# Supplementary material for: Identification and comparison of key RNA interference machinery from western corn rootworm, fall armyworm, and southern green stink bug
Source: PLoS One. 2018 Sep 5;13(9):e0203160. doi: 10.1371/journal.pone.0203160 (PMC6124762; doi:10.1371/journal.pone.0203160)
Supplement: S2 File — (TGZ) [file pone.0203160.s012.tgz]

Archive with 126 entries (123 files):
- data/FAW reference sequences.fa
- data/SGSB reference sequences.fa
- data/WCR reference sequences.fa
- data/fastq/faw
- data/fastq/faw/10_Pregnant-female_PF_Rep3_aligned.fq
- data/fastq/faw/7_Female-pupae_FP_Rep1_aligned.fq
- data/fastq/faw/6_Male-pupae_MP_Rep1_aligned.fq
- data/fastq/faw/2_Late-egg_LE_Rep1_aligned.fq
- data/fastq/faw/9_Adult-female_AF_Rep4_aligned.fq
- data/fastq/faw/6_Male-pupae_MP_Rep2_aligned.fq
- data/fastq/faw/1_Early-egg_EE_Rep2_aligned.fq
- data/fastq/faw/1_Early-egg_EE_Rep4_aligned.fq
- data/fastq/faw/3_First-instar_FI_Rep2_aligned.fq
- data/fastq/faw/3_First-instar_FI_Rep1_aligned.fq
- data/fastq/faw/10_Pregnant-female_PF_Rep4_aligned.fq
- data/fastq/faw/8_Adult-male_AM_Rep1_aligned.fq
- data/fastq/faw/7_Female-pupae_FP_Rep4_aligned.fq
- data/fastq/faw/4_Third-instar_TI_Rep3_aligned.fq
- data/fastq/faw/4_Third-instar_TI_Rep2_aligned.fq
- data/fastq/faw/8_Adult-male_AM_Rep4_aligned.fq
- data/fastq/faw/3_First-instar_FI_Rep4_aligned.fq
- data/fastq/faw/9_Adult-female_AF_Rep3_aligned.fq
- data/fastq/faw/1_Early-egg_EE_Rep1_aligned.fq
- data/fastq/faw/3_First-instar_FI_Rep3_aligned.fq
- data/fastq/faw/2_Late-egg_LE_Rep2_aligned.fq
- data/fastq/faw/6_Male-pupae_MP_Rep4_aligned.fq
- data/fastq/faw/5_Sixth-instar_SIX_Rep3_aligned.fq
- data/fastq/faw/4_Third-instar_TI_Rep4_aligned.fq
- data/fastq/faw/5_Sixth-instar_SIX_Rep1_aligned.fq
- data/fastq/faw/7_Female-pupae_FP_Rep3_aligned.fq
- data/fastq/faw/9_Adult-female_AF_Rep2_aligned.fq
- data/fastq/faw/5_Sixth-instar_SIX_Rep2_aligned.fq
- data/fastq/faw/9_Adult-female_AF_Rep1_aligned.fq
- data/fastq/faw/8_Adult-male_AM_Rep3_aligned.fq
- data/fastq/faw/8_Adult-male_AM_Rep2_aligned.fq
- data/fastq/faw/1_Early-egg_EE_Rep3_aligned.fq
- data/fastq/faw/7_Female-pupae_FP_Rep2_aligned.fq
- data/fastq/faw/5_Sixth-instar_SIX_Rep4_aligned.fq
- data/fastq/faw/2_Late-egg_LE_Rep3_aligned.fq
- data/fastq/faw/10_Pregnant-female_PF_Rep1_aligned.fq
- data/fastq/faw/2_Late-egg_LE_Rep4_aligned.fq
- data/fastq/faw/6_Male-pupae_MP_Rep3_aligned.fq
- data/fastq/faw/4_Third-instar_TI_Rep1_aligned.fq
- data/fastq/sgsb
- data/fastq/sgsb/4_Second-instar_SI_Rep1_aligned.fq
- data/fastq/sgsb/4_Second-instar_SI_Rep4_aligned.fq
- data/fastq/sgsb/4_Second-instar_SI_Rep2_aligned.fq
- data/fastq/sgsb/9_Pregnant-female_PF_Rep2_aligned.fq
- data/fastq/sgsb/8_Adult-female_AF_Rep3_aligned.fq
- data/fastq/sgsb/6_Fifth-instar_FIF_Rep3_aligned.fq
- data/fastq/sgsb/2_Late-egg_LE_Rep1_aligned.fq
- data/fastq/sgsb/7_Adult-male_AM_Rep1_aligned.fq
- data/fastq/sgsb/4_Second-instar_SI_Rep3_aligned.fq
- data/fastq/sgsb/7_Adult-male_AM_Rep3_aligned.fq
- data/fastq/sgsb/1_Early-egg_EE_Rep2_aligned.fq
- data/fastq/sgsb/1_Early-egg_EE_Rep4_aligned.fq
- data/fastq/sgsb/3_First-instar_FI_Rep2_aligned.fq
- data/fastq/sgsb/3_First-instar_FI_Rep1_aligned.fq
- data/fastq/sgsb/6_Fifth-instar_FIF_Rep1_aligned.fq
- data/fastq/sgsb/3_First-instar_FI_Rep4_aligned.fq
- data/fastq/sgsb/9_Pregnant-female_PF_Rep3_aligned.fq
- data/fastq/sgsb/7_Adult-male_AM_Rep4_aligned.fq
- data/fastq/sgsb/1_Early-egg_EE_Rep1_aligned.fq
- data/fastq/sgsb/9_Pregnant-female_PF_Rep1_aligned.fq
- data/fastq/sgsb/3_First-instar_FI_Rep3_aligned.fq
- data/fastq/sgsb/5_Third-instar_TI_Rep1_aligned.fq
- data/fastq/sgsb/2_Late-egg_LE_Rep2_aligned.fq
- data/fastq/sgsb/5_Third-instar_TI_Rep3_aligned.fq
- data/fastq/sgsb/8_Adult-female_AF_Rep4_aligned.fq
- data/fastq/sgsb/5_Third-instar_TI_Rep4_aligned.fq
- data/fastq/sgsb/6_Fifth-instar_FIF_Rep4_aligned.fq
- data/fastq/sgsb/8_Adult-female_AF_Rep2_aligned.fq
- data/fastq/sgsb/5_Third-instar_TI_Rep2_aligned.fq
- data/fastq/sgsb/6_Fifth-instar_FIF_Rep2_aligned.fq
- data/fastq/sgsb/1_Early-egg_EE_Rep3_aligned.fq
- data/fastq/sgsb/8_Adult-female_AF_Rep1_aligned.fq
- data/fastq/sgsb/2_Late-egg_LE_Rep3_aligned.fq
- data/fastq/sgsb/7_Adult-male_AM_Rep2_aligned.fq
- data/fastq/sgsb/2_Late-egg_LE_Rep4_aligned.fq
- data/fastq/sgsb/9_Pregnant-female_PF_Rep4_aligned.fq
- data/fastq/wcrw
- data/fastq/wcrw/14_Pregnant-female_PF_Rep3_aligned.fq
- data/fastq/wcrw/4_Neonates_N_Rep1_aligned.fq
- data/fastq/wcrw/10_Mated-male_MM_Rep3_aligned.fq
- data/fastq/wcrw/13_Mated-female_MF_Rep3_aligned.fq
- data/fastq/wcrw/9_Unmated-male_UM_Rep1_aligned.fq
- data/fastq/wcrw/10_Mated-male_MM_Rep2_aligned.fq
- data/fastq/wcrw/2_Mid-egg_ME_Rep2_aligned.fq
- data/fastq/wcrw/5_First-second-instar_FSI_Rep1_aligned.fq
- data/fastq/wcrw/5_First-second-instar_FSI_Rep3_aligned.fq
- data/fastq/wcrw/3_Late-egg_LE_Rep3_aligned.fq
- data/fastq/wcrw/1_Early-egg_EE_Rep2_aligned.fq
- data/fastq/wcrw/13_Mated-female_MF_Rep2_aligned.fq
- data/fastq/wcrw/10_Mated-male_MM_Rep4_aligned.fq
- data/fastq/wcrw/7_Mid-pupae_MIP_Rep1_aligned.fq
- data/fastq/wcrw/9_Unmated-male_UM_Rep3_aligned.fq
- data/fastq/wcrw/14_Pregnant-female_PF_Rep1_aligned.fq
- data/fastq/wcrw/6_Third-instar_TI_Rep2_aligned.fq
- data/fastq/wcrw/1_Early-egg_EE_Rep1_aligned.fq
- data/fastq/wcrw/12_Unmated-female_UF_Rep4_aligned.fq
- data/fastq/wcrw/5_First-second-instar_FSI_Rep2_aligned.fq
- data/fastq/wcrw/8_Late-pupae_LP_Rep2_aligned.fq
- data/fastq/wcrw/3_Late-egg_LE_Rep2_aligned.fq
- data/fastq/wcrw/14_Pregnant-female_PF_Rep2_aligned.fq
- data/fastq/wcrw/4_Neonates_N_Rep2_aligned.fq
- data/fastq/wcrw/6_Third-instar_TI_Rep1_aligned.fq
- data/fastq/wcrw/2_Mid-egg_ME_Rep3_aligned.fq
- data/fastq/wcrw/7_Mid-pupae_MIP_Rep2_aligned.fq
- data/fastq/wcrw/2_Mid-egg_ME_Rep1_aligned.fq
- data/fastq/wcrw/14_Pregnant-female_PF_Rep4_aligned.fq
- data/fastq/wcrw/3_Late-egg_LE_Rep1_aligned.fq
- data/fastq/wcrw/12_Unmated-female_UF_Rep3_aligned.fq
- data/fastq/wcrw/13_Mated-female_MF_Rep1_aligned.fq
- data/fastq/wcrw/9_Unmated-male_UM_Rep2_aligned.fq
- data/fastq/wcrw/12_Unmated-female_UF_Rep2_aligned.fq
- data/fastq/wcrw/8_Late-pupae_LP_Rep1_aligned.fq
- data/fastq/wcrw/1_Early-egg_EE_Rep3_aligned.fq
- data/fastq/wcrw/4_Neonates_N_Rep3_aligned.fq
- data/fastq/wcrw/11_Late-mated-male_LMM_Rep4_aligned.fq
- data/fastq/wcrw/11_Late-mated-male_LMM_Rep2_aligned.fq
- data/fastq/wcrw/11_Late-mated-male_LMM_Rep3_aligned.fq
- data/fastq/wcrw/6_Third-instar_TI_Rep3_aligned.fq
- data/fastq/wcrw/11_Late-mated-male_LMM_Rep1_aligned.fq
- data/fastq/wcrw/10_Mated-male_MM_Rep1_aligned.fq
- data/fastq/wcrw/7_Mid-pupae_MIP_Rep3_aligned.fq
- data/fastq/wcrw/3_Late-egg_LE_Rep4_aligned.fq
