# Supplementary material for: Identification and comparison of key RNA interference machinery from western corn rootworm, fall armyworm, and southern green stink bug
Source: PLoS One. 2018 Sep 5;13(9):e0203160. doi: 10.1371/journal.pone.0203160 (PMC6124762; doi:10.1371/journal.pone.0203160)
Supplement: S2 File — (TGZ) [file pone.0203160.s012.tgz › data/FAW reference sequences.fa]

>FAW_Drosha
TTTGGACCTGCATTGTGTTGTATTGATTATTGATTTGTTATGAATGTACTAATTAATTGTATTTATAAATATGGAAATCG
GTTTAATCAATAACAAAATGAAGAGATTTGTGTAATATATCGGCTAAAAATAAAAGCAATGTGCATATTTCACTAAAAAC
ATTTAAAAAACAATTCAACACCGAACATGTCGCTACCTACAATAAATTATAGTGTACCTCCGCCACGGTTGGACATGCCA
CCGCCAGTGGCACCAGTTCCAATAACAACGACGATGCCGCCGCCGATGTATGGCCCTCCGCCGACGTTCATGCCACCGCC
TGTGCCATATGTGGACAAGCTCACCCAGCCGGCGCCATCTCCTTCACCTTCAACTGCTTACGCCCCTGTGACAACTTATA
CTCCAATTAATGTGCCCCCACCTACTGCGGTCTATCCCATGATGCCGATAGATGTGCATTCACCGCCGCCACCCTACTAT
GCACCACCATACGATTATTCTGGATACAACTACAGTCAAACAAGACAAACACCATCATCTTCTAAAGACTGGCCAGACTC
TCACTCCTCTAGCATGAGCTCTGGAAAACCTAAACCATCAGGATCTTATTCTGAGAAGGATGAAAGATCCCGAAGAGATT
CTCATGATAGACTTTCTCGCAGTTCTTCATCCAGGAGACGCTCTCCTGGTCACGATAGACACTATGATCGAGAACGTGAT
AGAGAAAGAGAAATGAGACACCGTAGTGAACGAAGATACAGCCGCAGTCCAAGTCGTCATAGTCATACCAGCTCAAGCAG
TCATCGTAATCATGCTTGTCGCAGTCCTTCTTACTCTAGTCACAGGGAACGAGAAAAGTCTTACAGACAAAGATTTGATG
AAAGGCGAGAGTATGAGCGAAAAAGATGCGAATATGAAAGGCGGCACAGTCCATCTCGTAGCAGAGACTACAGGAGTCAT
AGTAGAGCTCATGAACAACGAAAACTTAGATCACCAAGTAGGCAAAGTTGTAGATCACCAAGCCGAGAATCTCGAATGCG
TAGCCGCACCCGTGAAATGTCTCATGTATCACAACGAAGTATGAGACAAGAACCTAAACCATTATCAGATCGTGAAAAAA
TTTTGGAAGAATACAGGAAGAACTACTGCAAGACTTCTGAAGATTTCATAGAGAAAATGGAACAGTGGTCTAAAGAACAC
CAGTCAGATGAAGATGAGATATCAAAGATGTGGTTTAGAAGTTCTCCTGCAGAGTTATACTATAAGGCAGTGGAGGATGG
TTCTGGAGTCCAGCAAACTGCTAAGTTGGAGAAGATCTGTGAAACATTCTACCAGCAGCTGATTGAAAGGGGGCGGAATG
CTAGACCTGAAGTGGATGAACTGCCACCTCTGAGACCTTCTAAAGTTGCTATGTGCAAACATAAATCTGAAGATGGAAGT
TCTTCATCGGAGAGTGAAGATGAATGTTTGGATGAAGATGGTCTCCAAGGCTACACGGATAGGATCATGCTGGAGCTGCA
AAGGAAACAGAGTCACCCTAGGAGACTACATCCTGAGATGTGGTTCAATAATACTGGGGAAATGAATGGTGGTCCGCTGT
GCCGCTGTAGTGCGCGTGCACGACGTTACGGTATGCGACATGGCGTCTATGCCAGTGAGGAGGCTTTCCCCAAGTGTATA
CCGACGCAGAGCAACAATGACAGGCTGTACCATTACAGGATAACAGTATCACCACCAACAAACTTCTTGATAAAATCTCC
AACTATAATAGCTCACGACGAGCACGAGTTCTTATTCTCCGGGTTTTCGATGTTCTCTCACTATAAACTGGCAAAGTTAC
CTACTTGCAAAGTAATAAGATTCAATATCGAGTACACTATCTTGTATGTGGAGGAACCGGCGCCACAGAACTTTACTGTC
AAAGAATTGGACTTGTTTGAGGAATTTCTATTCTACGAGCTGTTGGAGTTAGTGGACCTGGACTTGGGTAAAGGGACTGA
TACCACTTGCTCACAGTTTCATTTCATGCCGCGGTTCGTACGATATTTACCAGAGGGTGGATGTGAGGTTTTATCAATGT
GTGAAGTGCTGAAGTATTTGATTGACGAGAGTGGTTTACTGATAGCACCAGACACATTGGAGGAGGTGCATAGAATGGAC
CATTATACTTGGCAAAAGTTTGTGGACAGAATCAAAGGTATGATAGTAACGTACCCAGGCAAGAAACCGTGTTCAGTCCG
TGTGGATCAGATAGACCGGAGTCCGCCGACCACGTCTGATGACTCGTCAAATAAACCTTACTACCCAGAGATAGTACATT
TTGGTATTCGGCCCCCACAACTCAGTTATGCCGGGAACCCAGAATACCAAAAGGCATGGCGTTACTATGTGAAGTACAGA
CACTTGATTGCCAACATGGCGAAACCTTCGTTCAAGGAGCGCCAGAAGTTGGCTGCGAAAGAGGCCAAACTGCAAGAGAT
GAGGACCCAGAGTAAGATGAAACGCGATGTCACTGTCGCTATATCGTCTGAAGGGTTTCATACTACTGGTCTTATGTGTG
ATGTTGTTCAGCACGCAATGTTGATCCCGGTACTAGTAAGACATCTACGCTTCCACAAATCCTTGGACAGTCTCGAGAAT
AAGATTGGCTACGTGTTCAAGCAAAGAGCGCTGTTACAAACGGCCCTAACTCATCCATCGTACAGGGAGAACTTTGGAAC
CAACCCGGATCATGCTAGGAACAGTTTAACCAACTGTGGTATACGGCAACCTGAGTATGGTGATAGAAGGATACATTATA
CTAGGAAGAAAGGTATCGTGACCCTAATAAACATTATGTCTCGGTTCGGCAAACACAGCGAAACGGAGTCGGATATCAAG
CACAATGAACGACTGGAGTTCCTGGGTGACGCGGTAGTGGAGTTCCTGTCCTCCATACATTTGTTCCGCATGTTCCCCGG
CCTGGCTGAAGGAGGACTCGCCACCTACAGAGCTTCTATTGTACAGAACCAGCATTTAGCGCAGTTGGCTAAGAACATAG
AGCTGGAACAGTACATGCTATACGCTCACGGCTCGGACTTATGTCGCGAGGTGGTCATGCGACACGCCATGGCAAACTGC
TTTGAAGCTCTCATGGGCGCACTCTTCTTAGATGCTGGGATTGATGTAGCAGATCGTGTATTCGCCCTAGCGCTCTGGCA
CAACCAGCCCGACCTGCTGGACGTGTGGACCAAGGACAGGGCACACCCGCTGCAGGAACAGGAACCGCTCGGCGACCGCA
AATATATCAAGGACTTCGAGTTCCTACAGCGACTTGTAAATTTTGAGAATTCTATCGGCGTCCAATTCAAGCACATCCGT
TTACTAGCGCGCGCATTCACGGACCGGTCCGTAGGGTTCACGCATCTGACGCTCGGCTCCAACCAACGGCTCGAGTTCCT
TGGCGACACCGTGCTGCAGCTGGTAGTGTCTGACAGACTGTACCGACACTTCCCTGATCATCATGAAGGGCATCTGTCTT
TGCTCCGTTCATCTCTGGTGAACAACCGCACCCAGTCGATGGTGTGCGACGACCTGGACATGTCCTCGTACGCGATATAC
AACAACCCCAAAGCCAAACCCACCACCAAGAAACACAAGGCTGATTTACTTGAAGCTTTCCTCGGAGCCCTTTATATTGA
TAAGAACCTAGACTACTGCCAAGCGTTCTGCAACGCGTGCTTGTTCCCGCGCCTGCAAGAGTTCATCATGAACCAGGATT
GGAACGACCCCAAGTCCAAACTCCAGCAGTGCTGTCTCACTCTGCGGTCTATGGAGGGCGGCGAGCCTGACATCCCTGTG
TACAAGGTGATCGAGTGCCTGGGTCCAACCAATACTCGCGTTTACACCGTAGGCGTTTACTTCAGAGGACAGAGGCTAGC
TGCAGCAAGGGGACACTCCATACAAGAAGCTGAGATGAATGCTGCTGAGAAGGCACTCAGCTGTGCTCATGAACTATTCC
CACAACTGGACCACCAGAAGAGAGTCATAGCAAAGAGTCTACGCAACAAGAAAAAGCGGGCAAACGGCAACAACAGCCCA
CAGGACGGGGCAGCGGTGAACAACCCGAAATTCGACGATAAAGTACCAAAAGCCTACAGACTCGACACTCAGTACGAAAG
CTCAGAAGAAAGTAACCCAGCAATGTCTGAAGAAGAAATCATGCCAGCAGACAAGTCTAATGAAGATTCTGGCCTTGACA
GTGACTCCTCATTTCCCCAAGATAAACTGGATCAGGTCCAAGTAAGCAGTCTACTAAGCGACATGCAGAAGATTAAAGAA
GACTTGATCAGACGCAATGAATATGAAAAGTTGAAGGAAAAATGTCGACGATCTGATTCTGATGATGACTAGTGAGTTTT
TATAAGCTTTAAGTGTAGATAGTGGCTTTTAATTTTTTATTTTGATGATGATACTTGACACAGATTAGAAAAGAAAATGA
ATTATCAATTTTCATGAAGAACATTGGATGTAACGATTACATTTATTGAAAGTAAACTTGTAATTATTTGGCTTACCTTA
GTTCTCTTTAGTTCGTTATAATTGCTTCAATCTTAAACTTATTAATCAGTAGAAAATATGCTTCGAACCGATATAACTTT
ATGTAGTAGTTCGTCTATTGAAAAGCAAAAAATATGTGTACCACACATAGATGATAGATCAGTACCCTTAGTACGAGTTG
GCTTTACGTTGAACTAAAACAAAACAAAGGCGCTCTGATTGGTCGGCGCGAATGAACCAACCAATTAGTACACTTAGAAG
TTTGCTGTGATTATGGTTTATTCGAGCCGATCAATAAGTTTTCGTTCAATGGTATAGGTACTGATAGATGTTTGTTGTGT
AGACGAAGCTACTCAACGTTTTCAAGTTGTATATGATCGTAGAGTGTAAATTATTCGTCAAGCTTACGACTAAAAATATT
TTGTCTTTTAAAATGTGTGATATTGACATATGTATGCATGATACTGGGATTTGTATGTTCTTATACTGATGACAATCGTG
GAAGTAGTGGAAATGAAAAGAGCTTATGAATAAAGGTCTGAATATCTATACATATAATAAAATCGTAGAAAAGTGCTGTC
TGTACATTGAAAATAAAAATAAAAAAAATAGCAGGGGTTATTGTTATGTCGATGTCGAACCCAAAAATGTAATTAACTTT
TTTTTTGTCTGTTTGTCTGTTTGTCTGTTTGTCTGTTTGTCTGTTTGTCTGTTTGTCTGTTCGTCTGTGCGCGCTAATCT
CAGAAACGGCTGATCCGAGTTGGATGCGGTTTTCACGAATATATTGTGGGATGCTTAAATTTACATTTAGTGTTTGTTTC
ATGTCAATCGGTTCATAAATAAAAAAGTTATGTCAAATTAAAGAATCACGTCGAACATTCTATGCTTATACCATTAATCT
CCGCAACTATTTGACGGATTTGGTTGAAATTTGGTACAGATATAGTTTAGAACCTTAGAAAGGACATAGGATAGTTTTTA
TTTGTTTTCTATCGTTTTTATTATTAGTATTTGTTGGGTATCGGCCGAGCGCTTCGGTACTGTTGTGGAAATAGTGTACT
ATAAGTCGTATGATTATTTGTCTGCAGTGGTCCTGCTGTTTCGTATATTCTAAATTGGTTTCGTTGTATTTGTCTATTAA
AAAGTTTATTTGTTGGGTTTTCCTGGTTAAGTTATTTAACGTAGGTTTAGTTTGATATCGATTATTAGTAGTTAATGTAG
TTAGTTTGTTTAATAAAATTGTAAGTCTATAATTTATAAATTAATTAGATTTTAAGTCGTTTCTTTTAAATTATTTAGTT
TAAGCTTGGTTTGGCTTGGTATTATAGCATTGAGGATAGGTTGTAATATAATTTCTTTTTTAATTGTTATAAATTCGTAA
TTCGTAGCTTTCTTTAATTCTTTAGTTTTAAGTTAGTTTTCATCTTAAGTTCGGAAAGATTATAATATTTCTTTAGTTTA
AGTCCGTTTTTAAACTATTTTTTCAATGCCCTAAGTGAGTATACATCTATTAAATTCAAACGCAGAGCTCATTATGTTGA
TTTTTGAGGAGTTCCCTAGAATATTTTCCACATCTCATTTTTGAAGAGATCCCGCGAAATCGGGAACTATGTGGTTAAAA
CCAAAAATTTGCCGGAAGTCACTATTCCACACGAACGAAGTCGCGGGCTATATAAATCTGTAGAAGGGTCAATTCTGTTC
ATTGAAAATATAGAAAAAATAAATAGCAGGGTGCTACTGGGTCGATACCAAACCCAAATATGTGATTATTATTTTTTTGT
CTGTCTGTCTATACAACGTGTAACAAAAAGGGGGTATACATATCAATTGCACAGTTTCTAGATAACATAACAAACGACAC
GGGAAGGGTTTTTTAAACTCATGTTATCATGGTACCAAGTTATGAATTTTTCAAATCGCGCCGACGCGCGCTTCAAAATT
AGGTAGACAGGTCCTAGGCGATCAAATTGACAGAAGAAATGTTTCGTAATATTAGCGAGGGATCCCTGCAGTGTTTTGAC
ACGTTTGTATGGTTTGAAATCATATCGATATGCGATATCAAGTATTTGGTACAAATTTTTTTTTAAACGTATTTTAAGCT
GAAACTTTGTGTAGAGATTCTATTCAACCTGTATTCATCAGGGCTTCTTGATGTATATAGGTATTTTGTTACACGTTGTA
TATGTTCAGGCATCACGTGAAAACTAACGGTTTGATTTCGATGAAACTTGGTATAATTAACTTATTATCCTGGACATAAA
ATAGGTTACTTATTATCCTGGAAAAATACGTAGAAAAAAAACTTTATTTTTCAGTTTTATTCTGCTCAACAGCAGTAGCT
CAATAGAGGGATCTCCTTAATTATTATGGGCCTTGCCGTATTTGGGTCCAATAGATATTTATAAGATGTCATTTTCACAG
TTACTCAAAATGGAGAAATAAAACTTCCACGCGAAGACCGACATCCGCGCGGACGGAGTCGCGGGCAGAAGCTAGTTATT
CAATAAAATCCTTGACCAATGAATCATTCTTCGAATTAAATCGAAATCAGTTTTGAATCTATGTTGCTTACAGACAGACA
CACAAATGCTCACTGAATAAGCTATTACAAACTTTGTAATATACGTAATAAGGTCCATTATAATATTTTCACACATTAAA
ATGCTAATATCACAAGCGTAATAGAACGGCAGAACACGTTCAATATGTTATTCTTTGAGAAAATTATTATTTGTTTAAAC
TCTATCTCAGAAAGGACAAGGTATAATACCCAGCACGAACCTCGTAAGATTTTTCGTGGGGTAAGTTCAAGCATTATGTA
ATTTTATTCATTTAACTACGAACATAAAATCTTTTCTTTGTTTCCTTTATTTTTCTTTCAAGTACAAGTCACTTTTTAAA
CTAAATAATGGCTATAAATAAATATACAAATTGCGAGAACTTATCTCCACTAAAAAAAATCTCGTAATTAGTTCGTGCTG
AGGATTATACTATATTGAAAGAAGCTAATTATTTGTTCTATTCCGAGCATTTAATCAGTAGAACTTTATATGTTTAAAAT
GAATGTGATGGAATTTTGAGATACGGCATGAAATGCTAGATGAAGCAGACTGGTCACTTTTAAAGAAATGTGTAAGTAGG
TTTAAGCAACTCATGTATGTGTTTTAGATCGATAAGTTTAATTGTCTAATAGTCCGGTCAAAATAAACACTTTAACTAAT
AAAAATCGTACAGGCTTTGGGTACAACCAATACAAATAAGATACTAAAGGATTGTGGCAAGAATTCGTCAAAATGTTTAG
CACACTCTGTATCAATGGCAACTTTTGTAACATAGAGCATACTATTGGTAATAGTGTAGCCAATATTTTTTTTTATTTAT
TTAATCTTTAGTTTTACAACGCATTTGACCGGACTGTTAGTAGGTTTTCATATATTAATCAAAAATCAATTTAATTAAAG
TAGTTAGGCAGGAGTATTTTACGTAAAAAGTCACCGGTTCGTACCATTTTTGTTTTTTTTATTCTATCAAAATGGATTCC
TTTTTATTTGTTGATTTCAATTAATTTCGATTACGAACAATACAAGGTATTCATTATGTTTTGTTTGTAAATTATAGTTC
GAAGGATATTGTTGCAAGACGAGGTTAATTATATTTTAGGGGCTGGAATATGTAAAGTTTGACTTCATAATAAGGTTAAC
ATTCGGATCAGATTGATACCCACCCGCCGTACTGCGCGATGCAACAATATCAGACAAACTATAACACTTTTAGAAAATAA
ATTTAGTATTATTTAGTTCTATGATCTATTTGTGTGATACATATTTTTTGGTTCTATTGTTTCTAAAATTTAAATAAGAG
TTTGAAGTTGGTTTAATGTTACCACTCATCAACTTGTACGACAGCATTACACTTTGGATTTTTGGTGCTTTTAAAATATT
TTGAACGTAGGGTAATATTTGTTAACCTTTTGAACGCCAGAGCAAAAACGCATGAACTTGCCCTAACGCCAGGCCACAAA
TTCACCGCAAATACCTACGAAAAAAATAGGGATTCCAAAACTTCATCGATAATCAATTTTATTTTCATTTTCGTCAGGGT
CACAAATACGTGACAAGCGAAAACTGTCCCTGAGCGCCAACGACACAAATATGTGACAAAAACACGAAATAAACTATTTA
ACCAGGTACCGAAATTTAAATGAAACTTAAATAATTAAGCAGTAGGTAACATAGCATAATTATTAAGAGAATGACATTAT
AAATCTATATACCTACCAAAGTTGTGCACTAAGTATATACCTAATTATTTAAACTCGTCATATTAAAATGAGTCGTCTTT
ATATGAGTACATATAAACTTACATCATACCTACTTGTATCTATATATTTACCCTAGACTGTACTCGTACTTACTATTAAA
ACATCTGACATTAAATTAGAATTAACTTACTCGCCATTTTTGCAATTATAATGTAGGTACTCGATAAAATACTTTCTGCA
ACTTCCCCGCATTTAAAAACACGGCATGCGCTTACGACGTCACGAGTCCGACATCTATACATGTCAATGGCGCAGAAGGG
ATTGCATATCGGTAGTATGCTAGGGATGCGCATGATTGGCGAAAAGGGGATGTCGATAATATTGAAAATATAGTAAACTA
GCGGACCCGACAGACGTTGTCCTGTCTACACGTCTTTAATTTGAACATTTGTCGGATCCAATGTAAAACATTCCAAAATC
AACAACTACTAATAAATTAAAAACTAATTAAAAAAAACATTGTCCAGCGGACAAAATTGTGAATGTAAACCATTCTCAGA
TCCCCTTGAACACACACAAAAAAATCATCAAAATCAATCCAGTCGTTTAAGAGAAGTTCAGTGACATACACACGTACAGA
AGAATTATATATATAAAGATATGCTATTATACCCAAGAATTTTTCAGTTTAAAATATAGTATATTTACCTTTTTTCTCAG
AGACTAAGGTTATATATATATACTTTTTAATAGTTATTACAAAAAATAAGCGAGTCATTTAGCTGAAGTTTTAATATTAC
TTGAATTACACTACATCACTAGTAGGCATGTATACATGCCATTGGCGCGAGAGAACATGCTTTTTTAGCCGATATTTGTT
TTTATCAATCAAATATTATAATAACTATATTGCAATTTTGTTCACTGTGTACAATTATGTAATAACTGGGTATTCAGTTC
TTAAGATACATCAATAAAACACGTGAAAGTAATGATTTAATGTGTTTATTTTGTTTTTCTCTGTGATCTGTTTCTTGGCA
TCTATAGATGTCGGTGGCGCACAGGGCACGCTTGCGCATGACATCTATTCATGCCATTGGCGTTCAAAAGGTTAAAAGGC
TTTTAGGTTAAATAATATGTATTTAATTTGGATTGGTACAAGTCAGCGTTAGACAAGATTCTTGTTTGGGACTTTAGTTG
AATTTTCGCTCAATATTACATAGTTTATAGTGATCGTAGCTAGTCTCAAAACATAAACGAGGTGATGTAACGAGTTGATG
AGTGATGCTTCCATGAAGCAGGTACAAAGAGTAGATGCAGTAATGTAATTGTGCACTGTGACACATATAACCGCCCTGCC
CAATGATATTCTAGGTGTAGATAGGTTATAAGTGCTCAGAAAGTGACTTATTAAAATGTGGACAATTGGCACGTTTTTAT
AGTATGGGACCGCTAGATGGAAAATAAAGGGGTGCGGTTTGTAACGCCCCGCGCTCCCCGTAATGTCACGCATTATATTA
AAGGAAAATGCAGTTATGACATCTCTTTGTATTTGCTTCATGGATGAACCTTAGCGGTATGATATTCAGTGCATTAGAAA
CGTGTACCAATAAAATTCAGTCAATAATTTTCTAGAGCTTTTTAGTCACTTGTAACTATTTATATCGATACGAAATACAA
TGAATTACTGTATGTCTGTCTATTGTAATAGCCATTTCATGTATTTAGAATCATTTATAGCCATTTTCAGTAACCCATCT
GTCGACTAATTTGGCTATTTGAAAATAACTTATCTTTTGGATATAATTCAAAAATGTATGTCAAGACATATATGCAAACG
GGGCTTTTTTTGGATAGATGTAGTAGTCTTTATTAAAACGAGGTTTTTAAGCAAACATTCTTGAAAATGTGTCAAAATTT
CTCTCTGTTAGCCAAAACTGATAGATAGGTTATTAAAACTGGTCTTTGGTTATAAGATCATCATGTAAATTGGGAATAAA
GAATAAAAAAC
>FAW_DCR-1
ATGTGTAGCGTCGTGATGATGGACGCCTGCTGTTCCCGCTTCACGGCGGCGGAGGGCGGCGCCCGGCTGGCCGCCGCAGC
CTCCACCAAGAACATCCTCGCCGTGGAGTATGCTAGCTTCATACCCGTCCGGCTACTCTATGAAAAGGCTCATCAGATCC
GCGGCTCTCTCTTCGAAGGCAGTAAGCGCTCTATATACATAACGAGAGCTTCCCGAGTGCAAGTGGTAGCGTTTGAGCTG
AAGATACTCACGGACCTCGGTACGGTGGCCGCGCAGACTTATGATGAGGTTTACGACTGGATGGCTGAACTGGAAACTAA
AGAGGTAGTAATATGCACATCAGCGGTACTGAAACGGATACTAGAGGAAGAGTTATTGTCTATGAGTAACATCAATGTAC
TTATTGTAGACAGTTGCCATCTAATCTACAAGGATGAAGATTTGAAATATATCATGCGCACCTACAAAGAATGCTCAAAA
ACTGATCAACCGATCATCTTAGCCCTTACTTACCCACTATTCAACTCGAAAAAAGACACTGAAGACAAGAAAGAGACAGC
AGAACAAAGCGAGAAAGAGAAAGAGACATCAGAACAAAGCGAGAAAGAGAAAGAAGACACAACTTCTATAAGCGAGAAAG
AGAAAGAAGACACAACTTCTCTAAGCGAGAAAGAGAAAGAAAACACAGTTTCTCTAAGCGAGAAAGAGAAAGAAAACACA
GTTTCTTTAAGAGAGAAAGAGATAACAGACGATTCGATGACTCCGTCTTCGGAAGGAGTGAGTGAGACGGAGCATAGGGT
TTTTGAACGTGTGAAAGGGACAGAGATAGAGGAGATTGGCGTTTACAAGAATTTGGATGATTTTGATATGTACGAGAAGC
TTGAGTGGAAGATTGAGGAATTGGAGAAAGAGTTGTGCTGCCAAATGGACCTGGCTGAAGATATTGATGGGGGGAAAAGA
ATGTCAGCGTCAGTGAGTAAGCCTCGGGAGTTGATCATAGAGTACGATGGCAAGCCGACGGAGGATCAGCTGCCCGAAGT
ATACCGGGACCTCGACAACTACATGCGGGACACCGTGCAGGATGCTCTGGACTTCATCGAGGATCACAGGCACGACCCCA
CTGAAATATACGGCGATGAGTTGTACGATGAGTTCATGAGCATTCCGGACCCCACCATAGATCCCAAAATGGTGTTCAAG
AAGTTTTTGTACGTTTTGGAACAGCTAGGACCTTATGCAGCGGACAAAGCAGCTTTCTGCCTCCTAAACAAATTAGAAAA
ATTAAAAATCAAAATCCCATATGAAAGACATTTTATTCTAATGTGTTTATGTACAACAGTGTTTGTTAAAATCCGATGTT
ATGCCGAACTAGTTTTCAATACAATAGAAGATGAATGGATTAGAATCAAAACGTTTTCGACTCCGAAAATATTAAGATTC
GTCGAAATTTTGGAGAAATTCAAACCGCCTGATGCTAAAAATTCGACTGGTATCAGGCAGGAGTGTGATGGTGTTGCTAT
CAAATCAGACTGTGATAGCAAAGATGATATTAATCACGCTAAAAATAAAGAAAATAATGTCAAGAAATTATTAAAAGATA
TAGAATCGATGCAAAGGAATAATGCAGCCAGGGCGTTGCAGATGCAACAGAATCCCGATGCGCTATGCGGGATCGTGTTT
ATGAAGGAGCCCCTGATTGCCAAGATCATGTTTATGGTTATTGTGGACATGTCTCGCTGCAACCCTAGCCTGAGCTACGT
GTGTGTTCAGTTCTGTGCCACCGAGTCCCCGGCCGACCCGGGCACCGAACCCCGGGAGTGTCTCCGCCAGGGGAAGCGGC
AGGAAGACGTGCTGAAGAAGTTCCGTATGCACGAATGCAACCTCCTCCTAGCGACGTCAGCGCTGGAGGAGGGCATCGAC
CTCCCGCGGTGTAACCTCGTACTGAGGTGGGATGTACCGCCTTCCTACCGTTCGTACGGACTGTGTCGCGGTCGCGCCCG
CGCCCCGCGCGCCGCGGCCGGCCTGCTGTGTAGCGACAGTAGCGATACTACTGACTTGTTGCTGCACCATGTAGCTACAT
ACAGGGAACTCGATCAGATTATAAGCCGCAAATGCGGCTGTGGCATTCAGGACGAACCGCCCCAAACTGAAGAGGATCAC
GCGGACGCATTCACCACCTTCGTCAAACCATATTCACCCAACGACAACAAAAATACAAATACAAATACAGAAAAAGGACA
GAATGAAGAGTCTTTTGCTAGCGTGGATCTGAGTACGGCTATTGCCTTGATCAATAGATACTGCGGCAAGCTACCATCAG
ACACGTTCACCCGCCTGGCGCCGCAGTGGTGGATGGAAGAGGTGGCTCTCCCGGTACAGGGAACCGGGCAGGTCCGGCCG
GCGTACATATGTACCCTGCGGCTGCCGCTCAACTGTCCCGTCAAATATAATATCGTGGGTCACCCGATGCCGACGAAGGT
ATTAGCTCGCCGCATGGTGGCGCTGCAAGCGTGCAGGATTCTACACAAGTCCGGCGAGCTAGATAACCAGCTGATGCCTA
TAGGTAAAGAAAACTTCAGAGCGGTGGAATTGGAAGGCGTGAACAATCTCGGTGCCTGCACGGGTAACGAACCCGCTGAC
GCCCACGACTCCGCCCGCCCCGGCACTACGAAACGAAGGCAGTATTATTATAAACGGACAGCCTGGGCGTTCACGGACTG
CCAGCCGGTTATAGATTCTACTGATGCAGAGATATACCCGGGTAAACGCAACATGCTATACGCTATAGTTTCAAAGCTAT
GGTGTGCCCTGCCCGAGCGATACAACACCCGAGGCAGGCGACTCCACGCGCCGCAACTAGCTAGCCAAGCTATAGGAATA
CTCATGGCTAGACAAGAACCCGACAATCTCCAGATCCCCGCGTTCCCGGTGTACACGCGGTCGGGCGAGGTGCGGGTCTC
GGTGGAACACGTGCCCGGCGCTGATGTCAGGGTGTCGCCGCGCCGGGGGAAACTTATACGCAGGTTCATGCGCTTTGTAT
TTGCCGAAGTATTGCGCGTCAGACGGCGCGGCATGAAACTACAGAGCGAGGGGTCCACACATAACAACTACTACATCGTA
CCTACTATTAAAACGGTTACACCAGACGGTACACACAAGATAGACATCGACTGGGACTTCCTGGAGCTGATCTACCAGCA
CACGGAGGAGAAGAAGGCCAGCGACCTGGAGAAGCCGGTGCTCTGGCAGGAGATGCCTGATGATGACAAGGGGGAGACGT
TTGTGTTCGACGCGGAGAAGTACAAGGAGGCGGTCGTCACGCCCTGGTATAGAAACCAGGATCAGCCTCAGTTCTTCCTA
GTAGCGGAGATATGTTGGAACCTGACTCCGGACTCCTCGTTCCCTTCAGCCACCCACCAGAGCTTCCGCGACTACTACAG
CACCAAGTGGGGTATAATATACCCAGACTACTACAGCACGAAGTACGGAGTGACCCTCACGCAGAGAGACCAACCCCTGC
TCGACGTCGACCATACTTCCGCCAGGCTCAATCTGCTTACACCTAGATACGTGAACCGCAAGGGCGTAGCCCTCCCAGTA
TCGTCAGAGCGCACCCGGCGCGCCAAGCGGGACCGGCTGGACCAGAAGCAGATCCTCGTGCCCGAGCTCTGCCGCCTGCA
CCCCTTCGCCGCGCCGCTATGGTTCGCTACCGTAGCGCTACCATGTGTGCTATATAGGATAAACGCCCTCCTGATAGCCG
ACGAGATACGCCGCGCTGTGGCAATAGACGTGGGGCTGGGTATACCGAAGATCAATGACCACACGATGCCCGGCTTCCAG
TGGCCCGCGCTCGACTTCGGATGGAGTCTGGCTGAGGTACTAAGCGCAGATTCAGAGAAAAACGATAAAAAGAAGGACGA
AGAGGATTCAAAGAAAGAAAAAGAATTAAAAGATAGTGAAAGCAGCAGTGAGAAAGAGAAGACAGAAGCGGACTCGCAGA
AGAGCACAGAAGAAGACACGGGTCTAGAAGACGACAGTCCGCCCGCTGAGAAGACTATCAACGATATACTGCAGGAGAAG
GAGGATGCTGAGGCTGATGCGGCCTTTGAAATAGGCACGTGGAGCAACGACATGGCGTCCTCGATCCCCGAGACCTCGGA
GTACGACGAGCTGATGGAGCCTCTCCCTCCTAACCTTACCTTCTGCACTTCTGCTTCTGGCGGTACGAACTGGTGCGATC
CCGTCAGTAAGCCGAAGTACAACCAGTACGGAGCGTCGAAGAACTTCTCTATGGCAGACAGCGATGATTCTTTTATGTCT
AGCGATCTAGATTCAGACGACACAGACCTGGACTACGAGGGTAGCGATGAGGATGCGGACGCCAATGGATTCTGCAGCAG
TAGGAATGCTAACACAACAATGGGTGTCCGCATAGAATATAAAACAGCCCACGAGGCTGAAGCCTTCGACATAGAGCGTA
CGAAGAAAGTGAACCCGGCGCCGATGCCTGATGAGGAAGACGATGCCAGGGACAGGGCGCTACATGATGAGCTGATACGG
CAGGGGAGCGCGCCTGAAGAGTACATAGAAAAATTCCGTTCAGCAGTCACCCAACACAAACAAGACATCATAGACAAGAA
CCAACTCATTACCAAAGATGACGACATCACAGAAATCCTACCAGAGACAAAAGAAACATACCACAGCTCTATTATCTGTA
AAAAAAGTGAGACACAAGCCATAGACGAACTCTTCCCTTATACCACAGACGAACTAGAGTTTAAAGATGGCCAGATCACA
ATAGAAAGCATAGAGAGAAATAAGAGAGTATTGCTAGCTCAATTAAAGGAAAAACTACCAAGCTACCAATTGAATAAGTT
AAATTGTTTCTCTATGAAAGATATTAATATTGATTCTAAAGATTATGTTAACGAAAAGGTTGTTAATGTCGGTTTTGATA
CTAAAGAGGGGTATAAAGGGGTTTGTAAGGGAGTGGGGGAGTTTATTCCTTATTATACGGATGGGAGGGGTGGGAAAGAG
TTTGATTTTGACTTTCAACCCGTGTTGGAGGGACATCCGGGGCCGAGTCCTAGTGTTATTCTGCAGGCCCTAACAATGTC
CAATGCGAACGACGGTATAAATCTGGAACGGTTAGAGACGATCGGCGACAGTTTCCTAAAGTTCGCTATAACTGCGTATT
TGTACTGCGCGCACCCCACCGTGCATGAGGGGAAACTCAGTCATATGCGGAGTAAGCAGGTATCAAATCTGAACCTGTAC
CGTTTGGGTCGCAACAAGCGCCTGGGCGCGCGTATGATCGCGTCCAAATTCGAACCGCATGACAACTGGCTACCTCCTTG
TCATAAGCCGCCCCCTACACTACATCCTAGGTTGAATGGCGAGGGTAAAGACATGATGCAGCATCTGGAGACGCCGTTGG
ACGCCGCCGGTTGTTTCATACCGTACAACTTGATCACACAGCATAGTATACCAGACAAATCAATAGCAGACTGTGTGGAA
GCCCTAATAGGCGCCTATCTCCTGGAGTGTGGTCCCCGCGGAGCCCTGCTCTTCATGTCATGGCTCGGCATCAGGGTCCT
GCCGTGTCACCATGTCGAGTTGGACGATAACCACCCGTTCGTGAGCCGAGCTCAGAAGGTGGAGAGAGAGAATCAGCCAA
TATTCGGTGAGTTGAGGGCGCCACCGTCGCCTTTGCTCCGGTACATAGAAGATCCTGAAGGGGAGTTGGAACAAATGCTC
TCAGGCTACGACGCCCTGGAGCGCACCCTGCAGTACCGGTTCCAGGACCGCTCCCTCCTCCTGCAGGCCCTCACGCACGC
CTCCCACCACAGCAACCGACTCACCGACTGCTACCAGCGACTCGAGTTCCTGGGAGACGCTATACTAGACTACCTAATAA
CCCGGCACCTATACGAGGACCCGCGGCGCCACTCGCCGGGCGCGCTCACCGACCTCCGCTCCGCGCTCGTCAACAACACC
ATATTCGCTACTCTCGCCGCCCGGCACGGCTTCCATAAATATTTCCGGCACATGTCGCCCGGACTGAACGAGGTGTTGAC
GAAGTATGTGAAGATACAGGAGGAGAATGGACACTCCATTAGTGAAGAACATTACTTGATCCAAGAGGATGCTATGGAGC
AAGCTGAGGATGTGGAGGTTCCCAAAGCGTTGGGCGACCTGTTCGAGTCCGTGGCTGGAGCTATTTTCTTAGATTCAGGC
ATGTCCCTGGGTGCCGTGTGGAAATCCTACGTGAACCTGATGGGTGCCGAGCTGGAGGCGTTCAGCGCGGCCGCGCCCAA
GTCCCCCGTACGGGAGCTACTGGAGGCCGAGCCTGATACCGCCAAGTTTGGCAAACCAGAACGTCTGGCGGACGGCCGTC
GCGTCCGAGTGTGTGTGGAAGTCTTTGGGCGAGGTACTTTCAAAGGTGTCGGCAGAAACTACAGGATAGCCAAGGGAACA
GCCGCACGATGCGCCTTAAGGCATCTCAAGGTGCATAGAGCTCGCTAA
>FAW_DCR-2
CTGAGAATGTCAAGTCAATTTTCAATAAAAACAAAAGGTGAAGTTTACAGGGTACCTATTCATTTCATTTATTATGTTCT
CTCTACAGTGAGTGGAATAGACGTGTCGGTTTAAGTGCATTTTAAAGTATTATTAACATTTCTTGCATCATCTACTTTAA
AAGACTTAACAGATTTATAGAAGATGGAAGTGGACGAGTATACAGAGGCTGGAGACCAGCTCAAGGCAAGGCCTTACCAA
GCCCAACTTGAAGAAATTGCCGATAAACATAATACTATCATTTACTTACCAACAGGTTCTGGTAAAACATATATTGCAGT
TTGTCTCATTAAAAGATTTCGTCAAGCATTGCTAAAACCATGGGGACGAGGAGGGAAGCGGACTTTCTTTCTGGTCAACA
ATGTACCATTGGTAAACCAACAGAAAAAAGTAATCGAACAACGCTGTGCTGTCACTGTTGGTGGTTACAGCGGTGAAGAC
GGGGTAGATTACTGGGACAAAGCCAAATGGGACACTGAGCTAGAAACGAATCAGGTAATTGTAATGACCAGTCAGATTCT
ATGCGACATGCTGACCCATCAATACATTAGGATTGAAGACATAAACTTCTTAATATTCGACGAATGTCACCACGCAGTCG
TCGATCATCCTATGCGGCTCGTTATGAAACATTTCGAGAACTGCCCGGTAGACGACCAACCTCGAGTCCTAGGTTTGACA
GCGACACTTTTGAATGCAAATGTTAAGACATCAAGAGTAGAAGATACTCTCCGCGAGTTGGAGATAACATTCCATGCAAA
GATTGCCACAGTCGATGAGCTCGGACAAGTCTTAGATTACTCTACGAATCCAAATGAAATGGTGCAGTTCTACCGGAGCC
TAACACCGTCCCCGGTATCCAATGATGTTATTACCCAACTGACGAAGCTACAGCTACTAATCCACGAAATTAAGTTGCCT
AACCCTTCCCCTACACACACTAGACAACTTAAAGAGTGGCAGAAAGAAATGACTACTAGTCCCACGAAGATTGTGAAAGC
AGTAAGTAATATGGTAGCAGCCATGATAATGTTTATAGAGGAACTAGGTCTATATGGCGGTTCCTTGGGCATTTTGTCGT
ACATAGTCTTATTAGAACGCTTAAAACGAAAAGCTGTGACTAAGGAAGAGGAACTTCTTTATAAAGTGACTATAACGCAT
TGTATAAAAGCACGGGCCACATTATTATCAGCAATGGAATCGGATACGGGATACGAGAAAATAATAAAATATTCATCTGA
AAAAGTGTTACTGATGTTAAATATATTGAAAGAATATAATCCAGCTATAATGGATACACCCGGAGTCCTACTAAAAGTGA
ATAAACACAGGAAGCCTCTATCAGCCATAATATTTACGAAGCAAAGGTTTACCGCGAAGGTTTTATTCAATCTTTTAAAA
GATGTGAAAGATACGAATCCCGAGGAGTTTGGTTTTCTAAAACACGATTTCGTTGTTGGTTTCAACGTGAACCCATTGAA
GAACACGAGGGAAGAGTACTATGTCAAGAAGTGTAGCCATAAAGCGTTATTGAAGTTTAAGAACAATGACTTGAACTGTT
TGATTTCGACGAGCGTTATAGAAGAAGGAATAGACATACCACAGTGTCTGCTAGTAGTTCGCTACGACCCACCCTTAGAG
TACCGGTCATATATACAGAGCAAAGGCCGTGCGAGAAGTAGCGAGTCAAGCTTCGTTATATTAGTAAACGAAGAAAATAA
AAAGAAGTTCATGAAAAGCTACGAAGACTTCCAGTATACAGAGAGACTGATACAAAGGATACTTGTTGGTAACAGTGACT
ATCGTAGCGAGCCGACTACAGCGGAGATCGCTCGCGAACTGTACAAAGACGAAGACGTGCCGCCATTTGTTACACCGTAT
GGAGCTCGGTTGTCTTCAGTGTCAGCTATAAGTTTACTGAATAGATACTGCTCAGTACTCCCACACGATCAGTTCACGGT
TATCACACCAATGTGGATTCAAGAAGACGTCCTAGATAATCACGGCTCACGAAAACTTGTCACAATCGTAATGCCAATCG
CTTGTCCTATTAAAGAAGAAATAAAGGGATTACCTAGATTCAGTTTGAAGGCCGCAAAGAGATCAGCAGCTCTAAATGCT
TGCAAGTTATTGTATGAAGCAGGAGAACTTGATGCACTCACACTACTGCCCAACCGATACACTGAAGTTGATTTCGACGA
CGAACAAGTGAAAACATGCTTCCTAAATTGGCGCGACGAAGATGTGGGTCGTGACGACCCTGAAATACCTTACCCAGGGA
CAAAGAAACGGGTTAGGAAACATAGAATACAGTTCCCAATACTTCTGAACAGTGTGCCAGACGAAAACGTTTACTATCTA
CACATAATAAGGTCGAAAACTGCGTTCGCGGAGCCCAAGGATACTCGAGAGAATGCTTTGTATAAGCTCCTGCAGCGCGG
TGAAGGGTATGGTTTCTTAACCCAAAACCCTTTGCCCACACTCTGCGAGTTTCCAATGTTCATGTCAGTCGGAGAGGTCG
CCACTTCCATTGAAGTTAACTACGCTGTCATCAAACTCAACGCTGCTATGTTCCAGTTGGTCAAAAAATTCCATTACTTC
CTATTCGAGCAAGTACTAGCAATAGCTAAAAAATTCGTTGCGTTTGAAGGTGCAGTCAATTGTATGTACGTTGTGCCCGT
CAAAGAAGACAATGGTTACGATATAGATTGGAGTGTAATGACCACACATGAAGAAATTGCACCAGTTCAACCAACTTCTT
ATGAGGAAAGACTGTTTATAAATGTCACACCAGAGAATTACAAGGACTGTGTCGTGACGCCGTGGTATAGAGTTCTACCG
GACAGGTACATCGTATCTCGTGTCCTCGAACATATGACGCCGCAGTCTCAATTCGACTCGGACTCTTACTTAACGTTTGC
CGACTACTATGCTGACAAATACAAATTGGAAGTTATCGGTGAAAAATCACAACCTTTGCTGGAAGTAAAAAACATAAGTT
CAAGGATGAACTGTTTGCTGCCTAGAGCGGCCACAATAAATGCTTTGACGGACAAACAGAAGAAGCTTGTGTCTGCTTCT
CAAGGCGACGATAAAACAAACAGGGGCTTCGCAGAAGTATTTGTCGCTGAATTCTGTGTCAAATACGAATATCCAGGAGT
ACTGTGGTACAAGGCTATCATGTTACCCAGCATTATACACAGGGTGTTCATGTTATTGGTATCACACGAACTGCTCTCGG
AAATTGCCGATGACACGGGATATGGCACTCCAGTACGCAAAAATACTGAAGATTGGCTTCCGATAAAAACTCACATTCAA
GTTGCTACCAATTCCCTGCTAGCCCAAGTTGAAGAACCACCTCAAGTCGCTTCAGTTGACAGGATAAACAATCCTATAGA
TGATGAAAGCGGAAGACGTCCAAAGATACTTTCTATGAAGGAAAGCTTATATCATTTGCAACAGAAGAGACTTAACAAGG
AGTTTCCTTGGGACGACAAATCGGAGCCGATAGACATAGACCGTAATCTATCGACTGTGACCTTGTTGGATGTGGAGTGT
TACGACGAGTTTGTTTCGACTCCATTAGTAACTACCTTGGAATATGACGTGCGACCCCCAGCCCAAACTGTGTTCCCCTC
CACCGCTATATCTGCTCCACCAGCTGAATACAACGATCGGATTGAGATCCTCAAAAGGACGACCAAAGGCACTAGTCCTG
AGTTAAGAGACATATTAGCAGCACTAACAACTATCAAATCACATGACACGTTCAATTTAGAACGTGTTGAGACCTTAGGA
GACTCCTTCCTGAAATTTGCAGCCAGTCTCTACCTATACCATAAGTTCCCGACCCTCAATGAAGGACAGCTAACAAATAT
AAAAGGCCGATTGATTAGTAACAGAAACCTTTACTATGCTGGAGAAAGGTTCAATCTGGCTGGTAGGATGAAGATAGAAC
AATTTAGTCCGAGGAAAGATTTTATGGTGCCTGGCTTCTTCGCGCCGCAAGAAGTCGAAAAATTCATAAACGAAAAGCAG
ATCCGTCCAATATTCCTGATTGGTGTGCAGTTCCCAAGAGACGAACTCCTTGACGGTGCGTTGTCTGAAGATAGTATGAG
CATGGTGAGAGACAAATTTGCAAACGACAGTACTGCGGAGATTGAACCACCAGAGAAGGTTCAGAACGCTATGCAACTGT
ACGTGCATTCTCAAGCTGTTGCAGATAAGTCCGTTGCCGATTGCGTGGAAGCGCTCATCGGTACCTATCTTTTAAGCGGC
GGTGTATTAGGTGCTGTCAAAGTGATCGAGTGGATGAGAATCATACCTCCACAGGACGAATTTGCTGAATATTTACACAG
GCGTGTGTCTACTGCCATCACAGACAAAATGACCACTCCAGAAGATATCAACTTCTTACTGAACTATTCTAGGAATGATG
TGGAAACGATTTTGAACTATAAGTTCAATGACCCCTCATTCTTATTGGAGGCATTGTCTCACGCTTCATATATTCGCAAC
AGAGTGACGCGTTCCTACGAACGCCTAGAGTTTCTTGGCGATGCGATATTGGACTTCCTAATAACATCACACATATTCGA
AAACTGCCGGGAATTGAAGCCTGGTGAGATGACAGACTTAAGATCAGCACTCGTCAATAATGTTACCTTCGCATCTTATG
TCGTCAAACTTGGGTTACACAAATTTCTATGTTCCGAACTGAATCCGACGTTAGACAACGCTATTATAATGTTTGTGGAC
CACCAAGTGCAGAGGAACCACGAGATTGTTGAAGATGTCCTTTATTTGCTTGACGAGGAAGAATGCATCATCGCCGAATA
TGTCGAAGTCCCTAAGGTCCTCAGCGATATATTAGAGGCACTAATCGGTGCAATTTACCTGGACACCGGCGGTGACCTCT
CAAAAGTGTGGTCTGTTATATACGGTATCATGCATAAGGAAATACATTTGTTCTCCAGCCGTATCCCACAGCAGCCTGTC
AAAGTGTTATATGAGAAAATTCACGCTTGTCCTGTCTTTGGGAAAGCAGTAGTAATCGATCGTGAGGTGCAAAAGATAAA
AGTGGGCGTTACAATCACTAAGAATGATGCCCAGCACACTGTTTATGGCATCGGTCGCAACAAATCTCAAGCCAAGCGAG
CTGCGGCCAAAATGGCGCTAAAGGTCTTAAGCAGTTTTTAAAATCTCCCGCCTTTTTCTGAGGCAGAGATATTTGCATCT
ACTTTTAGCTAGATACAGACCATAATTTCTACTCGTTTATGTTATTATTTTTATTCATTTTTATCTCAAACGAAATTCGC
GTATACCAAATGAAATTTTAAGAAAGTTTATTTCCTCGGATATATTTATTTATTTACTAGCTATTATTGCGCGGTCTCAA
CCGCTGCTTGGCTCTTATTTATCTGAAAGTGATGTTTTATAGCCTTTCTCGATAAGTGGATTACCCAACACAAAAAGAAT
AGTTAAATTGGAATCAGTAGTTCCGGAGATCTGCGCGTTCAAAAAATCTTTTCAAGTATAAAAGTAAAGATTATTTTTTT
ACAATTAACTACATACATATAATATGTTAATGTAGGTACATATTATTAATTATTATTGTACGAAGCAGACTTAATCCTAG
AAGTAATGTTTTTTTATCTCAAAATAGTTATTTACTTTGTAATTGTTATAACTATTATACTATTTTAGAAATACAATATG
CTTTTTAGTCACCTATGTAGAAGCAATATTTTTATTTCGTTTATTGTTATTAGACTTGGATATTCCGCCTTTACGGTTTG
TATGAAGGCTGAAAAAAGAACCTATTATTATAATATTTTTGTATCAAATTAAATTGCATTGTACCAGACGATAAATATTG
AATAGAAACATTGTATAATAATAATATGATCATTTATTTATACAAAAGTTATTCTTTTTATTTTTTTTTAAGGAAAGTGC
TCGACTAGCTTGTCTAAATTGACTTGACTTGGTCGACAGTATCTTTCCAAAGGTAGATGTGCAATATTTATCGCCAAGTA
GGTACTGTACTTAGGCCTTAGTACGAGTTTGTTTTACGTATAACAAGATCGAAACAATAAGCGTTCGCTGATTAATTGGT
TGGTTCATTGGAGTCGACCAATCAGAGCACCGAACACGGTCTCGTTTGGATTTCGTTAAACGCAAAACAAACTCGTACTA
AGCCATTTGTGGTTTGTTCTTACATTGCTTGTTTAGCAATGCTTTAGAGACAGAATTTAATAGTCACCATTGTATTAATA
TAAGGTTTAATTGGGAAATAGAAATCACAGAAAAGCTTTTATTGCTTGTTTACAATTTAAATAAATTTAGATATTGTTAT
CGCTAGAATAAGCCAATTTAATTTCTGGCTTGTTTCACAATTTCCAACGAAATTCATTTAATTAACTAGTCTAATGGCGC
ATTTACATTAGTCGGTTAGACCGTATTCACCAACTAATATAAACAGGTATTCGTTTGGCCGTATTAATTCGGTTTCGGTT
AAACCGAATGCGGCCGCCGCCTTCGGTGACCGACCTAATGTAAACGCGCCATAATGAAGGTTTTGACCTATTTTTCAATG
TGAAATGTGTTAAAATGAGCTAACAGCAAGTCAACGAGACTCTGAAACAGGCCCAAAGTTTAATTGGAACCAAGTAGGTA
GTTAATATAAATGTAACAATTTGCATGATAAGATTTTGCATGGAAGGTGACCAGAAAATGTGTGATACGTTTGAACGTAC
AGGGAATGTTATAATATTAGAATTTTTTACTAAAAGGAACCACTCAAATGTTCCTTGAAAAGTACGCGAATGAGAACAAT
GAAATGGATTTTTATTTTAACACATATTGGCTGTCGCCCGCGGAGAATAATGACTTTAGGATTTTATTATTCTCTCTGAT
AGAATTTAGGATTTTATTATTTTATTACTCATTAGTACATCAGCTACCCGTCAAAATCACTCCAGCCATTTCAGAGATTC
ACCAGAACAAACGGACAGACAGACAGACAGACAAAAATCGTAAAAAATATTTTGGTGTATGGTATCGGTATGTATGTTTA
TGCATGTAGTAAAAAGCGGTTATTTAAATATTAAAAACAGTCCAATTTTATTAATTAGTCTAGATGTGTTTATGTTTTTG
TTTGTACATTTGTAGATATCCTATATTTGATAGGAAGTTAATGTATCTGGTAAACTTTGTAAAATCCAACACTAATAACA
TACCCACCTCCTTCTTAATTAGATTTAGCAGTATGTGCTTCTGATTTCCAATGCTATGAAAATTTAGTGAAATAAACATG
AATTGCATAATAAAAACATAAAAAAATTAAATCGCCGAAATATTTCTAGTGCCTCTGTATTTTTTATTGTATTTGATATT
AATTTACCTAATTGTATTTGCATGTAAATCATCTCTGTAATACTTTTATTTTGCTACTGGAAAATTCCACAGACTATTTC
ATTTTTAAGTAATTGTGATGTGGTAAAATTAAAATGAAAAATCTAATAAAAAATAAATGTATTGAAGTTTTAAAAAAACG
TTTTTGATTGTGGAAATAAACCAATACTTACAGATTTCAGTCGCTGACGCGCATAAATCCCTGACTAATAATAATATTCA
CATAGTTCTGTTTGTCTATAGGGAGCAATAGTTTTTAAATAAAATTATGACATAACTTTTTATCTACATTTTTGCGTAAG
AATTTAATAGATTTGTATGTTCAGAATATAATAATCATACTTGTTATTGTCAATAAAAAATAAGAAACTCATTCTGTAAT
TTTATTTTACAATTAGTTTGATAATTATTAATGGAATTATCTCACAAGCCTTCAATTTAAGGACAATAAAAGAAAAGTAT
TTAAAAGCAGTGGTGCTTTGTCCTCACGAAAGTTTCCATGTTCTATTTACCTATCTTGAGTTTTACAGTTTGTATAAAAC
CCTCATGTAAATCAAAATCCGTCAATGTGTGCCCCACAGACAATTTTCTAGTGTCTAACCATTGGACGGTTAGACACTAA
CAGTAATTTATCAAATAGGACCTCACATAACATTAGCACTTTCAGTATTGACATCAAATGCGCAGCTAGAGCTGTCGCTT
CGTTTTGATGAAGCAACAACTTCTTTGAATTGGTGTACTGGACGAAACATTAAAATAAAATAGAATATTTTTGTTCCCAC
ATCAGGATGTGGATTTTAATGTTATTATTACAGCATACATAATAAAATTAGAGGAAGTAGGTGCTGGGCCTCTTGTATGC
GAAGGTGTTGAGGCGCTTGTGGTGGTGCACGCGCTTGGGCAGAGGGAATCTGATTGTGCTGTTGTGGAACTGCTTCACCT
GTGGCCGGCGGCACGCAGACGCCTTGATGACCTCCACTTTGATGATCTATAAATAAGAAAATAAATATTACAATCAAATA
ATACAGATATAATTTACGACGGTACATGGCAGTTATAGTAGTAGGTGAAATCATACTAAGATTACTACTACACTACTATC
ACTACAAAAGTCGTAAAGAAATAGGTGATACAAAAAGCCTACTTTTTTTGTCAGGTAATATACCTAAAACCTTCTTCTAA
GTCTGAAAAATACTATGCTGAAAACCGCATCATAATCGGTTCAACCAAACGCGAGGTAATCGCACACAAACATTCATACA
TACAGGTCAAAATGAGAACCTCTTTTTTTAAGTCAAATACATGGATGGGAGGGGTTTAATTATGTATAACTATTAAAACA
AAGGACAGAGTAAAATAACTATTGAAATACCTGAGGCATATTATTTTATTCTAGCCTTCTGTATAAGATGTCCCAGGCTC
AATTCTCAGATAGAATAAATGTGTATCTACACACAAAGCCCTAACATTTGGCAACATCATAAAACAATAACCAAACATTA
TGATAATGATAAAGTCTAAAACTTCCCTAAAAAAAGAATATCTTTTATTTGGTTTTATTTTTTTCAAAATCAAATAATAA
TAATTAACATAAACATTGAACCAGCATATTTCAAACTACTATACAAAATAGCTCTAAAATTTTGCAAGATGAATGAATAA
TCATAGTTAGTTACCTGGATGGAGTGAGCACGGGCTCTGTGCCTGGCTCCCATGTCACGGTAGCACTGAGTGACGGCACC
TCCGACACTGAGGTCACGGTACTCGCGGTACATGTTGTGTACACCTGAGCGAGACTCATAACGCAGCCAGATGCCAAAGT
TCTTGATCTTCACTGGGCTCTTCTCTGGGATTTCCTGGAAATGAAAATGATAAATTCCATTTTATACAACAATGTTTTTA
ATTTTCGGCAGCATGATTTTAGATTAATTGTGGTCATTCGGTTGGCCATTAACATCATATTTTATTCCCCTAATAAACAT
CAAATATTTTATTCCCTAAAGTAGGCAAGCATCTGCTTATCATAAAATTAGTTGAAAACTGTCTACTCTACATAATCCAA
AGAGAGGTACCTCATTAGTACCATTATTTTTATTGTCATATAGTGTAATTACACTACATTTTAGAATATCCATTTTGTGT
GAGCTCTCATTCAATGAATCTGTTTGCTACTAGCTTTCCGCCTGCAGCTTCAGCTTCAGATTAAAAAAAATTATGCATTA
ATCTTTTGTTTACAAAAGACCTCATACCAATTTATAGCTTACTATATTGAAAATTGTAGAATGTTCCATGCATACTTCCA
TCCCTCATAATAGGAAAGTTGGGGGTTAGAAAGAGACAAAAAGTAGAGCATATCTCTCTAGCCCCCCAATTAACTTCACA
CAAGAAATCTTACCACAAACTCACTTCATTGCAACATGAAGAAAGGACAAACACACACACTTTCCCATTTATAATATTAG
TATGGATGTAAGCCAATCTAATAAATGTAACTAAAGCATGGTAGAGGAAGAATTATCTGTTGACAATATTTATCACATCT
GATTACTATCTCATGGACACTCATGGAGTAAGAATAATTAAAACAAAATGCTAGGTTCAGAATGCAATACAAAACAACCA
ATTTCCATTGAATACATCATTGTAACTAGCTATGTGTTTACTCATTTTGATAGATACTAATAAGAAAGCCCATTAATTAA
ACCTTTTACCATAAAGTAATGAGTACAGATGCCAACCTCAATGAGTTAGGAGAAAAAAGTTTGCACTATCAGGAAAAAAT
AAAATACATTTTACTCACTATAAAAATTATTACACTCTAAATAAAGACACTATACTAACCCTGATAGAGACGATTTCACC
AGTGGTCTTCTTGAACTTCTTCAATTGACGCAAGAAGTACCAGAAACGGGACTTAGCCACAATCTGGTCTGGAGAGAAGA
TCCTCATCTTGTATAGAGGAGGCTTGGGCTCGCTCTCCGAAGGGAGCTTGCGGCCGATGACCTCATACTCCTTCAACTGC
AACAAATGTTTACACATGAAACCATGCTTACCTCCAAGTCCTTAGGATGGAACTCACGTTACTTTACGATCATTGGCTGA
AACGACCACAAAACTTTAGTACTTTGTTCGAAGGATAAAATAAATCTAATTTCTTTCTGTTTGTCTTTATAATCTTGAAG
ATAAACGATAAAATAATTGGGACATAGCGACCGCATCACAACATGACATAACCTAAAAGCGCATTTATTTTTCTGGCCAT
TTTTGTAAATCCAGGCACTAAGGGCAAAGATAATTTTTTCGAGTTAATTAATTTTGAATAAATATTGTATTTATATTCAC
TAACATAATAAACTGAGAAATATCAAATAAACTAATTTCAAAAGACTGCACCGACAACGTGTACGCCACACTCCGTCAAA
CATTTACACTTTTTAACCACCGTTTTTCATGTTAGAGGCACTGATAATGGTTTATTGTTAAACATTTTTGATTTTAATGC
ACATTTTTCACATATTTTCTATATTTTTTCGAGACTTACCTCTCCTTTAGCCTTCATTTTCG
>FAW_Pasha-PA
ATCATTCATCCAATAGAAAAAAAGCAGAGAACAAACTCATAAAAAAGTAGAATTAATGGGAAAGGCTGTGGGTTTACCGA
ATATTTGAATAAAATCGTAAATTATTTACACATATTTTGGTCTACCATTTATTTATCGTTGTGTTAATTAGGTTGTTAAG
ATTGCGAAATCATTTATATAATCTGAAATTTAATAAACATTGTTTTGAGTACGGGTCACAGAACACTGGAATACATTAGC
AGCGCTGCCCGAGGTGGTATCCTGCGGGTGTATTAAAGCGGTTTTGCTACAGACTAGACTCTGTATAAACGATCAGAGGC
TCTAGTCTGGCGCAACTCTGCCACATCTCCGCGGCCGTAGCGCACGCCTTTCACGCGGTCACAGAATTACCGAAAGTTTA
CATCGAGCGATGGTTGGAATCCAACTGTTGATACACATTGGATTTTAAGTTCCATCGCTAGTTGTGGACTATCTTACTCC
AACATAATTTATGTGAATAACCTCAAAGGTAAAACCCTTCAGGTGTTTGTTGACACTTAGTGCTGGAATACTGTTAGGAC
TGTACCACCCCCCACTTTGTTACTGTAATCATTTAAATCAAGAGTAGATGTTCATAATCATGTTAGGTTGTATCCTCATA
GTCAGCTCTAGAGTAGTATTAAATCAATAAATTGTTTGTGCCATGGAAGACAATCAATTTACATTTGAAGCACATTGTAA
CATGACCTGCTTTCACAGTATTTGCAGCTTATGTTTAGTCATCACAAAGTATATGAGTATAGTGTAGTTATTAACTAACT
ACTAGATAAATTCACAGAAACTAGGTATTAATAGTAATAAGCAAGGAAACAACTATAAAACAGAGTTAAAGTCTCTTGAA
TAAAACAAATTGAGTGTCACCAAAACTATATTTTTAAGTATTTATACTGTATTGTCACTTCAGTGTACATAACTTAATTG
ATTATTGTTACTATTGTTAATATTATGTGCTTAGAAACTGTAAAACCACACCCAGTTAGGAATGAGTAACTTTTATAATT
ATAATTATATTTGTGCAGATAATATAAGCTACATAATCCAACCTAGCCTCTCTCATCAATGCAAATAAACAATTAAAGTA
ATAAATATTTTAGACAGAGTGAAAGATGAGTGAAGAAACCCAATTGGATGTGCCAGCGGCAAAAAAGCTAAGACTGAATG
ATGGTGAAGCATCAAGTAGCCAGGCCAGTACTACCTATATGTTCAAAGAGAATCAAGAGAATGGGGAGGAAAAGTTTGGT
AGTGAGGATAGCTACGGTAACTTTGTGACTCCTGAAGAACTGGAGAGGCTGAGAGAGTTCAAGGTGTTGGACGAGGTCAA
GTCTAATGATGAGGACAGCAACGATGAAGAATCTGATAGCTCTGACGGTCTGCCAGAAGAAGAGATCGAGAAGATGCTGG
AGGAAGACCTTCCGGAGGACTTCAAGGGTGCTCCCAAGCAGAAGGAGAAAGCGTACATTACTAGACAAACTACAGTTCTA
GAAGAGAAGGGTGTGAACCACTTCGAGGTGCTACCCCTGGACTGGATCATGGTGCGTCACATCAGCGGGATGCCCATCTA
CATGCACCGCGCCACCAGGGTGTGCACGCTCTCCAAACCTTACTTTCTTGGATCGGGCAATACTCGGCGTCATGATATAC
CGATTAGCGCCATACCATGCTTTGCTTACCGCCGAGCTCTTGAAGAGGAAGAGAAGCAGAAGGAAATTGACAAAAGGATT
GCAGAACAGATCCGTACGGGCAATTGGGTCATTAACTCACAGTCTACCAAGATAGACTACTGCGAGAACAGCCAGGACAG
TAGCACTGGTACAGCAACGACTGGCGATGCTTTAGAGCTACAATGTGACATTGTAATGAAAGAAGACACCAAACTTGAAG
ACTTCACAGCTGATATAACAGCTGATGCTGTTAATGGACAAGAGAATGCGAGTGGGAATAATGAACTGGAAAATCAACCT
GGAACATCTAAGAGCGAAACACAAGTCAGTTTAATAACTAATAAGGAGAATGGTGAGTGTGCTAGAGACCTACAGCGGAG
ACAGCCGGTGGTACTGCCGGGAGGTATAGTGATGCCGCCGCCGCGGGTCGAGACTGTCAGCACCAGCTGGAAGACGCAGC
ATCTCTCCGCTGAACAGATTAACGAATACTGCAGACGCCTGTTCAAGTTTAAGACTGTTAATATCATGCATTTCAAACGT
TGGGCTGATCGCCGTAAGTACACGAAGGCTCGGAAGACGCTCCAGTATCCCACGCTACCTGAAGGCACCAAGCTAATCAC
TATCCCTGCGCAGCCAGCCAACACGGGAGAAGAGAATGCGGGTGGTGGCAAGACGACCAAGCGCGACTGGGTGATGAACA
TGAACGGGCGCAGCTACCTGTCTGTGTTCCACGAGTATGTGCGCCGAGCTCTGCAGAAACAACCCGTCTATGAGTTCAAA
CAACTTGAAAATGCGTCAACACCATACCAGGCGACAGTATTTATCGGCGGCATGCAATACGGAGTGGGGCACGGGTCCAG
TAAGCGGCAGGCCAAGTCTGCGGCTGCGCGGAACTCCATACATATTCTTATACCCGAGATGAAGGATGAGTTGGACGAGC
ACGCACCTAACAATGCGCCCAACGATGCTAATGAGCCTGACTTCACCTTCTTCGACTACGTGGGTATCGAGGACCCGCGC
ATCACGGAGTTCTGCGCGGCGACGTGCGAGCCCTCGCCGCACGCCATACTGCGCACCTGTCTACTCAGGAACTTCGGAGC
TGGGGACCGACACATACATACTGAGATGAAAAAACTGGAGTACCAAAAGATCGAGCTGACGATGAAGGTGGGCAAACACA
CGGCTACGGTCATCAGCAAGAACAAGAAGATGGCCAAGCAGCGAGCTTCCCAGTCTATACTACAGGCACTACACCCACAC
GTACGCTCATGGGGCTCGCTACTCCGTCTGTACGGCTCCCGTTCCGTCAAAAGCTGCAAAGAGAAGAAACTAGAAGAACA
GCAGATCACTCTGCTACAAGACAAGGCGCGCCACAACGAGCCCAACTACGCCGTCCTCGACAAACTGAGGAACGAGATGC
GTAAGCTACGGGAGAGAGATGAAGCTGTTGTACCTATCGGGACCTTACTAGTCCATGAGGACCTCCCTACGCATTCAGGG
TCAAATCTAAATAATGTCGATCTGTGATAGATATTTCTACAAATGCTATGATTTGTCTGTGGTTGAAACAGGTTTTTAAT
ACCAGTTTAAACTGGTTTTTGATAACACAAATGTCTCCAATTCACTTCACGGGATTTAATTCAATTTTAGGAGATAATTC
AAATATTATTATTTTATGAAAGTTGAGTACATACTTTCTGTACCTGTTTTCATTAGTTCTGACTTTGAAACCAATCTTAG
TTATAGTAACTTTAAATGCAATTTATTCGCACGATTATATAAAGGTGTTTGATAATAAAATATGATGTAATATTCTCTTG
TAGAGGTTATTATAAAAAACATGGGAAGCTGCCAATAATTTACATGAGCTTCAATTATTATTTTGGTGGTTTCGACGTTA
GTAGTCAAGTAAGGTGTAACTATTTATTCGAGCTAGAATATATTCCAGTCAATATTTTAAAGTTACGTACTTAACGTGGT
AGGTAAACAGTGGTAATGTAACAAATGATATAATTAACAAAATCAGCTATTATAAATATGTAGTATAGAATATTAAAGTG
TTGATATTGTGTCTGTTCATCCGTAGTGTGCTGTGCTATGCTAGTCTGGGGTACAAATCAACACACGTTCAATCTTATGT
CTAGTTCAATATTATTTACGTTTGGTTAGTTGTGCCTTAATTTTGCTTTGAGATGTTTCTCATTCATTAGTGATATAAGT
TTCCTTGTTTTATGTAACTAACAGCGCTATATCCAACGGGGCCACTCTCTTACTGGTCTCTATTTCCTTTTCTATCCTAT
CCTAATGTCTGTCTTCCTATTCTAGTGATCTTCTGCAGGTAACCTAAATATCCAGTACTGGTCTATGTGTGAAAGAAACT
TGTGGCAAGCACTAATCAAATCTTTAGTCATGTTTTAATTGCAATAATTAGATGTTATTTGTCAGGCAAATTATATTTTT
ATAGACCTTGTATGGCATTTATTAGGCTTAGCATTTAGCTCAGTAAAGTGACATTATTTTGTATGTTTTCTGGGATTATA
ATATAATCAGCTATCTACAGAAATTGGTAAATTAAATTGTGATGTAACAGGAATTAGAAGTTATCAATATATCTGTTGAT
ATCTTTAGGATAAGAATAACGGTTATTTTAGACTGTAGACTCCAAACTGACGTAGTCACTAATTTCATCTTTGTAGTAAT
TAGAACTTTATGTGGAATGCGCTATAATCGAATTCGCAACTAAATACTTTCGTTTATATATGTATATTGTACGTACGAGT
ACCTATCCTTCAAGCATATATTTTGCACTTTACATAGTTTTAATGAAATATGATAATAGAATGTTCCTTTCTGTATAATT
TGCAAATAATAAATTCTCAATCATATACTATTATACTAACATAATGCAGGTTTTATTCAAATGACATTTTGTATCTATGT
GTCTAGCAATAGTTTTAAACTTTCTAGTAATCTCGATGTCGGTCTAATTAAAATGTAATTGCAAAATAAGTACAGTTCTC
TTTTTCAGGAACGAATATTATTATTACAACCAGTGAGCTTAGGATACACGGTGTTTTATATACAAAATGGTTAATATGTA
TTACATACTAAAATAATTAATTATTTTACTAAGTTAATTTAACAAAATCAGCTAAAAAGTTTTATCCTTCTCATAAGTGG
GGCGTTTATTATAAAAGATAAATATTATACATTTAATTGTAGCATATATTTGTGCCACATTTGTACGAAACTTGTTTTTA
AGCTATTCTCTTCCTTTAGCTATAGTTAGCCTAGGTATATAAAACTATAATTTGAAAATAGGTCATGTATTTTGTCTAGT
TTTGAACTCAAAATCAATGTAATGTAAGACCTAAGCTACTAATATAATTTATTTACTAAGTGTCAATAAATAGTCCAATG
TACTTACGAATCTTTGTGATAGGTAGACATATGTATGACTATAGGTACTAAATGTGACAAAATGTATTATAATTTTTGCT
TATAGATGTTGAATCTGAAAGTTTGCGTGCATGAGCAACTTTTAAAGTAAACATGTAATTGTGATTAATGAAAATAGCTA
CATTTTTGATGCGGATGATATCTTGTACTTCTTGATCAAATAATGAAATGTAGGAAAAAAATGGTCGTGCGCTTACTACC
CACCGTTTCATTGACTGCTTTATATATTAAAATGGAAAATTCATGAATGAAATTGTAAAATGAACACTGCTTTTACTATA
TTAGTAAGTGTAATGTATAATCCATGCTATTATATCCTGCTTTCCAATAAATAAATAACGATATTATTCT
>FAW_Pasha-PB 
CCAATAGAAAAAAAGCAGAGAACAAACTCATAAAAAAGTAGAATTAATGGGAAAGGCTGTGGGTTTACCGAATATTTGAA
TAAAATCGTAAATTATTTACACATATTTTGGTCTACCATTTATTTATCGTTGTGTTAATTAGGTTGTTAAGATTGCGAAA
TCATTTATATAATCTGAAATTTAATAAACATTGTTTTGAGTACGGGTCACGTAAGTAAAAATATTTTCTAGCACACTTGC
AAAACGGTCAGATTACAGTTTACAGTGCATAATGTCAATGAATCATAATAATTTGTTTGTTTGTAGTTAATTAGCTTACA
GTGCTTAGCCTTACGAACGTAATATAGCGTTATTCAGTTTGACCTTTTTGCAAGTCACAAGTCTCAAGTTGTCTTTGCAG
AGAACACTGGAATACATTAGCAGCGCTGCCCGAGGTGGTATCCTGCGGGTGTATTAAAGCGGTTTTGCTACAGACTAGAC
TCTGTATAAACGATCAGAGGCTCTAGTCTGGCGCAACTCTGCCACATCTCCGCGGCCGTAGCGCACGCCTTTCACGCGGT
CACAGAATTACCGAAAGTTTACATCGAGCGATGGTTGGAATCCAACTGTTGATACACATTGGATTTTAAGTTCCATCGCT
AGTTGTGGACTATCTTACTCCAACATAATTTATGTGAATAACCTCAAAGGTAAAACCCTTCAGGTGTTTGTTGACACTTA
GTGCTGGAATACTGTTAGGACTGTACCACCCCCCACTTTGTTACTGTAATCATTTAAATCAAGAGTAGATGTTCATAATC
ATGTTAGGTTGTATCCTCATAGTCAGCTCTAGAGTAGTATTAAATCAATAAATTGTTTGTGCCATGGAAGACAATCAATT
TACATTTGAAGCACATTGTAACATGACCTGCTTTCACAGTATTTGCAGCTTATGTTTAGTCATCACAAAGTATATGAGTA
TAGTGTAGTTATTAACTAACTACTAGATAAATTCACAGAAACTAGGTATTAATAGTAATAAGCAAGGAAACAACTATAAA
ACAGAGTTAAAGTCTCTTGAATAAAACAAATTGAGTGTCACCAAAACTATATTTTTAAGTATTTATACTGTATTGTCACT
TCAGTGTACATAACTTAATTGATTATTGTTACTATTGTTAATATTATGTGCTTAGAAACTGTAAAACCACACCCAGTTAG
GAATGAGTAACTTTTATAATTATAATTATATTTGTGCAGATAATATAAGCTACATAATCCAACCTAGCCTCTCTCATCAA
TGCAAATAAACAATTAAAGTAATAAATATTTTAGACAGAGTGAAAGATGAGTGAAGAAACCCAATTGGATGTGCCAGCGG
CAAAAAAGCTAAGACTGAATGATGGTGAAGCATCAAGTAGCCAGGCCAGTACTACCTATATGTTCAAAGAGAATCAAGAG
AATGGGGAGGAAAAGTTTGGTAGTGAGGATAGCTACGGTAACTTTGTGACTCCTGAAGAACTGGAGAGGCTGAGAGAGTT
CAAGGTGTTGGACGAGGTCAAGTCTAATGATGAGGACAGCAACGATGAAGAATCTGATAGCTCTGACGGTAGTCCTGTCT
TTGTGTGTATTGTCTTGCATGCTCTGTCTCTCCGATAGTGTGTTTCTACACTTGCAGTCAAAGAACTACTGTTATTATGT
GCCAGTCATAAAAGATTTAGATTCCTTCATATATTTATATGTATGTTTATTTTAGTATTTATTCTTTAACTGCAATGTAA
GTAATGAATAATTGTTTCTCTTCGATATTACATGCAATCCTGTACTTATTTATCAAGGAGTATTGTTTCCTATTTAATTT
TTAATTTCCTTCATTCTAGGTGTGTACTGTGTACCCTAAACTTATGGTTTCAGCTTCCCTGACAATTATTATTTCTCTCT
TCAAATATTACTTGTTTTACATTGTGCTTCATGATTTTAATTTTTTATTTCTTAGAATGTTTTTACAATCAAATTACCTG
TCTTATTGTCTATACAAACTAATACATACTTAGCTAAATAAAGTTCAGGGTTCTTTTAATAATTAAAGAATGATCTTCTT
ACTTTTATAAAATACTTCAACAAAACTATGGGAAATCTTTGTGTCTACTATGATGAAGTAATGTCTACAAGGTAGTTAAA
GTGGTAGATGTATTCAAAGGTCTGCCAGAAGAAGAGATCGAGAAGATGCTGGAGGAAGACCTTCCGGAGGACTTCAAGGG
TGCTCCCAAGCAGAAGGAGAAAGCGTACATTACTAGACAAACTACAGTTCTAGAAGAGAAGGGTGTGAACCACTTCGAGG
TGCTACCCCTGGACTGGATCATGGTGCGTCACATCAGCGGGATGCCCATCTACATGCACCGCGCCACCAGGGTGTGCACG
CTCTCCAAACCTTACTTTCTTGGATCGGGCAATACTCGGGTGAGTGCTACATGTGACTGTGTTAAGAATAATCGGATTCC
TGTGCAATAATCTTTATTAGTTGCATGATAAGTAACCCGGTTCTTTTATTTCAGCGTCATGATATACCGATTAGCGCCAT
ACCATGCTTTGCTTACCGCCGAGCTCTTGAAGAGGAAGAGAAGCAGAAGGAAATTGACAAAAGGATTGCAGAACAGATCC
GTACGGGCAATTGGGTCATTAACTCACAGTCTACCAAGATAGACTACTGCGAGAACAGCCAGGACAGTAGCACTGGTACA
GCAACGACTGGCGATGCTTTAGAGCTACAATGTGACATTGTAATGAAAGAAGACACCAAACTTGAAGACTTCACAGCTGA
TATAACAGCTGATGCTGTTAATGGACAAGAGAATGCGAGTGGGAATAATGAACTGGAAAATCAACCTGGAACATCTAAGA
GCGAAACACAAGTCAGTTTAATAACTAATAAGGAGAATGGTGAGTGTGCTAGAGACCTACAGCGGAGACAGCCGGTGGTA
CTGCCGGGAGGTATAGTGATGCCGCCGCCGCGGGTCGAGACTGTCAGCACCAGCTGGAAGACGCAGCATCTCTCCGCTGA
ACAGATTAACGAATACTGCAGACGCCTGTTCAAGTTTAAGACTGTTAATATCATGCATTTCAAACGTTGGGCTGATCGCC
GTAAGTACACGAAGGCTCGGAAGACGCTCCAGTATCCCACGCTACCTGAAGGCACCAAGCTAATCACTATCCCTGCGCAG
CCAGCCAACACGGGAGAAGAGAATGCGGGTGGTGGCAAGACGACCAAGCGCGACTGGGTGATGAACATGAACGGGCGCAG
CTACCTGTCTGTGTTCCACGAGTATGTGCGCCGAGCTCTGCAGAAACAACCCGTCTATGAGTTCAAACAACTTGAAAATG
CGTCAACACCATACCAGGCGACAGTATTTATCGGCGGCATGCAATACGGAGTGGGGCACGGGTCCAGTAAGCGGCAGGCC
AAGTCTGCGGCTGCGCGGAACTCCATACATATTCTTATACCCGAGATGAAGGATGAGTTGGACGAGCACGCACCTAACAA
TGCGCCCAACGATGCTAATGAGCCTGACTTCACCTTCTTCGACTACGTGGGTATCGAGGACCCGCGCATCACGGAGTTCT
GCGCGGCGACGTGCGAGCCCTCGCCGCACGCCATACTGCGCACCTGTCTACTCAGGAACTTCGGAGCTGGGGACCGACAC
ATACATACTGAGATGAAAAAACTGGAGTACCAAAAGATCGAGCTGACGATGAAGGTGGGCAAACACACGGCTACGGTCAT
CAGCAAGAACAAGAAGATGGCCAAGCAGCGAGCTTCCCAGTCTATACTACAGGCACTACACCCACACGTACGCTCATGGG
GCTCGCTACTCCGTCTGTACGGCTCCCGTTCCGTCAAAAGCTGCAAAGAGAAGAAACTAGAAGAACAGCAGATCACTCTG
CTACAAGACAAGGCGCGCCACAACGAGCCCAACTACGCCGTCCTCGACAAACTGAGGAACGAGATGCGTAAGCTACGGGA
GAGAGATGAAGCTGTTGTACCTATCGGGACCTTACTAGTCCATGAGGACCTCCCTACGCATTCAGGGTCAAATCTAAATA
ATGTCGATCTGTGATAGATATTTCTACAAATGCTATGATTTGTCTGTGGTTGAAACAGGTTTTTAATACCAGTTTAAACT
GGTTTTTGATAACACAAATGTCTCCAATTCACTTCACGGGATTTAATTCAATTTTAGGAGATAATTCAAATATTATTATT
TTATGAAAGTTGAGTACATACTTTCTGTACCTGTTTTCATTAGTTCTGACTTTGAAACCAATCTTAGTTATAGTAACTTT
AAATGCAATTTATTCGCACGATTATATAAAGGTGTTTGATAATAAAATATGATGTAATATTCTCTTGTAGAGGTTATTAT
AAAAAACATGGGAAGCTGCCAATAATTTACATGAGCTTCAATTATTATTTTGGTGGTTTCGACGTTAGTAGTCAAGTAAG
GTGTAACTATTTATTCGAGCTAGAATATATTCCAGTCAATATTTTAAAGTTACGTACTTAACGTGGTAGGTAAACAGTGG
TAATGTAACAAATGATATAATTAACAAAATCAGCTATTATAAATATGTAGTATAGAATATTAAAGTGTTGATATTGTGTC
TGTTCATCCGTAGTGTGCTGTGCTATGCTAGTCTGGGGTACAAATCAACACACGTTCAATCTTATGTCTAGTTCAATATT
ATTTACGTTTGGTTAGTTGTGCCTTAATTTTGCTTTGAGATGTTTCTCATTCATTAGTGATATAAGTTTCCTTGTTTTAT
GTAACTAACAGCGCTATATCCAACGGGGCCACTCTCTTACTGGTCTCTATTTCCTTTTCTATCCTATCCTAATGTCTGTC
TTCCTATTCTAGTGATCTTCTGCAGGTAACCTAAATATCCAGTACTGGTCTATGTGTGAAAGAAACTTGTGGCAAGCACT
AATCAAATCTTTAGTCATGTTTTAATTGCAATAATTAGATGTTATTTGTCAGGCAAATTATATTTTTATAGACCTTGTAT
GGCATTTATTAGGCTTAGCATTTAGCTCAGTAAAGTGACATTATTTTGTATGTTTTCTGGGATTATAATATAATCAGCTA
TCTACAGAAATTGGTAAATTAAATTGTGATGTAACAGGAATTAGAAGTTATCAATATATCTGTTGATATCTTTAGGATAA
GAATAACGGTTATTTTAGACTGTAGACTCCAAACTGACGTAGTCACTAATTTCATCTTTGTAGTAATTAGAACTTTATGT
GGAATGCGCTATAATCGAATTCGCAACTAAATACTTTCGTTTATATATGTATATTGTACGTACGAGTACCTATCCTTCAA
GCATATATTTTGCACTTTACATAGTTTTAATGAAATATGATAATAGAATGTTCCTTTCTGTATAATTTGCAAATAATAAA
TTCTCAATCATATACTATTATACTAACATAATGCAGGTTTTATTCAAATGACATTTTGTATCTATGTGTCTAGCAATAGT
TTTAAACTTTCTAGTAATCTCGATGTCGGTCTAATTAAAATGTAATTGCAAAATAAGTACAGTTCTCTTTTTCAGGAACG
AATATTATTATTACAACCAGTGAGCTTAGGATACACGGTGTTTTATATACAAAATGGTTAATATGTATTACATACTAAAA
TAATTAATTATTTTACTAAGTTAATTTAACAAAATCAGCTAAAAAGTTTTATCCTTCTCATAAGTGGGGCGTTTATTATA
AAAGATAAATATTATACATTTAATTGTAGCATATATTTGTGCCACATTTGTACGAAACTTGTTTTTAAGCTATTCTCTTC
CTTTAGCTATAGTTAGCCTAGGTATATAAAACTATAATTTGAAAATAGGTCATGTATTTTGTCTAGTTTTGAACTCAAAA
TCAATGTAATGTAAGACCTAAGCTACTAATATAATTTATTTACTAAGTGTCAATAAATAGTCCAATGTACTTACGAATCT
TTGTGATAGGTAGACATATGTATGACTATAGGTACTAAATGTGACAAAATGTATTATAATTTTTGCTTATAGATGTTGAA
TCTGAAAGTTTGCGTGCATGAGCAACTTTTAAAGTAAACATGTAATTGTGATTAATGAAAATAGCTACATTTTTGATGCG
GATGATATCTTGTACTTCTTGATCAAATAATGAAATGTAGGAAAAAAATGGTCGTGCGCTTACTACCCACCGTTTCATTG
ACTGCTTTATATATTAAAATGGAAAATTCATGAATGAAATTGTAAAATGAACACTGCTTTTACTATATTAGTAAGTGTAA
TGTATAATCCATGCTATTATATCCTGCTTTCCAATAAATAAATAACGATATTATTCT
>FAW_LOQS-PBa
AAGATCTCCAATATGACTTTTATTGTAATCCAGTTACAATTAGCTTTTAAATCATTCTAGTTCGATATTTATTTAATGGT
TTCACGTATCGAACTGAGTTTATTATGAAAATAAGCACCGGAATCTGCCGCGCCGGATACCGGCATGTGGTGTAGCCATT
TTGAGAGCGGCGGCCGCCATGTCACAGAAGTGAACACTAGATCACGAAGTTGATAACCCGTGAAATTTTAATTGATTTAG
TGCATTGAAATACTGTTTTTGCGATCGGAGCTATTGAGAAATATTTTTGAAGAATTCGAGTCTAGTTTTAGTAGGATCTA
AAGTAACTTTATGGTCTCGTGGGAGTGGTGATACCAATACGATCTTGTGATAGCTATCATGTATGTTCTTAGGACTGGGA
TGGACGGAAATGTAGTGCATCCTCACCCGGGAGTGGTGCCGGGTGGCATCCCAGGCGTGGTACACGGCATGGCGGTGCAT
GGTGCAGGCCCTGATGGCGAGCATGCTCCACACGGACCGCGCCGCCGCTACCAAAACAGGCCCAAGCCTCCAAGCAACTT
GGAGCGCTTGCCTCTGGATGAAGCTGCTAAACGGGAAATGGAATCTCTTCCGTTGAAGACACCTGTGTCTGTGCTTCAAG
AACTACTTGCTCGTCGAGGAACTGTGCCCAAGTATGAACTGGTGCAGATTGAGGGCATGATTCACGAACCCACCTTCCGC
TACCGTGTGACAGTCGCTGATCTTGTTGATGTAATTACAGCTATGGGTACGGGACGCTCTAAGAAGGAAGCTAAGCATTC
CGCAGCTAAGGCTCTACTCGACAAACTTACCGGAGCTGCTCCGGCTGATCAGTCTACTAATGGCAATGTGCCTGAGACTG
GAACTGTGGTGTCGTCATTTGAAGATAAATTGATGGGCAATCCTGTTGGATGGCTGCAAGAGCTGTGCATGTCTAGATTC
TGGCCGCCACCTTCTTACCATGCTGAGAACGATGATAATGTTAATAGGCGTTTGCCGCATGAACGCCAGTTCACCATTGT
GTGCACTCTGCTGAAGCGTCGTGAAGTGGGAACTGGCAAGTCTAAGAAACTTGCTAAGCGTCAGGCTGCTTACAAGATGT
GGCAAGCTCTGCAGGACAACCCACCAGAATCATTCCAACCCGAGGAAGAGGGCGGAGTCGCGGCCCGTTATGCCGACTTG
AAAGATAGTAAAATCTCCACCTTGACTACAAGTCACAGCCACAAGGTGTCGCAGTTTCACAAACATCTCAAACAATCTGT
TGGCCCTAACCTGGCCAAGTTGCAGGTAACACCTCTTAACAACAAGGACTTCAACTTTGTGCAATTCTTGCAAGAAATTG
CATCTGAGCAATCATTTGAAGTTACTTATGTGGATATTGAAGAAAAGTCCATGATTGGTCGTTGCCAGTGCCTTGTCCAG
CTATCCACATTGCCAGTGGCTGTTTGCTATGGCTCAGGACTTACTAGCAAGGATGCACAGTCATCTGCAGCCCAGAATGC
TTTGGAGTATCTGAAGATTATGACTAAAAAGTGAATGTCTCACTATCTTGCGACATCAACGCCACTAGCTTGGTGAACCT
CATCACGCATATTAATTTTAATAAGTTATTTGAACAAATAACTTCTTGTGATGGACACCTGGCTTTTAAGCTGGTGATTG
ATGTCGTTAGGTTTTGAGCCTATACTTATCTTTATCACCACTTCCCATTTGAATATGGCATTATGCCTGTGTGCCAATAG
CACTTCGGGCTATGCTTTATAACTGGCATGTTTGCAGTATCTTACTTGTGATTCTTTTCACCAATTTTTTTTTCCATTTG
CTCCTCTTCTTCATCTTATCTTTGCATTATTTTTTTCTTATTAATAATCTTTAAGTTTATTTTTAATCCTTATTCTACCA
TCGGCAAGTGACTTTTCACTTGTACTATTACTGCCAACGTGCGAGGATAAATGGCATAGCCCGTAAATTTAAATGAAACA
AAGTATGGAGTGGTTACATAACAAATACAAGCTATACTTTGCATAGAATTAGTGTAATTTTCCCAGCGTGGAAATTACTT
AAAAAAATATATAAAAAAATACAAAAAAAAATATAAAATAATAAAATGTAAAAAAAAAAATACGTGTGGATATTTCCAGT
TTAATATTCAGCATTATTTAGGCATGATTTTTGCATTCATATTAATAAAATGTATACTTATCAAACAAAAGTTGAAGTCT
TAGCTTTTAATGTATATTATAATCATGGCATAGCCAGTCATATTTTTTCATTTTGTTAAACCAGATATATACTTATTTAC
ATAAAAATTAGTTAAGTGTCGTGTGTTTAAGCAGTTATTTAACATGCTGAGCATTAAACGGAAAAAAATATTCTCAGCTA
GTAATGTCTTGTTGACGAACTGCCCGACCTTTGCTTTGTACCAAGCTCCAACATTGCGGTTAACTTGAACCTAAAATGAA
TTGTTTTGAAACGCAAGGGTTGGAATTTGTGGATGAATCATGTGAGGCAGGATTGCAGAGTGATTTTATTTGAATTTGAA
CCAGTGATTCTAGGTTTTCTTTTGAATACAAGATGGTTAACTTTGCAGGGAAGCTGAGAACTACGTGCTAGAGTGAATTT
ATCACTGGAATTAGTGGTTGCGAAGTTAGGATCCCTTGCCTGTGAAAATGGGCATTATTTTAATGCAAAGTATAGAGGTT
GTAACATTTCTAACTGTACAGTGTCGTCGTCGGTGCTTTGCCTTGTATGCCAGGCAATGACGAGGATCCTGCACGCACCC
AGTTTCTTTTAAATTGAATGGTGTGAGTTCAACCTGCCCTTGTAAAACATCGCACTGTTCAAGTTAGAAAAGACTATTCG
AGTAAAGGATTGGAGTTCCGTTCAACCAAGACCAACTAAATAAAATTGAAATGTCCGAGCGTCGTGGCATTTAACGTAAT
GTATTATTTTTATGTTTAGTGAGTCTTGGTTTTACATGTTCTTGTGATTAATCTCAAGATTTAAAGTAATTATAGATTAT
TGTCAACTTTATGACATTATCACACTTCTCACCTATTTATGTGAAACAGTTTTTTTGAAACTATAATAGACTAACTTTAA
TTTTTGCTATGAATTATTTCTGCGCTAATTTAAATAAATTTGATGTTGCTTATATCCAAA
>FAW_LOQS-PA
ATTTTGGTTGGTTGCTCAGGGACAGGGAGTTATTTATTTTTACTCTGACAACCGGTAAATATAATAATTTCAATACCTAT
TCTCGTTGAAGCAGCTTAGAGCAATTTTCCTTGTGTTGTCTTGTAAACAAATACTTCAGAAGAGTTCGTTGACAAAATGA
TGGACGGAAATGTAGTGCATCCTCACCCGGGAGTGGTGCCGGGTGGCATCCCAGGCGTGGTACATGGCATGGCGGTGCAT
GGTGCAGGTCCTGATGGCGAGCATGCTCCTCACGGACCGCGCCGCCGCTACCAAAACAGGCCCAAGCCTCCAAGCAACTT
GGAGCGCTTGCCTCTGGATGAAGCTGCTAAACGGGAAATGGAATCTCTTCCGTTGAAGACACCTGTGTCTGTGCTTCAAG
AACTACTTGCTCGTCGAGGAACTGTGCCCAAATATGAACTGGTGCAGATTGAGGGCATGATTCACGAACCCACCTTCCGC
TACCGTGTGACAGTCGCTGATCTTGTTGCTATGGGTACGGGACGCTCTAAGAAGGAAGCTAAGCATTCCGCAGCTAAGGC
TCTACTCGACAAACTTACCGGAGCTGCTCCGGCTGATCAGTCTACTAATGGCAATGTGCCTGAGACTGGAACTGTGGTGT
CGTCATTTGAAGATAAATTGATGGGCAATCCCGTTGGATGGCTGCAAGAGCTGTGCATGTCTAGATTCTGGCCGCCACCT
TCTTACCATGCTGAGAACGATGATAATGTTAATAGGCGTTTGCCGCATGAACGCCAGTTCACCATTGTGTGCACTCTGCT
GAAGCGTCGTGAAGTGGGAACTGGCAAGTCTAAGAAACTTGCTAAGCGTCAGGCTGCTTACAAGATGTGGCAAGCTCTGC
AGGACAACCCACCAGAATCATTCCAACCCGAGGAAGAGGTAACACCTCTTAACAACAAGGACTTCAACTTTGTGCAATTC
TTGCAAGAAATTGCATCTGAGCAATCATTTGAAGTTACTTATGTGGATATTGAAGAAAAGTCCATGATTGGTCGTTGCCA
GTGCCTTGTCCAGCTATCCACATTGCCAGTGGCTGTTTGCTATGGCTCAGGACTTACTAGCAAGGATGCACAGTCATCTG
CAGCCCAGAATGCTTTGGAGTATCTGAAGATTATGACTAAAAAGTGAATGTCTCACTATCTTGCGACATCAACGCCACTA
GCTTGGTGAACCTCATCACGCATATTAATTTTAATAAGTTATTTGAACAAATAACTTCTTGTGATGGACACCTGGCTTTT
AAGCTGGTGATTGATGTCGTTAGGTTTTGAGCCTATACTTATCTTTATCACCACTTCCCATTTGAATATGGCATTATGCC
TGTGTGCCAATAGCACTTCGGGCTATGCTTTATAACTGGCATGTTTGCAGTATCTTACTTGTGATTCTTTTCACCAATTT
TTTTTCCATTTGCTCCTCTTCTTCATCTTATCTTTGCATTATTTTTTCTTATTAATAATCTTTAAGTTTATTTTTAATCC
TTATTCTACCATCGGCAAGTGACTTTTCACTTGTACTATTACTGCCAACGTGCGAGGATAAATGGCATAGCCCGTAAATT
TAAATGAAACAAAGTATGGAGTGGTTACATAACAAATACAAGCTATACTTTGCATAGAATTAGTGTAATTTTCCCAGCGT
GGAAATTACTTAAAAAAATATAAAAAAATACAAAAAAAAAATATAAATAATAAAATGTAAAAAAAAAATACGTGTGGATA
TTTCCAGTTTAATATTCAGCATTATTTAGGCATGATTTTTGCATTCATATTAATAAAATGTATACTTATCAAACAAAAGT
TGAAGTCTTAGCTTTTAATGTATATTATAATCATGGCATAGCCAGTCATATTTTTTCATTTTGTTAAACCAGATATATAC
TTATTTACATAAAAATTAGTTAAGTGTCGTGTGTTTAAGCAGTTATTTAACATGCTGAGCATTAAACGGAAAAAAATATT
CTCAGCTAGTAATGTCTTGTTGACGAACTGCCCGACCTTTGCTTTGTACCAAGCTCCAACATTGCGGTTAACTTGAACCT
AAAATGAATTGTTTTGAAACGCAAGGGTTGGAATTTGTGGATGAATCATGTGAGGCAGGATTGCAGAGTGATTTTATTTG
AATTTGAACCAGTGATTCTAGGTTTTCTTTTGAATACAAGATGGTTAACTTTGCAGGGAAGCTGAGAACTACGTGCTAGA
GTGAATTTATCACTGGAATTAGTGGTTGCGAAGTTAGGATCCCTTGCCTGTGAAAATGGGCATTATTTTAATGCAAAGTA
TAGAGGTTGTAACATTTCTAACTGTACAGTGTCGTCGTCGGTGCTTTGCCTTGTATGCCAGGCAATGACGAGGATCCTGC
ACGCACCCAGTTTCTTTTAAATTGAATGGTGTGAGTTCAACCTGCCCTTGTAAAACATCGCACTGTTCAAGTTAGAAAAG
ACTATTCGAGTAAAGGATTGGAGTTCCGTTCAACCAAGACCAACTAAATAAAATTGAAATGTCCGAGCGTCGTGGCATTT
AACGTAATGTATTATTTTTATGTTTAGTGAGTCTTGGTTTTACATGTTCTTGTGATTAATCTCAAGATTTAAAGTAATTA
ATTATAGATTATTGTCAACTTTATGACATTATCACACTTCTCACCTATTTATGTGAAACAGTTTTTTTGAAACTATAATA
GACTAACTTTAATTTTTGCTATGAATTATTTCTGCGCTAATTTAAATAAATTTGATGTTGCTTATATCCAAA
>FAW_AGO1-PCa
ACTATCACACTACGTCATAAAAAGCATTAGATTAGGGCGACGAATTAGAAAATACTTTGACACTTTCTATAATTTATAAT
TATTATTCGATTTTTCACGTTGTTGCTATTAAATACACAAAAATTTGTGTCTGTTTTAAGTTTTAAGCTTTGTTGATATA
AAACTTTTATCAAGATGTACCCCGTTGGTCAAGCTCCAGCGGGGGACACGAATGCTGGTGCAGTGAGTGTAGCGGGGGCA
GTGACCGCGGCTGCGAGCACGACTGGTGCTGCGCCCGGAGTCCCCAGCACTGCCCCCGCCACCGGAGCAACCGCTCCTGG
TGCTGCTGGGGGTGCTGGCGCCATGAGCCTCGTGTCACCTGCTGCACCGCTAGCGGATTTACCAACACTCACATGCCCGC
GCCGCCCCAACCTCGGCCATGAAGGAAGACCCATAATGCTGCGAGCTAATCATTTCCAAATATCAATGCCAAGAGGATTT
GTTCATCATTATGATGTAAACATACAGCCAGATAAATGTCCTAGAAAGGTGAATAGAGAAATTGTTGAAACCATGGTTCA
TTGTTACAATAAAATATTTGGCGCACTAAAACCTGTATTTGATGGTAGAAATAATTTGTATACAAGAGATCCTTTACCGA
TTGGTAATGATAAGGTTGAATTGGAGGTTATATTACCTGGAGAGGGTAAGGACCGAGTGTTTCGTGTCAGCATCAAATGG
GTTGCACAGGTCTCATTGTTTGCTTTAGAAGAGGCTCTTGAAGGTAGAACCAGGCAGATACCATATGATGCCATCTTAGC
TTTAGATGTTGTGATGAGGCATCTTCCTTCCATGATGTACACCCCTGTGGGACGGTCATTTTTCTCTTCACCTGAAGGGT
ACTACCACCCCCTTGGTGGTGGCAGAGAAGTCTGGTTTGGTTTCCACCAATCTGTAAGACCCAGCCAATGGAAAATGATG
CTTAATATTGATGTTTCTGCAACTGCCTTTTATAAAGCGCAGCCAGTCATAGAGTTTATGTGTGAAGTCCTTGACATACG
AGACATTAATGATCAAAGAAAGCCACTGACGGACTCACAGAGAGTTAAATTTACAAAAGAAATCAAAGGTCTCAAGATTG
AAATCACTCACTGCGGCACCATGAAGAGGAAATACAGAGTATGTAATGTGACCCGACGCCCCTCACAGATGCAATCGTTT
CCTCTTCAGTTAGAAAATGGACAAACAGTAGAATGTACTGTAGCAAAATATTTCTTGGATAAGTATAAGATGAAATTGAG
GTATCCTCATCTGCCGTGTCTACAAGTAGGTCAAGAGCATAAACATACATACCTACCACTGGAGGTCTGCAATATAGTGC
CTGGACAGAGATGTATTAAAAAGCTAACTGACATGCAAACATCTACTATGATCAAAGCTACAGCGCGCTCCGCTCCCGAC
AGGGAAAGAGAAATCAATAATCTGGTGCGACGGGCGAATTTCAACACTGACTTGTATGTGAAGGAATTTGGTTTGACGAT
CTCAAACAATATGATGGAGGTTCGCGGCCGAGTATTGCCACCACCCAAGCTACAGTATGGCGGCCGCGTTTCCTCGCTAG
GCGGGCAGCAAGCTTTACCAAATCAAGGAGTGTGGGACATGAGAGGCAAACAGTTCTTTATGGGTGTTGAGATACGGGTG
TGGGCAATTGCTTGCTTTGCACCGCAGAGAACTGTTAGAGAAGACGCTTTGAAGAACTTCACACAGCAGCTACAGAAGAT
ATCGAATGACGCCGGAATGCCGATCATTGGGCAGCCATGCTTCTGCAAGTACGCGACGGGGCCTGACCAAGTGGAGCCCA
TGTTCAAGTACCTCAAGAGCACATTCGTACAGTTGCAGCTTGTCGTTGTTGTATTGCCAGGGAAGACACCTGTCTATGCT
GAAGTGAAACGTGTGGGAGATACCGTATTAGGAATGGCGACACAGTGTGTTCAAGCAAAGAACGTGAACAAAACTTCGCC
ACAGACCCTAAGCAATTTGTGCTTGAAGATAAACGTCAAACTTGGTGGCATTAACTCTATCCTGGTGCCATCACTTCGTC
CTAAGGTGTTCAACGAGCCGGTGATATTCCTGGGCGTGGACGTGACGCACCCGCCGGCGGGCGACAACAAGAAGCCGTCC
ATCGCCGCCGTGGTCGGCTCCATGGACGCGCACCCCTCGCGGTACGCCGCCACCGTGCGCGTGCAACAACACAGACAAGA
GATAGTGCACGAAATGAGCAGCATGGTGCAGGAGCTACTCATCATGTTCTACAAGAGCACCGGCGGGTTCAAGCCGCATC
GTATCATTATGTACCGGGACGGTATCTCCGAGGGACAGTTCCTACATGTCTTGCAACACGAACTCACTGCTGTCCGAGAA
GCTTGTATCAAGTTGGAGGCGGAGTATAAGCCGGGAATCACGTTTATTGTGGTGCAAAAGCGGCATCACACGCGACTATT
CTGTGCTGACAAAAAGGAGCAGTCGGGAAAGTCTGGAAATATCCCCGCAGGAACTACTGTCGACCTCGGCATCACGCATC
CGACCGAGTTCGATTTCTATCTATGCAGTCATCAAGGAATTCAAGGTACGTCGCGTCCGTCGCACTACCACGTGCTGTGG
GACGACAACCACTTCGGGTCGGACGAGCTGCAGTGCCTGACGTACCAGCTGTGCCACACGTACGTGCGCTGCACGCGCTC
CGTGTCCATCCCGGCGCCCGCGTACTACGCGCACCTGGTGGCGTTCCGCGCGCGCTACCACCTGGTGGAGAAGGAGCACG
ACTCGGGCGAGGGCAGCCACCAGTCGGCCTGCAGCGAGGACCGCACGCCCATCGCCATGGCGCGCGCCATCACCGTGCAC
GCCGTCACCAAGAAGGTCATGTACTTCGCCTAACCGCACGCCGCGCCTTCGAGGTAATGTTAGTCGAGCGTGCGAAATTT
CTGGGGCTTCTCTATACTTTAAAATATTATCTCCGCACGAAGATCTCGTATGTTAACGCGTCCGATTGTCGTTGTCATTC
CCTTCTCCGGTTCGTGCAGCAATTTCCCGAAGCTGGGAGTGACCCTGTGAGGTCTTCATGTTTTGAGATAGGACTCCGCC
TATTTTCTGGTTTGTTCTTGTATATACCTAACGCCAACCGTTTCTATCAGGTTCTGACGGCCCCACTCGCGTTTCATATA
GTCTAATTTTATAAATGTTGTTTAGCTTTTATGAAGATAGCTGTCCCAACATAAAAGACGTTTCAATCCTGAGAAGTTTT
GATAGTGATGGAACAATCGAAATAAATCGTTGACAATTATTTGATGTATAAGTATAATAATAATCGGAGGAGAGCAATAA
ATATTACCTCATGCGTGTAAAGCGTAGTGTTTCCTATTTGGCCATCCGTTGACTGGGCTATTTACTATCTTCTAAGAAGC
ATTTGTAGAATTCAACTTAAGCTTTTTAAATAAAACAAAGAAGTGCGATTAATTTAATAAGTGGATATTTTATCGTCATT
TGAAACTAGAAAAAGAAAATGTTAGTGACAGACAGACATTCAAATAAATATATTTTATGAAATTTATAAATAAGTCTACA
GTAAAATACATACAAAAAAAGATTTTCTCGTAAACATAACTGGTTAATTTCAAACATAGTTTAATAGGAAAGTGAACATA
ATACAAAGCTACACTGAAGTCTAACAAAACGAGCACTTGATAGAGGATTATTTGATTTGCGAAGTTTTTGATAGTGAATT
TAAATAAGTAGATTCATATTTTGTAATGATCTAAATTATTGTGGTATCACACAAATAAGTATCCACTGTTTTTCATTAAT
CTGTAGTCTTTACAAGATTATGCTACATAAATCAGTGAGTAGTATTAAGCAGTAACGCCAAATAGTCCTCATTAGGTGTA
CTAAGGATATAATAATATGTATTTATTTTTCAATGATTTAAATTATCATTAATTTCATTATGTTATGAGTTCAGTTTATA
AGTACCTATTTTATTTTCAATGCTTCGTTTAATTTTTGCACATTGATTCAATGAACTTCACATAACCACATACACTATGT
ATATAAAACAAATTATTATAAACATACAACCAATCTTACTATCAGTGTAAAGAATGATATTTTTATTTTACATTTTTAAG
TTTATTTTTAAAGTAAGAGTTCTTTTATAATGTATTTTTAGCTTTAAGTTTAATCAACTAAAAGTTGGGAAGAACGTATG
TCCTGACTTTAGGAGTTGGTGACAAATGTTTTCTTTTTTGTAATTAGTGTGAAAGTTAATAAACATTTTTTTATCATAAA
TTATGCTTTTTGGTGTTTTAATTGGTCGTATGTCAGTGTTATTTTGTCTCAATATATGCATAATTATATGCAATTTGTAT
AGTTCGTAATTTTCATGGATAATCGGATTCTTATTTACTTAACATATTTGTACGAAATGGTATAGACACACCATTAAATA
TCTCATGATTTGCCATATTCCATATACAGCGAATTTAATTATATGATCTGAATTCATGTTCATTAATTAAATTGTAACAT
AATATTGATTCAAATTAATATAGAATAGGCATACTCAAATTGCTTTTTCGTGGAAAGAAGTGGTGTCAAAGTAAATAATC
GCCCGGTTATCTTATAAGTGGACAAGCTGCTAAAAATATCGGATATAAATGTATTTTATATTAAATGACGTTGTGATGCT
AGGTGTGATACATTAATACGAATATGTTCAAGATCGTTGTTATAGAACAAAATAAAATCGAAAATGCAAGTGATGTCAGT
GGGGAACTTGCGAAATAGATTCTTTATTATACATCTTTTGTCCTTATTATGAAGGTGTTTCTTTTAAATTCTAACTGTCG
GCATCATATCATATTTACGATAAGCTCGTACTAGTGAGAATCAGCCCTCTTATAGTTGATAAACGTTGTTCTTCGCAGTT
ATAATGATTATGATATAATTTTCAGAGTTAACACCCAGTCGCTTGCAGTTTTATTAGAATTAAATTTTATTGTTTATTGA
AGAACTATCCTTTCTTTTTTACTAACACTACCCCTTTTTACGTGGCGTTAAGAATGCTCTCATTTCATGTTTCAAGACTA
ATATAAAGTGAAAATAAAATGACGAATATTCGATACCAGCTACACAATCAAACAGATAAAAATGGGGTAATGTTGACAGT
AATCGCGTTTAGTTTTTATTTTGTTTTATAGTAAGCTTTCGTAGACTCCTTTAAAGAAGTACGACTGTAGCGACCGTGTT
ATATTATTAATTACTGAGCATTTAAAGCAAATGTCACTTTGGTTATAGTTTAGTAGGTATTATGTAACTAGCACACCCAG
TTGACGCCTTTATTTGAAATCGATAGCTTTCTCATTTTCGCTGTTTCGTTAGGACGCTGTATACTTGACGTGAAGTTCTT
GTGGAAAACTTTCTACTAAAATAGGTTAGCAGCTCGAATATTTATTCAAAACACTCATCCAAATTACGTCTTTGATTTAA
AAAATATTGACGCTTTCTTGCGCAAATGAATAGCGCAGCTTTTGGGGTAACATTTCATCTTAAAATATATACAACGTGCT
TTAAACTGTAGTTAAGTTGTCGTATATAAGTGGGTTTTGGTAGCAAAATGTCTATACGCGCGATTTGCCAACTAGTGAAG
ACCACGTGCATTGTGCGAGCTTCTTTGTAATTCATGTTTTGTATGAAGAAGCTCCATCTGCGCAATCTTCATGCATTATT
TTTGATGATTATAAATTTGGGCGGCTACGGTATTGCGTCATAATTATTAGTTATTGTTTCCTTTTCGTTCAGTGGCACTA
TTTCATCTTTGACCTAAAGATAGTTCGTCTATCTCTTTTTGTTGTGAATCTTTTGAAGATGTATTCAAACATATAACACC
TATCAGATTTTTGAAAGTTAGAGTTGAAGTAATTTCGTATTATTATGTTTTTTTTTTTTCATATTTTGTTATTTATAGGT
ACGGAGTTGGTTGGTTGGTAGAATTTCGGCTAACTCGAATATTTTTCATACAACTATCAGCTAAAATCCAGATTTATGTC
AGTTTTAGTCGTTCAACCAGAAGTTGTGCACAAATCAATTAAATTGAATTAAATGTATTTATTTGTTTTCATTTTTCGTT
TCGTTTCTTTCGTAGTACTTACATTTGTTCAGTACTGTAACAATGTGTTCACTATCGCTTTTCTACTCATTACTTATACT
AGTCGATTAATATTTTATTTAAGCGGACATAAAAGTCGTGGGAATGCCAAAGGCCTTTTTGAGACTTTGTAGAAGGATTG
TAACACATAACTTCCAAAGTTAAATTCATTCTCTCCAAAGACTAGCCCAGCAAATCTGTGTGACGGCATGGGGTCAGAGC
TTAGAATAAACAATAGTATTATGTTTACTCCGTGTATTTTTCTTATTCAAATCATCACTTCCAAACAATATTTAGTTTCG
GACGTCGGCTTTAACTATTTTTAATGTATTCATAACTACTACCGACACTTTTTTAGTATTGATTTGTATTAAAACTCCAT
TTCTTGTAGGATATTTACTATGTCCACGCATAAAAAATTGGAAAGAGGAAATACGTTACAAATGTAAACCCTCTGTATAA
AAGGATGCATTATAAATATGTATGTATGTTATGTATCACTATCATTTATTTAAGACGGATTTGTAATGTGTTTCAGAAAA
TGGGGCTATGTTTTGACAACCAAAAATATTACAATAGTTTTGTTGATACGAATTTATGTGTGTATCTATGAGATCTCTAT
AGCATATTTGATTTGATTTAACAATAATATTCCTCAAATGGGGACAGGAACAGAAACGTACCTATACCAAAGCAGATCGT
TTCATATATTATGTAGCAATAGGTCCACAAACAATCTTGTAGTATATTGAATTGACCCTCGGACGAGTTAGCTACTGCCA
TACATCCGCCCGGCTAGCTTCCAATCTTTTATATCTCTCGTACTTTGTTGTTGATATAACTATATATACAACCAATATAA
GTATATATGAAATGAATTGTTTTGTTATATAGCGCCGTTTGTAGTCACAAGAAACTAATACGCTTAACGAGTGGAAAGTA
AATTTAGTAGGACGACAACTATTTTGTAATACACGTTATATACAAACAAACAAACAAATATGAAATGCGGTTTTTAAGGC
AATATTTATTATCAAATTTTGAACCAAATAACGTTGGTAAGATTATAGAGACCAATGTCAGAAAAGACAAAATATGTAAC
ATTACCTAATAACACCAATCATAAACAATTAAATGTTAATCTAAGTAAATATGTATGTATGTGTAGAGTTGTTTTCAATA
GGGATAATGACGGTATGAAAAAACAAAAGCTTAAAATTTGGAACGAAAAAAAATACGTCCAAAATCATCGTGGTTTACAA
TAAATTACAGTCGGTACTTTACAGCTTAGTATAAAATGTACGGAAGCCTGATGTCATGTAATTCGACTGTATGAATCGCC
CATAGTTTATTGAAAACGTGAAAACAGAATTAATACGTGTTCTGGACAAATATAGTCATTAGTCATCATCCCTATTATTA
ATGTGGAATCAGTATCGTATTATGATGTCAAGTGAATGTAATTTGTTCTCTCGAAATGTACACGTGTCTCTAAATTATAA
AATCAAGGCCGGCTTTATTAATAAATTAGTTATTTAAATGCTTTATGTAATTTGTTTAATAAATGTTATTCGATATACAC
TTATATTATAAAATTATTAGGTATTTGATTATTAGTGGTTAGTTTACACAAATAGGAATATACAGGAGGTCGGATATACA
TGTTGAGTGATAAAATATTTGATCAAATAAAAGTCTTCATTTAATTTTCTAAATTGAAATCCAAAGAAATACAGCTACTT
TGACCCATAGAGCCCAGTTGTTATAACAATTTATTGGTGGCAGGAATATTTATACCTTTTATAATAAGGCTTAAGTTTTG
TTTCTTCTATGGCCTCTAGAAGTGTATGATATCTAAAAGAACTTATATGTTGCCTTGAAACACTGGTTTGCATCAGTGTG
TGATCAAATAACTATTTATAATATTAAAAGAGAAAACTAGAGTCCACAACGTAACACTAAGACAGTTCACTTATGTCATA
AGAAGCTTTATTTTATAGTTTTCATATTTGTTCTATTAGAAAGAAAGAAAAAAAATCTTGTTACTTAATATGCCTGAATA
TGTGGCATGTGTGTCTAGAATTTTACAATGCACATTACTAATTAACTAAAATAGGACGCGATTGATTTAAATATAAGATT
TATTTTGTAATAAGCTATACTAAACTTATAAACAAGGGATAATGATTCTGTAATTTGTAAGATATGTTAATGGTCCTAGG
ATTAGTTATGTAATATTAGATTCGGATTGTTTTACTCAGCGATCTTTATTTGAAATATTTATTTTAACGACAGATTCTTA
AATGTTAATGTTAATAGCATTTTGGCTCACAAGAATTTGTTGTTGTTGACTTGGGATAACATCATTTTGACACATAAAAA
GCGGTGCGAATTTAATACTTACATAACTTGAATAGAACCAAATGTGTATGTTGCCATAATATGCAACCAATCATAAAGCA
ATAACAAGTAACTAAGTACTCAAACATTGTAACTGATGCCAGGTATTAACTGTACTCCAAATTATATATTATTGTTGATC
GTTTCACAGGTATAGTAGTTTAGTTTTAGCAAGTAAGCCTTTATTGCTTTAAAAAAGGAGAAAATAATTATTAATTGCTT
AGTGTAATCAATTAAGATAGTTAATAATATTCACAGGATCAACATACAATTAGTTTTTATAATACATAGAAGCAGCGGTA
CAGTTAAGTGTAACCAGGTATCGGTATCCTCTATATCAACAATTGAATTTACTTCGTAAGTCCGTGTGCCTGGCGTCGGA
ATTCATCTGCGTCTCTATAGATACAATTTGGAGCACAAATTAAAAACAGTAAAATTTTATAAGAATATGTTTATTACCTA
CTTATAAGCATTAGATTAAAGCGCGGTAGAATCTATCAATGCTGGTAGTACGCTACCACGCAGATCGCAAAATTCGCCCA
ACATATAAGTAAATTAATTAGAGTAGATAATTATAATATCGCTAATAACTTAGCTGTATGTGAGCAATGTAGCCAGTCTA
AACAGTTTCCTTGTATTAAGTCCGATGTCACCCCCGCACTTTCAATCGTTTCAATATATTTTCACTTAACCGATTCGTTG
CGGATGGCACGACAGGCGTGCCATCCAATTTTTTTACATATGGCGTATGACACGCGTGTCGTGTCATTAAATGTCTTTTA
TCTCGCTCAAATCGAAATTTCTCGAGGTGCTTCTTGAAAAAAAGAAAAAAGAACATTTTATTCTGTACATGGCTGATGGC
ACAATAGGCGTGTCATCAACTGATATGGCGCTTGACACGACTGTCGTGTCACGAAATATTTGTTCGTCGCCACGCATAAA
AGTGCACCAAAATGGGCGTCGCAACGAATCGGTTAAATAATATTTACTATATTTTGTATAATATTAAATTTCAATTATAT
GTTTGTTTTTTATTATTATTATAGTCGAAGTATGAACAAAGTGATTTAATGCAATAACGACTTTGTTTGTCCTTCATTAT
TTTAAGATATTTAGTTGCTTCTCTATATACTTCAGTATAGCTACACATGTAAATGTGAGCTTGGTAATGATTAAATAACT
ATTTTGTACAAGCTTGATGATCTGTCCATATCTAATAATGAAAGGCTTACCATCTCGATGTAGTAGGCACTCTAATACTA
ACATGGATGTTTGCCAGGTTTACAATTACGTGGGTAGCTAGGTTACTTAGGTTATAACCCATTGCTTGTGTTTGTTTGGA
AAACATTAGTTGTTAATTATTTTATAAACAGACAATGCTTCGTACTCACATAATATGACTCCAATGACACATTTTTATCA
TGATGTCTTCAAGTAGGGTTTCCATTTTTTCATAGATGATAAATAGATTCAAATTTCTTCGTGCAGGGTAAACACGAGTT
ATGGTACGTCGGAATGTATGTAATATTTGTGAAGTAGCGCTCAATTTGCGTTATATTTACTATTGTGTAATTAAATGTTC
TCTACCCTAAAAGGTTTTTTATTTGATTTCTTATTGGTCCACCTCATACATCCTTATTCT
>FAW_AGO2-PEa
ATACATGACAGTTTTACGTTTAACCTGTTGGGAATAGTGCACTTTGCCAGCCATTGATCAATTAAAATATCATAGGTAAC
ACAGTTTCCAAGGTAAATTGACTGTAATATTATTGCAAATCAGTGAAAATTAAAAGTAAAGACAGTGATAACGCTACCAC
GTGAAGTAAGACGCTGTCAAAATGGGGAAGCCACCAAAAAAGAAAGGAGGAAAAAAGAATGTACAGAAAGAAGAAGAGCC
GTCACAGAGCTCTGTGTCTGTTGAGGAGCCAACTTCTCCTGATGTGCCAGAAGCAGAAGTAGAAGACGACTCTAATCTTT
CGGCAGCAGCTCGCAAAAGAAAGGAGAAAAAAGAGAAGAAGGAAAGATCTTTGCAAGCTTTGCAAGCTCTGCAGGGAATG
AAAAAACTATCAATATCAGAATCTTCAAAAGACGAACCAAGTGCTAAAGATGAGTCTACTTGTAAAGAGGAACCAACTTC
TAAGGAGGAGGCTAGTAAACCCGAGCCCGAAACTCCTACAGAGGCACCATCACAAACTCAATCGGAGGCTGCGGCTATGC
CGTCACAGGAGAAACCTCCACCAGAGACAGCCAAAGAACCACCAAAGCCGGCTGAAGAAGAAGAATTTGGGCTAGGTCTG
GGCTTATCAGGCACTAGAAAGAAGAAGCCTAAAAAGAAAAAGGCTGAACCAGCTCCAACAGCTGAGGCCCAGCAAGCATC
AGCTCCACAGACAGCAGATCCCCTTAAAGCTACACCCACATCTCCAGCAGGAGCTCCAGTCTTGGTGCAGATGCCTGAAC
CTGCGCACGCTGCTGCTCCTGGACCATGGAGCAAGAGTGGATCTGGAAAAAGCCGTGGATGGACTCCCGTCCCTCTAGGC
ACCATGCCAGACCCACCCGCGAGGCTGATTCCGCAACCGACGCCGGTACCGCAAGCGACGCCGATACCGCAATCGACGCC
AACGGCTGTGGTTCCTACTGCACGTGCTCCTAAATCCATGGAACCTACCATGTGTCGGTATCAGATACCAAACAAAATTC
CCGGTAACCGTGTTCGGGCTGCCCATATAAGAGTGATGGTCAACTATTTGGAAATGGAATTTAAATCCCTTAAAATTTAT
CGCTATGACGTTAGCATTACCCCTGACAAACCAAAGAAGATGTTGCCTGATGTATTTTTAAAAGTGAAAAATAAGTTTTT
CGCTAATGAATTAATAGCGTTTGATCAGATGAAGAACTGTTATTCGTTGAATGCACTTAAGAACATTACGACGACAGAGC
GGTTCCATGCCACTGTCGAGCTACTAGATCAGAATCAAAGATCGATAAATTTTGATGTTTCACTGAAAGCCACAGGAGTC
GTCGATTTGGAAAACATTAAAAATTACATGAGAACGCGCGCTTCGTCTCTTTGCCATCCTACTGAGGAGATCCAATGTAT
TGACGTTATTTTACGCCAGGGGGCGTTGGAATCGTACGTTAAGGCTGGCCGTCAATTTTTCAAACGACCATCCCGCCCCA
TAGATTTAGGCTTTGGTTATGAAATGTGGACTGGATTGTTCCAATCCGCCATATTTACCAATAAAGCCTTTATCAACATT
GATGTGGCGCACAAAGGCTTCCCAAGGCACCAGAGTTTGCTTGATGCCATGATCAAAGATTTCAACTTGGATCCTACCAA
GCCACTTGATAACCAACGTGGGTGTGACTATTTCGCTGCATTCGTTAAAGGATTGAAGGTGGTTGCTACTCTGGTCGGTA
ACACGCCTTCTGCTGGTCATCGACGGGAGTTCATCTGTAACGGCCTGGTGGGCCCACCCCACGATCTTGTATTCACTATC
ACAGAATCAGACGGACGCACTAGAAAGACATCTGTCGCGGAATATTTCGCGAAAGACAAAAATTACAGGCTACGGTACCC
AAGGCTTAATTGTTTGTGGGTCGGAAATAAGGACAGATGCATTTACTTCCCCATTGAACTCTTACATGTCGCTGAGGGCC
AGGCATTAACAAGACAGTTGAATGAACAACAAATATCTAAAATGGTCAAGGAGGCTGCCACACCTCCCGATGAGCGCTTG
AAGAAAATCAAAGAAGTGATTTCTAATATGAAGTACTCGCAAAACCGAGATTTCAAACGGTTTGGATTGGAGATTTCCGA
GAAGTTTTACACTGTCAAAGCTAAAGTACTGGAGCCTCCTGTCTTGGAGATTGGAAACGGGAAAGTCACTCCTAGGAAAG
GTCAATGGCAAGCTAACAAGCTGTTGAAGCCCGAAGCACTTACATCGTGGGCTCTCATCGCCGTCGACACGGATTCCAGG
AATGATTATGGACCCATGATCGATTTGATCGTTAGTACCGGAGGACAGTTGGGAATGGCTGTAAGCAAACCTAAGTTTGT
CAATGTGAACGCTAAGATGAAGATGTTGCATAGCATTCTGATGAATGCTTACCGTGACGTCCGCTTCGTCTTCATAATCG
TGTCGGCTAGAGGCCGCGATGACTATCATAAGGTGAAGCAATTGGCGGAACGTGAGGTGGGCATTCTGACGCAATGCATC
AAGGAGGCGACCGCGCGCCGTATGAACCAGATGACAGCTAAAAACATACTTCTAAAGGTGAACTCCAAACTGATGGGAAT
AAACCAAGCCATCGACATGATCGCCATGCCGAAATGTATAAAGGACACGACAGTGATGATCGTAGGGGCTGACGTCACGC
ATCCCTCACCGGATCAGTCGAATGTTCCCAGTATCGCTGCAGTGACAGCCTCTATAGATCCGAAATGCTATATGTATAAC
ATCGAATTAAGTATACAAACTCCAAAGAAAGAGATGATAGTGGAGTTTGAAGACATGATGTTCGATCACCTGAAGGTATA
CAAAGACCGCAACCAAGGCAGATTGCCGAAGAAGATATTTGTATTCCGTGACGGTGTATCTGAGGGGCAGTTTTCACAGG
TAATGAACAGTGAATTGGCGGCAGTCCATAGCGCTTACCAGCGCATGGCAGGTATGCAGAATAAGCCCGAAGTATTGTTC
CTATTGGTACAGAAACGGCATCATACGAGATTGTTCAATGACGGTCCTAATGTCCAATATAACGTGGAACCAGGCACAGT
GGTCGACACGGATATTGTGCACTCGTCTGAATTAGACTTTTATCTCGTGTCTCACCAAGCAATAAAAGGCACGGCTCGTC
CGACCCGCTACCACACCGTCTGCAATGACGGCAAGATCCCTGATGATGAAGTGGAACAGCTGACTTACTACCTTTGCCAC
TTATATTCACGGTGTATGCGATCCGTGTCTTACCCTACGCCTACCTACTATGCCCATCTTGCCTGCCTGAGAGCCCGATC
GCTTACTCATGGCGAAAAATTCGATAATCGAGAACTGGAACGTAAACCAAAGCGGCTTCATGTTCTCGACAAGATGCTGC
AATTCAGCCGCATGTTCTTCGTTTAATAATATTACCTACACAATCCTAGAATAGTGACGGAATTTATCAGTTTTTTATAC
TCTAGATGTACCGTTTATAAAAAATGTAATAATGCACACACAAAAAAAAATCTAATAAAAAATACAAAAGAAATAGAAAT
CAGTGTATCACTTGTGTAGTGAAACTATGTATTTTACTAGTCCAGTATTCGAATCGTAACACAAAAATTAAAAAAAAAAT
GTATAAACGTGATTTTTTGAGGCCCAATCGAACCAGAGGTTTGGTTTTATGTGATAATTAATTGTTTTGTTTACGTATAT
TTATTAAAATCACAATTTCTTTTTTTTTAAATCTGGTATCGGCGACAGAGTTCCATCTACCGTTGGACAGGGCTCCAAAG
ACCTCACGATGCGTGCCGGTAGAAGGAGAGCTGCCTTCGGTGTCAGGCTCTTGATCCATCCGCTAATTTCTGAGATGGCA
ATCTGAGTCTTATAACTATACTAACTATAGTCTGATTAACCCATTATTGGTCAACACAACAGTCTACATAATGGCAGCTA
CATCCACATATCGACAACTCTTTGCCAAGTCAAGATATTTGATGTTTCGGACGTCGGAACGTCAAATATCTTGACTTGAC
ATAGCGGGGTGGGTTCTAGTCTGTAAAACCCACCCCGTTATGCCTCACCCAAGACGGAAGGAGACATTGAATGACCCTCC
CCCTCCCCTTTCATGTGATTCGTCGCTCGAGGTCGCAGATCTTATCTTTAAATTGAGATCGAGCTTTTTTTAAAGGGGGC
ATAAATTAAAATTCCATATCCCGCCCTGGGTGAGGTGTCAGGGAATATTCGACTTTAAATCATAAGAAGTAGTTTTAGTT
TAGTTTTAATCATTTTTAATGTTTTTGCCTTTTGATTTAA
