# Supplementary material for: Identification and comparison of key RNA interference machinery from western corn rootworm, fall armyworm, and southern green stink bug
Source: PLoS One. 2018 Sep 5;13(9):e0203160. doi: 10.1371/journal.pone.0203160 (PMC6124762; doi:10.1371/journal.pone.0203160)
Supplement: S2 File — (TGZ) [file pone.0203160.s012.tgz › data/SGSB reference sequences.fa]

>SGSB_Drosha
TTTTGAACACATGAGTTGGCATGTGTTACCGTGCTTTGTGTGAGTTCAAAAGGGTTAAATAAGTTAATAGGATTCTTCCA
TTTGTTAATATTCTAGTTCAGCACGTTATATATATATATCAGTTGATTTTACAGTGAATATAAAGGTAGTAGGTACTCAC
ATTGTGTTTCAAAAAGTAGTGATTCAAAAACCAGTGCAAATTTGGTTGTCTAAACACGAGTTACTAGTTTTTAATGTTAC
AATGTCACAGCATTATTATTACACACAGTCAGTGCCTTTTCCTTATAATGCTGAAGGGAATTATATCCAACCACCTCCAC
CATTCTTCAATTGCTTCACTCCGAGTGCCCCAGGATATGTACCTTATAATACTTCATATCCTCCACCACCAGTATTTCCA
CCCGGGAGTGAATTGGTGAGTAATCAATTTCAAAGTAGTATAGTGAGTGGTAGCCATGTAACTACTGCAACAGATACAAA
CCTCAGCAAAGATGAATGTGCTAAATTACAAGATGAGTTTATTTACAAATGTTTAAATGGGCCAAGGAGTAGCTTTGACA
AAAGACCACCCAGAGAACGATCAAAACACAGATCTTACAGCCCAGAGCCACGGCGAAGATCTCATAGTAGTTCTCGTGGT
GCTGTCAGTAGGAAACCTAGACATAGAAGAGACAGTTCAGATTCATCTGAGAGAGATAGAAGTTTTCATTCAAGAACTCG
AAAAAAATCATTTATAGACAAATGGCGGTTGAACAATTGTTCTACGACTAAAGAAATGAAGAACAAATTAGAAGAAATCA
GTCATATGAATCCAGAAGATATTATTAAAAAAGAAAAATTATTTTGGACACGTTCAGCTCCAGCTGATTTATATTATGTT
AAAAAACAAGATAGTTCTACAGTATTGGAAGCAACTGATAAACTCCTGAGTCTTTGTAATCAATTTGAAGAAGAACTGGT
TAAGAGGGGCCAAAGGGCTAGGGCTGAAAAGCCACCATACCAATGTCCTCCACGAAAAAAGAAGTTACATAAGCATAAAT
GCTGTAATTTAAATCATGATTCAAGTTCAGATACCTCTTCAGAAAACGAATCTGAAGAAGATGAAGGACTCCTTGAAGAA
TTAGAAAGAAAAAAAGCACATCCTGATAGGTTACATCCAGAATTGTGGTATAATGATCCAGGAGAAATGAATGATGGCCC
TTTGTGTAGATGCAGTGCTAAAGCCAAGCGATCGGGAATCAGACATAATATATATGCTGGTGAATTAAGTTTACAAAAAT
GTGATATCAATACGAATAATGCTGATAAATTATATCACTACAGAATCACTATTTCTCCTCCCACCAATTTTTTAATTAAA
ACACCGACTGTGATTGAATATGATCACCATGAATTCATATTTGAAGGGTATTCGATGTTTTCTCATAAACCTTTGGAAAA
TTTGCCTGTATGCAAAGTTATTAGGTTTAATATTGAATATACTATTCTCTACGTGGAAGAAAACTTACCACAAAATTTTA
CTATAAGAGAACTAGACTTATTTCACGAGTTTCTATTTAAAGAAATATTAGAATTAGTTGATCTTGATTTTAAAGCAGCA
GGTGATTCTAATGGTTGTGCCCAGTTTCATTTTATGCCAAGATTTGTTCGTGAACTTCCTGAAAATGGAAAGGAATTACT
CTCTATGAACGTAATTTTAAGTTATTTATTGAATAGTTCAAAACTTTTGATTCCAAAGGATGAACTAAAAGACATTATAA
GTTTACCTAATTACAAGTGGCAAAAACTTGTTGATGAAGTTAAAGGAATGGTGGTTACGTATCCAGGGAAAAAACCTTGC
TCTATCAGGGTTGACCAGCTTGACAAGGATCAAAGTAATGTCAGTGATGGGAACCCAAAATATCCTGAAATAGTTCATTT
TGGAATTCGTCCGCCACAGTTGAGCTATGCGGGAAATCCAGAATATCAAAAAGCGTGGAGAGAATATGTGAAATTTCGTC
ATCTTCTAGCTAATATGCCAAAATCGTCTTACGAAGACAAAAGAAAATTAGAGGCTAAAGAAAATAAACTTCAAGAAATG
AGAAGTCAAAGCAAAATGAAACGAGATGTTACCATAGCTGTTTCCAGTGAAGGATTTTACAGAACAGGTATTATGTGCGA
TATTGTCCAGCATGCTATGCTTCTGCCTGTTTTAGTATCGCATTTAAGATTCCATCGCTCTTTGGATGTTTTAGAAAATA
AGATAAATTATAAATTTAAAAATAGAAGCTTATTACAACTTGCTCTAACTCATCCATCTTATAGAGAAAATTTTGGAACC
AATCCTGATCATGCTCGAAATTCACTTACCAATTGTGGCATTCGGCAGCCAGAGTATGGAGACAGACGAATTCATTACAT
GAACACCAGAAAGAGAGGTATAAATACACTTATCAATATAATGTCCAGATTTGGAAAGAAGCGGGAAACTGAATCAAATA
TAACTCACAATGAACGTTTAGAATTCCTAGGAGATGCTGTAGTGGAATTTGTTTCATCAATTCATTTATTTCACCTTTTC
CCTAGGCTTGAAGAAGGAGGTCTTGCCACTTACAGAGCAGCTATTGTTCAAAATCAACATCTAGCAGTTCTAGCGAAAAC
ATTAGGCTTAGACGGATATATGCTGTATGCCCATGGTTCAGATTTATGCCATGATCTTGAGTTGAGGCATGCAATGGCTA
ACTGTTTTGAGGCTTTGATGGGTGCACTTTTCCTTGATGGTGGTATAGAAGCGGCTGACAAAGTTTTTGGTGAAGTACTA
TTTGAAGACAATAAAGTTTTGCAGAATGTTTGGAGAAATTATCCTCCACATCCTTTGCAAGAAGAAGAACCATCTGGTGA
TAGAAAATGGATTGAATCCTACCAGATGCTACAAAATCTTACAAAATTTGAAGACTCTATTGGTGTTCAGTTTAATCATA
TTCGTCTTTTAGCTCGTGCTTTTACTGATAGGAGTATGGGTTACAATAATTTAACTTTAGGGTCTAATCAGAGGTTAGAA
TTTCTCGGAGATACAGTTCTTCAGTTGATTGCATCAGAATATTTATATAAATATTTTCCAGAACATCATGAAGGGCATCT
TTCATTATTAAGAAGTTCTCTAGTAAACAACAGAACACAGGCGGTAGTATGTGATGATCTTGGTATGGCTGCTTATGCTG
TATATTCTAATCCAAAAGCTGAACTGAAGACTAAGGATAGGGCTGATCTTTTAGAAGCTTTTCTTGGTGCTCTGTATGTT
GATAAGGGCCTACTTTATTGTCAGACTTTCTGCAATGTTTGTTTCTTTCCTAGACTTCATGATTTCATCATGCATCAAGA
TTGGAATGACCCTAAATCTAAGTTGCAACAATGCTGTCTTACATTGAGAACAATGGAAGGAGGTGAGCCAGAAATACCAG
TGTATAAAGTCATTCAGTGCATGGGTCCAACTAACACTCGTTTATATACTGTTGCTGTTTACTTTAAAGGAAAGCGTTTA
GCTGAAGCTTCTGGTCATAGCATTCAGCAAGCTGAAATGAATGCTGCAAAAGTAGCTTTAGAACACTCACAAAGTTTGTT
TCCTCAACTAGATCATCAAAAAAGAGTAATTGCAAAAAGTATGAAACAAGAGCCGCTAAACTCTGTAACATCAAAAAAGA
AACTAAACAAAGATTATTATGAAGAAAAAATTTATAAGAAATATGATTATGGCAATCCACATAAGAAATTTAAAAAAGAA
AACATAAAAGCCTCTTCTTCCAAAGAATCATCACCCATTTCCAGAAGATTTTCTTCTAGCAATGATAAATCAGATTCTGA
TTCAGACAGTCGCAGAAAAATAAAAAAATACAAGCATAAAAAATGTAATGAAAATTCTTTGGATAGAATGTCAACTTCTG
ATGAGTATTGTTCTGATCAAGAAAATAACAAGAAAAAAATTCGTTATTACAGCAGTTCTTCTACCAGTTCTTCTGAAGAT
GAAAGCAGTGTTGACGGAAGTACTAATAGCTCTAACAAATCAATGCAGAGATATGGTACTAATGAAGAACTATCGAAAAA
TTATTTATTTTATTCAAATGAACTTAAAAATATGAAAGATCAACTAGCTGGAGAAGGAAAAAGCAGTGTACTAAATGGCA
GCGATCTGAAAGAAGTAGATTCGTTATCTGAAGATGGAAGCAGCTCATTTTCAGTTGAATATGATCAGAATAATAAACGT
GTTTCCGAAACTCCTTAATTTTATTCAAAACCAATGTATTGAAGATTAGTGATATTTGTAAATTATTAGTGATACTCAAA
ATTAATTATTTATTGTTTTTACTTTTATGTATGAAATATTTATTAATAGTTTTATTTTATTTTAGCATTAAATAATAAAT
TAAAATGGCTGTGTGTGTGGCCAAAAGATACAAAATCAGAAAATCTCAGTATCGAAAGGCTACAGTATTTATTATTATTA
TAATTTTTTAATCCATAACATCCATTGTAAGTTATAAATGAAATAAAGTTATGTAATTAAATGAATGTTAAAACTTACGC
TTTTTTAAGCATTATGGTATCTTTTTTAAGATATGAGGTATCTATTAAGCAATATTTTTATCTTATTGTTAAGTCTATTT
ATTATTGTAAATTTATTAATTTAAGATTTACTATCTATTAGAAATAATAAAGTGATATGAATAAAAAAAATTATAAACAT
GCACATGAAATGCTTTTAAACATTTATACAGTTAGACATCTATAAACTTATAGAACAACCTGGAAATATGACATTGAAGT
TCTGGTATTACTACTTTGTAATTTAAAAACATTGACCATTGTCTTCTGATTCCAGATGAAGGTATGTTACATCTGTCCAT
GAGGTAGTAGAACTAATTTTTGAAGACAACTAACATAGGAATCCTCATAAATCTATTTAATGATAAATGGCAAAACTGTT
AATGAGATTATGTCAGTATAAATACATATGTAATGAATACACCTAAGCAGAAAGCTTGATTGATTTCAATCATTTTTATT
GTAAATAAATCCATAGTTTAATTTATACTTCTGCTGAATCCATGACATTTAGTTGGCCATTGATGTTAAATTCTGAATTT
GGTTGTATTATTCAGCTGCTTCTTGCGTCTCAGAACAAAAGCTATCTTATTTGTTATCTTGAAATTATACAAATTTAAAA
TTAAGGAAAAAGTCTAGTAAATATAATAAATTAGTTATGATATAATAAGAAGATGCAGTCCTTGTCCATGCTTAACTACA
ATCTGACATGACCTGTATTCCAGGAGAATTACAGAACAATACAAGTTACATTGTCTGGATATACTAATTATCATGTGCTA
TTTTTAATATATAATTAAGATCTATAGCTGTAAGGGTGGTACTCAAATATACTGTAGAATGCTGGCTGGACTATAACAGA
AAACAAGCTCTGGTGAGAGGTAGGATCCTGATAAGCTTGGAATCAATTTGTTTAAGTCGGTCTTGGTTTCTGCAGACTAA
TACAGAGTTATTGATGCTATATGACGATGTTGATGTGGTAACCTACATTGAGCTGCTGGGCATGTCGTTAGAATACTTGT
TACCAAGAAGATGTCAGAAAAAGGAAATAATTGGAAATGGAGGAGAAACAAAACAAAATTGTAGAGGTTAGATGGTGTAG
TAAAAATGCCCGACCCATGATTAGAATTTGGAATTGGAAAACAGTAGCATAGAAAAGGGATGATTGATGGTCATTGCAGC
ACCTAGTCCTGTCTTCAGAAGGGATAATCTAGCACCACAGAAAGAAGTGAGTAACTAATGTAAAAACATTTATTTTACTA
TTATGTTACCAAAAACTATATTTTGTGTATTATCATGTGCTTACAATACAATTACTTTCTGGCTCATTCATAAAAAGGAT
TGATGATTGATAATAAAGAGTTGGCAACTAAGTTTCTGTATTTGTATTTATTTTATAATTCTACTAAGGCCAACAATAGC
CCCAATGTGGGTTGCTATCTTAATTAGTATATGTCAGCTAAGATTTCTCTTAAGGCTTGTTAAGATCAGATCCAGGGTTT
GAAATGAAATTATAGCTTTTATTTTTAATCATTTTCAGTAGTACTGGAATCCTTATTTTCAATTTTTTTTCTGTTATGTT
TGAAGTATATTTTTCCCTTGCAACTTTCAAGTAAAGATTTTACAGAATTTTTTTTTTGTTTGTTTTTAAACTTTTATTTA
AAATTCTGTTGGTTTCGCAATAAAGTCAATCTAAAAATTGTCTATTATTCATAGCTACTCAAGCAAACCACGCTTAACAA
TCAAGTAAATTATTTAAGATAAATAACAACTCTAATCTAAGCTCAATTACTGTTTATTTCTTATTCACAGAAACTTTTCA
ACTTCAACAAATTAATTTTTTTTCTGTAAAGAATTGATTTGTACTTGTTAACTTTTTAATAACAATCAGCACTTGTTCTG
AAAATACAAGATATATATGACATGTCAGGTATGAGTAAGGACAGTACTCAGCAGCATCTCTTCCCTGACTTGTTTCAATT
ACTGAGGTTGTTTAAGGAAGGAGATCTC
>SGSB_DCR-1
TATGGTTATAACACTGTAAATCAGAATTATTTAGGATAGGTTGTATTTTATCAAGAGTTATGTTGGTGGTCTTATCACGCTCAATAAATCTAAGTTTTCGAATATAACTGTAATGTGGTGATCATATATTTCTACAATAATTACAGAATTGTTAAAAAGTGATTTTAACCTATTTCATTTTTCATTTAATTATTAATGGCATGTTATTTTACTGAGAATGTTCATACTAAATCATTTACTCCTAGAGAATACCAGATTGAACTTCTGGATGCTGGTCGTGAGCGAAATATTATTGTTTGCTTAAATCCTGGGTCAAACAGGACTTTTGTTTCATTAAAATTATTGCTGGAATTGTCAGTTGATATCAGGAGGCCTTGGAAATGTGGCGGAAAAAGATCTTTGTACATAGGAAACAAATCTTCTGTTCAGTATTATGCAGAACTTATAAAACAATTGACAGATCTCCATGTAGGTGATTACTGCCATTTATCACAAAAAATAAATTTTGAATTGCATCAGGTTCTAGCAGTAACGAGTGAAGTCGTTGCTCATTGGATAAGTGCTGAAAAGATTGTTTGGAGTCGAATAAACCTTCTAATCATTGAAGACTGTCATAATGCTGTGAAAATCCATCCATTAAGAGATTTAGTCTTGAACTTAAAAGATTCTGGAAATAATCCTAGAGTGTTAGGATTGACTTCACCACTTTTTACTGGCTGTAAAGTTGAACCTGGTTCTGTTGAAGCTCAAATAAAGCAGCTAGAGAAAGATTTATGTAGCAAAGTTGAAACAGCTAGTGACATTGTATCTATTTTAAGATTTAATGCTCACACAAAAGAAGTACTATTGGAGTGTCAAAATCATCAACCGTGTGAACTATCAGAAGTACTTGCTAATGAGATACATGATTTACAAGAGTTCCTTGTTGACCATCGTTATGATCCTACTGAAATATATGAAGATAATTTTGTTGAAGAACTGAAAGATATCCCTGATCCTAAAAAAGATCCTTTCGAAATTATTGATGACTTTTTAGAAGTATTAAACACAATGGGACCGTGGTGTGCAGATAAAGCTGCTCTTGTACTTTTAGTACAAATAGAAAAACTAAAAGTAAAAACACCATATGAAAGGCATTTTTTGTTGCTTTGTCTTGTTTCTTCAGCATTGCTCAAGATAAGGGCAATCTGTGATAATATCTTTCAAGATTTAAGTGAAACTGAGAAAATTTATAAATATTCTTCACCTAAAGTGCTTCGGCTTATTGAAGTAGTTAGACAATTTAAACCAAACAAACCAATAGAATCTGAACCAACGACAGAGTCAGTTGAAAACCAATTAGTTAATAAAGATGATTGTGATAATACCCCAAAAGATGGGATTAGTATCAGTTGTGAAAACAAAGAATACGATAACTCATTTACCTCTGAACAGAATAGAAATTGTGTCACACTTGTAGATAGCATCATAAATATTGATGACATGAAAGATGTTTATAGTAAAAATAGTTCAGCTGAAGAAATTATACAATTAAATTATAAAAATAATATTAATTGCCTTTCTAAAAATTCAGCTTCACAAATCCCATGCTTTATTTGTGGAAAACACAACTGTAGCGGTTATTCTGATAATGATGTCAATAAAAATAATGATAGTTCTTCAAATAAGCTTTTGTCTGATGAACAAGACGATTGCTTACCCAAAAATTCAGATTTCATCACTACTGAAAATGGGGATTCTAATAATGAGCATATCATTCAGAAGTTTCCAGAAATGATTAATAAAAATAATTCTGATCTATGCTCTAATACGTCTGATGCTGAAGAAAACCATAATACCGAAATCGAAAAGTTTTCTACTCCACCTGAAATTTATAATAGCCAGGTTATTAGTCAAGTTCCCAATTCCATTAATGACAGTATAGTTTCCAAAATAGGCAGATGGCGAGGAAGAGGTAGGGGTTGGAGACAAAGAAGAGGTGCTGGAGGAAATCAAGGGAAGACGTTTAAACAACAAATAAGTGATGATGCCGACAATTTATGTGGTATAATCTTCGTTGAAAACAGATTCACTGCTAAAATTCTTTATCATCTTTTTCATGACTTACACAAAAACGATCCAGAATTTGAAAATATTTCAACTCAATACACTGTTGGAAAAATTGCAGATCCTGCTGTTGATCCTAGAGAAGCAGAAATAGAACATAGAAAACAAGAAGATGTTTTAAAAAGGTTTAGGATGAGAGAATGTAACCTCGTTATAGCTACTTCTGTCCTAGAAGAAGGGATCGAGCTACCCAAATGTAATCTTATTGTACGATATGATCCTGTCCCTAATTATAAAAGTCATGCATACAGTAAAGGACGGGCAAAGCATCAATATTCTTATTACATATCTATTATCGAGGAGGATATGATAGATAAATATTTGAAAATATATGCTCAGTATATTTGTACAGAGAAGTTACTGCTTAAAAGAAGTAGTAATCTGGAAGCTACTGATGAAGAAGAATCAGAAGCAAATGCTTATACCAATGCAATACCTGCTTTTAAACCTTTGGAAAATGGTCCCAGTGTTGATATGTCTTCTTCTATCACGCTGGTTAACAGATACTGTGCTAAACTTCCAAGTGATACTTTCACCCGCTTGACTCCAACATGGTCTATTGGGGATATTTTTTTTGAAGGAAAATTTATGTATTATTGCACTGTTAGACTTCCTATTAATTCCCCACTTAAACAAGATATTGTGGGACACCCTATGCCTAGTAAAGTGCTGTCTCGTCGCATTGCAGCTCTTGAGACATGCCGTTTATTGCATGGAAGGGGAGAGCTTGATGACAATTTAGAACCAATTGGAAAAGAAGCTTTTAATTCTGGATTTGAAGAAGAGGATCTTTCACCCATAGCATGGGACCCAAATTTACCAAGGCCTGGAACAACCAAAAGCCGGCAATATTATTATAAAAGAATTGCAAATTGCCTCAATAATTGCCGCCCAGTTGCAGGAGTAGATTGTTATTTGTACAACATAGATATGGTACTTACTTGCCCTCTTCCAGAAGAGCAAAATACAAGAGGTAGAAAACTTCATCCTCCAGAACTGGCCCCACAGGCTTTTGGCATTCTTACTCTTAAAGAAATTCCTAAGGTTTGTCCATTTCCAATATTTACTAGATCTGGTGAAGTTCAAGTCAGTTTAAAACTATGTTCCAGCTCAATAAATTTATCTGAAAGACATGTTGAAACAATAGCAACATTTTTAAATTTTATTTTTACCTCAGTTCTTCGCTTACAGAAATATTTAATGAGTTTTGATCCACAAGCTAAAGAGAATTCATTCTTTATTGTGCCTACGAAAAAAGATGACAATGGCATAAACCAAGTGGACTGGGATTTCCTTGAAGTAATTTACAAAAGAAAAGATGAATGCCCTCATTTAATAACAGATGAAGATAGAAAAGATTTTACTTTTGATCCAGAAAAGTATAACGATGCTGTTGTGATGCCTTGGTACCGAAATCAAGACCAACCACAGTATTTCTATGTTGCCGAAATATGTTATCACCTCAATCCAAAATCTGGTTTTCCTGGAAGCTTCTATAAAACATTTGAGGACTATTACCTCAAAAAGTATGGTATTCAGATTCAAAATACCACGCAGCCTCTTCTTGATGTTGACCATACATCAGCTCGCTTGAATTTTCTCACCCCTAGGTATGTAAATCGAAAAGGTGTTGCTTTACCAACATCCAGTGAGGAAACGAAGAGAGCCAAAAGAGAAAATTTAGAACAAAAACAAATTCTTGTTGGAGAGCTTTGTGAAGTCCATGTTGTTCCAGCTTCTCTTTGGAGGCAGGCTGTCTGTCTTCCTTGTATTTTATACAGGCTTAATGCACTTCTTCTTGCTGATGAGATTCGGACAAAAGTCGCTGAGGAAATAGGGCTTGGTTTAATTACCCTAACTAAAGAATTCGAGTGGGCTCCTTTGGATTTTGGCTGGAGTTTGGCTGATGTCTTAAAAAAAAATAAACAAGAAATTGAAAATAAAGAAACTTCAAATATTAAAGAAATTACTGATAAAGATGAAGGTTTAGAGGCTAAAGAATTATTAGATGACAGTGAAAATAAAATAGTTACAAAGAAAAAAGAAGAATCTGATGCTGATGATACTGACGATGAAACAAATAAAGATTCAGCCAATGAAGAAGATGATAAAGATAAGGGTGACTGGATGGAAATAGGAACTTGGTCTAATGACATGGCTCAACTTGGTGATGAGTTTCAAAAGGACCTCCCTCCTGAGCTCTCAATGGTGCGCTATGGATCTCCAACTAGCTGGAATGTTGGTGAAAACCAGCCATTCAACTACTATAGCTCTGACTGCGAATCAGATGATTCAAGTGAAATATATTTAGAATCTGAAACATCTGATTCTTCTGATGGAGGTGCTGGGAAATTAAAAATCACATTCAGGGGAGATTACTTGGCAGAAGCCATCGAAGATAATGAACCTGAAGCAAAGAAGGAAAATAATAACAGCATGAAATTAGATCTTGAATTGTGGACCTGGGAAACTGATGATTTGATTACTGATGTTAAGGAAGCTATCCTAACAGAGACTGAAGAATTTCAGAAACAAACTGAAAAACAAATGGAAATATTAAAATCCCAAAAAAAACTTATTAAAAAAGAAGAGCAGTTTCTAGTAAATAAAGAGGATGATAAAAAACAAGAAATTGTATCGGGAGAAATGAAGAATTTTGATTTTAAAGTAAGAAGCTATAATATGCCTTCAGATATTATACCTAAATCTTCAAAGAAAAAGTCTCTATCCTACCACTATCCAGCTGAAACTATTAATAATCAAGAAATAGAGGAAGACATCGCATTTAGTTTTGATCACCAGCCAGAATTGGAAGGCCATCCAGGTCCTAGTCCTTCCATTCTCCTACAAGCTCTGACTATGTCTAATGCAAACGATGGCATCAATCTGGAGCGTTTGGAAACTATCGGTGATTCCTTCCTTAAGTATGCTATAACTACTTACCTCTATTGTACTCATGAAAATATACATGAAGGAAAACTCAGTCATCTTCGTTCTAAACAGGTTAGTAATTTGAAACTGTATAGACTGGGACAAAAGAAGGTATTTGGTGAGAGCATGATTGCTAGCAAGTTTGAGCCGCATGATAATTGGCTACCACCATGCTACTTGGTTCCTCGAGATGCTGAGCAAAGGCTACTCGATTCTGAGCCTCAAGCTACTCTCCCATATAATCTTGTTACTCAGCATTCCATTCCTGACAAAAGTATTGCTGATTGTGTGGAGGCCTTGATTGGTGCCTACTTGATAGAATGTGGTCCAAGAGGAGCATTGTTGTTCATGTCTTGGCTTGGCATAAAAGTTTTACCTAAAGAAGAAATTGATACCACTACTGATCCAAGTTTAGTTCAACGTGTTGGAAGCATTAAAACTGACGAGAATATAGTAGTAAACTTTACAAGTCTTTCAGAACCTATTTCACCATTGCTTCGACATGTAGATGACCCGGAAGGGGAGTTAGCTTTTCTCTTGGCTGGTTTTGAAGCTTTGGAATCATCGCTGCATTATTCATTTAGAGACAAATCATATCTCCTCCAAGCTATGAGTCATGCTTCATATTCTCCTAATAGAGTCACTGATTGTTATCAGCGGCTTGAGTTCTTGGGTGATGCAGTTCTAGATTACCTAATTACAAGACATCTTTTTGAGGATAAGCGTGCACATAGCCCTGGAGCATTAACAGATTTAAGATCTGCATTAGTAAACAACACTATATTCGCTTCTCTAGCAGTTAAATATGGACTCCATAAATACTTCCGGCATCTTTCACCTGGCCTAGCTGAAGTTATTCAAAGATTTGTTACCATTCAAGAAGAAAACAGTCATCTCATCAGTGAAGAGTACTACTTAGTTGGTGAAGAAGCTGAAGATGTAGAGGTACCAAAAGCACTAGGTGATGTTTTTGAATCTGTTGCTGGAGCAATTTTTCTTGACAGTGGCATGTCTTTAGATACTGTTTGGAAGGTGTACTACAGAATGATGAAAAAAGAAATAGAACAATTTAGTACCAAAGTTCCGAAATCTCCCATCAGAGAACTGTTAGAATTGGAACCAGAGACAGCTAAGTTCAGTAAACCTGAAAAACTAGCGGATGGAAGAAGAGTTAGAGTCACAGTTGAAGTATTTGGCAAAGGGACATTCAAAGGTATAGGACGAAACTACAGGATAGCTAAATGTACCGCAGCCAAATGTGCTTTAAAACAATTGAAGATTGGACTATTAGCTAGAAAGTTAACTGAACATCCTAGTCAGTCATTGTTAAAAGTTCTCAGAGTCTGCCATGACCTGAAAAACAAGCACTAGAACTTCATAATTGTCTGTATTATTTTAAAAAGCCTATTATTTTTATAGTTTTTACTTAATTAGAGGAGTTTATATGACAGTAATTGTCATTTAAAATATTTTGCTTATAACATGAAAAATTTGATGTTTTATTGAAAAATAAGTTATGAACAAAATATTTTAAAAACTCATAATTATTACAAATGATCTTGTGAATGGCAAGTTTCAATAACTGATAATTTATTTTAAATCTAATACTTTTTTCCGAAATATTTGA
>SGSB_DCR-2
CTTAAATCGATTGTATTTTCTTTGGAAATGAAATGAAACAAGCATACATCAATAATATGGAACAACTAAAAAGTTCATTAATTACTTTTTCCAGGCAAAAATAATCTATAAAAGAACTAAAATGGGTTGAGAAAGAAGTGGGGAGGTTCAGTAGCGATGCGAACCTTATCGCGATTGGAGGGGTAGGTTAAGCGATTGCGTTGGGTTGTCACAGACTTCAGTTTTATTGGACTCTTATTTTAACTTTTGATTTTTTATTTTCTTTTTATATTTATTTGTGAAAAGTAAAGTTTCTTGGAAATTGCAGAACCTATCAGAAATGAGTAATGTTATTGAAGATTTTAAACCCAGGGAGTATCAAGCAGAACTCTTTGAAAGAGTTCTAAAAGAAAATACAATAATCTTTTTACCTACTGGCTCTGGAAAAACGTTTATTGCTGTAATGCTTATTAAGCATAAATCAAATGAATTGAAACTATTATATTCTGAAGGGGGTAAAAGAACCTTTTTTCTTGTGGACACAGTGGCATTAGTCGCTCAGCAAGCTCAGAGTATTCGACAGCAAACTCCGTTAACGGTTGGTGAATATAGTGGTGACAAAGGTGTGGACCATTGGGACATCAATCAGTGGCATGAAGAGCTTGAAAATCATCAGGTTTTGGTGATGACTGCTGCTATTTTTTATCACATGATTCTTCATAGTTATATCACGTTGTCTCGTGTCAATCTATTAGTTATAGATGAATGTCATCATGCTGTCAATAGACATCCTATGAGATTGATCATGGATCAGTTTAAAGGAATTCCTCCAGAGGATAGGCCACATGTTCTTGGTTTAACCGCAACACTTATAAATTCTAATTGTAAACCAGATCGTATCCTGAAATTGATTCACAACTTGGAGATCACATTCCATGCTAAAATAGCCAGAGCTGAAAATGAAGAAATGATCCAAGCATTTTCTACTAATCCAAAAGAAGATATTGTTCATTATGATGAGTGGCAGGAGGACGAATGTTATACTGTTGTGTATTCTTTTATAGAAGAAATGTTTGCTATATTGAATTCAATAATTCTCTTTGATAATTCTCCAAAACCATCTGACAGTCCTCCAAATGCTACCCTAATAAACAACAAATCAGATACTATCAATGAAATCCAAAATATTCTTAAAGAAATAGTTCTTATCACCAAAGAATTGGGAGCTTATGCTTCCACTTACGTTTTACTCCTACGAATAGTTTTTTTTGAAAGAATGAGGATTTCTGCTAATGATCCAACTTTAATAAAACTCTTAGGTCATGTTATAATACAGCTTCATTTGATTCGAAAAAAACTTGATCTCATTATGATAAAAGGACCTAGAAGAATAATAACTTATTCAACTTCAAAGGTGATAGAATTGTTCCAATTATTAAAAAATTTCAAAAAGGATAATTTAGCTCTTGTGTTTGTTGAAAGAAAGACGACAGCTAAAGTTATGTACTATGTACTTGAAGATTTAGCAGCAACCATTGAAGAATACAAAAACATAAAGCCTGATTTTATCGTTGGTGTAAACAGCAACCCATATCATATCACACGGGAGTATATTCTTGAAAGGAAAAAAAATCACATGATTCTGAAAAAATTTAACATGGGTGAGACGAACATATTGGTTGCCTCCGATGTGATAGAAGAAGGTATTGATGTAAAGAATTGCAATTTTGTCATAAAATTTGATTACCCTAAAACAACAAGGTCTTATATTCAATCCAAAGGTCGTGCAAGACACAAAGACAGCAAATACATTGTATTTGCTCCAAACGAAAATTCTGACTCATTTCATAAAAACTATTCAATTTTTAAATTAGCGGAAGAAACCCTAAAGCAGGAACTATGCTATGGCAAAGATCGCAGCAGAAAGGGTGGAACGGAAGCAGAAGCCGAAATATTTCTGTACACCAAAGAAGTTGAACCATTTTATATTAATGGACCAACAGGACCAAAAGTGACAGTTGAATCTGCTATTCCTTTGTTGAATAGATATTGTTTTACATTACCTTGCGATAAATTTACCAGACTTGCTGTATTTTTTTGGAAGGAGGAAATCATTGAGAATAATAAAATTAAAATTGTATGTTATCTTCAACTGCCTGTAAATTGTCCACTGAAAGGGATAATAAAGGGGCAGCCATGTGAAAATCTTGTTACTGCCAAGGGAGCAGTTGCACTAACTGCATGTAAAATGTTGTACAAGATCGGCGAACTTAATGATCACTTACTACCTGTTGGAAATGAAGTTCAAGACGATGAAGAAAAAATACTATTTCCTCTCTGGGTAAACGAAAATGATCAAGAAAACTCCCTTAGTAAGCCCGGTACTAAAAAGTGTCGTCGGATCTATGATAAACAGTTTTCCAAGTGGATTTGTGGTGGTTTTCCACAAGCAGGCCAGCCTATCTACATCCACGTTATCAAAATATTACCCAACTACCCAAAACCTGATAACGTTAGGATATTAGCATTTTACAATTTACTTCAATCGAATAAGAATTTCGCTGTACTTAGTTCAAAGAAGTGGCCGAAGCTATGTGATTTTCCATTATTCATGAATGTTGGTGAAGTGAGCATAAATATACAACAGAATGCGCGACGAATTACTCTCAGCCAGGAACAGTGTGAACAAATTTTGGCCTTCCATTCTTTGTTATTTACTGAAGCTTTGTTACTTAAAAAAGAATTTTTAGTTAGAGCCTTTGAAAACAAAGAAAACTCATATTACATTGTACCGACGATTGTTGAAGGAGACAGTATCATAATTGATTGGGATACAATAAAAAATCACAAACAAATTCCTCCGGTGAAAACAGTGCCTTTGGATACCAGAGGGGAGGTAGTTGTTTCAAAAGATAATTATCTCAATAAGATAGTTATACCATGGTACCGCCCAAAAGGATACATGTTGAAATATGTTGTAACAAGAGTATGTGAAGAGCAGACACCTATGTCGCCGTTCCCTGCAGAGCAATACCGTTCATATTCTGATTATTTTTCCAATCGTTACAACCAATCTATTGTTAATAAAAATCAGAAATTAATTGAAGTTAGAGCTATATCAGGAAAAAACAACTGTTTGTTGCCAAGGGGAAAATACCGGTTTGGTAAAAAAAGACGACGTGATGAAGAAGATTTTGAAGAGACATTAGTGCCTGAATTGTGTACCCTCTTAGAATTCCCTGCAGTTTATATGTTGAAGGTTACTTTATTGCCTTCAATATTACATCGTATCACGATGCTGCTAAATGCTGAAGAGCTCCGCCAGAAAATTGCGGATGAAACAGGATTAGGAGTTGTAAAGCTTCCAAAAGGTGTTTATTGGAAACCTTTAGAAGTTGATGATACAGCCTTAGCTGGAGAAGAAACTTCTAATGCTAGAAGTACGGTTGAGGTCAGTAATATGTTGGCCGATAAAATGGTTGAGCTGCAGCCTAAAGATTTCACGTGGAAAAAAGAAGAAGAACCGATGGATATAGAAAGAAATTTGAGAAATTTAGATCTGCTTTCAGTTCTTCACTACGAACAATTTGCAAAAATTGAAATTTCTCCTGAGCAAATTAATAAATCTAATGGTATGATTTTGGGAAAAGGCTCTTCAATTAGGAGTAATATAATAAAGCCACCAAAAGTTAACGCACCTGACATTCCTATTCTATTCAATAAAAGCTCTCCTCTTGGGCCAGAATTGGGTTCTATCTTGAAGGCCTTAGTAGCGAGCTCTGCTAATGACGTTATGAATTATGAAAGGCTAGAAACATTGGGTGATTCTTTTTTGAAGTTTTTAGTTTCATTAATATTATTTATCAACTTTGAAAACAAGGATGAAGGTAAATTGAGCAGCATCAAAGGAAAAATAATCGGGAATAGAAATTTGTACTACAGCGGAAAAAATTTAAACCTCGGAAAAATTTTGAAGGTTAATGACTTTATTCCTGATGACTGGGAAGTTCCTGGATTTACAATTTTGGAGAGCATTAAAGAAGTTATAAAAAATGCAAAAATTCCACCTTCCGTGCTCTATCAAATCAGTCTAACAAAAAAAGAAAGAGACACAGCGGTTTTAAATGAAGAAACATTAGAAAGCATTCATGAGTTATTCTGTAATTCTACACCAGCTGATGATAGTACTCATAGCAGCTTGGGAGTCATAGGCCAGCAATGTGTCGTTGACAAAGTTGTTGCAGATTCTATCGAAGCCCTTATAGGGGTGTACCTTGAGGAGTGTGGTGTTGAAGGTGCATTTATATTGTGTAAATGGTTAAAAATTCTCCCTGAAGAAATGTCTGATATCTACAAAGTATTACATGCACCAGCACCTTCTGCTCAAATATTAGATCACGGTGATGTAAATGATGTACTCATTATGCCGGAAGTTCTGGAATCAATATTGGGCTACAGATTTCAAGACAGAAGTTACCTCTTGCAAGCTCTTACTCATTGTTCTTATAGGCAAAACTTTACCGATTGCTATCAAAGGCTGGAATTCCTCGGTGATGCAATCTTAGATTTCTTGATAACTTCCTACATTTATAACAGATGCAAAAATATATCACCTGGTGAATTGACAGACCTCAGATCGGCCTTAGTCAATAATGTCACATTTGCATGTTTGAGCGTACGGTATGGCTTCCATAAATTTATGCTTACTAAGGCTTGTAAGCTGACTGATATCATTAAGAGATTTGTTGAACACCAAGAGAAGAGAAATCATAAAATTGGTGCTGAGATATTATTTCTTCTGAGTGAAAATGAGGTAAAAGCTGCCGAAATCGTGGATGTGCCAAAGGTCCTTGGTGACTTATTTGAATCATTAGCTGCAGCTATTTATTTAGATAGTGGAAAGTCTCTAAATACTGTTTGGAAAATTTTCTATAGATTAATGCACAATGAAATAGAGGAATTCATTGGAAATATTCCTAAGAACAGTATTCGACTTCTTTATGAAAAATTTCCTCATCCAGCTCCATGTTTTGAGAAACCGGAATTCCTTAATGAGAATAAAGCTATCGTCATGGTGCCCCTAGTTGTTACAACTAAGAATGAGAGGATGGCGTTTGTCGGAGTAGGAGAAAACAAACACCAAGCAAAATTAGCAGCTGCCAAGGTAGCTCTGAGGCATTATTATCTAGATCCAATGTGATTAAAAAGTTAATTTTTGTTTTATTATAATTTTTACTGTAAATAATCTTCCTTATTATTTTTACAATGAAGTTTTTATAAATTTTTATTTTTTTGAATTTATCTCTTAAGTTTTATTGGAATAATAGTTTTTCTAGTGTTTATATTAAATATATCACTAAACATTGTAGCAACATAAGCTAATGGATAATATTTCAAGACTGAATTTGAGAAATGTGGTAATGTGATGTGATTTAATGCAAGTTAAGGTTGTAATATATATCTATTGTATATATACTTATTTGTTACCATTTTAATGTTAATATTATTTTTAATACTATGTTCTTATATATATATAAACATCCTTTTTTGTAATCATGTTGGTAGTATAATTATTATGTAAAAAGTACCAATTATGTGTCTTATGTATTAC
>SGSB_Pasha-PAa
GTGGAAAGGTGATTAGAGGGTGTTAACACGTTAATAGAATATCTATTTGATTAAACTTGTGTATTGTTTATATTGTTATTAGTTACTTTGTTGTATGTGAAAAGTGCAACTAGTTAATGTTTAAAGCATTAATAGGATACATATATATTTGACCAAACTTGTATAGTGTTTATTTGATCAAACTTTTGCAGTGAAGCCCTTTACAGTTTAGTGCCAGGTGTGAGGTGCAATTTGGCTTCTTAATAAAAATTAATTTTCCCGAGGATATCACCAGTACAGAGTTGTCTGTTGTGTATATTCTTTCTGAATTATGGATGAACTGCAGGGAGAAGTGGATGAATTGAAGCGACAGCTTGAGTTTGAGAGGCATAAGGCTGAAGTGGCTAGATTAAGGCAACAAAATGAAGATCTAAGAGTTTACCAAGTTCTTGATGAGTGTGAAGGGTCAGATGTTGATGATAACGTAGAACATCATTCAGAAGTAGAATTTGACATAAGCGACAATGAAATTGAAGCTATGCTGGAAGAAGGTTTTGAAAAAGGAGTAAAAACAAAGGACGAATCAAATGGCAACAGCCAGGATGATAGCGGTATAAGGTATACTGAAAATAAAACATCAATATTAGAAGAACTAGGATATAATCATTTTGAAATGCTACCAGAAGGTTGGATCAAAATCATTCATAAAAGTGGGATGCCAATTTATTTGCATAAAGCGACTAGAGTCTGTACTTTTAGCCGTCCTTATTATTTAGGGCAAGGAAGTGTTAGAAAACATAATGTGCCCTTGAGTGCTATCCCTTGTTTGCAGTATCGCCGTGCTCTTGATGAGGAGGAAACTAGAAAAAAAGAAGAAGGAGATGCTTTAAATGTAAAAAGTGATGGTCCACAATATTTGCATACTGCCAAAATTGAAACAACAGAAGAGAACAAATTGTCGCAAAGCCTTGGTGCTTTTACATTACAGCAGTATTGTAAAAAACTATTTCGTTTCAAAAAAGAACAGAGATTACATTTTGTTTCATGGGCTGATAGGCGTAGGTATCTCAAAGCCAAGAAAATAGAAAAAGAACAACACAGACCATCGTTTCCTGATGGAACCAAACTTATCAAATTTCCTATTCAAAATCCAGATGATGATCCTAAAGCAAAGCCTAGGGGAGAATGGATAATGAATCCCAACGGAAAAAGCTACATTTGCATTTTGCATGAATATGTTCAACATGCACTTAAAAAACAACCAACTTATGAATTCAAAGCTTTAGAAAATCCTTCAACTCCTTACTCAGCTACAGTAATTATCAATGATATGAAGTACGGTTATGGCACAGGAACAAGTAAAAAACAAGCGAAACTTGCTGCTGCGAAAGCTTCATTGGAAATATTAATCCCAGAAATGAGAGAAAAAATAAGAAGTGATAATAAAAATGGGAAAAGGAGTGGAATAAAGGCTTCATTAGAAATTTTAATCCCAGAAATGAGAGAAAAAATTAGAAGCGATAATAAAAACGGGAAAAGGAGTGGAATAACTAATTTCCCTGATGAAGAAGAAACTAGTTTATCAATATTTGATGAGATAAGGATAGAAGATCCGAGAGTTGCTGAGTTCTGTGCAAAAACAACTGAGCCTTCTCCTTATTCTATTTTACTAACTTGTTTACAAAGAAATTTTGGTCTGAAAGAAATGCCGATTGATTATAAAGTTAACCCTCTTCATCGACAGTCTAATGAATTTATTATGACTGTTGGAAAACATACTGCACGGATTATTTGCAAAAATAAAAAAGAAGGAAAACAAAGGGCTTCTCAAGCTATTTTACAGGACCTTCACCCTCACATAACTAGTTGGGGTGCCCTTTTAAGGCTATATGGCAACCGTTCTGTGAGAAATGTTAAAGAAAAGAAACAAGAAGAACAAGAAATTACAATGCTACAGAGTAAAGCTTCTCTCAATTCTCCCAATTACTCTATTATTAACAAATTGAGGAGTGAAATGAATAAGCTTTATGAGCAGCAAATGATGGTAAAACCCATAGGTTTGTTTATACCTCCTGCAGGAACTTCATTGCCTAGTTCAGGGACTGAACTGAATAAAGTAGATTTCTAAGTTTTTGTTAAATTATATTATTATAATATAATTACCTTTCTGTCCAAAGAAGTAGTTATTATATTAATTACAGAACATTGAATGTTGTCAGTTAAAGCATATTAACTGAAGGGACTGGTAAAAAGTAAGTGAATGACAGTTTGAATATTTAGATTAACAGTTAATACTAATCTTAATGAATGCGAAAATATCCTATTTCCCCTTCTGAAAGAGAAATATTTTATTTAAAATATTGATGTCTTACTACATAGCGTTGCTTTTGCAGCATACTGATTAATCG
>SGSB_LOQS-PB
GGCACACTCCTTCAGTTCGAGGTGGACGTCCTAGGATGAGAAGTAACACTCATAATA
CCAGAACAATACAACCTTCAGAGCCCATCCCTCTTGAAGAAGCTGCAAAAAGGGAGCTGCAGGCCATGCCCACCAAAACG
CCAGTGTCAATGCTGCAAGAGCTGCTTTCCAGAAGAGGGACGACTCCGAAATATGAACTAGTTCAGGTGGAGGGAGCAAT
TCATGAACCCACTTTTAGGTATACAGTCTCCGTAGGAGAAACTATAGGATCAAGTAGATTTGCTGCCATGGGCACTGGTA
GATCTAAGAAAGAAGCAAAGCATGCCGCAGCGAAAGCAATCTTAGACAAGATCACAGGAAATACAGAACCTCTAGATATC
TGTAGCCCAGCCTCGACTACGGATAGCATTGGCTCCAACATCGGGGCAGTCGAGGAGCGAATGATG
GGCAACCCTATTGGTCTTCTACAAGAATTATGCATGACCAGGCGATGGCCTCCACCTGCCTACGAAACCGAAAATGAAGA
GGGCCTTCCTCATGAAAGGCAGTTCACCATTTCCTGCCTTGTATTCCGACACAAAGAAATAGGTACTGGCAAATCGAAAA
AAATTGCCAAGAGGTTAGCAGCACATAAAATGTGGATGAGACTGAAAGACTTACCCTGCGAAAGCAACACCATTCATTAC
GGCTTGGATGATGAAGATGAGATAAATCAGAGAGTTCCTCAAAGTGAATTTGATTCGTTGAAGATGGTCAAAATCCCAAC
ACTTGCCTCAGCACCTTACAACATCAAAGTGTCACAATTCCACAAGAACCTCAAATCATCAGTCGGACCGAAGCTTGATG
AGCTCCAGATAATTTCATTAAAGGATTCGGATTTTAATGCAGTCCAGTTCCTACAAGAGATAGCTGCTGAGCAACAGTTT
GAAGTGACATTTGTTGATGTTGAAGAAAAATCAGTCACAGGAAAATGCCAGAGCTTGGTACAATTGTCGACACTACCTGT
AGCAGTTTGTTATGGTACGGGGATGTCCTCTTCAGAAGCACAAACATGTGCGGCCTACAATGCATTACAGTATCTCAAAC
TGATGACCAAGAAATAGAATCGGGTGACTGAAGACCAGCTCAGGACTGCAACTGTGTACCTCACTTCCTTCTCTTGCTTT
CTTATTTCCTACGGCAAGGTAGCCTCCGCACCAGGCATCAGATGGTGTCGCAGCTCCTGTTTCTGTTTATTTATTTGTAT
TATTAACTTTTAATTAATTTTAATTATGTACCATTTGTTGGCGTTATTAACCCAAAAATGGATAACATTTTTACAATTAG
AGTCGTATGAGGTATGTTTCATTTGACGATCAATATGAGTTGTGGCCCATTGTTAGTTGTGACCCTATTTTACGATATAT
TTTTTATCAAATGTTTTCAGATTACTTTTTAATTGTGTTATACAACTTGTTTTTTTCAATCTGATTGGACGAGTCTCTGG
AACCAAAAAAAAAAATAATTTAAATCTTTTTTGTTACTAATTGTTTAACTTAGACAAATGAGAAGTGATATTTCTTTATG
TTGTTTGTTATTTAACTCCTTTCTTTATCGTTTTTAAACATTTTATTTTATTTTTAAAAGTTTTGTTCTGTTAGATATAA
AATTGATTCCTCATTTAGATAAATTTATTGTTGTTCAGAGGCTTAATACACAGATATTAAGAATGTATGATAGCAACTGC
AATGTGCCAAAGGTAAATGAAATTAAGTTCCAATTATTTTGAATTTAAATCAATTCAATAGAATATTCTTGTTTTGTTTT
TTTAAACTATAGTTGAGCTTATTTTATTTTTTGTGGACCGTTGCTTTATAAATTTCACACTTATTTAGTTAAAATTATTT
GTTTGATAATATTAACAATAAAGTGTTCAATTTGATTGTTTTTTTCATTTCTCCCTCTGGTTGCTTTAATGATATCAAGA
ATTCTTTTTCCAAAATTGGACAAAGTGAATAAATTGAACTAATGCG
>SGSB_LOQS-PA
CCCTAGTAGTGGCAGAAATCAATTTTGTCTGTGCCGTAGGTGCATCGCCATTTTCTCGAGATAAGTCAATTTTGTCTGTT
CGGTTGTTGCATCGCCGTTTTCTCTGTATATGTTGTTGAGGCTTGCTGGCCTATGGGACTTTAGCTGTTGCTGTAAGTTT
TTTTGGGGATTTGTGTTTGTCGGGGCACACTCCTTCAGTTCGAGGTGGACGTCCTAGGATGAGAAGTAACACTCATAATA
CCAGAACAATACAACCTTCAGAGCCCATCCCTCTTGAAGAAGCTGCAAAAAGGGAGCTGCAGGCCATGCCCACCAAAACG
CCAGTGTCAATGCTGCAAGAGCTGCTTTCCAGAAGAGGGACGACTCCGAAATATGAACTAGTTCAGGTGGAGGGAGCAAT
TCATGAACCCACTTTTAGGTATACAGTCTCCGTAGGAGAAACTATAGGATCAAGTAGATTTGCTGCCATGGGCACTGGTA
GATCTAAGAAAGAAGCAAAGCATGCCGCAGCGAAAGCAATCTTAGACAAGATCACAGGAAATACAGAACCTCTAGATATC
TGTAGCCCAGCCTCGACTACGGATAGCATAGGCTCCAACATCGGGGCAGTCGAGGAGCGAATGATGGGCAACCCTATTGG
TCTTCTACAAGAATTATGCATGACCAGGCGATGGCCTCCACCTGCCTACGAAACCGAAAATGAAGAGGGCCTTCCTCATG
AAAGGCAGTTCACCATTTCCTGCCTTGTATTCCGACACAAAGAAATAGGTACTGGCAAATCGAAAAAAATTGCCAAGAGG
TTAGCAGCACATAAAATGTGGATGAGACTGAAAGACTTACCCTGCGAAAGCAACACCATTCATTACGGCTTGGATGATGA
AGATGAGATAATTTCATTAAAGGATTCGGATTTTAATGCAGTCCAGTTCCTACAAGAGATAGCTGCTGAGCAACAGTTTG
AAGTGACATTTGTTGATGTTGAAGAAAAATCAGTCACAGGAAAATGCCAGAGCTTGGTACAATTGTCGACACTACCTGTA
GCAGTTTGTTATGGTACGGGGATGTCCTCTTCAGAAGCACAAACATGTGCGGCCTACAATGCATTACAGTATCTCAAACT
GATGACCAAGAAATAGAATCGGGTGACTGAAGACCAGCTCAGGACTGCAACTGTGTACCTCACTTCCTTCTCTTGCTTTC
TTATTTCCTACGGCAAGGTAGCCTCCGCACCAGGCATCAGATGGTGTCGCAGCTCCTGTTTCTGTTTATTTATTTGTATT
ATTAACTTTTAATTAATTTTAATTATGTACCATTTGTTGGCGTTATTAACCCAAAAATGGATAACATTTTTACAATTAGA
GTCGTATGAGGTATGTTTCATTTGACGATCAATATGAGTTGTGGCCCATTGTTAGTTGTGACCCTATTTTACGATATATT
TTTTATCAAATGTTTTCAGATTACTTTTTAATTGTGTTATACAACTTGTTTTTTTCAATCTGATTGGACGAGTCTCTGGA
ACCAAAAAAAAAAATAATTTAAATCTTTTTTGTTACTAATTGTTTAACTTAGACAAATGAGAAGTGATATTTCTTTATGT
TGTTTGTTATTTAACTCCTTTCTTTATCGTTTTTAAACATTTTATTTTATTTTTAAAAGTTTTGTTCTGTTAGATATAAA
ATTGATTCCTCATTTAGATAAATTTATTGTTGTTCAGAGGCTTAATACACAGATATTAAGAATGTATGATAGCAACTGCA
ATGTGCCAAAGGTAAATGAAATTAAGTTCCAATTATTTTGAATTTAAATCAATTCAATAGAATATTCTTGTTTTGTTTTT
TTAAACTATAGTTGAGCTTATTTTATTTTTTGTGGACCGTTGCTTTATAAATTTCACACTTATTTAGTTAAAATTATTTG
TTTGATAATATTAACAATAAAGTGTTCAATTTGATTGTTTTTTTCATTTCTCCCTCTGGTTGCTTTAATGATATCAAGAA
TTCTTTTTCCAAAATTGGACAAAGTGAATAAATTGAACTAATGCGAATTGCGAATAAGTCATAGCTTTATATTAAACACT
TATTTCCAAAGTGTTGTTCCTTTAGAATAACACTTAAGAAATATGTGAGATGACCCTCTCCAGATGGTAGAATGGTAAAT
CAGATTGATCATGTTTTAATCAGTAGGTGACATTAGTCTAGTTTGATGAGCTGTAGATCCTATCGAGAGGCTAATATGGA
TTGCGACCATTACTTTGTGGTCCAAAATCAGAGCTACAACATCTATTGTTGGAAAAATCAGGGGAAAGAAGACAGAAAAG
ATAGTGATGTTTAAGCTGAAAGATTCAGAAGTAAGTGTATCAGATTATCGGAAGCTAGATAAGATGGTTTTGAATACAGG
AATGCCGGATAATTCTATACAGAAACTTTAGGATACTCTTTTGAAATTACTTCAAGGGGTGACCAAAACATAGGTCTGGA
AGAAAGAATAACCATGTCTCTCTGGTTTGATGTAGATTGTGCAACAACCACAGAAGTAAAAAAACAACAGAAGCGTATTA
CTAGGTGGGCTTCAGAGCAGTACAAGGGAAAGAGAAGATAAAAAACTGCACTATAAGAAGACGGATTGGAAATGTAAGCA
GCTTAAGAAAATGAAACAACTCAGAATTCAGAACCAATTTGGAATGTTTTACAAAAAGATTAATGGAACTAAAGCATCAT
TTAAAGCACTGATTTAGTGTGAAGATAGCAATTAGGAGTGAAGATGGATCTCTGATCACAAAACAGGATGATATACTGAC
CCGGTGGTCTTGTTATTTCGATACACTCTTAAACAATGATGTGGGAAATCCAGATTATTTTGTGATTCCAAGTAGAGAAA
ATGATGAAGACCCCCTTCTCCACAGACAAATGATGACTATTGAGGCTCTAAATGGCATGAACAGCAATAAAGCTCCAAGG
GAGGATGGGATCTCAGCTGAACTTCTGAAGCAGGTTGGTGAAGAGTTTCAAAAAGCTCTGTATAATATAATTCTTACCAT
CTAGATTGAAAAAAGAATGCGAATCAGTGGAAGGGGCTTATAGCTACTGCATAAGACAGATGAAATTCTGGATTGTTCCA
ACTACAGGAGGATTGTGGTTCTTCAGTATGCATATTAAGTTCTTTTCATGATTATATATATGAAAATGCTTCCATTTGCT
GAGAGAGATTGGTTGGTATTATGCTGGTTTCAGAAGGGGTAGACCAAATATACAGCATCATATTGATCCTAGAAAAATTA
CATGAGTAACGGAATATTACCCACCATCTGTTTGTTGATTTTCAAAATGAATATGACAGTATAAAAAGCCCTAAGTTATA
CACAGCTCTCTGCGAAATGGGAATACCATTGAAGAAGAACTCAGGTTGAGGCGGGCTGTGCTGTTAGGATATAATCAGGT
GTTCTCTAATTTGTTTCTGCAAGAGGTGTCAGAGAGGATGATGGTGTTGCCTGTCTGCTATTTGATTTAGCATAAGAAAA
GATCTACTTAACTCAGGACAACAGACACTATTCTTAACAAGTCTGTTCAAGTTCTTGATTTGCAGATGATCTGAATCTCA
TTGGAGGATGCTTCCAGTCACTCAAAAGTGGGTTCTTAAGTTTGTTGAAGCTGCAAAAGAGATGGGAATGATTGTTAATC
AAGAAAAAACTAATATCTGGAGCAGACGCAGTAGGACAAGAACGTGTAGAGATGGGTTCATTTACCTTCCATTATGTATC
GTGGATCAATAATAACATCCAGAAACATATCATGCAACCAGTGCTAAGTATTGTAAACCTCTTAAATGTGTAAAGTGAAG
ACAATTATTTACAAAATGTGTGTTAAATATGGCTGTTAGCAATCGATTGCAGCCTAGCAATCGATTGCAGCCTAAGGTCC
TGTAAAGTGTTGCTAACTTCATAAATGCACAGAGTAGGTTATTGTAAGGTTTTGATGTGTTTGATTCTTTGTTCTTTATT
TGTGTATAATATCCACAGAAATGGACTGTAAAGACAGCTAAGATGCCACCTAACTATTCATCAAGTTCTTTGCCTTCTGA
ATCATCCGCTTCTTCATTCATGCTTTCTAGTATTTTTAACCCAAATAATCCAGCAACTTAGTATTTTCACTTCACTCACT
CTGGCATTTAAAAAAAAAATCAAAAGCTAGTAGACCAATTAAGAACTCAAAAACTTTGTTTACAGTACAGGCATAACCTT
ACTATAACACTTTAGCACAGACATGTTATTTACTATTCATTCAAAATTTGTGCTGACTGCTTAGCATGATAGCACATTAA
GCATTGACAACAAGATTAAGCATTGACAACAAGTGCAT
>SGSB_R2D2-PAa
GCTATCTTCACGAAGCTTACTTGACTTGTGGAAAGTTATGTTGGGAAAGATTGAGTTTATATTAGATTAGATTGGAATACTACCAATTAGGAATTCTTGTATTTTTATAGACAGTGAACGTTGATGGCAATATTAGCAATTGACTTCCCCATGTCATTGGATTAAGTATGAGCTCAAAAACACCGATATCACTCCTTCAGGAGTATTTAGTCAAAGAAGGTATTTTACCATGTTACCAATTAATTGATTGTGAAAGTGGAACTCATGAACCCTGTTTTAGTTATGAGGTTAAAGCCAAAGGCCTTATTGCTATCGGCAAGGGTAGGTCAAAAAAAGAAGCAAAACAAGAGGCTGCGAAAATATTGCTTCTTCAATTGAATGGAGAGGCAATTCAGAAAGAAGAAATACCAATAATTTCACCTCATGTCCCTAGTGTGAAAGGGAATGCGATTGGAGCACTTCAAGAATATTGTGTACAACACAGTATCTCTTATCCTCAGTATGAGTATGTCTCTGATGAAGGTGATTTAACTGCCCATGTGTTTGTTGAACGGTGTACTGTTTTGACATACTCAGCGGAAGGTAAAGCTTCTACTAAGCAGCAAGCCAAACATCTTGCTGCACAAGCGGTGTTGTCGATGTTACAAGAGGTTGAGGAGAAAGTTATTGATATGTCATCAAACATAGTCAAGGAGAAAAAAGAACTTACTGTTAAAGCTTATGATAAAACAAGAGAGGCTTTTCAAAAAACATTAAATGAAAGACCAGATAGACTTCTTTCTTCCACTAACACAATGAAAAATATTTTGAATTTTGCTGATTATTTTAAAAAAGAAATTGGTTCTCGTTCCTCTGCACTTACTTCCTTGAAAAATATAGATGAAGGACTAATAGAAGCCCATGAAGACCCTGAAGGTCTATTTAGACTTATTATGGATGAATTAGGTTACGAATTTAAGTTTGAATTTTTGAATTCTAAGCATTCAGGTGCTTGTTTATGTAACCTTTTAGTAAAGAAAATGAATATAAATTGCATTGGTGCAGCGAAATGTAAAAGTGATGCCCAGAAAAAAGCTGTAATAAATACTCTTAAAGTATTGATAGTAATGTCTAAATCATAGTTACTCAAATATATAAATATTTTCAATTGGATTAATAATATGTGTTTGTATTCAATTAAATTTTATAATTATTTTGTTATTTTTTTATGTTCAATTGTTATCAATTTATAAAACTATGCTGCTGCTCTTTTTTCTCAATACTATAATATTTAACACATGGGTTCATACTCTATGTAGCCTACTAATAGTTCAGAATTGGCACTCGGCAAGGTAGTAGGTTTTTGATATTTTATTCTTAATTTTGTTATTAAAAACAAAATAAATTTTCTATTTAATTAAAGTTAACTTCCTTCTATTCCACCTAAATTAAAGAGCATTAGGTGGCGTTATTATATATCAATCATATCAATTGATTTAAAAATGTATATATTTAAATTATTTTGTTATTTTTACATGTTGAATTGTTGTTTTTAAATTCTAGTTTTTAAGATTATTGTTTATGTAACATTTTAGTAAAGGAAATTTGTATAACTTGCACCGGTGCAGGAAAATGTAAAAATGATATCCAGACAAAACTGCAATAAGTACTCTTAAAGTATTGATGTCTAAATCATAGTTAAATGAAATGAATGAAAACATGTTTATTATCATAAAG
>SGSB_AGO1-PC
CGGTTTCAATCCAACCCGGGCTGGATAGTTGTAATATATCAAAAATTCAATATTAACTTTGAATATACATTCTACAGATA
TTTTTATTATGTTTTAAACTGACATTGCCGATTAGTGATATCAGTCACCTATCGTGATAAAGCCGACAAGTGTCATTGAT
AATTAGAAGTTTGTAAACAGTGCGGTTCGATACGTTGATGATTTACTTATGAATACTTCTTCACCCTTTAAACTCACTCG
TATTGTCATTCAGCCGAGTAAACCAAAACAGGATATGAATGAAAAACCGAACGTAAACAGATTCCTAGAATGGTGGTGTT
AACTTATCGATTTTACACTCAACTTGCAATCTGACTCGTAGTTCTCAGCTAGAATCATCGTAATGGATACAGTTCATTTT
CCCCACATATCAGCTGATATTCTATAGATAATACTGGATAATTGCGAAACGAGGAAGTTTGATATTGTCAAACAAAATCA
TCTTAGCTCCCACTATAATATGGTATCTCCACTTTCATCTGAGAGGATTCTGATTCCATGGATTCATAAAAGATTTAAAA
ACTTAAAAGTTAGGAGTATATACAACCAGATTAATTATTATGAGAGAAGAATTGATAACTAACTGTGAGACTGAGTAACT
AAGTGCAAATAGAGAAATGGCAGTACCATTCCAAGAAGTGGCACATATCCATAGGGACACAGCTTCTATGGTTGGAAAAT
CCTTCGCACAACCAGCTCCTCCTGTAGGACCCCCTGGTGCTCCTGCGGGAGGTGGGGCCCCACCAGGTCCTGTTGGAGTC
CCTCCGGGAGCAATTGCTCTAATTCCACCTCAGCCTCCTCATCAACCTCCAGATTTGCCCATGTTCACCTGTCCACGTAG
GCCTAATCTTGGCCGAGAAGGTCGACCTATAGTGCTTCGTGCAAATCACTTCCAAATAACTATGCCTCGAGGTTTCGTAC
ATCATTATGAAATCAGTATACAACCTGATAAGTGTCCCCGTAAGGTCAACAGGGAAATCATTGAAACCATGGTCCATGCT
TATTCGAAAATTTTTGGAAACCTTAAACCTGTTTTTGATGGTAGAAGTAATCTTTATACTAGAGATCCACTACCAATTGG
CAATGATAGGATGGAACTTGAGGTCACATTGCCAGGGGAAGGAAAAGACCGTGTTTTTAGAGTAGCTATAAAATGGATGG
CACAAGTTTCATTATTTGCTTTGGAAGAAGCACTAGAAGGAAGGACTCGGCAGATTCCGTATGATGCGATAATGGCCCTG
GATGTTGTAATGAGGCACTTGCCCTCAATGACATACACCCCAGTGGGAAGGTCTTTCTTTTCAAGTCCCGACGGTTACTA
CCATCCTCTTGGAGGTGGTCGTGAAGTATGGTTTGGATTCCATCAGTCCGTCAGGCCTTCTCAATGGAAGATGATGCTTA
ATATTGATGTGTCGGCCACTGCATTTTATAAAGCTCAGCCTGTTATCGAATTTATGTGTGAAGTGTTAGACATAAGGGAT
ATCAATGAGCAACGAAAACCTTTAACAGATTCTCAAAGGGTTAAGTTTACTAAAGAAATAAAAGGATTAAAAATTGAAAT
TACTCATTGTGGAACTATGAGGAGGAAGTACAGAGTCTGCAATGTTACAAGAAGACCTGCCCAAATGCAGTCGTTTCCAT
TACAGCTGGAGAATGGGCAGACTGTTGAATGTACAGTTGCTAAGTATTTCTTAGACAAATACAAAATGAAATTAAGGTAT
CCTCATTTACCTTGTCTTCAAGTTGGTCAGGAGCACAAGCACACATATCTACCTCTAGAGGTTTGTAACATTGTGGCTGG
GCAGAGATGCATTAAGAAGCTGACTGATATGCAGACATCAACTATGATTAAAGCTACCGCCAGGTCAGCGCCTGATCGGG
AAAGAGAGATTAACAACCTTGTTAGGAGAGCTGATTTCAATAACGACGCCTATGTCCAAGAATTTGGACTGGCGATATCA
AACAATATGATGGAAGTTCGAGGTAGGGTTCTGCCACCACCAAAGCTACAATATGGCGGGCGGGCACCAAACCTCCCAAG
TCAGCTCGAATACCAAGGCATGTTGTCTGCAAAACAACAAGCACTTCCCAACCAGGGAGTATGGGACATGCGTGGCAAAC
AATTTTTCACTGGTGTTGAAATAAGGGTCTGGGCGATCGCTTGTTTTGCACCTCAAAGGACAGTTAGAGAAGATGCTCTC
AGAAACTTCACTCAACAATTGCAAAAAATTAGTAATGATGCTGGAATGCCAATAATAGGCCAACCTTGCTTCTGTAAATA
CGCCACTGGTCCAGATCAGGTAGAGCCTATGTTTCGTTACCTGAAGTCTTCCTTCCAAGCATTACAGCTTGTTGTGGTGG
TGCTTCCGGGAAAAACTCCAGTTTATGCTGAAGTGAAGAGGGTTGGAGATACGGTTTTAGGTATGGCGACCCAATGTGTT
CAGGCAAAAAATGTAAATAAAACTTCCCCACAAACACTCTCCAATCTTTGCCTTAAAATCAATGTTAAGCTTGGAGGCAT
TAACAGCATTCTTGTTCCCAGCATCAGGCCGAAGGTTTTCAACGAACCTGTAATATTTCTCGGAGCTGATGTTACTCACC
CACCTGCTGGAGATAACAAAAAGCCTTCAATAGCAGCTGTTGTAGGTTCCATGGATGCTCATCCTAGTCGATATGCTGCT
ACTGTTAGAGTTCAGCAACATCGTCAAGAAATAATTCAGGAATTATCCTCCATGGTCAGAGAACTTTTGATAATGTTTTA
CAAAAGTACCGGTGGCTACAAGCCTCATAGAATTATTTTGTATCGAGATGGTGTTTCAGAAGGTCAATTTTTACATGTTT
TGCAACATGAGTTGACAGCTATAAGAGAAGCTTGCATTAAGTTAGAAGGAGATTATAAACCTGGAATAACTTTTATTGTA
GTCCAAAAGAGACATCATACAAGATTATTCTGTGCTGACAAGAAAGAACAAAGTGGTAAGTCTGGAAATATACCAGCTGG
TACCACAGTAGATGTGGGAATTACCCATCCAACTGAATTCGACTTCTATCTTTGTAGCCATCAAGGTATTCAGGGCACCA
GCCGGCCAAGTCATTATCATGTTTTATGGGATGACAACCATTTTGATTCTGATGAACTGCAATGCTTAACTTATCAGTTG
TGCCATACATATGTGAGGTGTACACGTTCAGTATCTATACCTGCTCCTGCATATTATGCCCATCTTGTGGCATTTAGAGC
TAGGTACCATCTTGTTGAGAAAGAGCATGACAGCGGTGAGGGTTCTCACCAGTCAGGCTGCAGTGAAGACCGGACACCTG
GCGCAATGGCACGAGCTATTACCGTTCATGCAGATACAAAGAAAGTTATGTACTTCGCATAACCTAAGTTGCGAGAAAAC
TTCCTGCCATGTGGGATTCTAGGAACCAGCCAGCTATTATTCAATGGTCTCTTGAATTGTTTATCTTCTTTTGAAGAGGT
TTTATCGCTGTGTTGGTCGTCCTATTTATTAAGATTTCTAATATTAAGCTAATTATTGTATGATTAAGGAACCTATAAAA
CTAAAAAAGCAGTGATAGTTATATTTTCATAAGAGTCAAATGAAAACACTGATTCATATTTCTTAAGTCAAATTTCACTA
GTTGGAAGAAAACTAATGGAGGAAAGCTGCCGTTTAAAGATAAGTCTTCTTTAGCTGGTGCACAAGTCTAGGCATGTAAA
TAGGTATAGGGCTGTCAAGAGAGATAAGCGAAGTAACCTATATTAATTAGTAGATAAGTTTTAACTTGTTCCATTTTGCT
TGTTTTTTTTTTGTTTTTTTATATATTTATTTTCTATTTCTCTCTTTATTTCTCTCTTAAGCCAAGGTATCCAAGTCAGC
TATTATTTGATATTCTAGCTAGCTATTATTCTTTTATTTTGAGAGGATGAATATACCAAATGGTTGTGTAGTCATGTCTC
CAGGCGATGTACTAAAGTCAGCTTTAAGTTAGAACAGGTCTGTGGTGATTTAGTGTGCTCACTTAGTCGTACTTAAAAAT
TTTAATCTGCGGAATGAAACAATGCAAAAGAATTGTTATTTTTAATTTTGTTCATATTAATGTTATTAATTTTTTATTTA
CAAAGATGGATTTGACCTGTACTTGTTATTTGTTAGATTTTAACATTTGATGAATTTTTATTTTATTTTTCTTTTCTTTT
TACTTGATTATTTATTATTATGTACACGATTTTCACAACTTTAAGAAATGCTGGTATTATTTTCTTAATGAGCTACGATT
CTGTTTTAAAAATTGTATTTG
>SGSB_AGO2-PB
CTCAGTCAGAGATACATCTCAAGTGCAGTACACTGTTTGGTCAGATAACCTCTAGATATTATTTTCGTGAATTGTCATTA
TATGTTGATCTTATAATTTTTGTTTTTGTTATTTTTCGTGATTGATAGTAACGTTGATTATTTTTTCGGTCATTGGAATA
TACTGAATAAAATTTTAGTATTGCACTTTTTCTCTTTGAAGATAGTACACAATAATGGGCAAAAAAGGAAAGAAAGGTGG
AGGAGGAGGGGGTGGTAGACAACCTGGAGAAGCAGGGGCTTCTAATCAACCTCAACAACAACAACAGCAGCAACAACAAC
AGCAGCAGCAACAACAGCAGAGACCACAGCAGCCTCAGCAACAGCAGAGACCACAACAGCCTCAGCAACAGCAGAGACCA
CAGCAGCCTCAGCAACAACAACAACAGCAGAGACCACAGCAGCCTCAGCAACAACAGCAACAGCAGAGACCACAGCAGCC
TCAACAACAGCAGTGGCAACAACCGCCTCAGCAGCAGCAGCAGCAGAGGCAACAACAGCCGCAGCAGCAGCAGTGGCAAC
AACAGCCCCAGCAGCAGCAGAGGCAACAACAGCCTCAGCAGCAGCAGTGGCAACAACAGCCTCAGCAGCAACAGAGGCAA
CAACCACCACAACAGCTGCAAAGGCAAGAACCACCACAGCAGCAACAAAGGCAAGAACATGCTCCTCAGGATTTTCCATT
ACCTGGAGCAGGTGATTTCAATTCAAAAAGGAACAAAAAAAAGGGTGGAAGACAAGCACAAGCTGGTCCACAACAGGAAT
CTGGACCAGGACCGGGTGCTGTACCACCACAGCAAGCTATTCAACATGGCCAGCCTGCACCTCTACACCAACTTCCTCAA
GAGCAAAGGATGCAACAACCTCCTGCTTTTACCGTTGGTCAAGTTAGACAAGCCGCTCCAATTACCAGACCTCAAGCAAT
GGAACAACAGGGACCTCCTCGACAACCATGGGGTCAACAACAACAACAGCAGCAGCAGCAACAACAGCAAGCTCGCTTCC
CTTTGCAAACTGGTCCTAGAGGTCAAACTCCATGGGCACAAAGAGGTCCACCTCCCCAGCAAGTGTCTCAACCACAGTCT
AGGGAAACAACCCCTACCCACCAAACTCAACTACCACCTCAACAACAACCAGTATCTCCTGTAACCAGTGCACCTCCTGT
TAGGCAACAACCCGGTGACCAGCAACCCAGCAGACCACCTTCATCTCAGCCTCAAGTACAGCAACAAGCGGCAAAGCCAA
GGTCTCCCGCTGAAGGTAGTGCTTTAGCAGAAAAAATGAGAAATATAGATATCAAATCATCGTCATACATTCCACCCAAA
AGAGGGGACCGCCCTTCAGATCCAAAAAAAGGAAGAGAAATTGTTGTGGAAACTAATCATCTCAATTTAAATATAAAGAA
TAAGAATATGGTTATTCATCATTATGATGTATCTATCAATCCTGAAAAACCTTATCGCAATTACAGACAAGCTGTGGAAG
CTGTTCGACAGAGGTGTTTCAAAAATCGATTTCCTGCCTTTGATGGAAAGAAGAACCTCTATAGTTATCCTGAGTTGCCT
CTCCAAAAAACGGAACTTGTTGAGACCGTGACAATTTACGATAATGAAAGAGATCAAGAAAAAGAAATGACCGTTACGAT
AAAGTATGCTACGCAAGTTAATGTCTCAATGATATGGGATTATCTGAGGGCTGGGACTTCAACTAATGGTCCGCAGGAGG
CAATCCAAGCTCTTGACATTGTTTTAAGGCAACCAGCTGCTAACAGGTTTGTGACAGTTGGAAGATCATTCTTTTCACCT
CCACCTGGTAGAGTAATTGATCTTGGTTATGGTCTTGACCTTTGGTATGGTTTCTTCCAGTCTGCAATTATTGGTTGGAA
ACCATTCCTTAACATTGATGTGGCTCACAAAGGATTCCCAGCTGCCGACAATTGTGTTGTTGCTTTAGGTAAATTTGTTC
AAGGAGACCTTGGAGATCCACGTTTTCAAATGAGACCTTATGAACGTGAAAGCTTTGTTGCGTATATTAAGGATTTGAAA
GTTGTTTATGAAATTCCATCAAAGAGTGTTAAAAGAACATATAAAGTGACTAATATAACAACTTGTCCAAGAGATAATAG
ATTCGAGATTACTGATAAGGAAACCAATAACAAAAGTGAAACTACTGTTGAAAGATATTTTGTTAGTCAATATAATATTA
GATTAAAGTATCCTCATCTACCATGTCTTACTGTTGGCTCACGAGAGAAGCCTTTGGCGCTTCCTATGGAGTTGTGTACA
ATTGTTGCGGGCCAAGTTACAATGAAGAAAATGAATGATGCTCAAACTCGTACAATGGTAAAAGAGGCTGCAGTTGATAC
AGAAAGAAGAAAAGAAAAAATTGTCAAGTCTATAAGACAAATCAACTTTAATAGTGACCCATGCCTGAAGGAGTTTGGCC
TCTCAGTTGATGACCAGTTCACTAAAGTTAAGGCCCGAATTATGAATGCACCAACACTTGATTATCGAGAAAGACCGGTA
CCTGTAAGACAAGGAGTATGGAGGAATGAAAAATTCATTCAAGGAGCCGATTTGGTTCAGTGGAGAATCGTTACTACTAA
TCAGATGATTAGAGAACCAGATTTAAGAAAGCTAGCATCGGGTTTAATAAATCATGGAATGGAATGTGGCATGAATATAT
CCAATAATTATAAAATTGTTTCCAAGAATACTCCTCGTGAACTTGAACAATATTTTAGTCAGTGTCTTAAAGAAGAAGTA
AAACTTGTGATTGTTGTCTTACCTGATAGAGGAATGACTTATGCATCCATTAAGAAAATTGCTGAAATTCAGGTTGGTAT
TCTAACTCAGTGCTTGAAGACTGTCACAGTGCAGAGAAGACTTAATGCTGCAACATTTGTAAACATACTACAGAAAGTTA
ATGCAAAGTTGAATGGCATCAATCACCATATAACCCACAGCTATTGGCCAAAATTTTTTCAAAAACCTGTCATTGTTGTT
GGCGCTGATGTCACTCATCCAGCTCCAGACCAGATCAACGTTCCATCTATAGCAGCCGTTGCAGCTTCTCACGACCCAAA
AGCCTTCAGGTATAATATGATATGGAAACTGCAGCCACCTCGAGAAGAAGTAATCAGGGATCTTGAGAGTATCATGAAAG
AACAATTATTGGCGTTTTACAGAAGCACTAGGTATAAGCCTCAAGCTATCCTCTTTTACAGAGATGGTGTGTCAGAAGGA
CAGTTTAAAATGATCTTGAACCAAGAATTGCAGGCTATCAGAAGGGCTTGTTCAAGCCTCAGCAGTGATTACACGCCACC
GATTACATTTATAGTGGTACAGAAACGCCATCACACTAGGTTCTTTCCGGAAAAGAAGGATGCAGATGGGAGAAATATGA
ATGTGCCGGCTGGTACAGTTGTTGATACAGAGATTACTCACCCTACTGAATTAGACTTCTATCTAGTCAGTCATGCTAGT
ATACAAGGTACAGCACGTCCTACCAAATACCATTTGCTATGGGATGATTCTAATTTATCAGAGCAGAATTTAGAAGAAAT
AACTTACTATCTTTGTCACCTCTTTACCAGGTGTACACGTTCAGTTTCATACCCTGCACCTACCTATTATGCTCATCTCG
CTGCTTTCCGTGCTAGGGCATATACAGATGCAGACAGACTACAGCTGAACCAACTTCAAGAAGAACAGGTTAGAAGGACA
GTTAAGGATTCTGTTTGTAAGAATAATCCAATGTTCTTTGTTTAAAGAAAAAATGTTAAGAATTGTAATCTTATATATAC
CACCTTTATTCATGAAATATGTATATAGAATTTGATATATATAAAAAAAGTTACTTATTACTTTTTTGTAACATTCTACT
ATTGAACAAATAATAATGTGATATTAAAATATTTT
