# Supplementary material for: Identification and comparison of key RNA interference machinery from western corn rootworm, fall armyworm, and southern green stink bug
Source: PLoS One. 2018 Sep 5;13(9):e0203160. doi: 10.1371/journal.pone.0203160 (PMC6124762; doi:10.1371/journal.pone.0203160)
Supplement: S2 File — (TGZ) [file pone.0203160.s012.tgz › data/WCR reference sequences.fa]

>WCR_Drosha
GTTCAAATCTTTCAAATAAAGACGATGATGCTTCTCTGAGAATACACGCAGGAATAGGAATAAAAGAAGAAGATTCGAAG
ATTGACGTTGACGTTGACAAGAATTCGACAGTATTTACAGTCTTGTTTAGTTATAATTTATATTTTTGAGTATTTTAATG
TAATAAACAGAACATGTAAGAAGTGAATAATGTGATTAAGTAAAAGAACGATGGTTTTTCATCGCCATACATAAATTATG
GGCGACCACCAGTGGTACTATGACAACTTAAACTATCCTCCACCTACACAAGCTCAATACAATCCCCACATTCCACCCCA
ATCTAGCCACTCTTATACGCAGTGGTCTCAATCGCAACAGACATCTACGAACGTCTACAGTTATCCTCCAGTTCCTTCGT
ACCCTCCTCCTCCAATTCCTGCATCTTATATACCATCATCTTCTGGAGTCACCCAACAACAACACTTCGACTACAGATAT
TCGCACTTGCAGTCCCAATATCAAACTACAGGCAGTGTTAACGATTATACGAAAGATCTAGAAAACTACAGATATATAAA
ATCAAGAGTAACTGAAACTGAGACTGAATTTATTCGAATTTCTGAGAAATCCAGGGAAAGAAAATATAGGTCTCCATCGC
CTAGTAGATATAGAAGATCCCGCAGCAGAGATAGGGACCGCTATGGTAGAAAACGAAGTGTAGATAAAAAGAGACGATAT
TCCCGAGATAGGAGTCGTTCCAGATCAAGTACCAGGTCCAGATCACGTGGCCGATCTAGATACAGCCAAAGACGTAGAAG
TAGAAGCCGCAGTTATGAATACAAACGACGACGAAGATCTAGAACTAGAACGCCATCTAGAGGACATTCGAGATACAGGA
GTCCTTCAATAAAAAGATCAAAGAAGCCCACACCCTCTGAAATACCATCCGAATCCGAAAGAGACCAACTCCTTTCGAAA
TGGCGCAAGAACTACTGCTCAACCAAGCAACAACTCTCCGACAAACTGGAGGAGCTAGCTTCCATGACTGTCGAAGATAT
TCTAGAAAACGAGAAAAACATCTGGACGCGTTCGACACCAGCTGAACTGTATTACCAGAGAGACCTGGAAAAGCCGACGG
TAGTGAATGCTACGCAGAAGCTCAAACAGCTGTGTGATGAGTTTGAGGAGGGCTTGGTGACGAGGGCGAGGAAGGTGAAC
GCAAAGAAACCGAAGTATGTGCCTCCTCCAAGGAAGAATAGAGCTAGATTATGTAAACACAAAACTGAAGCTCAGAGCAG
CTCCGATAGTTCGGACGCGGATATAACCGACGAAGAAGACTGTACAATGGAAGAACTACAAAGAAAGCAGCAGCATCCTG
ACCGACTTCACCCGGAAATGTGGTTTAATGAGCCTGGCGAAATGAACGACGGTCCCTTGTGCCGCTGCTCTTTAAAATCC
AAGAAGTCCGGCATACGTCACGGTATCTATCCAGGCGAACAGCATTTGCCACCGTGCCAGATGGACTCGAATAACGCCAA
CAGGTTGTTTCATTACCGCATCACGATATCTCCCCCGACGAACTTCTTGATCAAGACTCCCACCATCATACATTTCGATG
AGCACGAGTTCATCTTTGAGGGATTTTCCATGTTTTCGCATCATCCTCTAGAAAAACTACCAAATTGCAAGGTTATCCGT
TTTAACATTGAGTACACTATTTTATACATAGAAGAAAGAATACCCGAGAATTTTACCGTGCGTGAGCTGGAATTGTTCAC
CGAATTTCTCTTCCACGAAATCCTGGAACTGGTCGACTTAGACTTCAAAGCCGCTGGTGACAAAGAGGGTTGCTCCCAGT
TCCATTTCCTGCCGAGATTCGTTCGAGAACTTCCAGAAAAAGGAAAAGAAATTTTGTGCATGAGCCAAGTACTGAAATAT
CTGTTGAACAGCTCAGTACCTCTGATGAAAGCTGACGATTTGGGTAAAATGATGGAGATGACTCAGAACGAATGGCAGAG
TTACGCCGATGAAATTAAGGGTATGGTAGTGACTTATCCAGGAAAAAAACCTTGCTCTGTTAGAGTGGACCAGTTGGACC
GAAACGTAGACGAACAGATCGAAGGGAATTATACATTTCCAGAGATTGTTCACTTTGGAATTAGACCTCCACAGCTCAGT
TATGCGGGAAATCCGGATTATCAAAAAGCTTGGAGAGACTATGTCAAATTTCGCCATCTACTGGCCAACATGTCAAAACC
CACCTACGAGGATAAACGAAAGCTGGAAGCCAAAGAGAACAAGCTGCAAGAAATGCGTACGCAAGGGAAGATGAAGAGAG
ACGTGACTGTGGCTGTATCGGCTGAGGGATTTTACAGAACAGGAATCATGTGTGATATTATTCAGCATGCGATGTTGATT
CCGGTACTAGTTTGCCATCTGCGGTTTCACCACTCTCTAAACGTCCTGGAAGAGAAGGTTAAATACAAATTCAAGAACCG
TGCCCTTCTCCAGCTAGCTCTAACCCATCCGTCGTACAAAGAAAATTTTGGTACCAATCCAGATCACGCCCGGAACAGTT
TGACTAATTGCGGGATTCGACAACCTGAATATGGAGATCGACGGATACATTATATGAACACCAGAAAGAGAGGAATCAAC
ACTCTTATCAATATAATGTCTCGTTTCGGCAAACAGCAAGAAACCGAATCGAACATTACCCACAACGAACGTCTGGAATT
CCTTGGTGACGCCGTAGTTGAATTCCTGTCGTCCATACATCTCTTCTACTCCTTCCCAGACCTCGAAGAAGGAGGACTGG
CGACTTACCGGGCTGCTATAGTTCAAAACCAACATCTGTCAGTGCTAGCGAAAATACTCAACCTGGATCAATATATGCTC
TACGCTCACGGATCAGATCTTTGCCATGACTTGGAGCTGCGCCACGCCATGGCTAATTGCTTTGAAGCTCTCATGGGAGC
GTTGTTTTTGGACGGAAAAATTGAAATTGCAGATATGGTCTTCTCGGCAACATATTTCCACGACAAACCTGAACTCTTCG
AAGTATGGGCCAATCTTCCGCCGCATCCTCTGCAAGAGCAAGAACCCCTGGGGGACAGAAAGTGGATAGAAAAGTTCGAC
ATCCTCCAGAACTTAGTGAAGTTTGAAGAGTCCATCAACGTGGAGTTTAAGCATATTCGTCTATTAGCTAGAGCGTTTAC
CGACAGAAGTGTAGGATATACTAATCTAACGATGGGATCAAACCAGAGGTTGGAATTTTTGGGAGATACGGTGCTGCAGT
TGATAGCTTCTGATTATTTGTATAAGTACTTCCCTGAGCATCATGAGGGTCACTTATCCTTGCTGAGAAGCTCTCTGGTC
AACAATAGAACTCAAGCTGTGGTGTGCGATGATTTGGATATGGCCAAGTACGCCATTTACAACAACCCGAAAGCCGAACT
CAAAACTAAAGACCGAGCAGATCTGCTTGAGGCGTTTATAGGAGCTTTATACGTGGATCAGGGCATGGAGTTCTGTGAAG
TTTTCTGTCAAGTGACCCTATTCCCGCGACTTCAAGATTTCATCATGAACCAGGACTGGAACGATCCCAAATCGAAGCTA
CAACAATGTTGTCTTACTTTGCGAACTATGGACGGAGGGGAACCGGATATCCCAGTTTATAAAGTCATTGAATGCAAAGG
TCCTACGAACACTAGAGTTTACACAGTGGCAGTGTATTTTCGAGGAAGAAGACTCGCCAGCGCCATGGGTCACAGTATAC
AACAAGCAGAAATGAATGCTGCCAAGAATGCTCTAGAAATATCGCACGACCTCTTTCCTCAACTGGACCACCAAAAAAGA
GTCATTGCCAAGAGTATGAAGAAACAGAAGAAAGGAAGAAGTGTTTCGAAGTCACGATCTGAGCAGTCAGCACCCAAATC
ACCGAAACGGTATTCGAGAAGCAGGTTTAAAAGATCTTCATCGATGTCTAGCTCCAGCGAATGAGATATGAACGTAACAT
AAGACTTGCAAGAAGCAGGAACCAAGTTTAGAAGATCTTCGTTGAAGTCTAGCTCCAGCGATTGAGATCTGAACGTAACA
GAAACTTTGGTCCTTGTTTCGAAAGCATCAAACCTGCAGAATGATTTTATTGCTTGGTATGGGTTTTGCCTTTATCCAGC
ACGTTTTTGGTACAGCTGCTGTAGTTGAACTATTTGAATATTGTTCAGAAGCTATTTTCTTGTGGCATGTTAATACAATT
TACTATTTACGTTGGGAAAAATCCACGATTTTACTTTGAAATAAGTTTGTTTGACG
>WCR_DCR-1
ACAAGTCCATTGTGTTCTCACAACAGATAAAATAAATAATATTTAGAATAATTTTAATATATTTTAAATTGTATAAATGA
AATAAGGTTCAAAAGAAATCTCGGATTTTCATAATGTGTTGTGTTAAATGATAATAGATATTAACCAAACTTTTTCCACT
CCAAAGAGATATTTATCAAAATGGCAAGTTATCATAATGAAAATGTATACACACATACATTCACTCCTAAAGAATATCAA
GTTGAATTATTGGAATCTGCGAAAATCAAAAACACCATAATGTGCTCCAGCACAAGTTGCGCCAAAGCTTTTATTCTTGT
TAAGTTATTACAAGAATTTTCCTGGCAAATGCGAATTAAGAATGGTAAAAAAGCTCTGTTTATCTTAGATCCACAGAATG
TTCCGATTATGACCTCGCATATAAAGTATCTAACAGATTTAAATTGTATTAGCATCATGGAATATACTCTTGATGCCAAG
GAAAATGGAATTCTGGACTATTTTGAACCTTATCAAGTGATTACCTCTACTGCAGAAATATGTGTGGAAATGCTCAAGCA
AAGTATTATTTCAGATTTTTCAGCATTCAATTTATTTGTTATTGATGATTGTTTATATGGTCCAAGACAGTCACTTATAG
AGATAATTATGAAATATTACAGAAGCTCACCAGTTTTTAATCGACCTAGAATACTTGGTTTAACAACAGGTCTATTAAGT
TCAGAATTACAGCCAGATAGACTAGAAGGGGAACTAAGAAGACTAGAAAAATTACTAAATTCTGATGTGGACACTTCATC
GGAAATAGTAACATTGATTAGATTATGTTGTAGACCACATGAAACTTTAATAGAATGTCCTAAAAATGAACCTGACAGTT
TGTATGATGAAATAAAAAATATTATTAAGATGGCAATAGAATTTCTTAAAGATCACAGGTATGATCCAAGTGAAATATAT
GAAGATGATTTATTGGAAGAATTAAAACAAGTTCCAGATCCTCGAACTGTTCCTTTAGAGTTACTAGAGGAGTTTTTAGA
AATTCTCAAAGACCTAGGACCATGGGGTGCAGATAAAGCTGCTCTTAACATTTTGTCAAAAATTGAGAAACTTAAAGTAA
AAATACCATATGAAAGGCATTATTTATTACTCTGTATGGTATCATCAGCTTTAGTAACTGTGAGAGCAGTATGTGATTAT
GTGTTTGAAAGCTATGATGAGCTTGAAAGAATAAACAAGTTTTCTTCTCCAAAAGTTCTCAAGTTTATTGATGTTTTAAA
ACAATTTAAGCCTCCTGGAGAAAAGCCACAACCTTCTCAATTAATAAAAGACAAAGAGGAAACTTCACCAGTTAAAATAA
AATGTAGGGGGAAGGGACCAAGAAGGCCTTTATTTCCCAGACCTCAAAATGAAGATAACTTATGCTGCTTGGTCTTTGTT
CACAATCGCTATAAAGCCAAATCACTATTTGCCTTGCTCTGTTCTCTGTCAAATGTACATGATGACTTATGGTGGATATC
AGCATTGTTTTCAGTTGAAAAAGTAGCAGATAGTAGAAGTGAAGCAAGACAGGCTGAAAATGAGCACAAAACCCAGGAAG
AAGTACTGCGAAAGTTCAGGTGCCATGAATGCAATATTCTCGTTTCCACATCTGTACTAGAACAAGGCTGTGATTTACCA
AAGTGCAACTTAGTTATTAGATTTGATTTGCCAAACACATTTTATAGTTACATTCAAAGTAAAGCAAGAGCTAGAGCTCC
TGAGGCTCATTATATTCTTTTTGGGAATGAACAGGAGCTTGATAAATTTGTAGACAATTTAGCTGAATATAATGAAGTAG
AAAATACATTACTTAGAAGATGTTATAGTCTAGAGCCCAATAAAAATGAAGAAATGGTTGCTGATATGTACAATAATCTA
TGCAAACCATACCAACCCTTATCAGAGGAAGGTGCACCCAGTATTACTTTAATCAATGCGATCTCTTTACTTAATAAATA
TTGTGCCAAGCTACCTAGTGACACTTTTACCAGACTAACTCCTATATGGTCAGAGGACAAAACTAATGATGGTAAATTTA
TTTGTCATCTTCGACTTCCAATTAACTCTCCAGTTAAGAAAACCATCAGCAGTCCACCAATGACGAATGGTTTATTGGCG
AGGAGGGCTGCAGCGTTTATGATCTGCCAGCTTCTACACATGACCAAAGAATTAGATGATTACCTTCAACCAATTAGCAA
GGAAAATTTTCGGGCTACAGAAGATGATTGGGTGAATTTTGCTCTGGATGAATCTGATGATGAAACCTCTGAAGTTCGGC
CAGGTACCACCAAACGTAGACAATATTATTATAAACGGATATCAGAAGCCCTCTTAAATTGCCATCCAGTTGCTGGGCAA
CCAACGTTCTTTTATAAAATAATGATGACATTAACATGCCCTTTACCTGAGGAACAAAATACAAGAGGCAGGAAGATTTA
TCCCCCAGAAGACTCCCTTCAAGGTTTTGGAATTCTAACTTCTAAAAGGATACCAAAGATAAGTGCCTTCCCAATATTTA
CTCGATCAGGAGAAGTTAGTGTAGATTTGGAGCTTATATCTACAGATGTCGTTCTTAGTGAGAGCCAGATCGAGAAAACG
AGAGAATTTGTAAACTATACCTTTACTAGCGTTTTGAGGCTCCAGAAATATTTAATGTTATTCAATCCGGAAGCTTCACC
TAATAACTATCTTATTGTTCCAACTATTAAAGATGATGCTCAAAGTGTTAGAGTCCACTGGGATTTCATAGATTTGATAT
TCAATAATTTAACAACTACTCCGGAGTTTATTGTCGACGAAAAAAGAGTAGACTACGAATTTAAAGCTGAGGCATATAGT
GATGCTGTCGTGATGCCCTGGTATAGGAATCAAGATCAGCCTCAGTATTTTTATGTTGCTGAAATTTGTAGCAACCTGAA
CCCTACGTCAGCATTTCCTGGCTCAGAGTACGCTACATTTGAGGAGTATTATAACCGAAAATATGGTATACAGATTCAAA
ATTTGAACCAGAATCTACTAGATGTCGATCATACTTCAGCCAGATTAAATTTTCTTACCCCTAGATATGTGAACAGAAAA
GGAGTTGCTCTGCCAACAAGCAGTGAAGAAACCAAACGCGCCAAGCGCGAAAACTTGGAACAAAAGCAAATACTAGTGCC
CGAACTATGTGCCATTCATCCATTTCCAGGTTCTCTATGGAGAAAAGCTGTAGCGTTACCTTGCATTCTTTACAGAATCA
ACGCGTTGCTCCTGGCCGATCAGATACGCAGAACAGTTGCTGAGGCTCTCAGATTAGGAAAATCGAATTTGTCTGAAGAT
TTTAAATGGCCTTCCTTAAATTTCGGTTGGAGCCTCTCCGATGTCCTCAAGAAATCCAGGGAGGAAGAGCTACGGAAAAA
ACAAGAGAACTTAGCAGCTTTGGAAACAAAAGTAACAGAAAAATTGCAAACATTAACGATTCGGGAAATAAAATCGGATG
AAGACCCTGAGAGTATAGATGATTGCAGTAATGATGACACCAAATTAGAAACTTATATAAGTGACTCTAATAATGAAGGC
GAATCTAAATGGATCGAAATAGGTACATGGTGTAATGAAATGGCCGGATCTACAGACCCAGAAAATTCGGCCGTAGTTCG
ATACGCTTCACCAACAAGTTGGATGGCAGTAGATACAAACTACGAAGATTTTTCTGATAGTGAATCAGATATGTATGATG
AAGATTCGGATACAGAACTTGGACCTTTTAGAATCGAGTTTACAGGTGATCATCAGGCAGAAGCTGTAGACGATGAAGAA
GATGAAGAAGATAGTTCCTTCAAACTTTACAACGATGATAGTGTGTGGCAAATAGATGAAGAAAACGAGCTGACTGAGAA
TCTTAAGAAAGAATTTCATGCAGCCTGTGACAAAAATAAAAAGCATATACTTTCAAGTGGCATATTAATTAAAAGAGACA
GTACTTTTAGTAAACACTCTTCTAGGGATAAGGAAGGAGTTACAGTGTTTTTAAATCCCATAGTTAATAATATTGATTTA
TCAGGACTATATATGACCCCCATCGAGCAACAAATGGATGATATATTAGAATTAGAATATTTTAACGAGTATGATAAATC
TGAACCTCTGTCATTTAGTTTTGATAAACAACCAAACCTAGAGGAACATCCTGGTCCAAGTCCTAACGTGTTATTACAAG
CTTTGACAATGTCAAATGCCAACGATGGTATTAATTTAGAGAGGTTAGAAACAATTGGTGATTCTTTTTTAAAATATGCT
ATAACGAATTACTTATATTCTAAATACGAGAACGTTCATGAAGGAAAGTTGAGTCATTTGAGGTCTAAACAAGTTAGCAA
TTTGAATTTATATCGTTTAGGAAGGCGAAAATATTTAGGAGAGTTTATGATAGCTACAAAATTTGATCCTCACGATAATT
GGTTGCCACCGTGCTTTTATGTTCCGAAACAACTGGAGGAGGCGTTAATAGACGCACAATACCCGGCGAACTGCTGGTCA
GTTGCAGACATGGCTGCTACTAGAAACATGAGTTTAGACGATATTTGTTTAATGGTACGAGAACGCGCAGAGGGTTATAC
ATTAACAAGTAATTTGTTGAGTGATGGTCCTATGGCAATTCCATATAATCTAGTTACACAGCATAGTATCCCTGATAAAA
GCATTGCAGATTGTGTAGAAGCAGTTATAGGCGCTTATTTAATAGAGTGTGGACCGCGGGGAGCACTTCTATTTATGGCT
TGGTTGGGAATAAGGGTATTGCCAAGGCTACCAGATGATGGTTATGGAGAAATTAAACCACCTAGATCACCACTTTTACG
ACATGTGCACGATCCGGAGGGAGAATTAACCAGACTGTTAGATGGATACGATAAATTTGAAAGACACATTGGTTACAAGT
TTGCAGACCGTTCATATTTATTGCAAGCCATGACCCATGCGTCGTATTTCCCTAACCACCTTACAGATTGTTACCAGAGG
CTAGAATTCCTGGGCGACGCTGTACTCGATTATTTAATAACAAGACATCTATACGAGGATCCTAGGATGCATTCTCCTGG
TGCTTTGACGGATTTGAGATCAGCTCTAGTTAATAATACAATTTTTGCATCTTTAGCTGTGAGAAATAACTTTCATAAAT
ATTTTAGACATCTGTCACCAGGCTTGAACGAAGTTGTGGAGAGATTTATAAGACTACAAGAAGAGAGTGGACATTCTTTA
GTAGAAGAATTGTACCTGGTTGTAGAGACCGAATGTGAGGAAATAGAAGATGTAGAAGTTCCCAAAGCCTTAGGAGATGT
CTTTGAATCCGTAGCAGGTGCAATATTTTTAGATTCTGGAATGTCATTAGATGCTGTGTGGAAAGTGTACTATAAAATGA
TGAAACCGGAGATCGAACAGTTTAGCAATAAAGTACCCAAATCACCCATTAGAGAACTCTTGGAACTCGAACCAGAAACA
GCAAAATTCGGCAAACCAGAAAAATTGGCTGATGGAAGGAGAGTTAGAGTTACTGTGGAAGTATTTGGGAAAGGTTTGTT
TAAAGGGATTGGACGCAATTACCGTATTGCCAAGTGTACCGCAGCTAAATGTGCATTAAAACATCTGAAAAGAAGGGGTT
TGTTAAGGAAAGTAGAAAACTAATGTATCACTTGGCGTTTTTTGTTTCCTACTGTCTTTTTAAATATGAATTGTCTACGA
GCAATACCGATAGACAAAGACTGAAATTGAGAAAAAATGAACATGGAATGTAAGAACATTTTCGGAATCAGAAAAAATGT
CGGAACTGGCGAAATCAAACAACGTAAGACGCAAGGTGGAATGTAGAATACAGAAGTATTGTACAGTATATAGGAATAAA
AAACAAGAAAAATGAGGCTCTGTGCCAAGAAGTACTTTTGTGGAATATAGCAAACTTCTGCTACTTCAACTGGTAGCTCC
CACAGTTGGATGAGATAAGTCTTCCCTAGTTTGAGGATATATTATATAATAATGGACACAATTATATATTATATATTCTT
AAGTTACAATATACAACAACATATCTCTTGATTTTTCTCGAATTGTGGGTTTTTCCATTATCTAGTGCGCTAGACCATGA
TCGGAAATTTATGTTACTATTGGAATATCGTTCCTTTGGAAAATATGGAAAATATTGGAATCTGCTTATCATCTCTGGCA
TTTATTCGAGAATCACAATGAAGTACTGCACTTTCCTCCTAAAAACTGTTAATTATTTTTATTAGTGGCCCACGACCAGA
AATGCCGTGGATTACCTTAATTATGAAATGCAAGTCAGTCCTATAATAATCATTGTCTAATGATTATGTAATACCTATTG
TACAATATGTTCTAACTCCTTTATACAATATCCTCTTATTGGATCAAAATAAAAATTTAAAAACAAAAAAAA
>WCR_DCR-2
GACACGTAAATGTAAATAAAATAATTTTTATTTTACATACACATACAATGAACTTAAAAATAGGTCTTGAGTGTGATGGT
GTGATGCAATTTTGATGTCATGATTCATCATTATAATCTGTAATTGTGGGATTTACACAACAATCCAATGTTACAGATTT
TTTTGCCAATTTAATTTTTTTCACAATATAATATTCGTAGGTGCAGAAGAAAATAATTCTACCGGAGTACCGGTTTTGAT
AAACTTTGTATTTATTAGAATCAAAATGAGTAGCCAAGACTTGATTCCTAGGAACTATCAAGTTCTTTTGATGAAAATAT
GTCTTGAGCAAAATACTATTATTTATTTACCAACTGGGTCTGGTAAAACATTTATAACTACAATGGTCCTAAAGCAAAAA
GGAGAAGACCTTTTAAAATCATACAGTGAGGGCGGTAAAATCTCTATAATCTTAGTGAATACCGTAGCACTTGTTGATCA
ACATGGATCTTACATTACCAATCATACAAGCTTCTCTGTTGGAAAATATACTGGTGAGATGAATCTAGACTTCTGGCCAA
GGACTAAATGGTTTAACGAGTTTAACCAATATCAAGTATTGATAATGACGTCACAAATTTTGGATAACCTATCCAGGACT
GATTATATAGATTTGAACAAAGTTAATCTGTTGGTTTTTGATGAATGCCATCGAGGCGTAAACGATCATACCATGAGAAA
TTTAATGAAACGATTTGAACATTTGATTGACCCTCCGAGAGTTATTGGACTCACGGCGACTCTGTTAAACGGCAATTGTC
AACCACATGAGGTGTTACCGAAAATTAGGAGTTTGGAAACAACGTTTCATAGTAAAGTCGCCACAGTAGAAGAACTTAAA
GATGTTATTGGCTATTCCACAAACCCTCAGGAACGTAACGTTGGATTTGATAGACACAGTCTTGACGAAGATGAGGTGTT
TGTTATGACTAGATTAGAGAAAACCATTCAAAATTTGTCATCGATAAAAGGAAATCCGATGCCAATTACTTTAAGTCTAA
AGGGGTTGGTACCAATACGCGCAGAAGATGGACAAAAACGTTTAATAAATCTTCTTAAGGATTTGAAGTATCATGTTGAA
ACCATGGGTATATATGGTGGATCAAAAGCTTGCGAAGTGAATATTATAAAAATTGAAAGGTTAAAGAAACATTGTGAAGA
CATGAAGCTTTCCATGATCTTTGACTCTGTGCAGACCACGCTTTCGTTTATTACTCGGAAGTTAAACAAACGCATGGAGG
ATGTCTCCGAAAAGGAGAAGATATATCTATATTCTTCAGACCAAATTAAACAACTGATTCGGATATTTAACGATTACCAA
CAAAAAAAGGGCACTGATGAAATATGCTGCATAGTGTTTACGCAGAGAAGATCTACAGCGCAAATTTTGTTTCATATTTT
GAACGCGTTGAGTCAAAATTATCCCCAATATAGTTATATCAAAGCCAATTTTATAGTTGGGCATAACAGTAATCCTTATA
ATGACACTAGGGAACTGTTATATTTACATAAGAAAAACAAACAAATTTTGAACGATTTCACCAACAAAGACATCAACGTC
TTGGTATCATCTAACGTTCTGGAAGAGGGTGTAGATGTACCCAAATGCAGCCTAGTTATAAAATATGACTGCCCGATGGA
CTACAGATCCTATGTTCAATCGAAAGGAAGAGCTAGACACAAAGAAAGTCTTTACTATGTCATGGTTGAAGTAGGGACCT
ACCGAAGTTTCACTCAAAGGGTAAATGGCTATAAAAAAATCGAGGACATGTTAAATCAGTATTTAGTCGGAAGAAATGAC
GAGAGAGAAGAGATTTCAGAAGAAGATCTCCAAGCGATGTACAACGAAGACGAAATTCCTCCATATTTTGCTAAACCAGG
TGGCGCTTGCGTTACGATGCTATCAGCAATTTCTTTGCTGTGTCAGTATTGCACAAGCCTTTCTTCCGACGTGTACAGTG
ACGCAGCTCCGGAGTGGTATAAGAAAGACAGTTTTGAAGACGGTAAAGTCTCTGTTGTTATCCTATTACCCACTGGTTCT
CACATTCTAGATGAAATTCAGGGGGACTATATGGGAAATATAAAACTAGCAAAGAGAGCAGCTGCATTCAGAACCTGCGT
TTTGCTTCACCAAGTGGGAGAATTGGATGACCATCTGTTACCCGTAAAGAAGGTTGTAAAAGAAGAAGACGTGAGTTTTC
TGTTTACCCATTACCCGGATAAACAAAATAAAAAGAATAACAGTTTAAAAACACGCAGATTACATAAAAAGATGGTTCCG
GACGCACTTAAAGAACAAATACGACCTTCTACGGTTTATCTACATTATCTCCAGTTAACTCCACAATTTAGTAGACATAG
TTTGGACATTAATCAATCAACTCTTCATGATATGTACACGTCTTCTTTAAGCTTTGGCATTATTACCACGTCACCATTGC
CAACCATATGTGATTTCCCGATTTACCTCACTGCCGGTACAATACAAGTTTCTCTAAAAGTAAACCACGGAACACTGAAT
ATCACCCACGCAGATCTGGAAGACATCAAAACGTTCCATTTTACCGTTTTTGACAGCGTCTTGGAAATTTTACCGAGATT
TTTAACTTTGGATACCAGCGACGATGCAGAAATGATGCTGTTAGTTCCTGTGGATAAAGAAAGAAACGATATAGATTGGG
GCGTTTTGAGGAGCAAGGTTGCTGCGCAACTTGTTAATGAATTAAGCGAAGAACAGAAGATTAATTTGGAAGTAACACAA
GAGACTCACCTGAACAAAATTGTTAATCCATGGTACAGACGGGATACAGCTACATATGTTGTTACAGAAGTATGTTTTAA
TAAGTCTGCCAGATCGCCATTTCCAAATGAGAGCTTCAGTAGTTTTGTAGAATATTTCAGGTCAAAACATAATATTACTC
TTATAAACCCTGATCTTCCATTACTAAGGGTTAAAGGATTAACCAAAAATAGGATTTTTATTAAGCCAAAAGGTGCGTCT
AAAGGAAAAAGAGCATATGAAACAAATACGGAATTGGAAGAATATTTACCTCCTGAATTAGTTGTGAAACAAGAATATCC
AGCCTCTCTGTGGATTCAATCCAGCTTCATGCCAACGATTCTAAGTAGGCTTTCGTTTATGCTACAATTAGAGCAACTAA
GATGCACAATCGTTCAAGAAACAGGAATGGGTTCAGTTATTCATAATACTAGGAAACCTCTCGAATTGGATGAGTACCTT
CTAGACTATAAACCGTATGTAGAAGAAATACCTCATGATGAAGACACCCCTATGGACATCGATCAAGTGGATGCTGTCCA
GGCTTTGCCTTTAAACGCCGTATCAAGAATCAACAAACAATTCACAAATAAAATCATAGAATCACAATATCCGTGGAAAG
ATATCGAAGAACCTCTTGATGTTGAAAGGGACCTTAATGCAACAGTTTTAGATGTGGAACACTACGAGCAGTTTTTGGGT
TTTAAATTGACACCGTCTACCCGTGAATTGAAAAATACTTCTCCTATTAAAAGGAAAGAACTATTGGCCTTAACTTACGA
TAAAAGTTTTATTCCTACCAAAATCAACTTACTCGAAGTTCAACCAGACGAGAAAGGTCCAGAATTATGTGAATTTTACA
GGGCGTTCACGTGTGCCAAAGCCAATGACATCGTTAATCTGGAACGTCTGGAAACCCTTGGCGACTCCTTCCTCAAACTC
ATTTCATCCGTCTACATATACCTGAAATTCCCCAAATACAACGAAGGTCTGGCAACCGCCTTGAAAGGCAGATTGGTCAG
CAACAAAAATTTGCTTTATCTAGCGATGAGGAAAAACCTGCAGGGTATCATTAAATACCATGAATTATCACCACAAAAAG
AATGGTTACCACCAGCCTTCACCATTCCCAGCGAACTATCACAAAGAATAGAAGATAAAGAACTCTCCGTTAGTGCAGTG
TTTGGATTCACCATTCCTATGGAGGAACAAATTTCCGGTGTCTTAAGCGAAGAAACTAAGCAGGAGATCGCCGAGGAAAA
TTATCCTCCTTCGAACACGGAGGAATCTGCCTACCAAACGATGGCCAACTTTATAAAATGCCAGTACATCGGGGATAAGT
TTATCGCTGATGTGGTTGAAAGTCTCATTGGAACTTACCTGAGATGGGGTGGTTTTAAAGGCGGCATCAGAATAATGGAA
TGGATAGGAATAATTCCCAAAAGTGAACGATTAGAATATATGTGGCAACAACCATCTCCAGATCCATTATTACTACCCCT
GTCACAACATGAGCTTAATGAAAAAATTCGCCATCATCTACCGCTTTGTTCAAAAATCGAACAAATCCTTGGATACAGGT
TCAACAACAAGGCCTATCTTTTACAAGCGTTGACGCATAACTCTTACACACCAAATAGAACGACGCTATCATATCAAAAA
CTGGAGTTCCTTGGTGATGCTGTGCTCGATTTTCTTATTACGTGTCACATATACGAAACTTGTGAAAACTTAGATCCCGG
ACAGCTGACAGATTTAAGGTCTGCTTTGGTAAACAACAACACTTTTGCTAGTCTTTGTGTGAGGTTGCGGTTGCACACGT
ATCTGCTCATGATGAATATGCAGCTGCAAAAACTAATAGATAGGTTCGATAACTTCATGGCCCAAAAGAACTATATAATA
GATGATGAAGTTTTGATATTACTCCAGGAGGATGAATACCAACTGGCAGAATCGGTAGATGTACCTAAGGTACTTGGTGA
TATTTTCGAAGCAGTAGCTGGTGCTATTTATTTGGACAGTAAAAAATGTCTGAAAACGGTGTGGGAAGTGTTTTATAAGA
TAATGTGGAAAGAAATTAGTTTATTTTCTAGTAATATTCCGAAAAATGCGATAAGAAGGCTATTTGAATGGACTTCCGCT
CATCCTAAATTCGGAAAAACGGTACCCACGGAAAACAAAAAAACTATGATACCTTTGCGGTTTCAGTTGAATGGAATTCC
AACGGTGGTCCACGGTTTTGGAACAAATACGGCCATGGCCAAAAAAGCAGCAGCAAAATTGGCCTTGCAGTTGCTTTTGG
AGAGAAAAGACAAGAAATAATTTTACAAAAATTTAAAATACACTTCTTCAAGAAATTAACGCTCCACCTTAAGAATTGGC
CATTTTTGGTGTCTCGAATTTCCTAAACCT
>WCR_Pasha-PB
CTGGAAAATTATGTGGTGGAAAATTATTATGCATGCTTATGTTGTTGAAATGTGTTAAATTTTAGTGTAATTAATTTTCA
TAGAATGTTGTATTTATATAAATGAAAACGATGCTTTCATGTTTTTAAAGGTTTATGCCCTAGGAATAGGGTAGTGGTAC
CACTGATTGGAAAAGCTGAATAATCATTTTTCAGGTCATTCAGGTGTCCTTAATATTTCACTGTTTTCCGCGGTACTATT
CAATTAATATTTCAATTCTTTGTTCGAAATTGGTTGGAATATTCTTTTGATCGTTACCGTGTGGAGACTAAACATCAAAT
TTCTATAAATCAATACCACTATGAATGGAAGTGTAGAAGCAAGCCAAGACTCCTCAAGTTGCCCATTCTTTGGGAAAAAC
TTACAAAATGGTAATGCCGAGCTTAATAAGTTTCATATTTTGGATGAAACTGAAGGAAACGATGACACTGATAACTCAGC
AGACTTCGACTCTGATATTCCTGATGATGAAATTGAAAAAATGTTGGAAGAGGCCTTGGAAAAACGGAAGAGAAAAGCAG
CAGATGCCGGGTTAGACGACGAAGAAATTCCATTCGAAGAAAAAAACAAGATCCTCTTAATTGAAAAAGGACAAAACCAC
TTCGACGTTCTTCCAGAAGGGTGGATTCAAGTAACACACAATAGTGGAATGCCTATTTATTTACAAAAAGTTTCTAGGGT
TTGTTCATTATCTAGGCCTTATTTTCTAGGTCCAGGTTCAGCAAGAAAACACCATATACCTGTTAATGCCATACCATGTT
TAAATTACAGAAAAGCCTTAGAAAAGGAAGAATCGGAGTCCAATGAACCAGAAACCAACAATCATTGCGATCAGAGCTTT
CCAAATGCTAAGATCGAAACTGTTCAGGAGAATCTTCAAATGCAGAATCTCCCTCCTGAACAGGTTCGGGAGTATTGTGA
GAAGCTATTTAAATTCCAGACCATGAAAGTATTGAGATTTAAATCTTGGTCTGAAAGAAGAAAATTTACGAAACGATTAA
AACCAAAAAAGCAATTACAACGACTGACACTTCCAGATGGTACCAAATTAATAACCTTTCCAATTAGAAAATCAGATAGT
TCGGAAAATAACACGAATTCTAAAAAGGAATGGGTCATGAACCCCAACGGAAAATCGTATGTGTGCATTCTTCATGAATA
TGTTCAACATGTTTTGAAGAAGCAACCCACGTATCAGTTTACGGAACTAGAAAATGCAGCAACTCCTTATGCTGCCACAG
TTATTATCAAAGATATGCGGTACGGAGTTGGATACGGGACCAGTAAAAAGCAAGCCAAATCTGACGCAGCCAAGGCTACC
CTAGAAATCCTTATTCCGGAAATGAAATCAAAGATTGTTCCTGATAATCAAACAGGGGATTCTACGAAAAAAGACAAAGA
TCAAGATCTGTCTTTCTTTGACGAAATACGAGTAGAAGATCCCAGAGTTTTTGAATTTTGTGCCAAAACTACCGAGCCAG
CTCCGTACGACATACTTTTGACTTGTCTTCAGAGAAATTTCGGCTTAGACGACCTTCAAATTAGTTATCAAGGAAATACT
TCAAAGTCCCATGAATTCACCATGACTGTAGGTAAACATACTGCGACTGTATCTTGTAAAAATAAAAGGGACGGCAAACA
GAGGGCATCTCAAGCAATTCTTCAAGCACTACATCCTAGCATTACTTCATGGGGTTCCCTTTTGCGACTATACGGAAACC
ATTCGATCAAGAGCTTCAAGGAGAAGAAATTAGAAGAGCAAGAGATTACTTCTCTGCAAAGTAAAGCGGCTGTAAATCAA
CCAAACTATGCCATTTTATCGAAATTGAATATAGAACTAGGTAAATTAAGGGAAAAGCGTAAGGCCATACAGCCGATCGG
TGTATTAGATACCGATGGAACTGAAGTAGTAGCGCCATTCTCTTCAACTTCTAATTTGCATAATTTAGCTGTGTAATCCT
AGATATTGTAGTAGTCCAATGTAGAGTTGGTAAATATTCGAAAAAAATCAGTCACAAGACAAATACCTAATTTCATATAC
GTATTATACATTCCAAACATACAAGCAACATTTCCTGTATATAACTACTAGTCAAGAAAAGAAAATCATCTATTCCTAAG
ATCTAAGAGATCACTAAGGTACTATTGCCTTCTAGAATGCTAAAAAATCAGTTTCAACATTTTTTGTATGTTATTTATAT
GGCAATTTTTTTATATTATACAAATTTTGAAAGTTACAAAAACACTTTTTCATTCTTCCTGTATTTTTTCGTCCCAAGAT
TACTGCTCCATGGCGACAGTTAATCTCTGGACCGGCAAATCTTTATCTTTATCATTTGTTTGTATTTCTTCAACTGGTGT
AACTTTACTTTCTTCTTGTTTTACTTCAAGCTTCATAGGGAATTGCTGTAAATCTGAATAAACAAATGCATCGTGCACAC
TTTCTTTCTTAACCTCCGCTTTAATTTCAATTTTACATGTGTCCATTAATGAATCATCCATCGTATTACAGTATATTTCT
GTTTTAGAAGTCTCCTCATTAACCTCTGGTTTTATATCCATATTTTACAGCTAAATTACTAAACTATAAATTTTATAACG
AAAACGGAATATACATAATAATATACGTTATTTAGGTATGTTGCAGAAAAAGAACACCAGCAAACACCAGA
>WCR_LOQS-PB
AATAGTTATTATAAATGGGAGTTGGGGGTAGCTGACAGTGCTGTAAAGTGGGTAAATAAATCTTCCGCGCAGAAAAGCTC
GACATGGAGTCCCAAAACATGACCATGATGCACTCGGCCGGACCGATTCAGCCCCCACCAAGGGAAGGGGGCGGCCCCCA
TCCCAACAGAAGGGGTAACCGCAAGGGGCACGGACCACTTCACGGAAATCTACCGACAGAGAGGTTATCCTTGGGGGAAG
AAGCCAAATTGCTCTACTCTCAAGAAATGGCCTCCATGCCGAGCAAGACTCCCGTCAGCGTCCTCCAGGAGTTGCTGAGC
CGTCGCGGCATCACTCCCAAATACGAACTGGTCCAAATCGAGGGCGCCATCCACGAGCCAATCTTCCGCTACCGCGTGTT
CCTTAACAACGATCTGGTGGCCACCGGAACCGGAAGATCGAAGAAAGACGCCAAACATTCGGCAGCCAAGAACTTGCTGG
ATCTCTTGGTCGGAAAAGTGACTCCCGAACAAGCCAATCAGACCAACGGAACGCCCGGAGCGGCTGATATCACCAATCAG
GTGGTGACATCGTTCGATGACAAAGTGATGGGCAATCCCATTGGCTGGCTCCAAGAGATGTGCATGTCCCGCAGATGGCC
ACCACCATTCTATGAAATGGAACACGAAGAGGGACTACCACACGAAAGGCAGTTCACCATCGCTTGTCATGTGTTGAAAT
TCCGCGAAATTGGCACTGGCAAGTCAAAGAAGCTAGCCAAGAGAATGGCGGCTCACAAGATGTGGCAATCCTTGCAGGAT
TTACCCGTGGAGGGTAACAATCTGCCTTCTACATTTGCGAGTGACGAAGAGTTGGCCACTAAACTGGGCAGCTCGGCTGA
GAATCGGTATTCGGGACTGAAAGACACTAAGATTACCAAGTTGGGCAACCAGCAGTCCCACAAAGTTTCACAGTTCCACA
AAACGCTGAAAAATTCCGTCGGCAAGAAGTTGGCCGATTTGCAGACTCTCAGCTTCAACGCCAAGGACTTCAACTTTGTT
CAGTTCTTGCAGGAGATCGCTAGCGAACAATCCTTCGAGGTAACCTACGTGGACATCGAAGAAAAAACATTGACCAATCG
CCACCAATGCTTGGTGCAGCTATCCACTTTGCCAGTGGCCGTCTGCTACGGAACAGGCAAAACTCCGAAGGAAGCCAAGG
GCTCGGCTGCTCATCATGCCCTCGAGTACCTCAAAATCATGACCAAAAAGTGAACAGCTATCGATACACAGTCATAGATC
CAATCCTATAATTATCCATTTCCTGTAATTCTGGTTTCTCTATAGTTTTGTCATACGTTTTTGAGGCAGCAAATTTCTCA
AGGGCACACGGCAACAAAAAGTGATAATGGATACAAATTTGACTACTGTATAGCTTTCTTCTCTTGGTGAACACATACTT
TATTCGTCATCGCTCCCCACGAGCGTTTCTTTAGTCTGTATATTTTCTTGTATCACTTATTGCGTCTTTGCTTTGGTCAC
TTTACGCGCGAAAACCATTATGTTTTACTAATTTTTCAATAAAGTACACTTTATTTAAGAACAGGGGAGAAAAGTCACGA
GAATTTGAAAAGCGAGCTTCATGATCCCCTGAAAAATATATCTTGAAGAACTATTATTTTTTTTTTTTTTATTTTTCATC
ACAGTGATGTTTGTTTCAGAACAAACCGGGAAAAGTATTATGAGAATATGAAATTTAAAAGAAAATTTGAAAAGTATCAT
GAGTTTTGTGATTCTCCGAAGAGTATGTCTCGAAAGACTTCGACTTTTTACTATTTTTGTATGCACAAAATTCGTTCTAC
ATATGAAACATGTCAGTTATATATTCACCTTTATATGTCACATTTTGTGGTTCTTTAACGAAATGTCAAGAGCATAAAGT
ATGTCTAGAACGATTTTACCTTTGCGCGAAAAGTGACCACAAGCAATGTCAAAGAGAAGGATAGCAACTAATTTTACAAG
CTATACTTTGCATAGAATTAGTGGTTTTTTTCTAAAATCAATTTACATATTATTTTTGACTTGAATAAATTTTTAAATTT
AAAAATGCGTGTGTGCAGGTATATTTATCACATCATTCGTCGTGTACCACATCTCGGATCTTGCTACTAATATTCGATTC
GATAGGTGCTTTGTCTGGTTAACTTTAGTGGGAAGGTTTAGGTATTTGTGGTATCTGTCGATGTTGCCAGAACGTAAGAT
ATCCTAAACTCACTTTTTTCCGAAAAAATATCGCAATAGCTCAAAAGGGAACAATTTTTATCGAGTTATTGATTTCGAGG
AATAATACGAACTTCCATAGATTCAAATGAAGTAAACAACATACGTTTTTCATTTAAAATGAACTCACCTTCTCCAAGTT
TGTGCTGGGCAAATCAATCAATTTGCCTCGAAATCTAAGGTTATATTACTTTTATGAATCGTGATAACATGCATAAAATA
TAATAAAAATTTATAGTTTTTTGCATTTTTATTCGGCTTATTGTAATATTCCTCCATAGTTCTTACATCCTTGTTTATTT
CCCTTTTTGTGGAGAGGTACTATGTGTGTTTGGCTAGATTCTGTTTGACATTCGAAAAGTAAACGTCAGTTTGCGTTTCA
ATGCATCGATAAGACGAATGGTAAAGCTGCTAAAAAAGCAGGAAAAGCCCAGAAGAACGTTCGACTTTCACTTCATTCTA
TCGGCCTTTCTTCTCTTTGCCGTATTTTATTTTGTAAGGTGAGGTATTTGTACATGAAGTTGTCTGCCCCTTTCTTAATC
GGTTCTGCATGAATGCCATCTGGGCCCGGGGCTCTGTGATTTCTTAGTGTCAATAGTGCTGCCGTTACTTCCTCAAGCGC
TGGTAACGCTTTATCGGGTTCTGCTAAGTGGTAAGTAGAAGGTAAGCCACTTAAGCACACATGTTACATAAATGTCAAAA
TTTGACATAATTTGTGGACATAAAGGAAAGAAAAAAATGTCAAAATTTTGCAAATTATGTGGCATTTTGACATTTATGTG
ACATAATTTGCGACATTTGACGTACGGTTCAAGTAGCTGAAGTAAAAGTGTGCTCCATTGGTTTATCCTCTACTGTACAA
CTGTTTACCTGTGTATGATAAATAAACTTTTTTCGGGTTTGGAAAAATTTCAAATTGTTCAGGTAAAATCTTGCTTCATG
ATTGAAAATTTGCAAGGTTTGGAGGAGTTGTACTAATTTGTGTAATTGAAGTTCGTATTATTTCCTCGAAATCAATAATG
CAATGTGTTTAAATTTTTGTCGAGTCAAAAGCGAAGAATATTTGAAAATTTCTAATATTGCGATATTTTTTTATCGATCT
GGCTTCAATGTTTGAATGATGATTATATAACGAGTAGATAGCTTTAGAGGTAATACACTATTATTAGGCACTAGTTATTA
ATTATAATCATCAATATTATCTATCGATACTGAATGTAATTTTTTATATAGTGCCCCGATGATATGATATGTATTTATTA
TATTGTGAAAAGGGAGCATTTATTTGATGCAAAGTATAGAGGTTGTACCCAAACTTTTCGGGGTGCAATCTTCTTTTCCG
GAAAATGCTCGAAAACTCAATTGGCGCACATTCAGCAGGTTTTTTAACAGTTTGAAAACCTTGATAAATGGAACGAAATT
AAACACGCTGAGAAAGCTATGGTTGAGTGAAAAAGGTGGGAAATGTTGACTGTTGTAGCTGATTAAGGGGTGTATTCTAT
ATTTCAGTTAAATTTAAGAGGCTTTTAAAATTTAACGTTTAGCAGTCTTCTTTTTAGAATAACATTGACATTCTATAAAG
ACGTTAGAGAGGTTCACTAAAAAATATTAGGAATCCACTACAAGGTTTTCAATAGGGCATTCTAACATGTCAAAATTAAA
TCAATATGGCGACGTGGAGGCAAACATAAATGTTATTTTATCAGTTCT
>WCR_LOQS-PA
GAAAGGAAAGATCTAGAAATCAGTTGTGGGTAGCTGACAGTGCTGTAAAGTGGGTAAATAAATCTTCCGCGCAGAAAAGC
TCGACATGGAGTCCCAAAACATGACCATGATGCACTCGGCCGGACCGATTCAGCCCCCACCAAGGGAAGGGGGCGGCCCC
CATCCCAACAGAAGGGGTAACCGCAAGGGGCACGGACCACTTCACGGAAATCTACCGACAGAGAGGTTATCCTTGGGGGA
AGAAGCCAAATTGCTCTACTCTCAAGAAATGGCCTCCATGCCGAGCAAGACTCCCGTCAGCGTCCTCCAGGAGTTGCTGA
GCCGTCGCGGCATCACTCCCAAATACGAACTGGTCCAAATCGAGGGCGCCATCCACGAGCCAATCTTCCGCTACCGCGTG
TTCCTTAACAACGATCTGGTGGCCACCGGAACCGGAAGATCGAAGAAAGACGCCAAACATTCGGCAGCCAAGAACTTGCT
GGATCTCTTGGTCGGAAAAGTGACTCCCGAACAAGCCAATCAGACCAACGGAACGCCCGGAGCGGCTGATATCACCAATC
AGGTGGTGACATCGTTCGATGACAAAGTGATGGGCAATCCCATTGGCTGGCTCCAAGAGATGTGCATGTCCCGCAGATGG
CCACCACCATTCTATGAAATGGAACACGAAGAGGGACTACCACACGAAAGGCAGTTCACCATCGCTTGTCATGTGTTGAA
ATTCCGCGAAATTGGCACTGGCAAGTCAAAGAAGCTAGCCAAGAGAATGGCGGCTCACAAGATGTGGCAATCCTTGCAGG
ATTTACCCGTGGAGGGTAACAATCTGCCTTCTACATTTGCGAGTGACGAAGAGACTCTCAGCTTCAACGCCAAGGACTTC
AACTTTGTTCAGTTCTTGCAGGAGATCGCTAGCGAACAATCCTTCGAGGTAACCTACGTGGACATCGAAGAAAAAACATT
GACCAATCGCCACCAATGCTTGGTGCAGCTATCCACTTTGCCAGTGGCCGTCTGCTACGGAACAGGCAAAACTCCGAAGG
AAGCCAAGGGCTCGGCTGCTCATCATGCCCTCGAGTACCTCAAAATCATGACCAAAAAGTGAACAGCTATCGATACACAG
TCATAGATCCAATCCTATAATTATCCATTTCCTGTAATTCTGGTTTCTCTATAGTTTTGTCATACGTTTTTGAGGCAGCA
AATTTCTCAAGGGCACACGGCAACAAAAAGTGATAATGGATACAAATTTGACTACTGTATAGCTTTCTTCTCTTGGTGAA
CACATACTTTATTCGTCATCGCTCCCCACGAGCGTTTCTTTAGTCTGTATATTTTCTTGTATCACTTATTGCGTCTTTGC
TTTGGTCACTTTACGCGCGAAAACCATTATGTTTTACTAATTTTTCAATAAAATACACTTTATTTAAGAACA
>WCR_R2D2
ACCGTATTGTTTATTTTTATACAAAAGAATCTGAAAATTGTAAATCTACACAAAAATGTCAAATCATGTCAAAACCCCGG
CGATGGTTCTTCAAGAGCTGGCAATAAAGAAAGGCTTTCAATCACCACATTATGAAATTACTCATAGTGTCACCGGAACT
CATAACAATAGATTCGATTATAGAGTAAGAGTAGCCGGAGTGGAAGCAACTGGTACTGGTTGCTCAAAGCAGATTAGTAA
ACATGATGCTGCATACAATGCATTAAAGCTGCTAGAAGAGGACGGCATTTATGATCCAAAAGAAATTCCCATGAGGGAAT
TTAAGGCATCTATTATACAAAAACAATGTGAATTAGATGCTGGTGCAGCTATACCTTCATCTGTTAACTTCGTAGCTCCT
TTAAAAGACATTTGTGCTGAAAAGAAAATTCAAGATCCAGTGTTTAAGGAACTATCAGATGTTGGTCCGCCACACTGTAG
AGAATTCACTTATGAATGTGGCATAGGTTCTGTCAAAACTGTTGCGACTAGCACAACAAAAAAGATGGCGAAACAATTAG
CAGCAAGAGAAATGCTGGAAAAGTTAAACGATATTCTACAGGATTTATTATTAGAGTGTCCTCGTGAGGAAGAGGAATTT
GAACAGTTACCATCTACTATCAGAGATCGAATGTGTGCAGAATCAGCACTGAATCAAAAAATTCTCCATCGTTACAATAA
GTTATTCGGACAAGTTATACCGAATAAAAAAGGAAAACTAAAGGATTTCTCAACTTGTTTCCGTGAGTTGCTGAACAAAT
TTGAAAAAACCAGAGACGATTTTGTCGAAGATCTCTGTGAGAAGACAGAAGAATCTCTAGTCAGATTTTTAAACAAGATG
GAACTACAGCATGATATTATTCCCATACAAGAAAAATCTCCAATTATTGTCACTTTATGTATCAATACTGATGTATCATT
TACTGCAATGGGTGTAGGTCCGGATTTCGAAGAGGCAAAAGAAGACGCGCTACAGCAGGCATTTATAATGTTAGATTGTT
ATATTAAAGAAT
>WCR_AGO1-PC
GCCCTACTAAAACACCACGCAGGCGCAGCATTTATCTCGCGAATCCAGACACACGATACACGATTGTTATCCAAATAAGA
CAAGTGCGACATTCGTCAAAAATTTCGTGTTTTGAAAACATTGTTGAACTGACATGTGTAGAGTTTTCTGTGAAAGTTTT
GTCTCGTCTCAATTTAGTGCAACCATTGTTTTCGTGTGTCAGATTCGTAAAAGTCCGCGTGGTTCAAAGACGTAGTTAGT
GTTTTTGTATACAATGCTGTTTTCCCGGTAGTTAGTAACCTTGAATTATTATAAGAATTGTTACCCTAGGACAAGCACCC
AAACTTTGTTGTTACCACCGAAAACGTACCTAAACCATGTCAGCGGAGACTGAGCTGACGTTGCAGACTGGACTCTCGCC
AGTCTTGTTACCAGATATGACTGCTCTCAGTCTTATCGGTCATCGTACTCAGACAACTCACATAGCAGCCCATCCACCTG
CTCCTCAACATACCAGTATGCAACAGAACAATTCAAACACGGGTGCATCCGGAACCTCGTTGGGCCCCACCAGTACCGCT
ATCGCACTTCCCACCGCAGCTGGTGCCATAGCGGCAGTCTCTCCACCAGTGGAACCGCCGGTCTTCCAATGCCCGAGGAG
ACCGAACCTCGGACGCGAAGGCCGACCCATCGGTCTCAAAGCGAACCATTTCCAGATCACCATGCCCAGGGGTTTCGTAC
ATCACTATGACGTCAACATCCAGCCGGATAAGTGCCCTCGAAAGGTTAACAGAGAAATCATCGAGACAATGGTGAAGGCA
TACGGCAAAATATTCGGCAACCTAAAACCAGTATTCGATGGCAGAAACAACCTCTACACCAGAGATCCCCTTCCCATCGG
CAATTCCCGTGAAGAACTCGAAGTCACTCTCCCGGGCGAAGGCAAGGACAGACTGTTCCGAGTCAGCATCAAATGGGTAG
CTCAAGTCTCCTTGTACGGTCTCGAAGAAGCTCTCGAAGGCAGAACTAGACAGATTCCGTTCGAAGCTATCTTGGCTTTG
GACGTGGTCATGAGGCATTTGCCTTCGATGAGCTACACGCCCGTAGGAAGAAGTTTTTTCAGCAGTCCTGAGGGATATTA
TCATCCTTTAGGCGGTGGTAGAGAAGTCTGGTTTGGATTTCATCAATCTGTAAGACCTAGTCAATGGAAAATGATGCTCA
ATATTGATGTGTCTGCAACGGCATTTTACAAAGCGCAACCTGTGATAGAGTTTATGTGCGAAGTCCTGGACATTCGAGAC
ATAAACGAACAGAGGAAACCTCTAACAGACAGCCAACGTGTTAAGTTCACAAAGGAAATCAAGGGTCTCAAAATAGAAAT
AACGCATTGTGGAGCGATGAGGAGAAAGTACAGAGTCTGTAATGTGACGAGGAGACCAGCACAGATGCAATCATTTCCAC
TTCAATTAGAAAACGGCCAAACTGTCGAGTGTACAGTGGCGAAATATTTCTTGGACAAGTACAAGATGAAATTAAGATAC
CCCCATTTGCCATGCCTCCAGGTTGGCCAAGAACACAAGCACACATACCTACCATTAGAAGTTTGCAACATTGTTGCGGG
ACAAAGGTGTATCAAGAAGTTAACGGACATGCAGACTTCGACGATGATCAAAGCAACAGCGAGATCGGCGCCGGACAGAG
AACGCGAAATCAACAACTTGGTCCGTCGAGCCGACTTCAACAACGACGAGTACGTACAAGAATTCGGTCTGACCATCAGC
AACAACATGATGGAGGTCAGAGGGAGGGTCCTGCCCCCGCCGAAATTACAATACGGCGGTAGGGTGGCCTCCCTCAGTGG
ACAGGTGGGCTGGCACAGTAAACAACAAGCGATGCCAAATCAAGGTGTTTGGGATATGCGAGGTAAACAGTTCTTCACCG
GTGTTGAAATCAGAGTTTGGGCCATTGCTTGTTTTGCACCACAACGTACCGTCAGAGAAGACGCTCTAAGGAACTTTACT
CAACAACTCCAGAAAATCTCAAACGATGCCGGCATGCCAATTATAGGTCAACCATGCTTTTGCAAATATGCAACCGGTCC
AGATCAAGTCGAACCCATGTTCCGTTATTTGAAGTCCACCTTCCAGTCTTTGCAGCTTGTTGTCGTAGTTCTACCAGGAA
AAACACCAGTATATGCCGAAGTAAAAAGAGTTGGCGATACTGTGTTAGGAATGGCCACCCAATGTGTTCAAGCGAAAAAT
GTCAATAAGACTTCTCCTCAAACACTGTCCAATTTATGCCTAAAAATTAATGTTAAGTTGGGAGGAATCAACAGCATATT
AGTGCCATCAATTAGACCAAAGATATTTAATGAACCCGTAATTTTCCTTGGCGCTGACGTGACCCATCCCCCTGCCGGCG
ATAACAAGAAACCTTCGATTGCCGCGGTGGTAGGTTCCATGGACGCCCATCCATCGAGGTATGCTGCTACAGTTCGTGTC
CAACAACACAGACAAGAAATCATACAAGAATTAAGCTCTATGGTCAGAGAATTACTCATTATGTTTTATAAGTCAACAGG
TGGTTACAAACCTCATCGAATTATCTTATATAGGGATGGAGTTTCCGAAGGACAATTTTTACAGTTGCTGCAGCATGAAC
TTACTGCTATCAGAGAGGCTTGTATTAAATTGGAAGCTGACTACAAGCCAGGTATCACATTTATCGTGGTCCAGAAGAGG
CATCACACAAGGCTCTTCTGTTCGGATAAGAAGGAACAAAGTGGCAAAAGCGGAAACATTCCAGCCGGAACTACTGTTGA
TGTCGGCATCACTCATCCGACAGAATTTGATTTCTATCTCTGTAGCCATCAAGGAATCCAGGGTACTTCAAGACCATCAC
ACTACCACGTCTTGTGGGACGATTCACATTTAGACTCGGACGAACTGCAGTGTTTGACATATCAGTTATGTCATACTTAT
GTTAGGTGTACCAGGTCCGTTTCGATACCTGCGCCAGCCTATTATGCTCACTTGGTGGCCTTTAGGGCTCGTTATCACTT
GGTAGAAAAAGAGCATGACAGCGGTGAAGGTTCCCACCAATCGGGATCCTCGGAAGACAGAACTCCTGGAGCGATGGCCA
GGGCGATAACTGTCCACGCCGATACCAAAAAAGTAATGTACTTTGCATAGAAGAGGCCCAGATGGCAAATGTACGGATAG
AAACGTTGAGACAACCGTAAAAACATAGCGACCAAATCGATATGGTGCAGATATCGACATGAGGTACAAATGTAGCATAT
TTGTTTTGCTTTGTTTAAGATTTCCAAGTTGTTTACGACTGTTTAAGCGTCTCGTGTTGTTTAAGCGACCCGGATCCGAA
ACGGATCCAAGGCGGATCCAACGCGGATCCGAAAGTGATTCGACACGGATCCGAAACGGATGGATCCGAAACGGATTCGA
GTC
>WCR_Argonaute-2B
GAACTTCAACAAATGTCATTGACAGATCAACAAGAAAATTGATTGAAATAATTGTGATTGAAATAATTATTATCTTTGTG
CAACATGGGAAAGAAAAAAGGAAAAGGAAAGAAGCAAGAGGAAGGATCGCAAGCTTCTTCCAGTTCACCATCAGATTCAC
AAGCAGGATCAACTCAACAGCTCAATCCATCTGAGATTCAGCCTCAACCTATTCCACAAGACCCCCAGCCCCAACAAGGA
GGTAAAAAGAAGAAACAAAAACAACCTGAACAACAAGCTGCAAAACATAAAGGAGATCCTGTAACACAAAGTTCTCAACA
ACCAGCTCCTACATCTCAACAACAAGCTGCATGGGGTAGACAACAAACTCCACCACAGGAACCTCAAGCTTGGGGTAAAC
CGCAAGTTTCACAGCAACAACCTGGAGCGAAACAACAGCAGCCCGCTCCTCCACAACAGCAACCTGGAGCGAGACAACAG
CAGCCAGCTCCTTCACAACAACAACCTGGAGCTAGACAACAGCAAGCTGCTCCTCCACAACAACAACCTCAAGCTTGGGG
TCAACCACAGGTTTCACAACAACAACCTGGAACGAGACAACAGCACCCTGGTCCTCCACAACAGCAAGCTCCTCCGCAAC
AGCAACCTGGAGCGAGACAACATCACCCTTCACCTCCACAACAACAACCTCAAGCTTGGGGTCAACAACAGCCCGTTCCG
CCACAGCAACAACCTCGAGCGAGACAACAGCAGTCTGCTCCTCCTCAACAACAACAACCCACTTGGGGCAGACAAACAGC
TCCACAACAGCAACATCAAACTGTTCCCCCACAACAGACTGGTCCCCCACAACAGACTGGTCCCACACAACAGACTGGTC
CCAGACTCACACAACACAAGGGCAGCAAAAAGGTGCCCAACAACAGCAAACGGGTCGAAATGAACGTCAACAACAAAGTT
CCCCACCAAAGCAAATGGGTCCACATGGAGATGTACCACAACAACCTAAATCGGCAAACGGGCAACAAAGGGGTGGACCA
CAACAACAGCGTAGGCCTCAGGATAGGCAGCAGACAGCTTCTGTTAAAGAATTGACATCTCGTATGAGTGAACTGCAAGC
TGGTCCACTTGTACCTATGAGGTTAAGAAACCCTGAACCTGGAAAAGCAGGTCGCAAAATACCCGTAGAAACGAATCATC
TCAGCCTCGCGCTAGGTAAATTAAACACGGCTTATCACTATGATGTTGATTTGGTACCAGATACCCCGAAAAAGTTTTTA
AGAACCGTGATGGAACTCTTTAGGCAGCAACATTACCCAAAAAGATATCCAGCCTTTGATGGAAGAAAAAATTTATACAG
CACTACTATGTTACCTTTTGGAGAACAAAAAGAAGGCGAGGTTACTATTCACGACAGTCAAAATAGAGAGAAAATATATA
AAGTGAAAGTCAAATTTGCAAATTCGGTTGATTTATCCCCCTTGAAAGATTACGATTTATCTAGAGCAACTCCGACGGAA
GCTATACAAGTGGTCGATATTGTTTTACGTTGTGCTCCTTCACAAAATCTACTTCAAGTGGGCAGAAGTTTTTTCCATAA
GCCAGTCGGAGAAATTATCGACTTAGGAGAAGGCATGGAAATGTATCACGGATTTTATCAATCGGCCATTCGAGGCTGGA
AGCCACTTTTAAATGTTGATGTTGCTCATAAACCGTTTCCTAAAGCTATACCAGTTATAGAAGCTTTGCTTGAAGTAATA
AATGCAGACAGATATAATAATAAACTTACGAGAAATGACCTTAGCAGACCTCTTGATAGGCGAGATTTGGAAGTTTTCGG
CAAGTACATGAAGCAGTTAAGAGTTGTTTATGAAATTCCAAATTTGCCCAGTTCTAGAAGAAGTTATAAGGTTAACGGTA
TAAATGACCCACCGGCCGTGAAAACCTTTAAAGATGCGAATAATAGAGAAATTACCATCCAACGGTATTTTGAAACAGAA
AAAAGGTGCAAATTAAGATATCCTCAGATGCCGACACTATGGGTCGGATCTTCAGCTAGATCGGATAATCCTATACTTGT
ACCTATTGAATTGTGTACAATAGAAGATAATCAGACAATTAATAGAAAAATGACAGAAGGACAGACAAGAAACATGATAA
GATATGCTGCAACCTCTACTACAGTACGCAAGAATAAGATTATGGAAGGAATAACACGGGCTAATTTTAACAACCATCCC
ACTGTACGAGAATTCGGTTTTTCAGTTTCTAGCGCATTTGAAAAATTAGATGCCAGAATCTTGCCCCCTCCCAGATTAGG
CTATGCCGGTAAAGAAGTGAATGTTGATAAAGGAATATGGAGAGGTGACAAATTCTTCCAAGCGGTCACGATTAACAAAT
GGACAATCGTGTGCGCTGATAGGAGGCCACCAAGACCAGATGACTTACGGAACTTAGCTTCACAATTACTTAGAGAAGCA
CGCGGAAGCGGTATGCAGATTGGTGAAGCAGAACAACCATTCTGTACAATTGGTGACAGAAATATGGACATCAAGAAATA
CTTCACATCTGTTAAAGGCAAATATGATGTAATCTTTGTCGTCGTACCAAATAGCGGACCACAATATAGTTACGTTAAAA
CAGCAGCTGAGATTAATGTAGGCTGTTTAACACAATGTGTTAAAGTAAGAACTGTGTTAAAAATGAATTCTCAAACGGCG
TTAAACCTTTTACTTAAGGTTAATGCCAAGTTAAATGGTACTAATCATTTTCTATCTACCCGTCCGCCCATTTTGAATAG
ACCAACCATGATCATGGGCGCTGACGTCACTCATCCCAGCCCTGATTCGCAACATATACCGAGTGTGGCGGCAGTCACTG
CATCTTATGATCCAAAAGCCTTTAAGTACAATATCTGCTGGAGATTGCAACCACCCAGACAGGAGATCATCGAAGATTTG
GAGAATATTGTGGTAGACCAATTGAAGTTCTTTTATGAGTCTAATAAAGGTCAAAAACCCCAAAGAATTATCTTTTTTAG
AGATGGAGTATCGGATGGACAATTTGAACAAGTTACAAGTGCCGAAGTACGAGCTATTCGAGCAGCATGCAAGAGAGTCC
AAAGAGAAGGTTATGAACCGGCAATAACTTTCCTTGTTGTCCAGAAACGTCATCATACTAGACTTTTCCCATTGAATCCA
AGAGATTCTCATGACAGAAATTTAAACGTTCCAGCAGGTACTTGCGTGGACACGCATATTACACATCCATTTATGCAGGA
CTTCTATCTAGTTTCCCACGCCAGTATACAGGGAGTGGCGAAACCAACAAAGTATTGTACCTTGTGGGATGACAACGATA
TGTCAAACGACGACATTGAGCAACTTACGTATTTTCTATGTCACATGTTCACTCGGTGCAACAGATCCGTAAGCTATCCA
GCTCCGACGTACTATGCCCATTTAGCTGCGGCCAGAGGCAAAGTCTACATAGAACCCGAAAATGTGGATTTACAAAATTT
AAATAGGGAATATGAAAGATTTAAAATCCAGGACAGTATCCAGAAGGGACTGCCTATGTTCTTTGTCTAAAATTTGATTT
TTTTACAAATGTTTATATAAAATAGAGTAACGGGCGTGAGTTAAGAGTTTGATTTATAAATATAAAGGAAGTTGTAGATT
TTATATTAACATGACGGTAATTGGCACTGTTATTTAAAAAAAATATTAAAAATCAGTTAGGTTGTGTATACTGGGTTGGG
ATGAAGTATGGAACCAAGCAAGTGTCTTTGAAGCGAGGGGAACAATATTTATGAAACTTTGCATGCAAGTGCAGTGACGC
GGGGGGCATCTGATGCCATATTTTTGTTGCTACTCCACTTCCGGTTTCACCGGAAATGCCCTTAACTTCATTTAAATGGG
ACGCCCTGTATATTTTTGCAGATTTTGGAAGAACTTGTTATTTTTAATTCATACAATTAAATTTTGGTGGAAAAAATTTG
TTAAAAAGTGTCTGTAGATAATTTTTTGTATTAATATAACGTAATAGGAAATAAACGAGTACCATCTATACTGTAGACTA
AAATTGTTGTTTACATGCACTGCATGACTTATTTGAATTTAGTAT
