# Supplementary material for: Identification and comparison of key RNA interference machinery from western corn rootworm, fall armyworm, and southern green stink bug
Source: PLoS One. 2018 Sep 5;13(9):e0203160. doi: 10.1371/journal.pone.0203160 (PMC6124762; doi:10.1371/journal.pone.0203160)
Supplement: S2 File — (TGZ) [file pone.0203160.s012.tgz › data/fastq/faw/10_Pregnant-female_PF_Rep3_aligned.fq]

@2549362/1
gtagagccttagctgcggaatgcttagcttccttcttagagcgtcccgta
+2549362/1
CCCFFFFFHHHHHJJJJJJJJJJJJJJJJJJJJJJJJJJJJJJJJJJJII
@2549383/1
tttattttgtttttctctgtgatctgtttcttggcatctatagatgtcgg
+2549383/1
CCCFFFFFHHHHHJJJJJJJJJJJJJJJJJJJIJJJJJJJJJJJJJJJJJ
@3561656/1
ctgcttcacctgtggccggcggcacgcagacgccttgatgacctccactt
+3561656/1
CCCFFFFFHGHHHJIFIIJGIJIIIJJJJHHHFFEDEEEEEDDDDDDDDD
@2549600/1
atcggcgtcgcttgcggtaccggcgtcggttgcggaaccagcctcgcggg
+2549600/1
@BCFFFFFHHHHHJJJJJJJJJJJJIJHHFFDEDDDDDDDDDDDDDDDDD
@389/1
ggtgttgaggcgcttgtggtggtgcacgcgcttgggcagagggaatctga
+389/1
BBBDDFFFHHHHHJJJIJJHIHHHIJJJJJJJJJJJJJJJHHHEFFFFEE
@2549781/1
agttattacataattgtacacagtgaacaaaattgcaatatagttattat
+2549781/1
:BBFFFFFHHHHHJJJJJJJJJJJJJJJJJJJJJJJJJJJJJJIIJJJJJ
@3056239/1
catggttttagcaatgcttgacgaaatcttttaatgagacaaactgcaat
+3056239/1
CCCFFEFFHHHHHJJJJJJJJJJJJJJJJJJJJJJIJJJJJJJJJJJJJJ
@3056273/1
cacagttccagtctcaggcacattgccattagtagactgatcagccggag
+3056273/1
@CCFFDFFHGHDHHIGJGHIJGJIJJJGGHGIHFDHHIJFGIGHIJJIGG
@7109452/1
caggataataagtaacctattttatgtccaggataataagttaattatac
+7109452/1
CCCFFFFFHHGHHHIJJJJJJJJJJJJJJJJJJJJJJIIJIIJJJJJJJJ
@3056351/1
gtcacggtagcactgagtgacggcacctccgacactgaggtcacggtact
+3056351/1
CCCFFFFDHHHHHJJJJGHJJJJJJJJJJJJJJJJJJJJJHIJJJJHIHH
@7109727/1
atcagtttttgagcattctttgtaagtgcgcatgatatatttcaaatctt
+7109727/1
@BBFFFFFHHHHHIJJJJJJJJIJJJIIIJJIJJJJJJJJJJJJJJJJJJ
@1537083/1
cctgcaaagttaaccatcttgtattcaaaagaaaacctagaatcactggt
+1537083/1
CCCFFFFFHHHHHJIJJJJJJIJJJJJJJJJJJJJJJJJJJJJJJJJJJH
@4068071/1
gtggtcttcttgaacttcttcaattgacgcaagaagtaccagaaacggga
+4068071/1
CCCFFFFFHHHHHJJJJJJJJJJJJJJJJJJJJJJJGHJJJJJJJJJJJJ
@4068329/1
cgctcggacatttcaattttatttagttggtcttggttgaacggaactcc
+4068329/1
CCCFFFFFHHHHHJJJJJJJJJJJJJIJJJHHJJJJIIJIJJJJJJJJJI
@2044014/1
cccagacctagcccaaattcttcttcttcagcaggctttggtggttcttt
+2044014/1
@@@DFFFDHHHDFGEHEEH@EFGIIEHIIIGIGIIG@GIIEBGG@DFEEI
@4068408/1
cttcaatatccacataagtaacttcaaatgattgctcagatgcaatttct
+4068408/1
CCCFFFFFHHHHHJJJJJJJJJJJJJJJJJJJJJJJJJJIJJJJIJJJJJ
@1031909/1
cgctaatctcagaaacggctgattcgagttggatgcggttttcacgaata
+1031909/1
CCCFFFFFHHHHHJJJJJJJJIJJJJIJHHIJJJJJJJFHJJJJJJJJJI
@1032014/1
cttgggcagagggaatctgattgtgctgttgtggaactgcttcacctgtg
+1032014/1
CCCFFFFFHGHHHJJJJJJJJJJIIHIIJJJFHHGIJJJIJJJIIJJGJG
@1032258/1
gtctgtttgtctgtttgtctgttcgtctgtgcgcgctaatctcagaaacg
+1032258/1
CBCFFFFFHHHHGIJJJHFIJIIJJHIIIHHIJJJJJJJJJJJJJIJJIJ
@2551093/1
ctgtgacttgtagtcaaggtggagattttactatctttcaagtcggcata
+2551093/1
@CCDFFFFHHHHHHIJJJJAFHIJJJJJJJJJJJJJJJJJJJJJIJJJJJ
@2772/1
gctcagatgcaatttcttgcaagaattgcacaaagttgaagtccttgttg
+2772/1
@CCFFAADHFHADGIIIIII@EEHICHEGIH@HGG?E<BDH:CGH>BBGH
@7110860/1
actcataacgcagccagatgccaaagttcttgatcttcactgggctcttc
+7110860/1
;=BDFFFFHHHHHJIJJJJJIJJJJJHJJJJJJJJJJJJJJJJJJJJIJJ
@5588259/1
gtcataatcttcagatactccaaagcattctgggctgcagatgaatgtgc
+5588259/1
CCCFFFFFHHHHHJJJJJJJJJJJJJJJJJJJJJIJJJJJJJJJJJJIJI
@1537798/1
ctcgtcgtaacactccacatccaacaaggtcacagtcgatagattacggt
+1537798/1
CCCFFFFFHHHHHJJJJJJJJJJJJJJJJGIJJJJIJJIJJJHIJJJJJC
@1537945/1
ctggtctggagagaagatcctcatcttgtatagaggaggcttgggctcgc
+1537945/1
BBCFFFFFHHHHHJJJJJJJJJJJJJJJJJJJJJJJJJJJJJJJJIJJJI
@4069546/1
cgaaggtgttgaggcgcttgtggtggtgcacgcgcttgggcagagggaat
+4069546/1
BCBFFFBDFHHHHJIJJJJJJJJHGHGHHJJJJJJJJJJJJHHHFFFDEE
@3058276/1
ctccaaagcattctgggctgcagatgactgtgcatccttgctagtaagtc
+3058276/1
CCCFFFFFHHHHHJJJJJJJJJJJJJJJJJIIJJJJIJJJJJJJJJIJIJ
@5081204/1
cttgtattcaaaagaaaacctagaatcactggttcaaattcaaataaaat
+5081204/1
BCCFDFFFHHHHHJJJJJJJJJJJJGJJJGIJHJJIJIJJJJEGHIJJJI
@5081220/1
gcttaatactactcactgatttatgtagcatcatcttgtaaagactacag
+5081220/1
@@@FDFFFFFHHFGIJIIJJJGGIGJIHGGIHGHGHHGGEHGIJGGIIGF
@4574808/1
gccgtttctgagattagcgcgcacagacgaacagacaaacagacaaacag
+4574808/1
@CCFDFFFHGHGHGJJJJJJJJEIIGHGIGIJJJIHJJJJIJJJJHHHHF
@5588875/1
gccagatgccaaagttcttgatcttcactgggctcttctctgggatttcc
+5588875/1
CCCFFFFFGFHGHJIJIIJJJJJJJJJIEHAGHGGIJJJJJJIJIGJIJJ
@5588947/1
gggaagtggtgataaagataagtataggctcaaaacctaacgacatcaat
+5588947/1
CCCFFFFFHHHHHJJJJJJJJJFIJHJIJJJJJJJJJJIJJJJIJJJJJJ
@4575289/1
gggaatctgattgtgctgttgtggaactgcttcacctgtggccggcggca
+4575289/1
CCCFFFFFHHHHHJJJJJJJJIJJJJJJJJJJJJJJJJJJJJJJJJJHFD
@2551415/1
cagatactccaaagcattctgggctgcagatgactgtgcatccttgctag
+2551415/1
@@CFFFFFHHHHHIJJJJJIJFEEHGGIIIJIJIJJIJJJIIJJJJJJJI
@2551472/1
taataaaattagaggaagtaggtgctgggcctcttgtatgcgaaggtgtt
+2551472/1
CCCFFFFFHHHHGJJIIIHHJGDHHIJIJJIJJJJJIJJJJJIGHIBFGH
@2045862/1
ggagtccatccacggctttttccagatccactcttgctccatggtccagg
+2045862/1
@CCFFFFFHHHHHJJJJJJJJJJJJJJJJJJJJJJJJJJJIIIJHIHIJJ
@7616757/1
cattacgattgtgacaagttttcgtgagccgtgattatctaggacgtctt
+7616757/1
CCCFFFFFHHHHHJJJJJIIJJJJJJJJJJJHIIJJJJJJJIJJJJIJJJ
@516607/1
gtagtaagtcagctgttccacttcatcatcagggatcttgccgtcattgc
+516607/1
CCCFFFFFHHHHHJJJJJJJJJJJJJJJJJJJJJIJJIJJJJJIIJJJJJ
@4576036/1
gtcgccagtggttgctgtaccagtgctactgtcctggctgttctcgcagt
+4576036/1
CBCFFFFFHHHHHJJJJIJJIJJIIJJIJJIIIIJGJIJJHIJJJEGGHI
@5082258/1
ggcaaagagacgaagcgcgcgttctcatgtaatttttaatgttctccaaa
+5082258/1
CCCFFFFFFHHHGJJJJJJJJHIJJJJJJJJIJFIJJJJIIIGIIJJJIH
@1538788/1
ctccgcgaacgcagttttcgaccttattatgtgtagatagtaaacgtttt
+1538788/1
CCCFFFFFHHHHHJGHJJJJJJJJJJJJJJJIJIJJJJJJJIJJIJHIJJ
@5082436/1
tgtggaactgcttcacctgtggccggcggcacgcagacgccttgatgacc
+5082436/1
@C@FFFFFHHHHHJJJJJJJJJJJJJJJJJJIJHHHFFDDDDDDDDDEDD
@1538954/1
ggttgacgttgaaaccaacaacgaaatcgtgttttagaaaaccaaactcc
+1538954/1
CCBFFFFFHHHHHJJJJJIJJJJJJJJJJJJHJJJJJIJJJJJIIJJJJJ
@5590322/1
atacataataaaattagaggaagtaggtgctgggcctcttgtatgcgaag
+5590322/1
@@@FFDDFHHHHGJJDGGIGIIGCHEIHIIIJFHIIIIIJJHEFIIIGDH
@1539200/1
ctgagccatagcaaacagccactggcaatgtggatagctggacaaggcac
+1539200/1
CCCFFFFFHGHFHIGIJJJJIJJJJIIJGHEGIGIJJJIIIHIGGGGIHG
@6096523/1
cgacgacgacactgtacagttagaaatgttacaacctctatactttgcat
+6096523/1
CCCFFFFFFHHGFIJHHGGHIJJJJJJJJJJJJIIJJJGIJJJJEIJJJJ
@4576986/1
agggaatctgattgtgctgttgtggaactgcttcacctgtggccggcggc
+4576986/1
8?@DDDDDDFHHDEIBGEIHIIFHGIEICHHGHIGCHGCFHGIIIGEBH>
@6096785/1
catcgttctcagcatggtaagaaggtggcggccagaatctagacatgcac
+6096785/1
@@@DDDDFFFHHGJJJGGGIGEDHGHGEHE>GGIGDHIIGIIIJJIIIIJ
@4577291/1
aggcgcttgtggtggtgcacgcgcttgggcagagggaatctgattgtgct
+4577291/1
@CCFFFFFHHHHFGEGHIJJJJFIJIIJJIJIIIJJHIJJJJJJJIHHGH
@4577603/1
gacaaacagacaaacagacaaaaaaacaaaaaaaaagttaattacatttt
+4577603/1
CCCFFFFFHHHHHJJJJJJJJJJJJJJJJJJJJJJJHHHHHFFFFFFFEE
@7618255/1
tcctgagccatagcaaacagccactggcaatgtggatagctggacaaggc
+7618255/1
CCCFFFFFHHHHHJJJJJJJJJJJJJJJJIJJHIJJJJJJJJJIJJJJJJ
@6602596/1
gtcctattttagttaattagtaatgtgcattgtaaaattctagacacaca
+6602596/1
C@@FFFFFHHHHFGIIJJJJHGIJJFJIIJJJIIJIJJJJJJJJJJJJJJ
@4577764/1
cacccacgttggttatcaagtggcttggtagg
+4577764/1
@?;DD?DDFHHH?AF?FC?CHH@F?C8811?:
@518427/1
ttcgcaaatcaaataatcctctatcaagtgctcgttttgttagacttcag
+518427/1
:;8D;DD:F22<AFF9E@CFFHHFBH<C2C9FAF?:CEFGDFE<<B<BF<
@4578251/1
ctttaaactctagttcgtctgtggtataagggaagatttcgtctatggct
+4578251/1
CCCFFFFFHHHHHGHIJGGGHCHICHIJJJJJJJJJIJJJJGHHJIJJJH
@518658/1
ctcgaatagtcttttctaacttgaacagtgcgatgttttacaagggcagg
+518658/1
CCCFFFFFHHHHHJJJJJJJJJJJJJJJHJJJHJJIJJJJJJJJJJJJJJ
@4578375/1
cctaaatctatggggcgggatggtcgtttgaaaaattgacggccagcctt
+4578375/1
CCCFFFFFHHHHHJJJJJJGIJJHHHHFFFEEEEEEDDDDDDDDDDDDDD
@518827/1
agacgatttcaccagtggtcttcttgaacttcttcaattgacgcaagaag
+518827/1
8BBFFFFFHHHHHJJHJJJJJJJJJJJJJJJJJJJJJJJJJJJJJJJJJJ
@7618975/1
gacgacataagatgcgaaggtaacattattgacgagtgctgatcttaagt
+7618975/1
CCCFFFFFHHHHHJJJJJJJIJJJJJJJJJJJJIJJFHIJJGIJJJIJJG
@6603325/1
catacataataaaattagaggaagtaggtgctgggcctcttgtatgcgaa
+6603325/1
CCCFFFFFHHHGHJJJJJJJJJJJJIIIFHHIJJJJJJJJJJJJJJJJGI
@3563425/1
cgttctcagcatggtaagaaggtggcggccagaatctagacatgcacagc
+3563425/1
CCBFFFFFHHHHHJHIIIJJJJHJJJJJIJJJJJJJJJJJJJJJJJJJJJ
@519555/1
ggatcctcgtcattgcctggcatacaaggcaaagcaccgacgacgacact
+519555/1
CCCFFFFFHFHFHIJIJGGGHIJJIJIJJIGGIIJGJJGIGGGIAHHHDD
@1542052/1
gacgcaagaagtaccagaaacgggacttagccacaatctggtctggagag
+1542052/1
CCCFFFFFHHHFHIJJJJJJJJJJJJJJJJJJJJJJJJJJJIJJJJIJJJ
@4579574/1
cttgaaaagattttttgaacgcgcagatctccggaactactgattccaat
+4579574/1
CCCFFFFFHFHHHJJJJJJJJJJJJJJJJJJJJJJJJJJJJJIJJJHHHH
@1032457/1
gacgatttcaccagtggtcttcttgaacttcttcaattgacgcaagaagt
+1032457/1
CCCFFFFFHHHHHJHIJJJJJJJJJJJJJJJJJJJJJJJJJJJIJJJJJD
@1032507/1
atcctaacttcgcaaccactaattccagtgataaattcactctagcacgt
+1032507/1
?BBFFFFFHHHHHJJJJJJJJJJJJJJJJJJJJJJJJJJJJJJJJJJJJH
@4579836/1
cgctaatctcagaaacggctgatccgagttggatgcggttttcacgaata
+4579836/1
C@@FFFFFGFHHHJIIIFIGIHIJIJEGGGHCFGFCIIHIGJGEHHFGH;
@1032575/1
gtgatgaggttcaccaagctagtggcgttgatgtcgcaagatagtgagac
+1032575/1
CBCFFFFFHFHHHJJJJJJJJJFHJJJJJIJJJJJJJJJJJJJJFHGJJJ
@1542492/1
cgcaagaagtaccagaaacgggacttagccacaatctggtctggagagaa
+1542492/1
CCCFFFFFHFHHHJJJJJJJJJJJJIJJJJJJJJJJJJJIJJJJJJIIIJ
@2046492/1
gcgatgttttacaagggcaggttgaactcacaccattcaatttaaaagaa
+2046492/1
CCCFFFFFHHHHHJJJJJJJJIJJJJJJJJJJJJJJJJJJJJJJJJJJJJ
@7112663/1
gacggcttcttgttgtcgcccgccggcgggtgcgtcacgtccacgcccag
+7112663/1
CCCFFFFFHHHHHJJJJJJJJJJJJJJJHD9=@B?BBBBAAD@C?BDDDB
@2552629/1
gtggattttaatgttattattacagcatacataataaaattagaggaagt
+2552629/1
@?@ADEFFHDAFHDGGDFHHIIII>G>DBFEFICFFEEHHGIIBCGGGI<
@2552837/1
cagtaatagtacaagtgaaaagtcacttgccgatggtagaataaggatta
+2552837/1
CCCFFFFFHHHHHJJGHIJJJJJJJJJJJJJJIJJJHIJJJJJJJJIJJJ
@2552847/1
gttggagcttggtacaaagcaaaggtcgggcagttcgtcaacaagacatt
+2552847/1
CCCFFFFFHHHHHIJJJJJJJJJJIIIJIJJJJJJJJJJJJJJJJJJJJJ
@7113054/1
agcgccattttggccgcagctcgcttggcttgagatttgttgcgaccgat
+7113054/1
CCCFFFFFHHHHHJJJJJJJJJJJIJJJJJJJIJIJJJJJJJJJJJHFDD
@4581049/1
cgtagttctcagcttccctgcaaagttaaccatcttgtattcaaaagaaa
+4581049/1
BCBFFDFFHHHHHJJIJJIJJJJJJHIJIJJJIJJJJFFIJIJJJJJJJJ
@1033727/1
ggcaatgtggatagctggacaaggcactggcaacgaccaatcatggactt
+1033727/1
CCCFFFFEHHHHHJJJJJIJJJJJJJJJJJJJJJJJJJJJJJJJJJJJJJ
@2553438/1
cactggttcaaattcaaataaaatcactctgcaatcctgcctcacatgat
+2553438/1
CCCFFFFFHHHHHJJJGGJJJJJJJJJJJJJJJJJJJJJJJJJJJJJJJJ
@3060365/1
gtcgatgtcgaacccaaaactgtaattaactttttttttgtctgtttgtc
+3060365/1
B@@FFFFFHHHGHJJIIJJIJJIGIIIJGIIIJJJJJJJJFHIJJJJJHH
@3060588/1
ctgtgatctgtttcttggcatctatagatgtcggtggcgcacagggcacg
+3060588/1
BCCDDFFFHHHHHJJJFHIJJJJJIJJJJJJJJJHIJJJJJJJJJJJJJJ
@3436/1
gggcagagggaatctgattgtgctgttgtggaactgcttcacc
+3436/1
@<@DFFDDDD8BFGHHEAHGFHCHIHGGFGDDHGIIGIGIII9
@3060767/1
ctggttctaccttcaagagcctcttctaaagcaaacaatgagacctgtgc
+3060767/1
@CCFDFFFHHHHHJJJJJJJJJJJJJJJJJJJJJJJJJJJJJJJJJJJJJ
@4070783/1
ccctgctattttttttatttttattttcaatgtacagacagcacttttct
+4070783/1
CCCFFFFFHHHHHJJJJJJJJJJJJJJIJJJJIJJJJJJJJJJJJJJJJJ
@3061086/1
gactgatcagccggagcagctccggtaagtttgtcgagtagagccttagc
+3061086/1
BCCFFFFFHHHHHJIIIJJJJJJJJIJJJJJJJIJJJJIIIJIJJJJJJJ
@2554947/1
gcttaaaagataggtaccgatgagcgcttccacgcaatcggcaacagact
+2554947/1
CCCFFFFFHHHHHJIJJJJJJJJJJJJJJJJJJJJJJJJJJJJJJJJJJJ
@5591189/1
gtcggatccaatataaaacattccaaaatcaacaactactaataaattaa
+5591189/1
BB@FFFFFHHHHHJJJIIJJJJJJJJJJIJJJJJJJJJJJJJJJJJJJJJ
@3061893/1
gtaagtcagctgttccacttcatcatcagggatcttgccgtcattgc
+3061893/1
CCCFFDEFHHHHHIJJJJJJJJJJIJJJJJJJJJIJJJJJJJJJJJJ
@5591220/1
cggatgaacagacacaatatcaacactttaatattatatactacatattt
+5591220/1
CCCFFFFFHHHHHJJJJIJJJJJJJJJJJJJJJJJJJJJJJJJIJJJJJJ
@2049089/1
gtggattttaatgttattattacagcatacataataaaattagaggaagt
+2049089/1
CBCFFFFFHHHHHJJJJJIJJJJJJJJJJJJJJJJJIJJJJIJJJJJIJI
@7619744/1
tttaaacattaccaagctcacatttacatgtgtagctatactgaagtata
+7619744/1
CCCFFFFFHHHHHJJJJJJJJJJJJJJJJJIJIJJJJJJJJJJJJJGIJJ
@5591625/1
gtgggttcgtgaatcatgccctcaatctgcaccagttcatatttgggcac
+5591625/1
CCCFFFFFHHHGHJJJJJJJJIJJJJJJJJJJJJJIJJJJJJJJJJJJJJ
@7620347/1
tcctcatcttgtatagaggaggcttgggctcgctctccgaagggagcttg
+7620347/1
CCCFFFFFHGHFHJIJJJJGJJJJJEFGGIGGIIJJJJJGIGIJHIIJJI
@5085028/1
cacagctcttgcagccatccaacaggattgcccatcaatttatcttcaaa
+5085028/1
CCCFFFFFHHHHHJJJJJJJJJJJJJIJJJJJJJJJJIJJJJJIJJJJJJ
@2049927/1
ggttttttaaactcatattttcatggtaccaagttatgaatttttcaaat
+2049927/1
@CBFFFFFGHHHHJJJIIIIEHJJGIHHIGJJJHIIJJJJIJJJJJIIIJ
@5818/1
agcaaatggaaaaaaaaattggtgaaaagaatcacaagtaagatactgca
+5818/1
:8?1DADDA?D<:<EFDA?GFFGB:DGFII@@DD?DFF=BDFE@FFIEE@
@5085108/1
cttgttgttaagaggtgttacctgcaacttggccaggttagggccaacag
+5085108/1
@@@DBDADBDDADEGAFEDEEFHHIGE<FD@?>GFGIDFHGEGEGHIIEH
@2050073/1
ctgggatgccacccggcaccactcccgggtgaggatgcactacatttccg
+2050073/1
CCCFFFFFHHHHHJJJJJJJJJJJJJJJJGIHHIIJJJJJJJJJJJJJJJ
@521589/1
gcaagaagtaccagaaacgggacttagccacaatctggtctggagagaag
+521589/1
@<?DFFFDDFHBDEDGFGECDGEGFFEBCFDDFHIEEE:?FHG?FHHFDF
@6321/1
gctcttgcagccatccaacgggattgcccatcaatttatcttcaaatgac
+6321/1
CCCFFFFFHHHHHJJJJJJJJJJJJJJJJJJJJJJJJJJJJJJJJJJJJJ
@521850/1
ctgatagagacgatttcaccagtggtcttcttgaacttcttcaattgacg
+521850/1
CCCFFFFFHHHHHJJJJJJJJJIJJJJJJJJJJJJJJJJJJJJJJJJJJJ
@5085619/1
gttatgtcgatgtcgaacccaaaaatgtaattaactttttttttgtctgt
+5085619/1
CCCFFFFFHHHHHJJJJJJJJJJJJJJIIJJJJJIIJJJJJJJJJIJHHH
@5085659/1
cctgacgcttagcaagtttcttagacttgccagttcccacttcacgacgc
+5085659/1
CCCFFFFFHHHHHJJJHIIJJJJJJJHIJJJJJHIHJJJJIJJJJJJJJJ
@6100057/1
ggtgttgaggcgcttgtggtggtgcacgcgcttgggcagaggga
+6100057/1
:814BAB:ABAFFAFFF<CCFCC@C@BA>?DFE;@F>9AEEE>/
@6654/1
ggaggcttgggcctgttttggtagcggcggcgcggtccgtgaggagcatg
+6654/1
@@@DDDDDFBFFFEHFHHIGGHIIIGA@D@<<>>=76;:28?2<C?<A>C
@3564510/1
cggactattagacaattaaacttatcgatctaaaaacacatacatgagtt
+3564510/1
?=?DDDDDBBHFHGEHIIIGHHHBHH@9FGHGFFGHIICGEFEFFGGIDF
@6100276/1
agttcgtgttgcaagacatgtaggaactgtccctcggagatgccgtcccg
+6100276/1
CCCFFFFFHHHHHJJJJJJJIJJJJJJJJJJJJIJJJJJJJJJJJJJJJJ
@3564562/1
actggctgcgctttataaaaggcagttgcagaaacatcaatattaagcat
+3564562/1
?BCFFFFFHHHHHJJJJJJJJJJJJIJJJJJIJJJJJJJJJJJJIJJIIJ
@522320/1
cctcttcctcgggttggaatgattctggtgggttgtcctgcagagcttgc
+522320/1
@CCFFFFFHHHHHHHJJIJJJIJJJJJJHHJJHJJJJJJGIJJJJJJJJJ
@7621497/1
ggaactgcttcacctgtggccggcggcacgcagacgccttgatgacctcc
+7621497/1
@CCFFFFFHHHGHJJIJJJJIIIJJIJJIIIIHHFFFDEDDDDDEDDDDD
@7621613/1
ggtggtgcacgcgcttgggcagagggaatctgattgtgctgttgtggaac
+7621613/1
CCCFFDDFHHHHHJJJJJJJJJIJJJHJJJJJJIJJJJJJJJJJHJJJJJ
@6604717/1
cgcaggttcaggcatctgcaccaagactggcgctcctgctggagatgtgg
+6604717/1
CCCFFFDFHHHGHJJJJJJJJJJJJJJJJJJJJJJJJJJJJJGIDHHHHJ
@3565209/1
ggcttattctgcatacctgccatgcgctggtaagcgctatggactgccgc
+3565209/1
CCCFFFDDFHHHHJJJJJJJIJIIJJJGIJIIGIIGIIJJJIGIJIGGHI
@6101000/1
ctgttgtggaactgcttcacctgtggccggcggcacgcagacgccttgat
+6101000/1
@@@BDEDADFBD3AFHHIHEHIIEEEFBDGHGGFGHGFDDAE?BBB;A>>
@3565269/1
caccagtggtcttcttgaacttcttcaattgacgcaagaagtaccagaaa
+3565269/1
@CCFFFFFHHHHHJJJJJJJJJJJJJJJJJJJJJJJIJJJJHIJJJJJJJ
@6605024/1
gaggaagtaggtgctgggcctcttgtatgcgaaggtgttgaggcgcttgt
+6605024/1
CBCFFFFFHHHHHIJJJJJJJJJJJIJJJJJJJJJDGGHIIJJJJJJJJG
@6605617/1
ctcataacgcagccagatgccaaagttcttgatcttcactgggctcttct
+6605617/1
CCCFFFFFHHHHHJJJJJJJJJJJJHGJJJJJJJJJJJJJIIJJJJJJJJ
@7622860/1
gcacgcgcttgggcagagggaatctgattgtgctgttgtggaactgcttc
+7622860/1
C@CDFFFFHHGGFIHIJHIIDHHIIIEBGGGHIIJHGIHHIGBFGIIJJJ
@1545638/1
gtaatccacttatcgagaaaggctataaaacatcactttcagataaataa
+1545638/1
CBCFFFFFHHHHHJJJJJJJJJJJJJJJJJJJJJJJJJJJJJJJJJJJJJ
@4581806/1
gtacccatagcaacaagatcagcgactgtcacacggtagcggaaggtggg
+4581806/1
CCCFFFFFHHHHGJIJJJJJIJJJJIJJJJIJIIJJDHIJJIIJJJHIIH
@1545832/1
catcaatttatcttcaaatgacgacaccacagttccagtctcaggcacat
+1545832/1
CCCFFFFFHHHHHJJJJJJJJJJJJJJJJJJJJJJJJJIJJJJJJJJJJJ
@1545887/1
gctgggcctcttgtatgcgaaggtgttgaggcgcttgtggtggtgcacgc
+1545887/1
CCCFFFFFHHHHHIJJJJJIIJJCFGHIIJJJJJJJJIJJJJJIIJJJJH
@4582223/1
gaggaaatgaggagtcactgtcaaggccagaatcttcattagacttgtct
+4582223/1
CCCFFFFFHHHGHJIIJJJJJJJHJJJJJJJJJJJJJJJJIJIJJJJGIJ
@6102340/1
cggtagcactgagtgacggcacctccgacactgaggtcacggtactcgcg
+6102340/1
?@@BDDBBHDDCFACEGDCDDHEHGG@FHHBEHEBBHGGIGE@FFEHIGH
@6102365/1
ggcaggttgaactcacaccattcaatttaaaagaaactgggtgcgtgcag
+6102365/1
CCCFFFFFFHFHFIIEHIEHIJIJIGIIJJJJJIGIJJJAHFHIIHIIGF
@4071981/1
cggaaagattataatatttctttagtttaagtccgtttttaaactatttt
+4071981/1
CCCFFFFFHHGHHJJJJJJJJJJJJJJJJIJGJJJJJJJJIJIJJJJJJJ
@3062420/1
tggtaagaaggtggcggccagaatctagacatgcacagctcttgcagcca
+3062420/1
CCCFFFFFHHHHHJJJJJJJJJJJJJJJJJJJJJJJJJJJJJJJJJJJJJ
@2050224/1
gttatgtaaccactccatactttgtttcatttaaatttacgggctatgcc
+2050224/1
CCCFFFFFHHHHHJJJJJJJJJJJJJJJJJJJJJJJJJJJJJJJJJJJJI
@4582777/1
gtcgaatttttagcatcgggcggtttgaatttctccaaaatttcgacgaa
+4582777/1
C@CFDDDDHHHDFEEIEFGJGDGHIIIIEHIHEIEHHIIGGIJHCCCBDB
@3062549/1
gggaaaattacactaattctatgcaaagtatagcttgtatttgttatgta
+3062549/1
CCCFFFFFHFHHHJJJJJJJGJJJJJJJHHJJJJJJJIJJJJJIIIJJJJ
@2050456/1
gtgtgttcaaggggatctgagaatggtttagattcacaattttgtccgct
+2050456/1
BBCDFEFFHHHHHJHIIIIIJIIJJJDHIJJHIJJIJJJJJJJJJJJJJJ
@1546797/1
gcctcttctaaagcaaacaatgagacctgtgcaacccatttgatgctgac
+1546797/1
CCCFFFFFHHHHHJJJJJJJJJJJJJJJJJJJJJJJJJJJJJJJJJJJJJ
@2050541/1
cttatcattaccaatcggtaaaggatctcttgtatacaaattatttctac
+2050541/1
CCCFFFFFHHHHHJJJJJIIJJJJJJJJJJJJJIJJJJJJJJJJJJJJJJ
@2556564/1
ggtgcacgcgcttgggcagagggaatctgattgtgctgttgtggaactgc
+2556564/1
?@@DFFFFHHHHHJJJJIIIJJJJIJJJJJJJJJJJJJJJJIJJJJJJJH
@3566455/1
cacagctcttgcagccatccaacaggattgcccatcaatttatcttcaaa
+3566455/1
@@@DBBDBFDHFH?FEHEBFHIEAHH;@B::?EFEHA<HHBHG<BD@GHC
@2050956/1
gctgttgtggaactgcttcacctgtggccggcggcacgcagacgccttga
+2050956/1
CCCFFFFFHHHHHJJJJJJJJJJJIJJJJJJJJJJJHHFFDDEDDDDDDD
@4583808/1
ggcattatatgtttgaatgcattttcaaaagattcacaacaaaaag
+4583808/1
CCCFFFFFHHHHHJJJJJJJJJJJJJJJJJJJJJJJJJJJJJJJJJ
@2557190/1
gtaagaaggtggcggccagaatctagacatgcacagctcttgcagccatc
+2557190/1
CCCFFFFFGHHHHJIIIJJJJJJJJJJJJJJJJJJJJJJJJJJGHIJJJJ
@3063511/1
cgttgatgtcgcaagatagtgagacattcactttttagtcataatcttca
+3063511/1
CCCFFFFFHHHHHJJJJJJFHHJJJJIJJJJJJJJJJJJJJJJJJJJJII
@2051297/1
gagtgattttgacgggtagctgatgtactaatgagtaataaaataataaa
+2051297/1
BCCDDFFFHHHHHJJJGIJJJJJJJJIJJJJJJJJHIIJJIJJJJJJJJJ
@2557330/1
gtgctgtctgtacattgaaaataaaaataaaaaaaatagcaggggttatt
+2557330/1
CBCFFFFFHHHHHJJJJJJJJIJJJJJJJJJJJJJJJJJJIJJJJIJJJJ
@4584045/1
gggcagtgctggggactccgggcgcagcaccagtcgtgctcgcagccgcg
+4584045/1
@@@DDD==AABBADH@BE@A:EEFHEDDDFHIGBCBHEEHAAH>>?=AB?
@4584168/1
ggttattgttatgtcgatgtcgaacccaaaaatgtaattaactttttttt
+4584168/1
CCBFFFFFHHHHHIJJJJJJJJJJJJJJJJJJJJIIJJJJJJJJJJJJJJ
@2557516/1
aggtgctgggcctcttgtatgcgaaggtgttgaggcgcttgtggtggtgc
+2557516/1
B@CDDFFFHHHHHJJJJIJJJJJIIJJEGHHJIJJIJJJJJHIIGHHEHI
@2051661/1
cagcgaaatagtcacacccacgttggttatcaagtggcttggtaggatcc
+2051661/1
CCCFFFFFHHHHHJJJJJJJJJIIJJGIJJJJJJIJJJJJBGFEGHBFEH
@4584455/1
gttaagaggtgttacctgcaacttggccaggttagggccaacagattgtt
+4584455/1
@@@DDD;BC=AFF@EFGBGCCAFHIAEH;FDHC@:?FBB:DH;BGGGFHG
@1036187/1
cacgacgcttcagcagagtgcacacaatggtgaactggcgttcatgcggc
+1036187/1
?@@DDDADFD8D?:EE@FCDBGFFIFIC<D?DF?FF>FDF@F@BFE@FF4
@3064061/1
cactaaacataaaaataatacattacgttaaatgccacgacgctcggaca
+3064061/1
?@@FFFFFGGHHHJJIJJJIJJJIJJJFHIIJJJJJIIJIJIJBGIEGGI
@7116956/1
cgccaatggatagatgtcatgcgcaagcgtgccctgtgcgccaccgacat
+7116956/1
CCCFFFFFHHHHHJJJIIJJJJJJJJJJJHJJJJJJIIJJJJJJJJJJJH
@1036317/1
cctctatactttgcattaaaataatgcccattttcacaggcaagggatcc
+1036317/1
CCCFFFFFHHHHHJJJJJJJJJJJJJJJJJJJJJJJJJJJJJJJJJJJJJ
@3064173/1
gttgttaagaggtgttacctgcaacttggccaggttagggccaacagatt
+3064173/1
CCCFFFFFHHHHDGHIJJJJJJJJJJJJJJJJJJFGIIIJJJJJJJJJJJ
@2558215/1
gcggtgtgcggttaggcgaagtacatgaccttcttggtgacggcgtgcac
+2558215/1
BCCFDDDDHHHHHJJJJJJJJHIJJJJJJJJJJJJJJFHIJJJJJHHFFF
@1036861/1
gtcaaattaaagaatcacgtcgaacactattctatgcttataccattaat
+1036861/1
CCCFFFFFHHGHHIJIJJJIJJIJIIJIGIJJJJJGIJJGIGGIGFHGIE
@2558799/1
cgttgatgtcgcaagatagtgagacattcactttttagtcataatcttca
+2558799/1
CCBFFFFFHHHHHJJJJJJHHIJJJJJJJIJJJJJJJJJJJJJJIIJIHI
@3064859/1
ggcagctcgaacacggttaccgggaattttgtttggtatctgataccgac
+3064859/1
CCCFFFFFHHHHFGIJFGHIIIIJHHJJJJEFHIGIJIJGHIIIGGIJJJ
@4585553/1
gctgattttgttaattatatcttttgttacattaccactgtttacctacc
+4585553/1
CCCFFFFFHHHHHJJJJJJJJJJJJJJJJJJJJJJJJJJJJJJJJJJJJJ
@2052990/1
tggcaatctttgcatggaatgttatctccaactcgcggagagtatcttct
+2052990/1
CCCFFFFFHHHHHJJJJJJJJIJJJJJJJJJJJJJJJJHIJJFHIJJJJJ
@2559434/1
gtcgagtagagccttagctgcggaatgcttagcttccttcttagagcgtc
+2559434/1
CCCFFFDDHHHHHJJIJJIJJJJJJIJJIJJJJJJJJJJJIJJJJJJJHI
@4072811/1
gttggtcttggttgaacggaactccaatcctttactcgaatagtcttttc
+4072811/1
CCCFFDFFHHHHHJIJJJJJJJJJJJJIJJJJJJJJJJJJJJJIJIJJJG
@2559520/1
agtataggctcaaaacctaacgacatcaatcaccagcttaaaagccaggt
+2559520/1
@BBDFFEFHHHHHJJJJJJJJJJJJJJJJJJJJJJJJJJJJJJJJJJJJ@
@7118498/1
cccattttcacaggcaagggatcctaacttcgcaaccactaattccagtg
+7118498/1
@@?AADDD?FHAFGAGHICGHGC@FDEEHDEFGIGGGGGEFGIIIEIGDG
@2559890/1
ctcagatgcaatttcttgcaagaattgcacaaagttgaagtccttgttgt
+2559890/1
CCCFFFFFHHHHHJJJJJJJJJIJJJIJJJJIIJHGGJGJJJJIJIJJJI
@2053543/1
cccaattaaaccttatattaatacaatggtgactattaaattctgtctct
+2053543/1
CCCFFFFFHHHHHJJJJJJJJJJJJJJJJHIIJJJJJJJJJJJJJJJJJJ
@5594212/1
ctaacttcgcaaccactaattccagtgataaattcactctagcacgtagt
+5594212/1
@@CFFEFFHHHHGIGIJJIHIHGIHIJGGGGGIIIGIIJJJEHGJIHHIH
@5594278/1
cacataagtaacttcaaatgattgctcagatgcaatttcttgcaagaatt
+5594278/1
C@CFFFFFHHHHHJJIJJJJJJJJJJJJJJJJJJJJJJJJJJJJJJJJJJ
@7623956/1
ctcttcttctggcagaccgtcagagctatcagattcttcatcgttgctgt
+7623956/1
CCCFFFFFHHHHHJJJJJJIJJJIJJJJJJJJJJJJJJJJJJJHIJJJJI
@2560745/1
caccagtggtcttcttgaacttcttcaattgacgcaagaagtaccagaaa
+2560745/1
CCCFFFFFGHHHHJJJJJJJJJJJJJJJJJJIJIJJJJJJJGHIJJJJJJ
@5594538/1
cgagctgctgccgaaagattagagtcgtcttctacttctgcttctggcac
+5594538/1
C@@DFFFFHHHFHFFEHGIJIHHIEFHHDGIIGHIIIIIHJJJHGGIBGG
@6103204/1
gttcaagttaaccgcaatgttggagcttggtacaaagcaaaggtcgggca
+6103204/1
CCCFFFFFHHHHHJJJJJJIIJJJJJJJJJIJJJJJJJJJJJJHIJJJJJ
@5594645/1
ctcctttcttttttggtggcttccccattttgacagcgtcttacttcacg
+5594645/1
CCCFFFFFHHHHHJJJHIJJJJJJJJJJJJJJJJJJJJIJJJJJJJJJJJ
@6103290/1
gtgcctgtagtatagactgggaagctcgctgcttggccatcttcttgttc
+6103290/1
CCCFFFFFHHHFHGIJHGIGGGIIJJJIJJGJJIIJJJJJJIJJJJGGII
@5594690/1
agtaaacataatactattgtttattctaagctctgagcccataccgtcat
+5594690/1
CCCFFFFFHHHHHJJIIJJJJJJJJIJIJJJJJJJIJJJJJJJIGHJIJI
@2561126/1
ctccttagaagttggttcctctttacaagtagactcatctttagcacttg
+2561126/1
CCCFFFFFHHHHHJJIJJJJJJJJJJIJJJJJJJJJJJJJJJJIJIJJJJ
@4074143/1
gtgggttgtcctgcagagcttgccacatcttgtaagcagcctgacgctta
+4074143/1
BBCFFFFFHHHHHJJJJJJJJJJJJJJJJJJJJJJJJJJJJJJJJJJJJJ
@6103627/1
ctggtacggtgttgacgcattttcaagttgtttgaactcatagacgggtt
+6103627/1
BCCFFFFFHFHHHJJJJJJJJJJJJJJIJJJJJJJJJJJJJJJJJJJJGI
@7624840/1
gtcgagtagagccttagctgcggaatgcttagcttccttcttagagcgtc
+7624840/1
CCCFFFFFHHHHHJJJJJJJJJJJJJJJJJIJJJJJJJJJJJJJJJJJIJ
@5595226/1
ctgagtgacggcacctccgacactgaggtcacggtactcgcggtacatgt
+5595226/1
??<DB2=BBC@CAEGGBHDHEFBFG9F;DBDDDAB?FEGGEAB:==CD;D
@9930/1
cactgagtgacggcacctccgacactgaggtcacggtactcgcggtacat
+9930/1
CCCFFFFDHHHHHJJJJJJJJJJJJJJJJJHIJJJJHIJJJJJJHHFFFF
@9968/1
gtgcctggctcccatgtcacggtagcactgagtgacggcacctccgacac
+9968/1
CCCFFFFFHHHHHJJJJJJJJJGIJJJJJJJJGHJJJJJJJJJJJJJJJJ
@524799/1
gccacaatctggtctggggaaaagatcctcatcttgtatagaggaggctt
+524799/1
CCCFFFFFHHHHFHIJJJJHIIIJIJJJJJIJJIJJHIIJJJJJIIJIJI
@10286/1
ctcatcttgtatagaggaggcttgggctcgctctccgaagggagcttgcg
+10286/1
CC@FFFFFHHHHHIDGGHGIIIIDHHHIIIIIIIII@DGGGGHIGIIGEH
@525132/1
ctggacaaggcactggcaacgaccaatcatggacttttcttcaatatcca
+525132/1
@@@@A;DB??A;??FE;FGCG1F<GCADDHAGFDDFGIFGC<FHFD4DHG
@525368/1
gtgttgaggcgcttgtggtggtgcacgcgcttgggcagagggaatctgat
+525368/1
BBBFFFFFHHHHHJJIJJJJIJIJJJJJJJJJJJJJJJIJHHHHFFFFFF
@10762/1
gtgacggcacctccgacactgaggtcacggtactcg
+10762/1
??;?:?A?CD:A;EEED@DB@3?D09:B@D?27DD6
@6104800/1
gtcgaacactattctatgcttataccattaatctccgcaactatttgacg
+6104800/1
CCCFFFFFHHHHHJJIJJJJJJJJJJJJJJJJJJJJJJJJJJJJJJJJJJ
@5086900/1
gccagatgccaaagttcttgatcttcactgggctcttctctgggatttcc
+5086900/1
CCCFFFFFHHHHHJHIJJJJJJJJJJJJJIIJJIIJJJJJJJJJJJJJJJ
@7626065/1
gtcagcccctacgatcatcactgccgtgtcctttatacatttcggcatgg
+7626065/1
C@BFFFFFHHFHGIJJJIJJIJJJJJGIIJIJJJJJJJJJJJIJIJJJIJ
@525889/1
gtttggacttggggtcgttccaatcctggttcatgatgaactcttgcagg
+525889/1
CCCFFFFFHGHHHJHHGJIJJJJJJJJJJJJIJJJJJIJJIIJIIJJJII
@6607665/1
gaagtcttcaagtttggtgtcttctttcattacaatgtcacattgtagct
+6607665/1
BBBFDFFFHHHHHJJJJHIIJJJJJJJJJJJJJJJJJJJJJJJJJJJJJJ
@7626206/1
tcctcatcttgtatagaggaggcttgggctcgctctccgaagggagcttg
+7626206/1
CCCFFFFFHHHHHJJJJJJJJJJJJGIJJJJJJJJJJJJIJJJJHJIJJI
@7626488/1
ctgcaaacatgccagttataaagcatagcccgaagtgctattggcacaca
+7626488/1
BCCFFFFFHHHHHJJGHIJJJHJIIJJJIJJIIIIFHIJGIJJJJJJIIG
@5087555/1
gacgatttcaccagtggtcttcttgaacttcttcaattgacgcaagaagt
+5087555/1
CCCFFFFFHHHHHJJJJJJJJJJJJJJJJJJJJJJJJJJJJJJJJJJJJE
@5087653/1
gcaacaagatcagcgactgtcacacggtagcggaaggtgggttcgtgaat
+5087653/1
CCCFFFFFGHHHHJJJJJJJJJJJJJJDHIJJJHIIJ=FHJEGIHHHFFF
@5087705/1
ccacaaattccaacccttgcgtttcaaaacaattcattttaggttcaagt
+5087705/1
CCCFFFFFHHHHHJJJJJJJJJJJJJJJJJJJJJJJJJJJJJJGHJJJJJ
@11968/1
ctcccatgtcacggtagcactgagtgacggcacctccgacactgaggtca
+11968/1
CCCFFFFFHHHHHJHIJJJJJJJJHIJJJJJJJJJJJJJJJJJJJJJHIH
@526643/1
cctcttcctcgggttggaatgattctggtgggttgtcctgcagagcttgc
+526643/1
CCCFFFFFHHHHHGHIJJJJJJJJJJJJGHJJHIJJJJJJJJJJJJJJJJ
@1547863/1
cccgtttagcagcttcatccagaggcaagcgctccaagttgcttggaggc
+1547863/1
CCCFFFFFHHHHHJIJJJJJJJJJJJJJJJJJJJJJJJJJJJJJJJJJJJ
@526772/1
ctgatcagccggagcagctccggtaagtttgtcgagtagagccttagctg
+526772/1
@CCFFFFFHHHHGIJJJGGGIJJHIIHBGCHIIJJJHHIJFGIJJJGIJB
@12400/1
gtggattttaatgttattattacagcatacataataaaattagaggaagt
+12400/1
BBBFFFFFHHHHHFHJJJJJJJJJJJIJJJJJIJJJJJIJJJJIIIIJJG
@6608552/1
tgtggaactgcttcacctgtggccggcggcacgcagacgccttgatgacc
+6608552/1
CCBFFFFFHHHHHJJJJJJJJJJJJJJJJIJJJHHHFFDDDDDDDDDEDD
@1548069/1
ggcaatacaacaacgacaagctgcaactgtacgaatgtgctcttgaggta
+1548069/1
@@@DADDEFFHDHIH?EFFDGBCGBDHB@GHD;DBGD9?DBBBHIC@?8=
@3065996/1
aacgcttattgtttcgatcttgttatacgtaaaacaaactcgtactaagg
+3065996/1
8B@FFFFFHHHHHJJJJJJJJJJJJJJJJIJJJJJJIJJJJJJJJJJJII
@1037203/1
cgggcagttcgtcaacaagacattactagctgagaatatttttttccgtt
+1037203/1
CCCFFFFFHHHHHJJJJJJJJJJJJJJJJJJJJJJJJJJJJJJJJJJJJJ
@1037325/1
gtctgttcgtctgtgcgcgctaatctcagaaacggctgatccgagttgga
+1037325/1
BBBFFFFFHHHHHIJJJJJJJJJJJJJJJJJJJJJJJJJJJJJFHEHHHE
@3568521/1
ctcatcttgtatagaggaggcttgggctcgctctccgaagggagcttgcg
+3568521/1
CCCFFFFFHHHHHJIJJJJJJJJGHIIJJJJJJJJJIIJJJJGGIJIJIJ
@4586815/1
tgtggaactgcttcacctgtggccggcggcacgcagacgccttgatgacc
+4586815/1
@@@FDDDDHGGFHIBFGHGIGDGCEFCFG:AHE<<49B8ABBB@>CC@>>
@527787/1
gacgatttcaccagtggtcttcttgaacttcttcaattgacgcaag
+527787/1
CCCFFFFFHHHHHJHIJIIJJJJJJJJJJJJJJJJIJJJJJJJJJJ
@1037602/1
cacataagtaacttcaaatgattgctcagatgcaatttcttgcaagaatt
+1037602/1
@@CFDFBDCDHDDEHGIIIIEGIIIIGHGIGHEHBHIGIGHIEHGHEHII
@527994/1
cgttcatgcggcaaacgcctattaacattatcatcgttctcagcatggta
+527994/1
BCCFFFFFHHHHHJJJJJJJJJJJJJJJJJJJJJJJJJJJJJJJJJJIHI
@1037892/1
cccgtttgcatatatgtcttgacatacatttttgaattatatccaaa
+1037892/1
CCCFFFFFHHHHHJJJIJJJJJJJIJJJJJJJJJHJJJJJIJJJJJJ
@1037893/1
ggcagagggaatctgattgtgctgttgtggaactgcttcacctgtggccg
+1037893/1
CCCFFFFFHHHHHJJJJJJJJJJJJJJIJJJJJJJJJJJJJJJJIJJJJJ
@2055299/1
ctcgggttggaatgattctggtgggttgtcctgcagagcttgccacatct
+2055299/1
C@CFFDDFFHFFHIGIIGIIDAFHIC@GIJIJJIIGHIGJJJIJJJJJJG
@1549754/1
ggcggccagaatctagacatgcacagctcttgcagccatccaacaggatt
+1549754/1
BBCFFFFFHHHHHJJJEHIJJJJJIJJJJEIJJJJJJJJJJJJJJJJIJJ
@1549799/1
tgtcacggtagcactgagtgacggcacctccgacactgaggtcacggtac
+1549799/1
CCCFFFFFFHHHHJJJJJHJJJJJJJJJJJJJJJJJJJJJJHIJJJJGHH
@4587734/1
ggacttttcttcaatatccacataagtaacttcaaatgattgctcagatg
+4587734/1
CCCFFFFFHHHHHJJIIJJJJJJJJJHIGJJJJJJJJJJJJJJJJJJJJJ
@2055527/1
ctgcagatgactgtgcatccttgctagtaagtcctgagccatagcaaaca
+2055527/1
CCCFFFFFHHHHHJJJJJJJJJJJJJJJJJJIJJJIIJJJJJJJJJJJJJ
@1038442/1
cctgatagagacgatttcaccagtggtcttcttgaacttcttcaattgac
+1038442/1
CCCFFFFFHHHHHIJJJJJJJJJJJJJJJJJJJJJJJJJJJJJJJJJJJI
@3067706/1
gtcgcaagatagtgagacattcactttttagtcataatcttcagatactc
+3067706/1
C@CFFFFFHHHHFHGIIIGHIIJIIIIJJGJJJJJIJJIJJGGIGJJJJI
@3067747/1
agagggaatctgattgtgctgttgtggaactgcttcacctgtggccggcg
+3067747/1
@@CFFFFFGHGDHGIHHIGIGCGHIIIGIIGI>FHIGGDH@DFHGIBFEB
@1550714/1
gcaagaagtaccagaaacgggacttagccacaatctggtctggagagaag
+1550714/1
CCCFFFFFFHHHHJJJJJJJJJJJJJJJJJJJJJJJJJJJIJJGIIJIIJ
@2056235/1
ggcgatgagagcccacgatgtaagtgcttcgggcttcaacagcttgttag
+2056235/1
@@@DFFDDHCFDFHGIIGIHJJIJEEGGIIJJIJJJJJIIJJIJJJFHAA
@6609102/1
gtgggtagtaagcgcacgaccatttttttctacatttcattatttttgat
+6609102/1
@B@FFDDFHHHHHIEHIJIIHGIJJJJIJGIJIIHIJEIJJJJJJIJICH
@13381/1
cttgcgtttcaaaacaattcattttaggttcaagttaaccgcaatgttgg
+13381/1
@@@FADD?DFFDFEEGIIIGHEEHDHIICFCE>FGHIIEGHIAEHHFDGI
@6106094/1
ggcactgcagctcgtccgacccgaagtggttgtcgtcccacagcacgtgg
+6106094/1
?@@DFDEDHHHHFIGIIEDHGIJAHG??B?6?@CHBCFGGII@EHI<.6;
@13692/1
agtaggtgctgggcctcttgtatgcgaaggtgttgaggcgcttgtggtgg
+13692/1
<BBFFFFFHHHHHJJJJJJJHIJJJJHJJJDHHIJJJJJJJJIJIJJHFH
@7627170/1
ctggttcatacggcgcgcggtcgcctccttgatgcattgcgtcagaatgc
+7627170/1
@C@DFFBDHDFHDA@?EDGIFHIIIIIIIIGIBHEHHHHAB=>AA>>AC>
@6106318/1
gtcaatacactggatctcctcagtaggatggcaaagagacgaagcgcgcg
+6106318/1
B@BFFFFFHHHGHJIHIJJJJIJHIJJJJJJJJJIJJIIIJGGIGHIJJI
@6106319/1
gacgacgacactgtacagttagaaatgttacaacctctatactttgcatt
+6106319/1
CCCFFFFFHHHHHJHHIJIJJJJJJJJJJJJJJJJJJJJJJJJJJJJJJJ
@6609490/1
ctaatcaatcggccttttatatttgttaactgtccttcattgagggtcgg
+6609490/1
CCCFFFFFHHGHHJJJJJJJIJJJJJJJJJJJJJJJJJJJJJIJJJIJJJ
@7627240/1
ggtgcgtgcaggatcctcgtcattgcctggcatacaaggcaaagcaccga
+7627240/1
BCBFFFFFHHHHHJJJJJJJJJJJJJJIJJJJJJJJJJJJIJJJJJJJJI
@5596279/1
cccttgcgtttcaaaacaattcattttaggttcaagttaaccgcaatgtt
+5596279/1
CCCFFFFFHHHHHJJJJJJJJJJJJJJJJJIJJJJJJJJJJJJJIJJJHJ
@6106796/1
tcttggttgaacggaactccaatcctttactcgaatagtcttttctaact
+6106796/1
CCCFFFDFHHGHHIJIJJJIIJJJJJJJJJJJJJJJJIIIJJJJJJJJJH
@14512/1
tgttgaggcgcttgtggtggtgcacgcgcttgggcagagggaatctgatt
+14512/1
BCBFFFFFHHHHHJGIJHJHGGIJJJJJJJJJJJJJJJJJHGGHFFFFFF
@6107059/1
ctggaatccgtgtcgacggcgatgagagcccacgatgtaagtgcttcggg
+6107059/1
CCCFFFFFHHHHHJJJJJJJJJJJJJJJJJJJJJIJJJHHHHHHHFFFFD
@7627925/1
agagaagatcctcatcttgtatagaggaggctt
+7627925/1
@@<DDDD;FFHDHIGGICGIGG@AHEF@FHGHC
@6107139/1
gccatgtaccacgcctgggatgccacccggcaccactcccgggtgaggat
+6107139/1
CCCFFFFFHHHHHJJJJJJJJJJJJJJJJJJJJJJJJJJJJJJFHHIHHH
@4590670/1
tggagtgagcacgggctctgtgcctggctcccatgtcacggtagcactga
+4590670/1
CCCFFFFFHHHHHJJJJJJJJJJJJJJJJJJJJJJJJJJJJFHJJJJJJJ
@7628257/1
ggaagtaggtgctgggcctcttgtatgcgaaggtgttgaggcgcttgtgg
+7628257/1
CCCFFFFFHHHHHJJJJJJJJJJJIJJJJHGHICGHIJGIJIJJJIJJJJ
@7628379/1
tcataacgcagccagatgccaaagttcttgatcttcactgggctcttctc
+7628379/1
=@@DDDBDAHFHBFBDCC4FH@?E??B?CGIEGHGEFGHGECHEEGHGGC
@4591014/1
gtaagcttgacgaataatttacactctacgatcatatacaacttgaaaac
+4591014/1
BB@FFFFFHHHHGJJJJJJJJJJJJJJJJJIIJJJJJJIJJJJJJIIJJE
@4591230/1
cgcagccagatgccaaagttcttgatcttcactgggctcttctctgggat
+4591230/1
@CCFFFFFHHHGHJJIJJIIJJJJJJJJJJJJJIHIJJJJJJJJJJJJIJ
@4591347/1
gagagaagatcctcatcttgtatagaggaggcttgggctcgctctccgaa
+4591347/1
CCCFFDEFHHFCDH>GHHGHHHHIICGIIIBHIIE=FBHEGIIGGGIIGH
@6610979/1
gtgcacgcgcttgggcagagggaatctgattgtgctgttgtggaactgct
+6610979/1
CCCFFFFFHHHHHIJJJIHIIJDFHJJJJJJJIIJJJIIJIJJJIJJJJI
@4591864/1
ctgtaggtggcgagtcccccctcagccaggccggggaacatgcggaacaa
+4591864/1
BCCDFFFDHHGHGJHIIJJJJJJJJJJJJJJIJJJJHHHFFFFDDDDDDD
@5090470/1
cgtgaatataagtggcaaaggtagtaagtcagctgttccacttcatcatc
+5090470/1
CCBFFFFFHHHHHJJJJJJJJFHJIJJJIIJJJJJJJJJJJJJJJJJJJJ
@7629238/1
tcataatcttcagatactccaaagcattctgggctgcagatgactgtgca
+7629238/1
B@CFFFFFHHHHHJJJJJJJJJJJJJJJJJJJJJJJJJJJJJJJJJJJIJ
@4592011/1
cgaacattctatgcttataccattaatctccgcaactatttgacggattt
+4592011/1
CCCFFFFFHHHHHJJJJJJJJJJJJJJJJJJJJJJJJJJJJJJJJJHJJJ
@5090906/1
ctgagtaaaacaatccgaatctaatattacataactaatcctaggaccat
+5090906/1
CCCFFFFFHHHGFIHJJJIJJJJJJJJJIJGIJIJJGHIJJJJJJIJJJJ
@4592380/1
catcttgtattcaaaagaaaacctagaatcactggttcaaattcaaataa
+4592380/1
CCCFFFFFHHHHHJJJJJJJJJJJJJJJJJJJJJJHIJJJJJJJJIJJJJ
@7119442/1
atcattttgtcaacgaactcttctgaagtatttgtttacaagacaacaca
+7119442/1
CCCFFFFFHHHHHJJJJJJJJJJJJJJJHHIJJJIJJJJJJJJJJJJJJJ
@4074594/1
catacataataaaattagaggaagtaggtgctgggcctcttgtatgcgaa
+4074594/1
CCCFFFFFHHHHHJJJJJJJJHIIIJJJHIJJJJJIIIGIJJJJJJJJGH
@16939/1
cccattttgacagcgtcttacttcacgtggtagcgttatcactgtcttta
+16939/1
CCCFFFFFHHHHHJJJJJJIJJJJJJJGHJGHIJJIJJJJJJJJIJJJJI
@4074787/1
tcagcacagaatagtcgcgtgtgatgccgcttttgcaccacaataaacgt
+4074787/1
@@@DDDDDFHFDD<<A@FHFGEGG9:DFHHGHIHEHHHIEHGIIIIIIFH
@3570485/1
gcatacataataaaattagaggaagtaggtgctgggcctcttgtatgcga
+3570485/1
@@@ADFFDHFHGDEHIEFHBGGEHHCCHGADGIIGGGEGDFDH?B?DFA?
@3069227/1
ggagcttggtacaaagcaaaggtcgggcagttcgtcaacaagacattact
+3069227/1
?@@DDFFFGFBHBGHGIIIIIIIIIIIIGGHIGIDFHIIIIIGIGIIIII
@4075216/1
gtccggaacatcaaatatcttgacttggcaaagagttgtcgatatgtgga
+4075216/1
CCCFFFFFHHHHHJJJJJJJJJJJJJJJJJJIJIJHIJJJJIJJJJHIIH
@529837/1
cactgagtgacggcacctccgacactgaggtcacggtactcgcggtacat
+529837/1
CCCFFFFDHHHHHJJJJJJJJJJIJJJJIJHIIJJJHIIJJIJJHEDFFF
@7120246/1
cactctgcaatcctgcctcacatgattcatccacaaattccaacccttgc
+7120246/1
CCCFFFFFHHHHHJJJJJJJJJJJJJJJIJJJJJJJJJJJJIJJJJJJJJ
@2057340/1
actccgccctcttcctcgggttggaatgattctggtgggttgtcctgcag
+2057340/1
@@@FFFFFFFHHGJIJIJJIIJIJGGIJGIJIJJIDGIJGHIJJIJJEGG
@4075876/1
actaattccagtgataaattcactctagcacgtagttctcagcttccctg
+4075876/1
CCCFFFFFHHHHHJJJJJJJJJJJJJJJJJJJJJJIJJJJJJJJJJJJJJ
@7120998/1
atattttaagatgaaatgttaccccaaaagctgcgctattcatttgcgca
+7120998/1
@C@DFFFBBFHADGIIIIDCHG?GDHHIHIEIIEIIIGHIGHGIIIIIIG
@530581/1
cagtaatagtacaagtgaaaagtcacttgccgatggtagaataaggatta
+530581/1
CCCFFFFFHHHHHJJGHJJJJJJJJJJJJJJJIJJJDFHJJJJJJJIJJJ
@3571538/1
accataactcgtgtttaccctgcacgaagaaatttgaatctatttatcat
+3571538/1
CCCFFFFFHHHHHHIJJJJJJJJJJJJJJJJJJJJJIJJJJIJJJJJIJJ
@2057503/1
ggtcacgatacctttcttcctagtataatgtatccttctatcaccatact
+2057503/1
BCBFFFFFHHHHHJJJJJJJJJJJIJJJJJIJJJJJJJJJIIJJJJJJJJ
@4076174/1
acgggctctgtgcctggctcccatgtcacggtagcactgagtgacggcac
+4076174/1
CCCFFFFFHHHHHJJJJJJJJJJJJJJJJJJGIJJJJJJJJHIJJJJJJJ
@530949/1
cacgggctctgtgcctggctcccatgtcacggtagcactgagtgacggca
+530949/1
CCCFFFFFHHHHHJJJJJJJJJJJJJIJJJJJHIJJJJJJJJHHIJJJJI
@1040652/1
ctctagccgatacgattatgaagacgaagcggacgtcacggtaagcattc
+1040652/1
CCCFFFFFHHHHHJGGHIJJJJJJJIGIIJIJHJIFHIJHHEHFFFFFEC
@3070632/1
tggagcttggtacaaagcaaaggtcgggcagttcgtcaacaagacattac
+3070632/1
CCCFFFFFHHHHHJJJJJJJJJJHJJJJJJIGIJJJJJJJJJJJJJJJJJ
@531222/1
ctcataacgcagccagatgccaaagttcttgatcttcactgggctcttct
+531222/1
CCCFFFFFHHHHHJJJJJJJJJJJJHIJJJJJJJJJJJJJJJJJJJJJJJ
@3572257/1
gtctaaccgactaatgtaaatgcgccattagactagttaattaaatgaat
+3572257/1
CCCFFFFFHHHHHJJJJJJJJJJJJJJJJJJJJJJJJJJIJJJJJJJJJJ
@4076753/1
tattcgtgaaaaccgcatccaatacggatcagccgtttctgagattagcg
+4076753/1
@CCFDEFFFFHHHGIIIIJIIJJJJJIJIJIJJGGFHIGIIEGIIJI;CB
@2058315/1
cagctccagcatgatcctatccgtgtagccttggagaccatcttcatcca
+2058315/1
CCCFFFFFHHHHHJJFIJJJJJJGIJJJJJJJJJJJJIIGIJJJJJJJJJ
@4076987/1
gtacgaatgtgctcttgaggtacttgaacatgggatccacttggtcaggc
+4076987/1
CCCFFFFFHHHHHJJJJJJJGFIJJJJJJIJJGI;HIJIJJJIJHIJJJJ
@2563979/1
tgatgccgaggtcgacagtagtgcctgcggggatatttccagactttccc
+2563979/1
CCCFFFFFHHHHGJIJIJJIJJJJHIJJJJJJHHHHFFFFFFFDEEEEDD
@1551253/1
cccaaatacggcgagacccataataattaaggagatccctctattgagct
+1551253/1
CCCFFFFFGHGAFGIIIIIIEGGHIGIJGGJJHGGGGIIIIGIJGJIJJJ
@3572960/1
gactcataacgcagccagatgccaaagttcttgatcttcactgggctctt
+3572960/1
CCCFFFFFHHHHHJJJJJJJJJJJJJJGIJJJJJJJJJJJJJIHIIJJJJ
@2058893/1
ctatcggctccgatttgtcgtcccaaggaaactccttgttaagtctcttc
+2058893/1
CCCFFFFFHHHHHIJJJJIJJIIIJJJJJJIIIJJIJJJJJJJHJJJJJH
@2564340/1
gtcatattatgtgagtacgaagcattgtctgtttataaaataattaacaa
+2564340/1
CBCFFFFFHHHHHJJGHJJJJJJJJJJJJJJJJJJJIJJJJJJJJIJJJJ
@1551728/1
gttgtcaataaactattggcgattcatacagtcgaattacatgacatcaa
+1551728/1
@?@DDDEFHHBFHEEGGGGIIIIIFIIFIIGIB@HIIIIIIIIIGIGGGI
@2564789/1
gtcacggtactcgcggtacatgttgtgtacacctgagcgagactcataac
+2564789/1
CCCFFFFDHHHHHJJJHIIIJJIJJJJIIJBBDGHIJJJJJJJJJJJJJJ
@1552293/1
tagctttgacagtgtaaaacttctccgatatctccaatccaaaccgtttg
+1552293/1
CCCFFFFFHHHHHIHIJJJJJJJJJJJJJJJJJJJJJJJJJJJJJJJJJJ
@5091037/1
agagaagatcctcatcttgtatagaggaggcttgggctcgctctccgaag
+5091037/1
;BBFFFFFHHHHHJJJJJJIIJJJJJJJJJJJJHIJJJJIIJJJJJJIJI
@6108834/1
gtctattatagtttcaaaaaaactgtttcacataaataggtgagaagtgt
+6108834/1
CCCFFFFFHHHHHJJJJJJJJJJJJJJJJJJJJJJJJJJJGHJJIIJHIF
@5598317/1
ggtaagacacggatcgcatacaccgtgaatataagtggcaaaggtagtaa
+5598317/1
@??DDB>DFHDADGGIHIIFEGGIGHGEIGIGGIIBGGHGFHGH?CHHHI
@5598647/1
cgatgaagttttggaatccctatttttttcgtaggtatttgcggtgaatt
+5598647/1
BBBFFFFFHGHHHJIJIJIJJEHJJJJJJJJDHIJGGHIJJJJIIIHIIJ
@6612902/1
tgggaagtggtgataaagataagtataggctcaaaacctaacgacatcaa
+6612902/1
CCCFFFFEHHFFHJJJJJJJJJJHIJJJJJJJJIJJJJJJJJJJJJJJJJ
@1553178/1
gtgcgatgttttacaagggcaggttgaactcacaccattcaatttaaaag
+1553178/1
?=1ADD?DA:ADBFG@GE1C;@<<C9CD<EFDFDFFE9B99?D<?0B?D9
@7121855/1
actgagtgacggcacctccgacactgaggtcacggtactcgcggtacatg
+7121855/1
CCCFFFFFHHHHHJJJJJJJJJJJJJJJJHIJJJJFHJJJJJJHEEFFFF
@6613350/1
gcttggtacaaagcaaaggtcgggcagttcgtcaacaagacattactagc
+6613350/1
CCCFFFDEHHHHHJJJJJJIIJJJJJJHIJJJJJJJJJJJJJJJJJJJJJ
@5599113/1
cataataaaattagaggaagtaggtgctgggcctcttgtatgcgaaggtg
+5599113/1
CCCFDFFFHHHHHJGIIGIJJJIJHGHGIJGIIJIJIJIIIJJIFFDHBF
@5599237/1
cactgagtgacggcacctccgacactgaggtcacggtactcgcggtacat
+5599237/1
C@CFFFFDHHHHHIJJJJJJJIIJIJJGIIDHHIJJGIJJJJJJHEEFEF
@5599294/1
gacgtcttccgctttcatcatctattggattgtttatcctgtcaactgaa
+5599294/1
@<@FDDDDCFAHHBGGGIIIGIGAAHIEEHHEGGGIIIEIGHGGGIGIII
@6110040/1
ccagttataaagcatagcccgaagtgctattggcacacaggcataatgcc
+6110040/1
CCCFFFFFHHHHHJJJJJJJJJJJIJJJJJJJJJJJJJJJJJJJJJJJJJ
@5092537/1
gcaagaagtaccagaaacgggacttagccacaatctggtctggagagaag
+5092537/1
CCCFFFFFFHHHHJJJJJJJJJJJJJJIJJJJJJJJJJIJJJJIIHIGII
@6613874/1
gtgtgctagttacataatatctactaaactataaccaaagtgacatttgc
+6613874/1
CCCFFFFFHHHHHJJJJJJJJJJJJJJJJJJJJJJJJJJJHIJJJJJJJJ
@7631724/1
gtggccccgttggatatagcgctgttagttacataaaacaaggaaactta
+7631724/1
CCCFFFFFHHHHHJJJJJJJJJJJHJJJJJJJJJJJJJJJJJJJJJJJJJ
@1554146/1
cttaggtcttacattacattgattttaagttcaaaactagacaaaataca
+1554146/1
CCCFFFEFHFHHHJJJJJJJJIJJJJJIJIHJJJIJJJJJJJIJJJIJJI
@7631991/1
ctatactttgcattaaaataatgcccattttcacaggcaagggatcctaa
+7631991/1
CCCFFFFFHHHHHJJJJJJJJJJJJJJJJJJJJJJJJJJJJJJJIJJJJI
@7631996/1
ctccatactttgtttcatttaaatttacgggctatgccacttatcctcgc
+7631996/1
CCCFFFFFHHHHHJJJJJJIJJJJJIJJJJJJJJJJJJJJJJJJJJJJJJ
@7122801/1
gtggatagctggacaaggcactggcaacgaccaatcatggacttttcttc
+7122801/1
CBCFFFFFHHHHHJJJJJJJJJJJJJJJJJJJJJJJJJJJJJJJJJJJJJ
@5092875/1
gtggtggtgcacgcgcttgggcagagggaatctgattgtgctgttgtgga
+5092875/1
@CCDFBDDHFHFHIJIIJJJJJJIFHIIJGIJIJJGIIGHIIIEHGIIIJ
@7123004/1
tctgtttcttggcatctatagatgtcggtggcgcacagggcacgcttgcg
+7123004/1
CCCFFFFFHHHHHJJJJJJJJJJJJJJJHJJJJJJJJJJJJJJJJJJJJJ
@7632248/1
caccagtggtcttcttgaacttcttcaattgacgcaagaagtaccagaaa
+7632248/1
@@@DDFFFGHFHGFHIGIIGHHIIIIIGIIIFIIIIIIIGIDHGI@FFHE
@5093046/1
catgtaccacgcctgggatgccacccggcaccactcccgggtgaggatgc
+5093046/1
C@CFFFFFHHHHHJJJJJJJJJJJJJJJJJJJJJJJJJJJJHIIIJJHHH
@6614717/1
aggtcgggcagttcgtcaacaagacattactagctgagaatatttttttc
+6614717/1
;?<DFFFFFHHHHBEHHHIIIIIIIIIGGIIGGCHGIIIGIGHGIIIGII
@7632675/1
gaggcttgggcctgttttggtagcggcggcgcggtccgtgaggagcatgc
+7632675/1
@@CFFFFFHHHHHIHHIJJJGIJJIJGJJBBABD7=@=<?8<A8?<ACD9
@6614965/1
tgtggtcattacactccaatctatatcgtaaccattgtcttctttgacgg
+6614965/1
BCBFFDFFHHHHHJJJJJJJJJJJJJJJIJIJJJJJJJJJJJJJJIJJJJ
@3071945/1
cccgtttagcagcttcatccagaggcaagcgctccaagttgcttggaggc
+3071945/1
CCCFFFFFHHGHHJJJJJJJJJJJJJJJJJJJJJJJIJIJJJJJJJJJJJ
@6615386/1
gcaagaagtaccagaaacgggacttagccacaatctggtctggagagaag
+6615386/1
CCCFFFFFFHHHHJJJJJJJJJJJJJJJJJJJJJJJJJIIJJJJJJJJJJ
@4593077/1
cgacataagatgcgaaggtaacattattgacgagtgctgatcttaagtct
+4593077/1
CCCFFFFFHHHHHJIJJJGHIJJJJJJJJJJIGIHHJJJJJJJJJJJJJJ
@5094366/1
gatggagtgagcacgggctctgtgcctggctcccatgtcacggtagcact
+5094366/1
CCCFFFFFHHHHHJJJJJJJJJJJJJJJJJJJJJJJJJJJJJJFHJJJJJ
@7633719/1
agcatacataataaaattagaggaagtaggtgctgggcctcttgtatgcg
+7633719/1
CCCFFFFFHHHHHJJJJJJJJJJJJJIJJJIJIIJJJJJJJJJJIJJJJJ
@6615889/1
gtgctgggcctcttgtatgcgaaggtgttgaggcgcttgtggtggtgcac
+6615889/1
C@CFFFFFHGHHHJJIJJJJIFHHI?ECFHGHJDHIIGIDHGGGHBGHIG
@3072918/1
cgaatatattgtgggatgcttaaatttacatttagtgttggtttcatgtc
+3072918/1
@CBFFFFFHHHHHJJJJJJJJJIJJJJJJJJJJJJHHIJJJJJJJJJJJJ
@3073044/1
cctgagccatagcaaacagccactggcaatgtggatagctggacaaggca
+3073044/1
CCCFFFFFHHHHHJJJJIJJJJJJJJJJJJJHIJJJJJJJJJJJJJJJJI
@2059828/1
gtagcactgagtgacggcacctccgacactgaggtcacggtactcgcggt
+2059828/1
CCCFFFFFHHHHHJJJJJJJJJJJJJJJJJJJJJIJJJJJHIJJJJJHFB
@2059914/1
cactattctaagattgtgtaggtaatattattaaacgaagaacatgcggc
+2059914/1
@@@FFFFFHFFBFHGIHGGEHHHHGHHJIIIIJJIGGHGIIDHFHHIEHG
@533847/1
gtcaatgaaacggtgggtagtaagcgcacgaccatttttttcctacattt
+533847/1
CCCFFFFFHHHHHHHJJFHIIJJJIJJJJJJJJJJJJJJJJHHHHHHHFF
@1042915/1
gggaatctgattgtgctgttgtggaactgcttcacctgtggccggcggca
+1042915/1
CCCFFFFFHHHHHJJIJJJJJHIJJJJJJJJJJJJJJJIJJJJJJJJHFD
@4078609/1
acactataatttattgtaggtagcgacatgttcggtgttgaattgttttt
+4078609/1
CCCFFFFFHHHHHJJJIJJJHJJJJJJJJJHIJJJFHHIJJJJJJGIJJJ
@4594281/1
ctgcaaacatgccagttataaagcatagcccgaagtgctattggcacaca
+4594281/1
CCCFFFFFHHHHHJJIJJJJJJJJJJJJJJJJJJJGIIJJJJJJJJJJJJ
@1043564/1
gtggaactgcttcacctgtggccggcggcacgcagacgccttgatgacct
+1043564/1
CBCFFFFFHHHHHJJJJJJJJJJJJJJJJJJJJHHFFFDDDDDDDDECDD
@17426/1
gctgtctgtacattgaaaataaaaataaaaaaaatagcaggggttattgt
+17426/1
@@@DDD?DHDDBC?FDDGCHDFDAAFHC@9FE@GEHIIGICG@7<FHII@
@4079536/1
gtggtggtgcacgcgcttgggcagagggaatctgattgtgctgttgtgga
+4079536/1
BBCFFFDDHHHHHJJJJJJJJJJJIJJJIJJJJJJJJJIJJJJJJJHIJI
@1044110/1
cgtgaatataagtggcaaaggtagtaagtcagctgttccacttcatcatc
+1044110/1
CCCFFFFFHHHHHIJJJJJJJCHIGIJJIGIJJJJJJJJJJIJJJJJJJJ
@17956/1
gtgtcttcaacggaagagattccatttcccgtttagcagcttcatcc
+17956/1
@@<DDDDDAHDDDEBFHGGIBHIDDHGIIGDHEGBGIIEADGHGG><
@5601094/1
ggctcccatgtcacggtagcactgagtgacggcacctccgacactgaggt
+5601094/1
CCCFFFFFHHHHHJJJHIJJJJJJJJIJJJJJJJJJJJJJJJJJJJJJJE
@1044384/1
ctccgatttgtcgtcccaaggaaactccttgttaagtctcttttgctgca
+1044384/1
CCCFFFFFHHDHHJJIJJJJJJJJJJJJJJJJJIJJIJIIIJJJIJJJJJ
@5601157/1
cctcgacgagcaagtagttcttgaagcacagacacaggtgtcttcaacgg
+5601157/1
CCCFFFFFHHHHHJHJJHIJJJJJJJJJJJJJJJJJJJGHHIJJJJJJJJ
@4595774/1
gtggcgaagttttgttcacgttctttgcttgaacacactgtgtcgccatt
+4595774/1
BB;DDFFFHFHHHJJJIJJJJJJJJJJJJJIJJIJJJJJIHGIIIJJJJI
@4080137/1
ggagaagatcctcatcttgtatagaggaggcttgggctcgctctccgaag
+4080137/1
CCCFFFFFHHHHHJJJJJJJJJJJJJJJJJJJJGHJJJJJJJJJJJJJJJ
@3576026/1
gacgacaccacagttccagtctcaggcacattgccattagtagactgatc
+3576026/1
CCCFFFFFHHHHHJJJJJJHIJJGJJJJJJJJJJJJJJJJIJJJJJJJJJ
@18899/1
gtcctatctcaaaacatgaagacctcacagggtcactcccagcttcggga
+18899/1
CCCFFFFFHHHHHJJJJJJJJJJJJJJJJHIJFHIJJJJJIJJJJJJJJJ
@18981/1
ggatggagtgagcacgggctctgtgcct
+18981/1
?@@D?D8:A3CFFAF8EDAF=FIGFFI9
@4080582/1
ggcctcttgtatgcgaaggtgttgaggcgcttgtggtggtgcacgcgctt
+4080582/1
@@CDDFFFHDDHHIIJIJJHH?EFHIGEHGIJEDHIFHG;CHGGGHHHFD
@1045236/1
gagagaagatcctcatcttgtatagaggaggcttgggctcgctctccgaa
+1045236/1
C@CFFFFA>FHDHHHIIIIIHIIIIEDHCHGIGIDC=DGGB<FFHDBAHH
@5602130/1
gccagttcccacttcacgacgcttcagcagagtgcacacaatggtgaact
+5602130/1
CCCFFFFFHHHHHJJJJJJJJJJJJJJJJJIJHHIJJJJJJJJJHHIJJJ
@3576643/1
cagcatacataataaaattagaggaagtaggtgctgggcctcttgtatgc
+3576643/1
CCCFFFFFHHHHGIJJJJJJJJJJHJJFHIJHHHIIIIIHJJIJJGIIJJ
@4080837/1
cctcttcctcgggttggaatgattctggtgggttgtcctgcagagcttgc
+4080837/1
CCCFFFFFHHHHHHIJJJJJJJJJJJJJFHIJGIJIJJJJJJJIJJJJJJ
@2567354/1
catcaatttatcttcaaatgacgacaccacagttccagtctcaggcacat
+2567354/1
CCCFFFFFHHHHHJJJJJJJJJJJJJJJJJJIIJJJJJJJJJJJJJJJJJ
@2062767/1
cggtacctggttaaatagtttatttcgtgtttttgtcacatatttgtgtc
+2062767/1
BCCDFFFFHHHHHJJJJJIJJJJJJJJIIHIJJJJJJJJJJJJJJJIJJJ
@19567/1
gcttcacctgtggccggcggcacgcagacgccttgatgacctccactttg
+19567/1
CCCFFFFFHHHHHJJJJJJJJJJJJJJJHHHFFDEEEEEEDDDDDDDDDD
@2567491/1
aggggttattgttatgtcgatgtcgaacccaaaaatgtaattaacttttt
+2567491/1
@@CFFDFFHHHHHJJJHIJJJJJJIHJJJJJIJIJJJIIJJJIJJHJJJJ
@19721/1
tcacctgtggccggcggcacgcagacgccttgatgacctccactttgatg
+19721/1
CCCFFFFFHHHHHJJJJJIJJJJJJJJHHFFFFEEEEEEEDDDDDDDDDD
@1045748/1
cttccccattttgacagcgtcttacttcacgtggtagcgttatcactgtc
+1045748/1
CCCFFFFFFGDFHIIJGHIHIEGGIEHIGGG?DGFHGGH@FGHIJICHFH
@1045832/1
cactaattccagtgataaattcactctagcacgtagttctcagcttccct
+1045832/1
CCCFFFFFHHHHHIJJJJJJJJJJJJJJJJJJJJJJJJJJJJJJJJJJJJ
@3577081/1
ctgtttataaaataattaacaactaatgttttccaaacaaacacaagcaa
+3577081/1
@CCFFFFFHHHHHJJJJJJJJJJJJJJJIJJJJJIJJJJJJJJJJJJJJJ
@2567762/1
ggcagtgctggggactccgggcgcagcaccagtcgtgctcgcagccgcgg
+2567762/1
BCCFFDFFHHHHHJJJJJJJJJJJJJJJJJJJHIJHIHHIJHHFFFDDDD
@6112451/1
ctccaatccaaaccgtttgaaatctcggttttgcgagtacttcatattag
+6112451/1
CCCFFFFFHHHHHJJGIJJIJJJJJJJJHHIJJJJJJ@FHIJJJJJJJJJ
@2063239/1
ggcaggttgaactcacaccattcaatttaaaagaaactgggtgcgtgcag
+2063239/1
CCCFFFFFHHFHHJJJJJJJJJJIJJJJJJJJJJJJJJJJJGHIJIIIJJ
@2063247/1
acgatcatcactgccgtgtcctttatacatttcggcatggcgatcatgtc
+2063247/1
@BBFFFFFHHHHGJJJHIIJJJJJIJJJJJJJIJJJJJJJJJJJJJJJII
@2568073/1
caacaatttctctattcacctttctaggacatttatctggctgtatgttt
+2568073/1
@@@DDFFFHGHHGDHHGGGIGIJJIIIGIGHJIGIGHIJIIGH?CGCIIJ
@4081579/1
cttgttgttaagaggtgttacctgcaacttggccaggttagggccaacag
+4081579/1
@CCFFFFFHHHHHJJFHIJJJJJJJJJJJJJJJJIJJIIJJJJJJJJJJJ
@1555748/1
gtttcatcgaaatcaaaccgttagttttcacgtgatgcctgaacatatat
+1555748/1
CCCFFFFFHHHHHJJJJJJJJJJJIJJJJJJJJJJJJJJJJIJJJJJJJJ
@6112880/1
ctgggcctcttgtatgcgaaggtgttgaggcgcttgtggtggtgcacgcg
+6112880/1
CCCFFFFFHHHHHIJJJJHHHJHHHHJGJJJJJJJJIJJJJIHIJIJJHH
@2063727/1
cgttctcagcatggtaagaaggtggcggccagaatctagacatgcacagc
+2063727/1
CCBFFFFFHHGHHJHIJJJJJJGHIJJJJJJJJJJJJJJJJJJJJJJJJJ
@7634367/1
ggctgccctcgcccgagtcgtgctccttctccaccaggtggtagcgcgcg
+7634367/1
??@DDDEFGGHGHJGJJHIJGDGIGIIJJJIJIJJJJGDGGBHGAGGHFD
@6113091/1
catctattaaattcaaacgcagagctcattatgttgatttttgaagagtt
+6113091/1
CCCFFFFFHHHHHJJJJJJJJJJJJJJJJJJJJJJJJJJJJJJJJJJJIJ
@7634506/1
gccggtgctcttgtagaacatgatgagtagctcctgcaccatgctgctca
+7634506/1
CCCFFDDFHHHHHHHIJJJJIJJJJJJHHIJJJJHIJJJJJJIJJJJJJJ
@5603589/1
gttgttaagaggtgttacctgcaacttggccaggttagggccaacagatt
+5603589/1
CCCFFFFFHHHHDGHIJJJJJJJJJJJJJJJJJJIIJJIJJJIJJJJIJJ
@5603609/1
ctagtataatgtatccttctatccccatactcaggttgccgtataccaca
+5603609/1
BCCFDFFFHHHHFIJJJJJJJJJJJJJJJJJJJJJHJJJJJIIJIJJJJJ
@1556561/1
agcaaatggaaaaaaaaattggtgaaaagaatcacaagtaagatactgca
+1556561/1
@BCFFFFFHHHHHJJJJJJJJJGHJJJJJJJJJJJJJJIIJJJJJJJJJJ
@534730/1
gggctgttgttgccgtttgcccgctttttcttgttgcgtatactctttgc
+534730/1
CCCFFFFFHHHHHJJIJJJJJJJJJJJJJJJJJJJJJJJGIFBGEHJGGC
@7635035/1
ctcttgtatgcgaaggtgttgaggcgcttgtggtggtgcacgcgcttggg
+7635035/1
@@@FFFDDFHHHBFHIAEEGGHGIAGHIIIGICFEDFGGGGHGGHFFFCC
@534935/1
gcttgtacctgatccagtttatcttggggaaatgaggagtcactgtcaag
+534935/1
CCCFFFFFHHHHHJJJJIJJJJJJJJJJJJJJJJJJJJJHIJJJJJJJJI
@2064470/1
ctcgggttggaatgattctggtgggttgtcctgcagagcttgccacatct
+2064470/1
@CCFFFDDHHHHHJJJJJJJJFHIJGHIIJJJJJJJJJJJJJJJJJJJJJ
@7635328/1
agcatacataataaaattagaggaagtaggtgctgggcctcttgtatgcg
+7635328/1
CCCFFFFFHHHHHIJJJJJJJJJJJJHIJJIIJJJJJJJJJJJJJJJJJJ
@7125394/1
tgcctggctcccatgtcacggtagcactgagtgacggcacctccgacact
+7125394/1
CCCFFFFFHHHHHJJJJJJJJHIJJJJJJJJGHIJJJJJJJJJJJJJJJJ
@535407/1
atgtattgatgggtcagcatgtcgcatagaatctgactggtcattacaat
+535407/1
@BCDFFFFHHHHHHJJJJJJJIJJJJJJJJJJJJJJJJJJIJJJJJJJJJ
@535436/1
gacactgaagacaaccgagctccatacggtgtaacaaatggcggcacgtc
+535436/1
CCCFFFFFHHHHHJJJJJJJJJJJJJJJJHIJJJJJJJJJJJJJJHHFFF
@1557554/1
ggagcttggtacaaagcaaaggtcgggcagttcgtcaacaagacattact
+1557554/1
@@@DDDDDHFHHHIIGGBFDFG?FEHBHIG?GDAHHEGGI=DGEIGHI@=
@2065051/1
gccggtggtagaataaggattaaaaataaacttaaagattattaata
+2065051/1
CCCFFDDFFHHHHJJJJJJJJJJJJJJJJJJJJJJGJIJJJJJJJJJ
@6617785/1
gttccaattaaactttgggcctgtttcagagtctcgttgacttgctgtta
+6617785/1
CCCFFFFFHHHHHJJJJJJJJJJHJIJJJJJFHIIJIJIJJJJJJJJJJI
@2065122/1
cccgtttccaatctccaagacaggaggctccagtactttagctttgacag
+2065122/1
BCCFDFFFHHHHHJJJJJJJJJJJJJJJJJJJJHIJJJJJJJJJJJJJJJ
@7635741/1
cagcatacataataaaattagaggaagtaggtgctgggcctcttgtatgc
+7635741/1
?@@DD?DD?FDHFGH@:E<AE<EG;<CFHH<2<EGGGC<@CFEHAD@F<D
@5603988/1
gcacacaatggtgaactggcgttcatgcggcaaacgcctattaacattat
+5603988/1
CCCFFFFFHGFHFHJJIIGIIHIIGIGGHIIJIJIIJJJGGJGJIJJJJI
@6114755/1
gtcaaggtggagattttactatctttcaagtcggcataacgggccgcgac
+6114755/1
CCCFFFFDHHHHFHJJJJJJJJIJJJGIJIIJJJJJJJJJJJJJJJJJHD
@7126330/1
ggttggggcggcgcgggcatgtgagtgttggtaaatccgctagcggtgca
+7126330/1
CCCFFFFFHHHHHJJHDDDDDCDEDDDDEDBDDDDEDDDDDDDDDD<BBC
@536354/1
gcgctaatctcagaaacggctgatccgagttggatgtggttttcacgaat
+536354/1
CCCFFFFFHHHHHJJJJJJJJJJJJJJGHFHGIGJJGGIFHJJJJJJIJJ
@6115197/1
ctgtggccggcggcacgcagacgccttgatgacctccactttgatgatct
+6115197/1
BCCFFFFFHHHHHJJJJJJJJIJJHHHHFFFFFFEEDDEDDDDDDDEEDE
@7126864/1
gccttagctgcggaatgcttagcttccttcttagagcgtcccgtacccat
+7126864/1
CCCFFFFFHHHHHJJJJJJJJJJJJJJJJJJIJJJJIGIGJJJIJJJJJG
@5096353/1
gtcacggtactcgcggtacatgttgtgtacacctgagcgagactcataac
+5096353/1
CCCFFFFFHHHHHJJJHIJJJJJJJJJJJJ??BGHIJJJIJIJJJJJJJI
@3075471/1
cttgtagtcaaggtggagattttactatctttcaagtcggcataacgggc
+3075471/1
@@@DDDDDFC<C?2ACBF:CHIIEFHIIHHIE9FGCG@?GB@AB@DB@@<
@7636917/1
gtgtggtagcgggtcggacgagccgtgccttttattgcttggtgagacac
+7636917/1
B@BDDFEFHHHGHJIJJJJJIGIIGIJJJGIJJHHHHHHHFDDFEDDEED
@5096508/1
gcctgttttggtagcggcggcgcggtccg
+5096508/1
@@CDDDDDAFHCF>FAGHGIIFFFC66>>
@3075605/1
cttgttgttaagaggtgttacctgcaacttggccaggttagggccaacag
+3075605/1
CCCFFFFFHHHHHJJEHIJJJJJJJJJJJJJJJJJJJGHJJJJJJJJJJJ
@536904/1
gtaggtgctgggcctcttgtatgcgaaggtgttgaggcgcttgtggtgg
+536904/1
@@@DD:DDHF?F;FEGHIIBCFEHEA??::CDE;<:9BGGGGGGFG=CC
@3075648/1
gcccttcatgatgatcagggaagtgtcggtacagtctgtcagacactacc
+3075648/1
@@@ADDDDHDHHHHIEHGE3CAFAAFHDFFGGCGBCDD?FGDGIIIGIIG
@3076177/1
ccggcttatactccgcctccaacttgatacaagcttctcggacagcagtg
+3076177/1
CCCFFFFFHHHHHJJJJJJAHJJJJJJJJJJJJJJJJJJJJJJJJJJJHI
@3076241/1
cttatatccttagtacacctaatgaggactatttggcgttactgcttaat
+3076241/1
?@?BDFDDHFFHHIIIGHGHGIIGGGGEHHEEHHGGGH@FGIIEGHIIGI
@537397/1
ctgcaacttggccaggttagggccaacagattgtttgagatgtttgtgaa
+537397/1
BBBFFFFFHHHHHHGICGIIHIJJIJJJJIHGIGIJJJJJJJGGIJHIIJ
@1046551/1
agcgggtcggacgagccgtgccttttattgcttggtgagacacgagataa
+1046551/1
CCCFFFFFHHHHGJJJJJJJJJJJJJJJJIIIJJJIIJHGHHHFFDCDED
@3577721/1
tgtacacctgagcgagactcataacgcagccagatgccaaagttcttgat
+3577721/1
CCBFFBDDFHHHHJIJJJJJJJJJJJJJJJJJJJJJJJJJIJGIJJJJJJ
@5097115/1
gcctggctcccatgtcacggtagcactgagtgacggcacctccgacactg
+5097115/1
CCCFFFFFHHHHHJJJJJJJGIJJJJJJJJHHJJJJJIJJJJJJJJJJJJ
@5605689/1
ccctcctcctcgggttggaatgattctggtgggttgtcctgcagagcttg
+5605689/1
CCCFFFFFHHHHHJGHIJIJJJGJJJJJJHHIJIIJIJJJJJJJIJJJJJ
@5097327/1
ccctaagtgagtatacatctattaaattcaaacgcagagctcattatgtt
+5097327/1
CCCFFFFDHHHHFIJJJJJJJJJJJJIJJJJJJJJJJIIJJJJJJJJJJJ
@4596858/1
ctgagcgagactcataacgcagccagatgccaaagttcttgatcttcact
+4596858/1
CCCFFFFFHHHHHJJJJJJJJJJJJJJJJJJJJJJHIJJJJIJJJJJJJJ
@5605942/1
cgcaagaagtaccagaaacgggacttagccacaatctggtctggagagaa
+5605942/1
CCCFFFFFHFHHHJJJJJJJJJJJJJJJJJJJJJJJJJJIJJJJJJHIII
@1047110/1
attgttatgtcgatgtcgaacccaaaaatgtaattaacttttttttgtct
+1047110/1
CCCFDFFFHHHGFJIJJJEHJIIJJJIIIIHGGIJIGHHJJJJJJJIIIJ
@538131/1
gataaagataagtataggctcaaaacctaacgacatcaatcaccagctta
+538131/1
CCCFFFDBHHGHHGHIGEAGGIIIIHGHGIGGIIIIIIIIGIIIIIFGHH
@5606408/1
agacgatttcaccagtggtcttcttgaacttcttcaattgacgcaagaag
+5606408/1
<BBFFFFFHHHHHJJJJJJJJJJJJJJJJJJJJJJIJJJJIJJJJIIJJJ
@5098019/1
gggctctgtgcctggctcccatgtcacggtagcactgagtgacggcacct
+5098019/1
CCCFFFFFHHHHHJJJJJJJJJJIHJJJJGIJJJJJJJJGIIJJJJJJJJ
@1047498/1
ctgacgcttagcaagtttcttagacttgccagttcccacttcacgacgct
+1047498/1
CCCFFFFFHHHHHJJIJJJJJJJJJJJJJJIJJJJJJJJJJJJJJJJJJI
@3578712/1
cagagggaatctgattgtgctgttgtggaactgcttcacctgtggccggc
+3578712/1
CCCFFFFFHHHHHJJJJJJJJJJJJHJJJJJJJJJJJJJJJJIJJJJJJI
@3578732/1
cccaaattcttcttcttcagccggctttggtggttctttggctgcctctg
+3578732/1
CCCFFFFFHHHHGJJJJJJJJJIJJJIJIJGIJIJJGIJJJJJJIIIJJJ
@2569609/1
ccacaatatattcgtgaaaaccgcatccaactcggatcagccgtttctga
+2569609/1
CCCFFFFFGDHHDIJIIIJIJJJIJJJJJJJJJJJJJJIIIJJJIJJJIA
@20506/1
ctgcttcacctgtggccggcggcacgcagacgccttgatgacctccactt
+20506/1
CCCFFFFFHHHHHJJJJJJJJJJJJJJJJHHHFFEDEEEEEDDDDDDDDD
@5606839/1
agcatacataataaaattagaggaagtaggtgctgggcctcttgtatgcg
+5606839/1
CCCFFFFFHHHHHJJJJJJJJJJIJJHIJJHHJJJJJIJJJJJJHIJJJJ
@20837/1
gtttcatgtcaatcggttcataaataaaaaagttatgtcaaattaaagaa
+20837/1
CCCFFFFFHHHHHJJJJJJJJJJJJIJJJJJJJIJJJJJJJJJJJIJJJJ
@2570093/1
gcactgagtgacggcacctccgacactgaggtcacggtactcgcggtaca
+2570093/1
C@@FFFFDCBFHHBIIJIGJGGGIJIJIJIJHHGGIGIIJJJJJHHADFF
@3579329/1
acagcatacataataaaattagaggaagtaggtgctgggcctcttgtatg
+3579329/1
@B@FFFFFHHHHHIJJJJJJJJIJJJJJGHHIHIIJIIGIJJJJJJIJJJ
@21068/1
cccatgtcacggtagcactgagtgacggcacctccgacactgaggtcacg
+21068/1
CCCFFFFFHHHHFHJJIJJJJJHIJJJJJJJJJJJJJJJJJJJJJHGIJJ
@1048245/1
gccagatgccaaagttcttgatcttcactgggctcttctctgggatttcc
+1048245/1
CCCFFFFFHHHHHJHIJJJJJJJJJJJJJJJJJJJJJJJJJJJJJJJJJJ
@4082366/1
gtgatgttattaggaagtccaatatcgcatcgccaagaaactctaggcgt
+4082366/1
@@@DDFFFHHHHHJIIIJJGIJJJIJIIIGHFGGJJJJIJJJJGHHGGJF
@4082411/1
tcgacgagcaagtagttcttgaagcacagacacaggtgtcttc
+4082411/1
???1;DADDD>DD@<EEIAFIE<4<C?:DC@@C388BD?BBD<
@2570557/1
gctatgccatttatcctcgcacgttggcagtaatagtacaagtgaaaagt
+2570557/1
CCCFFFFFHHHHHJJJIJHJIIIIGIIIIIDHGIGGDGHGJIDFHIIJJI
@3579638/1
gcccataccgtcattcagatttgctgggctagtctttggagagaatgaat
+3579638/1
CCCFFFFFHHHHHJJJJJJJJJJJJJJJJJJJJJJJJJJJJJJJJJJJJJ
@539652/1
gccgcgactccgccctcttcctcgggttggaatgattctggtgggttgtc
+539652/1
CCCFFFFFHHHHHJJJJJJJJJJJJJHIJJJJJJJJJJJJJEHHHBEFDE
@539831/1
gtagcactgagtgacggcacctccgacactgaggtcacggtactcgcggt
+539831/1
CCCFFFFFHHHHHJJJJJJJJJJJJIIJJJJIJJGHIJJJHIIJJJJHF@
@2066240/1
gtgcctctgtaggagtttcgggctcgggtttactagcctcctccttagaa
+2066240/1
CCCFFFFFHHHHHGIGHIJJJJIJJJJJFHIJJJJJJJJJJJJJJJJJJJ
@2571608/1
ccacagttccagtctcaggcacattgccattagtagactgatcagccgga
+2571608/1
CCCFFFFFHHHHHJJJIJJJJJJJJJJJJJJJJHIJJIJJJJJJIJJJJA
@2571745/1
attacgttaaatgccacgacgctcggacatttcaattttatttagttggt
+2571745/1
CCCFFFFFHHHHHJJJJJJJJJJJJJJJJJJJJJJJJJJJJJJJJJJIJH
@6115687/1
ctgacgcttagcaagtttcttagacttgccagttcccacttcacgacgct
+6115687/1
CCCFFFFFHHHHGJJHJJJJJIJJJJJIJJJJIIJJJJJJJJJJJJJJJJ
@540478/1
gtgagaagtgtgataatgtcataaagttgacaataatctataattacttt
+540478/1
CCCFFFFFHHHHHJJJJJJJJJJJJJJJJIJJJJJJJJJJJJJJJJJJJJ
@4083634/1
agagaatgaatctaactttggaagttatgtgttacaatccttctacaaag
+4083634/1
@CCFFFFFHHHHHJJJJJJJJIJJHHJJJIGJJJJJJJJJJJJJJJJJJJ
@7637215/1
ggtctttgtacaccttcaggtgatcgaacatcatgtcttcaaactccact
+7637215/1
B@?DDDFFHHFHGIJJJJIJFGIJJIJJJJJJIGHEGHIJIIIGHIGIGI
@6115872/1
gagctatcagattcttcatcgttgctgtcctcatcattagacttgacctc
+6115872/1
CCCFFFFFHHHHHJJIJJJJJIJJJJJJGHJIJJIIIJJJIJJJIIJJJJ
@7637343/1
ggctgtgacttgtagtcaaggtggagattttactatctttcaagtcggca
+7637343/1
@@@FFFFADHHHHEHA?EDFHFFGDECFHGHIGCIIFGII??DDCD;?@F
@2066891/1
acggcacctccgacactgaggtcacggtactcgcggtacatgttgtgtac
+2066891/1
CCCFFFFFHHHHHJJJJJJJJHIJJJJIJJJJJJJJHIIJJJIJJHHHHH
@4597923/1
ccgtttagcagcttcatccagaggcaagcgctccaagttgcttggaggct
+4597923/1
@@CDFFFFHHHGHJJIJJJJJJIHIJJIIIJJJIIIGHIIIIJGGIJGIH
@2067278/1
gacgcttcagcagagtgcacacaatggtgaactggcgttcatgcggcaaa
+2067278/1
CCCFFFFFHHHHHIJGHIJJJJJJJJJHIIJJIJJJJJJJIJJJJJJJJJ
@7637919/1
cacagttcctcgacgagcaagtagttcttgaagcacagacacaggtgtct
+7637919/1
CCCFFFFFHHHHHJJJJJJJJGGGIIJJJJJJJJIIJIJJJJJJJFIIIJ
@7637931/1
tggtgatactgttattctgtaatggtacagcctgtcattgttgctctgcg
+7637931/1
BCCDFFFFHHHHHJJJJJJJJJJJJHJIJJJJJJJJJJJJJJJJJJJJJJ
@541591/1
ggcacagttcctcgacgagcaagtagttcttgaagcacagacacaggtgt
+541591/1
CCCFFFFFHHHHHJJJJJJJJIJJJJGIJJJJGHIJJIJJIJIJJJIGHH
@1560122/1
gctatgccatttatcctcgcacgttggcagtaatagtacaagtgaaaagt
+1560122/1
CCCFFFFFHHHHHJJJJJJJJJJJJJJJJJJJJJJJIIJJJJHIJJJJJH
@1560273/1
ctgcaatcctgcctcacatgattcatccacaaattccaacccttgcgttt
+1560273/1
=BBFBDDDHHHGHJJJJJJJJJJJJIJJJJJJJJJJJIIJJGIIJJJHJJ
@4084768/1
cggcaaacgcctattaacattatcatcgttctcagcatggtaagaaggtg
+4084768/1
?;7AB@DD?DAD:EBCDBECHIIIEC>DFEFIGFIIAD>GDFFFA@D>FF
@6117304/1
cttgccattgtcctttcctaggagtgactttcccgtttccaatctccaag
+6117304/1
CCCFFFFFHHHHHJJJJJJJJJIJGHIJJJJJJJIHIJJJJJJJJJJJJJ
@541964/1
gaatgattctggtgggttgtcctgcagagcttgccacatcttgtaagcag
+541964/1
C@CFFFFFGHHHBGIJHIIHIIIJIIJGIGIIIIIJJJIJJJJJJJIJJI
@6117387/1
gcagagggaatctgattgtgctgttgtggaactgcttcacctgtggccgg
+6117387/1
B@@FDFFFAHFHHJJJJGHHIJJIIJFHIIGGIIIJGIIJJGIHIGGHGE
@2068226/1
gtagcactgagtgacggcacctccgacactgaggtcacggtactcgcggt
+2068226/1
@@?DDDDDDFFABDBFGAEEEDFEEHIIIGCBGG?DHHIIHBBHHGBHED
@4599531/1
gtgatctgtttcttggcatctatagatgtcggtggcgcacagggcacgct
+4599531/1
CCCFFFFDHHGHHIGGDFGIIGGIIEGHJJJI?EGCDHIIGGIJJIIIJI
@4085281/1
ggcactggcaacgaccaatcatggacttttcttcaatatccacataagta
+4085281/1
CCCFFFFFHGHHHJJJJJJJJJJJJJJJJJJJJJIJJJJJJJJJJJJJIJ
@6621073/1
cttcaaatgacgacaccacagttccagtctcaggcacattgccattagta
+6621073/1
@CCFFFFFHHHHHIJJIIJJGFHEHIJEGHGIJGGIIIIGHIJJIJJJJH
@3580722/1
gcactacatttccgtccatcattttgtcaacgaactcttctgaagtattt
+3580722/1
CCCFFFFFHHHHHJJJJJJJIJJJJJIJJJJJIJJJJJJJJJJJJFHIJJ
@2572296/1
gtagcactgagtgacggcacctccgacactgaggtcacggtactcgcggt
+2572296/1
@@@DFDFFHHHFHIGIJIGIJJJJJJJIHIJHHJGHIIIIBEHIJJIHF8
@4085329/1
caccagtggtcttcttgaacttcttcaattgacgcaagaagtaccagaaa
+4085329/1
CCCFFFFFHHHHHJJJJJJJJJJJJJJJJJJJJJJJJJJJJHIJJJJJJJ
@3580995/1
cactgagtgacggcacctccgacactgaggtcacggtactcgcggtacat
+3580995/1
@<@DDDD=ACFDF@GEHHGBH@?CFFGBD1BFAFF?BFHIIFIIEHEEED
@22748/1
gtctgttcgtctgtgcgcgctaatttcagaaacggctgatccgagttgga
+22748/1
CBCFFFFFHHHHHHHIJJJJJJJJJJJJJJJJJJJJJJGHJJJCHDGHF>
@2068971/1
agccaatcttattctcgagactgtccaaggatttgtggaagcgtagatgt
+2068971/1
@CCFFFFFHHHHHJJJJJJJJJJJJJIJJJJJJJJJJJJJJJJIIJJJJI
@4085707/1
cgttactgcttaatactactcactgatttatgtagcatcatcttgtaaag
+4085707/1
CCBFFFFFHHHHHJJJJJJJJJJJJJJJJJJJJJJJJJJJJJJJJJJJJJ
@2069307/1
cagcatacataataaaattagaggaagtaggtgctgggcctcttgtatgc
+2069307/1
@@@FFEFDHGBFFHGGIGIJIFHGFHGFHEFFFFFHGIIHIIIGIBBGGI
@23188/1
cagccagatgccaaagttcttgatcttcactgggctcttctctgggattt
+23188/1
CCCFFFFFHHHHHJJJJJJJJJJJJJJJJJJJJJJJJJJJJJJJJJIJJJ
@2069654/1
cttgttgttaagaggtgttacctgcaacttggccaggttagggccaacag
+2069654/1
@@@DBDDDFCADCGE<2CFGHH@AFHB?FHG>CGGGGDGHBHBGGIBGIH
@2573350/1
cacaaattccaacccttgcgtttcaaaacaattcattttaggttcaagtt
+2573350/1
@@@BDDFFHFHHFHHIIIJGHGGIGHIJIJIJJJJIGJJBHIGIFIE?FF
@23673/1
cctgtgtaaatattcagcaaattcgtcctgtggaggtatgattctcatcc
+23673/1
CCCFFFFDHHHHHJJJJJJJJJJHJJJJJJJJJJIJDGIJJJJJJJJJJJ
@3582036/1
tgaagaagaggagcaaatggaaaaaaaaattggtgaaaagaatcacaagt
+3582036/1
CCCFFFFFHHHHHJJJJJJJJJJJJJJJJJIJJFGIJJJJJJJJJJJJJE
@2573681/1
gtgctgttgtggaactgcttcacctgtggccggcggcacgcagacgcctt
+2573681/1
CCCFFFFFHHHHHJJJJJJJJJJJJJJJJJJJJJJJJHHFFDDDDDDDDD
@7128736/1
gtcctttctaaggttctaaactatatctgtaccaaatttcaaccaaatcc
+7128736/1
CCCFFFFFHHHHHIIJJJJJJJJJJJJJJJJJJJJJJJJJIJJJCFBHGG
@24009/1
cggtagcactgagtgacggcacctccgacactgaggtcacggtactcgcg
+24009/1
BBCDFFFFHHHHHHIJJJJJJJJJJJJJJJJJJJJJGIJJJJIJJJJJJH
@3582228/1
gttggttggagccgagcgtcagatgcgtgaacccgacggaccggtccgtg
+3582228/1
CBCFFFFFHHHHHJJJJJIJJJJJJEHIJJJJJJJJJIHFFDDD@BDDDD
@7129116/1
cctgagccatagcaaacagccactggcaatgtggatagctggacaaggca
+7129116/1
CCCFFFFFHHHHHJJJJJJJJJJJJJJJJJJHIJIJJJJJJJHJJJJJJJ
@4087194/1
cacttcacgacgcttcagcagagtgcacacaatggtgaactggcgttcat
+4087194/1
CCCFFFFFHHHHHJJJJJJJJJJGIJJJJJJJJJJIJJJJJJJJJIJJJJ
@4087392/1
cctatttccaaattatagttttatatacctaggctaactatagctaaagg
+4087392/1
CCCFFFFFGHHHHJIIJIJJJJJJJJJJJJJIJEIIJIIJJGJJJJIJJJ
@6623198/1
gcgaattcgattatagcgcattccacataaagttctaattaccacaa
+6623198/1
CCCFFFFFHHHHHJJJJJJJJJJJJJJJJJJJIJJJJJJJJJJJJJJ
@2574562/1
caggttgaactcacaccattcaatttaaaagaaactgggtgcgtgcagga
+2574562/1
BCCFDFFFHHHHHJJJJJJJJJJJJJJJJJJJJJJJJJJHIJJJJJJJJJ
@2070886/1
ccttgttgttaagaggtgttacctgcaacttggccaggttagggccaaca
+2070886/1
CCCFFFFFHHHHHJJJCGIJJJJJJJIJJJJJIJJJJJHIJJJJJJJJJJ
@6623343/1
gtcctatctcaaaacatgaagacctcacagggtcactcccagcttcggga
+6623343/1
CCCFFFFFHHHHHJJJJJJJJJJJJJJJJHHIHHIJJJJJJJJIJJJJJI
@3077897/1
gacgatttcaccagtggtcttcttgaacttcttcaattgacgcaagaagt
+3077897/1
CCCFFFFFGHHHHJIJJJJJJJJJJJJJJJJJJJJJJJJJJJJJJJJJJF
@1049451/1
agggaatctgattgtgctgttgtggaactgcttcacctgtggccggcggc
+1049451/1
@CCFFFFFHHHHHJJJJJJJJJHJJJJJJJJJJJJJJJJJJJJJJJJJHF
@2071514/1
ctaagtgagtatacatctattaaattcaaacgcagagctcattatgttga
+2071514/1
CCCFFDFFHHHHHJJJJJJJJJJIJJJJJJJJJJJJJJJJJJJJJJJIJH
@7130416/1
ctgcaatcctgcctcacatgattcatccacaaattccaacccttgcgttt
+7130416/1
B@BFDDDDHHHHHIJJJJIJJIJJJJJJJJJJIIJJJIJJJJIJJJJGIJ
@2575348/1
gttgtggaactgcttcacctgtggccggcggcacgcagacgccttgatga
+2575348/1
CCCFFFFFHHHHHJJJJJJJJJJJJJJJJJJJJJHHFFDEDDDDDDDDDE
@1049975/1
cgacactgtacagttagaaatgttacaacctctatactttgcattaaaat
+1049975/1
CCCFFFFFHHHHHJJJJJJJJJIJJJJJJJJJJJJJJJJJJJJJJJJJJJ
@2575540/1
gtcataatcttcagatactccaaagcattctgggctgcagatgactgtgc
+2575540/1
C@CFFFFFHHHHHJIJJJJJJIJJJJJJJJIJIIJJJJJJJJJJJJIFHI
@5607232/1
cctcacatgattcatccacaaattccaacccttgcgtttcaaaacaattc
+5607232/1
@@@FFFFFHDFHDHIIIIIIIIIIIIEEIEAGEHIGIGAGDHGHIIIIGE
@5607427/1
gcttagcttccttcttagagcgtcccgtacccatagcaacaagatcagcg
+5607427/1
CCCFFFFFHHHHHJJJJJGJJJJJJJJJJJJJJJJJJJJJJJJJJJJJJJ
@542574/1
gtgcaaagcaagcaattgcccacacccgtatctcaacacccataaagaac
+542574/1
CCCFFFFFHHHHHJJJJJJJJJJJJJJJJJJJJJJJJJJJJJJJJJJJJJ
@4600024/1
ctgaacttctcttaaacgactggaccgattttgatgaatttttttgtgtg
+4600024/1
CCCFFFFFHHHHHJJJJJJJJJJIJJJIJJJJJIJJJJJJJJJJJJHHEH
@4600168/1
aggatgtggattttaatgttattattacagcatacataataaaattagag
+4600168/1
?BBDFFDEHHGHHJJJJJJJJJJJIJJJJJJJJJJJJJJJJJJJJJJJJJ
@543551/1
cgggacttagccacaatctggtctggagagaagatcctcatcttgtatag
+543551/1
CCCFFFFFHGHHHJJJJJJJJHHJJJJJIJJJJJJJJJJJJJJJJIJJII
@4600382/1
cacgaatatattgtgggatgcttaaatttacatttag
+4600382/1
@;?=D?DBFBB8D<41CBG?EH>AF9FFAC<FCA><9
@5608174/1
ccatcactcttatatgggcagcccgaacacggttaccgggaattttgttt
+5608174/1
@@@DDDBDDDFDFHHBAEFEHB9EGG@F@:?@?D:DHEGB@/@EGGEDDE
@4600689/1
gcaaatggaaaaaaaaattggtgaaaagaatcacaagtaagatactgcaa
+4600689/1
CCCFFFFFHHHHHJJJJIIJJBGHJJJJJIJJJJJJJFHIJJJJJJJJJJ
@1560812/1
gtacagttagaaatgttacaacctctatactttgcattaaaataatgccc
+1560812/1
CCCFFFFFHHHHHJIHIJJJJJJJJJJJJJJJJJJJJJJJJJJJJJJJJJ
@544197/1
gtgaggagcatgctcgccatcaggacctgcaccatgcaccgccatgccat
+544197/1
CCCFFFFFHHHHHJJJJJJJJJJJJJJJJJJJJJJJJJJJJJJJJJJJJJ
@1051382/1
ggtgaatttgtggcctggcgttgagggcaagttcatgcgtttttgctctg
+1051382/1
BCBFFFFFHHHHHJJJJJJJIJJJJJJJIJJIIJJJJJJIJJJJJJJJJJ
@544529/1
atccagaggcaagcgctccaagttgcttggaggcttgggcctgttttggt
+544529/1
CCCFFFFFHHHHHJJJJJJJJJJJJJJJJJJJJJJJIJJJIIIHJJJJJ@
@1561247/1
gttgaatagaatctgtacacaaagtttcagcttaaaatacgtttaaaaaa
+1561247/1
CCCFFFFFHHHHHJJJJJJJJJJJHJJJJJJJJJJJJJJJJIJJJJJJJJ
@5100381/1
ctgtgatctgtttcttggcatctatagatgtcggtggcgcacagggcacg
+5100381/1
@CCFFFFFHHHHHJJJJJJJJJJJJJJJJJJJJJHIJJJJJJJJJJJJJJ
@7640243/1
gcctcttgtatgcgaaggtgttgaggcgcttgtggtggtgcacgcgcttg
+7640243/1
@CCFFFFFDFHHHJJGII<FHEHIJJJJGFFGGHHHGG@FHIJDHIHFBC
@5100530/1
cgtcattgaacaatctcgtatgatgccgtttctgtaccaataggaacaat
+5100530/1
@C@DFFFFHHHHHJJJJJFHIJJJIJJJGIJJJJHIJIJGIJJJGIIJJG
@544978/1
ctagtcatcatcagaatcagatcggcgacatttttccttcaacttttcat
+544978/1
CCCFFFFFHHHHHJJJJJJJJJJJJJJJJJJJJJJJJJJJJJIJJJJJJJ
@4601424/1
cccattgttgtgttagcattcctactgctgcagaatccattggcgtccgc
+4601424/1
CCCFFFFFHHHHHJJJJJIJJJJJJJJJJJJIIJJJJJJJJJJJJIJJJJ
@1561937/1
gtggtgataaagataagtataggctcaaaacctaacgacatcaatcacca
+1561937/1
BBBFDDFFHHHHHJJJJHJJJJJJJJJJJJJJJJJJJJJIJJJIJJJJJJ
@2071789/1
ctgggttgcagatgactgtgcatccttgctagtaagtcctgagccatagc
+2071789/1
CCCFFDDFHHHGHJIJJJHIIIJIJJJJJJJJHGIIHIIJIIJJJJJGIJ
@1562061/1
gatggagtgagcacgggctctgtgcctggctcccatgtcacggtagcact
+1562061/1
B@@FFFFFHHHGHJJJJJJJJJJJJJJJJGIIJJJJJJJJJJJFHJIJJJ
@4601594/1
ctcgcacgttggcagtaatagtacaagtgaaaagtcacttgccgatggta
+4601594/1
@CCFFFFFCFHHHJJJIIJIJHIIIJIDFHIIHEFGIIJJJIJJDFHHHC
@7640754/1
gtgctgggcctcttgtatgcgaaggtgttgaggcgcttgtggtggtgcac
+7640754/1
CBCFFFFFHHHHHJJJJJJJJIIHJCHHIJJJJJJJJJJIJJHIIIHIJJ
@2071869/1
tctgtatctagctaaaagtagatgcaaatatctctgcctcagaaaaaggc
+2071869/1
CCCFFFFFHHH?HIJJJJFJJJJJJJJJJJJJJJJJJJJJJJJJJJJJJI
@4601775/1
gcgatgttttacaagggcaggttgaactcacaccattcaatttaaaagaa
+4601775/1
?@@FFFFFFHFHGJIJJJJGGBHIIGHIIJGGIJJIJJGIIGJJFGIJGG
@4601898/1
aggtgatcgaacatcatgtcttcaaactccactatcatctctttctttgg
+4601898/1
@@@BDBEFGHHHFFIEGHHHHHIIJEHHIIHIJIIJGIJIIIHIIJJIGI
@6119792/1
gcctgggatgccacccggcaccactcccgggtgaggatgcactacatttc
+6119792/1
CCCFFFFFHHHHHJEHIJJJIJIJJIJJJJJDHHGIJJJJJJJJJJJJJH
@2072242/1
catggtaagaaggtggcggccagaatctagacatgcacagctcttgcagc
+2072242/1
CCCFFFFFHHHHHHIJJJJJJJJJJJJJJJJJJJJJJJJJJJJJJJJJJJ
@5101326/1
gtccttgttgttaagaggtgttacctgcaacttggccaggttagggccaa
+5101326/1
CCCFFFFFHHHHHJJJJJFHIIJJJJJJJIJJJJJJJJJJHIJJJJJJJJ
@25101/1
gtatgatgtaagtttatatgtactcatataaagacgactcattttaatat
+25101/1
BBBFFFFFHHHHHIJJJJJJJJJJJJJJJJJJJJJJJJJJJJJJJJIJJJ
@7641402/1
gcccgtcgcaccagattattgatttctctttccctgtcgggagcggagcg
+7641402/1
CCCFFFFFHHHHHIIJJJJJJIJJJJJJJJJJJJJJJJJJJJJJJJIHFF
@1052279/1
ggcaacatcttctttggtttgtcaggcgtaatgctaacgtcatagcgata
+1052279/1
CCCFFFFFHHHHHJJJJFHIJIIIEGJJHIJJJJJJJJJIJJJJJJJJJJ
@2575992/1
gtgcgatgttttacaagggcaggttgaactcacaccattcaatttaaaag
+2575992/1
CCCFFFFFHHHHHJIJJJJJJJJJJJJJJJJJJIJJJJJJJIIJJJIJJJ
@2576006/1
cttggttgaacggaactccaatcctttactcgaatagtcttttctaactt
+2576006/1
CCCFFFFFHHHHHHIJJJJJJJJJJJJJIJJJJJJJJJJJJJJIIJJIIJ
@7641488/1
gcgcaaatgagaaagctatctatttcaaataaaggcgtcaactgggtgtg
+7641488/1
CCCFFFFFHHHGHIJJJJJJJGJJJJJJJJJJJJJIJJJJJJIJJIHHHJ
@5609459/1
cacaatctggtctggagagaagatcctcatcttgtatagaggaggcttgg
+5609459/1
C@@FFFFFHH2CFHIIIJJIJJIJGIJIIIJIIGJJJIDHIGFIJIGJGH
@1052415/1
cacggtagcactgagtgacggcacctccgacactgaggtcacggtactcg
+1052415/1
CCCFFDFFHHHHHJJFHIJJJJJJJJJJJJJJJJJJJJHIJJJJHIJJJH
@2576423/1
cttgtggtggtgcacgcgcttgggcagagggaatctgattgtgctgttgt
+2576423/1
CCCFDFFFHHFHHJJJJJJJJJJJJJJJJJJIJJJJJJJJJJJJJJJJJG
@7130754/1
gtcaaattaaagaatcacgtcgaacattctatgcttataccattaatctc
+7130754/1
CCCFFFFFHHHHHJJJJJJIIJIJJJJJJJJJJJJJJJJJJJJJJJJJJJ
@7130767/1
ctgttttggtagcggcggcgcggtccgtgaggagcatgctcgccatcagg
+7130767/1
CCCFFFFFHHFHHJIJIJJIFEFABDDBBBDDDDBBDDCCDDBDBDDDDD
@4088992/1
gggctctgtgcctggctcccatgtcacggtagcactgagtgacggcacct
+4088992/1
CCCFFFFFHHHHGHGGIJJJJJIGJJJIJFHHGIJJJJJGHIIGGIJJII
@25993/1
catccaccctctggtaaatatcgtacgaatcgcggcatgaaatgaaactg
+25993/1
CCCFFFFFHHHHHJHIIJJJJJJJIJJJJJJJJJJJJJJJJJJJJJJJJI
@7642074/1
tgaggcgcttgtggtggtgcacgcgcttgggcagagggaatctgattgtg
+7642074/1
@CCFFFFFGHH;CGGBEHIIIGIIIFHGG?CECHHIBBGHHHEHFFFFBF
@2576832/1
agcagcttcatccagaggcaagcgctccaagttgcttggaggcttgggcc
+2576832/1
?BCFFFFFHHHHHJJJJJJJJJJJJJJJJJJHIJJJJIJHJJJJJIJJII
@26196/1
gtaagatactgcaaacatgccagttataaagcatagcccgaagtgctatt
+26196/1
CCCFFFFFHHHHHJJJJJJJJJJJJJJJJJJJJJJJIJJJJIJJJJJJJJ
@26368/1
gtgctgggcctcttgtatgcgaaggtgttgaggcgcttgtggtggtgcac
+26368/1
CBCFFFFFHHHHHJJJJJJJJIIJJEFFHIJJJJJJJJJJJJHIIHIJJJ
@7642901/1
cctcgtcattgcctggcatacaaggcaaagcaccgacgacgacactgtac
+7642901/1
CCCFFFFFHHHHHIJIJJJJJJIIJIJJJIJJJJIIIJIIJIHIHGHFE@
@1053872/1
gagtgacggcacctccgacactgaggtcacggtactcgcggtacatgttg
+1053872/1
BCCDFFFFHHHHHJJJJJJJJJJJJJHIIJJJHIJIJJJJJHHHFFFFFF
@4089882/1
gcaatttcttcatgtgtggtcattacactccaatctatatcgtaaccatt
+4089882/1
CCCFFFFFHHHHHJIJFHIIJJJJJJJJJJJJJJJJJJJJJJJJJJJJJJ
@7643033/1
ctcgaatagtcttttctaacttgaacagtgcgatgttttacaagggcagg
+7643033/1
<@?DDBDDFFFHDBG>BGB<AH?DGEHHIG>EHACCFEHIDID<?B;6@@
@4602330/1
cttaaatttacatttaatgtttgtttcatgtcaatcggttcataaataaa
+4602330/1
@BCFFFFFHHHHHJJJJJJJGJJIJJJJJJIJJJJJJJIJJJJJJJJJJJ
@27215/1
tttgtttgaacacgtagccaatcttattctcgagactgtccaaggatttg
+27215/1
CCCFFFFFHHHHHJIJJJJJJJJJJJJJJJJJJJJJJJJJJJJJJIJJJJ
@7643410/1
gccagatgccaaagttcttgatcttcactgggctcttctctgggatttcc
+7643410/1
CCCFFFFDGHGHHJJJJJJJIJGJJGIJJHGEAGIGIGHIIIJIJJIJJJ
@7643555/1
cagcatacataataaaattagaggaagtaggtgctgggcctcttgtatgc
+7643555/1
CCCFFFFFHHHHHJJJJJJIIJJJIJJJJJJJJJJJJIJJJJJJJIJJJJ
@3584133/1
gcagcttcatccagaggcaagcgctccaagttgcttggaggcttgggcct
+3584133/1
CCCFFFFFHHHHHJJJJIJJJJJJJJJJJJGIIJJJIIIJJIIIEIJGI?
@1054995/1
taggtaatgttatatattttgtcttttctgacattggtctatataatctt
+1054995/1
BB@FDFFFHHHHHJJJJJJJJHIJJJJJJJJJJJJJJIJJJJJJJJJJJJ
@1055124/1
taagtgagtatacatctattaaattcaaacgcagagctcattatgttgat
+1055124/1
BCCFDFFFHHHHHJJJJJJJJJJJJJJJIJJJJJHJJJJJJJJJJJJJIJ
@7133160/1
gaactgcttcacctgtggccggcggcacgcagacgccttgatgacctcca
+7133160/1
CCCFFFFFHHHHHJJIJJJJJJJJJJJJJIJHHHFFDEDDDDDDCCDDDD
@6120378/1
gcactgagtgacggcacctccgacactgaggtcacggtactcgcggtaca
+6120378/1
CCCFFFFDFHGHHGEGHEGIIJIGIIJJEHH;B?FDHHEIEHEGIF=?DD
@7133692/1
tgaacttcttcaattgacgcaagaagtaccagaaacgggacttagccaca
+7133692/1
CCCFFFFFHHHHHJJJJJJJJJJJJJGIIJJJJJJJJJJJJJJJJJJJJJ
@6120640/1
ggcgtcaatatttttttaaatcaaagacgtaatttgtatgagtgttttga
+6120640/1
@<@DA:DDBAFFDEGBHIDH@:C?C@DD:0::;D@B<D?D><D8/9=DHI
@7134060/1
gtacgtgtgggtgtagtgcctgtagtatagactgggaagctcgctgcttg
+7134060/1
C@CFFDEDFFHFFFHIGIIJJJJJIJJJJIIIHGEGIFIIIJJJIGIIJE
@7134304/1
cactgagtgacggcacctccgacactgaggtcacggtactcgcggtacat
+7134304/1
CCCFFFFBHHHHHJJJJJJJJJJJJJJJJJHIJJJJIIJJJJJJHHEFFF
@6121288/1
catcgttctcagcatggtaagaaggtggcggccagaatctagacatgcac
+6121288/1
CCCFFDFFHHHHHJJJJHJJJJJJJHIJJJJJJJJJJJJJJJJJJJJJJJ
@6121345/1
gaaggtgttgaggcgcttgtggtggtgcacgcgcttgggcagagggaatc
+6121345/1
BB@FFDDDHHFHHJJJJJJHIIIJIGHHIJJJJJJJJJJJJHHHHFFFEE
@2073398/1
gtgctgttgtggaactgcttcacctgtggccggcggcacgcagacgcctt
+2073398/1
CCCFFFFFHFHHHIJJJJJJJJJJJJJJJJJJJJJJJHHFFDDDDDDDDD
@1565387/1
gttgatatagaggataccgatacctggttacacttaactgtaccgctgct
+1565387/1
B@BFFFFFHHHHHJJJJJJJJJJJJJJJJJJJJJJJJJJJJJJJJJJJJJ
@3585888/1
ctcgaatagtcttttctaacttgaacagtgcgatgttttacaagggcagg
+3585888/1
@@@DDDDDFFHDHIGEHEIDEI@:C<CFEFEDBHHIIGEECGIGDDDDGE
@5102503/1
tgggcctcttgtatgcgaaggtgttgaggcgcttgtggtggtgcacgcgc
+5102503/1
@C@FFFFFHHHFHIIJIIIIIHHFGFGIIIIJJJJIGIGDHAFHIIJJFF
@2073617/1
ctccggtactaacgatcaaatcgatcatgggtccataatcattcctgg
+2073617/1
@@@DDDDA@FHBHBAFDEEF?9A1:?:?GB9:B;B4BG@F>?BBDD@@
@6121842/1
gtgatttttcaccgataacttccaatttgtatttgtcagcatagtagtcg
+6121842/1
C@CFFFFFHHHHHJJJJJJJJJJIGIJJJGIIJJJIJJJJJJJJJJJIIJ
@6121858/1
cttcttatgacataagtgaactgtcttagtgttacgttgtggactctagt
+6121858/1
CCCFFFFFHHHHHJJJIJJJJJJJJJJJJIIIIJJJIJJIJJIJJJJJJG
@2577957/1
ctgcgacaccttgtggctgtgacttgtagtcaaggtggagattttactat
+2577957/1
CCCFFFFFHHHHHJJJJJJHIIJJJJJJJIJJJJJDGHHIHIJJJJJJJJ
@3081257/1
ctcttgtatgcgaaggtgttgaggcgcttgtggtggtgcacgcgcttggg
+3081257/1
CCCFFFFFHHHHHJJJCGHIJIJJJJJJJJIIJHIIJIJIJJJJHFFFDD
@3081493/1
ctgcaaagttaaccatcttgtattcaaaagaaaacctagaatcactggtt
+3081493/1
@@?DDDDDF>FHHG?GBAAA<F?:FHIGI9?EEHIEBFHA>CF@DFFA:?
@3081537/1
ccgcaatgttggagcttggtacaaagcaaaggtcgggcagttcgtcaaca
+3081537/1
CCCFFFFFHHHHHJJJJJJHIJJJJJJJJJJJIIGIJJJJHJJJJJJJJJ
@3081817/1
gtgtacacctgagcgagactcataacgcagccagatgccaaagttcttga
+3081817/1
CCCFFFBBFHHHHJJJJJJJJJJJJJJJJJJJJJJJJJJJGGIHHIJJJJ
@2578559/1
ggcgttgatgtcgcaagatagtgagacattcactttttagtcataatctt
+2578559/1
CCCFFFFFHHHHHJJJJJJJJHIIJJJJJJJJJJJJJJJJJJJJJJJJJJ
@3081885/1
cgacaccttgtggctgtgacttgtagtcaaggtggagattttactatctt
+3081885/1
CCCFFFFFHHHHHJJJHJJJJJJIJJJJJJJJEHHJJIJJJJJJJJJJJJ
@548888/1
gtgattctttaatttgacataacttttttatttatgaaccgattgacatg
+548888/1
CCCFFFFFHHHHHJJJJJJJJJIJJJJJJJJJJIJJIJJJJJJJJJJJJJ
@3082177/1
cagcgaaatagtcacaaccacgttggttatcaagtggcttggtaggatcc
+3082177/1
@CCFFFFFHHHHHJJJJJJJJJIJJJHIIJJJJJGIJJJJGG?D<FDFHG
@5103443/1
cttcaagagcctcttctaaagcaaacaatgagacctgtgcaacccatttg
+5103443/1
CCCFFFFFHHHHHJJJJJJJJJJJJJJJJJJJJJJJJIJJJJJJJJJJJJ
@2578854/1
ctcatcttgtatagaggaggcttgggctcgctctccgaagggagcttgcg
+2578854/1
CCCFFFFFHHHHHIJJJFHGIGIGIJ@HIJGIIEGHHGEHGGAHG=CEGI
@6122797/1
cctcagatacaccgtcacggaatacaaatatcttcttcggcaatctgcct
+6122797/1
CCCFFFFFHHHHHJIIJJJJJJJJJIIJJJJJJJJJJJJJJJIJJJJJJJ
@3587035/1
tgtcaatcggttcataaataaaaaagttatgtcaaattaaagaatcacgt
+3587035/1
1:=DDDD>=?2@DB?BB@B>FECGG>EF@F<DA9?<BBBBFGIIFFAD@8
@7643985/1
ctagaacccaccccgctatgtcaagtcaagatatttgacgttccgacgtc
+7643985/1
CCCFFFFFHHHHHJIJJJJJJJJJJJJJJJJJJJJJJJJJJJJIJIJJJH
@6626285/1
ctgacgcttagcaagtttcttagacttgccagttcccacttcacgacgct
+6626285/1
CCCFFFFFHHHHHJJGIJJJJJJIJJJJJJJJHIJJJJJJJJJJJJJJJJ
@2074799/1
gccaaatattttattgtaacaatgaaccatggtttcaacaatttctctat
+2074799/1
CCCFFFFFHHHHHJJJHIIJJJJJJJJJJJJJHHIJJJJJIJJJJJJJJJ
@7644202/1
ctagtttcaaatgacgataaaatatccacttattaaattaatcgcacttc
+7644202/1
BCCFDFFFHHHHHJJJJJJJIJJJIJJJJJJJJJJIJJJIIJGIJIIJJI
@3082805/1
cccgtacccatagcaacaagatcagcgactgtcacacggtagcggaaggt
+3082805/1
CCCFDFFFHHHHHJJJJIIIIIJJJEIIJJJIIJJIJJJBFHJIIEGIH7
@5103835/1
cccgtttagcagcttcatccagaggcaagcgctccaagttgcttggaggc
+5103835/1
@@@FFFFFHHHHHJJJIJJHIJHIIIIJJIJIJJJJIGFGGGJIIJIGIH
@7644273/1
gacgcaagaagtaccagaaacgggacttagccacaatctggtctggagag
+7644273/1
CCCFFFFFHHHFHIJJJJIJJJJJIJJJJJJJJJJJJJJJJIJJJJIJIJ
@549867/1
ctccaaagcattctgggctgcagatgactgtgcatccttgctagtaagtc
+549867/1
CCCFFFFFHHHHHJJJJJJJJJJJJJJJJJJJJJJIJJJJJJJJJJJJIJ
@5104056/1
gtagcactgagtgacggcacctccgacactgaggtcacggtactcgcggt
+5104056/1
CCCFFFFFHHHHHJJJJIJJJIJJJJJJJJJJJJIJIJJJHIJJJJJHFB
@6626835/1
gcgttgatgtcgcaagatagtgagacattcactttttagtcataatcttc
+6626835/1
@@@DFDDDHFDFFAGHIEGCCHH@DCGEGGCDHAHGDDHFFHIIG@DGG@
@2579636/1
cttcagcagagtgcacacaatggtgaactggcgttcatgcggcaaacgcc
+2579636/1
CCCFFFFFHHHFHHJJJJJJJHIHJIJJJJJIJIJJJJJJJJIJJIJJJJ
@550174/1
catacataataaaattagaggaagtaggtgctgggcctcttgtatgcgaa
+550174/1
CCCFFFFFHHHHHJJJJJJJJJJJHJJJHIJJJJJJJJJJJJJJJJJJII
@1055515/1
gtgctgttgtggaactgcttcacctgtggccggcggcacgcagacgcctt
+1055515/1
?@@DB?DDF?B?<CGGBBDHHGHDCEIA;EHIIIGGGFADBCBBBB:8<;
@2579787/1
gttcatatttgggcacagttcctcgacgagcaagtagttcttgaagcaca
+2579787/1
BBCFFFFFHHHHHJJJJJIJJJJJJJJJJJJJJJHIJIIJIJJJJJJJJJ
@550283/1
gttatgtcgatgtcgaacccaaaaatgtaattaactttttttttgtctgt
+550283/1
CCCFFFFFHHHHHJJJJJJJJJJJJJJGIJJJJJJJJJJJJJJIECEEFH
@1055750/1
gcaagaagtaccagaaacgggacttagccacaatctggtctggagagaag
+1055750/1
CCCFFFFFDHHHHJJJJJJJJJJJJJJJJJJJJJJJJJIIJJJJJIIIIJ
@1055936/1
ctggcgttgagggcaagttcatgcgtttttgctctggcgttcaaaaggtt
+1055936/1
CCCFFFFFHHHHFJJJJIJJJJJJJJJJJJIJJJJJJJJJJJJJJJJJHI
@7645114/1
atagaggctgtcactgcagcaatgctgggaacattcgactgatccggtga
+7645114/1
CCCFFFFFHHHHHJJJJJJJJJJJJJJJJJJJJJJJJJJJJJJJJJJHIG
@7645166/1
ggagcaaatggaaaaaaaaattggtgaaaagaatcacaagtaagatactg
+7645166/1
CCBFFFFFHHHHGJJJJJJJIJJJGHIJGJJJJJJJJJJJHIIJIJJJJJ
@5613068/1
ggtcacgatacctttcttcctagtataatgtatccttctatcaccatact
+5613068/1
@@=DDFFAHFHFHHGCEHGDH@H?FHHIGI4EHBDHGGIIIDCHFGGHGH
@27887/1
cgccatgtaccacgcctgggatgccacccggcaccactcccgggtgagga
+27887/1
C@CFFFFFHGHGHJJJJJJJJJIJJJJJJJIJJJJJJJJJJJJJBHIFGE
@4605344/1
gtagagaacatttaattacacaatagtaaatataacgcaaattgagcgct
+4605344/1
CBCFFFFFGHHHHJJJJJJJJJJIIJGIIJJJIJJIJJJJIIJGIJJJJI
@551097/1
ctgcgacaccttgtggctgtgacttgtagtcaaggtggagattttactat
+551097/1
BCBFFFFFHHHHHHIJJJJIJJJJJJIJJJJJJJJ?FHIJJJJJJJJJJJ
@4605419/1
gtttcttagacttgccagttcccacttcacgacgcttcagcagagtgcac
+4605419/1
CCCFFFFFHHHHHJJJJJJJJJJJJJJJJJJJJJJJJJJJJJIJJGHJJJ
@7645446/1
gccacgacgctcggacatttcaattttatttagttggtcttggttgaacg
+7645446/1
@CCFFFFFHHHHHJJJJJJJJJJJJJJJJJJJIIJJJJIJJJJIIJJJJJ
@1056411/1
tagctgtccttcattgagggtcgggaacttatggtataggtagagactgg
+1056411/1
@C@FFDDDHHHHHIIIGIIDCFHIEEDHGIIGIIBDGHIDHHIGHEGIGI
@4605613/1
ccacaatctggtctggagagaagatcctcatcttgtatagaggaggcttg
+4605613/1
@@@?DDBDBFFFDEEF<AC:AB>A9@EFBEGFFFFBBFAGF<?:?DCGIE
@4605775/1
gctcggacatttcaattttatttagttggtcttggttgaacggaactcca
+4605775/1
C@@FFFFFGHHFFGJJIIJJJJIIIHHGGFHGHGHFGGFHGIGJGBHHIG
@7134997/1
ctcagcatggtaagaaggtggcggccagaatctagacatgcacagctctt
+7134997/1
CCCFFFFFHHHHHJJJJJHIJJIJJIJJJJJJJJJJJJJJJJJJJJJJJJ
@7135036/1
taataacatcattggataccggtgacggtgttaggctccggtagaactgc
+7135036/1
CCCFFFFFHHHHHJJJJJJJJJHIIJJJHHGIJJJJJJJJJGIJJJJJIJ
@7646021/1
aacttctcttaaacgactggaccgattttgatgaatttttttgtgtgtgt
+7646021/1
<@@DDDDDDFFFHI;:D@GGAEGH?0BGEGHEGD>FHGGGIIIGE@?AEE
@4092667/1
gtcacacggtagcggaaggtgggttcgtgaatcatgccctcaatctgcac
+4092667/1
CCCFFFFFHFHHHJJIJJJGHJJHIJJJIJJJJJJJIJJJJJJJJJJJJJ
@5613880/1
ctcagatgcaatttcttgcaagaattgcacaaagttgaagtccttgttgt
+5613880/1
CCCFFFFFHHHHHJJJJJJJJJJJJJJJJJJJJJJJJJJJHIJJJJJJJJ
@28931/1
ctctgtgcctggctcccatgtcacggtagcactgagtgacggcacctccg
+28931/1
CCCFFFFFHHHHHJJJJJJJJJJJJJHIJJJJJJJJHIIJJJIJJJJJJJ
@7135505/1
ctcgcggtacatgttgtgtacacctgagcgagactcataacgcagcc
+7135505/1
@@@DADF@DHHHHFEDACGFHAECFGEGBHIIEHGGHIHEHFIEEHE
@4092966/1
ctcgcgggtgggtctggcatggtgcctagagggacgggagtccatccacg
+4092966/1
CCCFFFFFDFHHHIJJJJJJJJHJJJJJJJJJJJJJHFFDDEEEEDDDDD
@5104893/1
gtcacgtccacgcccaggaatatcaccggctcgttgaacaccttaggacg
+5104893/1
CCCFFFFFHHHHHJJJJJJJJJJJJJJJJJJJGDHCFHGHGJCHHHIGHE
@29427/1
cttatagtataactctgcaggagaacttctaaaccacatcttggatatct
+29427/1
CCCFFFFDHFHHGJJJJJJJIJJJIJJJJJJJJJJJJJHIJJJIJIGIHI
@5105156/1
ctcatcttgtatagaggaggcttgggctcgctctccgaagggagcttgcg
+5105156/1
CCCFFFFFHHHHHJJJJIJJJJJGHIJIJJJJJGIIGIJJJJGHIGIJJJ
@5105447/1
ctcggttttgcgagtacttcatattagaaatcacttctttgattttcttc
+5105447/1
CCCFFDFFHHHHHJGIJJJJJJJJJJJJJIJJIJJJJJJJJJJJJJJJJJ
@30009/1
gagactcataacgcagccagatgccaaagttcttgatcttcactgggctc
+30009/1
CCCFFFFFHHGHHJJGIIIJJIJJIIIJJIIIJJJJJJJJJJJJIJJJII
@4606919/1
gttggtcttggttgaacggaactccaatcctttactcgaatagtcttttc
+4606919/1
CCCFFFFFHHHHHJJJJJJJJJJJJJJJJJJJJJJJJJIJJJJJJJJJJJ
@1057723/1
ctcagcttccctgcaaagttaaccatcttgtattcaaaagaaaacct
+1057723/1
@@@DDADD?FFFFDGGBDEEHIGHIIIIIDHEGGIIIIIIIIGIIIG
@1057908/1
cctcaatctgcaccagttcatatttgggcacagttcctcgacgagcaagt
+1057908/1
CCCFFFFFHHHHHJJJIJJJJJJJJJJJJJJJJJJJJJJJJJJJJJJJJG
@6123216/1
tgggatgccacccggcaccactcccgggtgaggatgcactacatttccgt
+6123216/1
CCCFFFFFHHHHHJJJJJJJJJJJJJJJGIJJJJJJJJJJJJJJJJJJJI
@6123232/1
gcctgttttggtagcggcggcgcgg
+6123232/1
@@@BDDD:D:@ABBF@1@:?6;ABB
@5106623/1
cctgtttatattagttggtgaatacggtctaaccgactaatgtaaatgcg
+5106623/1
CCCFFFFFHHHHHJJJJGHGJJJJGIJFFHIJJJJJJJJIIJIIJJIJJJ
@5106788/1
gtgctgggcctcttgtatgcgaaggtgttgaggcgcttgtggtggtgcac
+5106788/1
@@@DDDDAB?CFFIGC?EEH@;FFFGCCDCHGHEBEHGG;BBH155@9C@
@7137670/1
ctactgcttaattatttaagtttcatttaaatttcggtacctggttaaat
+7137670/1
CCCFFFFFHHHHHIJJJJJJJJJJJJJJJJJJJJJJJIIJJJJJHIIIJJ
@3587896/1
ctaaaatataattaacctcgtcttgcaacaatatccttcgaactataatt
+3587896/1
@BCFFFFFHHHHHJJJJJJJJJJJJJJJJJIJJJJJJJJJJJJJJJJJJJ
@2076767/1
ggatggagtgagcacgggctctgtgcctggctcccatgtcacggtagcac
+2076767/1
BC@DFFFFFFHHGJIGGGIJJIJHIIJJJIIJJJJJIIHIGIIJCGHIJJ
@2076847/1
ccgacgacgacactgtacagttagaaatgttacaacctctatactttgca
+2076847/1
C@@FFDFDHHHFHHGDCFHF1:BDFHG@GFGHIIIGHFGBHHHICGAFFG
@6124055/1
ctcggactaaattgttctatcttcatcctaccagccagattgaacctttc
+6124055/1
CCCFFFFFHHHHHJIJJJJJJJJJJJJJJJIJJJJJJJJJJJJJJJJJJI
@6124069/1
tcctaacttcgcaaccactaattccagtgataaattcactctagcacgta
+6124069/1
CCCFFFFFHHHHHJJJJJJJ;HIJJJJIJJJJJJJJJJJJJJJJJJJJJJ
@551612/1
ttgcatttgtgaggggcgtcgggtcacattacatactctgtatttcctct
+551612/1
CCCFFFFFHHHHHJJJJJJJJIJFIHIJJJJJJJHJJJJJIHHHHHHHFF
@1567667/1
gtctgtttgtctgttcgtctgtgcgcgctaatctcagaaacggctgatcc
+1567667/1
CBCFFFFFHHHHHIJJJHJJJIJJJJJJJJJJJJJJJJJJJJJJJJJIJJ
@5614471/1
gtttattttgtttttctctgtgatctgtttcttggcatctatagatgtcg
+5614471/1
CCCFFFFFHHHHHJJJJJJJJJJJJJJJJJJJJJJJJJJJJJJJJJJIJJ
@2077059/1
cgcttgggcagagggaatctgattgtgctgttgtggaactgcttcacctg
+2077059/1
CCCFFFFFHHHHHJJJJJJJJJJJJJJJJJJJJJJJJJJJJJJJJJJJJJ
@2581023/1
gcgtgcgcaggttcaggcatctgcaccaagactggagctcctgctgg
+2581023/1
BCCDFFFFHHHHHJJJJJJJJJJJIJJJJJJJJJJJIJJJJJJJJJJ
@3083921/1
cgactcctgtggctttcagtgaaacatcaaaatttatcgatctttgattc
+3083921/1
CCCFFFFFHHHHHJJJJJJIJJJJJJJJJJJJJJJJJJJJJJJJJJJJJI
@6628397/1
tagcgttatcactgtctttacttttaattttcactgatttgcaataatat
+6628397/1
@@@?DDDFHHHHGIEFHIIIHHIIIICHIIIIFIIIGIIIDEEHHCEGGI
@2077469/1
gcggtacatgttgtgtacacctgagcgagactcataacgcagccagatgc
+2077469/1
:1?D=D?BBAFBDGEAAE<C:AF?F<@??8:?:<B?B9FF@??===F<84
@7647289/1
catgtaccacgcctgggatgccacccggcaccactcccgggtgaggatgc
+7647289/1
@CCFDEFFHHHGGIIJIGIIJJJJJIIIJJJJJJIJJJIFHHIIGIHHHH
@3084530/1
atacataataaaattagaggaagtaggtgctgggcctcttgtatgcgaag
+3084530/1
CCCFFFFFHHHHHJJJJJJJJJJJJJJHIJJJJJJJJJJJJIJJJJJIJJ
@2077811/1
gccctcaatctgcaccagttcatacttgggcacagttcctcgacgagcaa
+2077811/1
CCCFFFFFHHHHHJJJIJJJJIJIIJJJJJJJJJJJJJJJJJEHIJJJJJ
@6628844/1
gctgggcctcttgtatgcgaaggtgttgaggcgcttgtggtggtgcacgc
+6628844/1
CCCFFFFFHGFFFFHIJJJIGIJGIEFHIJJJJJJJIFHEBGGACGIJJH
@6628858/1
gtcggacgagccgtgccttttattgcttggtgagacacgagataaaagtc
+6628858/1
CCCFFFFFHHHHHJJJJJJJJJJJJJJJJJIJJJJJJJJJJJJJJJJJIH
@1568995/1
ccaaagcattctgggctgcagatgactgtgcatccttgctagtaagtcct
+1568995/1
CCCFFFFFHHHHHJJJJJJJJJJJJJJJIHHJJJJJJJJJJJJIJJIJJJ
@2582035/1
agcaaatggaaaaaaaaattggtgaaaagaatcacaagtaagatactgca
+2582035/1
:BBFFFFFHHHHHJJJJJJJJJIHJJJJJJJJJJJJJJIIJJJJJJJJJJ
@2582038/1
cccatgtcacggtagcactgagtgacggcacctccgacactgaggtcacg
+2582038/1
CCCFFFEFHHHHFIJJJJJJIJIJJJJJJJJJJJJJJJJJJJJJJIJJJJ
@2078461/1
gcaccgacgacgacactgtacagttagaaatgttacaacctctatacttt
+2078461/1
CCCFFFFFHHFGHJJJJJHFGHGIJIJIJJJJIIJJIJJJJJJJJJJJJJ
@7648459/1
tcccgtttagcagcttcatccagaggcaagcgctccaagttgcttggagg
+7648459/1
@CCFFDDDFDHHHDGIIGHJIIGHIEHHI?H@CFHGIJJDGHIGHHIGFD
@4607368/1
ggtggtgcacgcgcttgggcagagggaatctgattgtgctgttgtggaac
+4607368/1
B@BFFFFFHHHHHJJJJJJJJJJJJJJJJJIJJJJJJJJJJJJJJJJJJJ
@3085981/1
ctgcaatcctgcctcacatgattcatccacaaattccaac
+3085981/1
B@@FDFFFHHHDHIIJIIGIJIIIIJIJIJJJGJJJJJIJ
@5614926/1
tgtttgtctgtttgtctgtttgtctgtttgtctgtttgtctgttcgtctg
+5614926/1
@@@DFFDDFDFHHIFGFFCFEEACFGFHIICHHGEGGDDDHIBBGDHIBB
@3086341/1
gtccttgttgttaagaggtgttacctgcaacttggccaggttagggccaa
+3086341/1
@BBFFFFDHHHHHJJJJJGHHHIJJJJJJJJJJJJJJJJJJJJIIJJJJJ
@5108207/1
ataggttgtaatatattttcttttttaattgttataaattcgtaattcgt
+5108207/1
BCBFFDFFHHHHHJJJJJJJJJJJJJIJJJJJJJJJJIIJJJIJJIJJJJ
@6630246/1
cacaaattccaacccttgcgtttcaaaacaattcattttaggttcaagtt
+6630246/1
CCCFFFFFFHHHHIJJJJJJHJJJJJJJJJJJJJJJJJJJIJHIJJJJIJ
@6630260/1
tcaaaagaaaacctagaatcactggttcaaattcaaataaaatcactctg
+6630260/1
CCCFFFFFHHHHHJJJJJJJJJJJJIJJJJJJJIIGGHIJJJJJIJJJJI
@4607783/1
ggtcattgaacttatagttcaaaatcgtttccacatcattcctagaatag
+4607783/1
@@?DDDDBFHFHGIHIFIIFGI>FHHCACFG9<?FFFHIICFBGFDEEHG
@5615218/1
cttgggcagagggaatctgattgtgctgttgtggaactgcttcacctgtg
+5615218/1
CCCFFFFFHHHHHJJJJJJJJJJIJIJJJIJHIJJJJJJJJJJJJJJJIJ
@7138454/1
ggcgcttgtggtggtgcacgcgcttgggcagagggaatctgattgtgctg
+7138454/1
CCCFFFFFHHHHHHHIIJJJJJJJJJJJJJJJJJJJJJJJJJJJJJJJJH
@6124967/1
ggatggagtgagcacgggctctgtgcc
+6124967/1
?@<DBDDADF4CC>@F1:FFF;91CFB
@1058779/1
agacgaacagacaaacagacaaaaaaaagttaattacatttttgggttcg
+1058779/1
CCCFFFFFHHHHHJJJJJJJJJIJJJJJJIIJJJJJJJJJJJJJJJHHHF
@4096035/1
ctaaatttactttccactcgttaagcgtattagtttcttgtgactacaaa
+4096035/1
CCCFFFFFHHHHHJJJJJJJJJJJJJJIJJJJJJJJJJJJJJJJJJJJJJ
@2583757/1
gtgctgggcctcttgtatgcgaaggtgttgaggcgcttgtggtggtgcac
+2583757/1
@@@DFDFFHHHHDIJFGGGHIIGIJFHFGIBFG7DHIJJGHGFHCAECHC
@3589371/1
gcttgtatttgttatgtaaccactccatactttgtttcatttaaatttac
+3589371/1
CCCFFDFFHHHHHJJJJJJJJJJJJJJJJJJJJJGJJJJJJJJJJJJJJJ
@1059055/1
cctcgacgagcaagtagttcttgaagcacagacacaggtgtcttcaacgg
+1059055/1
@@@DFFFFHHHHDHFHGIIIGIJJJEHHDCFGDFFGIG?GIIIJJGGGGI
@5616252/1
gcctcttgtatgcgaaggtgttgaggcgcttgtggtggtgcacgcgcttg
+5616252/1
CCCFFFFFHHHHHJIIIJFHHIJJJJJJJJJJJJJIJJHHIJJJIJHFFD
@3589550/1
ggcagagggaatctgattgtgctgttgtggaactgcttcacctgtggccg
+3589550/1
CCCFFFFFHFHHGJJJJJJIJJJJIJJHJJJJJIGJJJJJJJJJJJIJJI
@7139647/1
ccacatctttgatatctcatcttcatctgactggtgttctttagaccact
+7139647/1
?@<DDBBD?CC<D:AAAA?IAIEDB?ACA4<<9A22CCCCD??C<D@F?F
@31974/1
ccaattaaaccttatattaatacaatggtgactattaaattctgtctcta
+31974/1
CCCFFFFFHHHHHIJJJJJIJIJIJJJJFHIHIJJJJJJJJJJJIJJJJJ
@1059552/1
gttggcgttgatgtcgcaagatagtgagacattcactttttagtcataat
+1059552/1
@CCFFFFFHHHGGJJJIJIIGEGGEFIIJIJIIIJGHEHJJJGFGFIHGH
@5616679/1
ggggaacacagtttgggctgggggtcgcacgtcatattccaaggtagtta
+5616679/1
CCCFFFFFHHHHHIJIJJIIJJJJGHIIJJJJJJJJJJJJJIJHAEHHFF
@6125829/1
ggggatctgagaatggtttagattcacaattttgtccgctggacaatgtt
+6125829/1
CCCFFFFFHGHDDGGIGHJJJJJJJJJIIJJJJJJJIJJJJJJJJIJJHI
@4608217/1
cacgacgcttcagcagagtgcacacaatggtgaactggcgttcatgcggc
+4608217/1
CCCFFFFFHHHHHJIJIIHHIJJJJIIJGIDFHIGGJJIGIIJJJIIIJF
@3590156/1
ccgggcggatgtatggcagtagctaactcgtccgagggtcaattcaatat
+3590156/1
CCCFFFFFHHHHHJJJJJJIJJJJJJJJJJJJJJJJHFDFFEFEEEEEED
@6126068/1
ccctaagtgagtatacatctattaaattcaaacgcagagctcattatgtt
+6126068/1
CCCFFFFDFHHHHIJJIJJJJJJJJJJJJJJJJJJJJJJJJJJJJJJJIJ
@32658/1
gtggtgcacgcgcttgggcagagggaatctgattgtgctgttgtggaact
+32658/1
@CCFDFFFHHHHHJJJJJJJJJJJJIJJJJJJJJJHIIIJIJJIIJJJJJ
@4608442/1
cttgtattcaaaagaaaacctagaatcactggttcaaattcaaataaaat
+4608442/1
?@@FDDFDFHHHBFIEHIJIJGHJIGHGGHIHGGHGJGIJJJHFDHFI@B
@7140425/1
gcactgagtgacggcacctccgacactgaggtcacggtactcgcggtaca
+7140425/1
@@@DDDDDDH>FFHIIGEGHGH?DGGIGC?D9B@DGGCEEGICGEB:BDD
@7140439/1
ggcattgaaaaaaatagtttaaaaacggacttaaactaaagaaatattat
+7140439/1
CCCFFFFFHHHHHJJJJHIJJJJJJJJJJJJJJJJJJJJJJJJJJJJJJJ
@7140655/1
atcaatttatcttcaaatgacgacaccacagttccagtctcaggcacatt
+7140655/1
@BBFFFFFHHHHHJJJJJJJJJJJJJJJJJJJJJJJJJJJJJJJJJJJJJ
@7140733/1
tgtggaactgcttcacctgtggccggcggcacgcagacgccttgatgacc
+7140733/1
@@BFFFFFHHGHFIJIJIJGIJJJJJGHJJJJIHHHFFDDDDDDDDCCDD
@5617328/1
atgcgaaggtgttgaggcgcttgtggtggtgcacgcgcttgggcagaggg
+5617328/1
8BBFFFFFHDFHHJIJJIJJJJJJJJIJIHHJJJJJJJJHHHFFFFDDDD
@4097244/1
gaatgattctggtgggttgtcctgcagagcttgccacatcttgtaagcag
+4097244/1
@@CADFFFGBDH:C?FE@GFFHEGGCCEHEIIIHIGIIGIIIIDFGIFII
@4097251/1
gcgtcccgtacccatagcaacaagatcagcgactgtcacacggtagcgga
+4097251/1
BCCFFFFFHHHHHJJIIJJJJJJJJJJJJJJJJJJJJJJJJJJGHJJJJF
@33716/1
agttggtcttggttgaacggaactccaatcctttactcgaatagtctttt
+33716/1
@@?D?BDDFHFHCGHIIHHJFEHEGCHHGD?GBD>?@FB=DHEC99BDGB
@4609150/1
gtagcactgagtgacggcacctccgacactgaggtcacggtactcgcggt
+4609150/1
CBCFFFFFHHHHHJJJJJJJJJJJJJJJJJJJJJHIIJJJHIIJJJJHFB
@7141461/1
atctgtttcttggcatctatagatgtcggtggcgcacagggcacgcttgc
+7141461/1
<@@FFDFFHHHDFIJIJGIIGIIIIHHJJHGIEIJJJIJIJGIIIIGIIB
@6630398/1
caatcctttactcgaatagtcttttctaacttgaacagtgcgatgtttta
+6630398/1
CCCFFFFFHHHHHJJJJJJJJJJJJJJJJJJJJJJJJJHIJJJJJGIJJJ
@4609275/1
ctgggcctcttgtatgcgaaggtgttgaggcgcttgtggtggtgcacgcg
+4609275/1
CCCFFFFFHHHHHJJJJJJJJJFGHIJJJJJJJJJJIJJIJIHHHIJJHH
@555013/1
ggcggccagaatctagacatgcacagctcttgcagccatccaacgggatt
+555013/1
@@@DBDDDHBFDFHIGHIIIIIEBG9CDHGE3D>DF=GGHGIGIE6:84F
@3086640/1
gctgttgtggaactgcttcacctgtggccggcggcacgcagacgccttga
+3086640/1
CCCFFFFFHHHHHJJJJJJJJJJJJJJJJJJJJJJJHHFFDDEDDDDDDD
@1569915/1
gccacaatctggtctggagagaagatcctcatcttgtatagaggaggctt
+1569915/1
@@@DDB=DAHHFFH?FHIG@?AFFG@CFHEEDFHGI?DHIIGEA9DHIFC
@3087206/1
cgagactcataacgcagccagatgccaaagttcttgatcttcactgggct
+3087206/1
BCCFFFFFHHHHHJJJJJJJJJJJJJJJJJIJJJJJJJJJJJJJJJJJJJ
@7649676/1
ctgtgatctgtttcttggcatctatagatgtcggtggcgcacagggcacg
+7649676/1
@BBFFFFFHHHHHJJJJJJJJJJJJJJIJJIJJJIJJIJJJJJJJJJJJI
@6630820/1
cagcatacataataaaattagaggaagtaggtgctgggcctcttgtatgc
+6630820/1
CCCFFFFFHHHHHJJJJJJJJJJJIJJIIJJHJJJJJJJJJJJJIIJJJJ
@6630837/1
gcatcgtgaggtctttggagccctgtccaacggtagatggaactctgtcg
+6630837/1
CCCFFFFFHHHHHJJJJJJJJJJJJJJJJJJJJDHIJJJJJJJJJJJJJI
@4609955/1
aggggttattgttatgtcgatgtcgaacccaaaaatgtaattaacttttt
+4609955/1
<?<DB=@ACDDDDEEBA<ACF43AAAB??DD@DDICB09B99DE?8DDDB
@6631098/1
ccacaatctggtctggggaaaagatcctcatcttgtatagaggaggcttg
+6631098/1
CCCFFFFFHHHHHJJJJJJJJJJJJJJJJJJJJJJJJJJJJJJJJIJIJE
@556079/1
acgcgcttgggcagagggaatctgattgtgctgttgtggaactgcttcac
+556079/1
@CCFFFFFHHHHHJJJJJHJJJJJJJJJIJJJJIJJIJJJJJJJJJJJJJ
@556268/1
cttcaatttaaggacaataaaagaaaagtatttaaaagcagtggtgcttt
+556268/1
CCCFFFFFHHHHHJJJJJJJJJJJJJIJFHIJJJJJJJJJJIJJHIJJJJ
@5109736/1
gcacgtagttctcagcttccctgcaaagttaaccatcttgtattcaaaag
+5109736/1
@@@FF>DDHHFFFHHIIIIGGEGDHB@GEACHFHEIGGGI<HGAGEGIHH
@3088223/1
ccgattgacatgaaacaaacactaaatgtaaatttaagcatcccacaata
+3088223/1
CCCFFFFFHHHHHJJJJJJJJJJJJJJJIIJJJJJJJJJJJJJJJJJJJJ
@2584314/1
ggcttacatgctaaaactaaactactatacctgtgaaacgatcaacaata
+2584314/1
CCCFFFFFHHHHHJJJJJJJJJJHIHJGIIJIJHIJJJJJJIJJJJJJIJ
@5110236/1
gtggaactgcttcacctgtggccggcggcacgcagacgccttgataacct
+5110236/1
CBCFFFFFHHHHHJJJJJIJJJJJJJJJJJJJJHHFFFDDDDDDDEDDDD
@2080267/1
ggtagcactgagtgacggcacctccgacactgaggtcacggtactcgcgg
+2080267/1
BC@DFFFFHHHHDHIJJJJJJJJJJJIJJJIJJJJBGIJJJBGHJJIJHF
@3088449/1
gtccggaacatcaaatatcttgacttggcaaagagttgtcgatatgtgga
+3088449/1
CCCFFFFFHHHHHJJJJJJJJJJJJJJJJJJJJJJGHIIIJJJJJJIIJJ
@3088548/1
ctgcaaacatgccagttataaagcatagcccgaagtgctattggcacaca
+3088548/1
CCCFFFFDHHHGHIDHIJIIJJIIJJJGIIJIIIJHHIJJJJIIJIJGII
@5110808/1
atgcgaaggtgttgaggcgcttgtggtggtgcacgcgcttgggcagaggg
+5110808/1
CCCFFFFFHDFFHJJJJJJJJJJJJJIJJHIJJJJJJJJHHHFFFFDDDD
@1571383/1
ctcacatgattcatccacaaattccaacccttgcgtttcaaaacaattca
+1571383/1
CCCFFFFFHHHHHJJJJJJJJJJJJJJJJJJJJJJIJJJJJJJJJJJJJJ
@1571401/1
ggcctgttttggtagcggcggcgcggtccgtgtggagcatgctcgccatc
+1571401/1
@@@FFFFFHGHHHIEGHIFDAHIHFDDDDBBBABDDBC9@C>>C@B@@BD
@2584822/1
ctccaatcctttactcgaatagtcttttctaacttgaacagtgcgatgtt
+2584822/1
CCCFFFFFHHHHHJJJJJJJIIIJJJJJJJJJJJJJJJJJJHJJJJJJJJ
@7651064/1
cgttctcagcatggtaagaaggtggcggccagaatctagacatgcacagc
+7651064/1
CCCFFFFFHHHHHJGHIJJJJJHJJJJJJJJJJJJJJJJJJJJJJIJJJJ
@7141621/1
gtccggtagaactctataccacggcgtcacgacacagtccttgtaattct
+7141621/1
CCCFFFDFHHHHHJJJJJJGJJJJIJJJJJJJJJJJJIJJJJJJIJJHHH
@1060878/1
actgagtgacggcacctccgacactgaggtcacggtactcgcggtacatg
+1060878/1
CCCFFFDDHHHFDHIJJJJJIIIIJIJJIFGHIIJFHIIIJIGHHEEBEF
@4610507/1
aatccacattggtgtgataaccgtgaactgatcgtgtggg
+4610507/1
???DA:BD:ADB2:2<:C@:3<C<2A2:9C9?EC:D8::6
@4610524/1
gtgtacacctgagcgagactcataacgcagccagatgccaaagttcttga
+4610524/1
B@BDFFBAAFFHHIJJJJJJJJJJJIIJJGGIJJJIIIJGHIIFHIJJJJ
@34375/1
ctgggcctcttgtatgcgaaggtgttgaggcgcttgtggtggtgcacgcg
+34375/1
CCCFFFFFHHHHFIJJJJJJJJAFGHJJJJJJJJJJHIJEHHFHJJJJHH
@34477/1
attgaggataggttgtaatataatttcttttttaattgttataaattcgt
+34477/1
;BBFFFFEHHHHHHJGIJJJJJJJJJJJJJJJJJJJJJJJJJJJIIJJJG
@1572013/1
aggtgctgggcctcttgtatgcgaaggtgttgaggcgcttgtggtggtgc
+1572013/1
@BCDDFFFHHHHHJJJJIJJJJJHJJJCGFHIJJJJJJJJJJJIIJHHHI
@6127679/1
gccagatgccaaagttcttgatcttcactgggctcttctctgggatttcc
+6127679/1
CCCFFFFFHHHHHJHIJJJJJJJJJJJJJJJJJJJJJJJJJJJJJJJJJJ
@1061433/1
ctgggcctcttgtatgcgaaggtgttgaggcgcttgtggtggtgcacgcg
+1061433/1
CCCFFDFFHHHHHJJJJJIJJJFGHIJJJJJJJJJJJJJHIGIIJJJJHH
@6127729/1
ggacaagcgattggcattacgattgtgacaagttttcgtgagccgt
+6127729/1
@CCFFFFFHHGHHJJJJJJJJJJJJJIIJJJJIIJJJJHIJJJJJF
@7142546/1
gcctggccctcagcgacatgtaagagttcaatggggaagtaaatgcatct
+7142546/1
?@@FDADDFFFFDGGIIIIJIJJIGHCFGGHIIIIJJIGHHIIJIIGGII
@7142601/1
cttggcatctatagatgtcggtggcgcacagggcacgcttgcgcatgaca
+7142601/1
BCCDFFFFHHHHHJIJJIJJJJJJJJJJJJJJJJJJJJJJJJJJJJJGHH
@7142617/1
gccattcccaactgtcctccggtactaacgatcaaatcgatcatgggtcc
+7142617/1
CCCFFFFFHHHHHJJJJJJJJJHGIJJJJJJJJDGHGBGHJJJJJJJHIJ
@1572474/1
cagccagatgccaaagttcttgatcttcactgggctcttctctgggattt
+1572474/1
CCCFFFFFHHHHHJJJIJJJJJJJJJJJJJJJJJJJJJJJJJJJJJIJJJ
@5618292/1
ccatagcaacaagatcagcgactgtcacacggtagcggaaggtgggttcg
+5618292/1
@C@FFFFFDHHFHGIGIHGHGIJJJJCFEHGIBFGEHJDGHGHIGFHFA>
@7142936/1
ttctcatataacactttgacaggctgctgtgggatacggctggagaacaa
+7142936/1
CCCFFFFFHHHHGJJJJJJJJJJJJJIJJIJIJIJIJJJJJJJ;??DD=E
@35452/1
gttcaaattcaaataaaatcactctgcaatcctgcctcacatgattcatc
+35452/1
CCCFFFFFHHHHHJJJJJJJJJJJJJJCCHFGIJJJJJJJJJJJJJJJJJ
@6128625/1
gtcctcgctgcaggccgactggtggctg
+6128625/1
@;=?BDDDFFD8C3E?FCAA<8?;C?;D
@1573217/1
attacgttaaatgccacgacgctcggacatttcaattttatttagttggt
+1573217/1
CCCFFFFFHHHHHJJJIJJJJJJJJJJJJIJIJJJJJJJIJJJJJJIGIH
@7143698/1
ccacaatctggtctggagagaagatcctcatcttgtatagaggaggcttg
+7143698/1
CCCFFFFFHHHHHJJJIJGJIJJJJJJJJJJJJJJIJJJJJJJHJJJJJF
@2585598/1
ctttaattctttagttttaagttagttttcatcttaagttcggaaagatt
+2585598/1
CCCFFFFFHHHHHJHIIJIIIJIJJJJJJJJJJJJJJJIJJJJJIJJJJJ
@36380/1
gtggggccgtcagaacctgatagaaacggttggcgttaggtatatacaag
+36380/1
CCCFFFFFHHHHHJJJJJJIJJJJJJJJJHIJJJJJJJJJHIJJJJJJHH
@5619268/1
ctggatggagtgagcacgggctctgtgcctggctcccatgtcacggtagc
+5619268/1
CCCFFFFFHHHHHIIJJJJJJJJJJJJJJJIJJJJJJJJJJJJJJJHIJJ
@36641/1
gttggtcttggttgaacggaactccaatcctttactcgaatagtcttttc
+36641/1
CCCFFFFFHHHHHJJJJJJJJJJJJJJJJJJJJJJJJJJJJJJJJJJJJH
@5619377/1
gttcgtgaatcatgccctcaatctgcaccagttcatatttgggcacagtt
+5619377/1
CCCFFFFFHHHHHJJJJJJJJJJJJJJJJJJJJJJJJJJJJJJJJJJJJJ
@7144281/1
atcctaacttcgcaaccactaattccagtgataaattcactctagcacgt
+7144281/1
@BBFFFFFHHHHHJJJJJJJJJJJJJJJHIIJJJJJJJJJJJJJJJJJJH
@1573684/1
ctcacaccattcaatttaaaagaaactgggtgcgtgcaggatcctcgtca
+1573684/1
CCCFFFFFHHHHFIJJJJJJIJJIJJJJJJHGIIHIJJJJJJJJJJJIIJ
@36748/1
gtcttcttgaacttcttcaattgacgcaagaagtaccagaaacgggactt
+36748/1
CCCFFFFFHHHHHJJJJJJJJJJJJJJJJJJJJHIJJJJJJJJJJJJJJJ
@1063139/1
cgcaagaagtaccagaaacgggacttagccacaatctggtctggagagaa
+1063139/1
CCCFFFFFHFHHHJJJJJJJJJIIJJJJIJJJJJJJJJJHIJJJGIHJJI
@1063189/1
tgagtgacggcacctccgacactgaggtcacggtactcgcggtacatgtt
+1063189/1
BC@FFFFFHHHHHJJJJJJJJJJJJJJIJJJJJHIJJJJJJJHHFFFFFF
@1063198/1
ggttcaaattcaaataaaatcactctgcaatcctgcctcacatgattcat
+1063198/1
@CCFDFFFHHDHHGIJIJIJJJIIHIHGCEF?FHHIJJJJJIJIIJIGIE
@7653327/1
attgcatctgtgaggggcgtcgggtcacattacatactctgtatttcctc
+7653327/1
@C@FFFFFHHHHFHJJIGHIJJIJDGHJIJIHIIJEHIIJJHHHHHHGFF
@1063556/1
cagcatacataataaaattagaggaagtaggtgctgggcctcttgtatgc
+1063556/1
CCCFFFFFHHHHHJJJJJJJJJJJJJJIJJJIIJJJIJJJJJJJJIJJJJ
@2586523/1
gcctggcatacaaggcaaagcaccgacgacgacactgtacagttagaaat
+2586523/1
CCCFFFFFHHHHHJJJJJJJJJJJJJJJJJJJJJJJJJJJJJJJJHHHHH
@7145287/1
caggggttattgttatgtcgatgtcgaacccaaaaatgtaattaactttt
+7145287/1
CCCFFFDDHHHHHJJJJHJJIJJJJJJJJJJJJJJJJJGIJJJJJJJJJJ
@7653728/1
cgaaggtgttgaggcgcttgtggtggtgcacgcgcttgggcagagggaat
+7653728/1
B@@DFFADFHGHHJIJJJJJIJIHIIGGIJJJJJJIJIJJJGHHFFFDCE
@3591241/1
cttggtacaaagcaaaggtcgggcagttcgtcaacaagacattactagct
+3591241/1
CCCFFDDFHHHHHJIGIJIGIIJJJJHGIGBFGHHGIJGIGJIJJJJJJJ
@4098011/1
gtttgtgaaactgcgacaccttgtggctgtgacttgtagtcaaggtggag
+4098011/1
CCCFFFFFHHHHHJJIJJIJJJJJJJJJJGIJJJJJIJJGHIJJIDGIIJ
@2586901/1
ggcactggcaacgaccaatcatggacttttcttcaatatccacataagta
+2586901/1
CCCFFFFFHHHHHJJJJJJJJJJJJJJJJJJJJJJJJJJJJJJJJJJJJJ
@7145810/1
ccgcgctttaatctaatgcttataagtaggtaataaacatattcttataa
+7145810/1
CCCFFFFFHHHHHJJJJJJJJIJJJJIJJJHIJJJJJJJJJJJJJJJJJJ
@38520/1
ggctgcagatgactgtgcatccttgctagtaagtcctgagccatagcaaa
+38520/1
CCCFFFFFHHHHHJJJJJJJJJJJJJJJJHIJJHIJJJJJJJJJJJJJJJ
@3591868/1
ggcataacgggccgcgactccgccctcttcctcgggttggaatgattctg
+3591868/1
CCCFFFFFHHHHHJJJJJJJJJJJJJJJJJJJJHHHBDFDEEEDDDEDDD
@5112077/1
gcacagctggtacgtcaggcactgcagctcgtccgacccgaagtggttgt
+5112077/1
CCCFFFFFHHFHHJIJJJJJJJJJJJJJJJJIJJJJJJJJEIJFHIHIHH
@557623/1
ctcgtccaacaccttgaactctctcagcctctccagttcttcaggagtca
+557623/1
CCCFFFFFHHHHHJJJJJJJJJJJJJJJJJJJJJIIIJJJJJJJJJJHJJ
@2081519/1
gtttgtctgtttatctgtttgtctgtttgtctgtttgtctgtttgtctgt
+2081519/1
@@@FDDDBFFHFBHHIG?FHGFCHHIEHIGHGIBCF?CGHA9DHHIIGID
@3090579/1
gtgatgaggttcaccaagctagtggcgttgatgtcgcaagatagtgagac
+3090579/1
CCCFFFFFHHHHHJJJJJJJJJHHJJJJJJJJJJJJJJJJJJJJFHIJJJ
@7654626/1
gtaagaaggtggcggccagaatctagacatgcacagctcttgcagccatc
+7654626/1
CCCFFFFFHHHHHJJJJJJJJJJJJJJJJJJJJJJJJJJJJJJJJJJJJJ
@3592230/1
ctcgccatcaggacctgcaccatgcaccgccatgccatgtaccacgcctg
+3592230/1
CCCFFFFFHHFFFIJJJIJJIIJJJJHJJJJHGIIJJJJJJJIIIJJJJG
@7147104/1
agctggacaaggcactggcaacgaccaatcatggacttttcttcaatatc
+7147104/1
=BBFFFFFHHHHHJJJJJJJJJJJJJJJJJJJJJJJJJJJJJJJJJJIJJ
@558734/1
gtaggtaggtgtagggtaagacacggatcgcatacaccgtgaatataagt
+558734/1
BB@FFDDFHFHHHJJJFHIJJJJJJJJJJJJJJJJJIJJHIJJIJJJJJC
@6129938/1
cttgtattcaaaagaaaacctagaatcactggttcaaattcaaataaaat
+6129938/1
@@CFDDDFHFFFDGEEIIEFEGIJIIJJIJIGGGDFGEHGGIGGHIHGBD
@6130005/1
acggcacctccgacactgaggtcacggtactcgcggtacatgttgtgtac
+6130005/1
@BCFFFFFHHHHHJJJJJJJJIJJJJJHIJJJJJJJHIJJJJJJJHHHHH
@1063774/1
gtgctgttgtggaactgcttcacctgtggccggcggcacgcagacgcctt
+1063774/1
B@BFFFFFHHHHHJJJJJJIJJJJIJJJJJJJIJJJIHHFFDDDDDDDDB
@559294/1
ccggggacggtgttaggctccggtagaactgcaccatttcatttggattc
+559294/1
CCCFFFFFHHFHHJJJJJJJJJJDDGGGIJJJJJJJJJJJJJJJJJJJJI
@559400/1
ctatctatttcaaataaaggcgtcaactgggtgtgctagttacataatat
+559400/1
CCCFFFFFHHHHHJJJJJJJJJJJJJJJJJJHIIJJJJJJJJJJJJJJJJ
@7655599/1
gtcttctacttctgcttctggcacatcagg
+7655599/1
111442A:CFAFFCA@D<C?CE@E9H:?GH
@4612643/1
cacacaatggtgaactggcgttcatgcggcaaacgcctattaacattatc
+4612643/1
@C@FFA?BD?FFBGEGCGFEFHIEGGIEEGHFGIE@GDHIIIIIIII@E=
@559678/1
gtgagaagtgtgataatgtcataaagttgacaataatctataattaatta
+559678/1
CCCFFFFFHHFHHJJJJJJJJJJJJJIIJJJJJJJJJJJJJJJJJJJJJJ
@4099886/1
ctcttttgctgcaaatgatataagctttccttcatagaaagtatctttgg
+4099886/1
@CCFFFFFHHHHHJJJJJJJJJJJJJJJJJJJJJJJJJJJJFHIJJJJJJ
@559747/1
gacgatttcaccagtggtcttcttgaacttcttcaattgacgcaagaagt
+559747/1
CCCFFFFDHHHHHIEGFHIIIJIIJIJGIJGIIJGIJJIIIJJJIGIEGH
@5621493/1
gttggatatagcgctgttagttacataaacaataggaaacttatatcact
+5621493/1
CCCFFFFFHHHHHJJJJJJJIIJJJJJJJJJJJJJJJJJJJJJJJJJJJJ
@1064516/1
tgtgcacctgagcgagactcataacgcagccagatgccaaagttcttgat
+1064516/1
=??BDA=ACF;?<@EEAGGEHIEGDFHGDFDGICIGHEHCGDB?CGC=BB
@6130905/1
gcctgttttggtagcggcggcgcggtccgtgtggagcatgctcgccatca
+6130905/1
CCCFFEFFHHHHHJJJJJJJJJHFDCCDDADDDDDDDDDDDDDDDDDDDD
@7656158/1
ctcgggtgttgtatcgctcggggagggcacaccatagctttgaaactata
+7656158/1
CCCFFFDDHHHHHJJJJJJJJJJJJJIFGGGHGGGIIIJJIIHHHEHFFD
@7656200/1
ctgcagatgactgtgcatccttgctagtaagtcctgagccatagcaaaca
+7656200/1
CCCFFFFFHHHHHGHIJJIJJIIJJJJJJIJJIJJJGIFGJJJJJIIIIJ
@4613246/1
gcagcttcatccagaggcaagcgctccaagttgcttggaggcttgggcct
+4613246/1
CCCFFFFFHHHHHJJJJIJJJJJJJJJJJJJJJJJJJJJJJJJJGJGHIG
@6131038/1
ggaactgcttcacctgtggccggcggcacgcagacgccttgatgacctcc
+6131038/1
CCCFFFFFHHHHHJJJIJJJJJJJJJJJJJJJHHFFFDEDDDDDEDDDDD
@5622028/1
gtgatgccgaggtcgacagtagtgcctgcggggatatttccagactttcc
+5622028/1
CBCFFFFFHHHHFIJJJJJJJJIJJJJJJJJJJHHHFFFFFFFEDEEEED
@4613382/1
ggatggagtgagcacgggctctgtgcctggctcccatgtcacggtagcac
+4613382/1
CCCFFDFFFHHHHJJJJJJJJIIHJJJIJJIIJJJJJJIHJJJJCGIJJJ
@6131197/1
caccagtggtcttcttgaacttcttcaattgacgcaagaagtaccagaaa
+6131197/1
CCCFFFFFHHHHHJJJJJJJJJJJJJIJJJJIJJJJJJJIJFHIJIJJJJ
@6131322/1
cgcaagaagtaccagaaacgggacttagccacaatctggtctggagagaa
+6131322/1
CCCFFFFFHCFHHIJJJIJJJJIIJJJIJJJIIIIGIEDDGHIIGIIJJI
@7656697/1
gacgactcctgtggctttcagtgaaacatcaaaatttatcgatctttgat
+7656697/1
CCCFFFFFHHHHHJJJJJJJJIJJJJJJJJJJJJJJJJJJJIJJJJJJJJ
@561155/1
cctgtggccggcggcacgcagacgccttgatgacctccactttgatgatc
+561155/1
CCCFFFFFHHHGHJIJJJJJJJJJJHHHFFFFFFEEEDEDDDDDDDDEFD
@561280/1
agatgccaaagttcttgatcttcactgggctcttctctgggatttccctg
+561280/1
@BCFFFFFHHHHHIJJJJJJJJJJJJJJJJJJJJJJJJJJJJJJJJJIJJ
@4101077/1
gcttattgtttcgatcttgttatacgtaaaacaaactcgtactaaggcct
+4101077/1
CCCFFFFFHHHHHJJJJJJJJJJJJJIJJJJJJJJJJJIJIJJIJHHIJJ
@5622733/1
tcttgacctacttgtagacacggcagatgaggatacctcaatttcatctt
+5622733/1
CCCFFFFFHHHHHIJJJJJJJJJJJJJJJJJJJJIJIJJJJJJJJIJJJJ
@4613950/1
ccaaatttcaaccaaatccgtcaaatagttgcggagattaatggtataag
+4613950/1
CCCFFFFFHHHHHIJJJJJJJIJJJJJJIJJJJJHIIJJJJJJJEHIJJJ
@5115936/1
cagtactttagctttgacagtgtaaaacttctccgatatctccaatccaa
+5115936/1
BCCDFFFFHHHHHJJJJJJJJJJJJJJJJJJJJJJJJJJJJJJJJJJJJJ
@39691/1
tacattaacttcctatcaaatataggatatctataaatgtacaaacaaaa
+39691/1
CCCFFFFFHHHHHJJJJJIJJJJJJJJJJJJJJJJJJJJIJJIJJJJJJJ
@39726/1
gttcgacatcgacataacaataacccctgctattttttttatttttattt
+39726/1
CCCFFFFFDFHHHJJHJJJJJJJJJIJJJJJJJJJJJJJJGHIJJJGHJJ
@4614234/1
cagcatacataataaaattagaggaagtaggtgctgggcctcttgtatgc
+4614234/1
C@CFFFFFHHHHHJJIJJJJGIIJIJJIIJJIJIIJJJJJJJJJJIJJJJ
@7657503/1
gggaatctgattgtgctgttgtggaactgcttcacctgtggccggcggca
+7657503/1
@CCDDFDDHHHD?EGHGIIIIFHIIIIIIIIIIIIIIICGGIIIIIIHFD
@2082534/1
gtactaacgatcaaatcgatcatgggtccataatcattcctggaatccgt
+2082534/1
CCCFFFFFHHHHFHIGGIJJJJJJJJHHIJJJJJJJJJJJJJJJJJJJJF
@2587851/1
ggacttttcttcaatatccacataagtaacttcaaatgattgctcagatg
+2587851/1
??@DDDFDDHDHHIIEHGGIGEFCCGHGHIIIIEGCHHHIIIIIIIIICH
@2082789/1
ctgataagcccagacctagcccaaattcttcttcttcagccggctttggt
+2082789/1
CCCFFFFFHHHHHJJJJJJJJJJIJJJJJJJJJJJJJJJJJJJJJJJJJB
@40984/1
gtcttggttgaacggaactccaatcctttactcgaatagtcttttctaac
+40984/1
@;?DDD>=AFFADG:FGEHBEFADBFCHEHBHHA;FHCFH9D<DHEH<DG
@6634129/1
cgagactcataacgcagccagatgccaaagttcttgatcttcactgggct
+6634129/1
CCCFFFFFHHHHHJJJJJJJJJJJJJJJJJHIJJJJJJJJJJJJJIIJJJ
@7147853/1
ggctctgtgcctggctcccatgtcacggtagcactgagtgacggcacctc
+7147853/1
CCCFFFFFHHHHHJJJJJJJJJJJJJJJGHJJJJJJJJFHIJJJJJJJJJ
@7147916/1
ccttgttgttaagaggtgttacctgcaacttggccaggttagggccaaca
+7147916/1
CCCFFFFFHHHHHJJJCGHHIJJJJJJGIJJJJJJJJJIIIJIJJJJJJJ
@7147918/1
gtgcgatgttttacaagggcaggttgaactcacaccattcaatttaaaag
+7147918/1
CBCFFFFFHHHHHJJJJJJJJJJIJJJFGHIJJJJJJJJJJJJJJJJJJJ
@7148027/1
ctgaggtcacggtactcgcggtacatgttgtgtacacctgagcgagactc
+7148027/1
CCCFFFDFHHHHFGIJJJJJJGIJJJJJJJJJJJJ?BDGIHIJJHIIJJI
@2588323/1
cctctatactttgcattaaaataatgcccattttcacaggcaagggatcc
+2588323/1
CCCFFFFFHHHHHJJJJJJJJJJJJJJJJJJJJJJJJJJJJIJJJJJJJJ
@2083211/1
ctatactttgcattaaaataatgcccattttcacaggcaagggatcctaa
+2083211/1
CCCFFFFFHHHHHJJJJJJJIJJJJJJJJJJJJJJJJJJJJJJJJJJJJJ
@7148138/1
gcggtacatgttgtgtacacctgagcgagactcataacgcagccagatgc
+7148138/1
BCCFDFFFHHHHHIJIJJAAAFGHIJJJJJJJJJJJJJJJJJJJJJJJJJ
@6634431/1
gatggacacggagcgcgtgcagcgcacgtacgtgtggcacagctggtacg
+6634431/1
CCCFFFFFHHGHHIJJJIIJJJJJJJJJIJJJHIIJHHHHHEFFFECEED
@3593558/1
ctccagtgtatctggtgctatcagtaaaccactctcgtcaatcaaatact
+3593558/1
CCCFFFFFHHHHHIIHHIJIIIJJHIJJJIJJJJJJJJJJJJJJJJIJJJ
@3093046/1
tgccagagcgctagggcgaatacacgatctgctacatcaatcccagcatc
+3093046/1
@@@D?DDDHFHFH:B;FHB@FBDADFD@FF?8D@??DB=CFIEE=F@GGC
@6634484/1
tctgtttgtctgtttgtctgtttgtctgttcgtctgtgcgcgctaatctc
+6634484/1
CCCFFFFFHHHHHJJJJJJJJJJJJJJJJJJJJJJJIJIJJJJJJJJJJJ
@6634507/1
cttgggcagagggaatctgattgtgctgttgtggaactgcttcacctgtg
+6634507/1
@BCFFFFFHHHHHJJJJJJJJJJJIIJJJJJHIJJIJJJJJJJJJJJJJJ
@2588545/1
acctgtggccggcggcacgcagacgccttgatgacctccactttgatgat
+2588545/1
CCCFFFFFHHHHHJJJJJJJJJJJJHHHFFFFFFEEEEDDDDDDDDDDEE
@2588578/1
ctgcaatcctgcctcacatgattcatccacaaattccaacccttgcgttt
+2588578/1
CCCFFFFFHHHHHJJJJJJJJJJJJJJJJJJJJJJJJJJJJJJJJJJGIJ
@41825/1
gccaggttagggccaacagattgtttgagatgtttgtgaaactgcgacac
+41825/1
CCCFFFFFHHHHHJJJJJJHIJJIJJJJJJJJJJJJJJJJJJJJJJJJJJ
@3093617/1
gcgaagaacaatgtttatcaactacaagagggctgtttctcactagtaag
+3093617/1
CCCFFFFFHHHHHIJJJJJJJJJJJJJJJJJJJJJIJJJJJJJJJJHJJJ
@6634832/1
atgaggttcaccaagctagtggcgttgatgtcgcaagatagtgagacatt
+6634832/1
CCCFFFDFHHHHHJJJJJJHHIJJIJJJJJJJJJJJJJJIJGIIJHIIJJ
@2083683/1
gagacattcactttttagtcataatcttcagatactccaaagcattctgg
+2083683/1
BBCFFFFFHHHHHJJJJIIJJJJJJJJJJJIJJJJJJJIJJJJIJJJJJJ
@1575601/1
tgcaagacatgtaggaactgtccctcggagatgccgtcccggtacataat
+1575601/1
BCCADFFFHHHHHJJJJJJJJJJJIJIJIJJJJJJJIJJJIJEIIJJJJJ
@4614660/1
gctgtgacttgtagtcaaggtggagattttactatctttcaagtcggcat
+4614660/1
CCCFFFFFGHGHHJJJIJIJCFHHIDHHIIJJJIIHJJJHIIJIJJJIJJ
@4614725/1
atggacttttcttcaatatccacataagtaacttcaaatgattgctc
+4614725/1
CCCFFFFFHHHHHJJJJJJJJJJJJJJJJIJJJJJIJJJJJJJJJJJ
@42752/1
aattcttcttcttcagccggctttggtggttctttggctgcctctggtgg
+42752/1
@BBFFFFFHHHHHJJJJJJJJJJJJJHIJIJJJJJJJJJJJJJJJJJFHJ
@7149607/1
ccctagaatattttccacatctcatttttgaagagatcccgcgaaatcgg
+7149607/1
CCCFFFFFHHHHHJJJJJJJJJJJJJJJIJJJIIJIJJJJGEHIJJJJJJ
@3094499/1
aagaggtgttacctgcaacttggccaggttagggccaacagattgtttga
+3094499/1
8BBFFFDDHHHHHJJJJIJJJJJJJJJJHIJJJJJJJJJJJIJJJIJJJI
@6635244/1
gttagtgctgctaatatgtctcttaactcaggactagtgcctttggtcgt
+6635244/1
CCCFFFFFHHHHHJJJJJJJJJJJJJJJJJJJJJJJJJJJJJJJJJIJJI
@3594455/1
gctgggcctcttgtatgcgaaggtgttgaggcgcttgtggtggtgcacgc
+3594455/1
CCCFFFFFHHHHHJJJJJJJJJJEGHIJJJJJJJJJJIJIJJHHHJGIJH
@6131677/1
ctccaagacaggaggctccagtactttagctttgacagtgtaaaacttct
+6131677/1
CCCFFFFFHHHHGJJJJJJJJHIJJJJIIJIJJIIIJIHIGIIIJJIJJJ
@2084673/1
gcttgggcagagggaatctgattgtgctgttgtggaactgcttcacctgt
+2084673/1
CCCFFFFFFHHGGJGIIJJJIIIIJIIJIHIGHHIIIIHJIJJJFJJIEF
@7659560/1
cctggcgtaaaataacgtcaatacactggatctcctcagtaggatggcaa
+7659560/1
CCCFFFFFHHHHHJJJIIJJJJJJJJJJJHIJJJJJJJJGIJJJJJIJJJ
@43868/1
gtcacggtagcactgagtgacggcacctccgacactgaggtcacggtact
+43868/1
CCCFFFFDFHHHHJJJJHIJJJJJIJJJJJJJJJJJJJJJHIIJJJEHHH
@6132843/1
ctgccctcgcccgagtcgtgctccttctccaccaggtggtagcgcgcgcg
+6132843/1
@CCFFFFFHHFHHJJCFEFGGEIJJIGHIIIJJIJIBFG@FGIIJIGFDD
@563647/1
gctcacatacagctaagttattagcgatattataattatctactctaatt
+563647/1
CCCFFFFFHHHHHJJJJIJJJJJJJJJJJJJJJJJJJJJJJJJJJJJJJJ
@2085528/1
cacttcacgacgcttcagcagagtgcacacaatggtgaactggcgttcat
+2085528/1
CCCFFFFFHHHHHJJJJJJJJJJGHJJJJJJJJJJHJJJJJJJJJJJJIJ
@1067137/1
cgtcgcgtacttgcagaagcatggctgcccaatgatcggcattccggcgt
+1067137/1
BC@FFFFDHHHHHJJJJJJJJJJJJJJJJJJJJJJJJJJJJIJJJJJJHF
@5623129/1
ctgtgatctgtttcttggcatctatagatgtcggtggcgcacagggcacg
+5623129/1
CCCFFEFFHHHHHJJJJJJJJJJJJJJJJJJJJJJJJJJJJJJJJJJJJJ
@45009/1
gttgccgtttgcccgctttttcttgttgcgtagactctttgctatgactc
+45009/1
CCCFFFFFHHHHHJJJJIJJJJJJJJJJJIJJIJJJJJJJJJJJJJJJJJ
@7660598/1
atcgttctcagcatggtaagaaggtggcggccagaatctagacatgcaca
+7660598/1
@BCFFFFFHHHHHJJJFFJJJJJJHJJJJJJJIIJJIJJJJJJJJJJJJI
@4103005/1
tgcctcacatgattcatccacaaattccaacccttgcgtttcaaaacaat
+4103005/1
CCCFFFFFHHHHHJJJJJJJJJJJJJJJJJJJIJJJJJIJJJJJJJJJJJ
@45445/1
cctcaatctgcaccagttcatatttgggcacagttcctcgacgagcaagt
+45445/1
CCCFFFFFGHHHHJJJJJJJJJJJJJJJJJJJJIJJJJJJJJJJJJJJJF
@7660760/1
ctccgacactgaggtcacggtactcgcggtacatgttgtgtacacctgag
+7660760/1
CCCFFFDFHHHHHIGHIIJIFHIJJJJJJHHIIIJIIJHIJJJ===DEHH
@45629/1
cgcgacagatgtctttctagtgcgtccgtctgattctgtgatagtga
+45629/1
CCCFFFFFHHHHHJJJJJJJIJJJIJJJJJJJJJJJJJIJJJJJIIJ
@45653/1
gatagctggacaaggcactggcaacgaccaatcatggacttttcttcaat
+45653/1
CCCFFFFFHHHHHJJIJJJJJJJJJJJJJJJJJJJJJJJJJJJJJJJJJJ
@1067707/1
cggcgatttaatttttttatgtttttattatgcaattcatgtttatttca
+1067707/1
@@@DDFFFHGHGFJJJJGGIJIEHIIJIJIJJIGCFHDGGGIIGGHEGFF
@564778/1
gtttagcagcttcatccagaggcaagcgctccaagttgcttggaggcttg
+564778/1
CBCFFFFFHHHHHJJJJJJJJJJJJJJJJJJJJJJIJJJJJJJJJJJJJG
@2590174/1
atccacttcaggtctagcattccgccccctttcaatcagctgctggt
+2590174/1
CCCFFFFFHHHHHJJJJJJJJJJJJJJJJJJJIFGIIJJJJJJJJII
@1067921/1
agtggtcttcttgaacttcttcaattgacgcaagaagtaccagaaacggg
+1067921/1
CCCFFFFFHHHHHJJJJJJJJJJJJJJJJJJJJJJJJFHJJJJJJJJIJJ
@1068002/1
ccgcaatgttggagcttggtacaaagcaaaggtcgggcagttcgtcaaca
+1068002/1
@CCFFFFFHHHHHJJJJJJHIJJJJJJJJJJJHHJJJJJJJJJJJJJHJJ
@4103755/1
ccgcgacttcgttcgcgtggaatagtgacttccggcaaatttttggtttt
+4103755/1
CCCFFFFFGHHHHJJJJHIJJJJJJIIJIIJJJJJJJJGJJJJJHHDFFF
@2590610/1
ccaacagattgtttgagatgtttgtgaaactgcgacaccttgtggctgtg
+2590610/1
CCCFFFFFHHHHHJJJJJJJJJJJJJJJJJJJJJJJJJJJJJIJJJJJHI
@565595/1
gccagatgccaaagttcttgatcttcactgggctcttctctgggatttcc
+565595/1
=8@?DBDDHABHHF<?FE@CAFEBACCBB?GHCDHE@G@FDGFA;???D?
@565692/1
atgactaatgactatatttgtccagaacacgtattaattctgttttcacg
+565692/1
BB@FFFFFHHHHHJJJJJJJIJJJJJJJJJJFHJJJJJJJJJIJJJJJJJ
@5624497/1
cgggacttagccacaatctggtctggagagaagatcctcatcttgtatag
+5624497/1
@<?DDDDDHHAFHHGIIII>FAFHHGIIGIIIIGGGIGIIIIGIIBEHHH
@565935/1
ccatgagtaagcgatcgggctctcaggcaggcaagatgggcgtagtaggt
+565935/1
@@@DDDDDFDFHGHIIIIIIHEGIIGFIIGGFHGGGIIIIIG;AE;D@E@
@3094822/1
gtcttgggtgaggcatagcggggtgggttttacagactagaacccacccc
+3094822/1
CCCFFFFFHHHHHJJJJJJJJJI@FHIGIIJJHHHHHFFFFFFDDDDDDD
@47160/1
gggttcgtaaatcatgccctcaatctgcaccagttcatatttgggcacag
+47160/1
CCCDFFFFHHHHHJIJJJJJJJJJJJJJJJJJJJJJJJJJJJJJIIJJJJ
@5624649/1
ctctatactttgcattaaaataatgcccattttcacaggcaagggatcct
+5624649/1
@@@DDDDDHBHHHIIIEF<AFIIIIIHIBDBFHDH>@?AADHIF=;DHC9
@566092/1
gccttagctgcggaatgcttagcttccttcttagagcgtcccgtacccat
+566092/1
CCCFFFFFHHHHHJJJJJJJJJJJJIJJJJJJJJJJJJJJJJJJJJJJJJ
@47319/1
gttcaagttaaccgcaatgttggagcttggtacaaagcaaaggtcgggca
+47319/1
@@@FFFFFHHHHHGIJJJIHHHGIIJJJJICGHGGIIJJJIJJJJIGGGJ
@7661941/1
cactgagtgacggcacctccgacactgaggtcacggtactcgcggtacat
+7661941/1
BCBFFFFDHHHHGJJJJJJJJIJJJJJJJIJJJJJJGHIJJJIJHEEFFF
@5117727/1
cctcagtaggatggcaaagagacgaagcgcgcgttctcatgtaattttta
+5117727/1
<@@DBDDDHFAFHI;DHBGHI;GEFCFEE>DFG:AHIIGIHEHGCGHEEA
@3095344/1
gcactgagtgacggcacctccgacactgaggtcacggtactcgcggtaca
+3095344/1
@@@DDDDDHFDFFGIIIJJIGIBHJIJIEHJDGGDIIJGGIEGGG<BBB;
@4616111/1
gtcgaattgagactgcggcgtcatatgttcgaggacacgagatacgatgt
+4616111/1
CCCFFFFFHHHHHJJJJJJJGHJJJJJJJJJJJJJJJJJJJJHHHHHFFF
@7151061/1
gccagttataaagcatagcccgaagtgctattggcacacaggcataatgc
+7151061/1
@@CFFFFFHHHHHJJJJJJJJJJJJGIJJJJJJJJJJJJJIJJJJJIJJJ
@7151088/1
cttgctagtaagtcctgagccatagcaaacagccactggcaatgtggata
+7151088/1
CCCFFFFFHHHHHJJJJJJJJJJJJJJJJJJJJJJJJJJJJJJJHIJJJJ
@7662386/1
gttggcgctcagggacagttttcgcttgtcacgtatttgtgacgaaaatg
+7662386/1
CCCFFFFFHHHHHJJJJJHHGIJGHIJJJJJJJFHGIJGIJJIIJJJJIJ
@1576916/1
cctgcaccatgcaccgccatgccatgtaccacgcctgggatgccacccgg
+1576916/1
@C@FFFFFHDHHHIIIJJJFGHIJIIIHIJIJGIJDHIIJIIIJIJJJFH
@7151461/1
ggggttattgttatgtcgatgtcgaacccaaaaatgtaattaactttttt
+7151461/1
?@<D:@DBBBCFDBDFFIF@<AC38AF@EGF?D@DB:?BBDBGBFGFIII
@5118547/1
agccccagaaatttcgcacgctcgactaacattacctcgaaggcgcggcg
+5118547/1
CCCFFFFFHHHHHJIIJJJJJJJJJJJJJJJJJJJJJJJJJJJJJJHFDD
@5118608/1
tgtctgtctgtcactaacattttctttttctagtttcaaatgacgataaa
+5118608/1
@@?DDADEHHDFDBHHIIGIIIIIGIIGEGDEHAEEGGGBGIEDGGIHII
@48648/1
gggatcttgccgtcattgcagacggtgtggtagcgggtcggacgagccgt
+48648/1
CCCFFFFFHHHHHJJJJJJJJJJJJGHGHJHJJJJJJIJJJJHFFDDDDD
@48751/1
gtggcgcacagggcacgcttgcgcatgacatctatacatgccattggcgt
+48751/1
CC@FFFFFHHHFHJJJJJJJJJJJJJJJJJIJJJJJJJIJJJJJIJIJII
@6134008/1
gtccccatctgaggaatagtattgttaaatcaaaccaaatatgctat
+6134008/1
CCCFFFFFHHHHHJJJJJJJIJJJJJJJJJJJJJJJJJJJJJJJJJJ
@49310/1
gtcctcatcgttagacttgacctcgtccaacaccttgaactctctcagcc
+49310/1
CCCFFFFFHHHHHJJJJJJJJJJJJJJJJJJJJJJJJJJJJJJJJJJJJJ
@2086515/1
tccgattattattatacttatacatcaaataattgtcaacgatttatttc
+2086515/1
@CCFDDFDHHHGHJJIJJIJIJJJJIJIIIJIIJJIIIIIJIIJIJJEIH
@2086551/1
ccggtgactttttacgtaaaatactcctgcctaactactttaattaaatt
+2086551/1
@CCFDFFFHHHHHJJJJIJJJJJJJJJJJJJJJJJJJJJJJJJJJIJIJJ
@6134196/1
cttgcgtttcaaaacaattcattttaggttcaagttaaccgcaatgttgg
+6134196/1
@CCFFFDFHHHGHJJJIIJJJJJJJJJJEGHIJJIIJIJJJJIJJJHIJJ
@7152870/1
gtcctgctgtttcgtatattctaaattggtttcgttgtatttgtcaatta
+7152870/1
@@CFFFFFHFHHHJHIJBHHIJIJJJJIIHHIJJIJJJJIJJJJJIJJJI
@49746/1
gcacagacacaggtgtcttcaacggaagagattccatttcccgtttagca
+49746/1
@@CFFFDDDH?FH:CAFDFEECEG>AFEGHFGFG@GGHGEHHBHGDHIDB
@7152941/1
gtggattttaatgttattattacagcatacataataaaattagaggaagt
+7152941/1
@CCFDFFFFHHGHJJIIGIJJJJJJGFHJJJJJJIEIIIIJJIJIJHIGG
@6134433/1
gttgtgtacacctgagcgagactcataacgcagccagatgccaaagttct
+6134433/1
CCCFFFFFHCCDFIIJJJJJJJJJJJJJJJJJJJJJJJJJJJJJJJHIJJ
@7153205/1
gtttgtctgtttgtctgtttgtctgtttgtctgtttgtctgttcgtctgt
+7153205/1
C@CFFFFFHHHHGIIJJIJIJIIJJJJJJJJJJIJJJJJJJJJJJIHIID
@4617520/1
atcacaagaacatgtaaaaccaagactcactaaacataaaaataatacat
+4617520/1
CCCFFFFFHHHHHJJJIJJJJIJJJJJJJJJIJJJJJJJJJJJJJJJJJJ
@50154/1
gcctgttttggtagcggcggcgcggtccgtgaggagcatgctcgccatca
+50154/1
CCCFFFFFHHHFHGJJIJIJGGHBDCBDBA@B@BA?B?CACDCBDDBBCC
@7663714/1
tctgtgatctgtttcttggcatctatagatgtcggtggcgcacagggcac
+7663714/1
CCCFFFFFHHHHHJJJGIHIIIIJJJIGGJJIHIIHHGHHIJJJJJJJJJ
@4104436/1
cttggttgaacggaactccaatcctttactcgaatagtcttttctaactt
+4104436/1
@CCFFFFFHHHHHJJJJJJJJJJJJJJJJJJJJJJJJIJJJJJJJJJJJJ
@6134820/1
gcacaatatccgtgtcgaccactgtgcctggttccacgttatattggaca
+6134820/1
CCCFFFFFHHHHHJJJJJJJJJJJIJJJJJJIJJJJJJJJJJJJJJJJJJ
@1069012/1
ctgtttttaatatttaaataaccgctttttactacatgcataaacataca
+1069012/1
BCCDFFFFHHHHHJJJJJJJJJJJJJJJJJIJIJJJGIIJJJJJJJJJJJ
@4617769/1
gtcttggttgaacggaactccaatcctttactcgaatagtcttttctaac
+4617769/1
CBCFFFFFHHHGHJJJJJJJJJJJJJJJJJJJJJIJJJJJJJJJJIIJJH
@2087426/1
gttcgacatcgacataacaataacccctgctattttttttatttttattt
+2087426/1
@@@FFFFFGHHGHGIGIJEIJGIIGGIIGJGHGHGIIJJJGGGIJIIGHI
@2591478/1
ctcacatgattcatccacaaattccaacccttgcgtttcaaaacaattca
+2591478/1
CCCFFFFFHHGHHJJJIJJJJJJJHHJJJJIJJJJHJJJJIJJJJJJJJI
@566738/1
ctccaatcctttactcgaatagtcttttctaacttgaacagtgcgatgtt
+566738/1
CCCFFFFFHHHHHJJJJJJJJJJJJJJJJJJJJJJJJIJIJIHJJJJJHJ
@51056/1
cacagctcttgcagccatccaacaggattgcccatcaatttatcttcaaa
+51056/1
CCCFFFFFHHHHHJJJJJJJJIJJJJJIJIJJJJJJJJJJJJJJJJJJJJ
@1069559/1
gtttgtctgtttgtctgtttgtctgttcgtctgtgcgcgctaatctc
+1069559/1
CCCFFFFFHHHHHIJJJJJJJIJJJJJJJIJJJJJJJJJJJJJJJJJ
@51277/1
cacttcacgacgcttcagcagagtgcacacaatggtgaactggcgttcat
+51277/1
CCCFFFFFHHHHHJJJJJJJJJJFHIJJJJJJJJJGIJJJJJJJJJJJIJ
@4105226/1
tggtgcacgcgcttgggcagagggaatctgattgtgctgttgtggaactg
+4105226/1
BBBDFFFFHHHHHJJJJJJJJJJJJJJJJJJJJJJJJJJJJJIJJJJJJJ
@5625414/1
tttaggttcaagttaaccgcaatgttggagcttggtacaaagcaaaggtc
+5625414/1
C@@FFFFFFDFFHJIIHIJJJGGIDEHJJJJJJIIDHGHIJJJJGIGIHH
@7664785/1
cgacgagcaagtagttcttgaagcacagacacaggtgtcttcaacggaag
+7664785/1
CCCFFFFFHHHHHJJJJJJJIJJJJJJJJJJJJJJGHHJJJJJJJJJIJJ
@5625792/1
tggtcttcttgaacttcttcaattgacgcaagaagtaccagaaacgggac
+5625792/1
CCCFFFFFHHHHHJJJJJJJIJJJJJJJJIIJJIJGIIJJJJJJJJJJJJ
@4105639/1
agcatacataataaaattagaggaagtaggtgctgggcctcttgtatgcg
+4105639/1
CCCFFFFFHHHHHJJJJJJJJJJJJJJJJJJJJJJJJJJJJJJJJJJJJJ
@5626135/1
ctcagcatggtaagaaggtggcggccagaatctagacatgcacagctctt
+5626135/1
CCCFFFFFHHHHHJJJJJIJJJJJJIJJJJJJJJJJJJJJJJJJJJJJJJ
@52475/1
ctctgtaggagtttcgggctcgggtttactagcctcctccttagaagttg
+52475/1
@@@DDDDDHAFDCGGFGIGIFFHI8CFGFGHFIGGIGEEFDGBBBBFFFH
@52761/1
ctgtgatctgtttcttggcatctatagatgtcggtggcgcacagggcacg
+52761/1
CCCFFFFFHHHHHJJJJIJIJJJJJJJIJJJJJJIJJJJJJJJJJJIJJI
@2592921/1
atctggtttaacaaaatgaaaaaatatgactggctatgccatgattataa
+2592921/1
?BBDFFDFHHGHHJJJJJIIJIJIJJJJJJJJIJJJJFHIHJJJJJIJJJ
@568932/1
gataaagataagtataggctcaaaacctaacgacatcaatcaccagctta
+568932/1
CCCFFFFFHHHHHIJIJJJIIJJJJJJJIJJJJJJJJJJJJJJJJJJJJI
@2593080/1
cgaggaaataaactttcttaaaatttcatttggtatacgcgaatttcgtt
+2593080/1
CCCFFFFFHHHHHJJJJJJJJJJJJJJIJJJJJIIJJJIJJJJJJJJJJJ
@4106421/1
cttgctagtaagtcctgagccatagcaaacagccactggcaatgtggata
+4106421/1
CCCFFFFFHHHHHJJJJJJJJJJJJJJJIJJJJJJJJIJJJJJJHIJIJI
@2593154/1
gttgggacagctatcttcataagagctaaacaacatttataaattagact
+2593154/1
CCCFFFADDDGFGII@EGEIIIHIIEHGGGCGIIIIIIFIHGIIICGGGH
@1070977/1
gggaatctgattgtgctgttgtggaactgcttcacctgtggccggcggca
+1070977/1
CCCFFFFFHHHHHJJJJJIJJJJJJJJJJJJJJJJJJJJJJJJJJJJHFD
@4106522/1
ttcacgaatatattgtgggatgcttaaatttacatttagtgtttgtttca
+4106522/1
CCCFFFFFHHHHHJJHIJJJJJJJJJJJJJJJJJJJJJJHIIJJJJJJJJ
@53407/1
gtggatagctggacaaggcactggcaacgaccaatcatggacttttcttc
+53407/1
BBCFFFFFHHHHHJJJJJJJJJJJJJJJJGIJIJJJJJJJGHIJJJIJJJ
@7665713/1
gttgttaagaggtgttacctgcaacttggccaggttagggccaacagatt
+7665713/1
@@@FDFDDHDHGCFFHEBHIIIJJJJJIGJJEIJFEHGGIGIGGGCGIJJ
@1071221/1
cagtaatctaccccgtcttcaccgctgtaaccaccaacagtgacagcaca
+1071221/1
@@@DDDFFHHHDGIIHIDHIIIIIIGIIIGIIJJIIIGHG?DGHHIIJIG
@3097495/1
cttgcgtttcaaaacaattcattttaggttcaagttaaccgccatgttgg
+3097495/1
CCCFFFFFHHHHGJJJJJJJJJJJJJJJHJJJJJJJJJJJJJJJJJJJJJ
@5627000/1
caaacagacaaacagacaaacagacaaacagacaaaaaaaaagttaatta
+5627000/1
CCCFFFFFHHHHHJJJJJJJJJJJJJGIJJJJJJJJJJJJJIJHHHHHHH
@4106905/1
gctgcagatgactgtgcatccttgctagtaagtcctgagccatagcaaac
+4106905/1
CCCFFFFFHHHHHJHIJJJJJJJJHHIJHHIHFHIIIHIJJJJJJJJJII
@3097673/1
ggcgcttgtggtggtgcacgcgcttgggcagagggaatctgattgtgctg
+3097673/1
CCCFFFFFHHHHHIHHIJJJJJJJJJJJJJJJJJJJJJJJJJJJJJJJJH
@2593699/1
ctttactcgaatagtcttttctaacttgaacagtgcgatgttttacaagg
+2593699/1
CCCFFFFFHHHHHJJJJJJJJJJJJJJJJJJJJIIJJIJJIJJJJJJJJJ
@53892/1
caaatggaaaaaaaaattggtgaaaagaatcacaagtaagatactgcaaa
+53892/1
@;@DDFFEHHHGGIJJGIIJFFGIGIJJJJIJJJJJHIJGHGIJJIIJIJ
@3596716/1
gactcatctttagcacttggttcgtcttttgaagattctgatattgatag
+3596716/1
CCCFFFFFHHHHHJJJJJJJIIJJIJJJJJJIIIGIJJJJGIIJJJJJJJ
@5627268/1
ggaagtaggtgctgggcctcttgtatgcgaaggtgttgaggcgcttgtgg
+5627268/1
CCCFFEFFHFHHHJJJJJJJJJJHJJJJJHIIJCHGHJIJJIJJJJJJJJ
@1578507/1
ggcttgtagtcaaggtggagattttactatctttcaagtcggcataacgg
+1578507/1
CCCFFFDFHHHHHIJCFHHIIJIJJIJJJJGIJJJJJJJJJJJJJJJJJJ
@3596934/1
caccagtggtcttcttgaacttcttcaattgacgcaagaagtaccagaaa
+3596934/1
CCCFFFFFGHHHHJJJJJIJJJJJJJJIJJIIJJJIJJJJJHHIIIJJIJ
@6637773/1
catactttgtttcatttaaatttacgggctatgccatttatcctcgcacg
+6637773/1
CCCFFFFFHHBHHIGEHIEB@AFDHGEGHICHGEHG@CFHIGGIIIHHIG
@7154086/1
ggcttcaacagcttgttagcttgccattgtcctttcctaggagtgacttt
+7154086/1
CCCFFFFFHGHHHJIIJIJJJJIJJJJJJJJJJJJGIJIGIGH?FGGIIJ
@7666446/1
gtgtcttcaacggaagagattccatttcccgtttagcagcttcatcc
+7666446/1
CBCFFFFFHHHHHJJJJJJJJJJJJJJJJJJJJJJJJJJJJJJJJJJ
@3098530/1
gtaatgctaacgtcatagcgataaattttaagggatttaaattccatttc
+3098530/1
CCCFFFFFHHHHHJJJJJJJJJJJJJJJJJJJJJJJJJJJJJJJJJJJIJ
@7154316/1
gttttcgtctggcacactgttcagaagtattgggaactgtattctatgtt
+7154316/1
@@@DDDDBFHFDHGHGGHHIGIGI@FB<AEFDIIIEDHIBDG??B?BHHG
@4618658/1
cccagggcgggatatggaattttaatttatgccccctttaaaaaaagctc
+4618658/1
@CCDFFFFHGHFHJJJJIJJGIJIJJJJIJJIIJJHHHFFFFFFDDDDDD
@2088363/1
gcacgcgcttgggcagagggaatctgattgtgctgttgtggaactgcttc
+2088363/1
CCCFFFFFHHHHHJJJIJJJGHIJJJIJJJJJJJJJJJIIJIIIJIJJJJ
@3099255/1
agcaccagtcgtgctcgcagccgcggtcactgcccccgctacactcactg
+3099255/1
@BBFFFFFHHHHHJJJJJJJJJJJJJIJJJJJJJJJJHHFFDEEEEDDDD
@3099283/1
gttacgttgtggactctagttttctcttttaatattataaatagttattt
+3099283/1
CCCFFFFFHHHHHJJIJGIHIJJJJJJJJJIJJJJJGIIJJJJJHIJJJJ
@3099352/1
catggtttcaacaatttctctattcacctttctaggacatttatctggct
+3099352/1
CCCFFDFFHHGHHJJJJJJJJJJJJJJJJJJJJJJJJJJJJJJJJJJJJJ
@4618925/1
ggagataatattttaaagtatagagaagccccagaaatttcgcacgctcg
+4618925/1
CCBFFFFFHHHHHJIGIJFHJIJJJIJIJIIGIJIJGIIIIJGGIIGJJI
@7155122/1
gctgggcctcttgtatgcgaaggtgttgaggcgcttgtggtggtgcacgc
+7155122/1
CCCFFFFFHHHHHIJJJJJIIHJCGHIJJJJJJJJJJIIIHIIHIIJJJH
@3099614/1
atcctaacttcgcaaccactaattccagtgataaattcactctagcacgt
+3099614/1
CCCFFFFFHHHHHJJJJJJJJJJJJJJJHIJJJJJJJJJJJJJJJJJJJH
@3099629/1
ctgtgcaacccatttgatgctgacacgaaacactcggtccttaccctctc
+3099629/1
CCCFFFFFHHHHHJJJJJJJJJJJJJJJJJJJJJJJJHIJJJJJJJJJJJ
@3099861/1
catcattttccattggctgggtcttacagattggtggaaaccaaaccaaa
+3099861/1
CCCFFFFFHHHHHJJJJJJJJFGIJJJJJJJJJJGHIGIIJJJJJIJIJJ
@7667242/1
cccgtacccatagcaacaagatcagcgactgtcacacggtagcggaaggt
+7667242/1
B@CFFFFFHHHHHIIIIJJJJJJIIGJJIHGIJJJJJJJFHIIJIIGGH=
@2088811/1
gttgtgtacacctgagcgagactcataacgcagccagatgccaaagttct
+2088811/1
CBCFFFFFHCACFHIJJJJJJJJJJJJJJJJJJJJJJJJJJJJJJJHIJJ
@7155546/1
aagtgagtatacatctattaaattcaaacgcagagctcattatgttgatt
+7155546/1
@@@FFFDFHDADHDHIDGGHEAIDDAHIBEG??FDAEFHHHECHDGHICG
@3598061/1
attgttatgtcgatgtcgaacccaaaaatgtaattaacttttttttgtct
+3598061/1
@CCFFFFFHHHHHJJJJJIJJJJJIJJJHJIIJJJJIJJJJJJJJJJJJJ
@2088921/1
catcaatttatcttcaaatgacgacaccacagttccagtctcaggcacat
+2088921/1
CCCFFFFFHHHHHJJJJJJJHJJJJJJJJJJJJJJJJJIJJJJJJJJJJJ
@7155868/1
gcctgttttggtagcggcggcgcggtccgtgaggagcatgctcgccatca
+7155868/1
CCCFFFFFHHHHHJJJJJJJJIGDDACDDBDDDDDDDDDDDDDDDDBBDD
@1071302/1
ataacgcagccagatgccaaagttcttgatcttcactgggctcttctctg
+1071302/1
CCCFFFFFHHHHHJJJJJJJJJIJJJJJJJJJJJJJJIHJJJJJJJJJJJ
@2593833/1
accttatgatagtcatcgcggcctctagccgacacgattatgaagacgaa
+2593833/1
?BBFFFFFHHGHHJIJJJJJJJJJJJJJJJJJJJJJJJJJJJJJJJJHHH
@2593838/1
cgacgacactgtacagttagaaatgttacaacctctatactttgcattaa
+2593838/1
@@@FFDFFDHBFFHHIFHHIJJJJJGIGGGHIIIIIJIIJGHIJJJGIHH
@6137390/1
agagccttagctgcggaatgcttagcttccttcttagagcgtcccgtacc
+6137390/1
@CCFFFFFHHHHHJJJIJJJJJJJJJJJJJJJJJJJJJJJJJJJJJHIJJ
@2593946/1
caaagataagatgaagaagaggagcaaatggaaaaaaaaattggtgaaaa
+2593946/1
@@CFFFFFGHBDDHIIBEHAGHHIIGGGHIIIIIGGHGIIIHGIHIGIIF
@1071596/1
tgggcctcttgtatgcgaaggtgttgaggcgcttgtggtggtgcacgcgc
+1071596/1
CCCFFFFFHHHHHJJJJIIJJCHHGIIJJJJJJJJIJJIJIHIIJJJJHF
@56870/1
ggattcagttcggaacatagaaatttgtgtaacccaagtttgacgacata
+56870/1
CCCFFFFFHHHHHJJJJJJJJJJJJJJJJJJJJJJJJJHIJJJJJJJJJJ
@57070/1
cttcacctgtggccggcggcacgcagacgccttgatgacctccactttga
+57070/1
CCCFFFFFHHHGHJJJJJJJJJJJJJJJHHFFFEEEEEEEDDDDDDDDDD
@570316/1
gcctcttgtatgcgaaggtgttgaggcgcttgtggtggtgcacgcgcttg
+570316/1
CCCFFFFFHHHHHJJJJJFGHIJJJJJJJJJJJJJIIIIHIIJJJJHFFD
@6137930/1
ctcataacgcagccagatgccaaagttcttgatcttcactgggctcttct
+6137930/1
CCCFFFFFHHHHHJJJJJJJJJJJJHIJJJJJJJIJJJJJJIIJJJJJJJ
@57396/1
tggtagcgggtcggacgagccgtgccttttattgcttggtgagacacgag
+57396/1
CCCFFFFFHHHHHJJJJJJJJJJJJJJJJJJJJJJHHHHHFFFFFEEDDD
@57398/1
gcgatgttttacaagggcaggttgaactcacaccattcaatttaaaagaa
+57398/1
CCCFFFDFHHHHHJJJJJJJJIJJJJJJJJJJJJJJJJJJJJJJIJIJJJ
@7156300/1
gcactgagtgacggcacctccgacactgaggtcacggtactcgcggtaca
+7156300/1
C@CFFFFFCFDHHJIFJIJJJJJIJJJJJJJDFGIIJJJJJJJJJHHFFD
@7668319/1
tgacgacaccacagttccagtctcaggcacattgccattagtagactgat
+7668319/1
C@CFFFFFHHHHHJJJIJIIIJJJIGIJIJJJIJJIIJJJFIIFGIJJJJ
@7668500/1
ctgcaaacatgccagttataaagcatagcccgaagtgctattggcacaca
+7668500/1
CCCFFFFFHHHHHIJGHIJJJJJJJJJJIJJJJJJHIJJJJJJJJJJJJI
@7668547/1
cccatcaatttatcttcaaatgacgacaccacagttccagtctcaggcac
+7668547/1
CCCFFFFFHHHGHHJJJJJJJJJJJJJJJJJJIJHIJJJIHJIJJJJJJJ
@6138473/1
gtcttccttcatggccgaggttggggcggcgcgggcatgtgagtgttggt
+6138473/1
CCBFFFFFHHHHHJGJJHIJFHIJJJJJJHDDDDDDDDDDDEDACCDDD@
@571596/1
gtagcactgagtgacggcacctccgacactgaggtcacggtactcgcggt
+571596/1
CBCFFFFFHHHFHJJJJJJJJJJJJJJJJJJJJJHIJJJJGIJJJJJHFB
@2090660/1
agcaaatggaaaaaaaaattggtgaaaagaatcacaagtaagatactgca
+2090660/1
@BCFFFFFHHHHHJJJJJJJJJGGHJJJJJJJJJJJJJFHIJJIJJJJJJ
@1072827/1
agcgagactcataacgcagccagatgccaaagttcttgatcttcactggg
+1072827/1
?BCFFFFFHHHHHJJJJJJJJJJJJJJJJJJJIJJJJJIJJJJJJJJJIJ
@1072858/1
gagggaatctgattgtgctgttgtggaactgcttcacctgtggccggcgg
+1072858/1
CCCFFFFFHHHHHJJJJJJJJJJIJJJJJJJJJJJJJJJJHJJJJJJJJH
@5627924/1
cgagactcataacgcagccagatgccaaagttcttgatcttcactgggct
+5627924/1
CCCFFFFFHHHHHJJJJJJJJJJJIID@GIIIJJJJIJJJJJJJJJIJJJ
@7669146/1
attgtttcgatcttgttatacgtaaaacaaactcgtactaaggcctaagt
+7669146/1
CCCFFFFFHHHHHJJJJJJJJJIJJJJJJJJJJJJJJJJJJIJJJJJJJG
@7157959/1
ataaaattagaggaagtaggtgctgggcctcttgtatgcgaaggtgttga
+7157959/1
CCCFFFFFHHHHHIJJHIJJIIJJJJJIJJJJJJIIJJJJIIIJBFHHIG
@5122257/1
gagtaatctaagacttgtccgagctcatcgactgtggcaatctttgcatg
+5122257/1
BCCDFFFFHHHHHJJJJJJJJJJJJJJJJJIJJJJJJJJJJJJJJJJJJJ
@7158320/1
gggtagattactgggacaaagccaaatgggacactgagctagaaacgaat
+7158320/1
BBCDDFFFHHHHGJJJJJJJJJJJJJJJJJJJJJJJJJJJIJIJJJIJJJ
@7158400/1
gccagatgccaaagttcttgatcttcactgggctcttctctgggatttcc
+7158400/1
CCCFFFFFHHHHFIFHIJJJJJJJJJIJJJJIJJJJJJJJJIJIIJJJJJ
@5122643/1
gtcggcataacgggccgcgactccgccctcttcctcgggttggaatgatt
+5122643/1
CCCFFFFFHHHHHJJJJJJJJJJJJJJJJHHHHHHFFFDACDDDDDDDDF
@3598360/1
gtctggggaaaagatcctcatcttgtatagaggaggcttgggctcgctct
+3598360/1
CCCFFFFFHHHHHJJJJJJJJJJJJJJJJJJJJJJJJJJIIJJJJJIIIJ
@5123028/1
ctccaatcctttactcgaatagtcttttctaacttgaacagtgcgatgtt
+5123028/1
CCCFFFFFHHHHHJIJJJJJJJIJGIJIJJJJJJJJJJJJJCGHIJIHHI
@2596183/1
gcaaagtatagcttgtatttgttatgtaaccactccatactttgtttcat
+2596183/1
CCCFFFDFHHHHHJJIJJJJJJIJJJJJJJJJJIJJJJJJJJJJIJJJJJ
@1580491/1
ctgcaaacatgccagttataaagcatagcccgaagtgctattggcacaca
+1580491/1
CCCFFFFFHHHHHJJJJJJJJJJJJJJJJJJJJJJHIJJJJJJJJJJJJJ
@573448/1
tgtggaactgcttcacctgtggccggcggcacgcagacgccttgatgacc
+573448/1
@@?DDDBDHDDHHCHGGGIIIIIIIBHIIDHIIHHEBFBBCCBCC@CA@C
@2596515/1
aacaaatggcggcacgtcttcgtctttgtacagttcgcgagcgatctccg
+2596515/1
@BCFFFFFHHHHHJJJJJJJJIHJJJJJJJJJJJJJJJJJHHFFDDEEDD
@2091878/1
ctcgcacgttggcagtaatagtacaagtgaaaagtcacttgccgatggta
+2091878/1
BBBFFFFFFHHHHJJGHJIIJFHIIJJEGIJJJJHHIJHIJJJJIIJJ=C
@1073842/1
ctccatactttgtttcatttaaatttacgggctatgccatttatcctcgc
+1073842/1
C@CFFFFDFDHHHIIIJIJJIGGIJIIIIIJFGIICHHIGIJGIGHIJJJ
@1580904/1
cgattactactgctttcccaaagacaggacaagcgtgaattttctcatat
+1580904/1
@C@DFFFFGHHGHJJJJIJJJJJJJJJJIIIJJJJJGIGIJJJJJJJJJJ
@6139215/1
gggagattttaaaaactgcttaagacctttagcgccattttggccgcagc
+6139215/1
CCCFFFFFHHHHHJJJJJJJJJJJJJJJJJJJJJJJJJJJJJJJJJJJJJ
@3599297/1
ctcgttttgttagacttcagtgtagctttgtattatgttcactttcttat
+3599297/1
CCCFFFFFHHHHHJJJJJIJIJJJJJJJJJJIJJJJJJJJJJJJJJJJJJ
@6139254/1
ccacataagtaacttcaaatgattgctcagatgcaatttcttgcaagaat
+6139254/1
CCCFFFFFHHHHHJJJJJJJJJJJJJJJJJJJJJJJJJJJJJJJJJJJJJ
@3599576/1
gaggcgcttgtggtggtgcacgcgcttgggcagagggaatctgattgtgc
+3599576/1
CCCFFFFFHHHHHIJJHHJIJJJJJJ:FHIJJJJJJJJJHHHHHHFFFFF
@1581376/1
cattagtagactgatcagccggagcagctccggtaagtttgtcgagt
+1581376/1
@@@FFFDDHHHHHIJIJJIJIJJ1CFHIJJJJIFHEGFIHGGGHIGF
@574430/1
gctgtctgtggagctgatgcttgctgggcctcagctgttggagctggttc
+574430/1
CCCFFFFFHHHHHJJJJIJJIJIJJJIJJIFIJJJJJGHIGHIJJJJDHI
@6139570/1
gcacctccgacactgaggtcacggtactcgcggtacatgttgtgtacacc
+6139570/1
CCCFFFFFHHHHHJJJJJIJJJJJJJJJJJJJJIJJJJJJJJJJJJJ@>=
@574491/1
tctgtttcttggcatctatagatgtcggtggcgcacagggcacgcttgcg
+574491/1
CCCFFFFFHHHHHJJJJJJJJJJJJJJJHIJJJJJJJJJJIJJJJJJJII
@5630599/1
atcttgtatagaggaggcttgggctcgctctccgaagggag
+5630599/1
@<@BAD:B<??BF;ADGGIIIIFF;38C;??DFGFEEFB=;
@6139924/1
gtccggaacatcaaatatcttgacttggcaaagagttgtcgatatgtgga
+6139924/1
CCCFFFFFHHHHHJJJJJJJJJJJJJJJJJJJJIIHIJJJJIJJJJIIJI
@5630767/1
gtcgaacattctatgcttataccattaatctccgcaactatttgacggat
+5630767/1
CCCFFFFFHHHHHJJJJJJJJJJJJJJJJJJJJJJJJJJJJJJJJJJJHI
@575299/1
ataactcgtgtttaccctgcacgaagaaatttgaatctatttatcatcta
+575299/1
@B@FFFFFHHHHHJJJJJJJJJJJJJJJJHIJJIIIJJJJJJIJIJJJJH
@6140183/1
gcgggaggtgggttcgtgaatcatgccctcaatctgcaccagttcatatt
+6140183/1
CCCFFFFFAFHHFIJJJJJJJJJJJJJJJJJJJJJJJJIIJJFHGJJJJJ
@5631174/1
gtcgcaagatagtgagacattcactttttagtcataatcttcagatactc
+5631174/1
@@@FFDFDHHHFAE@FBGGHIEGIIIIFIIGHIFHIIIIIIGGGHIGIGI
@6140275/1
gggcagagggaatctgattgtgctgttgtggaactgcttcacctgtggcc
+6140275/1
CCCFFFFFHHHHHJIJJJJJHIJJJHIIGIJJJJJJJJJJJJJJJGIJJJ
@5123989/1
agcacttcacacattgataaaacctcacatccaccctctggtaaatatcg
+5123989/1
@BCFFFFFHHHHHJJJJJJJJJJJJJJJJJJJJJJJJJJJJFHIJJJJJJ
@1582313/1
tcaggctcgccgccctccatagaccgcagagtgagacagcactgctggag
+1582313/1
CCCFFFFFHHHHHJJJJJJJJJJJJJJJJJJBFHIJJJJJHHHHHFFFFF
@5124026/1
gacgcaagaagtaccagaaacgggacttagccacaatctggtctggagag
+5124026/1
CCCFFFFFHHHFHIJJJJJJJJJJJJJJJJJJJJJJJJJJJHIJJJIJHI
@6639310/1
ctctcttcctcgggttggaatgattctggtgggttgtcctgcagagcttg
+6639310/1
@CCFFFFFHHHHHJHHJJIJJJJJJJJJJHIJJIJJJJJJJJJJJJJJJJ
@7158908/1
cactgagtgacggcacctccgacactgaggtcacggtactcgcggtacat
+7158908/1
CCCFFFFDHHHHHJJJJJJJJJJJJJJIJJHIJJJJGIJJJIJJHHFFFF
@3100807/1
cacgacgcttcagcagagtgcacacaatggtgaactggcgttcatgcggc
+3100807/1
CCCFFFFFHHHHHJJJJJHHIJJJJJJJJJHIJJJJJJJJIJJJJJJJJJ
@5125030/1
gacgcaagaagtaccagaaacgggacttagccacaatctggtctggagag
+5125030/1
CCCFFFFFHHBFDHIIIIIIIIIIIIIIIIIIIIIIGIIIIFG8FGGHIG
@5125116/1
ctgtgtacaattatgtaataactgggtattcagttcttaagatacatcaa
+5125116/1
BCCDFEFFHHHHHIJJJJJJJJJJJJGIJJJJJJJJJJJJJJJJJJJJJJ
@4109208/1
catcattttccattggctgggtcttacagattggtggaaaccaaaccaaa
+4109208/1
CCCFFFFFHHHHHJJJJJJJJEGIJJJJJIJJJJHIJJJJJJIJIJJJJJ
@3101200/1
ctctggttcgattgggcctcaaaaaatcacgtttatacattttttttttt
+3101200/1
CCCFFFDFHHFHHJJJJJJJJJJJJJJJJJJJJJIJJJJIJJJJJJJHDD
@4620703/1
ccccgttggatatagcgctgttagttacataaacaataggaaacttatat
+4620703/1
CCCFFDFFHHHHHJJGJJIJJJIJJJJJIIJJJJIIJJIJJIIJJJIJJJ
@7159217/1
gccttgggaagcctttgtgcgccacatcaatgttgataaaggctttattg
+7159217/1
CCCFFFFFHHHHHJJJJJJJJJJJJJJJJJJJIJJJJJJJJJJJJJJJJJ
@4109400/1
accttagggacttcgacatattcggcgatgatgcattcttcctcgtcaag
+4109400/1
??@DFFFFHHHHHJJJJJJJJJJJJJJJJIJJJIIJJJJIIIIJJIJIJI
@3101773/1
ctgcagagcttgccacatcttgtaagcagcctgacgcttagcaagtttct
+3101773/1
CCCFFFFFHHHHHJJJJJJJJJJJJJJJJJJJJJJJJJJJJJJJJIJJJJ
@5125986/1
ggcctcaaaaaatcacgtttatacattttttttttaatttttgtgttacg
+5125986/1
@@CFFFFFHHHGHJGIJGHIJJIIIIGJIIJJJJJCCHGGHEH=AHFFDF
@4109759/1
ctgcaacttggccaggttagggccaacagattgtttgagatgtttgtgaa
+4109759/1
CCCFFFFFHHGHGIIIGHGIJJIIJJJJIFGHJIGHGIIIJJGIIIJJJI
@5126099/1
catctatagatgtcggtggcgcacagggcacgcttgcgcatgacatctat
+5126099/1
@@@FFDFEH>DHHEHG?GGGIIIIIIHIGEHHIIIIGIIIBF@EGGIIHH
@3101999/1
ccagtggtcttcttgaacttcttcaattgacgcaagaagtaccagaaacg
+3101999/1
CCCFFFFFHHHHHJJIIJJJJJJJJIJJJJJJJJJJJIJFHIJIJJJIJJ
@5126242/1
tccgactgacatgaacattggaaactcgcagagtgtgggcaaagggtttt
+5126242/1
CCCFFFFFHHHHHJJJJJJJJJJJJJJJJJJIJGHIJJJJJJJJJJCHIJ
@2093447/1
catcaatttatcttcaaatgacgacaccacagttccagtctcaggcacat
+2093447/1
CCCFFFFFHHHGHJJJGGJIIJJJIIJIIGHHEHJJJDFEHIIJJGHIIJ
@4621846/1
gtgctgggcctcttgtatgcgaaggtgttgaggcgcttgtggtggtgcac
+4621846/1
CCCFFFFFHHHHHJJIJJJJJIJIJEGFHIIJJJJJJJJJJIJJJHHIJI
@2093829/1
gggcttattctgcatacctgccatgcgctggtaagcgctatgg
+2093829/1
CCCFFFFFHHHHHJJJJJJJJJJJJJJJJJJHIJJJJJJJJJ3
@4622155/1
gtcgcaagatagtgagacattcactttttagtcataatcttcagatactc
+4622155/1
CCCFFFFFHHHHFIHIHIJJJJJJJJJJJJJJJIJJJJJJJJJJJJJJJJ
@2094047/1
tgggtgcgtgcaggatcctcgtcattgcctggcatacaaggcaaagcacc
+2094047/1
BCCFDFFFHHHHHJJJJJJJJJJJJJJJJJJJJJJJJJJJJJJJJJJJJJ
@3103597/1
atttataagatgtcattttcacagttgctcaaaatggagaaataaaactt
+3103597/1
@BCFFFFFHHHHHJJJJJJJJJJJHJJJJJIJJIJJJJJIIIJIJJJIJJ
@2599946/1
cccgtacccatagcaacaagatcagcgactgtcacacggtagcggaaggt
+2599946/1
CCCFFFFFHHHHHJJJJJJJJJJJJJJJJJJJJJJJJJJGGIJJJJJJH7
@63415/1
ccttgcgtttcaaaacaattcattttaggttcaagttaaccgcaatgttg
+63415/1
C@@FFDFFFFHHGJGGGIGGEDHIGHGIJIJJBIIJJJJIIIIHGGGDGE
@7160722/1
cttggttgaacggaactccaatcctttactcgaatagtcttttctaactt
+7160722/1
@@@DDDDDDFFF<;FGF<E@FHFFFCFFFII<;FGFEDEGFIEBGFFIFI
@4622712/1
gcgttgatgtcgcaagatagtgagacattcactttttagtcataatcttc
+4622712/1
@@@DDFFDDFHHHIIIGIIJCCHEHIGHIIJHIIJIJGIEHIJGIGGHIG
@63867/1
gttaaaaccaaaaatttgccggaagtcactattccacgcgaacgaagtcg
+63867/1
@@@FFDDFDHFBFDFEDDHHGGHGECGHGGHHGGGGIHII?FHEEEHHHF
@3104220/1
ccgtttttaaactattttttcaatgccctaagtgagtatacatctattaa
+3104220/1
@CCDDDDDHHDFHJIIJJJJGHGJFDFEGEGHIGIJFHIIIHIJIGIJJI
@4623023/1
ggcctcttgtatgcgaaggtgttgaggcgcttgtggtggtgcacgcgctt
+4623023/1
CCCFFFFFHHHHHJJHIJJFHFHIIIJJJJJJJIJJIJJIHJJJJJHHFD
@64067/1
cacggcgtcacgacacagtccttgtaattctctggtgtgacatttataaa
+64067/1
CCCFFFFFHHHHHJJJJJIJJJJJJJJJJJJJJJJHIHIIJJJJJJJJJJ
@3104459/1
ccttattatgtgtagatagtaaacgttttcgtctggcacactgttcagaa
+3104459/1
CCCFFFFFHHFHHGIIIJJFHIJJJHJJJGJIJJJJJIJJJJJJIJJIHH
@4623138/1
ctccatcatattgtttgagatcgtcaaaccaaattccttcacatacaagt
+4623138/1
CC@FFFFFHHHHHIJJJIIJJIIIIJIIIIJJEIIGGHIJJJIIJIJJIH
@7161202/1
gggctctgtgcctggctcccatgtcacggtagcactgagtgacggcacct
+7161202/1
@@@DDFABAFFFFHIIEECFHHIIIIIIGFCFFGDHDBG0?BDHIGBIEC
@64455/1
gctgggcctcttgtatgcgaaggtgttgaggcgcttgtggtggtgcacgc
+64455/1
CCCFFFFFHHHHHJJJJJJIHIJCFGHIIJJJJJJJJIJJIIGHHGGIJH
@7161433/1
ccgcaatgttggagcttggtacaaagcaaagg
+7161433/1
CCCFFFFFHHHHHJJJJJJHIJJJJJJJJJJJ
@4623441/1
gcatcattttccattggctgggtcttacagattgg
+4623441/1
@@CDFDFFFHHHFGEBEFHIGI<CC@CHHEAEEEG
@3601224/1
ggttggaatgattctggtgggttgtcctgcagagcttgccacatcttgta
+3601224/1
BCBFFFFFHGHHHJJIJHIJJEFIHIJJJIIHIIJIJJJJJIIJIJJJII
@65479/1
gtacattgaaaataaaaataaaaaaatagcaggggttattgttatgtcga
+65479/1
CCCFFFFFHHHHHJJJJJJJJJJJJJJJJJJJJJJFHIJJJJJJJJJJJI
@576630/1
ggggatctgagaatggtttagattcacaattttgtccgctggacaatgtt
+576630/1
CCCFFFFFHHHGHJJJHIIJJJJJJJJIJJJJJJJJJJJJJJIJJJJJHI
@6641129/1
gggaatctgattgtgctgttgtggaactgcttcacctgtggccggcggca
+6641129/1
CCCFFFFFHHHHHJJJJJJJJIIJJJJJJJJJJJJJJJJJJJJJJJJHFD
@6641149/1
gccattgtcctttcctaggagtgactttcccgtttccaatctccaagaca
+6641149/1
CCCFFFFFHHHHHJJJJIJJJFHJIJJJJJJJHHJIJJJJJJJJJJJJJI
@6142117/1
gaccagagtagcaaccaccttcaatcctttaacgaatgcagcgaaatagt
+6142117/1
@@@FDFEDDDBHFAGHGEEHIGAGD@FGHIIGHCAHHIIBGF@GEFF>G=
@6641481/1
accagcttaaaagccaggtgtccatcacaagaagttatttgttcaaataa
+6641481/1
CC@FFFFFHHHHHFGGIJGHIJJJJJJJJJJGIIHGJIIJIFFGHGHHII
@6142231/1
ctattatagtttcaaaaaaactgtttcacataaataggtgagaagtg
+6142231/1
?B@DDDFFHADFFGGIGGGIJIJGHIJIEIGGIIGJ>F:DHIGBG<3
@5631908/1
ggcgatttaatttttttatgtttttattatgcaattcatgtttatttcac
+5631908/1
CCCFFFFFHHHHHJJJJJJJIJJJJJJJJJJJJJJJJJJJIJJJJJJJIJ
@1583920/1
cgttgatgtcgcaagatagtgagacattcactttttagtcataatcttca
+1583920/1
@@@FFFFDCDDCFIGIGGHGHCFEFFFBDEHEG>GGIGDDHGIIGIIG@C
@6641845/1
ctgcaacttggccaggttagggccaacagattgtttgagatgtttgtgaa
+6641845/1
CCCFFFFFHHHHHJJJGHJJJJJJJJJJJJJJJIJJJJJJJJIJJJJJJJ
@6641857/1
cggtactcgcggtacatgttgtgtacacctgagcgagactcataacgcag
+6641857/1
BCCFFFFFHHHHHIJJJJIJJIIIIJ??CHHIJJJJJJJJJJJJJJJJJJ
@577709/1
gttgaggcgcttgtggtggtgcacgcgcttgggcagagggaatctgattg
+577709/1
CBCFFFFFHHHHGJJIJGIHIIJJJJIJJJGHJJJJIJIJHHHHFFFFFF
@577769/1
gtcacggtagcactgagtgacggcacctccgacactgaggtcacggtact
+577769/1
CCCFFFFDHHHHHJJJJGIIJJJJJJJJJJJJJJJJJJJJJJJJJJHIHH
@5128438/1
ccggtactaacgatcaaatcgatcatgggtccataatcattcctggaatc
+5128438/1
@CCFDDFFHHHFHIIFGHHCGEFGIJGIJDHIJIJEIIEGHJGHJJJJHJ
@6642676/1
gggatgcttaaatttacatttagtgtttgtttcatgtcaatcggttcata
+6642676/1
BCCFFFFFHHHHHJJJJJJJJJJFHIJJJHIJJJJJJJJIJJIJJIJJJJ
@3602995/1
ctgggtgcgtgcaggatcctcgtcattgcctggcatacaaggcaaagcac
+3602995/1
BCCFFEDFHHHGHJJJJJJJJIJIJJIJJJJJJJJJJJJGIIEGGGJIJJ
@3603080/1
taaaattagaggaagtaggtgctgggcctcttgtatgcgaaggtgttgag
+3603080/1
C@BFFFFFHHHHHJJIJJJIJJJJJJJJJJJJJIJJJJJIHIJDGGIJHJ
@4110042/1
gtcgcgtacttgcagaagcatggctgcccaatgatcggcattccggcgtc
+4110042/1
CCCFFFFFHHHHHJJJJJJJJJJJJJJJJJJJJJJJJJJJJJJJJJJHFF
@578762/1
ctgttgtggaactgcttcacctgtggccggcggcacgcagacgccttgat
+578762/1
@CCFFFFFHHHHHJJJJJJJJJJJJJJJJJJJJJJHHFFFDEDDDDDDDD
@3603152/1
gctggacaaggcactggcaacgaccaatcatggacttttcttcaatatcc
+3603152/1
CCCFFFFFHHHHHJJJJJJJJJJJJJJJJJJJJJJJJJJJJJJJJJJJJJ
@5633690/1
cccattttcacaggcaagggatcctaacttcgcaaccactaattccagtg
+5633690/1
CCCFFFFFHHHHHJJJJJJJJJJJJJJJJJJJJJJJJJJJJJJJJJJJIJ
@579018/1
gtcttcttgaacttcttcaattgacgcaagaagtaccagaaacgggactt
+579018/1
CCCFFFFFHHHHHJJJJJJJJJJJJJJJJJJJJGHIJJJJJJJJJJJJIJ
@4110335/1
gacatgttcggtgttgaattgttttttaaatgtttttagtgaaatatgca
+4110335/1
@@@DFFDFFFHFAEGIHIIJIHHEIIIGGDFHGHGIIIEBDGGIJIIGIJ
@1076229/1
gcctgggatgccacccggcaccactcccgggtgaggatgcactacatttc
+1076229/1
CCCFFFFFHGHHHJJJIJIJJJJJIIJIJJJFHIFIJJJJIIJJIGIJJH
@5634030/1
gttgcgaattcgattatagcgcattccacataaagttctaattaccacaa
+5634030/1
BBCFFFFFHHHHHJJIJJJJJJJJJJJJJJJJJJIFHIJJJJJJJJJJJJ
@579370/1
cacataagtaacttcaaatgattgctcagatgcaatttcttgcaagaatt
+579370/1
CCCFFFFFHHHHHJJJJJJJJJJJJJJJJJJJJJJJJJJJJJJIJJJJJJ
@3603673/1
ggtgttgaggcgcttgtggtggtgcacgcgcttgggcagagggaatctga
+3603673/1
?BBDFDDDFHFHHJJJBHHEHGHGHGIGGHIJJGIIIHIIHHH<DFFFDC
@579533/1
atacataataaaattagaggaagtaggtgctgggcctcttgtatgcgaag
+579533/1
CCCFFFFFHHHHHJJJJJJJJJJJJJJIIIJJJJJJJJJJJIIJJJJHIJ
@579738/1
agggatttaaattccatttccaaatagttgaccatcactcttatatgggc
+579738/1
@CCFFFFFHHHHHJIJJJJJJJJJJJJJJJJJJJJJJJJJJJJJJJJJJJ
@3603887/1
ctcatcttgtatagaggaggcttgggctcgctctccgaagggagcttgcg
+3603887/1
CCCFFFFFHHHHHJJJJIJJJJJIIJJJJJJJJJJJJIJJJJHIJJJJJI
@5634471/1
cctgtgcaacccatttgatgctgacacgaaacactcggtccttaccctct
+5634471/1
@@CD4ADDFHDHHEGFGHGGIIGIGIIHGIEBGIGGHGEGDGGGHGGGGA
@4110980/1
ctgtggccggcggcacgcagacgccttgatgacctccactttgatgatct
+4110980/1
BCCDFFFFHHHHHJJJIJJJJJJJHHHHFFFFFFEEDEEDDDDDDDEFDE
@5635117/1
cttgttgttaagaggtgttacctgcaacttggccaggttagggccaacag
+5635117/1
CCCFFFFFHHHHHJJFHHJJJJJJJJJJJJJJJJJJJHHIJJJJJJJJJJ
@5635139/1
gcagagggaatctgattgtgctgttgtggaactgcttcacctgtggccgg
+5635139/1
CCCFFFFFHHHHHJJJJJJJJJJJJJIJJJJJJJJJJJJJJJJJJJJJJI
@4111451/1
catccaactcggatcagccgtttctgagattagcgcgcacagacgaacag
+4111451/1
CCCFFFFFHHHHHJJJJJJJIJJJJJJJJJJJJJJJJJJJJJJJJHHFFE
@1077367/1
cttcatccagaggcaagcgctccaagttgcttggaggcttgggcctgttt
+1077367/1
CCCFFFFFHHHHHJJJJJJJJJJJJJJJJJJJJJIJJJJJJJJJJJJHIJ
@5635747/1
ctgcagatgactgtgcatccttgctagtaagtcctgagccatagcaaaca
+5635747/1
CCCFFFFFHHHHHJJJJJJJJJJJJJJJJJJIJJJJJJJJJJJJJJJJJJ
@581480/1
gttctgtacaatagaagctctgtaggtggcgagtcctccttcagccaggc
+581480/1
CCCFFFDFHHHHHJJJJJJJJJJJJJFHJJJJJIIJJJJJJJIJJJJJJJ
@2096757/1
gtcctttctaaggttctaaactatttctgtaccaaatttcaaccaaatcc
+2096757/1
@CCFFFFFHGGDHHGIIJGJJIJJJJJJJFFEFEHIJJGFFHIIIIEIIG
@66135/1
gaacggaactccaatcctttactcgaatagtcttttctaacttgaacagt
+66135/1
CCCFFFFFHHHHHJJJJJJJJJJJJIJJJJIJHJJJJJJJIJJIGIJJIF
@581606/1
gcttggtgagacacgagataaaagtccaattcagacgagtgcacaatatc
+581606/1
CCCFFFFFHHHHHJJIJJJJJJJJHIJJJJJJJJJJJJJHIJJJJJJJJI
@581916/1
gctgggcctcttgtatgcgaaggtgttgaggcgcttgtggtggtgcacgc
+581916/1
CCCFFFFFHHHHHHIJJJJIGIJGHHHJJIJJJJJJJIJJIIHFEHHIIH
@582063/1
ggttcctctgcacttggtggtccacaaacattataatagcgttgtctaac
+582063/1
CCBFFFFFHHHHHJJJJJJJHIJJJJJJJJJJJJJJJJJJJJJJJJJJJJ
@7673469/1
ggaactgcttcacctgtggccggcggcacgcagacgccttgatgacctcc
+7673469/1
CCCFFFFFHHHHHJJJJJJJJJJJJJJJJJJJHHFFFDEDDDDDEDDDDD
@7673712/1
ccagtcgcgcttggtcgtcttaccaccacccgcattctcttctcccgtgt
+7673712/1
CCCFFFFFHHHHHJHIJJJJJJJJJJJJJJJJJJJJJJJJJJJJJJJEHH
@7673927/1
cagcatacataataaaattagaggaagtaggtgctgggcctcttgtatgc
+7673927/1
C@CFFFFFHHHHHGIJJJJIIGIJJJJJJJJ<EFGHJJJJJIJIJHIJJJ
@4624517/1
catcgacataacaataacccctgctatttttttttatttttattttcaat
+4624517/1
CCCFFFFFHHHHHJJJJJJJJIIJJJJJJJJJJJJJJJJJJJJJJJJJJJ
@583220/1
ggagcttggtacaaagcaaaggtcgggcagttcgtcaacaagacattact
+583220/1
CCCFFFFFHHHHHJJJJJJJJJHIJJJJJJIJJJJJIJJJJJJJJJJJJJ
@3106032/1
ctcccacacgtttcacttcagcatagacaggtgtcttccctggcaataca
+3106032/1
CCCFFFFFHHHHHJJJJJJJJJJJJJJJJJJGHHIJJJJJJJJJJJJJJJ
@7675120/1
gcaaagataagatgaagaagaggagcaaatggaaaaaaaaattggtgaaa
+7675120/1
CCCFFFFFHHHHHJJJJHJJJJJIJJJJJJJJJJJJJJJJIHIJJFHJJJ
@5130021/1
gcttgacgaaatcttttaatgagacaaactgcaatatatgttttacc
+5130021/1
@@@DDDDD;<DCA?EEFHEIIIEDGHBFHGGHHIIIIGGGICGEGIG
@6144685/1
ggtcacgatacctttcttcctagtataatgtatccttctatcaccatact
+6144685/1
B@BDFFFFHHHHHJJJJJJJJJJHJJJJJJIJJJJJJJJIJJJJJJJJJJ
@69288/1
cctaacttcgcaaccactaattccagtgataaattcactctagcacgtag
+69288/1
CCCFFFFFHHHHHJJJJJJJJJIJJJIJJJJJJJJJJJJJJJJJJJJJJJ
@6643061/1
tgccattgacctttcctaggagtgactttcccgtttccaatctccaagac
+6643061/1
CCCFFFFFHHHHHJJJJJJJJJGHJJJJJJJJIGIJJJJJJJJJJJJJJJ
@3604646/1
gtctggagagaagatcctcatcttgtatagaggaggcttgggctcgctct
+3604646/1
CCCFFFDDBHHFHIIIGIGEGIIIIIHHGGAGHFHICGG:?FHG?G>FFG
@3107207/1
ccttcaaacgcaacgaattttttagctattgctagtacttgctcgaatag
+3107207/1
CCCFFFFFHHHHHJJJJJJJJJJJJJJJJJJJJJJIJJJJJJJJJHIIJJ
@69644/1
gttggagcttggtacaaagcaaaggtcgggcagttcgtcaacaagacatt
+69644/1
@?@DDDDDHHHFDFH@FHBFHGHIGFHBFHEGHIGIGIIIIIICHIGIGG
@1585554/1
cgattgacatgaaacaaacactaaatgtaaatttaagcatcccacaatat
+1585554/1
CCCFFFFFHHHHHJJJJJJJJJJJJJJIJJJJJJJJJJJJJJJJJJJJJI
@6643236/1
ggggttattgttatgtcgatgtcgaacccaaaaatgtgattaactttttt
+6643236/1
@CCFDFFFHHHHHJJHJJJJJJJJJJJJJJJJJJJJGIIJIJJJJJJJJJ
@5130513/1
cccacctcacgttccgccaattgcttcaccttatgatagtcatcgcggcc
+5130513/1
@@@DDDADFF<<:<:@?FGBEED>FFIFIIFEIIEBDGFB4?FDGFEFBF
@1078094/1
ccgtatctcaacacccataaagaactgtttgcctctcatgtcccatactc
+1078094/1
@CCDFFFFHHHHHJJJJJJJJJIJJJJJJJJJJJJJJJJJJJJJJJJJJJ
@1078163/1
gataaagataagtataggctcaaaacctaacgacatcaatcaccagctta
+1078163/1
@?@BDFFDHHFHAFGIGIIIIGEGCHEHIGGGAEDDBDBFEEBCGGGIGB
@1078203/1
gtggtcattacactccaatctatatcgtaaccattgtcttctttgacggg
+1078203/1
B@CFFFFFHHHHHJJJJIJJJIJJJJJIJJJJJJJJJJJJJJJJJJJJJJ
@3605125/1
gcgatgttttacaagggcaggttgaactcacaccattcaatttaaaagaa
+3605125/1
CCCFFFDFHHHHHJJJJJJJJIIJJGHIJJJJJJJJJJJIJJJJJJJJJJ
@1078242/1
accacagttccagtctcaggcacattgccattagtagactgatcagccgg
+1078242/1
@@CFFFFFFHHHHJJJJIJIJJJJJJIJJJJJIJJIJIJJJHJJIJIIJJ
@583653/1
cagtggtcttcttgaacttcttcaattgacgcaagaagtaccagaaacgg
+583653/1
BCCDFFFFHHHHHJJJJJJJJJJJJJJJJJJJJJJJJJGHIJJJJJJJJJ
@3605388/1
cagaactaatgaaaacaggtacagaaagtatgtactcaactttcataaaa
+3605388/1
CCCFFFFFHHHHHJJJJJJIIJJJJJJJHJJJJJJJJJJJJJJJJJJJJJ
@4112821/1
cacgcacgttggcagtaatagtacaagtgaaaagtcacttgccgatggta
+4112821/1
CCCFFFFFHHHHHJJIIJJJJHIJJJJHIIJJJJJJIJIJJJJJHJJJFG
@4112914/1
ggcgaattttgcgatctgcgtggtagcgtactaccagcgttgatagattc
+4112914/1
@@CDDDFFHHHHHIIJIEHDFGG?DHGIHIJIJJIIIJIHHIIJJJIIJJ
@4112960/1
gtcggtatgtggatgtagctgccattatgtagactgttgtgttgaccaat
+4112960/1
CCCFFDFFHHHHHJJHIJJJJJJJJJJJJJJJJJJJIJJHHIIJJIJJJJ
@2604522/1
cctctgtaggagtttcgggctcgggtttactagcctcctccttagaagtt
+2604522/1
CCCFFFFFHHHHFHIJJJJJJJJJJFHIJJJJJJJJJJJJJJJJJJJJHI
@1078857/1
agggaatctgattgtgctgttgtggaactgcttcacctgtggccggcggc
+1078857/1
CCCFFFFFHHHHHJJJJJJJJJJJJJJJJJJJJJIJJJJIJJJJJJJJHF
@584329/1
gggtagtgttagtaaaaaaaaagatagttcttcaataaacaataaaattt
+584329/1
BBCDDFDDHHHHFHJJJIJIJJJJGIJDIIJJJJJJJJJJJJJJJJJIJJ
@3605905/1
actgagtgacggcacctccgacactgaggtcacggtactcgcggtacatg
+3605905/1
CCCFFFEFHHHHHJJJJJJJIJJJJJGGIHIJJJJHIJJJJJJHEEFFFF
@2604874/1
catagatagaaatcgaactcggtcggatgcgtgatgccgagg
+2604874/1
?;@?B;DDCFHFH@F@CAFFHA;@DFHGECEBDF9DEGH6@A
@2604886/1
cagtgaacaaaattgcaatatagttattctaatatttgattgataaaaac
+2604886/1
CCCFFFFFHHHHHJJJJJJJJJJJIJJJJJJJJJJJJJJJJJJJJJJJJJ
@4113404/1
aggtgctgggcctcttgtatgcgaaggtgttgaggcgcttgtggtggtgc
+4113404/1
@CCDFFFFHHHHHJJJJIJJJJJIIJJHGHIJJJJJJJJJJIJIHJIHHI
@2604987/1
ctagcacgtagttctcagcttccctgcaaagttaaccatcttgtattcaa
+2604987/1
CCCFFFFFHHHHHJJJJJJJJJJJJJJJJJJHIJJJJJJJJJJIJJJJJJ
@2605115/1
gccagttataaagcatagcccgaagtgctattggcacacaggcataatgc
+2605115/1
CCCFFFFFHHHHHJJJJJJJJIJJJHJJJJJJJJJJJJJJJJJJJJJJJJ
@1079728/1
ctgtgcatccttgctagtaagtcctgagccatagcaaacagccactggca
+1079728/1
CCCFFFFFHHHHHJJIJJJJJJJJJJJJJJJJJJJJJJJJJJJJJJJJJJ
@7166290/1
cgaccaatcatggacttttcttcaatatccacataagtaacttcaaatga
+7166290/1
CCCFFFFFHHHHHJJJJJJJJJJJ@HIJJJJJJJJJJHIIJJJJIJJJJJ
@1079808/1
tggcaatacaacaacgacaagctgcaactgtacgaatgtgctcttgaggt
+1079808/1
CCCFFFFFHFHHHJJJJJJJJJJJIJJJJJIHIJJJJJHIJJJJJJIJIB
@7166552/1
gtgttgaggcgcttgtggtggtgcacgcgcttgggcagagggaatctgat
+7166552/1
@@CDDDDDFDFHHIIFFAHDDDFDGHIIIIGGFGGGHIIIHEACBEDFFD
@5638346/1
gtggtgataaagataagtataggctcaaaacctaacgacatcaatcacca
+5638346/1
B@BFDDFFHHGHHJIJJEIJJJJJJJJJJJJJJJJJIIJJJJJJJIJJJI
@5638350/1
gggctctgtgcctggctcccatgtcacggtagcactgagtgacggcacct
+5638350/1
CCCFFFFFHHHHHJGGHIJJDIIJJJJIJHGIIIHIJFIBGHHHIJIIJJ
@3607063/1
caccgataacttctaatttgtatttgtcagcatagtagtcggcaaacgtt
+3607063/1
CCCFFFFFHHHHHJJJJJJIHIJJJJJJJJJJJJJIIJIJIJJJJJJIIJ
@5638427/1
gtggattttaatgttattattacagcatacataataaaattagaggaagt
+5638427/1
@@@DDDDD>FHHDBBHIIIEG@9>FGCD<EAEHIIIIIABFGEIGHFHII
@7166745/1
cgggattgcccatcaatttatcttcaaatgacgacaccacagttccagtc
+7166745/1
CCCFFFFFHHHHHJJJJJJJJHJJJJJJJJJJJJJJJJJJJJJJJJJJIJ
@2099351/1
gcaaagataagatgaagaagaggagcaaatggaaaaaaaaattggtgaaa
+2099351/1
CCCFFFFFHGGHHJJIIGIJGIJJJJIIIIJJIIJJIIJJIIGIJFHIJJ
@1080467/1
gtcctttctaaggttctaaactatatctgtaccaaatttcaaccaaatcc
+1080467/1
CCCFFFFFHHHHHHIJJJJJJJJJJJJJJJJJJJJJJJJJJJJJJJJJJJ
@2099484/1
ctttactcgaatagtcttttctaacttgaacagtgcgatgttttacaagg
+2099484/1
CCCFFFFFHHHHHJJJJJJJJJJJJJJJJJJJJHIJJJJJHIJJJJJJJJ
@4626301/1
ctccgactgacatgaacattggaaactcgcagagtgtgggcaaagggttt
+4626301/1
CCCFFFFFHHHHHJIIJJJJJJJJJJJHJJJJJJIJJJJJIJJJJJJFGI
@3108363/1
caaattcaaataaaatcactctgcaatcctgcctcacatgattcatccac
+3108363/1
CCCFFFFFHHHHHJJJJJJJJJJJCCFFGIIJJJJJJJJJJJJJJJJJJJ
@2606621/1
ccactgaacgaaaagggtacaataattaataattatgtcgcaataccgta
+2606621/1
CCCFFFFFHHGHHJJJJHHJJJJJJJJJJJJJJJJJJJJJJJJJJJJJJJ
@5639461/1
gtcaaattaaagaatcacgtcgaacattctatgcttataccattaatctc
+5639461/1
CCCFFFFFHHHHHJJJJJJHIJJJJJJJJJJIJJJJJJJJJJJJJJJIJJ
@1081189/1
cctcttctaaagcaaacaatgagacctgtgcaacccatttgatgctgaca
+1081189/1
CCCFFFFFHHHHHJJJJJJJJJJJJJJJJJJJJJJJJJJJJJJJJJJJJJ
@3108602/1
cttgttgttaagaggtgttacctgcaacttggccaggttagggccaacag
+3108602/1
@@CFDEFDDHFDDHE<AGGHGHHHDGGIJJJIGIHIIDGFIEGCGEGGFH
@6145341/1
gggcgtgcggtcctcgctgcaggccgactggtggctgccctcgcccgagt
+6145341/1
@@@FFDFFHDFFHIJJJGHIJJDGGIGIIFGGEECAFAHHHEEBEEAC@5
@6643407/1
agcactgagtgacggcacctccgacactgaggtcacg
+6643407/1
<@@ABDDA:F8BBAD>EFECB?CFBGIBAGDEIEG??
@7168162/1
gcaagaagtaccagaaacgggacttagccacaatctggtctggagagaag
+7168162/1
CCCFFFFFFHHHHJJJIIJJJJJJJJJJJJJJJJJJJJFGHIIJJJJJJJ
@70009/1
cacgtagttctcagcttccctgcaaagttaaccatcttgtattcaaa
+70009/1
CCCFFFFFHHHHHJJJJJJJJJJJJJJJJJIJJJJJJJJJJJJJJJJ
@7168204/1
gtcgagtagagccttagctgcggaatgcttagcttccttcttagagcgtc
+7168204/1
CCCFFFBBHFFAFIIIIIIGIIGEICFGGGGHECHGEBGIGHGII@EHFH
@6145687/1
ctccatactttgtttcatttaaatttacgggctatgccatttatcctcgc
+6145687/1
CCCFFFFFHHHHHIJJJJJJJJJJJJJJJJJJJJJJJJJJJJJJJJJJJJ
@6643659/1
ctgagtgacggcacctccgacactgaggtcacggtactcgcggtacatgt
+6643659/1
BBCFFFFFHHHHHJJJJIIJJJJJJJIIGHIJJEHGIJJIBIHEHFCDCF
@6145744/1
gcctgacgcttagcaagtttcttagacttgccagttcccacttcacgacg
+6145744/1
CCCFFFFFHHHHHJJJJGIJJJJJJJJJJJJJJJHIJJJJJJJJJJJJJJ
@7675892/1
cagcgaaatagtcacacccacgttggttatcaagtggcttggtaggatcc
+7675892/1
@@CFFFDDFFHHHJHHIGIIJJGIJIGHIJJJJJGGGGIJGI?B>C9B;C
@6644105/1
tgaacttcttcaattgacgcaagaagtaccagaaacgggacttagccaca
+6644105/1
CCCFFFFFGHHAFIGIIJJJJJJIJJHGFGHIGEHIJGGA@GFG?DH>FI
@6644126/1
atgaagaagaggagcaaatggaaaaaaaaattggtgaaaagaatcacaag
+6644126/1
<BCFFFFFHGHHHJJIJJJJJIJJJJJJJIIJJJGHIIJJJJJJJIJJIH
@7676297/1
ctgggcctcttgtatgcgaaggtgttgaggcgcttgtggtggtgcacgcg
+7676297/1
CCCFFFFFHHHHHJJJJJIIIJFGGGIGJJJJJJJJJJJIJIHIIJJJHH
@7676308/1
gggaatctgattgtgctgttgtggaactgcttcacctgtggccggcggca
+7676308/1
CCCFFFFFHGHHHJJIGIHIJEGHIJJIGIGIHIJGGIHGEBHGEHJHFD
@7168942/1
gccattgacctttcctaggagtgactttcccgtttccaatctccaagaca
+7168942/1
CCCFFFFFHHHHHJJJJJJIJFGIIJJJJJJJHIJJJJJJJJJJJJJJJJ
@587189/1
tggtgggttgtcctgcagagcttgccacatcttgtaagcagcctgacgct
+587189/1
@@CDDDFDDHHHHJJJJJIGIGGIHIJIIIJIIIJJIGIJJJJIJIIJJG
@6146447/1
gtcaaattaaagaatcacgtcgaacattctatgcttataccattaatctc
+6146447/1
@CCFFFFFHHHHHIJIJJIHJJJIJJJJIJIJJJJJJJJIJJJJJJJIJJ
@5640037/1
taggtgctgggcctcttgtatgcgaaggtgttgaggcgcttgtggtggtg
+5640037/1
BCCFDFFFHHHHHJJJJJHIJJJJIIJJHGHHIIJJIJJJJJIJJIJJIJ
@2100781/1
ccagtggtcttcttgaacttcttcaattgacgcaa
+2100781/1
??@D=;3B<>FD?9?@EBCCHIFFFEIFCDFBG>@
@5640419/1
gcaagaagtaccagaaacgggacttagccacaatctggtctggagagaag
+5640419/1
CC@FFFFF=DHHGIJJJJIJJJJJJJJJIIIIJJJIIIGHHIJJJIIJJJ
@2101030/1
gccgtttctgagattagcgcgcacagacgaacagacaaacagacaaacag
+2101030/1
CCCFFFFFHHGHHJJJJJJJJJJJJJJJJJJJJJJJJJJJJJJJJHHHHF
@3109670/1
ggcgcgtttacattaggtcggtcaccgaaggcggcggccgcattcggttt
+3109670/1
CCCFFFFFHHHHHJJJJGIJJHJJJJJJJJJJJJJFDDDDDDDDDEDDDD
@4627651/1
ggcagatgaggatacctcaatttcatcttatacttatccaagaaatattt
+4627651/1
CCCFFFFFHHHHHJJJJJJJJJJJJJJJJJJJJJJJJJJJJJHJIJJJJJ
@2607523/1
gcaaccactaattccagtgataaattcactctagcacgtagttctcagct
+2607523/1
CCCFFFFFHHHHHJJJJIIJJJJJJJJJJJJJJJJJJJIJJHIJJJJJJJ
@7677242/1
gtgatttcaattttgagacctttgatttcttttgtaaatttaactctctg
+7677242/1
CCCFFFFFHHHHHJJJJJJJJJJJJJJJJJJJJJJJJJJJJJJJJJJJJI
@7677260/1
cacggtactcgcggtacatgttgtgtacacctgagcgagactcataacgc
+7677260/1
CCCFFFFFHHFHHJHJIIJJIJJIIHII??BHHGHIJBEFGGG@HGI>@B
@4627906/1
ggcctgttttggtagcggcggcgcggtccgtgaggagcatgctcgccatc
+4627906/1
CCCFFFFFHHHHHHIJJIJJJIGHBD<?B?<<B@DCD@BDDD8>?@BDBC
@2101466/1
atggagtgagcacgggctctgtgcctggctcccatgtcacggtagcactg
+2101466/1
@@@DDEADFHFHHHHIJGGGHEGDGIA;FHGGIJGGDEIGEGHGIGGHCF
@3110243/1
atgcacggtggggtgcgcgcagtacaagtacgcagttatagcgaacttta
+3110243/1
;@@FFFFFCFHHHFHIHJJIJJHIJJIJHIIJJJJJJIHHHHGEFDDEDD
@3110297/1
gtgtacacctgagcgagactcataacgcagccagatgccaaagttcttga
+3110297/1
@:?ADD==ACFFDEHGGEGEGGHIGGIIIGIGGIIEHIIIEHCBFGHFDC
@2607911/1
tgtcacggtagcactgagtgacggcacctccgacactgaggtcacggtac
+2607911/1
CCCFFFFFFHHHHJJJJJHHIJJJJJJJJJJJBHJJJJIJJHIJJJJIJH
@3110419/1
ggatgcactacatttccgtccatcattttgtcaacgaactcttctgaagt
+3110419/1
BCCFFFFFGHHHHIHHJJGHIJIJIJIIJJHHIJJJIIIIIIJIIJJJJB
@5641548/1
ccactccatactttgtttcatttaaatttacgggctatgccatttatcct
+5641548/1
CCCFFFFFHHHHHJJIJJJJJJJJIGJJJJIJJJJJJJJJJJJJJJJJJJ
@5131474/1
cgtatgtcaaggacttcacacataaactctatgactggctgcgctttata
+5131474/1
CC@FFFFFHHHHHJJJJJJJJJJJJJJJJJJJJJJJJJJJJJJJJJJJJJ
@2101718/1
taaagaactgtttgcctctcatgtcccatactccttgatttggtaaagct
+2101718/1
CCCFFFFFGHHHHJJJJJJJJJJIIJIJJJIJJJJJJJJIJJJFHHJJJI
@3110771/1
ccgctttttactacatgcataaacatacataccgataccatacaccaaaa
+3110771/1
CCCFFFFFHHHHHJJJJJJJJJJJJJJJJJJJJJJJJJJJJJJJJJJIJJ
@4115799/1
gttcaccaagctagtggcgttgatgtcgcaagatagtgagacattcactt
+4115799/1
CCCFFFFFHHHHHJHIJJJIIIIJJIIIJJJJJJIJHJJJIJJJJJJJJJ
@7677825/1
ggcacctccgacactgaggtcacggtactcgcggtacatgttgtgtacac
+7677825/1
@=@DBDDDDDAFD?FGFB?2@CFFAG=@BF;:GF;@FFD;8=7@C@DE=7
@4115864/1
gtgggttgtcctgcagagcttgccacatcttgtaagcagcctgacgctta
+4115864/1
CBBFFDFFHHHHHJJJJJJJJJJJJJJJJJJJJJJJJJJJJJJJJJJJJJ
@4115945/1
gttggtcttggttgaacggaactccaatcctttactcgaatagtcttttc
+4115945/1
CCCFFDDFHHHHHJJJJJJIJJJJJJJJJJJJJIJJJJJJJJJIJJJJJJ
@2101996/1
ctctatactttgcattaaaataatgcccattttcacaggcaagggatcct
+2101996/1
CCCFFFFFHHHHHJJJJJJJJJJJJJJJJJJJJJJJJJJJIJJJJJJJJJ
@5642444/1
gttggcgctcagggacagttttcgcttgtcacgtatttgtgaccctgacg
+5642444/1
CCCFFFFFHHHHHJJJJJIJJJJJJJJJJJJJJHIJJJJIJJJJJJJJJJ
@5642546/1
gttttttcattccctgcagagcttgcaaagcttgcaatgatctttccttc
+5642546/1
CCCFFFFFHHHHHJJJJJJJJJJJJJJJJJIJIJIGFHH?HDGHHIJJJH
@6146485/1
gtacgaatgtgctcttgaggtacttgaacatgggctccacttggtcaggc
+6146485/1
C@@FFFFFHHHHHJJJGIIJEGHIJJJJJJJJIJJJJJJJJJJJHIJJIJ
@587498/1
caccagtggtcttcttgaacttcttcaattgacgcaagaagtaccagaaa
+587498/1
CCCFFFFFHHHHHJJJJJJJJJJJJJJJJJJJJJJJJJJJJGHIJJJJJJ
@1586991/1
ggtagcactgagtgacggcacctccgacactgaggtcacggtactcgcgg
+1586991/1
BCBFFFFFHHHHHIJJJJJJJJJJJJIJJJJJIJJIJJJJJIJJJJJJHF
@6644793/1
gccagttataaagcatagcccgaagtgctattggcacacaggcataatgc
+6644793/1
CCCFFFFFHHHHHJJJJJJJJJJJJGIJJJJJJJJJJJJJJJJGIJJJJJ
@71633/1
gtgctgggcctcttgtatgcgaaggtgttgaggcgcttgtggtggtgcac
+71633/1
CCCFFFFFFHHHHJJIJJJJJIJJJCGGHJGIJIIJJJJIJJJJJIIJJJ
@1587236/1
acaaagttgaagtccttgttgttaagaggtgttacctgcaacttggccag
+1587236/1
CCCFFFFFHHHHFIIJJJIJJJJJJJJJJFHHIJJJJJJJGJJJJJJJJI
@71836/1
gtctagtgtgtgtaggggaagggttaggcaacttaatttcgtggattagt
+71836/1
@@CFFFDEHHFHFEHIJGCHHHIGGHIJJGIIGGGHIGIJJFHHHIIJJB
@3607842/1
gcacacaatggtgaactggcgttcatgcggcaaacgcctattaacattat
+3607842/1
CCCFFFFFHHHHHJJJJJJJJJJJJJJJJJJJJJJJJJJJJJJJJJJJJJ
@6645084/1
gagaagatcctcatcttgtatagaggaggcttgggctcgctctccgaagg
+6645084/1
B@@FFFFFHGHGGIJJJJHHJJJJJJJJIJIIHCHHEGIHGHDHIGEIJJ
@7170040/1
cactctgcaatcctgcctcacatgattcatccacaaattccaacccttgc
+7170040/1
@@CFFFFFHHHHHJJJJJJJJJJJJJJJJJJJJJJJJJJJJJJJJJJJJJ
@588438/1
aggtgctgggcctcttgtatgcgaaggtgttgaggcgcttgtggtggtgc
+588438/1
;BBDDFFFHHHHHJJJJJJJJJJIIJJCFGHJJJJJJJJJJJJJJJJIHI
@72683/1
ctgattgtgctgttgtggaactgcttcacctgtggccggcggcacgc
+72683/1
@B@FFFFFHHGHHJJJJIIJIJJIIJIIJJIHHIIIJJIIIHHFFDD
@588893/1
gctgttgtggaactgcttcacctgtggccggcggcacgcagacgccttga
+588893/1
CCCFFFFFHHHHHIJJJJJJJJJJJGIJJJJJJJIIHHFFDDDDBDDDDC
@1588573/1
ccttagctgcggaatgcttagcttccttcttagagcgtcccgtacccata
+1588573/1
CCCFFFFFHHHHHJJJJJJJJJJJJJJJJJJJJJJJJHJJJJHIJJJJJJ
@6148211/1
gtcacggtagcactgagtgacggca
+6148211/1
?:?DB8DAA?:AAE:2AE:FF?F@E
@3609177/1
cagcgaaatagtcacacccacgttggttatcaagtggcttggtaggatcc
+3609177/1
CCCFFFFFHHHHHJJJJJJJJJIJJJIJJJJJJJIJJJJJDHFHGIEFGI
@73583/1
tggggttgttgtatatcgcgtacgaggacatgtccaggtcgtcgcacacc
+73583/1
CCCFFDDFHHHHHJJJJJJJJJJJGIIJIJJJJJJJJJIIJIIJJHHHFF
@7171152/1
aattgatttgtgcacttagcttcgggttggacgaccaaaactgatataag
+7171152/1
1==BD>DDDFDDDFFFDGHGHIGIEHFHBEHHIGGIHIIIDIIIDEIHIG
@589762/1
cagggatcttgccgtcattgcagactgtgtggtagcgggtcggacgagcc
+589762/1
CCCFFFFFHHHHHJJJIJJJIJJIJJJGHIJJGIJJJJJJJJJIIGFFDD
@7171173/1
ctagaatatcattgggcagggcggttatatgtgtcacagtgcacaattac
+7171173/1
CCCFFFFFHHHHHJJJJJJJJJJJIJJJJJJIJJJJJJJIJJJJJJJJJJ
@73632/1
ggcaggttgaactcacaccattcaatttaaaagaaactgggtgcgtgcag
+73632/1
CCCFFFFFHHHHHJJJJJJJJJJJJJJJJJJJJJJJJJJJJFHJJHIJJI
@589871/1
ctgtggaactgcttcacctgtggccggcggcacgcagacgccttgatgac
+589871/1
CCCFFFFFHHHHHJJJJJJJIJJJJJJJIJJJJJHHFFFDDDDDDDDDED
@1588891/1
tcagcatggtaagaaggtggcggccagaatctagacatgcacagctcttg
+1588891/1
1??:1B?A?DBDDB?EE<3C:<8:0@DB?BBBDD?D@B<B=DI===C@=.
@1589022/1
gagtcatttagctcaagttttaatattacttgaattacactacatcacta
+1589022/1
@@@ADDFFHHHHHJIIJHIJJJJJIJJJJJJJJJJJJJJJJJJJJJGIJI
@6148719/1
cttggtacaaagcaaaggtcgggcagttcgtcaacaagacattactagct
+6148719/1
8?@DDDDDBHHHDGGIIIFCCEHIIIFHIIDGHGIICFFEAFGIGGFBEH
@7171660/1
gcaagaagtaccagaaacgggacttagccacaatctggtctggagagaag
+7171660/1
B@@FFFFFFHHHHJJJJJJJJJJJJJJJJJJJJJJJJJJJJJJIJIIJJJ
@3609767/1
ggctcgttgtggcgcgccttgtcttgtagaagagtgatctgctgttcttc
+3609767/1
CCCFFFFFHHHHHJJJJJJJJIJJJIJJJJJJJJDHGIJJJJJJJJJJJI
@1082341/1
ccgtttttaaacaattttttcaatgccctaagtgagtatacatctattaa
+1082341/1
CCCFFFFFHHHHHJJJJJJJJJJJHHHJJJJJHIJJHHJJJJJJJJJJJJ
@3609978/1
tcctctttacaagtagactcatctttagcacttggttcgtcttttga
+3609978/1
CCCFFFFFHHHHHIJJJJJJJJJJJJJJJJJJJJJHIJJIIJJJJJI
@4628843/1
gacacgtgtacatttcgagagaacaaattacattcacttgacatcataat
+4628843/1
CCCFFFFFFFHHHJJJJJJJJJJJJJJJJJJJJJJJJJJJJJJJJJJJJJ
@75069/1
ctcatcttgtatagaggaggcttgggctcgctctccgaagggagcttgcg
+75069/1
CCCFFFFFHHHHHJJJJJJJJIJHIJHDHIJIJIIJJJJIJJJJJIJJJI
@2608585/1
gccagttataaagcatagcccgaagtgctattggcacacaggcataatgc
+2608585/1
CCCFFFFFHHHHHJJJJJJJJJIJJHIJJJJJJJJJJJJIJJJJJJJJJI
@4116268/1
ctattctaggattgtgtaggtaatattattaaacgaagaacatgcggctg
+4116268/1
CCCFFFFFHHFHHJIIHIJJHHIJJJJJJJJJJJJIJJJJJJJJJJJJJJ
@4116407/1
cgtatttttgttgttttttcataccgtcattatccctattgaaaacaact
+4116407/1
BCBFFFFFHHHHHJJJJJJJJJJJJJJJJJJJJJJJJJJJJJJJJJJJJJ
@3111932/1
gtagcactgagtgacggcacctccgacactgaggtcacggtactcgcggt
+3111932/1
CCCFFFFFHHHHHJJJJJJJJJJJJJJJJJJJJJIJJJJIFHIJJJJHFB
@3112127/1
ataaggattaaaaataaacttaaagattattaataagaaaaaaataatgc
+3112127/1
@BCFFFFFHHHHHJJJJJJJJJJJJJJJJJJJJJJJJJJJJJJJJJJJJJ
@2609182/1
ggagattttactatctttcaagtcggcataacgggccgcgactccgccct
+2609182/1
CCCFFFFFHHHHHJJJJJJJJJJJJJJJJJJJJJJJJJJJJHHFFFDDDD
@5133326/1
gttcgattacttttttctgttggtttaccaatggtacattgttgacc
+5133326/1
CCCDDDFFFBFFHIIIIIGECHFEFGGIGGBGEIIIGIIGIFHGCHH
@7171994/1
cagttataaagcatagcccgaagtgctattggcacacaggcataatgcca
+7171994/1
CCCFFFFFHHHHHJJJJJJJJJJIJJJJJJJJJJJJJJJJJJJJJJJJJJ
@7677934/1
agaggaagtaggtgctgggcctcttgtatgcgaaggtgttgaggcgcttg
+7677934/1
CCCFFFFFHHHHHHIJJJJJJJJJJJHJJJJJIIIJBGFHJIJJJJJJJJ
@5133937/1
caggtgtcttcaacggaagagattccatttcccgtttagcagcttcatcc
+5133937/1
@BCFDFFFHHHHHJJJJJJJJHIJJJJJJJJJJJJJJJJJJJJJJJJJJJ
@2103353/1
ggcaaaaacattaaaaatgattaaaactaaactaaaactacttcttatga
+2103353/1
CCCFFFFFHHHHHIJJJJJJJJJJJJJJJJJJJJJJJJJJJJJJJJJJJI
@7172317/1
ctcgtatgatgccgtttctgtaccaataggaacaatacttcgggcttatt
+7172317/1
@@@FDFFFDHHDFIJJIIGHIJIJEGIGGIGGGCDEHJIGGGB>HIGIII
@2609676/1
ctcagatgcaatttcttgcaagaattgcacaaagttgaagtccttgttgt
+2609676/1
CCCFFFFFHHHHHJJJJJJJJJJJJJJJJJJJJJJJJJJJIJJJJJJJJI
@4117629/1
ggcgttgatgtcgcaagatagtgagacattcactttttagtcataatctt
+4117629/1
BC@FFFFFHHHHHIJIJJJJJHHHIGIGIJGIJJJJJJIIIJJJJJJIJJ
@5643960/1
atacaaattatttctaccatcaaatacaggttttagtgcgccaaatattt
+5643960/1
?@@FDDFFDHHHHJJEGGGJIIIJJJJIIGIIIIIJEHGBGHGDDHJIGE
@3113744/1
ctattttttttatttttattttcaatgtacagacagcacttttctacgat
+3113744/1
@C@FFFFFHHHHHJJJJIJJJJJJJJJIJJJJJJJJJJJJJJJJJJJJHJ
@5134643/1
ctcatcttgtatagaggaggcttgggctcgctctccgaagggagcttgcg
+5134643/1
CCCFFFFFHHHHGIJJJJJIIIIDFHIGIIGHGJJIJJJGIJEGIJIIGI
@5644075/1
cgtagttctcagcttccctgcaaagttaaccatcttgtattcaaaagaaa
+5644075/1
CCCFFFFFHHHHHJJJJJJJJJJJJIIJJJJJJJJJJIJJJJJJJJJJJJ
@4630030/1
cttgctcgaataggaagtaatggaattttttgaccaactggaacatagca
+4630030/1
CCCFFFFFHHHHHJHIJHJGJJJJJJJJJJJJJJJJJJJJJJJJJJJJJJ
@5644358/1
ctctgtaggagtttcgggctcgggtttactagcctcctccttagaagttg
+5644358/1
@BCFFFFFHHHHHIJJJJJJJJJJGIIJJJJJJJJJJJJJJJJJIJJIJI
@5644470/1
ctacatttccgtccatcattttgtcaacgaactcttctgaagtatttgtt
+5644470/1
@@@DD?D?<DDHAHIIIIIIIHGFHHAFFE?E??FFHAFBHG:<@F?DGI
@5644745/1
ctgagtgacggcacctccgacactg
+5644745/1
@@<B?A=B:CF<<@AF@?C<?@DGF
@4630425/1
gctgggcctcttgtatgcgaaggtgttgaggcgcttgtggtggtgcacgc
+4630425/1
@@@DDDDDFHHHF4CGIIIGIGI?EEFHIIIIIIIIIIIIHIIBDHIIIF
@4630525/1
gtgggttgtcctgcagagcttgccacatcttgtaagcagcctgacgctta
+4630525/1
CCCFFFFFHHHHHJJJJJJJJJJJJJJJJJJJJJJJJJJJJCHJJJJJJJ
@5135698/1
caccattcaatttaaaagaaactgggtgcgtgcaggatcctcgtcattgc
+5135698/1
CCCFFFFFHHHHHJJJJJJJJJJJJJHIJJIJJIJJJJJJJJJJJGIIJJ
@1590133/1
ctggtctggagagaagatcctcatcttgtatagaggaggcttgggctcgc
+1590133/1
@@@DDFFFHGHFFHIGIJIIJJJJJJJJHGIJEGGAFFEHGHBGAGGFHI
@5136162/1
tggtggtgcacgcgcttgggcagagggaatctgattgtgctgttgtggaa
+5136162/1
BBCDFFDDHHHHHJJJJJJJJJJJJIJJJIJJJIJJJIHIIIHJJIIJGJ
@591955/1
cttcacctgtggccggcggcacgcagacgccttgatgacctccactttga
+591955/1
CCCFFFFFHHHHHJJJJJJJJJJIJJJJHHFFFEEEEEEEDDDDDDDDDD
@3611099/1
gtacagttaatacctggcatcagttacaatgtttgagtacttagttactt
+3611099/1
@@@FFED?DAFFFEGIGGGIGGGHIHIGHHHEHHIIIECHEG@HDFHDHI
@76856/1
cttgtatacaaattatttctaccatcaaatacaggttttagtgcgccaaa
+76856/1
CCCFFFFFHHHHHJJJJJJJJJJJJJJJJJJJJJJHIJJJJHJJJJJJJJ
@3611351/1
ggcagagggaatctgattgtgctgttgtggaactgcttcacctgtggccg
+3611351/1
CCCFFFFFHHHHHJJJJJJJJJJJJJJJJJJIJJJJJJJJJJJIIJJJJJ
@77103/1
gttctcagcatggtaagaaggtggcggccagaatctagacatgcacagct
+77103/1
CCCFFFFFHHHHHGHIJJIJJGIJJJJJIJJJJJJJJJIJJJJJJJJJJJ
@7680201/1
attattagacatcgacaaaacatcaagcttgtacaaaattgttatttaaa
+7680201/1
@@@DDDD?FHFHFBGHIDIIHIIDHIIAEGGCCC?GIIIGGGHCHGICHI
@5136737/1
cggcctttgctctgtatatatgaccggtactctaagggtgggtcgtagcg
+5136737/1
CCCFFFFFHFHHHIFHJGIIJIJGGIIIIJJJJJJJJGBFHIFHGIHHJJ
@592537/1
aggcgcttgtggtggtgcacgcgcttgggcagagggaatctgattgtgct
+592537/1
CCCFFFFFGHHHHIIHIJJJJJJJJJJJJJJJJJJJIJJJJJJJJJIHHG
@3611596/1
ccacagttccagtctcaggcacattgccattagtagactgatcagccgga
+3611596/1
CCCFFFFFHHHHHJJJJJJJJJJJJJJJJJJJJHIJJIJJJJJJJJJJJH
@7680565/1
ctcgccatcaggacctgcaccatgcaccgccatgccatgtaccacgcctg
+7680565/1
CCCFFFFFHGHHHJJJJJJJJJHIJIJJJJJJHJJJJJJIIJIIJJJJIJ
@3611787/1
catacataataaaattagaggaagtaggtgctgggcctcttgtatgcgaa
+3611787/1
CCCFFFFFHHHHHJJJJJJJJIJJIJJJIJJJJJJJJJJJJJHIIIJJIF
@77838/1
gtgctgggcctcttgtatgcgaaggtgttgaggcgcttgtggtggtgcac
+77838/1
CCCFFFFFHHHHHJJJJJJJJJJJJHHHIJJJJJJJJJJJJJIIHHHJIJ
@77981/1
gatggacacggagcgcgtgcagcgcacgtacgtgtggcacagctggtacg
+77981/1
CCBFFFFFHHHHHJJJJGHIJJJJJJJJHIJJGIGIHHHHHFFFFECCED
@3611960/1
tatatcttttgttacattaccactgtttacctaccacgttaagtacgtaa
+3611960/1
@@CFFFFFHHHHHJJJJJJJJJJJJJJJJJJJJJJJJJJJJJJIIIIIJJ
@2610839/1
ataatcttcagatactccaaagcattctgggctgcagatgactgtgcatc
+2610839/1
@C@FFFDFDFFFHJIIJJGHIGCGHIJJJGDEIGIGIIIJGIJIJIEEIF
@78037/1
ctcccatgtcacggtagcactgagtgacggcacctccgacactgaggtca
+78037/1
CC@FFFDFDHHFFGFHDIJIIJJGFHGHGFIHGGHHJIIIGIJIJIGHHG
@5137419/1
atacataataaaattagaggaagtaggtgctgggcctcttgtatgcgaag
+5137419/1
@B@FFFFFHHGHGIIJIHIIGGIJGIIDFGIJGHJIIJJJJHJJJJJIII
@78161/1
ctccaaagcattctgggctgcagatgactgtgcatccttgctagtaagtc
+78161/1
BBBFFFFFHHHHHJJJJJJJJJJJJJJJJJJJJJJJJJJJJJJJJJJJJJ
@7680927/1
gcacgcgcttgggcagagggaatctgattgtgctgttgtggaactgcttc
+7680927/1
@@CFFFFFHHHHHJIJIIJJHIIJJJIIIGHHGIJJIJJIFGHIBHGIJJ
@7174075/1
gtcgtttgaaaaattgacggccagccttaacgtacgactccaacgccccc
+7174075/1
@@@DDDDDFHFBHDFABGIIIIIBGIGGEEIG?DFHIIDGIGIIGHGIFB
@5137601/1
ggtcacggtactcgcggtacatgttgtgtacacctgagcgagactcataa
+5137601/1
CCBFFFFFHHHHHJJJJIIJJJJIIJJJJJJB?BGHHIIIIJIJJJJJJJ
@2611206/1
cctggcaatacaacaacgacaagctgcaactgtacgaatgtgctcttgag
+2611206/1
@BCFFFFFHHHHHJJJJJJJJJJJJJJJJJJJIJJJJJJJHIJJJJJJJI
@2611362/1
cttcttcaattgacgcaagaagtaccagaaacgggacttagccacaatct
+2611362/1
CCCFFFFFHHHHHJJJJJJJJJHHGJJJJJJJJJJJJJJJJJJIJJJJJJ
@3612683/1
caatgttggagcttggtacaaagcaaaggtcgggcagttcgtcaaca
+3612683/1
@@@FFFFFHHHHHJJJFHIJJJJJJJJIJEGIIJJIJJJJJIJJJJI
@2611601/1
ctcagcatggtaagaaggtggcggccagaatctagacatgcacagctctt
+2611601/1
@BBFFFFFHHHHHJJJJJHIJJIJJIJJJJJJJJJJJJJJJJJJJJJJJJ
@79077/1
ggcgcttgtggtggtgcacgcgcttgggcagagggaatctgattgtgctg
+79077/1
CCBFFFFFHHHHHIHHIJJJJJJJJJJJ2BHIJJJIJJJJJJJJJJJJJH
@3612881/1
ggcgcttgtggtggtgcacgcgcttgggcagagggaatctgattgtgctg
+3612881/1
CCCFFFFFHGHFHIIGIJJIJJJJJJJJJJIGHIGBGIJJJJJJJGIJJH
@3115381/1
ctcagcatggtaagaaggtggcggccagaatctagacatgcacagctctt
+3115381/1
CCCFFFFFHHCFFJJJJICFHIIIJJJJIJJJJJJIJJJJJJJJJJJJJJ
@595061/1
cgtgattctttaatttgacataacttttttatttatgaaccgattgacat
+595061/1
CCCFFFFFHHHHHJJJJJJJJJJJJJJJJJJJJJJJJJJJJJJJJJJJIJ
@3115392/1
gctgcagatgactgtgcatccttgctagtaagtcctgagccatagcaaac
+3115392/1
CC@FFDDDHGHGHIIIIGHIIIIIIIIGIIIHIIIIEEGHIIGHHIIGII
@595155/1
cgatgttttacaagggcaggttgaactcacaccattcaatttaaaagaaa
+595155/1
CCCFFDFFHHHHHJIJJJJJIIJJJJJJJJJJJIJJJJJJJJJIJJJJJJ
@595225/1
ccgtttttaaactattttttcaatgccctaagtaagtatacatctattaa
+595225/1
CCCFFFFFHHHHHJJJJJJJJJJJHIIJJJJJIJJJIIJJJJJJJJJJJJ
@3613354/1
cataaataaaaaagttatgtcaaattaaagaatcacgtcgaacattctat
+3613354/1
CCCFFFFFHHHHHJIJIJJJJJJJJJJJJJJJJJIJJIJJJJJJJJJJJJ
@5138353/1
cggcacctccgacactgaggtcacggtactcgcggtacatgttgtgtaca
+5138353/1
CCCFFFFFHHHHHJJJJJJJHIJJJJHIJJJJJJJHIJJJJJJJIIHHHA
@5646115/1
ctcgggtataagaatatgtatggagttccgcgcggccgcagacttggcct
+5646115/1
CCCFFFFFHHHHHJJJJJJIJJJIJGHJJJJJJJJJJJJHHFFFFFEEEE
@4630972/1
ggcacagttcctcgacgagcaagtagttcttgaagcacagacacaggtgt
+4630972/1
@?@FFFDDHFDHHIEHIGBHIIIIIIFHIIIIGIGGFGIGIIGGEGIGBG
@5646169/1
tgctgatctctttgcggccttcaaactgaacctaggtaatccctttattt
+5646169/1
@@@FFDEFHABH<FHEGHGI@DFIGIIG:FHGHFGIFCHHGGDHFD@FDD
@7681538/1
gttctcagcatggtaagaaggtggcggccagaatctagacatgcacagct
+7681538/1
@C@FDFFFHGDHHFFHIJJGIAFGFFBF?FGHEIIGIIGHIDGGIJJIG@
@4631327/1
ggttcaaattcaaataaaatcactctacaatcctgcctcacatgattcat
+4631327/1
BC@DFFFFHGGHHIEHIGJIIJIIIIJJIJJHIGHGHIJJJGIJJGGIJI
@2105188/1
gtagaaaagcgatagtgaacacattgttacagtactgaacaaatgtaagt
+2105188/1
@@@FDBDDHGGHHJIJIGGHIIGGIGGIIIGHCGGIGEGHIJJIIJJJIB
@596330/1
cctctatactttgcattaaaataatgcccattttcacaggcaagggatcc
+596330/1
CCCFFFFFHHHHHJJJJJJJJJJJJJJJJJJJJJJJJJJJJJJJJJJJJJ
@4631468/1
cctctatcaagtgctcgttttgttagacttcagtgtagctttgtattatg
+4631468/1
CCCFFFFFHHHHHJJJJHIIJIJJJJIIJIJIIHIHIIIJJJIHGIJJJJ
@5646887/1
caggatataatagcatggattatacattacacttactaatatagtaaaag
+5646887/1
CCCFFFFFHHHHHJJJJJJJJJJJJJJJJJJJJJJJJJJJJJJJJJJJJJ
@2105399/1
ggcacctccgacactgaggtcacggtactcgcggtacatgttgtgtacac
+2105399/1
88:BDDDDFF?FDFG@F<FFCFDAD?DGEG?G@A<AFD=;F@FDE@CE=.
@4631775/1
tctgtagtggtcctgctgtttcgtatattctaaattggtttcgttgtatt
+4631775/1
@CCFFFDDFDFFFIJIIIIJJJJHGIIJJJJJJJJJIIGHIIJIIIJJJJ
@5647165/1
ctcagcttccctgcaaagttaaccatcttgtattcaaaagaaaacct
+5647165/1
CCCFFFFFHHHHHJJJJJIHJJJJJJJJJJFHIJJJJJIJJJJJJJJ
@5647407/1
gaggcgcttgtggtggtgcacgcgcttgggcagagggaatctgattgtgc
+5647407/1
C@CFFFFFHHHFHGIIHHIJJJJJJJJJJJJJJJJJJJJHHHHHHFFFFF
@1084807/1
cttgtggctgtgacttgtagtcaaggtggagattttactatctttcaagt
+1084807/1
CCCFFFFFHHHHHJJJJHJJJIIJJJAFHIJGJJJJJJJJJJJJJJJJIH
@597588/1
gtgctgttgtggaactgcttcacctgtggccggcggcacgcagacgcctt
+597588/1
CCCFFFFFHHHHGJJJJJJJJJJJJJIJJJJJJJIJJHHFFDDDDDDDDD
@4120477/1
aggcagttgcagaaacatcaatattaagcatcattttccattggctgggt
+4120477/1
CCCFFFEFHHHHHJJJJJJJJJJJJJJJJJJJJJJJJJJJJJJJJJJJJB
@4632487/1
gttacctgcaacttggccaggttagggccaacagattgtttgagatgttt
+4632487/1
CCCFFFFFHHHHHJJJJJHJJGHJJJJJJJJJJJHJJJIJJJJJJJJIJJ
@597755/1
gggatcctaacttcgcaaccactaattccagtgataaattcactctagca
+597755/1
CCCFFFFFHHHHHJJJJJJJJJJJJJJJJJJJJJJJJJJJJJJJJJJJJJ
@597803/1
ctcgggttggaatgattctggtgggttgtcctgcagagcttgccacatct
+597803/1
CCCFFFDDHHHHHIJIJJIIIFGIIGGGIIJIJJJJIIJJJJJJJIJJII
@597860/1
ggaatctgattgtgctgttgtggaactgcttcacctgtggccggcggcac
+597860/1
CC@FFFFFHHHHHJJJJIJJHIJJJJJJJJJJJJJJJJJJJJJJJJJFFD
@5140445/1
ctcataacgcagccagatgccaaagttcttgatcttcactgggctcttct
+5140445/1
@@CFFFFFHHHHHJIJJJJJJIJHIFHIJJJJJJJJJJJJJJIJJJJJJJ
@4121095/1
gcttattctgcatacctgccatgcgctggtaagcgctatggactgctgcc
+4121095/1
@88DDB?DF?ADAGBAC@F@B?3FFFFBAGEEGFFFFEBDDCBBFF<FAF
@598541/1
gtgatttttcaccgataacttctaatttgtatttgtcagcatagtagtcg
+598541/1
CBCFFFFFHHHHHJIJJJJJJJJJIJJJJHIJJJJJJJJJJJIJJJJJJJ
@598729/1
gggttggaatgattctggtgggttgtcctgcagagcttgccacatcttgt
+598729/1
BCCDDFFFHHHHHJJJJJHIJJFHIJJJJJJJJJJJJJJJJJJJJJJJJI
@1085881/1
gcgatgttttacaagggcaggttgaactcacaccattcaatttaaaagaa
+1085881/1
@CCDDFDDHFHHHJJJFGIJJHGGIIIGIJEIJIJIJJJJJIJIIGIJJJ
@4121278/1
ccgcaatgttggagcttggtacaaagcaaaggtcgggcagttcgtcaaca
+4121278/1
CCCFFFFFHHHHHJJJJJJHIJJJJJJJJJJJHHJJJJJJHIJJIIJJJJ
@1086020/1
catcagtttggagttcacctttagaagtatgtttttagctgtcatctggt
+1086020/1
CCCFFFFFHHGHHHIJJJJJJJJJJJJHIJJIJJJJJJJJJJJJJJJJJH
@6647154/1
gccaattcactgttcattacctgtgaaaattgcccctcagatacaccgtc
+6647154/1
CCCFFFFFHHHHHJJJJJJJJJJJJJJJJJJJJJJJJJJJJJJJJJJJJJ
@4121554/1
gccagccttaacgtacgactccaacgccccctggcgtaaaataacgtcaa
+4121554/1
C@CFFFFFHHHHGIJIJIJJJIIIJJJJJJJJJGIIHIJJJJJEIIHHHF
@599214/1
gcttgggctcgctctccgaagggagcttgcggccgatgacctcatactcc
+599214/1
CCCFFFFFHHHHHJJJJJJJJJJIJJJJJJJJJJJJJHAHHFFFFFFEEE
@1086503/1
ctatactttgcattaaaataatgcccattttcacaggcaagggatcctaa
+1086503/1
CCCFFFFFHHHHHJJJJJJJJJJJJJJJJJJJJJJJJJJJJJJJJJJJJJ
@599537/1
ccggccttgattttataatttagagacacgtgtacatttcgagagaacaa
+599537/1
CCCFFFFFHHHHHJJJJJJJJJIIJJJJJJIJIHIJJJJJJJJJJJJJJJ
@5650031/1
atacataataaaattagaggaagtaggtgctgggcctcttgtatgcgaag
+5650031/1
CCCFFFFFHHHHHJJJJJJJIJJJJJJHHIIJJJJJJJJJJJJJJJJIIJ
@1086733/1
gcactgagtgacggcacctccgacactgaggtcacggtactcgcggtaca
+1086733/1
?@@DDDFDDFBFFIGIAFGHIGGGFBDGHD@?DHHIID?FBHHBBEHDD@
@7175901/1
cttcaacggaagagattccatttcccgtttagcagcttcatccagaggca
+7175901/1
CCCFFFFFHHHHHJJJJJJJJJJJJJJJJJJJJJJJJJJJJJJJJIJIJI
@6648056/1
gtgctgttgtggaactgcttcacctgtggccggcggcacgcagacgcctt
+6648056/1
@C@FFFFFHHHHHJJJJJIJIJJJJJIIJJJJJIJJIHHFFDDDDDDDDD
@3116348/1
gtgatctgtttcttggcatctatagatgtcggtggcgcacagggcacgct
+3116348/1
CCCFFFFFHHHHHJJJJIIJJJJJJJJJJJJJIJJJJJIJJJJJJJJJJJ
@6150573/1
gtggtggtgcacgcgcttgggcagagggaatctgattgtgctgttgtgga
+6150573/1
@@@FDDD@FDFHHIIIIIIIIIIIHIIIIIIIIIIIICHGIIIIIICHGI
@5650583/1
cgggcgacagccaatatgtgttaaaataaaaatccatttcattgttctca
+5650583/1
C@CFFDDDHDHHHEIJIIFHJGIGIJJJJIJJJHIGIIJJIIIJBHHJIG
@6648326/1
ggagcttggtacaaagcaaaggtcgggcagttcgtcaacaagacattact
+6648326/1
CCCFFFFFHHHHHJJJJJJJJJHIJJJJJJGIJJJJJJJJJJJJJJJJJJ
@6150774/1
cgctaatctcagaaacggctgatccgagttggatgcggttttcacgaata
+6150774/1
CCCFFFFFHHHHHJJJJJJJJJJJJJHIHHIJIGIJIJDHHIIIIGDFGD
@6150798/1
gacgaccaaaactgatataagtaaatctggattttagccgatagttgtat
+6150798/1
C@@FFFFFFFHGHJIJJJJJIFHIJJJJIJIJJJJJJEIJJIJIJIJIJJ
@5650909/1
cttcacctgtggccggcggcacgcagacgccttgatgacctccactttga
+5650909/1
<@@?BDDDDFDFABGGAFGED;@@/@AEFD>BDC;@9>;ABA?;;ABB@B
@3117193/1
ctgtggccggcggcacgcagacgccttgatgacctccactttgatgatct
+3117193/1
CCCFFFFFHHHHHJJJJJJJIJJJHHHHFFFFFFEEDEEDDDDDDDEFDE
@2613780/1
ctgggcctcttgtatgcgaaggtgttgaggcgcttgtggtggtgcacgcg
+2613780/1
CCCFFFFFHHHHHJJJJJJHIJHHGIJIJJJJJIJJHJJJJJIIIIIJHH
@2613854/1
tctatacatataataaaatcgtagaaaagtgctgtctgtacattgaaaat
+2613854/1
@@CDFDFDHHFHHJJJGIIGHIIIIGGIJFHIIIIJJIEFGIIHHIJJJJ
@2613997/1
ccagtggtcttcttgaacttcttcaattgacgcaagaagtaccagaaacg
+2613997/1
CCCFFFFFHHHHHJJJJJJJJJJJJJJJJJJJJJJJJJJGHJJJJJIJJJ
@3117896/1
gtggcgttgatgtcgcaagatagtgagacattcactttttagtcataatc
+3117896/1
BBBFFFFFHHHHHIIJJJJJJJJGIIJHIJJJJJJJJJJJJJJJJJJJJI
@2614178/1
gccggagcagctccggtaagtttgtcgagtagagccttagctgcggaatg
+2614178/1
CCCFFFFFHHGHHJIJCGHIGIIJGHJJJIIGGIIJEIIIJJJJJIJIIJ
@2614220/1
gtggatgtagctgccattatgtagactgttgtgttgaccaataatgggtt
+2614220/1
CCCFFFFFHHHHHJJJJJJJJJJJJJJJJJJIJJJJIJJJJJJJIJJJGI
@3614207/1
ggcacagttcctcgacgagcaagtagttcttgaagcacagacacaggtgt
+3614207/1
CCCFFFFFHHHHHJIJJHJIJIJGIJGIIIJJIJIJJJJIJJIIJJJFHF
@3118252/1
ctcttccttagtcacagcttttcgttttaagcgttctaataagactatgt
+3118252/1
@@@FFFFFHGGHHHIGIIIJJJJIDHIIJJIJJGIJJJIJJJJIJJJJJJ
@3614434/1
gcaccataaaatctttcctcggactaaattgttctatcttcatcctacca
+3614434/1
CCCFFFFFHHFFFIJIJIGEHIFHIJJIIJGGHIIGJGHIGGIIJJJJEI
@3118683/1
gaggcgcttgtggtggtgcacgcgcttgggcagagggaatctgattgtgc
+3118683/1
CCCFFFFFHHHHHIGGHHIJJJJJJJJJIIJJJJJJJJIHHHHHHFFFFF
@3118709/1
ggcacagttcctcgacgagcaagtagttcttgaagcacagacacaggtgt
+3118709/1
CCCFFFFFHHHHHJJJJJJJJJJJJJIJJJJJJJJJJIJJJJJJIJJCHF
@4124595/1
gtcgagtagagccttagctgcggaatgcttagcttccttcttagagcgtc
+4124595/1
CCCFFFDEHHHHHJJJJJJJJJJJJJJJJJIJJJJJJJJJJJJJJJJJGJ
@3119031/1
gcaccatgcaccgccatgccgtgtaccacgcctgggatgccacccggcac
+3119031/1
CCCFFFFFHHHHHJJJJJJJJJJJJJJJJJJJJJJJJJJJJJJJJJJJHH
@3615033/1
agaggataccgatacctggttacacttaactgtaccgctgcatctatgta
+3615033/1
B@CFFFFFHFHHHJJJJFIHHJJJJJJJJJJJGIIJIJJJIIJJIIJJGG
@7178358/1
gataaagataagtataggctcaaaacctaacgacatcaatcaccagctta
+7178358/1
@@@DDFFFHHGGAFGGEHHFHGHIHGIIJJGIJIIJJEGGIIBHGIEIJE
@81594/1
gtacgtcaggcactgcagctcgtccgacccgaagtggttgtcgtcccaca
+81594/1
CCCFFFFFHHHHHJJJJJJJJJJJJJJJJJJHHIHIJJIJJIIJJJHHHH
@3119688/1
cctcgacgagcaagtagttcttgaagcacagacacaggtgtcttcaacgg
+3119688/1
CCCFFFFFHHHHHJIJJHJJJIJJJJJJIJJJJJJJJJFHHIIJJJJJJJ
@82196/1
ggcaggttgaactcacaccattcaatttaaaagaaactgggtgcgtgcag
+82196/1
CCCFFFFFHHFHHJJJJJJJJIJIJJJJJJJJJIIIJJJJIDFHIHJIJJ
@4634235/1
cactgtacagttagaaatgttacaacctctatactttgcattaaaataat
+4634235/1
C@CFFFEEDHFHHIIIIJJFGFJGIIGGGHIJIIJJIGIFIJIJJIJIHI
@599680/1
ctcgggttggaatgattctggtgggttgtcctgcagagcttgccacatct
+599680/1
CCCFFFDFHHHHHJJJJJJJJFHIJHIJJJJJJJJJJJJJJJJJJJJJJJ
@2106798/1
gccagttataaagcatagcccgaagtgctattggcacacaggcataatgc
+2106798/1
CCCFFFFFHHHHHJJJJIJJJJJJIGHIJJJJJJJIJJIJJIIIJJJJJJ
@600078/1
gccctaagtaggtatacatctattaaattcaaacgcagagctcattatgt
+600078/1
CCCFFFFFFHHHDGIJJJJJJJJJJJJJJJJJJJJJJJJJJJJJIJJJJH
@600245/1
gcctgggatgccacccggcaccactcccgggtgaggatgcactacatttc
+600245/1
CCCFFFFFHHHHHJJJJJJJJJJJJJJJJJJHJJJJJJJJJJJJJJJJJH
@600360/1
caataatctataattactttaaatcttgagattaatcacaagaacatgta
+600360/1
CCCFFFFFHHHHHJJJJJJJJJJJJJJJJJJJJJJJJJJIJJJJJJJJJJ
@5142310/1
ttacgggctatgccatttatcctcgcacgttggcagtaatagtacaagtg
+5142310/1
CCCFFFFFHHHHHJJJJJIJJIJJJIJIJJJJJJIIHIIJJJIJJJJJFI
@7684190/1
gcaagaagtaccagaaacgggacttagccacaatctggtctggagagaag
+7684190/1
CCCFFFFFCFHHHJIGIJJJJJJIIEHGIIJIJJJJGIHHJIGFHIJIJE
@7684254/1
ccttgttgttaagaggtgttacctgcaacttggccaggttagggccaaca
+7684254/1
@@@?DDDDDFDFD?CCEFHDGHIIIIIEHIGB>FHBFFBD?:FEEHIIGE
@5142716/1
gggaactcttcaaaaatcaacataatgagctctgcgtttgaatttaatag
+5142716/1
CCCFFFFFHHHHHJJJJJJJJJJGHIIJJJJJJJJJIJJJIHHIJJJJJJ
@4635480/1
ccctgcagagcttgcaaagcttgcaatgatctttccttcttctctttttt
+4635480/1
CCCFFFFFHHHHHJJIJGIJJJJJHFHI<F?FGHGIIHIJJJJJJJJJJJ
@601129/1
gcctgttttggtagcggcggcgcggtccgtgtggagcatgctcgccatca
+601129/1
@@CFFFFFHGHHFGHGIGGGEGHBCDDB6=@?B@CDDD:CCCCDDDDDCC
@7684651/1
gggctctcaggcaggcaagatgggcgtagtaggtaggcgtagggtaagac
+7684651/1
CCCFFFFFHHHHHIJJJJJJJJJJJJIJJHIJJGHIJJJIJJJJFHIJJJ
@5651740/1
ctccaacttgatacaagcttctcgcacagcagtgagttcgtgttgca
+5651740/1
B@CFFFFFHHHGHIJJIIJIJIJIGGJJIG>FHIJJDGIIHHJIJJI
@7684743/1
ctcgcacgttggcagtaatagtacaagtgaaaagtcacttgccgatggta
+7684743/1
@?@BDDDDCFFADHGIEBEHBACEBCF9EFHDFFCBFGICHGGHIGIG8C
@2107712/1
gattctgatattgatagttttttcattccctgcagagcttgcaaagcttg
+2107712/1
BBBFFFFFHHHHHJJJJHIJJJJJJJJJJJJJJJJJJJJJJJJJIJJJJJ
@5652093/1
gcttggtacaaagcaaaggtcgggcagttcgtcaacaagacattactagc
+5652093/1
@CCFFFFFHHGHHJIIGIJJIIJIJIJJJJGIJIIJJIJGIIJJIIIJJJ
@4635954/1
acgggattgcccatcaatttatcttcaaatgacgacaccacagttccagt
+4635954/1
CCCFFFFFHHHHHJJJJJJJJJJJJJJJJJJJJJJJJJJJJJJIJJJJJH
@5143376/1
gaaggtgttgaggcgcttgtggtggtgcacgcgcttgggcagagggaatc
+5143376/1
B@BFFDDFHHHHHJJJJJJJJJHIHHHIJJJJJJJJJJJJJHHHHFEFEE
@5652346/1
cgcctattaacattatcatcgttctcagcatggtaagaaggtggcggcca
+5652346/1
CCCFFFFFHHHHHJJJJJJJIHJJJJJJJJIJJHJJJJJJJGGIIJJJJI
@602055/1
ctctgcacttggtggtccacaaacattataataacgttgtctaacgtcgg
+602055/1
CCCFFFFFHHHHHIJJJJIJJJJJJJJJJJJJIJJJJJJJJJJJJJIJJI
@1594660/1
gggctatgccattcatcctcgcacgttggcagtaatagtacaagtgaaaa
+1594660/1
CCCFFFFFHHHHHJJJIJJJJJIJJHJJJJJJHHJJJJIJJJJJHIJJJJ
@1594694/1
atatgaaacgcgagtggggccgtcagaacctgatagaaacggttggcgtt
+1594694/1
@B@DDAEFHHHHGIFHIIJJJJIJJJIJJJJIGIJIIIGGIJEHHFFDCD
@4636376/1
ggcagagggaatctgattgtgctgttgtggaactgcttcacctgtggccg
+4636376/1
CCCFFFFFHHHHHJJJJJJJJJJJJJJJJJJJJJJJJJJIJJJJJJJJJJ
@4636392/1
aggggttattgttatgtcgatgtcgaacccaaaaatgtaattaacttttt
+4636392/1
CCCFFDFFHHHHHJJJJIJIJJJJJJJJJJJJJJJJJGIJIJJJJJJJJJ
@5143823/1
tgaaacgcgagtggggccgtcagaacctgatagaaacggttggcgttagg
+5143823/1
CCCFFFFFHHHFHJJJJJJIJJJJJJJJJJJJJJJJJJJHJHHFFDDDDD
@602452/1
ctgttgtggaactgcttcacctgtggccggcggcacgcagacgccttgat
+602452/1
BCCFFFFFHHHHHJJJJJJJJJJIJJJJJJJJJJJHHFFFDEDDDDDDDD
@602793/1
gcggttttcacgaatatattgtgggatgcttaaatttacatttagtgttt
+602793/1
=??D=@@ADDBDD8:<E:FAF<AFE;:?EECCC???D<?9:?DEI9??99
@3120490/1
cttagcgttcacattgacaaacttaggtttgcttacagccattcccaact
+3120490/1
???ABD?DDA?:<AA:2<<3<ABCFCEIIEIECBBDDECDADEDD?@@6B
@5144279/1
tctctgtatactggaagtcttcgtagcttttcatgaacttctttttattt
+5144279/1
CCCFFFFFHHHHHJJJJJJJJJJJJJJJJJJJJJJIIJJJIJJJJJJJJJ
@603143/1
gtcttttctaacttgaacagtgcgatgttttacaagggcaggttgaactc
+603143/1
CCCFFFFFGHHHHJJJJJJIIHIJJJJGIIJJJJJIJIGIJJIIIIJJJJ
@603183/1
agtgacggcacctccgacactgaggtcacggtactcgcggtacatgttgt
+603183/1
@BBFFFFFHHHHHJJJJJJJJJJJJIJJJJJHIJJJJJJJIHHHHFFFFF
@3120927/1
gcgcattccacataaagttctaattaccacaaagatgaaattagtgacta
+3120927/1
CCCFFFFFHHHHHJJJJJJJJJJJJJJIJJJJJJJJJJJJJJJJHIJJJJ
@5653607/1
cggacatttcaattttatttagttggtcttggttgaacggaactccaatc
+5653607/1
CCCFFFFFHHHHHJJJJJJJJJIIJJIJJJJJJJJJJJJJJJJJJJJJJJ
@5653644/1
cccgccggtgctcttgtagaacatgatgagtagctcctgcaccatgctgc
+5653644/1
CCCFFFFFHHHHHJJJJJJJJJJJJJJJJJHIJJJJJJJJJJJJJJJJJJ
@2108875/1
gctttcacaatcttcgtgggactagtagtcatttctttctgccactcttt
+2108875/1
CCCFFFFFHHHHHJJJIJJJJJJJJHIJJJJJJJJJJJJJJJJIJJJJJJ
@1088156/1
gggcgggatggtcgtttgaaaaattgacggccagccttaacgtacgattc
+1088156/1
CCCFFFFFHHHHHIHIJJJJIJJJJJJJJJGHFFFDEEEDEDDDDDDDDD
@3121181/1
gcctcttgtatgcgaaggtgttgaggcgcttgtggtggtgcacgcgcttg
+3121181/1
CCCFFFFFHHHHHJHGIJFFHGIIJJJJJJJJHJJHGIHHHIIJJJHFFD
@4125617/1
gtaagtttgtcgagtagagccttagctgcggaatgcttagcttccttctt
+4125617/1
@@@DFDDFHHHHGIFFFGIHGJJIIIEGIJJIIJJJFGHJCHIJJGIIJG
@1088359/1
ctcctttttgtcagcacagaatagtcgcgtgtgatgccgcttttgcacca
+1088359/1
CCCFFFFFHHHHGJJJJJJJJJJJIIIJJHIDHIJJJJJJJJJJIJJIJJ
@2615846/1
ataaagataagtataggctcaaaacctaacgacatcaatcaccagcttaa
+2615846/1
@BBFFFFFHGHFFIJIJJJJJJJJJJJIIJIJJJJJJJJJJJJJJJJJJJ
@4125803/1
gtctgtttgtctgtttgtctgttcgtctgtgcgcgctaatctcagaaacg
+4125803/1
@B@FFEDFHHGHHJJJJGIJIHGIIHGJIFFGIJJIIJIIGGHGIIIJIJ
@5654279/1
ggtggtgcacgcgcttgggcagagggaatctgattgtgctgttgtggaac
+5654279/1
@C@FFDDFHHHHHJJJIJJJJJIJJJHIJJJJIJJIHIJJJJJJHIIJJJ
@5654398/1
ctgcaacttggccaggttagggccaacagattgtttgagatgtttgtgaa
+5654398/1
CCCFFFFFHHHHHJJJGHJJJJJJJJJJJIJJJIJJJJJJJJJJJJJJJJ
@604132/1
agtgacggcacctccgacactgaggtcacggtactcgcggtacatgttgt
+604132/1
CC@FFFFFHHHHHJJIIJJJJJIJJGIJJJJHIIJJIJJJGHHHHFDFFE
@5144631/1
cagcatacataataaaattagaggaagtaggtgctgggcctcttgtatgc
+5144631/1
@@BDFFFFHHHGGJIIJJJIJGIJIGIIIJJHGHGGJIJJIJJJIIIJJI
@2108938/1
ctgggcctcttgtatgcgaaggtgttgaggcgcttgtggt
+2108938/1
?@??BADDHHHFHGGGEHIIII9E?FD@BFGHHDHB?BE;
@1088745/1
ctcgggttggaatgattctggtgggttgtcctgcagagcttgccacatct
+1088745/1
CCCFFFDFHHHHHJJJJJJJJHIJJHIJIJJJJJJJJJJJJJJJJJJJJI
@1088784/1
gtgacagcacagcgttgttcgattacttttttctgttggtttaccaatgg
+1088784/1
CCCFFFFFHHHHHJHJJHIJJJJJJJJJJJJJJJJIJJIIIJJIJJJJJJ
@83731/1
gcgatgttttacaagggcaggttgaactcacaccattcaatttaaaagaa
+83731/1
CCCFFFFFHHGHHJJJJJJJGHIJJJJJJJJJJJJJJJJJJJJJGIJIJJ
@604466/1
gccttgaattccttgatgactgcatagatagaaatcgaactcggtcggat
+604466/1
CCCFFFFFHHHAFIHGHGEIIGHIIIIIGJJIIGIEGIGDHGIIIGBHI?
@1088968/1
cacgtgaaaactaacggtttgatttcgatgaaacttggtataattaactt
+1088968/1
@CCFFFFFHHHHHJJJJIJJJJJJJJJJJJJJJJJJJJIJJJJJJJJJJJ
@2109223/1
ccgggcggatgtatggtagtagctaactcgtccgagggtcaattcaatat
+2109223/1
??;?BDA<?FACBGB@??DHDDHI@DBFBFHCB;GBAADEDD@D>@@;AC
@1595845/1
gttctaccttcaagagcctcttctaaagcaaacaatgagacctgtgcaac
+1595845/1
CBCFFFFFHHHGHJJJIGIJJJJJJJJJJJJJIJJJIGIJJJJJGIIGGJ
@1089133/1
gtgttgaggcgcttgtggtggtgcacgcgcttgggcagagggaatctgat
+1089133/1
BB@FFFFFHHHHGIJHIIHGHGIHIJJJJJJJGJJJJJJJHHEHFFFFFF
@1089220/1
ctttctttgatcattaatgtctcgtatgtcaaggacttcacacataaact
+1089220/1
CCCFFFFFHHHHHJJJJJJJJJJJIJJJGIHGGCAHHGIGGGHIIJJJJI
@84257/1
aagaggagcaaatggaaaaaaaaattggtgaaaagaatcacaagta
+84257/1
@CCFFFFFHHHHHJJJJJJJJJJIIIIJBGIJJJJJJJJJJJJJEH
@5145278/1
gcagactgtgtggtagcgggtcggacgagccgtgccttttattgcttggt
+5145278/1
?@@DDDDDFHFHDAEGIG<FCDHIIIIIAH/;AEFFFFEE>CCDDCACC6
@1596269/1
gctgggcctcttgtatgcgaaggtgttgaggcgcttgtggtggtgcacgc
+1596269/1
CCCFFFFFHHHHHHGJJJJHIIJ@HFHIJJJJJJJJJIJJHGIHHIJJJH
@5145600/1
cgattatgaagacgaagcggacgtcacggtaagcattcatcagaatgcta
+5145600/1
CCCFFFFFHHHHHJJJJJJJJJJHIJJJJIJJJJJJJJJJJJJJJJJJJH
@2109908/1
ctcctttcttttttggtggcttccccattttgacagcgtcttacttcacg
+2109908/1
@CCFFFFFHHHHHJJJHJJJJJJJJJJJJJJJJJJJJJJJJJJJJJJJJJ
@5145693/1
gcaacgaccaatcatggacttttcttcaatatccacataagtaacttcaa
+5145693/1
CCCFFFFFHHHHHJJJJJJJJJJJJJJJJJJJJJJJJJJJJJJJJJJJJJ
@2110001/1
ttcctctttacaagtagactcatctttagcacttggttcatcttttgaag
+2110001/1
CCCFFFFFHHHHHJIIJJJJJJJJJJJIJJJJJJJJIIIJJJJJJJJHHI
@2110045/1
cgggaattttgtttggtatctgataccgacacatggtaggctccatggat
+2110045/1
CCCFFFFFHHHHHJJJJJJJJJJJJJJJJJJJJJJJHIIJJJJJIJJJHH
@1089897/1
tcataatcttcagatactccaaagcattctgggctgcagatgactgtgca
+1089897/1
CCCFFFFFHHHHHJJJJJJJJJJJJJJJJJJJJJJJJJJJJJJJJJIJJJ
@7180550/1
ggttgtcctgcagagcttgccacatcttgtaagcagcctgacgcttagca
+7180550/1
CCCFFFFFHHHHHJJJJJJJJJJJJJJJJIJJJIJJJJJJJJJJJIJJJJ
@5145973/1
cagcatacataataaaattagaggaagtaggtgctgggcctcttgtatgc
+5145973/1
CC@FFFFFHHHHHJJJIIJJIIIIJJJJJIJHIEHIIJIGGIDHJHIJJI
@605858/1
gggctctgtgcctggctcccatgtcacggtagcactgagtgacggcacct
+605858/1
CCCFFFFFHHHHHJJJJJJJJJJCHIJJJGHIJJJJJJJHIJJJJIJJJJ
@6152906/1
ctcccatgtcacggtagcactgagtgacggcacctccgacactgaggtca
+6152906/1
CCCFFFFFHHHHHJHIJJJJJJJJHIJJJJJJJJJJJJJJJJJJJJJHIJ
@85557/1
cgcaagaagtaccagaaacgggacttagccacaatctggtctggagagaa
+85557/1
CCCFFFFFHFHHHJJJJJJJJJJJJJJIJJJIIJJJJJJJJJJJIJGGEI
@7181414/1
agctgttggagctggttcagcctttttctttttaggcttcttctttctag
+7181414/1
CCCFFFFFGHHHHJJHIJJJJJJJJJJIJJJJJJJJJJJJJJJJJJJJJJ
@6153664/1
gcttgggctcgctctccgaagggagcttgcggccgatgacctcatactcc
+6153664/1
BCCFDDDFHHHHGJJJJJIIIJJGHHJJJIJIGIIGHHE?ED@DE;B@CC
@607024/1
ggcctcaaaaagtcacgtttatacatttttttttaatttttgtgttacga
+607024/1
CCCFFFFFHHHHHIJJJIJJJJJJJJJJJJJJJJ=FBGIJJ/8==ED@;5
@2616471/1
ctcataacgcagccagatgccaaagttcttgatcttcactgggctcttct
+2616471/1
CCCFFFFFHHHHHJJJJJJJJJJJJJJJJJJIJJJJJJJJJJJJJJJJJJ
@2616479/1
ctcatcttcatctgactggtgttctttagaccattgttccattttctcta
+2616479/1
BCBFFFFFHHHHHJJJJJJHHHIJJJJJJIJIJJJJJJIJJJJJJJJJJI
@6154279/1
gcctgggatgccacccggcaccactcccgggtgaggatgcactacatttc
+6154279/1
CCCFFFFFGHHHHJIJJJIJJIIJJJJJJJIJIGGIIJIIJIJIIJJJJH
@6154294/1
gtgcacgcgcttgggcagagggaatctgattgtgctgttgtggaactgct
+6154294/1
CBCFFFFFHHHHHJJJJJJJJJJJJJJJJJJJIJJJJJJJJJJJIJJJJJ
@6154378/1
aaaagaatcacaagtaagatactgcaaacatgccagttataaagcatagc
+6154378/1
CCCFFFFFHHHHHJGHHJIJIIGIJIJJJJIJJJIJJJJJJJJIJJJJJJ
@5147721/1
gtgctgggcctcttgtatgcgaaggtgttgaggcgcttgtggtggtgcac
+5147721/1
CCCFFFFFHHHHHJJJJJJJJIJJJEGHIJJJJJJJJJJIJJHJJIIHHJ
@607951/1
cacataaaaccaaacctctggttcgattgggcctcaaaaaatcacgttta
+607951/1
CCCFFFFFHHHHHGIJJJJJJHIIJHJJJJJJJJJJJJJJJJJJJJHJJI
@5147803/1
ctctgtgcctggctcccatgtcacggtagcactgagtgacggcacctccg
+5147803/1
@@@DFDEFHHFHGJIJJGIJHHHIJIFHGIGHIJGGFGIIIIIIJIGIIJ
@4125982/1
ggttcaccaagctagtggcgttgatgtcgcaagatagtgagacattcact
+4125982/1
CC@FFFFFHHHHHJJFHJJJIJIJJJGJJJIJJJJJJGIJJJJJJJJJJJ
@608136/1
atacataataaaattagaggaagtaggtgctgggcctcttgtatgcgaag
+608136/1
CCCFFFFFHHHHHJJJJJJJIJJJJJJHIIJJJJJIJJJJJJJJJJJJJJ
@4126052/1
ccaatctccaagacaggaggctccagtactttagctttgacagtgtaaaa
+4126052/1
CCCFFFFFHHHHHJJJJJJJJJJJJJHJJJJJJJJJJJJJJJJHIJJJJJ
@87566/1
gggatgcttaaatttacatttagtgtttgtttcatgtcaatcggttcata
+87566/1
CCCFFFFFHHHHHJJJJJIJJJJFHJJJJIJJJJJJJIIJJJJJIJJJJJ
@608371/1
gtccggtagaactctataccacggcgtcacgacacagtccttgtaattct
+608371/1
CCCFFFDFHHHHHJJIJJJIJJJJJJIJJJJJJJJJJJJJJJJJJJJHHH
@7685390/1
gtagcggaaggtgggttcgtgaatcatgccctcaatctgcaccagttcat
+7685390/1
CCCFFFFFHHHCFHJIJJJIIJJJJIIJIJJJJJJJJJJJIJJCHHIJJJ
@4126408/1
ccgggatcaacattgcgtgctgaacaacatcacacataagaccagtagta
+4126408/1
CCCFFFFFHGHHHJIIJJJJJJJIJJJJJJJJJJJJJJIJIJJJJIJJIJ
@3617197/1
caacagattgtttgagatgtttgtgaaactgcgacaccttgtggctgtga
+3617197/1
CCCFFFEFHHHHHJJJJJJJJJIJJJJJJJJJJJJJJJJJJIJJJJJGIH
@3617490/1
atcgttctcagcatggtaagaaggtggcggccagaatctagacatgcaca
+3617490/1
@@CFFFFFHHHHHJJJFHIJJJJJJJJJJJJJJJJJJJJJIJIJJJJJJJ
@2617991/1
gacggcacctccgacactgaggtcacggtactcgcggtacatgttgtgta
+2617991/1
CCCFFFFFHHHHHJJJJJJJJJHIJJJJHIJJJJJJJHIIJHHHHHHFEF
@609128/1
cgtatttttttttttacattttattattttatatttttttttttgtattt
+609128/1
@CBFFFFFHHHHHJJJJGIJJJIJJIIJJJIIGIJJJJJHFDDD=9;ADF
@88390/1
aattaaaccttatattaatacaatggtgactattaaattctgtctctaaa
+88390/1
@CCFFFFFHHHHHJJJJJJJJJJJJJHJJJJJJJJJJJJJJJJJJJJJJJ
@88405/1
ccacaatctggtctggagagaagatcctcatcttgtatagaggaggcttg
+88405/1
CCCFFFFFHHHHHJJJJJJJIIJJJJJJJJJJJJJIJJJJJJJJJJJJJG
@4127035/1
gtgataaagataagtataggctcaaaacctaacgacatcaatcaccagct
+4127035/1
CB@FFFFFHHHHHJGIJJJJJJJJIJJJJJJJJJJJJJJJJJJJJJJJJJ
@2618360/1
ctattaacattatcatcgttctcagcatggtaagaaggtggcggccagaa
+2618360/1
CCCFFFFFHHHHHJJJJJJJJJJJJJJJJJHIJJJJJJHIJJJJJJJJJJ
@2618670/1
taaaattagaggaagtaggtgctgggcctcttgtatgcgaaggtgttgag
+2618670/1
CCCFFFFFHHHHHJJJIJJIHIJJJJJJJJJJJJJJJJJIIIJFHHIJII
@609963/1
cttgttgttaagaggtgttacctgcaacttggccaggttagggccaacag
+609963/1
CCCFFFFFHHHHHJJFHIJJJJJJJJJJJJJJJJJJJHIJJJJJJJJJJJ
@2618788/1
ctgcagatgactgtgcatccttgctagtaagtcctgagccatagcaaaca
+2618788/1
@@@DFFFFGHFHDFFGFHIIIGIIIIIHFIIHIIIJIJGIIJGIIIJJJG
@3618530/1
ggcacgcatcgtgaggtctttggagccctgtccaacggtagatggaactc
+3618530/1
CCCFFFFFHHHHHJJJJJJJJJJJJJJJJJJJJJJJJIIJJIJJJJJJJJ
@89738/1
gttggagcttggtacaaagcaaaggtcgggcagttcgtcaacaagacatt
+89738/1
@@@FBFF>FFHACGEHBEEGEEGEEEHB>DGEHFGIIIIIGIICHHHIGI
@89924/1
ggttattgttatgtcgatgtcgaacccaaaaatgtaattaactttttttt
+89924/1
CCBFFFFFHHHHHIJJJJJIJJJJJJJJJJJJJJGIJIJJJJJJJJJJJJ
@6652295/1
gcaagatagtgagacattcactttttagtcataatcttcagatactccaa
+6652295/1
CC@FFFFFGCFHHJJGHIIJJJJJJJJJIIJJJJJJIJJJIJJJJJJJJI
@4128256/1
cttcgacatattcggcgatgatgcattcttcctcgtcaagcaaataaagg
+4128256/1
CCCFFDFFHHHHHJJJJJJJJJJJJJJJJIJJJJJIIJJJJJJJJJJJJJ
@4637063/1
gttgaacggaactccaatcctttactcgaatagtcttttctaacttgaac
+4637063/1
CCCFFFFFHHHHHJJJJJJJJJJJJJJJJJJJIJJJJJJJJJJJJJJJJJ
@5654493/1
ctcataacgcagccagatgccaaagttcttgatcttcactgggctcttct
+5654493/1
CCCFFFFFHHHHHJIJJJJJJIJEHGHIJJIJJIIJJJJJIJJIJJJJJJ
@3619400/1
tctgtttgtctgtttgtctgtttgtctgttcgtctgtgcgcgctaatctc
+3619400/1
B@CFDFFFHHHHHIJJHJJJIIJJIIJIIIJJHHIJGHIJJJJJJJJJIJ
@4128593/1
ccagtggtcttcttgaacttcttcaattgacgcaagaagtaccagaaacg
+4128593/1
BCCFDFFFHHHHHJJJJJJJJJJJJIJJJIJJJIJJJJJHHIJJJJJJJJ
@5148240/1
gactgatcagccggagcagctccggtaagtttgtcgagtagagccttagc
+5148240/1
CCCFFFFFHHHHHJJJJJJJJJJJJHIJJHIIJJJJJJJJJJJJJJJJJJ
@4128893/1
ccttctatcaccatactcaggttgccgtataccacagttggttaaactgt
+4128893/1
CCCFFFFFHHHHHJJJJJJJJIJJJJJIJJJJJJJJJHIJJJJJIJJJJF
@3122743/1
cagcttttgacagagcgggagccgtacagacggagtagcgagccccatga
+3122743/1
C@@FFFFFHHGHHIJIJJIBHIJIJJJIJGJIEHIFEDEGIIHHFFEEEC
@4637639/1
tgtgacttgtagtcaaggtggagattttactatctttcaagtcggcataa
+4637639/1
CCBFFFFFHHHHHIJJJJCHIJJJJJJJJJJJJJJJJJJJJGJJJJJJJJ
@3122817/1
ggcagttcgtcaacaagacattactagctgagaatatttttttccgttta
+3122817/1
CCCFFFFFHHHHHJJJJJJJJJJJJJJJJJJJJJJJJJJJJJJJJJJJJJ
@5655177/1
cgtcaaaccaaattccttcacatacaagtcagtgttgaaattcgcccgtc
+5655177/1
@CCFFFFFHHHGHJGIGGIJJJJJJJJJIJJIHIIGIJJJJJJIJIJJJJ
@5148620/1
gcccattttcacaggcaagggatcctaacttcgcaaccactaattccagt
+5148620/1
CCCFFFFFHHHHHJJJJJJJJJJJJJJJJJJJJJJJJJJJJJJJJJIJJF
@3620330/1
agggaatctgattgtgctgttgtggaactgcttcacctgtggccggcggc
+3620330/1
@@@D7?ADAABDDFCCECBBCC<AGIGEE>CHEHCFHEDHDHDA6@F<EE
@1090409/1
gggttgtcctgcagagcttgccacatcttgtaagcagcctgacgcttagc
+1090409/1
?<@A?AADBHHFDB@FHBHEEHIGEIGIEEIGIIIICGIIIIIHIG?FHI
@3620379/1
cgcaagaagtaccagaaacgggacttagccacaatctggtctggagagaa
+3620379/1
CCCFFFFFHHHHHJJJJJJJJJJJJJJJJJJJJJJJJJJGIJJJIJGIJJ
@4129430/1
acagcatacataataaaattagaggaag
+4129430/1
?8;DDDDAD8C?BDED4:?BA<EF;C;;
@4638222/1
gatggagtgagcacgggctctgtgcctggctcccatgtcacggtagcact
+4638222/1
@CCFFFFDHHHHHJJJJJJJJJJJJJJJJJJJJJJJJJIJJJJFHIJJJJ
@1090586/1
gagacattatgtttattagggtcacgatacctttcttcctagtataatgt
+1090586/1
CCCFFFFFHHHHHJJJJJJJJHHJJJJJJJJJJJJJJJJJJJIIJJJJJF
@3620825/1
cttgtattcaaaagaaaacctagaatcactggttcaaattcaaataaaat
+3620825/1
CCCFFFFFHHHHHJJJJJJJJJJJJJJJJJJJJJJJJJJJJIDDHIIJJJ
@3124078/1
gtggactctagttttctcttttaatattataaatagttatttgatcacac
+3124078/1
BBCFFFFFHHHHHJJJJJJJJJJJJJJJJJJJJJJJIJJJJJJJJJJJJJ
@1091138/1
cctaacttcgcaaccactaattccagtgataaattcactctagcacgtag
+1091138/1
CCCFFFFFHHHHHJJJJJJJJJJJJJIJJIJJJJJJJJJJJJJJJJJHIJ
@1091173/1
gccagatgccaaagttcttgatcttcactgggctcttctctgggatttcc
+1091173/1
CCCFFFFFHFHHHIGHJJJJJJJIJJJJJIEGIIJJJJJJJJIJJIJJJJ
@5656639/1
ctccatactttgtttcatttaaatttacgggctatgccatttatcctcgc
+5656639/1
CCCFDDFFHDHGFHIGHHJJIJIIJJGHHGIGGHHGHGEGHHGD@?GHIG
@1091319/1
aacggaactccaatcctttactcgaatagtcttttctaacttgaacagtg
+1091319/1
;:?DFDDFHHFHDEGIIJIGGGIGGFHJGDHIEGHIJJIIIJJEEFGC9E
@1091412/1
tgctgggcctcttgtatgcgaaggtgttgaggcgcttgtggtggtgcacg
+1091412/1
@@@FFDFFHHHGHJJIJJJJDGHI:CFGIGIIJJJIJHGIHCFGIE@EIH
@3124573/1
agggaatctgattgtgctgttgtggaactgcttcacctgtggccggcggc
+3124573/1
CCCFFFFFHHHHHJJJIJJIJJIIJJJJJJJJJJJJJJJHJJJJJJIJHF
@3124722/1
cgggagtccatccacggctttttccagatccactcttgctccatggtcca
+3124722/1
CCCFFFFFHHHHHJJJJIJJJJJIJJJJJJJJJJJJJJJIJJJJJJHHJJ
@4130503/1
ggctgatccgagttggatgcggttttcacgaatatattgtgggatgctta
+4130503/1
CCCFFFFFHHHHFHIJJJJJJJHJJJJJJJHJJJJIJJJIJJJIJIJJJJ
@7181638/1
gtggcgagtcctccttcagccaggccggggaacatgcggaacaaatgtat
+7181638/1
CC@FFFFFFHHDHGIJJJGIIIJJJJIJJIJJJJBHIJJIHHFFFFFBDE
@3125059/1
ccagtggtcttcttgaacttcttcaattgacgcaagaagtaccagaaacg
+3125059/1
?;?DD?ADBDBDDBEBE@FEDD:CC4?:F9AF?@DIDCEDDICED299DD
@2111757/1
cttagccacaatctggtctggggaaaagatcctcatcttgtatagaggag
+2111757/1
CCCFFFFFHHHHHJJJHIJJJJJJJJJJJJJJJJJJJJJJHJJJJJJJJJ
@3125140/1
gtggatagctggacaaggcactggcaacgaccaatcatggacttttcttc
+3125140/1
CBCFFFFFHHHHHJJJJJJJJJJJJJJJJJJJJJJJJJJJJJJJJJJJIJ
@1092071/1
ctagacacacatgccacatattcaggcatattaagtaacaagattttttt
+1092071/1
CCCFFFFFGHHHHJJJJJJJJJJJJJJJJJJJJJJFIIJJJJJJJJJJJJ
@1092190/1
cacaaattccaacccttgcgtttcaaaacaattcattttaggttcaagtt
+1092190/1
CCCFFFFFHHHGHIJJJJJJJJJJJJJJJJJJJJJJJJJJJJHIJIIJIJ
@5657959/1
tagaataaggattaaaaataaacttaaagattattaataagaaaaaaata
+5657959/1
CCCFFFFFHHHHHJJJJJJJJJJJJJJIJIJJJJJJJJJJJJJJJJJJJJ
@3125800/1
caatttatcttcaaatgacgacaccacagttccagtctcaggcacattgc
+3125800/1
CC@FFFFFHHHHHJJJJJJJJJJJJJJJJIJJJJJIJJJJJIJJJJJJJJ
@5151182/1
gcaaagataagatgaagaagaggagcaaatggaaaaaaaaattggtgaaa
+5151182/1
CCCFFFFFHHHHHJIJJJJJJJJJJJJJJJJJJJJJJJJJJIGGI@EHIJ
@4131694/1
gtcctgagccatagcaaacagccactggcaatgtggatagctggacaagg
+4131694/1
CCCFFFFFHHHHHJJJJJJJJJJJJJJJJJJJJJIJHIJJJJJJJJJJJJ
@5658605/1
agtgagacattcactttttagtcataatcttcagatactccaaagcattc
+5658605/1
@B@FFFFFDHHHHJJJJJJJJJJJJJJJJJJJJJJJJJJJJJJJJJJJJJ
@5151522/1
gcaaagataagatgaagaagaggagcaaatggaaaaaaaaattggtgaaa
+5151522/1
;@?DDFBBHBDBDEGGBGHHE@E@FCGC>??EAGC@FEGGIICFH=CEDC
@611121/1
ggagagaagatcctcatcttgtatagaggaggcttgggctcgctctccga
+611121/1
@CCFFD?DDDHFFIJJIIIIJHEFEEAHHIIDIGECGDGGGGEHCCEII@
@611183/1
ggtcacggtactcgcggtacatgttgtgtacacctgagcgagactcataa
+611183/1
CCCFFFFFHHHHHJJJJHIJJJJJJJBHHJJB?BGIIJJJJJJJJJJJJJ
@90465/1
gtagctttaaggggatctgctgtctgtggagctgatgcttgctgggcctc
+90465/1
CCCFFFFFHHHHHJIJJJJJJJJIJJJJJJJJIJHJJJJJJJJJJJJJJJ
@6154784/1
tggcttggtttattcccatcagtttggagttcacctttagaagtatgttt
+6154784/1
CCCFFFFFFHHHHJJJJJJJJJJJJJJHIHIIJJJJIJIJJIIFHIIGGI
@1598844/1
gcctgacgcttagcaagtttcttagacttgccagttcccacttcacgacg
+1598844/1
BC@FFFFFHHHHGJJJJGHIHIJJJIJGIGGGIIDHGIIJIIFJIJJEII
@7689039/1
gtggattttaatgttattattacagcatacataataaaattagaggaagt
+7689039/1
BB@FFFFFHHHHHHIJJJJJJJJJJJJJJJJJJJJJJJJJJJJJJJHIJF
@6155090/1
gttggtcttggttgaacggaactccaatcctttactcgaatagtcttttc
+6155090/1
CCCFFFFFHHHHHJJJJJJJJJJJJJJJJJJJJJJJJJJJJJJIJJJJJJ
@611958/1
gcctcacatgattcatccacaaattccaacccttgcgtttcaaaacaatt
+611958/1
CCCFFFFFHHHHHJJJJJJJJJJJJIJJJJJJJJJJJJJJJJJJJJJJJJ
@611969/1
catcgttctcagcatggtaagaaggtggcggccagaatctagacatgcac
+611969/1
CCCFFFFFHHHHHJJJJIJJJJJJJFHIJJJJJJJJJJJJJJJJJJJJJJ
@91354/1
cttgtattcaaaagaaaacctagaatcactggttcaaattcaaataaaat
+91354/1
CCCFFFFFHHHHHJJJJJJJJJJJJJJJJJJJIJJJJJJJJJGHHIJJJJ
@91447/1
gtgagaagtgtgataatgtcataaagttgacaataatctataattacttt
+91447/1
CCCFFFFFHHHHHJJJJJJJJJJJJJJJJJJJJJJJJJJJJJIJJJJJJJ
@2620378/1
ctaacttcgcaaccactaattccagtgataaattcactctagcacgtagt
+2620378/1
CCCFFFFFFHHHHJJJJJJJJJIJIIJJJJIJJJIJIJJIJJIJJIHIJH
@612663/1
gggttgtcctgcagagcttgccacatcttgtaagcagcctgacgcttagc
+612663/1
BBCDDFFFHGHHHIJJJJJIJJJJJJJJJJJJJJJJJJJJJJJJJJJJJI
@1599834/1
ggaagtggtgataaagataagtataggctcaaaacctaacgacatcaatc
+1599834/1
BCBFFDEFFHHHHJJJIJJJJJIJJJJJJJJJJJJJJJJJJJJJJJJJJJ
@6653918/1
gcttcttctgtttgtccgtcaaagcatttatagtggccgctctaggcagc
+6653918/1
CCCFFFFFHHHHHJJJJJIJJJJJJIIHJIJJIJJJJJJJJJJIJJJJJE
@7689867/1
gattttaatgttattattacagcatacataataaaattagaggaagtagg
+7689867/1
;1?DB?DACBAC<EG@DGEAF?A:FHIIB@ABH>E<?EHIAFB8D3DGHC
@7690022/1
gctcttctgcgagtccgcttctgtcttttccttttcactgctgctttcac
+7690022/1
@?@FFFFAFFFFH<CFHAHEGGHFAEEGHIIIIEGGGHGGCHE><FHDDD
@612973/1
gcacaaagttgaagtccttgttgttaagaggtgttacctgcaacttggcc
+612973/1
@@@FFDEFFFFHHIFHIIIJHIIJIIJIIIIAEHHJIJIIJJIHIIIIII
@6654163/1
gtggattttaatgttattattacagcatacataataaaattagaggaagt
+6654163/1
BBCFFFFFHHHHGHIHIIHJJJJJJJJJJIIJJGIJIGIIIJJGIIGGHG
@6156218/1
ggggaaatgaggagtcactgtcaaggccagaatcttcattagacttgtct
+6156218/1
CCCFFFFFHHHHHJHHJJJJJJJJIJJJJJJIJJJJJJJJJJJJJJJJJI
@7690307/1
ggctatgccatttatcctcgcacgttggcagtaatagtacaagtgaaaag
+7690307/1
CC@FFFDFFHHHHJJEGIGIJJJJJICHGHIHIIIJJIIJJGJGGGGIGH
@92637/1
ggtgctgggcctcttgtatgcgaaggtgttgaggcgcttgtggtggtgca
+92637/1
CCBFFFFFHHHHHJJJJJJJJJIIJJCHHIJJJJJJJJJJIJJHIIHHJG
@1600553/1
gacaagcgtgaattttctcatataacactttgacaggctgctgtgggata
+1600553/1
C@CFFFFFHHGHHJJJJJJJJHJJJJJJJIJIJJJJJJJJIJJIIIJHHI
@6156812/1
gtgctgggcctcttgtatgcgaaggtgttgaggcgcttgtggtggtgcac
+6156812/1
CCCFFFFFHHHHHJJGJJJJJGHIJEGGHJJJJJJJJJJHIJHIHEHIJJ
@6655074/1
cgcaagaagtaccagaaacgggacttagccacaatctggtctggagagaa
+6655074/1
CCCFFFFFHFHHHJJJJJJJJJJJJJJJJJJJJJJJJJJIJJJJJJGIIJ
@7691076/1
cttcttagaagatagtaaatagcccagtcaacggatggccaaataggaaa
+7691076/1
@@@FFFFFDHHDHJJHHJIIIIIJIGGHIIGGGIHIIIJIGIJIIIIIIH
@6157329/1
cacgcctgggatgccacccggcaccactcccgggtgaggatgcactacat
+6157329/1
CCCFFFFFHHHHHJJJJJJJJJJJJJJJJJJJJJGIJJJJJJJJJJJHHH
@4132105/1
gcaaagataagatgaagaagaggagcaaatggaaaaaaaaattggtgaaa
+4132105/1
CCCFFFFFHHHHHJJJJJJJJJJJJJJJJJJJJJJJJJJJJHHIJFHIJJ
@4132268/1
gcctggttctaccttcaagagcctcttctaaagcaaacaatgagacctgt
+4132268/1
CCCFFFEFHHHHHJJJJJJJJJJJJJJJJJJJJJJJJJJJJJJJJJJJJH
@5151960/1
cgagtagagccttagctgcggaatgcttagcttccttcttagagcgtccc
+5151960/1
CCCFFFFFHHHHHIJJJJJJJJJJJJJJJJJJJJJJJJJJJJJJJJJJJJ
@4132348/1
cacctgtggccggcggcacgcagacgccttgatgacctccactttgatga
+4132348/1
CCCFFFFFHHHHHJJJJJJJJJJJJJHHHFFFFFEEEEEDDDDDDDDDDE
@3622058/1
ctgctgttcttctagtttcttctctttgcagcttttgacggaacgggagc
+3622058/1
CCCFFFFFHHHHHJJFIJJJJJJJJJJJJJJJJJJJJJJJJIJJJJJHIJ
@5152113/1
gtgattttaataaatatacataaacaaaacaattaattatcacataaaac
+5152113/1
B@CDFFFFHGHHHIJIJIHHIIHJJJJJJJJJJJJJJJJJJGJJJJJJJJ
@5152133/1
gcaagaagtaccagaaacgggacttagccacaatctggtctggagagaag
+5152133/1
CBCFFFFFDHHHGJIJJJJJJJJJJJJJJJJIJJJJJJGIIJJJJGIIJI
@2113563/1
gacaccttgtggctgtgacttgtagtcaaggtggagattttactatcttt
+2113563/1
C@CFFFFFHHHHHJJHJJJJJJIJJIJJJIJ?HHIJGIIJJJJJJJHIJJ
@5659720/1
gtgtctgtctgtaagcaacatagattcaaaactgatttcgatttaattcg
+5659720/1
BBCFFFFFHHHHGJJJJJJJJJJJJJJJJJIJJJJJJJJJJJJJJJJJJJ
@2113634/1
gtaagaaggtggcggccagaatctagacatgcacagctcttgcagccatc
+2113634/1
@@@DFFFFFAFFFIIJJIIHIJJIJJGGHDGEHHJIIIJJIJIJIJIJII
@4132571/1
ctgcaaagttaaccatcttgtattcaaaagaaaacctagaatcactggtt
+4132571/1
CCCFFFFFHHHHHJJJJJJJIIJJJJJJJJJJJJJJJJJJJJJJJJJJGH
@4639996/1
cagcacctaatacaccgccgcttaaaagataggtaccgatgagcgcttcc
+4639996/1
CCCFFFFFHHHHFIHHIIIJJJJJJIJJJJIJJGHIHIIIGIIIGGIHHH
@4132799/1
gcctggctcccatgtcacggtagcactgagtgacggcacctccgacactg
+4132799/1
CCCFFFFFHHHHHJHIJJJJHIJJJJJJJJHHJJJJJJJJJJJJJJJJJJ
@4132836/1
gcccgaagtgctattggcacacaggcataatgccatattcaaatgggaag
+4132836/1
CCCFFFFFFHHHHJJJJJJJJJJJJJJJJJJJJJJJJJJJJJJJJJJJJJ
@4640258/1
gggaagggttttttaaactcatgttttcatggtaccaagttatgaatttt
+4640258/1
@C@?DDBD<DHFDGIJGGGIIGI?@GGGIIJI?CFHIGIDDGEIGIJJFI
@95184/1
ctgtacagttagaaatgttacaacctctatactttgcattaaaataatgc
+95184/1
CCCFFFFFHHHHHJJJJJJJJJJJJJJJJJJJJJJJJJJJJJJJJJJJJJ
@4640645/1
tttattatttactagcttctgcccgcgactccgtccgcgcggatgtcggt
+4640645/1
CCCFFFFFHGHHHJJJJJJJIJJJJJJJIJJIIIJJJJIJJHCDDCDDDB
@95921/1
acacgtttcacttcagcatagacaggtgtcttccctggcaatacaacaac
+95921/1
CCCFFDFFHHHHHJJJJJJJJIIJJJHHHIJJJJJJJJJJJJJJJJJJJJ
@5661112/1
cgtagttctcagcttccctgcaaagttaaccatcttgtattcaaaagaaa
+5661112/1
@C@FFFFFHHHHHJJJJJJJJIJJJHHJJJIJJJJJJIJJJJIIJJJJJJ
@4133537/1
cctcatcacaacatctaaagctaagatggcatcatatggtatctgcctgg
+4133537/1
CCCFFFFFHHHHHJJJJJJIJJJJJJJJJJJJJJJJJJJHGHJJJJJJJJ
@3623405/1
ggctatgccatttatcctcgcacgttggcagtaatagtacaagtgaaaag
+3623405/1
CCCFFFFFHHHHHJJJJJJJJJJJJJJJJJJJJJJJJIJJJJJIJJJJJJ
@5661450/1
agcacgttgtatatattttaagatgaaatgttaccccaaaagctgcgcta
+5661450/1
CCCFFFFFHHHHHJJJJJJJJJJJJJJJJJJJJJJJJJJJJJJJJJJJJJ
@96318/1
caacctctatactttgcattaaaataatgcccattttcacaggcaaggga
+96318/1
CBCFFFFFHHHHHJJJJJJJJJJJJJJJJJJJJJJJJJJJJJJJJJJJJJ
@5661479/1
gtatctcccacacgtttcacttcagcatagacaggtgtcttccctggcaa
+5661479/1
CCCFFFFFHHHHHHGIJJIIJIIIIJJJJJJJJJJHHIJJJJJJJJJIJI
@96626/1
cattttctgaaacacattacaaaaccgtcttaactaaatgatagtgatat
+96626/1
@@@DDDBADFDBFHGIIIEHGIGHGGEGFGEHIGGGIGHIIIDGHIGIGI
@3127398/1
gtcgcaagatagtgagacattcactttttagtcataatcttcagatactc
+3127398/1
CCCFFFFFHHHHHIIJIJIJJJJJJJJJJJJJJJJJJJJJJJJJJJJJJJ
@96793/1
gttctcagcatggtaagaaggtggcggccagaatctagacatgcacagct
+96793/1
B@@DFFFFHHHHHGHIJJJJJFGIJJJJJJJJJJJJJJJJJIJJIJJJJJ
@2622148/1
ggtttaacaaaatgaaaaaatatgactggctatgccatgattataatata
+2622148/1
BCBFFFFFHHHHHJJJJJJJJJJJJJJJJJJJJIIJJJJJJJJJJJJJJJ
@2115450/1
cctttttataccaacggtttacatttgtaacatatttttctctttcctat
+2115450/1
CCCFFFFDFHHHHJJIJHIJHJJIIJJHGIJJGIIIJJJHHIIJJJJJIH
@2622211/1
cttcaatatccacataagtaacttcaaatgattgctcagatgcaatttct
+2622211/1
CC@FFFFFHHHHHJJJJJJJJJJJJJJJJJIJJJJJJJJJJJJJJJJJJJ
@6656070/1
atggtataagcatagaatgttcgacgtgattctttaatttgacataactt
+6656070/1
@@@DABDDDFHHFI>AEGIAC?BDA@FEFHIIHEH>?CFHCHIIIHEHEG
@1095608/1
ggaaggcgtcaatatttttttaaatcaaagacgtaatttgtatgagtgtt
+1095608/1
CCBFFFFFHHHHHIJJJJJJJJJJJJJJJJJJJIJJJJJJIJJJJJFHGI
@97656/1
ctgggctgcagatgactgtgcatccttgctagtaagtcctgagccatagc
+97656/1
@C@FFFFFFHHHHIFEHIIIJIGIGIGHGIJIHIJJJGHIIIGGIIIEFH
@97767/1
ccttcttctcttttttctcctttcttttgcgagctgctgccgaaagatta
+97767/1
:BBDFFFFHHHHHJJJJJJJJJJJJJJJJJJJJJJJJJJJJJJJJJJJJJ
@6656474/1
cttcttcagccggctttggtggttctttggctgcctctggtg
+6656474/1
<?<?;D>;8>C8@CDEEE3CB=8C@CDDD@9DDD2BDECEID
@97917/1
caacaatctcgtggttcctctgcacttggtggtccacaaacattataata
+97917/1
CCCFFFFFHHHHHJHIJJJJJJJJJJJJJJJJJJJJJJGIJJJJJJJJJJ
@616320/1
ccttatgatagtcatcgcggcctctagccgatacgattatgaagacgaag
+616320/1
CC@FFFFFHHHHHIJIIGIEEHIGGIJJIJGJGGGHIIJJJIIJIIIEEE
@2116292/1
aggcgcttgcggtggtgcacgcgcttgggcagagggaatctgattgtgct
+2116292/1
?BBDFFFFH3CFFHGIIJJJJJJJJJJJJJJJJJJJHJJJHHHHHHHFFF
@3129163/1
gcacagacacaggtgtcttcaacggaagagattccatttcccgtttagca
+3129163/1
CCCFFFFFHHHHHGHIJJJJJJJJJJJJJJJJJJJJJJJJJJJJJJJJJJ
@98517/1
gtaaggtttatttgacgagtcatcagacgtggtcggcggactccggtcta
+98517/1
CCCFFFFFHHHHHGHIJJIFHIIJJJJJJFHEFHGIIIJJHFFFFD9ABC
@2116451/1
ggggaagggttaggcaacctaatttcgtggattagtagctgtagcttcgt
+2116451/1
CCCFFFFFHHHHHJJJJJJJJJJJJJJGHJHIJJJIJJJJJGIJJJJJJH
@4642594/1
ctatactttgcattaaaataatgcccattttcacaggcaagggatcctaa
+4642594/1
CCCFFFFFHGHHHJIJJJJJIJJJJJJJJJJJIJIJJJJJJJJJIJJJJJ
@98679/1
ggcagagggaatctgattgtgctgttgtggaactgcttcacctgtggccg
+98679/1
CCCFFFFFHHHHHJJJJJJJJJJJJJJIJJJJJJJJJJJJJJJJIJJJJJ
@1601434/1
atggcttacatgctaaaactaaactactatacctgtgaaacgatcaacaa
+1601434/1
@CCFFFFFHHHHHJJJJJJIJJJJJJJJJJIJJJJIJJJJJJJJJJJJJJ
@6657114/1
ggccaacagattgtttgagatgtttgtgaaactgcgacaccttgtggctg
+6657114/1
CCCFFFFFHHHHHHJJJJJJJJJJJJJJJJJJJJJJJJJJJJJJIJJJJJ
@2116710/1
gcaagggatcctaacttcgcaaccactaattccagtgataaattcactct
+2116710/1
CCCFFFFFHHHHHJJJJJJJJJJJJJJJJJJJJJJIJJJJJJJJJJJJJJ
@6657323/1
cgtcgaacattctatgcttataccattaatctccgcaactatttgacgga
+6657323/1
CCCFFFFFHHHHHJJJJJJJJJJJJJJJJJJJJJJJJJJJJJJJJJJJJG
@99102/1
tacgattcgaatactggactagtaaaatacatagtttcactacacaagtg
+99102/1
CCCFFFFFHHHHHJJJJJJJJJHJJJIIIJJJJJIIJJJJJJJJJJJIFH
@3129975/1
gcgatgttttacaagggcaggttgaactcacaccattcaatttaaaagaa
+3129975/1
CCCFFFFFHHHHHJJJJJJJJIIJJIJJJJJJJJJJJJJJJJJJJIJJJJ
@4643036/1
gtgggttcgtgaatcatgccctcaatctgcaccagttcatacttgggcac
+4643036/1
CCCFFFFFHHHHHJJJJJJJJJJJJJJJJJJJIJJIJJJJJJJJJJJJJJ
@3130238/1
gagcaaatggaaaaaaaaattggtgaaaagaatcacaagtaagatactgc
+3130238/1
CBCFFFFFHHHHHJJJJJJFFFI?FHHIJIJJIJJJJJJCFHGIHGIHIJ
@3130535/1
ccggtactaacgatcaaatcgatcatgggtccataatcattcctggaatc
+3130535/1
@CCFDDFFHHHHHJJEFHFEGIJJJJJJJGHIJJJJJJJJJJJJJJJJJJ
@5661976/1
ctgttaccaacaagtatcctttgtatcaatctctctgtatactggaagtc
+5661976/1
@CCFDFFFGGDFHGCDFGHHJGEHIIIIIJJJJJJJIHGGIJIGHHGHIH
@7691737/1
gtgacggcacctccgacactgaggtcacggtactcgcggtacatgttgtg
+7691737/1
@C@DDFFFFHHGHJJGIIIIDAHGFGGIIJDBFGHEGGGIHGHE@DDDFF
@618595/1
tttcaccagtggtcttcttgaacttcttcaattgacgcaagaagtaccag
+618595/1
?@;DDBDDBHFFFFGHHGIHBDFHGHHIFCHHGE4:CGD:@@DADEB@DG
@7691884/1
cggacatttcaattttatttagttggtcttggttgaacggaactccaatc
+7691884/1
CCCFFFFFHHHHHJJJIJJJJJJJJJIJJJJJJJJJJJJIIJJJJJJJJJ
@5154108/1
attcaatttaaaagaaactgggtgcgtgcaggatcctcgtcattgcctgg
+5154108/1
CCCFFFFFHHHHHJJJJJJJJJFHIJHJJJJJJJJJJJJJJJJJJJJJJJ
@3624231/1
cctttgtgcgccacatcaatgttgataaaggctttattggtaaatatggc
+3624231/1
CCCFFFFFHHHHHJJJJGHIJIJJJJJJJJJJJJJJJJJJJJJJJJJJJJ
@618791/1
gtcgacggcgatgagagcccacgatgtaagtgcttcgggcttcaacagct
+618791/1
C@CFFFFFHHHHHJJJJJJJJJJIIJJJJJIJJJJJJIJHHHFFFFFEEE
@5662563/1
cgctagtttactatattttcaatattatcgacattcccttttcgccaatc
+5662563/1
CCCFFFFFHHHHHJJJJJJJJJJJJJJJJJJJJJJJJJJJJJJJJJJIJJ
@7184312/1
ggcaaaggtagtaagtcagctgttccacttcatcatcagggatcttgccg
+7184312/1
CCCFFFFFFHHFHJJJJJJJJJJJJJJJJJJJJJJJJJJJJJJJJJJJJJ
@3131375/1
cttgatttggtaaagcttgctgcccgcctagcgaggaaacgcggccgcca
+3131375/1
CCCFFFFFHHHHHJJJJJJJJJJJJJJJJJJIJJJJJJJJJJJJHFDDDD
@619013/1
agatactccaaagcattctgggctgcagatgactgtgcatccttgctagt
+619013/1
@BCFFFFFHHHGHJJJJJJJJJJJJJJJJJJJJJJJJJJJJJJJJJJJJI
@3624481/1
gcctgggatgccacccggcaccactcccgggtgaggatgcactacatttc
+3624481/1
@@@DDDD>CA8C?CAEBAHGGGGGCGHIIII67BF@<FHBGIGGIIIIGC
@5662917/1
gcctgacgcttagcaagtttcttagacttgccagttcccacttcacgacg
+5662917/1
CCCFFFFFHHHHHJJJJHIJJJJJJJJJJJJJJJIIIJJJJJJJJJJJJJ
@5662921/1
gggaacgcggggatctggagattgtcgggttcttgtctagccatgagtat
+5662921/1
CCCFFFFFHHHHHJIJJJGIFHIJHIJJJCHHHFFFFFFEEEEEEDDACD
@7184566/1
tgagtgacggcacctccgacactgaggtcacggtactcgcggtacatgtt
+7184566/1
BCCFDFFFHHHHHJJJJJJJJJJJJJJHIJJJIHIIJJJJJJHHFFFFEF
@619481/1
accgattgacatgaaacaaacactaaatgtaaatttaagcatcccacaat
+619481/1
CCCFFFFFHHHHHJJJJJJJJIJJJJJJJHIIIJJJJJJJJJJJJJJJJI
@3624712/1
tcttttctaacttgaacagtgcgatgttttacaagggcaggttgaactca
+3624712/1
C@CFFFFFHHHHHJIJJJJIJJJGIHGIIJJJIJJJJJJJJJJJIGIJJJ
@4134194/1
gtcgagtagagccttagctgcggaatgcttagcttccttcttagagcgtc
+4134194/1
CCCFFFDDHHHHHJJJJJJJJJJJJJJJJJJJJJJJJJJJJJJJJJJJJJ
@5663810/1
cgatccaagaaagtaaggtttggagagcgtgcacaccctggtggcgcggt
+5663810/1
CCCFFFFFHHHHHIJJJJJJJJJJJJJJJJJJJJJJJJJJJGIJJJJJJA
@4134369/1
gtcctgagccatagcaaacagccactggcaatgtggatagctggacaagg
+4134369/1
CCCFFFFFHHHHHJJJJJJJJJJJJJJJJJJJJHIJIJJJJJJJJJJJJJ
@6158963/1
tggagctgatgcttgctgggcctcaactgttggagctggttcagcctttt
+6158963/1
CCCFFFFFHHHHHJJJJJJJJJJJJJJJJIJJJJJJJJJFHJJJJJJJJJ
@5664189/1
gtggaactgcttcacctgtggccggcggcacgcagacgccttgatgacct
+5664189/1
CBCFFFFFHHHHHJJJJJIJJJJJJIJJJJJJJHHFFFDDDDDDDDEDDD
@3625421/1
ctcgggttggaatgattctggtgggttgtcctgcagagcttgccacatct
+3625421/1
CCCFFFDFHHHHHJJJJJJJJHIJJHIIIJJJJJJJJJJJJJJJJJJJJJ
@620829/1
tctgattgtgctgttgtggaactgcttcacctgtggccggcggcacgcag
+620829/1
CCCFFFFFHHHHHJJJJJJJJJJJJJJJJJIJJIJJJJJJIJJHFFDDDD
@6159250/1
ctcgtatgtcaaggacttcacacataaactctatgactggctgcgcttta
+6159250/1
CCCFFFFFHHGHGIJJJJIGIJJJJIFIHJJJJJJJJJJJHJJHIIJIJG
@4643165/1
ttttaataaatatacataaacaaaacaattaattatcacataaaaccaaa
+4643165/1
CCCFFFFFHHHHHJJJJJJJJJJJJJJJIJJJJJJJJJJJJJIJJJJJJI
@7185704/1
ctagcacgtagttctcagcttccctgcaaagttaaccatcttgtattcaa
+7185704/1
CCCFFFFFHHHHHJJJJJJIJJJJJJJJJJJFHIJJJJJJJJJHIJJJIJ
@7185809/1
gctgggcctcttgtatgcgaaggtgttgaggcgcttgtggtggtgcacgc
+7185809/1
CCCFFFDDHHHHHIIJJJJHHHICFGHIHJJJJJJJIIJJJIIHHIJJJG
@5155279/1
aggccatagaacaaacaaaacttaagccttattataaaaggtataaatat
+5155279/1
@@@FFFFFHHFFFGIIJJIIGGGHIIJIJGGGIIJGIG>DGFGGIJHGIJ
@3133957/1
tcttcctcgggttggaatgattctggtgggttgtcctgcagagcttgcca
+3133957/1
CCCFFFFFHHHFHIJJJJJJJJJJJJGHIJHIJIJJJJJJJJJJJJJJJI
@5155412/1
ggcacagttcctcgacgagcaagtagttcttgaagcacagacacaggtgt
+5155412/1
C@CFFFFFHHHHHIIIIIJIJIHHHIHIIIIEIHGHIHIDIIJJEACFGG
@5155447/1
gtagaataaggattaaaaataaacttaaagattattaataagaaaaaaat
+5155447/1
CBCFFFFFHHHHHJJJJJJJJJJJJJJJJJIJJJJJJJJJJJJJJJJJJJ
@1097703/1
ctaggagtgactttcccgtttccaatctccaagacaggaggctccagtac
+1097703/1
CCCFFFFDHHHHHJJJJIJJGIIIJJJJJJJGIJJJJJJJJJJJJJIHJI
@3134214/1
cgggacttagccacaatctggtctggggaaaagatcctcatcttgtatag
+3134214/1
@@@DFFFFHHHGHHGIIJGHIAEHIJJGGGHDHJJIJJIGIIGJJGGGIC
@1097777/1
cctggcaatacaacaacgacaagctgcaactgtacgaatgtgctcttgag
+1097777/1
CCCFFFFFHHHGHJJJJJIJJJJJJJIJJJJJIIJJJJJJHIJJJJJJJJ
@3134350/1
ttaagttcggaaagattataatatttctttagtttaagtccgtttttaaa
+3134350/1
CCCFFFFFHHGHHIGIIIIJJJJJJJJJJJJJIIJIJJIJJIHIJJJJII
@7186266/1
gtcgggcagttcgtcaacaagacattactagctgagaatatttttttccg
+7186266/1
CCCFFFFFHHHHHHJJJJJJJJJJJJJJJJJJJJJJJJJJJJJJJJJIIJ
@5155954/1
gccagatgccaaagttcttgatcttcactgggctcttctctgggatttcc
+5155954/1
CCCFFFFFHHHHHJGIJJJJJJJJJJJJJJIJJJJJJJJJJJJJJJJJJJ
@5155972/1
ctaggagtgactttcccgtttccaatctccaagacaggaggctccagtac
+5155972/1
CCCFFFFDFHHHHJJJJJHIJJJJJJJJJJJJJJJJJJJJJJJJJJJIIJ
@100887/1
atcaatttatcttcaaatgacgacaccacagttccagtctcaggcacatt
+100887/1
CCCFFFFFHHHHHJJJJJJJJJJJJJJJJJJJJJJJJIJJJJJJJJJJJJ
@3134958/1
gtcccgtacccatagcaacaagatcagcgactgtcacacggtagcggaag
+3134958/1
CCCFFDFDDHHHFIIIIFIIBGGH@FGHIIIGBHG>GBFFI;FFHIE>E<
@1098406/1
gccagatgccaaagttcttgatcttcactgggctcttctctgggatttcc
+1098406/1
CCCFFADEHFHGFGAFFGIIHIGHHGIJJIJJIJJJIIGIJJGIEGGIJH
@5156264/1
atacataataaaattagaggaagtaggtgctgggcctcttgtatgcgaag
+5156264/1
@CCFFFFFHHHGHJJJJJJJJJJJJJJHIJJJIJJJJJJJJIJJJJJHIJ
@1098553/1
gtcctttctaaggttctaaactatatctgtaccaaatttcaaccaaatcc
+1098553/1
CCCFFFFFHHHHHGHIIIIGIJJJIJJJJJJJJJIJIJJJJJIJJJIHHH
@7186906/1
cccgtttagcagcttcatccagaggcaagcgctccaagttgcttggaggc
+7186906/1
CCCFFFFFHHHHHJJJJJJJJJJJJJJJIJJJJJJJJIGIJJIGJJJJJJ
@3135458/1
cacacttttgagaggtcaccgccggtgtccaggtaaattgcaccgattag
+3135458/1
CCCFFFFFHHHHHJJHIJJJJJJJJIJJJJJJJHIJJJJJJJJJJJJHHH
@1098874/1
gccttgtaccacagtactcctggatattcgtatttgacacagaattcagc
+1098874/1
BCCFFFEDHHHHHJGHJJJJJJJJJJJJJJHIJJJJJJJJJJJJJJJJJJ
@2118980/1
catacataataaaattagaggaagtaggtgctgggcctcttgtatgcgaa
+2118980/1
C@CFFFFFHHHFHJIIGIGIDEHCHIEEFFGGHGHEGHIGHGFFCGGEDD
@7187342/1
cgtgattctttaatttgacataacttttttatttatgaaccgattgacat
+7187342/1
CCCFFFFFHHHHHJJJJJJJJJJJJJJJJJJJJJJJJJJJJJJIJJJJJJ
@2119070/1
cccaaattcttcttcttcagccggctttggtggttctttggctgcctctg
+2119070/1
CCCFFFFFHHHHHJJJJJJJJJJJJJJJJJHIJIIJJJJJJJJJJJJJJJ
@7187526/1
ctcagcatggtaagaaggtggcggccagaatctagacatgcacagctctt
+7187526/1
CCCFFFFFHHHHHJJJJJJJJJIJJJJJIJJJJJJJJJJJJJJIJJJJJJ
@2119277/1
gcgatgttttacaagggcaggttgaactcacaccattcaatttaaaagaa
+2119277/1
CC@FFFFFHHHHHIJJJIJJJGIJJJJJJJJJJJJJJJJJJJJJGJJJJJ
@1099426/1
ctctgcacttggtggtccacaaacattataatagcgttgtctaacgtcgg
+1099426/1
CCCFFFFFHHHHHIJJJJJJJJJJJJJJJJJJJJJJIJJJJJJJJJIIJJ
@102561/1
gtccaggcactatattgcagacctccagtggtaggtatgtatgtttatgc
+102561/1
CCCFFFFFHHHHHJJJJJJJIJJJJJJJJJJHJJJFHIJIJJJJJJJJJJ
@7693289/1
agtaggtgctgggcctcttgtatgcgaaggtgttgaggcgcttgtggtgg
+7693289/1
@BBFFFDFHHHHHJJJJJJJHIIJJJHIIJGHGHIIIJJJJJJJJJ?CHI
@2624162/1
ggtgcacgcgcttgggcagagggaatctgattgtgctgttgtggaactgc
+2624162/1
@CCFFFFFHHHHHJJJJJJJJJJJJJJJJJJJJJJJJJJJJJJJJIJJJJ
@4135122/1
ctcgggttggaatgattctggtgggttg
+4135122/1
???DAADDCDD8<<EEIIDCEE32:E>D
@2624415/1
atcgttctcagcatggtaagaaggtggcggccagaatctagacatgcaca
+2624415/1
8::BBDDFHGHHHJJJHIJJJJJIHIJJJHIHGIIJJJJJJJJJJJJJJJ
@7693738/1
ctcctttcttttttggtggcttccccattttgacagcgtcttacttcacg
+7693738/1
CCCFFFFFHHHHHJJJGHJJJJJJJJJJJJJIJJJJJJJJJJJJJJJJJJ
@4135669/1
gcaaagataagatgaagaagaggagcaaatggaaaaaaaaattggtgaaa
+4135669/1
CCCFFFFFHHHHHJFJJIJJJJJJIJJJJJJJJJJJJJJJJJIJJFHIJJ
@4135674/1
gtgactacaaacggcgctatataacaaaacaattcatttcatatatactt
+4135674/1
?=?DDDDDFFDFFFFIIAFF9DGFEEFADF?GFFFFFFI@CFIIFIIIIF
@7693875/1
gggaagtggtgataaagataagtataggctcaaaacctaacgacatcaat
+7693875/1
BCCFFFDDHFHHHJJJJJJJJJIJJJJJJJJJJJJJJJJJJJJJJJJJJJ
@7694163/1
caataatctataattaattactttaaatcttgagattaatcacaagaaca
+7694163/1
?@@FFFFFHHHHGJFJJJJJJJJJJJJJJJJJJJJJJJJJJJJJIJEIII
@5666113/1
ccctgatagagacgatttcaccagtggtcttcttgaacttcttcaattga
+5666113/1
CCCFFFFFHHHHHJJJJJJJJJJJHHJIHJJJJJJJJJJJJJJIJJJJJJ
@3626616/1
tcttgaacttcttcaattgacgcaagaagtaccagaaacgggacttagcc
+3626616/1
CCCFFFFFHHHHHJJJJJJJJJJJJJJJJGIJJJJJJJJJJJJJJJJJJJ
@6160481/1
ctccaatcctttactcgaatagtcttttctaacttgaacagtgcgatgtt
+6160481/1
CCCFFFFFHHHHHJJJJJJJJJJJJJJJJJJJJJJJJJJJJHIJJIJJHI
@5666441/1
tggtcgtttgaaaaattgacggccagccttaacgtacgactccaacgccc
+5666441/1
@BCFFFFFHHHHHIJJJJJJJIJIJJJJJJJJJJIJJJJJJJJJJJJJHH
@1603240/1
gtagcactgagtgacggcacctccgacactgaggtcacggtactcgcggt
+1603240/1
@@@DDDBDF?B<C?EFGIGEHIGFFDEFGGH@GEIIGIIE;FFEGEHFDE
@4137122/1
gtcaaggccagaatcttcattagacttgtctgctggcataatttcttctt
+4137122/1
CCCFFFFFHHHHHJJJJJJJJJJJJJJJIIJIJIJJJJJJJJJJJJJJJJ
@3627215/1
ctgcagagcttgccacatcttgtaagcagcctgacgcttagcaagtttct
+3627215/1
CCCFFFFFDHHHHJJJJIIJJIJJJHIGFIJJIIJIIJIIJIJJJDHIJJ
@5667085/1
gccgaggttggggcggcgcgggcatgtgagtgttggtaaatccgctagcg
+5667085/1
@@CFFFFDFHHGHJJIJHFDDDDDDDCDDD>CCDDD@CDDECDDDDDDDB
@3627267/1
cgcaagaagtaccagaaacgggacttagccacaatctggtctggagagaa
+3627267/1
CCCFFFFDHFHHHIJFGEHIJJIJHGIIIDGGHEEHIIIGHIEH@FCGHI
@6161037/1
ggctcgctctccgaagggagcttgcggccgatgacctcatactccttcaa
+6161037/1
CCCFFFFFHHHHGJJJJJIIJJJJJJJJJJIHJIIIJJHHHHHHFFFFFE
@4137495/1
ggcgcttgtggtggtgcacgcgcttgggcagagggaatctgattgtgctg
+4137495/1
CCCFFFFFHHHHHIHHJJJJJJJJJJJJJJJJJJJIJJJJJJJJJIJIJH
@4137536/1
gcctccaataagaatgaggggtcattgaacttatagttcaaaatcgtttc
+4137536/1
CCCFFFFFHHHHHJJJJJJJJHIJJJJIJJIJJJJJJJJJJIIJJJIJJJ
@7695181/1
ggtaagaaggtggcggccagaatctagacatgcacagctcttgcagccat
+7695181/1
BCBFFFFFHHFHHJJJJIJJJJJJJJIJJJJIJJJJJJJJJJJJJJJJJG
@3627715/1
tgccagatgccaaagttcttgatcttcactgggctcttctctgggatttc
+3627715/1
CCCFFFFFHHHHHJJJJJJJJJJJJJJJJJIIJJJJJJJJJJJJJIJJJJ
@4138243/1
gcaaagataagatgaagaagaggagcaaatggaaaaaaaaattggtgaaa
+4138243/1
CCCFFFFFHHHHHJJJJJJJJJJJJJJJJJJJJJJJJJJJJJJJJCEHIJ
@105034/1
aggtgctgggcctcttgtatgcgaaggtgttgaggcgcttgtggtggtgc
+105034/1
@B@DFFFFHHGHHJJJJIJIJJJEHHIFHHHIHIJIHJJJJIJIHIIGEG
@5157805/1
gttattgttatgtcgatgtcgaacccaaaaatgtaattaacttttttttg
+5157805/1
CCCFFFFFHHHHHJJJJJJJJJJJJJIJJJIJJHIJJJJJIIJJJJJJJI
@105112/1
ggcgtcaactgggtgtgctagttacataatacctactaaactataaccaa
+105112/1
CCCFFFFFHHHHHHIIJJJJJJJJJJJJJJJJJJJJJJJJJJJJJJJJJJ
@4138460/1
cttgttgttaagaggtgttacctgcaacttggccaggttagggccaacag
+4138460/1
CCCFFFFFHHHHHJJEGHHJJJJJJJJJJJJJJJJJJIIJJJJJJJJJJJ
@7188615/1
gggctgcagatgactgtgcatccttgctagtaagtcctgagccatagcaa
+7188615/1
CCCFFFFFHHGHHJJJJJJJJJJJJJIJIIJJJJHJJJIIJIJJJIJJJI
@6161788/1
gttcatacttgggcacagttcctcgacgagcaagtagttcttgaagcaca
+6161788/1
C@CFFFFFHHHHHJJJJJJJJJJJJJJJJJJJJJIJJIJJJJJJJJJJJJ
@6161816/1
cccagaaatttcgcacgctcgactaacattacctcgaaggcgcggcgtgc
+6161816/1
CCCFFFFFHHHHHJJJJJJJJJJJJJJJJJJJJJJJJJJJJJJJHFDDDD
@4138583/1
ctcatcttgtatagaggaggcttgggctcgctctccgaagggagcttgcg
+4138583/1
CCCFFFFFHHHHHJJJJJJJJJJHIJJJJJJIJJJJJJJIJJGIIGIIJG
@7188731/1
ggtaggtgtagggtaagacacggatcgcatacaccgtgaatataagtggc
+7188731/1
@@@FFFFECFHHFCFGIJJIIIIIHGGIIGEGGGIJDHEHHIIJJIIIJI
@105581/1
ctcagcatggtaagaaggtggcggccagaatctagacatgcacagctctt
+105581/1
CCCFFFFFHHHHHJJJJJFEGIJJJJJJJJJJJJJJJJJJJJJJJJJJJJ
@7188938/1
ctgggctgcagatgactgtgcatccttgctagtaagtcctgagccatagc
+7188938/1
CCCFFFFFHHHHHJJJJJJJJJJJJJJJJJJJJJIJIJJJJJJJJJJJJJ
@4645445/1
gcggttttcacgaatatattgtgggatgcttaaattt
+4645445/1
@CCFDFFFHHHHHIJJJIJJJHIJJIJJJJJJJJJJC
@6661379/1
gccagatgccaaagttcttgatcttcactgggctcttctctgggatttcc
+6661379/1
CCCFFFFFHFDHHJGIJJJJJJJJJJJJJJIJJJJJJJJJJJJJIJJJJJ
@5668710/1
ggagcttggtacaaagcaaaggtcgggcagttcgtcaacaagacattact
+5668710/1
CCCFFFFFHHHHHJJJJJJJJJHJJJJJJJHIJJJJJJJJJJJJJJJJJJ
@4139392/1
gtggcgttgatgtcgcaagatagtgagacattcactttttagtcataatc
+4139392/1
CCCFFFFFHHHHFHJJJJJJJJIHIIJIJJJJJJJJJJJJJJJJJJJJJJ
@4139891/1
gccagttcccacttcacgacgcttcagcagagtgcacacaatggtgaact
+4139891/1
CCCFFFFFHHHHHJJJJJJJJJJJJJJJJJJJHIIJJJJJJJJJIIJJJJ
@6162832/1
agcacgtagttctcagcttccctgcaaagttaaccatcttgtattcaaaa
+6162832/1
?BBFFFFFHHHHHJJJJJJJJJJJJJJIIHIJJJJJJJJJJHJJJJJJJJ
@4140146/1
cttttctaacttgaacagtgcgatgttttacaagggcaggttgaactcac
+4140146/1
CCCFFFFFHHFHHIIIJJEIJIIIJIJJJJJJJJIIJJJIIHDAHIJJIJ
@106855/1
cacctgtggccggcggcacgcagacgccttgatgacctccactttgatga
+106855/1
CCCFFFFFHHHHHJJJJJJJJJJJJJHHHFFFFFEEEEEDDDDDDDDDDD
@107000/1
caacctctatactttgcattaaaataatgcccattttcacaggcaagg
+107000/1
?:;BB?DBFD:<F@@F@?<A<IECFHC@F9FGE;E??@GF<1C;CB60
@4140580/1
agggaatctgattgtgctgttgtggaactgcttcacctgtggccggcggc
+4140580/1
@CCFFFFFHHHHHJJJJJJJJJIIIJIJJJIJJJJJJJJGIIJIIJJJHF
@4140681/1
gcacagctcttgcagccatccaacaggattgcccatcaatttatcttcaa
+4140681/1
@@@D;ADDFFFDDEE<CCCAGGBC@C@A?EGIDDDFC?BFGF?D?FFFCB
@7697172/1
cttgtggctgtgacttgtagtcaaggtggagattttactatctttcaagt
+7697172/1
CCCFFFFFHHFHHIJJJJJJIJJJJJCGIHGHJJJJIJJIGHIJJGIJJG
@2120291/1
cccgtttccaatctccaagacaggaggctccagtactttagctttgacag
+2120291/1
?@@D=DDEFHHHHHHGHIGGHIGEHE@FCGFHF9DG@HGHEGGGHGGHIH
@107446/1
gtggttcctctgcacttggtggtccacaaacattataatagcgttgtcta
+107446/1
CCCFFFFFHHHHHJJJJJJJJJJJJJJJJJJJJJJJIJJJJJJIJJJJJJ
@2120354/1
cgcaagaagtaccagaaacgggacttagccacaatctggtctggagagaa
+2120354/1
CCCFFFFFHHHHHJJJJJJJJJJJJJJJJJJJJJJJJJJHIJJJJJIJJJ
@5670498/1
cccctacgatcatcactgtcgtgtcctttatacatttcggcatggcgatc
+5670498/1
CCCFFFFFHHHHHJIIIIHIIJJHIJJJJJJJJIJJJJJJJJJJIIHHIJ
@7697423/1
gcttcacctgtggccggcggcacgcagacgccttgatgacctccactttg
+7697423/1
CCCFFFFFHHHHGJJJJJJJJIJJIJIJHHHFFDEEEEEDDDDDDDDDDD
@7697521/1
cgcaagaagtaccagaaacgggacttagccacaatctggtctggagagaa
+7697521/1
CCCFFFFFGDHHHIJJJJJJJJJJJJJJJJJJJIJJIJJIIIIJGJJJJJ
@623089/1
agcatacataataaaattagaggaagtaggtgctgggcctcttgtatgcg
+623089/1
CCCFFFFFHHHHHIFJJJJJJJJIJJHIIJFHGIIIJJJJJJJJIJJJJJ
@3137505/1
gtttgccatggcgtgtcgcatgaccacctcgcgacataagtccgagccgt
+3137505/1
CCCFFFFFHHHHHIJIJJJJJJJJJJJJJJJJJJJJJJJJIJJJJHHFFA
@3628520/1
gtcttcttgaatccacattggtgtgataaccgtgaactgatcgtgtggga
+3628520/1
@@@DFEDFHFHHHJGHIIIIJ?FFHJGIIJJJGHIJJGJIFHH?FBFHIJ
@5157918/1
cactgagtgacggcacctccgacactgaggtcacggtactcgcggtacat
+5157918/1
CCCFFFFDHHHHHJJJJJJJJJJJJJJJJJHIJJJJGIJJJJJJHHFFFF
@2121256/1
ctaggacatttatctggctgtatgtttacatcataatgatgaacaaatcc
+2121256/1
CCCFFFFFHHHHHJJJJJJJIJJJJJJJJJJJJJJJJJJJJJJJJJJJJJ
@5158103/1
gcttcacctgtggccggcggcacgcagacgccttgatgacctccactttg
+5158103/1
CCCFFFFFHHHHHJJJJJJJJJJJJJJJHHHFFDEEEEEEDDDDDDDDDD
@1604040/1
gcacgcttgcgcatgacatctatacatgccattggcgttcaaaaggttaa
+1604040/1
CCCFFFFFHHHHHJJJJJJJJJJJJJJJJJJJJJJJJIJJJJJJJJFHIJ
@5158209/1
gtacgaatgtgctcttgaggtacttgaacatgggctccacttggtcaggc
+5158209/1
CCCFFFFFHHHHHJJJJJJJFGIJJJIIJJJJJJJJJJJJJJJJIJJJJJ
@1100965/1
gtcttcttgaacttcttcaattgacgcaagaagtaccagaaacgggactt
+1100965/1
CCCFFFFFHHHHHJJJJJJJJJJJJJJJJJJJJHIJJJJJJJJJJJJJJJ
@3629069/1
ggtggcgcacagggcacgcttgcgcatgacatctattcatgccattggcg
+3629069/1
BC@FFFFFGHHHHJJJJJJJJJJJJIJJJJJJJJJJJJJJJJJIJIJJJJ
@5158618/1
cctcatcttgtatagaggaggcttgggctcgctctccgaagggagcttgc
+5158618/1
CCCFFFFFHHHHHJJJJJIJJJJJIIJJJJJJJJJJJJJJJJJIJJJJJI
@1101305/1
tcataacgcagccagatgccaaagttcttgatcttcactgggctcttctc
+1101305/1
CCCFFFFFHHHHHJJJJJJJJIJJIJJJJJJJJJJJJJJJIJJJJJJJJJ
@3138918/1
catacataataaaattagaggaagtaggtgctgggcctcttgtatgcgaa
+3138918/1
B@BFFFFFHHHHHJJJJJJJJIJJHJJJHHIJJJJJJJJJJJIJJJJJII
@3139140/1
gcctctcatgtcccatactccttgatttggtaaagcttgctgcccgccta
+3139140/1
CCCFFFFFHHHHHJJJJJJJJJJJJJJJJJIJJJJJJJJJJJJJJJJJJJ
@3139157/1
cctgagccatagcaaacagccactggcaatgtggatagctggacaaggca
+3139157/1
@CCFFFFFHHHHHJJJJJJJJJJJJJJJJJJFHIIJJJJJJJFIJJJJJJ
@625336/1
cgaatatatgaagcgtgagacaatgcctccaataagaatgaggggtcatt
+625336/1
CCCFFFFFHHHHHJJJJJJJJJJJJJJJJJJJJJJJJJJJJJJJJGIIJJ
@1102131/1
ctcggcgagcaagtagttcttgaagcacagacacaggtgtcttcaacgga
+1102131/1
CCCFFFFFHHHHHIJJJJJJJJJJJJJIJJJJJJJJJHHIJJJJJJJJJJ
@3139956/1
cacgatctgataatggtttaggttcttgtctcatacttcgttgtgataca
+3139956/1
@CCFFFFFHHHHHIJJFHIJJIFHHJIJIJJJJJJJGIIJHHIHIIJJJI
@1102504/1
atcatcgttctcagcatggtaagaaggtggcggccagaatctagacatgc
+1102504/1
CCCFFFFFHHHHHJJJJJJHHIJJJJJFHJJJJJJJJJJJJJJJJJJJJJ
@1102569/1
gttcgtgaatcatgccctcaatctgcaccagttcatacttgggcacagtt
+1102569/1
CCCFFFFFHHHHHJGIGIIJJJJJJJJJIIIIJJJJJJJIJJJIIGJIHI
@2123405/1
gtttgtttcatgtcaatcggttcataaataaaaaagttatgtcaaattaa
+2123405/1
CCCFFFFFHHHHHJJJJJJJIJJJJJJJJJJJJJJJHIJJJJJJJJJJJJ
@2123407/1
ctgcaaacatgccagttataaagcatagcccgaagtgctattggcacaca
+2123407/1
CCCFFFFFHHHHHJJHJJJJJJJJJJJJJJJJJJJHIJJJJJJJJIJJJJ
@7190247/1
gtcttgttaatgcctggccctcagcgacatgtaagagttcaatggggaag
+7190247/1
@@CFFFFFFFFHHIJGHGGGHIJIEG@GHGGJIBGIG?BFGGIHIJGCH?
@2123751/1
aggggttattgttatgtcgatgtcgaacccaaaaatgtaattaacttttt
+2123751/1
CCCFFDFFHHHHHJJJJJJJJJJJJJJJJJJJJJJJJGIJJJJJJJJJJJ
@2626985/1
ccgcaatgttggagcttggtacaaagcaaaggtcgggcagttcgtcaaca
+2626985/1
CCCFFFFFHHHHHJJJJJJIIJJJJJJJJJJJGHJJJJJJJJJJIIIJJJ
@2627191/1
ttcagatactccaaagcattctgggctgcagatgactgtgcatccttgct
+2627191/1
CCCFFFFFHHHHHJJJJJJJJJJJJJJJJJJJJJJJJJJJJJJIIIJJJJ
@1103236/1
gtctgtacttcacatagtaacgccatgccttttggtattctgggttcccg
+1103236/1
CCCFFFFFHHHHHJJJJJJJJJJJJJJJJJJJJJJHIJJJJJJJIIIJJI
@3141359/1
gctgtgacttgtagtcaaggtggagattttactatctttcaagtcggcat
+3141359/1
BCCFDFFFHHHHHJJJJJJJFGIJJJJJJJJJJJJJJJJJJJJIJJJJJJ
@7190894/1
cacgtagttctcagcttccctgcaaagttaaccatcttgtattcaaa
+7190894/1
CCCFFFFFHHHHHJJJJJJJJJJJJJJIGJJJJJJJJJJIJJJJJJJ
@7697778/1
gcttgggcagagggaatctgattgtgctgttgtggaactgcttcacctgt
+7697778/1
CCCFFFFFHHHHHJGIIJJIIJIJIIJJJIJJIJJIJIJIJJJJJJJJJG
@7191000/1
gcatccttgctagtaagtcctgagccatagcaaacagccactg
+7191000/1
@@@DDDADFFFF?EFEF:A:CIFF?BGIBGGEHEFFB@8?FG<
@7697902/1
catcgttctcagcatggtaagaaggtggcggccagaatctagacatgcac
+7697902/1
B@@DFDFFHHHHHJJJJGHJJJJJJHHIJJJJJJJJJJJJJJJJJJJJII
@2627653/1
ctccaaagcattctgggctgcagatgactgtgcatccttgctagtaagtc
+2627653/1
C@CFFFFFHGHHHJJJGHIJIGGHJJJJJJJIIJJIJJIJJJJJFGIJJI
@7191113/1
tcctaacttcgcaaccactaattccagtgataaattcactctagcacgta
+7191113/1
CCCFFFFFHHHHHJJJJJJJJJJJJJJHIHGJJJJJJIJJJJJJJJJJIJ
@7191127/1
ccaaatttcaaccaaatccgtcaaatagttgcggagattaatggtataag
+7191127/1
CCCFFFFFHHHHHJGFGHGIJIJJIJJJIJJJJJIIHIJJJJJJHIJJJJ
@3141945/1
cagtggtcttcttgaacttcttcaattgacgcaagaagtaccagaaacgg
+3141945/1
??@==;D>B?FFF@B<EGAH<FE<?C<F@A:E<????BDGB<D@;DBDFF
@7698076/1
cctgtattcatcagggcttcttgatgtatatgggtattttgttacacgtt
+7698076/1
CCCFFFFFGHHHDBHGEIHHIIGEBHHEHIIIIIEGIIIIIFHGIIGIGH
@6663847/1
cgatgttttacaagggcaggttgaactcacaccattcaatttaaaagaaa
+6663847/1
CCCFFDFFHHHGHJGGIIHIFHIJJJJJJJJJIJJJJIJJJJIJJJEHJJ
@2124711/1
gtggattttaatgttattattacagcatacataataaaattagaggaagt
+2124711/1
@@?DDDDDDFFFDGFFE4C@CB:AEFICH?CBECFHAFEGIICD@;?D@G
@108943/1
ggcaaatttttggttttaaccacatagttcccgatttcgcgggatctctt
+108943/1
CCCFFFFFHHHHHIJIJJJJJJJJJJJIJJJJJJJJJJJJJJJIJHHHHH
@7698259/1
gggtaatctagctacccacgtaaatgtaaacctggcaagcatccaagata
+7698259/1
BCCDDFFFHHHHHJJJJJJJJJJJJJJJJJJJJJJJJJJJJJJJJJJJJJ
@5671778/1
ggagcaaatggaaaaaaaaattggtgaaaagaatcacaagtaagatactg
+5671778/1
CC@FFFFFGHHHHJJIJJJGHIJJHHIJJJJIJJJJJJJIIIJJIJJJJJ
@7191557/1
cttgtagtagagtgatctgctgttcttctagtttcttctctttgcagctt
+7191557/1
=??AAADDFDBFDE4ABGG<BBFCCAHGB<EFHE9AAE@F?FECHGB?FH
@4141825/1
gtagctttaaggggatctgctgtctgtggagctgatgcttgctgggcctc
+4141825/1
BBBFFFFFHHHHHJJJIIIIJJJJJJJIJJJJJJJJJJJJJJJJJIIJJI
@2125212/1
cgggctctgtgcctggctcccatgtcacggtagcactgagtgacggcacc
+2125212/1
CCCFFFFFHHHHHJJJJJJJJJJJJJJJJJHHJJJJJJJJGHJJJJJJJJ
@3142776/1
ctcataacgcagccagatgccaaagttcttgatcttcactgggctcttct
+3142776/1
@@@DBDADHFFFDG?EGHH9?@FHIIIIGGB<?9?FHBDBF@9AGCFFHI
@6163326/1
gcaagtttcttagacttgccagttcccacttcacgacgcttcagcagagt
+6163326/1
CCCFFFFFHHHHHJJJIGHIJJIJIJIJJJJJIJIJJJJJJJJJJJIJJH
@7191900/1
ccctggcgtaaaataacgtcaatacactggatctcctcagtaggatggca
+7191900/1
CCCFFFFFHHHHHIIJGIIIIIHGIIJJJJJJJJIJJJIIGGIGHIIJIG
@5672482/1
cgcttagcaagtttcttagacttgccagttcccacttcacgacgcttcag
+5672482/1
CCCFFFFFHHHHHJJJJJJJJJJJJJJJJJJJJJJJJJJJJJJJJJJJJJ
@109787/1
gcctgttttggtagcggcggcgcggtccgtgtggagcatgctcgccatca
+109787/1
CCCFFFFFHHHHHIJJJJJJJJHFDDDDDDDDDDDDDDDDDDDDDDDDDD
@5672559/1
gggaactgtattctatgtttcctaacccgtttctttgtccctgggtaagg
+5672559/1
CCCFFFFFHHHHHJJJJJJJJJJJJJJJJHGJJJJJJJJJJJJJJDHHIJ
@109879/1
ggcaggttgaactcacaccattcaatttaaaagaaactgggtgcgtgcag
+109879/1
CCCFFFFFHHHFHJJJJJJJJJJJJJJJJJJJJJJJJJJJJGIJJHIJJI
@5161276/1
gtcaaattaaagaatcacgtcgaacattctatgcttataccattaatctc
+5161276/1
CCCFFFFFHHHHHJJJJJJJJJIJJJJJJJJJJJJJJJJJJJJJJJJJJJ
@4142427/1
ccatcaatttatcttcaaatgacgacaccacagttccagtctcaggcaca
+4142427/1
CCCFFFFFHHHHHJJJJJJJIJJJJJJJJJJJJIJJJJJIJJJJJJJJJJ
@7698975/1
ggcctgttttggtagcggcggcgcggtccgtgtggagcatgctcgccatc
+7698975/1
CCCFFFFFHHHHHHIJJJJJIGIHDDADDDDDDDDDDDDDDDDDDDDDDD
@7699129/1
cacggtagcactgagtgacggcacctccgacactgaggtcacggtactcg
+7699129/1
CCCFFDFFHHHHHJJGHJJJJJJJJJJJJJJJJJJJJJIJJJJJIJJJJH
@7192320/1
ctgacgcttagcaagtttcttagacttgccagttcccacttcacgacgct
+7192320/1
CCCFFFFFHHHHHJJIJJJJJJJJJJJJJJJJJJJJJJJJJJJJJJJJJJ
@5161586/1
cccgtatccgattccattgctgataataatgtggcccgtgcttttataca
+5161586/1
@@@DDDDDBFFFHBFDHGGEHHIGIICHAHCF?C?FD?FE?19DGGCDE@
@3143668/1
ggcatcatgggatagaccgcagtaggtggggg
+3143668/1
@@CDDEDFFDHFHEGEGHGGB@HB@?1?C6?:
@110837/1
gggctatgccatttatcctcgcacgttggcagtaatagtacaagtgaaaa
+110837/1
CCCFFFFFHHHHHJJJJJJJJJJJJIJJJJJJIJJJJJJJJJJJHHJJJJ
@4646792/1
tgtttgtctgtgcgcgctaatctcagaaacggctgatccgagttggatgc
+4646792/1
CCCFFFFFHHHHHJJJJJJJJJJJJJJJJJJJJJJJJJJJGIIIJJJJIJ
@110928/1
gttgaggcgcttgtggtggtgcacgcgcttgggcagagggaatctgattg
+110928/1
BBBFFFFFHHHHHIJJJJIHIJJJJJJJJJJJJJJJIJJJHHHHFFFFFF
@3144132/1
cgtgattctttaatttgacataacttttttatttatgaaccgattgacat
+3144132/1
BB@FFFFFHHHHHJJJJJJJJJJJJJJJJJJJJJJJJJJJJJJJJJJJJJ
@111104/1
ggcataacgggccgcgactccgccctcttcctcgggttggaatgattctg
+111104/1
CCCFFFFFHHHHHJJJJJJJJJJJJJJJJJJJJHHHDFFDEEEDDDFFDE
@111160/1
ggttgtcctgcagagcttgccacatcttgtaagcagcctgacgcttagca
+111160/1
CCCFFFFFHHHHHJJJJIJJJJJJJJJIJIIJJJJJJJJJJJJIJJJJJJ
@4143585/1
caccattcaatttaaaagaaactgggtgcgtgcaggatcctcgtcattgc
+4143585/1
CCCFFFFFHHHHHJIJJJJJCGIJJJCCFGGGIJIJJIJJIHJGHIIJJJ
@7699947/1
cagccagatgccaaagttcttgatcttcactgggctcttctctgggattt
+7699947/1
CCCFFFFFHHHHHJJJIIJJJJJJJJJJJJJJJJJJJJJJJJJJJJIJJJ
@111513/1
ggaagtaggtgctgggcctcttgtatgcgaaggtgttgaggcgcttgtgg
+111513/1
CCCFFFFFHHHHHJJJJJJJJJJJIJJJJJIIJHHHIJJJJCGIJJJIIJ
@3144904/1
ggagaagatcctcatcttgtatagaggaggcttgggctcgctctccgaag
+3144904/1
CCCFFFFFHHHHHJJJJJJIJJJJJJJJJJJJJGGJJJJJJJJJJJJIJI
@1103799/1
ggcgcttgtggtggtgcacgcgcttgggcagagggaatctgattgtgctg
+1103799/1
CCCFFFFFHHHHGIHHHIJJJJJJJJJJJJJJJJJJJJJJJJJJJJIIJH
@4144436/1
acagcatacataataaaattagaggaagtaggtgctgggcctcttgtatg
+4144436/1
CCCFFFFFHHHHHJJJJJJJJJJJJJJJJJJJHHIJJJJJJIJIJJHIJJ
@5162742/1
cgacaccacagttccagtctcaggcacattgccattagtagactgatcag
+5162742/1
;?@DDDDABBBB?EF?:CBHHHIBFFFEFC@FFIIFIF?9BDGEGFIIFF
@3145452/1
gaggcgcttgtggtggtgcacgcgcttgggcagagggaatctgattgtgc
+3145452/1
CCCFFFFFGHHBFFHHIGIIJIIJJGJJJJJIJIIJJEHGHGHHHFFEFF
@1104258/1
ggacctattgctacataatatatgaaacgatctgccttggtataggtacg
+1104258/1
CCCFFFFFHGHBHIGIIGIGIJJJJGHIJIIJJJIJJJIICFGIJJIJGI
@6664694/1
cgccctcttcctcgggttggaatgattctggtgggttgtcctgcagagct
+6664694/1
CCCFFFFFHHHHHJJJGHIJJJJJJJJJIJJHHJJIIJGIJJJJJJJIJJ
@6664807/1
ctgcaaagttaaccatcttgtattcaaaagaaaacctagaatcactggtt
+6664807/1
CCCFFFFFHHHHHJJJJJJJIIJJJJJJJJJJJJJJJJJHJJJJJJJJHI
@3632470/1
ccctgatagagacgatttcaccagtggtcttcttgaacttcttcaattga
+3632470/1
CCCFFFFFHHHHHJIJJJJJJJJJJJIJJJJJJJIJJJJJJJJJJJJJJI
@6664949/1
cctctatactttgcattaaaataatgcccattttcacaggcaagggatcc
+6664949/1
CCCFFFFFHHHHHJJJJIIJJJJJJJJJJJJJJJJJJJJJJJJJJJJIJJ
@6665177/1
gtggtgcacgcgcttgggcagagggaatctgattgtgctgttgtggaact
+6665177/1
?@@BADDFHHHDHIJJGJJGHHIJJGCEGIHJJJH?FGGGGGGBFFC@DH
@6665415/1
tgggaataatgaactggaaaatcaacctggaacatctaagaacgaaacac
+6665415/1
CCCFFFFFHHHHHJJJJJJJIJJIJJJJJJJJIJJJJJJJIJJJJJJJJJ
@1105165/1
ccattttctaactgaagaggaaacgattgcatttgtgaggggcgtcgggt
+1105165/1
@@@DDDDDDHBFHGII<AFGF;F>GGBEC9BFHGF91?DFED@@@AED>.
@629731/1
gtcggacgagccgtgccttttattgcttggtgagacacgagataaaagtc
+629731/1
CCCFFFFFHHHHHJJJJJJJJJJJJJJJJJGIJJJJJJJIIIJJJJJJJH
@2628574/1
gggcacagttcctcgacgagcaagtagttcttgaagcacagacacaggtg
+2628574/1
CCCFFFFFHHHHHJJJJJJJJJJJJJJJJJJJJJJJJJJJJJJJJJJJFH
@1105507/1
gtttattcccatcagtttggagttcacctttagaagtatgtttttagctg
+1105507/1
CCCFFFFFHHHHHJJJJJJJJJJJJJJJJJJJJJJJHIJJIJJJJJJJJJ
@7192767/1
ggtcaccgaaggcggcggccgcattcggtttcacagaaaccgaattaata
+7192767/1
BCBFFFFFHHHHHJJJJJJJHFDDDDEDBDDDFDDDDDDDDDBDDDDDEE
@6665865/1
cctggttcatgatgaactcttgcaggcgcgggaacaagcacgcgttgcag
+6665865/1
CCCFFDFFHHHHHJJJJJJJJJJJJJJIJJHJJJJJJJJJIJJHEFFDEE
@3147765/1
gcgttgatgtcgcaagatagtgagacattcactttttagtcataatcttc
+3147765/1
@;=AB@;BAFDDFDF@AGHC<<FF???ECEDCDGDHEDDDHGGE?DBBHG
@630026/1
ggcgcttgtggtggtgcacgcgcttgggcagagggaatctgattgtgctg
+630026/1
CCCFFFFFHHHFHGHGIJJJJJJJJJJJJJJJJJJGIJJJJJJJJJJJJH
@3147896/1
gagaaaaaaggtaaatatactatattttaaactgaaaaattcttgggtat
+3147896/1
CCCFFFFFHHHFHIJJJJJJJJJJJJJJJJJJJJJJJJJJJJJJJJJHHJ
@630107/1
cggcagatgaggatacctcaatttcatcttatacttatccaagaaatatt
+630107/1
CCCFFFFFHHHHHJIJJJJJJJJJJJJJJJJJJJJJJJJJJJJIJJJJJJ
@5675625/1
cagcatacataataaaattagaggaagtaggtgctgggcctcttgtatgc
+5675625/1
CCCFFFFFHHHHHJJJJJJJJJJJHJJIIJJHIIJJJJJJJJJJJJJJJJ
@5675836/1
ggttattgttatgtcgatgtcgaacccaaaaatgtaattaactttttttt
+5675836/1
BCBFFFFFHHGHHHJJJJJJJIJJJJJJJJJJJJDHHIJJJFHIJJJJJJ
@2126883/1
ttttaaactcatattttcatggtaccaagttatgaatttttcaaatcgcg
+2126883/1
CCCFFFFFGHHHHJIJJJJJJJIIHJJJJHJIIIHIJJIIJJJJIHIIIJ
@3148931/1
ctccaagacaggaggctccagtactttagctttgacagtgtaaaacttct
+3148931/1
CCCFFFFFHHHHHJJJJJJJJHJJJJJJJJJJJJJJJJIJJJJJJJJJJJ
@3149234/1
ggcagagggaatctgattgtgctgttgtggaactgcttcacctgtggccg
+3149234/1
C@CFFFFFHHHHHIJJIIIJIJJJIIJJIJIJJJJJIJIJJJJJGIIIGI
@3149294/1
ggctgatccgagttggatgcggttttcacgaatatattgtgggatgctta
+3149294/1
CCCFFFFFHHHHHIJJIJJJJJHIJJJJJJIJJJJJJJJIIJJIJJJJJJ
@112785/1
ctttggtttacgttccagttctcgattatcgaacttttcgccatgagtaa
+112785/1
CCCFFFFFHHHHHJJJJJJJJJJJIJJJJJJJJJJJJJJJJJJJJJJHIJ
@4145235/1
cagcttccctgcaaagttaaccatcttgtattcaaaagaaaacctagaat
+4145235/1
@@@DDFFFHHHGHGGHHGGIJIJJJJIGHHIJIIIGIGGGIIHGGGGGEI
@7194025/1
cccatgtcacggtagcactgagtgacggcacctccgacactgaggtcacg
+7194025/1
8:=D7DDB?2C@C?8C:CF>?C:AFF;118C?BDA@DDDDCE7A;D@D@D
@3149745/1
ctccactaccgcgtcaccaaggaactccagtcgttcattgtgcttgatat
+3149745/1
CCCFFFFFHHHHHJJJJJJJJJJJJJJJJJJJJJJJJJJJJJJJJJJJJJ
@113277/1
tctgtcactaacattttctttttctagtttcaaatgacgataaaatatcc
+113277/1
CCCFFFFFHHHHHJJJJJJJJJJJJJJJJJJJJJJJJJJJJJJJJJJJJJ
@7701212/1
cagtactttagctttgacagtgtaaaacttctcggaaatctccaatccaa
+7701212/1
CCCFFFFFHHHHHJJJIJJJIIJJJJJJJJJJJJJJJJJJJJJJJJJJJJ
@7701227/1
ctcagatgcaatttcttgcaagaattgcacaaagttgaagtccttgttgt
+7701227/1
CCCFFFFFHGHHHJJJIJJJIIGGIJJJIJIJJJGIIIHJDHIJJIIIII
@6166090/1
ctgttgtggaactgcttcacctgtggccggcggcacgcagacgccttgat
+6166090/1
@CCFFFDFHHHHHJJJJJJJJJJJJJJJJJJJJJJHHFFFDEDDDDDDDD
@1607482/1
gagactcataacgcagccagatgccaaagttcttgatcttcactgggctc
+1607482/1
CCCFFFFFHHHHHJJJJJIJJJJJJJIJJHIJJJJJJJJJJJJJJIJJJJ
@4146480/1
ccgcggcggcggcatcactatacctcccggcagtaccaccggctgtctcc
+4146480/1
CCCFFFFFHHHHFDDEEEDDDDDDDDDDDDDDDDCDDDDDDDDDDDDCDD
@5164280/1
agacgaagcgcgcgttctcatgtaatttttaatgttctccaaatcgacga
+5164280/1
CCCFFFFFHHHHHJIJJJJJJJIIJJJJJJJJJJJJJJJJJJJJJJIJHF
@6166633/1
gaagcgcgcgttctcatgtaatttttaatgttctccaaatcgacgactcc
+6166633/1
CCCFFFFFHHHHHJJJJJIIJJJJJJJJJJIJJJJJJJJJJJJJJJHHHF
@4147098/1
gtgctgttgtggaactgcttcacctgtggccggcggcacgcagacgcctt
+4147098/1
@CCFFFFFHHHHHJJJJJJJJJJJJJJJJJJJJJJJJHHFFDDDDDDDDD
@3151537/1
ccttagtacacctaatgaggactatttggcgttactgcttaatactactc
+3151537/1
CCCFFFFFHHHHHJJJJJJJJJJJJJJJJJJIJJJJJJJJJJJJJJJJJJ
@5164927/1
ctcataacgcagccagatgccaaagttcttgatcttcactgggctcttct
+5164927/1
@@@FFFFFFDHHGIJIGGEHIIGIIFGII>FGGIGJJJJGHIIIJJJJJG
@4147715/1
ggcctcttgtatgcgaaggtgttgaggcgcttgtgg
+4147715/1
@@@DDDDDHAFBBCGA8<?3<AAF<@D?FD@FHHE1
@3152068/1
gtgctgggcctcttgtatgcgaaggtgttgaggcgcttgtggtggtgcac
+3152068/1
CCCFFFFFHHHHHJJIJJJJJIIIJCGHIJJJJJJJJJJJJJJJJIHIJJ
@4147906/1
gtgaatcatgccctcaatctgcaccagttcatatttgggcacagttcctc
+4147906/1
@@@DFFADDHDHHGHEGGFHHIEHIBGCHGGICHHIGIIGIIGIHIGIIG
@4147938/1
ctcctttcttttgcgagctgctgccgaaagattagagtcgtcttctactt
+4147938/1
CCCFFFFFHHHHHJJJJJJJJJJJJJJJJJJJJJJJJDGIJIJJIJJJJJ
@6167450/1
ccttctacaaagtctcaaaaaggcctttggcattcccacgacttttatgt
+6167450/1
CCCFFFFFHHHHHIJJJJJJJJJJJJJJJJJJJJJJJJJJJJJJJJJJJJ
@631041/1
catgcacgcaaagtttcagattcaacatctataagcaaaaattataatac
+631041/1
CCCFFFFFHHHHHIIJJJJIJJJJJJJJJJJJJJJJJHJJJJJJJJJJJJ
@5676468/1
gaggtgttacctgcaacttggccaggttagggccaacagattgtttg
+5676468/1
B@CFDDFFHHHHHJJJJJJJJJJJJJEHIGIJJJJJJIGIJJJJJJJ
@631167/1
gtagcactgagtgacggcacctccgacactgaggtcacggtactcacggt
+631167/1
@@CFFFFFHGHDFHIIJJJJJJJJIJJJJJJJJJIIJJJIJJJJJJJIJE
@6666909/1
ttatcatcgttctcagcatggtaagaaggtggcggccagaatctagacat
+6666909/1
@B@DFFFDHFHHHJIHJIJJJCEHGIIIGFGIIJHGHJJIIJIJJJJJJC
@5677059/1
ctgggcctcttgtatgcgaaggtgttgaggcgcttgtggtggtgcacgcg
+5677059/1
CCCFFFFFHHHHHJJJJJIJJJFGGHIIJJIJJJJJIJJIJHHHIJJJHH
@4649445/1
gccagttataaagcatagcccgaagtgctattggcacacaggcataatgc
+4649445/1
CCCFFFFFHHHHHJJJJJJJJJJJJHIJJJJJJJJJJJJJJJJJJJJJJI
@631698/1
ctcacatgattcatccacaaattccaacccttgcgtttcaaaacaattca
+631698/1
CCCFFFFFHHHHGJJIIJJJJJJJJJJJJJJJJJJIJJJJJJJJJJJJJJ
@3634753/1
gtcctgagccatagcaaacagccactggcaatgtggatagctggacaagg
+3634753/1
CCCFFFFFHHHHHJJJJJJJJJJJJJJJJJJJJIJJJJJIJJJJIJJJJJ
@6667357/1
ggatggagtgagcacgggctctgtgcctggctcccatgtcacggtagcac
+6667357/1
CCCFFFFFHHGHHJJJJJJJJJJJJJJJJJJJJJJIJJJJIJJJGIHHII
@3634955/1
ctgggctgcagatgactgtgcatccttgctagtaagtcctgagccatagc
+3634955/1
CCCFFFFFGHHHHJHJIJJFIJJJJJJJIJJJJGGHIJIJJJJJJJJJJI
@3153529/1
gtcgtcttctacttctgcttctggcacatcaggagaagttggctcctcaa
+3153529/1
CCCFFFFFHHHHHJJJJJJJJJJJJJJJJJJJJJJJJJIJJJJJJJJJJJ
@5677671/1
ggctctgtgcctggctcccatgtcacggtagcactgagtgacggcacctc
+5677671/1
CCCFFFFDHHHHHIJJJJJJJIHHIJIIGHIIJJJJJJFHIIJJIIJJIJ
@3635086/1
cgtcacggtaagcattcatcagaatgctatgcaacatcttcatcttagcg
+3635086/1
CCCFFFFFHHHHHJJJJJJJJJJJJJJJJJJJJJJJJJJJJJJJJJJJIJ
@4649891/1
cacgcctgggatgccacccggcaccactcccgggtgaggatgcactacat
+4649891/1
CCCFFFFFHHHHHJJJJJJJIJJJJJJJJJJJJJFIJJJIJJJJJJJHHH
@5678028/1
gtctgtctgtcactaacattttctttttctagtttcaaatgacgataaaa
+5678028/1
CCCFFFFFHHHHHJJJJJJJJJJJJJJJJJJJHIJJJJJJJJJJJJJJJJ
@6168730/1
catggtttcaacaatttctctattcacctttctaggacatttatctggct
+6168730/1
CCCFFDFFHHHHHJJJJJJJJJJJJJJJJJJJJJJJJJJJJJJJJJJJJJ
@4650335/1
gtggtcttcttgaacttcttcaattgacgcaagaagtaccagaaacggga
+4650335/1
CCCFFFFFHHHHHJJJJJJJJJJJJJJJJJJJJJJJFHIJJJJJJJJJJJ
@7194859/1
aaaataaaaaattaaaagccactatctacacttaaagcttataaaaactc
+7194859/1
CCCFFFFFHHHHHJJJJJJJJJJJJJJJJJJJJJJJJJJJJJJJJJJJJJ
@6168953/1
ccctgctattttttttatttttattttcaatgtacagacagcacttttct
+6168953/1
CCCFFFFFHHHHHJJIJJJJJJJJJJJJJJJJJJJJJJJJJJJJJJJJJJ
@4650734/1
gctgtgacttgtagtcaaggtggagattttactatctttcaagtcggcat
+4650734/1
@CCFFFFFBHFHHIHIIGHIFGICHGIIIIIIIIIIIIIEHIIIGGGGII
@6668570/1
gccagttataaagcatagcccgaagtgctattggcacacaggcataatgc
+6668570/1
CCCFFFFFHHHHHGIJJIJJJJIJJGIIJJJJGIJJJJJJJJJJJJJJJI
@1108085/1
aggagcaaatggaaaaaaaaattggtgaaaagaatcacaagtaagatact
+1108085/1
CCCFFFFFHHHHHJJJJJJJIHHIJGHIJJJJJJJJJJJJJFGIJJJJJJ
@7195178/1
cgggaattttgtttggtatctgataccgacacatggtaggctccatggat
+7195178/1
CCCFFFFFHHHHHJJJHIJJJJJJJJJJJJJJJJJJHIJJJJJJJJJJGI
@7702386/1
gggcacagttcctcgacgagcaagtagttcttgaagcacagacacaggtg
+7702386/1
CCCFFFFFHHHHHJJJJJJJJJJJHJJHIJJJJJJJJJIJJJJJJJJJHI
@7702421/1
ctggagagaagatcctcatcttgtatagaggaggcttgggctcgctctcc
+7702421/1
@@@FFFFFADHFHGIIIEHIIIIEHHIIIIIIGIIIIGF?GG?FEIIGGI
@4651022/1
ggtggtgcacgcgcttgggcagagggaatctgattgtgctgttgtggaac
+4651022/1
BC@DDFFFHHHHHJJJJIJJJJJJJIJJJJJJJJJJIJJJJIJJIJJJJJ
@5679532/1
ctacctatcacaaagattcgtaagtacattggactatttattgacactta
+5679532/1
CCCFFFFFHHHHHJJJJJJJJJJJJIJJJJJJJJJJJJJJJJJJJJJJJJ
@5679643/1
ctcagaggtggcagttcatccacttcaggtctagcattccgccccctttc
+5679643/1
@@@FBDDDFDHDDHFGHIEHGCHIIJFIGHFAFFGGGHIGGIIIIIJGIA
@5679679/1
gcaacgaccaatcatggacttttcttcaatatccacataagtaacttcaa
+5679679/1
CCCFFFFFHHHHHJJJJJJJJJJJJJJJJJJIJJJJJJJJJIIJJJJJJJ
@7195742/1
gtccgtttttaaactattttttcaatgccctaagtgagtatacatctatt
+7195742/1
C@@FFFFFHHGGGIIHHHIIGHJJIJE;EFHGIJIIIIBFGGIBHGIJJI
@5165434/1
ccagtggtcttcttgaacttcttcaattgacgcaagaagtaccagaaacg
+5165434/1
CCCFFFFFHHHHHJJJJJJJJJJJJJJJJJJJJJJJJJJFHIJJJJJJJJ
@7196008/1
catcaatttatcttcaaatgacgacaccacagttccagtctcaggcacat
+7196008/1
@@@DD?DDHFFHDGGEB?BCBDFH>EGHGHGGHE@FF?BGHEGCGGGGHH
@4148735/1
cttgtttataagtttagtatagcttattacaaaataaatcttatatttaa
+4148735/1
@@@F?BBDFGHGCEGGGFEGEEFIGHHDHIGIDHIGGIDGGIIIIGIIGI
@4148873/1
cttggttgaacggaactccaatcctttact
+4148873/1
@@CFFDDDFBDHDBHGI@FEGHBHIIHGG<
@2128190/1
cacctgtggccggcggcacgcagacgccttgatgacctccactttgatga
+2128190/1
C@CFFFFFHGHHGJJJIJGJGHIGIIFHHFDDFFEEEEEDDDDDDDCCCC
@4148940/1
gtcggtggcgcacagggcacgcttgcgcatgacatctatacatgccattg
+4148940/1
CCCFFFFFGHHHHJJJJJJJJJJIJJJJJJJJJJJJJJJJJJIJJJJJJJ
@3156648/1
gtggaactgcttcacctgtggccggcggcacgcagacgccttgatgacct
+3156648/1
CCCFFFFFHHHHHJJJJJJJJJJJJJJJJJJJJHHFFFDDDDDDDDEDDD
@2629984/1
ggctttggtggttctttggctgtctctggtggaggtttctcctgtgacgg
+2629984/1
CCCFFFFFFHHFHJJJJJJJJJJJJJJJJHHJJJJDGIJJJJJJJJJJJJ
@117199/1
ggttattgttatgtcgatgtcgaacccaaaaatgtaattaactttttttt
+117199/1
CCCFFFFFHHHHHJJJJJJJJJJJJJJJJJJJJJGIJJJIJJJJJJJJJJ
@7196490/1
gtgataaagataagtataggctcaaaacctaacgacatcaatcaccagct
+7196490/1
??@D=DFDHFHDDGEFHGJJJJIJIJICFGGGECHIJJIIDHGHIGGEGD
@4149332/1
cctacttaaagacatcatgataaaaatgtgtcattggagtcatattatgt
+4149332/1
CCCFFFFFHHHHHJJJJIJHJJJJJJJJGJIJJJJJJIJIJJJJJJJJJI
@3157008/1
gtgctgggcctcttgtatgcgaaggtgttgaggcgcttgtggtggtgcac
+3157008/1
CCCFFFFFHHHHHJIIJJJJJIJJJCHGHIIIJJJJJJJJJIJIIIHIJJ
@4651259/1
cacgaaccggagaagggaatgacaacgacaatcggacgcgttaacatacg
+4651259/1
@B@FFFFFHHFHHIIJIHHIJJJJJJJJJIIGJJJJJIHFFDDDDDDDDD
@117596/1
gacggcacctccgacactgaggtcacggtactcgcggtacatgttgtgta
+117596/1
CC@FFDFFHHHHHJJJJJJJICHGIIJJIGIIJJJIJAGIJFCCHHHFDF
@6169994/1
ccctgatagagacgatttcaccagtggtcttcttgaacttcttcaattga
+6169994/1
C@CFFFFFHHHHHJJJJJJJJJJJHHJIJIJJJJJJJJJJJJJJJJJJJI
@117764/1
tgacgggacagttgagcggcagccgcagggtacatatgtacgccggccgg
+117764/1
CCCFFFFFHHHHHJJJJJJJJJJJJJIFGHCHHIJJJJJJJJHHFDDDDD
@117950/1
cacgacgctcggacatttcaattttatttag
+117950/1
CCCFFFFFHHHHHJJJJJJJJJJJJJJJJJJ
@3157599/1
gtcgggcagttcgtcaacaagacattactagctgagaatatttttttccg
+3157599/1
@??D=D@8C<AAACDBEFFDGFFIEDDFFDGFDFFEGA@BDFFEDFFIEF
@3157831/1
gtcacacggtagcggaaggtgggttcgtgaatcatgccctcaatctgcac
+3157831/1
CCCFFFFFHFHHHJJIJJJFHIJIJJJJJJJJJJJJJJJJJJJJJJJJJJ
@4150255/1
gctgctaatatgtctcttaactcaggactagtgcctttggtcgtcctttt
+4150255/1
CCCFFFFFHHHHHIJJJJJJJJJJJJIJJJJIIJJJJJJJJJJJJJJJJJ
@3158082/1
tccacaaattccaacccttgcgtttcaaaacaattcattttaggttcaag
+3158082/1
CCCFFFFFHHHHHJJIJJJJJJJJJJJJJJJJJJJJJJJJJJJJHIJJJJ
@6669529/1
cgcttgggcagagggaatctgattgtgctgttgtggaactgcttcacctg
+6669529/1
CCCFFFFFHHHHHJJJIJJJJJJJIJJJJJJJJHHJJIJJJJJJJJJJJJ
@7197311/1
cgcaagaagtaccagaaacgggacttagccacaatctggtctggagagaa
+7197311/1
CCCFFFFFHHHHHJJJIIJJJJJJIJJJJJJJJJJJJJJJJJJJJJJJJJ
@1108887/1
cttggttgaacggaactccaatcctttactcgaatagtcttttctaactt
+1108887/1
CCCFFFFFHHHHHGJJJJJJJJJJJJJJJJJJIJJJJJJJJJJJJJJJJJ
@6669785/1
cggctaaaaaagcatgttctctcgcgccaatggcatgtatacatgcctac
+6669785/1
@@@DDFFFHHHHGJJJJGIGIGGHIJIJJJCBG>FHGBDGIIGGGEGDGD
@7197468/1
tcacggaacacaaatatcttcttcggcaatctgccttggttgcggtcttt
+7197468/1
CCCFFFFFHHHHGJJJJJJJJJJJJJJIJJIJJJJJJJJGHIIIJFHIJJ
@5680212/1
ggctgcagatgactgtgcatccttgctagtaagtcctgagccatagcaaa
+5680212/1
CCCFFFFFHHHHHJJJJIJJJJJJJJJJJJJJJIJJJJJJJJJJJJJJJJ
@3159146/1
agcaaatggaaaaaaaaattggtgaaaagaatcacaagtaagatactgca
+3159146/1
CCCFFFFFHHHHHJJJJIIJJJGHJJJJJJJJJJJJJJHIJJJJJJJJJJ
@119710/1
tggacaaggcactggcaacgaccaatcatggacttttcttcaatatccac
+119710/1
@@@DDDDDADDFFE;AEFH@FHGIIGIEIDDBFGHIIGIIHGIIIIIIIG
@3159331/1
agaggaagtaggtgctgggcctcttgtatgcgaaggtgttgaggcgcttg
+3159331/1
@CCFFFFFFHHHHIIJJJJJJJJJJJIIJJJJIIIJDGGHIJJJJJJJJI
@3635650/1
cttgaacttcttcaattgacgcaagaagtaccagaaacgggacttagcca
+3635650/1
CCCFFFFFHHHHHJJJJJIJJJJJJIJJGHJJJIJJJJJIJJJJJJJJJJ
@2128570/1
gtggtggtgcacgcgcttgggcagagggaatctgattgtgctgttgtgga
+2128570/1
BBBFDFDDHHHHHJJJJJJJJJJJJJJJJJJJJJJJJJIJJJJJJJIJJI
@5680987/1
caccgacgacgacactgtacagttagaaatgttacaacctctatactttg
+5680987/1
CCCFFFFFGHHHHJJJJJIJJJHIIJJJJGIIJJJJJJJIJJJJJJJJJJ
@3159525/1
gtatctgataccgacacatggtaggttccatggatttaggagcacgtgca
+3159525/1
B@@FFFFFHHHGHJJJJIJGGHHJJCGHHIJJJEHIJJIIJJJJJJFHIG
@2128699/1
ggcaggttgaactcacaccattcaatttaaaagaaactgggtgcgtgcag
+2128699/1
CCCFFFDEHHHHHJJJJJJJJJJJJJJJJJJJJIJJJJJJJGHIIHJJJJ
@3635857/1
gcctcttgtatgcgaaggtgttgaggcgcttgtggtggtgcacgcgcttg
+3635857/1
CCCFFFFFHHHHHJJHHJCGFHIJJJIJJJJJHIIHJJHHIJJJJJHFFD
@635188/1
ctcattttaacacatttcacattgaaaaataggtcaaaaccttcattatg
+635188/1
CCCFFFFFHGHHHIJJJJJJJJJIIJJJJJJJJIJIJJJJJJJJIJJJJI
@3159910/1
cttgcgtttcaaaacaattcattttaggttcaagttaaccgcaatgttgg
+3159910/1
:?@1B?=DDD??DGBGGEG9CF@HEF@B199CEG?FGDGDA::DGI@DAC
@120701/1
gtctggggaaaagatcctcatcttgtatagaggaggcttgggctcgctct
+120701/1
BBBFFFFFFHGFHJIJJJJJJJJJJJJJJJJJJJJIJJJEHIIIJGGHIE
@7704292/1
ggatggagtgagcacgggctctgtgcctggctcccatgtcacggtagcac
+7704292/1
CC@FFDFFDHBDFIIHIGHIIIIGGGGIIGHIIJJJJIIIJDHGBGHHJJ
@2129613/1
gcctcttgtatgcgaaggtgttgaggcgcttgtggtggtgcacgcgcttg
+2129613/1
CCCFFFFFHHHHHJJJJJHGHHJIJJJJJJJJIJIHIIIIJJJJJJHFFD
@121020/1
cttcaattgacgcaagaagtaccagaaacgggacttagccacaatctggt
+121020/1
CCCFFFFFHHHHHJJJJJJHIJJJJJJJJJJJJJJJJJJJJJJJJJJJJH
@5167445/1
cctttatacatttcggcatggcgatcatgtcgatggcttggtttattccc
+5167445/1
@CCFFFFFHHHHHJJJJJIJJJJIJJJJJIIJHIJJJJJJJGIIJJJJJJ
@2129774/1
cacctttagaagtatgtttttagctgtcatctggttcatacgccgcgcgg
+2129774/1
C@BFFFFFHHHHHIIJIJJJJJIJJJJJJJJJJJHIIJJJJHIJJJJJJJ
@121138/1
cccgtttagcagcttcatccagaggcaagcgctccaagttgcttggaggc
+121138/1
@@CFDFFFHGHHHJIJJJJJJJJGIJJIJJJJJJIJJIHGIJJIJJGGGH
@3160752/1
ctttgtgcgccacatcaatgttgataaaggctttattggtaaatatggcg
+3160752/1
CCCFFFFFHHHHHJJJJIJJJJJJJJJJJJJJJJJJJJJJJJJJJJJJJJ
@4153070/1
gtagcactgagtgacggcacctccgacactgaggtcacggtactcgcggt
+4153070/1
@BBFFFFFHHHDFIJJJJJJJIJJJJJJJJJJJJFHIJJJCFHIJJJHF=
@5682317/1
ggttattgttatgtcgatgtcgaacccaaaaatgtaattaactttttttt
+5682317/1
@?@DDDDDFHH?DHGGIIG@EBA?EFBB:3::C?:CB@B9::BFHIIA;B
@636275/1
cgctaatctcagaaacggctgatccgagttggatgcggttttcacgaata
+636275/1
CCCFFFFFHHHHHIJJJJJJJIJJJJFHDHIIGIJJIIHGIJJIJJHIJI
@2631470/1
gcttggtacaaagcaaaggtcgggcagttcgtcaacaagacattactagc
+2631470/1
CCCFFFEFHHHHHJJJJJJFHIJJJJJIJJJIJJJJJJJJJJJJJJJIJJ
@5682363/1
ctatctttcaagtcggcataacgggccgcgactccgccctcttcctcggg
+5682363/1
CCCFDFFFHHHHHGGIGJJJJEGIIEHIEGGHGHGHHHFFDEEEEEDDDD
@7704845/1
taggtgctgggcctcttgtatgcgaaggtgttgaggcgcttgtggtggtg
+7704845/1
BCCFDFFFHHHHHJJJJJJJJJJJIIIJFGGHIJJJJJJJIJIJJJJJII
@4153329/1
ctccacatccaacaaggtcacagtcgatagattacggtctatgtctatcg
+4153329/1
CCCFFFFFHHHHHIJIJ<FHIJIJJJJJJJIIIJIIJGIEHIJIIJJJJJ
@2130186/1
gttcaagttaaccgcaatgttggagcttggtacaaagcaaaggtcgggca
+2130186/1
CCCFFFFFHHHHHJJJIIJJJJJJJJJJJJHIJJJJJJJJJJJHIJJJJI
@3637234/1
gccttagctgcggaatgcttagcttccttcttagagcgtcccgt
+3637234/1
@@@DA:BBAADF6<@AGBCAHA>FE?GAC>@B?DBBG>?B:@<0
@3637237/1
gttctctcgcgccaatggcatgtatacatgcctactagtgatgtagtgta
+3637237/1
CCCFFFFFHHHHHJJJJJJJJJJJJJJJJJJJJJJJJJHIIJIIIJIIII
@2631693/1
gtcgaacccaaaaatgtaattaactttttttttgtctgtttgtctgtttg
+2631693/1
CCCFFFFFHHHFFIJICFGIJIJJHIJJJJJJIIFFHIIJIHHHIIIJJH
@3161389/1
tgttgaggcgcttgtggtggtgcacgcgcttgggcagagggaatctgatt
+3161389/1
BCCFFFFFHHHHHJJJJDHIHHIJJJJJJJJJJJJJJJJJHHHHFFFFFF
@7705211/1
ggtgcctagaggcacgggagtccatccacggctttttccagatccactct
+7705211/1
CCCFFFFFHHHHHJJJJJIJIHIJJJJJJJJIJJJJJJJJJJJJJJJJJJ
@636839/1
ccgggatcaacattgcgtgctgaacaacatcacacataagaccagtagta
+636839/1
BBCFFFFFHHHHHJJJJIJJJJJJJJJJJJJJJJJJJJJJJJJJJHIJHJ
@3161541/1
gggctctcaggcaggcaagatgggcatagtaggtaggcgtagggtaagac
+3161541/1
CCCFFFFFHHHHHJJJJJJJJJJJJJJJJIJJJHIJJJJHJJJJHIJJJJ
@7198200/1
cttgattttataatttagagacacgtgtacatttcgagagaacaaattac
+7198200/1
BCCFFFFFHHHHHJJJJJJJIJJJJGJIHJJJJJJJJJJJJJJJJJJJJI
@6670799/1
tgccacgacgctcggacatttcaattttatttagttggtcttggttgaac
+6670799/1
CCCFFFFFHHHHHJJFIJJJJHIJJJIIEIGJIJJJJJHIIJJJJJJIII
@3161973/1
ccgtttagcagcttcatccagaggcaagcgctccaagttgcttggaggct
+3161973/1
CCCFFFFFHHHHHJJJJJJJJJIGIIJJJJJJJJJJJIJJJJJJJJJJJJ
@1110202/1
actctgcaatcctgcctcacatgattcatccacaaattccaacccttgcg
+1110202/1
CCCFFFFFHHHHHJJJJJJJJJJJJJJJJJJJJJJJJJJJJJJJJJJJJJ
@7198676/1
gtcggatccaatataaaacattccaaaatcaacaactactaataaattaa
+7198676/1
CCCFFFFFHHHHHJJJIJJJJJJJJJIJJJJJJIJJJJJJJJJJJJJJJJ
@4154993/1
tctgtatttcctcttcatggtgccacagtgagtgatttcaattttgagac
+4154993/1
BCCFDDEFHHHHHJJJIJJGIHIJJJJJHHJJFHHIJIJJJJJJJJJIJJ
@2632164/1
catgattcatccacaaattccaacccttgcgtttcaaaacaattcatttt
+2632164/1
CCCFFFFFGHHHHJJJJJJGHJIJJJJJIIHHIIJJIJJJJJJJJJJJJI
@4155188/1
ctttaatttgacataacttttttatttatgaaccgattgacatgaaacaa
+4155188/1
@C@FFFFFHHHHGJJJFHIJJJIGIJJJJJIIIJJHIJJIGGHIIIIJJJ
@3637508/1
ctccagtttcttcatctcagtatgtatgtgtcggtccccagctccgaagt
+3637508/1
CCCFFFFFHHHHHJJJJJIJIIJJJJJJJJJJJJIJJJJJJJJJJJJJJI
@123688/1
aggtgctgggcctcttgtatgcgaaggtgttgaggcgcttgtggtggtgc
+123688/1
?BBDDFFFHHHHHJJJJHIJJJJHHHIEGIHJGHJJJJJJJIJIIJIIJH
@123782/1
gcccagtcaacggatggccaaataggaaacactacgctttacacgcatga
+123782/1
CCCFFFFFHHHHHIJJJJJJJJJJJJJJJJJJJJJJJJJJIJJJJJJJJI
@3163540/1
gtcttttctaacttgaacagtgcgatgttttacaagggcaggttgaactc
+3163540/1
CCCFFFFFHHHHHJJJJJJJIIJJJJJHIJJJJJJJJJIIJJIIJJJJJJ
@123972/1
tttgattctgtccacaaacttttgccaagtataatggtccattctatgca
+123972/1
CCCFFFFFHHHHHJJJJIJJJJJJJJJJJIJIIJJJJHIJJJJJJJJJJJ
@5682712/1
tgagtgacggcacctccgacactgaggtcacggtactcgcggtacatgtt
+5682712/1
@@@DBB;DFF6FH@EFDDHHIIGIIIC9BFFH<78AF@FHGGHBDEEDEE
@1611502/1
cactgagtgacggcacctccgacactgaggtcacggtactcgcggtacat
+1611502/1
CCCFFFFDFHHHGJIJJIIIIJIGGJIIIIJGIIIJFHIJIJJIHHFFFE
@5682805/1
gtgacttgtagtcaaggtggagattttactatctttcaagtcggcataac
+5682805/1
@@@DDDDDHFHHHIIII<CDF=CGHIIIIIIIIIIIGIIIIIIIIIIGIH
@3163758/1
cctgatagagacgatttcaccagtggtcttcttgaacttcttcaattgac
+3163758/1
CCCFFFFFHHHHHIJJJJJJJJJJJJJJJJJJJJJJJJJJJJJIJJJJJJ
@124199/1
caaggggatctgagaatggtttagaatcacaattttgtccgctggacaat
+124199/1
@@@DBDD<CFHHCGEHGHHEHGAEHD?FDFGCEGHGHIIIGGIII>F<FB
@3638131/1
ctggagagaagatcctcatcttgtatagaggaggcttgggctcgctctcc
+3638131/1
CCCFFFFFHHHHHJJJJJJJJJJJJJJJJJJJJJJJJJJJJJJJJJJJJJ
@124376/1
actaattctatgcaaagtatagcttgtatttgttatgtaaccactccata
+124376/1
BCCFFFFFHHHHGIJJJGJIJJJJJJIJJJJIIJJJJJJJIJIIJJJJJJ
@124535/1
gaggatgcactacatttccgtccatcattttgtcaacgaactcttctgaa
+124535/1
CC@FFFFFFHHHHJJGIJJJFFHJJJJIIIJJFHIJJIIIJIJJGIJJGG
@5683310/1
cgacactgtacagttagaaatgttacaacctctatactttgcattaaaat
+5683310/1
?@@FFDFDHHFHHBEFEGFHAHHHEEE4CC9C@GHHG@HBG@HIIEA@B<
@4156630/1
cgcgtatagacattttgctaccaaaacccacttatatacgacaacttaac
+4156630/1
@BCFFFFFHHHHHJJJJJJJJJJJJJJJJJJJJJJJJJJJJJJJJJJJJJ
@3164289/1
cgcaagaagtaccagaaacgggacttagccacaatctggtctggagagaa
+3164289/1
CCCFFFFFHFHHHJJJJJJJJJJJJJJJJJJJJJJJJJJHHJJJJJJJJJ
@4156709/1
gcaaagataagatgaagaagaggagcaaatggaaaaaaaaattggtgaaa
+4156709/1
CCCFFFFFHHHHHJJJJJIJIJJIJJJJJJJJJJJJJJJJJJJJJFHIJJ
@1612033/1
atcactatacctcccggcagtaccaccggctgtctccgatgtaggtctct
+1612033/1
@BCFFFFFHHHHHJJJJJJJIIIJJJJJJJJJJJJJJJGIJIJJJIJIIJ
@1612050/1
ctatactttgcattaaaataatgcccattttcacaggcaagggatcctaa
+1612050/1
CCCFFFFFHHHHHJJJJJJJJJJJJJJJJJJJJJJJJJJJJJJJJJJJJJ
@4653898/1
ggagcttggtacaaagcaaaggtcgggcagttcgtcaacaagacattact
+4653898/1
BBCFFFFFHFHHHJJJJJJJJJFHHJJJIJHIJJGHIJJJJJJJJJIIJH
@2131150/1
gcgatggacggcttcttgttgtcgcccgccggcgggtgcgtcacgtccac
+2131150/1
CCCFFFFFHHHHHJJJJJJJJIJJJJJJJJJJJJDD7@B6BB9BBBBDBC
@125249/1
ataaagataagtataggctcaaaacctaacgacatcaatcaccagcttaa
+125249/1
<B@DFFFFGHHHHIJJJJJJJJIJJIJIJJIGGIJJJJJJJJJJJJJJJJ
@7198819/1
gcacagacacaggtgtcttcaacggaagagattccatttcccgtttagca
+7198819/1
CCCFFFFFHFDHDFEGGIAHBADFG<CCECGIIIGHGIGIIFGGGAHD>B
@5168613/1
ctgagccatagcaaacagccactggcaatgtggatagctggacaaggcac
+5168613/1
CCCFFFFFHHHHHJJJJJJJJJJJJJJJJJHJJJJJJJJJJJJJJJJJJJ
@1112348/1
ccactcttgctccatggtccaggagcagcagcgtgcgcaggttcaggcat
+1112348/1
CCCFFFFFHHHHHJJJJHJJJJJIJJJJJJJJJHIJJJJJJHIJJJJJJJ
@637939/1
agcatacataataaaattagaggaagtaggtgctgggcctcttgtatgcg
+637939/1
1=@DFFFFHGGHHJJJJJJJIIJGIJJJJJHHIJGIJIJJJJJJIIJJJJ
@2131763/1
ggaactgcttcacctgtggccggcggcacgcagacgccttgatgacctcc
+2131763/1
CCCFFFFFHHHHHJJJJJJJIJJJJIJJJJJJHHFFFDEDDDDDEDDDDD
@7198970/1
ggctatgccatttatcctcgcacgttggcagtaatagtacaagtgaaaag
+7198970/1
CCCFFFFFHHHHHJJJJJJJJJJJJJJJJJJIJJJJJJJJJJJIJJJJJJ
@5168791/1
attttgtttttctctgtgatctgtttcttggcatctatagatgtcggtgg
+5168791/1
CCCFFFFFHHHHHJJJHJIJJJJIJJJJJGJJJJJJIJJJJJIJJJJGHJ
@125963/1
ctctatactttgcattaaaataatgcccattttcacaggcaagggatcct
+125963/1
CCCFFFFFHHHHHJJJJJIJJJJJJJJJJJJJJJJJIJIJJJJJJJJJJJ
@7199339/1
cactaattctatgcaaagtatagcttgtatttgttatgtaaccactccat
+7199339/1
CCCFFFFFHHHHGIIJJJIEHJJJJJJGJIJJJJIJJJJIJJJJJJJJIJ
@7199768/1
ctttactcgaatagtcttttctaacttgaacagtgcgatgttttacaagg
+7199768/1
CCCFFFFFHHHHHIIJIJJJJIJJIJIJJGIJJCGIIJJJJJJJJJJJJJ
@4158985/1
gtttgtttcatgtcaatcggttcataaataaaaaagttatgtcaaattaa
+4158985/1
@@@DFFFFFHFHHEEHHH@AHGIIJIHIGIIJCHDHGHIIEHIJIIGJJI
@7706707/1
acattgaaaataaaaataaaaaaatagcaggggttattgttatgtcgatg
+7706707/1
CCCFFFFFHHHHHJJJJJJJJJJJJJJJJJJJJHIJJJJJJJJJIJJJJJ
@127659/1
cccggcaccactcccgggtgaggatgcactacatttccgtccatcatttt
+127659/1
CCCFFFFFHHHHHJJJJJHIJJJJJJJJJJJJJIJJJJJJJJJJJJJJJJ
@7200320/1
gcctgacatacaaggcaaagcaccgacgacgacactgtacagttagaaat
+7200320/1
CCCFFFFFHHHHHJJJJJJJJJJJJJJJIJJJJJJJJJJJJJJJJJHHHH
@6173346/1
gttctattcaagttatgtaagtattaaattcgtaccgctttttatgtgtc
+6173346/1
CCCFFFFFHHHHHJJJJJJJJJIJJJJJJJJJJJJJJJJJJJJJJJJJJJ
@3167327/1
agtggttccttttagtaaaaaattctaatattataacattccctgtacgt
+3167327/1
?BBFFFFFHHHHHJJHIIJJIJJJJJJJJJJJJJJJJJJJJJJJJJIIIG
@4159718/1
tggagattttactatctttcaagtcggcataacgggccgcgactccgccc
+4159718/1
@CCFFBFDFGHFHJJJJJJJJJJJGGIIIJJJIJJIIJJJJGHEDFFDDD
@127860/1
tgtagctttaaggggatctgctgtctgtggagctgatgcttgctgggcct
+127860/1
CCBFFFFFHHHHHJJIJJJJJJJHIJJIJJJJJJJJJJJJJJJJJJJJJJ
@3167428/1
ctgatagagacgatttcaccagtggtcttcttgaacttcttcaattgacg
+3167428/1
BBCFFFFFHHHHHJJJJJJJIJJJJHIJJJJJJJJJJJJJJJJJJJJJJJ
@3167488/1
agctcatcgactgtggcaatctttgcatggaatgttatctccaactcgcg
+3167488/1
@B@FFFFFHHHHHIJJJJJJJJJJJJJJJJJJJJJJJJJJJJJJJJJJJJ
@127930/1
cgaaggtgttgaggcgcttgtggtggtgcacgcgcttgggcagagggaat
+127930/1
BC@DFFBDHHHHHJIJJJJJJJJGIHFHHIJJJJJJJJJJJHHHFFFDEE
@1612572/1
tatcgatgaagttttggaatccctatttttttcgtaggtatttgcggtga
+1612572/1
CCCFFFFFHDHDHIJIJFHIJJIGCHIJJJJJIIIIIIGHIJIJJJJ@GF
@6173559/1
cctggctcccatgtcacggtagcactgagtgacggcacctccgacactga
+6173559/1
CCCFFFFFHHHHHJIJJJJFHIJJIJIJJGIJJJJFIIJIIJJIJIJJJH
@128176/1
atacttacttgtgtgataccacaataatttagatcattacaaaatatgaa
+128176/1
CCCFFFFFHHHHHJJJJJJJJJJJJJJJJJJJJJJJJJIJJJJJJJJJJJ
@1612685/1
gaggaagtaggtgctgggcctcttgtatgcgaaggtgttgaggcgcttgt
+1612685/1
B@BFFFFDHHHHHIJJJJJJJJJJJIJJJJJGHIJGHHIJJJJJJJIJJG
@3639110/1
cgttgacttgctgttagctcattttaacacatttcacattgaaaaatagg
+3639110/1
CCCFFFFFHHHHHJJJJJJJIJJJJJJJJJJJJJJJJJJJJJJJJJJJJJ
@2634615/1
ctcagatgcaatttcttgcaagaattgcacaaagttgaag
+2634615/1
;?<DDDDAFA8?C9?<AF<GHHIG>FH9EDHE;E9:9?4D
@3639285/1
cgaaaccaatttagaatatacgaaacagcaggaccactacagacaaataa
+3639285/1
CCCFFFFFHHHHHJJJJJJJJJJJJJJJJJJJJJJJJJJJJJJJJJJJJJ
@2634719/1
caatggatagatgtcatgcgcaagcgtgccctgtgcgccaccgacatcta
+2634719/1
B@CFFFFFHHGHGJJIHJJJIJJJJJIJJJJJJJJIJJJJJJJJJJJJJI
@4160591/1
ctgagtgacggcacctccgacactgaggtcacggtactcgcggtacatgt
+4160591/1
CCCFFFFFHHHHHJJJJJJJJJJJJJJJHIJJJJIJJJJJJJHHHFFFFD
@6673652/1
cagtggtcttcttgaacttcttcaattgacgcaagaagtaccagaaacgg
+6673652/1
CCCFFFFFHHHHHJJJJJJJJJJJJJJJJJJJJJJJJJIIJJJJJJJJJJ
@2634835/1
tctgtaccaaatttcaaccaaatccgtcaaatagttgcggagattaatgg
+2634835/1
CCCFFFFFHHHHHJJJJJJJJJJJJJJJJJJJJJIJJJJJHIHIJJJJJJ
@3168701/1
atgcgaaggtgttgaggcgcttgtggtggtgcacgcgcttgggcagaggg
+3168701/1
=BBFFFFFHCFFHJJJJJJJJJJHIJHIJIJJJJJJJJJHHHFFFFDDDD
@4161256/1
tggcgtcgcttgcggtatcggcgtcgcttgcggtaccggcgtcggttgcg
+4161256/1
CCCFFFFFHHHHHJJHIJJJJJJIJJJJJJJJHHFFFDDDDDDDDDDDDD
@6174487/1
gttctcagcatggtaagaaggtggcggccagaatctagacatgcacagct
+6174487/1
CCCFFFFFHHHHHGHJJJJJJIIJJJJJJJJJJJJJJJJJJJJJJJJJJJ
@5685566/1
attttaagatgaaatgttaccccaaaagctgcgctattcatttgcgcagg
+5685566/1
BCCFFFFFHHHGHJJJJJJJJJJJJJJJJJJJIJIJJJJJJJJJJJIJIJ
@129536/1
agaggaagtaggtgctgggcctcttgtatgcgaaggtgttgaggcgcttg
+129536/1
;B@DFFFFHHFHFHIJIGIIIJJJJJIIJJJIHHIJ?FFHIIJJIJIIJG
@4161460/1
ggagagaagatcctcatcttgtatagaggaggcttgggctcgctctccga
+4161460/1
CCCFFFFFHHHHHJJJJJJJJGIJJJJJJJJJJIIGIJIIJIIJJIJJJG
@3639992/1
cttgggcctgttttggtagcggcggcgcggtccgtgaggagcatgctcgc
+3639992/1
CCCFFFFFHHHDHJIJGHIIIGGHIBEECD>@BB?@@<AC@?ACC@CC@8
@4161476/1
ctgggctgcagatgactgtgcatccttgctagtaagtcctgagccatagc
+4161476/1
CCCFFFFFHHHHHJJJJJJJJJJJJJJJJJJJJJJJIJJJJJJJJJJJJJ
@4654782/1
aaacagacaaacagacaaacagacaaacagacaaacagacaaacagacaa
+4654782/1
CCCFFFFFHGHHHJEHEEHIIIGFFHJJIJJJJIIJJGGGIIJIJHEFGG
@3169417/1
agtggtcttcttgaacttcttcaattgacgcaagaagtaccagaaacggg
+3169417/1
8=:DDDFFHHHHHIJJJJJJJJJIIJJJJJJJIIJJJGHGIJJJJJJJJJ
@2132929/1
tgtggattttaatgttattattacagcatacataataaaattagagg
+2132929/1
???D<3=DDA?:A@<A<EC?AA3ACFFEDBEDB@AEDE?<EEII>BC
@5169895/1
ggcataatgccatattcaaatgggaagtggtgataaagataagtataggc
+5169895/1
CCCFFFFFHHHHHIJJJJJJJJJJJJJGJJHHJJJJJJJJJJJHIJJJJJ
@3169516/1
ctgcagatgactgtgcatccttgctagtaagtcctgagccatagcaaaca
+3169516/1
CCCFFFFFHHHHHGJJJJJJJJJJJJJJIJJIJJJJJJJJJJJJJJJJJJ
@639589/1
gtcgaacattctatgcttataccattaatctccgcaactatttgacggat
+639589/1
@@@DDBBAFDHHAHIGHHHHFGGEHD@HFEFEEEDDA?GFAF99?DFHDA
@3169796/1
gtgcgatgttttacaagggcaggttgaactcacaccattcaatttaaaag
+3169796/1
CBCFFFFFHHHHHJJJJJJJJJJHIJJJJJJJJJJJJJJJJJJJJJJJJJ
@1113879/1
ctatctttcaagtcggcataacgggccgcgactccgccctcttcctcggg
+1113879/1
@C@DFDBDFHFFACEHGIGFGIJIIIIGIGIJGHJGHEF>AECCECAD@D
@3640818/1
ccctggcgtaaaataacgtcaatacactggatctcctcagtaggatggca
+3640818/1
CCCFFFFFHGHHHJJJJJHIJJJJJJJJJJJJJJJJJJJJIJJJJJJJJJ
@3640827/1
tgcaaacatgccagttataaagcatagcccgaagtgctattggcacacag
+3640827/1
CCCFFFFFHHHHHJJJJJJJJJJJJJJJJJJJIJHJJJJJJJJJJJJJJJ
@3640837/1
gttccagttctcgattatcgaatttttcgccatgagtaagcgatcgggct
+3640837/1
CBCFFFFFHHHHHJJJJJJJJJJJJJJJJJJJJJJJHHIJJJJJJJJJJJ
@5170662/1
agagggaatctgattgtgctgttgtggaactgcttcacatgtggccggcg
+5170662/1
CCCFFFFFHHHHHJJJJJJJJIIJIJJJJJJJJJJJJJJJJJIJJJJJJJ
@3170443/1
cgactggattgattttgatgatttttttgtgtgtgttcaaggggatctga
+3170443/1
CCCFFFFEHHHFHJJJJJJJJJJJJJJJJIIHIHIHIJJJJJJJJJJJJI
@4162719/1
ctgtacagttagaaatgttacaacctctatactttgcattaaaataatgc
+4162719/1
BCCFFFFFHHHHHJJJJJJJJJIJJJJJJJJJJJJJJJJJJJJJJJJJJJ
@130965/1
gccagatgccaaagttcttgatcttcactgggctcttctctgggatttcc
+130965/1
?@@FFEFFHHAHGGGHGGIIFIHIIIIIIGHH?FHIIIIIIGIIIGIIII
@2635059/1
caccttccatgcaaaatcttatcatgcaaattgttacatttatattaact
+2635059/1
CCCFFFFFHHHHHJJJJJJJJJJJJJJJJJJJJJJJJJJJJJJJJJJJJJ
@130969/1
cttggttgaacggaactccaatcctttactcgaatagtcttttctaactt
+130969/1
CCCFFFFFHHHHHJIIJJGIJJJJJIJIJJJJJJJJJJJJJJJJJJJJJJ
@131250/1
cttctctttgcagcttttgacagagcgggagccgtacagacggagtagcg
+131250/1
CCCFFFFFGHFFHIIIJJJGHIJIJIJJJGIGHJGIIGIHIIJGIHHIHG
@4163093/1
ctctcaggcaggcaagatgggcgtagtaggtaggcgtagggtaagacacg
+4163093/1
=?@DFFFAHHHF@EGGEGHGEHG:E@:DGE?FFGIIGHIGIIIIIIIIII
@131298/1
ggatctgagaatggtttacattcacaattttgtccgctggacaatgtttt
+131298/1
CCCFFFFFHHHHHJGIJJJJJJJJJJJJJJJJIJJJJJJIJJIJJJHIJJ
@4163158/1
ctcagatgcaatttcttgcaagaattgcacaaagttgaagtccttgttgt
+4163158/1
CCCFFFFFHHHHHJJJJIJJJJJJJJIJJJJJJJIIIJJJIJJJJJIIJI
@6175147/1
gttggttatcaagtggcttggtaggatccaagttgaaatctttgaccatg
+6175147/1
@@@FFDFFHHGHHFHIIIIGIBEBEFIIIGIIFFFEGGDAFHIDGGIICH
@1114120/1
gcccatcaatttatcttcaaatgacgacaccacagttccagtctcaggca
+1114120/1
CCCFFFFFHHHHHJJJJIJJJJJJJJJJJJJJJJJHIJJJJHIJJJJJJI
@4163706/1
gcaagtagttcttgaagcacagacacaggtgtcttcaacggaagagattc
+4163706/1
CCCFFFFFHHHHHJJJJJJJJJJJJJJJJCGHIJJJJJJJJJJJJJIIIJ
@2133850/1
gcaacatcttctttggtttgtcaggcgtaatgctaacgtcatagcgataa
+2133850/1
CCCFFFFFHHHHHJJJGHJJIJJJJJJHJJJJJJJJJJJJJJJJJJJJIJ
@3171652/1
aaattagaggaagtaggtgctgggcctcttgtatgcgaaggtgttgaggc
+3171652/1
18?DDDEFFAHHGIGHDAEEHEFGEGIHIGHGHIIIIEDDDGHIIGIIHF
@4163916/1
taccaatcggtaaaggatctcttgtatacaaattatttctaccatcaaat
+4163916/1
CCCFFFFFHHHHHJIJJJJJJJJJIIJJJJJJJIJIJJJJJJJJJJJIJG
@2134060/1
tgtcactaacattttctttttctagtttcaaatgacgataaaatatccac
+2134060/1
CCCFFFFFHHHHHJJJJJJJJJJJJJIJJJJJJJJJJIJJJJIJJJJJJJ
@4655956/1
catcgccagtggttgctgtaccagtgctactgtcctggctgttctcgcag
+4655956/1
CCCFFFFFGHGHFGIIIJJJECHIFHIEHGEIGGHIJJIIIDDFHGHIIJ
@1114546/1
gcctccgattgagtttgtgatggtgcctctgtaggagtttcgggctcggg
+1114546/1
C@CFFFFDHHHFHGHIJIJIJJJHHJJJJJJIJJJIJHIIJJJJJJIIJJ
@5172008/1
cctcgcacgttggcagtaatagtacaagtgaaaagtcacttgccgatggt
+5172008/1
CCCFFFFFHHHHHJIJIJIJJJIJJJJJHIJJJJJDHIIJJJJJJIJJJB
@4164882/1
cagcgactgtcacacggtagcggaaggtgggttcgtgaatcatgccctca
+4164882/1
CCCDDDFFHFHHHJJJJIJJJJIIJJJDHIJGGHIIGIJIGIJBHHHHGF
@2134533/1
tggagagaagatcctcatcttgtatagaggaggcttgggctcgctctccg
+2134533/1
CCCFFFFFHHHHHJJJJJJJJJIJJJJJJJJJIJJJGHIIIJJJIIJJJI
@5686705/1
gttcacattgacaaacttaggtttgcttacagccattcccaactgtcctc
+5686705/1
C@CFFFFFHHGHFIJJIGJJJHIJIJJJIGGHJJJJIJJJJEIIHHIJJJ
@5686895/1
gcccagacctagcccaaattcttcttcttcagccggctttggtggttctt
+5686895/1
CCCFFFFFHHHHHJJJJJJJJJJJJJJJEHJJJJJJJJJJJJHIJIJJJJ
@5687096/1
gtgtgttcaaggggatctgagaatggtttagattcacaattttgtccgct
+5687096/1
B@BDDFFFHGHHHJGIIJJJJJIJJJHIJJJHJJJJJJIIJJJJIIJJJJ
@5172650/1
gttcaaataacttattaaaattaatatgcgtgatgaggttcaccaagcta
+5172650/1
CBCFFFFFHHHHHJJJJJJJJJIIIJJJJJHIIIJJJJJJJJJJJJJJJJ
@2635707/1
ggcctgttttggtagcggcggcgcggtccgtgaggagcatgctcgccatc
+2635707/1
CCCFFFFFHHHHHJJJJJIJJJIHFDABDDBDDDDCDBBDDCDCDDDDDD
@5687408/1
ctctatactttgcattaaaataatgcccattttcacaggcaagggatcct
+5687408/1
CCCFFFFFHHHHHJJJJJJJJJJJJJJJJJJJJJJJJJJJJJJJIJJJJJ
@2135045/1
gccacatcaatgttgataaaggctttattggtaaatatggcggattggaa
+2135045/1
CCCFFFFFHHHHHJJJJJIJJJJJJJJJJJIJJJ<HIIIIJJJDHIGGCH
@3173627/1
ctgtttgtctgttcgtctgtgcgcgctaatctcagaaacggctgatccga
+3173627/1
@BCFFFFFHHHHHJJIJJJIJJJJJJJJJJJJJJJJJJJJJJJJJJJJJG
@5687607/1
ggggcagtgctggggactccgggcgcagcaccagtcgtgctcgcagccgc
+5687607/1
CCCFFFFFHFHHHJJJIJJJJIGHJGIIJJJJJJIIJHJJJHHFFFDDDD
@3173766/1
ccctgcaaagttaaccatcttgtattcaaaagaaaacctagaatcactgg
+3173766/1
CCCFFFFFHHHHHJJJJJJJJJIJJJJJJJJJJJJJJJJJJJJJJJJJJJ
@6674618/1
gtgcattgtaaaattctagacacacatgccacatattcaggcattatgta
+6674618/1
BBBFFFFFHHGFHIJIIJJJGIJJJIJJJJJJJJHIJJJJJJJJJIJJII
@7201589/1
ggcacctccgacactgaggtcacggtactcgcggtacatgttgtgtacac
+7201589/1
CC@FFDFFFH?DHGIIGGE9CEHGIHBGIGGIIIEGEF;FGGHGEHEE77
@132014/1
ctgttgtggaactgcttcacctgtggccggcggcacgcagacgccttgat
+132014/1
CCCFFFFFHHHHHJJJJJJJJJJJJJJJJJJJJJJHHFFFDEDDDDDDDD
@132148/1
cctttgcagctccagcatgatcctgtcagtgtagccttggagaccatctt
+132148/1
CCCFFFFFHHHHHJJJJJJJJJJJJJJJJIJJJJJJJJJJJJJJJJJJJJ
@4166944/1
ggcgttcatgcggcaaacgcctattaacattatcatcgttctcagcatgg
+4166944/1
CCCFFFFFHHHHHJJJJJJJJJJJJIJJJJJJJJJJJIHJJJJJJJJJJJ
@7202023/1
ccctgacatcacttgcattttcgattttatttcgttctataacaacgatc
+7202023/1
CCCFFBBDFHHHHJJJGIJJJJJIJJJJJJJJJJIIJJJJJJJJIJIJJJ
@1115359/1
agttataaagcatagcccgaagtgctattggcacacaggcataatgccat
+1115359/1
@CCFFFFDHHHHHJJJJJJJJJIIJJJJJJJJJJJJJJJJJJJJJJJJJJ
@4167220/1
tctgtgcctggctcccatgtcacggtagcactgagtgacggcacctccga
+4167220/1
CCCFFFFFHHHHHJJJJJJJJJJJJHIJJJJJJJJFHIJJJJJJJJJJJH
@4167369/1
ctcctttcttttgcgagctgctgccgaaagattagaatcgtcttctactt
+4167369/1
@@@FFDFFHHHFHJGGEHIGGGIJJJEHGGIGHIJIJJJJIJJJIJJIJJ
@6675769/1
ccgacgacgacactgtacagttagaaatgttacaacctctatactttgca
+6675769/1
==?DDDADA8<DFFEFEFEF?FF@BFDFEDFFGFFDEEFIFIEEFAFC@F
@4167899/1
gttagaaatattacaacctctatactttgcattaaaataatgcccatttt
+4167899/1
CCCFFFFFHHHHHJJJJJJJJJJJJJJJJJJJJJJIJJJJJJJJJJJJJJ
@133196/1
ctgtggccggcggcacgcagacgccttgatgacctccactttgatgatct
+133196/1
@@<ADDD?AFHFDBEDABEHGIGEHHHE>B7;@3>3=;>CCCAC@CCCAD
@6675884/1
gttcgacatcgacataacaataacccctgctatttttttt
+6675884/1
CCCFFFFFGHHHHJJJJJJJJJJJJJJJJJJJJJJJJJJ@
@4657993/1
ttctcagcttccctgcaaagttaaccatcttgtattcaaaagaaaaccta
+4657993/1
BBBFFFFFHHHHHJJJJJJJJIJIJJJJJJJJHHJJJJJJIJJJJJJJJJ
@4168311/1
gtcgcaagatagtgagacattcactttttagtcataatcttcagatactc
+4168311/1
CBCFFFFFGHGHFIIJIJJJJJJJJJJJJJJJJIIJJJJJJJJJJJJJJJ
@4658091/1
ctgtcatctggttcatacggcgcgcggtcgcctccttgatgcattgcgtc
+4658091/1
BCCFFFFFHHHFHJJJJJJJJJIIJJJHIJJJJJHHHHHHFFFFFFEDDD
@1116463/1
cacgattatgaagacgaagcggacgtcacggtaagcattcatcagaatgc
+1116463/1
CCCFFFFFHHHHHJJJJJJJJJJJJHIJJJJIJJJJJJJJJJJJJJJJHH
@1116466/1
gccagatgccaaagttcttgatcttcactgggctcttctctgggatttcc
+1116466/1
CCCFFFFFHHHHHJIJJJJJJJJJJJJJJJIJJJJJJJJJJJJJJJJJJJ
@6177112/1
tccactcttgctccatggtccaggagcagcagcgtgcgcaggttcaggca
+6177112/1
CCCFFFFFHHHHHJJJJJIJJJJJJJJJJJJJJJHHJJJJJJGGIJJJJJ
@1116711/1
ctccggaactactgattccaatttaactattctttttgtgttgggtaatc
+1116711/1
CCCFFFFFHHHHHJIIJIJJIJGIJJJJJJJJJJJJJJJJHIJJJDFHJJ
@4168803/1
cgggacttagccacaatctggtctggggaaaagatcctcatcttgtatag
+4168803/1
CCCFFFFFHHHHHJJJJJJJJHHJJJJJJJJJJJJJJJJJJJJJJIJJJJ
@7203492/1
cttggcatctatagatgtcggtggcgcacagggcacgcttgcgcatgaca
+7203492/1
CCCFFFFFHHHHGJIJJIJJJGIJJJJJJJJIJJJJJJJJJJIJJJJIHH
@6677091/1
ggcctcttgtatgcgaaggtgttgaggcgcttgtggtggtgcacgcgctt
+6677091/1
@@@DDEFDFHHHHGIJGHIHHHGGGGGIIJJJIFEAHFGFBHGIIIHHFD
@7204028/1
gtgaagtcttcaagtttggtgtcttctttcattacaatgtcacattgtag
+7204028/1
B@@FFFFDGHHHHHGHGIICGHIJJIJIJGIIJJJIJJHJIJJIJJGJII
@4169711/1
atttccttatgcatgataccgtatataacagaccacacttttgagaggtc
+4169711/1
??;;?DDDAF4C<2<EGBEFIFCCBCHFD@HCCFGBF?GFFIEBAFEDFF
@4170041/1
gagactcataacgcagccagatgccaaagttcttgatcttcactgggctc
+4170041/1
CCCFFFFFHHHHHJJJJJJJJJJJJJJJJHIJJJJJJJJJJJJJJIJJJJ
@1118030/1
cagagggaatctgattgtgctgttgtggaactgcttcacctgtggccggc
+1118030/1
B@@FFFFFHHHHHJJJJJJJJJIJJFHIIIJJIJJJJJJJJJIJGJJJJG
@641338/1
gctgctaccatattacttactgctttcacaatcttcgtgggactagtagt
+641338/1
CCCFFFFFHHHHHJJJJJJJJJJJJJJJJJJJJJJJJJJJJJIJJJHIJI
@3174355/1
gtggattttaatgttattattacagcatacataataaaattagaggaagt
+3174355/1
CCCFFFFFHHHHHIIJJJJJJJJJJJJJJJJJJJJJJJJJIJJIIJIIJI
@4170762/1
ctgtgacttgtagtcaaggtggagattttactatctttcaagtcggcata
+4170762/1
BCCDFDFFHHHHHIJHIHIAFHHIHJHJJJJJJJJJJJJJJJIJJJJJJJ
@3642653/1
ctttactcgaatagtctcttctaacttgaacagtgcgatgttttacaagg
+3642653/1
CCCFFFFFHHHHHJIJJJJJJJJJJJJJJJJJJHIJJJJJGIJJJJJJJJ
@7709493/1
ctcttgtatgcgaaggtgttgaggcgcttgtggtggtgcacgcgcttggg
+7709493/1
CCCFFFDFHHHHFHHJEGHIJGIIJFIJJIHIIJIJIHGIJJIJHFFFCD
@3642745/1
gcagtagtctaggttcttatcaatataaagggctccgaggaaagctt
+3642745/1
BCCFFFFDHHGHHHIIJJJJJJJJJJJIIJJJJJJJJJJJJJJJJJJ
@641884/1
cttggttgaacggaactccaatcctttactcgaatagtcttttctaactt
+641884/1
CCCFFFFFHHHHHJJJJJJJJJJJJJJJJJJJJIJJJIJJJJJJJJJJJJ
@3175094/1
cttggttcgtcttttgaagattctgatattgatagttttttcattccctg
+3175094/1
CCCFFDFFHHHHHJJJJJJHJJJJJJJJJJJJJJJHIJJJJJJJJJJJJI
@642339/1
agtacacctaatgaggactatttggcgttactgcttaatactactcactg
+642339/1
?BBFFFFFHHHHHJJJJJJIJJJJJJJJJJJJJJJJJJJJJJJJJJJJJJ
@5688886/1
ggattttaatgttattattacagcatacataataaaattagaggaagtag
+5688886/1
CC@FFFFFHHHHHIJIJJJJIJJJJJJJJJJJJJJJJJIJJJJJIHIHIJ
@1616562/1
ccactcttgctccatggtccaggagcagcagcgtgcgcaggttcaggcat
+1616562/1
88?DDDDDAA?>DBG?F2<AECFBEFE@A?:8@DEFAGFDB=CFDBFCEF
@4172083/1
ccaaagcattctgggctgcagatgactgtgcatccttgctagtaagtcct
+4172083/1
CCCFFFFFHHHHHJJJJJJJJJJJJJJJHJJJJJJJJJJJJJJIIJIIJJ
@2136753/1
cgggaacttatggtataggtagagactggctgcaaatttcaggaaggagt
+2136753/1
BCCFDFFFHHHHHGIHHIIJJJJJIJJJJJJJJJJIIIJJJJJHIIJHIF
@2136947/1
gggaagtggtgataaagataagtataggctcaaaacctaacgacatcaat
+2136947/1
CCCFFFDDHCFHHIJIJJIJJJFHHIJJJJJJJJJJJJJJJJIIJIJIJG
@5689716/1
cacggcgcttcagcagagtgcacacaatggtgaactggcgttcatgcggc
+5689716/1
CCCFFFFFHHHHHJJJJJFGIJJJJJJJJJHHHIJJJIJJJJJJJJJJHG
@1617307/1
ccaaatttcaaccaaatccgtcaaatagttgcggagattaatggtataag
+1617307/1
CCCFFFFFHHHHHJJJJJIJJJJJJJJJJJJJJJIIHIJJJJJJIGJJJJ
@137164/1
gttttgaataaatattcgagctgctaacctattttagtagaaagttttcc
+137164/1
@@@DFFFBFFDHHJJIJJIIJIJIIGGIIIIIJIIJJIGIJJGIGCGIEH
@3643943/1
cgacaccacagttccagtctcaggcacattgccattagtagactgatcag
+3643943/1
@??DDDFFDBFFFGEFFHGIGEHIHGIIGIGIIBHIIGDGG9DGICCHGI
@5689952/1
agcacgggctctgtgcctggctcccatgtcacggtagcactgagtgacgg
+5689952/1
=@<BDADDDHFDDCEEFHI@3?CFF?GIFG?FAH:BGICCD?BB.=.8;F
@1617452/1
gctggggatgtgggtgtagctttaaggggatctgctgtctgtggagctga
+1617452/1
CCCFFFFDHHFHHJFGHIJJJJJJJJJJJIJJJJJJJJJJJJJJJJJJJJ
@7204834/1
gtcgagtagagccttagctgcggaatgcttagcttccttcttagagcgtc
+7204834/1
CCCFFFFFHHHHHJJJJJJJJJJJJJJJJJJJJJJJJJJJJJJJJJJJJJ
@1118274/1
ttcagatactccaaagcattctgggctgcagatgactgtgcatccttgct
+1118274/1
@@?D?DDB<?CCFAFAGGDIEE><:CD8ACFBFC9CFG9:?C9DB9?9B4
@6678322/1
ggagcaaatggaaaaaaaaattggtgaaaagaatcacaagtaagatactg
+6678322/1
??@DD?BDADCFHIIA@GII??D@HD<?FHIGFDFCHHBC=@@CC@FAHI
@137479/1
ctttgtttcatttaaatttacgggctatgccatttatcctcgcacgttgg
+137479/1
CCCFFFFFHGHHHJJJJJJJJJJJJJJJJJJJJJJJJJJJJJJJJJHIJJ
@7204944/1
gcaacatcaaatttatttaaattagcgcagaaataattcatagcaaaaat
+7204944/1
CCCFFFFFHHHHHJJJJJJJJJJJJHJJJJJJJJJJJJJJJJJJJJJJJJ
@3176160/1
tgctgggcctcttgtatgcgaaggtgttgaggcgcttgtggtggtgcacg
+3176160/1
CCCFFFFFHHHHHJGIJJJJIIJJCFEGIJJJJJJJJIHIIHIIGHHIJF
@1118448/1
cctctatcaagtgctcgttttgttagacttcagtgtagctttgtattatg
+1118448/1
CCCFFFFFHHHHHIIJJGIJJJJJJJJJJJJJJIIHIJJJJJJIJJJJJJ
@3176371/1
gtaggtgctgggcctcttgtatgcgaaggtgttgaggcgcttgtggtggt
+3176371/1
CCCFFDDEFFGHGIJHIGGHIDHHJFHIIDDGGIIJJJJIJJJJJJHIIA
@5690571/1
gggcagagggaatctgattgtgctgttgtggaactgcttcacctgtggcc
+5690571/1
CCCFFFDFHHFHHJJJJJJJIIJGJIJJIIJJJJJJJJJJJJJJJJJJJJ
@6178932/1
gtgcatagtagggtggcggcggtgaatgcacatctatcggcatcatggga
+6178932/1
CCCFFFFFHHHHHHIJJJJJJJHIJJJJHHHHHHFFFFFDDDDDDDDDDD
@2638281/1
gacgacactgtacagttagaaatgttacaacctctatactttgcattaaa
+2638281/1
CCCFFFFFHHHHHJJJIJJJJJJJJJIIJJJJJJJJBHIJJJJJJJJJJJ
@1617942/1
cttggttgaacggaactccaatcctttactcgaatagtcttttctaactt
+1617942/1
CCCFFFFFGHHHHJJJJJJJJJJJJJJJJJJIJJJJJIIJJJJJJJJJJJ
@3176616/1
gtcttggttgaacggaactccaatcctttactcgaatagtcttttctaac
+3176616/1
CCCFFFFFHHHHHJJIIJJJJJJJJJJJJJJJJJJJJJJJJJJJJJJJJI
@7205354/1
cgaaatagtcacaaccacgttggttatcaagtggcttggtaggatccaag
+7205354/1
CCCFFFFFHHHHHJJJJJJHIJJIJJJJJJJIIJJJJGI?DFHDGEHIJI
@7205376/1
ctcttgtatgcgaaggtgttgaggcgcttgtggtggtgcacgcgcttggg
+7205376/1
CCCFFFFFFHGHHIIIFDFGGHHIGIIHHHFHC?BFGGGHIGIGHFFFDC
@5690887/1
attacagcatacataataaaattagaggaagtaggtgctgggcctcttgt
+5690887/1
CCCFFFFFHHHHHJIJJJJJJJJJJHJJJJJHIJJHIIJJIJJJJJJJJI
@138175/1
gtctgtgcgcgctaatctcagaaacggctgatccgagttggatgcagttt
+138175/1
CCCFFEFFHHHHHJJJJJJJJJJJJJJJJJJJJJJHIHIJJJJJJIIHIJ
@6179244/1
ggtaagtttgtcgagtagagccttagctgcggaatgcttagcttccttct
+6179244/1
BC@FFFFFHHHHHJJJIIJJJJJJJJJJJJJJJJJJJJJJJJJJJJJJJJ
@138200/1
cggcacctccgacactgaggtcacggtactcgcggtacatgttgtgtaca
+138200/1
CCCFFFFFHHHHHJJJJJJJHIJJJJIJJJJJJJJGIJJJJJJJJJHHH?
@7205488/1
ctcatcttgtatagaggaggcttgggctcgctctccgaagggagcttgcg
+7205488/1
CCCFFFFFHHHHHJJJJJJJJJJIGJIJIJIIJGIJIIJJJJGIJEIIGI
@4173802/1
ggtggtgcacgcgcttgggcagagggaatctgattgtgctgttgtggaac
+4173802/1
BC@DDFFFHHHGHJJJIEGIJJGIGIEIIIJIJIJGHIGIIJJGGIIIIG
@3644366/1
gtgtcttcaacggaagagattccatttcccgtttagcagcttcatcc
+3644366/1
CCCFFFFFHHHHHJJJJJHIJJJJJJJJJJJJJJJJJJJJJJJJJJJ
@4174170/1
gtgggcaaagggttttgggttaagaaaccatacccttcaccgcgctgcag
+4174170/1
CBCFFFFFHHHHHIJJJJJGHJJJJJJJJJJJJJJJJJJJJJJJJJJJJJ
@138821/1
agaggaagtaggtgctgggcctcttgtatgcgaaggtgttgaggcgcttg
+138821/1
CCCFFFFFHHHHHIIJJIJJIJJJJJIJJJJJIIJJGGGIJIJJJJJIJG
@139032/1
gcaacatcttctttggtttgtcaggcgtaatgctaacgtcatagcgataa
+139032/1
CCCFFFFFHHHHHJJJDGIIHIJIJJIHIJJIJJJIIIIIJIJJJJJJJJ
@139076/1
gcattcatctcagcttcttgtatggagtgtccccttgctgcagctagcct
+139076/1
CCCFFFFFHHHHHJJJJJJJIJJJJJJGHIJJJJJJJJJJJJJJJJJJJJ
@3644707/1
ccgcaatgttggagcttggtacaaagcaaaggtcgggcagttcgtcaaca
+3644707/1
@@@DDADDDFHDBH<BFAF3AFBHGGHIIIDHHIIIIGHIF?FHIB@FHC
@5175102/1
gcgttgcttgcggtatcggcgtcgcttgcggtaccggcgtcggttgcgga
+5175102/1
CCCFFFFFHHHHHGHJJJJJJJJJJJJJJJJIJJJHHFDDDDDDDDDDDD
@7711651/1
ggcgttgatgtcgcaagatagtgagacattcactttttagtcataatctt
+7711651/1
CCCFFFFFHHHHHJJJJJJJJHIIIIIJJJJJJJJJJJJJJJJJJJJJJJ
@5175279/1
ctaacgatcaaatcgatcatgggtccataatcattcctggaatccgtgtc
+5175279/1
CCCFFFFFHDDFDEHIIJJJJJJHIJJJJJJJJJJJJJJJJJJJJJIIIJ
@4175023/1
gcttggtacaaagcaaaggtcgggcagttcgtcaacaagacattactagc
+4175023/1
CCCFFFDFHHHHHJJJJJJHHJJJJJJIJJJJJJJJJJJJJJJJJJJJJJ
@3645304/1
cataaaaccaaacctctggttcgattgggcctcaaaaaatcacgtttata
+3645304/1
CCCFFFFFHHHHHJJJJJJHIJJJJJJJJJJJJJJJJJJJJJJJHIJJJJ
@4661005/1
gcaaatgatataagctttccttcatagaaagtatctttggacgtcttccg
+4661005/1
CCCFFFFFHHHGGJIIJJIIJJJJJJJJJFIDFHHIJJJJJJJJJJJJJF
@7712211/1
cgcaagaagtaccagaaacgggacttagccacaatctggtctggagagaa
+7712211/1
CCCFFFFFHDFHHJJJJJJJJJJIIJJJJJJJJJJJJJJHHIJJGIHIJJ
@3645576/1
gtcacggtagcactgagtgacggcacctccgacactgaggtcacggtact
+3645576/1
@?@BDFFAFFFHGIIII:FEFHIGGGIG>GGBHEDDHCGGBFHIIIDGHH
@7712618/1
gcctattaacattatcatcgttctcagcatggtaagaaggtggcggccag
+7712618/1
CCCFFFFFHHHHHJJJIIIJIJJJJJJJJJJJHJJJJJJJIJJJJJJJJJ
@5176323/1
ttcttggtgacggcgtgcacggtgatggcgcgcgccatggcgatgggcgt
+5176323/1
CCCFFFFDHHHHHJJIJJJJJIGIJJJJJJJJJJJHHFFFFDDDDDDDDB
@7712755/1
gaccgtcagagctatcagattcttcatcgttgctgtcctcatcattagac
+7712755/1
C@@DDDDDHHHHAHIIIIHIIGHIGIGIGHGCDHGIIIGIGIIIIGHHFH
@4661651/1
attaataatagggatgatgactaatgactatatttgtccagaacacgtat
+4661651/1
8?@DDFFFHHFHHGIIIJJJIJIIGGIIJJJJJIJJJIIJIIIJJJJGHI
@5176464/1
ctctatgggacaaagtagctgtatttctttggattttaatttagaaaatt
+5176464/1
CCCFFFFFHHHHHJJHIJJJJIJJJJJJJJJJJJJJJJJJJJJJJIJJJJ
@140860/1
gtgctgttgtggaactgcttcacctgtggccggcggcacgcagacgcctt
+140860/1
C@CFFFFFHHHHHJJJJJJJJJJJJJJJJJJJJJJJJHHFFDDDDDDDDD
@4176423/1
gtgcggagataatattttaaagtatagagaagccccagaaatttcgcacg
+4176423/1
@B@FFFFFHHHHHJJJJJJIJJHHIIIJJJJJJJJJJJJJJJJIJJJJJI
@141071/1
cggtactctaagggtgggtcgtagcgaactactagcagacactgtggtat
+141071/1
BCCDFFFFHHHHHJEGIJHIJJJJJJJJJJJJJJJJJJJJJJJJIJJGEG
@5176644/1
catacataataaaattagaggaagtaggtgctgggcctcttgtatgcgaa
+5176644/1
CCCFFFFFHHHHHJJJJJJJJIJJJJJJIIJJJJJJJJJJJJIJJJJJJI
@4661977/1
gcttggtacaaagcaaaggtcgggcagttcgtcaacaagacattactagc
+4661977/1
CCCFFFDFHHHHHJJJJJJIIJJJJJJHJJJJJJJJJJJJJJJJJJJJJJ
@4662023/1
gaacttcttcaattgacgcaagaagtaccagaaacgggacttagccacaa
+4662023/1
CCCFFFFFHHHHHJJJJJJJJJJJJHIIJJJJJJJJJJJJJJJJJJJJGJ
@4176706/1
ggctgtgacttgtagtcaaggtggagattttactatctttcaagtcggca
+4176706/1
CCCFFFFFHHHHHJJHIHJIJCHHHIHIIJJJJJJJHIJJHJIJIHIJJJ
@5176933/1
ccgcagtactgtcgtttgcaaatttgtctctcaccatgctcatactatct
+5176933/1
@<@FDDDDHFHFHGEFG?FBHHIGGHEGIBGG>BGHIBEHGGIHAGCG?F
@645023/1
cgataccatacaccaaaatattttttacgatttttgtctgtctgtctgtc
+645023/1
CCCFFFFFHHHHHJJJJJJJJJJJJJJJJJGJJJJJIIJJJIIJHIJJHI
@5691477/1
ccctgatagagacgatttcaccagtggtcttcttgaacttcttcaattga
+5691477/1
CCCFFFFFHHHHGJGGIJJJJJJJHIIIIIJJIJJIJJJJJJJJJIIJJI
@4177043/1
gaaacgtcttttatgttgggacagctatcttcataaaagctaaacaacat
+4177043/1
CCCFFFFFHHHHHJJIJJJJJJJJJJJJJJJJJJJJJJJJJJJJJJJJJJ
@7713431/1
ctgttgtggaactgcttcacctgtggccggcggcacgcagacgccttgat
+7713431/1
@C@DFFFFHHHHHJJJJJJIJJJHIIJIIJJJIIJGHFFFDCDDDDDDDD
@4662316/1
gtcgaaatcaacttcagtgtatcggttgggcagtagtgtgagtgcatcaa
+4662316/1
CBCFFFFFHGHHHJJJJJJJIIJJJIIJIJIJJJJJGIEHIJIJIJJJJJ
@2638665/1
ctctgttgcgaatatatgaagcgtgagacaatgcctccaataagaatgag
+2638665/1
CCCFFFFFHGHHHJJJIGHEIJJJJJJIIIJJJJJJJJJJJJJJHGIJGJ
@645239/1
agggccaacagattgtttgagatgtttgtgaaactgcgacaccttgtggc
+645239/1
@CCFFFFFHHHHHJJIJJJJJJJJIJJIHHJJJJJJJJIJJJJJJJIIJJ
@645386/1
gcttggtttattcccatcagtttggagttcacctttagaagtatgttttt
+645386/1
CCCFFFDFHHHHHJJJJJJIJJJJJGHHIJJJJJJJJJIIIHIIIIJJJJ
@1119187/1
gtttgtgaaactgcgacaccttgtggctgtgacttgtagtcaaggtggag
+1119187/1
CCCFFFFFHHHHHJJJJJJJJJJIJJJJJHJIJJJJIJJJJJJIJBGIIJ
@645497/1
gtgagcacgggctctgtgcctggctcccatgtcacggtagcactgagtga
+645497/1
CCCFFFFFHHHHHJJJJJJJJJJJJJJJJJJJJJJJJGHJJJJJJJJFHH
@1119199/1
gtggtgcacgcgcttgggcagagggaatctgattgtgctgttgtggaact
+1119199/1
@@BDFFFFHHHHHJJJIJIJJIJJJFIJJJJIJIJJJJJJHJJGHIJJJI
@645762/1
tgctgttgtggaactgcttcacctgtggccggcggcacgcagacgccttg
+645762/1
CCCFFFFFHHHHHJJJJJJJJJJJJ?FHJJJJJJJJHHHFFDDEDDDDDD
@5692125/1
ggcatctatagatgtcggtggcgcacagggcacgcttgcgcatgacatct
+5692125/1
CC@FFFFFHGGHHJGHIIHIIJJJJJJJJJJIJJJIJJJJJFJJJJJJHH
@2639703/1
ccttgaattccttgatgactgcatagatagaaatcgaactcggtcggatg
+2639703/1
CCCFFFFFHHHHHJJJJJJJJJJJJJJJJJJJJIHHIJJJJJJIJJJJJJ
@2139142/1
gttcgtgaatcatgccctcaatctgcaccagttcatatttgggcacagtt
+2139142/1
CCCFFFFFHHHGHJJJJJJJJJJJJJJJJJJHJJJJJJJJJJJJJJJJII
@2639901/1
acgacataagatgcgaaggtaacattattgacgagtgctgatcttaagtc
+2639901/1
CCCFFFFFHHHHHJJIJJJGHIJIJJJJJJJJIJJHIJJJJJJJJJJJIJ
@7207550/1
caccagtggtcttcttgaacttcttcaattgacgcaagaagtaccagaaa
+7207550/1
CCCFFFFFHFHHHJJJJJJJJJJJJJIIJJJJJJJJJJJJJDGHIJJJJJ
@647466/1
gtggtgcatagtagggtggcggcggtgaatgcacatctatcggcatcatg
+647466/1
BBCFDFFFHHHHHJJJGHJJJJJJJEHHHHHHHFFFFFFFEDDDDDDDDD
@5693193/1
ctggagagaagatcctcatcttgtatagaggaggcttgggctcgctctcc
+5693193/1
CCCFFFFFHHHHHJJJJJJJJJJJJJJJJJJIJJJJJIHJJJJJIJJJJJ
@7207787/1
gtttactagcctcctccttagaagttggttcctctttacaagtagactca
+7207787/1
CCCFFFFFHHHHHJJJJJJJJJJJJJJJIJJJJJJJJJJJJJJJJJJJJJ
@647862/1
tctgtttcttggcatctatagatgtcggtggcgcacagggcacgcttgcg
+647862/1
BCCFDFFFHHHHHJJGHIIIJIJJIJIJHIJJJJJJIIJJIHIHIJJJII
@2640622/1
actgcttcacctgtggccggcggcacgcagacgccttgatgacctccact
+2640622/1
@BBFFFFFHHHHHHIGHIIJIIIHIJJJJJHHHFFEDEECDEDDDDDDDD
@648378/1
ctggagatgtgggtgtagctttaaggggatctgctgtctgtggagctgat
+648378/1
BCCFDEFFHHHHHGHHGGIJJJJJJJJJIIIJIJJJJJJJIJJJJJJJJJ
@2640883/1
ctcgacgagcaagtagttcttgaagcacagacacaggtgtcttcaacgga
+2640883/1
CCCFFFFFHHHHHJJJIIJJJJJJJJJJJJJJJJJJJGHIJJJJJJJJJJ
@648413/1
ctcgaatagtcttttccaacttgaacagtgcgatgttttacaagggcagg
+648413/1
@@@DDDDDFADBDHII>FHHIIGIBHIHEHHHIIIFIIGGIIIIIDCGGI
@4180472/1
cttgtttataagtttagtatagcttattacaaaataaatcttatatttaa
+4180472/1
CCCFFFFFHHHHHJJIJIJJJJJJJJJJJJJJJJJJJGIJJJJJJJJJJJ
@648558/1
catagtaggtaggcgtagggtaagacacggatcgcatacaccgtgaatat
+648558/1
B@@DFEFFGDHHHIJGGIJJGIJJIJJJJJJJJIIJIJIJIHIHIIJJJI
@7713702/1
gcaccgtgcaccgccatgccatgtaccacgcctgggatgccacccggcac
+7713702/1
CCCFFDFFHHHHHJJJJJJJJJJJJJJJJJJJJJJJJJJJJJJJJJJJJH
@7713801/1
ggagattttactatctttcaagtcggcataacgggccgcgactccgccct
+7713801/1
@CCFFFFFHGHHHJIJJJIJJJHJJJJJJJJJIJJJJJJJJHHFFFDDDB
@142151/1
ccatttcattgttctcattcgcgtacttttcaaggaacatttgagtggtt
+142151/1
CCCFFFFFHHHHHJJJJJJJJJJJJJJJJJJJJJJJJJJJJJJJJIJJIJ
@3177675/1
gtcacggtagcactgagtgacggcacctccgacactgaggtcacggtact
+3177675/1
@@@FFFFFHHHHHJJIJIIJJJIIIJJJIJIGHHIIJJJJ=FHGJICGHF
@6182074/1
gggaaaattacactaattctatgcaaagtatagcttgtatttgttatgta
+6182074/1
@?@ADDFFHHGHHIJGIGHIJJJIGJIGHIIIJJIJJDEIGHJHHDIIFG
@142356/1
caaagcaaaggtcgggcagttcgtcaacaagacattactagctgagaata
+142356/1
CCCFFFFFHHHFHJJJJJJIJJJJJJJJJJJJJJJJIJJJJJJJJJJJJJ
@3177724/1
ataaaaccaaacctctggttcgattgggcctcaaaaaatcacgtttatac
+3177724/1
@@@DDEDDHFHFHJJJIICHHIHHHIJJEGIIJGGHGGHIIHICFHJGFF
@3646750/1
ctgatagagacgatttcaccagtggtcttcttgaacttcttcaattgacg
+3646750/1
CCCFFFFFHHHHHJJJJJJJJJJJJJJJJJJJJIJJJJJJJJJJJJJIJJ
@3646831/1
cttgtattcaaaagaaaacctagaatcactggttcaaattcaaataaaat
+3646831/1
CCCFFFFFHHHHHJJJJIJJJJJJIJJJJJJJHIJJJJJJJIEGHIIJIJ
@3646924/1
gttacctgcaacttggccaggttagggccaacagattgtttgagatgttt
+3646924/1
CBCFFFFFHHHHHJJJJJJJJHIJJJJJJJJJJJHJJJIIJJJJJJJJJJ
@649661/1
gctggagtgattttgacgggtagctgatgtactaatgagtaataaaataa
+649661/1
CCCFFFFDFHHHHJJIJJJJFHJJJJIJJGIIJIIIJJJHJJJJJJJJJJ
@5178105/1
gccatccaacgggattgcccatcaatttatcttcaaatgacgacaccaca
+5178105/1
@@@FFFFFGHHGHGGGIGHGHGBHFDIIIJDHIIJIGIJJIEHGGIEHIB
@5178248/1
gccagatgccaaagttcttgatcttcactgggctcttctctgggatttcc
+5178248/1
CCCFFFFFHHHHHJIJJJJJJJJJJJJJJJHJJJJJJJJJJJJJJJJJJJ
@7714675/1
gccagatgccaaagttcttgatcttcactgggctcttctctgggatttcc
+7714675/1
CCCFFFFFFHHHHIHJJIJJJFIJJJJJJIGIJJIJJGJJHJJJJJIJJJ
@7714728/1
agcaaatggaaaaaaaaattggtgaaaagaatcacaagtaagatactgca
+7714728/1
BCCFFFFFHFHHHJJJJIHIJJHHIJJJJJJJJJJJJJHHJJJJJJIJJJ
@7714741/1
cggacgcgttaacatacgagatcttcgtgcggagataatattttaaagta
+7714741/1
CCCFFFFFHHHHHJJJJJJJJJJJJJJIJJJJJJJJJJJJJJHHHHHHHF
@1619841/1
gtgtacacctgagcgagactcataacgcagccagatgccaaagttcttga
+1619841/1
CCCFFFAACFHHHJJJJJJJJJJJJJJJJJJJJJJJJJJJJJJJJJJJJJ
@1619904/1
gggctctgtgcctggctcccatgtcacggtagcactgagtgacggcacct
+1619904/1
CCCFFFFFHHHHHHJJIJJJJJJJIJJJJHIJJJJJJJJDHIIJJJGIJI
@5178915/1
ctgcaatcctgcctcacatgattcatccacaaattccaacccttgcgttt
+5178915/1
=BBFBDDDHHHHHJJJJJJJJJJJJJJJJJJJJJJJJJJJJJJJJJJJJJ
@651024/1
gtggcacagctggtacgtcaggcactgcagctcgtccgacccgaagtggt
+651024/1
CCCFFFFFHHFHHHHIJGIIJJJJJJJJIGIIIJJJJJJJJJIGGGCGI?
@3647888/1
ctgcagtggtcctgctgtttcgtatattctaaattggtttcgttgtattt
+3647888/1
CCCFFFFFHHHHHJJJJJJJJJIJJJJJJJIJJIJJJHJJJJIJJHIIJJ
@651105/1
tgacgcaagaagtaccagaaacgggacttagccacaatctggtctgg
+651105/1
CCCFFFFFHHHHFHIIJJIJJJJJJJJJIJJJJJJJJJJJJJHIJJJ
@651112/1
aattactttaaatcttgagattaatcacaagaacatgtaaaaccaagact
+651112/1
CCCFFFFFHHHHHJJJJJJJJJJJJJJJJJJJJJJJJJJJJJJJJJJJJJ
@651891/1
tgttgttgcacgcgcacggtggcggcgtaccgcgaggggtgcgcgtccat
+651891/1
CCCFFFFFHHHHHJJJJJJGIJJJJJHHFFFDDDDDDDD<BDDDDDDDDE
@7209005/1
cggaaagattataatatttctttagtttaagtccgtttttaaactatttt
+7209005/1
CCCFFFFFHHHHHJJJJJJJJJJJJIJJJJJIJJJIJJJJJJJJJJJJJJ
@1122081/1
gccacatcttgtaagcagcctgacgcttagcaagtttcttagacttgcca
+1122081/1
CCCFFFFFHHHHHJJJJJJJJJJJJJJJJJJJJJJJJJJJJJJJJJJJJJ
@2642090/1
gtcacacccacgttggttatcaagtggcttggtaggatccaagttgaaat
+2642090/1
CCCFFFFFHHHHHJJJHJIJJJJJHIJJJJGIDGGIF@DGGIGFHCCHJ<
@2642295/1
gtcataatcttcagatactccaaagcattctgggctgcagatgactgtgc
+2642295/1
@@@FFFDEHGHHHGHIIEEGGBGHECFHFFHIIF@HI<BDGEDGGGCH>4
@2141650/1
gtccacacgtccagcaggtcgggctggttgtgccacagcgctagggcgaa
+2141650/1
CCCFFFFFHHHHHJJJJJJJJJJJJJJIJJJJJJJJJJJJJJJJJHHFFD
@652896/1
ctgcaacttggccaggttagggccaacagattgtttgagatgtttgtgaa
+652896/1
CCCFFFFFHHHHHHJJDGIJJJJJJJIHIHIJJJIJJJJJJJIIJJHIJJ
@7209754/1
gttgaggcgcttgtggtggtgcacgcgcttgggcagagggaatctgattg
+7209754/1
BBCFFFFFHHHHHJJJHIHGHIJJJJJJJJJJJJJJJJJJHGHHFFFFFF
@6682881/1
tgtttgtgaaactgcgacaccttgtggctgtgacttgtagtcaaggtgga
+6682881/1
CCBFFFFFHHHHHJJJIJJJJJJJJJJJJJGIIIJJJHIIIJJJJJ?FHF
@653188/1
cccgtttagcagcttcatccagaggcaagcgctccaagttgcttggaggc
+653188/1
CCCFFFFFHHHHHJJJJJJJJJJJJJJJJJJJJJJJJJIIJJJJJIIJJJ
@6683285/1
gaacgccaatggcatgaatagatgtcatgcgcaagcgtgccctgtgcgcc
+6683285/1
@<@DDFDDFHHHFIGEIGIIIGHHFHFHIIGDFAG@GIIIIIIIFCHD<@
@4183304/1
ctcacatgattcatccacaaattccaacccttgcgtttcaaaacaattca
+4183304/1
CCCFFFFFHHHHHJIJJJJJJJJJIJJJJJJJJJJJJJJJJJJJJJJJJJ
@2643138/1
gcaagaagtaccagaaacgggacttagccacaatctggtctggagagaag
+2643138/1
C@CFFFFFFHFHHIJIJGIJIEDHHIIGGGGGGHHGGIIIIJIGGBFFBB
@2643278/1
tatactttgcattaaaataatgcccattttcacaggcaagggatcctaac
+2643278/1
CCCFFFFFHGHGHJGIJJIIJJJIIJIEJJJJIIJBDHIJJIIII;DEEB
@2142823/1
ctgggcctcttgtatgcgaaggtgttgaggcgcttgtggtggtgcacgcg
+2142823/1
CCCFFFFFHHHHHJJJJJIJIJHGHIJJJJJJJJJJJJJIJJIIJJJJHH
@5179320/1
ggtttcaacaatttctctattcacctttctaggacatttatctggctgta
+5179320/1
BCBFFFFFHHHHHJIJJJJJJJJJJJJJJJJJJIJJJJJJJJJJJJJJJJ
@7715448/1
gtttgtgaaactgcgacaccttgtggctgtgacttgtagtcaaggtggag
+7715448/1
C@@FFDEFGHHHHIJIJJJJIJJHIIJJJIIJIJIJHIIIIGEIJDGIII
@5695075/1
gcggagcgcgctgtagctttgatcatagtagatgtttgcatgtcagttag
+5695075/1
@@@DDD?DDHDFFD?FHDGHIEGIIFHIHIEIIIGHCFEGFHDGCF=FGF
@4664213/1
ctcagaggtggcagttcatccacttcaggtctagcattccgccccctttc
+4664213/1
CCCFFFFFFHHHHJIJJJJJJJJJJJJJJJJJJJJJJJJJIJJJJJJJJI
@7715802/1
ccctggcaatacaacaacgacaagctgcaactgtacgaatgtgctcttga
+7715802/1
CCCFFFFFHHGHHJJJJJJIJJJJJJJJJJJJJHIJJJIIJHIIJJJJJJ
@3180503/1
ctgttgtggaactgcttcacctgtggccggcggcacgcagacgccttgat
+3180503/1
CCCFFFFFHHHHHJJJJJJJJJJJJJJJJJJJJJJHHFFFDEDDDDDDDD
@6684426/1
ctgggctgcagatgactgtgcatccttgctagtaagtcctgagccatagc
+6684426/1
CCCFFDFFGHHHFIJJGIHJJJJJJIJIIJJIJJJGEGIIJIJJJJJJIJ
@6684469/1
gcaccgacgacgacactgtacagttagaaatgttacaacctctatacttt
+6684469/1
CCCFFFFFHHHHHJJJJJJIIJJJJJJJJJJJIJJJJJJJJJJJJJJJJJ
@6684534/1
cagcatacataataaaattagaggaagtaggtgctgggcctcttgtatgc
+6684534/1
CCCFFFFFHHHHHIJJJJJJJJJJJJJJJJJHIJJJJJJJJJJJJIJJJJ
@7716093/1
ccagtcgtgctcgcagccgcggtcactgcccccgctacactcactgcacc
+7716093/1
BCCFFFFFHHHHHJJJJIJJJJHIJJJJJJJJJJJHHFFFFEEEEEEDDD
@1621152/1
cgagcaagtagttcttgaagcacagacacaggtgtcttcaacggaag
+1621152/1
CCCFFFFFHHHHHJJJJJJJJIIJJJJJJJJJFHHJJJJJJJJJJJJ
@3648790/1
gtcttggttgaacggaactccaatcctttactcgaatagtcttttctaac
+3648790/1
CCCFFFFFHGHHHJJJJJJJJJJJJJJJJJJJJJJJJJJJJJJJJIJJJG
@3648928/1
catacataataaaattagaggaagtaggtgctgggcctcttgtatgcgaa
+3648928/1
CCCFFFFFHHHHHJJJJJJJJJJJJJJJHIJJJJJIJJJJJJIJJJJJIG
@655900/1
gtagctttaaggggatctgctgtctgtggagctgatgcttgctgggcctc
+655900/1
CCCFFFFFHHHHHJIJJJJJJJJJJJJJJIJJJJJJJJJJJJJJIJJJJJ
@6684864/1
ccctaagtgagtatacatctattaaattcaaacgcagagctcattatgtt
+6684864/1
CCCFFFFFHHHFHJJJJJJJJJJJJJJJJJJJJJJJJIJJJJIJJJJJIJ
@5696552/1
ctcattttaatatgacgagtttaaataattaggtatatacttagtgcaca
+5696552/1
CCCFFFFFHHHHHJJJJJJGIJIJIIIJGJJJJFHIIJJJJJJIGHIJJJ
@7716451/1
gcggagattaatggtataagcatagaatagtgttcgacgtgattctttaa
+7716451/1
CCCFFFFFHHHHHJHHJJJJJJJJJJJJJJIIIJJJJJJHIHIJJJJJJJ
@4665301/1
gcgacaccttgtggctgtgacttgtagtcaaggtggagattttactatct
+4665301/1
CCCFFFFFHHHHHJJJJIJHIJJJJIJIGIIJJDGHIJHIIIJJJJJJHI
@3649450/1
cgacgcttcagcagagtgcacacaatggtgaactggcgttcatgcggcaa
+3649450/1
CCCFFFFFHHHHHJIJGHJJJJJJJJJJIJIJJJJJJJJJJJJJJJJJJJ
@1621959/1
gtgcgatgttttacaagggcaggttgaactcacaccattcaatttaaaag
+1621959/1
CBCFFFFFHHHHHJJJJJJJJJJGGIJJJJJJJJJJJJJJJJJJJJJJJI
@5179858/1
atacataataaaattagaggaagtaggtgctgggcctcttgtatgcgaag
+5179858/1
@<?;DDD;FD>FHIIIIBHHB>93A<C9CFC@FGHIIBFHIF??DDFBDG
@5180020/1
acaggttttagtgcgccaaatattttattgtaacaatgaaccatggtttc
+5180020/1
CCCFFDFFHHHFFHIJJJIJJIJJJJJJJJIJIJJJJIJJJJJJJJFGII
@5180047/1
aggcgcttgtggtggtgcacgcgcttgggcagagggaatctgattgtgct
+5180047/1
@@CFFFFFHHHHDHGGHGIIJIJIJJIEIJJJGGHIIIIJJJIIJICCEH
@3182548/1
cgatacgattatgaagacgaagcggacgtcacggtaagcattcatcagaa
+3182548/1
CCCFFFFFHHHHHJJJJJJJJJJJJJJJHIJJJJHIJJJJIJJJJHHHHH
@4184286/1
cctccttgatgcattgcgtcagaatgcccacctcacgttccgccaattgc
+4184286/1
CCCFFFFFHHHHHJJJJJJJJJJJJIJJJJJJJJJJJJJJJJJJJJJJJJ
@4184359/1
tcactgttcattacctgtgaaaactgcccctcagatacaccgtcacggaa
+4184359/1
@@@FDFDFHHGHFGIEHCCEGEHIGIJJJJJJIEGCHIIJJIDGGHIIGJ
@1622437/1
gctgtgacttgtagtcaaggtggagattttactatctttcaagtcggcat
+1622437/1
@@@FDDDEHHHHGIHHIJJI<CEHIHIJJIIJJJJIIJIIJJJFGHGHII
@1622837/1
gccaacagattgtttgagatgtttgtgaaactgcgacaccttgtggctgt
+1622837/1
@@@ABD;D?BDAFAGGGG=HEEHD>CFFHIEGGG8FHGHEIIGHGGH<F8
@3183623/1
aggtgctgggcctcttgtatgcgaaggtgttgaggcgcttgtggtggtgc
+3183623/1
BCCFFFFFHHHHHJJJJIJJJJJHHHJ@EGHJJJJJJJJJJIJJJJIIIJ
@1623382/1
ggtggagcagatatagcggtggaggggaacacagtttgggctgggggtcg
+1623382/1
BCBDFFFFHHHHHJJJJJJFHIGIJJIIJJJJJJHIJJJJJJJJJJH9AA
@7212245/1
agagaagatcctcatcttgtatagaggaggcttgggctcgctctccgaag
+7212245/1
@@@FFFFFHHHHHJJIJJJHIJIJJJJHGGIIIGEIHIIIIJJIJJIGHE
@3184212/1
cttttctaacttgaacagtgcgatgttttacaagggcaggttgaactcac
+3184212/1
CCCFFFFFHHHHHIIJJJIIJJIJJHJJJJJJJJJJJJJJIIJJJJJJJJ
@4186217/1
gcgttaggtatatacaagaacaaaccagaaaataggcggagtcctatctc
+4186217/1
CCCFFFFFFFHHHJJJIJJJJJJJJJJJJJJJJIJJJJJJICHHIJCHII
@1125729/1
caaattcaaataaaatcactctgcaatcctgcctcacatgattcatccac
+1125729/1
CCCFFFFFGHFHHIJIHIJJJJJJDFHFHIIJJJJJJJJJJJJJJIJIJG
@1126115/1
ggggtcgtcagaacctgatagaaacggttggcgttaggtatatacaagaa
+1126115/1
B@CFDDFFHHHHHJJJJJJJJJJJJJJIJJJJJJIJJIFGIJJJJJJJJJ
@5697213/1
gtaatattattaaacgaagaacatgcggctgaattgcagcatcttgtcga
+5697213/1
CB@FFFFFHHHHHJJJJJJJJJJJJJJJJJJJJJJJJJJJJJJJJJIJJJ
@5697409/1
gttaaaaccaaaaatttgccggaagtcactattccacgcaacgaagtcgc
+5697409/1
CCCFFFFFHHHHHJJJJJJJJJJJJHJJJJJJJIJIJJJJIJJJJJGIJJ
@656932/1
ggtacatctagagtataaaaaaatgataaattccgtcactattcta
+656932/1
BCBDFFFFHHHHHFHIJJJJJJJJJJJJJJJJJJJJJJJJJJJJJJ
@1126657/1
ctgtggccggcggcacgcagacgccttgatgacctccactttgatgatct
+1126657/1
@@CDDFFDHHHGHIIJIGIGEHIJHHGEFFFDFFDEDEEDDDDCDCADCD
@657547/1
cttcgggcttattctgcatacctgccatgcgctggtaagcgctatggact
+657547/1
CCCFFFFFHHHHHJJJJJJJJJJJJJIHIJJJJJJHIJJJJJJJJJJJJI
@3649572/1
cttctacttctgcttctggcacatcaggagaagttggctcctcaacagac
+3649572/1
CCCFFFFFHHHHHJJJJJJJJJJJJJJJIJHJJIJJJJJJJJJJJJJJIJ
@657742/1
agggaatctgattgtgctgttgtggaactgcttcacctgtggccggcggc
+657742/1
@CCFFFFFHHHHHJIJJJJJJJHIJJJJJJJJJJJJJJJJJJJJJJJJHF
@2644349/1
gcgtcttccgagccttcgtgtacttacggcgatcagcccaccgtttgaaa
+2644349/1
CCCFFFFFHHHHGJJJJJIJIJJJJJJJJJJJJJJJJJJJJJJIHHHFFF
@6685275/1
gctgggcctcttgtatgcgaaggtgttgaggcgcttgtggtggtgcacgc
+6685275/1
CCCFFFFFHHHHHIJJJJJHIJJFGHHJJJJJJJJJJIIJIJIIIIIJJH
@658086/1
cgtgtgtatgtcactgaacttctcttaaacgactggaccgattttgatga
+658086/1
BB@FDDEFHHHHHJJJJJJJJJJJJJJJJJJIJJJJHIJJGIJJJJIJJJ
@6685351/1
gtgctgttgtggaactgcttcacctgtggccggcggcacgcagacgcctt
+6685351/1
CCCFFFFDFHG=BBEHGIGHGDGIIJ@@GHJGIJGIJEEB<ABB?BBDD?
@3650057/1
tgcaacttggccaggttagggccaacagattgtttgagatgtttgtgaaa
+3650057/1
CCCFFFFFHHHHHJJFHIJJJJJJJJJJIJJJJJJJJJJJJIJJJIJJJJ
@6685622/1
cgggaagggttttttaaactcatgttttcatggtaccaagttatgaattt
+6685622/1
BCCFFFFFHDFHHJJJJJJJJJJJIJJJJJJJJHIJJJJJJJJJJJIJJJ
@2644669/1
cccgacagacgttgtcctgtctacacgtctttaatttgatgtcggatcca
+2644669/1
CCCFFFFFHHHHHJJJJJJJJJJJJJJJJJJJJJJJJJJJJJJJJJJJJI
@6186905/1
ctgggcctcttgtatgcgaaggtgttgaggcgcttgtggtggtgcacgcg
+6186905/1
:=:=ABBDFDFHFGIGIEH>AFAFFEEGGHIIFGGABGGGHGHHGG@ABB
@7717556/1
ggtgggcccaccaggccgttacagatgaactcccgtcgatgaccagc
+7717556/1
CCCFFFDDHHHHHIIIGEHIGIJGGIIJIJGIGGHDGGEFGGGIJJI
@658657/1
ctgtttgtctgttcgtctgtgcgcgctaatctcagaaacggctgatccga
+658657/1
@@CFFFFFGHHFFIIFHGD<FHIIGHGGIIGDDDHGHIGIIIIIECGII;
@2644761/1
gggcacagttcctcgacgagcaagtagttcttgaagcacagacacaggtg
+2644761/1
@@CFFFDFFHDDHIJGIIIIJJJJFHIJJJJJJDIIGHGGHIIJIIHIBF
@6685842/1
ctcataacgcagccagatgccaaagttcttgatcttcactgggctcttct
+6685842/1
CCCFFFFFHHHHGJJJJJJJJJJJJGIIJJJJJJJIJIIJJJJJIIJJJI
@7717813/1
cctgtttgttttatcgtcgccttgagaagcagacacaagcttcttctgtt
+7717813/1
CCCFDFFFHHHHHJJJIJJJJJJJIJ8FHIJJJJJJIJJJJJJJJJJJHI
@148299/1
gtacagttagaaatgttacaacctctatactttgcattaaaataatgccc
+148299/1
BB@DFFFFHHHHHJJJJJJJIIJJJJJJJJJJJJJJJJJJIJJJJJJJJJ
@659094/1
tgtcacggtagcactgagtgacggcacctccgacactgaggtcacggtac
+659094/1
CCCFFFFFFHHHHJJJJJHHJJJJJJJJJJJJIJIIJIJJJHHGIJJHHH
@5699621/1
gtctgtttgtctgtttgtctgtttgtctgttcgtctgtgcgcgctaatct
+5699621/1
@?@DDFFFFDFDFGDHIEHICEHIJJGIGIGHEGGEGHGGIIIJGIJJBH
@7717942/1
ctggtctggagagaagatcctcatcttgtatagaggaggcttgggctcgc
+7717942/1
@@CFDDFFDDHGHGEHGIIJJJJGIJGICEHIGJJIIIJIIH<DFFGGG@
@6686225/1
ctcagatgcaatttcttgcaagaattgcacaaagttgaagtccttgttgt
+6686225/1
CC@FFFFFGDBHHJIIIIIEGIFIJIJIJJGIJJJIJIGIGHIJJJGIJH
@5700012/1
gtatgcgaaggtgttgaggcgcttgtggtggtgcacgcgcttgggcagag
+5700012/1
C@CFFDD??FF:CAFHGHIIIIIIG8B=B?BFGGIAFBGBEHEBDDEDDD
@659614/1
cttgtagacacggcagatgaggatacctcaacttcatcttatacttatcc
+659614/1
CCCFFFFFHHHHHJJJIJJJJJHJGIIJJJJJJJJJJJJJJJJJJJJJJJ
@148939/1
cactgagtgacggcacctccgacactgaggtcacggtactcgcggtacat
+148939/1
C@CFFEFADDFFHIIIIJJJJGGFHJIGIJDFBGEGDFFHIGGHEEDD@B
@7718360/1
cacaaattccaacccttgcgtttcaaaacaattcattttaggttcaagtt
+7718360/1
CCCFFFFFHHHHHJJJJJJJIJJJJJJJJJJJJJJJJJJJJJHIJJJJJJ
@6686751/1
ctccaaagcattctgggctgcagatgactgtgcatccttgctagtaagtc
+6686751/1
CCCFFFFFHHHHHJJJJJJJJJJJJJJJIJHIIJJIJIIIIJJJIIJJHI
@5701289/1
gatgttattaggaagtccaatatcgcatcgccaagaaactctaggcgttc
+5701289/1
?;:BB=ADHBFBHDH<CB:CE>@AH1AF<CFG?@8;DGGCB4B<BB?DFG
@5701297/1
ctcttgtatgcgaaggtgttgaggcgcttgtggtggtgcacgcgcttggg
+5701297/1
CCCFFFEFHHHHFHHJFGFGHIJJIJJGHIHIIHIF@GGIIJJIHFFFDD
@3186189/1
ggccagtctttagaagatgatggtgtttgtcttgtttgactgtagttgta
+3186189/1
CCCFFFFFHHHHHIJJIJJHIJJFHHJJJJJJJJJJJJJJJJGJJJJJIJ
@3186190/1
cctcatcttgtatagaggaggcttgggctcgctctccgaagggagcttgc
+3186190/1
CCCFFFFFHHHHHJJJJJJJJJJJGHJJIJJJIIIIJJJJHJJIJIJJJG
@2145256/1
ctgcaagcgactggttgttaactccgaaaattatatcataatcattataa
+2145256/1
CCCFFFFFHHHHHJADGHIHJJIJJJJJJJHHGFIIIJIIJJJJJJIIJJ
@7213482/1
tgcaaagttaaccatcttgtattcaaaagaaaacctagaatcactggttc
+7213482/1
CCCFFFFFHHHHHJJJJJJIJJJJJJJJJJJJJJJJJJJJJJJJJJJHIJ
@1625128/1
ggtgggtttggctttggggttgttgtatatcgcgtacgaggacatgtcca
+1625128/1
BBBDFFDFHHHHHJJJJJJFHIGIJIJJJJJIJIIIJJJIJIIHHHHHHE
@1127198/1
tctgtatctagctaaaagtagatgcaaatatctctgcctcagaaaaaggc
+1127198/1
@@@DDDDD?FD8DGIABFIIIIGHEHIIIFGGI@HGEHCFHIIBGIHHEH
@3186936/1
cggcataacgggccgcgactccgccctcttcctcgggttggaatgattct
+3186936/1
CCCFFFFFHHHHHJJJJJJJJJJJJJJJJJJJJHHHFBEDDEDDDDDEFD
@2145964/1
acagtctcaggcacattgccattagtagactgatcagccggagcagctcc
+2145964/1
@BCFFFFFHHHHHJJJJJJJJJJJJIJJJJJJJIJJJJJJJIJJJJJJJJ
@4188515/1
gcctactataaatgccatacaaggtctataaaaatataatttgcctgaca
+4188515/1
CCCFFFFFHFDDHHEGIIJIIGJIJJIEIIJJIGIJIFHIIGGFHIJIJJ
@3187286/1
gtccttgttgttaagaggtgttacctgcaacttggccaggttagggccaa
+3187286/1
@@@DDEFFHHFHHJGJIG<CHHJHGGIJJJJJJIIGIGIIBGIIIIIJJJ
@4188828/1
ctctagcacgtagttctcagcttccctgcaaagttaaccatcttgtattc
+4188828/1
CCCFFFFFHHHHHIJJJJJJJIJJJJJJJJJIJJJJIJJJJJJJJHJJJJ
@2146292/1
gcgcaaatgagaaagctatctatttcaaataaaggcgtcaactgggtgtg
+2146292/1
C@CFFFFFHHHHHIIJJJJJIJJJJJJJJJIIJIJIIHIIIIJJJIBFHG
@4188893/1
ctaatgagtaataaaataataaaatcctaaattctatcagagagaataat
+4188893/1
CCCFFFFFHHGHGGIJJIJJIIJJJJJJJJIJIHIJJJJJJCGIIIJIJJ
@1127791/1
gtgctgttgtggaactgcttcacctgtggccggcggcacgcagacgcctt
+1127791/1
CCCFFFFFHHHHHJJJJJJJJJJJJJJJJJJJJJJJJHHFFDDCBDDDDD
@1127896/1
gtagtaggtaggtgtagggtaagacacggatcgcatacaccgtgaatata
+1127896/1
BB@FDFDDFHHHFHGHIJJFHIJJJJJJJJJJJJJ@GIJJJJHIJJJIJJ
@4189136/1
ggcctttggcattcccacgacttttatgtccgcttaaataaaatattaat
+4189136/1
@CCDB>DDHBHFHHGCGEGGGE;BFHHEDFHB?F?@BDGGGIG@FG@F<9
@2146716/1
attgctcagatgcaatttcttgcaagaattgcacaaagttgaagtccttg
+2146716/1
?BBFFFFFHHHHHJJJJJJJJJJJJJJJJJJJJJJJJJIJJJJJHJJJJJ
@4666818/1
cttggcattgatatttggaaatgattagctcgcagcattatgggtcttcc
+4666818/1
CCCFFFFFHHHHHJJJJJCIIIJGIJIJJIJJJJIJGIJJJIIJHIHIJJ
@6188122/1
gatcctcgtcattgcctggcatacaaggcaaagcaccgacgacgacactg
+6188122/1
CCCFFFFFHHHHHJJJJJJJIJJJJJJJIJJJJGIJJJJJJJJIGHHFFF
@4189771/1
cagccagatgccaaagttcttgatcttcactgggctcttctctgggattt
+4189771/1
CCCFFFFFHGHHHJIJJJJJJJJJJJJJJJJHEHHGHJJJJJJJJJJJJJ
@3188466/1
ctgcagatgactgtgcatccttgctagtaagtcctgagccatagcaaaca
+3188466/1
BCCFFFFFHHHHHJJIJIGGIIGGIJIHHIHHIGIBGIJJJJJJJIIIJG
@4189963/1
ctcggatcagccgtttctgagattagcgcgcacagacgaacagacaaaca
+4189963/1
CCCFFFFFHHHHGIJJJJJIJJJJJJJJJJJJJJJJJJJJJHHHHFFFFF
@4189984/1
gttatagtcactttataaaggagttcctcttccttagtcacagcttttcg
+4189984/1
CCCFFFFFHHHHHJJJIIJJJJJIIJJJJJJJJJJJJJJJJJJJJJJJJJ
@6188375/1
gatagctggacaaggcactggcaacgaccaatcatggacttttcttcaat
+6188375/1
CCCFFFFFHHHHHJJJJJJJIJJJJJJJJJJIJJJJJJJJJJJJJJJJJJ
@5184575/1
gccagttataaagcatagcccgaagtgctattggcacacaggcataatgc
+5184575/1
CCCFFFFFHHHHHJJJIIJJJJJJJJJJJJJJJJJJJJJJJJIJJJJJJJ
@1128965/1
cctttattcataagctcttttcatttccactacttccacgattgtcatca
+1128965/1
@@@FFFFDHHHHGJJIHHJJJJJJJJJIIJJJJJJJIGGIIJJJJJGGGI
@1129122/1
ggcgcttgtggtggtgcacgcgcttgggcagagggaatctgattgtgctg
+1129122/1
CCCFFFFFHHHHHIIIJGIJJJJJJJJJJJJIJJJJJJJJJJJJJGJJJH
@1129206/1
ggacgcgacgtgccttgaattccttgatgactgcatagatagaaatcgaa
+1129206/1
CCCFFFFFHHHGHJJJJIGIJJJJJJJJJJJJJJJJJJIJIJJIJJFIHI
@659884/1
gtcgagtagagccttagctgcggaatgcttagcttccttcttagagcgtc
+659884/1
CCCFFFEFHHHHHJJJJJJJJJJJJJJJJJJJJJJJJJJJJJJJJJJJIJ
@4190849/1
gttcattcaactgtcttgttaatgcctggccctcagcgacatgtaagagt
+4190849/1
CCCFFFFFDHHHFEFGHHHIIHHEHGIH9FFGIIIGDGFHGAHFHIGIH9
@4190905/1
gaccatcactcttatatgggcagcccgaacacggttaccgggaattttgt
+4190905/1
CCCFFFFFHHHHHJJJJJJJJJJJJJJJJJJJJJHIJJJJJJJJJJJJJH
@4191042/1
ctgtggccggcggcacgcagacgccttgatgacctccactttgatgatct
+4191042/1
@@@DFDDFHHGGHJIJGGEBHIIIH?EEC;??CDEEDCECCDDDDDDEDE
@6189211/1
attcaatttaaaagaaactgggtgcgtgcaggatcctcgtcattgcctgg
+6189211/1
@BBFFFFFHHHHHJJJJJJJJJGHJJJJJJJJJJJJJJJJJJJJJJJJJJ
@4667925/1
gccagatgccaaagttcttgatcttcactgggctcttctctgggatttcc
+4667925/1
CCCFFFFFHHHHHJGIIJJJJJJJJJJJJJJJJJJJJJJJJJJJJJJJJJ
@5185377/1
ctcatgtaatttttaatgttctccaaatcgacgactcctgtggctttcag
+5185377/1
BC?DFFFFHHHHHJJJJJJJJJJJJJIJJJJJJJJJJJJJHIJJJJJJIJ
@4191539/1
gtcgagtagagccttagctgcggaatgcttagcttccttcttagagcgtc
+4191539/1
CCCFFFFEHHHHHJJJJJJJJJJJJJJJJJJJJJJJJJJJJJJJJJJJJJ
@4191648/1
caacagattgtttgagatgtttgtgaaactgcgacaccttgtggctgtga
+4191648/1
CCCFFFFFHHHHHJJJJJJJJJJJJJJJJJJJJJJJJJJJJJJJJJJHJH
@661003/1
ctctgtgatctgtttcttggcatctatagatgtcggtggcgcacagggca
+661003/1
CCCFFFFFHHHHHJJJJJJJJJJJJJJJJJJJIIJIHIJJJJJJJJJJJI
@3651713/1
gctgtctgtacattgaaaataaaaataaaaaaatagcaggggttattgtt
+3651713/1
??@FDEFFHHBHHIIIIIIIHHIIIIIIIIIIIIIGIEIIGI@DHFHIHI
@4668499/1
ggcacagttcctcgacgagcaagtagttcttgaagcacagacacaggtgt
+4668499/1
CCCFFFFFHHHHHJJJJJJJJJJIJJIIJJJJJJJJJJJJJJJJJJJCGG
@3652052/1
ctccactatcatctctttctttggagtttgtatacttaattcgatgttat
+3652052/1
BCCFFFFFHHHHHJJJJJJJJJJJIJHJJJJIJJJJJJJJJJJJJJIIJJ
@661630/1
gtcgagtagagccttagctgcggaatgcttagcttccttcttagagcgtc
+661630/1
CCCFFFFFHHHHHJJJJJJJJJJJJJJJJJJJJJJJJJJJJJJJJJJJJJ
@2646247/1
gtaagcgcacgaccatttttttctacatttcattatttttgatcaagaag
+2646247/1
CCCFFFFFHHHHHJJJJJJJJJJJIJIJJJJJJJJJJJIJJJJJIJJJJJ
@3652226/1
ggttaatcagactatagttagtatagttataagactcagattgccatctc
+3652226/1
CCBFFFFFHHHHHJJJJHJJJIJJJJJJJJJJJJJJJJJJJJJJJJJJJJ
@2646287/1
gtcggatgcgtgatgccgaggtcgacagtagtgcctgcggggatatttcc
+2646287/1
C@CFFFFFHHHHHJJJJJJJJDHIIJJJHIIIIJJJJJJJJDDDDDEFEE
@4669004/1
gccagatgccaaagttcttgatcttcactgggctcttctctgggatttcc
+4669004/1
CCCFFFFFHHHHHJHIJJJJJJJJJJJJJJJJJJJJJJJJJJJJGJJJJJ
@2646390/1
ggtgggttgtcctgcagagcttgccacatcttgtaagcagcctgacgctt
+2646390/1
BC@DFFDFHHHHHJJJJJJJJJJJJJJJJJJJJJJJJJJJJJJJJJJJJJ
@662114/1
gtggaactgcttcacctgtggccggcggcacgcagacgccttgatgacct
+662114/1
@BCFFFFFHGHHHJJJJJJGJJJIJIJIIIJJIEHEFFDDDDDDDDEDDC
@7719868/1
ccccgctacactcactgcaccagcattcgtgtcccccgctggagcttgac
+7719868/1
CCCFFFFFHHHHHIJJJJIJJIJJJJJJJGIIIBHIJEHIJJJIJJJJJH
@6687465/1
gttgtggaactgcttcacctgtggccggcggcacgcagacgccttgatga
+6687465/1
BCCFFFFFHHHHHJJJJJJJJJJJJJJJJJJJJJHHFFDEDDDDDDDDDE
@6687495/1
cctggttctaccttcaagagcctcttctaaagcaaacaatgagacctgtg
+6687495/1
CCCFFFFFHHHHHJJJJJJJJJJJJJJJIJJJJJJJJJJJJJJJJJJJJJ
@662442/1
gttgaggcgcttgtggtggtgcacgcgcttgggcagagggaatctgattg
+662442/1
CCCFFFFFHHHHHJJJGIJHIJIJIGJJJIJIJJIJIIIIHHHHFFFFFF
@662544/1
cactgagtgacggcacctccgacactgaggtcacggtactcgcggtacat
+662544/1
CCCFFFFDHHHHHJJJJJJJJJJJJJJJJJIIJJJJHIJJJJJJHEFFFF
@5702113/1
agcgaaatagtcacacccacgttggttatcaagtggcttggtaggatcca
+5702113/1
CCCFFFFFHHHHHJJJJJJJJIJJJIJJJJJJJHIJJJJDHBFEHGGGH=
@5702240/1
cacgacgctcggacatttcaattttatttagttggtcttggttgaacgga
+5702240/1
C@@FFFFFHHHGHIGIJJJJJJJJJJJJJJJHIIGIJJJJIIHIGIJJJJ
@152010/1
gttcaaattcaaataaaatcactctgcaatcctgcctcacatgattcatc
+152010/1
CCCFFFFFHHHFHJJIJJJJJJJJJJJJJJJJJJJJJJJJJJJJJJJJJJ
@2647030/1
tgtatgcgaaggtgttgaggcgcttgtggtggtgcacgcgcttgggc
+2647030/1
@@@DFFFFFHHHDFHHIGIJDIJIJGEIGH?GDGGEIFGIIFEFDDF
@1130398/1
gctgggcctcttgtatgcgaaggtgttgaggcgcttgtggtggtgcacgc
+1130398/1
CCCFFFFFHHGHHIIJJJJHHHIFGGHIIIIJJIJJIHJEGGGHHIIJJH
@7213948/1
ctccaatcctttactcgaatagtcttttctaacttgaacagtgcgatgtt
+7213948/1
CCCFFFFFHHHHHJJJJJJJJJIJJJJJJJJJJJJJJJJJJHIJJIJJHI
@6688025/1
caataatctataattaattactttaaatcttgagattaatcacaagaaca
+6688025/1
@<?DDDDDDDB<AFEBGBEEIEHIIIID?FHIGDAHICGEG<<<CDFIII
@3653108/1
cttttgaagattctgatattgatagttttttcattccctgcagagcttgc
+3653108/1
CCCFFFFFHHHHHJJGIJJJJIJJJHIJJJJIGGJJJJJJIJIIJJIJJJ
@663275/1
gtgttgttgcacgcgcacggtggcggcgtaccgcgaggggtgcgcgtcca
+663275/1
@@@DDBBDHHDHHIIIIGDB?DGIDDGED6BCCCB6@BBBBBBBBB@@BB
@152472/1
gtggcgttgatgtcgcaagatagtgagacattcactttttagtcataatc
+152472/1
CBCFFFFFHHHHHJJJJJJJJJJHIJJJJJJJJJJJJJJJJJJJJJJJJJ
@5703059/1
ctgacacgaaacactcggtccttaccctctccaggtaatataacctccaa
+5703059/1
BB?DFFFFGHHHHJJJJJIJIIJIJIIJJJJJIIIHIIJGIIJIJJJJJJ
@152828/1
gttgaggcgcttgtggtggtgcacgcgcttgggcagagggaatctgattg
+152828/1
CBCFFFFFHHHHHIJJIIIIHIIJJJJJJJJJJJJJIJJJHHHHFFFFFF
@5703235/1
gtcgtacttgtttgaaggagtctatgcaagcttactataaaacaaaatta
+5703235/1
@@BFFFFFFHHHHJIJJJCHGGHHIJJCHIIIJIGIIJGGGJJIEHIHIJ
@5703294/1
cactgagtgacggcacctccgacactgaggtcacggtactcgcggtacat
+5703294/1
CCCFFFFEHHHHHJJJJJJJJJJJJJJHIJHJJJJJHIJJJJJJHHFFFF
@6688577/1
caggtgtcttcaacggaagagattccatttcccgtttagcagcttcatcc
+6688577/1
?8?D4==ACFFFHHEGEFHII3A@FFGGHI@GHI3?:DBFHC@HGIII@>
@2647831/1
attaaaccttatattaatacaatggtgactattaaattctgtctctaaag
+2647831/1
CCCFFFFFHHHHHJJJJJJJJJJJJHJJJJJJJJJJJJJJJIJJJJJJJJ
@3653699/1
gacgatttcaccagtggtcttcttgaacttcttcaattgacgcaagaagt
+3653699/1
CCCFFFFFHHHHHJHJJJJJJJJJJJJJJJJJJJJJJJJJJJJJJJJJJD
@7214624/1
ctagaatagttcagtaagaagttgatatcttctggagtggtcattttgtc
+7214624/1
CCCFFFFFHHHHHJJJJJIJIIIJJJJJJJJJJJJJJHGIGIJJJJJJJJ
@7214660/1
caaagataagatgaagaagaggagcaaatggaaaaaaaaattggtgaaaa
+7214660/1
@@CFFDFFFHGHHIJJJJJJJJIJJJJJHJJIJJJJJJJJJJIIHIIJJJ
@153593/1
gcacagacgaacagacaaacagacaaacagacaaacagacaaacagacaa
+153593/1
CCCFFFFFHHHHHJJJJJJJJJJJIJJJJJJJJJJJJJJJJJJJJJJJJJ
@2148027/1
cccaactgtcctccggtactaacgatcaaatcgatcatgggtccataatc
+2148027/1
CC@FFFFFHGHHHJJJ@GIJJIJIIJJCDFDCDHIJIJJJJFHIJJJJJI
@7720722/1
acaaattccaacccttgcgtttcaaaacaattcattttaggttcaagtta
+7720722/1
CCCFFFFFHHHHHJJJJJJJJJJJJJJJJJJJJJJJJJJJJHIJJJJIIJ
@6689018/1
cacgtattttttttttttacattttattattttatatttttttttgtatt
+6689018/1
BCCFDFFFHHHHHJJJJJHHBGHIJAHHBGHJJGIDHIJJJHFDDB<>CF
@7214865/1
ataacttttttatttatgaaccgattgacatgaaacaaacactaaatgta
+7214865/1
CCCFFFFFHHHHHJJJJJJJJJJJJJJJJJJJIJJJJJJJJJJJJJJJHI
@153895/1
cggcacctccgacactgaggtcacggtactcgcggtacatgttgtgtaca
+153895/1
?@?DDFDFDHHHDAHGIIIH?EHHGI?DHGIIIBF;AGGGE@CE@G=CH=
@5186851/1
gtgcacgcgcttgggcagagggaatctgattgtgctgttgtggaactgct
+5186851/1
@@@DAD??FFHDBHIIEE?D@D6::BBAHGFE?FHDDBD?=BGEACGIII
@5704713/1
gccagatgccaaagttcttgatcttcactgggctcttctctgggatttcc
+5704713/1
CCCFFFFFHHHHHJHIJJJJJJJJIJJJJIIIIJJJJJJJJJJJIIJJJJ
@2148621/1
gtgatgaggttcaccaagctagtggcgttgatgtcgcaagatagtgagac
+2148621/1
CCCFFFFFHHHHHJJJJJJJJJHHJJJJJJJJJJJJJJJJJJJJHIJJJJ
@4193943/1
gtacagttagaaatgttacaacctctatactttgcattaaaataatgccc
+4193943/1
C@CFFFFFHHHHHJJIJJJJJJJJJJJJIJJJIJIIJJFIJJJIJJJJJJ
@5705038/1
gtggttcttcaacttgggcgagcagggaattggtagcaacttgaatgtg
+5705038/1
???AAB?DD:AC>EEE@BBA8CA8EDICBDDD@DDEIIEDDEI?8BB4=
@4669552/1
ctcgccatcaggacctgcaccatgcaccgccatgccatgtaccacgcctg
+4669552/1
CCCFFFFFHHHHHJJJJJJJJJJJJJJJJJJJJJJJJJJJJJJJJJJJJJ
@2148997/1
cctgtggccggcggcacgcagacgccttgatgacctccactttgatgatc
+2148997/1
CCCFFFFFHHHHHJJIJJJJJJJJJHHHFFFFFFEEEDEDDDDDDDDEFD
@7721640/1
ccgtcattgaacaatctcgtatgatgccgtttctgcaccaataggaacaa
+7721640/1
BCCDFFFFHHHHHJJJJJJIJJJJJJJJJIJJJJJJJJJJJJJJJJIJJJ
@154951/1
tgaaaataaaaataaaaaaaatagcaggggttattgttatgtcgatgtcg
+154951/1
CCCFFFFFHHHHHJIJJIJJJJJIJJJJJJFHIJJJJJJJJIJIJIJJJI
@3191509/1
gttaatcttaagactcagattgccatctc
+3191509/1
@@@B?DEDHDA?BGG?CFDIIBFDHHEHI
@663409/1
cttcacctgtggccggcggcacgcagacgccttgatgacctccactttga
+663409/1
@@@DDDFDHHGHFGGIBGFGIGIIIGGIEHBDE>CCEAAECCDCCCCCAC
@7721792/1
cggctgatccgagttggatgcggttttcacgaatatattgtgggatgctt
+7721792/1
=@@FFFFFHHHDHIIIIJJJJIJGGIJIJJJGIIHGIJIIIGIGIJJIIJ
@7721916/1
ttattattacagcatacataataaaattagaggaagtaggtgctgggcct
+7721916/1
CCCFFFFFHHHHHJJJJJJJJJJJJJJJJJJIJIJJJJJIHIIJJIJJJJ
@155298/1
aaggtgttgaggcgcttgtggtggtgcacgcgcttgggcagagggaatct
+155298/1
@BCFDDDFHHHHHJJJJJIJJIJIHHJJJJJJJJJJJJJJJHHHFEFFEE
@7721957/1
gcaaatggaaaaaaaaattggtgaaaagaatcacaagtaagatactgcaa
+7721957/1
CCCFFFFFGHHGHJJJIIJJJDGGIJJJJJJJJJJJJIIJJJJJJJJJJJ
@155374/1
gtcacggtagcactgagtgacggcacctccgacactgaggtcacggtact
+155374/1
BB@FFFFDHHHHHJJJJGHGIGIIJJJJJJJIIJJIICHICGIGIJEHHH
@7721981/1
cttcatcatcagggatcttgccgtcattgcagactgtgtggtagcgggtc
+7721981/1
CCCFFFFFHHHHHJIJJJJJJJJJJJJJJJJJJIIJHIIJJFHIJJJJJJ
@1628831/1
caccagtggtcttcttgaacttcttcaattgacgcaagaagtaccagaaa
+1628831/1
CCCFFFEFHHGHHJJJIJJJIJJIJJIHJJJJJJJJJJJIJFGHGIJJJI
@7722069/1
cacgcgcttgggcagagggaatctgattgtgctgttgtggaactgcttca
+7722069/1
CCCFFFFFHHHHHJJJJJJHJJJJJJJJJJJJIJJJJIJJJJJJJJJJJJ
@5706094/1
tcgtgaatcatgccctcaatctgcaccagttcatatttgggcacagttcc
+5706094/1
CCCFFFFFHHGHHEHIJJJIJJIIJJJIIHHIJJEIGIGHIJJJIIHGJJ
@5706146/1
ccagaatctagacatgcacagctcttgcagccatccaacgggattgccca
+5706146/1
CCCFFFFFHHGGHJJIJJJJIJJJJJJJJJJJJJIJJJJJEHGIJJJGIJ
@156120/1
ccttcttctcttttttctcctttcttttgcgagctgctgccgaaagatta
+156120/1
BCCFFFFFHHHHHJJJJJIJJJJJJJJJJJJJJJJJJJJJJJJJJJJJJJ
@5188249/1
gtgattgtaacgcccacttttatcttttgcacctcacgatcgattactac
+5188249/1
B@@FFFFFHHHHHJJJJJJJIJJJJJJJJJJJJJJJJIJJJJIJJJJJJJ
@1131409/1
gtgttacctgcaacttggccaggttagggccaacagattgtttgagatgt
+1131409/1
@@@FFFFFGHHHHJJJJIJJJJJFHIJJIIJJJJIJGIIJHGHIIJJJJI
@1131458/1
cctgagcgagactcataacgcagccagatgccaaagttcttgatcttcac
+1131458/1
CCCFFFFFHHHHHJJJJJJJJJJJJJJJJJJJJIJJHIJJJJJJJJJJJJ
@156696/1
cccctttaaaaaaagctcgatctcaatttaaagataagatctgcgacctc
+156696/1
CCCFFFFFHHHHHJJJJJJJJJJJJJJJJJJJJJJIJJJJJJJJJJJJJJ
@5188394/1
gtgctgggcctcttgtatgcgaaggtgttgaggcgcttgtggtggtgcac
+5188394/1
CCCFFFFFHHHHHJJJJJJJJIIIJCFGHIGIJJJIJJJIJJHGHHEHIJ
@1629858/1
gctggacaaggcactggcaacgaccaatcatggacttttcttcaatatcc
+1629858/1
CCCFFFFFHHHHHJJJJJJJJJJJJJJJJJJJJJJJJJJJJJJJJJJJJJ
@6191567/1
cagtggtcttcttgaacttcttcaattgacgcaagaagtaccagaaacgg
+6191567/1
CCCFFFFFHHHHHJJJJJJJJJJJJJJJJJJJJJJJJJFHJJJJJJJJJJ
@157425/1
gtgggttgtcctgcagagcttgccacatcttgtaagcagcctgacgctta
+157425/1
CCCFFDFFGHHHHJJJJJJJJJJJJJIJJJJJJJIJJJJJJJJJJJJJJJ
@7215984/1
cctgacgcttagcaagtttcttagacttgccagttcccacttcacgacgc
+7215984/1
CCCFFFFFHHHHHJJJJJJJJJJJJJJJJJJJJIJJJJJJJJJJJJJJJI
@157604/1
ctcgcacgttggcagtaatagtacaagtgaaaagtcacttgccgatggta
+157604/1
@CCFFFFFHHHHHJJHJJJJJIIJJJJGHIJJJJHIJJJJJJJJHJJJFG
@3191579/1
cctcttcctcgggttggaatgattctggtgggttgtcctgcagagcttgc
+3191579/1
CCCFFFFFHHHHHGHIJJJJJJJJJJJJHHIJGIIIIJJJJJJJJJJJJI
@6191940/1
gttcacattgataaacttaggtttgcttacagccattcccaactgtcctc
+6191940/1
CCCFFFFFHHHHHJJJJJJJJJJJJJIJJJJJJJJJJJJJJJJJJJJJJJ
@3191825/1
gcgagactcataacgcagccagatgccaaagttcttgatcttcactgggc
+3191825/1
CCCFFDFFHHHHHJGIJJJGIJIGIIJJJJJHIJJIJJJJJJJIJJIIJJ
@7723095/1
tcttggttgaacggaactccaatcctttactcgaatagtcttttctaact
+7723095/1
CCCFFFFFHHHHHJJJJJJJJJJJJJJJJJJJJJJJJJJJJJJJJJJJJJ
@3191910/1
cactggttcaaattcaaataaaatcactctgcaatcctgcctcacatgat
+3191910/1
CCCFFFFFHHHHHJJIGGJJJJJJJJJJJJJJJJJJJJJJJJJJJJJJIJ
@6192344/1
gtagactcatctttagcacttggttcgtcttttgaagattctgatattga
+6192344/1
CCCFFFFFHHHHHJJJJJJJJJJHHJJIHJJJJJIJJIJJJJJGIJIJJI
@5708650/1
cttgttgttaagaggtgttacctgcaacttggccaggttagggccaacag
+5708650/1
BCCFFFFFHHGFFGICFFHIGHIJIJJIJJJIGIIJGFHEGHIJIJGJJH
@5708723/1
gtttattttgtttttctctgtgatctgtttcttggcatctatagatgtcg
+5708723/1
?=<A;:BDDA2A;<?EEE:<AACEEFIDFEAFF>E;9C91??4CBAD90?
@5708772/1
caatatattcgtgaaaaccgcatccaactcggatcagccgtttctg
+5708772/1
@@@FDDDDDHDFDGGEHFHIGIIIED@FD?GIHGDDHH@FHGGGIG
@5189946/1
ggatggagtgagcacgggctctgtgcctggctcccatgtcacggtagcac
+5189946/1
CCCFFFFFFHHHHJJJJJJJJJJJJJJJJJJJJJJJJJJJJJJJFHJJJJ
@5708931/1
gtacttttcaaggaacatttgagtggttccttttagtaaaaaattctaat
+5708931/1
CCCFFFFFHHHHHJJJJJJJIIIHIIHIJJIJJJJJIIJJJJJIJJJJJJ
@3192721/1
gcacgtagttctcagcttccctgcaaagttaaccatcttgtattcaaaag
+3192721/1
CCCFFFFFHHHHHJJJJJJJJJJJJJJJIIJJJJJJJJJJHJJJJJJJJJ
@158853/1
gcaagaagtaccagaaacgggacttagccacaatctggtctggagagaag
+158853/1
CCCFFFFFFHHHHJJJJJJJJJJJJJJJJJJJJJJJJJHJJJJIJJJJJJ
@159153/1
gcgccattttggccgcagctcgcttggcttgagatttgttgcgaccgatg
+159153/1
C@CFFFFFHHHHDFHEGGGHIIJIJ=BHIIIIJIIJJIIIGGIJEHEDD@
@4195920/1
catacataataaaattagaggaagtaggtgctgggcctcttgtatgcgaa
+4195920/1
CCCFFFFFHHHHHJJJJJJJJJJJHJJJHIJJJJJJJJJJJJIJJJJJJI
@3193217/1
ccctgctattttttttatttttattttcaatgtacagacagcacttttct
+3193217/1
CCCFFFFFHHHHHJJJIJJJJJJJJJJJJJJJIIJJJIJJJJJJJJJJJJ
@4670988/1
gcgacaccttgtggctgtgacttgtagtcaaggtggagattttactatct
+4670988/1
CCCFFFFFHHHHHJJJJIJGJJJJIJJIJJJJJDGHHIFHIIJIIJJJIJ
@4196403/1
ccatgtcacggtagcactgagtgacggcacctccgacactgaggtcacgg
+4196403/1
CCCFFFFFHHHDHIJJJJJIJEHHIJJJJJJJJJJIIJJJJJJJHIGJIJ
@4671304/1
ggccgaggttggggcggcgcgggcatgtgagtgttggtaaatccgctagc
+4671304/1
CCCFFFFFHHHHGIJJJIHFDDDDDDDCD@C>CADDD@@CDEDDDDDDDD
@3655237/1
ccacaatatattcgtgaaaaccgcatccaactcggatcagccgtttctga
+3655237/1
CCCFFFFFHHHHHJIJJJJJJJJJJJJJJJJJJJJJJJJJJJIIJJJJJH
@3655348/1
gtcatctcaccaggcttcaattcccggcagttttcgaatatgtgtgatgt
+3655348/1
BCCFFFFFHHHHHJJJJJJJJJJJJJIIIJIIJIJJIIIIIJGIGHHIJI
@3655448/1
ttttaatgttattattacagcatacataataaaattagaggaagtaggtg
+3655448/1
CCCFFFFFHHHHHJJJJJJJJJJJJJJJJJJJJJJJJJJJJJJJIJJJIJ
@2649477/1
gtcagtgttgaaattcgcccgtcgcaccagattattgatttctctttccc
+2649477/1
CCCFFEFFHHHHHJJIJJJJJJJJJJJJJJIJJJJJJJJJJJJJJJJJJJ
@666669/1
ttccagatccactcttgctccatggtccagcagcagcagcgtgcgcaggt
+666669/1
@@@FFFFFDDDFH@GGGIIICEHII?CGHG3AGIFGIGIGFBGFGFGIIH
@666899/1
gttattattacagcatacataataaaattagaggaagtaggtgctgggcc
+666899/1
CCCFFFFFHHHGHJJJJJJJJJJJIJJJJJJJJJJJJHIJJIIIJJJJJJ
@161223/1
ttttaacacatttcacattgaaaaataggtcaaaaccttcattatggcgc
+161223/1
CCCFFFFFHHHHHJJJJGJJIJJJJJJJJHIIIIGHIIIJIJJJJJJJJJ
@5711478/1
ctggttcaaattcaaataaaatcactctgcaatcctgcctcacatgattc
+5711478/1
BCCFDFFFHHHHHJIHJJJJJJIJJJJJJJAACAFHIJJJJJJJJJJJJJ
@3656036/1
cccgtttagcagcttcatccagaggcaagcgctccaagttgcttggaggc
+3656036/1
CCCFFFFFHHHHHJJJJJJJJJJJJJJJJJIJJJJJJJIJJJJJJJIJJI
@2151672/1
gtacacctgagcgagactcataacgcagccagatgccaaagttcttgatc
+2151672/1
=?@DBBBDFHHDHIIEHGIJJIIIDGJHHGGHIIIIJIIJIHIHIIIJIJ
@1133104/1
gacgacgacactgtacagttagaaatgttacaacctctatactttgcatt
+1133104/1
?@@DDDDDDDFFBGBAAECF??GEF<F??CBFBBBFFFDGDEIGAFDGED
@3656119/1
gttcctctataaacattatcatggctgctaccatattacttactgctttc
+3656119/1
CCCFFFFFHHHHHJJJJJJJJJJJJJJJJJJJJJJJJIJJJJJJJJJJJJ
@667832/1
atcgttctcagcatggtaagaaggtggcggccagaatctagacatgcaca
+667832/1
@CBFDFFFHHHHHJJJJJJJJJJJGHJJJJJJJJJJJJJJJJJJJJJJJJ
@668023/1
ctcttgtatgcgaaggtgttgaggcgcttgtggtggtgcacgcgcttggg
+668023/1
CC@FFFDEHHGHDGHIACFGIGIHIGHIJJJGIIJIHHIJJJJJHFFFDD
@5712341/1
gtccttgttgttaagaggtgttacctgcaacttggccaggttagggccaa
+5712341/1
@@@DDDDA:CFBAEBA@GACCBHHFEDE@3???F@CGDDG??FGFCGIII
@7217711/1
agcaaatggaaaaaaaaattggtgaaaagaatcacaagtaagatactgca
+7217711/1
@BCFFDFFHFHHFIJJJJHJJIDHGIJJJIIJJJJJJJCHIJJJJJJIJJ
@5713093/1
cggctgaattgcagcatcttgtcgagaacatgaagccgctttggtttacg
+5713093/1
@@;DADD>FFF?BB<EFGFHFHCF3@CEGE<BF9CCFEFF?D@FFFFE<C
@668761/1
cccagacctagcccaaattcttcttcttcagcaggctttggtggttcttt
+668761/1
CCCFFFFFHHHHHJJJJJJJJJJJJJJJJJJJJJJJIJJJJHHIGHIJJJ
@4196933/1
ctttactcgaatagtcttttctaacttgaacagtgcgatgtttt
+4196933/1
CCCFFFFFHHHHHJHJJJJJJJJJJJJJJIJJJIIJJJJJHJJJ
@5713519/1
gtctgattctgtgatagtgaatacaagatcgtggggtgggcccaccaggc
+5713519/1
8=@BDDDDDHHHBG@GGA:CEDBEHGGFEH@E;EG>8?D<AGADHGCFGG
@4196956/1
ataacgcagccagatgccaaagttcttgatcttcactgggctcttctctg
+4196956/1
@CCFDDDFDHHGHJIJIGGIGHFCHGIJJIJIIGGIIEEHIHEHHIJIGI
@1632561/1
agcaggggttattgttatgtcgatgtcgaacccaaaaatgtaattaactt
+1632561/1
?@CFFFFFCFHHHJHIIJJJJIIIJHHIIGJIJJIJIJJJDHIIIJIJJJ
@3194177/1
cttgttgttaagaggtgttacctgcaacttggccaggttagggccaacag
+3194177/1
CCCFFFFFHHHHHJIEGGHIIIJIJJGHIGGGGGGIIGHGJJJIJJJJIJ
@5713691/1
ctatctttcaagtcggcataacgggccgcgactccgccctcttcctcggg
+5713691/1
CCCFFFFFHHHHHJJJJJJJJJJJJJJJJJJJJJJHHHFFDEDEEEDDDD
@7218441/1
aggaagtaggtgctgggcctcttgtatgcgaaggtgttgaggcgcttgtg
+7218441/1
@@CFFFDFDFFHFIJIIJJIJJJJHHIIJIGGFG?BDHHGHIEHIJJJIJ
@5191675/1
tctgtcactaacattttctttttctagtttcaaatgacgataaaatatcc
+5191675/1
BCCFDFFFHHHHHJJJJJJJJJJJJJJJIJJJJJJJJJJJJJJJJJJJJI
@1632898/1
ccgcgctttaatctaatgcttataagtaggtaataaacatattcttataa
+1632898/1
CCCFFFFFHHHHHJJJJJJJJJJJJJHHIJHHJJJJJJJJJJJJJJJJJJ
@5714094/1
gtggattttaatgttattattacagcatacataataaaattagaggaagt
+5714094/1
CBCFFFFFHHHHHHJJJJJJJJJJJJJJJJJJJJJJJJJJJJJJJJJJJH
@6194843/1
gtgcacaatatccgtgtcgaccactgtg
+6194843/1
CCCFFFFFHHHHHJJJJJJJJJJJJJJJ
@6195021/1
cacagtgagtgatttcaattttgagacctttgatttcttttgtaaattta
+6195021/1
CCCFFFFFHDFHHJJJJJJJJJJJJIJJJJJIIJJJJJJJJJHIGJJJJJ
@164302/1
cacctttctaggacatttatctggctgtatgtttacatcataatgatgaa
+164302/1
CCCFFFFFHHHHHJJJJJJJJJJJJJJJJJJJJJJJJJJJJJJJJJJJJJ
@5714561/1
gcaaccactaattccagtgataaattcactctagcacgtagttctcagct
+5714561/1
CCCFFFFFHHHHHJJJJIIJJJJJJJJJJJJJJJJJJJJJJIIJJJJJJJ
@4198015/1
gcaagatagtgagacattcactttttagtcataatcttcagatactccaa
+4198015/1
CCCFFFFFHFHHHIJJJJJJJJJJJJJJJJJJJJJJJJJJJJJJJJJJJJ
@3195111/1
gcaacatacacatttggttctattcaagttatgcaagtattaaattcgta
+3195111/1
CCCFFFFFHHHGHJJJJJJJJJJJJJJJIJJJJJJJJHIJJJJJJJJJII
@3195131/1
agcaaattgaaataaaaaattggtgaaaagaatcacaagtaagatactgc
+3195131/1
<B@FFFFFHHHHHJJJJJIJJJJHHJJJJJJJJJJJJJJHJJJJJJJJJJ
@5714701/1
cccgtcgcaccagattattgatttctctttccctgtcgggagcggagcgc
+5714701/1
C@@FFFFDDHHHHIIJJJJJGHIJJJJIIIJFIGIJJIFIJIIGHBEEFD
@7725872/1
gacaccttgtggctgtgacttgtagtcaaggtggagattttactatcttt
+7725872/1
CCCFFFFFHFHHHJJHIIJJJJIJJIJJJJJCGHHIHIIJJJJJJJIIJJ
@1633373/1
tagcactgagtgacggcacctccgacactgaggtcacggtactcgcggta
+1633373/1
CCCFFFFFHHHHHJJJJJJJJJJJJJJJJJJJJHJIJJJGHJJJJJHHDE
@4198259/1
ggtctggagagaagatcctcatcttgtatagaggaggcttgggctcgctc
+4198259/1
???DDD32C:C;CEEDDEEFCBFFDEEBECD@4:E?DCDDDD;BD@?ADB
@4672539/1
gtgggtagtaagcgcacgaccatttttttcctagatttcattattttgat
+4672539/1
CCCFF?DDADHFDFHEHEAE??DCHIGIGFB<=CGHIIIIIECHHHIGGE
@5714966/1
gcatggtaagaaggtggcggccagaatctagacatgcacagctcttgcag
+5714966/1
CCCFFFFFHHHHHJHIJJJJJJJJJJJJJJJJJJJJJJJJJJJJJJJJJJ
@669052/1
gcccacctcacgttccgccaattgcttcaccttatgatagtcatcgcggc
+669052/1
CCCFFFFFHHHHHJJJJJJJJJJJJIJJJJJIJJJJJJJJIJJJJJJJJI
@6691853/1
aggacatttatctggctgtatgtttacgtcataatgatgaacaaatcctc
+6691853/1
@CCFFFFFHHHHHJJJJJIJJJJJJJJJJJJJJJJJJJJJJJJJJJJJJJ
@669717/1
cgtagttctcagcttccctgcaaagttaaccatcttgtattcaaaagaaa
+669717/1
CCCFFFFDFHHFDHEIDGFHEIGHIHGJEGIJJIJJJJIHIBDBFIJIIG
@165949/1
gggttattgttatgtcgatgtcgaacccaaaaatgtaataaacttttttt
+165949/1
@@CDDFFFHFHFHJFGHIJIGIIJJJJJJIJGGHJDHIIIIJAGIIJJJJ
@5716251/1
gagcaaatggaaaaaaaaattggtgaaaagaatcacaagtaagatactgc
+5716251/1
B@CFFFFFHHHHHIJJJIJIIJJ?FHIJIIJJJJJJIJJHIJJJJIJJJE
@7219624/1
ccctgatagagacgatttcaccagtggtcttcttgaacttcttcaattga
+7219624/1
CCCFFFFFFFHHHJJJJJJIHJJJIJJJIIHHHJIIGIJJIIIIIJIJII
@670419/1
cccaattaaaccttatattaatacaatggtgactattaaattctgtctct
+670419/1
CCCFFFFFHHHHHJJJJJJJJJJJIJJGJHHHIJJJJJJJJJJJJIJJJJ
@2151857/1
ggtagaactgcaccatttcatttggattcgtagagtaatctaagacttgt
+2151857/1
B@?DDEFFHHGHGJJJJJJIJJJJJJJIJIGGIJJHHIGJJJJIJJJIJH
@166627/1
cagcatacataataaaattagaggaagtaggtgctgggcctcttgtatgc
+166627/1
CCCFFFFFHHHHHJJJJJJJJJJJJJJJJJJIJJJJJJJJJJJJJIJJJJ
@5717085/1
ccttggtccacacgtccagcaggtcgggctggttgtgccagagcgctagg
+5717085/1
CCCFFFFFGGHHHJBHIJJJIJJHJJIJIIGIFHIHIJJJJIIJJJJIHH
@1134477/1
ggcacctccgacactgaggtcacggtactcgcggtacatgttgtgtacac
+1134477/1
C@CFFFFFFFFHGIIIGIJIIJJIIIJJHGGGIJJGIIJJFHIHHIII77
@2152187/1
tcgatgtcgaacccaaaaatgtaattaactttttttttgtctgtttgtct
+2152187/1
@CCFFFFFGGHGDHGHIIJJJHGGHGIGHIJJIJJFEGBFF@AEEHHHHE
@671277/1
cgcttgtggtggtgcacgcgcttgggcagagggaatctgattgtgctgtt
+671277/1
CCCFFFDFHHGHFFHJJJJJJJJJJJJJJIJJJGJIJJJIJJJIIIIJHJ
@1134668/1
tggagagaagatcctcatcttgtatagaggaggcttgggctcgctctccg
+1134668/1
CCCFFFFFHHHHHJJJJJJJJJJJJJJJJJJJJJJJIIJIGJJJIIJJJI
@671331/1
gtctttcgtatgggattttgatttttaatttttctaatttgtttagg
+671331/1
CCCFFFFFHHHHHJIIJJJJHIJJJJJIJJJJJJJJIJJJJIJJJJJ
@5717500/1
gtcctgctgtttcgtatattctaaattggtttcgttgtatttgtcaatta
+5717500/1
@@@DDDDADCFFDFCEFBFHII<3<CFHI?CCGDFFGCGIIEFIIIIIII
@167330/1
gtggattttaatgttattattacagcatacataataaaattagaggaagt
+167330/1
@@@FDFFFHHGFDIIGIGGJIJIIIIFIIIJIJIIJIIHIIGHGIJIHGD
@2152385/1
gtcttcttgaacttcttcaattgacgcaagaagtaccagaaacgggactt
+2152385/1
@@CFFDFFHGHHHIGGHIGHGJIIJJJGIICGHCFDGHEEGGHGHGGIII
@671520/1
cttcaaatgacgacaccacagttccagtctcaggcacattgccattagta
+671520/1
CCCFFFFFHHHHHJJJJJJJJIJJJJJIJJJJJJJJJJJJJJJJIJIJJJ
@1633639/1
gtgacttgtagtcaaggtggagattttactatctttcaagtcggcataac
+1633639/1
CBCFFFFFHHHHHJJIJEGIIJHJJJJJJJJJIJJJJJJJJJJJJJJJJI
@5718307/1
gttattattacagcatacataataaaattagaggaagtaggtgctgggcc
+5718307/1
CCCFFFFFHHHHHJJJJJJJJJJJJJJJJJJJJJHJJJJJJIJJJJJJJJ
@168306/1
cgtcaaatagttgcggagattaatggtataagcatagaatgttcgacgtg
+168306/1
BC@FFFFFHHHHHJJJHIHIJJJIJJGIIJJJJJJJJJJJJIIIJJJJFI
@7726683/1
gccttgaattccttgatgactgcatagatagaaatcgaactcggtcggat
+7726683/1
CCCFFFDDHHFHHJJJJJJJJJJIJIGIGIHIII<GHHIJIICGHEIGJE
@4198688/1
gaggaagtaggtgctgggcctcttgtatgcgaaggtgttgaggcgcttgt
+4198688/1
CCCFFFFFHHHFHIJJHIJJJJJJJHGIJJJIIJJDHGGIJJJIIJIJJI
@5192434/1
attaaattctgtctctaaagcattgctaaacaagcaatgtaagaacaaac
+5192434/1
CCCFFFFFHHHHHJJJJJJJJJJJJJJJJJJJJJJJJJJJJJJJJJJJIJ
@7726952/1
cgcgacagatgtctttctagtgcgtccgtctgattctgtgatagtga
+7726952/1
@C@FFFFFGFHHHHIJGIIJFEHGGIJIHIHHFHIGIGFHHIGEBBD
@3196389/1
ctcgaatagtcttttctaacttgaacagtgcgatgttttacaagggcagg
+3196389/1
CCCFFFFFHHHHHJJJJJJJJJJJJJJJHIJJJJJHJJJJJIJJJJJJJJ
@3196410/1
agcaaatggaaaaaaaaattggtgaaaagaatcacaagtaagatactgca
+3196410/1
CCCFFFFFHHHHHJJJJIHIJJFHIJJJJJJJJJJJJJFHJJJJJJJJJJ
@168995/1
ctgctatttattttttctatattttcaatgaacagaattgacccttctac
+168995/1
CCCFFFFFHHHHHJJJJJJJIJJJJJJJJJJJJJJJJJJJJJJJJJJJJJ
@4199525/1
tctctcaccatgctcatactatcttcagacaacgcaccgtcaaggagttc
+4199525/1
@@@FFFFFHHBFHBGEBEEBFEHFBHHHIIIIGHIIIIIIIIID?;F.BF
@2153804/1
gttgttaagaggtgttacctgcaacttggccaggttagggccaacagatt
+2153804/1
@CCFFFFFHGHHFHHGHGGHIJJII@CFHIJIJDCFGGGCCHGIJJJJGI
@4199616/1
gccgtgattatctaggacgtcttcttgaatccacattggtgtgataaccg
+4199616/1
??@D:A?DCCFDDBFE>A?33<8CHH@FEB>E??<C<FF?D:BCGIDGD:
@2154017/1
cttgttgttaagaggtgttacctgcaacttggccaggttagggccaacag
+2154017/1
CCCFFFFFHHHHHIJFHGIJJJJJJJJJJIJJJJJJJHHIJJJJJJJJJJ
@5720032/1
ggcgcttgtggtggtgcacgcgcttgggcagagggaatctgattgtgctg
+5720032/1
CCCFFFFFHHHHHJHGIJJJJJJJJJJJJJJJJJJIIJJJJJJJJIJJJH
@5720037/1
cttgtggctgtgacttgtagtcaaggtggagattttactatctttcaagt
+5720037/1
?@@DDB?;?DDFFGFB@<FHFHHBG>2<8<?3CCFGCBGGG@FH><B@G9
@5193483/1
tggatggagtgagcacgggctctgtgcctggctcccatgtcacggtagca
+5193483/1
CCCFFFFFHDFHHHJJHIIIIIHIEHHHGHIIIIIJJJJFFIIIJ<CHJJ
@5193585/1
gcgcgcacagacgaacagacaaacagacaaacagacatacagacaaacag
+5193585/1
CCCFFFFFHHHHHJJJJJHJJJJJJJJJJJJJJJJJJJJJIJJJJJJJJH
@4674304/1
gttcctctttacaagtagactcatctttagcacttggttcatcttttgaa
+4674304/1
CCCFFFFFHHHHGIJFHIJJJJJGGGJJIIIGIJJIJEHIJJJJJJJGHI
@170601/1
gtgaaactgcgacaccttgtggctgtgacttgtagtcaaggtggagattt
+170601/1
CCCFFFFFHHHFHJJJJJJJJJJJJGIJJJJJHJJIIIJJJ?BGHJIIJJ
@2651854/1
ggcgttgatgtcgcaagatagtgagacattcactttttagtcataatctt
+2651854/1
CCCFFFFFHHHHHJFIHIHJJHIIJJJJJJJJJJIIJJJIIGIIIHIJIJ
@1135117/1
caaagataagatgaagaagaggagcaaatggaaaaaaaaattggtgaaaa
+1135117/1
CCCFFFFFHHHHHJJJJJJJJJJJJJJJJJJJJJJJJJJJJJIJHIJJJJ
@5721439/1
aggtatttcagggtcgtcacgacccacatcttcgtcgcgccaatttagga
+5721439/1
BBCDDFFFHHHHHGHIIJIJJJJJJJJJJJJJJJIIJJJJJIJHHHHHHF
@1135395/1
gcacttcacacattgataaaacctcacatccaccctctggtaaatatcgt
+1135395/1
CCCFFFFFHHHHHJJJJJJJJJJJJJJJJJJJJJJJJJJJDHIJJJJJJG
@672912/1
caaagataagatgaagaagaggagcaaatggaaaaaaaaattggtgaaaa
+672912/1
CCCFFFFFHHHHHJJJHJIIJJHIJJJJJJJIJJJJJJJJJJJJFGHJJJ
@171153/1
tgtaaccactccatactttgtttcatttaaatttacgggctatgccattt
+171153/1
CCBFFFFFHHHHHJJJJJJJJJJJJJJJJJJJJJJJJJJJJJJJJJJJJJ
@3658756/1
atggtaagaaggtggcggccagaatctagacatgcacagctcttgcagcc
+3658756/1
@@@FDDDFHHHGCGGGHIJJIJJJJJJIIGJJJJGJJJJIIJJIJJIJIJ
@4674889/1
cctgagccatagcaaacagccactggcaatgtggatagctggacaaggca
+4674889/1
@CCFFFFFHHHHFIJJIIIIJIJJJIJIIGGFFGEHHIIJJIIJJJJJHI
@171523/1
gatggagtgagcacgggctctgtgcctggctcccatgtcacggtagcact
+171523/1
@@@DDFFFHHHHHJGGIJJJJEIIIJJIDHGIJIIJIGIIJJJHIJJIJJ
@673296/1
tctgatcaaacgctattaattcattagcgaaaaacttacttttcactttt
+673296/1
CCCFFFFFHHHHHJJJJJJJJJJIJJJJJJJJJJJJJJJJJJJJJJJJJJ
@6197089/1
cttcaatcctaatgtattgatgggtcagcatgtcgcatagaatctgactg
+6197089/1
CCCFFFFFHHHHHJHIJJJJJJJJHJJJJJJJIJJJJJJJJJJJJJJJJJ
@5722110/1
gtgcgaataaattgcatttaaagttactataactaagattggtttcaaag
+5722110/1
CCCFFFFFHHHHHJJJJJJJJJJIIJJJJJJJJJJJJJJJJJGHIJJJJJ
@6694892/1
tagaaaagtgctgtctgtacattgaaaataaaaataaaaaaaatagcagg
+6694892/1
CCCFFFFFHHHHHJJJJJJJJJJJJJIJJJJJJJJJJJJJJJJJIJIJIJ
@673833/1
gtccgtcagtggctttctttgatcattaatgtctcgtatgtcaaggactt
+673833/1
CCCFFFFFHHHHHJJJJIJJJJJJJJJJJJJJJJJJJJJJIIJJIJIJIJ
@674024/1
ggcaacatcttctttggtttgtcaggcgtaatgctaacgtcatagcgata
+674024/1
CCCFFFFFHHHHHJJJJGIJJIJJJJJJIIJJJJJJJJJJIJJJJJJJJJ
@1136045/1
ctcagcatggtaagaaggtggcggccagaatctagacatgcacagctctt
+1136045/1
@CCFFFFFHGFDFGHIIJCGAHGGJJIJECHIJJEIJJIIJJJIGIGIIJ
@5722801/1
agcaaatggaaaaaaaaattggtgaaaagaatcacaagtaagatactgca
+5722801/1
<@@FFDFFHHHHHIIIIIIIII?FFHIIIIIIIIIIIIIHIIIIIIIIII
@6197570/1
cttgtatagaggaggcttgggctcgctctccgaagggagcttgcggccga
+6197570/1
CCCFFFFFHHHHHJJJJJGGIIIIGIIJJIJIIJJJJFIIIJJJJJHFD<
@5723035/1
cgaacattctatgcttataccattaatctccgcaactatttgacggattt
+5723035/1
CCCFFFFFHHHHHJJJJJJJJJJJJJJJJJJJJJJJJJJJJJJJJJHIJJ
@7220902/1
gggctctgtgcctggctcccatgtcacggtagcactgagtgacggcacct
+7220902/1
@CCFDFFFHHHHHIIIIJJJJJJJJJJIJIJJJJJIIIJIHGIIIJJJJJ
@5193623/1
ccatactttgtttcatttaaatttacgggctatgccatttatcctcgcac
+5193623/1
CCCFFFFFHHHHHJJJJIIJIJJJJJJJIJJJJJIJJJJJJJJJJJJJIJ
@7221000/1
aattgcacaaagttgaagtccttgttgttaagaggtgttacctgcaactt
+7221000/1
@CCFFFFFHHHHFHIJJJHIJJJJJJJJJJJJJIJFHHJJJJJJJJIJJJ
@3659804/1
gtgctgggcctcttgtatgcgaaggtgttgaggcgcttgtggtggtgcac
+3659804/1
CCCFFFFFHHHHHJJJJJJJJIIIJHHHHIIJJJJJJJJJJJIJHHHJJJ
@3660332/1
ccacaatatattcgtgaaaaccgcatccaactcggatcagccg
+3660332/1
?<==D=AD?FFHHIFGGEFEAG6@AHIGG?19?DHFI>D@?8;
@5724224/1
acataataaaattagaggaagtaggtgctgggcctcttgtatgcgaaggt
+5724224/1
CCCFFFFFHHHHHJJJJJJJJIJJJHHJJJJJJJJJJJJIJJJJJHIJJ?
@1636473/1
ggcagagggaatctgattgtgctgttgtggaactgcttcacctgtggccg
+1636473/1
CCCFFFFFHGHHHJJJJJJIJJJJHJIHIIJJJIJJJJJJJJJJJJIJJJ
@1636513/1
gcttgggcagagggaatctgattgtgctgttgtggaactgcttcacctgt
+1636513/1
CCCFFFFFHHHHHJIJJJJJJJJJJJJJJJJJGIJHIJJJJJJJJJJJJH
@675570/1
gtgcacgcgcttgggcagagggaatctgattgtgctgttgtggaactgct
+675570/1
CBCFFFFFHHHHHJJJJJJJJJIJJJJJJJJJJJJJJJJJJJJIJJJJJJ
@675740/1
ttacagcatacataataaaattagaggaagtaggtgctgggcctcttgta
+675740/1
CCCFFFFFHHHHHJJJJJJJJJJJJJJJJJJIJJJJJJJJJJJJJJJJJJ
@675998/1
cgagcaagtagttcttgaagcacagacacaggtgtcttcaacggaag
+675998/1
CCCFFFFFHHHHHJJJJJJJJHHJJJJJJJJJFHHJJJJJJJJJJJJ
@3661132/1
ccctgggtaaggtatttcagggtcgtcacgacccacatcttcgtcgcgcc
+3661132/1
CCCFFFFBFHHHDGIJJJJJJJGHIJJJJJJJJJJJJJJJJJJJJJJJHH
@3661242/1
gtggaactgcttcacctgtggccggcggcacgcagacgccttgatgacct
+3661242/1
CCCFFFFFHHHHHJJJJJJJJJJJJJJJJJJJJHHFFFDDDDDDDDEDDD
@1637225/1
ctccaatcctttactcgaatagtcttttctaacttgaacagtgcgatgtt
+1637225/1
CCCFFFFFHGHHHJJJJJJJJJJJJJJJIJJJIJJJJIJIJHIJJJJJIJ
@3661396/1
cttatcattaccaatcggtaaaggatctcttgtatacaaattatttctac
+3661396/1
CCCFFFFFHHHHHJJJJJJJJJJJJJJJJJJJJJJJJJJJJJJJJJJJJJ
@5725366/1
gtctgtttgtctgtttgtctgttcgtctgtgcgcgctaatctcagaaacg
+5725366/1
@BBFFFFFHHHHHJJIJIJJJIIJJGIIJIIJJJJJJJJJIJIJJIJJJI
@3661426/1
cgatggacggcttcttgttgtcgcccgccggcgggtgcgtcacgtccacg
+3661426/1
@CCFFFDDHGHHGIJGHGHDGIGIGGJJJIGIIDD7<<3?07?182?<C<
@7222516/1
gtgaattttctcatataacactttgacaggctgctgtg
+7222516/1
:11BDA?BCFBA??ACECIHIB?<A<AFH;?<88EG9:
@7222554/1
gaatctgattgtgctgttgtggaactgcttcacctgtggccggcggcacg
+7222554/1
CCCFFFFFHHHHHJJJJJJHJJJJJJJJJJJJJJJJIJJJJJIJJJHFDD
@7729888/1
ggcttggtttattcccatcagtttggagttcacctttagaagtatgtttt
+7729888/1
CCCFFFFDHHHHHJJJJJJJJJJJJJIJIJJJJJJJJJJJJJIJJJIJJJ
@5725498/1
atcactttgacagcacctaatacaccgccgcttaaaagataggtaccgat
+5725498/1
CCCFFFFFHHHHHJJJJJJJJJJJJJJJJJJJJJJJJJJJJJJJJJJJJJ
@5725881/1
ctccttattagttattaaactgactagttgtgtttcgttcttagatgttc
+5725881/1
CC@FFFFFHHHFHIIIJJGIIIHIJJJCHHHJGHHIIFGIJJHGFHIIGI
@5725892/1
gtcttcttgaacttcttcaattgacgcaagaagtaccagaaacgggactt
+5725892/1
CCCFFFFFHHHHHJJJJJJJJJJJJIJJJJJJJGHIIJJJJJJIGIJJJJ
@677584/1
gccagatgccaaagttcttgatcttcactgggctcttctctgggatttcc
+677584/1
CCCFFFFFHHHHHIHIIJJJJJJJJJJJJJJJHIJJJJJJJJIJIJJJJJ
@1638130/1
gtgaaaagaatcacaagtaagatactgcaaacatgccagttataaagcat
+1638130/1
CCCFFFFFGHHHHJJJJHIJJJIJJJJJJJJJJJJJJJJIJJJJJJJJJI
@6695405/1
agacgatttcaccagtggtcttcttgaacttcttcaattgacgcaagaag
+6695405/1
CCCFFFFFHHHHHJJJJJJJJJJJJJJJJJJJJJJJJJJJJJJJJJJJJJ
@4200977/1
cggaactccaatcctttactcgaatagtcttttccaacttgaacagtgcg
+4200977/1
@CCDDDFFHHGHHJJGIIJJJJJJJIJIGIIJJJGIJJJIIIIGIIGFGI
@4201004/1
gtacaattatgtaataactgggtattcagttcttaagatacatcaataaa
+4201004/1
CCCFFFFFHHHHHJJJJJJJJJHHJJJJJJIJJJIJJJJJJJJJJJJJJJ
@7223759/1
ataaggattaaaaataaacttaaagattattaataagaaaaaaataatgc
+7223759/1
CCCFFFFFHHHHHJJJJJJJJJJJJIJJJJJJJJJIJJJJJJJIJJJJJJ
@6695713/1
ggcctgttttggtagcggcggcgcggtccgtgtggagcatgctcgccatc
+6695713/1
CCCFFFFFHHHHHIJJJJJJJJJHFDCDDDBDDDDDDDDDDDDDDDDDDD
@4201522/1
gctggacaaggcactggcaacgaccaatcatggacttttcttcaatatcc
+4201522/1
CCCFFFFFHHHHHJJJJJJJJJJJJJJJJJJJJJJJJJJJJJJJJJJJJJ
@1136902/1
gtaaaataacgtcaatacactggatctcctcagtaggatggcaaagagac
+1136902/1
CCCFFFFFHHHHHJJJJJJJJJJJJJJJJJJIJIJJJJJJJJJJJJJJIJ
@6696017/1
gtgatgaggttcaccaagctagtggcgttgatgtcgcaagatagtgagac
+6696017/1
CBCFFFFFHFHHHJJJJJJJJJHHJJJJJJJJJIJJJJJJJJJJHIJJIJ
@3199600/1
gaggaagtaggtgctgggcctcttgtatgcgaaggtgttgaggcgcttgt
+3199600/1
BCCFFFFFHGHHHJJJJJJJJJJJJGIJJJJHIIJFGGHJHIJHGJJJJG
@4202051/1
gtcacggtactcgcggtacatgttgtgtacacctgagcgagactcataac
+4202051/1
CCCFFFFDHHHHGJJJHHIIIJJJJJJIIJBBDHIIJJJJJJJJJJJJJI
@1137144/1
tcctgagccatagcaaacagccactggcaatgtggatagctggacaaggc
+1137144/1
CCCFFFFFHHHHHJJJJJJJJJJJJJJJIJJJJJJJJJJJJJJJJJJJJI
@4202187/1
gtcctgcagagcttgccacatcttgtaagcagcctgacgcttagcaagtt
+4202187/1
@@@FFFDBCDDAHIGBGIGEHIHGIIIEIIIIHGGIIGGGGCHIIGEHGE
@174160/1
ggcacacaggcataatgccatattcaaatgggaagtggtgataaagataa
+174160/1
CCCFFFFFHHHHHGJJIJIJJJIJJJJJJJJJJJJFIJHHIIJJJJJJJJ
@7224679/1
ctccgacactgaggtcacggtactcgcggtacatgttgtgtacacctgag
+7224679/1
CCCFFFFFHHHHHJHIJJJJHIJJJJJJJHHIJJJJJJIIIHI@BBEHII
@6696766/1
tgtgtatgtcactgaacttctcttaaacgactggattgattttgatgatt
+6696766/1
BCBFFFFFHHHHHJJJJJJJJJJJJJJJJHIJJJHIJJGIJJJJIJJJJJ
@4203295/1
cacggcctttgctctgtatatatgaccggtactctaagggtgggtcgtag
+4203295/1
@@@BDDDDDHFDHIIIIGIIJIJIJIIIHCGHJIIIHIIJ9BFGBHAAGH
@4203416/1
gcttcacctgtggccggcggcacgcagacgccttgatgacctccactttg
+4203416/1
CCCFFFFFHHHHHJJJJJJJJJJJJJJJHHHFFDEEEEEEDDDDDDDDDD
@3662713/1
gccagttcccacttcacgacgcttcagcagagtgcacacaatggtgaact
+3662713/1
C@CFFBDDHHHHHIIJJJJJJJHIIJIIIJJJDGIIIIJJJGGIHIIJJG
@4203619/1
ctcagatgcaatttcttgcaagaattgcacaaagttgaagtccttgttgt
+4203619/1
CCCFFFFFHHHHHJJJJJJJIJJJJJJJJJJJJJJJJJJJIIIJJJIJJJ
@3201729/1
acgggctctgtgcctggctcccatgtcacggtagcactgagtgacggcac
+3201729/1
?BBFFFFFHHHHHJJIJJJJJJJJJJJJJJJHIJJJJJJJJHIJJJJJJJ
@7731060/1
ctgcagatgactgtgcatccttgctagtaagtcctgagccatagcaaaca
+7731060/1
BCCFFFFFHHHHHIJJJJJJJJJJJJJJIIJJJJJJJJJJJJJJJJJJJJ
@5196635/1
ctgggcctcttgtatgcgaaggtgttgaggcgcttgtggtggtgcacgcg
+5196635/1
CCCFFFFFHHHHHJJJIJJIJJCGFHIJIJJJJJJJHIIFHIJJJJJIHF
@7731133/1
gggacttagccacaatctggtctggagagaagatcctcatcttgtat
+7731133/1
CCCFFFFFHHHHHJJJJJJJHIJJJJJJJIJJJJJJJJJJJJJJJJJ
@2653437/1
gtcgagtagagccttagctgcggaatgcttagcttccttcttagagcgtc
+2653437/1
CCCFFFFFHHHHHJJJJJJJJJJJJJJJJJJJJJJJJJJJJJJJJJJJIJ
@6198028/1
ctgcaatcctgcctcacatgattcatccacaaattccaacccttgcgttt
+6198028/1
CCCFFFFFHHHHHJJJJJJJJJJJJJJJJJJJJJJJJJJJJJJJJJJGHJ
@2653747/1
gctgtctgtacattgaaaataaaaataaaaaaaatagcaggggttattgt
+2653747/1
CCCFFFFFHHHHHJJJJJJJJJJJJJJJJJJJJJJJJJJJJJJGHJJJJI
@4676367/1
cttgtattcaaaagaaaacctagaatcactggttcaaattcaaataaaat
+4676367/1
BCCFFFFFHHHGHJJJJJJJJIJJJJJJIIIJIIJJGIJJJJJIIJJJJJ
@2654304/1
catgcggcaaacgcctattaacattatcatcgttctcagcatggtaagaa
+2654304/1
CCCFFFFFHHHHHJJJJJJJJJJJJJJJJJJJIJJJJJJJIJJJHHJJJJ
@177429/1
gggctctgtgcctggctcccatgtcacggtagcactgagtgacggcacct
+177429/1
CCCFFFFFHHHHHJJJJJJJJJJJJJJJJHJJJJJJJJJHIJJJJJJJJJ
@679253/1
ctcgctacttctcgcacggcctttgctctgtatgtatgaccggtactcta
+679253/1
CCCFFFFFHHHHHIJJIIJIJJJJIJJIIJHGIFHIIIIIJIGAHHJIJJ
@6198856/1
gagtcatttagctgaagttttaatattacttgaattacactacatcacta
+6198856/1
BBCDFFFFHHHHHJJJJHIJJJJJJJJJJJJIJJJJJJIJJJJJJJJJJJ
@177525/1
gtcacggtagcactgagtgacggcacctccgacactgaggtcacggtact
+177525/1
CCCFFFFDHHHHHJJJJHIJJJJJJJJJJJJJJJJJJJJJIIJJJJHIHH
@679416/1
gcacctccgacactgaggtcacggtactcgcggtacatgttgtgtacacc
+679416/1
CCCFFFFFHHHHHJJJJJIJJJJJIJJJJJJJJHIIJJJJJIJJJJJ==?
@177688/1
ctgggcctcttgtatgcgaaggtgttgaggcgcttgtggtggtgcacgcg
+177688/1
@C@DFFFFHHHHHJJJIGIJJJAFHHIJIJJJJBGIHAFIHG@FHIJJHF
@679530/1
gccgatacgattatgaagacgaagcggacgtcacgg
+679530/1
?@<DADDDHDHBDBHGHEAFA:CH:?@@G@A@F;AG
@5198002/1
agcacgtagttctcagcttccctgcaaagttaaccatcttgtattcaaaa
+5198002/1
@BCFFFFFHFHHHJJJJJJJJJJJJJJJJHIIJJJJJJJJJIIJJJJJJJ
@5198067/1
cgagtagagccttagctgcggaatgcttagcttccttcttagagcgtccc
+5198067/1
@BBFFFFFHHHHHJJJJJJJJIJJJJJJIJJJJJJJJJJJIJJJJJJJJJ
@6698689/1
caggcactatattgcagacctccagtggtaggtatgtatgtttatgctct
+6698689/1
@@@DDDDFGFHGGJIGGIJJFIIIHFHIAFHGB>FH?FHI4CDGBFGIJC
@178252/1
gtcggatccgatgtaaaacattccaaaatcaacaactactaataaattaa
+178252/1
CBCFFFFFHHHHHIIJJJJJJJJJJJJJJJJJJJJJJJJJJJJJJJJJJJ
@679983/1
ctggatggagtgagcacgggctctgtgcctggctcccatgtcacggtagc
+679983/1
BCCFDFFFHGHHHJJJJJJIJJJJJIJJJJHIJIJJJJJIIJJJJJFHJI
@6199400/1
gtagcactgagtgacggcacctccgacactgaggtcacggtactcgcggt
+6199400/1
CCCFFFFFHHHFHGHJIJJJJIJJJJIFIIJIIGGHJIIIGHIJJJIGF?
@6199458/1
cctcttcctcgggttggaatgattctggtgggttgtcctgcagagcttgc
+6199458/1
CCCFFFFFHHHHHHHJJIJJJJJJJJJJHIJJIIJJJJJJJJJJJJJJJJ
@6199602/1
tgtaatggtacagcctgtcattgttgctctgcgtcggtatacacttgggg
+6199602/1
CCCFFFFFFHHHHJJJJIJJJJJJJJJJJJJJJJJJJFHIJJJJJJJJJJ
@2655194/1
gcccacctcacgttccgccaattgcttaaccttatgatagtcatcgcggc
+2655194/1
CCCFFFFFHHHHHJJJJJJJJJJJJJJJJJJJJJJJJJIJHIIJJGIJJJ
@5198533/1
ggtgctgggcctcttgtatgcgaaggtgttgaggcgcttgtgg
+5198533/1
@@?DDDDDF8F1C<:?EGDHAFD@FFI<?C8D<@FFI<AB=31
@7733200/1
gacagcacttttctacgattttatt
+7733200/1
?@1DBD?DAFFF?C@FG>C@FB<<4
@3663230/1
cggcagatgaggatacctcaacttcatcttatacttatccaagaaatatt
+3663230/1
CCCFFFFFHHHHHJJIJJJJJJJJJJJJJJJJJJJJJJJJJJJJJJJJJJ
@680958/1
caccattcaatttaaaagaaactgggtgcgtgcaggatcctcgtcattgc
+680958/1
CCCFFFFFHHHHHJJJJJJJJJJJJJFHIJIJJJJIJJJJJJJJIJJJJJ
@3663359/1
gggttattgttatgtcgatgtcgaacccaaaaatgtaattaacttttttt
+3663359/1
BCCDFFFFHHHHHJIJJJJJJJJJJJJJJJJJJJJGIJJJJJJJJJJJJJ
@4677963/1
ttggagcttggtacaaagcaaaggtcgggcagttcgtcaacaagacatta
+4677963/1
?@<??D?DDDB<2ACFBHIEEEHGHHGIIFIGFGGIHIIIIIGGDHHGGE
@3663420/1
ccaattaaaccttatattaatacaatggtgactattaaattctgtctcta
+3663420/1
CCCFFFFFHHHHHIJJJJJJJJJJIJJJFHHIJJJJIJJJJJJJJJJJJJ
@7733534/1
gagtgactttcccgtttccaatctccaagacaggaggctccagtacttta
+7733534/1
BCCDFFFFHHHHHJHJJJJJJJJJJJJJJJJJJJIJJJJJJJJIJJJJJH
@3201804/1
ggttttttaaactcatgttttcatggtaccaagttatgaatttttcaaat
+3201804/1
BBBFFFFFHHHHHJJJJJJJJJJJJJHHJJJJJHJIJJJJJJJJJJJJJJ
@5727219/1
gcatacataataaaattagaggaagtaggtgctgggcctcttgtatgcga
+5727219/1
CCCFFFFFHHHHHJJJJJJJJJGJJIJJJHIIJJJJJJJJJJJHGJJJJH
@4678193/1
gtttgtctgtttgtctgtttgtctgtttgtctgttcgtctgtgcgcgcta
+4678193/1
@@@DFBDDDCFDHHIIIEFHGEHIDEHGEAFGGHGDFCBHIG@DFGF@FH
@2158435/1
cttcgcggtaaacctttgcttcgtaaatattatggctgatagaggcttcc
+2158435/1
@@?DDDDA@@ACCCGBGFCACEHHECHGFHFHFHIIIIIC???BFE=F@F
@4204902/1
ctggagagaagatcctcatcttgtatagaggaggcttgggctcgctctcc
+4204902/1
CCCFFFFFHHHHHJJJJJJJJJJHJJIIIJJJJIJJJJIJJIJIJJJJJJ
@7225906/1
gcctggctcccatgtcacggtagcactgagtgacggcacctccgacactg
+7225906/1
@BCFDDFFHHHHHJHIJJJJIIJJJJJJJIFGHIHIJJJJJJJIGJIIJJ
@3664265/1
gccctcaatctgcaccagttcatacttgggcacagttcctcgacgagcaa
+3664265/1
C@CFFFFFFHHHHJJJJIIHIJJJJJJJIJIJJJIJJJJIJJJJGIJJII
@3664323/1
gggatgcttaaatttacatttagtgtttgtttcatgtcaatcggttcata
+3664323/1
CCCFFFFFHHHHHJJJJJJJJJJHHJGJJJJJJJJJJJJJJJJJJJJIJI
@4205175/1
gtaatttccacgctgggaaaattacactaattctatgcaaagtatagctt
+4205175/1
CCCFFFFFHHHHHIIIJIJJJJJJJJJIJJJJIJJJJJJJIIDGIIJJII
@7226072/1
ctgctattttttttatttttattttcaatgtacagacagcacttttctac
+7226072/1
B@CFFFFFGHHHHJJJJJJIIJJJJJJJJJGIJJJIJJIJJJIJJJJJJJ
@5728306/1
agcatacataataaaattagaggaagtaggtgctgggcctcttgtatgcg
+5728306/1
?@@FFEFFHHDFHGHGFHEHFHJHGHGGIDIIJIGIJGHJJIGHDGHIJJ
@2158998/1
ccgccatgccatgtaccacgcctgggatgccacccggcaccactcccggg
+2158998/1
CCCFFFFFHHHHHJJJJJJJJJJJJJJJJJJJJJJJJJJJJJJJJJJJJH
@2159109/1
cgagcaagtagttcttgaagcacagacacaggtgtcttcaacggaag
+2159109/1
@@@FFFFDCDDCFGGHIHJIIGIGHEHJIFHIIJDGGGHJJJJIIIJ
@1139266/1
cccaatgatcggcattccggcgtcattcgatatcttctgtagctgctgtg
+1139266/1
CCCFFFDB?DDDFFGHFBGIEHGHHGGGIB@FFHIIJJGFCHHIIJIJFH
@5728582/1
ctcgaatagtcttttctaacttgaacagtgcgatgttttacaagggcagg
+5728582/1
@BCFFFFFHHHHHJJIJJJJJJGIIJJJHIJJIIHHIJIJIJIIIBECHI
@7226418/1
tgtcactttactgagctaaatgctaagcctactataaatgccatacaagg
+7226418/1
CCCFFFFFHHHHHJJJJJJJJJJJJJJJJJJJJJJJJJJJJJJJJJJJJJ
@4205968/1
cgttgatgtcgcaagatagtgagacattcactttttagtcataatcttca
+4205968/1
CCCFFFFFHHHHGIHIIIIHIJJJJJJJJJJJJJIJJIJJIIJJJJJJJI
@4206262/1
ggtgaatacggtctaaccgactaatgtaaatgcgccattagactagttaa
+4206262/1
B@=DFFFFGGHHHGJIJJJJJJJJJJIGIJJJJIJJJIJJIIJJIJGGIJ
@1139821/1
gttcaagttaaccgcaatgttggagcttggtacaaagcaaaggtcgggca
+1139821/1
CCCFFFFFHHHHHJJJJJJIIJJIIJJJJJHIJJJJJJJJJJJIIJJJJJ
@4206403/1
gtgggttgtcctgcagagcttgccacatcttgtaagcagcctgacgctta
+4206403/1
CCCFFFFFHHHHHJJJJIIJJJJJJJJJJJJJJIIIJJJJJIJJJJJJJJ
@3665493/1
caccagtggtcttcttgaacttcttcaattgacgcaagaagtaccagaaa
+3665493/1
CCCFFFEFHHHHHJJJJJJJJJJJJJJJJJJJJJJJIJJJJHIJJJJJJJ
@2160189/1
ctcagcatggtaagaaggtggcggccagaatctagacatgcacagctctt
+2160189/1
CCCFFFFFHHFHHJJJIJHJJJJJJJJJJJJJJJJJJJJJJJJJJJJJJJ
@2160194/1
gtcctttctaaggttctaaactatatctgtaccaaatttcaaccaaatcc
+2160194/1
CCCFFFFFHHHHHHIJJJJJJJJJJJJJJJJJJJJIJJJJJJJJJJJJJJ
@4206972/1
cactccacatccaacaaggtcacagtcgatagattacggtctatgtctat
+4206972/1
CCCFFFFFHHHHGIIJJJGHIIJJIJIIHGGJIIJJJJJJJJJJIIIIJI
@1140471/1
cacttatatacgacaacttaactacagtttaaagcacgttgtatatattt
+1140471/1
CCCFFFFFHHHHHJJJJJJJJJJJJJJIJJJJJJJJJJIJJHJJJJGIJJ
@2160543/1
gctgggcctcttgtatgcgaaggtgttgaggcgcttgtggtggtgcacgc
+2160543/1
CCCFFFFFHHHHHIJIJJJIJJJGGHHJJJJJJJJJJIJJHIIIHIIJJG
@1140659/1
gtttgttatgttatctagaaactgtgcaattgatatgtataccccctttt
+1140659/1
CCCFFFFFHHHHHJJJJJJJJJJJIJJJJJJJJJJJJJJJJJJJJJJJJJ
@681486/1
gtcactattctaggattgtgtaggtaatattattaaacgaagaacatgcg
+681486/1
@CCDFEFFGHHHHGGHHHAHBEIICEDHIIIDGIHGIJJJIGICGEIBGI
@681593/1
ctcatcttgtatagaggaggcttgggctcgctctccgaagggagcttgcg
+681593/1
@CCFFFFFHFFHHJJJJIJJIJJBFGGIHHGIGEIHGIJIJJGHIJJIGI
@5199361/1
gtgaaaactgcccctcagatacaccgtcacggaacacaaatatcttcttc
+5199361/1
CCCFFFFFHHHHHJJJJJJJJJIJJJIJJJJJJJJJJJJJJJJJJJJJJI
@5731104/1
gggttttttaaactcatattttcatggtaccaagttatgaatttttcaaa
+5731104/1
@CCDDFFFHHHFHJJJJJJJJJJJJJJGGIJJEHBGIJIJJJJJJJJJJJ
@2160828/1
ctagtaagtcctgagccatagcaaacagccactggcaatgtggatagctg
+2160828/1
CCCFFFFFHHHHHGIJJJJJJJJJJJJJJJJJJJJJJJJJHIJJIJJJJI
@3665797/1
accacagttccagtctcaggcacattgccattagtagactgatcagccgg
+3665797/1
@@@FFFFDBFFHFGHIJJJGIJIJGEHGGIJJGHDFGEHHGGGEIIIGII
@6201561/1
ggcagtaatagtacaagtgaaaagtcacttgccgatggtagaataaggat
+6201561/1
CCCFFFFFHHHFHJJIJHIJJJJJJJJJJJJJJJFHIJGHIJJJJJJJJJ
@2161081/1
agcatacataataaaattagaggaagtaggtgctgggcctcttgtatgcg
+2161081/1
CCCFFFFFHHHHHJJJJJJJJJJJJJHIJJHHIJJJJJJJJJJJJJJJJJ
@3666021/1
gttctcattcgcgtacttttcaaggaacatttgagtggttccttttagta
+3666021/1
@=?DFFDDDHHGDHIIGHIIGGEH9;EEHGGIIGEHCFHGIGIIIIGGIG
@2161242/1
ctcgcacgttggcagtaatagtacaagtgaaaagtcacttgccgatggta
+2161242/1
@@@FFDF@DFHBDBFBEBHEGACCFHIHGGGGHIDDBBD:FHGG:@FF8B
@2161327/1
cgttgctgtcctcatcgttagacttgacctcgtccaacaccttgaactct
+2161327/1
CCCFFFFFHHHHHJJJJJJJJJJJJJJJJJJJJJJJJJJJJJJJJJJJJJ
@3205922/1
gtggcttggtaggatccaagttgaaatctttgaccatggcatcaagcaaa
+3205922/1
@@@DDDD?F::ADBEEH@HCACEHIIC@FHG9:EF9C4?8?DEGHGHHII
@2656973/1
gtgtggcacagctggtacgtcaggcactgcagctcgtccgacccgaagtg
+2656973/1
CCCFFFFFHHHHHJJHJJIIJJJJJJJJJJJJJJJJJJJJJJJJIIJJEH
@6201908/1
cagaggcaagcgctccaagttgcttggaggcttgggcctgttttggtagc
+6201908/1
<?@FFDFFFHHHDGIIGGHHHIJJIJJHGBHGHGGGBHGFDFIH;ACHH>
@1141506/1
cagctgtttctgagattagcgcgcacagacgaacagacaaacagacaaac
+1141506/1
CCCFFFFFHHHHHJJJJJJJJJJJJJJJJJJJJJJJJJJJJJJJJJHHHH
@3206071/1
cgacgagcaagtagttcttgaagcacagacacaggtgtcttcaacggaag
+3206071/1
CCCFFFFFHHHHGIIIGIIJJJIJIIJJJJJJIJJBGHGIJJJIIJIIJI
@5732255/1
gtgcaatttcttcatgtgtggtcattacactccaatctatatcgtaacca
+5732255/1
CBCFFFFFGHHHFJJJHGHIGIJJJJJIJJJJJJJJJJJJJJJIIIJJJJ
@5732468/1
gccagatgccaaagttcttgatcttcactgggctcttctctgggatttcc
+5732468/1
CCCFFFFFHHHHHJIJJJJJJJJJJJJJJJJJJJJJJJJJJJJJJJJJJJ
@3206319/1
cttcaaatgacgacaccacagttccagtctcaggcacattgccattagta
+3206319/1
CCCFFFFFHHHHHJJJJJJJJIIJJJJJJJJJJJJJJJJJJJJJJJJJHI
@4679655/1
gccatattcaaatgggaagtggtgataaagataagtataggctcaaaacc
+4679655/1
CCCFFFFFHGHHHJJJIJJHIJHHJJJJJJJJJJJIIJJJJJJJJIJJJJ
@2161966/1
ctccaagacaggaggctccagtactttagctttgacagtgtaaaacttct
+2161966/1
CCCFFFFFHHHHHJJJJJJJJHIIJJJJJJJJJJJJJJIIJJJJJJJJJJ
@6202472/1
ggaagctagccgggcggatgtatggcagtagctaactcgtccgagggtca
+6202472/1
CCCFFFFFHHHHHJJJJIJJIJJJJJJJJJJJJJJJJJHHHHFFDDDBDD
@6202514/1
gtcccgtacccatagcaacaagatcagcgactgtcacacggtagcggaag
+6202514/1
@=@DDAA@DFFFD?GDBHGEGIEHHGIIIGGGHGHGGIIDFBFHIIE@8A
@2162138/1
ctccaatcctttactcgaatagtcttttctaacttgaacagtgcgatgtt
+2162138/1
CCCFFFFFHHHHHJJJJJJJJJJJJJJJJJJJIJJJJJJJJHIJJJJJIJ
@4207561/1
ctgttgtggaactgcttcacctgtggccggcggcacgcagacgccttgat
+4207561/1
=@?BDDDD=FDHDHHDGAHGEGBAFHIIA:FB<;B=A9BD>CBBB@B>>@
@3207614/1
acagcatacataataaaattagaggaagtaggtgctgggcctcttgtatg
+3207614/1
?@@FFFFFHHHHHJJJJJJJJJJJJJJJHJJJIJJJJJJJJJJJJJGIJJ
@3207788/1
aggaagtaggtgctgggcctcttgtatgcgaaggtgttgaggcgcttgtg
+3207788/1
@BCDFFDFHHHHHJJJJJJJJJJJHIJJJJHIIJDHHIJJJJJJJJJJJI
@6203072/1
gacatcataatacgatactgattccacattaataatagggatgatgacta
+6203072/1
C@BFFFFFHHHGHJGIJJJJJJJJJJJJJJHIJJJIIJGJJGIJJJJJJI
@5734017/1
ctctactatgactcctgtagtctctgctacgagatggactgtgccgcctt
+5734017/1
@C@FFFFFHHHGHIJGGIJEDJIIIHIIHGGIIIGGDHIGFHG9BD:6?D
@3207999/1
cagtaggatggcaaagagacgaagcgcgcgttctcatgtaatttttaatg
+3207999/1
@BCFFFFFHHHHHJIJJJHJJJJJJJJJJJJJJJJJJJIIJJJJJJHHHH
@5734196/1
cggagtcctatctcaaaacatgaagacctcacagggtcactcccagcttc
+5734196/1
CCCFFDFFHHHHHJJJJJJJJJJJJJJJJJJJJJJJIIIJJJJJJJJJJJ
@3208170/1
gcccatcaatttatcttcaaatgacgacaccacagttccagtctcaggca
+3208170/1
CCCFFFFFHHHHHJJJJJJJJJJJJJJJJJJJJJJJJJJJJIJJJJJJJJ
@4208133/1
gtggtggtgcacgcgcttgggcagagggaatctgattgtgctgttgtgga
+4208133/1
@BCFFFDDFHHHGJJJJJJJJIIJJJJJGIIJJJIJJJJJJJJIIIIGJI
@3208231/1
gcatcacgtgaaaactaacggtttgatttcgatgaaacttggtataatta
+3208231/1
CCCFFFFFHFHHGJJJJIJJJHIJIHJJJJJGIJJJJJJJJJHJJJJJJI
@3208337/1
gcccatcaatttatcttcaaatgacgacaccacagttccagtctcaggca
+3208337/1
CCCFFFFFHHHHHJIIJJJJJJIJJJJJJJJJJJJIJJJJJIIJJJJIJI
@5734749/1
ctacgatcatcactgccgtgtcctttatacatttcggcatggcgatcatg
+5734749/1
CCCFFFFFHHHHHJJJJJHJIJJJJJIJJJJJJJJJJJJJJJJJJJJIJJ
@2658708/1
gttggtcttggttgaacggaactccaatcctttactcgaatagtcttttc
+2658708/1
CCCFFFFFHHHHHJJJJJJJJJJJJJJJJJJJJJJJJJJJJJJJJJJJJI
@682354/1
gcgatcatgtcgatggcttggtttattcccatcagtttggagttcacctt
+682354/1
CCCFFFFFHHHHHJJJJJJIJHIIIJJJJJIJJJJIIJIIGHHIJJJJII
@7734282/1
cataagtaacttcaaatgattgctcagatgcaatttcttgcaagaattgc
+7734282/1
@@@DFDEDFDHHG<CFBGGGHGIIIIGEGEHIAHHBHGCHEEFIIIGGII
@7734345/1
ctttctagtgcgtccgtctgattctgtgatagtgaagacaagatcgtggg
+7734345/1
@CCFFFFFHHHHHJJJHIJJHJJJJJIJJJJJHIIJJJJIIJJJJJIJJJ
@180282/1
caccacagttccagtctcaggcacattgccattagtagactgatcagccg
+180282/1
CCCFFFFFFHHHHJGIIJJJJJJJJJJJJJJJJJJHIJJJJJJJJJJJJJ
@682664/1
gaacggaactccaatcctttactcgaatagtcttttctaacttgaacagt
+682664/1
CCCFFFDFHHHHFIJJJJJJIIJJJJJJJIJJIJJJIJJJJJJJIJJIJF
@682719/1
cacctgtggccggcggcacgcagacgccttgatgacctccactttgatga
+682719/1
CCCFFFFFHHHHHJJJJJJJJJJJJJHHHFFFFFEEEEEDDDDDDDDDDE
@1643030/1
gtcgagtagagccttagctgcggaatgcttagcttccttcttagagcgtc
+1643030/1
CCCFFFFFHHHHHJJJJJJJJJJJJJJJJJJJJJJJJJJJJJJJJJJJJJ
@4209551/1
catacataataaaattagaggaagtaggtgctgggcctcttgtatgcgaa
+4209551/1
@??DBDD??DFFFF@BGB>DF;AC<?EFEG@C>BC@??DFGF??DGGI?6
@1643069/1
ctatactttgcattaaaataatgcccattttcacaggcaagggatcctaa
+1643069/1
CCCFFFFDHFHHHJIIIJJIIJJJJIGIIIIGJIJCHIIJJJIIGGGHII
@4209657/1
gccagatgccaaagttcttgatcttcactg
+4209657/1
;??B?DD8D3CD8E2:AE?<4FEEE@<<F@
@7228220/1
gtcccagtaatctaccccgtcttcaccgctgtaaccaccaacagtgacag
+7228220/1
CCCFFFFFHHHHHJJJJJJIIJJJJJJJJJJIJJJJJJJJJJJJIJJJJJ
@4209702/1
ccacaatctggtctggagagaagatcctcatcttgtatagaggaggcttg
+4209702/1
CCCFFFFFHHGHHIJJJJJJJJJJJJJGIIJJJJJJIJJJJJJJJJJII:
@180821/1
gggcagagggaatctgattgtgctgttgtggaactgcttcacctgtggcc
+180821/1
C@@FFFFFHHADBIJIJIIJHGIGJFGHIIIJIGIJIIGIIJIJJHGHII
@683196/1
gctggtaagcgctatggactgccgccaattcactgttcattacctgtgaa
+683196/1
CCCFFFFFHGHHHJJJJJJJJJJJJJJJJJJJJJJJJJJJJJJJJJIJJJ
@683250/1
ggcagagggaatctgattgtgctgttgtggaactgcttcacctgtggccg
+683250/1
CCCFFDDFGDFHGIGJJJJHHGIJIIJHGJJJJJJIJJGGIJIJFIIJIJ
@5201087/1
gctgcacgaaccggagaagggaatgacaacgacaatcggacgcgttaaca
+5201087/1
@CCFDFFFHHHGFGDGHGHGGFGIGHIIIJJIJIJ<FHIIJHFDDDDDDD
@7735152/1
tgttgaggcgcttgtggtggtgcacgcgcttgggcagagggaatctgatt
+7735152/1
CC@FFFFFHHHHGJIJJHIHGHIJJJJJJJJJJJJJJJJJHEHHFFFFFF
@181323/1
gccggccttgattttataatttagagacacgtgtacatttcgagagaaca
+181323/1
CCCFFFFFHHHHHJJ:EHHHJJIJIJHIIJJGIGHJJJJJJJJJJJIIJJ
@5201386/1
ggatcttgccgtcattgcagacggtgtggtagcgcgtcggacgagccgtg
+5201386/1
CCCFFFFFHHHHHJJJJJJJJJJJHIHHJHIJIJJJJJJJIHFFDDDDDD
@7735533/1
cagcatacataataaaattagaggaagtaggtgctgggcctcttgtatgc
+7735533/1
@CCADDDDHHDDFHHIIIECDAIFCEECFD><CF@:?C?FHIGDH:?G49
@6702048/1
cgctaatctcagaaacggctgatccgagttggatgcggttttcacaaata
+6702048/1
CCCFFFFFHHHHHJJJIIJJJJJJIIHIFHIJGIJJJJDGHJJJJGJJJI
@7229407/1
caccagtggtcttcttgaacttcttcaattgacgcaagaagtaccagaaa
+7229407/1
CCCFFFFFHHHHHJJJJIJJJJHJJJIJJJJJJJJJJJJJJHHIIJIIJJ
@1143035/1
cctgatagagacgatttcaccagtggtcttcttgaacttcttcaattgac
+1143035/1
@@@A:ABA:CFFD6FFFBFH??A<AGIA?CEEE>@GADGGCEF?DA?B<9
@182472/1
gcccaatgatcggcattccggcgtcattcgatatcttctgtagctgctgt
+182472/1
CCCFFFFFHHHHHJJJJJJJJJJJJJJJJJJJJJJJJJJJJJJJJJJJJI
@5202349/1
ccacaatctggtctggagagaagatcctcatcttgtatagaggaggcttg
+5202349/1
@@@DDD?DFDBACGIB:;CFC:A3AHFFEIFFFFICBAFGEGIGEFEFG?
@182525/1
gctcgcttggcttgagatttgttgcgaccgatgccataaacagtgtgctg
+182525/1
CCCFFFFFHHHHHJJJJJJJJIJJJJJJJJJJJJJJJJGIHJJHIJJHHH
@7229680/1
ctcgggtcagccgtttctgagattagcgcgcacagacgaacagacaaaca
+7229680/1
CCCFFFFFHHHHHJJJJJJJJJJJJJJJJJJJJJJJJJJJJHHGHFFFFE
@182880/1
gccattagtagactgatcagccggagcagctccggtaagtttgtcgagta
+182880/1
CCCFFFFFHHHHHJJJJJJJJJJJJJIJJJJJJJJHHIJHIJJHJJJJII
@685183/1
ggcgtcgcttgcggtatcggcgtcgcttgcggtaccggcgtcggttgcgg
+685183/1
BCCFFFFFHHHHHJHIJJJJJJJJJJJJJJJHHHFFFDDDDDDDBDDDDD
@7736246/1
cttgaattccttgatgactgcatagatagaaatcgaactcggtcggatgc
+7736246/1
CCCFFFFFHHHHHJJJJJJJJJJJJIJGJGJJIIJJJJJJJJIJJJJJJJ
@3668375/1
gccagatgccaaagttcttgatcttcactgggctcttctctgggatttcc
+3668375/1
@@@ADDDDDFHAHHIIIGGC<?EHGIGHHBB@GIGIGFHDGHGG;FIIID
@3668428/1
gggcacgcttgcgcatgacatctatacatgccattggcgttcaaaaggtt
+3668428/1
CCCFFFFFHHHHHJJJJJJJJJJJJJJJJJJJJJJJJJJJJJJJJJJJIJ
@2163025/1
gccattcccaactgtcctccggtactaacgatcaaatc
+2163025/1
@@@DDB;B?C3C;CCFFIIIFE8?F<E>GEE;=@GBGF
@7736501/1
ctagcacgtagttctcagcttccctgcaaagttaaccatcttgtattcaa
+7736501/1
CCCFFFFFHHHFHHJJIJIIJJJJJIIJIIJHIIIJIHIIJJJFHIJJIH
@6204181/1
actgagtgacggcacctccgacactgaggtcacggtactcgcggtacatg
+6204181/1
@@@FFFDDHHGFHJJJIJJJIJJJIIEHIFGHJIIIJIJIJIJHHFFFFF
@4681333/1
ctcgcagtagtctatcttggtagtctgtgagttaatgacccaattgcccg
+4681333/1
CCCFFFFDHHHHHJJJJJJJIJJJJJJJJJJJJJJJJJJJJJJJJJJJJJ
@2163368/1
ctcttcttctggcagaccgtcagagctatcagattcttcatcgttgctgt
+2163368/1
CCCFFFFFHHHHHJJJJJJJJJJJJJJJJJJJJJJJJJJJJJJJJJJJJJ
@7736779/1
gttgttaagaggtgttacctgcaacttggccaggttagggccaacagatt
+7736779/1
@CCFFFFFHHHHFHIJJJJJJJJJJJJJIJJJJJHIJJJJJJJJJJJJJJ
@3668782/1
gccagttataaagcatagcccgaagtgctattggcacacaggcataatgc
+3668782/1
@<@DDDDDHFHFFHIGIIGIIIIBHFHIHGIIIIIIIIIIGIFIIIIIIG
@2163448/1
ggcctgttttggtagcggcggcgcggtccgtgaggagcatgctcgccatc
+2163448/1
CCCFFFFFHHHHHJIJJJJJJIIEDDABDBABBBDCDDDDDDDDBBDBDC
@6204559/1
gttacctgcaacttggccaggttagggccaacagattgtttgagatgttt
+6204559/1
CCCFFFFFHHHHHJIJJJJJJGIJJJJJJJJJJJJJJJIIJJJJJJJJJJ
@686511/1
gcagcatcttgtcgagaacatgaagccgctttggtttacgttccagttct
+686511/1
CCCFFFFFHHHHHJJJJJJJJJJJJJJJJJJJJJIJJJJJJJJJJJJJJJ
@5735277/1
ctaataatcgatatcaaactaaacctacgttaaataatttaaccagaaaa
+5735277/1
CCCFFFFFHHGHHJHJJJGHIIJIJIJIIIJJJJJIGIIJJJGIGIJJJJ
@4682112/1
acagcatacataataaaattagaggaagtaggtgctgggcctcttgtatg
+4682112/1
@CCFFFFFHHHHHJJJJJJJJJJJJIIJHGJJHIIJJJJJJJJJJJJJJI
@686878/1
gtggtggtgcacgcgcttgggcagagggaatctgattgtgctgttgtgga
+686878/1
@BBFDDFDHHHGHJJJJJJJJIJIJJIJIHIIJJJJIIIIIJJGGIFHHG
@4210724/1
cttggttgaacggaactccaatcctttactcgaatagtcttttctaactt
+4210724/1
CCCFFFFFHHHHHIJJJJJJJJJJJJJJJJJJJJJJJJJJJJJIIJJJJJ
@687067/1
cccatttggctttgtcccagtaatctaccccgtcttcaccgctgtaacca
+687067/1
@@@FFFEFHHHHHJJIIIIJHIIJJJJJGIJJHIIGJJJEHIJIGHIGJJ
@6205306/1
gtcaaattaaagaatcacgtcgaacattctatgcttataccattaatctc
+6205306/1
@@@FDDFFHBDHFHICGGGEDGIIIGGICGHIIIIIGH?DGIIIIGI9DD
@4682394/1
gtgagaagtgtgataatgtcataaagttgacaataatctataattaatta
+4682394/1
BBBFFFFFHHFHHJJJJJJJJIJJJJJJJJJJJJJJJJJJJJJJJJJJJJ
@3669901/1
gccagttataaagcatagcccgaagtgctattggcacacaggcataatgc
+3669901/1
CCCFFFFFHHHHHJJJJJJJJJJJJGIJJIJJJJJJJJJJJJJJJJJJJJ
@6205598/1
cccgaagtggttgtcgtcccacagcacgtggtagtgcgacggacgcgacg
+6205598/1
CCCFFFFDHHHHGJJJJJJIJJJJJJJJHIIHGIHIJJJJJJIJHFDDDB
@2164649/1
cacgcctgggatgccacccggcaccactcccgggtgaggatgcactacat
+2164649/1
@@CFFFFFHHGHHJJIJJJJJIJJJJJIJJJJIJFGHHJJDHJJIJJGHH
@5736376/1
cctttcttttgcgagctgctgccgaaagattagagtcgtcttctacttct
+5736376/1
BCCFFFFFHHHHHJJJJJJJJJJJIJJJJJJJJJJGIIIJJJJJJJJJJJ
@5736607/1
aggagcaaatggaaaaaaaaattggtgaaaagaatcacaagtaagatact
+5736607/1
@CCFFFFFHHGGHIJJJJJJJJJJJFHGJJIJIIJJJJJJJFGIJGIGHI
@4682885/1
gttcgacatcgacataacaataacccctgctattttttttatttttattt
+4682885/1
CBCFFFFFHHGGHIIIGIGHIIIIJJJJJJJIJJJJJJJIEHIJIJJJJJ
@6205940/1
cgtcttccgctttcatcatctataggattgtttatcc
+6205940/1
BBCDDFFFHHHHHJJJJJJJJJJJJJJJJJJJJJJJJ
@5736839/1
ctccaattcaaccttatcattaccaatcggtaaaggatctcttgtataca
+5736839/1
CCCFFDFFHHHHHJJIJIJIJIIIIJJIJJFHIGIEDHIJJJJJEGIIJJ
@2659296/1
tttgttatgtaaccactccatactttgtttcatttaaatttacgggctat
+2659296/1
CCCFFFFFHHHHHJJJJHJJJJJJJJJJJJIJJJJIGJJJJJJJJJJJJJ
@7230142/1
ggctgcagatgactgtgcatccttgctagtaagtcctgagccatagcaaa
+7230142/1
CCCFFFFFHHHHHJJIJJJJJJJJJJJJJIIJJJJJJJJJIJJJJJJJIJ
@6703201/1
atgaagaagaggagcaaatggaaaaaaaaattggtgaaaagaatcacaag
+6703201/1
CCCFFFFFHHHHHJIJJJJJJIIJIJJJJIJHHICGIJJIIIJJJIJJJH
@5737667/1
agcaaatggaaaaaaaaattggtgaaaagaatcacaagtaagatactgca
+5737667/1
@BCFFFFFHHHHFIIIIHHHJJIJJIJJJJIJGDHIIIHIGIIJIGJHIJ
@5203229/1
ggatagctggacaaggcactggcaacgaccaatcatggacttttcttcaa
+5203229/1
CCCFFFFFHHHHHJJJIJJJJJJJIJJJJJIJJJJJJJJJJJJJJJJJJJ
@1144263/1
gtaggtgctgggcctcttgtatgcgaaggtgttgaggcgcttgtggtggt
+1144263/1
CCCFFEFFHHHHHJJJJJJHIJJJJGHIJFHHHIGIIJJJJJJJJEEDHA
@1144320/1
cttctgtacgtgtgtatgtcactgaacttctcttaaacgactggattgat
+1144320/1
CCCFFFFFHHHHHIJJJJJJJJJJJJJJJJJJJJJJJJJIIJJIGIJJHI
@5203380/1
cctcttcctcgggttggaatgattctggtgggttgtcctgcagagcttgc
+5203380/1
CCCFFFFFHHHHHHIJJIJJJJJJJJJJGIJJGHIIJJGIJJJJJJJJJJ
@7230603/1
cctggcaatacaacaacgacaagctgcaactgtacgaatgtgctcttgag
+7230603/1
CCCFFFFFHHHHHJJJJJJJJJJJJJJJJJJJJJJJJJJJJJJJJJJJJJ
@3210287/1
agagcgtcccgtacccatagcaacaagatcagcgactgtcacacggtagc
+3210287/1
CCCFFFFFHHHHHIJJJJJJJJJJJJJJJJJJJJJJJJJJJJJJJJGIJI
@7230872/1
gcaacttggccaggttagggccaacagattgtttgagatgtttgtgaaac
+7230872/1
;?@DDAAD?FFCB:F@CF;:A?AGGFE@GHI?CGAF?;0?:BA;8B<BDF
@5203991/1
aaacagacaaacagacaaacagacaaacagacaaacagacaaaaaaaaag
+5203991/1
??@DDFDDDHHBHGBGBDEHAFHGICHFHGEHGBFFHGGDACHEBF;B8=
@185360/1
ccttgttgttaagaggtgttacctgcaacttggccaggttagggccaaca
+185360/1
@CCFFFFFHHHHHJJJFHIIJJJJJJJJJJJJJJJJJJHIJJJJJJJJJJ
@2660672/1
cgttctcagcatggtaagaaggtggcggccagaatctagacatgcacagc
+2660672/1
@C@DFFFFGHHHHJIHIHIIJJHIJJJJJIJJIIJJJJGJIJIIIIJGIJ
@7231239/1
gtcctgcagagcttgccacatcttgtaagcagcctgacgcttagcaagtt
+7231239/1
CCCFFFFFGHGHHJJJIJJJJJJJIIJIGHHIJJJJJJJIJIIJJJJJHJ
@2660902/1
gtaagaaggtggcggccagaatctagacatgcacagctcttgcagccatc
+2660902/1
CCCFFFFFHHHGHJJJJJJJJJJJJJJJJIJJJJJJJJJJJJJJJIJJJJ
@3211238/1
acgggctatgccatttatcctcgcacgttggcagtaatagtacaagtgaa
+3211238/1
@BCFFFFFHHHHHJJJJJJJJJJJJJJHJJJJJJHIJJJJIIJJJJHIJJ
@1145503/1
gtcggtggcgcacagggcacgcttgcgcatgacatctattcatgccattg
+1145503/1
CCCFFFFFGDFHFIBHI<DFHJFGIIIIGIJFHGIJIGEGHIGIGIJJII
@1647254/1
gtgacatcggacttaatacaaggaaactgtttagactggctacattgctc
+1647254/1
BBCFFFFFHGDHHIIJJJJIJJJJJJIJIJIIJIIJGIFIGJEGIJFIIG
@186340/1
gtttgtttcatgtcaatcggttcataaataaaaaagttatgtcaaattaa
+186340/1
BBCFFFFFHHHHHJJJJJJJJJJJJJJJJJJJJJJJFHJJJJJJJJJJJJ
@6206142/1
gttattgttatgtcgatgtcgaacccaaaaatgtaattaacttttttttg
+6206142/1
CCCFFFFFHHHHHJJJJJJJJJIJJJJJJJJJJHIJIJJJIIJJJJJJJJ
@7738374/1
caaagttgaagtccttgttgttaagaggtgttacctgcaacttggccagg
+7738374/1
CCCFFFFFHGHFHJJJJIJJJJJJJIJJHIJIJJJGIJJIJJJJJJJJJJ
@4213499/1
gtctgtacattgaaaataaaaataaaaaaatagcaggggttattgttatg
+4213499/1
@CCFFFFFHHHHHJJJJJJJJJJJJJJJJJJJJJJJJJJHHJJJJJJJJJ
@6206587/1
gccagccttaacgtacgattccaacgccccctggcgtaaaataacgtcaa
+6206587/1
@CCFFFFFHHHHHJJJJJJJJJJJJJJJJJJJJJJJIJJJJJJJJJJJHH
@187140/1
ggaagcctttgtgcgccacatcaatgttgataaaggctttattggtaaat
+187140/1
@C@FFFFFHHHHHJJJJJJJJJIIIJJJJJJJJJHIJJJGGIJJJIIJJJ
@2662449/1
gtttcacttcagcatagacaggtgtcttccctggcaatacaacaacgaca
+2662449/1
BBCFFFFFHHHHHJJJJJJJJJHGHIJJJJJJJJJJJJJJJJJJJJJJJJ
@7739118/1
tatgcaagcttactataaaacaaaattaaaaactaaacgcgttaactgtc
+7739118/1
CCCFFFFFHHHHHJJJJJJJJJJJJJJJJJJJJJJJJHJJJIJJJJJJJJ
@187474/1
ctctgtgatctgtttcttggcatctatagatgtcggtggcgcacagggca
+187474/1
CCCFFFFFHHHHHJJJJJJJJJJJJJJJJIJJJJJJGIJIJJJJIJJJJI
@3671905/1
gcttcacctgtggccggcggcacgcagacgccttgatgacctccactttg
+3671905/1
CCCFFFFFHHHHHJJJJJJJJJJJJJJJHHHFFDEEEEEEDDDDDDDDDD
@4215209/1
gcacagctcttgcagccatccaacgggattgcccatcaatttatcttcaa
+4215209/1
CCCFFFFFHHHHHJJJJJJJJJJJJJJIJJJJJJJJJJIJJJJJJJJJJJ
@4215509/1
gtcctaacgaaacagcgcaaatgagaaagctatctatttcaaataaaggc
+4215509/1
CCCFFFFFHHHHHJJJJJJJJJJJJJJJJJJJJJJIJJJJJJJJJJJJJJ
@4683728/1
ctcgcttggcttgagatttgttgcgaccgatgccataaacagtgtgctgg
+4683728/1
CCCFFFFFHHHHHIJIJJJJJJJJJJJJJIJJJJJJJHIHIJIJJJJJJJ
@2167350/1
atcgttctcagcatggtaagaaggtggcggccagaatctagacatgcaca
+2167350/1
;@@DBDDAFHHHFDGIA<CD?EH@<AC;E@@?AFDB=CCFBBC@AHGGD9
@6705348/1
gttggttggagccgagcgtcagatgcgtgaacccgacggaccggtccgtg
+6705348/1
CCCFFDFFHHHHHJJJJJJJIJJJJGHHIIGIJJJIIIHFFDDDBDDDDD
@6705422/1
accagttcatatttgggcacagttcctcgacgagcaagtagttcttgaag
+6705422/1
CCCFFDEFGHHHGJIJJJJJJJJJJJJJJJJJIJJJJJJJJJJJJJJJJI
@4216116/1
ctcttatatgggcagcccgaacacggttaccgggaattttgtttggtatc
+4216116/1
CCCFFFFFHHHHHJFIJJJJJJJJIJHIIJJJJJJJJJJJJHJIHIHEHH
@2663893/1
aggtgctgggcctcttgtatgcgaaggtgttgaggcgcttgtggtggtgc
+2663893/1
@BBDFFFFHHHHHJJJJJJJJJJIIIJEGHHJGIJJJJJJJJJJHIHHHH
@2167715/1
ccaaatttcaaccaaatccgtcaaatagttgcggagattaatggtataag
+2167715/1
CCCFFFFFHHHHHJJJJJJJIJJJJJJJGIJJJJIJIJJJJJJJHIJJJJ
@4216463/1
tttgaataaaacctgcattatgttagtataatagtatatgattgagaatt
+4216463/1
CCCFFFFFHHHHHJJJJJJJJJJJJJGJJJJJJJIIJJJJJJJJJJIHIJ
@2168093/1
gtttatcctgtcaactgaagcgacctgaggtggttcttcaacttgggcta
+2168093/1
CCCFFFFFHGHHHJJJJJJJJJJJJJJHJJDGIIJJJJJJJJJJJJJJJH
@689548/1
ctcagatgcaatttcttgcaagaattgcacaaagttgaagtccttgttgt
+689548/1
CCCFFFFFHHHHHJJJJJJJJJJJJJJJJJJJJJIIIIJJIJJJJJJJJJ
@2168506/1
caactgtcctccggtactaacgatcaaa
+2168506/1
@@@FFFFFGHHHHJJGIIGIJIIGJGIJ
@1146242/1
cgcagaaataattcatagcaaaaattaaagttagtctattatagtttcaa
+1146242/1
CCCFFFFFHHHHHJJJJJJJJIIJJJJIJJJJJJJJJJJJJJJJIIJJJJ
@5738685/1
ccgtagcctgtaatttttgtctttcgcgaaatattccgcgacagatgtct
+5738685/1
@@@DDDDDHHAADHGEHIG:ABF?EEFGAHIIGIGIGGIIGBGIECC7=C
@1647635/1
acggtagcactgagtgacggcacctccgacactgaggtcacggtactcgc
+1647635/1
?BBFDFFFHHHHHJHIJJJJJJJJJJJIGHJIGHHIJDFGGIJFFHHIIE
@1146433/1
gccagttataaagcatagcccgaagtgctattggcacacaggcataatgc
+1146433/1
CCCFFDDDFHHGFGGII@GGFGHGIGHGIIIIIGEGGIIIIIIIIGIIII
@690533/1
ctcgagtatccttgggctccgcgaacgctgttttcgaccttattatgtgt
+690533/1
;@?DFAADFFHHHBGGBFBBGFHIGDHGHIFFGIDFGFIIGEGHEHHHH?
@1146668/1
catctgaggaatagtattgttaaatcaaaccaaatatgctatagagatct
+1146668/1
CCCFFFFFHHHHHJIIJJJJJJJJJJJJJJJJJJJJJJJJJJJJJJJJJJ
@2169161/1
ggcagtagtgtgagtgcatcaagttctcctgcttcatacaataacttgca
+2169161/1
CCCFFFFFFHHHHGHIIJJJJJJJJJJJJJJJJJJGHIJJHJJJJJJJIJ
@1648139/1
cctctgtaggagtttcgggctcgggtttactagcctcctccttag
+1648139/1
@@?DDDDAFDFF:<<AEFFB8AEC61?::DFFGFIIEDFB>BF<C
@5739425/1
ctggcgttcatgcggcaaacgcctattaacattatcatcgttctcagcat
+5739425/1
B@CFFFDDHHHHHIJJJJJJJJJIJJJJJJJIIIGIIHIJCHHIJJJIIG
@6707412/1
cacctgtggccggcggcacgcagacgccttgatgacctccactttgatga
+6707412/1
CCCFFFFFHHHHHJJJJJJJIJJJJJHHHFFFFFEEEEEDDDDDDDDDDE
@6707522/1
atttcggcatggcgatcatgtcgatggcttggtttattcccatcagtttg
+6707522/1
@BCFFFFFHHHHHJJJJJJJJJJHJJJJJJJJHIJJJJJJJJJJJJIJJI
@691424/1
ctcggacagcagtgagttcgtgttgcaagacatgtaggaactgtccctcg
+691424/1
CCCFFFFFHHHHFIJJGIJIHHGIJIJJJJIJJJJIJJJJJJJHIJJJJJ
@1648889/1
gccaactgcgctaaatgctggttctgtacaatagaagctctgtaggtggc
+1648889/1
CCCFFFFFHHHHHJJJJJJJJHIJJJIJJJJJJJJJJJJJJJIJJJHHII
@1147691/1
gtgagcgtatagcatgtattgttccagctctatgttcttagccaactgcg
+1147691/1
CCCFFFFFHHHHHIJJJJJJJIJIJJJJJJJJJJJJGJJJJJJIJJJJJJ
@3212499/1
gtttaaaatctcggttttgcgagtacttcatattagaaatcacttctttg
+3212499/1
CCCFFFFFHHHHHJGHJJJJJHIEHIJJJJJJJJJJJJIJJJJIJJJJJJ
@1649452/1
ccttgatgcattgcgtcagaatgcccacctcacgttccgccaattgcttc
+1649452/1
CCCFFFFFHHHHHJJJJJIJJJJJJJJJJJJJJJGIJIJJJJJJJJJJJI
@2170586/1
tggcaaagagacgaagcgcgcgttctcatgtaatttttaatgttctccaa
+2170586/1
CCCFFFFFHHHHHJIJJJJJJJIJJJJJJJIJJJJJJJJJJJJJJJJJJH
@6208338/1
gtcggcataacgggccgcgactccgccctcttcctcgggttggaatgatt
+6208338/1
CCCFFFFFGHHFFGIJJIJGIIGCHIJJIHHHHHHFFEDDBDDDDDDDCF
@2170734/1
agcggacccgacagacgttgtcctgtctacacgtctttaatttgaaaatt
+2170734/1
CCCFFFFFHHHHHJJJJIJJJJJJJJJJJJJJJJJJJJJJJJJJIIJJJJ
@6208413/1
ctggtggaggtttctcctgtgacggcatagccgcagcctccgattgagtt
+6208413/1
BCCFDEFFHHFHHJJJJJJHJJJJJJJJJJJJJIJJJJJJJJHJJJGIHI
@1649633/1
ctccaatcctttactcgaatagtcttttctaacttgaacagtgcgatgtt
+1649633/1
?@@FFFFDDHFHHIGGAGEHIIIEHIIGAEHIIGIGGHHGH?DDGGIIGG
@1649893/1
gcaagaagtaccagaaacgggacttagccacaatctggtctggagagaag
+1649893/1
CCCFFFFFFHHHHJJJJJJJJJJJJJJJJJJJJJJJJJHIIJIJJHJJJI
@3213588/1
cttgtattcaaaagaaaacctagaatcactggttcaaattcaaataaaat
+3213588/1
CCCFFFFFHHHHHJJJJJJJJJJJJJJJJJJJHHJJJJJJJJJJJJJJJJ
@1649999/1
cagcatggtaagaaggtggcggccagaatctagacatgcacagctcttgc
+1649999/1
@@@DADDDDDFAFGHGC?FGHGEAGIIIIIACDFHIGEIIIIIIIHHIAE
@7232035/1
gtttgagatgtttgtgaaactgcgacaccttgtggctgtgacttgtagtc
+7232035/1
CCCFFFFFHHHHHJIJJJJJJJJJJJJJJJJJIJJJJJIJIJJJJJJJIJ
@5741764/1
ctttgacagtgtaaaacttctcggaaatctccaatccaaagcgtttgaaa
+5741764/1
CCCFFFFFHHHHHJJJJJJJJJJJJJJJJJJJJJJJJJJJJJJIJJJJJJ
@1148951/1
ctgatcagccggagcagctccggtaagtttgtcgagtagagccttagctg
+1148951/1
CCCFFFFFHHHHHJJJJJJJJJJGHJJJJJJJJJJJHIIJJJJJJJJJJJ
@1650225/1
ctcagggacagttttcgcttgtcacgtatttgtgacgaaaatgaaaataa
+1650225/1
CCCFFFFFHHHHHJJJJJJJJJJJJJHIIJJJIIIJJIJIJJJJJJJJJJ
@3214162/1
ccgcaatgttggagcttggtacaaagcaaaggtcgggcagttcgtcaaca
+3214162/1
CCCFFFFFHHHHHJJJJJJFHJJJJJJIJJJJIJJJJJJJHJJJIJJJJI
@5205809/1
aagcaataaaagcttttctgtgatttctatttcccaattaaaccttatat
+5205809/1
?BBDFFFFHHHHHJJJJJJJJJJJJJJJJJJJJJJJJJJJJJJJJJJJJJ
@5205818/1
gttgtgtacacctgagcgagactcataacgcagccagatgccaaagttct
+5205818/1
CCCFFFFFHCACFHIJJJJJJJJJJJJJJJJJJJJJJJJJJJIJJJFFIJ
@2664680/1
gagaagtgtgataatgtcataaagttgacaataatctataattactttaa
+2664680/1
@@@FFFDEFHFHHJJJGFHHIJJJIHIIJJJJJJJJJJJJJJJJJJJJJJ
@5742883/1
cttctgtacgtgtgtatgtcactgaacttctcttaaacgactggattgat
+5742883/1
CCCFFFDFHHHHHIGIJJJJJJJJIJJIJJJJJJJJIJJIIJJJGHHJEI
@7741827/1
cgtcattgcagacggtgtggtagcgcgtcggacgagccgtgccttttatt
+7741827/1
CCCFFFFFHHHHHJJGHGHJHIJJJIJJJJJIJJIJHHFFDDDEDDDDDD
@5206510/1
caatcctttactcgaatagtcttttctaacttgaacagtgcgatgtttta
+5206510/1
B@CFFFFFHHHHHJJJJJJJJJJJJJJJJJJJJJJJJJIJJJJJJGHJJJ
@3674221/1
gcctgttttggtagcggcggcgcggtccgtgtggagcatgctcgccatca
+3674221/1
CCCFFDFFHHHFHIJJJJJJIJHFDDDDDDDDDDDDDDDDDDDDDDDDDD
@189593/1
ggtaagaaggtggcggccagaatctagacatgcacagctcttgcagccat
+189593/1
@C@DFFF?FFHHHJJJJGHIGIIJJIIJJJIIGHJJIIIJJJIJJJEIJI
@189649/1
tcttggttgaacggaactccaatcctttactcgaatagtcttttctaact
+189649/1
CCCFFFFFHGGHHJBGGIJIIIJIJJJIIJIIIIJJJJJJJJIJEGHIII
@189888/1
ggaagagattccatttcccgtttagcagcttcatccagaggcaagcgctc
+189888/1
@C@DFDEFGHFFFIIIIGIJHIGGIHIGEHIIGGEFHIIIGGGIGGIGEH
@7233340/1
gcatctttttcgctcatactctcgcctttcatcaaatctttgtctgtaag
+7233340/1
CCCFFFFFHHHHHJJJJJJJJJJJJJJJJJJJJJJJJJJJJJJJJJJJJJ
@7742263/1
gcaatgttggggcttggtacaaagcaaaggtcgggcagttcgtcaacaag
+7742263/1
@<?DDEFFFHHGAHHIIFFFHIGIGIJGEH?DFBDHGGJHEFBCGACHEC
@189940/1
gggtcttacagattggtggaaaccaaaccaaacttctctgccaccaccaa
+189940/1
BCCDDFFFHHHHHJJJGHJJIJJJJJJJJJJJJJJJJJJJJGIJJJJJJJ
@7233447/1
ccataatcattcctggaatccgtgtcgacggcgatgagagcccacgatgt
+7233447/1
CCCFFFFFHHHHHJJJJJJJJJHJHIJJJJJJJJJJJJJJJJJJHHFFFF
@7233529/1
gtacacctgagcgagactcataacgcagccagatgccaaagttcttgatc
+7233529/1
::BDBABDHHHGHHHHIJJJJJJJJJIIJJJJJJJIJJIBHEHIJJIIIG
@7233600/1
cttgctagtaagtcctgagccatagcaaacagccactggcaatgtggata
+7233600/1
CCCFFFFFHHHHHJJJJJJJJIJJJJJJIJJJJJJJJJJJJIJJIIJJJJ
@190319/1
cagcattcgtgtcccccgctggagcttgaccaacggggtacatcttgata
+190319/1
CCCFFFFFHHHHHJJJJJJJJJGIJJJJHIIJIJJJJJAFIJJJJJIJJJ
@3674813/1
agcatacataataaaattagaggaagtaggtgctgggcctcttgtatgcg
+3674813/1
@@@FFEFFHFHHBEHEGGGEHHIEFHEEHHCEEGGHDGGIGIEHGGGHGI
@6210423/1
gcttgaacccgccggtgctcttgtagaacatgatgagtagctcctgcacc
+6210423/1
CCCFFFFFHHHHHJJHIJJJJJJJJJJJJJJJJJJJJIIJJJJJJIJJJJ
@5207226/1
gtacacctgagcgagactcataacgcagccagatgccaaagttcttgatc
+5207226/1
=B@FBABDHHHGHIJJJJJJJJIIJJJJJJJJJJJJJJJGIIJJJJJJJJ
@5744300/1
tgccagatgccaaagttcttgatcttcactgggctcttctctgggatttc
+5744300/1
?@@ADDDDHBBDBGGFFBDEIGGIIIIIIIH@=CBFGGHIIIIIIDGHHH
@2666455/1
atacttatttgtgtgataccacaataatttagatcattacaaaatatgaa
+2666455/1
@BBFFFFFHHHHHJJJJJJJJJJJJJJJJJJJJJJJJJJJJJJJJJJJJI
@191105/1
cctttcttttgcgagctgctgccgaaagattagagtcgtcttctacttct
+191105/1
CCCFFFFFHHHHHJJJJJJJJJJJIJJJJJJJJJJIJJJJJJJJIJJJJJ
@7743196/1
cgacgctcggacatttcaattttatttagttggtcttggttgaacggaac
+7743196/1
CCCFFFFFHHHHHJJJJJJJJJJJJJJJJIJJJGIIJJJIIJIJJJJJJJ
@5744641/1
cttgaattccttgatgactgcatagatagaaatcgaactcggtcggatgc
+5744641/1
CCCFFFFFHHHGHJJJJJJJJJJJJIJJIJIJHHIGGIJJJIHIIJJJIH
@7743305/1
ccatcttgtattcaaaagaaaacctagaatcactggttcaaattcaaata
+7743305/1
CCCFFFFFHHHHHJJJJJJJJJJJJJJJJJJJJJJJHHJIJJJJJJIJJJ
@6708605/1
caagaattgcacaaagttgaagtccttgttgttaagaggtgttacctgca
+6708605/1
CCCFFFFFFHHHHJIIJJJJJJHJIJJJHJJJJJJJJJJCGHIJIJJJJJ
@2170938/1
ctttagcgccattttggccgcagctcgcttggcttgagatttgttgcgac
+2170938/1
CCCFFFFFHHHHHJJJJJJJJJJJJJJJJJJJJJJJGJEHIIJIJJJHHF
@4687169/1
gccagtcataaagcatagcccgaagtgctattggcacacaggcataatgc
+4687169/1
@@@?DBDDB?FFB@EFAEH@D?FD@G?<FCG<F9;:DHIC@BFB?FD??>
@6709138/1
gctgggcctcttgtatgcgaaggtgttgaggcgcttgtggtggtgcacgc
+6709138/1
CCCFFFFFHHHHHHIJJJJIJJJCGGHIJJJIJJJJJIJJIJIFHHIJJH
@192330/1
gtgcctgataagcccagacctagcccaaattcttcttcttcagccggctt
+192330/1
CCCFFFFFHHHHHJJJJJJJJJIJJJJJJJJJJJJJJJJJJJJJJJJJIJ
@7744091/1
gccacaatctggtctggagagaagatcctcatcttgtatagaggaggctt
+7744091/1
@@@?D>?DDDHDHAGGGCIG=EGG@FBFEGIIIBGGHIIG@EBGGBFGEH
@192409/1
gtccttgttgttaagaggtgttacctgcaacttggccaggttagggccaa
+192409/1
CCCFFFFFHHHHHJJJJJGHIJJJJJJJIGGJJJGIJGIJIIJJJIIJJI
@192420/1
ccagtactttagctttgacagtgtaaaacttctccgaaatctccaatcca
+192420/1
@BCFDEFFGHHFHIJJJJJJJHGHIJJJJJIJIJJJIJJJJJJJGIJJJI
@7744157/1
cgcggtacatgttgtgtacacctgagcgagactcataacgcagccagatg
+7744157/1
@CCFDDDFHHHHHJHIEFGBAAFEEGIIJJIIJJJJJIDFHIGGHIJJFI
@4687693/1
ctgagcgagactcataacgcagccagatgccaaagttcttgatcttcact
+4687693/1
@BCFFFFFHHHHHJJJJJJJJJJJJJJJJJJJJJJIJJJJJJJJJJJJJJ
@4687793/1
gtgcacgcgcttgggcagagggaatctgattgtgctgttgtggaactgct
+4687793/1
@?@DFFDDHHHGHBDAHGEEAGAGCDHGC@DBHEGCEFEHHIGIIIGHJI
@6709974/1
gcctcttgtatgcgaaggtgttgaggcgcttgtggtggtgcacgcgcttg
+6709974/1
@@@FDEFDHDHHAEDFGHAFHHIHHHCHGGHGFFDBFHIIGICEHBHFFD
@1651037/1
ggaattttttgaccaactggaacatagcagcgttgagtttgatgacagcg
+1651037/1
CCCFFFFFHHHHHJJJJJJJIJJJJJJJIJJJJJJJJJJJJIJJJJIJJJ
@1651070/1
cgtaatttgtatgagtgttttgaataaatattcgagctgcaaacctattt
+1651070/1
CCBFFFFFHFHHHJJEHHIJJJIJJJJJJJJJIJJJJJJJIJJJJJJJJJ
@692369/1
gccagttataaagcatagcccgaagtgctattggcacacaggcataatgc
+692369/1
CCCFFFFFHHHHHJIIJJJJIIGIIEGIJJJIIJJJJIHIJJJJJIJJJI
@6210490/1
ctcttttcatttccactacttccacgattgtcatcagtataagaacatac
+6210490/1
@CCFFFFFHHHHHJJJJJJIJJJJJJIJJIJIJJJIJIJJJJJJGIJJJJ
@1150163/1
gtggtgcacgcgcttgggcagagggaatctgattgtgctgttgtggaact
+1150163/1
CCCFFFFFHHHHHJJJJJJJJGIJJHIJJJJJJJJJJJJJJJJIJJJJJJ
@4218814/1
gaggcgcttgtggtggtgcacgcgcttgggcagagggaatctgattgtgc
+4218814/1
:18DDDADAFF?BHF7GDFHGH<@@GHD1BFHHIIB8;6?CHEE9@BB@>
@5747956/1
gcttgggcctgttttggtagcggcggcgcggtccgtgtggagcatgctcg
+5747956/1
CCCFFFFFHHHHHJJJJHIJJIJJJIIGFDDDDDDDDDDDDDDDDDDDDD
@4219100/1
gacgcaagaagtaccagaaacgggacttagccacaatctggtctggagag
+4219100/1
CCCFFFFFHHHHHJJJJJJJJJJJJJJJJJJJJJJJJJJJJHIJJJIJJJ
@3215291/1
ttttttttgtctgtttgtctgtttgtctgtttgtctgtttgtctgtttgt
+3215291/1
CCCFFFFFHHHHHIJJJHHJJGIJJIIIGIJJJIIJIHJJJIJJIHIJIF
@5208087/1
gcgctaatctcagaaacggctgatccgagttggatgcggttttcacgaat
+5208087/1
CCCFFFFFHHHHHJJJJJJJIJJIJJJHIFHIIJJJJJJ@FIJIJJJIJG
@5748385/1
tgacgcaagaagtaccagaaacgggacttagccacaatctggtctgg
+5748385/1
CCCFFFFFHHHHFIJJJJJJJJJJJJJJJJJJJJJJJJJJJJHJJJJ
@4219324/1
ggtaggtgtagggtaagacacggatcgcatacaccgtgaatataagtggc
+4219324/1
@@=DDDDDCDDFDHIIGIIGHGEHFDFII?HGI>BFBF?DGGGIGI8BCC
@3215424/1
catttcccgtttagcagcttcatccagaggcaagcgctccaagttgcttg
+3215424/1
CCCFFFFFHHHHHJJJJJJJJJJJJJJJJJJJJJJJJJJJIJJJJJJJJI
@6211359/1
gtcgtcgaaatcaacttcagtgtatcggttgggcagtagtgtgagtgcat
+6211359/1
CCCFFFFFHHHHHJJJJJJJIIHIIJJJHHIJJJIJJJJIIHHHIFHHIJ
@5748526/1
gtcacggtagcactgagtgacggcacctccgacactgaggtcacggtact
+5748526/1
CCCFFFFBFHHGHJIIJ>DHIJJIEIGIJJJDEGIJJIJIGGGIJJHGHF
@4219468/1
ggcactagaaatatttcggcgatttaatttttttatgtttttattatgca
+4219468/1
?@@FFBDDFDHFDGEEDHGAFGHCHIEEHGIIIIHIIBFGIAHIGHIIAG
@3215809/1
cgcggtacatgttgtgtacacctgagcgagactcataacgcagccagatg
+3215809/1
CCCFFFFFHHHHHJJJIJJCCCGHIJJJJJJJJJIJJJJJJJJJJJJJJJ
@5208525/1
ctgactagttgtgtttcgttcttagatgttccaggttgattttccagttc
+5208525/1
CCCFFFFFHHHHHJJJJJIJJJJJJIJJIJJJJJJHIJIJJJJJJJJJJJ
@7744315/1
acgcgcttgggcagagggaatctgattgtgctgttgtggaactgcttcac
+7744315/1
CCCFFFFFHHHHHJJJJJJJJJJJJJJJJJJJJJJJJJJJJJJJJJJJJJ
@6710593/1
cctgttttggtagcggcggcgcggtccgtgaggagcatgctcgccatcag
+6710593/1
CCCFFFFFHHHHHJJJIJJJGFGE3=@@=BBDDD@BBCCDDDDDD??CCC
@193077/1
ctttaaggggatctgctgtctgtggagctgatgcttgctgggcctcagct
+193077/1
CCCFFFFFHHHHHJJJJJJJJJJJJJJJJJIJJJJJIJJJJJJJJJJJJJ
@6211940/1
gagcgtcccgtacccatagcaacaagatcagcgactgtcacacggtagcg
+6211940/1
CCCFFFFFHHHHHJJJJJJJJJJJJJJJJJJJJJJJJJJJJJJJJHIJJJ
@5208887/1
ggcacagttcctcgacgagcaagtagttcttgaagcacagacacaggtgt
+5208887/1
CCCFFFFFHHHHHJJJJIJJJJJHJJIJJJJJJJJJJJJJJJJJJJJCGC
@2667944/1
ggttgccgtataccacagttggttaaactgttcctagcatgatccgggtt
+2667944/1
BCBFFFFFHHHHHJJJJJIIJJIJJJJJJJJJJJJJJJJJJJJJJJJJFH
@6710721/1
aggatgcactacatttccgtccatcattttgtcaacgaactcttctgaag
+6710721/1
@@BFFFFFHHHHHJJJJJJJJJJJJJJJJJJIJJJJJJJJJJJJJJJJJI
@2668169/1
taataaaattagaggaagtaggtgctgggcctcttgtatgcgaaggtgtt
+2668169/1
CCCFFFFFHHHHGJIIJJJJIJJJJIIIIJJJIIJJIIJJJJIHIJBFFG
@7744940/1
gccagatgccaaagttcttgatcttcactgggctcttctctgggatttcc
+7744940/1
CCCFFFFFHHHGHIIJJJJHIJJJJJJJJIIIIJGIJJJIJJJJJJJJJJ
@6711101/1
atttcttctttaataggacaagcgattggcattacgattgtgacaagttt
+6711101/1
=?@FBDEDHHHBFHGIJGIIGHIJHIIJIJIJIJJJJJJJEHIJIJJFHI
@5209329/1
ggcagtgctggggactccgggcgcagcaccagtcgtgctcgcagccgcgg
+5209329/1
CCCFFFFFHHHHHJIJJJJIIIJJJJJJJJJIIIJJJJJJJHHFFFDDDD
@5750505/1
gcaagaagtaccagaaacgggacttagccacaatctggtctggagagaag
+5750505/1
CCCFFFFFFHHHHJJJJJJJJJJJJJJJJJJJJJJJJJIIJJJJJJJJJJ
@5209512/1
cttcaatatccacataagtaacttcaaatgattgctcagatgcaatttct
+5209512/1
CCCFFFFFHHHHHJJJJJIIJJJJJIIIJJJJJJJJJJJJIJJJJJJJJJ
@6711308/1
tatactttgcattaaaataatgcccattttcacaggcaagggatcctaac
+6711308/1
CCCFFFFFHHGHHJJIJJJJJJJJJJJJJIJJJJJJJJJIIJJJJJIJJJ
@194357/1
cgatgttttacaagggcaggttgaactcacaccattcaatttaaaagaaa
+194357/1
CCCFFDFFHHHHHIIJJJJJHJIJJJJJJJJJJJJJJJJJJJJJJJJJJI
@1652750/1
ggaagagattccatttcccgtttagcagcttcatccagaggcaagcgctc
+1652750/1
CCCFFFFFHHHHHJJJJJJJJJJJJJJJJJJJJJJJJJJJJJJJJJJJJJ
@4219882/1
ggcacgcttgcgcatgacatctattcatgccattggcgttcaaaaggtta
+4219882/1
CCCFFFFFHHHHHJJJJJJJJJJJJJJJJJJJJJJJJJJJJJIJJJJHIJ
@5751596/1
cttggaggcttgggcctgttttggtagcggcggcgcggtccgtgtggagc
+5751596/1
CCCFFFFFHHHHHJIJJJIJJJIIGIJJJJIJIGDDDDDDDDDDBDDCDC
@5751649/1
caccacagttccagtctcaggcacattgccattagtagactgat
+5751649/1
@@<DDDDDHFFBDHHD4EEIB;?GGI<C>HGAEGEC?FDFG?<F
@6711939/1
gcataacgggccgcgactccgccctcttcctcgggttggaatgattctgg
+6711939/1
CCCFFFFFHHHHHIJIJJJJJJJJJIIJJJJJJHHEFFDDEEEDDFDDED
@4219966/1
ctatgtctatcggctccgatttgtcgtcccaaggaaactccttgttaagt
+4219966/1
CCCFFFFFHHHHHJJJJJJJJJJIJIJJJJJJJIIJJJJJJJJJJJIJIH
@5752129/1
tcatcgttctcagcatggtaagaaggtggcggccagaatctagacatgca
+5752129/1
CCCFFFFFHHHHHJJJJJIJIJJJIJGIJJJJJJJJJJJJJJJJJJJJJJ
@1653524/1
gtatcttaagaactgaatacccagttattacataattgtacacagtgaac
+1653524/1
CBCFFFFFHHHHHJJJJJJJJJJJJJJJJJJJJJJJJJHIJJJJJJJJJJ
@6712346/1
agcatacataataaaattagaggaagtaggtgctgggcctcttgtatgcg
+6712346/1
CCCFFFFFHHHHHJJJJJJJJJJJJJIIJJIJJJJJJJJJJJJJJJJJJJ
@4220687/1
cggacatttcaattttatttagttggtcttggttgaacggaactccaatc
+4220687/1
CCCFFFFFHHHFHJJIJJJJIJIIJIFHIJJJHHJJJJJJJIJJJGHIJJ
@5752416/1
ggacaaggcactggcaacgaccaatcatggacttttcttcaatatccaca
+5752416/1
@@<DDDD8DHFHBBGFH?BEEG@DBEEHFG>GGGECGGCGEGHIB8BFCH
@5210702/1
cgggattgcccatcaatttatcttcaaatgacgacaccacagttccagtc
+5210702/1
CCCFFFFFHHHGHJJIIJJJJIJJJJJJJJJJJJJJJJJJJJJJJJJIJJ
@4689822/1
gctgggcctcttgtatgcgaaggtgttgaggcgcttgtggtggtgcacgc
+4689822/1
CCCFFFFFHHHHHJJJJJJIIJJEGHHJJJJIJJIJJIJJHIIHIJJJJH
@4220858/1
gtggtggtgcacgcgcttgggcagagggaatctgattgtgctgttgtgga
+4220858/1
B@CFFFFDHHHHHJJJJJJJJJJJJJJJJJJJJJJJJJJJJJJIJJIIJI
@5752701/1
gttggtcttggttgaacggaactccaatcctttactcgaatagtcttttc
+5752701/1
CCCFFFFFHHHHHJJJJJJIJJJJJJJJJJJJJJJJJJJJJJJJJJJJJH
@4220982/1
tccaggtaaattgcaccgattagtgcctctaatatatcgctgaggacctt
+4220982/1
CCCFFFDDHHHHHJJJJJJJJJHHIJJJJJJJJJJJJJIIJJJIIIIJJJ
@4220997/1
ggagcttggtacaaagcaaaggtcgggcagttcgtcaacaagacattact
+4220997/1
CCCFFFFFHHHHHJJJJJJJJJHIJIIJJJHJJJJJJIJJJJJJJJJJJJ
@5211033/1
gagcaaatggaaaaaaaaattggtgaaaagaatcacaagtaagatactgc
+5211033/1
@@@DADB:DD?DD@GIIGGICCHHGDGHHGGEGICHIIIBFHGGEHIFII
@4690478/1
ccctgacacctcacccagggcgggatatggaattttaatttatgccccct
+4690478/1
@<@FFFFFHHGDFDHIGIIEGIII;EHGIIEHGHGGFBDDFFFDECEDDB
@7236259/1
cttcttagagcgtcccgtacccatagcaacaagatcagcgactgtcacac
+7236259/1
CCCFFFFFGHHHHIIIGHIJJIIJJJJJIIJJJJIJJIIJIIIIHIJIJJ
@1151473/1
gttcacctttagaagtatgtttttagctgtcatctggttcatacggcgcg
+1151473/1
CCCFFFFFHHHHHJJIJJJJJJJJJJJJJJJJJJJJJIJJJJJJIJJJJJ
@1654505/1
catacataataaaattagaggaagtaggtgctgggcctcttgtatgcgaa
+1654505/1
CCCFFFFFHHHHHJJJJJJJJJJJHIJJIJJJJJJJJJJJJJHJJJJJJJ
@1151511/1
gcggctgaattgcagcatcttgtcgagaacatgaagccgctttggtttac
+1151511/1
CC@FFFFFHHHHHJJJJJJJJJHHIJIIIJJJJJJIIJJJJJJJIIIEGH
@5754114/1
gtctggagagaagatcctcatcttgtatagaggaggcttgggctcgctct
+5754114/1
CCCFFFFFHHHHHJJIJJJJJJJJJIJJJJJJJIJJJJJGHIJJJJJJJI
@3677421/1
cgcctgggatgccacccggcaccactcccgggtgaggatgcactacattt
+3677421/1
@BCFFFFFHHHHHJJJJJJJJJJJJJJJJJJJFIJJJJJJJJJJJJJJHH
@5754404/1
gtccttgttgttaagaggtgttacctgcaacttggccaggttagggccaa
+5754404/1
CCCFFFFFHHHHHJJJJJFHIJJJJJJJJJJJJJJJJIJJGIJJJJJJJJ
@1151959/1
gccagatgccaaagttcttgatcttcactgggctcttctctgggatttcc
+1151959/1
CC@FFFFFHHHHGJHGJJIJJIJIJJIJJHGGIGIJJJJJJJJJIJJJIJ
@7236841/1
gcaaagataagatgaagaagaggagcaaatggaaaaaaaaattggtgaaa
+7236841/1
CCCFFFFFHHHHHJJJJJJJJJJJJJJJJJJJJJJJIJJJIHHIJFHIJJ
@5754805/1
agaggctaaggttatatataggtatactttttaatagttattacaaaaaa
+5754805/1
@@@FFFFFFHHHHJJGGIIJJIHIIIJJIJJJJIJJIIIIJJJJJJIJJJ
@3219097/1
gtttgttttatcgtcgccttgagaagcagacacaagcttcttctgtttgt
+3219097/1
CCCFFFFFHHHHHJJJJJJJJJJJJJJJJJJJJJJJJJJJJJJJJJJJJJ
@697521/1
aggtgctgggcctcttgtatgcgaaggtgttgaggcgcttgtggtggtgc
+697521/1
@CCDFFFFHHHHHJJJJJJJJJJJIJJEGHHJJJJJJJJJJJJJIGHHII
@2174375/1
acctaatacaccgccgcttaaaagataggtaccgatgagcgcttccacgc
+2174375/1
<@@FDEEDDFFFFGIIFHHIGGIGIIIIGIHIIFIIIIIIIIIIIGIFHH
@7237144/1
gttggtcttggttgaacggaactccaatcctttactcgaatagtcttttc
+7237144/1
CCCFFFFFHHHHHJJJJJJJJJJJJJJJJJJJJJJJJJJJJJJJJJJJJI
@3678002/1
cgcaagaagtaccagaaacgggacttagccacaatctggtctggagagaa
+3678002/1
CCCFFFFFHFHHHIJJJJJJJJJJFIIHIJIIIIJJJJJHHIIJGIJJEF
@697827/1
ccacatttcataaccaaagcctaaatctatggggcgggatggtcgtttga
+697827/1
CCCFFFFFHHHHHJJJJJJJJJJJJJJJJJJJJJJJJFDDDDCCDDDDDD
@3219577/1
ttatgatttaaagtcgaatattccctgacacctcacccagggcgggatat
+3219577/1
CCCFFFFFHHHHHIJJJJJJJJJJJJJJJJJJJJJJJJJJJJJJJFBDDD
@2174554/1
atacataataaaattagaggaagtaggtgctgggcctcttgtatgcgaag
+2174554/1
@BCFFFFFHHHHHJJJJJJJJJJHHJJHHIIJJJJJJJJJJJJJJJJIIJ
@195417/1
gtgcacacaatggtgaactggcgttcatgcggcaaacgcctattaacatt
+195417/1
CCCFFFFFHHHHHHIJJJJJJJJJJJJJJJJJJJJJJJJJJJJJJJJJJJ
@195600/1
cttcaatatccacataagtaacttcaaatgattgctcagatgcaatttct
+195600/1
CCCFFFFFHHHHHJJJJJJJJIJJJJGJJJJJJJJJJJJIJJJJJJJJJJ
@5755867/1
cataattttatttaaaaactattgctccctatagacaaacagaactatgt
+5755867/1
<@@DDEFFHHHFDIIIIIIIGHH9B?FEHEHIGH9FHHIGECGGHEEGHI
@5755944/1
ccgagcgcttcggtactgttgtggaaatagtgtactataagtcgtatgat
+5755944/1
CCCFFFFFHHHHHHIIJJIJJHJJJJJJJJIIHIJJJJJJJIIJIIJJJJ
@4222205/1
ggaagtaggtgctgggcctcttgtatgcgaaggtgttgaggcgcttgtgg
+4222205/1
CCCFFFFFHHHHHJJJIJJJJJJJJJJJJJIIJDGHIJIIJJJJJJIIJJ
@2669083/1
gttggagcttggtacaaagcaaaggtcgggcagttcgtcaacaagacatt
+2669083/1
CBCFFFFFHHHHHJJJJJJJJJJIJHIJJJJJIHIJJJJJIJJJJJJJJJ
@2669154/1
gtctgtttgtctgttcgtctgtgcgcgctaatctcagaaacggctgatcc
+2669154/1
CCCFFFFFHHHHHIJJJIJJJJIJJJJJJJJJJJJJIJJJJJJJJJIJJJ
@698748/1
ggtgttacctgcaacttggccaggttagggccaacagattgtttgagatg
+698748/1
BCBDFFFFHHHHHJJJJJJJJJJJFHIJJJJJJJJJJIJJJJJJJIJJJJ
@196140/1
gctcgctctccgaagggagcttgcggccgatgacctcatactccttcaac
+196140/1
CCCFFFFFHHHHHJJJJJJJJJJJJJJJJIJJIJJJJJJJJJHHHHHHFF
@6212923/1
ctcccatgtcacggtagcactgagtgacggcacctccgacactgaggtca
+6212923/1
CCCFFFFFHHHHHJFHIIJJJJIJHHJJJJJJJJJJJJJJJJJJIJJIJJ
@196307/1
gtggatagctggacaaggcactggcaacgaccaatcatggacttttcttc
+196307/1
CB@FFFFFHHHHHJJIJJJJJJJIJJJJJIJJJIJJJJJJJIJJJJJJJI
@5756487/1
cccatgtcacggtagcactgagtgacggcacctccgacactgaggtcacg
+5756487/1
CCCFFFFFHHHHFHJJJJJJJJHIIJJJJJJJJJJJJJJJJJJJJIJIJJ
@5212137/1
catcgttctcagcatggtaagaaggtggcggccagaatctagacatgcac
+5212137/1
CCCFFFFFHHHHHIJJJGJJJJJJJGIJJJJJIJJJJJJJJJJJJJJJJJ
@4222820/1
gcacatctacctttggaaagatactgtcgaccaagtcaagtcaattt
+4222820/1
C@CFFFFFDHHFDHIEIEGFEGIJGGFGIGIJJJJHIIIJ?BFIJJJ
@5212257/1
atcgttctcagcatggtaagaaggtggcggccagaatctagacatgcaca
+5212257/1
BBCFFFFFHHHHGJJJFGHJJJJJGHJIJJJJIIJJJJJJJJJJIJJJJJ
@7747828/1
atacataataaaattagaggaagtaggtgctgggcctcttgtatgcgaag
+7747828/1
CCCFFFFFHHHHHJJJJIIJIIJHJJJHIIJJJJGHJJJJJJJJIJJHIJ
@4223092/1
gcgcttgggcagagggaatctgattgtgctgttgtggaactgcttcacct
+4223092/1
CCCFFFFFHHHHFJJJHIIIJHJJJIJJIJJJJJJJJJIJJJJJJJIJII
@7748121/1
gtgagaagtgtgataatgtcataaagttgacaataatctataattaatta
+7748121/1
BBBFFFFFFHHHHJJJJJJJJJJJJJJHJJJJJJJJJJJJJJJJJJJIJJ
@7748136/1
gtcgcgccaatttaggaagcatgttttcacttgttcgtcgtcgaaatcaa
+7748136/1
CCCFFFFFHHHHHJJJJJJJJJJIJJJJJJJJJJJJJJJJJJJJJJJJJJ
@699931/1
gccggctttggtggttctttggctgcctctggtggaggtttctcctgtga
+699931/1
CCCFFFFFHHHHHJHIJJJJJJJJJJJJJJJJHIJJJJBGIJJJJJJJJI
@197297/1
gtcctttatacatttcggcatggcgatcatgtcgatggcttggtttattc
+197297/1
CCCFFFFFHHHHHJJJJJJIIJJJJJJJJJJIJJJJJJJJIIJFIJJJJI
@7237312/1
gtaagaaggtggcggccagaatctagacatgcacagctcttgcagccatc
+7237312/1
@@@FDFDEHAFFFIIIGHIIJJJJIIJIDGGHGIIJJJJJIJGIEGIIJJ
@3678218/1
ctcatcttgtatagaggaggcttgggctcgctctccgaagggagcttgcg
+3678218/1
CC@FFFFFHHHHHJJJJJJJJJJGIJIIIJJIJIIJGGIJJJFJJGJIJG
@2174585/1
ggcagagggaatctgattgtgctgttgtggaactgcttcacctgtggccg
+2174585/1
CCCFFFFFHHHHHJJJJJJJJJJJJJJJJJJJJJJJJJJJJJJJIJJJJJ
@2670138/1
gttgtattcagctggtggagcagatatagcggtggaggggaacacagttt
+2670138/1
CCCFFFFFHHHHHJJFHJJJIJJJJJJJJJJJFHIGHJJJJJJJJIIHIJ
@197463/1
gtggcaaaggtagtaagtcagctgttccacttcatcatcagggatcttgc
+197463/1
CCCFFFFFHHDHHHIJJHJIJJJJJJJJJJJJJIJJJJJJJJJJJJJJJJ
@197563/1
gtcttcttgaacttcttcaattgacgcaagaagtaccagaaacgggactt
+197563/1
CCCFFFFFHHHHHJJJJJJJJJJJJJJJJJJJJHIJJJJJJIJJJJIJJI
@2670360/1
gtgctgggcctcttgtatgcgaaggtgttgaggcgcttgtggtggtgcac
+2670360/1
CCCFFFFFHHHHHJJJJJJJJHIJJEGGHIJJJJJJJJJJJJHIIHHIIJ
@3678534/1
gtgggttgtcctgcagagcttgccacatcttgtaagcagcctgacgctta
+3678534/1
BBBFFFFFHHHHHJJJIIJJJIJJIJJJJJJIIIJJJJJIJJJJJIJJJH
@2670554/1
gtagcggcggcgcggtccgtgaggagcatgctcgccatcaggacctgcac
+2670554/1
@?@DDDDDFF?AA<E:ABB???;?>?A?CCCACBBBB@AAAC>/<<<?CC
@701109/1
gcacgtagttctcagcttccctgcaaagttaaccatcttgtattcaaaag
+701109/1
CCCFFFFFHHHHHIHIJJJJJJJJJJIJHIIJJJJJIJIIHIIJJJJJJI
@701190/1
gcagcttttgacggaacgggagccgtacagacggagtagcgagccccatg
+701190/1
CCCFFFFFHHHHHJJJJJJJIJJJJHJJJJJJJJJJFHIJJJJHHHFFFE
@2670899/1
cctggatggagtgagcacgggctctgtgcctggctcccatgtcacggtag
+2670899/1
CCCFFFFFHHHHHJJJJJJJJJJJJJIJJJJJJJJJJJJJJJJJJJJFHI
@4692252/1
gcttgttttggtagcggcggcgcggtccgtgaggagcatgctcgccatca
+4692252/1
CBCFFFFFHHHHHJJJJJJJJJHBC/;B?;?B?BCBDB@CCDDDDDDDDD
@198569/1
gtccgagccgtgagcgtatagcatgtactgttccagctctatgttcttag
+198569/1
CCCFFFFFHHDFFHIJJJJJJJJJJIIJIJJJJJJJJIJJJJJIJJJJJH
@701771/1
ccgagttggatgcggttttcacgaatatattgtgggatgcttaa
+701771/1
@@@BDDDDCHFBDG:@@GHHIIIHGEHCHEHBC??6F9??BF??
@2671325/1
gccctaagtaggtatacatctattaaattcaaacgcagagctcattatgt
+2671325/1
CCCFFFFFHHHHFIIJJJJJJJJJJJJJJJJJJJJJJJIJJJJJJJJJJI
@4692840/1
tgaagaagaggagcaaatggaaaaaaaaattggtgaaaagaatcacaagt
+4692840/1
CCCFFFFFHHHHHJJJJJJJJJJJJJJJJJJJJFHIJJJJJJJJJJIJJE
@2176023/1
ctgcagagcttgcaaagcttgcaatgatctttccttcttctcttttttct
+2176023/1
CCCFFFFFDFHHGIJJIJIJIFIIJJGEFIIGIGIJJJJJIJJJJJJJHG
@2671562/1
ctggagagaagatcctcatcttgtatagaggaggcttgggctcgctctcc
+2671562/1
CCCFFFFFHHHHHJJJJJJJJJJIJJJJJJJJJJJJJGHIIJJJJJIJJJ
@2176061/1
aaagattggaagctagccgggcggatgtatggcagtagctaactcgtccg
+2176061/1
@BCFFFFFHHHHHJJJJJJJJJJJIJJJJJJJJJJJJJHHHHHHFFFFDD
@702263/1
caccgctgtaaccaccaacagtgacagcacagcgttgttcgattactttt
+702263/1
CCCFFFFFHHHHHJJJIJJJJIJJJJJJJJJJIIJJJJJJJJJJJJJJJJ
@2176260/1
cagcatgatcctatccgtgtagccttggagaccatcttcatccaaacatt
+2176260/1
@C@DFFFDHGHHHJJJIGGJIBHIIIGGHIJJJJGIGIJJJJGIIJJJJG
@702514/1
atcttgtatagaggaggcttgggctcgctctccgaagggagcttgcggcc
+702514/1
=BBFFFFFHHHHHJGIJJJJIHIJJJJJJJJJJJJJJJJGIIIJJJIHHF
@199527/1
ctgtgatctgtttcttggcatctatagatgtcggtggcgcacagggcacg
+199527/1
@@?DDDBDHHDHHJJJIJJGJIJJJJJJGEIGIIFIJJJJIIGGEHHIJI
@4693216/1
ctgggctgcagatgactgtgcatccttgctagtaagtcctgagccatagc
+4693216/1
@CCFFFFFDFHFHJEIJIIEHJJGJIIIGIIIHIHHIIJJJIIJJJJJIJ
@702580/1
gtcgagtagagccttagctgcggaatgcttagcttccttcttagagcgtc
+702580/1
CCCFFFFDHHHHHJJJJJJJJJJJJIIJJJJIJJJJJJJJJJJJJJJJJJ
@2176444/1
gtccgtttttaaactattttttcaatgccctaagtgagtatacatctatt
+2176444/1
CCCFFFFFHHHHHJJJJJJJJJJJJJFHIJJJJJIIJJGHIJJJJJJJJJ
@702826/1
gtgctgttgtggaactgcttcacctgtggccggcggcacgcagacgcctt
+702826/1
CCCFFFFFHHHHFJJJJJJJJJJJJJIJJJJJJJJJJHHFFDDDDDDDDD
@3680235/1
gtcatcaaggcgtctgcgtgccgccggccacaggtgaagcagttccacaa
+3680235/1
CBCFFFFFGGHHHIIIIGGIGJJJJJJEGGIGGG@EGIJEEHHHHFFFFF
@4693616/1
atcgggaactatgtggttaaaaccaaaaatttgccggaagtcactattcc
+4693616/1
1BBFFFFFHHHHHHIJJJJJJJJJJJJJJJJJJJJJJJJIHJIJJIJJJJ
@2672433/1
ggttattgttatgtcgatgtcgaacccaaaaatgtaattaactttttttt
+2672433/1
CCBFFFFFHHHHHJJJJJJIIJJJJJJJJJJJJJGIJJJJIHIJIJJJJJ
@2176963/1
cccgtttagcagcttcatccagaggcaagcgctccaagttgcttggaggc
+2176963/1
@@@DDDEFFHFHGIIJGIJJGIIGIIIJJIGJIJIGGEGHGIIJEIJGGG
@200413/1
gccagttataaagcatagcccgaagtgctattggcacacaggcataatgc
+200413/1
C@@DFBDDHHHHHGHGFFBEHAFAH??BEFHGF<DGHIGGHGGIIGIIII
@1155412/1
gtgcgatgttttacaagggcaggttgaactcacaccattcaatttaaaag
+1155412/1
CCCFFFFFFHHHHJJJJJJJJJJGIJJJJJJJJJJJJJJJJJJJJJJJJI
@5213132/1
ggtgcgtgcaggatcctcgtcattgcctggcatacaaggcaaagcaccga
+5213132/1
@CBFFFFFHHHHHJJJJJJJJJJJJJJJJJJJJJJJJJJJIJJJJJJJJI
@7237417/1
tgcaaacatgccagttataaagcatagcccgaagtgctattggcacacag
+7237417/1
CCCFFFFFHHHHHJIJIJJJJJJJJJJJJJIJIJHJJJJJJJJJJJJJII
@7237424/1
cgtgccctgtgcgccaccgacatctatagatgccaagaaacagatcacag
+7237424/1
CCCFFFFFHFHHHJJJJIJJIJJJJJJJJJJJJJJJJJJJJJJJJJJJJJ
@3219942/1
gttgttaagaggtgttacctgcaacttggccaggttagggccaacagatt
+3219942/1
B@BFFFFFHHHHDGHJJJJJJJJJJJJJIJHIJIFGIIHIIIJJJJJJIJ
@7237505/1
ggcacagttcctcgacgagcaagtagttcttgaagcacagacacaggtgt
+7237505/1
CCCFFFFDHHHHHJJJJJJJJJJHIJIJJJJJIJJJJJJJJJJJJJJFHG
@7237634/1
gtggattttaatgttattattacagcatacataataaaattagaggaagt
+7237634/1
CCCFFFFFHHHHHIJJJJJJIJJIJJJJJJJJJJJJJJJJJJJJJJJIJG
@7237789/1
ggaactccaatcctttactcgaatagtcttttctaacttgaacagtgcga
+7237789/1
@@@DABDD?F?CFDHI@EDCBEGDADCECHHI<E?FBDH<?DCCB?D>D0
@5213707/1
caattcactgttcattacctgtgaaaactgcccctcagatacaccgtcac
+5213707/1
@CCFFFFFHHHHHJIJIJJJIFHJJJIJJJIJGIJJJJJJIJJJJGBGHG
@7748816/1
ccttgggaagcctttgtgcgccacatcaatgttgataaaggctttattgg
+7748816/1
CCCFFFFDHDFHHIJJEHJGIIHJJJJJHGEFHIIJJIJIHJJGIIIJIJ
@3220665/1
tgtcactgaacttctcttaaacgactggaccgattttgatgatttttttt
+3220665/1
CCCFFFFFHHHHHJJJJJJJJJJJJJJJJJJJHJJJJJIJJIJJIJJJJH
@4224006/1
gcatacataataaaattagaggaagtaggtgctgggcctcttgtatgcga
+4224006/1
CCCFFFFFHHHHHJJJJJJIJJJJJJJJJHHIJJJJJJJJJJJIJJJJJG
@6715588/1
gccatgagtaagcgatcgggctctcaggcaggcaagatgggcgtagtagg
+6715588/1
CCCFFFFFHHHHHJJJJJJJJJJJJJJJIJJJJJIJJJJJJJJHIIEIIJ
@7238043/1
ttttatttagttggtcttggttgaacggaactccaatcctttactcgaat
+7238043/1
;?@DDDDDHBADDGHIIIGIIIBGIIIIAAFHEHEFHGHIGICGGII=?D
@7749016/1
ctcatcttgtatagaggaggcttgggctcgctctccgaagggagcttgcg
+7749016/1
CCCFFFFFHHHHHJJJJIJJJJJIIJJJJIIJIIJJJIIJJJFHIIJJJI
@7238067/1
cggcacctccgacactgaggtcacggtactcgcggtacatgttgtgtaca
+7238067/1
CCCFFFFFHHHHHJJJJJJJIJJJJJHIJJJJJJJHIJJJJJJJJJHHH?
@1656286/1
cctaccacgttaagtacgtaactttaaattattgactggaatatattcta
+1656286/1
CCCFFFFFHHHHHJHHIJHIJJJJJJJJJJJJJJJJJJJJJJJJJJJJJJ
@3221311/1
gggctctgtgcctggctcccatgtcacggtagcactgagtgacggcacct
+3221311/1
CCCFFFFFHHHHHIGJIJJJJJJIIIIJJEHIJJJJJJJGHIIJJHIJJJ
@3221654/1
cctggttaaatagtttatttcgtgtttttgtcacatatttgtgtcgttgg
+3221654/1
CCCFFFFFHHHHHHIJJJJJJJHHHJJJJJJJJJJJJJJJJJJJJJJJJJ
@7749643/1
ctcttcaagagctcggcggtaagcaaagcatggtatggcgctaatcggta
+7749643/1
CCCFFFFFHHHHHJJJJJJHIJJJJJJJJJJJJFHIJJJJJJHHHHFFED
@5214598/1
cttctcttctagaactgtagtttgtctagtaatgtacgctttctccttct
+5214598/1
CCCFFFFFHHHHHJJJJIJJJJJJJJJJIHIJJJJJJJJJJJJJJJJJJJ
@1656802/1
cgcgagtattggttggacccaggcactcgatcaccttgtacacagggatg
+1656802/1
CCCFFFDEHHHHHJJJJJJJJJJJJJJJJJJJJJJJJJJJJIJJJJJIJJ
@7749769/1
aggggatctgctgtctgtggagctgatgcttgctgggcctcaactgttgg
+7749769/1
CCCFFFDDHHHHHHIIJGHHHIJJJJIJJJJJIJJJJJJJJJIJIIGIJI
@6215404/1
cgccattcctaatacggtatctcccacacgtttcacttcagcatagacag
+6215404/1
CCCFFFFFHHHHHJJJJGIJJJJJJJJJIJGIJJJJJJJJJJJJJJJJJJ
@3222243/1
gtgtacacctgagcgagactcataacgcagccagatgccaaagttcttga
+3222243/1
BCCFFFAACFHHHJJJJJJJJJJJJJJJJJJJJJJJJJJJJJJHHJJJJJ
@3222267/1
gaacattctatgcttataccattaatctccgcaactatttgacggatttg
+3222267/1
CC@FFFFFHHHHHJJJJJJJJJJJJJJJJJJJJJJJJJJJJJJJJGIJJJ
@5758115/1
tggcgatcatgtcgatggcttggtttattcccatcagtttggagttcacc
+5758115/1
CCCFFFFFHHHHHJJJJJJJJJJHJJJJJJJJJJJJJIJJJJHIHIJJJJ
@7239180/1
ctccttgatgcattgcgtcagaatgcccacctcacgttccgccaattgct
+7239180/1
CC@FFFFFHHHHHJJJJJJJJJJJJJJJJJJJJJJJJJJJJJJJJJJJJJ
@7239264/1
ccgtttagcagcttcatccagaggcaagcgctccaagttgcttggaggct
+7239264/1
CC@FFFFFHHHHHGIIGIHJJJJGHHGIGGIGGIGIIGFGGHGIFIJIJG
@4226244/1
tttctttctaatagaacaaatatgaaaactataaaataaagcttcttatg
+4226244/1
CCCDFFFFHHHHHIJJJJJIJJJJJJIGJJJJJIJJJJJJJIJJJJJJJI
@6215887/1
cacataagtaacttcaaatgattgctcagatgcaatttcttgcaagaatt
+6215887/1
CCCFFFFFHHHHHJJJJJJJJJJJJJJJJJJJJJJJJJJJJJJJJJJJJJ
@7750441/1
ctgctgtgtgaagttcttcaaagcgtcttctct
+7750441/1
?<;B?DD;DDDADCE:EDE:FBF983A@F>BAC
@6216020/1
tctcagcatggtaagaaggtggcggccagaatctagacatgcacagctct
+6216020/1
@@@FDEDFHFGHDGGGHGG:AEF@CFFFH@DEFGBGEGIIIGIIGAGIII
@7239646/1
cgcaagcgtgccctgtgcgccaccgacatctatagatgccaagaaac
+7239646/1
CCCFFFFFHHHHHJIGIJJJJGJJIJJJJJJJJJJJGIIHJJJJJJJ
@4227025/1
cccaaaagctgcgctattcatttgcgcaggaaggcgtcaatattttttta
+4227025/1
@@<DFDFDAHHDFF@GIIIHIGEHIIBGGD;FGGHE@@AFAHIGAD@B<B
@5759411/1
cgcgactccgccctcttcctcgggttggaatgattctggtgggttgtcct
+5759411/1
@@@DDDDDB;FHFIIIGG@GHGIG??@F>F@FGGHDIIIAHG<;CEAEHE
@7239868/1
ggttgaactcacaccattcaatttaaaagaaactgggtgcgtgcaggat
+7239868/1
???DD8:22222<AA?EEI@:AAFDEDFIDFIC@EB81:C?DA:DBD@8
@5759601/1
gcaaacgttaagtaagagtccgagtcgaattgagactgcggcgtcatatg
+5759601/1
CCCFFFFFHHHGHIJJJJHIJJJJGIIJJJJJIJJJJJJJJJJJJHHHHH
@201184/1
cagccagatgccaaagttcttgatcttcactgggctcttctctgggattt
+201184/1
?@<BDDDBFFDHBG>AAAAFHEGIHIIG@BHECGCCGHIIIIIGIEGGHI
@1155842/1
atacataataaaattagaggaagtaggtgctgggcctcttgtatgcgaag
+1155842/1
CCCFFFFFHHHHHJJJJJJJBGIJIJJHIIJJJJJJJJJJJIJJJJJIIJ
@4694483/1
gtttcatttaaatttacgggctatgccattcatcctcgcacgttggcagt
+4694483/1
@CCFFFFFHHHHHJJIJJJJJJJJJJJJJJJJJJJJJJJJJJIJJJJJJF
@5759926/1
cagcatggtaagaaggtggcggccagaatctagacatgcacagctcttgc
+5759926/1
CCCFFFFFHHHHHJJJHIJJJJJJJJJJJJJJJJJJJJJJJJJJJJJJJJ
@704651/1
ctcagcatggtaagaaggtggcggccagaatctagacatgcacagctctt
+704651/1
@CCFFFFFHHFHHJJJJJHIJJJJJJJJJJJJJJJJJJJJJJJJJJJJJJ
@2673605/1
tgcacatctatcggcatcatgggatagaccgcagtaggtgggggcacatt
+2673605/1
41144ADDHHHHHFIIJJIJJJJHFGFHGIJJGIIIIJ?FGEHBHBFFFF
@6716665/1
tcataatcttcagatactccaaagcattctgggctgcagatgactgtgca
+6716665/1
CCCFFFFFGHHHGJJGJJJGJJJJJJJJIJJJJJJJJJJJJIJIJJJIII
@1156299/1
cagatccactcttgctccatggtccaggagcagcagcgtgcgcaggttca
+1156299/1
CCCFFFFFHHHHHIJJJJJJJJIJJJIJJJJJJJJJJJGIJJJGIJHIJI
@5760558/1
gtcataatcttcagatactccaaagcattctgggctgcagatgactgtgc
+5760558/1
CCCFFFFFHHHHHIJJJJJJJJJJJJJJJJJJJJJJJJJJJJJIJJJJJJ
@202408/1
ctccgccctcttcctcgggttggaatgattctggtgggttgtcctgc
+202408/1
CCCFFFFFHHHHHJJJJJJGHJJJJJJJJJJJJJGIJJFHIIJJJJJ
@6716927/1
gtttgtttcatgtcaatcggttcataaataaaaaagttatgtcaaattaa
+6716927/1
B@BFFDFFHHHHHJJJJJJJJJJJJJJJIJJJJJJJHHIJJJJJJJJJJJ
@4695222/1
gtcctgagccatagcaaacagccactggcaatgtggatagctggacaagg
+4695222/1
CCCFFFFFHHHHHJJJJJJIJJJJJJJJJJJJJGIIJJJJJJJJJJJJJJ
@4695474/1
ctcagatacaccgtcacggaatacaaatatcttcttcggcaatctgcctt
+4695474/1
8?@DDBD?=CFB<G@C@@CFAE<C?9<BGEDG?FEEGEFBFFFCFFIFEI
@705870/1
cgcgaatttcgtttgagataaaaatgaataaaaataataacataaacgag
+705870/1
CCCFFFFFHHHHHJJIJJJIJJJJJJJJJJIJJJJJJJJIIJJJJJJIJJ
@6717418/1
gtggtgataaagataagtataggctcaaaacctaacgacatcaatcacca
+6717418/1
B@@FDFFFHHHHHJJJJHIGJJJJJJJJJJIJJJJJIJJJIJJJJJJJJJ
@6717650/1
ctccagtactttagctttgacagtgtaaaacttctccgaaatctccaatc
+6717650/1
CC@FFFDDHHFHHJIJJIIIJIIHIHIIIJIJJJIIIJIIJJJJJIJIJI
@706290/1
tcgcaaatcaaataatcctctatcaagtgctcgttttgttagacttcagt
+706290/1
@@@DFFFFHFHGFIJIGIGJJIJJIIGIHHIJJHGIJGIJGIHIJJGDFH
@203233/1
ctctggtaaatatcgtacgaatcgcggcatgaaatgaaactgtgagcaag
+203233/1
CCCFFFDEHHHHHJJHIJJJJJJJJJJJJJJJJJJJJJJJIJIJJJJJJJ
@706367/1
gacgatttcaccagtggtcttcttgaacttcttcaattgacgcaagaagt
+706367/1
@@@DDDDDFHHHDGE?C?BCH@EHB<ABHHBADGEEHGGIIGGEHGFHE?
@4695970/1
ggtggtgcacgcgcttgggcagagggaatctgattgtgctgttgtggaac
+4695970/1
@B@FD@DFHHHHGIJJJJJJJJIIJIJJJJJJJJJJJJIJIIIIIIJIJJ
@706658/1
ggcgagtaagttaattctaatttaatgtcagatgttttaatagtaagtac
+706658/1
CCCFDFDDHHHHHHIJJJJJJJJJGIJJJJJIJJIIJJJIJJJIJJJIJH
@2179781/1
ggtgttgaggcgcttgtggtggtgcacgcgcttgggcagagggaatctga
+2179781/1
@C@FDFFDHH?FHJJJGGIFHHGHGGHJIJIIIJFHIJIGEHH>@DFFEC
@3682897/1
tgggcctcttgtatgcgaaggtgttgaggcgcttgtggtggtgcacgcgc
+3682897/1
CCCFFFFFHHHHHJJJJJIJICGFHIJJJJJJJJJHIJHIHBHIJJJJHF
@2179922/1
acgcgagtggggccgtcagaacctgatagaaacggttggcgttaggtata
+2179922/1
1?@DDDDDFHDHHII8CGHDGGGDFHHFGGHHHGE7;FGGHE:??EB@>A
@2179974/1
gatttaggagcacgtgcagtaggaaccacagccgttggcgtcgattgcgg
+2179974/1
B@BFFFFFHHHHHJHIJJJJJJJJJJJJJJJJJIIIJJIJGIJHIIIJJH
@3223760/1
agcaaatggaaaaaaaaattggtgaaaagaatcacaagtaagatactgca
+3223760/1
CCCFFFFFHHHHHJJJJJJJJIHHIJJJJJJJJIJJJJHIJJJJJJJJJJ
@2180194/1
gcgtgcggttaggcgaagtacatgaccttcttggtgacggcgtgcacggt
+2180194/1
@@@?DDFFDHDHHJJJGGIIJIIGHIJIIJJJJJJIJJIGID@EHFFFF?
@1658071/1
gtccttgttgttaagaggtgttacctgcaacttggccaggttagggccaa
+1658071/1
@B@FFFFEHHHHHJJJJIAHFGIJJJJJJJJJJIIJIJJJFGHHIJJJJJ
@1658195/1
agcaaatggaaaaaaaaattggtgaaaagaatcacaagtaagatactgca
+1658195/1
CCCFFFFFHHHHHJJJJJJJJJGHJJJJJJJJJJJJJJIHJJJJJJJJJJ
@7751121/1
ggctcgttgaacaccttaggacgaagtgatggcaccaggatagagttaat
+7751121/1
CCCFFFFFHHHHHJJJJJJJJJIJIJFHIJJJIJIJHHJDHJJIJHHGIE
@3224279/1
ccagtggtcttcttgaacttcttcaattgacgcaagaagtaccagaaacg
+3224279/1
CCCFFFFFHHHHHJJJJJJJJJJJJJJJJJJJJJIJJIJGHIIHIJJJJJ
@1658304/1
ctgtgacttgtagtcaaggtggagattttactatctttcaagtcggcata
+1658304/1
BCCDFFFFHHHHHIJJJJJFHIJJHJJJJJJJJJJJJJHGJJIJJJJJJJ
@6216808/1
cgtaaatattatggctgatagaggcttcctgtgtttattcacttttagta
+6216808/1
CC@FFFFFHHHHHJJJJGEHIIIJJIJIJEGFHCFHEGIGGHEHIJDEGI
@3683554/1
ctggcaacgaccaatcatggacttttcttcaatatccacataagtaactt
+3683554/1
CCCFFFFFHFHHHJJJJJJJJJJJJJJJJJJJJJJJJJJJJJJJHIJJJJ
@3683587/1
gtcctttctaaggttctaaactatatctgtaccaaatttcaaccaaatcc
+3683587/1
CCCFFFFFHHHHHGHIJJJJJJJJJJJJJJIJJJJIJJJJJJJJJJJJJJ
@7751410/1
cttggcgataaatattgcacatctacctttggaaagatactgtcgaccaa
+7751410/1
@@@DDDDFFHHGFHIFJGIJIGHHIIEEHGGEIEEIEGIIDGFGEFGIIG
@2180824/1
tcttggttgaacggaactccaatcctttactcgaatagtcttttctaact
+2180824/1
CCCFFFDDHHHGHJIJJJJGIJJIJJJJIJIJJJIJJJIJJJJJGIJJJJ
@7243051/1
ctcagatgcaatttcttgcaagaattgcacaaagttgaagtccttgttgt
+7243051/1
@@CFFAEFBFDHHIIDCHEHIIIIIIIIIEGDCHGHGEIIIIFGEIIIHH
@4228445/1
ggaaaattacactaattctatgcaaagtatagcttgtatttgttatgtaa
+4228445/1
CCCFFFFFHHHHHJJJJJJJJJIJJJJHHJJJJJJJHJGJJJJJJJJIJJ
@7751755/1
cctgtttatattagttggtgaatacggtctaaccgactaatgtaaatgcg
+7751755/1
CCCFFFFFHHHHHJHIJJFHGGJJJJIGIIJJJIJIJJJJJJJJJJIIIJ
@5216467/1
ccatcttgtattcaaaagaaaacctagaatcactggttcaaattcaaata
+5216467/1
@@@FFFFFHHHHHJJJIGGIJJIJHIJIJJJJIGHICGHIJJIGIJGFHG
@5760941/1
cttgttgttaagaggtgttacctgcaacttggccaggttagggccaacag
+5760941/1
CCCFFFFFHFHHGJJAFGIIJJJJJJJJJJJJJJJJIFHHGHIJJIJIGI
@6718072/1
ccttgcgtttcaaaacaattcattttaggttcaagttaaccgcaatgttg
+6718072/1
@@CFDFFFHHGHHJJJIIGIJJJHIJGEGHIHEIJIIHIJJIJIIICGII
@4229357/1
ggcctgttttggtagcggcggcgcggtccgtgaggagcatgctcgccatc
+4229357/1
CC@FFFFFFGHHFHHJIGIGIIDE>B>??B9??BB@?ABCC@CD@BBB@C
@7243839/1
ctgagtgacggcacctccgacactgaggtcacggtactcgcggtacatgt
+7243839/1
@CCDFDEDHHHHHIJJJJJIIIIJJIIJEHIIJJFHIJJJJJH=ABCBFC
@3226607/1
tgtcacggtagcactgagtgacggcacctccgacactgaggtcacggtac
+3226607/1
CCBFFFFFHHHHHJJIJJFHJJJJJJJJJJJJJJJJJJJJJHIJJJJIIH
@5762132/1
cccaaggaaactccttgttaagtctcttttgctgcaaatgatataagctt
+5762132/1
CCCFFFFFHHHHHJJJJIJJJJJJJJJJJJJJJJJJJJJIJJJJJJJJJJ
@2182038/1
ctggtctggggaaaagatcctcatcttgtatagaggaggcttgggctcgc
+2182038/1
BCCFDFFFHHHHHJJJJJJJJJJJJJJJJJJJJJJJIJJJJJHHJIJJJI
@5217248/1
gcacactgtttagaagtattgggaactgtattctatgtttcctaacccgt
+5217248/1
CC@FFFFFHHHHHJJJFIJJJJJJJJJJHIIJJJJJJIJJJJIIJJJJJH
@4230343/1
tcttgaacttcttcaattgacgcaagaagtaccagaaacgggacttagcc
+4230343/1
CCCFDFFFHHHHHJJJJJJJJJJJJJJIJHHJJJJJJJJJJJJJJJJJJJ
@6218238/1
gagatgtttgtgaaactgcgacaccttgtggctgtgacttgtagtcaagg
+6218238/1
@@@DF?=DFFFDHGIGIGEBFHHGGGIIFHHIEIDDG?DF@D?BBFBGHI
@6218263/1
ttcactttttagtcataatcttcagatactccaaagcattctgggctgca
+6218263/1
C@@FFFFFHHGDDGHIJJJIJGIJJIJJJJJJJIGJJJJJJJJJJJJJJJ
@204526/1
gttacctgcaacttggccaggttagggccaacagattgtttgagatgttt
+204526/1
CCCFFFFFHHGHHJJJJJJJJGHJJJJJJJJJJJJJJJIJJJJJJJJJJJ
@5762942/1
ccctgatagagacgatttcaccagtgatcttcttgaacttcttcaattga
+5762942/1
C@@FFFFFHHHHGJGJJJJIJIIJHIJJJJJJJJGGIJJJJJJJJIJJFG
@708320/1
gcagccagatgccaaagttcttgatcttcactgggctcttctctgggatt
+708320/1
CCCFFFFFHHHHHJJJJIJIJJJJJJJJJJJJJIJJJJJJJJJJJIJIJJ
@7244822/1
gtgctgggcctcttgtatgcgaaggtgttgaggcgcttgtggtggtgcac
+7244822/1
CCCFFFFFHHHHHJJJJJJJJHHIJEGHHJHIJJJJJJJIJJJIJIIIGI
@708675/1
cctcgacgagcaagtagttcttgaagcacagacacaggtgtcttcaacgg
+708675/1
@@@FFFDFHHHHHJFHHFHHIJIGIGIIGIIJJJJIGIBFDGGIIJIJIG
@205606/1
ccctcttcctcgggttggaatgattctggtgggttgtcctgcagagcttg
+205606/1
?:?B=B?BFF?DD<ACE@A?FEH@FGBCF@EGA??FGFIIIFEBFDBCC@
@708728/1
ctgggcctcttgtatgcgaaggtgttgaggcgcttgtggtggtgcacgcg
+708728/1
CCCFFFFFHHHHHJJJJJIIIJFGHHJJJJIJJJJJJJJJIHHIJIJJHH
@5763649/1
tccactcttgctccatggtccaggagcagcagcgtgcgcaggttcaggca
+5763649/1
@@CFFFFFHHHHHJJIIJHCGHIIIGIGIJJJIJHHGIIIGICHGHCGGG
@2676329/1
cttcaagagcctcttctaaagcaaacaatgagacctgtgcaacccatttg
+2676329/1
CCCFFFFFHHHHHJJJJJJJJJJJJJJJJJJJJJJJJJJJJJJJJJJJJJ
@6719525/1
gctgaaactttgtgtagagattcta
+6719525/1
18:D?DBD?DDD<22AC:A<A?F>:
@5763813/1
gctgcagatgactgtgcatccttgctagtaagtcctgagccatagcaaac
+5763813/1
CCCFFFFFHHHHHJJJJJJJJJJJJJJJJJJJIJJJJJJJJJJJJJJJJI
@2676496/1
cataaataaaaaagttatgtcaaattaaagaatcacgtcgaacactattc
+2676496/1
CCCFFFFFHHHHHJHIJJJJJIJJJJJJJJJJJJJJJIIJJJJJJJJJJJ
@4696455/1
ggctccgcgaacgctgttttcgaccttattatgtgtagatagtaaacgtt
+4696455/1
CCCFFFFFHHHHHJJJIJJJJJJJJJJJJJJJJIJIJJJJJJIIJJJJIH
@709308/1
gttgatgtcgcaagatagtgagacattcactttttagtcataatcttcag
+709308/1
CCCFFFFFHHHHHJJJIJIJJJJJJJJJJJJJJJJJJJJJIJIIIJIIIH
@2676695/1
aagaagtaccagaaacgggacttagccacaatctggtctggagaga
+2676695/1
=BBFFFDFHHHHHJJJJJJJJJJJJJJJJJJJJJJJJJJJJJJJJI
@206728/1
gtctgatcaagtcttctttaatcttctgcatgtcgcttagtagactgctt
+206728/1
CCCFFFFFHHHFHJJJJJJJJJJJJJJJJJJJIJJJJJJJJJJJJJJJJJ
@709890/1
cattagtagactgatcagccggagcagctccggtaagtttgtcgagt
+709890/1
CCCFFFEFHHHHHJJJJJJJJJIJJJJJJJJJJHIJJIIJJIJJJJH
@4696971/1
gtctggggaaaagatcctcatcttgtatagaggaggcttgggctcgctct
+4696971/1
@@@FFBDDGFBFFGHICIIIJJGEIEHIJJJJIGDEHJJGFG@HGGBGHC
@710070/1
gcgacggacgcgacgtgccttgaattccttgatgactgcatagatagaaa
+710070/1
@BBFDFFFHGHHHJJDHIIJJIJGIJJJJJJEIJIEHHHFHFFFFEEEDE
@207745/1
cctaacttcgcaaccactaattccagtgataaattcactctagcacgtag
+207745/1
CCCFFFFFHHHHHJJJJJJJJJJJJJGJJJJJJJJJJJJJJJJJJJJIJJ
@7246387/1
cggcacctccgacactgaggtcacggtactcgcggtacatgttgtgtaca
+7246387/1
CCCFFFFDHHHDHGIJJ9EHEGGIJIHHDHGGHIJBHIJJJDDEEHHC?=
@207938/1
atcaactacaagagggctgtttctcactagtaagagcttttcgtataata
+207938/1
CCCFFFFFHHHHHFGGHIIIJJJJJJJJJJHIIJJJJJJJJJJIJJJJJI
@711175/1
gtcttcttgaacttcttcaattgacgcaagaagtaccagaaacgggactt
+711175/1
CCCFFFFFHHHHHIJJJJJJJJJJJJJJJJJJJFHIJJIJJJJJJJJJJJ
@3227426/1
atacataataaaattagaggaagtaggtgctgggcctcttgtatgcgaag
+3227426/1
@C@FFFFFHHHFFHIGIBIIGIIIIGCCFGIGJGCHJIJJJJGIIJJHEG
@4698006/1
gggaaaattacactaattctatgcaaagtatagcttgtatttgttatgta
+4698006/1
CCCFFFFFHHHHHJJJJJJJJJJJJJJJFHJJJJJJJHIJJJJIJJJJII
@5217512/1
caaggggatctgagaatggtttagattcacaattttgtccgctggacaat
+5217512/1
C@CFFFFDHHHHHJHIIJJCHIJJJGIJJJJJJJJJJIJJJJJJJJJJIJ
@7753166/1
gaatataagtggcaaaggtagtaagtcagctgttccacttcatcatcag
+7753166/1
@@@DD??D:A=<BEEBBA<CF3<ACFHFFFIEHIIB9?C?CDBG99:00
@3686266/1
agcaaatggaataaaaaattggtgaaaagaatcacaagtaagatactgca
+3686266/1
?@@FFFFFHHGFDGIJIGIJJJHIJJEHIIJJGGJIGJHIFIGGJJJIJJ
@3228155/1
cccatcaatttatcttcaaatgacgacaccacagttccagtctcaggcac
+3228155/1
CCCFFFFFHHHGHIJJJJJJJJJJJJJJJJJJJJJJIJJIHIIJIJJJJJ
@712127/1
ctgcaatcctgcctcacatgattcatccacaaattccaacccttgcgttt
+712127/1
CCCFFFFFHHFHHJJJJJJJJJJJJJJJJJJIJJJJJJJJJJJJJJJHIJ
@2185432/1
ctgttcgtctgtgcgcgctaatctcagaaacggctgatccgag
+2185432/1
CCCFFFFFHHHHGJJJJJJJJJIIIJJIIJJIJJJJIJIJIIJ
@712140/1
gccagttataaagcatagcccgaagtgctattggcacacgggcataatgc
+712140/1
CCCFFFFFHGHHHJIJJJJJJJJJJHIJJJJJJJJJJJJJJJJJJJJJJJ
@4698569/1
cagtactttagctttgacagtgtaaaacttctcggaaatctccaatccaa
+4698569/1
CCCFFFFFHHHHHJJJJJJJIJJJJJJJJJJJJJJJJJJJJJJJJJJJJJ
@7753694/1
tgggtgctgggcctcttgtatgcgaaggtgttgaggcgcttgtggtggt
+7753694/1
??@BDDAD?BD?FBCCGBBCFH>DE:?:1:D?GGHF=FHA@@HI@HDE4
@4698789/1
gttgtggaactgcttcacctgtggccggcggcacgcagacgccttgatga
+4698789/1
BBCFFFFFHHHHHJJJJJJIJIJJIJJJJJJJJJHHFFDEDDDBBDDDDE
@712801/1
cgttgatgtcgcaagatagtgagacattcactttttagtcataatcttca
+712801/1
CCCFFFFFHHHHHJJJJJJHIJJJJIJJJJJJJJJJHJJJJIJJJJJJJJ
@3228903/1
ggttgtcctgcagagcttgccacatcttgtaagcagcctgacgcttagca
+3228903/1
CCCFFFFFHHHHHJJJJJJJJJJJJJJJJJJJJJJJJJJJJJJJJJJJJJ
@5764493/1
ggcaaagagacgaagcgcgcgttctcatgtaatttttaatgttctccaaa
+5764493/1
@CCFFFFFGHHHHJJJJIJIIHIJJIIJIGIGIJJJJJJJICHIJJJJJH
@4231237/1
gtggaactgcttcacctgtggccggcggcacgcagacgccttgatgacct
+4231237/1
CCCFFFFFHHGHHJIJJJJJJJJJJIJJJJIGEHHFFFDDBDDDDDDCDD
@3228978/1
cccatttgatgctgacacgaaacactcggtccttaccctctccaggtaat
+3228978/1
CCCFFFFFHHHHHJJJJJJJJJJJJIJJJHJJJJJIJJJJJJJJJJFIIG
@712934/1
ggccaacagattgtttgagatgtttgtgaaactgcgacaccttgtggctg
+712934/1
CCCFFFFFHGHHHHIIJJJJJJJJJJHJJJJJJJJJGIJJJJJJIJJJJJ
@6719650/1
ggggaacacagtttgagttgggggtcgcacgtcatattccaaggtagtta
+6719650/1
B@@FDDDFHHHHHJJJJIJJJJJJFHIJGJJHIJIJJJJJJJJJJHHHHH
@3229183/1
ggccgtcagaacctgatagaaacggttggcgttaggtatatacaagaaca
+3229183/1
CCCFFFFFHHHHHJJJJJJJJJJJJHJJJJJIJJJJHIJJJJJJJJJJJJ
@5765030/1
attgttatgtcgatgtcgaacccaaaaatgtaattaacttttttttgtct
+5765030/1
@CCFFFFFHFHHFIJHIJJJIJJJJJGHIIDHIIIJJJJJJJJIIIJHII
@1661360/1
ctgcaatcctgcctcacatgattcatccacaaattccaacccttgcgttt
+1661360/1
=BBFBADBFHHHHJJJJJJJIJJJJJJJJJJJJJJJJJJJJJJJJJJJJJ
@1661545/1
ctgatcagccggagcagctccggtaagtttgtcgagtagagccttagctg
+1661545/1
CCCFFFFFHHHHHJJJJJJJJJJIIJJGIJJIJJIJHIJJJJJJJJJJJJ
@713799/1
ctacagtacattctactgtttgtccattttctaactgaagaggaaacgat
+713799/1
CCCFFFEFHHHHHJJJJJJJJJJJJJJJJJJJJJJJJJJJJJJJJJJJJJ
@3230020/1
ctgttgtggaactgcttcacctgtggccggcggcacgcagacgccttgat
+3230020/1
CCCFFFFFHHHHHJJJJJJJJJJJJJJJJJJJJJJHHFFFDEDDDDDDDD
@5765682/1
gctgcagatgactgtgcatccttgctagtaagtcctgagccatagcaaac
+5765682/1
CCCFFFFFHHHHHJIJJJJJJJJJJJJJIIJJHJJJJJJJJJJJJJJIJJ
@1661761/1
ccataatcattcctggaatccgtgtcgacggcgatgagagcccacgaagt
+1661761/1
CCCFFFFFHHHHHJJJJJJJJJFHFHIIJJJJJJJJJJJJJJIIHHFFFA
@1662121/1
gcacagctcttgcagccatccaacaggattgcccatcaatttatcttcaa
+1662121/1
CCCFFFFFHHHHHJJJJJJJJJJJJJJJJJJIJJJJJJJJJJJJJJJJJJ
@3687200/1
ataaaaccaaacctctggttcgattgggcctcaaaaaatcacgtttatac
+3687200/1
CCCFFFFFHHHHHJJJJJHIJJIJJJJJJJJJJJJJJJJJJJJHIJJJJJ
@3687203/1
cagtggtcttcttgaacttcttcaattgacgcaagaagtaccagaaacgg
+3687203/1
CCCFFFFFHHHHHJJJJJJJJJJJJJJJJJJJJJJJJJHHJJJJJJJJJJ
@3230563/1
ggacatcttcaacaatctcgtggttcctctgcacttggtggtccacaaac
+3230563/1
CCCFFFFFHHHHHJJJJJJJIJJIIJJJJJJJJJJJJJJJJJJJJJJJJJ
@4699580/1
agcatggtaagaaggtggcggccagaatctagacatgcacagctcttgca
+4699580/1
@CCFFFFFHHHHHJJHIJJJJJJJJJJJJJJJJJJJJJJJJJJJJJJJJI
@3230630/1
gcctcttgtatgcgaaggtgttgaggcgcttgtggtggtgcacgcgcttg
+3230630/1
@@@DDDDDDBFHFGIG@G<CAFFBFGCBDDDCHHCB7B;CCFDHEGEEEC
@3230708/1
gccagatgccaaagttcttgatcttcactgggctcttctctgggatttcc
+3230708/1
CCCFFFFFHHHHHJIIJJJJJJJJJJJJJJJJJJJJJJJJJJJJIJJJJJ
@3230735/1
ccttcaggtagcgtgggatactggagcgtcttccgagccttcgtgtactt
+3230735/1
@CCFFFFFFHHHHHIJJJJJJJJJJJJJJJJJJJIIJJJIIJJGEGHJIJ
@1662468/1
ccttcacatacaagtcagtgttgaaattcgcccgtcgcaccagattattg
+1662468/1
CCCFFFFFHHHHGIJJJJHIHIJJJJJJJJJJJJJJJJJJJJJIJJJJJJ
@3230999/1
gtccggaacatcaaatatcttgacttggcaaagagttgtcgatatgtgga
+3230999/1
CCCFFFFFHHHHHJJJJJJJJJJJJJJJJJJJJJJHIIIJIIJJJJIIJG
@3231135/1
gccttagctgcggaatgcttagcttccttcttagagcgtcccgtacccat
+3231135/1
CCCFFFFFHHFHHJJJJJJJJJJJJJJJJJJJJJJJJJIJJJJIJJJJJJ
@3687818/1
gccacaatctggtctggagagaagatcctcatcttgtatagaggaggctt
+3687818/1
CCCFFFFFHHHHHJJJJJJJJJJJJJJJJJJJJJJJIJJJJJJJIJJJJJ
@3231536/1
ccgcaatgttggagcttggtacaaagcaaaggtcgggcagttcgtcaaca
+3231536/1
CCCFFFFFHHHHHJJJJJJFHIJJJIJJJJJJGIJJJJJJIJJIJJJJJJ
@3688052/1
cctgtttcaaccacagacaaatcatagcatttgtaaaatatttctatcac
+3688052/1
BCCFFFFFHHHHHJJJJJJJJJJJJJJJJJJJJJJJJJJJJJJJJJJJIJ
@1663069/1
gtcacggtagcactgagtgacggcacctccgacactgaggtcacggtact
+1663069/1
CCCFFFFDHHHHHJJJJGIIIJJJJJJJJJJJJJJJJJJJIJJJJJIJHH
@1162186/1
ctcataacgcagccagatgccaaagttcttgatcttcactgggctcttct
+1162186/1
CCCFFFFFHHHHHJJIJJJJJJJJJIJJJJJJJJJJJJJJJIJJJJJJJJ
@4700651/1
cagtactttagctttgacagtgtaaaacttctccgaaatctccaatccaa
+4700651/1
B@CDFFFFHHHHHJJJJJJJIJJIJJJJJJJJJJJIIJJJJJGIFBHIIJ
@4700765/1
gtgacatttataaacagtctttcctcataagaagttggttgaactggtgc
+4700765/1
CBCFFFFFHHHHHJJJJIJJJJJJJJJJJJJJJJIJJJJJJJJJJJJIIJ
@4700947/1
cttcacctgtggccggcggcacgcagacgccttgatgacctccactttga
+4700947/1
;?@DDDDDF=?3;A@F@FEF<FA<6;@EEFDDDBA;BDCCBA???BBB@>
@4700986/1
ctctgtgcctggctcccatgtcacggtagcactgagtgacggcacctccg
+4700986/1
CCCFFFFFHFFGHJJJJJJJHHIJJJFHIJJJJJJJGHIJJJJJJJIJJJ
@1663779/1
ctggggaaaagatcctcatcttgtatagaggaggcttgggctcgctctcc
+1663779/1
@C@FFFFDHHHGGJIJGGHIJJIHGIJJEIJ@FHGIGBHIJIIJHBGIEC
@1663933/1
gtcacggtagcactgagtgacggcacctccgacactgaggtcacggtact
+1663933/1
CCCFFFFDHHHGHJJJIJIIJGJHIJJJJJJJJJJJIHIJGHIJJJHIHH
@716787/1
ccgcaatgttggagcttggtacaaagcaaaggtcgggcagttcgtcaaca
+716787/1
CCCFFFFFHHHHHJJJJJJHIJIJJJJJJJJJHJJJJJIIFIIJJJJJIJ
@1162965/1
ggcaaaggtagtaagtcagctgttccacttcatcatcagggatcttgccg
+1162965/1
CCCFFFFFCFHHHJJHIIJJJJHJJJJJJJJJJJJJJJJJJJJJJJJJJJ
@1664004/1
gccagatgccaaagttcttgatcttcactgggctcttctctgggatttcc
+1664004/1
CCCFFFFFHHHHHJHIJJJJJJJJJJJJJJJJJJJJJJJJJJJJJJJJJJ
@2188988/1
gccacaatctggtctggagagaagatcctcatcttgtatagaggaggctt
+2188988/1
CCCFFFFFHHHHHIIJJJJIJJJJJJJJJJJJJJJJIJJJJIJJJJJJJJ
@717022/1
gtttattttgtttttctctgtgatctgtttcttggcatctatagatgtcg
+717022/1
CCCFFFFFHHHHHJJJJJJJJJJJJJJJJJJJJHIGHIGHJJJJJJJJJJ
@4701406/1
caacaaataaactttttaatagacaaatacaacgaaaccaatttagaata
+4701406/1
CCCFFFFFHHHHHJJJJJJJJJJJJJJJJJJJJJJJJJJJJJJJJJJJJJ
@3689321/1
gtcagtgttgaaattcgcccgtcgcaccagattattgatttctctttccc
+3689321/1
CCCFFFFFHHGHHJIIJJJJJJJJJJJJIIIJJIJJJJJJJJJJJJJJJJ
@717374/1
cttgtggtggtgcacgcgcttgggcagagggaatctgattgtgctgttgt
+717374/1
CCCFFFFFHGHHHJJJIIIIIJJJJJGHJJIGIIIJJJGIGHHGIIIJII
@4701820/1
ctcgacgagcaagtagttcttgaagcacagacacaggtgtcttcaacgga
+4701820/1
CCCFFFFFHHHHHJIJHHJJJJJJJJJJJJJJJJJJJGHHIJJJJJJJJJ
@2189778/1
ctcggacatttcaattttatttagttggtcttggttgaacggaactccaa
+2189778/1
@@@D7@DFHFHDHGHIDHHGCHGEEB<9A<EDGBCCHFEGID@;DC@<<D
@6219514/1
ccacattttaataagtcactttctgagcacttataacctatctacaccta
+6219514/1
CCCFFFFFHHGHHJJJJJJJJJJJJJJJJJJJIJJJJJJJJJJJJJJJJJ
@7754703/1
cgggctctgtgcctggctcccatgtcacggtagcactgagtgacggcacc
+7754703/1
CCCFFFFFHHHHHJJJJJJJJJJJJJJJJJGIJIJJJJJJGIIIJJIJJJ
@208480/1
ggtaagtttgtcgagtagagccttagctgcggaatgcttagcttccttct
+208480/1
@C@DFFFFHHHFHIIFHHJICHGGIIJGIJJIEIIIIIJJJIJJJJJJJJ
@5219675/1
gtccgtttgttctggtgaatctctgaaatggctggagtgattttgacggg
+5219675/1
CCCFFFFFHHHHHJJGHHJJJJJJJJJJJJJJJJJGJCFGIIJJGGJJJJ
@4232898/1
gatagagacgatttcaccagtggtcttcttgaacttcttcaattgacgca
+4232898/1
CCCFFFFFHHHHHJJJJJJJIJJJJJJJJJJJJJJJIJJJJJJJJJJJJJ
@4233003/1
acatgaccttcttggtgacggcgtgcacggtgatggcgcgcgccatggcg
+4233003/1
CCCFFFFFGHGHHJJHIGIJJIJJIJIJJJGHIJJJJJJJJHFFDDEEDD
@208736/1
actgctgccaattcactgttcattacctgtgaaaactgcccctcagatac
+208736/1
CCCFFFFFHHHHHJJJJJJJJJJJJJJJJIJJJJJJJJJJJJJJJJJJJJ
@6219807/1
gttacatttatattaactacctacttggttccaattaaactttgggcctg
+6219807/1
CCCFFFFFHHHHHIGIJJJJJJJIJJJJHHIIHIIJJJJJJJIIGGHIJI
@6720880/1
ctcgaatagtcttttctaacttgaacagtgcgatgttttacaagggcagg
+6720880/1
CCCFFFFFHHGHHJJJJJJJJJJJJJJJHHIJJJJHJJJJJJJJJJJJJJ
@6720920/1
atagaatgttcgacgtgattctttaatttgacataacttttttatttatg
+6720920/1
CCCFFFFFHHHHHJIJIJJJJJJJJJJJJJJJJJJJGHIJJJJJJJJIJJ
@208942/1
cctcttcctcgggttggaatgattctggtgggttgtcctgcagagcttgc
+208942/1
CCCFFFFFHHHHHGHJJJJJJJJJJJJJGIJJGIIIJJJJJJJJJJJJJJ
@4233287/1
ggcgttgatgtcgcaagatagtgagacattcactttttagtcataatctt
+4233287/1
?<?BDADDDBHFHII?EHHEDA<<EBE>GHH@C@FCHGHE?BBFHGHIEH
@5219983/1
ggccgcagctcgcttggcttgagatttgttgcgaccgatgccataaacag
+5219983/1
C@CFFFFFHHHHHJJJJJIJJFHHGHIJFHIIJIJIIIHHHFFFFCEEEE
@5766684/1
gtcggatccaatgtaaaacattccaaaatcaacaactactaataaattaa
+5766684/1
CCCFFFFFHHHHHIIJIIJJJJJJJJJJJIJJJJJJJJJJJJJJJJJJJJ
@2678822/1
gattccattgctgataataatgtggcccgtgcttttatacaatgcgttat
+2678822/1
CCCFFFFFHHHHHJJJJJJJJJIJJJJJJJJJJJJJJJJJJJJJJJJJII
@209195/1
gtgcctggctcccatgtcacggtagcactgagtgacggcacctccgacac
+209195/1
CCCFFFFFHHHHHJJJJJJJJJHIJJJJJJJJGHJJJJJJJJJJJJJJJJ
@209356/1
tatgtattttactgtagacttatttataaatttcataaaatatatttatt
+209356/1
=;=DAAB:ADDFDBACGICBHEHECA<BHC?CE?HBH@??::??EDGC?C
@6721443/1
gggttggaatgattctggtgggttgtcctgcagagcttgccacatcttgt
+6721443/1
@@CDDDDDHHFHGIIIIG<FGECGAHGGHGGGGHIIGHGFHIGGIIIEHG
@6721486/1
atccactcttgctccatggtccaggagcagcagcgtgcgcaggttcaggc
+6721486/1
@CCFFFFFHHHGHIJJJJJIJJIJJEHJIJJIIGHDHGIHHGIIIJJJJI
@4234041/1
gtcacggtagcactgagtgacggcacctccgacactgaggtcacggtact
+4234041/1
C@CFFFFFHHGHHJIIJFHGIJJJIIIJJJJIIGGIIIJIIIIJIIHGHF
@7249825/1
tataaacattatcatggctgctaccatattacttactgctttcacaatct
+7249825/1
CCCFFFFFHHHHHJJJJJJJJJJJJJJJJJJJJJJJJJJJJJJJJJJJJJ
@719934/1
gcagcatcttgtcgagaacatgaagccgctttggtttacgttccagttct
+719934/1
CCCFFFFFHHHHHJJJIJJJJJJJJJJJJJJIJJHIJJJJJJJJJJJJJJ
@5767664/1
cgggaactatgtggttaaaaccaaaaatttgccggaagtcactattccac
+5767664/1
@CCFDDFFFHHHGJGHIJJJJIJJIIJIJJJJJJJJJJJJIJJJJJJGIJ
@5220757/1
ggcgcttgtggtggtgcacgcgcttgggcag
+5220757/1
?@;D=DDDD>?A?F@A@F@GBDBEHCGIG>.
@4234444/1
cttgttgttaagaggtgttacctgcaacttggccaggttagggccaacag
+4234444/1
CCCFFFFFHHHHHJJFHIJJJJJJJJJJJJJJJJJJJIJJJJJJJJJJIJ
@720136/1
cttgtggtggtgcacgcgcttgggcagagggaatctgattgtgctgttgt
+720136/1
CCCFFFFDHHHHHJJJJJJJJJJJJJJIJJJHIJJJJJJJJJJJJJJJJH
@3690116/1
caccagtggtcttcttgaacttcttcaattgacgcaagaagtaccagaaa
+3690116/1
@@@FFADDFHFDFIIGIEHIIIEFHHGBHHIEBHIADHGIIICDHBFGBB
@720269/1
gtccgagctcatcgactgtggcaatctttgcatggaatgttatctccaac
+720269/1
CCCFFFFFHHHHHJJJJJHIJJJIJJJJJJJJJJJHIJJIJJJJJJJJJI
@720412/1
gtggaactgcttcacctgtggccggcggcacgcagacgccttgatgacct
+720412/1
CBCFFFFFHHHHHJJJJJJJJJJJJJJJJJJJJHHFFFDDDDDDDDEDDD
@4702364/1
gtgtgtgtaggggaagggttaggcaacttaatttcgtggattagtagctg
+4702364/1
BBCDFDFFGHHHHHIJJJIJJJJIJJJJJJJJJJJJHIJJJJJJHIJJJJ
@3690517/1
ctgggcctcttgtatgcgaaggtgttgaggcgcttgtggtggtgcacgcg
+3690517/1
CCCFFFFFHHHHHJJJJJIJJJHGGHIJJJJJJJJJIJIIIIHHIIJJHH
@720727/1
gggaatctgattgtgctgttgtggaactgcttc
+720727/1
?<@1BDD>D4<CAAFFF<:BFFFEBF9FF3CFF
@720772/1
ctggctcccatgtcacggtagcactgagtgacggcacctccgacactgag
+720772/1
CCCFFFFFHHHHHJJJIJGHIIJJJJIJIJIJJIIIIJJJJJGIJIJJIJ
@3234886/1
ctaaggttctaaactatatctgtaccaaatttcaaccaaatccgtcaaat
+3234886/1
BCBFFFADFHHHHJHJJJJJJJIHHJJJIIJJJJJJJJJJJJJJHHJJJJ
@1164842/1
gaagtaggtgctgggcctcttgtatgcgaaggtgttgaggcgcttgtggt
+1164842/1
B@BFDDFFFHHGHIIIJJJJJJHJJJJJJJJJCGGHGIIJIJJJJJHIIG
@3691051/1
gccaggcacacggacttacgaagtaaattcaattgttgatatagaggata
+3691051/1
CCCFFFFFHHHHHJJJJJJJJJJHHIJJJJJJJJJIJJJJJJJJJJJJJJ
@4703012/1
gccaatggcatgaatagatgtcatgcgcaagcgtgccctgtgcgccaccg
+4703012/1
@@@DDBBDDFHGDHIEIGHGIGHGHIIIDHGCHDGGGHIGBFAFABF@GG
@1665946/1
gtcgagtagagccttagctgcggaatgcttagcttccttcttagagcgtc
+1665946/1
CCCFFFFFHHHHHJJJJJJJJJJJJJJJIJJJJJJJJJJJJJJJJJJJIJ
@1165254/1
aggctgtcactgcagcgatgctgggaacattcgactgatccggtgaggga
+1165254/1
@@@FFFDDDFDFFGIBGHGGDHIIE39::CGDGHIIGBHEDHEFH@FE74
@3235922/1
gataaagataagtataggctcaaaacctaacgacatcaatcaccagctta
+3235922/1
CCCFFFFFHHHHHHJJIJJJJJJJJJJJJJJJJJJJJJJJJJJJJJJJJJ
@3235925/1
ctgtctgtggagctgatgcttgctgggcctcagctgttggagctggttca
+3235925/1
CCCFFFFFHHHHHJJJJJJJJJJJJJJJJJJJJJJJJJJJJJJJJJGIJJ
@3691872/1
agtccatccacggctttttccagatccactcttgctccatggtccaggag
+3691872/1
;?@DFFFFHHHGHJJJJJJIJGIIIIJJJJJJJJJJJJIJJJGIIJJJEH
@3692101/1
cccattttcacaggcaagggatcctaacttcgcaaccactaattccagtg
+3692101/1
@;?DDDDDFBBB2CFFFF?;:?;CHFHGIEBA?FCDG?DFGC@><DFB?F
@3692149/1
ggaaacgattgcatctgtgaggggcgtcgggtcacattacatactctgta
+3692149/1
CCCFFFFFHHHHHJJIJIJIJJJJJJIJJIJGHHIJHHHHHHHFFFFFFE
@1667032/1
taaccttttgaacgccaatggcatgaatagatgtcatgcgcaagcgtgcc
+1667032/1
@@@DDDDFFHFHHIJJJIIGEGGEGHIIIIGIEIGHFCHGGHGGIICFGH
@3236792/1
gtcctgagccatagcaaacagccactggcaatgtggatagctggacaagg
+3236792/1
CCCFFFFFHHHHHJJJJJJJJJJJJJJJJJJJJHIJJJJJJJJJHJJJJJ
@1667251/1
ccttgttgttaagaggtgttacctgcaacttggccaggttagggccaaca
+1667251/1
CCCFFFFFHHHHHJJJGHIIJJJJJJJIJJJJJJJJJJGHIJJJJJJJJI
@723145/1
gtcacggtagcactgagtgacggcacctccgacactgaggtcacggtact
+723145/1
CCCFFFFDHHHHHJJJJGHJJJJJJJJJJJJJJJJJJJJJGIIJJJHJHH
@723207/1
gtagatagtaaacgttttcgtctggcacactgttcagaagtattgggaac
+723207/1
CBCFFFFFHHFFHJJJJJJJIIIJIIJJJJJJJJJIJIJIGHIIJJJGIJ
@1667341/1
gtacagttaatacctggcatcagttacaatgtttgagtacttagttactt
+1667341/1
CCCFFFFFHHHGHJJJJJJIJJIJJJJGHIIIJIIGICGIIJIIIIJJIJ
@3237179/1
gcagccagatgccaaagttcttgatcttcactgggctcttctctgggatt
+3237179/1
CCCFFFFFHHHHHJJJJJJJJJJJJJJJJJJJJJJJJJJJJJJJJIJJJJ
@1667531/1
ggaaaattacactaattctatgcaaagtatagcttgtatttgttatgtaa
+1667531/1
CCCFFFFFHHBHHJJJJJJJJJJJJJJHIIIJJIJJHIJJJJIJJJJIJJ
@2192573/1
ctctcctccgattattattatacttatacatcaaataattgtcaacgatt
+2192573/1
CCCFFFFFHHHHHJJJJJJJJJJJJJJJJJJJJJJJJJJJJJJJJJJJJJ
@3693072/1
ctgtggaactgcttcacctgtggccggcggcacgcagacgccttgatgac
+3693072/1
=?@AD?>DHDCAFHAE@HG;HBGED8??DDGGEHH>DEE>>BBBC;:>CC
@1667841/1
ggcaggttgaactcacaccattcaatttaaaagaaactgggtgcgtgcag
+1667841/1
CCCFFFDDHHHHHJJJJJJJJJJJJJJJJJJJJJJJJJJJJIJJJJJJJJ
@723969/1
ctcggacatttcaattttatttagttggtcttggttgaacggaactccaa
+723969/1
CCCFFFFFHHHHHJJJJJJJJJJJJJJJHIJJJJJJJJJJJJIJJJJJJI
@5768369/1
gctcagggtctgtggcgaagttttgttcacgttctttgcttgaacacact
+5768369/1
CCCFFFFFFHHHHIJJJJJJHJJJJJJJJJJJJJJJJJJJJJJJJJJJJJ
@724077/1
ggtgctgggcctcttgtatgcgaaggtgttgaggcgcttgtggtggtgca
+724077/1
B@@DDFFDGHHHHJJJHJJGIIIGIJ?FCDGIJIJJIJJJIHGIJIBGIE
@7756153/1
gggcagttcgtcaacaagacattactagctgagaatatttttttccgttt
+7756153/1
CCCFFFFFHHHHHJJJJJJJJJJJJJJJJJJJJJJJJJJJJJJJJIJIJJ
@7756308/1
caaatgacgacaccacagttccagtctcaggcacattgccattagtagac
+7756308/1
CCCFFFFFHHHHHJJJJJIJJJJJIJJJJJJJJJJJJJJJJJJJJJJJJJ
@2193353/1
gctggacaaggcactggcaacgaccaatcatggacttttcttcaatatcc
+2193353/1
CCCFFFFFHHHHHJJJJJJJJJJJJJJJJJJJJIJJJJJJJJJJJJJJJJ
@2193374/1
gttgtggaactgcttcacctgtggccggcggcacgcagacgccttgatga
+2193374/1
@@@FDDDDFHHHHJEHJJJJIJJIJIGIJGGIIGBHFFDEDBDDDDDDCD
@6722134/1
gttctcagcatggtaagaaggtggcggccagaatctagacatgcacagct
+6722134/1
CCCFFFFFHHGHHFGIHIIJJHGIJJIJJJJJIJJJJGIIJJJJIJIJJG
@4705359/1
cgggtgaggatgcactacatttccgtccatcattttgtcaacgaactctt
+4705359/1
BBBFDDFFHHHHHJJJJJJJJJJJJGHJJJJJJIJJJHHIJJJJJJJJIJ
@7250416/1
gcagagggaatctgattgtgctgttgtggaactgcttcacctgtggccgg
+7250416/1
CCCFFFFFHHHHHJJJJJJJJJJJJJIJJJJJJJJJJJJJJJJJJJJJJJ
@724805/1
ctggtctggggaaaagatcctcatcttgtatagaggaggcttgggctcgc
+724805/1
@CCFDEFFGHHDHIJIGIJIJJJJJJIJGHIIJGHIHIIGGIFHGIIGIA
@6221097/1
gccaaatattttattgtaacaatgaaccatggtttcaacaatttctctat
+6221097/1
CCCFFFFFHHHHHJJJHIJJJJJJJJJJJJJJCHIIJJJJJJJJJJJJJJ
@4235614/1
gacgatttcaccagtggtcttcttgaacttcttcaattgacgcaagaagt
+4235614/1
CCCFFFFFHHHHHJIJJJJJJJJJJIJJJJJJJJJJJJJJJJJJJJJJJF
@2680376/1
gggcctgttttggtagcggcggcgcggtccgtgtggagcatgctcgccat
+2680376/1
@<@FFFFFHHGHGHIJCHIJJFJGEDD<?BDDBABB:<CBCCCDCB@BDD
@6722582/1
cgacacgattatgaagacgaagcggacgtcacggtaagcattcatcagaa
+6722582/1
CCCFFFFFHHHHHJJJJJJJJJJJJJJJHIJJJJHIJJJJJJHHHHHHHF
@725340/1
aagaaggtggcggccagaatctagacatgcacagctcttgcagccatcca
+725340/1
CCCFFFFDHHHHHJJIIJJJJJJJJJJJGHJJJJJJJJJJJJJJJJJJJJ
@211912/1
cccttctgcgccattgacatgtatagatgtcggactcgtgacgtcgtaag
+211912/1
:=1=ABDDD<D><C@:2A@FDI42?B?<<??DE@:09608?BB?6<6@6.
@725712/1
cagtaagaagttgatatcttctggagtggtcattttgtctgtgatggcag
+725712/1
CCCFFFFFHHFFHIJJIIJJJJJJHJAFHHIIJJJJJGIJJIIJJJJIJG
@212090/1
ggttcatcttttgaagattctgatattgatagttttttcattccctgcag
+212090/1
BC@FFFFFHHHHHHIIHIJJJJJJJJIJJJJJHJJJJJJHIJJJJJJJJJ
@6221755/1
gtgttgaggcgcttgtggtggtgcacgcgcttgggcagagggaatctgat
+6221755/1
BBBDFFFFHHHHHJJIIJIJJHHIJJJJJJJJJJJJIJIJHHHHFFFFFF
@7251291/1
gtcctgcagagcttgccacatcttgtaagcagcctgacgcttagcaagtt
+7251291/1
CCCFFFFFHHHHHJJJJJJJJJJJJJJJJJJJJJJJJJJJJJJJJJJJHI
@5770353/1
ctacatttccgtccatcattttgtcaacgaactcttctgaagtatttgtt
+5770353/1
CCCFFFFFHFHHHJJJJJJJJJJHHEIJJJJJJJJIJIJJGJBGIIIJJJ
@6221938/1
atacataataaaattagaggaagtaggtgctgggcctcttgtatgcgaag
+6221938/1
CCCFFFFFHHHHHJJJJIJJIJJHJJJHIJJJJJJJJJJJJJJJJJJJJI
@2681209/1
cgcttcggtactgttgtggaaatagtgtactataagtcgtatgattattt
+2681209/1
CCCFFFFFFHHHHIJJHJJJJJJJJIIHIJJJJJJJGIIHHIIJJJJJJJ
@2193528/1
atccacataagtaacttcaaatgattgctcagatgcaatttcttgca
+2193528/1
CCCFFFFFHHHHHJJJJJJJJJJJJJJJJJJJJJJJJJJJJJJJJJJ
@1668236/1
gtcagaacctgatagaaacggttggcgttaggtatatacaagaacaaacc
+1668236/1
CCCFFFFFHHHHHJJJJJJJJGIJJJJIJJJJGGIJIJJJJJJJJJJJJJ
@2193684/1
gtggtcttcttgaacttcttcaattgacgcaagaagtaccagaaacggga
+2193684/1
BBBFFFFFHHHHHJJJJJIJJJJJJJBHIJJJJJJIHIJJJJJJJJJJJJ
@6222599/1
cacggatcgcatacaccgtgaatataagtggcaaaggtagtaagtcagct
+6222599/1
CCCFFFFFHHHHHJJJJJJJJJJJJJJJGIJJJJJJJDHGHJJJJJJJJJ
@3238820/1
gtggattttaatgttattattacagcatacataataaaattagaggaagt
+3238820/1
CBCFFFFFHHHHHIJJJJJJJJJJJJJJJJJJJJJJJJJJJJJJJJIJJH
@727393/1
cttgaacacacacaaaaaaattcatcaaaatcggtccagtcgtttaagag
+727393/1
CCCFFFFFHHHGHJJJJJJJJJJJJJJJJJJJJJJJJJJJJJJJJJJJJJ
@3239072/1
gcctgttttggtagcggcggcgcggtccgtgaggagcatgctcgccatca
+3239072/1
CCCFFEFFHHHHHJJJJJJJIIF>C<ADBBDDBBA@?ACDDCCDBDDBDD
@1668860/1
catggcgccagcacccccagcagcaccaggagcggttgctccggtggcgg
+1668860/1
CCCFFFFFHHHHHJJJJJJJJJIJJJJJJJJJJJJIJJJJJJJHHFFFDD
@1167988/1
cagccagatgccaaagttcttgatcttcactgggctcttctctgggattt
+1167988/1
@C@FFFFFHHFHHHIJHIGIJIIJJHJJIJIIGHIJIJJJJJIGIGICEG
@1168006/1
gtggtcttcttgaacttcttcaattgacgcaagaagtaccagaaacggga
+1168006/1
CCCFFFFFHHHHHJJJJJJJJJJJJJJJJJJJJJJJHIJJJJJJJJJJJI
@727849/1
gtggaactgcttcacctgtggccggcggcacgcagacgccttgatgacct
+727849/1
BBCFFFFFHHHHHJJJJJHJJJJJJJJJJJJJIHHFFFDDDDDDDDEDDD
@4238148/1
ggtgttacctgcaacttggccaggttagggccaacagattgtttgagatg
+4238148/1
BC@DFFFFHHHHHJJJJJJJJJJJHHIJJJJJJJJJJIJJJHIJJJJJJJ
@2194578/1
agcaaacttctaagtgtactaattggttggttcattcgcgccgaccaatc
+2194578/1
@@@DDDBD?HFFFIHIC<IHEEDHGDHHHIBGHGCCBFGGEFGIGGIIIE
@2194667/1
cataatcattcctggaatccgtgtcgacggccatgagagcccacgatgta
+2194667/1
CCCFFFFFDHFHHGJFHIJJIIHGGHDGHGBGGCGFGDHGIACFHGGIII
@3693504/1
gacgatttcaccagtggtcttcttgaacttcttcaattgacgcaagaagt
+3693504/1
CCCFFFFFHHHHHJHJJJJJJJJJJJJJJJJJJJJJJJJJJJJIJJJJJF
@3239740/1
gcaaagataagatgaagaagaggagcaaatggaaaaaaaaattggtgaaa
+3239740/1
CCCFFFFFHHHHHJJJJIJJJJJJJJJJJJJJJJJJJJJJJJJJJHHIJJ
@3239762/1
ggtggcttccccattttgacagcgtcttacttcacgtggtagcgttatca
+3239762/1
B@BDDFFFHHHHHIJJJJJIJJJIFGGHJIIIIJJJFHIHIJJJFDHIGD
@728551/1
gtcgggcagttcgtcaacaagacattactagctgagaatatttttttccg
+728551/1
CCCFFFFFHHHHHJJJJJJJJJJJJJJJJJJJJJJJJJJEIJJJJJJJJJ
@1168765/1
cgctaatctcagaaacggctgatccgagttggatgcggttttcacgaata
+1168765/1
@CCFFFFFHHHHHJJJJJJJJIIJJJIIFHIIHGIJJJ@GIJIIHIGIIG
@3693797/1
tcttgaggtacttgaacatgggctccacttggtcaggccccgtcgcgtac
+3693797/1
C@CFFFFFDDDHHJIJIIJJIGJJIIGGHIJJHHGIJGJJIJIGIJFIEG
@4705576/1
cgttgatgtcgcaagatagtgagacattcactttttagtcataatcttca
+4705576/1
CCBFFFFFHHHHHJJJJJJCHHJJJJJJJJJJJJJJJJIJJJJJJJJJJJ
@5770798/1
gtccggaacatcaaatatcttgacttggcaaagagttgtcgatatgtgga
+5770798/1
CCCFFFFFHHHHHJJJJJJJJJJJJJJJJJJJJJIFHIGIJIJJJIHIJJ
@2681407/1
cggttcataaataaaaaagttatgtcaaattaaagaatcacgtcgaacat
+2681407/1
CCCFFFFFHHGHHJJJJJJHIJJJJJJJJJJJJJJJJJJJJJJJJJJJJJ
@729533/1
ctcgcacgttggcagtaatagtacaagtgaaaagtcacttgccgatggta
+729533/1
CCCFFFFFHHHHHJJIIJJJJIJJJJJHJJJIJJGIJJJJJJJJHJJJHJ
@4706240/1
caccgacgacgacactgtacagttagaaatgttacaacctctatactttg
+4706240/1
CCCFFFFFHHHGDHIIJFGIGHFHIGGHCHJCHGHIIIIGEGEHCGC@G@
@3694558/1
cgtaaatattatggctgatagaggcttcctgtgtttattcacttttagta
+3694558/1
CCBFFFFFHHHHHJJJJHIGHIHHGIIGIHGGHFHIEHIGGHIIJJGCBF
@2681751/1
cgtttagcagcttcatccagaggcaagcgctccaagttgcttggaggctt
+2681751/1
@CCFFFFFHHHHHJJJJJJJJJIJIIIHIIIIJJJJIJJJJJJIHGIJJJ
@2195940/1
cgcgttaactgtcaacattaccccatttttatctgtttgattgtgtagct
+2195940/1
BCCFDFFFHHHHHJJJJJJJJJJJJJJJJJJJJIJIIJJJJJJIIHIJIJ
@5772198/1
cgtctgtgcgcgctaatctcagaaacggctgatccgagttggatgc
+5772198/1
@@@FFFDDHHHHHJJJJJJJIJJIJJJJJJJHJJJJCGHHIJ8...
@3695077/1
gtttattttgtttttctctgtgatctgtttcttggcatctatagatgtcg
+3695077/1
CBCFFFFFHHHHHJJJJJIJJJJJJJJJJJJJJJJJJJJJJJJJJJJIJJ
@5222520/1
ggcaggttgaactcacaccattcaatttaaaagaaactgggtgcgtgcag
+5222520/1
CCCFFFDDFHHHHJJJJJJJJJJJJJJJIJJJJJJJJJJIJHIIIJJJJJ
@2682325/1
ggcagagggaatctgattgtgctgttgtggaactgcttcacctgtggccg
+2682325/1
CCCFFFFFHDFHHJJIJJJIJJJJJJJHJJJJJJJJJJJIJJJJFHIJJI
@7758067/1
cctcgcggggggctctggcatggtgcctagagggacgggagtccatccac
+7758067/1
CCCFFFFFHHHDDDDDDDDDDDDCDDDDDDDDDDDDDDDDDDDDDEDDDC
@213519/1
gccaattcactgttcattacctgtgaaaactgtccttcagatacaccgtc
+213519/1
@@CFFDFFGHGHHHIJGIIHIJHIJBIGBEEGIIJHHJIGIIIIIJJJJJ
@730717/1
ctggtctggggaaaagatcctcatcttgtatagaggaggcttgggctcgc
+730717/1
BBCFDDFFHHHHHJJJJJJJJJJJJJJJHJJJJJJJJJJJJJJIJJIJJI
@7758153/1
ctccatactttgtttcatttaaatttacgggctatgccatttatcctcgc
+7758153/1
CCCFFFFFHHHHHJJJJJJJJJJJJJJJJJJJJJJJJJJJJJJJJJIJJJ
@5772887/1
ctggagagaagatcctcatcttgtatagaggaggcttgggctcgctctcc
+5772887/1
@BCFFFDDFHHFHIJJJIIJJJJJJJJJIIJJJJJJJIJJIJJIIJJJII
@5772889/1
ccgacatcgagattactagaaagtttaaaactattgctagacacat
+5772889/1
??@DDF1BFHHGHEEHIGGGEHHCFGCGIEEEGEDFI>FHBDGHFB
@5773021/1
gttgttaagaggtgttacctgcaacttggccaggttagggccaacagatt
+5773021/1
C@CFFFFFHHHHDHIJJJJJJJJJJJJJJJJJJJGHIJJJJJJJJJJHJJ
@731508/1
ggattgtttatcctgtcaactgaagcgacttgaggtggttcttcaacttg
+731508/1
BCBFFFDFHHHHHJJJJJJJJJJJJJJJJJJJGHJDHHHIJJJJJJJJJJ
@7758727/1
gcaaagataagatgaagaagaggagcaaatggaaaaaaaaattggtgaaa
+7758727/1
CCCFFFFFHHHHHJJJJJJJJJJJJJJJJJJJJJJJJJJJJJJJJFHIJJ
@214504/1
gccactctttaagttgtctagtgtgtgtaggggaagggttaggcaactta
+214504/1
CCCFFFFFHHHHHHIJJJJJJJIIHHHGIJJJJIJJJJHIJJJJJJJJJI
@6223527/1
ccttcttagagcgtcccgtacccatagcaacaagatcagcgactgtcaca
+6223527/1
CCCFFFFFHHHHHIIJJJIJJJJJJJJJJJJJJJJJJJJJJJJJJJJJJJ
@5773768/1
gcttgacgaaatcttttaatgagacaaactgcaatatatgttttacc
+5773768/1
CCCFFFFFGHHHHJJJJGJJJJJJJJJJJJJJJJJJJJJJHIJJJJJ
@731959/1
cctgacgcttagcaagtttcttagacttgccagttcccacttcacgacg
+731959/1
@?<AA?@?<A@F<EBBACDBFHHGFCBEHHGHD<B?CGFB?DBFD;?F:
@5774022/1
cgcaagaagtaccagaaacgggacttagccacaatctggtctggagagaa
+5774022/1
CCCFFFFFHFHHHJJJJJJJJJJJJJJJJJJJJJJJJJJJIJJJIJJJJJ
@5223839/1
gggcacagttcctcgacgagcaagtagttcttgaagcacagacacaggtg
+5223839/1
CCCFFFFFHHHHHJJJJJIJJJJJIJJIIJJJJJJJJJJJJJJJJJJJHJ
@6223950/1
cttgtatttgttatgtaaccactccatactttgtttcatttaaatttacg
+6223950/1
CCCFFFFFGHFHHJJJIJJJJIJJJIJJJJJJJIJJJJJJJIEIJJJJJJ
@5774540/1
ctccaaagcattctgggctgcagatgactgtgcatccttgctagtaagtc
+5774540/1
CCCFFFFFHHHHHJJJJJJJJJJJJJJJJJJJJJJJJJJJJJJJIJJJJI
@732648/1
gtcagtttggagtctacagtctaaaataaccgttattcttatcctaa
+732648/1
CBCFFDFDHHGHHJIIIIIIHIJJGHHIJIGHGHGIJJJJJJJJJJJ
@6224228/1
gttggcgtcgcttgcggtatcggcgtcgcttgcggtaccggcgtcggttg
+6224228/1
CCCFFFFFHHHHHJJJJHIJJJJJJIJJJIJJHHFDFDEDDDDDDDDDDD
@215793/1
agcatacataataaaattagaggaagtaggtgctgggcctcttgtatgcg
+215793/1
@@@FFFFDHGDFHGGIJJIJJJGHIJFHEHCFHGGIGHIHIIJJGGIIIG
@215848/1
ctcagcatggtaagaaggtggcggccagaatctagacatgcacagctctt
+215848/1
CCCFFFFFHHHHHJJJJJIJJJJJJJJJJJJJJJJJJJJJJJJJJJJJJJ
@732955/1
gcacgtgcttgggcagagggaatctgattgtgctgttgtggaactgcttc
+732955/1
@@@DDDDDFFD1DFA?AEEEF;?FGF@GEE?DFGEF?D?DFEDDGEEFDF
@216054/1
ggttattgttatgtcgatgtcgaacccaaaaatgtaattaactttttttt
+216054/1
BBBFFFFFHHHHHIIJIJJIJJJJJJJJJJJJIJGIJJJJJJJJJJJJJJ
@5775371/1
cgacgctcggacatttcaattttatttagttggtcttggttgaacggaac
+5775371/1
CCCFFFFFHHHHHJJJJJJJJJJJJJJJJIJJJHIJJJJJJJJJJJJJJJ
@216338/1
agcatacataataaaattagaggaagtaggtgctgggcctcttgtatgcg
+216338/1
@B@FFFFFHHHHHJJJJJIJJJJJJJIJJJHIIJJJJJJJJJJIJIJJJJ
@6224687/1
acctctatactttgcattaaaataatgcccattttcacaggcaagggatc
+6224687/1
BCCFFFFFHHHHHJJJJJJJJJJJIJJJJJJJJJJJJJJJJJJJJJJJJJ
@733570/1
gggatgcttaaatttacatttagtgtttgtttcatgtcaatcggttcata
+733570/1
CCCFFFFFHHHHHJJJJJJJJJJHHJIJJHJJJJJJJJBIIJJJIJJJJI
@1169944/1
acgcgcttgggcagagggaatctgattgtgctgttgtggaactgcttcac
+1169944/1
@CCFFF?DHHHHFHGIIIBFHIIIIIIIIGIIGHIIHIIIIIIG>DHGBH
@6224817/1
gctctgggcagcaaacagttcatccttgaacttatgttttttacttccag
+6224817/1
CCCFFFFFHHHHHJJJJJIJJJJJJJJJHJJJJJJJJJJJJJJIJJJJJJ
@734144/1
tctagactaattaataaaattggactgtttttaatatttaaataaccgct
+734144/1
CCCFFFFFHHHHHJJJJJJJJJJJJJJHJJJJJJJJJJJIIIIIIJJJJJ
@734145/1
gggaatctgattgtgctgttgtggaactgcttcacctgtggccggcggca
+734145/1
CCCFFFFFHHHHHIIJJJJJJHIJJJJJJJJJJJJJJJIJJJJJJJJHFD
@4239458/1
gtaattcgtagctttctttaattctttagttttaagttagttttcatctt
+4239458/1
BCCFDFFFHHHHHJJJJJJIIJJJJJJIJIJJJJIJIIJJHIJJJJJJJJ
@4239482/1
ctagtaagtcctgagccatagcaaacagccactggcaatgtggatagctg
+4239482/1
CCCFFFFFHHHHHIJJJJJJJJJJJJJJJJJJJJJJJJJJGIJJJJJJJJ
@1170475/1
gcgatgttttacaagggcaggttgaactcacaccattcaatttaaaagaa
+1170475/1
BCCDDFBDHGHHFGHJIGGHIHHIGIJIIJIIIIFIIJJJJJJJDGIGFI
@5776585/1
ggcaagcatccaagatagtattcaggtgcccactacatcgagatggtaag
+5776585/1
CCCFFFFFHHHHFGHIGHIHIJJIJIHIJJIIJJJJJJJJJJJJJJHGJJ
@3695440/1
cccatcaatttatcttcaaatgacgacaccacagttccagtctcaggcac
+3695440/1
CCCFFFFFHHHHHJJJJJJJJJJJJJJJJJJJJJJJJJJJIJJJJJJJJJ
@5777285/1
gtgcccttgtagaacatgatgagtagctcctgcaccatgctgctcatctc
+5777285/1
CCCFFFFFHHHHHJJJHJIJJJJJJJJJJJIJJJJJJJJJJJJJJJJJJJ
@3695519/1
tccataatcattcctggaatccgtgtcgacggcgatgagagcccacgatg
+3695519/1
CCCFFFFFHHHHHJJJJIIJJJJJJIJIGIJJJJIJJJJIIJJJJHHFFF
@3243545/1
ttcataaataaaaaagttatgtcaaattaaagaatcacgtcgaacactat
+3243545/1
CCCFFFFFHHHHHJJJHIJJJJJJJJJJJJJJJJJJJJIIJJJJJJJJJJ
@6724951/1
cagcatacataataaaattagaggaagtaggtgctgggcctcttgtatgc
+6724951/1
CCCFFFFFHHHHHJJJJJJJJJJJGJJIJJJIIJJJJJJJJJJJJJJJJJ
@735612/1
tagcactgagtgacggcacctccgacactgaggtcacggtactcgcggta
+735612/1
??=BDDD;:AFH<G?CC@EGGHI@?DGGHEHBG9BFDAF;=FHGFBHEEB
@5777798/1
cctggttctaccttcaagagcctcttctaaagcaa
+5777798/1
@1?B?:2BB<F?ABFGBGB@?<3CA?A<2C93C?9
@3244021/1
gccattgtcctttcctaggagtgactttcccgtttccaatctccaagaca
+3244021/1
CCCFFFFFHHHHHJJJJJJJJHHJJJJJJJJIHIJJJJJJJJJJJJJJJJ
@736124/1
gtccataatcattcctggaatccgtgtcgacggcgatgagagcccacgat
+736124/1
CCCFFFFFHHHHHJJJJJJJJJJJHIIIJJJIJJJJJJIJJJIJJHHHFF
@4707679/1
cccacttcacgacgcttcagcagagtgcacacaatggtgaactggcgttc
+4707679/1
CCCFFFFFHHHHHJJJJJJJJJJJJGHIJJJJJJJJJIIJJJJJJJJJJJ
@3695708/1
gtccatggagccgaccacggcggcgatggacggcttcttgttgtcgcccg
+3695708/1
@@@DDD;>:DF7@@E8?F;FFFI@4?DCC9;;>62;?@AB@@?<85<8<8
@736292/1
accagttcatacttgggcacagttcctcgacgagcaagtagttcttgaag
+736292/1
@CCFFEFFHHHHHJIJJIJJJJIIJJJJJJJJJJJJJJIJJIIJJJJJJI
@6725436/1
ccacaatctggtctggagagaagatcctcatcttgtatagaggaggcttg
+6725436/1
??@DDDDDHBHDFHHIDGCFHGHGHHGHIIIIIHHFFGGIGIGDHIGIIG
@216920/1
cataacgggccgcgactccgccctcttcctcgggttggaatgattctggt
+216920/1
CCCFFFFFHHHHHJJJJJJJJJJJJJJJJJJJHHHFFDEEEEEDFEDEDA
@4708050/1
gccagatgccaaagttcttgatcttcactgggctcttctctgggatttcc
+4708050/1
CCCFFFFFHHHHHJJJJJJJJJJGJJJJJJJJJIJJJJJJJJJIJJFIHJ
@5779010/1
acggctttttccagatccactcttgctccatggtccaggagcagcagcgt
+5779010/1
CCCFFFFFHHHHHJJJIJJJJJJJJJJJJJJIJHIJJJJHIJJJJJJJIF
@5224773/1
gctgttgtggaactgcttcacctgtggccggcggcacgcagacgccttga
+5224773/1
CCCFFFFFHHHHHJJJJJJJJJJJJJJJJJJJJJJJHHFFDDEDDDDDDC
@737093/1
catacataataaaattagaggaagtaggtgctgggcctcttgtatgcgaa
+737093/1
CCCFFFFFGHFHGJJJIJJIIJIJGHJJHHJJJJJJJJJJJJJJJJJJIH
@5779338/1
gccacaatctggtctggagagaagatcctcatcttgtatagaggaggctt
+5779338/1
CCCFFFFFHHHHHJJJIIIJIIIJJJJJJJJJJJJJJIJJJIJIGIIIIJ
@217723/1
cataatatatgaaacgatctgctttggtataggtacgtttctgttcctgt
+217723/1
CCCFFFFFGHHHHJJJIJJJJJJJJJJFHHJJIEFHIGIJJJJJJJJJJI
@7760854/1
ctatactttgcattaaaataatgcccattttcacaggcaagggatcctaa
+7760854/1
CCCFFFFFHHHHHJJJJJJJJJJJJJJJJJJJJJJJJJJJIJJJJJJJIH
@6726012/1
cataataaaattagaggaagtaggtgctgggcctcttgtatgcgaaggtg
+6726012/1
@@CFFFDDFHHHHJGGIIJJJIJIHIJIJGEAGIGIJJGCDIIJHIGB9?
@7760996/1
gtttagcagcttcatccagaggcaagcgctccaagttgcttggaggcttg
+7760996/1
CCCFFFFFHHHHHJJJJJJJJJJJJJJJJJJJJJJJJJJJJJJJJJJJJI
@4708586/1
aggtgctgggcctcttgtatgcgaaggtgttgaggcgcttgtggtggtgc
+4708586/1
@BBDFFFFHHHHHJJJJIIJJJJHGHICGHIJIJJHIIJJJJJJIJIEGD
@5779958/1
agtgacggcacctccgacactgaggtcacggtactcgcggtacatgttgt
+5779958/1
@BBDFFFFHHHHHJJJJJJJJJJJJHIJJJJHIJJJJJJJHHHHHFFFFD
@2198314/1
gttcgtgaatcatgccctcaatctgcaccagttcatacttgggcacagtt
+2198314/1
CCCFFFFFHHHHHJJJJJJJJJJJJJJIJJJHIJJJJJJJJJJJJJJJJJ
@5780106/1
cccgtttccaatctccaagacaggaggctccagtactttagctttgacag
+5780106/1
:1:B:2BDDD?DDEIB4AD>FIE@>A<AE18:::D9?DIB99:???DDEC
@737866/1
gagcgagactcataacgcagccagatgccaaagttcttgatcttcactgg
+737866/1
CCCFFFFFHHHHHJJJJJJJIJJJJJIJJJJJJGIJJJJJJJJJJJJJII
@1672860/1
tcaggacctgcaccatgcaccgccatgccatgtaccacgcctgggatgcc
+1672860/1
CCCFFFFFHHHHHJJJJJJJJJJJJJJJJJJJJJJJJJJJJJJJJJJJJJ
@7761485/1
tgctatgttacctactgcttaattatttaagtttcatttaaatttcggta
+7761485/1
@@@DDDDADDFADHG@B>HHGGIIBE>FHGGHGHFGGIIGIEGHIIIIHI
@218864/1
agcaaatggaaaaaaaaattggtgaaaagaatcacaagtaagatactgca
+218864/1
@BCFFFFFHHHGHJJJJJJJJJGHIJJJJJJJJJJJJJHHIJJJJJJJJJ
@738415/1
gtcctttctaaggttctaaactatatctgtaccaaatttcaaccaaatcc
+738415/1
@@@FFFDFFFFFH@FHHFEHGIGHIIIIEFGFHHGGGFHFGGDF:HFHHI
@738508/1
gccattcccaactgtcctccggtactaacgatcaaatcgatcatgggtcc
+738508/1
CCCFFFFFHHHHHJHIJJJJJJFIJJJIJIIJJFGHHFFFHIJJIIJDHI
@738577/1
gtcttggttgaacggaactccaatcctttactcgaatagtcttttctaac
+738577/1
CBCFFFFFHHHHHJJJIJJJJJJJJJJJJJJJJJJJJJJIJJJJJJJJJJ
@219152/1
ggtgctgggcctcttgtatgcgaaggtgttgaggcgcttgtggtggtgca
+219152/1
BBBFFFFFHHHHHJJJJJJJJJHHHI@FGHIHJJJJJJJJJJJIJIIIJG
@738796/1
ctgcatacctgccatgcgctggtaagcgctatggactgccgccaattcac
+738796/1
CCCFFFFFHHHHHJJJJJJJJIHJJJJJJJJJJJJJJJJJJJJJIIJJJJ
@1171679/1
ggcaggttgaactcacaccattcaatttaaaagaaactgggtgcgtgcag
+1171679/1
CCCFFFEFHHHHGJJJJJJJJJJJJJJJJIJJJJJJJJJJJHIJJIJJJJ
@5781638/1
ctcagcttccctgcaaagttaaccatcttgtattcaaaagaaaacct
+5781638/1
CCCFFFFFHHHHHJJJJJIIJJJJJJJJJJJJJJJJJJJJJJJIJJJ
@1171919/1
gtagttctcagcttccctgcaaagttaaccatcttgtattcaaaagaaaa
+1171919/1
CCCFFFFFHHHHHJJJJJJJJJJJJGJJJJJJJJJJJIJJJJJJJIJJJJ
@739800/1
agcacgtagttctcagcttccctgcaaagttaaccatcttgtattcaaaa
+739800/1
@@@DB?D>F2CCAAAEHBI>?<F@D@?@CHDBBG@GCD<F>G<?G?BDFH
@740071/1
cttgtttataagtttagtatagcttattacaaaataaatcttatatttaa
+740071/1
CCCFFFFFHHHHHIJJJIJJJJJJJJJJJJJJJJJJJJJJJJJJJJJJJJ
@3245805/1
tgatgaggttcaccaagctagtggcgttgatgtcgcaagatagtgagaca
+3245805/1
CCCFFFFFFHHHHJJJJJJJJHHJJJJJJJJJIJJJIJJJJJJFIFHIII
@740440/1
tttctaaggttctaaactatatctgtaccaaatttcaaccaaatccgtca
+740440/1
CCCFFFFFHHHHHJIIGJJJJJJJJJIJIJJJJIJJJJJJJJIJJGIIJJ
@3246019/1
cttcatcttagcgttcacattgacaaacttaggtttgcttacagccattc
+3246019/1
CCCFFFFFHHDFHGIIGIJJJIEHIIJFIJJIJIJJJJJJIJJJIIIJJG
@5225724/1
gtctgtgcgcgctaatctcagaaacggctga
+5225724/1
?;?D;=BD@DDD@DF<C?CDBC@DH=DH???
@3246112/1
cacgttaagtacgtaacttaaaattattgactggaatatattctagctcg
+3246112/1
CCCFFFFFHHHHHJJJJJJJIJJJJJJJJJJJJJJJJJJJJJJJJJJJJJ
@5225829/1
gtggaactgcttcacctgtggccggcggcacgcagacgccttgatgacct
+5225829/1
@?@BFFEFFFHHHGJJJJHGIJJGEIEEEBABEBHDBFDD?@DCDADACC
@3696698/1
cgcaagaagtaccagaaacgggacttagccacaatctggtctggagagaa
+3696698/1
CCCFFFFFHHFHHJJJJJJJJJJJJJJJJJJJJJJJJJJ9DHIJJJJJJJ
@5783145/1
aactctctcagcctctccagttcttcaggagtcacaaagttacc
+5783145/1
;==DD?DD<?FFDF3<C?IFCF<F<FBCA9AFFF>FEG;1?C??
@740880/1
cgcctgggatgccacccggcaccactcccgggtgaggatgcactacattt
+740880/1
@@@DD?D=:ABDFG@HE<EF<FD>?GE;FH<@7<=FG3CH@CHGECHD?;
@5226002/1
agcaaatggaaaaaaaaattggtgaaaagaatcacaagtaagatactgca
+5226002/1
@CCFFFFFHHHHHJIJJJIJJJFGIJJJJJJJJJJJJJHHIJJJJJIJJJ
@1172938/1
tagaaatgttacaacctctatactttgcattaaaataatgcccattttca
+1172938/1
@@@DDDFFFFHHHJEHIJIIIJHGCDGCIIGGHGIEHCGDHGIJHEGCGG
@3696908/1
gtgctgttgtggaactgcttcacctgtggccggcggcacgcagacgcctt
+3696908/1
@@@DFFFFHHHFDGEEFGHIIEHIGICHHGE@FBGGGHHFECDBBBB@BB
@5226129/1
ctgcatctactctttgtacctgcttcatggaagcatcactcatcaactcg
+5226129/1
@?;BBBDDDBFBFIIB<C?IBEB?AAF<HFH9FEFBF@EHIE<?DHI<??
@5226165/1
gggatagaccgcagtaggtgggggcacattaattggagtataagttgtca
+5226165/1
CCCFFFFFHHHGHJJJJJFHIJJJJJJJJJIIJJJJJJFHJJIJIJJJJH
@3697070/1
ctcaacctgaatttaaagataagatctgcgacctcgagcgacgaatcaca
+3697070/1
CCCFFFFFHHHHHJJJJJJJJJJJJJJJIJJJJJJJIJJJJJJJJJJHHH
@5226333/1
cgcaagaagtaccagaaacgggacttagccacaatctggtctggagagaa
+5226333/1
CCCFFFFFGFHHFIIGJJJJIJJIIIJJJJIJIJJJJJIFGGHGFHHIIG
@6228146/1
gctgtgacttgtagtcaaggtggagattttactatctttcaagtcggcat
+6228146/1
BCCFFFFFHHHHHJIJJJJJFGIFHGIJJJJJJJJJJJJIJJJJJJJJJJ
@1673199/1
gcctcttgtatgcgaaggtgttgaggcgcttgtggtggtgcacgcgcttg
+1673199/1
CCCFFFFFHHHHHJIJJJCGHGIJJJIJJIJJHIJHIIHHIIJJJJHFFD
@3247730/1
gcaccagttcatacttgggcacagttcctcgacgagcaagtagttcttga
+3247730/1
CCCFFFFFHHHHHJJJJJJJJJJJIJJJJJJJJJJJJJJJIJJIJJJJJJ
@219771/1
ctcatcttgtatagaggaggcttgggctcgctctccgaagggagcttgcg
+219771/1
<@@DDDDDBAAFFBFFGFHEHEDHE?FG?D6;:B?FGFGBFBCA/@FE=E
@3248337/1
cagcgaaatagtcacaaccacgttggttatcaagtggcttggtaggatcc
+3248337/1
CCCFFFFFHHHHHJJJJJJJJJHJJJGIJJJJJJIIJJJJIJ<DBHCCFH
@6727733/1
tgctgggcctcttgtatgcgaaggtgttgaggcgcttgtggtggtgcacg
+6727733/1
@@@BDA?DHHHHDI<EEHEG;FGFGE?EDAGHEEEGHIIBB7@CA;@;@E
@3698176/1
cgtagttctcagcttccctgcaaagttaaccatcttgtattcaaaagaaa
+3698176/1
CCBFFFFFHHHHHJJJJJJJJJJJJJJJJJJJJJJJJIJJJJJJJJJJJJ
@3698342/1
agcaaatggaaaaaaaaattggtgaaaagaatcacaagtaagatactgca
+3698342/1
@CCFFFFFHHHHHJJJJJJJJJHIJJJJJJJJJJJJJJGHIJJJJJJJJJ
@3698593/1
ggatgccacccggcaccactcccgggtgaggatgcactacatttccgtcc
+3698593/1
CCCFFFFFHHHGHJJJJJJJIJJJJJFGHHJJJJJJJJJJJJJJJJJEIH
@1174707/1
attacctgtgaaaactgcccctcagatacaccgtcacggaacacaaatat
+1174707/1
81:BDFDFFHHHHJJJJJJJJIJJIJIJJJJJJHHJJJJJJJJJJJJJJH
@220714/1
gtggtggtgcacgcgcttgggcagagggaatctgattgtgctgttgtgga
+220714/1
BBCFFFFDHHHHHJJJJJJJJJJJIJJJHJJJJJJJJJJJJJJJJJHIJI
@3249337/1
gtcctgagccatagcaaacagccactggcaatgtggatagctggacaagg
+3249337/1
CCCFFFFFHHHHHJJIJJJJJJJJJJJJJJJJJIJJJJJJJJJJJJJJJJ
@3249628/1
gcctcttctaaagcaaacaatgagacctgtgcaacccatttgatgctgac
+3249628/1
<@@DDDDDFF?AFHEBFGG;EHAHH@GII@@<EB???1?BGAB?FGFA<F
@6728663/1
gtccggaacatcaaatatcttgacttggcaaagagttgtcgatatgtgga
+6728663/1
CCCFFFFFHHHHHJJJJJJJJJJJJJJJJJJIJIIGHIIJJHIIJJIJJI
@4709804/1
aactgcttcacctgtggccggcggcacgcagacgccttgatgacctccac
+4709804/1
;=?DDBADDFFHHIIIGGCHGEBEFFIGIEE8EBECCC@>;5;;ACCB?C
@3249652/1
ccctgcagagcttgcaaagcttgcaatgatctttccttcttctctttttt
+3249652/1
CCCFFFFFHHHHHJJJJJJJJJJJHHHIAFGIHIIJJJJJJJJJJJJJJJ
@221085/1
ctctgtgcctggctcccatgtcgcggtagcactgagtgacggcacctccg
+221085/1
CCCFFFFFHHHHHJJJJJJJJJ3HHIFHJJJJJJJJGIJJJJJJJJJJJJ
@3699139/1
gcaagaagtaccagaaacgggacttagccacaatctggtctggagagaag
+3699139/1
CCCFFFFFFHHHHJJJJJJJJJJJJJJJJJJJIJJIJJJJJJJIJJJJJI
@1175104/1
agcgggtcggacgagccgtgccttttattgcttggtgagacacgagataa
+1175104/1
CCCFFFFFHHHHHJJJJJJJIJJJJJJJJJJJJJJDGGHHHHHFFDDDED
@2684644/1
ctgcagagcttgcaaagcttgcaaagatctttccttcttctcttttttct
+2684644/1
CCCFFFFFHHHHHJJJJJJJJJJHFFAEFHGIJIJJJJJJJJJJJJJJJJ
@7256917/1
ctgttctcgcagtagtctatcttggtagactgtgagttaatgacccaatt
+7256917/1
CCCFFFFFHHHHHJJGHIJIJJJJJIIJJJJJJJJJIIJJJJJJJJJIJJ
@4709987/1
cgtgaatcatgccctcaatctgcaccagttcatacttgggcacagttcct
+4709987/1
CCCFFFFFHHHHHJJJJJJJJJJJJJJJJJJJJJJJJJJJJJJJJJJJJJ
@3250340/1
gggcacagttcctcgacgagcaagtagttcttgaagcacagacacaggtg
+3250340/1
CCCFFFFFHHHHHJJIJJJJJJJJHHIIJJJJJIJIIGFHIJJIJIIJGI
@3250390/1
cttggcctgccgcttactggacccgtgccccactccgtattgcatgccgc
+3250390/1
CCCFFFFFHGHHHIIJJJJJIJJJJJJJJJJJJJJJJHIJJJJJJJJJJJ
@3250448/1
tacaaagcaaaggtcgggcagttcgtcaacaagacattactagctgagaa
+3250448/1
CCCFFFFFHHHHHHIIJJJJIHIHIIJJJJJJJIJJJJJJJJJJJJJJII
@221943/1
cttccgtacattttatactaagctgtaaagtaccgactgttgagccagta
+221943/1
CCCFFFFFHHHHHJJJJJJJJJJJJJJJJJIIJIIJJJJJJJJJJJJJIJ
@1175541/1
gccccactccgtattgcatgccgccgataaatactgtcgcctggtatggt
+1175541/1
@@@FFFDDFFHCCEAEHIGEHGAAGAHEDHIGGHIGGGIEIIIECEHIEC
@3250897/1
gggtgcgtgcaggatcctcgtcattgcctggcatacaaggcaaagcaccg
+3250897/1
BCCDFFFFHHHHHJJJJJJJJJJJJJJJJJIJJJJJJIJJJJJJJJJJJJ
@2685297/1
tgaggcgcttgtggtggtgcacgcgcttgggcagagggaatctgattgtg
+2685297/1
BCCFFFFFHHHHHJHIHHHIJJJJJJJJJJJJJJJJJJHHHHHHFFFFFF
@5784274/1
gccagatgccaaagttcttgatcttcactgggctcttctctgggatttcc
+5784274/1
CCCFFFFFHHHGGJJJJJJJJJJJJJJJJHIIJJJJJJJJJJJJIJJJIJ
@3700141/1
acaaatcctcttggcattgatatttggaaatgattagctcgcagcattat
+3700141/1
CCCFFFFFHHHHHJJJJJJJJJJJJJJJIJJJJJJJJJJJJJJJJJJJJJ
@3700238/1
cagccagatgccaaagttcttgatcttcactgggctcttctctgggattt
+3700238/1
CCCFFFFFHHHHHJJJJIJJJJJJJJJJJJJJIJJJJJJJJJJJJJJJJJ
@3251613/1
gtcttcttgaacttcttcaattgacgcaagaagtaccagaaacgggactt
+3251613/1
CCCFFFFFHHHHHJJJJJIJJJJJJJJIIIJJJGIIJJIIJJJJJJJJJJ
@1673460/1
gtgctgggcctcttgtatgcgaaggtgttgaggcgcttgtggtggtgcac
+1673460/1
C@CFFBFFHGFGHGIHIIGHIGIHI:EBFHHGIGIIJJJEHJIGGAEEHI
[truncated: 1,580,229 more chars]
