# Supplementary material for: Identification and comparison of key RNA interference machinery from western corn rootworm, fall armyworm, and southern green stink bug
Source: PLoS One. 2018 Sep 5;13(9):e0203160. doi: 10.1371/journal.pone.0203160 (PMC6124762; doi:10.1371/journal.pone.0203160)
Supplement: S2 File — (TGZ) [file pone.0203160.s012.tgz › data/fastq/faw/7_Female-pupae_FP_Rep1_aligned.fq]

@1041918/1
agcatacataataaaattagaggaagtaggtgctgggcctcttgtatgcg
+1041918/1
@@@DFDFFHHHFHEE@FFCF@EFCHDIIGIIGHICCEH?DHGBFHIIIGF
@1042086/1
gcttggtacaaagcaaaggtcgggcagttcgtcaacaagacattactagc
+1042086/1
CCCFFFDDHHHHHJJJJJJHHIIIGJJHIJIHIJJJIJIJJJJJJJFHII
@6676953/1
gctgggcctcttgtatgcgaaggtgttgaggcgcttgtggtggtgcacgc
+6676953/1
CCCFFFFFHHHHHIJJJJJHHIJCGGHIHJJJJJJJJIJJIJIHHJJJJH
@4115520/1
ctgtggccggcggcacgcagacgccttgatgacctccactttgatgatct
+4115520/1
CCCFFFFFHHDHHJIIIJJJGIJIHHHHFFFFEFEEDEEDDDDDDDEFDE
@6677161/1
gaggaagtaggtgctgggcctcttgtatgcgaagg
+6677161/1
@@@D=BDDFD>A<<C?FEH=:;FB?2<AFHB:0?D
@3084288/1
tcggttaataaataaaaaagttatgtcaaattaaagaatcacgtcgaaca
+3084288/1
CCCFFFFFHHHHHHIJJJJJIIIJJJJIJJJJJJJJJJJJJJJJJJJJJJ
@2061898/1
gggatcctaacttcgcaaccactaattccagtgataaattcactctagca
+2061898/1
==?1=222=?3BDEE:@@FEE=FAEI9??E?9CD?DAE>99?<DBB49??
@2061900/1
ctggtctggagagaagatcctcatcttgtatagaggaggcttgggctcgc
+2061900/1
BC@FDFFFHHHHHJJJJJJJJJJJJJJJJJJJJJIJJJJJJJJHIGIJJI
@2061967/1
cactgagtgacggcacctccgacactgaggtcacggtactcgcggtacat
+2061967/1
@@@FFFDB?HHDD8FGIJJGIGGIJJJIIJGIJIJDHIGGIGIEHEBEDF
@6677556/1
gcagcttcatccagaggcaagcgctccaagttgcttggaggcttgggcct
+6677556/1
@C@DDEDDFHGBHJBHHGGHHIIGGIFEHI??DGHGDG>DF;?9?FHIBB
@3084720/1
atacataataaaattagaggaagtaggtgctgggcctcttgtatgcgaag
+3084720/1
@BCFFFFFHHGHHJJJJJJJJJJIJJJHIJJJJJJJJJJJJIJJJJJIII
@6677844/1
aggtgctgggcctcttgtatgcgaaggtgttgaggcgctt
+6677844/1
@@@A;BD<>FB?;FH9FC<?BFHE:CF:BDED?FG?:@67
@1043238/1
gtgcaattgatatgtataccccctttttgttacacgttgtatagacagac
+1043238/1
BB@FFFFFHHHHHJJJJJJIJJJJJJJJJJJJJJJJJJJIIJJIJJJJII
@2062478/1
gccatttatcctcgcacgttggcagtaatagtacaagtgaaaagtcactt
+2062478/1
@@CDDFEFHDDH?CBGFGEFFHGIIIGFIIDCBCFHH?B<G<BGFGGBHD
@2574255/1
tgggcctcttgtatgcgaaggtgttgaggcgcttgtggtggtgcacgcgc
+2574255/1
CCCFFFFFHHHHHJJJJIJJJFHHHJJJJJJJJJJIJJGIIHHIJJJJHF
@6165092/1
actctagcacgtagttctcagcttccctgcaaagttaaccatcttgtatt
+6165092/1
CCCFFFFFHHHHHJJJJJJJJJJJJIJJJJJJIJIGJJJJJJJJJJIJJJ
@4630516/1
atgttgtgtacacctgagcgagactcataacgcagccagatgccaaagtt
+4630516/1
=@@DDFFFHHHFHIIJJJIIJJHIJJJJJIIIIJJJJJIIJIJJJJJIFH
@2574562/1
aggtgctgggcctcttgtatgcgaaggtgttgaggcgcttgtggtggtgc
+2574562/1
@BCDDDDFHHHHFHIJJHHIJIJJIJJ?EHHIJJJJJIIIJBGIAHHAEH
@1552369/1
gtagcactgagtgacggcacctccgacactgaggtcacggtactcgcggt
+1552369/1
CC@FFFFFHFHDHIJJIGHJJJJJJJJJJJJJJJGHHIIJGGIJIJJHF=
@6165772/1
cttggcatctatagatgtcggtggcgcacagggcacgcttgcgcatgaca
+6165772/1
CCCFFFFFHHHHHJJIJJJIJHIJJJJJJJIJJIJJJJJJIGIIIIJGFF
@4631140/1
aacgaaaccaatttagaatatacgaaa
+4631140/1
@@@DDDDDAF?CDHFDE?EC>HIGIGG
@974/1
cggcacctccgacactgaggtcacggtactcgcggtacatgttgtgtaca
+974/1
?;?DDDDFHGHHHJIJGIJIIGJIIEDHGIGHIIIHGIIJJHHGEGEHHF
@6166133/1
ccgcgacttcgttcgcgtggaatagtgacttccggcaaatttttggtttt
+6166133/1
CCCFFFFFGHHHHJJJJJJJJJJJJGIJJJJJJJJJJJIIJJJJHGBFFF
@1178/1
ggcacatccggagaagttggctcctcaacagacacagagctctgtgacgg
+1178/1
CCCFFFFFHHHHHJJJJJJJJJJJJJJJJIJJJJJJJJJJJJJJJJJJJJ
@1553282/1
cgacgacgacactgtacagttagaaatgttacaacctctatactttgcat
+1553282/1
CCCFFFFFHHHHHJJHIJJIJJJJJJJJIJJJJJJJJJJJJJJJJJJJJJ
@1462/1
ggcctcttgtatgcgaaggtgttgaggcgcttgtggtggtgcacgcgctt
+1462/1
=<7DDDDDFHFHFBHA@GHFFFGFAHIGHGGIIGH@GCFAFEHIIIHFEC
@1641/1
gtttcttggcatctatagatgtcggtggcgcacagggcacgcttgcgcat
+1641/1
B@BFFFFFGFHHFGGIIIIIIJJJJGGGGIJJIIGJGGIIGGIIJIGIJE
@1955/1
ctcatctttagcacttggttcatcttttgaagattctgatattgatagtt
+1955/1
CCCFFFFFHHHHHJJJJJIIJJJJJJJJJIIJIJJJJJIJJJJJJJJJIJ
@2063222/1
gtttgtgaaactgcgacaccttgtggctgtgacttgtagtcaaggtggag
+2063222/1
BB@FFDFFHHHDFIJJJJIJJGIGIIJJJJGJJIIJIIJGHGGJI?DFFE
@6167491/1
ggtctttggagccctgtccaacggtagatggaactctgtcgccgatacca
+6167491/1
CCCFFFFFHHHHHJJJJJJJJJJJGHIJJJIJJJJJJJJJJJJJJJJJJJ
@6680127/1
gccagatgccaaagttcttgatcttcactgggctcttctctgggatttcc
+6680127/1
CCCFFFFFHHHHHJFHGJJJJIJJJJJJIJJJJJJIJIIJJJJIJIJJJJ
@6680229/1
ctcagatgcaatttcttgcaagaattgcacaaagttgaagtccttgttgt
+6680229/1
CCCFFFFFHHGHHJJJJJJJJJJJJJJIJJJJJJGHIJJJHIJJJJIJJJ
@3085529/1
ctgtctgtggagctgatgcttgctgggcctcagctgttggagctggttca
+3085529/1
CCCFFFFFHGHGHJJIIJJJJJJJJJJIJJJJJJIIIJIGHIJJJJBGIH
@7707962/1
gacgcaagaagtaccagaaacgggacttagccacaatctggtctggagag
+7707962/1
CCCFFFFFHHHHHJJJJJJJJJJJIIJJJJJJJJJJJJJJJHHJJJJJJI
@7707979/1
gcagagggaatctgattgtgctgttgtggaactgcttcacctgtggccgg
+7707979/1
@<@DFDFDDHFHHIIJIIIIIIJHHJEBHIIGGGGDGGIIGHIEEHGHGJ
@4632953/1
tgcgaaggtgttgaggcgcttgtggtggtgcacgcgcttgggcagaggga
+4632953/1
@CCFFFFFCFFHHHJJIJJIIJHIIFGGIHJIJJJJJJIHHHHFFDDDD@
@4633028/1
tgcctaaataatgctgaatattaaactggaaatatccacacgtatttttt
+4633028/1
CCCFFFFFHDHHHGIIIGCIIHIIIIIIIGCH@HHFHIIIDHIEIAHHII
@524701/1
gtcacggtagcactgagtgacggcacctccgacactgaggtcacggtact
+524701/1
?@@DDDDDBFFDFIIIF2CHICA?CGFGIIEDGFFFC<BF=@FF@@;@EF
@524847/1
caccagtggtcttcttgaacttcttcaattgacgcaagaagtaccagaaa
+524847/1
@<<DAFFAHBFFDAFGGGICHG@FGEHGFHICEFB<DFHHIFEBFGGGGD
@4633335/1
gtacacctgagcgagactcataacgcagccagatgccaaagttcttgatc
+4633335/1
?=?ADFFBHHGHFGEIGHGGIIIJJJIHII>FBGHJIHEHIDEGHE98EH
@7708524/1
gcaaagataagatgaagaagaggagcaaatggaaaaaaaaattggtgaaa
+7708524/1
CCCFFFFFHHHHHJJJJIJJIJJHIJJJJJJJJJJJJJJJIIGHJCGIIJ
@525072/1
acataataaaattagaggaagtaggtgctgggcctcttgtatgcg
+525072/1
????DDDDDDD<DEBEEEAFEEDC:3C@EE<CCEC;BDEFIEE<@
@3086561/1
cctcatcttgtatagaggaggcttgggctcgctctccgaagggagcttgc
+3086561/1
CCCFFFFFHHHHHJJJJJIJJJJJGGJIIJJIIJJJJJIJHIJJJJJJGG
@4117154/1
gcttggtacaaagcaaaggtcgggcagttcgtcaacaagacattactagc
+4117154/1
CCCFFFDEGHHHHIGIIIJHHIJJJJJHIIIJJJIIJJJJJJJJJJJIIJ
@7709166/1
cataataaaattagaggaagtaggtgctgggcctcttgtatgcgaaggtg
+7709166/1
CC@FFFFFDDHDHGGGIBGHCCHHJDHHGIIIGGIJJJEHJIJJBFGIFH
@7197924/1
cggaactccaatcctttactcgaatagtcttttctaacttgaacagtgcg
+7197924/1
CCCFFFFFHHHHHIJIJJJJJJIJJJJIJIJJJJJJJJJIIJJJJJJJJJ
@526196/1
ggaatctgattgtgctgttgtggaactgcttcacctgtggccggcggcac
+526196/1
81?1ADDBAFDFC9AF><A?:A;?C;2A?FH>93CC;BGEFE@@0AED8=
@2577079/1
gtcacggtagcactgagtgacggcacctccgacactgaggtcacggtact
+2577079/1
B@@DFFFBFHHHHIJJJGHIJJJJIJJIJJJJJJJIJJJJHIIJJJDHHE
@7709991/1
gtgctgttgtggaactgcttcacctgtggccggcggcacgcagacgcctt
+7709991/1
CCCFFDFFHFHHFIGIIBIHHGIJJCFHHGIGGGHIEEBBDDCDBBBD?B
@7710106/1
ctcatcttgtatagaggaggcttgggctcgctctccgaagggagcttgcg
+7710106/1
CCCFFFFFGDHFHIGIDHCEHIIIDACHIIIIIFGHG<B@FGGGIGIGD@
@7710168/1
agacggagtagcgagccccatgagcgtacgtgtgggtgtagtgcctgtag
+7710168/1
CCCFFFDFDFHHHIIEHIIIIIGGGGGGIIDGFHGIIIGIIGHGEHHEEE
@7710205/1
ggcataacgggccgcgactccgccctcttcctcgggttggaatgattctg
+7710205/1
@@@DDDDDFFFF8A10@FEFD6DFEFEF;DDCEBF6BBD@C@B>>BDD9A
@6680397/1
ggtgcgtgcaggatcctcgtcattgcctggcatacaaggcaaagcaccga
+6680397/1
@C@FFFFDHHHHHJJJJIJHGGHIGGIIIJIJGJJGGIJHIIIIGJIIJG
@5657038/1
ctccaaagcattctgggctgcagatgactgtgcatccttgctagtaagtc
+5657038/1
CCCFFFFFHHHHHJJJJJJJJJJJJJJJJJHJJGIJJJJJJJJJJIIJIJ
@2064036/1
gggatgcttaaatttacatttagtgtttgtttcatgtcaatcggttcata
+2064036/1
@<@DDDDDDBBACCFBFH?FHDE<CAFFI<A@H?CG?E?@E@;?GFHIAD
@527595/1
atacataataaaattagaggaagtaggtgctgggcctcttgtatgcgaag
+527595/1
CCCFFFFFHHHHHJJJJJJJJJJJJJJHJJJJJJGIJJJJJJJJJJJJJJ
@2064225/1
ggtgcacgcgcttgggcagagggaatctgattgtgctgttgtggaactgc
+2064225/1
@CBFFFFFHHHHFIJJJJIIJIJJJIJJJJJJJEHGJJDHIHIIIIIJJJ
@1555180/1
gctgggcctcttgtatgggaaggtgttgaggcgcttgtggtggtgcacgc
+1555180/1
CCCFFFFFHHHHHJJJJAHHIIJHGHHJJJJJJJJJJHJJHIJHHJJJJI
@6168308/1
gcgcttgtggtggtgcacgcgcttgggcagagggaatctgattgtgctgt
+6168308/1
CC@FFFFDHHHHACBGGIIGIEIJJJJIIGDHGGADHIJIGIJJIJIGIJ
@7711176/1
cacgggctctgtgcctggctcccatgtcacggtagcactgagtgacggca
+7711176/1
CCCFFFFFHHHHHJJJJJJJJJJJJJJJJJJJIJJJJJJJJJIIJJJJII
@4118661/1
atttcctcttcatggtgccacagtgagtgatttcaattttgagacctttg
+4118661/1
?@@DDDDDDHHDHGAHHIIIEBFCFHI<CFEHIG>GHCHHI=?DB@GHIG
@1045180/1
ggaactgcttcacctgtggccggcggcacgcagacgccttgatgacctcc
+1045180/1
@@@FFDDDHGFFFIGGGGGIHIGGIIIHGGGBEEBFDCEDDCCDDCDDDD
@2064912/1
tcactaaacataaaaataatacattacgttaaatgccacgacgctcgga
+2064912/1
??<D>?DD:D8<DEII;CE:C?A>F>?A8A<CE91?E<D60?:D@D:A/
@4118883/1
gggagggtcattcaatgtctccttccgtcttgggtgaggcataacggggt
+4118883/1
CCCFFFFBDHHHHIJIJJJJJJJJJJJEHIIIJJHIJJJJJJJJJJJJJ@
@4634870/1
catccttgctagtaagtcctgagccatagcaaacagccactggcaatgtg
+4634870/1
CCCFFFFFHHHHHJJJJJJJJJJJJJJJJJIIJJJJJJJJJJJJJJJJHJ
@2981/1
caaaaataatgcatgaagattgcgcagatggagcttcttcatacaaaaca
+2981/1
CCCFFFFFDHHGHIGGJIGIGGGHIGIJIJHIIJJJJIJJJIJJIJIGII
@3595298/1
ctcgattatcgaatttttcgccatgagtaagcgatcgggctctcaggcag
+3595298/1
CCCFFFFFHHHHHIJJJJJJIJJIJJJGGIIIJJIHIIJJJJIIJIJJJI
@3014/1
agaaacatcaatattaagcatcattttccattggctgggtcttacagatt
+3014/1
@@@FFFFFFHHHHJJJJJJIIJJIJJJJFHGJJFJJJJJIIGHBHGIHIJ
@5657912/1
gcaagggatcctaacttcgcaaccactaattccagtgataaattcactct
+5657912/1
CCCFFDFFGHGHDHGHGIHGGGHHEGHIJIIHIGHJGHIGFIJGHIGGHG
@2578221/1
tctgtgcctggctcccatgtcacggtagcactgagtgacggcacctccga
+2578221/1
@@@FBDBDFCFHHIIBH@HBHGHAHEGGGGF>?CGDGHHD@DGEHH>=FA
@2578288/1
agccaatatgtgttaaaataaaaatccatttcattgttctcattcgcgta
+2578288/1
CCCFFFFFHHHHHJJJJJJJJHIGHJHJIJJJJJJJIJJJJJJJJJJJJJ
@7200078/1
ctgagccatagcaaacagccactggcaatgtggatagctggacaaggcac
+7200078/1
CCCFFFFFHHHHHJJJJJJJJJJJJJJIIJIIJIJJJJJJJHIJJJJJJJ
@3596272/1
gttttttaaactcatattttcatggtaccaagttatgaatttttcaaatc
+3596272/1
@BCFFFFFHDFHHIJIIIFGIJGIJBFHIGGHCFEIJJJJJJJJJJJJIH
@4636201/1
cacgacgctcggacatttcaattttatttagttggtcttggttgaacgga
+4636201/1
CC@FFFFFGFDHHGGIJJJJIJJJJJJJJJI@GGHFHIJJIHIIIJJJII
@6682291/1
gaggaagtaggtgctgggcctcttgtatgcgaaggtgttgaggcgcttgt
+6682291/1
B@BFFFFDHHHFHHJJJJJGIIHIJIJJIJJHIJJBFDGIIJJJJJJIIG
@2579180/1
cgacgacgacactgtacagttagaaatgttacaacctctatactttgcat
+2579180/1
CCCFFFFFFFGHHJJIHIJGHIIIJJJJFGHIIIJIJJJGIJJIJJIJGG
@4406/1
tgctgggcctcttgtatgcgaaggtgttgaggcgcttgtggtggtgcacg
+4406/1
@@@FFFFFHHGHHJFHIIJJFHIJ?FHHJIJIHIIIJJJIGHIEGIIEGE
@4419/1
cggacttaatacaaggaaactgtttagactggttacattgctcacgtaca
+4419/1
CCCFFFFFHHHHHJJJJJJJJJJJJIJJJJJJIJJJJJJJJJJJJJHIJJ
@4636727/1
acgcgcttgggcagagggaatctgattgtgctgttgtggaactgcttcac
+4636727/1
CCCFFFFFHHHHHJHJJJIJJJJJJJJJJJJJJJJJJJJJJJJJJJJJJJ
@3088712/1
gggattgcccatcaatttatcttcaaatgacgacaccacagttccagtct
+3088712/1
CCCFFFFFHHHHHJJJJJJJJJJJJJJJJJJJJJJJIJJJJIJJJJJIJJ
@7712073/1
agcactgagtgacggcacctccgacactgaggtcacggtactcgcggtac
+7712073/1
CCCFFDDFD?DHHIEBFHGIGGGJIEIIICHGBFFGGIFGIGIIIIGFBB
@7712115/1
tgtcggtggcgcacagggcacgcttgcgcatgacatctatacatgccatt
+7712115/1
?;@D?:DB?FHHHI@<?CGHI@@FDFHEA6D;G>88C@GD;@CH@=@==E
@7712188/1
actgtgcatccttgctagtaagtcctgagccatagcaaacagccactggc
+7712188/1
?<@DDD??C>:CFB<CGFIIECHBCH@<E>;?CFBBEBAF@D??8DGDFE
@1045519/1
ctgggcctcttgtatgcgaaggtgttgaggcgcttgtggtggtgcacgcg
+1045519/1
CCCFFDDFHHHHHJJJJJHGGICGGHIIJJIJJJJJHGIJIIIIIIJJHH
@3089408/1
ctgattgtgctgttgtggaactgcttcacctgtggccggcggcacgc
+3089408/1
???D?BDB:C2ACCB2<BF>:A<<EFE@<@DECE<AD>DDDDA<?@@
@2065670/1
gttattacataattgtacacagtgaacaaaattgcaatatagttattata
+2065670/1
@?@?DDDD?BDDDHIIIIIIIIDC4CCDB;@FGGBBBFHGIIGHIGIIBF
@2065783/1
ccgacactgaggtcacggtactcgcggtacatgttgtgtacacctgagcg
+2065783/1
CCCFFFFFHHHHHHJJJJGHJJJJJJIDGHIJJIJJJIHIIGIHIJJIJJ
@2065786/1
ggcagagggaatctgattgtgctgttgtggaactgcttcacctgtggccg
+2065786/1
CC@FDBDDFAHHDHHEGGIGHHIGDHGEGHHGHIJGDDGEHGFDDBDHGE
@1046231/1
cagcatacataataaaattagaggaagtaggtgctgggcctcttgtatgc
+1046231/1
CCCFFFFFHHHHHJJJJJJJJJJJJJJJJJJHIJJJJJJJJJJJJJJJJJ
@6170965/1
gtgttgaggcgcttgtggtggtgcacgcgcttgggcagagggaatctgat
+6170965/1
@=?DDDD?D7C@DDDCAECGF?DFAGG>?F@AGGDAAHHEHE=EE@CE?;
@1557298/1
ttgttatgtcgatgtcgaacccaaaaatgtaattaacttttttttgtctg
+1557298/1
CCCFFFFFHHHHHJJJJJJJJJJJJJJJJGGJJJJJJIJJJJJJJJJIJI
@3091090/1
atgcgaaggtgttgaggcgcttgtggtggtgcacgcgcttgggcagaggg
+3091090/1
CCCFFFFFHDHHHJJJIIJJJJIIJJJIIHIIIIGIJJHHHHFFFFDDDD
@4120093/1
actaattctatgcaaagtatagcttgtatttgttatgtaaccactccata
+4120093/1
CCCFFFFFHHHHHJJIJCHIJEHGJJFHJIJIIIJJJIGGHIIIJIJIJJ
@1047216/1
gtaggtgctgggcctcttgtatgcgaaggtgttgaggcgcttgtggtggt
+1047216/1
CCCFFDFFHHHHHJJJJJJJJJJJJHIIJDGGHIHIJGIJJJJJJIHIIE
@6171882/1
tgtggaactgcttcacctgtggccggcggcacgcagacgccttgatgacc
+6171882/1
?@?A;BD?DFFBFGIGGGHFGDFFAH8@GHGBG=EEEF><BB?A@CCDAC
@6171942/1
ggtgctgggcctcttgtatgcgaaggtgttgaggcgcttgtggtggtgca
+6171942/1
@@=DDDDFDFHGHGIJIIIJIJGGGH?ECGHDHIGIJJJJJFIIIJAEHI
@1047391/1
gtggattttaatgttattattacagcatacataataaaattagaggaagt
+1047391/1
CCCFFFFFHHHHHIJJJJJJJJJGJJJJJJJJJJJIJJJJJJJIJJJJJF
@7714338/1
aggtgctgggcctcttgtatgcgaaggtgttgaggcgcttgtggtggtgc
+7714338/1
@@CDDFFFHHFFHIJJJJJJJIIDHHJCGGHIHHHGGGBHIHGIHGIGHH
@2067225/1
ctcagatgcaatttcttgcaagaattgcacaaagttgaagtccttgttgt
+2067225/1
?@@BBDB::2:CCFFEGEFEHII;CFHHHEIEECFF>?CFDGFFIFBDF:
@2067350/1
gtgacggcacctccgacactgaggtcacggtactc
+2067350/1
81:ADB1@CFDFBEEEEFE@<:DBFF<9D?G2??F
@1558138/1
gttgcggtctttgtataccttcaggtgatcgaacatcatgtcttcaaact
+1558138/1
@CCFFFFFDHHHHGHIIDFHIGDHHEFHGGIIIIGIJJJIHGIHGIIGIG
@5659846/1
ttcttggcatctatagatgtcggtggcgcacagggcacgcttgcgcatga
+5659846/1
@@@DFFFFFHHGGGIIGGIGHGICFHGIJJIHEHIIJJIJJJIJJJJJGE
@4120885/1
gacgcaagaagtaccagaaacgggacttagccacaatctggtctggagag
+4120885/1
CCCFFFFFGHHFHGIIIJJJJJJJIJJJIJJJJJIJJJJJJIJJJJJJHJ
@7201651/1
gagagaagatcctcatcttgtatagaggaggcttgggctcgctctccgaa
+7201651/1
CCCFFFFFHHHHHJJJJJJJHJJJJJJJJJJJJJEHIIJIJJJJJJJJIJ
@6683477/1
cactgagtgacggcacctccgacactgaggtcacggtactcgcggtacat
+6683477/1
?@<DADD2ADFF1@@?<;FCG??DFGG@BF09BB:A?2;BF@F4=:59;;
@5660100/1
ctagtaagtcctgagccatagcaaacagccactggcaatgtggatagctg
+5660100/1
??@FFDDDHFHFFDBDHHGGBEHGGII;;FFBGF>GHGIB9BGDEGG<BF
@4121125/1
ctcacgatcgattactactgctttcccaaagacaggacaagcg
+4121125/1
@@@DDDDDFHHHHIHIGII@@AAFHHHIIGGDEHCC;GH=FCH
@1048266/1
agaggaagtaggtgctgggcctcttgtatgcgaaggtgttgaggcgcttg
+1048266/1
CCCFFFFFHHHHDGIIJJJJIJJJJJIJJJJJIGJJHHIIJJJJGIJJJJ
@529103/1
gatggagtgagcacgggctctgtgcctggctcccatgtcacggtagcact
+529103/1
CCCFFFFDHHHHHJJIJIIJJJIJJJJIIIIJJJJJJJJJJJJFHIJJJJ
@4637651/1
cactaattctatgcaaagtatagcttgtatttgttatgtaaccactccat
+4637651/1
CCCFFFFFHHGGHIJGIJIIJJJJJJJHHJJJJIJJJJJIIJJJJJJJJJ
@7202385/1
gttaggaggtgttacctgcaacttggccaggttagggccaacagattgtt
+7202385/1
C@@FFFFFGCFHFIJJJGIIIGIE@EGHGHGBGHIJJIJIIJJJEHHIII
@2580424/1
actgattccacattaataatagggatgatgactaatgactatatttgtcc
+2580424/1
CCCFFFFFHHHHHIIJJJJJJJJJJJJJJJIIJJIJJJJJJJJJJJHIJJ
@7202439/1
gcgatgttttacaagggcaggttgaactcacaccattcaatttaaaagaa
+7202439/1
CCCFFFFFHHHHHJJJJJJJJJJJJHIJJJJIJJJJJJJJJJJJJJJIJJ
@5660849/1
ctgcaaagttaaccatcttgtattcaaaagaaaacctagaatcactggtt
+5660849/1
@CCFFFFFHHFHGJJJIJJJIIIJJIIIIJIIGIIIJJJIJIJJJJJIGH
@6684566/1
ttcacattgacaaacttaggtttgcttacagccattcccaactgtcctcc
+6684566/1
CCCFFFFFHHHHHJJJJJJJIJJJJJJJJJJJJJJJJJJJJJJJJJJIJJ
@2068387/1
agggaatctgattgtgctgttgtggaactgcttcacctgtggccggcggc
+2068387/1
@@@FFFFFAFHDFEHIHDHHHJJIIJJJIJJBGIGGIJGFGGHGGIJIHB
@4638422/1
attattacagcatacataataaaattagaggaagtaggtgctgggcctct
+4638422/1
CC@FFFFF<DDBDHIGJIJIHGHHIGGGIJIGGGIGGGFGGHHCEHIGJD
@4638667/1
gtggattttaatgttattattacagcatacataataaaattagaggaagt
+4638667/1
BBBFFFFFHHGHHJJIIJIJJJJJJJIJIJJJIIJJJIJIJJJIJIGEHE
@7203469/1
ctgcaatcctgcctcacatgattcatccacaaattccaacccttgcgttt
+7203469/1
CCCFFFFFHHHHHJIIIJJJJIIGHIJJJJJJIJJJIJJIHIGGIJIFHI
@7203493/1
gtgctgttgtggaactgcttcacctgtggccggcggcacgcagacgcctt
+7203493/1
@@@ADDDAFHH=D>FA<?EHEABEHG<<A;E@:D?F>B<9B>AA?B@8?@
@4638778/1
gcgaaggtgttgaggcgcttgtggtggtgcacgcgcttgggcagagggaa
+4638778/1
CCCFFFFBFFHHHJJIJJJJJHIJIJJEGIJJJJJJJJIJHHHFFFFDDC
@7203617/1
gcaccatgcaccgccatgccatgtaccacgcctgggatgccacccggcac
+7203617/1
CCCFFFFFHHHHHJJJJJJJJJIIIJJJJIIJJJJJJJIIJJJJJJJIIJ
@5147189/1
gcgagactcataacgcagccagatgccaaagttcttgatcttcactgggc
+5147189/1
CCCFFFFFHHHHHJJJJJJJJJJJJJJJJJJHIJJJJIIJJJJJJJJJJJ
@4639091/1
gcgatgttttacaagggcaggttgaactcacaccattcaatttaaaagaa
+4639091/1
@CCAFFFFHHDFFGIHDB=GDCA;GE?FFDHIEIGIGCECHGHBFHIGI>
@4639267/1
tcataacgcagccagatgccaaagttcttgatcttcactgggctcttctc
+4639267/1
CCCFFFFFHFFHHJJJIIJJIIJJIJEIIEGHJJJIJJJGFCHIIIJJJD
@531096/1
gtggtgcacgcgcttgggcagagggaatctgattgtgctgttgtggaact
+531096/1
@@@DBDBDDHAHHJJJJFIGGHIIJ?;FGHIJEHIGIHIGIJJGHIIDHI
@4639300/1
tggagtgagcacgggctctgtgcctggctcccatgtcacggtagcactga
+4639300/1
CCCFFFFFHHHHHJJJJJJJJJJJJIIJJJJJJJJJJJJJJHIJJJJJJH
@531197/1
gggcctcttgtatgcgaaggtgttgaggcgcttgtggtggtgcacgcgct
+531197/1
CCCFFFFFHHFHHJIIGIIIACFGHGIJAHIIJJHHEGGIJIIJJIIGFF
@5662787/1
gtcctgagccatagcaaacagccactggcaatgtggatagctggaca
+5662787/1
@@??=;4AB;DFHCBADAHGH9FHHGHG;1?;CCD93:DHHG>FBDA
@4639577/1
cagcatacataataaaattagaggaagtaggtgctgggcctcttgtatgc
+4639577/1
@@@DBDDDHHFFHEIGIGHEEI<;C;GFEBFHEG3?EHEIIICBD:DHGG
@6071/1
gcaggcgcgggaacaagcacgcgttgcagaacgcttggcagtagtctagg
+6071/1
CCCFFFDFHHHGHIJJJJIGGGGFGGHIGGJJHHGDFFFCC6@A;>CCDD
@4639962/1
cgtgtcctttatacatttcggcatggcgatcatgtcgatggcttggttta
+4639962/1
BC@FFFFFHHHHHJJJJJJIJJJJJJJJJJJJJJJJJIJJJIJJJJIJJG
@6172799/1
cacaaattccaacccttgcgtttcaaaacaattcattttaggttcaagtt
+6172799/1
CCCFFFFFHHHHHJJJJJJJHJJJJJJJJJJJJJJJJJJJJJHJJJGJIJ
@3598148/1
ggacttcacacataaactctatgactggctgcgctttataaaaggcagtt
+3598148/1
@@@DDFFFHHHHHJJJJJJJJJIGIJIJJJJJJJJJJFIIIIIJJJJIDH
@6172919/1
gtttgtctgtttgtctgtttgtctgtttgtctgttcgtct
+6172919/1
@;=DDDB?>FFBB:CBG@CBEAC4F<BH;<<A9CG4CC8?
@1048428/1
caaggggatctgagaatggtttagattcacaattttgtccgctggacaat
+1048428/1
CCCFFFFFHHHHHJIJIJJHHIJJJJJJJJJJJJJJJHJJJJJJJHIJJJ
@1558717/1
gtcacggtagcactgagtgacggcacctccgacactgaggtcacggtact
+1558717/1
@;@DDADADD>FFIGII<A<EFGIGHHFFHIEDAGBEF=B8CGGGGIIFH
@2582404/1
ccgagcgcttcggtactgttgtggaaatagtgtactataagtcgtatgat
+2582404/1
@CCFFFFFHHHHGGHHGHGHJGHIGHHIJJDGIJJJIIJJJGGIBFDGHI
@1048650/1
cgctacttcacaaatattacatacattccgacgtaccataactcgtgttt
+1048650/1
CCCFFFFFHGHGGJJJJJJJJJJJJJJIHIJJJJJJJJJJJJJJJIJHJJ
@3092847/1
cgaattttgcgatctgcgtggtagcgtactaccagcgttgatagattcta
+3092847/1
CCCFFFFFHHHHHJJJJJJJJHIJJJJJJJJJIJJIJJJJJJJJJJJJJJ
@3598497/1
ggcgggagattttaaaaactgcttaagacctttagcgccattttggccgc
+3598497/1
CCCFFFFD:FFHDEEIEHIIIIIIIIIIIIGGIIBHIGEHIIIIIHFFHF
@531325/1
ggtgcacgcgcttgggcagagggaatctgattgtgctgttgtggaactgc
+531325/1
=@?DDFFFHHHHHJJJIGIFIEGIIIJJIJJJJIIJJJEHIHHIIIIIII
@3093379/1
ctgagtgacggcacctccgacactgaggtcacggtactcgcggtacatgt
+3093379/1
CCCFFFFFHHHGHJJJJJJJJJJJJIJJHIJJJJHIJJJJJJHHHFFFFD
@2069155/1
ggctcccatgtcacggtagcactgagtgacggcacctccgacactgaggt
+2069155/1
B@CFFFFFHHFHHJJICGHIIJHJGIHHIJJGGIEIIJJJIJIIJIIJJH
@6174064/1
gtacacctgagcgagactcataacgcagccagatgccaaagttcttgatc
+6174064/1
BBCFFFFFHHHHHJJJJJJJJIJJIJJIJJJJIJJJJJJIJIJJJJJIJJ
@6686833/1
gctgggcctcttgtatgcgaaggtgttgaggcgcttgtggtggtgcacgc
+6686833/1
@CCFFFFDHHHHHJIJGHICEGH:CFHIIIJEHIJJJJJCFEEHHIIIJG
@1049618/1
tggatggagtgagcacgggctctgtgcctggctcccatgtcacggtagca
+1049618/1
CCCFFFFFHHHHHJJJJJJJJJJJJIIJJJJIJJIJJJJJJJJJJGIJJJ
@3599804/1
ggcgcttgtggtggtgcacgcgcttgggcagagggaatctgattgtgctg
+3599804/1
CC@FFFFFHHHHHIGIIJJJJJJJJJJJJIJIJJJIJJJJJJJJJJJJJH
@6687359/1
gccagatgccaaagttcttgatcttcactgggctcttctctgggatttcc
+6687359/1
C@@DFFDFGHGHHIFIIIIJJJJJJEJJJIHHIJJJJIJJJIGIIIIJJJ
@2069948/1
tgaagaagaggagcaaatggaaaaaaaaattggtgaaaagaatcacaagt
+2069948/1
CCCFFFFFGHHHHJIJJJJJIJIJFIJJGGHIJDEGGHGHIJJIIJJJJ?
@2070076/1
cgataccatacaccaaaatattttttacgatttttgtctgtctgtctgtc
+2070076/1
?;:=A?ADBBDBDBFFI;@EHBFFCFGEB8FCFBFE?DDG9BGFDF>FF@
@6687910/1
gcacttttctacgattttattatatgtat
+6687910/1
?@?=?D?D?C>CFB?3:?4<FHE<?:<AC
@6175320/1
gcgatgttttacaagggcaggttgaactcacaccattcaatttaaaagaa
+6175320/1
CCCFFFDDHFFH<CFGHIGIEHDHIIIIHIICHHGIIIIIIIIIIIIIII
@2070515/1
ggagtttgtatacttaattcgatgttatacatatagcatttcggatctat
+2070515/1
@@@DDDDB2CDDDGH@GEHIIEHIEHDHEECF@DHIEGGHIGEACDHGDF
@4121271/1
gccagatgccaaagttcttgatcttcactgggctcttctctgggatttcc
+4121271/1
@@<DDFFFGFCBD@FGIHGGHIGE>FDHEIFDDGHCGIGIGIGIIIIIGH
@3095452/1
gacggcacctccgacactgaggtcacggtactcgcggtacatgttgtgta
+3095452/1
@@@ADDDDHHHHHIGHJJJFIICGGHIIFGIGIGIGI@EHIEHHHGFBEF
@8333/1
gcgtttcaaaacaattcattttaggttcaagttaaccgcaatgttggagc
+8333/1
CCCFFFFFHHHHHJJJJJJJJJJJJIJJJJJJIIJJJJJIJJJJIIIGII
@2071034/1
aataaaattagaggaagtaggtgctgggcctcttgtatgcgaaggtgttg
+2071034/1
;@@DDDDDFFAA<CG;CCF<BCFC<CFGEGF@FHIIIIGIBEFADBD9?C
@5148291/1
ccacaggggtgtacatcatggaaggaagatgcctcatcacaacatctaaa
+5148291/1
@<?D;BDDHHHHFHBBFIGIHH@GB?FDBGF<D<??BB>BFGHEGEEHGG
@6176154/1
ccgcaatgttggagcttggtacaaagcaaaggtcgggcagttcgtcaaca
+6176154/1
@@@DDDDDHHDAAEGHIIIAEFGBHGIHIIIGFGEBHIIIIGGIBGHBHE
@4121981/1
caatcctttactcgaatagtcttttctaacttgaacagtgcgatgtttta
+4121981/1
CCCFFFFFDHHGHJJJJJJJJJIJJJJJJJJJJJJJIJGIJJJJJHHIJJ
@4122195/1
gtcggtggcgcacagggcacgcttgcgcatgacatctatacatgccattg
+4122195/1
CCCFFDFFGHHGHJIJJJJIIJJIJGIIHIJIHIIIJJJJCGGHGIIIII
@3096417/1
ctcatcttgtatagaggaggcttgggctcgctctccgaagggagcttgcg
+3096417/1
C@CFFFDFFHHHGJIIGIJIFGGCCFEHIJIIGIIGB?FDHGFHGEGIJB
@8575/1
tgttgtggaactgcttcacctgtggccggcggcacgcagacgccttgatg
+8575/1
CCCFFFFFHGHHHJJJJJJJIIIJJJJJJJJJJJHHHFFDEDDDDDDDDD
@5663045/1
gcagagggaatctgattgtgctgttgtgg
+5663045/1
?@@DBDDFFDHFFGGBHDCCHHIEHICB7
@8593/1
gtttattttgtttttctctgtgatctgtttcttggcatctatagatgtcg
+8593/1
C@CFFFFFHGHHHJJJJJJJJJJIJJJJJJJJJGIIIJIJIJJGJIFIII
@5663096/1
atctggtctggagagaagatcctcatcttgtatagaggaggcttgggctc
+5663096/1
@@@FFFDBHDDFBBE=CEGFEEHIEHGCGIAEHIAEHBCF<=D??GBFDB
@8662/1
cttgggtaccgtagcctgtaatttttgtctttcgcgaaatattccgcgac
+8662/1
@CCFFFDDHHHHHIJIJJHHHIJJJJJIJIJJIJJJJJIJJIIIIGIIJH
@7715860/1
gtgcctggctcccatgtcacggtagcactgagtgacggcacctccgacac
+7715860/1
@?@FFFFFDBFHHIIJJHGHJIFGHHEIJIIIGIIJFGIGIJIJJJJJII
@8687/1
ggtcacagtcgatagattacggtctatgtctatcggctccgatttgtcgt
+8687/1
@CBFFFFFHHHHHJJIJJJJJJIJJJJJJJJJJIJJJJJJJGGJJJIJJJ
@7715899/1
gtagcactgagtgacggcacctccgacactgaggtcacggtactcgcggt
+7715899/1
@?<?DDDDFFA2<CGEEEFBFHCCGBDGHHGE>F?BGD;F72@C9@EHB=
@3600638/1
gcaagaagtaccagaaacgggacttagccacaatctggtctggagagaag
+3600638/1
<@@DDDDDHDBBH@FEGGG:?C<@BEH>FBFHBD9B4?DG4DGAB?6BF3
@7716029/1
cagaaaataggcggagtcctatctcaaaacatgaagacctcacagggtca
+7716029/1
@<<BD?BDFDFBF@8C?C?FGF?GFCF@FBDF>DDE<FB>DFF<F;;FFC
@5149028/1
ctctttctttggagtttgtatacttaattcgatgttatacatatagcatt
+5149028/1
@@@BDB>DFDFB?EECGB<CF:AFFIFDHHFIIEFD<ECDFF@FI?4CBG
@7205481/1
cttcaattgacgcaagaagtaccagaaacgggacttagccacaatctggt
+7205481/1
@@@FFAFFHHBHHIGGAGEIIGGGIGIIEHBGIICHGIIEBF>FFHII@=
@5149246/1
cataagtaacttcaaatgattgctcagatgcaatttcttgcaagaattgc
+5149246/1
CCCFFFDDHHFFHJIJIIIJJJJJJIJIIJIJJJJJJIJJIIIJIJJIIJ
@7205701/1
ctgttttcacgttgtcaataaactattggcgattcatacagtcgaattac
+7205701/1
CCCFFFFFHHHHHJJJIJJJGJJJJJJJIJJFJJJGJJJJJIJJIJJJJG
@5149285/1
ataaaattagaggaagtaggtgctgggcctcttgtatgcgaaggtgttga
+5149285/1
CCCFFFFFHHHHHJJJIJJJHIJJJJJJJJJJJJIJJJJJHIJJFHHIJG
@5149291/1
gatctgtttcttggcatctatagatgtcggtggcgcacagggcacgcttg
+5149291/1
CCCFFFEFHHHHHJIJJJJJJIJJIJJJJJFHIJJIJJJJJJJJJJJJJJ
@7716537/1
cccgtttccaatctccaagacaggaggctccagtactttagctttgacag
+7716537/1
CCCFFFFFHHGHHJJIJJJJJJJJJIIJJJJJJCGHJJJJJJJJJIIIIJ
@7716705/1
cgatgttatacatatagcatttcggatctatagaggctgtcactgcagcg
+7716705/1
CCCFFFFFHGFDFIIJGIIJJIJIJIJJJJJJJJJJJJJJIJJJJJJJJJ
@9442/1
gtcttcttgaacttcttcaattgacgcaagaagtaccagaaacgggactt
+9442/1
CCCFFDFFHHFHHJJJJIHIJJJJJJIJIJIIJIJJIJJIGIJIJIJIIG
@2072121/1
gtggtcttcttgaacttcttcaattgacgcaagaagtaccagaaacggga
+2072121/1
BB@FFFFFHHHHHJJJJJJJJJJJJJJJJJJJJJJJHHIJJJJJJJJJJJ
@5149825/1
ccatttcattgttctcattcgcgtacttttcaaggaacatttgagtggtt
+5149825/1
@@CFBDEDFBHHDEHGGFDHHIIGGGIIEIGGHIIIIIGGHE@4DHIIDH
@3601575/1
tgtacattgaaaataaaaataaaaaaaatagcaggggttattggtatgtc
+3601575/1
B@BDFFFFHHGHHJJJJJJJJJJJJJJJJJJJJJJJJDHIIIJJHIJJHJ
@7717202/1
ggtagcactgagtgacggcacctccgacactgaggtcacggtactcgcgg
+7717202/1
@@@DFFFDHDHHA<GH@EGHHD?FAGIGGIDHGHCGGCEHGCG>GA@/AB
@5664716/1
ctggagagaagatcctcatcttgtatagaggaggcttgggctcgctctcc
+5664716/1
@@@FDADBFHFDHDDHBEHIHGGHIIIIG@F;EAGHI0?DGH;D<BFDHI
@5664746/1
cataattttatttaaaaactattgctccctatagacaaacagaactatgt
+5664746/1
@CCFFFFFHGFHGJJIJJJJJJJBDCHIJIIJJJIGHJIIJJJJJJGIIF
@7717317/1
cccatgtcacggtagcactgagtgacggcacctccgacactgaggtcacg
+7717317/1
@@@DDDFDDDFDAEGEDEGHIGAC?E@?EDCHGGIB:?@AFC=CC8@@@E
@3602027/1
gtgtcttcaacggaagagattccatttcccgtttagcagcttcatcc
+3602027/1
@@BDFFFFHHGHHHHIDIGHHIJIIGEIIJJEGGIGGJJJGIIJGIJ
@4641650/1
tagaggaagtaggtgctgggcctcttgtatgcgaaggtgttgaggcgctt
+4641650/1
@@@:BDDDBAFBDHFHDCFG=FHEGIIIIGGGBDHEH0?FHHGGDHGFEG
@7207052/1
caccagtggtcttcttgaacttcttcaattgacgcaagaagtaccagaaa
+7207052/1
C@@DFFDDDDDFHFGIJIJGHGEHHGFHHIGDHGIIIJJIEBDGHGIIGF
@7207333/1
cgtcacggtaagcattcatcagaatgctatgcaacatcttcatcttagcg
+7207333/1
@@@DDFFFHHHHHJIIJJHHIEHGIIIJJGCCDHFHHIIIJGJJJJGGGH
@10497/1
gtcttcttgaacttcttcaattgacgcaagaagtaccagaaacgggactt
+10497/1
CCCFFFFFGHHHHJIIJJJJJJJJJJJJJJJJFHHGIJJJJJEIIIIJJG
@10540/1
ataataaaattagaggaagtaggtgctgggcctcttgtatgcgaaggtgt
+10540/1
@CCFFFFFHHHHHIJJGGIGHIJHHIJJJJJJJJIIJGHIIJJGIIJBFG
@10618/1
ctctttacaagtagactcatctttagcacttggttcatcttttgaagatt
+10618/1
@BCFFFFFHHHHHIIIJJJJIJJJJJJHJJJJIIGGIHHHIIJJGGGGHI
@5665663/1
ctacgatcatcactgtcgtgtcctttatacatttcggcatggcgatcatg
+5665663/1
?@@DDDBDHHHHFIIFHIH:AF?CCHCHHGCHIIIE>:@FHHB@??CBBG
@3602555/1
ggcatcagttacaatgtttgagtacttagttacttgttattgctttatga
+3602555/1
CCCFFFFFHHHHHJJJHIJJJJHIJJJJJIJJJJJJHJJJJJJJJJJJJJ
@2583275/1
tgctgggcctcttgtatgcgaaggtgttgaggcgcttgtggtggtgcacg
+2583275/1
CCCFFFFFHHHHHJHIJJJJJJJJEFEHIJJJIJJJJJJIJIJIGHIJJH
@6690185/1
caccagtggtcttcttgaacttcttcaattgacgcaagaagtaccagaaa
+6690185/1
C@@FFFFFDCFFHEGDFHIIJIGGEHHEIJIJIIJGIIEGID>BG?GFDH
@2583832/1
ccccgctatgtcaagtcaagatatttgacgttccgacgtccgaaacatca
+2583832/1
CCCFFFFFHHHFHGGEHHIJJJJJJJIJJJHHIIJJJJJJJJIDIGHJJI
@2584106/1
cggcacctccgacactgaggtcacggtactcgcggtacatgttgtgtaca
+2584106/1
B@@FFFFFHHHFHGGIIIJJJIJIJJIGIJJJJJJFHJGIJHIJJJHGHC
@533352/1
gaatctgattgtgctgttgtggaactgcttcacctgtggccggcggcacg
+533352/1
@@@FFFFFHHFFFIGIJJEEHIJJIJIIIJIJHHFGEFHGGIIIJJGFD@
@6177761/1
gggcagttcgtcaacaagacattacta
+6177761/1
8:?DDDDDDFF@DGABCFCC9AFA@EH
@6177908/1
gcgatgttttacaagggcaggttgaactcacaccattcaatttaaaagaa
+6177908/1
@CCFFFFDHFFDHIG<BAGFGIIDHIICDHEDFGGEIIIIIGFHIDF@GI
@2584869/1
gagagaagatcctcatcttgtatagaggaggct
+2584869/1
@<@DDBDDDFDFHEHID@CHIGHHFIHI>F<;B
@5150136/1
cgcaagaagtaccagaaacgggacttagccacaatctggtctggagagaa
+5150136/1
CCCFFFFFHHHHHJJJJJJJJJJJJJJJJJJJIGIJJJJHHJJJJJJJJI
@7718582/1
tgtctctggtggaggtttctcctgtgacggcatagccgcagcctccgatt
+7718582/1
CC@FFFFFHHHHHJICFHJJJJJJJJJJJJJIJJJJIJJJJJJJJJIJJJ
@3099048/1
ctcccatgtcacggtagcactgagtgacggcacctccgacactgaggtca
+3099048/1
CCBFFFFFHHHHHJFHJIJJJJIJFHIJJIIJIIJJJJJJJJJJIJJGGI
@5150475/1
ggcgcttgtggtggtgcacgcgcttgggcagagggaatctgattgtgctg
+5150475/1
CCCFFFFFHGHHHIHHJJJJJJJJJJJJJJJJJJJIJJJJJJJJJGIJJH
@6179164/1
agtgcatcaagttctcctgcttcatacaacaacttgcaagcatttagagc
+6179164/1
BCBFFFFFHHHHHJJJJJIJJJJJJJJJJJJGIJJJJIJJJJJIJJJJJJ
@1561514/1
atctgatcaaacgctattaattcattagcgaaaaacttatttttcacttt
+1561514/1
CCCFFDFFFDDDDHIIIJGGIIJIJJJIIIGIJJIIIJBHGGGGIIGIJJ
@2585601/1
gtgctgggcctcttgtatgcgaaggtgttgaggcgcttgtggtggtgcac
+2585601/1
CCCFFFFFHHHHHJJIJJJJJHHIJHHHHJJJJJJJJJJJJJJJIIIJJJ
@5666183/1
atcggctccgatttgtcgtcccaaggaaactccttgttaagtctcttctg
+5666183/1
<@@?D>=AFA@BFG@<EE<<<CFHH@3DFGH@GBD?F?DGIHGBFEC8=C
@5666217/1
gctcgcttggcttgagatttgttgcgaccgatgccataaacagtgtgctg
+5666217/1
CCCFFFDFHHHHHJJJJIJJJIJJIJJJJJJIIJJJJJJJJJJEGHGFHH
@2585897/1
cactgagtgacggcacctccgacactgaggtcacggtactcgcggtacat
+2585897/1
CCCFFFFEHHHHHJJJJJJJJJJJJJJJJJJJJJJJHIJJJIJJHHFFFF
@3603225/1
gggaatctgattgtgctgttgtggaactgcttcacctgtggccggcggca
+3603225/1
CCCFFFFFHHHHHIJJJJJJJJJJJJJJJJJJJJJJJJJJJJJJJIJHFC
@7208416/1
ggaactgcttcacctgtggccggcggcacgcagacgccttgatgacctcc
+7208416/1
CCCFFFFFHHHHHJJJJJJJJJJJJJJJJJJIHHFFFDEDDDDDEDDDDD
@5666516/1
ctgcatagatagaaatcgaactcggtcggatgcgtgatgccgaggtcgac
+5666516/1
CCCDFFFFHHGGGIIIIIJGIJJJIJIIIHIIIIGHCGHHIGIGIHCHHF
@2586143/1
gacggcacctccgacactgaggtcacggtactcgcggtacatgttgtgta
+2586143/1
CCCFDFFDHFHHFIJGGJIIGHGFHGDHHHIIIJJIIHGIEEHCHHFFFF
@3603319/1
aaggtgttgaggcgcttgtggtggtgcacgcgcttgggcagagggaatct
+3603319/1
B@CFBDBDHFHHDIJJJIHGIIJJJJJJJJJJJJJIIJJIJHHHFFFFEE
@5151496/1
atgctatgcaacatcttcatcttagcgttcacattgacaaacttaggttt
+5151496/1
CCCFFFFDAHBHDHIIIDGIIIEIJ>GHIHIIJJJJCCHGIGJIGGEFFH
@11656/1
gtgctgggcctcttgtatgcgaaggtgttgaggcgcttgtggtggtgcac
+11656/1
@@@ADDDDF<FDFGGCA?IEHFF@@11:?DGICGIAGGG=FC3C@EGG@G
@7208949/1
atgattcatccacaaattccaacccttgcgtttcaaaacaattcatttta
+7208949/1
?B@FFFFFHHHHHJJJJJJJJJJJJJJJJJIJJJIJJJJJJJJJJJJJJJ
@3603693/1
gtacacctgagcgagactcataacgcagccagatgccaaagttcttgatc
+3603693/1
BBCFFFFFHHHHHJJJJJJJJJJJJJJJJJJJJJJJJJJJJHIJJJJJJJ
@5151803/1
cccgtttccaatctccaagacaggaggctccag
+5151803/1
1=@D;DDDBFBFFGE342AB;@AD?GFEIE@91
@12160/1
catacataataaaattagaggaagtaggtgctgggcctcttgtatgcgaa
+12160/1
@C@DFDDFBFHBFHHGIGHGGHIIGHHIEBF>C<;BGHICHEFGGIIIGG
@5667421/1
gacgcaagaagtaccagaaacgggacttagccacaatctggtctggagag
+5667421/1
CCCFFFFFGHHHHJJJJJJIJJJJJJJJJJJJJJJJJJJJJIJJJJJJIJ
@7720806/1
cgttcacattgacaaacttaggtttgcttacagccattcccaactgtcct
+7720806/1
@@@FFFFFHHBHDHIIIJJJJIFEHIJJJIIJJJJJJJJHJJIJJIJJJJ
@5152102/1
ctaaatctatggggcgggatggtcgtttgaaaaattgacggccagcctta
+5152102/1
CCCFFFFFHGHGHIJJJGGEGI@GHHEFFFFECDAC@CC@BBBDDDDDD@
@4125811/1
tctgtctgtctgtctgtccgtttgttctggtgaatctctgaaatggctgg
+4125811/1
CCCFFFFFHHHHHJJJJJJJIJIJJJJJJJIJJGIJJJIJJJJJJJJJJJ
@7721786/1
ctgcttcacctgtggccggcggcacgcagacgccttgatgacctccactt
+7721786/1
1??1BA:=DDD>AEE;E@:8@:AA<DDAAADD?666>@>;;;;>;;?35>
@6180325/1
ctagttacataatatctactaaactataaccaaagtgacatttgctttaa
+6180325/1
CCCFFFFFHHHHHJJJJJJJJJJJJJJJJJJJJJJHIJJJJJJJJJJJJJ
@3100843/1
gagggaatctgattgtgctgttgtggaactgcttcacctgtggccggcgg
+3100843/1
CCCFFADEFHFFDGE?CEHEEGHFFEGBEEGGIJEEDHGAFHGHJIIJIH
@4126036/1
gcgacagccaatatgtgttaaaataaaaatccatttcattgttctcattc
+4126036/1
CCCFFFFFHHHHHJJHIJJJIJJJJJIJHJHIJJJJJJJJJJJJJJJJJJ
@6691572/1
acgcgcttgggcagagggaatctgattgtgctgttgtggaactgcttcac
+6691572/1
@CCFFFFFHHHGHJIJJJHJJJJJJJJJIJJJJIJIIJJIJJJJJJJJJJ
@6691801/1
gccctaagtgagtatacatctattaaattcaaacgcagagctcattatgt
+6691801/1
CCCFFFFFFHHHFIIJJJJJJJJJJJJJJJIJJJJJJJJJJJJJJJJJJI
@6180980/1
ggtggtggtgcacgcgcttgggcagagggaatctgattgtgctgttgtgg
+6180980/1
@@?DFDFFHHHHGJJJIJIJIJJEIIJIIGGHIJIJJJJGIHIIIGHGHI
@535880/1
gcttgtggtggtgcacgcgcttgggcagagggaatctgattgtgctgttg
+535880/1
CCCFFDEFHFGHHIIJJJJJJJJJIJJJIJJJJJJJIJJJIEHHGGHEHI
@535943/1
agtgtttcaaggcaacatataagttcttttagatatcatacacttct
+535943/1
?@?DADDDBHFHDIIHIJBIGEHFEFGIEFGIIGGIGGCHIJGGJJF
@6181378/1
gtcacggtagcactgagtgacggcacctccgacactgaggtcacggtact
+6181378/1
@@@DDDD?;DBH>EEGG<C9FFHDGGIGGED?DEBFF>CG8FCEB>G9<E
@13914/1
gggtgaggcataacggggtgggttttacagactagaacccaccccgctat
+13914/1
@@CDDFFFHHHHHJJJJI<CGH?FHIIIJGIJIIJJJIIJIIJJJHFFDD
@536146/1
ctgtggccggcggcacgcagacgccttgatgacctccactttgatgatct
+536146/1
CCCFFFFFHHHHHJJJJJJJJJJIHHHHFFFFFFEEDEEDDDDDDDEFDE
@536575/1
ctggtatactatgctgtgtgatcaagttgtacgggatgaaacaaccggcg
+536575/1
@@CFFFFFHHFGHJIGCGHHIHEGIGIJJGHIIJJGIGEIIIIIGJGBFG
@1561908/1
gttgtggaactgcttcacctgtggccggcggcacgcagacgccttgatga
+1561908/1
CCCFFFFFHGHHHIIGGIIIHIGIIJJJIJJJIJHHFFDEDDDDDDDDDD
@3604391/1
cagccagatgccaaagttcttgatcttcactgggctcttctctgggattt
+3604391/1
@@@FDFFFHHGHFGAGIICFEHHIHIIIIIIIIIGIIIIIIIGIIAHHIH
@3604408/1
gctcttgcagccatccaacgggattgcccatcaatttatcttcaaatgac
+3604408/1
CCCFFFFFHHGHHJIIGIIEIJIIIGEIJGIGIGGIJJJIJJJJIJJIIG
@2075449/1
cctgtccccatctgaggaatagtattgttaaatcaaaccaaatatgctat
+2075449/1
@@CFFFFFGDHHHJJJJJJJIIHGGIJIJJJJJJGIIJJJJJJJJIJIJJ
@3604560/1
gaatccgtgtcgacggcgatgagagcccacgatgtaagtgcttcgggctt
+3604560/1
@@@FFFFDHHHHHIJJJJJJJJJIJJJJIJJHJJIJIJHHHHHHFFFDDC
@1562236/1
cacaaattccaacccttgcgtttcaaaacaattcattttagg
+1562236/1
@<@DD?BDDDCDFHIDCEBFHDHICIDCFDBDGIGHIGIBF@
@7209863/1
cgagactcataacgcagccagatgccaaagttct
+7209863/1
???DD8B:A4D?DAD?EEEDIDA<EE@?DC::D?
@5152633/1
gtgtacacctgagcgagactcataacgcagccagatgccaaagttcttga
+5152633/1
@@CBDFEDHFHHHFJHIEEGEHIIJIGJGFHGGIIEIIHGIEGHFHIGIH
@7210144/1
gtccttatttccgacccacaaacaattaagccttgggtaccgtagcctgt
+7210144/1
CCCFFFFFHHHHHJJJIJJJJJJJJIJJJJJJJJJJJHJJJJIJJJJJJH
@4643277/1
ctgtgatctgtttcttggcatctatagatgtcggtggcgcacagggcacg
+4643277/1
CCCFFFFFHHHHHJJJFHGDFGHGGGGHIDHIJJHIJIGGGIIIJJIJIG
@1562587/1
gttggagcttggtacaaagcaaaggtcgggcagttcgtcaacaagacatt
+1562587/1
@@@DFFDDHHHH?FHGIGIJJIJIJHHIEGIGIFGIIEGHGJJJIGGIJI
@3605065/1
agaggaagtaggtgctgggcctcttgtatgcgaaggtgttgaggcgcttg
+3605065/1
CCCFFFFFHHHGFIJJJJJJJJJJJJIJJJJJHIIJDGGHJHIJGIJJIJ
@5668714/1
gtcttcttgaacttcttcaattgacgcaagaagtaccagaaacgggactt
+5668714/1
CCCFFFFFHHHGHJJIJJIIIIJJJJJJGIIJIGIJJJJIJIJJJJIJII
@5668834/1
actgagtgacggcacctccgacactgaggtcacggtactcgcggtacatg
+5668834/1
CCCFFFDEFHHGHIGIJJEHIJJJJJJJJFHIIIJHIJJJIIIHEFFF>@
@3605539/1
gttggtcttggttgaacggaactccaatcctttactcgaatagtcttttc
+3605539/1
CCCFFDFFHHHHHJJIJJJIJJJJIJJJJJJJJJJJJJJJJJJIJJJJJI
@3605541/1
agctgctgccgaaagattagaatcgtcttctacttctgcttctggcacat
+3605541/1
CCCFFDFFHHHHFJIJJJJJJIJJJIIJIJJJJJJIIIJJJIIIGIIJIG
@7211033/1
gtgctaatctcagaaacggctgatccgagttggatgcggttttcacgaat
+7211033/1
@?@DDFFFHHHFBH<EGIIIIGHHEEE;D:?GG9BFDDG?FGFHIHCF;C
@7211232/1
agaagatcctcatcttgtatagaggaggcttgggctcgctctccgaaggg
+7211232/1
@CCFFFFFHGHHHJJJJJJJIGIIJJIJJJJDFGIIGIIHGHIIGIIGGI
@5669648/1
cggcacctccgacactgaggtcacggtactcgcggtacatgttgtgtaca
+5669648/1
@@@DDDADBFDFAAEBGAGD:CFHFGFGIIGIIIIFGIIEICGGDGEHE>
@4644535/1
gcaatttcttcaagttgggcttggtaaggccttgccttgagctgatctcc
+4644535/1
CCCFFFFFHHHHHJJJJJJJJJJJJJJJHJJJJJJJJJJJJJJJJJJJJJ
@7211696/1
ctctgtgatctgtttcttggcatctatagatgtcggtggcgcacagggca
+7211696/1
CCCFFFFFHHGHHJJJJJGHGIIJJIJIGIJIJJJJDGGGIGIJIIJIJC
@4129177/1
cttcatcctaccagccagattgaacctttctccagcatagtaaaggtttc
+4129177/1
CCCFFFFFHHHHHJJJJJJJJJJJJJJJJJJJJJJJJJJJIJJJJJDHII
@5670002/1
tgctgttgtggaactgcttcacctgtggccggcggcacgcagacgccttg
+5670002/1
CCCFFDFBFFDDFGJEGIIJIJJIGDGGGHGIIGIJHGHFFDDEDD@?BD
@7211990/1
ccgtcattcagatttgctgggctagtctttggagagaatgaatctaactt
+7211990/1
CCCFFFFFHHHHHJJJJJJJJJJJJIJJJJJJJJJJJJJJJJJJJJJJJJ
@7722176/1
gggctctgtgcctggctcccatgtcacggtagcactgagtgacggcacct
+7722176/1
B@CFFFFFHHHHHJJJJJJJJIJJIIJJIGHIJJJJJJJGIJIIIIIJJJ
@7722294/1
ctttatttcttctttaataggacaagcgattggcattacgattgtgacaa
+7722294/1
CCCFFFFFDHHHGJIJIJJJGHIJIEGJJGIJJJIIIJIJJIJIHGJIJG
@5670372/1
ccttcttctaagtctgaaaaatactatgctgaaaaccgcatcaaaatcgg
+5670372/1
@@@DDDDDBF<A:<CCE:BEFIIDFHHFEHHIIF?GDEFBGD>F<?FFII
@5670684/1
gcacagctcttgcagccatccaacgggattgcccatcaatttatcttcaa
+5670684/1
@C@DDDFDGHHDHGIGGG@CDDDHB:FHGGHGBEHIGGIGHIII@BFHII
@2589023/1
gttccacttcatcatcagggatcttgccgtcattgcagacggtgtggtag
+2589023/1
C@@FFFFFHHHHGGJIJJJIHIGIJIGIIIIGIGGJGJJIIIGHHIJJIJ
@1054935/1
gccacgacgctcggacatttcaattttatttagttggtcttggttgaacg
+1054935/1
@;@DB<@@@FHAAE@F@BFHIHIIGE@DGCG9B??FHBFDH><8;@H9=C
@14600/1
attcccatcagtttggagttcacctttagaagtatgtttttagctgtcat
+14600/1
CCCFFFFFHHHHHJIIJJIJJJJJJJJIJJJJHIJJJJJJJJJJJJJJJJ
@14774/1
ccgacactgaggtcacggtactcgcggtacatgttgtgtacacctgagcg
+14774/1
8???B@@DD:AAFB<A@FA<@A?::06088?F?FFD?C=CFF===CF>;4
@2075673/1
agcatacataataaaattagaggaagtaggtgctgggcctcttgtatgcg
+2075673/1
@@?DDFDBFD<FDBFHEEBGECC;C@GIHAHGEGCBF?HGEHCAHEHEED
@3103014/1
ggatggagtgagcacgggctctgtgcctggctcccatgtcacggtagcac
+3103014/1
CCBFFFFFFHHHHJJJJJJJJJJJJIJJIIJJJJJJJJJJJJJJFIJJJJ
@4130084/1
gtgcattattacattttttataaacggtacatctagagtataaaaaactg
+4130084/1
@??DBDDDBBFDFFBFEBA:FFHCFCEC:E?EDFIHCGDCGH9:BGH@<F
@6183063/1
gggctctgtgcctggctcccatgtcacggtagca
+6183063/1
=88?1BBB2=D<C3CB?3CB?ED<CD2C1:CC?:
@2076237/1
gttggagcttggtacaaagcaaaggtcgggcagttcgtcaacaagacatt
+2076237/1
@@@DFADEHHHHFHJJEIIJIJIIIFGGIIJJGBGEHEGGIIGGIJJJJJ
@6183457/1
cttggtttattcccatcagtttggagttcacctttagaagtatgttttta
+6183457/1
CCCFFFFFHHHHHJJJJJJHJJJJJJHIJJJJJJJJJJJJIHJJIJJJJJ
@537607/1
agtggtgataaagataagtataggctcaaaacctaacgacatcaatcacc
+537607/1
@CBFFDDEHHGHHIJIJJIIJJJJJJJJJJJJJIJIJIJJJJJJIJIJJI
@3104258/1
gggttattgttatgtcgatgtcgaacccaaaaatgtaattaacttttttt
+3104258/1
B@@BDFFFHHHGHJJIIGGGEHIIHGIIIJJIGEHBGHIIJJBGIIJJJJ
@6694569/1
ggtcgtttgaaaaattgacggccagccttaacgtacgattccaacgcccc
+6694569/1
CCCFFFFFHHHHHJJJJJJJJJJJJJJJJJJJJIHIJJJJJJJJJJJJJH
@4131368/1
tggagagaagatcctcatcttgtatagaggaggcttgggctcgctctccg
+4131368/1
CCCFFFFFHHHHHJJJJIJJJJHHJJIJJJJJJJJJHIJGGIJJJJHGGI
@2076886/1
gacctattgctacataatatatgaaacgat
+2076886/1
?;@7BDDDFFFFF<C:CFHHBHI@:<3C<8
@3104782/1
cacggtttcttgcctgggtacgttactatcatacctttgattctgtccac
+3104782/1
CCCFFDFFHHHGGJJJJJHHJJJIJJJJJJJJJJJJJJJJJIJJJJJJJJ
@1056442/1
gccagatgccaaagttcttgatcttcactgggctcttctctgggatttcc
+1056442/1
@;=BDB=B<?<A;<2AA:AF>D43<EF:ABG9FFFFI>9:?:DG;?DFCF
@4131439/1
tgtcgatatgtggatgtagctgccattatgtagactgttgtgttgaccaa
+4131439/1
CCBFFFFFHHHHHJJJIJJJJJJJJJJJJJIIIIJJJJJJJJJJJJJJJJ
@16176/1
gtccgtctgattctgtgatagtgaatacaagatcgtggggtgggcccacc
+16176/1
CCCFFFFFHHHHHJJJJJJIIHHIIJJIIJJJIGIJFJJJHGGJIIIGGI
@16259/1
tggcacactgtttagaagtattgggaactgtattctatgtttcctaaccc
+16259/1
@@CDFFFFHHHHHJJIGGCJHJIIJJJJIIHHIIJJJJJIIJJJIJJJIJ
@3104943/1
gcgatgttttacaagggcaggttgaactcacaccattcaatttaaaagaa
+3104943/1
CCCFFFFFH3CFDIIIIIGIDEEHGHHHEHIIIIIIIIIFIIIIIGEIGH
@3105156/1
ggcgcttgtggtggtgcacgcgcttgggcagagggaatctgattgtgctg
+3105156/1
CCCFFFFFHGHHHJHHIJIJJJJJJJJJJJJJJJJFGIJJJJJJJIJJJH
@16426/1
gcctggctcccatgtcacggtagcactgagtgacggcacctccgacactg
+16426/1
CCCFFFFFHHGHHJHJJJJJFHGI@HIJJJIJIJJIIIGJIJJIGHIJJI
@538633/1
cttcaatatccacataagtaacttcaaatgattgctcagatgcaatttct
+538633/1
CCCFFFFFHHHHHJJJJJHGIIJJJJIJIIGIJJJIJJJJJJJJEIGIII
@6184936/1
tcctcatcttgtatagaggaggcttg
+6184936/1
?@?DDADAFD?CDEBEEEF9:81C;8
@3606504/1
ctcgctacttctcgcacggcctttgctctgtatatatgaccggtactcta
+3606504/1
CCCFFFFFHHHHHIJJJJJJJJJJJJJJJJIIJJJJJIJIJJJIIIJJJJ
@7723463/1
gccagatgccaaagttcttgatcttcactgggctcttctctgggatttcc
+7723463/1
CCCFFFFFHHHHHJHJIJJJJJJJJJJJJJJJJJJJJJJJJJJJJFJJJJ
@3105540/1
ctcatcttgtatagaggaggcttgggctcgctctccgaagggagcttgcg
+3105540/1
CCCFFFFFHHHHHJJJJJJJJJJGIJJJIIIJJJJJJJIJJJGIIJJIJJ
@1563923/1
tggagagaagatcctcatcttgtatagaggaggcttgggctcgctctccg
+1563923/1
CC@FFFFDDFHGHJJJIGIIIIJGIIGHG>GHHIJJ??DHIIJJIJEEFB
@3105803/1
cagtggtcttcttgaacttcttcaattgacgcaagaagtaccagaaacgg
+3105803/1
@@@?ADABFDHHB<BF?FICGGDGGC?F4FBGHFFFECDFFHEIGI@EAH
@5154335/1
ccggtactaacgatcaaatcgatcatgggtccataatcattcctggaatc
+5154335/1
CCCFFFFFHHHHHJJFGHHCGHGIIJJJJGHIJJJJJJJJJJJJJJJJJJ
@5154341/1
gttcacattgacaaacttaggtttgcttacagccattcccaactgtcctc
+5154341/1
CCCFFFFFHHHHHJIJJJJJJHGJIJJJJJJIJIJJJJJJJJJIJJJIJI
@538884/1
gtcggacgagccgtgccttttattgcttggtgagacacgagataaaagtc
+538884/1
CCCFFFFFGHHHHFHHJIIJJIJJIGIJIFFHIJJJJJIHHBGHGIIIGE
@7212867/1
ctagactaattaataaaattggactgtttttaatatttaaataaccgctt
+7212867/1
@C@FBEFFHHHGGJJJIIIJJJJJJJHJJJIJ>GIIJJIJJJIJJIIHIJ
@7724368/1
ggttttgcgagtacttcatattagaaatcacttctttgattttcttcaag
+7724368/1
BCBDFFFFHHHFHJIJJJJIJJJJHIJJJJJJJJJJJJGIJJJJJJJJJJ
@4132919/1
ggtgctgggcctcttgtatgcgaaggtgttgaggcgcttgtggtggtgca
+4132919/1
@C@DFFADHGHDHIIGIFJJJGHHIGCFFHIIJIIGIJJJFHCGHIHHIJ
@7724844/1
ctcgacgagcaagtagttcttgaagcacagacacaggtgtcttcaacgga
+7724844/1
CCCFFFFFHHHHHHGIIIJJJJJJJJJJJJJJJJJJJGHIJJJJJJJJJI
@4133085/1
cactgagtgacggcacctccgacactgaggtcacggtactcgcggtacat
+4133085/1
C@@FFFFDF?FHFAHIGIIIIIIIJIJBHIDEHGIIJJJIIGGHHHFFFF
@5155301/1
cgttgatgtcgcaagatagtgagacattcactttttagtcataatcttca
+5155301/1
CCCFFFFFHHHHHJJJJJJHIIIIJIJJJJJJJJJJJJIJJJJJJJJJJJ
@5672159/1
ctccatactttgtttcatttaaatttacgggctatgccatttatcctcgc
+5672159/1
@C@FDFFFFFHHFHIIIIJJGGHIGGFBGGGHIGGIJGGHIJJIJIIJJI
@5672862/1
gtggtgcacgcgcttgggcagagggaatctgattgtgctgttgtgga
+5672862/1
CCCFFFFFHHHHHJJJJJJJJJJJJJJJJJJIIJJJIJJJJJJJJJJ
@4133788/1
ctcgcacgttggcagtaatagtacaagtgaaaagtcacttgccgatggta
+4133788/1
CCCFFFFFHHHHHJJJJJJJIIJJIJJHIJJJIJIIJJJJJJJJJJJIBF
@1057032/1
gcaacatcttcatcttagcgttcacattgacaaacttaggtttgcttaca
+1057032/1
CCCFFFFFHHHHHJJJJJJJJJJJJJJJJIJJJJJJJJJJIJJJJJJJJJ
@4134029/1
gggaatctgattgtgctgttgtggaactgcttcacctgtggccggcggca
+4134029/1
CCCFFFFFHDFHHJJIIJJJJIJIHIHEHIJGIIIJIICDHIJI@?AE?>
@2077466/1
cataataaaattagaggaagtaggtgctgggcctcttgtatgcgaaggtg
+2077466/1
CCCFFFFFHHHHGIEGIFHJIIGJHHIJIJCIIJIIJJFHHIIJGIIJBE
@4134165/1
gctgggcctcttgtatgcgaaggtgttgaggcgcttgtggtggtgcacgc
+4134165/1
@@@DDDDDDDFFGIIEGGGB?@E:?CFBDHHGIIBHBBGGFCGIFIBDDE
@1057357/1
caatgtctccttccgtcttgggtgaggcataacggggtgggttttac
+1057357/1
CCCFFFFFHHDHHIJFHIJJJIEHGGIIIJJJJJJIJFGHG;CHIJJ
@1057385/1
gcacgcgcttgggcagagggaatctgattgtgctgttgtggaactgct
+1057385/1
BCCDFFFFGHHHHIIIGIIJIJJJJJJJJIJJIJIHIIIGGIIIIJJI
@6185998/1
ggatggagtgagcacgggctctgtgcctggctcccatgtcacggtagcac
+6185998/1
CCCFFFFFHHHHHJJJGGGIIJJIJJIIGIIJJIGJJIGHJJJJFGIJJJ
@6186101/1
atacataataaaattagaggaagtaggtgctgggcctcttgtatgcgaag
+6186101/1
CCCFFFFFHHHHHJJJJIJJIJJHIJJIJJJJJJJJJJJJJIJJJJJIIJ
@1057493/1
gagcgcgctgtagctttgatcatagtagatgtttgcatgtcagttagctt
+1057493/1
CCCFFFFFHHHHHJJJJJJJJJJIJHIJIIIIIJIJJJJHIJJIIIJJIJ
@17144/1
gaggaagtaggtgctgggcctcttgtatgcgaaggtgttgaggcgcttgt
+17144/1
CBCFFFFFHHHHHJJJJJJJJJJJJJJJJJJHIIJBFFHJJJJIJJJJJH
@1057710/1
ggcgcttgtggtggtgcacgcgcttgggcagagggaatctgattgtgctg
+1057710/1
CCCFFFFFHHHHHJGIJJJJJJJJJJJJJJJIJJJIIJJJJJJJJJIJJH
@4134680/1
ctgctgttcttctagtttcttctctttgcagcttttgacagagcgggagc
+4134680/1
CCCFFFEFHHHHHIJIJJJJJJJJJJJJJJJJJJJJJJJJIJJJJJJJJJ
@6695941/1
gctcagatgcaatttcttgcaagaattgcacaaagttgaagtccttgttg
+6695941/1
CCCFFFFFHHHHHJJJJJJJJJJJIJJIJJJJJJJHIIHHIHIJIJJJJJ
@6696435/1
gggcctcttgtatgcgaaggtgttgaggcgcttgtggtggtgcacgcgct
+6696435/1
?7?DDDDDFDFFF?DG@FFFAEH@E@GGGIFGIGBFHHEGHHIIIGGHEB
@540144/1
ggttgaacggaactccaatcctttactcgaatagtcttttctaacttgaa
+540144/1
@CCFFFFFHGHHHIJHIJJJIJIJJIIJIJJIJJHIIIJJJJJJIIJJGI
@17938/1
cagcatacataataaaattagaggaagtaggtgctgggcctcttgtatgc
+17938/1
CCCFFFFFHHHHHJJJJIJJJJJJJJJIJJJHIIJJJJJJJJJJJJJJJJ
@1058405/1
catcaatttatcttcaaatgacgacaccacagttccagtctcaggcacat
+1058405/1
CCCFFDFFHHHHHJJJJJJJGIJJJJJIJJJIGHGIIJJJIIIIJIJJIJ
@2078710/1
gtcctgcagagcttgccacatcttgtaagcagcctgacgcttagcaagtt
+2078710/1
CCCFFFFFHHHHHJJJJIJJJJJJJJJJJJJJJJJJJJJJJJJJJJJJIJ
@4135589/1
gcgtactggagtgccgtatcccgtgtcatcggcaatttccgagagcagtt
+4135589/1
@BCFDFFFHHHDFHIJJJJIIJJHGHHIJJJJIJJJJIJJJJJJJJIJJJ
@6188204/1
gccttagctgcggaatgcttagcttccttcttagagcgtcccgtacccat
+6188204/1
CCCFFDFBFFDFDHEHBAHIGIIIICEGIIGID?FDFH@GGGADFGGGG@
@6188321/1
gaggaagtaggtgctgggcctcttgtatgcgaaggtgttgaggcgcttgt
+6188321/1
@<@FDDDDHHHDFGHHEHGIGGGIJGHIEGIJGHIFHFHIGIIEGIIIJE
@7725008/1
gtggtggtgcacgcgcttgggcagagggaatctgattgtgctgttgtgga
+7725008/1
CCCFFFFDHFHHHIJJJJJJJIGIGIIIGIJJFIIIJIIIJGIJJJGIII
@1565881/1
agaggaagtaggtgctgggcctcttgtatgcgaaggtgttgaggcgcttg
+1565881/1
BBBFFFFFHHHHFIIJJJJJJJJJJJJJJJJJIJIJDGHIJIJJJJJJJG
@2079602/1
gccagatgccaaagttcttgatcttcactgggctcttctctgggatttcc
+2079602/1
CCCFFFFFHHHHHJFHIJJJJIJJJJJJJIIIIJJJIJJJIJJJJJJJJJ
@7214905/1
ctctgcacttggtggtccacaaacattataatagcgttgtctaacgtcgg
+7214905/1
?@@DDFDDDFHDFBGI>GGIIIGBEHHGHCGFEGBHGAGHIGAHIGBFGG
@541447/1
ggattttaatgttattattacagcatacataataaaattagaggaagtag
+541447/1
CCBFFFFFHHHHHJJJJJJJJJJJJJJJJJJJJIJJJIJIJJJJJJJJJJ
@1566207/1
ctcgctctccgaagggagcttgcggccgatgacctcatactccttcaact
+1566207/1
CCCFFFFFHHHHHJJJJJJJJJJJJJJJIJJGIIJJJJJJJJJJJHHHHH
@4136847/1
caccagtggtcttcttgaacttcttcaattgacgcaag
+4136847/1
???DD=D3:=A<BCEEE9C<EE<<EECBEE<CEDAE@@
@4136982/1
gcattatgtaacaagatttttttctttctttcatctttctaatagaacaa
+4136982/1
CCCFFFFFHHGHHJJHJJJJJJJJJIJJJJJJJJJJJJJJJJJJJJJJJJ
@4137236/1
gcccattttcacaggcaagggatcctaact
+4137236/1
@@@DD;A;FFFB??CBBF?:A@<ADHHIDG
@4137345/1
catggatttaggagcacgtgcagtaggaaccacagccgttggcgtcgatt
+4137345/1
CCCFFEFFHHHHHJJJJJIJJJJJJJJJJJJJJJJJJJJJJJJJJJJHIJ
@3107678/1
gcaaagagttgtcgatatgtggatgtagctgccattatgtagactgttgt
+3107678/1
@@@DDDAD=CDABFA@CFGIGGDGDHCBAEBHE@DHIGBHEB:DGIFBBH
@4137457/1
gaacaatacttcgggcttattctgcatacctgccatgcgctggtaagcgc
+4137457/1
CCCFFFFFHHHHHGIIJJJJJJJIIJIJJIIJJIJJJEGIJJJGHGJIJJ
@20134/1
ggattttaatgttattattacagcatacataataaaattagaggaagtag
+20134/1
@@<DFFFFHHF?BEHIJIJIIIIJGIJGIGIHGIJJGGIJIJIIIGHJI<
@1567158/1
gcgaaggtgttgaggcgcttgtggtggtgcacgcgcttgggcagagggaa
+1567158/1
@@@AADAA?DFFFGIIIIIIICD=9?B?DFIIIHBGEGHIHEEEEB?A<@
@5155997/1
gtccggaacatcaaatatcttgacttggcaaagagttgtcgatatgtgga
+5155997/1
=?@;BDDDFDFFFE4<BG9CHF>@HHEIII>?G>BGGGDFGFBBAD?FEF
@5156090/1
ggcgcacagggcacgcttgcgcatgacatctatacatgccattggcgttc
+5156090/1
CC@FDFFFFHFHHGDEHIIIGIHJIDHICHIIJFJIJ>FGGIJJIJJHIJ
@2591494/1
gggagtaattattaataaattaaaaaggataattaaatattgcttggaaa
+2591494/1
CCCFFDFFHHHHHJIJJJJJJJJJJJJJIJJJJJJJJJJJJJJJJJJJJI
@4137782/1
gtgctgttgtggaactgcttcacctgtggccggcggcacgcagacgcctt
+4137782/1
CCCFFFFFHHHHHJJJJJJJJJIFHHEHGIJJA6@GHE:BBBCB?8?B??
@5156184/1
acggtactcgcggtacatgttgtgtacacctgagcgagactcataacgca
+5156184/1
CCCFFFFFHHHGHHGIJJJHIIHIIJJGIHJJJJJJGIJJJJJJJJJJJI
@3608583/1
gcgacaccttgtggctgtgacttgtagtcaaggtggagattttactatct
+3608583/1
@C@FDFFFHFGBFH=EHIGIGCDHFFE?EBFGGIGGHGB@FFHGGDHIHI
@4646382/1
ccacctcacgttccgccaattgcttcaccttatgatagtcatcgcggcct
+4646382/1
CCCFFFFFHHHHHJJJJJJJJJJJJJJJJJJJJJJJJIHIIJJJJJJJJG
@4646612/1
aggtgctgggcctcttgtatgcgaaggtgttgaggcgcttgtggtggtgc
+4646612/1
@@@?DDBEHHFDFHAFGGIJJJJIJJICFGHGIJGIHJHGE=FGIIGBEG
@1567980/1
ccagttcatacttgggcacagttcctcgacgagcaagtagttcttgaagc
+1567980/1
@BCFFFFFHHHHHJJJJJJJJHIJJJJJJJJJJJJJJHIJIIJJJJJJJJ
@7217536/1
cagcatacataataaaattagaggaagtaggtgctgggcctcttgtatgc
+7217536/1
CCCFFFFFHHHHHJJJJJJJJJJJJJJIJJJHHIJJJJIJJJJJJIJJJJ
@3109299/1
cgcggtacatgttgtgtacacctgagcgagactcataacgcagccagatg
+3109299/1
CCCFFDFFHHHHHJJJHIJHHHIJJJJJJJIIJJJJJJJJJJJJJJJJJJ
@5675921/1
ccatactttgtttcatttaaatttacgggctatgccatttatcctcgcac
+5675921/1
CCCFFFFFHHHHHIIIIJIGIIJJJJJIJJIJIJIIIHJJJJIIJJJJJI
@4647008/1
cccgtacccatagcaacaagatcagcgactgtcacacggtagcggaaggt
+4647008/1
CCCFFFFFHHHHHJJJJJJJJJJJJIJJJJJJJJJJJJJDHIJJJIJJH7
@1059257/1
ccctgtgcgccaccgacatctatagatgccaagaaacagatcacagagaa
+1059257/1
CCCFFFFFHHHHHIIJJJJJJJJJJJJJJJIJJJJJJJJJJJJJJJJJJJ
@5676351/1
tctatactttgcattaaaataatgcccattttcacaggcaagggat
+5676351/1
?88?DBDA<CFFFIB:2<FH:@FIEEEFGHB9AEFHFFEFCFDC=?
@5157304/1
cttaacgtacgattccaacgccccctggcgtaaaataacgtcaatacatt
+5157304/1
CCCDFDFBBFHHHIDEFGIGIIGIIIIEGHIEFHHEGIIG@CGGHIIGEH
@2592637/1
gtcgccgataccagatttaaaaaaaaagaaattgtgattttaataaatat
+2592637/1
CCCFFFFFHHHHHIIJJJJJJJJJJJJJJJJJJJHHIIIJJHGHHHHGFF
@5676405/1
gggaatctgattgtgctgttgtggaactgcttcacctgtggccggcggca
+5676405/1
@C@DFFFFFDHHHEFGHGFGFEGGGHEGIGGIIFGHGHFHHIJIJGEHDD
@1059459/1
gcctgggatgccacccggcaccactcccgggtgaggatgcactacatttc
+1059459/1
CCCFFFFFHHHHHJJJJJJJJJJJJJJJJJJFIJJJJJJJJJJJJJJJJH
@1059464/1
gggctctgtgcctggctcccatgtcacggtagcactgagtgacggcacct
+1059464/1
CCCFFFFFHHHHHJJJJJJJJJJJJJJGIHHIIJJJJJJHIJJJJJIJJJ
@3609576/1
ctcacatgattcatccacaaattccaacccttgcgtttcaaaacaattca
+3609576/1
CCCFFFFFHHHHHJJJJJJJJJJJJJJJJGJJJIJIGHJJJJJJIIJJJJ
@4647567/1
gagaagtgtgataatgtcataaagttgacaat
+4647567/1
@@@BDBD3=<?FBH<GIIIGFHHG??F>HC<F
@6189121/1
cagcatacataataaaattagaggaagtaggtgctgggcctcttgtatgc
+6189121/1
@@@DFFFFHGGHHJGGIIJIIIHJJIJGIIJBFHIIGIJIJJJJJHIJJJ
@541730/1
ctgggctgcagatgactgtgcatccttgctagtaagtcctgagccatagc
+541730/1
@CCFDFDDHFHHHGGHIEIIGGIIIHFHGHJJIIIICGHIJFIJIGGIJF
@3609848/1
ggagtgagcacgggctctgtgcctggctcccatgtcacggtagcactgag
+3609848/1
B@CFDFFFHHHHHJJJJJJJJJJJJJJJJJJJJJJJJJJJHIIIJJJJJJ
@2593028/1
catacataataaaattagaggaagtaggtgctgggcctcttgtatgcgaa
+2593028/1
@@CFFFFFGHHHGJJJJJJJJHJJJIGJHHHHJJJIJJJJJJIJJJJJJI
@541920/1
gcttcacctgtggccggcggcacgcagacgccttgatgacctccactttg
+541920/1
CCCDFFFFBFFFFHIJIIJGGIJEIJJIGFEBBDEECEEECCCBDDDAAC
@3610028/1
cctggcgtaaaataacgtcaatacattggatctcctcagtaggatggcaa
+3610028/1
CCCFFFFFGFHGHJIIJJJJJJJJJJJJJJJJJJJJJIJIJIJJJJJJJJ
@5677319/1
gttgatttttgaggagttccctagaatattttccacatctcatttttgaa
+5677319/1
@@@FFFFFHHHHHJIJFHIIIJJJJJJJIJIJHIJJIJIIIIIHIJJGDH
@6697703/1
gccgtttgcccgctttttcttgttgcgtagactctttgctatgactctct
+6697703/1
@CCDDFFFHHGHHIJJJJIJJIGIIIIJFHHIIJJIJJJJIIIEGHIIJJ
@5678024/1
ttcaacaatctcgtggttcctctgcacttggtggtccacaaacattataa
+5678024/1
CCCFFFFFHHHHHJJJHIJJJJJJJJJJJJJIJJJJJJJJIJJJJJJJJJ
@20824/1
gcacagttcctcgacgagcaagtagttcttgaagcacagacacaggtgtc
+20824/1
CC@FFFDEHGDHDHIEFEGHGIEGHIIGGEHACGBGCFG@CEHIIFFHG@
@6190814/1
tggaactgcttcacctgtggccggcggcacgcagacgccttgatgacctc
+6190814/1
CCCFFFFFGHHHHJJJJIIGIGIIIJIJJJJIHHDFFDDEDCDDDEDDDD
@6698619/1
gtcactgaacttctcttaaacgactggaccgattttgatgattttttttg
+6698619/1
B@@FFFFFHGHHHIIJJIIJJIGIJJIIGHIBGIIJJFDHGIJJJJJJH<
@4140777/1
gaaaagaatcacaagtaagatactgcaaacatgccagttataaagcatag
+4140777/1
@@<DDD?DF>?F<2<2<CEBIIAHIHIIFAEFFEECFIIIBFEDGEGEAB
@7218209/1
ctccgattgagtttgtgatggtgcctctgtaggagtttcgggctcgggtt
+7218209/1
@CCFFDF?FHHBFHICFHGEHAFGGIHGIEHEIHEDHGIGBHG>FGHI6;
@4141024/1
gtgctgttgtggaactgcttcacctgtggccggcggcacgcagacgcctt
+4141024/1
@@@DDDDEFHHHHGIIIJIIJIJIGGHHHJJIIDHIIFBEFCDDBBDD@B
@7218663/1
cttcacgacgcttcagcagagtgcacacaatggtgaactggcgttcatgc
+7218663/1
CCCFFFFFHHHHHJJJJJJIJHHJJJJJJJJJJHIJJJJJJJJJJJJJJI
@4141390/1
cgttgatgtcgcaagatagtgagac
+4141390/1
?@@DFDDDHFHHFIF3AABCBC?>D
@1061704/1
gcggctgaattgcagcatcttgtcgagaacatgaagccgctttggtttac
+1061704/1
CCCFFFFFHHHHHJJJJJJJJJIGIIJGIJIJIIGIJIJIJJJIJFGIIH
@4141551/1
gccagatgccaaagttcttgatcttcactgggctcttctctgggatttcc
+4141551/1
CCCFFFFFHGHHHJJIJJJJIJJJJJJJJIHGIJJJJJJJJJJJJIJJJJ
@1061797/1
gggcacgcttgcgcatgacatctatacatgccattggcgttcaaaaggtt
+1061797/1
CCCFFFFFHHHHHJJJJJJJJJJJJJJJJJJJIIJJJJJJJJJJJIIJFH
@7219030/1
ggcgcttgtggtggtgcacgcgcttgggcagagggaatctgattgtgctg
+7219030/1
@@@FDFFFHHFHHIFGHGEIJJJJJIIJJIJCGIIGIIJJJJJJIEADCH
@1061857/1
gccagatgccaaagttcttgatcttcactgggctcttctctgggatttcc
+1061857/1
CCCFFFFFHHHHHJHJJJJJJJJJJJJJJJJJJJJJJJJJJJJJJJJJJJ
@4141870/1
gggaagtggtgataaagataagtataggctcaaaacctaacgacatcaat
+4141870/1
B@CDFFDFHFFHHIJJJJJJJJHIHJJJJJJJJJJGIJJJIJIJJJJJJE
@4142146/1
ggagcaaatggaaaaaaaaattggtgaaaagaatcacaagtaagatactg
+4142146/1
CCCFFFFFHHHHHJJJJJJJJJJJ?DGIJJJJJJJJJJJJIHHIJJJIJI
@3612261/1
gagcgagactcataacgcagccagatgccaaagttcttgatcttcactgg
+3612261/1
CCCFFFFFHHHGHIJIJJJJIJJJJJJJJJJIJGGGIJJJJJJJJJJJII
@7219720/1
gcgtttcaaaacaattcattttaggttcaagttaaccgcaatgttggagc
+7219720/1
BCCFFFFFHHGHHJJJJJJJJJJJJHHJIJJIIIJJJJJIJJJIJGJJJJ
@2595808/1
gtagcactgagtgacggcacctccgacactgaggtcacggtactcgcggt
+2595808/1
C@@FFFFFGGD:CEFHGEGHCHIJFHFHGIIFGI?FHIIIFHIGIFHEBD
@2595844/1
gtacgaagcattgtctgtttataaaataattaacaactaatgtttt
+2595844/1
@;<ADDD1CD:CDAFAFIHBEI@:?<<?<BHFA@<E;DFCB49:BF
@4648916/1
cgcaagaagtaccagaaacgggacttagccacaatctggtctggagagaa
+4648916/1
CCCFFFFFHHHHHJJJJJJJJJJJJJJJJJJJJJIJJJJGIIJJJJJJIJ
@6191075/1
ggttcaaattcaaataaaatcactctgcaatcctgcctcacatgattcat
+6191075/1
?@@DDDDBHHBDFCA@?F?C<<ACBHCGFAA9<<?9CGCFCDBGHIG?DB
@5678688/1
gaggcgcttgtggtggtgcacgcgcttgggcagagggaatctgattgtgc
+5678688/1
C@CFFFFFHHFHHGIIHHIJJJJJJJIJJJJJJJJIJHIHHHHGHFFFDC
@5159448/1
ggcacctccgacactgaggtcacggtactcgcggtacatgttgtgtacac
+5159448/1
@@CFFFFFHHHHHJJJJJJIJJJJJIGIJJIJJJIHIJIJIJJJJIJIHH
@2596574/1
cctgtggccggcggcacgcagacgccttgatgacctccactttgatgatc
+2596574/1
CCCFFFFFHHHHHJJJJJJJJJJJJHHHFFFFFFEEEDEDDDDDDDDEFD
@21363/1
cttctgtagctgctgtgtgaagttcttcaaagcgtcttctctaacagttc
+21363/1
CCCFFFFFHHHHHJJHIIIJJIIJJJJJJJJJJJIJJJJJJJJJJJJJJI
@6191662/1
gttcgtgaatcatgccctcaatctgcaccagttcatacttgggcacagtt
+6191662/1
CCCFFFFFHHHHHJJJJJJJJJJJJJJJIIJJJJJJIIJJJJJJJJJJJJ
@5159857/1
gtttattttgtttttctctgtgatctgtttcttggcatctatagatgtcg
+5159857/1
CCCFFFFFHHFHHJJJJJJJJJJJJJJJJJJJJHHHIIGIJJJGIGIIIH
@1569179/1
gtgctgttgtggaactgcttcacctgtggccggcggcacgcagacgcctt
+1569179/1
CCCFFFFFHHHHGJJJJJJJJJJJJJJJJJJJJIJJJHHFFDDDDDDDBD
@5679803/1
tgtacacctgagcgagactcataacgcagccagatgccaaagttcttgat
+5679803/1
@@@DDD?;ADDHHDBGGGIIIIIG<C<?DA;BBEEGIIIIIC8?CG=CCG
@2082441/1
ggaactgcttcacctgtggccggcggcacgcagacgccttgatgacctcc
+2082441/1
CCCFFFFFHHHHHJJJIJJJJJJJJJJJJJJJHHFFFDEDDDDDEDDDDD
@1569553/1
ctctatactttgcattaaaataatgcccattttcacaggcaagggatcct
+1569553/1
@@@FFFDEFHHDFHIJGFGHHEHGDGIGIGHEIHHGIEFHGEIGIJGGGG
@2082561/1
atcgttctcagcatggtaagaaggtggcggccagaatctagacatgcaca
+2082561/1
@BBFDFFFHHHHHJJJFGJJJJJJFHIJJJJJJJJJJJJJJJJJJJJJJG
@4650784/1
gtcataatcttcagatactccaaagcattctgggctgcagatgactgtgc
+4650784/1
CCCFFFFFHHHHHJJJJJJJJJJJJIJJJJJJJJJJJJJJJJJJJJJJJJ
@1569669/1
gccagatgccaaagttcttgatcttcactgggctcttctctgggatttcc
+1569669/1
CCCFFFFFHHHHHJIIIJJJJJJJJJJJJJJJJJJJJJJJJJJJIIIJJJ
@4143185/1
gtggtgcacgcgcttgggcagagggaatctgattgtgctgttgtggaact
+4143185/1
@CCFFDFFHHHHHJIJJIJJJJJJJGIJJJJJJIJHGIEGGHIHIIIJJI
@5680631/1
ccctcttcctcgggttggaatgattctggtgggttgtcctgcagagcttg
+5680631/1
@CCFFFFFDFGDHHFGHGJIGGDIGGHGIGHGIFGGHGGGIJJJJJJJJJ
@4143322/1
agggaatctgattgtgctgttgtggaactgcttcacctgtggccggcggc
+4143322/1
?@@DDDDDHF>DB<EDHIIHH@FBGBACFGHG9EEC<CG?BCFGE>?A6B
@1569853/1
caccagtggtcttcttgaacttcttcaattgacgcaagaagtaccagaaa
+1569853/1
@@CFFFFFGHHGHGIGGGIJJJIIIJEIIJJJIJJJIIJJI?GHJJIJIJ
@6193255/1
gtggattttaatgttattattacagcatacataataaaattagaggaagt
+6193255/1
B@@FDFFFHHHHHIJJJJJJJJJJJJIJIJIIJJJJJJJJJIJEHJJJJH
@2598101/1
ggaacattcgactgatccggtgagggatg
+2598101/1
??<DDDD:=?DDD8BEAEF13@1288CBB
@5681304/1
gcttcttatgacataagtgaactgtcttagtgttacgttgtggactctag
+5681304/1
CCCFFFFFHHGHHIIJJEGIIIIIJJJIIGFHIHIJJGGIHIIIIJJIII
@6699410/1
agcacgtagttctcagcttccctgcaaagttaaccatcttgtattcaaaa
+6699410/1
CCCFFFFFHHHHHJJJIJJJJJJJJJJJJIJJIJIJJJJJJJJJJJJJJJ
@6699489/1
tgctgggcctcttgtatgcgaaggtgttgaggcgcttgtggtggtgcacg
+6699489/1
CCCFFFFFHHHHHJHIIIJIIGIIFFHHJJJJGGHJIIFHIIII5@DGEC
@6699745/1
accacagttccagtctcaggcacattgccattagtagactgatcagccgg
+6699745/1
CCCFFFFFHHHHHJJJJJJIJJJJJJJJJIJJJJHIIJJJJJJJJJIJJI
@544052/1
gtaaccattgtcttctttgacgggcacaacgtacatacaattgactgcac
+544052/1
@?@BFFFBBHDHHJGIGGIIGIFHIIJJ<FHI;DGHIDGCB<B?FBFCHA
@7221016/1
accagtggtcttcttgaacttcttcaattgacgcaagaagtaccagaaac
+7221016/1
@@@FFDFFGHGDHGEEHIJGIJJJJIIJJIEDHBGHHGGGBDEGGGIEHI
@3613466/1
gagggaatctgattgtgctgttgtggaactgcttcacctgtggccggcgg
+3613466/1
C@@FFFFFHHGHGIIHIIIJJIIIIIIJJJJJGIHJJJIHIGIHIJJJJF
@1570537/1
ggagtgagcacgggctctgtgcctggctcccatgtcacggtagcactgag
+1570537/1
@<?;DD?DFFBAFIIE;EAAHH<FGCBF??BB?D?:DFDDF?FBF4C===
@7729414/1
acttcttcaattgacgcaagaagtaccagaaacgggacttagccacaatc
+7729414/1
CCCFFFFFHHHHHJJJJJJJJJJHHJJJJJJJJJIIIJIJJJJJJJIJJI
@544682/1
aaccactccatactttgtttcatttaaatttacgggctatgccatttatc
+544682/1
=?;DDDFDFAAFF@GEGGGIGEHIIBAHCFGHHID6@EHII<>FGHGAF<
@3614025/1
agggaatctgattgtgctgttgtggaactgcttcacctgtggccggcggc
+3614025/1
CCCFFFFFHHHHHJIJJJJJJJIJJJJJJJJJJJJJJJJJJJJJJJJJHF
@7729860/1
gacgatttcaccagtggtcttcttgaacttcttcaattgacgcaagaagt
+7729860/1
CCCFFFFFHHHHHJIJJJJJJJJJJJJJJJJJJJJJJJJIJJJJIIJJJD
@3113558/1
gtagcactgagtgacggcacctccgacactgaggtcacggtactcgcggt
+3113558/1
@C@FFFFFFHHCFHIIGIIIJJIJJIIIJJJJJJFGHIIJFGHHJIIHED
@7221947/1
acataataaaattagaggaagtaggtgctgggcctcttgtatgcgaaggt
+7221947/1
CCCFFFFDHHHHGIJHIJHIJHHJJFGIJIIJJJJJJJJIJJJJJIFEH?
@7221951/1
gttgtcgcccgccggcgggtgcgtcacgtccacgcccaggaatatcaccg
+7221951/1
CCCFFFFFHHHHHJJIJJJ9BAA?BBBDBDDDABBDD6ABBBCDDCCAD?
@3113613/1
ggcaaaggtagtaagtcagctgttccacttcatcatcagggatcttgccg
+3113613/1
C@@FFFFFCFHFHHIFFHIIGHCGHHIJIJIIGGIGGCHIIHIJJJJJIJ
@7730108/1
gtttgtctgtttgtctgtttgtctgtttgtctgtttgtctgtttgtctgt
+7730108/1
BBBFFDEFHFFHHIIJJGJJJHIIJJIJJJJJIIIJJIIJJHIJIJJJHH
@7222342/1
gcaagaagtaccagaaacgggacttagccacaatctggtctggagagaag
+7222342/1
CCCFFDFFFDHHGIIJJJJIJJIIGIIJIIJIGIIJJIHHIJJJJBGGGI
@7222388/1
gctgtctgtacattgaaaataaaaataaaaaaaatagcaggggttattgt
+7222388/1
CCCFFFFFHHHHHJJJJJJJJJJJJJJJJJJJJJJJJJJJJJJFHIJJJI
@1571444/1
gttctcagcttccctgcaaagttaaccatcttgtattcaaaagaaaacct
+1571444/1
CBCFFFFFHHHHHJJJJJIIIHHJIJIJJJJJIIJJJIIJIJJJJJJIJI
@3114266/1
gctgggcctcttgtatgcgaaggtgttgaggcgcttgtggtggtgcacgc
+3114266/1
BCCFFFFFHHHHHHIJJJJIJJJCGGHIJJJJJJJJJIJJJJIHHIJJJH
@1571637/1
cgggctctgtgcctggctcccatgtcacggtagcactgagtgacggcacc
+1571637/1
CCCFFFFFHHHHHJIEEEIJJJJJJJIIIIEHIGHEFGIGBGIGIJIIIH
@5161544/1
gtacacctgagcgagactcataacgcagccagatgccaaagttcttgatc
+5161544/1
@@@DB?DDHB<<@E??FGH@?CEFIHA?8BFGHG9D9?8B?DGHII<BBG
@3114938/1
gtttgtttcatgtcaatcggttcataaataaaaaagttatgtcaaattaa
+3114938/1
@@@DDDDBFFBFHIGHFBEHHI?C@FA@FHFAECFDHCDHIIIDCAGHGE
@3615145/1
ggcgcttgtggtggtgcacgcgcttgggcagagggaatctgattgtgctg
+3615145/1
CCCFFFFFHHHFHJIHJJJJJJJJJJJJJJJIJJJHJJJJJJJJJJJJJG
@545850/1
gtagctttaaggggatctgctgtctgtggagctgatgcttgctgggcctc
+545850/1
C@@FFFFFHHHHHJIJJJJJJJJHJJFCHD8:8C?@@D<?BADGG@AF=@
@2600339/1
ggagtctacagtctaaaataaccgttattcttatcctaaagatatcaaca
+2600339/1
BCCFDFFFHHHHHJJJJJJJJJJJIJIJJJJJIJJJJJJJJJJJJJJJJJ
@23280/1
tgctgttgtggaactgcttcacctgtggccggcggcacgcagacgccttg
+23280/1
CCCFFFFFFHFHHJIJJJJJIJIIJJJJJJIJJIJJGHHFFDDEDDDDDC
@6193884/1
ggtacatgttgtgtacacctgagcgagactcataacgcagccagatgcca
+6193884/1
@@@DDFFFHHHHHHGIGIEIIJJFIBGGIIJFIJHIJGIJIIJJDIIGHG
@6193965/1
cgaatattccctgacacctcacccagggcgggatatggaattttaattta
+6193965/1
CCCFFFFFHHHHHJJJJJJJJJIJIJIIJGIIGHHHHFFFFFFEEEEEED
@1063524/1
agctggacaaggcactggcaacgaccaatcatggacttttcttcaatatc
+1063524/1
@CCFFFFDDHHHHJJIJJJJJJIJJJJJIIIHJJDIIIIJJJIJJJJIGG
@6194243/1
ccaacttgatacaagcttctcgcacagcagtgagttcgtgttgcaagaca
+6194243/1
CCCFFFFFHHHHHJJJJJJJJJJJJJJJJJHJJJIJJJIJJJJJJJJJJJ
@6194348/1
gagaagatcctcatcttgtatagaggaggcttgggctcgctctccgaagg
+6194348/1
BCCDFFFFHHHHHJJIJJHIJJJIIJIJJJIJIGJGGJJIJJJJJJJJEI
@5682404/1
ggtcacggtactcgcggtacatgttgtgtacacctgagcgagactcataa
+5682404/1
@@?DDEDFCFHGHHIG>EEHFIHBCFFHDDHIIIBBGHIGIBBAFGIIIG
@4144647/1
caaggcaaagcaccgacgacgacactgtacagttagaaatgttacaacct
+4144647/1
CCCFFFFFHHHHHJJJJJJJJJJJJJJJHHIJIJJJJJJJJIJJJJJJHH
@6194452/1
tggatgtggattttaatgttattattacagcatacataataaaattagag
+6194452/1
BCCDFFDEHHHHHJJJJJJJJJJJJJJJJJIJJJJJJJJJJJJIJJJJIJ
@24056/1
gtcgaatattccctgacacctcacccagggcgggatatggaattttaatt
+24056/1
CCCFFFFFHHHHHJJJJJJJJJJJJJJJJJJJJJFHFFFFFFEEEEFEEE
@2084677/1
gtcttttctaacttgaacagtgcgatgttttacaagggcaggttgaactc
+2084677/1
CCCFFFFFGHHHHJJJJJJJIJJJIJJHIJJJJJJJJJJJJJJJJJHFHI
@5683252/1
tcgaaatcaacttcagtgtatcggttgggcagtagtgtgagtgcatcaag
+5683252/1
CCCFFFFFHHHHHIJJGHHHIJJJHIIGGIJJFHIIHBFHIGAGGIIJIG
@1064655/1
catcaatttatcttcaaatgacgacaccacagttccagtctcaggcacat
+1064655/1
@<@DDDAAFDF4DGHGBFGHGHEHEAE1EDG>DA>D@FHIG@DD;?BB@?
@4145462/1
aaagataagtataggctcaaaacctaacgacatcaatcaccagcttaaaa
+4145462/1
?@@DDDDDHFFHHGB:CAFHE?<CFFCHHHBGAFCHEGGI;DCDEIC@D>
@6195406/1
cgcggcgtgcggttaggcgaagtacatgaccttcttggtgacggcgtgca
+6195406/1
@@CDDDDAFHHHFGIGGGHGGECBGCFDFHIEGIIJJGEFHHFBC@;;?B
@6195477/1
atgaggttcaccaagctagtggcgttgatgtcgcaagatagtgagacatt
+6195477/1
CCCFFFDFHGHHGJJJJJJIJJJJJJJIIIIHIIJJIJJIJDGGIJJIJJ
@6195514/1
catctatagatgtcggtggcgcacagggcacgcttgcgcatgacatctat
+6195514/1
@@@DBDABFD?FF?EG?EFCGGIIIGDG6?D?GHCDCFFBGAAGCHIGFH
@5683704/1
gaatctgattgtgctgttgtggaactgcttcacctgtggccggcggcacg
+5683704/1
CCCFFFFFHHHHHJJJIJJIIJJJJIJJJJJJJJJJIJJJJJJJJJHFDD
@4145738/1
ggtcaccgaaggcggcggccgcattcggtttaaccgaaaccgaattaata
+4145738/1
BC@FFFFFHHHHHJJJJJJJHFDDDDEDDDDDDDDDDDDDDDDDDDDDEE
@2085517/1
gcctgttttggtagcggcggcgcggtccgtgaggagcatgctcgccatca
+2085517/1
@@@FFFFDHFFCDBEHFGIIIBB<A<AB8;<?BBCBB9>>CCCBBBBBCA
@2085577/1
gtcgcaagatagtgagacattcactttttagtcataatcttcagatactc
+2085577/1
CCCFFDFDHHHHHGGIGI@CHHIGIJJIJJIHIIIJFGGHGGGHCGHGJI
@2085619/1
gcttgccattgtcctttcctaggagtgactttcccgtttccaatctccaa
+2085619/1
CCCFFFFFHHHHHJJJJIJJJJJJIFGHIJJJJJJJFHIJJJJJJIJJJI
@6700046/1
tggcaaagagttgtcgatatgtggatgtagctgccattatgtagactgtt
+6700046/1
???BADD;3A:CFF<@F:FFDFFDECEAEGABE;DF@DFCE0?<FCFA9B
@6700126/1
cagggatcttgccgtcattgcagacggtg
+6700126/1
@@@DD=A?=DA??@FBBFF>>C<C;?<CB
@7732604/1
ctcttgtatgcgaaggtgttgaggcgcttgtggtggtgcacgcgcttggg
+7732604/1
@CCDFDEFHHHHGGHI<CFHIIIIGIGIGIEHGGDEFHIIIIIIFFFFCC
@1065492/1
agactcataacgcagccagatgccaaagttcttgatcttcactgggctct
+1065492/1
CCCFFFFFHHHHHJJJJJJJJJJJJJJJJJJJJJJJJJJJJJJJJJJJJJ
@6196333/1
gaggaagtaggtgctgggcctcttgtatgcgaaggtgttgaggcgcttgt
+6196333/1
CCCFFFFFHHHHHIJIIJJJJJJJJJIJJJJJJJJ?GGHIIHJJJJJJJD
@6196516/1
atgtttgtgaaactgcgacaccttgtggctgtgacttgtagtcaaggtgg
+6196516/1
@CCADDFDHFHFHJIIIIJJIJJIJIIIJGGDHEGEHIDGH?FGIIF?FB
@25762/1
cacggtactcgcggtacatgttgtgtacacctgagcgagactcataacgc
+25762/1
CCCFFFFFHGGHHI@FHIJIHIHDHCHHGHHIIIFGG>FGFGEGIEIJJJ
@6700591/1
ggtgcacgcgcttgggcagagggaatctgattgtgctgttgtggaactgc
+6700591/1
?<;DDBBDH><FHI;EE?@8?CD@FGD@<B<D?F8BF@BFH>FHGIC=FC
@1572555/1
aggcgcttgtggtggtgcacgcgcttgggcag
+1572555/1
@@@DD:DDBD?BC;7<CBAHHEAFA@D68B8?
@1572570/1
ataaagaactgtttgcctctcatgtcccatactccttgatttggtaaagc
+1572570/1
CCCFFFFFHHHHHJJJJJJJJJJJJJJJJJJJJJJJJJIJJJJJGJJJJJ
@3615657/1
gggaatctgattgtgctgttgtggaactgcttcacctgtggccggcgg
+3615657/1
@@@DDDAD?<?CBFEGGFEGIEE@CEE?CBDDEFGCB@GCGFBFGB@4
@7224219/1
cataagtaacttcaaatgattgctcagatgcaatttcttgcaagaattgc
+7224219/1
CCCFFFFFGHHHHJJJJJJIJJJJJJJJJJJJIJJJJJJJJIJJJJJJJJ
@546615/1
ggggaaatgaggagtcactgtcaaggccagaatcttcattagacttgtct
+546615/1
CCCFFFFFHFHHFIAGHIIIFHDHCFGHIGIIJJIJJJJICHIJDHHDFD
@3116478/1
gtggtgcacgcgcttgggcagagggaatctgattgtgctgttgtggaact
+3116478/1
@C@FFFFFHHHHGJJJJJJJJGHJJHJJJJJIJJJJIJJJJJJHHJIIJI
@3616425/1
ggttcaccaagctagtggcgttgatgtcgcaagatagtgagacattcact
+3616425/1
@@@FFFFFHHHHHJJJJJJJJJJIIJEHIIJJJJJJJBGHIIIJJJJJHI
@4653676/1
caccattcaatttaaaagaaactgggtgcgtgcaggatcctcgtcattgc
+4653676/1
CCCFFFFFHHHHHJJJJJJGIJIJJJGHIJIIJIJIJJJJJJJJJJJJJJ
@2087368/1
ggaagtggtgataaagataagtataggctcaaaacctaacgacatcaatc
+2087368/1
CC@DFADDHFHHHJIJGGIIIEHIIIJIIGIGIJHIIGIIIIIIIIJJJH
@1573783/1
cagtggtcttcttgaacttcttcaattgacgcaagaagtaccagaaacgg
+1573783/1
CCCFFFFFHGHHHJJJJJJJJJJJJJJJJJJJJJJJJJGHGHIJJJJJJJ
@1067239/1
gttccagttctcgattatcgaatttttcgccatgagtaagcgatcgggct
+1067239/1
CCCFFFFFHHHHHJJJJJJJJJJJJJJJJJJJJJJJHHJIIJJJJJJJJJ
@3616974/1
gcacgtagttctcagcttccctgcaaagttaaccatcttgtattcaaaag
+3616974/1
CCCFFDFFHHHHHJJJJJJJJJIJJJJJIHIJIJJJJJJJGIJJJIJIJJ
@4654417/1
aataaaattagaggaagtaggtgctgggcctcttgtatgcgaaggtgttg
+4654417/1
@C@FDDFDDHBDAAAFDACBAHDGH@FEIG@FHCDDHEHII10?@/?/7B
@1067381/1
gtttatattagttggtgaatacggtctaaccgactaatgtaaatgcgcca
+1067381/1
CCCFFFFFHHHHHJJHIJJJJJJJJJIJJJJJJJJJJJJJJJJJJJIGJJ
@26004/1
ggcctcttgtatgcgaaggtgttgaggcgcttgtggtggtgcacgcgctt
+26004/1
@C@DFFDDFHBFHGEDFCG<A9AC?FFBGH@DB0/?/?B<BGCFA;<E?B
@7225795/1
gtctgtttgtctgtttgtctgttcgtctgtgcgcgctaatctcagaaacg
+7225795/1
CCCFFFFFHHHHHIJJJJJJJJJJJHIJJJJJJJJJJJJJJJJIJJJJJJ
@1574152/1
ctgggtgcgtgcaggatcctcgtcattgcctggcatacaaggcaaagcac
+1574152/1
CC@FFDDDHFHDHBFFHGIGHHGHIJJDIHIJIGIJJGIJIJJIIJJGGG
@1574404/1
caatttacatgatgatcttataaccaaagaccagttttaataacctatct
+1574404/1
CCCFFFFFHHGHHJIIJIJJJJJJJJJJJIJJJJHJJJJIHIIJIIJIJJ
@2088071/1
gtctggagagaagatcctcatcttgtatagaggaggcttgggctcgctct
+2088071/1
CCCFFFFFHHHHHJJJJJJJJJJJJIJJJJJJJIJJJJJGIJJJJJIJJG
@5162229/1
tgtcaactgaagcgacctgaggtggttcttcaacttgggctagcagggaa
+5162229/1
@C@DBDDDFDGFFHGIGIGGIHGG=GHHIH<FA<9?D9BFFFG<BB@<;2
@4147355/1
gccagatgccaaagttcttgatcttcactgggctcttctctgggatttcc
+4147355/1
CC@FFFFFHHHHFGDHGIGICHIGIJIGHDAHGIIJGIIIIIHIFHHIJH
@6702083/1
aggaagtaggtgctgggcctcttgtatgcgaaggtgttgaggcgcttgtg
+6702083/1
CCCFFFFFHHHHHJJJJJJJJJJJJJJJJJHHHJBGHHIIJJJJJIJJJJ
@5162483/1
gcaagaagtaccagaaacgggacttagccacaatctggtctggagagaag
+5162483/1
@@@DDDDBDDFHHIHEHB?EGHHEHEHGIGDDBHBDE>?BGHGCDD?;>B
@5162519/1
gcgccattttggccgcagctcgcttggcttgagatttgttgcgaccgatg
+5162519/1
@CCFDDFFGHHHHJIIIIIIJIJIFHHJJJJIJIIIJJJJIGGHIJFDDD
@2601056/1
gacgcaagaagtaccagaaacgggacttagccacaatctggtctggagag
+2601056/1
CCCFFFFFHHHFHIJJJJJJJJJJJJJJJJJJJJJJJJJJJIIJJJJJII
@2601159/1
gcagagtgcacacaatggtgaactggcgttcatgcggcaaacgcctatta
+2601159/1
CCCFFFFFGHHGHJJJJJIJGGIJJJHHIIJJJJJJIIJJJJJJJJIJJJ
@5683932/1
cataacgcagccagatgccaaagttcttgatcttcact
+5683932/1
:??AD:D@<<0A?AC<EEEAC392::::11CDD<9?:B
@5684029/1
ctgcaatcctgcctcacatgattcatccacaaattccaacccttgcgttt
+5684029/1
=@@<DDEDHHHDFGF<;FIGEHD<FE?@BAEEGC??EFEFHGGHIE@?FF
@7733446/1
gcaacaaatgtttacacatgaaaccatgcttacctcccaagtccatagga
+7733446/1
CCCFFFFFHHHHHJJJJJJJJJJJJJJJJJJJJJJJJJJJJHIJJIJJJI
@6198018/1
gccaggcacacggacttacgaagtaaattcaattgttgatatagaggata
+6198018/1
@@CFFFFFHHHHHJJJJJJJJJJIJJJIJGIIIJJGIJJJJJJIJJJJJJ
@7733607/1
tctgtttcttggcatctatagatgtcggtggcgcacagggcacgcttgcg
+7733607/1
CCCFFFFFHHHHGJJJJJJJGHIIIJJIFGIIJIJJJJJJDIIJJIJGII
@4148434/1
caacgaataacagttcttcatctgatcaaacgctattaattcattagcga
+4148434/1
CCCFFFFFDHFHGEGHIIGHIJJJJJJJJJJJJGIIIJIJJJJJJJGHIJ
@4148449/1
cgcaagaagtaccagaaacgggacttagccacaatctggtctggagagaa
+4148449/1
@CCFFFFFHHHHHJJIIJGGGIJJJJIJJIJJJJGJEFHHIIGIGIJJII
@2601860/1
gcagagggaatctgattgtgctgttgtggaactgcttcacctgtggccgg
+2601860/1
CCCFFFFFHHHHHJIJJJJJJJJJJJJJJJJJJJJJJJJJJJJJJJJJIJ
@28065/1
tggtggtgcacgcgcttgggcagagggaatctgattgtgctgttgtggaa
+28065/1
?@@DDDDDHHAFDHIIIIGHDED;?DD69BBGEHIIIG@GHIIHIHHEGG
@28123/1
gctcgctctccgaagggagcttgcggccgatgacctcatactccttcaac
+28123/1
CCCFFFFFHHHHGJJJJIJJJJJJJIJJJJIJJJJJJIIIIJHHHHHHFF
@4148902/1
gtcgtttaagaggagttcagtgacatacacacgtacagaagaattatata
+4148902/1
B@CFDFFFGHFFHIIGHIIGCFHHIJIJIIIIIFIIJGGIIIJGHHIJIJ
@2602431/1
ccaatctccaagacaggaggctccagtactttagctttgacagtgtaaaa
+2602431/1
BCCFFFFFHHHHHJJJJHJJJJJJGIGHGIIJJJJJJJIIJJJHGHIJJJ
@5164191/1
tggcacactgtttagaagtattgggaactgtattctatgtttcctaaccc
+5164191/1
=?@?:DBDFFDFD?E:<E<:AAFFE9C@EEEAFFF@FFE:DGFEGFFIGD
@5685265/1
gcgacctcgagcgacgaatcacatgaaagggggaggggggagggtcattc
+5685265/1
@@?BDDDEDHHGHIIGGG@BGG>H@FAGHG7@<@E<<3;0007:?8?@9C
@7734834/1
agccagatgccaaagttcttgatcttcactgggctcttctctgggatttc
+7734834/1
CC@FFFFFHHHHHJJHIJJJJJJJJJJJJJJJJJJJJJJJJJJJJJJJJJ
@5164591/1
gttgaggcgcttgtggtggtgcacgcgcttgggcagagggaatctgattg
+5164591/1
CCCFFFFFHHHHHJIIIJJJIJJJJJJJJJJJJJJJJJJJHHHHFFFFFF
@3617595/1
gtagcactgagtgacggcacctccgacactgaggtcacggtactcgcggt
+3617595/1
CCCFFFFFHHHFHIIIIIJJJJJJJJJJJJJIIJHIJJJICHIJJJJHFB
@548266/1
gtctgtttgtctgtttgtctgttcgtctgtgcgcgctaatctcagaaacg
+548266/1
CCCFFFFFHHHHHJJJJIJJJJJJJIIJIIJJJJJJJJJJJJJJJJJJJJ
@2603255/1
tccaaagcattctgggctgcagatgactgtgcatccttgctagtaagtcc
+2603255/1
@@@FDDDDDHFFHFBGEHGCFGGGGHHIJBFDFIJJJGHIGEHIGIGDBB
@7735306/1
gcggtatcggcgtcgcttgcggtaccggcgtcggttgcggaatcagcctc
+7735306/1
@@@FDDDFFFDFHIIIGHIJIJGIAHHIJJEHFDDDDDDDDDDDCCDCAD
@3617930/1
gtcctttatacatttcggcatggcgatcatgtcgatggcttggtttattc
+3617930/1
C@CFFFFFHHHHHJJIJJJJJJJJJJJJJJJIJJIJJJJJJJJGIJJJII
@7735341/1
tctttttcggtggcttccccattttgacagcgtcttacttcacgtggtag
+7735341/1
CCCFFFFFHHHHHJJJJJJJJJJJJJJJJJJJHIJJJJJJJJJJHHICHI
@5165128/1
gaataacatttattaaacaaattacataaagcatttaaataactaattta
+5165128/1
CCCFFFFFHHHHHJJJJJJJJJJJJJJJJJJJJJJJIJJJIJJJJJJJJJ
@7735479/1
ggatctgctgtctgtggagctgatgcttgctgggcctcagctgttggagc
+7735479/1
@?<;?DD8DFDBFFGBF<EEGI<F@AFHEFHEFFDFFEFIFEBGGD2?FE
@1574846/1
gacgatttcaccagtggtcttcttgaacttcttcaattgacgcaagaagt
+1574846/1
CCCFFFFFHHHHHJJJJJJIIJJJJJJJJJJJJJJJJJJJJJJJJJJJJB
@1574980/1
gtaagtttgtcgagtagagccttagctgcggaatgcttagcttccttctt
+1574980/1
@@@FFADFHHHHHJEHGIJJJFCEHIGIIIIGGIJIBHIJJIIIJIJJJJ
@7735907/1
cgagactcataacgcagccagatgccaaagttcttgatcttcactgggct
+7735907/1
@@@F;DDFHHHHFHGHGGIIIJGGDGIJJEDGIIIJJJJHIIGGIIJGDG
@1068692/1
gtcataaagttgacaataatctataattaattactttaaatcttgagatt
+1068692/1
CCCFFFFFFDFFFHIJIGIIJIIJJGGIICFGIIIGIJJGHHIIGEHJJG
@3118257/1
cgagactcataacgcagccagatgccaaagttcttgatcttcactgggct
+3118257/1
CCCFFFFFHHHHHJJJJJJJJJJJJJJJHJHIJJJJJIJJJJJJJIFHIJ
@3618911/1
gtcgaaatcaacttcagtgtatcggttgggcagtagtgtgagtgcatcaa
+3618911/1
@@@FDFFFFHFFHCGHIGIIIICGGFGGA<>FHGGGFE9DGGFDGIJGGI
@7736445/1
cactgagtgacggcacctccgacactgaggtcacggtactcgcggtacat
+7736445/1
CCCFFFFDHHHHHJJJJJJJJIJJJJJIJIGIIJJIHHIJJIJIHEDFFD
@3118582/1
atcctaacttcgcaaccactaattccagtgataaattcactctagcacgt
+3118582/1
CCCFFFFFHHHHGJJJJJJJJJJJIJJJEHHJJJJJJJJJJJJJJJJJJH
@7228040/1
gtcctccggtactaacgatcaaatcgatcatgggtccataatcattcctg
+7228040/1
CCCFFFFFHHHHHJJJJJJJHIHHHIJJJJJJJJGHJJJJJJJJJJJJJJ
@7736855/1
gcggtacatgttgtgtacacctgagcgagactcataacgcagccagatgc
+7736855/1
@@<DB:@AFF<<2<C:<AFFAGIEECE>D6DB?@FEEFE6??D=FFIF7=
@3118960/1
gggcagagggaatctgattgtgctgttgtggaactgcttcacctgtggcc
+3118960/1
?@@BBDDF@D<FFGIHDHIGIIIIIFGI?DEC@GGHIIIIIGFI9?D@@F
@3619351/1
gttcacctttagaagtatgtttttagctgtcatctggttcatacggcgcg
+3619351/1
BBCFFFFFHHHHHJJHIJIHJIJJJJJJJJJJJJJJJGHJIJJJJJJJJJ
@3619363/1
gtaagaaggtggcggccagaatctagacatgcacagctcttgcagccatc
+3619363/1
B@@FFFFFGFHHHIJIIJJIJJJJJJJJJJJJJJJJJJJJJJJJIJJJJJ
@3619587/1
gtcttgggtgaggcataacggggtgggttttacagactagaacccacccc
+3619587/1
@@@FFFDFFHFDHIHIIIIIIIICFEA8BFHEHEEHIHGIIIFDGHIABE
@2089723/1
cagcatacataataaaattagaggaagtaggtgctgggcctcttgtatgc
+2089723/1
CCCFFFFFHHHHHJJIIIJJJJJIJIJJJJJHIJJJJJJJJJJJJIJJJJ
@6703116/1
cacttatcgagaaaggctataaaacatcactttcagataaataagagcca
+6703116/1
@CCFFFFFDAADHI>EEFHIIIGIIIIIIIIIIIIICHHGIIEGHIIIII
@28926/1
gcaagaagtaccagaaacgggacttagccacaatctggtctggagagaag
+28926/1
CCCFFFFFFHHHHJJJJJJJJJJJJJJJJJJJJJJJJJGHIJJHIJJIJI
@4149547/1
ccctgcacgaagaaatttgaatctatttatcatct
+4149547/1
?;?D=D33A@CB<A2C@EH4CHFDHH<9FBF<::C
@7228959/1
gtgatctgtttcttggcatctatagatgtcggtggcgcacagggcacgct
+7228959/1
BB@FFFFFHHHHHJJJIJJJJJIGIJIIHIJJGGHGHJJJJJJJIIJIIH
@2090127/1
aatattcctgccaccaataaatcgttttaacaactgggctctatgggaca
+2090127/1
CCCFFFFFHHHHHJJJJJIIJIJIEHIIJJJJJIJJJIHIDHCHGGIIJJ
@4656817/1
taataaaattagaggaagtaggtgctgggcctcttgtatgcgaaggtgtt
+4656817/1
CCCFFFFFHHHHHJJIJJJJJJHJJJJJJJJJJJJJJJJJJJGHIJFHII
@1576672/1
cggtagcactgagtgacggcacctccgacactgaggtcacggtactcgcg
+1576672/1
BCCDFFFFHHHHHHIJJJJJJJJJJJJJJJJJJJJJHJJJJJGIJJJJJH
@7229358/1
gcaaagagttgtcgatatgtggatgtagctgccattatgtagactgttgt
+7229358/1
CC@FFFFFDFFHHJIIIIJJIHIJIHIIJJJJJJJJJJIHIJI@GIIIJH
@1576827/1
cctattgctacataatatatgaaacgatctgctttggtataggtacgttt
+1576827/1
CCCFFFFFHHHHHJJJJJIJJIJJIJIJJJJJJJJJJFHIIJIIHJJJJJ
@1576886/1
gtagcactgagtgacggcacctccgacactgaggtcacggtactcgcggt
+1576886/1
CCCFFFFFHHHHGJJJJJIJJJJJIIJJJJJJJIGIGIJJHIJJJIJHFB
@7229571/1
caccagtggtcttcttgaacttcttcaattgacgcaagaagtaccagaaa
+7229571/1
@C@DFDDDFHHHHHIIGHIJJIIJGIJGIJIIIJJJJIJJJGHIIJJJJJ
@1576915/1
tacaaggcaaagcaccgacgacgacactgtacagttagaaatgttacaac
+1576915/1
CCCFFFFFHHHHHIJJJJIJJJJJJJJJJFHJJJHJIIJGIJJJJJJJHG
@5165439/1
gaggcgcttgtggtggtgcacgcgcttgggcagagggaatctgattgtgc
+5165439/1
@@@FFFFDHHHHHFGGFDFGHIJIJIJJIIIJJJJJDGIEHHHGHFFFFF
@1577170/1
gacgatttcaccagtggtcttcttgaacttcttcaattgacgcaagaagt
+1577170/1
@?@??BDD?FABHGI?FAFIHBBHHGFHIIEAEEE>DFGIIIG@@AHEA8
@5686827/1
cagcgaaatagtcacacccacgttggttatcaagtggcttggtagg
+5686827/1
@@@DDADDADFF<FGHIBGBCG?EHGFG>GEDGGHIG@FHFE@@8B
@7230200/1
cgatttcaccagtggtcttcttgaacttcttcaattgacgcaagaagtac
+7230200/1
CCCFFFFFHHFGHJJEGHIIIJGHIGHIIIJIIGGIIGIJEGIIJJJGEG
@5165752/1
gtcgagtagagccttagctgcggaatgcttagcttccttcttagagcgtc
+5165752/1
CCCFFFDDFHHHHJJJJJJJIJJJJJJJJIJJJJJJJJJJJJJIJJJJIJ
@5687223/1
ctggatggagtgagcacgggctctgtgcctggctcccatgtcacggtagc
+5687223/1
CCCFFFDDBHCFHHIIIGIAGHIIIFFGDHEEGGIEGGIIGIIIFHGHII
@1577690/1
tgtggaactgcttcacctgtggccggcggcacgcagacgccttgatgacc
+1577690/1
@CBDFFFFHHHHHJJJJHIHHIHIJJJJJJJJJHHHFFDDDDDDDDDEDD
@2604337/1
ctcagatgcaatttcttgcaagaattgcacaaagttgaagtccttgttgt
+2604337/1
CC@DFFDDFFDDFFHHGHIGGGGIIGGICCEIGGIIG@BDHGGIGHIGIG
@3620728/1
gtgctgggcctcttgtatgcgaaggtgttgaggcgcttgtggtggtgcac
+3620728/1
:=?DB?;?3A??DEEEEA@DE118::?9?B>D@=DDI8@B>B=CCDC>CE
@7737590/1
caaaattgtgaatctaaaccattctcagatccccttgaacacaacaaaaa
+7737590/1
?@?;;DFFDHFDFIB>EGEH?HGGHGHIEEC9CG>DFHGG@FGCEC;DHI
@551524/1
cgtgaatcatgccctcaatctgcaccagttcatatttgggcacagttcct
+551524/1
CC@FFFFFHFHHHIJHIJJJJJJIIJIJIIIIJJJJJJJJJJJJJGJJJJ
@2604540/1
ctcgttgacttgctgttagctcattttaacacatttcacattgaaaaata
+2604540/1
BCCFDFFFHHHHHJJJJJJJJJJJJJJJJJJJIJJJJIJJJJJJJJJJJJ
@551746/1
gtgtggtagcgggtcggacgagccgtgccttttattgcttggtgagacac
+551746/1
@BBDDFDDHHGGHDHIIJJJGIGEEHIJDHIJJHGHGFHHFFEDCCCCCD
@3621105/1
gtgctgggcctcttgtatgcgaaggtgttgaggcgcttgtggtggtgcac
+3621105/1
CBCFFFFFGHHHHJJIJJJJJHIIJGHHIJIJJJJJJJJIJIIIHHHJJJ
@2604965/1
gtgctgttgtggaactgcttcacctgtggccggcggcacgcagacgcctt
+2604965/1
?:;DDDDDHCBB>FE>GHFHH<CEH;A9A?EF:DDEGEE<<=<AA;;=<?
@7231457/1
ctccttgatgcattgcgtcagaatgcccacctcacgttccgccaattgct
+7231457/1
CCCFFFFFHHHHHJJJJJJJIJJGJJJJJJJJJJJJIJJJJJJJJJJJJJ
@7738120/1
ctgtcatctcaccaggcttcaattcccggcagttttcgaatatgtgtgat
+7738120/1
CC@FFFFFGDABHIGHGHHJIJIJJFHGGGGHGHIJFHFHIIJJDGIBBD
@2605067/1
gtcttcttgaacttcttcaattgacgcaagaagtaccagaaacgggactt
+2605067/1
CCCFFFFFHHHHHJJJJJIJJJJIJIGHGIIJICFGIJJJJIJJIIGIIG
@3119577/1
gtgaaaactgcccctcagatacaccgtcacggaacacaaatatcttcttc
+3119577/1
CCCFFFFFHHHHHJJJJJJJJJJJJJJJJJJJJJJJJJJJJJJJJJJJJG
@2605404/1
cgtcattcagatttgctgggctagtctttggagagaatgaatctaacttt
+2605404/1
@B@FFDEFHHHFHJJJJHJJJJIJJIHGJIJJJJJHGIJGECGIJEIJII
@7738566/1
gaaggtgttgaggcgcttgtggtggtgcacgcgcttgggcagagggaatc
+7738566/1
CCCFFDFFHHHHHJJJJJJIJJIJJHHJJJJJJJJJJJJJJHHHHFFFEE
@7738714/1
cagcatacataataaaattagaggaagtaggtgctgggcctcttgtatgc
+7738714/1
;??AAABDDHHHH@BB:CFCBCIHGGD?CFH<CFGH<EDDDGEHI?DFBF
@3120131/1
tgagtgacggcacctccgacactgaggtcacggtactcgcggtacatgtt
+3120131/1
B@CFDFFFHGHHGIJJJJJJJJJJJCHHHIJJJFGIIJIIIIEHFFFFEF
@5167321/1
agcatacataataaaattagaggaagtaggtgctgggcctcttgtatgcg
+5167321/1
@CCFFFFFHHHHHJJJJJJJJJJJJJHIIJHIIJJJJGIJJJJJIJJJJJ
@6200197/1
cgtcactattctaggattgtgtaggtaatattattaaacgaagaacatgc
+6200197/1
CCCFFFFDHHHHHIIJJIJJGIJGJEFHIIHJJIJIIJGGHIGIIGHGGF
@2605891/1
catctatagatgtcggtggcgcacagggcacgcttgcgcatgacatctat
+2605891/1
CCCFFFFFHHHHHJJJIJJJJJJJJJJJJJJJJJJJIJJJJJJJJJJJHH
@2605902/1
cagcatacataataaaattagaggaagtaggtgctgggcctcttgtatgc
+2605902/1
CCCFFFFFHHHHHJJJJJJJJJJJJJJJJJJHIJJJJJIJJJJJJJJJJJ
@4658571/1
aggaagtaggtgctgggcctcttgtatgcggaggtgttgaggcgcttgtg
+4658571/1
@CCDFFFFHHHHHJJJJJJJJJJJJJJJJJJGHJ?DGHIHIJHIJJJJHH
@2090735/1
cggcacctccgacactgaggtcacggtactcgcggtacatgttgtgtaca
+2090735/1
@@@DDDFFFFHFDG@FEEIIDGHIJJBHGIGIIIIGBGDGGHIIGGEAAE
@2090814/1
ttttaatttgtgctccaaattgtatctgacgacgcattgaatctgaatac
+2090814/1
BCCFFFFFHHHHHIJJJJJJJJHJJIJJJJJJJJJJJJJJJJJJJIJIIJ
@2090919/1
agcatacataataaaattagaggaagtaggtgctgggcctcttgtatgcg
+2090919/1
BC@FFFFFFGHGGIIIIJJJJJJIJIGHIIFHIEHDHCHIJJJJGGEIHI
@31290/1
agggaatctgattgtgctgttgtggaactgcttcacctgtggccggcggc
+31290/1
@BCFFFFFHHHGHIHJJJJIJIIIIIIJJJCHIJJJGJIJJIJJJJIJHF
@4151650/1
agggaatctgattgtgctgttgtggaactgcttcacctgtggccggcggc
+4151650/1
@C@FFFFFHBHHHIFHGGE@GGIIICHHIIIIIICIIIIGCHGHIIDHHD
@1071767/1
gccagatgccaaagttcttgatcttcactgggctcttctctgggatttcc
+1071767/1
@;@DFDDFDHGH?HHHEGIIIIGGI@HEEHIIBHHIIIIIIIIIIIGIII
@4152069/1
cggcacctccgacactgaggtcacggtactcgcggtacatgttgtgtaca
+4152069/1
CCCFFFFFHHHHHIJIJJJJGIJJJJFHIIJJJJJBHIJJJJJJJJHHHH
@31886/1
gggtgcgtgcaggatcctcgtcattgcctggcatacaaggcaaagcaccg
+31886/1
@;;DB?D<<DHB;F?<<F?<<F8C?G<???D3::D??:?;FBG;D;?8C;
@4152347/1
ctttaaaaaaagctcgatctcaatttaaagataagatctgcgacctcgag
+4152347/1
CCCFFFFFDFFFHIGGGIJIJJJJIIGIJIJJJJIJFGFGEHEEIIJGBH
@1072672/1
caccagtggtcttcttgaacttcttcaattgacgcaagaagtaccagaaa
+1072672/1
@@@FFFDEFFFHHIEHHGDIIIIIJJJJJGIEHGBHIJIIE:DBEGIIGI
@4153097/1
gggctctgtgcctggctcccatgtcacggtagcactgagtgacggcacct
+4153097/1
CCCFFFFFFGHHHJIIJIJJJIJHHHIIJHHIIJJIJII??FHHEHGIJB
@32735/1
agcactgagtgacggcacctccgacactgaggtcacggtactcgcggtac
+32735/1
@@@FFFFFGDDDHIIIIIIIBGGHHHGHIEHIGGIIFIBDHIAHGIBDDF
@7739394/1
cagcatacataataaaattagaggaagtaggtgctgggcctcttgtatgc
+7739394/1
B@@DDFFFHHGHHJJJJJJJJIJIJJJHHHIHIIIJGIJIJJJJJHIIJI
@7739396/1
ggagagaagatcctcatcttgtatagaggaggcttgggctcgctctccga
+7739396/1
BCCFFFFFHHHHHJJJJJJJJJJJJJJJJJJJJJJEHIIJJJJIJJJJJH
@1579165/1
cagcatacataataaaattagaggaagtaggtgctgggcctcttgtatgc
+1579165/1
@??DBDBDBCDHFEHIGDGH<4CCAB;CHH??<EH<F=BDAFGGIHCGCF
@5167776/1
aggaagtaggtgctgggcctcttgtatgcgaaggtgttgaggcgcttgtg
+5167776/1
:?@DDD;DFDADFHEHGEEHBGHGHBHHGIHDGG:??D@?DCBGGHI===
@4153282/1
gtctgtttgtctgtttgtctgtttgtctgtttgtctgttcgtctgtgcgc
+4153282/1
CCCFFFFFHHHHHJIJGIIJJJJJCHJJJJJIDFHIIHIJIHJJGGGGIJ
@4153441/1
gtcgatgtcgaacccaaaaatgtaattaactttttttttgtctgtttgtc
+4153441/1
CBCFFFFFHHHHHJJJJJJJJJHGJJJJJIJJJJJJJJJJHIJJIIJHHF
@5688783/1
cagcatacataataaaattagaggaagtaggtgctgggcctcttgtatgc
+5688783/1
CCCFFDEFFHHHFHIGGHGHIIII@BHFCHIHHGGGDGFHIIJGIHJJJJ
@7233233/1
cgggctatgccatttatcctcgcacgttggcagtaatagtacaagtgaaa
+7233233/1
@CCFFFFFHHHHGJJJJJJJJJJJJJHIJJJJJIJJJJJFHHIGIJIIJJ
@7739912/1
gtggattttaatgttattattacagcatacataataaaattagaggaagt
+7739912/1
@@@FFFFFHHFHHHIJJJJJJJJIIJJJIJJIJJJJJJGIJJJJIJJJJH
@2606646/1
atgtaccacgcctgggatgccacccggcaccactcccgggtgaggatgca
+2606646/1
CCCFFFFFHHHHHJJJJJJJJJJJJJJJJJJJJJJJJJJJFHIJJJHHHH
@7739955/1
ctggctcccatgtcacggtagcactgagtgacggcacctccgacactgag
+7739955/1
CC@FFFFFHHHHHJJJJIHIJJJJJJJJIIGIIJJJJJJJJJJJJJJJJJ
@2606770/1
gtggcgttgatgtcgcaagatagtgagacattcactttttagtcataatc
+2606770/1
C@CFFFFFHFHHHJJJJJJJJJJFIIIHIGIJJJJJJJJJJJJJJJJJJI
@2606798/1
cggctgaattgcagcatcttgtcgagaacatgaagccgctttggtttacg
+2606798/1
@@@FFFFFFFHFHIJIIIJJJEHHEHGFIJJGIJJFIJIGIGIGBCFEG@
@5168483/1
aggtaggtgtagggtaagacacggatcgcatacaccgtgaatataagtgg
+5168483/1
@BCBDFFDFFDHGJFHIJJJFIJJJJJIJIJJJIIJJJJIGIIJJJIGHJ
@5168523/1
cgcaagaagtaccagaaacgggacttagccacaatctggtctggagagaa
+5168523/1
CCCFFFFFHFHFHIJJJJJJJJIJJJJJIJJJJJJJJJJHIJJJJJJJJJ
@3622021/1
agcatacataataaaattagaggaagtaggtgctgggcctcttgtatgcg
+3622021/1
@CCFFFFFHHHHHJJJJJIJJJJJJJJJJIHHIJJJJGHJJIJJJJJJIJ
@7233943/1
cagcatacataataaaattagaggaagtaggtgctgggcctcttgtatgc
+7233943/1
CCCFFFFFGHHHHJJJJJJIIIIJEHIIIIIIJJJJIGJJJJJJJFHIJI
@5689717/1
gctgatccgagttggatgcggttttcacgaatatattgtgggatgcttaa
+5689717/1
@@@DDDDEDDFHDDGEEEGIE<CEGIIIC=:DDGIIEGHGEGHHHGGEIH
@4661104/1
aacagattgtttgagatgtttgtgaaactgcg
+4661104/1
?=?DD:BD?CFH?CAEGEHGIDHAEH@?49B@
@7234742/1
ggcaaaggtagtaagtcagctgttccacttcatcatcagggatcttgccg
+7234742/1
CCCFFFFFFHHHHIJGIJJJJJJJJJGIHJJJJJJJJJJJJJJJJIJJIJ
@4155088/1
agcaaatggaaaaaaaaattggtgaaaagaatcacaagtaagatactgca
+4155088/1
CCCFFFFFHHHHHJJJJIGGHIFGHIJJJJJJJJJJJJIHIJIIJJJJII
@3623119/1
ctgggcctcttgtatgcgaaggtgttgaggcgcttgtggtggtgcacgcg
+3623119/1
@CCFFDFFGHHHHIJJJJHGHIGGIHGGJIJJGJJJDBHGIGIHIJIJHH
@4661586/1
ggcgttcatgcggcaaacgcctattaacattatcatcgttctcagcatgg
+4661586/1
CCCFFFFFHHHHHJJJJJJJJJJJJJIJJJJJJJJJJJIJJJJJJJJJJJ
@2608268/1
accagtggtcttcttgaacttcttcaattgacgcaagaagtaccagaaac
+2608268/1
CCCFFFBFHHGHHJJJJJIJJJJJJJBJJJJJJIDHIJJJEGIIJJJIJG
@5169830/1
catacataataaaattagaggaagtaggtgctgggcctcttgtatgcgaa
+5169830/1
C@CFFFFFHGGHFEHIGIIIJJIJJIJJJIGHGIJFGHJJJIGHIIJJIH
@3122264/1
gcaaagataagatgaagaagaggagcaaatggaaaaaaaaattggtgaaa
+3122264/1
BCCFFFFFHHHHHJJJJIIJJJJIJJJJCHIJJJJIJJJJJJIJJGHJJJ
@4155625/1
gtgcgatgttttacaagggcaggttgaactcacaccattcaatttaaaag
+4155625/1
@BBFFFFFFHHHHJJJJJJJJJJHIJJIJIJJJJJJJJJJJJJJJJJJJG
@4155752/1
gcctactataaatgccatacaaggtctataaaaatataatttgcctgaca
+4155752/1
CCCFFFFFHHHHHJJJJJJJJJJJGEHGIJJIJJJJJIJJJJJJJJJJJJ
@3122752/1
ctttgtttcatttaaatttacgggctatgccatttatcctcgcacgttgg
+3122752/1
CCCFFFFFHHHHHJJJJJJJJJJJJJJJJJJJJJJJJJJJJJJJJJIJJJ
@4155821/1
ccacaatctggtctggagagaagatcctcatcttgtatagaggaggcttg
+4155821/1
@@@DDDEDDBHHHGGB@DAGCGBDEHGAHEGIIIGGBGCDEA>@GDFGIE
@553490/1
gcacgtagttctcagcttccctgcaaagttaaccatcttgtattcaaaag
+553490/1
CCCFFEFFHHHHHJJJJJJJJJJJJJJJIIJJJJJJJIJJIIJJJJJJJI
@3122979/1
ccactccatactttgtttcatttaaatttacgggctatgccatttatcct
+3122979/1
8;=;DDD?CFB<?@FAFGC43<A<<F?AH@?GEIEDFGAED<DDDGIIFE
@3123349/1
gtccgtttttaatctattttttcaatgccctaagtgagtatacatctatt
+3123349/1
CCCFFDDFHHHGHIJJJJJIJJJGIIHJIJJJJGIIIJJJJJIJCHGGHI
@3624192/1
cctggctcccatgtcacggtagcactgagtgacggcacctccgacactga
+3624192/1
CCCFFFFFHHHHHJJJJJJHIJJJJJJJJGHIJJJJJJJJJJJJJJJJJH
@7741228/1
gtctggagagaagatcctcatcttgtatagaggaggcttgggctcgctct
+7741228/1
BCCFFFFFHHHHHJJJJJJJJJJJJIJJJJJJJHJJJJJHIJIIJJJIJG
@7741266/1
ctgagcgagactcataacgcagccagatgccaaagttcttgatcttcact
+7741266/1
CCCFFFFFHFHHGJIJJJIGHGHIJIIHHIIJJGIFHDHIJJIJJGJJJJ
@2093702/1
gcgcttgtggtggtgcacgcgcttgggcagagggaatctgattgtgctgt
+2093702/1
CB@FFFFDHHHHHDHHHJJJJJJJJJJJJIJJJJJJJJJJJJJJEGHIIH
@3624310/1
tagtaagtcctgagccatagcaaacagccactggcaatg
+3624310/1
B@@DDFFDFHHHHIJJJJJGGJIJJJJIIIJGGJIJJJI
@3123881/1
gttattaggtaatgttatatattttgtcttttctgacattggtctctata
+3123881/1
@=@DDD?DH=CCFGCEEB?FBFHII@FHIIGGIGICGBHGGGHGIBDFCD
@4156646/1
gcagcgaaatagtcacacccacgttggttatcaagtggcttggtaggatc
+4156646/1
CCCFFFFFHHHHHJJJJJJJJJJIJJJHIJJJJJJJJJJJJGICGGIEEH
@6706217/1
gcgcttgtggtggtgcacgcgcttgggcagagggaatctgattgtgctgt
+6706217/1
CCCFFFFEHHHHHHIJJJJJJJJJJJJJJJJJJJIJJJJJJJJJHGHIJH
@34023/1
gtatgcgaaggtgttgaggcgcttgtggtggtgcacgcgcttgggcagag
+34023/1
CCCFFFFDHHHAFHIJGHIIJJJJIFGGIIIDGHJIJIJJGHHFFFFDCD
@4156866/1
agcacgtagttctcagcttccctgcaaagttaaccatcttgtattcaaaa
+4156866/1
CCCFFFDFHHHHHJJJJJJJJJJJJJJJJJJJJJJJJJJJJHIJJJIIJJ
@7742030/1
acaatctggtctggagagaagatcctcatcttgtatagaggaggcttggg
+7742030/1
;=?DDFEEFD>FDEFHGIEGEHDIIIHIIIIIGGEHBDDFDBDBE@FGIG
@554596/1
gttgaggcgcttgtggtggtgcacgcgcttgggcagagggaatctgattg
+554596/1
@@BFFFFFHHHGGGGGIJIJIIIJIJJJJJJJJJGJGIJJEHGHFFFFFC
@4157126/1
ggtgctgggcctcttgtatgcgaaggtgttgaggcgcttgtggtggtgca
+4157126/1
@@@BDD;;;BBBFHHGHIFBC6F<A???CGH@GIEGHFGFH<;CFH;DHG
@6206270/1
cttacgcaaaaatgtagataaaaagttatgtcataattttatttaaaaac
+6206270/1
CCCFFDFFHHHHHIGIIBHIIGGJIHIGJJJGIJJJJJJJJJJJHIGGII
@6707357/1
ggactagtaaaatacatagtttcactacacaagtgatacactgatttcta
+6707357/1
CCCFFFFFHHHHHJJJJJJJJJJJJJJJJJIJJHIJJJJJJJJGIJJJJI
@34836/1
ggcagagggaatctgattgtgctgttgtggaactgcttcacctgtggccg
+34836/1
CCCFFFFFHHHHHJJJJJJJJJJJJJJJJJJJJJJJJJJJJJJJJJJJJJ
@6707510/1
gtgcacgcgcttgggcagagggaatctgattgtgctgttgtggaactgct
+6707510/1
@CCFFFDDFDFHFGBHGIGHJIIHJGGHGIIIEGIECGHCBGIJIJIJIJ
@2095233/1
agcatacataataaaattagaggaagtaggtgctgggcctcttgtatgcg
+2095233/1
@CCFFFFFGDHHHIGEHIIJJIJGHGEHBECFHIFGIHIJJJJJGGGGIJ
@35266/1
aggggttattgttatgtcgatgtcgaacccaaaaatgtaattaacttttt
+35266/1
CCCFFDDDFHHHHEHGFHGGGIIJJIJIJJJIGJIJIBFGIGIIGHIJJJ
@5170102/1
ctctgtgcctggctcccatgtcacggtagcactgagtgacggcacctccg
+5170102/1
CCCFFFFFHHGHHJJJJJIJIJJJJJHIJJJJJJJJHIJJIJJJJJJJJI
@35497/1
cagtggtcttcttgaacttcttcaattgacgcaagaagtaccagaaacgg
+35497/1
@@@DDDFFHHGHHJJJJJJIJIIIIIIJIIJJJIJIJJDDEGHGIIIIJI
@6708297/1
ccgcgacttcgttcgcgtggaatagtgacttccggcaaatttttggtttt
+6708297/1
CCCFFFFFHHHHHJJJJHIJIJJJJGIJJJJJJJJJJJJJJJJJGHEFFF
@6708325/1
gagtgacggcacctccgacactgaggtcacggtactcgcggtacatgttg
+6708325/1
BBCDDFFFHHHHHIJJJJJJJIJJJJHGIIJJBFHGHIIII=AEFCD@EF
@2608870/1
gtttctcactagtaagagcttttcgtataatatgatatgatgccgacagt
+2608870/1
BBCFFFFFHHHHFIJJIJJJJJJJJHIIJJJJJJJJJJJJJJJJJIJJJH
@5170603/1
cgtagttctcagcttccctgcaaagttaaccatcttgtattcaaaagaaa
+5170603/1
CCCFFDFFHHHHGJJIIJJJJJJJJHHJIJJJJJJIJIIIJJIJIIJJJJ
@7236428/1
gggaatctgattgtgctgttgtggaactgcttcacctgtggccggcggca
+7236428/1
@@@<BDDFDHBFHCFEHGFHEEEEHCGHGFICGIBFGGGHIIGGB@FEBC
@2609181/1
gtgacggcacctccgacactgaggtcacggtactcgcggtacatgttgtg
+2609181/1
@@@FFFDDHHHHHJIIJJJJJGGIHIGJJJFGGGGJIJI@BEHHHFFEFF
@2609182/1
agtggtcttcttgaacttcttcaattgacgcaagaagtaccagaaacggg
+2609182/1
@BBFFFFFHHHHHJJJJJJJJJJJJJJJJJJJJJJJJHIJJJJJJJJJJJ
@3624613/1
gggctatgccatttatcctcgcacgttggcagtaatagtacaagtgaaaa
+3624613/1
@@@FFFFFDHGHHJJJJJJGIJIJJJJJIIGIDFHIJJHIHIEIIIHJJJ
@2609494/1
ggcacgcttgcgcatgacatctatacatgccattggcgttcaaaaggtta
+2609494/1
@<<=ADDDFF=F>BHE9EFCGEHGICCFHIIIGIGIEH??FDF@FGA8@@
@6709189/1
caggtggtagcgcgcgcggaacgccaccaggtgcgcgtagtacgcgggcg
+6709189/1
??@FBDFADFBFHIGGHHIEAFHGEBGEFHACDEFDD;;@BDDBDD@DBD
@3624704/1
gctgatccgagttggatgcggttttcacgaatatattgtgggatgcttaa
+3624704/1
@@CDDFFFHDHHHDHFEGHHJCEGIGGGIIJIGIEIGJFIIIJGGGHIJH
@2609576/1
gctgtctgtacattgaaaataaaaataaaaaaaatagcaggggttattgt
+2609576/1
CCCFFFFFHHHHHJJJJJJJJJJJJJJJJJJJJJJJJJJJJJJBHIJJJI
@4159266/1
ggcagagggaatctgattgtgctgttgtggaactgcttcacctgtggccg
+4159266/1
CCCFFFFFHFHHHJJJJJJJIJJJIIJHIJJJJJJJJJJJJJJJIIJJJJ
@1075041/1
gttgaactcacaccattcaatttaaaagaaactgggtgcgtgcaggatcc
+1075041/1
@@@FFFFEHHDHHIIJHIJJIIIGIIJJEGIIIJJJEFHIGIGEGGIGIJ
@36079/1
gcatacataataaaattagaggaagtaggtgctgggcctcttgtatgcga
+36079/1
CCCFFFFFHGHHGIIIJJFJGGJJIJGEFHHGGFG?CGDHIJJGGIJJJ=
@1580495/1
ggagagaagatcctcatcttgtatagaggaggcttgggctcgctctccga
+1580495/1
@CBFFFFFHGGHHJJIJJJIJHIJIJJJIIIJIJJDEHEIJJJJJJIJI<
@36262/1
ggtatcggcgtcgcttgcggtaccggcgtcggttgcggaatcagcctcgc
+36262/1
@C@DFFFFHHHHHJJJJJJJHHHJIJJJHHFFDDDDDDDDDDDACDDDDD
@2095877/1
ctggttacattgctcacgtacagctaagttattagcgatattataattat
+2095877/1
@@CFDEFFHHHHHJJJJIGGIIIJJJIJHHHJJJJJJGIJJIJIJGGGHI
@36333/1
gctgggcctcttgtatgcgaaggtgttgaggcgcttgtggtggtgcacgc
+36333/1
CCCFFFFFHHHHHJJJJJJHIIJEGHHJIJJIJJJJJGIJHHHGHIJJJG
@6206849/1
cctgtggccggcggcacgcagacgccttgatgacctccactttgatgatc
+6206849/1
@@C=DDFFFHHGHJJIGIIGGJJJIGFHFDCCC>CACBCCDDDD@CAABA
@3124115/1
aactactagcagacactgtggtatgtctattccttcttctataacgctcg
+3124115/1
CCCFFFFFHGHHHJJJJJIJJHHIJJJIJJJJJJJJJJJJJJJJJJJJJJ
@5691439/1
cacaatatccgtgtcgaccactgtgcctggttccacgttatattggacat
+5691439/1
CCCFFFFFHGFHFHJIJIJJJJJJJJIJIJHIJJJJJJJJIIJJJJJJJJ
@3625279/1
aggaagtaggtgctgggcctcttgtatgcgaaggtgttgaggcgcttgtg
+3625279/1
CCCFFFDDHHFHHIJJJGHIJJJJHJJJJJIIJJBFFHIIJJIJJJJJHH
@6207216/1
gcactgagtgacggcacctccgacactgaggtcacggtactcgcggtaca
+6207216/1
CCCFFFFFHHHHHJJJJJJJJJJJJJJJJJJJJJJJJIJJJJJJJHHFFF
@555310/1
gcacaaagttgaagtccttgttgttaagaggtgttacctgcaacttggcc
+555310/1
;?@DDDDDHFFHFG2?AFHGCBGIGIFH<EEHIIHGHGIIFHDFHCGFDG
@3625503/1
agcatacataataaaattagaggaagtaggtgctgggcctcttgtatgcg
+3625503/1
CCCFFFFFHHHHHJJJJJJJJJJJJJJJJJHHHJJIJJJJJJJJIJJJJJ
@6207742/1
cccatgtcacggtagcactgagtgacggcacctccgacactgaggtcacg
+6207742/1
?@@DDDDDADDHAFHIGGEGHIBCCH?:FGG?DHCHBGHBDG@FDFGGHA
@3124800/1
gggttttttaaactcatattttcatggtaccaagttatgaatttttcaaa
+3124800/1
BBCDDFFFHHHHHJJJJJJJJJJJJJJHIJJJJJIIJIJJIJJJJJJJJJ
@555716/1
gacgagtgcacaatatccgtgtcgaccactgtgcctggttccacgttata
+555716/1
@@@DDD:ADADDAGIBEAE?AFEEEHGHDH>??@FFEG9BBBFGIB>DHC
@1581363/1
gtgctgttgtggaactgcttcacctgtggccggcggcacgcagacgcctt
+1581363/1
B@@FFFFFHHHHHJJJIJJIJIJJJJJJJJJJJJJJJHHFFDDDDDDDDD
@2610270/1
cttgaccattttagatatttgttgttcattcaactgtcttgttaatgcct
+2610270/1
CCCFFFFFHGHHHJJJJJJJJHIJIJJJJJJJJJJJJJJJJHIJJJIJJJ
@1076133/1
cggcacctccgacactgaggtcacggtactcgcggtacatgttgtgtaca
+1076133/1
@@CDDDFFHHHGHJIJJJJJFHIIJJDGIGHDGIJHIIJIJJJJJJHHHH
@3626206/1
ctccggtactaacgatcaaatcgatcatgggtccataatcattcctggaa
+3626206/1
CCCFFFFFHHHHHJJJJHGHE<FGIJJIJIJGHIJJJJJIJJJJGIIJIJ
@3626253/1
ggtaagaaggtggcggccagaatctagacatgcacagctcttgcagccat
+3626253/1
@@@DDFFFHGFHHJGIIJJJJJJJJJIJJJJJJJIJJJJJJJJJJIJJJI
@2610849/1
ctgcgacctcgagcgacgaatcacatgaaagggggaggggggagggtcat
+2610849/1
CCCFFFFFHHHHHJJJJJIJJJJJJJJJJJJJJJJHHFDDDDBDDD<CBC
@3125696/1
agcatacataataaaattagaggaagtaggtgctgggcctcttgtatgcg
+3125696/1
@?@AADD?F?<C:<C?:<AF4:A:C?<EHHICGIFFFFFIIIFIEGIIEF
@4159442/1
gtgcagtaggaaccacagccgttggcgtcgattgcggtatcggcgtcgct
+4159442/1
CCCFFFFAF>?FFHIIIGGHHII=FGECFHHDC??DFHAHGH6;B=BCBB
@5171716/1
gcgtacttttcaaggaacatttgagtggttccttttagtaaaaaattcta
+5171716/1
@C@DDFFFHHFHHJGIEIIEHIIHCHHGEHIEGGEIHIFGGIIGHGIGDF
@37993/1
gatggagtgagcacgggctctgtgcctggctcccatgtcacggtagcact
+37993/1
CCCFFFFFHHHHHJJJJJJJJJJJJJJJJJJJJJJJJJJJJJJHIJJIJJ
@4663861/1
gttcatgttcatcacccagtcgcgcttggtcgtcttgccaccacccgcat
+4663861/1
@?@BB>A=DFDFHIDHDHEFFHGBGH@C=BBGGDBDFEGGGE=FHGIF@<
@3627027/1
gtctgtttgtctgtttgtctgtttgtctgttcgtctgtgcgcgctaatct
+3627027/1
1=1?DA?=AF<BFACCAE?FB:?4CFH9A29C;GFA1?GFFFA0::;9.=
@7237974/1
cgacgacgacactgtacagttagaaatgttacaacctctatactttgcat
+7237974/1
CC<DDADDHAFFHIEDFHIIIBHIGIIIIIEHIIIIIGIHGIIIIIBGIG
@38344/1
gtccgagtcgaattgagattgcggcgtcatatgttcgaggacacgagata
+38344/1
CCCFFDFFHHHHHJJIIIJJJJJJIIHJJJJJJIJJGIIJJJJHHHFFFE
@7238321/1
gttttttaaactcatattttcatggtaccaagttatgaatttttcaaatc
+7238321/1
CCCFFFFFHHHHHJJIJJJJJJJJJGGIJIJIHHIJJJJJJJJJJJIJJG
@4160272/1
cagtggtcttcttgaacttcttcaattgacgcaagaagtaccagaaacgg
+4160272/1
@@CDDFFDHGHHGHIJGIIIJJJIIIJIIIJJJJIIGIJGGIGIJJGGIJ
@6209850/1
cttttctaacttgaacagtgcgatgttttacaagggcaggttgaactcac
+6209850/1
CCCFFFFFHHHHHJJJJJIIJJJJJHJJJJJJJJJJJJJJJJJJJJJJJJ
@4664991/1
gccgcgactccgccctcttcctcgggttggaatgattctggtgggttgtc
+4664991/1
@@@FBDDDFHHHDHEHIIIF?GBFFGDGGIIE=C@=FC7=7.=?EDBBB@
@6209999/1
gaagtaccagaaacgggacttagccacaatctggtctggagagaagatcc
+6209999/1
BCCFFFFFHHHHHJJJJJJJJJJJJJJJJJJJJJIIJJJJJJJJJJJJJJ
@4160868/1
ccggtaagtttgtcgagtagagccttagctgcggaatgcttagcttcctt
+4160868/1
B@@FDFFFHHHHHJJJJJJJIIJJJJJIJIJGJJJJJJJIJJJJJJJJJJ
@4665045/1
gctcgctctccgaagggagcttgcggccg
+4665045/1
7<<?B<DDF?C?FDF:FFF:EG???@@@6
@5173065/1
cttcatattagaaatcacttctttgattttcttcaagcgctcatcgggag
+5173065/1
BCCFFFFFHHHGHIJJJJJJJJJJJJJJJJJJJJIJJFIJIJIJJJJJIJ
@5173111/1
cgcttattgtttcgatcttgttatacgtaaaacaaactcgtactaaggcc
+5173111/1
CCCFFFFFHHHHHJJJJJJJIJJJJJJHJJIJJJJJJJJJIJJJJJJJJJ
@7239348/1
gaggaagtaggtgctgggcctcttgtatgcgaaggtgttgaggcgcttgt
+7239348/1
CCCFFFFDHHHHHJJJJJJJJJJJJJJJJJJIJJJFHGHIIJJJJJJJIH
@4665350/1
gtcgatgaccagcagaaggcgtgttaccgaccagagtagcaaccaccttc
+4665350/1
C@CFFFFFHHHHHJJIJIJJIHJJIIIIIGHJIGGGFFHIIJJIIIJJII
@4161369/1
aacgaaaagggtacaataattaataattatgtcgcaataccgtagccgcc
+4161369/1
??@DDDA<F=F2:CE?F@AFEBA<?<9FBDDH?FHH@GI@?DF;FB??0;
@4161406/1
cggtagcactgagtgacggcacctccgacactgaggtcacggtactcgcg
+4161406/1
@CCDFFFFHHHHHAGIJIEGIGIJJJJIJJJJJJJJJJJJJJIJJJJIIH
@7239703/1
ccccgctattttttttatttttattttcaatgtacagacagcacccttct
+7239703/1
@;@D;DA:8AD?FE@A;:CFGE=BFF@?<<<??<B@D9D=F=FA=CFF>E
@1581767/1
cgatgtcgaacccaaaaatgtaattaactttttttttgtctgtttgtctg
+1581767/1
CCCFFFFFHHHHHJJJJJJJHIJJJJIIJJJJJJJJJJGIJJIJJIIJHG
@4665755/1
gcacagctcttgcagccatccaacaggattgcccatcaatttatcttcaa
+4665755/1
CCCFFFFFHHHHHJJJJJJJJJJJJJIGIJJJJJJJJJJJJJJJIJJJJJ
@39893/1
ctggagagaagatcctcatcttgtatagaggaggcttgggctcgctctcc
+39893/1
@@@D;D;D7FDDFGFFIIIIIEEFBHHBHCDC=@BG@:FGIIEA66=C3=
@39956/1
gcaagaagtaccagaaacgggacttagccacaatctggtctggagagaag
+39956/1
CCCFFFFFHGHHHJIJJIJJJIJJJJJJGIJJIJJJJJHHJIJIJIJGIG
@6210984/1
ggcgcttgtggtggtgcacgcgcttgggcagagggaatctgattgtgctg
+6210984/1
CCCFFFFFHHHHHIIJJJJJJJJJJJJJJJJIJJJIJJJJJJJJJIJJJH
@3125825/1
acggtactcgcggtacatgttgtgtacacctgagcgagactcataacgca
+3125825/1
@B@FDFFFHHHHHJJJJJJJJJJJJJIJJJJJJJJJJJIIJJJJJJJ@GH
@1581973/1
tccagaggcaagcgctccaagttgcttggaggcttgggcctgttttggta
+1581973/1
?@@DDAD1ABAA?GEE:EC9CC@FE@@G8:CCFEF?DF807BBBFFFI67
@4666005/1
gtgagcacgggctctgtgcctggctcccatgtcacggtagcactgagtga
+4666005/1
?==DDDFDDAFDFGBHIEHIGEGCHEGIGHC?DFGIE8?DBBHIGHIG=@
@40042/1
gttgtgctgttgtggaactgcttcacctgtggccggcggcacgcagacgc
+40042/1
@@BFDFFFHHHHHIJJJJJJJJJJJJJIGHIIIJJIGGIHHFFDDBDDBD
@3628915/1
gtcacacggtagcggaaggtgggttcgtgaatcatgccctcaatctgcac
+3628915/1
CCCFFFFFHFHHGIJHIIICGGIDGHIJIJJJIIGIJJIJIJJJJJIIGJ
@6709756/1
ctcatataacactttgacaggctgctgtgggatacggctggagaacaaat
+6709756/1
CCCFFFFFHHHHHJJJJJJJJIJJJJJIJJJIJIJJJJJJJBFGDDFHI8
@4161901/1
gattgcccatcaatttatcttcaaatgacgacaccacagttccagtctca
+4161901/1
CBCFFFFFHHHHHJJJJJJJJJJJJJJJJIJJJJJJJJJJJJJJJJJJJJ
@3126093/1
gtgggactgcttcacctgtggccggcggcacgcagacgccttgatgacct
+3126093/1
CCCFFFFFHHGHHJJIJGIIJIJJIJGIJJJIGHHFFDDDDDDDCDDDDC
@5693045/1
gtcgaccactgtgcctggttccacgttatattggacattaggaccgtcat
+5693045/1
CCCFFFFFHHHHHJIJJJIJJJGJJIHHIJIIIJCGEHEHIJIJJJGHIJ
@4666342/1
ctgatgaatacaggttgaatagaatctgtacacaaagtttcagcttaaaa
+4666342/1
CCCFFFFFHHHGHJJIJIIIIIIIJIJHHGHJIJJIIFHIJJJJIIIGII
@6710007/1
gtgggtagtaagcgcacgaccatttttttctacatttcattatttttgat
+6710007/1
CCCFFFFBHHHGGIGGIJEHGHIIJJJJIIJJJIJJJJJJJIJJJJJJ=E
@4162155/1
cacacactgatgcaaaccagtgtttcaaggcaacatataagttcttttag
+4162155/1
CCCFFFFFHHHHGJIJJJJJHIHJJJJIJJJJJJJJJJJIJHIIJJJJJJ
@556655/1
ccttgttgttaagaggtgttacctgcaacttggccaggttagggccaaca
+556655/1
@??BDDDDHHGHFCHG?B<CHCHEDHHGCEGGIIEFHHGIIIG<DGHJII
@2611226/1
ggattgtgtaggtaatattattaaacgaagaacatgcggctgaattgcag
+2611226/1
?;1=DDDD=DDB22<AACCEBIBF?ACC@CEEC?G@?G@DGDF@BAFICB
@5693610/1
ctgacgcttagcaagtttcttagacttgccagttcccacttcacgacgct
+5693610/1
CCCFFFFFHHHHHJJJJJJJJJJJJJJJJJJJJJJJJJJJJJJJJJJJJJ
@1582673/1
ggcgcttgtggtggtgcacgcgcttgggcagagggaatctgattgtgctg
+1582673/1
CCCFFFFFHHHHHJ?EHIJJJJJJJJJJJJJIIJJIIJJJJJJJJJJJJH
@557009/1
agtgaacaaaattgcaatatagttattctaatatttgattgataaaaaca
+557009/1
@@?DDFB>BHDHDHGBCFEGFBHFIIIIIIIIGGCHIDHIGIGGHIIIGG
@7746394/1
tgtggaactgcttcacctgtggccggcggcacgcagacgccttgatgacc
+7746394/1
CC@FFFFFHHHHHJJJJJJJJJJJJJJJJJJJJHHHFFDDDDDDDDDEDD
@4162694/1
ggcgcttgtggtggtgcacgcgcttgggcagagggaatctgattgtgctg
+4162694/1
CCCFFFFFHHHHHJHHJJJJJJJJJJJJJJJIJJJIJJJJJJJJJJJJJH
@4162817/1
cagtggtcttcttgaacttcttcaattgacgcaagaagtaccagaaacgg
+4162817/1
@@@DDDFFGHHGHFIJJFEHHGIIEGGJJJGIFHJGEH?BFGIFIJIIJE
@1582928/1
actacatttccgtccatcattttgtcaacgaactcttctgaagtatttgt
+1582928/1
CCCFFFFFHHHHHJJJJJJJJJJJJJJJJJIJJJJJJJJJIJJGHIJJJI
@2611806/1
tctgtatactggaaatcttcgtagcttttcatgaacttctttttattttc
+2611806/1
CCCFFFFFHHHHHJJJJJJJJHJJJJJJJJJJJJJJJJJJJJJJJJJJJH
@3127144/1
gccagatgccaaagttcttgatcttcactgggctcttctctgggatttcc
+3127144/1
C@CFFFFFHHHHHJJJJJJJJJJJJJJJJJIJJJJJJJJJJJJJJJJJJJ
@2611895/1
caagaacttcacgtcaagtatacagcgtcctaacgaaacagcgcaaatga
+2611895/1
@@@FFFFFHHHHHHGJIIHHHHGJJIJJJJIJIJJIJJJJJGGIJIGJIE
@1583074/1
ggtgcgtgcaggatcctcgtcattgcctggcatacaaggcaaagcaccga
+1583074/1
@@@FFFDDFHDHDIIGIGGGIIIIEGGHIIIIGIIIHIIGIIIIEGIIII
@4163157/1
gtgctgggcctcttgtatgcgaagg
+4163157/1
@?@DDAD?FACFDDG:AEEGI@GEG
@4163169/1
gttgaacggaactccaatcctttactcgaatagtcttttctaacttgaac
+4163169/1
CCCFFFFFGHHHHJJJIJIIIJIJGHHIIJJJIIIJJIJIJJJJJJIFIJ
@1077547/1
ccacaatctggtctggagagaagatcctcatcttgtatagaggaggcttg
+1077547/1
CCCFFFFFHHHHHJJJIJJJJJJJJJJJJJJJJJJJJJJJJJJJJJJJJ@
@3630417/1
ctgatagagacgatttcaccagtggtcttcttgaacttcttcaattgacg
+3630417/1
CCCFFFFFHHHHHJJJJJJJJJHIGIIJJJJJJJJJJJJJJJJJJJJJJJ
@4163317/1
ataaaattagaggaagtaggtgctgggcctcttgtatgcgaaggtgttga
+4163317/1
@@@FFFFFFHFDFABBA<EHCBFEA@GGD1BCGIC?DAGHGIIIDFBDA.
@5694647/1
tggatggagtgagcacgggctctgtgcctggctcccatgtcacggtagca
+5694647/1
CCCFFFFFGHHHGJIJJIEIJJJJFGIJJJJJJJJJJJJJIIJJJGIJJJ
@1583466/1
gtctgtttgtctgtttgtctgtttgtctgttcgtctgtgcgcgctaatct
+1583466/1
CCCFFDFFHHHHHIIJJHIJJJJJJHIJIHIGIJJIGHIIIJIJIJJJJI
@7240224/1
gttccaattaaactttgggcctgtttcagagtctcgttgacttgctgtta
+7240224/1
@@@DFFFFHGHDHHGHGGIGIIIHIGIJJJJGHJJJHIIJJJJGIJJJJE
@3630680/1
cccatgtcacggtagcactgagtgacggcacctccgacactgaggtcacg
+3630680/1
C@CFFFDEHHHHCGIJJJJGIJIIIIFGIGIGIJIJJJJJJJIJJHIIGI
@40303/1
cacgcgcttgggcagagggaatctgattgtgctgttgtggaactgcttca
+40303/1
CCCFFFFFHHHHHJJJJJJJJJJJJJJJJIJJJJIJJJJJJJJJJJJJJI
@40370/1
tgggcctcttgtatgcgaaggtgttgaggcgcttgtggtggtgcacgcgc
+40370/1
CCCFFFFFHHHHHGIJJIHGIAFHIJJJJJGIIJJGGIHHIIAHGEGIGF
@3630779/1
gcgcttgggcagagggaatctgattgtgctgttgtggaactgcttcacct
+3630779/1
?;@DFFDDFDGHHGGGEFGHGHIIIIEHHHGFGGHHCHFHGIIIGHGGGG
@5174157/1
ggcaaatttttggttttaaccacatagttcccgatctcgcgggatctctt
+5174157/1
CCCFFFFFHHHHHHIJJJJJIJJJIIJJJJJJJJJJJJJJJJJJHHHHHF
@7747634/1
cagccagatgccaaagttcttgatcttcactgggctcttctctgggattt
+7747634/1
CCCFFFFFHHHHHJJJJJJJJJJJGJJJJJJJJJJJJJJJJJJJIJHIJJ
@1583987/1
gtggattttaatgttattattacagcatacataataaaattagaggaagt
+1583987/1
B@BFFFFFHHGHHFHGIJJJJIHJJJIHIJJJJJIIJIIIJJJGJIGGH@
@1583995/1
gttgtgtacacctgagcgagactcataacgcagccagatgccaaagttct
+1583995/1
CCCFFFDFHHHHHJJIJJJJIJJJJJIJIJJJJIJJJIIJJJIJJJGHJJ
@5174503/1
agggaatctgattgtgctgttgtggaactgcttcacctgtggccggcggc
+5174503/1
@CCFADFFHHHHHJHJJJJHJJJJJJJJJJIJJJIJIJJIIJIJJJDIHF
@3631228/1
cataataaaattagaggaagtaggtgctgggcctcttgtatgcgaaggtg
+3631228/1
CCCFFFFFHHHHHJJJJJJJIHHJHJJIJJJIIJJJJJJJJJJJJJJJFH
@7241098/1
ttttttttgttcccacatcaggatgtggattttaatgttattattacagc
+7241098/1
CCCFFFFFHHHHHJJJJJJJJJHIIGGIGHIJJIIIJIJJJJGHIGIIJG
@3631421/1
agtcaacggatggccaaataggaaacactacgctttacacgcatgaggta
+3631421/1
;=?BD?DDF;DD=EHG?ABBHIBAB??FEHDEEHIDHIE@?FHAF@FA=@
@3631423/1
caccagtggtcttcttgaacttcttcaattgacgcaagaagtaccagaaa
+3631423/1
@@@=BDDD?=<AA:CH>EGHAH@BF<<DCHE<C:@?CA9B??B<?<<@>G
@5174749/1
cgcaagaagtaccagaaacgggacttagccacaatctggtctggagagaa
+5174749/1
@@CABDFFH?DDDHGIIGGIGIGGG@GHIIIIIIIDHIDGGHGGCHE=FE
@3631629/1
ctcagatgcaatttcttgcaagaattgcacaaagttgaagtccttgttgt
+3631629/1
CCCFFFFFHHHHHJJIJJJJJJJIJJJJIJJJJJGIJIJJGHIJJJIJJG
@41290/1
cctgcctcacatgattcatccacaaattccaacccttgcgtttcaaaaca
+41290/1
;@@DDDDDHHHHBIIIIGG9CHAGHIIIIHEIGIEG@FGIIGHGBHFHCE
@4667710/1
agctggacaaggcactggcaacgaccaatcatggacttttcttcaatatc
+4667710/1
CCCFFFFFHHHHHJJJJJJJJJJJJJJJJJJJJJJJJJJJJJJJJJJJJJ
@5175299/1
atctgattgtgctgttgtggaactgcttc
+5175299/1
@@@DD?D8D?DDDGHII;B=B@GGG<F9<
@5175333/1
acggcacctccgacactgaggtcacggtactcgcggtacatgttgtgtac
+5175333/1
CCCFFFFFHHGHHJIJJIGIJIIJJIIFGHIJIJII@GHGJJJJJHHHHH
@41622/1
cgacactgtacagttagaaatgttacaacctctatactttgcattaaaat
+41622/1
@@@FFFFDHADBHHGEBHGHCEHIIBHIGGIIICHIDBGGFIEIIGIIGC
@7242212/1
ctggagagaagatcctcatcttgtatagaggaggcttgggctcgctctcc
+7242212/1
@@CFDEDD=FHAFEHBEEHIAEHCHHIG4CC8?FDGG@FHBGFH?C=FCE
@5175660/1
agatgccaaagttcttgatcttcactgggctcttctctgggatttccctg
+5175660/1
CCCFFFFFHHHHHJJJJJJJJJJJJJJIJJJIJJIIJIJJJHIJJGIJJJ
@41969/1
tgattatttgtctgcagtggtcctgctgtttcgtgtattctaaattggtt
+41969/1
?=?DDDFFGDCFDHGIBCFCIGHHGGEHFGCFG:?8?<D<9?C9<D?G9F
@7242716/1
cagcatacataataaaattagaggaagtaggtgctgggcctcttgtatgc
+7242716/1
CCCFFFFFHHHHHJJJJJJJJJJJJJJHGJJHHIJJJJJJJJJJJIJJJJ
@3632792/1
cctcctccttagaagttggttcctctttacaagtagactcatctttagca
+3632792/1
CCCFFFFFHHHHHJJGHGIFFIIJJJJJJJJJJGHIIJIJGIIJJJJGHI
@5176113/1
gacgcaagaagtaccagaaacgggacttagccacaatctggtctggagag
+5176113/1
@@<=DDDDDBFFB9E@FIIEIIIGEGGDBDFHIIIIIIIGB?DBDGIHHF
@6215647/1
gcaagaagtaccagaaacgggacttagccacaatctggtctggagagaag
+6215647/1
B@CFFFFFFFHHGIIIIIIIJGHIIJJJJJJJJIIIJJHHIJJIJJIIJE
@4165784/1
cacaagaacatgtaaaaccaagactcactaaacataaaaataatacatta
+4165784/1
CCCFFFFFHHHHHJJJJIIIJJJJJJJJJJIJIJJJJIIJJJJJJJJJJJ
@3633119/1
acataataaaattagaggaagtaggtgctgggcctcttgtatgcgaaggt
+3633119/1
@@@DDDDD?:ADHGIGHDFHGH@BHFEGHG@@EDFHFHIGGGG>D?FGI@
@42554/1
gtcacggtactcgcggtacatgttgtgtacacctgagcgagactcataac
+42554/1
@@@FAFFDHHFHAHIEHIGIIJJJJJJFGGBHIGGIGIIIIGEHJIAGHC
@42649/1
cgaaggtgttgaggcgcttgtggtggtgcacgcgcttgggcagagggaat
+42649/1
BCBFFFDDFHHBFHIJHJJJJJIHJGHHHIJIJIIIJIJJJFGFFFFD@B
@6711517/1
gttcgtgaatcatgccctcaatctgcaccagttcatatttgggcacagtt
+6711517/1
@?@DDDDBFDBCC:??A<D:F?FH@H@?F@?1::C??9DBB>FCDDG;00
@3127877/1
tgtaacaaaaagggggtatacatatcaattgcacggcttctagataacat
+3127877/1
CC@FFFFFHHHHHIJJ@FHJJJJJJJJJJJJJJJJJJJJJJJJJJJJJJI
@2612444/1
gacatgaaacaaacactaaatgtaaat
+2612444/1
@@;DDDDDFFD:A?ACEGA<AH<<F:<
@5694792/1
gaaggaagatgcctcatcacaacatctaaagctaagatggcatcatatgg
+5694792/1
C@@FFFFFAFDFHIIIJFGHGIIJJIGIJIIIJIGIGGGEHGJIJJIJII
@4166112/1
cttggtttattcccatcagtttggagttcacctttagaagtatgttttta
+4166112/1
CCCFFDFFHHHHHJJJJJJHJJJJEHHHJJJJJJJIJJJJJJJJIJJJJJ
@2098990/1
tgatcagccggagcagctccggtaagtttgtcgagtagagccttagctgc
+2098990/1
@@@FFFFFFGHHGIJGIJJJFGDFHGFEIGHGHGGFFHIGIHHIIIIIGG
@4166443/1
gtacacctgagcgagactcataacgcagccagatgcc
+4166443/1
:@;DDDDDH??DFFGFEGCGH9BDEHEG<FCCB9FHG
@6216538/1
gcacgggctctgtgcctggctcccatgtcacggtagcactgagtgacggc
+6216538/1
CC@FDFDFHFHHFHBGHGGGHJHGIHHDHCGGIDGGIGIIJCIFCAHEIJ
@7748933/1
ggacgtcttccgctttcatcatctataggattgtttatcctgtcaactga
+7748933/1
CCCFFDDFHHHHFHHJJJJJJIJJIJJJIGIIJJJIGIJJJJJIIIJIHI
@6216786/1
cagccagatgccaaagttcttgatcttcactgggctcttctctgggattt
+6216786/1
CCCFFFFFHHHHHJJJJJJJJJIIJJJIJJJIIJJJJJJIIJJJJGHIIJ
@3128632/1
ctcgtcattgcctggcatacaaggcaaagcaccgacgacgacactgtaca
+3128632/1
CCCFFFFFHHHHHJJJJJJJJJJIJJJJJJJJJJJJJJJJJJJHHHHHFF
@7749123/1
cttgaagcacagacacaggtgtcttcaacggaagagattccatttcccgt
+7749123/1
@@@DDD>DFFFDHIIIIF;AFHIIIGGIGHHHIEDFHDDHIIIIIIIIH?
@2613242/1
gtaggttccatggatttaggagcacgtgcagtaggaaccacagccgttgg
+2613242/1
CCCFFDFFHHHHHHJJJJJJJJJJJJIJJJJJJJJJJJJJJJJJJJIJJJ
@3128938/1
atcctaacttcgcaaccactaattccagtgataaattcactctagcacgt
+3128938/1
@CCFFFFFHHHHHJJJJJJJJJJJJJJJJJJJJJJJJJJJIJJJJJJJJH
@5695853/1
ggtgcacgcgcttgggcagagggaatctgattgtgctgttgtggaactgc
+5695853/1
:B?DDEDDHFGGHGGGIIJGIJJGIJIJIIJJJGHJJIGGJHHIGGIJIJ
@6217157/1
tcttgaacttcttcaattgacgcaagaagtaccagaaacgggacttagcc
+6217157/1
C@CFFFFBHDHGHJJJIIIJJJJJJJJJJJJJJJJJJIJIJGDHHFGIFJ
@2099645/1
aactgcttcacctgtggccggcggcacgcagacgccttgatgacctccac
+2099645/1
@C@FFFFFHGHHHIHIGGHGGHIJIJJJIGIGHFFDEDDDCCEDDDDDDD
@4668615/1
gcaagaagtaccagaaacgggacttagccacaatctggtctggagagaag
+4668615/1
CCCFFFFFFHHHHJJJIJIJJIJIIIIJJJJJJJJJJJHIIJIIJHIIJI
@4167303/1
ggtgctgggcctcttgtatgcgaaggtgttgaggcgcttgtggtggtgca
+4167303/1
=?:ADDB?F?CDFGGBFHIHGGC:EFCE?DFIHIAFFGGIIG=HIE5@@A
@2613874/1
tgcaacttggccaggttagggccaacagattgtttgagatgtttgtgaaa
+2613874/1
CCCFFFFFHHHHHJJHIJJJJJJJJJJJJJJJJJJJJJJJJIJJIJJJJI
@2613879/1
catcaatttatcttcaaatgacgacaccacagttccagtctcaggcacat
+2613879/1
CCCFFFFFHHHHHJJJJJJJJJJJJJJJJJJJJJJJJJJJJJJJJJJJJJ
@6217752/1
cctggatggagtgagcacgggctctgtgcctggctcccatgtcacggtag
+6217752/1
@CCFFFFFFFHHHIIHIJGHGHIIIGJIGIIGEHIIIJJIIHFHIJJFHG
@7243484/1
ggcgaattttgcgatctgcgtggtagcgtactaccagcgttgatagattc
+7243484/1
CCCFFFFFHHHHHJJJIJJJGGGIJGJJIGJJJJIIJJJJJJIGJIIIIJ
@7243592/1
gtaggtgctgggcctcttgtatgcgaaggtgttgaggcgcttgtggtggt
+7243592/1
CC@FFDDEHHHHGJJJJJJHIJJJJHIIIFGGHIHIJJIIJJJHIIGHD5
@7244041/1
tgattatttgtctgcagtggtcctgctgtttcgtgtattctaaattggtt
+7244041/1
CCCFFFFFHHHHHJJJJJJJIJJJJJJJIJJJJHIHJJJJJJJJJJIJIJ
@6218515/1
ggcgcttgtggtggtgcacgcgcttgggcagagggaatctgattgtgctg
+6218515/1
CCCFFFFFFDHFFHCFHIHGIJJIDHIIIGHIGIIBEEHIGIGGIJIIJH
@6218683/1
catacataataaaattagaggaagtaggtgctgggcctcttgtatgcgaa
+6218683/1
CCCFFFFFHHHHGIJJJJJJJJJJIHJJHHIJJJJJIJJJJJIJJJJJIG
@4168349/1
ctccaaagcattctgggctgcagatgactgtgcatccttgctagtaagtc
+4168349/1
CCCFFD?DF?FHAAFBDHGDE<FIJHIFFHBFBFIHFDGGEGGIFGHIIH
@43579/1
cgggcttattctgcatacctgccatgcgctggtaagcgctatggactgcc
+43579/1
@<;1;DDD?AFBBG><CEEH<BFGIIEA:FGE11:DFDFAF?F<?BB8;F
@5177698/1
ctggagagaagatcctcatcttgtatagaggaggcttgggctcgctctcc
+5177698/1
CCCFFFFFGHHHHJJJJJJJJJJIJJJJIJJIJIJJIHIIJJIIIIJGGI
@4168699/1
gcatccttgctagtaagtcctgagccatagcaaacagccactggcaatgt
+4168699/1
C@BFFFFFHHHHHJJJJJJJJJJJJJIJJJJJJJJJJJJJJJJJJIIJJG
@3636217/1
aggcgcttgtggtggtgcacgcgcttgggcagagggaatctgattgtgct
+3636217/1
@CCDFFFFHFHHHEHFEHIGHJJJJIJIDGGHCGIIJIJIJJJIIGHHEH
@7244878/1
gttaaaaccaaaaatttgccggaagtcactattccacgcgaacgaagtcg
+7244878/1
CCCFFFFFHHHHHJJJJJJJJJJJJIJJJJJJJJJJJJJIJJJJJHHEHF
@44034/1
gcacacaggcataatgccatattcaaatgggaagtggtgataaagataag
+44034/1
CCCFFFFFHHHHHJJJJJJJJJJJIJJJJJJIJJJJJHHIJJJJJJJJJI
@44157/1
cagcatacataataaaattagaggaagtaggtgctgggcctcttgtatgc
+44157/1
CCCFFFFFHHHHHIJJJJJJJJJJJIJIIGJHIJJJJJGIJJJJJIJJJJ
@44204/1
gctgggcctcttgtatgcgaaggtgttgaggcgcttgtggtggtgcacgc
+44204/1
CCCFFFFFHHHHHIJJJJJGHIJCHGHIHIJHIJJJJIJJHIJHIIJJJF
@7245117/1
gtgtatgtcactgaacttctcttaaacgactggattgattttgatgattt
+7245117/1
CCCFFFFFHHHHHJJJJJJJJJJJJJJJIJJJJHIJJHIIJJJHIJHIJJ
@5178163/1
cgccatgccatgtaccacgcctgggatgccacccggcaccactcccgggt
+5178163/1
CCCFFFFFHHHHHJJJJJJJJJJJJJJJJJJJJJJJJJJJJJJJJJJJJB
@4670759/1
tcgggctctcaggcaggcaagatgggcgtagtaggtaggcgtagggtaag
+4670759/1
@@@ADDFFFHGHDGBGIJIJJJIIIJJJDFGBDGHDFEHGJ@FGGBD=EH
@5178245/1
gtcatgcgcaagcgtgccctgtgcgccaccgacatctatagatgcca
+5178245/1
@?@DDDDDHDHDHE?CED@C?:?EA@FGDD?6?AFFGAFDHEF@@EH
@5178400/1
taaagataagtataggctcaaaacctaacgacatcaatcaccagcttaaa
+5178400/1
@CCFFFFFHHDHHIHGIIJJJJJJJJIJIIGIJJIJIIIGJIIGIIIIGG
@6219953/1
ggtgcgtgcaggatcctcgtcattgcctggcatacaaggcaaagcaccga
+6219953/1
BC@FFFFFHHHHHJJJJJJIGIJJIIJIIJIJJIIIIIJJJJJIIIIJJG
@6220086/1
gttgtggaactgcttcacctgtggccggcggcacgcagacgccttgatga
+6220086/1
CCCFFFFFHHHHHJJJJJJJJJJJJJJJJJJJJJHHFFDEDDDDDDDDDE
@4671290/1
cgcaagaagtaccagaaacgggacttagccacaatctggtctggagagaa
+4671290/1
CCCFFFFFHHHHHIJJJJJJJJJJJJJJJJJJJJJJJJEHHJJJJJJJJI
@4169786/1
ccctgctattttttttatttttattttcaatgtacagacagcacttttct
+4169786/1
CCCFFFFFHHHHHJJJIJJJJIJJJJJJJJJIIJJJJJJJJJJJJIJJJJ
@4671521/1
ccacaatctggtctggagagaagatcctcatcttgtatagaggaggcttg
+4671521/1
CCCFFFFFHHGHHGIJIJIJJIJIJIJJJJJJJJJHIJJIIJJIJJJIJD
@559131/1
gtgaggcataacggggtgggttttacagactagaacccaccccgctatgt
+559131/1
CCCFFFFFHHHHHJJJBEHICGIJJJJJJJJJJJJIJJJJJJJJHFFFEE
@3129480/1
agcggacaaaattgtgaatctaaaccattctcagatccccttgaacacac
+3129480/1
@@CFD?DDHHHGHGFEGHIJIIIIGIGGGGGIIJIIIJFGGJGIEGEHEH
@3637529/1
gggttattgttatgtcgatgtcgaacccaaaaatgtaattaacttttttt
+3637529/1
CCCDFFFFHHHHHJJIJIJIIJJJJJIJJJJJJJJIIJJJJJJIIJJJJJ
@559308/1
gccagatgccaaagttcttgatcttcactgggctcttctctgggatttcc
+559308/1
CCCFFFFFHHHHHJJJHJJJJJJJJJJJJJIJJJJJJJJJJJJJJJJJJJ
@4671873/1
cttcaattgacgcaagaagtaccagaaacgggacttagccacaatctggt
+4671873/1
CCCFFFFFHHHHHJJJJJJEHIJJJJJJJJJJIIIJJJJJJJJJJJJIJF
@3129687/1
aatcactctgcaatcctgcctcacatgattcatccacaaattccaaccct
+3129687/1
CCCFFFFFHHHDCFEGIJIJJJJJJJIIIIIJJIIJJGIJJJIEIGHEHJ
@2100289/1
ctggagagaagatcctcatcttgtatagaggaggcttgggctcgctctcc
+2100289/1
CCCFDFFFHHHHHJJJJJJJJJJJJJJJJJJJJJJJJIGIJJIJJIJJIJ
@2100318/1
cacagctcttgcagccatccaacgggattgcccatcaatttatcttcaaa
+2100318/1
CCCFFFFFHHHHHJJJJJJJJJJJJJJJJJJJJJJJJGIJJJJJJJJIJI
@4170437/1
gtttgtttcatgtcaatcggttcataaataaaaaagttatgtcaaattaa
+4170437/1
CCCFFFFFHHHHHJJJJJJJHIGIJJJJIJJJJJJIHIIJIJJJJJJJJJ
@6713644/1
tattacagcatacataataaaattagaggaagtaggtgctgggcctcttg
+6713644/1
CCCFFFFFHHHHHJJJJJJJJJJJJJJJJIJJJJJJHJJJJJJJJJJJJJ
@1585897/1
atacataataaaattagaggaagtaggtgctgggcctcttgtatgcgaag
+1585897/1
CCCFFFFFHHHHHJJJJJJJJJJFHJJHIGGIIJJIIIIHJIIJJJJJJJ
@7246198/1
gcgatgttttacaagggcaggttgaactcacaccattcaatttaaaagaa
+7246198/1
CCCFFFEFHHHHHJJJFIJJJJJJIIJJJJJJJJJJJJJJJJJJJJJIJJ
@4170764/1
cacgtagttctcagcttccctgcaaagttaaccatcttgtattcaaa
+4170764/1
CCCFD>AAFFDDDHGGHDHCCFGIIGHAFCGEHEHIIIICG@FEGDG
@4672465/1
gtttcatgtcaatcggttcataaataaaaaagttatgtcaaattaaagaa
+4672465/1
@@@FFFFFDDFFFGIGEGEHHJGHBHFHHHIIGHIGGAGEGHGH<BG@HH
@5179650/1
gaatctgattgtgctgttgtggaactgcttcacctgtggccggcggcacg
+5179650/1
CCCFFFFFHGHHHIIIIIJHIJJJJIJJJJJJJJJIIGIBGIIIIJHFDC
@2100991/1
tgggcctcttgtatgcgaaggtgttgaggcgcttgtggtggtgcacgcgc
+2100991/1
@BBFFFFFHHHHHJJIJHHIIHGHHIGIJJJJJJIFGGHGHFGHDHIIHE
@5697342/1
ggtggtgcacgcgcttgggcagagggaatctgattgtgctgttgtggaac
+5697342/1
@?@DDDDFFHADHIIJIJJJGHFGIIIJIJJIIJIJHGGIJJIB;FGGHI
@4171138/1
gtgctgggcctcttgtatgcgaaggtgttgaggcgcttgtggtggtgcac
+4171138/1
@B@FFFDDGHHHHJJBHIJJJGIHIEGDGIJJJIJIIJGFGG=@F@DEGG
@6714334/1
cctaagtgagtatacatctattaaattcaaacgcagagctcattatgttg
+6714334/1
C@CFFFDDDDCFFGIJJJJJJJJJIJGJJIIHJIHIIJIJJJJJIJIJJI
@3638719/1
ccgcaatgttggagcttggtacaaagcaaaggtcgggcagttcgtcaaca
+3638719/1
CCCFFFFFHHHHHJJJJJJEHGJJIJJJJJJJFHIIJJJJHJJIGHJIJJ
@7750106/1
cggagattaatggtataagcatagaatgttcgacgtgatactttaatttg
+7750106/1
B@@DFFFFGGHHHIJIJJJJGJIIJGJJHHHIIJJGIJJJIGIJIJJJJI
@560375/1
atgaagaagaggagcaaatggaaaaaaaaattggtgaaaagaatcacaag
+560375/1
?@@BDDDDF>DA>GBBGE<HC<?AAC@@DHD@BEHBBF@FHA=CHCGG7?
@3638781/1
gtagcactgagtgacggcacctccgacactgaggtcacggtactcgcggt
+3638781/1
CC@FFFFFHHHFHIJJJJJJJJJJJJJJJJJJJJGHIJJJFGIJJJJHF?
@5697658/1
ccactccatactttgtttcatttaaatttacgggctatgccatttatcct
+5697658/1
?@@FBDAEHHDDDHGFHIJIGJJIE9HEHGIFIJGEIIEGCGIJGBIF<F
@6714758/1
cgaaggtgttgaggcgcttgtggtggtgcacgcgcttgggcagagggaat
+6714758/1
@@@FFFADDFHDFGGHAGHICGG??B?DHAHIEIGHBHIIIGH;?BF>EC
@2101416/1
cgcaagaagtaccagaaacgggacttagccacaatctggtctggagagaa
+2101416/1
C@@FFFFFACFHHGIGEIIIIFIIIIIGIIIIFHIFGGEGGHIDGHGGDG
@6714768/1
cattgacctttcctaggagtgactttcccgtttccaatctccaagacagg
+6714768/1
@@BFFFFFHHHHHJJJJJJGHIJJJJJJJJIJJJJIJJJJJJJJJJJJJI
@7247450/1
catacataataaaattagaggaagtaggtgctgggcctcttgtatgcgaa
+7247450/1
CCCFFFFFGHHHHJJJJJIJJJJJHJJJHHIHJIJJJJJJJJJJJJJJHF
@6221211/1
cacatgattcatccacaaattccaacccttgcgtttcaaaacaattcatt
+6221211/1
@@CFFDFFFDDHHIJJJJIJJGGHGHIHHIIIGFHHICGHHIIGIJEHEH
@6221705/1
cgcaagatagtgagacattcactttttagtcataatcttcagatactcca
+6221705/1
@@?DDDDD?CDHHI<GEFCI9EEEHGIHIIIICHEHFHIHIIIIIIEHHG
@7248205/1
agcatacataataaaattagaggaagtaggtgctgggcctcttgtatgcg
+7248205/1
@CCFFFFFHHHHHJJJJJJJHGJGJJJGIIFHHIJIJJJJJIJJJJJJJJ
@7751203/1
gcgagactcataacgcagccagatgccaaagttcttgatcttcactgggc
+7751203/1
@@CAD<DFHBHDDBHGIIIDFDEDGGHGIIGHGCEGEEGHIG?9DFDCCA
@45841/1
cataataaaattagaggaagtaggtgctgggcctcttgtatgcgaaggtg
+45841/1
CCCFFFFFGHFHHIJJJGFHEHIICFHHEIIIJIJJIFDGGIIJIIHEDH
@7248326/1
gtttattttgtttttctctgtgatctgtttcttggcatctatagatgtcg
+7248326/1
C@CFFFDDHHDHHIJJJIJI:AHAHIIHHJJJJHGIIGGIJJJIGIEGHI
@1080042/1
gttgttgtatatcgcgtacgaggacatgtccaggtcgtcgcacaccatcg
+1080042/1
B@BFFFFFGHHHHJJJIIJIHIJJJJJJIIIJJJHIJJJIJIJJJJGHHH
@6222064/1
agcatttcggatctatagaggctgtcactgcagcaatgctgggaacattc
+6222064/1
<?@DDDDBDF?HDGEHIEEGHGIE?EDEHHDH9CG99?DBGEA0?FFFDG
@7248542/1
gccagatgccaaagttcttgatcttcactgggctcttctctgggatttcc
+7248542/1
@@<D;BD?FDHHABDGG<BE>DHHII@HIHB?EHHIIIGHHIGGGHHCE<
@6222285/1
gcgatgttttacaagggcaggttgaactcacaccattcaatttaaaagaa
+6222285/1
@@@DDDDDHH8ADHDE?DE>G2AE;CEGIIGIIIGHGGEGEEGC>FDBBH
@1080258/1
ctggctcccatgtcacggtagcactgagtgacggcacctccgacactgag
+1080258/1
@@=DDFFFGHGHHIJJJICGHIIJJJEH?GHGGIIJJJJJJJGGIJIJIG
@4172748/1
cccattttcacaggcaagggatcctaacttcgcaaccactaattccagtg
+4172748/1
CCCFFFFFHHHHHJJJJJJJJJJJJJJJJJJHJJJJJJJJJJJJIJJJJJ
@4173069/1
gcagtttttaaaatctcccgcctttttctgaggcagagatatttgcatct
+4173069/1
CCCFFFFFHHHHHJJJJJJJJJJJJJJJJJJJJJJJJJJJJJJJJJJJJJ
@4173166/1
gtcacggtagcactgagtgacggcacctccgacactgaggtcacggtact
+4173166/1
CCCFFFFDHHGHHJJJJHIJJJJIJJJJJJJJJJJJJIJJIJJJJJGIHH
@7249224/1
gtagttctcagcttccctgcaaagttaaccatcttgtattcaaaagaaaa
+7249224/1
B@@FDDEEHHGH>GGHIGHIIJJIFHHIJJJIIIGIDEGIIJJIJJJJJJ
@4173582/1
ggtgttgaggcgcttgtggtggtgcacgcgcttgggcagagggaatctga
+4173582/1
BCBDFFFFHHHHHJJJIJJJJJIIJJJJJJJJJJJJJJJJHHHFFFFFEE
@1081144/1
gtttattttgtttttctctgtgatctgtttcttggcatctatagatgtcg
+1081144/1
=@@D?:?DFFFHFGGHCE@HHIICHHIIIGH@H><CGDEG9FGDG<@?D0
@7249564/1
gccacaatctggtctggagagaagatcctcatcttgtatagaggaggctt
+7249564/1
CCCFFFFFHHHHHJJJJIJIJJJJJJJJJJJJJJJJIJJJJJJJJJJJJJ
@47182/1
tagcactgagtgacggcacctccgacactgaggtcacggtactcgcggta
+47182/1
CCCFFFFFHHFHHJJJJJJJJJJJJJJJJJJJJGIIJJJGGHJJJJHHDF
@7752435/1
ctttactcgaatagtcttttctaacttgaacagtgcgatgttttacaagg
+7752435/1
CCCFFFFFHHHHHIJIJJJJJJIJJJJJGIIIJDCGGHJIGIJJJGJIID
@6223343/1
gggttattgttatgtcgatgtcgaacccaaaaatgtaattaacttttttt
+6223343/1
BBCDDFFFHHHHHJHIJJJJJJJJJJJJJJJJIJJGIJIJJJJJJJJJJJ
@47443/1
tagtaagtcagctgttccacttcatcatcagggatcttgccgtcattgca
+47443/1
B@CDDFFDFHHHHJIJJIJJJJJJIJJJJJGIJHIHIJJIIJHIJJJJJJ
@3131189/1
gttctttggctgtctctggtggaggtttctcctgtgacggcatagccgca
+3131189/1
CBCFFFFFHHHHHJJJJJJIHIHJJFGIJJJJJJHIJJJJJJJJJJJJJF
@6223481/1
gggcagagggaatctgattgtgctgttgtggaactgcttcacctgtggcc
+6223481/1
CCCFFFFFHHHHHJJIJJJIEGGIIHIJHIIGJIJIIIJJEGFD;DGHDH
@6223521/1
gtacacctgagcgagactcataacgcagccagatgccaaagttcttgatc
+6223521/1
BBCFDDEFHHHHHJJIJJJJJJJJJJJJIJJJJJJJJJJJJIJJJJJJJI
@3641768/1
tattaacattatcatcgttctcagcatggtaagaaggtggcggccagaat
+3641768/1
CCCFFFFFHHHHHIJJJIJJJJJJJJJIJHIIJJJJJIJJJIJJJJJJIJ
@560748/1
tgctgttgtggaactgcttcacctgtggccggcggcacgcagacgccttg
+560748/1
?;@DDDADAFHFFFEHEGCGGHIIIEF;FHBGGE@HH=E<B<>;;BB?@A
@3131692/1
gtgctgttgtggaactgcttcacctgtggccggcggcacgcagacgcctt
+3131692/1
CCCFFFFFHHHGHJJJJJJJJIJJJJJJJJJJJIJJJHGFFDDDDDDDDD
@561060/1
gccagatgccaaagttcttgatcttcactgggctcttctctgggatttcc
+561060/1
CCCFFFFFHHHHHJIJJJJJJJJJIJJIJJIJJJJIJJJJJJJJIIIIII
@48197/1
tggtgggtttggctttggggttgttgtatatcgcgtacgaggacatgtcc
+48197/1
CCCFFFFFHGHFDGIJIJGIHIJJJIGIIJIIIIIEHGHH8@@EFHHHFF
@2101867/1
gcgtttcaaaacaattcattttaggttcaagttaaccgcaatgttggagc
+2101867/1
@@@DFFFFHHHHHGIJGGHIGHHHEFFEDDFEFHGGHHJGGIGDGGGGFH
@4174874/1
aataaaattagaggaagtaggtgctgggcctcttgtatgcgaaggtgttg
+4174874/1
CCCFFFFFHFHHHIHGGFHEHEFHJGIIJIJJJJIFFDIIIGGIIBDBFG
@7753614/1
tttaatgttattattacagcatacataataaaattagaggaagtaggtgc
+7753614/1
CCCFFFFDHFHHHJJJJIIIJJJIIIJIJJJJIIJJJIJJIIIIIHIDGI
@5698762/1
ggagtgagcacgggctctgtgcctggctcccatgtcacggtagcactgag
+5698762/1
@<@ADBDD?DHHAGGGGGICDDGE?E@FHE=DHGI@G@6?FF@<FHEGHI
@7753785/1
gtggattttaatgttattattacagcatacataataaaattagaggaagt
+7753785/1
@@@FFDDDHFHHFGHEHFJJJIGIIJCHGIGHICHGIGHIIEHIEHGCH?
@48668/1
atcggccgagcgcttcggtactgttgtggaaatagtgtactataagtcgt
+48668/1
@BCFFFFFFHHHHJJIJJBHIIJIJJIIJIJGJJJHHHIJJIJJJJHHJG
@7754109/1
ggattttaatgttattattacagcatacataataaaattagaggaagtag
+7754109/1
CCCFFFFFHHHHHJJJJJJJJJJJJJJJJJJJJJJJJJJJJJJJJJJIIJ
@6716242/1
gcaagaagtaccagaaacgggacttagccacaatctggtctggagagaag
+6716242/1
@@@DDDFDFHHHHIIIJIIIFJDCGHGIJDGIJJIJJEIGIIEIGGIJIE
@5699283/1
gcaagaagtaccagaaacgggacttagccacaatctggtctggagagaag
+5699283/1
@<?BDBBD2=A?CCFGDF?<@EEGBGCG@?GGI@???<?:?B;DB;???8
@4674385/1
ctggagtgattttgacgggtagctgatgtactaatgagtaataaaataat
+4674385/1
CCCFFFDDHGHHHJJJJJJFHIJJJJJJHIIJIJJJJJHGIJJJJIJIJJ
@4175495/1
ctcttgacctacttgtagacacggcagatgaggatacctcaacttcatct
+4175495/1
CCCFFFFFHHHHHIJGHIJJIJJJJJIHIGIJJHHBDEFGJJJJIFEIHI
@561862/1
gtggtcttcttgaacttcttcaattgacgcaagaagtaccagaaacggga
+561862/1
CCCFFFFFHHHHHJJJJJJJJIJJJJJJJJJJJJJJFHJJIJJIIJJJJG
@561875/1
cgcaagaagtaccagaaacgggacttagccacaatctggtctggagagaa
+561875/1
@?@AAA8D?2ABDDEE@@;AFGBDGFBDC9CB:?FAGCEGEFBFBAFAFE
@7251917/1
gcaagaagtaccagaaacgggacttagccacaatctggtctggagagaag
+7251917/1
@CCFDFFFAFBFDHIIIIJJGIGIJGEHHIGIIJJIJGDGCEAAGDFFGB
@7252012/1
ccgtttttaaactattttttcaatgccctaagtgagtatacatctattaa
+7252012/1
CCCFFFDFHGHFHIDHIJHIIFHIIEGIJIEH?FEHHIIJJIGIJIIIJJ
@6224100/1
gtggatagctggacaaggcactggcaacgaccaatcatggacttttcttc
+6224100/1
B@@FFFFFHHHHDIIJGGIIIIJIJJJJJIJJIIJJJJIFEIIJIIIJGI
@1082297/1
gcactgagtgacggcacctccgacactgaggtcacggtactcgcggtaca
+1082297/1
CCCFFFFFFHHHHJJJJJJJJJIJJJJJJJJHIJJJJGIJJJJJJHHFFF
@7252416/1
gctgtctgtacattgaaaataaaaataaaaaaaatagcaggggttattgt
+7252416/1
@@@DFEDDDDFDFHEHHGDCFIGHIIIHIGHGDADHICEDAGG7@FAC@=
@2103055/1
gtgtagctttaaggggatctgctgtc
+2103055/1
@?@DDFFFHHGFDGHEGHJGFH@9C<
@2103132/1
cgcagccagatgccaaagttcttgatcttcactgggctcttctctgggat
+2103132/1
@CCFFFFFHHHHHJJJJJJJJJJJJJIJJJJJIHIJJJJJJJJJJJJJGH
@3643921/1
ggacttagccacaatctggtctggagagaagatcctcatcttgtatagag
+3643921/1
@C@DDFADHDHFGBBEFHGFGHGGCG@GE@GIGGHGHIIDFHIDFGIIFG
@7755409/1
tattattacagcatacataataaaattagaggaagtaggtgctgggcctc
+7755409/1
CCCFFFFFHHHHHJJJJJHIJJIIJJJJJJJJJIJJJIJIIJJJJJFIIJ
@1082706/1
gtcacggtagcactgagtgacggcacctccgacactgaggtcacggtact
+1082706/1
CBCFFFFDHHGHHJJJJIJJJJIJIJJJJJJJJJJJJIJJJJJJJJGIHH
@6224938/1
ggcagagggaatctgattgtgctgttgtggaactgcttcacctgtggccg
+6224938/1
CCCFFFFFHHHHHJJIIIJHIGHHHGJJJJJJJJJJJJJJJJJGHIIJJJ
@3644104/1
caccagtggtcttcttgaacttcttcaattgacgcaagaagtaccagaaa
+3644104/1
CCCFFFFFHHHHHJJJJJJJJJJJJJJJJJJJJJJIJJJIJIIJJJIIIJ
@3644113/1
tgaggcgcttgtggtggtgcacgcgcttgggcagagggaatctgattgtg
+3644113/1
@CBFFFFFHHHFHJJJIHIIGGIJJJJJJJJIGJEHIJIFHHHHFFFFDB
@4176671/1
gtcgaatttcgggttgttcaccgctgccccgtcctgtgggctgttgttgc
+4176671/1
@B@FFFFFHHHHHIHHHIIJJJJJJJIEIJJHIJGJHIJJJGGJJJJJEI
@3132400/1
gtcatgcgcaagcgtgccctgtgcgccaccgacatctatagatgcca
+3132400/1
CCCFFFFFHHHHFIHIIIIJJJJJJJJIJIJJJJJJIJJJJJJJJJJ
@50045/1
gtggcggccagaatctagacatgcacagctcttgcagccatccaacggga
+50045/1
@?@71AAD@FA>9EG?9DDHHGIII@AGHHGIIIIIGG=C8BGHIGIII6
@7755664/1
gtcttcttgaacttcttcaattgacgcaagaagtaccagaaacgggactt
+7755664/1
CCCFFFFFHHHHHJIJJJJJJJJJJJJJJJJJJHIJJJJJJJJJJJJJJC
@3644355/1
ggagagaagatcctcatcttgtatagaggaggcttgggctcgctctccga
+3644355/1
CCBFFFFFHHHHHJJJJJJJJJJIJJJJJJJJJJJDHIIJJJJIJJJJJH
@6225355/1
tgcattattacattttttataaacggtacatctagagtataaaaaactga
+6225355/1
CCCFFFFFHHHHHJJJJJJJJJJJIJIIJJJJJJJJJHHIJJJJJJJJJJ
@1083422/1
ctttgacagtgtaaaacttctcggaaatctccaatccaaaccgtttgaaa
+1083422/1
CCCFFFFFHHHHHJJJJIJJJJJJJJJJJJJJJIJJJJIJIJJGIIJJJJ
@4177199/1
cgtgctgggtattataccttgtcctttctgagatagagtttaaacaaata
+4177199/1
CCBFFFFFHFHHHJIIJJJJJJJJJJJJJJIJIJIJGGGIHGHIIJIIHH
@7253709/1
ctcggaaatctccaatccaaaccgtttgaaatctcggttttgcgagtact
+7253709/1
CCCFFFFFHHHHHJJJJIJJJJJJIJJJJJJJJJJJJIIJJJJJGIHGIJ
@4177323/1
agcatacataataaaattagaggaagtaggtgctgggcctcttgtatgcg
+4177323/1
CCCFFFFFHHHHHJIJJJJJJJJJJJJJJJHHIIJIJJJJJIJJJJJJJJ
@1083643/1
gaagtaaatgcatctgtccttatttccgacccacaaacaattaagccttg
+1083643/1
BBCFDFFFHHGHHIJJIHIJIIJJICHIEGIJJIGGJJIIIGIIJJJIJJ
@1083830/1
ggattttaatgttattattacagcata
+1083830/1
?;;ADDDDDB:222AEBEBE?:3CFF<
@4177636/1
ccacaggggtgtacatcatggaaggaagatgcctcatcacaacatctaaa
+4177636/1
@@@DDDFFHDFFFHIJIJJJJJJIIIJJJIIJJIJJJJJJJJIGIIJJJJ
@3133397/1
ctctgtgcctggctcccatgtcacggtagcactgagtgacggcacctccg
+3133397/1
@C@FFFFFHHBBFHJJJJJJJJJJJIHIIIIGJJJJFCDHGHIHIIIJJI
@7756663/1
gcttattgtttcgatcttgttatacgtaaaacaaactcgttctaaggcct
+7756663/1
@CCFFFFFHHHDHHJIJJJHIGIGIJHGIJJIIJJJHIIF?FHIJJJJJJ
@51184/1
ctcataacgcagccagatgccaaagttcttgatcttcactgggctcttct
+51184/1
CCCFFFFFHHHHFJJJJJJJJIJJJHIIGIJJJJJJJJJJJJJJJJJJJJ
@7756745/1
gtgctgttgtggaactgcttcacctgtggccggcggcacgcagacgcctt
+7756745/1
@@@FFFFFHHHHGJIJJJJJJJJJIGIIIJJJJIJJJGHFFDDC@BDDDD
@5699659/1
gcagccagatgccaaagttcttgatcttcactgggctcttctctgggatt
+5699659/1
CCCFFFFFGHHGHIJJJJJJJJJJIJJJJJJJJJJJJJJJJJJJJJIJJJ
@4674817/1
ggcgcttgtggtggtgcacgcgcttgggcagagggaatctgattgtgctg
+4674817/1
CC@FFFFFHHHFDGIIJJIJJJJJJJIJJJJJIIIGIJJJJJJJJIIJJH
@5700117/1
caaggagttcgtctcttgggaactgcacaccaatcaggaatattgga
+5700117/1
?<@DADDDB<FFCFB>GAC?G>EG<EHGFG;??CFC?F<B@DG<@FA
@3646115/1
gggacttagccacaatctggtctggagagaagatcctcatcttgtat
+3646115/1
CCCFFFFFHHHHHJJJJJJJJJJJJIJIJIJIJJJJJJJJJJJJJJJ
@562642/1
gggatacggctggagaacaaatgtatttccttatgcatgataccgtatat
+562642/1
@@@DDDDDHHHHH>@3EFAECB>CBBGG@EFHDH@FBF<<F>@F8DFCGC
@3646209/1
gtgctgggcctcttgtatgcgaaggtgttgaggcgcttgtggtggtgcac
+3646209/1
CCCFFFFFHHHHHJJIJJJJJIGHIEGGHJIJJIJJJJJJJJIJIGHIJI
@3646366/1
gtgcattattacattttttataaacggtacatctagagtataaaaaactg
+3646366/1
CCCFFFFFHHHHHJJJJJJJJJJJJJJHJJJJJJJJJJIJJJJJJJJJJJ
@7255135/1
gctcgctctccgaagggagcttgcggccgatgacctcatactccttcaac
+7255135/1
CCCFFFFFHHHHFIJIIGGJGGIGIJJIJEHGCHFGIJIII;CEEEFGFF
@6717677/1
cttccgtcttgggtgaggcataacggggtgggttttacagactagaaccc
+6717677/1
CCCFFFDDHHHHHGIIHIIIJIJJJJJI:@FGFHIIIIIJIJJJJJJGHH
@2104031/1
gcaagaagtaccagaaacgggacttagccacaatctggtctggagagaag
+2104031/1
?<@;DA>DFF?FAAEDF@DGBFBGGGGHCGI@CGIFFHCGE;FDHI?;BH
@5700850/1
ctgggcctcttgtatgcgaaggtgttgaggcgcttgtggtggtgcacgcg
+5700850/1
?@@DDDDDFDHB<CFGHBEAEG?CCC=9C@:@FHB@FFHGIE8@CGGBB8
@2617221/1
caccagtggtcttcttgaacttcttcaattgacgcaagaagtaccagaaa
+2617221/1
CCCFFFFFHHDHHIJIIGIGJJJJJJFGDHIJIJJJJJJJJHIIJIJJIJ
@5700971/1
ctgtacgttcaaacgtatcacacattttctggtcaccttccatgcaaaat
+5700971/1
@BCDFFFDDHHHHJJGHIJJJJJJJJJJJJJJIJJJJJJIJJIJJJJJJJ
@2617305/1
acttggttcgtcttttgaagattctgatattgatagttttttcattccct
+2617305/1
C@CFFDDDFFDFHEGIIG@>EFGHHIG<DHGGFFEH??GGII@GGGGCGA
@2104225/1
cggcacctccgacactgaggtcacggtactcgcggtacatgttgtgtaca
+2104225/1
CBCFFFFFHHHHHJJIJJJJJJJJJJHGIJJIJJJHIJJJJJJJIJHHHH
@5701067/1
ctgtgatctgtttcttggcatctatagatgtcggtggcgcacagggcacg
+5701067/1
@@@DDDDDFHFFHGHG@>;EI@HBHEHIIEIIIGEEDDFBHHIHEHFHHG
@2617337/1
gggtcattcaatgtctccttccgtcttgggtgaggcataacggggtgggt
+2617337/1
CCCFFFFFHHHHHJJJJJJJJJJJJJJJJJGIJJJJJJJJJJJJJ@FHI;
@1588361/1
gtgcattcaacgaataacagttcttcatctgatcaaacgctattaattca
+1588361/1
@@@DDB>DDFDDHEFHIIIFHCGGEFAB@HHFGGGHECDFHAGBHFFABF
@4179543/1
gccagatgccaaagttcttgatcttcactgggctcttctctgggatttcc
+4179543/1
CCCFFFFFHHHHHJJJJJJJJJJJJJJJJJJJJJJJJJJJJJJJJJJJJJ
@1588547/1
ctctgtgatctgtttcttggcatctatagatgtcggtggcgcacagggca
+1588547/1
CCCFFFFFHHHHHJJJJJGGIIJJJJIJIIJIJJJJHIIIJJJJJJJJIJ
@52858/1
ccgtcactattctaggattgtgtaggtaatattattaaacgaagaacatg
+52858/1
CCCFFFFFHHHHHIJJIJJJIJHJJJHHIJJJJJJJJJJJJJJJJJJJJH
@1588752/1
gtttattttgtttttctctgtgatctgtttcttggcatctatagatgtcg
+1588752/1
CCCFFFFFHHHHHJJJJJJJJJJJJJJJJJJJJHIIIIIIJJGGHGGHIH
@6226997/1
gtcaaggacttcacacataaactctatgactggctgcgctttataaaagg
+6226997/1
@@@FDDFDDHHHFJIIIEHGJGIJEHGFDHEI;;G1?G@?DGGGDGGGIG
@7256691/1
cgcagccagatgccaaagttcttgatcttcactgggctcttctctgggat
+7256691/1
CC@FFFFFHHHHHJJJIJIIIIJJJJJJJIIJJIGIJJJJIIJJJJJJJJ
@7256727/1
actcaatcactttgacagcacctaatacaccgccgcttaaaagataggta
+7256727/1
@BCFFFFFHHHHHJJJJJJJJJJJJJIJJJJJJJJJJJJJJJJJJJJJII
@6227284/1
ctgggcctcttgtatgcgaaggtgttgaggcgcttgtggtggtgcacgcg
+6227284/1
CCCFFFFFHGHHFGIJIJFEHICFCGHHJJJIIIIJFHIIIJBGEHGIHE
@4180258/1
gacgatttcaccagtggtcttcttgaacttcttcaattgacgcaagaagt
+4180258/1
@@@DDDDBFFH3CGAAEADHH@<@H>FCAGBEHGEBFGGGIIDEHB@?FF
@1084881/1
cgtcgtaacactccacatccaacaaggtcacagtcgatagattacggtct
+1084881/1
CCBFFFFFHGHHHJJJJJJIJJJJJJJIJJJIJJJIIJJJJJJJJJJGHH
@7257165/1
cgcctattaacattatcatcgttctcagcatggtaagaaggtggcggcca
+7257165/1
C@CFFFFFHHHHHJJJJIJJJIJJJJJIJJJJJHHGIJJIIDHHIIJBFH
@53563/1
gccagatgccaaagttcttgatcttcactgggctcttctctgggatttcc
+53563/1
CCCFDDFDFHHD;FCGEFIIIIGIGGGAHBFHFGIIIGGGAGDB@GEFDH
@7257208/1
gcacaatatccgtgtcgaccactgtgcctggttccacgttatattggaca
+7257208/1
CCCFFFFFHHHHHJJJIJJJJJJJIJJIJJJIHIJJIJJJJJJJJJJGHH
@4180826/1
gggaatctgattgtgctgttgtggaactgcttcacctgtggccggcggca
+4180826/1
CCCFFFFFHHFHHIJJJJIJJIJJJJJJJJJJJJJJJIJJJJJJJJIHFC
@1085332/1
gtcttcttgaacttcttcaattgacgcaagaagtaccagaaacgggactt
+1085332/1
@@;?D>DDAFFHHIIIIHGGGA3<FGHIIHIII?DAHGIEIIBEDGHGGI
@3134884/1
gtttataagtttagtatagcttattacaaaataaatcttatatttaaatc
+3134884/1
CCCFFFFFHHHHHJIJJJJJJJJJJJJJJJJJJJJJJJJJJIJJJJJJJI
@1085468/1
ggttcgtcttttgaagattctgatattgatagttttttcattccctgcag
+1085468/1
@@@DFFDDHGHHH;<F:CHEHECHIIIIDHGHFHHIGIGEHGHHIIEHGG
@1085526/1
cagcatacataataaaattagaggaagtaggtgctgggcctcttgtatgc
+1085526/1
@@CFFFFFHHHHHHHJIIJJJIIJFJIJJJJJIIJJJIGIJJJJJIJJJJ
@3648672/1
cgcaagaagtaccagaaacgggacttagccacaatctggtctggagagaa
+3648672/1
CCCFFFFFHHHHHJJJJJJJJJJJJJJJJJJJJJJJJJJIJJJJIJIJJJ
@7257895/1
tgcgacctcgagcgacgaatcacatgaaagggggaggggggagggtcatt
+7257895/1
@@CFDFFFHHHFGHGIJGH?FIIJJJEIGGGHIGBHEE<@B393B28?AC
@6228436/1
gtgctgttgtggaactgcttcacctgtggccggcggcacgcagacgcctt
+6228436/1
CBCFFFFFHHHHHJJJJJJJJJJJJJJJJJJJJJJJJHHFFDDDDDDDDD
@7257994/1
ctcataacgcagccagatgccaaagttcttgatcttcactgggctcttct
+7257994/1
CCCFFFFFHHHHHJJJJJJJJJJIJGIJJJJJJJJJJJJJJJJJJJJJJJ
@7760283/1
ggcgcttgtggtggtgcacgcgcttgggcagagggaatctgattgtgctg
+7760283/1
CC@FFFFFHHGHHIDGHGIJJJJJJJIIJJJIJJJGJJIJJIIJJJJJJH
@6718295/1
ctgtggccggcggcacgcagacgccttgatgacctccactttgatgatct
+6718295/1
@C@FFFFFHHHDHIIIJFIIIJIIFGEHDFFFFFEED@CDDDDDDDEEDE
@5183084/1
cgttgatgtcgcgagatagtgagacattcactttttagtcataatcttca
+5183084/1
CC@FFBEFFHHH6FHJJJJEHGHHIGHIHIJIJJIJJJJJJIJJIJJJII
@4676102/1
gtcctgagccatagcaaacagccactggcaatgtggatagctggacaagg
+4676102/1
@CCFFDFAHDHGDHHHIIHIGGGHI<FF@EBFBFEHCEIGEHIIEIGDEE
@5183242/1
ggcgctaatcggtatatcatgacgccgagtattgcccgatccaagaaagt
+5183242/1
@@@DDD<DFFDAAEGBGG@G9EHCEGEGGIGIIIGHHGB@FGEIE@DEHA
@3649270/1
gtgttgaggcgcttgtggtggtgcacgcgcttgggcagagggaatctgat
+3649270/1
?BBDDDDDHHHHHJJBHJHGIFHEIHHIJIJJGIJIIJGIHHEHBEEFEF
@4181840/1
agcgtgcgcaggttcaggcatctgcaccaagactggagctcctgctggag
+4181840/1
8?@DB?=A:FFAFGIIB<9F@9?C4EHBB@F?>DD2B2DF?F39888BA@
@2617924/1
cttcaacaatctcgtggttcctctgcacttggtggtccacaaacattata
+2617924/1
@BCFFFFFHHHHHJHJJJJJJJJJJJJJJJJJJJJJJJJJJJJJJJJJJJ
@3649568/1
ggtacatgttgtgtacacctgagcgagactcataacgcagccagatgcca
+3649568/1
@BBDFFFFHGHHHJJJIIJJJJJJJJJJIJJJJJJJJJJJJJJJJJJJJJ
@5701817/1
cagcagaaggcgtgttaccgaccagagtagcaaccaccttcaatccttta
+5701817/1
C@CFFFFFFHHHHIHJJIGHJIIGIJJGEHIJIIIIJICHIIGGIGIGIJ
@2618051/1
ggagtctatgcaagcttactataaaacaaaattaaaaactaaacgcgtta
+2618051/1
@??BDDDAHFHGGIIEHGCHBIIIIGIIACFHGEGIDGGIBHIIGDGFGG
@3649702/1
gtcacggtagcactgagtgacggcacctccgacactgaggtcacggtact
+3649702/1
C@@FFFFBFDGHHIJJJHGIJJGGHJJIJIIJJIJGHIJJ@CHHIH@GHH
@3649837/1
gttattattacagcatacataataaaattagaggaagtaggtgctgggcc
+3649837/1
@@<DDDDEHFD?FFGEGHIHHGIGGEIIIIIGHIIBGIDHCDGHGIGGII
@3650000/1
agaacaaacaaaacttaagccttattataaaaggtataaatattcctgcc
+3650000/1
CCCFFFFFHHHHHJJJJJJJJJJJJJJJJJJJJJGHIJJJJJJJJJJJJJ
@4676979/1
ggaatctgattgtgctgttgtggaactgcttcacctgtggccggcggcac
+4676979/1
CCCFFFFFHHHHHJIJJIJJGGIJJIIJJJIJJJJJHIJJJJJIJJJFFD
@7259179/1
agcatacataataaaattagaggaagtaggtgctgggcctcttgtatgcg
+7259179/1
CCCFFFFFHHHHHJJJJJJJJJJJJJJJJJHIIJJJJJJJJJJJJJIJJJ
@5184254/1
ggtgtacgcgcttgggcagagggaatctgattgtgctgttgtggaactgc
+5184254/1
@@?DDDDFGHHHGJIIGGGEHIIDFHIIGGGGG@DGHIJJJBGCIIHEGI
@3650218/1
cacgacgctcggacatttcaattttatttagttggtcttggttg
+3650218/1
@@@DDADDFFFFFBE<EG>FC<BGI@BBF@GBFECED<@?B/.6
@4182827/1
cgttgatgtcgcaagatagtgagacattcactttttagtcataatcttca
+4182827/1
CCCFFFFFHHHHHIJJJJJHHIJJJJJJJJJJJJJJJJJJJJJJJJJJJJ
@2618823/1
ctggagagaagatcctcatcttgtatagaggaggcttgggctcgctctcc
+2618823/1
C@CFFFFFHHHHHJJJJIJJJJJIJJIJJJIIJJJJIFHIIJIJIIJJJJ
@5702664/1
ggtgcacgcgcttgggcagagggaatctgattgtgctgttgtggaactgc
+5702664/1
?@@DFFFFHHHHHJIIJIIHHGIBGHGIJGIJJJIIIIHIIHIJEGIIII
@564665/1
cagcatacataataaaattagaggaagtaggtgctgggcctcttgtatgc
+564665/1
CCCFFFFFGHGGHJJJJJJJJJJIIJJJJJJIIIIGHIIGIJJJJIIJJJ
@3650571/1
catcaatttatcttcaaatgacgacaccacagttccagtctcaggcacat
+3650571/1
CC@FFFFFHHHHFJIJJJHHIJIHIIJJJJJIDGHIIIFGGGIFHHHIJD
@7259751/1
ctgcaatcctgcctcacatgattcatccacaaattccaacccttgcgttt
+7259751/1
@@@DFDFFHHHDFIIIGBIGGGGIIJJIGIGGIDHCCGIJIGGHIJHFGH
@7762229/1
ctccaaagcattctgggctgcagatgactgtgcatccttgctagtaagtc
+7762229/1
CCCFFFFFHHHHHJJJJJJJJJJJJJJJJJJJJJJJJJJJJJJIJJJJIJ
@7762235/1
ggtggtgcacgcgcttgggcagagggaatctgattgtgctgttgtggaac
+7762235/1
CCCFFFDFHGHHHJJJJJJJJJJJJJJJJJJJJJJJJIJIJJJJIJJJJJ
@6229085/1
gttgttaagaggtgttacctgcaacttggccaggttagggccaacagatt
+6229085/1
CCCFFFFFHHHHFGHJIJJJJJJJIJJJJJJJJJHIJJJJJJJJJJJHIJ
@4183517/1
cagccagatgccaaagttcttgatcttcactgggctcttctctgggattt
+4183517/1
<@@;DDFDFHBFDHGIIIGHIGIGEHDCB?EEEHBF?HIGGIIIIIIIEH
@1590584/1
gtacatttcgagagaacaaattacattcacttgacatcataatacgatac
+1590584/1
CBBFFFFFHHHHHJJJJJJJJJJJJJJJJJJJJJJJJJJJJJJJJIJJJJ
@1086250/1
tctgtttgtctgtttgtctgtttgtctgtttgtctgtttgtctgttcgtc
+1086250/1
@@@FDFFFHDHDFHHHCFGHFHHIJGHGIJIGIJJJFHJHGGGHHIGGDA
@1086269/1
gtggtgcacgcgcttgggcagagggaatctgattgtgctgttgtggaact
+1086269/1
@CCFFFFFHF?FDIIGGGIIJFGGHFCBDFIJGGGJIIIGFEEBDGDHIJ
@1086307/1
gcctgtttcacagtctcgttgacttgctgttagctcattttaacacattt
+1086307/1
@@@FFDFDHFFHHFGIGIFDHBHEECHIJHHHGGDD@FIHIAFHGABGHI
@56522/1
tttgggatgtttgtgaaactgcgacaccttgtggctgtgacttgtagtca
+56522/1
@@CDFFDEHHHHHGHIIIJJJIIGIGIIIGIGIGIJJFGEHGIJGGHGIG
@4183651/1
gctgggcctcttgtatgcgaaggtgttgaggcgcttgtggtggtgcacgc
+4183651/1
?@@DBB8DCFHHHIEFHGIEF@E9?FEFGGEGGGIIAHCB=CCFGEHECE
@1086348/1
gttacctgcaacttggccaggttagggccaacagattgtttgagatgttt
+1086348/1
CCCFFFFFHHHHHJJJJJJJJGHJJJJJJJJJJJJJJJHIJJIJJJJHHI
@3651320/1
tctagactaattaataaaattggactttttttaatatttaaataaccgct
+3651320/1
@@CBDFFFDHFHDGHAGBEIHHC<FFHCHIAGHCHGGIEG<BDHHE@DFF
@6229406/1
gtggattttaatgttattattacagcatacataataaaattagaggaagt
+6229406/1
@@@DDFFFHFFHDFGCGFGGIEHCDGI@DHEHIAHGGEHGGCDHHIC3B?
@1086449/1
tggtggtgcacgcgcttgggcagagggaatctgattgtgctgttgtggaa
+1086449/1
CCCFFFDFHHHHHJJJJJJJJJJJJJJJJJJJJJJJJJJJJJJJJJJJJJ
@4183918/1
gctgttgtggaactgcttcacctgtggccggcggcacgcagacgccttga
+4183918/1
CCCFFFFFHHHHHJJJJJJJJJJJJJJJJJJJJJIIHHFFDDEDDDDDDD
@4184062/1
gcacgcgcttgggcagagggaatctgattgtgctgttgtggaactgcttc
+4184062/1
CCCFFFFFFHHHHIJIIIJJGJIIJIEIIIGHIJJIJIIJIJIIJIJIJG
@3136400/1
ttttaatgttattattacagcatacataataaaattagaggaagtaggtg
+3136400/1
?@@DDDDDHHHHHIBHFIG@?FI<DFHFHIIEE@EHHEEH9CFGDFCDGG
@6230343/1
tggctcccatgtcacggtagcactgagtgacggcacctccgacactgagg
+6230343/1
CCCFFFFFHHHHHJJJJFHGIJJJJIIGGIJJJIIJJJJJJJJJJJJJJJ
@2106164/1
gtttgtctgtttgtctgtttgtctgtttgtctgttcgtctgtgcgcgcta
+2106164/1
CCCFFFFFHFHHGHIIIIHJIGHJJHIIGHIIIIJJIIIJFIJJIJJIIJ
@3136605/1
agattgccatctcagaaattagcgg
+3136605/1
;??DDD>ABDFFFBBBB>HCHF33?
@57371/1
cgatagattacggtctatgtctatcggctccgatttgtcgtcccaaggaa
+57371/1
CCCFFFFFHHHHHHHJJJJJJJJIJJJJJJJJHIJJGIJJJJJJJIJJJJ
@7261668/1
gttccaattaaactttgggcctgtttcagagtctcgttgacttgctgtta
+7261668/1
CCCFFFFFHHHGHJJJJJJJJJJJJJJJJJJIJJJJIIIJJJJJJJIIIG
@6230609/1
gccagatgccaaagttcttgatcttcactgggctcttctctgggatttcc
+6230609/1
CCCFFFFFHHHHHJJJJJJJJJJJJJJJJJJJJJJJJJJJJJJJJJJJJJ
@4184771/1
ctgctttggtataggtacgtttctgttcctgtccccatctgaggaatagt
+4184771/1
CCCFFFFFHDHHF4EEGDGHIIIIIIIIIIIIIIIIIIIIIHIICDHDH?
@2106456/1
agcaagtttcttagacttgccagttcccacttcacgacgcttcagcagag
+2106456/1
CCCFFFFFHHHHHGIHGIIJGIIJJJIIJIIJJIIIGHIJJJIIIGIGGG
@57660/1
cagccagatgccaaagttcttgatcttcactgggctcttctctgggattt
+57660/1
CCCFFFFFHHHHHJIGIIIJJIIJGIJJJJJIGGIJJJJJIJJJJIIIIJ
@7262021/1
gttgaacggaactccaatcctttactcgaatagtcttttctaacttgaac
+7262021/1
CCCFFFFFHHHHHJJJJJJJJJJJJJJJIJJJJIJIJJJHIIJJJJJJJJ
@5184676/1
gtcacggtagcactgagtgacggcacctccgacactgaggtcacggtact
+5184676/1
@BCFDFDDHHDFHIGGHHHHIIGIIFIIJJJGHHGIJIJJCGHIIIIJGH
@3137283/1
cctcgctgcaggccgactggtggctgccctcgcccgagtcg
+3137283/1
@CCFFDFFGHHHDEFGGGEGDDHHEFHIJJGGEGGEEGAA8
@2107161/1
cctggttccacgttatattggacattaggaccgtcattgaacaatctcgt
+2107161/1
CC@FAEFDBBDFHIGGIIIGIAGGIIIIIIIIIEGIIIHGIGIHIGGGC?
@3137511/1
ctgtcatctggttcatacggcgcgcggtcgcctccttgatgcattgcgtc
+3137511/1
CC@FFFFFHGHDFEFGIIJIIIGIB@EIBGHIGIHHGGEHFEFFFFECDD
@4185527/1
gagaagatcctcatcttgtatagaggaggcttgggct
+4185527/1
@<@;BD?D8DFHFB?EA><:CA<EBD@G:BFFGDHFE
@7262636/1
ggtgctgggcctcttgtatgcgaaggtgttgaggcgcttgtggtggtgca
+7262636/1
@@?DFFFFHAFHHJJJJIJEHGEGIGCECFHHHGGIGGIGFHG@GEEIIC
@5703601/1
ctggagagaagatcctcatcttgtatagaggaggcttgggctcgctctcc
+5703601/1
@@@DDD:B:CFAHB@EHEBHCHGHCHIDGGHIGHGIGB?G3?BD6;;F<C
@4678301/1
gtaagaaggtggcggccagaatctagacatgcacagctcttgcagccatc
+4678301/1
CCCFFFFFHHGHHJJJJJJJJJJJJJJJJJJJJJJJJJJJJJJJJJJJJJ
@5703655/1
tggaactgcttcacctgtggccggcggcacgcagacgccttgatgacctc
+5703655/1
CCCFFFFFHHHHHJJJJIIJHJJJJJJJIJJJHHFFFDDEDDDDDEDDDD
@3653414/1
gctctgtgcctggctcccatgtcacggtagcactgagtgacggcacctcc
+3653414/1
CCCFFFFFHHHHHJJJJJJJJJJJJJJHIJJJJJJJJIJJJJJJJJJJJJ
@4678465/1
ataataaaattagaggaagtaggtgctgggcctcttgtatgcgaaggtgt
+4678465/1
=B=DDDDDHHHHHHIJGGIIJJJEHGHIEHFFEHIIJFEIIGI;FGGDGH
@2619723/1
tcccatgtcacggtagcactgagtgacggcacctccgacactgaggtcac
+2619723/1
CCCFFFFFHHHHHGHJJJJJJJJHIJJJJJJJJIJJJJIJJJJIJJHIJJ
@2619931/1
cacgacgctcggacatttcaattttatttagttggtcttggttgaacgga
+2619931/1
@@@BDDDDHFFDDB??FFHICF@DGB?BBBB?BDBBFD>D>GGFB>C6AG
@5185678/1
gatggagtgagcacgggctctgtgcctggctcccatgtcacggtagcact
+5185678/1
@@@DDDDACBB>FFEFEBGEIF?EGFIA?BDFIIIIIIEFIIFFIICFFF
@4678873/1
cagtggtcttcttgaacttcttcaattgacgcaagaagtaccagaaacgg
+4678873/1
CCCFFFFFHHHHHJJJJJJJJJJJJJJJJJJJJJJJJJHIJJJJJJJJJJ
@565845/1
cactgagtgacggcacctccgacactgaggtcacggtactcgcggtacat
+565845/1
CCCFFFFFHFFHHIGIJJJJIIIJJJJIJJBFGGIIHGJIJIIJH<>DEF
@1591657/1
agcatacataataaaattagaggaagtaggtgctggg
+1591657/1
8?@?D?D>FFFAF9C4CGEEFHG;AB:C@HCCA193?
@7263374/1
aggtgctgggcctcttgtatgcgaaggtgttgaggcgcttgtggtggtgc
+7263374/1
@@@DDDFFGHFGHJJJJJJJJJJEHHI9CGHIGIJJJJJJJHGIGGIHGC
@4186433/1
cgcgcttgggcagagggaatctgattgtgctgttgtggaactgcttcacc
+4186433/1
@@CFFFFFGGBDF;FHIHJJIIJIJJJGHIJJHIIGGCHGJJJIJJJJDG
@5186091/1
tgttgaggcgcttgtggtggtgcacgcgcttgggcagagggaatctgatt
+5186091/1
CCCFFDFFFGGFFIFHEEHDFHHIIIFIGIGIJIJIJBHGHBHHCFDFFF
@5186108/1
gggcagagggaatctgattgtgctgttgtggaactgcttcacctgtggcc
+5186108/1
C@@BFDADAFA?FHEIEGDDHIHIHCFECGGIFIIGFHGHGGICHHIIBG
@7264013/1
gttggtcttggttgaacggaactccaatcctttactcgaatagtcttttc
+7264013/1
CCCFFFFFHHHHHJJJJJJJJJJJJJJJJJJJJJJJJJIJJJJJGIIJJD
@7765997/1
ggtgttgaggcgcttgtggtggtgcacgcgcttgggcagagggaatctga
+7765997/1
@BBDDDFFHHGHHJJJJJIIIIHIJJIJJJJJJJGIJJJHHHHFFFFFEE
@4187076/1
cactgagtgacggcacctccgacactgaggtcacggtactcgcggtacat
+4187076/1
@@@DB?B2==C?:E@FHGDCFGIGHGADEHHAGHGH7=AAGCAGE=BBEB
@59849/1
ctcatcttgtatagaggaggcttgggctcgctctccgaagggagcttgcg
+59849/1
CCCFFFFFHHHHHJJJJHIJJJJGIJIJJIEHIJJJJGIJJJCHHIIJJI
@7264336/1
ctgttgtggaactgcttcacctgtggccggcggcacgcagacgccttgat
+7264336/1
BBCDFFDDHHHHHIJIJIJJJHHHIJHIIJJJJJJHHFFFDEDDDBBDD@
@6231586/1
tcttcaattgacgcaagaagtaccagaaacgggacttagccacaatctgg
+6231586/1
C@CDFFFFHHHHHJJJJJJJIJJJIIJJJJIIIJJJJJJIJIIJJIJJJI
@7766309/1
gtttattttgtttttctctgtgatctgtttcttggcatctatagatgtcg
+7766309/1
@?@DDFFFGDHDFFEHDEGIHICHGIJGHIJJJBFCCGGGHIGH<AF9?B
@7766432/1
tggcgcgtttacattaggtcggtcaccgaaggcggcggccgcattcggtt
+7766432/1
CCCFFFFDHHGGHIIIIJHHHJHIIJJJJIJJJGIJDDDDDDDDDDED@B
@6231755/1
tgtcacggtagcactgagtgacggcacctccgacactgaggtcacggtac
+6231755/1
CCCFFFFFFHHHHJJJJJHIJJJJJJJJJJJJJJJJJJJJJHIJJJJEHH
@7766493/1
ctcatcttgtatagaggaggcttgggctcgctctccgaagggagcttgcg
+7766493/1
@@@;DDDDDAFDHIG@;:AEBCEEDGC>CGBFHI90@DEE:@FHIIII?A
@5705710/1
ggcatctatagatgtcggtggcgcacagggcacgcttgcgcatgacatct
+5705710/1
@@@DFDFFHHHHHGGHIIGGIJJJIJJIJJJIJJJJIGGFBGHIEHIJHH
@5705738/1
gggagggtcattcaatgtctccttccgtcttgggtgaggcataacggggt
+5705738/1
CCCFFFF<CFHFHJJIIJJIIJGIIJJFFHIGIJ:DGGIIGHHGHFEEHB
@1088521/1
ctctgtgatctgtttcttggcatctatagatgtcggtggcgcacagggca
+1088521/1
CCCFFEFFHHHHHGHJIIHIGGHGHGIIIGIIJIIJFHIJIIGHJIJIGC
@2107582/1
gacgatttcaccagtggtcttcttgaacttcttcaattgacgcaagaagt
+2107582/1
C@CFFDDFHHHHHHAGHIIIIIIIFHGEFHIIIIIIIGIIIIIIIIGF??
@7264785/1
cagcatacataataaaattagaggaagtaggtgctgggcctcttgtatgc
+7264785/1
CCCFFFFFHHHHHJJJJJJJJIJJJJJHIIIHIIIJJJCGHIJJJIJJJJ
@5705969/1
gctcgctctccgaagggagcttgcggccgatgacctcatactccttcaac
+5705969/1
CCCFFFFFHHHHHJJJJIJJJJJJJJJJJGIH./=>DHIJJJHHHHHHFF
@5705981/1
gttgtcgatatgtggatgtagctgccattatgtagactgttgtgttgacc
+5705981/1
@@@FDDDDFHDDAEAEFFBDFHIGGHGIEBHFHGFEFCGIGGFDHCDHBH
@3655478/1
gggatttaaattccatttccaaatagttgaccatcactcttatatgggca
+3655478/1
C@CDFFFFHHHHHJIJJJJJJJJJJJJJJIIJJJIIIJJJJGIIJJEEIJ
@5706262/1
gtcttcttgaacttcttcaattgacgcaagaagtaccagaaacgggactt
+5706262/1
CCCFFFFFGHHHHJJJJJJJJJJJJJJJJJJJJHIJJJJJJJJJJJJJJJ
@2108106/1
tatagaggaggcttgggctcgctctccgaagggagcttgcggccgatgac
+2108106/1
CCCFFFFFHHHHHJGIIIJJIJJJIIJJJJIIIHGIJJIJIJIHFCCD>@
@3655600/1
ataaagataagtataggctcaaaacctaacgacatcaatcaccagcttaa
+3655600/1
@@@FFFDDFFFHHJIIGIIIJJJIGHJECCF=EDGFHGICCFDG?FAGGI
@60673/1
tgtggaactgcttcacctgtggccggcggcacgcagacgccttgatgacc
+60673/1
@@8=;;DDBFFHBA>GG>FHF@@EFGIIE04@@8BB<;AB<BBCC9AACC
@1089046/1
gtgttgaccaataatgggttaatcagactatagttagtatagttata
+1089046/1
CCCFFFFFHHHHHJJJJJHIJJJJJJHIJJJJJIIIJGIIJJIIJJJ
@7767151/1
ggcatctatagatgtcggtggcgcacagggcacgcttgcgcatgacatct
+7767151/1
B@@FFFFFHHHHHJJJJJGHJJJJJJJJHJIJJIJJJIJJJJJJIJJJHH
@4188478/1
ctatctttcaagtcggcataacgggccgcgactccgccctcttcctcggg
+4188478/1
@B@FDEFFHHHHHJJJJIJJJJJJJIIIIIIJGGHHHHFFDEEECEDDDD
@61126/1
gtgctgttgtggaactgcttcacctgtggccggcggcacgcagacgcctt
+61126/1
CBCFFFFFHHHHHJJJJJJJJJJJJJIJJJJJJJJJJHHFFDDDDDDDDD
@5186188/1
attaaattctgtctctaaagcattgctaaacaagcaatgtaagaacaaac
+5186188/1
@CCFFFFFHHHHHJJJJJJJJJJJJJJJIJJJJJJJJJIHHIIIJJJJHI
@4188660/1
cttcttgaacttcttcaattgacgcaagaagtaccagaaacgggacttag
+4188660/1
CCCFFFFFHHHHGGIGHHJJIJIIJJJJIJJGHGIJJJJIJJJJJEHIII
@4188667/1
ggaaaattacactaattctatgcaaagtatagcttgtatttgttatgtaa
+4188667/1
CCCFFFFFHFHHFFFGIIJJJGGIJIJHHIJIIIBHEEIGIBCGIGIBGG
@4679681/1
acggctttttccagatccactcttgctccatggtccaggagcagcagcgt
+4679681/1
@@@FDFFFHDFDFHGIJJJJIIGGIIIJIIJIEGGHGHIHHGIGHFHIG7
@5186611/1
ggcacgcttgcgcatgacatctatacatgccatt
+5186611/1
@@@A?D<D?AF?:C@?F?EHHIIIIIIHI@??FH
@7768476/1
ggaactgcttcacctgtggccggcggcacgcagacgccttgatgacctcc
+7768476/1
CCCFFFFFHHHHHJIJJJJJJIJJJJJJJJJJHHFFFDEDDDDDEDDDDD
@3657106/1
cgcaagaagtaccagaaacgggacttagccacaatctggtctggagagaa
+3657106/1
CCCFFFFFHHHGHJJJJJJJJJIJIJJJJJJJJJJJJIIJJJJJJJIJJJ
@4680440/1
gcctggctcccatgtcacggtagcactgagtgacggcacctccgacactg
+4680440/1
CCCFFFFFHHHHHJJJJJJIHIJJJJJJJJFHIJJJJJJJJJJJJJJJJJ
@5187067/1
agcgaacgcttattgtttcgatcttgttatacgtaaaacaaactcgtact
+5187067/1
CCCFFFFFHHHHHJJJJJJJJJJJJJIJIIJJJHGIIJJJJJJJJJHGJI
@62289/1
aaaagaatcacaagtaagatactgcaaacatgccagttataaagcatagc
+62289/1
CCCFFFFFHHHHHJGHJJJJJJJJJJJJJJJJJJJJJJJJJJJJJJJJJJ
@3657349/1
tggagcttggtacaaagcaaaggtcgggcagttcgtcaacaagacattac
+3657349/1
CCCFFFFFHHHHHJJJJJIJJJJHIJJJJJJGHJJIJJJJJJJJJJJJJJ
@62367/1
tggtgcacgcgcttgggcagagggaatctgattgtgctgttgtggaactg
+62367/1
BBBDFFFFHHHHHJJJJJJJJJJJIJJJJJJJJJJJJJJJJJJJJJJJJJ
@5187375/1
ggacaagcgattggcattacgattgtgacaagttttcgtgagccgtgatt
+5187375/1
@C@DF?DFFFD?FHGGBBGCHIHIIFHHCBEG?DFGEHBFHEIII@F@>F
@7267332/1
gctcgacagtggcatggaaccgctctgtcgtcgtaatgttcttaagtgca
+7267332/1
CCCFFFFFHHHHHJJJJJJJJJJJJJJJJJIJJIJJJJJJJJJIJJJJJJ
@7769044/1
ctcttgtatgcgaaggtgttgaggcgcttgtgg
+7769044/1
;@@BDDA:DFDHB?FFEFDFHEFHGHGGH?0?D
@7267368/1
gggttttttaaactcatattttcatggtaccaagttatgaatttttcaaa
+7267368/1
@@@DBDF?FFAFDGHCBFECHEEIECCHEGDHHGBDGHHIGC?BFEGGGH
@5706573/1
gggttttttaaactcatattttcatggtaccaagttatgaatttttcaaa
+5706573/1
BCCDDFFFHHHHHJJJJHIJJJJJJJJIIJJJJIIIJJJJIJJJJJJJJJ
@3657672/1
gccagatgccaaagttcttgatcttcactgggctcttctctgggatttcc
+3657672/1
@<@BDFFDHHGHHGFEHGIIDHDGHCECEHGGFHGGIIIGGIGICGGGBH
@1089456/1
gttgtggaactgcttcacctgtggccggcggcacgcagacgccttgatga
+1089456/1
BBCFFFFFHHHHHJJJJJJJJJJIJJJJJJJJIJHHDFDEDDDDDDDDDE
@4681263/1
ggtagagaacatttaattacacaatagtaaatataacgcaaattgagcgc
+4681263/1
@@?DDEFFHDHFDHIJJIIJIGHGHII@HIEIGGIGGIIAGGDC?FGHIG
@7769366/1
gcaagaagtaccagaaacgggacttagccacaatctggtctggagagaag
+7769366/1
CC@FFFFFHHHHHJIJJJJIIJJJJJJJJFIJIJJJIJIJIIJIJEHHIG
@567671/1
cccatgtcacggtagcactgagtgacggcacctccgacactgaggtcacg
+567671/1
@@@DDFDDCHHFHGEGHGHGGIFHHEHDAFGGGGHGGGIIEI@HH8@EAH
@7267936/1
gacgcaagaagtaccagaaacgggacttagccacaatctggtctggagag
+7267936/1
CCCFFFFFHHHFHIIJJJIIJIJJJJJJJGJJIJJJJJJIJHHJIJIJGH
@1089746/1
ctagcatactaccgatatgcaatcccttctgcgccattgacatgtat
+1089746/1
@@@DDA?DB:AFDIB:CGHFH@HF>>EFBD@@@A@:BF9?BD@FBDF
@3658052/1
gcgcttgtggtggtgcacgcgcttgggcagagggaatctgattgtgctgt
+3658052/1
@?@FFFFFF<FDHGHIGDAHIIGIIIIIEGFCCFAFGFHIIIIIDHIIIE
@5707188/1
ggtgttacctgcaacttggccaggttagggccaacagattgtttgagatg
+5707188/1
CC@FFFFDFHHFHIDIGIDGHIIJAHHIIEHGH=FHHGHGIBHIIGGHJJ
@1593911/1
gcgaaggtgttgaggcgcttgtggtggtgcacgcgcttgggcagagggaa
+1593911/1
BCCFFFFBFFHHHJJJJJJJJHIIHJJIIJJJJJJJJJJJHHHFDFFDCB
@1593934/1
cgcaagaagtaccagaaacgggacttagccacaatctggtctggagagaa
+1593934/1
CCCFFFFFHFHHHJJJIJJJJJIJJJJJJJIJJJJJJJJJJJJJJJIJII
@4190699/1
ggcgcttgtggtggtgcacgcgcttgggcagagggaatctgattgtgctg
+4190699/1
CCBFFFFFHFHFHIIIJJJJJJJJJIJIIJJGIHJGCHIJJJJJJIIJJH
@4190788/1
gctcgctctccgaagggagcttgcggccgatg
+4190788/1
C@CFFFFFHHHDFIGIJJJJJJGIJIJJJIIG
@4190833/1
gccagatgccaaagttcttgatcttcactgggctcttctctgggatttcc
+4190833/1
CCCFFFDFHGDHFIGHIJJJJJCIJIJGIIDHIGGIIJJIIIIJIJIJGH
@7769860/1
cttgaacttcttcaattgacgcaagaagtaccagaaacgggacttagcca
+7769860/1
CCCFFFFFHHHHHJJJJJJJJJJJJJJJHIJJIJJJJJIJJJJJJJIJJJ
@7769969/1
ggcagagggaatctgattgtgctgttgtggaactgcttcacctgtggccg
+7769969/1
CCCFFFFFHHHHHJJIJJIHHIJJHIIFHIIFIJJJJJJJJJIIJJJJIJ
@7770110/1
aggaagtaggtgctgggcctcttgtatgcgaaggtgttgaggcgcttgtg
+7770110/1
CCCFFFFFHHDHHJGGHIJJJJIIHIIJJIGGIGHGFFH>FG?A@FHCDG
@5707794/1
gtcacggtagcactgagtgacggcacctccgacactgaggtcacggtact
+5707794/1
@@@DFFFAFAADDHICHGIIIGFGGHHIGEGIGIIJJHGGBA88AE@CB?
@7268666/1
cagcatacataataaaattagaggaagtaggtgctgggcctcttgtatgc
+7268666/1
BCCFFFFFHHHHHJJJJJJJJJJJJJJHHIJHHIGIJJJJJIIJJHIJJJ
@2109477/1
gtaagatactgcaaacatgccagttataaagcatagcccgaagtgctatt
+2109477/1
@?<?D?DAF?BHHGGGG9EGGGEFHGGEBGE@GHIIGEG<@HGICGHEGG
@5707991/1
gtggaactgcttcacctgtggccggcggcacgcagacgccttgatgacct
+5707991/1
@@@DFFB>FFFADGBDCAIEFGIIIBI6<FAAEHBBBFCCBBCC@C@C@@
@1594582/1
aggcgcttgtggtggtgcacgcgcttgggcagagggaatctgattgtgct
+1594582/1
CCCFFFFFHHHHHJJIIJIJJJJJJJJJJJJJJJJJIIJJJJJJJJJHHH
@3139750/1
atacataataaaattagaggaagtaggtgctgggcctcttgtatgcgaag
+3139750/1
@CCFFFFFHHHHHJJIJIJJJJJHJJJIJIIJJJIAGHIJJJJJJJJIJJ
@3139771/1
gtcttcttgaacttcttcaattgacgcaagaagtaccagaaacgggactt
+3139771/1
@@@ADDDDDH?DDDBFGGG:CEC>EBEF?FACH?DFHGGIGA;GEHIAEH
@7770486/1
tacagcatacataataaaattagaggaagtaggtgctgggcctcttgtat
+7770486/1
CCCFFFFFHHHHHJJJJJJJJJJJJJJJJIJJJGHJJJJJJJJJJJJJJJ
@7268970/1
agcaaatggaaaaaaaaattggtgaaaagaatcacaagtaagatactgca
+7268970/1
CCCFFFFFHHHHHJJJJJDHHJBGHIJJIJJJJJJJJIFFIIIJJJJJIJ
@1594807/1
gtggtgcacgcgcttgggcagagggaatctgattgtgctgttgtggaact
+1594807/1
@@@DDFFFHHHGGJJJIGIIJIJJIIJJJIIJ4BGFFGGHIIJJIJIJJJ
@5708322/1
cgtcacggtaagcattcatcagaatgctatgcaacatcttcatcttagcg
+5708322/1
@@?DDDAAHHHHBAGGHIGIHDFHHGIIIIGIIIIGIIIICDGAGHHIII
@1594901/1
ccgcaatgttggagcttggtacaaagcaaaggtcgggcagttcgtcaaca
+1594901/1
BBCFFFFFHHHHHJJJJJJHIJJJJJJJJJJJGHIJJJJGFHIIHJIIJJ
@4191863/1
acgcgcttgggcagagggaatctgattgtgctgttgtggaactgcttcac
+4191863/1
@@@FFFFFHFHHGJGGGIEHJJJJGIJJHHJJJJJJGIJGIIIIJJIJGI
@6234639/1
ctggagagaagatcctcatcttgtatagaggaggcttgggctcgctctcc
+6234639/1
@@CFDFDFFDFHHIIIIIIIIIECCHGIIIGEHGIEI@BGB?BGGDBCHH
@1595173/1
gtgcacttagcttcgggttggacgaccaaaactgatataagtaaatctgg
+1595173/1
CCCFFFFFHHHHHJJIJGHIJIJJJJJJJJJJJJJJJJJJJJJJJJJJJJ
@7771107/1
tgatttcttttgtaaatttaactctctgtgagtccgtcagtggctttctt
+7771107/1
@C@FFFFFHHHHHIIJJJJJJJJJJJJJJJJJHJJHGIJJJJJJJJJJJJ
@3140474/1
ccggcgtcggttgcggaatcagcctcgcgggtgggtctggcatgg
+3140474/1
@@@DDDDDFHHHF@DGHAHG<9DFH@GBHE<AA@@BC?CCA?CB<
@3659608/1
cgcaagaagtaccagaaacgggacttagccacaatctggtctggagagaa
+3659608/1
@@@FFFDDDA?BFGIJJIIJIAEHEIJIFIJGHEEIEDGFHIHIGHGHGI
@3140823/1
ggatggagtgagcacgggctctgtgcctggctcccatgtcacggtagcac
+3140823/1
C@BFFFFFHHFHHIJIGGIHIJIHCHIGHIIGGIHGIJJJJIIIBFHGJJ
@5187997/1
gtcttcttgaacttcttcaattgacgcaagaagtaccagaaacgggactt
+5187997/1
CCCFFFFFHHHHHJJJJJJJJJJJJIJJJJJIJFHIJJJJIJJJIJJJJJ
@567980/1
gtggtcttcttgaacttcttcaattgacgcaagaagtaccagaaacggga
+567980/1
@C@FFFFFGGHHHJIIIIJJIGIGIJIJJIIIIJJJGHJIGIJIJJJJJJ
@64912/1
gggtaccgtagcctgtaatttttgtctttcgcgaaatattccgcgac
+64912/1
B@CDFDDDHFDHHIJJJJJJHHIIIEFHG4EGHHGIIJEIFFAGHIF
@7270363/1
gccagatgccaaagttcttgatcttcactgggctcttctctgggatttcc
+7270363/1
CCCFFFFFHHHHHJJJJJJJJJJJJJJJJJJJJJJJJJJJJJJJJJJJJJ
@4192709/1
tgggcctcttgtatgcgaaggtgttgaggcgcttgtggtggtgcacgcgc
+4192709/1
CCCFFFFFHHHHHJJJJIIIJCGIIJJJJJJJJJJIJIHIGAGHHIIJHF
@6723819/1
acgtagttctcagcttccctgcaaagttaaccatcttgtattcaaaagaa
+6723819/1
@@@ADDBDHHFHAGIHGGGIIIGIIIIIIGE>GFHHIIHIIIIIGIGIII
@65249/1
ctgtgatctgtttcttggcatctatagatgtcggtggcgcacagggcacg
+65249/1
@CCFFFFFHHHHHJJJJIJJIIJJJIJICHFHHJ?GHIIIIJJIJJJJJG
@7772475/1
agcactgagtgacggcacctccgacactgaggtcacggtactcgcggtac
+7772475/1
CCCFFFFFHHHHHJIJJIJJJJJIIIJIJJJJIJJJJJHIJJJIJJHEFF
@6235308/1
gttcacattgacaaacttaggtttgcttacagccattcccaactgtcctc
+6235308/1
CCCFFFFFHHHHHJJJJJJJJIIJJJJJJJJJJJJJJJJJJJJJJJJJJJ
@65676/1
gtggaactgcttcacctgtggccggcggcacgcagacgccttgatgacct
+65676/1
@B@FFFFFHHHHHJIJJJJJJJJJIJJJJJJJJHHFFFDDDDDDDDEDDD
@5709219/1
atacataataaaattagaggaagtaggtgctgggcctcttgtatgcgaag
+5709219/1
CCCFFFFFHHHHHIJJJJJJIJJIJJJHIJJIIJIJJJJJJHGIJJIFGH
@6235708/1
cgcgggtcctcgatacccacgtagtcgaagaaggtgaagtcaggctcatt
+6235708/1
CCCFFFDFHHHHHJJJJJJJJIJJIJJJJJJJJJFHJJJHIJJJJJHHHH
@1091795/1
ctttggtttacgttccagttctcgattatcga
+1091795/1
@@CDDDFFHBHHBAHII@AEBFHGGHG8?EEA
@6235970/1
gcgcttgggcagagggaatctgattgtgctgttgtggaactgcttcacct
+6235970/1
CCCFFFFFHHHHHJJJIJJJJJJJJJJJJJJJJJIIJJJJJJJJJJJJJI
@7773175/1
gacgcaagaagtaccagaaacgggacttagccacaatctggtctggagag
+7773175/1
CCCFFFFFFHHHHJJJJJJJJJIJIIJJIJJJJJJIJIJJJJJJJJHIGI
@4194253/1
gccttttatatttgttaactgtccttcattgagggtcgggaacttatggt
+4194253/1
CCCFFFFDHFHHHJJJJJJJIJJJIJJIIJJFHGIEGHIJIJJJJJIIJD
@66516/1
ggtgcacgcgcttgggcagagggaatctgattgtgctgttgtggaactgc
+66516/1
?@@DFFFFFHHHHIGIIIJJIIIJIGIIGIGGGIJIJJHFHIIEGFIIJG
@2111003/1
agcacgttgtatatattttaagatgaaatgttaccccaaaagctgcgcta
+2111003/1
@CCDFFFFHFHHGJJIJJIIJBHIEHHIFEIIIGIJEFAGGC:?DFHIIJ
@4683354/1
tgacgttccgacgtccgaaacatcaaatatcttgacttggcaaagagttg
+4683354/1
@@@DDDDEDFHHHFHIJIGJJIJJJGEGGIEHHIJI<<BGBFFGGEG@FE
@5710776/1
ataaagataagtataggctcaaaacctaacgacatcaatcaccagcttaa
+5710776/1
CCCFFFFFHHHDDHIIIIIIJJIJIJJJJJJJJJJJJJIGIJJJIJJIJJ
@3662378/1
gtgctgttgtggaactgcttcacctgtggccggcggcacgcagacgcctt
+3662378/1
@C@FFDDFHHDHDBHIICIIIIGII@FECDHGGIIGIHEBECC@DBBDDB
@5710821/1
gaatctgattgtgctgttgtggaactgcttcacctgtggccggcggcacg
+5710821/1
@??DBADDHFFDFG>FC<F<C7CFAAGAC@DF?EHFCD;?CDGIGI>>A9
@2111233/1
ctcagatgcaatttcttgcaagaattgcacaaagttgaagtccttgttgt
+2111233/1
CCCFFFFFHHHHHJJJJJJJJJIJJJJJJJJJJJIIIJJJHIJJJJHIJI
@5710908/1
aggcgcttgtggtggtgcacgcgcttgggcagagggaatctgattgtgct
+5710908/1
@@@DBFFFFAFHBCF@BEGHEGHEIEHIGCHICFGIIJEIIFGGEE=A??
@6237368/1
ggcagagggaatctgattgtgctgttgtggaactgcttcacctgtggtgg
+6237368/1
@CCFFDDDFDDHHJIIIIIHGGHHFGIJJIFIJGEGGGEGIGHIFDHHGI
@3662580/1
cctgtttgttttatcgtcgccttgagaagcagacacaagcttcttctgtt
+3662580/1
@@@FFDFFADBFHHIG?EGIDFGEGHD?BDHHIJGEE=FE@GHGHBFCBC
@67203/1
cccagcttcgggaaattgctgcacgaaccggagaagggaatgacaacgac
+67203/1
CCCFFDBDBAFAHGFEHIIIGIGIEGHFDFG@DDFEGEHGGGDHIE=:?B
@5711116/1
gtgctgttgtggaactgcttcacctgtggccggcggcacgcagacgcctt
+5711116/1
CCCFFFDFHHHHFIJJJJIJJJJJJJHJIIJJJIIJJHHFFDDCDDDDBD
@3662633/1
gcgacaccttgtggctgtgacttgtagtcaaggtggagattttactatct
+3662633/1
CCCFFFFFHHHHHJIJJIIIJJJJHIGIJJJJJDGIIJGHIJJJJJJJJJ
@6237616/1
gtgtgcattattacattttttataaacggtacatctagagtataaaaaac
+6237616/1
?=?DDEDBDFHHDGIIIIEGIIIIIEGII?FAFFGD<<?@0??DHEGEFF
@568368/1
ggatggagtgagcacgggctctgtgcctggc
+568368/1
?;;4:BB?ADFF?:CFCF><?;??9C>BDF8
@6724071/1
catacataataaaattagaggaagtaggtgctgggcctcttgtatgcgaa
+6724071/1
CCBFFFFFHGHHHJIJJJJJJJJJHJJJFHIJJJJJJJJJJJFHJIJJHI
@6724278/1
ggcacctccgacactgaggtcacggt
+6724278/1
?;=D7BDBDA?DD<2:2ADCE>B8:D
@4684226/1
tgattatttgtctgtagtggtcctgctgtttcgtatattctaaattggtt
+4684226/1
CCCFFFFFHHHHHJIJJIJJIJJJJJJJJJJJJJJJJJJJJIIIIJJJIJ
@3663077/1
gtttattttgtttttctctgtgatctgtttcttggcatctatagatgtcg
+3663077/1
CCCFFFFFHHHHHJJJJJJJIJJJJJJJJJJJJHIJJJIJJJIJJJJIJI
@3663316/1
ccgcaatgttggagcttggtacaaagcaaaggtcgggcagttcgtcaaca
+3663316/1
CCCFFFFFHHHHHJJJJJJHIJJJJJJIJJJIGHIJJJJJIJJJJJJJJJ
@5189173/1
gtcgagtagagccttagctgcggaatgcttagcttccttcttagagcgtc
+5189173/1
CCCFFFFDHHGHHJIIJJJJJJJIJJJJJIIJJJJGIJJJJJJIJJJIHI
@3663458/1
gagcgagactcataacgcagccagatgccaaagttcttgatcttcactgg
+3663458/1
CCCFFFFFHHHHHJJJJIJJJJJJJJJJJJJJJIIJJJJJJJJJJJJJJJ
@569017/1
ttttttttgttcccacatcaggatgtggattttaatgttattattacagc
+569017/1
CCCFFFFFHGGFDHGIGIJJGICDGBFGDFGHIIIJJ@FGGGHGIFHGHH
@7773491/1
cgaaggtgttgaggcgcttgtggtggtgcacgcgcttgggcagagggaat
+7773491/1
@@@FBD=BDFDAFHGIGIBEEHICFH@DFFFDGGGGIIIIIHHDFDFDCC
@569129/1
agacgatttcaccagtggtcttcttgaacttcttcaattgacgcaagaag
+569129/1
@@<=DADDDBHDHHEEGB@<A:CHHIICHIGEBEH>GGHHAAHEH@FDHG
@7773523/1
gcaagaagtaccagaaacgggacttagccacaatctggtctggagagaag
+7773523/1
CCCFFFFFFFHHGJJJJJJJIFHIJJJIJJJJJJJJJJIIJJIHIIJJJJ
@3663982/1
gcaagaagtaccagaaacgggacttagccacaatctggtctggagagaag
+3663982/1
CCCFFFFFDFHHHJIJJJJJJJIJJIJJJJJJJJJJJJHJJJJGIHIGIJ
@1597228/1
taattccatttaattgatttgtgcacttag
+1597228/1
::@:=:?D:2=CF@>FBG@<BHGC:C?<A4
@6239181/1
ccgacgacgacactgtacagttagaaatgttacaacctctatactttgca
+6239181/1
CCCFFFFFHHHHHJJJJIIJHIJJJJJJIGGHIGHHIJJJJJJJJIJJJG
@7774034/1
gtccataatcattcctggaatccgtgtcgacggcgatgagagcccacgat
+7774034/1
@@@FFBDEHDHHHIJJJJGGHGIJJIFHIGGIJIIIIJJJJJIJIHHHDD
@7774052/1
acggcacctccgacactgaggtcacggtactcgcggtacatgttgtgtac
+7774052/1
CCCFFFFFHHHHHJJJJJJJJGHJJJJGHJJJJJJJIIIIJJIJJHHHHH
@3664258/1
ctctatactttgcattaaaataatgcccattttcacaggcaagggatcct
+3664258/1
CCCFFFFFHHHHHJJJJJJJJJJJJJJJJJJJJJJJJJIJJJJJJJJJJJ
@7272355/1
agaagatcctcatcttgtatagaggaggcttgggctcgctctccgaaggg
+7272355/1
CCCFFFFFHHHHHJJJJIJJIJJJJJJJJJJJIJJIJJIJJJJJIIJJJJ
@4195683/1
tcgatgtcgaacccaaaaatgtaattaactttttttttgtctgtttgtct
+4195683/1
CCCFFFFFHHHHHJJIJIIJJHJJJJIJIIJJJJJJJJIIIJJIJJJJHH
@3664718/1
gtgctgggcctcttgtatgcgaaggtgttgaggcgcttgtggtggtgcac
+3664718/1
@@@DDD;DDDHHF@DCBFGHEE?CGC?ECGGGEGIGF@F8=FFG;;@E9C
@4195887/1
gacgatttcaccagtggtcttcttgaacttcttcaattgacgcaagaagt
+4195887/1
@@CFDFFFGHHHGGIJJIIII>HHHG9FHIIJJIIJJJJJIIIIHHIJGB
@4195986/1
cacatgattcatccacaaattccaacccttgcgtttcaaaacaattcatt
+4195986/1
CCCFFFFDDDFHHGHHGGGHIGGIGHGIIGGHHCFGIIIIIIGEHIIIGI
@3144024/1
gtagcactgagtgacggcacctccgacactgaggtcacggtactcgcggt
+3144024/1
CCCFFFFFHHHHHIIIJJIJJJJJJJJIJJJJJJHIIJJJHIJJJJIHFB
@7774703/1
acataataaaattagaggaagtagg
+7774703/1
@@@DD4BDB8DDFHC>AE:<AF<H<
@6240077/1
gtcttagtgttacgttgtggactctagttttctcttttaatattataaat
+6240077/1
CCCFFFFDHHHHHJHJJHJJJJJJJJJIJJJJJJJJJJJJJJJJJJJJJJ
@4196383/1
gaccatcactcttatatgggcagcccgaacacggttaccgggaattttgt
+4196383/1
CCCFFFFFHHHHHHIJJJJJJJJIJJJIJJJJJJIIJJJJJJJJJJJJJF
@6240158/1
gtgctgggcctcttgtatgcgaaggtgttgaggcgcttgtggtggtgcac
+6240158/1
CBCFFFFFGHHHHJJIJJJJJJJJJEGHIJJJJJJJJJJJJIJJJHHIJI
@3665380/1
cttcaccttatgatagtcatcgcggcctctagccgacacgattatga
+3665380/1
CCCFFFFFHHHHGJIJIJJJJJJIGIJJJJJIIJIJJJJJIJJJJIJ
@4196468/1
gcgcaggaaggcgtcaatatttttttaaatcaaagacgtaatttgtatga
+4196468/1
CCCFFFFDHHGHHIJJJJJJJJJJJJJJJJJJIJJJJJFHIIJJJHIJJJ
@7775064/1
caccagtggtcttcttgaacttcttcaattgacgcaagaagtaccagaaa
+7775064/1
@C@FDFDDHHDDFIIIIIGIIIIIIIGIIIIGIIIIIIIGGIIIIGIIIG
@7775110/1
atacataataaaattagaggaagtaggtgctgggcctcttgtatgcgaag
+7775110/1
???DDDA4CDD4CEDBEEE@3?C3AEFBEEFAFE3EDDCEEIEIC4:88:
@68357/1
gttggtgtcgcaagatagtgagacattcactttttagtcataatcttcag
+68357/1
@??DDAD?DA?AFGD@F<ACDHGGHHGIIIIIIIIIGDFHIIIHBHEHII
@1096160/1
cgagactcataacgaagccagatgccaaagttcttgatcttcactgggct
+1096160/1
@@CFBDDFHBHHFGDGGFGGGHGGGBGGGC?@FHEIGEIICDDBHFFCG>
@3144739/1
tggaactgcttcacctgtggccggcggcacgcagacgccttgatgacctc
+3144739/1
CCCFFFFFHHHHHJJJJIJJJJJJJJJJJJJJHHFFFDDEDDDDDEDDDD
@1096244/1
agggaatctgattgtgctgttgtggaactgcttcacctgtggccggcggc
+1096244/1
@CCFFFFFHHHHHJJIJJJJJJIIJIJJJJIJJJIJJJJJJJJJJJJJHF
@3144840/1
actgagtgacggcacctccgacactgaggtcacggtactcgcggtacatg
+3144840/1
@CCFFFFFDHHHGJJJGHGIHGIGIGHGIDGEGHIFBGHIJIIF5=BBEB
@7775485/1
cagcatacataataaaattagaggaagtaggtgctgggcctcttgtatgc
+7775485/1
CCCFFFFFHHHHHJJJJJJJJJJJJJJIJJJIIIJJJJJJJJJJJJJJJJ
@68667/1
gcccattttcacaggcaagggatcctaacttcgcaaccactaattccagt
+68667/1
CCCFFFFFGFFHFHIIJJIEGHHIGIIJJIJJIJJJIJGIJIIJJJJGIF
@4197021/1
cactgaacgaaaagggtacaataattaataattatgtcgcaataccgtag
+4197021/1
@CCFFDFFGHGGHIEB?DHIJJIJJIGIGGHIJJIIFCHIIIIIIDHDFA
@4197028/1
aaaatattttttacgatttttgtctgtctgtctgtctgtccgtttgttct
+4197028/1
CCCFFFFFHHHHHJJJJJJJJIHJJJJJJJJJIJJJIJJJIJHIJJIJJJ
@3666069/1
gttctcagcatggtaagaaggtggcggccagaatctagacatgcacagct
+3666069/1
CBCFFFFFHHHHHIIJJJJJJHIJJIJJJJJJJJJJJJJJJJJJJJJJJJ
@68912/1
cagtggtcttcttgaacttcttcaattgacgcaagaagtaccagaaacgg
+68912/1
CCCFFFDEHHHHGJIIGJJJJJJJGIHJJJJJIJJIJJGGHGHJJJJIJI
@7274051/1
gggaggcgtgcgtgagggcctgcaggaggagggagcggtcctggaaccgg
+7274051/1
CCCFFFFFHDDHBGIJJJJJJJJJJIGIGJJIJGIGGHEE<;CABCEDDD
@5711565/1
cgacgctcggacatttcaattttattta
+5711565/1
??@D1=@DFADFF<9A<?9??F><?91:
@6725715/1
ctcatataacactttgacaggctgctgtgggatacggctggagaacaaat
+6725715/1
CCCFFFFFHHHHHJJJJJJJJJJJJJJJJJJIJJJJJJJJJAFDHDFHI<
@7775835/1
gcactacatttccgtccatcattttgtcaacgaactcttctgaagtattt
+7775835/1
@CCFDDBDDBFDDB<ACEHIHHIHGEGGGAHFEHGA@FHGGI@FH9BFFI
@2624603/1
gggcacagttcctcgacgagcaagtagttcttgaagcacagacacaggtg
+2624603/1
CCCFFFFFHHHHHJJJJJJJJJJJHIJJJJJJJJJJJIJJJJJJJJJJHI
@2113116/1
tagcactgagtgacggcacctccgacactgaggtcacggtactcgcggta
+2113116/1
@@@ADFFFDFHHDE;?:FHFHBFGGGGDDDBFH@F@FGIF=FF;@8BB59
@1597879/1
ctcctttcttttgcgagctgctgccgaaagattagagtcgtcttctactt
+1597879/1
CCBFFFFFGHHHHIIIIIIIJJIJJJJJJIJJJJJIJFGEGHIIJJIJII
@7274317/1
tgagtgacggcacctccgacactgaggtcacggtactcgcggtacatgtt
+7274317/1
@@@FDDEFHDHFFIJJIIBHGJJICHIFGFEHIIJJJJCG<ABEEFFFCD
@2624822/1
tgccagatgccaaagttcttgatcttcactgggctcttctctgggatttc
+2624822/1
CCCFFFFFHHHHHJJJJJJJJJJJJJJJJJJJJJJJJJJJJJJJJIJJJJ
@7274528/1
cggaacatagaaatttgtgtaacccaagtttgacgacataagatgcgaag
+7274528/1
CCCFFFFFHHHHHJJJJIJIIJJJJJJJIJJJJJJJJJJJJJJGIIJIJJ
@2624881/1
cgggctatgccatttatcctcgcacgttggcagtaatagtacaagtgaaa
+2624881/1
CCCFFFFFHHHHHJJJJJJJJJJJJJHIJJJJJHIJJJJIIJJJJHIJJJ
@5190278/1
cgggaacttatggtataggtagagactggctgcaaatttcaggaaggagt
+5190278/1
@@CF?DFFHFHHHHEHGIJJIIGBHHIJJIJIJGEHIIJJJJIJGCGHJ?
@1598153/1
cttgtatttgttatgtaaccactccatactttgtttcatttaaatttacg
+1598153/1
@BCFFFFFHHHHHJJJJJJJJJJJJJJJJJJJJJJJJJJJJIJJJJJIJI
@5190330/1
gtgcgtgcaggatcctcgtcattgcctggcatacaaggcaaagcaccgac
+5190330/1
@@@FFDDDHFHHHEGHGBGHI@HHIIIIFGGGIIGIEICDHEHCHEHGIB
@6726511/1
gtttattttgtttttctctgtgatctgtttcttggcatctatagatgtcg
+6726511/1
@CCFFFFDFB3CBDHFHHIBIHIIDHGFHIGHI4BFHEEE9DFDBGGGEG
@6726548/1
ggcacctccgacactgaggtcacggtactcgcggtacatgttgtgtacac
+6726548/1
CCCFFFFFHFFHFGGIGIIFFFGGGHGGGGIIJIFGHEGIGGHGCGGEHE
@2625219/1
gcacgcgcttgggcagagggaatctgattgtgctgttgtggaactgcttc
+2625219/1
CCCFFFFFHHHHHJJJIJJJJJJJJJJJJJJJJJJJJJIJJIJJJJIJJG
@7275125/1
gtcgtttgaaaaattgacggccagccttaacgtacgattccaacgccccc
+7275125/1
@@@DFFFDFDFHHIJGIIEEGIJJJIJIGHIIHD?FGIGGGIGGGHEGIH
@5712548/1
cggcacctccgacactgaggtcacggtactcgcggtacatgttgtgtaca
+5712548/1
CCCFFFFFHGHHHJJJJJJIIJJJJJHIJJJJJJJHIJJJJJJJJJHHHH
@7776821/1
gtgacggcacctccgacactgaggtcacggtactcgcggtacatgttgtg
+7776821/1
CCCFFFFFHHHHHJJJJJJJJIJJHIJJJJHIJJJJJJJEHHHHHFFFFF
@7275502/1
ggaagagattccatttcccgtttagcagcttcatccagaggcaagcgctc
+7275502/1
CCCFFFFFHHHHHJJJJJJJIJJJJJJJJJJJJJJJJJJJIJJJJIJJJJ
@3667324/1
cctaaattctatcagagagaataataaaatcctaaagtcattattctccg
+3667324/1
?@@FDFFFGHDDFGCFHIEGIJIJJJJIGIGIJJIFJC@FCGHIJJEGIG
@4684618/1
cctggctcccatgtcacggtagcactgagtgacggcacctccgacactga
+4684618/1
@@@DDDDFDFHHGIGIJJJEHGJIE@FE>1:CFFG6?GHIGGGIIJJEHH
@4198400/1
cataacgcagccagatgccaaagttcttgatcttcactgggctcttctct
+4198400/1
CCCFFFFFHHHHHJJJJIJIHIIIJJJJJJJJJJJJJJJGGIJJJJJJJI
@570849/1
cagcatacataataaaattagaggaagtaggtgctgggcctcttgtatgc
+570849/1
C@CFFFFFHHHGHJJJJJJJJJJJHGJHIIJGIIJJJJGHIJJJJIJJJJ
@5713335/1
gcaagaagtaccagaaacgggacttagccacaatctggtctggagagaag
+5713335/1
CCCFFFFFBFHFFHGGIIJJJGIJIIGIGHIJIIIIJGGGHGGGEEHCHG
@1599033/1
gcacctccgacactgaggtcacggtactcgcggtacatgttgtgtacacc
+1599033/1
CCCFDDDDD:FADEHBHD2CBBEH?CGHHIEHDGHIIHGIIICHDAAEEE
@7276040/1
ctgaggaccttagggacttcgacatattcggcgatgacgcattcttcctc
+7276040/1
CCCFFFFFHHGHHJJJJJJJJJJJJJJIJJJIJJJJJ3CHIIJJJJJJJG
@5713497/1
ctgtggccggcggcacgcagacgccttgatgacctccactttgatgatct
+5713497/1
CC@FFFFFHHFHHIJJJIJJIJIIHGHFFDFFFFEEDEEDDDDCCDDEDE
@2625920/1
ggtgcgtgcaggatcctcgtcattgcctggcatacaaggcaaagcaccga
+2625920/1
BCBFFFFFHHHHHJJJJJJJJJJJJJJJJJJJJJJJJJJIJJJJJJJJJJ
@2626004/1
caccagtggtcttcttgaacttcttcaattgacgcaagaagtaccagaaa
+2626004/1
CCCFFFFFGFFHHIIICGHGHIHIJGIIIJJHIJJIJJJJJJIJIJJJJJ
@4685236/1
cagtggtcttcttgaacttcttcaattgacgcaagaagtaccagaaacgg
+4685236/1
@@CBDDDDFHHHDBEIEDHHIJGIIIJJJJIJIJJIIJIGIJIEDGDAGC
@6241316/1
gttgtgtacacctgagcgagactcataacgcagccagatgccaaagttct
+6241316/1
CCCFFFFFHHHHHJJJJJJJIJJJJJJJJJJJJJJJJJJJJJJJJJIIJJ
@3145572/1
gacctttcctaggagtgactttcccgtttccaatctccaagacaggaggc
+3145572/1
CCCFFFFFHHHHHHJGHJJJGHJJJJIJJJJJJJJJJJJJJJJJJJJJJJ
@3145628/1
gtagtacccttcaggtgaagagaaaaatgaacgtcccacaggggtgtaca
+3145628/1
@CCFDFFFHHGHHJJFHHIHIIEHGDGHGIIJJHHHEHFHGHII?@GGII
@2626416/1
aggtgctgggcctcttgtatgcgaagg
+2626416/1
;:?BDDD?<D=F?F@DC?BHFII1@FE
@3668101/1
taataataataaaaaacaaacatataattgaaatttaatattatacaaaa
+3668101/1
CCCFFFFFHHHHHJJJJJJJJJJJJJJJJJJJJJIJJIJJJJJJIJIJJJ
@3668111/1
cgcttgtggtggtgcacgcgcttgggcagagggaatctgattgtgctgtt
+3668111/1
CCCFFFEFHHHHHIIJJJJJJJJJJJJJJJJJJHIJJJJJJJJJJJJJJJ
@4685525/1
atcggctaaaaaagaatgttctctcgcgccaatggcatgtatacatgcct
+4685525/1
@@CDFFFFHHHHHJIGGIIJJJJIJJJJJJJJJJIJJJJHIGGIJJIIJJ
@2626492/1
ggacgtcttccgctttcatcatctataggattgtttatcctgtcaactga
+2626492/1
CCCFFDFFHGHHHJJJJJJJJJJJJJJJJJJJJIIJJJIJJJIIJJJIJJ
@69622/1
cgcttgtggtggtgcacgcgcttgggcagagggaatctgattgtgctgtt
+69622/1
CCCFFFFFHHHHGHIJJJJJJJJJJJJJJIJJJHJJJJJJJJJJJJIJJJ
@3668452/1
gtttgtttgtatataacgtgtattacaaaatagttgtcgtcctactaaat
+3668452/1
@?<DDBDD:<ACFGEGEDBBHGHGG9A22CF@9CA>9CDCC@FDHH<FDB
@6242112/1
ctctggttcgattgggcctcaaaaagtcacgtttatacatttttttttaa
+6242112/1
CCCFFFEFHHFHGGJJJIJIIJJJJJGHGJJFHIJJJJJJJJJJJJJJHH
@69995/1
gttcaagttaaccgcaatgttggagcttggtacaaagcaaaggtcgggca
+69995/1
CCCFFFFFHHHHHJJJJJJJJJIJJJJJJJIIJJJJJJJJJJJHIJJJJJ
@6242170/1
gctgggcctcttgtatgcgaaggtgttgaggcgcttgtggtggtgcacgc
+6242170/1
@CCFFFDFHHHHHJJJJJJIIIJGGHIJJJJJJJJJIIJJJIJIHIJJJG
@4686422/1
ttccacaacagtaccgaagcgctcggccgatacccaacaaatactaataa
+4686422/1
@@CDDFDFHGFCFHCGIBDHIBBGDAFHGHHIIIIIIGEHIHHGHGGFFB
@3669135/1
ttttaatgttattattacagcatacataataaaattagaggaagtaggtg
+3669135/1
@CCFFFFFHHHHHJJJJJJJJJJJJJJJJJJJJJJJJJJJJHJJIIJJIJ
@6242637/1
ccgcaatgttggagcttggtacaaagcaaaggtcgggcagttcgtcaaca
+6242637/1
CCCFFFFFHHHHHJJJJJJHIIJJJJJJJJJJHIJJJJJJIJJJJJJJJJ
@572685/1
cagcctcgcgggtgggtctggcatggtgcctagagggacgggagtccatc
+572685/1
CC@FFFFFHHHHCGIJGHIJJIJJJJFHIIJJJJJJJIHFFDDD@CDDED
@4686829/1
gtcgaacccaaaactgtaattaactttttttttgtctgtttgtctgtttg
+4686829/1
C@@FFFFFHHFHHIIIIGIIJJJJJJJJJJJJJJJJJJJJJJIIJJIIJG
@6242852/1
cgggctatgccatttatcctcgcacgttggcagtaatagtacaagtgaaa
+6242852/1
CCCFFFFFHHHHHJJJJJIIJJJJJIIIJJIIJIJJJIGFGIHIJHHHHI
@3147213/1
aggaagtaggtgctgggcctcttgtatgcgaaggtgttgaggcgcttgtg
+3147213/1
CCCFFFEDHHHHHGJJJ;FHIIJJJJIJJJIHBHBGHIJFHIIIJJJIHJ
@4687016/1
agcatacataataaaattagaggaagtaggtgctgggcctcttgtatgcg
+4687016/1
CCCFFFFFHHHHHJJJJJJJIJJJJJJJJJHHIJJJJIJJJJJJIJJJJJ
@3669592/1
ggatggagtgagcacgggctctgtgcctggctcccatgtcacggtagcac
+3669592/1
CCCFFFFFFHHHHJJJJJJJJJJIJJJJJIIJJJJJJIIJIJJJHHIJIJ
@70783/1
acttggcaaagagttgtcgatatgtggatgtagctgccattatgtagact
+70783/1
BCCFFFFFHHHGHGHIIJJJJJJJIJJJJJJJJJJJJJJJJJJJGHIIIJ
@1096914/1
cccagggcgggatatggaattttaatttatgccccctttaaaaaaagctc
+1096914/1
;@@DADDDDF<?AH@BGIIBFCBDGFGI@FABCH;A<EDBDEE>>@BA:5
@5191760/1
acatctagactaattaataaaattggactgtttttaatatttaaataacc
+5191760/1
<@@FFFFBFFHDHIIIFHGGCFHIIFHGHGCHHIIIIEGHIIC@>GCGGD
@3670236/1
cctggttccacgttatattggacattaggaccgtcattgaacaatctcgt
+3670236/1
CCCFFFFFHHHHHJIJJJJJJIJJJJJJJJJJIIJIJJJJIJJGIJJJJG
@2114989/1
gcaagaagtaccagaaacgggacttagccacaatctggtctggagagaag
+2114989/1
CCCFFFFFHHHHHIJJJJJJJJJJJJJJJJJJHIJJJJIIJJJJJIIJII
@1097275/1
agacaaacagaactatgtgaatattattattagtcagggatttatgcgcg
+1097275/1
@@@DFFFFFGDDFGHIGGGCDHFHIIIHIIJGIHFIGGB?FGHHIE@BFH
@4687977/1
agtggtcttcttgaacttcttcaattgacgcaagaagtaccagaaacggg
+4687977/1
@@?DDDFFHDHHHJJIJJIIGGEIJJJJIJGIJJIGI:BDGEICGIGIBH
@2115057/1
ctgtggccggcggcacgcagacgccttgatgacctccactttgatgatct
+2115057/1
@@@DDBDFHHHGGDIFGDHIIGIJFEEEEDFFFFCCDECCDDDDCCDEDD
@4687981/1
atttcaccagtggtcttcttgaacttcttcaattgacgcaagaagtacca
+4687981/1
@@@DDDDDD?D?;<CAEEHHIGGHGDBFH<CEFHBHEFEEG@BD;0?BDC
@4687993/1
gcacgcgcttgggcagagggaatctgattgtgctgttgtggaactgcttc
+4687993/1
@@@FFDD?FAHDFE3EBFEH>HEFDFGEHBDGEII?DDHCHIGIGHDGF@
@7777233/1
ccctgatagagacgatttcaccagtggtcttcttgaacttcttcaattga
+7777233/1
CCCFFFFFGHHHHIIJJJJJJIGIHGIIIJJJJIIIJJJJJJJJJJJJGI
@2115123/1
gaggtgcttgtggtggtgcacgcgcttgggcagagggaatctgattgtgc
+2115123/1
BBBFBDFFHHHHHIIICEHIJJJJJJJJJIJIJJJJJJIIIJJJJJJJJI
@7777467/1
aggcataatgccatattcaaatgggaagtggtgataaagataagtatagg
+7777467/1
@@CFBDDDHHGFHCHIJGHHGGIJF?GHEHI<CBEIGCHGHGGGDFHEBG
@71207/1
gcagagggaatctgattgtgctgttgtggaactgcttcacctgtg
+71207/1
@@@?DDD<1ADFF<CEFEHEEHEAF4A8CCF@FFB??B?DF<BFD
@573509/1
atcttgtatagaggaggcttgggctcgctctccgaagggagcttgcggcc
+573509/1
CCCFFFFFHHHHHJJJJJJJJIJIJJJJJJJJJJJJJJJIJJJJJJJHHF
@6244599/1
agcgcttccacgcaatcggcaacagacttatctgcaacagcttgagaatg
+6244599/1
CCCFFFFFHHHHHJJJJJJJJJJJJJJJJJJJFIJJJJJJJJJJJJJJJI
@6728207/1
gcgctaatctcagaaacggctgatccgagttggatgcggttttcacgaat
+6728207/1
CCCFFFFFHHHHHGJJJJJJJJGIIJIHHHHGJFIGIIJEHIJIIJJIGH
@1097946/1
gtgcacgcgcttgggcagagggaatctgattgtgctgttgtggaactgct
+1097946/1
?@@FFDFFGHDHGIIBHGB?DGEHGEHIEHEGDFCGHIIDGIBGIIGIGE
@6244817/1
ctgcagatgactgtgcatccttgctagtaagtcctgagccatagcaaaca
+6244817/1
;@?FFFFFHGBFDBFEHIIGIIGHGBHHIFFHIGIEBD@HCEHGIGGGII
@7777844/1
ccatgaagcaaatacaaagagatgtcataactgcattttcctttaatata
+7777844/1
@@@DDDDDHHHFFGGIIIIIIIBEBHGGHGBFA>FGEFGGDDEGHGBGGH
@1098218/1
tcttatgatttaaagtcgaatattccctgacacctcacccagggcgggat
+1098218/1
CCCFFFFFHHHHHIJGHGJJJJJGIJJIJIJJJAGAHIGJJIIIGHIFCD
@6245131/1
gtctcaggcacattgccattagtagactgatcagccggagcagctccggt
+6245131/1
CCCFFFFFHHHHHJJJJJJJJJIJJJJJJJJJJJJJJIIIJJJJJJJJJB
@1098434/1
gctagtacttgctcgaataggaagtaatggaattttttgaccaactggaa
+1098434/1
CCCFFFFFHHHHHJJHIJJJJHIJGHIJJJJIJJJJJJJJJJJJJJJJJJ
@4199670/1
gggaatctgattgtgctgttgtggaactgcttcacctgtggccggcggca
+4199670/1
@@@=B>DDD?FH?CCGHIHEEHIIAHD9CHEFGGGGBD?CGIEHAHIH>C
@2116160/1
ctccaaagcattctgggctgcagatgactgtgcatccttgctagtaagtc
+2116160/1
CCCFFFFFHHHHHJJJJJJJJJJJJJJJJJJJJJJJJJJJJJJJIJJJIJ
@4199769/1
gacgatttcaccagtggtcttcttgaacttcttcaattgacgcaagaagt
+4199769/1
C@CFFFFFHHHDFIGHIJIGIIJJGGIJJJJJJJJJIJJJJJIIJIIJEF
@6729015/1
ctgtgatctgtttcttggcatctatagatgtcggtggcgcacagggcacg
+6729015/1
@CCDDFFFHGHGGIIGHHIGEEHHIJGGIIJGIIHCHIJIIIIFGIIJII
@6729119/1
agtgagtatacatctattaaaatcaaacgcagagctcattatgttgattt
+6729119/1
CCCFFFDDHFHHGJJJJJJJJJJIIIJHHIJJGGGJJEGJJJJIJIIJIJ
@3150005/1
ctcagcttccctgcaaagttaaccatcttgtattcaaaagaaaacct
+3150005/1
CCCFFFFFHHHHHJJJJJIIJJJIJJJJJJJJJJJJJJJJJJJJJJJ
@574585/1
acgggctctgtgcctggctcccatgtcacggtagcactgagtgacggcac
+574585/1
CCCFDFDDHFFDDGIJIDGIJJJJJHIJIJJGGIJGHGIIG?FHIEGIJJ
@72342/1
ccgacgacgacactgtacagttagaaatgttacaacctctatactttgca
+72342/1
@@@FFDDDFAFDDFHDBGIGIEICFFHCHGGHIEIGGHHGCGIIIIGDHF
@4200084/1
ccctgctattttttttatttttattttcaatgtacagacagcacttttct
+4200084/1
@@@DDFADFFDFHIGH@GHHIIBHIIIIIIIIIIIIECFGGEGGGIGGEI
@4200094/1
ctgtgacttgtagtcaaggtggagattttactatctttcaagtcggcata
+4200094/1
@C@FFFFFFHFHH<CEFGGEEIGIIGHIIJJHIIGIIIJJIJIHIIGIIG
@7778759/1
ccatattcaaatgggaagtggtgataaagataagtataggctcaaaacct
+7778759/1
@@@DDDDDBHFHHIBEHGAE<AFHHHIIIIIIGHCGGGIEGEDHIEGIGI
@2116665/1
ggacaagcgattggcattacgattgtgacaagttttcgtgagccgtgatt
+2116665/1
@@?D?DD;CBABAFEBB?H?CCDAG::??FDH?GBBHD?B?8DF@077BB
@2116674/1
cagtggtcttcttgaacttcttcaattgacgcaagaagtaccagaaacgg
+2116674/1
CCCFFFDFHHHHHJJJJIJJJJJJJJJJIJJJJJJIJJHJJJJJJJJJJJ
@1099037/1
gacggatctgcttttcgtttatgaatttttcaacttcttgcggcgcgaag
+1099037/1
@?=BD1DDHHHHHIGIIIFIIEGICHIGIIIBEBDH9CFECHHHGDHB><
@2116701/1
ggagaagggaatgacaacgacaatcggacgcgttaacatacgagatcttc
+2116701/1
?@@BD>??6?DF<BFGIGI??@FAE=6AF??DHIGAGGGGEE1:AEEEE?
@2116739/1
ggtgcacgcgcttgggcagagggaatctgattgtgctgttgtggaactgc
+2116739/1
@@BDFFFFHHHHHJJJJJJIIIIBGFFHIGIIJIJIGI?FH@FHICIJJI
@574957/1
ctcataacgcagccagatgccaaagttcttgatcttcactgggctcttct
+574957/1
CCCFFDDDDAFFFGHHIFEFHIIGIGHJIJJJJJIIJIJJGCEGCFHIGJ
@575699/1
acactgtacagttagaaatgttacaacctctatactttgcattaaaataa
+575699/1
;:?D<DB?2ADFFEEFFFFDABCCH9CFAFFE<CHFBFEF9CAGCFCEAF
@5714565/1
gtggtgataaagataagtataggctcaaaacctaacgacatcaatcacca
+5714565/1
C@CFFFFFGHGHHJJJJJJJJIJJJJJJJIJJJJIIIJJJJJIJJJIJJJ
@3671197/1
gttggaaattgtgaaacaagccagaaattaaattggcttattctagcgat
+3671197/1
C@CFFFFFHGGHHIJIIJJJ=FEFEAFHIGHGHFEG@GGGIJHIGIFHHI
@3150794/1
gttcaaattaaagacgtgtagacaggacaacgtctgtcgggtccgctagt
+3150794/1
@@@FFFDEHFHHHGIGFIJJIJGIIIIAHIEHHJGIFFIHJGGIIIGHHG
@3150807/1
gggatctgagaatggtttagattcacaattttgtccgctggacaatgttt
+3150807/1
CCCFFFFFHHFHHJIHHIIGIIIJJJJJIJJJJJJIJJJJIJJJJJJHIG
@4200916/1
gtgttacctgcaacttggccaggttagggccaacagattgtttgagatgt
+4200916/1
@@@FFDDFDFHGHJJIIGEHCFECHBEBDCFEHHGHIGGGBFEGGGEBCF
@7780284/1
ggcagagggaatctgattgtgctgttgtggaactgcttcacctgtggccg
+7780284/1
CCCFDDDFHHHHHIGIIJ9FDHGGGHGFHGGGIJIIJJGIIJGBGEGHIJ
@3671966/1
tctgtttcttggcatctatagatgtcggtggcgcacagggcacgcttgcg
+3671966/1
@@CFFFFFHHHGHIIJJJJJIGIIJJGEGGHJJJJJIJJIJJGGGGIGIG
@3672195/1
tgtgatctgtttcttggcatctatagatgtcggtggcgcacagggcacgc
+3672195/1
CCCFFFFFHHHHHJJIJJJJJJJJJJJJJIIJJHIJJJJJJIJJJJJJJJ
@1600173/1
gatagagacgatttcaccagtggtcttcttgaacttcttcaattgacgca
+1600173/1
CCCFFFFFHHHGHJIJJJJJIJIJJJJJJJJIGIJJJJJGIIIJJJJJJI
@5715103/1
gaggaagtaggtgctgggcctcttgtatgcgaaggtgttgaggcgcttgt
+5715103/1
@CCFFFFEHHHHHIJJIJJJJJJJJJJJJJJHJIJBFHHIJJJJJJJJJE
@5715104/1
ctggtctggagagaagatcctcatcttgtatagaggaggcttgggctcgc
+5715104/1
BCCFFDFFHHHHHJJJJJJJJJJJJJJJJJJJJJJJJJJJJJHHJGIJII
@1600449/1
ggagtgagcacgggctctgtgcctggctcccatgtcacggtagcactgag
+1600449/1
CCCFDFFFHHHHGJIJJIJIJJJIGIJIJJJJJJJJJJJJHIIJJJJJJJ
@1600524/1
cagcatacataataaaattagaggaagtaggtgctgggcctcttgtatgc
+1600524/1
C@CFFFFFHHHHHJJJJJJJJJJJJJJIJIJIJJJJJJJJJJJJJJJJJJ
@3672801/1
tgagtgacggcacctccgacactgaggtcacggtactcgcggtacatgtt
+3672801/1
@@@FDFFFHDFFHJJJJIIIJIJJIJIBGIJJJJJJJJJJJI=EFFFFFF
@3672845/1
gtctgtttgtctgtttgtctgtttgtctgtttgtctgtttgtctgtttgt
+3672845/1
CBCFFFFFHHHHHHJJJIJJJHIJJJJJJIJJJJJJJJJJJJJJJIJJJH
@4689176/1
ggcttattctgcatacctgccatgcgctggtaagcgctatggactgccgc
+4689176/1
@?;DDADDFH<FB<FHEB<BFAHGIAFA8C?19C<FG@GGIIDBBDEGF8
@3672913/1
gtggattttaatgttattattacagcatacataataaaattagaggaagt
+3672913/1
@@@FDFFFHHFHHGIIJJGHGJJIJIIJJJJJJJJJIGIJJJIJJIHGJG
@3672916/1
ggtgttgaggcgcttgtggtggtgcacgcgcttgggcagagggaatctga
+3672916/1
B@BFFFFFHGFHHJIJGGIIHGDGGIIEIJIIGJBHGIIAEFH?DEEFEC
@1600679/1
ctggagagaagatcctcatcttgtatagaggaggcttgggctcgctctcc
+1600679/1
CCCFFFFFHHHHHJJJJJJJJJJJJJJJJJJJJJJJJGHIEGIGIJIJJJ
@1101057/1
gaggcttgggctcgctctccgaagggagcttgcggccgatgacctcatac
+1101057/1
CCCFFFF@BDAHFGJIEHHIIIJFJIEIJJIGIFJIIIFH>@@E@C>@CE
@6729892/1
actttcttaaaatttcatttggtatacgcgaatttcgcttgagataaaaa
+6729892/1
CCCFFFFFGHHFFIIIJIJJJJGIGIIIIEHIIBFEGIIJJIIIJJJIJJ
@5715573/1
gtacaaagcaaaggtcgggcagttcgtcaacaagacattactagctg
+5715573/1
@@@D?BDD?FHHFB<CGEGGAHCFEHDB@6DG2?9B?FHDDB>CFHG
@1101289/1
tattaacattatcatcgttctcagcatggtaagaaggtggcggccagaat
+1101289/1
CCCFFFFFHHHHHJJJJJJJJJJJJJJJJHIJJJJJJHIJJIIIJJJJJJ
@1600921/1
gtgctgttgtggaactgcttcacctgtggccggcggcacgcagacgcctt
+1600921/1
CCCFFFFFHHHHHJJJJJJJJJJJJJIJJJJJJJJJJHHFFDDDDDDDDD
@6730178/1
ccagaggcaagcgctccaagttgcttggaggcttgggcctgttttggtag
+6730178/1
CC@FFFFFHHHFHGGGIDHIIIJCHIGGHIIIIIGGIGIEHAGGIIFGHG
@3673257/1
gtgctgggcctcttgtatgcgaaggtgttgaggcgcttgtggtggtgcac
+3673257/1
CCCFFDFFHGHHHGIJJJIJJIDHI:EFGGIJIHIIGIIIJIGGGGGGGG
@4689816/1
gctgggcctcttgtatgcgaaggtgttgaggcgcttgtggtggtgcacgc
+4689816/1
CCCFFFFFHHHHHIJJJIJHJIJCGHHJIJJIJJJJJJJJIJJHHIJJJH
@2117504/1
ctcataacgcagccagatgccaaagttcttgatcttcactgggctcttct
+2117504/1
CCCFFFFDHHFHHIIIGHHHGGIIHHHIJJIGIIIJIIGJJJJGJHJJJI
@7277348/1
gcgacaccttgtggctgtgacttgtagtcaaggtggagattttactatct
+7277348/1
CCCFFFFFHHHHHJJJJHJIJJJJJJJJJJJJJDGIIIHIIIIJJJJJJJ
@7277409/1
cactgagtgacggcacctccgacactgaggtcacggtactcgcggtacat
+7277409/1
CCCFFFFEHHHHHIIJJJJJJJIJJJJJJJDHIJIJFHGIGJJJHHFEFE
@75353/1
cagcatacataataaaattagaggaagtaggtgctgggcctcttgtatgc
+75353/1
CCCFFFFFHHHHHJJJJJJJJJJJIJJIHIJIIJJJIJJJJJJJJIJJJJ
@2117941/1
gtcgagtagagccttagctgcggaatgcttagcttccttcttagagcgtc
+2117941/1
CCCFFFFEHHHGHJJJJJJJJJJJJJJJJJGIJJJJJJJJJJJJJIJJJJ
@7277993/1
ctcagctgttggagctggttcagcctttttctttttaggcttcttctttc
+7277993/1
@CCFFFFFHHHB?HFGIGAFHIIIIIIIIIIIIIIIIGIIIIIIIIIGIG
@75707/1
ctctcaggcaggcaagatgggcatagtaggtaggcgtagggtaagacacg
+75707/1
CCCFFFFFGHHHHJJIIJJJJJIJIJHIJJHIJJJJHJJJJGIJJIJIJI
@7278161/1
gcaagaagtaccagaaacgggacttagccacaatctggtctggagagaag
+7278161/1
@CCFFFFFFHHFFJIJJJJJJFJJJJJJJIIJIJJJJJHHIJJJJHIIJI
@1602116/1
tgggcctcttgtatgcgaaggtgttgaggcgcttgtggtggtgcacgcgc
+1602116/1
CCCFFFFFHHHDHJJJJGHIJFGFHGIJJJJJJJIHJJIIIIIIHIJJHF
@2118370/1
cggctggagaacaaatgtatttccttatgcatgataccgtatataac
+2118370/1
CCCFFFFDHHHHHJJJJCDHIJJJJJJIJJJJJGJJIIJIJJEIIE?
@7278247/1
ggtgcacgcgcttgggcagagggaatctgattgtgctgttgtggaactgc
+7278247/1
BBCFFFFFHHHHHJJJJJJJJJJIJJJJJJJJJIJJJJJJJIIJJJJJJJ
@7278264/1
cttatttccgacccacaaacaattaagccttgggtaccgtagcctgtaat
+7278264/1
CCCFFFFFHHHHHJJJJJJJJIJJJJJJJJJJJJHHIJJJJJJJJJIJJJ
@76106/1
aataaaattagaggaagtaggtgctgggcctcttgtatgcgaaggtgttg
+76106/1
CCCFFFFFHGHHHJIJJIJJJHHIJJIJJJJJJJJIIJJJJJJJJGHIGI
@576306/1
atacataataaaattagaggaagtaggtgctgggcctcttgtatgcgaag
+576306/1
@C@FDFFFHHHFHIIJJGJDIIIGDBBFHAFEHIDGIIJEHBAFGGHGII
@6245653/1
ggatcctaacttcgcaaccactaattccagtgataaattcactctagcac
+6245653/1
CCCFFFFFHHHHHJJJJJJJJJJJJJJJJJIJJJJJJJJJJJJJJJJJJJ
@576549/1
gcttccttcttagagcgtcccgtacccatagcaacaagatcagcgactgt
+576549/1
CCCFFFFFHHHHHJJJJJJJJJJJJJJJJJJJIJJJJJIJJJJIJJJJJI
@6245951/1
caagcatccaagatagtattcaggtgcccactacatcgagatggtaagcc
+6245951/1
C@@FDFFFHGHHBHGHEGFI?IECCDGEGGGHHHIABFGHEGFH?FDF>B
@6246019/1
gaactgcttcacctgtggccggcggcacgcagacgccttgatgacctcca
+6246019/1
@@@FDFFFHHFFHIGGEGCHHHG@DF@GG<;==EBDCECDC@CEDCCCDC
@4690232/1
aaggtgttgaggcgcttgtggtggtgcacgcgcttgggcagagggaatct
+4690232/1
B@BFADDFHHHHHJJJJJHIJJIHFIJJJJIJJJJJGIJJJHHHFFFFED
@4690317/1
ggatagctggacaaggcactggcaacgaccaatcatggacttttcttcaa
+4690317/1
@<?:=BDDHHAD>E>C@GAGFHDGGA:??AB=DBHI@300?9BF<BF@CC
@5194396/1
gatagagacgatttcaccagtggtcttcttgaacttcttcaattgacgca
+5194396/1
@@@FFFFDDFFHGIIEHGHGEEGFFEHHHIIJIJIIFHIJEGEIJGIJJG
@4690508/1
gtgctgggcctcttgtatgcgaaggtgttgaggcgcttgtggtggtgcac
+4690508/1
@:?DBDBDAFHHFGHEBGIGEB?FG9?CFF<GECGHIGGC@CCFH8@@@D
@5194660/1
ttgagatgtttgtgaaactgcgacaccttgtggctgtgacttgtagtcaa
+5194660/1
CCCFFFFFFGHHHJIJJJIJJJJJJJIJJJJJJJIJFHHIJJJHIJIJII
@577251/1
ctggagagaagatcctcatcttgtatagaggaggcttgggctcgctctcc
+577251/1
CCCFDFFFHHHGHJJJJJJJJIJHJJJJJIJIJJJJJGGIJFIGIGIIJJ
@5194857/1
cgcaagaagtaccagaaacgggacttagccacaatctggtctggagagaa
+5194857/1
CCCFFFFFHFHHHJJJJJJJJJIJJJJJJJJJJJJJJJJIJJJJIJJJJJ
@3153463/1
catacataataaaattagaggaagtaggtgctgggcctcttgtatgcgaa
+3153463/1
@@@DAD?;DCFB?CFFE<F9B3FGHC@F?EGHICH<GHEGECHICHIBB?
@4691397/1
agttagtctattatagtttcaaaaaaactgtttcacataaataggtg
+4691397/1
@@@DFFEFHHGHHIIIHIJJJJIGIGGIIE@GHEEGIHGHHHIIJHD
@6247353/1
ataacactttgacaggctgctgtgggatacggctggagaacaaatgtatt
+6247353/1
CCCFFFFFHHHHHJJJJJJJJJJIJJGIIIJIJIEGDB9DDFHI@DB=BG
@3153713/1
ttcttgaacttcttcaattgacgcaagaagtaccagaaacgggacttagc
+3153713/1
CCCFFFEFHHHHHJJJJJJJIIJJJJJIJJHIJJJIHIJJJJJJJJJJJI
@1602435/1
ctattaattcattagcgaaaaacttatttttcacttttaaaaatacatca
+1602435/1
BBCFFFFFHHHHHJJJJJIJJJJJJJJJJJJJJJJJJJJJJJJJJJIIJJ
@3153825/1
ctcccatgtcacggtagcactgagtgacggcacctccgacactgaggtca
+3153825/1
@@@BDDD?DFHHDIABEHEHEHBHFHG?F:FHHIIIIB@FBAGEFFH@=@
@3153869/1
tgtcacggtagcactgagtgacggcacctccgacactgaggtcacggtac
+3153869/1
CC@FFFFFFHHGHGJJJJHGIJIJJJJJJJJJJIJJJJJJJIJJJJJGGH
@4203358/1
cactgagtgacggcacctccgacactgaggtcacggtactcgcggtacat
+4203358/1
CCCFFFFEHHHHHJGJIJJJJGIJJJJIJJFHJJJJIIJJJJJJHHFFFF
@4203516/1
tctgtttcttggcatctatagatgtcggtggcgcacagggcacgcttgcg
+4203516/1
@@@BDDFFGD4C?BGHEEHEIIAHEECG@D6FGHBHGG<BCGCEF@@CGG
@1602798/1
gtcttcttgaacttcttcaattgacgcaagaagtaccagaaacgggactt
+1602798/1
CCCFFFFFHHHHHJJJJJJJJJIJJIJJJJJJJDHIJJJJJJJJIJJJJJ
@1602837/1
cagcatacataataaaattagaggaagtaggtgctgggcctcttgtatgc
+1602837/1
@<@=D=BDF?CCF@@F>G@<GH>B;F<GC<BHFII49C;1??G??DDBDF
@3673695/1
caaatgaatgtaactatcctatgtcctttctaaggttctaaactatatct
+3673695/1
CCCFFFFFGHHFHJIJIGIIGIJJJJJJIJJIJFIHJHJGIGIJJJJJJI
@78467/1
gttgattttggaatgttttacattggatccgacaaattttcaaattaaag
+78467/1
@@@DFFFFHHHHHIIIIIIFGHIGIIJIIIIEIHDDDEHHIGIJIIIIGB
@78493/1
gtgctgggcctcttgtatgcgaaggtgttgaggcgcttgtggtggtgcac
+78493/1
CCCFFFFFGHHHHJJJJJJJJIIIJEGHIJJJJJJJJIJIJJJJJIIJII
@3154661/1
cactgtcgtgtcctttatacatttcg
+3154661/1
???DD;DD2<2:<4A4E>EC?4A<<F
@5717271/1
gcgcttgggcagagggaatctgattgtgctgttgtggaactacttcacct
+5717271/1
?<@DDDDBHHBF7EHG@GBGGIHIIB:CEHHCFEIGIGEHCHBFDEGCF?
@1603532/1
ggagtttgtatacttaattcgatgttatacatatagcatttcggatctat
+1603532/1
BCCFDFFFHGHGHJJJJJJIJIJJJJJJJJJJIJJJIJJJJJJJJIJJJJ
@78836/1
cgcaagaagtaccagaaacgggacttagccacaatctggtctggagagaa
+78836/1
CCCFFFFFHHHHHJJJJJJJJJJJJJJJIJJJJJJJIJIGHIJJIJJJIJ
@4204347/1
ggcacgcttgcgcatgacatctatacatgccattggcgttcaaaaggtta
+4204347/1
CCCFFFFFHHHHHJJJJJJJJJJJJJJJJJJJJJJJJJJJJJJJJJJHIJ
@4692792/1
cagcatacataataaaattagaggaagtaggtgctgggcctcttgtatgc
+4692792/1
@<?DFFDAFFDHHA>FIBHIBEHHECGHEIIFDEGD@C8DFHGIGFIA<@
@78940/1
cacataaaaccaaacctctggttcgattgggcctcaaaaaatcacgttta
+78940/1
CCCFFFFFHHHHHJJJJJJJJHHIJHIJJJJJJJJJJJJJJJJJJJIJJG
@3674525/1
gtcttcttgaacttcttcaattgacgcaagaagtaccagaaacgggactt
+3674525/1
CCCFFFFFHHHHHJJJJJJJJJJJJJJJJJJJJHIJJJJJJJJJJJIJJJ
@578095/1
cgtcactattctaggattgtgtaggtaatattattaaacgaagaacatgc
+578095/1
@CCFFFFFHHHHHIIGIJJIJHEJJCFGIJJJIJJIJIJJJJJJIIJJHJ
@2632095/1
ggttttttaaactcatattttcatggtaccaagttatgaatttttcaaat
+2632095/1
BCBFFFFFHHHHHJIJJJJJJJIJJJHJJJJJJIIIFIIJJJJJJJIJII
@578190/1
aacttcttcaattgacgcaagaagtaccagaaacgggacttagccacaat
+578190/1
@@@FFDFFHHGHHJIJJJBIIGJCEF@HGBHGIIJIIFIIJJGGEHIIJI
@5195652/1
attttatttaaaaactattgctccctatagacaaacagaactatgtgaat
+5195652/1
CCCFFFF?HHHHHJJJJJJJJJJJJJJJJJJJJJIJJJJJJIIJJJJIJJ
@5195732/1
ctgatagagacgatttcaccagtggtcttcttgaacttcttcaattgacg
+5195732/1
?@@DFFFFGHDHDGGGIIIJJIHFHDHEHHIJJHEHJIEHHGGDHGGEDG
@6732742/1
ccatgtcacggtagcactgagtgacggcacctccgacactgaggtcacgg
+6732742/1
CCCFFFFFHHHDHIJJJJJJJHHJJJJJIJJJJJJJJJJJJJJJGHIJJJ
@7279351/1
gctgggcctcttgtatgcgaaggtgttgaggcgcttgtggtggtgcacgc
+7279351/1
CCCFFFFFHHHHHIJJJJJHIJJEGHHIHJJGIIJJJIIIIIIHHIGIIF
@7279373/1
ataaaattagaggaagtaggtgctgggcctcttgtatgcgaaggtgttga
+7279373/1
CCCFFFFFHHFHHIFGGHHICGHJJIIEHJGIIJJJIIJJGIIIDFFHIE
@2632640/1
gttgttaagaggtgttacctcttcctcgggttggaatgattctggtgggt
+2632640/1
CCCFFFFFHFFHHHIIGIGGIJIGIGIJJJJGIJJIJIEHGGIJJJIII@
@7279610/1
tcctcatcttgtatagaggaggcttgggctcgctctccgaagggagcttg
+7279610/1
@@@DFFFFHHHDHIGJGHIGIIJJJEGHIIIIGGGHGIEBDHIJAGHIIG
@5196256/1
agaggaagtaggtgctgggcctcttgtatgcgaaggtgttgaggcgcttg
+5196256/1
@@@DFBFFFDFDFEHJCBG@GIIIJIGIJJIJJIIIBDFFAECG?HGIJH
@4693131/1
gttaaccgcaatgttggagcttggtacaaagcaaaggtcgggcagttcgt
+4693131/1
CCCFFFFFGGFHHA<EFBGGHIJJHHGIGGHIHAGGF9BGHJIJJFGHIG
@7280105/1
aggaagtaggtgctgggcctcttgtatgcgaaggtgttgaggcgcttgtg
+7280105/1
@@CFFDDDHDHDFGIJFBDEHIBDHIHHFH?1C@0?DFFBGGCG<FHHIG
@2633292/1
gtttgttctggtgaatctctgaaatggctggagtgattttgacgggtagc
+2633292/1
CCCFFFFFHHHHHJJJIJJJJJJIJIJJJJJJG?FFGIIJJIIJJJ?FHI
@579529/1
ctgtttcagagtctcgttgacttgctgttagctcattttaacacatttca
+579529/1
@@CFFFFFHHHFFIIIJJJIGIJJJJIIIJJIJGHIJIIIGGIGDHIIII
@7280278/1
gtttattttgtttttctctgtgatctgtttcttggcatctatagatgtcg
+7280278/1
CCCFFFFFHHFHHJJJJJJJJJJJJJJJJJJIJHGIIGGIGGI<FIEHG?
@80843/1
gcctcttgtatgcgaaggtgttgaggcgcttgtggtggtgcacgcgcttg
+80843/1
CCCFFFFFHHHHHJIIIJFGHHJIJJJJJJJJJJJJJJIIJJJJJJHFFD
@81027/1
gctcagatgcaatttcttgcaagaattgcacaaagttgaagtccttgttg
+81027/1
CCCFFFFFHHHHHJJJJJJJJJJJJJJJJJJJJJJHIIJJJIJJJJJJJJ
@3155306/1
gccgcgactccgccctcttcctcgggttggaatgattctggtgggttgtc
+3155306/1
CCCFFFFFHHHGHIJJJIJJJJJJJJFGGIJJJJJJJJJJJHIHHBDFDE
@3155318/1
ctcggttttgcgagtacttcatattagaaatcacttctttgattttcttc
+3155318/1
CCCFFDFFHHHHHJFHIIJJIJJJJJJIJJJJIJJJJJJJJJJJJJJJJJ
@580136/1
ctttaacgaatgcagcgaaatagtcacatccacgttggttatcaagtggc
+580136/1
CC@DFFFDADHHHHEHIGEFHCHHIIGGIIICGHDFHIIIIGEHEHDHHA
@6248172/1
cctggcaatacaacaacgacaagctgcaactgtacgaatgtgctcttgag
+6248172/1
@<@D?<DDDF>FH9@DHG=GEDA=C?DD<FHI@FBGE@HGHGHIG@DFC3
@5197680/1
ggtaagaaggtggcggccagaatctagacatgcacagctcttgcagccat
+5197680/1
BCBDFDEFHHHHHJJJJJJJJJJJJJJJJJJJJJJJJJJJJJIJJJJJJJ
@6734351/1
ggcgcttgtggtggtgcacgcgcttgggcagagggaatctgattgtgctg
+6734351/1
@@?DDDDD?AFF;G<AC<<AF??@?FGD??F68BF:=88CCFE=C@DCFF
@2634218/1
ccgcgctttaatctaatgcttataagtaggtaataaacatattcttataa
+2634218/1
@<?DDFFFGH??FEHIGGEGGIIEHB?FEGECCHCBFHGEHCHEB@HGBF
@5719254/1
gcgagactcataacgcagccagatgccaaagttcttgatcttcactgggc
+5719254/1
CCCFFFFFHHHHHJJJJJJJJJJJIJJJJJJIJJJJJJJJJJJJJJJHIJ
@1103834/1
ctcttgtatgcgaaggtgttgaggcgcttgtggtggtgcacgcgcttggg
+1103834/1
<@@FFFFFHHFH?FHECFAFEEFCCGGBGB?FDEHIIIEIIIGEHFFBCC
@2119551/1
gtcggacgagccgtgccttttattgcttggtgagacacgagataaaagtc
+2119551/1
@@@DFDDDFHADFHIIIIIIFGGC@FEIIHFHHDGGGHGFBH=DGIGHEH
@4204824/1
gtcacggtagcactgagtgacggcacctccgacactgaggtcacggtact
+4204824/1
@@@DBDDAFHDADAEGGDHGHGEAGHHHGGIGGIGIG@GDBFCHI<;DEE
@2119770/1
ctcggatcagccgtttctgagattagcgcgcacagacgaacagacaaaca
+2119770/1
@C@FBADDHHHHGHIIIIIIJEGGHGGIIIIJJJGGIEBEGEHFHFEDFB
@5719682/1
cgcaagaagtaccagaaacgggacttagccacaatctggtctggagagaa
+5719682/1
CCCFFFDFBCFHHIJGIJJJJJBHHIIIIGIJJJJJJIIIIIHIFHIJGH
@1604680/1
cttttctaacttgaacagtgcgatgttttccaagggcaggttgaactcac
+1604680/1
?BBFFFFFHHHHHIJJJIHIJIIIIGIJJ9EHIGIJJJJJIIJJJJJJJJ
@5720339/1
gtcacacggtagcggaaggtgggttcgtgaatcatgccctcaatctgcac
+5720339/1
CCCFFFFFHFHHHJJJJJICGIJHHGIJGIJJIIIJIJJJJJJJJJJJJI
@4205457/1
gcgaaggtgttgaggcgcttgtggtggtgcacgcgcttgggcagagggaa
+4205457/1
CCCFFFFDFHHHHIJJJJJIIIEIJIJIHGIJJIJJJJGBHHHEBDFDCE
@3676413/1
gttgtgtacacctgagcgagactcataacgcagccagatgccaaagttct
+3676413/1
CCCFFFFFHDDFFIJJJJJJJJJJJJJJJJJJJJJJJJJJJJJJJJFHII
@1105476/1
ttttgtttttctctgtgatctgtttcttggcatctatagatgtcggtggc
+1105476/1
CCCFFFFFHHHHHJJIJJJJJJHJJJJJJIJJJJJJJJJJJJJJJIHJJI
@7784743/1
cacaagaacttcacgtcaagtatacagcgtcctaacgaaacagcgcaaat
+7784743/1
CCCFFFFFHHHHHJJJJJJJIHJJJJJJJJJJJJJJJJJJJJJJJJJJJJ
@5721198/1
gcagagggaatctgattgtgctgttgtggaactgcttcacctgtggccgg
+5721198/1
@?@B=DDADDFDHB@EH@AEHHEEGIFH73??EGIGHGGFDDFBF@GG@@
@4206253/1
cggaagtcactattccacgcgaacgaagtcgcgggctataataaatctgt
+4206253/1
@@@DBD:BFFDHHB>GBHADB>GIGIEHFBBGIIBDB@CDCDD@>@ACCC
@2121236/1
agcacgggctctgtgcctggctcccatgtcacggtagcactgagtgacgg
+2121236/1
CC@FFFFFHHHHHGIJJJIJIJJIIIJJJJJJIF??D>DFCGCH8./BFG
@1105732/1
ggatctgagaatggtttagattcacaattttgtccgctggacaatgtttt
+1105732/1
@CCFFFFFHHHHHJEGIIJIJJIJIJJJJIJIGHIJJJJJJJJJJHGIIJ
@2121397/1
gtttattttgtttttctctgtgatctgtttcttggcatctatagatgtcg
+2121397/1
CCCFDFFFHHFHHJJJJJJJHIJJJJJIJIIJJJIJIJIJIJIJGGGGHI
@1106074/1
atacataataaaattagaggaagtaggtgctgggcctcttgtatgcgaag
+1106074/1
CCCFFFFFHHHHHJJJJJJJJJJFJJJHHIJJJJJJJJJJJHIJJJJIJJ
@4206872/1
atacataataaaattagaggaagtaggtgctgggcctcttgtatgcgaag
+4206872/1
@@@FFFFFHFHAHIIIGHHHEGGEHGGHIIJIJJJJJJIIJIIIIJJGHI
@7785558/1
ggcgcttgtggtggtgcacgcgcttgggcagagggaatctgattgtgctg
+7785558/1
??;BD6@DF?DDAE12C?C?CFA@GCBGGGIHIGIIGIGC@CGCG7@EHC
@5722170/1
cagggcacgcttgcgcatgacatctatacatgccattggcgttcaaaagg
+5722170/1
@CCFFFFFGGFFDGIJJGIIGGIGGGIGIIIGIGIIGGIFIJEGHIIIGJ
@1106409/1
gcaagaagtaccagaaacgggacttagccacaatctggtctggagagaag
+1106409/1
@@@DDEDD?FFAFGIIIJEIIHGFHGIEGIIIJIIIII?FHIGHEFEHII
@1606359/1
cttgtatttgttatgtaaccactccatactttgtttcatttaaatttacg
+1606359/1
@@@BBDDDHACDFHICACCHHIIGBABECE9CFFGBBHGHCFBHGIIEDD
@81637/1
gtggattttaatgttattattacagcatacataataaaattagaggaagt
+81637/1
BBBFFFFFHHHHHHIJIJJJJJJJJJJJJJJJJJJJJJJJJJJJJJJJJG
@81828/1
cggaaggtgggttcgtgaatcatgccctcaatctgcaccagttcatattt
+81828/1
CCCFFFFDHHHHHJJJJJJJIJJJJJJJJJJJJJJJJJJJJIJJJJIJJJ
@3155841/1
cccgtttccaatctccaagacaggaggctccagtactttagctttgacag
+3155841/1
CCCFFFFFHHHGHJJJJIJJJJJJJJJJJJJJJIIJJJJJJJJJJJJJJJ
@6735055/1
gacgcaagaagtaccagaaacgggacttagccacaatctggtctggagag
+6735055/1
@@CDADFFFFHFBHGGGIGIIIIHIGJIEHIIICHIIIIIIGGIJGEFHG
@580650/1
ggcagagggaatctgattgtgctgttgtggaactgcttcacctgtggccg
+580650/1
CCCFFADDDDFFHIIGGIGEDAHDCGGEGBDEHEHHEDFFHGHGGHIJJI
@5198514/1
ccctagcatactaccgatatgcaatcccttctgcgccattgacatgtata
+5198514/1
@@@DDBDFHHHHGIEHGIBGGGE@FHCHHGGBGIIIIGIIHEHIIGFHGG
@2634968/1
ggagtgagcacgggctctgtgcctggctcccatgtcacggtagcactgag
+2634968/1
@@CFDEDDFHHHFIIJJJIHGIIJJJIJJJJJJJIIGGGIIIJIGJIIII
@3156280/1
ctctgtgcctggctcccatgtcacggtagcactgagtgacggcacctccg
+3156280/1
CCCFFDEFGHFGFIHIJIJJFHHIGGFEHIGGJIJJGGIIEHEHGIGJIG
@5198731/1
gtttattttgtttttctctgtgatctgtttcttggcatctatagatgtcg
+5198731/1
CCCFFFFFHHHHHJJJJJJJJJJJJJJJJJJJJHIGHIGHGHCCHGGEHG
@6735450/1
agcatacataataaaattagaggaagtaggtgctgggcctcttgtatgcg
+6735450/1
?@@FFFFFHDHHHHGIHIJJGIIHIIFHIIHHGGIIJ<GHHIJJHIIJJJ
@1106496/1
atgaagaagaggagcaaatggaaaaaaaaattggtgaaaagaatcacaag
+1106496/1
CCCFFFFFHHHHHJJJJJJJJHGJJJJJJJJJJJHIJJJJJJJJJJJJJH
@7280399/1
aagatcctcatcttgtatagaggaggcttgggctcgctctccgaagggag
+7280399/1
CCCFFFFFHHHHHJJIIJJJJJJJJJJJJHHIIIJJJIJIJIIGHIIJGI
@7280688/1
gcagaccgtcagagctatcagattcttcatcgttgctgtcctcatcatta
+7280688/1
CCCFFFFFHHHHHJJJJJJJJJJJIJIJJJJJHJJJJJJJJBHIJJJJJJ
@7280756/1
ggtgcacgcgcttgggcagagggaatctgattgtgctgttgtggaactgc
+7280756/1
?;@DDBBDDFHFHIGG@BFHIIEI>D@GHEHG>?DGIEDGIBFAA@FHCH
@4207661/1
tgctgccgaaagattagagtcgtcttctacttctgcttctggcacatcag
+4207661/1
CCCFFFFFGGHHHGIIIIIHHHEHHIJJJJJJIJJIIJJJJJIIIJJIGI
@83143/1
ccttgggaagcctttgtgcgccacatcaatgttgataaaggctttattgg
+83143/1
@?;AB;?;;DAFB@ACFEHFA@GECBHAECGIHIIA@FHF>;DFBDFHD>
@83173/1
ctctgtgatctgtttcttggcatctat
+83173/1
@@@DFBDFGDBFCFA@FGHH@AABDEH
@3157699/1
ctctatactttgcattaaaataatgcccattttcacaggcaagggatcct
+3157699/1
CCCFFFFFHHHHHIJJJJJJJJJJJJJJJJIJJJJIJJJJJIJJJIJIJJ
@5199206/1
atttcaccagtggtcttcttgaacttcttcaattgacgcaagaagtacca
+5199206/1
CCCFFFFFHHHHGJJJJJJJJJJJJJJJJJJJGJIGJIJJIJJJJHIHII
@5199236/1
gtcgagtagagccttagctgcggaatgcttagcttccttcttagagcgtc
+5199236/1
:?<D7?DDBD8DBEHF@<EB>FIEDFHI>FHGBFEEGGGBGC?DFBF:GE
@3157847/1
gtggcgcacagggcacgcttgcgcatgacatctatacatgccattggcgt
+3157847/1
@@<DDADDHGHFA=GHIGDHGHGDGIIHIIIIIIIIIIIEIIGHGCHCHG
@4208484/1
caggcatctgcaccaagactggagctcctgctggagatgtgggtgtagct
+4208484/1
BCCFFFFFGDHHHIJIJFIJJHIGIJIJIIIIHGFHIJJBDCIGGGGEHJ
@3158288/1
ctctcaccatgctcatactatcttcagacaacgcaccgtcaaggagttcg
+3158288/1
@@@FFFFDDFHHHIJJJJIJJIIJJJJIIJFGHGGGGIIIJJJJJJHIJI
@3158482/1
tcgtgtcctttatacatttcggcatggcgatcatgtcgatggcttggttt
+3158482/1
@@??DADDFDFFFIIIIGEHGHHIIDGIIGIIBIDGHIBBF>GGIIGBFH
@3158575/1
cgctcgtcgatatcaaacagttcaagtcattgttcttaaacttcaataac
+3158575/1
@@@FFFDDHDHAFGGHHIIIFHBGEGHIIIEIGGGIIIIGIIIEEGHIIH
@3158773/1
cggtagaactgcaccatttcatttggattcgtagagtaatctaagacttg
+3158773/1
BCCDDDDFHHHHHJJJJJJJJJJJJJJJIJJFHIJJHIJJJJJIIJJJJJ
@3676995/1
atctgattgtgctgttgtggaactgcttcacctgtggccggcggcacgca
+3676995/1
@BCFFFFFHHHHHJJJJJJJJJJJJJJIJJJJJIIIJJJJIJJJHFFDDB
@5200474/1
gccagttataaagcatagcccgaagtgctattggcacacaggcataatgc
+5200474/1
CCCFFFFFHHHHHJJJJJJJJJJJIHHIJJJJJIJJJJJJJJJIIJJJJG
@84863/1
cccgtttagcagcttcatccagaggcaagcgc
+84863/1
;;?DDDDDFBAFDBEFB?A?AFEG7BA@88ED
@583504/1
gagggaatctgattgtgctgttgtggaactgcttcacctgtggccggcgg
+583504/1
@@@B?ADFHDDFFHGECGJJJJIIGGEFFGHGGGHJJIIG?BDFHIJIIH
@3677334/1
gcaagaagtaccagaaacgggacttagccacaatctggtctggagagaag
+3677334/1
CCCFFFFFFFGHHJJIJJJJJJJJJJJJJJJJJJJJIIHHJIIIJIHIJI
@2635663/1
cctcttgtatgcgaaggtgttgaggcgcttgtggtggtgcacgcgcttgg
+2635663/1
CCCFFFFEHHHHHJIIJFGHIIHIJJJJJJIIIJJIJGHIIIJJJHFFFD
@5722387/1
ctccacgatcatctctttctttggagtttgtatacttaattcgatgttat
+5722387/1
@@@DFFFDHAAHHAEHGIGGHIIIHGGHG>?GHFEGICGIIIHBGDFHII
@584001/1
catcattcctagaatagttcagtaagaagttgatatcttctggagtggtc
+584001/1
CCCFFFFFHHHHHJJJJHJJJJJJJJJJJHIJJJJJJJJJJJJJJFHIIJ
@584280/1
atgcgaaggtgttgaggcgcttgtggtggtgcacg
+584280/1
@@<DABDDHFHDFHFB>;FEHGDH<BBBDH68<3;
@2636086/1
cggtactaacgatcaaatcgatcatgggtccataatcattcctggaatcc
+2636086/1
BB@DFFFFHHHHHJEDFAFGHHIJIIJJGHIJJIIIJJJGJJJJJHJJJJ
@4695935/1
ggtggcgcacagggcacgcttgcgcatgacatctatacatgccattggcg
+4695935/1
CCCFFFFFHHHHGJIJJIJIJJJJJJJJJJJJJJJJJJJJJIJJJJJJJJ
@5722937/1
cataaataaaaaagttatgtcaaattaaaaaatcacgtcgaacattctat
+5722937/1
CCCFFFFFHHHHGJIIJIJIJJJIIJJIIIJJJJJJIHIIIJJIJJJJJI
@2122827/1
atacataataaaattagaggaagtaggtgctgggcctcttgtatgcgaag
+2122827/1
@@@F?DD?DHHHHIIIIGIGEG>3CB3<CFGGB@BGEHGGD?DFGDHBHI
@6250387/1
cccatgtcacggtagcactgagtgacggcacctccgacactgaggtcacg
+6250387/1
@C@FDFFF?FHHHIBDGIIIIICHHEHBHHIIIIIGIIIIIIIGIFFAHI
@6250730/1
ctcatcttgtatagaggaggcttgggctcgctctccgaagggagcttgcg
+6250730/1
CCCFFFFFHFHHHJIJJJJJJJJGGJIJIIIJJIJIGEIJHJGHGGGGIJ
@1607184/1
gtcggtggcgcacagggcacgcttgcgcatgacatctatacatgccattg
+1607184/1
CCCFFDDFHHHGHIJIIIIJJJJJJJJIIIJIJJJJJIJJJJJIJJJJJJ
@6250832/1
gtcctgagccatagcaaacagccactggcaatgtggatagctggacaagg
+6250832/1
@@CFFFFFHHHHHJIJJJJJIIDHJJJJJJJIJGIJJJJIJJJJJJIJIG
@1607439/1
agcgagactcataacgcagccagatgccaaagttcttgatcttcactggg
+1607439/1
CCCFFFFFHHHHHJJJJJJJJJJJJJJJJJJJJJJJJJJJJJJJJJJJHJ
@2637269/1
cccaactgtcctccggtactaacgatcaaatcgatcatgggtccataatc
+2637269/1
BCCFFFFFHHHHHJJJHIJJJJJJGJJDGHHBHIJJJJJGIBFHIJJJJJ
@6251287/1
cggcataacgggccgcgactccgccctcttcctcgggttggaatgattct
+6251287/1
CCCFFFFFHHHHHJJIJJIIHHIIIJIJJJJJJHHHFBDDDEDDDDDEED
@2637330/1
ggtgctgggcctcttgtatgcgaaggtgttgaggcgcttgtggtggtgca
+2637330/1
BC@FFFFFHHHHHJJJIJJJJJFGHJCFGIIIJIJJJJIJJJJJJJBHIG
@6251640/1
gtgggtttggctttggggttgttgtatatcgcgtacgaggacatgtccag
+6251640/1
BB@FFDFFHHHHHJJJJJHIIJIJHIJJJJJJJJJJJJJJJJIJJJHHHH
@1108637/1
ggtgttgaggcgcttgtggtggtgcacgcgcttgggcagagggaatctga
+1108637/1
??1?ABBAC?B@FDGBH>7?F@D?DHHIIEDEHI;@D=@DAA>BBEECDA
@4696355/1
cgcaagaagtaccagaaacgggacttagccacaatctggtctggagagaa
+4696355/1
@@@FADFFGFHHGECGBHIGIGGHGIGIEHIIIIIIGGHBFHHIIICCHC
@4696373/1
ggcatggcgatcatgtcgatggcttggtttattcccatcagtttggagtt
+4696373/1
@@@FFFFDHFHHHJJJJJIJJDGIIIIFHICHIJJECHJIIHHIGGGHFG
@2637835/1
accacagttccagtctcaggcacattgccattagtagactgatcagccgg
+2637835/1
CCCFFFFFHHHHHGIJJJJJJJJJJJJJJJJJJJHIJJJJJJJJJJJJJJ
@1108811/1
gtttattttgtttttctctgtgatctgtttcttggcatctatagatgtcg
+1108811/1
CCCFFFFFHHHHHJJJJJJJJJJJJJJJJJJJJIJJJJJJJJJJJJJJJJ
@2124531/1
gctgttgtggaactgcttcacctgtggccggcggcacgcagacgccttga
+2124531/1
CCCFDFFDHHHFHJJJJJIIIHJHHFHEGIJJJJIJHHFFDDEDDDDDDD
@2637919/1
cgcaagaagtaccagaaacgggacttagccacaatctggtctggagagaa
+2637919/1
CCCFFFFFHHHFHJJJIJJJJJJJJJJJIJIJJJJJJIIHIHJJJJIIHI
@7283946/1
tgagtgacggcacctccgacactgaggtcacggtactcgcggtacatgtt
+7283946/1
@@@DDEFFHGHHHIGJJIIGIIJJIEHGGIJJJI=GIJGIHI=ADFFFFB
@1608315/1
aagcattgtctgtttataaaataattaacaactaatgttttccaaacaaa
+1608315/1
C@@FDFFFFHHFHIIEGGHIIJJJJJJJJJJJJJJJJJIHIJJJJIIIIJ
@2637998/1
ggagagaagatcctcatcttgtatagaggaggcttgggctcgctctccga
+2637998/1
CCBFFFFFHHHHHJJJJJJJJIJJJJJJJIJJ=GIHIJHJJJJJJJJJJI
@1109024/1
gcgagactcataacgcagccagatgccaaagttcttgatcttcactgggc
+1109024/1
CCCFFFFFHHHHHJJJJJJJJJJJJJJJJJJIJJJJJJJJJJJJJJJIJJ
@1608815/1
cagtggtcttcttgaacttcttcaattgacgcaag
+1608815/1
@<@BDDDBFH<FFFGG@GHG9ADHEAC9CBF:FE@
@6739351/1
caacccttgcgtttcaaaacaattcattttaggttcaagttaaccgcaat
+6739351/1
@@@D?A?A:?DD?FHG@FHB?AFHIEGGIBDDA:?DFIIBFGHECHB@F;
@6739355/1
ggtgttacctgcaacttggccaggttagggccaacagattgtttgagatg
+6739355/1
BCBFFFFFHHHHHJJJJJJJJJJJHIJJJJJJJJJJJIJJJIJJJJJJJJ
@6739492/1
ggttaaatagtttatttcgtgtttttgtcacatatttgtgtcgttggcgc
+6739492/1
@@;AADAD4=AAFEGFEEABF<ACG;<F@2<CF<<??C4?CD<FH9=>FD
@4697665/1
ccggcggcacgcagacgccttgatgacctccactttg
+4697665/1
?@<D;A1DFHFH8?F;D67=FGAGEGGEGE@?AE3=A
@1609347/1
ggtcattgaacttatagttcaaaatcgtttccacatcatttctagaatag
+1609347/1
@CCFFFFFHHHHHIJIJJJJJJFIFHGHIIJJIJJJJGIJJJJJIJIJJG
@1609407/1
gactcataacgcagccagatgccaaagttcttgatcttcactgggctctt
+1609407/1
CCCFFFFFHHHHHJJJJJIIJJJJIJJJJJIJIIJJJJJJJJJJJJJIJJ
@3160335/1
catctatagatgtcggtggcgcacagggcacgcttgcgcatg
+3160335/1
@<@DDADA<F<AF>AG8C6;1?FFEH9FGC;@A:F;;7@FE@
@4697884/1
gcaagaagtaccagaaacgggacttagccacaatctggtctggagagaag
+4697884/1
?@@FFFFDHDDBDEAFGGGIGIIIIIHGF@FIHG>GIDHIIIIIIIG?CF
@1609561/1
tctgatcaaacgctattaattcattagcgaaaaacttacttttcactttt
+1609561/1
CCCFFFFDFHHFFIGIJJJJIDHIJIIGIEHGIIGIIGDHIIJIFDHIIJ
@5723662/1
ggcacacaggcataatgccatattcaaatgggaagtggtgataaagataa
+5723662/1
CCCFFFFFHHGHHJJJJJJJJJJJJJIIHIJJECHHIJGHIIIJJJIJJI
@3160835/1
gcaagaagtaccagaaacgggacttagccacaatctggtctggagagaag
+3160835/1
CCCFFFFFDFHHHJJJJJJJJJJJJJJJJJJJJJJJJJIIJJJJJJJJJI
@5724018/1
cagcatacataataaaattagaggaagtaggtgctgggcctcttgtatgc
+5724018/1
CCCFFFFFHHHHHJJJJJJJJJJJIJJHIJJJJJJJJJIJJJJJJIJJJI
@5724078/1
gggtgcgtgcaggatcctcgtcattgcctggcatacaaggcaaagcaccg
+5724078/1
BCCDDFFDFHHHHIJJJIJIIJJJJIJJJJJJJJJJJJJJIJJIJJIJJI
@7788306/1
gtcctttctaagtttctaaactatatctgtaccaaatttcaaccaaatcc
+7788306/1
CCCFFFFFHHHHHJJJJJJJJJJJJIJJJJJIJJJIJJJJJJJIJJJJJJ
@86151/1
gtaagtgcttcaggcttcaacagcttgttagcttgccatt
+86151/1
?@?=DBDDFFFFB9A@DFIA?C;<3CGE9CAAFBF9;B:?
@1610470/1
aggaagtaggtgctgggcctcttgtatgcgaaggtgttgaggcgcttgtg
+1610470/1
?@@DDDDDHDFHHIJJJEHIJGJIHEHIIIEEGHHIIJGIJJIIJJIIDG
@3679695/1
tgacgcaagaagtaccagaaacgggacttagccacaatctggtctgg
+3679695/1
@C@FFFFDHFHFA<FHEGGH9FGBGGBGHDFGBHBFHGGIGEDBFHG
@584820/1
ccaaatttcaaccaaatccgtcaaatagttgcggagattaatggtataag
+584820/1
CCCFFFFFHFHHHIJJJJJFIGIJJJJIFIGIJJHIIIIJJIJIFHIIII
@5201939/1
cttcgggcttcaacagcttgttagcttgccattgacctttcctaggagtg
+5201939/1
@BCFFFFDHHHGHIJJJJJJIJIIGIJGIIGHJJJJIJJJGJJIJJIIDG
@7788877/1
gcaagaagtaccagaaacgggacttagccacaatctggtctggagagaag
+7788877/1
CCCFFFFFHHHHHJJJJJJJJJJJJJJJJJJJJJJJJJHIJJJJJJJJJJ
@4698642/1
ggaatctgattgtgctgttgtggaactgcttcacctgtggccggcggcac
+4698642/1
CCCFFFFFGHHHHJJJJIJJIJJJIJJJJJJJJJJJJJJJJJJJJJIFFD
@4211053/1
agtggtcttcttgaacttcttcaattgacgcaagaagtaccagaaacggg
+4211053/1
@C@FFDEFHGGFHIJGIIGIJJJIJJIIJJJIJJJJJEHAGHIJJJJJIJ
@585126/1
gggtccataatcattcctggaatccgtgtcgacggcgatgagagcccacg
+585126/1
@@CDDFFFHHHHHIIJJJIJIJJIIIIIGIIJIDIGHGGIJIEHIIHHHF
@5725105/1
gtcaggggtaatgctaacgtcatagcgataaattttaagggatttaaatt
+5725105/1
@CCFFFDA@CFHHGHGIGIGHGGGCHIGCEGHJGCFGHAHHEFHHGGGHI
@5725240/1
ggcgcacagggcacgcttgcgcatgacatctatacatgccattggcgttc
+5725240/1
@@<BDDDDB?FFDIIIGIHIGIIGIGBEGDGIGHIGGIIEHEIIIIIGHI
@5725267/1
gtgcattattacattttttataaacggtacatctagagtataaaaaactg
+5725267/1
CBBFFFFFHHHHHJJJJJJJJJJJJJJHIJJJJJJJJJGHIJJJJJJJJI
@4211408/1
gttctcagcatggtaagaaggtggcggccagaatctagacatgcacagct
+4211408/1
CCCFFFFFGHGHGGFGIJJJIFHJIJIJIJJJIJIIJIIJJJJJJIJJIJ
@4211439/1
gtcagctgttccacttcatcatcagggatcttgccgtcattgcagacggt
+4211439/1
CCCFFFDBADDHFHIIJJJJJGGGGCHGGGJJECGF@FFDHDDGDFHGH?
@5202505/1
cttcaattgacgcaagaagtaccagaaacgggacttagccacaatctggt
+5202505/1
CCCFFFFFHHHHHJIJJJJHHJJJJJJJJIJJJJJJJJJJJJJJJJJJJF
@4211568/1
gtagcactgagtgacggcacctccgacactgaggtcacggtactcgcggt
+4211568/1
CCCFFFFFHHHDFIIJJIHHIIIJIJIGIJJJJIHHGIJGCHIIJJJHF?
@7285265/1
agcatacataataaaattagaggaagtaggtgctgggcctcttgtatgcg
+7285265/1
@B@FFFFFHHHHGJJJJJJJJJJIJJJJJJIIJJJJJJJIJJJJJJIJJJ
@4211889/1
ctggatggagtgagcacgggctctgtgcctggctcccatgtcacggtagc
+4211889/1
@C@FFDFFHGFFHJJJJJJIEEHGIEHIIHG<BFGGIGIIIIJJJJJJGI
@6251976/1
gtgctgggcctcttgtatgcgaaggtgttgaggcgcttgtggtggtgcac
+6251976/1
CCCFFFFFHHGHHHIFHHHHIHIJJ9ECFHIGIJIHFHIFHG=FG;CCHH
@7790325/1
cattattctccgcgggcgacagccaatatgtgttaaaataaaaatccatt
+7790325/1
?@@FDFEDHH?DFDEGBHGIGIEIIIIGGG=CC@HHFGHGFFECDD;@CD
@7790504/1
gcactgagtgacggcacctccgacactgaggtcacggtactcgcggtaca
+7790504/1
CCCFFFFFDHBFFJGIIIJIIIGIIJJJIJJFHJJJJ=FIGIIGIHHFFF
@4212610/1
gcctcttgtatgcgaaggtgttgaggcgcttgtggtggtgcacgcgcttg
+4212610/1
@<@DDEFDFHHH?GA@FG<CCGEEFADFGGIGBFGADF;FEGHIIGFFFC
@7790795/1
cgggcttcaacagcttgttagcttgccattgacctttcctaggagtgact
+7790795/1
CCCFFFFFHHHHHJJJJJJJJJIJJJJJJJIJJJJJJJJJJJJJJGHIJJ
@5727110/1
gggttcgtgaatcatgccctcaatctgcaccagttcatatttgggcacag
+5727110/1
@@@DDEFDFFDHFIJJIJJJJIJJJJJJJJIIGGGHJJJJJJIJJIJIHG
@88610/1
ctgcaatcctgcctcacatgattcatccacaaattccaaccct
+88610/1
:?<BABBDCA?3A<CEAE@F?F@HHD<A9CCFABCEF@FF<8?
@88698/1
gccatattcaaatgggaagtggtgataaagataagtataggctcaaaacc
+88698/1
CCCFFFFFGHGFHJIJGGHCEHHHHIIIIIGIJJJDGIIJJJJIIGIGGI
@6253030/1
ccgcaatgttggagcttggtacaaagcaaaggtcgggcagttcgtcaaca
+6253030/1
CCCFFAFDHDDGGJJIIIJHHIGGIJIFIJIIDFEHEGGGHGHGHHIGGG
@3680374/1
gtgataatgtcataaagttgacaataatctataattactttaaatcttga
+3680374/1
BBBFFFFFHHHHHJJJJIIJJJJJJJIJJJJJIJJJJJJJJJJJJJJJJI
@587552/1
acggtactcgcggtacatgttgtgtacacctgagcgagactcataacgca
+587552/1
@@@FFFFFHHFDHHIGJJJEGHIIDFGIHICHIIIGDHBGGIGIIIIJJI
@6253397/1
cggcacctccgacactgaggtcacggtactcgcggtacatgttgtgtaca
+6253397/1
@@@@=?DBFDHHHIFG@CA?:BFGII6?FDGGEI>7;FHBG=DC7C=?AA
@1110015/1
cgggctctgtgcctggctcccatgtcacggtagcactgagtgacggcacc
+1110015/1
CCCFFFFFHHHHHJIJJJJJJIJJJJJJJJHIJJJJJJJJHIJJJIJIJJ
@3680750/1
cctgttttggtagcggcggcgcggtccgtgaggagcatgctcgccatcag
+3680750/1
@@@DDDDDFFHHFIHGFFHI6BEE6<>BB??BBC@B?>CACC?BBBBCCA
@2639225/1
gccagttcccacttcacgacgcttcagcagagtgcacacaatggtgaact
+2639225/1
CCCFFFFFHHHGHJJJJJJJJJJJJJJJJJIJIJJJJJJJJJIJDGHIIJ
@1611204/1
cacggtagcactgagtgacggcacctccgacactgaggtcacggtactcg
+1611204/1
CCCFFDFFHHHHHJJGIJJJIJJJJJJIJJJJJJJJJJIIJJJJHGIJJE
@1611827/1
gtcgagtagagccttagctgcggaatgcttagcttccttcttagagcgtc
+1611827/1
@@CFFFFFBHFDHGHHGGIHIGHGGII>DF<B??DHGIFGFHA9FB?DF?
@7286588/1
gcatggattatacattacacttactaatatagtaaaagcagtgttcattt
+7286588/1
@CCFFFDFHHHHHIJJJJIJJJIJJJJJJJIJIJJIJJJJJJJJJIJIJI
@1111213/1
ggattttaatgttattattacagcatacataataaaattagaggaagtag
+1111213/1
CC@FFFFFHHGHHJJJJJJJJJJJJJJJJJJJJJJJJJJJJIJJIJJHJJ
@6741236/1
gccagatgccaaagttcttgatcttcactgggctcttctctgggatttcc
+6741236/1
CCCFFFFFHHHHHJHIJJJJJJJJJJJJJIIJJJJJJJJJJJIJJJJJJJ
@2640287/1
cgctcggacatttcaattttatttagttggtcttggttgaacggaactcc
+2640287/1
CCCFFFFFHHHHHJJJIIJJJJJJJJHIIJJJJJJJJJJJJJJJJJJJJI
@2127025/1
cttcacctgtggccggcggcacgcagacgccttgatgacctccactttga
+2127025/1
@CCFFDFD?FHFAFHGGHGIBHI@FE/@AHFBBEEEED>>CCC9=CCC@C
@2640370/1
gtcggtcaccgaaggcggcggccgcattcggtttcacagaaaccgaatta
+2640370/1
CCCFFFFFGFHGHIIJJJJJJHEDDDDDDED?@BDEDCDDDDDDD@DBDD
@2640428/1
ctgtcatctggttcatacggcgcgcggtcgcctccttgatgcattgcgtc
+2640428/1
CCCFFFFFHHHFFFGIJGIJJJJJIGEIGIJGIHFHFGHHFFFFFFEDDD
@3682379/1
cgcgactccgccctcttcctcgggttggaatgattctggtgggttgtc
+3682379/1
88<A=?DA:C?D??@B<?<G>FGBIGBE3BFG@<<?<@F/=BF;@G5=
@3682457/1
gtcaaggagttcatctcttgggaactgcacaccaatcaggaatattggac
+3682457/1
CCCFFFFFHFHDHJGIIIEECHDGHIJIJJIGJGEHIGHEGIJJIJJFGI
@3682600/1
cttcacctgtggccggcggcacgcagacgccttgatgacctccactttga
+3682600/1
CCCFFFFDFCFHHIIIJJFJJJJJJJJGHHF??CC;ADEE>CDDD>@CCC
@2640666/1
tgcttcacctgtggccggcggcacgcagacgccttgatgacctccacttt
+2640666/1
CC@FFFFFHHHHFGIIJJJGIGIGIJJIGHHFFFDEEEEEDDDDDDDDDD
@2640685/1
gtcagaacctgatagaaacggttggcgttaggtatatacaagaacaaacc
+2640685/1
CBCFFFFFHHHHHJJJJJJJJHJJJJJJJIJJGHIJJJJJJJJJJJJJJJ
@2127626/1
cgttgatgtcgcaagatagtgagacattcactttttagtcataatcttca
+2127626/1
CCCFFFFFHHHGHIJJJJIDHIGGHHHJJJJJJJJIIIJJIJIIIJJJII
@3682934/1
gcacctcacgatcgattactactgctttcccaaagacaggacaagcgtga
+3682934/1
BCCFFFFFHHHHHJJJJIJJJJJJJJJJJJJIJJJJJJJJJJJJJJJFHH
@3682950/1
atacataataaaattagaggaagtaggtgctgggcctcttgtatgcgaag
+3682950/1
@@@DFFFBFAHHFIGII@BE?CCAEDBAGGHFGHGHIIHGIGGIGEDHBH
@1613042/1
gccagttataaagcatagcccgaagtgctattggcacacaggcataatgc
+1613042/1
CCCFFFFFHHHHHJJJJJJJJJJJJHIJJJJJJJJJJJJJIJJJJJJJJJ
@2127830/1
gtggtggtgcacgcgcttgggcagagggaatctgattgtgctgttgtgga
+2127830/1
@@@DDDD@FHFBHGD>@HHHGHIGGGGGD;BGHE@EFHEHEGIGG@=DH=
@1613068/1
cgacgagcaagtagttcttgaagcacagacacagg
+1613068/1
@<@DDADAFD?HBH@EHHGI9AA>B;???FGIIC3
@3683183/1
gcctcttgtatgcgaaggtgttgaggcgcttgtggtggtgcacgcgcttg
+3683183/1
CCCFFFFFHHHHHJIIIJHHHHJJJJJJJJJJJJJGHHFGIGIJIJHFFC
@7791097/1
ctggatggagtgagcacgggctctgtgcctggctcccatgtcacggtagc
+7791097/1
@@CFDDDFHFHFFGGD;E@AFHFGIIIEIGB??FHIGEAFBFC@@AHGBH
@4699309/1
gtgttgaggcgcttgtggtggtgcacgcgcttgggcagagggaatctgat
+4699309/1
@@@DDDDDFH@HHGHIH?9?C0??GHCHGHHBGGIIEHEHFAEH<@;;@C
@1613415/1
cataataaaattagaggaagtaggtgctgggcctcttgtatgcgaaggtg
+1613415/1
CCCFFFFFHHHHHJIJJJJJFHIJIJJJJIIIIGIGIJHHJJJJCGGI?F
@4213705/1
gccatgtaccacgcctgggatgccacccggcaccactcccgggtgaggat
+4213705/1
:;@DDADDHDFDHIIIAGGEHDEFHGGHIGIIEHGIGGIEGEBHGIIE>?
@5727944/1
gttatacatatagcatttcggatctatagaggctgtcactgcagcgatac
+5727944/1
@@@DD?DDFHHBAGCEEGH>:CEF@DHHC<AAHCFH<:CCGIE@FHFDGI
@587814/1
cccacttcacgacgcttcagcagagtgcacacaatggtgaactggcgttc
+587814/1
CCCFFFFFHHHHHJJJJJJJJJJJJGIJJJJJJJJJJHIJJJJJJJJJJI
@4700180/1
caccagtggtcttcttgaacttcttcaattgacgcaagaagtaccagaaa
+4700180/1
CCCFFFFFHHHHHJJJJJJJJJJJJJJJJJJJJJJJJJJJJGHIJJJJJJ
@4700228/1
cactgagtgacggcacctccgacactgaggtcacggtactcgcggtacat
+4700228/1
1??DBDD:?D?C:@AE?EE?:1?CABDDDDEDCDDD6BAACDAAD:??.7
@89517/1
tgagtgacggcacctccgacactgaggtcacggtactcgcggtacatgtt
+89517/1
BCCFDFFFHHHHHIJJJJJJIJJJHJJHIJJJJHIJJJJJJJHEEDFFFF
@588041/1
atcctaacttcgcaaccactaattccagtgataaattcactctagcacgt
+588041/1
@CCFFFFFHGGHFJJIJDGIJJIJIJIIHIEIIIJIJIGGJJJJIIIJJD
@5728287/1
ctcatcttgtatagaggaggcttgggctcgctctccgaagggagcttgcg
+5728287/1
?@@D?DABBAFFHGFHE@DHGGIFHII>F?AFGDCD?:?:;FF<ACG>=;
@3163427/1
gttcaagttaaccgcaatgttggagcttggtacaaagcaaaggtcgggca
+3163427/1
CCCFFFFFHHHHHJJJJJJJJJJJJJJJJJGIJJJJJJJJJJJGHIJJJJ
@3163458/1
gctccaaattgtatctgacgacgcattgaatctgaatacgaaaatgaatt
+3163458/1
C@CFFFFFHHGDDHIJJJJJJIIIJJJJJJIIJIGIJJJEGGIIJJJJII
@6254013/1
gactcataacgcagccagatgccaaagttcttgatcttcactgggctctt
+6254013/1
C@CFFFDDHHHFFJJJJIGGGGJJJGIBGGIGIIJIJGJJJG@BGHIIJI
@90122/1
cattgacctttcctaggagtgactttcccgtttccaatctccaagacagg
+90122/1
C@CFFFFFHHHHHJJJJIICGIJJJJJJJJJJJJJJIJIJJJJJIJJJJI
@6254269/1
gtttgtgaaactgcgacaccttgtggctgtgacttgtagtcaaggtggag
+6254269/1
CCCFFDDEDDHHHIJHJJIJIIGGGGEHGGGIGI@G<BD9?DGGH8?FHE
@7792737/1
tgagaagtgtgataatgtcataaagttgacaataatctataattacttta
+7792737/1
CCCFFFFDHHHHHJJJJHJJJJJJJJGIJJIJJJJJJJJJJIJJIJJJJJ
@90244/1
aggaagtaagtgctgggcctcttgtatgcgaaggtgttgaggcgcttgtg
+90244/1
@CCFFFDDFHFHFIJIIGIIIJJJHIIIJJHGIICFGHIHJJJJIJJJJI
@90456/1
aggcgcttgtggtggtgcacgcgcttgggcagagggaatctgattgtgct
+90456/1
CCCFFFFFHHHHHJIIIJJJJJJJJJJJJJJJIJJJHIJJJJJJJJJHHH
@4214987/1
cttgtattcaaaagaaaacctagaatcactggttcaaattcaaataaaat
+4214987/1
@BCFDFFFHHHHHIJJJJJJJJIJJJJJJJJJJJJJJIJJJIHFIJGJJJ
@6254674/1
gccattagtagactgatcagccggagcagctccggtaagtttgtcgagta
+6254674/1
CCCFFFFFHHHHHJJJJJJJJJJJHJJJJJJJJJJFHIIHIJJJJJJJIJ
@589086/1
agcatacataataaaattagaggaagtaggtgctgggcctcttgtatgcg
+589086/1
@CCFFFFFHHGHHJJIJJJIIIJJIIIHIIIJJJJJJIIIJJJJJJJJJJ
@7793272/1
gcaagaagtaccagaaacgggacttagccacaatctggtctggagagaag
+7793272/1
CCCFFFFFHHHHHJJJJJJJJJJJJJJJJJJJJJJIJJJJJJJJJJJJJJ
@589374/1
actaattccagtgataaattcactctagcacgtagttctcagcttccctg
+589374/1
CCCFFFFFHHHHHJJJJJJJJJJJJJJJJIJJJJJJIJJJJJJJJJJJJJ
@90986/1
acaaattccaacccttgcgtttcaaaacaattcattttaggttcaagtta
+90986/1
CCCFFFFFHHHHHJJJJJJJJJJJJJJJJJJJJJJJJJJJJHIJJJJIII
@589688/1
gggaatctgattgtgctgttgtggaa
+589688/1
@@@7B?DBF<BCFF>BGBE@F<A3:F
@4215608/1
cgcaagaagtaccagaaacgggacttagccacaatctggtctggagagaa
+4215608/1
CCCFFFFFHHHHHFJGGIJJJJGIJIJJJJJIIIJIJJJEHHIJGIGEFG
@4215792/1
caaagataagatgaagaagaggagcaaatggaaaaaaaaattggtgaaaa
+4215792/1
??@DD?DDFBBFFFGFCEEAFEAFEH@CBEHBGGGHIGEFF@FGHIEEGI
@3683375/1
ctcgaatagtcttttctaacttgaacagtgcgatgttttacaagggcagg
+3683375/1
CCCFFFFFHHHHHJJJJJJJJJJJJJJJIJJJJJJHJJJJJJJJJJIIJJ
@4216163/1
cttcacctgtggccggcggcacgcagacgccttgatgacctccactttga
+4216163/1
CC@FFFFFHHHHHJJJJJJJIJJGIJJJHHFEFECDEEEEDDDDDDCDDD
@1614125/1
gtagcactgagtgacggcacctccgacactgaggtcacggt
+1614125/1
@@;BDDBDDHA:ABFGBEAGIAFEGAEEHGGI@G@FBGBHB
@92210/1
gtgctgttgtggaactgcttcacctgtggccggcggcacgcagacgcctt
+92210/1
@?@DFFBDHADBFGHIGEHIIIIHGIHGAGHIIIEHIGEFFCBCABBBCB
@4216599/1
cttgaacttcttcaattgacgcaagaagtaccagaaacgggacttagcca
+4216599/1
CCCFFFFFHHHHHJJJJJJJJJJJJJJJHIIJIJJJJJJJJJJJJJJJJJ
@7287950/1
gagactcataacgcagccagatgccaaagttcttgatcttcactgggctc
+7287950/1
??;:DDDABBBFAGGH>FGHIIEDGII@EHH>DCBGACFBBA>B9;BA>F
@4216984/1
attccctctgcccaagcgcgtgcaccaccacaagcgcctcaacaccttcg
+4216984/1
@@@DFFBDHDDHHIIDBIIJGHGDFG@DBGBDFH@GGGBFHEHIIGGHHG
@6743549/1
gggctctgtgcctggctcccatgtcacggtagcactgagtgacggcacct
+6743549/1
CCCFFFFFHHHHHJJJJJJJJJJJJJJJJGIJIJJJJJJGIJJIJJJJJI
@4217211/1
ctcgctctccgaagggagcttgcggccgatgacctcatactccttcaact
+4217211/1
CCCFFFFFHHHHHJJJIIIJJJJJJJJJJIJJJJJJJJJJJJJJJHHHHH
@6743977/1
ttcaattgacgcaagaagtaccagaaacgggacttagccacaatctggtc
+6743977/1
CCCFFFFFHHHHFIIGHJHHEHGGIIIIGEGIJJIGIGHIJJJJJJIIIJ
@7289183/1
agcatacataataaaattagaggaagtaggtgctgggcctcttgtatgcg
+7289183/1
@B@FFFFFHGDHDFGIJJJJJJJIGJIIIJHIIJIJJFIJJIJJIJIIII
@6744527/1
cgcaagaagtaccagaaacgggacttagccacaatctggtctggagagaa
+6744527/1
CCCFFFFFHHHHHJJJJJJJJJJJJJJJJJJJJJJJJJJIJJJJJJJJJJ
@93600/1
gggatcctaacttcgcaaccactaattccagtgataaattcactctagca
+93600/1
CCCFFFFFHHHHHJJJJJJJJJJJJJJJIJJIIJJJJJJJJJJJJJJJIJ
@1112028/1
ggattttaatgttattattacagcatacataataaaattagaggaagtag
+1112028/1
CC@FFFFFHHHHHIIGIIJIJJJJIJJJJJJJJJJIJJJJJGJJHIJIJJ
@93664/1
tgctgggcctcttgtatgcgaaggtgttgaggcgcttgtggtggtgcacg
+93664/1
CCCFFFFFHHHHHJHIIJJJIIHG:C?FHGIJIJIJJJGIJHGHHHGIGE
@3685848/1
ccagtggtcttcttgaacttcttcaattgacgcaagaagtaccagaaacg
+3685848/1
CCCFFFFEHHHHHJJJJJJJJJJJJJJJJJJIJJJJIJJHIJJJJJJJJJ
@1112274/1
cttgtggtggtgcacgcgcttgggcagagggaatctgattgtgctgttgt
+1112274/1
@@CFDDFAFFFHFGHGGIIIIIDIGGHAGHGBDGIIIIIIIIIIIIIIIG
@3686013/1
cgtctgttcgtctgtgcgcgctaatctcagaaacggctgatccgagttgg
+3686013/1
CCCFFFFFHHHHHJHHIJJJJJJJJJJJJJJJJJJJJJJJIJJJHJHHHH
@7289732/1
ggtagaataaggattaaaaataaacttaaagattattaataagaaaaaaa
+7289732/1
B@BDFFFFHHGHHJJJJJJJJJJJJJJJJIJIJJJIJJJJJJJJJJJJJI
@6745129/1
gctcaataattaataatataacacggtcgctacagtcgtacttgtttgaa
+6745129/1
CCCFDDFFHHHHHJIIJJJJIJIJJIHGIJJJIJJJJIIJJJJIJJIIII
@1112469/1
gtttgagtacttagttacttgttattgctttatgattggttgcatattat
+1112469/1
CCCFFFFDHHHHHJIJJJJJJJJJJJJJJJJIJJJJJJJIJJJJJJJJJJ
@3686346/1
catgaacattggaaactcgcagagtgtg
+3686346/1
:;?D;DA;DDF8DBGFII1FEF@EH>?:
@1112756/1
cacgagataaaagtctaattcagacgagtgcacaatatccgtgtcgacca
+1112756/1
CCCFFFFFHHHHHHJJJJJJJJJJJJJJGHJJJJJJJJJJJJJJJJJJJJ
@1112854/1
ggatggagtgagcacgggctctgtgcctggctcccatgtcacggtagcac
+1112854/1
@@<DFFDFDFHHGIEDGGEH?HGGAAGIDDFHHIIIGHFGHHGI<CGIIG
@1614755/1
ctcataacgcagccagatgccaaagttcttgatcttcactgggctcttct
+1614755/1
CCCFFFFFHHHHHJJJJJJJJJJJJJIIGJJJJIJJJIJJJJJJJJJJJJ
@1113125/1
ctatagacaaacagaactatgtgaatattattattagtcagggatttatg
+1113125/1
@B@FFFFFDHFFHIHIGIGIJIJEGFJGIFFHJIJJJGHGJGB@FHIJJJ
@2128907/1
cttacatgctaaaactaaactactatacctgtgaaacgatcaacaataat
+2128907/1
CCCFFFFFHHHHHJJJJJJJJJJJJJJIJJJJJJJJJJJJJJJJJJJJJJ
@6746402/1
cggcacctccgacactgaggtcacggtactcgcggtacatgttgtgtaca
+6746402/1
@<?DDDDFHDF>FHIIIBCH9CEHBH?BDGIIIII;AAFHE7@D=@AHFH
@592227/1
agaagatcctcatcttgtatagaggaggcttgggctcgctctccgaaggg
+592227/1
CCCFFFFFHGHHGJJJJJJJJJIJJIJJJJJGIIIEHHIJJIHIIHIIJJ
@3687485/1
gtttattttgtttttctctgtgatctgtttcttggcatctatagatgtcg
+3687485/1
@?@BDDFFGGAFDGHIGIIIEHGGIIIIIIIIGIGIIIIIIIIIGGIGGH
@6746608/1
gcttgggcctgttttggtagcggcggcgcggtccgtgtggagcatgctcg
+6746608/1
@CCFDFFFHHHHHJJJJHIIGIJIJIDFFDDBDDDBBABDDDDBDCCCCD
@3164035/1
ggcctcttgtatgcgaaggtgttgaggcgcttgtggtggtgcacgcgctt
+3164035/1
=@@DDDBDB??FB<@;1@@A?9AEGEI;@@D??9?DFGG7B==75@EB6<
@2129650/1
agcccaaattcttcttcttcagccggc
+2129650/1
;@?DDD?DHDFHDGDHGHGGG>HGHFH
@3687936/1
tgggcctcttgtatgcgaaggtgttgaggcgcttgtggtggtgcacgcgc
+3687936/1
CCCFFFFFHHHHHJJJJIIIIAFFEHGHJJJJJJJJJIIJIHHHJJIJHF
@3164192/1
catacataataaaattagaggaagtaggtgctgggcctcttgtatgcgaa
+3164192/1
CCCFFFFFHHHHHJJJJJJJJJJJJJJJHHIJJJJJJJJJJJJJJJJJJI
@3687985/1
atccactcttgctccatggtccaggagcagcagcgtgcgcaggttcaggc
+3687985/1
CCCFFFFFHHHHHJJJJIJFHGIIGGIIIJJIJJJHGIJIJJIFHIJJII
@6747166/1
cgaaacatcaaatatcttgacttggcaaagagttgtcgatatgtggatgt
+6747166/1
BCCFFDFFHHHHHIJJJJJJJJJJGIJIJGIICGHDGHHIGGGBGHIJJB
@4702813/1
ccctgcagagcttgcaaagcttgcaatgatctttccttcttctctttttt
+4702813/1
CCCFFFFFHHHHHJJJJJJJIJJIFHHHCHGIGIIIJJJJJJJJJJJJJJ
@3688380/1
ggcctcttgtatgcgaaggtgttgaggcgcttgtggtggtgcacgcgctt
+3688380/1
BB@FFFFFHDHHHJJJIJGFFHHIGIJGIIJJJIJJJIJGHIGHIJHHED
@2130106/1
acggtagcactgagtgacggcacctccgacactgaggtcacgg
+2130106/1
@CCFDFDDHHDD<GEHGEEGGGHIIIIB0@AFHID>DFDA=AA
@6747491/1
acataagtaacttcaaatgattgctcagatgcaatttcttgcaagaattg
+6747491/1
@BCFFFFDFHHFHIJJIIIJJJIHJJJHJFHIJJIIJJIHHHIJJIJHII
@6747635/1
ggcgcttgtggtggtgcacgcgcttgggcagagggaatctgattgtgctg
+6747635/1
CCCFFFFFHHGHHIHHIJIJJJJJJJJJJJJIJJJJJJJIJJJJIHIJJH
@2130343/1
cttgttgttaagaggtgttacctgcaacttggccaggttagggccaacag
+2130343/1
@CCFDFFFHGHHHJJEHIIJJJJIJIJJJJJJIJJJIHIIIJHJIJJJII
@5731620/1
gatggagtgagcacgggctctgtgcctggctcccatgtcacggtagcact
+5731620/1
@C@DFFFDDHHBFIIGJIGIIIJJJGEBGGIGGHIGIFGGGIIHHJFEIB
@2644252/1
gcgttgtctaacgtcggattcagttcggaacatagaaatttgtgtaaccc
+2644252/1
@@<DDDDDF>FFF:AFGFF:CBGEGFFFG;@?FEFEFAAFDDB@FCFCFB
@2644357/1
ggtagcactgagtgacggcacctccgacactgaggtcacggtactcgcgg
+2644357/1
@@@DDFDFHHHHFBFHBGGGHGGHIIJJIJIJBHHDFFHGICFHEFGBA>
@3165514/1
cttacatgctaaaactaaactactatacctgtgaaacgatcaacaataat
+3165514/1
CCCFFFFFHHHHHJJJJJJJJJJJJJJJIJJJJJJJJJJJJJJJJJJJJJ
@7794339/1
gtggaactgcttcacctgtggccggcggcacgcagacgccttgatgacct
+7794339/1
@@@FFFFFHGHHHJJJGJHIIIIJJIIIIIIHGHHFFFDDDDDDDDDDDD
@2644870/1
gttgtggaactgcttcacctgtggccggcggcacgcagacgccttgatga
+2644870/1
B@@FDFFFHHHHHJJJJJJJIHGHJJJJIJIIJJHHFFDDDDDDDDDCCD
@3166073/1
atacataataaaattagaggaagtaggtgctgggcctcttgtatgcgaag
+3166073/1
CCCFFFFFHHHHHJIJIJIJGIIEGCGEBFHDEHIJJJIIIJIIJGJDFH
@3166190/1
cataacgcagccagatgccaaagttcttgatcttcactgggctcttctct
+3166190/1
CCCFFFFFHHHHHJJJJJJJJIJHIJJJJJJJJJJJJJJJJIJJJJJJJI
@6749632/1
gccacaatctggtctggagagaagatcctcatcttgtatagaggaggctt
+6749632/1
CCCFFFFFHHHGHGHIIIJIJAGHGIJGHGGGIIJGHIIIGHHIEHIJJJ
@4218494/1
gttacaacctctatactttgcattaaaataatgcccattttcacag
+4218494/1
?::DDDBDFFFDHGIBBAEA@EFHCHHEHHD<CCE9CFCBHCDEHD
@1113595/1
gcggtctttgtacaccttcaggtgatcgaacatcatgtcttcaaactcca
+1113595/1
@@@F?DDBFFDDDHIGIGHIIFAFHHHGIIIJGGHCBFDFHHGGIIJJJH
@7795320/1
gtcacacggtagcggaaggtgggttcgtgaatcatgccctcaatctgcac
+7795320/1
CCCFFDDFD:AFHIGGIII?EAEFHIHHGGIHFEBCHIHIHEGGHCEHII
@4218646/1
cttgtatagaggaggcttgggctcgctctccgaagggagcttgcggccga
+4218646/1
@@@FDDDDHDHFHJIGHIJJGIJEIDGGEGHGGIEIG?HHIGAA;ABBAA
@1113771/1
aactggcgttcatgcggcaaacgcctattaacattatcatcgttctcagc
+1113771/1
CCCFFFDFHHHHGJJJJJJJIGIIJJJEIJJGJIGIEHIIJJGIJIJJJI
@1615489/1
cctagaatcactggttcaaattcaaataaaatcactctgcaatcctgcct
+1615489/1
CCCFFFFFHHHHHJGHJJJJJJJJIJJJJJJJJJJIJJJJDFHHHJJJJJ
@1113994/1
atttaaattccatttccaaatagttgaccatcactcttatatgggcagcc
+1113994/1
CCCFFFFFHHHHHJJJJJJJJJJJJIJJIJJJJJJJJJJJJJJJJJJJJJ
@1114039/1
cacatgattcatccacaaattccaacccttgcgtttcaaaacaattcatt
+1114039/1
C@@FFFFFGHHHHGHIIIIJJJJIJIIIIGIJJJIJJIJJJJJIJJJJJI
@4219012/1
ctttttagtcataatcttcagatactccaaagcattctgggctgcagatg
+4219012/1
@@@DDDDDFFFHHII:<EHIIGGIGCHIGGHGGDB?EFFA@@AHIGEE3?
@1615782/1
ggaactgcttcacctgtggccggcggcacgcagacgccttgatgacctcc
+1615782/1
CCCFFFFFHHHHHJJIIJIIJJJIIJJIGJHIHGFFFDEDDDDDEDDDDD
@7795852/1
cttgttgttaagaggtgttacctgcaacttggccaggttagggccaacag
+7795852/1
@CCFFFFFHGFHHIJFHIIJJJIJJJJGIJIHIHJJGFHIJJIJGGIJJH
@7795860/1
gctcgctctccgaagggagcttgcggccgatgacctcatactccttcaac
+7795860/1
CCCFFFFFHHHHHJJJJIJJJJJJJJJJJJJJJIJJJIJIJJHHHHHHFF
@5207425/1
atgtcagttagctttttaatacatctctgtccaggcactatattgcagac
+5207425/1
@CCDFFFFHHHDHJJJJJIJJJJJJIJJJJJJJJJIJIJJJJJJJJGJJI
@3689730/1
gcgagactcataacgcagccagatgccaaagttcttgatcttcactgggc
+3689730/1
@<@?B=??DBBDDFB<@?EDGHCBEDHGCHEII@FHIHIG@?9BD??FGE
@2645750/1
gccagatgccaaagttcttgatcttcactgggctcttctctgggatttcc
+2645750/1
@@@DDB;ADBFBBFA@EADBAHCCHEBHC??EFBGEHIGGAH@>BDFHII
@3689767/1
gaggaagtaggtgctgggcctcttgtatgcgaaggtgttgaggcgcttgt
+3689767/1
@@CFFFFFGHHHHIJIIIJIJJJJJIIJJJJFHIJFHGGIIJJJJJIJJ@
@593472/1
gtcacggtagcactgagtgacggcacctccgacactgaggtcacggtact
+593472/1
CCCFDDFFFFHDHHIHGAFEHGGGIIHIJIGGHHIJEFGIBFGABG@EHH
@5207877/1
tagcactgagtgacggcacctccgacactgaggtcacggtactcgcggta
+5207877/1
CCCFFFFFHHFFHJIIGHHJJJJJJJJJJJIJJFHHIIICGIIJGGHHBF
@2646355/1
gtctgtttgtctgtttgtctgtttgtctgttcgtctgtgcgcgctaatct
+2646355/1
@CCDDBDEHDDFDF@EDFHIEHGCFAEEFCFHCHIGG:?DBFHGGGIIDG
@3690428/1
aggtgctgggcctcttgtatgcgaaggtgttgaggcgcttgtggtggtgc
+3690428/1
@BBDFFFFHHHHHJJJJIIJJJJHIJJCGGHIJJJJJJJJJJJJGJJGHI
@5208223/1
ccactcttgctccatggtccaggagcagcagcgtgcgcaggttcaggcat
+5208223/1
CCCFFFFFHHHHHJJJJHJJJJJJJJJJJJJJJGHJJJJJJHIJJJJJJJ
@6750815/1
gccatcaggacctgcaccatgcaccgccatgccatgtaccacgcctggga
+6750815/1
<<=DBDD:=<F??C?CBC?<FHCAA@GIEGII@G9?:B90?967B2CHA;
@5208419/1
tggttctttggctgtctctggtggaggtttctcctgtgacggcatagccg
+5208419/1
@@@?DDDDHBDDFIGHIEIJICFGFDGCGHCFFGFCEC>FBDABBBFHGG
@3690871/1
gtagaaaagtgctgtctgtacattgaaaataaaaataaaaaaatagcagg
+3690871/1
C@CFFFFFHHHHHJJJJJIJJJJJJJJJJJJJJJJJJJJJJJJJJIJJJJ
@2131757/1
ggttattgttatgtcgatgtcgaacccaaaaatgtaattaactttttttt
+2131757/1
@CBFFFFFHHHHHIJJJJJJJJJJJJJJJJJJJJGIJIJJJJJJJJJJJJ
@6751189/1
cgggacttagccacaatctggtctggagagaagatcctcatcttgtatag
+6751189/1
@CCFFFFFHHGHHJJIJIJJJHIJJJFJEIIJIJJIJJJJJIJJJIGIII
@3691423/1
ggcctcttgtatgcgaaggtgttgaggcgcttgtgg
+3691423/1
?@<DADDDFA:C<FD?<CGA9CFFGIFBGBF:BGF1
@3691569/1
cttgtatacaaattatttctaccatcaaatacaggttttagtgcgccaaa
+3691569/1
CCCFFFFFHHHHHJJJJJJJJJJJJJJJJJJJJJJHIJJJJIJJJJJJJJ
@2132599/1
gccacgacgctcggacatttcaattttatttagttggtcttggttgaacg
+2132599/1
CC<DFFFFHFHHDGHIIIIIIIIGBFFCHHIAEHGIBHCHIG38=@GIGE
@595157/1
cggatctatagaggctgtcactgcagcgatactgggaacattcgactgat
+595157/1
@@@DFFFDHHDF?GHGDBDDHHEHGGIIIIEHIIIIIIIIIIGIIIIIIG
@595169/1
gttccacttcatcatcagggatcttgccgtcattgcagacggtgtggtag
+595169/1
CCCFFFFFHHHHHJJJJJJJHIJJJJJJJIIIJJJIJJJJJJDGGIJFHI
@5209434/1
ccgctttttactacatgcataaacatacataccgataccatacaccaaaa
+5209434/1
CCCFFFFFHHHHHJJJJJJJJJJJJJJJJJIIJIJJJIJJJIIJJJJFII
@1116637/1
gcagccagatgccaaagttcttgatcttcactgggctcttctctgggatt
+1116637/1
@@@FFFFFHHFHHIJJJHIHJIIGHIJJJJJJJHEIFIIJIIIIIIGGHI
@1116720/1
ctgtgatctgtttcttggcatctatagatgtcggtggcgcacagggcacg
+1116720/1
@@CFFFFFHHHHHIJJIJIIJJIIIGIEHGHHIJGIJFHGIEGHIIJJII
@7795926/1
cttcaatcctaatgtattgatgggtcagcatgtcgcatagaatctgactg
+7795926/1
CCCFFFFFHHHHHJIJJJJJJJJJIJJJJJJJJJJJJJJJJJJJJJJJJJ
@1116851/1
cagtggtcttcttgaacttcttcaattgacgcaagaagtaccagaaacgg
+1116851/1
BCCFFFFFHHHHHJJJJJJJJJJJJJJJJJJJIHJJJJIIJJJJJJJJJI
@7796127/1
gtcttcttgaacttcttcaattgacgcaagaagtaccagaaacgggactt
+7796127/1
CCCFFFFFHHHHHJJJJJJJJJJJJJJJJJJJJGHJJJJJJJJJJJIJJJ
@6256641/1
ggcagagggaatctgattgtgctgttgtggaactgcttcacctgtggccg
+6256641/1
CC@FFFFFHAHHGJIIJJJHHIJGHIGEGGGGIIJFEBGEIIJIHIIIIF
@5209861/1
gagagaagatcctcatcttgtatagaggaggcttgggctcgctctccgaa
+5209861/1
CCCFFFFFHHHHHJJJJJJJJJJJJJJJJJJJJJHGIIJJJJJJJJJJJJ
@1117175/1
ggcaggttgaactcacaccattcaatttaaaagaaactgggtgcgtgcag
+1117175/1
CCCFFFDFGHHHHJJJJJJJJJJJJJJJJJIJIJJJJJJIIDHIIGIJJH
@5733495/1
gtgctgttgtggaactgcttcacctgtggccggcggcacgcagacgcctt
+5733495/1
@BCFFFFFHHHGHIJJJJJJJJJJJIJJJJJJIJIJIHGFFDDDDDDDDD
@1117335/1
tctatactttgcattaaaataatgcccattttcacaggcaagggatccta
+1117335/1
CCCFFFFFHHHHHJJJJJJJJJJJJJJJJJJJJJJJJJJJJJJJJJJJJI
@5733592/1
aggtgctgggcctcttgtatgcgaagg
+5733592/1
??;4BDAA3<DFAFEDEAEDDFG;CFE
@6257012/1
cgttgatgtcgcaagatagtgagacattcactttttagtcataatcttca
+6257012/1
CCCFFFFFHHHHHJJJJJJHHJJJJJJJJJJJJJJJJJIJJJJJJJJJJJ
@7796575/1
gtcgggtagagccttagctgcggaatgcttagcttccttcttagagcgtc
+7796575/1
CCCFFFDDFHHHHJJJJJJJJJIJJJJIJJJJJJJJJJJJJJJJIJJJGI
@4220511/1
gcacgcgcttgggcagagggaatctgattgtgctgttgtggaactgcttc
+4220511/1
CC@FFFFFHDDDFIIEIJBDD;GHEFFHIGBBFGHDHHBCHIIIGIFDHG
@7292008/1
gtgctgttgtggaactgcttcacctgtggccggcggcacgcagacgcctt
+7292008/1
BB@FFFFFHHHHHJJJJJJJJJJJJJJJJJJJIJJJJHHFFDDDDDDDDD
@96838/1
gtcttcttgaacttcttcaattgacgcaagaa
+96838/1
???D=DD?2CCADEEIDE>AF333<C:C1??;
@7292371/1
cagacggtgtggtagcgcgtcggacgagccgtgccttttattgcttggtg
+7292371/1
CCCFFFFDFDHHHIJJJJJJJJJIJJIJJJHHHFFFFFEEEEEEDDDDDD
@7292571/1
ctgtggccggcggcacgcagacgccttgatgacctccactttgatgatct
+7292571/1
?@;=ABABF??:F@GFFIE@GAGEHA5?>@C@DCCCC@CACCCCACEDA>
@595790/1
gcacagttcctcgacgagcaagtagttcttgaagcacagacacaggtgtc
+595790/1
CCCFFFFFHHHHHJJJJJJJJJGGGFIIJJJHGIJIIJJJJJJJJJIHFG
@7293053/1
cttgtatagaggaggcttgggctcgctctccgaagggagcttgcggccga
+7293053/1
CCCFFFFFHHHHHJJJJJGHJJJJJJJJJJJJJIIIJGHIIJJIIJHFDA
@596196/1
gttgtgctgttgtggaactgcttcacctgtggccggcggcacgcagacgc
+596196/1
@@@FFFFFHBFFHGGGIIJJIIGIIEIGIJEGGGHHGJJEBFBCCBD=?@
@7797909/1
ggcataacgggccgcgactccgccctcttcctcgggttggaatgattctg
+7797909/1
@@@DFFFFHFDDDGEHIGBHIGIBGFG>GCGIJ8=BEDBB@CCC@AB>C@
@6752579/1
ggatcgcatacaccgtgaatataagtggcaaaggtagtaagtcagctgtt
+6752579/1
CCCFFFFFHHHHHJJIJIJJJJJJJIIJJJJJJJGGIFIIJJJJJJIJJJ
@596576/1
gtcccgtacccatagcaacaagatcagcgactgtcacacggtagcggaag
+596576/1
CCCFFFDFHHHHHJJJJJJJJJJJJJJJJJJJJIJJJJJJJHIIJJJJHH
@7293515/1
cttaaagacatcatgataaaaatgtgtc
+7293515/1
8?@ADD8D3D?D:EECBFBHFGG@HIB:
@6752928/1
ggcgcttgtggtggtgcacgcgcttgggcagagggaatctgattgtgctg
+6752928/1
BC@FFFFFDHHHHIFHGIIJJJJJJIGIJJJHIJJHHIIJJJJJJHIIJH
@4705863/1
cgaacattctatgcttataccattaatctccgcaactatttgacgg
+4705863/1
@@7?BDDD?DAD:?AGGHHGGGHCDG@CHB<F<EHB@>FE9BFCFH
@1617197/1
atagcgataaattttaagggacttaaattccatttccaaatagttgacca
+1617197/1
@CCFFFFFHHHHHJJJJJJJJJJJJJJJJJJJJJJJJJJJJJJIJJJJJJ
@7294192/1
gggtaagacacggatcgcatacaccgtgaatataagtggcaaaggtagta
+7294192/1
BCCDFFFFHHHHHJJHIJJJIGIJIIGIJJJJJIJGFHJJJIJJJIIIGG
@4223035/1
gccacaatctggtctggagagaagatcctcatcttgtatagaggaggctt
+4223035/1
CCCFFFDFHGHHDHGFGHIEIHJJIIJJJJJIJJJIHIIIJGJJGGIJJJ
@6753310/1
cttcaattgacgcaagaagtaccagaaacgggacttagccacaatctggt
+6753310/1
CCCFFFFFHBHHHJJJIJFHHJIJJJJJJJJJGIJJJJIIIIJJIJJJJB
@2134045/1
cggcggcacgcagacgccttgatgacctccactttgat
+2134045/1
@@@ADFFFHHHHHIJJJJGIDGHEGIIJJGJIGIJJBH
@4223356/1
gccattttggccgcagctcgcttggcttgagatttgttgcgaccgatgcc
+4223356/1
@@@BDFFDFAHBDH@EEHHIIHGHGHFHIEHICGIIIG@CGIII<BCCCC
@3692420/1
gtcgaatattccctgacacctcacccagggcgggatatggaattttaatt
+3692420/1
@@@DDDFDDFDDDEEGGHGFFGHGIBDEHGGIFB:4;?CDC>ACEEFEEE
@3170393/1
ctctgtgcctggctcccatgtcacggtagcactgagtgacggcacctccg
+3170393/1
@@@DABDDFBHHHIG=;?EE@A>EFGAE:FHHGHEGHE@@BEEFBEIIDH
@6753658/1
gccatgagtaagcgatcgggctctcaggcaggcaagatgggcatagtagg
+6753658/1
@@@DDDDDFHFFFAH@FGGGGE;BGHGH>AGAD9DH>8BF2BFHC@G7CH
@4707083/1
gccctctttaaaaaaagctcgatctcaatttaaagataagatctgcgacc
+4707083/1
?@@?DDDDDHHFHIGFII>GG:D@GHH@GDFHBGHGIIGGE@FFBCFGAH
@3692590/1
taagaaggtggcggccagaatctagacatgcacagctcttgcagccatcc
+3692590/1
@C@FDFDFDBHFAAGHHIGJJIJIIHIGGDHGIIICEHGIGGHHIJIGHI
@5210188/1
gcacacgcttgggcagagggaatctgattgtgctgttgtggaactgcttc
+5210188/1
@@@FFFDFDHFHHEIIHIIE@FFEFCEFFHFEGEHFHE?GCHGGHHFDDH
@1117696/1
gccacaatctggtctggagagaagatcctcatcttgtatagaggaggctt
+1117696/1
?@@DFFFFFDHHHHGAFEGGGGHFGHDHIIIIJIJIJIJJIJJIJJJHJJ
@6753983/1
acgggctctgtgcctggctcccatgtcacggtagcactgagtgacggcac
+6753983/1
@BCFFFFFHHHHHJJJJJJJJJJJJJIIJJJFHIJJJJJJJGGIJJJJIJ
@2647385/1
ctcatcttgtatagaggaggcttgggctcgctctccgaagggagcttgcg
+2647385/1
CCCFFFFFHHHHHJJJJJJJJJJGIJJJIIIIJGHJIGIIJJGIGIIGII
@2134609/1
ccacaatctggtctggagagaagatcctcatcttgtatagaggaggcttg
+2134609/1
CCCFFFFFHHHHHJIJGIGIHIIIIIJIJJJJJJJIIIIJGIJIJJJJJA
@2134618/1
cgggcagttcgtcaacaagacattactagctgagaatatttttttccgtt
+2134618/1
CCCFFFFFHHHHHJJJJJJJJJJJJJJJJJJJJJJJJJJJJJJJJJJIIJ
@5735346/1
gtggtcttcttgaacttcttcaattgacgcaagaagtaccagaaacggga
+5735346/1
@@<DD>DD<CDHDHG>F@CF<CFHIIGHEIGGG>GC9<DDFF@FDGG=0?
@1118211/1
ggcgtcgattgcggtatcggcgtcgcttgcggtaccggcgtcggttgcgg
+1118211/1
CCCFFFFFHGHHGIEFGHIJJJIJJGIJJJJIIHHHFFDDDBDD8BBDDD
@1118287/1
ggtgcacgcgcttgggcagagggaatctgattgtgctgttgtggaactgc
+1118287/1
@@BDFFFFGHHHHIHJJJJJJJJJJJICHIJJJHIJJJIIJIJJJJJJJJ
@6755320/1
cttgtatagaggaggcttgggctcgctctccgaagggagcttgcggccga
+6755320/1
?<@DBDDDHHHH?DCGAFEFECAE<DFGGHG<@FHBHDFHGG@DA@4?B<
@5211859/1
tcttgggtgaggcatagcggggtgggttttacagactagaacccaccccg
+5211859/1
CCCFFFFDHHHHHJJJIGIIGJDDHIHIJJGIHHGHGFFFFFDDDDDDDD
@1119738/1
atacataataaaattagaggaagtaggtgctgggcctcttgtatgcgaag
+1119738/1
@@@D?DDDDDDBBFGGHFEHEHICHC>AFGHG>D9CBFGIGFHIGCEDHI
@3695049/1
ctttggtttgtcaggggtaatgctaacgtcatagcgataaattttaaggg
+3695049/1
CCCFDDDFHGHHFGFIGCGGIIIJFGGIHJIIIIEHGIIIIJJJIGGIII
@3695121/1
taataaaattagaggaagtaggtgctgggcctcttgtatgcgaaggtgtt
+3695121/1
CCCFFFFFHHHHFIJHIIGIIJHHIIJJJJJJJJJJIIJJJJGAHIHHHI
@5212733/1
cttcacctgtggccggcggcacgcagacgccttgatgacctccactttga
+5212733/1
@@@;DDDDCFA??EB6@GEFDF6@@AEIB<BB66>>@A@>@5=@@BBB@@
@5212776/1
gctggagatgtgggtgtagctttaaggggatctgctgtctgtggagctga
+5212776/1
@CCFDDEFHHHHFIEFHGHIIJJJJIGJJGGGEHIGHDHIIFHG@FHGIG
@6258474/1
agaagatcctcatcttgtatagaggaggcttgggctcgctctccgaaggg
+6258474/1
CC@FFFFFHHHHHJJJJGIJJJJJJJJJJIJIGIJJIJIIJJIIIFHIIJ
@5212844/1
tgatagagacgatttcaccagtggtcttcttgaacttcttcaattgacgc
+5212844/1
<@@DD;;B=DFF?C;F@E>@F<C>CHHIFIIE@>9?9?DDBGEEFCF>?@
@7294687/1
ggcagagggaatctgattgtgctgttgtggaactgcttcacctgtggccg
+7294687/1
CCCFFFFFHHHHHJJJJJJJJJJJJJJJJJJJJJJJJJJJJJJJIJJJJJ
@6258818/1
gtgctgttgtggaactgcttcacctgtggccggcggcacgcagacgcctt
+6258818/1
@@@DFDFFDFC?FIIIGGHIIIDHIGHGIIIGGIIIIGHFD>BCBBBD@B
@4707280/1
gtcccgtacccatagcaacaagatcagcgactgtcacacggtagcggaag
+4707280/1
@@CBDDFDHHHHHI@EHIJJJIJBHIGGEHIGEIDGIGCGHFHIJ>GGHH
@1617537/1
attttgtttttctctgtgatctgtttcttggcatctatagatgtcggtgg
+1617537/1
@CCFFFDEHHHHHJJJIIJJJJIHJJJJIGIJJJIIIJIJJJIIJJJGJJ
@6259085/1
ccctcttcctcgggttggaatgattctggtgggttgtcctgcagagcttg
+6259085/1
@@@FFDDDHDDHGJEHGHJGIJIIIEHGIFHEHDFHHFGGHGIEIJJGGE
@5738228/1
aggaagtaggtgctgggcctcttgtatgcgaaggtgttgaggcgcttgtg
+5738228/1
@CCFFFFFHHHHHJJJJJJJJJJJJJJJJJHIIJDGHIJIJJJJJJJJJJ
@4224220/1
gtgctgggcctcttgtatgcgaaggtgttgaggcgcttgtggtggtgcac
+4224220/1
@<?DDD?DBFFDAEGHIIIGH7@CFFCFEFGIGBFHDHECGFHGD;DDGI
@4707969/1
ggtgttgaggcgcttgtggtggtgcacgcgcttgggcagagggaatctga
+4707969/1
@@?DFDFEFHDHFH@HIJJJJIJJJJIIJJIJJGGGHIICHHHDDFFFEC
@3171174/1
gtggattttaatgttattattacagcatacataataaaattagaggaagt
+3171174/1
@@@DBDDDHHDHGJJIIJGHIIIDGGHHCHEHHIIGGJGEHIJEHBFHIB
@7800277/1
gcactacatttccgtccatcattttgt
+7800277/1
@@@DDDDDHFH?FGBFBHDHIBG<HGC
@598040/1
cttggcatctatagatgtcggtggcgcacagggcacgcttgcgcatgaca
+598040/1
CCCFFFFFHHHHHJIGIJJJJHIJJJJIJIJJJJJJJJJJJJJJJJJIHG
@4708100/1
cttcacctgtggccggcggcacgcagacgccttgatgacctccactttga
+4708100/1
CCCFFFFFHHHHHJJJJJIJJJJIJJJJHHFFFEEEEEEEDDDDDDDDDD
@6259812/1
aacttgaacagtgcgatgttttacaagggcaggttgaactcacaccattc
+6259812/1
@@@DDFBEFFHHHJJJBEHIJJIGGGIIGCFGGGGIGGDFHGGGCDHIEH
@7295947/1
ggatggagtgagcacgggctctgtg
+7295947/1
@<?DD=DAHF?AFEEGGEDG????B
@1618487/1
gaaggtgttgaggcgcttgtggtggtgcacgcgcttgggcagagggaatc
+1618487/1
CCCFFADDHHHHHJJJJJJIJJJJJJIJJJJJJJJJJJJJJHHHHFFFEE
@7800552/1
gatggagtgagcacgggctctgtgcctggctcccatgtcacggtagcact
+7800552/1
@?@DAA?DFHD?D@GBGHIIE??EF?CGD@GD?6?BGBDHIII?8AF=CH
@6260016/1
atacctctatactttgcattaaaataatgcccattttcacaggcaaggga
+6260016/1
CCCFFFFFHHHHHJJJJJJJIJJJJJIGJJJJJJJJJJJJJJJJJJJIJJ
@6260046/1
ggcaaaggtagtaagtcagctgttccacttcatcatcagggatcttgccg
+6260046/1
CCCFFFFFAFHHHGIHIJJJJJJIJIJJJJIIJJJJJJIJJIIJJJIIII
@6260153/1
gtcgagtagagccttagctgcggaatgcttagcttccttcttagagcgtc
+6260153/1
@@@DDD=BCFDHHIEHGIGIB@FDHBHBHCA?FHHIGIIIIIIIIIIIGG
@2135691/1
gggaatctgattgtgctgttgtggaactgcttcacctgtggccggcggca
+2135691/1
=;@=4ABBFCFHHFFIIGCGHCB@EDBD>HHHFAHIGEHFG9?D@G<A?A
@2649885/1
gaagacgaagcggacgtcacggtaagcattcatcagaatgctatgcaaca
+2649885/1
C@CFFDFDDDDDHGIJJJJIIJJIHIGIJJJJJIIIJJIIIIJIIFIJJJ
@2649959/1
ggagtgagcacgggctctgtgcctggctcccatgtcacggtagcact
+2649959/1
CC@FFFFFDBD?DEAHEGH?C>FHA@?B@DFFCABB9BD@BDFB=BF
@2650062/1
gatggagtgagcacgggctctgtgcctggctcccatgtcacggtagcact
+2650062/1
C@CFFFFDHHHGHJJJJJJJJJJJJJJIIJJJJJJJJIJIIJIBGHJJJJ
@2650240/1
gtccagttgtgggaatagttcatgagcacagctgagtgccttctcagcag
+2650240/1
@=?DDDABF:CFFII@BDEDFHHHGGHGGEBH@FHG1CFHGHGBFFGEGH
@2650268/1
cagcatacataataaaattagaggaagtaggtgctgggcctcttgtatgc
+2650268/1
CCCFFFFFHHHHHJJJJJJJJJJJHJJHIJJHGIJJJJJJJJJJJIJJJJ
@1121264/1
ctgtggccggcggcacgcagacgccttgatgacctccactttgatgatct
+1121264/1
BBCFFFFFHHHHHJJJJJJJJJJJHHHHFFFFFFEEDEEDDDDDDDEFDE
@5213648/1
gtagcactgagtgacggcacctccgacactgaggtcacggtactcgcggt
+5213648/1
CC@FFFFFHFHHDIIJGGGJJJJJJIIJJJJIJJFHGGIIIIIJIGJHF=
@2650446/1
gtttattttgtttttctctgtgatctgtttcttggcatctatagatgtcg
+2650446/1
@@@DFFFFFHFFFGIIGJIJGGIIJEHJJJJJJJJFIHJEHIII@FEFHA
@5213767/1
ggtagcggaaggtgggttcgtgaatcatgccctcaatctgcaccagttca
+5213767/1
BC@FFFFFHHHHDEIJIIJJIJIIIHJJJJJJJJJJJIJIJJJJJJHGIE
@3696881/1
gcctcttgtatgcgaaggtgttgaggcgcttgtg
+3696881/1
@@@ADDDDHBF?FEGBGH<?ECA?FH?GDGE@G?
@5214083/1
gttcattcaactgtcttgttaatgcctggccctcagcgacatgtaagagt
+5214083/1
@=?DDDB;D:ADBCGFE9FE?FFFEFEBFCBBAFE>EEGF6DDGF>@BDD
@5214101/1
cttcttcttcagccggctttggtggttctttggctgtctctggtggaggt
+5214101/1
@@CFFFFFFFHHGJJJIGJJJICGGCGHJJJIJJGIGIJJJJGFHIIIJ;
@1121954/1
gttccacttcatcatcagggatcttgccgtcattgcagactgtgtggtag
+1121954/1
@C@FFDFFFHHHHIIIGGHDDBFHIJGJG@GHJHG<DFIGIIDFHEGB?D
@2651133/1
cagcatacataataaaattagaggaagtaggtgctgggcctcttgtatgc
+2651133/1
?@@DDDDEAFD?FHGIIIGGGGGGIGHAEHGEBEEE@EEGCFGHIGEGGE
@6757281/1
gacggcacctccgacactgaggtcacggtactcgcggtacatgttgtgta
+6757281/1
@@@DAA@DDHDBD:EFGIGI>F?DEGIEFHHHG@FHG@BGIHHHHE=B@D
@1122222/1
attacgttaaatgccacgacgctcggacatttcaattttatttagttggt
+1122222/1
CCCFFFFFHHHHHJJJJJJJJJJJJJJJJJJJJJJJJJJJJJJJJJJJJH
@1122288/1
tctgtatctagctaaaagtagatgcaaatatctctacctcagaaaaaggc
+1122288/1
BCCFFFFFHHHHHJJJJJIIJJJJJJJJJJJJJJJJJJJJJJJJJJJJJI
@6757359/1
gcacgtagttctcagcttccctgcaaagttaaccatcttgtattcaaaag
+6757359/1
CCCFFFFFHHHHHJJJJJJJJJJJJJIJJIJJJJIJJJJJJJJJIJJJII
@3697451/1
gtcaaattaaagaatcacgtcgaacattctatgcttataccattaatctc
+3697451/1
CCCFFFFFHHGHGIGIJJJJIJJJJIJIIJJJJJJJIJJJJJJJJIJJJJ
@5739521/1
atcagactatagttagtatagttataagactcagattgccatctcagaaa
+5739521/1
CCCFFFFFHHHHHJJJHHJJIIIJJJJJJJJJJJJJJJJJIJJJJJJJJJ
@2651410/1
aagtattaaattcgtaccgctttttatgtgtcaaaataatgttatcctga
+2651410/1
CCCFFFFFHHHHHJHIJJJJJJJJJJIJIJJJJJIJJJJJJIJJJJJJJJ
@6757557/1
cttgctagtaagtcctgagccatagcaaacagccactggcaatgtggata
+6757557/1
?@@?ABDD=CFHD?AE?BCGGGHB<CHEBGE?DFHGHDHGCHHDGHI@BD
@3697972/1
ctccgacactgaggtcacggtactcgcggtacatgttgtgtacacctgag
+3697972/1
CCCFFFFFHHHHHJHIJJJJHIJJJJJJJHIJJJJJJJJJIJJHHIJJJJ
@1123129/1
ctgtatgtttacatcataatgatgaacaaatcctcttggcattgatattt
+1123129/1
B@CDDFFFHHHHHJIJJIJJJJJJJJJJJJJJIIIJIGGJGGIJIJIJJJ
@2652251/1
gcccctcagatacaccgtcacggaatacaaatatcttcttcggcaatctg
+2652251/1
@<<BBDAB?AADDHFB@CFFE@8:EBADDD?GHDBDHDFDHDHEGADBF=
@2652304/1
gagattagcgcgcacagacgaacagacaaacagacaaacagacaaac
+2652304/1
CCCFFFFFHHHGHJJJJJJJJJJJJJJJIJJJJJJIJJJJJJJHHHH
@1123714/1
cttgtaagcagcctgacgcttagcaagtttcttagacttgccagttccca
+1123714/1
CCCFFFFFHHHHHJJJJJJJJJJJJJJEHIJJJJHIIJJJIJJJHJJJJJ
@5740771/1
aggggatctgagaatggtttagattcacaattttgtccgctggacaatgt
+5740771/1
CCCFFFFFHHHHHJJJJEIIJJJJJJJJJJJJJJJJJJJJJIJJJJJJJF
@5740922/1
gagagaagatcctcatcttgtatagaggaggcttgggctcgctctccgaa
+5740922/1
@@@FFFFFGHBHHIIJHJIJHGHGGHDHFGGIJJIGIII@ABCFGGJIGH
@5216233/1
ggaacatagaaatttgtgtaacccaagtttgacgacataagatgcgaagg
+5216233/1
CCCFFFFFHHHHHJJJHJJJJJJJJJJHJJJJJJJJJJJJJJJJJJJHIJ
@3173571/1
ctcatcattagacttgacctcgtccaacaccttgaactctctcagcctct
+3173571/1
@@CDDFFDHH>FFIGBHJIJJJ?GGHHIIJIEGIJIJIIIIIIIJIEIIB
@1619419/1
gtgctgggcctcttgtatgcgaaggtgttgaggcgcttgtggtggtgcac
+1619419/1
CCCFFFFFHHHHHJJIJJJJJJJJJEGHHJIJJJJJJJJIJIIIIIIJJJ
@1619512/1
ggcctcttgtatgcgaaggtgttgaggcgcttgtggtggtgcacgcgctt
+1619512/1
CCCFFFFFHHHHHJJHIIJFGHIJJJJJJJJJJJJIHJJIIJJJJJHHFD
@7297951/1
gtccgtcagtggctttctttgatcattaatgtctcgtatgtcaaggactt
+7297951/1
@?=DDB?D<AD?BBFGIIIIHF<CF>HEADH::<F3D;:C109?<B>BFD
@600307/1
cccacttttatcttttgcacctcacgatcgattactactgctttcccaaa
+600307/1
CCCFFFFFHHHHHJJJJJJJJJJJJJJJJJJJJJJJJJJJJJJJJJJJJJ
@3173738/1
gcttcgggcttcaacagcttgttagcttgccattgacctttcctaggagt
+3173738/1
CCCFFFFFHHHHHJJJJJJJJJJJJJJJJJJJJJJJJJJJJJJJJJJGJB
@4226873/1
ggaggttttactatctttcaagtcggcataacgggccgcgactccgccct
+4226873/1
@@@DDBDDHDDFDHIIII<HBHHGFHIGHHCGHI0:GD<A@ABD;B>BB8
@4710491/1
ctcttgtatgcgaaggtgttgaggcgcttgtggtggtgcacgcgcttggg
+4710491/1
CCCFFFFFHHHHHJJJCGHEHIIJJJJJJJJIJJJJJIJJJJJJHFFFDD
@4227021/1
ggtagcactgagtgacggcacctccgacactgaggtcacggtactcgcgg
+4227021/1
@@@DDDDD??BFFHEGGE@FFEGGIGGIIBHGGGHFHIGII;@B@FGEBB
@4710773/1
ctgtttgtctgtttgtctgttcgtctgtgcgcgcta
+4710773/1
?1=A4=B?C?BC?E?CE<CC>:;FEBDACHF?0DDF
@7298649/1
cttcgttcgcgtggaatagtgacttccggcaaatttttggttttaaccac
+7298649/1
@@?DADDDH<FDFD;CG<F?B>GD@EDG>HGBHGHIIIBG=FAHGG>CHI
@3174503/1
atggagtgagcacgggctctgtgcctggctcccatgtcacggtagcactg
+3174503/1
@B@DBFEFHHGGHJGIIIIJJIIJIGIIJJJJJJIJJJJJIIHGIJJJIH
@4711143/1
tgggcacagttcctcgacgagcaagtagttcttgaagcacagacacaggt
+4711143/1
CC@FFFFFFFBFHIIIJJIJJIJJI?DE?DGIGEDHHFIIHFHGIJIGIF
@6759118/1
ctcatcttgtatagaggaggcttgggctcgctctccgaagggagcttgcg
+6759118/1
CCCFFFFFHHHGHJJJJIIGHIJBHIJIIJJJIIGIJIIGIJIIIJJGIG
@4711313/1
gggatgcttaaatttacatttagtgtttgtttcatgtcaatcggttcata
+4711313/1
?@<DDABDDFDFFGGIHGEIGEG@FHIIIHEFIGJFEBDDA>DBDGGGIE
@4711350/1
caccttgtggctgtgacttgtagtcaaggtggagattttactatctttca
+4711350/1
CCCFFFFFHHHHHHIJJJJJJIJJJJJIJCHIHICHIIJJJJJJIJJJII
@7298966/1
gtgctgggcctcttgtatgcgaaggtgttgaggcgcttgtggtggtgcac
+7298966/1
@@@DDDDA;AFDDGFAEEIIII@FH1@EBC<DDDD@@@F=CD=@5A@DHI
@3174790/1
gtgttgaggcgcttgtggtggtgcacgcgcttgggcagagggaatctgat
+3174790/1
BBBDFFFFHHHHHJJHJJGGHDFFHJJJJJJJJJJJJJJJHHHHFFFFFF
@1620657/1
gtgggttcgtgaatcatgccctcaatctgcaccagttcatatttgggcac
+1620657/1
CCCFFFFFHHHHHJJJJJJJJJJJJJJJJJJJJJJJJJJJJJJJJJJJJJ
@3175322/1
gtaagaaggtggcggccagaatctagacatgcacagctcttgcagccatc
+3175322/1
@@@FFFFFGDFFHJIIGHHCHGGIGGIJIGCHEGIIGIJGIIIJJJJJIJ
@2137306/1
ctcagatgcaatttcttgcaagaattgcacaaagttgaagtccttgttgt
+2137306/1
@B@FFFFFDFHHHIJJIJJJJJJJJJJJJJJJJIGGHHJIJJJJJJJIJJ
@3175520/1
acataataaaattagaggaagtaggtgctgggcctcttgtatgcgaaggt
+3175520/1
CCCFFFFFHHHHGJJIJIIIIGIGHFGGIIGJJJJJJJJHIJJIICHIJ?
@3698820/1
aggaagtaggtgctgggcctcttgtatgcgaaggtgttgaggcgcttgtg
+3698820/1
CCCFFFFFHHHHHJJJJJJJJJJJJIJJJJIJIJBHHGIJJJIJIJJIIE
@2137507/1
caggctgctgtgggatacggctggagaacaaatgtatttccttatgcatg
+2137507/1
CCCFFFFFHHHHHJJJJJJJJJJJ<DDHGIJIGDIIEIIDH>FBB@?DFA
@3175708/1
gcagtagctaactcgtccgagggtcaattcaatatactacaagattgttt
+3175708/1
@CCFFFFFHHHHHJJJJJJJJJJGIJJJJJJJJJJJJJJJJJJIJJJJJJ
@2652878/1
ggatgcggttttcacgaatatattgtgggatgcttaaatttacatttagt
+2652878/1
CC@FFFFFCFHHHIJIGIJGIJJJJJJJJHHEGIJJFGIIJGGDHGIII?
@3699483/1
ttcaaattcaaataaaatcactctgcaatcctgcctcacatgattcatcc
+3699483/1
@@@FDD>DFHFHHGIGIG<CAIEHIGCACHBCDGHDFDEGHC9?DHGHIH
@1124275/1
actaaaactacttcttatgatttaaagtcgaatattccctgacacctcac
+1124275/1
CCCFFFFFHHHHHJJJJJJJJJJJJJJJJJJJJJJJJJJJJJJJJJJJJJ
@2653121/1
gagcgagactcataacgcagccagatgccaaagttcttgatcttcactgg
+2653121/1
@@@DDDD<FBFFHGEGBHGGBH@;?GH<FD<DEGHIIIEGGGEEHGHGBE
@2138246/1
cgcgcttgggcagagggaatctgattgtgctgttgtggaactgcttcacc
+2138246/1
@@@FFFDFHFDHHIFHGBEGHGIJGGEHIJIJHGGCHIIJJJJEIJJJJJ
@6264248/1
ccacaatctggtctggagagaagatcctcatcttgtatagaggaggcttg
+6264248/1
CCCFFFFFHHHFHJJJJJHJIJJIJJJJJJJJJJJJJJJJJJIGIJJJJG
@2653366/1
cagccagatgccaaagttcttgatcttcactgggctcttctctgggattt
+2653366/1
CCCFFFFFHHHHHJJJIJJJJJJJJJJJJJJJJJJJJJJJJJJJJJJJJJ
@6264436/1
gttggttatcaagtggcttggtaggatccaagttgaaatctttgatcatg
+6264436/1
@@<DDBDDFFDFFGFIIEBCA<A98?9?F@BG1?DAGFEDFIEFCFFICE
@2653479/1
gtagcactgagtgacggcacctccgacactgaggtcacggtactcgcggt
+2653479/1
@@@DAA?DFH?FDHGIBBG@GGIAF@DEFCH@DB/?BDGGIE@FHIEHE5
@6264553/1
cttcaattgacgcaagaagtaccagaaacgggacttagccacaatctggt
+6264553/1
@C@DFFFFGHGGHIBHGHICEGGHGHIJJIJGEFHEHGHGGHIJJJJHGC
@3700292/1
ggtgcacgcgcttgggcagagggaatctgattgtgctgttgtggaactgc
+3700292/1
@@?DDFFFFHHHHJJGIIJEHGGHEIJIIGIIJHIGIJIJJJIGHGIJJH
@2138891/1
cggtgagggatgcgtgacgtcagcccctacgatcatcactgtcgtgtcct
+2138891/1
BCCFFFFFHHHHHJIJJJJJJJJJJJJJIHGHJJJJJJJJJJJJIJIJJJ
@5218113/1
ggttgaactcacaccattcaatttaaaagaaactgggtgcgtgcaggatc
+5218113/1
@<?AD?DD<BFFFDD;C:F>?EHHEHCH@;CFGFCFI:?@FBFEFGIFII
@5218151/1
ctggatggagtgagcacgggctctgtgcctggctcccatgtcacggtagc
+5218151/1
=?@FFFFFHHDFFIJJIIHGHJJJJGHGIEHGIIGIJJGIAHIIIJFHGA
@5218464/1
actgagtgacggcacctccgacactgaggtcacggtactcgcggtacatg
+5218464/1
CCCFFFDDHHHHDIIJJIIGEIIJJJJIJHHJJJJFHHHIGIIFEDBEEF
@3701251/1
gagactcataacgcagccagatgccaaagttcttgatcttcactgggctc
+3701251/1
CCCFFFFFHHHHHJJJJJJJIJJJJJJJJFHIIJJJJJJJJJJIJIJJJJ
@2655230/1
cgcaagaagtaccagaaacgggacttagccacaatctggtctggagagaa
+2655230/1
CCCFFFFFHHHHHJJJJJJJJJJJJJJJJJJJJJJJJJJJJJJJJJJJJJ
@101625/1
agggaatctgattgtgctgttgtggaactgcttcacctgtggccggcggc
+101625/1
?BBFFFFFHHHHHJIIJJJJJJJJJIJJJJJJJJJJJJJIJJJJJJJJHF
@3702241/1
cagcatacataataaaattagaggaagtaggtgctgggcctcttgtatgc
+3702241/1
CCCFFFFFHHHHHJJJJJJJJJJJJJJIJJJHHIJJJJJJJJJJJJJJJJ
@5219634/1
gtgctgtctgtacattgaaaataaaaataaaaaaaatagcaggggttatt
+5219634/1
CC@FFDDFHGFFFGGEIJJGEHGIJGHIJIIIIIJIJJ<FFGGEIGGGHI
@2655704/1
ggaaatcagaagcacatactgctaaatctaattaagaaggaggtgggtat
+2655704/1
@@@BADD?DF?CF?FE@ECFGIGGGDHCCHEGHCGIGGGEEBG08BG?DF
@102452/1
ccgacactgaggtcacggtactcgcggtacatgttgtgtacacctgagcg
+102452/1
C@@FFFFFGHHFHGHIJIEGHHIHJJIHIEGIJIIIDFFGGGGIHJIEIG
@6760651/1
gcctcttgtatgcgaaggtgttgaggcgcttgtggtggtgcacgcgcttg
+6760651/1
@@CFFFFFHHHHHEBEFHAFBGH?ECHGDGHIFHGFGGGIEGGIIIGFFC
@2656199/1
ctttgattctgatctaatagctcgacagtggcatggaaccgctccgtcgt
+2656199/1
CCCFFFFFHHHHHIJJJJJJJJJJJJJJIJJJIJJJJJJJJJJJIJIIII
@102691/1
gcctcttgtatgcgaaggtgttgaggcgcttgtggtggtgcacgcgctt
+102691/1
@<8ABDDBHAF>DBFGFBCAAA?FBGDHIEBB?DHB?B6;=FDCAG<89
@102957/1
cgcgggtgggtctggcatggtgcctagagggacgggagtccatccacggc
+102957/1
CCCFFFDDHHHHHIJJJJJJHJJJJJJIJJJIJJJJGEEHFFFFFEEDDD
@5220530/1
gaccagagtagcaaccaccttcaatcctttaacgaatgcagcgaaatagt
+5220530/1
CBCFFFFFHHHHFIJJGJIIJJJIIJIJIJJIIJJIIJCHGIIHIGIJJH
@5220566/1
ctcgacagtggcatggaaccgctctgtcgtcgtaatgttcttaagtgcat
+5220566/1
CCCFFFFFFHHHHJJJJHJIJJJJJJIIHIJJHHGIIIIIIJEGGHIGIJ
@6761211/1
ctgcaaacatgccagttataaagcatagcccgaagtgctattggcacaca
+6761211/1
CCCFFFFFHHHHHJJJJJJJJJJJJJJJJJJJJIJHIJJJJJJJJJJJJH
@4712852/1
gtacgaatgtgctcttgaggtacttgaacatgggctccacttggtcaggc
+4712852/1
CCCFFFDFHDHHHGGIJGCBHIIJGIJIGEGIGJJIJJJGIIIIGHIGGG
@3703490/1
tccgaatctaatattacataactaatcctaggaccattaacatatcttac
+3703490/1
CCCFFFFFHHHHHJJIJJJJJJJJJJJJJJJJJIJJJJIIJJJJJJIJJJ
@4713153/1
aggaagtaggtgctgggcctcttgtatgcgaaggtgttgaggcgcttgtg
+4713153/1
CCCFFFDDHHHHHIJIJIIIJJJJEHIJJJHIIFDGFGHHIGIJIJJJGI
@4229600/1
cagtggtcttcttgaacttcttcaattgacgcaagaagtaccagaaacgg
+4229600/1
C@CFDFDDFHFFHJJJIIJIIJJFHIJJIHJIGGIIJJBFHIJJJJJJJJ
@1621513/1
cgtagaaaagtgctgtctgtacattgaaaataaaaataaaaaaaatagca
+1621513/1
CCBFFFFFHHFHHJJJJJJJJJJJJJJJJJJJJJJJJJJJJJJJJJJJJI
@7804652/1
gtttgtctgtttgtctgtttgtctgtttgtctgtttgtctgtttgtctgt
+7804652/1
CCCFFFFFHHHHHIJJJIJJJJJJJJJJJJJIIJJJJIJJJJJJJJJJJH
@4230295/1
agaggaagtaggtgctgggcctcttgtatgcgaaggtgttgaggcgcttg
+4230295/1
CC@FFEFFHHGHHJIJJJJGJJJJJJIJJJJJHIIJFGHHIIJJJJJIJI
@4713800/1
gggtgcgtgcaggatcctcgtcattgcctggcatacaaggcaaagcaccg
+4713800/1
?@@=ADD1@DCD?FHHIIHIGGHIIHEGGBEBGDHGEHD?HGIB?D@DGG
@4230420/1
gtttgtctgtttgtctgtttgtctgttcgtctgtgcgcgctaatctc
+4230420/1
CCCFFFFFHHHHHJJJJJJJJJJJJJJJJIIJGGGHIJJJJJJJJJJ
@3176936/1
gcgggagattttaaaaactgcttaagacctttagcgccattttggccgca
+3176936/1
CCCFFFFDHFHHHJJJJIJJIJIJJJJJIJJJJJJJJJIJJJIJJJJJJI
@4230465/1
cccacttatgagaaggataaaactttttagctgattttgttaaattaact
+4230465/1
CCCFFFFFHHHHHJIJIJJJJJJJJJJJIJJJJIJJJJJJJJJJJJJJJJ
@3704681/1
agggaatctgattgtgctgttgtggaactgcttcacctgtggccggcggc
+3704681/1
@CCFDFFFHHHHGJHIJJJIJJHIJJJJJJJIJJJJJJJJJIJJJJJJHF
@3177292/1
cactgagtgacggcacctccgacactgaggtcacggtactcgcggtacat
+3177292/1
CCCFFFFDHHGHHJGJJJJJJIJIJJJJJJGIGIJJFHIJJJIJHBDFFF
@4714331/1
gcctggcgttgagggcaagttcatgcgtttttgctctggcgttcaaaagg
+4714331/1
@CC@DDFFHHHHHIGGIEHIIIIIIIIFHHHGEHHIIGIII@FGGIGIIF
@7805560/1
gctgcagatgactgtgcatccttgctagtaagtcctgagccatagcaaac
+7805560/1
@CCFFFBFFFHHFGBGHIIIIIIGHFCFFHHHCFHIIGIIJIIJJJJHJI
@7805575/1
agcatacataataaaattagaggaagtaggt
+7805575/1
?@@BDDBDHHBFDEBAFHHIBHGDAFEHCG?
@3178414/1
cgcatcaaaaatgtagctattttcattaatcacaattacacgtttacttt
+3178414/1
?@?BD@DFDBFFFFG>DHIGIIIEIIIGIFGDHHGICGHIHGIIIGIIII
@5743401/1
gcggacccgacagacgttgtcctgtctacacgtctttaattagaaaattt
+5743401/1
CCCFFFFFHHHHHIJIIJJJJJJJJJJJJJJJIJJJJJIJJGJJJJIJJJ
@3178686/1
ctgaacttctcttaaacgactggaccgattttgatgattttttttgtgtg
+3178686/1
CCCFFFFFHHHHHJJJJJJJJJJJJJJFHIJJJJJJIJJJJJJJHHHFFE
@7806593/1
cctgtggccggcggcacgcagacgccttgatgacctcc
+7806593/1
@@CFDBBDFDH@DBGHHHIIG@CBGAEHFBCB@;CCAA
@2139846/1
ggggatctgctgtctgtggagctgatgcttgctgggcctcagctgttgga
+2139846/1
CCCFFFFDDBFFCEGHFHIIGGIGGEIIIIGEHHDIGIGHGGGGHFHGIB
@7807108/1
gtgctgggcctcttgtatgcgaaggtgttgaggcgcttgtggtggtgcac
+7807108/1
CCCFFDFDHFHHHJJIIJJJIHIIIEGHHIIJJGIGIJJGIECA@;CGDD
@6265927/1
ctggctcccatgtcacggtagcactgagtgacggcacctccgacactgag
+6265927/1
CCCFFFFFHHHHHJJJJJFIJJJJJJJJFHJJJJJJJGIJJJJJJJJJJJ
@6266002/1
ggtgctgggcctcttgtatgcgaaggtgttgaggcgcttgtggtggtgca
+6266002/1
B@CFFFFFHHHHHJIJJJJJJJIGIJEFIJJIJIHIJJJJHIGHIJJIJJ
@6266059/1
ctcataacgcagccagatgccaaagttcttgatcttcactgggctcttct
+6266059/1
@@@BDAAAFF:CFB@EHB<FHADCG<D@B@D@FBFBGG<DFH?GCFGGIG
@6266087/1
ggcacagttcctcgacgagcaagtagttcttgaagcacagacacaggtgt
+6266087/1
CCCFFFFEHHHHHJJJJJIJJJJCHIGIIJJJJIJJHIJJJJJJJHIBFF
@6266465/1
ctgcaaagttaaccatcttgtattcaaaagaaaacctagaatcactggtt
+6266465/1
CCCFFDFFHHHHHJJJJJJJIJJJJIJJJJJJJJJJJJJJJJJJJJJJHI
@2141260/1
ttcttgaacttcttcaattgacgcaagaagtaccagaaacgggacttagc
+2141260/1
?;=BDD:DA8CBFGGGBHGCEHBGG@F>CE?1??D<D>?@6;?FEGGHE<
@2141272/1
cactattctaggattgtgtaggtaatattattaaacgaagaacatgcggc
+2141272/1
@@;DDDDDFFHHDBBBAEHGII??FDFGC<CCHHEHGAEGGGAB@<>?FG
@2657182/1
gatctgtttcttggcatctatagatgtcggtggcgcacagggcacgcttg
+2657182/1
CCCFFFFFHHHHHJJJJJJJJJJJJJIJJJHJJJJIJJJJJJIIJJJJJI
@6266855/1
ctccaaattgtatctgacgacgcattgaatctgaatacgaaaatgaattc
+6266855/1
CCCFFDFFFHDFHIIIGIIEHIIJJJIJJJIIIIGGGHIIGIGHIGDFHH
@6266928/1
actgagtgacggcacctccgacactgaggtcacggta
+6266928/1
@@CFFFBDDHHHHIIJIJJJJJJGJJHIJHIIJJJEH
@2657337/1
ccgcaatgttggagcttggtacaaagcaaaggtcgggcagttcgtcaaca
+2657337/1
CCCFFFFFHHGHFIIJIJJHIJJIJJJJJIIJGHIIIIIIHHIIJIIIJJ
@2141637/1
gtttgtctgtttgtctgtttgtctgtttgtctgtttgtctgttcgtctgt
+2141637/1
@CCFFEFFHHGHHGHIJIIGIHJJJJJJJJIIIJIIJIIIGIJJGHGIG?
@6267169/1
ctgcaaagttaaccatcttgtattcaaaagaaaacctagaatcactggtt
+6267169/1
@@@;DBD;2ACFCEEGGGHEBIFFEHHIE@G@HIHIGGE>BHHFGDCFHG
@4715518/1
gaacaaacaaaacttaagccttattataaaaggtataaatattcctgcca
+4715518/1
CCCFFFFFHHHHHJJJJJJJJJJJJJJJJJJJJGHIJJJJJJJJJJJJIJ
@6267657/1
agcatacataataaaattagaggaagtaggtgctgggcctcttgtatgcg
+6267657/1
8=;DDD?D?FDFFEEAEF<C3:C;@GCHFHAC??GC<;F@GCBFDGFFED
@2142246/1
ggggaacacagtttgagttgggggtcgcacgtcatattccaaggtagtta
+2142246/1
@@<DDFFDFHHFHIIIIIIIIIII?DHGIGIGIIIIIIIIIIIIGAEHFF
@4715760/1
gttaaaaccaaaaatttgccggaagtcactattccacgcgaacgaagtcg
+4715760/1
@@@DDFFDHHGGGDFHIGHIIIIBHBBGHIG@GDGGHIGHIIIIIHHHFD
@4716084/1
ctggcatacaaggcaaagcaccgacgacgacactgtacagttagaaatgt
+4716084/1
@@@DFFFFGHFAAGFIIGHGHII:FGIHIGIJJJGCFDGGGHGIIIHEHE
@1125387/1
gtcacggtactcgcggtacatgttgtgtacacctgagcgagactcataac
+1125387/1
@@?DDDDD?FBB?@E:1C?GG>HHGDD::D@GFCCIEEH8A@FHEDEEHG
@2143156/1
gttgaggcgcttgtggtggtgcacgcgcttgggcagagg
+2143156/1
@@@?DDB??F<FHHG<?;EFBDECBFB>DH=CHGEGIGC
@1623481/1
ctggagagaagatcctcatcttgtatagaggaggcttgggctcgctctcc
+1623481/1
<@@FFFFFGFHFHIIIIIIIIII?HHIGEHIEHIGHIEHIFIHIIGIIII
@6762597/1
ctcttgtatgcgaaggtgttgaggcgcttgtggtggtgcacgcgcttggg
+6762597/1
CCCFFFFFHHHHHGHIEGHHJIJJJJJJJJIJJJJIIIIIJJJJHFFFDD
@1623576/1
gcgcttgggcagagggaatctgattgtgctgttgtggaactgcttcacct
+1623576/1
@@@DDDDDBDFH?GFHIFGIGG<EGEIGEGIHIIGGGEGGIGIIIIIIGG
@1125968/1
ggtgcacgcgcttgggcagagggaatctgattgtgctgttgtggaactgc
+1125968/1
B@BFFFFFHHHHHJIJJJJIJJJJIJJJJJJJJIJJJJJJJIJJJJJJJJ
@5221644/1
ataacttttttatttatgaaccgattgacatgaaacaaacactaaatgta
+5221644/1
CCCFFFFFHHHHHJJJJJJJJJJJJJJJJJJJJJJJJJJJIJJJJJJJHH
@1126298/1
gctcagatgcaatttcttgcaagaattgcacaaagttgaagtccttgttg
+1126298/1
@C@DDBDDFHHHHBGHIIIIGCF?EEHIGIIGHIIDGHAGEHIBHGIIII
@1624118/1
cagtggtcttcttgaacttcttcaattgacgcaagaagtaccagaaacgg
+1624118/1
CCCFFFFFHHHHHJJJJIJJJJJJJJJJJJJJJJJJJJIJIJIJJJJJJJ
@4717278/1
ctggatggagtgagcacgggctctgtgcctggctcccatgtcacggtagc
+4717278/1
<?@DADF?FHB?AAFGGHIB>AFGI@GIIIIIIIIIIGIIIBHGII=FGC
@4231455/1
attccctgtacgttcaaacgtatcacacattttctggtcaccttccatgc
+4231455/1
@@@D=DDDHHF?FGEEHGGHIIIIIIIIIIIIIBGFFFFHGGHIGGGHDG
@2659053/1
catacataataaaattagaggaagtaggtgctgggcctcttgtatgcgaa
+2659053/1
@?@DBDDDDFBFD@FGFI9<3:B;3AFE<CFBFAF?DBF>DCFCFFEFEG
@3706996/1
ctgcatagatagaaatcgaactcggtcggatgcgtgatgccgaggtcgac
+3706996/1
CCCFFFFFHHHHHJJJIJJJJJJJJJIJJIJJJJIJJJJJJJJJJGHHHF
@104600/1
ctcataacgcagccagatgccaaagttcttgatcttcactgggctcttct
+104600/1
CCCFFFFFHHHHHJJJJJJJJJIGIHIJJJJJJJJJJJJJJIJJJJIJJJ
@5222801/1
gtggattttaatgttattattacagcatacataataaaattagagga
+5222801/1
?:?DDDDDHBFHFCAEB@DCHA4::FFEHEHGFIGGGBHGGIG>9?8
@4232016/1
gtgctgttgtggaactgcttcacctgtggccggcggcacgcagacgcctt
+4232016/1
@?@FFFFFGDFFHIBFEBHIBHHHIAHGIGIIIIIIGFGDFDCCDDBBDD
@5222976/1
ttgacatcataatacgatactgattccacattaataatagggatgatgac
+5222976/1
???DDDDADB<D?E:ED:CEFEDFIIE><<ECECEFEEIFDCE<?:9?DD
@1127280/1
cgatgttttacaagggcaggttgaactcacaccattcaatttaaaagaaa
+1127280/1
CCCFFFFFHHHHHJJJJJJJGHIJHHJJJJJJJJJJJJJIJJJJJJJJJJ
@5223236/1
ataataaaatcgtagaaaagtgctgtctgtacattgaaaataaaaataaa
+5223236/1
@@CFFFFFHGHHCGIIJGGHCFFHJIIJGGIJJJJIIGIGIGHIIGIJIJ
@5744486/1
atcctttactcgaatagtcttttctaacttgaacagtgcgatgttttaca
+5744486/1
BBBFFFFFHHHHHJJJJIJJJJJJJJJJJJJJJJJJEHHJJIIHHJJJJJ
@5223946/1
gcgatgagagcccacgatgtaagtgcttcgggcttcaacagcttgttagc
+5223946/1
CCCDFFFDDDDHDGHIIIGEHIIIIIIIIGIIIFHIIIIGIIIIIIIIFI
@1128445/1
ggtgcacgcgcttgggcagagggaatctgattgtgctgttgtggaactgc
+1128445/1
BCCFFFFFHHHHHJJJJJIJJJJJJJJIJJJJJIIJJJJJJJJJJJJJJJ
@7809514/1
agagggaatctgattgtgctgttgtggaactgcttcacctgtggccggcg
+7809514/1
CCCFFFFFHHHHHJJJJJJJJIJJIJJJJJJJJJJJJJJJJJJJJJJJJJ
@7809529/1
gcgcttgggcagagggaatctgattgtgctgttgtggaactgcttcacct
+7809529/1
@@@DDDDD?>FHBEGGBEGGIH>FFD49CFHHI9FG@FCBGIDGCHBFHC
@5224221/1
gcagagggaatctgattgtgctgttgtggaactgcttcacctgtggccgg
+5224221/1
BCCFDDFFHHGFHJJJJJJIJJJEHIHHGHHIIJJFGJIJIJJIJIIIIJ
@3708638/1
cataataaaattagaggaagtaggtgctgggcctcttgtatgcgaaggtg
+3708638/1
@C@DFFEDHHHFDGFGGFGGFHHBHGGIJHIGHJJJJJFGGGIJIEGGHH
@5224806/1
gtcctgagccatagcaaacagccactggcaatgtggatagctggacaagg
+5224806/1
?=??A==DFFH?AD<C<@D>GEG?BGE;E@CEHBD99?CBFDDGH@BHID
@5745519/1
gggttattgttatgtcgatgtcgaacccaaaaa
+5745519/1
???DB?AAC=CADEEIA3<AF:FFIA@??88DD
@606215/1
agaaactctaagcgttcgtaggaacgcgtcactctgttgcgaatatatga
+606215/1
@CCFFFFFHGHHGIIJJJHGIJJJIJJJJJJJJIJJIJIIFIIJJJJIJI
@5745970/1
gccagatgccaaagttcttgatcttcactgggctcttctctgggatttcc
+5745970/1
CCCFFFFFHHHHHJIJJJJJJJJJJJJJJJJJJJJJJJJJJJJJJJJJJJ
@6269606/1
gtggattttaatgttattattacagcatacataataaaattagaggaagt
+6269606/1
?@@ADDD?C?FFA<BFHIIGIAF?FGGHIIIII@DEGHIDGFG<DG3?BB
@7299562/1
cctgtggccggcggcacgcagacgccttgatgacctccactttgatgatc
+7299562/1
CCCFFFFFHHHHHJJJJJJJJGJJJHHHFFFFFFEEEDEDDDDDDDDEED
@1626083/1
cacataaataggtgagaagtgtgataatgtcataaagttgacaataatct
+1626083/1
CCCFFFFFHHHHFHIJJJJHIHHJJJJJJJJJJJJIJIJJJJJJJIJJJJ
@6270004/1
ctctatactttgcattaaaataatgcccattttcacaggcaagggatcct
+6270004/1
@@@DDDD??FDHDBBGHIEH@E>HBHHHIIIHIGIGGFEDFHCB;FHG;D
@607601/1
gttgtggaactgcttcacctgtggccggcggcacgcagacgccttgatga
+607601/1
CC@DFFFFHHHHHJJJJIJJIHJIJHJFGHJIIIGHFFDEDDDDDCDDDE
@7300072/1
cagtggtcttcttgaacttcttcaattgacgcaagaagtaccagaaacgg
+7300072/1
CCCFFFFFHHHHHJJJIIJIIIIJJJJGCHJJIJJJJJIJJJIJJJJJJJ
@1626638/1
ctggagagaagatcctcatcttgtatagaggaggcttgggctcgctctcc
+1626638/1
@@CBBD?DHHHGHGGGIEGEHIEHGHHBEHH>E>@FH??DE@;D@FGHHI
@6270534/1
ggtacatgttgtgtacacctgagcgagactcataacgcagccagatgcca
+6270534/1
?@=DDEFFDDHFHCGBGGIIJEGEIIIGHIIEHGGEHHEGIJIJJIGIJC
@7300410/1
ccgcaatgttggagcttggtacaaagcaaaggtcgggcagttcgtcaaca
+7300410/1
CCCFFFFFHHHHHJJJJJIHHIJJJJJJJJJJHIJJJJJJIJJJJJJJJJ
@4718138/1
ctctaatatatcgctgaggaccttagggacttcgacatattcggcgatga
+4718138/1
CCCFFFFFHHHHHJJJJJJJJJJJJJJJJJJJJJJJJJJJJJIIJIIJJJ
@7300669/1
cttttcttcaatatccacataagtaacttcaaatgattgctcagatgcaa
+7300669/1
@@@DF>BDHHHFHJIJIEGHEHIFHGIJJJJJAGGIAFCHGHI@>?CFF@
@608454/1
catttaatataaaatacgtttatatccgatatttttagcagcttgtccac
+608454/1
CCCFFFFFHHHHHJJJJ;IHIIJJJJJJJJGIJJJJJIJJJJJJJHIIHI
@6271306/1
gacgatttcaccagtggtcttcttgaacttcttcaattgacgcaagaagt
+6271306/1
@@CFFABDHDFHFBHHI<FIIIIIIGIICHHHEG<FBFHDGIIIGEFGI?
@5746195/1
agcatacataataaaattagaggaagtaggtgctgggcctcttgtatgcg
+5746195/1
@B@FFFFFHHHHHJJJIJJJJJJIJJGGJJHHIJJJJJJJJIJJIJJJJJ
@3179319/1
cggtagcactgagtgacggcacctccgacactgaggtcacggtactcgcg
+3179319/1
BCCDFFFFHGHFHHIIIJIJJJJIJJJJJJJJJIIJDFHJJJFHIJJIJH
@3179344/1
cttcttgaacttcttcaattgacgcaagaagtaccagaaacgggacttag
+3179344/1
@@@DDA?=?3DB<C?<:ACE:<AFGI6FGFI:?:CG@GDDBF;GEBDCB@
@2143814/1
gcaagaagtaccagaaacgggacttagccacaatctggtc
+2143814/1
@@@=DB;AFF>DD<3AGD@?1C?A<?BF99;;D??BGF<?
@4719447/1
ggtgcacgcgcttgggcagagggaatctgattgtgctgttgtggaactgc
+4719447/1
=@BDFFFFFHHGHJFGIIIIDIJBGIIIIICHIBGECGHGHHHJIHGEHG
@4719562/1
gtctgtttgtctgtttgtctgtttgtctgtttgtctgttcgtctgtgcgc
+4719562/1
C@CFFFFFHFHHHIJJJIJJJJJJJHIIJIJJJJJJJIIJIJJJIHIIIJ
@1130399/1
cacaatctggtctggagagaagatcctcatcttgtatagaggaggcttgg
+1130399/1
CCCFFFFFHHHHHJJJJJJJJJJJJJJJJJJJJJJJJJJJJJJJJJJJGH
@7811379/1
gggcagagggaatctgattgtgctgttgtggaactgcttcacctgtggcc
+7811379/1
CCCFFFFFHHHHHJJJJJJJJJJJJJJJIIJJJJJJJJJJJJJJJJJJJJ
@7811441/1
ctgcaaagttaaccatcttgtattcaaaagaaaacctagaatcactggtt
+7811441/1
CCCFFFFFDDFHHJJJJJJJJIJIJJGCHBFGGAGGHGGHIJIJGGIIIJ
@4719753/1
gtcttcttgaacttcttcaattgacgcaagaagtaccagaaacgggactt
+4719753/1
@@@DDDFDHHHHGIGIFGDHIGIHIJIGIJIHCCECHIJGIIJIEEIGIJ
@2659282/1
agcatacataataaaattagaggaagtaggtgctgggcctcttgtatgcg
+2659282/1
@@@FFDDFHGHFHBEDGHEHGGGFHHHIIEFAHICEDGHGIJJIGHIIIG
@5747244/1
tgtctgtctgtctgtctgtccgtttgttctggtgaatctctgaaatggct
+5747244/1
@C@FDFFEHHHHHJIIIJFHHIGIIJIJIIJJJGIAIIIIJJIHGGJJJI
@7811623/1
gtgtacacctgagcgagactcataacgcagccagatgccaaagttcttga
+7811623/1
@BCFFFFFHHHHHJJJJIIJJJJJJJJJJJJJIJJJJJJJJJJJJJJJJJ
@5747280/1
ggcgattcatacagtcgaattacatgacatcaggcttccgtacattttat
+5747280/1
@@CFDDFFGHHHHJHIJIIJJIJJJJJJJJJJIJJIIJJJ3?BBFHJC<9
@5747361/1
actgagtgacggcacctccgacactgaggtcacggtactcgcggtacatg
+5747361/1
@@CFDEFFHFFDHHJJGHIIGIGHIGEABHAHIIGBFFHIEHJEABDCDF
@2659582/1
gtgctgttgtggaactgcttcacctgtggccggcggcacgcagacgcctt
+2659582/1
CCCFFFFFHHHHHJIIJJIJJIJJIJGIJJJJJIJJIGGFFCDCBDDDDD
@107541/1
gttgtggaactgcttcacctgtggccggcggcacgcagacgccttgatga
+107541/1
@@@DDDDD?BFH<FEHGGIIGIIIII>FFHGIAGEEDECCC>?@BC@CCA
@1130993/1
ggtgcgtgcaggatcctcgtcattgcctggcatacaaggcaaagcaccga
+1130993/1
CC@FFFDFHGHHHJJJJJJJJJJJJJJJJJJJJJJJJJJJJJJJJJJJJI
@3710045/1
cattagactagttaattaaatgaatttcgttggaaattgtgaaacaagcc
+3710045/1
@@@FFFFFHHHHHJJJJIJJJJJJIJJJJJJJJIJIIJJHIGIGIJJIHI
@7812008/1
cttcacctgtggccggcggcacgcagacgccttgatgacctccactttga
+7812008/1
CCCFFFFFHHHHHJJJJJJJJJJJJJJJHHFFFEEEEEDEDDDDDDDDDD
@7812022/1
cccgtttagcagcttcatccagaggcaagcgctccaagttgcttggaggc
+7812022/1
BCCFDFFFHHHHHJJJJJJJJJJJJJJJJIJHJJJJJJJJJJJJIIJJJI
@3180965/1
tagaatcactggttcaaattcaaataaaatcactctgcaatcctgcctca
+3180965/1
@@@D;DBB?FD;2A?@CDFCE@E:FFHHBBFGIIGIGCFEH>DD<9?D?@
@2145095/1
gtcggcataacgggccgcgactccgccctcttcctcgggttggaatgatt
+2145095/1
CCCFFFFFHHHHGJJBHJJJJJJJIJJJJGHGHHHFFFDACDDDDDDDDE
@5225556/1
ctgtggccggcggcacgcagacgccttgatgacctccactttgatgatct
+5225556/1
@C@FFFFFHHHHHJJJJIJJJJJJGHHHFFFFFFEEDEEDDDCDDCDDDE
@3181113/1
gtgtaacccaagtttgacgacataagatgcgaaggtaacattattgacga
+3181113/1
@C@DDFEFFFHFCEGEHHIEIGHIGGEGIIGGGHB9BFDHGIIIIIIIII
@1626875/1
aggaagtaggtgctgggcctcttgtatgcgaaggtgttgaggcgcttgtg
+1626875/1
BCCDFFFFHHDHHHIIJIJIIIJJIJJJJJJEHIFGHHIGIJIJJJJJHI
@5225874/1
gctagtctttggagagaatgaatctaactttggaagttatgtgttacaat
+5225874/1
CCCFFFFFHHHHHJIJJJJJJIJIJJJJJJJJJJJJJJJJJJJJJJJJJJ
@3710554/1
ctcatcttgtatagaggaggcttgggctcgctctccgaagggagcttgcg
+3710554/1
CCCFFFFFHHHHHJJJJJJJJJJHIJJJJJJJJJJJJIJJJJGGGIJIJJ
@4233441/1
ctgcgacaccttgtggctgtgacttgtagtcaaggtggagattttactat
+4233441/1
@CCFDFFFHHHHHHIFGGIFHBFGGGGGHIIGIGH0BGDFDBFGHEFGGI
@1627356/1
agcatacataataaaattagaggaagtaggtgctgggcctcttgtatgcg
+1627356/1
CCCFFFFFHHHHHJJJJJJJJJJJJJHIJJHIJJJJJJJJJJJJJJJJJJ
@3710815/1
cgatgttttacaagggcaggttgaactcacaccattcaatttaaaagaaa
+3710815/1
CCCFFFFFHHHHHJJJJJJIHIJJIJJJJJJJIGJJJJJJJJIJIJJIJJ
@1627523/1
ctggatggagtgagcacgggctctgtgcctggctcccatgtcacggtagc
+1627523/1
CCCFDFFFHFBFDGHDHIGGIICIIIGGHEHIIIIIIIGHGGHIIICGII
@5226526/1
ggattttaatgttattattacagcatacataataaaattagaggaagtag
+5226526/1
CCCFFFFFHHHHHIJJJJJJIJIJJJIJJJIJJJHHIIJIJHJJIIJHIJ
@1132140/1
gtaagatactgcaaacatgccagttataaagcatagcccgaagtgctatt
+1132140/1
C@@FFFFFHHHHHJJJIJJJJJJJJJJJJJJJJJJJIJJJIIHFHIGIJJ
@6273232/1
tctaacgtcggattcagttcggaacatagaaatttgtgtaacccaagttt
+6273232/1
CCCFFFFFHHHHHGICGAFDGHGIJIJJIJIIIJJGJJJJJGIEGGGHHG
@6273251/1
ctcagcatggtaagaaggtggcggccagaatctagacatgcacagctctt
+6273251/1
CCCFFFFFHHHHHIJJJIFHJJIJIJIJJJJJIJJJJJJJJJJJJIJJJJ
@108114/1
ggtgctgggcctcttgtatgcgaaggtgttgaggcgcttgtggtggtgca
+108114/1
?@?DDDB?FHHHH@FGIFGGEGF<FGCE?CGBGGIIEFGIIIGCGH;CCE
@2660738/1
cttttctaacttgaacagtgcgatgttttacaagggcaggttgaactcac
+2660738/1
CC@FFFFFHFHHGHIIJIEHIIGJIEHIJIJJGGJGGEHGFHHFHGJIEG
@4234299/1
gcctattaacattatcatcgttctcagcatggtaagaaggtggcggccag
+4234299/1
CCCFFFFFHHHHHIJJJJJJIJJJJJJJJJJJHGIJJJJJHIJJJJIJJI
@108594/1
gtggtcttcttgaacttcttcaattgacgcaagaagtaccagaaacggga
+108594/1
C@CFFFFFHHHHHJJJJJJJJJJJJJJJJJJJJJJJHIJJJJJJJJJJJJ
@1132631/1
caaatggaaaaaaaaattggtgaaaagaatcacaagtaagatactgcaaa
+1132631/1
CCCFFFFFHHHGHIJJIJIFFFHJIJJIJJIJJIGJGGIJJJJJJJJGII
@7301538/1
gtggtggtgcacgcgcttgggcagagggaatctgattgtgctgttgtgga
+7301538/1
@@@DD?DDFADBHEGIFGBFHIGIEGEIIEGDF@HGGHFFGEHIGG=;DE
@7813494/1
ctcttgtatgcgaaggtgttgaggcgcttgtggtggtgcacgcgcttggg
+7813494/1
CCCFFFFFHHHHBFHIGHHHIJIEGGEGGHGGGBFFIGIIJJJJHFFFDD
@7301646/1
ttttaatattataaatagttatttgatcacacactgatgcaaaccagtgt
+7301646/1
CCCFFFFFHHHHHJJJJJJJJJJJJJJJJJJJJJJJJJJJJJJJJJJIIF
@7301814/1
tcataacgcagccagatgccaaagttcttgatcttcactgggctcttctc
+7301814/1
@@@FFFBD<FHHDIGHE>HGIIDCEGGGEAAHIIIIIII>?=?BFHIIEG
@7301930/1
gtatgcgaaggtgttgaggcgcttgtggtggtgcacgcgcttgggcagag
+7301930/1
@BCFFFFFGHHHHGHGJJJJJJJJJJJJIJJJJJJJIJIIHHHFFFFCAC
@5227132/1
gtgctgggcctcttgtatgcgaaggtgttgaggcgcttgtggtggtgcac
+5227132/1
CCCFFFFFHHHHHGIHIJIIGFGGI@ECGGCHIIIIGGCF@H@CC@@GII
@1629143/1
ggcagagggaatctgattgtgctgttgtggaactgcttcacctgtggccg
+1629143/1
@<?DB?B76DD>AGGB>F9<CCEE?9C<?EA<@?B?:<?BFDHAFHBEHI
@1132978/1
gcgatgttttacaagggcaggttgaactcacaccattcaatttaaaagaa
+1132978/1
@@@DDDDDF?FFFFGF;EG?:<C@9?BFFFEFCBFICDGEFABFEFF<FF
@6274105/1
gtgctgggcctcttgtatgcgaaggtgttgaggcgcttgtggtggtgcac
+6274105/1
@??DDEFFFGDDHJJFGIGIJGHJJEEEHHGGIIIIAFHCGF@@CADGHG
@7813887/1
gtagcactgagtgacggcacctccgacactgaggtcacggtactcgcggt
+7813887/1
CCCFFFFFGHHADHIIIGGGHGIGGJIIJJIIJGIIJIJJGCHIIIJHFB
@7813903/1
ctcatcttgtatagaggaggcttgggctcgctctccgaagggagcttgcg
+7813903/1
CCCFFFFFHHHHHJIJJJJJJJJIIJJJIJJJJIJJJGJIJJGIIJJJIJ
@1133164/1
gcctattaacattatcatcgttctcagcatggtaagaaggtggcggccag
+1133164/1
CCCFFFFFHHHHHJJJJJJJJJJJJJJJJJJJHIJJJJJJHIJJJJJJJJ
@1629534/1
ggcgcttgtggtggtgcacgcgcttgggcagagggaatctgattgtgctg
+1629534/1
CCCFFFFFHHHHHIHIJJJJJJJJJJJJJJJJJJIIJJJJIJJJJJJJJH
@3181839/1
atacataataaaattagaggaagtaggtgctgggcctcttgtatgcgaag
+3181839/1
CCCFFFFFHHHHHJJJJJJJJJJHGJJHIIJJJJJJJJJJJHJJJJJJJJ
@4722632/1
gtccatcattttgtcaacgaactcttctgaag
+4722632/1
@@@DDEDEFHGHGFGGEIIGHGCHIJGBHHEG
@3182096/1
gttgaccaataatgggttaatcagactatagttagtatagttataagact
+3182096/1
@@@FFFFFHHHHHJJIJJJIJIIJHIJJJJJEHIIFGEHIHIIJIIJJJI
@3712852/1
cccaactgtcctccggtactaacgatcaaatcgatcatgggtccataatc
+3712852/1
@@@DDDB?C?CFFHIGGHGDFBDGGIIFGEHDHAAGHBDFBBDFGGIEGE
@3182463/1
tagaggaagtaggtgctgggcctcttgtatgcgaaggtgttgaggcgctt
+3182463/1
CCCFFFFFHFFHD<EGHGCGGGHIGIGHGIIHGFGGHGFHGIIJGIJIII
@7814775/1
gcctcttgtatgcgaaggtgttgaggcgcttgtggtggtgcacgcgcttg
+7814775/1
@CCDFDFFFDFBHIDGHHCGHGI>FG=FHFG???@DFF<BC=CHGHHBFA
@5748633/1
cactgagtgacggcacctccgacactgaggtcacggtactcgcggtacat
+5748633/1
CCCFFFFDHHHHHJJJJJJJJJJJJJJJJJGHIJJJHIIJJJJJHADFFF
@3713343/1
gtttcatgtcaatcggttcataaataaaaaagttatgtcaaattaaagaa
+3713343/1
CBCFFFFFHHHHHJJJHIJJIIJIJJJJJJJJFGIHIHIJJJJJJJJJIJ
@5749170/1
gcaagaagtaccagaaacgggacttagccacaatctggtctggagagaag
+5749170/1
CCCFFFFFHHGHHJJEHIIIGGGGEHIGIIGHGDDHGIHIHGGHIJJJJI
@6275496/1
ccaagactcactaaacataaaaataatacattacgttaaatgccacgacg
+6275496/1
C@@FFFFDHHDHDHA@<EFEHGHECFHICHGGGHIEGGGG>BDFGBHA:D
@1631292/1
gctgggcctcttgtatgcgaaggtgttgaggcgcttgtggtggtgcacgc
+1631292/1
CCCFFFFFHHHHHHIJJJJIIIJEGGHJJJJIJJJJJJJIIJIGHIJJJH
@4723675/1
gccagatgccaaagttcttgatcttcactgggctcttctctgggatttcc
+4723675/1
CCCFFFFFHHHHHJGHJJJJJJJJJJJJJJJIIIJJJJJJJJJJIJJJJJ
@109712/1
ggcgcttgtggtggtgcacgcgcttgggcagagggaatctgattgtgctg
+109712/1
CCCFFFFFFHHHHIHIHIIIJJJJIJJJJGICHGJGIIJJJIIJJJJIIH
@6275574/1
agtggtcttcttgaacttcttcaattgacgcaagaagtaccagaaacggg
+6275574/1
@CBFFFFFHHHHHJJJJJJJJJIJJJJJJJJJJJIJJHIJJJJJJJJJJJ
@5749339/1
gtcttcttgaacttcttcaattgacgcaagaagtaccagaaacgggactt
+5749339/1
CCCFFFFFHHGHHJJJJJICHIJJJJJJJJJJJFHIJJJJJJJIJJEHII
@109918/1
ggcgcttgtggtggtgcacgcgcttgggcagagggaatctgattgtgctg
+109918/1
CCCFFFFFDFHFHGCFHIJJJJJJJJJJJJJJIIJJIIJJJIJJIGHGIG
@7815476/1
gccagatgccaaagttcttgatcttcactgggctcttctctgggattt
+7815476/1
@@?ADDDDHFBHFE:<CEFH>FF@H<EHII9B@G9;GFEIEDGEBDAG
@109975/1
ccagtggtcttcttgaacttcttcaattgacgcaagaagtaccagaaacg
+109975/1
@CCFDFFDHHHHHJIIJJJJJJJJJJIIIIIJJJJJJGI?FHIIJJJJJI
@6275816/1
gcataacgggccgcgactccgccctcttcctcgggttggaatgattctgg
+6275816/1
CCCFFFEBDDDDHGHIDGEFDHIEIH>GDGGHGEE=BDBCEECCCDCDCC
@110150/1
aggtgctgggcctcttgtatgcgaaggtgttgaggcgcttgtggtggtgc
+110150/1
@BCFFFFFHHHHHJJJJJJJJJJJIIJEGHHJHJJJIJJJJIJJIJJHHG
@110406/1
tggaactgcttcacctgtggccggcggcacgcagacgccttgatgacctc
+110406/1
@@CFDFFFHDHHGGGE>FHGIIIIIIIIIIIEEEEFFDDEDACCCDDCCC
@110518/1
ggcaagatgggcatagtaggtaggcgtagggtaagacacggatcgcatac
+110518/1
CCCFFFFFHHHGGJGIFGJJFGIJJJHJJIJCGIJIJJJJJJJIIIIJJH
@3714071/1
cgacgcattgaatctgaatacgaaaatgaattcagacgccaggcacacgg
+3714071/1
@B@FFFFFGHHHHJJJIIJGHIIJJJJIJJJIIIJJJHHIJJIJIJJIIJ
@1135264/1
atgcgaaggtgttgaggcgcttgtggtggtgcacgcgcttgggcagaggg
+1135264/1
CCCFFFFFHDFHHIIJJIJJJJJJJJJJJHHIJJJJJJJHHHFFFFCDDD
@3714171/1
aggggatctgctgtctgtggagctgatgcttgctgggcctcagctgttgg
+3714171/1
@CCFFFFFHHHHHJJJJJJJHJJJJIJJJJJJJJJJJJJJJJJJJJIJJJ
@6276395/1
tcacaggcaagggatcctaacttcgcaaccactaattccagtgataaatt
+6276395/1
CCCFFFFFHHHHHJJJJJJJJJJJIJIJJJIJJJJJJJIJJIIJJIJJJJ
@4724556/1
ctccaatcctttactcgaatagtcttttctaacttgaacagtgcgatgtt
+4724556/1
CCCFFFFFHHGGHIJJIIJIJGIGJIDIIJGIIIJJJJIIJFHGIBGGDH
@111083/1
gccagatgccaaagttctcgatcttcactgggctcttctctgggatttcc
+111083/1
@@<=D3B;??ADBGB:CDCFF>@FHFHHF>AFFEGIIIIFDFIBDFBFGI
@3184818/1
gcggaatcagcctcgcgggtgggtctggcatggtgcctagagggacggga
+3184818/1
CCCFFFFFHHHHHJJJJJJDGHJFGIJJIIJJJHIJJHHHHHFFFDDDD=
@4235654/1
ttggcatctatagatgtcggtggcgcacagggcacgcttgcgcatgacat
+4235654/1
CCCFFFFFHHHHHJIIJJJIEFHIJIJIIHGIGGFGGHGIIIIGHICHHE
@4235682/1
gcgcttgggcagagggaatctgattgtgctgttgtggaactgcttcacct
+4235682/1
CCCFFFFFHHHHGJJJIIIJJJIJJJHGGHIIJJJIJIIJJIIJIJIIIJ
@2662314/1
ccacagttccagtctcaggcacattgccattagtag
+2662314/1
@@@B:2BBDDD?<CBEBCC;CED@E4FHI>AFE1@:
@1633064/1
ggaactgcttcacctgtggccggcggcacgcagacgccttgatgacctcc
+1633064/1
@@@FDFEDHHHGGIGFHIJIIJGIIGGJGIIJHHFFFDEDDCCDEDDD@B
@1135813/1
tttagatatttgttgttcattcaactgtcttgttaatgcctggccctcag
+1135813/1
CCCFFFFFHHHGHIIHIJJJIJJJJIJHHGJIIIJJJHJJIIGIIIJJJG
@5228653/1
cagagggaatctgattgtgctgttgtggaactgcttcacctgtggccggc
+5228653/1
@@@DDD<1CDFHHEHIGIICHGHEGFHHGEEHIIIIGEIIIIIGHIIIIE
@611864/1
attgaaagtgcgggggtgacatcggacttaatacaaggaaactgttt
+611864/1
CC@FFFDDHHFDFIIG<;@AC@@?BCBBFDDACECCA??CCDDD>>>
@4236300/1
gtggtgcacgcgcttgggcagagggaatctgattgtgctgttgtggaact
+4236300/1
11:BABBA:?D<CGEG7ED3C1?DD6?;9?DDBF889?BF=BF8@F;@EF
@2662674/1
cttttatatttgttaactgtccttcattgagggtcgggaacttatggtat
+2662674/1
CCCFFFFFFHGHHJIIIGIIIIIIHFIJGHJIJCFGIIAEBHHIJJJB@G
@612047/1
gtttgtctgtttgtctgtttgtctgtttgtctgtttgtctgtttgtctgt
+612047/1
CCCFFFFFHHHHHIJJJJJJJDHJJJJJJJJJJJJJJIJJJJFIJJIJJI
@1633533/1
gatatgtggatgtagctgccattatgtagactgttgtgttgaccaataat
+1633533/1
CCCFFFFFHHHHHJJJJJJJJJJJJJJJJGJJJIJJJIJJJIJJJJJJJI
@5229062/1
gctgggcctcttgtatgcgaaggtgttgaggcgcttgtggtggtgcacgc
+5229062/1
CCCFFFFFHHFHHHIIIJJHHHIFHGGHCGHIJJIGEIGAFDHIHJGJIG
@2662795/1
gccagatgccaaagttcttgatcttcactgggctcttctctgggatttcc
+2662795/1
CCCFFFFFHHHHHJIJJJJJJJJJJJJJJIJJJJJJJJJJIJJJJJJJJJ
@6277077/1
gcgcgctaatctcagaaacggctgatccgagttggatgcggttttcacga
+6277077/1
CCCFFFFFHHHHHJJJJJJJJJJJJJJJIIJHHIJHJJJJJGIJJJJJHE
@1633699/1
gggctctgtgcctggctcccatgtcacggtagcactgagtgacggcacct
+1633699/1
CC@FFFFFHHHHHIIJJJJJJJJJJJJJJHIJJJJJJJJDHIJJIJJJJG
@5229255/1
gcgagactcataacgcagccagatgccaaagttcttgatcttcactgggc
+5229255/1
CCCFFFFFHHHHHJJJJJJJJJJJJJJJJJJIJJJJJJJJJJJJJJJJJJ
@2662893/1
agcatacataataaaattagaggaagtaggtgctgggcctcttgtatgcg
+2662893/1
@CCFFFFFHHGHHJJJJJJJJIIIJJHIJJHIHJJHI9FGHIJJFHJJJI
@5229727/1
gtcgtttaagaggagttcagtgacatacacacgtacagaagaattatata
+5229727/1
@@@DDDFFHHFGHDHFBEHHFHHIIEDFGGGGGHDHIJGIGHHIIJIIIJ
@7817245/1
gtggctttcagtgaaacatcaaaatttatcgatctttgattctgatctag
+7817245/1
CCCFFFFFHHHHHJJJJJJJJJJIJJJJJIJJJIIIJJJJJIIIIIJJJJ
@613050/1
gggctctgtgcctggctcccatgtcacgg
+613050/1
@@@DA3A?F<FF4<EG9BGF34CFEFH?F
@3715420/1
gttgtggaactgcttcacctgtggccggcggcacgcagacgccttgatga
+3715420/1
CCCFFFFFHHHHHJIJJJJJJIIJJJIJJJJJIJHHFFDEDDDDDDDDDE
@5230021/1
atcagactatagttagtatagttataagactcagattgccatctcagaaa
+5230021/1
=??A=;DB8??D?FGEEBFIGEHDIICC@B@FB?FCE>FHGAB99??DBF
@613357/1
gtcacggtactcgcggtacatgttgtgtacacctgagcgagactcataac
+613357/1
CCCFFFFDHHHHHJJJIIJJJJJJJGHDGHIIIJJJJJJIIIIJJJJJJI
@7817512/1
cgatcgggctctcaggcaggcaagatgggcatagtaggtaggcgtagggt
+7817512/1
CCCFFFFFHHHGHJJJJJJJJJJJJJJJJJJJJJIJJJFHIJJJFHIJJ=
@613505/1
agcactgagtgacggcacctccgacactgaggtcacggtactcgcggtac
+613505/1
CCCFFFFFHFHGHJGGIJIJJJJJJJJJJJJJGHIJJJGIIJJIIEHFFF
@5230363/1
gcacagggcacgcttgcgcatgacatctatacatgccattggcg
+5230363/1
@7@?BDDFFAFHAHIBBHEHIIGIIIIIIIIEHGEAF<DHGIII
@613653/1
gtacagttagaaatgttacaacctctatactttgcattaaaataatgccc
+613653/1
B@@DFFFFHHHHHJJIIJJJIJJJJJJJJJJJJJJJJJJJJJJJJJJJJJ
@7817747/1
ccgtgattatctaggacgtcttcttgaatccacattggtgtgataaccgt
+7817747/1
BCCDFFFFHHHHHJJJJJJJJJJJJJJFIIJHIIJIJJGHHIJJJIJJJH
@1635353/1
gtcacggtagcactgagtgacggcacctccgacactgaggtcacggtact
+1635353/1
CCCFFFFDHHHHHJJJJGIJJIJJJJJJJJJJJJJJJIJJIJJJJJHJHH
@3715959/1
aggtgctgggcctcttgtatgcgaaggtgttgaggcgcttgtggtggtgc
+3715959/1
@@@FFFFFDD?HDHGIJJIIIIJGFGH?EDGHHGJCGHEHIIJJJIGAGI
@7304738/1
gggagtccatccacggctttttccagatccactcttgctccatggtccag
+7304738/1
<@@FFBDFHAFHHIIDIGGGIGGHIIJFHGDGFHGIIJIJIIGIGBFGDC
@6764674/1
ctcgaatagtcttttctaacttgaacagtgcgatgttttacaagggcagg
+6764674/1
CCCFFFFFHHHHHJJJJJJJJJJJJJJJHHIJIJJIIJJJJJJJJIJJJJ
@111455/1
cactgagtgacggcacctccgacactg
+111455/1
@@@D;?DDA>FD68<<:CFFGB@8:?9
@4726796/1
gcaagaagtaccagaaacgggacttagccacaatctggtctggagagaag
+4726796/1
CCCFFFFFFHHHHJJIJJJJJIJJJJJJJJJJIJIJJJHIJJJJJJJIJJ
@6278463/1
ggaactgcttcacctgtggccggcggcacgcagacgccttgatgacctcc
+6278463/1
@@@FDEDAFHFFHJIIGHGGHGIIJIGEGHJGHH@?DDCDDCDDCDDDCB
@6765079/1
gtgctgggcctcttgtatgcgaaggtgttgaggcgcttgtggtggtgcac
+6765079/1
CCCFFFFFDHFHHJJJJJJJJJJIJCGHIJJJJJJJJJJIJJGGIGHIJJ
@1137711/1
ctccaaagcattctgggctgcagatgactgtgcatccttgctagtaagtc
+1137711/1
@@CFFFFFGHHHHJJJJIIJJJJJIJIIIJGHGIIJJJJJJJJJHIIJIJ
@7818362/1
gtcacggtagcactgagtgacggcacctccgacactgaggtcacggtact
+7818362/1
@@@DDDFDFFBFHEGEH?HHGGA@EDGHGHIGGGGGGIGBHEHIGG@CEE
@4727302/1
cacctgtggccggcggcacgcagacgccttgatgacctccactttgatga
+4727302/1
CCCFFFFFHHHHHJJJJIIJJJJJJJHHGFFFFFEEEEEDDDDDDDDDDD
@3186335/1
gttgctgtcctcatcattagacttgacctcgtccaacaccttgaactctc
+3186335/1
@?@FFFFDFDF?BEGHIGIE>HIIICCEEEHGCEFHCGFEBHIA9FGFFF
@6279003/1
catacataataaaattagaggaagtaggtgctgggcctcttgtatgcgaa
+6279003/1
CCCFFFFFHHHGHIJJJJJJJJJJHJJIHIIJJJJIIJJJJJJJJJJJII
@2663266/1
ctgtgcgccaccgacatctatagatgccaagaaacagatcacagagaaaa
+2663266/1
BC@DFFFFHHHHHIJJJJJJJIJJJJIJJJJIIJIIIIGIJJJIJJJJJJ
@113041/1
gaaggtgttgaggcgcttgtggtggtgcacgcgcttgggcagagggaatc
+113041/1
B@@FFBDDFHFHHJJJIJIHIJGGHFGIIJJJJJJJIIJJJHFHHFFDEE
@2663327/1
gtaggtgctgggcctcttgtatgcgaaggtgttgaggcgcttgtggtggt
+2663327/1
CCCFFEFEHHHHHJJJJJJHHIJJJGIHIHIJJJJJJJJJJJJJJJJJJG
@113131/1
ctgtgatctgtttcttggcatctatagatgtcggtggcgcacagggcacg
+113131/1
CCCFFFFFHHHHHJJJHIIJJGGHIIJIJIGIIJHGIGGHIJJGGIGIJA
@4237561/1
gcctggctcccatgtcacggtagcactgagtgacggcacctccgacactg
+4237561/1
@@CDDADFFHHHHJIGIIJJHIBIJIJGDH?FGHIJJJJIIIJJGGHIIG
@5749736/1
ctgttgtggaactgcttcacctgtggccggcggcacgcagacgccttgat
+5749736/1
CCCFFFFFHHHHGJJJJJJJJJJJJFIJJJJJJIJHHFFFDEDDDBDDDC
@113482/1
atcgttctcagcatggtaagaaggtggcggccagaatctagacatgcaca
+113482/1
@BCFFFFFHHHHHJJJGHJJJJJJHIJJJJJJJJJJJJJJJJJJJJJJJI
@6279399/1
gctcgctctccgaagggagcttgcggccgatgacctcatactccttcaac
+6279399/1
@@CFFFFFHHHHGIIID?GIIEIIJJIIIHEHCGGIIJGIIJHHHHHHFF
@1138678/1
gaggaagtaggtgctgggcctcttgtatgcgaaggtgttgaggcgcttgt
+1138678/1
CCCFFFFFHFFFHGHIJJJJJJJJJIJJJJJIIJJBFGHJJJJJJJIJJC
@6279523/1
gccagatgccaaagttcttgatcttcactgggct
+6279523/1
?@<?::A;:DFF;ACCEFE@@FEHHIFDF?9A8C
@1138819/1
ctcatcttgtatagaggaggcttgggctcgctctccgaagggagcttgcg
+1138819/1
?@??;D?>C2AB<FBECACF?@FCCDEF3:@FFEG@F@@F6@8;FGHGC/
@3717581/1
aggcgcttgtggtggtgcacgcgcttgggcagagggaatctgattgtgct
+3717581/1
CCCFFFFFHHHHHIIHHIJJJJJJJJJJJJJJJJJJJJJJJJJJJJIHHH
@2663952/1
cagagggaatctgattgtgctgttgtggaactgcttcacctgtggccggc
+2663952/1
@C@FFFFFHHHHHJJJJIIJJJJJJHIJIJGIIIJJJIJJJJJJJJIIJG
@614700/1
cgggacttagccacaatctggtctggagagaagatcctcatcttgtatag
+614700/1
CC@FFFFFHHHHHJJJJJJJJHIIJJIIHIIJJIJJJJJJJJIJJHJIJI
@5231632/1
cgggaattttgtttggtacctgataccgacacatggtaggttccatggat
+5231632/1
?@@DBDEFHADDFGGICGGHHIGIIIEIHEHAGDFGFGIGDAGFFGD==B
@5231655/1
gcaagaagtaccagaaacgggacttagccacaatctggtctggagagaag
+5231655/1
C@CFFFFDFHFAHIHJICGFHHGHIID>F?FHIJGGEEHGIECHEHGEEI
@6280024/1
tgggtaacatgatagccttgtaccacagtactcctggatattcgtatttg
+6280024/1
CCCFFFFFHHHHHJJJJJJJJJJJJJJJHIJJJJJJJJIIJJJJIJJJJJ
@6280086/1
gtctgtttgtctgtttgtctgttcgtctgtgcgcgctaatctcagaaacg
+6280086/1
CCCFFFFFHHHHFCGGIIJGIJEIIJIIJHIIIJJJIIIJJJJJJIJJII
@5231832/1
catacataataaaattagaggaagtaggtgctgggcctcttgtatgcgaa
+5231832/1
@@@FFFFF>FC?FGGEEGBHCCAFFD@BCF9<<@=3CFABGG?DGGEII:
@6280158/1
gcgaaggtgttgaggcgcttgtggtggtgcacgcgcttgggcagagggaa
+6280158/1
BCCDDFFBFFHHHJJJJJJJJIJIHIIGHHIIHIIJJJIJHHHFFFFDDE
@7820264/1
gcggcaaacgcctattaacattatcatcgttctcagcatggtaagaaggt
+7820264/1
CCCFFFFFHHHHHJJJJJJJJJJJJJJJJHJJJJJJJJJJJHIIJJJJJF
@615287/1
cgataccatacaccaaaatattttttacgatttttgtctgtctgtctgtc
+615287/1
CCCFFFFFHHHHGJJJJJJJJJJJJJGCGIJJJIJJJJJJJJJJJJJJJJ
@1638670/1
ctttctccttctgcttgggagcacccttgaagtcctctggaaggtcttcc
+1638670/1
=?@B;DBDHHDFHIGFGHIFHGIGHHGCFGGHFGIICC>FHDFB90?DFH
@7305924/1
tggttatcaagtggcttggtaggatccaagttgaaatctttgaccatggc
+7305924/1
@CCDFFFFHHHHHJJJJIIAFFIGHIIIJGEHEDHIDGHIJDCGIGGGI;
@1139746/1
aataaaattagaggaagtaggtgctgggcctcttgtatgcgaaggtgttg
+1139746/1
@@@FFFFFFHHGHJGGIIJJIEHHIGIIJJJJIJJGHIIJIHIJJBFBFH
@4729034/1
gtacatgttgtgtacacctgagcgagactcataacgcagccagatgccaa
+4729034/1
CCCFFFFDHHHHHIJIJJJJJJJJJJIIJJJJJJJJJJIJJJJJJJIJJJ
@5751396/1
acctgagcgagactcataacgcagccagatgccaaagttcttgatcttca
+5751396/1
@@BDFFFFHGHHHJJJJJJIJJJJJJIJJJJJJJJJJIJIIJJJJJJJJJ
@615446/1
ggcctcttgtatgcgaaggtgttgaggcgcttgtggtggtgcacgcgctt
+615446/1
?B@FFFFFHHHHHJJJJJJFGIIIIIJGIIJJJHJJJJJIHJJJJIHGFD
@1139816/1
gtggtgcacgcgcttgggcagagggaatctgattgtgctgttgtggaact
+1139816/1
@@@DDDEFHDFFHIIBHGIGHCGGI@FEH<FAHIIGHGHIIIIIIIIIII
@5232531/1
tggtgcacgcgcttgggcagagggaatctgattgtgctgttgtggaactg
+5232531/1
BBCFFFFFHHHHHJJJJJJJJJJJGIJJJJJJJJJJJJJJJJJJJJJJJJ
@7820606/1
tccgaatctaatattacataactaatcctaggaccattaacatatcttac
+7820606/1
CCCFFFFFHHHHHJJIIJIJIIEGHJHHIGIIIGIJJJJJIJJJJJJIJJ
@7820671/1
gttgttaagaggtgttacctgcaacttggccaggttagggccaacagatt
+7820671/1
CC@DFFDDFHF?<CCEFHIGCGIIIIIIGHIAGICFCHAHHHIIGGH;DH
@5232777/1
ggcaagggatcctaacttcgcaaccactaattccagtgataaattcactc
+5232777/1
CCCFFFFFHHHHHJJJJJJJJJJJJJJJJJJJJJJJIJJJJJJJJJJJJJ
@1639462/1
taagaaggtggcggccagaatctagacatgcacagctcttgcagccatcc
+1639462/1
CCCFFFFFHHHHHJIJJJGGIJJJJIJJJJIIIGIJJIJIJJIJIIJJJJ
@7821036/1
gcggtcgcctccttgatgcattgcgtcagaatgcccacctcacgttccgc
+7821036/1
CCCFFFFFHHHHHJJJJJJJJJJJJJJJJJJJJJJJJJJJJJJIHJJJJJ
@4729662/1
agcatacataataaaattagaggaagtaggtgctgggcctcttgtatgcg
+4729662/1
<@CFFDBDHHHFFFFHIIIIEBGIGGEC<HAFEDHHI9CFGIGIHBDGCH
@7306933/1
gtagcactgagtgacggcacctccgacactgaggtcacgg
+7306933/1
?=?A:DDD8<<C?F<2@:81C@;CAEFEAA<FFG9DD?AF
@113943/1
atacataataaaattagaggaagtaggtgctgggcctcttgtatgcgaag
+113943/1
CCCFFFFFHGHHHJJJJJIJJJJIJJJHIIIIJIJJIJJJJIIJJJJHIJ
@3187970/1
cacaatatattcgtgaaaaccgcatccaactcggatcagccgtttctgag
+3187970/1
@@@DDDDDHDDHDIEG@<FHI:@C:8?EGGAFGGDHIDCGHIFGGEFAG>
@3187977/1
gcacggtagcactgagtgacggcacctccgacactgaggtcacggtactc
+3187977/1
CCCFFFDFHFHHHIIIEHIIGGIIIIIIIIGJIJJJJJJEHGIJIHGIHH
@1140569/1
tttgtctgtttgtctgtttgtctgtttgtctatttgtctgtttgtctgtt
+1140569/1
@CCFDDFFFHHHHHHIHIJJIJJJJJJJIJJ>HIIJJJJJHHIJIJIIHI
@1140665/1
gataaagataagtataggctcaaaacctaacgacatcaatcaccagctta
+1140665/1
@B@FFFFFHHHHHJJJJJJJJJJJJJJJJJJJJJJJJJGJJJJJJJJJJJ
@3188160/1
ggatggagtgagcacgggctctgtgcctggctcccatgtcacggtagcac
+3188160/1
CCCFFFFFHHHHHJJJJJJJJJJJJJJJJJJJJJJJJJJJJJJJHIJJJJ
@4238576/1
cacctgtggccggcggcacgcagacgccttgatgacctccactttgatga
+4238576/1
@@@A7B2ABFFFFFFGDFFBBEFF9@EEEBDD@DACB@C?@BAAAABBA@
@6765966/1
cgcaagaagtaccagaaacgggacttagccacaatctggtctggagagaa
+6765966/1
CCCFFFFFHFHHHJJJJJJJJJJJJJJJJJJJJJJJJJJHIJIJIJIJJJ
@1640221/1
gtcttcttgaacttcttcaattgacgcaagaagtaccagaaacgggactt
+1640221/1
CCCFFFFFHHHHHJGIJJJJJJJJIJJJJJJJJHGIJJJJJJJJJJIIJJ
@3188524/1
gacgatttcaccagtggtcttcttgaacttcttcaattgacgcaagaagt
+3188524/1
@C@DFFDFGFFFHJHGIGGIIFGIJJIJIIGIJJJJJJIIIJJIJJJII8
@1140992/1
gtttattttgtttttctctgtgatctgtttcttggcatctatagatgtcg
+1140992/1
CCCFFFFFGHFHHJIIGJJIGHGIJJIFGHHIJEEHIIIGIHIHIIGGHE
@4730330/1
ggaactgcttcacctgtggccggcggcacgcagacgccttgatgacctcc
+4730330/1
CCCFFFFFHHHHHJJIIJJJJJJJJJJJJJJJHHFFFDEDDDDDEDDDDD
@3719681/1
gctgggcctcttgtatgcgaaggtgttgaggcgcttgtggtggtgcacgc
+3719681/1
@CCFDFFFGHHGGGHIIJGHGJI?EFBFFFHEGHGHIIJGGIGHIGIJJG
@6766275/1
gcagagggaatctgattgtgctgttgtggaactgcttcacctgtggccgg
+6766275/1
@C@FBDDFFHHDHIIHHGGGEHGDHIGHIGGIIIHIJJGEHHJIJIIIGH
@114739/1
ggagagaagatcctcatcttgtatagaggaggcttgggctcgctctccga
+114739/1
BC@FFFFFHHHHHJJJJJJJJJJJJJHIJIIJJJJHGIGJJJJJJJJJJE
@6766314/1
gactcctgtagtctctgctacgagatggactgtgccgcctttcatattcg
+6766314/1
CCCFFFFFHHHHHJJGIJGGIIGIGHIGIGGIHGCHHJIJJIJJEGIGHI
@3719737/1
cagcatacataataaaattagaggaagtaggtgctgggcctcttgtatgc
+3719737/1
CCCFFFFFHHHHHIJJJIJIJIIJIGIIJJJHHIJJJJJJJJIJJIIJIJ
@6766474/1
ctcattttaacacatttcacattgaaaaataggtcaaaaccttcattatg
+6766474/1
CCCFFFFFGGHHHJJJJJGHIJJJJJJJJJJJJIJJJJGHJHIJJJJJJJ
@4730562/1
ctgtggccggcggcacgcagacgccttgatgacctccactttgatgatct
+4730562/1
CCCFFFFFHHHHHJJJJIJJJJJJHHHHFFFFFFEEDEEDDDDDDDEFDE
@115121/1
gtgttgaggcgcttgtggtggtgcacgcgcttgggcagagggaatctgat
+115121/1
@?@BD?DDBFHFHIIFGICFG?CDFGIIIHIIIIIIIIHGFE<EFFEEFF
@7822095/1
ctcacgatcgattactactgctttcccaaagacaggacaagcgtgaattt
+7822095/1
CCCFFFFFHHHHHJJJJJJJJJJJJJJJJJJJJJJJJJJJJJJFHIIJJJ
@3720278/1
tgtgtacacctgagcgagactcataacgcagccagatgccaaagttcttg
+3720278/1
:?:B?BDDHFDFFGGHACGICHHEHH@?GGHGGIIIGGGIGIIIFGGGII
@3189722/1
gtctggagagaagatcctcatcttgtatagaggaggcttgggctcgctct
+3189722/1
CCCFFFFFHFHHHIJJJJJIJJJIJIJJIJJEGGIIJJJFGJGGIIICHG
@5751611/1
cagcatacataataaaattagaggaagtaggtgctgggcctcttgtatgc
+5751611/1
C@@DFFFFHHFFHGEEGHIHJIIJFGHFHHIGHIJHHIJIJIJJJHJJGH
@1641649/1
cgggctcgggtttactagcctcctccttagaagttggttcctctttacaa
+1641649/1
@@@FDDFFGGFHFHGIIJIJJJIJJGGHFGCGIDFFGIHGIGDHII@==C
@1141761/1
ggcacacaggcataatgccatattcaaatgggaagtggtgataaagataa
+1141761/1
@<?DDDDDFHGHGJIIIIJGIIJJJEHGHGIIGIEFHD?DFAGIJIJGIH
@115827/1
atcagtttggagttcacctttagaagtatgtttttagctgtcatctggtt
+115827/1
CCCFFFFFHHFHFIJJJJJJJJJJJJIJJJIIJJJJJJJJJJJJJJJIFH
@6282283/1
gtggaactgcttcacctgtggccggcggcacgcagacgccttgatgacct
+6282283/1
CBCFFFFFHHHHHJJJJJIIJJJJJJJJJJIJIHHFFFDDDDDDDDEDDD
@3720385/1
ctgtgatctgtttcttggcatctatagatgtcggtggcgcacagggcacg
+3720385/1
CCCFFFFFHHHHHJJJHIJJJIJIJJJIJJIJJJHIJJJJIJJIJJJJJJ
@6282383/1
tagttctcagcttccctgcaaagttaaccatcttgtattcaaaagaaaac
+6282383/1
@@@DDDABHHFHBGHIGBGIIEIIHGIIGIJCGGIJGIIHHGIJIGIGHF
@1141962/1
gtcgaatattccctgacacctcacccagggcgggatatggaattttaatt
+1141962/1
BBCFFFFFHHHHHJJJJJJJJJJJJJJJJJJJJJHFFFFFFFEEEEEEEE
@4240271/1
gggcacagttcctcgacgagcaagtagttcttgaagcacagacacaggtg
+4240271/1
CC@FFDFFDDHHGIGGJGGEGHIHCDGCFGHIJIEHGIGGIGIJIIII/=
@2147698/1
ggcagagggaatctgattgtgctgttgtggaactgcttcacctgtggccg
+2147698/1
@@CDFFFFDHHHHIIIJJJHIGIJHHIJIJJIJJFIIJEGHHGHGEHIIJ
@5233339/1
tgtgtacacctgagcgagactcataacgcagccagatgccaaagttcttg
+5233339/1
CCCFFFFFHHHHHJJJJIHIJJJJJJJJJJJJJJJJIIJJJJJJJIIIJJ
@3190180/1
cagccagatgccaaagttcttgatcttcactgggctcttctctgggattt
+3190180/1
@@CDFFFFDBFHHJGIEHEHGHGHGHHIGGGHCCBHHGHHGHIIJHCHHJ
@6282543/1
gccagatgccaaagttcttgatcttcactgggctcttctctgggatttcc
+6282543/1
CCCFFFFFHHHHFGHHIIIIIJIJJIEHIEHIIJJJJJJJJJJJIIIJII
@616420/1
ctggcacactgttcagaagtattgggaactgtattctatgtttcctaacc
+616420/1
@?@BDDDDDDD?FGEGBG>AEHAG<;ABFFHAFHGGGHGGD?@?DHEIID
@7307192/1
gtacagttagaaatgttacaacctctatactttgcattaaaataatgccc
+7307192/1
@@@DDDDB?FDHH<<AE<F>IHFHICEH@9AE<DF9CEAECGGGG@C?@F
@1642220/1
gacaagttttcgtgagccgtgattatctaggacgtcttcttgaatccaca
+1642220/1
CCCFFFDFHHHHHJJJJJJHIJJJJJJJJJJJJJHHJJJJJJJJJJJIJI
@2147949/1
gcaagaagtaccagaaacgggacttagccacaatctggtctggagagaag
+2147949/1
@??DDDBDFDHFHADDCFB?F@EHIIEBFFDDHGHA?@?:?BGHD??7?F
@3190507/1
tgttgaggcgcttgtggtggtgcacgcgcttgggcagagggaatc
+3190507/1
1?:;DDDD<@6?D;ABE2:118?9?;D:DADD1=;CD@C>AADDD
@5233785/1
gcacgtagttctcagcttccctgcaaagttaaccatcttgtattcaaaag
+5233785/1
@<@D;BABCFAFHEDEFGCHGIGIB>EBHGEHGF@GIECHGIHI<FEAFI
@5234049/1
gtggattttaatgttattattacagcatacataataaaattagaggaagt
+5234049/1
@@??D>?DHHGDHGHIIIIIIIEGHGHGIIEGGHGDCGAGICADHAGGIG
@3721229/1
ccttgttgttaagaggtgttacctgcaacttggccaggttaggg
+3721229/1
8;?D4=DDD;::B<EA:AACEF:AE>CFFDEE>9C9CDDDD3?3
@617110/1
gtcttcttgaacttcttcaattgacgcaagaagtaccagaaacgggactt
+617110/1
@@<DDDDDB?FHHIEEGEHIGICCHGHG@@GIIDGF?DGHGHGGHGHHGG
@3721367/1
ctcacatgattcatccacaaattccaacccttgcgtttcaaaacaattca
+3721367/1
CCCFFFFFHDHFHIJIIJIIJJJFHHIIIGHIIJJHIJJIIJJJJJJJJJ
@7823449/1
gctccggtaagtttgtcgagtagagccttagctgcggaatgcttagcttc
+7823449/1
CCCFFFFDHHHFHJIGIJJJIIIJJJJJJJIJJJJJJJJJIJJIIIJIEG
@7307895/1
gcaagaagtaccagaaacgggacttagccacaatctggtctggagagaag
+7307895/1
CCCFFFFFFHHHHJJJJJJJJJJJJJJJJJJJJJJJJJIJJJJJJGHGIJ
@7823491/1
ttgtggaactgcttcacctgtggccggcggcacgcagacgccttgatgac
+7823491/1
CCCFFFFFHHHHHJJJJJJJJJJJJJJJEIIJJJHHFFFDDDDDDDDDED
@7307928/1
cctgtggccggcggcacgcagacgccttgatgacctccactttgatgatc
+7307928/1
CCCFFFFFHHHHHJJJJJJJJJIJJHHHFFFFFFEEEDEDDDDDDDDEED
@6283417/1
gggcagagggaatctgattgtgctgttgtggaactgcttcacctgtggcc
+6283417/1
CCCFFFDFHHFHHIJJJJJIIIJJJJJJHIJJJJJJJJJJJJJJJJJJJJ
@1643081/1
cacaatctggtctggagagaagatcctcatcttgtatagaggaggcttgg
+1643081/1
CCCFFFFFHHHHHJJJJIJJJJJJJJJJJJJJJJIJJJJJJJJJJJJJGI
@617660/1
gggacttagccacaatctggtctggagagaagatcctcatcttgtat
+617660/1
CCCFFFFFHHHHHJJJJJJJHHIJJJJIJJIIJJJJJJIJJJJJJJJ
@116346/1
gtggtgcacgcgcttgggcagagggaatctgattgtgctgttgtggaact
+116346/1
=?@FBDDF<FDFFBEFBBC>FGIGG@DFFGHG<DD?9?FG=FF=;@CGGI
@6284102/1
gcctcttgtatgcgaaggtgttgaggcgcttgtggtggtgcacgcgcttg
+6284102/1
CCCFFFFFHHGGFIIJJJAFHHHGIIGIIIJJFGIJGHHGHGIJIJHFFD
@3722206/1
gttcaaggggatctgagaatggtttagattcacaattttgtccgctggac
+3722206/1
CCCFFFFFHHHHHJJJJIJJJJHHIJJJJJJJJIJJJJJJJJJJJJJJJJ
@4733002/1
cttgtatagaggaggcttgggctcgctctccgaagggagcttgcggccga
+4733002/1
CCCFFFFFHHHHHJJJJJGHJJIJJJJJJJJJIJJJJGJJJJJJJJHFDC
@1143939/1
ggcacacaggcataatgccatattcaaatgggaagtggtgataaagataa
+1143939/1
CCCFFFFFHHHGHIJJJJJJJIJJJJJJIJJJJJJHIJGHIIJJJJJJJJ
@116814/1
gccgtttctgtaccaataggaacaatacttcgggcttattctgcatacct
+116814/1
@@@?BDDDHHHHGB@CGEIGHHIIGJGCGGFHIBEHFGIIJCHEGGGIJI
@1144161/1
ggtgtcttcaacggaagagattccatttcccgtttagcagcttcatccag
+1144161/1
=?8ADDA>DDDDDIIEIII;CFEF9<CFA?EEIIIDD@DAA>DDCEEIIE
@117141/1
tataagcatagaatagtgttcgatgtgattctttaatttgacataacttt
+117141/1
C@CFFFFFHHHHHJJJEBIGIGEIHIJGIGFGIIC@GGIIGHJJIJJIJJ
@3722795/1
tctatactttgcattaaaataatgcccattttcacaggcaagggatccta
+3722795/1
CCCFFFFFHHHHGJJJJJIIJJJJIJJJJJJJJJJJJJJJJJIJJJJJJJ
@3722855/1
ggcttattctgcatacctgccatgcgctggtaagcgctatggactgctgc
+3722855/1
CCCFFFFFHHHHHJJJJJJJJJJJJJJJJJHIJJJJJJJJJJJJJJJJJJ
@4733694/1
gcccctcagatacaccgtcacggaacacaaatatcttcttcggcaatctg
+4733694/1
@@@FDFDAHDFFDFF?EHHIEHEFGEGHD@?FGHHHCGGHIGDBHGAFHA
@4733699/1
ggtaatattattaaacgaagaacatgcggctgaattgcagcatcttgtcg
+4733699/1
??@ADBADBFFFDEBHG>DHID?@E9A<CEG<DDBBF9@F3;BFFHIG=@
@1644781/1
cctgttttggtagcggcggcgcggtccgtgtggagcatgctcgccatcag
+1644781/1
@@@FDDDDHGBFHGGGEHIGEEEECCB@?B?BDABCBCD>>CB8BBDDDC
@1644927/1
cgatttcaccagtggtcttcttgaacttcttcaattgacgcaagaagtac
+1644927/1
@@CFFFFFHHHHHIHHJJIIGIIGIIHIGIJIIIJGIJJJJJIJJJIDHG
@6766886/1
gaatctgattgtgctgttgtggaactgcttcacctgtggccggcggcacg
+6766886/1
@@@FDFFDFBHHDEBGHGHFGGIFIJG>HGAABHGEHD@DDGGGGGFFA<
@1645186/1
ccaaggtagttactaatggagtcgaaacaaactcgtcgtaacactccaca
+1645186/1
CCCFFFDFHHHHHJJJJJJJJHIJJJJJJJJJJIJJJJJJJJJJJJJJJJ
@1645342/1
cactctgcaatcctgcctcacatgattcatccacaaattccaacccttgc
+1645342/1
@@@DA?DDFAC?CBFH:EFGB<FBCDHBDGCHCGH?DDGDHHIEHGIEEA
@3193820/1
cctgatagagacgatttcaccagtggtcttcttgaacttcttcaattgac
+3193820/1
@CCFDFFFFHGDHFHIGIIIIIIFGIGHIIIIIIIIIIIIIIIIGHIIHG
@4241986/1
gacggcacctccgacactgaggtcacggtactcgcggtacatgttgtgta
+4241986/1
CCCFFFFFHGHHHJJIIJIEHIAHHGIJJIJIIGEGGFEHIHHHGHHFDD
@1145338/1
ccggtactaacgatcaaatcgatcatgggtccataat
+1145338/1
@CCFFFFFHGGGHJJCEGFCFHHJJJJJIGFHIJJJ4
@3194346/1
gtacagttagaaatgttacaacctctatactttgcattaaaataatgcc
+3194346/1
@@@DB?DDDFDF?<?<FDBC?CCGGE:AEDEGH@AGHGHIHCBD?CFCG
@3723836/1
ggtgggttgtcctgcagagcttgccacatcttgtaagcagcctgacgctt
+3723836/1
BB?DFFFDHHHGHIJJJJJJJJJJJJJJJJJJJJJJJJJJJJJJJJJJJJ
@2666622/1
cgcttgtggtggtgcacgcgcttgggcagagggaatctgattgtgctgtt
+2666622/1
<@@DDA?B;<CD?@DGHIGIDDAC=<?FF1D;@FEGGHGGCFACEGG@=C
@1646113/1
ccagtggtcttcttgaacttcttcaattgacgcaagaagtaccagaaacg
+1646113/1
CCCFFFFFHHHHHJJJJJJJJJJJJJJJIJIIJJIJJJJFHIJJJJJJJJ
@2666696/1
agcactgagtgacggcacctccgacactgaggtcacggtactcgcggtac
+2666696/1
CCCFFFFFGFHFHIIGHIIJJJJIJJJJGHJJGHIJJJGIJJJIJIG@DF
@3194711/1
tgtcctttatacatttcggcatggcgatcatgtcgatggcttggtttatt
+3194711/1
CC@FFFFFHHHHHJJJJIJJJJJJJJJJJJJJJJJIJJGJJJJJGHIIJJ
@1646413/1
gaggaagtaggtgctgggcctcttgtatgcgaaggtgttgaggcgcttgt
+1646413/1
BBCFFFFFHHHHGJJJIJIJJJJJGIJJJJIGGIJDGHGGGGIIIJJJIE
@7826267/1
gctctgtgcctggctcccatgtcacggtagcactgagtgacggcacctcc
+7826267/1
CCCFFFDFFHFHHJJJJJJIGHHHIGGAEFGGIEIIJGGGIIDGHIIJJJ
@2666936/1
cccgtacccatagcaacaagatcagcgactgtcacacggtagcggaaggt
+2666936/1
@CCFDDFFHHHHHJJJJJIJJJJIJJJJJJJIJJJIJJIDHIJJJIJJH7
@7309205/1
gtcacggtagcactgagtgacggcacctccgacactgaggtcacggtact
+7309205/1
@@BDFFFDHGHHHIIIIGHGHHIIIIJIIJJIIIIJJIIJGHIIJJCHHH
@2666998/1
gtacacctgagcgagactcataacgcagccagatgccaaagttcttgatc
+2666998/1
@B@FFFFFHHHHHJJJJJJJJJJJJJJJJJJJJJJJJJJJJIJJJJJJJJ
@1146022/1
gtgctgttgtggaactgcttcacctgtggccggcggcacgcagacgcctt
+1146022/1
CCCFFFFFHHHHHJIJJJJJJJJJJJJJJIJJJJJJJHHFFDDDDDDDDD
@3195149/1
gtcttttctaacttgaacagtgcgatgttttacaagggcaggttgaactc
+3195149/1
CCCFFFFFHGHHHJIJIJIJHHJJIJJJJJJJJJJJJJJGJJIIJJFFHH
@1146095/1
cacatcttgtaagcagcctgacgcttagcaagtttcttagacttgccagt
+1146095/1
CCCFFFFFHHHHHJJJJJJJJJJJJJJJJJIJJJJJJJJJJJJJJJJJJI
@3195245/1
gcgagactcataacgcagccagatgccaaagttcttgatcttcactgggc
+3195245/1
CCCFFFFFHHHGHIJJJJJJJJJJJJJJJIJHIJJJJIJJIJJJJJJIJJ
@5754385/1
gtgtacacctgagcgagactcataacgcagccagatgccaaagttcttga
+5754385/1
BB@DDDDDHFHHHJHIJJJJJIJJJJJJJJJJJJJJIJJJJIJJJJJJIG
@3724621/1
catgtaccacgcctgggatgccacccggcaccactcccgggtgaggatgc
+3724621/1
CCCFFFFFHHHHHJJJJJJJJJJJJJJJJJJJJJJJJJJJJHIJJJIHHH
@3195793/1
ccgcaatgttggagcttggtacaaagcaaaggtcgggcagttcgtcaaca
+3195793/1
CCCFFFFFHHHHHJJJJJJHIJJJJJJJJJJJHHJJJJJJHIJJJJJJJJ
@5236166/1
gcgctaatctcagaaacggctgatccgagttggatgcggttttcacgaat
+5236166/1
CCCFFFFFHHHHHJJJJJIJJJJJJJJHHHHIJGHIJJJDGHIJJJJGHG
@619381/1
gccagatgccaaagttcttgatcttcactgggctcttctctgggatttcc
+619381/1
CCCFFFFFHHHHHJHIJJJJJJJJJJJJJJJJJJJJJJJJJJJJJJJJJJ
@1647354/1
gttgcagaaacatcaatattaagcatcattttccattggctgggtcttac
+1647354/1
@@@D?DB;ADFDFHIIIIIHIII>HAEHHIIIGGCAGG@CEHEE?BDDC?
@3195999/1
gcaagaagtaccagaaacgggacttagccacaatctggtctggagagaag
+3195999/1
CCCFFFFFFFHHDIIJJJIJIIIHIIIJIJJJIJJGGGDGHIIGIGIIIE
@6287230/1
gcacgtgcttgggcagagggaatctgattgtgctgttgtggaactgcttc
+6287230/1
@<@DDBDADBF?FBIIEFGGAFGGIEHGHBHGFIJIGGGFABDHIJFEHH
@1147060/1
gctgggcctcttgtatgcgaaggtgttgaggcgcttgtggtggtgcacgc
+1147060/1
<<@DFF=DFDHHGFFGGEHIGGEEGIGEFGHCBEGHEHGGGGGHD4@C=E
@1647788/1
cgctttaatctaatgcttataagtaggtaataaacatattcttataaaat
+1647788/1
@@@DFFFAFHHGDCFBBGCHE@AACC>ACEEH<CD<E<CFEHGIIIGG>F
@6287654/1
gagactcataacgcagccagatgccaaagttcttgatcttcactgggctc
+6287654/1
@<??BDBDFFDFF:@C8CFEA@DAFGA?@C>BD?FD9?BDBFDFF2;?38
@3725877/1
cgatttcaccagtggtcttcttgaacttcttcaattgacgcaagaagtac
+3725877/1
CCCFFFFFHHHHHJJJJJJJJJJJJJJJJJJJJJJJJJJJJJJJJJJIJJ
@5754658/1
tgattgtgctgttgtggaactgcttcacctgtggccggcggcacgcagac
+5754658/1
CCCFFFFFHHHHGJHHJJJJJJIIJJJIJJHJJJJJJJIIIHHFFDDDBB
@3196980/1
cgggttggaatgattctggtgggttgtcctgcagagcttgccacatcttg
+3196980/1
:??DABDDFHDFAC?DHGHIGGGH=?:?D>GGHIGIGDBGGGGGEGDHIE
@3726082/1
ccgcgctttaatctaatgcttataagtaggtaataaacatattcttataa
+3726082/1
=?:AD@DFD>FDDFHDHGIGI<FHDFHEHGCDFGDGEHGIGIIGIIIGBG
@5754707/1
accgacgacgacactgtacagttagaaatgttacaacctctatactttgc
+5754707/1
@<@BDD<A?80:?:DFGEI>DFEGDGCEF@DD><B8?FEFFFFFIF@C@E
@6288245/1
tgtgaaaactgcccctcagatacaccgtca
+6288245/1
??<BDDDDF?F8;:CFEGDHDDHGB;@:??
@1147904/1
gtagaaaagtgctgtctgtacattgaaaataaaaataaaaaaatagcagg
+1147904/1
BBCFFFFFHDFHHJJJJJIJJJJJJJJJIJJJJJJJJJJJJJJJJJJJJJ
@3726224/1
gtggattttaatgttattattacagcatacataataaaattagaggaagt
+3726224/1
B@@FFFFFHHHHHFHIJJJJJJJJJJJJJJJJJJIIJJJJJJJJJIIJJH
@6288449/1
tcttgtatgcgaaggtgttgaggcgcttgtggtggtgcacgcgcttgggc
+6288449/1
@@@DDB?DFFHHHHB<CCCFCGBHGHHDGI<D?DCHGGGGDHDBH>BDC@
@5755029/1
gtcctttctaaggttctaaactatatctgtaccaaatttcaaccaaatcc
+5755029/1
@@@DDDDBFHDD>FGD?A<?BFEHCHECGHII<FEGHFHBFH@??F;DGD
@120130/1
gtcacggtagcactgagtgacggcacctccgacactgaggtcacggtact
+120130/1
CCCFFFFDHHHHHJJIJGHIJJJJJJJJJJJJJJJJJIJJHJJJJJEHHH
@2149210/1
cttgttgttaagaggtgttacctgcaacttggccaggttagggccaacag
+2149210/1
@@CFDDFDFHAFFGIHHIJFHHIHIIGJIHIJJJJJGGHGIGGGGGIICI
@5755498/1
gcggggttgacatcggacttaatacaaggaaactgtttagactggttaca
+5755498/1
@@?DDADDFHHDFGEB=FFBFHEECDG<8?BFHDH=.8==;F@GI=@D==
@5755690/1
gacgcaagaagtaccagaaacgggacttagccacaatctggtctggagag
+5755690/1
CCCFFFFFHHHHHJJJJJJJJJJJGIJJIJJJJJJJJJJJJJIJJJJJJJ
@6768567/1
gggcacgcttgcgcatgacatctatacatgccattggcgttcaaaaggtt
+6768567/1
CCCFFFFFHHHHHJJJJJJIJJJGJJJJJJJJJJJJJJJIJJJJJJJJHI
@4734598/1
ctcggaaatctccaatccaaaccgtttgaaatctcggttttgcgagtact
+4734598/1
CCCFFFFFHHHHHJJJGIJJIJJJHIIIJJJJJIJJJGHIJJJJJJBGII
@4243389/1
agaacatgtaaaaccaagactcactaaacataaaaataatacattacgtt
+4243389/1
@@C;DEDDFFDBFGEGE<GGBGGEIIEDECEE?EHCFFHIEHIGGBGGBD
@3727536/1
gcagcatcttgtcgagaacatgaagccgctttggtttacgttccagttct
+3727536/1
CCCFFFFFHHHHHJJJJIGJJJJJJJJJJJJJJJGHIJJJIJJJJJJJJJ
@4243485/1
gcgagactcataacgcagccagatgccaaagttcttgatcttcactgggc
+4243485/1
@@@DDDDDDFHD>B;@:@8ECEFHDFGGCCDDF?BFGHEFFI9BFHCEC=
@619979/1
gggaagtggtgataaagataagtataggctcaaaacctaacgacatcaat
+619979/1
@CCFFFDDHCFHHJJJJJJJJJHHJJIJJJJJJJJJJJJJJJIJJJIJJI
@5756452/1
gtgctgggcctcttgtatgcgaaggtgttgaggcgcttgtggtggtgcac
+5756452/1
CCCFFFFFGHHHHJJJJJJJJJIIJEGHIJIJJJJJJJJJJJIJIHHJJJ
@4243814/1
agtggtcttcttgaacttcttcaattgacgcaagaagtaccagaaacggg
+4243814/1
@@?DDBDDHHHFHJGGHIHIIGGHIIJJGHEEHIIIICFHGHIJIGIIGI
@3728061/1
gtgcgtgcaggatcctcgtcattgcctggcatacaaggcaaagcaccgac
+3728061/1
CCCFFFFFHHGHHJJJJJJJJJJJJJJJJJJJJJJJJJIJJJJJJJIJJI
@620272/1
gttcgtgaatcatgccctcaatctgcaccagttcatatttgggcacagtt
+620272/1
@@@D=ADDFHBFHEHIIIIGIIGEEGGGGGHHEGGIIIGGIIEIEIIIGG
@620502/1
gatggagtgagcacgggctctgtgcctggctcccatgtcacggtagcact
+620502/1
@@@FFDFDFHFFHJIEHEIGIJJIIIJDHJJGGIGIIIIJJJIJJJJIJJ
@620585/1
gtggtggtgcacgcgcttgggcagagggaatctgattgtgctgttgtgga
+620585/1
@@@FFFDAFFHGHIJJJJIIJIIJFGJJJJJJJJIGGGFHIJJHIJIIJE
@1650516/1
ggtggtgcacgcgcttgggcagagggaatctgattgtgctgttgtggaac
+1650516/1
BCBFFDFFHHHHHJJJJJJJIJIJJJJIJJJJJJJJHIJJJHIJJJJJJJ
@1650543/1
cgcaatgttggagcttggtacaaagcaaaggtcgggcagttcgtcaacaa
+1650543/1
<@@?D?BAFHD>DGEGIBCFGHBBFGC@GHIFG:CGDAG@??D7;CAGEG
@2667574/1
gtgcgatgttttacaagggcaggttgaactcacaccattcaatttaaaag
+2667574/1
@@@FFDFFCFHHFEGIIIJEBHIEGIC??CDFHJJIJJJJGJJIJGIIGH
@2151072/1
atacataataaaattagaggaagtaggtgctgggcctcttgtatgcgaag
+2151072/1
@@@DDDB?DHHHHIIIGIIIFGGCFHI9FGHHDEHHEFFHIHHGGIIGDG
@4244540/1
tggtcttcttgaacttcttcaattgacgcaagaagtaccagaaacgggac
+4244540/1
CCCFFFFFHHHHHJJJJJJJJJJJJJJJJJJJJJJGHIJJJJJJJJIIJI
@4735862/1
gaagaaatttgaatctatttatcatctatgaaaaaatggaaaccctactt
+4735862/1
@@CFFFFFHHHHGJJJIJJJJJJJJIJJJJJJJJJJJJJJJJJIJJJJJJ
@5238589/1
gtgcctggctcccatgtcacggtagcactgagtgacggcacctccgacac
+5238589/1
CCCFFFFFGHHGHJJIJJJJJJFHHGIJIIGEHIJJJIIIJJJJIIJGIG
@4735942/1
agcgagactcataacgcagccagatgccaaagttcttgatcttcactggg
+4735942/1
<@@FBF?@FDBDFEAEEGCAGFFEDGGGIGGGIDEIEGFDDBG4?DBFHI
@2667902/1
ctcatcttgtatagaggaggcttgggctcgctctccgaagggagcttgcg
+2667902/1
CCCFFFFFHHHHHJJJJJJJJJJGHIJJJJIJJIJJJIIIJJGIIJJIII
@3728913/1
agtgacggcacctccgacactgaggtcacggtactcgcggtacatgttgt
+3728913/1
@@BDFFFFHHHHHJJJJJJJJJJJJHIJJJJHIJJJJJJJGHHFFFFFFF
@1651390/1
cgtgatgaggttcaccaagctagtggcgttgatgtcgcaagatagtg
+1651390/1
BCBFFF;DHHHHHJJJIJJJJJJHIJJJJJJJJJJJJJJJJJJJJFH
@6289181/1
cttcacctgtggccggcggcacgcagacgccttgatgacctccactttga
+6289181/1
CCCFFFFFFHGHHJJJJJJJJJJIJJJJHHFFFEEDEEEEDDDDDDDDDD
@122443/1
ctccatactttgtttcatttaaatttacgggctatgccatttatcctcgc
+122443/1
CCCFFFFFHHHHDHIJIGHIIIJJJJJJJJJJJJJJJJJJJJJJJJJJJI
@4736905/1
cagccagatgccaaagttcttgatcttcactgggctcttctctgggattt
+4736905/1
@@@FFFEFFHHGGIGGFHGIJJJJJIJIIJIECFGIJIIJJJIIGDHGIJ
@4736941/1
gccattcctagtacggtatctcccacacgtttcacttcagcatagacagg
+4736941/1
CCCFFFFFHHHDHHHIHIGJJJJJJJIIJFIIJIIJJJJIIJJIJIIIIB
@1148590/1
cagtggtcttcttgaacttcttcaattgacgcaagaagtaccagaaacgg
+1148590/1
???DDDFDGBFDAEGEGEFHE<BHGIIDEHHGBHGICHDB<?DHGIIIGG
@5240288/1
ttattttgtttttctctgtgatctgtttcttggcatctatagatgtcggt
+5240288/1
?@?DDBFFHFHFHEHGGIHIIFIIICHHEHGEGGHGEGHIBGHIGHGBGD
@3730242/1
gccagatgccaaagttcttgatcttcactgggctcttctctgggatttcc
+3730242/1
CCCFFFFFHHHHHJIJJJJJJJJJJJJJJJJJJJJJJJJJJJJJJJJJJJ
@5240346/1
agcatacataataaaattagaggaagtaggtgctgggcctcttgtatgcg
+5240346/1
?;?:A?BDBF?FF4<<ABHC@EFCADFEEDAF?3EFIIFE8:DGFC?@FG
@3198977/1
caccagtggtcttcttgaacttcttcaattgacgcaagaagtaccagaaa
+3198977/1
CCCFFFDDHHHHHIJJJJIIIIGIJJIGIJIGHIJIIJJIJFFHIJIJJJ
@3199090/1
tgtcacggtagcactgagtgacggcacctccgacactgaggtcacggtac
+3199090/1
CC@FFFFFFHHGHJIIIGHIIIE@CFHGGHGHGHHIJIGIJCDHIHIHGH
@5240767/1
ctggagagaagatcctcatcttgtatagaggaggcttgggctcgctctcc
+5240767/1
@@CFDDDFDDHBFHIEHGEHHIHHIHIGIIGCGGEGGFGEGE=FECCHEI
@7830422/1
cagcatggtaagaaggtggcggccagaatctagacatgcacagctcttgc
+7830422/1
CCCFFFFFFHFHHJJJIIJIJJJJJJIJJJJJIJJJJJJIJJJJJJJJJJ
@7312230/1
gtagcactgagtgacggcacctccgacactgaggtcacggtactcgcggt
+7312230/1
CBCFFFFFHHHFHIJIJJJJJJJJJJJJJJJJJJGHIJJJHIJJJJJHF=
@5240852/1
gttgtgtacacctgagcgagactcataacgcagccagatgccaaagttct
+5240852/1
B@@FFFFFHGHHHJIJIIHIGIJJJJJIJJJJIIIJJJIGIJIIIJFHGG
@7830533/1
cttgtattcaaaagaaaacctagaatcactggttcaaattcaaataaaat
+7830533/1
@CCFFFFFHHHHHJJIIJJJJIJJJJIJJJJJIIJIJJJJIGIIJJJJJI
@3730878/1
gtttattttgtttttctctgtgatctgtttcttggcatctatagatgtcg
+3730878/1
CCCFFFFFHHHHHJJJJJJJJJJJJJJGJJJJJIIIJJJJJJJJIJJHII
@620716/1
gtcttcttgaacttcttcaattgacgcaagaagtaccagaaacgggactt
+620716/1
CC@FFFFFGHHHHJJIFGIGIIIJIJJGEBHII?FFHIJEGGEHJIIJIJ
@1149434/1
gttattgttatgtcgatgtcgaacccaaaaatgtaattaacttttttttt
+1149434/1
CCCFFFFFHHHHHJJJJJJJJJJJJJJJJJJJJHIJIJJJIIJJJJJJJH
@7830753/1
gccagatgccaaagttcttgatcttcactgggctcttctctgggatttcc
+7830753/1
CCCFFFFFHHHHHJGIJJJJJIJJJJJJJJIJJJJJJJJJJJJJJJJJJJ
@7312447/1
gtgattctttaatttgacataacttttttatttatgaaccgattgacatg
+7312447/1
@?;ADDD8FBDHFIIIEHHHII?EHBCHIIIGIEII@FEHGABDEBBGG<
@3731265/1
gactatttggcgttactgcttaatactactcactgatttatgtagcatca
+3731265/1
@@@FDFFFHHHHHJIIJJIJJJJIJJIIIIHJIJJGIJJJIIGIJIIJIH
@1653547/1
ctgtgatctgtttcttggcatctatagatgtcggtggcgcacagggcacg
+1653547/1
CCCDFFFFHHHHHJJJHJJGHIJJIJFHIIEHIJGIIGIGGIIIJJIJIG
@7831097/1
gtcggatccaatgtaaaacattccaaaatcaacaactactaataaattaa
+7831097/1
??@DDDBDHA?CA2AFDHGIGEHII<C8C9??FFAFCCGHECGGHIGADE
@621139/1
gtgctgttgtggaactgcttcacctgtggccggcggcacgcagacgcctt
+621139/1
@@@DDDDDDCDABGB<DBEHEH<ACFGH>FHGHIDGEB<??BB>ABBB?B
@7312798/1
gacgatttcaccagtggtcttcttgaacttctccaattgacgcaagaagt
+7312798/1
CCCFFFFFHHHHHJIJJJJJJJJJJJJJJJJFJJJIJJJJJJJJIJJJJF
@621305/1
ggagagaagatcctcatcttgtatagaggaggcttgggctcgctctccga
+621305/1
BCBFDFFFHHHHHJJJIJJJJJIJJJIJJIJJJJJEFHIJJJJJIJJJIG
@5757528/1
atctggtctggagagaagatcctcatcttgtatagaggaggcttgggctc
+5757528/1
CCCFFFDFHHHHHJJIJJJJJJJJJJJJIJIIJJJIJJIJJJIJGFGGHI
@7831431/1
tgatagagacgatttcaccagtggtcttcttgaacttcttcaattgacgc
+7831431/1
@@CFFFFFHHHFHIIJJJJIIHIGHHIIJFIGIJJIIIJJJJJIJJGIJJ
@4245048/1
tggtcttcttgaacttcttcaattgacgcaagaagtaccagaaacgggac
+4245048/1
CCCFFFFFHHHHHJJJJJJJJJJJJJJJJJJJJJJHHJJJJJJJJJJJJJ
@3731903/1
ccctgatagagacgatttcaccagtggtcttcttgaacttcttcaattga
+3731903/1
CCCFFFFFHHHHGIJJJJIIJHGHHIJIIJIJJJJJIJIJIIIIJIIIJG
@3731927/1
agcaaatggaaaaaaaaattggtgaaaagaatcacaagtaagata
+3731927/1
8??DADDDHHF??CGEGB;G4?0?DHG<FFDGADB>BFB=B<=FG
@7831900/1
ccagaggcaagcgctccaagttgcttggaggcttgggcctgttttggtag
+7831900/1
CCCFFFFFHGHHHJJJJJJJIJJJJJJJJJJJJIJJJJJJJGIJJHGAGG
@7831969/1
gcttggtacaaagcaaaggtcgggcagttcgtcaacaagacattactagc
+7831969/1
@@?DDDDDBBFD89E?AF@HBF6:@F>?DFG?DD@BFBD;DFI@FAHEAG
@622059/1
ctcccatgtcacggtagcactgagtgacggcacctccgacactgaggtca
+622059/1
CCCFFFFFHHFHHGGGIJJJJIJJEHHGIJJJJIJGIIIJIJJJIIIEHI
@4245720/1
cattgttccattttctctatgaaatcttcagaagtcttgcagtagttctt
+4245720/1
@@?DFDFBHHHHHJGIIIHGGHIIJIGIJJJJJJHIJGHFJJIIIFHHHJ
@6770465/1
gggctctcaggcaggcaagatgggcatagtaggtaggcgtagggtaagac
+6770465/1
@<@FFFFFHHHGHE?@GGGHIIIEIIJIJIGJG4CFD<GDFHHGGGGGGI
@4737595/1
ctcccatgtcacggtagcactgagtgacggcacctccgacactgaggtca
+4737595/1
CCCFFFFFHHHHHJGHJJJJIJJJHHGIJJJJJJJJIIIJJJJIJJJCHE
@123075/1
cgcaagaagtaccagaaacgggacttagccacaatctggtctggagagaa
+123075/1
CCCFFFFFHFFHHGJJJJJJIJDIJJIJJJJIJIJIJJJGHIJIJJIIJI
@5758616/1
cctgccaccaataaatcgttttaacaactgggctctatgggacaaagtag
+5758616/1
CCCFFFFFHHHHHJJJJJHJJJJJJJJJJJJJJJJJJJJJJIJJHJIFHI
@622524/1
cgcttgggcagagggaatctgattgtgctgttgtggaactgcttcacctg
+622524/1
CCCFFFFFHHHHHJJJJJJJJJJJJJGIJJIJJHIJJJJJJJJJJJJJIH
@1655032/1
tacataataaaattagaggaagtaggtgctgggcctcttgtatgcgaagg
+1655032/1
CCCFFFFFFHHHHJIJIIIGIJ@HHIHIIJJJJIIJJJJJIJJJIJEGHI
@7832373/1
ccataatcattcctggaatccgtgtcgacggcgatgagagcccacgatgt
+7832373/1
@@@=7DDDFFFFHGIBBBIBA<FHHHGGHA@FFFAFGCGH9CGHHB9BD6
@7832409/1
gcctcttgtatgcgaaggtgttgaggcgcttgtggtggtgcacgcgcttg
+7832409/1
@@@DBDDD<DDFHI=@FF<CCBFGGIDIIIICIFEF;B@BDFHGBHD<B=
@6771340/1
gtgcattattacattttttataaacggtacatctagagtataaaaaactg
+6771340/1
?@?DA;BDAFFH?EHGEFHIEHIIIEGGCG@EHIHIEH:<DDHIGHGFHG
@623021/1
cgcttgtggtggtgcacgcgcttgggcagagggaatctgattgtgctgtt
+623021/1
CCCFFFFFHHHHHIJJJJJJJJJJIJJJJJJJJIJJJJIJJJIJJJJJIJ
@2669457/1
ggtagcactgagtgacggcacctccgacactgaggtcacggtactcgcgg
+2669457/1
@C@FFFFFHHHHFHJJJIJJJJJJJJJJJJJJJJJIJJJJJGIJJJJJHF
@6771545/1
ggttcaaattcaaataaaatcactctgcaatcctgcctcacatgattcat
+6771545/1
@@=DDDDFHHHGGGIIIJJIGGHHIIIJACCFGEGIIGIIJJIGIEIIII
@6291050/1
cgaagaacatgcggctgaattgcagcatcttgtcgagaacatgaagccgc
+6291050/1
@@@DBDDD8DFB?CAG@@G9DECCEBFFCFACFGBGD97/BDDFEC@C;@
@6772153/1
ccacaatctggtctggagagaagatcctcatcttgtatagaggaggcttg
+6772153/1
CCCFFFFFHHHHHIJJJJIJIJJJJJJJJJJJJJJJJJJJJJJJJJJJJE
@623894/1
ggtagcactgagtgacggcacctccgacactgaggtcacggtactcgcgg
+623894/1
@B?DFFFFHHHHHHIIJJJIJJJIJJJJJJJJIJJHHIJJJFHIJJIJHF
@124589/1
ctcttgtatgcgaaggtgttgaggcgcttgtggtggtgcacgcgcttggg
+124589/1
@CCDDDDAFFHHAHIJ<ECFAEGHGGDAHBFGEH7FF@DHCCBG=BDBBB
@623993/1
ttcaagttaaccgcaatgttggagcttggtacaaagcaaaggtcgggcag
+623993/1
CCCFFFFFHHHHGJHIJJIJJJJJJJJJJFHJGJJIJJJJJJGIJJJJJJ
@124714/1
gtgctgggcctcttgtatgcgaaggtgttgaggcgcttgtggtggtgcac
+124714/1
CCCFFFFFHFHHGJJJIJJJJIIIJ@FGHIIJIJJJIJIGIJIIJGHIJJ
@2152933/1
gtgctgttgtggaactgcttcacctgtggccggcggcacgcagacgcctt
+2152933/1
@?@DDDDDD?A;D<F?FEHHGG<FGDF9CFHHA?DE>BH8BABA?@B:<?
@2153023/1
cacagttccagtctcaggcacattgccattagtagactgatcagccggag
+2153023/1
CCCFFFFFGHHHHJJIJIJJJJJJJJJJJJJJIIJJJJJJJJJJIJJJGG
@7833505/1
tctgtttcttggcatctatagatgtcggtggcgcacagggcacgcttgcg
+7833505/1
@@@DDFFFGFDDDHHGHEHHIEEIBHIE@;EDGE?DFAHGGCGGBAFADG
@7314382/1
catcaatttatcttcaaatgacgacaccacagttccagtctcaggcacat
+7314382/1
CCCFFFFFHHGFHJGBEHHHFGGJGGHGHIIJJJIJIJFGHGJGEIIJIG
@7314412/1
gcaagaagtaccagaaacgggacttagccacaatctggtctggagagaag
+7314412/1
@?@DDDDDH>FHHIEE:AFGHBHIICADGEDHHIGEHCHGHIIDHHGIEH
@125185/1
caccagtggtcttcttgaacttcttcaattgacgcaagaagtaccagaaa
+125185/1
@@@DFDFDHDDHBHGIGGGHGHGHIIGGHIIIIHG@FHGIGDDHGGGGGH
@7314768/1
gaccgatgccataaacagtgtgctgggcatcattcttagtgattgtaacg
+7314768/1
CCCFFFFFHHHHHJJJJJHIIJJJJJJJJJJJJJJJJJJHIIJJJJJJJI
@624714/1
cttggaaatgataatgatatttgaacaagaacaatacacggagtaaacat
+624714/1
1??DDDDAFFFFF<<?<D@@@CHIHGFE>AGCE>E>DDGFFEF?FFDD>B
@1655242/1
ctcttgtatgcgaaggtgttgaggcgcttgtggtggtgcacgcgcttggg
+1655242/1
@@@DDDD8AFFF1<EFCCFGECFFGFE8GCIIIFIDFFICFFEEFDD=?B
@625057/1
gtgctgttgtggaactgcttcacctgtggccggcggcacgcagacgcctt
+625057/1
CCCFFFDDHFFHHJIJJJIIJJJJEIHGHIHIIJJJIHHDFDDDDDDDBB
@4738544/1
gtggaactgcttcacctgtggccggcggcacgcagacgccttgatgacct
+4738544/1
CBCFFFFFHHHHHJJJJIJJJJJJJJJJJJJJJHHFFFDDDDDDDDEDDD
@1150990/1
aacgcagccagatgccaaagttcttgatcttcactgggctcttctctggg
+1150990/1
CCCFFFFFHHHHHJJJJJJJIJJJJJJJJJJJJJJJIJJJJJJJJJJJJJ
@3733760/1
gtcggcataacgggccgcgactccgccctcttcctcgggttggaatgatt
+3733760/1
@@@;DDDDBDHD<:?EAF@@DHHIG>G@BEHH=A>C9<>6;;>@CCCACA
@3201376/1
ccctgtgcgccaccgacatctatagatgccaagaaacagatcacagagaa
+3201376/1
CCCFFFFFHHHHHJJJJJJJJJJJJJJJJJJJJJJJJJJJJJJJJJJJJJ
@5241413/1
gtgctgggcctcttgtatgcgaaggtgttg
+5241413/1
@?@DDDDD;?F8A:CA?:FHG:EF6F9E@;
@1151532/1
gccagttataaagcatagcccgaagtgctattggcacacag
+1151532/1
:1?:=2A:FC?<D<FAG<:3<FG:@G<FGB?G4D;?FGI@3
@1151680/1
gaggtgcttgtggtggtgcacgcgcttgggcagagggaatctgattgtgc
+1151680/1
@@CFDDFFHHHHHJJJIIJJJIJJJJJJJJJJJHIJJEIGIJJJJJIIJI
@5759800/1
gtcacggtagcactgagtgacggcacctccgacactgaggtcacggtact
+5759800/1
@CCFFFFDHDD?HGICHFHGIG8GHEGIGIIIIIIIGEHIFHEIGIHGFH
@1151733/1
catacataataaaattagaggaagtaggtgctgggcctcttgtatgcgaa
+1151733/1
@;?=DDDBDBDHHGGDBFAEEIG@FECEF?FGII=EF@DGIIFGIGIGGG
@3734418/1
gtgttgaggcgcttgtggtggtgcacgcgcttgggcagagggaatctgat
+3734418/1
;@@DDFFFHHHHHJJHJJAGEGGEHHIIJIIIFIJIIIJJHHHHDFFFFF
@3734493/1
ctttatataatcgtgcgaataaattgcatttaaagttactacaacta
+3734493/1
CCCFFFFFHHHHHFIJJJJJIJJJJJJJJJJJJJJIHIJJIJJJJJJ
@4247202/1
tcatataacactttgacaggctgctgtgggatacggctgg
+4247202/1
8??B?AB;D:?BDEEE@BFEFID1FEEB@E9C?EDD@:@A
@4740403/1
ctcgcggtacatgttgtgtacacctgagcgagactcataacgcagcc
+4740403/1
@CCDDDFFDHHGHGGHGHHIJHGIIIHIBDDGGHIJGGIIHIIGJHG
@3734962/1
gctcgctctccgaagggagcttgcggccgatgacctcatactccttcaac
+3734962/1
CCCFFFFFHHHHHJJJJJJJJJJJJJJJJJJJJJJJJJJJJJHHHHHHFF
@1152407/1
gtatccttgggctccgcgaacgcagttttcgaccttattatgtgtagata
+1152407/1
BB@FFFFFHHHHHJJJJJJJJJJJJHIJJJJJJJJJJJJJJJIJIJJJHH
@5760302/1
ctggcacactgtttagaagtattgggaactgtattctatgtttcctaacc
+5760302/1
?8?DDBB?CDFDDHIE:A?<ABCFCEGGIBFHFHH@GDGHHHG<?FGE@0
@4740763/1
acgcgcttgggcagagggaatctgattgtgctgttgtggaactgcttcac
+4740763/1
?@@=ADDDHBDABH;EGGIICBGD@F@9DFDGBHII>F688DFDFGDCEB
@3202820/1
gccagttcccacttcacgacgcttcagcagagtgcacacaatggtgaact
+3202820/1
@7<=DDAB8DF>>DHGBF7E?@GIGGGHIIG=?F9??B8BDG8?9BFFF@
@3735937/1
gttcacattgacaaacttaggtttgcttacagccattcccaactgtcctc
+3735937/1
@??BA?DDAAAFHEHGEH@?AAFE@HDHIDECG:E??CCDC;FBBHIEHI
@4248124/1
gggctctgtgcctggctcccatgtcacggtagcactgagtgacggcacct
+4248124/1
CCCFFFFFHHHGHGIIJIJJJIJHGGIIGCGIHJIIIIIBFHIGIFHIIH
@4741578/1
cttcttcaattgacgcaagaagtaccagaaacgggacttagccacaatct
+4741578/1
@<@BADADDB?A:CABB>A;A?A?AFG@HHHGFFAEFGEICCGGHICHIG
@5243111/1
ctcccatgtcacggtagcactgagtgacggcacctccgacactgaggtca
+5243111/1
CCCFFFFFHHHHHJFHIJJJJJJJHHJJJJJJJJJJJJJJJJJJIJJHIJ
@3203172/1
cgtcactattctaggattgtgtaggtaatattattaaacgaagaacatgc
+3203172/1
CCCFFFFFHHHHHJJGIJJHIHIJJFJIJJJJJJJJJJJJJJJJJJJJIJ
@1657904/1
ctggagagaagatcctcatcttgtatagaggaggcttgggctcgctctcc
+1657904/1
CCCFFFFFHHHHHJJJJJJJJJIHHIJJJJJJJJJJIFHIIIJJJJJJJJ
@7315731/1
ctgttgtggaactgcttcacctgtggccggcggcacgcagacgccttgat
+7315731/1
@@CDDDFFGHHFHIJGIGD@HDFHGGGGGJ>DHAHEHFFFCABDDDDC:@
@2672009/1
cctaggagtgactttcccgtttccaatctccaagacaggaggctccagta
+2672009/1
?@@;BDDD=2ACFBACFEF<?FGFCEEBHHE9?CC@;GDD16?FFF?8/0
@2672184/1
gcacgggctctgtgcctggctcccatgtcacggtagcactgagtgacggc
+2672184/1
@@@FDDFFDHBHHHGDE@?EFEHIBHIHHIGGIBF@DBGEHGH@FAH?BA
@6293226/1
gtacaatgcaatttaatttgatacaaaaatattataataataggttcttt
+6293226/1
@@@DDDDDHFHDAEFGHG4B<<EFCBHICGEEHG9:?CFFHEHGFHIGGG
@626016/1
gttgtgtacacctgagcgagactcataacgcagccagatgccaaagttct
+626016/1
=?@?=BA=ADAFHD;F>@FE6@EE>DFHBCGI<:??FHIB>BAFBF=F=F
@3203967/1
ggagcaaatggaaaaaaaaattggtgaaaagaatcacaagtaagatactg
+3203967/1
CCCFFFFFHHHHHJJJJJJJGIIJFGHJJJJJJJJIJJJJGHIIJIJIIJ
@6293383/1
ggtgcgtgcaggatcctcgtcattgcctggcatacaaggcaaagcaccga
+6293383/1
@@@FFFFDHBDHDGHIJJJJIJIGCGIIJJIJIJJJJIIGHIJJJIJJJI
@7316265/1
aggtgctgggcctcttgtatgcgaaggtgttgaggcgcttgtggtggtgc
+7316265/1
@@CBDEFFHFHHHJJJEIEIJJIHGHIHGCFFGGIAGIIJJGII@GH@AC
@6293592/1
gtagcactgagtgacggcacctccgacactgaggtcacggtactcgcggt
+6293592/1
CCCFFFFFHHHHHJJJJJJJJJJJJJJJJJJJJJHIJJJJHIJJJJJHF@
@1153266/1
ggctcgctctccgaagggagcttgcggccgatgacctcatactccttcaa
+1153266/1
@@@FFFFDFHFHHJJJJJGIIJJJJJIJIIGHJGIIIIHHHHHHFEFFFE
@7316441/1
cctcgacgagcaagtagttcttgaagcacagacacaggtgtcttcaacgg
+7316441/1
CCCFFFFFHHHHHJIJJGIJJJJGJJJIIJJJJJJJJJGHHIJJJJJJJJ
@7835000/1
aggcgcttgtggtggtgcacgcgcttgggcagagggaatctgattgtgct
+7835000/1
@CCFFFFFHHHGHIHFHHHJGIGIIIIIJJJJIJJJJJGIIIJIIIJGHH
@1153523/1
gacgatttcaccagtggtcttcttgaacttcttcaattgacgcaagaagt
+1153523/1
@@@DDDDDFHBHBGIGIE?EHBFHG:CGHIHHGIEIGBGGFDGGGEGHID
@4743263/1
cagcatacataataaaattagaggaagtaggtgctgggcctcttgtatgc
+4743263/1
@C@FFFDDFHDBHIIGGIJIIJJIGJJJIJJGIGGIIIAGGEHIIIJIII
@5243717/1
ctgcttcacctgtggccggcggcacgcagacgccttgatgacctccactt
+5243717/1
CCCFFFFFHHHGHJJIIJJJJJJJJIJJJHHHFFEDEEEEEDDDDDDDDD
@5243906/1
catacataataaaattagaggaagtaggtgctgggcctcttgtatgcgaa
+5243906/1
CCCFFFFFHHHHHJJJJJIJJIJJJJJJHIHIJIIIJJJJJJJJJJIIHG
@1153947/1
tcataacgcagccagatgccaaagttcttgatcttcactgggctcttctc
+1153947/1
CCCFFFFFHHHHHJJJJJJJJJJJJJJJJJJJJJJJJJJJIJJJJJJJGI
@127731/1
cggcacctccgacactgaggtcacggtactcgcggtacatgttgtgtaca
+127731/1
@@@D??DD8FFDHIIEHEFH9C?GFG?:6@?GI:<FE/7CH=DH;@=?>E
@5244023/1
gcttgggcagagggaatctgattgtgctgttgtggaactgcttcacctgt
+5244023/1
@@CFFFFFDHHHHGABGGHIAFHGIIIIIIIGIGDGEEHIIGGGEGGI@D
@5761683/1
agagggaatctgattgtgctgttgtggaactgcttcacctgtggccggcg
+5761683/1
@CCFFFFFHHHHHJJIJIJJJJJJJJJIJIGGGHHGIJGEDFH@GEHE@G
@4249011/1
atacataataaaattagaggaagtaggtgctgggcctcttgtatgcgaag
+4249011/1
@@@D?BBD<FHFFD@FBEFGIIDFCHHHCGGEIBHHICGEH?DHHEG;:@
@3737183/1
cagcgaaatagtcacacccacgttggttatcaagtggcttggtaggatcc
+3737183/1
CCCFFFFFHHHHHJJJJJJJJJIJJJGIJJJJJJGIJJJJGHBCFHAAGH
@4249332/1
agcactgagtgacggcacctccgacactgaggtcacggtactcgcggtac
+4249332/1
@@@FFFFAHACFHJIGGGIIIIIIJJJJJIGIJIJJJFHGGGIEGIF?<D
@5762349/1
cgcaagatagtgagacattcactttttagtcataatcttcagatactcca
+5762349/1
@@@D=DDDHFDHAGFG;EFIEHHHHIIHIH?ECFGHCFGD@DDHGGHGHG
@1155368/1
ctcttgtatgcgaaggtgttgaggcgcttgtggtggtgcacgcgcttggg
+1155368/1
CCCFFFFFHHHHHHIJCFHIJIJJJJJJJJIJJHGGHIJJJJJJHFFFDD
@2672664/1
aaaaaataatgcaaagataagatgaagaagaggagcaaatggaaaaaaaa
+2672664/1
@@@FFFFFGFHHDGDGAFEEDHIIHCHGGHGGEIGHIGIJIGIGICGGFG
@1660798/1
gcactctagcacgtagttctcagcttccctgcaaagttaaccatcttgta
+1660798/1
CCCFFFFFHHHHHIJJJJIJJJJJJJJJJJJJJJJIIIJIJJJJJJJJJI
@6295787/1
cattacactccaatctatatcgtaaccattgtcttctttgacgggcacaa
+6295787/1
@C@FFFFFHHGGBHIGDFDIEDFGGIHHGIECFHIIIIIEGIDHIIIJIG
@2672996/1
ggctttttccagatccactcttgctccatggtccaggagcagcagcgtgc
+2672996/1
CCCFFFFFHHFHHJIJJJJJJJJJJJJIJJJHGJJJJJJJIJJJJJIFHB
@2673090/1
gcaagaagtaccagaaacgggacttagccacaatctggtctggagagaag
+2673090/1
CCCFFFFFDFHHHJIJJJJJJIIIGIIGGIJJJIEIIJGHIJIBHEGGGG
@627113/1
gtggtggtgcacgcgcttgggcagagggaatctgattgtgctgttgtgga
+627113/1
@@@D?D7DB<<CFG>@GGGC;9CDGH?0?BFFBHCGBBB8BB=@@F@D@@
@4745684/1
cactgagtgacggcacctccgacactgaggtcacggtactcgcggtacat
+4745684/1
CCCFFFFFHHHHHJJJJJJJJJJJJJJJJJHIJJJJHIIJJJJJHEFFFF
@7316925/1
ccacaatctggtctggagagaagatcctcatcttgtatagaggaggcttg
+7316925/1
CCCFFFFFHHHHHJJJJJJJIJJJJJJJJJJJJJJGJJIJIJJFGGIJJD
@5245208/1
gccagatgccaaagttcttgatcttcactgggc
+5245208/1
<@@BDDD;F?FBFA:CBCHFDBE?<?CCCAF9F
@4745812/1
tgtacgttcaaacgtatcacacattttctggtcaccttccatgcaaaatc
+4745812/1
@@@DDDFFGGGHHJFHIIIIIIIIGIIJFHHIGHGFGGIJIJJFI@FHGH
@3205387/1
ccctaagtgagtatacatctattaaattcaaacgcagagctcattatgtt
+3205387/1
CCCFFFFDHHHFHIJJJJJJJJJJJJJJJJJJJJJJJIJGJJJJJJJJJJ
@3738979/1
cacctgtggccggcggcacgcagacgccttgatgacctccactttgatga
+3738979/1
CCCFFFDFHHHHHJJJJJJJJJJJJJHHHFFFFFEEEEEDDDDDDDDDDE
@5245592/1
gtgggttgtcctgcagagcttgccacatcttgtaagcagcctgacgct
+5245592/1
@?@ADDDAF>?AD?FGIE;FBGGHGE?BFEFGFGAFDHC>DADGGBE@
@7836061/1
agcgggtcggacgagccgtgccttttattgcttggtgagacacgagataa
+7836061/1
<??DFDDDHFDGHIJJJJIIBGGIIIHIH>;CGIIAGGFFGHGFDCDDED
@7836177/1
gtggaactgcttcacctgtggccggcggcacgcagacgccttgatgacct
+7836177/1
C@CFFFFFHGHHHJJIIIHJJJJJIIIJJIJJJHHDFFDDDDDCDDEDDC
@7317777/1
gttaaatgccacgacgctcggacatttcaattttatttagttggtcttgg
+7317777/1
CB@FFFFFGGHHHJJJJJJJIIJJJJJIJJJJJJJIIIJJJIJGHIJJIJ
@5762785/1
tacataataaaattagaggaagtaggtgctgggcctcttgtatgcgaagg
+5762785/1
CCCFFFFFHHGHHJJJIJJJJJIIJJHIIJJJJJJJJJJJIJJJJJGHHJ
@7317936/1
gcactgagtgacggcacctccgacactgaggtcacggtactcgcggtaca
+7317936/1
CCCFFFFFFHHHHJIJJJJJJJJJJJJJJJJHIJJJJGGIJJJJJHEEFF
@5762999/1
cgggctctgtgcctggctcccatgtcacggtagcactgagtgacggcacc
+5762999/1
@@@DDFDFACBFHDHIIJEGG@HGAHIII<FFDHJGHEDG?DEGH:?AFC
@130956/1
gagactcataacgcagccagatgccaaagttcttgatcttcactgggctc
+130956/1
=<@ADDD;CH>:AGGE@GFEDEBHFBGFG?FHGHDDDGHEFFBGH;B=BF
@3206436/1
gacatttcaattttatttagttggtcttggttgaacggaactccaatcct
+3206436/1
C@@DDEBDFDHHFIBADDF<CF@FAF@HEDCDGGFGHGGHGGHHIEIIII
@4747324/1
ctggagagaagatcctcatcttgtatagaggaggcttgggctcgctctcc
+4747324/1
CCCFFFFFHHHHHJJJJJJJJJJIJJJJJJIGIIIJJGHIIFEGBGIJJJ
@4747330/1
gtacacctgagcgagactcataacgcagccagatgccaaagttcttgatc
+4747330/1
BBBFFDFFHHHHGGIJJIJIGHIIIIIJIIIIJJGIIIIEGFHFHIJJJ@
@1661116/1
gggcctcttgtatgcgaaggtgttgaggcgcttgtggtggtgcacgcgct
+1661116/1
@@@DDDDDHHBHFHGIGHHI<CHHGEHIIGGGGGFHGFHEBDG@FHIHEE
@4747666/1
ggaactgcttcacctgtggccggcggcacgcagacgccttgatgacctcc
+4747666/1
CCCFFFFFHGHHHJJIIJJJJIJJJJJJIIFJHHFFFDEDDDDDEDDDDD
@3740562/1
ggtctggagagaagatcctcatcttgtatagaggaggcttgggctcgctc
+3740562/1
?@=DDDDDF;F?;F;FBFIIIIHCHIHBHGGH@GCEEGGHGFGAGHI<CC
@2674505/1
gccagatgccaaagttcttgatcttcactgggctcttctctgggatttcc
+2674505/1
@@@DADDDFFAFDE<CEHC>>C@HHIIAHFDEHGCGDB<DDEGG;BFE@9
@6295997/1
ggcctgttttggtagcggcggcgcggtccgtgtggagcatgctcgccatc
+6295997/1
B@CFFDFFGHHHFGGIJIIIJIIHFDADBBADAB@CBCBDCDCDBDDDDD
@7318669/1
gcagcatcttgtcgagaacatgaagccgctttggtttacgttccagttct
+7318669/1
CC@FFFFFDFHFFIGIIGIIJIIGIIGIJFHIJCDFHJJI>FGIIICGIC
@1661520/1
ggcctcttgtatgcgaaggtgttgaggcgcttgtggtggtgcacgcgctt
+1661520/1
CC@FFFFFHHHHHJJGIIJCGHIJGJJJJJJIJGIJGHHFGGJJIJHHFD
@6296310/1
cgacgacgacactgtacagttagaaatg
+6296310/1
?;=BDDD>FF?D83CFGGEE?GGED?D@
@6296407/1
agagggaatctgattgtgctgttgtggaactgcttcacctgtggccggcg
+6296407/1
CCCFFFFFHHHHHJJJHIJJJJJJHIJJJJJJJJJJJJJJJJJJJJJJJJ
@2675003/1
gtttctcactagtaagagcttttcgtataatatgatatgatgccgacagt
+2675003/1
CBCFFFFFHHHHHJIJJJJJJJJJJHHJJJJJJJJJJJJJJJJJJJIIJH
@2675203/1
tgaagaagaggagcaaatggaaaaaaaaattggtgaaaagaatcacaagt
+2675203/1
C@CFFFFFBFFBFGHIEHCHHJIECGIEIHEGI?CEFHIFIFGGIJGIJ?
@7319081/1
ctgcaacttggccaggttagggccaacagattgtttgagatgtttgtgaa
+7319081/1
CCCFFFFFHGHHHJJJIJJIJJJJJJJJIGIJJJJJJJJIJJIJJJJJJJ
@7319207/1
gcaacatcttcatcttagcgttcacattgacaaacttaggtttgcttaca
+7319207/1
@@@FFFFFHHHGHJJJJFJIEGIGHIIIEHJJGGIIIIJJDHGIIJJJJJ
@4748097/1
gccagatgccaaagttcttgatcttcactgggctcttctctgggatttcc
+4748097/1
CCCFFFFFHHHHHJJIIJJJJJJJJJJJJJJJJJJJJJJJJJJJGIJJJJ
@1662071/1
cgtcattgaacaatctcgtatgatgccgtttctgtaccaataggaacaat
+1662071/1
CCBFFFFFHHHHHJJJJJJJJJJJJJJJJJJJJJIJJJJJJJJJJJJJJG
@5764210/1
caagaacatgtaaaaccaagactcactaaacataaaaataatacattacg
+5764210/1
CCCFFFFFHHHHHEBHIIIIIIIIIIIGIIIIIIIIIIIIIIIIIIIIII
@4250849/1
ggtgctgggcctcttgtatgcgaaggtgttgaggcgcttgtggtggtgca
+4250849/1
@C@FFFFFHHHHHJJIHIJJJJHIIJ@FHHIGIJIJJJJJJJJHIIGHII
@1662291/1
gtggaactgcttcacctgtggccggcggcacgcagacgccttgatgacct
+1662291/1
CBCFFFFFHHHHHJJJJJJJJJJJJJJJJJJJJHHFFFDDDDDDDDEDDD
@4748689/1
agagaagatcctcatcttgtatagaggaggcttgggctcgctctccgaag
+4748689/1
@@@FFFFFDHDHFJJIJJJJJJGGGIIIJJGGHEFGEIIHIJIIIHIJGI
@2676113/1
ggattttaatgttattattacagcatacataataaaattagaggaagtag
+2676113/1
@C@FFFDEFHHFHGIIJFJIHIIJJGIIGIIGIHIJJJIIGHIIIJJBFG
@6775770/1
cctttatacatttcggcatggcgatcatgtcgatggcttggtttattccc
+6775770/1
;@@DDDBDFHFHH>G<:C@3<3@?EFGDH:98FD@6?DHII?FFFHEF47
@2157239/1
ggcagcccgaacacggttaccgggaattttgtttggtatctgataccgac
+2157239/1
:?@B=DD?CF6F?FAFIIGIDDDGBHB?8DFH@BCHCFHIC=FG@E;A<A
@2157633/1
gctctgtgcctggctcccatgtcacggtagcactgagtgacggcacctcc
+2157633/1
C@BDFFFFFFHHDIJIJIJIIJJJJJGHGIIJJJJIGCGHIGIIJIIJII
@1157094/1
ggcagagggaatctgattgtgctgttgtggaactgcttcacctgtggccg
+1157094/1
@@@DDDDD>:DFHGEGBHIBHC>FHGGHIB3EF>GIA4:FGHIGDAHGG<
@6776259/1
gtttattttgtttttctctgtgatctgtttcttggcatctatagatgtcg
+6776259/1
@@@ABD?DHFFBHEG9E<AEFAFH<EGACEFBBHCDHI@EA@BG@?4:BB
@1663028/1
gcactggcaacgaccaatcatggacttttcttcaatatccacataagtaa
+1663028/1
CCCFFFFFHHHGHJJGGIJJJJJJJJJJJJJJJJJJJIJJJJJJJJJGIJ
@1157211/1
agctgctgccgaaagattagagtcgtcttctacttctgcttctggcacat
+1157211/1
?BBFFFFFHHHHHJJJJJJJJJHIIJJJJJJJJJJJJJJJJJJJJJJJJJ
@4749598/1
gacgatttcaccagtggtcttcttga
+4749598/1
?<?BADDDA>CD3EEE9EAFF@FE:3
@132920/1
cggcacctccgacactgaggtcacggtactcgcggtacatgttgtgtaca
+132920/1
CCCFFFFFHHHHHJJJJJJJJJJJJJHIJJJJJJJIJJJJJJJJJJHHHH
@4749759/1
aataaaattagaggaagtaggtgctgggcctcttgtatgcgaaggtgttg
+4749759/1
<?@DDEABDHHHFGFDGCEHH<FAFH>FFEGEFAHHIG?DF@GGIDFHHI
@628846/1
gtcctgcagagcttgccacatcttgtaagcagcctgacgcttagcaagtt
+628846/1
@?@ABDDDHHFFFE?:CGCAFHCCFACHCF>EF=>DG98@@CEB@EBF?B
@7320659/1
caccgacgacgacactgtacagttagaaatgttacaacctctatactttg
+7320659/1
@?8ADD@D8CFF>DFDDGFBBF?FGD<D?FFFFEBB@FFF;FICFDE=E4
@6776806/1
aggtgctgggcctcttgtatgcgaaggtgttgaggcgcttgtggtggtgc
+6776806/1
?@@=BDDDHHHGHGIIEFIGCHIGGGIEH<DEEDHEGD<FHGD1=CE5@D
@3206944/1
tctgtttgtctgtttgtctgtttgtctgtttgtctgttcgtctgtgcgcg
+3206944/1
@@@DDDDBF<CFHGGGBGIGHIHIGGGHHDHHEEHGHHG;:?HGGEEEAG
@1663446/1
gctcgctctccgaagggagcttgcggccgatgacctcatactccttcaac
+1663446/1
CCCFFFFFHHHHGJJJJGIJJJJGIJJJIJGI@FFHJJGHIJHHHHHGFE
@1663560/1
gtaggtgctgggcctcttgtatgcg
+1663560/1
??@;DD?BHFA=F=G?BGDC4CFE6
@1663561/1
cacctgtggccggcggcacgcagacgccttgatgacctccactttgatga
+1663561/1
C@CFFFFEHHHHHJJJJJJJIJJJJJHHHFFFFFEEEDEDDDDDDDDDDE
@5247730/1
cttcacctgtggccggcggcacgcag
+5247730/1
:8?DDDADBF?FDAGA<@6?D0;/AE
@3207443/1
gtggatgtagctgccattatgtagactgttgtgttgaccaataatgggtt
+3207443/1
@@@FFDDDHFHDFFIGIGEEEIHGGGGBCFHEGGGIJIHGI>HGGGIIHE
@5247922/1
ggtacatctagagtataaaaaactgataaattccgtcactattctaggat
+5247922/1
CCBFFFFFHHHHHHIJJJJJJJJJJJJJJJJJJJJJJJJJJJJJJJJJIJ
@1663828/1
cgccaattgcttcaccttatgatagtcatcgcggcctctagccgacacga
+1663828/1
=@?DDDB:?AFBCAG@CB:IB?CDH:<ACCCD???@@BBBB<;;7@6@EE
@2158816/1
cttgttgttaagaggtgttacctcttcctcgggttggaatgattctggtg
+2158816/1
CCCFFFFFHHHHHJJGHIIJJJJJJJJJJJJJJHHJJJJJJJJJJJJJHI
@1664103/1
cagcatacataataaaattagaggaagtaggtgctgggcctcttgtatgc
+1664103/1
CCCFFFFFGHHHHJJJJJJJJJJJJJJIJJJHIIJJJJJJJJJJJJJJJJ
@5248919/1
gggctctgtgcctggctcccatgtcacggtagcactgagtgacggcacct
+5248919/1
@@<DDDDFAFFFBCAGGHHIGHIIEHFGI?;FFHEDFA?:?>FHG>GIGG
@2679526/1
gctctgtgcctggctcccatgtcacggtagcactgagtgacggcacctcc
+2679526/1
BCCFFFFFHHGHFJJJJJJJJJJIJIIIIJJJJJJJJHHIIJJIIJJJJJ
@6298863/1
ggtgttgaggcgcttgtggtggtgcacgcgcttgggcagagggaatctga
+6298863/1
@??DDDDDHH=FHIIIIIIHCG?DHHIIIIIGIIHIIGIHFEFDBDDEEC
@5249462/1
gttcgtctgtgcgcgctaatctcagaaacggctgatccgagttggatgcg
+5249462/1
@=?DBDAAB<CDFGGEIIIIIIIGIIHGDCEF<FGEGIG;@;;=E@E;2=
@6777380/1
ctggagagaagatcctcatcttgtatagaggaggcttgggctcgctctcc
+6777380/1
BCCFDFFFHHHHHJJJJJJJJJJJJJIJJJJJJIJJJJIJIJJJJJJGJJ
@7838529/1
ggcacctccgacactgaggtcacggtactcgcggtacatgttgtgtacac
+7838529/1
@@?BDDFDFDHAAE@FHEHDDGGHGID@9BFIGG@:@CA@FCHII=;CAE
@3741776/1
aactgcttcacctgtggccggcggcacgcagacgccttgatgacctccac
+3741776/1
@@CFFFFFHHFHHJJIJIJJJJJJJJGEIJJHHFFDEDEDDDEDDDDDDD
@133921/1
cgcaagaagtaccagaaacgggacttagccacaatctggtctggagagaa
+133921/1
CCCFFFFFHHHHHDHIJJIJGIJJIJJGIJJJIIIIJJJHHCHF<BHEIE
@133944/1
gccagatgccaaagttcttgatcttcactgggctcttctctgggatttcc
+133944/1
@@@FFEEDFFGHFIHGAEHHGHHIH@CFHHEHBFCFEHICHIIFFGIHDG
@6777735/1
ccgtcattgaacaatctcgtatgatgccgtttctgtaccaataggaacaa
+6777735/1
@@CDFDFFDFGHHIIIIGI;DGG<AE@G8E:F@B<FF@<BDGH@EHCFHI
@3742272/1
ggtgaggatgcactacatttccgtccatcattttgtcaacgaactcttct
+3742272/1
@@@FDDDBDFDHHJIIIIIIJIEFGHGIGGIJGHIFHHIJHGGHGGJGII
@7321953/1
ctagtataatgtatccttctatcaccatactcaggttgccgtataccaca
+7321953/1
?=:B4=DDF<A=CGA<EAFEIE@:<C?FCEH9>B;2:?B?CD<FF@DF9?
@7839367/1
cggcacctccgacactgaggtcacggtactcgcgg
+7839367/1
@@@?DDAADHFFFBDFHBFBGHGIIADFGHICG@A
@3742698/1
cagagggaatctgattgtgctgttgtggaactgcttcacctgtggccggc
+3742698/1
@@@DFFFDHGGFHEHIJFGIGHHHIHIJGIIGGIEFHJIGHEGDHIGIIE
@7839662/1
tgacgcaagaagtaccagaaacgggacttagccacaatctggtctgg
+7839662/1
CCCFFFDDHHGDDGHGIIJGJJJJIGIIJJIJJJIIGIIHIJDFIJJ
@7839902/1
gttcgtcttttgaagattctgatattgatagttttttcattccctgc
+7839902/1
@@@FDADDFHHHHAFEGGIIIHEHHIIFHGIAGGEHIGHGIAFGIII
@630749/1
ctgcaatcctgcctcacatgattcatccacaaattccaacccttgcgttt
+630749/1
?@@FDDDDDHHFFIGFIIJEGCEEHHGGIIJJJJJIEGGIJEBHIGIHII
@134922/1
gaaggtggcggccagaatctagacatgcacagctcttgcagccatccaac
+134922/1
@C@FFDDDHHGHGIJIJJIJJIEIIJGIGIJJIJIJJIIIDGGFHIBGHD
@4750412/1
ggtagcactgagtgacggcacctccgacactgaggtcacggtactcgcgg
+4750412/1
CCBFFFFFHHHHFIJJJJJJJJJJJJJJIJJJJJIHIJIJIBGIJJIJGF
@5249701/1
gacgcaagaagtaccagaaacgggacttagccacaatctggtctggagag
+5249701/1
@@@DDDDDHFAADFG<A@FFHI@ABEGGHIDGFGHIIGIIGGFHHCHGGI
@5249793/1
tggagtgagcacgggctctgtgcctggctcccatgtcacggtagcactga
+5249793/1
<<;DDD???B>D?@AGGB;F<CEHG33?D@;DFDG9<9BDD/8ABEEHI@
@4751107/1
cacctccgacactgaggtcacggtactcgcggtacatgttgtgtacacct
+4751107/1
@CCFFFFFHHHHHIGIIIJJJJICGIJEHIIIFGIIJJJEHDHHGIHIHH
@1666614/1
gagcaaatggaaaaaaaaattggtgaaaagaatcacaagtaagatactgc
+1666614/1
CCCFFFFFHHHGHJJJJJJIEIJGHIJJJJJJJJIJJJJHIJJJJJJJJJ
@5250124/1
ctgttgtggaactgcttcacctgtggccggcggcacgcagacgccttgat
+5250124/1
CCCFFFFFHHHHHJJJJJJJJJJJJJJJJJJJJJJHHFFFDEDDDDDDDD
@7323540/1
gcgcttgggcagagggaatctgattgtgctgttgtggaactgcttcacct
+7323540/1
CCCFFFFFHHHHHIJJIIJJJJJJJJIIIJJHIJHIJJJJJJJIJJJJJG
@5250392/1
ctggagagaagatcctcatcttgtatagaggaggcttgggctcgctctcc
+5250392/1
@@CDFFFABFBFHIBGIIGIAHHEGHBHGIGCCHIBF8:DHCHHIAFHHG
@4751966/1
gctcattttaacacatttcacattgaaaaataggtcaaaaccttcattat
+4751966/1
C@CFFFBFHHHHHJJJJJJJHHJJJJGI>ECHHGGGDGIJGIJJJIJJJJ
@632190/1
ttttaatgttattattacagcatacataataaaattagaggaagtaggtg
+632190/1
?@@DDDDDDD:AFCFHIIIBGHHEGGHIIIHIIGFHIGGHGGCHDDF<?F
@2160411/1
acgggacttagccacaatctggtctggagagaagatcctcatcttgtata
+2160411/1
CCCDFADFHDHHGIIIIIGHHI<FHGIGHDF?3DGIIIGFGHGFIHGDHB
@3210319/1
ctcgccatcaggacctgcaccatgcaccgccatgccatgtaccacgcctg
+3210319/1
@@@ADADDAFBBBE?HAFGE@EGH>BE@:@DEGIIIIIIIII<D>CGIGI
@6299513/1
gtttattttgtttttctctgtgatctgtttcttggcatctatagatgtcg
+6299513/1
BBCFFFFFHHHHHJJJJJJJIJGIJJJEHHIJIGGIGIJJGIJJIJGFHH
@632593/1
gccgtcagaacctgatagaaacggttggcgttaggtatatacaagaacaa
+632593/1
@C@FFFFFGHHHHJJJJIJJIGHCHHJJIJJJJHJGHIIJIIJIIJJJJJ
@2160595/1
caccagtggtcttcttgaacttcttcaattgacgcaagaagtaccagaaa
+2160595/1
@@@FF?AB;FHHDIIIEFGIIIGIBHGGHID@HHGIIIIFG?DBFGEDHB
@3210500/1
cactcttgctccatggtccaggagcagcagcgtgcgcaggttcaggcatc
+3210500/1
CCCFFFFFHHGHDHEEEHIIJJIJJJIJJJJJFHGGIIIIFHGIIIIJJJ
@2160718/1
tccgtttgttctggtgaatctctgaaatggctggagtgattttgacgggt
+2160718/1
?@@DBDEDHHFFHIAFCEIIGHEIGGDHGGEFDD;?:?9CGEHC;B?DF?
@5251182/1
ggtcttcttgaacttcttcaattgacgcaagaagtaccagaaacgggact
+5251182/1
??BDDFFFHHHHHIJIJIJIIIJIIGGGJJJJIIFHIGEHIGGIJJJGIG
@2160759/1
ctggagagaagatcctcatcttgtatagaggaggcttgggctcgctctcc
+2160759/1
CCCFFFFFHHHHGJJJJJJJJJJIJJJJJJJJJJIJJIIJJJJJJJIJJJ
@5251419/1
cgtcaaagcatttattgtggccgctctaggcagcaaacagttcatccttg
+5251419/1
@@@FFFFFHHHHHJJJJIIHIGGGEG=DFHFGGGGGICGHJJ>BGHEIIJ
@6300057/1
gtagcactgagtgacggcacctccgacactgaggtcacggtactcgcggt
+6300057/1
@@@DDDDD8AFDDHEGA:FH?GEFGHEEHIIEGGFGEIII78ACHHIFD9
@633033/1
gcttcacctgtggccggcggcacgcagacgccttgatgacctccactttg
+633033/1
C@CFFFFFHHHHHJJJJIJJJJIIJJJJGHHFBAECECEEDDDDDDDDDD
@5251527/1
agcatacataataaaattagaggaagtaggtgctgggcctcttgtatgcg
+5251527/1
CCCFFFFFHHHHHJJJJJJJJJJJJJJJJJJJJJJJJJJJJJJJJJJJJJ
@2682442/1
ggcaggttgaactcacaccattcaatttaaaagaaactgggtgcgtgcag
+2682442/1
CCCFFFBDHDHHGJJJJJJJJJJJJIJJIJJJGIGIGEIGIHGIHIJEGG
@7324731/1
ggattttaatgttattattacagcatacataataaaattagaggaagtag
+7324731/1
CCCFFFFFHHHDHIIIIJJJJJJJJHJJJIJJJJIJJJJJIIJJGIJHEG
@5251586/1
ggatgatgactaatgactatatttgtccagaacacgtattaattctgttt
+5251586/1
@@@D=>DDHHHHFGIIIIIIGHIIEGHHEHIIIIIBHHIIIGHIIEGHDD
@6300276/1
ctacgatcatcactgtcgtgtcctttatacatttcggcatggcgatcatg
+6300276/1
@@@DDDDDHHGHHEGEGI<@EFHGIIIIIICHHGEDAFHGHHGDGGGIGG
@6300340/1
gacgcaagaagtaccagaaacgggacttagccacaatctggtctggagag
+6300340/1
@<;DDFFFHHFFCGGGIIBGHB;@FG@FGIIIIEFBGCGGC?BDHEBFD@
@2682736/1
ggagagaagatcctcatcttgtatagaggaggcttgggctcgctctccga
+2682736/1
CCCFFFFFHHHHHJJJJJJJJJJJJJJJJGIIJJJEGIIIGIGGHHFHGB
@2161433/1
cgcaagaagtaccagaaacgggacttagccacaatctggtctggagagaa
+2161433/1
@@@DDDDDFFFH<FHBGHHIIEGGIIHFEHIGIIIIIGG4BDFHGIII1B
@3211251/1
gtcactttactgagctaaatgctaagcctaataaatgccatacaaggtct
+3211251/1
@@@DFFDDFHDDFIJJGBHHHBGGGE>DGHIJJJJJGGIGIIIJJII@FA
@3211443/1
gtcggtggcgcacagggcacgcttgcgcatgacatctatacatgccattg
+3211443/1
BBBFFDFFHGHHHJJIIJJJJJJJJJJIIJJJJJJJJJJJJJJJIJJJJI
@2161807/1
gcttcagcagagtgcacacaatggtgaactggcgttcatgcggcaaacgc
+2161807/1
@@@DADD<D>FDFCEFEEHIII@FAFFHICFGDHGDGF@BFHBGIBFAH6
@6301023/1
tcgtgtcctttatacatttcggcatggcgatcatgtcgatggcttggttt
+6301023/1
::?=BB?A<F::DHGBHIE<FF8FD@;G:?88?BAHB??D9?F9?AH=FF
@6301044/1
gtggattttaatgttattattacagcatacataataaaattagaggaagt
+6301044/1
C@CFFFFFHHHHHFHIJJIJJJJIIJJGJJJJJJJIIJJJJJJJIJGIJ?
@2162091/1
tgtgaaacgatcaacaataatatataatttggagtacagttaatacctgg
+2162091/1
@C@DFD>DHFHFHJIIJJJJIIJJJIJIJJJIHIGIIJJIIJJJJJJJJJ
@1160763/1
gggacttagccacaatctggtctggagagaagatcctcatcttgtat
+1160763/1
CCCFFFFFHHHHHJJJJJJJIIJIJJJJJJGIJJJJJJJJJJIJHIJ
@6779694/1
ggctttggggttgttgtatatcgcgtacgaggacatgtccaggtcgtcgc
+6779694/1
CCCFFFFFHH@FHIJJHIJJJJJJIJJJJJJJJJJJJJJJJJJGIJJJHF
@3743426/1
gccagatgccaaagttcttgatcttcactgggctcttctctgggatttcc
+3743426/1
CCCFFFFFHHHHHJIJJJJJJJJJJJJJJJJJJJJJJJJJJJJJJJJJJJ
@6779773/1
gggctgcagatgactgtgcatccttgctagtaagtcctgagccatagcaa
+6779773/1
@@@D?D?DFAFAHIGBB:ADHFGIIIGHGGCCGFCGHIGGCCF@HCGGII
@1161351/1
ggttttcacgaatatattgtgggatgcttaaatttacatttagtgtttgt
+1161351/1
@@BDFFFFHHHGHJJIJJJJJJJIJJJJJJJJJJJJJJJJJJJGHIJJIJ
@634632/1
acagcatacataataaaattagaggaagtaggtgctgggcctcttgtatg
+634632/1
CCCFFFFFHHHHHJJJJJJJJJJJJJJJJJJJHHIJJJJJJJJJJJJJJJ
@7326228/1
cagtggtcttcttgaacttcttcaattgacgcaagaagtaccagaaacgg
+7326228/1
@BCDDFFFHHHHHJJJJJJJJJJJIJJJJJJJJJJJJJHIJJJJJJJJJJ
@7840536/1
gcctcttgtatgcgaaggtgttgaggcgcttgtggtggtgcacgcgcttg
+7840536/1
@@@DFDFFFFHHDHEFGG<CFEGHGHHGEGIIHICDDFGHCEHGBEHFF?
@634722/1
ctggatggagtgagcacgggctctgtgcctggctcccatgtcacggtagc
+634722/1
CCCFFFFFHHFHHJJJJJJJJJJJJIJJJJIGIIJJJIJJJJIIIJCHII
@5767232/1
gaggaagtaggtgctgggcctcttgtatgcgaaggtgttgaggcgcttgt
+5767232/1
C@CFDFDDHHFDFHIJIJGHIJIJJHGIJJJHIIJBFFGIJJJHIIJJJH
@3744356/1
cgtagaaaagtgctgtctgtacattgaaaataaaaataaaaaaaatagca
+3744356/1
@BBFFFFFGHFFFHIHIJJIIJJJJJIJJIIIJIJJJJJJJJIJJJIIJJ
@5767465/1
cttgaacttcttcaattgacgcaagaagtaccagaaacgggacttagcca
+5767465/1
CCCFFFFFHHHHHJJJJJJJJJJJIJJJIJJJJJJIJJJJJJJJJJIJJJ
@635096/1
cgtagggtaagacacggatcgcatacaccgtgaatataagtggcaaaggt
+635096/1
CCCFFFFFHHHHHJJJJJJJJJJJJJJJJJIJIJJJJJJIHHJJJJJJJ@
@7841671/1
gggttattgttatgtcgatgtcgaacccaaaaatgtaattaacttttttt
+7841671/1
@@@DDDFFHHHHHJGHJHJJHIJIIJJJJJJJJJJFGIIIIJJIIIJJJJ
@137288/1
ggatggagtgagcacgggctctgtgcctggctcccatgtcacggtagcac
+137288/1
CCCFFFFFFHHHHIJIJIJJJJJHIIJIEIJIJJIIIJJIIIJJCHIJIJ
@7841842/1
cggaactccaatcctttactcgaatagtcttttctaacttgaacagtgcg
+7841842/1
CCCFFFFFHHHHHJJJJIJJJJJJIJJJJJJJJJJIIJJJJIJJJJHIJJ
@635523/1
gccaccaataaatcgttttaacaactgggctctatgggacaaagtagctg
+635523/1
CCCFFFFFHHHHHJJIJJJJJJJJJJJJJJJJJJJJIJIJJJJJHIJJJJ
@635612/1
ctctcatgtcccatactccttgatttggtaaagcttgctgcccgcctaac
+635612/1
CCCFFFFFHHGHGJJJJJJJJJHIJJJJJJJJJJJJJJJJIIJJJJJJJG
@4752353/1
gcgtcgattgcggtatcggcgtcgcttgcggtaccggcgtcggttgcgga
+4752353/1
BCCDFFFFHFHHHEFGIIIIJIJJJJJJJJJABHHHFFDDDDDDDDDDDD
@635770/1
ggatggagtgagcacgggctctgtgcctggctcccatgtcacggtagcac
+635770/1
@@@FFFFFCFHHHGGHHGIIJJIJJJJIEHIIGIJIGIGGIGIIFHIIGI
@2683112/1
ctttgacagcacctaatacaccgccgcttaaaagataggtaccgatgagc
+2683112/1
C@@FFFFFHHGHDEGGEGIGHJJIJJGIJIFIJIGGGJIDHIJJGIIHC@
@5252479/1
cttccttcttagagcgtcccgtacccatagcaacaagatcagcgactgtc
+5252479/1
C@CFFFFFHHHGDIIGHJJJJHIJJJJJJIIJJIIJIFHIJJIIIJJIIG
@2683825/1
ggtgctgggcctcttgtatgcgaaggtgttgaggcgcttgtggtggtgca
+2683825/1
?@@DDDB:DHFDADFHHG<HHHEEEBFGBGH@CFG>GA@FHG=71@GGGA
@1668658/1
gtccttgttgttaagaggtgttacctgcaacttggccaggttagggccaa
+1668658/1
C@CFFFFFHHHHHJJJJJFGHIIJJJJJJJJJJJJJJIJJDHIJJJJJII
@5252931/1
ggcactggcaacgaccaatcatggacttttcttcaatatccacataagta
+5252931/1
CCCFFFFFHHHHHJJJJJJJJJJJJJJJJJJJJJJJJJIJJJJJJJJJIJ
@7328250/1
cttcacctgtggccggcggcacgcagacgccttgatgacctccactttga
+7328250/1
CCCFFFFFHHGHHJJJIJJIJJJJJJIIHGFFFDEEEEEEDDDDDDDDDD
@636587/1
actaattctatgcaaagtatagcttgtatttgttatgtaaccactccata
+636587/1
@@@DDDFFGDHHFIGJJHHJJEIJIICGHIIJHIFIIGIIHIIGIGIJGI
@2162473/1
gcattatatgtttgaatgcattttcaaaagattcacaacaaaaagagata
+2162473/1
=??AA:BDDHFBFGGIGBG@<IGHECB@?G1?HHGIIIIIIIGCHHHHIA
@636800/1
gttggtcttggttgaacggaactcc
+636800/1
?;?7?DB;D?FBDGIFFC?3<CDB9
@7328525/1
tatcatcgttctcagcatggtaagaaggtggcggccagaatctagacatg
+7328525/1
CCCFFFFDFHHHGGGEIHIJIIJCHGIFIIIGGGHDGBFHIJJIGCHHGI
@2162605/1
aaggttttgaggcgcttgtggtggtgcacgcgcttgggcagagggaatct
+2162605/1
@@CDA2ABDHHHGIIIIIIIIEIIHGHIIIIIIIIIIIIIHHHHFBFEEE
@7328656/1
gcaagaagtaccagaaacgggacttagccacaatctggtctggagagaag
+7328656/1
CCCFFFFFCFHHHJJJJJJJJJJIJJJJJJJJJJJJJJHHJJJJJIJIJJ
@2162728/1
caagaagtaccagaaacgggacttagccacaatctggtctggagaga
+2162728/1
@C@FFFFDDBDBFBBEGHIDGIJJGIJIAHICFDHIEIIIJGFHGHG
@3213293/1
gtttttctctgtgatctgtttcttggcatctatagatgtcggtggcgcac
+3213293/1
BB@FFFFFHHHHHJJJJJJJJJJJJJJJJJJJJJJIJJJJJJHIJJJJJJ
@4752926/1
gaggaccttagggacttcgacatattcggcgatgatgcattcttcctcgt
+4752926/1
CCCFFFFFHHHHHJJJJJJJJJJJJJJJIJJJJJJJJJJJJJJJJJJJJH
@4752946/1
gtcacggtactcgcggtacatgttgtgtacacctgagcgagactcataac
+4752946/1
CCCFFFFFHHHHHJJJHHIJJJJJJIJJJJGHHIJJJJJJJIJJJJJJJH
@4753017/1
gaggtgttgaggcgcttgtggtggtgcacgcgcttgggcagagggaatct
+4753017/1
B@BFBDDFHHHHHJJJJJHIIJJIFHIJJJJJJJJJIIJIJHGHFFFFED
@2685514/1
gcctgttttggtagcggcggcgcggtccgtgtggagcatgctcgccatca
+2685514/1
CCCFFEFFGHGFHIEHIIJIGGFEDCDDDABABB>BD@CCDDDDDDDDD>
@7329344/1
ctcttgtatgcgaaggtgttgaggcgcttgtggtggtgcacgcgcttggg
+7329344/1
@@@DDDAD<?FHB@F<ACACF<CFEGEG<F?D@?FDGGECGCHIE>DD;;
@1163553/1
atagagacgatttcaccagtggtcttcttgaacttcttcaattgacgcaa
+1163553/1
;??DDA>BA8C?<:AC<CAFF@3CE@FDF?::EB??DBD@:??:0?:??D
@2164100/1
caccagtggtcttcttgaacttcttcaattgacgcaagaagtaccagaaa
+2164100/1
CCCFFFDFHHHHHJJJJJJJJJIJJJIJJJJJJJJJJJJJJGHJJJJJJJ
@138395/1
cgtcgatgaccagcagaaggcgtgttaccgaccagagtagcaaccacctt
+138395/1
CCCFFFFFHHHHHJJJJJJJJJIIJJJJJJJJJJJIJHIJJJJJJJJJJJ
@7330347/1
tattattacagcatacataataaaattagaggaagtaggtgctgggcctc
+7330347/1
CCCFFFFFHHHHHJJJJJJJJJJJJJJIJJJJIJJIJJJIJJJJJJJJJJ
@638701/1
cctaaatctatggggcgggatggtcgtttgaaaaattgacggccagcctt
+638701/1
CCCFFFFFHHHHHJJJJJJGIJJGHHHFFFEEEEEEDDDDDDDDDDCDDD
@6782096/1
acggtagcactgagtgacggcacctccgacactgaggtcacggtactcgc
+6782096/1
?@@DBDDDFFDDFI<ABF1EBFFIIFCEFIIIIIIIIDFIFFFCFFIIFF
@7330747/1
ccagtggtcttcttgaacttcttcaattgacgcaagaagtaccagaaacg
+7330747/1
CCCFFFFFHHHHHJJJIJIJJJJJJJJJJJJJJJJJJIJIIIJIIIJJJJ
@3745623/1
tgtggaactgcttcacctgtggccggcggcacgcagacgccttgatgacc
+3745623/1
@C@DFFFFHHFHGJJJIJJGGJJJJJEHIIJIJEHHFFDDDDDDCDDEDD
@5768810/1
ctcatcttgtatagaggaggcttgggctcgctctccgaagggagcttgcg
+5768810/1
CCCFFFFFHHHHHJJJJIJJJJJGHIJJJJJJJJJJJHJIJJGHIIJJJI
@5768861/1
gtgctgggcctcttgtatgcgaaggtgttgaggcgcttgtggtggtgcac
+5768861/1
@@@FDDFDFHFFFIJFHGIIIEHEA1?:CCGHIHHGBGHHDCFHC4CGHG
@6782419/1
gcctcttgtatgcgaaggtgttgaggcgcttgtggtggtgcacgcgcttg
+6782419/1
CCCFFFFFHHHHHJHIJJCHHHJJJJIJJJJJIJJJJJHIIJJJJJHFFD
@5768967/1
ggcagagggaatctgattgtgctgttgtggaactgcttcacctgtggccg
+5768967/1
=@@ADD;D<FAFDFHGGGGBEHDHHC<FGECH;DGHIECHICG>GBFE@E
@6782568/1
cttgtattcaaaagaaaacctagaatcactggttcaaattcaaataaaat
+6782568/1
@@@ABADBHDDHFIJJJJGGIGIHGBFHIECH:CFFIG@GGIIJIGIGIA
@1165237/1
gcagagggaatctgattgtgctgttgtggaactgcttcacctgtggccgg
+1165237/1
BCCFDFFDHHHHHJIJJJHHIGIHIJEGHJJJIJJFHIIIIIJGHIHIJG
@7842698/1
cagtggtcttcttgaacttcttcaattgacgcaagaagtaccagaaacgg
+7842698/1
CCCDFFFFHHHHHJJJJJJJJJJJJJJJJJJJJJJJJJGHJJJJJJJJJJ
@5254680/1
ccgacactgaggtcacggtactcgcggtacatgttgtgtacacctgagcg
+5254680/1
@@@DDDDDDDFDHGIGBHA8CBDAHGGIBAFGGBDGHEFGGBFAHIIHGE
@2686071/1
gccactggcaatgtggatagctggacaaggcactggcaacgaccaatcat
+2686071/1
@@@DDDDDDDFHD:CBGBHAHGGHGGGDB=GGEEHIFGHHGGGEGIGCGG
@7843431/1
tccacttcatcatcagggatcttgccgtcattgcagacggtgtggtagcg
+7843431/1
CCCFFFFFHHHHHJJJJJIJJJJJJJJHIIJJJJIJJJJJDHFHIGHJJJ
@7843846/1
cgccatgccatgtaccacgcctgggatgccacccggcaccactcccgggt
+7843846/1
CCCFFFFFHHHHHGIJJJJJJJJJJJJJJJJJJJJJJJJJJJJJJJJJJB
@7843972/1
gcctcttgtatgcgaaggtgttgaggcgcttgtggtgg
+7843972/1
@<@DDDDDHHDFFF;1@EAC?EFFHHFHIGGGIEEBFG
@4257622/1
gttgtgtacacctgagcgagactcataacgcagccagatgccaaagttct
+4257622/1
CCCFFFEFHHHHHJJJJJIIJJJJJJJIIJJJJJJJJIJJIJJJJJIIJJ
@2686863/1
gcactcgcttgggcagagggaatctgattgtgctgttgtggaactgcttc
+2686863/1
@<@BDDDDF?FDB@EGHIIG:?E@C?:?DFD@BF4:???B;9BFFHEAFG
@7844063/1
gcctgacgcttagcaagtttcttagacttgccagttcccacttcacgacg
+7844063/1
CCCFFFFFHHHHHJJJJJJIJJJJJJJJJIJJJJJIJJJIJJJJJJJJJJ
@3215424/1
gccagatgccaaagttcttgatcttcactgggctcttctctgggatttcc
+3215424/1
CCCFFFFFHHHHHJJJJJJGIIJGIJJJJJIJIJJJJJJJJJJJIJJIJJ
@5255616/1
agaacaaacaaaacttaagccttattataaaaggtataaatattcctgcc
+5255616/1
@CCFFFDDFHDHHIGIIIIIGHIFGFIIJGGIIJCHIIIIIIJJIIGHGE
@7332588/1
gcctgggatgccacccggcaccactcccgggtgaggatgcactacatttc
+7332588/1
CCCFFFFFHHHHHJJJJJJJJJJJJJJJJIJHIIJJJJJJJJJJJIJJJH
@6303736/1
ctggagagaagatcctcatcttgtatagaggaggcttgggctcgctctcc
+6303736/1
@C@FDDFBABFHFGEHJJJJIJIEHIIIHIEHIEGHIAF=CDA@FGGHGI
@6303868/1
acgggctctgtgcctggctcccatgtcacggtagcactgagtgacggcac
+6303868/1
@CCFFFFFHHHHHIIIJJJJJJJJJJJJIJJHJJIGIIJJIBGGJJJJJJ
@2687710/1
cagcgaaatagtcacatccacgttggttatcaagtggcttggtaggatcc
+2687710/1
CCCDFFFAFHHFDHGIIEBFFEHHE<GFFGD@BGFFGCGIDA9<4B/8.=
@2687852/1
ctcgcgccaatggcatgtatacatgcctactagtgatgtagtgtaattca
+2687852/1
CCCFFFFFHHHFHHIIJGGHIJJJJIJEHJJJJGHGIIGIIGHIIJJJJJ
@5256223/1
gatcgcatacaccgtgaatataagtggcaaaggtagtaagtcagctgttc
+5256223/1
CCCFFFFFHHHHHJJJJJJIJIJIHFHIJJJJJDHIDHIJGHIJJJJJJI
@2688039/1
ggcgcttgtggtggtgcacgcgcttgggcagagggaatctgattgtgctg
+2688039/1
CC@FFFFFHHHHHJJIJJJJJJJJJJJJJJJJJJJJJJJJJJJJJIJJJH
@639156/1
gttgaggcgcttgtggtggtgcacgcgcttgggcagagggaatctgattg
+639156/1
BBBFFFFFGHGHHIJJJJJGIJJJJJJJJIJJJJJJJJJJEHFHFFFFFF
@2688133/1
attttaatgttattattacagcatacataataaaattagaggaagtaggt
+2688133/1
@@@DFFBDFCFDB?GHHEGHDHIGIGGCCEHGIABHIIIIIIICGGGHE:
@639229/1
cttgtattcaaaagaaaacctagaatcactggttcaaattcaaataaaat
+639229/1
BCCFFFFFHGHHGJJJJIJJJJJJJJJJJJJJHIIJJJJJJJJJJJJGIJ
@3216257/1
acgcaagaagtaccagaaacgggacttagccacaatctggtctggag
+3216257/1
@CBFFFFFHHHGHJJJJJJIJIJIJIJJIIIJIJJIJJJJGHIJJIJ
@7333137/1
caaagataagatgaagaagaggagcaaatggaaaaaaaaattggtgaaaa
+7333137/1
CCCFFFFFHHHHHJJJGIIIJJIGIJIJJJJIJJIIJJJJIHIJCEGGIJ
@6304990/1
ccgacactgaggtcacggtactcgcggtacatgttgtgtacacctgagcg
+6304990/1
@CCDFFFFHHHHFGGGGGCFGIEHIJFDHEGGIIJIFHHHIIJJIIGJJJ
@140393/1
tcattgttctcattcgcgtacttttcaaggaacatttgagtggttccttt
+140393/1
CCCFFFFFHGGHHIGJJJHJIIIJJIIJJJJIJJJJJJJJHIJJIGGGIJ
@639751/1
ggtctggagagaagatcctcatcttgtatagaggaggcttgggctcgctc
+639751/1
BCBFFFFFHHHHHJJJJJJJJJJJJJHIJJJJJJIJJJJJHIJIJJJIJI
@140502/1
cagcatggtaagaaggtggcggccagaatctagacatgcacagctcttgc
+140502/1
@@?DADE<=ADAFEHDEGCHIIGGED2BDGGIHGGIGHGID=CGHAEGDC
@140648/1
ctccaatcctttactcgaatagtcttttctaacttgaacagtgcgatgtt
+140648/1
@@?DDD>?CFHFBGGGG?>GFDHIIGBHDF<C?FEHEAGB9CDGH:BF?D
@5256841/1
ggtgcacgcgcttgggcagagggaatctgattgtgctgttgtggaactgc
+5256841/1
??1AB?D;8<DF:GB;?E?:?@FG@D9B?99??/B??DFDFFF=F@FE;E
@4754964/1
gttacctgcaacttggccaggttagggccaacagattgtttgagatgttt
+4754964/1
@@@DFFDDHBBADHIBGG>FAAA??CEB??EHGH3?FGH@@F@DDGGBDG
@4755054/1
gtggattttaatgttattattacagcatacataataaaattagaggaagt
+4755054/1
CBCFFFFFHHHHHJJJJJJJJJJJJJJJJJJJJIJJIJJJJIJJJJJJJG
@4258541/1
agcatacataataaaattagaggaagtaggtgctgggcctcttgtatgcg
+4258541/1
@8?DDDDBFHAFDF9GHGFC@CGHI@FGCDE@FE<?EGGEBGHIFEGD@:
@5257075/1
ctgggcctcttgtatgcgaaggtgttgaggcg
+5257075/1
@@@DADB:<D??22A?<E:FCBG>GFI>?D;6
@5771223/1
gcagagggaatctgattgtgctgttgtggaactgcttcacctgtggccgg
+5771223/1
CC@FDFFFAFHHHJEHJJIIIJJIJIGIJJGIJJJIJGIIIJBGGHIIJI
@7334087/1
ctccagcatagtaaaggtttctgttactaatc
+7334087/1
1?;DDDD::=2CAF?E>D?FIIIAAD@H<FD<
@5771498/1
caaagataagatgaagaagaggagcaaatggaaaaaaaaattggtgaaaa
+5771498/1
@<?;DBDDDF?D<CG>G>?CFGE:<CFFGGCGHEG@B@F@;74CF1@EHE
@2689337/1
ggcctcttgtatgcgaaggtgttgaggcgcttgtggtggtgcacgcgctt
+2689337/1
CCCFFFFFHFHGHJIIAEIFHIJJIIJJJJJJJHIGHEC@FHHIIIHHDC
@4259207/1
cgcaagaagtaccagaaacgggacttagccacaatctggtctggagagaa
+4259207/1
@@@FDDEFFCFDHIIIIGEGFHHGGDEE??FFFDGIIDGHIGGCDGBH;F
@2689753/1
aggtgcttgtggtggtgcacgcgcttgggcagagggaatctgattgtgct
+2689753/1
BCCDDFFFHHHHHIJIHJJJJJJJJJJJJJJJHIJJIJJJJJJIJJJJJJ
@4259394/1
gcgcacagggcacgcttgcgcatgacatctatacatgccattggcgttca
+4259394/1
B@@FFFFFGHHHHJJJJJJJJJJJJJJJJJJJJJJJJJJJJJJJJJJJJI
@3748545/1
gccagatgccaaagttcttgatcttcactgggctcttctctgggatttcc
+3748545/1
CCCFFFFFHHHHHJIJJJJJJJJJJJJJJJJJJJJJJJJJJJJJJJJJJJ
@5258088/1
gccagatgccaaagttcttgatcttcactgggctcttctctgggatttcc
+5258088/1
C@CDDFDEDFHFDECGGHIGGEGCHEIHGC;?;EFGHDGGDCF>DHGDHH
@5258368/1
gctggagatgtgggtgtagctttaaggggatctgctgtctgtggagctga
+5258368/1
CCCFFDDFHHFHHIIJGIIJJJJJGHIJIJJIIJJJJIIJJIIJIJIJJF
@2690407/1
gtcttcttgaacttcttcaattgacgcaagaagtaccagaaacgggactt
+2690407/1
CCCFFFFFHHHHHJJJJJJJJJJJJJJIGJJJJIGIJJJJJIJJJJJJJJ
@7335490/1
cacgtgcagtaggaaccacagccgttggcgtcgattgcggtatcggcgtc
+7335490/1
@@CFFFFFHHHHHJJJIJJJJJJJIJIIJJJJJJJJJJJJIJIIIIFFDD
@4756941/1
gattttaatgttattattacagcatacataataaaattagaggaagtagg
+4756941/1
@CCFFFFFGGDHGGJJIJJJJJJGIIJJJJJIJGIJJJJJJJJIJIHIHJ
@5258757/1
ggcacgcttgcgcatgacatctatacatgccattggcgttcaaaaggtta
+5258757/1
CCCFFFFFHHHHHJJJJJJJJJJJJJJJJJJJJJJJJJJJJJJJJIJGHI
@4757117/1
gtgtaaaacttctcggaaatctccaatccaaaccgtttgaaatctcggtt
+4757117/1
BB@FFDFFHFFHHGHGHGGGIGIJJIIJJGHGIGIEGHGGIIIHIJIIFG
@7335788/1
tgtgaaactgcgacaccttgtggctgtgacttgtagtcaaggtggagatt
+7335788/1
CC@FFFFFHDFFDHJJJJGJIIGIIJJJBDGICDCHFHDGGH?BDFHBFI
@4757317/1
gtccttttgaggatctcaatccgatcgttgtattcagctggtggagc
+4757317/1
CCCFFFFFHHHHHJJJJJJJIIIIJJJJJJJJJJJJJJJJIGHIHII
@7336172/1
cgggccgcgactccgccctcttcctcgggttggaatgattctggtgggtt
+7336172/1
@?@BDDDDHDFHHIGGGAGHGIIIGHGIEFHG<AEHH>@DFDED;>AB9=
@5773401/1
agacgccaggcacacggacttacgaagtaaattcaattgttgatatagag
+5773401/1
@@@DD1DDHHHADHEHIIGHIGII=FHBFGIIICHGGIIHHIHIGIE=4=
@5773501/1
gcaagaagtaccagaaacgggacttagccacaatctggtctggagagaag
+5773501/1
@CCFFFFFCFHFHJJIJJJIJGIJJIJJJJJJJJJJIJHGHJIGIHJGGI
@4758012/1
gcctcttgtatgcgaaggtgttgaggcgcttgtggtggtgcacgcgcttg
+4758012/1
CCCFFFFFHHHHHJIIJJFGHHJIJJGJJJJJIJIIJJHHIJJJJJHFFD
@3750362/1
cctaaatctatggggcgggatggtcgtttgaaaaattgacggccagcctt
+3750362/1
?@@FFEFDHFDFHIIIAEG@AHG@CEHFDEECEC@>AAAC@@B?@?<?CC
@639998/1
ctgtggccggcggcacgcagacgccttgatgacctccactttgatgatct
+639998/1
@CCFFFFFHHHHGJJJIJJJIJJIHHHHFFFFFFEEDEEDDDDDDDEEDE
@2165400/1
gcgagactcataacgcagccagatgccaaagttcttgatcttcactgggc
+2165400/1
@CCDFFFFFHHDHFHEIIHGGHIGJJJJIIHBGIIJGIIIIGGHJIJJIJ
@1166240/1
actgagtgacggcacctccgacactgaggtcacggtactcgcggtacatg
+1166240/1
CCCFFFDDHHHHHJJJJJJJJJJJJJJJJIJJJJJHIJJJJJJHEFFFFF
@141025/1
attttcacaggcaagggatcctaacttcgcaaccactaattccagtgata
+141025/1
@C@FDBDDHDFFDDGEIIGIGGIGIGIIGIJJIJIJIJGGIGIJIGGHIH
@6306049/1
ggcctcttgtatgcgaaggtgttgaggcgcttgtggtggtgcacgcgctt
+6306049/1
@@?DDFFFHFHHHJHDHHIAFHHGHIJIJFIJIIJJCHIIHGGGIJHHFD
@7845729/1
gaacaatacttcgggcttattctgcatacctgccatgcgctggtaagcgc
+7845729/1
CBBFFFFFHHHHHIJJJJJJJJJJJJJJJJJJJJJGIJJJJJIHIIJIJJ
@1672262/1
ggcctcaaaaaatcacgtttatacattttttttttaatttttgtgttacg
+1672262/1
CCCFFFFFHHHHHJJJJHJJJJJJJJJJJJJJJJIGEHIJJJEEEHFFFF
@641012/1
cagtggtcttcttgaacttcttcaattgacgcaagaagtaccagaaacgg
+641012/1
CCCFFFFFGHHHGDGGJJIGIJJIIIJJIJJIIIIJFJGIGIIJIIIJJJ
@2166369/1
gagcaagtagttcttgaagcacagacacaggtgtcttcaacggaag
+2166369/1
CCCFFFFDHHHHHJJJJJJJJIIJJJJJJJJGHJJJJJJJGJJJJJ
@2166409/1
cgcttgtggtggtgcacgcgcttgggcagagggaatctgattgtgctgtt
+2166409/1
@@@DDDAA?FBF?CBFHGEHIG@FF=9B@@?FA@DGGFCAFG>@FEGHIG
@6784376/1
ggcaaaggtagtaagtcagctgttccacttcatcatcagggatcttgccg
+6784376/1
@@@DDDDD:ADACFA:CFIHIIIIGEBEHGHFFHEIIIGIIEEHGCGGGG
@7845988/1
gtgaaaactgcccctcagatacaccgtcacggaacacaaatatcttcttc
+7845988/1
CCCFFFFFHHHHHJJJJJJJJJJJJJJJJJJJJJJJJJJJJJJJJJJJJJ
@7846033/1
gacgactcctgtggctttcagtgaaacatcaaaatttatcgatctttgat
+7846033/1
CCCFFFFFHHHHHJJJJJJJJJJJJJJJJJJJJJJJJIJJJJJJJJJJJJ
@3218849/1
gcaatgttggagcttggtacaaagcaaaggtcgggcagttcgtcaacaag
+3218849/1
@C@FFFDDHGFHGIJIJEHHIJGGIIIGIIFDHHGIGHIIHGIIIJJIJJ
@3218855/1
gccagatgccaaagttcttgatcttcactgggctcttctctgggatttcc
+3218855/1
CCCFFFFFHHHHHJJJIJIJJJJJJJIJJHGIJJIIIJJJJCHIJJIJIJ
@142258/1
agtggtcttcttgaacttcttcaattgacgcaagaagtaccagaaacggg
+142258/1
CC@FFFFFHHHHHJJJJIJJJJJJJJJJJJJJJJJJJHIJJJJJJJJJJJ
@6307143/1
catacataataaaattagaggaagtaggtgctgggcctcttgtatgcgaa
+6307143/1
CCCFFFFFHHHHHJJJJJIJJHJIGHJJHHIJJIIIIJJJJJHIJJJJIH
@1167794/1
gacgatttcaccagtggtcttcttgaacttcttcaattgacgcaagaagt
+1167794/1
@@@FFFFDDFDDFGHIIFIIEHHIIIGDHEHHGGIGGI@AGHIGGHHII9
@142394/1
gtagagccttagctgcggaatgcttagcttccttcttagagcgtcccgta
+142394/1
CCCFFFFFHHHHHJJIJJJJJJJJJJJJJJJJJJJJJJJJJJJJJJJJGI
@1167892/1
gtcgcaagatagtgagacattcactttttagtcataatcttcagatactc
+1167892/1
@@@FDFFFGHDDHJJJEHFHHIIJIGIGIIIIJJIJJJGIHGHIEGIJIB
@1673062/1
gcgactgtcacacggtagcggaaggtgggttcgtgaatcatgccctcaat
+1673062/1
C@@FFFFFHHHHHJJIJJIJJIIJJBGGGHHJGDHIGIHIIJJJJJJIHE
@3219262/1
cttcacctgtggccggcggcacgcagacgcc
+3219262/1
??@DA>DD?FFDFIBGB1:@@F@A@BE@:4=
@6307659/1
gggctctgtgcctggctcccatgtcacggtagcactgag
+6307659/1
@@7BBDFFFDBBHEBFHGEHGHIHGGIIIBFEGIGHICG
@4261167/1
gtcctgtggaggtatgattctcatccactcgatcactttgacagcaccta
+4261167/1
CCCFFFFFHHHHHHIJJJJJJJJJJJJJJJJJJJJJJJJJJJJJJJJJJI
@2167751/1
agaggaagtaggtgctgggcctcttgtatgcgaaggtgttgaggcgcttg
+2167751/1
CCCFFEDFHHHHHHJJJJJGIJJJJJJJJJJJJIIJDGGHIHIJIJJJJJ
@7337172/1
tctgatcaaacgctattaattcattagcgaaaaacttacttttcactttt
+7337172/1
@?@DB;ABF>FADGIHG>BEED<FH>AGHFD@D@D@<<?BB>DBF8?DFF
@2167791/1
aggtgctgggcctcttgtatgcgaaggtgttgaggcgcttgtggtggtgc
+2167791/1
@@@DDB>??F3<BBG?C?ED<EFAFBA1::CDFFED8D<ADFEFF5;@D@
@2167942/1
cgcaagaagtaccagaaacgggacttagccacaatctggtctggagagaa
+2167942/1
CCCFFFFFHFHHHIIGIJJJJJFIJJIJJJJJJJJJJJJJJJJJIJJJGJ
@2692636/1
gtttattttgtttttctctgtgatctgtttcttggcatctatagatgtcg
+2692636/1
CCCFFFFFHHHHHJJJJJJJJJJJJJJJJJJJJJJJJJJJIIIIIIIJJJ
@5260630/1
gtacattcttttttcctcctttctttttttggtggcttccccattttgac
+5260630/1
@@CBDFFDFFDHFGGIGBEHHJIIJJJJIID:?DEADHGEFGHIGGIHE@
@3751574/1
ctcatcttgtatagaggaggcttgggctcgctctccgaagggagcttgcg
+3751574/1
@@CFDFDEHHHHHIGIIGGGHII@;FDBFHIIIIIHEGB@FHAHIGGEGE
@4262211/1
gtggtgcacgcgcttgggcagagggaatctgattgtgctgttgtggaact
+4262211/1
@@BFDDEFHHHHHJIIJJJHJCHIJGCHJGJIJJJIIJJIJIGHHIHIII
@4262216/1
ccagtaatctaccccgtcttcaccgctgtaaccaccaacagtgacagcac
+4262216/1
CCCFFFFFHHHHHJJJIJJJJJJJJJJJIJJJJIJJJJJJJIJJJJJJJJ
@3751815/1
caatcctttactcgaatagtcttttctaacttgaacagtgcgatgtttta
+3751815/1
B@@FDDFFHHHHHIGFHIIIIJIIJJJIIJJJIGHHGIHHIIGJIHIGHI
@4759650/1
gtcctttctaaggttctaaactatatctgtaccaaatttcaaccaaatcc
+4759650/1
CCCFFFFFHHHHHFHIJJJJJJJJJJJJJJJJJJJJJJJIJJJJJJJJJJ
@5261059/1
gtttttaatatttaaataaccgctttttactacatgcataaacatacata
+5261059/1
@B@FFFFFHHHHHJIJJJJJJJJJJJJJIJJJJJJJJJJJIJJJJJJJJI
@4759906/1
cctggctcccatgtcacggtagcactgagtgacgg
+4759906/1
@7;BDDBDDHHHHEBF>?1C=DGIIIGFE?<:C;:
@2168842/1
gacgcttcagcagagtgcacacaatggtgaactggcgttcatgcggcaaa
+2168842/1
CCCFFFFFHHHHGHIIJJJJJJJJJJJHIJJIJJJJJIJJJJIJJJJJJI
@7338361/1
tattgttatgtcgatgtcgaacccaaaaatgtaattaactttttttttgt
+7338361/1
CCCFFEFFHHHHHJJJJJIIJJJJIJJJJIJFIIIJIIDGIHIJJJJJHH
@5261322/1
acgggctatgccatttatcctcgcacgttggcagtaatagtacaagtgaa
+5261322/1
CCCFFFFFHHHHHJJJJJJJJJJJJJJIJJJJJJJJJJJJIJJJJJHIJJ
@4263018/1
ctttgacgggcacaacgtacatacaattgactg
+4263018/1
?@@;1AD8::D@F@:112C?=GBCF@:F?<?4:
@4760352/1
gcacgtgcttgggcagagggaatctgattgtgctgttgtggaactgcttc
+4760352/1
CCCFFFFFHHHHHJJJIJJJIJJJJJJJJJHIJJJIIJIIJJJJIJJJJI
@3752651/1
cttgttgttaagaggtgttacctgcaacttggccaggttagggccaacag
+3752651/1
CCCFFFFFHGHHHGI?GEGGIIJGGIJIIIIJJIGIHGHGGGAFGGHIJI
@7338892/1
actaaacataaaaataatacattac
+7338892/1
@;?B;DADFBDH<<A<AAEDCHECG
@7338953/1
ctatgccatttatcctcgcacgttggcagtaatagtacaagtgaaaagtc
+7338953/1
CCCFFFDFHHGHHJIJJJJJIJHHIJJJIGIIJJJIIIJFIIIIJJJJIH
@5774144/1
gattgatatgaaacaaacactaaatgtaaatttaagcatcccacaatata
+5774144/1
CCCFFFFFHHHHHJJJJJJJJJJJJJHIIJJJJJJJJJJJJJJJJJJJJJ
@7339458/1
ctccaatcctttactcgaatagtcttttctaacttgaacagtgcgatgtt
+7339458/1
@@@DDDFDHHHGHGHIIEIGFIHGHIJJDFGHEIDBEECFGIIDGEHGHI
@1168475/1
gggcacgcttgcgcatgacatctatacatgccattggcgttcaaaaggtt
+1168475/1
CCCFFFFFHHHGHJJIJJJJJJJJJJIIIJJJJIIIJJJJJJJJJJJJHI
@3219747/1
cgcaagaagtaccagaaacgggacttagccacaatctggtctggagagaa
+3219747/1
CCCFFFFFHFHHHJJJJJJJJJIJJJJJJJJJJJJJJJJIJJJJJJIJJJ
@1673621/1
gcaagaagtaccagaaacgggacttagccacaatctggtctggagagaag
+1673621/1
CCCFFFFFFHHHHJJJJJJJJJJIJIJEIIJJIIJJJJIIJJJIJIIIJI
@1168513/1
tcataatcttcagatactccaaagcattctgggctgcagatgactgtgca
+1168513/1
CCCFFFFFHHHHHJJJJJJJJJJJJJJJJJJJJJJJ1DHIJJJJJJIJJJ
@6785556/1
ctggctcccatgtcacggtagcactgagtgacggcacctccgacactgag
+6785556/1
@C@FFFFFGHGHAGFHGHIEGHFGIHGD:CCFHIGGGIJJIJ:AGHGIEG
@6785807/1
gcaagaagtaccagaaacgggacttagccacaatctggtctggagagaag
+6785807/1
CCCFFFFFFHHHHJJJJJJJJJJJJJJJJIJJJJJJJJIJJJJIJJJJJJ
@6785837/1
ctttatgattggttgcatattatggcaacatacacatttggttctattca
+6785837/1
CCCFFFFFHHHHHJJJJJJJJJJJJJJJJJJJJJJJJJJJJIJJJJJJJJ
@642653/1
ctcttgtatgcgaaggtgttgaggcgcttgtggtggtgcacgcgcttggg
+642653/1
CCCFFFFFHHHHHJJJEHHIIIJJJJJJJJGIJJJJHHJJJJJJHFFFDD
@1674212/1
gtccttgttgttaagaggtgttacctgcaacttgg
+1674212/1
?@@DBDB2==<CF<A<A33<F?<3CHEBBFC?B99
@1674377/1
gtcacggtagcactgagtgacggcacctccgacactgaggtcacggtact
+1674377/1
CCCFFFFDHHHHHJJJJGIGIIGIIIJIIJJJJJJJJHJJHIIIJJCGHH
@6308880/1
gcaagaagtaccagaaacgggacttagccacaatctggtctggagagaag
+6308880/1
@@@:DDD?CAFBFHB@FGDAGH@FBG?4EAEF=FHIEH?BGCDG?@F??3
@1169313/1
gaggcgcttgtggtggtgcacgcgcttgggcagagggaatctgattgtgc
+1169313/1
@@CFFFFFHHHHGIJJJJJJJJJJJJJJJJJIJGIJJHIHHHHHHFFFFF
@3220544/1
gtagcactgagtgacggcacctccgacactgaggtcacggtactcgcggt
+3220544/1
CCCFFFFFHGHFHIIJIIJJJJJJJHIJJJJJJJHIIJJJIGIJJJJHFB
@642914/1
cggcagttttcgaatatgtgtgatgttattaggaaatccaatatcgcatc
+642914/1
CCCFFFDDFHDFFIJIJGFHHGIGGHHIJJFGIJIGIFHIJJJJDFGGHG
@5775321/1
gtggattttaatgttattattacagcatacataataaaattagaggaagt
+5775321/1
@?@FFDFFHHHGHFGIIIJJJJJHHGIJJIIJJJJJJIJIJIGIIBHGHH
@1674592/1
cgcttgtggtggtgcacgcgcttgggcagagggaatctgattgtgctgtt
+1674592/1
CCCFFFEFHFFHDFHIJJJJIIJJIJJJIIJJIGIJIIIGJJIFGHIJHI
@5775445/1
ggacatttcaattttatttagttggtcttgg
+5775445/1
@@@FDDFDCAFFFGGB<CDGEHEGGCHEEEG
@1170100/1
cagcatacataataaaattagaggaagtaggtgctgggcctcttgtatgc
+1170100/1
CCCFFFFFHHHHHJJJJJJIJJJJJJJHIJJHIJJJJJIJJJJJJIJJJJ
@643634/1
gtcctttatacatttcggcatggcgatcatgtcgatggcttggtttattc
+643634/1
CCCFFFFFHHGGFIJJGHIJJJIGGIIIIGGIHHGHGHHGIIGFCGIJJG
@6786982/1
tcttcttgaacttcttcaattgacgcaagaagtaccagaaacgggactta
+6786982/1
CC@FFFFDAFFAFIEBFEEHEIDHIII:E>EF9DFEHEHFFHGIAEGHI@
@3221361/1
gcgaaggtgttgaggcgcttgtggtggtgcacgcgcttgggcagagggaa
+3221361/1
CCCFFFFBFFHHHJJIJJJJJIIIIJJHHIJIJJJJIJJJHHHFFFFDDD
@5776119/1
gtagcactgagtgacggcacctccgacactgaggtcacggtactcgcggt
+5776119/1
@??A:ABDB?DCFBBFB<FHIHIIDED?FG3B9800BFABFCH=@5;A<4
@1675401/1
ggatggagtgagcacgggctctgtgcctggctcccatgtcacggtagcac
+1675401/1
@C@FFFFFHFGHGIJJJJJIIJIIJIJGHIJHJIIIIJJIJJIJHGIHII
@643790/1
gcatacataataaaattagaggaagtaggtgctgggcctcttgtatgcga
+643790/1
@@<DADDADDDFABHEGEECHG@DHCHHIIEH@GECFDHHIIIA@<?<G;
@6310183/1
ccctgatagagacgatttcaccagtggtcttcttgaacttcttcaattga
+6310183/1
CCCFFFFFHHHHHJJJIJJJJJJJJJJIJJJJJJJJJJJJJJJJIJJJJJ
@6787254/1
ctggagagaagatcctcatcttgtatagaggaggcttgggctcgctctcc
+6787254/1
@CCFDFFFHHHHGJJJJJJJJJJJJJJJJJIIJJJJIGIIIJJJIIGIIJ
@1675632/1
cgtcagaatgcccacctcacgttccgccaattgcttcaccttatgatagt
+1675632/1
C@CFFFFFGHHHGGIIGIIEHHJJFIJIEHIJJIJIIIIIIJJGGIIGGH
@644288/1
ggcgcttgtggtggtgcacgcgcttgggcagagggaatctgattgtgctg
+644288/1
@?@D?1DBF<=<CCCAE3AC@A6GBB;?29@6B1@;2=@=@;DEEIIFE;
@644295/1
ggttttttaaactcatattttcatggtaccaagttatgaatttttcaaat
+644295/1
BB@DDDFFHFFDHIIIIJJIJIGHIF<CGGEGEFHDGGGIJIJJIHIJEG
@6787753/1
gaaacttggtataattatgtcttattatcctggacataaaataggttact
+6787753/1
@@@D?DDBH:<<AACCGBIBHAIDEGHIHGIGHBFDA?B<?<?FHDAHF@
@3222254/1
cttccttcttagagcgtcccgtacccatagcaacaagatcagcgactgtc
+3222254/1
@CCFFFFFHHGHHJJJHIJJJHIJJJJJJJIJJJJJJJJJJJJJJIJIIJ
@1171333/1
gcgagactcataacgcagccagatgccaaagttcttgatcttcactgggc
+1171333/1
CCCFFFFFHHHHHJJJIJJJJJJJJJJJJJJJJJIJJJJJJJJJJJJGIJ
@6311100/1
gccagttataaagcatagcccgaagtgctattggcacacaggcataatgc
+6311100/1
CCCFFFFFHHHHFIJJJJIIJIJJIEGIJJJJJJIJJJJJJJJJJJJJJJ
@1171422/1
gtctgtttgtctgtttgtctgtttgtctgtttgtctgttcgtctgtgcgc
+1171422/1
CBCFFFFFHHHHHJJJJJJJJJIJJJJJJIIJJIIJJIJJJJIJJIIJJJ
@4761153/1
cagcatacataataaaattagaggaagtaggtgctgggcctcttgtatgc
+4761153/1
CCCFFFFFHHHHHJJIJJJJJJJJGIJIHIJHIJJJJJJJJJJJJIIJJJ
@4264063/1
gcacagctcttgcagccatccaacgggattgcccatcaatttatcttcaa
+4264063/1
BBCFFFFFHGHHHJJJJJJJJJJJJJJJJJJJJJIJJJIJJJJIJJJJJJ
@4761424/1
ataataaaattagaggaagtaggtgctgggcctcttgtatgcgaaggtgt
+4761424/1
@@@DDB?DFHHFD>FEHBCCDC@FFGH?FG=FGIHGGCDFFGIC@DGBGI
@2695034/1
catacataataaaattagaggaagtaggtgctgggcctcttgtatgcgaa
+2695034/1
CCCFFFFFHHHHHJJJIJJJJIJJGIJJHIIJJJJIJJJJJJJJJJJJII
@4264246/1
aagaacatgtaaaaccaagactcactaaacataaaaataatacattacgt
+4264246/1
<?;DDDDDBFDDDE<?CB33E?B@EHFCGC@<CDG<<FB@B?D?:??B@F
@2169618/1
caccagtggtcttcttgaacttcttcaattgacgcaagaagtaccagaaa
+2169618/1
CCBFFFADFFHHHJJJJJJJJJJJJJJJJJJJJJJJJJJJIDHIJJJJIJ
@4264339/1
gaaggcggcggccgcattcggtttcacagaaaccgaattaatacggccaa
+4264339/1
CCCFFFFFHGHHHJIIHHHGFBECEDEEEEDDDDDDDDDDDEEDDDDDDD
@3754070/1
ccgtgaatataagtggcaaaggtagtaactcagctgttccacttcatcat
+3754070/1
CCCFFFFFHHHHHGIJIJJJJJFHIHIJIJJJJJJJIJJJJJJJJJJJJJ
@2695495/1
gtttttaatatttaaataaccgctttttactacatgcataaacatacata
+2695495/1
@??DDDDBC?CCD?C<FACHEAHAHGHIE@@?GDGBCBBBHGIIIECHDF
@4264607/1
cgtagttctcagcttccctgcaaag
+4264607/1
??1=B=22ADBCD:A?2:A3A?::C
@2170138/1
atccactcttgctccatggtccaggagcagcagcgtgcgcaggttcaggc
+2170138/1
@B@DFFFFHHGHHJJIIJJHIEHIJCHGHHIIJJJGHIIJJJJIHIIJJJ
@5777420/1
gctgggcctcttgtatgcgaaggtgttgaggcgcttgtggtggtgcacgc
+5777420/1
CCCFFFDDHHHHHJJJJJJHIIJFGGGIIJJJJJJJJIJJIJJHIJIJJG
@645017/1
gtcacggtactcgcggtacatgttgtgtacacctgagcgagactcataac
+645017/1
CCCFFFFBFDFFGGEACFGHH@DBGIGIGHGGGGJJGIIIJJDIGGHHI>
@144549/1
ccacaatctggtctggagagaagatcctcatcttgtatagaggaggcttg
+144549/1
CCCFFFFFHHHHHJJJJJJJJJJJJJJJJJJJJJJJJJJJJJJJJJJJJE
@645203/1
aattactttaaatcttgagattaatcacaagaacatgtaaaaccaagact
+645203/1
@@@?BDFFFHHHHIIGHGGEIHIIHGIIIIIIIIIIIBFHHCHHIIIEGE
@6311759/1
cagcgactgtcacacggtagcggaaggtgggttcgtgaatcatgccctca
+6311759/1
CCCFFFFFHHHHGJJJJHHIIJJJJJJ9DGGFHIIIJJJJJIJJIHHGHF
@645384/1
ggtgaactggcgttcatgcggcaaacgcctattaacattatcatcgttct
+645384/1
@@BFFFFFHHHHHJJJJJJIIJJJIJJJJJIIJJJJJJJJIJJJJJGGHI
@1677350/1
cgctgcttggccatcttcttgttcttgctgatgacggtagccgtgtgttt
+1677350/1
CCCFFFFFHHHHHJJJJJJJJIJJJJJJJJJJJJJJJHIJJJJIHFGFGJ
@6312139/1
gccgacagttagaatttaaaagaaacaccttcataataaggaccaa
+6312139/1
CCCFFFFFHHHHHJJJJJJJJJJJJJJJJJJJJJJJJJJJJJJJJJ
@6788878/1
ctgatgaatacacgttgaatagaatctctacacaaagtttcagcttaaaa
+6788878/1
CCCFFFFFHHHHHJIJJJJJJJJJJJJJJJJJJJJJJGIJJJJJJJJJJI
@645775/1
tccagtctcaggcacattgccattagtagactgatcagccggagcagctc
+645775/1
CCCFFFFFHHGHHJJJJJIJJJJJJJJJIFHHJJIJJJJJJJFHIJGHJJ
@7849647/1
acagaattgacccttctacagattt
+7849647/1
@@@FFFFFBHHFHIIJJIJJIJIII
@6312587/1
atggaattttaatttatgccccctttaaaaaaagctcgatctcaatttaa
+6312587/1
CCCFFFFFHHHHHJJJJJJJJJJJJJJJJJJJJIJJJJJJJJJJJJJJJJ
@6789085/1
tgtacattgaaaataaaaataaaaaaaatagcaggggttattgttatgtc
+6789085/1
CCBFFFFFHHHHHJJJJJJJJJJJJJJJJJJJJJJJJHIJJJJJJJJJJJ
@145604/1
cacttcacgacgcttcagcagagtgcacacaatggtgaactggcgttcat
+145604/1
CCCFFFFFHHHHHJJJJJJJJJJHIJJJJJJJJJJGHJJJJJJJJJJJJJ
@646157/1
ccacaatctggtctggagagaagatcctcatcttgtatagaggaggcttg
+646157/1
BBCFFFFFHHHFHIJIGIIJIIIIJJIIJJJJJJIHJIJIGIIGIJIGI<
@1173179/1
gggcacgcttgcgcatgacatctatacatgccattggcgttcaaaaggtt
+1173179/1
CCCFFFFFHHHHHJJJJJJJJJJJJJJJJJJJJJJJJJJHIJJJJIHIHI
@5263490/1
gtcttggttgaacggaactccaatcctttactcgaatagtcttttctaac
+5263490/1
CCCFFFFDHHHHHJJIJJJJJIJJJJJJJJJJJJJJJJJIIIJJJGIJIG
@1678185/1
cgagtagagccttagctgcggaatgcttagcttccttcttagagcgtccc
+1678185/1
@CCFFFFFHHHHHJJJJJJJJJJJJJJJJJJJJJJIJJJJJJJJJJIIJJ
@7850136/1
ggcctcttgtatgcgaaggtgttgaggcgcttgtggtggtgcacgcgctt
+7850136/1
?;@DDDDDDFBFDDFAEHIGDEGFEBFHG@HHGFHIHGI:BGHGC@BHDC
@6313084/1
cgccaattcactgttcattacctgtgaaaactgcccctcagatacaccgt
+6313084/1
CCCFFFFFHHHHFHIJJJJJJJJIHIJJJJJJJJIJJJIJJJIIIIIHIG
@1678371/1
taaaattagaggaagtaggtgctgggcctcttgtatgcgaaggtgttgag
+1678371/1
CCCFFFFFHHHHGJJGIJIIGHIIJJJJIIHHJHIJJJJIIJJBGBFIJJ
@4762254/1
cgacgctcggacatttcaattttatttagttggtcttggttgaacggaac
+4762254/1
@@@DDDD?@@DHH<E@FE<EF<CCGCB<D::9BBDG<D<9?F@FF9F;FA
@5778468/1
gggcctcttgtatgcgaaggtgttgaggcgcttgtggtggtgcacgcgct
+5778468/1
@@@7DBDDFF?FFFHIGGGG<AFGIGDEEHGIGIIGHIEGGIIGIIGEEE
@2696106/1
gatactgcaaacatgccagttataaagcatagcccgaagtgctattggca
+2696106/1
CCCFFFFFHFHHHJJJJIJHIIJJJJJJJIIJJJJJJIJGGIJIJJIJJJ
@5778597/1
gggttttttaaactcatattttcatggtaccaagttatgaatttttcaaa
+5778597/1
BB@DDFFFHHHHHJJJJJJJJJJJJJJIJJJIIJJJJJJJJJJJJJJIJJ
@4265282/1
gaggaagtaggtgctgggcctcttgtatgcgaaggtgttgaggcgcttgt
+4265282/1
@CCFDFFFHHHFHJJJBGCFHIJJIHIJJJIEBHIBDDFGDGIJIGIGHI
@4265567/1
gcacgtagttctcagcttccctgcaaagttaaccatcttg
+4265567/1
@@@D;:ADFFHFDBHEHEICHE>GGEGG?AEHGIHGHBB@
@4763117/1
taaagataagtataggctcaaaacctaacgacatcaatcaccagcttaaa
+4763117/1
@@?DFAFDDBCFDFHIGHGAAEHEHGEDED=CAFDGGHIGDFEHIGGHDI
@4763118/1
ggttgaacggaactccaatcctttactcgaatagtcttttctaacttgaa
+4763118/1
?<?ADDDDH>F?HBHBHEHIEGGHE>FHFEEHCGFDCFHDFGCHE<DHCE
@4265581/1
gcaagaagtaccagaaacgggacttagccacaatctggtctggagagaag
+4265581/1
CCCFFFFFFHHHHJJJIIIJJGIJIJJIJJJJJJJGIIDFHIJJIIIEIG
@6790433/1
cacaaagtttcagcttaaaatacgtttaaaaaaaatttgtaccaaatact
+6790433/1
CCCFFFFDHHHHHIJJJJJJJJJJJJJJJJJJJJJJJJJIIJJJJJJJJJ
@6791087/1
tgacgcaagaagtaccagaaacgggacttagccacaatctggtctgg
+6791087/1
CCCFFFFFHHHHHHJJJJJJJJJJJIIJJJJJJJJJJJJJJJIJJJJ
@3225072/1
gtagcactgagtgacggcacctccgacactgaggtcacggtactcgcggt
+3225072/1
C@@FFFFFHGHFFGIJJJJJJJJJJJIIJJJJIJFHIJJJHGIJJJJHFB
@3756360/1
gcaagaagtaccagaaacgggacttagccacaatctggtctggagagaag
+3756360/1
@@@BDADD=ACFHAGIDHG=AAAGDG@GCDAFB?BB?FHCDFCBB9DHG9
@2697757/1
gtggcgttgatgtcgcaagatagtgagacattcacttttta
+2697757/1
?1=BDD?DFFFFFIIIIGIGEEBFEBG<F3CFG>@GGHDH=
@5780105/1
gctgggcctcttgtatgcgaaggtgttgaggcgcttgtggtggtgcacgc
+5780105/1
@@@FFF?DHHGFGEGFHGIBAGH?EEGIIIIIIIGIIGGHBEH8CGGGI8
@3757027/1
tcataacgcagccagatgccaaagttcttgatcttcactg
+3757027/1
@@C?DFBB:CFFDHII>@HGCHCE?DF@<?FC?DDGAFHH
@1678517/1
acgcgcttgggcagagggaatctgattgtgctgttgtggaactgcttcac
+1678517/1
CCCFFFFFHHHHHJJJJJJJJJJJJJJJJJJJJJJJJJJJJJJJJJJJJJ
@7850468/1
taataaaattagaggaagtaggtgctggg
+7850468/1
C@CFFFFFHHHHFGIIIJFHIIIHIJGII
@1678834/1
ggcaggttgaactcacaccattcaatttaaaagaaactgggtgcgtgcag
+1678834/1
CCCFFFFFGHHHHJJJJJJIJJJJJJJJJJJIEHJIJIJJJHJJJHIIJJ
@146442/1
gtgctgggcctcttgtatgcgaaggtgttgaggcgcttgtggtggtgcac
+146442/1
@@@FFFFDAHBHHJIHJJJJJGHGG:CFFGHIGGIIIIIHIJHIIJIJJI
@7342290/1
cttcacctgtggccggcggcacgcagacgccttgatgacctccactttga
+7342290/1
CCCFFFFFHFHHFGIJJJJJIJJJIJIJGHFFFEDEEEEEDDDDDDDDDD
@146602/1
aagtcagctgttccacttcatcatcagggatcttgccgtcattgcagacg
+146602/1
@CCDFFFFGHHHHJJIJJJJJJJJJIJJJJJJJJJIJJJJJJJIJJJHII
@1174190/1
gtgctgggcctcttgtatgcgaaggtgttgaggcgcttgtggtggtgcac
+1174190/1
CCCFFFFFFHHHHJJJJJJJJJJJJCGHHJJJJJJJJJJJJJJJJIIJJJ
@146721/1
gcttattctgcatacctgccatgcgctggtaagcgctatggactgccgcc
+146721/1
CCCFFFFFHHHHHJJJJJJJJJJJJJJJJHIJJJJJJJJJJJJJJJJJJJ
@1174657/1
gtggattttaatgttattattacagcatacataataaaattagaggaagt
+1174657/1
BBCFFFFFHHHHHHIJJJJJJJJJJJJJJJJJJJJJJJJJJJJJJJJJJH
@1174697/1
cctcaatctgcaccagttcatatttgggcacagttcctcgacgagcaagt
+1174697/1
CCCFFFFFHHHHHJJJHIJJJJJJJJJJJIJJIHGIJJJJJJJJJJJJJF
@647498/1
cttgtattcaaaagaaaacctagaatcactggttcaaattcaaataaaat
+647498/1
@@CFFFFFHHHGHJJIJJJJJJJJJJJJJJEGJJJJJJJJJIHHIJIJJI
@147130/1
cttttcttcaatatccacataagtaacttcaaatgattgctcagatgcaa
+147130/1
CCCFFFFFHHHHHJJJIJJJJJJJIJJIJJJJJIIIGJJJJJIJIIJJII
@1679764/1
ggcttattctgcatacctgccatgcgctggtaagcgctatggactgccgc
+1679764/1
CCCFFFFFHGHHHIJJJJJJJIHIIJJJJJIIJJIJJJIJIJJJIIJIJI
@2172411/1
gcactacatttccgtccatcattttgtcaacgaactcttctgaagtattt
+2172411/1
C@@DFFFFGFHHFGIEHGHHIIIGHIJJJJJIHHAHIIIJJJIGG9DHIG
@6315009/1
gattcatccacaaattccaacccttgcgtttcaaaacaattcattttagg
+6315009/1
CCCFFFDEHHHGGJJGIIJJJIIJJJJIGHGIGIIJJJJJJIIIIIJIJI
@1680459/1
ggcaaagcaccgacgacgacactgtacagttagaaatgttacaacctcta
+1680459/1
CCCFFFFFHHHHHJJJJJJJGGIJHIIJJGIIJJJJJJIJJIIJJFIJHH
@2172738/1
tgctgggcctcttgtatgcgaaggtgttgaggcgcttgtggtggtgcacg
+2172738/1
@@@DDD2ADHHHHI>FGHIIIHHGGIIEBGGIIFIGHEHIDHGG@@A@@;
@5265450/1
gcgcttgtggtggtgcacgcgcttgggcagagggaatctgattgtgctgt
+5265450/1
@?@DDDD:C?F;C@CFHBGDHFGADHDIII?DGFABCEDECFEHG@;DED
@1680622/1
attaatcacaagaacatgtaaaaccaagactcactaaacataaaaataat
+1680622/1
CCCFFFFFHHHHHJJJJJJJJJJJJJIJJJJJJJJJJJJJJJJJIJJJJJ
@648482/1
cttgggcagagggaatctgattgtgctgttgtggaactgcttcacctgtg
+648482/1
@@@FFFFFHHHGGIJJJJJJGHGHIJJGJIJHIEIJJIIJJJJJJJJIIE
@4765509/1
ctgagcgagactcataacgcagccagatgccaaagttcttgatcttcact
+4765509/1
CCCFFFFFHGHHHIJJJJJJJJJJJJJJGIJJJJJJJJJJJJJJIJJJJJ
@1176355/1
cctggctcccatgtcacggtagcactgagtgacggcacctccgacactg
+1176355/1
@???A?DDHFDBHAFGHIB:C@<A<C;GGBGEFGB6?D6BEHE@AFGHI
@5266091/1
ggcctcttgtatgcgaaggtgttgaggcgcttgtggtggtgcacgcgctt
+5266091/1
BC@FFFFFHHHHHJJIIJJCFHHIJJJJJJJJJJIJJJJHIJJJJJHHFD
@1176406/1
ctggtctggagagaagatcctcatcttgtatagaggaggcttgggctcgc
+1176406/1
CCCFFFFFHHHHHJJJJJJJJJJJJJJJJJJJJJJJJIJJJJGIJJJJII
@3757787/1
cagcatacataataaaattagaggaagtaggtgctgggcctcttgtatgc
+3757787/1
@?@DDFFFHHHHGIJIJJIJIIJJGHIFHGHCGHIIGIJJJJJJJFIHII
@4267947/1
ctggagagaagatcctcatcttgtatagaggaggcttgggctcgctctcc
+4267947/1
@@@F?EFDFHHGDIIJJGIJIJGHJJIJIGGGGIIJJA@3BDGHGEEGIG
@4765902/1
gtcctttatacatttcggcatggcgatcatgtcgatggcttggtttattc
+4765902/1
@@@DDDDB:DDA<EBHIIIDDBC@E1C??CGG@D@FCEBDGEG8BFHHIG
@6792646/1
gtttgtctgtttgtctgtttgtctgtttgtctgtttgtctgtttgtctgt
+6792646/1
@@@DDDDEFDFHHIIIGEHCCGGIIGGIIAHHHIIJJHHIIHHIGFGHII
@5266452/1
gactgctgccaattcactgttcattacctgtgaaaactgcccctcagata
+5266452/1
@@@FFFFDDDBFHEIGGHHHH>FHGC?E>E@EEIGCEE@CGGGIIHGIGI
@2173795/1
ggctcccatgtcacggtagcactgagtgacggcacctccgacactgaggt
+2173795/1
CCCFFFFFHHHHHJJJHIJJJJJJJJHIJJJJIJJJJJJJIJJJJJJJJE
@1176894/1
gcctgataagcccagacctagcccaaattcttcttcttcagccggctttg
+1176894/1
CCCFFFFFHHHHHJJJJJJJJJJJJJJJJJJJJJJJJJJJJJJJJJJJJI
@2173854/1
gtgttcaaggggatctgagaatggtttagattcacaattttgtccgctgg
+2173854/1
@@@DDFDDHHHHFIJIJIJIGGIICHEHIGIJIIJGGIIJIJHHIIIJII
@4268521/1
ctaacgtcggattcagttcggaacatagaaatttgtgtaacccaagtttg
+4268521/1
CCCFFFDFHDDHFIGJIHIIIJIIIIGGGIJJIJJB?BFIIEGJIJFHII
@4766458/1
ggcctgttttggtagcggcggcgcggtccg
+4766458/1
???DDBBDDADD2AE?EE1CD0;6<=9>9;
@5266982/1
gtccagaacacgtattaattctgttttcacgttgtcaataaactattggc
+5266982/1
CCCFFFFFHHHHHJJJJJJJJJJIJJJJJJJJJJJJJJJJJJJJIJJJJJ
@4766665/1
agaggaagtaggtgctgggcctcttgtatgcgaaggtgttgaggcgcttg
+4766665/1
CCCFFEFFHHHHHIJJJJIGJJJJJJJJJJJJIHGIHGGHIGIJJJJJJI
@1177509/1
ggatggagtgagcacgggctctgtgcctggctcccatgtcacggtagcac
+1177509/1
CCCFFFFFHHHHHJJJJJJJJJJJJJJJJJIJJJJJJJJJJJJJFIJJJJ
@3758753/1
aaggggatctgagaatggtttagattcacaattttgtccgctggacaatg
+3758753/1
C@CFFDDDHHHGHGGIJIIIJDGEHGGIGIIIJJJJGGIJJJJIHGGIJI
@5267415/1
ccacaatctggtctggagagaagatcctcatcttgtatagaggaggcttg
+5267415/1
@@@FFFFFHGGFFFHIHJIIJIIIJGIJJGIJIJGIGIJJIGIGIJIGG@
@4766921/1
atctgattgtgctgttgtggaactgcttcacctgtggccggcggcacgca
+4766921/1
CCCFFFFFGHHHHJJJJIJJJJJJJJJJJJJJJJJJJJJJJIJJHFFDDD
@4269153/1
cgctacgatagtcactgttaccaacaagtatcctttgtatcaatctctct
+4269153/1
<@@FFFFFHDHBFHIJJJIIJGIHGIIJJGHBBHIIICFIIJEHHJIJIJ
@3758957/1
ctgtgatctgtttcttggcatctatagatgtcggtggcgcacagggcacg
+3758957/1
CCCFFFFFHHHHHJJJJJJJJJJJJFIJIJIJIJHGIJIJJJJJJJJJJI
@4767004/1
ctttactcgaatagtcttttctaacttgaacagtgcgatgttttacaagg
+4767004/1
@@@DDDDDF?FB;:AAFHEBHEGEHEHI<<CFGEDGIIII;FHEHEACAF
@4269232/1
accagtggtcttcttgaacttcttcaattgacgcaagaagtaccagaaac
+4269232/1
@@@DF?DD<CDDBHGCAEHIIEIGH?EGFHBHHBGGG9?F4BGFAEHIAD
@1177965/1
tggtggtgcacgcgcttgggcagagggaatctgattgtgctgttgtggaa
+1177965/1
?@CBDD@DDFDHHIIEIJJIIJJIJJIGHICGIDHHGFHIJIGHIIIFGI
@2699367/1
ggtgttgaggcgcttgtggtggtgcacgcgcttgggcagagggaatctga
+2699367/1
?@?DDBBDDFBFHEGGEGIB;?CDG<3?@@?;@;CHG@HEHHA6BBBDD3
@7852020/1
gtgatctgtttcttggcatctatagatgtcggtggcgcacagggcacgct
+7852020/1
CCCFFFFFHFHHHI<EGIIIGIGIJJIEHGHG?8ECDGHGJJIJFJJIIA
@1178150/1
ctggagagaagatcctcatcttgtatagaggaggcttgggctcg
+1178150/1
==?;?A3A:<<?F?AF@BIAHBFH>BAA??A8?:?39:D?F;8.
@3759383/1
gcttgggcagagggaatctgattgtgctgttgtggaactgcttcacctgt
+3759383/1
@@@DFDFA;FHHAHEGHIII@HHGIIIGGEDHDGHC@GHGIGHGHIEIIH
@6794365/1
aattatttaagtttcatttaaatttcggtacctggttaaatagtttattt
+6794365/1
CCCFFFFFHHHHHJJJJJJJJJJJJJJJGHIJJJJIJJJJJJJHIJJJJJ
@1178203/1
cttcgcctgtggccggcggcacgcagacgccttgatgacctccactttga
+1178203/1
@C@BDFFF?BFBAFA<FBHHHAFGGGHEHB>BAEE>CD@CCCBCCA@A>C
@4767570/1
gttgttttttcataccgtcattatccctattgaaaacaactctacacata
+4767570/1
B?@DDDFFFHHHHJJGIHIJJIJJJJII@HHJJJIJJJJJGIJJJJIJIJ
@5781147/1
catcattttccattggctgggtcttacagattggtggaaaccaaaccaaa
+5781147/1
CCCFFFFFHHHHHJJIJJJJJGHJJJJJJJIGIIHIJIIJIJJGJJJJJG
@7344034/1
attacaaaatagttgtcgtcctactaaatttactttccactcgttaagcg
+7344034/1
CCCFFFFFHHHHFHJIJJIJJJJJJJIJJJJIJJJJJIIJJJJIJIJIJJ
@7852304/1
gggcagagggaatctgattgtgctgttgtggaactgcttcacctgtggcc
+7852304/1
@@@DBDDDFDAHHIGIDGHIEGHFHHIGFGH@HIGIIIIIIGGCHHGGHG
@6316256/1
cctagaatcactggttcaaattcaaataaaatcactctgcaatcctgcct
+6316256/1
CCCFFDFFG?FFHEEFHIJIGGIJIHGHGHIIEHIJJJGIHGIJIJDHII
@1681375/1
gacgatttcaccagtggtcttcttgaacttcttcaattgacgcaagaagt
+1681375/1
CCCFFFFFHHHHHJJJJJJJJJJJJJJJJJJJJJJJJJJJJJJJJJJJJF
@4270300/1
tgggcctcttgtatgcgaaggtgttgaggcgcttgtggtggtgcacgcgc
+4270300/1
C@CDFFFFHHGDHGGIJGGHICFAFHGAEBGIFHEGGIJEEAGGIEGBHF
@4270370/1
gtcttcttgaacttcttcaattgacgcaagaagtaccagaaacgggactt
+4270370/1
???;ADDDD>FAAFHHGGIEGHHIIFBFF<CF;FFHIIICGC>GFGFFGH
@4270383/1
gccagttataaagcatagcccgaagtgctattggcacacaggcataatgc
+4270383/1
CCCFFDFFHHHHHIJIJJJJIJIJJGHJJIIIIIJJJJJGGHJGIIIIIJ
@5781976/1
cacattttctggtcaccttccatgcaaaatcttatcatgcaaattgttac
+5781976/1
CCCFFFFFHHHHHIJJJJJJJJJJJIIJJJJJJJJJJJJJJIIJJJIJJJ
@4270501/1
aacaaaaagggggtatacatatcaattgcacggcttctagataacataac
+4270501/1
CCCFFFFFHHHGHHHIJJJIHIIIHJJJIJIJIIJJJIGHJJJJJJJJJE
@2176334/1
gttgtaatataatttcttttttaataattgttataaattcgtaattcgta
+2176334/1
@@CFFFFFHHFHHJJJJJJJIJJJJIJJIIIJJIIIEHIIJHIGFIJIII
@4270679/1
aggaagtaggtgctgggcctcttgtatgcgaaggtgttgaggcgcttgtg
+4270679/1
@@@DDFFFDDHDFGIAEGHIGJIIHIIIIGGGIIIIDDF<FHGIIJJGHG
@6317207/1
cgcaagaagtaccagaaacgggacttagccacaatctggtctggagagaa
+6317207/1
?@@DADDEFDBHBGHEBGFI?GIECGHIIIIIIGIICIGIIIIGGIIFCH
@1682439/1
cccatgtcacggtagcactgagtgacggcacctccgacactgaggtcacg
+1682439/1
CCCFFFFFHHHHFIJJJJJJJJFHHIJJJJJIIJJJJJJJJJIJJHIJJJ
@5268943/1
gacgatttcaccagtggtcttcttgaacttcttcaattgacgcaagaagt
+5268943/1
@@@FDFFFHFDHGIHIJHHIIIJHIGHIJJJGIGIIIGICHHJJGHFEHF
@5782657/1
agccagatgccaaagttcttgatcttcactgggctcttctctgggatttc
+5782657/1
@BBFFFFFHHHHHJJIJJJJJJJJJJJJJJJJJIJJJJJJJJJJJJIJJJ
@4271152/1
gtcacggtagcactgagtgacggcacctccgacactgaggtcacggtact
+4271152/1
@@@DD1@2<CFFFBGIFCCFHF:88?;C>@@?DFFFFI>F==C@FE;=A7
@7853920/1
ggcagagggaatctgattgtgctgttgtggaactgcttcacctgtggccg
+7853920/1
CCCFFFFFHGHHGJJJJJJJJJJJJJJJIIJJJJIJJJJJJJJJHJJJJJ
@2176989/1
tgatgaggttcaccaagctagtggcgttgatgtcgcaagatag
+2176989/1
?@@?D>D>F?FDH<E;;EHCFHGGIIGGIFEH<@DGHGEBD8B
@2177061/1
gcacattgccattagtagactgatcagccggagcagctccggtaagtttg
+2177061/1
@@@FFFADFHDHA@GEBFBHFHIHHGGIGIJEGHDEEHIIHHGDFF=DHI
@5782928/1
gccagatgccaaagttcttgatcttcactgggctcttctctgggatttcc
+5782928/1
BBCFFFFFHHHHGJIGIIJJIJJJIJJJIJHIGIJJJJJJJJJJIJJJJI
@2177293/1
tagcactgagtgacggcacctccgacactgaggtcacggtactcgcggta
+2177293/1
CCCFFFFFHHFFFIIIJHJIJJJJJIJJJJJJIHGIJJIFGIIJJJHH<B
@6318318/1
gcttattgtttcgatcttgttatacgtaaaacaaactcgtactaaggcct
+6318318/1
=??D=BDDFHH8DG@FGIGHHIIGIGHIGCGGIII=FGHFGHIIIIIIGI
@5269473/1
ctcatcttgtatagaggaggcttgggctcgctctccgaagggagcttgcg
+5269473/1
@@@DFDFDHCDFDB@EHEGGIIIB?FDGGGH?GEBHGGIDHGHIDGDH=H
@7854350/1
atccaagatagtattcaggtgcccactacatcgagatggtaagcctttca
+7854350/1
CCCFFFFFHHHFHJJJJJJIIJJJJJJJJIJJJJJJJJJGIIJGJJJJJJ
@5269548/1
cgcatccaactcggatcagccgtttctgagattagcgcgcacagacgaac
+5269548/1
CCCFFFFFHHHHHJJIJIIIJJFHIIIGIIJGIGDIHJJJJIJJJHFHFE
@5783474/1
gtgttgaggcgcttgtggtggtgcacgcgcttgggcagagggaatctgat
+5783474/1
BBCDFFFFHGHHHJJHIJIJJIJJJJJJJJJJJJJJJJJJHHFHFFFFFF
@2177715/1
tgtggaactgcttcacctgtggccggcggcacgcagacgccttgatgacc
+2177715/1
CCCFFFFFHHHHHJJJJJJJJJJJJJJJJJJJJHHHFFDDDDDDDDDEDD
@4272121/1
gcaagaagtaccagaaacgggacttagccacaatctggtctggagagaag
+4272121/1
@@@?DDDDFB<ABDH<@;AFHIEIGGCCFHI3CGHGEGDDFG@DF>?19?
@3227184/1
cactgagtgacggcacctccgacactgaggtcacggtactcgcggtacat
+3227184/1
CCCFFFFFHHHHHJJJJJJJJJJJJJJJJJHIJJJJHJJJJJJJHHFFFF
@2699898/1
gccagatgccaaagttcttgatcttcactgggctcttctctgggatttcc
+2699898/1
CCCFFFDDG?BDFGCEGDIGCHICEHIIIG9?FGBGCGHIGGHE@FHGGH
@6794850/1
tccgagtcgaattgagattgcggcgtcatatgttcgaggacacgagatac
+6794850/1
CCCFFFDFHHHHHJJJJJJJJJJJJIJJJJJJHJJJJJJJJJJHHHFFFF
@148219/1
cactgagtgacggcacctccgacactgaggtcacggtactcgcggtacat
+148219/1
CCCFFFFDHHHHHJJJJJJJJJJJJJJJJJHHIJJJFHIJJIJJHEDDFE
@3759945/1
gtgctgtctgtacattgaaaataaaaataaaaaaaatagcaggggttatt
+3759945/1
CCCFFFFFHHHHHJJJJJJJJJGIJJIJJJJJJJJJJJJJJJJJJGIJJJ
@648794/1
gggctctgtgcctggctcccatgtcacggtagcactgagtgacggcacct
+648794/1
CCCFFFFFHHHHHIJJJJJJJJJJJJJJJFHIJJJJJJJFHIJJJJJJJG
@148406/1
atttgatcacacactgatgcaaaccagtgtttcaaggcaacatataagtt
+148406/1
<@@DDDF>FHFFDIIIIIIGIIIIIIIFFGIGEGIGCHFHGGIGHIIGHH
@2178236/1
ctgtcacacggtagcggaaggtgggttcgtgaatcatgccctcaatctgc
+2178236/1
@@@DBDDDFDFHDEEGIG@:C1:;DFFHGIIIGGDFH@=FDCFHGICE=@
@2178243/1
ggtgctgggcctcttgtatgcgaaggtgttgaggcgcttgtggtggtgca
+2178243/1
@@@DDDFDBFAFHGHGAFHFEHHGGIFFHIIFGIIIIIIIBFA.@@@C@=
@1178518/1
tagcgttcacattgacaaacttaggtttgcttacagccattcccaactgt
+1178518/1
<?@DA@DDDH??DE9EGIGIIIHECC9CFHIIIGHE9:CFHIIEEDHCHF
@3227639/1
gtagccttggagaccatcttcatccaaacattcatcttcactctctgatg
+3227639/1
CCCFFFFFHHHHHJJJJJJJJJJJJIJJJJJJJJJJJJJJJJJJJJJJJJ
@2178442/1
ggtctttggagccctgtccaacggtagatggaactctgtcgccgatacca
+2178442/1
@@@DDFFFDHHGGGHIGEHGEHJJ8FGEGGGIHJHIGEHCGGDFFHIIIG
@3760485/1
cctgtacgatttttattagttaaagtgtttattttgaccggactatt
+3760485/1
CCCFFFFFFHHHHJJJJJJJJJJIIIJIJJJJJJJJJJJJJJJJJJJ
@2700597/1
ggcctcttgtatgcgaaggtgttgaggcgcttgtggtggtgcacgcgctt
+2700597/1
?@@DFFFFDHHFFGIIAGGACCFHHIGIIGIIIJIIFHIHIGCHC@EFF<
@4769027/1
cgcaagaagtaccagaaacgggacttagccacaatctggtctggagagaa
+4769027/1
@C@FFFFFHFHFHGGGGIJJJJJJJGIJJJJIIJIJJJJHIIJJJJJIII
@649403/1
gacggcacctccgacactgaggtcacgg
+649403/1
@<;DD>@DHBHFHAEEGHHGIIHGD?@A
@7344843/1
ggatggagtgagcacgggctctgtgcctggctcccatgtcacggtagcac
+7344843/1
CCCFFFFFHHHHGJIJJJJJJJJJJJJJIIJJJJJJJJJJJJJJHIJJJI
@3761031/1
catactttgtttcatttaaatttacgggctatgccatttatcctcgcacg
+3761031/1
CCCFFFDFHFFHHIHIIIGGIIJIGGGIIJIIJEGHIIIJJIJJIGIFIJ
@3228344/1
tcacggtagcactgagtgacggcacctccgacactgaggtcacggtactc
+3228344/1
@@@DDFDDHHHHHJJJEHIIGIDHIIJJJJGIIJJJGIJFHIIIJEGGIH
@2701203/1
cccacgttggttatcaagtggcttggtaggatccaagttgaaatctttga
+2701203/1
CCCFFFFFHHHHHJJJJJHJJIJJDHFHHIFHFFHGGGHAGHGGEDHID<
@649605/1
gtacaatgcaatttaatttgatacaaaaatattataataataggttcttt
+649605/1
@@?BDDB>3:AD>@GIGIGHBEFGCDFF=>@FGHIGFHHGHHHH:CAC@F
@1179397/1
tcgatatcaaacagttcaagtcattgttcttaaacttcaataacgcttta
+1179397/1
@CCFFFFFDFDHGIB@CFHIHIIEHIEFHIIIDIB<FGHIHIIHGIIBIG
@4769589/1
gacatcttcaacaatctcgtggttcctctgcacttggtggtccacaaaca
+4769589/1
@@@DDFFEHGHHFGGGHGEI?HCGIIIIGIGHIIGHIFHIGDCHGH@DFB
@7345157/1
cttcaacggaagagattccatttcccgtttagcagcttcatccagaggca
+7345157/1
CCCFFFDFFFHGGIIIJGIJJJIJJIJHGJJJJJJJIJJJJJEIJGIHDI
@1179685/1
attggagtcatattatgtgagtacgaagcattgtctgtttataaaataat
+1179685/1
CCCFFFFFHHHHHJJJJHJJJIJJJJJJJJJJJJJJJIJJJJIJJJJJJJ
@649928/1
ctcatcttgtatagaggaggcttgggctcgctctccgaagggagcttgcg
+649928/1
CCCFFFFFHHHHHJJJJJJJJJJGGIIJJJIJJJJJJHIIJJGIFJJIJJ
@1179979/1
gtgcgcgctaatctcagaaacggctgatccgagttggatgcggttttcac
+1179979/1
BBBFFFFFHHHHHJJJJJIJJJJJJJJJJJJHIDGHJIIJJJJBHHHHHF
@149924/1
cctggttctaccttcaagagcctcttctaaagcaaacaatgagacctgtg
+149924/1
CCCFFFFFHHHHHJJJJJJJJJJJJJJJJJJJJJJJJJJJJJJJJJJJJJ
@6319028/1
gttggcgctcagggacagttttcgcttgtcacgtatttgtgaccctgacg
+6319028/1
@@@FDDDFF?FHHIIGGI9AEDGAHADHFGGIIDBDB?FHCGIEHFGCGE
@7345723/1
gggcagagggaatctgattgtgctgttgtggaactgcttcacctgtggcc
+7345723/1
@<@A?D;BB?CFHEEBBGHFH@>CCEBB;C1C<DHDEHH>DEEGIDBE;/
@6319074/1
gtgctgttgtggaactgcttcacctgtggccggcggcacgcagacgcctt
+6319074/1
;@@DFFEFHFHHFIJJJJIJJJJJJGIJJIJJJIJJJHHFFDDDDDDDDD
@1683835/1
aggcgcttgtggtggtgcacgcgcttgggcagagggaatctgattgtgct
+1683835/1
CCCFFFFFHFHHHIIIHIJJJJJJJJJIJJJJGIIGHGJJJJJJJIIHHF
@6319267/1
gcgcttgtggtggtgcacgcgcttgggcagagggaatctgattgtgctgt
+6319267/1
@@CFFFFDHHHHHIIJJJJJJJIJJJJJIJIJJJIIJJJJIJJJJJJJJI
@4272462/1
caggccgttacagatgaactcccgtcgatgaccagcagaaggcgtgttac
+4272462/1
<@?=?;?DABBBHGFHIEEEGI<8:1C<DBB??DGGGGABB@EHHBGEHI
@4272640/1
gctcttgcagccatccaacaggattgcccatcaatttatcttcaaatgac
+4272640/1
CC@FFFEF?FHFHIIGIIHC@HIHIEHIGDIIIIIIIGEDHGFIHIGHFH
@7855602/1
tgtgatctgtttcttggcatctatagatgtcggtggcgcacagggcacgc
+7855602/1
@@CDADDDHCFHBFHIBHIIIIGHIIIIIIB9EGG<;DFHG@>;FDEHEB
@5270766/1
taagatactgcaaacatgccagttataaagcatagcccgaagtgctattg
+5270766/1
?@@DDDDDFFDFB?BC<E<EHFFHEH<@F<E?E@B??;:<FDBD?DFFED
@5270796/1
caccagttcatatttgggcacagttcctcgacgagcaagtagttcttgaa
+5270796/1
C@@FFFFFHHGGHJJJJJJJJIJHEHHIJIIIIIGIGIIBFHFHIJJIJJ
@3229179/1
gtgttgaggcgcttgtggtggtgcacgcgcttgggcagagggaatctgat
+3229179/1
@BCFFFFFHHHHHJJIJJJJJIIJJIJJJJJJJJJJJJJJHHHGFFFFFF
@3229185/1
tgtggaactgcttcacctgtggccggcggcacgcagacgccttgatgacc
+3229185/1
CC@FFFFFHHHHHJJJJJJJJJJJJJJJJJJJJHHHFFDDDDDDDDDEDD
@1685258/1
ctcagatgcaatttcttgcaagaattgcacaaagttgaagtccttgttgt
+1685258/1
@@?BD?DDDHDHDBDGGI@A@HFAEEGHHE@EFDFFAC>E<CGHIIAFDF
@3230131/1
atggcttacatgctaaaactaaactactatacctgtgaaacgatcaacaa
+3230131/1
CCCFFFFFHHHGGJJJIIJJIGIJJJIJJIIGEGIIEHIIIIBHIIJIIJ
@4274255/1
ctcccatgtcacggtagcactgagtgacggcacctccgacactgaggtca
+4274255/1
CCCFFFFFHHGHHJFHIJIJJJIJIJJJJGGHHIJJJJIIJIIJIJGCEE
@7857225/1
gggctctcaggcaggcaagatgggcatagtaggtaggcgtagggtaagac
+7857225/1
@@@DDDD?:D>F:2@:E?C?GA<AC;FDB11?@G4?6B@08@??BCFFII
@4274396/1
gcaagaagtaccagaaacgggacttagccacaatctggtctggagagaag
+4274396/1
CCCFFFFFHHFHGJJJJJGJIJJJJJJJJJJJJJJJJJHIJJJHIGIIJI
@3230793/1
gtgcaaagcaagcaattgcccacacccgtatctcaacacccataaagaac
+3230793/1
@@@FFFFFHHGHGIGIJJJGEIJJJ=FHIJJJJJJJJJIGIIIJIIJJJJ
@2702208/1
gcctggctcccatgtcacggtagcactgagtgacggcacctccgacactg
+2702208/1
CCCFFFFFHHHHHJIIJJJJFHJIJJIJJJFHIJJJIJJJJJJJJJJJJJ
@3762342/1
gacgcaagaagtaccagaaacgggacttagccacaatctggtcaggagag
+3762342/1
CCCFFFFFHHHHHIIJJJJJJJJIIJJIJJJJJJJJJIJJIIIJJJJJII
@6797054/1
gcaagaagtaccagaaacgggacttagccacaatctggtctggagagaag
+6797054/1
CCCFFFFFFHHHHJJJJJJJJJJJJJJJJJJJJJJJJJHHJJJJJIJIJI
@6797082/1
cagtggtcttcttgaacttcttcaattgacgcaagaagtaccagaaacgg
+6797082/1
?@@=DDDDHFHHHJJIEHCIIJIJFIJIIFFHIGIGFIDFGHGGIIGEGI
@6797135/1
ttggcatctatagatgtcggtggcgcacagggcacgcttgcgcatgacat
+6797135/1
@@CFFBDDDHDHD<EGEEGGEDGHGBHIIGIHIIGGB:DD=AAEHI@@EH
@2702547/1
gcctcttgtatgcgaaggtgttgaggcgcttgtggtggtgcacgcgcttg
+2702547/1
B@BFFFFFHHHHHJIIIJGIGHIIJJJJJJJIFGIHGIIGGGIJFJHFFD
@3231414/1
cagatgactgtgcatccttgctagtaagtcctgagccatagcaaacagcc
+3231414/1
BB@FFFFFHHHHHJJJJJJJJJJJHIIIIIJJJJJJJIJJJJJJJJJJJJ
@150698/1
gccagatgccaaagttcttgatcttcactgggctcttctctgggatttcc
+150698/1
CCCFFFFFHHHHHJHIJJJJJJJJJJJJJIEIJIJJJJJJJJJJJJJJJJ
@3231480/1
ggagagaagatcctcatcttgtatagaggaggcttgggctcgctctccga
+3231480/1
CCCFFFFFHHHHHJJJJJJJJJJJJJIJJJJJJJJDFGHIJJIJJIJJJD
@4771128/1
ctatgccatttatcctcgcacgttggcagtaatagtacaagtgaaaagtc
+4771128/1
CCCDDBBDHGHHGJEEGIIIIHIGGIFFEFFHGGIIEFCFGFHHIJEG@F
@5270903/1
ggcagcccgaacacggttaccgggaattttgtttggtatctgataccgac
+5270903/1
CCCFFFFFHHHHHJJJGIJJJJJJJIJJJJEGIIJJHIJJIJJJJJJJHH
@151117/1
tatgcgaaggtgttgaggcgcttgtggtggtgcacgcgcttgggcagagg
+151117/1
CCCFFFFFHHAFDHIJJJIJJJJIHIIJJJHHIIJJJJIHHGFFFFDCDD
@3763104/1
gggttattggtatgtcgatgtcgaacccaaaaatgtaattaacttttttt
+3763104/1
@@CBDDEFHHHHHIJIIIIJIIIIGIIIEIJHJIIJBGGIGIJIJJGGHI
@651471/1
gcaagaagtaccagaaacgggacttagccacaatctggtctggagagaag
+651471/1
@@CDFDFFFDFDHGGGHJIIGIGIJJGGIJJIHGBDEEFFDHH@FBFBDG
@7346960/1
gtgatgaggttcaccaagctagtggcgttgatgtcgcaagatagtgagac
+7346960/1
CBBFFFFFHHHHHJJJJJJJJJEGIIJHIJJJJIJJJJJIJJJJBFEHGI
@1182038/1
ggctgaattgcagcatcttgtcgagaacatgaagccgctttggtttacgt
+1182038/1
CCCFFFFFHHHHGGIIJGGIHIJJJIJJJJGGHGHIJJIJJFG?DHFFH=
@2184024/1
agcatacataataaaattagaggaagtaggtgctgggcctcttgtatgcg
+2184024/1
8?<DDD?;FDHHHIAEGG?FB<@EAEFHIIFE@EGGB=FBGHIGDCGGII
@7347287/1
gataagatgaagaagaggagcaaatggaaaaaaaaattggtgaaaagaat
+7347287/1
CCCFFFFDHHHGHJJJJJHJGJJJJJJIJJJJJJIJJJIJHHGGIGGJJG
@7859796/1
ccacaatctggtctggagagaagatcctcatcttgtatag
+7859796/1
??@ADDDDFFBF>?FF>;F;?E3AEHCCHFDBE>?BB@@B
@5786714/1
ctgtgatctgtttcttggcatctatagatgtcggtggcgcacagggcacg
+5786714/1
CCCFFFFFHHFHHJIGGHGHIIIJGJJHEHFFHGGGIAHIIGIIJIIJGE
@7860015/1
tgggttactttcttctgagctttcgtactgagtgtcgagtctgtaggctt
+7860015/1
@C@FDFFFHHHHHJJJIJJJJJJJJJJJJJJJHIGGIIJGHIJIJJJJJJ
@4772655/1
gatcctaacttcgcaaccactaattccagtgataaattcactctagcacg
+4772655/1
CCCFFFFFHHHHFGIJJJJJJJJIJIIJJIJJIJJJJJJIJJJJJHGIJI
@5272329/1
cttgggtgaggcataacggggtgggttttacagactagaacccaccccgc
+5272329/1
CCCFFFDDHHHGHJJJJJJIJ?DHI@FHIJJJJJJIJJJJJJJJJJHHFD
@5787164/1
gacgatttcaccagtggtcttcttgaacttcttcaattgacgcaagaagt
+5787164/1
CCCFFFFFHHHHHJIJJJJJJJJJJJJJJJJJJJJIJJJJJJJJJJJJJF
@7860436/1
atacataataaaattagaggaagtaggtgctgggcctcttgtatgcgaag
+7860436/1
@@CFFFDDFHHBCFHBHFICHIIGCFGCFFHHHGIHIIIFE?BDGGE;0@
@4275701/1
ggagcaaatggaaaaaaaaattggtgaaaagaatcacaagtaagatactg
+4275701/1
@C@FFFFFHHHHHJIIJJJIIJJF?FGGJJJIJIIJJJJJHIJJIIIJIG
@1183242/1
gggggagggtcattcaatgtctccttccgtcttgggtgaggcataacggg
+1183242/1
CCCFFFFFHDFHHJJJJJJIIJJJJJJJJHJJJJJJHIJJJJJJJIJGIJ
@7860745/1
gctgctgtgtgaagttcttcaaagcgtcttctctaacagttctctgtggt
+7860745/1
CCCFFFFFHHHHHJHIIJJJJJJJJJJJJJJJJJIJIJJJJJJJJJJJJH
@2185512/1
gcactgagtgacggcacctccgacactgaggtcacgg
+2185512/1
@@@DD?DDAC<?7EGHGIGFAFGIEHCH>?@?BGDDF
@5787927/1
atcgttctcagcatggtaagaaggtggcggccagaatctagacatgcaca
+5787927/1
@@BFFFFFHHHHHJJJHIIIIJHJGIJJJJJJIJGIJJJIIIJJJJJJJJ
@6322324/1
atcaaaaacttcgcaaatcaaataatcctctatcaagtgctcgttttgtt
+6322324/1
@@@DBDDD8DFF?@<E1A3CG<CFFH@DGFIFI4:1:1??D???B1DF;9
@6322466/1
gcacagttcctcgacgagcaagtagttcttgaagcacagacacaggtgtc
+6322466/1
@?<D=D;;CBFHABHBAGAEG@:?DF4:CFG>>DGDG;9?F>D?DFH<8.
@2185775/1
tgggcctcttgtatgcgaaggtgttgaggcgcttgtggtggtgcacgcgc
+2185775/1
@@@FFFFFHHHFHJJIJHFGICFHHIGIJJIJJJIHIJHEHJDIIJJDHF
@1688531/1
ctggagagaagatcctcatcttgtatagaggaggcttgggctcgctctcc
+1688531/1
@CCFBFFFHFFFHIJIJJHIIJJHIIJJJJJJJGJJJEHEGIIIJJIJJJ
@3232284/1
ggatggagtgagcacgggctctgtgcctggctcccatgtcacggtagcac
+3232284/1
BC@FFFFFDFHHGJJJJJIJIJJJJJJJJIJJJJJIJJJJIJJJFHIJJJ
@1184009/1
tgtggaactgcttcacctgtggccggcggcacgcagacgccttgatgacc
+1184009/1
CCCFFFFFHHHHHJJJJJJJJJJJJJJJJJJJJHHHFFDDDDDDDDDEDD
@2186105/1
gaggaagtaggtgctgggcctcttgtatgcgaagg
+2186105/1
@?@DDDD?=AAFDEFIII3FE?FHE<FDBBG:?D:
@2186163/1
gtcgagtctgtaggcttttggtactttatcgtcgaatttcgggttgttca
+2186163/1
B@CFDFDEHGFGHIJJJJJIIIJJJJJJJJJHIJIIIIIJJIIEHHHJJJ
@1184132/1
cggtactcgcggtacatgttgtgtacacctgagcgagactcataacgcag
+1184132/1
CCCDFFFFGHHHHHIJJJJJJJJJJJIIJJJJJJJJJIJJJJJJJJJJJI
@1688945/1
gtcttttctaacttgaacagtgcgatgttttacaagggcaggttgaactc
+1688945/1
CCCFFFFFHHHHHJJJIJIJHHGIIJJHIJJJJJJJJIJJIJIJJIJJJJ
@4277047/1
gtcttcttgaacttcttcaattgacgcaagaagtaccagaaacgggactt
+4277047/1
CCCFFFFFHHHHHJJJJJJJJIJJJJJJJJJJJHGIJJJJJJJIJJJJIG
@1184467/1
ctgtgatctgtttcttggcatctatagatgtcggtggcgcacagggcacg
+1184467/1
CCCFFFFFHHHHHJJJJJJJJJJJJJJJJJJJJJHJJIJJJJJJJJJJJJ
@2186663/1
gcaacatcttcatcttagcgttcacattgacaaacttaggtttgcttaca
+2186663/1
1=?DDDD?BDFFDEF9EG>83AF?42<CE@4CE9EFFA?3CFFCBDDFFF
@2186734/1
tgttgaggcgcttgtggtggtgcacgcgcttgggcagagggaatctgatt
+2186734/1
@CCDFFFDFDHHHIHBECFHFHEEHDGF<FB;BFCFGAEGE=?ABFF@DB
@2703812/1
gcaagaagtaccagaaacgggacttagccacaatctggtctggagagaag
+2703812/1
CCCFFFFFHFHHHJJIJJJJJJJJJJIIJJJJJJJJJJIIIJIJJJJJIJ
@3233148/1
cactgagtgacggcacctccgacactgaggtcacggtactcgcggtacat
+3233148/1
CCCFFFFDHHHHHJJJJJJJJJJIJJJJJJHGIJJJGIJJJJJJHHDFFE
@652172/1
tgggctcgctctccgaagggagcttgcggccgatgacctcatactccttc
+652172/1
@BCFFFFFHHHHHJJJJJJJIJJJJJIJJIJJIJJHJHHHHHHFFFFFFE
@1184838/1
gcatacataataaaattagaggaagtaggtgctgggcctcttgtatgcga
+1184838/1
CCCFFFFFHFHFHIIJJJIGIIHJJGGJJFHIJIIJIIJJJJJJIJJJJD
@3233604/1
gtgctgttgtggaactgcttcacctgtggccggcggcacgcagacgcctt
+3233604/1
@@<DDDDDHA:D3AFAGDFEEGCHC@HB>EDDA0684:BDECC>;8;;@?
@6324022/1
ccatactccttgatttggtaaagcttgctgcccgcctagcgaggaaacgc
+6324022/1
?@@FDDFFFHHHBBFED@GCA4?ECFHHIGCEFGHGDFDCGEFGFHGHHI
@2704405/1
ggatggagtgagcacgggctctgtgcctggctcccatgtcacggtagcac
+2704405/1
CCBFFFFFHHHHHJJJJJJJJJJIJJJJIJJJJJJIJJIIIJJJHIJJII
@6324119/1
gttgtggaactgcttcacctgtggccggcggcacgcagacgccttgatga
+6324119/1
?:=DB?DDDFAFFHIC9BFHIF??CBEE?DFB8@4>?D>;=8?29:CCCA
@7862812/1
catacataataaaattagaggaagtaggtgctgggcctcttgtatgcgaa
+7862812/1
CCCFFFFFDHFHDHIJJJHIJGIIGJJJHGHJJIIJJJIJJIJJJIJJII
@7348215/1
ggcagagggaatctgattgtgctgttgtggaactgcttcacctgtggccg
+7348215/1
@?@DD;AA?FFFDEFA@>BEEDHFAGHECE<F@CD3D@G>??00B99BG@
@3764742/1
cctacttaaagacatcatgataaaaatgtgtcattggagtcatattatgt
+3764742/1
CCCFFFFFHHHHHJJJJJJJJJJJJJJJFHIIIJJIJIJGHIJJJJJJJH
@7348351/1
acataaataggtgagaagtgtgataatgtcataaagttgacaataatcta
+7348351/1
@C@FFFFFHHHFHIIJJGHHIHHIJJIJIIJJJJJJHIGJJJJJJIJJJJ
@5273432/1
ctgttgtggaactgcttcacctgtggccggcggcacgcagacgccttgat
+5273432/1
?@@DDDDD;AFFFFGBBEHHFDB<CGGEF@DG<F;E<4?8?C88;58:@5
@7348459/1
ctgtggccggcggcacgcagacgccttgatgacctccactttgatgatct
+7348459/1
BC@FFFFFHHHHHJJJJJJJJJJJHHHHFFFFFFEEDEEDDDDDDDEEDE
@7863079/1
ggcgcttgtggtggtgcacgcgcttgggcagagggaatctgattgtgctg
+7863079/1
@C@FFFFDHHHHGJCGHIIJJJJJJJJJJJIJJJJGIIJJJIJJJIJIJH
@6799660/1
gctgcagatgactgtgcatccttgctagtaagtcctgagccatagcaaac
+6799660/1
@7?DDDDDAF>FHI@G4AEGIGH@<BHHDCGGHIDBBDAGGDGCGBFHIG
@2704915/1
agggaatctgattgtgctgttgtggaactgcttcacctgtggccggcggc
+2704915/1
@@CDDE?DFHFFDIFFGFHEFHHHHCHIEGIGIIIJGGHJIGIIIGBHHD
@4773982/1
cgagactcataacgcagccagatgccaaagttcttgatcttcactgggct
+4773982/1
@@@F?DDFGHDHFIEEHGGIJCGIIGIEAFGHGHHI@GGGIAGIJGEGEH
@1185777/1
cctcagtaggatggcaaagagacgaagcgcgcgttctcatgtaattttta
+1185777/1
<=@ADBDFDFDFDEBHIGHHGICCH<FE<GIGIIIIIIEGI@EGGDGFHD
@1185863/1
acggcacctccgacactgaggtcacggtactcgcggtacatgttgtgtac
+1185863/1
@@@FFFF?FBFD?DGGGIIIGIGIGGI?BDFEHGFHFGIIHIIGHAHHFH
@7863326/1
ttcacctgtggccggcggcacgcagacgccttgatgacctccactttgat
+7863326/1
8=@DBDFDFHHHHJEGHHEIEHDFHEGAEDFBCC>@AEE@CBDD@C>CC;
@153457/1
gctggacaaggcactggcaacgaccaatcatggacttttcttcaatatcc
+153457/1
@C@FFDFFHHGBBGBFGEDFHIBHIIIGGGIFHGJJJGGECHJEHIGHIE
@5273841/1
gtggattttaatgttattattacagcatacataataaaattagaggaagt
+5273841/1
@@@DDDBDFDFDFAEFDBGGHGDEEGHHGIIGGGEE@BDGEH@DGG?DGH
@5789222/1
ggcccataataattaaggagatccctctattgagctactgctgttgagca
+5789222/1
CCCFFFFFHHHHHJJJJJJJJJJJJJJJJJJJJJJJJJJJJJJJJJJJJI
@7863778/1
gggcacagttcctcgacgagcaagtagttcttgaagcacagacacaggtg
+7863778/1
CCCFFFFFHHHGGJJJJJJJJJJIFHHIHIIJJEFGGGHIJJIJJIGI=F
@7349129/1
ggcataacgggccgcgactccgccctcttcctcggg
+7349129/1
@@@DDABDFFFF?<1:@:0D<BF705=7@EC7;A::
@1186739/1
agtggtcttcttgaacttcttcaattgacgcaagaagtaccagaaacggg
+1186739/1
CCCFFFFFHHHHHJJJJJJJJJJJJJJJJJJJJJJJJGIJJJJJJJJJJJ
@7864460/1
gcctggctcccatgtcacggtagcactgagtgacggcacctccgacactg
+7864460/1
CCCFFFFFHHHHHJJJJJJJCFHJJJJJIJHIJJJJJJJJJJJJJJJJJJ
@4775472/1
cttcaatcctttaacgaatgcagcgaaatagtcacacccacgttggttat
+4775472/1
CCCFFFFDHHBHFIHEGIIIJIIIJGGIGIIGIIJJBHGIIJGIIJIHIF
@1187150/1
gttcaaattcaaataaaatcactctgcaatcctgcctcacatgattcatc
+1187150/1
@=@DDDDDHHBFFG>ECGIIIIFDBHHGHGIECG>CC?GG@FGEEGGHGG
@2189436/1
attcaatttaaaagaaactgggtgcgtgcaggatcctcgtcattgcctgg
+2189436/1
CCCFFFFFHGHHHJJIJJJJJJGGGHGIJIJIJJGIIJJHIJJJJJJJJJ
@2189474/1
atgaggttcaccaagctagtggcgttgatgtcgcaagatagtgagacatt
+2189474/1
@C@DFFFFGGHGGJJJIJJHHJJJJIJIHIEHIJJJEGHIJHIIEGIEHI
@1187401/1
ggtgcgtgcaggatcctcgtcattgcctggcatacaaggcaaagcaccga
+1187401/1
BCBDDFFFHHHHHIIJJJIHJJJJGJJJJIIJJJJJJJJJJJGIJIJJJJ
@3234665/1
attggagtcatattatgtgagtacgaagcattgtctgtttataaaataat
+3234665/1
CCCFFFFFHHHHHJJJJHIJJIJJJJJJIJJJJIJJJIJJJJIJJJJJJJ
@6324768/1
gccagatgccaaagttcttgatcttcactgggctcttctctgggatttcc
+6324768/1
@@CFFDFD?FDHHGGGEGHIEH>HHCHGHICEHHCEHHBD@GCHGIIGEG
@1187794/1
ggtgctgggcctcttgtatgcgaaggtgttgaggcgcttgtggtggtgca
+1187794/1
?@BFFFFFHFHHHJJJJJJJJJIJJJEGFHIJJJJIJJJJHJJJJIJIJJ
@7865373/1
aaccactccatactttgtttcatttaa
+7865373/1
<?@DDDB;F:A<FG>FG:C?4CHHGHH
@2190266/1
gttggagcttggtacaaagcaaaggtcgggcagttcgtcaacaagacatt
+2190266/1
@@@DDDBDFHFA2ACFHGCFDHIBD<CFBFDFFDGDCBG@HEIDCGCHGH
@4279407/1
cttcacctgtggccggcggcacgcagacgccttgatgacctccactttga
+4279407/1
@@CDFDFFHHGHFIBFHHIHIIIIJEEEHGFFDE@@CCEEDCDCDDDDD>
@5791452/1
gtagcactgagtgacggcacctccgacactgaggtcacggtactcgcggt
+5791452/1
CC@FFFFFHHHFDIJIJJJIJJJJJJJJJIGIJFHIIJJGFHIJJIJGF=
@1188205/1
ggagagaagatcctcatcttgtatagaggaggcttgggctcgctctccga
+1188205/1
@@@DDDDEFHGHGEHJEHGIBHGIIJEIGGIJJGG>;?BBCHGFFHHHB8
@4279688/1
ctctgtgatctgtttcttggcatctatagatg
+4279688/1
?@@=BB?;BBF4D<BF@G9CF<AFAHE9?FH@
@153581/1
attatcatcgttctcagcatggtaagaaggtggcggccagaatctagaca
+153581/1
CCCFFFFFHHHHHJJJJJJJJJIJJJJJJJHIIJJJJJJJJJJJJJJJJJ
@3235740/1
acttcttatgatttaaagtcgaatattccctgacacctcacccagggcgg
+3235740/1
CCCFFFFFHHHHHJJJJJIIJJJJIJJJJJJJJJJJJJJJJJJJJJJJJJ
@1188463/1
gaggaagtaggtgctgggcctcttgtatgcgaaggtgttgaggcgcttgt
+1188463/1
;?@DDDDDDF?D>BBB:EFCDF?DHAEF@>8:01?GCFFH<B?D:@FBHE
@3236100/1
gtgcattattacattttttataaacggtacatctagagtataaaaaactg
+3236100/1
CCCFFFFFHHHHHJJJJJJJJJJJJJJHIIIJJJJJIJBGGGIJJJIJJJ
@3765882/1
ggtcacggtactcgcggtacatgttgtgtacacctgagcgagactcataa
+3765882/1
CCBFFFFFHHHHHJJJJHIJJJJJJIHIIJJJJJJJJJIJHGHIIJJJJJ
@6326313/1
gtgagcacgggctctgtgcctggctcccatgtcacggtagcactgagtga
+6326313/1
@?@?DDFFHHHHHJJJJJIHGIGGEHIIJJJEEIJJIBFHGIJJJGJHII
@4775616/1
ctaggagtgactttcccgtttccaatctccaagacaggaggctccagtac
+4775616/1
@@@D=BDDD<?DHHGIIIHGGDHGHIIIGIEGIIIIIIIEB?:DDGEHGG
@3766535/1
catacataataaaattagaggaagtaggtgctgggcctcttgtatgcgaa
+3766535/1
@@@D;DDBAH?BH@BGBGBGGGGIIIII<AFEGGAFGHIGCEBFFHGGD6
@7349948/1
gccagatgccaaagttcttgatcttcactgggctcttctctgggatttcc
+7349948/1
@@?DDDBADFD?H?AG@GDEGH<FH@EHEECC9?EBGIEHGIDE3?D@DF
@7866988/1
gtgcctggctcccatgtcacggtagcactgagtgacggcacctccgacac
+7866988/1
??;DB?AD?>D::C>F:ABHFI<AFFFCFGFFFGFE1?@@@F@8C7:FEE
@2191810/1
ttggagtcatattatgtgagtacgaagcattgtctgtttataaaataatt
+2191810/1
CC@DFD=BDFDHBHHI?FHEC?IGHDHIIFECF@FB<BDFHCGI@F4DBF
@7867224/1
catcaatttatcttcaaatgacgacaccacagttccagtctcaggcacat
+7867224/1
@@@FDFFFFHGFFEBGHGGGHGGGGAFCGHIGDFCFGHG@DH@GI@DGII
@6801555/1
ggtcacggtactcgcggtacatgttgtgtacacctgagcgagactcataa
+6801555/1
BCBFFFFFHHHHHJJJFHGJJJJIIIJJJJJGJIJJIJJJJJIJJJJJIJ
@7867384/1
gtggaactgcttcacctgtggccggcggcacgcagacgccttgatgacct
+7867384/1
CBCFFFFFHHHHHJJJJJJJJJJJJJJJJIJJJHHFFFDDDDDDDDEDDD
@655039/1
gttggatgcggttttcacgaatatattgtgggatgcttaaatttacattt
+655039/1
C@@FFFFFHHHDHIIJJJJEHIJJIJJIIIJJIGIJJJJJJJJGGJIIGI
@4279991/1
gttcgacatcgacataacaataacccctgctattttttttatttttattt
+4279991/1
@@@FFDFDFDHDHGGHIJJGIGGIJIIIJJJGGGIIGIIIHGHHIIHIIJ
@7867801/1
tggcaaaggtagtaagtcagctgttccacttcatcatcagggatcttgcc
+7867801/1
C@CFFFFFHHHHHIIIIJIJIJJJJIJIIIJJIIJIJJJJGIIIIJJJJJ
@1190164/1
cagcatacataataaaattagaggaagtaggtgctgggcctcttgtatgc
+1190164/1
@@@DFDFDDBHGHGAHHHIGHIIIGGG@HFHEGIJJIJJJJJGGHDEEGG
@1190506/1
gtgctgggcctcttgtatgcgaaggtgttgaggcgcttgtggtggtgcac
+1190506/1
@C@DDFFFGFFHFIJGIJIIIFEFE:ECFHBGHEHJJIIFHECFF5@CGE
@1190982/1
tagcactgagtgacggcacctccgacactgaggtcacggtactcgcggta
+1190982/1
CCCFFFFFHHCFHIIIJIJJJJJJJIJJJJIJJFHIJIJBGIFIJJGHBF
@1693011/1
gtctgatcaagtcttctttaatcttctgcatgtcgcttagtagactgctt
+1693011/1
@@@DFFFFFHHFFIIIGIIGGGEIGIJFJFIIHIIAGIGGHIIIGJIIGH
@2193817/1
gtagcactgagtgacggcacctccgacactgag
+2193817/1
???DFFFFFHHAC@FGGEGGDFEFG:DDFHHG?
@7869324/1
cccatgtcacggtagcactgagtgacggcacctccgacactgaggt
+7869324/1
?<=DDDDD8?F:32CEGF?A:F<??D;?E88:?DDG:@FFF=F@1@
@5793876/1
gccagatgccaaagttcttgatcttcactgggctcttctctgggatttcc
+5793876/1
CCCFFFFFGHHHHJHIJJIJJJJJJIJJJJJJJJJJIJJJIJJJJJJJGI
@3238440/1
gttgcggtctttgtataccttcaggtgatcgaacatcatgtcttcaaact
+3238440/1
CCCFFFFDHHHHGIJJJIJJJJIJJHHIJIJJJJJJIJIJJJJJJIGIJI
@2194412/1
gccagatgccaaagttcttgatcttcactgggctcttctctgggatttcc
+2194412/1
@@<DDDA4AFHDHBHHHIGGHHAHI:AFGH9EG;EFHHIGHGGD>FFBFB
@6327426/1
aactgcttcacctgtggccggcggcacgcagacgccttgatgacctcca
+6327426/1
@;@A?;:ACFF:<2<CC;?<8C?@FFBF<@AEFB<<236;@BBBBA@99
@7350699/1
cagcatacataataaaattagaggaagtaggtgctgggcctcttgtatgc
+7350699/1
C@@DFFFFHHGGHJIJIIJJIHHIGHGHHIIIIIJJ@FBHIJGJIIIJIH
@7350903/1
gtttcgttcttagatgttccaggttgattttccagttcattattcccact
+7350903/1
CCCFFFFFHHHHHJJJIJJJJJJHJJIJJJJJJJJJJJJJJJJJJJJJJJ
@2707380/1
cgaggaaataaactttcttaaaatttcatttggtatacgcgaatttcgtt
+2707380/1
@?;DD@DDDH<<DGAFGHI@HBDDBHGAHICDDHC@GBG@@GDDHCC@HI
@5276418/1
gttgtggaactgcttcacctgtggccggcggcacgcagacgccttgatga
+5276418/1
@?@FDDAAHHDHAGEBDFHGIGGHGIIIIIIGE@BABB?EABBBDCACDD
@155735/1
ggagagaagatcctcatcttgtatagaggaggctt
+155735/1
@@@DDDBDD?D?DBBDGBEHIGCCHE<<F;2C;??
@5794657/1
tggtcttcttgaacttcttcaattgacgcaagaagtaccagaaacgggac
+5794657/1
CCCFFFFFHHHGHJGIIIJJIJJJIJJIJIJJJJJGIJJJJJJIJJIIIJ
@5794678/1
ctaggttcttatcaatataaagggctccgaggaaagcttcaagtaaatca
+5794678/1
@C@FFBDDDHGFGJJJIJJFGIIIJIJIIGHGIIIIGHIJIJIBFGIIGG
@4778172/1
gcaagaagtaccagaaacgggacttagccacaatctggtctggagagaag
+4778172/1
CCCFFFFFFHHHHJJJJJJJJJJJJJJJJJJJJJJJJJHIJJJJJJJJJJ
@7351476/1
gctgatccgagttggatgcggttttcacgaatatattgtgggatgcttaa
+7351476/1
CCCFFFFFHHHHHJJJJJJJJIJJJJJJJIJJJJJJJIJJJJJJJJJJJJ
@5794990/1
ctgtttcacataaataggtgagaagtgtgataatgtcataaagttgacaa
+5794990/1
?@@DDDFFGHFFFHHGEE<ABCFEH<EBFHIIGECHGIIIIIICDGGIHI
@4778463/1
gctccgaattgtatctgacgacgcattgaatctgaatacgaaaatgaatt
+4778463/1
@;=DDDAADDF<ACFAHHH<EEHIDCH@B?BGHD@GGCDFDAH<BFGA==
@2707997/1
cagcatacataataaaattagaggaagtaggtgctgggcctcttg
+2707997/1
@@@@DBDDFHGGHIEIIDFHIIIGHEHIDC<9AED@<@;@FGGGG
@2708002/1
gggaagtaaatgcatctgtccttatttccgacccacaaacaattaagcct
+2708002/1
CCCFFFFFHHHHHJJJJJJJJJJJJJJJJJJJJJJJJJJJJIJJJJJJJJ
@3768189/1
cagtactttagctttgacagtgtaaaacttctcggaaatctccaatccaa
+3768189/1
@@CDFFFFHHFHHJJJIJGGHHJJHGJJIJJJGGIIJGIIJJJJJIJJIJ
@2708039/1
gtggtgcacgcgcttgggcagagggaatctgattgtgctgttgtggaact
+2708039/1
@@?DADDE?FFDFIIBCGGE@=FHI@GEGGCCEGGHGHEIFHBIIIIIDG
@2708054/1
atcatcagggatcttgccgtcattgcagactgtgtggtagcgggtcggac
+2708054/1
@@;BDDEDHFBHFHIIIGAEFGGICHIHAHIIDH@FGHEFCBHGFHIIGH
@4778577/1
gcattgcgtcagaatgcccacctcacgttccgccaattgcttcaccttat
+4778577/1
C@CFFDFFFHHFDHGHGGJIGIGHGIJFGHIJDIHJHIJJIEHGIIIJGG
@5795205/1
gtcggtggcgcacagggcacgcttgcgcatgacatctatacatgccattg
+5795205/1
CCCFFFFFHHHHHJJIJJJJJJJJJGHJJJJIJJJJJJJJJJJJJJJJJJ
@5795219/1
gggaatctgattgtgctgttgtggaactgcttcacctgtggccggcggca
+5795219/1
@@@FDFFFHHGGHIIIJIDHIGIGGEHGJFJJJGGIGIFIGIIIIIIHFD
@4778726/1
ctgggtattcagttcttaagatacatcaataaaacacgtgaaagtaatga
+4778726/1
@@@DD=A=CF?DCCF@AD>IHEDHFICHIHCH<<B??ECBC?D@:?DGG4
@4778801/1
cctcgacgagcaagtagttcttgaagcacagacacaggtgtcttcaacgg
+4778801/1
<?@?DD6DFAADFBFHGA?EHGHCGC99??DF@GGEG9?D?DBDHGGH0A
@656705/1
gtcctcatctcttgcagtttggcctctttcgcagccaacttctggcgctc
+656705/1
CCCFFFFFHHHHHJJJJJJJJJJJJJJJJJJJJJJJJJJJJJJJJJJJJJ
@5795477/1
ctcggacatttcaattttatttagttggtcttggttgaacggaactccaa
+5795477/1
CCCFFFFFHHHHHIJJJJJJJJJJJJJJIIJJJJJJJJJJJJJJJJJJJJ
@6327473/1
tttcacaggcaagggatcctaacttcgcaaccactaattccagtgataaa
+6327473/1
CCCFFFFFHHHHHJJJJJJJIJJJJJIJIJJJJJJJJJJJJJJIIJJJJJ
@3238586/1
ctgggctgcagatgactgtgcatccttgctagtaagtcctgagccatagc
+3238586/1
CCCFFFFFHHHHHJJIJJIJJJJJJJJJJJJJHIJJIIJJJJJJJJJJJJ
@1192003/1
gggatctgagaatggtttagattcacaattttgtccgctggacaatgttt
+1192003/1
CCCFFFFFHHHHHJJGHIJJJJJJJJJJJJJJIJJJJJJJJJJJJJJIJJ
@3768782/1
cttgtatagaggaggcttgggctcgctctccgaagggagcttgcggccga
+3768782/1
CCCFFFFFHHHHHJJJJJIIIIJIJJJGJJJJJJJJJHIJJJIJJJHFDA
@3238897/1
gtctgtttgtctgtttgtctgtttgtctgttcgtctgtgcgcgctaatct
+3238897/1
@CCDDFFFHFHHHEGGGJJIGHIJGIGHGHHIGHIICFGIEGIIGBAGGA
@656973/1
gccagatgccaaagttcttgatcttcactgggctcttctctgggatttcc
+656973/1
CCCFFFFFHHHHHJIJJJJJJJJJJJJJJJJJJJJJJJJJJJJJJJJJJJ
@2708800/1
gtgttgaggcgcttgtggtggtgcacgcgcttgggcagagggaatctgat
+2708800/1
B?@DDFFFGHHHHJJIJJJJFHIIJJJJIIJJJJJJIIGHHHECEFEFFE
@6328130/1
agtggtcttcttgaacttcttcaattgacgcaagaagtaccagaaacggg
+6328130/1
@@?DFEFFHGHHDIIGIIGHJIIGJIGJJGIJEGIGG4BDGHHIIFFEIG
@2195135/1
gaagtggtgataaagataagtataggctcaaaacctaacgacatcaatca
+2195135/1
@BCFDFFBFHHHHJJIJIJJIHIJJJIJJJJJIIJJJJIJJJJJJJJJJI
@657585/1
ggtcttcttgaacttcttcaattgacgcaagaagtaccagaaacgggact
+657585/1
CCCFFFFFHHHHHIJHIJJJJJJJJJJJIJJJJJHJJJJJJJJJJJJJJJ
@1694634/1
gattttgatgaatttttttgtgtgtgttcaaggggatctgagaatagttt
+1694634/1
@?@FFFFFHDFFHIDHIIIIFHHIIGDFGGHJ@FEEGDHCFGGHIGIGEG
@7871018/1
gtcgtaacactccacatccaacaaggtcacagtcgatagattacggtcta
+7871018/1
@BBFFFFFHHHHHIJJJIJIJIIIJJHJIJIJJGIIIJJGGIIJJJDFGB
@6329017/1
agcaaatggaaaaaaaaattggtgaaaagaatcacaagtaagatactgca
+6329017/1
CCCFDDFFHHGHHJJJJHHIJJBGGIIJJJIJIJJIJJGHIIJJJJJIJJ
@5797276/1
gcccacctcacgttccgccaattgcttcaccttatgatagtcatcgcggc
+5797276/1
CCCFFFFFHHHGHIJIJJJJJJJJJJJJJJIJIIJIIJJIHIJJIJIIHI
@2709903/1
ggaactgcttcacctgtggccggcggcacgcagacgccttgatgacctcc
+2709903/1
CCCFFFFFHHHHHJJJJJJJJIJJJIJJIJJJHHFFFDEDDDDDEDDDDD
@658750/1
ccctaatagagacgatttcaccagtggtcttcttgaacttcttcaattga
+658750/1
8?@DDBDDFFFDFIEGIEEHFFHFADBFFCFIIEGFIAFIIIIEFIEFCF
@658952/1
gcaaatttttggttttaaccacatagttcccgatctcgcgggatctcttc
+658952/1
CCCFFFFFHHHHHJJJJJJJJJJJJJJJJIJJGHJJJJJJJJIJHHHHHH
@157024/1
gatgaggttcaccaagctagtggcgttgatgtcgcaagatagtgagacat
+157024/1
CCCFFFFEHHHHHJJJJJJJHHJIJJJJJJJJJJJIJJJJJJGIIJJJIJ
@2710415/1
gcgatgttttacaagggcaggttgaactcacaccattcaatttaaaagaa
+2710415/1
@??DDDDD?FFFDGGGGIBHB<9<FDHIFFHGGIIE@GBDGICCBG@BDB
@7871890/1
gtggattttaatgttattattacagcatacataataaaattagaggaagt
+7871890/1
@@BFFFFFHHHHHJJJJJJJJJJJJJIJJJJJJJJJJJJJJJJIIJIJJH
@5277716/1
ctctatactttgcattaaaataatgcccattttcacaggcaagggatcct
+5277716/1
CCCFFFFFHFFHHJJJJJJJJIJIIJJGHHIIIGGIIJJJJJJJHIIIIH
@5798381/1
cgcaagaagtaccagaaacgggacttagccacaatctggtctggagagaa
+5798381/1
CCCFFFFFHFHHHJJJJJJJJJJJJJIJJJJJJJJJJJJHHIJJJJJJJJ
@4282493/1
cattttcacaggcaagggatcctaacttcgcaaccactaattccagtgat
+4282493/1
C@CFFFFDF?FDHIGJIIGGHIJJIJJIJGIIIIJJIJJJJJJGGIIIIJ
@7352657/1
gccagatgccaaagttcttgatcttcactgggctcttctctgggatttcc
+7352657/1
CCCFFFFFGHHFHJGHIGIIIIJJJIJJJIJJIIIJJJJJJGEHGGIJJJ
@157607/1
gcgcttgtggtggtgcacgcgcttgggcagagggaatctgattgtgctgt
+157607/1
CCCFFFFEHHHHHJIJJJJJJJJJJJJJJJIHJJIJJJJJIJJJJJJJJI
@5278050/1
agcatacataataaaattagaggaagtaggtgctgggcctcttgtatgcg
+5278050/1
CCCFFFFFHHHHHJJJJJJJIJJJJJGIJJHIHJJIJJJJJJJJJJJJJJ
@5278125/1
gtggcgcacagggcacgcttgcgcatgacatctatacatgccattggcgt
+5278125/1
CCCFFFFFHHHHHJJJJJJJJJJJJJJJJJJJJJJJJJJJJJJJJJJJJG
@158070/1
ggaaaattacactaattctatgcaaagtatagcttgtatttgttatgtaa
+158070/1
@@@?DAADHDHFHIIIIIIIIGIGIIIFH?DHEHHIFHIGIIEFCHIIBB
@6804330/1
attggctgggtcttacagattggtggaaaccaaaccaaacttctctgcca
+6804330/1
@@@DDDDDDHACAFAH@EHEDHIAEH@GGBFHGICG?FG?HHEHEGE?B?
@3769720/1
gtgctgctaatatgtctcttaactcaggactagtgcctttggtcgtcctt
+3769720/1
B@@FFDFFHHHGHIFHIIIJFJIJJJGJJJJFGGIJJJJJIJGIJJIGIJ
@7353184/1
ctcatcttgtatagaggaggcttgggctcgctctccgaagggagcttgcg
+7353184/1
CCCFFFFFHHHGHJJJJJJJJJJGHJJJJGIJIJJJJJJIJJGGIGIGII
@1194726/1
agaggaagtaggtgctgggcctcttgtatgcgaaggtgttgaggcgcttg
+1194726/1
CCCFFFFFHHHHHJJJJJJJJJJJJJJJJJJJIHIJDGGHIHJJIJJJJJ
@1195370/1
ctcatctcgtgcactatctcttgtctgtgttgttgcacgcgcacggtggc
+1195370/1
CCCFFFFFHHHHHJJJJJJJJJJJJJJIJJJJJJJJJJJJJJJJJJHJJI
@158788/1
cagtggtcttcttgaacttcttcaattgacgcaagaagtaccagaaacgg
+158788/1
1=@ABD=DFHHFH@EBFHIBIHGEGHHGCHGHIIIIIID@FBFGED?DAH
@4780644/1
agctcttgcagccatccaacaggattgcccatcaatttatcttcaaatga
+4780644/1
<@@DDDD>AHD?DGGACDHHIEF;E@GHG>FGIIGHFGIGIIEEH>HEFG
@3770584/1
ctgtggccggcggcacgcagacgccttgatgacctccactttgatgatct
+3770584/1
BB@FFFFFHHHHHJJJJJJJJJJJHHHHFFFFFFEEDEEDDDDDDDEEDE
@3770591/1
tacataataaaattagaggaagtaggtgctgggcctcttgtatgcgaagg
+3770591/1
CCCFFFFFHHHHHJJJIJJJJJIJJJIIJJJJJJJJJJJJIJJJJIIIJJ
@4283899/1
atacataataaaattagaggaagtaggtgctgggcctcttgtatgcgaag
+4283899/1
CCCFFFFFHHHDAH?BEFHIEIIEHII?CEH>GIIIDGHIE?D?FC@GBB
@4780780/1
ggatggagtgagcacgggctctgtgcctggctcccatgtcacggtagcac
+4780780/1
CC@FFFFFHHHHHJJIIIGIIJJIJIJIHIHIEHIJIJIJJJJJFHIJGJ
@1195633/1
gtcataattttatttaaaaactattgctccctatagacaaacagaactat
+1195633/1
@@CFFFFDFFDFHJJJJGGGGGIEGICCHGGHGHEEDGHCHEGEEHIGGE
@5279624/1
gtcactctgttgcgaatatatgaagcgtgagacaatgcctccaataagaa
+5279624/1
@@@DDDDBHHHFFE?FBEH>EHCEA@GHEGB<G@?BFEHEHIGIFIIEGI
@659193/1
gcaagaagtaccagaaacgggacttagccacaatctggtctggagagaag
+659193/1
CCCFFFFFHHHHHJJJJJJJJIJJJJJJJJJJJJJJJJIJJJJIJJJJJI
@6329932/1
ctcatataacactttgacaggctgctgtgggatacggctggagaacaaat
+6329932/1
CCCFFFFFGHFHHIJJJJJJJJIJIJJEHHHEHHGGGIHII9;8D@>CHB
@2710771/1
gctgtcactgcagcgatactgggaacattcgactgatccggtgagggatg
+2710771/1
@C@FDFFFDHDDHGDGIGIIIIC@FHGEHGIIIIIIIIIII?DBFHEGGH
@6330234/1
cagcatacataataaaattagaggaagtaggtgctgggcctcttgtatgc
+6330234/1
C@@FFFDFHFGFHJGIGGHIGD@GIB?ACFHHHECGGIHIGEHIJJGIID
@3241942/1
atactgcaaacatgccagttataaagcatagcccgaagtgctattggcac
+3241942/1
@@CDFFFFFHFHGJJIJJHHIIJJGJJJJJIJJJJJIGGHHJJJJIIJJJ
@1696423/1
gtgctgttgtggaactgcttcacctgtggccggcggcacgcagacgcctt
+1696423/1
@B@FFFDFHHHHGJJJJJJJJJJJJJJIJIJIGJJJJHHFFDDDDDDDDD
@659939/1
tcgcagagtgtgggcaaagggttttgggttaagaaaccatacccttcacc
+659939/1
CCCFFFFFHHHHHJJJJJJJJGIJJJJJHIJIJJJJJJJJJJJJJJJJJJ
@6330678/1
tgtcgatatgtggatgtagctgccattatgtagactgttgtgttgaccaa
+6330678/1
CCCFFDFFHHHGDHHIJIIIJJJIJJJJJJEFGIJJJJIIJJJJJIGHIG
@3242394/1
ttcacctgtggccggcggcacgcagacgccttgatgacctccactttgat
+3242394/1
@@CFFFDDCFBDHEBHIIHIIJIJGIJFHFFEF@CEDEE>CDDDDDDDDA
@5801621/1
gtttattttgtttttctctgtgatctgtttcttggcatctatagatgtcg
+5801621/1
CCCFFFFFHHHHHJJJJJJJJJJJJJJIIJJJJJJJJJJJIJJJIJJIJI
@6331139/1
gttggagcttggtacaaagcaaagg
+6331139/1
@@@=1AD;BF8D<C<AB3?@F9F@9
@3242907/1
gtggaatagtgacttccggcaattttggttttaaccacatagttcccgat
+3242907/1
CCCFFFFFHCFHHHJJJJIIJGGIIIJIEHHGGGHJJJJJJJIJJIHGII
@2711907/1
acaacctctatactttgcattaaaataatgcccattttcacaggcaaggg
+2711907/1
@CCFFFFFHHHHHJJJJJJJJIIJJJJIJJJJJJJJJJJIJIJJJJJJJJ
@660835/1
gtcctttctaaggttctaaactatatctgtaccaaatttcaaccaaatcc
+660835/1
CCCFFFFFGHHHHHHJJJJJJIJJJJJJJJJJJJJJJJJJJJJJJJJJJJ
@660935/1
cgcgcttgggcagagggaatctgattgtgctgttgtggaactgcttcacc
+660935/1
CCCFFFFFHHHHHJJJJJJJJJJJJJJJJJJJJJJJJJJJJJJJJJJIJJ
@6807272/1
ggagtgagcacgggctctgtgcctggctcccatgtcacggtagcactgag
+6807272/1
@@@DFDDFDDHHGIII@EDH9EEGG?EGHCHGHGGGAGGG7?DCBFIFAF
@6807421/1
gcagccagatgccaaagttcttgatcttcactgggctcttctctgggatt
+6807421/1
@@@DADDDHFDBBFGAGHGHGHHI@CHIHGGIHIF<DDGHEIEHIG>BFG
@6331704/1
gcaagaagtaccagaaacgggacttagccacaatctggtctggagagaag
+6331704/1
CCCFFFFFHHHHHJJJJJJJJIJJJIIIJJJJIJJJJJHIJJJJJIJIII
@1197680/1
ggcctcttgtatgcgaaggtgttgaggcgcttgtggtggtgcacgcgctt
+1197680/1
CC@FFFFFHFHHHJJJJJJCFHHIJJJJJJJJJIJIIIIGHIIJJJHHFD
@159060/1
gcttgggcagagggaatctgattgtgctgttgtggaactgcttcacctgt
+159060/1
CCCFFFFFHHHHHJJJJJJJJJJJJJJJJJJJIJJJJJJJJJJJJJJJJH
@3243871/1
gttcaagttaaccgcaatgttggagcttggtacaaagcaaaggtcgggca
+3243871/1
CCCFFFFFHHHHHJJJJJJJJJJJJJJJJJGIJJJJJJJJJJJHIJJJJJ
@3770928/1
gccagatgccaaagttcttgatcttcactgggctcttctctgggatttcc
+3770928/1
@CCFFFFFFHHHGJGHGHIIJJIJIJIGIIGIIJJJJIJJJJJJIJIJGI
@4781162/1
cgcaagaagtaccagaaacgggacttagccacaatctggtctggagagaa
+4781162/1
@?@DDD;??DHFHFBEF9C;GEHIIGIGEHIIIDGHIB4??BD>?D?;;;
@3771590/1
cagcatacataataaaattagaggaagtaggtgctgggcctcttgtatgc
+3771590/1
@@@FDFFDHHABHGIIIIHFGG>EGAFIIGIEE<EFGC?DFDGGGHIHGG
@4284987/1
cgtgaatataagtggcaaaggtagtaagtcagctgttccacttcatcatc
+4284987/1
CCBFFFFFHHGHHJJJJJJIJFHHHGIJJJJJJJJHIIJJJJJIIJEGII
@5803953/1
gggaatctgattgtgctgttgtggaactgcttcacctgtggccggcggca
+5803953/1
CCCFFFFFHHHHHHIJJJJJJJJJJJJJJJJJJJJJJJIJJIJJJJJHFC
@2198378/1
gtcctttctaaggttctaaactatatctgtaccaaatttcaaccaaatcc
+2198378/1
@?@DDDFFGH<AFACEGHEBEIHHGHHHIHIIGIEHHEIIIFIIGG;FIE
@2198446/1
gtgcctggctcccatgtcacggtagcactgagtgacggcacctccgacac
+2198446/1
CCCFFFFFHHHHHJJJJJIJIJGIJJJJJJJJHIJJJJJJJJJJJJJJJJ
@2198597/1
gtgttgaggcgcttgtggtggtgcacgcgcttgggcagagggaatctgat
+2198597/1
@?@DBDDDAFHFH:FAFHHGIFGIIGEGHIIIGGIIGGGGFH8?BDEEED
@5281054/1
gtgacgtcagcccctacgatcatcactgccgtgtcctttatacatttcgg
+5281054/1
C@CFFFFFHHHHHJJGHIHIIJJJJJJJJJJIIBFHDHIGE@GHGIJCBG
@4782385/1
gcacgtagttctcagcttccctgcaaagttaaccatcttgtattcaaaag
+4782385/1
@@@FFFDDCFFFFIJJIJIJFIIIIGIIIIGIJIJJIGHHGHHIJIJJIG
@5804559/1
cacaatctggtctggagagaagatcctcatcttgtatagaggaggcttgg
+5804559/1
CCCFFFFFHHHHHJJJJJJJJJJJJJJJJJJJJJJJJJJJJJJJJJJJFG
@4285662/1
gtcggactcgtgacgtcgtaagcgcgtgccgtgtttttaaatgcggggaa
+4285662/1
@@CFFFFFGGDHHIIGIGEFEHJIIJIGIJJEHHGIIIJIJJHGHDFD?@
@2198826/1
gatttaatgtgtttattttgtttttctctgtgatctgtttcttggcatct
+2198826/1
C@CFFFFFHFHHHJJJJJJJIJJJJJJJJJIJJJJJJJJJIJJGIJJJIJ
@2198967/1
ggtgctgggcctcttgtatgcgaaggtgttgaggcgcttgtggtggtgca
+2198967/1
BC@FFFFFGFHHHJJJHJJJJJGIIICGHGIGGIGIIJJJHIIHJJHHII
@2199039/1
atcaggatgtggattttaatgttattattacagcatacataataaaatta
+2199039/1
@@@DDD8:CFFDFGHIIGFFCHGGGIGIHGIIGIGIGBFGGIIIIICHHD
@6807671/1
gtcacggtagcactgagtgacggcacctccgacactgaggtcacggtact
+6807671/1
@@@FFFFDHHHHHIGBEHIIG7@CFHIGIIIGHGIGIIJJFHIGHJHHHG
@3244072/1
gaggaagtaggtgctgggcctcttgtatgcgaaggtgttgaggcgcttgt
+3244072/1
CCCFFFFFHHHHHJJJJJJJJJJJJJJJJJJHIJJFGHHJJJJIIJJJJH
@5805096/1
cttcacctgtggccggcggcacgcagacgccttgatgacctccactttga
+5805096/1
CCCFFFFFHHHHHJJJJJJJJJJJJJJJHHFFFEEEEEEEDDDDDDDDDD
@4286234/1
ggtgcacgcgcttgggcagagggaatctgattgtgctgttgtggaactgc
+4286234/1
:?=DDFFFFFHHHJEGIGIHGEEHIJIIJGIJIHIJJIJJIHJJJIIIGG
@1199986/1
gtacacctgagcgagactcataacgcagccagatgccaaagttcttgatc
+1199986/1
CBCFFFFFHHHHHJJIJJJJJJJJJJJJJJJJJJJJJJIJJIJJJJJGJJ
@5805257/1
gtacgtcaggcactgcagctcgtccgacccgaagtggttgtcgtcccaca
+5805257/1
CCCFFFFFHGFHDGHGGICFGGFHEGHHJGIJEHBFHJGGFDFCHIFEH?
@6808000/1
gttcaaattcaaataaaatcactctgcaatcctgcctcacatgattcatc
+6808000/1
@?@D?D<DDD<CD9<CAEEGCGCHGDHCBEH;FDCHHGICGGHEFCAHID
@1697992/1
ggtgcacgcgcttgggcagagggaatctgattgtgctgttgtggaactgc
+1697992/1
@BBFFFFFHHHHHJJJJJJJJJJJJJJJJJJJJJIJJJJJJIJJJJJJJJ
@5805439/1
gtttattttgtttttctctgtgatctgtttcttggcatctatagatgtcg
+5805439/1
CCCFFFFFHHHHHJJIJJJJJJJJJJJJJJJJJJJJJJJJJJJJJJIIII
@661957/1
cacctgtggccggcggcacgcagacgccttgatgacctccactttgatga
+661957/1
CCCFFFFFHHHHHJJJJJJJJIJIJJHHHFFFFFEEEEEDDDDDDDDDDE
@3244761/1
gcacgggctctgtgcctggctcccatgtcacggtagcactgag
+3244761/1
@@??D<ADDAAFA?@FEHGGG>FHGGIAHI@@FI=??BFHH<?
@5805802/1
cgcgcagatctccggaactactgattccaatttaactattctttttgtgt
+5805802/1
??;D:A8?DCDDD@E<E@EECCE4:??<CDDBAEA<?BBB?DD?BDDDC=
@6808655/1
ctgatagagacgatttcaccagtggtcttcttgaacttcttcaattgacg
+6808655/1
CCCFFFFFHHHHHJJJJJJJJJJJJJJGJJJJJJJJJJJJJJIJJJJJJJ
@3245104/1
cttgttgttaagaggtgttacctgcaacttggccaggttagggccaacag
+3245104/1
CCCFFFFFHHHHHJJCGIIJIJJJJJJIJJIJIGHIIHIJJIGGHHJJJJ
@6332717/1
gtttattttgtttttctctgtgatctgtttcttggcatctatagatgtcg
+6332717/1
@@@FDFFFHHFBDIIJJGIJJIJEFIHHHJJJGHGGHIIJGIJJIIJIJJ
@3773636/1
gtttcacttcagcatagacaggtgtcttccctggcaatacaacaacgaca
+3773636/1
C@@FFFFFHGHHHJGJJIJJIJHJJIJJJJJJJJJIIJIIJJIJJJJJJJ
@6808937/1
cctcatcttgtatagaggaggcttgggctcgctctccgaagggagcttgc
+6808937/1
CCCFFFFFHHHHHJJJJJJJJJJJIJJJJJJJJJJJJJGJJJJGJJJJJH
@5806468/1
gcagagggaatctgattgtgctgttgtggaactgcttcacctgtggccgg
+5806468/1
@C@FDFFFDHHHHJGIGIHIJIIJIEIEIHHIHGIJIHJIHIJJGIIIIG
@1200992/1
gggaatctgattgtgctgttgtggaactgcttcacctgtggccggcggca
+1200992/1
CCCFFFFFHHHHHJJJJJJJJIJJIIJJJJJJJJIIJIIJJJJJJJJHFC
@3774182/1
gccagttataaagcatagcccgaagtgctattggcacacaggcataatgc
+3774182/1
CCCFFFFFHGHHHJJJJJJJJJJJJHJJJJJJJJJJIJJJIIJJJJJJJJ
@3246047/1
attacagcatacataataaaattagaggaagtaggtgctgggcctcttgt
+3246047/1
@@BFFFDFHHHHHJIIJGJJJJJIJIJJIJJHIJIHHJJJJJIJGJJJJF
@6333579/1
gagggaatctgattgtgctgttgtggaactgcttcacgtgtggccggcgg
+6333579/1
@??DFDFFGHHHFGGHGBIIIGGFCGGGGIHCGIJIIJIIHEIFIJIEFB
@6333595/1
ggcagttcgtcaacaagacattactagctgagaatatttttttccgttta
+6333595/1
B@@DFEFFHHHHHJJJJJJJJJJJJJJJJJJJJJJJJJJJJIJJJJJJJJ
@6333683/1
gcgatgttttacaagggcaggttgaactcacaccatt
+6333683/1
@?@ADDBBF?DH>@A@A1FF><<;B>G<C<FH>8D4D
@3246444/1
ggagtgagcacgggctctgtgcctggctcccatgtcacggtagcactgag
+3246444/1
CCCFFFFFHHHHHIJJJJJJIJJJJIIJIIJIJJJJJJJJFHIJIJJJJI
@6334016/1
catacataataaaattagaggaagtag
+6334016/1
???B:DD??DDDBBEI4CFCB3F>FF:
@663936/1
cctggctcccatgtcacggtagcactgagtgacggcacctccgacactga
+663936/1
CCCFFFFFHHHHHJJJJJJGIJJJJJJJJGHJJJJJJJJJJJJHJGIJJH
@161159/1
tattgttatgtcgatgtcgaacccaaaaatgtaattaacttttttttttg
+161159/1
C@CFFEFDHHHHHIJJJJJJJJJJJJJIJIJHIJIJGJIIJJJJJJJJHB
@5807853/1
aatttagatcattacaaaatatgaatctacttatttaaattcactatcaa
+5807853/1
CCCFFFFFHHHHHJJJJJJJJJJJJJJJJJJJJJJJJJJJJJJJJJJJIJ
@663975/1
cggtggcgcacagggcacgcttgcgcatgacatctatacatgccattggc
+663975/1
?@@ABDDDHHFDHIGBEHHIIIICGHIGIIIEHIIIIIFGGGIEHIIIIG
@5281748/1
ccctgatagagacgatttcaccagtggtcttcttgaacttcttcaattga
+5281748/1
CCCFFFFFHHHHHJJJJJJJJJJIHJJJJJJJJJIJJJJJJJJJJJJJJJ
@2714661/1
ctacgatcatcactgccgtgtcctttatacatttcggcatggcgatcatg
+2714661/1
@@BFFFFFGHHGHJJJJHHIHIIJIJHIJJIIJF<GHIGIGIGIIBHIID
@5808046/1
gggctctgtgcctggctcccatgtcacggtagcactgagtgacggcacct
+5808046/1
CCCFFFFFHHHHHJJJJJJJJJJJJJJJJGIJJJJJJJJHIJJJJJJJJI
@7875763/1
cagcatacataataaaattagaggaagtaggtgctgggcctcttgtatgc
+7875763/1
CCCFFFFFHHHHHJIJJJJJJIJJJJJJJJJHIJJJJJJJJJJJJIJJJJ
@7875984/1
gccagatgccaaagttcttgatcttcactgggctcttctctgggatttcc
+7875984/1
B@CFFFFFHHHHHJJIJJJJJJJJJJJJJGHJJJJJJJJJJJJJJJJJJJ
@2199831/1
ttccatttcccgtttagcagcttcatccagaggcaagcgctccaagttgc
+2199831/1
CCCFFFFFHHHHHJJJJJJIJJJJJJJJJJJJIJJIIIIJJJJJJJJIJJ
@4783607/1
agcgagactcataacgcagccagatgccaaagttcttgatcttcactggg
+4783607/1
@@@FFFFFHHFFHJDHGHIBHHJJGEHHIIHEBDHGGEEDEI?BFCHGHG
@7357032/1
gtgggttttaatgttattattacagcatacataataaaattagaggaagt
+7357032/1
BB@FFDFFHHHHHHIIJJJJJJJJJJJJJJJJJJJJJJJJJJJIJJJJJG
@4286798/1
gccagatgccaaagttcttgatcttcactgggctcttctctgggatttcc
+4286798/1
CCCFFFFFGHHHHJFHHJJJJIIIIJGGIEDHIJJJJJJIJJJJHIIJJJ
@7357289/1
gccagatgccaaagttcttgatcttcactgggctcttctctgggatttcc
+7357289/1
@@@DDDDDHFFH?BC?<EABICACCHIIIIIGIGGGIHBDFCEFDDHGCG
@162140/1
ggtggtgcacgcgcttgggcagagggaatctgattgtgctgttgtggaac
+162140/1
=??1;DADCHHF?@AGF?@F>F?FBBHG@FHG9FBFIC@DGDF8.@C@==
@7876372/1
gtggaactgcttcacctgtggccggcggcacgcagacgccttgatgacct
+7876372/1
CCCFFFFFHHHHHJJJJIIJJJJJJJJJJGJJJHHFFFDDDDDDDDEDDC
@162186/1
cacctgtggccggcggcacgcagacgccttgatgacctccac
+162186/1
;;=AD:222AACF@C6@@67AFIII665657.?D9;;;@;=;
@7357414/1
gggtagtgttagtaaaaaaaaagatagttcttcaataaacaataaaattt
+7357414/1
@BCDDFDEHHHHFHIIJJIJJIJIJJIHGIJJIIJJJJJJJJGHIJJJGI
@3775921/1
cccagacctagcccaaattcttcttcttcagccggctttggtggttcttt
+3775921/1
CCCFFFFFHHHHHJJJJJJJIJJJJJJJJJJJJJJJJJJJJHHJFHIJJJ
@4287469/1
ctgcaaagttaaccatcttgtattcaaaagaa
+4287469/1
??<;1A>DAD4C:A:CACFFF9<FB<CFE<ED
@3775974/1
ggtgtagctttaaggggatctgctgtctgtggagctgatgcttgctgggc
+3775974/1
??=DDDDDHHHHHIGGIIJJIJJJJHHIC@EGFEHGIHCHHIIIJJIHGE
@5809414/1
gcctcttgtatgcgaaggtgttgaggcgcttgtggtggtgcacgcgcttg
+5809414/1
CCCFFFFFHHHHHJJGIJFGHHIHIJJJJJJJIJIIJIHIIJIJJIHFFD
@4784403/1
gttgcttaaacctacttacacatttctttaaaagtgaccagtctgcttca
+4784403/1
CCCFFFFFHHHHHJJJJJJJJJJJJJIJJJJJJJGFIIJJJIJJJJJJJJ
@162745/1
agacgaagcgcgcgttctcatgtaatttttaatgttttccaaatcgacga
+162745/1
@@@FDDDFHFHGDH?GDFHGIFDHGGIEHIIEH@=CHHHGIDIGIGGGFB
@162764/1
cttgttgttaagaggtgttacctgcaacttggccaggttagggccaacag
+162764/1
CCCFFFFFHHHHHJJFHHIGIJJJJJJJJJJJJJJJJIJJJJJJJJJJJJ
@162853/1
ggtaggtgtagggtaagacacggatcgcatacaccgtgaatataagtggc
+162853/1
@@@DD<2A=ADFHAFBHBGHGIIIIDEHIEEFFHGHICF;???BF<=@EE
@4287853/1
tgaaacgcgagtggggccgtcagaacctgatagaaacggttggcgttagg
+4287853/1
@@@DFDDFHHHFFEBHFHI@FGIGHGGHI@FGHGIGGIG@CEH@DB<<?C
@7358013/1
ctcttgtatgcgaaggtgttgaggcgcttgtggtggtgcac
+7358013/1
@@<DD3=AFH?FA8CG<<3AA?@9:DEF>FGHE??D;<4B8
@6810337/1
gtcttcttgaacttcttcaattgacgcaagaagtaccagaaacgggactt
+6810337/1
CCCFFFFFHHHHHIIHIHJJJHIIJJJJJJJJJCFHIJIJJJJIIIHIDF
@5809843/1
cttggttgaacggaactccaatcctttactcgaatagtcttttctaa
+5809843/1
@@@DDBD?FHHD?FEFGIIEGHEHHGGGFHGFA;FHCHEGCGD?GGG
@1203572/1
gccgtttctgtaccaataggaacaatacttcgggcttattctgcatacct
+1203572/1
@@@FDFFFGHFHFGGGHIGJIIIJJJJIIJJGGIIGJJIJJJJJIJJGJJ
@664174/1
tacataataaaattagaggaagtaggtgctgggcctcttgtatgcgaagg
+664174/1
@;@DDBDDHDBDBGFA4EA3CA<<@CCAC?FAE?GGGEEHCBCHII78@D
@6810958/1
gttaagaggtgttacctgcaacttggccaggttagggccaacagattgtt
+6810958/1
CCCFFFFFHFHHHJJJJJJJJJJJJJJJJJJIJJJJJJJIIJJJHHJIHI
@664485/1
gtcgggtcacattacatactctgtatttcctcttcatggtgccacagtga
+664485/1
CBBFFFDDHHHHHJJJJJJJJJJJJJJJJJJJJJJJJJJHIJJJJJJHII
@6334826/1
agcatacataataaaattagaggaagtaggtgctgggcctcttgtatgcg
+6334826/1
C@CFFFFFHBFFHIEHFHHGCDHEGHCHEEAFHIIJJIHJJJJGHIGGGI
@6811403/1
gcacagggcacgcttgcgcatgacatctatacatgccattggcgttcaaa
+6811403/1
CCCFFFFFHHHHHJJJJJJJJJJJJJJJJJJJJJJJJJIJJJJIJJJJJJ
@6334985/1
cttcaattgacgcaagaagtaccagaaacgggacttagccacaatctggt
+6334985/1
CCCFFFFFHHHHHJJJJJJHIJJIJJJJJJJJIJJJJJJJJJJJJJJJJH
@3247911/1
gctcgctctccgaagggagcttgcggccgatgacctcatactccttcaac
+3247911/1
@@@D??DDHGDFDHBA@BEGGEHHGHD@EG:@AFGIGGGHAEEAHHHHFB
@6335140/1
ctccaatcctttactcgaatagtcttttctaacttgaacagtgcgatgtt
+6335140/1
@@@DFFFFDDFH?FHGIG;C=HEHEHCHDG>EHGIGCEGCF?99D00@DH
@2715534/1
cagcatacataataaaattagaggaagtaggtgctgggcctcttgtatgc
+2715534/1
CCCFFFFFHHHHHJJJJJJJJJJJIJJJIIJIJIJJJJEHIJJJJJJJJJ
@2715680/1
ggtcattacactccaatctatatcgtaaccattgtcttctttgacgggca
+2715680/1
@C@FFFFFHHHHHJJJJJJJJJJJJJGIIJJJJJJJJJJJJJJJIJJJJI
@5811567/1
catacataataaaattagaggaagtaggtgctgggcctcttgtatgcgaa
+5811567/1
CCCFFFFFHHHHHJJJJJJJJJJJJJJJJJIJJJJJJJJJJJJJJJJJJJ
@7876501/1
aagcgctccaagttgcttggaggcttgggcctgttttggtagcggcggcg
+7876501/1
?<@=DFD?DBAFHHIGIGHBBAG?=DHCCGIGIHIIGI:8?B9@F:E@?;
@3248563/1
cagtggtcttcttgaacttcttcaattgacgcaagaagtaccagaaacgg
+3248563/1
@CCDFFFFHHHHHJJJJJJJJJJJJJJJJJJJJJJJJJHIJJJJJJJJJJ
@6812246/1
agtgcacacaatggtgaactggcgttcatgcggcaaacgcctattaacat
+6812246/1
BCCFFFFFHHGHHIFHIJIJIIIIGIIJJIDGIIJJJJJIIIIIJJJJII
@2716001/1
ggcgcacagggcacgcttgcgcatgacatctatacatgccattggcgttc
+2716001/1
CCCFFFFFHHHHHJJJJJJJJJJJJJJJJJJJJJJJJJJJJJJJJJJHIJ
@665749/1
gtcacggtagcactgagtgacggcacctccgacactgaggtcacggtact
+665749/1
@@@FFFDBFFHGFIBFB:C:?BFEFFEG?BFHEHHIICDG=CFFBG@DAE
@3778096/1
gcccctcagatacaccgtcacggaacacaaatatcttcttcggcaatctg
+3778096/1
CCCFFFFFHHHHHJJJJJJJJJJJJJJJJJJJJJJJJJJJJJJJFFGIJJ
@3248935/1
cgacataagaagcgaaggtaacattattgacgagtgctgatcttaagtct
+3248935/1
CCCFFFFFHHHGHIJJJJFFIIJIJJJJIJJJJJFHJIIJJJJJJJJFHI
@6335945/1
gttttttaaactcatattttcatggtaccaagttatgaatttttcaaatc
+6335945/1
CBCFFFFFGHHHHJJIJJJJJJJJIHHIJJIJJIIJJGIJJJJJJJJJJJ
@1205302/1
ggtgctgggcctcttgtatgcgaaggtgttgaggcgcttgtggtggtgca
+1205302/1
B@@DDBDFHGHHHIIJIIIJIJGHIJ@F?CGIIGIGIEHHGHJHGFGHJ>
@6336049/1
gctccaaattgtatctgacgacgcattgaatctgaatacgaaaatgaatt
+6336049/1
CCCFFFFFHHHHHJJJJJJJJJJIJIJIIJJJJJJJJJJJJIJJJJJJJJ
@1205310/1
caccagtggtcttcttgaacttcttcaattgacgcaagaagtaccagaaa
+1205310/1
@@@A??DDFHFHHIEGIIGGFFHIGBEBEDFDHGGGFEFFGBBFEGEGIG
@6336086/1
gacgcaagaagtaccagaaacgggacttagccacaatctggtctggagag
+6336086/1
CCCFFFFFHHHHHIJJJJJJJJJJJJIJJJJJJJJJJJJJJHIJJJJJJJ
@666238/1
gtgcgatgttttacaagggcaggttgaactcacaccattcaatttaaaag
+666238/1
@@@DFFFFHGHHGIIGG@DDFGAHEGHIIGHGGIIIIIIIGIIIIIIIIG
@2716426/1
gcggcaaacgcctattaacattatcatcgttctcagcatggtaagaaggt
+2716426/1
@@<DD>DDFF?FFBEFEA>FHGII<EFD;DDFGIFFI9FE;?4D>DFIF=
@7877074/1
ctcatctttagcacttggttcatcttttgaagattctgatattgatagtt
+7877074/1
@@@FFFFFHHHHHJJIIIAGGHHHHIIJJFHHHEHIIIIIJJJJJJJJHI
@7877078/1
ctcttgtatgcgaaggtgttgaggcgcttgtggtggtgcacgcgcttggg
+7877078/1
CCCFFFEFHGHHHEHI<CCGHGJJJJJJJJIIJHIDGHJJJGIIHFFFBD
@7877090/1
gcaagaagtaccagaaacgggacttagccacaatctggtctggagagaag
+7877090/1
CCCFFFFFFHHHHJJJJJJJJIJJJJJJJJJJJGJJJJHDGHJIIIJHIJ
@5812482/1
gtagcactgagtgacggcacctccgacactgaggtcacggtactcgcggt
+5812482/1
CBCFFFFFHHHFHIIJJJIJJJJJJJJBIJJIJJHIJJJJCHIJJJJHF@
@7877226/1
gcgcgagagaacatgcttttttagccgatatttaagttgtttttatcaat
+7877226/1
?@<DDDDAFHDFAHG>GHIIIGIIEHA6:??DHBBFIEGCCFGGIIEEGE
@2716718/1
gccagatgccaaagttcttgatcttcactgggctcttctctgggatttcc
+2716718/1
CCCFFFFFGHHHHJGGGIJJIIJJIGIIHGIJIJJIJJJJIJIICHIIII
@5812808/1
gggatgcttaaatttacatttagtgtttgtttcatgtcaatcggttcata
+5812808/1
@@CBDFDDFFBBFFGIIDIIIEGEHIGIIFHDHHIIJGIBCCGHIJBEGF
@5812892/1
ctcttcctcgggttggaatgattctggtgggttgtcctgcagagcttgcc
+5812892/1
CCCFFFFFHHHHFHIJJJJJJJJJJJJHJJJGHIIJJJJJJJJJJJJJJJ
@7877531/1
gagactcataacgcagccagatgccaaagttcttgatcttcactgggctc
+7877531/1
CCCFFFFFGHHHHJJJIJJJJJIJJJIJJJJJJJJJJJJJJJJJJIIIJJ
@1205907/1
gcggtacatgttgtgtacacctgagcgagactcataacgcagccagatgc
+1205907/1
@<@DFDFBFFFHDGGGIJIEFHGIIIIEGAFDDHGDFGIJGIIJIJJIJJ
@7877734/1
gtcacggtagcactgagtgacggcacctccgacactgaggtcacggtact
+7877734/1
@@@DD?1=ADHDFFGGBABCGHE@AHHIAD@ADGHCGHIIFHGIIIHIFC
@5813223/1
ctggctcccatgtcacggtagcactgagtgacggcacctccgacactgag
+5813223/1
@@@DDDDDFFFFD<C?FG:FG?FFBGHFFE?FD@:??GBFDDAAAAD@EE
@5813314/1
gcttcttatgacataagtgaactgtcttagtgttacgttgtggactctag
+5813314/1
C@CFFFFFFFHHHIJJJCFHIJJJJJJEGIHHHHHIJIIJHIJIJJJJJJ
@3779227/1
ggcacgcttgcgcatgacatctatacatgccattggcgttcaaaaggtta
+3779227/1
@@C;BDFDHHFFHHIIJJJJIJIHI>GF@:CDGHHIID8?FGIJIHE8CF
@3779235/1
cctctatactttgcattaaaataatgcccattttcacaggcaagggatcc
+3779235/1
@@@FFFFFHDFHHJJJJJIJJIJJJJHGEIGHJJJIJJIGIJJJIDHIII
@7877993/1
gttgaatagaatctctacacaaagtttcagctaaaaatacgtttaaaaaa
+7877993/1
B@@FFFFFHHHHHJJJJJJJJJJJHIJJGJJJJJJJJJJJJIJJJJJJJJ
@1206437/1
gctggtacgtcaggcactgcagctcgtccgacccgaagtggttgtcgtcc
+1206437/1
CCCFFDFDHFHHHJGJJJJJJJJJJJJJJJIIJJIIIJFHIIIJJJBEFH
@5284894/1
gtgataaagataagtataggctcaaaacctaacgacatcaatcaccagct
+5284894/1
CCCFFFFFGHHHHJGHIJJJJJJJJJJJJJJJJJJJJJJJJJJJJJJJJJ
@3779697/1
gtttgtgaaactgcgacaccttgtggctgtgacttgtagtcaaggtggag
+3779697/1
CCCFFFFFGHHHHJJJJJJJJIIGIJJJJFGGHIJIDHIIIJJJI8DHHG
@3779750/1
gctagccgggcggatgtatggcagtagctaactcgtccgagggtcaattc
+3779750/1
@@@DD>BDDDFDA0?89?BFFEDFFFFFIDFIFFEDEFB45?@5;?@@AB
@1701393/1
gacgcaagaagtaccagaaacgggacttagccacaatctggtctggagag
+1701393/1
CCCFFFFFHHHFHIJJJJJJJJJJIJJJJJJJJJJJJJJJJIJJJJIJIJ
@4289634/1
gcgaaggtgttgaggcgcttgtggtggtgcacgcgcttgggcagagggaa
+4289634/1
CCCFFFFFHHHHDHJIJJIJJIJJJJJFFGGIIIIIJJJJHHHFDFFDCE
@165187/1
cagtaggaaccacagccgttggcgtcgattgcggtatcggcgtcgcttgc
+165187/1
CCCFFFFFHHHHHJJIJJJJIJJJJJJJJJJJJJHIIJJJJHHFDDDDDD
@5285878/1
gcaagaagtaccagaaacgggacttagccacaatctggtctggagagaag
+5285878/1
CCCFFFFF2ADFFHGGIJJJIGGGHJGIIJIIJJIIIIHGIJJJJGGGAG
@5814745/1
gccagatgccaaagttcttgatcttcactgggctcttctctgggatttcc
+5814745/1
CCCFFFFFGHHHHJHIJJJJJJJJJJIJJJIIIJJJJJJJJJIJJIJJJJ
@3780543/1
gccgtcagaacctgatagaaacggttggcgttaggtatatacaagaacaa
+3780543/1
CCCFFFFFHHHHHJJJJIJJJHIJHIJIIJHIJJJBDFIIJJJJJJJJJJ
@6813288/1
gagcaaatggaaaaaaaaattggtgaaaagaatcacaagtaagatactgc
+6813288/1
C@CFFFFDHHDHFIBEHIEGIIIDGGGGIGJJJJJJGGG8=CFGCGICEE
@5814989/1
atgattatttgtctgtagtggtcctgctgtttcgtatattctaa
+5814989/1
;=?DBD4=C4:=AEEC92<<?<AAFHFFE@DHDF89@1?9:B:1
@3780634/1
gtgctgggcctcttgtatgcgaaggtgttgaggcgcttgtggtggtgcac
+3780634/1
CCCFFFFFFHHHHJJJJJJJJHHIIEGGHIJJJIIJJJJIJJJJIJIJJI
@1702111/1
ctggagagaagatcctcatcttgtatagaggaggcttgggctcgctctcc
+1702111/1
CCCFFFFFHHHHHJJJJJJJJJJJJJJJJJJIJJJJJDHIIIJJJJJJJJ
@2717068/1
ctgtgcctggctcccatgtcacggtagcactgagtgacggcacctccgac
+2717068/1
?@@=BB;D:CD>DGIFGFAHHFIBEF@?@FCD>F111:BAEFFCFIE6FF
@667078/1
gataacttccaatttgtatttgtcagcatagtagtcggcaaacgttaagt
+667078/1
CBCFFFFFHHHHHJJJGIIJJJIJJJJJJJJIIIIJJJJJIJJJIJJJJG
@667090/1
tctagtttcaaatgacgataaaatatccacttattaaattaatcgcactt
+667090/1
CCCFFDFFHGHHHJJJJIJJJJJJJJJIJJJJJJJIJJJJJJIJIJJJJJ
@1702308/1
atttcaccagtggtcttcttgaacttcttcaattgacgcaagaagtacca
+1702308/1
@CCFFFFFHHFHHJIJJJJIIIIIJJJJJJJJJJJJJJJIJJJJJDGIIJ
@6336976/1
tcttgtatgcgaaggtgttgaggcgcttgtggtggtgcacgcgcttgggc
+6336976/1
CCCFDDADHHGDFHI<EFEHHGIIIIGII@DGCFCFAHGIIIIHFDEDCC
@2717264/1
atctaatagctcgacagtggcatggaaccg
+2717264/1
@?;DDDDDFADDFII@8ACD8EHFCBFGFA
@1207996/1
cctggctcccatgtcacggtagcactgagtgacggcacctccgacactga
+1207996/1
BCCFDDFFHHHHHIJJJJJHHHIIJJJJJGHJJHIJJJJIJJJIJJJJJJ
@5286708/1
cactgagtgacggcacctcccacactgaggtcacggtactcgcggtacat
+5286708/1
@@@DFFFACCFHFIJJIIIGGIIIGHGHHIGHHGIIFFDHIIIJJBEH?A
@3781179/1
gtggaactgcttcacctgtggccggcggcacgcagacgccttgatgacct
+3781179/1
CCCFFFFFHHHHHJJIJJIHHIIJJIJJJGHIJHHFFFDDDDDDDDEDDD
@6813902/1
ggtgttgaggcgcttgtggtggtgcacgcgcttgggcagagggaatctga
+6813902/1
BBBDDFFFHHHHHJJIIJJIJHGHIJJJJJJJJIJJJIJJHHHFEFFFEE
@5286983/1
gtacaatgcaatttaatttgatacaaaaatattataataataggttcttt
+5286983/1
CB@FFFFFHHHHHJJJJJJJJJJJJJJJJJIIJJJJJJJJJJIJFGIIJJ
@6814084/1
aggcgcttgtggtggtgcacgcgcttgggcagagggaatctgattgtgct
+6814084/1
CCCFFFFFDHA=2CFHGDFAHGEHFHGEHG?FHG7@FCH7DGIIIIHHHH
@3781530/1
ggatggagtgagcacgggctctgtgcctggctcccatgtcacggtagcac
+3781530/1
CCCFFFFFFHHHHJJJJJJJJJJJJJIJIJJJJJJJJJJJJJJJHHJJIJ
@6337672/1
ataaaattagaggaagtaggtgctgggcctcttgtatgcgaaggtgttga
+6337672/1
@@@DDDEFABFAFIEDFFHC<<CHHACFD@FA?FD?F>GH6?DG990/?/
@2717855/1
ggcgcttgtggtggtgcacgcgcttgggcagagggaatctgattgtgctg
+2717855/1
CCCFFFFFHHHHHIJIJJJJJJJJJJJJJJJHHJJHIJJIJIJJIJJIJG
@2717861/1
gtggatagctggacaaggcactggcaacgaccaatcatggacttttcttc
+2717861/1
CCCFFFFFHHHHHJIJJJIJJJJJJJJJJIJJJJJJJJJJJJJJJJJJJJ
@6814181/1
gcgatgttttacaagggcaggttgaactcacaccattcaatttaaaagaa
+6814181/1
CCCFFFFFHHHHHJJJJJJJJIIJJFFGHJJJJJJJJJJFIIJJIIIIIJ
@2717961/1
gctgggcctcttgtatgcgaaggtgttgagacgcttgtggtggtgcacgc
+2717961/1
CCCFFFDDDFFHBIEHGIGC@FFFGIIHGIGGGGICGIGGFDG@CA7@FE
@166570/1
ccacgacgctcggacatttcaattttatttagttggtcttggttgaacgg
+166570/1
CCCFFFFFHHHHHJJJJJJJJJJJJJJJJJJJJJJJJJJJJJJJJJJJJJ
@5816188/1
gcctgtcattgttgctctgcgtcggtatacacttggggaaagcctcctca
+5816188/1
@@@FFDDFFHDFHDHGIGHGHGHIG?FHGHGG>FHDDHGH<>GHIIAFHD
@2718084/1
gcaagaagtaccagaaacgggacttagccacaatctggtctggagagaag
+2718084/1
CCCFFFFFDFHHHJIJJJJJIIIJIJJJJIIIJJIJJJJJIHGFHDHFHG
@5287384/1
gcctggctcccatgtcacggtagcactgagtgacggcacctccgacactg
+5287384/1
@@@DD83BFBFHHFGBBFFE3<<9F?CFCC1?@D?66?FHH;?AG@FADE
@166655/1
gttcccacatcaggatgtggattttaatgttattattacagcatacataa
+166655/1
@@CDDFBEHFBAFBAEDCE@BFDHGCHEEFHGGGGIGEHEEGIHIIIGCH
@3781976/1
gccagatgccaaagttcttgatcttcactggg
+3781976/1
@7<A;BDA<?CF>EA:A?BBE<A<CBHHHD38
@2202843/1
atacataataaaattagaggaagtaggtgctgggcctcttgtatgcgaag
+2202843/1
CCCFFFFFHGGHFIGGHHIIGDHIDHHFAEHIIGGGIJJJJGIJEIJIEE
@3249316/1
gccttagctgcggaatgcttagcttccttcttagagcgtcccgtacccat
+3249316/1
CCCFFFFFHGHHHIJJJJJJJJJJJJJJJJJJJJJJIJIJJJJHIJJJJG
@2203044/1
acgacactgtacagttagaaatgttacaacctctatactttgcattaaaa
+2203044/1
@@@DDDA?CFFFHEHIIG>HEHIFHIEHHEDFHIIIGIIIIEEGHID<DD
@6338301/1
aataaaattagaggaagtaggtgctgggcctcttgtatgcgaaggtgttg
+6338301/1
1?@B??BAFFHFH@?DFHHA<H>F?FA?@CFHIIGC@FC@DGIEGGHGFG
@1209169/1
ctgtggccggcggcacgcagacgccttgatgacctccactttgatgatct
+1209169/1
CCCFFFFFHHHHHJJJJJJJJJJJHHHHFFFFFFEEDEEDDDDDDDEFDE
@1209185/1
ggcgcttgtggtggtgcacgcgcttgggcagagggaatctgattgtgctg
+1209185/1
CCCFFFFFHHHHHJIIJJJJJJJJJJJJJJJIJJJIJJJJJJJJJJJJJH
@1702652/1
gccggctttggtggttctttggctgcctctggtggaggtttctcctgtga
+1702652/1
@?@DDDDDHHDAACGGFIIIC>HIEIIEEH@B?DDGII?DFBFIABBBBH
@5816996/1
gcgacaccttgtggctgtgacttgtagtcaaggtggagattttactatct
+5816996/1
CCCFFFFFHHHHHJJJJHIIJJJJJJJIJJIHJCFHHIHIJJJJJJIJII
@2203516/1
atccacacgtatttttttttttacattttattattttatatttttttttt
+2203516/1
CCCFFFFFHFHHHJIJJJJIJJIJCFHHJHIJEIIJJGIEHIJJJHDDDD
@5817680/1
gattgtgctgttgtggaactgcttcacctgtggccggcggcacgcagacg
+5817680/1
@@BFFDEFHGFHFHJJJHIJJJJJJJJJHIHJIJJJEIIIEHFFDDBBD8
@3783203/1
gtgcctggctcccatgtcacggtagcactgagtgacggcacctccgacac
+3783203/1
CCCFFFFFGHHHHJJIJJJJJJHIJJJJJJJJGHIJJJIJJJJJJJJJJJ
@1210313/1
ggaagtaggtgctgggcctcttgtatgcgaaggtgttgaggcgcttgtgg
+1210313/1
CC@DFDFFHHHHGHJIIJJJJIIJJJIJJHJJJ?CDFHIIIJJIJJIIJG
@5818198/1
gggaatctgattgtgctgttgtggaactgcttcacctgtggccggcggca
+5818198/1
CCCFFFFFHHHHHJJJJJJJJJJJJJJJJJJJJJJJJJJJJJJJJIJHFD
@5818199/1
ggaagtaggtgctgggcctcttgtatgcgaaggtgttgaggcgcttgtgg
+5818199/1
CCCFFFFEHHHHHJJJJIJJJJJJJJJJIJJGICFGHJJJIGJJJJJFGE
@1210436/1
gtgggttcgtgaatcatgccctcaatctgcaccagttcatacttgggcac
+1210436/1
@@@D=@BDFFFDDHBFGHCHIEDFHGEGIGDGDFHFGHHIEGGIIGEIIF
@6339863/1
cgcttgggcagagggaatctgattgtgctgttgtggaactgcttcacctg
+6339863/1
@@CFFFFFHHHHHJJJJJJJJJJJIIJJJJIJJIIJIJJJJJJJJIJJIH
@668769/1
gcagcgttgagtttgatgacagcgt
+668769/1
=@;A18A?FFF2<EE9<B<AHB;F1
@668886/1
cacctgtggccggcggcacgcagacgccttgatgacctccactttgatga
+668886/1
CCCFFFFFHHHHHJJJJJJJJJJJJJHHHFFFFFEEEEEDDDDDDDDDDE
@169087/1
gatggagtgagcacgggctctgtgcctggctcccatgtcacggtagcact
+169087/1
@@@DD?D=CFBBFGEDDAGHHGEGGGHHIIHGIEHHGGEFGFHIII@BFE
@2205021/1
ccacaatctggtctggagagaagatcctcatcttgtatagaggaggcttg
+2205021/1
@BCFDFFFHBFFFIJIIIHIGEGJIIJJJIJJJIEGHJIJJIIGIIJJH@
@3784138/1
gtacacctgagcgagactcataacgcagccagatgccaaagttcttgatc
+3784138/1
@;?DDBDFDBCDDGG:@GHGHHI?EEFH8GGBBFGHAHEGCDFFHIGGDI
@1210906/1
cgcaagaagtaccagaaacgggacttagccacaatctggtctggagagaa
+1210906/1
@@@DD1BDD<?DCGHICHEGGBHIIIIIIIIGIIEHIGEIIBFGGGGIGI
@2205184/1
aagaagtaccagaaacgggacttagccacaatctggtctggagaga
+2205184/1
@@@FDFDFHFHGHJG@GGIEGFGHIGIIIIGHBHGHGHJJJJIIIE
@2205194/1
cgcttgggcagagggaatctgattgtgctgttgtggaactgcttcacctg
+2205194/1
CCCFFFFFHGFHHIJEHIIJJIIJJIJIJJIIJHHJJJJJJIGIJJJJJH
@169612/1
caccagtggtcttcttgaacttcttcaattgacgcaagaagtaccagaaa
+169612/1
CCCFFFFFHHHHHJJJJJJJJJJJJJJJJJJJJJJJJJJJJHIJJJIJJJ
@3784617/1
gtttccaatctccaagacaggaggctccagtactttagctttgacagtgt
+3784617/1
C@CFFFFFGFHHFGGGJGHJIJIJGGGJJJFHIJJJIIJGHEHIIIIIJF
@669635/1
gtcttggttgaacggaactccaatcctttactcgaatagtcttttctaac
+669635/1
CCCFFFFEHHHHHJJJJJJJJJJJJJJJJJJJJJJJJJJJJJJJJJJJJH
@669692/1
agcaaatggaaaaaaaaattggtgaaaagaatcacaagtaagatactgca
+669692/1
@CCFFFFFHHHHGJJJJJJJJJHIJJJJJJJJJJJJGIFHIJJJJJJJJI
@170366/1
catactttgtttcatttaaatttacgggctatgccatttatcctcgcacg
+170366/1
@@@FFFFFHHHFFGHJIJJIJJGJFG8AEIJIJJGIHGHIIEGDHGGIJJ
@3253063/1
cctgtacgttcaaacgtatcacacattttctggtcaccttccatgcaaaa
+3253063/1
CCCFFDFFHHHHHJJJGIJJJJJJJJJJJJJJJIIJJJJJJJJJJJJJJJ
@4788501/1
gtgggatgcttaaatttacatttagtgtttgtttcatgtcaatcggttca
+4788501/1
C@@FFFDD?HHFFBGHIIGGIGHGIHFAF;CGHGGIJIIIJIGIJIFHII
@4788513/1
gcaagaagtaccagaaacgggacttagccacaatctggtctggagagaag
+4788513/1
@@@BDDED=DHFDBAHGGFB@CAEHGE@FFDHIIIGHIHHHEIIIEHIG@
@3253350/1
atacttaattcgatgttatacatatagcatttcgggtctatagaggctgt
+3253350/1
CCCFFFFFHHHHGJJIJJJJJJJIJJIJJJJJJJJJEHIIJJJJJIJIJF
@2206881/1
caccagtggtcttcttgaacttcttcaattgacgcaagaagtaccagaaa
+2206881/1
CCCFDFBBFDHHFBHGHGHHIIIJJIJJJJJJIJIJJJFIJ?FFGHJGJJ
@2720904/1
gtttgtttcatgtcaatcggttcataaataaaaaagttatgtcaaattaa
+2720904/1
BBBFFFFFHFHHHIGGIJJJIHJFIJIIJJIJJIJJGGIJJHIGJJJIIJ
@171303/1
ctttgatcatggcatcaagcaaactctggtgccttgggaagcctttgtgc
+171303/1
CC@FDDDEHBHHHGGIGGIEEFBFHGGHIFHHIIIJGHGDHGHIGJJJJI
@4291750/1
aggcaaagcaccgacgacgacactgtacagttagaaatgttacaacctct
+4291750/1
@@@DA?>AFHHDH>E1EFGGGHGHGIGGIIGHG@BGHIDHGBHICHBHHF
@5288189/1
tacagttcgcgagcgatctccgctgtagtcggctcgctacgatagtcact
+5288189/1
CCCFFFFFHHHHHJJHGIIJIIIIIHIJIIIJJJIIIFEEB?DDDEEEEC
@6815151/1
ggcgcacagggcacgcttgcgcatgacatctatacatgccattggcgttc
+6815151/1
CCCFFFFFHHHHHJJJJJJJJJJIJJJJJJJJJJJJJJJJJJJJJJJIJI
@6340473/1
ctcgaatagtcttttctaacttgaacagtgcgatgttttacaagggcagg
+6340473/1
CCCFFFFFDHHFFGIEGFDFHFIHJJIIAHFHHIID>GIIGIGHIJJIIJ
@5819063/1
ataatcttcagatactccaaagcattctgggctgcagatgactgtgcatc
+5819063/1
CCCFFFFFHHHHHJJJJJJJJJJJJJJJJJJJJJJJJJJJJJJJJJJJJJ
@1704079/1
aggtgctgggcctcttgtatgcgaaggtgttgaggcgcttgtggtggtgc
+1704079/1
<<@B?DD?8?8CFE>EAC:<<CF1?CAHG?CGD?AD<FHIIFC@8;A5@@
@7362361/1
ccgaaggcggcggccgcattcggtttaaccgaaaccgaattaatacggcc
+7362361/1
@@@DDDDDFFFAD:FEHEEB;7?;=A?CACBBBB;B@6BBB@C>CAAB5@
@6340886/1
cgcagccagatgccaaagttcttgatcttcactgggctcttctctgggat
+6340886/1
CCCFFFFFHHHHHJJJJJHIJJJJJJJJJJJJJJJJJJJJJJJJJJJJJJ
@6815686/1
acagcatacataataaaattagaggaagtaggtgctgggcctcttgtatg
+6815686/1
@@@FFFFFHGHHHIIGGGHHIC<FG;FGIIIIIIIIIIIHHHIIIIIIII
@7881183/1
gaagtaggtgctgggcctcttgtatgcgaaggtgttgaggcgcttgtggt
+7881183/1
B@@F=DDEHFHDFGFGIGIIIJIJJIJJB@FGCFDFHEHGHHGJJGCAC7
@7362758/1
gctgggcctcttgtatgcgaaggtgttgaggcgcttgtggtggtgcacgc
+7362758/1
@@@FFFFFGHFFHDFHGGJGDHH@F?EEHIJJIJGGGFGEI7;;@DEHIG
@4292832/1
tcttgggtgaggcataacggggtgggttttacagactagaacccaccccg
+4292832/1
CCCFFFFDHHHHHJJJJJJJJJCFHIDHIJJJJJJJJJJJJJJJJJHHHF
@7362859/1
tgcaacttggccaggttagggccaacagattgtttgagatgtttgtgaaa
+7362859/1
@BCFFFFFHHHHFIJIIJJJIJJJJJJJIIJJHIIJJJJJJJJJJIIJII
@7881459/1
gaggaagtaggtgctgggcctcttgtatgcgaaggtgttgaggcgcttgt
+7881459/1
@?@DDDDEHHHFHIJJJJHGJJJIIIGICHH@@CG:BFHGECHGHJJIGC
@7881515/1
gtggtcttcttgaacttcttcaattgacgcaagaagtaccagaaacggga
+7881515/1
@@@1B:DDDFFFFDCFEFEIIIHI4?CCFFIEBGCD9CFE9D9?<DFFI>
@4293249/1
gactcataacgcagccagatgccaaagttcttgatcttcactgggctctt
+4293249/1
CCCFFFFFHHHHHJJJJJJJJIJJJIJJJJJJJJJJJJJJJJJIJIJJJJ
@7363213/1
tccgcatcaaaaatgtagctattttcattaatcacaattacacgtttact
+7363213/1
CCCFFFFFHHHHHJJHHIJJIJJJJJIJJJJJJJJJIJJJJJJIIIJJJJ
@4293277/1
cgcaagaagtaccagaaacgggacttagccacaatctggtctggagagaa
+4293277/1
@@@BDDDDH<<AD<FGEF@CFHHGH?FHCHEACFHG<BG4?@?9/?3?;@
@6341719/1
gctccaaattgtatctgacgacgcattgaatctgaatacgaaaatgaatt
+6341719/1
CCCFFFFFHHHFHIJJJIJJIJJJJJJJJJJJIJHIJIJIIJJJJJJJJI
@1705160/1
gtagagccttagctgcggaatgcttagcttccttcttagagcgtcccgta
+1705160/1
CCCFFFFFHHHHHJJHJJIJJJJJJJJJJJJJJJJJJJJJJIJHIIJJII
@7881858/1
gcaagaagtaccagaaacgggacttagccacaatctggtctggagagaag
+7881858/1
CCCFFFFFHFFHHIIIGIIIJIIIJJIJJJJJIJIJJIIHGGHGGEGEFG
@7881959/1
gccatgtaccacgcctgggatgccacccggcaccactcccgggtgaggat
+7881959/1
@C@FFFFFHBHFHJJJJIIGIGIIIIGJIGIIJIIJGIGIGGIFHHAEHF
@6342168/1
gcggtacatgttgtgtacacctgagcgagactcataacgcagccagatgc
+6342168/1
@@@FDFFFHGAHFGGFHIIIJJJGHCHDH<FHIGIIGGHIIIAGHIIGGI
@2207147/1
aagaggagcaaatggaaaaaaaaattggtgaaaagaatcacaagta
+2207147/1
CCCFFFFFHHHHHJJJJIJJJJJJJJJJDGIJJJJJJJJJJJJJHI
@3785626/1
ggggggagggtcattcaatgtctccttccgtcttgggtgaggcataacgg
+3785626/1
@C@?DB>@@?28A@DAC@DCCCA>CCCACBCBBBCA<8:??A<?CCCCB<
@1705624/1
ccatctcagaaattagcggatggatcaagagcctgacaccgaaggcagct
+1705624/1
CCCFFFFFHGHHHJJJJJJJJJJJJJJJJJJJJJJJJJJJJJJJJJJJIJ
@6817127/1
cacggtagcactgagtgacggcacctccgacactgaggtcacgg
+6817127/1
@@@DDA?DFH?FDFHAC?FGE:FHEDHDGFHEHGG<?D8=8BA8
@4789210/1
ctgggcctcttgtatgcgaaggtgttgaggcgcttgtggtggtgcacgcg
+4789210/1
CCCFFFFFHHHHHJJJJJIIIJCFGGIHJJJJJJJJIJJJIIFGIJIJHH
@4789241/1
caccgacgacgacactgtacagttagaaatgttacaacctctatactttg
+4789241/1
@CCFFFFFHHHFHJJJGJHIJGGHIJJJJJIFGIJGGIIJJJJIJIIIIJ
@3785744/1
cggagaataagaactcgtgctcgtcgtgagctattatagttggagatttt
+3785744/1
@@@DDDDD?CFDFGAEBHCAAHGHGH?D?F>F9BDGFFGBDGGFDGCGGG
@3254077/1
cgcagccagatgccaaagttcttgatcttcactgggctcttctctgggat
+3254077/1
<@@FFDFFFHHFHIIGGGHCCEDHIIIGIIIIGGDG@FHHIGGIEFHHIB
@6817290/1
atgcacagctcttgcagccatccaacgggattgcccatcaatttatcttc
+6817290/1
@@@FFFDFDHHHDECEAGHIHEECHCE<FHGIEGIGHHEG?FHGGHFGDI
@3254108/1
gcctcttgtatgcgaaggtgttgaggcgcttgtggtggtgcacgcgcttg
+3254108/1
@@@DDDDDHDFFHGD6@FA:AFGBGGGGII@G?96FBHBGH9FC@GHDDB
@1705933/1
cctcgctgcaggccgactggtggctgccctcgcccgagtcgtgctccttc
+1705933/1
CCCFFFFFHHHHHJJJJJJJIJJIJIIJJJJJIJJJGIGIGHGCDEE3@7
@6817736/1
ctttttagtcataatcttcagatactccaaagcattctgggctgcagatg
+6817736/1
CCCFFFFFHHHHHJJJJJJJJJJJJJJJJJJJJJJJJJJJJJJJJJJJJJ
@3786303/1
gccacatcttgtaagcagcctgacgcttagcaagtttcttagacttgcca
+3786303/1
CCCFFFFFHFHHHEHJJIGIIJJIJJJIIGGGGIDHIJJJIJJJJJIJJJ
@4789883/1
ctttggtggttctttggctgtctctggtggagg
+4789883/1
@@@;BDD:A??CFBG@FDC?BFFHD9321:8C=
@3254783/1
gccagatgccaaagttcttgatcttcactgggctcttctctgggatttcc
+3254783/1
CCCFFFF;DHHHHIIIJIJIIIJJJIJJJIIIJJJJJIJJJJJJHJJJJH
@1706709/1
gtgctgggcctcttgtatgcgaaggtgttgaggcgcttgtggtggtgcac
+1706709/1
CCCFFFFFGHHHHJJJJJJJJIJIJFGFHJIJJJJJJJJIJJIJJIIJJJ
@172608/1
cctcacgatcgattactactgctttcccaaagacaggacaagcgtgaatt
+172608/1
@<;?=B?;CDDAHIEGIGE9F<?FC>?CFAGBCFEIBBGGIGID?@DGHI
@4295311/1
cctggctcccatgtcacggtagcactgagtgacggcacctccgacactga
+4295311/1
CCCFFFFDFHHHGEFGEHIAFHIGHGIGIEFGHG@FFHIIIGIGGHJJII
@4790443/1
ctcgggttggaatgattctggtgggttgtcctgcagagcttgccacatct
+4790443/1
CCCFFFFFHHHHHJJJJJJJJHHJJGIJIIJJJJJJJIIJJJJJJJJJJJ
@4295553/1
ggcatagtaggtaggcgtagggtaagacacggatcgcatacaccgtgaat
+4295553/1
CCCFFFFDHHHFFIJJJIJJJJHGHIJJJJJJJJJJJJJJJIIJJHIJJI
@1707428/1
ccctaatagagacgatttcaccagtggtcttcttgaacttcttcaattga
+1707428/1
CCCFFFFFHHHHHJJJJJJJJJJJHIJJJJJJJJJIJJJJJJJJJJJJJJ
@4791012/1
ggcaagggatcctaacttcgcaaccactaattccagtgataaattcactc
+4791012/1
?@@DDDAFHHHGHJIGGHHJHHIGGGIHGIIGIEHGIIIHGDDGHIIGGG
@173589/1
cttcttgaacttcttcaattgacgcaagaagtaccagaaacgggacttag
+173589/1
CCCFFFFFHHHHHJJJJJJJJJJJJJJJJJJFHHJJJJJJJJJJJJJJJJ
@4791441/1
ggagagaagatcctcatcttgtatagaggaggcttgggctcgctctccga
+4791441/1
@CCFFFFFGHGHGJGGIGEHGIJIJIGIIGHIIJJA;F>DFFBHIGBDHE
@3256329/1
tacatgttgtgtacacctgagcgagactcataacgcagccagatgccaaa
+3256329/1
CCCFFFDFHHHHHJIIJJJJJJJJJJJJJJJJJJJJJJJJJJJJJJJJJJ
@2207816/1
agcatacataataaaattagaggaagtaggtgctgggcctcttgtatgcg
+2207816/1
C@CFFFFFHHHHHJJIJIIIGIEGGJJIIJHGIIIJJJIIIJJJHIIIJJ
@5821238/1
aggaagtaggtgctgggcctcttgtatgcgaaggtgttgaggcgcttgtg
+5821238/1
@@@DFDDDFDFFHIJJBEGHHJIJHGHJGIGEEB0?BDGIDGGGGIIGII
@6342756/1
gggaatctgattgtgctgttgtggaactgcttcacctgtggccggcggca
+6342756/1
CCCFFFFFHHHHHHIJJJJJJIJJJJJIJJJJJJJJIHIJJJJJJJJHFD
@7882716/1
ctccaaagcattctgggctgcagatgactgtgcatccttgctagtaagtc
+7882716/1
CCCFFFFFHHHHHJJJIJJJJJJJJJGIIJIIIIJJJJJJJJJJJJJJJJ
@2721409/1
gcctcttgtatgcgaaggtgttgaggcgcttgtggtggtgcacgcgcttg
+2721409/1
@@@FFDFFHHHFHBHHHG3A<CGHIIB:DHHEDGI?BC7BDHHIIFFFD;
@5290707/1
gaagtgtgataatgtcataaagttgacaataatctataattaattacttt
+5290707/1
@CCFDFDDFHGGFIHIJJJJIJHGGIIJIJBEIIJHJJJIJJIIIGIJIJ
@7882901/1
ggcctcttgtatgcgaaggtgttgaggcgcttgtggtggtgcacgcgctt
+7882901/1
@@@DDFFFHFHHGIIIIIEAFAFEAEGIIIIIEHHFAGIA@GIIIGBHDD
@7882983/1
ggagagaagatcctcatcttgtatagaggaggcttgggctcgctctccga
+7882983/1
@CCFFFFFGHHFHJIJJJEJIHIIGIJJIHHIJJJHGIGGGEEGHGCFG<
@2721686/1
cgacattcccttttcgccaatcatgcgcatccctagcatactaccgatat
+2721686/1
CCCFFFFFHHHHHJJJJJJJJJJJJJJJJJJJJJIJJJJJJJJJJJJJJJ
@5821914/1
cgggctatgccatttatcctcgcacgttggcagtaatagtacaagtgaaa
+5821914/1
CCCFFFFFHHHHHJJJJJJIJJJJJJHJJJJJIHJJJJJJJJJJJIIJJJ
@2208694/1
cagcatacataataaaattagaggaagtaggtgctgggcctcttgtatgc
+2208694/1
CCCFFFFFHHGGHJJJJJJJJJJJJJJJJJJHIIJJJJJJJJJJJIJJJJ
@6343315/1
cttcagccggctttggtggttctttggctgcctctggtggaggtttctcc
+6343315/1
@@@FDDFDFHHHGGIJFGHGGHIJIIIJJIHJGGGIGHHIIIJ7CGHIEI
@2208750/1
gtccgtctgattctgtgatagtgaatacaagatcgtggggtgggcccacc
+2208750/1
@@@FFFFFHHDHFIIFFBFIIICABFHDEGHFGHGFHEGEGEHIBHBGFH
@5822254/1
gcagcatcttgtcgagaacatgaagccgctttggtttacgttccagttct
+5822254/1
CCCFFFFFHHHHHJJJIJJJJJJJJIJJJJJJJJHHJJJJJJJJJJJJJJ
@7364958/1
gcgagactcataacgcagccagatgccaaagttcttgatcttcactgggc
+7364958/1
CCCFFFFFGHFFHBGEHIEHEH>GGIIICHGDFEHGIIIHGGFGIIGBEG
@5822434/1
gcagagggaatctgattgtgctgttgtggaactgcttcacctgtggccgg
+5822434/1
CCCFFFFFFHHHGJJJIIIIJJIHHIHIIGIIJJJIJJIJJGIIJDGGIE
@5291600/1
gcgtttcaaaacaattcattttaggttcaagttaaccgcaatgttggagc
+5291600/1
@CCFFDFFGHHHHJJJJJIIJIJJJHHIJJFIIJJJJJJIIJJIIHIJJI
@5291632/1
ccctgcaaagttaaccatcttgtattcaaaagaaaacctagaatcactgg
+5291632/1
CCCFFFFF<HHHHBEGGGIIIIIIIIIIIIIIIGIIIIIIIIIIIIIIII
@2209284/1
catgtcacggtagcactgagtgacg
+2209284/1
?@@DDDDD>DAFDFAAFGGH<F>?E
@2722479/1
ctcgattatcgaacttttcgccatgagtaagcgatcgggctctcaggcag
+2722479/1
CCCFFFFFHHHHGJJJJJJJJJJJJJJHHIJIJJJJJJJJJJJJJJJJJJ
@672589/1
cgatcaaatcgatcatgggtccataatcattcctggaatccgtgtcgacg
+672589/1
CCCFFDDEFFHHHJJJJJJIIJFIIJJJJJJJJJIJIJJJJIHIIJJIIJ
@5292228/1
ggcagagggaatctgattgtgctgttgtggaactgcttcacctgtggccg
+5292228/1
@@@FDFFFC<AABFHJJIJJJIJJIIJIIGHIJJIIGIIGHIJHIIIGII
@2209773/1
gcatacataataaaattagaggaagtaggtgctgggcctcttgtatgcga
+2209773/1
C@CDDFFFFFHFHIIJJJJJJJIJJ@FHHHIIJGCGBDHGHIIJJIJIII
@5823235/1
ggcagagggaatctgattgtgctgttgtggaactgcttcacctgtggccg
+5823235/1
@@CDFDFFGHFHGIJJIIIBFGIIIGGGHGIGIHEGIGHGGGGGEDGHHH
@5292421/1
tggttcttcaacttgggctagcagggaattggtagcaacttgaatgtgag
+5292421/1
@C@DDFFFHHHHHJGGIIGIJJIJJIGGGHHIHHIIGIGIJIIIGHHHHI
@7884267/1
gacgatttcaccagtggtcttcttgaacttcttcaattgacgcaagaagt
+7884267/1
CCCFFFFFHGHHHJIJIJJJJJJGHHJJJJJJJJIIIJDIIJJJJJJII?
@2723355/1
gttacctgcaacttggccaggttagggccaacagattgtttg
+2723355/1
@@@DDDDDDBBFBA?GBC<<C<<FHB??C1C?F@GICFIEE?
@7366366/1
gtcgggcagttcgtcaacaagacattactagctgagaatatttttttccg
+7366366/1
BBBFFFFFHFHHHGHHIJJJIJJJIIIJIIIJIJJJJJIIJIIJJIJJJJ
@5293112/1
cacagttccagtctcaggcacattgccattagtagactgatcagccggag
+5293112/1
@@@ADFD>DFFDDGGHHGGEFDHIGIIIDHGGGEHHHGIGHIGGDHDB<A
@2210759/1
gtcacggtactcgcggtacatgttgtgtacacctgagcgagactcataac
+2210759/1
CCCFFDFDHGHHHIGGDFHIJGIJJHJJGGHHHIGJJIJDIJJIIJJJII
@2723911/1
gttggaatgattctggtgggttgtcctgcagagcttgccacatcttgtaa
+2723911/1
<@@AADD??FBDBG@G<B7?GC:<FEGEG?FHI@DAEGGEGGEIDIGHCF
@5824523/1
ctgtattcttccaaaattttttcacgatctgatagtggtttaggttcttg
+5824523/1
BCCDFFFFHHHHHJJJJJJJJJIIJJIJJJJIJJJFFIIIJJJJHIJJJC
@3788732/1
ggaagtaggtgctgggcctcttgtatgcgaaggtgttgaggcgcttgtgg
+3788732/1
@C@FFEDBAADHFGIIEGEGGIJFGGIGGEGGH1?BGHIGIGHJIJE@EE
@5293852/1
gtcctccggtactaacgatcaaatcgatcatgggtccataatcattcctg
+5293852/1
@@@=DDDDH<<DFHIAGHGDFEGGCGGIGGGGHB?FBGDHIIGIGIBHFE
@5824901/1
gtggtggtgcacgcgcttgggcagagggaatctgaatgtgctgttgtgga
+5824901/1
BB@FDFFDHHHHHJJJJJJJJJJJJJJJJJJJJJJJJJIJJJJJJJJJJI
@5294009/1
cgcaagaagtaccagaaacgggacttagccacaatctggtctggagagaa
+5294009/1
@?<DDADD;:CFDGHBGIFHIIBEHE?CDCHHGIIIFEGHGHIC@FC=HG
@5294035/1
ccacaatctggtctggagagaagatcctcatcttgtatagaggaggcttg
+5294035/1
CC@FFFFFHBHFFIJJIGEEHHIIGGGBCFHGIJJJGIIJGFGIJJIIHH
@674779/1
tctgtgcctggctcccatgtcacggtagcactgagtgacggcacctccga
+674779/1
@CCFFFFFHHHHHIJJJJJJJJJJJHIIGGHIIIJCGHJIJIIJIIJIJH
@174370/1
ggcggttatatgtgtcacagtgcacaattacattactgcatctactcttt
+174370/1
@@<DADDAHAFFDGHH>GGBH>4A<F;FH?BHHE@AD>?:DDGC<DFCFG
@675681/1
gaactgcttcacctgtggccggcggcacgcagacgccttgatgacctcca
+675681/1
CCCFFFFFHHHHHJJJJJJJJJJJJJJJJJI/AHFFDEDDDDDEDDDDDC
@2725408/1
atccaagatagtattcaggtgcccactacatcgagatggtaagcctttca
+2725408/1
@CCFFFFFHHHHHJJJJJJIJJJJJJJJJJJJJJJIJJJHIJJJJJJJJJ
@2212562/1
gccagatgccaaagttcttgatcttcactgggctcttctctgggatttcc
+2212562/1
@@@FFDFFHHHGHJIIHIIIFJIIJEIIIGCGIGGIJGHIJGCG@HJIHI
@3790014/1
cttcttgaacttcttcaattgacgcaagaagtaccagaaacgggacttag
+3790014/1
@@BFFFFFHHGHHJJJFGJJIIIGIGIIIGJEDHIIGIJJJJCDFGEIII
@6819478/1
ctcgcgggtgggtctggcatggtgcctagagggacgggagtccatccacg
+6819478/1
CC@FFFFF@CF>DEDGGEHII;?BB@DGDHGCHIEGA>/>=CC;;ABCC?
@1215554/1
gcaaattgttacatttatattaactacctacttggttccaattaaacttt
+1215554/1
@@@DDDAEHHHBDGHIIIGGII@BHIEIIGIIIIEIIIIGIHHIFDGDHI
@4296891/1
gtggattttaatgttattattacagcatacataataaaattagaggaag
+4296891/1
@@@FAEFFDFHHFG<EHBIIGGIIEACHGGGJIHGDHIICHI@G?FBDB
@1215576/1
tctgccaccaccaagggggtggtagtacccttcaggtgaagagaaaaatg
+1215576/1
@@@BD?=?F?FDFFBBFA:F@A8?FBFFFFAFFFEB8BF@FFEFIEEE>E
@175032/1
ctgggcctcttgtatgcgaaggtgttgaggcgcttgtggtggtgcacgcg
+175032/1
CCCFFFFFHHHHHJJJJJIJJJCHGIIIJJJJJJJJIJJIJIFHIJJJHH
@6345147/1
gcgacatgtaagagttcaatggggaagtaaatgcatctgtccttatttcc
+6345147/1
C@@AFFFFHFHHDHCGHIHIIJJJIJJFHIJJJJJJJJJJJJIIIIJJII
@6345468/1
gtttattttgtttttctctgtgatctgtttcttggcatctatagatgtcg
+6345468/1
@?@FFADFHFFHFGHIJJIGGHGEIEHHGIHIJEFAFDEGHIIGEH@BFH
@3257883/1
ccgcgacttcgttcgcgtggaatagtgacttccggcaaatttttggtttt
+3257883/1
@CCFFFFFHHGHHJJJJJJJJJJJGHIIJJIGIIIJJJIJJIJJHHBDFF
@7885167/1
acctgtggccggcggcacgcagacgccttgatgacctccactttgatgat
+7885167/1
?B@DFEFFHHHHHJJJJHJJJJJJJHHHFFFFFFEEEEDDDDDDDDDDEE
@6820269/1
gcttaaacctacttacacatttctttaaaagtgaccagtctgcttcatct
+6820269/1
CCCFFFFFHHHHHJJJJJJJJJJJJJJJJJIHIJJJJJJJJJJJJJJJJJ
@6820270/1
cttgggcagagggaatctgattgtgctgttgtggaactgcttcacctgtg
+6820270/1
@@@DDDDDH?DDC:ABGDHIIACAEHIIIGHCFF<CGE?:BG?BF<FB99
@4297951/1
cgtagttctcagcttccctgcaaagttaaccatcttgtattcaaaagaaa
+4297951/1
CCCFFFFFHHGHHJJJJJJJJIJJJJIJJJJIJJJJJHIJJJJJJJJJJJ
@176172/1
gtggtggtgcacgcgcttgggcagagggaatctgattgtgctgttgtgga
+176172/1
B@BFDDFDHHHHGJJIIJJJJJJJIGIGGEHIIIIGIJHIIJJIIGIIJG
@6346175/1
gtacaaagcaaaggtcgggcagttcgtcaacaagacattactagctg
+6346175/1
CCCFFDFFHDHHFI<FGIJIIHJGHIFH3DGHIHGIIJJJJJJJIJJ
@176316/1
ggcctcttgtatgcgaaggtgttgaggcgcttgtggtggtgcacgcgctt
+176316/1
@@CFFDFFFFFHHJIIGHIBFHHJEHIIJJJIIJJIJGGFGGIGJJHHFD
@4298144/1
gtgctgttgtggaactgcttcacctgtggccggcggcacgcagacgcctt
+4298144/1
@@@DFFFFHDFFHGHFEHEHHGGGEHA9<CEHIGGGGHEBBCDDDDDD<@
@4298149/1
atttccttatgcatgataccgtatataacagaccacacttttgagaggtc
+4298149/1
@B@FFFFFHHDHHJIIIIIIJIIIJJGHIIGJIIJIHIIJJJJIJJJIHC
@1709358/1
catcaatttatcttcaaatgacgacaccacagttccagtctcaggcacat
+1709358/1
CCCFFFFFHHHHHJJJJJJJJJJJJJJJJJJJJJHJJJJJJJJJJJJJJJ
@176428/1
ggcgcgtttacattaggtcggtcaccgaaggcggcggccgcattcggttt
+176428/1
@@?DDDDDFH<FBGIGH<AFFHDFFHB:D6DGHI<9;6=0@B66CCB259
@176503/1
cgtcaaaccaaattccttcacatacaagtcagtgttgaaattcgcccgtc
+176503/1
CCCFFFFFHHHHHJJJJJJJJJJJJJJJIJJJGIIJJIJJJJJJJJJJJJ
@4298529/1
gccagatgccaaagttcttgatcttcactgggctcttctctgggatttcc
+4298529/1
@BCFFFEFHHGFHGJIJJIIIIIIJIIJJICCH>GGIJJGIIJJJJJIII
@6821351/1
ctcagaaattagcggatggatcaagagcctgacaccgaaggcagctctcc
+6821351/1
[truncated: 2,035,330 more chars]
