# Supplementary material for: Identification and comparison of key RNA interference machinery from western corn rootworm, fall armyworm, and southern green stink bug
Source: PLoS One. 2018 Sep 5;13(9):e0203160. doi: 10.1371/journal.pone.0203160 (PMC6124762; doi:10.1371/journal.pone.0203160)
Supplement: S2 File — (TGZ) [file pone.0203160.s012.tgz › data/fastq/faw/6_Male-pupae_MP_Rep1_aligned.fq]

@796/1
aggaagtaggtgctgggcctcttgtatgcgaaggtgttgaggcgcttgtg
+796/1
;?@BDDBDFHCFHGIGEHGIIIIIEHDHGHDAFGFDFHIGIIIIGIHI=D
@1047632/1
gtaacaaaaagggggtatacatatcaattgcacggtttctagataacata
+1047632/1
CBCFFFFFHGHHHJJEFIJJJJJJJJJJJJJJJJJGIJJJJJJJJJJJJJ
@523522/1
ttttttttgttcccacatcaggatgtggattttaatgttattattacagc
+523522/1
CCCFFFFFHHHFHJJJJJIIJIHIJFHIGIIJJIIJJHIIJJIJJJJJII
@1048161/1
cgtcactattctaggattgtgtaggtaatattattaaacgaagaacatgc
+1048161/1
CCBFFFFFHHHHHJJIJJJIIHIJJFJHJJJJJJJJJJJJJJJJJJJJJJ
@1558749/1
tcataacgcagccagatgccaaagttcttgatcttcactgggctcttctc
+1558749/1
CCCFFFFFHHHGHJJHIJJJJJIHIIJJJJIJJJJJIJJIJJIJJIJIJJ
@524208/1
gcaagaagtaccagaaacgggacttagccacaatctggtctggagagaag
+524208/1
CCCFFFFFFHHHHJJJJJJIIIJJIIJJJJJJJJJJJJIJJJJIGGIGIH
@6173537/1
taataaaattagaggaagtaggtgctgggcctcttgtatgcga
+6173537/1
CCCFFFFFHHHHHJJJJJHJJJBGHJJJIJIJIJ9DFHIJJ<:
@1731/1
cgcaagaagtaccagaaacgggacttagccacaatctggtctggagagaa
+1731/1
CCCFFFFFHHHHHJIJJJJJJIIJJJJJJIIJJJJJIJJHIJJJIJJIII
@2069599/1
gggctctgtgcctggctcccatgtcacggtagcactgagtgacggcacct
+2069599/1
@@CFFFFFHHHHHJJJJJJJJJJJJJJJJIJJJJJJJJJGIJJHIJIJJI
@2579851/1
ctcagattgccatctcagaaattagcggatggatcaagaggctgacaccg
+2579851/1
CCCFFFFFHHHHHJJJJJHIJJJJJJJJJJJJIIJJJJIJJIJJJJJIJI
@1773/1
cactgagtgacggcacctccgacactgaggtcacggtactcgcggtacat
+1773/1
CCCFFFFFHHHHHJJJJJJJJJJJJJJJJJIIJJJJGIJJJIJJHHFFFF
@2580221/1
cctggcgtaaaataacgtcaatacattggatctcctcagtaggatggcaa
+2580221/1
CCCFFFFDHHHHHJJJJIJJJJIJJJJJJJJJJJJJJJJHIJJIJJJJJJ
@6173968/1
gcaagaagtaccagaaacgggacttag
+6173968/1
8=14B;ABDDD<D@CCEEEF<FAF9C<
@524894/1
ccacaatctggtctggagagaagatcctcatcttgtatagaggaggcttg
+524894/1
@@@FFFFFHFFHHJIGGHJJJJCHGHGHHJJIJJJJIJJIGIIIIGGFH@
@1048859/1
gcaagaagtaccagaaacgggacttagccacaatctggtctggagagaag
+1048859/1
?@@BDDDDAFFHHIGIGIIHAGHGGHGAHIIIEHHIIIHHGIIIGIIEGH
@4636053/1
cttggtacaaagcaaaggtcgggcagttcgtcaacaagacattactagct
+4636053/1
CCCFFDFFHHHHGJJJJJHHIJJJJJJJJJJJJJJJJIJJJJJJJJJJJJ
@5661308/1
gtgactttcccgtttccaatctccaagacaggaggctccagtactttagc
+5661308/1
@@@FFFFFGBHHHGHIEHGHJJJIIIGEHIGEIJGCFHEHGBFHIIGHGE
@5661420/1
aagaagtaccagaaacgggacttagccacaatctggtctggagaga
+5661420/1
@@@DDDDD<FHHDHIGI@DHBGHHGIICEGIIGIIFGGGICHIIGC
@6684524/1
gccaatggcatgaatagatgtcatgcgcaagcgtgccctgtgcgccaccg
+6684524/1
CCCFFFFFHHHHHJJJJJJJJJJJJJJJJJJJJJJJJJJJJJJJJJJJJI
@5661769/1
gggcggcttatgacaaggaggtagccagttgtcatgcggttcgaatttgg
+5661769/1
CCCFFFFFGHHHGJJJIJIIIHHIJJJIHIJJJIJJJJJJJJFHHHFFFF
@5661874/1
gcaagaagtaccagaaacgggacttagccacaatctggtctggagagaag
+5661874/1
@@@DDDDBHF<DAA?EHGCC>:FFHEEACFFGEGEHGADDBED@FGEEGF
@5662052/1
ggcgggatatggaattttaatttatgccccctttaaaaaaagctcgatct
+5662052/1
CCCFFFDFHHHHGJJJJJJJJJJJJJJJJJJJIJJJJJJJJHHHHFFFEE
@1560112/1
taaggattaaaaataaacttaaagattattaataagaaaaaaataatgca
+1560112/1
CCCFFFFFHHFGHIIIIJJJIIJJEGJJJIJJIJIJGGJJJIJIJJGIIG
@3091912/1
tacataataaaattagaggaagtaggtgctg
+3091912/1
@@@DDDAD<DFFFEBB4EFIDFAEBC<CFFH
@1560313/1
ctgtggccggcggcacgcagacgccttgatgacctccactttgatgatct
+1560313/1
CCCFFFFFHHHGHJJJJIJJIGIJHHHHFFFFFFEEDDEDDDDDDDDEDE
@5662771/1
ctcttgtatgcgaaggtgttgaggcgcttgtggtggtgcacgcgcttggg
+5662771/1
C@@DFFFFHDDHH@@DAEHHIGGGIIGGIIJGGGIIIGGGJJJGHFFFDB
@1560678/1
ctggagagaagatcctcatcttgtatagaggaggcttgggctcgctctcc
+1560678/1
CCCFFFFFAFHHFIIGGIHIHGIFHJJJJJJJJJJHIGEGIIIIIEIGHI
@7705062/1
ggatgtggattttaatgttattattacagcatacataataaaattagagg
+7705062/1
?@1BDDB8>FFHBAEBAABAGGG@F@HCHIIEHGGEHGIG@<C<D9CBG>
@4121516/1
aggtgctgggcctcttgtatgcgaaggtgttgaggcgcttgtggtggtgc
+4121516/1
=??=AB?DCFCFBAEGGEBAHHG;@FG1?:CFFCECFGHEGCFC@AE@AD
@3092681/1
caaattcttcttcttcagccggctttggtggttctttggctgcctctggt
+3092681/1
CCCFFFFFHHHHHJJJJJJJJJJJJJIJHIJGHIJJIJJGIJJJJJJJJF
@5151611/1
gcctcttgtatgcgaaggtgttgaggcgcttgtggtggtgcacgcgcttg
+5151611/1
@@CFFFFFHHHHGJIGIJFHIEIEGIIIJJJJFGBGHB7BDHHJJJFEFD
@3092787/1
gttaagaggtgttacctgcaacttggccaggttagggccaacagattgtt
+3092787/1
BBCFFFFFGHHHHIJJJJJJJJJJJJJJIJJHHJIJJJJJJJJJIJIJHI
@7705329/1
tgctgggcctcttgtatgcgaaggtgttgaggcgcttgtggtggtgcacg
+7705329/1
@@@DDD=?DF<FFFIFG>:C;F@:GCGD=@?C1?DF@B=FFFD@FE>9@?
@5663397/1
agagaagatcctcatcttgtatagaggaggcttgggctcgctctccgaag
+5663397/1
CCCFFFFFHHHHHJJJJJJJJJJJJJJJJJJIJFHIIIJJFIJJJJJJJJ
@4638255/1
gtcttcttgaacttcttcaattgacgcaagaagtaccagaaacgggactt
+4638255/1
@CCFFFFFHHHHHJJJJJJJJJJJJJJJJJJJJIJJJJJJJJJJJJIJJJ
@4122065/1
gttgtggaactgcttcacctgtggccggcggcacgcagacgccttgatga
+4122065/1
@@@;DBDDAFFFFEGIFII<FHIIIIIIIGIFIIFF>B@CCBBB>AA3@D
@3093266/1
gccagatgccaaagttcttgatcttcactgggctcttctctgggatttcc
+3093266/1
CCCFFFFFHHHHHJIJJJJJJJJJJJJJJJIJJJJJJJJJJJJJJJJJJJ
@5152269/1
agaggaagtaggtgctgggcctcttgtatgcgaaggtgttgaggcgcttg
+5152269/1
CCCFFFFFHHHHHIJJJJJJJJJJJJJJJJJJHHIJDGHIJIJJGIJJIJ
@5152375/1
tagaggaagtaggtgctgggcctcttgtatgcgaaggtgttgaggcgctt
+5152375/1
@@CFFFDFGDHHFHGIFHAHIHGIJJGFHIIIIHDHIIGIJIEBFGIJJI
@5152756/1
ctccagtactttagctttgacagtgtaaaacttctcggaaatctccaatc
+5152756/1
CCCFFFEFHHHHHJJJJJJIJJJJJJJJJJJJJJJJJJJJJJJJJJJJJJ
@4639010/1
tcggacatttcaattttatttagttggtcttggttgaacggaactccaat
+4639010/1
CCCFFFFFHHHHHJJJJJJJJJJJGJJIJJJJJIJJJJJJJJJJJJJJJJ
@7706444/1
gtaggtgctgggcctcttgtatgcgaaggtgttgaggcgcttgtggtggt
+7706444/1
CCCFFFFFHHHGHJJJJJJJJJJJJIIJJFHHHJIJJIJJJJJIIJFHI@
@3093960/1
ggctcgctctccgaagggagcttgcggccgatgacctcatactccttcaa
+3093960/1
@@@DDDDFHHHFHJIIJJGIIIJJIJJGGIIIJJIIHIHHEEHHFFFDEC
@3094100/1
gctctgtgcctggctcccatgtcacggtagcactgagtgacggcacctcc
+3094100/1
CCCFFFFFHHHHGJHHIJJJJJJIJJJIJIJJJJJGJHIIJJJJJJJJJJ
@5664461/1
ctctttacaaatagactcatctttagcacttggttcgtcttttgaagatt
+5664461/1
@@@FFFFFHHGHHIFHHHIJJJJJIJIIIIJJJHHIIJJJJJIJGIIHIJ
@5664613/1
tacataataaaattagaggaagtaggtgctgggcctcttgtatgcgaagg
+5664613/1
CCCFFFFFGGFHHJIJIJJIJJHIIJHHHGGJJJJJJJJJJJGIIJIJJJ
@4639507/1
cgactgtcacacggtagcggaaggtgggttcgtgaatcatgccctcaatc
+4639507/1
@C@DFFFFDHHHHJCFHHIJGIJJDHGIGHGGHHIJJJJJIJJJIIJIJH
@5153355/1
ctggtctggagagaagatcctcatcttgtatagaggaggcttgggctcgc
+5153355/1
CCCFFFFFHHHHHJIJIJJJJJJJJJJJIJJJJIJJJJIJJJHIJIIIJI
@1562997/1
gtcggatccaatgtaaaacattccaaaatcaacaactactaataagttaa
+1562997/1
@CCFFFFDHFFHHHEHHBHIIJGHEIIJIIJJIJIIIIIJJIGIJJGIIJ
@5665151/1
gacgcaagaagtaccagaaacgggacttagccacaatctggtctggagag
+5665151/1
CCCFFFFFGHHFHGIJJJJJJJJJJJJJJJJJJJJJJJJJIHHIJGHIJJ
@4123890/1
tcacacggtagcggaaggtgggttcgtgaatcatgccctcaatctgcacc
+4123890/1
@@@DDDDDBDFHFGFGG7EG=FGGGGFHFHIHHH=B=FHGIIGH;=AE@A
@5153939/1
tgtacacctgagcgagactcataacgcagccagatgccaaagttcttgat
+5153939/1
CC@FFEFFHHGHHJJJHIIJJJJJJJJJJIJJJJJJJJIJIIHIJJJJJJ
@3095009/1
taataaaattagaggaagtaggtgctgggcctcttgtatgcgaaggtgtt
+3095009/1
CCCFFFFFHHHHHIJJJJJJJJIJJJJIJJJJJJIJIHIJJJIIIJDFFG
@4640237/1
gcaagaagtaccagaaacgggacttagccacaatctggtctggagagaag
+4640237/1
CCCFFFFFFFHHGJJJJJJJJJJJJJJJJJJJIJJJJJIIJJJJJJJJII
@4640750/1
tatgcgaaggtgttgaggcgcttgtggtggtgcacgcgcttgggcagagg
+4640750/1
@@@DDD;DA12AAFD4CGGE6:CB:?19BD?BDCEC@@AAEF7?DDC?=@
@5666070/1
gtttattttgtttttctctgtgatctgtttcttggcatctatagatgtcg
+5666070/1
CCCFFFFFHHHHHJJJJJJJJJJIJJJJJJJJJJJJJJJJJJJJJJJJJJ
@1564385/1
gccttttattgcttggtgagacacgagataaaagtccaattcagacgagt
+1564385/1
CCCFFFFFHHHHHJJJIJJJJJJJJJJJJJJJJJHJJJJIJIJJJJJJJG
@7708644/1
atacataataaaattagaggaagtaggtgctgggcctcttgtatgcgaag
+7708644/1
@@@FFFFFHHHHHJJJJGJIJJJJJJJFHHIJJJJJJJJJJIJJJJJIIJ
@3601657/1
tgggcctcttgtatgcgaaggtgttgaggcgcttgtggtggtgcacgcgc
+3601657/1
@@CFFFFFHHGHHJJJJJJJJAFFHIIJIIIJIJIBFGBCH;CFHIHJHF
@3601793/1
gacgcaagaagtaccagaaacgggacttagccacaatctggtctggagag
+3601793/1
CCCFFFFFHHHDFIJJJJJJJJJJJJJJJJJJJJJJJJJJJHHJJJIJJJ
@4085/1
gtgctgttgtggaactgcttcacctgtggccggcggcacgcagacgcctt
+4085/1
CCCFFFFFHFHHDIJJJJIIJJJJJIIHIJJJJJJJJHHFFDDCDDDDDD
@7709636/1
ggaagtaggtgctgggcctcttgtatgcgaaggtgttgaggcgcttgtgg
+7709636/1
@@@DDBDD<AFBFE<DGGIGIG<CCEHIAFDGIHG?D8DFIEIB;;FCC7
@1565605/1
cgacgacgacactgtacagttagaaatgttacaacctctatactttgcat
+1565605/1
<@@?D@DD<?FFF9:?9C<?DDHDHIAG40??BHIDHEB3?DC@<4CCDH
@3602844/1
cgtcactattctaggattgtgtaggtaatattattaaacgaagaacatgc
+3602844/1
@CBFFFFFHHHHHJJIJJJIIHIJJFHIJJJJJJJJJJJJJJJJJJJJIJ
@7196088/1
gtggattttaatgttattattacagcatacata
+7196088/1
@@CDDBDFDAFFHEG>EGHGIGIGIBGHIICE<
@1566021/1
ggcagagggaatctgattgtgctgttgtggaactgcttcacctgtggccg
+1566021/1
C@CFFDDFHFHDHJIIJJJEHHGIHGIFHIIJIJJJIIIIHJHIIJJJJJ
@5129/1
gtaagtcagctgttccacttcatcatcagggatcttgccgtcattgc
+5129/1
CCCFFDDFHHGHHIJIGJJJJJJJIIIHJEIIIIGIJIIJJIIJJIJ
@1566064/1
cctacttaaagacatcatgataataatgtgtcattggagtcatattatgt
+1566064/1
CCCFFFFFHHHHHJJJJJJJJJJ@JGJJIIJJJJJJJIIGIJJJJJJJJI
@5297/1
gtcacggtagcactgagtgacggcacctccgacactgaggtcacggtact
+5297/1
CBCFFFFDHHHHHJJJJIJJJJJJJJJJJJJJJJJJJJJJHIJJJJHIHH
@7710322/1
actctgcaatcctgcctcacatgattcatccacaaattccaacccttgcg
+7710322/1
@CCFFDDFHFH??GBEH>BFHEHEECCHHDGGHIIIIIGHHIIIBGHHHI
@5482/1
gtcggcataacgggccgcgactccgccctcttcctcgggttggaa
+5482/1
@@@?D<DAFDDFHAH>EGGGIGGCHGGHIHFFH>=BBDCCCBBA>
@7196668/1
accccgctatgtcaagtcaagatatttgacgttccgacgtccgaaacatc
+7196668/1
@@CFFDFFAFHHHGGGFGHEEHHIIJIIIDGCGGF?DAH@AFGFCGIIFF
@4643458/1
gccagatgccaaagttcttgatcttcactgggctcttctctgggatttcc
+4643458/1
CCCFFFFFHHHHHJHIJJJJJIJJJJJJJJJJJJJJJJJJJJJJJJJJJJ
@6685234/1
tcataacgcagccagatgccaaagttcttgatcttcactgggctcttctc
+6685234/1
CCCFFFFFHHHHHJJIJGJJJJJJHIJJJJJJJJJJJJJJJJJJJJJJJI
@6685253/1
gtgctgttgtggaactgcttcacctgtggccggcggcacgcagacgcctt
+6685253/1
@@@FDFDFD?FHDGIG><HFGDHGH@FHIFGGFBHBGHFFBCCCBBBB<?
@5795/1
acataataaaattagaggaagtaggtgctgggcctcttgtatgcgaaggt
+5795/1
@@@FFFFFGFHHHIIJJIEIEFBG<HFEHIEGEGHGHGIDHFHIICGHG3
@527821/1
catcttgtatagaggaggcttgggctcgctctccgaagggagcttgcggc
+527821/1
CCCFFFFFHHHHHJJJJJJJJGGIJJJJJJJJJJIGJIJJEHIIJJJJHG
@7710916/1
cagcgactgtcacacggtagcggaaggtgggttcgtgaatcatgccctca
+7710916/1
@?@DDADDDCF>HEEIGIGHIII:?GC?DFGHGIIHD=EEEHGC@EHHEB
@3603865/1
gccacaatctggtctggagagaagatcctcatcttgtatagaggaggctt
+3603865/1
CCCFFFFFHHHHHJJJJIJJJJJJJJJJJJJJJJJJIJJJJJJJJJJJJJ
@4643986/1
agcatagacaggtgtcttccctggca
+4643986/1
@CCFFDDDHHHDFEFFGIICHGIHHE
@7711454/1
gcaagaagtaccagaaacgggacttagccacaatctggtctggagagaag
+7711454/1
CCCFFFFFHHHHHJIJIJJIJIIJJJJIJJJJJJJIJJHIJJJJJGJHHH
@6174894/1
cagtggtcttcttgaacttcttcaattgacgcaagaagtaccagaaacgg
+6174894/1
@CCFFFFFHHHHHJJJJJJJJJJJJJJJJJJJJJJJJJHIIJJJJJJJJJ
@4644191/1
tgagcgagactcataacgcagccagatgccaaagttcttgatcttcactg
+4644191/1
CCCFFFFFHHHHHJJJJJJJJJJJJIJJJJJJJJHIJJJJJJJJJJJJJJ
@7711747/1
ggatggagtgagcacgggctctgtgcctggctcccatgtcacggtagcac
+7711747/1
CCCFFFFFFHGHHJJIHIIJJJJIJJJJIJIJJJJJJJJJJJJJHIJJJJ
@6686271/1
cgcttgggcagagggaatctgattgtgctgttgtggaactgcttcacctg
+6686271/1
@?@DDD=<;A@CB@E8A:AFEHFBH:C?EG??G:;FDFDFFFGEFB88?B
@7042/1
ccctaagtgagtatacatctattaaattcaaacgcagagctcattatgtt
+7042/1
CCCFFFFDHHHHHJJJJJJJJJJJJJJJJJJJJJJJJIJJJJJJJJJJJJ
@3604923/1
ggcctcttgtatgcgaaggtgttgaggcgcttgtggtggtgcacgcgctt
+3604923/1
CCCFFFFFHHHHHJJIIJJAFHHJIJJJJJJJJJIJGHJIIJJJJJHHFD
@6175486/1
gacactgtacagttagaaatgttacaacctctatactttgcattaaaata
+6175486/1
@@CFFFFFHHHHHJJJJJJJJJJJJJJJJJJJJJJJJJJJJJJJIJJJJJ
@7712354/1
cccatgtcacggtagcactgagtgacggcacctccgacactgaggtcacg
+7712354/1
CCCFFFFFHHHHFIJJJJJJJJHIJJJJJJJJJJIJJJJJJJJJJDHIJJ
@7349/1
atctgattgtgctgttgtggaactgcttcacctgtggccggcggcacgca
+7349/1
?@@DDDEFH<AFFDAFHGGHEGGGAHEHGGHG@;?9EFHB@DDHHFEAC;
@1049072/1
cgacgctcggacatttcaattttatttagttggtcttggttgaacggaac
+1049072/1
CCCFFFFFHHHHHIJJJJJJJJJIIJJJJIIIJHIJJJJHIJJJJJJGIJ
@6176017/1
gtggtgataaagataagtataggctcaaaacctaacgacatcaatcacca
+6176017/1
BBCFDFFFHHHHHJJJJFIJJJJJJJJJJJJJJJJJJJJJJJJJJJJJJJ
@4645362/1
ctgtttttaatatttaaataaccgctttttactacatgcataaacataca
+4645362/1
BCCFFFFFFHHHHJJIJJJJJJJJJJJJJJJJIIJJJJJJIHIJJJJIIJ
@6176448/1
gtgctgggcctcttgtatgcgaaggtgttgaggcgcttgtggtggtgcac
+6176448/1
@=@DDDDDFDAFAF@AAGIIG?@FA1?EFHG@?;DD@?FHIC8@F@CA@@
@6687549/1
ccgacactgaggtcacggtactcgcggtacatgttgtgtacacctgagcg
+6687549/1
CCCFFFFFGHHHHJJJJIEGGIJIJJJDHIIJJDGIHHFHHJJJIIIJJI
@7713233/1
gcctcttgtatgcgaaggtgttgaggcgcttgtggtggtgcacgcgcttg
+7713233/1
@@@BDDFFFHHFDFAFHIEDHHICEHIGEBHEHII?DG;CFCGGIGGFFC
@5666321/1
caaaaatgtaattaactttttttttgtctgtttgtctgtttgtctgtttg
+5666321/1
CCCFFFFFHHHHHJJJJJJJJJJJJJHJJJJJJJIJJJJJJJIJJJIJJI
@5666568/1
gtggtcttcttgaacttcttcaattgacgcaagaagtaccagaaacggga
+5666568/1
???DADDD:CD:<A?EEEFEEFFDFIEIIIEEEDDDIIDDEDDIE?@;@D
@7713731/1
ttcttgaacttcttcaattgacgcaagaagtaccagaaacgggacttagc
+7713731/1
CCCFFFFFHHHHHJJJJJJJJJJJJJJJJJGIIJJJJJJJJJJJJJJJJJ
@5666801/1
caccagtggtcttcttgaacttcttcaattgacgcaagaagtaccagaaa
+5666801/1
CC@DFFFFGFHHHJIJHGEIIIIIJJGHIJJIGHIGJIIJJDHHDGIGGH
@1050279/1
ggcgcttgtggtggtgcacgcgcttgggcagagggaatctgattgtgctg
+1050279/1
CCCFFFFFFFHHFGHGGIJJIGIJGHGIGGGGHGHIIGIJIGIIIGHIIH
@4646622/1
ccctggcgtaaaataacgtcaatacattggatctcctcagtaggatggca
+4646622/1
CCCFFFFFHHHHHJJJJJIJIJJIIIJJJJJJJJJJJJJJHIJJIIJJJJ
@4646656/1
gattgtttgagatgtttgtgaaactgcgacaccttgtggctgtgacttgt
+4646656/1
B@@FFFFFHHHGGIIIIJJJJJJIIIJJJGIICHHIIJJHGHIIGJIJJG
@7713989/1
ttaaattctgtctctaaagcattgctaaacaagcaatgtaagaacaaacc
+7713989/1
@C@FFFFFHHHGHJJJGIIJJJJIIIJJIIJJJJJJJJJJJJJJJJGIJJ
@4125776/1
ggcgcttgtggtggtgcacgcgcttgggcagagggaatctgattgtgctg
+4125776/1
@@@DADADFFFDFDEFE<EF::@FBECGF@F7?BFACFFIF@@EEFIIIB
@5667115/1
tcttgaacttcttcaattgacgcaagaagtaccagaaacgggacttagcc
+5667115/1
CCCFFFFFHHHHGIJJIIJIIJIIJJJJJJIGGIGEGHAFGHAFGGHIIJ
@5667142/1
ctccaatcctttactcgaatagtcttttctaacttgaacagtgcgatgtt
+5667142/1
@@@DDDDD;DCFDFEIFAFIFFF>EDH@CHH>:CFDG>GCGGE>@6:DDD
@7714172/1
tgttcccacatcaggatgtggattttaatgttattattacagcatacata
+7714172/1
CC@FFFFFHHHHHIJHIJIIJJJJJJJJJJJJJJJJJJJJIJIJJJJJJH
@4646931/1
ctggagagaagatcctcatcttgtatagaggaggcttgggctcgctctcc
+4646931/1
@@@DADDD;CFDDF?CH@HDH9CAFH>HAEH?;EGEHIHFBG=DGBFGGI
@6177646/1
ggtgcacgcgcttgggcagagggaatctgattgtgctgttgtggaactgc
+6177646/1
BBBDDEFDHGHHHIJJJJIJGIIJJJIJJJIIIHIIIJHGIFHIJIJJJI
@1050730/1
tttgtttttctctgtgatctgtttcttggcatctatagatgtcggtggcg
+1050730/1
@@CFDFFFHHHHHJHIIJJJJJIIJJJJJJJIJIIIJJIIIIEHJGHGII
@1051131/1
gacgcaagaagtaccagaaacgggacttagccacaatctggtctggagag
+1051131/1
CCCFFFFFHHHFHIJJJJJJJJJJIJJJJJJJIJJJJJJJJIIJJJIJIJ
@6178089/1
cttcaattgacgcaagaagtaccagaaacgggacttagccacaatctggt
+6178089/1
???D?D4ABCDDDIIEEEE2A?EBFEEBEEI0@D30?BDEEIIDDEBC>8
@6689351/1
gacgagtgcacaatatccgtgtcgaccactgtgcctggttccacgttata
+6689351/1
@@@FBDDD?DHHHGGEF9EA?EDB?BFGDGGBFGGBFFHIIGEIIHHGGI
@1051491/1
ggaagtaggtgctgggcctcttgtatgcgaaggtgttgaggcgcttgtgg
+1051491/1
@@@BB3ADF=DB?CFEA:AACEHF??C9@88?6FG?FBGCEFFIIII==;
@6178667/1
gcctcttgtatgcgaaggtgttgaggcgcttgtggtggtgcacgcgcttg
+6178667/1
CCCFFFFFHHHHHJIIJGAFHHJJJJJIJIJJIJIBDF@FHIIJIJGEED
@6178768/1
gtggattttaatgttattattacagcatacataataaaattagaggaagt
+6178768/1
B@@ADFFFHGHHGGHIIJJJJJIIJJJJJIJIIGGIIJGJJJIJJGGGHB
@1051858/1
gacttagccacaatctggtctggagagaagatcctcatcttgtatagagg
+1051858/1
CCCFFFFFHHHHHJJJJJJJJJJJJIJJJJIJJJJJJJJJJJIJIJJJJJ
@6179030/1
tgaggcgcttgtggtggtgcacgcgcttgggcagagggaatct
+6179030/1
<@@AB;ADAADCA8<?C1?FHGEEHIBH;FH>F;@@@BAEHBE
@3095916/1
gccagatgccaaagttcttgatcttcactgggctcttctctgggatttcc
+3095916/1
CCCFFFFFHHHHHJHIJJJJJJJJJJJJJJIJJJJJJJJJJJJJHJJJJJ
@4127774/1
ctgtggccggcggcacgcagacgccttgatgacctccactttgatga
+4127774/1
@@@DDAB?8C1<CDFF6@FFFF@AE;4?B;@>@@BA?@@>>@BA>;3
@3096061/1
cactgagtgacggcacctccgacactgaggtcacggtactcgcggtacat
+3096061/1
CCCFFFFDHHHHHJIIJJJJJJJJJJJGIJHIJJJJHIJJJJJJHEFFFF
@6690462/1
gcacgcgcttgggcagagggaatctgattgtgctgttgtggaactgcttc
+6690462/1
@@CFDDDDHGHDFIGGIJHGGIJHIDHIJGG>GGEHJIFGFGGHIIGHGG
@4649053/1
agcactgagtgacggcacctccgacactgaggtcacggtactcgcggtac
+4649053/1
@@@DDDBDFCFF?E<:FB?@A?CGGGDHGIIGDGGB@A;=AF@=EHBDEE
@6690567/1
gtcactctgttgcgaatatatgaagcgtgagacaatgcctccaataagaa
+6690567/1
@@@FDDDFHFFDDHHBGHI@HGCHHBEFCCAFGEGGIEDGIIGJJFGEHG
@3096436/1
gcactgagtgacggcacctccgacactgaggtcacggtactcgcggtaca
+3096436/1
CCCFFFFFFHHHHJJJJJJJJJJJJJJJJJJHIIJJJHIJJJJJJHEFFF
@6690698/1
gtggattttaatgttattattacagcatacataataaaattagaggaagt
+6690698/1
@BBFFFFFHHHGHCGHIJIJJJJJJJJJJJJJJJIIJJJJJJJJJJJIJ:
@5669645/1
cctcaatctgcaccagttcatacttgggcacagttcctcgacgagcaagt
+5669645/1
@CCFFFDFFAHAFGGEGHCIHG@DDFHE@FG3::9CBCHB:FGGHIGE>B
@6691057/1
attttaatgttattattacagcatacataataaaattagaggaagtaggt
+6691057/1
CCCFFFFFHHHHHJJJJJIJJJIJIJIJHJIJIGIIIJJJJJGIJHIJJD
@3096979/1
gtgctgggcctcttgtatgcgaaggtgttgaggcgcttgtggtggtgcac
+3096979/1
CCCFFDFFHHHHHIJGHGIJJGEHICGFHGHJJGIIJJIFFHFHI@CGII
@4650081/1
tttttaaactcatattttcatggtaccaagttatgaatttttcaaatcgc
+4650081/1
CCCFFFFFGHHHHIIJJJJJJJJHIJJJJIHIJJJJJJJJJJJJJJJIJJ
@3605924/1
cactgagtgacggcacctccgacactgaggtcacggtactcgcggtacat
+3605924/1
?<@D;;;=D>F?<BAF1CDFFI>FFE3?BFGBCGIF?26B<CF@<:<DDD
@3606035/1
aggaagtaggtgctgggcctcttgtatgcgaaggtgttgaggcg
+3606035/1
8=?=4ADDAA2<CGA3;F?AFFHCHH<AHF11::FDGI@?B>0<
@3606169/1
catacataataaaattagaggaagtaggtgctgggcctcttgtatgcgaa
+3606169/1
@@@?BDD?BFDDBEEEDHIIIIDD<F<F<?GDC3:???CGIEBDFDHGEF
@4129462/1
acattttctggtcaccttccatgcaaaatcttatcatgcaaattgttaca
+4129462/1
@@@FFFFFHHFCDHIIIJJIIGHGGIJJJJJJEIIGIJJJJJIIGIJIJF
@6179495/1
gacgaatcacatgaaagggggagggggg
+6179495/1
@<@DDADD<<?DB<AFFIIDF1CFDGFB
@6691951/1
cagtggtcttcttgaacttcttcaattgacgcaagaagtaccagaaacgg
+6691951/1
???DB>DDHHDHHDEEAFHIFGGDFHIDCHFG@GEG@?GGIEGGGEGEGG
@7887/1
ggattttaatgttattattacagcatacataataaaattagaggaagtag
+7887/1
?@=B;?DFDFHFFGIBBHD>HBHG@HCCCHHGG>B?CBE???C;;?0BFG
@4129698/1
cagtggtcttcttgaacttcttcaattgacgcaagaagtacc
+4129698/1
1:?A?BA;FFF>FF@BEHEG9FGID4<3FBFGDBFG;F00BF
@6179848/1
actttgcattaaaataatgcccattttcacaggcaagggatcctaacttc
+6179848/1
?@@?ADB?FDHBBAEG@FIIEDDACCHH@HA@92??GBBDEGD9DDGCFG
@4129814/1
agaggaagtaggtgctgggcctcttgtatgcgaaggtgttgaggcgcttg
+4129814/1
?@<1DBDDFDD<C2AF>FGGI?FHEDFHEHGECF?:0?GC89?@?FF8A@
@3606724/1
cagtggtcttcttgaacttcttcaattgacgcaagaagtaccagaaacgg
+3606724/1
B@CDFFFFHHHHHJJJJJJJJJJJJJJJJJJJJJJJJJGHJJJJJIJJJJ
@8350/1
acgggctctgtgcctggctcccatgtcacggtagcactgagtgacgg
+8350/1
;?@DAADDHA:CDHDA:E?BCFEHGF@?1C???FFFBD;9FHEGII0
@6180178/1
gccagatgccaaagttcttgatcttcactg
+6180178/1
<@@D?DD;:?ACFGHAEFGHC?DHHG<A@<
@6180180/1
acgcgcttgggcagagggaatctgattgtgctgttgtggaactgcttcac
+6180180/1
C@BFFFFDHHHHGJJIGIJJJIIJJJIGFHHJIIIJIIJIIJJHJJJJII
@6692617/1
cagggatcttgccgtcattgcagacggtgtggtagcgggtcggacgagcc
+6692617/1
CCCFFFFFHHHHHJJJJJJJJJJJJJJFHHIJGGIJJJJGHJJHHFDDBD
@6180301/1
tgctgggcctcttgtatgcgaaggtgttgaggcgcttgtggtggtgcacg
+6180301/1
C@@DFFFAFHFHHIEGDGIGDGDAGGEFHBFCGIIIIGBFCHGEIEGIIH
@6180317/1
gggtgcgtgcaggatcctcgtcattgcctggcatacaaggcaaagcaccg
+6180317/1
@;@DDDA<C?BHHIGGEGGIIIEHDGGI>FGHEHIIIGGDHGGIGCEHII
@4130548/1
tggagagaagatcctcatcttgtatagaggaggcttgggctcg
+4130548/1
CCCFFDBD?FHHHJGIJJIJJIJJJIGAFDFG>F;DHIEGH@:
@6693125/1
ctgtgatggcagtagacacacgcctgtgtaaatattcagcaaattcgtcc
+6693125/1
@CCFFFFFGGHHHIJJJJJJJJJJJJIIIGJJJJIIIJJJIJJJJIGJJJ
@4651689/1
ggcaggttgaactcacaccattcaatttaaaagaaactgggtgcgtgcag
+4651689/1
@@@?B<=BCDDCD<?GGHIGE<FHECFHDHIIGIEEGHIE;GHGAGFHGC
@7200864/1
ctgcagagcttgcaaagcttgcaatgatctttccttcttctcttttttct
+7200864/1
CCCFFFFFHHHHHJJJJJJJJJJIIJFHFHHHIJJJJJJIJHIJJJJJJJ
@4651780/1
ggtgcacgcgcttgggcagagggaatctgattgtgctgttgtggaactgc
+4651780/1
@@?DDFFFFFHDHFEEHGG<FFEBGIJJJJJIGHHGJIIJGFGEGGGIJI
@7200972/1
gtcttcttgaacttcttcaattgacgcaagaagtaccagaaacgggactt
+7200972/1
@C@BDDDDHDBFDHIEGDHGGIGGIGEGIGGIIGHFEGCHGIGE?@@@F@
@4651862/1
agaaacgggacttagccacaatctggtctggagagaagatcctcatcttg
+4651862/1
@@<?DADD6?DAAGEDGBHCIE>EB>1?FHCFH3D6?F@FGGEHDEGG<?
@6693506/1
cgacactgaggtcacggtactcgcggtacatgttgtgtacacctgagcga
+6693506/1
CCCFFFFFHHHHHJJJJIIJIJJJJJGIIJJJJJJIJIIJJJJJJJJJJI
@4652130/1
ccacaatctggtctggagagaagatcctcatcttgtatagaggaggcttg
+4652130/1
CCCFFFFFHHFFHGIIJJGIIJJJJEIJJJJJJJJHJJJJIIIJJIIJJE
@6693638/1
agggaatctgattgtgctgttgtggaactgcttcacctgtggccggcggc
+6693638/1
@@@FDDFFHHFFHGJJJGIHEHDGGHIGGIJGGIJJIGFIGGIIIGIIGF
@3608077/1
gcactgaatatcataccgctaaggttcatccatgaagcaaatacaaagag
+3608077/1
CCCFFFFFHHHHHJJJJJJJJJJJHHHGIJJJJJJJJJJIJJJJIJJJJI
@6181459/1
gctgggcctcttgtatgcgaaggtgttgaggcgcttgtggtggtgcacgc
+6181459/1
CCCFFFFFHHHHHJJJJJJHIIJCFFHIIIJJJJJJJHIIHIIGHIJJJH
@4131477/1
ctgagcgagactcataacgcagccagatgccaaagttcttgatcttcact
+4131477/1
@@@DDDDDA<CDBBDEFD7EC1?DFEIIIIHBGFG99DD@GDBFHGBCH=
@3608314/1
ccacaatctggtctggagagaagatcctcatcttgtatagaggaggctt
+3608314/1
C@@FFFFFHFDDFIIIHIGICHIEIGIJIJJIGHIAHIIGJGEGGIJJH
@6694060/1
taataaaattagaggaagtaggtgctgggcctcttgtatgcgaaggtg
+6694060/1
@@@?DDA;FHHB<E>FGDHEH@HGGH@<1EGGGGGIDHGICHAHGI?D
@3608401/1
gtcatattatgtgagtacgaagcattgtctgtttataaaataattaacaa
+3608401/1
CCCFFFFFHHHHGIJHIJJJJJJJJJJIJJJJJJJJJIIJJJJJJJJJJJ
@10124/1
ccagtggtcttcttgaacttcttcaattgacgcaagaagtaccagaaacg
+10124/1
CCCFFFFFHHHHHJJJJJJJJJJJJJJJJJJJJJJJJIJGHJJJJJJJJJ
@6694185/1
ggaagtaggtgctgggcctcttgtatgcgaaggtgttgaggcgcttgtgg
+6694185/1
CCCFFFFFGHGHHIJJIJJJJJJHJJJIGHIJJ?FFGHGIJIJJJJGGGG
@4131887/1
agtgacggcacctccgacactgaggtcacggtactcgcggtacatgttgt
+4131887/1
BCBFFFDDHFFHHJJJJJJJJJIJJHIJJJJFHIJIIIIEBEHHHFFFFF
@6181920/1
agactcataacgcagccagatgccaaagttcttgat
+6181920/1
@@@DFFFDBHDDDGBGEGDFGCDEF<?E9?@<D@D9
@6694406/1
tgggtgcgtgcaggatcctcgtcattgcctggcatacaaggcaaagcacc
+6694406/1
CCCFFFFFHHHHHJJJJJJJJJJJJJJJJJJJJJJJJJJJJJJJJJJJJJ
@2582243/1
tgggcctgtttcacagtctcgttgacttgctgttagctcattttaacaca
+2582243/1
?@@A;:ADHABCH>FGEGBFGHBHCHFECEAG:E?9:<?3CEHEEGIIIB
@6182303/1
gggaatctgattgtgctgttgtggaactgcttcacctgt
+6182303/1
@@@AD;ABFHB8:E@BEGCEB<CG9?99F92<C:?CFAG
@6694736/1
cggcacctccgacactgaggtcacggtactcgcggtacatgttgtgtaca
+6694736/1
@C@DFFFFHHHHHJJJJIJICFHIIJDGIGIFEGG<FFEHGEHGCD=AAE
@4653333/1
ctggagagaagatcctcatcttgtatagaggaggcttgggctcgctctcc
+4653333/1
@CCFDFDDBFAFDGIJIIIJJJIJJJIJIIIGCFGII>HEEFHIJIEHD@
@6694781/1
gtgaaacatcaaaatttatcgatctttgattctgatctagtagctcgaca
+6694781/1
CCCFFFFFHHHHHJJJJJJJIEFHJIIIJJJJJJJJJJIJIIJJJJJIJG
@3609196/1
gtggaactgcttcacctgtggccggcggcacgcagacgccttgatgacct
+3609196/1
CCCFFFFFHHGHHJJJJJIJJJJJJJJJJJJJIHHFFFDDDDDDDDEDDD
@6695157/1
gtgcctggctcccatgtcacggtagcactgagtgacggcacctccgacac
+6695157/1
CCCFFFFFHHHHHJJJJJJJJJHIJJJJJJJJFHJJJJJJJJJJJJJJJJ
@4654276/1
cttcacctgtggccggcggcacgcagacgccttgatgacctccactttga
+4654276/1
@CCFFFFFHHFHHJJJJJJJJJJJJJJJHHFBFEEEEEEEDDDDDDCDDC
@4133490/1
ggtagcactgagtgacggcacctccgacactgaggtcacggtactcgcgg
+4133490/1
@@?DFFFFGDHFHHIJJEGHJIJJJJJJIJJJIJJJIGIGJFHIJJGHHF
@2583541/1
acataataaaattagaggaagtaggtgctgggcctcttgtatgcgaaggt
+2583541/1
@@@FFFFFDHFHHII<FHCGCAHCEHDGGHIGIIDHEHGIIIGGIDFHH9
@12459/1
ctcatcttgtatagaggaggcttgggctcgctctccgaagggagcttgcg
+12459/1
CCCFFFFFHHHHHJJJJIJJJJJHIJJJJJIJJJJJIGJJIJGHIJJIIG
@6696542/1
catctatagatgtcggtggcgcacagggcacgcttgcgcatgacatctat
+6696542/1
CCCFFFFFHHHHHJJJHIJJJJJJJJJJJJJJJJJJJJJJJJJJJJJJHH
@12533/1
ctcagcttccctgcaaagttaaccatcttgtattcaaaagaaaacct
+12533/1
@@?=DADDFDDHDGGHEHHGGEGGGGIGIGICHFBF?GHGHIJIGIJ
@2071261/1
gtgctgttgtggaactgcttcacctgtggccggcggcacgcagacgcctt
+2071261/1
?@@DBBD;FDAD<AE<<AEADE?EGFGE9C>FHE@GGEEBDA<A?>>@53
@4655356/1
ctcataacgcagccagatgccaaagttcttgatcttcactgggctcttct
+4655356/1
CCCFFFFFHHHHHJJJJJJJJJJJJHHJJJJJJJJJJJJJHHIIJJIJJJ
@6696784/1
gttcttcaatgggttcacgttaaaaccaacaacgaaatcgtgttttagaa
+6696784/1
CCCFFFFFHHHHHHIJJJJJJJJJJJJJJJJJJJJJJJJJHIIJJJJJJJ
@3098363/1
gtgttgaggcgcttgtggtggtgcacgcgcttgggcagagggaatctgat
+3098363/1
@BBFFFFFHHHHHJJIJJGHJHIJJJJJJJJJJJJJJJJJHHEHFFFFFF
@4134829/1
cccatgtcacggtagcactgagtgacggcacctccgacactgaggtcacg
+4134829/1
CCCDDDDDADHFAFGGHHIIICHGIIGIIIIIIIGI>FEHDHCIB==CEH
@4134867/1
gggtcttacagattggtggaaaccaaaccaaacttctctgccaccaccaa
+4134867/1
BCCDDFFDHHHHHJJJFGHHGIIJIHIJIJJGAGHJIGIJJIJJJJJIJJ
@2584921/1
ggcagagggaatctgattgtgctgttgtggaactgcttcacctgtggccg
+2584921/1
CCCFFFFFGHHHHIJJJJJIJJJJJJJIJJIJJJJJJJJJJJJIIJIIJJ
@13354/1
gagactcataacgcagccagatgccaaagttcttgatcttcactgggctc
+13354/1
CCCFFFFFHHHHHJJJJJJJJJJJJJJJJIIJJJJJJJJJJJJJIIIJJJ
@4656036/1
gtgctgttgtggaactgcttcacctgtggccggcggcacgcagacgcctt
+4656036/1
@CCFFFDFHFHFF>HHJJJJJIIJDEHFHHIGIEHIIFFFEBDDDDDDDD
@2585107/1
gcctcttgtatgcgaaggtgttgaggcgcttgtggtggtgcacgcgcttg
+2585107/1
CCCFFFDFAFHFFGEHHIAFHHHHICHGIJGGBBFFDC;CGHIJJGHFFD
@1567089/1
tgagtgacggcacctccgacactgaggtcacggtactcgcggtacatgtt
+1567089/1
CCCFFFFFHHHHHJJJJJJJJJJJJJJIIJJJJHIJJJJJJJEHFFFFFF
@1567103/1
ctgttgtggaactgcttcacctgtggccggcggcacgcagacgccttgat
+1567103/1
CCCFFFDDDHHBHGGJJJIIJJIIIJJFGIHIJJIHHDDDCEDBDDDDDD
@13769/1
tgtggaactgcttcacctgtggccggcggcacgcagacgccttgatgacc
+13769/1
?@@FFFFFGG<BDEHHGIGGIIIIIIIIIGIG/:BHDBC/>ABDDDCACC
@4656545/1
tggatggagtgagcacgggctctgtgcctggctcccatgtcacggtagca
+4656545/1
CCCFFADFHFF?HIEGHGEIGGGGIJJIHIGGEHHIIJIGGG?F:<CHAH
@1053967/1
cccaaatttataatcatcaaaaataatgcatgaagattgcgcagatggag
+1053967/1
@CCFFFFFHHHHHJJIJJGIIJJJJJJJJJJJJJJIJJJGIJJJJJJJJJ
@4135836/1
gtctgtttgtctgtttgtctgtttgtctgtttgtctgtttgtctgttcgt
+4135836/1
@BBFFFFFHHHHHIJJJIIJJJJJJIJJJJJJJIJJJHJJJJJJJJJJJH
@2072811/1
cggaactccaatcctttactcgaatagtcttttctaacttgaacagtgcg
+2072811/1
CCCFFFFFHHHHHJJJJJJJJJJJJJJJJJJJJJJJJJJJJJJJJJIIJJ
@4136099/1
gcacgggctctgtgcctggctcccatgtcacggtagcactgagtgacggc
+4136099/1
CCCFFFFFHHHGHJJJJJIIJIJIIJJEGIJJJIIJJIGIGIIBFHIIBA
@2073137/1
gcctcttgtatgcgaaggtgttgaggcgcttgtggtggtgcacgcgcttg
+2073137/1
CCCFFFFFHGHHHJGGHIGHIIIIIJIJJGIIHGJBFIIIJJJJJJHFFD
@1568074/1
caccagtggtcttcttgaacttcttcaattgacgcaagaagtaccagaaa
+1568074/1
@@@FFFFFHHHHHJJJJJJJJJJIJJJJJJJIJJJJIIJJJGHIJJJJJI
@2073260/1
cgccaatggcatgaatagatgtcatgcgcaagcgtgccctgtgcgccacc
+2073260/1
C@CFFFFFGGHGGJIIJJJJIFFIJIJJIJJJIJIHJIJGIGGIJJIJII
@7718072/1
ctgtggccggcggcacgcagacgccttgatgacctccactttgatgatct
+7718072/1
CCCFFFFFHHHHHJJJJJJJJJJJHHHHFFFFFFEEDEEDDDDDDDEEDE
@1054893/1
gttgtggaactgcttcacctgtggccggcggcacgcagacgccttgatga
+1054893/1
@<;DADDDFADFABEG<:A:CCGIIEBBBFFBEFFFBDBCC@@=B@AAA;
@4136760/1
aacgcagccagatgccaaagttcttgatcttcactgggctcttctctggg
+4136760/1
@@@FFFDFGHHDFHGHGGJJAEDIB?FHIGEHGED@;FHHGHHJ9DFFIJ
@1055150/1
cagtggtcttcttgaacttcttcaattgacgcaagaagtaccagaaacgg
+1055150/1
?@@DDFDBFBHHGHIGEBIGIEGIIIIIIIGFGGHIGGFFEGGIEGIGIG
@3100749/1
catacataataaaattagaggaagtaggtgctgggcctcttgtatgcgaa
+3100749/1
CCCFFFFFHHHHHJJJJJJJJIJJJJJJHHJJJJJJJJJJJJJJJJJJHI
@1055638/1
ggtagcactgagtgacggcacctccgacactgaggtcacggtactcgcgg
+1055638/1
@@@DDDDDHHFB?EFF@?@CFHI;CEGGGHGE<FBBFGBGBB=@>CEHEE
@3101215/1
gcaagaagtaccagaaacgggacttagccacaatctggtctggagagaag
+3101215/1
@@@DDDDDHDHHFEDFFIEG<?@FDFDAHBFHGGGIGCFDGHIBFAHADF
@4137510/1
ctcataacgcagccagatgccaaagttcttgatcttcactgggctcttct
+4137510/1
CCCFFFFFHHHHHJJJJJJJJJJIJGIJJJJJJJJJJJJJIGIIJJJJJJ
@3101697/1
cacaaattccaacccttgcgtttcaaaacaattcattttaggttcaagtt
+3101697/1
@C@FFFFDHBHDFEGGJJJGFGGIIJIJJJJIHJJIIIIJII9DEHIGFH
@1056381/1
agaagtgtgataatgtcataaagttgacaataatctataattactttaaa
+1056381/1
@@@FFDFB?FHDHJIGGIIIIIIHIJJJIEGHJIJJFGIIEIIIGIIJJJ
@1570214/1
ctgagtgacggcacctccgacactgaggtcacggtactcgcggtacatgt
+1570214/1
CCCFFEFFHHHHHJJJJJJJJJJJJJJJHIJJJJHIJJJJJJHEHFFFFF
@528205/1
gttggagctggttcagcctttttctttttaggcttcttctttctagtgcc
+528205/1
@@@DFFDFGHGCFAHIIIIIIIIDHEHII@EB?GH?CEGHGIGG@@FGHI
@5157158/1
caccagtggtcttcttgaacttcttcaattgacgcaagaagtaccagaaa
+5157158/1
@C@F?DFFHHGHHGGFEGGFHHEHIHJEGIEGFHGHGGIDGHGGIJIEB@
@5670732/1
aaaattagaggaagtaggtgctgggcctcttgtatgcgaaggtgttgagg
+5670732/1
@@@FFFFFHHHGHJHJJJIGHEIJIJIJJEIIJGIIJJIIJJBFBDGHIJ
@5670833/1
cagggatcactcgctaatattacgaaacatttcttctgtcaatttgatcg
+5670833/1
@@@FFFFFHHHHHJJJJJJJJJJJJJJJIJJJJIJJIJHIJJJJFIJIJJ
@528729/1
agaaggtggcggccagaatctagacatgcacagctcttgcagccatccaa
+528729/1
CCCFFFBDFFHGHJIJIJGGHJJIGIJGGJIIJGIIIIGIGEHHGIGGHG
@1057666/1
tgttcgtctgtgcgcgctaatctcagaaacggctgatccg
+1057666/1
:?:A?DADF1D<CE?E8CADFGEE?B3:B9FFIIE;<<8=
@1057790/1
caccacagttccagtctcaggcacattgccattagtagactgatcagccg
+1057790/1
CCCFFFFFHHHHHJGHIJJJIJJJJJJJJJJJJJIHIIJIJIJJJJJIJG
@529221/1
gtcttcttgaacttcttcaattgacgcaagaagtaccagaaacgggactt
+529221/1
@@@DDDDDF?FDDHGHGGGDBHGGHHIEFHGGIDHBGHGGHIIIGBEHGG
@7721378/1
gtctggagagaagatcctcatcttgtatagaggaggcttgggctcgctct
+7721378/1
@BBFFFFFHFHHHGHGIJJIJJIJIHIIIJEHJJIJJJID7FFGGEEGIG
@529297/1
tgtttgtctgtttgtctgttcgtctgtgcgcgctaatctcagaaacggct
+529297/1
B@BFFFEFHHHHHJHHGIIJIGGGJIHIJIJJJJJJJJJJJJIJJJJJJI
@5671792/1
cacaaattccaacccttgcgtttcaaaacaattcattttaggttcaagtt
+5671792/1
@@@F?DFFHGHHFGGEHEGHFBEFEHIEIIIIGJBGGJGGIIFCGIJJGI
@1058107/1
gaggcttgggcctgttttggtagcggcggcgc
+1058107/1
@@@BDDAD=FBFDDEGGGGIIIFE?GIA;@/3
@5671985/1
atctgtttcttggcatctatagatgtcggt
+5671985/1
?@@=D:2BF8FFF9?2?EACAIBEHDAGF8
@4139975/1
gccagatgccaaagttcttgatcttcactgggctcttctctgggatttcc
+4139975/1
CC@FFFFFHHHFHIGHIJIJJJJJJJJJJJIIIJJJJIJJJJJJIHIJJG
@4140181/1
gcgagactcataacgcagccagatgccaaagttcttgatcttcactgggc
+4140181/1
??@=DDADFDFDF?FEFGIAEHHDG@FDDGD?FGBHGEHEHCHIIID?@D
@7721980/1
gctgttgtggaactgcttcacctgtggccggcggcacgcagacgccttga
+7721980/1
@@CFFFFFHHHHHIIJIJIJJJJIHIJIJJJIJJGHHGFEDBEDDDDDDA
@1572294/1
ggcagagggaatctgattgtgctgttgtggaactgcttcacctgtggccg
+1572294/1
CCCFFFFFHHHHHJJJJJJIJJJJIJJIJJJJJJJJJJJJJJJJJJJJJJ
@530066/1
gtcacggtactcgcggtacatgttgtgtacacctgagcgagactcataac
+530066/1
CCCFFFFDFHHHHIJJFHIIJJJIGGHIJJIJIIJJJJJJJIJIIJJJJE
@1572387/1
ggtcacggtactcgcggtacatgttgtgtacacctgagcgagactcataa
+1572387/1
BCBDFFFFDFHHHHJGGEFGGHIFHGDFFGHFHGFHGHJJJIHIIHJGGI
@4140531/1
ggctctgtgcctggctcccatgtcacggtagcactgagtgacggcacctc
+4140531/1
?@@DFFFEHHGHHIJJIIGJIJJIJIJJCGFGIIIIIJGIJIIIIGBGHH
@1058757/1
ctgtaatttttgtctttcgcgaaatattccgcgacagatgtctttctagt
+1058757/1
CCCFFFFFHHHHHJJJJJJJJJJJJJJJJJJJJJJJJJJJJJJJJJJHHH
@7722323/1
ggcctcttgtatgcgaaggtgttgaggcgcttgtggtggtgcacgcgctt
+7722323/1
CCCFFFFFHGHHHJJHIIJFHIIJJJJJJJJJJJIJHIJEHHJJJJHHFD
@5159082/1
cacggtactcgcggtacatgttgtgtacacctgagcgagactcataacgc
+5159082/1
CCCFFDFFHHHHHIGHHIIGFHHIIHIIGHHIIIJJJGJIIJJJJIJJGB
@5672637/1
tgggcctcttgtatgcgaaggtgttgaggcgcttgtggtggtgcacgcgc
+5672637/1
CCCFFFFFHGHFFIJJJHHIICFHHIHIJJJJJJJFHJJJJGHIIIJJHF
@5672762/1
caacaaataaactttttaatagacaaatacaacgaaaccaatttagaata
+5672762/1
;@@AD=DDA8B<CBH@FBCCHBHI@@FHAEEBF@1?CFHBDGGCHC@GHG
@7722579/1
cctcataagaagttggttgaactggtgcaatttcttcatgtgtggtcatt
+7722579/1
CCCFFFFFHHHHHIJJIIJJJJJJJHIJJJJJJJJJJJJJIJJJJJJJJJ
@530759/1
gatggagtgagcacgggctctgtgcctggctcccatgtcacggtagcact
+530759/1
CCCFFFFFHHHHHJJJJJIJJJIJJJJJJJIJJJJJJJJJJJJFHJJIJJ
@1573119/1
cttagcgttcacattgacaaacttaggtttgcttacagccattcccaact
+1573119/1
@@@DDDDAFB?AFHEC?CAC?CCHDHFIDHAE<?@GHIEB?DFHIEHFBD
@530956/1
gtcttcttgaacttcttcaattgacgcaagaagtaccagaaacgggactt
+530956/1
CCCFFFFFHDHHHJJJJJJJJJJHJJJJJJJJJHIJJJIJJJJJJJJJIJ
@7202004/1
gccagatgccaaagttcttgatcttcactgggctcttctctgggatttcc
+7202004/1
CCCFFFFFHHHHHJHHJJJIJJJJJJJJJJJIJJJJJJJJJJJJIJJJJJ
@530996/1
cagccagatgccaaagttcttgatcttcactgggctcttctctgggattt
+530996/1
CCCFFFFFHHHHHJJJFHIIJIJJIIJIGIJJJIIIJIJJJIIIIIHIII
@1059677/1
ggagtgactttcccgtttccaatctccaagacaggaggctccagtacttt
+1059677/1
@@@DD?DDHHD<DCFABFHBE<F>EHIGEEBHDEIHDFE@FH@?BD9B@F
@1059978/1
ctgcaaagttaaccatcttgtattcaaaagaaaacctagaatcactgg
+1059978/1
???DDB:==2ADABEEE>FAAE>>FEB>EEEECEEC?9DDDCCEDE9B
@5673900/1
ctggctcccatgtcacggtagcactgagtgacggcacctccgacactgag
+5673900/1
@@@ADFFFHHHHHJJJJJGGIJJJJIIIDHGIGIJIJIIIGHIJJJJJJI
@7202661/1
ggcagagggaatctgattgtgctgttgtggaactgcttcacctgtggccg
+7202661/1
CCCFFDDDH<FHHIJGGHFHHGHIHGHJIIIEIIJIGIIIIJJJHIIGIJ
@7723915/1
gccagatgccaaagttcttgatcttcactgggctcttctctgggatttcc
+7723915/1
@@@DDDDAHHFF?E:CCBHCEHFEFHIHG<FGEHGHIIBHIIDIE<DFIG
@7724082/1
agcatacataataaaattagaggaagtaggtgctgggcctcttgtatgcg
+7724082/1
CCCFFFFFHHHHHJJIJJJJJJJJJJJJJJIIJJJIJJJIJJJJJJJJJJ
@5674326/1
catgttgtgtacacctgagcgagactcataacgcagccagatgccaaagt
+5674326/1
@@@DFDEDF?FFFB??BBH@F@GF@GGEHEGGE0@FH=@FH?D9BBBDD=
@531881/1
gacgaatcacatgaaagggggaggggggagggtcattcaatgtctccttc
+531881/1
CCCFFFFFHGHHHGHJJJJJJHGIGBHD3:BD@DBDCDCEDCCAD@CCCC
@7724296/1
gtcacggtagcactgagtgacggcacctccgacactgaggtcacggtact
+7724296/1
CCCFFFFBFHHHHJJJJEHIJJJIJJJIJJJIJIJJJJJJGHIJJJGHHH
@7724383/1
gaggcgcttgtggtggtgcacgcgcttgggcagagggaatctgattgtgc
+7724383/1
@@@FFFFFHHHHHGHIFGGHJJIJJGIHIIJJJHIIJGHHHHGFEEFDFF
@1573863/1
aaattcactctagcacgtagttctcagcttccctgcaaagttaaccatct
+1573863/1
@?@DDFDFGHHFHIIJFFHECFB>EGG>HBEEHEGGJGII?FGFHGHGDA
@2586839/1
gtcataatcttcagatactccaaagcattctgggctgcagatgactgtgc
+2586839/1
CCCFFFFFHHHHHJIJJJJJJJJJJJJJJJJJJIJJJJJJHIJJJJJJIJ
@2586852/1
gccagatgccaaagttcttgatcttcactgggctcttctctgggatttcc
+2586852/1
CCCFFFFFHHHHHJIJJJJJJJJJJJJJJJJJJJJJJJJJJJIJJJJJJJ
@7725061/1
tcttggttgaacggaactccaatcctttactcgaatagtcttttctaact
+7725061/1
CCCFFFEFHGHHHJIJJJJJJJJJJJJJJJJJJJJJJJJJJJJJJJJIJJ
@7725229/1
gactcataacgcagccagatgccaaagttcttgatcttcactgggctctt
+7725229/1
CCCFFEDFFBF6CE@FGGEHEGHCE@G?EHGEGDCDHGEGHI@B=GHECH
@7725386/1
tgaggcgcttgtggtggtgcacgcgcttgggcagagggaatctgattgtg
+7725386/1
CCCFFFFFHHHHHJHIJGHIJJJJJJJJJJJJJJIJJJIHHHHHFFFFFF
@2076364/1
cagtggtcttcttgaacttcttcaattgacgcaagaagtaccagaaacgg
+2076364/1
CCCFFFFFHHHHHJJJJJJJJJJJJJJJJJJJIJJJJJHIJJJJJJJJJJ
@2587372/1
atttaatgtgtttattttgtttttctctgtgatctgtttcttggcatcta
+2587372/1
@@@FDDFFADCFHFHIIIGCGHIAFAHBFCFDHIGIIGHHHHCHGIIAGH
@7204462/1
agaggaagtaggtgctgggcctcttgtatgcgaaggtgttgaggcgcttg
+7204462/1
@@@FFFFFHFHFFFGGIIEAFGGIIIHHIJIJCGEHGGGHIIJIIIIGIF
@7204474/1
gtgctgttgtggaactgcttcacctgtggccggcggcacgcagacgcctt
+7204474/1
@@@DDDDFHDHHFGGHEGGIGIHIIGBFHIGGBGHIIGHFFCAD?BBBAB
@7725759/1
ggatggagtgagcacgggctctgtgcctggctcccatgtcacggtagcac
+7725759/1
CCCFFFFFHHHHHJJJJJJJJJJJJJJJJIJJJJJJJJJJJJJJFHIJJJ
@6185210/1
acagcatacataataaaattagaggaagtaggtgctgggcctcttgtatg
+6185210/1
CCCFFFFFGHHHHJIJJIIFIJGJIDCHIHGHFFHEHIGIIFIJJJGIIJ
@1062536/1
gccagttataaagcatagcccgaagtgctattggcacacaggcataatgc
+1062536/1
CC@FFDEFFFHFDCGGHBGHIIIIIEFGIEGHG<DGIIGBDHHIIC@HHF
@7726336/1
gtggattttaatgttattattacagcatacataataaaattagaggaagt
+7726336/1
BB@FFFFFHHHHGFHGJJIJJIJIJIJJJEHIIJJIIIIIIJJJJFGIIG
@1063242/1
cgcaagaagtaccagaaacgggacttagccacaatctggtctggagagaa
+1063242/1
@CCFFFFFHHHHHJJJJJJJJIJJJJJJIIJIIIJJJGHIJJJJGHCHEG
@2077786/1
cttagctgcggaatgcttagcttccttcttagagcgtcccgtacccatag
+2077786/1
CCCFFFFFGHHHGIJIJJJIJJJJJJJJJJJJJIIJJJJJIIJJJJJJJJ
@7726979/1
tgggaacattcgactgatccggtgagggatgcgtgacgtcagcccctacg
+7726979/1
CCCFFFFFHHHHHJJJJJJJJJHIJJJJJJJJJIIJJJIJJJJIIJJJJJ
@7727085/1
cttgtggtggtgcacgcgcttgggcagagggaatctgattgtgctgttgt
+7727085/1
CCCFFFFDFHFHHIJJIJJJJJJJJIJIJJJHJJJJJJJJJIIJJJIIJG
@2078288/1
tcttggttgaacggaactccaatcctttactcgaatagtcttttctaact
+2078288/1
CCCFFFFFFHGGHIGEIGG>FHGIFHGIGIIIIIGGGGFHGGIIIIIIHH
@1063921/1
ccgcaatgttggagcttggtacaaagcaaaggtcgggcagttcgtcaaca
+1063921/1
CCCFFFFFHHHGHJJJJJJFGIJJIJJJJJJJJJJJJJJJHIIJJJIJJI
@7727609/1
gctgggcctcttgtatgcgaaggtgttgaggcgcttgtggtggtgcacgc
+7727609/1
CCCFFFFFHHHHHHIJJJJJJJJEGGIJJJJJJJJJJFHJFII@EHIJJH
@7727781/1
gtttgaaatctcggttttgcgagtacttcatattagaaatcacttctttg
+7727781/1
@@@FFFFFHHFHDHEGIGJJJBHC?EFGIDIGGIIIGHIJJIJJIIIJJJ
@7727800/1
attttcacaggcaagggatcctaacttcgcaaccactaattccagtgata
+7727800/1
@C@DBDFFHHDFFGGEHGHGGHHGGGGGHGHEHIIIGGIIGHGGGGHIII
@7727819/1
tggagagaagatcctcatcttgtatagaggaggcttgggctcgctctccg
+7727819/1
@@@FFDDDDDFFBFHACEFAEEHHHGIEHDFE@FFH:6?;?@?:B;;<C8
@7206754/1
gcgatgttttacaagggcaggttgaactcacaccattcaatttaaaagaa
+7206754/1
@CCFDDBDHDHHHIIIE@@FGAFAAC?C?:CBHAHIDDHHGBGHIGAGGH
@2079001/1
gactcataacgcagccagatgccaaagttcttgatcttcactgggctctt
+2079001/1
CCCFFFFFHHHHHJJJJJJJJJJJJJJJJJJJGGIGGIJJJJJJJIIJJJ
@1577786/1
ggtgctgggcctcttgtatgcgaaggtgttgaggcgcttgtggtggtgca
+1577786/1
@C@DFFFFHGHGHJJIIGIJJJGIJJFGFHIGIIIIIIJJIJJHIJHHJI
@2590611/1
ccaactgtcctccggtactaacgatcaaatcgatcatgggtccataatca
+2590611/1
CCCFFFFFHHHHHJJHIJJJJJJJJJHIIIGHIIJJJJJJHHIJJJJJJJ
@1577943/1
tggaactgcttcacctgtggccggcggcacgcagacgccttgatgacctc
+1577943/1
CCCFFFFFHHHHHJJGIIJIJJJJJJJJJJJJHHFFFDDEDDDDDEDDDD
@3102255/1
tgctgggcctcttgtatgcgaaggtgttgaggcgcttgtggtggtgcacg
+3102255/1
CCCFFFFFHHHHHJJJJJJJIIIJFGHIJJJJJJJJJJJJJJJJHHJJJH
@5160600/1
gtcgcaagatagtgagacattcactttttagtcataatcttcagatactc
+5160600/1
?@?DDDDA?FABFFDF<EH??FHDBHECBE;?FFDGIIICBGDDBGCBGI
@5160655/1
cctggatggagtgagcacgggctctgtgcctggctcccatgtcacggtag
+5160655/1
CCCFFFFFHGHHHJJJJJJJJJJJJJIJJJJIJJJJJJJJJIIJJJJFHI
@14218/1
ggaatctgattgtgctgttgtggaactgcttcacctgtggccggcggcac
+14218/1
CCCFFFFFHHHHHJJJJJJJJJJIJJJJJJJJJJJJGIIJJJJJIJJFFD
@5160699/1
agggaatctgattgtgctgttgtggaactgcttcacctgtggccggcggc
+5160699/1
CCCFADFFGHHHHFHHGIIHIFIIJFHIIIAGIGIIIHIFFHHEHGGGHF
@6698207/1
gatggagtgagcacgggctctgtgcctggctcccatgtcacggtagcact
+6698207/1
CCCFFFFDHHHHHJJJJIJJJJJJIJJJJJJJJJJJJJJJJJJGHJJJJJ
@4657025/1
gcagccagatgccaaagttcttgatcttcactgggctcttctctgggatt
+4657025/1
CCCFFFFFHHHHHJIJJGIJJJJJJJJJJJJJJJJJJIJJJJJJJJJJJJ
@5160910/1
gccagatgccaaagttcttgatcttcactgggctcttctctggg
+5160910/1
@@@DDDDDFBFCD:2A?F@A?FHFIIFIIIEG=EFFIIAGDFII
@4657110/1
gaggaagtaggtgctgggcctcttgtatgcgaaggtgttgaggcgcttgt
+4657110/1
@CCFFDFFHHHFHGGJIJIIIIGGIHIJJIIGHHJDFHGIGHIGIJJIJA
@3610805/1
gaagtaggtgctgggcctcttgtatgcgaaggtgttgaggcgcttgtggt
+3610805/1
CCCFFFFFHHHHHJJJJJJJJJIJJJJJFHHJDGGHIIJIIIJJJJHHJC
@532318/1
aggtgctgggcctcttgtatgcgaaggtgttgaggcgcttgtggtggtgc
+532318/1
BBCDFFFFHHHHHJJJJJJJJJJIJJJEGHIJJJJJJJJJJIJJHIJHHH
@3103212/1
tgctgttgtggaactgcttcacctgtggccggcggcacgcagacgccttg
+3103212/1
CCCFFFFFHHHHHJJJJJJJJJJJJJJJJJJJJJJJHHHFFDDEDDDDDD
@3103217/1
cctctatactttgcattaaaataatgcccattttcacaggcaagggatcc
+3103217/1
CCCFFFFFHHHHHJJJJJJJIJJJJJJJJJJJJJJJJIJJJJJIJJJJJJ
@2591862/1
gtcttcttgaacttcttcaattgacgcaagaagtaccagaaacgggactt
+2591862/1
CCCFFFFFHHHHHJJJJJJJJJJJJJJJJJJJJHIJJJJJJJJJJJJJJJ
@3611378/1
ccacaatctggtctggagagaagatcctcatcttgtatagaggaggcttg
+3611378/1
CCCFFFFFHHHHHJJJIIHJIJJJJJJJJJJJJJJJJJJJJJJIJJJJJD
@6698950/1
cctgagcgagactcataacgcagccagatgccaaagttcttgatcttcac
+6698950/1
CCCFFFFFHHHHHJJJJJJJJJJJJJJJJJJJJJJJHIJJJJJJJJJJIJ
@2591988/1
cactgagtgacggcacctccgacactgaggtcacggtactcgcggtacat
+2591988/1
CCCFFFFEHHHHHJJJJJJJJJJJJJJJJJIJJJJJGIJJJJJJHHFFFF
@4657911/1
cttggcatctatagatgtcggtggcgcacagggcacgcttgcgcatgaca
+4657911/1
@CCFFFFFHHHHHJIJIHHGJGHEIJJJJIIJJJJJJJJJJJIIIJJJGH
@5161779/1
tggaactgcttcacctgtggccggcggcacgcagacgccttgatgacctc
+5161779/1
@CCDFFFBBFHDDGIJGHGGGIGGAFEABHGGFHFDFDDE?CCCCECCCD
@532805/1
ggcgcttgtggtggtgcacgcgcttgggcagagggaatctgattgtgctg
+532805/1
CCCFFFFFHHHDHIGHHJJJJJJIJJJJJJJJJJJJJJJJJJJJJJJIJH
@5161814/1
gggctctcaggcaggcaagatgggcatagtaggtaggcgtagggtaagac
+5161814/1
CCCFFFFFHHHHHIIIIJIGJJJJJJJIIIJJJBFHIIIHIIJJBGIIGI
@3103829/1
ggtacatgttgtgtacacctgagcgagactcataacgcagccagatgcca
+3103829/1
BCBDFFFFHDHHHJIJIGHIJJJJJIJIIJJJJJJJJJJIIJJJJJJJIJ
@6699391/1
cagagggaatctgattgtgctgttgtggaactgcttcacctgtggccggc
+6699391/1
@@@FFFD?FDDDFEIIFAFGDBHGICEHIIIIIIIGGCHGBGIIIIIIE;
@2592510/1
caccagtggtcttcttgaacttcttcaattgacgcaagaagtaccagaaa
+2592510/1
CCCFFFFFHHHHHJJJJJJJIJJJJJJJJJJJJJJJJJJJJHIIJJJJJJ
@5162233/1
gagtgcacacaatggtgaactggcgttcatgcggcaaacgcctattaaca
+5162233/1
CCCFFFFFHHHHHJJHIJJJJJJJJJJJJJJIJJJJJJJJJJJJJJJJJJ
@3104059/1
cgcaagaagtaccagaaacgggacttagccacaatctggtctggagagaa
+3104059/1
CCCFFFFFHFHHHJJJJJJJJJJJJJJJJJJJJJJJJJJIIJJJJJJJJJ
@5162257/1
cgcaagaagtaccagaaacgggacttagccacaatctggtctggag
+5162257/1
@@@DDFDFHDFFFEHIJGGIJIFHIIFHGJIDHEHGIJJIIII>0B
@3612298/1
ttacagcatacataataaaattagaggaagtaggtgctgggcctcttgta
+3612298/1
CCCFFFFFHHHHHJJJJJJJJJJJJJJJJJIJJJIJJJIJJJJJJJJJJJ
@4658854/1
cagcatacataataaaattagaggaagtaggtgctgggcctcttgtatgc
+4658854/1
@@@?BD?DFHDBDEFI?FGBG?FCCEE?EEAFDAFHGG8?DBDGGACFHC
@4659401/1
cgcaagaagtaccagaaacgggacttagccacaatctggtctggagagaa
+4659401/1
CCCFFFFFHFFHHIJGJJJJJIJJIJJJJJJJJJJJJJJIJJJJJJIJIJ
@4143393/1
ggcagagggaatctgattgtgctgttgtggaactgcttcacctg
+4143393/1
@@@DDDBBDAA8BGGHGG:<CFC>BEFHGI<FHIGEB<BGAGA>
@4660115/1
agcatacataataaaattagaggaagtaggtgctgggcctcttgtatgcg
+4660115/1
CCCFFFFFHHHHHJJJJJJJJJJJJJJJJJHIJJJJJIJJJJJJJJJJJJ
@4660156/1
caccagtggtcttcttgaacttcttcaattgacgcaagaagtaccagaaa
+4660156/1
CCCFFFFFHHHHHJJJJJJJJJJJJJJJJJJJJJJJJJJJJFHIJIIJJJ
@535411/1
ggtaggcgtagggtaagacacggatcgcatacaccgtgaatataagtggc
+535411/1
BCBDFFFFHHHHHGGIIIJJJJJJJJJJJJJJJIJJIJJJIJJJIJFHII
@6701916/1
gtcacggtactcgcggtacatgttgtgtacacctgagcgagagtcataac
+6701916/1
@??DDDDFHHHFHB<EHIGGHDCDFGFFBDGFIGGHGGDHIFACCGHIIG
@6701918/1
gtcttttctaacttgaacagtgcgatgttttacaagggcaggttgaactc
+6701918/1
@@@DFFFFHHHHHJIJIJIFIGIIIIIIHHIJIIGG=HIFJIJIHIFBFB
@5164631/1
aggaagtaggtgctgggcctcttgtatgcgaaggtgttgaggcgcttgtg
+5164631/1
CCCFFFFFHHHHHJJIJJJJJJJJJJJJJJIIIJFHHHIJJJJJJJJJHI
@4144605/1
ctggatggagtgagcacgggctctgtgcctggctcccatgtcacggtagc
+4144605/1
@@@DD4BDD>FFHDGGIGEBF:EEGHGGGHGCDDFHGHFGICF@FHB=@3
@535770/1
gtgcacgcgcttgggcagagggaatctgattgtg
+535770/1
@@@@DDDDHF:DAEBG?FFA=<DEH>FGDGH>09
@5164945/1
gtaggatccaagttgaaatctttgatcatggcatcaagcaaactctggtg
+5164945/1
CCCDFFFFFDHHHJGIDHIJGJIFHHIIHIGIGHHIIIIIHIJJJJJGBG
@5165104/1
ggcagagggaatctgattgtgctgttgtggaactgcttcacctgtggccg
+5165104/1
@@@FFFDDFAFHHHIBBHIDHGIIIIIEFIEEHADFGIIIIICFIIIIGI
@4145131/1
gccagatgccaaagttcttgatcttcactgggctcttctctgggatttcc
+4145131/1
CCCFFFFFHHHHHIHIJJJJIIIJJJJJJJGJIJJJJJJJJJJJIIJIIG
@536278/1
gtcttcttgaacttcttcaattgacgcaagaagtaccagaaacgggactt
+536278/1
CCCFFFFFGDHHFIIJJJIJJJJIJJJJJJJIIDGIJJGIJJJJJJJJJJ
@5674744/1
ataagtaacttcaaatgattgctcagatgcaatttcttgcaagaattgca
+5674744/1
CCCFFEDEHFHHFJJIJGJIIJJJJIJJJJJJIJIJIJJIFIJJIJJJHH
@536587/1
ctgtaccaaatttcaaccaaatccgtcaaatagttgcggagattaatggt
+536587/1
CCCFFFFFHHHHHJJJJJJJJJJJJJJJJJJJJJJJJJJJJJJJJJJJJC
@5165762/1
gtgctgggcctcttgtatgcgaaggtgttgaggcgcttgtggtggtgcac
+5165762/1
@@@DD;:A:DADFEGGEGIFFACEE:CGFD<GE?@<FFFBBF8;;;@EEI
@14648/1
agcatacataataaaattagaggaagtaggtgctgggcctcttgtatgcg
+14648/1
CCCFFFFFHHHHHIGGIJIJJJJGJJEHHIHHHGJJJJJIJJJJHIJJJJ
@1578487/1
gaagatcctcatcttgtatagaggaggcttgggctcgctctccgaaggga
+1578487/1
CCCFFFFFHHHHHJJJHJJJJJJJIJJJJJGHIIIJJJJJJJJJIJJJJ@
@5166074/1
ggcctcttgtatgcgaaggtgttgaggcgcttgtggtggtgcacgcgctt
+5166074/1
CCCFFFFFGHHGHJIEIGDCFHHJGIJJJJIIIDHJBDGFHEGIIJHHFD
@15169/1
ctggtctggagagaagatcctcatcttgtatagaggaggcttgggctc
+15169/1
@@@DB?DDHF?;;FBFI@FEDHGI<HHEH<BEACFHEHHIGI6BBEB?
@1579067/1
tgttgaggcgcttgtggtggtgcacgcgcttgggcagagggaatctgatt
+1579067/1
@<@DDDABDDHFHEHII3C@?DGGHIIIIGG=AGII>;EHDFEEEEEEDE
@5675975/1
gacggcacctccgacactgaggtcacggtactcgcggtacatgttgtgta
+5675975/1
@@CFADDDFHDHFJJIJJJIIHHHIIJJBGHIIGEHEGIHIHHHEEEB?C
@4146643/1
ctgttttggtagcggcggcgcggtccgtgtggagcatgctcgccatcagg
+4146643/1
@CCDFDFEFHFFDGGIIIIGBEFCCDD?BD@BCDDDDDDDDDDDDDCCCD
@6188948/1
gctgaattgcagcatcttgtcgagaacatgaagccgctttggtttacgtt
+6188948/1
@@@FFFDDHFFFHGJJJIJHHEGGCGHGGIIGIGHGGIBHIIHGHEHG=F
@15788/1
ggtggtgcacgcgcttgggcagagggaatctgattgtgctgttgtggaac
+15788/1
BC@FFFFFHHHHHJJIJIIJJJGJJJGHGIIJJJJJHIJJJJJJIIJIII
@5676502/1
ggcatctatagatgtcggtggcgcacagggcacgcttgcgcatgacatct
+5676502/1
@@@DB3B>A=?BD?ECDGFFBC<E?@CB9;?DGFDFD12@AF@;EEEE>;
@15988/1
ccatgtcacggtagcactgagtgacggcacctccgacactgaggtcacgg
+15988/1
CCCFFFFFHHGFHJIIJJJJJFHIJJJJJJIJJJJJJJJJJJJJIJJJJJ
@1579811/1
cacctgtggccggcggcacgcagacgccttgatgacctccactttgatga
+1579811/1
CCCFFFFFHHHHHJJJJJJJJJJJJIHHHFFFFFEEEEEDDDDDDDDDDE
@16462/1
atacataataaaattagaggaagtaggtgctgggcctcttgtatgcgaag
+16462/1
CCCFFFFFHGHHHJJJJIJJJJJGIIIHGHGIJJJJJJJIJIJIJJFGGI
@7729477/1
caccagtggtcttcttgaacttcttcaattgacgcaagaagtaccagaaa
+7729477/1
CCCFFFFFHHHHHJJJJJJJJJJJJJJJJJJJJJJJJJJJJHIJJJJJJJ
@7208382/1
ggtgcacgcgcttgggcagagggaatctgattgtgctgttgtggaactgc
+7208382/1
@@@BAEFFGGGHHIHHIGJGIIEBGHEEEAFHGIGGHCGGGIJIFEHFHI
@5677203/1
ggggttattgttatgtcgatgtcgaacccaaaaatgtaattaactttttt
+5677203/1
@@CDADDDFHCD<GHHBGFHIFHIG@H@GCGIIIIIBFFHCGEFGIIGII
@16661/1
gcctcttgtatgcgaaggtgttgaggcgcttgtggtggtgcacgcgcttg
+16661/1
@@@DDDDDBBCBDDF@@D<A<ACHCEGEEFGHBDGHGIHFGIH@FGHDE?
@7729745/1
cgccaatggcatgaatagatgtcatgcgcaagcgtgccctgtgcgccacc
+7729745/1
CCCFFFFFHHHHHJJJJJJJJJJJJJJJJJJJJJIIJJJJJJJJJJJJJJ
@7208743/1
gtcttcttgaacttcttcaattgacgcaagaagtaccagaaacgggactt
+7208743/1
CCCDFDFDAFHHHJJJ>GEIHIIHEGIGIBHHD?C:?DBGEHIIJ:FFEF
@4148253/1
ctcgctctccgaagggagcttgcggccgatgacctcatactccttcaact
+4148253/1
CCCFFFFFHHHHHJJJJJJJJJJJJJJJJJJIJIJJJJJJJJJJJHHHHH
@17535/1
gatggagtgagcacgggctctgtgcctggctcccatgtcacggtagcact
+17535/1
@@@DD<BAF?FHDIIIIIIIFGHIIIIIIGGEGHIGIHHIGGIBCFHFHB
@5678202/1
gtagaaaagtgctgtctgtacattgaaaataaaaataaaaaaaaatagca
+5678202/1
@@@DDD?DD?CBFHHHHECFB?IHEGBHGFHGHEEHCDEHGDGIIIDHEI
@17653/1
gcctgcctcacatgattcatccacaaattccaacccttgcgtttcaaaac
+17653/1
@??DBDDDFFHDFDHIIGHGG@<FHICH@E?FHBD@HDGHG?DFGGBF@F
@5678283/1
cgcaagaagtaccagaaacgggacttagccacaatctggtctggagagaa
+5678283/1
CCCFFFFFGFHHHIJJJJJJJJIJJJJIJJJJJIJJJJJJJJJJJIIJIJ
@17779/1
ggtgtcttcaacggaagagattccatttcccgtttagcagcttcatccag
+17779/1
?@=DDDDDFHHHHJJJDEG@HHGCIGEHGIIIGGFIGEHIGHGGGIIIGI
@4149022/1
aggtgctgggcctcttgtatgcgaaggtgttgaggcgcttgtggtggtgc
+4149022/1
BCCDFEFFHHHHHJJJIJJIJIIEFGI?CFGIEHGIIGHIJCFGCGHGDH
@17839/1
cgggcttattctgcatacctgccatgcgctggtaagcgctatggactgcc
+17839/1
CCCFFFFFHHHHHJJJJJJJJJJJJJJJJJJJHIJJJJJJJJIIJJJJJJ
@7209758/1
ctgagcgagactcataacgcagccagatgccaaagttcttgatcttcact
+7209758/1
?@@DDDDDDHABFIIBH<<FDEEHIG??BB<9DGA9BBGD@>FDFGIIII
@7209771/1
gttggtcttggttgaacggaactccaatcctttactcgaatagtcttttc
+7209771/1
@@@FFDDFHHHFHIJIJJJJIJGIGHHJIJJJJJJJJJJJJJJIIIJJJA
@7209842/1
gtgttgaggcgcttgtggtggtgcacgcgcttgggcagagggaatctgat
+7209842/1
C@CFFFFFHGHHHJJHIJHIIFGIJJJJJJJJJJJIJJJJHHHHFFFFFF
@5678707/1
agacgatttcaccagtggtcttcttgaacttcttcaattgacgcaagaag
+5678707/1
@@@DDFFFDHAHDIIF<CCHBHD?@?<AD9<?FAGGGG@EHEBHDFGDCD
@7209918/1
ccacaatctggtctggagagaagatcctcatcttgtatagaggaggcttg
+7209918/1
CCCFFFFFHHGHHJJJIJJJJJJJJJJJJJJJJJJIJJJJGIJIJJJJJ<
@6191569/1
ccgcgacttcgttcgtgtggaatagtgacttccggcaattttttggtttt
+6191569/1
CC@FFFFFHHFHFIJGHIJIIIJJGIIGHIIGIIDGBBFGGIJIIHHEFF
@7210024/1
ggcatacaaggcaaagcaccgacgacgacactgtacagttagaaatgtta
+7210024/1
CCCFFFFFHHHHHJJJJJJJJJJJJJJJJJJJJJIJJJIJJJJJJJJHHH
@7731306/1
cgcaagaagtaccagaaacgggacttagccacaatctggtctggagagaa
+7731306/1
CCCFFFFFHHHFHJJJJJJJJJJJJJIJJGHJJJJJIJJIIJJJIIIIHI
@7731354/1
ctgttgtggaactgcttcacctgtggccggcggcacgcagacgccttgat
+7731354/1
@@@DDEFFGHHGGHGEHIIJIIGDEAFHGEGHIJGHHFFFCEDDD?BDDD
@5679099/1
ctgttgtggaactgcttcacctgtggccggcggcacgcagacgccttgat
+5679099/1
?;@:ADA;BFHFDCGCHDHHEBFAAB@F?CAD<<GE<9<<<A;>BBBCCC
@5679152/1
attggatccgacaaatgttcaaattaaagacgtgtagacaggacaacgtc
+5679152/1
@@@DDFDFFHBDHFGGGAFHICCHHF??CEEG?FFHG9GHHIICFEFHH@
@5679169/1
gccagatgccaaagttcttgatcttcactg
+5679169/1
8?;DD3D;>BBDCBAC?GF4?F@HBABHHE
@7731826/1
cacgtgcttgggcagagggaatctgattgtgctgttgtggaactgcttca
+7731826/1
@<@FDDDDHHHHGIIIIIHIH;CFGIIIIHIGHIHIGIC@AHIIEBHIII
@6192327/1
gcaagaagtaccagaaacgggacttagccacaatctggtctggagagaag
+6192327/1
@@CFFFFFFFFHFJIJIIIIBGHHIJGEHJGGIIJJJFIIIIJJJDGIJI
@18931/1
cggtagcactgagtgacggcacctccgacactgaggtcacggtactcgcg
+18931/1
@@CDDDBEHHHGFFHGHJJJJJJJJIJJIJJJJIJIGHIJJJGIIIJJJH
@2593690/1
gcgagactcataacgcagccagatgccaaagttcttgatcttcactgggc
+2593690/1
@BCDFFFFHGHHGJJJJJJJJJJJJJJJJJIHIIIJJJJJJJJJJIJIIG
@7732168/1
ggcctcttgtatgcgaaggtgttgaggcgcttgtggtggtgcacgcgctt
+7732168/1
CCCFFFFFHHHHHJJHHIJFHHHIGJJJJJJJJIIJFHIGHIJJJJHHFD
@2593899/1
agtggtcttcttgaacttcttcaattgacgcaagaagtaccagaaacggg
+2593899/1
@@CFFFFFHHHHGIJJIJJJJJJJJJJJJJJJJJJIJHIJJJJJJJJJJJ
@6706280/1
gttagaaatgttacaacctctatactttgcattaaaataatgcccatttt
+6706280/1
@@@FDDDFFFADDFHBHIGIGFHIGIHHGFFHEIIGGGGFGGGEF?DFGI
@6192961/1
cagtggtcttcttgaacttcttcaattgacgcaagaagtaccagaaacgg
+6192961/1
@@@?=A:;BFD>FGCGEGG:CAEHH>CH@HEGIDHICGHDFBFEFEHIDG
@6192994/1
ccggcggcacgcagacgccttgatgacctcca
+6192994/1
?@@DD:DD?CF??FGFFIBE488@=4.7=D=?
@6193047/1
atggactgccgccaattcactgttcattacctgtgaaaactgtccttcag
+6193047/1
C@@FFFFFFGDFHI?GFHGJEHIGGIIIJIJJJFEGIIGEIEHGGIGEG@
@2080938/1
gagaagatcctcatcttgtatagaggaggcttgggctcgctctccgaagg
+2080938/1
@@@FDDDFFHHHHJEGIIHHGGFEHGEHJIIJDDHHDBDGIGCHIIGG8A
@2081102/1
ggcagagggaatctgattgtgctgttgtggaactgcttcacctgtggccg
+2081102/1
CCCFFFFFHFFHGJJJIJFFHHHIIJIGIJIJJGJGEHJIIJJGIGHIGG
@6706823/1
gacgatttcaccagtggtcttcttgaacttcttcaattgacgcaagaagt
+6706823/1
@@@FD;DDDCBFAG4EGGIIIIGGIGHCHGEEHAGGGGG@AGGEHHFHC?
@2081327/1
agcatacataataaaattagaggaagtaggtgctgggcctcttgtatgcg
+2081327/1
CCCFFFFFHHHHHJJJJJJJIIJIIJJJJJIJJJJIJIIJJJJJHJJJJJ
@6706971/1
gttgtggaactgcttcacctgtggccggcggcacgcagacgccttgatga
+6706971/1
@?@?=DBBFHBFHIGGBGHIAH@;BHHDBGHHDGEFEECAC?@=?C>:@>
@6706994/1
ccgttggcgtcgattgcggtatcggcgtcgcttgcggtaccggcgtcggt
+6706994/1
CCCFFFFFHHHHHJJJJJJHIJJJJJJJJJJJJJHHFFDDEDDDDDDDD@
@7733153/1
ccaactggaacatagcagcgttgagtttgatgacagcgtagttaacttca
+7733153/1
<@<DDDDDD?FFHGGCHHCEFHIGIIIIIGG@HCDHEGEH88DDHGHII>
@2594891/1
gcaagaagtaccagaaacgggacttagccacaatctggtctggagagaag
+2594891/1
@C@DFDDEFHDFHIIGGIE@D?GHHHGIIGGIGEHHGIIIIIICG;D??8
@6193783/1
aggtgctgggcctcttgtatgcgaaggtgttgaggcgcttgtggtggtgc
+6193783/1
@@@DDFFFHHHFFGGIIFIIIIJJGEIFEDFCEH3DDGIJJFEG@FCBDG
@7733369/1
gccacaatctggtctggagagaagatcctcatcttgtatagaggaggctt
+7733369/1
@@?DDDDDHHFFHEIGGEEHHG?FE@HHIIIIGGIIGEHHIIIIDB@;FG
@1066765/1
gcttcacctgtggccggcggcacgcagacgccttgatgacctccactttg
+1066765/1
?<;DDDDDHHH<;EEHFG@EHEHIHGI@?4A?BB@6;3>CC>;;??CCCA
@2081686/1
ggcagagggaatctgattgtgctgttgtggaactgcttcacctgtggccg
+2081686/1
CCCFFDDFHFFHHJJIJJJHIIJJJJJJJGIJJJJJJJJJJJJJHIJJJJ
@2081698/1
gcagcctgacgcttagcaagtttcttagacttgccagttcccacttcacg
+2081698/1
CCCFFFFFHHHHHJJJJJJJJJJJJJJJJJJJJJJJJJJJJJJJJJJJJJ
@7733493/1
gccagatgccaaagttcttgatcttcactgggctcttctctgggatttcc
+7733493/1
CCCFFFFFHHHHHJIIJJJJJJJJJJJJJJIJJJJJJJJJJJJJJJJJJJ
@7733721/1
gggaatctgattgtgctgttgtggaactgcttcacctgtggccggcggca
+7733721/1
?;?B;DDDFFFFF?CEFEA?DFFFIIIGFIFIFEGFD>GIIEFGF@@ADB
@6707722/1
gccagatgccaaagttcttgatcttcactgggctcttctctgggatttcc
+6707722/1
@C@FFFFFHHFHBGHIBHIIDIIIIGIIIICHIIGGIIIIIIIIGIIIII
@7733914/1
ccctgagtgagtatacatctattaaattcaaacgcagagctcattatgtt
+7733914/1
:??DDDD:AFBA<GFFID4CFIFIIACHHCH9CC1?D:CF@D>GADFC?9
@6707789/1
gccagatgccaaagttcttgatcttcactgggctcttctctgggatttcc
+6707789/1
CCCFDFDEHHHGHICGFFIJJIIHHJJIGIJJIDHCGGFGFHGIIHGGIJ
@7734385/1
gctgggcctcttgtatgcgaaggtgttgaggcgcttgtggtggtgcacgc
+7734385/1
CCCFFFFFHHHHHHJJJJJHIIJCHGHIIJJJJJJJJIIIGIJFHHIJJG
@1067845/1
gtggattttaatgttattattacagcatacataataaaattagaggaagt
+1067845/1
@;@DBEFFHHHHHHHHGIHHGHGH@BFHGHGGHIIIFGGIIIIFGGHIID
@2082872/1
gttatattggacattaggaccgtcattgaacaatctcgtatgatgccgtt
+2082872/1
CCCFFFFFHHHHHJJJJJJJJJJJJJJJJJJJJJJJJJJJJJJJJJJJJJ
@1068071/1
gggacttagccacaatctggtctggagagaagatcctcatcttgtat
+1068071/1
@@CBBDDBFGHGGGGHGE@EAFBGDHI;ACFGEDAGGEDDFHGGDDF
@3108928/1
gctgggcctcttgtatgcgaaggtgttgaggcgcttgtggtggtgcacgc
+3108928/1
CCCFFFFFHHHHHJIJJJJIGHI?ECFHJJJIJJJJJHIJGIIAEGGGIF
@2083312/1
ccctgatagagacgatttcaccagtggtcttcttgaacttcttcaattga
+2083312/1
CCCFFFFFHHHHHJJJIJJJJJJJIJJJJJJJJJJJJJJJJJJJJJJJJI
@2083394/1
gccagttataaagcatagcccgaagtgctattggcacacaggcataatgc
+2083394/1
@@<=DDD?FH>F<A;:?A9EG6AHGEHBHEGG@B@<?B:BFG;?B@BD<9
@2596783/1
gcctcttgtatgcgaaggtgttgaggcgcttgtggtggtgcacgcgcttg
+2596783/1
CCCFFFFFHHHHHJGHIJFGHHIIJJIJJJJJGIJBFHFGIJJJJJHFFD
@7735300/1
gccagatgccaaagttcttgatcttcactgggctcttctctgggatttcc
+7735300/1
@@@FDFEDHFDHFHHGHIJGIIEIIIGIEHGIJIGHJIIEHIJIFAHGHI
@2083561/1
agggaatctgattgtgctgttgtggaactgcttcacctgtggccggcggc
+2083561/1
CCCFFFFFHHHHHJIJJJJJJJIJJJJJJJJJJJJJJJIIJJJJJJJJHE
@5167230/1
gtagcactgagtgacggcacctccgacactgaggtcacggtactcgcggt
+5167230/1
?1?;?DDDDDA2A?D;E1@F@EEEDDDA6?D@DBD;BBDDBCDACCADD?
@3109854/1
attatcatcgttctcagcatggtaagaaggtggcggccagaatctagaca
+3109854/1
@CCFFFFFHHHHFJGGIIGIIJHIJJIJJJFCHIHIIJIGIGJJJIIJJJ
@2597351/1
cttcttcttcagccggctttggtggttctttggctgtctctggtggaggt
+2597351/1
@@@DDABB?ACFHHEIIGIGHG?CB?CFFHIIIIIDFGIIAFFBFFHIH@
@7735869/1
atacataataaaattagaggaagtaggtgctgggcctcttgtatgcgaag
+7735869/1
CCCFFFFFFHDHFIJIIIJI@FDCFDH?FEIGBCHGIIGIGHIGGIJCHI
@7735916/1
ggcttattctgcatacctgccatgcgctggtaagcgctatggactgccgc
+7735916/1
CCCFFFFFHHHHHJJJJJJJJJJJJJJJJJHIJIJJJJIJJJJJJJJJJJ
@5167682/1
gcgggtcggacgagccgtgccttttattgcttggtgagacacgagataaa
+5167682/1
@@@DD@:DFDFHDHGAAFFADFFHGIBFGA<FF1FDC@;@EC<EB>=;;;
@4663493/1
gtgctgttgtggaactgcttcacctgtggccggcggcacgcagacgcctt
+4663493/1
CBCFFFFFHHHHHJJJJJJJJJJJJJJJJJJJJJJJIHHFFDDDDDDDDD
@2597668/1
ccgacgacgacactgtacagttagaaatgttacaacctctatactttgca
+2597668/1
@@CFFFFFGDHFHIIGIJIIFHJJIIIGGFHIIIJIIJIIJGGIIJIJIJ
@2084380/1
cctgacgcttagcaagtttcttagacttgccagttcccacttcacgacgc
+2084380/1
CCCFFFFFHHHHHJJJIJJJJJJJJJJJJJJJJJJJJJJJJJJJJJJJJI
@5167966/1
ggggttattgttatgtcgatgtcgaacccaaaaatgtaattaactttttt
+5167966/1
BBCFDABDHHDFHIJJIIGJIJJJGIIGEHGEHHHE?DBGIFFGEIIJJJ
@2597864/1
cccatgtcacggtagcactgagtgacggcacctccgacactgaggtcacg
+2597864/1
CCCFFFFFHHDHAGHHIJJJJIHHJIJHGIJJJJGHGHEIJJIJIGIJJI
@5168085/1
ctcagatgcaatttcttgcaagaattgcacaaagttgaagtccttgttgt
+5168085/1
CCCFFFFFFHHHHJJJJJJJIJJJJJJJJJJJJJHHIHGIIJJJJJJJJI
@2598089/1
ccctgatagagacgatttcaccagtggtcttcttgaacttcttcaattga
+2598089/1
CCCFFFFFHGFDFIIIJJIGIJIJIHJFHEIJJIJJJJJJJJJJFGIIHG
@1580715/1
ctcttgtatgcgaaggtgttgaggcgcttgtggtggtgcacgcgcttggg
+1580715/1
CCCFFABBBDDHDEEGACCFECFGEGGHGH?D@BFAFGHEB@ABEB>BAA
@1069991/1
agcatacataataaaattagaggaagtaggtgctgggcctcttgtatgcg
+1069991/1
@@CFFFFFHHHHHIIIIJJJJIIIJJIJJIHHIJJJIJJJJJJJIJJJJJ
@1580900/1
cgcttgggcagagggaatctgattgtgctgttgtggaactgcttcacctg
+1580900/1
CCCFFFFFHHHHHJJHIJJJJHJJJIIJJJJJJIJJJJJJJJJJJJJJJG
@2598504/1
cactgagtgacggcacctccgacactgaggtcacggtactcgcggtacat
+2598504/1
CCCFFFFDFDFBAAGHIIIIIIIGIIIEHEHIIDEHDGHIIFIIGADFFF
@536988/1
ggaagtaggtgctgggcctcttgtatgcgaaggtgttgaggcgcttgtgg
+536988/1
?@?DDBBDDACFA<FHHGHEGGGEHDHGG?FGEDFDDD@DGIIGEHICAH
@2598859/1
gccgtcagaacctgatagaaacggttggcgttaggtatatacaagaacaa
+2598859/1
@@CFFDFDHHHHHJHGIIEHIEHIAFHGIJJJIJIHIIJJJJJJJJIGII
@1581471/1
gcctcttgtatgcgaaggtgttgaggcgcttgtggtggtgcacgcgcttg
+1581471/1
CCCFFFFFHHHHHIGHHGGHHHIIEIJJJJJJJJJJGIFCHGIJJJHFFD
@5169089/1
gtttattttgtttttctctgtgatctgtttcttggcatctatagatgtcg
+5169089/1
@@@D:ADDHHH;FGGGIBEBCHBHEEH@FHIIIIIIIIIIGFHG9@DHGI
@2599199/1
aacgagtagaaattatggtctgtatctagctaaaagtagatgcaaatatc
+2599199/1
@CCFDFDDHHHHHJJJJJIIJJJJJJJJJ<CHGJJJGHIJIJJJIJJJJH
@4665111/1
gtgctgggcctcttgtatgcgaaggtgttgaggcgcttgtggtggtgcac
+4665111/1
CB@FFFFFGHHHHJIJJJJJJGGHIHHIHIIJJJIJJJIGHIAFGGHIII
@5169398/1
gcactcgcttgggcagagggaatctgattgtgctgttgtggaactgcttc
+5169398/1
CCCFFFFFHHHGHJJJIJJJJJJJJJGIJIIIIIJJJJHIJJJJJJJJJJ
@4665675/1
tgaatacaagatcgtggggtgggcccaccaggccgttacagatgaactcc
+4665675/1
C@CFFFFFHHHHGIIIJGGHIJJIJGIGIIJIIJHHGHEGIHIHHEHHHF
@4150008/1
ggcctcttgtatgcgaaggtgttgaggcgcttgtggtg
+4150008/1
?@<7BBDADFFFFGGBEF63<CD@AF@=FBGIF?BD/6
@538546/1
gctgggcctcttgtatgcgaaggtgttgaggcgcttgtggtggtgcacgc
+538546/1
CCCFFFFFHHHHHJJJJJJGFGICHHIJIJJJJJIJJIIJFHIFHIIJJH
@538809/1
gcagccagatgccaaagttcttgatcttcactgggctcttctctgggatt
+538809/1
CCCFFFFFHHHHHJJJJIJJJJJJJJJJJJJJJJJJJJJJJJJJJJJJIJ
@538967/1
aggtgttgaggcgcttgtggtggtgcacgcgcttgggcagagggaatctg
+538967/1
BCCDDFFFHHHHHJJJJJJJHIJHIJJJJJJJJJJJJJJJGHHHDFFFEE
@4150681/1
gccggccacaggtgaagcagttccacaacagcacaatcagattccctctg
+4150681/1
CCCFFDFFHHHHFHIJIJJJ@FGGIJJGJJJJEIIHGDGIHIJIJIJJIJ
@539208/1
cagcatacataataaaattagaggaagtaggtgctgggcctcttgtatgc
+539208/1
CCCFDDDFHHHHBIIJJGIGHIJGIGIEGIDEHFCFGIIIGHFCFGFHHG
@1583660/1
cttgaacttcttcaattgacgcaagaagtaccagaaacgggacttagcca
+1583660/1
CCCFFFFFHHHHHIJJJJJJJJJJJJJJHIJJIJJJJJJJJJIJJGHJJJ
@539619/1
gggctctgtgcctggctcccatgtcacggtagcactgagtgacggcacct
+539619/1
CCCFFFFFHGHGHJJJJJJJJJJJJJJJJHIIJJJJJIIHHJJJJJJIJJ
@6194671/1
cataacgcagccagatgccaaagttcttgatcttcactg
+6194671/1
@@@DDDDACD6CFIBHGGGGG;EC?F<EHFHIEHIIIIG
@3618408/1
gtcacggtactcgcggtacatgttgtgtacacctgagcgagactcataac
+3618408/1
CCCFFFFFHHGHHJJJFHIJJIJJJGHHGIIJJIJJJJJIIHHJJJJJJJ
@5171442/1
gtgctgttgtggaactgcttcacctgtggccggcggcacgcagacgcctt
+5171442/1
BB@FFFFFHHHHHJIIIIJJJJJJJJIJJJJJIIJJGHFFFDDDBDDDDD
@5171582/1
ctgtggccggcggcacgcagacgccttgatgacctccactttgatgatct
+5171582/1
CCCFFFFFHHHHHJJJJJJJJJIJHHGHFFFFFFEEDEEDDDDDDDEEDE
@4667399/1
cgcaagaagtaccagaaacgggacttagccacaatctggtctggagagaa
+4667399/1
CCCFFFFFHHHHHJJJJJJJJJJJJJJJJJJJJJJJJJJHIJJJJJJJIJ
@540281/1
gccagatgccaaagttcttgatcttcactgggctcttctctgggatttcc
+540281/1
@@@FDEFDBFFHHIJJIEHGIGIIJJJJJIGIIIJGGIHGIHIIHGGGHH
@3618956/1
tcctaacttcgcaaccactaattccagtgataaattcactctagcacgta
+3618956/1
C@CFFFFFHHHHHJJJIJJIIIJJIJIIIJJIIIJJJIIJJJJGIIJJJJ
@4151966/1
ggcgcttgtggtggtgcacgcgcttgggcagagggaatctgattgtgctg
+4151966/1
@B@FFFFFHHGHHJFHIJHJJJJJIJJJJIIHJJJGGEGHIIIJJJJJJH
@4667754/1
gggaatctgattgtgctgttgtggaactgcttcacctgtggccggcggca
+4667754/1
@<<1BDBDFFHFDHGHIGIGHCFGIBGGIGIGGGG@FGBGGCGEGIEH<C
@1584687/1
gcagagggaatctgattgtgctgttgtggaactgcttcacctgtggccgg
+1584687/1
CCCFFFFFDDHHHJJJJJJJJJJJJJJJIJJIIJJJJJJIJJIIJJIJJJ
@540573/1
cgttgatgtcgcaagatagtgagacattcactttttagtcataatcttca
+540573/1
CCCFFFFFHHHHHJJJJJJHIIJIJJJJJJJJJJJJJJJJIJJJJJJJJJ
@1585006/1
ccgtacccatagcaacaagatcagcgactgtcacacggtagcggaaggtg
+1585006/1
CC@DFFFDFHFHHJJJJJIIJIIIJIJJIJFHHHIIIGBFIIIIIJJJDC
@540965/1
ggtgcacgcgcttgggcagagggaatctgattgtgctgttgtggaactgc
+540965/1
?@1AABDDFDADAHGIIIICHDHDFGFGH@GCH??BBBDHHIGIIIIICH
@6196158/1
gttggtcttggttgaacggaactccaatcctttactcgaatagtcttttc
+6196158/1
@CCDFDFFHHHHHJJJJJJIJJJJIHIJJJJJJJJJJJJJJJJIJIJJJG
@1585800/1
cttggaggcttgggcctgttttggtagcggcggcg
+1585800/1
;?@D??;;FF?1AFE=FHEHHI;@F@F<0?FDE:/
@5679683/1
gcgagtacttcatattagaaatcacttctttgattttcttcaagcgctca
+5679683/1
@CCFDD?DFH??FHHIGIIEIGDHGDHICFHIBCFGGDGHGCBHGGGG>F
@7213767/1
attccctgtacgttcaaacgtatcacacattttctggtcaccttccatgc
+7213767/1
@BCFFFFFHHHHHJJJJJJJHJJJJJJJJJJJJJJJJIJJJJJJJJJJJJ
@7213869/1
gacgatttcaccagtggtcttcttgaacttcttcaattgacgcaagaagt
+7213869/1
CCCFFFFFHHGHHJJJJJJIJJJJJJJJJJJJJJJJJJJJJJJJJJJJJB
@6196857/1
ggtgccttgggaagcctttgtgcgccacatcaatgttgataaaggcttta
+6196857/1
@C?DFFFFHHHDHJJJIIJIFGIGIIIJJJJJIJIJJGIJJGJIJIJIJI
@5679908/1
cgtagttctcagcttccctgcaaagttaaccatcttgtattcaaaagaaa
+5679908/1
CCCFFFFFHHHHHJJJJJJJJJJJJJIIJJJJJJJJJIJJJJJJJJJIJJ
@4153535/1
gatggagtgagcacgggctctgtgcctggctcccatgtcacggtagcact
+4153535/1
@@CFFFDDFHAADHGDHIIIJGJEIJIGBGGEIIGEHIGIIJIFGIJIJG
@4669847/1
aggcgcttgtggtggtgcacgcgcttgggcagagggaatctgattgtgct
+4669847/1
@@CFFFFFHBDFCGHCFHIIJIJJGJHIIIJIIJIIIJJJGIJDIIGHHH
@6709882/1
aggaggcttgggctcgctctccgaagggagcttgcggccgatgacctcat
+6709882/1
@@@DDDFFHH?FFIGIGIIJIJJGHGIJIJIIJDGIIIJHFFFCCEEE@C
@6197689/1
cagtggtcttcttgaacttcttcaattgacgcaagaagtaccagaaacgg
+6197689/1
@CCDFFFFHHHHHGJJJJJGIJIJJJJJJJJIJJJJJJFGGHIJJJJJJI
@20234/1
tcataacgcagccagatgccaaagttcttgatcttcactgggctcttctc
+20234/1
CCCFFFFDHHFFFGHIIIGIIHJJFGIJJECCHIJJJJIJIJJIJGGHJF
@7215078/1
ccagtggtcttcttgaacttcttcaattgacgcaagaagtaccagaaacg
+7215078/1
@@@FBD?DBHHHHGIIIJJGIJHJIIIGIIGIJJIGBGIDFHICHIEIGI
@6198584/1
cctgttttggtagcggcggcgcggtccgtgaggagcatgctcgccatcag
+6198584/1
CCCFFFFFHHHHHJJJIJJGGBED9AB??B??BA@?BCDDDD@@D<?C@9
@4155908/1
tgaggcgcttgtggtggtgcacgcgcttgggcagagggaatctgattgtg
+4155908/1
?@@FDBDFHDDAFGEEGFGGGIIGGIEGHIIGIIGHIAE>CEEH@DDDDF
@4156339/1
gtcttcttgaacttcttcaattgacgcaagaagtaccagaaacgggactt
+4156339/1
CCCFFFFFHHHHHJJJJJJJJJJJJJJJJIJJJDFIJIJJJJJJJJIJIJ
@4156487/1
cacttctttgttttatttaaaaagcttaagttgaattctacaaatgcttc
+4156487/1
?@@FFEEFHDDD?GGFAHCDAHIIIIIGHICHAGGHIHGHGHIGHHIIIA
@7217029/1
gccatgtaccacgcctgggatgccacccggcaccactcccgggtgaggat
+7217029/1
@CCFFFFFGHHHHJJJJJJJJJJJIJJIJIJJJJJJJJJIJJJHBHIDHH
@5682927/1
cctgtacgttcaaacgtatcacacatt
+5682927/1
::?DDDDDFHFH>GIIIGICH<<F?E?
@7738660/1
gttatgtaaccactccatactttgtttcatttaaatttacgggctatgcc
+7738660/1
@@<DDAD??A?FB;<A22<<?::C<FGE@BE>AC:?9EEIA:0@@FD??G
@6712622/1
tgattgtgctgttgtggaactgcttcacctgtggccggcggcacgcagac
+6712622/1
CCCFFFFFHHHHHJGIJJJJJJJJJJJJJJIJJJJJJJJJJHHFFDDDDD
@3113165/1
gcctcttgtatgcgaaggtgttgaggcgcttgtggtggtgcacgcgcttg
+3113165/1
CCCFFFFFHHHHHJIJJJFGHHIIJJIJJJJJIJJIIIHIJJJJJJHFFD
@5683810/1
cccatgtcacggtagcactgagtgacggcacctccgacactgaggtcacg
+5683810/1
1=?DDDBDFDFD<AG>BBF?CBEBCHCHEHEFHHGIIIIIG@;=@8C@7A
@2084551/1
gccagatgccaaagttcttgatcttcactgggctcttctctgggatttcc
+2084551/1
CCCFFFFFHHHHHJIJJJJJJJJJJJJJJJJJJJJJJJJJJJJJJJJJJJ
@7218001/1
gtacacctgagcgagactcataacgcagccagatgccaaagttcttgatc
+7218001/1
BCCFFFFFGHHHHJJHIJJIIJJJIJJJJJJJIJJJJJJJJFGIJJJJIJ
@2084716/1
tatcaagtggcttggtaggatccaagttgaaatctttgatcatggcatca
+2084716/1
CCCFFFFFHHHHHGIGGGIGHIHIIIHHEGIJIIIIJEGGHIIIIGIJII
@2084827/1
ccctcaatctgcaccagttcatatttgggcacagttcctcgacgagcaag
+2084827/1
BCCFFFFFHHGHHJJJJIIJJJJJJJJJJJJJJJIJJJJJJJJJJJJJJJ
@7739471/1
gtgtttttgtcacatatttgtgtcgttggcgctcagggacagttttcgct
+7739471/1
BBBFFFFFHHHHHJJJJJJJHIHJJIJJJJJJIJJJJJJJJJGIJJJJJJ
@6713985/1
gcgcttgtggtggtgcacgcgcttgggcagagggaatctgattgtgctgt
+6713985/1
CC@FFFFFHHAFFHHIIJJJJJJJIJGJJIJJJIJIJIJIJJJJEHGIII
@7740079/1
aggtgctgggcctcttgtatgcgaaggtgttgaggcgcttgtggtggtgc
+7740079/1
@B@DDFFFHHHHHJJJJJJJJJJHIIJCFFHIIJJJJJJJJGHJGIJ@EH
@7740244/1
gagcaaatggaaaaaaaaattggtgaaaagaatcacaagtaagatactgc
+7740244/1
CCCFFFFFHHGHHJJJJJJHHIJBGIIJJJIJJJIJJJJCFHJJJJJIJI
@7740332/1
gttgttgtggaactgcttcacctgtggccggcggcacgcagacgccttga
+7740332/1
?=<D:A=DFF?A?CEBFE?CHHB;F?ACFG>??A8A::BD83;38858>:
@2085756/1
ctgggcctcttgtatgcgaaggtgttgaggcgcttgtggtggtgcacgcg
+2085756/1
@CCFD?DDFFHHDDHGGGE@@A9<CF@>GGEGHIIIIIFHG?@;FHCDHB
@3114877/1
ggtacatgttgtgtacacctgagcgagactcataacgcagccagatgcca
+3114877/1
@@@DDDDD?FFHHIHHHEFCGIIIGCG?EHIDHEIHIEIJIJEGJJGJJC
@2085991/1
cagtggtcttcttgaacttcttcaattgacgcaagaagtaccagaaacgg
+2085991/1
CCCDFFFFHHHHHJJJJJJJJJJJJJJJJJJJIJJJJJHHJJJJJJJJJJ
@7219604/1
tgttgtggaactgcttcacctgtggccggcggcacgcagacgccttgatg
+7219604/1
CCCFFFFFBHHHHHHIHIEHBAE<EGGGGBDGIIFHHFFCBABBCCCCAC
@7741088/1
ggcagagggaatctgattgtgctgttgtggaactgcttcacctgtggccg
+7741088/1
@@@DFDDFFDBFFGGIIIHHAHHHHHIFGEGHIEEIJIIIDHGIJJJIIG
@7219990/1
aataaaattagaggaagtaggtgctgggcctcttgtatgcgaaggtgttg
+7219990/1
CCCFFFFFHHHHHJJIJIJJJHHJJJJIIJJJJJJJJJJJJGIHJBFGHI
@7741467/1
cgaaggtgttgaggcgcttgtggtggtgcacgcgcttgggcagagggaat
+7741467/1
@CCFDFBDF?FFHIIJJIJIFHIGIIAGIIJJJJIIIIJJJHGFFFFDEA
@2086936/1
gaggcacttgtggtggtgcacgcgcttgggcagagggaatctgattgtgc
+2086936/1
CCCFFFFFGHHHHHIGIIJJJJIIIJJIJIJJJFJIIHGIJJJCHIIJJI
@2601659/1
cacgcgcttgggcagagggaatctgattgtgctgttgtggaactgcttca
+2601659/1
CCCFFFFFHDDFDHGIEGDGGHGGGGDGGFFFHEHGD?DDB>BFGGHIG@
@3115848/1
ggaactgcttcacctgtggccggcggcacgcagacgccttgatgacctcc
+3115848/1
CCCFFFFFHHHHHJJJIJIJJJJJJJJJJJJJHHFFFDEDDDDDEDDDDD
@2087020/1
gtcccgtacccatagcaacaagatcagcgactgtcacacggtagcggaag
+2087020/1
@@@FFADDHHHFHGIIGEHJJJGHHIFGIIGIJJIJJJIJHFFGIJIGHF
@2087096/1
cgggctctgtgcctggctcccatgtcacggtagcactgagtgacggcacc
+2087096/1
CCCFFFFFHFHHHJGJJJJJJIIJHIIIJJEGIIIJJIIJDFGIIIJIJJ
@1072619/1
ggcagagggaatctgattgtgctgttgtggaactgcttcacctgtggccg
+1072619/1
CCCFFFFFHHGHHJJJJJJJJJJJJJJJJJIIJJJJJJJJJJJJJIJJJJ
@2087537/1
tggaactgcttcacctgtggccggcggcacgcagacgccttgatgacctc
+2087537/1
CCCFFFFFHHHHHJJJJJJJJJJJJJJJJJJJHHFFFDDEDDDDDEDDDD
@2602764/1
aacgaaaccaatttagaatatacgaaacagcaggaccactacagacaaat
+2602764/1
CCCFFFFFHHHGHIJJJJJJJJJJJJJJJJJJJJJJJJJJJJJIJIJIIJ
@6716687/1
gccagatgccaaagttcttgatcttcactgggctcttctctgggatttcc
+6716687/1
CCCFFFFFHHHGHJGHIIJJJJJIIJJJJJIJIJIJJJJJJJIJGIIJJJ
@5174203/1
gacgcaagaagtaccagaaacgggacttagccacaatctggtctggagag
+5174203/1
CCCFFFFFHHHFHJJJJJJJJJJJJJJJJJJJJJJJJJJJJIJJJJHIHI
@542406/1
ggccaacagattgtttgagatgtttgtgaaactgcgacaccttgtggctg
+542406/1
CCCFFFFFHHHHGIJJGGIJJIIIJJJGGJJJJJJJHIGHIJJJIGIHII
@2603107/1
gtgctgggcctcttgtatgcgaaggtgttgaggcgcttgtggtggtgcac
+2603107/1
CCCFFFFFHHHHHJJIJJJJGIJIJEGGHJJJJJJJJJJIJJGIJBHIJJ
@6717021/1
tccaaatcgacgactcctgtggctttcagtgaaacatcaaaatttatcga
+6717021/1
CCCFFFFFHHHHHJJJJJJIJJJJJJJJJJJJJJJJJJJJJJJJJJJJJJ
@4670242/1
gtttgtctgtttgtctgttcgtctgtgcgcgctaatctcagaaacggctg
+4670242/1
CCCFFFFFHHHHHGGGHHJGFFHGHCFHGIJGIJJIJJJJJIGGIIJJJI
@4670822/1
gcacctccgacactgaggtcacggtactcgcggtacatgttgtgtacacc
+4670822/1
B@BFFFFDHHHHGJJIIJJJJJJIHJJJIJJIJHHHIIIHIJJJGHIIGF
@543213/1
ggcacctccgacactgaggtcacggtactcgcggtacatgttgtgtacac
+543213/1
@@@DDDDDFGDFDHEIIGGIIIGAG?FGGGFGIDGEEHGG@FFH@EEEHH
@2604172/1
gcaagaagtaccagaaacgggacttagccacaatctggtctggagagaag
+2604172/1
@@<BDBDFFHHHHGIIIIIGHIIGGE9BBEGBHGDGCGDHHIC4B?BFIH
@2604342/1
gcctggctcccatgtcacggtagcactgagtgacggcacctccgacactg
+2604342/1
CCCFFFFFHHHHHIIIJJJJFGHHGJJIJIHHIIIGIGIJJJJJJJJJJH
@3620265/1
tgggcctcttgtatgcgaaggtgttgaggcgcttgtggtggtgcacgcgc
+3620265/1
CCCFFFFFHHHHHJJJJIIIJHGIIJHJJGGIJJJIJJFGGFGIJJIJHF
@543832/1
ctggagagaagatcctcatcttgtatagaggaggcttgggctcgctctcc
+543832/1
CCCFDFFFGHHHHJJJJJJJJJJJIJIJGJIIJJIJJIIJIJIJJJJJIJ
@24794/1
agcatacataataaaattagaggaagtaggtgctgggcctcttgtatgcg
+24794/1
CCCFFFFFHHHHHJJJJJJIJJJJIJIJJJHIJIJJJJJJJJJJJJJJJJ
@5175984/1
cgcaagaagtaccagaaacgggacttagccacaatctggtctggagagaa
+5175984/1
@@@FADDDHHHGDIIIIJJJJGAGEGGGGHHHHIJHGIBBGGGJEHHGDH
@544171/1
ctcgaatagtcttttctaacttgaacagtgcgatgttttacaagggcagg
+544171/1
CCCFFFFFHHHHHJJJJJJJJJJJJJJJHIJJJJJHIJJIJJJJJJJJJJ
@1588306/1
gcaagaagtaccagaaacgggacttagccacaatctggtctggagagaag
+1588306/1
CCCFFFFFAFFHHIIIGGEEG<FGIIIGGIIIGHHGHIEHIII>GCGDDG
@5176233/1
ggtgcacgcgcttgggcagagggaatctgattgtgctgttgtggaactgc
+5176233/1
@@?BBDDD>FHGFBAGHGIFD<@G?BF9BGDG>GEGBGI>B=C=AFFCGC
@1588442/1
tggtggtgcacgcgcttgggcagagggaatctgattgtgctgttgtggaa
+1588442/1
BCCDFFDFHGHHHJJJJJJJJJJJJJJJJJJJJIJJJIJJJJJJJHIIII
@1588472/1
gccattcccaactgtcctccggtactaacgatcaaatcgatcatgggtcc
+1588472/1
@CCFFFFFHHHHHJJJJJJJJIFHIIJGIJJIIEEGDFHIIJJIIJICFH
@544394/1
gctgggcctcttgtatgcgaaggtgttgaggcgcttgtggtggtgcacgc
+544394/1
CCCFFFFFHHHHGHIEIIIGJJJCFFGHGIHEHIIGIIIICHH;CGGGIE
@3621000/1
gcctttgtgcgccacatcaatgttgataaaggctttattggtaaatatgg
+3621000/1
CCCFFFFFHHHHHJJJJJJJJJJJJJJJJJJJJJJJJJJJJJJJJJJJJJ
@6200380/1
cttcacctgtggccggcggcacgcagacgccttgat
+6200380/1
@@@D?B;BDF:C;:C@:?DF6;@/;BE6:/56?3>A
@4672465/1
gtggtgcacgcgcttgggcagagggaatctgattgtgctgttgtggaact
+4672465/1
@@@FDDDFGHDFHBHIIGHGHHHIIGIIIIHHGHIFFBFIJJFIIJHF7@
@6200503/1
ctctagccgacacgattatgaagacgaagcggacgtcacggtaagcattc
+6200503/1
CCCFFFFFHHHHHJJJJJJJJJJJJJJJJJJJJJJIJJHHHEFFFFEEEE
@6200529/1
gccagatgccaaagttcttgatcttcactgggctcttctctgggatttcc
+6200529/1
CCCFFFFFHHHHHJIIJJJJJJJJJJJJJJJJGHJJJJJJJJJIJJJJHI
@1588978/1
ctgttgtggaactgcttcacctgtggccggcggcacgcagacgccttgat
+1588978/1
CCCFFFFFHGHHHJJJJJJJJJJJIJJJJJJJJJJGHFFFDEDDDDDDDD
@4672582/1
ggtactcgcggtacatgttgtgtacacctgagcgagactcataacgcagc
+4672582/1
@@=BDDDBHHD<?CAGGFGHCGEGHCHIIGGIIIGIIIIIIIIIIIIIII
@3621462/1
cttagccacaatctggtctggagagaagatcctcatcttgtatagaggag
+3621462/1
@C@DDFDDHGHHHIEHHIIGIIJIIHIIIJIGJJCDHIGE@FGIGIGGEI
@2605697/1
gtttcacataaataggtgagaagtgtgataatgtcataaagttgacaata
+2605697/1
CCCFFFFFHHHHHJJJCGIJJJJHHHHJJJJJJIJJIJJJJIIJJJJJJJ
@3621601/1
tgacgcaagaagtaccagaaacgggacttagccacaatctggtctgg
+3621601/1
@C@FFDFFGFHACFEEFHEHIIICGBHIIIHGGIIIGIGGGHIIIIG
@545423/1
gtcttcttgaacttcttcaattgacgcaagaagtaccagaaacgggactt
+545423/1
BBCFFFFFHHFHHJIIJJIJJJJJIJJJJJJJJFHJJIIJJIIIJJEHHF
@545559/1
gacgatttcaccagtggtcttcttgaacttcttcaattgacgcaagaagt
+545559/1
@CCFDFFFFFHGHJJIJJIHIIIJEHFGHHCHIIAFIIJGIJJIGHHJIG
@2606191/1
gtgttgaggcgcttgtggtggtgcacgcgcttgggcagagggaatctgat
+2606191/1
BBBDFFFFHHHHHJJIJJFHIGHIJJJJIJJJIJFIJJIJHHHHFFFFFD
@4673290/1
cagcatacataataaaattagaggaagtaggtgctgggcctcttgtatgc
+4673290/1
CCCFFFFFHFGGHHIIIHIJJJJJE>FFHGIIIHIIGEBHIIIJJHIJIJ
@3622132/1
ggtgctgggcctcttgtatgcgaaggtgttgaggcgcttgtggtggtgca
+3622132/1
?@8BD?DAHHHHHEDGIGABEGIBHI1?FFDHGEEHH@AH=8;=CF;CEH
@4673383/1
caccagtggtcttcttgaacttcttcaattgacgcaagaagtaccagaaa
+4673383/1
CCCFFFFFGHHHHJJJJIJJGGHJJJJJJJJIJJIJJIJJJBGHGJIGIJ
@1590034/1
gcgaaggtgttgaggcgcttgtggtggtgcacgcgcttgggcagagggaa
+1590034/1
@@@FADFEDHFFHGBEGGIIIFHDHHG:?DDGGGIBHGIEEHEFBBFDAC
@4158182/1
agggaatctgattgtgctgttgtggaactg
+4158182/1
<@@DDADDH?4CFG:EBECAFEBAFCCE99
@4673798/1
gcagcttcatccagaggcaagcgctccaagttgcttggaggcttgggcct
+4673798/1
@@@DD?DFHFHDDHIGG:?CGDHBCGGCEHFHGGIJIIIJGEAEGGGHG1
@3622715/1
gccagatgccaaagttcttgatcttcactgggctcttctctgggatttcc
+3622715/1
CCCFFFFFHHHHHJIIJJJJJJJJJJJJJJHIJJJJJJJJJJJJJJJJJJ
@5178340/1
gactgatcagccggagcagctccggtaagtttgtcgagtagagccttagc
+5178340/1
CCCFFFFFHHHHHJJJJJJJIJJJJGHHJGGIJGHIJJGGHGIJJGGJJJ
@1590594/1
gcaagaagtaccagaaacgggacttagccacaatctggtctggagagaag
+1590594/1
@@CDFFDFDFDFFD@@FDH?EDHGIAGHFHIF=CCGCG?BFHC?FHII@F
@4158748/1
gcctcttgtatgcgaaggtgttgaggcgcttgtggtggtgcacgcgcttg
+4158748/1
CC@FFFDFDFDHDIB@FG<CCFHIHHEGGIIIIICGEHFHIGIIEGFFFC
@3119943/1
tgggtgctgggcctcttgtatgcgaaggtgttgaggcgcttgtggtggtg
+3119943/1
?@@DA@DEDDHFFHGGGGFHIEGHBHGI?DHHCFGGADHIGGIIIEAGAE
@4158893/1
ggcaagggatcctaacttcgcaaccactaattccagtgataaattcactc
+4158893/1
CCCFFFFFHHGHHJJJJJJJJJJJJJJJJJJIGIJJHIJJJJJJJJJJJJ
@4674373/1
ggtgttgaggcgcttgtggtggtgcacgcgcttgggcagagggaatctga
+4674373/1
@;?DDD;4CD=DFAHGGHHFHIHBDHIGGGBAGIED@A@;=AE>BBDDC;
@28093/1
ctgttgtggaactgcttcacctgtggccggcggcacgcagacgccttgat
+28093/1
CCCFFFFFHHHHHIIJJJJJJJGJJJJJJJIJJJJGHFFFDEDDDDDDDC
@5179402/1
cctcatcacaacatctaaagctaagatggcatcatatggtatctgcctgg
+5179402/1
CCCFFFFFHHHHHJJJJJJJJJJJJJJJJJJJJJJJJJJIIJJJJJJJIJ
@7220581/1
ggaatctgattgtgctgttgtggaactgcttcacctgtggccggcggcac
+7220581/1
CCCFFFFFHHHHHIJJGIJJJJJJJJJJJJJ@FHJJIJGD@GHIDIJFFD
@4159642/1
atacataataaaattagaggaagtaggtgctgggcctcttgtatgcgaag
+4159642/1
CCCFFFFFHHHHHJJJJJJJIJJGHIJHHIJJJJJJJJJJJHIJJJJHHI
@3120955/1
gccagatgccaaagttcttgatcttcactgggctcttctctgggatttcc
+3120955/1
CCCFFFFFHHHHHJHIJJJJJJJJJJJJJJIJJJJJJJJJIJJJJJJJJJ
@4675285/1
ctgggcctcttgtatgcgaaggtgttgaggcgcttgtggtggtgcacgcg
+4675285/1
11=DDB?AB?CFAEA:AE18@E<A?CEHHGGEGG>F/?187;AFFHC;/:
@28506/1
gatggagtgagcacgggctctgtgcctggctcccatgtcacggtagcact
+28506/1
@C@DDFFBDFDDBHGHHHIGIGHIIIFHCHIIGHIIIBFHIII?FFGHGE
@3121192/1
gtgacggcacctccgacactgaggtcacggtactcgcggtacatgttgtg
+3121192/1
CCCFFFFFHHHHHJJJJJJJJIJJIIJJJJGIJJJJJJJHHHHHHFFFFF
@5684269/1
cgttgatgtcgcaagatagtgagacattcactttttagtcataatcttca
+5684269/1
@@@DDDD;FDFFFFE;EFH<A@EAE?EFEECCGGEFEF@BBD>?DGG>GC
@1592210/1
aggcgcttgtggtggtgcacgcgcttgggcagagggaatctgattgtgct
+1592210/1
CCCFFFFFHHHHHJJHHIJJJJJJJJJJJJJJDIIJFHIIJJIJJJIHHH
@7221239/1
gtcggtggcgcacagggcacgcttgcgcatgacatctatacatgccattg
+7221239/1
@CCFFFFFFHGHHIJIIIGHIBFIIFHGHJIJIGHGIIIGIHHIEHIHJG
@7221312/1
cagcatacataataaaattagaggaagtaggtgctgggcctcttgtatgc
+7221312/1
CCCFFFFFHHHHHJJJJJJJJIJJJJJIHIJHIJIJJJJJJJJJJJJJJJ
@7221371/1
gttggagtccttgttgttaagaggtgttacctcttcctcgggttggaatg
+7221371/1
@@@DFADEAFHFHHIDIGHHGHIGIIIIG<F@FHGEGGIIBGDFFHGI>D
@7742807/1
gttggcttgctgttagctcattttaacacatttcacattgaaaaataggt
+7742807/1
@@@DDDFDFHHGFGGGIIFGHHIIIGII@GGIIECHIIIIIIIGIIGGIB
@29100/1
gcaagaagtaccagaaacgggacttagccacaatctggtctggagagaag
+29100/1
CCCFFFFFFHHHHJJJJJJJJJJJJJJJJJJIJJJJJJHIJJJJJJJJJJ
@7221635/1
gcaagaagtaccagaaacgggacttagccacaatctggtctggagagaag
+7221635/1
CCCFFFFFHHHHHJJJJJJJJJJJJJJJJJJJJJJJJJHJJJJIJIJJJJ
@1073548/1
tctgtttcttggcatctatagatgtcggtggcgcacagggcacgcttgcg
+1073548/1
CCCFDFFFHGHDAFHGIJJIIGIIHHGICFHGIGIJIJGIE@FIIIIIIG
@3122003/1
aggttgaactcacaccattcaatttaaaagaaactgggtgcgtgcaggat
+3122003/1
@@@BDFFFHHHHHFHIIHIJJJGGJJJJJIJJJGIJII?DHIIIFEHIIH
@5685000/1
agaggaagtaggtgctgggcctcttgtatgcgaaggtgttgaggcgcttg
+5685000/1
@@@DDFDFFBDFFHGIHIIBHGCHGIIIIIIIIEHGBGGGHIIIGHIIGI
@5685015/1
cttgaacttcttcaattgacgcaagaagtaccagaaacgggacttagcca
+5685015/1
BBCFFFFFHHHHHJJJJJJJJJJJJJJJHIJJJJIJJJJJJJJJJJJJJJ
@1073771/1
gggcagagggaatctgattgtgctgttgtggaactgcttcacctgtggcc
+1073771/1
@@@DDD=BHFAD>GHIGDFHBH@HGBGG@GADFGCB3<BB>BB>FEHB9D
@1073830/1
gtcacggtactcgcggtacatgttgtgtacacctgagcgagactcataac
+1073830/1
@?@DBDDAFFDF=GFH@EEGFHHDBGHBG?BD?FBFGGD@H<FFGCCGGG
@4161236/1
acggtagcactgagtgacggcacctccgacactgaggtcacggtactcgc
+4161236/1
@@CFDDDDHHGHDI<GHIIJIHIHGIGHEIIGHIIJJGHIIFI;FHIIGH
@1593564/1
gccagatgccaaagttcttgatcttcactgggctcttctctgggatttcc
+1593564/1
CCCFFFFFHHHHHJHIJJJJJJJJJJJJJJIJIJJJJJJJJJJJIJJJJJ
@7222690/1
ctcccatgtcacggtagcactgagtgacggcacctccgacactgaggtca
+7222690/1
C@@FFDFFHFHGHID?CFGIGIGEAFHIIDGBGEAHGHEEGBHICHGCGG
@3123208/1
gttgcggtctttgtataccttcaggtgatcgaacatcatgtcttcaaact
+3123208/1
CBCFFFFDHHHHHIJJIJJJJJJJJHJIJIJIJJJJJJJJHIJJJIJJJI
@7744487/1
gccagatgccaaagttcttgatcttcactgggctcttctctgggatttcc
+7744487/1
C@@DFDFFHHFFHIFGGIJEAHHIIJJIIG@FHIGJJJJJJIIGDFIIIJ
@5686184/1
tggatgtggattttaatgttattattacagcatacataataaaattagag
+5686184/1
@<@DDEB?DDAFFEBFHIIIIGG@FI?CHH>E?E@FFGHI>FHHGGHBG>
@1594229/1
gttggtcttggttgaacggaactccaatcctttactcgaatagtcttttc
+1594229/1
CCCFFDFFHHHHHJJJJJJIIJJJJJJJGJJJJJJJJIIJGIJIIJJJIH
@1594387/1
gcaagaagtaccagaaacgggacttagccacaatctggtctggagagaag
+1594387/1
CCCFFFFFFHHHHJJJJJJJJJJJJJJJJJJJJJJJJJJJJJJJJJJJJJ
@7223234/1
tgggcctcttgtatgcgaaggtgttgaggcgcttgtggtggtgcacgcgc
+7223234/1
<?<7DDD?FFFDBACCA1<CF<A<?C4CD?:0DGBFDFBF=FFIFIFIB<
@4162421/1
atacataataaaattagaggaagtaggtgctgggcctcttgtatgcgaag
+4162421/1
CCCFFFFFGHHHHJJHJJJJIIIIGJJHGIIIIJJIJJJJJHIJJJJHII
@1075418/1
gatggagtgagcacgggctctgtgcctggctcccatgtcacggtagcact
+1075418/1
CCCFFFFEHHHHHJJJJJJJJJJJJJJJJJJJJJJJJJJJJJJFHIJJJI
@5686740/1
atacataataaaattagaggaagtaggtgctgggcctcttgtatgcgaag
+5686740/1
CCCFFFFFHHHHGJJIJJJIIJJJJJJJIIJJJJIIJJJJJJJJJJJJIJ
@2606455/1
gggctatgccatttatcctcgcacgttggcagtaatagtacaagtgaaaa
+2606455/1
@C@FFFFDDAFHFIEID<AHGGGGBHHGC<FDHEEHGEGGGIIIBF@GDH
@2606629/1
gtgctgttgtggaactgcttcacctgtggccggcggcacgcagacgcctt
+2606629/1
CCCFFFFFDHHGHJJJIFIJJJJIIIIHIIIFIIIJIHHFDDDDBDBDBD
@3124224/1
ctcgtcattgcctggcatacaaggcaaagcaccgacgacgacactgtaca
+3124224/1
@@@FDDDDHHHHFIJJIIGIJIHJJJIJGFHJJJGJIGGIGIJHHFHCBD
@1075858/1
gtaggtgctgggcctcttgtatgcgaaggtgttgaggcgcttgtggtggt
+1075858/1
CCCFFFFFHHHHGJJJJJJJJJJJJHIIJDGHIJIJIIJJJIJHIIJJJ;
@7224063/1
gggccaacagattgtttgagatgtttgtgaaactgcgacaccttgtggct
+7224063/1
CCCFFFFFGHFHHJHHIBBHGJIIIIJFFGIHIIIEGIIJJJJJJIGIJI
@2606837/1
ctggttacattgctcacgtacagctaagttattagcgatattataattat
+2606837/1
@@@FBDFFBHFHFHJGGHHJJJIJJJIIFFGHGIIHIDHGJGGIEDGEFG
@7745697/1
agcatacataataaaattagaggaagtagg
+7745697/1
?@@DDFDDBHFDDGDDFGIECHIIIFII>>
@1076431/1
atctgattgtgctgttgtggaactgcttcacctgtggccggcggcacgca
+1076431/1
CCCFFFFFHHHHHJJJJIJJJJJIJJIJJJJJJJJJJJJJJJJJHFFDDB
@5687971/1
ccacaatctggtctggagagaagatcctcatcttgtatagaggaggcttg
+5687971/1
CCCFFFFFHHHHHJJJJJHIIIIJJJJJJDHIJJJIIJJJIJJJJJJJJD
@7224998/1
cctgcctcacatgattcatccacaaattccaacccttgcgtttcaaaaca
+7224998/1
CCCFFFFFHGHHGIIJIJJJIJJJJJJJIIJJIJJJJJJIHIJJIIJJJJ
@7746538/1
tcgatgtcgaacccaaaaatgtaattaactttttttttt
+7746538/1
@@;BD?DDFFFFFFIIIFE@F2<CFDEEGFFEEEGF:@A
@1076985/1
gcactgagtgacggcacctccgacactgaggtcacggtactcgcggtaca
+1076985/1
CCCFFFFFCDFHHJJIJJJJJJJJJJJJIIJGHIJJJHIJJIGIJHHFFB
@3125451/1
cgcagccagatgccaaagttcttgatcttcactgggctcttctctgggat
+3125451/1
CCCFFFFFHHHHHJJJJJJJJJJJJJJJJJJJJJJJJJJJJJJJJJJJJJ
@7225386/1
ccacaatctggtctggagagaagatcctcatcttgtatagaggaggcttg
+7225386/1
CCCFFFFFHHHHHJJIIJJJJJJJJJJJJJJJJJJJJJJJJJJGIIJJJA
@5688549/1
tgtggaactgcttcacctgtggccggcggcacgcagacgccttgatgacc
+5688549/1
?@@DDD?D8D>F?HDHBHGG@>@:@D>GBEGBA6<:<;ABCBBCCC;>@C
@1077355/1
tgtggaactgcttcacctgtggccggcggcacgcagacgccttgatgacc
+1077355/1
CCCFFFFFHHHHHJJJJJJIJJJJJJJJJIJIJHHHFFDDDDDDDDDEDD
@3125865/1
ggttttttaaactcatattttcatggtaccaagttatgaatttttcaaat
+3125865/1
B@BDFFFFHHHHHJIJIJJJJJJJJJIGJIIHHGHJJJJIJJJJJJJJJJ
@5688836/1
gcactgagtgacggcacctccgacactgaggtcacggtactcgcggtaca
+5688836/1
CCCFFFFFCFHHHJJJJJJJJJJGJIJJHGIGHIJJIFHHIJHJJHEFEF
@2608617/1
cagagggaatctgattgtgctgttgtggaactgcttcacctgtggccggc
+2608617/1
C@CFFFFFHHHHHJJJJJJJJJJJJJJJJIJJJJJJJJJJJJJJJJJJJI
@7226099/1
gcaccactcccgggtgaggatgcactacatttccgtccatcattttgtca
+7226099/1
CCCFFFFFHHHHHIIJGIJJJJJJJJJJJJJJJJJIJJJJJJJJJJJHIJ
@1078072/1
aggcgcttgtggtggtgcacgcgcttgggcagagggaatctgattgtgct
+1078072/1
CCCFFFFFHHGHHJJHIJJJJJJJJJJJJJIJIJJJEHIJJJGIJJIHHG
@1078234/1
gcttgggcagagggaatctgattgtgctgttgtggaactgcttcacctgt
+1078234/1
@@@DD??DCF?DD8@:C?FFHIIG@FDHGDHIDGEHEFCFGHGHIIIGHG
@7747755/1
gctgggcctcttgtatgcgaaggtgttgaggcgcttgtggtggtgcacgc
+7747755/1
CCCFFFDFHHHHHJJJIJJGGHIGHGHJJJIJJIJJJHIJJJJFGHIJJH
@7747769/1
ggagtgagcacgggctctgtgcctggctcccatgtcacggtagcactgag
+7747769/1
@<@DDDEDHHHHDGGGGIGEEAHIIFEDHDGIIIIGGHGI?BHHIHCHIH
@6718214/1
tgaggcgcttgtggtggtgcacgcgcttgggcagagggaatctgattgtg
+6718214/1
CCCFFFFFHHGGHJEHIHHIIJJJJJJJJIJJJJGGIJJGHHHHFFFFEF
@6718269/1
gcttattctgcatacctgccatgcgctggtaagcgctatggactgccgcc
+6718269/1
CCCFFFFFHHHHHJJJJJJJJJJJJJJJJIJJJJJJJJJJJJJJJJJJJJ
@7226739/1
cagacggtgtggtagcgggtcggacgagccgtgccttttattgcttggtg
+7226739/1
CCCFFFFDHHHHHIJJJJJFHIJIJJJJJJJHHFFFFFFEEEEEEDDDCD
@2609468/1
gccagatgccaaagttcttgatcttcactgggctcttctctgggatttcc
+2609468/1
@<@DFFFFHBHHDHC@GGDHAFBHGFHIIBGGGFGGHGHGIGIIEGGGHF
@6718521/1
ggcctcttgtatgcgaaggtgttgaggcgcttgtggtggtgcacgcgctt
+6718521/1
CCCFFFFFHFHHHJJGIIGCGHIIHJJJJIJJJJJJDHG;FGHIJJHHFD
@5690104/1
gcttcacctgtggccggcggcacgcagacgccttgatgacctccactttg
+5690104/1
@@<DADDDH?<AFHGHEHB@DFBA>HG<?EBDEC>;CA9AC>>?;=>C@:
@1078950/1
ggcacctccgacactgaggtcacggtactcg
+1078950/1
@@@D=DDDFH@ADGFGGGI2:<FEE?FGCG1
@7227096/1
cgcaagaagtaccagaaacgggacttagccacaatctggtctggagagaa
+7227096/1
CCCFFFFFHDFHHIJIIJJJJJJIIJJJJJJJJIIJJJIGIJJJGIHGGI
@5690327/1
ctggagagaagatcctcatcttgtatagaggaggcttgggctcgctctcc
+5690327/1
CCCFFFFFHHHHHJJJJJJJJJJJJJJIJJJJJJJJJHIJGIJJIIJJJJ
@7748699/1
tggcatacaaggcaaagcaccgacgacgacactgtacagttagaaatgtt
+7748699/1
CCCFFFFFGHHHHJJJJJIJIJJJJJJJIJJJJJJJJIJIIJJIJJJHHH
@6203280/1
caccagtggtcttcttgaacttcttcaattgacgcaagaagtaccagaaa
+6203280/1
CCCFFFFFHHHHHJJJJJJJJJJJJJIJJJJJJJJJJJJJIDGIJJJJJJ
@2089393/1
gtggattttaatgttattattacagcatacataataaatttagaggaagt
+2089393/1
CCCFFFFFHHHHHHHIJJIJJJJJJIJJJJJJJIJJJJJJJJJJJJIGJF
@2089437/1
gtttattttgtttttctctgtgatctgtttcttggcatctatagatgtcg
+2089437/1
BBCFFFFFHHFHHJJJJJJJJIJIJJJJGIIHJJJJIHIEHIJJIJJGHH
@6719206/1
gacgatttcaccagtggtcttcttgaacttcttcaattgacgcaagaagt
+6719206/1
@@@DDDDD?DDADGGH>EIGFBHIHGHIHGEGDHIGIAD>EHIHBFFDF0
@6203803/1
gctgggcctcttgtatgcgaaggtgttgaggcgcttgtggtggtgcacgc
+6203803/1
?@@FDDDFFFHFHFHHIGGIJIIIIHGHDGDDEGIGGIGECCCAEHHG@E
@2610528/1
gtttgttttatcgtcgccttgagaagcagacacaagcttcttctgtttgt
+2610528/1
CCCFFFFFHHHHHJJJJJJJJJJJJJIJJJJJJJJJJJJJJJJJJJJJJI
@6203900/1
cacggtagcactgagtgacggcacctccgacactgaggtcacggtactcg
+6203900/1
CCCFFDFFHHHHHJJIJIJJJJJJJJJJJIJIJJJJJJFHJJJJGIJJJH
@7749521/1
cgcagccagatgccaaagttcttgatcttcactgggctcttctctgggat
+7749521/1
@C@FBDDDHHHHHIGEAGACHFHHEHGHGIIIGDFEHGIIGGIIGEIICG
@7749676/1
gctcgacagtggcatggaaccgctctgtcgtcgtaatgttcttaagtgca
+7749676/1
CCCFFFFFHHHHHJJIIJHHIIJJJJIFGHIJJJJIIJHIJJJJJIGHGJ
@6204218/1
gctgttgtggaactgcttcacctgtggccggcggcacgcagacgccttga
+6204218/1
CCCFFFFDHHHHHJJIJJIJJJJJIJJIJJIJJJJJGHFFDDEDDDDDDC
@548447/1
agcatacataataaaattagaggaagtaggtgctgggcctcttgtatgcg
+548447/1
@<@DFFFDHHGHHIGIGIGHHIGEHGIIJJHIIJIIJIJJGHJGHIGIIG
@6204271/1
cctggcgtaaaataacgtcaatacattggatctcctcagtaggatggcaa
+6204271/1
CCCFFFFFHHHHHJJJJJJJIJJJJJJJJJJJJJJJJIIGIJJIJJJJJJ
@2090397/1
ggacatttcaattttatttagttggtcttggttgaacggaactccaatcc
+2090397/1
CCCFFFFFHHHHHJJJJJJJJIIJJHJJJJIHIJJJJJJJJJJJJJJJJJ
@5180963/1
ggaatctgattgtgctgttgtggaactgcttcacctgtggccggcggcac
+5180963/1
@C?BDFDEFAHFFHIEIIIIIIIDHGIGIGIIIIIID?DHGIIIIIIFF>
@29437/1
gccagattgaacctttctccagcatagtaaaggtttctgttactaatcaa
+29437/1
CCCFFEFFHGFHFIJJJJIJJIIIJJJJIJIJJCFFHIIJIIJIJJJJJJ
@4676314/1
gctgggcctcttgtatgcgaaggtgttgaggcgcttgtggtggtgcacgc
+4676314/1
CCCFFFFFHHHHGIIJJIJFEGIHHIIJJJJIJJJJJJJJCHI;DHIIJH
@549068/1
tacataataaaattagaggaagtaggtgctgggcctcttgtatgcgaagg
+549068/1
CCCFFFFFHFHHHJIJBGIEGIGIJIIIJJIFIJJIIJJJJIGIIIHGHG
@6720581/1
gaggcgcttgtggtggtgcacgcgcttgggcagagggaatctgattgtgc
+6720581/1
C@CFFFFFHHHHGFHIGHIJJJJJJJJJJJJJJJJJJJJHHHHHHFFFFF
@4676449/1
ggtgcacgcgcttgggcagagggaatctgattgtgctgttgtggaactgc
+4676449/1
B@CFFFFFHHHHHJJJIIJIIIJJJJJJJHIJJGGIJIGIJJJIGIIIJI
@5181253/1
ggaactgcttcacctgtggccggcggcacgcagacgccttgatgacctcc
+5181253/1
CCCFFFFFHGHHHJJJHIJJJJJJJJJJJJIJHHFFFDEDDDDDEDDDDD
@4676641/1
catcttgtatagaggaggcttgggctcgctctccgaagggagcttgcggc
+4676641/1
CCCFFFFFHHGGHIIFHIJJIEFFGGGEHHGGGCGGIIJIEGIIIGGIGF
@4676735/1
cgcaagaagtaccagaaacgggacttagccacaatctggtctggagagaa
+4676735/1
@@@FFDFFFDFBHIG>EHIHGF@GHGIIIIIIIEHIIIIHAHIIHIGGDC
@6721038/1
ggcaaaggtagtaagtcagctgttccacttcatcatcagggatcttgccg
+6721038/1
CCCFFFFFFHGDDHIGGGIJJEHHEHBHHJIGIJGIIIFEH=GIIJJIJJ
@6721157/1
aaaaacattaaaaatgattaaaactaaactaaaactacttcttatgattt
+6721157/1
C@CFFFFFHHHHHIJIJJJJJIIIJIIJJJJJJJJJJIIJJIJIIJJJJJ
@4163703/1
ctcatcttgtatagaggaggcttgggctcgctctccgaagggagcttgcg
+4163703/1
C@CFFFFFGFHHFIGJJHHIJJIGIIFGGGIIIICHHGGIIIHBHHIEHG
@6205438/1
cctgcggccggcggcacgcagacgccttgatgacctccactttgatgatc
+6205438/1
CCCFFFFFHHHHHJJJJIJJHHFFDDEDDDDDEDDDDDDDDDDDDDDEED
@4163975/1
atggcatcaagcaaactctggtgccttgggaagcctttgtgcgccacatc
+4163975/1
?@@DDABDFHAHFEBE?BBHGEF>BEEHCB;CBDGICFBFFCDBGDDHIA
@5181998/1
gaatctgattgtgctgttgtggaactgcttcacctgtggccggcggcacg
+5181998/1
CCCFFFFFHHHHFIJJJJJIJJIJJJJJJJJJJJJJJIJJJJIJJIGFDD
@4164220/1
gcacgtagttctcagcttccctgcaaagttaaccatcttgtattcaaaag
+4164220/1
CCCFFEFFHFHHHJJJJJJJJJJJJJJJHIJIJJJJJJJJHJIJJJJJJI
@4164324/1
gttgaggcgcttgtggtggtgcacgcgcttgggcagagggaatctgattg
+4164324/1
@@@DDDDDAFFHFHGGCGEHHGHJJIIJFACDHEIHIGIIHGHHFFCDD@
@6721897/1
gcctcttgtatgcgaaggtgttgaggcgcttgtggtggtgcacgcgcttg
+6721897/1
CCCFFFFFHHHHHJJJJIGHEHIGJJIJJIIJGIGFHI@FHIJIJJHFFD
@5182665/1
gtggtggtgcacgcgcttgggcagagggaatctgattgtgctgttgtgga
+5182665/1
B@@FDFFFHHHHHIJJJJJIJIJJJJJJHIHJJJJJJJJJJJJJJJHIIG
@4164676/1
gcaagaagtaccagaaacgggacttagccacaatctggtctggagagaag
+4164676/1
CCCFFFFFHHHHHJIJJJJJIJJJJJIJJJJJJJJJJJJJJJJIJIIIIG
@2092494/1
catcaatttatcttcaaatgacgacaccacagttccagtctcaggcacat
+2092494/1
CCCFFFFFHHHHHJJJJJJJJJJJJJJJJJJJHIJJJJJJJJJJJJJJJJ
@6207083/1
taataaaattagaggaagtaggtgctgggcctcttgtatgcgaaggtgtt
+6207083/1
CCCFFFFFHHHHHJJIIJIJJJHIJIJIJJJIJJJJIJJJJJIGHJDGHI
@6207215/1
gcggtacatgttgtgtacacctgagcgagactcataacgcagccagatgc
+6207215/1
@@@DFDFFHGFFHFHIGEHHEFHIJIJBGGHHGFHHCIJIIIGIGGHEGH
@2093275/1
cttcacgacgcttcagcagagtgcacacaatggtgaactggcgttcatgc
+2093275/1
CCCFFFFFGHHHHIGIGIIGIEFHIJIJGIIJJFGIIJGIJJJJJJJJI@
@551974/1
gatggagtgagcacgggctctgtgcctggctcccatgtcacggtagcact
+551974/1
<<<BBBDD?:AADG8@FFBGFC:?BGEFC@???GGBD?FFGEE;B@B8BC
@6723445/1
cgaaggtgttgaggcgcttgtggtggtgcacgcgcttgggcagagggaat
+6723445/1
CCCFFFBDFHHHHJJJJIIJGGGGIJHHIIIJJJIJJJIJJHHHFFFCEB
@6207645/1
gccagatgccaaagttcttgatcttcactgggctcttctctgggatttcc
+6207645/1
CCCFFFFFHHHHHJGIJJJJJJJJJJJJJJIJJJJJJJJJJJJJJJJJJJ
@4679316/1
gtggtcttcttgaacttcttcaattgacgcaagaagtaccagaaacggga
+4679316/1
CCCFFFFFHHHHHIJJJIJGHJJJJJGIJJIJJIJJHGIJJGIGIJJIIG
@6207692/1
gtgctgttgtggaactgcttcacctgtggccggcggcacgcagacgcctt
+6207692/1
BB@DDDDFDHHHHJJJIJIJJIJJHIHHFHJJJJJIJHHFFDDDDDDDB:
@2093614/1
cctgagccatagcaaacagccactggcaatgtggatagctggacaaggca
+2093614/1
CCCFFFFFHHHHHJJJJJJJJJJJJJJJJJJHGJJJJJJJJJJJJJJJJJ
@552363/1
agcgagactcataacgcagccagatgccaaagttcttgatcttcactggg
+552363/1
CCCFFFFFHHHHHJJJJJJJJJJJJJJJJJJJJJJJJJJJJJJJJJJIIJ
@6723915/1
taggtgctgggcctcttgtatgcgaaggtgttgaggcgcttgtggtggtg
+6723915/1
@@@FDDDDHHGBFHGIIHIIGIJJC@EF:C?DHHGG=FAHIJGDHFEGIG
@3125946/1
cgtttagcagcttcatccagaggcaagcgctccaagttgcttggaggctt
+3125946/1
BCBFFFFFHHHHHJJJJJJJJJJIIJIJJJJJJJJJIJJJJJJJIIJJJJ
@6724399/1
gcactgagtgacggcacctccgacactgaggtcacggtactcgcggtaca
+6724399/1
CCCFFFFFHHHHHIJJJJJJJJJJJJJJJJJHJJJJJGHIJJIJJHHFFF
@4165135/1
ctcctgctggagatgtgggtgtagctttaaggggatctgctgtctgtgga
+4165135/1
;??D?ADDB>:CFEHAAEE3@<9?ACFF<9E?8C?6B@GEEIFHDADGD3
@4165374/1
acataataaaattagaggaagtaggtgctgggcctcttgtatgcgaaggt
+4165374/1
@@@DDBDDFDFFFFIFGF@FE<?:CACBHE>ECGDEGBGEEF@BEBFFB/
@1080277/1
gcaagaagtaccagaaacgggacttagccacaatctggtctggagagaag
+1080277/1
CCCFFFFFHHHHHJJJJJJJJJJJJJJJJJJJJJJJJJIJJJJJJIJIJI
@4165577/1
ctcatcttgtatagaggaggcttgggctcgctctccgaagggagcttgcg
+4165577/1
@@@DBDDDH<?DBGBFHIGGHID:?EBF=DHHIDFB0?BDGH=@8=C>CA
@3126546/1
gactcataacgcagccagatgccaaagttcttgatcttcactgggctctt
+3126546/1
CCCFFFFFHHHHHJJJJJJJJJJJJJJHGJJJJJJJJJJJJJIIJJJJJJ
@1080631/1
cggcacctccgacactgaggtcacggtactcgcggtacatgttgtgtaca
+1080631/1
CCCFFFFFHHHHHJJJJJJJHIIJJJHGIJJJJJJHIIJJJJJJJJHHHH
@7750751/1
gccagatgccaaagttcttgatcttcactgggctcttctctgggatttcc
+7750751/1
@@@FFFDFHHFHHHBFFIGIGJJJJIEHIDBGIIIIJIGHGHHIJJIGIG
@1080730/1
gacgatttcaccagtggtcttcttgaacttcttcaattgacgcaagaagt
+1080730/1
CCCFFFFFHHHHHJIJJIJIIJJJJJJJJJIIJJJIJJJJJJIIJJIJJG
@7228199/1
ggcctgttttggtagcggcggcgcggtccgtgaggagcatgctcgccatc
+7228199/1
@@@DFFDFHHHGHHBHGGHIHI<<6>A@B??@<?BCBBBCCCCC?7:?BC
@6725431/1
gtgcacgcgcttgggcagagggaatctgattgtgctgttgtggaactgct
+6725431/1
BBBFFFFFHHHHHJJJJJJJJJJJJJJJJIJJGHIJJIJJFHJJJJJJJG
@7751045/1
gtggattttaatgttattattacagcatacataataaaattagaggaagt
+7751045/1
BBCFFFFFHHHHHJJJJJJJJJJJJJJJJJJJJJJJIJJJJJJHIJHIJH
@3127136/1
gtcacggtactcgcggtacatgttgtgtacacctgagcgagactcataac
+3127136/1
C@@FFFFBFFHHHJJJEEHIIJIIIGG?DGFHGIIGIJJIGFFHIIGHI>
@7751181/1
gtcttcttgaacttcttcaattgacgcaagaagtaccagaaacgggactt
+7751181/1
BCCFFFFFHHHHHJHIJJJJJJJJJJJIJJJJJHJJJJJJJJJJJJJJJJ
@5691707/1
gagtcatattatgtgagtacgaagcattgtctgtttataaaataattaac
+5691707/1
@@@DDBDAFHHFHIIGHFIIGEHEGGIGIIIIIIGIIGIICGHHHIIIII
@5691996/1
gtttgtctgtttgtctgttcgtctgtgcgcgctaatctcagaaacggctg
+5691996/1
CBCFFFFFHHHHHIIJJJJJJIJJIIIIJJJJJJJJJJJJJJJIJIIJIJ
@1081619/1
tgtggtggtgcacgcgcttgggcagagggaatctgattgtgctgttgtgg
+1081619/1
CCBFFDFFHHHHHJJJJJJJIJJJJIJJJIIIJIJJJJJJJJIJIIJIJJ
@5692363/1
cactgagtgacggcacctccgacactgaggtcacggtactcgcggtacat
+5692363/1
CCCFFFFDFHHGGEHGIJJJJIJJJJJGGIHIJJJIFGIJJJIJHEFFFF
@1081889/1
gggctctgtgcctggctcccatgtcacggtagcactgagtgacggcacct
+1081889/1
?@@FFFFFFHGHGGJGDBFIIJ@CHIIJJHIJJGIEIJCFGEI?FGFHIG
@7229725/1
tgggcctcttgtatgcgaaggtgttgaggcgcttgtggtggtgcacgcgc
+7229725/1
;??A7DDDDHHH?GHIGB?@AA???EEHGGHIEA=HGG=;15;CGHDA8<
@5692853/1
acgggacttagccacaatctggtctggagagaagatcctcatcttgtata
+5692853/1
@@<DDADBDFHHFGIBHIGIII<CFHE@DFGGGBGGIEEFGEIDHE??DE
@3128499/1
gtggtgcacgcgcttgggcagagggaatctgattgtgctgttgtggaact
+3128499/1
B@@FDDFFHHHHHJJJJJJJJJJJJJJJJJJJJJIHHIJJHIJJIJJJJI
@7752500/1
gagagaatgaatctaactttggaagttatgtgttacaatccttctacaaa
+7752500/1
CCCFFFFFHDFHHJJEHJJJJJJJJJIJJJJJIIJJJJJIJJJJJJJJJJ
@4167618/1
gaacaacatcacacataagaccagtagtatggaacccttcagacgatata
+4167618/1
CCCFFFFFHFGHDGIIGGHIJJFGEHHEHEEGDHHIGIJIJGGIJIIJFH
@1082442/1
gagactcataacgcagccagatgccaaagttcttgatcttcactgggctc
+1082442/1
CCCFFFFFHHHHHJJJJJJJJJJJJJJJJIIJJJJIJJJJJJJJJJJJJJ
@7752540/1
gaggaagtaggtgctgggcctcttgtatgcgaagg
+7752540/1
@;@DD?DDF?A<DFBEGGHCGA>BHHHA?FHE0?@
@7229955/1
cttttcttcaatatccacataagtaacttcaaatgattgctcagatgcaa
+7229955/1
CCCFFFFFHHHHHJJJJJJJJJJJJJJJJJJJJJJJJJJJJJJJJJJJJJ
@3128893/1
cctgagcgagactcataacgcagccagatgccaaagttcttgatcttcac
+3128893/1
@@CFDFDDAFAFFHEHGIJGIJIE@FGFHEIGGEHGBFCGIIIHGIIHIJ
@7752905/1
ctcatcttgtatagaggaggcttgggctcgctctccgaagggagcttgcg
+7752905/1
CCCFFFFFHHHHHJJJJIJJJJJGIJJIJJJJJJJJJIJIJJHIIIJIIJ
@4168078/1
cagatgactgtgcatccttgctagtaagtcctgagccatagcaaacagcc
+4168078/1
@@@=AAADB<CAFBG?CEAIIIG?ACEBH9AE9<CFEFFHA@D@FDHBDB
@6727585/1
gataaagataagtataggctcaaaacctaacgacatcaatcaccagctta
+6727585/1
@@@DFFFFGFHHHIJJJJIJJIIGHIIJJJJJIIHIGIJJJJJJJJJJJJ
@5693682/1
ccctaatagagacgatttcaccagtggtcttcttgaacttcttcaattga
+5693682/1
@@@D?ADDFFHHDE>FHGHC??FCD@3<?EEEGCHIGCGGGGDG>@@EH?
@7230586/1
cgtcacggtaagcattcatcagaatgctatgcaacatcttcatcttagcg
+7230586/1
BC@FFFFFCFFHFIIJIGIIJJIJJIIJIIIIJJJJIGIIJIIJJJIIGG
@1083193/1
cattgaacaatctcgtatgatgccgtttctgtaccaataggaacaatact
+1083193/1
CCCFFFFFHHHHHJJHIJJJJJJJJJJJJJJIJJJJJJJIJJJJJJJJJH
@5693694/1
cacgacgctcggacatttcaattttatttagttggtcttggttgaacgga
+5693694/1
CCCFFFFFHHHHHJJJJJJJJJJJJIJJJIJJJJJJJJJJJJJJJJJJJI
@1083195/1
gcgatgttttacaagggcaggttgaactcacaccattcaatttaaaagaa
+1083195/1
CCCFFFFFHHHHHJJJIJJJJIJJJJJJJJJIJJJJJJJJJJJJJJJIIJ
@7230752/1
ctccttgaccattttagatatttgttgttcattcaactgtcttgttaatg
+7230752/1
CCCFFFFFHHHHHJJJJJJJJJJJJJJJJJJJJJJJJJJIJJJJJJJJJJ
@6727917/1
gtggcgcacagggcacgcttgcgcatgacatctatacatgccattggcgt
+6727917/1
B@@FFFFFGHFHHJJIJJGIJJJJIJJJJJJJJJIIJJJJJIGGGIJIGE
@5693948/1
ctgggcctcttgtatgcgaaggtgttgaggcgcttgtggtggtgcacgcg
+5693948/1
?@?=DDDDBFFDFEHIGGBC@FFHFEC?CDGBAAGB?DEBFC;CHGEGHH
@3129783/1
tgttgaggcgcttgtggtggtgcacgcgcttgggcagagggaatctgatt
+3129783/1
@BBFFFFFGHHHHJIJIHHHGHIIJJJJJJJJJJJJJIJJHHHHFFFFFF
@4169254/1
gtcacggtagcactgagtgacggcacctccgacactgaggtcacggtact
+4169254/1
@@@FFFFACDDHHIIIIAFHGIGIIGICHIIIIIIIIIIICFHIIIGGEA
@4169290/1
gaatctgattgtgctgttgtggaactgcttcacctgtggccggcggcacg
+4169290/1
C@@FFFFDHHHHFIIIJJIFHHIJJJJIJIJJJIJJIJJJIJJJJIHFDB
@5694604/1
gttcacattgacaaacttaggtttgcttacagccattcccaactgtcctc
+5694604/1
CBCFFFFFHFHHHJIJJJJJIIJJJJJJJJJJJJJJJJJJJJJJJJIIJJ
@5694670/1
tgtggtggtgcacgcgcttgggcagagggaatctgattgtgctgttgtgg
+5694670/1
CCBFFFFFHHHHHJJJJJJJJIJJJIJJJDIJJJJIJJJHIJJJJJJHJJ
@5694874/1
accagtggtcttcttgaacttcttcaattgacgcaagaagtaccagaaac
+5694874/1
CCCFFEFFHHHHHJJJJJJJJJJJJJJJJJJJJJJIJJJJIIJJJJJJJJ
@1084521/1
ctcccatgtcacggtagcactgagtgacggcacctccgacactgaggtca
+1084521/1
CCCFFFFFHGHHHJIIIJGIIIJICHHIHEIIJIJJJJJJJJJJJJJEHG
@7754765/1
gtggattttaatgttattattacagcatacataataaaattagaggaagt
+7754765/1
CBCFFFFFHHHHHIIIJJJJJJJJJJJJJJJJJJJJJIJJJJJJJJJIJH
@7232155/1
ccgcaatgttggagcttggtacaaagcaaaggtcgggcagttcgtcaaca
+7232155/1
CCCFFFFFHHHHHJJJJJJFGIGIJJJJGIIJFHIJJIJJHHIJIJEHII
@7232224/1
gagactcataacgcagccagatgccaaagttcttgatcttcactgggctc
+7232224/1
BBCFFFFFHHHHHJJJJJJJJJJJJJJJJHIJJJJIJJJJJJJJJJJJJJ
@7754997/1
gtcacggtagcactgagtgacggcacctccgacactgaggtcacggtact
+7754997/1
CCCFFFFDHHHHHJJJJHJGIJJJJJJJJJJJJIJJJJJJHIIJJJIJHH
@2611326/1
tacacctgagcgagactcataacgcagccagatgccaaagttcttgatct
+2611326/1
@<<DDBDDHFHF?GHHCGIDGHAHGIIG=GEHIBEFHH3BGFGHIIGIII
@5184917/1
ccagaaacgggacttagccacaatctggtctggagagaagatcctcatct
+5184917/1
@@BFFFFFHGHHGJJJJIJJIJJJIJJIGHIIJGIIJGIGIIJEHIIJJI
@2094578/1
tgaggcgcttgtggtggtgcacgcgcttgggcagagggaatctgattgtg
+2094578/1
CCCFFFFFHHHHHJHIJJJJJJJJJJJJIJJJJJJJJJJHHHHHFFFFFF
@2094636/1
gttgtgtacacctgagcgagactcataacgcagccagatgccaaagttct
+2094636/1
CCCFFFDDHFFFHJJJJJJJJJJJJJJJJJJJJJJJJJIJJJJJJJGIIJ
@1085211/1
ctgtgatctgtttcttggcatctatagatgtcggtggcgcacagggcacg
+1085211/1
CCCFFFFFHHHHGIGIGGI@EHGGGDHCIIEHHH?EHGIJJJIGIJJFJ<
@1085222/1
gtcacggtagcactgagtgacggcacctccgacactgaggtcacggtact
+1085222/1
@:?DDDD=CF<CAFEGICH>HDF8FDGFEDD@DFFF<3=;FFFFFB;@:E
@4680573/1
cgtagaaaagtgctgtctgtacattgaaaataaaaataaaaaaatagcag
+4680573/1
CCBFFFFFHHFHHJJJJJJJJJJJJJJJJJJJJJIJJJJJJJJJJJJJJJ
@6208929/1
cctcatcttgtatagaggaggcttgggctcgctctccgaagggagcttgc
+6208929/1
CCCFFFFFHHHFHJJJIJIJJJJIGHIJJIEHIIIJJJEIIJIIIJJJJG
@2611586/1
ggatggagtgagcacgggctctgtgcctggctcccatgtcacggtagcac
+2611586/1
CC@FFFDFFFFHHJJIIJJJJJIIIJIJJJIJJJJIJJJJJJJJHEHHJJ
@1085322/1
gtggtcttcttgaacttcttcaattgacgcaagaagtaccagaaacggga
+1085322/1
CCCFFFFFHHHHHJJJJJJJJJJJJJIJJJJJJJJJGHIJJJJJJJJJJI
@5185327/1
gcctcttgtatgcgaaggtgttgaggcgcttgtggtggtgcacgcgcttg
+5185327/1
C@CFFFFFFHHHHJAAGGHGIIJHIJJJJGIJHIFFGHAGGHJJJJHEFD
@2611855/1
gacggcacctccgacactgaggtcacggtactcgcggtacatgttgtgta
+2611855/1
@CCFFDDFHHHHHJJJJJJJJIHHIIJJFHGIJIIIJH4@HHHHHHHFFF
@6209282/1
gttaagaggtgttacctgcaacttggccaggttagggccaacagattgtt
+6209282/1
@?@FFDDFDAFACFGGGEHGGHGEHGHHFHG?EGIIIIGIIIEGIGIHFG
@2612010/1
ctgagtgacggcacctccgacactgaggtcacggtactcgcggtacatgt
+2612010/1
BCCFFDFFHGHHHJJJIIJJJJJJJJJJGHIJIGFEIIJIJJHAHFFFFF
@33530/1
cagtggtcttcttgaacttcttcaattgacgcaagaagtaccagaaacgg
+33530/1
CCCFFFFFHGGHHGIGIIIJIJIIGIIIIJIJJJJGJJDGGIJIJJIJJI
@6209667/1
gtgctgtctgtacattgaaaataaaaataaaaaaatagcaggggttattg
+6209667/1
?@?DFFD>FBCDFGHHEDBHFDHIEGGGEBHHFGIIEIIIIEII?ABHCB
@1086202/1
gtctggagagaagatcctcatcttgtatagaggaggcttgggctcgctct
+1086202/1
CCCFFFFFHHHHHIJJJJJJJJJJJIIIJJJJJJJJJJJIGIGIIEIIJC
@4681590/1
ctgatccggtgagggatgcgtgacgtcagcccctacgatcatcactgtcg
+4681590/1
=?@BBDDB?<<;FGB?FGBE?:1?G?CGA?B6DBFFIAFCFC@=F=8.7@
@2612568/1
cgcaagaagtaccagaaacgggacttagccacaatctggtctggagagaa
+2612568/1
@@@DDDDDHDDBFHHEEAGIG8GHGCHEHIGIIGEGGHG?DGCC<F;DGG
@1086470/1
ctggagagaagatcctcatcttgtatagaggaggcttgggctcgctctcc
+1086470/1
@@CFFFFFHHHHGJGIJIJJJJJJIJJJIJJFIIIJJGIIIIJIJJEIIJ
@34137/1
gtggattttaatgttattattacagcatacataataaaattagaggaagt
+34137/1
??@DBDFEHFDFHHGHIGIIIJJGHIIGGIJJEHHIEEFIIFGFGIBFHB
@1598681/1
gccagatgccaaagttcttgatcttcactgggctcttctctgggatttcc
+1598681/1
CCCFFFFFHHHHHJIJJJJJJJJJJJJJJJJJJJJJJJJJJJIJIJJJJJ
@1598862/1
gtaggtgctgggcctcttgtatgcgaaggtgttgaggcgcttgtggtggt
+1598862/1
CCCFFDFFHHHHHJIJJJJJJJJJJHIJJ?HGHIJJJIJJJJJJIJJJJA
@4682428/1
gtggattttaatgttattattacagcatacataataaaattagaggaagt
+4682428/1
@@@FFFFFHHHHHIJIJJJJJJJJIJJJJJIJJIIIJIJJJJJJJJIIJH
@2096516/1
aaggtgttgaggcgcttgtggtggtgcacgcgcttgggcagagggaatct
+2096516/1
=;?D=DDD?DFDHIGIIIIICFGBDDHGCHIIIIICC<2=@AEFDBDDCC
@2613653/1
ggagtgagcacgggctctgtgcctggctcccatgtcacggtagcactgag
+2613653/1
CCCFFFFFHHHHHJJJJJJJJJJJJJJJJJJJJJJJJJJJFHIIJJJJGJ
@5187268/1
ccacaatatattcgtgaaaaccgcatccaactcggatcagccgtttctga
+5187268/1
@CCFFFFFHHHHHJJJJIJJJJJJIJJJJJJJJIJJJJIIJJJIJJJJJG
@1599610/1
ggtgcacgcgcttgggcagagggaatctgattgtgctgttgtggaactgc
+1599610/1
@@?DDFDDHDAFAFHIGEGHIJGDHGIGG?GGHBFHHGIIJJIGEEGDF@
@5187418/1
cagcatacataataaaattagaggaagtaggtgctgggcctcttgtatgc
+5187418/1
@C@FFFFFHGFHHIJJJJJIIJIGEGJEHHEAEGGICIDHIJIJIBFIGI
@4683068/1
agcactgagtgacggcacctccgacactgaggtcacggtactcgcggtac
+4683068/1
CCCFFFFFHFHHDHGGIJJHIJJJJIJIIGIJHHIIJJFCHHIGIJHEFF
@4683098/1
gttgcggaatcagcctcgcgggtgggtctggcatggtgcctagagggacg
+4683098/1
CCCFFFFFHHHHHJJJJJJJJJFHIJIJJJJHHHHHBEFFFFCEEEDDDD
@4683294/1
acaacatgtaccgcgagtaccgtgacctcagtgtcggaggtgccgtcact
+4683294/1
@CCFDDFF?FDCFGHIIAFHIHDFDFHIGGHIHHEHIIII5@@DHEH=AC
@2614375/1
ctgggcctcttgtatgcgaaggtgttgaggcgcttgtggtggtgcacgcg
+2614375/1
@?<BDD?DFDFF??CFBFB<C@FGIFIC@CC<F@@DFFEFC=FAFDC@E>
@5188085/1
ctcctttctttttcggtggcttccccattttgacagcgtcttacttcacg
+5188085/1
@?@D?ADDDAHBFBAF<CFHGBEBBGGEDHECG9DAGH??@=BFHGEI8B
@4683671/1
tgtggaactgcttcacctgtggccggcggcacgcagacgccttgatgacc
+4683671/1
===BB2:BF?F<CGEIE>A<A3FGEEFI6FA;EEAEDDB?CBBA;@A>@B
@4684097/1
gggaatctgattgtgctgttgtggaactgcttcacctgtggccggcggca
+4684097/1
CCCFFFFFHDHHHFHIJJJJJJJJJJJJJJJJJJJJJDGIGIJIJJIHFD
@6212410/1
cttgaagcacagacacaggtgtcttcaacggaagagattccatttcccgt
+6212410/1
?@@??=:ACADF?BFA>FA<C:CHHEFHB@<;DDFEGIIEFEDFFICCFF
@3625873/1
gaggaagtaggtgctgggcctcttgtatgcgaaggtgttgaggcgcttgt
+3625873/1
@@BFFFFDHHHFHGIJIEGIIIJJJIIGIHIIBGH?FHIJIJJJJJJJJI
@36305/1
gcaagaagtaccagaaacgggacttagccacaatctggtctggagagaag
+36305/1
@@@FFFFFHBHDDEBFEEHIFBBHGEGIIDAHGIIIJIFFHHEGIGHJGH
@3626050/1
ctttggtttacgttccagttctcgattatcgaatttttcgccatgagtaa
+3626050/1
CCCFFDDDHHHFDFHGGG@EHHGG<FFGHIGCDAGHEHHIIICFGCG8BB
@2098382/1
atctgattgtgctgttgtggaactgcttcacctgtggccggcggcacgca
+2098382/1
@@@FFFFFGDFFDGHFHHIDGEIIIJIJEDGIGIDGCHEGGHHEHFDDC@
@3626221/1
ggctcccatgtcacggtagcactgagtgacggcacctccgacactgagg
+3626221/1
@@?DFF??FDDDDGHIAEGGHCGICBECFD;80@GGDHBA:FHGHGBGH
@5188965/1
gcgcagaaataattcatagcaaaaattaaagttagtctattatagtttca
+5188965/1
CCCFDFFFFHHGHIJJJJIIIJIGIJIIJGGGGIIHIJJEIHIGIDAFII
@1089368/1
gtgttacctgcaacttggccaggttagggccaacagattgtttgagatgt
+1089368/1
CCCFFFFFHHHHHJJJJJJJJJIHIIJJJJJJJJJJJJJJGJJJGIIJJG
@3626314/1
tcttcatcttagcgttcacattgacaaacttaggtttgcttacagccatt
+3626314/1
CCCFFFFFHHHHHJHJJIJJJJIIJJJJJJJJJJGHIJJJIJIGIIJJJI
@5189186/1
gatttcaccagtggtcttcttgaacttcttcaattgacgcaagaagtacc
+5189186/1
@<@FFFFFHHHHDHFHGDIICIIIIGIFDGIIIIGDGGIIIIIIII0?DD
@1601116/1
cttgtggtggtgcacgcgcttgggcagagggaatctgattgtgctgttgt
+1601116/1
CCCFFFFEHHHHHJJJJJJJJJJJJJJJJJJJJJJJJIJJJJJJJJJJJI
@5189228/1
gatggagagagcacgggctctgtgcctggctcccatgtcacggtagcact
+5189228/1
CCCFFFFBHHHHHJJJJJJJJJJJJJJIJJJJJJJJJJJIJJJHIJJJJJ
@4684849/1
cactgagtgacggcacctccgacactgaggtcacggtactcgcggtacat
+4684849/1
@;@DDED:A?FH<B<CCGDFEHIIFGEDFGH;BGIBDFHDHF8EB:??DD
@5189261/1
cactgagtgacggcacctccgacactgaggtcacggtactcgcggtacat
+5189261/1
??;BDDDDD<FD6:C@EHGGBEHHIIEEHIIEGFFGHHBFGG<GHHDEDD
@5189308/1
gggctctgtgcctggctcccatgtcacggtagcactgagtgacggcacc
+5189308/1
?@@7BBADF>FDFFIIBBF;AAF?FHIFBEFFEEFF@??0?BBF@?DF;
@5189338/1
gacgcaagaagtaccagaaacgggacttagccacaatctggtctggagag
+5189338/1
@@@A?@??FDB<?FB@CGIBCB;@6?GB??CGICH=FDHBDHIGBG?CB;
@37153/1
cagagggaatctgattgtgctgttgtggaactgcttcacctgtggccggc
+37153/1
CCCFFFFDHHHHHHIIJGIIIJHGHFFHJJGICEGHIJIJJFIEGIGFEG
@3626872/1
agacgatttcaccagtggtcttcttgaacttcttcaattgacgcaagaag
+3626872/1
CCCFFFFFHHHHHJJJJJJJJJJJJJIJJJJJJJJJJJJJJJJJJJJJJJ
@5189610/1
ctcgcggtacatgttgtgtacacctgagcgagactcataacgcagcc
+5189610/1
CCCFFFFDHHHHGIJJJJIIJHHHJJJJIJJJJJJJJJJJJJJJJIJ
@1090039/1
tgtttgtctgtttgtctgtttgtctgtttgtctgtttgtctgtttgtctg
+1090039/1
CCBFFFDFHHHHHJIIJJHJJJIIJJHIJJIIJJIIJJJJJJJJJJJJJI
@5189994/1
gtcttttctaacttgaacagtgcgatgttttacaagggcaggttgaactc
+5189994/1
CCCFFFFFHHHHHJIIIJGIHIIJIJJHIJJJJJJJIIIJJJHIJJJJJJ
@1601991/1
ccacaatctggtctggagagaagatcctcatcttgtatagaggaggctt
+1601991/1
@@@DD?DAFHFH?EHGEHCH=EE@HFHH@@GB<BC?CDDFGGBBC6B@F
@3627620/1
gcctcttgtatgcgaaggtgttgaggcgcttgtggtggtgcacgcgcttg
+3627620/1
CCCFFFFFHHHHHJJJIJFGHHJJJJJJJJJIHIJHIJHIJJJJJJHFFD
@6729662/1
gaaactgcgacaccttgtggctgtgacttgtagtcaaggtggagatttta
+6729662/1
CCCFFFFFHHHHHJJJJIJJJJJHJJJJJJJJJIJIJIJBGHIJGIJIIH
@3627956/1
gtgctgttgtggaactgcttcacctgtggccggcggcacgcagacgcctt
+3627956/1
@CCFFFFFHHHHHIJIJEIGHIJJGIHIJJJJJJIIIHHFFDDDDDCDBD
@6729848/1
ggtgcacgcgcttgggcagagggaatctgattgtgctgttgtggaactgc
+6729848/1
?@:DDDDBFFAHFGGIFGF=GHE8BFGGIIEGGF>FGH@FGGGFDCA@;C
@5695670/1
ctttagaagtatgtttttagctgtcatctggttcatacggcgcgcggtcg
+5695670/1
CCCFFFFFHFHHHFIJJJJJJIJHIJJGGHIIJJJJJGIGIJIIJJI<EE
@3628062/1
gcttgggcagagggaatctgattgtgctgttgtggaactgcttcacctgt
+3628062/1
@@@DDAADHFHHDI>GIGIIIDHGHAEFCHIGG8DHEHIGIHIIIIGGID
@5695768/1
gcaagaagtaccagaaacgggacttagccacaatctggtctggagagaag
+5695768/1
CC@FFFFFHDHHHJIIIIIIIIIGGIIIIJIJJJJJIFIJIGIGIFEHIG
@7755665/1
catacataataaaattagaggaagtaggtgctgggcctcttgtatgcgaa
+7755665/1
CCCFFFFFHHHHHJJJJJJJJJJJHJJJHIJJJJJJJJJJJJJJJJJJHI
@6730208/1
ctttactcgaatagtcttttctaacttgaacagtgcgatgttttacaagg
+6730208/1
CCCFFFFFHHHHHJHJJJJJJJJJJJJJJJJJJGIIJIJJIJIJJJJJJJ
@5695985/1
agaggaagtaggtgctgggcctcttgtatgcgaaggtgttgaggcgcttg
+5695985/1
CC@FFFFFHHHHFFGIJJIIJJJJJJIIIJJJHEGIIHFHIJJIEHHGII
@7232988/1
ttgaacaatctcgtatgatgccgtttctgtaccaataggaacaatacttc
+7232988/1
???D?:;DFD>:CCACG9E?E9?FEFBFEGF>GFCF9CG><BDB<DEDFG
@7233200/1
gtgctgggcctcttgtatgcgaaggtgttgaggcgcttgtggtggtgcac
+7233200/1
CCCFFFFFHHHHHJJIJJJJJIGIJEGHHIIJJJJJJJJJJJIJJGHIJI
@6730524/1
gtgatgaggttcaccaagctagtggcgttgatgtcgcaagatagtgagac
+6730524/1
CBCFFFFFGFHHHJJJJJJJJJCHHIJJJJJJJHIJJJGJJIJIHIIJII
@6213602/1
ctgcagatgactgtgcatccttgctagtaagtcctgagccatagcaaaca
+6213602/1
??@DDBDD:BF>?CA4:AHGHIIIGIHDFHHI<<FGEF>GDCBFIAFDBE
@6730704/1
cgcaagaagtaccagaaacgggacttagccacaatctggtctggagagaa
+6730704/1
@@@DDDDFFACFHIIGHIGBE>@GGEHGGIIGIIIGIIFFHGIIGEGGIE
@5696460/1
gttgtgtacacctgagcgagactcataacgcagccagatgccaaagttct
+5696460/1
?@@DFDBDHHHFFIIJIHDH>HGIJJIIJIIIHGGIGIIIGIJJJIIGBG
@7756326/1
agaggtgttacctgcaacttggccaggttagggccaacagattgtttgag
+7756326/1
CCCFFDDEHGHHHJJJJJJJJJJJJJJGIJJJJJJJJJJJHJJJJJJJJJ
@7233608/1
gcggtacatgttgtgtacacctgagcgagactcataacgcagccagatgc
+7233608/1
@@@DAA<:C<<C?AA<CGHGIGG3CFEEEGHCCHEFDG608@AFAF==@7
@6730911/1
tgagtgacggcacctccgacactgaggtcacggtactcgcggtacatgtt
+6730911/1
@@@FDEFFHAHFFJJJGGIIGIJJEIEDDGGIIFHIIIHGGIEFEFFFFC
@554758/1
ctggtctggagagaagatcctcatcttgtatagaggaggcttgggctcgc
+554758/1
BCCFDFFFHHHHHIJJJJIJJJJJJJJJIJJJJJJJIJJJJJFHJIJJIG
@6730969/1
cttcgcaaccactaattccagtgataaattcactctagcacgtagttctc
+6730969/1
CCCFFFFFHGHHHJJJIJIJJJJJJHFHIJIJIJJJIGGGGIFEGFHIII
@5696630/1
tgttgtgtacacctgagcgagactcataacgcagccagatgccaaagttc
+5696630/1
@?@DDADDB?FFFGF@F@AAAEDHHGH<FDGGIIEIGD9?FGG>BFDBFH
@3629558/1
gcgaaggtgttgaggcgcttgtggtggtgcacgcgcttgggcagagggaa
+3629558/1
@<@DFFFDFDFFDGGIDGGI?CBDHFH?D@BDBHHGJJECC>CB?BEC6>
@6214572/1
gtggattttaatgttattattacagcatacataataaaattagagga
+6214572/1
?:;?;DBAFHHDDGHBHGIEI<<IGGHGB?GHB?F?FHBFEBGC<?3
@6732031/1
cttggttcgtcttttgaagattctgatattgatagttttttcattccctg
+6732031/1
@@@DDBDD@<CFHGIGABF<:CHHHEHEHH>BGGGGHIGIIIEEIFFDG@
@7757518/1
ctcatcttgtatagaggaggcttgggctcgctctccgaagggagcttgcg
+7757518/1
@@@DDDDDBFFFDEBGA3E<BFF88ABFCFFFCFEEFAFA<B9AAFFCAE
@5697702/1
acggcacctccgacactgaggtcacggtactcgcggtacatgttgtgtac
+5697702/1
@C@FFFFFHHHHHJJJJJJJJHIJJJJHIJJJJJJJHIJJJJHIGHHHHF
@6215031/1
cacagttcctcgacgagcaagtagttcttgaagcacagacacaggtgtct
+6215031/1
@B@FFFFFHHHHHJJIIJIIHFHGFHIHJJIJIGHGIIIIIJIJI=FDGI
@5697927/1
caccagtggtcttcttgaacttcttcaattg
+5697927/1
@@<DDDDDF=CFFDBC?<3CFF9ACE<AFH<
@4169976/1
gtcacggtagcactgagtgacggcacctccgacactgaggtcacggtact
+4169976/1
CCCFFFFDHHHHHJJJJGIJJJJJJJJJJJJJJJJJJJJJHIJJJJGIHH
@7757883/1
gtgctgttgtggaactgcttcacct
+7757883/1
@?@DDFDE?CFBFDHGCGGGHGDHG
@556332/1
agtgacggcacctccgacactgaggtcacggtactcgcggtacatgttgt
+556332/1
@BBDFFFFHHHHHJJJJJJJJJJJJIJJJJJHIJJJJJJJHHHHHFFFFE
@5698191/1
caagaagtaccagaaacgggacttagccacaatctggtctggagaga
+5698191/1
CCCFFFFDHHHHHJJJJJJJIJJJJJJJIJJJJJJJIHGJJJJJJII
@6732632/1
catgcataaacatacataccgataccatacaccaaaatattttttacgat
+6732632/1
BC@FFFFFHHHHHJJJIIJJJJIIIJJHIJIJJJJJJJJJIIJJJIIJII
@556813/1
aattagaggaagtaggtgctgggcctcttgtatgcgaaggtgttgaggcg
+556813/1
CCCFFFFFHHHHHJJJHHIJJJJIJJJJJJJJJFIJGIJJBFGHJJJJHI
@5698696/1
cgggacttagccacaatctggtctggagagaagatcctcatcttgtatag
+5698696/1
CCCFFFFFHHHHHJJJJJJJJJJJJJIIJJJJJJIIJJJJJJJIJIJJJJ
@7235939/1
ctgggcctcttgtatgcgaaggtgttgaggcgcttgtggtggtgcacgcg
+7235939/1
CCCFFFFFHHHHFHHGDHDFGHAFFHGIJIJJIJJIHHIFDHHHIIJIHG
@4170805/1
tattggtatgtcgatgtcgaacccaaaaatgtaattaactttttttttgt
+4170805/1
CCCFFFDDHHHHHJJJJJJJJIJJJJJJJJJIIJJJJJHHJJJJIJJJHE
@5698997/1
gccagatgccaaagttcttgatcttcactgggctcttctctgggatttcc
+5698997/1
@CCFFFFFFHHHHIEGGGHIIIIJJJJJIGEHIIIIJJJIJIJJJIIJIJ
@6216440/1
ctcctccttagaagttggttcctctttacaagtagactcatctttagcac
+6216440/1
8?@DDDDDHHFDFGBEGEGHIGCHGIICGIIIGIIIIIIGGGHDHIGGGE
@7758983/1
caataatgggttaatcagactatagttagtatagttataagactcagatt
+7758983/1
CCCFFFFFHHHHHJJJJJIJJJJJJHJJJHGIJJIJIJJJJJJJJJJJJJ
@6216580/1
caccagtggtcttcttgaacttcttcaattgacgcaagaagtaccagaaa
+6216580/1
CCCFFFFFHHHHHJJJJIJJJJJJJJJJIJJJJJJJJJJJJHHJJJJJJJ
@4171268/1
gtgcctggctcccatgtcacggtagcactgagtgacggcacctccgacac
+4171268/1
?:?DDDBB:CHDDFGGIIAEFHAFCFHGGC>DHCEGD?@DDDBBFHIA;A
@6733769/1
gggctctgtgcctggctcccatgtcacggtagcactgagtgacggcacct
+6733769/1
CCCFFFFFHHHHHJJJJJJJJJJJJJJJJHGIIJJJJJJHHHIIJJJJJJ
@5699404/1
cgagactcataacgcagccagatgccaaagttcttgatcttcactgggct
+5699404/1
CCCFFFFFHHHHHJJJJJJJJJJJJJJJJJJJJJIJIJJJJJIJJJJJIJ
@4171578/1
atggtaagaaggtggcggccagaatctagacatgcacagctcttgcagcc
+4171578/1
@@@FDDFFHHHFCFHIGIIIIJJJJIJJIJJJJJJIJJJJJIJJJJJGIJ
@7237099/1
gagcgagactcataacgcagccagatgccaaagttcttgatcttcactgg
+7237099/1
CCCFFFFFHHHHHIJIJJIIIJJIIJJJJJJJIFGIJJJJIJJIHIIHGG
@7759955/1
atggagtgagcacgggctctgtgcctggctcccatgtcacggtagcactg
+7759955/1
CCCFFFFFHHHHHJJJJJJJJJJJJJJJJJJJJJJJJJJJJJHIJJJJJJ
@5700194/1
cttagaagttggttcctctttacaagtagactcatctttagcacttggtt
+5700194/1
CCCFDDFFHHHGHHGIIIIJJIJIGJHJIIHEGHGIIJJJJJIIIIJJJJ
@5700247/1
gctgggcctcttgtatgcgaaggtgttgaggcgcttgtggtggtgcacgc
+5700247/1
@@@FFFFFHGHHHIJJJJIHGHIGGGGIJIIJIGJIIHGGJGIAEGEGCH
@7760201/1
accagtggtcttcttgaacttcttcaattgacgcaagaagtaccagaaac
+7760201/1
CCCFFFFFFFHHHJIIHJIJJIJJJJJJJIIJJIJGIJJJBFHIIJIJJJ
@6217620/1
tggatgtggattttaatgttattattacagcatacataataaaattagag
+6217620/1
BBCDDFBDHHHHHJJIJJGJJJJJJJJJJJJIIJJJJJIJJJIIJJJJJI
@4172427/1
ggagtgagcacgggctctgtgcctggctcccatgtcacggtagcactgag
+4172427/1
@CCFFFFFHHHHHJIJJJIIIIJGIFDEHIJIIJGIIJJJIGIIJJJHIJ
@4172534/1
tcctcatcttgtatagaggaggcttgggctcgctctccgaagggagcttg
+4172534/1
@@CFFFDFHHHDFIJJIIIJJGIGJHEFGHGHIGIIIIGHGIIIJJIDEE
@4172645/1
agcgagactcataacgcagccagatgccaaagt
+4172645/1
<@7DDDDD8FDFDHIIDGIIEHIH@<CGEHIGB
@7760858/1
cagccagatgccaaagttcttgatcttcactgggctcttctctgggattt
+7760858/1
@CCFFFFFHHHDHGIIHEBFHHGHHEHJIIJCB@HEEGHI@HIJIJGIJE
@7238289/1
gcaagaagtaccagaaacgggacttagccacaatctggtctggagagaag
+7238289/1
CCCFFFFFCFHFHJIIGJGIIIIJJJJJJIJJIJJIIJHHIJJIJDHIJI
@6735552/1
gccagatgccaaagttcttgatcttcactgggctcttctctgggatttcc
+6735552/1
CCCFFFFFHHHHHJHIIJJJIJJJIJIJJJJJJJJJJJJJJJIJIIJJIJ
@6735585/1
gggaatctgattgtgctgttgtggaactgcttcacctgtggccggcggca
+6735585/1
@?@DDFBDBBHFAGGIIHIIJHFGHHGGHIEEGGIIGGIHGEHGGEAEF?
@5701189/1
attattagtcagggatttatgcgcgtcagcgactgaaatctgtaagtatt
+5701189/1
?<<DDDBADDHGHD=GHIIGDEGGI@D:CBGBHH?BFBG9BC=CBD=;@A
@6218605/1
gcttgggctcgctctccgaagggagcttgcggccgatgacctcatactcc
+6218605/1
@@CFDFFFHHHHHIEHIIHJJJJGGIJGGGGIFIGIJH>CEFCBCFECED
@7238642/1
gtgctgggcctcttgtatgcgaaggtgt
+7238642/1
@=@D?D?A=BF?FBFI@GBBCB:@@1::
@1090458/1
cttggcacctatagatgtcggtggcgcacagggcacgcttgcgcatgaca
+1090458/1
CCCFFFF;FHHHHJJJJHIJJFHIJJJJJJJJJJJJJJJJJJJJJJHHHH
@4174146/1
ttttaatgttattattacagcatacataataaaattagaggaagtag
+4174146/1
@@@FFEDEFDFHFIII<ECF>HIGHIGHIGGHEIHH@B<EC38DD?<
@1602849/1
ccatcttgtattcaaaagaaaacctagaatcactggttcaaattcaaata
+1602849/1
CC@FFDF?DDFHFGGGGIFGIGIIGIIIIIGIIIIICDGHIHIGIFIHII
@5190760/1
gtggattttaatgttattattacagcatacataataaaattagaggaagt
+5190760/1
@C@DDDDDFH?FHHIJDIEHIGGGHHG@GIEHGIHBFHGHIEG>D>;FGF
@1091068/1
cttgtatagaggaggcttgggctcgctctccgaagggagcttgcggccga
+1091068/1
@CCFFFFFHHHGHJIJJJEHIJJIGGJIGIJIHJIDIEFGIJGCHEEEC<
@4174331/1
ggaactgcttcacctgtggccggcggcacgcagacgccttgatgacctcc
+4174331/1
@@@DDDDDAHBHHBH;CFEGGGH:DFIIGIEHFBEEBACBC>ACDC@CCB
@1091082/1
gccacaatctggtctggagagaagatcctcatcttgtatagagg
+1091082/1
?@@DDDDFHGAHDCHID@DE?EGHGIG>FHEF9:?FD9?DA49?
@1602966/1
gggctctgtgcctggctcccatgtcacggtagcactgagtgacggcacct
+1602966/1
CCCFFFFFHHHHHJJJJJJJJJJJJJJJJGIJJJJJJJJGHJJJJJJJJI
@2615050/1
gccagatgccaaagttcttgatcttcactgggctcttctctgggatttcc
+2615050/1
@<BDFFFFHHHFDIHIGHIJGIJJJJGCHGCHEHIJJJGIIIFIGIIEII
@1091376/1
ggtgctgggcctcttgtatgcgaaggtgttgaggcgcttgtggtggtgca
+1091376/1
BC@FFFFFHHHHHJJJHIHJJJIIIIGFGHJJJJJJJFIJHIIFHJHHIE
@3133490/1
gtgctgggcctcttgtatgcgaaggtgttgaggcgcttgtggtggtgcac
+3133490/1
@:??DDD==CAFFFCEGFFDE:<CGGF?FD9FC;@DFFFFF?=FEEEE;=
@1603306/1
cggatccaatgtaaaacattccaaaatcaacaactactaataagttaaat
+1603306/1
CCCFFFFFHHHHHJJJJJJJJJJJJJJJJJJJJJJJJJJJJJJJHJJJJJ
@2615404/1
gcgactgtcacacggtagcggaaggtgggttcgtgaatcatgccctcaat
+2615404/1
C@CFFDFFFHHHHIIAEBGHIAGAE:DFHFGEHGIGBDFFCGGHIIIIE=
@4687366/1
tcttgaacttcttcaattgacgcaagaagtaccagaaacgggacttagcc
+4687366/1
;?@DBDDDHDFHHGB@>DHBAFAA:EE>GFGGHGIIGGIICHDGHIIIEE
@3134181/1
acctcacccagggcgggatatggaattttaatttatgccccctttaaaaa
+3134181/1
@CCFFFFFHHHHHJJJJFHGIGJAGGIIJEGIIJGHHHHHFFDEEDEEDD
@5191857/1
cgcaagaagtaccagaaacgggacttagccacaatctggtctggagagaa
+5191857/1
@;?DBA32<2<AFG9;CDA;;F<EFF<?@<FFFFBEF0?GF?B9BF;BC8
@5191967/1
ggcagagggaatctgattgtgctgttgtggaactgcttcacctgtggccg
+5191967/1
@@@FFFFFGADFDBHAHHCHEHICEGHGEHHGIII<DDG@FIEIIIDIII
@1604709/1
gccagatgccaaagttcttgatcttcactgggctcttctctgggatttcc
+1604709/1
@<@FDDBDHHHFFGEHHHGEGEFHHGIEIH?3FEHGG@GHG@>B3BAHGE
@39999/1
gcaagaagtaccagaaacgggacttagccacaatctggtctggagagaag
+39999/1
CCCFFFFFDHHHHJJJJJJIJIJJJJJJJJJJJJJJJJIIJJJJJJIJJJ
@40039/1
cacctgtggccggcggcacgcagacgccttgatgacctccactttgatga
+40039/1
C@CFF>B?A?HDHBFGGDGIIGIHHGHHHFF>BED@ACCBACCCCA@CC@
@1604916/1
ggtgcacgcgcttgggcagagggaatctgattgtgctgttgtggaactgc
+1604916/1
BBBFFFFFGHHHHJJJJIJHJJJHIJJJJJJJJJJJIJJIJHIJGIJJJJ
@2102131/1
tagagccttagctgcggaatgcttagcttccttcttagagcgtcccgtac
+2102131/1
CCBFFFFFHHHHHJJJJIJIJJJJJJJJJJJJJJJJJGJJJIIJJJJGGG
@1605062/1
gctagccgggcggatgtatggcagtagctaactcgtccgagggtcaattc
+1605062/1
CCCFFFFFHHHHHHIJJJJJJIJJIJJJJJGJJJJJJHHFFDDBDDDFED
@40330/1
ctgggcctcttgtatgcgaaggtgttgaggcgcttgtggtggtgcacgcg
+40330/1
CCCFFFFFHHHHHJJJJJIJJJFGGHIIJJIJJJJJHJJFHJGHIJJJHG
@1605328/1
gaggcgcttgtggtggtgcacgcgcttgggcagagggaatctgattgtgc
+1605328/1
CCCFFFFFHHHHHIJJIIIJJJJJJJJJJJJJJJJJJHIHHHHHHFFEFF
@3135773/1
gacgatttcaccagtggtcttcttgaacttcttcaattgacgcaagaagt
+3135773/1
CCCFFFFFHHHHHJIJJJJIJJJJJJJJJJJJJJJJJJJJJJJJIJJJJB
@1093852/1
gcctggctcccatgtcacggtagcactgagtgacggcacctccgacactg
+1093852/1
CCCFFFFFHHHHHJHIGIJJGHIJJIIGIJFCEHIIJIGIJIGIGIJJJI
@4689276/1
ggtggtgcacgcgcttgggcagagggaatctgattgtgctgttgtggaac
+4689276/1
@@@FFDBDDHFFHIHIGIFIIJIIII@?FCHIDEHIGDHIIHIICGCHIJ
@40954/1
acgcctgggatgccacccggcaccactcccgggtgaggatgcactacatt
+40954/1
CCCFFFFFHHHHGJIIJJGIJJIIIJJJJJJJJGHIJIJJEGGIJJIHHH
@1094373/1
ggtcacggtactcgcggtacatgttgtgtacacctgagcgagactcataa
+1094373/1
@C@FDFFFFFHHHBHIEFGGGHHIIGGGIIIGGGGGGIIJGG/AHHCGGE
@2618066/1
caccagtggtcttcttgaacttcttcaattgacgcaagaagtaccagaaa
+2618066/1
CCCFFFDFHHHHHJJJJJJJJJJJJJJJJJJJJJJJJJJJJDHIJIJJJJ
@4689783/1
ccatccaacgggattgcccatcaatttatcttcaaatgacgacaccacag
+4689783/1
@CCFFFAFHDFHFIIIIGGHIGIJJIHGIJJJJJIIJJJJIJJIJIJJIJ
@5194062/1
gtttgtctgttcgtctgtgcgcgctaatctcagaaacggctgatccgagt
+5194062/1
@@BFFFFFHFHHDGHIJFHIHIJJJJJIJIIIJJIJJIIIJJGHIJIEH?
@2618144/1
gacgcaagaagtaccagaaacgggacttagccacaatctggtctggagag
+2618144/1
CCCFFFFFHHHFFIJJJJIGJJJJJJJJJIJJJJJJJJJIIGHIJJJJJJ
@4689855/1
gtagctttaaggggatctgctgtctgtggagctgatgcttgctgggcctc
+4689855/1
CCCFFFFFHHHHHJHIJIJJJJIJJJJJJIJJJJJJJJJJJJIJJJJJJJ
@2103521/1
gccagatgccaaagttcttgatcttcactgggctcttctctgggatttcc
+2103521/1
CCCFFFFFHHHHHJIIJJJJJJJJJJJJJJJJJJJJJJJJJJJJIJJJJJ
@41612/1
ggttttttaaactcatattttcatggtaccaagttatgaatttttcaaat
+41612/1
@@?DD;DDHBDHFGIIHHG@FHCHIECFHGGHIA@DD>F?DBDHIHEEGB
@1094798/1
gtgctgggcctcttgtatgcgaaggtgttgaggcgcttgtggtggtgcac
+1094798/1
@;@DDFFFHHGHGIJEHGDHIGHGI:CFFHDGIGGGGBHHHIFGIBDEE>
@1094861/1
ccctaatagagacgatttcaccagtggtcttcttgaacttcttcaattga
+1094861/1
CCCFFFFFHGHHHJJJJJJJJJJJHJJJJJJJJJJJJJJJJJJJJJJJJI
@4690245/1
ccacaatctggtctggagagaagatcctcatcttgtatagaggaggcttg
+4690245/1
@@@DDDDAFHHADHH@E;3<C@FHCEHEHD9?FGFE94:?FCD3?@?FI0
@3630417/1
gcacgcgcttgggcagagggaatctg
+3630417/1
CCCFFFFFHHHHHJJJIJJJHIJJJJ
@3136946/1
ccctgatagagacgatttcaccagtggtcttcttgaacttcttcaattga
+3136946/1
CCCFFFFFHHHHHJGJJJJJJJIJIJJJJJJJJJJIJJJJJJJJJGIJJI
@5194637/1
gcgccaaatattttattgtaacaatgaaccatggtttcaacaatttctct
+5194637/1
CCCFFFFFHHHHHJIJJJHJIJJJIJJEIGIGGH?FGIIJIJHIJJJJIJ
@2103998/1
tgtacacctgagcgagactcataacgcagccagatgccaaagttcttgat
+2103998/1
BC@DFFFFHHHGHJJJJJJJJJJJJJJJJJJJJJJJJJJJJJFHIJJJJH
@2618797/1
gcagagggaatctgattgtgctgttgtggaactgcttcacctgtggccgg
+2618797/1
CCCFFFFFFHHHHJJJJJJJJJJJJJJJJJJJJJJJJJJJJJJJJJJJJJ
@2618909/1
ctgtggccggcggcacgcagacgccttgatgacctccactttgatgatct
+2618909/1
@B@FDDFDDHHHHIIIIIJIIGHIHHBHEFECFFECCCEDDDACCCEEDE
@4690772/1
agtgacggcacctccgacactgaggtcacggtactcgcggtacatgttgt
+4690772/1
CC@FFFFFHHHHHJJJJJJJJJJJJHIJJJJHIJJJJJJJHHHHHFFFFD
@3630912/1
gctgggcctcttgtatgcgaaggtgttgaggcgcttgtggtggtgcacgc
+3630912/1
CCCFFFFFHHHHHJJJJJJIJJJGHHHJIJJJJJJJJIJJIIJFGGIJJG
@2104610/1
gtggattttaatgttattattacagcatacataataaaattagaggaagt
+2104610/1
BBBFFFFFHHHHHHJJJJJJJJJJJJJJJJJJJJJJJJJJJJJIJJIIJF
@42662/1
cttcacctgtggccggcggcacgcagacgccttgatgacctccactttga
+42662/1
@CCDDFFFDFDBDFHHAEHGIHIHIGGHHFFFFEEEECCAACBCDDDCCC
@4691264/1
ctcagatgcaatttcttgcaagaattgcacaaagttgaagtccttgttgt
+4691264/1
CCCFFFFFHHHHHJJJJJJJJJJJJJJJJJJJIJIIJJIJHGIJJJJJJJ
@5195610/1
aactgcgacaccttgtggctgtgacttgtagtcaaagtggagattttact
+5195610/1
C@CFFFFFHHHHHJJJJJJJJGIJJJJJIJJJJJIJJHHJJJHJJJJIJJ
@3138038/1
tcttgaacttcttcaattgacgcaagaagtaccagaaacgggacttagcc
+3138038/1
CCCFFFFFHHHHHJJJJJIJJJJJJJJJJIJIJJJJJJJJJJIJIJJJJJ
@2619822/1
gcgacataagtccgagccgtgagcgtatagcatgtactgttccagctcta
+2619822/1
@@@DA=DBFD<ADG<F@C?<?GC;D:?FDF<?DDFFCFD9?BB=CF=CAF
@4691750/1
gtgcacgcgcttgggcagagggaatctgattgtgctgttgtggaactgct
+4691750/1
@:?DBDDDDCDDFBGIBHCFD:DDFDDGIIGC?DDDD?BF=CFHFC@FH@
@3631848/1
gccggcggcacgcagacgccttgatgacctccactttgatga
+3631848/1
@@@A7D@?AFH?FFIBBG>FHI@7=7D@CHH=;?;?C;;AA3
@4691764/1
caccagtggtcttcttgaacttcttcaattgacgcaagaagtaccagaaa
+4691764/1
@@@DFFD3CFFFHJIIJIJJIGIIIIHIIJJCHIJIJEIGG?B>FGGIIB
@5196021/1
aggtgctgggcctcttgtatgcgaaggtgttgaggcgcttgtggtggtgc
+5196021/1
@@?DDDFABFDHHIIIGIIIIIGBAGDBBHHGGGI=8@FHHDDGHGG;@@
@1096581/1
gtcataatcttcagatactccaaagcattctgggctgcagatgactgtgc
+1096581/1
CCCFFFFFHHHHHJJJJJJJJJJJJJJJJJJJJJJJJJJJJJJJJJJIJJ
@560001/1
gagtgacggcacctccgacactgaggtcacggtactcgcggtacatgttg
+560001/1
@CCDFFFFHHHHHJJJJJJJJJJJJJJJJJJJHJJJJJJJJHHHFFFFFF
@3138688/1
gtacacctgagcgagactcataacgcagccagatgccaaagttcttgatc
+3138688/1
CBCFFFFFHHHHHJJIJJJJJJJJJJJJJJJJJJJJJJJJJIIIJJJJJJ
@4692269/1
gcaagaagtaccagaaacgggacttagccacaatctggtctggagagaag
+4692269/1
@@CFFDDAFHDFHGGIEIBEEEHGGIIIIGFHEHHII9?DEGHAHIIFHI
@3138893/1
ctattagacaattaaacttatcgatctaaaacacatacatgagttgctta
+3138893/1
CCCFFFFFHHHHHJJJJJJJJJJJJJJJJJJJJJJJJJJJJJJJJJJJII
@7761761/1
gtcttcttgaacttcttcaattgacgc
+7761761/1
???DD;D4DDDDF<<<2<:A<CFBA8C
@7761777/1
cgtgaatataagtggcaaaggtagtaagtcagctgttccacttcatcatc
+7761777/1
CCCFFFFFHHGHFHHIIJIIJCHHJIIGGJJJJJJJJJJIJIJJJJJJJI
@7239238/1
gtgctgttgtggaactgcttcacctgtggccggcggcacgcagacgcctt
+7239238/1
CBCFFFFFHHHHHJJJJJJJJJJJJJJJJJJJJIJJJHHFFDDDDDDDDD
@44028/1
cggcacctccgacactgaggtcacggtactcgcggtacatgttgtgtaca
+44028/1
@@@;BDDD?FHAFHIIIIDHGIIF@8D@6?FB?FHHGGCHD=DA=@7?CH
@5702118/1
gattcatccacaaattccaacccttgcgtttcaaaacaattcattttagg
+5702118/1
@@@FFFFFGHHGHGHIHIJJJIIJJIGEHHIIJIJIJJGIGJGIJJIJIH
@560899/1
gttgtgtacacctgagcgagactcataacgcagccagatgccaaagttct
+560899/1
BCCFFFDFHHHHHJJJJJIJHIIJJJJJJJJIJJJJJJJJIJJIJJJJJJ
@2621438/1
cgcaagaagtaccagaaacgggacttagccacaatctggtctggagagaa
+2621438/1
CCCFFFFFHHHHHJJJJJJJJJJIJJJJJJJJJJJJJJJHHJJJJJIJJJ
@7762794/1
ctaagtgagtatacatctattaaattcaaacgcagagctcattatgttga
+7762794/1
@@CAD?DBDADAFCGEHCFIHIADFCHGGHH<?6?CDC9?F@BGGA?FG?
@5702773/1
atagagacgatttcaccagtggtcttcttgaacttcttcaattgacgcaa
+5702773/1
@@@FDFFFHHHHHGIHGGIFGGIHIJIJJJIBHEHJJIIJIGIJJIIIJJ
@561435/1
gtcacggtagcactgagtgacggcacctccgacactgaggtcacggtact
+561435/1
CCCFFFFDHHHHHJJJJHIJJJJJJJJJJJJJJJJJJJJJHIJJJJEIHF
@2621950/1
gacgcaagaagtaccagaaacgggacttagccacaatctggtctggagag
+2621950/1
CCCFFFDFFHHHGJJJJJIIIJJIJJIJJJJIIIJJIJIJIJIJJJIIHI
@7240510/1
ggcacacaggcataatgccatattcaaatgggaagtggtgataaagataa
+7240510/1
;?@BDDDDB???BGED@BCHEFCEEHFHIGDI;FHF>?::?D>DGADHGG
@561721/1
agcatacataataaaattagaggaagtaggtgctgggcctcttgtatgcg
+561721/1
CCCFFFFFHHHHHJJJJJJJJJJJJJJJJJFHIJJJJJJJJJJJJJJJJJ
@561796/1
ctgtgcctggctcccatgtcacggtagcactgagtgacggcacctccgac
+561796/1
@C@FFFFFHHGHHJJIJIJJGIIJFFHIJJJJGIFHGIJIJIIJIIJGGI
@5703284/1
gagagaagatcctcatcttgtatagaggaggcttgggctcgctctccgaa
+5703284/1
?@@DDDDFHHGFFIGIJJEG@HEIGGICEIIFHI08DFEIGIGGGHIF8C
@561982/1
gtcacggtagcactgagtgacggcacctccgacactgaggtcacggtact
+561982/1
CCCFFFFDHHHHHJJIIHIIGIIJIJJJJJJGHJJJJJJJHJJJJIHGHH
@3634342/1
gtaagatactgcaaacatgccagttataaagcatagcccgaagtgctatt
+3634342/1
CCCFFFFFHHHHHJJIIJJJJJJJJJJJJJJJJJJJJJJJIIJFHIJJJJ
@2622491/1
atacataataaaattagaggaagtaggtgctgggcctcttgtatgcgaag
+2622491/1
CCCFFFFFHHGHHJJJJIJJJJJHJIJIJJJJJJJIJJJIJIIJJJJHIJ
@2622509/1
ggaactgcttcacctgtggccggcggcacgcagacgccttgatgacctcc
+2622509/1
CCCFFFFFHGDFHJJGHIGGIIJIJJEEHEHIHHFFFCEDDDDCEDDDDD
@7240989/1
cgtcttttgaagattctgatattgatagttttttcattccctgcagagct
+7240989/1
?@@DDDFFHBFFFHIIIJHIIIJJJJIIIJJJJJGDHIIJIJIIGIGIBF
@5703710/1
cgcaagaagtaccagaaacgggacttagccacaatctggtctggagagaa
+5703710/1
@@@DFFDDFHFHHJJIEHIJIFEHIJIJIIIJJJJGIIGIGHIJEHHHGE
@6219365/1
cccacttttatcttttgcacctcacgatcgattactactgctttcccaaa
+6219365/1
@@@FDFFFHHHFHJJJJJIGIJJJJEGHHGGIGGIJJIJJFIEGEDFGII
@1607004/1
gcgcttgtggtggtgcacgcgcttgggcagagggaatctgattgtgctgt
+1607004/1
CCCFFFFEHHHHHIHJJJJJJJJJJJJJJJJJJJIJJJJJJJJIIJJJJI
@5704563/1
caggcaacatcttctttggtttgtcaggggtaatgctaacgtcatagcga
+5704563/1
@@CFFFFFGHGHHIJJJIJCGHIGGIGIGG?GHEIIIJJJIFHGIJJJJG
@6220153/1
gtagcactgagtgacggcacctccgacactgaggtcacggtactcgcgg
+6220153/1
@??DDDDDHHHHACCGHHEDGIBDG@GGIIIEBG?FGHHG;8@FGHEHE
@5704687/1
tgattctggtgggttgtcctgcagagcttgccacatcttgtaagcagcct
+5704687/1
CCCFFFFFGDFHHIIJIJIJIJIGJIIJJJJJJJJJJJJIJIJIJIIJIJ
@6220207/1
ggccaacagattgtttgagatgtttgtgaaactgcgacaccttgtggctg
+6220207/1
@@@DDDDDF?CFBIHIGB;;CHEHFCCBE?BGHIEHGIIEGHEIFF@CG;
@563419/1
gggccgagggaatctgattgtgctgttgtggaactgcttcacctgtggcc
+563419/1
CCCFFFFFHHFFHIJJHIIIGIIJIJJJIJJIJIJJIJJJIJJJJJGGJJ
@6220680/1
gttgaggcgcttgtggtggtgcacgcgcttgggcagagggaatctgattg
+6220680/1
@@@FFFFDHFHHDGHGBGGCFHEIIIIBIIIIIIGIGHIIEHFFFFCCED
@7242713/1
gtccttatttccgacccacaaacaattaagccttgggtaccgtagcctgt
+7242713/1
@@@FFDDFHHHHDHEF<FHHGIIBCHICGICGCCHBG89DGEBBECCH>=
@7765404/1
gtctgattctgtgatagtgaatacaagatcgtggggtgggcccaccaggc
+7765404/1
CCCFFFFFHGFDFGHIBEIEIIJJJGGJJIGIJBGGIGGJGIIJJIJIGI
@1608824/1
ccgcaatgttggagcttggtacaaagcaaaggtcgggcagttcgtcaaca
+1608824/1
CCCFFFFFFHHFHJJJJJJHIJJJJJJJJJJJHIJJJJJJHJJJJJJJJJ
@4176121/1
gtggtgcacgcgcttgggcagagggaatctgattgtgctgttgtggaact
+4176121/1
==?DDBB?FHDHFGHIII<?:CGGEBEHIIIHFHIDFHGIIIGDFHGIII
@4176234/1
gctgggcctcttgtatgcgaaggtgttgaggcgcttgtggtggtgcacgc
+4176234/1
CCCFFFFFHHHHHJJJJJJIIIJEGHHIJFIJJJJJJHIJGHIAEHJJJH
@5706314/1
gtggtcttcttgaacttcttcaattgacgcaagaagtaccagaaacggga
+5706314/1
C@CFFFFFGGHHGJJJJJJJJIJJJJJJIIIJIIJJJIJJJGJJJJJJIF
@5706476/1
cagccagatgccaaagttcttgatcttcact
+5706476/1
@@?D7BD??<<DHEGBCFDIHGF>HHG>@AE
@6222118/1
gtggtcttcttgaacttcttcaattgacgcaagaagtaccagaaacggga
+6222118/1
@@CFFFFFHHHHHIIJJJJJJJIJJFJJJJJJJJJJHIJJJJJJJJIJJD
@7244269/1
catgtcaatcggtttataaataaaaaagttatgtcaaattaaagaatcac
+7244269/1
B@@FDFFFHHHHHJJJJJJJIJJIIGIIIHIJJJJJJJJJJJJJJJJJII
@4177043/1
ggcacctccgacactgaggtcacggtactcgcggtacatgttgtgtacac
+4177043/1
?7@DBDDDBF1@<?<B>GEFGF@G<?;0BB0??@7@BCAH@FE=DDH4??
@5706992/1
ggtgcacgcgcttgggcagagggaatctgattgtgctgttgtggaactgc
+5706992/1
@@?DDDFFHHHHHJJJIJIEHIHHGIIIIFIIJFHJJJHIIJJJEHIIJG
@7244654/1
acataataaaattagaggaagtaggtgctgggcctcttgtatgcgaaggt
+7244654/1
CCCFFFFFHHGHHIJIJJJIJJJJJHHIIJJJJJJJJJJJJJEHJGHHIB
@565866/1
gtgacggcacctccgacactgaggtcacggtactcgcggtacatgttgtg
+565866/1
CCCFFFFFHHHHHJJJJJJJJJJJGHJJJJGIJJJIJJJEHHHHHFFFFF
@7244792/1
atacataataaaattagaggaagtaggtgctgggcctcttgtatgcgaag
+7244792/1
C@@FFFEDHBHFDHHHIJIJDFH<ADHHEEHD>@GGIGGEGIGIGIEDFA
@7244856/1
ttcaccagtggtcttcttgaacttcttcaattgacgcaagaagtacc
+7244856/1
CCCFFFFFHHGHHJJJJJJJJJJJJJJJJIJJJJJJJJJJJJJJIJJ
@5707561/1
catacataataaaattagaggaagtaggtgctgggcctcttgtatgcgaa
+5707561/1
@@<BDDABFFHH?BFEHHH@A?FFAF?EEGBHHFCGBEBHGIFI?B@GB6
@1610799/1
gctgggcctcttgtatgcgaaggtgttgaggcgcttgtggtggtgcacgc
+1610799/1
@<@=BDB;FDAFFG>DABECHFHFHIIGAF?78@:@DGCDB=;45=@;C=
@7245402/1
acgcgcttgggcagagggaatctgattgtgctgttgtggaactgcttcac
+7245402/1
CCCFFFFFHHHHHJIJJJIIIJJJJJJJIJJJJJIJIJJJJJJJJJJJJJ
@7245571/1
tggattttaatgttattattacagcatacataataaaattagaggaagta
+7245571/1
CC@FFFFFDFHHDHIIGIGJJJJJJGJIJIJGCIJJGGHIGGGHEHHGBG
@567048/1
acgatttcaccagtggtcttcttgaacttcttcaattgacgcaagaagta
+567048/1
@BCFFFFFHHHHHJJJIJJJJJJJJJJJJJJJJJJJJJJJJJJJJJJJGI
@4692374/1
cagtggtcttcttgaacttcttcaattgacgcaagaagtaccagaaacgg
+4692374/1
B@CDDFFFHHHHHIJIJIJJJJJJIIJJIJJJIGHHIJHHHIIIIJJJJJ
@6223948/1
cagcatacataataaaattagaggaagtaggtgctgggcctcttgtatgc
+6223948/1
@@@FFFFFGHHHHJGIJJJIJIIIEGEHHFHHHGHGIGHGHGEIIHGIII
@2105896/1
gccatgccatgtaccacgcctgggatgccacccggcaccactcccgggtg
+2105896/1
CCCFFFFFHHHHHJIJJJJJJJJJJJJJJJJJJJJJJJJJJJJJJJJJHH
@5196905/1
ctttcctaggagtgactttcccgtttccaatctccaagacaggaggctcc
+5196905/1
CCCFFFFFHFDHCGHJIIJIJJJEHIJJIIJIJGHHIJJJJJJIIJFIIJ
@6736329/1
gacgcaagaagtaccagaaacgggacttagccacaatctggtctggagag
+6736329/1
CC@FFFFFHHHHFIIJJIJJJJJIIIJJIJIJJIIJJJIJJFHIJGGIGI
@5197022/1
gtgctgggcctcttgtatgcgaaggtgttgaggcgcttgtggtggtgcac
+5197022/1
@@@B=DDDFAFAFGGABFBAFGGIFFF??DBGBDGGGGE=DBFEGHG>@D
@6224316/1
gtggtcttcttgaacttcttcaattgacgcaagaagtaccagaaacggga
+6224316/1
CCCFFFFFHHHHHJJJJJJJJJJJJJJJIJJJJJJJFHIJJJJJJJJIJJ
@4692926/1
cagctcttgcagccatccaacgggattgcccatcaatttatcttcaaatg
+4692926/1
CCCFFFFFHHGHHJJJJJJJJJJJHIIJJJJJJJJIJJJJJIJJJJJJJI
@2106324/1
agacgatttcaccagtggtcttcttgaacttcttcaattgacgcaagaag
+2106324/1
CCCFFFFFHHHHHJJJJJJJJJJJJJJJJJJIJJJJJJJJJJJJJJJJJJ
@567906/1
cgcaagaagtaccagaaacgggacttagccacaatctggtctggagagaa
+567906/1
CCCFFADEHHHFFIHGIGGIJIIJJJJJGGIJEHHJGIIEHHGD<DBDHJ
@44549/1
ggagattttactatctttcaagtcggcataacgggccgcgactccgccct
+44549/1
C@@FFFFFHHHHHIHIIIIIGIEGEGEFFEHIGADEDHIEEBBBCFDBCB
@4693489/1
ggcctcttgtatgcgaaggtgttgaggcgcttgtggtggtg
+4693489/1
@@@DDDDDA4?<?FGFDHI<@9AFHB@1?6DDGFGGIGA@F
@568246/1
cacacaaatagatcatagaactaaataatactaaatttattttctaaaag
+568246/1
?@@F?=AAADBD?CAHGAGCCHFEGE<FHEHBAADF@BFCHDEGHDBGEG
@2106853/1
gacggcacctccgacactgaggtcacggtactcgcggtacatgttgtgta
+2106853/1
@<@FDFFDBFHHHJJJIJGIGECGDDFGHGIEIGEFHGBEGEE?EHHF@D
@2107091/1
aggtcacggtactcgcggtacatgttgtgtacacctgagcg
+2107091/1
?@@?B;?DFHBHDDHGA:F?CD?FHGEBFB?DDGFDDBB>@
@4693942/1
actgagtgacggcacctccgacactgaggtcacggtactcgcggtacatg
+4693942/1
?@@DDEBDHHGHHJHGJJIIJJJIIIIIJDHIIJHHGIIJIJJHEDDFFD
@45139/1
gggctctgtgcctggctcccatgtcacggtagcactgagtgacggcacct
+45139/1
CCCFFFFFHHHHHJIJJJJJJIJJJJJJJHIJJJJBHHIGIJJJIIIJJJ
@568718/1
gcggtacatgttgtgtacacctgagcgagactcataacgcagccagatgc
+568718/1
BB@FDDFFHHHHHIJJJJIIIJJIJJJIJJJJJJJJIJJJIJJJJJJIJI
@4180169/1
atacataataaaattagaggaagtaggtgctgggcctcttgtatgcgaag
+4180169/1
CCCFFFFFHHHGFIIGIEHIGGGJJIJHGGIIJIIJIJJJGHIIIII?FH
@5198836/1
gtcacggtagcactgagtgacggcacctccgacactgaggtcacggtact
+5198836/1
CBCFFFFFHHHHGIIJJGGIJJIGHJIIJIJGIIJJJJJJJIJJJJGGHG
@5198870/1
gtagagccttagctgcggaatgcttagcttccttcttagagcgtcccgta
+5198870/1
B@@FFFFFHHHHHJJJJJJJJJJJJJJJJJJIJJJJJJJJIGIIJJJJJJ
@3634834/1
ctcatcttgtatagaggaggcttgggctcgctctccgaagggagcttgcg
+3634834/1
CCCFFFFFHHHHHJJJJIJJJJJGHJJJJJJJJJJJJJJJJJGIJJJJJI
@5198969/1
ctgatagagacgatttcaccagtggtcttcttgaacttcttcaattg
+5198969/1
?@@DDDDDHHDAHIIIB<EFG?HHBACHHDHEICHGGHBGHI?9BB?
@6738337/1
ggcgcttgtggtggtgcacgcgcttgggcagagggaatctgattgtgctg
+6738337/1
CCCFFFFFHHHFHJGHIJJJJJJJJJJJJJJIJJJIJJJJJHJJJHIJJH
@6738513/1
accagtggtcttcttgaacttcttcaattgacgcaagaag
+6738513/1
<?;DDADDFFDF?EBCB?CAECHH:<EHHIEIID:@DGFG
@5199888/1
cactgtacagttagaaatgttacaacctctatactttgcattaaaataat
+5199888/1
CCCFFFFFHHHHHJJJJJJJJJJJJJJJJJJJJJJJJJJJJJJJJJJJJJ
@4695817/1
gggctctgtgcctggctcccatgtcacggtagcactgagtgacggcacct
+4695817/1
@7@DFADBCFFFHGGHGIIIIIIIIIIIG?FG@FGIGEG0?BDHGHE>HG
@5200071/1
gtcagcacagaatagtcgcgtgtgatgccgcttttgcaccacaataaacg
+5200071/1
@@@FF?DDFHABBHHECDBHFECF>?GCEB<HHGG@>?@FGIIIIEGIIH
@3636223/1
gtaggtgctgggcctcttgtatgcgaaggtgttgaggcgcttgtggtggt
+3636223/1
CCCFFDDDHHHHGIJIIJIIJJIJIIJIJ?FHIIGIGGIJGGGGHI=@DA
@47165/1
gagactcataacgcagccagatgccaaagttcttgatcttcactgggctc
+47165/1
C@CFFFFDHHHHHIJJJJIJJIJIJIIJIDFIJJIJJJJJJJJJGGIGII
@2109305/1
cagcatacataataaaattagaggaagtaggtgctgggcctcttgtatgc
+2109305/1
@@<ADDDDFBFAFEHGG@FGCEC>D>H?FFEACEE<9;D??FDGGIB<F<
@2109435/1
tgcacgcgcttgggcagagggaatctgattgtgctgttgtggaactgctt
+2109435/1
8=7=B??8C8DFDFFA@BFDB@GEFF@9DDF??DFFFEICB@B>@=>CFI
@1612277/1
atggagtgagcacgggctctgtgcctggctcccatgtcacggtagcactg
+1612277/1
@CCFFFFFFFFHHJBHHIIGIFHIIJGIIGHGGCDGIIJGIIDFHIIIII
@2624671/1
gtcacggtagcactgagtgacggcacctccgacactgaggtcacggtact
+2624671/1
CCCFFFFDHHHHHJJJJHIJJJJJJJIIJJJJJJJJJJJJFHIJJJCHHH
@3143179/1
gtgctgggcctcttgtatgcgaaggtgttgaggcgcttgtggtggtgcac
+3143179/1
CCCFFFFFHHHHHJJJJJJJJJIHJCGGHIIJJJJJJJJIJJFHJGHIII
@47761/1
atttcggatctatagaggctgtcactgcagcgatactgggaacattcgac
+47761/1
CCCFFFFFHHHHHJJJJJJJJJJJJJJJJJJJJJJJJJJJJJJJJJJJJJ
@2625009/1
gcgcacagggcacgcttgcgcatgacatctatacatgccattggcgttca
+2625009/1
@C@FDFFFHHHHHJJJFJIIJFGIIIJIHIJJJJIJIEIEIIIIJIAGGI
@1612699/1
taacaataaacgaaataaaaatattgcttctacataggtgactaaaaagc
+1612699/1
CCCFFFFFHHHHHJIJJJJJJJJJJJJJJJJJJJJJJJHIJJJJJJJJJJ
@48009/1
ctagcacgtagttctcagcttccctgcaaagttaaccatcttgtattcaa
+48009/1
CCCFFFFFHHHHFIJJJJIJIJIJJJJJJIIJJJJJIJJJJJJIJJJIIJ
@1612863/1
cgaatattccctgacacctcacccagggcgggatatggaattttaattta
+1612863/1
CCCFFFFFHHHHHJJJJJJJJJJJJJJJJJJJHHHHHFFFFFFEFEEEED
@5201368/1
ccggcttatactccgcctccaacttgatacaagcttctcgcacagcagtg
+5201368/1
CCCFFFFDHHFDD>DGGEGGBGCIGIIIGGIGFIEIAHHHGGEEGIJJII
@4697120/1
tgacgcaagaagtaccagaaacgggacttagccacaatctggtctgg
+4697120/1
CCCFFFFFHHHHFHIJJJJJJJJJJJJJJJJJJJJJJJIJJJIIIJJ
@5201552/1
gagactcataacgcagccagatgccaaagttcttgatcttcactgggctc
+5201552/1
CCCFFFFFHHHHGJJJJJIJIJJJJJIJJHHIJJJJJJGJIJJJIHIJJJ
@3637545/1
catgttgtgtacacctgagcgagactcataacgcagccagatgccaaagt
+3637545/1
@@CFFDFBFFHHDFEHGCIGIJJHIHGIIJFIGGJJJGIJHJJIGIIIIF
@48333/1
gtagcactgagtgacggcacctccgacactgaggtcacggtactcgcggt
+48333/1
CCCFFFFFHHHHHJJJJJJJJJJJJJJJJJJJJJGIJJJJHHJJJJJHF@
@3143970/1
gccagatgccaaagttcttgatcttcactgggctcttctctgggatttcc
+3143970/1
@<@FDDFFDHHFHIJIJJJJGIGIJIIJCHBFHJJJJJIIJJJIDBGHII
@4697541/1
gcaagaagtaccagaaacgggacttagccacaatctggtctggagagaag
+4697541/1
CCCFFFFFHHGHHJJJJJJJJJJJJIJJJJJJJJJJJJJJGJJGIIJIII
@48748/1
ccctaatagagacgatttcaccagtggtcttcttgaacttcttcaattga
+48748/1
CCCFFFFFHHHHHJJJJJJJJJJJJIIIJJJJJJJJJJJJJJIJJJJJJJ
@2625976/1
catcttgtatagaggaggcttgggctcgctctccgaagggagcttgcggc
+2625976/1
@@@DFFFDDHFHDGIIIGIEIGBHIIIBGGHFGIIIIIGIDHGHGCGGEE
@3638058/1
atagagacgatttcaccagtggtcttcttgaacttcttcaattgacgcaa
+3638058/1
CCCFFFFFHHHHHJJJJJJIJJJJJJJJJJJJJJJJJJJJJJJJJJJJJJ
@3144887/1
ctcataacgcagccagatgccaaagttcttgatcttcactgggctcttct
+3144887/1
CCCFFFFFFHHHHJJJJJJJJJJJJHIIJJJIJJJJJIJJIIJJJJJJJJ
@49233/1
gtggattttaatgttattattacagcatacataataaaattagaggaagt
+49233/1
?=;B;DDDF>FD>2C@GBA<?I?4CFEEDCF@DHHC>4?DFGIDDF@>GB
@2111370/1
cgcaagaagtaccagaaacgggacttagccacaatctggtctggagagaa
+2111370/1
CCCFFFFFHFHHHJJJJJJJJJJJJJJJJJJJJJJIJJJGGIJJJJJJJJ
@5202858/1
gccagatgccaaagttcttgatcttcactgggctcttctctgggatttcc
+5202858/1
CCCFFFFFHHHHHJHHIJJJJJJIJJJIJJIJJJJJJJJJIJJJJJJJJJ
@1613920/1
cagtggtcttcttgaacttcttcaattgacgcaagaagtaccagaaacgg
+1613920/1
CCCFFFFFHHHHHJJJJJJJJJJJJJJJJJJJJJJJJJIIJJJJJJJJJJ
@4182073/1
ctcgtgtcccgtatccgattccattgctgataataatgtggccc
+4182073/1
@@@DDDDDBHHBFH>CF1FH<4FAFHEEA4CDDAGBFBFDE3:0
@2112188/1
gcgggtcggacgagccgtgccttttattgcttggtgagacacgagataaa
+2112188/1
CCCFFDFFHFHHGJJJIHIJIGIJJBGHIIGGGICFGIFHIHHBBDCEEE
@569807/1
ggtagcactgagtgacggcacctccgacactgaggtcacggtactcgcgg
+569807/1
@@BFDFFFHHHHFIJIJIIIJJJGIJIJJJJIGGIFHGHIICHIIJIIHF
@3146003/1
ctgtgatctgtttcttggcatctatagatgtcggtggcgcacagggcacg
+3146003/1
BBCDFFFFHHHHHJIJIIJJJJJJJJJHJJJJJIIIIJJJJJIIJJIIJG
@569969/1
ttgtggaactgcttcacctgtggccggcggcacgcagacgccttgatgac
+569969/1
=:?ADD3BFDFF>FEBA?AAAF>DBDF8@:4@;4:BDDDC?BB>@5355:
@1614376/1
ctgttgtggaactgcttcacctgtggccggcggcacgcagacgccttgat
+1614376/1
@CCDFFFFGHHHHJJJJJJJJJIJJJIJJJJJIIGHHFFFCEDBDDDDDD
@570055/1
ggtagcactgagtgacggcacctccgacactgaggtcacggtactcgcgg
+570055/1
@@=DFADDFFAHHGIIGIIIIGIIIIIIIDHIHIIGIIIIICHGDGIGGF
@3146321/1
gtctggtctggagagaagatcctcatcttgtatagaggaggcttgggctc
+3146321/1
C@BFFFDEHHGHHFHHHJJJIJJIIJJIGIFIIJGJJJIIGIJJ<GIIIC
@1614828/1
gccagatgccaaagttcttgatcttcactgggctcttctctgggatttcc
+1614828/1
@@@DFFDDHFHHHHFHHIGJJJJJIJJIIJEHIJJJIIJIIIGJIIJIGD
@570534/1
cactgagtgacggcacctccgacactgaggtcacggtactcgcggtacat
+570534/1
CCCFFFFDHHHGHIIJJJJJJJJIIJJIIIGHIJJIGHIJJJJIHABEFF
@3146757/1
cagcatacataataaaattagaggaagtaggtgctgggcctcttgtatgc
+3146757/1
@;=DDDDDDFFHBEH?<DC<EB>GF>G2A<32AC@F>EGGGIIIGFGHG@
@3146826/1
gctgggcctcttgtatgcgaaggtgttgaggcgcttgtggtggtgcacgc
+3146826/1
@@@DD?DDFDDDFC?FBEE7E:A:C3C;DEGB8@GDHIGH=FE@DHGHGE
@570810/1
tttgtttttctctgtgatctgtttcttggcatctatagatgtcggtggcg
+570810/1
BCCFDFFFHHHHHJJJJJJJJJJJJJJEHCFD>CBCBFEEG?DDH6?FDE
@4183489/1
cacaatctggtctggagagaagatcctcatcttgtatagaggaggcttgg
+4183489/1
CCCFFFFFHHHHHJJJJHHGGIJJJJIJJJIJJIFGIJJGIJJIGIIHBG
@4183506/1
agggaatctgattgtgctgttgtggaactgcttcacctgtggccggcggc
+4183506/1
<@@DD?DDHFFFAFFGHIHAF>:CDBEHDFHIHIAHGI@FGHIGEB:;EB
@5204671/1
agagacgatttcaccagtggtcttcttgaacttcttcaattgacgca
+5204671/1
@@@DFDFAFHB?FADBEHIIIEEHICHIIHEGBFGGEGIHEFEGGGG
@6226025/1
tgggtaacatgatagccttgtaccacagtactcctggatattcgtatttg
+6226025/1
CC@FFFFFHHHFHIIIJJJJJJIGGHIJIIJJIJJIIIJJJJJJIIJJJJ
@7769041/1
ggttttcacgaatatattgtgggatgcttaaatttacatttagtgtttgt
+7769041/1
BC@FFFFFHHHHHJIFHIIJIGJHEIJJJIJJJJJIJJJJJIIGHIIJJI
@6740722/1
gtagcactgagtgacggcacctccgacactgaggtcacggtactcgcggt
+6740722/1
CBCFFFFFHGHHHJJJIIJJJJJJIJJJJJJIJJIJJJJJGIIIJIJHD@
@7769563/1
cataataaaattagaggaagtaggtgctgggcctcttgtatgcgaaggtg
+7769563/1
CCCFFFFFHHHHHJJJJHIJIHIJIJJJJJJIJJJJJJJJJJJJGGHIFH
@4184576/1
agcatacataataaaattagaggaagtaggtgctgggcctcttgtatgcg
+4184576/1
@@<DDDDEFFDHFGHIFGFHHHGIFH@HHIHHFGG<GIJJJIJJGHIIIJ
@5205720/1
tgctgggcctcttgtatgcgaaggtgttgaggcgcttgtggtgg
+5205720/1
CCCFFFF3DHHHHJJJJJJJHHIJCGHIJJJJJJJJJJIJJCHI
@6741401/1
gcacgcgcttgggcagagggaatctgattgtgctgttgtggaactgcttc
+6741401/1
CCCFFFFFHHHHHJJJJJJJIJJJJJJJJJIJJJJJJJIJJJJJJJJIJJ
@2114640/1
actgagtgacggcacctccgacactgaggtcacggtactcgcggtacatg
+2114640/1
@@@DDDDDBB;FDHIGEECEBBCGBBBFG90?FB:/BA>=FBHE5=97AC
@6227111/1
atacataataaaattagaggaagtaggtgctgggcctcttgtatgcgaag
+6227111/1
CCCFFFFFHHHHGJJJJIJJJIJJJJJFHIJJJJJJJIJJJIIJJJJGHI
@4184971/1
ccactccatactttgtttcatttaaatttacgggctatgccatttatcct
+4184971/1
@@@DFFFFHDHHHGIIIIICH@FEGHIHHGHCFHCGIIEGIIIGIIIIII
@4185135/1
aagaacatgtaaaaccaagactcactaaacataaaaataatacattacgt
+4185135/1
8;?DDDDAFFFF<4CGDGF>F<?GEEECFFGF@G@GAF:??FEIIIIBFB
@5206526/1
gtgctgggcctcttgtatgcgaaggtg
+5206526/1
<=;7BD873?;DFG@?FH@BC:@FF??
@2115491/1
aggaagtaggtgctgggcctcttgtatgcgaaggtgttgaggcgcttgtg
+2115491/1
CCCFFFEFHHHHHJJJJIJIJJJJJJJJJJHGHJDGHHIJJJJJJIJJII
@6227944/1
gtacagttagaaatgttacaacctctatactttgcattaaaataatgccc
+6227944/1
@==ADDA:::=<AFA<EECIABFGFHEB:F?A<<CECG@9?C???C?FF?
@1099374/1
gctgggcctcttgtatgcgaaggtgttgaggcgcttgtggtggtgcacgc
+1099374/1
CCCFFFFFHHHGHIJJIJJFHIJIHJIGIIIIJJJJJHIGFHJJHIJIJH
@1099379/1
gacaaacttaggtttgcttacagccattcccaactgtcctccggtactaa
+1099379/1
CCCFFFFFGHHGHGHIIIIJJIIIIIJIGGGEGIGIIIIIJJJIAGHGII
@6743097/1
ggtgcacgcgcttgggcagagggaatctgattgtgctgttgtggaactgc
+6743097/1
BC@FFFFFHGHHHJJJJJJJJJJJJJJJIIJJJJJJJIIIJIJJJJJJJJ
@2116233/1
gtacacctgagcgagactcataacgcagccagatgccaaagttcttgatc
+2116233/1
CBCFFFFFHHHHHJJIIHIJJJJJJJJJJJJJJJJJJJJJIHIJJJJJJJ
@7771737/1
tgacgcaagaagtaccagaaacgggacttagccacaatctggtctgg
+7771737/1
CCCFFFFFHGGHFHIJJIJJJIJJJIIJJJJJJJJJIJJJJJHIIJJ
@7771738/1
ctctatactttgcattaaaataatgcccattttcacaggcaagggatcct
+7771738/1
CCCFFFFFHHHHFIIJGGHIIIJJIIJIJJJJJIJJIJJJJJGGIIJJJI
@6229246/1
gggatcttgccgtcattgcagacggtgtggtagcgggtcggacgagccgt
+6229246/1
CCCFFFFFHHHHHJJJJJJJJIJJJFHHHJHIJJJJJIJJJGHFFDDDD@
@2116862/1
atacataataaaattagaggaagtaggtgctgggcctcttgtatgcgaag
+2116862/1
@CCFFFFFHHGHHJJJJJJJJJJJJJJHIIJJIJJJIJJJJJJJJJJIII
@2116940/1
gcctcttgtatgcgaaggtgttgaggcgcttgtggtggtgcacgcgcttg
+2116940/1
CCCFFFFFFHGHHGDFFGAF?FFHHIJIJGIIDHIDBF;CDFHIJJHBBC
@7772208/1
gcaagaagtaccagaaacgggacttagccacaatctggtctggagagaag
+7772208/1
CCCFFDDFDFFHHIJJIJDGGGIJJIIIGIJIIIIIJJJIIJJIIEHEHI
@2117389/1
tgggaagtggtgataaagataagtataggctcaaaacctaacgacatcaa
+2117389/1
BCCFDEFDFHFHHJJJJIJJJJJHHJJJJJJJJJJJJJIJJJJJJJJJJJ
@7772899/1
gctcggacatttcaattttatttagttggtcttggttgaacggaactcca
+7772899/1
@@@FFDDDHAFFFAHIGEEIIIICCACEFEEDH@B?CFBDGB:?FDDGDH
@4188153/1
gccagatgccaaagttcttgatcttcactg
+4188153/1
@@@DDDDDHFFHHI:CEHIIIHHBH<CC?E
@3147181/1
gtggcgcacagggcacgcttgcgcatgacatctatacatgccattggcgt
+3147181/1
?@1=BDDDFHFDHFIIIIGIIIGBBHGGHHHGHGIIIICGEG@FD;CDGA
@5708878/1
gttacctgcaacttggccaggttagggccaac
+5708878/1
@?<BDD:BDF:ADGBGGHEBFFEFDCF?EGIB
@3639016/1
tggtggtgcacgcgcttgggcagagggaatctgattgtgctgttgtggaa
+3639016/1
@@@DDFDADFDFDHAHGIIIIEGBGGIADGDCHGHIECGCGGFFHIIIIG
@3147526/1
tcttgtatgcgaaggtgttgaggcgcttgtggtggtgcacgcgcttgggc
+3147526/1
CCCFFFFFHHHHHJJFGHHJJJJJJJJJJGIJHIGFHHJJJJJHHFFFDD
@7247350/1
gtggacctattgctacataatatatgaaacgatctgctttggtataggta
+7247350/1
@@<D?DDDBFHF>GDHIG9FH@HCHGEGGHIG3CDGBHBF9;?DGAH@0?
@3639403/1
gctgggcctcttgtatgcgaaggtgttgaggcgcttgtggtggtgcacgc
+3639403/1
@BBFFFFFHHHHHGHHIIJIJJJ?EFHIJIJJJJIGJFGIFHIFCHIJJG
@7247729/1
aggggttattgttatgtcgatgtcgaacccaaaaatgtaattaacttttt
+7247729/1
CCCFFDFFHHGHHIJJIJJIJJIJJJJJJIJJJJJJJFGIIIJJJJJJJJ
@5709676/1
aatacgatactgattccacattaataatagggatgatgactaatgactat
+5709676/1
?@?DFDFDAHFDAGIIGBHIIIIIIIGIICHGIIIIIIIIIIGHIG?GHE
@2628010/1
ctgcaatatatgttttaccagaacctgttggtaagtaaatgatagtatta
+2628010/1
@@@DFFFFHHHHHIJJJJGIJJFGIJJFHGG?GFHFG@GHIFGGIIGIIG
@3148638/1
ggattttaatgttattattacagcatacataataaaattagaggaagtag
+3148638/1
CCBFFFFFHHHHHJJJJJJIJJJJJJJJJJJJIIIJJIJIJGIJHIJIJI
@2628046/1
ttggcatctatagatgtcggtggcgcacagggcacgcttgcgcatgacat
+2628046/1
CCCFFFFFHHHHHJJJJJIJHIJIIJJJJJJJJJJJJJJJJJJJJJJJHH
@2628085/1
cagggatcttgccgtcattgcagactgtgtggtagcgggtcggacgagcc
+2628085/1
@@@FFDFFBFHFHI@GEHIHIIIIIIIFHHHGDGGIGIGGHIIIGHFFCC
@7774661/1
tctgtttcttggcatctatagatgtcggtggcgcacagggcacgcttgcg
+7774661/1
@@@FDFFFHHGHHJJJJJJJJIGJIIJJFGHIGIIJJGFIJJJJJJIIIE
@6746760/1
agcatacataataaaattagaggaagtaggtgctgggcctcttgtatgcg
+6746760/1
@@@DDEFFGHFHBGHIEIIJGIFCIJFHGIFGEHGFHDGIJGII?DGGII
@51600/1
gtggtcttcttgaacttcttcaattgacgcaagaagtaccagaaacggga
+51600/1
??<7=;BDDAF>D@:CFBEHF:CHICFHEFDGB@CC:?G@GFFIIFF70D
@7248853/1
ttcggatctatagaggctgtcactgcagcaatgctgggaacattcgactg
+7248853/1
CCCFFFFFHHHHHJIIJIIGIJJIJIJJJJJIJJJIJJIJJJJJHJJJJJ
@1615651/1
gtcttcttgaacttcttcaattgacgcaagaagtaccagaaacgggactt
+1615651/1
CCCFFFFFHHHHHJJJJJJJJJJJJJJIJJJJJHIJJJJJJJJJJJJJJJ
@5710961/1
ggtacatgttgtgtacacctgagcgagactcataacgcagcc
+5710961/1
???DDDDDFFFA;2<<2<<<<:?EFFGDEBFDG?C<FG8FE8
@3641459/1
gcgatgttttacaagggcaggttgaactcacaccattcaatttaaaagaa
+3641459/1
@<@DDDFFHHDHHIEAHGGBEGEGHBEF@AEGIAG?DGDFHGIGGIICBB
@52240/1
cacctgtggccggcggcacgcagacgccttgatgacctccactttgatga
+52240/1
@@@DDDF?BDHAHEGIGIIHIIIGGBHHHEFFFFEEEECCCCCCCC>AC>
@2629325/1
gttcaagttaaccgcaatgttggagcttggtacaaagcaaaggtcgggca
+2629325/1
CCCFFFFFHHHHHJJJJJJIIJJJJJJJJJHJJJJJJJJIJJIHIJJJJI
@7249387/1
cctcacgatcgattactactgctttcccaaagacaggacaagcgtgaatt
+7249387/1
@@@DFDFFHFD?DHGIIGEIIIIIIGIIIFGHDGGGBGIIIIIIDDGIGI
@52482/1
ctcttgtatacaaattatttctaccatcaaatacaggttttagtgcgcca
+52482/1
CCCFFFFFHHHHHIJJJJIJHJJJJJJJJIIIJIIJJGHIJIIHIIIJJJ
@5711404/1
cttcttctttctagtgcctgataagcccagacctagcccaaattcttctt
+5711404/1
@CCADDDFHHHHHJIICHEIJIJIGGGIIBHBFHIEGGIJIIIFII<DFH
@52560/1
gtttattttgtttttctctgtgatctgtttcttggcat
+52560/1
@@@FAFFFGDCFDGBGGGHDHIJJIJGIIJIJIJ9C3?
@3641812/1
tgttgaggcgcttgtggtggtgcacgcgcttgggcagagggaatctgatt
+3641812/1
CC@FFDFFGHHHHJJJIHIJ@FHGGHIJJIBGIIGGIJGJHGHHFFFFFF
@7249954/1
ctcatcttgtatagaggaggcttgggctcgctctccgaagggagcttgcg
+7249954/1
CCCFFFFFHHGHHIJJJIIIIJJGGEGG=GGIJIJJGIIJJJIIGIIJJI
@2629921/1
ctggagagaagatcctcatcttgtatagaggaggcttgggctcgctctcc
+2629921/1
CCCFFFDFHHGGHJJJJJJJJJIJIJJJJJJGHJJIJGGHIJIIIJIIIJ
@7250014/1
gagacgatttcaccagtggtcttcttgaacttcttcaattgacgcaagaa
+7250014/1
CCCFFFFFHHHHHJJJIJJJJJJJJJJJJJJJJJJJIJJJIIJJJJJJJJ
@2629955/1
ctgttgtggaactgcttcacctgtggccggcggcacgcagacgccttgat
+2629955/1
@@@DDFFBBFDFHBEGGHAFH?ACCEFG@?FG<FEEH>D?AC;?B@?>A>
@1616770/1
cgcagccagatgccaaagttcttgatcttcactgggctcttctctgggat
+1616770/1
CCCFFFFFHHHHHJJJJIJJJJJJGIJJJJIJJFEHIIJJJJJJJIIIIJ
@3642305/1
gcagagggaatctgattgtgctgttgtggaactgcttcacctgtggccgg
+3642305/1
=@@7?3B6CDFFF@EBEFCEFFHEF@FF=@D1C??CFGGIDGCIFC;FF<
@3642455/1
gcaacatcttctttggtttgtcaggggtaatgctaacgtcatagcgataa
+3642455/1
<@@FDFFDHFDHFIGGIIIGEHHGGGI?EDGDGGHIIIIGHEDGHG<F@H
@53213/1
aggtgctgggcctcttgtatgcgaaggtgttgaggcgcttgtggtggtgc
+53213/1
B@CDFFFFGHHHHJJJJGJJJJJHIII?FGHIHJJGHJJJJHIJGIJGHG
@7250383/1
gcgcttgtggtggtgcacgcgcttgggcagagggaatctgattgtgctgt
+7250383/1
C@CFFFFEHHHHHHHJJJJJJJJJJJJJJJHJJJGJJJJJGIJJIJJJJJ
@1617160/1
gccaatggcatgaatagatgtcatgcgcaagcgtgccctgtgcgccaccg
+1617160/1
CCCFFDDFHHHHGJIJJJIJHHHHIIJJJJJIJFGHIJGGFHHJHJGIIG
@3151088/1
ccagtggtcttcttgaacttcttcaattgacgcaagaagtaccagaaacg
+3151088/1
CCCFFFFFHHHHHJJJJJJJJJJJJJJJJJJJJJJJJJJIJJJJJJIJJJ
@7250554/1
ggggtgacatcggacttaatacaaggaaactgtttagactggttacattg
+7250554/1
@@@DDDDDBBFHA1<@CBHBH?CEHG;1:?FB????D<<?G@FH@BD>?/
@3151153/1
gtcacggtagcactgagtgacggcacctccgacactgaggtcacggtact
+3151153/1
@@@DDDDDDFDHFIIGECH>BH6:1CD?DDDFE?DCGGGF8@FGHG56==
@2630470/1
ggtacatgttgtgtacacctgagcgagactcataacgcagccagatgcca
+2630470/1
@@?DDFFFHHHHHHIJIJGIJEIJGGIGHGIGIJJIIHIIJJIJJJGIJI
@3151168/1
cttagccacaatctggtctggagagaagatcctcatcttgtatagaggag
+3151168/1
@CCFFFFFHHGHHJJIHIIJJIJHIIJJJJJIJJJIJJJJJJJJJJJJJJ
@3642946/1
gcgttctgaaccttctctggtggttcaatctccgcagtactgtcgtttgc
+3642946/1
@CCFFFFFHHHHHJJJJJJJHHIHIJJJJJJJJJJJJJJJJJJJJJIJJJ
@2630855/1
gtatgcgaaggtgttgaggcgcttgtggtggtgcacgcgcttgggcagag
+2630855/1
CCCFFFFFHHHAFGHIIJJIJIIJJHHJHIJFHIJJJJJJHHHFFFFDDD
@4703024/1
tacagttagaaatgttacaacctctatactttgcattaaaataatgccca
+4703024/1
?8?DDDADHA?D?B?EEACCGGIDGG?FHAFH>@>FG9?EB9?FHBAC?B
@4703097/1
actgagtgacggcacctccgacactgaggtcacggtactcgc
+4703097/1
@C@FFFDDAFHHGJJJJHGGACFHHGBFHFGHHFF?BFHHID
@1618052/1
cttatacttatccaagaaatattttgctacagtacattctactgtttgtc
+1618052/1
@@@FFFFFHGHFFGGHJGIJJIJJIJJJIIIJHHIJIIHIIJJIJJJIJH
@3643624/1
gacgatttcaccagtggtcttcttgaacttcttcaattgacgcaagaagt
+3643624/1
@@@FDFDDHHHFFIIIG@IDHHFH@FHHGIIGIIGIHGIIIGIGIGGHGB
@1618139/1
cttcacctgtggccggcggcacgcagacgccttgatgacctccactttga
+1618139/1
CCCFFFEFH?FHHBHGIIIIIIGDIIHIEFD@B>CCCDCECCC?A@CCCA
@2631373/1
gtcgctacagtcgtacttgtttgaaggagtctatgcaagcttactataaa
+2631373/1
CCCFFFFFHHHHHIJJJJJIJJJJJJJJJIIJJJJJJJJJJJJJJJJJJJ
@1618305/1
gccagatgccaaagttcttgatcttcactgggctcttctctgggatttcc
+1618305/1
CCCFFFBFHHHHHJFHIJJJJJJJJJIJJJIBHIHIJJJJJIJJJIJJJJ
@2117925/1
acggtagcggaaggtgggttcgtgaatcatgccctcaatctgcaccagtt
+2117925/1
CCCFFFFFDFFHHI9EHICGIIIIIIIIIIIIIIIIGEGIIIIIIIGGCH
@1618384/1
ctggatggagtgagcacgggctctgtgcctggctcccatgtcacggtagc
+1618384/1
CCCFFFFFHHHHHJJJJJJJJJJJJJJJJJJJJJJJJJJJJJJJJIFHIG
@1618496/1
gttcctctttacaagtagactcatctttagcacttggttcgtcttttgaa
+1618496/1
@@@ADDDDHHBHDEBFE?CFEDAFEHBHICE<FHHD<CFFDHGHHEGCH<
@6230598/1
cagcatacataataaaattagaggaagtaggtgctgggcctcttgtatgc
+6230598/1
@@@DDDDDFF<<CAGI@BFGDDHD?EAC9C>HCBGIABCFHGIGCHG<?<
@2631610/1
cagcgaacgcttattgtttcgatcttgttatacgtaaaacaaactcgtac
+2631610/1
CCCFFFFFHHGHHJJGHIJIJGIGIIIGGIIJJIFHGIGGGIGGHGEBCG
@573092/1
ggaagtaggtgctgggcctcttgtatgcgaaggtgttgaggcgcttgtgg
+573092/1
@@@FFFFFHFFHGIIIJJJJJJJJJJJJIFHGICFGGIJJJGIJJJJFHI
@1618687/1
gaggaagtaggtgctgggcctcttgtatgcgaaggtgttgaggcgcttgt
+1618687/1
BCCFFFFFHHHFHJJJJJJJJJJJJJJJJJJHGHIBGGHIHIJIJJJJJH
@2631822/1
gtgctgggcctcttgtatgcgaaggtgttgaggcgcttgtggtggtgcac
+2631822/1
@@@FFFFFHHHGFGJDGGGHJEEHI:?GHGGEDEIIJJIFFGCEHGHFII
@1618801/1
aggcgcttgtggtggtgcacgcgcttgggcagagggaatctgattgtgct
+1618801/1
CCCFFFFFGHBFFDGHEGHIIGJIJJDGIFHHEGGGGGHGIIIGJGCEFG
@6231307/1
aggaagtaggtgctgggcctcttgtatgcgaaggtgttgaggcgcttgtg
+6231307/1
CCCFFFDDHFCFHIEGGIIJIJIIGHIJJJEHII?DBFHGHIGEEIJICE
@6231395/1
gtggtggtgcacgcgcttgggcagagggaatctgattatgctgttgtgga
+6231395/1
B@CFFFFDHHHHHJJJJJJJJJJJJJJJJJJJJJJJJJJJJJJJJJJJJI
@4188839/1
atctatagaggctgtcactgcagcaatgctgggaacattcgactgatccg
+4188839/1
CCCFFFFFHH<HHBGHGGHIEEEGHDIJIJJIJGGGHHEHIEHGHGF?GH
@5210258/1
cctgagcgagactcataacgcagccagatgccaaagttcttgatcttcac
+5210258/1
CCCFFFFFHHFFHJJIJJJJIJIJJJJJJJJJJJJJIHIJJJJJJJJJJJ
@2119173/1
gcgatgttttacaagggcaggttgaactcacaccattcaatttaaaagaa
+2119173/1
CCCFFFFFHHHHHJJJJJJJJIIIJIJJJJJJJJJJJJJJJJJJJJJJJJ
@6231889/1
ctgcgacctcgagcgacgaatcacatgaaagggggaggggggagggtcat
+6231889/1
CCCFFFFFHHHHHJJJJJJJJJJJJJJJJJJJJJJHHFDDDDBDDD<ABD
@1619914/1
ttgtggaactgcttcacctgtggccggcggcacgcagacgccttgatgac
+1619914/1
B@@DFFFFHHHHHJJJJJJJIIIJIJIJJIJJIIHHFFFDDDDDDDDDDC
@3645515/1
ggcagagggaatctgattgtgctgttgtggaactgcttcacctgtggccg
+3645515/1
CCCFFFFFHHHHHJJJJIIHIGJIHIJIJJJJJJJJJJJJIJJJIIJJJI
@4189393/1
gtcacggtagcactgagtgacggcacctccgac
+4189393/1
==@1A@@AA@FB>?FB<<CBHE<GGF@9F??FA
@4189451/1
cacagttccagtctcaggcacattgccattagtagactgatcagccggag
+4189451/1
CCCFFEFFHHHFFHIJJJIJJJJIIIJ@HHIJHIIHGHIIJJIIJIJJJG
@4189629/1
gcaagaagtaccagaaacgggacttagccacaatctggtctggagagaag
+4189629/1
CCCFFFFF?HBHHHIJIJJJJJEGIIGJJJJJJIJJJJGHIIGGGGHFGG
@5211113/1
tggtggtgcacgcgcttgggcagagggaatctgattgtgctgttgtggaa
+5211113/1
@@@DFFDDHHFFHBHGIIIGGAF@=;FGGEIGIIIIIGHGIIGCF=CCG;
@4190013/1
ccgataccatacaccaaaatattttttacgatttttgtctgtctgtctgt
+4190013/1
CCCFFFAFGFFFHGJJIJJIFGHGEHGIGIHIJIIIIIIGIFHIIFHHGH
@5211444/1
gttttattgacgtatcttaagaactgaatacccagttattacataattgt
+5211444/1
CCCFFFFFHHHHHJJJJJJJJJJJJJJJJJJJJJJJJJJJJJJJJJJJJH
@7776227/1
gcactgagtgacggcacctccgacactgaggtcacggtactcgcggtaca
+7776227/1
CCCFFFFFHHHHHJIJJJJIIGJJJJJIIJJHHIJJJFHIJJIIJHHFFF
@5211600/1
caccagttcatatttgggcacagttcctcgacgagcaagtagttcttgaa
+5211600/1
CCCDDD:DFADHHG@FEAHIIIIFHCHDHGBFHGGBHHEHEHIIBGI>FH
@3646774/1
ctcagatacaccgtcacggaatacaaatatcttcttcggcaatctgcctt
+3646774/1
CCCFFFFFHHHHHJIJJJJJJJJJJJJJJJJIJJJJJJJJJJJJJJJJJJ
@6233317/1
gttcatacggcgcgcggtcgcctccttgatgcattgcgtcagaatgccca
+6233317/1
@?@FFFFFHHHHHHGGGDGHIIGBHEHCDHIHHIH@HHBEA<>CA;@CCD
@4190784/1
ctttactcgaatagtcttttctaacttgaacagtgcgatgttttacaagg
+4190784/1
CCCFFFFFHHHHHJIIJJJJIJIJJJJJJJJJIGHIJIJJIJJJJJJJJI
@6233673/1
cgcttgggcagagggaatctgattgtgctgttgtggaactgcttcacctg
+6233673/1
@@CFFFFDGHFHFEIEHIJJIJIJIFHHJGFHJJIIJIJJJIGIIJJJIH
@6748406/1
cacatggtaggttccatggatttaggagcacgtgcagtaggaaccacagc
+6748406/1
C@@DFDDBCBFDFHGIFIGGEHGGHHFHGEHI?FHGIDGDAGHDFEGDGE
@7777317/1
cgtcaatcaaatacttcagcacttcacacattgataaaacctcacatcca
+7777317/1
BCBFFFFFHHHHHJJJJJJJJJJJJGJJIIJIJIJJJJIIGIIIJJJJIH
@4191909/1
ggtggtgcacgcgcttgggcagagggaatctgattgtgctgttgtggaac
+4191909/1
@C@FFDDFHHFHFIGIJJJJJJEDHIHGIIJJJIJJJJIIIIJJIJJGIJ
@7777790/1
cactgagtgacggcacctccgacactgaggtcacggtactcgcggtacat
+7777790/1
CCCFFFFEHHHHHJJJJJJJJJJJJJJJJJHIJJJJHIJJJJJJHHFFFF
@2121992/1
tgcacgcgcttgggcagagggaatctgattgtgctgttgtggaactgctt
+2121992/1
CCCFFFFFHHHHHJJIJIJJJIIJIIJGIJJHIIIJIJIGHIIJIIJIJJ
@6749193/1
agacgatttcaccagtggtcttcttgaacttcttcaattgacgcaagaag
+6749193/1
@BCFFFFFHHDHHJJHJJJJJJJJJJJJJJJJJJJJJJJJJJJJJJJIJI
@7778055/1
tgtaatttttgtctttcgcgaaatattccgcgacagatgtctttctagtg
+7778055/1
?@:BADDDDDHHFGB?G=<GGHBHEHG@G@EAHBA@F@@GGAHCE;=?=A
@6234780/1
ctctttacaagtagactcatctttagcacttggttcgtcttttgaagatt
+6234780/1
CCCFFFFFHHHHHJFHIJJJJJJJJJJJJJJJJIIJJIJJJJJJGIIHIJ
@3648528/1
accaaaccaaacttctctgccaccaccaagggggtgg
+3648528/1
?@@1?DDDHF?A?EEGGFH><?GCCE@FBCFGII.@F
@4192422/1
gatggagtgagcacgggctctgtgcctggctcccatgtcacggtagcact
+4192422/1
@@@D=ADFGHDDHIJEGGGGHGIFIIEC@GHCHHDHIIHEFGGHGIJCGC
@4192424/1
gggcctcttgtatgcgaaggtgttgaggcgcttgtgg
+4192424/1
@@@DDDDDHBH>A@EG:<FH<CAEG<EF70@?@BBFH
@7778256/1
gctgggcctcttgtatgcgaaggtgttgaggcgcttgtggtgg
+7778256/1
@@CADADDHHFHHGHIEGEHIII?ECEFIGIEGEGHG==FHE=
@6235019/1
gtcacggtagcactgagtgacggcacctccgacactgaggtcacggtact
+6235019/1
CCCFFFFDHHHHHJJJJGIJJJJJJJJJJJJJJJJJJJJJHJJJJJHIHH
@2122628/1
catacataataaaattagaggaagtaggtgctgggcctcttgtatgcgaa
+2122628/1
CCCFFFFFHHGFHIJJIHGIHHGGCDGHIIFJGIJJJJJJJJHJJJJFDG
@2122666/1
gggctctgtgcctggctcccatgtcacggtagcactgagtgacggcacct
+2122666/1
CCCFFFFFHHHHHJIIJJIJIJGIIJJJJFHIIIIJJIJFGGHCGGIJJG
@3648902/1
cttcacctgtggccggcggcacgcagacgccttgatgacctccactttga
+3648902/1
CC@FFFFFHHHHHIIGGIJJJJIIIIIJHHFFFEDEEEEEDDBDDDDDDC
@6750091/1
tgggcctcttgtatgcgaaggtgttgaggcgcttgtggtggtgcacgcgc
+6750091/1
CCCFFFFFHGHGHJJJFEF<FCEHHE<GGIGEAGGGHH8BF8CGGEH@EF
@7778754/1
agccagatgccaaagttcttgatcttcactgggctcttctctgggatttc
+7778754/1
@?@DDD?BFHHDD;EGDBBCA<FEHFI<EBE9FGHAFHGIIHA<DHGHCG
@7778795/1
atctgattgtgctgttgtggaactgcttcacctgtggccggcggcacgca
+7778795/1
CCCFFFFFGFHFHIHJJHIJCHFHHJJJIIJJJJIHIIJJJJGIGFFDBD
@1620474/1
gtcctgcagagcttgccacatcttgtaagcagcctggcgcttagcaagtt
+1620474/1
B@@FFDFFHHHFHIIJJJIJJHIJJJJJJIJIJIJIJEHIIIIJJJIJGI
@2632038/1
ctcatcttgtatagaggaggcttgggctcgctctccgaagggagcttgcg
+2632038/1
?@@DDDDDBDFHHGAE@CEGHIIIICA@;?:D@BGGIIIA@B24;FFE;@
@54155/1
ggcgcttgtggtggtgcacgcgcttgggcagagggaatctgattgtgctg
+54155/1
CCCFFFFFHHHDFIFGHIJJJJJIJJJJJJJIJJJIJJJJJJJJJGHIJG
@1101812/1
gggcagagggaatctgattgtgctgttgtggaactgcttcacctgtggcc
+1101812/1
=?@DDDADHD@FDEBHHHCCA<@FECCE?EGHIIIG>?BGA9BDH??BFD
@3649943/1
cagtggtcttcttgaacttcttcaattgacgcaagaagtaccagaaacgg
+3649943/1
@CCFFFDEFFHFHJGGGIIJJIJJHIJIGHIIJJIIIJGEGGGIIIJJJJ
@3152775/1
gtgctgggcctcttgtatgcgaaggtgttgaggcgcttgtggtggtgcac
+3152775/1
CBCFFFFFHHHHHJJJJJJJJJJJJEHHHJJJJJJJJJJIJJIJJHHJJJ
@4705807/1
gttaaaaccaaaaatttgccggaagtcactattccacgcgaacgaagtcg
+4705807/1
@@@DDDD;FFHFBBHIGGGHI6GIHIIIICHGGIIHI@DDEHGGGHB;A?
@2632964/1
ccacgacgctcggacatttcaattttatttagttggtcttggttgaacgg
+2632964/1
CCCFFFDFHFHGGJJIGIIJJJJIJJJJJJIFGGGGJJJJFIFGGIIJGB
@6750351/1
catacataataaaattagaggaagtaggtgctgggcctcttgtatgcgaa
+6750351/1
C@CFFFFFHHFHHJGIJIGIJIIJJIJJJIJJJIIIIJJJJEHIJJGJEH
@1102980/1
cacagttccagtctcaggcacattgccattagtagactgatcagccggag
+1102980/1
@@@DDDDDFFDFHFGGIIII>?FHGGGIEHIIFHIIIIIGEHHD@DHEBH
@7252465/1
gtggcgcacagggcacgcttgcgcatgacatctatacatgccattggcgt
+7252465/1
???D??>DADAFFIIGHGGAGHIIBECHHIGIICE?C<FH<GG;@CF@GA
@5714207/1
cacgttggcagtaatagtacaagtgaaaagtcacttgccgatggtagaat
+5714207/1
B@CFDFFFHHHHHIJIIFHGIJJHIJJJJJHIGJJIIIJJIIJIDGHIJI
@5714353/1
agaggaagtaggtgctgggcctcttgtatgcgaaggtgttgaggcgcttg
+5714353/1
1?<DB?DDFBFB2CEHDHICFGHBEEHBFH>?;:CH0?BDG4?F7@FA@E
@55504/1
atggtaagaaggtggcggccagaatctagacatgcacagctcttgcagcc
+55504/1
@CCFFFFFHHGHFGIJJJIJIHHJJJJJJIJJJJJJJJIJJJIJJJJJIJ
@574035/1
cacctgtggccggcggcacgcagacgccttgatgacctccactttgatga
+574035/1
CCCFFFDDBHHHHIJIJJJIJJJJJJHFHFFFFDECECDDDDDDDDDDDA
@4706759/1
gagactcataacgcagccagatgccaaagttcttgatcttcactgggctc
+4706759/1
CCCFFFFFHHHHGIJJGJJJJIJIJJJIJHHI@HIJJJIIJJJJGFIIJJ
@4706825/1
ctgtgacttgtagtcaaggtggagattttactatctttcaagtcggcata
+4706825/1
CCCFFFFFHHHGHJJJJJJFHIJIJJJJJJJJJJCGIIJIIIJJJJIJJJ
@3651763/1
cttgaacttcttcaattgacgcaagaagtaccagaaacgggacttagcca
+3651763/1
CCCFFFFFHHHHHIJJJJJJJJJJJJJJGHJJJJJJJJJJJJJJJJJJJI
@2634177/1
cacataagtaacttcaaatgattgctcagatgcaatttcttgcaagaatt
+2634177/1
CCCFFFFFHHHHHJJJJJJJIJJJJJJJJJJJIJJJJJJJJJIIJJJJJJ
@6236373/1
ctccagtactttagctttgacagtgtaaaacttctccgaaatctccaatc
+6236373/1
CCCFFFFFHHHHHJJJJJJJJJJHJIJJJJJJJJJJJJJJJJJJJJJJJJ
@56042/1
ccactatcatctctttctttggagtttgtatacttaattcgatgttatac
+56042/1
CC@FFFFFDHHHFGIEIJJIIHGHFHGGFHEEEHEICBFGHGIIGEIIGI
@6751587/1
ggacttagccacaatctggtctggagagaagatcctcatcttgtatagag
+6751587/1
CCCFFFFFHHHHHJJJJJJHIJJJJJJJJJJJJJJJJJJJHJJIJJJJJJ
@574898/1
gtgcctggctcccatgtcacggtagcactgagtgacggcacctccgacac
+574898/1
CCCFFFEFDFFHHIJJIJIJJFCFEHHJJIFIFHIJIJFIIIJJJJIJJJ
@6236665/1
gtgaaaagaatcacaagtaagatactgcaaacatgccagttataaagcat
+6236665/1
BBBFFFFFHHHHHJJJJIIJJJJJJIJJJJJIJJJJJIJIIJJIJJJIGH
@7253626/1
gttcaaattcaaataaaatcactctgcaatcctgcctcacatgattcatc
+7253626/1
B@@FFFFFHHHHHJJJJJJJJJJJJJJHFHHIJIIJJJJJJJJJJJJJIG
@7779194/1
gtacacctgagcgagactcataacgcagccagatgccaaagttcttgatc
+7779194/1
@?@DDDADH?F?F@F@CGGCHGDFH@DHDDGGHGEHGIAFFDGHGIIFFI
@7779210/1
cgcaagaagtaccagaaacgggacttagccacaatctggtctggagag
+7779210/1
@@@DD?BD?<:D?:C?G>BFGD1EGIDGEDE@;:B?DBDDGICA?B?D
@6752428/1
gcaaagagacgaagcgcgcgttctcatgtaatttttaatgttttccaaat
+6752428/1
CCCFFFFFHHHHFIJGIJIJ@DHIJJJJHHGIIHIGGIJJIIJJIJIJJH
@6752677/1
ccacaatctggtctggagagaagatcctcatcttgtatagaggaggcttg
+6752677/1
C@@FFFFFHHHHHIJJJJIIIHJIJJJGIGIJJJIFHIFIGHIGGGIIID
@4193291/1
cagttataaagcatagcccgaagtgctattggcacacaggcataatgcca
+4193291/1
CCCFFFFFHHHHHJJJJJJIIGIGHIJJJJJJJJJJJJJJJJJJJJJIJJ
@3154130/1
gcatctatagatgtcggtggcgcacagggcacgcttgcgcatgacatcta
+3154130/1
CCCFFFFFHHHHHJJJJJJJJJJJJJJJJJJJJJJJJJJJIJJJJJJJHH
@3653443/1
gcttagcttccttcttagagcgtcccgtacccatagcaacaagatcagcg
+3653443/1
CC@FFFFFFHGHHJJIGGGIJGEGGIIFDDFHGGJIJJIJJJJGIIGGBH
@3653470/1
gcctcttgtatgcgaaggtgttgaggcgcttgtggtggtgcacgcgcttg
+3653470/1
CCCFFFFFHHHHHJJJJJFGIIIHJJIJJJJJJJJIJJHHJJJJJJHFFD
@2123755/1
gacgcaagaagtaccagaaacgggacttagccacaatctggtctggagag
+2123755/1
@@@DD>DDDHHFAGEFGG?FECAGGH9GEG@GHGEHHGAGGF<FBDDF3B
@2123758/1
cgcctattaacattatcatcgttctcagcatggtaagaaggtggcggcca
+2123758/1
=@@FFFFFHGHFHJJJIJJJJIGIJIIJGGGIIHGHEHHGJFFGGIIJIG
@7780348/1
gggtaatctagctacccacgtaaatgtaaacctggcaagcatccaagata
+7780348/1
??@===DDHDFDBEGIGHDFACEHGGDEBBEFGHGAGBDBAGBDDGBBGB
@2123797/1
cgcagccagatgccaaagttcttgatcttcactgggctcttctctgggat
+2123797/1
CCCFFFFFHHHHHJJJJJIJJJJJJJJJJJJJJJJJJJJJJJJJJJJJHG
@6753457/1
gcgacatgtaagagttcaatggggaagtaaatgcatctgtccttatttcc
+6753457/1
CCCFFFFFHFHHHJCGGGGIIJJJIIHHIJGGGCGHIJJJIIGIIIIIIH
@3653822/1
acataataaaattagaggaagtaggtgctgggcctcttgtatgcgaaggt
+3653822/1
CCCFFFFFHHGHHJJJJJIIIJJJJHEGEIIIJJJJJJJIIIJJJIIJID
@2124110/1
ctgtggccggcggcacgcagacgccttgatgacctccactttgatgatct
+2124110/1
=@?=4=?DCFFDAFGHG@@AF@EABABA9??@@BCCC3>CCCCCCAACC@
@4194654/1
gtgctgttgtggaactgcttcacctgtggccggcggcacgcagacgcctt
+4194654/1
@@@DDFFFGFHHFHGIJIIJJJJGJGHJJIIJIJJIIGEFFDDDDDCDDD
@7781209/1
gtcacggtagcactgagtgacggcacctccgacactgaggtcacggtact
+7781209/1
?@@DFDFDHHDHHJJIFHIEHHEGHGGHIIFEHIGIIIEHFHBHIGDGHH
@3654486/1
gtgctgggcctcttgtatgcgaaggtgttgaggcgcttgtggtggtgcac
+3654486/1
CCCFFFFFHHHHHJJJJJJJJHIIJFHIHIJJJIJJJJJJJJHJJHHIJJ
@1622571/1
ttttgtttttctctgtgatctgtttcttggcatctatagatgtcggtggc
+1622571/1
CCCFFDFFHHGHHJJJJIJJJJJJJJIJBFHIJJHIJJIGIIHGIIGIJG
@4195228/1
ggtcacggtactcgcggtacatgttgtgt
+4195228/1
8??BDD>12A8?D;E@<8??CFD4CD?D9
@2125107/1
tgtggaactgcttcacctgtggccggcggcacgcagacgccttgatgacc
+2125107/1
CCCFFFFFHHHHHJJJJJGHIJIJJJJJJJJJJHHHFFDDDBDDCDDEDD
@5216535/1
gcagccagatgccaaagttcttgatcttcactgggctcttctctgggatt
+5216535/1
CCCFFFFFHHHHHJJJIGIIJJJJJJJJJJJJJJJJIJJJJJJJJJJIJJ
@3155815/1
ataaagcatagcccgaagtgctattggcacacaggcataatgccatattc
+3155815/1
CCCFFFFFHHHHGJIJJJ;FHIJJJIIIIJJJIJIJJJIJJJJJJJJJJJ
@1623106/1
gtggattttaatgttattattacagcatacataataaaattagaggaagt
+1623106/1
CBCFFFFFHHHHHJJIJJJJJJJJJJJIJJJJJJJJIIJJJJIIJJJJJG
@4196043/1
ctttcctaggagtgactttcccgtttccaatctccaagacaggaggctcc
+4196043/1
=@7A??DDBD<;FFBGFGHBE?EHGG>@HHGFE9F>GCC??;BDB??FDE
@4196194/1
ggccagccttaacgtacgactccaacgccccctggcgtaaaataacgtca
+4196194/1
@@CFFFDFHGHHHIIIJJJJJHHIJGHIJJJJJJJJGHJIIIIGIIFEHH
@2126060/1
cgcgcttgggcagagggaatctgattgtgctgttgtggaactgcttcacc
+2126060/1
CCCFFFFFHHHHHHIJJIJJJJJHJJJJJJJJIIJJJJJJJJJJJJJJJJ
@7782965/1
gtcacggtagcactgagtgacggcacctccgacactgaggtcacggtact
+7782965/1
CCCFFFFDFHHHHJJJJGHIJJJJJJJJJJJJJJJJJIJJIJJJJJHJHH
@7783154/1
gtcttcttgaacttcttcaattgacgcaagaagtaccagaaacgggactt
+7783154/1
@C@FFFFFADFHAHEEEGGIGIIDGHGIEEEIIDDHIIIHIIIEIIGGIA
@7783232/1
ctgtttcttggcatctatagatgtcggtggcgcacagggcacgcttgcgc
+7783232/1
CCCFFFFFHHHHHJJJJJJJJJJJJJJGHIJJJJJJJJJJIJJIJJIJJI
@3656580/1
ctcatataacactttgacaggctgctgtgggatacggctggagaacaaat
+3656580/1
CCCFFFFFHHHHHJJJJJJJJJJJJJJJJJJIJIJJJJJJJ;D;FDGHI<
@3656743/1
ggcctcttgtatgcgaaggtgttgaggcgcttgtggtggtgcacgcgctt
+3656743/1
BCCFFFFFHHHHHJJHGHIFHIJIIJJIJJJJIGHIHIJFFHJJJJHHFD
@4197239/1
gtttattttgtttttctctgtgatctgtttcttggcatctatagatgtcg
+4197239/1
@@CFDFDFHGFBDHIHJIJIJJHJGIGIJJJIJG@HIIJIIJIIDHGADH
@7783739/1
gtcacggtactcgcggtacatgttgtgtacacctgagcgagactcataac
+7783739/1
B@@FFFFDHHHHHJIJGHIJJJHIIHHFHIJJHIJJJJJIJHJJJJJJJE
@3157728/1
ggtacatgttgtgtacacctgagcgagactcataacgcagccagatgcca
+3157728/1
@@?BDEFFHHHHHJIIIIGIIIIIJJJEGIHIJJJIEGHIFGIGIJIJJI
@4197578/1
gtcacggtactcgcggtacatgttgtgtacacctgagcgagactcataac
+4197578/1
CCCFFFFDHHHHHJJJIJJJJJJJJIIHIJJJJJJJJJJIJIIJJJJJJJ
@7784061/1
tgccattgacctttcctaggagtgactttcccgtttccaatctccaagac
+7784061/1
CCCFFFFFHHHHHJJJJJIJJJFHJJJJJJJJJJJJJJJJJJJJIJJJJJ
@3657392/1
gggatcttgccgtcattgcagacggtgtggtagcgggtcggacgagccgt
+3657392/1
CCCFFFFFHHHHHIJJJJJJJJJJJHHHIJDHIJJJJGHJJIHFFDDDDD
@3657446/1
tcttggttgaacggaactccaatcctttactcgaatagtcttttctaact
+3657446/1
CCCFFFFFHHGHDBHGIJIIIIJJJJJIJJJIJIJJIGGIHIJJGIJIJJ
@7784296/1
cggtactcgcggtacatgttgtgtacacctgagcgagactcataacgcag
+7784296/1
BCCFFFFFHHHHFHGJJJIIJJJJJJJJJJJJJJJIJJJJJJJJJJJIJJ
@1625438/1
gtgctgggcctcttgtatgcgaaggtgttgaggcgcttgtggtggtgcac
+1625438/1
CCCFFFFFFHHHGIJGIJJJIHIHI?EGGIGIIEHIJJJFHIFHGBEGII
@2127873/1
cttcaatcctaatgtattgatgggtcagcatgtcgcatagaatctgactg
+2127873/1
CCCFFFFFHHHHHJHIJJJJJJJJHIJJJJJJIJJJJJJJJJJJJJJJJI
@5220026/1
ctggagagaagatcctcatcttgtatagaggaggcttgggctcgctctcc
+5220026/1
CCCFFFFFHHHHHJJJJIIIGIJJJJJJJJIJJJJJJHHGIGGHJJIIJJ
@6238123/1
gacgatttcaccagtggtcttcttgaacttcttcaattgacgcaagaagt
+6238123/1
@@<DDDDDHGHGDHHIGJJHIGHICHGHGGGIGIGHGIJAEHEIEHGHH4
@2128970/1
cttgggcagagggaatctgattgtgctgttgtggaactgcttcacctgtg
+2128970/1
CCCFFFFFHBFHHEHGGHHAHGIGIIJJGGIHIIIJGHGGIGIHJIIIIE
@1104003/1
gccagaatctagacatgcacagctcttgcagccatccaacgggattgccc
+1104003/1
CCCFFFFFHHHHHJJJIJIJJJJJJJJJJJJJJIJJIJJJJJJJJJJJJJ
@57352/1
gttcattcaactgtcttgttaatgcctggccctcagcgacatgtaagagt
+57352/1
CCCFFFFFGHGHHGIJJIJJIIJGGJJJJIIIJIJJIJJJJJJHIJJII?
@6753768/1
gcgaaggtgttgaggcgcttgtggtggtgcacgcgcttgggcagagggaa
+6753768/1
CCCFFFFDHHHHHJJJJJJJJJJJHIJIIIJJJJJJJJIJHHHFFFFDDE
@4708646/1
cttgtggtggtgcacgcgcttgggcagagggaatctgattgtgctgttgt
+4708646/1
@CCFDFFDFHHHHJJJJJJJJJJJJJJJJJJJJJJJJJJJJJIJJJJJJH
@7255114/1
agcttgtccacttataagataaccgggcgattatttactttgacaccact
+7255114/1
CBCFFFFFHHHHHIJJIJIJJJJJJJJJJIJIIJJJJIJJJJIJJJJJJJ
@7255243/1
ccctgatagagacgatttcaccagtggtcttcttgaacttcttcaattga
+7255243/1
CCCFFFFFHHHGHJIJJJJIJJJJHJJJJJJJJJJJJJJJIJJJIJJJIH
@58099/1
ggcctcttgtatgcgaaggtgttgaggcgcttgtggtggtgcacgcgctt
+58099/1
B@CFFFFFHHGHHJJIIIJCFHHIHIJJIJJJIHIJJJJJIJJJJJHHFD
@58224/1
gttgttgtggaactgcttcacctgtggccggcggcacgcagacgccttga
+58224/1
@@@DFFFFHGHGHJIJHIJJIDGIG@HIIEIGIBHHEHFBCCCDDBA@CC
@6239967/1
gtgagcacgggctctgtgcctggctcccatgtcacggtagcactgagtga
+6239967/1
CCCFFFFFHFFHHJJJJJJJJIIJJJJJJJJIIJJJJGIIJJJJJJJHII
@1105336/1
atacataataaaattagaggaagtaggtgctgggcctcttgtatgcgaag
+1105336/1
CCCFFFFFHHGHHJJJJJJJJJJFJIJHIJJJGDIJJJJJJJJJJJJJJJ
@1105338/1
catacataataaaattagaggaagtaggtgctgggcctcttgtatgcgaa
+1105338/1
CCCFFFFFHHHHHJJJJJJJJIJJJIJJHIIJJJJJJJJJJJJJJJIJHH
@58499/1
atacataataaaattagaggaagtaggtgctgggcctcttgtatgcgaag
+58499/1
@@@FFFADHFFDBGGHIHEG@EHHGDHIFIIIIGIIIIIIIIEIICGE@D
@6754891/1
gattttaatgttattattacagcatacataataaaattagaggaagtagg
+6754891/1
CC@FFFFFGHHHFJJGIIIJJIJJJJIJIIIIIGJJJJIJFIJGGIIIJJ
@58595/1
gctgctgatctctttgcggccttcaaactgaacctaggtaatccctttat
+58595/1
@?@DFFF?HHHHHJJJIGIFHJJIIEGIJJGHIJJJJII<EHIIGHIIGG
@58647/1
gtgctgttgtggaactgcttcacctgtggccggcggcacgcagacgcctt
+58647/1
CCCFFFFFHHHHGJJJJJIJJJJJJJJJJJJJJIIJJHHFFDDDDDDDDD
@58711/1
gttggttatcaagtggcttggtaggatccaagttgaaatctttgaccatg
+58711/1
@@@DDDDDHDDHHIGH@FH1C3ACGFCCFBDHBFHEGI@HEHGE?GICGH
@1105881/1
gccgatacgattatgaagacgaagcggacgtcacggtaagcattcatcag
+1105881/1
@<@DBDDDHAFHHGDBHGHHGIEHIGGHGGHGIIII;=CACCC>=CEFFF
@3661270/1
gggaatctgattgtgctgttgtggaactgcttcacctgtggccggcggca
+3661270/1
@@@FFDFFHGHGFGGHJGJJJGGJIJIJJIJJJJJIIHHG@FGIE@GHBC
@6755499/1
ggctcgctctccgaagggagcttgcggccgatgacctcatactccttcaa
+6755499/1
B@BFFFFFHHHHHJJJJJJJJJJIJJJJJJJJJIIHIIHHHHHHFFFFFE
@59081/1
gtacatgttgtgtacacctgagcgagactcataacgcagccagatgccaa
+59081/1
?:?AD;?AFFAB::CED?<FGFEG@C?FEB<BF@BDDDGBFA@BFIFFFA
@4710329/1
ttgtgtaactgcttcacctgtggccggcggcacgcagacgccttgatgac
+4710329/1
@BCDD2ADHHHHHJJJJJJJIIIJJJJGIJJJJJHHHFFDDDDDDDDDED
@6755766/1
ctcacccagggcgggatatggaattttaatttatgccccctttaaaaaaa
+6755766/1
CCCFFFFFHFHHHIG@GIIJJGIHGIIFHGIGIJJHHHHFDFEEEEECDD
@1106376/1
cttctgcccgcgactccgtccgcgcggatgtcggtcttcacgtggaagtt
+1106376/1
CCCFFFFFGGHHHIJJIIDHHIIGIJJ@EHFDDF>BDDACA?BDDBDD@C
@3661921/1
gtgttgaggcgcttgtggtggtgcacgcgcttgggcagagggaatctgat
+3661921/1
BB@FFFFFHGHHHJJGIJHIIHHIIJJJJJJJJJIIJJJJHHHHFFFFFF
@4710657/1
gaaacgatcaacaataatatataatttggagtacagttaatacctggcat
+4710657/1
CCCFFFFFHHHHHJJJJJJJJJIIIJJJJJJIJJJJIIJJJJJJJJJIIJ
@7256972/1
gcgagactcataacgcagccagatgccaaagt
+7256972/1
<@@DD<@DHAFB>G?B?E:F@E3BECB<C39:
@2638635/1
ctctgtgcctggctcccatgtcacggtagcactgagtgacggcacctccg
+2638635/1
CCCFFFFFHHHHHJJJJJJJJJJJJIGHHIJJJIJJDHIJJJJJJJJJJI
@3158350/1
gtgctgggcctcttgtatgcgaaggtgttgagg
+3158350/1
?18AAD3;D=?D<:A2<2A:@?8@E??:??4:?
@59664/1
catacataataaaattagaggaagtaggtgctgggcctcttgtatgcgaa
+59664/1
@CCDFBEFFFHGHJIIGIIIJGHGFHIGEFHGHGHIJJJJJIJIIIIICF
@1106705/1
atacataataaaattagaggaagtaggtgctgggcctcttgtatgcgaag
+1106705/1
@CCFFFFFGFHHHJJJJGIIGIJEHHGIIHIJJIIJIJJJJIIJIJJJJI
@4711013/1
gggatgatgactaatgactatatttgtccagaacacgtattaattctgtt
+4711013/1
?@@DDD?BFFHD?@GGEFGEGEBHGDHH<FF@EHG@GCBDFHIFGIIIFH
@3662499/1
gcaagaagtaccagaaacgggacttagccacaatctggtctggagagaag
+3662499/1
CCCFFFFFFHHHHJJJJJJJJJJJJJJJJJJJJJJJJJHIJJJJJJJJJI
@3662680/1
gttggtcttggttgaacggaactccaatcctttactcgaatagtcttttc
+3662680/1
B?@BDDEFHFHFHIGIIJJGGHIJJJJJJJJIJJJEIIGIIJJIJIJIIE
@7257918/1
gcttgtggtggtgcacgcgcttgggcagagggaatctgattgtgctgttg
+7257918/1
CCCFFFFFFHHFFHIIIJJJJJJIJIJJGIJJGIHIJJJJJJJJJJJJJJ
@7258009/1
cagcatacataataaaattagaggaagtaggtgctgggcctcttgtatgc
+7258009/1
@@@DDBBDBADDHGIE@AE<A???GHBACHEACEHC9;D?CG>BFBD?FG
@1107662/1
tgggcttcttgtatgcgaaggtgttgaggcgcttgtggtggtgcacgcgc
+1107662/1
CCCFFFFFHHHHHJJJJIHIJAFHGHIJJJJIJJJHIJBFGFGGIJIJHF
@1107730/1
gggaatctgattgtgctgttgtggaactgcttcacctgtggccggcggca
+1107730/1
CCCFFFFFHHHHHFHIJJJJJJJJJJJJJJJJJJJJJJJJJJJJJJJHFD
@7785760/1
ggtcattcaatgtctccttccgtcttggg
+7785760/1
@@@DDDA?:DFDFFG>ED:IFBF?@BF33
@6757607/1
ctgtgatctgtttcttggcatctatagatgtcggtggcgcacagggcacg
+6757607/1
CCCFFFFFHHHHHJJJHIJJJJJJJJJJJJJJJJFHJIJJJJJJJJJJIJ
@3159775/1
gggaatctgattgtgctgttgtggaactgcttcacctgtggccggcggca
+3159775/1
CCCFFFFFHHHHHIJJJJJJJIJIJJJJJJJJJJJJJIIIJJJJJIJHFC
@5220868/1
cataataaaattagaggaagtaggtgctgggcctcttgtatgcgaaggtg
+5220868/1
@BBFDEDEHHHHHIHIJEHIIIGIJGJJJFHGHJJIIIHIJJJIGFFGBF
@1108217/1
ggcgcttgtggtggtgcacgcgcttgggcagagggaatctgattgtgctg
+1108217/1
@@CDDDDFFH=ADFCFHGGIIIIIIIIIIIIIIIIGIIIIIGIIIIIIIE
@1108288/1
acggcacctccgacactgaggtcacggtactcgcggtacatgttgtgtac
+1108288/1
BB@DFFFFGHHGHJJJIIJJJHHHJJJDHIJJJJJJIIIJJJJIIHHHFH
@3663792/1
tgaaatttggtacagatatagtttagaaccttagaaaggacataagatag
+3663792/1
BCBFFFFFHHHHHIIHIIJJJHJJJJJJJJJJJJHIJIJHIEIJJJDHJH
@3663793/1
gtcttcttgaacttcttcaattgacgcaagaagtaccagaaacgggactt
+3663793/1
CCCFFFFFHHHHHJJJJJJJJJJJJJJJJJJJJFHJJJJJJJJJJJJJJJ
@3664201/1
gctgggcctcttgtatgcgaaggtgttgaggcgcttgtggtggtgcacgc
+3664201/1
CCCFFFBFHHHHGHIIIIIIGHH?EEHC@FHGGIIIIHGIHIIAEGGIIH
@4200250/1
gatggagtgagcacgggctctgtgcctggctcccatgtcacggtagcact
+4200250/1
@@@DDABDDHFDDHBE1E:F@EHGIIGDHICHHIGFEGGIIII?=FHIIG
@3160480/1
gacgcaagaagtaccagaaacgggacttagccacaatctggtctggagag
+3160480/1
C@CFFFFFHHHHHIIJJJJGIIJGGIIHIHIEIGGJIJIJJFHIJIHIHC
@576926/1
tgatctgtttcttggcatctatagatgtcggtggcgcacagggcacgctt
+576926/1
@CCFFFFDHHHHHHGGHGIHEIIJIIHGGEHEGIIIIIIJJJJCGGIJII
@5221722/1
cacgacgctcggacatttcaattttatttagttggtcttggttgaacgga
+5221722/1
CCCFFFFFHHHHHJJJJJJJJJJJJJJJJJJIJJJIHIJJJIJJJJJJJJ
@2130232/1
acagcatacataataaaattagaggaagtaggtgctgggcctcttgtatg
+2130232/1
CCCFFFFFHHHHHJJIIJJJIJIIJCGGIJIIFHIJJJJIIGIJJJIIII
@577134/1
cgctcggacatttcaattttatttagttggtcttggttgaacggaactcc
+577134/1
@@@FFFFDFFHHHGGGIJJJFJJJIJIIJGFGGIJBFGHGGHCBAGBHHG
@4200592/1
agacgatttcaccagtggtcttcttgaacttcttcaattgacgcaagaag
+4200592/1
CCCFFFFFHHHHHJJHIIIIJJJJJJJJJJJJJJJJJIIJIJIJJJJJJJ
@1109596/1
attgtgctgttgtggaactgcttcacctgtggccggcggcacgcagacgc
+1109596/1
@CCFFFFFHHHHHIJIJJJJJJJJJJJJJJJJJJJJJJJJHFFDDDDDDD
@2130417/1
cctggatggagtgagcacgggctctgtgcctggctcccatgtcacggtag
+2130417/1
CCCFFFFFHHHHHJJJJJJJJJJJJJJJJJJJJJJJJJJJJJJJJJJHIJ
@2130531/1
cctcgacgagcaagtagttcttgaagcacagacacaggtgtcttcaacgg
+2130531/1
CCCFFFDFHFHHGFBBHGHEHHGGGIIHJGIGBDHIJIIJG@FHDEF@FH
@5222123/1
tgggcctcttgtatgcgaaggtgttgaggcgcttgtggtggtgcacgcgc
+5222123/1
@CCFFFFFFHHHHJJIJGFHHAEFGGHIIJJJJJJDGH=CHFFGIGJJHF
@577914/1
ttctgttactaatcaatcggccttttatatttgttagctgtccttcattg
+577914/1
CCCFFFFFHHHHHJBEGHHIIJJJJJJJJJJJJGJJIJJJJJJJJJJJJJ
@4200981/1
gcaaccactaattccagtgataaattcactctagcacgtagttctcagct
+4200981/1
@@@FFFFFHHGHGHIEGIJFIGIHIIGEHJEHGEHIIIIGIHIIIJJIIJ
@1628759/1
gacgcaagaagtaccagaaacgggacttagccacaatctggtctggagag
+1628759/1
C@CFFFFFGHHDFIJJJJIIJJJJJJJJJIJJJJJJJJJJJGGIJJIJII
@1110426/1
gcctcttgtatgcgaaggtgttgaggcgcttgtggtggtgcacgcgcttg
+1110426/1
CCCFFFFFHHHHGJHIIJCFHHHEHGIIIJBB?DFDGEFGGHIJJGGFBC
@1629040/1
tgggaaaattacactaattctatgcaaagtatagcttgtatttgttatgt
+1629040/1
CCCFFFFFHHHHHJJJJJJJJJJJJJJJJHGJJJJJJJJJJJJJJJJJIG
@2131018/1
gcttcacctgtggccggcggcacgcagacgccttgatgacctccactttg
+2131018/1
<@@DFFFDDHFHFGIIIIHGGGGGIJJIHEFFFDCCEDEEDCAB;ACCC:
@7787769/1
cgagactcataacgcagccagatgccaaagttcttgatcttcactgggct
+7787769/1
CCCFFFFFHHHHHJJJJJJJJJJJJJJJJJIJJJJJJJJJJJJJJJIJJI
@3665643/1
ctgacacctcacccagggcgggatatggaattttaatttatgcccccttt
+3665643/1
@@CFFFDFHDFHFGGDDHIJHIGHIHIEA@DHHHC>EHFFBB>?@BADDD
@1110921/1
tgaggatgcactacatttccgtccatcattttgtcaacgaactcttctga
+1110921/1
@@@DDFDDHHDHFGGGHIHIGIIIIIGCFHIGGCGFEG>HHGGGGGGIGD
@1629256/1
gacgatttcaccagtggtcttcttgaacttcttcaattgacgcaagaagt
+1629256/1
CC@FFFFFFHHHHIIJGIJJJIJJGGJJJJIJJJJJJJJJJIJGIJJFI?
@1111045/1
gtcaggggtaatgctaacgtcatagcgataaattttaagggatttaaatt
+1111045/1
@@@?DAFF<8?FHHGGEGIEHHIIIIIIIIGBHDGGIHHCHIGGIGHHHG
@2639159/1
gactggttacattgctcacgtacagctaagttattagcgatattataatt
+2639159/1
B@@DFFBDFHHDDHGFEGHHFFHGHGEHIJFEFHEGIGIJGGHGGHJJIJ
@3665775/1
atacataataaaattagaggaagtaggtgctgggcctcttgtatgcgaag
+3665775/1
?@@D??ADFHHD>BFBGGECHEGGCHE2<C<<B18?7?F@G?DDBGGGDE
@2639217/1
gcaagaagtaccagaaacgggacttagccacaatctggtctggagagaag
+2639217/1
@@@DDDDA2ADHHHGHIH=CBB:FFHII>>?DDGEGGBDGHIG9D>FCFD
@2131246/1
atcttgtatagaggaggcttgggctcgctctccgaagggagcttgcggcc
+2131246/1
@BBFFFDFHHHHHJJJJJJJEHIIIJIJJJJIJJIJJJJGIJJJJJJHHF
@579128/1
tgttgttaagaggtgttacctgcaacttggccaggttagggccaac
+579128/1
CCCFFFFFGHHHHGHIIIJJJJJJJJJJJIJJIIJGHIIJJJJJIJ
@3665847/1
atcggcaacggacttatctgcaacagcttgagaatgcacgtacagttgca
+3665847/1
CCCFFFFFHHHFHJJJJJJJJJJJJJJJJJJJIJIIJJJIGHJJJHIIJI
@3665935/1
ttcttgaacttcttcaattgacgcaagaag
+3665935/1
@@@DD;?B=DC:DC<::CIA<FD@<?:?@F
@60313/1
gtggtcttcttgaacttcttcaattgacgcaagaagtaccagaaacggga
+60313/1
CCCFFFFFHHHHHJJJJJJJJJJJJJJJJJJJJJJJGHIJJJJJJJJJJJ
@579617/1
ctggcaacgaccaatcatggacttttcttcaatatccacataagtaactt
+579617/1
?@@DDDDDHDF@@DBGGHIIGGGGCEGGIGEGEHHIIIFIIFCGHIIIII
@4711468/1
ggcacctccgacactgaggtcacggtactcgcggtacatgttgtgtacac
+4711468/1
@@@FBFFFHHHHFJJIGGGHIIIGGDHIIJCGHHGIGGIGFHIHIJJJHH
@3666325/1
gacgcaagaagtaccagaaacgggacttagccacaatctggtctggagag
+3666325/1
CCCFFFFFHHHFHJJJJJJJJJJJJJJJJJJJJJJJJJJJJJJJJJJJJJ
@1112204/1
cgcaagaagtaccagaaacgggacttagccacaatctggtctggagagaa
+1112204/1
CCCFFFFFHFHHHIJJJIJJJJJIIJJJIJIJJJJJJJJHIJJJJJIJ;C
@5719584/1
gttgaggcgcttgtggtggtgcacgcgcttgggcagagggaatctgattg
+5719584/1
BBBFFFFFHHHHHHGJFEHCFHJJJJJJJJJJIJJJJJJJHGHHFFFFFF
@580578/1
gatttatttcgattgttccatcactatcaaaacttctcaggattgaaacg
+580578/1
CCCFFFFFHHHHHJJJJJJJJJGHJJJJJJJJJJJJIJJJJIIJJJJJJJ
@580599/1
caccattcaatttaaaagaaactgggtgcgtgcaggatcctcgtcattgc
+580599/1
CC@FFFFFGGHHGHJJIIJIJJJGIGEGGIHIJJJGGIJJJJJJIIJJJJ
@6242307/1
ggccgcgactccgccctcttcctcgggttggaatgattctggtgggttgt
+6242307/1
CCCFFFFFHHHHHJJJJJJIJIJJJJJ@FGJHIJJIJIJJIHHHHDEBDB
@3666863/1
gaggaagtaggtgctgggcctcttgtatgcgaaggtgttgaggcgcttgt
+3666863/1
@;@ADDBDH?F:CBCGIIIIIIIGEHHIICHCCFHBFHCHDHIIIIIIIC
@3666886/1
cacctccgacactgaggtcacggtactcgcggtacatgttgtgtacacct
+3666886/1
@@BFFFDFGHDHHGJJJJIGJJJCFHHGIIIJFGIJIICFGFHHGHGGGE
@1113229/1
cacagttcctcgacgagcaagtagttcttgaagcacagacacaggtgtct
+1113229/1
CCCFFFFFHHHGHJJJJJJIJJJJIIJJJJJJJJJJJIJJJJIJJHHIJJ
@2640398/1
ccctaagtgagtatacatctattaaattcaaacgcagagctcattatgtt
+2640398/1
CCCFFFFDHHHHHJJJJJJJJJJJJJJJJJJJJJJJJJJJJJJJJJJJJJ
@4712476/1
tcttggttgaacggaactccaatcctttactcgaatagtcttttctaact
+4712476/1
@@@DDDD;CFDHHDEB@FGGGGDEEBGIIIIIII>GCFGGGFHHHHGGIG
@3667304/1
caccaagctagtggcgttgatgtcgcaagatagtgagacattcacttttt
+3667304/1
CCCFFFFFHHHHHJJJJJJJJJJJJJJJJJJJJGIIIIJJJJJJJJJJJJ
@3667328/1
gatggagtgagcacgggctctgtgcctggctcccatgtcacggtagcact
+3667328/1
CCCFFFFFHHHHHJJIJJJJJJJJJJIIFIJIGHJJJJJIIIJGGJIJJJ
@4712619/1
gtacacctgagcgagactcataacgcagccagatgccaaagttcttgatc
+4712619/1
@B@FFFFFHHHHHJJJJJJJJJJJJJJJJJJJJJJJJJJJJHIJJJJJJJ
@2640840/1
attgttatgtcgatgtcgaacccaaaaatgtaattaactttttttttgtc
+2640840/1
@CCFFFFFHHHHHJJJJJJJJJJJJJJJJJIJIJJJJJJJJJJJJJJHHH
@1114121/1
cataataaaattagaggaagtaggtgctgggcctcttgtatgcgaaggtg
+1114121/1
@@@DFDAB>FFHFII<;;>AADHCFHIGGIIIIGIGCH>FHIIBB:D?9?
@7259905/1
gtgctgggcctcttgtatgcgaaggtgttgaggcgcttgtggtggtgcac
+7259905/1
B@BFFFFFHHHHHJJHHJJJJIIIJHHHIJJJIJIJJJJHIIGGHEGGJJ
@61860/1
gcgcttgtggtggtgcacgcgcttgggcagagggaatctgattgtgctgt
+61860/1
CCCFFFFDHHHHGFHIJJJJJJJJJJJJJJIJJIIIJJJJJJJJJJJJJH
@7259975/1
cagcatacataataaaattagaggaagtaggtgctgggcctcttgtatgc
+7259975/1
@@@FFFFFHHGHHJGHJJJIIIIGGEHFHGGHEHGGDEGGIIIJJGIGIJ
@4713148/1
gggcttattctgcatacctgccatgcgctggtaagcgctatggactgccg
+4713148/1
;?<;?DDDF<CC8AAEBBF:;FFHAGFFFFDFFIDBEFE<@@FABFFIIB
@5720994/1
gtgcgatgttttacaagggcaggttgaactcacaccattcaatttaaaag
+5720994/1
@@@FFFDDFHGGGIIGIJEGHIJHGIIEHGHIJJJJGIGIIJIIJIJJJH
@6759606/1
gcactgagtgacggcacctccgacactgaggtcacggtactcgcggtaca
+6759606/1
@@CFDDFD=ADFBCDEHGGFHAEFHIGDHBDGBFDFD7BFBG@;AB:=B;
@2641459/1
gccagatgccaaagttcttgatcttcactgggctcttctctgggatttcc
+2641459/1
CC@DF?DBDHDDFHHHGGGHHGGIIIIIIE3?BFHEIGIGFIGGDHHIII
@4713354/1
gccagttataaagcatagcccgaagtgctattggcacacaggcataatgc
+4713354/1
CCCFFFFFHHHHHJJJJJJJJJJIJHJJJIJJJJJJJJJIIJJJJJJJJI
@1114661/1
cacctgagcgagactcataacgcagccagatgccaaagttcttgatcttc
+1114661/1
@@@DFFDFHFDHHHIIGHIJIGIJGGGGIIJJIIGEIEBFIGIJFIJJJG
@4713571/1
gtgctgttgtggaactgcttcacctgtggccggcggcacgcagacgcctt
+4713571/1
CCCFFFFFHHHHHJJJJJJJJJJJJJJJJJJJJJJJJHHFFDDDDDDDDD
@2641732/1
ctcatcttgtatagaggaggcttgggctcgctctccgaagggagcttgcg
+2641732/1
CCCFFFFFHFHFHJJJJGJJIJJGHGIGAFHIGIGIIGJJJJGGA@FHGG
@5721340/1
acataataaaattagaggaagtaggtgctgggcctcttgtatgcgaaggt
+5721340/1
@@@DD?BD??DFFFHEGGC?@?CFGHGGHEHGIGGHAHECCGIIIB?@F/
@5721346/1
gtggccggcggcacgcagacgccttgatgacctccactttga
+5721346/1
@@;D?DD<?D:0?F<?FFFFFE;E<>?;>;?;@@BCCAC>A5
@6759991/1
tcttcctcgggttggaatgattctggtgggttgtcctgcagagcttgcca
+6759991/1
CCCFFFFFHFHHGJIJJIJJJIJIIJ?EHIGGIBHIJJJIJIIJJJJIII
@2641801/1
agctgatgcttgctgggcctcaactgttggagctggttcagcctttttct
+2641801/1
@C@FFFFFHHHGGJIJJJJJJJJJJJHIJJJJJJJJGHIJJJJJJJJJJJ
@7260709/1
gggaatctgattgtgctgttgtggaactgcttcacctgtggccggcggca
+7260709/1
CCCFFFFFHHHHHJJJJJJJJJJJJJJJJJJJJJJJJJJJJJJJJJJHFD
@3668911/1
tgggtgaggcataacggggtgggttttacagactagaacccaccccgcta
+3668911/1
@CCFDFFFHGHHHJJJJJJCGIJFHGJHIIJIJJJJJJJJJJJJJHHFFD
@7788084/1
gcacgcgcttgggcagagggaatctgattgtgctgttgtggaactgcttc
+7788084/1
CCCFFFFFHHHHHJJJHIJJIJJJJJJJJJJJJJJJJJJJJJJJJJJJJJ
@7260957/1
tagaggaagtaggtgctgggcctcttgtatgcgaaggtgttgaggcgctt
+7260957/1
@@@DD>:B?DDHFEFEBHIIEIGIIHHE<FGEH1?DABBBGF>HIEGIGH
@4201920/1
gagcgagactcataacgcagccagatgccaaagttcttgatcttcactgg
+4201920/1
CCCFFFFFHHHHHJJJJJJJJJJJJJJJJJJIJJJJJJJIJJJJJJJJIJ
@3161529/1
gtggattttaatgttattattacagcatacataataaaattagaggaagt
+3161529/1
?=@FDFFFHHHHGHIIIJIGIIJGIBFBCCGCHEECGGGGIIGJIIJJJB
@3161630/1
cagagggaatctgattgtgctgttgtggaactgcttcacctgtggccggc
+3161630/1
CCCFFFFFHHHHHJJJJJJJJJIJJJJJJJJJJJJJJJJJJJJJJJJJJE
@7261298/1
ggctctgtgcctggctcccatgtcacggtagcactgagtgacggcacctc
+7261298/1
CCCFFFFFHHHHFJJJJJJJJIIJJJJJFHHIIJJJJJGIIJJJJJJIIJ
@3161981/1
ctcatcttgtatagaggaggcttgggctcgctctccgaagggagcttgcg
+3161981/1
CCCFFFFFHHHHHJJJJJJJJJJHIIJJJJJJJJJJJJJIJJIIJJJJJG
@1116015/1
gtgttgaggcgcttgtggtggtgcacgcgcttgggcagagggaatctgat
+1116015/1
BBCFFFFFHHHHHJJIIJFIJHHIJJJJJJJJJJJJJJIJHHGHFFFFFF
@1116087/1
cccatgtcacggtagcactgagtgacggcacctccgacactgaggtcacg
+1116087/1
?@@DDADDFFFDHGGHIIICFFGG<EHDEGIHEGIEGIIGGIGGIHIIHI
@1630811/1
agccagatgccaaagttcttgatcttcactgggctcttctctgggatttc
+1630811/1
CCCFFFFFHHHHHJJIIJJJJJJJJJJJJJJJJJJJJJJIJJJJJJIJJJ
@7261865/1
gctgggcctcttgtatgcgaaggtgttgaggcgcttgtggtggtgcacgc
+7261865/1
CC@FFFFFHHHDHGIGHIJIJIJ?EFGGIIIJIIGIIBBE=FG@DGGGIA
@5722680/1
gtccctgttgttaagaggtgttacctgcaacttggccaggttagggccaa
+5722680/1
CCCFFFFFHGHHHIJJJJCGHHIJIJJJJJIJJIJJJIIJGHIJIJIJJJ
@7789217/1
gtacattgaaaataaaaataaaaaaatagcaggggttattgttatgtcga
+7789217/1
CCCFFFFFHHHHHJJJJJJJGIJJJJJJJJJJJJJGHJJJJJJJJJJJJJ
@3162639/1
acggtactcgcggtacatgttgtgtacacctgagcgagactcataacgca
+3162639/1
@CCFFFFFHHHHHIJJJJIIJJJJIJJGHHIJJJJJJJJJJJJJJJJJJJ
@4203263/1
ggtgcgtgcaggatcctcgtcattgcctggcatacaaggcaaagcaccga
+4203263/1
@@@FFFFFHHHHGJJIJJJIJIIJGIIJJJGJJJJJJGIJJCGIGJIEII
@5723025/1
acggcacctccgacactgaggtcacggtactcgcggtacatgttgtgtac
+5723025/1
CCCFFFFFHHHHHJJJJJJIIFHIIJJFHIJJJIJJAFHIJJGIIHHEHH
@1631745/1
caccagtggtcttcttgaacttcttcaattgacgcaagaagtaccagaaa
+1631745/1
C@CFFFFFHHHHHJJJJJJJJJJJJJIJJJIJGGIGGIJJIHIIJJIJIJ
@4203487/1
cagccagatgccaaagttcttgatcttcactgggctcttctctgggattt
+4203487/1
@@@BDFF;CAFFHDBFFG@CCDEBHDHGBHCHAGHGIIIIIIGIIGB9FH
@3162977/1
cagccagatgccaaagttcttgatcttcactgggctcttctctgggattt
+3162977/1
CCCFFFFFHHHHHIJJHHHIJJGJJJJJJIIIHIIJIGJIJJJJGHIGJJ
@5723215/1
ggaatgattctggtgggttgtcctgcagagcttgccacatcttgtaagca
+5723215/1
@@@FDDBFGFHGHFHHJJJJJIIIGIEGHIIGHIIJJJFGHIIGIIIGII
@5723225/1
atcttgtatagaggaggcttgggctcgctctccgaagggagcttgcggcc
+5723225/1
@@@ADD=?FAD>FHFGII9FABGHHHGDD@FCGD@DEEIIIICGECHFDD
@3670980/1
gagactcataacgcagccagatgccaaagttcttgatcttcactgggctc
+3670980/1
@CCFDEEDHHHFGIIGIIGIGEIIEGIGG??CFEHGGHGIICGEBF@FDH
@1117520/1
aggtgctgggcctcttgtatgcgaaggtgttgaggcgcttgtggtggtgc
+1117520/1
@CCDDFFFHHHHHJJJJJJJJJJJGHJFGGHJJJJJJJJIJIJJIJJIII
@1632208/1
ccttgatgcattgcgtcagaatgcccacctcacgttccgccaattgcttc
+1632208/1
CCCFFFFFHHHHHJJJJJJJJJJJJJJJJJJJJIJJJJJJJJJJJJJJJJ
@7262984/1
ctcccatgtcacggtagcactgagtgacggcacctccgacactgaggtca
+7262984/1
CCCFFFFFFHHHHJGGHIIJJJJJIJJJJGIIJJJJIJJJJJJJJIJEHI
@4204041/1
gcttgggctcgctctccgaagggagcttgcggccgatgacctcatactcc
+4204041/1
@@CFDDDFHHHGHJJIJJJJJJJJJJJJIIJJIJJJJHHHHFFFFFFEEE
@3671472/1
cacggtagcactgagtgacggcacctccgacactgaggtcacggtactcg
+3671472/1
CCCFFDFFHHHHHJJGIJJJJJJJJJJJJJJJJJJJJJGHIJJJGIJJJH
@1118004/1
ggtagcactgagtgacggcacctccgacactgaggtcacggtactcgcgg
+1118004/1
BCBFFFFFHHHHHHHJJJJJJJJJJJJJJJJJGHJFHIJJJFHIIJJJHF
@3671529/1
accagtggtcttcttgaacttcttcaattgacgcaagaagtaccagaaac
+3671529/1
CCCFFFFDFDHHHJJIHIIJICGIJFEIJIJIJJJIGIIIHIGIIGBEHI
@1632610/1
cagcatacataataaaattagaggaagtaggtgctgggcctc
+1632610/1
C@CFFFFFHHHGHIJIIJJJJIIJJIJJJJJJJJJJIIJIJG
@3671602/1
ctggtcctcttgtatgcgaaggtgttgaggcgcttgtggtggtgcacgcg
+3671602/1
;?@=DDDDFFDHHIIIII?<FE2A2CECGG=GEEDGGHE=FH5@AGGGGB
@4204342/1
agcatacataataaaattagaggaagtaggtgctg
+4204342/1
??;?;DDD:=CD:<CE?<:CFED>F3F@9C<C>C:
@3671757/1
cagaaatttcgcacgctcgactaacattacctcgaaggcgcggcgtgcgg
+3671757/1
CCCFFFFFHHHHHJJIJJJJJJJJIIJJJJJJJJJJJJIJIJJFDBDDDD
@7263500/1
ctcttgtatgcgaaggtgttgaggcgcttgtggtggtgcacgcgcttggg
+7263500/1
CCCFFFFFHHHHFJIJCFHHIIJJJJJJJJJJJHJIGIIJJJJJHFFFDD
@62635/1
actgcttcacctgtggccggcggcacgcagacgccttgatgacctccact
+62635/1
CCCFFFFFGHHHHHIIJIJJIJIIJJIGGHFHHFFEDEEEDEDDDDDDDD
@62672/1
caccagtggtcttcttgaacttcttcaattgacgcaagaagtaccagaaa
+62672/1
CCCFFFFFHHHHHJJJJJJJJJJJJJIIIJJJJJJJJJJJJGHIJJJJJJ
@6245368/1
accagtggtcttcttgaacttcttcaattgacgcaagaagtaccagaaac
+6245368/1
@@@FFFFFFHHHHJJJGIJJJJJJJIJJJJJJJJJHJJJJHHJJIIIIJJ
@3671992/1
gtcgtagcgaactactagcagacactgtggtatgtctattccttcttcta
+3671992/1
CBCFFFFFHHHHHJJIJJJJJJJJJJJIJIJJJIIIIIIJFGHIIIJHJB
@7263884/1
tgggcctcttgtatgcgaaggtgttgaggcgcttgtggtggtgcacgcgc
+7263884/1
@@@FADFFHHHFHGGGIEDGG9CAFGEHCGIIIGGBGEIEG5@FGHIBHF
@5724243/1
ctgagtgacggcacctccgacactgaggtcacggtactcgcggtacatgt
+5724243/1
@@CFDDEFHHDHHIIGIIIJIIIIIIJJBGHHIIBGHHIDGGFEEEFFFD
@7791195/1
tgcaaacatgccagttataaagcatagcccgaagtgctattggcacacag
+7791195/1
CCCFFFFFHHHHGIHHGIJJJJJIJJJJIIJJJJFHGIIIJGIIJIJJJG
@63294/1
ctcagatacaccgtcacggaatacaaatatcttcttcggcaatctgcctt
+63294/1
CCCFFFFFHHHGHHHJHJJJJJJIGIIJGIJJJJJJJJJJJJJJJJJJJJ
@6761333/1
ggcctcttgtatgcgaaggtgttgaggcgcttgtggtggtgcacgcgctt
+6761333/1
@C@FDDFFHHHHHIJJGHG:CCGHEHGIIIGJJBF=0BC@FHHIIGHHEC
@3672907/1
gggctctgtgcctggctcccatgtcacggtagcactgagtgacggcacct
+3672907/1
CCCFFFFFHHHHHHIIIIGIIJIHIJJJIEHGHGJJIGGDGGGGGGGHIG
@6761407/1
acggcacctccgacactgaggtcacggtactcgcggtacatgttgtgtac
+6761407/1
?@@?BDDFGBFAFEDAEFCBB9DBD@FHD@FBGIHAAHHE@DC==7;=CE
@4205613/1
gctcgctctccgaagggagcttgcggccgatgacctcatactccttcaac
+4205613/1
BCCFFFFFHHHHHJJJJJJJJJJJJJJJJHIJJJJJJJJJJJHHHHHHDD
@6761516/1
cttcaaactccactatcatctctttctttggagtttgtatacttaattcg
+6761516/1
CCCFFFFFHHHHHJJJJIJIJJJJJJJJJJGGIFFHJJFIIJJJJJJJJI
@580935/1
cgcaagaagtaccagaaacgggacttagccacaatctggtctggagagaa
+580935/1
CCCFFFFFHHHHHJJJJJJJJJJJJJJJJJJJJJJJJJJHJJJJIIIJHI
@5223963/1
cttcgtgaatataatggctgatagaggcttcctgtgtttattcactttta
+5223963/1
CCCFFDFFHHHHHIJJJJJJIJJIIIGEGHCFGB?F<DH?FHFFHIIGIC
@1119823/1
gtagcactgagtgacggcacctccgacactgaggtcacggtactcgcggt
+1119823/1
CCCFFFFFHDHFHIIJJIIJJGIHJGIIJJIGIJHIJJJJIGIJJIJGFD
@2131712/1
gtctggagagaagatcctcatcttgtatagaggaggcttgggctcgctct
+2131712/1
CCCFFFFFHHHHHJJJJJJJJJJJJIJJJJJJJJJJJJJIIJJJJJIJJG
@581241/1
gtgctgggcctcttgtatgcgaaggtgttgaggcgcttgtggtggtgcac
+581241/1
C@@FFFFFHGHHHJJJJJJJJGHHICGFGGEIIGIJIIJFGBCGIBGHIG
@2131838/1
gcgttgatgtcgcaagatagtgagacattcactttttagtcataatcttc
+2131838/1
CCCFFFFFHHHHHJIJIGJJHHIIHIJJJJJJJJJJJJJJJJIJJJJJJJ
@4714177/1
gacgatttcaccagtggtcttcttgaacttcttcaattgacgcaagaagt
+4714177/1
@@CFBFFFGHFGFBDHGBEGIIIIIFHGIIIGIIBEEFEAHHFGGIGIG/
@2131863/1
caacatctaaagctaagatggcatcatatggtatctgcctggttctacct
+2131863/1
CCCFFFFFHHHHHJJJJJJJJJJJJJJJJJJIIJJJJJJJJJIIJJJJJJ
@5224249/1
gccagatgccaaagttcttgatcttcactgggctcttctctgggatttcc
+5224249/1
@C@FFFFFGGGFBHGHBHIIJIJJGIGIJG>GGIIIIIIJJJGIDHHGII
@64080/1
ggacagttttcgcttgtcacgtatttgtgaccctgacgaaaatgaaaata
+64080/1
CCCFFFFFHHHHHJJIIJJJJJJJJJJJJJIJIJJIJIJJJJJIJJIJJJ
@1120261/1
cttcacctgtggccggcggcacgcagacgccttgatgacctccactttga
+1120261/1
CCCFFFFFHHHHHJJJJJJJJJJJIJJJHHFFFEEEEEEEDDDDDDDDDD
@3673901/1
gtaggtgctgggcctcttgtatgcgaaggtgttgaggcgcttgtggtggt
+3673901/1
@CCFFDDDHHHHHIGGIJJIJJJGG;GHH?DHEHEHEHHI>GBFGGGEE8
@4714627/1
gtagaaattatggtctgtatctagctaaaagtagatgcaaatatctctgc
+4714627/1
??@F7DDFHDHDFCGHIFGIEGIGDHIEGHIEFHEHHGIIIIIIIIIIIG
@1121144/1
gcaagaagtaccagaaacgggacttagccacaatctggtctggagagaag
+1121144/1
CCCFFFFFHHHHHIJJJJJJJJJJJJJJJJJJJJJJJJIJJJJJJHIJIJ
@2132366/1
tgttcttctagtttcttctctttgcagcttttgacggaacgggagccgta
+2132366/1
CCCFFFFFHHHHHJIJJJJIJJJJJJJJJJJJJIJJJHIJJJJHIJJJGI
@4714836/1
gtaggtgctgggcctcttgtatgcgaaggtgttgaggcgcttgtggtggt
+4714836/1
@@@DD2BBDHHHAG?FH@HIGGHFIGFGHBDFHIGHGGIGIIG@FH@GA;
@6762645/1
gcacgtgcttgggcagagggaatctgattgtgctgttgtggaactgcttc
+6762645/1
CCCFFFFFHHHHHJJJIIJJHIIJJJIJJJIJJJJJJJJIJIJJJJJJJI
@5224967/1
cctcaatctgcaccagttcatatttgggcacagttcctcgacgagcaagt
+5224967/1
@@@?DDDDDFDDHBGG?EIHI?EHHG<:EHEGIGGFGIHHIGIIDDIIGB
@582899/1
gtgctgttgtggaactgcttcacctgtggccggcggcacgcagacgcctt
+582899/1
C@CFFFEFHHHGHJIJJJJJIJJIJJIJJJJIJJJJIHHFFDDDDDDDDD
@582953/1
cagcatacataataaaattagaggaagtaggtgctgggcctcttgtatgc
+582953/1
@@@DFFFFHHFDFIJGIIIGGIJJJJJEHHIHFGIIIGIJJIIJJIHGGG
@64815/1
ggcgcttgtggtggtgcacgcgcttgggcagagggaatctgattgtgctg
+64815/1
B@@FFFFFHHHFHGFGHIJIIIIGIJIJJIIGHIJHEIJIJIHICEGGIH
@64827/1
agccacaatctggtctggagagaagatcctcatcttgtatagaggaggct
+64827/1
CCCFFFFFHHHHHHIJJJJJJJJJJJJJGIJJJJJJJIJJJJJJJJJIJJ
@2642127/1
gtgctgggcctcttgtatgcgaaggtgttgaggcgcttgtggtggtgcac
+2642127/1
1?@DDDBD?CFHHIHEHHIHFFIGECFHGCC@F;@<@DDFDH@CFBHI>D
@5724933/1
ctggagagaagatcctcatcttgtatagaggaggcttgggctcgctctcc
+5724933/1
CCCFFFFFHHHHHJJJJJJJJJJHIJJJJIJHIJJJJGHIIJJJJJJIJJ
@1633218/1
gtaggtgctgggcctcttgtatgcgaaggtgttgaggcgcttgtggtggt
+1633218/1
CCCFFDFFHHHHGJJJJJJIJJJJJJIIJCGGHJIJJJJJIJJIJJJJJ@
@1122348/1
gtcatattatgtgagtacgaagcattgtctgtttataaaataattaacaa
+1122348/1
C@@FFFFFHHHDFGGFEHIIJJIIJJIHGIIIIIIIIIJJJJJJJJJIJJ
@7792114/1
acagcatacataataaaattagaggaagtaggtgctgggcctcttgtatg
+7792114/1
@BCFFFFFHHHGHJJJJIJJJJIJJJJJIJJJHHJJJJJJJJJJJJJJJJ
@1123137/1
tgttgaggcgcttgtggtggtgcacgcgcttgggcagagggaatctgatt
+1123137/1
CC@FFFFFHHHHHJHIJHJIIIJJJJIJJJJJJJIJJIIJHHFHFFFFFF
@3676007/1
gccagatgccaaagttcttgatcttcactgggctcttctctgggatttcc
+3676007/1
CCCFFFFFHHHHHJIJJJJJJJJJJJJJJJJJJJJJJJJJJJJJJJJJJJ
@3676018/1
gccagatgccaaagttcttgatcttcactgggctcttctctgggatttcc
+3676018/1
@<@?BDDDA?DCDGFGGIGGGHEHH<ECHCE=@AFGHGHGDF@;;DHC>D
@5226579/1
caccagtggtcttcttgaacttcttcaattgacgcaagaagtaccagaaa
+5226579/1
CCCFFFFFHHHHHJJJJJJJJJJJJJIJJJJJJJJJJJJJJHIJJJJJIJ
@7793033/1
gacgatttcaccagtggtcttcttgaacttcttcaattgacgcaagaagt
+7793033/1
CCCFFFFFHHHHHJHIJHJJJJJJJJJJJJJIJJJIIJJJJJJIJJJJJF
@3165018/1
gctgggcctcttgtatgcgaaggtgttgaggcgcttgtggtggtgcacgc
+3165018/1
C@CFFFFDHHHHHGHHHIJEFHI?ECFGGDHFGGGIHHHIFGFFHGGIEE
@1634798/1
aagaagtaccagaaacgggacttagccacaatctggtctggagaga
+1634798/1
CCCFFFFFFDHHDGGIIFG<FEEFCFHIGIJJJJGGIHIGGIG@A?
@3676289/1
tgtgaaaactgcccctcagatacaccgtcacggaatacaaatatcttctt
+3676289/1
@@@FFFFFHHFHFIIIJJJGIIHGGIJBGGIIGGHIIIJGIJIHIJJJJG
@7793283/1
ctcttgtatgcgaaggtgttgaggcgcttgtggtggtgcacgcgcttggg
+7793283/1
CCCFFFFFHHHHHIIJFHHIJJJJIJJJJJHIJGIJFHIJJJJJHFFFDD
@4208633/1
gttgtgtacacctgagcgagactcataacgcagccagatgccaaagttct
+4208633/1
CCCFFFFFHHHHHJJJJJJJHIJJJJJIJJIJJJJJJIJJJJJJJJHHIJ
@5227061/1
gcagccagatgccaaagttcttgatcttcactgggctcttctctgggatt
+5227061/1
CCCFFFFFHHHHHJJJJJJJJJJJJJJJJJJJJIJJJJJJJJJJJJJIJJ
@1635104/1
gattgctcagatgcaatttcttgcaagaattgcacaaagttgaagtcctt
+1635104/1
CCCFFFFFGHHHHJJJJIIJJIJJJJJJIIJJIJJIHIJHIHIIJFHIJJ
@5726804/1
gtgctgggcctcttgtatgcgaaggtgttgaggcgcttgtg
+5726804/1
<@@DDDDD?DDF<EGCFDHII<@C@GFC?D<C@@?@@6C8=
@7264164/1
gttattattacagcatacataataaaattagaggaagtaggtgctgggcc
+7264164/1
CBCFFFFFHHHHHJJJJJJJIJJJJJJJJIJHJJJJJIJJJIIJJJIJJJ
@5726882/1
ctcataacgcagccagatgccaaagttcttgaccttcactgggctcttct
+5726882/1
CCCFFFFFGHHHGIIJJJJGIIIIJIHIIIJJIIJJIIIIIEIIIJJIJJ
@7793826/1
agatgccaaagttcttgatcttcactgggctcttctctgggatttccctg
+7793826/1
CCCFFFFFHHHHHJJJJJJJJJJJJJJIJJJJJJJJJJJIJIJJJJJJJI
@1635478/1
tgaggcgcttgtggtggtgcacgcgcttgggcagagggaatctgattgtg
+1635478/1
CCCFFFFFHHHHHJIJJHIJJJJJJJJJJJJJJJJJJJJHHHHHFFFFFF
@3676919/1
ctggagagaagatcctcatcttgtatagag
+3676919/1
???DADD;AD22ADB?EB4?C4:<EFB>CE
@1635654/1
cttgtatttgttatgtaaccactccatactttgtttcatttaaatttacg
+1635654/1
CCCFFFFFHHHHHJJJJJJJJJJJJJJJJJJJJJJJJJJJJJJJJJJJJJ
@3165948/1
gcgaaggtgttgaggcgcttgtggtggtgcacgcgcttgggcagagggaa
+3165948/1
CCCFFFFDFHHHHJJJJJJJJIJJIJJGHIJJJJJJJJJJHHHFFFFDDD
@5727079/1
ggcagagggaatctgattgtgctgttgtggaactgcttcacctgtggccg
+5727079/1
CCCFFFFFHHHHHJJIJJJIJJJJHIJIIJJJJJJJJJJJJJJIJJJIJJ
@1635678/1
ctcatcttgtatagagggggcttgggctcgctctccgaagggagcttgcg
+1635678/1
CCCFFFFFHHHHHJIJJ8FHJJJGHIJJIJJJJJJIIIJIJHEHFFFFDD
@3677152/1
tgctgggcctcttgtatgcgaaggtgttgaggcgcttgtggtggtgcacg
+3677152/1
?@?DFA?DDHHHDGEFHEGIBEEH?EGHIEFHAEHGGHCGIFECA@CCGE
@1635806/1
gccagatgccaaagttcttgatcttcactgggctcttctctgggatttcc
+1635806/1
CCCFFFFFHHHFHJJIJIJJJJGIJIGJJJHGJJJJJJJJJJIGFEGIIJ
@7264748/1
gcctggctcccatgtcacggtagcactgagtgacggcacctccgacactg
+7264748/1
C@@FDDDEFHHGHIHIIJJJFHGHGIJJGIIIGIGIIGIJJJJJGIJJJJ
@5228016/1
catacataataaaattagaggaagtaggtgctgggcctcttgtatgcgaa
+5228016/1
@@@DDDDDHADHAFEGDA<<?A:CACB92<EFE9GDGEIG?BG@G@?F;?
@7264818/1
cttccgtcttgggtgaggcataacggggtgggttttacagactagaaccc
+7264818/1
CCCFFFFFHHHHHCGHJJJJIJJJJJGIGHIJFHIJIJIJGJIIJJJEHH
@3677599/1
ctgcttcacctgtggccggcggcacgcagacgccttgatgacctccactt
+3677599/1
CCCFFFFFHHHHHJJJJJJJJJJIJJJJJHHHFFEDEEEEEDDDDDDDDD
@7794859/1
catacataataaaattagaggaagtaggtgctgggcctcttgtatgcgaa
+7794859/1
CCCFFFFFHHHHHJGIIJEFHGGIGHIICFHIJIIGIJJJEGHIIJIJHE
@5228644/1
cctgcaacttggccaggttagggccaacagattgtttgagatgtttgtga
+5228644/1
CCCFFFFFHHGGHJIIJFHIIJHIIIAEFGCHGIJIGGCGADGGHGHBDD
@7265385/1
gtgtacacctgagcgagactcataacgcagccagatgccaaagttcttga
+7265385/1
@@@DDDDDBHFDB>GCC@CEFCHECE?A?:?DDHI@FHIGHIGFDF9=BF
@7265674/1
ccctaatagagacgatttcaccagtggtcttcttgaacttcttcaattga
+7265674/1
BCCFFFFFHGHHHJJIJJJJJJJJGHIIIIIJJJIGHGIJGIJJJJIJHG
@7265682/1
gcactgagtgacggcacctccgacactgaggtcacggtactcgcggtaca
+7265682/1
CCCFFFFFFHHHHJJJJJJJJJJJJJJJIJJHIJJJJHHJJJJJJHEFFF
@4715174/1
gtgctgggcctcttgtatgcgaaggtgttgaggcgcttgtggtggtgcac
+4715174/1
@CCFFB:AFHHHHJJJJJJJJGIIJEGEFHHIJJJJJJJJJJHJJEHIJJ
@6248179/1
gggaatctgattgtgctgttgtggaactgcttcacctgtggccggcggca
+6248179/1
CCCFFFFFGHHHHIIIJJIJJJJJJJJIJJJJJJJJJJJJJJJJIJJHFC
@6763144/1
gtaggtgctgggcctcttgtatgcgaaggtgttgaggcgcttgtggtggt
+6763144/1
CCCFFDFFHHHHHJJJJJJIJJJJJJJJJDGHHJJJJJJJJIJJJJGIJA
@2643518/1
gaatctgattgtgctgttgtggaactgcttcacctgtggccggcggcacg
+2643518/1
@CCFDFFDHHHHHEHHHJGIGGIGIIIIJIGHIJGGGHIJIGIGGIGBAC
@2643586/1
cgagtggagccttagctgcggaatgcttagcttccttcttagagcgtccc
+2643586/1
@C@FDFFFHHHHHJJJJJJJJJJJJIJJJJJJJJIJJJJJJJJJJJIJJI
@2133326/1
gtggtcttcttgaacttcttcaattgacgcaagaagtaccagaaacggga
+2133326/1
@C@DDDEFHHHBHIEHIHIIIIIIIIIIHIIIIGIIFGCBHGIEGGBHEG
@6763581/1
ctgtgatctgtttcttggcatctatagatgtcggtggcgcacagggcacg
+6763581/1
CCCFFFFFHHHHHJJJHIJJJJJJJJJJJJIJJJGIIJJJJJJJJJIJJI
@6763668/1
ccatcaatttatcttcaaatgacgacaccacagttccagtctcaggcaca
+6763668/1
@@@DDD?DHHHHHIIIIIIGIEGGIIIIIEHIIDGGFGIFGEGIIGIIII
@4715996/1
gttggtcttggttgaacggaactccaatcctttactcgaatagtcttttc
+4715996/1
@@@DDDDEFDGBFHIJDEGEHIIJJJJGIJJJJEHGDDGGIIJGGIIIIG
@6249257/1
cggtagcactgagtgacggcacctccgacactgaggtcacggtactcgcg
+6249257/1
B@@DDDFFFHHHHEGIII8GHIJIJJJJJIJJJJJJHHIJIJFHIIJJJH
@66230/1
cgcaagaagtaccagaaacgggacttagccacaatctggtctggagagaa
+66230/1
BCCFFFFFGCHFHIJIJJIJFIIJJJJIGIJJJJJJJJIHHIJJIJIHII
@584908/1
gaaggtgttgaggcgcttgtggtggtgcacgcgcttgggcagagggaatc
+584908/1
CCCFFDDFHHHHHJJJJJJIJJEHIGGHJJJJJJIIJJGIIHHHHFBEEE
@7267030/1
agaggaagtaggtgctgggcctcttgtatgcgaaggtgttgaggcgcttg
+7267030/1
CCCFFFFFHHHHHIIJJJJJJJJJJJJJJJJJJJJJ?HGHJIJJJJJJJJ
@585111/1
ccctgatagagacgatttcaccagtggtcttcttgaacttcttcaattga
+585111/1
CCCFFFFFHHGHHJJJIJJJJJJJJJJJIIJJJJIJJJJJJJJJIJJJJI
@1638861/1
gtgtttattttgtttttctctgtgatctgtttcttggcatctatagatgt
+1638861/1
BBCDFFFFHHHHHJJJJJJJJJIJJJJJJJJJJIJGIJJJJJJJJJIJJF
@66682/1
ctcagatgcaatttcttgcaagaattgcacaaagttgaagtccttgttgt
+66682/1
CCCFFFFFHHHHHJJJJJJJJJJIJJJJIJJIIJHHJJJJJJJJJJIJJG
@1639089/1
cacggtagcactgagtgacggcacctccgacactgaggtcacggtactcg
+1639089/1
CCCFFDDFHHHHHJJGIJJJJJJJJJJJJIJJJJIIJJGHIJJJGIJJJE
@1639463/1
cctggctcccatgtcacggtagcactgagtgacggcacctccgacactga
+1639463/1
CCCFFFFFHHHHHJJJJJJHHIJJJJJIJHIJJJJJJJJJJJJJJJJJJH
@6765450/1
agatgccaaagttcttgatcttcactgggctcttctctgggatttccctg
+6765450/1
CCCFFFFFHHHFHGIJJGIJJJJJGHHIJIJJIJJJJJJJIHGHIIIJJG
@2135242/1
caatggtgaactggcgttcatgcggcaaacgcctattaacattatcatcg
+2135242/1
CCCFFADFDHFHHFIIJJGIJJJJJGGGIGIIIJEHIJCCCFHJJGIGGI
@4717638/1
gcggtacatgttgtgtacacctgagcgagactcataacgcagccagatgc
+4717638/1
CCCFFFFDHGHHFFDEDFCIHIIBEHGEIIJJIIJJJJJJIJFIEIGGGI
@1639847/1
ctgatagagacgatttcaccagtggtcttcttgaacttcttcaattgacg
+1639847/1
CCCFFFFFHHHGHIJJJJJJJJIGIJJJIJJJJIJJJJJJJJEEIJJIJJ
@1640275/1
ggagtgagcacgggctctgtgcctggctcccatgtcacggtagcactgag
+1640275/1
BCCFDDDFHHGHHJJIIFJHIJJIJJJJJJJIJJIJJJJJDCHIIJJIGI
@1640358/1
cttgttgttaagaggtgttacctgcaacttggccaggttagggccaacag
+1640358/1
CCCFFFFFHHHHHJJEHIIJJJJJJJJJJJJJJJJJJIIJJJJJJJJJJJ
@4209778/1
gccagatgccaaagttcttgatcttcactgggctcttctctgggatttcc
+4209778/1
;;=BDDFDAFDBFDEGGEHAAGFHEH@HHA@D<BFFEHGIFC9DF@GHID
@1640512/1
gtctggggaaaagatcctcatcttgtatagaggaggcttgggctcgctct
+1640512/1
CCCDFFFFHHHGFGHHGIIIJJIGHHGIIIIJJIIJIJJGEGII2@HGII
@1640540/1
ataaaattagaggaagtaggtgctgggcctcttgtatgcgaaggtgttga
+1640540/1
@CCDFFFFHHDHHIIIHGIJFHIJJJJIIJJJJJIJJJJJGGGI?DFHID
@4718554/1
cttagctgcggaatgcttagcttccttcttagagcgtcccgtacccatag
+4718554/1
CC@DFFFFGHGDHJJJIIJGIIJJJJIJJJJIJJIIGIIIIIIIJJIJJG
@68278/1
gctgggcctcttgtatgcgaaggtgttgaggcgcttgtggtggtgcacgc
+68278/1
@@@FFFFFHHHHHGIJIGIHHII:EFGHIIJIGIAGHHIJDGG;C@>@EE
@6766734/1
ggacttagccacaatctggtctggagagaagatcctcatcttgtatagag
+6766734/1
CCCFFFFFGHHHGGGFHGICHGHGDGGHHIGIGIIIIIIIIIIFIIIIII
@4718876/1
ctcttgtatgcgaaggtgttgaggcgcttgtggtggtgcacgcgcttggg
+4718876/1
@CCFFFEEHFHFDHGI<CEGIGFGGHIJIIHI@GHJGHICCHIJHBDFBC
@68558/1
gtacaatagaagctctgtaggtggcgagtcctccttcagccaggccgggg
+68558/1
@@@BDDDDFD?FDGGGIGIIIEGC@FEGA?FGIDHIEGB@FGEDGIGDEG
@4719037/1
ggcgcttgtggtggtgcacgcgcttgggcagagggaatctgattgtgctg
+4719037/1
CCCFFFFDHHDFFHEFEBFGGGIIEHC2?DGHCCAF@FGDH;DEHEEHE7
@4210645/1
gtggattttaatgttattattacagcatacataataaaattagaggaagt
+4210645/1
@BBFFFFFHHHHGJJJJJJJJJJJJJJJJJJJIIJJJJIIJIJJJJIIJF
@3167976/1
gtcacggtagcactgagtgacggcacctccgacactgaggtcacggtact
+3167976/1
CBCFFFFDHHHHHJJJJIJJJJJJJJJJJJJJJJJJJJJJIIJJJJHGHH
@3679128/1
gccattagtagactgatcagccggagcagctccggtaagtttgtcgagta
+3679128/1
@@CFFFFFHGHFHJJIIJJJJIIJIIIIIFIJJJIFEGHIIJJHIJIIHD
@1642172/1
gcaagaagtaccagaaacgggacttagccacaatctggtctggagagaag
+1642172/1
@;?=DDABF?F>2A;BGFFF68@BDC:?3C?@CD?B?B?DG??<B;F@FF
@3679420/1
ctgtgcctggctcccatgtcacggtagcactgagtgacggcacctccgac
+3679420/1
@CCDFFFFHHHHGJJJIJJJJIJJAFHIJJJJJGDFIIJIIGIJGIJJJJ
@7796350/1
acataataaaattagaggaagtaggtgctg
+7796350/1
?7?A?DBD?C?DFEF:C>FFCGI<BHFFFA
@1127007/1
gcaagaagtaccagaaacgggacttagccacaatctggtctggagagaag
+1127007/1
CCCFFFFFDHFHHJIJJJJJJJGGIIIIJIJJJJGIIFHIJJJIJJJJII
@5729563/1
gtaggtgctgggcctcttgtatgcgaaggtgttgaggcgcttgtggtggt
+5729563/1
?@;DDABDBDHHFDBHIGGAHCHGG?FGE?CD;FEHB@FGGIIIIIDHFH
@5230574/1
gccagatgccaaagttcttgatcttcactgggctcttctctgggatttcc
+5230574/1
?@;BDD>DFFD:AFGEB4@FIHCHF4?FHHBE81CEGI@FFE9D3?B?B<
@3169172/1
actgagtgacggcacctccgacactgaggtcacggtactcgcggtacatg
+3169172/1
C@CFFFEFDHHGGIJJJJIIIJJJJJEGIIIGGGHFHIIGDHEEADDEFB
@1643090/1
gggtaccgtagcctgtaatttttgtctttcgcgaaatattccgcgac
+1643090/1
BCCDFFDDFHHHHJIFHJIJJJJJGIEGIIIIJJJIJIJJJIJJJJH
@5729995/1
catacataataaaattagaggaagtaggtgctggg
+5729995/1
@@@D=>DD?F<BDG9CBEFIG?DDH>:?<ADHC?B
@1127565/1
gccagttataaagcatagcccgaagtgctattggcacacaggcataatgc
+1127565/1
CCCFFFFFHHHHHJJJJJJJJJJJJHIJJJJJJJJJJJJJJJJJJJJJJJ
@3680655/1
gtcttggttgaacggaactccaatcctttactcgaatagtcttttctaac
+3680655/1
@@@DDDDBABFFDHEDGAGFBHIGGIIICGCGEEH@G=<BDHGBGBGEEH
@7797296/1
gcaatgttggagcttggtacaaagcaaaggtcgggcagttcgtcaacaag
+7797296/1
@@@FFFDDHHHDHHIIIIJGIJIJIIIJJHDGHIJJJJGEHIGIIJJIGE
@1643764/1
cgctcatcgggaggtgtggcagcctccttgaccattttagatatttgttg
+1643764/1
CCCFFFFFHHHHHIAGGHJJIIJIIJIGIHHIIGIIJJIIIJJJJJIHIE
@5231365/1
gtttattttgtttttctctgtgatctgtttcttggcatctatagatgtcg
+5231365/1
C@CFFFFFDF?DFHIIIGIHCHEHHHGEHHBHIIIIFCHEHIIEGGHHIG
@1128200/1
gggaatctgattgtgctgttgtggaactgcttcacctgtggccggcggca
+1128200/1
CCCFFFFFHHHHHIIIJJIJJJJJJJJJJJJJJJJJJJJJJJJJJJJHFD
@5231464/1
gctgggcctcttgtatgcgaaggtgttgaggcgcttgtggtggtgcacgc
+5231464/1
CCCFFFDFHHHHHIJJJJJGIJJFHIIJIJJJJJJJIIJJJJJGIGIJJG
@3681258/1
ctgggcctcttgtatgcgaaggtgttgaggcgcttgtggtggtgcacgcg
+3681258/1
CCCFFFFFHHHHHJJJJJIIIJHHHIJJJJJJJJJJIJJFHHFHIJJJHH
@5231535/1
ggcacctccgacactgaggtcacggtactcgcggtacatgttgtgtacac
+5231535/1
?;;ABD?D?DHDAEFHIII9?GHGB8?GHIDEABHEH@GD8887@DGIC=
@1644070/1
cgggctctgtgcctggctcccatgtcacggtagcactgagtgacggcacc
+1644070/1
@CCBDDDDHFDFFEHGGGIHICHEIIIJJFEHHGEIGGGGGHIIIIFGIJ
@2136422/1
gtagcactgagtgacggcacctccgacactgaggtcacgg
+2136422/1
??@DDDDDFB?FAEG@??<FCFBG@@CDGBHGE<?DHBHG
@5231602/1
gtgctgggcctcttgtatgcgaaggtgttgaggcgcttgtggtggtgcac
+5231602/1
CCCFFFFDFHHGHIJEAGIJJEFGIGHFGGHHIHIJJIJFGGHED@C@GG
@2136592/1
cgtcactctgttgcgaatatatgaagcgtgagacaatgcctccaata
+2136592/1
CCCFFFFFHHHHHJJIJJJJJJJJIJJJIJGGIJJJJJJJJJJJJJJ
@2646699/1
catacataataaaattagaggaagtaggtgctgggcctcttgtatgcgaa
+2646699/1
CCCFFFFFGHHHHJJJIJJJJIJJJJJJFEHGIHIIIJJJJJIIJJJIGE
@2646810/1
ggcgcttgtggtggtgcacgcgcttgggcagagggaatctgattgtgctg
+2646810/1
@@@DDDAD<<<2<CGEEIFFBGE6@FEF;?FDAB>EC@=CF=CEI@C;DA
@2646901/1
ccacaatctggtctggggaaaagatcctcatcttgtatagaggaggcttg
+2646901/1
=?@DDBBDBDB<DFGGGGDGED@BAACBEFHGBBF9?DCGGBGGG@FHIH
@1644650/1
aagaagtaccagaaacgggacttagccacaatctggtctggagaga
+1644650/1
@@CDFFBDHHDHHAGHIIJIIFIJJJIJGGHGEHEGFHGIIGIEDG
@1644789/1
ggcctcttgtatgcgaaggtgttgaggcgcttgtggtggtgcacgcgctt
+1644789/1
@@CFFFFFHHHHHIJIIIJFFHHEGGIFHIJJJIGIGIHEHJJJJJHHFD
@3682071/1
ggcgtagggtaagacacggatctcatacaccgtgaatataagtggcaaag
+3682071/1
@@@FDDDDB<CFHIHIIIGEEHGGIDGHIGHBDGGGEIIIIC9BFGFIDG
@1129061/1
tggtcttggttgaacggaactccaatcctttactcgaatagtcttttcta
+1129061/1
@@@DDFFFHHHHHJJJJDGHIJJJJJJJJJJJJIJJIJJJJIJJJJJJII
@2647454/1
gaggtgttacctgcaacttggccaggtta
+2647454/1
?;;7D>D:C>D<DEE3?ABEFECFCCEBE
@2647563/1
agaggaagtaggtgctgggcctcttgtatgcgaaggtgttgaggcgcttg
+2647563/1
<<?DDDDBAFADFEGIIBDHIGIIIIBB<FGGA@A60?GHIGF;AB@@@G
@2137456/1
gccagatgccaaagttcttgatcttcactgggctcttctctgggatttcc
+2137456/1
CCCFFFFFHHHHHJIJJJJJJJJJJJIJJJJJJJJJJJJJJJJJIJJJJJ
@2137473/1
gtgccctgtgcgccaccgacatctatagatgccaagaaacagatcac
+2137473/1
CCCFFFFFHHHHHJJJJJJJJJJJJJJJJJJJJJJJJJJJJJJJJJJ
@5232791/1
gtggtgcacgcgcttgggcagagggaatctgattgtgctgttgtggaact
+5232791/1
CCCFFFFFHHHHHJJJJJJJJJJJJJJJJJJJJJIHJIJJJJJJJJJJJJ
@5232858/1
gcctcttgtatgcgaaggtgttgaggcgcttgtggtggtgcacgcgcttg
+5232858/1
@@@DDDADABBFHIBCE<3AFGIGHDCDDGADFHCBFGIHIEFHGGEB<B
@2647786/1
ctgggctgcagatgactgtgcatccttgctagtaagtcctgagccatagc
+2647786/1
CCCFFFFFHGHHGIJJJIIIIHJJJJJJJIIJJIJJFHGHIIIJJJJIJI
@1129745/1
caccagtggtcttcttgaacttcttcaattgacgcaagaagtaccagaaa
+1129745/1
CCCFFFFFHHHHHJJJJJJJJJJJJJIIJJJJJJJJJJJJJGHIJJJJJJ
@3682809/1
gggaggggggagggtcattcaatgtctccttccgtcttgggtgaggcata
+3682809/1
@CCFFFFFHDDDDDBDBCEEEEEDDEEDDDDDDDABBBDDDBBDDDDDDD
@3682984/1
ccattatgtagactgttgtgttgaccaataatgggttaatcagactatag
+3682984/1
BCBFFFFFHFHHHIIGHJIJJJIIJJGIJIIIGEGIIJGIJIJCGIJJHI
@2137843/1
tggaggtttctcctgtgacggcatagccgcagcctccgattgagtttgtg
+2137843/1
CCCFFFDFHHHHHJJIJJJIIJJJJJJJJJJJJJJJJJHJJJIJIIJJGG
@2137849/1
cagccagatgccaaagttcttgatcttcactgggctcttctctgggattt
+2137849/1
CCCFFFFFHHHHHJJJGHJJIJIJJJJJJJJJJJJJJJJJJJJJJJIIJJ
@7269304/1
gtggattttaatgttattattacagcatacataataaaattagaggaagt
+7269304/1
???>1AD:ABD??<CEEEFIIE>EEC>FFC?ECEDEE>EEEEED@D;;D:
@587665/1
gtgcctggctcccatgtcacggtagcactgagtgacggcacctccgacac
+587665/1
CCCFFFFDHGHHHJJJHGIIIGFGIIGIGGHIHIGIJJJJJJJJJJIJJH
@2648279/1
agcaaatggaaaaaaaaattggtgaaaagaatcacaagtaagatactgca
+2648279/1
CCCFFFFFHHHHHJJJJJIJJJHHIJJJJJJJJJJJJJIIJJJJJJJJJJ
@2648309/1
gtatgcgaaggtgttgaggcgcttgtggtggtgcacgcgcttgggcagag
+2648309/1
CCCFFFFFHHHDHIJJJJJIJJJJJJJJHIJIIJJJJJJJHHHFFFFDDD
@1646144/1
gccagatgccaaagttcttgatcttcactgggctcttctctgggatttcc
+1646144/1
CCCFFFFFHHHHHJHIJJJJJJJJJJJJJJJJJJJJJJIJJJJJIJJJJJ
@69215/1
gctgggcctcttgtatgcgaaggtgttgaggcgcttgtggtggtgcacgc
+69215/1
@@CFFFFFGHHHHEFEHIJEHIGIHFGHIJJIJJJJJJEIBFH5@EHHGB
@588029/1
gcgcttgtggtggtgcacgcgcttgggcagagggaatctgattgtgctgt
+588029/1
CCCFFFFFHHDHHFHIIJJJJJJJJJJJIJIJJJIJJJJJIJJIIIJJJI
@1646535/1
agcatacataataaaattagaggaagtaggtgctgggcctcttgtatgcg
+1646535/1
CCCFFFFFHHHHHJJJJJJJJJJJJJJIJJHIJJJJJJJJJJJJJIJJJJ
@2648770/1
ctttaacgaatgcagcgaaatagtcacacccacgttggttatcaagtggc
+2648770/1
BCCFFFFFGHHHHJJJJJJJJJJJJJJJJJJJJJIIJJJJJJJJJJJJJJ
@69837/1
gggctcgctctccgaagggagcttgcggccgatgacctcatactccttca
+69837/1
@CCFFFFFHFHHHJIIJJJGJJJEFGHIIJJIGGHIHHHHHHHDDFFFFE
@1646830/1
ggcagagggaatctgattgtgctgttgtggaactgcttcacctgtggccg
+1646830/1
CCCFFFFFHHGHHJJJJJIIJIJJJJIIJJJJJJJJJJJJJJJIIIJJJJ
@69905/1
gtacatttcgagagaacaaattacattcacttgacatcataatacgatac
+69905/1
@@@DDDDD?HHBBBBE<CFCHHIBHHIFCHGIEGGECH@DGIGGBDFBEH
@3169719/1
tgataataatgtggcccgtgcttttatacaatgcgttatagtcactttat
+3169719/1
CCCFFFFFHHHHHJJJJJHJJJJJJJJJJJJJJJJJJJJJIHIJJJJJJJ
@5233761/1
atagatagaaatcgaactcggtcggatgcgtgatgccgaggtcgacagta
+5233761/1
@@@DDDD8DF?D?E;GHGHHEGGIGDAGIIBDCHGDGBAAFBHA/5:?7;
@7800064/1
gatctgtttcttggcatctatagatgtcggtggcgcacagggcacgcttg
+7800064/1
CCCFFFEFHHGHHGIIJJJJJJJJJJJJJJIJJIHJJJIJIJJJJJIJJH
@7800391/1
cctggatggagtgagcacgggctctgtgcctggctcccatgtcacggtag
+7800391/1
CCCFFFFFHHHFHIJJJJJJJJJJJJJJJJJJJJJJJJJJJJJJJJJHIJ
@3170305/1
gcttcacctgtggccggcggcacgcagacgccttgatgacctccactttg
+3170305/1
CCCFFFFFHFFFHIGIFHJJDGIJJJIGFHHFFDECEEDDDDDDDDCDDD
@4213895/1
cgcagccagatgccaaagttcttgatcttcactgggctcttctctgggat
+4213895/1
CCCFFFFFGFGHGGIJIGEFCBHHGIDEHEFAF@FGHIJJJAHGHG<FBG
@2650532/1
agtgacggcacctccgacactgaggtcacggtactcgcggtacatgttgt
+2650532/1
CC@FFFFFFHHHHJJJJJJJJJJJJIJJJJJH;FHIJJJJJHHHHFFFFF
@3684472/1
ctgaaactttgtgtagagattctattcaacgtgtattcatcagggcttct
+3684472/1
@@@DDD?BFBC<AGFBBCIDBDHCDDHHIED<<EH@??HFDFDHIIIIGE
@7801047/1
cgcaagaagtaccagaaacgggacttagccacaatctggtctggagagaa
+7801047/1
CCCFFFFFHFHHHJJJJJJJJJJJJJIJJJJJJJJJJJJHHJJJJJJJIJ
@5732237/1
catacataataaaattagaggaagtaggtgctgggcctcttgtatgcgaa
+5732237/1
CCCFFFFFFDFFHBHIICCAGGGGHGIDCGGDHHIJEHHIJIFGFEIJII
@590484/1
gtggtgcacgcgcttgggcagagggaatctgattgtgctgttgtggaact
+590484/1
@@@FDFFFHHHHHJJJJJJJJJJIJJJJJJJIIIJIJJJJHIIIIJJJJI
@4214588/1
gtgctgggcctcttgtatgcgaaggtgttgaggcgcttgtggtggtgcac
+4214588/1
CCCFFFFDDDDFH@GAEBGGIGGHGIIDDHIIIIIIIIIIII=5@@DEII
@5235163/1
gggatgcttaaatttacatttagtgtttgtttcatgtcaatcggttcata
+5235163/1
CCCFFFFFGFBFHGGEHEIJIIJIHIJIGEDHGIIGGIGGG?F>DHIBII
@2651503/1
tggtggtgcacgcgcttgggcagagggaatctgattgtgctgttgtggaa
+2651503/1
?@@DDF@DFFHHHIIHBEHGHEEEDHBGDDHEGIIGIH9BBGGHCFGIAC
@4214961/1
gcaggatcctcgtcattgcctggcatacaaggcaaagcaccgacgacgac
+4214961/1
CCCFFFDFHGHHHHIIIGJJGIJJJJJJJJJIJIHIIIJJIJJJIJIJGH
@7801621/1
catacataataaaattagaggaagtaggtgctgggcctcttgtatgcgaa
+7801621/1
CCCFFFFFHHHHHJJJJJJJJJJJIJJJHIJJJJJJJJJJJJJJJJJJIJ
@3171649/1
ggtcacggtactcgcggtacatgttgtgtacacctgagcgagactcataa
+3171649/1
CCBFFFFFHHHHHJJJJHIIJJJIJJJJIJJJJJJJJJJJJJJJJJJJJJ
@591148/1
gtcacggtagcactgagtgacggcacctccgacactgaggtcacggtact
+591148/1
B@BFFFFDHHHHHJJJJGIIJJIIIJJJJJJIJJJJJJJJIJIJJJJIHF
@5235675/1
gtcgaacccaaaaatgtaattaacttttttctgtctgtttgtctgtttgt
+5235675/1
CCCFFFFFHHHHHIJJGHIIJIIHHIIJJJBHIJJJJHHJJJJJJJIJIG
@4215392/1
ctcatcttgtatagaggaggcttgggctcgctctccgaagggagcttgcg
+4215392/1
CCCFFFFFHHHHHJIJJJJJJIJDHIIIHGIIIJJIJJJIJJIJIGIIII
@3172017/1
gccagatgccaaagttcttgatcttcactgggctcttctctgggatttcc
+3172017/1
CCCFFFFFHHHHHJIIJJJJJJJJJJJJJJJJJJJJJJJJJJJJHIJJJJ
@5733331/1
ggcacctccgacactgaggtcacggtactcgcggtacatgttgtgtacac
+5733331/1
?<@DDFFFBHFFHGHJGHIDHHIGGHEFHHIIIIJJEAHD=FHIBIJIE?
@7802461/1
ccgacactgaggtcacggtactcgcggtacatgttgtgtacacctgagcg
+7802461/1
CCCFFFFFHFHHHIJJJJGGIIIIIJJ@GGIJIIJJIIHIJJJJJJJJJJ
@7802473/1
cacggtactcgcggtacatgttgtgtacacctgagcgagactcataacgc
+7802473/1
CCCFFDFFHHHDHIEFGGGIEHHGHCGGIIIIIIIIIIIFIIIIIIIIII
@3172622/1
tgagaaaaaaggtaaatatactatattttaaactgaaaaattcttgggta
+3172622/1
B@CFFFFFHHHHFHIJJJJJJJJJJJJJJJJJJJJJJJJJJJJJJJIJFH
@4216199/1
gagggaatctgattgtgctgttgtggaactgcttcacctgtggccggcgg
+4216199/1
@<@DD<;DA><:CFFA?BH@H>HA?FEE>BFGDH?B<<?CGIIDGE@0;<
@7802897/1
cgcaagaagtaccagaaacgggacttagccacaatctggtctggagagaa
+7802897/1
CCCFFFFFHCFHHJJJJJJJJJJJIIIIIJJJJJJJJJJFHIJIGGIJGG
@5733961/1
ccattttcacaggcaagggatcctaacttcgcaaccactaattccagtga
+5733961/1
CCCFFFFFGHGFHJJJJJJJJJJJIJJJJIJJJGIIJJJJJJJJJJJGII
@2653160/1
gcatcacgtgaaaactaacggttcgatttcgatgaaacttggtataatta
+2653160/1
CCCFFFFFDFHHHJJIJJJJJIJJJGIJIGIIIIGIIJIIGGHIHIGHHF
@5236943/1
cagcatacataataaaattagaggaagtaggtgctgggcctcttgtatgc
+5236943/1
@@@FDDDEDDDHHIIEIIIHD<IFA@BFHEHICGIE?B=CDHIGFIIIIH
@7803256/1
gtacacctgagcgagactcataacgcagccagatgccaaagttcttgatc
+7803256/1
@BBFDFDFHHHHHJJIJJJJJJJJJJJJJJJJJJJJJJJJJIJJJJJJJJ
@3684889/1
gacggcacctccgacactgaggtcacggtactcgcggtacatgttgtgta
+3684889/1
@<@A;@DDDDFDFFGBDHEAAHIGGDGGDFAFHD@:4@AAECCHEEEDCB
@6254592/1
gcgaaggtgttgaggcgcttgtggtggtgcacgcgcttgggcagagggaa
+6254592/1
CCCFFFFDHHHHHJJJJJJJIGHIGHIGHIJJJJJJJJJJHHHFFFFDDE
@6254599/1
gtttattttgtttttctctgtgatctgtttcttggcatctatagatgtcg
+6254599/1
?@@FDFEDFHFHHIIIIHHBDHAH@HHGGIHGI9E>BD9CGIEGCGIIIH
@69991/1
ccgtgattatctaggacgtcttcttgaatccacattggtgtgataaccgt
+69991/1
CCCFFFFFHHHHHJJGGIGHIJJJJJJJJJJJIJJJJIFGHIJJJJJJJE
@4720386/1
catacataataaaattagaggaagtaggtgctgggcctcttgtatgcgaa
+4720386/1
@@@DFFB8FDFHDIEBEEGIIEHIHGHHHHIEGGGCGHGGIIIIIIIIII
@2138865/1
gtgcacgcgcttgggcagagggaatctgattgtgctgttgtggaactgct
+2138865/1
BBBFFFFFHHHHHJJJJJHHJJIIIJJJGIJJJJJIJJJJIJJJIJJJJJ
@1130124/1
gcaagaagtaccagaaacgggacttagccacaatctggtctggagagaag
+1130124/1
CCCFFFFFHHHHHJJJJJJJJIJJJJJJJIJJJJJJJJIJJJJJJJJJJI
@6254932/1
actgagtgacggcacctccgacactgaggtcacggtactcgcggtacatg
+6254932/1
@BCFFFDDHHHHGJJJJJJJIIIJJJIGJJJIJJJHIJJJJJJHBEFFFF
@3173173/1
gccagatgccaaagttcttgatcttcactgggctcttctctgggatttcc
+3173173/1
CCCFFFFFHHGHHJJJIAEHHHIIJGGHHJIJGJJJBHHHGHJGIGIIIH
@3173271/1
gccagatgccaaagttcttgatcttcactgggctcttctctgggatttcc
+3173271/1
@@@DFDDEHFDDHGIGGIHIHIIIGEBEFFGBHHGGIIIJGEHG?FHGFC
@6771160/1
ctgcttcacctgtggccggcggcacgcagacgccttgatgacctccactt
+6771160/1
CCCFFFFFHHHHHGIIJIIJJJJJJJJJJHHHFFECEEDEECDDDDDDDD
@70295/1
acgggacttagccacaatctggtctggagagaagatcctcatcttgtata
+70295/1
CCCFFFFFHHHHHJJJJJJJJJIIJJJIJJJIJJJJJJJJJJJJJJHIJJ
@1647324/1
gttgaggcgcttgtggtggtgcacgcgcttgggcagagggaatctgattg
+1647324/1
CCCFFFFFHHHHHIJJIJJHHIJJJJJJJJJJJJJJIJJJHHHHFFFFFF
@6771290/1
gcaagaagtaccagaaacgggacttagccacaatctggtctggagagaag
+6771290/1
CCCFFFFFHHHHHJIJJJJJJJJJJJJJIJJGJJJJJIGHIJJIJHIIJG
@1647584/1
attattacagcatacataataaaattagaggaagtagg
+1647584/1
??@DDDBB?FFFFDGIEIII<:<CHEFFHBFFFFICEF
@6771570/1
gttgtgtacacctgagcgagactcataacgcagccagatgccaaagttct
+6771570/1
B@@DFFDDHDDFFIJJIIJIJJIJJJIJJJJJJFIJJIGIJJJJJJJGII
@6255473/1
gccagatgccaaagttcttgatcttcactgggctcttctctgggatttcc
+6255473/1
?1?DDDDDAF>?AB<AC:?B?F@BBDHHI92<A;FCEDDFE@>B?D;DDH
@7270977/1
tcataacgcagccagatgccaaagttcttgatcttcactgggctcttctc
+7270977/1
CCCFFFFFHHHHHJJJJJJJJJJJFHIIJJJJJJJJIJJJHJJJJJJJJJ
@1647946/1
ggtagcactgagtgacggcacctccgacactgaggtcacggtactcgcgg
+1647946/1
@@?DFFFFFHHHFGHHHIJFHJIGJBGHIIIGIJIDHIIGIFFHJJGEHD
@6255681/1
gcctcttgtatgcgaaggtgttgaggcgcttgtggtggtgcacgcgcttg
+6255681/1
C@CFFFFFHHHHHJHIIIAFHHJGIJIJJJJJJIIBFGFGGGIJJIHFDC
@7271171/1
ggcgtcgggtcacattacatactctgtatttcctcttcatggtgccacag
+7271171/1
@C@FDDFFFHHFHCHIIJEIGIIIJEFFGIGGHGIGIIJJIIB<?FHGGI
@2139653/1
cgcaagaagtaccagaaacgggacttagccacaatctggtctggagagaa
+2139653/1
CCCFFFFFHHHHHJJJJJJJJJJJJJJJJJJJJIJJJJIHIJJJJJIJJI
@6255860/1
ttcaggtgatcgaacatcatgtcttcaaactccactatcatctctttctt
+6255860/1
@CCFFFBDHGHHHIJJJJIJIHHJJJIIGGGHFFHIGIIIJIGIGHJJGG
@71136/1
agatactgcaaacatgccagttataaag
+71136/1
<@<7DDD??FHHDF<A3AACEHHCAHIB
@7271298/1
gtggattttaatgttattattacagcatacataataaaattagaggaagt
+7271298/1
BBCFFFFFHHHHHIJJJIJJJJIIJIJJICHICHIHBGHIIGIHIJIGIE
@1131282/1
gcggtacatgttgtgtacacctgagcgagactcataacgcagccagatgc
+1131282/1
BCCFDFFFHHHHHIJIJIJIIJJJJJJJJIHJJJJJJJJJJJJJJJJJJJ
@71371/1
cataataaaattagaggaagtaggtgctgggcctcttgtatgcgaaggtg
+71371/1
CCCFFFFFHHHHHJJIJJJJHHJJJIIIJJJJJJIJJJIIJJJJGGIJ?F
@7271543/1
ctcacatgattcatccacaaattccaacccttgcgtttcaaaacaattca
+7271543/1
CCCFFFFFHHHHHJJJJJJJJJJJJJJJJJJJJJJIJJJJJJJJJJJJJJ
@3174563/1
ctggcgttcatgcggcaaacgcctattaacattatcatcgttctcagcat
+3174563/1
CCCFFFFFHHHHHJJJJJJJJJJJJJJJJJJJJJJJJJJJJJJJJ>HIIJ
@6772674/1
gaaacgcgagtggggccgtcagaacctgatagaaacggttggcgttaggt
+6772674/1
?<@DDDDFDF@DFHIIGI@FBDHIGGHGEFHHAEIICA5CEHGF?CCBBC
@3174752/1
gcggtatcggcgtcgcttgcggtaccggcgtcggttgcggaatcagcctc
+3174752/1
?@@DB?DEHHGDHGGIIEGBHG@@EGHG@E=EEDAD??@BB?BC>CCCD?
@7271883/1
gaggcgcttgtggtggtgcacgcgcttgggcagagggaatctgattgtgc
+7271883/1
C@CFFFFFHHHHHJJJHIJJJJJJJJJJJJJJJJJJJIJHHHHHHFFFFF
@6772858/1
gacgatttcaccagtggtcttcttgaactacttcaattgacgcaagaagt
+6772858/1
@=?D?BBDHDB?AA<AF<:<CAFEBACBB>BCCB@DFEECCCD@DFF??F
@6773079/1
catacataataaaattagaggaagtaggtgctgggcctcttgtatgcgaa
+6773079/1
CCCFFDFFHHHHGJJJJJJIIJJJHGJIDHHJJJEFHGHIHIIJJJJJJJ
@4722377/1
ggattttaatgttattattacagcatacataataaaattagaggaagtag
+4722377/1
CCCFFFFDDFDHFIIJJJJIGIIJJIIJJIJGIIJJIIGGHDHIGIIJII
@72210/1
atagagacgatttcaccagtggtcttcttgaacttcttcaattgacgcaa
+72210/1
CCCFFFFFHFHHHJJJJJJHGCHHIIIJIDBHIJJJJIJJGIIJIIJJII
@1649485/1
ctggagagaagatcctcatcttgtatagaggaggcttgggctcgctctcc
+1649485/1
CCCFFFFFHHHHHJJJJJJJJJJJJJJJJJJJJJJJJIIIIIIJIJIJJJ
@6257186/1
ctctgtgcctggctcccatgtcacggtagcactgagtgacggcacctccg
+6257186/1
@@@DFDDDFFHHHIGJIIIJHHDGIJAFHGCGEHII?DDFGID@FGFHHG
@7272576/1
agcatacataataaaattagaggaagtaggtgctgggcctcttgtatgcg
+7272576/1
@@@DBDDBACFFHBHIBG?E<FBDBG:C@>AEACGBG?HBGABD?BFG<?
@6773602/1
gacgcaagaagtaccagaaacgggacttagccacaatctggtctggagag
+6773602/1
@@?DD@@DDDDHHIIIIIGIGGIIAFHGIGHGEIIDHIFHIGEGIIIGHI
@6257370/1
gcataatgccatattcaaatgggaagtggtgataaagataagtataggct
+6257370/1
@@@DDBDFHHFHFHHGEGGIGIGGGIBH99CH>FGHEGIFHI:DFIIIIG
@6257388/1
gagagaagatcctcatcttgtatagaggaggcttgggctcgctctccgaa
+6257388/1
@@?ADF?DDFHHHGIHJJJJHGHIJIIJGJIJIEHFG>DEIBDHHDIIFF
@1132890/1
ctgagcgagactcataacgcagccagatgccaaagttcttgatcttcact
+1132890/1
CCCFFFFFHHHHHJJJJJJJJJJJJJJJJJJJJJJIJJJJJJJJJJJJJJ
@7272891/1
gctctgtgcctggctcccatgtcacggtagcactgagtgacggcacctcc
+7272891/1
@@@ADADBBDBF?FBDHIJIBCHICH<CC@GGGGEGE<D@FEFHH<@G>C
@1650033/1
ttcagcagagtgcacacaatggtgaactggcgttcatgcggcaaacgcct
+1650033/1
CCCFFFFFHHDHHJJIJIJJJJFHJJJJJJJJJJJIJJGIJJJJJJIJIJ
@7272926/1
tgcgtgatgaggttcaccaagctagtggcgttgatgtcgcaagatagtga
+7272926/1
BCCFFFFFHHHHFIJJJJJJJJJJJHIJJJJJJJJJJJJJJJJJJJJHII
@7272953/1
ctgggcctcttgtatgcgaaggtgttgaggcgcttgtggtggtgcacgcg
+7272953/1
CCCFFFFFHHHHHJJJJJHIIJFGHHJJJJJJJJJJIIJHIJHIJJJJHG
@3175980/1
acggcacctccgacactgaggtcacggtactcgcggtacatgttgtgtac
+3175980/1
<BBFFFFFHHHHHJJJJJJJJIJJJJJHJJJJJJJJIIJJJJJJJHHHHH
@7272985/1
gtctgtttgtctgtttgtctgtttgtctgtttgtctgtttgtctgtttgt
+7272985/1
CBCFFFFFHHHHHGIJJIJJJIJJJJJJJJJJJJJJJJJJJJJJJJJJJH
@4723794/1
gacgcaagaagtaccagaaacgggacttagccacaatctggtctggagag
+4723794/1
CCCFFFFFHHHFHGIJJJJJJJJJJJJJJJJJJJJJJJJJJIJJJJFHII
@6258273/1
tgtatgcgaaggtgttgaggcgcttgtggtggtgcacgcgcttgggc
+6258273/1
@@@FFFFFHHHGCGHIJIJIIJJIJIIIJDHIDFGGGIGJJHFFFFF
@7803653/1
ggatggagtgagcacgggctctgtgcctggctcccatgtcacggtagcac
+7803653/1
C@CFFFFFBFHHHJJGFHIJJJJJJJJFGAGHGJJGIHHHIJIIBFHGII
@5237450/1
ggcgcttgtggtggtgcacgcgcttgggcagagggaatctgattgtgctg
+5237450/1
CC@FFFFFHHHHHJHGHGIGGIIGHEHGGGHIJIIGGHGGJJGIIHICH>
@2142044/1
ccattatgtagactgttgtgttgaccaataatgggttaatcagactatag
+2142044/1
CCCFFFFFHHHHHJJIJJIIIIJJJJJGJIIJJJJIIJJJJJJJIJJJJJ
@7803802/1
gtgctgggcctcttgtatgcgaaggtgttgaggcgcttgtggtggtgcac
+7803802/1
@@@FDDAD=FFFDDHCFFEGHFCC??EHDDBFGIIDHIIFCA7@F;@AHE
@5237661/1
gtggcgcacagggcacgcttgcgcatgacatctatacatgccattggcgt
+5237661/1
@@@FDDFFGFHHDGEHIFJIGJJJIJJJJJIIIIGGGGGGGGJFCHICB;
@3685593/1
gggcagagggaatctgattgtgctgttgtggaactgcttcacctgtggcc
+3685593/1
CCCFFDFFHGFHHIJJJIJJHHIJJGIJFHIIIIFIJJIJJJJJJEHIII
@593247/1
tgtacgttcaaacgtatcacacattttctggtcaccttccatgcaaaatc
+593247/1
BC@FFFFFHHGHHJHIJJIJJJGIJJJJJIJJJJGJJJJJJJJJIJJIJI
@5237852/1
cccaactgtcctccggtactaacgatcaaatcgatcatgggtccataatc
+5237852/1
CCCFFFFFHHHHHJIGIHJJJJJJGIIJJJJGIIJIJIGGGDFHIJJIJC
@7804255/1
gctgtctgtacattgaaaataaaaataaaaaaaatagcagggg
+7804255/1
@@?DD;DDF<?FDFFF?2<CHHEHGICFHEDF:?BD@9?@FFA
@3685873/1
gtggcgcacagggcacgcttgcgcatgacatctattcatgccattggcgt
+3685873/1
@B@FFFFFHHHHHJJIGIJJJIJJJJJJJIHJJJJJIJJJJJJIJJJJJG
@5238141/1
cgggacttagccacaatctggtctggagagaagatcctcatcttgtatag
+5238141/1
@@CFFFFFHFHHFHIJIIIHEHGHIJJIIGEHIJJJJJJJIJJJJIIJII
@2142660/1
gccagatgccaaagttcttgatcttcactgggctcttctctgggatttcc
+2142660/1
CCCFFFFFHHHHHJIIJJJJJJJJJJJJJJJJJJJJJJJJJJJJJJJJJJ
@4217710/1
tttcaccagtggtcttcttgaacttcttcaattgacgcaagaagtaccag
+4217710/1
@@@DDDDDF<?DACCG@DHHIIEGIIIHIIIEGGA??GFDDDDG???99?
@5238235/1
gtcacggtagcactgagtgacggcacctccgacactgaggtcacggtact
+5238235/1
CCCFFFFDHHHDHIIJJGHJJJIJJJJIGJJJIIJJGHIJHIGGIJGIHG
@2142834/1
tctgtgcctggctcccatgtcacgg
+2142834/1
@@@ADDBDD?BFADFFBG9<<CCGE
@5238376/1
gataaagataagtataggctcaaaacctaacgacatcaatcaccagctta
+5238376/1
CCCFFFFFHHHHFGIIJIJIJJJIJJJJIJJJJJJJJIJJJJJJJIIJJJ
@4218001/1
gacgatttcaccagtggtcttcttgaacttcttcaattgacgca
+4218001/1
;@@?7DDDFFD?D;FFGG<FHHHEEAFFEE@HCE>GGEACE8@0
@7804906/1
gccatgagtaagcgatcgggctctcaggcaggcaagatgggcgtagtagg
+7804906/1
C@@FFDFFCFHDDHGGIEGBGHHIJIJJIGGHBGIIGGGIIIJ@AED=DG
@593986/1
gtgcacgcgcttgggcagagggaatctgattgtgctgttgtggaactgct
+593986/1
@C7DFFFFFFHDFIGIBEBFHGEDHIGG>GIFHEHICD>DFDHIC@GGGG
@3686499/1
tctgtgcctggctcccatgtcacggtagcactgagtgacggcacctccga
+3686499/1
CCCFFFFFHHHHHJJJJJJJJJJJJGIJJJJJJJJGIJJIJJJJJJJJJG
@6259679/1
ttgtggaactgcttcacctgtggccggcggcacgcagacgccttgatgac
+6259679/1
CCCFFFFFHHHHHJJJJJJJHGIJJJJJJ<FHJIHHFFFDDDDDDDDDED
@4218345/1
actgagtgacggcacctccgacactgaggtcacggtactcgcggtacatg
+4218345/1
C@CFFDDBFHBHFHGIJIGIHIIGIJJJJHGIJJJHHIJIIJIHHFFEFF
@6259739/1
aatttatcttcaaatgacgacaccacagttccagtctcaggcacattgcc
+6259739/1
CCCFFFFFHHHHHJJJIJIJJIJJJJJJJJJJJJJJJJJJJJJJJJJIJJ
@5734917/1
cagtggtcttcttgaacttcttcaattgacgcaagaagtaccagaaacgg
+5734917/1
B@@DFFFFHHHHHJJJJJJJJJJJJJJJJJJJJJJJJJHHIJJJJJJJJJ
@4218667/1
agtgagcacgggctctgtgcctggctcccatgtcacggtagcactgagtg
+4218667/1
@@;DDFFFHHHHHJJJIGHIJIGHGIJJJJJJHDEHIJDDHIGIJJIJFC
@7805448/1
gtcttcttgaacttcttcaattgacgcaagaagtaccagaaacgggactt
+7805448/1
CCCFFFFFHHHHHJJJJJJJJJJJJIJJJJJJJGIJJJJJJJJJJJJJIJ
@3687015/1
gcgttgatgtcgcaagatagtgagacattcactttttagtcataatcttc
+3687015/1
?<?A:D;DFBFDFIIIIIIIFI9?9?@GFE4C<?FFFIIFFIFI<BG>AF
@594810/1
gtgctcttgaggtacttgaacatgggctccacttggtcaggccccgtcgc
+594810/1
CCCFFFFFHHHDBGHFHIEHI@HIIGHIGIG@FHHGBHBDHIGIIIEHHG
@7805928/1
gcggtacatgttgtgtacacctgagcgagactcataacgcagccagatgc
+7805928/1
BCCFDDFFGHHHHHIIJJJJJJJJJJJJIDGIIJJJJJJIJIJJJJJJJH
@2656043/1
ctgtggccggcggcacgcagacgccttgatgacctccactttgatgatct
+2656043/1
@@CDDEFFHHHHGFIHIGEHIJJIHEEHFFFFBCEECCCCDDDCDDEDCD
@5239815/1
gtcacggtagcactgagtgacggcacctccgacactgaggtcacggtact
+5239815/1
CCCFFFFDHHHHHJJJJGHIJJJJJJJJJJJJJJJJJJJJHJJJJJHIHH
@4219412/1
gtgtcttcaacggaagagattccatttcccgtttagcagcttcatcc
+4219412/1
<@@DDDDDHFH?<AF<EC;<CAFGEGIGGG@EGGG>FG9B?FCHHHI
@3687786/1
cttcttcaattgacgcaagaagtaccagaaacgggacttagccacaatct
+3687786/1
CCCFFFFFGHHHHHIJJJJJJJIJJJJJJJIJJJJJJJJJJJJJJJJJJJ
@5735822/1
ctagccgatacgattatgaagacgaagcggacgtcacggtaagcattcat
+5735822/1
;@@DFDDDHHHGHGIDGIIIGEHGGGGIGJBHGFGIIGFEEHFFFFFFEE
@3687916/1
gctgcagatgactgtgcatccttgctagtaagtcctgagccatagcaaac
+3687916/1
CCCFFFFFFHHHGJCFHJJIIIIJJIHGIIJJIJIJEHIJJJJIJIJIJJ
@5240125/1
gcttgggcagagggaatctgattgtgctgttgtggaactgcttcacctgt
+5240125/1
CCCFFFFFGHHHHJIJJJJJJJJJJJJJJJJJJJJJJJJJJJJJJJJJJH
@5736103/1
ctgcagagcttgccacatcttgtaagcagcctgacgcttagcaagtttct
+5736103/1
@@@DFADD;FDFDFEGGGGHIIDFHHEEFGIIEHIIEIAFHGGHG?FGEI
@5736166/1
gtcacggtagcactgagtgacggcacctccgacactgaggtcacggtact
+5736166/1
CCCFFFFBFHHHHJJJJGHJHJJJJJJJIJJIJJIJJJJJGHIJJJ@AAH
@6261269/1
gtgcgatgttttacaagggcaggttgaactcacaccattcaatttaaaag
+6261269/1
@@BFFFFFHHHHHJJJJJJJJJJHIJJIHIJJJJJJJJJJJJJJJIJJJI
@2656970/1
ctgcaaagttaaccatcttgtattcaaaagaaaacctagaatcactggtt
+2656970/1
?@@DDBB?FA?<::<AGBBB<<<ADCCCFG?@FA>G??9D<<C?BB??FH
@3688528/1
cacactgtttagaagtattgggaactgtattctatgtttcctaacccgtt
+3688528/1
CCCFFFFFHHFGDGHCFHIIJJGJIEHHIHIIJJJJIGIGHIGIJIJIDH
@7806981/1
aggcgcttgtggtggtgcacgcgcttggg
+7806981/1
?@@DAA8DCCF?FEF@C@E9FGFI<@D?A
@7807034/1
gcggtacatgttgtgtacacctgagcgagactcataacgcagccagatgc
+7807034/1
?@@?ADDDHA?DFHB<CCDBGIIEIIGEA@CGHIIEGCHGGGEGHGCGHI
@7807229/1
ccagtggtcttcttgaacttcttcaattgacgcaagaagtaccagaaacg
+7807229/1
CCCFFFFFHHHHGJJJJJIJJJJJJJJJIIJJJIHJJJJHIJJJJJJJJJ
@5240975/1
catacataataaaattagaggaagtaggtgctgggcctcttgtatgcgaa
+5240975/1
CCCFFFFFHDHBHBFHEHGIGCEIGHHIHHIIJJGIEGIB@DDBDF>FCF
@596287/1
agtaggtgctgggcctcttgtatgcgaaggtgttgaggcgcttgtggtgg
+596287/1
@@@DFFDDFHHHGIJJIIJHJJIIJJFEGI?DFHGIGIHGGJJJGJJIIG
@6261934/1
gtttattttgtttttctctgtgatctgtttcttggcatctatagatgtcg
+6261934/1
CCCFFFFFHHFHHJJJJJJJIJJJJJJJJJJJJJJJJJJJJJJIIJJIJI
@5736959/1
gttgtggaactgcttcacctgtggccggcggcacgcagacgccttgatga
+5736959/1
@CCFDDFFHHHHGJJJJJJJIGGIIIIIGIJFIIHGFFDDADBADDAC;>
@4220803/1
ggctctgtgcctggctcccatgtcacggtagcactgagtgacggcacctc
+4220803/1
@@@FFAD?CFHHGDGBHHIIGIIIIHEG?C@GIIIGHGDEGHBFHGGGCG
@5241365/1
gtttataaaataattaacaactaatgttttccaaacaaacacaagcaatg
+5241365/1
CCCFFFFFHHHHHJJJJJJJJJJJJJHJJJJJJJJJJJJJJJJJJIJJJJ
@4221239/1
ctctgtgcctggctcccatgtcacggtagcactgagtgacggcacctccg
+4221239/1
CCCFFFFFHHHHHJJJJJJJIJJJJJIJJJJJJJIJIJIJJIJIJJJJJI
@5241683/1
tgattctttaatttgacataacttttttatttatgaaccgattgacatga
+5241683/1
CCCFFFFFHHHGHJJIIIJIJJJJJJJJJJJJJJJJJJIJIJJJJJJIII
@5737397/1
agagacgatttcaccagtggtcttcttgaacttcttcaattgacgca
+5737397/1
@@CFFFD@HHDFBDEBFCFBHADFHIHIIBGEGFEHB?9?FFI@@DA
@5241719/1
ttgaacttcttcaattgacgcaagaagtaccagaaacgggacttagccac
+5241719/1
CCCFFFFFHHHHHJJJJJJJJJJJJJJHIIJJJJJJJJJJJJJJJJJJJJ
@73584/1
tcttgaacttcttcaattgacgcaagaagtaccagaaacgggacttagcc
+73584/1
CCCFFFFFHHHHHJJJJJJJJJJJJJJJJEHIJJJJJJJJJJJJJJJJJJ
@6262727/1
gcaagaagtaccagaaacgggacttagccacaatctggtctggagagaag
+6262727/1
CCCFFFFFDHHHHJJJJJJJJJJJJJJIIIJJJIJJIJJJJJJIJIIIIH
@6262974/1
ctgggtgcgtgcaggatcctcgtcattgcctggcatacaaggcaaagcac
+6262974/1
CC@FFADDGFHHHEHIGIJGIJHHGIGIIICHIHIGIIJIJI2?DHGEFB
@1134202/1
gtccttgttgttaagaggtgttacctgcaacttggccaggttagggccaa
+1134202/1
BBBFFFFDHHHHHJJJJJCGHIHJJFHIJJJIIJJJJJJJBGHIJJJJJJ
@4724706/1
tgggaacattcgactgatccggtgagggatgcgtgacgtcagcccctacg
+4724706/1
CCCFFFFFHHGHGJJJGIJJJIGGIIHIJJIIJHGIIIJJIJFIIIJHEH
@5738277/1
cgcagaaataattcatagcaaaaattaaagttagtctattatagtttcaa
+5738277/1
CCCFFFFFHHHHHJJJJJJJIJIJJJJJJJIIIJGHIIJJIJIIFIIJJJ
@74598/1
ggtgcacgcgcttgggcagagggaatctgattgtgctgttgtggaactgc
+74598/1
@@@DFFFFFFHHFHBHIEEGGGIIIIIGIAHGGDBGIBDEFHGHGGHGGD
@74670/1
cttgtatagaggaggcttgggctcgctctccgaagggagcttgcggccga
+74670/1
CCCFFFFFHHHHHJJJJJJJJIIJJJJJJJJIJJJJJIIIIJIIIJGFD>
@74829/1
cgcagccagatgccaaagttcttgatcttcactgggctcttctctgggat
+74829/1
CCCFFFFFHHHHGIJJJFHHGHIJGIIJJGIIJJGJGIIHHIJJJJIJJI
@75014/1
gtagcactgagtgacggcacctccgacactgaggtcacggtactcgcggt
+75014/1
BBCFFFFFHHGFHEIGIDHHIJJJJJJJJJJIIJHIIIJJIIJIJJJHFB
@4725395/1
gtggtggtgcacgcgcttgggcagagggaatctg
+4725395/1
=:??A?B8<A<<FEEFEIIIIED@GFIDFADDFF
@4725478/1
gctgggcctcttgtatgcgaaggtgttgaggcgcttgtggtggtgcacgc
+4725478/1
@@@DD?DDF?FHHHGGIIIHGHG?CEFGF@BDHG?@FHII3CHAGIIGCA
@4725504/1
aatctaagacttgtccgagctcatcgactgtggcaatctttgcatggaat
+4725504/1
CCCFFFFFHHHHHIIIIIJJJIJJJJGIJJJJJIJJJJJJJJJJJJJHII
@3690559/1
gacgcaagaagtaccagaaacgggacttagccacaatctggtctggagag
+3690559/1
@@@DDADDFDH:A:CFF@GFGGEGBG>C@?DCDHDBDGH@?GGBF3BFGF
@75438/1
gggaatctgattgtgctgttgtggaactgcttcacctgtggccggcggca
+75438/1
CCCFFFFFHHHHHHHJIJHIIHGJJJJJJJJJJJJJJJJJJJJJJJIHFD
@1135628/1
cgcaagaagtaccagaaacgggacttagccacaatctggtctggagagaa
+1135628/1
CCCFFFFFHHHHHJJJJJJJJJJJJJJJJJJJJJJJJJJJIJJJJJJJJJ
@6264686/1
ggctctgtgcctggctcccatgtcacggtagcactgagtgacggcacctc
+6264686/1
@@@FFFFDFDDHHGEGGIGFGHIJGIIJEFGHCEHJJIBFGIJJIIIJJI
@4725977/1
cgcaagaagtaccagaaacgggacttagccacaatctggtctggagagaa
+4725977/1
CCCFFFFFHHHHHJJJIIJJIJJJJJJJIJJJJJIJIIJIJJIJGIJJJJ
@6264716/1
gcgtgatgaggttcaccaagctagtggcgttgatgtcgcaagatagtgag
+6264716/1
BCCFFDFFFH?FHJJIJIGHGGIJJJIIHHHIIIJIGIGGIIJICEGHGJ
@3690941/1
gggcagagggaatctgattgtgctgttgtggaactgcttcacctgtggcc
+3690941/1
CCCFFFFFGHHHHJJJJJJJIIJJJIIJHIJJJJIJJJJJJJIJGHJJJJ
@3691145/1
tgctgggcctcttgtatgcgaaggtgttgaggcgcttgtggtggtgcacg
+3691145/1
CCCFFFFFHHHHHJHJJJJJHIJIEGGHIGIJIJJJJIHIJDHHAGHIJF
@1653319/1
ggtgcgtgcaggatcctcgtcattgcctggcatacaaggcaaagcaccga
+1653319/1
??=BBDDDFHDHDGIIIGIJIIJIGHGFGIIGGGHJEGIGIFHJIJJIGH
@1653825/1
gataggttgtaatatagtttcttttttaattgttataaattcgtaattcg
+1653825/1
CBCFFFDEHHHHHJJJJHJJJJJJJJJIIIJJJJJJJIIJJJJHIJJJJJ
@3691710/1
gtgctgggcctcttgtatgcgaaggtgttgaggcgcttgtggtggtgcac
+3691710/1
CCCFFFFFHHGHHJIIJJJJIHIIJFHHIJJJJJJJJJJIJJFHJGIIIJ
@597226/1
ggtcattcaatgtctccttccgtcttgggtgaggcataacggggtgggtt
+597226/1
BCBFFFFFHHHHHJJJJJJJJJJJJJJJJGHJJJJJJJJJJJJJ?AGI;C
@1653883/1
gtgttgaggcgcttgtggtggtgcacgcgcttgggcagagggaatctgat
+1653883/1
@?@DDDDFHGHHDHDCEHHGHCGHIIIIIIIIIIIIIIHIGHHHFFFFDF
@5740139/1
gacgatttcaccagtggtcttcttgaacttcttcaattgacgcaagaagt
+5740139/1
CCCFFFFFHHHHHJIJJJJJJJJJJJJJJJJJJJJJJJJJJJJJJJJJJF
@1136837/1
gggaatctgattgtgctgttgtggaactgcttcacctgtggccggcggca
+1136837/1
CCCFFFFFHHHHHHIJJJJJJJJJJJJJJIJJJJJJJJJJJJJJJJJHFD
@3691903/1
ttcttgaacttcttcaattgacgcaagaagtaccagaaacgggacttagc
+3691903/1
@@@FDDDDFFHHHHEGBBIIGGGFGGHEHG?CDFFBEGEGG=BBHDFGE>
@597508/1
gatggagtgagcacgggctctgtgcctggctcccatgtcacggtagcact
+597508/1
CCCFFFFDHHHHHJJIIJJJJJJJIJIJJJJJIJJJJHIJJJJIIJIJJJ
@597901/1
caccagtggtcttcttgaacttcttcaattgacgcaagaagtaccagaaa
+597901/1
CCCFFFFFHGHHHJJJJJJJJJJJJJJIJJJJJJJIJJJJJGIJJJJJJJ
@5740651/1
gtggaactgcttcacctgtggccggcggcacgcagacgccttgatgacct
+5740651/1
==?D=DEDHHBFHIII@GFGIGIEG:DHI@;@BHGE;BAAA@C>>@DACA
@6266149/1
ggattgcccatcaatttatcttcaaatgacgacaccacagttccagtctc
+6266149/1
@@@DDDDDDHA?CGDGIGIBHGGGADAFFIGIEHGEGGGGFGGHGGFHCH
@1137869/1
ccagtggtcttcttgaacttcttcaattgacgcaagaagtaccagaaacg
+1137869/1
CCCFFFFFHHHHHJIIJJJJJJIJJJJJJJJJJJJJJJJGIIIJJJJJJJ
@2658874/1
cgcagccagatgccaaagttcttgatcttcactgggctcttctctgggat
+2658874/1
CCCFFFFFHHHHHJJJJJHIJJJJJJJJJJJJJJJJJJJJJJJJJJJJJJ
@6266305/1
ggagtgagcacgggctctgtgcctggctcccatgtcacggtagcactgag
+6266305/1
@@@DDDDFFHHFAEHIGHHHGGIJGIIJJJJJIJHGIGIIGDGHJIIJGG
@5242838/1
ggatgcttaaatttacatttagtgtttgtttcatgtcaatcggttcataa
+5242838/1
C@CFFFFFHHHHHJJJJJJJJJFIFIJJHIJJJJJJJJJJJJJJIJJJJJ
@5741371/1
actcataacgcagccagatgccaaagttcttgatcttcactgggctcttc
+5741371/1
@<@?=DADDF?FHI?B9;FHI@CCFFEFEEHE<DFFGHICH@F=2?D@FB
@6266915/1
aggtgctgggcctcttgtatgcgaaggtgttgaggcgcttgtggtggtgc
+6266915/1
?@<ABDDDFA3AFGHIIGIFFB@8@ED1?GGDBFH?:??FGCGG8@@@DG
@1139124/1
ctggagagaagatcctcatcttgtatagaggaggcttgggctcgctctcc
+1139124/1
@B@DFFFFFHHFHJJJJIJJJJJHIIIIIJIJJJJFIGFEDFGIGGGCCG
@6777137/1
agtaggtgctgggcctcttgtatgcgaaggtgttgaggcgcttgtggtgg
+6777137/1
@?@B=D=ADBF<DEEBHIIIEEHEEH@CFF:CGHGB?FGIFAGF@FC.@C
@3179077/1
gccagatgccaaagttcttgatcttcactgggctcttctctgggatttcc
+3179077/1
CCCFFFFFHHHHHJHHJJJJJJJJJJJJJJJJJJJJJJJJJJJIIJJJII
@7808253/1
gcgtgcaggatcctcgtcattgcctggcatacaaggcaaagcaccgacga
+7808253/1
CCCFFFFFHHGHHJJJIIIIHJJJHIJJIFHIJIJJIIJJHIIJJIIIHI
@1139475/1
ctgtggccggcggcacgcagacgccttgatgacctccactttgatgatct
+1139475/1
BBBDFFFFHHHHHJJJJJJJJJJJHHHHFFFFFFEEDEEDDDDDDDEFDE
@600013/1
ccttgatttggtaaagcttgctgcccgcctagcgaggaaacgcggccgcc
+600013/1
CCCFFFFFHHGHHJJJJIJGIJJIJJJJJJJJIJJJJIJIJIIJJHFDDD
@1139591/1
cacgttggcagtaatagtacaagtgaaaagtcacttgccgatggtagaat
+1139591/1
@@CFFFFFHHHHHJIJIJJJJJJHHGGHIICHIBHGIIJJHIJJDDHEEH
@7274950/1
ccaacacggatcagccgtttctgagattagcgcgcacagacgaacagaca
+7274950/1
=:?DD1=0CC@8:E>@@<??CD?EEDE@D?;:@:@@@8;3=AD<<4@A@A
@2659978/1
tgacgcaagaagtaccagaaacgggacttagccacaatctggtctgg
+2659978/1
CCCFFDDDFHHHFEHIJGHIJJIJJJGJGIIFGHHIJJGGIIFFGID
@2660145/1
cctgatagagacgatttcaccagtggtcttcttgaacttcttcaattgac
+2660145/1
@@@DDDDD>FBBFHBBFA?C:AAACCCEEDDGDHIGBGDCDBGBDFBDBH
@600394/1
ctgagcgagactcataacgcagccagatgccaaagttcttgatcttcact
+600394/1
CCCFFFFFHAFFHJJJJJIJJJJIJJIJIJJJJJIDGGIJJGJJJJJJJJ
@5243875/1
tgatagagacgatttcaccagtggtcttcttgaacttcttcaattgacgc
+5243875/1
@CCFFFFFHHHHHJJJJJJJJHJJJJJJJJJJJJJJJJJJJJJJJJJJJJ
@2660241/1
ggcctcttgtatgcgaaggtgttgaggcgcttgtggtggtgcacgcgctt
+2660241/1
@CCFFFFFHHHHGJJIGIICFHIIJJIJJJJJIJGIGIJAHGIIJIHGFD
@1140099/1
ctcatcttgtatagaggaggcttgggctcgctctccgaagggagcttgcg
+1140099/1
@C@FDFFFFHBHHJGGHGIJJJI@FHIIGGFGGGEHIGIGIDIGIEHEGH
@5243954/1
gccagatgccaaagttcttgatcttcactgggctcttctctgggatttcc
+5243954/1
@CCFFDFFDHFDHIFFHGEGGIIIGGGIHF;DGIIJJIJJJJJIB@GHIJ
@1654182/1
tcttggttgaacggaactccaatcctttactcgaatagtcttttctaact
+1654182/1
CCCFFFFFHHHHHJJJJJJIJJJJJJJJJJJJJIJJJIIJGIJJIJJJJJ
@1140297/1
cgcaagaagtaccagaaacgggacttagccacaatctggtctggagagaa
+1140297/1
CCCFFFFFHFHHHJJIJIJJFGIJJJJJJIGGJJJIJJJJJIJJEHIJGG
@4224024/1
gggttattgttatgtcgatgtcgaacccaaaaatgtaattaacttttttt
+4224024/1
BBCDDDFFHHHHHJJJJJJJJJJJJJJJJJJJJJJFIIIIJJJJJJJJJJ
@6778254/1
cgacactgaggtcacggtactcgcggtacatgttgtgtacacctgagcga
+6778254/1
CCCFFFFFHHHHHJJJJGIJJJJJJJHIJJJJJJJJJIIJGIJJJJJJJE
@4224208/1
gctgaattgcagcatcttgtcgagaacatgaagccgctttggtttacgtt
+4224208/1
@@@BBDDDFFBFA>4C@E@3AEAEGGEEI?DFFFEEB@6B4B88BFD=FD
@76557/1
ctcagatacaccgtcacggaatacaaatatcttcttcggcaatctgcctt
+76557/1
@@@DDDDDA??FFA?EB<GIGDGHH@EGEFHCFADHE3:FHA?FDGIIIG
@6778335/1
cgattatgaagacgaagcggacgtcacggtaagcattcatcagaatgcta
+6778335/1
BB@FFFFFHGHGHJIJJIJIJIJJIJJJJJJJJJIJJJJJJJJJJJIJJH
@1140831/1
gggatctgctgtctgtggagctgatgcttgctgggcctcagctgttggag
+1140831/1
CCCFFFFFHHHHHJJJJJIJJJJIJJJJJJJJJJJJJJJJJJJJIJJJJJ
@7809275/1
gccatgagtaagcgatcgggctctcaggcaggcaagatgggcatagtagg
+7809275/1
@CCFFFFFFFHHHJJJJJJJJGGGHIJJIIGIIJJJJJJJJJIJIJFGII
@6778556/1
cttgaagcacagacacaggtgtcttcaacggaagagattccatttcccgt
+6778556/1
@@@?DDDDFD:;AEAG@BGBCBFEEHHHGHIG?F>D3<?DHCDBGHFHGF
@1141096/1
actgagtgacggcacctccgacactgaggtcacggtactcgcggtacatg
+1141096/1
CCCFFFDFHHHHHJJJJJJJJJJJJJJJJHIJJJJHHIJJJJJHHFFFFF
@76801/1
gtagcggaaggtgggttcgtgaatcatgccctcaatctgcaccagttcat
+76801/1
@BCFFFFFHHHFHIIHIIJGJJIJIJIIIIGIIIJJJJJJJJJJJJJJIJ
@2144738/1
gccctcaatctgcaccagttcatacttgggcacagttcctcgacgagcaa
+2144738/1
CCCFFFFFHHHHHJJJJJHIJJJJJJJJJJJJJJJJJJJJJJJJJJJJJJ
@6268503/1
ggacttggccacaatctggtctggagagaagatcctcatcttgtatagag
+6268503/1
CCCFFF:DHHHHHJJJIGJHHIJJJJJJJIIJJIJJJIJJJJIGIJJJJI
@1141897/1
atcttgtatagaggaggcttgggctcgctctccgaagggagcttgcggcc
+1141897/1
<<@DAEDEHAHHGGEHIBIE1A??EAFDDEADGEBF6DBFHGGHG@GE<<
@4225124/1
cgtcgattgcggtatcggcgtcgcttgcggtaccggcgtcggttgcggaa
+4225124/1
@@@DDADFHDFFFFGIBBAH:@FHIGE;F6@FGGIBHDDBDD;?5BBBBB
@3692760/1
aggaagtaggtgctgggcctcttgtatgcgaaggtgttgaggcgcttgtg
+3692760/1
@@@DDDFAHG?DFGIEGIJJJJJJHGIIGHGEGG:DGGEHGIJIJJIG@D
@77611/1
ggcaggttgaactcacaccattcaatttaaaagaaactgggtgcgtgcag
+77611/1
??@=DADBAF<2CA<C??;C<FHH<?<<BH@A>CC9?DCC9FE@GGF6/B
@2145387/1
ggaactgcttcacctgtggccggcggcacgcagacgccttgatgacctcc
+2145387/1
@<@BDDBDDHHHHIDDFGEGIGHEGGIEBGIEFBDD>ABB@CCCC;AA@A
@1142576/1
gtcacggtactcgcggtacatgttgtgtacacctgagcgagactcataac
+1142576/1
CCCFFFFFHHHHHJJJHIJJJJJJJIJIJJJJJJJJJIJIJJJJJJJJJH
@7810571/1
cttcaattgacgcaagaagtaccagaaacgggacttagccacaatctggt
+7810571/1
CCCFFFFFHHGHHJJJJIJHIJIIJIJJJJJJJJJJJJJJJJJJJJJJJI
@1656300/1
ggagtgagcacgggctctgtgcctggctcccatgtcacggtagcactgag
+1656300/1
CCCFDFFFHHHHHJJJJJJJJIJIJJJJJJJJJJJJJJJJHIJJJJJJJJ
@1142736/1
gccacaatctggtctggagagaagatcctcatcttgtatagaggaggctt
+1142736/1
CCCFFFFFHHHHHIJJJJJJJJJJJJJJJJJJJJJJJJJJJJJJJJJJJJ
@7277109/1
ccacaatctggtctggagagaagatcctcatcttgtatagaggaggcttg
+7277109/1
@@@DFFFFFHGHHJIGGG>DHDFGHIIJIIEEHFGGHIJEEHGJGEIIJB
@4728160/1
gtttattttgtttttctctgtgatctgtttcttggcatctatagatgtcg
+4728160/1
@?@DFDEAHF=FFIIFGGGIHHEGGHIEEHIIIIGIIIIFDGEIBFHAGH
@6269744/1
ggtccacaaacattataatagcgttgtctaacgtcggattcagttcggaa
+6269744/1
CC@FFFFFGHFHHJHHHIIJJIJIIJJJJJJJIFHIIHIFGIJBFIJJIJ
@1656769/1
gtggccagaatctagacatgcacagctcttgcagccatccaacaggattg
+1656769/1
CCCFDDDAFFHFHJJIIIJJJHEGGEHGHIIDGIGHEGIJJJJJIGHGEF
@78470/1
gcaagaagtaccagaaacgggacttagccacaatctggtctggagagaag
+78470/1
@@@FFEFFCDFFFIJJIGGEGBEHIJEIJGGHGHGIGIHHHIGFFDGGDD
@1656916/1
ctgtttcttggcatctatagatgtcggtggcgcacagggcacgcttgcgc
+1656916/1
@@CDFFFFHHFHFIBGGEIIGHGDHIIHGEEFGIIIIIIIIFHBHHIGGG
@5741775/1
ggattttaatgttattattacagcatacataataaaattagaggaagtag
+5741775/1
CCCFFFFFHGGHHIJIJJJJJJIIIJGIJJJJJJJJIIIJJGIJIJJHEI
@1143464/1
gtggtcttcttgaacttcttcaattgacgcaagaagtaccagaaacggga
+1143464/1
CCCFFFFFHHHHHJIJJJIJJJJJJIJJJJJJJJJJHHIJJJJJJJJIII
@4728520/1
agtaggtgctgggcctcttgtatgcgaagg
+4728520/1
=@:BBDDDH<FFFGFAG>EFHF@HHBC:FH
@6270133/1
gtgctgggcctcttgtatgcgaaggtgttgaggcgcttgtggtggtgcac
+6270133/1
CCCFFFFFGHHHHIJJJJJJJIIJJEGHIJIJJIJJJJJHJJHIJGHGJJ
@3694344/1
gttggtcttggttgaacggaactccaatcctttactcgaatagtcttttc
+3694344/1
@<?DFABAFHDC?@D>DFBGHBHGGFBEEBFCHGFEGB=DHIIG9?FGH<
@3694537/1
cagtggtcttcttgaacttcttcaattgacgcaagaagtaccagaaacgg
+3694537/1
CCCFFFFFHGFFFIIGEGIGIIJGIJJIIGGGIGGIJGEDHJFGHIGIII
@3694646/1
gtttcacagtctcgttgacttgctgttagctcattttaacacatttcaca
+3694646/1
@@@DFFFFGFHFHJGHJIHIJHEHGCGGGIIDGHIGIHHACDDHIG@>F9
@1144167/1
ccaaagcattctgggctgcagatgactgtgcatccttgctagtaagtcct
+1144167/1
CCCFFFDFGHHHHJJIJJIJIIIJIIIIHIJJJJJJIIIJJJIHGIIIIJ
@3694771/1
agcgactgtcacacggtagcggaaggtgggttcgtgaatcatgccctcaa
+3694771/1
CCCFFFFFHHHHHJJJCGIIJJIJJJBGGIHHHIFHIJJJIJJJJIHHGH
@6270658/1
gtaggtgctgggcctcttgtatgcgaaggtgttgaggcgcttgtggtggt
+6270658/1
CCCFFEFFHHHHHJJJJJJHHIJJJIIIJDGHHIJJJJJJJJJHIJGHI@
@1657957/1
atacataataaaattagaggaagtaggtgctgggcctcttgtatgcgaag
+1657957/1
CCCFFFFFHHHHHJJJIJJJJJJJJJJHIIJJJJJJJJJJJJJJJJJIJI
@5742722/1
gtggatagctggacaaggcactggcaacgaccaatcatggacttttcttc
+5742722/1
@@BFFFFFHHHHHJJJJJJJJJJJJJJJJJJJJJJJJJJJJJJJJJJJJJ
@3695224/1
ggtaagtttgtcgagtagagccttagctgcggaatgcttagcttccttct
+3695224/1
@@@DFFDEHHHHFGIGHGIIIJIIIIJIJJJJIJDIJJIIGEHJIIJJJG
@4729625/1
ctcgctctccgaagggagcttgcggccgatgacctcatactccttcaact
+4729625/1
CCCFFFFFHHHHHJJJJJJJJJJJJJJJJJJHIJJJJJJJJJJJJHHHHH
@6271102/1
gggttcgtgaatcatgccctcaatctgcaccagttcatatttgggcacag
+6271102/1
@C@FFFADHHHHHJIHIJJJJJIJJFIIIJIGIGIJJJJJJJJJGJJIJJ
@3695610/1
cggtagcactgagtgacggcacctccgacactgaggtcacggtactcgcg
+3695610/1
@@CDDDDFHHHFHFHHGHBGGIIIJJGIIJIIEAGHDFGIIICGIJGCHH
@4729972/1
atcaggatgtggattttaatgttattatta
+4729972/1
@@@BDDDDFHFH>FGGH?GHGHHCBH?:AC
@601572/1
cgcaagaagtaccagaaacgggacttagccacaatctggtctggagagaa
+601572/1
CCCFFFFFHHFHHIJJIJJJJIJJJJJJIJJJIJJIJJJHIJJJIIGIFG
@5244847/1
tacataataaaattagaggaagtaggtgctgggcctcttgtatgcgaagg
+5244847/1
CCCFFFFFHHGHHJJJJJJJJJIIFJHHIJJJJIIJJIJJJJGJFIGGHJ
@601830/1
gtcacggtactcgcggtacatgttgtgtacacctgagcgagactcataac
+601830/1
@@@DDDFADHFDHHEGGEGHIIEEH@DDGADBHEHHCBG6;0;@CDEH@@
@601903/1
gcttcacctgtggccggcggcacgc
+601903/1
;<?;DD;DH8<C>EFHIE@F:FG<;
@6778985/1
cctgatagagacgatttcaccagtggtcttcttgaacttcttcaattgac
+6778985/1
?@@FDFFFDFACBHGGBEFGHGBA@ABDFEGIGHEHG@CF@GGGBEHHII
@3181196/1
gtacacctgagcgagactcataacgcagccagatgccaaagttcttgatc
+3181196/1
@@@DDB;DF3DDFIIIEHIIHHIEGIIB>BFHGHIIIIIIIDFGIIIDIB
@6779191/1
ctgtttcttggcatctatagatgtcggtggcgcacagggcacgcttgcgc
+6779191/1
CCCFFFFFHDHHHIGHGICHHIEHGGECFEIIIGIIIDIGIGGIIIFHIG
@6271944/1
ggcgcttgtggtggtgcacgcgcttgggcagagggaatctgattgtgctg
+6271944/1
@@@FDFFFDFH?AB@ABGIIIIIIIIIGEGHBGHHA@FHFIGGGIGHIIE
@3181406/1
cttcacctgtggccggcggcacgcagacgccttgatgacctccactttga
+3181406/1
CCCFFFFFHHHHHJJJJJJJJJJIJJJJHHFFFEEECEEEDDDDDDDDDD
@2660992/1
ggcgcttgtggtggtgcacgcgcttgggcagagggaatctgattgtgctg
+2660992/1
@@<DDADDFF=AFE@CDEFHI>FDFE?FGHH<DABAHIIIIIECHI@EHA
@6272081/1
cgacgacgacactgtacagttagaaatgttacaacctctatactttgcat
+6272081/1
CCCFFFFFHHHHHJIHIJJIJJJJJJJJHIIJJJJJJJJJJJJJJJJJJJ
@2661023/1
ggaagtaggtgctgggcctcttgtatgcgaaggtgttgaggcgcttgtgg
+2661023/1
@@@DFDDDDCDFHGGIJIJGGIJIHIGEHIIII?DGFHHIDIIIGGC;=E
@3181926/1
gcaagaagtaccagaaacgggacttagccacaatctggtctggagagaag
+3181926/1
CC@FFFDFAFHHHJIGIJIGGIHHIIIIIIJDIIJJIIGHGHIIHEHEHI
@2661567/1
gcacgcgcttgggcagagggaatctgattgtgctgttgtggaactgcttc
+2661567/1
CCCFFFFFHHHHHJJJIJJJJJJJJJJJJJIJJJJJJJIJJJJJJJJJJJ
@1147929/1
gtctgttcgtctgtgcgcgctaatctcagaaacggctgatccgagttgga
+1147929/1
C@CFFDDFHHGHFEHIJJJJJJJJJIJGIIJJIJIJJJIJJJJ@EGEEF7
@7277869/1
gtggattttaatgttattattacagcatacataataaaattagaggaagt
+7277869/1
B?BFFFFFHHHHHHIJJJJJJJJJJJJJJJJIJJJJJJJJJJJIJJIIJF
@6780707/1
ggctttttctttctagtgcctgataagcccagacctagcccaaattcttc
+6780707/1
CC@FFFFFHHGHHJJJHGIIHJGIJJJJIIIJCIJJIJIHGIGIIJJJJJ
@2146593/1
cttgtattcaaaagaaaacctagaatcactgg
+2146593/1
<@@D?DDD8FABFE?BBFGBDCHE@AEF99CE
@7811708/1
acgggctctgtgcctggctcccatgtcacggtagcactgagtgacggcac
+7811708/1
C@CFFFFFHHFHHJJIIIJJJJJJJFHIIIJHHIIJJJJJIFHIIIIGIJ
@6780869/1
cttgtgtttcttggtggtgggtttggctttggggttg
+6780869/1
@@@FDFDFFHGHHJ:EH@CGICFGIIIJIIIJJJEHJ
@6780974/1
gtgctgggcctcttgtatgcgaaggtgttgaggcgcttgtggtggtgcac
+6780974/1
CBCFFFFFGHHHHJJJJJJJJGIIJCFGHJJJJIJJJJJIJJHIIGHIJJ
@7812006/1
aggtgctgggcctcttgtatgcgaaggtgttgaggcgcttgtggtggtgc
+7812006/1
B@CDDFFFHGGHHJJJJDHIGHJIGHIFGIHICHJHGIIJJFHIGIIBGG
@1149049/1
gggacttagccacaatctggtctggagagaagatcctcatcttgtat
+1149049/1
CCCFFFFFHHHHHJJJJJJJIHJJJJJJJJJJJJJJJJJJJJJJIJJ
@6273567/1
caggcaacatcttctttggtttgtcaggggtaatgctaacgtcatagcga
+6273567/1
CCCFFFFFHHHHHJJJJJJIJJJJJJJJJJCGIIJJJIJJJHJIJJJJJI
@7812062/1
taggtgctgggcctcttgtatgcgaaggtgttgaggcgcttgtggtggtg
+7812062/1
@@CFFFFFHHHHHJJJJJHJIJJIFHHJCGGHIHIJIIIJJJIJIHIJBH
@6781281/1
tacataataaaattagaggaagtaggtgctgggcctcttgtatgcgaagg
+6781281/1
CCCFFFFFHHGGHJJJJJJHJJHIIIGIJJJJJIJIJJJJIJJIJJGHHI
@7812395/1
gctgggcctcttgtatgcgaaggtgttgaggcgcttgtggtggtgcacgc
+7812395/1
CCCFFFFFHHHHHIJJJJJJGIJEGHIJJJJJJJJJJIJJDHIHIIGIJH
@1149500/1
gctgggcctcttgtatgcgaaggtgttgaggcgcttgtggtggtgcacgc
+1149500/1
CCCFFFFFHHHHHJJJJJJJJJJFHHIIGIJJJJJJJHJJHIJGIJJJJH
@1658917/1
ggcctcttgtatgcgaaggtgttgaggcgcttgtggtggtgcacgcgctt
+1658917/1
CCCFFFFFHHHHHJJIIIJGHIIIGJJIJJJJJJJJHIJIIJJJJJHHFD
@6274096/1
ctgcaaagttaaccatcttgtattcaaaagaaaacctagaatcactggtt
+6274096/1
C@@FFFFFHHGFFGGHJJIJIHIJIGJGIHIJJJJIIGIJIJJIGIBGBF
@6274164/1
atacataataaaattagaggaagtaggtgctgggcctcttgtatgcgaag
+6274164/1
CCCFFFFFHHHHHJJIJJJJIJJJJIJIIIJJJJIJJIIIJHGGIIJGII
@7278900/1
ggatggagtgagcacgggctctgtgcctggctcccatgtcacggtagcac
+7278900/1
@@@ADDD>FHDFDHIE@@CEHIF@?CFCFDBFFGFGIFHHIIDB;B;@@F
@4228368/1
gcaagaagtaccagaaacgggacttagccacaatctggtctggagagaag
+4228368/1
=@@;ABDA:=A?FHBGEEHIIIGCHEG<?E;FHCDHGG?DFEE9BGHAGD
@3696100/1
agcgagactcataacgcagccagatgccaaagttcttgatcttcactggg
+3696100/1
CCCFFFDDDFFHHIJJIJJJIJIHGIIIIGIJHIGHGIGGHIJJGIIHGE
@6274369/1
gttggtcttggttgaacggaactccaatcctttactcgaatagtcttttc
+6274369/1
@@@FFDDFHDHFHFHIHIDHI?EHII9EHIJJGIIIJJIJJJJIIJJJJG
@3696379/1
gtacacctgagcgagactcataacgcagccagatgccaaagttctt
+3696379/1
BB@FFFFFHHHGHJIIIJJJJJJJJJJJJJJJIJIJJJJJJIJJJJ
@80932/1
ctcgattatcgaatttttcgccatgagtaagcgatcgggctctcaggcag
+80932/1
@@@D?=ADDHFDHGIEGE3FBEGGDDD@EHAHIDDEGE@FA@CFHG@ADD
@3696513/1
gtgctgttgtggaactgcttcacctgtggccggcggcacgcagacgcctt
+3696513/1
CCCFFFFFHHHHHJJJJJJJJJJJJJIJJJJJJJJJJHHFFDDDDDDDDD
@1150304/1
ggaactgcttcacctgtggccggcggcacgcagacgccttgatgacctcc
+1150304/1
CCCFFFFFGHFFHIIJGIIJHGEGHIIJIGEHHHFFFDEBCCDDDDDDDD
@6274719/1
ctgtgcctggctcccatgtcacggtagcactgagtgacggcacctccgac
+6274719/1
@@CDFFFFHHHHHJJJJJIIIJJJFHJJJJJJJJJJJJJJJJJJJJJJIJ
@6274822/1
ggtacatgttgtgtacacctgagcgagactcataacgcagccagatgcca
+6274822/1
BCCFFFFFHHHHHIIJJJJJJJJJJJJJJJJJJJJJJJJJJJJJJJJJJJ
@4229119/1
cagcatacataataaaattagaggaagtaggtgctgggcctcttgtatgc
+4229119/1
CCCFFFF?CFHFHGGGGFGIICHG;AF@FEH<AE3?<GFGII<GGFGGC?
@6274990/1
tcttggttgaacggaactccaatcctttactcgaatagtcttttctaact
+6274990/1
CCCFFFEFHHHHHJJJJJJJJJJJJJJJJJJJJJJJJJJJJJJJJJJJJJ
@81486/1
gtagcactgagtgacggcacctccgacactgaggtcacggtactcgcggt
+81486/1
CCCFFFFFFHHFFIJJJIHIJJIJJGIJJJJJJJJJIJJJGIJJIIJHF?
@6275111/1
cgcaagaagtaccagaaacgggacttagccacaatctggtctggagagaa
+6275111/1
CCCFFFFFHFHHHJJJJJJJJJJJJJJJJJJJJJJJJJJIIJJJJJJJJJ
@81671/1
gtaaattcaattgttgatatagaggataccgatacctggttacacttaac
+81671/1
CCCFFFFFGHHHHJJJIJJIIGIIJJGJJJIJIIIJJHIHHGIIJJJJJJ
@3697245/1
gaggaagtaggtgctgggcctcttgtatgcgaaggtgttgaggcgcttgt
+3697245/1
CCCFFFFFGHHHHJIIJIIJJJJJJIJIJJJGGHI?DDFGFHIJJJJJJD
@6275217/1
gcccattttcacaggcaagggatcctaacttcgcaaccactaattccagt
+6275217/1
CC@FFFFFGDHHHJJJIJJIHFHIIHGGHIHGIIIJIJJIJIJJJIHGHD
@1150955/1
ctgagcgagactcataacgcagccagatgccaaagttcttgatcttcact
+1150955/1
CCCFFFFFHGHGHIJJJGGJJJJJJJJJJJJJJEHGHIIJJIJIIJJJJJ
@2148827/1
tgtgatctgtttcttggcatctatagatgtcggtggcgcacagggcacgc
+2148827/1
CCCFFFFFHHHHHJJFHGIJIJJJJJIGGJIIJCGIGIIIJEIJJIJJJI
@2663754/1
ctggagagaagatcctcatcttgtatagaggaggcttgggctcgctctcc
+2663754/1
@CCFFFFBHFFBHIBHIGIGEGIIEEGIJIIGHIJJIGGGGHEGFGGIGG
@1151490/1
agtggtcttcttgaacttcttcaattgacgcaagaagtaccagaaacggg
+1151490/1
@@BFFDFFHHHHHJIJJIJIJJJIIJIGIGIIJJFIIHIGHGIIJIJJJJ
@82367/1
aggtgctgggcctcttgtatgcgaaggtgttgaggcgcttgtggtggtgc
+82367/1
@@<BDDADFHDD?EFGIHIIIIIGIIIGFFEGEHG?GHGGIHIGFHGIHG
@3697844/1
ggcagagggaatctgattgtgctgttgtggaactgcttcacctgtggccg
+3697844/1
@@<DD;=BFFDFF@FF>?@HGC@F?FG9E79BGHBD9C@F>FHH?G92D<
@3697871/1
cgggctctgtgcctggctcccatgtcacggtagcactgagtgacggcacc
+3697871/1
CCCFFFFFFHFHGIIGGGGCCEGGIIGEGBCFHEHIEGGIFFEHBH:FHI
@3182952/1
gtgctgttgtggaactgcttcacctgtggccggcggcacgcagacgcctt
+3182952/1
CCCFFFFFHHHFFIGIIIIJGIJGIGJGIJJIJJGIJGHFFDDDDBDDDD
@5247453/1
tacatgttgtgtacacctgagcgagactcataacgcagccagatgccaaa
+5247453/1
C@<DFDEFG?DDBHGGGIEGIJGGHJHIJIJJEHGDHEE=FDHJGGIGGG
@5247470/1
ccacaatctggtctggagagaagatcctcatcttgtatagaggaggcttg
+5247470/1
CCCFFFFFHHHFHJJJIJJJJJJJJJJJJJJJJJJIJJJJJJJJJJJJJA
@7814933/1
tgggatgccacccggcaccactcccgggtgaggatgcactacatttccgt
+7814933/1
@?@DDDDBFFDBFIFI@DBFGIEFFHGDHDD>??BC==B@FFAGIC@@;.
@2149628/1
gcgatgttttacaagggcaggttgaactcacaccattcaatttaaaagaa
+2149628/1
CCCFFFDFHHHHHJJJJDIIJIIIJJJJJIIJJIJJJJJJJIJJJJJIJJ
@3183439/1
ggctgcagatgactgtgcatccttgctagtaagtcctgagccatagcaaa
+3183439/1
???DDDDD4C<AD<E:AB4:F93CAEEFDFAED9::4E?B9D?<C@<?D9
@5247927/1
cgcaagaagtaccagaaacgggacttagccacaatctggtctggagagaa
+5247927/1
CCCFFFFFHFHHHJJJJJJJJJIJJJJJJJJJJJJJJJJIIJJJIJHIIJ
@3183606/1
ctgagtgacggcacctccgacactgaggtcacggtactcgcggtacatgt
+3183606/1
CCCFFEFFHHFHHJJJJJJIJJJJJJJJIJJJJJHIJJJJJJHHHFFFFF
@3183650/1
gagggaatctgattgtgctgttgtggaactgcttcacctgtggccggcgg
+3183650/1
CBCFFFFFHHHHHJJIJJJJJJJHIJJJJJJJJJJJJJJJIJJJJJJJJH
@2150049/1
gtcacggtagcactgagtgacggcacctccgacactgaggtcacggtact
+2150049/1
CCCFFFFDHHHGHJJIICHIIIIIJJJJIJIFJJJJJIJJHIJJIJGIHH
@2665013/1
gcaagaagtaccagaaacgggacttagccacaatctggtctggagagaag
+2665013/1
CCCFFFFFFHHHHJJJJJJJJJJJJJJJJJJJJJJJJJIIJJJJJJJJJI
@1152693/1
ggattttaatgttattattacagcatacataataaaattagaggaagtag
+1152693/1
@@@DDFFDBFHFDGIGHIIGAEF9EHAFBFDHHEEGCE?BBCG;?C;?ED
@2150482/1
ttccagtgataaattcactctagcacgtagttctcagcttccctgcaaag
+2150482/1
@@@DFFEFHGHHHJJJJIJJJIJIJJIHGGFHIGEGGJJGIJIIGGEIGH
@2665473/1
tctgtgatctgtttcttggcatctatagatgtcggtggcgcacagggcac
+2665473/1
@@@DBDBDAAFC<EHII?FEHHH<<EEB4CCCDDFFEDGF@FG>GEG=GC
@1153077/1
gtgctgttgtggaactgcttcacctgtggccggcggcacgcagacgcctt
+1153077/1
@@BFFFFFHHGHGJJJJJIJJIJJIIHIFHIJJGIJIHHFFDDDDDDDDD
@84089/1
catacataataaaattagaggaagtaggtgctgggcctcttgtatgcga
+84089/1
@@@=BBDDAFHDBBFHGGACF:A?<AC@22AE<?CFBD@GHA?BDGII;
@6277718/1
ctgatagagacgatttcaccagtggtcttcttgaacttcttcaattgacg
+6277718/1
CC@FFFFFHGGHDHJIJJJJJJIJIFHGIIIJIIJJJJJJJJIIIIIGII
@2150849/1
gtgggttgtcctgcagagcttgccacatcttgtaagcagcctgacgctta
+2150849/1
CCCFFFFFHHHHHJJJJJJJJJJJJJJJJJJJJJJJJJJJJJJJJJJJJJ
@84256/1
atgcgaaggtgttgaggcgcttgtggtggtgcacgcgcttgggcagaggg
+84256/1
@@@DFADDHADFDFEFEHIIIIEFHIBFGFHIEIJIJJIHHHFFFFCCDD
@1153467/1
caacatcttctttggtttgtcaggggtaatgctaacgtcatagcgataaa
+1153467/1
B@@FDFFFHGHHHIIIJIIHJJJIDG@EHIGGGIGIJFHHIIIIIGIJII
@6277920/1
ggcagagggaatctgattgtgctgttgtggaactgcttcacctgtggccg
+6277920/1
@C@FDFFFHGHGHJIGIIJ@HIGIJJJIIGIJJJJGIIIJJIIJJJJJJJ
@1153644/1
ccggcttatactccgcctccaacttgatacaagcttctcgcacagcagtg
+1153644/1
CC@FFFFFHHHGHHJIJIJJIIJIJJJJJJJGJJJJJJIIIIJJJJJJGI
@84494/1
gtggattttaatgttattattacagcatacataataaaattagaggaagt
+84494/1
@@BFDFFFHHHHHGHGIJHIIJJJIIJJIJIIGHIJGGJJIGJDGD;BG?
@3184893/1
acaatctggtctggagagaagatcctcatcttgtatagaggaggcttg
+3184893/1
?@@=D>BD>CFFH>?E;<:CCFGH@AAECFHBFC@DB@?BGHIHGGG:
@2666243/1
gcccatcaatttatcttcaaatgacgacaccacagttccagtctcaggca
+2666243/1
@BCFFFFFHHHHGJHIJIJJIJJIIIIJJJJJIJJIJGIJJJGIJJJJIJ
@6278434/1
tgttgaggcgcttgtggtggtgcacgcgcttgggcagagggaatctgatt
+6278434/1
@@@DFDFFBHDHHGEHIHJGGG>BHIEIGDHIFIDGIIEGHGGHFFFFFF
@1154389/1
gcgagactcataacgcagccagatgccaaagttcttgatcttcactgggc
+1154389/1
CCCFFFFFHHHHHJJJJIGIGIHGJJIIJJGHHJJJJJJJJJJJIJICGJ
@1154551/1
gttgtggcgcttgtggtggtgcacgcgcttgggcagagggaatctgattg
+1154551/1
BBCFDFFFHHHHHIIJGHHIIIIIJJJJJIJJJJJJGHIJBAHHHHHHFD
@2152061/1
caccagtggtcttcttgaacttcttcaattgacgcaagaagtaccagaaa
+2152061/1
CCCFFFFFGHHHHIJJJJJJHHHIJJIGIIIIGGIEIEGGIIIIGEHGHI
@6781988/1
gcgagactcataacgcagccagatgccaaagttcttgatcttcactgggc
+6781988/1
CCCFFFFFHHHHHJJJJJJJJJJJJJJJJJJHIJJJJJJJJJJJJJJIJJ
@7280494/1
cttgaacttcttcaattgacgcaagaagtaccagaaacgggacttagcca
+7280494/1
@@CFFFFFHHHHHJJJJJIIJJJIJJJJIIIJIJIJJJJJJJJJJJJJJJ
@2152496/1
gcccgtcgcaccagattattgatttctctttccctgtcgggagcggagcg
+2152496/1
@@@FFFFDHHHHHJIIJIJIIIJJJJJJJJJJJJJIJIIIJGGGIJEED>
@2152536/1
gctgggcctcttgtatgcgaaggtgttgaggcgcttgtggtggtgcacgc
+2152536/1
CCCFFFFFHHHHGIJJJJJIIJJEGHHIGIJIJJJJIGIIHIIAGIJJJG
@605719/1
agtaggtgctgggcctcttgtatgcgaaggtgttgaggcgcttgtggtgg
+605719/1
CC@FFFEFHHHHHJJJJJJJIJJJJJGIIJDGHHJJJJJJJJJJHJJIIJ
@3698129/1
cactgagtgacggcacctccgacactgaggtcacggtactcgcggtacat
+3698129/1
CCCFFDDBFHHFDAGIGIJJGJGGIIEIGIIIIJIIHIJJJGHGE=BDFD
@3698275/1
cctgtctcacatgattcatccacaaattccaacccttgcgtttcaaaaca
+3698275/1
CCCFFFFFHHHHHJJJJJJJJJJJJJJJJJJJJJJJJJJJIJJJJJIJJJ
@7281078/1
cacttggttcgtcttttgaagattcagatattgatagttttttcattccc
+7281078/1
CCCFFFFFHHHFHIJJJJIIIHHIIGHEFIEIIGIIJHIJJJJJEDHIGJ
@1156503/1
ggtgttgaggcgcttgtggtggtgcacgcgcttgggcagagggaatctga
+1156503/1
@@=DDFFDFFFHFII?2AFGEHHIGIHGIGGIIIGG2@B@?AH8BDFFE@
@4732404/1
actgaggtcacggtactcgcggtacatgttgtgtacacctgagcgagact
+4732404/1
@BCFFFFDHHHHHIJJJJJJJJGIIJJJJJJJJIIJJJJJJJJJJIJJHH
@4231057/1
ggatggagtgagcacgggctctgtgcctggctcccatgtcacggtagcac
+4231057/1
CCCFFFFFHHHHHJJJJJIJJIJJJJJJIJJJJJJJJJJJJJJJGIJJJJ
@7281323/1
aggtgctgggcctcttgtatgcgaaggtgttgaggcgcttgtggtggtgc
+7281323/1
@;?=;>DD>F3DFEGBCEIEHFEF6EC?E:CD@FF=<F:;1..;FFF;CE
@1662065/1
gactcataacgcagccagatgccaaagttcttgatcttcactgggctctt
+1662065/1
@@@FFFFFFFBDHG@GHIGGGIIEEFDCEHIIHHIGGIIIJJGGHEIIIH
@3698942/1
gcagccagatgccaaagttcttgatcttcactgggctcttctctgggatt
+3698942/1
@@@FFFFFAFHHGIIBHIIHIIIIIIEHIGHGGFHIHEFGIIIIIHHFII
@1157153/1
ctcccatgtcacggtagcactgagtgacggcacctccgacactgaggtca
+1157153/1
CCCFFFFFHHHHHJFHJJJJJJJJHIJJJJJJJJJJJJJJJJJJJJJDHJ
@1157223/1
gtgctgttgtggaactgcttcacctgtggccggcggcacgcagacgcctt
+1157223/1
CBCFFFFFHHHHHJJJJJJJJJJJJJIJJJJJJJJJJHHFFDDDDDDDDD
@1157459/1
gtgaattttctcatataacactttgacaggctgctgtgggatacggctgg
+1157459/1
CCCFFFFFHGHHGJIJJJIIJJIJJJIGIIIIICFGEHIJGIIIIIJIJJ
@1662605/1
gtgttgaggcgcttgtggtggtgcacgcgcttgggcagagggaatctgat
+1662605/1
BBBFDFFFHHHHHJJIJJIJJGHIJJJJJJJJJJJJJJJJHHHHFFFFFF
@1157959/1
gtggtgcacgcgcttgggcagagggaatctgattgtgctgttgtggaact
+1157959/1
@CCFFFFFHHHHHJJJJJJJJJJJJHIJJJJJJJJJJJJJJJJJJJJJJJ
@7817260/1
gggaatctgattgtgctgttgtggaactgcttcacctgtggccggaggca
+7817260/1
CCCFFFFFHHHHHJIJJJJJJJJJJJJJJJJJJJJJJJJJJJJJJ0DHIG
@6783685/1
cgcaagaagtaccagaaacgggacttagccacaacctggtctggagagaa
+6783685/1
CCCFFDDDDH?DDEGDAHGBHE@EC9C1?CG?CF1?FFC?DDFBBFDEBF
@85195/1
gtggtggtgcacgcgcttgggcagagggaatctgattgtgctgttgtgga
+85195/1
@B@FDFFFHHHHHJJJJJJJJJIJJIJJGHJJJJHJJIIIJJJIJJIJJI
@3699715/1
gcgaaggtgttgaggcgcttgtggtggtgcacgcgcttgggcagagggaa
+3699715/1
@@@FDDD<ADFHHGIIJGEHHFIJCGEFFD>DFAGEGIGIF=AB??DC<>
@2154021/1
ctgtgacttgtagtcaaggtggagattttactatctttcaagtcggcata
+2154021/1
@@@DDDDDHFFDF@F@FHHAC;GG:CC?ADHIII9DGH>DEGGBBGGH<?
@6279081/1
gtttgatgacagcgtagttaacttcaatggaagtggcgacctctccgact
+6279081/1
CBCFFFFFHHHHHJHJJIJJJJJJJJJJJJJJJHIJJJJJJJJJJJJJJJ
@1158713/1
gtagctgctgtgtgaagttcttcaaagcgtcttctctaacagttctctgt
+1158713/1
CCCFFFFFHHHHHIJIIJJJJJIIJJJJJJJJJJJJJJJJIJJJJJJJJJ
@3186156/1
gtggaactgcttcacctgtggccggcggcacgcagacgccttgatgacct
+3186156/1
CCCFFFFFHHHHHJJJJJJJIJJJJJJJJJJJJHHFFFDDDDDDDDEDDD
@2667443/1
ctgggcctcttgtatgcgaaggtgttgaggcgcttgtggtggtgcacgcg
+2667443/1
CCCFFFFFHHHHHJJJIJIIIJCGHIIJJJJJJJJJHIJIIIFHIIJJHH
@2667918/1
cacggtagcactgagtgacggcacctccgacactgaggtcacggtactcg
+2667918/1
CCCFFDDFHHHHHIJFHIJJIIIJJIJJJJJJJJJJJJHIJJIJFHIJJH
@7818411/1
gcccatcaatttatcttcaaatgacgacaccacagttccagtctcaggca
+7818411/1
@?@FADFFBFHHGGHIIIIIDIIEIIGGIDHGGGGDFGGBGHDHCHIGGE
@3186896/1
ctcgacgagcaagtagttcttgaagcacagacacaggtgtcttcaacgga
+3186896/1
==;BA?D>DDADDEEB<CFI4EEE??:D??:??BDDI?BDEDCDC8D:;1
@2668367/1
cgcaagaagtaccagaaacgggacttagccacaatctggtctggagagaa
+2668367/1
@CCFFFFFHFHHHIJJIJJJJJJJJJJJJJJJJIJJJJJJJJJJJJJJIJ
@3187087/1
ggtggtgcacgcgcttgggcagagggaatctgattgtgctgttgtggaac
+3187087/1
@CBFFDFFHHHHHJJJJJJJJJIJJJHIIJJJJJJJJJJJJJJJIJJJJJ
@2668574/1
gcgcttgggcagagggaatctgattgtgctgttgtggaactgcttcacct
+2668574/1
@C@FFFFFHFFFFIIJ>GEHIICGHCGGGGGIIGFGIGHCHGEIJDEHIA
@3187311/1
catcttgtaagcagcctgacgcttagcaagtttcttagacttgccagttc
+3187311/1
CCCFFFFFGHHHHIJJJJJJJJJJJJJJJJIGJJJJJJJJJJJJJIJIJJ
@5251433/1
cgggctctgtgcctggctcccatgtcacggtagcactgagtgacggcacc
+5251433/1
B@@FFFDFGHHHHIGG9FHHGIIIJJIIIJIJIBDGIJIJ4DDFGAGGGH
@5251448/1
caccagtggtcttcttgaacttcttcaattgacgcaagaagtaccagaaa
+5251448/1
CCCFFFDEHHHHHJIJJJJJIJJJIJJJJJJJJJJJJJJJJDGHJJJIJJ
@2155378/1
cgcttgtggtggtgcacgcgcttgggcagagggaatctgattgtgctgtt
+2155378/1
CCCFFFFFHFHHHJJJJJJJJJJJJJJIJJJJJJJJJJJJJJJJJJJJJJ
@87103/1
ggtagcactgagtgacggcacctccgacactgaggtcacggtactcgcgg
+87103/1
CCBFFFFFHHHHFIJJJIJJJJJJJJJJJJJJJJIHIJJJJIJJJJJJHF
@6280674/1
cttgtggtggtgcacgcgcttgggcagagggaatctgattgtgctgttgt
+6280674/1
@CCFDFFDHGFFHJJJJJJJJGGIJJJIJJIHGIJJGGIJJHGHIJJJJI
@3187636/1
gtcacggtactcgcggtacatgttgtgtacacctgagcgagactcataac
+3187636/1
CCCFFFFDHHHHHIJJIIIJJJIJJJJJJJIJGIJJJJJJJIJJJIJIJI
@1160613/1
tgttgaggcgcttgtggtggtgcacgcgcttgggcagagggaatctgatt
+1160613/1
CCCFFFFFGHHHHJJJJHHIHHIJJJJJJJJJJJJJJJJJHHHHFFFFFF
@5252197/1
gggctcgctctccgaagggagcttgcggccgatgacctcatactccttca
+5252197/1
CC@FDBDDHBHGD@FHIGHIAFDFDFHIG>AHGGIIIFGFHHHFFFDEFE
@2156236/1
cactgagtgacggcacctccgacactgaggtcacggtactcgcggtacat
+2156236/1
CCCFFFFFHHHGHIIJJJJJJIIIJJJJJJFHIJJIGHIIGGIJHHFFFF
@2156354/1
gggctctgtgcctggctcccatgtcacggtagcactgagtgacggcacct
+2156354/1
B@@FFFFFHHHHHGHJIJJJJJJJJIHIIEFHIJJJIJIBGGHIEHIJIE
@1161126/1
gtggattttaatgttattattacagcatacataataaaattagaggaagt
+1161126/1
CC@FFFFFHHHHHGIIJJJJJIJIIIIJJJJJJFHIHJJJJJJIJGHHIC
@2670116/1
gacggcgatgagagcccacgatgtaagtgcttcgggcttcaacagcttgt
+2670116/1
CCCFFFFFHDFFDEGHBEFH@GGHIIIGFGHHIGHIJIGJJJJGIHHHGH
@6784011/1
ggtctggagagaagatcctcatcttgtatagaggaggcttgggctcgctc
+6784011/1
@@?DDFFFHHFDFHCH@FFHIIIJJIIIJIGGJIIIFIGGF?B8DBHBG;
@88380/1
tgtgtacacctgagcgagactcataacgcagccagatgccaaagttcttg
+88380/1
CCCFFFFDHHHHHJIJJJIIIJIJJJJJJJJJJJJJIIJJJJJJFGIIIJ
@2156713/1
cgggctctgtgcctggctcccatgtcacggtagcactgagtgacggcacc
+2156713/1
B@?DFFFFHHHHHJIIJJJJJJJJJJJJJJHHIJJJJJJJHIJJIIIIJJ
@88861/1
ccacaatctggtctggagagaagatcctcatcttgtatagaggaggcttg
+88861/1
=?8:ADDBD<BABEEC<FB:AB9DH4FAEHGDGHGE>FHBFC@?DHBGC.
@7821092/1
gtagcactgagtgacggcacctccgacactgaggtcacggtactcgcggt
+7821092/1
@CCFFFFFHGHBDHIBHGIJIIJJGGHGIJHGGIIIIIIIIJIJJJJHF9
@5253736/1
aatctgattgtgctgttgtggaactgcttcacctgtggccggcggcacgc
+5253736/1
@@@FFFFFHBD>?<ACEDHGGHGIII3AHEHHIGEIIIGGGDHBE8B>AC
@1162185/1
gcctcttgtatgcgaaggtgttgaggcgcttgtggtggtgcacgcgcttg
+1162185/1
@@@DDBDDAACFDFFHII<:<CFECCE@F6@AF@FH<C;BCHGGBHFEDB
@4232197/1
ctggtctggagagaagatcctcatcttgtatagaggaggcttgggctcgc
+4232197/1
CCCFFFFFHHHHHJJJJJJJJJJJJJJJHIIIJIJJJJJJJJIIIJJJJI
@4232245/1
gcgtgatgaggttcaccaagctagtggcgttgatgtcgcaagatagtgag
+4232245/1
BCCFFDFFHHHHHIIJJJIJIJGIFHIJJJJIIIJIJJJIJJJJIJGHGI
@2671166/1
ggcgcttgtggtggtgcacgcgcttgggcagagggaatctgattgtgctg
+2671166/1
CCCFFFFFHHHHHJHGIJJJIJJIJJJJJJJJJJJIJJJJJJJJJIJJJH
@6785059/1
gagacgatttcaccagtggtcttcttgaacttcttcaattgacgcaagaa
+6785059/1
CCCFFFFFHHHHHJJJHJJJJJJJJJJJJJJJJJJJJJJJJJJJJIJJJJ
@1662914/1
cgatggcttggtttattcccatcagtttggagttcacctttagaagtatg
+1662914/1
CCCFFFFFHHHHHJIJJJJJJJJJJIJJJJHIHHIIJJJJJJJJIJGIIJ
@4733514/1
gtagcactgagtgacggcacctccgacactgaggtcacggtactcgcggt
+4733514/1
CCCFFFFFHHHHHJJJJJJJJJJJJJJJJJJJJJIHJJJJHIJJJJJHF=
@4733693/1
gccagatgccaaagttcttgatcttcactgggctcttctctgggatttcc
+4733693/1
CCCFFFFFHHHHHJHIJJJJJJJJJJJJJJIJJJJJJJJJJJJJJJJJJJ
@608891/1
ggcgcttgtggtggtgcacgcgcttgggcagagggaatctgattgtgctg
+608891/1
CCCFFFFFFHHHHJIHJJJJJJJJJJJJIJJIJJJEFGHJJJJJJGGHGE
@5747039/1
gatggagtgagcacgggctctgtgcctggctcccatgtcacggtagcact
+5747039/1
CCCFFFFDHHHHHJJJJJJJJJJJJJJJJIJJJJJJJJJJJJJHIJJJJJ
@7282632/1
cgcgcttgggcagagggaatctgattgtgctgttgtggaactgcttcacc
+7282632/1
CCCFFFFFHHGHHGIJJIJJJJJJJJJJJJJJJJJJJJJJJJJJJJJJJJ
@7282702/1
agcatacataataaaattagaggaagtaggtgctgggcctcttgtatgcg
+7282702/1
CCCFFFFFHHHHHJJJJJJJJJJJJJJJJJJJJJJJJJJJJJJJJJJJJJ
@1663460/1
ccaacagattgtttgagatgtttgtgaaactgcgacaccttgtggctgtg
+1663460/1
CCCFFFFFHHHHHJJJJJJJIJJJJJJJIJJJJJIJJJJJJJJJJJJJFG
@2158153/1
tgggaacattcgactgatccggtgagggatgcgtgacgtcagcccctacg
+2158153/1
CCCFFFFFHHHHHJJJJJJJJJJJJJJJJJJJJIJJJJJJJJJJJJJEHE
@2158171/1
ccctaatagagacgatttcaccagtggtcttcttgaacttcttcaattga
+2158171/1
CCCFFFFFHHHHHIGJJJJJJJJJIJIJJJJIJJJIJJJJJJJJJJJJJI
@7282962/1
ccctgatagagacgatttcaccagtggtcttcttgaacttcttcaattga
+7282962/1
CCCFFFFFHHHHHJJJJJJJJJJJHIJHJIJJJJJJJJJJJJJJJGIJJJ
@5747536/1
cccgtacccatagcaacaagatcagcgactgtcacacggtagcggaaggt
+5747536/1
CCCFFFFFHHHHHJJJJJJJJJJJJIJJJJJJJJJJJJJGIJJJJGIJH7
@3701279/1
ttttttttgttcccacatcaggatgtggattttaatgttattattacagc
+3701279/1
CCCFFFFFGHHFHJJJJJJJJJFHIDHIGIJJJIIJJIJIIJIJJIJJJJ
@610282/1
gccagatgccaaagttcttgatcttcactgggctcttctctgggatttcc
+610282/1
CCCFFFFFHFFHHICGHHIJJJJJJJJJJJFIJJJJIJJJIJJFIJJJJJ
@1664147/1
aggtgctgggcctcttgtatgcgaaggtgttgaggcgcttgtggtggtgc
+1664147/1
?@@DDDFFHHHGHJIJIFHIJJJHIIJ?EHGHIIJJIIJJJGIEGGI@EE
@1664194/1
ccacagttccagtctcaggcacattgccattagtagactgatcagccgga
+1664194/1
CCCFFDBDHHHFHIIJJJIIJJIJJJJJJIJJJEGAEIHIJGIJIJJIJJ
@610575/1
cttcaattgacgcaagaagtaccagaaacgggacttagccacaatctggt
+610575/1
@@CFFFFFFDDFDGBGGEECAH@EGGIEGHI:?@DFHFHEHEHDGHIIGC
@610869/1
cactgagtgacggcacctccgacactgaggtcacggtactcgcggtacat
+610869/1
CCCFFFFDHHHHHJIJJJJJJJJJJJJJJJGHIJIJFHIJJJJJHEEEFF
@1165155/1
gccagatgccaaagttcttgatcttcactgggctcttctctgggatttcc
+1165155/1
CCCFFFFFHHHHGJIJJJIIIJJJJJGJJJJJJIJJIJJJJHIJJJJJIJ
@3701783/1
gagagaagatcctcatcttgtatagaggaggcttgggctcgctctccgaa
+3701783/1
CCCFFFFFHHHHHJJJJJJJJJJIJJJJJJJJJJHIJJJJJJIJJIIJJJ
@3701968/1
ggaactgcttcacctgtggccggcggcacgcagacgccttgatgacctcc
+3701968/1
CCCFFFFFHHHGHJJIIIIIJJJIJJJJJJJJHHFFFDEDDDDDEDDDDD
@2159091/1
cgcaagaagtaccagaaacgggacttagccacaatctggtctggagagaa
+2159091/1
CCCFFFFFHHHHHJJJJJJJJJJJJJJJJJJJJJJJJJJIJJJJJJJJJJ
@2159441/1
tggttgaacggaactccaatcctttactcgaatagtcttttctaacttga
+2159441/1
CCCFFFFFHHHHHJJJJJJJJJJJJJJJJJJJJJJJJJJJJJJIJIJJJJ
@6282273/1
cagagggaatctgattgtgctgttgtggaactgcttcacctgtggccggc
+6282273/1
@;@:BDA?BDFFAF@F:<CFFF<FHABCEGGEFFA<D>DFFFGC;DFGFI
@3702829/1
agcatacataataaaattagaggaagtaggtgctgggcctcttgtatgcg
+3702829/1
CCCFFFFFHHHHHJJJJJJJJJJHJJJJJJHIJJJJJIJJJJJJIJJJJJ
@3702892/1
gtaggatccaagttgaaatctttgatcatggcatcaagcaaactctggtg
+3702892/1
CCCFFFFFHHHHFIJJJJJJJJJJJJJJJJJIJJJJJJJJJJJJJJJJIJ
@3190348/1
ctcatcttgtatagaggaggcttgggctcgctctccgaagggagcttgcg
+3190348/1
CCCFFFFFHHHHHJJJJJJJJJJIIJIJJJJJJIJJJIIIJJGIIJJIJI
@3703239/1
tgctgggcctcttgtatgcgaaggtgttgaggcgcttgtggtggtgcacg
+3703239/1
CCCFFFFFDFFHHIHGIIJJHHHIHGIIIIJICEHGIJHGHFHIFHIGGF
@7821480/1
cttgtatttgttatgtaaccactccatactttgtttcatttaaatttacg
+7821480/1
BCCFBDEFHGHDHJJJJJIHIJJJJGHIJJJJJJIJJJJJJIGGHIJIJJ
@6282917/1
atccgattccattgctgataataatgtggcccgtgcttttatacaatgcg
+6282917/1
CCCFFFFFHHHHHJJJJIIJJJJJJJJIJJJJJIJJJJJJJJJJJJJJJJ
@3190513/1
gcgaaggtgttgaggcgcttgtggtggtacacgcgcttgggcagagggaa
+3190513/1
CCCFFFFAFHHHHJJJJJJJJIIJFGIFHJJJJJJJJJJJHHHHFFFDDE
@3703864/1
gtgacggcacctccgacactgaggtcacggtactcgcggtacatgttgtg
+3703864/1
@@@DDFFDHHGHHJJIIIIJJIJJFHGIIJFGHIJJJJJGGHHHHFFFFF
@3703951/1
gatttcaccagtggtcttcttgaacttcttcaattgacgcaagaagtacc
+3703951/1
@@@DB?DDCFDHFBH>GBBIBDEAAFEAAFHI4ACC?E?C@GGIHGIIEG
@612093/1
gtggaactgcttcacctgtggccggcggcacgcagacgccttgatgacct
+612093/1
CCCFFFFFHHHHHJJJJJJJJJJJJIJJJJJJJHHFFFDDDDDDDDEDDD
@6283690/1
gttcgtgaatcatgccctcaatctgcaccagttcatacttgggcacagtt
+6283690/1
CCCFFFFFHHHHHJJJJJJJJJJJJJJJIJJIJJJJJJJJJJJJJJJJJJ
@3191378/1
gcgagactcataacgcagccagatgccaaagttcttgatcttcactgggc
+3191378/1
@@@DBFFFHHHGHJJJEHIJJJIJICHIEHG?D?@HIJIJJGIJIGG;BG
@6283809/1
gtcacggtactcgcggtacatgttgtgtacacctgagcgagactcataac
+6283809/1
CCCFFFFDHHHHHJJJGIIJJJFIIIJIJJJIJJJJJJJJJJJJJJJJJH
@7822414/1
gctgggcctcttgtatgcgaaggtgttgaggcgcttgtggtggtgcacgc
+7822414/1
B@BFFDFFHGHHHGIIJIIHHGI@E?EHHGGEGGIJJFDH=FHBCHGIIG
@3704509/1
gtggtcttcttgaacttcttcaattgacgcaagaagtaccagaaacggga
+3704509/1
CCCFFFFFHHHHHJJJJJJJJJJJJJFJJJJJJJJJHIJJJJJJJJJJJH
@7822808/1
gaatctgattgtgctgttgtggaactgcttcacctgtggccggcggcacg
+7822808/1
CCCFFFFFGHHHHJJJJJJIJJJJJJJJJJJJJJJIJJJJJJJJJJHFDD
@3704799/1
tctgtgcctggctcccatgtcacggtagcactgagtgacggcacctccga
+3704799/1
C@CFFFDFHHGFHJIJJJJJIIJJJHGGIJJJJIJBGHJIJJJIIIJJGE
@6284282/1
gccagatgccaaagttcttgatcttcactgggctcttctctgggatttcc
+6284282/1
@@@DDDDDDBFH3EACBBEDHEFDE?CEACBE8CFFGIIIIIDGBDBBDF
@613147/1
cactgagtgacggcacctccgacactgaggtcacggtactcgcggtacat
+613147/1
CCCFFFFDHHHHHJJJJJJJJJJJJJJJJJHIJJJJHJJJJJJJHHFFFF
@2673204/1
ctgtttgtctgtttgtctgtttgtctgtttgtctgtttgtctgttcgtct
+2673204/1
@@@DDDDFFHHFFIIHIIHFHGIDFFHHHIIIIGHHIIGHGIIIFIIGHC
@7284165/1
tggattttaatgttattattacagcatacataataaaattagaggaagta
+7284165/1
CCCFFFFFHHHHHJIJJJJJJJJJJJJJJJJJJJJJJJJJJJJJJJJJIJ
@6284847/1
cagtggtcttcttgaacttcttcaattgacgcaagaagtaccagaaacgg
+6284847/1
CCCFFFFFHHHHHJJJIJJJJJJJJJJJJJJJJJJJJJHHIIJJJJJJJJ
@1665634/1
tgaggcgcttgtggtggtgcacgcgcttgggcagagggaatctgattgtg
+1665634/1
CCCFFFFFHHHHHJHIJHIJJJJJJJJJJJJJJJIJJJJHHHHHFFFFFF
@2162089/1
ggtgttgaggcgcttgtggtggtgcacgcgcttgggcagagggaatctga
+2162089/1
??1AAAD???C@DCCFAAG:EC::??F?@@F:FF;@A@B;EE<56;B?A;
@4234406/1
gtggcgcacagggcacgcttgcgcatgacatctatacatgccattggcgt
+4234406/1
@B@FFFFFHHHHHGIIBHGHIIBHHIEHGIIJIEHIIJIIFIJFIG@DHI
@2162208/1
cgaaggtgttgaggcgcttgtggtggtgcacgcgcttgggcagagggaat
+2162208/1
CCCFFFBDHHHHHJIJJJJJHJJIJJHIJJJJJJJJJJJJJHHHFFFABE
@1665900/1
cctctatactttgcattaaaataatgcccattttcacaggcaagggatcc
+1665900/1
CCCFFFFFHHFBHGHGIIJJJJIJJIIIJJJJJJJGIGJJJJJIIIJJJJ
@4235024/1
tcataacgcagccagatgccaaagttcttgatcttcactgggctcttctc
+4235024/1
CCCFFFFFGHGGHJIJJJIJJIJIHHIIIJJJJIIGIJJEIIJGGIJGII
@1666445/1
cccctttaaaaaaagctcgatctcaatttaaagataagatctgcgacctc
+1666445/1
CCCFFFFFHHHHHJJJJJJIJJJJJJJJJJJJJJIJJJJJJJJJJIJJJJ
@1666542/1
ttcacctgtggccggcggcacgcagacgccttgatgacctccactttgat
+1666542/1
:?1=BDD?=C>=BE8FGGEIIBBFIFFFF46<?;A>A@BBBB?BBBBBB>
@2162808/1
gtgttgaggcgcttgtggtggtgcacgcgcttgggcagaggg
+2162808/1
?=?BD?AD>;D:DEI89<?1?1?B9C?DDDIIIAADCAD=;A
@4235248/1
agcatacataataaaattagaggaagtaggtgctgggcctcttgtatgcg
+4235248/1
???DDDDDE>DBD4E>CEDEAFD;3C:CA3A@@EE<ED;BDDDE??DEII
@6787313/1
gaggcgcttgtggtggtgcacgcgcttgggcagagggaatctgattgtgc
+6787313/1
B@CFFFFFHGHHHGGIFGGGIJIJJJJJJIJIJGHIJIIHHFHHHFFFFD
@2162915/1
cgaaggtgttgaggcgcttgtggtggtgcacgcgcttgggcagagggaat
+2162915/1
BC@FFFADHHHGHJJJJJIIJJIHHJ@GGGGIJJJIJIJJIGHHFFFDED
@2673870/1
ccgcaatgttggagcttggtacaaagcaaaggtcgggcagttcgtcaaca
+2673870/1
CCCFFFFFHHHHHJJJJJJGHJJJJJJJJJJJHIJJJJJJIJJJIJJJJJ
@4736347/1
caccagtggtcttcttgaacttcttcaattgacgcaagaagtaccagaaa
+4736347/1
CC@FFFFFHHHHHJJJIIIIIIJJJJJIIIJIJJIJJJJIJBGHGGJIJJ
@2163120/1
ggagattttaaaaactgcttaagacctttagcgccattttggccgcagct
+2163120/1
CCCFFFFFHHHHHJJJJJJJJJJJJJJJJJJJJJJJJJJJJJJJJJJJJJ
@5256924/1
tatacatatagcatttcggatctatagaggctgtcactgcagcgatactg
+5256924/1
CCCFFFFFHHHHHJJJJJJJJJJJJJJJJJJJJJJJJJJJJJJJJJJJJJ
@1171469/1
cctggatggagtgagcacgggctctgtgcctggctcccatgtcacgg
+1171469/1
???D?BD?:;A2CEAE<DEA<AEEIEIEDDEEIDDIDD@DDBB>DD>
@2674228/1
cagcatacataataaaattagaggaagtaggtgctgggcctcttgtatgc
+2674228/1
@?@FFFFFHHFHHGIGGHGFFHHHGIGEFCHCBGGHFIDHGIIIJHIIJF
@4736634/1
gtgctgttgtggaactgcttcacctgtggccggcggcacgcagacgcctt
+4736634/1
BBCFFFFFHHHHHJIJJJJJJJJJJJJJJJJJJJJJIHHFFDDDDDDDDD
@6787967/1
ataaaaacaacttaaatatcggctaaaaaagcatgttctctcgcgccaat
+6787967/1
CCCFFFFFHHHHHJJJJJJJJJJJJIJJJJJJJJJGIIJJJIIJJJJJII
@6788010/1
ataataaaattagaggaagtaggtgctgggcctcttgtatgcgaaggtgt
+6788010/1
@@@FFFDFHFFHFDHGBGGGHGG@FHDHGDCHHIIIGHGHIFI=@FF9BD
@2674587/1
agaggaagtaggtgctgggcctcttgtatgcgaaggtgttgaggcgcttg
+2674587/1
CCCFFFFFHHHHFHIJJJJJJJJJIJIHJJJJJJJJDGGGIJJJIJJIJJ
@5257514/1
tctatactttgcattaaaataatgcccattttcacaggcaagggatccta
+5257514/1
CCCFFFFFHHHGHIJIHIJJJGJJJJIIJJJJIJJJJJIJJJJJJIIJJJ
@4236616/1
cgttaggtatatacaagaacaaaccagaaaataggcggagtcctatctca
+4236616/1
BC@FFFFDHHHHHJJJJJJJJJJJJIJJJJJJJJJJIJIGCGHJJJJJJJ
@1172953/1
cgagtctgtaggcttttggtactttatcgtcgaatttcgggttgttcacc
+1172953/1
@CCFDDFFHHHGGJJJJJJFHIJJJJJJJHIIHJJJJJJJJGIJJJJJJJ
@6789107/1
tgattgtgctgttgtggaactgcttcacctgtggccggcggcacgcagac
+6789107/1
CCCFFFFFHHGDHGFGHJJJJJJJJJJJJIJHJJJJJJJIJHHFFDDDDD
@5258586/1
gcacgtagttctcagcttccctgcaaagttaaccatcttgtattcaaaag
+5258586/1
??<D:D;B=C8A:<A3CE?:CF?FEAFE<2C<?@EC9:D<1:DDIIAD3B
@4738026/1
cagcatacataataaaattagaggaagtaggtgctgggcctcttgtatgc
+4738026/1
@@1DDFFFHHGDHIGEGIIHJHIIFHIIIIIHHJIJIIIJJIJJJIJJIJ
@7286985/1
gggaatctgattgtgctgttgtggaactgcttcacctgtggccggcggca
+7286985/1
CCCFFFFFHFHGHIIJJJHIJIJJIIJJJJJJJJJJJJJJIJJJIIJHFD
@1173423/1
gcagccagatgccaaagttcttgatcttcactgggctcttctctgggatt
+1173423/1
@@@BDDDFHHHGHJIIICHHIGIGG@HHCFHIGBHGHGFGIIIGGDECHG
@5259017/1
gcgaccgatgccataaacagtgtgctgggcatcattcttagtgattgtaa
+5259017/1
CCCFFFFFHHHGHJJJJJJJHIJIIIJJJJJJJJJJJJJJJHHIJJJJJJ
@3192581/1
agcttgccattgacctttcctaggagtgactttcccgtttccaatctcca
+3192581/1
BC@FFFFFHHHHHJJJJIJJJJJIJJCFHIJJJJJJJHIJJIJIEIIIJJ
@2676446/1
tggaactgcttcacctgtggccggcggcacgcagacgccttgatgacctc
+2676446/1
@@<DFAFDFFHHHIEGICE>CGIGGHI8GEGIHHB@>A?A@AACADDCDC
@4738566/1
agtaagtcctgagccatagcaaacagccactggcaatgtggatagctgga
+4738566/1
@@=DDDBDDHFHFIGIJJJJHIJIGBBGHGGDBGHGGGIJIIEGGGJIII
@1173881/1
tgacgcttagcaagtttcttagacttgccagttcccacttcacgacgctt
+1173881/1
@@@DADDDDHDF<FAAAEF@??FH?AFHBD?:BG???8DCC?BD?FA677
@4738587/1
ggcacctccgacactgaggtcacggtactcgcggtacatgttgtgtacac
+4738587/1
C@@FFDEFFDFFGJJIHIIJJJIIJFGHGGHBHIGHGEGJHIIHGIGIHE
@1174064/1
gggcagagggaatctgattgtgctgttgtggaactgcttcacctgtggcc
+1174064/1
C@CFFFFFGHHFAFHJGIIGHHIGIGAFCGHIGGHIGIJJJIGGCHHJIG
@2676717/1
agaagatcctcatcttgtatagaggaggcttgggctcgctctccgaaggg
+2676717/1
CCCFFFFFHHHHHJJJJIIJJJJJJHIJJJJGGHIJJJIJIIJJJIIGIJ
@7287558/1
ggagagaagatcctcatcttgtatagaggaggcttgggctcgctctccga
+7287558/1
B@@FFFFFGFHHHJJJIJJIJJGIJIIJGJIJJJJ@=BGEHIG@GGHIIJ
@3192888/1
ctcagatacaccgtcacggaatagaaatatcttcttcggcaatctgcctt
+3192888/1
@@@DDDD8ADF?DCEFEAGIIFI<DFC<FCCFGIEGDBDAG@BFFFBFFF
@3704849/1
gcctggctcccatgtcacggtagcactgagtgacggcacctccgacactg
+3704849/1
@??FDABDBFFFDGEFDFE8AEF>CCHECFHEHGIBGHIGFEEHHIIGIG
@4738835/1
tgtcacggtagcactgagtgacggcacctccgacactgaggtcacggtac
+4738835/1
@C@FFFFFHHHHHJJIIGACHHEFG@DHHHJJ<GIJIJGIIJIJIGEEHH
@6284939/1
gtggattttaatgttattattacagcatacataataaaattagaggaagt
+6284939/1
@=@DFFFDHFFGFIIIEHGIJGIGGGGGIGIJJGIDEADDGGIJJJDDHH
@614469/1
ctcgaatagtcttttctaacttgaacagtgcgatgttttacaagggcagg
+614469/1
CCCFFFFFHHHHHJJGIHGHIJJHJJJIHIJIHJIFHIJIIIJJJIIIII
@4738970/1
acaccattcaatttaaaagaaactgggtgcgtgcaggatcctcgtcattg
+4738970/1
@BCFFFFFHHHHHJJJJJJJJJJJJJJIIJJJJJIJIJJJJJJJJJJJJI
@3705039/1
tcatcttgtatagaggaggcttgggctcgctctccgaagggagcttgcgg
+3705039/1
CC@FFFFFHHHHHJJJJJJJJJBHGIIIJIJIJJJGIJIHIIIGIIGGIH
@7823959/1
gcttcacctgtggccggcggcacgcagacgccttgatgacctccactttg
+7823959/1
CCCFDFFFFDFADFGGEGHIGIGGGGGGFFEDDCCECEEEDCDDCCDCDC
@7288018/1
gcttcacctgtggccggcggcacgcagacgccttgatgacctccactttg
+7288018/1
CCCFFFFFHHHHHJJJJJJJJJJJIJJJHHHFFDEEEEEEDDDDDDDDDD
@7288129/1
gccagatgccaaagttcttgatcttcactgggctcttctctgggatttcc
+7288129/1
CCCFFFFFHHHHHJHIJJJJJJJJJJJJJJJJJJJJJJJJJJJJJJJJJJ
@615530/1
gctctgtgcctggctcccatgtcacggtagcactgagtgacggcacctcc
+615530/1
CCCFFFFFHHHHHJJJJJJJJJIJJJJGIJJJJJJJJHIJJJJJJJJJJJ
@2165106/1
ggaactgcttcacctgtggccggcggcacgcagacgccttgatgacctcc
+2165106/1
CCCFFFFFHGHHHJJJJJJJJJJJJJJJJAHIHHFFFDEDDDDDEDDDDD
@2165198/1
gtcttggttgaacggaactccaatcctttactcgaatagtcttttctaac
+2165198/1
CBCFFFFFHHHHHJJIJJJJJIJJJJJJJIJJJJJJJJJIIIJJJJJJJE
@616088/1
catacataataaaattagaggaagtaggtgctgggcctcttgtatgcgaa
+616088/1
@@@FFFFFFHFDFJJIJJ@HGHGIGGGCAFHIIIJJIJJJJJJIJIGHFG
@3705984/1
gtcacggtagcactgagtgacggcacctccgacactgaggtcacggtact
+3705984/1
CCCFFFFDHHHHHJJJJFHIIIIIIIJJJIJIIJJJJJJJFHIJJJEHHH
@7288627/1
tcataacgcagccagatgccaaagttcttgatcttcactgggctcttctc
+7288627/1
CCCFFDEDHHHGHJFGIGIGHIEHIJJIJIIJIJJIJJIG9BFHIJIIJE
@2165732/1
cacgcgcttgggcagagggaatctgattgtgctgttgtggaactgcttca
+2165732/1
CCCFFFFFHHGHHJJJJJJJJJJJJJJIJFHJJJJIJIJJJJJJJJJJJJ
@3706065/1
cttgcagccatccaacaggattgcccatcaatttatcttcaaatgacgac
+3706065/1
?@?DDDB>FD?DFGFDGIIIAE>EFEHEGIIDGHGCDGGHEHIICEHHGH
@7288762/1
ctgcttcacctgtggccggcggcacgcagacgccttgatgacctccactt
+7288762/1
CCCFFFFFHHHHHIJJJJJJJJJJJJJJJHHHFFEDEEEEEDDDDDDDDD
@1176470/1
gttgtggaactgcttcacctgtggccggcggcacgcagacgccttgatga
+1176470/1
@@?DBDD>=DHBFHIEFHGI;C:AAE@G@GHHHEHFEE>@<BBBB<:>@A
@1667595/1
agtttgtcgagtagagccttagctgcggaatgcttagcttccttctt
+1667595/1
@C@FFFFFHHHHHJJJJJJJJJJJJJJJJJJJJJJJIJJJJJJJJJJ
@2166378/1
ttctcagcttccctgcaaagttaaccatcttgtattcaaaagaaaaccta
+2166378/1
CCCFFFFFHHHHHJJJJJJJIJJJJJJJJJJJIJJJJJJJJJIJJJJJJJ
@7825292/1
gccagatgccaaagttcttgatcttcactgggctcttctctgggatttcc
+7825292/1
CCCFFFFFHHGHHJHIJJJJJJJJJJJJJJJJJJJJJJJJJJJJIIJJJI
@93868/1
cactaaacataaaaataatacattacgttaaatgccacgacgctcggaca
+93868/1
CCCFFFFFHHHHHJJJJJJJJJJJJJJJJJJJJJJJJJJJJJJJJJJJJJ
@1177340/1
cttggcattgatatttggaaatgattagctcgcagcattatgagtcttcc
+1177340/1
CCCFFFFFHHHGHJJJJJJJJJJJJIJIJJJJJJJJJJIJJJJJIBGIIJ
@94160/1
gcggtacatgttgtgtacacctgagcgagactcataacgcagccagatgc
+94160/1
@CCFBDDDDHHHHGHCFFGFHIIGHGGBGDFCGCGHGGIGIHGGIIGEG@
@3194576/1
agtggtcttcttgaacttcttcaattgacgcaagaagtaccagaaacggg
+3194576/1
CCBFFFFFHHHHHJJJIJJJJJJJJJJIJJJJJJJJJGHIJJJJJJJJJJ
@7289714/1
cagcatacataataaaattagaggaagtaggtgctgggcctcttgtatgc
+7289714/1
CCCFFFFFHHHHHJJJJJJJJJJJJJJHHIJHHGHIJJJJJJJJJIIJJJ
@94544/1
cgatgttatacatatagcatttcggatctatagaggctgtcactgcagcg
+94544/1
@@<DDDFFHGGFGIIIIEHHGIIGI=?CH>FGCFGHGGIHIDHGHB>GHG
@2677939/1
gtgtatgtcactgaacttctcttaaacgactggaccgattttgatgattt
+2677939/1
@@@ADDDDDHHHHEHGGEHIGFEEDHEGEEGEBDFGHAEGHEGIGGIIII
@1178105/1
cgacgcttcagcagagtgcacacaatggtgaactggcgttcatgcggcaa
+1178105/1
@@@FFFFFGHHFHFBFHGICGIHJJIGGIG>FGGHIIIGIIJJJGHIFIH
@4739856/1
gggtaatctagctacccacgtaaatgtaaacctggcaagcatccaagata
+4739856/1
BCCDDFFFHHHHHJJJJJJJIJJJJJJJJJJJJJJJJJJJJJJJJJJJJJ
@95008/1
tgtacgttcaaacgtatcacacattttctggtcaccttccatgcaaaatc
+95008/1
BC@FFFFFHHFHFHGGIJFIGHIJJJJJJJJFHIJEGIJJIJJJJJJIIG
@4740317/1
ggtcttcttgaacttcttcaattgacgcaagaagtaccagaaacgggact
+4740317/1
@<?BABD?CHHHFGEBF<CHIIE<FE@GIA8E?9CGC?DFFGAB?BDHEG
@1178860/1
aggtgctgggcctcttgtatgcgaaggtgttgaggcgcttgtggtggtgc
+1178860/1
@@CDFFFFHHHHHJJJJIJJIJJIJJICGGHJIIIJJJJJJHIIFHIBHH
@7290432/1
agtagctgtagcttcgtcagttgggtaataacatcattggataccgggga
+7290432/1
@CBFFFFFHHHHHJJJJJJJIIJJJGIJJIJJJJJJJJJJJJJJJJJJJF
@4740435/1
ccgtcactattctaggattgtgtaggtaatattattaaacgaagaacatg
+4740435/1
CCCFFFFFHHHHHJJJHIIJHHHJJJHHIJJGJJJJIJJJJJIIJJJJII
@3708247/1
tggtctggagagaagatcctcatcttgtatagaggaggcttgggctcgct
+3708247/1
BCCDFFFFGHHHHIJJJJJJJJJJJJJHJJJJIIJJJJJJJGIJJJIIIG
@95435/1
ggcacctccgacactgaggtcacggtactcgcggtacatgttgtgtacac
+95435/1
CCCFFFFFHHHHHJJJIJJHIJJJJHIJJJJJJJHIJJJJHJIIIHIJFH
@2678888/1
aggtgctgggcctcttgtatgcgaaggtgttgaggcgcttgtggtggtgc
+2678888/1
?@@DDDFFFBDFHJJJJGIIIIJIIHI?ECDEBFIIJJJJJHIGIGGBDH
@95511/1
gtggaactgcttcacctgtggccggcggcacgcagacgccttgatgacct
+95511/1
=?;1AADDDD8DFFB>FF:AFEFICFFFIIIAEFFDB>@@;>B9>;A:AB
@7290659/1
agcatacataataaaattagaggaagtaggtgctgggcctcttgtatgcg
+7290659/1
??@DBDDDFHDFAEHIIIIIGHG@EFHII>CCCF?FHGEEGGCF:@BFGE
@2679047/1
gggaatctgattgtgctgttgtggaactgcttcacctgtggccggcggca
+2679047/1
CCCDFFFFHHHHHJJJJJJJJJJJJJJJJJJJJJJJJJIIJJDHIHHHFC
@2679075/1
cgtgaatcatgccctcaatctgcaccagttcatatttgggcacagttcct
+2679075/1
CCCFFFFEFHHGHJJJJJIJJJJJJJJJHHIJIIJJJIJJJJJJIIIJJI
@7291180/1
cagcatacataataaaattagaggaagtaggtgctgggcctcttgtatgc
+7291180/1
CCCFFFFFHHHHHJJJJJJJIJJJJJJHIJJJJIJJJJJJJJJJJIJJJJ
@1180050/1
cttgtatagaggaggcttgggctcgctctccgaagggagcttgcggccga
+1180050/1
@CCFFFFDHHHGHJJJJJIIJGIIJJJIIIIJBHIIG=FGIJGEIJFFD>
@4741390/1
ctggagagaagatcctcatcttgtatagaggaggcttgggctcgctctcc
+4741390/1
CCCFFFFFHHHHHJJJJJJJIJJIJJJJGJJIJJIJJHHHHIJJIJJJJJ
@3709260/1
ggggttattgttatgtcgatgtcgaacccaaaaatgtaattaactttttt
+3709260/1
@@@FDFDFHHHGHJIJIIGHIHHEHIIJJJJIIJHIFDAGIGIFDEHIIH
@3709282/1
gagagaagatcctcatcttgtatagaggaggcttgggctcgctctccgaa
+3709282/1
@@@FFDFFGGHGGIJGHIIJIIJGGJJJIIIJJJ:FFGIGGIIIIIGIHG
@3196842/1
gcacagttcctcgacgagcaagtagttcttgaagcacagacacaggtgtc
+3196842/1
@@@FFFFDHFDHHAEGGHIHGEGGGDFHGIIGEFHEBGIGEHIGE==CHI
@96578/1
ctcataacgcagccagatgccaaagt
+96578/1
@@@=;D?DBFFHA?FFFECCG9FG@C
@1181388/1
tatgcgaaggtgttgaggcgcttgtggtggtgcacgcgcttgggcagagg
+1181388/1
CCCFFFFFGHCFCGIIJJJJJJIJHIIGIGIGIJJJJFIHHHFFFFDDCD
@5260132/1
ggttattgttatgtcgatgtcgaacccaaaaatgtaattaactttttttt
+5260132/1
@@@FFFFFHDHHGJIFBFHEHHIGJJJIGEGJGGCDABFIGBGHEHIGII
@3198005/1
cgcttgtggtggtgcacgcgcttgggcagagggaatctgattgtgctgtt
+3198005/1
CC@FFF;DHDFHFGIIHEGIIGICHHICHIDHGHIIIIGGIEHHGBHGHD
@5260540/1
tgggcctcttgtatgcgaaggtgttgaggcgcttgtggtggtgcacgcgc
+5260540/1
@@<DDDDFHFDFFGEHHBGGIGIFGGIGIIGHIGGFHHHHGFHCHIGHGD
@2167590/1
aggcgcttgtggtggtgcacgcgcttgggcagagggaatctgattgtgct
+2167590/1
@CCFFFFFHHHHHJJHIJJJJJJJJJJJJJJJJJJJHJJJJJIJJJJHHH
@5753069/1
tgacgcaagaagtaccagaaacgggacttagccacaatctggtctgg
+5753069/1
CC@FFFFFHHGGHIIIGIJJJJJJJGGIJJIJIJJJJJJJJJIIIJJ
@1668975/1
ctgcggggatatttccagactttcccgactgctcctttttgtcagcacag
+1668975/1
CCCFFFFFHHHHHJJJJJJJJJJJJJJJJJJJJJJJJJJJJGHHHHGHFF
@4742973/1
gcgatgttttacaagggcaggttgaactcacaccattcaatttaaaagaa
+4742973/1
CCCFFFFFHHHHHIIIIIJJJHGIIIIJJJJJIJJJJJJGHIJJJJJJJI
@5753290/1
cggtagcggaaggtgggttcgtgaatcatgccctcaatctgcaccagttc
+5753290/1
@@@DDDDDAD<1;2A;?EGGA?6?DGEBF9DAFFI;D<CC<FFAFFC7;=
@5753427/1
cacctgtggccggcggcacgcagacgccttgatgacctccactttgatga
+5753427/1
CCCFFFDDHHHHHIIJJIJJJJJJJJHHHFFFFFDEEEEDDDDDDDDDDD
@1669595/1
gaactgcttcacctgtggccggcggcacgcagacgccttgatgacctcca
+1669595/1
@?;?DD?DBDF<FDDAF>EAHE@HG@A@AHGEE<B>ACCC>ACCCC@CB9
@5753852/1
catacataataaaattagaggaagtaggtgctgggcctcttgtatgcgaa
+5753852/1
CCCFFFFFHHGHHIJIJJJJJIIJGIJJHIIIJJJJJIJJIJHIJJJIJJ
@4743548/1
ggcgtgcggttaggcgaagtacatgaccttcttggtgacggcgtgcacgg
+4743548/1
BCCFDFFFHFHHHJJJJIJDHIIIJJJJJJIJJJJHHJJJJIJHHFFFFD
@1182901/1
gccagatgccaaagttcttgatcttcactgggctcttctctgggatttcc
+1182901/1
CCCFFFFFHHHHHJIJJJJJJJJJJJJJJIIJJJJJJJJJJJIJJJJJJJ
@5261986/1
gcgatgttttacaagggcaggttgaactcacaccattcaatttaaaagaa
+5261986/1
@@CFFFBBFDDDDIGGIHGGI;FHGIGIIIJJGGFGGIGCEGGGJEIHII
@4744233/1
aatactcggccgcgaacctccatcatattgtttgagatcgtcaaaccaaa
+4744233/1
CCCFFFFFHGHHHJIIIGJJIJJJJIJIIJGIIIIIGIIJGIEHHHFFFE
@6289704/1
tattattacagcatacataataaaattagaggaagtaggtgctgggcctc
+6289704/1
CCCFFFFFHHHHHJJJJJJJJJJJIJJJIJJJJJJIIJJFHIIJJJIJJJ
@1670632/1
gcaagaagtaccagaaacgggacttagccacaatctggtctggagagaag
+1670632/1
CCCFFFFFFFHHHIGIJJIIJGIJIJJJJJIJIJGIJIFGGHHGIFGEHG
@1183597/1
tgggcctcttgtatgcgaaggtgttgaggcgcttgtggtggtgcacgcgc
+1183597/1
CCCFFFFFHHHHGJJJJHIIJCGHIJJJJJJJJJJIJJFIIFGIJJJJHF
@5754984/1
agcatagtagtcggcaaacgttaagtaagagtccgagtcgaattgagact
+5754984/1
@CCFDEBDH?DFFGBHIIGIFGHGIHGIIFHDGBD0?6BAHGIICHGEHE
@5262935/1
ggcatctatagatgtcggtggcgcacagggcacgcttgcgcatgacatct
+5262935/1
@@@FFDDFHFFDHJEEGGCEEFEGGHIGGGCHIBGIHB9@@BFHCHHGHH
@1184179/1
cacaatctggtctggagagaagatcctcatcttgtatagaggaggcttgg
+1184179/1
CCCFFFFFHHHHHJJHIHJJJJJJJJJJJJJJJJIJJJIJJJJJJJJJGG
@4745038/1
taaaattagaggaagtaggtgctgggcctcttgtatgcgaaggtgttgag
+4745038/1
CCCFFFFFHHHHHJJIIJJHIIJJJJJJJIJJJIJJJJJEHHJDGGIJJJ
@5263366/1
tgggcgaattttgcgatctgcgtggtagcgtactaccagcgttgat
+5263366/1
CCCFFFDAFHHFHIJGIIGIJJJGI?GHGGHIIIJIJIGIJIIJJJ
@7292211/1
aaaattgacggccagccttaacgtacgactccaacgccccctggcgtaaa
+7292211/1
@<@?BB;DFA8DFBHIGBHHIGC?EH@@?FD>F?D;D;FFHGEHHF9>??
@7292270/1
gggacttagccacaatctggtctggagagaagatcctcatcttgtat
+7292270/1
CCCFFFFFHHHHHJJJJJJJIIJJJIJJJIJJJJJJJJJJJJJJJJJ
@619242/1
cttgtatgcgaaggtgttgaggcgcttgtggtggtgcacgcgcttgggca
+619242/1
CCCFFFFFHHHHHJGHIIJJJJIJJIJJIJJIJJHHJJJJJJHHFFFFEE
@2681208/1
tccatttccaaatagttgaccatcactcttatatgggcagcccgaacacg
+2681208/1
@@@DDFFFHHGGHJJHIGHIEIIJJIJIIGIJJJEGIGFHIIGGEGIEGH
@7292366/1
gaatctgattgtgctgttgtggaactgcttcacctgtggccggcggcacg
+7292366/1
C@CFFFFDDFBDDEGHGHGGHIEHIIIFJFGDEGIGIGGIIJJJJJHFDC
@6291006/1
gtcgatgtcgaacccaaaaatgtaattaactttttttttgtctgtttgtc
+6291006/1
C@@FFFFAFHHHHJJJIJJJJGHIIIJJJJIJJJFJJJBH@GHIGIGHHF
@2681311/1
tctgtcactaacattttctttttctagtttcaaatgacgataaaatatcc
+2681311/1
CCCFFFFFHHHHHJJJJJJJJJJIJJJIGJJIJIJJGIJJJJJJJJJJJG
@6291058/1
agactcataacgcagccagatgccaaagttcttgatcttcactgggctct
+6291058/1
8?8ADDADFHFA1@C?CEFEGBH?GCF;GGHCGFG<?FEBBGEIA=CFEG
@7292540/1
aggtgctgggcctcttgtatgcgaaggtgttgaggcgcttgtggtggtgc
+7292540/1
@CCDFFFFHHHHHJJJJJJJJJJGHIJCGGHJJJJIJJJJJHIJHIJHHG
@2681528/1
gaggaagtaggtgctgggcctcttgtatgcgaaggtgttgaggcgcttgt
+2681528/1
@@@FFFFFHGGHHIIJIFEGHIGIJHIJJIJJIIEHIJJIGIIJJIJIJH
@619869/1
ggtcggtcaccgaaggcggcggccgcattcggtttaaccgaaaccgaatt
+619869/1
BC@FFFDFHHHHHJJJJJJIJJHFDDDDDDEDDDDDDDDDDDD@DDBDBB
@3710465/1
ggcacctccgacactgaggtcacggtactcgcggtacatgttgtgtacac
+3710465/1
CCCFFFFFHHHHGJJJJJJHIJJJJHIJJJJJJJHIIIJJJJIHHHIJHH
@2681808/1
gtacacctgagcgagactcataacgcagccagatgccaaagttcttgatc
+2681808/1
@@@DDD;BH>FBA:ECHGIIIIFIBEEGIGEGGIGHGEFHGGGDCFGGGE
@1186184/1
gtgctgggcctcttgtatgcgaaggtgttgaggcgcttgtggtggtgcac
+1186184/1
BB@FFFFFGHHHHJJGHIJIJJJJJCFHGHIJIJJJIJIHII=FH;DHII
@2682193/1
attttcacaggcaagggatcctaacttcgcaaccactaattccagtgata
+2682193/1
CCCFFFFFGHGHHJIGIIIJJIIIJIIJJJIGJGIJJJIJJIHGIDFHIJ
@4745113/1
gccagatgccaaagttcttgatcttcactgggctcttctctgggatttcc
+4745113/1
CCCFFFFFHHHHHJHHJJJJJJJJJJJJJJJJJJJJJJJJJJJJJJJJJJ
@3200488/1
gcgacatgtaagagttcaatggggaagtaaatgcatctgtccttatttcc
+3200488/1
=??DDADDHHFFAE:ACAHE>EHH=FGFCCHFA9GFHDHCC?DFFG@DBF
@5263606/1
cttgtatagaggaggcttgggctcgctctccgaaaggagcttgcggccga
+5263606/1
CCCFDFFFHHGHHJJJJJJIIJJJIJEIJJJIGJJJJGIHIJIIIIGHF/
@2170052/1
ttgtggaactgcttcacctgtggccggcggcacgcagacgccttgatgac
+2170052/1
@@CDFDFFFHHGHGGIIGIJFHIGIGJIIGIGEHHHBDFDDBDDC@CCDD
@621330/1
cgcaagaagtaccagaaacgggacttagccacaatctggtctggagagaa
+621330/1
@CCFFFFFHHHHHJJIIJJJIJIJJJIIJJJJJJJJJJIIJJJJIIGHIJ
@3200584/1
gtcttcttgaacttcttcaattgacgcaagaagtaccagaaacgggactt
+3200584/1
CCCFFFFFHHHHHJJJJJJJJJJJJJJJJJJJJHHJJJJJJJJJJJJJJJ
@2170115/1
catacataataaaattagaggaagtaggtgctgggcctcttgtatgcgaa
+2170115/1
CCCFFFFFHHHHHJJJJJJJJJJJHJJJHIJIJJJJJJJJJJJJJJJJJI
@6792596/1
tcctcatcttgtatagaggaggcttgggctcgctctccgaagggagcttg
+6792596/1
@@@FDFFFHGHFHIGIGIFEGEHGIBGGCHHHGIGGGGIHCGII2;A;DC
@3201045/1
acataataaaattagaggaagtaggtgctgggcctcttgtatgcgaaggt
+3201045/1
CCCFFFFFFHDHHHIHHHGGIFHIIGIGHIGICHGGIIJJJJJFICGHI/
@4745853/1
ccctgatagagacgatttcaccagtggtcttcttgaacttcttcaattga
+4745853/1
CCCFFFFFHHHHHJJJJJJJJJJJHJJHIJJJJJJJJIIJIIJIJIIJJJ
@1672004/1
gttgaggcgcttgtggtggtgcacgcgcttgggcagagggaatctgattg
+1672004/1
BBCFFFFFHHHHHJJJGHHFGIIJJJJJJJJJJJJJHIJJEFHHFFDFFE
@6792878/1
ggtgctgggcctcttgtatgcgaaggtgttgaggcgcttgtggtggtgca
+6792878/1
@@BDFFFFHHHHHJJJJJJJJJIJJJ?HHIJJJJJJIJJJHHJGHJHGGI
@5756692/1
ctcatcttgtatagaggaggcttgggctcgctctccgaagggagcttgcg
+5756692/1
@@@A;?DAFFFFFEEGGEEC1:F<CCAB9D?D9;:0?GDFFF@@FF9@A8
@1188309/1
tgatagagacgatttcaccagtggtcttcttgaacttcttcaattgacgc
+1188309/1
CCCFFFFFHHHHHJJJIJGJIIJIJJIJJFJIGIJJIEIJIJIJJJIJII
@5756958/1
ctcttgtatgcgaaggtgttgaggcgcttgtggtgg
+5756958/1
C@@FFFBDHHBHB@CCCECFFBCGHHGGAFBBG??@
@5264873/1
gttaatcagactatagttagtatagttataagactcagattgccatctca
+5264873/1
@@@DDDDDF<BFCFGFFFIHIGGICBHHEEHG@FHGGGB@EHFEIGGHD?
@5264988/1
cccgccggtgctcttgtagaacatgatgagtagctcctgcaccatgctgc
+5264988/1
CCCFFFFFDHHHHIIJGGIIJJJHIJIJJJHHIJIIJHIJJJJJIIJIJJ
@1188899/1
cccatgtcacggtagcactgagtgacggcacctccgacactgaggtcacg
+1188899/1
CCCFFFFFGHHHFHIIGGIJIIHHHGIIEFHGHJIJEGGGHJJJJJJIGI
@6793674/1
ctcagatgcaatttcttgcaagaattgcacaaagttgaagtccttgttgt
+6793674/1
CCCFFFFFHHHHHJJJJJJJJJJJJJJJJJJJJJJJJJIJHIJJJJJJJJ
@5265284/1
gacggcacctccgacactgaggtcacggtactcgcggtacatgttgtgta
+5265284/1
@BCFFFFFHHHHHJJIJJJGIJIIIJJJGGIJJIIJJJJJJGHHHHHFEF
@5265307/1
gctgggcctcttgtatgcgaaggtgttgaggcgcttgtggtggtgcac
+5265307/1
@@@DDB?DHBFHHBF@HIIDEGG?F9@FGHI?BA@FH8@C.@C;C4.7
@1673113/1
gctgggcctcttgtatgcgaaggtgttgaggcgcttgtggtggtgcacgc
+1673113/1
CCCFFFFFHHHHHJJJJJJIJJJCGGHIJJJJJJJJJIJJJJJGHIJJJF
@5757828/1
gtggaactgcttcacctgtggccggcggcacgcagacgccttgatgacct
+5757828/1
CCCFFFDEHHHHHJJJJH@FHIIIJJJJJJDGGBEEDEDDDDDDDDECDC
@1673591/1
actcataacgcagccagatgccaaagttcttgatcttcactgggctcttc
+1673591/1
CCCFFFFFHHHHHIJJJJJJJJJJJJHJJJJJJJJJJJJJJJIJJJJJJI
@1189629/1
gacgactcctgtggctttcagtgaaacatcaaaatttatcgatctttgat
+1189629/1
CCCFFFFFHHHHHJJJJJIJJIJJJJJJJJJJJIJJJJGIJIIHIIJJIJ
@1673782/1
cttttcttcaatatccacataagtaacttcaaatgattgctcagatgcaa
+1673782/1
CCCFFFFFHHHHHJJJJJJJJJJIJJJJJJJIJJJJJJJJJJJIGIJJJI
@5758177/1
cataacgcagccagatgccaaagttcttgatcttcactgggctcttctct
+5758177/1
CCCFFFFFHHHHHJJJJJJJJIJIJJJJJJJJJJJJJJJJJJJJJJJJJJ
@1673850/1
gtgctgggcctcttgtatgcgaaggtgttgaggcgcttgtggtggtgcac
+1673850/1
CCCFFFFFHHGHHJJHHIJJJJJJI?FGHIIJJIIJIJJJJIHIJAEGIJ
@4240427/1
ctcataacgcagccagatgccaaagttcttgatcttcactgggctcttct
+4240427/1
CCCFFFFFHHHHHJJJJJJJJJJJJGHJGIJJJJJJJIJJJFHIJIJJIJ
@5266217/1
gtttgaaatctcggttttgcgagtacttcatattagaaatcacttctttg
+5266217/1
CCCFD?DEHHGHHJCFHIIIIJJHIHEFHGIGIJGGAHAHGCHGHJJJHE
@5758528/1
taatttgaaaatttgtcggatccaatgtaaaacattccaaaatcaacaac
+5758528/1
8=<?DBAA:AFBFBFCG<FFGIIIEHE?ECFIBFFGDADFICF?FD;?DF
@5758563/1
gcgctatggactgctgccaattcactgttcattacctgtgaaaactgccc
+5758563/1
?@;A;DD?BHDBDBHGHG>CGGGEDEHHHGHIIIHBHD?BFHI<DFB??F
@6794825/1
cacacataagaccagtagtatgaaacccttcagacgatatagcgacagtg
+6794825/1
@@@FDFFFHHHHGIIGIIJJJIGGIGGIJJJJJIJJJIJJFIJJGGGGHH
@7826988/1
cagagggaatctgattgtgctgttgtggaactgcttcacctgtggccggc
+7826988/1
BCBDFFFFHHHHHJJJJJJJJJIJJJJJJIJJJJJJJJJJJJJJJJJJJG
@1674264/1
gagagaagatcctcatcttgtatagaggaggcttgggctcgctctccgaa
+1674264/1
B@BFFFFFFHHHHIJJJIJJIJJJJJJIIJJJJJGIIGIGIIJJJJJIGH
@7827144/1
ggcagagggaatctgattgtgctgttgtggaactgcttcacctgtggccg
+7827144/1
CCCFFFFFHHHHHJJJJJJJJJJJJJJJJJJJJJJJJJJJJJJJJJJJJJ
@7827346/1
gttgtggaactgcttcacctgtggccggcggcacgcagacgccttgatga
+7827346/1
CCCFFFFFHHHHHJJJJJIJIIIIIJJJJIIIJJGFFFDEDDDDDCDDCD
@6795299/1
gacggcacctccgacactgaggtcacggtactcgcggtacatgttgtgta
+6795299/1
CCCFFFFFHHHHHJJJJJJJJJHIIJJJIJJJJJJJJFHGGHGEHHHDBD
@6291787/1
gcctcttgtatgcgaaggtgttgaggcgcttgtggtggtgcacgcgcttg
+6291787/1
CCCFFFFFFHHHHJIIIJCHHHIIJIIJJJJIHIJGIJEHGGIJJJHFFD
@3710970/1
cctgagcgagactcataacgcagccagatgccaaagttcttgatcttcac
+3710970/1
CCCFFFFFHHFHHJJJJJIJJJJJJJJJJJJJJJJJIHJJJJIJJJJJJJ
@4241430/1
gctgtgacttgtagtcaaggtggagattttactatctttcaagtcggcat
+4241430/1
CCCFFFEFHHHFHJIJGIJIAFHEHIJGHHIJJJIHHGIHIGJJJJJJJB
@7293330/1
gggcagagggaatctgattgtgctgttgtggaactgcttcacctgtggcc
+7293330/1
@@@DDD?ADAH?FGI>DGHIACBHHIIIIGE@FHIBBGIGIIBFBBBDHI
@6291994/1
caagactcactaaacataaaaataatacattacgttaaatgccacgacgc
+6291994/1
C@@FFFDDDHFBHHHIIJJJCHIHIJIJDIEIDEGHIDDDGEIBEGDHHG
@1190992/1
gcctcttgtatgcgaaggtgttgaggcgcttgtggtggtgcacgcgcttg
+1190992/1
CCCFFFFFHHGHHJHIIIAFHIGHHIJIIJIJGIJFHIFFHGIJIIHFFD
@7293471/1
atacataataaaattagaggaagtaggtgctgggcctcttgtatgcgaag
+7293471/1
CCCFFFFFHHHHHJJIJJJJJJJJJJJHJIJJJJJJJJJJJIJJJJJHIJ
@3711404/1
gtcccgtacccatagcaacaagatcagcgactgtcacacggtagcggaag
+3711404/1
CCCFFFFFHHHHHJJJJJJJJJJJJJJJJJJJJIJJJJJJJGIJJJJHHH
@6292287/1
ttgccattgtcctttcctaggagtgactttcccgtttccaatc
+6292287/1
;@<BDADDFDDFFIBFIFCHF9@3A:ABHEEB@FF?DGIE>F>
@6292307/1
gcgtttcaaaacaattcattttaggttcaagttaaccgcaatgttggagc
+6292307/1
CCCFFFFFHHHHHJJJJJJJJJJJIJJJJJJJIIJJJJJJIJJJJJJJJJ
@1674918/1
cctttgtgcgccacatcaatgttgataaaggctttattggtaaatatggc
+1674918/1
CCCFFFFFHHHHHJJJJIIJJIIJJJJJJJJJJJJJJJJJJIJJJJJJJJ
@4241981/1
gcaagaagtaccagaaacgggacttagccacaatctggtctggagagaag
+4241981/1
CCCFFFFFFHHHHJJJJJJJJJJJJJJJJJJJJJJJJJIIJJJJJJJJII
@621871/1
ggcagagggaatctgattgtgctgttgtggaactgcttcacctgtggccg
+621871/1
@@@ADFFFHHHHGIJJJJJDHHIJFHIGIJJJJJIJIJJJJJJJJJIJIJ
@1191458/1
ggggttgacatcggacttaatacaaggaaactgtttagactggttacatt
+1191458/1
BCCFDDFFHHGHHJJJJJJJJJJJIJIJJIJJJIJJJIGIJJJGHIIIJI
@3711740/1
caccagtggtcttcttgaacttcttcaattgacgcaagaagtaccagaaa
+3711740/1
?@@DDDBBBACFBEGIGBCBEEHIGIIGGC?FHIIHHIIIIBDGHIEGEI
@7828276/1
ccacagttccagtctcaggcacattgccattagtagactgatcagccgga
+7828276/1
@@?DFFB;D:AFHIIJEEGHIJIJG@E@@HH<C?E9<B9?GDADF3B@A?
@1675260/1
gttgtgtacacctgagcgagactcataacgcagccagatgccaaagttct
+1675260/1
CCCFFFEFHHHHHJJJJJIJIJJJJJJJJJJJJGHIJIJJJJJJJJFHII
@4242258/1
gccagatgccaaagttcttgatcttcactgggctcttctctgggatttcc
+4242258/1
CCCFFFFFHHHHHJHIJJJJJJJJJJJJJJIJJJJJJJJJJJJJJJJJJJ
@6292807/1
aataaaattagaggaagtaggtgctgggcctcttgtatgcgaaggtgttg
+6292807/1
@@@DDBDBDFFAHHIIEEF?AH@BFHCAEGGFHDDC@HIHAHIII?9DGG
@7828636/1
cctgtggccggcggcacgcagacgccttgatgacctccact
+7828636/1
:?=:4:2BBDD><0@AD?A@A/A4@<C6337.?@AA>@A=3
@99618/1
cgtaaatgtaaacctggcaagcatccaagatagtattcaggtgcccacta
+99618/1
CC@FFFFFHHHHHJJJJJJJJJJJJJJJJJJJJHIJJJJJJIJJJJJJJJ
@7294568/1
tcccatgtcacggtagcactgagtgacggcacctccgacactgaggtcac
+7294568/1
CCCFFFFFHHHHHHIJJJJJJJJHIJJJJJJJJJJJJJJJJJJJJJHIJJ
@1676024/1
gatggagtgagcacgggctctgtgcctggctcccatgtcacggtagcact
+1676024/1
@C@DFFDEHFFFHIEEAGFHIIHFHIGBDGGIGHHHIIGIGHG?BAHBHG
@7294695/1
gacgatttcaccagtggtcttcttgaacttcttcaattgacgcaagaagt
+7294695/1
CCCFFFFFHHHHHGIGICEIGHHGHIIGEGHGGIGIJIJGIJIIGHIGGF
@3712741/1
cgcaagaagtaccagaaacgggacttagccacaatctggtctggagagaa
+3712741/1
CCCFFFFFHAFHHJJIJJJJIIJHHHJHIJGIJIJJJJJHHIJJJJJJIJ
@624147/1
gttgctgttgtggaactgcttcacctgtggccggcggcacgcagacgcct
+624147/1
@BCFFFFFHHHHHJJJJJJJJJJJJJJJJJJJJJJJJJGHFFDDDDDDD@
@4243467/1
gcctcttgtatgcgaaggtgttgaggcgcttgtggtggtgcacgcgcttg
+4243467/1
CCCFFFFFHHHHHJIJIJFHHIJJJJJJJJJJJJJGIJHHIJJJJJHFFD
@7295070/1
gactcataacgcagccagatgccaaagttcttgatcttcactgggctctt
+7295070/1
CCCFFFFFHHHHHJJJJJJJJJJJJJJHIJJIJJJJJJJJJJJIJJJJJJ
@5267308/1
gcgtgatgaggttcaccaagctagtggcgttgatgtcgcaagatagtgag
+5267308/1
CCCDDDDFGHHCFGHIGIIIIHJJDHHHIIIIIIIJGHIIIJIIGI@FHI
@4243894/1
cgcaagaagtaccagaaacgggacttagccacaatctggtctggagagaa
+4243894/1
CCCFFFFFGDDFHIJIJJJEGHGHIJIIJJJJJJIJJIJFHIJJJJIIIJ
@7295517/1
cagcatacataataaaattagaggaagtaggtgctgggcctcttgtatgc
+7295517/1
CCCFFFFFHGHHGGGGHIJJGFHIFHGHDHGAFGGGIJFIIJIJJHIIIJ
@7295523/1
gcaagaagtaccagaaacgggacttagccacaatctggtctggagagaag
+7295523/1
CCCFFFFDCDHBHIGHIIGIIIGEHDHIGJJJJJIJJJGHIJFHGDFGHJ
@3202154/1
gtgcgtgcaggatcctcgtcattgcctggcatacaaggcaaagcaccgac
+3202154/1
CBCFFFFFHHHHHJJJJJJJJJJJJJJJJJJJJJJJJJJJJJJJJJJJJJ
@7295833/1
gtgctgttgtggaactgcttcacctgtggccggcggcacg
+7295833/1
=::;D?:2A2AA?<EEB:<FBFF@C;2AB;?EA:DDADD<
@2683646/1
caccagtggtcttcttgaacttcttcaattgacgcaagaagtaccagaaa
+2683646/1
@@CFFDEFFHHGHIIIB>EDHIDHGIIIIIIGIIIIIEDEGIIIIIIIEG
@5268095/1
cagtggtcttcttgaacttcttcaattgacgcaagaagtaccagaaacgg
+5268095/1
CCCFFFFFFFHHHIIJJJJJGIIIJGGGIIIGDHFGIJ<FHDHIGIII;?
@5268200/1
cctcacatgattcatccacaaattccaacccttgcgtttcaaaacaattc
+5268200/1
CCCFFFFFHHGHHJJJJIJJJJJJJJJJJJJJJJJJIJJJJJJJJJJJJJ
@7296723/1
agcactgagtgacggcacctccgacactgaggtcacggtactcgcggtac
+7296723/1
CCCFFFFFHFHHHJJJJJJJJJJJJJJJJJJJHIJJJJHIJJJJJJHDFF
@7831486/1
cagttttcgaatatgtgtgatgttattaggaaatccaatatcgcatcgcc
+7831486/1
@@@FFFFDHFFHFGGEF<FHHCHGHGIIIIGEHGIIIGHGIGIIBFHADH
@7296965/1
gtcacggtagcactgagtgacggcacctccgacactgaggtcacggtact
+7296965/1
CCCFFFFDHHHHHJJJJIJJJJJJJJJJJJJJJJJJJJJJHIJJJJHIHH
@3203861/1
agagggaatctgattgtgctgttgtggaactgcttcacctgtggccggcg
+3203861/1
@@<DAA?DHDDBBGFGHE>BH@E:<A7CD?EF?GCCGH?DDB?;FB80;8
@2685130/1
gttctattcaagttatgtaagtattaaattcgtaccgctttttatgtgtc
+2685130/1
@@<DDADDFDB?FGBGGCBFDAE::CE<?:AC9FHAFC@DCHF@FEBG?9
@3204047/1
gtagcactgagtgacggcacctccgacactgaggtcacggtactcgcggt
+3204047/1
CCCFFFFFHHHFHJJJJJJJJJJJJJJJJJJJJJHIJJJJHIJJJIJHFD
@5269525/1
tggcgcacagggcacgcttgcgcatgacatctattcatgccattggcgtt
+5269525/1
CCCFFFFFHHHHHJJJJJJJJJJJJJJJJJJJJJJJJJJJJJJJJJJJJJ
@2685650/1
cactgagtgacggcacctccgacactgaggtcacggtactcgcggtacat
+2685650/1
@CCFDFFDDHHHFEHHIIIIHJJJIIGJIJBDHIII?FBHGHIIHHFFFF
@2685922/1
ggcctgttttggtagcggcggcgcggtccg
+2685922/1
@@@FFDDBBDFF?CC:@@DGGH6B>C=>@B
@7298037/1
agaggaagtaggtgctgggcctcttgtatgcgaaggtgttgaggcgcttg
+7298037/1
CCCFFFFFFHHHFHIIJJJJJJJJJJIJJJJJIIIJBHFHIJJJJJJJJJ
@1676572/1
cagtggtcttcttgaacttcttcaattgacgcaagaagtaccagaaacgg
+1676572/1
CCCFFFFFHHHHHJJJJJJJJJJIJJJJIJJJJJJJJJHIJJJJJJJJJJ
@3204930/1
gcgcttgggcagagggaatctgattgtgctgttgtggaactgcttcacct
+3204930/1
CCCFFFFFHHHHHJJJJJJJJJIJJJJJJJJJJJJJJJJJJJJJJJJJJI
@1197460/1
ggtggtgcacgcgcttgggcagagggaatctgattgtgctgttgtggaac
+1197460/1
CCBFFFFFHHHHHJJJJJJJJJJJJJFGHIJJEIIJGIJJJJJIJIIIJJ
@1676749/1
agcgagactcataacgcagccagatgccaaagttcttgatcttcactggg
+1676749/1
=1:DD@DDFFFFAF<7@EFGFFGE>?FGIE?D?B?9B9BBGDC@FFBF@E
@1676826/1
gcaagaagtaccagaaacgggacttagccacaatctggtctggagagaag
+1676826/1
CCCFFFFFFHHHHJJJJJJJJJJJJJJJJIJJJJJJJJJJJJJJJJJJJJ
@7832988/1
aggtgctgggcctcttgtatgcgaagg
+7832988/1
<@<DDA?DFF?DDHGHGHIEHIIA@DE
@103841/1
gcctggctcccatgtcacggtagcactgagtgacggcacctccga
+103841/1
CCCFFFFFHHHHGJJJJJJJGIEGGJJJJJFGGIJ@0@G;9DB;6
@7298495/1
ggagaagatcctcatcttgtatagaggaggcttgggctcgctctccgaag
+7298495/1
CCCFFFFDHFFFHGHIJJGFBHHIEHFIIIJJJJA9FGB<FHEBFHGBGB
@5270857/1
ctgcaatatatgttttaccagaacctgttggtaagtaaatgatagtatta
+5270857/1
CCCFFFFFHHHHHJJJJJJIJJJJJJJJJJJGIJJIJJJJJJJJJHIJJG
@7833128/1
ccctcttcctcgggttggaatgattctggtgggttgtcctgcagagcttg
+7833128/1
CCCFFFFFHHHHGJGGIIIFHJJJJJJIJHGIJHHGHIIJJJIGIIJJJI
@1677152/1
ctttgattttcttcaagcgctcatcgggagg
+1677152/1
???DAA4:AADDD4@CEA<CBFFDEE?EADA
@6798020/1
cggtactcgcggtacatgttgtgtacacctgagcgagactcataacgcag
+6798020/1
@@@DDDFFDDHHCEGB<BCBFAGGGGIFFHEGIJIIIFHIIGIIJIJGII
@6798022/1
gccagatgccaaagttcttgatcttcactgggctcttctctgggatttcc
+6798022/1
CCCFFFFFHHHHHJIJJJJJJJJJJJJJJJJJJJJJJJJJJJJJJJJJJJ
@7833290/1
ggctcgctctccgaagggagcttgcggccgatgacctcatactccttcaa
+7833290/1
CCCFFFDDHGHFGJJIDGDHGJJJIJIIG@ABH>@CGBEFHHHCCECEFE
@6798114/1
gccagatgccaaagttcttgatcttcactgggctcttctctgggatttcc
+6798114/1
CCCFFFFFGHHHHIIIJJJJIIJJJFIJJJJJIIJJJJJJJJJJGGIIIJ
@7833504/1
gtgttacctgcaacttggccaggttagggccaacagattgtttgagatgt
+7833504/1
CCCFFFFFHHHHHJJJJJJJJJJGHJJJJJJJJJJJJJJJJJJJJJJJJJ
@2173064/1
tgaggcgcttgtggtggtgcacgcgcttgggcagagggaatctgattgtg
+2173064/1
@C@FFFFFHHGHHJIIIGHIJJJJJJJJJIIJJJIIJJIHHHHHFFFFFF
@5759454/1
gacgatttcaccagtggtcttcttgaacttcttcaattgacgcaagaagt
+5759454/1
CCCFFFFFHHHHHJHJJJJJJJJJJJJJJJJJJJJJJJJIJJJJJJJJJF
@1198898/1
ggcgcacagggcacgcttgcgcatgacatctatacatgccattggcgttc
+1198898/1
?@?DDA@DDFDFHIIBHIC=AEHIIBBHGIGGGGICHIIGBFHCAEEFAG
@625518/1
gtcctgtggaggtatgattctcatccactcgatcactttgacagcaccta
+625518/1
CCCFFFFFHHHHDEHIJJJJJJJJJJJJJJJJJJJJJJJJJJJJJJJJJJ
@4748159/1
agcatacataataaaattagaggaagtaggtgctgggcctcttgtatgcg
+4748159/1
?@@DADDDH>DBHFFH<B?EA?@FGHG<9?FEHIGII9?8CDHG<9DH@G
@2686730/1
cttgtatagaggaggcttgggctcgctctccgaaggga
+2686730/1
@@@DDDDDCFHD?FHHI>CGC?CFHBD?B?FG<??DD9
@1199137/1
gggaatctgattgtgctgttgtggaactgcttcacctgtggccggcggca
+1199137/1
@CCFFEFFHDHFHJIJJJIIJHHHGGIIIGIJIJIIJGJGHIIIIJJGFC
@6295545/1
ctcatcttgtatagaggaggcttgggctcgctctccgaagggagc
+6295545/1
@@@FFFFFHHFHHJJIJJJDHJIFGIFIGJAFGGGIBAHHDE@;A
@2173709/1
atgtaccacgcctgggatgccacccggcaccactcccgggtga
+2173709/1
8:?DDD8DDDDA>D=EA:AEBAC;D:106@DD@>DDDADA@A6
@6296104/1
atccacggctttttccagatccactcttgctccatggtccaggagcagca
+6296104/1
CCCFFFFFHHHHHJJJJJJJJJJJJJJJJJJJJJJJJHIJJJJGJJJJJI
@6296136/1
tgtacacctgagcgagactcataacgcagccagatgccaaagttcttgat
+6296136/1
CCCFFFFFHGGHHIIJIIJJJJJJJJJJJJJJIJJJJJJJJJGHIJJJIJ
@6296289/1
gagtgacggcacctccgacactgaggtcacggtactcgcggtacatgttg
+6296289/1
?<@BDD?7?CFFDGH@GGHGBBDFHIF@?FEBHIHGHIIAE:AE@?C7?@
@626822/1
ctgcaatcctgcctcacatgattcatccacaaattccaacccttgcgttt
+626822/1
CCCFFFFFHHHHHJJJJJJJJJJJJJJJJJJJJJJJJJJJJJJJJJJHIJ
@2687931/1
gggctatgccatttatcctcgcacgttggcagtaatagtacaag
+2687931/1
@?;DBDDA<AFHBGFGIGBFBFHII?EHIIBGFF@DGIHCDFDE
@2174438/1
ctgtggccggcggcacgcagacgccttgatgacctccactttgatgatct
+2174438/1
BC@DFFFFHHHGHJJJIJJJJJJIHHHHFFFEEFEEDEEDDDDCCDDDDE
@2687990/1
cgcttgggcagagggaatctgattgtgctgttgtggaactgcttcacctg
+2687990/1
CCCFFFFFFHHHHJIHGGGIIJIIIJJJIIIIGHHIIJJJJIIJJGGIIF
@4246004/1
ctgacgcttagcaagtttcttagacttgccagttcccacttcacgacgct
+4246004/1
@@CFDDDDFHHHHGHFFFEHIJJHIIGHEGIIGIHIGIEIGIIJJJGIIJ
@2174610/1
tggtgataaagataagtataggctcaaaacctaacgaca
+2174610/1
:=?41D:A:=C4ABBEEECE:4?FFIEFDC?EFD>;:C:
@4749597/1
tttgtctgttcgtctgtgcgcgctaatctcagaaacggctgatccgagtt
+4749597/1
@CCFFFFDHFHHHGIIIIIIIIJJJJJJJJJJJJJJJIJJJEIJJJHJEH
@3713354/1
tgatagagacgatttcaccagtggtcttcttgaacttcttcaattgacgc
+3713354/1
@@@DDD8=D?ACCBGFE?CBFCC32CH@BF<:CFGIAGBDD@?GFB<D:0
@3713619/1
gccagatgccaaagttcttgatcttcactgggctcttctctgggatttcc
+3713619/1
?@<DDDDDAA:?FA4CEH@EHGIECFECFHCHCHIIIIDECG<GAGC?BD
@4246686/1
atctgtttcttggcatctatagatgtcggtggcgcacagggcacgcttgc
+4246686/1
@@BFFEFFHHHGHJJIIJJJIIJIIFHHJCGHIJJJJJIJJJJJEIHGIJ
@4750353/1
gtgctgggcctcttgtatgcgaaggtgttgaggcgcttgtggtggtgcac
+4750353/1
@CCFFFF?FHHHGIIHIGIJFHIIJGHEFHGGJJIJJIJFHHFFHGIGII
@4750388/1
cttgggctcgctctccgaagggagcttgcggccgatgacctcatactcct
+4750388/1
@@@D;DBDHD:FFAG>GBEDGGEG>HIIBEIDEGIBE7=?=C3?;?;?@A
@4750642/1
aaaattagaggaagtaggtgctgggcctcttgtatgcgaaggtgttgagg
+4750642/1
@C@FFFFDHHHHGGFGGIAFFGGIIJJGIJJJHGIIJJGEHBBFDFGHIH
@3714376/1
gtagacaggacaacgtctgtcgggtccgctagtttactatattttcaata
+3714376/1
@?@DDADDHHFFHGICEEEHFHIG1CGHIE<FGDFHGFCEGFHIIGGAAH
@4750870/1
ggcatacaaggcaaagcaccgacgacgacactgtacagttagaaatgtta
+4750870/1
CCCFFFFFHHHHHJJJJJJJJJJJJJJJJJJIJJJJJJJJJJJJJJJEHH
@1201669/1
cgcaagaagtaccagaaacgggacttagccacaatctggtctggagagaa
+1201669/1
CCCFFFFFHHHHHJJJJJJJJJJJJJJJJJJJJJJJJJJJJJJJJJJJJJ
@4750937/1
cagtggtcttcttgaacttcttcaattgacgcaagaagtaccagaaacgg
+4750937/1
@CCDDFDAHDHHGIGGHIIGIGEEGIJIGGHBHGIGGIGHFCFHHIIJII
@2176118/1
cactgagtgacggcacctccgacactgaggtcacggtactcgcggtacat
+2176118/1
?;@;B;DDHDHFHEHIGI;CFHGA@DHHG=?DFGII?FFIFEHG<=B<BA
@1201912/1
gcgagactcataacgcagccagatgccaaagttcttgatcttcactgggc
+1201912/1
CCCFFFFFGGGHHJIJIJIJIGGJJIJJJJJJJJJJJJJJJJJIJJJGIH
@3714915/1
cctcatcttgtatagaggaggcttgggctcgctctccgaagggagcttgc
+3714915/1
CCCFFFFFHHHHHJJJJJJJJIJJIIJGHIJIIJJJJJGGIJIHHHHIIG
@1202139/1
gccagatgccaaagttcttgatcttcactgggctcttctctgggatttcc
+1202139/1
@?@FFFFFGGHHGIHHHIGGHHGGGGCHCFGIJIJJJJJJGHGGIIGGGG
@3715162/1
tcttggttgaacggaactccaatcctttactcgaatagtcttttctaact
+3715162/1
@CCFDFDFFFGHHJEHIGIHHIIJIJIJJIFIJGIIJIIJJJJJGIIIJJ
@6298935/1
cactgagtgacggcacctccgacactgaggtcacggtactcgcggtacat
+6298935/1
CCCFFFFFHHHHHJIJJJJJJJJJJJJJJJIJJJJJJJJJJJJJHHFFFF
@7833956/1
tggtgataaagataagtataggctcaaaacctaacgacatcaatcaccag
+7833956/1
BCCDFFFFHHHHHIJIEFJIJJJIJJJJJFIJGIJJJJJJJJJJJJJJJJ
@7299376/1
gtctgtttgtctgtttgtctgtttgtctgtttgtctgttcgtctgtgcgc
+7299376/1
@@@DFDDFHHHHHEHIIFIIIHIIIIGEHJJIJFHHIGHEGDDEHIHIGI
@3206396/1
ggaggcttgggcctgttttggtagcggcggcgcggtccg
+3206396/1
@@@DFFFFHFDHGIEHEII@FDFHDGIEIEHB>;=3;@@
@7299543/1
cttgggcagagggaatctgattgtgctgttgtggaactgcttcacctgtg
+7299543/1
CCCFFFFFHHHHHGGHIJJHIIIHIJJIJIJJJJIIIJJJJJIJJIIHIH
@3715805/1
actgctttcacaatcttcgtgggactagtagtcatttctttctgccactc
+3715805/1
CCCFFFFFHHHHHJJJJJJJJJJIIJJJIJJJJJJJJJJJJJJJIIJJJJ
@6799174/1
tggtgataaagataagtataggctcaaaacctaacgacatcaatcaccag
+6799174/1
?@@ABDDDHFHHHIIJEFHIJJJJJGGIGJJJFIIJIIIJIJIJJJJGJJ
@7299952/1
tggatggagtgagcacgggctctgtgcctggctcccatgtcacggtagca
+7299952/1
@@@DD?;BCAADFGBFCHBEEG;EC?CHAGD@DHBFHEHFDHEHI;FHGG
@1678714/1
gcttcacctgtggccggcggcacgcagacgccttgatgacctccactttg
+1678714/1
CCCFFFFFGHDHGIJJIIIDFGEHIGIIHGHFFDEDDDEECDDDDDDDDC
@1678888/1
gtttgtctgtttgtctgtttgtctgtttgtctgtttgtctgttcgtctgt
+1678888/1
CCCFFFFFHHHHHJJJJJJJJJJJJJJJJJJJJJJJJJJJJJJJJIJJJI
@1203472/1
gctgggcctcttgtatgcgaaggtgttgaggcgcttgtggtggtgcacgc
+1203472/1
C@@FFDFFGHHHGGIJIJGIGHJ:C?EHGGEBGFHGCBDHCCHHEGGIIH
@5271895/1
gtcttcttgaacttcttcaattgacgcaagaagtaccagaaacgggactt
+5271895/1
CCCFFFFFHHHHHJJJJJJJJJJJJJJJJJJJJHIJJJJJJJJJJJJJIJ
@7300359/1
gtcctgagccatagcaaacagccactggcaatgtggatagctggacaagg
+7300359/1
BB@FFFFFHHHHHJJJJJJJJJJJJJJJJJJJJHIJIJJJJJJJHJJJJJ
@1203673/1
gaaggtgttgaggcgcttgtggtggtgcacgcgcttgggcagagggaatc
+1203673/1
CBCFFDDDHHHHGIJJJJJIJJHJIHGIJJJJJJJJJIIJJHHHHFFFEE
@6799845/1
gcgagactcataacgcagccagatgccaaagttcttgatcttcactgggc
+6799845/1
CCCFFFDFHHHGGJJJJJIJJIIJJIIIIGGHIJIJJIJJIIJJJJHIFI
@6799929/1
cagggatcttgccgtcattgcagacggtgtgg
+6799929/1
???ABDDFHHHGFIIIGIIICHEEHGBHECCD
@6800207/1
aacgggacttagccacaatctggtctggagagaagatcctcatcttgtat
+6800207/1
CCCFFFFFHHHHGJJJJJJJJJJIIJJJIIJIIJJJJJJJJJJJJJJIJJ
@1679679/1
tctagctaaaagtagatgcaaatatctctacctcagaaaaaggcggg
+1679679/1
CCCFFDDFHHHHHIJJJJJJJJJJJJJJJJJJJJJJJJJJJJJJJJJ
@106493/1
cataacgcagccagatgccaaagttcttgatcttcactgggctcttctct
+106493/1
@@@FFFFFGHGHDHDHIIJJJGIHIIIIIDHIJIGHGGIGIIIIIJJJIJ
@1204258/1
gcgagactcataacgcagccagatgccaaagttcttgatcttcactgggc
+1204258/1
CCCFFFFFHHGHHJJJJJGIIJIJJJJJJJJIJJJJJEHIJJJJJJJGIH
@1680012/1
tgtacacctgagcgagactcataacgcagccagatgccaaagttcttgat
+1680012/1
@@@DDDDDFHGHHIGIIJJJIJJJJIIIIJJJJGGHGIIIIJIJJJJIIH
@7301295/1
gaggaagtaggtgctgggcctcttgtatgcgaaggtgttgaggcgcttgt
+7301295/1
CCCFFFFFHHHFHIIJJJJJJJJJJJIHJJJGHIJDGHGIHIJJJJIJJ@
@7301397/1
ccagtggtcttcttgaacttcttcaattgacgcaagaagtaccagaaacg
+7301397/1
CCCFFFFFHHHHHJJJJJJJJJJJJIJJJJJJJJJJJJJHIJJIJJIJJJ
@7836245/1
ggcacctccgacactgaggtcacggtactcgcggtacatgttgtgtacac
+7836245/1
@<@?DDDDDDHHFIIIII=CFBFBGBG<HGIFIF;A@CEG@CG@ACDDEE
@7301574/1
gtggattttaatgttattattacagcatacataataaaattagaggaagt
+7301574/1
@CCFFFFFHHFHFGFGHJJIIGIIIEAHEGFHIAGGIIGIIGBCHGHIJH
@3208635/1
cagtagacacacgcctgtgtaaatattcagcaaattcgtcctgtggaggt
+3208635/1
CCCFFFFFHHHHHJJJJJIHHHJJJJJJJJJJJIJJJJIIIIJIJJIIJF
@7836440/1
ggtgttgaggcgcttgtggtggtgcacgcgcttgggcagagggaatctga
+7836440/1
@@:DDDD?DFDFFGHHHGBFHG@FHIIIIIEHIEIEIIGHHHGBDDFFEE
@5273609/1
ccagtggtcttcttgaacttcttcaattgacgcaagaagtaccagaaacg
+5273609/1
CCCFFFFFHHHHHJJJJJJJJJJJJJJJJJJJJJJJJJJIJJJJJJJJJJ
@7301781/1
atttaagtgaaaatatatttaaatattgaaacgattgaaagtgcgggggt
+7301781/1
@@CFFFDAFHFGHJJIJJJJJJIJIJIIIHCEHIIJJIJIIDDHJJJJC;
@107570/1
gccagatgccaaagttcttgatcttcactgggctcttctctgggatttcc
+107570/1
CCCFFFDEFHHHFIHIIJIJIGIJJJJJJFHIIGIIJJJJJJJIDHIIJJ
@6801650/1
tgggcctcttgtatgcgaaggtgttgaggcgcttgtggtggtgcacgcgc
+6801650/1
@@@FFDDFDHFHFHGIEGGGGIHHCH@F@FHGIGEHDEHGDIH@F@EGF<
@107826/1
gcctgacgcttagcaagtttcttagacttgccagttcccacttcacgacg
+107826/1
@C@FFFFFFFHHFJJJJHHIJJJGIIJHGGIIJFIJJIIGGIIJIHJJJG
@3209343/1
tccgacactgaggtcacggtactcgcggtacatgttgtgtacacctgagc
+3209343/1
BC@FFFFFHHHHGGHIIIJHIJJJHIJIHHIIHIJJJJJIIIJIHIJJJJ
@5274232/1
gcggtacatgttgtgtacacctgagcgagactcataacgcagccagatgc
+5274232/1
@@CDB@@BDFHFBCEAEHFEGIGEFDF:CGDFHIAGD??@@67=888==4
@1681364/1
gtttattttgtttttctctgtgatctgtttcttggcatctatagatgtcg
+1681364/1
CCCFFFFFHHFHHJJJJJJJJJJJJGJJJIJIJIIJJJJ9DHIJIJJIIJ
@5274379/1
cagcatacataataaaattagaggaagtaggtgctgggcctcttgtatgc
+5274379/1
CCCFFFFFHHGHHJJJJJJJJJJJJJJJJIIHIIIJJJGIJJJJJIIJJI
@1681993/1
ggatggagtgagcacgggctctgtgcctggctcccatgtcacggtagcac
+1681993/1
BCCFFFFFHHHHGJJJJJJJJJJJJJJJJJJJJJJJJJJJJJJIFHIJJJ
@108699/1
ctccggttgagtttgtgatggtgcctctgtaggagtttcgggctcgggtt
+108699/1
CCCFFFDFHFHHHJJJJJJJJIJJJJJJJIJJJJJHHJJJJJJJJJJJCG
@627395/1
cagcatacataataaaattagaggaagtaggtgctgggcctcttgtatgc
+627395/1
CCCFFFFFHHHHHJJJJIJJJJJJHJJIIJJIIIJJIJJJJJJJJJJJJJ
@6299048/1
gtcccatttggctttgtcccagtaatctaccccgtcttcaccgctgtaac
+6299048/1
C@@FFDFFHHHHFIIJGHIJJJFHHIIIJIIIGIFFGGHHGJJJJJIJII
@2176881/1
ggcctcttgtatgcgaaggtgttgaggcgcttgtggtggtgcacgcgctt
+2176881/1
CCCFFFFFHHHHHJJJJJJFGHHJJJJJJJJJJJJJIJJF;FHIJIHHFD
@5763505/1
cagggatcttgccgtcattgcagacggtgtgg
+5763505/1
???;7BDDHDHHDEHEBGIGB@EHGII8?:?B
@2176984/1
cagccagatgccaaagttcttgatcttcactgggctcttctctgggattt
+2176984/1
CCCFFFFFHHHHHJJJHIJJJJJJJJJJJJJJJJJJJJJJJJJJJJJJJJ
@2177023/1
cgcaagaagtaccagaaacgggacttagccacaatctggtctggagagaa
+2177023/1
CCCFFFFFHFFHHIJIJJIJJJJIJIFHGGJJJIIIJIJIJIJIHHFHGI
@1206967/1
cgcgcttgggcagagggaatctgattgtgctgttgtggaactgcttcacc
+1206967/1
@@@FFFFFGHHGHIIIJGGEHEGCIIJIIIJJJGIGIIGGHGGIJIJJGI
@1206989/1
gtcacggtagcactgagtgacggcacctccgacactgaggtcacggtact
+1206989/1
@CCFFAA=CFHDFGIGGEHAHG>GFGGIIGEGGGEEIBDE=CAGEB;CEH
@4752124/1
cccattttcacaggcaagggatcctaacttcgcaaccactaattccagtg
+4752124/1
@C@FFBDFHHHFHEGEGHFC;ECHHHHEHIID>GGJIJJCHGGIEHIIGD
@6299681/1
gcacggtagcactgagtgacggcacctccgacactgaggtcacggtactc
+6299681/1
CCCFFFDFHHHHHJIJHHIJIJIGJJJJJJJJJJJJIJJJJJJJJHIJHH
@1207462/1
gttgtggaactgcttcacctgtggccggcggcacgcagacgccttgatga
+1207462/1
CCCFFFFFHHHHHJJJJJJJJJJJJJJIJJJIJJHHFF>EDDDDDDDDDD
@6299803/1
ctgtcacacggtagcggaaggtgggttcgtgaatcatgccctcaatctgc
+6299803/1
CCCFFFFFHHGCFHIJJIJJICFHJGHIIJJJJJGIJJIIIIJJJJHIJG
@2177585/1
tgatagagacgatttcaccagtggtcttcttgaacttcttcaattgacgc
+2177585/1
=@;ADD?B?:?8AAFA:A<CCA?322<AFBB?G<C9DC???BGDG<?B?F
@628693/1
tcttgctccatggtccaggagcagcagcgtgcgcaggttcaggcatctgc
+628693/1
C@CFFFFFHHHGGIJJIIIIIJJJJJIIIGHGIJJJJFGIIHJIJIJJJJ
@1207602/1
gttgtggaactgcttcacctgtggccggcggcacgcagacgccttgatga
+1207602/1
CCCFFFFFHHGHHJJJJJJJJIJJJJJJJIJJJJHHFFDEDDDDDDDDDE
@6300382/1
gtgctgttgtggaactgcttcacctgtggccggcggcacgcagacgcctt
+6300382/1
@?@DFDFFGFHFBFHIIIIJIJEHHHFHGHJAFGGIJGGFDDDDDBBDDD
@4249343/1
gccagatgccaaagttcttgatcttcactgggctcttctctgggatttcc
+4249343/1
@<@BDADAAFHFAG?DGHBD<AFHHGH?EB@AEGCEDGGIICHHIEDBF@
@5764936/1
gggctctgtgcctggctcccatgtcacggtagcactgagtgacggcacct
+5764936/1
?@@DDFDFHDHHDGEHIIIJIIJFHIHGJFHIJJJEAHIHGEHFDGFHGE
@2692306/1
acctttcctaggagtgactttcccgtttccaatctccaagacaggaggct
+2692306/1
CCCFFFFFHHHGHJHGIJJJJJJJJIJJJJJJJJJJIIIJJJJJJIJJJJ
@5765152/1
ggaagtaggtgctgggcctcttgtatgcgaaggtgttgaggcgcttgtgg
+5765152/1
CCCFFEEDGHHFHJJIJJJJIIIJJIJIIHIJJFHHIJGIIGIJIJIADG
@1208664/1
cagcatacataataaaattagaggaagtaggtgctgggcctcttgtatgc
+1208664/1
CCCFFFFFHHHHHJIJJIJJJJJJHIJJJJIHJIJJJJGIJJJJJJJJJJ
@5765257/1
gggctctgtgcctggctcccatgtcacggtagcactgagtgacggcacct
+5765257/1
CCCFFFFFHHHHHJJJJJJJIIJJJIJJJEGHIJJJJJJGHJIJJJJHJJ
@4250030/1
gatgtggattttaatgttattattacagcatacataataaaattagagga
+4250030/1
B@CFDEFFHHHHHJJJFHJJJJJIIIIJJJJJJJJJJJJJIJJJJJJJJB
@4753867/1
cgaaggtgttgaggcgcttgtggtggtgcacgcgcttgggcagagggaat
+4753867/1
CCCFFFDDHHHHHJJJJJJJIJJHIJHHIJJJJJJIJIJJJHHHFFFDEE
@6301208/1
ccctgatagagacgatttcaccagtggtcttcttgaacttcttcaattga
+6301208/1
:;?DD>DDFAFFBG6:AEHAHDBGCFG9CD?EFGGIDFGEHHGGH>DBA0
@4250256/1
gtcgaacccaaaaatgtaattaactttttttttgtctgtttgtctgtttg
+4250256/1
@CCFFFFFGHGHDIGGGGHFHIGIGIIJJIJJJJDHIJGHIJJJJJIHIH
@2693056/1
gcgatgttttacaagggcaggttgaactcacaccattcaatttaaaagaa
+2693056/1
BCCFFDFFGGFHFJHJIIJIJCHHIJJIJGHHJJIIIJIGGHIEIGIIJJ
@3716913/1
cataataaaattagaggaagtaggtgctgggcctcttgtatgcgaaggtg
+3716913/1
@@?DDDFFBFFHGGHDH@D>EFBBFFGCEHICFGHG4CDDGGBHIGGHBD
@6301719/1
gttgaggcgcttgtggtggtgcacgcgcttgggcagagggaatctgattg
+6301719/1
@?@DDDBD??CDF?CEAFB?C?GFHGHBFH?HIGHHIIGAH6A?B@DDD@
@3717171/1
cagcatacataataaaattagaggaagtaggtgctgggcctcttgtatgc
+3717171/1
;:=DDDBDHDHFBBFEBEGDHCHIHIIBBCFCBEFHGGGGIIHGHDHIIB
@2693968/1
accccgctatgtcaagtcaagatatttgacgttccgacgtccgaaacatc
+2693968/1
?@?DADDDDDD?FFFBE<FH@9<ABEE?FGIDBGDGBFEFFFEFEEADEE
@1209851/1
agcatacataataaaattagaggaagtaggtgctgggcctcttgtatgcg
+1209851/1
?B@FFFFFHGHHGGHJIIIJIIJGHHGHIIFHIJJIIJJJJJJJJJJJJJ
@2179899/1
gcaagaagtaccagaaacgggacttagccacaatctggtctggagagaag
+2179899/1
CC@FFBDDADHDHIIIIIGGGAFEGGGIICHIEGGGGEHGBEEIIGGIB@
@1210074/1
gtcttcttgaacttcttcaattgacgcaagaagtaccagaaacgggactt
+1210074/1
@@@DB:DDFBFF<E@FIIIEBHEIFEFEEGEFFFE@FGC>B::BFFAAAF
@2694314/1
ggcctgttttggtagcggcggcgcggtccgtgaggagcatgctcgccatc
+2694314/1
C@@DFDDFHHHHDH@FHGGGAGBEB8ABB@9<???A<58CCCCCB5B@@3
@5766865/1
ctgacacctcacccagggcgggatatggaattttaatttatgcccccttt
+5766865/1
CCCFFFFFHHHGHJIIIIJJJJBFFHGGIGIFHHHHHHFFFFFEECDDDD
@1210267/1
gtagcactgagtgacggcacctccgacactgaggtcacggtactcgcgg
+1210267/1
@@@DDADDFFF:CBFI:E@FIEFGFI@GEEBGFFIECFEA6CA@ADEE>
@4755434/1
atgtcgatgtcgaacccaaaaatgtaattaactttttttttgtctgtttg
+4755434/1
BCCDFFFFHDFHHJJJJJJJIJGICDCGIIGGGIJJJJGB@E@ADGCEHE
@3718258/1
cgatgttttacaagggcaggttgaactcacaccattcaatttaaaagaaa
+3718258/1
CC@FDEFFHHGHHIGHGIIJHIIGIGGGGIIIIGGHJIJJFIGIJJJJIH
@3718301/1
gtgagcacgggctctgtgcctggctcccatgtcacggtagcactgagtga
+3718301/1
@CCDDDDFFFHHHJJIGGHIGHIIIJIGHHJJJDGIIDGIJIJFICHHIG
@2694552/1
cagagggaatctgattgtgctgttgtggaactgcttcacctgtggccggc
+2694552/1
@@@BDDFD>FFHFHIHIFIGJEGHGGHDIEIJJIIJGGGBFGGGHHHB<@
@2180435/1
gcgaaggtgttgaggcgcttgtggtggtgcacgcgcttgggcagagggaa
+2180435/1
<<?DDDFBFDDBFH>GGIBHGIEAB?B6BB@GEHGGEICHEHFD=BDC<C
@5767112/1
gaatctgattgtgctgttgtggaactgcttcacctgtggccggcggcacg
+5767112/1
?;?DDAD8DDB:CCEDCBD<BF9DCCFADHG<F3CDFGAGHAH>HG><A<
@5767121/1
ggtgctgggcctcttgtatgcgaaggtgttgaggcgcttgtggtggtgca
+5767121/1
@@@FADEFDDHHGAGHGIIEIIFHHHCBGHGJJGGHGIGGCEEHIIIIFE
@2180470/1
ctcatcttgtatagaggaggcttgggctcgctctccgaagggagcttgcg
+2180470/1
CCCFFFFFHFHHHJJJJIJIIJIGEGIGGGIJGGHGIBHIJIBFBGGIII
@4251846/1
gtgcctggctcccatgtcacggtagcactgagtgacggcacctccgacac
+4251846/1
CCCFFFDFHHGHGJIIFGHJIGGGHIGIIIIIDDFGHEFIJJJJJIGIIH
@6302880/1
gttctcagcatggtaagaaggtggcggccagaatctagacatgcacagct
+6302880/1
CBCFFFFFHGHHHHIJJJJJJHIJJJJJJJJJJIJJJJJJJIJJJJJJJJ
@4251873/1
gcttcacctgtggccggcggcacgcagacgccttgatgacctccactttg
+4251873/1
C@CFFFFDHBHHHBHGEHIFIIHIIEGGHHEFEDE@A@>CCDCBDCDDD@
@6302917/1
ccagtggtcttcttgaacttcttcaattgacgcaagaagtaccagaaacg
+6302917/1
CCCFFFFFHHHHHJJJJJJJJJJJIJJJJJJIJJJJJJJHIJJJJJJJJJ
@2180600/1
ggatggagtgagcacgggctctgtgcctggctcccatgtcacggtagcac
+2180600/1
@@@DDDDDDD?CDEHGGGHIF@?:CFHG?FECBFFGHHDHDHGGCBBGCG
@4755776/1
gcaaattgttacatttatattaactacctacttggttccaattaaacttt
+4755776/1
CCCFFFFFHHHHHJJJJJJJJJJJJJJJJJJJJJIJJJJJJJJJJJJJJJ
@4755976/1
gcactgagtgacggcacctccgacactgaggtcacggtactcgcggtaca
+4755976/1
??<DBDDD22<C?EEE1A<A81?C@D0?<91DDD@D@DCAC=;;484/9;
@7303371/1
caccagtggtcttcttgaacttcttcaattgacgcaagaagtaccagaaa
+7303371/1
CCCFFFFFHHHHHJJJJJJIJIJJJJIJJJJJJIJJJIIJIHHIJGJIJJ
@5767742/1
ctgaattgcagcatcttgtcgagaacatgaagccgctttggtttacgttc
+5767742/1
CCCFFDFFHHGHFGGIJJFHHGIFIIGIIDHIIIJIEGGIIDFHGHGFHI
@4756259/1
ttgtggtggtgcacgcgcttgggcagagggaatctgattgtgctgttgtg
+4756259/1
@BBFFFFFHHHHHJJJJJJJJJJJJJIJJJIJJJJJJJJJIJJJJJJJIJ
@7303521/1
tgatgaggttcaccaagctagtggcgttgatgtcgcaagatagtgagaca
+7303521/1
BC@FFFFFCFFHHHGIJJIJJHIIIJIIJGJJHIIIJIIGEHG?FCHIGF
@7303791/1
caccagtggtcttcttgaacttcttcaattgacgcaagaagtaccagaaa
+7303791/1
CCCFFFFFHHHHHJJJJJJJJJJJJJJJJJJJJIJIJJJJJIJJJJJJJJ
@6803442/1
gggacttagccacaatctggtctggagagaa
+6803442/1
?@@;D3D??FFHFHHGFBCC<CHBB9CGB8C
@4252882/1
cccagacctagcccaaattcttcttcttcagccggctttgg
+4252882/1
@@@DADDA3CHBFGDHG:CBHGHEEBBFHHIIIBEGH@BFH
@5768329/1
gccagatgccaaagttcttgatcttcactgggctcttctctgggatttcc
+5768329/1
CCCFFFFDHHGDDIHGEHGHIJIIIIJGIGIGEHJIJIJJJBDGGIIIG>
@4253060/1
gctgggcctcttgtatgcgaaggtgttgaggcgcttgtggtggtgcacgc
+4253060/1
B@@FDDFFHHHHHAEHIGIIIGJEGGIIFHIGJIJJJFHIFIIFEHIIJH
@4756913/1
tgacgcaagaagtaccagaaacgggacttagccacaatctggtctgg
+4756913/1
@@@?D@DAFAF;2<CG@FEBEGE=DEFAEEEFBCGIICGIE>?FFII
@6803886/1
aataaaattagaggaagtaggtgctgggcctcttgtatgcgaaggtgttg
+6803886/1
C@@FFFFFHGHFGJJJJHIGIHGHGJHGGIJJJIJHIJJIJIEHIFGFHH
@1212017/1
tgttattaggtaatgttatatattttgtcttttctgacattggtctctat
+1212017/1
??=DDDDDHHAFHIIIEDIBE@IHHIIGHIGDHIIII@GEDHIIHIGIII
@5276216/1
ccaagactcactaaacataaaaataatacattacgttaaatgccacgacg
+5276216/1
CCCFFFFFHHHHHJJJJJJJJJJJJJJJJIJJJJJJJJJJJJJJIJJJJJ
@7304610/1
ctcatcttgtatagaggaggcttgggctcgctctccgaagggagcttgcg
+7304610/1
CCCFFFFFHFFHHJJJJJJJJJJFGGIGIGIIGHJJJJJEIIGIGIJJJG
@4253802/1
ggcacctccgacactgaggtcacggtactcgcggtacatgttg
+4253802/1
881BDA>DFHHHFDHB9EBHGGCEBCFGGEHGEHIIIAGGGGI
@5769467/1
gcggagtcctatctcaaaacatgaagacctcacagggtcactcccagctt
+5769467/1
C@@FFFDDHFHHHGAHIGIIJIIIJIGIGHIGIICGGFGDGIGBGGGEGG
@1212901/1
gtcttcttgaacttcttcaattgacgcaagaagtaccagaaacgggactt
+1212901/1
B@@FFDFDDHFHFGIJGJJIJJIJJGIIIJJJJDGGIGIGGIGGHGGIEI
@4758191/1
cggcacctccgacactgaggtcacggtactcgcggtacatgttgtgtaca
+4758191/1
CCCFFFFFHHHHHJJJJJJJHIJJJJGHJJJJJJJFHIJJJHIIHIEHHH
@4758247/1
gacggcacctccgacactgaggtcacggtactcgcggtacatgttgtgta
+4758247/1
BCCFFFFFHHHHHJJJJJJJJJFHIJJJHHJJJJJJJHIIJHHHHHHFFF
@5769917/1
ggcgcttgtggtggtgcacgcgcttgggcagagggaatctgattgtgctg
+5769917/1
@@@DDDDDHH=ADF<CDGIIIGGHIGEEEEHGIII@FGCGGCEGHDGHCE
@1213262/1
cagcatacataataaaattagaggaagtaggtgctgggcctcttgtatgc
+1213262/1
@@CFFFFFHGHDHGIJJJGIIFIIJGHGHDBAFHGGAFEHHGIJJJJJIJ
@4254839/1
gtcgtgagctattatagttggagattttatcaagaagtttgttggtggtg
+4254839/1
?@@FFFDDFHFHF:CAECI@FGHCFHHIGIGFHIEFDCDGHIIIIDFG@D
@1685185/1
catacataataaaattagaggaagtaggtgctgggcctcttgtatgcgaa
+1685185/1
CCCFFFFFGHHHGJJIJIJJJJIJJIGIIIIJJIJJJJJJJJHJJJIJHG
@5770420/1
gccatgagtaagcgatcgggctctcaggcaggcaagatgggcgtagtagg
+5770420/1
CCCFFFFFHHHHGJJJJJJJIJJJJJJIJIGIJJJJIIJJJJIHIIHIJJ
@4758873/1
atacataataaaattagaggaagtaggtgctgggcctcttgtatgcgaag
+4758873/1
CCCF@FDDHHHHDHGGHFHGEDH<?@D<3AEDEHBF?GFGGGFGHGGC@D
@4255142/1
gcaagaagtaccagaaacgggacttagccacaatctggtctggagagaag
+4255142/1
@<@FFFFFADDFFFHGEIGBGHGGIIGGHGGGEIGHGD?DGCHDD??FGI
@1213766/1
gcttcacctgtggccggcggcacgcagacgccttgatgacctccactttg
+1213766/1
CCCFFFFFHHHHHJJJJJJJJIJJJJJJHHHFFDEEEEEEDDDDDDDDDD
@3718976/1
cggcataacgggccgcgactccgccctcttcctcgggttggaatgattct
+3718976/1
CCCFFFFFHHHHGJJJJJJJJJJJJJJJJJJJJHHGFBD@DACDCCCDED
@4255391/1
gcacgcgcttgggcagagggaatctgattgtgctgttgtggaactgcttc
+4255391/1
@@@FDADAFDHHGBGGFFCAHEHB>FEBFF4BFGDCDF9C@FHGEG>@F>
@1214029/1
gtcacggtagcactgagtgacggcacctccgacactgaggtcacggtact
+1214029/1
@CCFFFFDFDFHFHIGICHFHJGIGGHDFHGHJGGGCFII=FFHIJ@DHH
@1685856/1
gtagcactgagtgacggcacctccgacactgaggtcacggtactcgcggt
+1685856/1
CCCFFDDFHHHHHJJGGIIJIIIIJJJJIJJIIIFHIJJIIJJIJGGHF?
@4255606/1
gtgctgggcctcttgtatgcgaaggtgttgaggcgcttgtggtggtgcac
+4255606/1
@BBFFFFFGHHHHHGIJJJIJGHHJFHHHJJJIIIJJIJIHIFHIGHGII
@6806557/1
ttcactttttagtcataatcttcagatactccaaagcattctgggctgca
+6806557/1
CCCFFFFFHHHHHJJJJJJJJJJJJJJJJJJJJJJJJJJJJJJJJJJJJJ
@630051/1
gcaagaagtaccagaaacgggacttagccacaatctggtctggagagaag
+630051/1
CCCFFFFFFHHHHJJJJJJJJJJJJGJJJJJJJJJJJJIJJJJIJHIHII
@1686519/1
agcactgagtgacggcacctccgacactgaggtcacggtactcgcggtac
+1686519/1
@@?DDDDFFACCDHEIBGEIGGEBDGGIIGIIHHCIIIHHIIIHIIG9<D
@4759929/1
gtccgaaacatcaaatatcttgacttggcaaagagttgtcgatatgtgga
+4759929/1
CCCFFFFFHHHHHJJJJJJJJJJJJJJJJJJJJHHGIIIJJHIIJJIJJG
@630223/1
cgcaagaagtaccagaaacgggacttagccacaatctggtctggagagaa
+630223/1
@CCFFFFFHFHHHJJJJJJJJJJIJJJJJJJJJJJJJJJHHJJJIJJJIJ
@3720365/1
gcttcacctgtggccggcggcacgcagacgccttgatgacctccactttg
+3720365/1
@@@DDDDDFF??ACA<@8E@FFII6A;6AFE>BCCCAA>@AAB@?BBBB@
@2695544/1
cagtggtcttcttgaacttcttcaattgacgcaagaagtaccagaaacgg
+2695544/1
C@CFFFFFHHHGGIIEIIJJJJJJIIJJIJGGEHIGHIFG?FAGIJIJJI
@3212061/1
gtcacaggggcgtaagcagttgaaggtgaaggagatggcgccggctgggt
+3212061/1
CCCFFFFFHHHHHJJJJJJJJJJIIJDGGIIJJJIIJJJJJJHFDDDDD5
@631200/1
gggctctgtgcctggctcccatgtcacggtagcactgagtgacggcacct
+631200/1
@@@FFFFFHHHHHHIJJJJJIJJJIJJJJGHIJJJJIJJDGIJJJIJJJC
@631231/1
ctgagtgacggcacctccgacactgaggtcacgg
+631231/1
???DB2AAD?:?AEEBEIEEED8?DB<:??DB@D
@631260/1
gccccctttaaaaaaagctcgatctcaatttaaagataagatctgcgacc
+631260/1
CCCFFFFFHHHHHJJIJJJJJIJJJJIGIIJJJJJJJJJJJJJJIJJIJJ
@7839173/1
gcggtacatgttgtgtacacctgagcgagactcataacgcagccagatgc
+7839173/1
@@CFFFFFDHFFFIIEHEHIFHHJJIIGHIJGGDHGIJIIHFHIGGHGEE
@1216072/1
ggcacagttcctcgacgagcaagtagttcttgaagcacagacacaggtgt
+1216072/1
CCCFFFFFHHHHHJJJJJJJJJJIJJIIJJJJJJJJIIJJJJJJJJJFHG
@631732/1
ggtgcacgcgcttgggcagagggaatctgattgtgctgttgtggaactgc
+631732/1
@C@FFFFFHHHHHJJJJJJIIJJIJJJJJJJJJIJJJJIJJHIJJJJJJJ
@6304489/1
agccatagcaaacagccactggcaatgtggatagctggacaaggcactgg
+6304489/1
CCCFFFFFHHHHHJJJJJJJJJIJJJJHIJJJJJJJJJFHJJJJJJJJJJ
@1216279/1
ggcagagggaatctgattgtgctgttgtggaactgcttcacctgtggccg
+1216279/1
CCCFFFFFHHHHHJJJJJJJJJJJJJJJJJJJJJJJJJJJJJJJJJJJJJ
@3721956/1
taataaaattagaggaagtaggtgctgggcctcttgtatgcgaaggtgtt
+3721956/1
CCCFFFFFHHHHGJIHIJJJJJFHIIJIIJJJJJIJHJJJJIGHHI?DDF
@632303/1
gcgcttgtggtggtgcacgcgcttgggcagagggaatctgattgtgctgt
+632303/1
CCCFFFFFHHFHHHIJJJJJJJJJJJJJJJJJJJIIJJJJJJJJJJJJJI
@109079/1
agcatacataataaaattagaggaagtagg
+109079/1
@@@DBDDDHHHDFHEHEFHIFIIEBFAEEC
@632520/1
gtcttcttgaacttcttcaattgacgcaagaagtaccagaaacgggactt
+632520/1
???DD?DAFDDFHIGHIIICHIGDHGGIIIHIIIGIGGHDGGFHGIB?FG
@2183837/1
tctgtgcctggctcccatgtcacggtagcactgagtgacggcacctccga
+2183837/1
CCCFFFFFHHGHFIIJIJIIJJJJJGHIIJJJJJGFHIIGGIJJJJJJIJ
@6305435/1
gctgggcctcttgtatgcgaaggtgttgaggcgcttgtggtggtgcacgc
+6305435/1
CCCFFFFFHHHHHJJJJJJIJJJEGGIJJJJJIJJJJIJJFHJIIIJJJH
@2697850/1
ggcagagggaatctgattgtgctgttgtggaactgcttcacctgtggccg
+2697850/1
CCCFFFFFHHHHHJJJJJJIIJJJIJJHIJJJJJIJJJJJJJJJJJJJJJ
@2183933/1
cagcatacataataaaattagaggaagtaggtgctgggcctcttgtatgc
+2183933/1
CCCFFFFFHHHHHJJIJJJJJIJJIJJJJJJHIJJJJJJJJJJJJJJJJJ
@3213814/1
tcttgaacttcttcaattgacgcaagaagtaccagaaacgggacttagcc
+3213814/1
CCCFFFFFHHHHHJJJIJJJJJJJJIJJJHIJJJIJJJJJJJJJJJJJJJ
@2697948/1
aatgacgacaccacagttccagtctc
+2697948/1
<81A;?ADCC<F:<<:CFHE9FA99C
@633111/1
ctcatcttgtatagaggaggcttgggctcgctctccgaagggagcttgcg
+633111/1
CC@DFFFFHHHHHJJIJJIJIJJJIJDIFIJIIJIJEHHGGIIGICGGIJ
@109842/1
tggagtgagcacgggctctgtgcctggctcccatgtcacggtagcactga
+109842/1
@@@DDBD?D?CAFGDGHIIIIGBEGGIIIEGHHIGBB<DGGIIIFBGHHA
@7840774/1
atacataataaaattagaggaagta
+7840774/1
@@@DDADDFH8D<BEFDE9@ECDCF
@3214195/1
ctcgcggtacatgttgtgtacacctgagcgagactcataacgcagcc
+3214195/1
@C@DFFFDHHHHHHIHIIGHIEEFHIIIIJGHGIIJJJJIGIIJJGI
@2698332/1
tgtttattttgtttttctctgtgatctgtttcttggcatctatagatgtc
+2698332/1
@CBFFFFFHHHFHEHIIIJJIGEIJJIJGIIJIIGIIIJIJJJJJJIJGH
@7841146/1
gcttgtggtggtgcacgcgcttgggcagagggaatctgattgtgctgttg
+7841146/1
@@@DDBABFFF0<?CEGGFBAHIIGBDFBHHB0?CHEICCFA=FGG@@GE
@1217830/1
caccgacgacgacactgtacagttagaaatgttacaacctctatactttg
+1217830/1
CCCFFFFFHHHHHJJJJIGHIJJJJJJJJJJJJJJJJJJJJJJJJJJJJJ
@6306379/1
cataataaaattagaggaagtaggtgctgggcctcttgtatgcgaaggtg
+6306379/1
CCCFFFFFHHHHHJJJJJJJJJJJIJJJJJJJJJJJJJJIJJJJHIIJFH
@2698972/1
gcagagggaatctgattgtgctgttgtggaactgcttcacctgtggccgg
+2698972/1
CCCFFFFFDHGGFGGGHJIIIJJJJJGGGHIIJJBGGIIHGGGHHEHGHJ
@1218289/1
gcgctcagggacagttttcgcttgtcacgtatttgtgaccctgacgaaaa
+1218289/1
CCCFFFFFHHHHHJHJJJJJJJJJJJIJJHJJJJJIJJIJJJJJJJJJJJ
@6306593/1
atagcaaacagccactggcaatgtggatagctggacaaggcactggcaac
+6306593/1
@CCFFFFFHHHHHJJJJJJJJJJHHGIJIFIJJJIIIIJGGIIJJJJJJH
@6306667/1
gcggcgtcatatgttcgaggacacgagatacgatgtacctgtccggt
+6306667/1
CCCFFFDFHHHHHHIJJJJJJJJJJJJJJJJJJJJJJJJJJJJJJJH
@6306678/1
gggttgtcctgcagagcttgccacatcttgtaagcagcctgacgcttagc
+6306678/1
BCCDDFFFHHHHHIJJIJJJJJJJJJJJJJIGJJJJJJJIJJJJJJIIJI
@3215079/1
ttttttcgtaggtatttgcggtgaatttgtggcctggcgttagggcaagt
+3215079/1
CCCFFFFFFHHHAFHIJJJJJIJJJJJJJHJJJJJJJIIJJJJJJJJJJI
@7842152/1
ctcataacgcagccagatgccaaagttcttgatcttcactgggctcttct
+7842152/1
CCCFFFFFHGDHFGIGFHHHIJJDIFHIIIICHIJIGIJJJGIGHGHIJI
@7306870/1
gcgcttgggcagagggaatctgattgtgctgttgtggaactgcttcacct
+7306870/1
CCCFFFFFHHHHHJJIJIIIIJGIJIHIGIIJJJGIHJIIJJGIIIIJJI
@6307173/1
gtagcactgagtgacggcacctccgacactgaggtcacggtactcgcggt
+6307173/1
C@BFFFDDHGGHHIHGGIIJJJJJJJIJGIIGIIDHHGIJHJJJJHHHF=
@5279327/1
gtggattttaatgttattattacagcatacataataaaattagagg
+5279327/1
@=?D;ABBFB<C<F@HEEHCF?C<A<CDDG9<<??<E<C@B<DHDB
@5279332/1
ccagtggtcttcttgaacttcttcaattgacgcaagaagtaccagaaacg
+5279332/1
@@CFDEFFHGFHHGIIJIEGIJJJJJJJJJIJIGHHGGEGEHIIIJGGIJ
@5279358/1
gagagaagatcctcatcttgtatagaggaggcttgggctcgctctccgaa
+5279358/1
C@CFFFFFHHHHGJJJJJJJIIJJIIJJJJJJJJGIJIIIGIEIIIJJJJ
@6307499/1
gatgaagttttggaatccctatttttttcgtaggtatttgcggtgaattt
+6307499/1
C@CFFFFDDHHHHHFIJJJJJJJJJJJJJJHIIIDFHIIJIJJHHJJJIJ
@5279423/1
gcgccattagactagttaattaaatgaatttcgttggaaattgtgaaaca
+5279423/1
BC@FFFFFHGHHGIGHHJJJIJJHJJIJJIJEIGGGGIIJJJIHGHIIGI
@111796/1
gtcacggtagcactgagtgacggcacctccgacactgaggtcacggtact
+111796/1
C@CFFFFDFHGHHIIJJGIJJGIGHIJIJIJIJJJJJFIICHGHJJHGHH
@4760539/1
ggcacctccgacactgaggtcacggtactcgcggtacatgttgtgtacac
+4760539/1
@?@DDDDDHFFHHIII?EGAFHIFIFGHIIIIIIFHHCHIHHIIIGGGHH
@7307513/1
gggatcctaacttcgcaaccactaattccagtgataaattcactctagca
+7307513/1
CCCFFDDEHHHHHGGBEHHIJJJJJJIECIGIGJIJIJGGGIJEHIIHGH
@6308015/1
tatacatatagcatttcggatctatagaggctgtcactgcagcgatactg
+6308015/1
@?@DDBBDHFHDHGIGGEBHIGGEFCEBECDHEEEHBHIABFGGAHGHIG
@3216620/1
gcgaaatagtcacacccacgttggttatcaagtggcttggtaggatccaa
+3216620/1
CCCFFFFFHHHHHJJJJJJJIIJJIJJJJJJJJJJJJJBHDFEIBCFHII
@5280357/1
gtggaactgcttcacctgtggccggcggcacgcagacgccttgatgacct
+5280357/1
CCCFFFFFHHHHHJJJJJJJHIGJJIJJJIGIIGEBFFDDDDDCCDCDDC
@5770988/1
ctgcaatcctgcctcacatgattcatccacaaattccaacccttgcgttt
+5770988/1
=BBFBBDDFHHHHJJJJJJJJJJJJJJJJJJJJJJJJJJJJJJJJJJIJJ
@6308718/1
ctcagatgcaatttcttgcaagaattgcacaaagttgaagtccttgttgt
+6308718/1
@@CDDFFFHHFHHJIGIJEIJJFEEHIJGIGJGHFGGEBFGGHJIIGHGE
@5280939/1
aggcgcttgtggtggtgcacgcgcttgggcagagggaatctgattgtgct
+5280939/1
@CCFFFFFHHHHHIJGHIJJJJJJJJJJJIJJJJJJJJJJJJIJJJJHHH
@6309006/1
ggtggtggtgcacgcgcttgggcagagggaatctgattgtgctgttgtgg
+6309006/1
@<@DD8DD<ADADCGEF<EHGGGHE;DGEE?DDGHFBEE=FHHG==C=EE
@7308977/1
cggtgtggtagcgcgtcggacgagccgtgccttttattgcttggtgagac
+7308977/1
BCCDFDDFFHHHHJJJJJJJJJJJJJJJJJJHHHHHHFFFFFFDEDEEDD
@1221080/1
gggcatagtaggtaggcgtagggtaagacacggatcgcatacaccgtgaa
+1221080/1
@@CFDFFFHHHHHGGIJJGIIJJFGHGGIJIJIIJEGHIJJGIIIIHIIJ
@5772084/1
gcaagaagtaccagaaacgggacttagccacaatctggtctggagagaag
+5772084/1
@?@?DBDDCFHBFG@G?CC@DA:B@GGHFGDDBGC?94?D@BD<?@FHIG
@1689083/1
aaggtgttgaggcgcttgtggtggtgcacgcgcttgggcagagggaatct
+1689083/1
B@CFDFDDHHFHDHIJJJIJJGIIFHIJJJJJIJJJJJJIIHHHF<BEED
@3218106/1
gcgcgccttgtcttgtagaagagtgatctgctgttcttctagtttcttct
+3218106/1
@@@FFFFFHHHGHJJHIIHIJJJCHGIHIIJIJJJJIJJJJJIGJJIJJJ
@5281794/1
gtggattttaatgttattattacagcatacataataaaattagaggaagt
+5281794/1
@BBFFFFFHHHGHHIJJJJJJJJJJJJJJJJJJJJJJJIJJJJJJJIJJF
@1221413/1
taataaaattagaggaagtaggtgctgggcctcttgtatgcgaaggtgtt
+1221413/1
@@@DDDDD?HHH?EBEE@GE?BACF>C@D?CCGIFGC?:?FAF@@D9?FH
@1689266/1
gtccgcgcggatgtcggtcttcgcgtggaagttttgtttctccattttga
+1689266/1
CBCFFFFFHHHHHIJJJIJJJJJJJHIJIIHEHJHHHHFFFFFFFFEEED
@5282144/1
cttgttgttaagaggtgttacctgcaacttggccaggttagggccaacag
+5282144/1
CCCFFFFEHGDHFIIAFHIGIJIJJIGGIHGGGIJJJFHGIDCCHEFHHH
@3218488/1
gtgctgttgtggaactgcttcacctgtggccggcggcacgcagacgcctt
+3218488/1
CBCFFFFFHHHHHJJJJJJJJJJJJIIIIJJJJJJJJHHFFDDDDDDDDD
@4762979/1
gttgaggcgcttgtggtggtgcacgcgcttgggcagagggaatctgattg
+4762979/1
CCCFFFFFHHHHHJJJIIJJIJJJJJJJJJJIJJJJGIJJHHHHFFFFFF
@3218673/1
gatggagtgagcacgggctctgtgcctggctcccatgtcacggtagcact
+3218673/1
C@CFFFFFHHGHHJHGIJJJJIGIIJIHGIJJJJJJJJIJJJJDHIJJJJ
@5772793/1
cctggctcccatgtcacggtagcactgagtgacggcacctccgacactga
+5772793/1
@@@DDFFFHHGHHGGIIJJCFFGGHEFEH?EHIJBFHHJJJJJIJIIIIE
@4255859/1
tgtttgtctgttcgtctgtgcgcgctaatctcagaaacggctgatccgag
+4255859/1
CCCFFFFFHHHHHJHIJIHIJJJJJJJJJJJJJJJJJJJJJJJIJJJJDH
@2699746/1
ctgggcctcttgtatgcgaaggtgttgaggcgcttgtggtggtgcacgcg
+2699746/1
CCCFFFFFHHHHHIJJIJJJJJHGHHIIJJJJJJJJIJJHIJEGIJJJHG
@5282747/1
gtcttcttgaacttcttcaattgacgcaagaagtaccagaaacgggactt
+5282747/1
CCCFFFFFHHHHHJJJJJJJJJJJJJJIIJJJJHJJJJJJJJJJJJJJJJ
@2700038/1
gttgaactcacaccattcaatttaaaagaaactgggtgcgtgcaggatcc
+2700038/1
CCCFFFFFGHHHHJJJJJJJJJJJJJJJJJJJJJJJGIJJJJJJJJGJJJ
@5283068/1
cactgagtgacggcacctccgacactgaggtcacggtactcgcggtacat
+5283068/1
=@@=DD;2=?FDD?@GGGIAB:DE:DD?BFHIGGHB@C;C>7@BE59<@?
@4763803/1
accatactcaggttgccgtataccacagttggttaaactgttcctagcat
+4763803/1
CCCFFFFFHHHHHJJJJJIJJJJJJJJJGHJIJJJJIJJJGHJJJJJJJJ
@4764142/1
agccagatgccaaagttcttgatcttcactgggctcttctctgggatttc
+4764142/1
;@7;;DDDF<AFBF@2<A<?FCBFFBHIEHF;C=BFCDFFCDDCG?GGFB
@2185462/1
tcataacgcagccagatgccaaagttcttgatcttcactgggctcttctc
+2185462/1
CCCFFFFFHHHHHJJJJJJJJJJJIJJJJJJJJJJJJJJJIJIJJJJJJJ
@1223222/1
ggtgcacgcgcttgggcagagggaatctgattgtgctgttgtggaactgc
+1223222/1
@C?DFFFFHGHFHIIIIIJGGGGIIJJJJJEIJDHHJGBGDCGIJJJEHG
@4257085/1
tatagatgtcggtggcgcacagggcacgcttgcgcatgacatctatacat
+4257085/1
@CCDDDDFHHHGDFHEHGJIJGGIIEIIEHIECAGBHGHHGHIJIJDHEE
@635190/1
ccctaatagagacgatttcaccagtggtcttcttgaacttcttcaattga
+635190/1
@@@DFFFBHHGGGI<EFHEDCHIGBGHFHGIGGIGGGGCCDFGGEHII><
@3723183/1
acgatttcaccagtggtcttcttgaacttcttcaattgacgcaagaagta
+3723183/1
?@@ADDDDFDFFHABGCFGGCHFE@EDF<?CBH<:9?EBGEH6??09DHC
@2701295/1
gatgtggattttaatgttattattacagcatacataataaaattagagga
+2701295/1
?????>B3CDF?FCEEAC<C<ABF4CEHIEB>C@HH>GFDEA@1?D?:?B
@6809092/1
cagcatacataataaaattagaggaagtaggtgctgggcctcttgtatgc
+6809092/1
CCCFFFFFHHHHHJJJJIJIJJJJHJJJJJIIIJJJJJJJJJJJJJJJJJ
@3723300/1
gtgctgggcctcttgtatgcgaaggtgttgaggcgcttgtggtggtgcac
+3723300/1
CCCFFFFFHHHHHJJJJJJJJHHIJ?EFHIFHIIJJIIJFHIFHI8CEGG
@635405/1
ctgagtgacggcacctccgacactgaggtcacggtactcgcggtacatgt
+635405/1
@@CDFDDDFHHDFIEIGEHAFHJJIJJJFHGIBHFGGIGHGIHBADDFFD
@635498/1
gcgcttgggcagagggaatctgattgtgctgttgtggaactgcttcacct
+635498/1
@@?DDDDDD;F?<EHI@EGG>F@FDFHGEHIDHGDFFHEGEGIIIIIGID
@3723595/1
tgacgcaagaagtaccagaaacgggacttagccacaatctggtctgg
+3723595/1
CCCFFFFFHHHHFHIJIJJJJJJJJJJJJJJJJJJJJJJJJJIJJJJ
@635820/1
ctcgccatcaggacctgcaccatgcaccgccatgccgtgtaccacgcctg
+635820/1
?@@B7DDDDH?DBFBBEDE?EEBHHG<EF<0@F@D>F??98=.=@@@C;C
@1690405/1
gtcacggtactcgcggtacatgttgtgtacacctgagcgagactcataac
+1690405/1
CCCFFFFDHHGHHJJEGHIIJJIIJIIHGIGFGGGIJJJGIIJIJIJJIJ
@112705/1
cgataacttccaatttgtatttgtcagcatagtagtcggcaaacgttaag
+112705/1
CCBFFFDFHHHHHJJJJHGJJJJJJJJJJJJIJJJIIJEIGHJJIHJIGI
@112797/1
gtgttgaggcgcttgtggtggtgcacgcgcttgggcagagggaatctgat
+112797/1
@@@FFD?DAFFHHIIDFEHIIFGCHEEDH<GGGGHEGIAE=B/=@CFFEE
@4258444/1
gggcagagggaatctgattgtgctgttgtggaactgcttcacctgtggcc
+4258444/1
CCCFFFDFGHFFH?GEBHGGDHJJJJJIJIFGIIJJJGJJJJJIJIIGIJ
@636476/1
gtttattttgtttttctctgtgatctgtttcttggcatctatagatgtcg
+636476/1
@@?DBEFFHD???FGCF@HAHGACEHEDHGBFA4<?F<?FCGIG<CDH?=
@636695/1
cctgtggccggcggcacgcagacgccttgatgacctccac
+636695/1
???;:A;BC?DAF8@<F:<@FIEE/=CED?BDB;AABB3=
@113239/1
ctgatagagacgatttcaccagtggtcttcttgaacttcttcaattgacg
+113239/1
@@CFFFFFHHHHFIIIJGIJGIFHIIIJJIJIJIJJEIJJIJIGIJJIJJ
@113266/1
gcacgcgcttgggcagagggaatctgattgtgctgttgtggaactgcttc
+113266/1
CCCDFFFFHAHD?HGHGGGIEEHIIIGGGIIIIIIFHIIICHEIIIIIII
@636818/1
ggcgcttgtggtggtgcacgcgcttgggcag
+636818/1
@@7BDD<;2A=F;CG;E@<?AGDFFECC<FF
@2187670/1
taggtgctgggcctcttgtatgcgaaggtgttgaggcgcttgtggtggtg
+2187670/1
BCCFDFFFHHHHHJJJJJJJJJJJIHIJHHHHJHIJIJJJJJIJJHJJHI
@113649/1
gtgatgaggttcaccaagctagtggcgttgatgtcgcaagatagtgagac
+113649/1
@<?DADDD3=A<<AF>AGHHEGCA@E6FHH=?FHIBHHGHA<FGGG>F8=
@2187782/1
gacgcaagaagtaccagaaacgggacttagccacaatctggtctggagag
+2187782/1
CCCFFFFFHHHADGHIIJJJJJEGGHIJIGIJIIJJGGIIJFFHJDGIII
@637222/1
gcctgttttggtagcggcggcgcggtccgtgaggagcatgctcgccatca
+637222/1
CCCFFFFFHHHHHJJJIJJJJGHBCACDDBDDBDDDDBCDDDDDDDDDDD
@2187830/1
gctgggcctcttgtatgcgaaggtgttgaggcgcttgtggtggtgcacgc
+2187830/1
@@CFFFDFGGHHHJIIFIEGIGJ?C?FHHIJIJJIJJIIICEHHIJIJIH
@113833/1
ccccatgagcgtacgtgtgggtgtagtgcctgtagtatagactgggaagc
+113833/1
@@@DBDDDFDHFHHGACAEHI?EEHGFHII>BBF??FHIGHIDGIIHIII
@6811455/1
gtgctgttgtggaactgcttcacctgtggccggcggcacgcagacgcctt
+6811455/1
BCCFFFFFHHHHHJJJJJJJJJJJJJIJJIJJJJJJJHHFFDDDDDDDDD
@3725711/1
ctcttttttctcctttcttttgcgagctgctgccgaaagattagagtcgt
+3725711/1
BC@FFFFFHHHFHJJJIJJJJJJJJIGIIHGJIJJHIJIJJIGHIIIJJ@
@6811519/1
gtgctgggcctcttgtatgcgaaggtgttgaggcgcttgtggtggtgcac
+6811519/1
@@CFFDFFDHHGHJGFGIJIIFGHJ:CFHIIJJGIJIJJFGGFGHEGGGH
@1692521/1
gtggtcttcttgaacttcttcaattgacgcaagaagtaccagaaacggga
+1692521/1
CCCFFFFFHHHHHJJJJJJJJJJJJJJJJJJJJJJJGHIJJJJJJJJJJI
@638333/1
actgaggtcacggtactcgcggtacatgttgtg
+638333/1
?@@DD;1DFFCFFFE<FGIGGGIADDGAFD996
@2189042/1
cacaatctggtctggagagaagatcctcatcttgtatagaggaggcttgg
+2189042/1
@@CDDFFFHFFHHJIGHHIGHJJIGIIJGGIGGI?EEDGCGGIIGIJG@G
@7845946/1
ccaaattcttcttcttcagccggctttggtggttctttggctgtctctgg
+7845946/1
@@@DAEFFHGHFHGHIIIJIGIGGGIJJJIJE:DFGIIIIDHGGIGAFAB
@7846050/1
gtggattttaatgttattattacagcatacataataaaattagaggaagt
+7846050/1
BB@FFFFFHHHHHIJIJIIJIJJJJJJJJJJJIIJJJJJJJJJJJIJGIF
@7846331/1
gccagatgccaaagttcttgatcttcactgggctcttctctgggatttcc
+7846331/1
@@@ADFFFHFHADHEFEHIEIGIJJIIIJEAFHGIIGIIJIIIJGIGGHJ
@3219897/1
cgcaagaagtaccagaaacgggacttagccacaatctggtctggagagaa
+3219897/1
CCCFFFFFHFHHHJJJJJJJJJJJJJJJJJJJJJJJJJJHHJJJIJJJJJ
@3727003/1
agcatacataataaaattagaggaagtaggtgctgggcctcttgtatgcg
+3727003/1
@?@FDFFFHDHFDIJIJJJJGIJIJIAFHGFEEHJJJJFGHIJGIIIJJJ
@6310414/1
ctctattcacctttctaggacatttatctggctgtatgtttacatcataa
+6310414/1
CCCFFFFFHHHHHJJJJJJGIIJJJJJJJJJJJJJJJJIJJJJJJJJJJJ
@639776/1
ctcccatgtcacggtagcactgagtgacggcacctccgacactg
+639776/1
@@@DDDDDHAFFFIC;@:FCDBBA2A<CGDHEG;;??@GAE@@C
@640379/1
gcccgcgacttcgttcgcgtggaatagtgacttccggcaaatttttggtt
+640379/1
CCCFFFFFHHHHHIJJJJJHIJIJJJJFHJJJJJIJJJJHEHHFFFFDAD
@1693531/1
caccggtggtcttcttgaacttcttcaattgacgcaagaagtaccagaaa
+1693531/1
CCCFFFDDFHHHHJJJGIIGIJJJJJIIIIIGIIIJIIIIJIIIJJIIJJ
@3221001/1
gcgtgatgaggttcaccaagctagtggcgttgatgtcgcaagatagtgag
+3221001/1
BBCDFFFFHHHCFHIJJJGIIJIIHIJIIGGIIIGIGIJJJJJJEICFHG
@640477/1
aggttgaactcacaccattcaatttaaaagaaactgggtgcgtgcaggat
+640477/1
?@@DDADDFHD?BHE:?EHHIBHEDGGHEE=DGI@F<F?D?@FHEHCEGI
@1693626/1
gctgggcctcttgtatgcgaaggtgttgaggcgcttgtggtggtgcacgc
+1693626/1
@C@DFBB?FFFHDHIIIGGHIB<EGCC?GH@?DF:FA==BB;CHC;@G@<
@640532/1
tgtacacctgagcgagactcataacgcagccagatgccaaagttcttgat
+640532/1
CCCFFFFDHHHGHJJJJJJJJJJJJJJJJJJJJJJIJJJJIJDGIJIJJJ
@1225633/1
tagaaatgttacaacctctatactttgcattaaaataatgcccattttca
+1225633/1
CCCFFFFFHHHHHJJJJJJJJJJJJJJJJJJJJJJJJJJJJJJJJJJJJJ
@3221161/1
gcgtagggtaagacacggatcgcatacaccgtgaatataagtggcaaagg
+3221161/1
@@@AD@DDACFDHIGIEGBGG@AHIGGEGIIFHGIICFCDDHHGIICHII
@5773578/1
tctctttctttggagtttgtatacttaattcgatgttatacatatagcat
+5773578/1
@C@FFFFFHGHDHGGGHBHFDHIIHGIIIIIIIIIIIIIIIIIIIIIIII
@640903/1
tctgattgtgctgttgtggaactgcttcacctgtggtcggcggcacgcag
+640903/1
?@@DA?D?DHA<4ACFFH7HG@AFCHBHGH9??CFC1?DAFGIA<?BD>B
@5773640/1
gccagatgccaaagttcttgatcttcactgggctcttctctgggatttcc
+5773640/1
@@@FFFFFHHBHHJGGIIJIGIJIIJJGIJEDDFGGIIJJJJIJIBHIHG
@1694028/1
ctcatcttgtatagaggaggcttgggctcgctctccgaagggagcttgcg
+1694028/1
@CCFFFFFHHHHFHGIJGJIIIJIGIGHJIFHGBHHHHIIJIGEGIIDGA
@640919/1
ggcctcttgtatgcgaaggtgttgaggcgcttgtggtggtgcacgcgctt
+640919/1
CCCFFFFFHHHHHIJHIJJGHIIJIIJJJJJJJIGJFHIHHIIIJIHHFD
@6813216/1
gcttcacctgtggccggcggcacgcagacgccttgatgacctccactttg
+6813216/1
CCCFFFFFGHHHGJIJJJJJJJJJJJJJHHHFFDEEEEEEDDDDDDDDDD
@3221457/1
gttgaacggaactccaatcctttactcgaatagtcttttctaacttgaac
+3221457/1
@@@?DDDD?<DFHHBHBGIBHHIIGGIA8CCFCGEDGGHDEED9?G@B??
@4260903/1
ccgtcttgggtgaggcataacggggtgggttttacagactagaacccacc
+4260903/1
CCCFFFFFHHFHHJJJJJJJJJJJJHFHIFHJJJJJJJJJJJJJJJJHHH
@5774243/1
aaaatctttcctcggactaaattgttctatcttcatcctaccagcc
+5774243/1
;@<DDDD?FFDFF@1?DEFGF@4<CBHH>GGFII<D>>DFEFCF3?
@6813687/1
ggtacatgttgtgtacacctgagcgagactcataacgcagccagatgcca
+6813687/1
@CBDFFFFHHHHHIJJJJJJJJJIJJJJJJJJJJJJJIJJJJJJIJJJJJ
@4261446/1
gttgaggcgcttgtggtggtgcacgcgcttgggcagagggaatctgattg
+4261446/1
@?@DBDBDAHDHHEGBBHGHGIIGH<FHIGIGEHIFHGCGHFHEDDFBD9
@641565/1
ggtgctgggcctcttgtatgcgaaggtgtt
+641565/1
?@@DD>:?AF??C?FE<<E<@C<CFF1?:1
@641735/1
acgcttagcaagtttcttagacttgccagttcccacttcacgacgcttca
+641735/1
CCCFFFFFHHHHHHJJJJJIJJJJJJJJJIJJJJEIIJJJJJJJJJJIJI
@3222313/1
cactgagtgacggcacctccgacactgaggtcacggtactcgcggtacat
+3222313/1
CCCFFFFEHHHGHJJJJJJJJJJJJJJJJJIJJJJJHIJJJJJJHHFFFF
@7848537/1
agaaattatggtctgtatctagctaaaagtagatgcaaatatctctgcct
+7848537/1
@CCFFFFFHHHHHJJJJJJJJJBIHIJJJHIJJJJJJJJJJJJJJJJJJJ
@5774778/1
tacataataaaattagaggaagtaggtgctgggcctcttgtatgcgaagg
+5774778/1
CCCFFFFFHHHHHJJJJJJIJJIJJJFHIJJJJJJJJJJJJJJJJJHHIJ
@3222482/1
ggcgcttgtggtggtgcacgcgcttgggcagagggaatctgattgtgctg
+3222482/1
CCCFFFDFHAHDHIDFGAHGIIIIADGEGHGDGGIAFFFHI@DGIEHHGH
@2703415/1
gtagcactgagtgacggcacctccgacactgaggtcacggtactcgcgg
+2703415/1
??1=:DD;DBD4A<CEE?E<2CEE?C0D@DDDID?@/?AA;2;A@AAAD
@6814237/1
cataacgcagccagatgccaaagttcttg
+6814237/1
@@@DDDDDAF6?DGBHGAG@G@DHGGHHC
@3222607/1
tgaggcgcttgtggtggtgcacgcgcttgggcagagggaatctgattgtg
+3222607/1
<@@DD?DDFHHHHIDAEHG>GHIIIIIIGGIIGIAGGG<CCEHHEDEEED
@2703664/1
cgacgacgacactgtacagttagaaatgttacaacctctatactttgcat
+2703664/1
@@@DD<@AFDAHBFFFEHGFGHIHGGGGIIIIIIICDHEHH@DHIIGEBH
@2704036/1
ggcctcttgtatgcgaaggtgttgaggcgcttgtggtggtgcacgcgctt
+2704036/1
CCCFFFFFHFHHHIJJJIJFHHGIIIJJJIJJJHGIHCHAFHIIIJHHFD
@5775556/1
agcagcttcatccagaggcaagcgctccaagttgcttggaggcttgggcc
+5775556/1
@??ADDDDFHFDHIEGB=FGGGCHGHIFIIFHEEGFH?BB?FHHIEIGIG
@7849297/1
ggcacctccgacactgaggtcacggtactcgcggtacatgttgtgtacac
+7849297/1
@@@DDDFFHHDDFIIIEHIAEHIII?FHGIIIII;AFGGDFFGDE@EGHH
@3223115/1
tgtggaactgcttcacctgtggccggcggcacgcagacgccttgatgacc
+3223115/1
@@CFDFD?DHGDHDDBBGFAEHGHIH:@>AGAEFEHEBCAA5;A;>ADC@
@7849332/1
gcaagatagtgagacattcactttttagtcataatcttcagatactccaa
+7849332/1
@C<DDDFDDHHF??GDHHGGGIIHIIIIIIIIIIIIGHIEGEGIIIGEHI
@4262656/1
gcacgcgcttgggcagagggaatctgattgtgctgttgtggaactgcttc
+4262656/1
CCCFFFFFHHHHHJJJGIJJIIJJJJHIIIIJJIJHIJHHIJIJJJIJJJ
@7849553/1
gcctggctcccatgtcacggtagcactgagtgacggcacctccgacactg
+7849553/1
@@@FBDFFFHFGFGECEGIJCCBABHFCGIHIIGIEBHIIIIIIBAGHGG
@3728223/1
aggtgctgggcctcttgtatgcgaaggtgttgaggcgcttgtggtggtgc
+3728223/1
B@@BDDEFHHGHFIJJGIIGIJIJGHB?CFEGIGGIJJFIIGHIIDHBEG
@6815171/1
gtgctgggcctcttgtatgcgaaggtgttgaggcgcttgtggtggtgcac
+6815171/1
CCCFFFFFGHHHHJJIJJJJJIIIJCGHHIIIJIJJJJJJJJGGIEEHIJ
@6815398/1
gcggtacatgttgtgtacacctgagcgagactcataacgcagccagatgc
+6815398/1
CCCFFFFFHHHHHJJJJJJJJJJJJJJHIIIJJJJJJIIJJJJJJJJJJJ
@4263174/1
gcaagaagtaccagaaacgggacttagccacaatctggtctggagagaag
+4263174/1
CC@FFADDAD>?FFGGFHHGHGAFEH@DBHHIGHCGAGFGHGG@CFGE89
@643379/1
caccagtggtcttcttgaacttcttcaattgacgcaagaagtaccagaaa
+643379/1
CCCFFFFFHHHHHIJJJFIJJIJJIJJJJJJJJIJJJJJJJFGHJJJGIJ
@5776278/1
cacgtgtacatttcgagagaacaaattacattcacttgacatcataatac
+5776278/1
@@@DDDDDFDHDFDFGHEHGEHIGIJHIJIJEBEGECGGGCDHHIIJDAF
@2190334/1
gccagatgccaaagttcttgatcttcactgggctcttctctgggatttcc
+2190334/1
CCCFFFFFHHHHHJHIJJJJJJJJJJJJJJIJJJJJIJJJJJJIIJJJJJ
@2190385/1
gtggattttaatgttattattacagcatacataataaaattagaggaagt
+2190385/1
BB@FFFFFHHHHHHIJJJJJJJJJJJIJJJJJJJJJJJJJJJJJJJJJJH
@2190424/1
ccgcatccaactcggatcagccgtttctgagattagcgcgcatagacaca
+2190424/1
@?@DDDDDAFDFFIIAGGCHGIHIGGIG<?DBGA?D@FBHGIGEHDEHC?
@5283554/1
ggaactgcttcacctgtggccggcggcacgcagacgccttgatgacctcc
+5283554/1
?@@DFEBFHHDHHJIICGGGIIGGJBGGGIEEBBFFFDCBACDCDDDDDD
@6815944/1
atagaatgttcgacgtgattctttaatttgacataacttttttatttatg
+6815944/1
@@@FFFFFFHFHHJJHIGJJJJJJIIJJJJIIIJFIIIHJIGIIJJJIIH
@115845/1
atcacaagaagttatttgttcaaataacttattaaaattaatatgcgtga
+115845/1
CCCFFFFFGHHHHJJJJJJJJJJJJJJJJJJJJJJJJIJJJJJJJJJIJG
@3729647/1
gtcacggtagcactgagtgacggcacctccgacactgaggtcacggtact
+3729647/1
CCCFFFFDGHHHHJJJJHIJJJJJJJJJJJJJJJJJJJJJHHJJJJGHHH
@2706205/1
gacgatttcaccagtggtcttcttgaacttcttcaattgacgcaagaagt
+2706205/1
CCCFFFFFHGHHHJJJJJJJJJJJIJJJJJIJJJIIIJJJJJJJJJJJJD
@3729933/1
gtgctgttgtggaactgcttcacctgtggccgg
+3729933/1
@=?DD8=AADDDAE@G>>9<CBB??DAA9<8?@
@4765744/1
cataataaaattagaggaagtaggtgctgggcctcttgtatgcgaaggtg
+4765744/1
CCCFFFFFGHHHHJIJJJJJIJHIHHHIJIJGIIJJJIHGIIJJGEHB?F
@4264745/1
gtccttgttgttaagaggtgttacctgcaacttggccagg
+4264745/1
@@<?;=?B?DBDCCB<CG3<FHCEHB@;C<9??FBDGG=G
@2706432/1
gcgatgttttacaagggcaggttgaactcacaccattcaatttaaaagaa
+2706432/1
CC@FFDADHHFHDIIIGIIIIBHDGFEGEHGGHIIGHGIIIIIGIGICGI
@2706576/1
gggctctgtgcctggctcccatgtcacggtagcactgagtgacggcacct
+2706576/1
CCCFFFFFHHHHHJJJJJJJIJJJJJJJIGHIJJJJJJJHIJJJJJJJJJ
@2706756/1
ctgggcctcttgtatgcgaaggtgttgaggcgcttgtggtggtgcacgcg
+2706756/1
CCCFFFFFHHHHHJJJJJJJJJFHHHJJJJJJJJJJIJJJJJHIJJJJHH
@3730421/1
ggcagagggaatctgattgtgctgttgtggaactgcttcacctgtggccg
+3730421/1
CCCFFFFFHHHHHJJJJJJHJJJJIJJIJJJJJJJJJJJJJJJIIJJJJI
@4265169/1
ggcgcttgtggtggtgcacgcgcttgggcagagggaatctgattgtgctg
+4265169/1
@@@DDDDD?BFDHGGHI@FGIIIGIEIIIEGHIFGEGHIIDGGHECHHEH
@2706897/1
gtagcactgagtgacggcacctccgacactgaggtcacggtactcgcggt
+2706897/1
@<?DFFFFHAHHF@FHBGABGHG?HIIIGGHGGE9BFDFF7CBFHDABDE
@4265337/1
tgtggattttaatgttattattacagcatacataataaaattagaggaag
+4265337/1
@@@BDEFFHBHHGGIJEHEHIJJJIIJJJIJJJJIIJBGG@HIJIIIFEI
@1694571/1
gtagctgccattatgtagactgttgtgttgaccaataatgggttaatcag
+1694571/1
CCCFFFFFHHHHHJJIJJJJJJIJJHIJJJJJJJJJJJJJJJIIJJJJJJ
@4766620/1
gttgtggaactgcttcacctgtggccggcggcacgcagacgccttgatga
+4766620/1
@@@DDDDDAFHHDHIGBHGIIFGHCBFGIIGG@@8A=D<@ABDB?C@CDE
@1694666/1
gtgatctgtttcttggcatctatacatgtcggtggcgcacagggcacgct
+1694666/1
@@?DDDDDBBFDDIFIIIAFE>CHHHIBDHGAGIGHHDHGIGDHGFEAGF
@4265587/1
ctcccatgtcacggtagcactgagtgacggcacctccgacactgaggtca
+4265587/1
CCCFFFFFHHHHHJGGIJIJJJJJFHHIGIIJJJJJJIJJIJJJJJJHGI
@2192613/1
aactgcttcacctgtggccggcggcacgcagacgccttgatgacctccac
+2192613/1
CCCFFFFFHHGGHFGGHGHJJJJJJJJJJIJHHFFDEDEDDDEDDDDDCD
@5286142/1
tgacgcaagaagtaccagaaacgggacttagccacaatctggtctgg
+5286142/1
CCCFFFFFHHHHHIJJJJJJJJJJJJJIJJJJJJJJIJJJJJIJJJJ
@4265883/1
tgcgaaggtgttgaggcgcttgtggtggtgcacgcgcttgggcagaggga
+4265883/1
CCCFFFFFAFFHHJJJJJJJJJIJJDHIIIIJJJJJJJJHHHHFFFDDDB
@2192797/1
cgctcggacatttcaattttatttagttggtcttggttgaacggaactcc
+2192797/1
CCCFFFFFHDGHHIIIIJJJIJJIJJJJJJHIJJJJJIJJIJJJIJJIGG
@4265945/1
gacgcttagcaagtttcttagacttgccagttcccacttcacgacgcttc
+4265945/1
@@@DFFFFGGFHGIIIJJJJGIJJDCHJACHGDB?BBGIG@:DGAA<FH>
@3731319/1
agcatacataataaaattagaggaagtaggtgctgggcctcttgtatgcg
+3731319/1
CBBFFFFFHHHHHJJJJJJJJIIJJJJIJJIIIIIJJJJJJJJJGGIJJJ
@7313553/1
caccagtggtcttcttgaacttcttcaattgacgcaagaagtaccagaaa
+7313553/1
CCCFFFFDACDFFHHIEEGEHIIIIIBHIIIIIGGDHEGAFHI@DGIIII
@6313378/1
gcaagaagtaccagaaacgggacttagccacaatctggtctggagagaag
+6313378/1
CCCFFFFFHHHDHIIJJJJJJGIHIIEHIJJJIGIIIJGGGIJJJIIIEF
@4266496/1
cacctgtggccggcggcacgcagacgccttgatgacctccactttgatga
+4266496/1
@@@DADDAFBFF>FBHG@D@FEHGGIFFHDDDEEA>A>C?CCCCCCCCCD
@6313455/1
ggtgcacgcgcttgggcagagggaatctgattg
+6313455/1
1??D;B?DFFF?FEFGBF:1CC<?;D<BB44?F
@1226024/1
gccacaatctggtctggagagaagatcctcatcttgtatagaggaggctt
+1226024/1
CCCFFFFDHFHHAEHHIIIJIJIIIHHIHIJJJGHHCDCGHIJIIIJJIG
@1696007/1
cggcacctccgacactgaggtcacggtactcgcggtacatgttgtgtaca
+1696007/1
@CCFFFFFGHHHHJJIGIGIGEIJJIFHHIJIIFIFHIJJIJGIJJHHHH
@3223206/1
cttgtatagaggaggcttgggctcgctctccgaagggagcttgcggccga
+3223206/1
BCCFDFFFHHHHHJJJJJIGJIIIJJJIJIJGIJIJIIIIIJGHIIHFD<
@1226504/1
agggaatctgattgtgctgttgtggaactgcttcacctgtggccggcggc
+1226504/1
CCCFFFFFHHGHHJIGIIJJJJHIIJJJIJIJJJJIJIJJIJJJIJIJHD
@6314118/1
gtgagtacgaagcattgtctgtttataaaataattaacaactaatgtttt
+6314118/1
??@DDADDHHHADIGIIHEFHHHIDFBHHGHICGIGHGGGIGECHHHGII
@5287648/1
tctggtgccttgggaagcctttgtgcgccacatcaatgttgataaaggct
+5287648/1
CCCFFFFFHHHHHJHIJJJJJJJJJJJJIJJJJJJJJJJJJJJJJJHIJJ
@4768554/1
tccaggtaaattgcaccgattagtgcctctaatatatcgctgaggacctt
+4768554/1
<@@DFFDDDHHHHIJGIJEH?GHHIIDHIJEGGIFIJGDHDEIGICHJJJ
@6314435/1
ggtgggcttggctttggggttgttgtatatcgcgtacgaggacatgtcca
+6314435/1
@@=DBDFFHHFDHJGGGGIHEGHGIJIIGIGIIGHEHBG>EIE>CHHFDC
@3223762/1
agagccttagctgcggaatgcttagcttccttcttagagcgtcccgtacc
+3223762/1
@@CFFFFFBDFFFGIE@EFGHIGGIIIGHIIGIIHHFHGGGDGHGB=FGG
@1226937/1
tcccacagcacgtggtagtgcgacggacgcgacgtgccttgaattccttg
+1226937/1
CCCFFFFFHHHHFIJIIJIJIIJJJJIJJJJJIHBDCDEEEDDDEDDDDD
@1696957/1
gtctggagagaagatcctcatcttgtatagaggaggcttgggctcgctct
+1696957/1
@C@DDDDDFDADHFIIIGHGHIGIGAHHHDEDGDGGGGIAFHBHDB;FHC
@6314659/1
cagtggtcttcttgaacttcttcaattgacgcaagaagtaccagaaacgg
+6314659/1
CCCFFFFFHHHHHJJJJJJJJJJJJJJJJJJJJJJJJJHIIJJJJJJJJJ
@643827/1
ctccgacactgaggtcacggtactcgcggtacatgttgtgtacacctgag
+643827/1
CCCFFFFFHHHHHJGIIJJJIJJJJJJJJIJJJJJJJJIIHIJIHHIJJJ
@3224131/1
gttgaggcgcttgtggtggtgcacgcgcttgggcagagggaatctgattg
+3224131/1
;=?DDEDDHHDHHGIIEB@:EFGDDGDHFBHGBFHIDDHGBECC>BFFF?
@6315162/1
ccacaatctggtctggagagaagatcctcatcttgtatagaggaggcttg
+6315162/1
@@@DFDEDHHHHHJJIGIGGGIIGIIJGIIIIIIJJJJJJJJJGIIJJJE
@1227756/1
tgtttgtctgttcgtctgtgcgcgctaatctcagaaacggctgatccgag
+1227756/1
CCBFFFFFHHHHHIGIJJHHJJJJJJJJJJJJJJJJIJJJJJJIIJJJCH
@4268365/1
gccaggcacagagcccgtgctcactc
+4268365/1
@??;BDDDAF??FG;AF@@?2AEGIF
@644351/1
gtgcgggggtgacatcggacttaatacaaggaaactgtttagactggtta
+644351/1
@@BFFFFFH?FHFGIJJJIJHHHHFFFFFFDEEEEDDDDDDDDDDDDDDD
@1697884/1
cagcatacataataaaattagaggaagtaggtgctgggcctcttgtatgc
+1697884/1
@@@FDFFFFHHHHBGIHIGHIGHICGGFHGICFGHGGIGHGHJJJJI>FH
@7315723/1
cactgagtgacggcacctccgacactgaggtcacggtactcgcggtacat
+7315723/1
CCCFFFFDHHHHHJIJJJJJJJIJJJJJJIHHJIJJHIJJJJJJHHFFFE
@4268708/1
cggcgtcggttgcggaatcagcctcgcgggtgggtctggcatggtgccta
+4268708/1
@@CDFDFFHFHHHIIIIIGIJIJJJJJIJJBDDBDDDDDDDDDD:AADDC
@3225026/1
gcaagaagtaccagaaacgggacttagccacaatctggtctggagagaag
+3225026/1
CCCFFFFFHHHHHJJJJJJJJJJJJJJJJIJJJJJJJJIJJJJIJJJGII
@7315899/1
gacaaattttcaaattaaagacgtgtagacaggacaacgtctgtcgggtc
+7315899/1
@?;BBDEFDHFFHGGHDGGGHGGBBGGHGDHEGCDEGGD3BF;GGEHID@
@1698230/1
cgggccgcgactccgccctcttcctcgggttggaatgattctggtgggtt
+1698230/1
CCCFFFFFHHHHHJJJJIGJJIJJEHDIJFHGHHFHGCFFFFFFAEDD@?
@3225128/1
gccagatgccaaagttcttgatcttcactgggctcttctctgggatttcc
+3225128/1
CCCFFFFFHHHHHJGHIJJJJJJJJJJJJIHJJJJIJJJJJJJJIJIJJJ
@7316322/1
gtttattttgtttttctctgtgatctgtttcttggcatctatagatgtcg
+7316322/1
BCCFDFFFHHFHHJJJJJJJJIJIJJIJJJJJJJJJJJJJIJJJHJJIII
@645344/1
ggcgcttgtggtggtgcacgcgcttgggcagagggaatctgattgtgctg
+645344/1
@<@AA8ADFFCCAE8CGEHIIIIIIFFIIEF?BFF@FEFIF>@EEEEC@C
@645394/1
ctcatcttgtatagaggaggcttgggctcgctctccgaagggagcttgcg
+645394/1
CCCFFFFFHHHGHJDGIGIIJJJJIIHDHHIJJIIIJ@FGHGGGGGHEGE
@4269478/1
atgaggttcaccaagctagtggcgttgatgtcgcaagatagtgagacatt
+4269478/1
@CCDFFEDHDHHHGIJIJJFHIJJJJIIIJIJJIIJIJIIJDFHIGGJJJ
@4269762/1
gccagatgccaaagttcttgatcttcactgggctcttctctgggatttcc
+4269762/1
CCCFDFDFHHDHFIIGIIGIJJJJJDEHJIGHEHIIJJJIIJJICCGGIJ
@2707166/1
ttcaccagtggtcttcttgaacttcttcaattgacgcaagaagtacc
+2707166/1
CCCFFFFFHHHHHJJJJJJJJJJJJJJJJJJJJJJJJJJJJJJGHIJ
@646017/1
gtcgcttagtagactgcttacttggacctgatccagtttatcttggggaa
+646017/1
@=?DDDDDH<DFFIIIIFHG@BB>GE@FGHHIGGGGGGIIFFIIIICHGG
@2707446/1
ccctcaatctgcaccagttcatatttgggcacagttcctcgacgagcaag
+2707446/1
CCCFFFFFHHHHHJJJJIIIIJJJJJIJIIJJJJGIJIIJIJIJFHIJII
@7852569/1
ggcaaaggtagtaagtcagctgttcc
+7852569/1
@@@DD>DDADCF>GFI<:::ABEF>?
@7852842/1
atacataataaaattagaggaagtaggtgctgggcctcttgtatgcgaag
+7852842/1
CCCFFFFFHHHHHJJJJJJJIJJIGJJIJJJJJJJJJJJJJJJJJJJHGJ
@5777659/1
aggcgcttgtggtggtgcacgcgcttgggcagagggaatctgattgtgct
+5777659/1
@BCFFFFFHHHHFIJAGHIJIJJJJJJIJIJJHIJJJJJJJJIJJJJGGH
@6818023/1
gtgaaaactgcccctcagatacaccgtcacggaacacaaatatcttcttc
+6818023/1
@C@AFFFFHFFDAFHIJIJGEHIEGFEDGGGA:FGGGGGEEIIIJGIGBG
@2708195/1
ggcagctcgaacacggttaccgggaattttgtttggtatctgataccgac
+2708195/1
CCCFFFFFHHHHHJJJHIJJJJJJIJJJJJIHJJJJHHJJJJJJJJJJJJ
@2708238/1
acggcacctccgacactgaggtcacggtactcgcggtacatgttgtgtac
+2708238/1
CC@FFFFFHHHHHJJJJJGIIJIJGJJIIJJJJJJJ@GHIJJJJJHHHHH
@2708348/1
gatagctggacaaggcactggcaacgaccaatcatggacttttcttcaat
+2708348/1
CCCFFFFFHHHHHJJJJJJJJJJJJJJJJJJJJJJJJJJJJJJJJJJJJJ
@2193601/1
tagaggaagtaggtgctgggcctcttgtatgcgaaggtgttgaggcgctt
+2193601/1
CCCFFFFFHHHHHFHIJJJJJJJJJJJJJJJJJIHHJDGGHIIJJJJJJJ
@6818498/1
cagcatacataataaaattagaggaagtaggtgctgggcctcttgtatgc
+6818498/1
@@@DFFFFHHHHHJGIEHJGJEHGECHIGIIJJJJJIIIGIIGIIJIJJI
@7853666/1
ggtgcgtgcaggatcctcgtcattgcctggcatacaaggcaaagcaccga
+7853666/1
B@BFFFFFHGHHHJJJJJJJJJIIIJJJJJJIIJIIJIJIJJJJJJJJJJ
@2193871/1
cttcttgaacttcttcaattgacgcaagaagtaccagaaacgggacttag
+2193871/1
@B@DFFFFGHHHHJJJIJJJJIIJJJJJJJJIIGIJJJIJJJJGIJJJJJ
@7853794/1
gaggaagtaggtgctgggcctcttgtatgcgaaggtgttgaggcgcttgt
+7853794/1
@@@FDEFFHHHHHHJGBEIHIJJJIEGIIIIGIIG0BBGHIIGBHGHIGA
@6818733/1
ggcgcttgtggtggtgcacgcgcttgggcagagggaatctgattgtgctg
+6818733/1
@C@FFFFBDFDBFEFFHGEFIIGFGGIIIHIHIIG@FGCFHGEHHIIIIF
@7853954/1
gtcacggtagcactgagtgacggcacctccgacactgaggtcacggtact
+7853954/1
CCCFFFFDHHHHHJJJIFHJIIJJJJJJJJJIJJJJJJJJGHIJJJEGHH
@7854103/1
gcctcttgtatgcgaaggtgttgaggcgcttgtgg
+7854103/1
@CCFFFFFFGFHHIEGHJHIIJJGHIIIGIGIHEH
@2709208/1
tcttgaacttcttcaattgacgcaagaagtaccagaaacgggacttagcc
+2709208/1
@??DD?DDHDDHDH>AHGIIGGGGB?BCH::C?:CDGGIGGI>GGGG@FG
@7854242/1
gcgttgatgtcgcaagatagtgagacattcactttttagtcataatcttc
+7854242/1
@@@DDDD:DFHHHIIIIIIGAFHHGHEHIGIGGIIIIIIGGGIIIIIGHC
@6819216/1
cttcacctgtggccggcggcacgcagacgccttgatgacctccactttga
+6819216/1
CCCFFFFFHHHHHJJJJJJIJIJJJJJJHHFFFEEEEEEEDDDDDDDDDD
@2709517/1
ggcgcttgtggtggtgcacgcgcttgggcagagggaatctgattgtgctg
+2709517/1
CCCFFFFFHHHHHIJIIGJJJJJJJJJJJJJJJJJGJJJJJIJJICHIJH
@7854436/1
gacgatttcaccagtggtcttcttgaacttcttcaattgacgcaagaagt
+7854436/1
CCCFFFFFHHHHHJJJJJJJJJJJJJJJJJJJJJJJJJJJJJJJJJJJJF
@2194624/1
cgacgctcggacatttcaattttatttagttggtcttggttgaacggaac
+2194624/1
CCCFFFFFHHHHHJJJJJJJJJJJJJJJJJJJJIJJJJJIJJJJJJJJJJ
@2194717/1
agcatacataataaaattagaggaagtaggtgctgggcctcttgtatgcg
+2194717/1
CCCFFFFFHHHHHJJJJJJJHIJJJJJIJJHHJJJJJJJJJJJJJJJJJJ
@2709964/1
gggtcttacagattggtggaaaccaaaccaaacttctctgccaccaccaa
+2709964/1
??<:=BDDFBB>:CAEAEGEB:CGFFEED?FD8?FFECFGIFCEEFIF9?
@2194840/1
ggtgctgggcctcttgtatgcgaaggtgttgaggcgcttgtggtggtgca
+2194840/1
CCCFFFFFHGHHHIIJIGIJJJIHHJCGHHIIJIGIJJIJHHJIJFHHIG
@5779916/1
gctgggcctcttgtatgcgaaggtgttgaggcgcttgtggtggtgcacgc
+5779916/1
CCCFFFFFHHFHHIJJJJJBFEHCFIIIIIJJIJJIGFHICDHIIIIIGH
@2710312/1
gcagagggaatctgattgtgctgttgtggaactgcttcacctgtggccgg
+2710312/1
CCCFFFFFHGHHHJJJJJHIJJJIJJJJJJJIGIJJJJIJJJJJJIIJJI
@5289896/1
atgtcacggtagcactgagtgacggcacctccgacactgaggtcacggta
+5289896/1
CCCFFFFFHADFHJJJJJGHCHFHJJIJJJJJJJJBGHHCHGIIJJJIDC
@5290068/1
cggtactcgcggtacatgttgtgtacacctgagcgagactcataacgcag
+5290068/1
CCCFFFFFHHHGFHIJJGEFHFFHGIIIJJJJIJJJIGIIJJJIJJJJJJ
@3734171/1
gtttattttgtttttctctgtgatctgtttcttggcatctatagatgtcg
+3734171/1
CCCFFFFFHHHHHJJJJJJJJJJJJJJJJJJJJJJJJJJJJJIJJJIIJJ
@4273337/1
atacataataaaattagaggaagtaggtgctgggcctcttgtatgcgaag
+4273337/1
CCCFFFDFHHABFHGHIFIGEEHHGHGHHBFHHIIH@DGHE?BFGHIHIJ
@2195643/1
cgcttgtggtggtgcacgcgcttgggcagagggaatctgattgtgctgtt
+2195643/1
CCCFFFDFHFHHHIIJIJJJJJJJJJJJJJIJJHJJJJJJIJIIIJJIII
@2195721/1
ccgacactgaggtcacggtactcgcggtacatgttgtgtacacctgagcg
+2195721/1
C@CFFFFFHHHHHJJJJJFHIJJJJJIFDHEHHFHIIIGHGHIJIJIJJI
@5291217/1
gcaagaagtaccagaaacgggacttagccacaatctggtctggagagaag
+5291217/1
@@@DDEDD?FFHHIJJGGGHIIICEFGGGEHGGG@HIIBFHGIGGBFHGA
@1229494/1
agccagatgccaaagttcttgatcttcactgggctcttctctgggatttc
+1229494/1
@@CFFFFFHHHHHIJGHIJJJIJJJJJJJJJGIJJJJJJJJIJJJJJJJJ
@6317192/1
gtcggatccaatgtaaaacattccaaaatcaacaactactaataagttaa
+6317192/1
CCCFFFFFHGHHHGGJJJGIIJJIIIIJJIIJIJJJJJJJJJJJJJJIJJ
@4274264/1
caccagtggtcttcttgaacttcttcaattgacgcaagaagtaccagaaa
+4274264/1
CCCFFFFFHHHHHJJJJJJJJJJJJJJJJJJJJJJJJJJJJHIIJJJJJJ
@4274287/1
gtgatctgtttcttggcatctatagatgtcggtggcgcacagggcacgct
+4274287/1
@CCFFFFFFHFHHIFHHEHHIIHIJJIIIJJICFHIJIIJIIIJGIJJJJ
@4771771/1
ctcataacgcagccagatgccaaag
+4771771/1
???D?DD3DD60CEE;<EFIII>F9
@5292000/1
gggcacagttcctcgacgagcaagtagttcttgaagcac
+5292000/1
CC@FFFFFHH<FHHH@GIBGEIIFFD<DHIEIGIBBGGG
@1230229/1
cgcaagaagtaccagaaacgggacttagccacaatctggtctggagagaa
+1230229/1
CCCFFFFFHHHHHJJJJJJJJJJJJJJJJJJJJJJJJJJHHJJIJJJJJJ
@4274870/1
caagaagtaccagaaacgggacttagccacaatctggtctggagaga
+4274870/1
C@@FFFFBFFFFHGIGJIJIJJGIGIIJJJJJIIJIJIIIJJIJGEH
@118062/1
tggtggtgcacgcgcttgggcagagggaatctgattgtgctgttgtggaa
+118062/1
BCCFFFFFHHHHHJJJJJJJJJJJJJJHIJJJJJJJJJJJJJJJJJJJJJ
@4275072/1
gcagagggaatctgattgtgctgttgtggaactgcttcacctgtggccgg
+4275072/1
?@<DDFDDFDFHH@GAGACFHGCHGC;EHGGEFEDDFAG>B?;FEHIIF>
@1700641/1
gttaatcagactatagttagtatagttataagactcagattgccatctca
+1700641/1
CCCDFFFFHHHDFIGIIHHGBHHIJHGHGIIIEIGGIJIIJGIGHHHIIE
@3227416/1
ggcaggttgaactcacaccattcaatttaaaagaaactgggtgcgtgcag
+3227416/1
@@;BDD3?F>FHFEBFBGGBHIG@HHHIEEGGGIIIIGIEH?@GIHIIII
@1230647/1
gctgggcctcttgtatgcgaaggtgttgaggcgcttgtggtggtg
+1230647/1
8;8BB7;DFFFF?A:CC@E@FB6F<91?DB;G:07D7=<;.@E;@
@647203/1
caagaagtaccagaaacgggacttagccacaatctggtctggagaga
+647203/1
@@@FFED2CFFHFJEGGIEIHIJJJJFGGIJGGIJJIBFHIIHFDBF
@1230958/1
agcaaatggaaaaaaaaattggtgaaaagaatcacaagtaagatactgca
+1230958/1
<?@DF?BDBCDFFHIIGIIF?DHCHGHG?DFHIDGEGC8B@GIIII<CAG
@3227646/1
gctgggcctcttgtatgcgaaggtgttgaggcgcttgtggtgg
+3227646/1
@@@DD?DBFBHA?AF@CGE;@CG1:1?C<DB?DAADB8=;.55
@118592/1
gcaagaagtaccagaaacgggacttagccacaatctggtctggagagaag
+118592/1
CCCFFFFFHHHGFHGIJJJJJJJJJJJJJJJJJJJJIIHHJJJJJJJJJJ
@6318363/1
agcgagactcataacgcagccagatgccaaagttcttgatcttcactggg
+6318363/1
CCCFFFFFHHHHHJJJJJJJJJJJJJJJJJIJIIJJJJJIJJJJJJIJII
@3227807/1
gcaagaagtaccagaaacgggacttagccacaatctggtctggagagaag
+3227807/1
CCCFFFFFHHHHHJJIGHGIHIJJJIJJGIIIGIIIJHJJIJIHGHHGH@
@7318595/1
gggctctcaggcaggcaagatgggcgtagtaggtaggcgtagggtaagac
+7318595/1
@CCFFFFFHHHHHJJJJJJIJJJJJJHIJHJJJFHIJJJHJJJJGHIJJI
@6318551/1
acggcacctccgacactgaggtcacggtactcgcggtacatgttgtgtac
+6318551/1
@@@DDDADACFDAACGIGICD1?FEF>F=@GH;@;;FBEC7=..7A;.7=
@4275770/1
gagtcatttagctgaagttttaatattacttgaattacactacatcacta
+4275770/1
BCCFFFFFHHHHHJIJJIJJJJJJJJJJJJJJJJJJJJJJJJJJJJJJJJ
@3228241/1
cgcaagaagtaccagaaacgggacttagccacaatctggtctggagagaa
+3228241/1
CCCFFFFFHHHHHJJJJJJJJJJJJJJJJJIJJJJJJJJIJJJJJJGIJJ
@4276134/1
ggcctcttgtatgcgaaggtgttgaggcgcttgtggtggtgcacgcgctt
+4276134/1
@@@:DDDDFCFFD<CGIFDECHID@FEFFEGEF?DA?BC;B==FFFEFDC
@119921/1
gttgaggcgcttgtggtggtgcacgcgcttgggcagagggaatctgattg
+119921/1
CCCFFFFFHHHHHGJJHIJHIIGJJJJJJJJJJJJJIJJJHHHHFFFFFF
@7319241/1
gtttattttgtttttctctgtgatctgtttcttggcatctatagatgtcg
+7319241/1
@@@BDDBDAFDDDIGFEFGG?F>F@CHGHIIIIIGGGIGFHIIGFGHIGI
@7855380/1
ggtgcacgcgcttgggcagagggaatctgattgtgctgttgtggaactgc
+7855380/1
B@@DFFFFHHHHHJJJJGJIJJIGIIJJJJIJJGIJJJHIJIIIJJJJJJ
@6319410/1
ctgtttcttggcatctatagatgtcggtggcgcacagggcacgcttgcgc
+6319410/1
B@CDDFFFHHHHHIJJGIGIHJJGHIJHGJIJJJJJDGGGIHIJJJEGGG
@120728/1
gtagcactgagtgacggcacctccgacactgaggtcacggtactcgcggt
+120728/1
CC@FFFFFGHGHGJJIGJHIJJJEGIIJJJJGGEGHIIJG;FHIJGGHF4
@2711356/1
cacagctcttgcagccatccaacgggattgcccatcaatttatcttcaaa
+2711356/1
CCCFFFFFHHHHHJIJJJJJJJJJJJJIJJJJJJJJJJJJJJJJJJJIJJ
@6319748/1
ctcgaatagtcttttctaacttgaacagtgcgatgttttacaagggcagg
+6319748/1
CCCFFFFFHHHHHJJIJJJJJJJGIIIJHHJJJJIGIJIJJJJJJJJJJJ
@121440/1
cttgaacttcttcaattgacgcaagaagtaccagaaacgggacttagcca
+121440/1
@@@FFB?BFBHFHIGIIFGEIGI<AAG@:EC?CFHGIIGEBBDBF@DB@F
@4277072/1
gcttgggcagagggaatctgattgtgctgttgtggaactgcttcacctgt
+4277072/1
@@CFFFFFHHGHFIGGIIJIHGIHBHGGJFHIFGIIIIJJJJJJJJIJGH
@6319885/1
aggcgcttgtggtggtgcacgcgcttgggcagagggaatctgattgtgct
+6319885/1
CCCFFFFFHHHHAFHGHHIJIIJJIJJJJJJJJJJJGGIJJJIJJJIHHE
@121813/1
gccagttataaagcatagcccgaagtgctattggcacacaggcataatgc
+121813/1
@@@DFDFFHHHHHGIJJIIJJJJBHFHIIJJIJEGGBGGIIIGHIIGIIG
@121895/1
gccagatgccaaagttcttgatcttcactgggctcttctctgggatttcc
+121895/1
@?@ADDDDADFHBF<EHGHFGHCGGIEHD?GEEGIIGIIGIICC?FDHFI
@6820269/1
aacggaactccaatcctttactcgaatagtcttttctaacttgaacagtg
+6820269/1
CC@FFDDDFHFFHGIIGHIGGGHGIJJIGCGIGIIJJJJJJGIEHIIJFG
@5782743/1
ggagagaagatcctcatcttgtatagaggaggcttgggctcgctctccga
+5782743/1
CCCFFFFFHHHFHIJIJJJJJHJIJJJJJIJJJJJGHGGGGGIIIJJJEA
@6320297/1
gccagatgccaaagttcttgatcttcactgggctcttctctgggatttcc
+6320297/1
CCCFFFFFHHHHHJIHJJJJIJJJJJIJJJJJBGIIJJJJJJJJGIJJJJ
@5293252/1
actgagtgacggcacctccgacactgaggtcacggtactcgcggtacatg
+5293252/1
CCCFFFDFHHHHGJJJJJJJJJJJJJJJJIJJJJJHIJJJJJJHHFFFFF
@5293314/1
agtaggatggcaaagagacgaagcgcgcgttctcatgtaatttttaatgt
+5293314/1
;?@FDDDDHGHHGGIGIGIIIIGIIJJIGIGIJJJJJJJGHJJJJJHGHH
@3736541/1
cgtaaattatattgaactagacataagattgaacgtgtgttgatttgtac
+3736541/1
CCBFFFFFHHHHHJJJJJJJJJJJJJJJJJJJJJJIJIIHIJJJJJJJJJ
@6320661/1
gcaagaagtaccagaaacgggacttagccacaatctggtctggagagaag
+6320661/1
CCCFFFFFHHHHHJJJIJJIIIIJJJIJJIJJJIJIIGBFFHIJIJJJII
@7856696/1
cccacatcaggatgtggattttaatgttattattacagcatacataataa
+7856696/1
BCCFFDFFFFHHHIGHIJJIIJJGHIEHHIJJGIJJJJJIJGIJJJIJJJ
@123379/1
gcggagattaatggtataagcatagaatgttcgacgtgattctttaattt
+123379/1
CCCFFFFFHHGHHJGIJJJJJJJJJJJJJHIJJJJJJJJJJJJJJJIJJJ
@5783850/1
aggcgcttgtggtggtgcacgcgcttgggcagaggg
+5783850/1
???A><DDD2ADDIE?EE99F88:06DD=D9D/B6;
@4278263/1
atacataataaaattagaggaagtaggtgctgggcctcttgtatgcgaag
+4278263/1
?@@DBDDDHHDDHIIIIHII>FHHCCHFBFHFHIGIIGGGIIIIG>:;?@
@6821026/1
ttcacctgtggccggcggcacgcagacgccttgatgacctcc
+6821026/1
@@@DDD>B=ACD;@FFGIFFD:;@@AEEEDDDDBCCDCCABB
@5294083/1
cagtggtcttcttgaacttcttcaattgacgcaagaagtaccagaaacgg
+5294083/1
CCCFFFFFHHHHHJIIJJJJJJJJJJJJIJJIJJIIJIHGIJFHHJJJIJ
@123810/1
gaggcgcttgtggtggtgcacgcgcttgggcagagggaatctgattgtgc
+123810/1
C@CFFFFFHHHHHFHGHHIJJJJJJJJJJJJIJJIJJIJHHHHHHFFEFF
@3737191/1
cgcaagaagtaccagaaacgggacttagccacaatctggtctggagagaa
+3737191/1
CCCFFFFFHFHHGGIJJJJJJJFIIJIJIJJJIJIIIIJHHIJIIJIIJJ
@5784407/1
cagcatacataataaaattagaggaagtaggtgct
+5784407/1
1;;DD?D::ACDFF9EABBFFEFFBA3CEFHH>D3
@124162/1
agggaatctgattgtgctgttgtggaactgcttcacctgtggccggcggc
+124162/1
CCCFFFFFHHGHHJHIJJJIIJJJJJJJJJJJJJJJJJJJJJJJJJIJHF
@1232777/1
gaggaagtaggtgctgggcctcttgtatgcgaaggtgttgaggcgcttgt
+1232777/1
CCCFFFFFHGHDHHIIJJHIIJIJJHHIJJJCFHGGHGHGCHIHHJIJJH
@3229709/1
gacgatttcaccagtggtcttcttgaacttcttcaattgacgcaagaagt
+3229709/1
@@CF?DFDHHHGGIFGHGEHHGIIIBGHGGIIIIIIIIIIIIIIIGGII9
@5785037/1
ggatggagtgagcacgggctctgtgcctggctcccatgtcacggtagcac
+5785037/1
@@@DFD8DHFCFDGGHG>AGHJFAEHHGIGCGH=BF<FGCCFBH;;AGEG
@124832/1
atcaggatgtggattttaatgttattattacagcatacataataaaatta
+124832/1
CCCFFFFFHFHHHJJJJJJJJJIJJJJJJJJJJJJJJJJJJIJJJJJJJJ
@2713731/1
caccagtggtcttcttgaacttcttcaattgacgcaagaag
+2713731/1
?@@DDDDBCF:DFFEEGEHG9BBHABFHHBFHHGGIIIFCG
@7320085/1
gatgtggattttaatgttattattacagcatacataataaaattagagga
+7320085/1
BC@DDFFFHHHHFIJJHIJJJJJJJJIJIGIJJJJJJIJJJJJJJJJIJH
@1702595/1
gccagatgccaaagttcttgatcttcactgggctcttctctgggatttcc
+1702595/1
CCCFFFFFHHHHHJIIJJJJJJJJJJJJJJJJJJJJJJJJJJJJJJJJJJ
@124987/1
ccagcagaaggcgtgttaccgaccagagtagcaaccaccttcaatccttt
+124987/1
CCCFFFFFHHHHHJJJJJJJJJJJJJJJDHIJJJJJJJJJJJJJJJJJJJ
@3230220/1
ctctatactttgcattaaaataatgcccattttcacaggcaagggatcct
+3230220/1
CCCFFFFFHHHHHJJJJJJJJJJJJJJJIIJIJJJJJJJJJJJJJJJJJJ
@1702973/1
acgggctctgtgcctggctcccatgtcacggtagcactgagtgacggcac
+1702973/1
CCCFFFFFHHHHHJJJJJJJJJJJJJJJJJJGIJJJJJJJJHJJJJJJJJ
@649487/1
agaagtaccagaaacgggacttagccacaatctggtttggagaga
+649487/1
CCCFFFFFHHHHHJJJJJJJJJJJJJJJJIJJJJJGIJJJJJJJJ
@3230705/1
gctcatggcgccagcacccccagcagcaccaggagcggttgctccggtgg
+3230705/1
CCCFFFFFGHHHHIIJJJJJJJGHICGHHIIIJJIJJJHHGGJJGHHDDC
@3230798/1
agcgggtcggacgagccgtgccttttattgcttggtgagacacgagataa
+3230798/1
??@A<DFFFD?AAEHDH8D<DHI@DGCC=;=@EGC7@C=C=A34?8A=;>
@2714395/1
ggttttttaaactcatattttcatggtaccaagttatgaatttttcaaat
+2714395/1
@C@FFFFFHHFHHJJJJJJJJJJJJJHIJJJJIIJJJJIJJJJJJJJJIJ
@7320659/1
cctcaatctgcaccagttcatatttg
+7320659/1
@?<D??A;:CDBF@@F2C>>AFFHF4
@649720/1
gccagatgccaaagttcttgatcttcactgggctcttctctgggatttcc
+649720/1
B@@FFFDFHHHHHIIIJJJIIIJJJJJJJGEFGHIIJJJJIICHHIIJJF
@126186/1
tgatcgaacatcatgtcttcaaactccactatcatctctttctttggagt
+126186/1
CCCFFFFFHHHHGJGIIJGEHJHIJJIJJIJIIIJJJJJJJJJJJJJHIH
@5786554/1
gattgtgctgttgtggaactgcttcacctgtggccggcggcacgcagacg
+5786554/1
CCCFFFFFHHHHHJJJJJJJJJJJJJJJJJJJJJJJJJJJHHFFDDDCDD
@4774739/1
ctagcacgtagttctcagcttccctgcaaagttaaccatcttgtattcaa
+4774739/1
CCCFFFFFHHHHHGIIGHGJJJJJJJJIJGJDGGIIJJIJJJJHIGJIGG
@650191/1
ggaagtaggtgctgggcctcttgtatgcgaaggtgttgaggcgcttgtgg
+650191/1
CCCFFDDDHHHHHJJJIJJJJJJDHHIIJFGGGDC?FGHJJIIGGGIHHI
@6321520/1
atgcgaaggtgttgaggcgcttgtgg
+6321520/1
@@@DBDDDA<CFFDGIE@GIDF;?BB
@5294575/1
cgcaagaagtaccagaaacgggacttagccacaatctggtctggagagaa
+5294575/1
CCCFFFFFHHHHHIJJJJJJIJJJJJIJJJJJJIJJJJJHHJJJHJHIGG
@5787360/1
ctcgcttggcttgagatttgttgcgaccgatgccataaacagtgtgctgg
+5787360/1
CCCFFFFFHHHHHJJHJJJJIJJJJJJJJJJJJJJJJJJJJJIJJJJJJJ
@5294597/1
gtagcactgagtgacggcacctccgacactgaggtcacggtactcgcggt
+5294597/1
@@@DDDDDHAHHHIII1CHIHIIG>BGGDHDBDE?BFHHGHGIICDH649
@4775187/1
gccagatgccaaagttcttgatcttcactgggctcttctctgggatttcc
+4775187/1
CCCFFFFFHHHHHJHHJJJJJJJJJJJJJJHJIJJJJJJJJJJJJJJJJJ
@5787474/1
gagatgtttgtgaaactgcgacaccttgtggctgtgacttgtagt
+5787474/1
@@@D??AD4:2AA<F3CEEGF6CEBFAFEFIFI@GG::?BFFE>D
@6321651/1
ccacaatctggtctggagagaagatcctcatcttgtatagaggaggcttg
+6321651/1
CC@FFFFFHHFFFIGJIIGGBHGIIIGIIIJJIIJJGIJIGIC?GHIHG<
@6321652/1
agtaggtgctgggcctcttgtatgcg
+6321652/1
@@?DDDD;D>F8?EBG@D<9CHGE9@
@1232814/1
gcacaattacattactgcatctactctttgtacctgcttcatggaagcat
+1232814/1
CCCFFFFFHHHHHJJJJJIJJJJJJJJJJJJJJJJJJJJJJIIJJIIJJJ
@3231853/1
gtagcactgagtgacggcacctccgacactgaggtcacggtactcgcgg
+3231853/1
?@?DDDBDBB?FD<AC6@@1CBGHAHG@@GBH@B9???@:7=@C=@@:9
@5787866/1
agcatacataataaaattagaggaagtaggtgctgggcctcttgtatgcg
+5787866/1
?@@ADD3B=F?AB<<?ADFFE@>F:FE@EH@F<EE<?FDGIEFEGFGIFI
@5787971/1
ataaaattagaggaagtaggtgctgggcctcttgtatgcgaaggtgttga
+5787971/1
?@?BDA=:ADBFFIIIB>FFE@FE>DH<BCGGEC?FBB@B@?F<9?8?F=
@4775569/1
ccctgatagagacgatttcaccagtggtcttcttgaacttcttcaattga
+4775569/1
@@<DDDDDF>FFDGI1A?:A<EECHFEHA<9<:1C<FBD@>DFEFFFA?<
@1704539/1
gtccagaacacgtattaattctgttttcacgttgtcaataaactattggc
+1704539/1
CCCFFFFFHHHHFHIJJIJJJJJHJJJJJJJJJJJJIJJJJJJJIJJIJI
@4775758/1
gacgcaagaagtaccagaaacgggacttagccacaatctggtctggagag
+4775758/1
CCCFFFFFHGHHHJJJJJJJJJJJJJJJJJJJIJJJJJJJJHJJJJIJJJ
@4279094/1
cctgcagagcttgccacatcttgtaagcagcctgacgcttagcaagtttc
+4279094/1
CCCFFFFFHHHHHIJJJJJJJJJJJJJJJJJJJJJJJJJJJJJJJJJJJJ
@5788949/1
gttgtggaactgcttcacctgtggccggcggcacgcagacgccttgatga
+5788949/1
B@@FFFFFHHHHHJJJIJJIJGGIJJJJJJJIJJHHFFDEDDDDDDDDDC
@650784/1
ggtggtgcacgcgcttgggcagagggaatctgattgtgctgttgtggaac
+650784/1
BCBFFDDFGHGHHJIJJIJJJJIJIIIJIJJJJJIJHGIJJIJJGIJJIJ
@1705203/1
ggtcacggtactcgcggtacatgttgtgtacacctgagcgagactcataa
+1705203/1
CCCFFFFFHHHHHJJJJHIJJJJJJJJJIJJJJIJJJJJJGJIHJJIIJJ
@5789315/1
gggctctgtgcctggctcccatgtcacggtagcactgagtgacggcacct
+5789315/1
??8?BDD:=CFFFFFDFEF?EF;CEEDFF?F>CGFFI>DBF<DBF0?AFA
@1705605/1
gtgatctgtttcttggcatctatagatgtcgg
+1705605/1
@@@DDDDDFFFFFICA3<3:AED<4<<<<ADD
@5789788/1
gaatctgattgtgctgttgtggaactgcttcacctgtggccggcggcacg
+5789788/1
??;DDDDFHFFDFIGIGIIIGJEEHIEHIIHIGIJJGGGEGGE@FEHFDC
@3738393/1
ggtgcacgcgcttgggcagagggaatctgattgtgctgttgtggaactgc
+3738393/1
?@?DDDDD>HFHHIFGGIIIIGI<DFFHIGIIEHGEEHDHIFHIIIGIII
@651414/1
gacgcaagaagtaccagaaacgggacttagccacaatctggtctggagag
+651414/1
?@?DB>DAFFDFD:EH@EGIIFA:G@GE@DD9?FGIEGGGGBFHFG@CHC
@6323179/1
tgctgggcctcttgtatgcgaaggtgttgaggcgcttgtggtggtgcacg
+6323179/1
@@@ADDDFHFHGHJHEHIIGGHIIEFECHFFGIJJIGIBHIFIIAEHIJG
@7857708/1
gcctcttgtatgcgaaggtgttgaggcgcttgtggtggtgcacgcgcttg
+7857708/1
CCCFDFFDHHHGBHFBAEFFHGGHEEBHIJJFIGGHCG;;FGGDHGHFDC
@651541/1
ctgtgatctgtttcttggcatctatagatgtcggtggcgcacagggcacg
+651541/1
CCCFFFFFHHHHHJJJIJJIJJJJJJIJJJIIIJHGIJJJJJJIJJJJJG
@1706127/1
cgggctctgtgcctggctcccatgtcacggtagcactgagtgacggcacc
+1706127/1
CCCFFFFFHFHHHJJJIJJJJJJJJJJJJJEGIJJJJJIJHIJJJJIIJJ
@1706152/1
ctgggatgccacccggcaccactcccgggtgaggatgcactacatttccg
+1706152/1
@@@D<?DD;DFDFEHBGDDFBGFHHIIBG?FB;DC@CBGFGGHIGGCHEI
@7323233/1
caaagataagatgaagaagaggagcaaatggaaaaaaaaattggtgaaaa
+7323233/1
CCCFFFFFHHHHHJIJJJJIJJIJJIJJJJJGJIJIJJJIGIIJCDHIII
@1706428/1
aggtgctgggcctcttgtatgcgaaggtgttgaggcgcttgtggtggtgc
+1706428/1
@CCDFFFFHHHHHJJJJIJJJJJJJJJGHHIJJJJJJJJJJHIJHJIGII
@652174/1
ccatgtcacggtagcactgagtgacggcacctccgacactgaggtcacgg
+652174/1
@@@DDDDDHDH<CEBHIGHIIH@FGIIFEHIIGIIEGGEGG@CHIIIFIG
@2714822/1
gacgatttcaccagtggtcttcttgaacttcttcaattgacgcaagaagt
+2714822/1
CCCFFFFFHHHHHJIJJJJJJJJJJJJJJJJJJJJJJJJJJJJJJJJJJF
@4280592/1
gggaatctgattgtgctgttgtggaactgcttcacctgtggccggcggca
+4280592/1
CCCFFFFFHHHHHIJJJJJJJJJJJJJJJJJJJJJJJJIJJJJJJJJHFD
@1706783/1
aggcgcttgtggtggtgcacgcgcttgggcagagggaatctgattgtgct
+1706783/1
CCCFFFFFHHHHFJJIIJJJJJJJJJJJJJJJJJJJIJJJJJJJJJJHHH
@127537/1
acgcaagaagtaccagaaacgggacttagccacaatctggtctggag
+127537/1
CBCFFFFFHHHHHJJJJJJJJJJJJJJJJJJJJJJJJJJJJJJJJJJ
@5295205/1
accactccatactttgtttcatttaaatttacgggctatgccatttatcc
+5295205/1
@@@FFFFFHGHHHJJJGIIJJJJIJIJJJIIIIJJJDIJJJIJIJIGJIJ
@1706909/1
ggagagaagatcctcatcttgtatagaggaggcttgggctcgctctccga
+1706909/1
BCCFFFFFHFHHHJJJJJJJJHIIJJJJJIJJHJJGGGIJIJJIJEGGGG
@2200641/1
cactgagtgacggcacctccgacactgaggtcacggtactcgcggtacat
+2200641/1
CCCFFFFBFHHHHIIJJHIJJJJJJHIJJJBFGIJJBFHIJIJJHEDDFA
@5295331/1
ggagattttactatctttcaagtcggcataacgggccgcgactccgccc
+5295331/1
?<?=DD;:CDDDD:C:4CEDBF??B@CE<EECDDI6:?AD@<D???953
@127886/1
gtagcactgagtgacggcacctccgacactgaggtcacggtactcgcggt
+127886/1
@@@BBDDDFBF?FHIH<FGHIGHIIHIGGGG@GGBBDGHG<CGIIIIEE4
@7858819/1
cactggttcaaattcaaataaaatcactctgcaatcctgcctcacatgat
+7858819/1
CCCFFFFFHHHHHJJJGHIJIJJJJJJJJJJJIIJHIJJJJJJJJIIJJJ
@1236525/1
atacataataaaattagaggaagtaggtgctgggcctcttgtatgcgaag
+1236525/1
CCCFFFFFHHHHHJJJJIJJJJJJJJIHHIJJJJJJJJJJJIJJJJJJJJ
@2715469/1
gtggtcttcttgaacttcttcaattgacgcaagaagtaccagaaacggga
+2715469/1
CCCFFFFFHHHHHJJJJJJJJJJJJJIJJJJJJJJJGIJJJJJJJJJIJH
@6323823/1
ccaacagattgtttgagatgtttgtgaaactgcgacaccttgtggctgtg
+6323823/1
CCCFFFFFHHHHHJJJJJJJJJJJJJJJJJJJJJJJJJJJJJJJJJJJHI
@1236639/1
gtgctgttgtggaactgcttcacctgtggccggcggcacgcagaggcctt
+1236639/1
CCCFFFFFHDFHHJJIIIJJJJJJJJGIIJJJJJIJIGHFFDDDDDDDCD
@128171/1
caccagtggtcttcttgaacttcttcaattgacgcaagaagtaccagaaa
+128171/1
@@@;DB=DD4CDF@GGGGGIGEAHEHGCDGEHHEHAGGGD@B:9BGEEHE
@128186/1
tgagtgacggcacctccgacactgaggtcacggtactcgcggtacatgtt
+128186/1
?@@D=BDDAFFF:2CEDEBGIIIFIFFBGFEFFFFIIIIBFIAED@BDBD
@3232612/1
gtcacggtagcactgagtgacggcacctccgacactgaggtcacggtact
+3232612/1
CCCFFFFDHHHHHJJJJGIIJJJJJJJJJJJJJJJJJJJJHIIJJJHIHH
@2715814/1
gcaagaagtaccagaaacgggacttagccacaatctggtctggagagaag
+2715814/1
CCCFFFFFHHHHHJJJJJJJJJJJJJIJJJJJJJJJIJIIJJJJJJJGIH
@3740145/1
ccacagttccagtctcaggcacattgccattagtagactgatcagccgga
+3740145/1
CCCFFFFFHHHHHIJJJJJJJJJJJJJJJJJJJIIJIIJJJJJJJJJJJG
@128497/1
ctgtggccggcggcacgcagacgccttgatgacctccactttgatgatct
+128497/1
=?;A;DDDDFAHD<:FHBFG@DEHHHHC@DCBDECCC;A@CCACC9C>A9
@2715974/1
ctcataacgcagccagatgccaaagttcttgatcttcactgggctcttct
+2715974/1
CCCFFFFFHHHHHJJJJJJJJJJGIHIIIIJIIIIJHHIJJJJIJJJIII
@5295954/1
ggcgcttgtggtggtgcacgcgcttgggcagagggaatctgattgtgctg
+5295954/1
CC@FF>DFHGHFHFHGIJJJJJJJJIJJJIGIJJIEGGIJJJJJFEHIJG
@2201350/1
accgtagccgcccaaatttataatcatcaaaaataatgcatgaagattgc
+2201350/1
CCCFFFFFHHHHHJJJJJJJJJJJJJJJJJJJJJJJJJJJJJJJJJJJJJ
@4776595/1
tcgggctctcaggcaggcaagatgggcatagtaggtaggcgtagggtaag
+4776595/1
CCCFFFFFHHHHHJJJJJJJJJJJJIJJJJJIIJJHIJJJJIJJJJFHJI
@653235/1
gcgtgcaggatcctcgtcattgcctggcatacaaggcaaagcaccgacga
+653235/1
CCCFFFFFHHHHHJJJJJJJJJJJJJJIJJJJJJJJIJJJJJJJJJJJJI
@129115/1
cagcatacataataaaattagaggaagtaggtgctgggcctcttgtatgc
+129115/1
<@CF@?DFFHHHDFBHGIGBHGHE::ACH<DFFGGIIIEEEGHIGDCHIF
@3740845/1
cataacgcagccagatgccaaagttcttgatcttcactgggctcttctct
+3740845/1
CBCFFFFFHHHHHJGIGIIJJJJIIJJJIHIJJIJJIJGIJIJIJJIJII
@5794101/1
gtcatctcaccaggcttcaattcccggcagttttcgaatatgtgtgatgt
+5794101/1
CC@FFFFFGHHHHJIJJIJIJJHIJJJJIJIIJJIIGGIIIHHIIJIJJH
@3233446/1
cttcttgaacttcttcaattgacgcaagaagtaccagaaacgggacttag
+3233446/1
CCCFFFFFGHHHHIJJIJJJJIJJJJJJJJJIIIJJJJJJJJJJIJIJJH
@1707492/1
tgggtaatctagctacccacgtaaatgtaaacctggcaagcatcca
+1707492/1
@@@DFAADDHFHHJJJJJJJJHHIIIIFHHIIGIJJIIJJIIIJJJ
@654045/1
gtggtgcacgcgcttgggcagagggaatctgattgtgctgttgtggaact
+654045/1
BB@FFDDFHHHGHIJIIIJJJJJIEHHIJJIJJJJIIGIJJJJIJIIJJI
@130574/1
ctgggcctcttgtatgcgaaggtgttgaggcgcttgtggtggtgcacgcg
+130574/1
CC@FFFFFHHHHHIHIIJJIJJAFEGGHJJJJJGHIFHJCHI;CHIJIHH
@2717167/1
tcttgtatgcgaaggtgttgaggcgcttgtggtggtgcacgcgcttgggc
+2717167/1
@?@DDBDDBBD;D<@A@FEF9AEDAD<FCGBEGII?CF@FEBAEEDDD@C
@130817/1
cgatctttgattctgatctagtagctcgacagtggcatggaaccgctctg
+130817/1
@C@FFFFFHHHHHJJJJJJJJJJJJJJJJJJJIJJJJJJJJIJJJJJJJI
@1708001/1
tgggcctcttgtatgcgaaggtgttgaggcgcttgtggtggtgcacgcgc
+1708001/1
C@CFFFFFHHHHHJJJJIHIJCGHIJIJJJIJJJJJJJCHIGHIJJJJHF
@4778024/1
atgcgaaggtgttgaggcgcttgtggtggtgcacgcgcttgggcagaggg
+4778024/1
CCCFFFFFHFHHHJJJJJJJJJJIJJIJJHHIJJJJJJJHHHFFFFDDDD
@4281193/1
cttgtatagaggaggcttgggctcgctctccgaagggagcttgcggccga
+4281193/1
CCCFFFFFHHHHHJJIJJHGIHGIIIJJIJJJGHIJJGIGIIGJIJHFDC
@5795962/1
gtacacctgagcgagactcataacgcagccagatgccaaagttcttgatc
+5795962/1
@CCFFDDBHHHGHFHHHGHG?FHIGGGIIHGHEDG@DFDEHGHIJGI@GE
@5796035/1
ctgatagagacgatttcaccagtggtcttcttgaacttcttcaattgacg
+5796035/1
@CCFFFFFHDHHFHIIJIJJJJIIJHIJIJJJJJJGHHIGIJIIIJIDIJ
@7324112/1
tggtcttggttgaacggaactccaatcctttactcgaatagtcttttcta
+7324112/1
BCCDFFFFHHHHHJJJJJJJJJJJJJJJJJJJJJJJJJJJJIJJJJJJJJ
@6324445/1
gtcacggtagcactgagtgacggcacctccgacactgaggtcacggtact
+6324445/1
@@CDFFFDAFABFHBGGIIIEGIDGIIIIIADHEDHG@CGHDHGIFDHAH
@5796251/1
gccagatgccaaagttcttgatcttcactgggctcttctctgggatttcc
+5796251/1
@C@DFFFFHDHHHIGHHHHIHIIIIJJJJIEGIHGHJHIGGIJGFGIIII
@1236924/1
gtttattttgtttttctctgtgatctgtttcttggcatctatagatgtcg
+1236924/1
CCCFFFFFHHHHHJJJJJJJJJIJJJJJJJJJJJJJJJIJJJJJIJJJJJ
@1236962/1
gccagatgccaaagttcttgatcttcactgggctcttctctgggatttcc
+1236962/1
CCCFFFFFHHHHHJHIJJJJJJJJJJJJJJJJJJJJJJJJJJJJJJJJJJ
@3234853/1
cttgaacttaccccacgaaaaatcttacgaggttcgtgctgggtattata
+3234853/1
CCCFFFFFHHHHHJJJJJJJJJJJJJJJJJJJHIJJIJIHJJJBFHIJJJ
@1708449/1
gcaggttgaactcacaccattcaatttaaaagaaactgggtgcgtgcagg
+1708449/1
CCCFFFFFHHHHHJJJJJJJJJJJJJJJJJJJJIJJJJJJIJJJIJJJJI
@6823851/1
gctgggcctcttgtatgcgaaggtgttgaggcgcttgtggtggtgcacgc
+6823851/1
CCCFFFFFHHHHHJJJJJJJJJJHHIJJJJJIJJIIJHIJIJJGHIJJJG
@3235046/1
cttttgaacgccaatggcatgaatagatgtcatgcgcaagcgtgccctgt
+3235046/1
@C?FFFFFFFDHHECGGHEEECHHGBE<F?C@BBGGHIJDGGIGGIHFHF
@1237422/1
ccagtactttagctttgacagtgtaaaacttctcggaaatctccaatcca
+1237422/1
BCCFDFFFHHGHHJJJJJJIJJJJJJJIJJJJJJJJIGJJIJJJJJJJII
@7324429/1
atcttctttggtttgtcaggggtaatgctaacgtcatagcgataaatttt
+7324429/1
;=@DDDDDDHHACEH?CFBEEA@CEFFEEEABCDDHEHGEG@DHIDEEHH
@3235120/1
tgtacacctgagcgagactcataacgcagccagatgccaaagttcttgat
+3235120/1
8:1AA?DDFFD;D<FD81:A9ACHD@@@?6B?800909B<8?FFFFB8<F
@4281727/1
gcctcttgtatgcgaaggtgttgaggcgcttgtggtggtgcacgcgc
+4281727/1
@C@DDDFFFF>DDHIGIG3A<FHCFEGGGGIIIBF9?;@;BACFA/=
@6823996/1
gtcggcgcgatttgaaaaattcataacttggtaccatgataacatgagtt
+6823996/1
@@@DDDDDHDAHF@9EHGI>FDHFBFGGICH?F?DBF>@GHCFHIGGIEH
@7859712/1
ctgcaaacatgccagttataaagcatagccc
+7859712/1
;88BDDADFFFBAF32<CHIIIFCFCEB@G@
@3235552/1
gactcataacgcagccagatgccaaagttcttgatcttcactgggctctt
+3235552/1
CCCFFFFFHHHHHJJJJJJJJJJJJJJHIJJJJJJJJJJJJJJIJJJJJJ
@6325292/1
catgtcacggtagcactgagtgacggcacctccgacactgaggtcacggt
+6325292/1
@CCFFFFFHHFHHJJJJJJJHIJIIJJJJJJJJJJJJJJJJJJFHIJJJ;
@1709342/1
gccagatgccaaagttcttgatcttcactgggctcttctctgggatttcc
+1709342/1
CCCFFFFFHHHHHJHIJJJJJJJJJJJJJJIJJJJJJJJJJJJJJIJJJJ
@4282371/1
ctctgtgatctgtttcttggcatctatagatgtcggtggcgcacagggca
+4282371/1
@?@ADDDBFDHHDEGHGIHGHGGFHGGEGHIIFHGG8DE>FEFIIJJIIG
@3741033/1
ctggagagaagatcctcatcttgtatagaggaggcttgggctcgctctcc
+3741033/1
@?@FADB=?;FHFHIIGIIIIIIHFHCGDHGBBGHII0BGEHHEGD==BF
@3235798/1
gagtgacggcacctccgacactgaggtcacggtactcgcggtacatgttg
+3235798/1
BCCDFFFFHHHHHJJJJJJJJJJJJJFHIJJJHGJJJJJJJHHHFFFFFF
@6824700/1
gatggagtgagcacgggctctgtgcctggctcccatgtcacggtagcact
+6824700/1
@@??=B?22CB?A@FB<AEFGDFDGFGG?FGE;B?DDGHGGHI/=FEGII
@3741110/1
tgacgcaagaagtaccagaaacgggacttagccacaatctggtctgg
+3741110/1
CCCFFFFFHHGHHIIJJJJJJJJJJIJJJJJJJJJJJJJJJJJJJJJ
@5798200/1
gcagagggaatctgattgtgctgttgtggaactgcttcacctgtggccgg
+5798200/1
@@@DDD?DD8FFDIIC?ECECEHIIEAFHIIGHG>DGBDGGIEHEHGG:@
@3235944/1
gtgccctgtgcgccaccgacatctatagatgccaagaaacagatcac
+3235944/1
CCCFFFFFHHHHHIIJJJHJIIJIJJJJJJJJJJJJIJJJJJIJJJJ
@6325679/1
gacgcaagaagtaccagaaacgggacttagccacaatctggtctggagag
+6325679/1
CCCFFFFFHHHHHJJJJJJJJJJJJJJJJJJJJJJJJJJJJJJJJJIJJJ
@5798581/1
ttgtggaactgcttcacctgtggccggcggcacgcagacgccttgatgac
+5798581/1
CCCFFFEFHFHHHJJJJJJJHHJJJJIEIJIJIIGHFFFDCDDDDDDDDD
@6825115/1
acggtactcgcggtacatgttgtgtacacctgagcgagactcataacgca
+6825115/1
@CCFDFFFHHHGHHIGIJJIJJIJJJJIJJJJJJJJHIJJJJIJJJIJJJ
@6325850/1
gatggagtgagcacgggctctgtgcctggctcccatgtcacggtagcact
+6325850/1
CCCFFFFDFHFHHJGGEHHIJIHGIJIFIIGJJJEIIIGIIJIHIIJJJJ
@1239477/1
gcttcacctgtggccggcggcacgcagacgccttgatgacctccactttg
+1239477/1
CCCFFFFFHHHHHJJJJJJJJJJJJJJJHHHFFDEEEEEEDDDDDDDDDD
@6325925/1
gttgtggaactgcttcacctgtggccggcggcacgcagacgccttgatga
+6325925/1
CCCFFFFFHHHHHJJJJJJJJJJJJJJJJJJJJJHHFFDEDDDDDDDDCE
@654164/1
gtggtcttcttgaacttcttcaattgacgcaagaagtaccagaaacggga
+654164/1
CCCFFFFFHHHHHJJJJJJJIJJJJJGJJJJJJJIJHIIJJJJJJJJJJI
@654199/1
caccagtggtcttcttgaacttcttcaattgacgcaagaagtaccagaaa
+654199/1
@<;DDDDDFD<BF<GFBG@G@A?CC?AB9EEHAA:CCG@F3DG<09BBGC
@5799178/1
ggatggagtgagcacgggctctgtgcctggctcccatgtcacggtagcac
+5799178/1
CCCFFFFFHHHHHJJJJJJJJJJJJJJJJJJJJJJJJJJJJJJJFIJJJJ
@4283172/1
ggtgcacgcgcttgggcagagggaatctgattgtgctgttgtggaactgc
+4283172/1
@@=?DDDDHFHHGJJGEIJHIJJJJHIJIHGIIG9FAHHGGGGIHIJJJA
@7860749/1
ctgttgtggaactgcttcacctgtggccggcggcacgcagacgccttgat
+7860749/1
@@@DFFBDHHDFFIGGIIEIHEDFFGGIGEDHIGGHHEDBDEDDDDDDCC
@3236622/1
ggagcttggtacaaagcaaaggtcgggcagttcgtcaacaagacattact
+3236622/1
CCCFFFFFHFHHHJJJJJJJIJHHIJJJJJHIJJJJJJJJJJJJJJJJJJ
@654533/1
cctttatacatttcggcatggcgatcatgtcgatggcttggtttattccc
+654533/1
CCCFFFFFHHHHHJJJJJJIGIJHJIJJIJJJGIJJJJJJIDHIEHIJII
@5800005/1
cgcaagaagtaccagaaacgggacttagccacaatctggtctggagagaa
+5800005/1
CC@DFFFFHHFDHGGIJJJJIJIJJJJJIJJJIJFIJJGHIIIIGHEHHJ
@3742398/1
cctggctcccatgtcacggtagcactgagtgacggcacctccgacactga
+3742398/1
BCCFFFFFHHHHHJJJJJJIIJJJJJJIJGHIJJIIJJJJJJJIIJJJJI
@5800194/1
gaggaagtaggtgctgggcctcttgtatgcgaaggtgttgaggcgcttgt
+5800194/1
@@@DDBDDFFD<CG?FFHGIGHIIICEDHIIIIII0??FGHGHIIIIIG=
@2203315/1
tctagctacccacgtaaatgtaaacctggcaagcatccaagatagtattc
+2203315/1
CCCFFFFFHHHHHJIJJJJJHJJIJJJJJJJJJJJJJJJJJJJJJHIJJI
@4778243/1
cttcaattgacgcaagaagtaccagaaacgggacttagccacaatctggt
+4778243/1
CCCFFFFFHHHHHIJJJJJHHJJIJJJJJJJJJJJJJJJJJJJJJJIJJG
@655026/1
gtctggtctggagagaagatcctcatcttgtatagaggaggcttgggctc
+655026/1
@@@DDDA??DDDHAG@FEHGBBHH@HDHIIIGD@GBGBBFABDGFH?/BD
@5800504/1
gtgcaggatcctcgtcattgcctggcatacaaggcaaagcaccgacgacg
+5800504/1
@@@FFFFFHFHGHJJJJJIEGGHGFGIHIJJIJJFEGEGICGHGIGEHHH
@5800618/1
gtttgtgaaactgcgacaccttgtggctgtgacttgtagtcaagg
+5800618/1
@B@FFDDFHGGFHGIJGIJJJFHCFHJGICFHIJJIFGGDGIIIJ
@5800652/1
caccagtggtcttcttgaacttcttcaattgacgcaagaagtaccagaaa
+5800652/1
@@@DDDD?DH>?DBFG4<><B@:CHEGBBF9BHHG?@DDG@FECGGC>AG
@132197/1
gccagatgccaaagttcttgatcttcactgggctcttctctgggatttcc
+132197/1
@@@DFFFFHGHAFHGHEFHGHBHGEIGIIEGHGIECGIIIIIEAGHIIGI
@4778501/1
atagagacgatttcaccagtggtcttcttgaacttcttcaattgacgcaa
+4778501/1
CCCFFFFFGFHHHJJJJJJIJJJJJJJJJJGIJJJJJIJJJJJIJIJJJH
@655235/1
gcaagaagtaccagaaacgggacttagccacaatctggtctggagagaag
+655235/1
@CCDFDEFHHHHGJIJJJIJIBHHGGIIIICHHGHIIGHFEIJGJGIIJJ
@5800828/1
gtgctgttgtggaactgcttcacctgtggccggcggcacgcagacgcctt
+5800828/1
CBCFFFFFHHHHHJJJJJJJJJJJJJHJIJJJJIJJJHGFFCDDDDDDDD
@4778677/1
tgctgggcctcttgtatgcgaaggtgttgaggcgcttgtggtggtgcacg
+4778677/1
CCCFFFFDHDHHGIEFHB@GA<FD:CCFHGCFAGHIIIGFHFGG@DEHIE
@133107/1
tgacgcaagaagtaccagaaacgggacttagccacaatctggtctgg
+133107/1
CCCFFFFFHHHHHJJJJ<FHJJJJJJJJJJJJJJJJJJJJJJIJJJJ
@5298935/1
gtagcactgagtgacggcacctccgacactgaggtcacggtactcgcggt
+5298935/1
CCCFFFFFHHHHHJJJJJIJJJJJJJJJJJJJJJIJJJJJIIJJJJJHF?
@5802087/1
gtggtcttcttgaacttcttcaattgacgcaa
+5802087/1
8?<ADADBDD?FFHACD>?F>HFCCEB>@BFE
@133657/1
gttgtgtacacctgagcgagactcataacgcagccagatgccaaagttct
+133657/1
CCCFFFFFHHHHHJJJIJJJJJJJJJJJJJJJJIJJJJIJIJJJIJHIJJ
@5299167/1
gaggaagtaggtgctgggcctcttgtatgcgaaggtgttgaggcgcttgt
+5299167/1
CCCFFFFFHHHHHJJJIJIJJJJJJJJJJJJGIIJDGIIJIJJIGGJJJG
@134008/1
gccagatgcgaaagttcttgatcttcactgggctcttctctgggatttcc
+134008/1
C@CFFFDFB8?FHJFGAHGHIIJIJIIIIGFHGHGEHGJIGIHJGEGIJJ
@4779510/1
agttggtcttggttgaacggaactccaatcctt
+4779510/1
?@:AAB?BFFHA?ACGFBEHGEGEHICH9?::C
@5802849/1
ctgtgatagtgaatacaagatcgtggggtgggcccaccaggccgttacag
+5802849/1
@@@DDEDBCFHFB@GGGGBAEHF?BGGH:?GGFGDHEECHICHGEHECEE
@134320/1
ggtgtggtagcgggtcggacgagccgtgccttttattgcttggtgagaca
+134320/1
@@?DDDFBFHHHGIIIGIIIIEHEAFAGAEGIHH@EC>ADFDF7?;@@A=
@3238720/1
gacgatttcaccagtggtcttcttgaacttcttcaattgacgcaagaagt
+3238720/1
B<@FFFFFHHHHHJHIJIGHIJIJJJJJJJJJJJJIJIJJJJJJJJIJJD
@656360/1
taataaaattagaggaagtaggtgctgggcctcttgtatgcgaaggtgtt
+656360/1
@@CFADDFFHHHFGIHIIFCEEEFHAHGHDHAFBFHHGIJIGBHGG9?9B
@5299610/1
gtggattttaatgttattattacagcatacataataaaattagaggaagt
+5299610/1
CBCFFFFFHHHHHIJJJJJJJJJIIIJJJJJJIJJIJJJJGJJJIIJJJD
@5299689/1
ctgagcgagactcataacgcagccagatgccaaagttcttgatcttcact
+5299689/1
@@<DDDD6FHDDHHGIIEHBHBHIIIHEADHEGBDGIIIFHC@BDGIGF@
@5803419/1
cataataaaattagaggaagtaggtgctgggcctcttgtatgcgaaggtg
+5803419/1
CCCFFFFFHHHHHJJJIJJJJJJJJJJJJJJJJIJJJJJJJJJIIJJJGH
@5803622/1
gctgggcctcttgtatgcgaaggtgttgaggcgcttgtggtggtgcacgc
+5803622/1
CCCFFFFFHHHHHIJIJJJHIIJCHGHIHJJJJIJJJHJJGIIAHHJJJE
@1710539/1
gccacaatctggtctggagagaagatcctcatcttgtatagaggaggctt
+1710539/1
CCCFFFFFHHHHHJJJJJJJJJJJJJJJJJJJJJJJHJJJJJJJJJJJJJ
@135212/1
gtagcactgagtgacggcacctccgacactgaggtcacggtactcgcggt
+135212/1
CC@FFFFFGFHHHHIJJJJIJJJJJIJJJIJJJJHIJJJJHHJJJJJHFB
@1240741/1
ggttgaactcacaccattcaatttaaaagaaactgggtgcgtgcaggatc
+1240741/1
?@;?DDFF?FBHAEBGG@ACDFHACHEE9GDHG<?;;?DDHFBEG9/BFG
@5804089/1
cgggttggaatgattctggtgggttgtcctgcagagcttgccacatcttg
+5804089/1
@B@FBDFFHHHGGJJJJJJHHIIFGIHGIJIJJJGIIJJJJJIIIJIJII
@1240973/1
gatggagtgagcacgggctctgtgcctggctcccatgtcacggtagcact
+1240973/1
C@@FFDFAFHHHGIJHIIJIHIGIJJCHIBHIIJIGJHIIJIIDFHGGGF
@3743768/1
gtaggatccaagttgaaatctttgatcatggcatcaagcaaactctgg
+3743768/1
?@@ADDEFHHHFHGIIIGHIIDGHHBHIIIIIEGDGGGEGEGG>>FAG
@3743779/1
cctaacttcgcaaccactaattccagtgataaattcactctagcacgtag
+3743779/1
CCCFFFFFHHGHHJJJJJJJJJCHIJHIJJJJJJIJJJIJIJIJIIJIGJ
@5804359/1
gacgcaagaagtaccagaaacgggacttagccacaatctggtctggagag
+5804359/1
CCCFFFFFHHHHHJJJJJJJJJIJJJJJJIJJJJJJJJJJJHJJJJIJII
@5300387/1
gtcacggtagcactgagtgacggcacctccgacactgaggtcacggtact
+5300387/1
@CCDFFFDFDFFDECCEAHCHIDHBBFHFHG8GGHHIAEDFCGGII5CBH
@3239650/1
ctcccatgtcacggtagcactgagtgacggcacctccgacactgaggtca
+3239650/1
CCCFFFFFHHHHHJGHIJJJJJJJHHIJIIJJJJJJJJJJJJJJJJJGHI
@5804547/1
gtagaataaggattaaaaataaacttaaagattattaataagaaaaaaat
+5804547/1
CBCFFFFFGHHHHJJJJJJJJJJJJJJJJIGIJJJJJJIJJJJJJJJJJJ
@5804612/1
tggtgataaagataagtataggctcaaaacctaacgacatcaatcaccag
+5804612/1
@@CBDFDDGHHGHJGI:EFHJIJJIJJIGIJIJIJFJJJIIIGDGIIGJG
@3239882/1
tcctaacttcgcaaccactaattccagtgataaattcactctagcacgta
+3239882/1
CCCFFFFFHHHHHJJJJJJJJJJJJJJIJJJJJJJJJJJJJIJIJJJJJJ
@4284529/1
ctgcagatgactgtgcatccttgctagtaagtcctgagccatagcaaaca
+4284529/1
CCCFFFFFGHHHGJIJIJIJIJJJJJJJJJIIHIJJJJJJJJJJIJGIJH
@3240168/1
acggtatctcccacacgtttcacttcagcatagacaggtgtcttccctgg
+3240168/1
?@@DDDDDFHBHHDAFH<FFCHIIBBH4CFGI<@DF?G:B?DGEDDGGEA
@6826319/1
gcaagaagtaccagaaacgggacttagccacaatctggtctggagagaag
+6826319/1
?@<:4=BD2ADF?G>B<CGID@@AGBFGDBDGC@D@BB:BDGEBFGIICF
@5805435/1
gcctgacgcttagcaagtttcttagacttgccagttcccacttcacgacg
+5805435/1
CCCFFFFFHHHHGJJJJHIJJJJJIJJIJIIJIJJIJJJIJJJJIIJIJJ
@6826579/1
tgtggaactgcttcacctgtggccggcggcacgcagacgccttgatgacc
+6826579/1
CCCFFFFFHHHHHJJJJJIIJJJJJJJJJJJJJHHHFFDDDDDDDDDEDD
@1242618/1
agagggaatctgattgtgctgttgtggaactgcttcacctgtggccggcg
+1242618/1
@C@FFFFDHGHHDIIGIIIIGIJIJGJIIJJGEHHIJJJJG@FDHIJJIJ
@3240684/1
gtcacggtactcgcggtacatgttgtgtacacctgagcgagactcataac
+3240684/1
CCCFFFFDHHHHHJJJHIJJJJJJJIIIIIIJJJJJJJJJJJJJJIJJJJ
@1711484/1
gacgatttcaccagtggtcttcttgaacttcttcaattgacgcaagaagt
+1711484/1
C@CFFFFFFHHHGBFEBFEHGHHHIHCGIIJIGGG>FIIIGIJIGGGIJH
@1711515/1
gacgatttcaccagtggtcttcttgaacttcttcaattgacgcaagaagt
+1711515/1
@C@FDFFFHHFHHJJJIFHGIIIJJJIJJIGHJJFIJJJIJIGEHICGH9
@5806391/1
agagacgatttcaccagtggtcttcttgaacttcttcaattgacgca
+5806391/1
@@CFFFFFGHGFHJGGIBCHHIIHEIIGIIIJJIIJJGHIGIJJIGI
@6827157/1
ctgtggccggcggcacgcagacgccttgatgacctccactttgatgatct
+6827157/1
CCCFFFFFHHHHHJJJJJJJJJJJHHHHFFFFFFEEDEEDDDDDDDEEDE
@6328091/1
gacgcaagaagtaccagaaacgggacttagccacaatctggtctggagag
+6328091/1
CCCFFFFFHHGHHIJJJJJJJJJJJJJJJJJJJIJJJJJJJGHIJJ<FGH
@3241253/1
caccagtggtcttcttgaacttcttcaattgacgcaagaagtaccagaaa
+3241253/1
CC@FFDBDFFHHHJIIJGIIIIGHIIIJIIIIHIJGGGAHGBDHDHHIJJ
@1243632/1
gacgatttcaccagtggtcttcttgaacttcttcaattgacgcaagaagt
+1243632/1
CCCFFFFFHHHHGJIJJJJJJJJJIJJJJJJJJJJJJJJJJJJJJJJJJG
@6328339/1
gccgtcattgcagactgtgtggtagcgggtcggacgagccgtgcctttta
+6328339/1
CCCFFFFFHHHHGJJJJIJIJJIJJJJJJHHIJIIJJJHHFFFCDEEEDC
@5807194/1
gttttacaagggcaggttgaactcacaccattcaatttaaaagaaactgg
+5807194/1
BCCFFFFFGHHHHJIJIIJIFGHGIJJJJJJJJJEIJJJJIJJJJJJJJJ
@6328429/1
ggacaaaattgtgaatctaaaccattctcagatccccttgaacacacaca
+6328429/1
CCCFFFFFHHHHHJJJJJJJJJJJJJJJJJJJJJJJJJJJJJJJJJJJJJ
@1712181/1
cacacggtagcggaaggtgggttcgtgaatcatgccctcaatctgcacca
+1712181/1
CCCFFFFDFHHHHJJJJHIJJIIJJJJIJJIJJJJIJJJIJJJJJJJJJJ
@1244069/1
gtggattttaatgttattattacagcatacataataaaattagaggaagt
+1244069/1
@?@DBDDDFDFHHHH@HGHIDGDCAEFGHDEE>>EGDGGIGCD?DGCFCD
@3744297/1
gctcgctctccgaagggagcttgcggccgatgacctcatactccttcaac
+3744297/1
CCCFFFFFHHHHHJJJIJJJJJJJJJJJJIJJFHIJIJJJJJHHHHHHFF
@135518/1
gtggattttaatgttattattacagcatacataataaaattagaggaagt
+135518/1
B@BFFFFFHHGHHHGHIJJJJJJJJIJJJJJJJIJIJJIJJJJIJJHIIG
@3242108/1
tgagtgacggcacctccgacactgagg
+3242108/1
?@?:DD>DA8D?FF>;E11E:?FFI96
@6828307/1
gtcctttctaaggttctaaactatatctgtaccaaatttcaaccaaatcc
+6828307/1
CCCFFFFFHHFFGEGIGJHEHHFHHIGIGIIIIGGGHHJEIIJHGIIIHH
@5808545/1
cacggtactcgcggtacatgttgtgtacacctgagcgagactcataacgc
+5808545/1
CCCFFDFFHHHHHGIIJJGJJJJIIIIJJIJJJJJIJJJGIJIJJJIJJJ
@656803/1
ctctcgagtatccttgggctccgcgaacgcagttttcgaccttattatgt
+656803/1
CCCFFFFFADHHHJJJJGIGHIJIIIIHIGIJIJJIIJGHHHHHHHGHHC
@3242318/1
ggtgaggcataacggggtgggttttacagactagaacccaccccgctatg
+3242318/1
BCBFFFFFHHHHHJJJJFHIJFHIJJJJJIJJJJJJIJJJJIJJHHFFDE
@3744980/1
aggaagtaggtgctgggcctcttgtatgcgaaggtgttgaggcgcttgtg
+3744980/1
@BCFFFFFHHHHHIIJJJJJJJJJJJJJJJIJJJBGHIJIJJGJJJJJGI
@4780702/1
cagccagatgccaaagttcttgatcttcactgggctcttctctgggattt
+4780702/1
CCCFFFFFHHHGHJJJGHIIJJJJJJJJJJJJIIJJJJJJJJJJJJJJJJ
@2206324/1
cttgttgttaagaggtgttacctgcaacttggccaggttagggccaacag
+2206324/1
CCCFFFFFHGHHHIJCGGIIJJJJJJJJJHJJJIJJJFHIIIJJJJJJIJ
@5809140/1
ccacaatctggtctggagagaagatcctcatcttgtatagaggaggcttg
+5809140/1
@C@DDFFFHHHGGJIJJJGGIEIGIGIIIIHIIIIJIIJIIIIIHIJGHG
@4780942/1
ctctgtgagtccgtcagtggctttctttgatcattaatgtctcgtatgtc
+4780942/1
@@@DFFFFGCFHFFHGBAFEHIIIIIIIGHGIIIIIIIIIIII@??GG9D
@2720270/1
gtggattttaatgttattattacagcatacataataaaattagaggaagt
+2720270/1
@=@FBEFFHGDHHHIDGIJIIIJJEHIIIJJIGGIGCFIGGIIHGIGHHI
@136887/1
cagaaatttcgcacgctcgactaacattacctcgaaggcgcggcgtgcgg
+136887/1
@@CDFFFFHGHGHJIJJJJJJJJIJJIJJJJIIIEGIJJJJJJFDDDDDD
@3745484/1
gcgagactcataacgcagccagatgccaaagttcttgatcttcactgggc
+3745484/1
CCCFFFFFHGHHHJJJJJJJJJJJJJJJJJJHIJJJJJJJJJJJJJJIJH
@5809593/1
cacggtagcactgagtgacggcacctccgacactgaggtcacggtactcg
+5809593/1
CCCFFDFFHHHHHJJHJJJJJJJJJJJJJJJJJJJJJJHIJJJJHIJJJH
@4781259/1
ctgtggccggcggcacgcagacgccttgatgacctccactttgatgatct
+4781259/1
CCCFFFFFHGGHHJJJJJJJJJJJHHHHFFFFFFEEDEEDDDDDDDDDDE
@4781286/1
gtgctgttgtggaactgcttcacctgtggccggcggcacgcagacgcctt
+4781286/1
@:?DDD=BCFDF>FG?EEIEEEHEI;<CBFGEIIEEEEA<<>BCBB;BBB
@2206948/1
tggtctggagagaagatcctcatcttgtatagaggaggcttgggctcgct
+2206948/1
CCCFFFFFDHHHHJJGIJIJJEIIJJJJJIJJJJJGHGGIJGCHIIIIJG
@5810016/1
gtcggcataacgggccgcgactccgccctcttcctcgggttggaatgatt
+5810016/1
C@CFFFFDFHFHFIJIEGGGHJJJIGIGJHHHHFHF>DCADDDCCDD@CD
@5301672/1
cttgtggtggtgcacgcgcttgggcagagggaatctgattgtgctgttgt
+5301672/1
BBBFDFFDHHHHHJJJJJJIJJJJJJJJJJJIJJIGJJJIJHIIIJHIIC
@5810406/1
ggatggagtgagcacgggctctgtgcctggctcccatgtcacggtagcac
+5810406/1
CCCFFFFFFFHHHJIJJJJIJJIIJJJJJJIIGJJIIJIIJJJI;FIIJG
@5301780/1
gttgattttggaatgttttacattggatccgacaaattttcaaattaaag
+5301780/1
CCCFFFFFHHHHGJJGIIIIIIJJJJJJJJJJJJJGHJJJJJIJJJJJJE
@5810507/1
gtcggactcgtgacgtcgtaagcgcgtgccgtgtttttaaatgcggggaa
+5810507/1
CCCFFFFFHFHHHHIGGHHIJJIJJJJJIIIHHHIJJJIGJJHFHFFDBD
@6328891/1
ctgcaatcctgcctcacatgattcatccacaaattccaacccttgcgttt
+6328891/1
CCCFDDFDHHHGHGHGIJJJJJJJJJBDFHJEGEHIAHGHBFDGCGGGHI
@138273/1
tgtagctttaaggggatctgctgtctgtggagctgatgcttgctgggcct
+138273/1
@CCFFFFFHGHHHIJIIIJJJJJHJIIJJJGGIJJJIIJIJJJIJGIJJJ
@5302018/1
ttgaggcgcttgtggtggtgcacgcgcttgggcagagggaatctgattgt
+5302018/1
=@@=BDD@A?FBAC@GBE:?GEHE@GEHBECA;A;5.;;5==AHD>?D3.
@2721163/1
gtggtgcacgcgcttgggcagagggaatctgattgtgctgttgtggaact
+2721163/1
@@CFDDDDHHHFHJIJFJIIICGHGHHIGHIGIJJGGIIHIIHHHIGIJJ
@3243863/1
ggctcgttgaacaccttaggacgaag
+3243863/1
?;<D??0<AD?DD3<;ADEC9AE?0?
@5811305/1
gttttttaaactcatattttcatggtaccaagttatgaatttttcaaatc
+5811305/1
CB@FFFFFHHHHHJIJJJJJJJJJJHIJJJIHHIIJJJJJJJJJJJJJJJ
@6329296/1
cttgggcagagggaatctgattgtgctgttgtggaactgcttcacctgtg
+6329296/1
CCCFFFFFHHHHHJJJJJJJJJJHIJJJGIJIGHHIJJJJIJJJJJIJHJ
@4782264/1
gcaagaagtaccagaaacgggactt
+4782264/1
@<?1D3DDFFB?AEBBB;AE3@1?3
@4782332/1
ctgatagagacgatttcaccagtggtcttcttgaacttcttcaattgacg
+4782332/1
CCCFFFFFHHHHHJJJJJJJJJHIJIIJJJJJJJJJJJJJJIJJJJJJJJ
@3244238/1
cactgagtgacggcacctccgacactgaggtcacggtactcgcggtacat
+3244238/1
CCCFFFFDHFHHDGJJIJJJJJIJJJIIJJHHIJJJFHIJIIIIHADFFF
@5302559/1
gacgcaagaagtaccagaaacgggacttagccacaatctggtctggagag
+5302559/1
CCCFFFFFHHHHHJJJJJJJJJJJJJJJJJJJJJJJJJJJJJJJJJIJJJ
@4286372/1
cacgcgcttgggcagagggaatctgatt
+4286372/1
@@@BDAA:8BFHFBFD=BA?BA@DFDDA
@5811743/1
cctgatagagacgatttcaccagtggtcttcttgaacttcttcaattgac
+5811743/1
CCCFFFFFHHHHHIJJJJJJJJJHJJJJJJJJJJJJJJJJJJJJJJJJJJ
@139286/1
ggaagcctttgtgcgccacatcaatgttgataaaggctttattg
+139286/1
?11:=?ADD822228@@AEE?F<<C?:CAEE<9?D@D<D;DEC4
@2721713/1
ccctgctattttttttatttttattttcaatgtacagacagcacttttct
+2721713/1
CCCFFFFFHHHHHJJJJJJJJJJJJJJJJJJJGGIJJJJJIJJJJJJJJI
@6828727/1
ctgcatacctgccatgcgctggtaagcgctatggactgccgccaattcac
+6828727/1
CC@FFFFFHHHHHJJJJJJJJJHJJJJJJJJJJJJJJJJJJIJIJIJJJJ
@1244931/1
caacggaagagattccatttcccgtttagcagcttcatccagaggcaagc
+1244931/1
CCCFFFFFHHHHHJJJJJJJJJJJJJJJJJJJJJJJJJJJJJJIJIJIJI
@4286978/1
gcactgagtgacggcacctccgacactgaggtcacggtactcgcggtaca
+4286978/1
CCCFFFFFHHHHHJJJJJJJJJJJJJJJJJJHIJJJJHIJJJJJJHBEFF
@3244930/1
gtgctgggcctcttgtatgcgaaggtgttgaggcgcttgtggtggtgcac
+3244930/1
@?<ADDDFHGHDHIHIJGJFICGHD?CGHCHGGGHGEGGFGI=5CGGGHE
@3244980/1
ggcacctccgacactgaggtcacggtactcgcggtacatgttgtgtacac
+3244980/1
CCCFFFFFHHHHHJJJIJJGHIJJJHIJJJJJJJGHJJJJIJJJJIJJHH
@140340/1
gttgaccaataatgggttaatcagactatagttagtatagttataagact
+140340/1
@CCFFFFFGHHHHIIJFHGIIJJIJIIJJIJEHIIGIIIGIIGGIJJIJJ
@3747774/1
gaagtaggtgctgggcctcttgtatgcgaaggtgttgaggcgcttgtggt
+3747774/1
CCCFFFFFHHHHHJJJJJJJJJHJIJJJIIJJ?HGHIIJJJJJJJJHHJ@
@1245612/1
gtaatttttgtctttcgcaaaatattccgcgacagatgtctttctagtgc
+1245612/1
CCCFFFFFHHHHHJJJJJJIJJJJJJJJJJJJJJJJJJIJJJJJJIIJJI
@6829301/1
cctctttacaagtagactcatctttagcacttggttcgtcttttga
+6829301/1
CCCFFFFFHHHHHJJJJJJIJJJJJJJJJJJJJIIJJIIIJJJJJI
@3245132/1
cgcaagaagtaccagaaacgggacttagccacaatctggtctggagagaa
+3245132/1
CCCFFFFFHHHHHJJJJJJJJJJJJJJJJJJJJJJJJJJIJJJJJJIJJJ
@1245798/1
gtggattttaatgttattattacagcatacataataaaattagaggaagt
+1245798/1
@CCFFFFFHHHHHHHIJJJJJIJJIIIJJJJIIIHIIIJJJJJJJJIJJI
@1245972/1
cactcttgctccatggtccaggagcagcagcgtgcgcaggttcaggcatc
+1245972/1
@@@DDDDDHHHFHIBGCC?CGDEH9DHE?FEG1??DHBEG/?FFCCFFHG
@3245370/1
gtagcactgagtgacggcacctccgacactgaggtcacggtactcgcggt
+3245370/1
CB@FFFFFHHHHHJJJJJJJJJJJJIJJJJJJJJHIJJJJIJJJJJJHF<
@659083/1
cagtggtcttcttgaacttcttcaattgacgcaagaagtaccagaaacgg
+659083/1
CCCFFFFFHHHHHJIJJJJJJJJJJJJJJJJJJJJJJJJJFIJJIJJJJJ
@141190/1
gtcacggtagcactgagtgacggcacctccgacactgaggtcacggtact
+141190/1
C@CFFFFDHHHGHJJJJHIJJJJJIJJJJJJJJIJJJGHJGIJJIJCHHG
@3245701/1
gtgctgggcctcttgtatgcgaaggtgttgaggcgcttgtggtggtgcac
+3245701/1
CCCFFFFFHHHHHJIJJJJJJJJJJCGHHJJJJJJJJJJIJJIJJHHIII
@141452/1
ggtgcacgcgcttgggcagagggaatctgattgtgctgttgtggaactgc
+141452/1
@CBFFFFFHHHHHJJJJJJJJJJJJJJJJIJJIIJIJJIJJIIJJJJJJJ
@3748557/1
ggcgcttgtggtggtgcacgcgcttgggcagagggaatctgattgtgctg
+3748557/1
CCCFFFFFHHHHGIGHHJJJJIJJJJJJJJJJJJJIIJJIJJJJJIJJJH
@141540/1
ctgggcctcttgtatgcgaaggtgttgaggcgcttgtggtggtgcacgcg
+141540/1
CCCFFFFFHHHHHIGJJJIJIICFGGHGIJIIJJJJGIJHIJJIJJJJHH
@3748730/1
ctagcacgtagttctcagcttccctgcaaagttaaccatcttgtattcaa
+3748730/1
@BCFFFFFHHHHHJJJJJJJJJDHJJJJIJJIGJIJHIJHIIJJJJJJJJ
@141851/1
cctgtggccggcggcacgcagacgccttgatgacctccactttgatgatc
+141851/1
BCCFFFFFHHHHHJJJJJJJJJJJJHHHFFFFFFEEEDEDDDDDDDDEFD
@1247163/1
gcactgagtgacggcacctccgacactgaggtcacggtactcgcggtaca
+1247163/1
CCCFFFFFFHHHHJJJJJJJJJJJJJJJIJJIJJJJJHJJIJJJJHHFFF
@3246117/1
cagcatacataataaaattagaggaagtaggtgctgggcctcttgtatgc
+3246117/1
CCCFFFFFHHHHHIJJJIJJJHIJHJJJJJJJJJJJJJJJJJJJJJIJJI
@1247635/1
gcttcacctgtggccggcggcacgcagacgccttgatgacctccactttg
+1247635/1
CCCFFFFFHHHHGJJJJJJJIJIJIJJIHHHFFDEEEEEEDDDDDDDDDD
@6830564/1
cacctgtggccggcggcacgcagacgccttgatgacctccactttgatga
+6830564/1
CCCFFFFFHHHHGJJIJJJJBHIJJIHHHFFFFFDEEEEDDDDDDDDDDE
@1247926/1
gggaaaattacactaattctatgcaaagtatagcttgtatttgttatgta
+1247926/1
CCCFFFFFHHHHHJJIJJJJJJJIIJJJFHHJJJJIIHIIJJJJJJJJJJ
@142641/1
gtggattttaatgttattattacagcatacataataaaattagaggaagt
+142641/1
@@CFDBDDHH?FDFHEBG>IFH<EFCGB<B@@EHIIICHEG@GB?;FGGB
@5811904/1
gtttattttgtttttctctgtgatctgtttcttggcatctatagatgtcg
+5811904/1
CCCFFFFFHHHHHJJJJJJJJJIJJJJJJJJJJJJJJJJJJJJJJJJIII
@3246594/1
gcaagaagtaccagaaacgggacttagccacaatctggtctggagagaag
+3246594/1
@@@FFDFFDFHFHIIJJJIIGBHCHIECCGIHJJIGIGFDGIJJJJFEII
@5812199/1
cgagactcataacgcagccagatgccaaagttcttgatcttcactgggct
+5812199/1
@@@ADDFFDFH?FGBGDAAGAE<F>GGDBFHGGHGGBFGGIGCGGFAFCB
@6329910/1
gccacaatctggtctggagagaagatcctcatcttgtatagaggaggctt
+6329910/1
CCCFFFFFHHHHHJJJJHIJJIJJJJJJJJJJJJJJJJIIJIIJHIJJJJ
@7863915/1
gctgcagatgactgtgcatccttgctagtaagtcctgagccatagcaaac
+7863915/1
CCCFFFFFHHHHHJIJJJJIJJJJJJJJIJJJHHJJJJJJJJJIJJJJJJ
@6329929/1
catacataataaaattagaggaagtaggtgctgggcctcttgtatgcgaa
+6329929/1
CCCFFFFFHHHHHJJJIIHIJIJJJJJJHIIJJJJJJJJJJJIJIJJJII
@143396/1
gctgggcctcttgtatgcgaaggtgttgaggcgcttgtggtggtgcacgc
+143396/1
<?@:4BDDFDFFAG>BF@8F::FGC?F?GG@7@@FF<FICFIIA@E@D?8
@3246984/1
gccagatgccaaagttcttgatcttcactgggctcttctctgggatttcc
+3246984/1
@@@DDDD>>FHDBEABCDI>HHHGH?@FEFEHIGGHH@FIDH>D8D>G?G
@2722362/1
ctgcttcacctgtggccggcggcacgcagacgcct
+2722362/1
?=;:;D?DHB?CCF;@EEHBG6@F;FA@@BAEB4@
@2722453/1
ggaagtaggtgctgggcctcttgtaagcgaaggtgttgaggcgcttgtgg
+2722453/1
@@<D=BD;FHDHFGGG=BEDBHHACFD@E8?CF:BBBF?BB?7@8@FC=;
@5813452/1
cacggtagcactgagtgacggcacctccgacactgaggtcacggtactcg
+5813452/1
CCCFFDDFGHHHHJJEHIJJJJIJJJJJJJJJJJJJJJGHIJJJFHIIJH
@2722653/1
tggcgcacagggcacgcttgcgcatgacatctatacatgccattggcgtt
+2722653/1
CCCFFFFFHHHHHJJJJJJJJJJIJJJJIJJJJJJJJJJJJJJJJJJIHI
@7864575/1
aagaagtaccagaaacgggacttagccacaatctggtctggagaga
+7864575/1
@?@DDFFFGHHFDDBFIIIIIGIGIGIIIIGIIIIIIDGHCGHDHD
@2722738/1
gttgtggaactgcttcacctgtggccggcggcacgcagacgccttgatga
+2722738/1
??@DBDDDFHFHH@@GDGGB;EHDGGIIGIGIIIEB>DCCBBB?BC@CC>
@144561/1
ggtcttcttgaacttcttcaattgacgcaagaagtaccagaaacgggact
+144561/1
CC@FFFFFHHHHHJJJJJJJJJJJJJJJJJJJJJGHHJJJIIJJJJJJIJ
@3247638/1
aggtgctgggcctcttgtatgcgaaggtgttgaggcgcttgtggtggtgc
+3247638/1
@CCDFFFFHHHHHJJJJJJJJJJHJJJHGHHJIJJIJJJJJHIJFHJGHI
@3247643/1
gtctgattctgtgatagtgaatacaagatcgtggggtgggcccaccaggc
+3247643/1
CCCFFDFFFFHCBFIGGAIHEHBIIIIIIIIHIIFBC?@GIIIIIIIIEE
@144895/1
gccagatgccaaagttcttgatcttcactgagctcttctctgggatttcc
+144895/1
CCCFFFFFHHHHHJHIJJJJJJJJJJJJJJJJJJJJJJJJJJJJJJJJJJ
@7864839/1
cgcaagaagtaccagaaacgggacttagccacaatctggtctggagagaa
+7864839/1
CCCFFFFFHDHHHIJJJJJJJJJJJJJJJJJJJJJJJJJJJJJJIJIJJJ
@2723064/1
ggtgttgaggcgcttgtggtggtgcacgcgcttgggcagagggaatctga
+2723064/1
BCBFFFFFHHHHHJJJJJJIJJHHJJJJJJJIJJJJJIJJHHHFFFFFEC
@5814578/1
gcctgacgcttagcaagtttcttagacttgccagttcccacttcacgacg
+5814578/1
CC@FFFFDHHGHHJJJIJJJJIJGGIGHJGGGIIJIJJIJJIJJJIJIIG
@660148/1
cctgacacctcacccagggcgggatatggaattttaatttatgccccctt
+660148/1
@@@DDFDFHFFDFHEABADG<>FG@DECA7@EHHHFHHFDFE;;A>ACDD
@145875/1
ggagtgagcacgggctctgtgcctggctcccatgtcacggtagcactgag
+145875/1
CCCFFFFFHHHHHJJJJJJJJJJJJJIJJJJJJJJJJJJJGHJJJJJJJJ
@5304817/1
gacgcaagaagtaccagaaacgggacttagccacaatctggtctggagag
+5304817/1
CCCFFFFFHHHHHJJJJJJJJJJJIIJJJJJJJJJIJJJJJHIJJJJJJJ
@7865460/1
ggaagtaggtgctgggcctcttgtatgcgaaggtg
+7865460/1
???DA2AB?DDBD:EEEECFEFBEFEDD:?EDD;?
@5815168/1
tggcgccagcacccccagcagcaccaggagcggttgctccggtggcgggg
+5815168/1
CCCFFFFFHHHHHJJJJJJJDHHIJJIIJJJJJIJJJJJJJIAHFFFDDD
@146061/1
caaaacaattcattttaggttcaagttaaccgcaatgttggagcttggta
+146061/1
?@@FDDFDFDHFFGBHIID?AFBHIFHIIIIIID:?@FGGGEGHCDGG9D
@3749271/1
cttgtatagaggaggcttgggctcgctctccgaagggagcttgcggccga
+3749271/1
@@@FB?DDHDHDHGEHII>E9@AGFB8;@<FD?GF@G?A0BDGIIDEE<3
@5815489/1
tgtggaactgcttcacctgtggccggcggcacgcagacgccttgatgacc
+5815489/1
CCBFFFFFHHHHHJJJJJJJJJJJJJJIJIJJJHHHFFDDDDDDDDDEDD
@3749319/1
ctcggacatttcaattttatttagttggtcttggttgaacggaactccaa
+3749319/1
CCCFFFFFHHHHHGIJJJJJJJJJJJJJHIJJ@GGHIIJJJJJJJJJJJJ
@146638/1
ctcataacgcagccagatgccaaagttcttgatcttcactgggctcttct
+146638/1
@CCDFFFFHDHDDGIAGHHIGCFHH:?GBF><BFAHGGHGEBFCGDHIID
@146848/1
ccaggttgattttccagttcattattcccactcgcattctcttgtccatt
+146848/1
CCCFFDFFFDHFHJJJJJJIJJJJJJGIIIJJJJJJJJGJJJJJIIJJJJ
@661097/1
tattcaaatgggaagtggtgataaagataagtataggctcaaaacctaac
+661097/1
@@@FFFDFHHDHBHGCFGACDHHGGGGGEDEFDHGICGCBCGHIEBGGII
@3749898/1
ggcgcttgtggtggtgcacgcgcttgggcagagggaatctgattgtgctg
+3749898/1
@@@DFDFFHFFFHHHHIIJJJJJIJIIIJJJEGIIHHIGIJGIJJEGHGH
@4289209/1
atacataataaaattagaggaagtaggtgctgggcctcttgtatgcgaag
+4289209/1
CCCFFFFFHHHHHJJJJJJJIJJJJJJIIJJJJJJJJJJJJJJJJJJJJJ
@7330884/1
ggtgttgaggcgcttgtggtggtgcacgcgcttgggcagagggaatctga
+7330884/1
BB=DDDFFHHHHHJJJHIICGHCGHJJJJJJJJIJJJJJIHHHFFFFFEC
@147620/1
gaaggtgttgaggcgcttgtggtggtgcacgcgcttgggcagagggaatc
+147620/1
CCCFFDDEHHHHHJJJJJJIJJIJJIIHJJJJJJIJJJJJJHHHHFFFEE
@6831815/1
agtaggtgctgggcctcttgtatgcgaaggtgttgaggcgcttgtggtgg
+6831815/1
?@@DDA=BDH??DGHGGIIIHHIGGI=EFIDFHGCHEC?@AHGHCCC@EG
@5817450/1
acaacatgtaccgcgagtaccgtgacctcagtgtcggaggtgccgtcact
+5817450/1
CCCFFFFFHHHHHJJIJIHJJJIJJJJJJJJHIIJJJIJICGHIJJHHHF
@7331445/1
tttattttgtttttctctgtgatctgtttcttggcatctatagatgtcgg
+7331445/1
CCCFFFFFHDFHHJJJJJJJJJJJJJIGHIIIGFIIFIIGIJJJJJGIJF
@4785866/1
gagtataaaaaactgataaattccgtcactattctaggattgtgtaggta
+4785866/1
BCCDFFFFHHHHHJJJJJJJJJJJJJJIJJJJJJJIJJIJJJIJIJJJFH
@5817748/1
cgcttgtggtggtgcacgcgcttgggcagagggaatctgattgtgctgtt
+5817748/1
<@@FFFFFHCFDHIIFHGJGGGHIIJJIJIJJJIGIIJJJEHGFHIJIJJ
@148591/1
cgcagcattatgggtcttccttcatggccgaggttggggcggcgcgggca
+148591/1
CCCFFFFFHHHHHJFCFHIIJJJJJJJIIIHIJGIJJJJJJDDDDDDDDD
@3250154/1
cagagggaatctgattgtgctgttgtggaactgcttcacctgtggccggc
+3250154/1
@@CDDDDFDDHHF<EFDGHIGHCFHGBEFEGGD<CDDFGF@DFFHIIII<
@662089/1
gaaatgttacaacctctatactttgcattaaaataatgcccattttcaca
+662089/1
CCCFFFDDDFHFFHIJIIJHIJIIJJIJJGIIGIGJIIIIJGIJJJJIJI
@5818105/1
cagccagatgccaaagttcttgatcttcactgggctcttctctgggattt
+5818105/1
CCCFFFFFHHHHHJJJHHJJJJJJJJJJJJJJJJIJJJJJJJJJJJJJJJ
@149176/1
cctcatcttgtatagaggaggcttgggctcgctctccgaagggagcttgc
+149176/1
CCCFFFFFHHHHHJJJJJIJJJJJIIIJIJJJJIIJJIGJIJJJJJJJII
@4786324/1
catgaaacaaacactaaatgtaaatttaagcatcccacaatatattcgtg
+4786324/1
CCCFFFFFHHHHHJJIJJJJHHIJJJJJJJIIHJJJJJJJJJJJJJIJHH
@6331279/1
cagcatacataataaaattagaggaagtaggtgctgggcctcttgtatgc
+6331279/1
CCCFFFFFHHHHHJJJJJJJJJJJJJJIIJJHIJJJJJJJJJJJJIJJJJ
@6833024/1
gccattgtcctttcctaggagtgactttcccgtttccaatctccaagaca
+6833024/1
@@@DBDFDHFHHFEGIIH@AGGGIIGIGGIGHGGGDGHGGIIHED@DEHG
@150100/1
gagactcataacgcagccagatgccaaagttcttgatcttcactgggctc
+150100/1
?@?DDFDEHGGFHEHHIGGGEHHIEFCCG?F?BDDFDGGIIJGGD?BBDE
@3251175/1
gtcacggtagcactgagtgacggcacctccgacactgaggtcacggtact
+3251175/1
@CCFFDAACFHFHIGGFHEHGFAD@FGGIGGDHIIIIIIIIIGIIIIGHG
@150533/1
tgatagagacgatttcaccagtggtcttcttgaacttcttcaattgacgc
+150533/1
@CCFFFFFGHHHGJJJGIIJJHIJJIHHIIJJJJHIJIJJJJJIJIIJJJ
@1715187/1
gtcctatctcaaaacatgaagacctcacagggtcattcccagcttcggga
+1715187/1
CCCFFFFFHHHHHJJJJJJJJJJJJJJJJIIJIJIIJJJJJJJJJJJJJJ
@1249249/1
gtttccacatcattcctagaatagttcagtaagaagttgatatcttctgg
+1249249/1
CCCFFFFFFHHHHJEHIGJIJJJJIJJJIJIIJJIJGGIIJJIIHHIIIJ
@3251300/1
ggtgcacgcgcttgggcagagggaatctgattgtgctgttgtggaactgc
+3251300/1
B@@DFFFFHHHHHIJJJIIGIIIEHIJJJIIIJHGHJJGIIGHJIJJIJJ
@2724128/1
gtgtacacctgagcgagactcataacgcagccagatgccaaagttc
+2724128/1
8?84BDDBAFBAB@FA8CFHCBHEEGEFFFIDD@>GIFFDFF??<C
@5820106/1
gaagtaggtgctgggcctcttgtatgcgaaggtgttgaggcgcttgtggt
+5820106/1
@??DBDFD=CFBHIDGIGHIHIHIGBHI;AGGHIDFEGIIEGHIII=FGG
@5305562/1
gaggcgcttgtggtggtgcacgcgcttgggcagagggaatctgattgtgc
+5305562/1
B@CFFFFFHGFHGBHGDHHIJJJIIJJIJJJJJIIIIGIGGHHHGFFFFF
@1249805/1
gccagatgccaaagttcttgatcttcactgggctcttctctgggatttcc
+1249805/1
CCCFFFFFHHHHHJHIJJJJJJJJJJJJJJJJJJJJJJJJJJJJJJJJJJ
@1249940/1
agaagtaccagaaacgggacttagccacaatctggtctggagaga
+1249940/1
CCCFFDDFHHHHHJJJJJJIIJJJJJJJJJJJJJJIIJJJJJJJJ
@151335/1
ggattttaatgttattattacagcatacataataaaattagaggaagtag
+151335/1
CCCFFFFFHHHHHJJJJJJJJJJJJJJJJJJJJJJJJJJJJJJJJJJJJJ
@151813/1
tcttgaacttcttcaattgacgcaagaagtaccagaaacgggacttagcc
+151813/1
C@CFFFFFHHHHHJJJJJJJJJJJJJJJJGIJJJJJJJJJJJJJJJJJJJ
@2211000/1
ggaactgcttcacctgtggccggcggcacgcagacgccttgatgacctcc
+2211000/1
@CCDDBBEA?CDHHD@EFHHCHGIII@@GHI<=EBDFCCCCC@A@;AACB
@7866594/1
gtgttgaggcgcttgtggtggtgcacgcgcttgggcagagggaatctgat
+7866594/1
BBBFFFFFHHHHHJJIJJIJJHIJJJJJJJJJJJJJJJJJHHHHFFFFFF
@152091/1
caaaaatgtaattaactttttttttgtctgtttgtctgtttgtctgtttg
+152091/1
CCCFFFFFHHHHHJJJJJJJJJJJJIHIJJIJJJJJJJIJJJIIJJJJJC
@5306296/1
agcatacataataaaattagaggaagtaggtgctgggcctcttgtatgcg
+5306296/1
CC@DFFFBHHDHHIGBGHGH@HHGEHIHIJE<DCGEGGHIJJJIGHIJJI
@1716189/1
aggcgcttgtggtggtgcacgcgcttgggcagagggaatctgattgtgct
+1716189/1
@CCFFFFFHHHHGIJGFGHIIJJJJJJJJJJJJJJJIIJJJJIJJJHHGH
@7866796/1
tgttgaccaataatgggttaatcagactatagttagtatagttataagac
+7866796/1
CCCFFFFFHHHHHJJJJIJJJJJJJIIJJJJJIJJJHIJJJIJJJJJJIJ
@1250937/1
gtgttgaggcgcttgtggtggtgcacgcgcttgggcagagggaatctgat
+1250937/1
@@@DDDFFFHHHHIIIIGIGGCGCFHGIIGIII?CHHIGIHH=EBFFFDF
@7866809/1
ggtaatgctaacgtcatagcgataaattttaagggatttaaattccattt
+7866809/1
BCBDFFFFHHHHHJJJJJJJJJJJJJJJJJJJIJJJJJJJJJJJJJJJJJ
@7866842/1
ctcttgtatgcgaaggtgttgaggcgcttgtggtggtgcacgcgcttggg
+7866842/1
CCCFFFFFHHGFHEHJEHFHIJJIIJIIJJFEHFGHFHIEIIIJHFFFDD
@6333014/1
aggcgcttgtggtggtgcacgcgcttgggcagagggaatctgattgtgct
+6333014/1
@@@FDFFDFFDHDEH@FEEHEGHJIIIGIJJGBFGGEHGDEIDHCHCEEH
@4786668/1
gtgctgggcctcttgtatgcgaaggtgttgaggcgcttgtggtggtgcac
+4786668/1
CCCFFFFFHHHHHJJIJJJJJJJJJCFGGIJIJIJJIJJGHIECHHIIJJ
@3253077/1
tttgagatgtttgtgaaactgcgacaccttgtggctgtgacttgtagtca
+3253077/1
CCCFFFFFHHHHHJJJJJJJJJJIJJJJJJJJJJJJJHIIJJJJIJJIJI
@4787157/1
ggcctcttgtatgcgaaggtgttgaggcgcttgtggtggtgcacgcgctt
+4787157/1
BCCFFFFFHHGHHJJIIJJFFHHJHIIGJJJJJHIJFIJGHIJGIGHHFD
@3253150/1
ctggagagaagatcctcatcttgtatagaggaggcttgggctcgctctcc
+3253150/1
CCCFFFDFHHHHHIJIIJJJIJIHIIHIJIIJJJJJJHIJIIIDHICGEG
@3253240/1
tgtcactgaacttctcttaaacgactggaccgattttgatgatttttttt
+3253240/1
@CCFFFFFHHHGHJJJJJJJJJJHIJJIHIJJGIIIJJGHIIJJJJJJJH
@153763/1
cagcatacataataaaattagaggaag
+153763/1
?8=?D>BDFCFD?<B<::?FG@FCHFI
@5823016/1
cttgtatagaggaggcttgggctcgctctccgaagggagcttgcggccga
+5823016/1
BCCFFFFFHHHHHIIIJJGGIJJJJJJJJJJJJJIJJHIIIJIIJJFFD<
@6833812/1
cagcatacataataaaattagaggaagtaggtgctgggcctcttgtatgc
+6833812/1
CCCFFFFFHHHGHIJJJJJJJIJJJGIHIJJIIJJJJJJJJJIJJJJJJI
@3752345/1
ggcgcttgtggtggtgcacgcgcttgggcagagggaatctgattgtgctg
+3752345/1
@@@FDFFFHHFHFIFDGHEGGIIIIIIIIIGIIIGHGHIIIGIGAHIGIE
@154030/1
cgagtcatttagctgaagttttaatattacttgaattacactacatcact
+154030/1
BC@FDFFFHHHHFIIIJJFHIJIIJJIJJJJJJJJJIJJIIJJJJJIJIJ
@2212439/1
gtgctgggcctcttgtatgcgaaggtgttgaggcgcttgtggtggtgcac
+2212439/1
CC@FFFFFHHHHHJJJJJJJJGHHI@FFHIGIIIIJJJIJIJIII@@HIJ
@4787462/1
gcggtacatgttgtgtacacctgagcgagactcataacgcagccagatgc
+4787462/1
@BCFFDFFHHFFFHIHHIIIIIJIJJJJJJIGGJJJJIJIJHIJIGJJGH
@4787695/1
ggagtgagcacgggctctgtgcctggctcccatgtcacggtagcactgag
+4787695/1
@CCFDFFFHHHHHJJJJJJJJJJJJIJJJJJJJJIJJJJJFHJJJJJJJJ
@154448/1
gtggaactgcttcacctgtggccggcggcacgcagacgccttgatgacct
+154448/1
@@@FFFFFGGGHHJJJJGCGGHIJJJIIIJJJJHGFFFDDDDDDDDEDDD
@3752822/1
ttttaatgttattattacagcatacataataaaattagaggaagtaggtg
+3752822/1
CCCFFFFFHHHHHJJJJJJIJJJJJJJIJJIJIJJJJJIJJGIJIIJIGI
@662525/1
ccctaatagagacgatttcaccagtggtcttcttgaacttcttcaattga
+662525/1
@@CFFFFFFHHHFIJJIIIJJIIJACEHHIIIIIGGIJJJGIJGIJJJJH
@3752867/1
gcgcacagggcacgcttgcgcatgacatctatacatgccattggcgttca
+3752867/1
CCCFFFFFGHHHHJJJJJJJJJJJJJIJJJJJIJJIJGIJJJJJJJJIJJ
@154698/1
gtgctgttgtggaactgcttcacctgtggccggcggcacgcagacgcctt
+154698/1
@@@FFDFFDAFDDFGHGIIGGGIGHIIDEDGGGIIIIFHDDCDDDDDDAB
@7333340/1
ggtcacggtactcgcggtacatgttgtgtacacctgagcgagactcataa
+7333340/1
@@=DDDDDFFHDF?F:D8?@FIIGIFBGDGFGHIIIIIIIIIDEHIGIII
@4787962/1
acggcagatgaggatacctcaacttcatcttatacttatccaagaaatat
+4787962/1
CCCFFFFFFHFHHJJJJIJIJGJIIIIJJJJIJIIIIIIIJJJJGDGIJJ
@3254094/1
tgttgaggcgcttgtggtggtgcacgcgcttgggcagagggaatctgatt
+3254094/1
CCCFFFFFHHHHHJIJJGIJGHIJJJJJJJJIJJJIJJJJHGGHFFFFFF
@5824404/1
cctcagatacaccgtcacggaatacaaatatcttcttcggcaatctgcct
+5824404/1
CCCFFFFFHHHHHJIIIJJJJJJJJJJJJJJJJJJJJJJJJJJJJJJJJJ
@4788134/1
ggtgcacgcgcttgggcagagggaatctgattgtgctgttgtggaactgc
+4788134/1
@@@DFFFFGHHHDHHJJJJGIIIJIIJJJJJJJJJJJJGGIHIJJJJJJG
@155141/1
gatggagtgagcacgggctctgtgcctggctcccatgtcacggtagcact
+155141/1
CCCFFFD=ADFHAEFIIEEHIGGEDEFDHHE<GDHFFDBGEHH?=FCHGC
@3254142/1
ggtggtgcacgcgcttgggcagagggaatctgattgtgctgttgtggaac
+3254142/1
?<1=BDDB<FDAFFBFEFC>DB?DFGE>FFEFEFE>F?<CCB<FD@;7@>
@155534/1
cgcttgtggtggtgcacgcgcttgggcagagggaatctgattgtgctgtt
+155534/1
@@@D??2A?<?B8ACGEEFFFIIFII@FEBDF00;CFFI@FFCCEAEFII
@3254507/1
gtgagcacgggctctgtgcctggctcccatgtcacggtagcactgagtga
+3254507/1
CCCFFFFFHHHHHJJJJJJJJJJJJJJJJJJJJJJJJHIJJJJJJJJHII
@1252240/1
gcaagaagtaccagaaacgggacttagccacaatctggtctggagagaag
+1252240/1
CCCFFFFFFHHHHJJJIJIJGGGIJJJIJJJJIJJJJJGIIIIJJJJHII
@1252251/1
tgacgcaagaagtaccagaaacgggacttagccacaatctggtctgg
+1252251/1
CCCFFFFFHHHHHJJIIJJJIJJJIIIJJJJJJIJJJIJJJIIJJJJ
@5306857/1
cctggctcccatgtcacggtagcactgagtgacggcacctccgacactga
+5306857/1
BCCDFFFFHHHHHGIJJJIFHHIIJJIJIHIJJIJIJJJIJJJJIJJIJE
@3254723/1
ccgcaatgttggagcttggtacaaagcaaaggtcgggcagttcgtcaaca
+3254723/1
@CCDFFFFDFFACFEHHIHCCHGGGGGHIGGIFDHGIGGHHGGIGHHGHG
@156394/1
gctgggcctcttgtatgcgaaggtgttgaggcgcttgtggtggtgcacgc
+156394/1
CC@FFFDFGFHHGJFGGIIGAHIEGIIIDAEFHGIIIBGIGGI<EGHIJG
@157211/1
atcgttctcagcatggtaagaaggtggcggccagaatctagacatgcaca
+157211/1
@@@FDDDDFHGDHIIJEGHIJJJIFHGGHJIJIJIIJIIJIHGGGIIJFG
@4292409/1
ccttgaccattttagatatttgttgttcattcaactgtcttgttaatgcc
+4292409/1
=??4ABBD>?FFDHGEHEHHDICGGGHICDFBH<DFF?CG@BCFHIAGEH
@157444/1
atacataataaaattagaggaagtaggtgctgggcctcttgtatgcgaag
+157444/1
CCCFFFFFHHHHHJJJJJJJJJJJJJJHIJJJJJJJJJIJJJJJJJJGHI
@6334634/1
ccacaatctggtctggagagaagatcctcatcttgtatagaggaggcttg
+6334634/1
CCCFFFFFHHHHHJJJJJIJIJIJJJJJJJJJJJJJJJJJJJJJJJJJJ@
@3754476/1
tgattttggaatgttttacattggatccgacaaatgttcaaattaaagac
+3754476/1
CCCFFFFFHHHHHGIJJJJJJJIJJJJJJJJJJJJJDIIJJJJJJJJJJJ
@157602/1
ctcagaaattagcggatggatcaag
+157602/1
@;?DD3BBCDF>?@:@@FF>H<DHE
@4292585/1
ctccgacactgaggtcacggtactcgcggtacatgttgtgtacacctgag
+4292585/1
@@CFFFFDGFHHGB:EHIJIGGIIJJJJIJIIJJIHGGHIIIIGJHIGIJ
@158069/1
gcaagaagtaccagaaacgggacttagccacaatctggtctggagagaag
+158069/1
CCCFFFFFHHHGHJHIJJJIIFIIJJJJJJIIJJIIIIFIIJJHHEHGHI
@6835987/1
cctcatcttgtatagaggaggcttgggctcgctctccgaagggagcttgc
+6835987/1
C@@FDDDDDFDHHI<EEGGGHIIIA83?FAFBGGEGCAHA@AB@GHGIC?
@3254826/1
tcccatgtcacggtagcactgagtgacggcacctccgacactgaggtcac
+3254826/1
@@@B=?DDDHFH>A?@FBGFHGDADDFGA<DBFHIEGAGBGHGAEG@@GC
@3254868/1
ctgcaatcctgcctcacatgattcatccacaaattccaacccttgcgttt
+3254868/1
@B@FDDDDHHHHHJJJJJJJIJJJJJJJJJJJJJIJJJJJJJJJJJJHJJ
@3255003/1
ctggagagaagatcctcatcttgtatagaggaggcttgggctcgctctcc
+3255003/1
@@CFFFFFHHHHHJJJJJJJJJJJJJJJJJJIJJJIJEHIIIJJIIIGGI
@2213103/1
cgcctccttgatgcattgcgtcagaatgcccacctcacgttccgccaatt
+2213103/1
CCCFFFFFHHHHHJJJJJJJJJJJJJJJJJJJJJJJJJJIJJJJJJJJJJ
@5307355/1
agcatacataataaaattagaggaagtaggtgctgggcctcttgtatgcg
+5307355/1
CCCFFFFFHHHHHJJJIJJJIJJIIJJJJJHIJJJIJJJJJJJJJJJJJJ
@3755110/1
atacataataaaattagaggaagtaggtgctgggcctcttgtatgcgaag
+3755110/1
CCCFFFFFHBDDHGIHIIJDGGIIIJIHGGIGHIIGIJIJJHEIJJIBHI
@4789147/1
gccacaatctggtctggagagaagatcctcatcttgtatagaggaggctt
+4789147/1
CCCFFFFFHHHHHIJJJGJJJJJJJJJJJJJJJJJJHIIJJJJJIJJIJJ
@5307720/1
gtagcactgagtgacggcacctccgacactgaggtcacggtactcgcggt
+5307720/1
CCCFFFFFHGHHHJIHEGGIGCHGHHHIIIJIJJFHGHIJFHGIJJIHF?
@3755524/1
ggcgcttgtggtggtgcacgcgcttgggcagagggaatctgattgtgctg
+3755524/1
C@CFFFF?CFFFHHIGIIIIIDHFDFGHIIIGHBHDFHHIIG@HGDHGHC
@5828499/1
cacggtagcactgagtgacggcacctccgacactgaggtcacggtactcg
+5828499/1
C@@FFADFHHFHHIGAGGIIIIIIIIIIIIIIIIIIIIGGHIIIFHIIIA
@159584/1
gcaagaagtaccagaaacgggacttagccacaatctgg
+159584/1
@@@DDFFFCFHGHGBGAAEGGGDC?C49CE>;DBBA?D
@5308103/1
ggtgcacgcgcttgggcagagggaatctgattgtgctgttgtggaactgc
+5308103/1
BB@FFFFFHHHHHJJJJJJJJJJJJJJJJJJJJJJJJJIJJIJJJJJJJJ
@1252876/1
cacggtagcactgagtgacggcacctccgacactgaggtcacggtactcg
+1252876/1
@C@FFDDFHHHGHJJEHEHIIIIGIJJJJJJJIJJIJJCHGIJI@EHGHE
@3755849/1
gggcagagggaatctgattgtgctgttgtggaactgcttcacctgtggcc
+3755849/1
CCCFFFFFHHHHHJJJIJJJIJJJJJJJJJJJJJJJJJJJJJJJJJJJJJ
@5828985/1
gacgatttcaccagtggtcttcttgaacttcttcaattgacgcaagaagt
+5828985/1
CCCFFDDFHHHHHIGIJJJJJJJJIEIIJJIIJJIFIJJJJJJJJJIJI?
@4789674/1
cagtggtcttcttgaacttcttcaatt
+4789674/1
???=ADDD8FFF<CFF3CBA<A<D<E<
@159728/1
tacataataaaattagaggaagtaggtgctgggcctcttgtatgcgaagg
+159728/1
CCCFFFFFHHHHHJJJJJJHIIGIJJHIJJJJJJJJJJJJJJJJJJFGHI
@159806/1
ctgcacgaagaaatttgaatctatttatcatctatgaaaaaatggaaacc
+159806/1
CCCFFFFFHHHHHJJJJIJJJJJJJJJJJJJJJJJJJJJJJJJJJIJJJJ
@1253115/1
ggagagaagatcctcatcttgtatagaggaggcttgggctcgctctccga
+1253115/1
@C@FDFFFHHHDDHIGHJJJIIIIJJJIGJIGHGH@DGGGEAFEGIJIIH
@2726410/1
ctgggctgcagatgactgtgcatccttgctagtaagtcctgagccatagc
+2726410/1
CCCFFFFFHHHHHJJJJJJJJJJJJJJJJJJJJJJJJJJJJJJJJJJJJJ
@2214177/1
ccagtggtcttcttgaacttcttcaattgacgcaagaagtaccagaaacg
+2214177/1
CCCFFFFFHHHHHJJJJJJJJJJJJJJJJJJJJJJJJJJHIIJJJJJJJJ
@664806/1
gacgcaagaagtaccagaaacgggacttagccacaatctggtctggagag
+664806/1
@@@BBDDADFHHFIIIEGF@ECBFGJIGI<FHGEGIICHEG?F?BCD@CF
@4790007/1
tgctgttgtggaactgcttcacctgtggccggcggcacgcagacgccttg
+4790007/1
@CCFFFFFHHHGHJJJJJJJJJJJJIJJJIHIIIJJHGHFFDDEDDDDDD
@5829751/1
cgggctctgtgcctggctcccatgtcacggtagcactgagtgacggcacc
+5829751/1
CCCFFFFFHHHGHJHHGIJJJJJJIIJJJJHHIJJJJJIJHIJIIGIIII
@2214451/1
ctgtggccggcggcacgcagacgccttgatgacctccactttgatgatct
+2214451/1
@BCFFDFFFFFFHIJIJJIJJJGIHHHFFECCEFDD?ACCDDDCDDEEDE
@3256338/1
gtcacggtagcactgagtgacggcacctccgacactgaggtcacggtact
+3256338/1
@C@FFDDFHHHHHIG>FC<FHGFBEDHGIIGBHIGHIEIECFHGHE;CEE
@1253908/1
gtcacggtagcactgagtgacggcacctccgacactgaggtcacggtact
+1253908/1
C@CFFFFDHHHHHJJJJGIJJJJEIJJJJJJJJJJJJJJJHHJJJJGHHH
@3756383/1
gaagtggtgataaagataagtataggctcaaaacctaacgacatcaatca
+3756383/1
BBCFDFFDFFHFHJJIJJIIIHHJHJJJJJJIJJJJJJJIJJIJJJJJJJ
@5308757/1
agccagatgccaaagttcttgatcttcactgggctcttctctgggatttc
+5308757/1
CCCFFFFFHHHHHJJHIJJJJJJJJJJJJJJJJJJJJJJJJJJJJJJJJJ
@160790/1
ggtctggagagaagatcctcatcttgtatagaggaggcttgggctcgctc
+160790/1
CCCFFFFFHHHHHJJJJJJJJJJJJJIJJJJJJJJJJJJJGHJJJJJJII
@1718097/1
atacataataaaattagaggaagtaggtgctgggcctcttgtatgcgaag
+1718097/1
CCCFFFFFHHHHHJJJJJJJJJJJJJJHIJJJJJJJJJJJJJJJJJJJGI
@5830474/1
ctgtgcctggctcccatgtcacggtagcactgagtgacggcacctccgac
+5830474/1
CCCFFFFFHHHHHJJJJJJJJJJJGHIJJJJJJJGGIJJJJJJJJJJJJJ
@5309028/1
gcttcacctgtggccggcggcacgcagacgccttgatgacctccactttg
+5309028/1
CCCFFFFFHHHHHJJJJJJJJIJJJJJJHHHFFDEEEEEEDDDDDDDDDC
@3256783/1
catacataataaaattagaggaagtaggtgctgggcctcttgtatgcgaa
+3256783/1
CCCFFFFFHHHHHJJJJJHIJIJJJJJJIIJJJJJJJJJJJJJJJJJJGH
@6836154/1
gtgctgggcctcttgtatgcgaaggtgttgaggcgcttgtggtggtgcac
+6836154/1
CCCFFFFFHHHHHJJIJJJJJGHIICFGHIIIJJJJJJJHIIHGIBGIII
@1718455/1
gtacgttcaaacgtatcacacattttctggtcaccttccatgcaaaatct
+1718455/1
CBBFFFFFHHHHHHJJJJJJJJJJJJJJJJJJJJJJJJJJJJJJJJJJIJ
@1255286/1
tccaattaaactttgggcctgtttcagagtctcgttgacttgctgttagc
+1255286/1
@@@DFFFDHDHHHJIIGGIEHHHHEHDEFCCGICCFEGIDB?DFGGGGI<
@6335306/1
atcagtttggagttcacctttagaagtatgtttttagctgtcatctggtt
+6335306/1
CCCFFDFFHGHHDGIIIJIJIGIJIJHIIIHIJJJJJJIJGGGIJJJJHI
@4293278/1
gccagatgccaaagttcttgatcttcactgggctcttctctgggatttcc
+4293278/1
???1BDD>DAB>CEBCA?AF>D:FFDEFFI9CEEEIIIEIDFEID3BDDC
@4293493/1
ggcagagggaatctgattgtgctgttgtggaactgcttcacctgtggccg
+4293493/1
@@@DFFFFAAHHFGI>EB@C4CHGHG@3??EGHIGIIC??<DDDHC;FEG
@162484/1
cacgcgcttgggcagagggaatctgattgtgctgttgtggaactgcttca
+162484/1
@@@?DDFFHFHHDIIIDHBFEBDDDG4BGFC>DDGBEIIIGGIIGHIH@@
@162501/1
ggcagagggaatctgattgtgctgttgtggaactgcttcacctgtggccg
+162501/1
1?;DD;BBFFA?FBGIEFB:CEBHHB@<EFBFEBGIBFGBGII>??B?B?
@7335724/1
cggcacctccgacactgaggtcacggtactcgcggtacatgttgtgtaca
+7335724/1
@@@FFFFFDDHDFGHHBGIIEFEIII?GGGGIIIIGGGIGGC@DEHEHHG
@6836808/1
gtggttcctctgcacttggtggtccacaaacattataatagcgttgtcta
+6836808/1
@@@DDDFFHDGFHGIIGFDAAEEHGHIIIIIIIIFGGIHCHAFGIGGHII
@6836927/1
ccctaatagagacgatttcaccagtggtcttcttgaacttcttcaattga
+6836927/1
CCCFFFFFHHGHHJFIJJJJJJJJHIJIJJJJJJJIJJJJJJJJJJJIJI
@4293912/1
ccctgatagagacgatttcaccagtggtcttcttgaacttcttcaattga
+4293912/1
@CCFFBDDG?HFF?@FGGHGEGGIIDF?:CGHCDEGGGIIGICGD<FHGD
@7869598/1
tggatggagtgagcacgggctctgtgcctggctcccatgtcacggtagca
+7869598/1
CCCFFFFFHFFHHIJJJJJIJJJJIIJJIJJIGIJJJJJGIJJJGBDHII
@6837179/1
cactgagtgacggcacctccgacactgaggtcacggtactcgcggtacat
+6837179/1
CCCDFFFBFFDFHGGIJIIJJJJJJJJJJJFHIIIJ?FHIJHJJHEDFDF
@3257981/1
tctgcaatcctgcctcacatgattcatccacaaattccaacccttgcgtt
+3257981/1
CCCFFFFFHHHFBIJJIIIIJGGJJJJHIJJJJJJIIIJJJIIJJJIJII
@3258110/1
gaggaagtaggtgctgggcctcttgtatgcgaaggtgttgaggcgcttgt
+3258110/1
CCCFFFFFHHHFHIJJJJJJJJJJJGJJIJJHHHIBHGHJJJJJJJJJJC
@5833015/1
gccagatgccaaagttcttgatcttcactgggctcttctctgggatttcc
+5833015/1
CCCFFFFFHHHHHJIIJJJJJJJJJJJJJJJJJJJJJJJJJJJJJJJJJJ
@5833219/1
ggcgcacagggcacgcttgcgcatgacatctatacatgccattggcgttc
+5833219/1
CCCFFFFFHHHHHJJJJJJJJJJJJJJJJJJJJJIJJJJJJJJJJJJHIJ
@164010/1
tggtcttcttgaacttcttcaattgacgcaagaagtaccagaaacgggac
+164010/1
@<@ADBDDFAFD>DHIFADHFDFHIEHHIGHGGFC??FGCHGGDFDDG>F
@3258520/1
ccaatcctttactcgaatagtcttttctaacttgaacagtgcgatgtttt
+3258520/1
C@@FFFFFHGHHHIJJJJIIJJJJJJJGGGEHIGHIJIIIIIIEDHHIII
@6838116/1
ctggagagaagatcctcatcttgtatagaggaggcttgggctcgctctcc
+6838116/1
@CCFFFDFHFHBHIJJJHGJJJJJJJIJIIJFFBHHJIFIGIJIJJJGIF
@7336989/1
ttgtggaactgcttcacctgtggccggcggcacgcagacgccttgatgac
+7336989/1
CCCFFFFFHHHHHJJJJJJJJJJJJJJJJJJJJJHHFFFDDDDDDDDDED
@5834287/1
gtagcactgagtgacggcacctccgacactgaggtcacggtactcgcggt
+5834287/1
CCCFFFFFHHHHHJJJJJJJJJJJJJJJJIJJJIHJJJGJHHJJJJJHF?
@3757063/1
ctccgacactgaggtcacggtactcgcggtacatgttgtgtacacctgag
+3757063/1
?=?=A@DDDBDFD?2ACBG@:@C>D?F?:?@@?9./8B8;==CF@E;DFD
@3757114/1
ctttatacatttcggcatggcgatcatgtcgatggcttggtttattccca
+3757114/1
@@@DDDD?F<FFACGCAGFG;ECFGEEFIAB?BGECDFFFBFF9BF@CFE
@5834679/1
attttgtttttctctgtgatctgtttcttggcatctatagatgtcggtgg
+5834679/1
CCCFFFDFHHHHHJJJJJJJJJJJJJJJJJJJJJJJJJJIIJJJIJJDGI
@5309361/1
gcagtactgtcgtttgcaaatttgtctctcaccatgctcatactatcttc
+5309361/1
=;8AADDBDFFFFIIA?ADFFHDA<AFHFEHEF?E<GFEFGCFEGEIBGF
@2727453/1
cgtagttctcagcttccctgcaaagttaaccatcttgtattcaaaagaaa
+2727453/1
CCCFFFFFHHHHHJJJJJJJJJJIJHHIJIJJJIJJJJJJJGIJJJJJJJ
@6337376/1
gtgataatgtcataaagttgacaataatctataattaattactttaaatc
+6337376/1
?=?;;;;BBC4CFBFF>FHACHHH<DHE@DFHF@CFEFFGBFFFE<D94:
@6337634/1
gcgcttgtggtggtgcacgcgcttgggcagagggaatctgattgtgctgt
+6337634/1
@C@F@FFFHGHFFFGIIIGGEGIHEGIIIJCHIJGGIGIJ@GHGEH@EHE
@5309910/1
gccgacacgattatgaagacgaagcggacgtcacggtaagcattcatcag
+5309910/1
@@CFBDDDF@FHHGGIEIEHEEAGBHG@@F;ACFB@5=E;C;?@;?CDCC
@1255957/1
ggagtgagcacgggctctgtgcctggctcccatgtcacggtagcactgag
+1255957/1
BCCFDDDFGFHHHJJIIJJJJJJJJIJJJJJJJJJIJJJJHIJJIJJJJI
@4295829/1
tgtctgtttgtctgttcgtctgtgcgcgctaatctcagaaacggctgatc
+4295829/1
@?=DDDDDFHHFA?EGAHFEH7AF<CFH8@<@DFHIGG>DEHHCG4ADGG
@1256121/1
gtgctgttgtggaactgcttcacctgtggccggcggcacgcagacgcctt
+1256121/1
BBBFFFEFHHHHHJJJJJJJIJJJJJJJJJJJJJJJJHHFFDDDDDDDDD
@2727858/1
ctgttgtggaactgcttcacctgtggccggcggcacgcagacgccttgat
+2727858/1
CCCFFFFFHHHHHJJJJJJJJJJJJJJJJJJJJJIHHFFFDEDDDDDDDD
@4295918/1
cttcttcaattgacgcaagaagtaccagaaacgggacttagccacaatct
+4295918/1
CCCFFFFFHHHHHJJJJJJJJJGHIJJJJJJJJJJJJJJJJJJJJJJJJJ
@3260119/1
cgaaggtgttgaggcgcttgtggtggtgcacgcgcttgggcagagggaat
+3260119/1
@CCFFFBDFHHHHJJJJJJJGHJIJJDFHHJJJJJGIJJJJGHHFFFDCE
@1256968/1
gtgactttcccgtttccaatctccaagacaggaggctccagtactttagc
+1256968/1
CCCFFFFFHGHHHJJJIJJJJJJJJIJIJJJJIJIJJJJJJHIIJIJJJJ
@3260326/1
gcctgtttcacagtctcgttgacttgctgttagctcattttaacacattt
+3260326/1
CCCFFFFFHGHHHIIIIIHH;CHGIGIIIIIIGIIGGGHIIGGGHEGGHI
@2215352/1
tgggcctcttgtatgcgaaggtgttgaggcgcttgtggtggtgcacgcgc
+2215352/1
@C@FFFFFGFHFDGGGGBHGI<FHHICGHJJJJJGHIG8CCGHECIIIHF
@3260495/1
tcatcttgtatagaggaggcttgggctcgctctccgaagggagcttgcgg
+3260495/1
C@CFFFFFHHHHHJJJJJJJJJGHIJJJJJJGIIJIIIIJJEIIJJIGIH
@6838436/1
gcttgtggtggtgcacgcgcttgggcagagggaatctgattgtgctgttg
+6838436/1
C@CFFFFDFHHCFHGGGIIJIEIEIFIIGIGIBCHIIIGEGFFEHJGIIC
@4790495/1
ttgtgctgttgtggaactgcttcacctgtggccggcggcacgcagacgcc
+4790495/1
CCCFFFFFHHHHHJJJJJJJJJJJJJJJJJJJJJJJJJJHFFFDDDDDDD
@6838477/1
agggaatctgattgtgctgttgtggaactgcttcacctgtggccggcggc
+6838477/1
CCCFFFFFHHHHHJIIIJJIJJIJJJJJJJJJJJJJJHIJJJJJJJJJHF
@2728570/1
aattagaggaagtaggtgctgggcctcttgtatgcgaaggtgttgaggcg
+2728570/1
CCCFFFDFHDHHHJIIHJJJJIJJJJJJJJJJJJJJJIIIFHGHJIJGIJ
@5837414/1
caccagttcatatttgggcacagttcctcgacgagcaagtagttcttgaa
+5837414/1
@?@DDADDD?BFA:EF<FGEFE>FFECHF66EFFEBFI@?DDFEEEEFEE
@2728676/1
cacgtagttctcagcttccctgcaaagttaaccatcttgtattcaaa
+2728676/1
@<@FDDADFFFFHIIJGIIJIGHGEHECCHEHIGGIIIIHIGHGG@G
@1720211/1
gtcacggtagcactgagtgacggcacctccgacactgaggtcacggtact
+1720211/1
CCCFFFFDFHHHHJJJJFHIIJJJIJJJJJJIJJJJJJJJJIJIJJIFHH
@7337107/1
gcgacaccttgtggctgtgacttgtagtcaaggtggagattttactatct
+7337107/1
CCCFFFFFHHHHGIIIIBF>HHIIHHI@GGIGIGHGIIGIIIIIIIIIFH
@1720231/1
gcttgtggtggtgcacgcgcttgggcagagggaatctgattgtgctgttg
+1720231/1
CCCFFDDDCFFHHJGJJJJJJJJGIGGJEEIIJIJJGGHCHI=CGHJHGI
@6838840/1
aggtgctgggcctcttgtatgcgaaggtgttgaggcgcttgtggtggtgc
+6838840/1
BBCDFFFFHHGHHJJJJJJJJJJJJJJFHHHJJJJJJJJJJIJJIJJJJJ
@168610/1
tgcacgcgcttgggcagagggaatctgattgtgctgttgtggaactgctt
+168610/1
CCCFFFFFHHHHHJJJJJJJJJJJJJJJJJJJJJJJJJJIJJJJJJJJJJ
@1720341/1
gacgatttcaccagtggtcttcttgaacttcttcaattgacgcaagaagt
+1720341/1
B@CFDFFFHHHHHJHIGHIIIJJJJIIJJJJJIJIIIIIIJIJJIJFHJF
@5838297/1
gtgtacacctgagcgagactcataacgcagccagatgccaaagttcttga
+5838297/1
?@?DDDBBDF3DBHIEGHEGHGGHIHHGIIIIGGGHHIIAF@F9BFGGHH
@169000/1
gttttacaagggcaggttgaactcacaccattcaatttaaaagaaactgg
+169000/1
@@@DDED?DADDHHHAGHGHIIIIGEFI=AEDGEEGCFGCHGIABGGGBH
@666828/1
ctcataacgcagccagatgccaaagttcttgatcttcactgggctcttct
+666828/1
CCCFFFFFHHHHHJJJJJJJJJJIJIIJJJJJIJJJJJJJIHIJIJJJII
@6839291/1
gcgggcgccgggatggacacggagcgcgtgcagcgcacgtacgtgtggca
+6839291/1
@@@DFADFHGHGDFHBGHGJJJIGAHGEFDDDDDD=@BB<<A@<ACDDDC
@1259148/1
gttgtgtacacctgagcgagactcataacgcagccagatgccaaagttct
+1259148/1
C@CFFFFFHHHHHJIIJJJJIIJJJJJJJIIIJJJJIIIJJJIJJIFHIJ
@5838854/1
cgttgatgtcgcaagatagtgagacattcactttttagtcataatcttca
+5838854/1
@@?DFAEDHDHHHIIGGGGHHCHCGGFBBEGGHHIGHEHECHIGHD>GEE
@5838933/1
ccctgatagagacgatttcaccagt
+5838933/1
@@@DDDDDBAD>DF?CFBH@AC?C?
@7337726/1
ggcatctatagatgtcggtggcgcacagggcacgcttgcgcatgacatct
+7337726/1
@?@FFDDEHHDHGGEGGGFHGHIIJIGIGIJGGEGBHBFFFFGIJGIIHH
@1259583/1
cgcttgggcagagggaatctgattgtgctgttgtggaactgcttcacctg
+1259583/1
@@@DDDBDHFD:DEH@FEGDHIGHIHHCDHCFGHGIGIDHHFH>DDGDH8
@5839333/1
gtacacctgagcgagactcataacgcagccagatgccaaagttcttgatc
+5839333/1
@C@FFFDFHGHHHIGGHIJIGFHIIJIIIGEIGGGJGIDGIDGGIGGHIG
@6839708/1
gcgagactcataacgcagccagatgccaaagttcttgatcttcactgggc
+6839708/1
CCCFFFFFHHHHHJJJJJJJJJJJJJJJJJJIIJJJJJJJJJJJJJJIJI
@1260105/1
cgcttgtggtggtgcacgcgcttgggcagaggga
+1260105/1
@<=DDD=DDH?;<ACHEB:G><GIABD@@;D;@?
@1721459/1
gtacatgttgtgtacacctgagcgagactcataacgcagccagatgccaa
+1721459/1
CB@FFFFFHHHHHHJHHIJJJJJJJJJJJJJJJJJJJJJJJJJJJJJJII
@6840061/1
gaagagaagatcctcatcttgtatagaggaggcttgggctcgctctccga
+6840061/1
<1:B?BDDF;DD?E?FEGHHG@EECAHID@CF@CDG=DE@DF:DGC@3@G
@4296271/1
cgacgctcggacatttcaattttatttagttggtcttggttgaacggaac
+4296271/1
@@@D?DDDHFA:C9CFBE@GGHIEIECD@CFCCDDGGIG9BFH<DFGHAF
@5840052/1
ttgtggaactgcttcacctgtggccggcggcacgcagacgccttgatgac
+5840052/1
CCCFFFFFHHHHHJJJJJJJJJJJJJJJJJJJJJHHFFFDDDDDDDDDED
@5840135/1
ggtactcgcggtacatgttgtgtacacctgagcgagactcataacgcagc
+5840135/1
@@@FFDFDFDHFFIJGHGHIJJIIJFFHIJJIJJJJIJJJJJJGHIJJJI
@5840242/1
gcaaattgttacatttatattaactacctacttggttccaattaaacttt
+5840242/1
CCCFFFFFHHHHGJJJJJGJGIJJJIIIJJJIJJJGIIJIHJJJJGHIIJ
@668032/1
ttttaatttgtgctccaaattgtatctgacgacgcattgaatctgaatac
+668032/1
@??DBBDB?=222?4EEA>>B?C:A:<A4CFE6:C@@?9BBD@FDB8?FD
@5840549/1
gctctgtatgtatgaccggtactctaagggtgggtcgtagcgaactacta
+5840549/1
CCCFFFFFHHHHHJIJJJIGIHIJJJJIJJCFHIDHIJJJJIJJJJJJHH
@3758996/1
ggcaaaggtagtaagtcagctgttccacttcatcatcagggatcttgccg
+3758996/1
@?@FDFFFDFFADGHFHGIG@?FHCHEHHBEHGHIIIIIEGGEGGBHHFG
@4792377/1
cctgtaccatgcaccgccatgccatgtaccacgcctgggatgccacccgg
+4792377/1
CC@FFDEDHHHHHJJGHIIJHIIIJIIIIGHIIIIIIJIGIGIJIIJIEF
@3759287/1
aggcgcttgtggtggtgcacgcgcttgggcagagggaatctgattgtgct
+3759287/1
@@@DADDD?<BB?<C1AE>FCEFIGIIIFFFFDF1@FFICEA@CCC@CE;
@5840885/1
gtacatgttgtgtacacctgagcgagactcataacgcagccagatgccaa
+5840885/1
@;?DFFDDFHHBHGGBDBGIIGEGGHADGEGHEEEHEEIGGIIIGGCDAG
@5311090/1
agcatacataataaaattagaggaagtaggtgctgggcctcttgtatgcg
+5311090/1
CCCFFFFFHHHHHJJJJJJJIJJJJJHHJIHIJJJJJIJIJJJJIJJJIJ
@5840993/1
ggtgcacgcgcttgggcagagggaatctgattgtgctgttgtggaactgc
+5840993/1
@@?DADFFFADHDHIIBG@DDDFEHBDFHCGHEHGIEHGD>BFHIIGIE@
@2729287/1
gcactgagtgacggcacctccgacactgaggtcacggtactcgcggtaca
+2729287/1
CCCFFFFFHHHHHHGHIJJJJJJJJJJJJJJHHJJJJFHIJJIJJHEEEF
@3263014/1
gtggtggtgcacgcgcttgggcagagggaatctgattgtgctgttgtgga
+3263014/1
BB@FFFFDHHHGHJJJIJJJJJJJJJJJJJIJJJJJJJJJJJJJJJIIIG
@668616/1
ggtgttgaggcgcttgtggtggtgcacgcgcttgggcagagggaatctga
+668616/1
BBBDDFFFHHHHHJJJIIJGHIHHIJJJJJJJJJJJJJJJHHHFFFFFEC
@3263028/1
ccgcaatgttggagcttggtacaaagcaaaggtcgggcagttcgtcaaca
+3263028/1
@@@?1=A?FFBF8::EGFFCBFCFHFCEF9@FBDAGEFEFFFACC@;@FF
@5841117/1
ggctcgctctccgaagggagcttgcggccgatgacctcatactccttcaa
+5841117/1
CCCFFFFFHHGHHIJJJIIGIJJIJIJJJJGJJDGIJJHHHHHHFFFEFE
@668797/1
gtaagtttgtcgagtagagccttagctgcggaatgcttagcttccttctt
+668797/1
@@@DFDDFFHHHFEEEG@GGIIIGGIGICHGJIIIJJIEGFDHGIIEGII
@3263445/1
ctggagagaagatcctcatcttgtatagaggaggcttgggctcgctctcc
+3263445/1
B@CFFFFFHHHHHJJJJIJJJJJHIJIJIJJIJJJJJGHHIIIGIIJJIJ
@2217993/1
ggtgcacgcgcttgggcagagggaatctgattgtgctgttgtggaactgc
+2217993/1
BCCFFFFFHHHHHJJJJJJJJJJIJJJJJJJJJJJJJJJJJIJJJJJJJJ
@5311746/1
ccacgatgtaagtgcttcgggcttcaacagcttgttagcttgccattgac
+5311746/1
CCCFFFFFHHHHHIIJJJJJJIJJJJJJJJJJJJJJIJJJJJJJJJJJJG
@4793370/1
cccacgatgtaagtgcttcgggcttcaacagcttgttagctt
+4793370/1
@;@DDDDDDFC?A<CCEGB:<<8C?9DG?D;8:?D???909B
@2218325/1
gcacctccgacactgaggtcacggtactcgcggtacatgttgtgtacacc
+2218325/1
CCCFFFFFHHHHHJJJJJHIJJJJHIJJJJJJJHIIIJJJJJIIIJJJJH
@2218444/1
cacagttccagtctcaggcacattgccattagtagactgatcagccggag
+2218444/1
CCCFFEFFHHHHHJJJJJJJJJJJJJJJJJJJHHIIJJJJJJJJJJIJJJ
@3263926/1
gggaatctgattgtgctgttgtggaactgcttcacctgtggccggcggca
+3263926/1
CCCFFFFFHFHGHHIJIIJJJIJJJJJJJJJJJJJJJIIIJJJJJJIHFD
@5841890/1
gccagttataaagcatagcccgaagtgctattggcacacaggcataatgc
+5841890/1
@CCFFFFFHHGHHIJIIIFIJGIJIIJIIIJJJJJJIGIIJGIIJJIGII
@3264058/1
gcctcttgtatgcgaaggtgttgaggcgcttgtggtggtgcacgcgcttg
+3264058/1
CCCFFFFFHHHHHJGGHIFGHIJJJJJJJIJJHIJFHJHHGJJJJJHFFD
@3264134/1
agcgagactcataacgcagccagatgccaaagttcttgatcttcactggg
+3264134/1
@CCFFFFFFHHHHJJIJJIJGJJJGEGGGJJJ?DGIJIIGHIIIIJJGIH
@3760670/1
ttgagatgtttgtgaaactgcgacaccttgtggctgtgacttgtagtcaa
+3760670/1
CCCFFFFFHHHHHJJJJJJJJJJJJJJJJJHJJJJJHHIJJJJHIJGIJI
@4793810/1
gccagatgccaaagttcttgatcttcactgggctcttctctgggatttcc
+4793810/1
CCCFFFFFHHHHHJIJJJJJJJJJJJJJJJJJJJJJJJJJJJJJIJJJJJ
@5842355/1
gtggtgcacgcgcttgggcagagggaatctgattgtgctgttgtggaact
+5842355/1
CCCFFFFFHHHHHGAFFGEBB;DH8@BFGEGGHHIGHHB>BDG.@;;@DG
@169794/1
gggaatctgattgtgctgttgtggaactgcttcacctgtggccggcggca
+169794/1
@CCFDDFFHHHHHJJJJJJGGJJJHIIIIIIJJJIJHIHIJIIJEHIHFB
@169810/1
ctggcgttgagggcaagttcatgcgtttttgctctggcgttcaaaaggtt
+169810/1
CCCFFFFFGHHGHJJJIHIIIJIIIJJJIJGJJJJJJJJIIJJJJJJJGH
@5842393/1
cctcttgtatgcgaaggtgttgaggcgcttgtggtggt
+5842393/1
@?@DBDDDFDA8CFGFB2<?E?@FGDBBGEGIFBF=D<
@2218858/1
ctcttgtatgcgaaggtgttgaggcgcttgtggtggtgcacgcgcttggg
+2218858/1
CCCFFFFFHGHGHJIJCGHHHIGIJIJJJEFHIJJJBDHIJJIJHFFFDD
@4793945/1
gtgagcacgggctctgtgcctggctcccatgtcacggtagcactgagtga
+4793945/1
@@@FADDDH6DAFGEDGGGICBFG@HGDII@G??FGEDDGGGDFHIACAC
@5842483/1
gtgctgttgtggaactgcttcacctgtggccggcggcacgcagacgcctt
+5842483/1
@BCFFFFFHHHHHJJJJJJJJIJJJJIIJIJJJJJJJHHFFDDDDDDDDD
@3761214/1
ggattttaatgttattattacagcatacataataaaattagaggaagtag
+3761214/1
B@@FFFFFHHHHHEIIIIJJJJIIJJIJIJGIGCHIEGIJJIGIIJJHII
@2219347/1
gtgacggcacctccgacactgaggtcacggtactcgcggtacatgttgtg
+2219347/1
CBCFFFFFHHHHHJJJJJJJJJJJHIJJJJHIJJJJJJJEHHHHHFFFFF
@1260823/1
gccagatgccaaagttcttgatcttcactgggctcttctctgggatttcc
+1260823/1
@@CFFFFFHHHHHJGHIJJJJJJJJGJJJJIJJJJJJJJJJIIJIJJJJJ
@3761577/1
ccacaaacattataatagcgttgtctaacgtcggattcagttcggaacat
+3761577/1
CCCFFFFFHHHHGIEHEGGIIJIIHJJIGIIIJIIGGHIIIIGJIIJJII
@1261086/1
gacgatttcaccagtggtcttcttgaacttcttcaattgacgcaagaagt
+1261086/1
@@@D=A?D?DFD?CC<DFHHHBHE?<9CHHIGCGIGCGFH@HG6DAHGBF
@669922/1
ctccaatcctttactcgaatagtcttttctaacttgaacagtgcgatgtt
+669922/1
C@CFFFFFHFHHDHIJJGJJJJJJIIIJJIJGHHIIFHHHGGHGIIIHGI
@7338689/1
gtcttcttgaacttcttcaattgacgcaagaagtaccagaaacgggactt
+7338689/1
CCCFFFFFFHFHHHHIIJJJIJJIJJJGIIJJJEHIJIJGGIJIIJGFGG
@5313924/1
ggtgttgaggcgcttgtggtggtgcacgcgcttgggcagagggaatctga
+5313924/1
@@=DDDDDHHFFHJJJHIJFGIHHIJJJJJIJIJIJJGHCEHHBDEFFEC
@2220284/1
ctgtgacttgtagtcaaggtggagattttactatctttcaagtcggcata
+2220284/1
@@@BDFDFFHHHFFFGGEE<FFHIGIGIIJJJGJJJJJHIIJFDHIIGEH
@5314008/1
cagatgtctttctagtgcgtccgtctgattctgtgatagtgaataca
+5314008/1
@@CDDDBDHHDHHIIEHIIEHIJHIJIEEHIIIGGIJJEFIIGGJJI
@4297221/1
acagcatacataataaaattagaggaagtaggtgctgggcctcttgtatg
+4297221/1
@CCFFFFFHGHGFGGBHGJJJJJJJHIJHHIEFFHIJJJIJIIJJJFDHH
@4297259/1
agaggaagtaggtgctgggcctcttgtatgcgaaggtgttgaggcgcttg
+4297259/1
CCCFFFFFHHHGHIIJJIIJJJJJJJJJJJJJJJIJFHIIJJJJJJIJJI
@4297522/1
ctcttgtatgcgaaggtgttgaggcgcttgtggtggtgcacgcgcttggg
+4297522/1
CCCFFDFFHGHFHHGICFHFIJJJJIJJJJGHIGHIIJGGHIJJHFFFDB
@2220674/1
ccctgatagagacgatttcaccagtggtcttcttgaacttcttcaattga
+2220674/1
CCCFFFFFHHHHHJJJJJJJJJJJIJJHHIJJJJJIJJIJJJJJJJJJJJ
@670923/1
gcaagaagtaccagaaacgggacttagccacaatctggtctggagagaag
+670923/1
@CCFFFFFDHDHGJGGIGIIJDGHGEHIJJJJJIJJIEDGGIIHIICHGI
@7339398/1
ggagtttgtatacttaattcgatgttatacatatagcatttcggatctat
+7339398/1
BCCFDFFFHHHHHJJJJJJJJJJJIIJJJJJJJJJJJJJJJJJJJJJJJJ
@7873285/1
ggagagaagatcctcatcttgtatagaggaggcttgggctcgctctccga
+7873285/1
CCCFFFFFHHHHHJJJJJJJJJJJJJJJJIJJJJJGHJGGIJJIJIGIJG
@5845432/1
cgcaagaagtaccagaaacgggacttagccacaatctggtctggagagaa
+5845432/1
CCCFFFFFHHHHHJJIIJJJJJJJJJIJJJJJJJJJJJJIJJJJJJJIJJ
@7873653/1
tcataatcttcagatactccaaagcattctgggctgcagatgactgtgca
+7873653/1
@@@FFFDDHBDFFBHGHIIHGHGGHGCEHIJGFFFEGHHIEFGGHJBFGH
@5845551/1
ggcttattctgcatacctgccatgcgctggtaagcgctatggactgccgc
+5845551/1
@@<DD?DAFHHFHIIGED<;BCHIIIIIGGF@DHGAG;FGBHGIIE@EFE
@4298296/1
gtcttcttgaacttcttcaattgacgcaagaagtaccagaaacgggactt
+4298296/1
?B@ADDFFHGGHHJIJIJJIJJIJJJIIIGHIA?DDFHGGIJJJHH<GHC
@7340225/1
aggtgctgggcctcttgtatgcgaaggtgttgaggcgcttgtggtggtgc
+7340225/1
@@@DDDFFDHHHHJJJJIIJIJJGGGGGFCGGIIJIIJEHGDHGGIIEGG
@6339236/1
gtaacaaaaagggggtatacatatcaattgcacggcttctagataacata
+6339236/1
CCCFFFFFHGHGHJJ@FHIIIJJJJJJJJIJJJJJJJJJJJJJIJJJJJI
@2222031/1
cctcgacgagcaagtagttcttgaagcacagacacaggtgtcttcaacgg
+2222031/1
@@@FFFFDFHGDDHFGHFGHIJIGIJIGFDFHGIIJIIHIHGGGJGIGBG
@1724148/1
gtgctgttgtggaactgcttcacctgtggccggcggcacgcagacgcctt
+1724148/1
@BCFFFFFHHHHHJJJJJJJJJJJJJIJJJJJJJJJJHHFFDDDDDDDDD
@5846487/1
gacgcaagaagtaccagaaacgggacttagccacaatctggtctggagag
+5846487/1
CCCFFFFFHHHHHIJJJJIJJJJJIIIJIJJJJJJJJJJJIIJIIJIJII
@7340877/1
ggtctggagagaagatcctcatcttgtatagaggaggcttgggctc
+7340877/1
?@?DDD>=?AFDHDFBEEBF?:A:EHH<FDAF@FHIIIIIGI90?8
@5846702/1
cgctgcttggccatcttcttgttcttgctgatgacggtagccgtgtgttt
+5846702/1
CCCFFFFFHAHHHJJJJJJJJJJJJJJJJJJJJJJJJIGJJJJHIFHHGI
@5316444/1
cagcagagtgcacacaatggtgaactggcgttcatgcggcaaacgcctat
+5316444/1
?@@DDD>D=CFBHIGIEG@DHE@@EHECHIHECBDF>@<GHBHGBGACHC
@1724896/1
cttcttgaacttcttcaattgacgcaagaagtaccagaaacgggacttag
+1724896/1
C@@FFFFFHHGGHIJGHGGGIHIJIIIJJIG?FHIIJGIJJJIJGGGIGH
@5847055/1
gtttattttgtttttctctgtgatctgtttcttggcatctatagatgtcg
+5847055/1
CCCFFFFFHHHHHJJJJJJJJJIJJJJJJJJJJJJJJJJJJJJJJJJIJJ
@5847575/1
taataatcgatatcaaactaaacctacgttaaataatttaaccagaaaac
+5847575/1
CCCFFFFFHHHHHJJJJJJJJJJJJJJJIJJJJJJJJJJJJJJJJJJJJJ
@1261854/1
gttcccacatcaggatgtggattttaatgttattattacagcatacataa
+1261854/1
@CCFDFDFDHGF>FEHIEHHHGGGIJJIIJJGJJIIGGBHHGJJIIJJII
@1261925/1
ccagtggtcttcttgaacttcttcaattgacgcaagaagtaccagaaacg
+1261925/1
CCCDFFDDFHHFHJGHCFHHJJJJIIIGHIJHGGHIIGIDGGIJJIJJJI
@4795190/1
ggcgcttgtggtggtgcacgcgcttgggcagagggaatctgattgtgctg
+4795190/1
?@<DAADDHFHFHIGIIEGIEIIHGHGII>FB;F@GAGGGHIDDGDGHIC
@5848553/1
gcctaaataatgctgaatattaaactggaaatatccacacgtattttttt
+5848553/1
CCCFFFFFHHHHHJJIJJJJJJJJJJJJJJJJJJJJJJIJJCGIJJJJJJ
@6840970/1
ggaatctgattgtgctgttgtggaactgcttcacctgtggccggcggcac
+6840970/1
CCCFFFFFHHHHHJJJJJJJJJJJJJJJJJJJJJJJJJJJJJJJJJJFFD
@1262310/1
ggcgcttgtggtggtgcacgcgcttgggcagagggaatctgattgtgctg
+1262310/1
@CCFFFFFDFFDBECFGGIGIJJIJJJIJIIEGIJGIHGIICHIIDGIHH
@2731805/1
agagggaatctgattgtgctgttgtggaactgcttcacctgtggccggcg
+2731805/1
@BCFFFFFHHHHHJJJIJJJJJJJJJJJJJJJJJJJJJJJJIJJJJJJJI
@5849069/1
cgacgaatcacatgaaagggggaggggggagggtcattcaatgtctcctt
+5849069/1
@C@FFFFFHHHHHJIIIJJIJJHHJJJJD6BDD8?ACDEDEEDDEEDDDD
@2224271/1
ggcgcttgtggtggtgcacgcgcttgggcagagggaatctgattgtgctg
+2224271/1
CCCFFFFFHHHHHJGHIJJJJJJJJJJJJJJIJJJGIJJJJIJJJJJJJH
@3265980/1
ggtctggagagaagatcctcatcttgtatagaggaggcttgggctcgctc
+3265980/1
@@?DDDFAHHHHGGHEGIJJIJICHGD@E@HBBGCEHFEF0?8?GEA;FG
@6841339/1
gctggagatgtgggtgtagctttaaggggatctgctgtctgtggagctga
+6841339/1
CCCFFFEDFFHFFIHIGIJJJJJJJJHHEEIIJJJJJJIJJGIEDGEHHE
@5849366/1
gcgcttgggcagagggaatctgattgtgctgttgtggaactgcttcacct
+5849366/1
CCCFFFFFGHDHFHIIJIIIGIIBCHGHGHIHHIFHGGGIIIIGCGIIJE
@2732135/1
gttctcgattatcgaacttttcgccatgagtaagcgatcgggctctcagg
+2732135/1
CCCFFFFFHHHHHJIJJJJJJIJJJJJJJJHIJJJJJJJIJJJJJJJJJJ
@2732189/1
ataacgcagccagatgccaaagttcttgatcttcactgggctcttctctg
+2732189/1
CCCFFFFFHHHHHJJJJJJJJJIIJJJJJJJJJJJJJJIIJJJJJJJJJJ
@3762727/1
gcaagaagtaccagaaacgggacttagccacaatctggtctggagagaag
+3762727/1
CCCFFFFFFHHHHJJJJJJJJJJJJJJJJJJJJJJJJJIJJJJJJIJJJJ
@3266239/1
ctgcagatgactgtgcatccttgctagtaagtcctgagccatagcaaaca
+3266239/1
CCCFFFFFHHHHHJJJJJJJJJJJJJJHIJJIJJJJJJJJJJJJJJJJJH
@3266253/1
gtgctgggcctcttgtatgcgaaggtgttgaggcgcttgtggtggtgcac
+3266253/1
CCCFFFFFHHHHHJJJJJJJJGIJJHHHHJIJJIJJJIJIJJGIJEHIJJ
@3266272/1
gacgatttcaccagtggtcttcttgaacttcttcaattgacgcaagaagt
+3266272/1
@@@ADDDDDD<FAF2AEFBHEDHI@<?C<?CFCF???G<9:?D?6D@FH4
@3266313/1
cagtggtcttcttgaacttcttcaattgacgcaagaagtaccagaaacgg
+3266313/1
@@CDDDFFHHFFFIJJJIGIJJIIHIJJJIIIIJJJJGFHIGGIIIJJGJ
@6841655/1
gcgatgttttacaagggcaggttgaactcacaccattcaatttaaaagaa
+6841655/1
CCCFFFDFHHHHHJJJJJJJJFIJJI9EHIJJJJJJJJJJJJJJJJJIJJ
@2224663/1
gtgctgggcctcttgtatgcgaaggtgttgaggcgcttgtggtggtgcac
+2224663/1
CCCFFFFFGHHHHJJJJJJJJGHIJEGHIJJJJIJJJJJHIJCHIEHIJJ
@5849985/1
agaggaagtaggtgctgggcctcttgtatgcgaaggtgttgaggcgcttg
+5849985/1
CCCFFFFFHHHHDIJJJJJJJJJJJJIJJJJJIIIJHGHHJIJJJJJJJJ
@4796059/1
tggatggagtgagcacgggctctgtgcctggctcccatgtcacggtagca
+4796059/1
@@@DBD?DHFFDHIIGBBAGGGIIIIIIGDHEG@FHIIIHIIEGGHGIGH
@1263909/1
acggtttcttgcctgggtacgttactatcatacctttgattctgtccaca
+1263909/1
CCCFFFFFHHHHHJJJJHHJJJJJJJJJJJJJJJJJJJJJJJJJJJJJJJ
@1263928/1
atttgcggtgaatttgtggcctggcgttgaggg
+1263928/1
?@@BDA@AF>B?DGHI?EDGGEIFGIDAFA>?1
@5850449/1
ccgtttttaaactattttttcaatgccctaagtgagtatacatctattaa
+5850449/1
@@@DDEFDFHDHDIJIJIHIGHCHDEGGGGGG?FGG?DHIJJGHIJJGDI
@2225080/1
gccacaatctggtctggagagaagatcctcatcttgtatagaggaggctt
+2225080/1
CCCFFFFFHHHHHJJJJJJJJJJJJJJJJJJJJJJJIJJJJJJJJJJJJJ
@3763396/1
gcaagaagtaccagaaacgggacttagccacaatctggtctggagagaag
+3763396/1
@CCFFDFFHHHHHJJJJJIIJIJJJJGIIIIIJJJJJIGHIIJIIJJJIJ
@3266902/1
cataacgcagccagatgccaaagttcttgatcttcactgggctcttctct
+3266902/1
CCCFFFFFHHHHHJIJIJJIGIIHIJJIJJJJJJGIJJFHIJJJJJJIJI
@672596/1
gtggattttaatgttattattacagcatacataataaaattagaggaagt
+672596/1
@BBFFFFFGHGHHHIJJJJJJJJJJJJJJJJJJJJJJJJJJJJJJJJJJF
@2732966/1
gttgaggcgcttgtggtggtgcacgcgcttgggcagagggaatctgattg
+2732966/1
CBCFFFFFHHHHHHIJFHJGHIJJJJJJJJJJJJJJJJJJHHHHFFFFFF
@3763725/1
gtgctgttgtggaactgcttcacctgtggccggcggcacgcagacgcctt
+3763725/1
B@@FFFFFHHHHHJJIJJJJJJJJJGHJIJJJJJJJJHHFFDDDDDDDDD
@7875582/1
cgcaagaagtaccagaaacgggacttagccacaatctggtctggagagaa
+7875582/1
CCCFFFFFHFHHHJJJJJJJJJJIJJJJJJIJJJJJJJJIJJJJJJJJJJ
@7875698/1
ggcctcttgtatgcgaaggtgttgaggcgcttgtggtggtgcacgcgctt
+7875698/1
@CCADDFFGHHHHDGGEGHAECFHCFGEDHIGIIIB?BCHEIIIIIBHFD
@7341909/1
gtcttcttgaacttcttcaattgacgcaagaagtaccagaaacgggactt
+7341909/1
C@@DDDFFHDDAFGHIIIBBHIBHDBEEGHCDFIEEFHIIIADGHA@FHF
@3763971/1
agcatacataataaaattagaggaagtaggtgctgggcctcttgtatgcg
+3763971/1
CCCFFFFFHHHHHIJJIJIJIJJHJJJJJJHHIJJIJJJIJJJJIIJJJJ
@5851561/1
gccagaatctagacatgcacagctcttgcagccatccaacgggattgccc
+5851561/1
CCCFFFFFHHHHHJJJJJJJJJJJJJJJJJJJJJJJJJIJJJJHIJJJJJ
@4300793/1
gtttttctctgtgatctgtttcttggcatctatagatgtcggtggcgcac
+4300793/1
CCCFFFFFHHHHHJJJJJHJJJJJHJJJJJJJJJJJJJJJJJGIJJJJJJ
@174800/1
gatttcaccagtggtcttcttgaacttcttcaattgacgcaagaagtacc
+174800/1
CCCFFFFFHGHHHIHIGIIJJIIGIJIIJIJJJJJIJJIIJJIIGIDHIJ
@4796983/1
cacggtagcactgagtgacggcacctccgacactgaggtcacggtactcg
+4796983/1
CC@FFDFFGGHHGIJEHGIIGJFIJGIJJJJJJJJJJJGIIJJJGHHIIE
@1725974/1
gtctgttcgtctgtgcgcgctaatctcagaaacggctgatccgagttgga
+1725974/1
CCCFFFFFGHHHGFHIJJJJJJIIJJJJGIJJJJJJIGHIJJJHGCDHFA
@1266348/1
ggttattgttatgtcgatgtcgaacccaaaaatgtaattaactttttttt
+1266348/1
BCBFFFFFHHHHHIJJJJJJJJJJJJJJJJJJJJDIIIJJJIJJJJJJJJ
@5317975/1
ctcggacatttcaattttatttagttggtcttggttgaacggaactccaa
+5317975/1
CCCFFFFFHHHHHJJJJJJJJJJJIJJJIJIJJJJJJJJJJJJJJIJJJJ
@7342995/1
gtatgcgaaggtgttgaggcgcttgtggtggtgcacgcgcttgggcagag
+7342995/1
CCCFFFFFHHHFHGGIFHIIIJIIIFHIFHIGHIJJJJJIFHHFFFFDDD
@4797473/1
gcaagaagtaccagaaacgggacttagccacaatctggtctggagagaag
+4797473/1
CCCFFFFFFFHHDIBDHGHJIGGIJIJIGHGEHEHIJJGGIJJGGJJCDF
@4797499/1
gcggacccgacagacgttgtcctgtctacacgtctttaattagaaaattt
+4797499/1
@@@@DADDFADFHIBECFGGHHGEBFGHIIIIDGIIIIGIGGGHIEAEHI
@1726544/1
tcgggaactatgtggttaaaaccaaaaatttgccggaagtcactattcca
+1726544/1
CCCFFFFFHHHHHIJJJIJIJJJJJIJJJJJJJJJJJJJHIIJJJJJJJI
@2733978/1
gcgatgttttacaagggcaggttgaactcacaccattcaatttaaaagaa
+2733978/1
CCCFFFFFHHHHHJJJJJJJJIIJJDHGIIJJJJJJJJJJJJJJJJJJJJ
@6342394/1
gtgctgttgtggaactgcttcacctgtggccggcggcacgcagacgcctt
+6342394/1
@;?DDFA>?A?=FEBAAFHCHIGHIF@AFGHICGGIBFHEEAACBCCC?@
@7343348/1
ggcctcttgtatgcgaaggtgttgaggcgcttgtggtggtgcacgcgctt
+7343348/1
CCCFFFFFHHHHHJJJJJJFGHHIJJJJJJJJJJJJDHIIIIJJJJHHFD
@1726855/1
gtcttcttgaacttcttcaattgacgcaagaagtaccagaaacgggactt
+1726855/1
CCCFFFFFHHHHHJJJJJJJJJIIJJJJJJJIJFHIIGJJJIIJIJIJII
@7343505/1
gtttttaatttgtgctccaaattgtatctgacgacgcattgaatctgaat
+7343505/1
CBCFFFFFHHHHHJJJJJJJJJJJJJJJJJJJJJJJJJJJJJJJJJJJJJ
@7876304/1
cttcacctgtggccggcggcacgcagacgccttgatgacctccactttga
+7876304/1
CCCFFFFFHHHHHJJJIJJJJJIJIJJJHHFFFEDDDEEEDDDDDDDDDD
@1727121/1
ctgtggccggcggcacgcagacgccttgatgacctccactttgatgatct
+1727121/1
@@CFFFFFHHHHHJIJIJIIIIGIHFHHFEFFFFDEDCCDDDCDACEEDE
@1727167/1
tagcactgagtgacggcacctccgacactgaggtcacggtactcgcggta
+1727167/1
CCCFFFFFHHHHHJJJJJJJJJJJJJJJJJJJJGHIJJJGIIJJJJHHFF
@1727226/1
gccagatgccaaagttcttgatcttcactgg
+1727226/1
?:?BDDDDDFDFA;E@FHICF>AC>CBBDHE
@5854928/1
ccgcaatgttggagcttggtacaaagcaaaggtcgggcagttcgtcaaca
+5854928/1
CCCFFFFFHHHHHJJJJJJHJJJJJJJJJJJJHIJJJJJJJJJJJJJJJJ
@2225907/1
atccagtccacatttcataaccaaagcctaaatctatggggcgggatggt
+2225907/1
@BBFFFFFHHHHHJJJJJJJJJJJIJJJJJJJJJJJJJJJJJJJDDDDDA
@5855269/1
tacagttagaaatgttacaacctctatactttgcattaaaataatgccca
+5855269/1
CCCFFEFFHHHHHJJJJJGIJJJJJJJJJJJJJIJJJJJJJJJJIJGJJJ
@673278/1
gtggaactgcttcacctgtggccggcggcacgcagacgccttgatgacct
+673278/1
CBCFFFFFHHHHHJJJIJIJJJJJJIJJJJJJJHHFFFDDDDDDDDEDDD
@6843424/1
cagagggaatctgattgtgctgttgtggaactgcttcacctgtggccggc
+6843424/1
@@@BDBDDFFDBDAGDHHHIIIFGHFGBCEGIIIIGIIIIGIG>DBGGHE
@1269741/1
agtaagtcctgagccatagcaaacagccactggcaatgtggatagctgga
+1269741/1
:?=DA:BDFFFAAGEEDECGF@A@FFA9GDGFCCFBD<FGEI@FCFDF>F
@2226506/1
gcagccagatgccaaagttcttgatcttcactgggctcttctctgggatt
+2226506/1
@@@FFFFFDHHHGIIJICFHIIIJIJJJIGIJHAFGHIJJJJJIGDIHHI
@3764713/1
ctcatcttgtatagaggaggcttgggctcgctctccgaagggagcttgcg
+3764713/1
CCCFFFFFHFHHHJGIJIIJJJJBGEGHJIIDEEDHIIIJIIHIIIIIGG
@7877043/1
gtcgtatgattatttgtctgtagtggtcctgctgtttcgtatattctaaa
+7877043/1
B@CFDEFFHHHHHJJJJJJJHIIJJIHHIJJIIJIGJJJIJJIIJJJIEH
@6843518/1
ggaagtaggtgctgggcctcttgtatgcgaaggtgttgaggcgcttgtgg
+6843518/1
@CCFDBDEG?FHHGGIJJIIIHIHHGIIIJJJI:DFHGHGJIGIAGHHGJ
@5856216/1
gcactgagtgacggcacctccgacactgaggtcacggtactcgcggtaca
+5856216/1
CCCFFFFFFHHHHJJJJJJJJJJJJJJJJJJIJJJJJGHIJJIJJHHFFF
@1270198/1
cgggctctgtgcctggctcccatgtcacggtagcactgagtgacggcacc
+1270198/1
CCCFFFFFHHHHHJJJJJJJJJJJIJJJJJFHIJJJJJJJHIJJJJJJJJ
@2226822/1
ggaagtaggtgctgggcctcttgtatgcgaaggtgttgaggcgcttgtgg
+2226822/1
@@@DDADBB:A?AFEHIAGHIGCHH?CCF8EF<1?:D@:9D1?;AHCC@5
@2226959/1
gcagcatcttgtcgagaacatgaagccgctttggtttacgttccagttct
+2226959/1
CCCFFFFFHHHHHJJJJJJJJJJJJIJJJJJJJJIJJJJJIJJJJJIJJI
@3765324/1
gccagatgccaaagttcttgatcttcactgggctcttctctgggatttcc
+3765324/1
CCCFFFFFHHHHHJIIJIJIIJJIJJIIIJJJJJIIIJJJJJJJGJIJJJ
@5857004/1
gctcccatgtcacggtagcactgagtgacggcacctccgacactgaggtc
+5857004/1
@@@FDDDDFHBHFAG<C?CCHFBFEH>BB?CDGHGHGIBBDHGIGII;7C
@3268539/1
ggcagagggaatctgattgtgctgttgtggaactgcttcacctgtggccg
+3268539/1
CCCFFFFFHHHHHJJIJJJIJJJJJJJJJJJJJJJJJJJJJJJJJJJJJJ
@3268635/1
gtgtacacctgagcgagactcataacgcagccagatgccaaagttcttga
+3268635/1
B@@DFFFFFHHGFGGAHBGHIIIIJEHGGIDHIIGIJIIIIIJFGGHIIE
@674134/1
gccagatgccaaagttcttgatcttcactgggctcttctctgggatttcc
+674134/1
CCCFFFFFHHHHHJHIJJJJJJJJJJJJJJJJJIJJJJJJJJJJIIJJJJ
@5857430/1
tcttgaacttcttcaattgacgcaagaagtaccagaaacgggacttagcc
+5857430/1
CCCFFFFFHHHHHJIJJJJJJJJJJJJIJHIIJJJJJJJJJJJJJJJJIJ
@1271357/1
tggcgcacagggcacgcttgcgcatgacatctatacatgccattggcgtt
+1271357/1
CCCFFFFFHHHHHJJJJJIJJIJJIJJJIJJJJJJJJJJIJJJJJJJJHJ
@1271636/1
ggattttaatgttattattacagcatacataataaaattagaggaagtag
+1271636/1
CCCFFFFFHHHHHJJJJJJJJJJJJJJJIJJJJIJJJJJJJIJIIJJGII
@1271653/1
tacatgttgtgtacacctgagcgagactcataacgcagccagatgccaaa
+1271653/1
CCCFFFFFHHHHHJIIIJJJJJJJJIJJJJJJJJJJJJJJJJJJJJJJJJ
@6844772/1
gcactgagtgacggcacctccgacactgaggtcacggtactcgcggtaca
+6844772/1
@@@FFDFFHFDHHJIJIFIGEIGIFIJIGIJDGGIJJF;FGIIIJH=BBB
@3269100/1
gctgcggaatgcttagcttccttcttagagcgtcccgtacccatagcaac
+3269100/1
@@CFFFFDFHHFHIGGGIGHIHHGIGJGIIAHHHIIJJJJJJJJJGIJJJ
@177443/1
gatggagtgagcacgggctctgtgcctggctcccatgtcacggtagcact
+177443/1
@CCFFFFDFHHHGJJJJJJJIJIJIJJJIIIIJJJIJJJJJJJDHHIJJI
@177503/1
ttccgcgacagatgtctttctagtgcgtccgtctgattctgtgatagtga
+177503/1
CCCFFFFFHHHHFIHIJJJIIJJDBGEGIIIFFGIIJIJJJFHIJIJCHG
@7344104/1
gctgggcctcttgtatgcgaaggtgttgaggcgcttgtggtggtgcacgc
+7344104/1
CCCDFFFFHGGHHGIIIBFCCFAGHFGIIJJJGIJIGFHCHIJHIGGGAE
@1272654/1
cttgggcagagggaatctgattgtgctgttgtggaactgcttcacctgtg
+1272654/1
CCCFFFFFHHHHHGIIJJJIJJJHIJJJJJJJJJJJJJJJJJJJJJJJJJ
@1728310/1
agcgggtcggacgagccgtgccttttattgcttggtgagacacgagataa
+1728310/1
CCCFFFFFHHHHHJJJJJJJJJJJJJJJJJIJJJJIIIHHHHHFFDBCED
@5858921/1
aggaagtaggtgctgggcctcttgtatgcgaaggtgttgaggcgcttgtg
+5858921/1
BBC=DFDDGHFFHJJIJIJJJJJJHGGIJJEGGH?DGHIIIJJJJIJJII
@178030/1
caccagtggtcttcttgaacttcttcaattgacgcaagaagtaccagaaa
+178030/1
CCCFFFEFHHHHHJJJJJJJJJJJJJJJJJJJJJJJJJJJJGHJJJJJJJ
@3765454/1
tggtggtgcacgcgcttgggcagagggaatctgattgtgctgttgtggaa
+3765454/1
@@CAD?A?BDDF:@GEEBGCHDFGFHB:BDGEE@BGB8BFFF8@CHHIIG
@5319414/1
cttccgcccgcgactccgtccgcgcggatgtcggtcttcgcgtggaagtt
+5319414/1
CCCFFFFFHHHHHJJJJJJJJJJJJJJ>DFEEDDBBDDDDDDBBDDDDCD
@5859432/1
ctctggtggaggtttctcctgtgacggcatagc
+5859432/1
@@CFFDFDGHHD:AEEHGHGFIEHGE@BHGG@D
@7344514/1
gcttcacctgtggccggcggcacgcagacgccttgatgacctccactttg
+7344514/1
CCCFFFFFHHHHHJJJJJJJJJJJJJJJHHHFFDEDEEDEDDDDDDDDDD
@178404/1
gacggcacctccgacactgaggtcacggtactcgcggtacatgttgtgta
+178404/1
CCCFFFFFHHHHHJJJJJJJJJHIIJJJDEHIJJJJJAEIJHGHHHHFDC
@178511/1
cactgagtgacggcacctccgacactgaggtcacggtactcgcggtacat
+178511/1
CCCFFFFBFHHHGIGJJJIJJIIJIJIIJIFGGIJJEHIJJIJJHADEFD
@178535/1
gtgcacgcgcttgggcagagggaatctgattg
+178535/1
?@;;D;?8CFA@C@GEEFABC0:?FDF?9FDF
@7344824/1
cttcaattgacgcaagaagtaccagaaacgggacttagcc
+7344824/1
<@@DDDDDFFFFFI:EB@AAC4AFF@?E?FCF0@D>FB90
@1273887/1
cataataaaattagaggaagtaggtgctgggcctcttgtatgcgaaggtg
+1273887/1
CCCFFFFFGHHHHJJJJJJJJJJJHJJJJJJIJJJJJJJJJJJJHGIJFH
@1274052/1
gacgatttcaccagtggtcttcttgaacttcttcaattgacgcaagaagt
+1274052/1
@?@DDDDFHHGGFGEHGEFIGIIIIGBEHGIJJIEFEIGGIJJIIIIGE9
@179114/1
cagcatacataataaaattagaggaagtaggtgctgggcctcttgtatgc
+179114/1
CCCFFDDDFFFBHDE<EGFDGBHGAFHIIHIAEGGIJGHIIJCHGBDBFG
@179315/1
cataatcattcctggaatccgtgtcgacggcgatgagagcccacgatgta
+179315/1
CCCFFFFFHHHHHJJJJJJJJHIHGJJJJJJJJJJJJJJJJJJJHHFFEF
@7879374/1
[truncated: 1,567,502 more chars]
