# Supplementary material for: Identification and comparison of key RNA interference machinery from western corn rootworm, fall armyworm, and southern green stink bug
Source: PLoS One. 2018 Sep 5;13(9):e0203160. doi: 10.1371/journal.pone.0203160 (PMC6124762; doi:10.1371/journal.pone.0203160)
Supplement: S2 File — (TGZ) [file pone.0203160.s012.tgz › data/fastq/faw/2_Late-egg_LE_Rep1_aligned.fq]

@522728/1
ccctcagcgacatgtaagagttcaatggggaagtaaatgcatctgtcctt
+522728/1
CCCFFFFFHHHHHJGHIJJJFHIIJJJJJJIJJHHJJIJJJJJIJHIJIJ
@522958/1
gctgggcctcttgtatgcgaaggtgttgaggcgcttgtggtggtgcacgc
+522958/1
CCCFFFFFHHHHHJJJJJJHIIJHGFHIIJJJJJJJJJJJIJJIGHIJJG
@1042172/1
ctcgctctccgaagggagcttgcggccgatgacctcatactccttcaact
+1042172/1
CCCFFFFFHHFHHJJIIJJJJIJJJDIGJJJGGIJJJJGJJJJJJFHHHE
@6692924/1
gacaaaaaaaaagttaattacatttttgggttcgacatcgacataacaat
+6692924/1
@@CFDEAFHHHHGCFHDBFCHDGGIEEGGI?FGHGGGBH@DBHHFHFFF@
@3604727/1
cctcacccagggcgggatatggaattttaatttatgccccctttaaaaaa
+3604727/1
@@@DDDDDFHHAHGBH6@FGIC@CFGCCC;DHIIFEHFFEEECCCCCCCB
@2580900/1
ggacaaggcactggcaacgaccaatcatggacttttcttcaatatccaca
+2580900/1
CCBFFFFFHHHHHJJJJJJJJJJJJJJJJJJJJJJJJJJJJJJJJJJJJJ
@6178325/1
agcatacataataaaattagaggaagtaggtgctgggcctcttgtatgcg
+6178325/1
@@CBDFDFFHFHHIIEHIJJIJIGIJCHEHHHIJGJJGHHJJJJDEIGIJ
@1557382/1
ctcatcttgtatagaggaggcttgggctcgctctccgaagggagcttgcg
+1557382/1
CCCFFFFFHHHHHJJJJJJJJJJIJJJJJJJJJJJJJIIIJJIIIJJJJJ
@4117181/1
gtgctgggcctcttgtatgcgaaggtgttgaggcgcttgtggtggtgcac
+4117181/1
C@CFFFFFHHHHHJJJJJJJJHHHICFGHJHJJJJJJJJIJDHJIIIJJJ
@6178505/1
ccccagcagcaccaggagcggttgctccgg
+6178505/1
8??DB2BDCFF>:;CEF;?CB??DAF@F60
@6694435/1
gccagatgccaaagttcttgatcttcactgggctcttctctgggatttcc
+6694435/1
CCCFFFFFHHHHHJHIJJJJJJJJJIIIJIIIIJJJJJJJJJJJEIIJJJ
@7721422/1
ctccaatcctttactcgaatagtcttttctaacttgaacagtgcgatgtt
+7721422/1
@@@DDA?=AFDFAAG@C?AFB<<<AE@CCABHIDGD?BGDFGGFB??@9D
@6694644/1
aggcgcttgtggtggtgcacgcgcttgggcagagggaatctgattgtgct
+6694644/1
CCCFFFFFHHHHFHIGGHIJJJJJIJJJJJJJJJJJJJIJJJJIJJIHHF
@4117850/1
gtaaaattctagacacacatgccacatattcaggcattatgtaaca
+4117850/1
CC@FDFFFHBFHHIIJJJJJIIJJJIJJIJIJJJJJJJJJJGIIJJ
@7208286/1
gccttttattgcttggtgagacacgagataaaagtctaattcagacgagt
+7208286/1
CCCFFFFFHHHHHJJJGIJJJJJJJHIJJJJJJJHIJJJJJJJJJJJJJB
@3605362/1
gtgctgggcctcttgtatgcgaaggtgttgaggcgcttgtggtggtgcac
+3605362/1
CCCFFFFFGHHHHJJIJJJJJIJIJCGGHJJJJJJJJJJIJJIJIHIIJJ
@742/1
ggggttattgttatgtcgatgtcgaacccaaaaatgtaattaactttttt
+742/1
@@@DDDFFHGHHHGGGJJIIJIJJJJJIJJJJIIJGBGIIIJFIIJIIJJ
@5144226/1
attgaaaataaaaataaaaaaaatagcaggggttattgttatgtcgatgt
+5144226/1
;?<A4BDDDADD<CEA<2AE?FDD94??DDDD8@BDECBBCAC7@CCD@@
@6179291/1
ccgtttttaaactattttttcaatgccctaagtgagtatacatctattaa
+6179291/1
@@@DDFFDHHGHHJIGHGHEHIJJJJJJIGGGIIGGCDGGIJJIJJJJJI
@834/1
tcttggttgaacggaactccaatcctttactcgaatagtcttttctaact
+834/1
CCCFFFFFGFHHGJGHJJJJIIJIJIJGJIIJIGIJGJGGIIGIIJIJJJ
@6695242/1
gataaagataagtataggctcaaaacctaacgacatcaatcaccagctta
+6695242/1
@@BDFFFFHHHHHIIIGJJJIJJJJJJJJJJJJJIJJJJJJJJJJJJJJJ
@7208774/1
tgtttgtctgtttgtctgttcgtctgtgcgcgctaatctcagaaacggct
+7208774/1
;?=DBB=BFFAFDEACFGCECHDCGH99?EEIDGABHHHGGHFGGEGBFH
@1226/1
gttgtggaactgcttcacctgtggccggcggcacgcagacgccttgatga
+1226/1
@@@DDDDFHGH3CFHIIIJJJHDGHIJJJIJJJIHHED?AC@@ABDDDDE
@2071602/1
gcgcgctaatctcagaaacggctgatccgagttggatgcggttttcacga
+2071602/1
CCCFFFFFHHHHHJJJJJJJJJJJJJJJJIJHIJJIJJJJJFHJJJIJHD
@6695539/1
ccgcaatgttggagcttggtacaaagcaaaggtcgggcagttcgtcaaca
+6695539/1
@??D?@DDH?FH8BFHIIGC<AAEECBHG@BF1:?<F@F?BDDFFFCFAH
@5144858/1
ctccgacactgaggtcacggtactcgcggta
+5144858/1
@@@DDAD@?FC:A;E>E>EBGA:?:::@D?D
@2071729/1
gagaagtgtgataatgtcataaagttgacaataatctataattaattact
+2071729/1
CCCFFFFFHHHHHJJJJJJJJJJJJJJJJJJJJJJJJJJJJJJJJJJJJJ
@7209273/1
ggcctcttgtatgcgaaggtgttgaggcgcttgtggtggtgcacgcgctt
+7209273/1
CCCFFFFFHHHGHJJHGIJEGHHJIJJJJJIJJHIJIGIIIIIJJJHHFD
@523907/1
ctgggtgtagctttaaggggatctgctgtctgtggagctgatgcttgctg
+523907/1
@@@FFA@ACFFHHIEFHHGG@GHGGGDHHGIIFHIHIIIIIIGGHGGICH
@6696552/1
gtcgtcttctacttctgcttctggcacatcaggagaagttggctcctcaa
+6696552/1
CCCFFFFFHHHHHJJJJJJJJJJJJJJJJJJJJJJIJJHIJJJJJJJJJJ
@1043161/1
ccgcgacttcgttcgcgtggaatagtgacttccggcaaatttttggtttt
+1043161/1
CCCFFFFFHHHHHJJJJJJJIJJJJGIJJJJJJJJJIJGIIJJJHHBEFF
@524157/1
gtcgatgtcgaacccaaaaatgtaattaactttttttttgtctgtttgtc
+524157/1
CCCFFFFDHHHHHJJJJJJIJJHIIJJJJJJJJJJJJJJGFGIJJJJGHG
@1043478/1
ccggcttatactccgcctccaacttgatacaagcttctcggacagcagtg
+1043478/1
@@@FFFFFDHHDFGHBHIGIIGDHIIEHBDHIIIBHGIFHIBGHIGGI=F
@6180006/1
tgatagagacgatttcaccagtggtcttcttgaacttcttcaattgacgc
+6180006/1
@C@DDFDDFFFDFGIGIIGIBAAGHDGIEHGGH@CGIIGIEGGHFHIIGE
@6697164/1
cctttcttttgcgagctgctgccgaaagattagagtcgtcttctacttct
+6697164/1
CCCFFFFFHHHHHJJJJJIJJJJJJJJJJJJJJJJFHIGIIIJJIJJJJI
@6697166/1
cagtggtcttcttgaacttcttcaattgacgcaagaagtaccagaaacgg
+6697166/1
@@@?DBBBFDHHHIGGII<EEGIGGIIICHGEGGG@;D?FGDGEIGIIGG
@6180269/1
atcagtttggagttcacctttagaagtatgtttttagctgtcatctggtt
+6180269/1
CCCFFFFFHGHHFHIJJJJJJJJJJJGHIIHIJJJJJJJJJJJJJJJJIJ
@6180755/1
ctgtgcctggctcccatgtcacggtagcactgagtgacggcacctccgac
+6180755/1
@?@ADFFFFDDFHIIGIIIIIHIHAEGGGGIIIIHHGIIGGHGIIIIIHI
@6697728/1
gtccttttaaggttctaaactatatctgtaccaaatttcaaccaaatccg
+6697728/1
C@CFFFFFHHHHHHJJIHJJJIJJJJIJJHHIIJIJJJJJJIIJJJJJJJ
@4118662/1
caacgggattgcccatcaatttatcttcaaatgacgacaccacagttcca
+4118662/1
@C@FFFFDFFFHHGGGGGIIGIGGGHIJGGIDG>GHIIEHIGHGG?DGCG
@4118747/1
aagaagtaccagaaacgggacttagccacaatctggtctggagaga
+4118747/1
C@CFFFDDHHHGHJIJJIJJJJJJJJJJJJJIJJIIHHIJ@GHFHE
@4118788/1
cttaaatttacatttagtgtttgtttcatgtcaatcggttcataaataaa
+4118788/1
CCCFFFFFHGHHGIJHJHIJIJJJIJIJJIIHGGIGGJIIIJJHJJGIGJ
@6181139/1
gggctctgtgcctggctcccatgtcacggtagcactgagtgacggcacct
+6181139/1
CCCFFFFFHHHHHJJJJJIJJIJIHIJJJ?FHJJJJJJJDHGIJJIIJJI
@4630926/1
ggcagagggaatctgattgtgctgttgtggaactgcttcacctgtggccg
+4630926/1
CCCFFFFFHHHHHJJIJJJJJJJIJJJJIJIJJJJJJJJJJJJJJJJJJI
@4119258/1
gaactgcacaccaatcaggaatattggacggatctgcttttcgttaatga
+4119258/1
CCCFFFFFHHHHHJJJJJJJJJJJJJJIJJJHIJJJJJJJJJJHIJJJJJ
@3094373/1
ccagaatctagacatgcacagctcttgcagccatccaacgggattgccca
+3094373/1
BB@FFFFFHGFHFHFIJJIIIJIJGJGIIJJJIJJIIIGIIIIJJIIJIH
@7725456/1
ggcttttggtactttatcgtcgaatttcgggttgttcaccgctgccccgt
+7725456/1
CCCFFFFFHCFHHJJJJJIHIJJJIJJJIJJGHJHIJIIIIIIIJIJJJG
@7725535/1
cacttctttgttttatttaaaaagcttaagttgaattctacaaatgcttc
+7725535/1
C@@FFFFFHHBFDGGHGGIEHIIGGIGIIIIIIIGEGHIIGGGECG@GI@
@4119711/1
gcttggaggcttgggcctgttttggtagcggcggcgcggtccgtgtggag
+4119711/1
@CCFFFDFHHHHHJJJIJIHHIJIIFHJIJJJIJDD@@B37@BABAA@3<
@3094894/1
gacgatttcaccagtggtcttcttgaacttcttcaattgacgcaagaagt
+3094894/1
@CCFFFFFHHHGHJIIJJJJJJJJGIIJJJJJJJJJJIIIIJJJJJIJJE
@7725985/1
gacgaagtgatggcaccaggatagagttaatgccgccaagtttgacgttt
+7725985/1
CCCFFFFDHHHHHJJJJIJJHJJJJIHIJJJJFHJJJJJJFHJJIJJHJJ
@2321/1
gcacttctttgttttatttaaaaagcttaagttgaattctacaaatgctt
+2321/1
CCCFFFFFHHHHHJJJJJJJJJJJJJJJJJJJJJJJJJJJJJJJJJJJJJ
@2626/1
gctgtctgtacattgaaaataaaaataaaaaaatagcagggggt
+2626/1
CCCFFFFFHHHHHJJJJJIJJJJJJJJJJJJJJ;:0000BGH0@
@524474/1
cgctgcaggccgactggtggctgccctcgcccgagtcgtgctccttctcc
+524474/1
CCCFFFFFHHHHHJJJJIJI@GGHIJGIJJJJGIJFGHGJG=AHEHA=@D
@3608259/1
tttttgttgttttttcataccgtcattatccctattgaaaacaactctac
+3608259/1
CCCFFFDEHFHHHIIJJJJJJJGIIIIJIIIIJJIIJIIJJJIJJJJJJG
@7211460/1
ggatggagtgagcacgggctctgtgcctggctcccatgtcacggtagcac
+7211460/1
CCCFFFFFHHHHHJJJJJJJIJJJJJJGGIIJJJJIJJIIGJJIBFHIJJ
@3608470/1
cttggttcatcttttgaagattctgatattgatagttttttcattccctg
+3608470/1
@@@ADB;DA>CBFHHIACEHG<ECEGC4?EHIIGIIAE>ECBGAGFFG<?
@524806/1
ctatgtcctttctaaggttctaaactatatctgtaccaaatttcaaccaa
+524806/1
CCCFFFFFHGHGHIJJJCHIJIIJIIIJJJIIIIIIJJJIJJJJJJJJII
@7727020/1
cttctttgttttatttaaaaagcttaagttgaattctacaaatgcttctt
+7727020/1
CCCFFFFFFHHHHJJJJJIJIIJJJJJJJJJJJJJJJJJIJJJJJJJJJJ
@7727200/1
cgtcactattctaggattgtgtaggtaatattattaaacgaagaacatgc
+7727200/1
CCCFFDFFHGHHHIIGIIJFHGIJJIHGIIIJIIJJIIJIJIJHHIJJIJ
@2073831/1
gcatacataataaaattagaggaagtaggtgctgggcctcttgtatgcga
+2073831/1
@@@DFFDFDHHAHGGIJJIJJJGIIHE9EEAFEHIGIGGGIJFHGHEGI;
@7727365/1
caccagtggtcttcttgaacttcttcaattgacgcaagaagtaccagaaa
+7727365/1
CCCFFFDEHHHHHJJJJJJJGIJJJJIJJIJJJJJJJJJJJFHIJJIJJJ
@6700944/1
gagaagatcctcatcttgtatagaggaggcttgggctcgctctccgaagg
+6700944/1
CCCFFFFFFHHGFIJJJIFFHIJJGJHIIIJJJIIIJJJJJEIJJIGGIJ
@6181707/1
aactgcttcacctgtggccggcggcacgcagacgccttgatgacctccac
+6181707/1
CCCFFFFFHHHHHJIJJIJJJIIJJIJGGHJGHFFDACEDDDEDDDDDDD
@7727833/1
ccgcgacttcgttcgcgtggaatagtgacttccggcaaatttttggtttt
+7727833/1
CCCFFFFFHHHHHIJJJHIJHIJJJGIJJJJJJJJJJGGIJJJJHHBDFF
@5148284/1
attgatatttggaaatgattagctcgcagcattatgggtcttccttcatg
+5148284/1
@CCFFFFFHHHGFHIHHJJIJJIIGIGBHJJJJIIIIJHGGIIIHIJJIH
@6181885/1
cgggaattttgtttggtacctgataccgacacatggtaggttccatggat
+6181885/1
CCCFFFFFHHHHHJJJFHJJJJJJJJJJJJJIIJJJJJIJDHHJJJJJIJ
@1560125/1
cttcacgacgcttcagcagagtgcacacaatggtgaactggcgttcatgc
+1560125/1
CCCFFFFFHGHHHJIJ@HGGHFHICHIJIJJJJDFGIIJJJJIIJJJJGI
@6182430/1
cagccagatgccaaagttcttgatcttcactgggctcttctctgggattt
+6182430/1
CCCFFFFFHGHHHJJJEHJJJJJJJJJJJJJJHJIJJJJJJJJJJJIJJJ
@4632055/1
ggcagagggaatctgattgtgctgttgtggaactgcttcacctgtggccg
+4632055/1
CCCFFFFFHHHHHJJDIJJIIJIJJEHIJIIHHIIIJIHIIJIJIGJFHG
@6702597/1
acgcgcttgggcagagggaatctgattgtgctgttgtggaactgcttcac
+6702597/1
CCCFFFFFHHHHHJIJJJHIJJJJJJJJJJJJJJJJIIJJJJJJJJJJJJ
@4632273/1
ccacaatctggtctggagagaagatcctcatcttgtatagaggaggcttg
+4632273/1
CCCFFFFFHHHHGJJJGIJIJJJJICGHIIIIIJJGIJJJJJIJIJIJJI
@6183138/1
ctggctcccatgtcacggtagcactgagtgacggcacctccgacactgag
+6183138/1
BCCFFFFFHHHHHJJJJJGIIJJJJJJJHIIJJJJJJJJJJJIJJJJJJJ
@7729324/1
gcgtcccgtacccatagcaacaagatcagcgactgtcacacggtagcgga
+7729324/1
@CCDDFFFFHHFGIJIHGIJJJHIJJJJJJJHIHGFGGIGIIICDBHGHF
@7212231/1
tgaggttcaccaagctagtggcgttgatgtcgcaagatagtgagacattc
+7212231/1
CCCFFFFFGHHHHJJJIJIHJJJJJJJJJJIJJJJJJJJJHIJJIIIJJJ
@7729956/1
gtcaaatagttgcggagattaatggtataagcatagaatgttcgacgtga
+7729956/1
CCCFFFFFHHHHHJJHIGIIJJIJJGIJJJJJJJJJJJJJHJJJJJJJJJ
@3095776/1
ctgcatacctgccatgcgctggtaagcgctatggactgccgccaattcac
+3095776/1
CCCFFFFFHHHHHJJIJJJJJIFHIJJJJJJJJJJJJJJJJJJJJJJJJJ
@7213007/1
ctgacacctcacccagggcgggatatggaattttaatttatgcccccttt
+7213007/1
CCCADDEDHHAFFIIEHIIIII<GCGHIIGGHHHHGHHFFFFFFCDDDDD
@6703991/1
gtcgaaatcaaacagttcaagtcattgttcttaaacttcaataacgcttt
+6703991/1
CCCFFFFFHHHHHJJFHIJJJHIJJJJJJJJJJJJJJJJJJJJJJJJIJJ
@7730631/1
ccgggaattttgtttggtatctgataccgacacatggtaggctccatgga
+7730631/1
CCCFFFFFHGFGFHGGIAHHIJJIJJIJGIGHIJGEGFF?;?GDFFHII@
@1561849/1
gtgggatgcttaaatttacatttagtgtttgtttcatgtcaatcggttca
+1561849/1
@?BFFFFFHHHHHIIJJJJJJJJJJHHJJJIGIIJIJJJJIIJIJJHIHI
@4123063/1
gttgaggcgcttgtggtggtgcacgcgcttgggcagagggaatctgattg
+4123063/1
B@@FFFFFHHHHHGGIFHIEGIIIJJJJIJJJJJGIHGIJEHHHFFFFFF
@1045889/1
gcacctccgacactgaggtcacggtactcgcggtacatgttgtgtacacc
+1045889/1
@C@DADDDFAH@FCGF9EEHIIIDIIGEC@:8@7@G>78CHIF@@DGCC;
@6184344/1
gcaagaagtaccagaaacgggacttagccacaatctggtctggagagaag
+6184344/1
CCCFFFFFFHHDHIIIJJJJIHIJIJJJJJJIJJIIIJGGHHIGIGHFHE
@527178/1
cacccccagcagcaccaggagcggttgctccggtggcgggggcagtgctg
+527178/1
CCCFFFFFHHHHHJJJJJJJJIJJJJJJJJJJJGIJJJHDDDBBDCCDDC
@3098061/1
agcatacataataaaattagaggaagtaggtgctgggcctcttgtatgcg
+3098061/1
CCCFFFFFHHHHHJJJJJJJIIJIJJJJJJHHHGJIJJJJIJJIIIJJJI
@3098068/1
gtcttcttgaacttcttcaattgacgcaagaagtaccagaaacgggactt
+3098068/1
CCCFFFFFHHHHHJJJJJJJJJJHJIJJJJJGIJJJJJJJJJJJJJJIJJ
@2584377/1
tgctgggcctcttgtatgcgaaggtgttgaggcgcttgtggtggtgcacg
+2584377/1
C@CFFFFFHHHHHJIIJJJJHHIJEFEHIIJJJJIJJJJJJEHEAGGIJH
@7732514/1
gacgcaagaagtaccagaaacgggacttagccacaatctggtctggagag
+7732514/1
CCCFFFFFHHHHHJJJJJJJJJJJJJJJJJJJJJJIJJJJJJJJJJJJHI
@1046891/1
attcaaaagaaaacctagaatcactggttcaa
+1046891/1
<8?DDDD?;;<DD@GEEB9F<A<F<FEC@A@C
@7732740/1
gcagtatgtgcttctgatttccaatgctatgaaaatttagtgaaataaac
+7732740/1
@@@FDFBFHFGHHJJJGGHJJIIJIJIIIJJIJJJIIJGICFFGHIJIGD
@4124204/1
gaaaaatacgtagaaaaaaatctttatttttcagttttattctgctcaac
+4124204/1
@@@FFDFFHHFHDEFHIIIIJIIIGCGGIGGIJGIJGIIJIJJIJIGGGG
@5149182/1
cactgagtgacggcacctccgacactgaggtcacggtactcgcggtacat
+5149182/1
CCCFFFFEHHHHHJJJJJJJJJJJJJJJJJHIIJJJGHIJJIJJHBDFFF
@6185361/1
cacttagcttcgggttggacgaccaaaactgatataagtaaatctggatt
+6185361/1
B@@FFFFDHHHHFIHIJIJIJJIJJIJJIIEFIIGIJJ?HCHIIJJJIDI
@2584883/1
ataataaaattagaggaagtaggtgctgggcctcttgtatgcgaaggtgt
+2584883/1
@B@DFFFFHHHHHGIIGJJHIJJHIJJJIJJJJJJJJIIIJJID@GIDGF
@7733139/1
attataaatagttatttgatcacacactgatgcaaaccagtgtttcaagg
+7733139/1
CCCFFFFFHHHHHJJJJJJJJJJJJJJJJJJJJJJJJJJJHHGIJJJJJJ
@6704401/1
gctgggcctcttgtatgcgaaggtgttgaggcgcttgtggtggtgcacgc
+6704401/1
@@;DDD?DFHHHDCEHIIIIHII?CEHHHHIGIIGIIHHGBFE5;@GGGF
@5150112/1
gttgtggaactgcttcacctgtggccggcggcacgcagacgccttgatga
+5150112/1
CCCFFFFFHFHGDIJJJIJIGIIIGIIJJIJJIIHGFBAACBDBDDCCDE
@4869/1
gaggaagtaggtgctgggcctcttgtatgcgaaggtgttgaggcgcttgt
+4869/1
@@@FFFFDAHFAAEHGIGBGEIIIIHGHIIIBFFH:BGHGBFGDHIIIIG
@3610682/1
gccagatgccaaagttcttgatcttcactgggctcttctctgggatttcc
+3610682/1
@CCFFFDFDHGDHGHHGIGHCHIIGIJJGGJIEIIJIJGICHIJIFIIIJ
@2074496/1
ggcctcttgtatgcgaaggtgttgaggcgcttgtggtggtgcacgcgctt
+2074496/1
B@CFFFFFGHHHGIJGIIIAFHIJJIIJJIDIJFEHHJIHGJJJJJHHFD
@528000/1
gccacaatctggtctggagagaagatcctcatcttgtatagaggaggctt
+528000/1
CCCFFFDEGHFDHBIIIBGEB1FDHGHGIIIIIIIIDGHHIIIGGIGHII
@3611298/1
gtggtcttcttgaacttcttcaattgacgcaagaagtaccagaaacggga
+3611298/1
CCCFFFFFHHHHHJJJJJJJJJJJJJJJJJJJJJJJHIJJJJJJJJJJJI
@1563489/1
cgtagaaaagtgctgtctgtacattgaaaataaatataaaaaaaaatagc
+1563489/1
CC@DFDFFHGCFFIJHGIJJIIIJJIIJJIGHIJIGIIIJJJJIJGIJII
@1563529/1
cttcatcttatacttatccaagaaatattttgctacagtacattctactg
+1563529/1
CCCFFFFFHHHHHJJJJJJJJJJJJJJJJJJJJJJJJJIJJJJJJJJJJJ
@4634389/1
ggagagaagatcctcatcttgtatagaggaggcttgggctcgctctccga
+4634389/1
@@<DDDDF?HHFHHIIIIIIIIIIGGHIIIIIIGIIIIBCHGIIGGHHI:
@4634539/1
gttgtggaactgcttcacctgtggccggcggcacgcagacgccttgatga
+4634539/1
@?@FFFFDDFHDHIGGIGHBFHDGDGHIJEGGIHHEFFDDDDDBBCCCCD
@1563821/1
cgtacattttatactaagctgtaaagtaccgactgttgagccagtacttt
+1563821/1
BCBFFFFFHHHHHJJJJJJJJIJJJJFHJJIJJJJIJJJJJJJJIIJJJJ
@1563835/1
caattaaaacaccaaaaagcataatttatgataaaaaaatgtttattaac
+1563835/1
CCCFFFFFHHHHHJJJJJJJJJJJJJJJJJJJJJJJJJJJJHIJJJJJJJ
@3099326/1
tctacataaagtttcagcttaaaatacgtttaaaaaaaatttgtaccaaa
+3099326/1
@@CDDFDFFBFFFHIIJJJGGGIJJJGGEGHGHHHEEHEEE8BDFFEHGH
@6706347/1
gttctattcaagttatgtaagtattaaattcgtaccgctttttatgtgtc
+6706347/1
@@@DD?DDDDFDHGHEGEAHDA?I?I@H@HAH?CFAF?CFFDGBFHHGHG
@3612332/1
gtagtttctgccgacacctttgaaag
+3612332/1
<@@ADDA?>DA<FEGGGG@BHFCCGG
@5666478/1
agaactgaatacccagttattacataattgtacacagtgaacaaaattgc
+5666478/1
CCCFFFFFHHHHHJJJHJJJJJJJJJJJJJIGIJJJJIJJJJIJJJJJIJ
@4635655/1
cccgtacccatagcaacaagatcagcgactgtcacacggtagcggaagg
+4635655/1
@@@FFFFFFDHHHIIIIIGIEHCDEHIIEBGDBGGGGGGBFHCHGEHIE
@6707029/1
gggtgacatcggacttaatacaaggaaactgtttagactggttacattgc
+6707029/1
BCCDFFFFHHHHHJJJJJJJJJJJJJJJJJJIJJJJJJJJJIJJJJJJJJ
@2586563/1
gcttcacctgtggccggcggcacgcagacgccttgatgacctccactttg
+2586563/1
C@@FFFFFFHHGGJJJJGIIIJJIJGGIHHHFFDEEEEEEDDDDDDDDDC
@2586667/1
caaacagacaaacagacaaacagacaaacagacaaacagacaaacagaca
+2586667/1
@@<=B>DAFDADDHHGIIIBFGEGHIEGBGE3:DFHIIIIICHIGGCEGF
@4636428/1
gtcacggtagcactgagtgacggcacctccgacactgaggtcacggtact
+4636428/1
CCCFFFFDHHHHHJJIJHIJJJGIIJJIJJJIIJJJJJJICHIJJJIIHH
@4636465/1
ctttgacagtgtaaaacttctcggaaatctccaatccaaaccgtttgaaa
+4636465/1
@??DDD;ADHF?FGE>EBB:A<F=@81A?C9C9EFDCHICH@@8BFA@<B
@2587433/1
cttcatctctctcccgtagcttacgcatctcgttcctcagtttgtcgagg
+2587433/1
CCCFFFFFHHGHHGGJHIIJJJGJJJJJJJJJJJJIJIIJGIIIJJJCHI
@6708073/1
tggttcaaattcaaataaaatcactctgcaatcctgcctcacatgattca
+6708073/1
BBCDDFFFHHHHGJJJJJJJJJJJJJJJJCCFGHIGIJGIJJJJJJJJJJ
@5181/1
ccagaatctagacatgcacagctcttgcagccatccaacgggattgccca
+5181/1
CCCFFFFFHHHHHJJJJJJJJJJJJJJJJJJJJJJJJJJJJJIJJJJJJJ
@6708175/1
ccataactcgtgtttaccctgcacgaagaaatttgaatctatttatcatc
+6708175/1
CCCFFFFFHHFHFHIJJJJIJIJJJHIJJJJJJJJJJJJJJJJJJJJJJJ
@5352/1
catcccacaatatattcgtgaaaaccgcatccaactcggatcagccgttt
+5352/1
BCCFFFFFHHHHHJJJJJGIGJJJJHIJIJIJJIJJJJJJJJJIFIJGIJ
@4637651/1
tgattatttgtctgtagtggtcctgctgtttcgtatattctaaattggtt
+4637651/1
@C@FFFFFHAFHHJIJJEHICFHJJJJJHHJIIJJJIJGHJIGIIIIEGH
@1047839/1
gtgtgaagttcttcaaagcgtcttctctaacagttctctgtggtgcaaag
+1047839/1
C@BFFFFFHGHHHJJJJJJJIJJJJJJJJJIIJJJJJJJJJGJIIJJGIJ
@529292/1
caagaagtaccagaaacgggacttagccacaatctggtctggagaga
+529292/1
CC@FFFFBFFHHHGGGGGGGHHIIJHJJJIJIIIGJIGGIIJFHFHD
@6187224/1
gtcatctggttcatacggcgcgcggtcgcctccttgatgcattgcgtcag
+6187224/1
@@@FFDFDB?FHFGCGHIEGEF6DEFHIFGIHIHHHHHGEECDDDCCDDB
@1564746/1
catgaaaacatgagtttaaaaaacccttcccg
+1564746/1
@<@DD;A??BFBDGC>BFF?HGBEGH<DGDGD
@7735897/1
cgcaagaagtaccagaaacgggacttagccacaatctggtctggagagaa
+7735897/1
@@CADDDDHDFBFBHHGEIIHEBHHIIIIIIIIIIIGHEHIIII@GDCEF
@3613846/1
ggtttactagcctcctccttagaagttggttcctctttacaagtagactc
+3613846/1
?;1ADDDDFD?HHEAFHBHG<FHGHAEGE?EFFED?F@FHHIFBF?G@DH
@3614032/1
aatgaatgagaaacatctcaaagcaaaattaaggcacaactaaccaaacg
+3614032/1
CCCFFFFFHHGHHJJJJJJJJJJJJJJJJJJIJJIJJJJJJJJJJJJJJJ
@4126578/1
taaagaatcacgtcgaacattctatgcttataccattaatctccgcaact
+4126578/1
@@CFFFFFBFFHHJIIJJJIJIJJJJJJIIJGIDGHGJJJEHIGIDHGIH
@3614131/1
ctgagcgagactcataacgcagccagatgccaaagttcttgatcttcact
+3614131/1
@@CDDDA>DFFHFBBGAB;F@8CGGDGHHGD>FG>DGGFDAEGIIIICFG
@1049376/1
gtccgacccgaagtggttgtcgtcccacagcacgtggtagtgcgacggac
+1049376/1
CCCFFFFFHHHHHGIJJJJJJJJJJJJJJJJJJJFIJGIJFHIIJJHDDD
@1566051/1
cgctcgctctccgaagggagcttgcggccgatgacctcatactccttcaa
+1566051/1
@@@FADDFDFDFDHGEHGEHHCGIIIEHGGFGGGEHIIIHHFHCEFFEDF
@1566124/1
gcccgtcgcaccagattattgatttctctttccctgtcgggagcggagcg
+1566124/1
CCCFFFFFHHHHHJIJGIJJJIJJJJJJJJJJJJJJJJIIJJJJJJJHFF
@6006/1
gtgctgttgtggaactgcttcacctgtggccggcggcacgcagacgcctt
+6006/1
@@@DDDDDFFFD?EF@GHIGIIIIGBBHGGHIIEEHI==?>CCCBBBB<B
@5152616/1
gcctcttgtatgcgaaggtgttgaggcgcttgtggtggtgcacgcgcttg
+5152616/1
@@CDBDADHGFHFHGEFH:CCFHAGIIIFIGIHII?FH7CHGCGBHEFEB
@2076438/1
gttcaaggggatctgagaatggtttagattcacaattttgtccgctggac
+2076438/1
@B@FFFFFHHHHGJJIIHIIIJDHHIJHGIJJJJJJJJJIJJJJJJJJHG
@5152995/1
gcgaaggtgttgaggcgcttgtggtggtgcacgcgcttgggcagagggaa
+5152995/1
?@?1A?D2CFHF8AFBCD?EC?DC?;B?DHIIEII>HGG=;>??7;?A9@
@2077178/1
agcaggggttattgttatgtcgatgtcgaacccaaaaatgtaattaactt
+2077178/1
CCCFFFFDCFDHHFGHEGHHHGGIIFFIGIIGJIICHHII9DFHIIGGII
@4638806/1
cctttgtgcgccacatcaatgttgataaaggctttattggtaaatatggc
+4638806/1
@C@?DFDDFHGHDGIIIGEGIFHGHHGEFHC?@GHDHDFHFGHJJGBH<D
@2589803/1
ctgcaatcctgcctcacatgattcatccacaaattccaacccttgcgttt
+2589803/1
CCCFFFFFHHHHHIJIJJIIIIIHHJJIIJIJIJJGIJIIIJJJJJJIIJ
@4128694/1
gagagaatgaatctaactttggaagttatgtgttacaatccttctacaaa
+4128694/1
C@CFFFFFGAACFHJJJIJJJJHHJGIIJIJJJIJJJJJIEHHJJJJJJI
@6187603/1
gtgacggcacctccgacactgaggtcacggtactcgcggtacatgttgtg
+6187603/1
CBCFFFFFHHHHHJJIJJJJJJIGIJIJJJIJJJJJJJJHHGHHHFFFFF
@2590691/1
ctggatggagtgagcacgggctctgtgcctggctcccatgtcacggtagc
+2590691/1
CCCFFFFFHHHHHJJJJJJJJJJJJJJJJJJJJJJJJJJGIJJJJJHIJI
@3101731/1
cctggctcccatgtcacggtagcactgagtgacggcacctccgacactga
+3101731/1
BC@DDFFFHHHHHHGIJJJCGHIJJFIIIFGIIIIJIJJHJJFIJJJJJE
@531308/1
gtggtgcacgcgcttgggcagagggaatctgattgtgctgttgtggaact
+531308/1
@@@FDDFFHGGHHJJIJJJIJHIJJIJJIJJJJFIEGIIGGIJIIJJJJJ
@6188531/1
gcgcgaagaagccaggcaccataaaatctttcctcggactaaattgttct
+6188531/1
CCCFFFFFGHHHHJJIJIIJIIIJJJJIJJJJJJJJJHIJJJJJJJJIJJ
@3102161/1
gttagttttcatcttaagttcggaaagattataatatttctttagtttaa
+3102161/1
CCCFFFFFHHHHHJJGGIHIJJJGIJIEHIIHHGIIIJJJJIIIGGEIJI
@531635/1
ctttctaaggttctaaactatatctgtaccaaatttcaaccaaatccgtc
+531635/1
@@CFFFFFHFCDHIGIHIIIJIJIIEIGIGHIGHHIJGEEFGGIGIGGEH
@1567032/1
tgctgggcctcttgtatgcgaaggtgttgaggcgcttgtggtggtgcacg
+1567032/1
CCCFFFFFHHHHHJIJJJJJIIIJEGHIJJJJJJJJJJIIIIIGHIIJJG
@531835/1
gcagatgactgtgcatccttgctagtaagtcctgagccatagcaaacagc
+531835/1
CCCFFFFFHHHHHJJIJJJJJJJJJHJIHIJJJIIIIJJJJJJJJJJJJJ
@7737927/1
gtctgtttgtctgttcgtctgtgcgcgctaatctcagaaacggctgatcc
+7737927/1
CCCFFFFFHHHHHIJJJGHIJHHJJJJJJJJJJJJJJJJJJHHIIJIIJJ
@7738071/1
gcactgagtgacggcacctccgacactgaggtcacggtactcgcggtaca
+7738071/1
CCCFFFFFHHHHHJJJJJJJJJJJJJJJJJJGHJJJJHIJJJJJJHEEFE
@3614838/1
atttacttagattaacattcaattgtttatgattggtgttattaggtaat
+3614838/1
CCCFFFFFHHHHHJJJJJJJJIJJJJJJJJJIJJJJHIIIJJJJJJFHII
@1050752/1
gagcgagactcataacgcagccagatgccaaagttcttgatcttcactgg
+1050752/1
CCCFDFFFHFHHHIJJJJJJJIJJJJJJJJJJJGIIJJJJJIJJIGGIJJ
@532343/1
gtgctgttgtggaactgcttcacctgtggccggcggcacgcagacgcctt
+532343/1
@@@FFFFFHHHHDHJIJJJJIJJJIJHIIIJJJIIJJHHFFDDDDDDDBB
@3615064/1
gggttattgttatgtcgatgtcgaacccaaaaatgtaattaacttttttt
+3615064/1
BCCDDFFFHHHHHJIIJJJJIIJJJJJJJJJJJJJGIJJJJJJIJJJJJJ
@7738371/1
ttgaattccttgatgactgcatagatagaaatcgaactcggtcggatgcg
+7738371/1
CCCFFFFFHHHHHJJJJJJJJJJJJJJJJJJJJJJJJJJJJJJJJIJJJJ
@1051071/1
gtggtcttcttgaacttcttcaattgacgcaagaagtaccagaaacggga
+1051071/1
@@@FD8?DFFFFDEEHG<@HHDGHHGE@FGIIGIIA?DE>GGGHIIIDGG
@1567780/1
ggaagtggtgataaagataagtataggctcaaaacctaacgacatcaatc
+1567780/1
CCCFFDDFCFHHHJJJJJJJJIHIJJJJJJJJJJJJJJJJJJJJJJJJII
@7217297/1
gcaaagataagatgaagaagaggagcaaatggaaaaaaaaattggtgaaa
+7217297/1
@@@DDFDDHHHHHJIGGGEEEDEBEGGEIIJGIIIJGIFIJIHJE=DEHI
@2078008/1
catcattttccattggctgggtcttacagattggtggaaaccaaaccaaa
+2078008/1
CCCFFFFFHHHHHJJIJJJJJFHJJIJJJIJJJJHIJJJJIJIJJJJJIJ
@4640146/1
tcctgctgtttcgtatattctaaattggtttcgttgtatttgtcaattaa
+4640146/1
@CCFFFFFHHFHHGGGGIIGIDCCHFHGAFGHGGEHHIIIIIHEHDGGII
@2591094/1
tgccaattcactgttcattacctgtgaaaactgcccctcagatacaccgt
+2591094/1
CCCFFFFFHHHHHJJJJJJJJJJJJJJJJJJJJJJJJJJJJJJJJJJJJH
@5154148/1
caccgacgacgacactgtacagttagaaatgttacaacctctatactttg
+5154148/1
@@@DFDFFHFHFHIIJIGHFGHFEHIJIIHIJGJJGBGHIJIIJJJICHG
@7535/1
gccacatcttgtaagcagcctggcgcttagcaagtttcttagacttgcca
+7535/1
@<@DD?DDDBDFBB@DG9:CD:A@FFEG8<@?FDD>BG@<BGCGBGIH3D
@7218289/1
cccatgtcacggtagcactgagtgacggcacctccgacactgaggtcacg
+7218289/1
CCCFFFFFHHHHHIJJJJJJJJHIJJJIJJJJJJJJJJJJJJJJJHJJJJ
@2591949/1
ataatcttcagatactccaaagcattctgggctgc
+2591949/1
CCCFFDFFFHHHGIJJJJIGJJGGGIIIJJJJIJJ
@3103206/1
ctgctatttattttttctatattttcaatgaacagaattgacccttctac
+3103206/1
@CCFFFFFHHHHHJJIIIJJHHIJJJIGIIBFGGIGGHIIIJIIJIJJJG
@2592116/1
tttgtctatttgtctgtttgtctgtttgtctgtttgtctgtttgtctgtt
+2592116/1
BCCFDDFFHHHHFGHIGIJJJIIJHGJJHIJJGIJJHHHIHHJJHIIJHI
@6189450/1
gagactcataacgcagccagatgccaaagttcttgatcttcactgggctc
+6189450/1
CCCFFFFFHHHHHJJJJJJJJJJJJJJJJHIJJJJJJJJJJJJJIJJJJJ
@6189638/1
cgggaattttgtttggtatctgataccgacacatggtaggttccatggat
+6189638/1
CCCFFFFFHHHHHJJJHHJJIJJJJJJJJJJJJJJJIIJJHIIJJJJJGI
@2592338/1
tgacgcaagaagtaccagaaacgggacttagccacaatctggtctgg
+2592338/1
CCCFFFFFHHHHHIJJJJJJJJJJJJIJJJJJJJJJIJJJJJIIJJJ
@6190385/1
tggcaatctttgcatggaatgttatctccaactcgcggagagtatcttct
+6190385/1
@@@DFFFFHHHHHGHIGJJHGCFIIIFIJJIJJIIIGGFGGIHGGGIJJI
@4130943/1
cacttttatcttttgcacctcacgatcgattactactgctttcccaa
+4130943/1
CCCFFFDFHHHFFIIIIIJIIJIJGIGIGIGGHICFGHIBHIJEGEE
@2593035/1
ggcatcagttacaatgtttgagtacttagttacttgttattgctttatga
+2593035/1
CCCFFFFFHHHHHJJJIJJJJJHJJJJJJJJJJJJJJJJJJJJJJJJJJH
@7739414/1
aggggttattgttatgtcgatgtcgaacccaaaaatgtaattaacttttt
+7739414/1
CCCFFDFFHHHHHJJJIJJJJJJJJJJJJJJJJJJJJIJJJJJJIIJJJJ
@3103486/1
atcgcacttctttgttttatttaaaaagcttaagttgaattctacaaatg
+3103486/1
@BCFFFFFHHHHHJHJJJJJJJJJJJJJJJJJIJJJJJJJJGIJJIJJJJ
@6712057/1
cgcaagaagtaccagaaacgggacttagccacaatctggtctggagagaa
+6712057/1
@@@DD?DD?ADBFHGBGGHDHGEGGHGGIGIECGIIHCDGGIH@<DDFBD
@2078774/1
cttcaatatccacataagtaacttcaaatgattgctcagatgcaatttct
+2078774/1
@??DD?ADFHD?FFBBFH?E<FHEHGEHHIGIGIEEHGIIIGGA9FFAH@
@5155011/1
cagtggtcttcttgaacttcttcaattgacgcaagaagtaccagaaacgg
+5155011/1
@CCFFDBDFHHHDEFGIIIIIIIIEIIIIIIIIIIIIIBFFGGGGGIIII
@2593782/1
gggctatgccatttatcctcgcacgttggcagtaatagtacaagtgaaaa
+2593782/1
CCCFFFFFGHHHHJJJJJJJJJJJJGIJJJJJHGJJJJIGIJJJHIJJJJ
@2079746/1
gctgggcctcttgtatgcgaaggtgttgaggcgcttgtggtggtgcacgc
+2079746/1
?@@?=D;A?AFHBHCB?AF1@FD1:?BFBGEABFEGGB818@=AE@DCH:
@3104864/1
ccaagaaatattttgctacagtacattctactgtttgtccattttctaac
+3104864/1
CC@DDDBDHFDFFGGGIIJJEIADFGGIJIFEEFBHGDBEHIGIJIEFID
@5156191/1
caatcggttcataaataaaaaacttatgtcaaattaaagaatcacgtcga
+5156191/1
CC@FFFDDFHHHFHFBHGEGHIIJIJIJHGGIAFGJIEIJIIIIGIIIBA
@5156198/1
gagaaaaaaggtaaatatactatattttaaactgaaaaattcttgggtat
+5156198/1
@???=::DCFF2ACA<EFHICHDHHFHGH<?E@FHGIB;FDBGFGE<6?<
@1054299/1
cacttctttgttttatttaaaaagcttaagttgaattctacaaatgcttc
+1054299/1
@@@DDFDBCFFFHBGIIGGCEGGHIIIGAGHGGHFHIIIIIGAEHGIGGH
@3105414/1
gtctgtacattgaaaataaaaataaaaaaaatagcaggggttattgttat
+3105414/1
C@@FFFDDBHFBD@GFFGGGICGGEGGGEGIDB>FHHDHH?:CC@@FAF4
@4642433/1
cgggcagttcgtcaacaagacattactagctgagaatatttttttccgtt
+4642433/1
CC@FFFFEFHHHHJJJIJIIJJJJJJJJJJJIJJJIJJJJJJIJJIJJJJ
@1054747/1
gtcttcttgaacttcttcaattgacgcaagaagtaccagaaacgggactt
+1054747/1
@@@DDDDDDAFFHIG@AG<?EHIICEGH:FGDB???FGDDBBD?@F?FFF
@1054777/1
tgtttgtctgtttgtctgtttgtctgtttgtctgtttgtctgtttgtctg
+1054777/1
@@=D?DDBDHFHHIEDGFIIII:CH@AE@F<CHD?EGGF?H9?DGBFDHC
@3105645/1
catacataataaaattagaggaagtaggtgctgggcctcttgtatgcgaa
+3105645/1
@<<B=DD;:DFDD@FEFHECEGEGCAFHHGGFHEHEFGHCHHI9DFAEF0
@7219813/1
cgcgtatagacattttgctaccaaaacccacttatatacgacaacttaac
+7219813/1
@CCFDFFFHHHHHJJJJJJJJJJJJJJJJJJJJJJJJJJJJJJJJJJJJJ
@7740001/1
ccaatttagaatatacgaaacagcaggaccactacagacaaataatcata
+7740001/1
CCCFFFFFHHHHGJJJJJIJJJJJJJJJJJJJJJJJJJJJIJJJJJJJJI
@7219873/1
cacctgtggccggcggcacgcagacgccttgatgacctccactttgatga
+7219873/1
@@@DFFFDBDDHHJEBEGHHFIIJDIHGHFFFCD;A6;>?A?@CAC3@C;
@3105988/1
ccacaatatattcgtgaaaaccgcatccaactcgaatcagccgtttctga
+3105988/1
@@;DDDDABDDFBCCBB@HC:?8F@GDGCCGI@BFEGFBFFFFFFEFIEF
@6190858/1
gttgaggcgcttgtggtggtgcacgcgcttgggcagagggaatctgattg
+6190858/1
CB@FFFFDHHHHHHIJJJHEFGHIIJJJIJJJJJJJIJJJHCHHFFFFFF
@1569435/1
cccatgtcacggtagcactgagtgacggcacctccgacactgaggtcacg
+1569435/1
CCCFFFFFHHHGFHIJJJJJJJHHJJJJJJJJJJJJJJJJJJIJJFHIJJ
@5671442/1
ggaagtaggtgctgggcctcttgtatgcgaaggtgttgaggcgcttgtgg
+5671442/1
CCCFFDDDHFFHFJJJIIIJJJJHGHGJJIJJIFEHHJJJJJJJEHIFGH
@5671631/1
cgcgatgattttggacgtatttttgttgttttttcataccgtcattatcc
+5671631/1
?B@FDFFFGHHHHJBGHFHIIJIJIGIIHGHIJJJJJGHIJGHIJJGIJI
@4643303/1
gtttgtctgtttgtctgtttgtctgtttgtctgttcgtctgtgcgcgcta
+4643303/1
@CC;DEEFHHGGHIIIEHDGGGHHIFHIGGACE@EFBEDEIIDDGEHDGI
@7220443/1
catcttctttggtttgtcaggcgtaatgctaacgtcatagcgataaattt
+7220443/1
CCCFFFFFHHHHFIJJGJJJJJJHIJJJJJJJJJHIJJJJJJJJJJJJJJ
@6191245/1
gggatcactcgctaatattacgaaacatttcttctgtcaatttgatcgcc
+6191245/1
CCCFFFFFHHHHHIJIGGIJJJIJJHIJIJJJJIJJIGIJJJIJJJJJJI
@1054876/1
gtgctgggcctcttgtatgcgaaggtgttgaggcgcttgtggtgg
+1054876/1
@@@DD4DDBHFFHEGI<CH@AAC@?EAHG@DFGFH<?DD=CHF?;
@7741471/1
tgactacgtcagtttggagtctacagtctaaaataattgttattcttatc
+7741471/1
CCCFFFFFHHHHHIJIJJJJIIJJJJIIJJJJJJJJJJJIJJJJJJJJJJ
@6192211/1
gtgctgggcctcttgtatgcgaaggtgttgaggcgcttgtggtggtgcac
+6192211/1
CCCFFFFFHHHHHJJGIJJJJJIJJ?FFHIJJJGJJJJJHJJJJJGHIJJ
@4132890/1
cttgtttataagtttagtatagcttattacaaaataaatcttatatttaa
+4132890/1
BCCFFFFFHHHHFJJJJIJJIIIJJJJJJJJJIJIIJJJJIJJJJJJJJJ
@1570818/1
gaaagattataatatttctttagtttaagtccgtttttaaactatttttt
+1570818/1
@<;DDDEFHHHFHGIJJJJJIGJEIIGJGAEHHIGGIJJGIIJJIJJJIJ
@7221558/1
ctgcaaagttaaccatcttgtattcaaaagaaaacctagaatcactggtt
+7221558/1
@@@FFFFFHHHHHGDHEEHIHHIIECIIEFIGBFEGHEH9FHGIDHHGDF
@4133014/1
ccacaatctggtctggagagaagatcctcatcttgtatagaggaggcttg
+4133014/1
@CCFFFFFHHHFHIJJJJHIGIIIIJJIHGIJIIJJIJJJJJJFIGIJJF
@9682/1
catacataataaaattagaggaagtaggtgctgggcctcttgtatgcgaa
+9682/1
CCCFFFFFHHHHHJJJJJJJJIJJJJJJHIIJJJJJJJJJJJIJJJJJJI
@1571092/1
ggttaggcgaagtacatgaccttcttggtgacggcgtgcacggtgatggc
+1571092/1
@@=DDFFFHHHHFHG@HHEHIJJJJJIIFEGIGIJIGIIJJJJJJIHHGH
@3106098/1
ccaaagcattctgggctgcagatgactgtgcatccttgctagtaagtcct
+3106098/1
C@BFFFFFHHHHFGJJJJJJJJIGIIIJHIIHGIJCGIIIJGGGIGIIJJ
@5672944/1
gccacaatctggtctggagagaagatcctcatcttgtatagaggaggctt
+5672944/1
CCCFFFFFFHDHHJJJIGH?FAFHIECHICGEHIAHCGHIJ@HGFHHJIG
@7742527/1
atgcgaaggtgttgaggcgcttgtggtggtgcacgcgcttgggcagaggg
+7742527/1
CCCFFFFFHCFHHJGIJJIIJJIJIIJJJIJJJJJJJIIHHFFFCDCDDD
@7742630/1
agcatacataataaaattagaggaagtaggtgctgggcctcttgtatgcg
+7742630/1
CCCFFFFFHHHHHJJJJJJJJJJJJJJJJJHHHJJJJJJJJJJJHIJJJJ
@3619341/1
gcccctttaaaaaaaagctcgatctcaatttaaagataagatctgcgacc
+3619341/1
CCCFFFFFFHHHHJJIGIIJJJJIJJIJIJIJJIIJIJJJJJJJJFIJJI
@3619375/1
gtgacggcacctccgacactgaggtcacggtactcgcggtacatgttgtg
+3619375/1
CCCFFFFFHHHHHJJJJJJJJJJJIJJJJJGHJJJJJJJHHHHHHFFFFF
@6714540/1
ccagtggtcttcttgaacttcttcaattgacgcaagaagtaccagaaacg
+6714540/1
BCCFDFFFHHHHHJJJJJJJJJJJJJJJJJJJJJJJIJJHIJJJJJJJJJ
@3619700/1
ccctaatagagacgatttcaccagtggtcttcttgaacttcttcaattga
+3619700/1
@C@FFFFFHHHHHIEIJIIGIGIGIGIHHIIIJJFI@DEHIIJJJIIIID
@6714825/1
ctattgctacataatatatgaaacgatctgctttggtataggtacgtttc
+6714825/1
CCCAFDFFDHHH?FDCFGHIIIGGECGEGIIIIIIIEGHGBFFHHGGHHI
@4133104/1
cttgtgactacaaacggcgctatataacaaaacaattcatttcatatata
+4133104/1
BCCFFFFFFHHGFIJJIFGGJJJJJIEHJIJJJJJJIJJJIJJJJIJJIJ
@4644614/1
gccagatgccaaagttcttgatcttcactgggctcttctctgggatttcc
+4644614/1
?;@BB>DBA<<FFF?AEGICHD<EH:AFBEB9FHIEAHIIEEGGICGHBD
@1055572/1
tggcaatactcggccgcgaacctccatcatattgtttgagatcgtcaaac
+1055572/1
CCCFFFFFHHHHHIJJJJJJJJJJJJJJJIIJJIJJJJJJJJJHHHHFFF
@4133334/1
ccttgtaccacagtactcctggatattcgtatttgacacagaattcagcg
+4133334/1
CCCFFFFFHHHHHIJJJIJIJJHHIJJFHGHGIJJIJJJJJJJJJJJIJJ
@534767/1
ccagtactttatttattgtaaaccgcgatgattttggacgtatttttgtt
+534767/1
CCCFFFFFHHHHHJIJJJHHIJJJJGIHGIGGIIHHIIGJHGIHIIJIIG
@4133411/1
tgtacattgaaaataaaaataaaaaaaatagcaggggttattgttatgtc
+4133411/1
??=DDDDFHHHDHGIIIIIIIIIIEFAHGEHIGICAA7@8CHDFACGH8=
@4133427/1
agcactgagtgacggcacctccgacactgaggtcacggtactcgcggtac
+4133427/1
CCCFFFFFHHGHHIGIJJJJJJJJJJJJIIIJIHIJJJIIJIJJJGFEFF
@534826/1
cttggttgaacggaactccaatcctttactcgaatagtcttttctaactt
+534826/1
@CCFADDFFHHHHJIJJGEIIIHGHIJJIGIGCGIIIJGHIHHJIGJJJI
@7743160/1
ctcatcttgtatagaggaggcttgggctcgctctccgaagggagcttgcg
+7743160/1
CCCFFFFFHHHHHJJJJEHIIJJGIIGHJJIJIJIJJJIIJJJIGJIJII
@534961/1
ctcataacgcagccagatgccaaagttcttgatcttcactgggctcttct
+534961/1
CCCFFFFFHHHHHJJJJIJJJJJJJGHJJJJJJJJJJJJJJJJJJJJJJJ
@6193225/1
cctcatcttgtatagaggaggcttgggctcgctctccgaagggagcttgc
+6193225/1
CCCFFFFFHHHHHJJJJJJJJJJJIIJJJJJIJJJJJJGJJJJIJJJJJH
@3620873/1
gtttgtgaaactgcgacaccttgtggctgtgacttgtagtcaaggtggag
+3620873/1
CBCFFFFFHHHHHJJIJJJJJJJIJJJJJGICHIJJIIJJIIIIJ?FHGI
@4134169/1
ctttaatttgacataacttttttatttatgaaccgattgacatgaaacaa
+4134169/1
CCCFFFFFHHHHHJJJJJJJJJJJJJJJJJJJJJJJJJJJJJJJJJJJJJ
@4134243/1
ctgttgtggaactgcttcacctgtggccggcggcacgcagacgccttgat
+4134243/1
???DDDD?DDDDDEE4AEFD>ED<A9FFIDIIIID/:???<A>??=85:>
@6193866/1
acgtgattctttaatttgacataacttttttatttatgaaccgattgaca
+6193866/1
CC@FFFDDHGHGFHIGGIDHEHEIHIHH@FDHGHIGGH<F<BFGHIGDGE
@5158784/1
cctcatcttgtatagaggaggcttgggctcgctctccgaagggagcttgc
+5158784/1
CCCFFFFFHHHHHIJJJJIJJJJIBHIIIJJJJJJJIJJIGIIJIFJJFG
@2081867/1
ggttcaccaagctagtggcgttgatgtcgcaagatagtgagacattcact
+2081867/1
?@@D;BDDFDFFADG<CFEF@FGGE9FGGE>FGGEGGIIFFIIIIIIBBE
@2081885/1
ctgtggccggcggcacgcagacgccttgatgacctccactttgatgatct
+2081885/1
@@@BDDBDHADHGGIBHIIIIDBBE>6A@CDD;.;>ACC9A>;CCACDAD
@536099/1
cagtggtcttcttgaacttcttcaattgacgcaagaagtaccagaaacgg
+536099/1
<@@DD>BDD?DHHBD<CC<FHGFHDFGE<<<?@GGDHDGGE@HDFB<B@B
@536141/1
ggaacattcgactgatccggtgagggatgcgtgacgtcagcccctacgat
+536141/1
@@@DDDFBFHGHHJJJJIIBFGGGHIJIIJJIGIIJFFGIIJGIIBHHGI
@7222051/1
agggatcttgccgtcattgcagacggtgtggtagcgggtcggacgagccg
+7222051/1
@@@FDEFFHHHGHJJIJIGGIHFHIIEHDFIHIIIIFIFHIJBHFCD:@B
@3622021/1
gttgtggaactgcttcacctgtggccggcggcacgcagacgccttgatga
+3622021/1
@@@FDDFFHGHGGIJIIGIJHIE@FHGIJJGHJJFHFFDEDDDDDDCDDD
@3622040/1
cctcacatgattcatccacaaattccaacccttgcgtttcaaaacaattc
+3622040/1
CCCFFFFFHHHHHJJJJJJJJJJJJJJJJJJJJJJJIJJJJJJJJJJJJI
@1057389/1
gctgtgacttgtagtcaaggtggagattttactatctttcaagtcggcat
+1057389/1
@CCFDFFFHHHHHIHIJJJJCGHJIJJJJJIJIJJJJJJJJJIJJJJJJJ
@3622190/1
cacgcgcttgggcagagggaatctgattgtgctgttgtggaactgcttca
+3622190/1
BC@FFFFFHHHHHIJDHHIGHIIJJJJJJHIIIJFHHIIJJGIIJIIJJJ
@3622212/1
gatagagacgatttcaccagtggtcttcttgaacttcttcaattgacgca
+3622212/1
CCCFFFFFHHHHHJJJJJJJIJJIJJJJJJJJJJJJJJJJJJJJJJJJJI
@7744342/1
gtcgaacccaaaaatgtaattaactttttttttgtctgtttgtctgtttg
+7744342/1
C@CFFFFFHHHHHJJJHIJIJJJJJJJJJJJJJJHIJJJJJJIIJJJJJG
@5159935/1
ctcgggtttactagcctcctccttagaagttggttcctctttacaagtag
+5159935/1
CCCDFFDDFHHHHJJJJJJJJJJJJJIJJHHIIFHIGIJJJJJJIJFDDF
@3108501/1
ccagtggtcttcttgaacttcttcaattgacgcaagaagtaccagaaacg
+3108501/1
@@CFFFFFFHHGHIJIIIJJJJJJIJJJJIIJJIIIJJJEHIJIJJIJJJ
@7744677/1
ttgtggtggtgcacgcgcttgggcagagggaatctgattgtgctgttgtg
+7744677/1
@CCFFFFAFFHHGJJJJIJJJIIJJJJJJIIJJIJJJJJJGHIJJJIJIJ
@6715611/1
aggaagtaggtgctgggcctcttgtatgcgaaggtgttgaggcgcttgtg
+6715611/1
CCCFFFFFHHFHHJJJJJJJJJJJIJJJJJIHIJFHHHIIJJJJJJJJIG
@3108705/1
ctcagatgcaatttcttgcaagaattgcacaaagttgaagtccttgttgt
+3108705/1
?@?DDFDDFH?FFBFGFEEGHG>GGIIIH?E;DGIFIG?F?HGHGEDBBB
@6715754/1
ctcttgtatacaaattatttctaccatcaaatacaggttttagtgcgcca
+6715754/1
@@CFFDDDHHHHGJJIIJJIIIJJEGIJIIJJJGGGICFHIJJDGHHGIJ
@3108882/1
tgctgggcctcttgtatgcgaaggtgttgaggcgcttgtggtggtgcacg
+3108882/1
CCCFFFDBHHFHHIEHHGIJJGIJGGGHGIGGIJJJIJCGIDFGIIHIIH
@1058623/1
ctgtgatctgtttcttggcatctatagatgtcggtggcgcacagggcacg
+1058623/1
;??BD?DDHBCFFIIH>FEABGIHIII@FFCCFG8CFBHHHIIICHBDBG
@1573085/1
gactcataacgcagccagatgccaaagttcttgatcttcactgggctctt
+1573085/1
CCCFFFFFHHHHHJJJJJIJJJJJJJJGHJJJJGIJJJJGIIHHIJJJJJ
@3109353/1
ttcatgtcaatcggttcataaataaaaaacttatgtcaaattaaagaatc
+3109353/1
CCCFFFDDHFFHHJHDHJIJIJJFIIJJJIIGIJJGIGG<FHIGGIEGGH
@4648103/1
cctctatcaagtgctcgttttgttagacttcagtgtagctttgtattatg
+4648103/1
CC@FFFFFHDHHFIJIJHIGIGHHIHJIJJIHIIIDCHIJJJJJJIJJJI
@1573208/1
gctcgctctccgaagggagcttgcggccgatgacctcatactccttcaac
+1573208/1
CCCFFFFFHHHHHJJJJJJJJJJJJJJJJIJIFHIJIJJJJJHHGHHHFF
@1573427/1
gtgcgatgttttacaagggcaggttgaactcacaccattcaatttaaaag
+1573427/1
?;?DDDDDDDFF<B@GBE:<;CGCBFEE@C@FCFIFEGDB??BFDFDEEF
@5674593/1
gttgtgtacacctgagcgagactcataacgcagccagatgccaaagttct
+5674593/1
?=?D=BADFCCFHIHBAHEC<@FEBEB??1?C@DFHGE<@FD?BBFIC@F
@1573493/1
gtcccatactccttgatttggtaaagcttgctgcccgcctagcgaggaaa
+1573493/1
CCCFFFFFHHHHHGIFGIJDIHAEIJGJJGGJIIIIIJJJJIGIGIBHJJ
@1573651/1
cgtttagcagcttcatccagaggcaagcgctccaagttgcttggaggctt
+1573651/1
@@@DD?D?<<CFHE>FD@F>@GGC;;BFC:FFFC9B?BG9GGGE3D=F@=
@5674944/1
gtcttctctaacagttctctgtggtgcaaagcaagcaattgcccacaccc
+5674944/1
@=@DDFFFHHHG?GEFHBIHECFHCFH><EBCFHIFEHIGGGIBHGEGII
@4135648/1
ctcttgacctacttgtagacacggcagatgaggatacctcaacttcatct
+4135648/1
CCCFFFFFHHHHHJJIJJJJJJJJJJJJJJJJJHIFEHHIJJJJJJJJJJ
@5675084/1
cggaaagattataatatttctttagtttaagtccgtttttaaacaatttt
+5675084/1
@CCFDDFDFHHHFEBGIIIJJJIJJJGIIGIJJJJJJJGJJJJJJGHIIJ
@4135682/1
gggctcgctctccgaagggagcttgcggccgatgacctcatactccttca
+4135682/1
@@CFFFFFHHDGDHIIJJIIIFIJJGGGDHIHI87777=3=.=;@B?BBE
@5675149/1
ccagatgccaaagttcttgatcttcact
+5675149/1
@@@DDDDDFDFFFIIIEF4A3AHE4CFF
@2598418/1
cttcacctgtggccggcggcacgcagacgccttgatgacctccactttga
+2598418/1
@CCFFFFFFHHHHJJJIJIJJIJJJJJJHGFDFECEDDEEDDDCDCCCC>
@6194956/1
ggattgtgtaggtaatattattaaacgaagaacatgcggctgaattgcag
+6194956/1
@C@FFFDEFHHGCGGIEDHIGHJGHJJIGGGGEHIGHIJHGGIEGHG>FD
@4136573/1
tgattttggaatgttttacattggatccgacaaatgttcaaattaaagac
+4136573/1
==?DDDDD:CBDDEEIII<AAFFI??FFDEIDADEIBDADADEDEDEEAD
@5676042/1
ctcatcttgtatagaggaggcttgggctcgctctccgaagggagcttgcg
+5676042/1
CCCFFFFFHHHHHJJJJIIJJJJJIICHIJJJIJIJJIIIJIIIIJJJII
@4136734/1
gttgttaactccgaaaattatatcataatcattataactgcgaagaacaa
+4136734/1
<@?DADDDDADFAHG@EDGHIIIIIGBHGDDCF@FHCGDD@FH?@@FEGI
@2083809/1
gtcacggtactcgcggtacatgttgtgtacacctgagcgagactcataac
+2083809/1
@@<BBD?2C?:D?@<@1CCGE>:C?FBGBB?B09?BF>?;;@4@FCCEI;
@3625500/1
cttctggcacatcaggagaagttggctcctcaacagacacagagctctgt
+3625500/1
@@@BDDDD?FDHFIIIFFHII?FHCEHIG?FEHGIIEEGHICHEIBGGIF
@6195557/1
gtcctaacgaaacagcgcaaatgagaaagctatctatttcaaataaaggc
+6195557/1
CCCFFFFFHHHHHJJJJJJJJJJJJHJJJJJJJJJJJJJJJJJJJJJJJI
@538356/1
cttgtttataagtttagtatagcttattacaaaataaatcttatatttaa
+538356/1
CCCFFFFFHHHHHIJJJJJJIJIJJJJJJJJJJJJJJJJJJJJJIJJJJJ
@4648469/1
ccccgctatgtcaagtcaagatatttgacgttccgacgtccgaaacatca
+4648469/1
BCCFFFFFHGHHHIJHIHIJJJJJJJJIJJIJJJJJJJIJJJJJJJJJJJ
@1059336/1
ccggtactaacgatcaaatcgatcatgggtccataatcattcctggaatc
+1059336/1
CCCFFFFFHHHHHIJHIIIEIIGJIIIJIFHHJJIJJJIJJJJJJIIJJI
@4137331/1
cggctcttcttctttctgtacattcttttttcctcctttctttttcggtg
+4137331/1
CCCDFFFFHHGHHJJIIJIJJJJJIJJJJJIIGIJFJIJJJJJJJIDBFF
@2084420/1
cttagccacaatctggtctggagagaagatcctcatcttgtatagaggag
+2084420/1
@@CFFFFDHHHHHGIIFHHIGHGBGHIJJJJJJJJFHGIIGGIGIIIJHI
@4648673/1
aggtgctgggcctcttgtatgcgaaggtgttgaggcgcttgtggtggtgc
+4648673/1
@@BDDFFFHGHHHJJJJHIIJJJIIJICHGHIIIIJJIJJJGIIHIIHGI
@1059607/1
agagaagatcctcatcttgtatagaggaggcttgggctcgctctccgaag
+1059607/1
CCCFFFFFHHHHHJJJJJJIJJJJJJIJJJJJJJJJIJJIJJJJJJJHJG
@3626331/1
cttgttgttaagaggtgttacctgcaacttggccaggttagggccaacag
+3626331/1
CCCFFFFFHHHHHJJEGGIHIJJJJJJJJJJJJJJJJHJJJJJIJJJJIJ
@3626392/1
ctcttgtatgcgaaggtgttgaggcgcttgtggtggtgcacgcgcttggg
+3626392/1
CCCFFFDFHHHHHIJJCFHHIJJJJJJIIJIJIIJJIIJIJJJJHFFFDD
@7745860/1
tgcatattatggcaacatacacatttggttctattcaagttatgtaagta
+7745860/1
BC@FFFFFGHHHHJJJJJIIJJHJJJJIEHIJJJIJJJHFHHIJIIGIGI
@1060075/1
tgggatgcttaaatttacatttagtgtttgtttcatgtcaatcggttcat
+1060075/1
CCCFFFFFHHHHHJJJJJIJJJJJHHJIJJFHIJJJJJJJJJJJJHIJJJ
@5161209/1
ttcttctcttttttctcctttcttttgcgagctgctgccgaaagatt
+5161209/1
CCCFFFFFHHHHGJJJJJJJJJJJJJIJJJJJJJJJJJJJJJJJJJJ
@1060329/1
ggttattgttatgtcgatgtcgaacccaaaaatgtaattaactttttttt
+1060329/1
@@?DDDEFFFHGFFGIIJHGIIGEHIIGIGHJJJCHEGGIJGHIJJIIJJ
@4649508/1
gaaggtgttgaggcgcttgtggtggtgcacgcgcttgggcagagggaatc
+4649508/1
@@@DDDDBFDDDHGBEHGC8:C:CD?;<B@DAHIGGIIBHGEFHFE?B@C
@13140/1
attggctgggtcttacagattggtggaaaccaaaccaaacttctctgcca
+13140/1
@@@BDDD?:D2:AFEIDBBAHFG3CF@GF@EDFFAG3D?2BFGFFFFFII
@3627196/1
gtgtggtagcgcgtcggacgagccgtgccttttattgcttggtgagacac
+3627196/1
@@CDDDDFFDHHGHGEIGHIAHGHIHII;DEGGHEEHHH>DB@DCCC>CD
@3627475/1
ctggacaaggcactggcaacgaccaatcatggacttttcttcaatatcca
+3627475/1
CCCFFFFFHHHHHJJJJJJJJJJJJIIJJJJJHIJJJJIJJJJJIJJJII
@1574576/1
taagtataggctcaaaacctaacgacatcaatcaccagcttaaaagccag
+1574576/1
BCCFDFFFHHHHHJJJJJJJJJJJJJJJJJJJJJJJJJJJJJJJJJJJJI
@5677415/1
gtcatattatgtgagtacgaagcattgtctgtttataaaataattaacaa
+5677415/1
@@@DDDDDFFBABADG@G1C@G6FED@?@HGGHIGH<??B>DFEBB@9:F
@1575536/1
caccacagttccagtctcaggcacattgccattagtagactgatcagccg
+1575536/1
CCCFFFFFHHHHHJIJJJJJJJJJJJJJJJJJJJJIJJJJJJJJJIJJJJ
@3112595/1
gctcgctctccgaagggagcttgcggccgatgacctcatactccttcaac
+3112595/1
CC@FFFFFGHHHGGIIIGHGJJGJJJHIIHIIGHIJJJJJJIFHHHHHFF
@3628653/1
gtggaactgcttcacctgtggccggcggcacgcagacgccttgatgacct
+3628653/1
@@BFFFFFGHHHHGJIJIHIJJJJJJJJJJJJIHHFFFDDDDDDDDEDDD
@6197250/1
cctgtggccggcggcacgcagacgccttgatgacctccactttgatgatc
+6197250/1
??@:=::DACC?FGBHAEGG<BG;@EAEB@@CDB9;;A6;@CCCCCCCBC
@4138663/1
gccagttataaagcatagcccgaagtgctattggcacacaggcataatgc
+4138663/1
CCCFFFFFHGGHHJJJJJGIJJJJJGIJJJJJIJJIJIJIIJJJIJJJJJ
@7224343/1
gcaagaagtaccagaaacgggacttagccacaatctggtctggagagaag
+7224343/1
CCCFFFFFHHHHHJJJJJJJJJJJJJJJJJJJJJJJJJIJJJJJJIJJJJ
@1060874/1
gctgggcctcttgtatgcgaaggtgttgaggcgcttgtggtggtgcacgc
+1060874/1
CCCFFFFFHHHHHHJJJJJHIIJFHHIIIJJJJJJJIIJJHIJIHIJJJH
@2085804/1
cgctaatctcagaaacggctgatccgagttggatgcggttttcacgaata
+2085804/1
@@@BDDDAHFFFDHIGG?E@F@HEECGGGHDDF<?FBH?FHAGBC=@A=;
@539952/1
gttgaggcgcttgtggtggtgcacgcgcttgggcagagggaatctgattg
+539952/1
CCCFFFFFHHFHFIJJFGHEHHGIIJIIJJJIIIGIJJJJEEHHFFFFFF
@3113274/1
ggcgcttgtggtggtgcacgcgcttgggcagagg
+3113274/1
???BDD:D::1C:<<A?EFE:?::DBD>B@D18;
@7747697/1
atgcgaaggtgttgaggcgcttgtggtggtgcacgcgcttgggcagaggg
+7747697/1
CCCFFDFFHFHHHJJJJJJJJJJIIJIIGHIIIJJJJJJHHHFFFFDDDD
@7747724/1
ctgtgatctgtttcttggcatctatagatgtcggtggcgcacagggcacg
+7747724/1
@@@DDEFDHHFHHJJGIGIGJJIJIJJIIJHHIJHGIGHHIJJJGIGIGG
@7747805/1
ctggagagaagatcctcatcttgtatagaggaggcttgggctcgctctcc
+7747805/1
@@@FADDFAFHBDGHGJJJJJJIJIJIGCHIGGGIIIECHGIAHGIJJIJ
@1576251/1
gttctattcaagttatgtaagtattaaattcgtaccgctttttatgtgtc
+1576251/1
C@CFFFFFHGHHFHJIIGJIJJHJJJJJJJJJFHIJJIJJJJIIJJIIII
@14188/1
cacagttccagtctcaggcacattgccattagtagactgatcagccgga
+14188/1
@@<D?DDDFHHFHI@CC;;FB3CEHG@49CFHHG>BCB9CDAD@>D@F0
@7747893/1
gaagtggtgataaagataagtataggctcaaaacctaacgacatcaatca
+7747893/1
B@CFDDEDFDHHHJJJJJJJJJIJJJJJJJIJJIJJJJJJJJIJJJJJII
@540649/1
gttgaggcgcttgtggtggtgcacgcgcttgggcagagggaatctgattg
+540649/1
CCCFFFFFHFDHFEHHAFG@FHIIGIIJIJJJJJJIGIJIHEEFFFCFFF
@14550/1
gtagcactgagtgacggcacctccgacactgaggtcacggtactcgcggt
+14550/1
CCCFFFFFHGHHHJJJIIJJJJJJJJIJJJJJJJFGGJJJGIIJJJJHFD
@14688/1
aggcgcttgtggtggtgcacgcgcttgggcagagggaatctgattgtgct
+14688/1
CCCFFFFFHDHHHIIIJJJJJJJJJJJJJJJJIJJIGIJJJIIJJJHHHH
@5679278/1
tttccatctagcggtcccatactataaaaacgtgccaattgtccacattt
+5679278/1
CCCFFFFFHGHHGIEFHHHIIIJJJJEIGIJIGIIHGFHIIIIGEIJJHI
@1577232/1
gttattgttatgtcgatgtcgaacccaaaaatgtaattaacttttttttt
+1577232/1
@=?DDFFDDBHHDHHGIBFEHGIIIGGDHGHGIICGDGHI<DGGHIIIIG
@2601046/1
atctagactaattaataaaattggactgtttttaatatttaaataaccgc
+2601046/1
<@@DDF>DDDHFBGCGDDECHGC>FI@FFH@H;FFEEHGHHEGG@F<GA?
@1577768/1
gtttattttgtttttctctgtgatctgtttcttg
+1577768/1
?@@D;DDEFFFHHIJIEGGHJFGIGIGIGHDHH4
@5162229/1
tgtctgtttgtctgtttgtctgtttgtctgttcgtctgtgcgcgctaatc
+5162229/1
@CBFFFFFHHHHHJIJJJHIJJIJJJJJJJIJJJHIJJHIJJJJJJJJJJ
@3629662/1
ctgggatgccacccggcaccactcccgggtgaggatgcactacatttccg
+3629662/1
?@@DDDBDBDHH?A@E<CHHGAHG@GIFBFEHD@=BBCAGEGIDADHEHC
@4141909/1
agggaatctgattgtgctgttgtggaactgcttcacctgtggccggcggc
+4141909/1
BC@FDFFFHHHHHJHIIJJJIJIJIIJJJJJJJJJJJIIJIIJJJJIJHF
@2086616/1
ctcttgtatgcgaaggtgttgaggcgcttgtggtggtgcacgcgcttggg
+2086616/1
@CCFFFFFHHHHFFFGFGHHIHHECHIIIGIGJHGHFCGC8CEGGFFDCD
@2086687/1
ggcaaatttttggttttaaccacatagttcccgatctcgcgggatctctt
+2086687/1
CCCFFFFFHHHHHIJJJJJJJIJJIJJJJJJJJJIJJJJIJIJJHHHHHF
@3630110/1
cgcctaacgaggaaacgcggccgccatactgtagcttggg
+3630110/1
@@7DDD?DF;8:@FBF:C@FF6?F<@FE@=...=@D3A7A
@1061939/1
ttcatgtcaatcggttcataaataaaaaacttatgtcaaattaaagaatc
+1061939/1
@CCFFFFFGHHHGJIIJJJIIJJIJJJJJJJJJJJJIJJJJJJIJJJJJJ
@5163247/1
gccagatgccaaagttcttgatcttcactgggctcttctctgggatttcc
+5163247/1
@@@DDD?DHBFDBH<E<BHHG@CCFHGDBEGEEGGGIIGIIIIDD<FCC@
@2087099/1
ttcttgaacttcttcaattgacgcaagaagtaccagaaacgggacttagc
+2087099/1
;?@DBDAEFHFDFGGBCFFHB<GEEGHEGGFHBGIIGEIGIGIA?F?BEG
@5163430/1
atatagtttcttttttaattgttataaattcgtaattcgtagctttcttt
+5163430/1
??<D;DBD<CDFHIIB?:FEHFBFFG<4AEG?HAE7@D8CG1::?D0BGB
@6199267/1
ctctatgctttctattgtgatctggccatctttaaactctagtt
+6199267/1
@@@BDDEAHFD>F>HIG:C@IEI@IGGCHIIGH@BHHCHGHHBE
@3630918/1
gtttaacaaaatgaaaaaatatgactggctatgccatgattataatatac
+3630918/1
CCCFFFFFHHGHHIJJJJIIIJJJJJIJJJJIHGIJJIJJJJJJJJIJJI
@5164018/1
gttggcaaatcgcgcgtatagacattttgctaccaaaaccc
+5164018/1
@??D=DDD:CAFFFHIGHIGGHIGHH@F>HHGEEDAB@G6;
@3631151/1
ctcatcttgtatagaggaggcttgggctcgctctccgaagggagcttgcg
+3631151/1
CCCFFFFFHHHHHJJJJJJJJJJIJJIJJJJIJJJJJIJJJJIJJIJIIJ
@4651478/1
tgggcctcttgtatgcgaaggtgttgaggcgcttgtggtggtgcacgcgc
+4651478/1
CCCFFFFFHGHHHJEHIDHHIAFCFGGHIJIJGIEGHGHIIFGHGGGIHF
@5164358/1
agcatacataataaaattagaggaagtaggtgctgggcctcttgtatgcg
+5164358/1
@@@AADFFBFHHHGIGIGIHBB9;@BFHGGEGDEAGEFGEEHDGD@@DAG
@6200073/1
gacgcaagaagtaccagaaacgggacttagccacaatctggtctggagag
+6200073/1
CCCFFFFFHHHDFIJIJJJJJJJIJJIIIIIJJJIJJJGIGIIGJJGICH
@6200166/1
gggcagagggaatctgattgtgctgttgtggaactgcttcacctgtggcc
+6200166/1
CCCFFFFFHHHHHJJJJJJJIJJJIIJJIJJJJJJJJJJJJJJJJJJIJJ
@6200204/1
ctcataacgcagccagatgccaaagttcttgatcttcactgggctcttct
+6200204/1
CCCFFFFFHHHHHJJJJJJJJJJJJIJJJJJJJJJJJJJJJJJJJJJJJJ
@1578058/1
ggcagagggaatctgattgtgctgttgtggaactgctt
+1578058/1
CCCFFFFFHFHHHJJJJIJIJJJJJJJIJJJJJJJJJJ
@7749907/1
gattctctttgaacatataggtagtactggcctggctacttgatgcttca
+7749907/1
CCCFFFFFHHHHHJJJJJJJJIIIHJJJJJJJJJJJJJJJJJJJJHIJJJ
@7749914/1
tgcccatcaatttatcttcaaatgacgacaccacagttccagtctcaggc
+7749914/1
CCCFFFFFHGHHHJJJJJJJJJIJJJJJJJJJJJJJHIJIJJIJJJJJJI
@4143871/1
ctgtttgtctgtttgtctgtttgtctgtttgtctgttcgtctgtgcgcgc
+4143871/1
BCCDFFFDHHHHHJJIJJJJJJJJJJJHIJJIIJJIJJJGIJJJJJJJJI
@7749942/1
gtccttgttgttaagaggtgttacctgcaacttggccaggttagggccaa
+7749942/1
@@@DDD?DHHFHD9FHIIDAHH>EFEFBDBEHEEG9DDC@DFDGG@?8BB
@3116000/1
ggcgcttgtggtggtgcacgcgcttgggcagagggaatctgattgtgctg
+3116000/1
@C@FFFFFHADCFGHEHEHIIIIIIIIGGHGGGIIIIIIIIIIIIIIEID
@4144271/1
caacgtcatttaatataaaatacatttatatccgatatttttagcagctt
+4144271/1
CCCFFDFFHHHHHJJIIGIHHIJIJJJIIJJJJJIJJIJJJJIIJJJIJJ
@7750297/1
gtggtggtgcacgcgcttgggcagagggaatctgattgtgctgttgtgga
+7750297/1
BBCFFFFDHHHHHJJIJJIJJJIJIJJJIJJJJJJJJJJJJJJHIJIIJI
@5680622/1
gtgctgggcctcttgtatgcgaaggtgttgaggcgcttgtggtggtgcac
+5680622/1
@@@DDFEDHHABFAFGGGGIGDGGICEGGIJIIIIGIEIIGDHEC@EHHI
@16331/1
ccactaattccagtgataaattcactctagcacgtagttctcagcttccc
+16331/1
CCCFFFFFHHHHHIIJGIJJJJJJJJJJJJIJJJGHGHIIJJIIJIJJJJ
@4652376/1
cagtggtcttcttgaacttcttcaattgacgcaagaagtaccagaaacgg
+4652376/1
@CCDDAEDHHHHHIJIJJJHHIJIFHHHGIJJJJJJIIHGJICHGCHJII
@4144380/1
gtacacctgagcgagactcataacgcagccagatgccaaagttcttgatc
+4144380/1
@@@FBBDDFHHHGADHGGIGGIIECAFHIGHGEGEHGFHEF?DDHIJGGG
@6720963/1
gcttccctgcaaagttaaccatcttgtattcaaaagaaaacctagaatca
+6720963/1
@BCFFFFFHHHHHJGHJJJJJJJJJJHIJJJJJJJJJJJJJJJJJJJJJJ
@6721230/1
cttgaattccttgatgactgcatagatagaaatcgaactcggtcggatgc
+6721230/1
CCCFFFFFHHHHHDHIJJJJJIJIIJJJJJJIIEHIIIIGIJJJJJIIJG
@5681104/1
tcaccagtggtcttcttgaacttcttcaattgacgcaagaagtaccagaa
+5681104/1
81:AABDDF?F>BD>EGIH@A>HHH<BH>HHIG<EFHEG3??DBBB>GCH
@6721404/1
gttgaaacttggtacagatatagtttagaaccttagaaaggacataggat
+6721404/1
@@@BDBDDFBD>DGGIAFIEHGGIGGGIIIIGGEIIGGGBAFFHGIHGBH
@1579425/1
cgcaagaagtaccagaaacgggacttagccacaatctggtctggagagaa
+1579425/1
CCCFFFFFHFHHHJJIJJJJJJJJJJJJJJJJJJJJJJJGHIJJJJIJJI
@5681578/1
gctgggcctcttgtatgcgaaggtgttgaggcgcttgtggtggtgcacgc
+5681578/1
BBCFFFFFHHGHHHIJJJJEGIICHEGIIJJJJIJJIIIIHHHHIJIIJH
@6200593/1
aggtgatcgaacatcatgtcttcaaactccactatcatctctttctttgg
+6200593/1
@@@BD?DDHFHHHIDHIGHHIIIEHFAHHEHGH;?CAGGHHIGIIIIIII
@17604/1
ctctaacagttctctgtggtgcaaagcaagcaattgcccacacccgtatc
+17604/1
CCCFFFFFHHHHHJJJJJJIIIJJJJIJIIJJJJJJJJJJJJJJJJIJJJ
@6200728/1
gggctctgtgcctggctcccatgtcacggtagcactgagtgacggcacct
+6200728/1
CCCFFFFFHHHHGGGGIIGHIIJJJEIIIEHGGGJJIJJDGGIJIBFHIJ
@4145562/1
gtacattgaaaataaaaataaaaaaaatagcaggggttattgttatgtcg
+4145562/1
CC@FFFFFHHFHHIJJJJJJJJJJJIGGGGHIJIGJ@FHIJJGGGEHGGI
@6200848/1
ctagaatctagacatgcacagctcttgcagccatccaacgggattgccca
+6200848/1
CCCFFFFFHHHHHJJJJJIJJJJJJJJJJJJJJJJIIJIJJJIIJGHGII
@6201033/1
gttgtcaataaactattggcgattcatacagtcgaattacatgacatcaa
+6201033/1
@@CDBBDFHGHDHJDGEGHIGBIHFGCFDGGFGHDF>EGIIJIICHHE<B
@6201200/1
gaagccgctttggtttacgttccagttctcgattatcgaacttttcgcca
+6201200/1
@<<DBDAAFHDH?<<FGHDAFFH?FBBFGGBHIIHEGHGEC9FHGHDAFH
@5165166/1
ctgcaactgtacgaatgtgctcttgaggtacttgaacatgggctccactt
+5165166/1
@@@DDBBDDAACD7CDHIIIIGCHIDDGG@ECCGAF@?BHBFEHEFHEDB
@6201262/1
cgtcacggtaagcattcatcagaatgctatg
+6201262/1
811?BDD1CDDD<?AE@ECB???4?EE?>?E
@5165193/1
cgggcttcaacagcttgttagcttgccattgacctttcctaggagtgact
+5165193/1
CCCFFFFFHHHHHJJFJIHGHIJJIJIJJJJJIJJJJJJHIJJIJ?FHJI
@4146300/1
gtcttcttgaacttcttcaattgacgcaagaagtaccagaaacgggactt
+4146300/1
@=@BDD;DDHFAAGGEGIHG@>?CEEG:8EFGH?DHG@G@;D9BC<@@@<
@2089000/1
gtgctgggcctcttgtatgcgaaggtgttgaggcgcttgtggtggtgcac
+2089000/1
CCCFFFFFHHHHHJJIJJJJIHIIJCGFGIIJJIIJJJJIJJHIIGHJJJ
@3117520/1
tacataataaaattagaggaagtaggtgctgggcctcttgtatgcgaagg
+3117520/1
@@@FDFFFHFBFFGHG>DE@GGHIGECFGFEHIDGGHIIGIEGIGGHIFI
@4147162/1
gggggttattgttatgtcgatgtcgaacccaaaaatgtaattaacttttt
+4147162/1
CCCFF@DFHHHHHJJJJJJIIIHHHIJJJJJJJJJJJDGIIIJJHGGIJJ
@1064509/1
ctctgattggtcgactccaatgaaccaaccaattaatcagcgaacgctta
+1064509/1
@@@FFEFFHFDHFGIJIGGIGIGGJGGIGIEIIGIIGHEGGGGBGGIIGG
@4653654/1
cgatgtcgaacccaaaaatgtaattaacttttttttgtctgtttgtctgt
+4653654/1
@@@DDDDDBFHDDH;CGBCDH>?FFHCEFIIIIGGIIGEHGFHGGHIHHG
@3118162/1
gcctcttgtatgcgaaggtgttgaggcgcttgtggtggtgcacgcgcttg
+3118162/1
CCCFFFFFHHHHHJIIIJHGHHIIJJJJJJJJHJJHIIGHIJJJJJHFFC
@3118193/1
cgtgattctttaatttgacataacttttttatttatgaaccgattgacat
+3118193/1
@CBFFFFFHHHHHJJJJJJJJJJJJJJJJJJJJJJJJJJJJJJJJJJJJJ
@2089610/1
gtttacgagaaaatcttttttttgtatgtattttactgtagacttattta
+2089610/1
CCCFFFFFHHHHHJJJJJJJJJJJJJJJIJJJJJJJJJJJJJJJJJJJJJ
@6722350/1
gcaacgaccaatcatggacttttcttcaatatccacataagtaacttcaa
+6722350/1
B@CFFFFFHHHHHJIJJIJJJJJJJJJJJJJJJJIJJJIJJIIJJJJJJJ
@3118534/1
tggctcccatgtcacggtagcactgagtgacggcacctccgacactgagg
+3118534/1
@@?;ADDD?DDFHEBHE2AED<HGG<?C><@E:D:GFDEH6@BGBFC@GG
@1580063/1
gtctgtttgtctgtttgtctgtttgtctgtttgtctgttcgtctgtgcgc
+1580063/1
CBCFFFFFHHHHHIJJJJJJJJJJJJJJJJJJJJJJJJJJJJJJJJJJJJ
@4147821/1
ctgctatttattttttctatattttcaatgaacagaattgacccttctac
+4147821/1
@@CFDDDFGHFHFIIJJJGGIJIGGGIGGGIIJJDGGIGGGGGGJGIGII
@7751363/1
agcatacataataaaattagaggaagtaggtgctg
+7751363/1
CCCFFFFFHHFHHGGGHHJIJFGJIJFHHFAEGHH
@3633041/1
ctcataacgcagccagatgccaaagttcttgatcttcactgggctcttct
+3633041/1
@CCADFDDHFGHGGBHBGIHIEG@GIEHIIIIIGIBEEIICFGIIIIFHI
@18144/1
ctgtatattatcacgagatatggtgtgtctatattaccatttcgtacaaa
+18144/1
@CCDFFFFHHGHHJJJJJJJJJJFHGHHIJJJJJJJJIJJJJJJIJJIJJ
@18192/1
cagtggtcttcttgaacttcttcaattgacgcaagaagtaccagaaacgg
+18192/1
@CCDFFFFHHHFHJGGIJJJJJJIIIJJHIIJHGGHIGBBGHIGIJJIJG
@4148472/1
ggcgttgatgtcgcaagatagtgagacattcactttttagtcataatctt
+4148472/1
CCCFFFFFHHHHHJJJJJJJJHHIIJJJJJJJJJJJJJJJJJJJJJJJJJ
@4148502/1
ctgttcgtctgtgcgcgctaatctcagaaacggctgatccg
+4148502/1
;?@ADDDDFB:CDDHIDB@FAHEGEGGC<BFD=FGH@HIGC
@4148601/1
gcgccttgtcttgtagaagagtgatctgctgttcttctagtttcttctct
+4148601/1
CCCFFFFFHGHHHHIJIJJIJFHIIJJJJJJIIJJIJJIJIJJJJJJJJI
@6723247/1
ggctatgccatttatcctcgcacgttggcagtaatagtacaagtgaaaag
+6723247/1
CCCFFFFFHHHHHJJJJJJJJJJJEGIJJJJHIJJJJJJJJJJHHJJJJJ
@6723323/1
ggcacattaattggagtataagttgtcacaggggcgtaagcagttgaagg
+6723323/1
@CCFFFFFHHHGHJIJGHIJIJJGJJIJJJJIJIJJHIJJJIIHIJJIJJ
@18837/1
cagttagctttttaatacatctctgtccaggcactatattgcagacctcc
+18837/1
C@CFFFFFHHHHHJJJJJJJJJJJJJJJJJJJJJJIJJJJJJJJIJJJJJ
@4149033/1
gcttgggctcgctctccgaagggagcttgcggccgatgacctcatactcc
+4149033/1
CCCFFFFFHHHHHJJJJJJJJJJJJIJJJJJJJJJJJHHHHFFFFFFEEE
@7752398/1
ggcgcacagggcacgcttgcgcatgacatctattcatgccattggcgttc
+7752398/1
CCCFFFFFGHHHHJJJJJJJIJJJJHIJJJIJJJJJJIIJGIJJJJJHIJ
@19326/1
cagttaatacctggcatcagttacaatgtttgagtacttagttacttgtt
+19326/1
CCCFFFFFHHHHHIJIJJJIIIJJJJJJJJJJJIHIJIJJJGHIJIJJII
@19418/1
ctaagtgagtatacatctattaaattcaaacgcagagctcattatgttga
+19418/1
CCCFFEFFFFHHHJIIIJJJJJJGIHHJIJJIJGIGHIIIJJGJJJBEHH
@19683/1
cttattataaaaggtataaatattcctgccaccaataaatcgttttaaca
+19683/1
CCCFFFFFHHGHHJHHIJJJJJJJJJJJJJIIIJJJJIJJIJGIJJIIIJ
@7228168/1
cgcaggttcaggcatctgcaccaagactggagctcctgctggagatgtgg
+7228168/1
CCCFFFDFHHHHHJJJJJJJJIJJJJIHJJJIIJIJJGIJJJFHGHIGHI
@5684096/1
ctcagatacaccgtcacggaatacaaatatcttcttcggcaatctgcctt
+5684096/1
@@@DDFFFHHFHDIHIJDGGGCHGIGEHGGGGIBAHEF>G>GGGGIIIIG
@7753020/1
ggcgatcagattgacagaagaaatgtttcgtaatattagcgag
+7753020/1
@CCFDFFFHHHHGIJJIHIJJJIIIIIIJJHIIIGIJJEEH@G
@2090164/1
attttgtttttctctgtgatctgtttcttggcatctatagatgtcggtgg
+2090164/1
@BCFFFDFHHHHHJIJJJJJJJJJIJJJJJJIIJJJJJIJJIIIJJJGIJ
@545267/1
ctctaattaatttacttatatgttgggcgaaatttgcgatctgcg
+545267/1
?<??DDDDHDAFHFEFHDBCDH<EH?EEFB?1:9?D4@FHGBD<?
@1065307/1
ggtgctgggcctcttgtatgcgaaggtgttgaggcgcttgtggtggtgca
+1065307/1
@@@?DDBDH;DDHHIIEGHGBE;CEG:CFHBHCEGGG@@CFHH@FH4@A=
@545330/1
gtttttaatttattagtagttgttgattttagaatgttttacattggatc
+545330/1
B@@DFFFFHFHHGIGIFGHHJJHHIJGJGIIFEEHHEFEGIJHIJIJIIH
@545365/1
ctattttatgtccaggataataagttaatta
+545365/1
@@@FFFFFHGHHHJJJIGIJIIJJIIIJIJJ
@2604781/1
gccatgagtaagcgatcgggctctcaggcaggcaagatgggcgtagtagg
+2604781/1
CCCFFFFFHHHHHJJJJJJJJJJJJJJJJJJJJJJJJJJJJJJFHHCEIJ
@3119232/1
ctccgacactgaggtcacggtactcgcggtacatgttgtgtacacctgag
+3119232/1
?@<D=DDD?<DBFGFFHIGEE3EFH1C@60?@DHH=FE=@8=CFFG;@AC
@2090887/1
atcttgtatagaggaggcttgggctcgctctccgaagggagcttgcggcc
+2090887/1
<@@DDDDDDHF4DGBEDB;GHBCCE38C8:B?308?@D:FBA@@FEGBEB
@546051/1
gccgagtattgcccgatccaagaaagtaaggtttggagagcgtgcacacc
+546051/1
CCCFFFDFHHGHHJJJIJJIJJGJJJDHIJJCGIJIJJIJJJGIJJJIJJ
@6204032/1
ggatgcgtgacgtcagcccctacgatcatcactgtcgtgtcctttataca
+6204032/1
CC@DFFDFHGHHHJIJJJIJIHHIIJJJIJIJJIIJJHIJJJJJJJJJJJ
@6724064/1
cagcgaaatagtcacaaccacgttggttatcaagtggcttggtaggatcc
+6724064/1
CCCFFFFFHHGHHJIIJG1FGGHIIIJJJJJIIJDHGHIJGG8BFG<CAF
@7753442/1
ggagcaaatggaaaaaaaaattggtgaaaagaatcacaagtaagatactg
+7753442/1
@@?DDDA8DDBD?FA>@EFBB9?B?@4?BD>GGIDGH@D8B>=@A4=@77
@1066936/1
aatatttattgctctcctccgattattattatacttatacatcaaataat
+1066936/1
CCCFFFFFHGHHHJJJJJJJIJJJJJJJJJJJJJJJJJJJJJJIJIJJJJ
@4654310/1
cactctgcaatcctgcctcacatgattcatccacaaattccaacccttgc
+4654310/1
CCCFFFFFHHHHHJJJJJJJJJJJJJJJJJJJJJJJJJJIJJJIJJJJJJ
@7228269/1
cttgattttataatttagagacacgtgtacatttcgagagaacaaattac
+7228269/1
CCCFFFFFHHHHHJJJJJJJJJ3FHFHGHIIJJJJJIJJJHIJJJJIJJJ
@5167299/1
ctgtgatctgtttcttggcatctatagatgtcggtggcgcacagggcacg
+5167299/1
CCCFFFFFHHHHHJJIIIJJIIJIIIJHJJJJJJJIJJJIIHHJJIIJGI
@6725330/1
cttttgaacgccaatggcatgaatagatgtcatgcgcaagcgtgccctgt
+6725330/1
CCCFFFFFHHHHHJJJJJIJJJIJJJGIIIJIJIIIJJJJIJJJIIGIIF
@20791/1
gttcgacatcgacataacaataacccctgctattttttttatttttattt
+20791/1
CCCFFFFFHHHHHIJJJJJJJJJJJJJJJJJJIJJJJJJJJJJJJJJJJI
@7228760/1
ccggtactaacgatcaaatcgatcatgggtccataatcattcctggaatc
+7228760/1
@@CFDDFFGHHFFHGEFFHCDFHHBHGGA:CGGIGGIIEEGIIIIGBBBH
@20865/1
gtctgtttgtctgtttgtctgttcgtctgtgcgcgctaatctcagaaacg
+20865/1
@@@FDBDFFHHHGHIGHHIGGHIGEGHIJEEGIHBHIJJCGH@HHGGIIF
@7228813/1
gccgtttctgagattagcgcgcacagacgaacagacaaacagacaaacag
+7228813/1
CCCFFFFFGGHHHIJJJJJJJJJJJJEGJIJJJIIJJJJJJJJJJHHHHC
@3635932/1
tcttggttgaacggaactccaatcctttactcgaatagtcttttctaact
+3635932/1
@@@DADDD?FFDD6EFHHHEHEIIIIGIBEEHEHIIDGGHHIBHGIIIDH
@5684663/1
ccctgagtgagtatacatctattaaattcaaacgc
+5684663/1
?@@D:AADF4?<?FB?4CFI@<EFEHCF:CFCCEE
@6725549/1
tcccatgtcacggtagcactgagtgacggcacctccgacactgaggtcac
+6725549/1
?<@DDDDDFHFDAGHB?CEEFED<99CB@FG?FBF;AHIAHGE;CG.=@;
@6725600/1
gatggagtgagcacgggctctgtgcctggctcccatgtcacggtagcact
+6725600/1
@CCFFFFBFHHHHJJIIIJJJIFHIHJIJJJJJJJIJJJJJJJBFGIIJI
@21107/1
ggtgcacgcgcttgggcagagggaatctgattgtgctgttgtggaactgc
+21107/1
?@@DBDEFHFHHFGIIIGGIIIIGBDGGGHIGEGFFHGHGGHGGG@FHHH
@4655177/1
ctggttacacttaactgtaccgctgcttctatgtatt
+4655177/1
@CCFFDFFHHHHHJJJJIJJJGIGGDAHBB:C9?9CB
@547042/1
gtccgtttttaaactattttttcaatgccctaagtgagtatacatctatt
+547042/1
CCCFFDFFHHHHHJJJJJJJJJJJJJJJJJJJJJIIIJGGIJJIJJJJIJ
@7229356/1
atcgcctaggacctgtctacctaattttgaagcgcgcgtcggcgcgattt
+7229356/1
CCCFFFFFHHHHHIGFEGHIGIJEHIIJEHIGGIIJJJGGGGGF?;>@DB
@1067118/1
ctttggtcgtccttttgaggatctcaatccgatcgttgtattcagctggt
+1067118/1
???A7DD8D?DDDEEEB;33AAFBEAEECED;DD>DDDB9DDBDEEICD;
@2606577/1
cctttctaaggttctaaactatatctgtaccaaatttcaaccaaatccgt
+2606577/1
CCCFFFFFHHHHHJJJJJJJIJJJJJJJJJGGJIJJJJJJJJJJIJJHIG
@3637454/1
ctaggagtgactttcccgtttccaatctccaagacaggaggctccagtac
+3637454/1
CCCFFFFDFHHHHJJJJJIJJJJJJJJJJJJJJJJIJIHJJJJJJIJGHJ
@548389/1
cgcaagaagtaccagaaacgggacttagccacaatctggtctggagagaa
+548389/1
CCCFFFFFHHHHHJJJJJJJJJJJJJJJJJJJJJJJJJJIJJJJJJIJIJ
@2093535/1
cccattttctgaaacacattacaaaaccgtcttaactaaatgatagtgat
+2093535/1
CCCFFFFFHHHHHJJJJJJJJJJJIJJJJIJJJJJJJJJJJJJJJJIJJJ
@6204124/1
cagcgatactgggaacattcgactgatccggtgagggatgcgtgacgtca
+6204124/1
@@@DD<DAFHFFBBB22AEEHHFFG@HCGGHG8G@BA6BGDFHBHGHHIA
@4655459/1
gtgcacgcgcttgggcagagggaatctgattgtgctgttgtggaactgct
+4655459/1
B=@DFFFFGGDFHJJJJIJIJJJJJJJGGIIGIJJJIJIJHIIGGGIJII
@2093731/1
ctcgcggtacatgttgtgtacacctgagcgagactcataacgcagcc
+2093731/1
@CCFFFFDHFFHHJIIJIIIGHEEGHIJEHHHFHIGIJJJJJIGGEG
@1583154/1
gtgctgggcctcttgtatgcgaaggtgttgaggcgcttgtggtggtgcac
+1583154/1
@@@FFFFFHHHHHJJHJJJJJJIIJCFGHIFGIIIJJJJIIJHHGAEGII
@3122280/1
gtagaaaagtgctgtctgtacattgaaaataaaaataaaaaaaatagcag
+3122280/1
@@@DBDDBF:AF?:<C@EFF@HIFII>FBEEIFHGFFCEIIEBEFF<<CC
@7754272/1
caccagtggtcttcttgaacttcttcaattgacgcaagaagtaccagaaa
+7754272/1
CCCFFFDFHFHHHJJJJJJJJJJJJJJJJJJJJJJJJJJJJHIJJJJJJI
@1583465/1
gttgtggaactgcttcacctgtggccggcggcacgcagacgccttgatga
+1583465/1
CCCFFFFFHHHHHJJJJJJJJJIJJJJJJJJJJJHGFFDDDDDDDDDDDD
@7230682/1
ctggagagaagatcctcatcttgtatagaggaggcttgggctcgctctcc
+7230682/1
BCCFDFFFHHHHHJJIJJJIIJJIIIIJJJJJJJJJJHJJIIJJJJJJJJ
@6204874/1
acctcacgttccgccaattgcttcaccttatgatagtcatcgcggcctct
+6204874/1
CCCFFFFFHHHHHJJJJJJIJJJJJJJJJJJJJJJJIJJJJIJJJJJJJJ
@7754520/1
agggtcaattcaatatactacaagattgtttgtggacctattgctacata
+7754520/1
CCCFFFFFHHHHFIJJIJJGIJIJJJJJIJJJJIIJIJJEIEHJJIJHII
@6205119/1
gtcgaacccaaaaatgtaattaactttttttttgtctgtttgtctgtttg
+6205119/1
CCCFFFFFHHHGHJJJHIJIJJIIJJJJJJJJJJJJJJIJIJJJJJHIJH
@22385/1
catcaactcgttacatcacctcgtttatgttttgagactagctacgatca
+22385/1
CCCFFFFFHHHHHJJJJJJJJJJIJJIJIHHJJJJJIIJGIJJJJJJJII
@7755127/1
ctgcacgaagaaatttgaatctatttatcatct
+7755127/1
?;=DD?DDDDA:2C<:AEEF4E9<EE>F>E<E9
@5685799/1
gtgcgatgttttacaagggcaggttgaactcacaccattcaatttaaaag
+5685799/1
@@@DFDDFFBFHHGEGEECBEGAA?C>FG<DGHJIGIICHDCHIIEGIIF
@3123649/1
gtctgtttgtctgttcgtctgtgcgcgctaatctcag
+3123649/1
1?@BDDB;3CFAFFEFFEGEIAB<8C<@@:DFFFBFC
@3638081/1
ctgctattttttttatttttattttca
+3638081/1
CCCFFFFFHHHHHJIIJJJJJJJJJJJ
@2608172/1
gtcaaattaaagaatcacgtcgaacactattctattctatgcttatacca
+2608172/1
CCCFFFFFHHHHHJJJJJJJJJJJJJJJJJJJJJJJJJJJJJJJJJJJJJ
@1584872/1
cacgtttatacattttttttaatttttgtgttacgattcgaatactggac
+1584872/1
@CCFFFFFHHHHHJIJJJJJJJJJJJJJJIIIIJJIJJJJIJJJJJJJJJ
@23673/1
gcaagaagtaccagaaacgggacttagccacaatctggtctggagagaag
+23673/1
CCCFFFFFFHGHHJJJJJJJJJJJJJJJJJJJJJJJJJIIJJJHIGHIIJ
@2608354/1
gtacacctgagcgagactcataacgcagccagatgccaaagttcttgatc
+2608354/1
BB@FDDDFHHHHHJJJJJJJJJJJJJJJJJIJJJIJJJJJJGHHIJJJJI
@5686783/1
gttcaaggggatctgagaatggtttagattcacaattttgtccgctggac
+5686783/1
CCCFFFFFGHFFHJJGIFHHIJHGHHIGIJJJIGJJJJIJIJJJJIJJHJ
@4657752/1
gctaagcctactataaatgccatacaaggtctataaaaatataatttgcc
+4657752/1
CCCFFFDDHBFHHJJIGIIGEHHIGHIIIGHIGGIIIJJJIJIGHJJIJJ
@2094592/1
cgccgatcgtctctaaccgttccagatttataccgtcgttcgcattggac
+2094592/1
CCCFFFFFHHHHHJIJJIGJJGIJJIJJJIJJJGHFHIJJJJJJJJJJGJ
@6728461/1
agcatacataataaaattagaggaagtaggtgctgggcctcttgtatgcg
+6728461/1
CCCFFFFFHHHHHIJJJJJJJJJJJJGHJIHHIIJJJIJJJJJJHIJJJJ
@24277/1
cccacaatatattcgtgaaaaccgcatccaactcggatcagccgtttctg
+24277/1
CCCFFFFFGHHHHJJIIGHJJJIJIJJJJJJJJJIIJJJIIJJJIJIIJI
@1585741/1
ctgtttgtctgttcgtctgtgcgcgctaatctcagaaacggctgatccga
+1585741/1
CCCFFFFDHHHHHJJHIJIHIJJJJJJJJJJJJJJJJJJJJJJJJJJJJ@
@7755846/1
gtcacggtagcactgagtgacggcacctccgacactgaggtcacggtact
+7755846/1
@@@FFFFDDFHGHJJIJEHFHHIFIJIJJIJIJFIIJJJJJJJJJIEHFH
@2609071/1
cacggtagcactgagtgacggcacctccgacactgaggtcacggtactcg
+2609071/1
CCCFFDFFHHHHHJJCGIIJGJJJJGIJJIJJJJJJJJHHJJJJHIJJJH
@4658271/1
gtagcactgagtgacggcacctccgacactgaggtcacggtactcgcggt
+4658271/1
CCCFFFFFHHFFFGHHEGEGGGGGHGHIJJJJJI?FHHHIBCHGGHEFF<
@1585882/1
gtctgtttgtctgttcgtctgtgcgcgctaatctcagaaacggctgatcc
+1585882/1
@@@FFEFFHHHHHJJJJJJJHHHIJIJJIJJJJJJJJJIIJJIIJJGIJJ
@5687368/1
cctgtattcttccaaaattttttctcgatctgataatggtttaggttctt
+5687368/1
?@@F=BDFDDHB?BHIGEIIIIIGIHGAGHHG?FHGGD<?BGBFGBF@BF
@6729040/1
ctcatcttgtatagaggaggcttgggctcgctctccgaagggagcttgcg
+6729040/1
BCCDFEFFHHHHHJJJJIJJJJJIJJJJJJJJJJJJJIJJJJGIIJJJIJ
@4658791/1
gcgagtggggccgtcagaacctgatagaaacggttggcgttaggtatata
+4658791/1
C@@FFDFFGDFHHEFHEGIIJGIGHICIGGIGJDEHIIIFGBGHACHHFH
@6205999/1
cgcgtcctattttagttaattagtaatgtgcattgtaaaattctagacac
+6205999/1
@@@DDDDDHGHFHGGE>HGIIEHJGIIGHIIEGEHEFGHGHGGGIBCDHG
@25163/1
ctgtttcttggcatctatagatgtcggtggcgcacagggcacgcttgcgc
+25163/1
@@CFFFDDHHABFHIIIIIGGGHFHFEIGAFHGGGFHCDDHIIGGGHIJJ
@3125771/1
cacgtagttctcagcttccctgcaaagttaaccatcttgtattcaaa
+3125771/1
CCCFFFFDHHHHHJJJJJJJJJJJJJJHIJJJJJJJJJJIJJJJJJJ
@25287/1
cctggcgtaaaataacgtcaatacattggatctcctcagtaggatggcaa
+25287/1
CCCFFFFDHDHHGJIIIJJGIJJIJHJGGIFGIJJIJCFHJJGDHHIJJH
@2609839/1
ctctttacaagtagactcatctttagcacttggttcatcttttgaagatt
+2609839/1
CCCFFFFFHHHHHJJJJJJJJJJJJJJJJJJJJHIJJJJJJJJJJIJGIJ
@2609959/1
ctcatcttgtatagaggaggcttgggctcgctctccgaagggagcttgcg
+2609959/1
CCCFFFFFHHHHHJJJJJJJJJJJJJJJJJIJJJJJJHIIJJJIJIJJJI
@549175/1
ggcgatgggcgtgcggtcctcgctgcaggccgactggtggctgccctcgc
+549175/1
@<@D?DDDF3D?FF@FF:FFFEIFEFBGIIIE0@F8DEIFCFCDDDB;@@
@5170379/1
gtgctgggcctcttgtatgcgaaggtgttgaggcgcttgtggtggtgcac
+5170379/1
CCCFFFFFHHHHHIJIJJIJJGGGI@EGHGIJJGIIEGIFHD;FFBCEGI
@5170403/1
gtgctgttgtggaactgcttcacctgtggccggcggcacgcagacgcctt
+5170403/1
C@CFFFFFHHHHFGIJIJJJJJJJJIIIGIIJJJJIJHHFFDDDDDDDDB
@1069524/1
caataaacaataaaatttaattctaataaaactgcaagcgactggttgtt
+1069524/1
CCCFFFFFGHHHHJJJIJIGIIJJJJJIIJGJJIIJIJIGHJIJJGIGDG
@4155710/1
ggcgtgcggtcctcgctgcaggccgactggtggctgccctcgcccgagtc
+4155710/1
CCCFFFFFHAHHHJJJJJIJJJGIIIIGGIGGG9FGGGHGHHGFFFDD=C
@6206896/1
tgtacattgaaaataaaaataaaaaaaatagcagggattattgttatgtc
+6206896/1
?@??DFFDHHHHGFIIJIJJIIJJJIFJJIJJJIIJCGHIIIJGHGIIBG
@7757229/1
tagctgtcatctggttcatacggcgcgcggtcgcctccttgatgcattgc
+7757229/1
@@@DDBDDHHFGFI<FBDDHCEE<FGIIII;:;BHHEHE=@DCBEFEEC@
@5170860/1
cttgtggtggtgcacgcgcttgggcag
+5170860/1
@@@DD?=BFFFFDIDFHDBGGE;DDBG
@2094862/1
gtgctgttgtggaactgcttcacctgtggccggcggcacgcagacgcctt
+2094862/1
=;?DDFB?FDFD8<EEFHHH@EHGIEHGE@?EHAHGG6=<<AB8=B@B<;
@1070009/1
ccgccatactgtagcttgggtggtggcaatactcggccgcgaacctccat
+1070009/1
CCCFFFFFHHHHHJJJJJJJCHHGHIJJJJJJJJJJJJJJJJHFFEEDEE
@549930/1
gtggatacttacttgtgtgataccacaataatttagatcattacaaaata
+549930/1
CCCFFFFFHHHHHJJIJJJJJJJJJJJJJJJJJJJJJJJJJJJJJJJJJJ
@7232748/1
ctgttgtggaactgcttcacctgtggccggcggcacgcagacgccttgat
+7232748/1
@@CFFFDBDBDFHIIIIIIGBFGHHIIFIIIIIIBAHFFDDABBBDDDDD
@550128/1
gtctgtttgtctgttcgtctgtgcgcgctaaactcagaaacggctgatcc
+550128/1
CCCFFFFFHHHHHIJJJJJJIJJJJJJJJJJ?FHIJJJJJJJJIJJHJJJ
@5688514/1
accgcatccaactcggatcagccgtttctgagattagcgcgcacagacga
+5688514/1
@@@DDDFDHDHDHGIDIJDH@FHGIIEHI@DFIIEHIFGGIIA@EHFE<B
@1587103/1
tgtacacctgagcgagactcataacgcagccagatgccaaagttcttgat
+1587103/1
BCBFFFFFHHHHHJIGHIJJIJJJHJJJJJIJJJJJJJJIJIBGIIIJJJ
@7757806/1
tgtgtacacctgagcgagactcataacgcagccagatgccaaagttcttg
+7757806/1
?@@DBDFBFDHFHGGHGGBEHDHHIIIGDHGIIBF>FEHIEGBHBFHHEG
@1587320/1
cctggttacacttaactgtaccgctgcttctatgtattataaaaactaat
+1587320/1
CCCFFFFFHHHHHJJJJJJJJGIJJJJJJJJJJJHIIJJJJJJJJJJIJJ
@1587566/1
gtagaaaagtgctgtctgtacattgaaaataaaaataaaaaaaatagcag
+1587566/1
<@@DDDDDF?DFDDEACE?EGIIEHGAHBAHGIGIIGEFHHBHEH<CHCC
@3127108/1
gctgtctgtacattgaaaataaaaataaaaaaaatagcaggggttattgt
+3127108/1
CCCFFFFFHHHHHJJJJIIIJJJJJJIJIJJIIIJIIIIIIIJAHIIJIJ
@6208921/1
agcgagactcataacgcagccagatgccaaagttcttgatcttcactggg
+6208921/1
CCCFFFDFHHHHHJJJIJJJEHJJJGIJGGGIJGIJJIJIJJJIIJJJII
@6731469/1
gtcctttctaaggttctaaactatatctgtaccaaatttcaaccaaatcc
+6731469/1
CCCFFFFFHHHGHEHIIIIGIJJJJJJJJIIJJJJJJJJIJJJJJJJIJJ
@5171547/1
acgcgcttgggcagagggaatctgattgtgctgttgtggaactgcttcac
+5171547/1
CCCFFFFFHHHHGIIIIIIJIJJJJJJJIJIJJGIIIJJJJJIJJIIIJJ
@5171603/1
gtccaggataataagttaattataccaagtttcatcgaaatcaaaccgtt
+5171603/1
??@?DBADHHHHFGGGDGDHGHGEGIG>F9ACCHIIIFHCEFG>BEGHDG
@550746/1
gtccggaacatcaaatatcttgacttggcaaagagttgtcgatatgtgga
+550746/1
CCCFFFFFHHHHHJJJJJJJJJIJJJJJJJJJIHJDGIHJJIJJJJJJJE
@4156979/1
gggaatctgattgtgctgttgtggaactgcttcacctgtggccggcggca
+4156979/1
@CCDDDDFFFHHDFHIGIEGCEFIHGGGIIJIJIIIGGIGJIIIIIJHED
@1070948/1
cattttctaactgaagaggaaacgattgcatctgtgaggggcgtcgggtc
+1070948/1
@@@DFFFFH>BFDHIG?FHHHCD=CEFG@FGI>G@FGEG<FGG;EHGF69
@2096326/1
gtcataatcttcagatactccaaagcattctgggctgcagatgactgtgc
+2096326/1
CCCFFFFFHHHHGJJJJJJJJJJJJJJJJJJJJJJJJJJJJIJJJJJIJI
@7233926/1
gcactgagtgacggcacctccgacactgaggtcacgg
+7233926/1
@@@FDEDDCCADFGEFGEGIJJGGEGEE>FF9BFHGI
@4157348/1
cggcacctccgacactgaggtcacggtactcgcggtacatgttgtgtaca
+4157348/1
@@@DDDFFHDAFFGGBGEGHGIEIIGBDGGHBFGH;AACFHEHD=DHHHE
@3640542/1
ccctgatagagacgatttcaccagtggtcttcttgaacttcttcaattga
+3640542/1
?@@DDFFFACFHFGEBFHIEGHHGE@BA?EHGBE<FABDG9@BDFBGGAG
@27887/1
gccagatgccaaagttcttgatcttcactgggctcttctctgggatttcc
+27887/1
CCCFFFFFHHHHGJHJJJJJJJJJJJJIJFHIIJJJJJJJJIJIJJJJJJ
@7234378/1
ctcatcttgtatagaggaggcttgggctcgctctccgaagggagcttgcg
+7234378/1
@@CFDEFFBFFDHIIJIIIFIIFBCCFE=FFEH=FGGIIGIDIJGGGECH
@2096841/1
gtcacggtagcactgagtgacggcacctccgacactgaggtcacgg
+2096841/1
C@@DFFFAFHFHHIIIECFBHEGDGFHDHIIGHIIIHIIIGEHGGB
@2097019/1
ggagattaatggtataagcatagaatgttcgacgtgattctttaatttga
+2097019/1
@C@DDFFFHHHHFHIJJJJJJJJJJJJHIJJJJJHJJJJJJJJJIJJJJH
@551756/1
gtttatattagttggtgaatacggtctaac
+551756/1
=?=7=?DDFFAFF@3A;:CH@@FCCGI@>F
@28426/1
gtgggtagtaagcgcacgaccatttttttctacatttcattatttttgat
+28426/1
@?@D@=BDA<DBB@FGFD@AC0DFIEGI:?/=FF.B@FEFEIFFFEIB1A
@2097203/1
cgcaagaagtaccagaaacgggacttagccacaatctggtctggagagaa
+2097203/1
@C@FFFFFHHHHHJJJJJJJJJIIJJJJJJJJIJJJJJJGIJJJGIHIHI
@5173191/1
gcaagaagtaccagaaacgggacttagccacaatctggtctggagagaag
+5173191/1
@@@DFFEB2CF??ECFFIEFEEHDFEHIICGDHCGGIGDDFGG@FHG=FE
@552264/1
gcctccttgatgcattgcgtcagaatgcccacctcacgttccgccaattg
+552264/1
CCCFFFFFHHHHHJJJJJJJJJJJJJJJJJJJJJJJJJJJJJJJJJJJJJ
@3128152/1
cagtggtcttcttgaacttcttcaattgacgcaagaagtaccagaaacgg
+3128152/1
CCCFFFFFHHHHHJJJJJJJJJJJJJJJJJJJJIJJJJHIJJJJJJJJJJ
@2612578/1
cactgagtgacggcacctccgacactgaggtcacggtactcgcggtacat
+2612578/1
CC@FFFFDHHHGA:EHHIIIJJIJJJGEHDDFHIIJFFGEHHIJG:?DEB
@3128636/1
cagtggtcttcttgaacttcttcaattgacgcaagaagtaccagaaacgg
+3128636/1
@@@DDDDDDHDFAFG??AIFEHG@HHEHGCGHGIB@GH?FBFHGDHHH@F
@552950/1
ctttatacatttcggcatggcgatcatgtcgatggcttggtttattccca
+552950/1
CCCFFFFFHHHHHJJJJJJJIJJJJJJJIJJJJJJJJJJJFHIIIIJJJI
@3129156/1
ccgacactgaggtcacggtactcgcggtacatgttgtgtacacctgagcg
+3129156/1
@@CFFFFFGGBHFGGGHIFGIGIIIJIDFHHIIIIIGGHHIHHCGHIJIJ
@553459/1
tgaggcgcttgtggtggtgcacgcgcttgggcagagggaatctgattgtg
+553459/1
CCCFFFFFHHHHFGHGGHHJJJJJJJJJJJJJJJIJJJHHHHHHFFFFFE
@553509/1
ggtcaattcaatatactacaagattgtttgtggacctattgctacataat
+553509/1
B@@FFFFFHHHHHIIIJJJJJJIIIJHIJJGHIIJJJIJJJJIJIIJJEI
@4158420/1
caaacatgccagttataaagcatagcccgaagtgctattg
+4158420/1
@@@D?D=DA?:?<CCFBFFEA@FE433AGG@?GEI@GF99
@7760455/1
acaatatattcgtgaaaaccgcatccaattcggatcagccgtttctg
+7760455/1
@CCFFFFDDFHHHIGHIJGHIIJGIJGGIGHIIJGIJJGGFGIIGGI
@5174588/1
cactgagtgacggcacctccgacactgaggtcacggtactcgcggtacat
+5174588/1
CCCFFFFDHHHHGJJJJJJJJJJJJJJJJJGIJJJIFGIJJJJJHEEEFF
@2613530/1
gaggaagtaggtgctgggcctcttgtatgcgaaggtgttgaggcgcttgt
+2613530/1
@?@FDDDDFFFF<CH>AFEGIGGHIFHEHGIGDAD??0BF<FCGHGB6@6
@4661005/1
agatataaaagattggaagctagccgggcggatgtatggtagtagctaac
+4661005/1
CC@FFFFFHGHHHJJJIJIJJJGJIIHGGGIHGIIJJJGHHHEHHHHFFF
@1072629/1
atcttcatctgactggtgttctttagaccattgttccattttctctatga
+1072629/1
CCCFFFFFHHHHHJJJFHGIJJJJIJJJJIJJJIIJJJJJJJJJJJJJJJ
@5690257/1
ctcataacgcagccagatgccaaagttcttgatcttcactgggctcttct
+5690257/1
CCCDFFFFHHHHHJJJJJIJFIJJJFHIIJJIJJIJJJJJJ>FHIJIJJJ
@3130248/1
cccgaagtggttgtcgtcccacagcacgtggtagtgcgacggacgcgacg
+3130248/1
@@@DFDF<AA?CC@FAHIGEHGFE8EFA:BBBF@HGEGEH@EH<B<>BB;
@4661816/1
cctgcaccatgctgctcatctcgtgcactatctcttgtctgtgttgttgc
+4661816/1
CCCFFFFFHHHHHJJJJJJJJJJJJJJJJJJJJJJJJJJJJIJJJJJJJJ
@6732556/1
ttgttatgtcgatgtcgaacccaaaaatgtaattaacttttttttttt
+6732556/1
@??DDDD<AFDFFEADEDECCDFEC?8CF?DHGEGIFGDG>HHIGGH4
@6732709/1
atcgaataacatttattaaacaaattacataaagcatttaaataactaat
+6732709/1
CCCFFFFFHHHHHJJJJIJJJJJJJJJJJJJJJJJJJJJJJJJJJJJJJJ
@4662311/1
cacaatatattcgtgaaaaccgcatccaactcgaatcagccgtttctgag
+4662311/1
CCCFFFFFHHHHHIJIJJJIIIIIJJGIIJJJJIJJIJJJJJHHIJJJJJ
@1589963/1
ctcccattcaaccttatcattaccaatcggtaaaggatctcttgtataca
+1589963/1
@@@D:DDDHDHFFIIIIFIEHHGB@GHGGH@GGEHEHGDDDHGHHIIGCH
@4662802/1
acacggtcgctacagtcgtacttgtttgaaggagtctatgcaagcttact
+4662802/1
@@<D7?BB<?CC@GA9<CC?CFH@FGHGCD>GGA9BFD@BABGGHIFEEH
@5691524/1
ccacaatatattcgtgaaaaccgcatccaactcggatcagccgtttctga
+5691524/1
CCCFFFFFHHHGHJIIJJJJJJJJJJJGJIJJJIJIJJJJJJJIJJJJJG
@2100087/1
tttactatctttcaagtcggcataacgggccgcgactccgccctcttcct
+2100087/1
CCCFFFFFHHGHHJJJJJJIIJIJJJJHG>FGIEIIIHHHFFCCDEDDDC
@554609/1
cgattattattatacttatacatcaaataattgtcaacgatttatttcga
+554609/1
B@CFFFFFHHHHGJJJJJJJJJJIGJIJJJJJJJJJIIJGJJIIIJJJJI
@554730/1
gcagcttcatccagaggcaagcgctccaagttgcttggaggcttgggcct
+554730/1
@CCDDDDEHHHFHIGHH?GGGGEIHGIJJEFHGGIC>G9FGGIJBGAGH=
@7761507/1
gggccgtttctcactagtaagagcttttcgtataatatgatatgatgccg
+7761507/1
C@@FFDDFHHHHHIIHEBFHIEH@HGIIIIFGHIIIIII@HHIIFGIGHI
@6211987/1
cccgtttgcatatatgtcttgacatacatttttgaattatatccaaa
+6211987/1
CCCFFFFFGHHHHJJJGIIJJJJJJJJIJJJIJJJIJJJJIJJJIJJ
@1591108/1
tttgtcacatttagtacctatagtcatacatatgtctacctatcacaaag
+1591108/1
CCCFFFFFHHHHHJIIJJJJJJJJGJJJJJJJJJJJIJJJJJJJJJJJJJ
@1591341/1
gggatgcttaaatttacatttagtgtttgtttcatgtcaatcggttcata
+1591341/1
CCCFFFFFHHHHHJJJJJJJJJJFHHIJJHJJJJJJJJJJJJJJHIJJJJ
@6734470/1
actgagtgacggcacctccgacactgaggtcacggtactcgcggtacatg
+6734470/1
@@@DAD2=AFHD?EHGCGCFHHIGIBDD;DDDHF@0=ABB;F;=BDBEEE
@5693648/1
gggaatctgattgtgctgttgtggaactgcttcacctgtggccggcggca
+5693648/1
@CCFFFFFDHHHHHHIIJHII;GHHJIJJIIJJJJJJJJJIJJGIJJGFD
@6213628/1
gtcgaacattctatgcttataccattaatctccgcaactatttgacggat
+6213628/1
CCCFFFFFHHHHHJJJJJJJJJJJJJJJJJJJJJJJJJJJJJJJJJJJHI
@2100838/1
ggaagtaggtgctgggcctcttgtatgcgaaggtgttgaggcgcttgtgg
+2100838/1
CCCFFFFFHHHHHJJJIJJJJJJJJJJJJHHHIFGFHIHIJIJJIJJHIJ
@2101130/1
caggggtaatgctaacgtcatagcgataaattttaagggatttaaattcc
+2101130/1
CCCFFF@DHHHHHJJJJHIJJJJJJJJIJJJJJJJIJJJIJIJJJJJJJJ
@5694352/1
agaacatttaattacacaatagtaa
+5694352/1
@@@DDADAHDDFCFIIIDEF4A:<<
@7235060/1
ctttgatttcttttgtaaatttaactctctgtgagtccgtcagtggcttt
+7235060/1
?@@DDD;?FHDBDA?FEBCCICACF??CFAH99C9F9<?1C:?1:9B?FG
@31362/1
ggctatgccatttatcctcgcacgttggcagtaatagtacaagtgaaaag
+31362/1
@@@FFFFAHHHFGIDGGIAGIFGAGHGHIIIFHIIIEFHGHIIHHIIIIG
@7762024/1
tggtaagaaggtggcggccagaatctagacatgcacagctcttgcagcca
+7762024/1
@@@DDEFFHHB<CGHH:EGHIIJGHIIHIIJDHIJJJIJBF=CFGHEGIG
@2615256/1
gatgccacccggcaccactcccgggtgaggatgcactacatttccgtcca
+2615256/1
@@<B722AF@?D@EFDGGGIHEF<@0?B28??D8CC=FBAA=;CDED@G;
@4162362/1
gctgatccgagttggatgcggttttcacgaatatattgtgggatgcttaa
+4162362/1
?@;DBDDFFHDCFHG<FBHHGEGEEHGIICHGGGIGC>?F;DHGIIIIGG
@3133385/1
cgcaagaagtaccagaaacgggacttagccacaatctggtctggagagaa
+3133385/1
CCCFFFFFHHHHHJJJJJJJJJJJJJJJJJJJIJJJJJJJJJJJJJJJJJ
@5176661/1
cgggcagttcgtcaacaagacattactagctgagaatatttttttccgtt
+5176661/1
?@@DDDDAFFDHAEHGA?GFD?EGICEIIIII9?BDD@BGCHHIIGG=CG
@4162678/1
aaccgattgacatgaaacaaacactaaatgtaaatttaagcatcccacaa
+4162678/1
CC@FFFFFHHGHHJJJJJJIJIJJJJJJJIJIJJJIHIJJJJJGIIJIJI
@7236112/1
cacgttgtatatattttaagatgaaatgttaccccaaaagctgcgctatt
+7236112/1
CCCFFFFFHHHHHJJJJJJJJJJJJJJJJJJJJJJJJJJJJJJJJJJJJJ
@32576/1
catcatattgtttgagatcgtcaaaccaaattccttcacatacaagtcag
+32576/1
CCCFFFFFHHHHHJJIJIJIIJJJJJJJJGJJJJIJJJJJJJJJIIHIJJ
@555804/1
catgaaacaaacactaaatgtaaatttaagcatcccacaatatattcgtg
+555804/1
CCCFFFFFHHHHHJJJJJJJHHIJJJJJJJJJJJJJJJJJJJJJJJJJIJ
@32905/1
attaacattatcatcgttctcagcatggtaagaaggtggcggccagaatc
+32905/1
CCCFFFFFHHHHHJJJIJJJJJJJJJJJHIJJJJJJGIJJJJJJJJJJJJ
@4163282/1
cttggttgaacggaactccaatcctttactcgaatagtcttttctaactt
+4163282/1
@@@ADDD1DA>?<C?@<FHB>BBG>9?EHBEB;9?FB:?FHHIIIGGIGC
@5177401/1
gtggtcttcttgaacttcttcaatt
+5177401/1
?@;?D8DD??FB<AFEGFI<:C:<A
@3645287/1
ctccggtactaacgatcaaatcgatcatgggtccataatcattcctggaa
+3645287/1
CCCFFFFFHHHHHJJJJFHHFCGIJJJJJIJBFHIJJIJIJJJJJJJJJJ
@7236695/1
gttattgttatgtcgatgtcgaacccaaaaatgtaattaacttttttttt
+7236695/1
@@@?DD>D?FHHDHGGGGIIGEGAAABDF;CDDFFCGGGEGIEGGGIEGE
@7236710/1
tgtgacttgtagtcaaggtggagattttactatctttcaagtcggcataa
+7236710/1
@C@DDFFFHHHHFHIIHGCFHGIIIJJJJJJIIJIJJIJIIIJIJJJJIJ
@2616824/1
gtctgtgtctatcggctccgatttgtcgtcccaaggaaactccttgttaa
+2616824/1
@@@DDDDDFDBFH:88CC?FGHGG>G>GDGGII;8B?DE;@AFBB@HHGH
@2102512/1
ctgtggccggcggcacgcagacgccttgatgacctccactttgatgatct
+2102512/1
@CCFFFADHDDHFEHGFIJGDGABHEEEC@B@C>@>BCCCCCC@C@@CAA
@556899/1
ataaagataagtataggctcaaaacctaacgacatcaatcaccagcttaa
+556899/1
CCCFFFFFHGFHHFJHJIIIJIIIJJJIJJJJIIJIJJJIJJJJJJJJJJ
@2617304/1
gcctcttgtatgcgaaggtgttgaggcgcttgtggtggtgcacgcgcttg
+2617304/1
@CCFFFFFHHHHHJGGIJCGHIHGJJGIJJJJJJJHIIHHIGJIJJHFFC
@4164296/1
cgacaaaacatcaagcttgtacaaaattgttatttaaacattaccaagct
+4164296/1
@@CFFFFDHHHHHJJJIJJHIIJJJJIJJHIJJIIGGGIIGGHIGHCHIG
@4664966/1
ctggagagaagatcctcatcttgtatagaggaggcttgggctcgctctcc
+4664966/1
CCCFFFFFHHHHHJJIIIJJJGJIJJJJJJIJJJIIIHJJJGIGGIIJJI
@3645791/1
cccacaatatattcgtgaaaaccgcatccaactcggatcagccgtttctg
+3645791/1
@@@FFFFEBFABFHEFFEAEEGGABGGG@FDGGDHIIIEGBCDGAGHGIC
@6215909/1
ggtgttgaggcgcttgtggtggtgcacgcgcttgggcagagggaatctga
+6215909/1
B@BDDDDDHHGHHIJJBFH@GGHGHIHIIEHHIHJJJGIGHHHFFFFFEE
@33327/1
ggcactagaaatatttcggcgatttaatttttttatgtttttattatgca
+33327/1
CCCFFFFFHHHHHJJJJJJJIGJJJJJJJJJJJJJJJHIJJJJJJJJJJJ
@3646177/1
gttctaaactatatctgtaccaaatttcaaccaaatccgtcaaatagttg
+3646177/1
C@CFFFFFGHHHHJJJIGFIHIIIIJJJJIJJJJJJJJJJIIJJJIGIHI
@7763826/1
tgattgtgctgttgtggaactgcttcacctgtggccggcggcacgcagac
+7763826/1
CCCFFFFFHHHDHJGIJJJJJIJJJJJIJJIIJIJJJJIIJHHFFDDDDD
@5695225/1
gtacattgaaaataaaaaaataaaaaatagcaggggttattgttatgtcg
+5695225/1
@CCFADDDHDDFHIIIIJGIIJJIJJIGGIJAHIIH@F@GHIEGHIGCCH
@7238932/1
ggcttacatgctaaaactaaactactatacctgtgaaacgatcaacaata
+7238932/1
CCCFFFFFHGHHHJJJJJJJJJJJJJJJJJJJJJJJJJJJJJJJJJJJJJ
@34152/1
ctcataacgcagccagatgccaaagttcttgatc
+34152/1
@@@DDBD?CDDADIIFAGIF<CFFFGFFEFFFI?
@3647067/1
gccagatgccaaagttcttgatcttcactgggctcttctctgggatttcc
+3647067/1
CCCFFFFFHHHHHJIIJJJJJJJJJJJJIJIJJJJJJJJJJJJJJJJJJJ
@7764748/1
tcttcatcttagcgttcacattgacaaacttaggtttgcttacagccatt
+7764748/1
CCCFFFFFHHGHHJJJJJIJJJJJJJJJIJJJIJIJJJJJJJJJJJJJJJ
@3135391/1
gcgagactcataacgcagccagatgccaaagttcttgatcttcactgggc
+3135391/1
CCCFFFFFHHHHHJJJJIJJJJIGIJJJIJJFGIIJJIJJJFIJJJIGIJ
@6217587/1
gctgttgtggaactgcttcacctgtggccggcggcacgcagacgccttga
+6217587/1
CCCFFFFFHGHHHJJJJJIIJIJJHHJJJJJIGIGIHHFFCDEDBDDBD>
@5695820/1
tcgctacagtcgtacttgtttgaaggagtctatgcaagcttactataaaa
+5695820/1
CCCFFFFFHHHHHJJJJJIIJJGIIIIJHIJJJJHGIJJJJIIJJJJJJJ
@7765001/1
gtgtgagtgcatcaagttctcctgcttcatacaataacttgcaagcattt
+7765001/1
@?@DFDFDHHHHHJJIHIIJJJIJJJJJJJJJIIIJJJJJJJJIJJJGJJ
@6737285/1
gtggattttaatgttattattacagcatacataataaaattagaggaagt
+6737285/1
BBCFDFFFHHHHHIIIJJJJJJJJJJJJJJJJJIJJJJJJJJJJJIEGIH
@1076906/1
cttcaaatgacgacaccacagttccagtctcaggcacattgccattagta
+1076906/1
@@<DBDDA<DABFF@?@AB@BBF9CEFGIFI>FECG9?G@FBCGFIFDFI
@3135770/1
gtcacggtagcactgagtgacggcacctccgacactgaggtcacggtact
+3135770/1
@@@DFFFDHAHHGGEGGFBFHIGHGIIIIIIIIGHIIIII;CGIIGEHEE
@2618586/1
cccacaatatactcgtgaaaaccgcatccaactcggatcagccgtttctg
+2618586/1
CCCFFFFFGHHHHJJIJJJJJJJJJJJJJJJJJJJIHIJJIJJJHIGIJJ
@6218245/1
caaacatgccagttataaagcatagcccgaagtgctattggcacacaggc
+6218245/1
CCCFFFFFHHGHHIJJJJJJJJJJJJJJJJJJHIJJJJJJJJJJJJJJJI
@1077371/1
cctttctaaggttctaaactatatctgtaccaaatttcaaccaaatccgt
+1077371/1
CCCFFFFFHHHFHIJJJIJJJJJJJJJJJJJJJJJJJJJJJJJJJJJJJH
@6737921/1
ccacaatctggtctggagagaagatcctcatcttgtatagaggaggcttg
+6737921/1
@CCFFFFFDDHFHIJJIDEGIBGGIEEHFHIIIIGEEGHGGEHGHEGIHD
@6737978/1
caccagtggtcttcttgaacttcttcaattgacgcaagaagtaccagaaa
+6737978/1
@@@DDD=BDFBFHGIIHIGEHE9FFGCEHHHIIGIIIGGEB9?@FGG@DE
@5180028/1
cacagacgaacagacaaacagacaaacagacaaacagacaatcagacaaa
+5180028/1
CCCFFFFFHHHHHJJJJJJJJJJJJJJJJJJJJJIJJIJJJJJJJJJJJJ
@6218496/1
gcgtacttttcaaggaacatttgagtggttccttttagtaaaaaattcta
+6218496/1
@C@FFDADHHBHDFGHEIIIIGB:CH<;FFGGGIIHEGIBHH99?FFEGB
@2104445/1
tatgaatttttcaaatcgcgccgccgcg
+2104445/1
@CCFADDDHBDFBCHDEF@DHIAAH66D
@1077742/1
ctgcaacttggccaggttagggccaacagattgtttgagatgtttgtgaa
+1077742/1
CCCFFFFFHHHHHJJJHIIJJJJJJJJJJHIIJIJJJJJJJJJJJIJJJJ
@1077891/1
tgctgggcctcttgtatgcgaaggtgttgaggcgcttgtgg
+1077891/1
@@@FABDDHHHGHIHIIIEAHGII:CEFGIIIGIIHIIHGE
@2619263/1
gtgctgggcctcttgtatgcgaaggtgttgaggcgcttgtggtggtgcac
+2619263/1
CBBFFFFFHHHHHJJIJJJJJIIIJCFFHHIJJJJJIJJHIIHIJHHIIJ
@2104762/1
gcccgcctagcgaggaaacgcggccgccatactgtagcttgggtggtggc
+2104762/1
CCCFFFFFHHHGGJJJJIJIJJJJJJJJHHHHHFDFFFFFEDD?BD=BDB
@6218979/1
gctgatccgagttggatgcggttttcacgaatatattgtgggatgcttaa
+6218979/1
@@CDFFADFFAAAGHIIGHGIGHIIEIIIEGAHHIIG>9?FHCF=EGGGG
@2619595/1
cagccagatgccaaagttcttgatcttcactgggctcttctctgggattt
+2619595/1
@@@DFDDDFFHDHGEGGGGJGIGIIIJGIHAFDFGGGHHIIGHGEHJJJJ
@4666550/1
cgcaagaagtaccagaaacgggacttagccaca
+4666550/1
@@@ADAD?BHDHHGIBGBHE?:@FFFE9EH>GC
@4666636/1
cttgaacttcttcaattgacgcaagaagtaccagaaacgggacttagcca
+4666636/1
CCCFFFFFHHHHHIJGIJIIIJJIJJIJGHJJIJJJIJJJJEGIJJJJJJ
@559596/1
gtctgtttgtctgtttgtctgtttgtctgtttgtctgttcgtctgtgcgc
+559596/1
CBCFFDFFHHHHHIJJJJJJJHIJJHGJJIJJJHJJIHHGIGHIIHHIIJ
@2620262/1
ctcgaatagtcttttctaacttgaacagtgcgatgttttacaagggcagg
+2620262/1
?<@DDBDBHFHDFBEHIGHBCFC3AEHGA?<C?GG:DF@GHGG>B=?;?F
@5181859/1
ggcgtcaatatttttttaaatcaaagacgtaatttgtatgag
+5181859/1
@<@DDDFFHHFHHIGGGBHIIIJJCADGB6BFHICGBD9FH?
@3136028/1
cgagactcataacgcagccagatgccaaagttcttgatcttcactgggct
+3136028/1
CCCFFFFFGHHHHJJJJJJJJJJJJJJJJJGGIJJJJJJIJJJJJJJJJJ
@3648113/1
tcataacgcagccagatgccaaagttcttgatcttcactgggctcttctc
+3648113/1
CCCFFFFFHHHGHJJJJJJJJJJJHIJJJJJJJJJJJJIIIIJJJJJJJJ
@6220810/1
gacgatttcaccagtggtcttcttgaacttcttcaattgacgcaagaagt
+6220810/1
BCCFDFFFHHHHGIGIIGIIJJJJJJJJJJJJJJIJJJJJJJJJJJJJGB
@6220847/1
cttcaaatgacgacaccacagttccagtctcaggcacattgccattagta
+6220847/1
CCCFFFFFHHHGHJJJJJJJJJJJJJJJJJJJJJJJJJJJJJJJIJJJIJ
@1077945/1
gacgtcacggtaagcattcatcagaatgctatgcaacatcttcatcttag
+1077945/1
CCCFFFFFGHHHHJIJJIJJJJJJJJJJJJJJJJJJJJJJJJJJJJJJJJ
@5696774/1
gacgatttcaccagtggtcttcttgaacttcttcaattgacgcaagaagt
+5696774/1
BCCFDFFFHGHHHJHIJIIJJJJGJIJJJJJJJJGIIJJJJJJJJHGIJB
@4667788/1
ccaattaaaccttatattaatacaatggtgactattaaattctgtctcta
+4667788/1
CCCFFFFFHHHHHJJJJJJJJJJJJJJJFHHIJJJJJJJJJJJJJJJJJJ
@3136548/1
acttctttgattttcttcaagcgctcatcgggaggtgtggcagcctcctt
+3136548/1
@CCFFFFFHHHHGIGGIIJGHAFDHGEHHIGIDFG:??@FH@HCFFGCFC
@4668102/1
gtttgtctgtttgtctgtttgtctgttcgtctgtgcgcgctaatctc
+4668102/1
@BBFFDDFHFHHFGIJIGHIHGHIJIJHIJJJEHDGHGIIJJJJIJJ
@2620881/1
ggttgtcctgcagagcttgccacatcttgtaagcagcctgacgcttagca
+2620881/1
@BBDFDEFHHHHHJJJIIJIJJJJIJJJJIJJIJJIJJIJJJJJDDGIIJ
@6738872/1
cttctacaaagtctcaaaaaggcctttggcattcccacgacttttatgtc
+6738872/1
CCCFFFFFHHHHHJJJJJJJJJJJJJJJJJJJJJJJJJJJJJJJJJJJIJ
@2621037/1
ctggagagaagatcctcatcttgtatagaggaggcttgggctcgctctcc
+2621037/1
CCCFFFFFHHHHHJJJJJJJJJJJJJJJJJJHIJJJJHIJJJJJJJJJJJ
@1079087/1
cacctgagcgagactcataacgcagccagatgccaaagttcttgatcttc
+1079087/1
CCCFFFFDHHFHDGGHIJJJJIGIGGHIJJIIJJIJJIHFHIJJJJJJJI
@6221797/1
ctctgtgcctggctcccatgtcacggtagcactgagtgacggcacctccg
+6221797/1
CCCFFFFFHHHHHJJJJJJJJJJJJJFGIJJJJJJJHIJJJJJJJJJJJJ
@6221853/1
gcctcttgtatgcgaaggtgttgaggcgcttgtggtgg
+6221853/1
@7@DDDDDAD?DFH18@F3A<CFC<GHED@D@9?F0BB
@5183228/1
gggatgcttaaatttacatttagtgtttgtttcatgtcaatcggttcata
+5183228/1
C@CFFFFFHHGHGIJJJIJIJJJHHJJIJGHIJIIJGHGIGIGIHHIIJI
@4167879/1
gtggattttaatgttattattacagcatacataataaaattagaggaagt
+4167879/1
@@@DBBDDDBDFBGHEAHEHGIIIIIIHBGGEGGGHFEAGG>F?C;CFH:
@2622568/1
cttttgaagattctgatattgatagttttttcattccctgcagagcttgc
+2622568/1
@@@FFD?DFHGHHIJIJJIIGIIGHFHIBGGGEGFD?C?BBGHHGGHGIH
@6222560/1
cagcatcttgtcgagaacatgaagccg
+6222560/1
???D=DD8=DCD8C:C@AE43:CACD<
@5184051/1
accgcatccaactcggatcagccgtttctgagattagcgcgcacagacga
+5184051/1
CCCFFFFFHHHHHJJJJJJJJJJJIJJJJJJJJJJJJJJJJJJJHHHHFF
@5184056/1
gccaaacgaatacctgtttatattagttggtgaatacggtctaaccgact
+5184056/1
CCCFFFFFHHHHHJJIIJJJJJJJHIIJJJHHGIJJJJIHIIJJJJJJJJ
@1595758/1
tcgtatgattatttgtctgtagtggtcctgctgtttcgtatattctaaat
+1595758/1
?@<DDDDB>DFFFGF:EAEABFEHCAHG@CGEFHHGIIFGGHACGGIB<D
@6222841/1
tagtctttggagagaatgaatctaactttggaagttatgtgttacaatcc
+6222841/1
@CCDFFFFHHHHHJJJJJBCFHHIJJJJJJJJJJHGIIJIIIJJJIEGAH
@5697308/1
cctaagtgagtatacatctattaaattcaaacgcagagctcattatgttg
+5697308/1
BCCFFFDDFHHGHJJJIJJJJJJJJIIJJJJJJJ@HGIIJJJJJJIJFIJ
@6222961/1
tctaccttcaagagcctcttctaaagcaaacaatgagacctgtgcaaccc
+6222961/1
CCCFFFFFHHHHGJJJJJJJJJJJJJJJJJJJGIJJIIIJIIIJIIJJJJ
@4168630/1
gtggctttctttgatcattaatgtctcgtatgtcaagg
+4168630/1
C@@FFFFFHHGHGGHIJIJJIJJJIIGDCE@B9C?C?>
@1596198/1
tagaaaagtgctgtctgtacattgaaaataaaaaaataaaaaatagcagg
+1596198/1
C@CFFFFDADFHHHGGJHGIGIJEHHGGIHGGGGGDGGEDHGIJJIJJII
@560696/1
cttagaagttggttcctctttacaagtagactcatctttagcacttggtt
+560696/1
CCCFFFFFHHHHHJJJJJJJJJJJJJJJJJJJJJJJJJJJJJJJJJJJHI
@7766264/1
agccgggcggatgtatggtagtagctaactcgtccgagggtcaattcaat
+7766264/1
@@?BD@AAAHDFDDFDGE?FGFBF@GCGGHIIGAEHHH>D;>ACDECCDA
@3137306/1
catacataataaaattagaggaagtagg
+3137306/1
;?8==2A2CDCDD@AB?E<?::C:<C:A
@3649612/1
attttgttcactgtgtacaattatgtaataactgggtattcagttcttaa
+3649612/1
CCCFFFDFHHHHHHIHIJIJJJJJJJIJJJJJJJJJEHIJJJJIJJJJJJ
@1596789/1
ctcatataacactttgacaggctgctgtgggatacggctggagaacaaat
+1596789/1
CCCFFFFFGHHHHJJJJJJJJJJIIJJHIJJIIJJJJIJJJ8?8B?DHI=
@1080582/1
cgcaagaagtaccagaaacgggacttagccacaatctggtctggagagaa
+1080582/1
CCCFFFFFHFHHHJJJJJJJJJJIJJJJIJIJJJJJJIJJJJGIGIJJJI
@4169835/1
acgtgattctttaatttgacataactttttt
+4169835/1
@@?ADAADFF?F>4<<AC9EHGIF3FHCC<?
@3650013/1
tgggcctcttgtatgcgaaggtgttgaggcgcttgtggtggtgcacgcgc
+3650013/1
@@@?BBDDFHFHHGIIEH<FHHGHHGEEHCGBHGI?B6F;CHGIIIIIHF
@1081012/1
cgtgattctttaatttgacataacttttttatttatgaaccgattgacat
+1081012/1
@CBFFFFFHHHHGJJJJJJJJJJJJJJJJJJJJJJJJJJJJJJJJJJJIJ
@561886/1
gttgttaagaggtgttacctgcaacttggccaggttagggccaacagatt
+561886/1
C@@FFFFFHHHHFHGHIJIJJJJIIJGIJIJGJJDDHIJJJJJJJIJHIJ
@1597390/1
tttttaaactcatattttcatggtaccaagttatgaatttttcaaatcgc
+1597390/1
CCCFFFFFHHHFHJJJJJJJJJJIIJJJJJJJJJJIJJJJJJJJJJJGJJ
@5698773/1
ggcaggttgaactcacaccattcaatttaaaagaaactgggtgcgtgcag
+5698773/1
@@@FDFFFAHBFHHIIJJGGGIJJGIIGIIIJJIJJJJCIJBDHIDHHII
@5698779/1
gtcacggtactcgcggtacatgttgtgtacacctgagcgagactcataac
+5698779/1
CCCDFFFDFDHHHJJJGHIIJJIJHHIHIJGHHJJJJJJJJHIJJJJJIG
@5698824/1
tatgaaacgcgagtggggccgtcagaacctgatagaaacggttggcgtta
+5698824/1
B@@FFFFFHHHDHGHIIIDGIFHIIGIGCHIGIJIJJGGHI@CHFEDDDB
@2107276/1
gcaaagagacgaagcgcgcgttctcatgtaatttttaatgttttccaaat
+2107276/1
CCCFFFFFFHHFHHGGGGIIFHGIJJJIIJHGIJJJDIIGHGIJIIJJJE
@7242218/1
cttacatgctaaaactaaactactatacctgtgaaacgatcaacaataat
+7242218/1
CCCFFFFFHHHHHJJJJJJJJIJJJJJJJJJJJJJJJJJJJJJJJJJJJJ
@562405/1
ccctgctattttttttatttttattttcaatgtacagaca
+562405/1
@;?B?DDDA>FD?GIBEHEAFH?FGIIIGD<DD?D990?0
@562450/1
ctgtgaattattaactatcttaatcgattacactaagcaattaataatta
+562450/1
CCCFFFFFHHHHHJJJJJJJJIJJJJHJJJJJJJJJJJJJJJJJJJJJJI
@7242628/1
gcacgcgcttgggcagagggaatctgattgtgctgttgtggaactgcttc
+7242628/1
@CCFFFFFHHHHHJJJJJJJJJJJJJJJJJIJJJJJJJIJJJJJJJJJJJ
@6224333/1
ggcttggtaaggccttgccttgagctggtctccagcctctgtatactcgt
+6224333/1
CCCFFFFDHHHHHJJJJJIIJJJJJJJJFHIIJJJJJJJJJIIJJJIJJI
@2107954/1
ttcaagttatgtaagtattaaattcgtaccgctttttatgtgtcaaaata
+2107954/1
CCCFDFDDHGHHGIJCGIJJGIIJIJIJGIIIJJIJIIIJFEGHGIJIJJ
@5699683/1
gttctcagcatggtaagaaggtggcggccagaatctagacatgcacagct
+5699683/1
=1:DDDDDHBD?B<A:<CAFBHGEAGB<DH@GBHGIG<C4==FEAHCHHA
@1598442/1
acagcatacataataaaattagaggaagtaggtgctgggcctcttgtatg
+1598442/1
@@@BBDFAFHHD>FFHGGABIGGGBFGEBCAE<:C@FB?CF?FGGIHGII
@2108666/1
ctcgggttggaatgattctggtgggttgtcctgcagagcttgccacatct
+2108666/1
C?@FFFDDHHDHFIBFHIGHGEFHA?EDDDHEGHCCAFBFGIGIA>CCBH
@1599282/1
gggctcgctctccgaagggagcttgcggccgatgacctcatactccttca
+1599282/1
CCCFFFFFHHHHHJJJJJJIJJJJJJJJJJJIIJEIJHHHHHHFFFFFFC
@1599287/1
cgtatgattatttgtctgtagtggtcctgctgtttcgtatattctaaatt
+1599287/1
@@?DDFFFHFHHHJGGIEIHIIJJJGIJJJJJIGHIGHIIGIIGIIJJJJ
@6740939/1
cttacagattggtggaaaccaaaccaaacttctctgccaccaccaagggg
+6740939/1
?@@DDDAABBFF4CDD>F?AFFFFEFFFEFEEGEIEFF@BDDBFGEFID<
@3650926/1
gaacgtcccacaggggtgtacatcatggaaggaagatgcctcatcacaac
+3650926/1
@CCFFFFFHHHHHIGICGFHHJJJJJJJJJJJJJIJJJJJJJJJJJJJII
@3651020/1
gggtaatctagctacccacgtaaatgtaaacctggcaagcatccaagata
+3651020/1
@@CDDFFFHHHHHJJJJJJJJJJJJJIIIJJJJJJJJJJIJJJJJJJJJJ
@7768071/1
gttgtggactctagttttctcttttaatattataaatagttatttgatca
+7768071/1
@@CDDFFFGDHHHGCBFGIEHEEHGIGECEHIIFEHCCEIHHHHGICGIH
@3651123/1
gtgctgttgtggaactgcttcacctgtggccggcggcacgcagacgcctt
+3651123/1
??;DBDABF=CDFB;?C3AHHF9H:<2<CCC8?DDFFFFD<?<>;8:@<?
@6742281/1
gtctgtttgtctgtttgtctgtttgtctgtttgtctgttcgtctgtgcgc
+6742281/1
CCCFFEFFHHFHHJJJJJJJJIJJJHHJJJIIJJHJJHGJJIHJGHIIJJ
@3651440/1
gtctgtttgtctgtttgtctgtttgtctgttcgtctgtgcgcgctaatct
+3651440/1
CCCFFFFFHFHHHHIJIHEHEEHGJIGIJJJGIEGHGHGCFFGIJIIJIG
@5185333/1
cccatgtcacggtagcactgagtgacggcacctccgacactgaggtcacg
+5185333/1
@@@DDBDFBHHHCFHBHEHGIIEHGIIIIIIIIIFDAAGFFHHIIIHGGI
@4173788/1
gtgctgggcctcttgtatgcgaaggtgttgaggcgcttgtggtggtgcac
+4173788/1
@CCDFFFF?DHHHJJIIJJJIGEGH?EGGIDGHGHHIIIAHIIII<DGIA
@5701244/1
gctgggcctcttgtatgcgaaggtgttgaggcgcttgtggtggtacacgc
+5701244/1
@@@FFFFFHHFFHJIJIIJFHGGEFFHHFHEHGEIIIIIG=FHGGEHGIH
@2109809/1
taataaaattagaggaagtaggtgctgggcctcttgtatgcgaaggtgtt
+2109809/1
CCCFFFFFHHHHHJJGJJFHIJIJIJJJJJJJJJJJIJGIJJGHHI?BFH
@6226434/1
cacgcgcttgggcagagggaatctgattgtgctgttgtggaactgcttca
+6226434/1
@@@DDDDDFFFHHGGIGGB:?DDGIGIIIBFFGGHIGHIIGGICHEIIII
@5701939/1
ggtgttgaggcgcttgtggtggtgcacgcgcttgggcagagggaatctga
+5701939/1
B@?DDDFDHHGHHJIJHIJHIIGHIIJJJJJIJJJJJJJGHHHDFFFFDE
@564649/1
ctacaaagtctcaaaaaggcctttggcattcccacgacttttatgtccgc
+564649/1
@@@DAD>:DBFH<E>9:?B3EEHIIGEGHGI4?FAGA:FADGGIDFFGGF
@1601086/1
ggggttattgttatgtcgatgtcgaacccaaaaatgtaattatttttttt
+1601086/1
@@CFBDDFFFHHFIGIGIIHIIIIEHDGIIIGIIIIFGFHHGIIIIIIII
@38647/1
aactgcttcacctgtggccggcggcacgcagacgccttgatgacctccac
+38647/1
@CCFFD?DBCDFHGFBFGCHG<GGGIIIGIIHEBDB@BECCA>@@;@BAC
@1082712/1
cgttatcactgtctttacttttaattttcactgatttgcaataatattac
+1082712/1
@@?DDDDDHHDHHGDCBEIGIEEFGDGBHHHHHHCHIGGB?FHGIIIHIE
@39134/1
agagccttagctgcggaatgcttagcttccttcttagagcgtcccgtacc
+39134/1
@C@FFFDDHBFHGFIIIIIEGIG@GEFHEHIIIIGIEHGHGHIIGIBGHG
@1082830/1
gcctcttgtatgcgaaggtgttgaggcgcttgtggtggtgcacgcgcttg
+1082830/1
CCCFFFFFHHHHHJFIIIAEHGGGHGHIJGJJHGIDHCAGHEIGJIGFFC
@39350/1
gggatctgagaatggtttagattcacaattttgtccgctggacaatgttt
+39350/1
@CCDDFFFHHHFHJGACGHIIJJIGIJJJJJHIGIIJJIJJIIGIGHGEH
@39602/1
aagaaatattttgctacagtacattctactgtttgtccattttctaactg
+39602/1
@CCFFFFFHHHHHJJJJJJHJIJJJJJJJJJHHJJHHIJJJJJJJJJJJJ
@1602145/1
cgaaggtgttgaggcgcttgtggtggtgcacgcgcttgggcagagggaat
+1602145/1
@C@FFFDEFFHFFIGIIIJGEFEFHHFGFHIJJJIGIJJIJHHHFFFBEE
@2624608/1
cccaactgtcctccggtactaacgatcaaatcgatcatgggtccataatc
+2624608/1
CCCFFFFFHHHHHJJJHIJJJJJJJJJGGIFDHIJJJJJJJFHIJJJJIJ
@5185964/1
gtacgtcaggcactgcagctcgtccgacccgaagtggttgtcgtcccaca
+5185964/1
@@@DDABDDBFHBHGGBBFE@ECEF<<?:GGBGHI@>CGGI>AE@GHHHH
@4174594/1
ctcataacgcagccagatgccaaagttcttgatcttcactgggctcttct
+4174594/1
CCCFFFFFGHHHHJJJIJIJJJIJJCGIIIIJJJIJJJIJGGGIJJJIJJ
@4174620/1
ggcagagggaatctgattgtgctgttgtggaactgcttcacctgtggccg
+4174620/1
@<@DFDFDHHHDHGEDGGHFCBEFHGHIGGFAGHECHIIDFGGHGHGEHG
@6743433/1
tgcttcacctgtggccggcggcacgcagacgccttgatgacctccacttt
+6743433/1
@CCFFFFFHHHHHIJJJIJIBHHJIJJJJGHFFFDEDEECDDDDDDDDDD
@4672401/1
gcgagtggggccgtcagaacctgatagaaacggttggcgttaggtatata
+4672401/1
@CCDFFDFHGHDHDFIGGGHIGIFIJIJFGGGGDGHIBGIGIIG=CCAEC
@2625116/1
gctgaattgcagcatcttgtcgagaacatgaagccgctttggtttacgtt
+2625116/1
@@@DDFFFGBFFGJGIJIHFEHGIGIGGIIGHEAGHIJIGGG?@FDFHHI
@5186436/1
cagagggaatctgattgtgctgttgtggaactgcttcacctgtggccggc
+5186436/1
CCCFFFFDHHHHHJIIIIGIJJJJJJICHIIIIJIIIHIJIJJJIJJJJI
@7246994/1
gtcctttctaaggttctaaactatatctgtaccaaatttcaaccaaatcc
+7246994/1
CCCFFFFFHHHHHGHIJJJJJJJJJJJJJJIJJJJJJJJJJJJJJJJJJJ
@7247140/1
ctgctgccgaaagattagagtcgtctt
+7247140/1
@@?ADD?B6??CF;EFEGDC2<E8?DC
@4175288/1
ccggctcgttgaacaccttaggacgaagtgatggcaccaggatagagtta
+4175288/1
CCCFFFFFHHHGHJJJJJJJJJEHIIIJBGHIJJJJJIEHIFHIIGHCFI
@3653174/1
cactgagtgacggcacctccgacactgaggtcacggtactcgcggtacat
+3653174/1
CCCFFFFDDHHHHIJJJJJJJJJJJJJJJIIIJJJIHGIJJJJJFBDDEE
@5187081/1
ggttattgttatgtcgatgtcgaacccaaaaatgtaattaactttttttt
+5187081/1
??:ADD;B=:CCDHE=GBCFB?FFEDEG=G9D81?F4:9BGHD@B@?FAG
@4673276/1
gcttgggcagagggaatctgattgtgctgttgtggaactgcttcacctgt
+4673276/1
CCCFFFFFHHHHHJJJIJJJJJJJHIIJJIJJGHJJJJJJJJJJJJJJJH
@6744761/1
tgcttttatacaatgcgttatagtcactttataaagaagttcctcttcct
+6744761/1
@@<DDFFBDFDFHGICHGGHIIIEB>ABCBBE>BFDFHGDAAF9<?<FHH
@7770509/1
ttcttttttaattgttataaattcgtaattcgtagctttctttagtttta
+7770509/1
@@CFFDFFHBBFFIFHGGIIHIHIJJGHIIIJFEGGGHIJIDHGHFGHIE
@3139806/1
cccattttcacaggcaagggatcctaacttcgcaaccactaattccagtg
+3139806/1
CCCFFFFFHFFHFGIJGIJJJIJJDHIJJJJJJJJJJJJIIGJJJIJJHI
@1083575/1
gccccctggcgtaaaataacgtcaatacactggatctcctcagtaggatg
+1083575/1
CCCFFFFFHHHHHJJIJJJJIHIJJIIJJJIJJJJJJIJJJJJGIJJJJJ
@566637/1
gtggcgttgatgtcgcaagatagtgagacattcactttttagtcataatc
+566637/1
B?@FFFDFHHHHFGIJJIJJJIJEGIGBHIIJJJIJJIJJIIJIGIJJJJ
@6228782/1
gtcgtatgattatttgtctgtagtggtcctgctgtttcgtatattctaaa
+6228782/1
BCCFFFFFHHHFHJJJIJJJJJJIJJHHIIJJJJJJJJJIJJIIJJJJJJ
@5704323/1
gtagcgggtcggacgagccgtgccttttattgcttggtgagacacg
+5704323/1
@@CFFDAD@DC?FGEBDGGGHHJEAGIHGIIGDIJECCADFB@C@B
@40458/1
acctagcatcacaacgtcatttaatataaaatacatttatatccgatatt
+40458/1
CCCFFFFFHHHHHJJJJJJJJJJJJJJJJJJJJJJJJJJJJJJJJJJJJJ
@567154/1
aatgtggatagctggacaaggcactggcaacgaccaatcatggacttttc
+567154/1
CCCFFFFFHHHHHJJGIIJJJIJJJIJIJJJJIIJJJJJIJIJJJIJJJH
@1603418/1
cgaacccaaaaatgtaattaactttttttttgtctgtttgtc
+1603418/1
@@@BDDDDFBF:D@EEB?EHFDFH<HDH0DDD8B8B8=B;C@
@5704822/1
gttgaattctacaaatgcttcttagaagatagtaaatagcccagtcaacg
+5704822/1
@@@BDDDD<FHHHIIFIAHIHGIBHFHGGFCHGHIGIG>CHGIGE@AFII
@1603864/1
gtaggtgctgggcctcttgtatgcgaaggtgttgaggcgcttgtggtggt
+1603864/1
CCCFFDDEHHHHHJJJJJJIGIIJJHJHIFHFFIGHJHIJJJJJJJHGH@
@6229930/1
gccagatgccaaagttcttgatcttcactgggctcttctctgggatttcc
+6229930/1
CCCFFFFFGHHHFJGGIJJIIJJJJJJJJJJJJIIJIIJJJIJJJJIJJI
@6744916/1
gctgtctgtacattgaaaataaaaataaaaaaatagcaggggttattgtt
+6744916/1
@C@FFFDFDFHFDHIIIGIIJJIFHIGHEIGHD>G>DDHGEA?FCFHGHJ
@5187888/1
ctggagagaagatcctcatcttgtatagaggaggcttgggctcgctctcc
+5187888/1
CCCFFFFFHHHHHJJJJJJJJJJJJJJJJJIJJJJJJJJJJJJJIJJJIJ
@4673950/1
cagccagatgccaaagttcttgatcttcactgggctcttctctgggattt
+4673950/1
@@@DDDDDBF?FDFHCA<CHGEH@HHGG<<@H<=FG<FHGHGHIBGFHDH
@4176589/1
ctggtctggggaaaagatcctcatcttgtatagaggaggcttgggctcgc
+4176589/1
?@@DADDABFHCDDHGBDBEEHIGHIEHEBGIECEAGHEHHIB?DDF;;8
@1085592/1
gcaagaagtaccagaaacgggacttagccacaatctggtctggagagaag
+1085592/1
CCCFFFFFHHHHHJJJJJJJJJJJJJJJJJJJJJJJJJJJJJJIIIJJJJ
@5188744/1
gtcctttctaaggttctaaactatatctgtaccaaatttcaaccaaatcc
+5188744/1
CCCFFFFFHHHHHGHJJJJJJJJJJJJJJIJJJJJJJJJJJJJJJJJJJJ
@3655154/1
cagtggtcttcttgaacttcttcaattgacgcaagaagtaccagaaacgg
+3655154/1
CCCFFFFFHHHHHJJJJJJJJJJJJJJJJJJJJJJJJJHIJJJIJJJJJJ
@5189291/1
agcatacataataaaattagaggaagtaggtgctgggcctcttgtatgcg
+5189291/1
CCCFFFFFHHHHHJJJJJIJJJJJJJHIJJHIIIIJJJJJJJJJJJJJJJ
@3141751/1
cacggtagcactgagtgacggcacctccgacactgaggtcacggtactcg
+3141751/1
@@<DFDDDBAFDDIJHIJIGIIGHIIHJJFIIJJJIEGCFHIJJJGIJIE
@2628037/1
gtttgtctgtttgtctgtttgtctgttcgtctgtgcgcgctaatctc
+2628037/1
CBCFFFFFHHHHHIJJJIJJJJJJJJJJJIJJJHIJJJJJJJJJJJJ
@5189588/1
gtccattctatgcacctcctccaatgtatctggtgctatcagtaaaccac
+5189588/1
@CCBDDFFHHFDDHIIIIIIIIIIIIHHIIIHIIIIIFIIIIIIIIIIII
@568748/1
gtgggttcgtgaatcatgccctcaatctgcaccagttcatatttgggcac
+568748/1
CCCFFFFFHHHHHJJJJJJJJJJJJJJJJJJJJJJJJJJJJJJJJJJJJJ
@1086973/1
gaggaagtaggtgctgggcctcttgtatgcgaagg
+1086973/1
@@@FBDADBHFFFIGI@EHHG@GEHBEFHIIC6C@
@568831/1
tgctcttgacctacttgtagacacggcagatgaggatacctcaacttcat
+568831/1
CCCFFFFFHHHHHJJJJJIIIJJJJJJJJIJJJJJFGIIJIIJJJJJJJJ
@568989/1
tgttcattcaactgtcttgttaatgcctggccctcagcgacatgtaagag
+568989/1
CCCFFFFFHHHGGJHHHIGHIIIJGHGIIIIJJJJIIIIJGIJIIIJIJI
@7248939/1
gtagaaaagtgctgtctgtacattgaaaataaaaataaaaaaaatagcag
+7248939/1
CB@FFFFFHFFHGIJJJIHGHGIIJIJIJIJIJJJJJJIJJIJIJJIIII
@7771517/1
gtgttgaggcgcttgtggtggtgcacgcgcttgggcagagggaatctgat
+7771517/1
B@@DFFFFHBHHHJJHIIHIIFHHIIJIJIJGJGGIJJJIHH=HEEFFFF
@2114947/1
ggcgcttgtggtggtgcacgcgcttgggcagagggaatctgattgtgctg
+2114947/1
CCCFFFFFFHDHHJGHIJJJJJJJIGJJJJJHIIJEIJJJJJJJJHIHHE
@7249503/1
gcaagtagttcttgaagcacagacacaggtgtcttcaacggaagagattc
+7249503/1
CCCFFDFFHHHGHJJJJJIIJJJJJJJJJDGHIIJJJIIJJJJJJJJJII
@2115298/1
agcatacataataaaattagaggaagtaggtgctgggcctcttgtatgcg
+2115298/1
CCCFFFFFHHHHHJJJJJJJIJJIJJIIJJHIJJJJJIJJJJJJJIIJIJ
@4178315/1
gtaggatccaagttgaaatctttgatcatggcatcaagcaaactctggtg
+4178315/1
@CCDFBDDHFHGHIIIJIIIIJEDGIGEEGIIJIIGIGIIJIJJGJIGGH
@6230721/1
cccaactgtcctccggtactaacgatcaaatcgatcatgggtccataatc
+6230721/1
@@@DDDEFFDDHHIBBHBGHIJGGIJIDAGB1BFFHIJGHFFHGIHHGFD
@4178373/1
tggcaatacaacaacgacaagctgcaactgtacgaatgtgctcttgaggt
+4178373/1
?;@DDBD?FDFFDEH@AFGHHI@F?C@<FGICGFHIB@DCCCEC939BCF
@4178423/1
gtgggtagtaagcgcacgaccatttttttctacatttcattatttttgat
+4178423/1
@@CFFFFFHGHHHJJGIJIJIIIJJJJJJJIJIGIJJIIIGGGIJGIIIF
@7249820/1
ggagtgagcacgggctctgtgcctggctcccatgtcacggtagcactgag
+7249820/1
CCCFFFFFHHHHHJJJJJJJJJJJJJJJJJJJJJJJJIJJGIJJJJJJJJ
@2115620/1
ccctaagtgagtatacatctattaaattcaaacgcagaggttctcattat
+2115620/1
@@@FFFFDHHFBFHHIHHJJIGJJJJJJGJJIGGIJJJJJGGHIIGIJJJ
@2115715/1
gtctgtacattgaaaataaaaataaaaaaaatagcaggggttattgttat
+2115715/1
CCCFFFFFHHHHHJJJJJJJJIJJJJJJJJJJJJJJJJJJGHIJJJJJJJ
@5707269/1
ctcaggattgaaacgtcttttatgttgggacagctatcttcataaaagct
+5707269/1
CCCFFFFFHHGHHJJHIJJJCHIJIIJJJIJJJJJJJJJJJJJJJJGGIJ
@4178731/1
ccgacgacgacactgtacagttagaaatgttacaacctctatactttgca
+4178731/1
?;::BD6DHD?DFB@FBCGADD<?FB49?FCIEGGDBH@CBBCGA8=;F@
@2115913/1
ctgtgatctgtttcttggcatctatagatgtcggtggcgcacagggcacg
+2115913/1
@CCDFEFFHHHHHJJJJJJJJJJJJJJJJJIJJJIJJJJJJJJJJJIIJI
@5707436/1
cgcattctcttgtccattaacagcatcagctgttatatcagctgtgaagt
+5707436/1
CCCFFFFFHHHHHJJJJJJJJJJJJJJJJJJJIJJJJJJJJJJJIIJJJD
@5707439/1
gtcgagtagagccttagctgcggaatgcttaacttccttcttagagcgtc
+5707439/1
CCCFDFDDHHHHHJJJJJJJJJJJJJJJJJJJJJJJJIIJJJJIIJJJGI
@5707567/1
cggcaaatttttggttttaaccacatagttcccgatctcgcgggatctct
+5707567/1
CCCFFFFFHHHHHJHIIJJJJJJJJJJJJJJJGIJJJJJJJJJIHHHFFF
@7250604/1
gtcgtatgattatttgtctgtagtggtcctgctgtttcgtatattctaaa
+7250604/1
@@@AD8DDF?D4ADEGA?:<F4:<:FE?3?CE>@?CBGF??BFCAEF??D
@6231773/1
ctttaatttgacataacttttttatttatgaaccgattgacatgaaacaa
+6231773/1
@@@DDBADFHFBHIIHIBFHIIIIIIIGIIIGIAFFIIIIEGII@FHIIG
@7250796/1
gttgtgtacacctgagcgagactcataacgcagccagatgccaaagttct
+7250796/1
@BCFFFEFHHHHHJJJJJHIHIJJJJJIJJJJJJJJJIJJJJJJJJHJJI
@43864/1
gccttgagaagcagacacaagcttcttctgtttgtccgtcaaagcattta
+43864/1
CCCFFFFFHHHHHJJJIJJJJJJJJJJJJJJJJJJJJJJJJJJJJJJJJI
@2629416/1
gcgatgttttacaagggcaggttgaactcacaccattcaatttaaaagaa
+2629416/1
CCCFFFDFHHHHHJJJJJJJJFHJJJJJJJJJJJJJJJJJJJJJJJJJJJ
@7251559/1
ggaactgcttcacctgtggccggcggcacgcagacgccttgatgacctcc
+7251559/1
@@?DDFFDAFHBFEHBCEFFGHIIGII>F@GGE:BEDAAB@CCDECCCCD
@44138/1
ttttaatttagaaaattaaataaagacttttatttgatcaaatattttat
+44138/1
CCCFFFFFHHHHHJJJJJJJJJJJJJJJJJJJJJJJJJJJJJJIJJJJJJ
@2629482/1
gtgggtgtagctttaaggggatctgctgtctgtggagctgatgcttgctg
+2629482/1
BB@FFDDFHHHHHJJJJJJJHJIIJIJJIIJJIJJIJJIJJJJJJJJIJJ
@1087578/1
gggcagttcgtcaacaagacattactagctgagaatatttttttccgttt
+1087578/1
CCCFFFFFHHHHHJJJJJJJJJJJJJJJJJJJJJJJJJJJJJJJJJJIJJ
@44637/1
ggaagtaggtgctgggcctcttgtatgcgaaggtgttgaggcgcttgtgg
+44637/1
CCCFFFFFHHHHHJJJJJJJJJJJJJJJJIHIJHHGHIHJJJJJJJJIJJ
@6233107/1
cttcacctgtggccggcggcacgcagacgccttgatgacctccactttga
+6233107/1
C@@FFFDFDFFHHGH>EH<@GHI<AAEDAEFFFEE>AAECCC@CCCCCCC
@6748634/1
gcaagaagtaccagaaacgggacttagccacaatctggtctggagagaag
+6748634/1
CCCFFFFFFHHHHJJJJJJJJJJJJJJJJJJJJJJJJJHIFIJJJJJJII
@44994/1
cacggtagcactgagtgacggcacctccgacactgaggtcacggtactcg
+44994/1
CCCFFDDFHHHHHJJFHIJJJJJJJJJJJJJJJJJJJJFHIJJJHIIJJH
@2630319/1
cttggcttgagatttgttgcgaccgatgccataaacagtgtgctgggcat
+2630319/1
CCCFFFFFHHHGHJJJJJJJJJJJJJJJJJJJJJJIJJHGGGIJJJJJJJ
@3657834/1
cctaagtgagtatacatctattaaattcaaacgcagagctcattatgttg
+3657834/1
@??DDD:ADDAADB?DGGGDIBHHHIFIIIGIIIIBDC@GBDHICHD?D@
@5192216/1
ttttaatgttattattacagcatacataataaaattagaggaagtaggtg
+5192216/1
CCCFFFFFHHHHHJJJIIJJJJJJJJJJJJJGEIJIJJGIIDHIGGIJHH
@45465/1
gcagagggaatctgattgtgctgttgtggaactgcttcacctgtggccgg
+45465/1
CCCFFFFFFHHGGJJJJJFGGGHEHIHHIJJJJIJJJJJJJJGFHIJJJG
@6233436/1
gccgtttctgagattagcgcgcacagacgaacagacaaacagacaaacag
+6233436/1
B@@FDDFFHHHHHJIIJIJIIGIIJJHIJJJJJJIIJJIIJJJJJHHHHF
@6233921/1
ctcatcttgtatagaggaggcttgggctcgctctccgaagggagcttgcg
+6233921/1
CCCFFFFFGHHHGJJJJFHIJJIGGIIIJJJJJJJJJJJGIJIIIJJIIG
@7252416/1
cgcaagaagtaccagaaacgggacttagccacaatctggtctggagagaa
+7252416/1
@;;BDDDDBHBFHBHGG<FGEHBGIEI@?FABFDFHIIEDG@D;8B;F=;
@2117332/1
ctgtggccggcggcacgcagacgccttgatgacctccactttgatgatc
+2117332/1
??@B;;BDH8AFFEI?6A6FAFGGD=A?;;;?D;;;?@AC9AAC93;@>
@7773805/1
gaatagtcttttctaacttgaacagtgcgatgttttacaagggcaggttg
+7773805/1
CCCFFFFFHHFHHJJIIJJFIJJIGBHHIGGFEGIJIIGIGGGCGIIJIE
@45730/1
ccacattaataatagggatgatgactaatgactatatttgtccagaacac
+45730/1
CC@DDEDADFHBDEGIIB@EGHI@HHICGCDGHHIBEGEDCGHIEIIGGE
@2117570/1
gtcaaattgttgcggagattaatggtataagcatagaatgttcgacgtga
+2117570/1
@?@DFFFFHHHHHIIHIGIJIIJJJHHIJJJJJJIIJJJIBGIIIIIIII
@6234527/1
ggcggcgtaccgcgaggggtgcgcgtccatggagccgaccacggcggcga
+6234527/1
CCCFFFFFHHHHHJIIJJJAGIFHFDDDDFDCDBDDDDDDDDDBDDDDD1
@4180897/1
gtcttttgaagattctgatattgatagttttttcattccctgcagagctt
+4180897/1
:@@B?DDA?<C2<E<<?EHIGB<F<<BC43<ACGG9::9?<?BG?98?DD
@1606590/1
cttcgggcttcaacagcttgttagcttgccattgacctttcctaggagtg
+1606590/1
CCCFFFFFHHHHHJJJJJJJJJJJJJJJJJJJJJJJJJJJJJJJIIIJFH
@4181065/1
gtggattttaatgttattattacagcatacataataaaattagaggaagt
+4181065/1
@@@D?BDDH<FHF<@BGAEEHB><EFGHHHEHHHEFGGGGHFGII@HC>0
@1606741/1
gcaaatttttggttttaaccacatagttcccgatctcgcgggatctcttc
+1606741/1
CCCFFFFFHHHHFHIJIJJJJJJJJJIJJJIIIIIJJJJIJJJJHHHHHH
@1088608/1
ggatatttccagactttcccgactgctcctttttgtcagcacagaatagt
+1088608/1
CCCFFFFFHHHHHJJJJJJJJIIJJJJJJJJJJIJJJJJJJJJJJJJJJB
@572457/1
gtggtgcacgcgcttgggcagagggaatctggttgtgctgttgtggaact
+572457/1
@?@DDDDEDHHFHHJGGEHIGDBFBDHHIGG09BBFCHHIGIIJJIIJJE
@3658205/1
ctttaacgaatgcagcgaaatagtcacacccacgttggttatcaagtggc
+3658205/1
CCCFFFFFHHHHHJJJJIIJJJJIJJJJJJJJJJHIJIHIJJJJJJHIJJ
@4181502/1
atagatagaaatcgaactcggtcggatgcgtgatgccgaggtcgacagta
+4181502/1
CCCFFFFFHHHHHJIJJJJJJJJJJJJJJJIJJJJJJJIJJEHIHHHFFF
@3144595/1
ctgttcttctagtttcttctctttgcagcttttgacagagcgggagccgt
+3144595/1
CCCDFFFFHHHHFHIJJJJJJJJJJJJJJJJJJIJIJIIJJJJJFHGJIF
@46597/1
gcctcttgtatgcgaaggtgttgaggcgcttgtggtggtgcacgcgcttg
+46597/1
@@@DFFFFHHGHGJGBAHBEDHGIJ@GGGDHG?D=B==@=FHGDGED<D?
@3144697/1
gcttggctttggggttgttgtatatcgcgtacgaggacatgtccaggtcg
+3144697/1
@@BFFFFFGHHHFIFHIJJJJJJJJGIJGGGGICGHEEHHJJGIJJJHHH
@4182027/1
caatgagacggtgggtagtaagcgcacgaccatttttttctacatttcat
+4182027/1
CCCFFFFFHHHCFIJFHIHIIJJIGIJJIJIIJJJJJJJJJHHHHHHHFF
@1089296/1
agaagatcctcatcttgtatagaggaggcttgggctcgctctccgaaggg
+1089296/1
@@CFFDFFHHHFFJJIGFGEIHHHGFFDGEIEAHEEEHJDGGCEAFCHII
@4182092/1
gtcgtatgattatttgtctgtagtggtcctgctgtttcgtatattctaaa
+4182092/1
@@@FDDFFFHHFHIIECHIIHIIE@GHHIIIIIIIGIGGHGIIIIIIGA@
@3145097/1
ggcctcttgtatgcgaaggtgttgaggcgcttgtggtggtgcacgcgctt
+3145097/1
CCCFFFFFGHHHHIIHIIJGFHH@EHIEGGHHIDAFD;CGGGGHHGHBFD
@2631574/1
cacagctcttgcagccatccaacaggattgcccatcaatttatcttcaaa
+2631574/1
CCCFFFFFHHHHHJJJJJJJJJJJJJJJJJJJJJJJJJJJJJJJJJJJJJ
@573386/1
ccttgttgttaagaggtgttacctgcaacttggccaggttagggccaaca
+573386/1
CCCFFFFFHHHGHJJJCGHIJJJJJJJJJJJJJJJJJJDHIJJJIJJJJI
@3659233/1
gtttgtttcatgtcaatcggttcataaataaaaaagttatgtcaaattaa
+3659233/1
CBCFFDFFHHHHHJJJJJJJIJJJJJJJJJJJJJJJIJJJJJJJJJJJJJ
@2632081/1
ctagaatcactggttcaaattcaaataaaatcactctgcaatcctgcctc
+2632081/1
CCCFFFFFHHHHHFHJIJHIJJJIIJJIJJJJJJJJJJJJJJJJJJJIJJ
@4183036/1
cgattgacatgaaacaaacactaaatgtaaatttaagc
+4183036/1
<??BBDD?:DDDAAEABD3?:CECEA<ABBDCEDEEII
@4183093/1
gtctgtacattgaaaataaaaataaaaaaaatagcaggggttattgttat
+4183093/1
CCCFFFFFHHHHHJJJJIJJJJJJJJJJJJJJJJIJJJJJHIJJIIIJJJ
@1089807/1
ccctgggtaaggtatttcagggtcgtcacgacccacatcttcgtcgcgcc
+1089807/1
CCCFFFFDFHHHFHIJJIJJJJFHIJIJJJJJJJIJJJJJJJJJJJJJHH
@7776159/1
ctcttgtatgcgaaggtgttgaggcgcttgtggtgg
+7776159/1
?@@FFFDDAFHDACFHAEHHIGIIBHGBD@9DB96B
@4680303/1
ctcgacgagcaagtagttcttgaagcacagacacaggtgtcttcaacgga
+4680303/1
@@@DDDDDFDFFDGEF<4AAA@FGFFGFCBBDGIFIE9B?B9BDFAFFBA
@2119017/1
tcttcctcgggttggaatgattctggtgggttgtcctgcagagcttgcca
+2119017/1
CCCFFFFFHGGDFHIIJJJJIJJJIJEFHICGIIJJJJGIJJJGHIIJJJ
@2119271/1
ctggagagaagatcctcatcttgtatagaggaggcttgggctcgctctcc
+2119271/1
CCCFFFFFHHHHHJJJJJIJJJJJJJJIJJIGHIIJJEHIJJJIJJJJIJ
@7777068/1
cttactagtaccgggatcaacattgcgtgctgaacaacatcacacataag
+7777068/1
@@@FFDFDHDFHFBHGAFHIGGGIIIIFGFIIEEHHIIIIIIIGIEGIH@
@3659944/1
caagaagtaccagaaacgggacttagccacaatctggtctggagaga
+3659944/1
CCCFFFFFHHHHHJJJJJJJJJJJJJJJJJJJJJJJJIJJJJJJHGI
@47643/1
ggtggtgcacgcgcttgggcagagggaatctgattgtgctgttgtggaac
+47643/1
@;?DDFFFFDHFDEEHGIIGGIGEGGHHIFIIIIIIFFFDC=CH@CFHGG
@2632773/1
gtctgtttgtctgtttgtctgttcgtctgtgcgcgctaatctcagaaacg
+2632773/1
CCCFFFFFHHHHHHJJJJJJJIJJJGIJJJJIIJJJIJIJJJJJIJJJJI
@7254365/1
agcttgggtggtggcaatactcggccgcgaacctccatcatattgtttga
+7254365/1
CCCFFFFFDHHHHJJJJJJJJJJJJJJJJJJJJJHHHHHFFFFFFFEEEE
@576317/1
ctgtgatctgtttcttggcatctatagatgtcggtggcgcacagggcacg
+576317/1
CCCFFFFFHHHHHJJIJJJJJJJJJJJJJJIJJJHHIJJJJJJIIJJJJJ
@2119974/1
gcgggaataagcacgcgttgcagaacgcttggcagtagtctaggttctta
+2119974/1
CCCFFFFFHHHHHJJJJIJJJJJJJJJJJJJJJJJHIIGIJJJJ@GIIJG
@48031/1
ggacaaggcactggcaacgaccaatca
+48031/1
@CBFFFFFHHHHGJJJJJJJJJJJJJJ
@2633165/1
cccattttcacaggcaagggatcctaacttcgcaaccactaattccagtg
+2633165/1
CCCFFFFFHHHHHJJJIJJIIIIJJJJJIJJJIJJJJJJJJIJJJIGIHI
@1609000/1
agcctttgtgcgccacatcaatgttgataaaggctttattggtaaatatg
+1609000/1
CCCFFFFFHHHHHJJJJJJJJJJJJJJJJJJJJJJJJJJJJJJJJJJIJI
@576601/1
gccgccaattcactgttcattacctgtgaaaactgcccctcagatacacc
+576601/1
CCCFFFFFHHHHHJJJJJJJJJJJJJIIJJJJJJJJJJJJJJJJJJJJJJ
@7254909/1
cacaatatattcgtgaaaaccgcatccaactcggatcagccgtttctgag
+7254909/1
@@@FFFFFHHGHFHIJFGIHIFHGGGEHAGFHEGG?GGGIIJJIJIJGGC
@3661105/1
gtgctgggcctcttgtatgcgaaggtgttgaggcgcttgtggtggtgcac
+3661105/1
B?BFFFFFGHHHHJIIJJJJIFHHI@EFGIGHIGIJJJJHGHGGHIIJIJ
@6235641/1
ctttgattctgatctaatagctcgacagtggcatggaaccgctccgtcgt
+6235641/1
?=?D?;=BFFFBFEGIIIFHHEHFIIIICFFFFIIIFFABFIEF:FCEF;
@6235758/1
tattacaatagacagacatacagtaattcattg
+6235758/1
?78==ABDFHDDBFBAG9F?C<CH@:A?EBHFG
@7777694/1
gcaagaagtaccagaaacgggacttagccacaatctggtctggagagaag
+7777694/1
CCCFFFFFHHHHHJJJJJJJJJJJJJJJJJJIJJJJJJJJJJJIJJJIJJ
@7777786/1
gggacatagcgaccgcatcacaacatgacataacctaaaagcgcatttat
+7777786/1
@@CDDFFFHHDFHGIEHJFFFGHGHHIEADHAGDBFDFH@BFFBHI<@@C
@4681815/1
ggggcgtcgggtcacattacatactctgtatttcctcttcatggtgccac
+4681815/1
CCCFFFDDHGHBFFGGGIIIJIJJGIIJHHCHIGHJIIJJJCFH;CGIIF
@3147466/1
tctgtacattgaaaataaaaataaaaaaaatagcaggggttattgttatg
+3147466/1
@CCFDDDDHGHHGIJJJIIGIIIECHIGGEIJJJJJIJJFHHIJJFEHJJ
@7778065/1
atgcgaaggtgttgaggcgcttgtggtggtgcacgcgcttgggcagaggg
+7778065/1
CCCFFFFFHAFFHIIJJJJJJJJIJJGIIFHIGIJIIIIGHHFFFFDDDD
@4682127/1
gatctgtttcttggcatctatagatgtcggtggcgcacagggcacgcttg
+4682127/1
@1=DDDDDHDHFFGIEBB@DIBHCHIB<EA@?A@:FAGH;??=B?A@FH5
@5711565/1
gtatgtcactgaacttctcttaaacgactggaccgattttgatgaatttt
+5711565/1
CCCFFDFFHHHHHJIJJIGIJIJJJJAGGHJGHIJ:<FHIIDAEG@@GGI
@7778761/1
gtacacctgagcgagactcataacgcagccagatgccaaagttcttgatc
+7778761/1
BBCFFFEDFHGHHFIIGIJJJJJHGJIIJJJIJJGIJJJIJFHJHIJJJJ
@4185128/1
ctcccatgtcacggtagcactgagtgacggcacctccgacactgaggtca
+4185128/1
CCCFFFFFHHHHHJEHIIJJJJJJHIJIJJJJJJJJJJJJJJJJIJJHIJ
@2121771/1
aactgcttcacctgtggccggcggcacgcagacgccttgatgacctccac
+2121771/1
CCCFFFDFHFHHDGFIJIJIJJJJIGIIJJJHHFFDCACCDDCCCCDDCC
@577504/1
tttgcattaaaataatgcccattttcacaggcaagggatcctaacttcgc
+577504/1
CCCFFFFFGHHGHJJJJJJJIJJJJJJJJJJJJJJJIJJJJJJJJJJJJJ
@577635/1
ctctatcaagtgctcgttttgttagacttcagtgtagctttgtattatgt
+577635/1
CCCFFFFFHHHGHHIIJIJJJJJJJIDIGHIJIIIJJJJJIJHHIGIJIG
@48885/1
ctgccattatgtagactgttgtgttgaccaataatgggttaatcagacta
+48885/1
?@@DDBDBFAFAFFHIIIHIEFHHGHECFGCFHHGGGECFGFHEGBFGIB
@5713202/1
gtggattttaatgttattattacagcatacataataaaattagaggaagt
+5713202/1
@@@DDDDDHHHFHIIIII9IH9F?FEEHIIIIACFACF<GHFIIGIEHIF
@2634318/1
ctataattaattactttaaatcttgagattaatcacaagaacatgtaaaa
+2634318/1
CC@FFFFFHHHHHJJJJIJJJJJJJJJIJJJJJJJJIJJIJJJJJIIJJG
@5713448/1
ggtatcggccgagcgcttcggtactgttgtggaaatagtgtactataagt
+5713448/1
?@:ADDBDHFD?FGGHIIGII?GFDH?DEBFHGCIIIIFHFEGHGHGHI@
@49551/1
cagattattgatttctctttccctgtcgggagcggagcgcgctgtagctt
+49551/1
@@@BDDDEFHBFHJIIJGGIJJJGIIIIGFFGHHEGEHHBFGHE???B>C
@577953/1
ccaaattgtatctgacgacgcattgaatctgaatacgaaaatgaa
+577953/1
?@<DADDAFHHHHEGIGAGE>D;@FH@D9CCDGHIIFGII<B/??
@578117/1
cacggtagcactgagtgacggcacctccgacactgaggtcacggtactcg
+578117/1
CCCFFDDFHHHHHIJGHJJIJJIJJJJJJJJJIJJGGIHIIIJIHGIHIE
@2635313/1
attaaacgaagaacatgcggctgaattgcagcatcttgtcgagaacatga
+2635313/1
CCCFFFFFHGHGHJJIIJJJJJJJJJIGIJJJJJJJJJJIJJJIJJIIJJ
@2635324/1
ccagtggtcttcttgaacttcttcaattgacgcaagaagtaccagaaacg
+2635324/1
@CCFDFFFFHFHGJJJJJJJJJJJJIJJJJGGGIGGHGHDFIHIIHIJIG
@578623/1
cactgagtgacggcacctccgacactgaggtcacggtactcgcggtacat
+578623/1
CCCFFFFDFHHHHJJJJJJJJJJJJJJJJJFHIJJJDHHHIJJIHBDEFC
@4186731/1
ctcttatatgggcagcccgaacacggttaccgggaattttgtttggtatc
+4186731/1
CCCFFFFFHHHHHJJJJJJJJJJJIIHIJJJJJJJJJJJJJIJJJIEHHH
@4683894/1
ggtcattacactccaatctatatcgtaaccattgtcttctttgacgggca
+4683894/1
CCCFFFFFHHHHHJJJJJJJJJJJJJJIJJJJJJJJJJJJJJJJJJJJJJ
@578748/1
ggatctgatgtaaaacattccaaaatcaacaactactaataaattaaaaa
+578748/1
@CCFFFFFHHHHHJJJJJJJJJJJJJJJJJJJJJJJJJJJJJJJJJJJHI
@578894/1
gtccgtttttaaactattttttcaatgccctaagtgagtatacatctatt
+578894/1
C@CFFDFFHHHHHJJJJJJJJJJJJJJJJJJJJJHIIIFHIJJJJJJJJJ
@4187379/1
ggctgcagatgactgtgcatccttgctagtaagtcctgagccatagcaaa
+4187379/1
C@@FFDDDHHGFFIJGHGIIIEIGIJIGGJEIIFHHHAGHIBGHD9?BDG
@7781467/1
tgggcctcttgtatgcgaaggtgttgaggcgcttgtggtggtgcacgcgc
+7781467/1
@@@DFFFFHHHHHJIIJHGHIAFHGIIJJJJJJJJJJIJIJHHIGIJJHF
@6237020/1
ggattttaatgttattattacagcatacataataaaattagaggaagtag
+6237020/1
CC@FFFFFHGHHHJJJJJJJJJJIJJIIJJJIJJJJJJJIJJJJJIIGHJ
@6237090/1
ctgtggccggcggcacgcagacgccttgatgacctccactttgatgatct
+6237090/1
???D1BDAADFD6@FFIBFIEFFEFFFDDDB;.;AAC@9@;@@;A;@;>5
@5196168/1
tcttggttgaacggaactccaatcctttactcgaatagtcttttctaact
+5196168/1
;@@DDBDDHHHHHIGHIGB?GEHHIIGHGIIIIG;?FHIII@FIGHIGBF
@5714104/1
gtgctgttgtggaactgcttcacctgtggccggcggcacgcagacgcctt
+5714104/1
:@@1DDDDF:D:AFBGEE@AF9FCAGAGFFII>BEE<A49>BB<?8/;??
@1611109/1
ggcctcttgtatgcgaaggtgttgaggcgcttgtggtggtgcacgcgctt
+1611109/1
CCCFFFFFHHHHHJJIIIJCFHHJJJJIJJJJJIJJHJJHHIJJIIHHFD
@7258043/1
ctcatcttgtatagaggaggcttgggctcgctc
+7258043/1
CC@FFFFFDHGHFGGCGCGHGGI?FEBH;@CG3
@2124181/1
ctcgttttaataaagactactacatctatccaaaaaaagccccgtttgca
+2124181/1
CCCFFFFFHHHHHJIJJIJJJJJJJJJJJJIIJJJJJJIIIJIIGGIGGI
@6238086/1
ggcagctcgaacacggttaccgggaattttgtttggtatctgataccgac
+6238086/1
@CCFFFFFHHGHHIIJBDFHIIJJIJJJJJJJJJIJIIIJJJJJJJJJHI
@5714905/1
cacacgtttcacttcagcatagacaggtgtcttccctggcaatacaacaa
+5714905/1
@@@DDFDDHFHGHIJGGGFHEGCGGHG?CH@GHGGCGGIGIGGHIHGIJG
@6754664/1
gtccggaacatcaaatatcttgacttggcaaagagttgtcgatatgtgga
+6754664/1
C@@FFFFFHGHGHJJJJJIIGJJIJJJJJIJIHBGFHGBFEEHJJIGGIE
@1094063/1
actcataacgcagccagatgccaaagttcttgatcttcactgggctcttc
+1094063/1
CCCFFFFFHHHHHJJJJJJJJJJJJJGHJJJJJJJJJJJJJJJJJJJJJJ
@6755132/1
ggatgcttaaatttacatttagtgtttgtttcatgtcaatcggttcataa
+6755132/1
CCCFFFFFGHHHHJJJJJJJJJIIHIJJHIJJJJJJJJJJJJJIJJJJJJ
@3663939/1
gcttcacctgtggccggcggcacgcagacgccttgatgacctccactttg
+3663939/1
CCCFFFFDHHFDDEGHAG@@DAG@GGBE>:ADB>CCCEEA@CCBC=9AC>
@51718/1
atcgttctcagcatggtaagaaggtggcggccagaatctagacatgcaca
+51718/1
@CCFFFFFHHHHHIJJFFJIJJJIJFIIIIJJJJJJIJJJJJJJJJJJJH
@3150398/1
ccctgacgaaaatgaaaataaaattgattatcgatgaagttttggaatcc
+3150398/1
CCCFFFFFHHHHHJJJJJJJJJJJJJIJJJIJJIJJJIJHIIJJJIJJJJ
@3664641/1
cgtcgggtcacattacatactctgtatttcctcttcatggtgccacagtg
+3664641/1
CCCFFFFDHHHHHJJJIJJJJJJJJJJJJJJJJJJJJJJJHIJJJJJJHJ
@3664792/1
gggttgtcctgcagagcttgccacatcttgtaagcagcctgacgcttagc
+3664792/1
@@@ADDDDHHHGDGBGIIDGGGGIIIGG@FGHGGEGGGIIJEAGIIJEBF
@52498/1
ctgtacagttagaaatgttacaacctctatactttgcattaaaataatgc
+52498/1
@CCFFFFFHHHHHJJJJJJJJJJJJJJJJJJJJJJJJJJJJJJJJJJJJJ
@3151518/1
cgcgcttgggcagagggaatctgattgtgctgttgtggaactgcttcacc
+3151518/1
@@@DA@DDFAD?FHGGEBCHEEHICBF??GEHDHHIIGIGIIIGGIIGIG
@2637889/1
tgtacattgaaaataaaaataaaaaaatagcaggggttattgttatgtcg
+2637889/1
CCCFFFFFHHHHHJJJJJJJJJJJJJJJJJJJJJJJFHJJJJJJJJJHJJ
@7783031/1
cctgagcgagactcataacgcagccagatgccaaagttcttgatcttcac
+7783031/1
?@@DB?:@8@@CDFB>FEHGGG<@GHICHEFCGAHHBBFDFGIIEGGGEH
@6238577/1
gttctcatgtaatttttaatgttctccaaatcgacgactcctgtggcttt
+6238577/1
?:;ADD?;?A<FA>H@BF@EHIGFHGGGGH@CEHGIDDHGGCGGHDAGGH
@7259556/1
caaagagttgtcgatatgtggatgtagctgccattatgtagactgttgtg
+7259556/1
CCCFFFFDHHHHHGJJJJJIJJJJJJJJJJJJIJJJJIJJJJJJJJJJHI
@7783192/1
gtagaaaagtgctgtctgtacattgaaaataaaaataaaaaaaatagcag
+7783192/1
CCCFFFFFHFHHHJIJJJIJJJJJJJJJJJJJJJJJJJJJJJIIJJJJJJ
@1613282/1
gtataagcatagaatgttcgacgtgattcttttatttgacataacttttt
+1613282/1
@@<?DBA?D?FFAE<?EB:AGFFGGAGF<CGCG<:?@?4?BFF>?BBGGI
@1613338/1
ctgcaaagttaaccatcttgtattcaaaagaaaacctagaatcactggtt
+1613338/1
CCCFFFFFHFHFHJJIJJJJHHIJJJJJIJJJJJJIJJJJJIIEIIJJGH
@2125370/1
ctggcaatgtggatagctggacaaggcactggcaacgaccaatcatggac
+2125370/1
CCCFFFFFHHHHHIIJJIJJ;GHHJJDIGIIIIIIJJIFGEGGGJJGGFF
@2125447/1
ccggccttgattttataatttagagacacgtgtacatttcgagagaacaa
+2125447/1
CCCFFFFFHHHHHJJJJIJJJJJJJIJJJJHIHIIJJJJJJHJIJIIJJJ
@1613634/1
gtttgtttcacgtcaatcggttcataaataaaaaagttatgtcaaattaa
+1613634/1
@@@FFDEFHHHDHJIGGIJIFGCFHIJJJJIIJJGIFHIGGFIIJGFHJG
@5198728/1
gcactgagtgacggcacctccgacactgaggtcacggtactcgcggtaca
+5198728/1
@?@FDDFFH?FHHEHIGIDHGFGIIIFFHIGGGGGII6CGGH@GAAEDDF
@5198775/1
cttgaacttcttcaattgacgcaagaagtaccagaaacgg
+5198775/1
@;@DBDD4DA=C<E@2C??9@CEFGECGGEGFD@C?FF;6
@6240032/1
ggttattgttatgtcgatgtcgaacccaaaaatgtaattaactttttttt
+6240032/1
@<?DFDEDFHHHHFHGGGCFEIGBFHGHIGBDEGHEIGHIIIGGIIIIII
@5199001/1
gcctcttgtatgcgaaggtgttgaggcgcttgtggtggtgcacgcgcttg
+5199001/1
CCCFFFFFHHHHHJHIHIHHHHGIIJIJJJJJHGJHIIIIEGJJJJHFFD
@3151832/1
ctttctttcatctttctaatagaacaaatatgaaaactataaaataaagc
+3151832/1
CCCFFFFFHHHHHIJJJJIJJJJJJJIJJJJJJJIJJJJJJJJJJJJJJJ
@5717514/1
ctgccaccaataaatcgttttaacaactgggctctatgggacaaagtagc
+5717514/1
C@@FFDFFHFHHFIJEGD;CF<FHIFIEFEHJJJ@>?FBFHH=FHCHIII
@3152468/1
ataatagcatatctttatatatataattcttctgtacgtgtgtatgtcac
+3152468/1
@@@DDFDAFHBFDHHFBHIGIEHJGJJHGHCEHGHHEHIIFHJJJIJJJI
@5717739/1
cgtgccctgtgcgccaccgacatctatagatgccaagaaacagatcacag
+5717739/1
C@CFFFFFHHHHHJJJJIJIIIJGIJJJJJJJJJJJJJJJJJJJJJJJJJ
@3666007/1
gccgtttctgtaccaataggaacaatacttcgggcttattctgcatacct
+3666007/1
CCCFFFFFHHHHHJJJJJJJJJJJJJJJJJJJJJIJIJJJJJJJJJIJJI
@1614974/1
gtttgtctgtttgtctgtttgtctgttcgtctgtgcgcgctaatctc
+1614974/1
BBBFFFFFHHHHHHHJJJJJIHIJJIJJJJJIJIJJJJIJJJJJJJJ
@581898/1
gcgaaggtgttgaggcgcttgtggtggtgca
+581898/1
CCCFFFFBFFHHHJJIJJJJJIJJGIJGHIJ
@6240870/1
gtcgatatcaaacagttcaagtcattgttcttaaacttcaataacgcttt
+6240870/1
@@@FFADFHHHHHJJFFGHJHHHICIIIJJIIJJEGIEHIIJGIHIIIGI
@2639007/1
cagccagatgccaaagttcttgatcttcactgggctcttctctgggattt
+2639007/1
CCCFFFFFHHHHHJIJIJJJJJJJJJJJJJJJIJJJJJJJJJJJJJHJJJ
@7261363/1
cgcaagaagtaccagaaacgggacttagccacaatctggtctggagagaa
+7261363/1
C@CFFFFFHFHHHIJJJGIIIJJJJJJIGIJJJJJJJGEGHIJJIJJJJF
@7261487/1
cgcagccagatgccaaagttcttgatcttcactgggctcttctctgggat
+7261487/1
@@CFFDDDFFHDHGGIJGIGIIJFIJIJJJJJJIEG<HFHGIIJJJJJGH
@1615937/1
ccacaatctggtctggagagaagatcctcatcttgtatagaggaggcttg
+1615937/1
CCCFFFFFHGHFFHIICGHIGIIJJJJJJJJIJJJHIGJIJIJJJIJCG0
@3153724/1
cgtgaatataagtggcaaaggtagtaagtcagctgttccacttcatcatc
+3153724/1
@@CFFFFFHADFAEGHEEDGGAAFCHIIIGEIIIGIIIEHHIIIIIIHII
@5200633/1
ggcagagggaatctgattgtgctgttgtggaactgc
+5200633/1
@@@FFFFDHDFGGB?CFHHIABF4A?H<FHAGHG>>
@4688677/1
ctgggcctcttgtatgcgaaggtgttgaggcgcttgtggtggtgcacgcg
+4688677/1
CCCFFFFFHHHHHJJJJJJJJJCHHIJJJJJJJJJJHIJIJJGIIJJJHH
@53888/1
ggcgcgagagaacatgcttttttagccgatatttaagttgtttttatcaa
+53888/1
C@CFFFDFFHHHHJJJIJJIJIJGIIJJGGIIJJJIIGIGFHJJJJJJIH
@4688886/1
acttcacgacgcttcagcagagtgcacacaatggtgaactggcgttcatg
+4688886/1
CCCFFFFFHHHHHJJJJJJJJJHHIJJJJJJJJJFHIJJJJJJJJJJJJJ
@4688905/1
ctcatcttgtatagaggaggcttgggctcgctctccgaagggagcttgcg
+4688905/1
@@CDDEFFFHDDHGIGHFEHGIEBDHIIJBEEFGHIGFEBHIJJI@GGII
@54033/1
gtgctgggcctcttgtatgcgaaggtgttgaggcgcttgtggtggtgcac
+54033/1
@CCFFFFFGHHHHJJIIJJJJHHGIHHGIIHIIJJJJJJIIJHGIIIJJJ
@5718284/1
cctgctattttttttatttttattttcaatgtacagacagcacttttcta
+5718284/1
@CC=DEFFHHHHHJJIJJJJJIJIJJJIJJJGIJJJJJJJGIJJJJJJJI
@6757702/1
cactgagtgacggcacctccgacactgaggtcacggtactcgcggtacat
+6757702/1
@C@FFFFB>BAC@EHIGFIGEEGGBCEGGEBG@GDH?FAHGFII>4<BBB
@2127947/1
tggttcgattgggcctcaaaaaatcacgtttatacattttttttttaatt
+2127947/1
?@@BDDFBFFFHHIIDHHIIIIIIIIIIIIIGHGIIIIIIIIIIHEF@EE
@5718915/1
cgctggacaatgtttttttaattaatttttaatttattagtagttgttga
+5718915/1
C@CFFDFDBHAHC4EAFGEEGHGCGHIBGGEGICFGIIII9BD9BF?FHC
@5718922/1
atcaagtgctcgttttgttagacttcagtgtagctttgtattatgttca
+5718922/1
@C@DDDDDFFAFHEHIIJJJJ@HIIHGC<EHHHIJJJIJGIIGIJBGFD
@54989/1
tggagtgagcacgggctctgtgcctggctcccatgtcacggtagcactga
+54989/1
BC@FFDDFFGHHHIJGIJIIJJJIJIJJJIIJJGHHHJJJJ?BFGHGIGG
@1098095/1
gtcattgttgctctgcgtcggtatacacttggggaaagcctcctcactgg
+1098095/1
=8?DDBEDDFDDHEEHGCAFBFGEEHGGBHGHEGIGGGEG<BGBFEC78=
@5202699/1
gtttgtctgtttgtctgtttgtctgtttgtctgttcgtctgtgcgcgcta
+5202699/1
?=?DDDDAHAD?;ACFGC?FCHGIIGHIF?EAEEF@FEGGGHGFDFEHHH
@4689243/1
cgcaagaagtaccagaaacgggacttagccacaatctggtctggagagaa
+4689243/1
CCCFFFDFHFHHHJJJJJJJJJIJJJJJJJJJJJJJJJJHIJJJIJJJIJ
@6242161/1
gttgttaagaggtgttacctgcaacttggccaggttagggccaacagatt
+6242161/1
@@@FFFFFHHHH<CGHHHHGEGIJIJJJIIHIJJGHHIGHIGGCHIJIJG
@4191522/1
agcatggtaagaaggtggcggccagaatctagacatgcacagctcttgca
+4191522/1
CCCFFFFDHFHHHIIHIIJJJIJJJIIJJJIJIIJJJJJJJJJJJJJIJI
@7785401/1
atacataataaaattagaggaagtaggtgctgggcctcttgtatgcgaag
+7785401/1
CCCFFFFFGHHHHJJJJJJJHJJJIIJHHJJJJJIJJJJJIIJJJJJHIJ
@6759315/1
cagcatacataataaaattagaggaagtaggtgctgggcctcttgtatgc
+6759315/1
CCCFFFFFHHHHHJJJJJJJJJJJJIJHIJJFGHHJJJJJIJJJJIIJJJ
@3153981/1
ggcacctccgacactgaggtcacggtactcgcggtacatgttgtgtacac
+3153981/1
@@CDFFFFHHHHGJJJJIIEHHJJJHIGJIGIJIHGIJJGIJIJIJJJ?=
@4191864/1
gggggtgacatcggacttaatacaaggaaactgtttagactggttacatt
+4191864/1
CCCFFDDDHGHHHJJJJJJIJJJJJIJJJIJJIIJJJJJIJJFHIIJJJJ
@1616883/1
attgctcagatgcaatttcttgcaagaattgcacaaagttgaagtccttg
+1616883/1
CCCFFFFFHHHHHJIJJJJJJJJJJJJJJJJJJJJJJJIIJJJJIIIJJJ
@7262920/1
ctataaaacaaaattaaaaactaaacgcgttaactgtcaacattacccca
+7262920/1
CCCFFFFFHHHHHJJJJJJJJJIJIJJJJHJJJJJJJJJJJJJJJJIJJG
@1617521/1
gcaagaagtaccagaaacgggacttagccacaatctggtctggagagaag
+1617521/1
CCCFFFFFHHHHHJJJIJJJJJJJJJJJJJJJJJJJJJJJJJJJJHIIJI
@4690448/1
aggtgctgggcctcttgtatgcgaaggtgttgaggcgcttgtggtggtgc
+4690448/1
@@@BDEDDDFFF?HHJJJIJJIIFHIJEFFHIJGIHIGBGIFIICHH@EG
@3668308/1
gtggaactgcttcacctgtggccggcggcacgcagacgccttgatgacct
+3668308/1
CCCFFFFFHGHHHJJJJIJJIJJJJJJJIJIJJHGFFFDDDDDDDDECDC
@1617902/1
caacaaataaactttttaatagacaaatacaacgaaaccaatttagaata
+1617902/1
@CCFFFFFDFFHGIGGBGGIJJIIJJJIGEIIJIJGIHHGHIGIIIIEEH
@7785544/1
ctcttttttctcctttcttttgcgagctgctgccgaaagattagagtcgt
+7785544/1
BC@FFFFFHHHHHJJJJJJJJJJJJJJJJJJJJJJJJJJJJJJJIJFHIG
@4193139/1
agatgccaaagttcttgatcttcactgggctcttctctgggatttccctg
+4193139/1
CCCFFFFFHGHFHJJJJJJJJJJJJJJIJJJJJJJJJJJJJJJJJJJJJJ
@1099057/1
gttacatttatattaactacctacttggttccaattaaactttgggcctg
+1099057/1
CBBFFFFFHHHHHJJJJJJJJJJJJJJJJJJJJJJJJJJJJJJJJJJJJJ
@4691271/1
tgaggcgcttgtggtggtgcacgcgcttgggcagagggaatctgattgtg
+4691271/1
CCCFFFFFHHHHHIGHGFHIIJJIJIJIJJJJJJJJJJJHHGHHFFFFDF
@4691433/1
tgacgcaagaagtaccagaaacgggacttagccacaatctggtctgg
+4691433/1
CCCFFFFFDHHHACGHJIJJIGIIJJIJJJDGHIIJIJJFIFGFIGG
@1099461/1
gcgtttcaaaacaattcattttaggttcaagttaaccgcaatgttggagc
+1099461/1
BCCDFFFFHHHHHJJJJJJJJJJJJHHJJJJJJJJJJJJIJJJJJJJJJJ
@2129833/1
gccgtttctgagattagcgcgcacagacgaacagacaaacagacaaacag
+2129833/1
@@CFFFFFHHHHHJJJJJJJIJJJJJJJJIJJJIGIJJJIIJGIJFHHHF
@585510/1
cccatcttgacagcgtcttacttcacgtggtagcgttatcactgtcttta
+585510/1
CCCFFFFEFDDHHIJGHIGJIGGIGIJ?GECDFGG@GHGHGHIIBFFIIH
@2129982/1
gcgactggttgttaactccgaaaattatatcataatcattataactgcga
+2129982/1
CCCFFFFFHHHHHJJJJJJJJJJJJJJJJJJJJJJJJJJJJJJJJJJJJJ
@7786369/1
gaaatagtgtactataagtcgtatgattatttgtctgcagtggtcctgct
+7786369/1
?@;DD?D=C2AFFBD::A<3AF;F?<AC:@FCFHIEE??DFFFFA>GGGD
@1099940/1
cgttaagcgtattagtttcttgtgactacaaacggcgctatataacaaaa
+1099940/1
@?@DDAD?A2AFDH>HHGBFHHIEH9FAEHHCCGE<DA@HH<FGAHI9@C
@5721022/1
cagagggaatctgattgtgctgttgtggaactgcttcacctgtggccggc
+5721022/1
@@CFFFFFHHHHHJJJJHIJJJIJJJGIIIJJJIJJJIIJGIIJIJIJJG
@57089/1
cgaaaccaatttagaatatacgaaacagcaggaccactacagacaaataa
+57089/1
@CCFFFFBFHHHHJFIIIIJJIJIIJJGJJJGIIIJJJJIJIJIJJJJJJ
@5203924/1
ctacacgtctttaatttgaaaatttgtcggatccaatgtaaaacattcca
+5203924/1
CCCFFFFFHHHHHJJJJJJJJJJJJJJJJJJJJJJJJJJJJJJJJJJJJJ
@2130399/1
ataaaattagaggaagtaggtgctgggcctcttgtatgcgaaggtgttga
+2130399/1
@@@DDFDFFHHDGGAGHIHICFEHHIGBFHIGIIFHIIIIIEFH9BFHI@
@4692759/1
tgggcctcttgtatgcgaaggtgttgaggcgcttgtggtggtgcacgcgc
+4692759/1
@?@BDDFFGDHFHIIGIHHFHHGHHIGGHEGGGIJJGD=CFAHIJIGHHD
@2641757/1
gtgctgggcctcttgtatgcgaaggtgttgaggcgcttgtggtggtgcac
+2641757/1
@C@FFFFDDFHHFIJHGIJJIJGHG:EGGEHHGGHJJIJHEGHEG@DHEC
@6244619/1
gatgtggattttaatgttattattacagcatacataataaaattagagga
+6244619/1
CCCFFFFFHHHHHJJJHIJJJJJJJJJJJJJJJIJJJJJJJJJJIJJJJI
@3669669/1
catctatagatgtcggtggcgcacagggcacgcttgcgcatgacatctat
+3669669/1
@@@DDEFDHBHH?EGEFHGEEGGDDHCH;?D@DDFGGIIGIIGCECCGEH
@6244706/1
gacgcaagaagtaccagaaacgggacttagccacaatctggtctggagag
+6244706/1
CCCFFFFFHHHHHJJJJJJJJJJJJJJJJJJJJJJJJJJJJIIJJJJJJJ
@6760675/1
gtcatattatgtgagtacgaagcattgtctgtttataaaataattaacaa
+6760675/1
C@@FFFFFDDDFFHHFHIFIJJJJJGHGIIJJIJGIGIJJJJHIIGGIGI
@7787976/1
cacaaacattataatagcgttgtctaacgtcggattcaattcggaacata
+7787976/1
??@DDBDDFFHFHFGHIIE1CGBFEBHGIEFGIGEGEHG@GHGG=FGGGG
@3156240/1
cgcaagaagtaccagaaacgggacttagccacaatctggtctggag
+3156240/1
@@@D?D>?HHF<BFHA@C?CC@GHGGIGI9FHIIGCHC49?<?9B8
@4194837/1
agggaatctgattgtgctgttgtggaactgcttcacctgtggccggcggc
+4194837/1
CCCFFFFFHHHFHIEHIIIHHIGHJJJJJJIIGIJJJIIIJJJJJJJJHF
@58110/1
ctgagctaaatgctaagcctaataaatgccatacaaggtctataaaaata
+58110/1
CCCFFFFFHHHHHJJJJJJJJJJJJJJJJJJJJJJJJJHHIJJJJJJJJJ
@6761872/1
gccattcccaactgtcctccggtactaacgatcaaatcgatcatgggtcc
+6761872/1
CCCFFFFFHHHHHJJJJJJJJJHIJJJJJJJJJFGHHFHHJJJJJJJFHI
@1101622/1
ggttttttaaactcatattttcatggtaccaagttatgaatttttcaaat
+1101622/1
@@?DDDDDHHHGHJIJJJGGIIIJBFHIIGEBGFHIJJJJIIIIGHIJJJ
@1101635/1
gttgtggaactgcttcacctgtggccggcggcacgcagacgccttgatga
+1101635/1
@CCFDFFFHHHHHJJJJJJJJJJJJJJJJJJJJJHHFFDEDDDDDDDDDE
@2132922/1
gtaggtatgatttaagtttatatgtactcatataaagacgactcatttta
+2132922/1
CCCFFDFFHHHHHJJJHIJJJJJJJJJIJJJJIJJIIJJIJJJJJJJJJJ
@4195856/1
gttcgacatcgacataacaataacccctgctattttttttatttttattt
+4195856/1
CCCFFFFFHHHHHJJIJJJJJJJJJJJJJJJJJJJJJJJJGIJJJJJJJJ
@2643961/1
gtcgtcttctacttctgcttctggcacatcaggagaagttggctcctcaa
+2643961/1
CCCFFFFFHHHHHJJJJJJJJJJJJJJJJJJJJIIHIJIJJJJJJJJJJJ
@2133502/1
cacggtactcgcggtacatgttgtgtacacctgagcgagactcataacgc
+2133502/1
CCCFFFFFHHHHHJFHIJJJEGIGHHHIIJIJIJJJJJJJJJJIIIJHIF
@2133551/1
ccgcatttaaaaacacggcacgcgcttacg
+2133551/1
8=?D?ADDDADDDEAEDEAEDA1?@@DA3D
@1620067/1
ggtattcagttcttaagatacatcaataaaacacgtgaaagtaatgattt
+1620067/1
@@?DFFFFHHHHHJJJJJIJJIJJ9DHHIIJJJJJJIIIJJHHIIJGIJJ
@2133721/1
tctgtacattgaaaataaaaataaaaaaaatagcaggggttattgttatg
+2133721/1
@CCFFDFFHHHGHJJJJJJJJJJJJJIJJJJIJJJJJJJFHIJJJJJJJJ
@5204291/1
accagtggtcttcttgaacttcttcaattgacgcaagaagtaccagaaac
+5204291/1
@@@DDD>;AAFF?EHI@BBEH<BEHDHFADBDGIG@D@??0::B?B>FHA
@5204310/1
catacataataaaattagaggaagtaggtgctgggcctcttgtatgcgaa
+5204310/1
BCBFFFFFHHHHHJJJJJHJJIIJFJJJAFHGIIJ=EHIJJJIIJJIJGI
@3670481/1
ccacttattaaattaatcgcacttctttgttttatttaaaaagcttaagt
+3670481/1
@?@A?DDDFF>D<AGEI4C?B?EGIIIIGACDG>FEIDCFGGHGGEC<DD
@4694520/1
gtggaactgcttcacctgtggccggcggcacgcagacgccttgatgacct
+4694520/1
CCCFFFFFHHHHHJJJJJIJJJJJJJJJJJJJJHHFFFDDDDDDCCDDD@
@3670788/1
cagctatcttcataaaagctaaacaacatttataaaattagactatatga
+3670788/1
CCCFFFFFHHHHHJJJJJJJJJJJJJJJJIJJJJIIIJJJJJJIJJJJJJ
@3156965/1
agactcataacgcagccagatgccaaagttcttgatcttcactgggctct
+3156965/1
CCCFFFFFHHHHHJJIJJJJJJJJJJJJGIJJJJJJJJJJJJJJIJJJJJ
@4695207/1
gtaacaaaaagggggtatacatatcaattgcacggcttctagataacata
+4695207/1
@?@DDFF>DHAFAGEHHIIHDFHGIGGGIGHIII6DFGIIIGIIIIIIII
@3671315/1
cctcatcttgtatagaggaggcttgggctcgctctccgaagggagcttgc
+3671315/1
@@CFFFFEHGHHHIIGGGGIIIFHGGGHIGD@HEGGHJIIJGIIEHEIIE
@7266167/1
gttcataaataaaaaagttatgtcaaattaaagaatcacgtcgaacattc
+7266167/1
CCCFFFFFHHHHHJJJJIJJJJJJJJJJJJJJJIJJJJJJJJJJJJJJJJ
@587737/1
ctcccatgtcacggtagcactgagtgacggc
+587737/1
CCCFFFFFHHHHHJEHHIIJJJJJFHIJJJJ
@5205363/1
cgaacattctatgcttataccattaatctccgcaactatttgacggattt
+5205363/1
CCCFFFFFHHHHHJJJJJJJJJJJJJJJJJJJJJJJJIJJJJJIJJFHJJ
@4695748/1
gcacgggctctgtgcctggctcccatgtcacggtagcactgagtgacggc
+4695748/1
CCCFFFFFHHHHHIIJJJJJJIJJJJJJJJJJJFGIJJJJJJJGHJJJJJ
@2644799/1
cttggttgaacggaactccaatcctttactcgaatagtcttttctaactt
+2644799/1
CCCFFDFFHHHHGJJJGIGIIJIJJJJJJJIJJJIJIIIIJJJJJJIJJJ
@4197071/1
cactgagtgacggcacctccgacactgaggtcacggtactcgcggtacat
+4197071/1
CCCFDFFBFHHFFIJGIIJFIIJJIHGIIGDGGHHIDGIIGIGGH=BDFF
@6763561/1
tcatcttgtatagaggaggcttgggctcgctctccgaagggagcttgcgg
+6763561/1
CCCFFFFFHHHHHJJJJJJJJJJJJIJJJJJJJJJJJJJJJIJIJJJIJH
@59982/1
agggaatctgattgtgctgttgtggaactgcttcacctgtggccggcggc
+59982/1
CCCFFFFFHHHHHJJJJJJJJJJJJJJJJJJJJJJJJJJJJJJJJJJJHF
@7788494/1
cataacgcagccagatgccaaagttcttgatcttcactgggctcttctct
+7788494/1
CCCFFFFFHHHHHJJJJIJIIJIHIJIJJFIJJJJJIJJIJJIJJJJJIJ
@60314/1
catacataataaaattagaggaagtaggtgctgggcctcttgtatgcgaa
+60314/1
CCCFFFFFHHHHHJJJJJHIJJJJGHIJDGHHIJJIIJJJJJGIIJJIBG
@4197638/1
gctgggcctcttgtatgcgaaggtgttgaggcgcttgtggtggtgcacgc
+4197638/1
CCCFFFFFHHHHHJJJJJJJJJJEGGHJIJJGJJJJJJJJHIIHHIJJJG
@4197854/1
gtcagctgttccacttcatcatcagggatcttgccgtcattgcagacggt
+4197854/1
@@@D1BDACDDDF>DH<CFFBFEFG@:2<AAF@GAF??C?GGGGI@BFE?
@588137/1
ccttgatttggtaaagcttgctgcccgcctagcgaggaaacgcggccgcc
+588137/1
CCCFFFFFHHHHHJJJJJJJJJJJJJJJJJJIJJJJJJJJJJJJJHFDDD
@7789110/1
ctcatcttgtatagaggaggcttgggctcgctctccgaagggagcttgcg
+7789110/1
CCCFFFFFHHHHHJJJJHJJJJJIJJJIJJJIJJJJJIJJJJIJJJJJIJ
@2135168/1
cgctaatctcagaaacggctgatccgagttggatgcggttttcacgaata
+2135168/1
CCCFFFFFHHHHHJJJIJJJJIIJIIHGCGIJIJJJJJFHIJJGJJGIJG
@4198022/1
ctcatcttgtatagaggaggcttgggctcgctctccgaagggagcttgcg
+4198022/1
CCCFFFFFHHHHHJJJIJJJJJJJJJJJJIJJJJJJJIJIJIIIIIEGGG
@60659/1
cataaataaaaaagttatgtcaaattaaagaatcacgtcgaacattctat
+60659/1
CCCFFFFFHHHHHIHIIJJJJJJJJJJJJJJJJJJJJJJJDFGHIIJJJJ
@3672185/1
ctgggatgccacccggcaccactcccgggtgaggatgcactacatttccg
+3672185/1
CCCFFFFFHHHHHJJJJJJJJJJJJJJJJDHGJJJJJJJJJJJJJJJJJJ
@7789668/1
agcatacataataaaattagaggaagtaggtgctgggcctcttgtatgcg
+7789668/1
CCCFFFFFHHHHHJJJJJJJJJJJJJJJJJGIIJJJJJJJJJJJIJJJJJ
@7789935/1
gaccatcactcttatatgggcagcccgaacacggttaccgggaattttgt
+7789935/1
CCCFFFFFHHHHHJJJJIJJJJJIJJJIJJGIJJGIJJIJIJJGIIJJJH
@4198922/1
ctcggatcagccgtttctgagattagcgcgcacagacgaacagacaaaca
+4198922/1
?@@BBDDDHA?CFE<EFFGAGIII@FCFAFD:FFC>@;AGGBEEHD;??@
@2136131/1
gcccgtcgcaccagattattgatttctctttccctgtcgggagcggagcg
+2136131/1
CCCFFFFFHHHHHJHIJJJJJHJJJJJJJJJIJJJJJJIJJIJJJJGHFF
@61894/1
gtcccatttggctttgtcccagtaatctaccccgtcttcaccgctgtaac
+61894/1
CCCFFFFFHHHHHJJJJIGGIIJJGIJJIJJJJJJJJJJJJJJIJIJJJJ
@4695802/1
gcctcttgtatgcgaaggtgttgaggcgcttgtggtggtgcacgcgcttg
+4695802/1
CCCFFFFFHGHHHJGHHGCGH=GEHIGIIIJIHIJFGGAFFHIJJJHFFD
@3673507/1
gcacgtagttctcagcttccctgcaaagttaaccatcttgtattcaaaag
+3673507/1
@@@DDBDBFFF?DB:FFFFDGDFI@EEFIEHFCFCGEEEFCGIIFFF@DG
@7266516/1
caacgatttatttcgattgttccatcactatcaaaacttctcaggattga
+7266516/1
??<DBDDDDFFFHGDGHHCFHGGBFCG@FHIIFGGDHGIECGGH9FGGGG
@6247192/1
gcaaatttttggttttaaccacatagttcccgatctcgcgggatctcttc
+6247192/1
CCCFDFFFHHHHDHIHIIJJJIIJJJGIGIIFIIIIGIJJIIJIHGHGHH
@5723395/1
ggcagagggaatctgattgtgctgttgtggaactgcttcacctgtggccg
+5723395/1
BCCFFFFFHHHFHJJJIIJHIGJIHJIHIIJIJJJJJIIIIJJGGCHGIJ
@6764212/1
ctgttgtggaactgcttcacctgtggccggcggcacgcagacgccttgat
+6764212/1
@@@FFDDD<FHHGJIIIJFIIJHI@GHGGHGGIGGEHFFFCE>BDDDDCD
@6247561/1
catcgttctcagcatggtaagaaggtggcggccagaatctagacatgcac
+6247561/1
CCCFFDFFHHHHHJJIJHJIJJJJJHIJJJJIJFIIIJJJJJIJJJJJIJ
@1622597/1
gtgcacttagcttcgggttggacgaccaaaactgatataagtaaatctgg
+1622597/1
@@@?AADDAHHHBHFGBGD>AGFHBHHGEGGHIIFIIIGDGF@GHEBHEH
@3158596/1
cgatacctggttacacttaactgtaccgctgcttctatgtattataaaaa
+3158596/1
CCCFFFFFGGHHHIIJJJJJJIIHIJIIIGGIIJJJGIIGHIIIJGIIHI
@3158691/1
ggcctcttgtatgcgaaggtgttgaggcgcttgtggtggtgcacgcgctt
+3158691/1
;?7DBDDD?:??BFACGA<H<A@DHB?FGG@080/?0?@@1@C>F8A<B<
@3158736/1
tgctgggcctcttgtatgcgaaggtgttgaggcgcttgtgg
+3158736/1
?@@FBB7DDFHF?FHGCFHGBGEG1?CFFGIC7:?DDF8C1
@1104421/1
tttttaaactattttttcaatgccctaagtgagtatacatctattaaatt
+1104421/1
CCCFFFFFHHHHHJJJJJJJJJJJJJJJJGHIJGHJJJJJJJJJJJJJJJ
@6248186/1
gctgggcctcttgtatgcgaaggtgttgaggcgcttgtggtggtgcacgc
+6248186/1
@@@?ADDDDFHHGEHBHIIIIIGCEHIGIIEGGGIIG=BFHC;@=DGG@A
@3159006/1
cacccggcaccactcccgggtgaggatgcactacatttccgtccatcatt
+3159006/1
CCCFFFFFHHHHHJJJJJJJHIIJJJJJJJJJJJJJJJJJJJJJJJJJJJ
@1623231/1
gcctggttctaccttcaagagcctcttctaaagcaaacaatgagacctgt
+1623231/1
@<@DB<=ADHHAHI@FA>FIGGE@FG@HHE>AGHEBGBCEEFGGGBGFBH
@1104832/1
atacataataaaattagaggaagtaggtgctgggcctcttgtatgcgaag
+1104832/1
CCCFFFFFHGFDHIIHIGIJIJIIIGIHJHGHJJJJJJJIIGHIJJJIJJ
@5207050/1
gccacaatctggtctggagagaagatcctcatcttgtatagaggaggctt
+5207050/1
@@;BDDDDFDHAFB?:<?BB@GGGEHGIIIICHHEGF@GHEGBB;?DHCE
@1104910/1
ccggcttatactccgcctccaacttgatacaagcttctcggacagcagtg
+1104910/1
C@CFFFFFHHHHHJJGIJJJJJJJJJIJJJJJJJJJJJJJJJJJIJJJIJ
@61988/1
gcctcttgtatgcgaaggtgttgaggcgcttgtggtggtgcacgcgcttg
+61988/1
CCCFFFFFHHHGHIHGHIGGEGEHIJBGHJJE@DCBDHAHGGGIIGEDFD
@7790874/1
gtttcatgtcaatcggttcataaataaaaaacttatgtcaaattaaagaa
+7790874/1
@B@FFFFFHHHHHJIJFHIJIIGIJGIJJGHGHJGJGIIJJGIIJHIIEI
@62290/1
atcgggtgacccacgatattatatttgacgggacagttgagcggcagccg
+62290/1
?;@DA?D:;<D:AEEFB1C?EFBFFE4:DAE:6@8DDBF993@A85>5.=
@2647660/1
ccaatttagaatatacgaaacagcaggaccactacagacaaataatcata
+2647660/1
CCCFFFFFHHHHHJJJJJJJJJJJJJJJJJJJJJJJJJJJJJJJJJJJJJ
@7268393/1
ctattaaattcaaacgcagagctcattatgttgatttttgaagagttccc
+7268393/1
CCCFFFFFHHHHHJJJJJJHJIJJJJJJJJIIJEHJJJJJJIJJJIJJJJ
@2137269/1
gcacgcgcttgggcagagggaatctgattgtgctgttgtggaactgcttc
+2137269/1
CCCFFFFFHHHHHJJJJJJJIJJJJJJJJJIJJJJHIJHIJIJJJJJJJI
@590230/1
ctgtgctgttgtggaactgcttcacctgtggccggcggcacgcagacgcc
+590230/1
CCCFFFFFDHHHGIIIJJIIJIJJFIGHF@FHEHGFIIIEBEFACBDDBB
@5724495/1
acataataaaattagaggaagtaggtgctgggcctcttgtatgcgaaggt
+5724495/1
CCCFFFFFHHHHHIJJJJJJJHGIJFHHIJJJJJJJJIJIJJJJJIIHI9
@62854/1
gcgagactcataacgcagccagatgccaaagttcttgatcttcactgggc
+62854/1
CCCFFFFFHHHHHJJJJJJJJJJJJJJJJJJHIJJJJJJJJJJIJJJIJJ
@4200381/1
caccagtggtcttcttgaacttcttcaattgacgcaagaagtaccagaaa
+4200381/1
CCCFFFFFHHHHHJJJIJJIIHIIIGGDFHBFHIJJJJJJJDFGHIJIIJ
@5724626/1
gaggcgcttgtggtggtgcacgcgcttgggcagagggaatctgattgtgc
+5724626/1
@B@FFFFFHHFHGGIGFGIHJGIJJIIJJJIIJJJJJGIHGHHHHFFFFF
@5207619/1
atagagacgatttcaccagtggtcttcttgaacttcttcaattgacgcaa
+5207619/1
@@CDFDDDFHHGHIGGEGEHIGIIHIIIIGEHHHE>FFD?FHHIIIIIGF
@5724868/1
cgtcgcaccagattattgatttctctttccctgtcgggagcgga
+5724868/1
@??BDDDDFDF?DFHEFB4CCFHFFHGDD@FFHDHFA???@A@4
@3674607/1
ccctaagtgagtatacatctattaaattcaaacgcagagctcattatgtt
+3674607/1
@@@FFFFEHHHBFHHIJIJJIJIJJJJJFIIIJJIJI@FEHHGHIIFHFE
@590939/1
agcaaatggaaaaaaaaattggtgaaaagaatcacaagtaagatactgca
+590939/1
CCCFFFFFHHHGGJJIJJIGIJFHHIGIJIJJJJJJIJIJJJJIJJEIJI
@2137973/1
ctccaattcaaccttatcattaccaatcggtaaaggatctcttgtataca
+2137973/1
CCCFFFFFHHHHHJJJJJJJJJJJJJJJJJHIIJJJJJJJJJJJJIJJJJ
@63490/1
gtgtgttcaaggggatctgagaatggtttagattcacaattttgtccgct
+63490/1
@BBDFFFFHHHHHJIJJJJJIIJJJJHHIIJIJJJJJJJJJJJJIJJJJJ
@591102/1
gtacagacagcacttttctacgattttattatatgtatagatttaatcag
+591102/1
CCCFFFDDHFFHHJIIJIJJJJEHIJJJIIJJIJIIGGIIHIJJIIJJIH
@6766133/1
cgaacattctatgcttataccattaatctccgcaactatttgacggattt
+6766133/1
CCCFFFFFHHHHHJJJJJJJJJJJJJJJJJJJJIJJJJJJJJJJJJIJJJ
@5725436/1
cgtttagcagcttcatccagaggcaagcgctccaagttgcttggaggctt
+5725436/1
@@?DDDADHFHHHIJJ@GBHHIJIJJEEHGHJIIIE9BD@DHGEDHHGHI
@4201822/1
gttaaaaccaaaaatttgccggaagtcactattccacgcgaacgaagtcg
+4201822/1
@=?DDBDDFFDD?CDGG<F?CCFAC:?CGFFI<9BDFBFBFFFE;5;AE=
@2648542/1
cgatgtcgaacccaaaaatgtaattaactttttttttgtctgtttgtctg
+2648542/1
CCCFFFFFGHHHHJJIIJJJHHJJJJJGHIJJJIJJIGFHIGHGIHHIHH
@1106042/1
cttctcttttttctcctttcttttgcgagctgctgccgaaagattagagt
+1106042/1
CCCFFFFFHHHHHJJJJJJJJJJJJIIGGHIJJJJJJJJJJJJJJJIIGC
@2138848/1
ccacaatctggtctggagagaagatcctcatcttgtatagaggaggcttg
+2138848/1
CCCFFFFFHHHHHJJJIJIIIJJJJJJJJJJJJJJHIJJJIJJJJJJJJH
@591953/1
gtttggagttcacctttagaagtatgtttttagctgtcatctggttcata
+591953/1
C@CFFFFFFFHHHJJJJIJIJJHHJIJHIJJJJJJJIJJJJJJJIJJJJJ
@64934/1
tattattacagcatacataataaaattagaggaagtaggtgctgggcctc
+64934/1
CCCFFFFFHHHHHJJJGIGJJJJJJJJJJJJJIIJIHJJHHIJJJJJJJJ
@4202583/1
cgaacattctatgcttataccattaatctccgcaactatttgacggattt
+4202583/1
CC@FFFFFHHGHHIJJJJJJIJJIJJJIJJGHGGGIJFIIJJGHIIEDDG
@1106808/1
gtgtacacctgagcgagactcataacgcagccagatgccaaagttcttga
+1106808/1
BBCFFFDDFHHHHJJJJHIJJJJJJJJJJJJJJJJJJJJJJJJHIJIJJI
@2139890/1
caccagtggtcttcttgaacttcttcaa
+2139890/1
1==B:==DFDDDC?F?<<?FEEFED@H9
@4203044/1
ggaaggaagatgcctcatcacaacatctaaagctaagatggcatcatatg
+4203044/1
CCCFFFFFHHHHHJJJJJJJJJJJJJJJJJJJJJJJJIJJJJJJJJJJJJ
@6248641/1
accgcatccaactcggatcagccgtttctgagattagcgcgcacagacga
+6248641/1
CCCFFFFFHHHGHJJJJIJJJJJJHIJJJJIJIJJJJJJIJJJJHHHHFF
@7794541/1
cttcaattgacgcaagaagtaccagaaacgggacttagccacaatctggt
+7794541/1
CCCFFFFFHGHHHJIIIJJHIJIJJJJIJJJJJJJJJJJJJHIIJIJJJC
@3159238/1
gtctggtatactatgctgtgtgatcaagttgtacggtatgaaacaaccgg
+3159238/1
CBBFFFDFHHHHHJJJJJIIHIGIJJJIJIJHHJJJGIGJJJJJJJJJJJ
@7794644/1
gtttgtttgtatataacgtgtattacaaaatagttgtcgtcctactaaat
+7794644/1
CBCFFDFFHHHHHJJJJJHIHJJJJJJJJJJJJHIJJJJHIJJJJJJJJJ
@593260/1
gcggttttcacgaatatattgtgggatgcttaaatttacatttagtgttt
+593260/1
CCCFFFFDFHHHHBEHIGIJIFHGEHIIGHGFDHIJJGIJIGIJGHGFGI
@593458/1
cgcaagaagtaccagaaacgggacttagccacaatctggtctggagagaa
+593458/1
CCCFFFDEHDHDHJIDIJJJJJIJJJJIJJIEHHHGGIIHIIIIIJHHF>
@593683/1
cacggtagcactgagtgacggcacctccgacactgaggtcacggtactcg
+593683/1
CCCFFDFFFHHHHJJGIIJJJJJJJJJJGGIJJJJJJJGGGIJJFHIJIH
@6249694/1
gacgcaagaagtaccagaaacgggacttagccacaatctggtctggagag
+6249694/1
C@BFFFFFHHHHHJJJIJJFIGIJJIHJIHGIJJJJIJGGIHIJJJJJIJ
@5209101/1
atgtattataaaaactaattgtatgttgatcctgtgaattattaactatc
+5209101/1
=@@:BBBDFFDAD<EF<<EH><CH<CCDFH92A<AFDEFGCFF@<D@FFG
@5209164/1
ccgctctcttcctcgggttggaatgattctggtgggttgtcctgcagagc
+5209164/1
CCCFFFFFHHHHGJJIIGHIIIJJJJIIJJIJDHIIGHIJJIJIJJJJII
@3160654/1
cttcatccagaggcaagcgctccaagttgcttggaggcttgggcctgttt
+3160654/1
?@@DBB?DHHBF?FEB@CH@@EHA@E:C9???FB@F?DBD:FG@GHIBC@
@1624470/1
cttgttaatgcctggccctcagcgacatgtaagagttcaatggggaagta
+1624470/1
CCCFFFFFHHHHHJJJJJJJJIJJJJJJJJJJJJJGIJJJJJJJJIIIHI
@5726570/1
gcaaagataagatgaagaagaggagcaaatggaaaaaaaaattggtgaaa
+5726570/1
CC@FFFDDFFFDDFHGHFBEEFGIJJAG@CFGFDFFHIJIIIJIGHGIIG
@3160867/1
cgcaagaagtaccagaaacgggacttagccacaatctggtctggagagaa
+3160867/1
CCCFFFFFHFHHHIJJJJJJJJIJJJJJJJJJIJJJJJJHJJJJJJHGHJ
@3160898/1
cacgaagaaatttgaatctatttatcatctatgaaaaaatggaaacccta
+3160898/1
CCCFDFFDHHHHHJJJJJJJJJJIIJJJJJIJJJJJJIJJJIIJJJIJJG
@5726656/1
ggcacctccgacactgaggtcacggtactcgcggtacatgttgtgtacac
+5726656/1
@@<DBDFDBHDFFAFBGGHGGHGGG:8DGDEH8:ABBGIGIIGIG7@D?=
@3676296/1
cggctgaattgcagcatcttgtcgagaacatgaagccgctttggtttacg
+3676296/1
@@@DDDABDB?AFHHBEHEHB<CF9?FFCCGGCG<DG:AFHGDFBFCGGH
@1624859/1
ctcggagatgccgtcccggtacataatgatacgatgcggcttgaacccgc
+1624859/1
CCCFFFFFHHHHHJJJJJJGIIIJJJJJJJJJIJJJJJJJJJECHCHHFD
@7795503/1
cccatgtcacggtagcactgagtgacggcacctccgacactgaggtcacg
+7795503/1
CCCFFFFFHHHHFHIJJJJJJJHHIIJJJJJJIJJJJJJJJJIJJHIIJJ
@2141219/1
gcttgttagcttgccattgacctttcctaggagtgactttcccgtttcca
+2141219/1
CCCFFFFFHHHHHJJJJJJJJJJJJJJJJJJJJEHIJJJJJJJJHJJJJJ
@3161802/1
tctgtccttatttccgacccacaaacaattaagccttgggtaccgtagcc
+3161802/1
CCCFFFFFHHHHHJJJJJJJJJJJJJJJJJJJJJJJJJJJHIJJJHIJJJ
@66425/1
gcgagactcataacgcagccagatgccaaagttcttgatcttcactgggc
+66425/1
CCCFFFFFHHHHHJJJJJJJJJJJJJJJIJJHIJJJJJJJJJJJJJJJJI
@3677598/1
ccgcgacttcgttcgcgtggaatagtgacttccggcaaatttttggtttt
+3677598/1
CCCFFFFFHHHHHJIJJIIJJIJJIFGIJJJJJJJJJIHJJJJJHHDEFF
@3162756/1
gtgcgatgttttacaagggcaggttgaactcacaccattcaatttaaaag
+3162756/1
@?@?DDBDHH<DF@@GEIGIC@A<CFECHICFHGD@FCEHCE>FHAFF?<
@7797401/1
aggtgttgaggcgcttgtggtggtgcacgcgcttgggcagagggaatctg
+7797401/1
8?<=AADDDDDDDAAEB<CE::?:?9??DDD>@AA;CDCDCCDD?DDD@;
@3163351/1
ggtgtggtagcgggtcggacgagccgtgccttttattgcttggtgagaca
+3163351/1
BB=DDDFDHHHHHJIJJJIJJJJGIJJJJJJJHHHHHHGFFFFECCEDED
@595699/1
gccagatgccaaagttcttgatcttcactgggctcttctctgggatttcc
+595699/1
@@CFFFFFHHHHHJGHJJJII4FHGJJJIHEHIJJJJJHIIIJJJIJGIJ
@7797930/1
ctcgcggtacatgttgtgtacacctgagcgagactcataacgcagcc
+7797930/1
CCCFFFFDFHHHHIJJJJJJJHHIJJJJJJHIIJJJJJJJJJJJJJJ
@4204173/1
cggctttttccagatccactcttgctccatggtccaggagcagcagcgtg
+4204173/1
CCCFFFFFHHHGHJJHIIIIJJJJJJJJGIEGGHFHIJGHGHHIJGEH?F
@7271330/1
ctgggcctcttgtatgcgaaggtgttgaggcgcttgtggtggtgcacgcg
+7271330/1
@CCFFFFFHHHHDIJIIJGEFGCEGGHCHIFIIIDGDEICBD@@FGHEHB
@7271476/1
gtttgtctgtttgtctgtttgtctgtttgtctgtttgtctgtttgtctgt
+7271476/1
CBCFFDFFHHHHHIIJJIIJJIIJJHIJIIHIJJJJJJIJJIJJJJJJJF
@7271515/1
gtctgtttgtctgtttgtctgttcgtctgtgcgcgctaatctcagaaacg
+7271515/1
CCCFFFFDHFDDHFGIGCEHHEFICAFEFBFCHGGIJIIDHHIIIJGBFE
@4204761/1
ggcctgttttggtagcggcggcgcggtccgtgaggagc
+4204761/1
?@@DFDFDHDHFHHEHGDGGE>6B=A>8>B98??A:89
@1109578/1
agcttgtccacttataagataaccgggcgattatttactttgacaccact
+1109578/1
@@@FFFFEHHFHHEEHHG?AHIGIIIIEHGGIIHIIIIIGIIIIIIIIEH
@69000/1
cacggtagcactgagtgacggcacctccgacactgaggtcacggtactcg
+69000/1
@@@D=2BDDFFFF<<CDFBC>1@C@F@@DGFDAFFFFI==<FBF;C;EF;
@1109967/1
ggcctcttgtatgcgaaggtgttgaggcgcttgtggtggtgcacgcgctt
+1109967/1
CCCFFFFFHHHHHJJHIIJCHHHIJJJJJJIJJHJJJJJHIIJJJJHHFD
@1626494/1
gtgctgttgtggaactgcttcacctgtggccggcggcacgcagacgcctt
+1626494/1
@@BFFFDFHFHDDIIGIJJJJJJIJGHIIJJJIIIIIHHFFCDDDDDDDB
@595787/1
gcaagaagtaccagaaacgggacttagccacaatctggt
+595787/1
<7?D?:D?22<C?FGIII;GD?C;?C@D?91CG?1B990
@69576/1
gtctctcaccatgctcatactatcttcagacaacgcaccgtcaaggagtt
+69576/1
CCCFFFFFHHHHHJJJIJJJJJJJJJJJJJJIJIJJJJJJIJIJJIJJFH
@3678730/1
tgagtgacggcacctccgacactgaggtcacggtactcgcggtacatgtt
+3678730/1
BCCFDEFFHHHHHJJJJJJJJJJJJJJHIJJJJHIJJJJJJJEHFFFFFF
@7272718/1
gcctcttgtatgcgaaggtgttgaggcgcttgtggtggtgcacgcgcttg
+7272718/1
@CCFFDFFDHFHHIJIJJ3CFHIIIGCHIJJIIBIHGCGHHGGEGEFBFD
@5212310/1
ccacaatctggtctggagagaagatcctcatcttgtatagaggaggcttg
+5212310/1
C@@FDFFFHHFHGCHIGIGHEHGIJIFHIEIIIGIHEGIJJBGEE6@;DG
@3163922/1
tgtttgtctgtttgtctgtttgtctgttcgtctgtgcgcgctaatctcag
+3163922/1
=@8DDDDDFFFFFD;?ACF@EBF:AECHH=CFBBFB<FEGFFFIIFIFFF
@7272922/1
ccactatcatctctttctttggagtttgtatacttaattcgatgttatac
+7272922/1
CCCFFFFFHHHHHIJJJJJJJJIJHJIJGIJJJIJJJJJJJIIJHIJIJJ
@2653711/1
ggcgattcatacagtcgaattacatgacatcaagcttccgtacattttat
+2653711/1
CCCFFFFFHHHHHJIJJJIJJIJJJJJJJJJJJJJJJJJJJJJJJJJJJJ
@6251666/1
gtatgattatttgtctgtagtggtcctgctgtttcgtatattctaaattg
+6251666/1
@@CFFDFFHHHHHIJJJHHJJIJHHJJJJJJFHIJJEHIIIJJJJIIJJJ
@4700992/1
ctcgacgagcaagtagttcttgaagcacagacacaggtgtcttcaacgga
+4700992/1
@C@DADFFGGH;ACGFFHEFHECCECHGIIGHEG;DD9?FHIIIHBGGIE
@6769466/1
cagttataaagcatagcccgaagtgctattggc
+6769466/1
1=?=B42B?:DB;AEE993CFEACEE?<EE>>@
@3679857/1
gcgcgttaatctcagaaacggctgatccgagttggatgcagttttcacga
+3679857/1
CCCFFFFFHHHHHJJIJJJJJJJJIIIJJDHDHIJGIJJJJHJJJJJJJE
@5213343/1
gttggatgcggttttcacgaatatattgtgggatgcttaaatttacattt
+5213343/1
BBCFDFFFHHFHHJJIIIJGIJJJIGIAHIIJIIIJJIIIGIGEIHHGJJ
@6769830/1
aactgcttcacctgtggccggcggcacgcagacgccttgatgacctccac
+6769830/1
C@CFFFFFHHHHHGGEGEHEBEHGEGEABBEHHFFDEDCDC@ACDCABDD
@4701771/1
ctgttgtggaactgcttcacctgtggccggcggcacgcagacgccttgat
+4701771/1
@;@B4AD;DABFBGEGHGIII@;CCGHGEHGIBHIFEEEB?>@/>?BCC:
@3680373/1
ctcatcttgtatagaggaggcttgggctcgctctccgaagggagcttgcg
+3680373/1
@@@FFDFFHBDHDHIGB>GFCHGGHICHJB8FGIG@@EF@06=;FEFCH@
@4205654/1
cttgaacttcttcaattgacgcaagaagtaccagaaacgggacttagcca
+4205654/1
CCCFFFFFHHHHHJJJJJJJJJJJJJJJGHJJJJJJJJJJIJIJJJJJJI
@6770103/1
gggctctgtgcctggctcccatgtcacggtagcactgagtgacggcacct
+6770103/1
@@CFDDFFFBFFHIGIIEEGIII@AEHGE1CGHGIIJIJFGGGHGBHHGG
@1626948/1
gtgctgggcctcttgtatgcgaaggtgttgaggcgcttgtggtggtgcac
+1626948/1
CCCFFFFFGHHHHJJIJJJJJIIJJCGGHIJJJJJJJJJIJJIJIHHIJI
@5729124/1
atatatataattcttctgtaagtgtgtatgtcactgaacttctcttaaac
+5729124/1
@BBADEDFHHHHHJJJJJJJJJJHJIHIJJJJJJJJHIJJJJJJJJGIIJ
@3165238/1
cacttcacgacgcttcagcagagtgcacacaatggtgaactggcgttcat
+3165238/1
@@@FDFFFHHHGFIGHIGEGHGC9?CDCGHIJEEEHGG>F@D;FB@FGEG
@2144733/1
tgatagaaacggttggcgttaggtatatacaagaacaaaccagaaaatag
+2144733/1
CCCFFFFFHHHGHGIGGHFEHGIEGIGGIJJIJFHJJIFHIJJJJJJGIG
@2144826/1
gtggaactgcttcacctgtggccggcggcacgcagacgccttgatgacct
+2144826/1
CCCFFFFFHHHHHJJJJJJJJJJJJJJJJJJJJHHFFFDDDDDDDDEDDD
@3165845/1
gatggagtgagcacgggctctgtgcctggctcccatgtcacggtagcact
+3165845/1
CCCFFFFDHHFHHJJJJJJJJJHIJJJJJJJJJJJJJJJJJJJBHGIJJJ
@3165939/1
gccgtttctgagattagcgcgcacagacgaacagacaaacagacaaacag
+3165939/1
CCCFFFFFHHHHHJJJJJJJJJJJJJJJJJJJJJJJJJJJJJJJJHFHHF
@4206719/1
gttgaggcgcttgtggtggtgcacgcgcttgggcagagggaatctgattg
+4206719/1
@@@FFFFFHHAHGFFGFIIHHGHGIIJIJJJJFHGHIIIJBEFEDDCFFD
@2145312/1
gggaatctgattgtgctgttgtggaactgcttcacctgtggccggcggca
+2145312/1
CCCFFFFFHGHHHIIJJJIJJGHJJJJJJJJJJJJJJJJJJJJJJJJHF@
@4207019/1
gtggtcttcttgaacttcttcaattgacgcaagaagtaccagaaacggga
+4207019/1
CCCFFFFFHHHHHJJJJJJJJJJJJJJJJJJJJGJJ?GHIJJJJJJJJJI
@6771547/1
gccacgacgctcggacatttcaattttatttagttggtcttggttgaacg
+6771547/1
CCCFFFFFHHHHHJIJJJJJJJJJJJJIJJJIJJJJJHJJJJIIJJIJJJ
@5730302/1
ggcagagggaatctgattgtgctgttgtggaactgcttcacctgtggccg
+5730302/1
;??DD?DDFHFHDIIIIAB<?AEEDF<AE=??FH?3DB>?D@9B??FAG<
@1628294/1
ctcagatgcaatttcttgcaagaattgcacaaagttgaagtccttgttgt
+1628294/1
CCCFFFFFHHHHHJJJJJJJJJJJJJJJJJJJJIHIJJJJHIIJIJIJJI
@3166581/1
taacattatcatcgttctcagcatggtaagaaggtggcggccagaatcta
+3166581/1
@<@ADFFFFHFBBGGGEDHHGIEHEEHDHGIJIEEEAGGIDHGIG@GGCH
@3166625/1
gtgctgttgtggaactgcttcacctgtggccggcggcacgcagacgcctt
+3166625/1
CCCFFFFFHHHHHJJJJJJJJJJJJJIJJJJIJIIJJHHFFDDDDDDDDD
@1112360/1
aaaccaatttagaatatacgaaacagcaggaccactgcagacaaataatc
+1112360/1
CCCFFFFFHHHHFIJJIJJJJJJJJIIIGIIJJJJJJJGIIIJIJJJJJI
@6772449/1
tagcactgagtgacggcacctccgacactgaggtcacggtactcgcgg
+6772449/1
@@CFFDFFBFDDFGB<FGIGGHHGGGHGIHHEHBDGEHGIEBFC;;=A
@598691/1
attaggaccgtcattgaacaatctcgtatgatgccgtttct
+598691/1
CCCFFFDFHHFDFJIJIJHHEHIJJJCGHI?1?@GGI:B@9
@6772532/1
gtccgtctgattctgtgatagtgaatacaagatcgtggggtgggcccacc
+6772532/1
CCCFFFFFHHHHHJJFHHIIJHIJJIJIIIJJJJJIGIIIJIIIJJJJJJ
@2655152/1
gagacattcactttttagtcataatcttcagatactccaaagcattctgg
+2655152/1
?@<BDDDDFHHDHIBEADIDHIBDEHIIIIIEIGIIIIIIIIIIIIIIID
@1113119/1
ggaagagattccatttcccgtttagcagcttcatccagaggcaagcgctc
+1113119/1
@@@FBDDDHHHHHJGHIIJGGIGIIICGGGHIIIBBDEHEGIIGICH@@D
@1113307/1
actgcttcacctgtggccggcggcacgcagacgccttgatgacctccact
+1113307/1
C@CFFFFFHHHHDIIIIJJJJJJJJIIIJIHHHFFEDDEECEDDDDDDDD
@7800364/1
gttcgacatcgacataacaataacccctgctattttttttatttttattt
+7800364/1
@@@D?;B:FDHHHIIIIIIIAHE>?CEFC;?CDBGGDDGFHGHCHICEHC
@7800580/1
gtagcctgtaatttttgtctttcgcgaaatattccgcgacagatgtcttt
+7800580/1
@@@FDDADHHHHHIGEHFHHIJG?GFGGIIGCHBDCEGGJI<CA;C=AEE
@6773488/1
gtttgtctgtttgtctgtttgtctgtttgtctgttcgtctgtgcgcgcta
+6773488/1
CBCFFDFFHHHHHIIJJIJJJIJJJJJJJIJJJJJJIGIJJJJJJJJJJJ
@2655721/1
gcctactataaatgccatacaaggtctataaaaatataatttgcctgaca
+2655721/1
CCCFFFFFHHHFFIJIJJIJGIJJFHIJJJJJJJIIIIIJIJIHIIIJJJ
@1629171/1
agacgaacagacaaacagacaaacagacaaacagacaaacagacaaacag
+1629171/1
CCCFFFFFGHHHGIJJJJJJJIJIIJJJJIJIIIGIIGJJJIJJJJJJJH
@599555/1
cagtggtcctgctgtttcgtatattctaaattggtttcgttgtatttgtc
+599555/1
@@CDDDDDFFHHHIACGHGIGGHIIIGIIGHGIICGGIGIIIHICFHIGH
@4702236/1
gttattgttatgtcgatgtcgaacccaaaaatgtaattaacttttttttt
+4702236/1
@?@?D?DDFDHBFB@:A?FHFC=GIGGHICHGHHEFGHGGBFF@FHGIGF
@1630047/1
gaaagaaacaaaatgaaaacaaataaatacatataattccatttaattga
+1630047/1
CCCFFFFFHHHHHJJJJJJJJJJJJJJJJJJJJJJJJIJJJIJJJJJJJI
@7274858/1
gacgcttcagcagagtgcacacaatggtgaactggcgttcatgcggcaaa
+7274858/1
@@@FFFFDFFFHDGICFGIIGIGDHDH@FFHHIIIJHGHGIJJGGIGGIJ
@7802193/1
gttcgacatcgacataacaataacccctgctattttttttatttttattt
+7802193/1
CCCFFFFFHGHHGGIJJJIJJJJIIJIJFJJEHIIGIJJIGIJJJJJJJJ
@6774916/1
ataaaattagaggaagtaggtgctgggcctcttgtatgcgaaggtgttga
+6774916/1
@CCFFFFFFFDHG@FHFGIGCFHIIIIGJJJJJIFGIGII@@DG?DBFI8
@1630294/1
ccctgctattttttttatttttattttcaatgtacagacagcacttttct
+1630294/1
CCCFFFFFHHHHHJJJJJIJJJJJJJJJJJJJIJIJJJJJIJJJJJJJJJ
@4703158/1
ggggcgtcgggtcacattacatactctgtatttcctcttcatggtgccac
+4703158/1
CCCFFFFFGHGFHHIJJJJJJJJJJJJJHFHJJJJJJJJJJJJJGHGIJH
@6775121/1
gtgcgtgcaggatcctcgtcattgcctggcatacaaggcaaagcaccgac
+6775121/1
CCCFFFFFHDDAFGHHIJJJIHIJGGJJIJJJJJJJJJJIJJIJJJJJII
@2147207/1
ccctaagtgagtatacatctattaaattcaaacgcagagctcattatgtt
+2147207/1
CCCFFFFBFHHDFHIJJJJJJJJJJJJIJIIHIIJJJGGIIJGIIIIGFI
@6254279/1
agcatacataataaaattagaggaagtaggtgctgggcctcttgtatgcg
+6254279/1
CCCFFFFFHHHHHIIGIIJJIIJGJJIIIIHGEHIJIJIGJIIJDHHHIJ
@4703557/1
cataacgcagccagatgccaaagttcttgatcttcactgggctcttctct
+4703557/1
CCCFFFFFHHHHHIJJJJIJJJJIJJJJJIJJJJIIJJIIJJJJJIJJJJ
@5214782/1
ccgaggttggggcggcgcgggcatgtgagtgttggtaaatccgctagcgg
+5214782/1
@CCFFFDFHHGGDIJJIHFDDDDDDDDEDCDDDDDDDDDEDDDDDDDDDD
@70922/1
gggtcttccttcatggccgaggttggggcggcgcgggcatgtgagtgttg
+70922/1
?@@?DDDDDFFHFIBE?FG61CFGGDDFHI>DB6?69@BCB8>CA3>8CB
@5732521/1
cttgtatagaggaggcttgggctcgctctccgaagggagcttgcggccga
+5732521/1
CCCFDFFFHFHHHJJIJJHJJIJJIIJJIIJJGIJIJGIIJJGIJIGFCA
@6255267/1
ctgagcgagactcataacgcagccagatgccaaagttcttgatcttcact
+6255267/1
@@<BDDDD@:DHBGGCGIBFGIIIGGIBFH?FHFGDCFFFEBFGIFIIEE
@4703675/1
gttgtgttgaccaataatgggttaatcagactatagttagtatagttata
+4703675/1
@B@FDFFFHHHHHJJJIJIJGFHGIJJJJIJJIJHIJIJIGIIJJJJJJJ
@3170508/1
gactgatcagccggagcagctccggtaagtttgtcgag
+3170508/1
@<@BDDDDAHFFDE@D1<A;?9CFG:@G?DFHHGHGHG
@7802783/1
gttaatcttaagactcagattgccatctcagaaattagcggatggatcaa
+7802783/1
CCCFFFFFHHHHHJJIJJJJJJIJJJJJJJJIJJJJJJJJJGJJJJIJJJ
@7802890/1
gttcgtgaatcatgccctcaatctgcaccagttcatatttgggcacagtt
+7802890/1
CCCFFFFFHHHHHJJJJJJJJJJJJJJJJJJHIJJJJJJJJJJJJJJJJJ
@4704143/1
gcacgcgcttgggcagagggaatctgattgtgctgttgtggaactgcttc
+4704143/1
BC@DDFFFHGHHHJFHIJJJHJIIJJJJIIIJJJJCGIHIGIJJJJJIJG
@5216194/1
gctgggcctcttgtatgcgaaggtgttgaggcgcttgtggtggtgcacgc
+5216194/1
B@@FDFFFHGHGGGGHGIIFEHICF?FHEHIEGHGGGHG=HHIIGGGHJH
@3170804/1
gtcaggggtaatgctaacgtcatagcgataaattttaagggatttaaatt
+3170804/1
CCCFFFFFDHHHHJJIGJJJJIJJIJJGJBGIIIJJIIJJJEHIIIIJII
@600525/1
catctattaaattcaaacgcagagctcattatgttgatttttgaagagtt
+600525/1
CCCFFFFFHHHHHJJJJJJJJJJIJJJJJJJJJJJJJJJJJJJIJJJJHI
@72139/1
gtctgattctgtgatagtgaatacaagatcgtggggtgggcccaccaggc
+72139/1
@@@FBDDEGFF?FEHEHEF@ICIHHEI@FHGBG<FBHFBGIIGGGEAHG<
@72341/1
tggcgcacagggcacgcttgcgcatgacatctattcatgccattggcgtt
+72341/1
CCCFFFFDHHGHGIJJJJJIHGIIIJGIIJJJJIIIJJJJJIJJIJJJJI
@4210119/1
ccaggataaaaagtaacctattttatgtccaggataataagttaattata
+4210119/1
C@CFFDFF?FFHFAFEHIGGGGGHEHIEIIFHICGGGIEHICGFIIABGG
@601617/1
gcccattttcacaggcaagggatcctaacttcgcaaccactaattccagt
+601617/1
CCCFFFFFHHHHHJJJJJJJJJJJJJJJJJJJJJJJJJJJJJJJJJJJJG
@1116131/1
gattatttgtctgtagtggtcctgctgtttcgtatattctaaattggttt
+1116131/1
@@@DFFDDFFHHHHGGIIJHGGIIIDIIIJCGGGIGIJJJGGCEHIIFHI
@1116174/1
cttggttgaacggaactccaatcctttactcgaatagtcttttctaactt
+1116174/1
CCCFFFFFHHHHHJJJJJJJJJJJIJJJJJJJJJJIJGIIJJJJJIJJIJ
@1116191/1
ctcgttttaataaagactactacatctatccaaaaaaagccccgtttgca
+1116191/1
CCCFFFFFHHHHHJIIJJJJJJJJJJJJJJJJJJJJJJJJJJJJIIIJJJ
@601753/1
cctacgatcatcactgccgtgtcctttatacatttcggcatggcgatcat
+601753/1
BCCFFFFFHHHHHJJJJJJIIHHIJJJIIIJ<CHIIJJIIGIJJJIJIJJ
@72891/1
gttgtgtacacctgagcgagactcataacgcagccagatgccaaagttct
+72891/1
@?@DDDEEHFHBDGIGGIIGDEHGGGIDFGGGHIGIIJJJFHIJJJBFHG
@601975/1
ttcataaataaaaaagttatgtcaaattaaagaatcacgtcgaacattct
+601975/1
@<<DDDDAAFB?DF<G3CD@AAHA9C??FGGIEGBCGF=?DEFFFFEF<C
@6256191/1
ctggagagaagatcctcatcttgtatagaggaggcttgggctcgctctcc
+6256191/1
@CCFFFDFHDHDFIHIJIJIJJJJIJJJIIJBHIJGJGIJIBHGGII?FH
@5734921/1
gtcagtgttgaaattcgcccgtcgcaccagattattgatttctctttccc
+5734921/1
:1=DDABBFF?FFIGGBF<GHFHAF<<?GBGFFBDGG>FHGGB>D8BBFE
@602570/1
ggaatctgattgtgctgttgtggaactgcttcacctgtggccggcggcac
+602570/1
@@@DFBFFFFFHHIGGIFHGIE?HAFHIHEEEEGDDCHA@FGIGA@A<<B
@7277895/1
gtgctgttgtggaactgcttcacctgtggccggcggcacgcagacgcctt
+7277895/1
CCCFFFFFHHHHHIJJJJIJJIIJJJJJJIJJIJJJIHEFFDDDDDDDDD
@1632208/1
cacaatctggtctggagagaagatcctcatcttgtatagaggaggcttgg
+1632208/1
@@@DFFFFHFFFHJJGGHGGIIIIJGIIIBGIJIJIGIJGIIIEGHGIJB
@5735510/1
ggttttttaaactcatattttcatggtaccaagttatgaatttttcaaat
+5735510/1
BCBDFFFFHDFHHJIJIJJJJJJJJJHIJJJJHIHIJJIIIJJJIJJJJJ
@7804296/1
tttgtctgttcgtctgtgcgcgctaatctcagaaacggctgatccgagtt
+7804296/1
CCCFFFFFFHHHFIJJIJJJJJJJJJJJJJJJJJJJJJJJJJJJJJIIHH
@74813/1
cacgtacagctaagttattagcgatattataattatctactctaattaat
+74813/1
CCCFFFFFHHHHHJIJJJJJJJJJJJJJJJIIJJIIJJDHIJJJJJJJJJ
@74965/1
cacggtagcactgagtgacggcacctccgacactgaggtcacggtactcg
+74965/1
@@<ADDD8<FFAFEH2AACED>CEHGHIIIIIE9D<DE3BBBFBFHIICC
@1633013/1
ctgtacattgaaaataaaaataaaaaaatagcagggg
+1633013/1
@@@DDDDDHFHHFFHHCEGEBFHIGGIIIGGHFEGGE
@7278789/1
agagaagatcctcatcttgtatagaggaggcttgggctcgctctccgaag
+7278789/1
@@@DFFFFHFBHHGIIGIJIHHIJJJIJIJJJJICHGIIEBEDDGHI6@8
@6778233/1
gtctggagagaagatcctcatcttgtatagaggaggcttgggctcgctct
+6778233/1
@@@BA?DD3<:ADA<B?EAA@HDHI<E?EACFHGAGC@@6;;2BFFA;BF
@7279249/1
ggcgttgatgtcgcaagatagtgagacattcactttttagtcataatctt
+7279249/1
@@@FDDDDFHDFFHIIII>HHFEHFFHGIBHIHIIEGIIE@GHGGADFHI
@6778542/1
gcgcttgtggtggtgcacgcgcttgggcagagggaa
+6778542/1
@@@F@AADFAH7C@EFE>@FAGGGGIDHIIGIGEB=
@6778856/1
gcactgagtgacggcacctccgacactgaggtcacggtactcgcggtaca
+6778856/1
CCCFFFFFFHHHHJJJJJJJJJJJJJJJJJJHIJJJJHIJJJJJJHBEFF
@3171316/1
atcggttcataaataaaaaacttatgtcaaattaaagaatcacgtcgaac
+3171316/1
CCCFFFFFHHGHGIJJJJJJJJJJJJHIJJJJJJJJHJJJJDHIIIJJJI
@3171383/1
ctgttgtggaactgcttcacctgtggccggcggcacgcagacgccttgat
+3171383/1
@CCDDDBDBFHHFIJJJJJIIFHHHGGIIIIJIIIHGFFFA@9?@=?CCC
@6257065/1
gtcttcttgaacttcttcaattgacgcaagaagtaccagaaacgggactt
+6257065/1
@CCFFFFFGHHHHJJIJJIJJJIJJJJIGIGII?FCHIJJGJGHEIIIIJ
@2150330/1
ggtgcacgcgcttgggcagagggaatctgattgtgctgttgtggaactgc
+2150330/1
;?@DDEFFFFHG?EE@EGIIIDD@FGIHCGIIGGHIIDFHIAGEEHIA3=
@4211555/1
cactgagtgacggcacctccgacactgaggtcacggtactcgcggtacat
+4211555/1
@@@FFFFBFHDFDGGIJJGHIEHIJGIIJJGEGHBGBGIJIIIJEHFFFF
@603001/1
tgcaaagttaaccatcttgtattcaaaagaaaacctagaatcactggttc
+603001/1
CCCFFFFFHHHHHJJJJJJIJJJJJJJJJJJJJJJJJJJJJJJJJJJHIJ
@4211732/1
gtgctgggcctcttgtatgcgaaggtgttgaggcgcttgtggtggtgcac
+4211732/1
CCCFFFFFHHHHHJJIIJJJJHHHJEGHIJIIJGIJJJJIJJIJJHIJIG
@4211928/1
ccgaaattctaccaatcaaccaaccaactccgtacctatacaataacaaa
+4211928/1
?@?DD@DBFA:F:C?A?EGE;CF?CBFFFFCC81?DGEII@@GFFDFFI;
@2150907/1
gttttgaataaatattcgagctgcaaacctattttagtagaaagttttcc
+2150907/1
CCCFFFFFHHHHHJJJJJJIIJJJJJJJJIJIIJGJJGIGGIJJHIIIJJ
@6257750/1
ctaaactatatctgtaccaaatttcaaccaaatccgtcaaatacatagtt
+6257750/1
?@@FDFFDHDHDHICFGGGD=HE@CHC?FHGHICHHG@FGFEEG>FEGII
@6779804/1
ggcaccaggatagagttaatgccgccaagtttgacgtttatcttcaagca
+6779804/1
CCCFFFDFGFFHHGIHHIJJJJJJJJJGIGHIJJJJGIJJJIJJJJJJIJ
@5218954/1
cttcaattgacgcaagaagtaccagaaacgggacttagccacaatctggt
+5218954/1
CCCFFFFFGHHHHIGIIIJHIJJIJJJJJJJJJJJJJJJJJJJIIGEIJH
@5736811/1
cttccgtacattttatactaagctgtaaagtaccgactgttgagccagta
+5736811/1
@@C:DDDDHDHHHJIJJJIGIJEHHHGGII@FHDE<FHIDEGIHGGGIFC
@4706626/1
ctgtacattgaaaataaaaataaaaaaaatagcaggggttattgttatgt
+4706626/1
=@?DDDDDHHHHFIIGGIICGHHEHGIIIGEHDGIIGBGBBDGGIECHGI
@2659304/1
cgtcaaaccaaattccttcacatacaagtcagtgttgaaattcgcccgtc
+2659304/1
CCCFFFFFHHHHHJJJJJJJJJJJJJJJIIJJHIIJJJJJJJJJJJJJIJ
@4706834/1
cgcaagaagtaccagaaacgggacttagccacaatctggtctggagagaa
+4706834/1
CCCFFFFFHHHHHJJJJJJJJJIJJJJJJJJJJJJJJJJJJIJJIJIJJJ
@2659568/1
gaggaagtaggtgctgggcctcttgtatgcgaaggtgttgaggcgcttgt
+2659568/1
@=@D;DBDHFHFDFGGIE=GHHIIGIIIIGI=GGEHHIGE?BFHGDEHI@
@7805965/1
ggcgcttgtggtggtgcacgcgcttgggcagagggaatctgattgtgctg
+7805965/1
<?@DDDDDHHBCFG:;FBAACEFAADFBGGHCFBA:8@FHG==@CC;A@=
@2659705/1
gtggcgagtcctccctcagccaggccggggaacatgcggaacaaatgtat
+2659705/1
CCCFFFFFCFDFHIIIIIIIIEHIEIIIIIGIEHGIIGGGFEFDFFECCC
@7806083/1
ggtgcacgcgcttgggcagagggaatctgattgtgctgttgtggaactgc
+7806083/1
:::ADBDBCFHDDGEEGCHEHGF8DHIIHEEHGB?FBB<FFCCHIIIGGI
@3172958/1
ccctgctattttttttatttttattttcaatgtacagacagcacttttct
+3172958/1
CCCFFFFFHHHHGIJJJJJIJJJJJJJJJJIIHGIJJJJJJJJJJJJJJJ
@2659884/1
acgggctctgtgcctggctcccatgtcacggtagcactgagtgacggcac
+2659884/1
@CCFFFFFHHHHHJJJJJJJIJJJJJJJJJJFHJIIJJIJJHIJJJJHHE
@6780983/1
gcctcttgtatgcgaaggtgttgaggcgcttgtggtggtgcacgcgcttg
+6780983/1
@@@FFFFFFFHHGGEFHICGHGIHIJIJJIIIGGGHGHHIJIJIJJHFFD
@1634772/1
gtacacctgagcgagactcataacgcagccagatgccaaagttcttgatc
+1634772/1
==BFBAADHHHHHJJJJJJJJJJJJJJJJIJJJJJJJJJJJHIIJJIJJG
@3173358/1
tcctcatcttgtatagaggaggcttgggctcgctctccg
+3173358/1
;??BDDDDDDFFAF:<BDFFCEC;EFF?EEAEFE?DDA:
@2660370/1
cttgttgttaagaggtgttacctgcaacttggccaggttagggccaacag
+2660370/1
CCCFFFFFHHHHHJJCGHIJGGIJJJJJJJJIGIHGJHIJIJJJJJJJIJ
@1634934/1
catcgttctcagcatggtaagaaggtggcggccagaatctagacatgcac
+1634934/1
C@CFFDFFHHHHHJJJJHJJJJJJIGHIJJGGIJJIJJJJJIJJJIJJIJ
@6781337/1
cgcaagaagtaccagaaacgggacttagccacaatctggtctggagagaa
+6781337/1
@??DBDDDBFHFHGGBGEGEH@CEFHHEEGBFACHGIIJGHIJJGJHGGE
@4707741/1
gtgacttgtagtcaaggtggagattttactatctttcaagtcggcataac
+4707741/1
@@@FDFBDHHDDFGFEI2C=HEFHGHHGIIIGHIGH?BFEHAHHIIIIII
@7807015/1
cgcgactccgtccgcgtggatgtcggtcttcgcgtggaagttttatttct
+7807015/1
@@@DDDD?FFHFHIIG?DBBFH9B@EHIIEGGEE4@AHEF;@BD?CCDD>
@7281257/1
cccagctgtcctccggtactaacgatcaaatcgatcatgggtccataatc
+7281257/1
@C@FFFFFHGHHHIIICFHCHIIIIIG@GIFDGHIIIIIIGDFHGIIIIG
@7281413/1
ccactaattccagtgataaattcactctagcacgtagttctcagcttccc
+7281413/1
@@@DDDDD<DFFDAGGHBEHC<C<FCFFDHIIIEEDGGGIDCFHIIIIEG
@7807645/1
gcgcgcacagacgaacagacaaacagacaaacagacaaacagacaaacag
+7807645/1
@<@DDDDDF>?<CHIIIECG;?BDBFHEEGHHGII@CEGGEHFD@;DAC>
@604193/1
acagttaatacctggcatcagttacaatgtttgagtacttagttacttgt
+604193/1
CCCFFFFFHGHHHJJJJJJJJJJJJJJJJIJJJJJHJIJJIIHIJJJJJJ
@6782949/1
gccagatgccaaagttcttgatcttcactgggctcttctctgggatttcc
+6782949/1
CCCFFDEDHHGFHIJIBEIIJIGHHHJCGGIIIIGGGDHGHGGCDGGGHI
@76239/1
cactgagtgacggcacctccgacactgaggtcacggtactcgcggtacat
+76239/1
CCCFFFDDHHFHHJJIIJIJJIJJJIJFHIHIIGIIGCHIJGGHHHFFFF
@604749/1
cagcatacataataaaattagaggaagtaggtgctgggcctcttgtatgc
+604749/1
@@@DBD?DHFBBFIIIIIIGCHII@@EHEGHHEEFBCHHHIGHIGIHGHI
@6259259/1
gtgattctttaatttgacataacttttttatttatgaaccgattgacatg
+6259259/1
@@@FFFFFHHHFHGJIBGIJIIFHIJJIIGGIIIIIJIJJIFHIJIJEII
@4709849/1
ctcacgtacagctaagttattagcgatattataattatctactctaatta
+4709849/1
C@@FFFFFHHGFHHGJJJJJJJIJIGGIGICIIIJCHIDGHIJIGHHIGG
@6783823/1
cctcacgaaagtttccatgttctatttacctatcttgagttttacagttt
+6783823/1
CCCFFFFFHHHFHJJJJJJJJJJJJJJJJJJJJJJJJJJJJJJJJJJHIJ
@5220507/1
gtccgtttttaaactattttttcaatgccctaagtgagtatacatctatt
+5220507/1
C@CFFFFFHHGHHJJJIJJJJJJJJJJJIJJIJJCGFH?GHJJJJJJJJJ
@1118885/1
ttcttcttcagccggctttggtggttctttggctgtctctggtggaggtt
+1118885/1
CCCFFFFFHFHHHJIJJIIJJFFEHGHJJIJJJIIIIJJJJICHIJIIBF
@7807780/1
cctggctcccatgtcacggtagcactgagtgacggcacctccgacactga
+7807780/1
CCCFFFFFHHGHHJJJJJJHIJJJJJJJJHIGIJJJIJJJJJJJJJJJJI
@3174526/1
ggttattgttatgtcgatgtcgaacccaaaaatgtaattaactttttttt
+3174526/1
BCBFFFFFFHHHHHHIJGIHIJJJJJJIJJJJJJFIJJJJJIJJJJJJIJ
@4214068/1
ctcataacgcagccagatgccaaagttcttgatcttcactgggctcttct
+4214068/1
CCCFFFFFHHHHHJJIJJGEGHGHIGGIIIDGIJJGJJJIIIFGIEGIJJ
@2661580/1
gtcttttctaacttgaacagtgcgatgttttacaagggcaggttgaactc
+2661580/1
CCCFFFFFHHHHHJJJJJJJIIJJJJJIJJJJJJJJJJJJJJHIGIJJJJ
@605468/1
ctcataacgcagccagatgccaaagttcttgatcttcactgggctcttct
+605468/1
@@@FFFFFHHDHHIIIBH@HIDFEHFFBGIGGIGGHGIGIDFGACFHGGE
@1119494/1
cgcaagaagtaccagaaacgggacttagccacaatctggtctggagagaa
+1119494/1
CCCFFFFF?AFHHJJJIIJJJJJJJJJJIJJJJJJJIEGGHIJJJJIJII
@1119675/1
cctggctcccatgtcacggtagcactgagtgacggcacctccgacactga
+1119675/1
<@@DDDDAHD>FAHIBGGGHHBFH?AGCBG<CDG6DFHBFH=@AFFGH@E
@2662020/1
cccatgtcacggtagcactgagtgacggcacctccgacactgaggtcacg
+2662020/1
@@@?DDABCF@F<ECBBEFHHEH>@E?8?DGDFDHGDHGICFAHI@CCG@
@1119997/1
gttggcagtaatagtacaagtgaaaagtcacttgccgatggtagaataag
+1119997/1
C@@FFFFFHHGHHICHHIJJIIJJJIJHHJJJJJIJJHIIJBFHHJJIJI
@3685827/1
ggtgttgaggcgcttgtggtggtgcacgcgcttgggcagagggaatctga
+3685827/1
?@:BDBDDHDHDFDGGFFGHII?DFGHHIIIIGHHGGGIIDHFBDDCBDC
@2662209/1
ggcacagttcctcgacgagcaagtagttcttgaagcacagacacaggtgt
+2662209/1
CCCFFFFFHHHHHJJJJJJJJJJIJJIIJIJJJJJJJJJJJJIJJJJFHH
@2662280/1
gttgcggagattaatggtataagcatagaatgttcgacgtgattctttaa
+2662280/1
CCCFFFFFHHHHHJJJJGHIJJJJJJJJJJJJHIJJJJJHIJJJJJJJJJ
@606206/1
cggcagatgaggatacctcaacttcatcttatacttatccaagaaatatt
+606206/1
@@@DDD?DHDHHBGG>BHCCGHIIAHH@HHGHEADFHG?9DH@@DGGFGE
@2662344/1
agtgacggcacctccgacactgaggtcacggtactcgcggtacatgttgt
+2662344/1
CCBFFFFFHHHHHJJJJJJJJJJJJIJJJJJHIJJJJJJJHHHHHFFFFD
@4214986/1
gcactgagtgacggcacctccgacactgaggtcacggtactcgcggtaca
+4214986/1
CCCFFFFFHHHHHIIIJJJJIJJJJJJJJJJGHJJJJGGIJJJJJHEDFF
@1120260/1
atctgattgtgctgttgtggaactgcttcacctgtggccggcggcacgca
+1120260/1
?@@?D;BBDHAAHGB<EACFGA@GH@HEH?B@FEH@;???0?04A94</3
@3686015/1
atttagaatatacgaaacagcaggaccactacagacaaataatcatacga
+3686015/1
CCCFFFFFHHGHFJIJJJJJJIJIIJJGHGIJIGIJJIJJIIIJJGIIGG
@1637056/1
attgacatgaaacaaacactaaatgtaaatttaagcatcccacaatatat
+1637056/1
CCCFFFFFHHHHHJJJJJJJJJJJJIIJJJJJJJJJJJJJJJJJJJJJJJ
@1120407/1
cttcttagaagatagtaaatagcccagtcaacggatggccaaataggaaa
+1120407/1
CCCFFFFFHHHHHJJGFHIJJIJIIJJJJJJJJJJJJJJJJJIGIIJJJJ
@1637235/1
gtgaaaactgcccctcagatacaccgtcacggaatacaaatatcttcttc
+1637235/1
@@<DDDDBD??FA=ECAGIIIIIIEGGEHGGGGHIIIFHIIIIEDGGIGI
@2662745/1
ccgccatactgtagcttgggtggtggcaatactcggccgcg
+2662745/1
@@@ADDFDBFBFHDFIIDGGAFGFHDHIDHEHICBB;0?08
@606628/1
cgtgaaaaccgcatccaactcgaatcagccg
+606628/1
CC@FFFFFHGHHHJJIJJJIJBHJJJJJJ9F
@1637315/1
gtataagcatagaatgttcgacgtgattctttaatttgacataacttttt
+1637315/1
C@CFFFFFGHHHH@GHHIGIJJJJIJJJGIIJIGHIJJIJJIJJGHIJJJ
@4215458/1
aatgattctggtgggttgtcctgcagagcttgccacatcttgt
+4215458/1
@@@FDFFDHHGADDF@EGEFHGGIIJBFGGGJDGEGGGGIGGD
@1637338/1
gtcctttctaaggttctaaactatatctgtaccaaatttcaaccaaatcc
+1637338/1
@@@DDDDDFF?FF<<<BFC:CEHCCHIHI?EHFBFFFFFIIFFFCEGBCF
@77575/1
caacaaatgtttacacatgaaaccatgcttacctcccaagtccataggat
+77575/1
CCCFFFFFHFHHHIJJJIJJJJJIJJJGIJJJJGIJIIGIHIJJJIJJGI
@4710001/1
gttcgtctgtgcgcgctaatctcagaaacggctgatccgagttggatgcg
+4710001/1
CCCFFFFFHHHHHJJJJJJJJJJJJJJJJJJJJJIJJJJFHFHIJIJHHH
@1637914/1
ggcattgatatttggaaatgattagctcgcagcattatgggtcttccttc
+1637914/1
CCCFFFFFHHHHHJJJJIJJJJJJJJJJJJJJJJJJJJJJJBGHJJJJJJ
@6261113/1
ctgagtgacggcacccccgacactgaggtcacggtactcgcggtacatgt
+6261113/1
CBCFFDEFHHHHHIJJJJJJIJJJJIJJFFIJJJBFFHJGIHF9>CEFEC
@7808681/1
cactgagtgacggcacctccgacactgaggtcacggtactcgcggtacat
+7808681/1
CCCFFFFDHHHHGJJJJJJJJJJJJJJJJJHIJJJJHIIJJJJJHHFFFF
@5739048/1
cacgtcgaacattctatgcttataccattaatctccgcaactatttgacg
+5739048/1
@@@DDDA?FDFHHGGGIIGIIEDHFHHIIIIGCGGGIIIEDFCHHGIGEH
@7282900/1
agacaaacagacaaacagacaaacagacaaacagacaaaaaaaaagttaa
+7282900/1
@@@DFFFFFFHHGIIIIJIIIIEGIIIIIJJJIIIJIGGIJJHGGHEEHH
@5739098/1
gtgcacttagcttcgggttggacgaccaaaactgatataagtaaatctgg
+5739098/1
CCCFFFFFHHHHHJJJJHHIJIIJGIJJIIJJIJJJJJJIIHHIJGIJJJ
@78098/1
ctaggaccattaacatatcttacaaattacagaatcattatcccttgttt
+78098/1
@@@DDD;?F>FABBFEEG@<AAEHHEABAF@HHHHEHIGGGGHIA@GECA
@6784498/1
cagcatacataataaaattagaggaagtaggtgctgggcctcttgtatgc
+6784498/1
<@@DDD?;3A?FFGIIBBGGCGHE9EHHDH>A?EBE<FCDAGGGH?FDG>
@6261765/1
cgtgattctttaatttgacataacttttttatttatgaaccgattgacat
+6261765/1
@??ADD>:CAC?ACBBB>FF@EF>FHHEBFHIIGIIEHIE;:DFF<3B<B
@7809309/1
gtttgtctgttcgtctgtgcgcgctaatctcagaaacggctgatccgagt
+7809309/1
CBCFFFFFHHHHHJJJIIIJJJJJJJJJJJJJJJJJJJJJJJJJJJJHH?
@5739638/1
gtgctgggcctcttgtatgcgaaggtgttgaggcgcttgtggtggtgcac
+5739638/1
@BCFFFFFHHHHHJJIJJJJJHIIJCGHHJIJJJJJJJJIIIHIIEGIJJ
@7283643/1
aaattagaggaagtaggtgctgggcctcttgtatgcgaaggtgttgaggc
+7283643/1
@@@DDEBD?BA?FHIIIDC@HGHFFHGGEH?:EDHAH;0?DBFHGG9DF7
@4711520/1
caccagtggtcttcttgaacttcttcaattgacgcaagaagtaccagaaa
+4711520/1
CCCFFFFFHHGHHJJJJJJJJJJJJJJJJJJFJJJJIJJIJGIIJJJJJG
@4711614/1
gcctcttgtatgcgaaggtgttgaggcgcttgtggtggtgcacgcgcttg
+4711614/1
CC@FFFFDAFFFFHCAHIIIBGHAHGIGEGHG?B@0?B;FCHGGIIHDFD
@4215700/1
ctgcagatgactgtgcatccttgctagtaagtcctgagccatagcaaaca
+4215700/1
CCCFFFFDHHHHHIJIIIJJJJJIFJIGHIGIGHIJJJJJJJJJIIJJJE
@4711865/1
cctctattgagctactgctgttaagcagaataaaactgaaaaataa
+4711865/1
CCCFFFFFHGGGHGJHIIJJIIHGIJGICFHGIIJJJJJJIIJJJJ
@7284545/1
gtgaatcatgccctcaatctgcaccagttcatatttgggcacagttcctc
+7284545/1
CCCFFFFFGHGHHJJJJJJJJJJJJJJJJJJJJIJJJJIJIJJJIJJJJJ
@4216333/1
gccagatgccaaagttcttgatcttcactgggctcttctctgggatttcc
+4216333/1
CCCFFFFFHHHHHJJJJJJJJJJJJJJJJJJJJJJJJJJJJJJJIJJJJJ
@3176748/1
gtgggatgcttaaatttacatttagtgtttgtttcatgtcaatcggttca
+3176748/1
CCCFFFFFHHHGHIJJJJJJJJJIJFHHIJJGIIIJJJIJJJJJJIJJJI
@1121638/1
gggtataagaatatgtatggagttccgcgcggccgcagacttggcctgcc
+1121638/1
BBCDDFFFHHHHHJJJJJJJIJIJJJJJJJJJJJJJJJFHEHHFFFFFEE
@607916/1
cctggatggagtgagcacgggctctgtgcctggctcccatgtcacggtag
+607916/1
CCCFFFFFGHHDFHIIIJJJJIIIJJHIJIJJJJJJJJJJJJJJJJJBGH
@3687501/1
ggtgtagctttaaggggatctgctgtctgtggagctgatgcttgctgggc
+3687501/1
BB?DDFFFHHHHHJJJJJJJJJIJIGHGHHGJIJIJJJJIJIJJIJFIJI
@1638328/1
cctgattcgtttctagttcagtgtcccatttggctttgtcccagtaatct
+1638328/1
CCCFFFFFHHHHHJJJJJJJJJJJJJJJJIJJJJJJJJJJJJJJIJIJJJ
@3687632/1
gatgcggttttcacgaatatattgtggga
+3687632/1
@@@ADDA@FAABFHGHJBHHGC>FFGEEF
@2154368/1
ctggagatgtgggtgtagctttaaggggatctgctgtctgtggagctgat
+2154368/1
@C<DDBDDBCFDD@CFEFFDFHEFDCBEEFFFHIJEHIIJBFGEGHIIGE
@2664331/1
gtcaggctcgccgccctccatagaccgcagagtgagacagcactgctgga
+2664331/1
CBCFFFFFHHHHHJJJJJJJJJJJJIJIJJJJCHIIJJJJHHHHHFFFFE
@2664490/1
gtctgtttgtctgttcgtctgtgcgcgctaatctcagaaacggctgatcc
+2664490/1
CCCFFFFFHHHGHJJJJIIJJIIJJJJJJJJJJJJJJJJJJJJJJJIIJJ
@2154753/1
ctcctttcttttttggtggcttccccattttgacagcgtcttacttcacg
+2154753/1
CCCFFFFFHHHHHJJJGHJJJIJJJJJJJJJJJJJJJJFHIJGIJJJJJI
@3688289/1
atgaggttcaccaagctagtggcgttgatgtcgcaagatagtgagacatt
+3688289/1
C@CDDFDEBHHHHIIBHIIAH>;FHIICHGI4?GGIIIIIIDGBFBDFHI
@608904/1
ccacattaataatagggatgatgactaatgactatatttgtccagaacac
+608904/1
<;?DDDDBCFD:CCEC?AFEB?C<CECFCE4CCHBCGGCEFBDGH9C???
@1123067/1
gcccgcgacttcgttcgcgtggaatagtgacttccggcaaatttttggtt
+1123067/1
CCCFFFFFHHHHHIJJJJJHIJIJJJJHIJJJJJJJJJJGGHHFFFFDAD
@7810023/1
gtgctgggcctcttgtatgcgaaggtgttgaggcgcttgtggtggtgcac
+7810023/1
CCCFFFFFHHHHHJJIIJJJJGGHIEGFHIGIJHIJJJJIJGHIHEHIGI
@79517/1
ctttaatttgacataactcccttatttatgaaccgattgacatgaaacaa
+79517/1
CCCFFFDDHFDDDHGGDFIEIGI<BHHHGFHIIEGGEHGCEFCHIIEEDH
@4712421/1
atttcttttttaattgttataaattcgtaattcgtagctttctttaattc
+4712421/1
:=?DDDDDDBF?CE?F:CBCEB:CH<FGFEEGB??FGIAEGBBGFED@FE
@1640046/1
gcccgatccaagaaagtaaggtttggagagcgtgcacaccctggtggcgc
+1640046/1
CCCFFFFFHHHHHJJJGHJJJHHIJJJJJJJJIJJJJJJJJJJJGHIJJJ
@7810684/1
acaggttttagtgcgccaaatattttattgtaacaatgaaccatggtttc
+7810684/1
CC@FFDFFHGHCDHGIJJEGIIJJGJJJJJIGGGIJJGIIIIIIFDBGII
@7285245/1
ggtgcacgcgcttgggcagagggaatctgattgtgctgttgtggaactgc
+7285245/1
B@?DFFFFHHHHHJJJJJJJJJJHIJJJJJJJJJJJJJJJJJJJJJJJJI
@7285382/1
ggtagcggaaggtgggttcgtgaatcatgccctcaatctgcaccagttca
+7285382/1
?@=DDFFFDDHHFGHIGHGGHEEIJGGGFDGHGGHEHIJIGHIIGHCFGC
@7811172/1
cgaggctcataacgcagccagatgccaaagttcttgatcttcactgggct
+7811172/1
CCCFFFFFHHHGHJJGIIJJIIJJHHDGIJIIIJIJJIJJJGIJJJIJIJ
@5741357/1
gtaatctaagacttgtccgagctcatcgactgtggcaatctttgcatgga
+5741357/1
CCCFFFFFGHHFHGGFHIJ@GGHFECHIDBGIGGIEIJJHGHIGIJIJIH
@5741429/1
gcccactacatcgagatggtaagcctttcattattagacatcgacaaaac
+5741429/1
CCCFFFFFHFHGHJIIJIJEEHIJHIIIJIJJJJGGJII?GGICHIIIJE
@4713336/1
cgatcatcactgtcgtgtcctttatacatttcggcatggcgatcatgtcg
+4713336/1
CC@FFFFFHHHHHGIIDCFGHIHHIIIEHHIICEGGGIICBBHHIIIIIG
@5223469/1
ctcatcttgtatagaggaggcttgggctcgctctccgaagggagcttgcg
+5223469/1
CCCFFFFFFHHGHIIGJIGDHJJGIIGIJJJJIJJIGGIBGGIIIJIGGH
@5741767/1
gtgcgatgttttacaagggcaggttgaactcacaccattcaatttaaaag
+5741767/1
@@@FDFFDFFGHGIIIGGGDH@@GHGBCCEFGGIIGGHIBFHCHGE@DH9
@1123501/1
gtctgtcactaacattttctttttctagtttcaaatgacgataaaatatc
+1123501/1
C@CFFDEFFHHHHJIJJJJJJJJJJJJJJGIJJJJJJJJJJJJJJJJJJJ
@5223767/1
atacataataaaattagaggaagtaggtgctgggcctcttgtatgcgaag
+5223767/1
@CCFFFFDFDHHGIHIGIJIJIJCHFEIIGIGGHHIIJJIIFGIIGIGHI
@1123611/1
gtttgtctgtttgtctgtttgtctgtttgtctgtttgtctgtttgtctgt
+1123611/1
BB@FFDDDHDHHHGHIJFJJJHIIJJJJJHIJJHIJJIIIIHGJJJJJJI
@1641205/1
gtggtggtgcacgcgcttgggcagagggaatctgattgtgctgttgtgga
+1641205/1
@@BFFFFFFHHGHJJJIJIIIJJJHIJJGHIJIJJJJJJIJIJJJJIIGH
@3690033/1
gtctgtttgtctgtttatctgtttgtctgtttgtctgtttgtctgtttgt
+3690033/1
C@CFFFFFHHHHHIJJJJJJJJJJJJJJJIIJJIJJJJJJJIJJJIJJJH
@3690086/1
ccagatgccaaagttcttgatcttcactgggctcttctctgg
+3690086/1
;@<:DDD8CBD?CGG<CG4FF>E>C:F99B?EA8?F9EFD49
@2156727/1
ctgggctgcagatgactgtgcatccttgctagtaagtcctgagccatagc
+2156727/1
@C@FDDFFHHGHFIJIIJHGIJJHJJJJIJHHHIJIFHIJJJIJJIJIIJ
@4715153/1
cagtggtcttcttgaacttcttcaattgacgcaagaagtaccagaaacgg
+4715153/1
@?@B;?A?BD><BEH@B<F4ACCEG<EBE9<881?DGD?@FG<BG@@D@=
@2156834/1
gtgatctgtttcttggcatctatagatgtcggtggcgcacagggcacgct
+2156834/1
CCCFFFFFFHHHGJJIIJJJJIJIJJJIHJJJFHIJIJJIIIJJJJJIJH
@2666894/1
gtcctttctaaggttctaaactatatctgtaccaaatttcaaccaaatcc
+2666894/1
CCCFFFFFHHHHHFFHIIJJJJJJJIJJJJIJIJJGIJJIJIJJJIJJJJ
@2667102/1
ctcatcttgtatagaggaggcttgggctcgctctccgaagggagcttgcg
+2667102/1
CCCFFFFFHHHHGJIJFIIJJJJGHIIIIJJJGIJJJJIGGIIIEDHAEG
@3690616/1
ggctatgccatttatcctcgcacgttggcagtaatagtacaagtgaaaag
+3690616/1
CCCFFFFDGHHGFJJIGIIJIJJIGHHIJJJJIJJJJDFIIJJJJIIIII
@609744/1
ccgggtggatgtatggcagtagctaactcgtccgagggtcaattcaatat
+609744/1
CCCFFDDFHHHHHJJJJJJIJJJJJJJJJJJJJJJJJJFHIJJJJJIJJJ
@1643060/1
ctgggcctcttgtatgcgaaggtgttgaggcgcttgtggtggtgcacgcg
+1643060/1
CCCFFADFHHHHHGJJIJHGIICGHHIHJIJIJIIIJIJIIIFHIIJJHH
@2667295/1
gtgctgttgtggaactgcttcacctgtg
+2667295/1
@??D?AAD?:BBC9;<EE4CCH>C@E<9
@7812118/1
ggcgttgatgtcgcaagatagtgagacattcactttttagtcataatctt
+7812118/1
@@@DDDDD>CFFFIIIHEGGFACHHIEGIJIIGGCECBGFDGHDHEEG>?
@3691226/1
gtgctgtctgtacattgaaaataaaaataaaaaaaatagcaggggttatt
+3691226/1
@B@FFFFFHHHHHIJJJIGIJGIIIIJIIGGGGEFHGIIIJJJIGFFHHE
@610572/1
ccctaagtgagtatacatctattaaattcaaacgcagagctcattatgtt
+610572/1
@@CFFFFEHHHHHHJJJJIJJJJJJGJJJJIJHIGIHEGGIIHIIJJIHH
@7812745/1
gtgctgggcctcttgtatgcgaaggtgttgaggcgcttgtggtggtgcac
+7812745/1
CCCFFFFFHHHHHJJJJJJJJHFHIEFGGIIJJJJJJJIIJJHIJIHJJJ
@7812747/1
ggctcgctctccgaagggagcttgcggccgatgacctcatactccttcaa
+7812747/1
CCCFFFFFHHHHHJJJJJIJJJJJIJJJJJGIIHIIJJHHHHHHFFFFFE
@6265713/1
gtctgtagtggtcctgctgtttcgtatattctaaattggtttcgttgtat
+6265713/1
@@@DDADDAFD?FHHIIHHIFHHCICCHIIGHGFHGHIICGGIIDHIDHG
@5743268/1
gtagcactgagtgacggcacctccgacactgaggtcacggtactcgcggt
+5743268/1
CCCFFFFFHHHHHGJJJJIJJJJJJIJJJJJIJJFHJJJJHGIJJIJHF@
@6789114/1
ctgacatcacttgcattttcgattttattttgttctataacaacgatctt
+6789114/1
CCCDDFFFFHHFDIEHIIIIJIGIIJIIHIGGJIGIIIGGHHIIJIGHHI
@6265952/1
ggctttttccagatccactcttgctccatggtccaggagcagcagcgtgc
+6265952/1
CCCFFFFFHHHHHJJJJJJJJJJJJJJJJJJJJJJJJJJJJJJJJJJFHG
@1125312/1
agtgagcacgggctctgtgcctggctcccatgtcacggtagcactgagtg
+1125312/1
@??DDD>DHD?ADIHGGCHGGG>9BCGEGGDGEFGGFD?DDGGHIICG=@
@6789692/1
gggggttattgttatgtcgatgtcgaacccaaaaatgtaattaacttttt
+6789692/1
CCCFFDDFHHHHHJJJJJJJJJJJJJJJJJJJJJJJJHIJIJJIJJJJJJ
@3180557/1
cccgtatctcaacacccataaagaactgtttgcctctcatgtcccatact
+3180557/1
@@@FFDFDDFHDHGGEEEGHGIIEEGIIIIIIIGEGGIIIIGE@DAGCEI
@6790153/1
gtgacggcacctccgacactgaggtcacggtactcgcggtacatgttgtg
+6790153/1
C@CFFFFFHHHHGJJJJJJJJJJJHIJJJJGJJJJJJIJGHHHHHFFFFF
@4220297/1
cccacaatatattcgtgaaaaccgcatccaactcggatcagccgtttctg
+4220297/1
@@@FFFFDHHHHHJJGGGEFIEGIDGFGGCHIJHIBGCGCEEHIH>HGEH
@2667979/1
tgtggaactgcttcacctgtggccggcggcacgcagacgccttgatgacc
+2667979/1
@C@FFFFFHHHHHJJJJJHHJIJJJJGIIJIJJHHHEFDDDBDDDDDEDD
@1643883/1
cggtgagggatgcgtgacgtcagcc
+1643883/1
???D7DDD7FH??EHIG<FHBH8GB
@7288282/1
agagacgatttcaccagtggtcttcttgaacttcttcaattgacgca
+7288282/1
CCCFFFFFHHHHHJJJJEFGCHHHIIIJJIIIIJJJJJIJJJIJJIJ
@1126243/1
ggagtactgagcagtatctattcagtaaacttatagctgacactgaagac
+1126243/1
@@@FFEFFHHHHHIHGIIJJGIIJJDIGIJJJIJJJJJJIJJJIJIGIIJ
@1644248/1
aataaaattagaggaagtaggtgctgggcctcttgtatgcgaaggtgttg
+1644248/1
?<?DDEFFHHHDGIEGHFHGGJIIJIIJ@EHIJJIJJGHGIGHIJ9DFHH
@1644315/1
caccacagttccagtctcaggcacattgccattagtagactgatcagccg
+1644315/1
CCCFFFFFFHHHHIGCHIJJJJIIJJJJGJIIJJJJJJIJIJJJJIJJJJ
@82905/1
gttagaaatgttacaacctctatactttgcattaaaataatgcccatttt
+82905/1
CCCFFFFFHHHHHJJJJJIJJJJJJJJJJJJJJJJJJJJJJJIJJIIJJJ
@7813848/1
cctcatcttgtatagaggaggcttgggctcgctctccgaagggagcttgc
+7813848/1
BC@FDFFFHHHHGJJHGIHHIIIJHGIIJJJIIGIIIJIJJBHGJJEHIG
@3692489/1
caccagtggtcttcttgaacttcttcaattgacgcaagaagtaccagaaa
+3692489/1
CCCFFFDFHHHHHJJJJJJJJJJJJJJJJJJJJJJIJJJJJIIJJJJJJJ
@3692666/1
ctagcacgtagttctcagcttccctgcaaagttaaccatcttgtattcaa
+3692666/1
@@@DDDDDFHDHFIGHIIIHHGIIJGGIEGIHHIJIECHHIJJHGEGHIJ
@83349/1
tgattatttgtctgtagtggtcctgctgtttcgtatattctaaattggtt
+83349/1
@@<BDFDFHGHHHIIIIHHHHIJJIGIJHHIJIJGHAHIHIGGGGIIJDH
@1645139/1
actgagtgacggcacctccgacactgaggtcacggtactcgcggtacatg
+1645139/1
;=@D?BDAB?FAFHIGIIB@GH?DDB3BGH9BGHF?BGGIGGGH=BDCDE
@3692981/1
gcgattcatacagtcgaattacatgacatcaagcttccgtacattttata
+3692981/1
CCCFFFFFHHHHHIJJJJJJJJJJJJIIJJJJJJJJJJJJJJJJJJJJJI
@7814754/1
gtgcgatgttttacaagggcaggttgaactcacaccattcaatttaaaag
+7814754/1
CBCFFFFFHGHHGJJJIJJIJJJIJJJIIJJJJJJJJJJJJJJJJJIJJJ
@3693642/1
gtcgatatgtggatgtagctgccattatgtagactgttgtgttgaccaat
+3693642/1
CCCFFFFFHHHFHJJJJIIJIJIJIJIJIIGJJJJJJJIJJJJJIJJIJJ
@1646150/1
cctaagtgagtatacatctattaaattcaaacgcagagctcattatgttg
+1646150/1
CCCFFFDFHHHHHGGIJIJJJJJJJJJHJJJJJJJHFHJJJGIJIJJJJJ
@5225988/1
ctttcagtattgacatcaaatgcgcagctagagctgtcgcttcgttttga
+5225988/1
CCCFFFFFHGDBHGIIJJJEGFGIIIJJIIGGIIIIJIJFIJJIHGJIIH
@7815800/1
ctcatcttgtatagaggaggcttgggctcgctctccgaagggagcttgcg
+7815800/1
CCCFFFFFHHFHHJJJJIJJJJJHIJJJIJJJJJJJJIJJJJIJFJJJJJ
@2159032/1
ggtgctgggcctcttgtatgcgaaggtgttgaggcgcttgtggtggtgca
+2159032/1
BCBDFFFFHHHHHJJJIJJJJJIJIJCGGHIJJJJJJJJJIJJJJJIIJG
@4221485/1
caccagcattcgtgtcccccgctggagcttgaccaacggggtacatcttg
+4221485/1
BBBFFFFFHHHHHIJIJJJJIJJJJIJJJJJIJJJJJJJJJBGIJJJJJH
@6790711/1
gggcctcttgtatgcgaaggtgttgaggcgcttgtggtggtgcacgcgct
+6790711/1
?<@DDDD><CA?A<B:2CG6CA<AC?CD????D@?DB97C7;CAG;@ADE
@4720808/1
gccagttataaagcatagcccgaagtgctattggcacacaggcataatgc
+4720808/1
CCCFFFFFHHHHHIJIJJJJJJJJJIJIIJJJJJJJJJJJJJJIJJJJJJ
@5226717/1
gtccttgttgttaagaggtgttacctgcaacttggccaggttagggccaa
+5226717/1
@@@D7DDDFHC?FBEFHI<A3AFHIF?FD9FHCCBEFIII:BFF9;?FH8
@6791041/1
ggcataacgggccgcgactccgccctcttcctcgggttggaatgattctg
+6791041/1
CCCFFFDFHHGDHHJGIIJIJCIGGJJJJIJIJHEH?DFDCCCDCDECCE
@2159918/1
caagctgcaactgtacgaatgtgctcttgaggtacttgaacatgggctcc
+2159918/1
@@@ADDDDFBFDFHGHJGIIIIJGHIJJJJIIEGHJIGIGGIGGB@GHGI
@4222044/1
catacataataaaattagaggaagtaggtgctgggcctcttgtatgcgaa
+4222044/1
CCCFFFFFHHHHHJJJJJJJJJJJIHIJHIIJJJJJJJJJJJIJJJJJHH
@5227240/1
ggcgaattttgcgatctgcgtggtagcgtactaccagcgttgatagattc
+5227240/1
@;1BDAFF>BCDDDGDEEBF@G@DFCGH:DF=GIICHIH;CGCGAAGCHH
@7817129/1
ggaatgttttacattggatccgacaa
+7817129/1
<@@B:A:BAF>BDH9EGBHHGGGBGG
@7817222/1
ggcattgatatttggaaatgattagctcgc
+7817222/1
=?84BB::DBDFDFFFEEFHFHH>?:<32@
@7817370/1
cagtggtcttcttgaacttcttcaattgacgcaagaagtaccagaaacgg
+7817370/1
CCCFFFFFHHFHGIGGIHIGIJJIHIIIJIGIJIGIGJGHJIIHHCGDGH
@4721596/1
gtgggtagtaagcgcacgaccatttttttctacatttcattatttttgat
+4721596/1
@@@FFDEBDFFDBGIIIIGJIJJJJGIJJJJJJJJJJGHIIJJJJJJEGH
@5228061/1
agtaggtgctgggcctcttgtatgcgaaggtgttgaggcgcttgtggtgg
+5228061/1
@@@FDBDFHHHHHGGIJGIGIHIGGHDFFH:D?FHGHIIIJJJJGGGHHI
@2160985/1
tgccaccaataaatcgttttaacaactgggctctatgggacaaagtagct
+2160985/1
CCCFFFFFHHHHHJJJHIJJJJJJJJJJJJJJJJJJJJJJJJJJJFHIJJ
@4722054/1
tgcgaaggtgttgaggcgcttgtggtggtgcacgcgcttgggcagaggga
+4722054/1
@CCFDFFFDFHHHIJIIIGGIGHIDDDHIIIGIIIJJJIHHHHFFFDDDB
@7288780/1
cagccagatgccaaagttcttgatcttcactgggctcttctctgggattt
+7288780/1
@@CFFFFDHHHHGIEHHHIIEIGGIIIIIIIIGGIIGIIIIGHGIIIIII
@3181386/1
ggggatctgagaatggtttagattcacaattttgtccgctggacaatgtt
+3181386/1
@<@DDDDFHAHFBHGGHHJHJGHIIFHIIHIIGIHHHIJIJJIJJJJIDI
@4223895/1
cgcaagaagtaccagaaacgggacttagccacaatctggtctggag
+4223895/1
@@@D?DBDFDF??EEGI<FGE<:?DBCE@DHGGHIGBDFHEGIDBG
@4224051/1
gtcatattatgtgagtacgaagcattgtctgtttataaaataattaacaa
+4224051/1
??@DDBDDBDH?FF?EECD?D=?GEH@ECCHCGHIBG@FHICHCADDGHE
@1127820/1
ctgggcctcttgtatgcgaaggtgttgaggcgcttgtggtggtgcacgcg
+1127820/1
CCCFFFFFHHHHHJIJJJIIJIAFEHIJIJJJJJJJIIJHJJAGHIJJHG
@2161934/1
tttgtttcatgtcaatcggttcataaataaaaaacttatgtcaaattaaa
+2161934/1
?@@DDDDFHHHHHIIIIFIHIIIIIIGHGIGIIBGIIIIIHGIGDHIIGI
@7289355/1
cagcatacataataaaattagaggaagtaggtgctgggcctcttgtatgc
+7289355/1
@@@BDDDDHHHGHJGGIIJIGEIJGGGGGGBHGIGBFHGIIGGHI?@GEG
@4224240/1
gtccataatcattcctggaatccgtgtcgacggcgatgagagcccacgat
+4224240/1
@@CF:DDFDFHHHIJJJIIGIHIIFHEFHIGGHGJJ0AFDGHIIIFHFFB
@1128049/1
gccgctttggtttacgttccagttctcgattatcgaacttttcgccatga
+1128049/1
@@@DDDDD:DDFHGAHFHGI@HBCEHEGCBGHGG@39BFHHGIIG<FEGH
@1128248/1
cgcagtaatagtacaagtgaaaagtcacttgccgatggtagaataaggat
+1128248/1
C@CFFFFFHHHHHJJJJHIJJJJJHJIJJJJJJJHIIJCFIIJJJJJJJJ
@613439/1
cgtcactattctaggattgtgtaggtaatattattaaacgaagaacatgc
+613439/1
C@CFFFFDHFHGHHGGHHCCHCBHHHIEIIIJJIIJIJJGHJHEIIGFGC
@85138/1
cggcacctccgacactgaggtcacggtactcgcggtacatgttgtgtaca
+85138/1
CCCFFFFFHHHHHIJJJIJIHIJJJJGHJJJJJJJFHIIJJHJIJJHHHE
@4225016/1
cttaatactactcactgatttatgtagcatcatcttgtaaagactac
+4225016/1
CCCFFFFFHFHHHJJJJJJJJIIGJIJGHIJJJIIJJJJIJJEHHIJ
@7290243/1
cctaagtgagtatacatctattaaattcaaacgcagagctcattatgttg
+7290243/1
CCCFFFDFHHDHHJJJJJJJJJJJJJJJJJJJJJJJIJJJJJIJJJJIIJ
@5745949/1
ctgggcctcttgtatgcgaaggtgttgaggcgcttgtggtggtgca
+5745949/1
@@@DDADDHFDHCHHGII?GHEGH:CCGHIIGEIIG?FBF;55@C>
@7290484/1
agcatacataataaaattagaggaagtaggtgctgggcctcttgtatgcg
+7290484/1
CCCFFFFFHHHHGIHIGGHHHIIJJJJJJJEGHGGGIJJIJIIJJJJJJJ
@6268058/1
ggcgattcatacagtcgaattacatgacatcaagcttccgtacattttat
+6268058/1
CCCFFFFFHHHHHJHIIIJJJJJJJJJJJJIJJJIJJJJJHIJJJJJJJJ
@4225519/1
gtccgtttttaaactattttttcaatgccctaagtgagtatacatctatt
+4225519/1
CCCFFFFFHHHHGIJJIJIJJJJJJJJJJJJJJJHIJJIJJIJJJJJJJJ
@6268390/1
gtggattttaatgttattattacagcatacataataaaattagaggaagt
+6268390/1
@BCFFFFFHHGHHIIJJJJJJJJGJJJJJJJJJIJJJJJJJJJJJJIJJF
@6793335/1
gtcggtggcgcacagggcacgcttgcgcatgacatctattcatgccattg
+6793335/1
@@@DA@D?DAHGDBAE=BGEAHEC1BF<@FBC3CFHHIICGGI<@=DHGE
@4225773/1
ggggaagtaaatgcatctgtccttatttccgacccacaaacaattaagcc
+4225773/1
CCCFFFFEHHHHHJJJJJJJJJJJJJJJJJJJJJJJJJJJJJJJJJJJJJ
@6268557/1
gtcgatgtcgaacccaaaaatgtaattaactttttttttgtctgtttgtc
+6268557/1
@@@FDDDDFHHHAGHIBEEIGIAFCHIGFFGIIIIIIIGIFGGGEHIH?E
@3693952/1
gttcacctttagaagtatgttcttagctgtcatctggttcatacggcgcg
+3693952/1
CCCFFFFFHHHHHJJIJJJIJJJJJJJJIIJJJJJJJHIJJJJJJJJJJI
@3694238/1
cgttaactgtcaacattaccccatttttatctgtttgattgtgtagctgg
+3694238/1
BC@FFFFFHHHGHJJIJJJJJJIIJJJJJJJJJGEHIGIJJIIFHHJIJJ
@6794156/1
attgatttctctttccctgtcgggagcggagcgctctgtagctttgatca
+6794156/1
@@CFFFFFHDHGHIGIGHIFGHIIBHIDGGHGBEHIGICHGCHGHICCDG
@3183756/1
cgatgattttggacgtatttttgttgttttttcataccgtcattatccct
+3183756/1
<@@FFDFDDHFHCGG@CFGHIGIEHGIIIFIICHII@?@;DGFEGGGIBF
@86777/1
tgggctcgctctccgaagggagcttgcggccgatgacct
+86777/1
CCCFFFFFGHHHHJIIJJJIJIJJJJGHHHJJJJJJJHH
@614975/1
gccacatcaatgttgataaaggctttattggtaaatatggcggattggaa
+614975/1
@@@DDDDDHHHDBCFHGIIEH9;EFEEBEHCHHIEGBGB>BFI>.?=BF8
@1129234/1
gccactggcaatgtggatagctggacaaggcactggcaacgaccaatcat
+1129234/1
@@@FFFFFHGFHF<FGIIJGII@HHIIJJJJIJJJIIGIGIIIGIIGIII
@7290748/1
gagggagtaggtgctgggcctcttgtatgcgaaggtgttgaggcgcttgt
+7290748/1
CCCFFFFDHHHHHIJJJJJIJJJJJHJJJIJGHHI?HGHIHIJIJJJJJG
@86991/1
gtctgtttgtctgtttgtctgttcg
+86991/1
@@<BDBD;DDAF>A@F@<CIFHHC1
@1648819/1
gggaagcctttgtgcgccacatcaatgttgataaaggctttattggtaaa
+1648819/1
@?@DDD;AF?CCFFFHIDGIBEEDGHACGG<FHCDCDGIIEIIGGIIIIG
@615474/1
cttgtatacaaattatttctaccatcaaatacaggttttagtgcgccaaa
+615474/1
@BCFDFFFHHGHHJIJJJJJJJIIIJJIJJJJJJJCGIIIIFHEHIIEIJ
@615748/1
acggtagcactgagtgacggcacctccgacactgaggtcacggtactcgc
+615748/1
CCCDFFDDDHHHDHAEGIHGHGGBHIGGAHGEHIHEIGEIIGGHAHIIID
@1130162/1
gccagatgccaaagttcttgatcttcactgggctcttctctgggatttcc
+1130162/1
CCCFFFFFHHHHHJJJJJJJJJJJJJJJJJJIIJJJJJJJJJJJIIJJJJ
@88405/1
ctgtggccggcggcacgcagacgccttgatgacctccactttgatgatct
+88405/1
CCCFFFFFHHHHHJJJJJJJJJJJHHHHFFFFFFEEDEEDDDDDDDEEDE
@616403/1
tgtttgtctgtttgtctgtttgtctgtttgtctgttcgtctgtgcgcgct
+616403/1
@C@FFFFFHHHHHJJJJJIJJJJJIJIGIJHJJIJJJIHIJIJJJJJIJJ
@616480/1
ccacaatatattcgtgaaaaccgcatccaactcggatcagccgtttctga
+616480/1
CCCFFFFFHHHHHJIJJJJJJJJJJJJJJJJJJJJIJJJJJJJJJJJJJH
@1131025/1
gtgaagagaaaaatgaacgtcccacaggggtgtacatcatggaagga
+1131025/1
BB@FFFFFHHHHHJJJJJJJJJJJJJJJJJDGHGIIJJJJJJJIJJJ
@88760/1
gcgaaggtgttgaggcgcttgtggtggtgcacgcgcttgggcagagggaa
+88760/1
CCCFFFFBFFHHHJGHIIJJJHIIIIIHHIJJIJJJJJJJHHHFFFFDCE
@1131310/1
ctcctttcttttgcgagctgctgccgaaagattagaatcgtcttctactt
+1131310/1
CCCFFFFFHHHHHJJJJJJJJJJJJJJJJJJJJJJIJJJJIJJJJJIJJJ
@1131340/1
attttaataaatatacataaacaaaacaattaattatcacataaaaccaa
+1131340/1
CCCFFFFFHHHHHJJIJJJJJJIJJJJJJJJJJJJJJJJJJJJJJJJJIJ
@89024/1
ctccaaagcattctgggctgcagatgactgtgcatccttgctagtaagtc
+89024/1
@@CBBFDFFDDHHJFIGAAGCHICHGIGHHIIIGIGGIGIJIHHHIJJJI
@1131362/1
gctgggcctcttgtatgcgaaggtgttgaggcgcttgtggtggtgcacgc
+1131362/1
CCCFFFFFGHGHHJJJJJJGHIJ?FFGIIJJIJIIJJHIIIJJGGHGJJH
@617540/1
cgggctatgccattcatcctcgcacgttggcagtaatagtacaagtgaaa
+617540/1
CCCFFFFFHHHHHJGIJGHIIJJJJJIJJJJJJHJIJIJIJIJJJGHGIJ
@1651555/1
tgcacttagcttcgggttggacgaccaaaactgatataagtaaatctgga
+1651555/1
CCCFFFFFHHHHHJJJJIJIIJJJJJJJJJJJJIJJJIJJIIJJJJJJJH
@5230156/1
ggagtgagcacgggctctgtgcctggctcccatgtcacggtagcactgag
+5230156/1
@@@D:DDDFBFH>GGHICHFHHIBF?BCGIHHEHIIGBGH??FGIIIFGG
@2669981/1
caaaaaaaaagttaattacatttttgggttcgacatcgacataacaataa
+2669981/1
CCCFFFFDA:DDFHGIGGJGGGHIEGH667B:FBA@F@EH;8ACH=?BE7
@5230587/1
gcgggcgacagccaatatgtgttaaaataaaaatccatttcattgttctc
+5230587/1
CCCFFFFFGHHHHJJJJJJDHIIJJJJJGIIJGHJIFHHIJIJJJIJJJJ
@5230644/1
gccagatgccaaagttcttgatcttcactgggctcttctctgggatttcc
+5230644/1
CCCFFFDFHHHHHJCFGHJJJIJJJJJHHIEIGDHHIJIJJJGGGGJJJJ
@5230651/1
cgacatcgacataacaataacccctgctattttttttatttttattttca
+5230651/1
CCCFFFFFGHGHHJIGGIIIJJJIJIJJIJJJJJJJIIJJIIIJJJJJJJ
@3184822/1
ggcagagggaatctgattgtgctgttgtggaactgcttcacctgtggccg
+3184822/1
;?@DD=DDHHBFBEGFEEEBCECFHGIGIE<GFHIAFF?BF>DCFDCGEG
@2164120/1
ctggtctggagagaagatcctcatcttgtatagaggaggcttgggctcgc
+2164120/1
BBCFDDFFHHHGHJJJJJJJJJIJJJJJJIJJJJJJIJIJJJDHIIIJJJ
@2671235/1
ggcaaatttttggttttaaccacatagttcccgatctcgcgggatctctt
+2671235/1
@@@AFFFFHGHHHAEGGIJJIIIJIJCGHHJJIGIIIIIJJJJGHEEHHE
@6796477/1
gtcctttctaaggttctaaactatatctgtaccaaatttcaaccaaatcc
+6796477/1
@BCFFFFFHHHHHFHIJJJJJJJJJJJJJJIIJJJGIJIIGGJJJJJIJJ
@3694612/1
gtaggtgctgggcctcttgtatgcgaaggtgttgaggcgcttgtggtggt
+3694612/1
CCCFFDEFHHGHHJJJJJJHJJJJJHIIJ?HGGIIJJJJJJJJJJICGH;
@4229385/1
tccagagcatcctgcacggtgtcccgcatgtagttgtcgaggtcccggta
+4229385/1
CCCFFFFFHHHHHJJJJJJHHIJJJJJJJJJJJJJJJJJHJJJJJJJJHI
@6796649/1
agccagatgccaaagttcttgatcttcactgggctcttctctgggatttc
+6796649/1
@;@DFFDBHHHHFGIEGIIJJJEIJJJEGCHHGIIJJIIIJIIIGC@BGF
@4229901/1
gacgcaagaagtaccagaaacgggacttagccacaatctggtctggagag
+4229901/1
CC@FDFFFHHHFHIGGIIIIIIGGIIJGGIIJJGEGIIJJIHIGJGHIGG
@4230085/1
ggcaggttgaactcacaccattcaatttaaaagaaactgggtgcgtgcag
+4230085/1
CCCFFFFFHHHHHJJJJJJJJJJJJJJJIJJJIJJJJJJJJHIJJHIJJJ
@4230321/1
acctgtggccggcggcacgcagacgccttgatgacctccactttgatgat
+4230321/1
@@@DADDEGDFHGEHBD@GHIGIIIHEEFF>CDDC;>CBCCDDDDCCC@D
@4231000/1
cacgcaaagtttcagattcaacatctataagcaaaaattataatacattt
+4231000/1
CCCFFFFFGHFHHIJH@GHGGIIJJJJJIHJIJEIIIIIJJJIJJJIIJI
@2164686/1
ccctaagtgagtatacatctattaaattcaaacgcagagctcattatgtt
+2164686/1
CCCFFFFDHHHHHIJJJJJJJJJJJJJJJJJJJJJJJJJJJJJJJJJJJJ
@6270653/1
agggaatctgattgtgctgttgtggaactgcttcacctgtggccggcggc
+6270653/1
CCCFFFFFHHGHGJHIIIJIIFFHIIIJJJJJJJJJJIGHIJJGIIIIHF
@5235053/1
gtccataatcattcctggaatccgtgtcgacggcgatgagagcccacgat
+5235053/1
CCCFFFFFHHHHHJJJJJJJJJJJJJGIIJJJJJIJJJJJIIIGHHHFFF
@5747402/1
ctcttgtatgcgaaggtgttgaggcgcttgtggtggtgcacgcgcttggg
+5747402/1
@CCFFFFFHGGHFIIIJJHIGIIIJIJJJJFHBHEG@CHHIJJDFDFBDD
@5747483/1
agagggaatctgattgtgctgttgtggaactgcttcacctgtggccggcg
+5747483/1
CCCFFFFFGHHHGJIJIIJJJJJJJJIIJJJIJJIJIJIIGIIJJJJJJJ
@5235527/1
cctctatactttgcattaaaataatgcccattttcacaggcaagggatcc
+5235527/1
CCCFFFFFHHHHHJJJJJJJJJJJJJJJJJJJJJJJJJJJJJJJJJJJJJ
@5748359/1
cttagtacacctaatgaggactatttggcgttactgcttaatactactca
+5748359/1
@??DDDFDB?DFFD@@F:?:;FCFH@HB>?FB:DECDHEGHGGEH@GECE
@5748390/1
ctgagtgacggcacctccgacactgaggtcacggtactcgcggtacatgt
+5748390/1
CCCFFDDFHHHHHJJJJJJJJJJJJJJJGIIJJJHIJJJJJJHHHFFFFF
@6797903/1
gttgaattgttttttaaatgtttttagtgaaatatgcacattgcttttat
+6797903/1
CCCFFFFFHFHHHJJJJIJJHIJJJJIHIGIJJJJJJJJJJJJJJJJJJJ
@5237208/1
gtgtacacctgagcgagactcataacgcagccagatgccaaagttcttga
+5237208/1
CCCFFFDDFHHHHJJJJJIJJJJJJIIJJJJJJJJJJJJJJGIFHJJJJJ
@1652340/1
ccacaatctggtctggagagaagatcctcatcttgtatagaggaggcttg
+1652340/1
@?@DDDDDF::F>FBBHBACFGGII<FHGIG>@FCHHDHHIIIIIHGGEF
@1134025/1
gtctgtttgtctgttcgtctgtgcgcgctaatctcagaaacggctgatcc
+1134025/1
CCCFFDFFHHHHHIJJJHJJJIIJJJJJJJJJJJJJJJJJJJJJJJIIJJ
@1653366/1
gggaatctgattgtgctgttgtggaactgcttcacctgtggccggcggca
+1653366/1
@@<=DDD8FFDAD<EBEECGHFBGEHD@9CHHIGHIIH4<9:BGADG899
@6799482/1
gtccgtttttaaacaattttttcaatgccctaagtgagtatacatctatt
+6799482/1
C@CFFBDFHGFHHIIGHHIJJJGIEIGIHIIJHGCFDFBFGGEGIGDGGG
@2674574/1
ccggcttatactccgcctccaacttgatacaagcttctcgcacagcagtg
+2674574/1
CCCFFFFFHHHHHJIJJJJJIJJJJJJIJJJJJIJJJJJJJIJIJJJJIJ
@2674848/1
gatagagacgatttcaccagtggtcttcttgaacttcttcaattgacgca
+2674848/1
;@?DDFABFFDFHI<CFHECHGGH@HHHIEH<FEHC9BDCB<DH9G9@:F
@2675369/1
tggtggtgcacgcgcttgggcagagggaatctgattgtgctgttgtggaa
+2675369/1
=????DDDB?DBDHIDEFHIIEIIA@FIGDHIIIIIGFHHIIGHEHIDGI
@2675429/1
cgcaagaagtaccagaaacgggacttagccacaatctggtctggagagaa
+2675429/1
CCCFFFFFHCFHHJJJJJJIJJJIGGIGIJJJIJIIIIJHFGHJJJJJII
@2675557/1
gttgaaatttggtacagatatagtttagaaccttagaaaggacatagata
+2675557/1
CC@DFFDDHHHH:CEHGFHEFFGIIIIIGGIIBHFHGGGIIIIIIEIGGH
@3697100/1
gtgtcttcaacggaagagattccatttcccgtttagcagcttcatcc
+3697100/1
@BBFFFFFHHHHHJJIIJHHHIJIGIJIJJIFHIJIJIJJJJIIIJJ
@3697253/1
ctacagtttaaagcacgttgtatatattttaagatgaaatgttaccccaa
+3697253/1
CCCFFFEFHGDBBHIIFHIJIIGGJJIJJJGIJJIICGGEGIIBFHIIJJ
@4723188/1
gtcatattatgtgagtacgaagcattgtctgtttataaaataattaacaa
+4723188/1
?@@DFFFFHHHDFGIAEHGGGIIGHEFHGIIGHGGIIEGHHIIIIDFGHI
@7820167/1
ccacaatatattcgcgaaaaccgcatccaactcggatcagccgtttctga
+7820167/1
CCCFFFFFHHHHHJJJJJJJJJJJJJJJJJJJJJJIJJJJJJJHHHHFFB
@1135201/1
gtggattttaatgttattattacagcatacataataaaattagaggaagt
+1135201/1
BBBFFFFFHHHHHHIJJIJJJJJJJJJJJJJJJJJIIJJJJJJJJJJ@GE
@7820556/1
gtttgtatacttaattcgatgttatacatatagcatttcgggtctat
+7820556/1
CC@FFFFFGHHHHIJJJJHIJHIJJIJJJIJJIIIIJJJJJJHIGII
@1135330/1
gtcgaacattctatgcttataccattaatctccgcaactatttgacggat
+1135330/1
@@@FFFDDFBHDBHIGCHGH<CFHHIGIH<CFGH8FH@GHGGGGBDHBHJ
@1135550/1
ggttcgtgaatcatgccctcaatctgcac
+1135550/1
@@@;D@BDHFD?FDH@CCCH@AB?<FA<:
@6799794/1
ggcagagggaatctgattgtgctgttgtggaactgcttcacctgtggccg
+6799794/1
CCCFFFFFGHGHHJIIIGGHHHGJEGIGHIIIIIIIGIJJIJIHIGIIII
@1135595/1
gcggagattaatggtataagcatagaatgttcgacgtgattctttaattt
+1135595/1
BCCFDFFFHHHHHJGHJJJJJJJJJJJJJJJJJJJJHIHIJJJJJJJJJJ
@4724126/1
cggcaatttccgagagcagttcgtgtgataccaataacatgaacaccctg
+4724126/1
CCCFFFFFHFHHHJGIJJGHHIIIHBGIGIIFIIJJIIIGIIJIIIIJIJ
@6799997/1
atatttataatagctgattttgttaattatatcatttgttacattaccac
+6799997/1
CCCFFFFFHHHHHJJJIJJJJJJJJJJJJJJJJJJJJJJJJJJJJJJJJJ
@6800147/1
cttaattattatgggcctcgccgtatttgggtccaatagatatttataag
+6800147/1
8?BDDFFFHHGFHIBHHGGHGIIFHIIJGGI6BFGIGJGHIFGIJIJJII
@7821530/1
ctcatcttgtatagaggaggcttgggctcgctctccgaagggagcttgcg
+7821530/1
CCCFFFFFHHHHHJJJJJJIJJJIHGIJJJJJJIJJJJJJJJIJJJJJJI
@6800487/1
ctcataacgcagccagatgccaaagttcttgatcttcactgggctcttct
+6800487/1
@@@DDBDDFFHFFGHG>EFBHIIIGGHBFHGF?CHIGIGHEGG?GGGGIB
@7821640/1
gtgtggtagcgggtcggacgagccgtgccttttattgcttggtgagacac
+7821640/1
BBCFFFEFHHHHHHJJJJJJJJJJJJJJJJJJJHHHHHHHFEFFEEEEED
@5749097/1
ggcctcttgtatgcgaaggtgttgaggcgcttgtggtggtgcacgcgctt
+5749097/1
?@@DDDADDFFF?GEBGGE3AFGG<GI7DGGGI9?B/?B7B@@CFB=893
@4235208/1
cctggctcccatgtcacggtagcactgagtgacggcacctccgacactga
+4235208/1
@@@DFFFFHGGHHGHIJIDGGEHGHIJHG?GHGGIJJJHHIJIIIJJJII
@4725336/1
cagctatcttcataaaagctaaacaacatttataaaattagactatatga
+4725336/1
C@@FFFFFHHFHHJIGB>EEHGIIJJJJJJJJJGCHEIIGGEHHIIJJJG
@4235314/1
gttcgtctgtgcgcgctaatctcagaaacggctgatccgagttggatgcg
+4235314/1
CCCFFFFFHHHHHJJJJJJJJJJJJJJJJJJJJJIJJJJGHGHJJGIHHH
@6801387/1
gcgagatcgggaactatgtggttaaaaccaaaaatttgccggaagtcact
+6801387/1
CCCFFFFFHHHDHJIJJJIJJJJJJJJJJJJJJJJJJEHIJIIJJJJIII
@5750264/1
cctagcccaaattcttcttcttcagccggctttggtggttctttggctgt
+5750264/1
CCCFDFFFHHHHHJJJJJJJJJJIIJJJIJJJJJJFHIFHIJJJJJJJJI
@6801933/1
gttctaaactatatctgtaccaaatttcaaccaaatccgtcaaatagttg
+6801933/1
CC@FF??DDFFHBGH@EFDHIIIGGGIEHHGHIED??EGGGCGEEGGGAD
@5750565/1
ccatttgatgctgacacgaaacactcggtccttaccctc
+5750565/1
@@<DDD4AFHAAHGGCHI>@@EEGHADFC0:DDFGICH9
@5750670/1
ccgcgagatcgggaactatgtggttaaaaccaaaaatttgccggaagtca
+5750670/1
CC@FFFFFHFHFHJJIJIJJHIIGHIJJJJIJJIIJJJIGIJGGIIGIGH
@92838/1
catcaagcaaactctggtgccttgggaagcctttgtgcgccacatcaatg
+92838/1
CCCFFFFFHHHHHJJJIGHHIJJJJJJJIJJJIJJIJJJJJIJIJJIIJJ
@3699068/1
tccgtttttaaactattttttcaatgccctaagtgagtatacatctatta
+3699068/1
BCCFDFFFHHGHHIJJJJJJJJJJJJJJJJJIJJIJJIIJJJJJJJJJJJ
@2168452/1
gtcgaacattctatgcttataccattaatctccgcaactatttgacggat
+2168452/1
CCCFFFFFHHHHHJJJJJJJJJJJJJJJJJJJJJJJJJJJJJJJJJJJHI
@3699395/1
cttgtatttgttatgtaaccactccatactttgtttcatttaaatttacg
+3699395/1
;?@DFDFBHDCBCCBCDFCDHFDHIDFHGGFDHHDBDBEHHI@?CDDGFF
@619964/1
caacgatttatttcgattgttccatcactatcaaaacttctcaggattga
+619964/1
?@@DD=DDABDFHEB;FHGIC?EHDHGGHHEHEHEHEHFHIIIEGDGBFD
@2676015/1
gtgtcttctttcattacaatgtcacattgtagctctatagcatcgccagt
+2676015/1
BBCFFFFFHHHHHJJJGJJIIJJJJJEJJIJIJJJIIIIIIJIIJJJJBF
@6272124/1
accagtggtcttcttgaacttcttcaattgacgcaagaagtaccagaaac
+6272124/1
@CCFFFFFHHHHHJJJJJJJJJJJJJJJJJJJJJJJJJJJEHJJJJJJJJ
@2169104/1
gtggcacagctggtacgtcaggcactgcagctcgtccgacccgaagtggt
+2169104/1
@@@ADFFDAHHDAEBFEHIGGC@FHGF>FGGGEDD=G@@FAEG4@A@DGE
@5237317/1
ccacaatatattcgtgaaaaccgcatccaactcggatcagccgtttctga
+5237317/1
CCCFFFFFHHHHHJHIJJJJJJIJJJJJJJJJJJJIJJJJJJJJIIJJJI
@6802502/1
caacgaaaccaatttagaatatacgaaacagcaggaccactacagacaaa
+6802502/1
CCCFFFFFHHHHHJJJJIJJJJJJJJJJJJJJJJJJJJJJJJJJJJJJJJ
@5237575/1
ctggagagaagatcctcatcttgtatagaggaggcttgggctcgctctcc
+5237575/1
@@CD;AADDDFDFGGHEHFHIIIFHFECBFG?GHGGGE?B9F=D>GCHGI
@4236466/1
agcgaatatggtgttgttgacgagcgcggagcggaggtcggtgagcgcgc
+4236466/1
@@@FDDFFHHHFHIJJJJJJJJJJJJIJJJJIJJHFFAEDDDDDDDDDDD
@1136599/1
gctgcagatgactgtgcatccttgctagtaagtcctgagccatagcaaac
+1136599/1
CCCFFFFFHHHHHJIJJJJJJJJJJJJJIJJJHGJJJIJJJJJJJJJJJI
@7294903/1
gtacattgaaaataaaaataaaaaaaatagcaggggttattgttatgtcg
+7294903/1
CCCFFFFFHHHHHJJIJIJJJJJIIJJJJJIJJJJJ?DGIIJHIJJJJII
@7824932/1
ctcatcttgtatagaggaggcttgggctcgctctccg
+7824932/1
@@<A=ADDHAFF??<AE3?@:BE?;;9C@DHDE8B9@
@3188616/1
gtgacggcacctccgacactgaggtcacggtactcgcggtacatgttgtg
+3188616/1
@C<DFD?DDDDFAHHBBHGIIIIIDEGIII?@FHGIGII@EEHFACDD7?
@4236896/1
gtcaatcggttcataaataaaaaacttatgtcaaattaaagaatcacgtc
+4236896/1
B@@DDEFFHHHHHJIJIIIJJJJJJIJJJJHDIIJJJJIJIGIIGHCFGG
@1136895/1
taggtgctgggcctcttgtatgcgaaggtgttgaggcgcttgtggtggtg
+1136895/1
@@CFDEFFHHHHHJJJJIIJJJJJHGII?HHHIIJJJJJJJGIIGGIIGI
@2677107/1
gtagcactgagtgacggcacctccgacactgaggtcacggtactcgcggt
+2677107/1
BBBFFFFFHHHFHIJJJJIJJJJJIJIIIIJJJJDGIJJJCGIJJGJHF?
@7825444/1
gccagttataaagcatagcccgaagtgctattggcacacaggcataatgc
+7825444/1
CCCFFFFFHHHHHJJJJJJJJJJJJHIJJIJJJJJJJJJJJJJJJIIJJJ
@2170279/1
gggatctgctgtctgtggagctgatgc
+2170279/1
=?<DDDD??FB?CEDG<9FG@??FH>F
@6803492/1
cagagggaatctgattgtgctgttgtggaactgcttcacctgtggccggc
+6803492/1
CCCFFFFFHHHHHJJJJJJIJJJJJHIJJJJJJJJJJJJJJJHIJIJJJI
@5751094/1
tgtggaactgcttcacctgtggccggcggcacgcagacgccttgatgacc
+5751094/1
C@CFFFFDBAHFHIIGGCEH>@GHIGIIBG8BG8:A<BA/>BBDC;A@CC
@7825593/1
tacataataaaattagaggaagtaggtgctgggcctcttgtatgcgaagg
+7825593/1
CCCFFFFFHHHHHJJJJJJIJIGHIJHIJJJJJJJJJJJJHJJJJJGGHJ
@3189425/1
aggtgctgggcctcttgtatgcgaaggtgttgaggcgcttgtggtggtgc
+3189425/1
B@CDDFFFHHHHHJJJJHJJJJJGGHI?FGHIIIJJJJJJIIJIHIIGHG
@6803676/1
gtggcaatctttgcatggaatgttatctccaactcgcggagagtatcttc
+6803676/1
CCCFFFFFHHHHHJJJJJIJJJIJJJJJJJJJJIJJJJJJJIJHHIJJJJ
@620706/1
ccgcatccaactcggatcagccgcttctgagatt
+620706/1
@@<DA?@BFFD;DFH@BAEHIEG>GDC?D99:09
@7825868/1
gaggaagtaggtgctgggcctcttgtatgcgaaggtgttgaggcgcttgt
+7825868/1
CCCFFFFDHHHFHIJJJJIJJJJJJHIJJJJHIJJ:BBGIIJJJJJJJJD
@5751486/1
cttgtggctgtgacttgtagtcaaggtggagattttactatctttcaagt
+5751486/1
@@<BDDDDHFHFAHG@HI@H<FH@FD2AFFF3CEGD<?FFH4BFHIE>B0
@93817/1
tgacgcaagaagtaccagaaacgggacttagccacaatctggtctgg
+93817/1
CCCFFFFFHHHHFHJJJJJJJJJJJJJJJJJJJJJJJJJJJJJIJJJ
@3189910/1
tgtggaactgcttcacctgtggccggcggcacgcagacgccttgatgacc
+3189910/1
@<?DDD:=D?3D:<?@3A::A@@A?@:F:AFA8:=E<B>>3535;A;;5>
@621165/1
cttttctgacattggtctctataatcttaccaacgttatttggttcaaaa
+621165/1
CCCFFFFFHHHHHGICGHGGIIIIJJIJJIIIIJJJJJJJJJIHIFIIJI
@5751678/1
cttgttgttaagaggtgttacctgcaacttggccaggttagggccaacag
+5751678/1
CCCFFFFFHHFHGJJGGGHIJJIGIJHIJJJIJIIIJDHIJJJJJJJJJJ
@7296042/1
gtgctgggcctcttgtatgcgaaggtgttgaggcgcttgtggtggtgcac
+7296042/1
?@@DDFFDFFDFDHEHIBHEDFGGGFGCGG?<DEGEGHGCGGGCG@CD@E
@5751757/1
ctcctttttgtcagcacagaatagtcgcgtgtgatgccgcttttgcacca
+5751757/1
@@@DDFFFHFHHHJIJJIJJJJJIHIIJGCGHIIIEHIIDGGJJIGIGIG
@5751909/1
tccataatcattcctggaatccgtgtcgacggcgatgagagcccacgatg
+5751909/1
CCCFFFDEFHHGHJHIJJGHJIIIJHAFFHJGGGHIIIIGIEECDHFBFD
@4725874/1
gttctattcaagttatgtaagtattaaattcgtaccgctttttatgtgtc
+4725874/1
CCCFFFFFHHHHHJIJJJJJJHJJJJJJJJJJJJJJJJJJJJJJJJIIIJ
@621637/1
gacgatttcaccagtggtcttcttgaacttcttcaattgacgcaagaagt
+621637/1
@@@DDDDAFHDHH@2A?ACEEEHHB@EGBBFBB?EFBGCDH@A@F@DC@/
@6273108/1
gtcgtatgattatttgtctgtagtggtcctgctgtttcgtatattctaaa
+6273108/1
@CCFFDFFDFHFFIIGHGIIIDHAFHIIGGGJGIFGHCFHDGDFGHJIGE
@2171285/1
cagccagatgccaaagttcttgatcttcactgggctcttctctgggattt
+2171285/1
CCCFFFFFHHHHHJJJJJJJJJJJJJJJJJJJJJJJJJJJJJJJJJIJJJ
@94338/1
ggctcattgaacaccttaggacgaagtgatggcaccaggatagagttaat
+94338/1
CCCFFFFFHHHHHJIIJIJJJJJJJJEHHIJJFJJJJJJGIGHHIGIJJJ
@4725975/1
gatggagtgagcacgggctctgtgcctggctcccatgtcacgg
+4725975/1
CC@DDEDBAFHHHIGEIGIG@DCFEGIGGIGIGHIIGDHBGEI
@7826548/1
gtgattctttaatttgacataacttttttatttatgaaccgattgacatg
+7826548/1
CCCFFFFFGHGHHJIJJJJJJIHGJJJJJIJJJJJIIIIJJIJJJIIJJI
@4726182/1
ctaataatcaaatacctaataattttataatataagtgtatatcgaataa
+4726182/1
CCCFFFFFHHHHGJJIIJJJJJJJHGIIJIIJJJIIAFGIIIJJGGIIII
@94648/1
ctccaattcaaccttatcattaccaatcggtaaaggatctcttgtataca
+94648/1
CCCFFFFFHHHHHJJJJJJJJJJJJJJJJJIJJJJJJJJJJJJJJJJJJJ
@1656425/1
gggaagtaaatgcatctgtccttatttccgacccacaaacaattaagcct
+1656425/1
@@@DFFFFFBHGGGIGIIIGIIIIIIHHGHIIHGGHEBHFFHGIIIIGGG
@4239007/1
tggcaatcaagtgtctgtacttcacatagtaacgccatgccttttggtat
+4239007/1
@@@FDFDFHHHCFIIJJJJJJJFJJIIIFFHIDBGHIIIJGBFGGGGBDF
@2172084/1
tgtacattgaaaataaaaataaaaaaaatagcaggggttattgttatgtc
+2172084/1
C@CFFFFFHHHHHJJIIJGIIJJJJJJJJJGGIJJIJGIIGIIIJGIJFF
@5752855/1
ctcagcatggtaagaaggtggcggccagaatctagacatgcacagctctt
+5752855/1
@@?DBEEFHGAFHIIIIEEEGG>FD@GGIGIIEIGIGIEHIIIGGIGIGE
@95260/1
ataaaattagaggaagtaggtgctgggcctcttgtatgcgaaggtgttga
+95260/1
C@@FFFFFFHGGHHIIBHIICCGIGGIDGIGIIGCBGFHGHFHIGEGIGG
@6274782/1
tacataataaaattagaggaagtaggtgctgggcctcttgtatgcgaagg
+6274782/1
8??DDBDD<D>FHEIFGDEGD@FHI<<CF?@3?EGHEGIIHCFHDG=GEB
@5753385/1
gcctcttctaaagcaaacaatgagacctgtgcaacccatttgatgctgac
+5753385/1
@@@FDFDDHFHHHIJJJBHJIIGHGCBGGIIIGIIJIJJIJJJFACHGEI
@4240007/1
ccaatctccaagacaggaggctccagtactttagctttgacagtgtaaaa
+4240007/1
CCCFFFFFHHHHHJJJJJJJJJJJJIJJJJJJJJJJJJJJJJJIIGIJJI
@5238954/1
gtgacgtcagcccctacgatcatcactgccgtgtcctttatacatttcgg
+5238954/1
@@<DDBBD:@:C2<ACA?@GBFCD?:?D<FEGABGBBDGADFD@?FFCCF
@4727319/1
gtcgatgtcaaacccaaaaatgtaattaactttttttttgtctgtttgtc
+4727319/1
CCCFFFFFHGHHHJJJIJIJJJHHIJJJJJJJIJJJJJJJHIJJCHIIIJ
@4727629/1
cttctacagatttattatagcctgcgacttcgttcgtgtggaatagtgac
+4727629/1
@@@DB?DFAFFFGBGGGIGA@GIFDEHIGIGIFBAB?B:BDDCHGEBDGI
@4727770/1
gtgctgttgtggaactgcttcacctgtggccggcggcacgcagacgcctt
+4727770/1
@@@BBADDFFHGFEGGIJJIJJIHGFHGIIDFFGIGEAHDBCDADDDDD@
@2172953/1
caccagtggtcttcttgaacttcttcaattgacgcaagaagtaccagaaa
+2172953/1
CCCFFFFEHHHHHJJJJJJJJJJJJJJJJJJJJJJJJJJJJGHJJJJJJJ
@7827213/1
gccctgtgcgccaccgacatctatagatgccaagaaacagatcacag
+7827213/1
@@@DFDDDFHFHDIDF@EFCEEHID<GDHICBBB?GIIEBH@BFGAF
@5239704/1
gggtagtgttagtaaaaaaaaagatagttcttcaataaacaataaaattt
+5239704/1
@@@DFFEFHHFFCGIFHIJJJGEEAGGIIJIIHHGIGIDIIGGGIHBHII
@96540/1
aaggtgttgaggcgcttgtggtggtgcacgcgcttgggcagagggaatct
+96540/1
@@@FDDFFHHHHDIJJJJHIJIJJHHIIGIJJJJJIJJJJJGHHFDEFEE
@624720/1
ggttgaacggaactccaatcctttactcgaatagtcttttctaacttgaa
+624720/1
CC@FFFFFHHFDHIIJIJJIIJJIIJJJIIJJJJHIIJJJHJJIIJIJJI
@3702338/1
ccctgctattttttttatttttattttcaatgtacagacagcacttttct
+3702338/1
CCCFFFFFHHHHHJJJJJJJJJJJJJJJJJJJHIJJJJJJJJJJJJJJJJ
@6805067/1
gcctgttttggtagcggcggcgcggtccgtgaggagcatgctcgccatca
+6805067/1
CCCFFFFFHHHHHIJJIJJJJIGEDACDBBDBDDCBBBCDDDDDBDBBDC
@3702591/1
ataataaaattagaggaagtaggtgctgggcctcttgtatgcgaaggtgt
+3702591/1
CCCFFDFFHHHHHJJIIJJJJJJCHGIIIIJIJJJJJGIJJJJIHJJ?E?
@3702872/1
caaatggaaaaaaaaattggtgaaaagaatcacaagtaagatactgcaaa
+3702872/1
CCCFFFFFHHGHHJJIJJJJGHJJJJJJJJJJJJJJIJJJIJJJJJJJJJ
@3703169/1
gctctatgggacaaagtagctgtatttctttggattttaatttagaaaat
+3703169/1
CCCFFFFFGHHHHIIIEGHIJJFHHJJJJJJJJIJJJJIJJJJJJIJIJI
@6805907/1
gttattgttatgtcgatgtcgaacccaaaaatgtaattaacttttttttt
+6805907/1
@?@DDDDEFB<D2CE=FGCAFAGGGG?F?CC?DF<GHHGGEBDGHFGGGH
@7298719/1
caacctctatactttgcattaaaataatgcccattttcacaggcaaggga
+7298719/1
CCCFFFFFHHHHHJJJJJJJJJJJJJJJJJJJJJJJJJJJJIJJJIJIII
@1138446/1
catccaactcgaatcagccgtttctgagattagcgcgcacagacgaacag
+1138446/1
@@@FFFFFFHHHHEHHGGHJHIJJJIIJIIIGCGGGJJJJIGHIIJEHFD
@6806951/1
gtacgtgtgtatgtcactgaacttctcttaaacgactggattgattttga
+6806951/1
C@BFFEEDHHHGGHGIIIIJJJJJJJJJJJJIIJIIJJIAGHIHIJJJJH
@6807081/1
acggtagcactgagtgacggcacctccgacactgaggtcacggtactcgc
+6807081/1
@@CFBDDF?FHDHHAEEHGGGHIJIGIGIGGIJJJGG?CHIE>@@GIIEE
@3190936/1
ccctcagcgacatgtaagagttcaatggggaagtaaatgcatctgtcctt
+3190936/1
CC@FFFFDHHHHHJEHJJJIFHHDIIJIIJFHIGHIJIIIJIJIJIJJJI
@6807496/1
gtcacggtagcactgagtgacggcacctccgacactgaggtcacggtact
+6807496/1
@?BFFFFDHHHHHJJJJCFHIJIIIIJJJJJJJJJJJJJJHIJJJJEHHH
@5240781/1
ctcttgtatgcgaaggtgttgaggcgcttgtggtggtgcacgcgcttggg
+5240781/1
@CCDFFDBFFHH?FGD<CCBCBGDEGIIIIBFGDGHBHBHHIIIHFBDAC
@3191485/1
attttattttcactttatattagtcttgaaacatgaaatgagagcattct
+3191485/1
CCCFFFFFHHHHHJJJJJJJJJJJJJJJJJJJJJJIJJJJJJJJJJJJJJ
@4240155/1
ctcagatgcaatttcttgcaagaattgcacaaagttgaagtccttgttgt
+4240155/1
@@@FDAEFHGFDAHHIIGI@FHHAHFHIIIIIIGIGGDEEH>BFHIGG??
@2679916/1
ccaggttgattttccagttcattattcccactcgcattctcttgtccatt
+2679916/1
CCCFFDFFHHHHHJJJJIJJJJJJJJJJJJJJJJJJJJJJJJJJJJJJJJ
@3192114/1
gtctggagagaagatcctcatcttgtatagaggaggcttg
+3192114/1
@@@DDD;D;<;DHBHHIIIIIFCGHCHFHEHG@9EDHHH0
@5755485/1
gtttgtctgtttgtctgtttgtctg
+5755485/1
@@@D???B<=CFF<EGE?<EHAFGE
@5241821/1
cctgatagagacgatttcaccagtggtcttcttgaacttcttcaattgac
+5241821/1
@CCFFDFFHHGHHJJFIIJIJJJJIJHIJCFHEFHGGHGIIJIIIIIIJH
@1658924/1
atgggccttgctgtatttgggtccaatagatatttataagatgtcatttt
+1658924/1
@@CFFFFFHHHHHHJJIJJIIIIJJJJJJJJJJJJIJIJJJJJJIJIJHI
@3192841/1
gcctcttgtatgcgaaggtgttgaggcgcttgtggtggtgcacgcgcttg
+3192841/1
CCCFFFFFHHHHHJIIJJFGHHIIJJIJJJJJIJJJJJHIIJJJJJHFFD
@2680856/1
gggtgacatcggacttaatacaaggaaactgtttagactggttacattgc
+2680856/1
BBCADDFFHHHHHJJJJIJIJJJJIJJJJJJHIJJJJJJIJHIJJJJJJJ
@5756269/1
gtagcgttatcactgtctttacttttaattttcactgatttgcaataata
+5756269/1
B@@FDDDFGFHHHJJEHIJJJJIJJJJBHGJJGHIJGIGIIIIHGGIIGG
@2680960/1
gtttgtctgtttgtctgtttgtctgttcg
+2680960/1
?@@DDDBD?CFDFAFCA<CDHIEEAHI<C
@626712/1
gttgaggcgcttgtggtggtgcacgcgcttgggcagagggaatctgattg
+626712/1
@BBFDDFDHHHHGHIJJJI@GHIIGEHIGJJJJICHAGGGEEHFFFDDFF
@627048/1
tctgtagtggtcctgctgtttcgtat
+627048/1
@@@BDADDHBAFB?<<ACHAAHCAFF
@627152/1
gtatctcccacacgtttcacttcagcatagacaggtgtcttccctggcaa
+627152/1
CBCFFFFFHHHHHJHIJJJJJJJJJJJIJJJJIJJHIIJJJJJJIJJJJJ
@3193194/1
ggagagaagatcctcatcttgtatagaggaggcttgggctcgctctccga
+3193194/1
@@@FFDDDHDHHHIJHGGIIJHIHFHGGJJJGIIJHBFGCEFEGHGHIG>
@98950/1
gtgctgttgtggaactgcttcacctgtggccggcggcacgcagacgcctt
+98950/1
@@@DDDFDDCFAHHEEHGIIGHEHAFFC@?EFHGHIIHGEDDDDDDBDDB
@3704753/1
gttttcacgaatatattgtgggatgcttaaatttacatttagtgtttgtt
+3704753/1
BBBFFFFFHHFHHJIJJJHJJJJJIJJJJIJJJJIIIJJJJJGHIIJJGI
@2176206/1
acataataaaattagaggaagtaggtgctgggcctcttgtatgcgaaggt
+2176206/1
CCCFFFFFHGGHHJJJJJJJJJJJJHJJJJJJJJJJJJJIJJJJJIIIJ?
@7301471/1
gtgaggggcgtcgggtcacattacatactctgtatttcctcttcatggtg
+7301471/1
CCCFFFFFHHHHHJJGIIJIJJJJJJIJJJJJJJJJJJJJJJHHHHHHFF
@1141258/1
tgtttgtctgtttgtctgtttgtctgtttgtctgttcgtctgtgcgcgct
+1141258/1
CCBFFFDFHHHHHJJJJJIJJJIJJJJJJJIJJJIJJJIJJJIJJJJJJJ
@2177085/1
ggcgttactgcttaatactactcactgatttatgtagcatcatcttgtaa
+2177085/1
CCCFFFFFHHHHHJJIJJJJJIJJJJJJJJJJJJIIJJJJJJJIJJJIJJ
@3705827/1
ctttctaaggttcaaaactatatctgtaccaaatttcaaccaaatccgtc
+3705827/1
CCCFFFFFHHFHHJJIJJJJJJIJJJJJJJJJJJJJJJJJJJJIJJJJJJ
@100751/1
gggaagttgcaaaaaatattttatcgagtacctacattataattgcaaaa
+100751/1
CCCFFFDFHHHHGIJJJJJJJJIJJIIJFGGHIJJIJJJJJJJJJJFIJJ
@3194956/1
ctttatgattggttgcatattatggcaacatacacatttggttctattca
+3194956/1
@@CFBEDFFHFFHJIGIIJJJEHFGIJJIIGIGIGEIIGIH?FHIJJJJI
@1142150/1
aacgaataacagttcttcatctgatcaaacgctattaattcattagcgaa
+1142150/1
@@@FFDDBHFFHFGDEFHGJJIJIJIJGGHHBHGDHIEGICBGGGIEHFG
@3706478/1
gttgaactcacaccattcaatttaaaagaaactgggtgcgtgcagg
+3706478/1
@@?DDD;D<CD?F;?4:<CF:AFHAB?BFGE;?B??FEGFEF:BG2
@1142186/1
ctgcaatcctgcctcacatgattcatccacaaattccaacccttgcgttt
+1142186/1
BCBFFFFFHHHHHJJJJJJJJJJJJJJJJJJJJJJJJJJJJJIJJJJIJJ
@1142348/1
ctttaacataatgcgtgacactttacggggagcgcggggcgttacaaacc
+1142348/1
CCCFFFFFHHHHHJJJJJJJJJJJJJJJJJJJJJJJJJDDDDDDDDDDDD
@7303326/1
cttgatgactgcatagatagaaatcgaactcggtcggatgcgtgatgccg
+7303326/1
CCCFFFFFHHHHHJJJJJJJJJJJIJJJJJJJJIJJJIJJJJHIJJJJJJ
@6808302/1
ctttcttttgcgagctgctgccgaaagattagagtcgtcttctacttctg
+6808302/1
=@@7DD8DFF?DFIEB>EG9BEHEEHB>BD<FCH0???BFHII<=8BF@;
@7828864/1
ctgcatagatagaaatcgaactcggtcggatgcgtgatgccgagg
+7828864/1
@@@DDDDDFHDB>EEB?<FFIH@=F81?CGF:?GHE/9DGHIDGA
@7829282/1
cctggctcccatgtcacggtagcactgagtgacggcacctccgacactga
+7829282/1
@<?DBDDBACFADHEBEHA3A?FCBFHE@::CC8??@@F@BBFA@AEG@G
@5242830/1
ggttttttaaactcatattttcatggtaccaagttatgaatttttcaaat
+5242830/1
@@=DDDFFGFHFBGBHIGIGIJJIHD9CFGE@FFHIIIJGIHIFGEHEEG
@5757989/1
cactgagtgacggcacctccgacactgaggtcacggtactcgcggtacat
+5757989/1
CCCFFFFDHHHHHJJJJJJJJJJJJJJJJJHJJJJJFIJJJJJJHHFFFF
@5757991/1
cctggcatcagttacaatgtttgagtacttagttacttgttattgcttta
+5757991/1
CCCFFFFFHHHFHIJJJJJIJJJJJHIJJJJJIJJJJJJJEIJJJJJJJH
@1660526/1
cataaataaaaaacttatgtcaaattaaagaatcacgtcgaacattctat
+1660526/1
@@@DFFFDFFHHFHGEHGIHHEHHGIEEEGGIJGIIFIGGABGIJIGIJJ
@6279437/1
gtgttacctgcaacttggccaggttagggccaacagattgtttgagatgt
+6279437/1
@=?DFDFFHHHGHIIHEIFHGEG3CHFHCGGHIIBBDFGHDHIIGIIII<
@6279455/1
gcacgtagttctcagcttccctgcaaagttaaccatcttgtattcaaaag
+6279455/1
C@CFFFFFHFHHFGIIIIIJIIJIIJJJHHGJIJIIHIJIGGFIGHGIGC
@7830002/1
gtcaaattaaagaatcacgtcgaacattctatgcttataccattaatctc
+7830002/1
CCCFFFFFHHHHHJJJJJJJJJJJJJJJJJJJJJJJJJJJJJJJJJJJJJ
@4730371/1
gggcacagttcctcgacgagcaaatagttcttgaagcacagacacaggtg
+4730371/1
CCCFFFFFHHHHHJJJJJJJJJJJJJJIIJJJJJJJJJJJJJJJJJJJFG
@628433/1
ctttggattttaatttagaaaattaaataaagacttttatttgatcaaat
+628433/1
CCCFFFFFHHHHHJJJJJJJJJJJJJJJJJJJJJJJJJJJJJJJJJJJJJ
@628492/1
gcgcttgtggtggtgcacgcgcttgggcagagggaatctgattgtgctgt
+628492/1
@@@FFFFDFHHHHFHHIGIIJIIJJJIJIJJJIJJJJJIIIJIJEGGGHC
@628529/1
gtcagaacctgatagaaacggttggcgttagg
+628529/1
CCCFFFFFHHHHHJJJJJJJJHJJJJJIJJJJ
@3707703/1
gctcgctctccgaagggagcttgcggccgatgacctcatactccttcaac
+3707703/1
CC@FFFFFFGHHHGEHIIADHIEHIIIGIBFHIIIIIFIIIIHFE@CHEC
@102550/1
ggctgatccgagttggatgcggttttcacgaatatatt
+102550/1
:?<?DDDDDHBFHDHIIAFGGAGGGID<?DD@??DG?9
@3707814/1
cgaaagattagagtcgtcttctacttctgcttctggcacatcaggagaag
+3707814/1
CCCFFFFFHHHHHHIJJJJJJIJJJJJJJJJJJJIJIJJJJJJJJIIHIG
@102780/1
ttgtaatatagtttcttttttaattgttataaattcgtaattcgtagctt
+102780/1
BCCFDFFFHHHHHIJJJJJJJJIJJJJJIIIGHHIIIHHHGIIJJIJJJJ
@1144585/1
gtccgtttttaaactattttttcaatgccctaagtgagtatacatctatt
+1144585/1
C@CFFDFFHHHHHJJJJJJJJJJJJJJJJJJJJJHHJJGHJJJJJJJJJJ
@3708909/1
gttttttaaactcatgttttcatggtaccaagttatgaatttttcaaatc
+3708909/1
CCCFFFFFHGHHGIJIJJJJJJIHI<CFGIJIHIGGIIIGIGJGGIIJJD
@7305378/1
gttaagaggtgttacctgcaacttggccaggttagggccaacagattgtt
+7305378/1
@@@DDDDDD?D<DHIIIIIGIDH@HHIIEGH?EGEHIIIIIGHIEEHGHI
@1145061/1
cttccctgcaaagttaaccatcttgtattcaaaagaaaacctagaatcac
+1145061/1
CCCFFFFFDHHHHIGJJIJIIJJJIHGIIEIIJIGJJJJIJJIIIIJJJJ
@3709201/1
cctgatagagacgatttcaccagtggtcttcttgaacttcttcaattgac
+3709201/1
??@DDD?DA?BFFG;ABABHGHCAB;FEDFGIIIIGE?DEG@FIIIIBGF
@3709632/1
agcttaaaatacgtttaaaaaaaatttgtaccaaatacttgatatcgcat
+3709632/1
CCCFFFFFHHHHHIJJJIJJJJJJJJJIHHJJIIEIJJHJIIJJJJJJJI
@7306389/1
acgaaaccaatttagaatatacgaaacagcaggaccactacagacaaata
+7306389/1
CCCFFFFFHGHHHJJJIJJJJJJJIJJIJIIIHGIJJJIJJIJJJIJGHJ
@7306591/1
ggtgcacgcgcttgggcagagggaatctgattgtgctgttgtggaactgc
+7306591/1
BB?DDFFFHHHHHJJJJJJJIJJHIIJJJJJJJHHIJJJIJHIIIIIJJI
@1661811/1
gcaagaagtaccagaaacgggacttagccacaatctggtctggagagaag
+1661811/1
CCCFFFFFHHHHHJJJJJJJJJJJJJJJJJJJJJJJJJHHIJJJJJJJJJ
@628914/1
cgtagttctcagcttccctgcaaagttaaccatcttgtattcaaaagaaa
+628914/1
CCBFFFFFHHHHHJJJJJJJJJJJJHIJJJJJJJJJJIJJJJJJJJJJJJ
@4244637/1
gcaagaagtaccagaaacgggacttagccacaatctggtctggagagaag
+4244637/1
@@@ADAD?2A::2:EG>FFG6FD;?C?FDGIDDDHIICHIEGIBE9DH>D
@4244671/1
cttgaacttaccccacgaaaaatcttacgaggttcgtgctgggtattata
+4244671/1
CCCFFFFFHGHHHJJJIGIIJJIJJJJJJIIIGGGIHIIIIJJ8@GIJJI
@4244717/1
gtccttgttgttaagaggtgttacctgcaacttggccaggttagggccaa
+4244717/1
@@@D=?DDH??C?FG9B;FDF=HGHIHCBADEGBC9?DHB?DGHA?BDFG
@4731508/1
gtcgatgtcgaacccaaaaatgtaattaacttttttttttgtct
+4731508/1
@@@DDDD?DFFFFFFFBFEEFI9CFGFF@FFFFIFIIIFI46=A
@4244819/1
ccgcaatgttggagcttggtacaaagcaaaggtcgggcagttcgtcaaca
+4244819/1
CCCFFFFFHHHHHJJJJJJHIJJJJJJJJJJJGGIIJJJJHJJJIJJJJJ
@1662240/1
ggtggtgcacgcgcttgggcagagggaatctgattgtgctgttgtggaac
+1662240/1
?@?DDDBDHFHHFEEHIDGHCG?GHIGHEHGIDHHIHGIIGFHGFFE@EA
@629535/1
gaacgccaatggcatgaatagatgtcatgcgcaagcgtgccctgtgcgcc
+629535/1
@?@DDDDDDH8FHHIIII@HEFIIIIIGGGGGBDHAF6?DHBHG=CGIIG
@3201601/1
ccagttattacataattgtacacagtgaacaaaattgcaatatagttatt
+3201601/1
@;@DDDDD>F?DDECFFI:FHFFFGHE<BHHIAF@<F>BFF9D4DFFCGF
@3201712/1
tgggcctcttgtatgcgaaggtgttgaggcgcttgtggtggtgcacgcgc
+3201712/1
@@@FDFDDHHDACFBGA;FDGA?CCF?GHEFHGIIDCC=BFAFHGIDGFD
@1662988/1
ggcgcttgtggtggtgcacgcgcttgggcagagggaatctgattgtgctg
+1662988/1
:;?DDDDB<<CF?CC::<ABFFFDFG=;;97B?BBAFFFCFC;CEIEEFF
@4732721/1
gtgattctttaatttgacataacttttttatttatgaaccgaccgacatg
+4732721/1
CC@FFFFFHDBDHICEGGBFGGGFHIGIGGIIEIGEEGICFDA:DHGHGE
@2182547/1
cctcgaaggcgcggcgtgcggttaggcgaag
+2182547/1
@@@FDFFFHHDHDGHIHEGHI;AEGGG<B<B
@3202435/1
gcacagacgaacagacaaacagacaaacagacaaacagacaatcagacaa
+3202435/1
CCCFFFFFHFHFHJEHHHCHGGEGGIIIGGFFDGHJIJHEHGGHICGHGH
@3202572/1
gctgggcctcttgtatgcgaaggtgttgaggcgcttgtggtggtgcacgc
+3202572/1
;?@DDDADFBDFFEGFGHGB@DHEG:CD4?FHGGIFIBGEG?FHGAGIAE
@7307188/1
ctgcaacttggccaggttagggccaacagattgtttgagatgtttgtgaa
+7307188/1
C@CFFFFFHFBHHJJJHIIJIJIJJJJJJGGIJHIIJIJJJJEGIGIIJJ
@3202773/1
ctcttcctcgggttggaatgattctggtgggttgtcctgcagagcttgcc
+3202773/1
CCCFFFFFHHHHHJIIJIIIGHIIJIIJJJJ@GHGFGIIIIHJGGIJJJJ
@3202792/1
aacacaaacaagacatcatagacaagaaccaactcattaccaaagatgac
+3202792/1
CCCFFFFFHHHHHJJJJIJJJJJJJJJJJJJJJJJJJJJJJJJJJJJJJJ
@4733203/1
gtttattttgtttttctctgtgatctgtttcttggcatctatagatgtcg
+4733203/1
@@@DDDDDHFBHBEGIGG9AAB@FFIGEEHFCA9CGGGHIGEFFGHIGEG
@1663728/1
ctttactcgaatagtcttttctaacttgaacagtgcgatgttttacaagg
+1663728/1
CCCFFFFFHHHHHJGIIIGIJJJJJJJJIJJJJFHIIIJIHJIJJJJIJJ
@2183001/1
gtttgtctgtttgtctgtttgtctgttcgtctgtgcgcgctaatctc
+2183001/1
@@@FAFADAFHFDAEHBHGGBCECHFEHCAFHF?:9?DEAG?6B=CC
@3203063/1
tttgtctgtttgtctgtttgtctgtttgtctgtttgtctgttcgtctgtg
+3203063/1
@@@DBBDDFHFFHBBGGDGHF<E>FEHEGFECHIIIC9@G?D?F?;BD?D
@1664023/1
gacgatttcaccagtggtcttcttgaacttcttcaattgacgcaagaagt
+1664023/1
CCCFFFFFHHHFHIHIJJJJJJJJJJJJJJJJJJJJJJJJJJJIJJJJJD
@106871/1
acaaattatttctaccatcaaatacaggttttagtgcgccaaatatttta
+106871/1
CCCFFFFFHHHHHJJGGIIJJJJJIEHIHIJJJJHIJJIIGIIIIJJJJJ
@4245976/1
ccaacaaataaactttttaatagacaaatacaacgaaaccaatttagaat
+4245976/1
CCCFFFFFHHHHHJJJJJJJJJJJJJJJJJJJJJJJJJJJJJJJJJJJJJ
@5759642/1
gtgctgggcctcttgtatgcgaaggtgttgaggcgcttgtggtggtgcac
+5759642/1
@@@BDD?ADBHBHGI?FHDGEIGHB1CCFG@FC@DAHG@C@G@;@@1@7=
@1664597/1
ctgaggaccttagggacttcgacatattcggcgatgatgcattcttcctc
+1664597/1
CCCFFFFFHHHHHJJJJJJJJJJJJJJJJJJJJJJJJJJJJJJJJJJJJJ
@4246071/1
cacagacgaacagacaaacagacaaacagacaaacagacaaacagacaaa
+4246071/1
CCCFFFFFHHHHHJJJJJJJJJJJJJJJJJJJJJJJJJJIJJJJJJJJJJ
@5759835/1
caccagtggtcttcttgaacttcttcaattgacgcaagaagtaccagaaa
+5759835/1
CCCFFFEFHHHHHJJJJJJJJJJJJJIJJJJIJJJJJJJJJIJIJJJJJJ
@3204256/1
gttcgtctgtgcgcgctaatctcagaaacggctgatccgagttggatgcg
+3204256/1
C@CFFFFFHFHFHJJJJIJJIIIJJIIJJJJIJJHEGIICHCGHIHIGHG
@6811711/1
cctctatcaagtgctcgttttgttagacttcagtgtagctttgtattatg
+6811711/1
;?@DFDB>BFHAFHGFHEFHIGIIIIGGGGIII<FFHHHGEH>FGHGHIG
@3204656/1
gttgtgtacacctgagcgagactcataacgcagccagatgccaaagttct
+3204656/1
@@CFDDDBHDFFHIJJGGEEHGIJIJGGHHGIJIJIGDFIIIIGIGCGHG
@4735136/1
gtcataatcttcagatactccaaagcattctgggctgcagatgactgtgc
+4735136/1
@@@DFFFFFDHBFHGHIJIIFIIIJJCEGEFGCHGDGEIHIGGIIIJDHH
@5760547/1
tgtacacctgagcgagactcataacgcagccagatgccaaagttcttgat
+5760547/1
@@?DDBBADFDDDG@GE<CGECGH9FHIBHFGGDHDEEBHIBBFGGGIHG
@5246793/1
ggcagagggaatctgattgtgctgttgtggaactgcttcacctgtg
+5246793/1
@<@BBD8B@@DBHHHGGIGHBA>AF3CE?CFHHIIB4?DHIE>?00
@5760671/1
gtcgaatattccctgacacctcacccagggcgggatatggaattttaatt
+5760671/1
CCCFFFFFHHHHHJJIIJJJIJIJJJIJJIJJIIBHFFFFFFEDEEFEEE
@2684797/1
cgtttctgagattagcgcgcacagacgaacagacaaacagacaaacagac
+2684797/1
CCCFFFFFGHHHGJJGJJJIJIIJJJIHJJJJIIJIJIJJHIJIJHHHHG
@1147057/1
ggtgcacgcgcttgggcagagggaatctgattgtgctgttgtggaactgc
+1147057/1
?@BDFFFFHHHFHJJJJJJJJJJJJJJJJJJJJIJIJJIJJIIJJJJJJJ
@2184009/1
gtgggttgtcctgcagagcttgccacatcttgtaagcagcctgacgctta
+2184009/1
??=?;DDDD?8<D?:A<<3<:CGC?BEF>FBF@GGFAFF339BDA:@F;6
@3206044/1
caacgatttatttcgattgttccatcactatcaaaacttctcaggattga
+3206044/1
CCCFFDFFFGHHGHHJJIIHEHEGIIIIJIGGIIIJJIEIJJGFI9BCHG
@6282119/1
ggcagagggaatctgattgtgctgttgtggaactgcttcacctgtggccg
+6282119/1
CCCFFFFFHHHHHJJJJJJHIJJJJIJIJJJJJJJJJJJJJJJJIIJJJJ
@4247853/1
gggctctgtgcctggctcccatgtcacggtagcactgagtgacggcacct
+4247853/1
?@@DDDFFHFFHHFFEEGHHGIJCHHGHJ?FGIJEEHGG?DFHIEBDAHI
@3712876/1
cccaaattcttcttcttcagccggctttggtggttctttggctgcctctg
+3712876/1
8@@=DDDB?FFFFIIE@EHEEDF>GIFEHGGFG?FHHIIIGDCBHI<FHI
@4736626/1
gtcacggtagcactgagtgacggcacctccgacactgaggtcacggtact
+4736626/1
CCCFFFFDHHGHHJJJJGHIJJJJJJJJJJJJJJJJJIJJGIJJJJIJHH
@3206238/1
cccgccggtgctcttgtagaacatgatgagtagctcctgcaccatgctgc
+3206238/1
CCCFFFFFFHHHHJJJJIIJJJJJIHIJGIGHIJJJJJIIJJHJJGGIIJ
@2685749/1
gccgtttctgagattagcgcgcacagacgaacagacaaacagacaaacag
+2685749/1
@@@FDFFFHHDFHEGHIJJJJIIJJJJJIIIGGCHIIGIJIJJIJHGHEF
@3206722/1
gtcctttctaaggttcaaaactatatctgtaccaaatttcaaccaaatcc
+3206722/1
@@@DFFFFGDFFFAEGIJIJJIFHIJGIHIGGFGGEFHIDGIIBBGHGEF
@3206871/1
gccattagtagactgatcagccggagcagctccggtaagtttgtcgagta
+3206871/1
@C@FFFFDDFFDHHGIIGDFDGIG@GFGCGGHIGI@FCHDDA@BFGIGHF
@2184931/1
ttttaataaatatacataaacaaaacaattaattatcacataaaaccaaa
+2184931/1
CCCFFFFFHHHHHJJJJJJJJJJJJJJJJJIJJJJJJJJJJJGGJJJJJJ
@4248525/1
ctcttgtatgcgaaggtgttgaggcgcttgtggtggtgcacgcgcttggg
+4248525/1
@@@BDDEDDFHH;CBGA?ECBHHIIIIIIEFHC?1B@CHHGGGGGBEBBC
@5247045/1
gtgttgaggcgcttgtggtggtgcacgcgcttgggcagagggaatctgat
+5247045/1
@?@DDFEFHGH@AHHGFHB@?F=GHIHIIIIB;DGHIIA@EHEHFFDCFD
@4737876/1
cgtcgaacattctatgcttataccattaatctccgcaactatttgacgga
+4737876/1
CCCFFFFFFHHHHGHIGHBHGIIGICHHDHIGIGIIGGHIIIIIICHGEH
@5761033/1
ggcatgtatagatgccattggcgcgagagaacatgcttttttagccgata
+5761033/1
CCCFFFDFHHHHHJJJJJJJJIJJJIJJJJJJJJJJJJJJJJJJJJJHJH
@4249227/1
ctgggcctcttgtatgcgaaggtgttgaggcgcttgtggtggtgcacgcg
+4249227/1
@@@BDFFFHHBFDGIGJJJJJB2AEFHIJICGHHGIJECB;F;FGGHJHH
@7833541/1
ccaacagattgtttgagatgtttgtgaaactgcgacaccttgtggctgtg
+7833541/1
CCCFFFDAHHHFHIJGJIIIJJIJIJIGJIJJIIIJIJJJJJJJJJIIHJ
@3207923/1
ctcggacatttcaattttatttagttggtcttggttgaacggaactccaa
+3207923/1
CCCFFFFFHHHHHJJJJJJJJJJIJJJJGIJJJJJJJJJJJJJJJJIJJJ
@4738311/1
gacgaattagaaaatactttgacactttctataatttataattattattc
+4738311/1
@@@FFFDFHGFFHGIJJIIIJEHH@GHJJJJJIIIIIEHGGIJJIJGJIJ
@6813003/1
ccgtttttaaactattttttcaatgccctaagtgagtatacatctattaa
+6813003/1
CCCFFFFFHHHHHJJJJJJJJIJJJJJJJJJJIIJJGHIIJJJJJIJJJJ
@6813050/1
cccatgtcacggtagcactgagtgacggcacctccgacactgaggtcacg
+6813050/1
@@@DDDDDD?:@<C@BFFFE>?F349C1C@@BD:BD?:FHD>;=C8@=@/
@6283402/1
cagtggtcttcttgaacttcttcaattgacgcaagaagtaccagaaacgg
+6283402/1
@@@D=:B?FDAACEAFBBFAHAHDCEHHCABAC?D>;F?F?DFGGAFGGC
@6813147/1
gagcttggtacaaagcaaaggtcgggcagttcgtcaacaagacattacta
+6813147/1
CCCFFFFFHHHHHJJJIJEHIHIJIJJIJJJJJGIJJJJJJJJJIJJJJJ
@4738521/1
ccgcaatgttggagcttggtacaaagcaaaggtcgggcagttcgtcaaca
+4738521/1
CCCFFFFFHHHHHJIJJJJFHJJJJJJJJJJJGHIIJJJJHJJJIJIJJJ
@4249545/1
tcctcttgtatagaggaggcttgggctcgctctccgaagggagcttgcgg
+4249545/1
@<@DBDDDHDDHHIIEEGEHICFC8@9:@GHGGHFGEHHBG9FEHEG<EH
@3713969/1
cgtttagcagcttcatccagaggcaagcgctccaagttgcttggaggctt
+3713969/1
?@??DDDDFDAHBF<CDEHIBEFH<@FHIAGGID>DBDF>BB?GFGI=@G
@109243/1
gcactgagtgacggcacctccgacactgaggtcacggtactcgcggtaca
+109243/1
@CCFFFFFFDCFFHBEHAGDHIIEIIGF>FHFEFHGIFG@DGIIIE:=DD
@5761749/1
gcggcaaacgcctattaacattatcatcgttctcagcatggtaagaaggt
+5761749/1
CCCFFFFFFHHHGIIJJJJJJJIJIIJJJHIJIIIIIIJJJFGHIIJIIC
@4738796/1
cttataagtaggtaataaacatattcttataaaattttactgtttttaat
+4738796/1
CCCFFFFFDFHHFGGIIGGGGIEJGHHGGGGBIEHGHIJIJIFEHIIJJJ
@2685901/1
agaacaaattacattcacttgacatcataatacgatactgattccacatt
+2685901/1
@CCFFFFFHHHHHJJJJJJJJJJJJJJJJIJJJJJJJJJJIJJJJJJJJJ
@1666304/1
ttctgagattagcgcgcacagacgaacagacaaacagacaaacagacaaa
+1666304/1
CCCFFFFFHHHHHJJJJJJJJJJIJJJJJJJJJJJJJJJJJJJJHHHHHF
@6284127/1
ccgtttccaatctccaagacaggaggctccagtactttagctttgacagt
+6284127/1
CCCFFFFFHHHHHJJJJJJJJJJJJJJJJJJJGHJJJJJJJJJJJJJIJ?
@1666475/1
gcaccgacgacgacactgtacagttagaaatgttacaacctctatacttt
+1666475/1
CCCFFFFFHHHHHJJJJJIJJJJIIJJJJJJJIJJJJJJJJJJJJJJJJJ
@4739535/1
ctgcaatcctgcctcacatgattcatccacaaattccaacccttgcgttt
+4739535/1
=BBFBBDDFHHHHJJJJJJJJJJJJJJJJJJIJJJJJJJJJJJJJJJJJJ
@6284442/1
gtgctgggcctcttgtatgcgaaggtgttgaggcgcttgtggtggtgcac
+6284442/1
C@CFFDFFHHFHFIGFGHIJJGGIJ1??DEGEHCIIJJIFHIDCDGHGHA
@4740150/1
caatcaaccaaccaactccgtacctatacaataacaaaatacaataaaaa
+4740150/1
@@@FDDFFGFDHDHIIIJJJJIIIIIJIJIJJJJJJIIGJJIJIJJIJGH
@2687180/1
gtgctgggcctcttgtatgcgaaggtgttgaggcgcttgtggtggtgcac
+2687180/1
BCCDFDFDFHFHHIIIJJIIIFGHI:CGHIGIIIHIJIEFHGHGCEIJII
@1149455/1
gtttgaaaaattgacggccagccttaacgtacgattccaacgccccctgg
+1149455/1
@@@DDDDDHDBFHAEGGGA??;F@EGHIGCDHDB??GFH@GIIIGEG>HH
@2687637/1
gggacttagccacaatctggtctggagagaagatcctcatcttgtat
+2687637/1
CCCFFFFFHHHHHJJJJJJJJIJJJJJIJJJJJJJJJJJJJJJJJJJ
@1149552/1
tattgttatgtcgatgtcgaacccaaaaatgtaattaactttttttttgt
+1149552/1
@@@DDDFAHBDHHBH>CCEHDHDEEHEDHGGCFHHHHIIIIIIGIIGGHE
@6813338/1
gtccgtttttaaactattttttcaatgccctaagtgagtatacatctatt
+6813338/1
CCCFFDFFHHHHHJJJJJJJJJJJJJIJJJJJJJDHGHFHIJJJJJJJJI
@6813359/1
cctctatcaagtgctcgttttgttagacttcagtgtagctttgtattatg
+6813359/1
CCCFFFFFHHHHHJJJJIJJJJJJJJJJJJJJJGHIIJJJJJJIJJJJJJ
@6813389/1
cgtcgaacattctatgcttataccattaatctccgcaactatttgacgga
+6813389/1
BC@FFFFFHHHHHJJJJJJIIJJJJGIJJJEHIJJJIJJJJJJIJJJJJ@
@7834063/1
gatggagtgagcacgggctctgtgcctggctcccatgtcacggtagcact
+7834063/1
CCCFFFFDHHHHHJJJJIJJJJJJJJJJJJJJJJIJJIIJJJJFHIJJJJ
@5762080/1
gtctgtacattgaaaataaaaataaaaaaaatagcaggggttattgttat
+5762080/1
CCCFFFFFHHHHHJJJJJJJJJJJJJJJJJJJJJJJJJJJGIJJJJJJJJ
@5249278/1
cgggacttagccacaatctggtctggagagaagatcctcatcttgtatag
+5249278/1
?<@FDDDBDF><FDFHEHIFIIF@F><BFFEBHGI9D@GH@BGIEFEEH<
@7834665/1
ctgggcctcttgtatgcgaaggtgttgaggcgcttgtggtggtgcacgcg
+7834665/1
CCCFFFFFHHHHHJIJJJHIIJCGGHJJJJHIJJJJJJIIJIIJJJJJHH
@633938/1
tgcctggctcccatgtcacggtagcactgagtgacggcacctccgacact
+633938/1
?@@DD?DFFHFFHIIIIGIGIHGIGJJIJJGHGIJGGDBGHIIGGIJGII
@1150717/1
tgtggaactgcttcacctgtggccggcggcacgcagacgccttgatgacc
+1150717/1
@@@FFFFFHHHHGJJJJJJIJJIJJJJJJJIJIHHHFFDDDDDDDDDEDD
@6814427/1
gttgggagtaattattaattaattaaaaaggataattaaatattgcttgg
+6814427/1
CCCFFFDFHFDDHIJJGGHJJJIJGBDHEGGGHHJJJJIJJIIGGCH<BE
@634487/1
gtttgtttcatgtcaatcggttcataaataaaaaagttatgtcaaattaa
+634487/1
C@CFFDEEFDHGHJJIJFIIJJJJJJIJJJIJJJJIGHIIHIJJIJIJJJ
@5250133/1
cacctgtggccggcggcacgcagacgccttgatgacctccactttgatga
+5250133/1
@@CFFDDBFDHDGIIIFIGAFFEHE/=<=?DBFBACCCEDACCCDDCC>>
@2187612/1
gtgaaacgatcaacaataatatataatttggagtacagttaatacctggc
+2187612/1
@@@DDADD?BFFHBBCG@:FHHGGGHGIIEHG;:CGFGFCFHFGIIIIA@
@2187666/1
ctgtggccggcggcacgcagacgccttgatgacctccactttgatgatct
+2187666/1
@B@FFFFFHFFGHIJJJJJJJJIIHHHHFFFFFFEEDCEDDDDCDCDFDE
@7312232/1
ggcagagggaatctgattgtgctgttgtggaactgcttcacctgtggccg
+7312232/1
CCCFFFFFHHHHHJJJJIJHHIIJHJJHIJJJJJJJJJJJJJHIHJJJJJ
@2688482/1
gttaaaataaatatttcaaataaagatcgctgagtaaaacaatccgaatc
+2688482/1
CBCFFFFFGHHHHJJJJJJJJJJJJIJJJJJJIJFHIIJJJJJJIIJJJJ
@4742903/1
aaagataagtataggctcaaaacctaacgacatcaatcaccagcttaaaa
+4742903/1
CCCFFFFFHHHHHJJJJJJJJJJJJJJJJJJJJJJJJJJJJJJJJJJJHJ
@2188068/1
gtgctgttgtggaactgcttcacctgtggccggcggcacgcagacgcctt
+2188068/1
CBCFFFFFHFHHHJJJJJJGIIIIIJHIIIJIIJJJJHHEFDDDB@BD?@
@1668587/1
gtcttcttgaatccacattggtgtgataaccgtgaactgatcgtgtggga
+1668587/1
??1;?DDDBHHH>F?AECC?FF=HEC@H<<<FFHGGG<CFAFD?DGB1DD
@1668612/1
gggttattgttatgtcgatgtcgaacccaaaaatgtaattaacttttttt
+1668612/1
@CCDFFFFHHHHHJIJJJJJJJJJJJJJJJJJJJJHIJJJJJJJJJJJJJ
@7835113/1
gcgatgttttacaagggcaggttgaactcacaccatt
+7835113/1
?<<D1@DDD?FFF9:3BF;EEC9FFA3?BBEGBDFE4
@635869/1
tccccatctgaggaatagtattgttaaatcaaaccaaatatgctatagag
+635869/1
CCCFFFFFHHHGHGIJIJEIJJJJJJJJJJJJIJJJJJJJJIJJJJJIIJ
@2188748/1
ggattaaaaataaacttaaagattattaataagaaaaaaataatgcaaag
+2188748/1
CCCFFFFEFHHHHJJJJJJIJHIJJJJJJJJIIJJJGHGGIIIIJIJJJJ
@3715891/1
aggcgcttgtggtggtgcacgcgcttgggcagagggaatctgattgtgct
+3715891/1
C@CFFFDFHHFHDGGGGA3CGHGGGGICH;BFBHIIF@FGGICCEACEEH
@1669291/1
acctgccatgcgctggtaagcgctatggactgccgccaattcactgttca
+1669291/1
CCCFFFFFHHHHHJJJEGIJJIJJJJJJJJJJJJJJJJJJJJJJJJGIJI
@5762941/1
gtctgtttgtctgtttgtctgtttgtctgttcgtctgtgcgcgctaatct
+5762941/1
BBBFFDFFHHHHHIJJJJIJJHJJJIJJJJJJJIJIIGHIIJJJJIJJJJ
@4250889/1
cttcaagagcctcttctaaagcaaacaatgagacctgtgcaacccatttg
+4250889/1
CCCFFFFFHGGGDIGIJJJIGGGIJJIIJIIGEEHJJJGFGIJIGGIJHH
@3212239/1
gaggaagtaggtgctgggcctcttgtatgcgaaggtgttgaggcgcttgt
+3212239/1
@@CFDDFDHDBAFGIJIIBHIJIJJIIJJJJGIGHDGGGIIJDGIFIJJH
@3716394/1
ggtcattacactccaatctatatcgtaaccattgtcttctttgacgggca
+3716394/1
@??DDADDDFFHFBEBHGIGA@HEGBCFHIGIEIBF>DHHIIIIII:F>B
@4744964/1
agccagatgccaaagttcttgatcttcactgggctcttctctgggatttc
+4744964/1
<@@FFFFFHHFHDHI?EGHIJJIDHIJJIIEIJIICGGIDHGGFCH@CFH
@5763483/1
ggtacatctagagtataaaaaaatgataaattccgtcactattcta
+5763483/1
??;DADDDFD8<:A<C9EHFEDC>FC<<FE4DFCG?0??<?D@AF>
@2189001/1
ccggcttatactccgcctccaacttgatacaagcttctcggacagcagtg
+2189001/1
;@@DDDDABFBA?:E?A@CG?9A?E@?F@G<FC@B?B<DDF@@?FB==..
@1151629/1
gcttgggcagagggaatctgattgtgctgttgtggaactgcttcacctgt
+1151629/1
@@@DDBDD;??FFF<FGDHHFEH9<<EE?1:?FGD<9DD?DBFF>BD8D?
@2189040/1
gcctcttgtatgcgaaggtgttgaggcgcttgtggtggtgcacgcgcttg
+2189040/1
CCCFFFFFHHHHHJGHIJAFFHIHJJIJJJJJIJJFHIHGIIJJJJHFFD
@1151664/1
gccagatgccaaagttcttgatcttcactgggctcttctctgggatttcc
+1151664/1
@@@DDDD?BDCDH>HEGHGIIIHGIDCHEC9CFHEGHGIGGBHCDFFDED
@110566/1
gcgtagggtaagacacggatcgcatacaccgtgaatataagtggcaaagg
+110566/1
?@@=BDDD:CFFFHIIIIIIIIIIGHGGHII?GHIGIIIIE9DCGHGHIG
@2189501/1
gtctgtttgtctgtttgtctgtttgtctgttcgtctgtgcgcgctaatct
+2189501/1
CCCFFFFFHHHHHIJJJHHIJCHIIFHJGDHGHCGHIIEIHIJJJIJIJJ
@1152238/1
gggttcgtgaatcatgccctcaatctgcaccagttcatatttgggcacag
+1152238/1
??<=DDDFDFHHGICDBCEFGHEBHHCGGHIGHHIBHHECHIG>FGIHEH
@2189665/1
gcccacacccgtatctcaacacccataaagaactgtttgcctctcatgtc
+2189665/1
BCCFFFFFHHHHHJJJJJJJJJJJJJJJIJJJJJJHIJJJJJJJJJJJIJ
@2189763/1
agtggtcttcttgaacttcttcaattgacgcaagaagtaccagaaacggg
+2189763/1
CCBFFFFFHHHHHJJJJJJJJJJJJJJIJJJJJJIJJGIJJJJJJJJJJJ
@4746178/1
cggcacctccgacactgaggtcacggtactcgcggtacatgttgtgtaca
+4746178/1
CCCFFFFFHHHHGIGIJJJJIHJJJJIJIJJJJJJFGIIJJGHGDHEEEH
@111423/1
cttgacctacttgtagacacggcagatgaggatacctcaacttcatctta
+111423/1
@@CFFFFFFFHFFEHGGIGGGIIJIGEGIDG>?9BDFGGGIJJGJJJIIG
@2190211/1
gacccttctacagatttattatagcctgcgacttcgttcgtgtggaatag
+2190211/1
@@@DDDABHDDHFGGIHJIIGIGGIEDFHECGIJCG:BBG?F?DGDHGGI
@1152983/1
aagaaggtggcggccagaatctagacatgcacagctcttgcagccatcca
+1152983/1
CCCFFFFDHHHHHJJJJJJJJJJJJJJJJJJJJJJJJJJJJJJIJJJJJJ
@637595/1
cgtcaatatttttttaaatcaaagacgtaatttgtatgagtgttttgaat
+637595/1
CCCFFFFFHHHHHJJJJJJJJJJJJJJIJJJJJJJJJJJJHHIJJJJJJJ
@5253143/1
gccattgatacagagtgtgctaaacattttgacgaattcttgccacaatc
+5253143/1
@@@DBDADDFB?FABACE?<HFGG@FFFBHGBHHAHB?<F?FGHGEIDGE
@7836978/1
gcactgagtgacggcacctccgacactgaggtcacggtactcgcggtaca
+7836978/1
CCCFFFFFHHHHHIIHIJJJIIJIJJJJJJJJIIFJGGIJJECHIHHFFF
@112229/1
ctcctcagtaggatggcaaagagacgaagcgcgcgttctcatgtaatttt
+112229/1
CCCFFFFDCFFFDGCGDF@HG>E?CEHDHGH>@FBHBEGD>DHD@HAHHF
@1669795/1
ccagaatctagacatgcacagctcttgcagccatccaacgggattgccca
+1669795/1
@@@FABDEHBHFFGIIIIIIIIHIEIIHGIGHHIFHGIIIIGHIHGGEGG
@112362/1
caccagtggtcttcttgaacttcttcaattgacgcaagaagtaccagaaa
+112362/1
CCCFFFDBHFFFDGIJIIIJIIIIJIJIJJJJIJJJJJGIJ?DGHIJIJJ
@7837318/1
gataaagataagtataggctcaaaacctaacgacatcaatcaccagctta
+7837318/1
@CCFFFFDHHHHHHIGIIJIJIJJJGIJIJGIEDGIJJIJIIJIIJJJJI
@7313982/1
caacagattgtttgagatgtttgtgaaactgcgacaccttgtggctgtga
+7313982/1
CC@FFFFFHHHHHJJJJJIHJJJHJIJJJJJJJIJJJJJJJIJJJJJFIG
@4747814/1
gtggaactgcttcacctgtggccggcggcacgcagacgccttgatgacct
+4747814/1
@CCFDFDDHBHHFEDFEFHGIEGHIJIBBBH8;BEDBFDDB@;>@AC@CC
@5764118/1
gtggtggtgcacgcgcttgggcagagggaatctgattgtgctgtt
+5764118/1
8=??BD;0<AD<D1C@1C;1:8D:6?DA<DDEI9BD>9=B@DDA;
@4748186/1
gtcgtatgattatttgtctgtagtggtcctgctgtttcgtatattctaaa
+4748186/1
@@BFDDFFHHGFHJJJHIIJJGHJHIJIIGIJJJJJIIIIIGIIJJJJII
@6816175/1
gtcttcttgaacttcttcaattgacgcaagaagtaccagaaacgggactt
+6816175/1
@@@FFBEFDHHGHJFIIJIJBHHGEHIIIJDHGHIJJIJIGJJJIJIJJJ
@6816262/1
gtatgattatttgtctgtagtggtcctgctgtttcgtatattctaaattg
+6816262/1
CCCFFFFFHHAHHJJIJJJIJGIFHBEHJIIJJJJGHGHCHIII@FFGHI
@3214206/1
ggcacgcttgcgcatgacatctatacatgccattggcgttcaaaaggtta
+3214206/1
CCCFFFFFHHHHHJJJJJJJJJJJJJIJJJJJJJJJJJIJJIJJJJJFHI
@7315029/1
gtggattttaatgttattattacagcatacataataaaattagaggaagt
+7315029/1
=:?DDDBDHF<AHEE@EDEA<D>ABCBH4ACEGEGIC<FF>9C?DB@DG:
@4748948/1
catacataataaaattagaggaagtaggtgctgggcctcttgtatgcgaa
+4748948/1
CCCFFFFFHHHHHJIJJJJJJHIJJJJJJJJJJJJJJJJJJJIJJJJJGH
@2692203/1
cgcaagaagtaccagaaacgggacttagccacaatctggtctggagagaa
+2692203/1
CC@FFFFFHFHDHIJIJJJJJIJJJJJJIJJJIJJJJIJGHIJJJJJJJJ
@4254126/1
atctgattgtgctgttgtggaactgcttcacctgtggccggcggca
+4254126/1
8?@DDADDF:=CCFIEEFE=@HAFF:FAE9<<F;?GEFFIDAFBE8
@638987/1
cctaagtgagtatacatctattaaattcaaacgcagagctcattatgttg
+638987/1
CCCFFFDDDHHHHJJJIIIIJJJJIJIHJJJIJIJJJIJJJGHIJIJIJI
@4254314/1
gtgcattgtaaaattctagacacacatgccacatattcaggcattatgta
+4254314/1
CCCFFFFFFFHHGIIJJIJJJJJJJJJJIGIIIJJIIIHIJJJJJJJJGI
@4750072/1
cgaaggtgttgaggcgcttgtggtggtgcacgcgcttgggcagagggaat
+4750072/1
@<?DDADBADFDHD=EBHIGCFHIIIIGGGCHD<:F>ACCEHH=BEECCC
@1153546/1
gttaagaggtgttacctgcaacttggccaggttagggccaacagattgtt
+1153546/1
@?@BADDD;2ADDHHIBCCG@GHDEB?CAEG?EGBBAHDHDHGDHBGAHC
@113413/1
gtttatacattttttttttaatttttgtgttacgattcgaatactggact
+113413/1
BBBFFFFFDHHGGIJJJJIIHIIIIEFFBGHIJICHHGGGIIIGIJGEHH
@5254105/1
tgctttcacaatcttcgtgggactagtagtcatttctttctgccactctt
+5254105/1
CCCFFFDEHHGHHJJJIJJJIGFHIIHGIIJJJJJJJJJJJJIJIGIIJJ
@4750602/1
ccccgctacactcactgcaccagcattcgtgtcccccgctggagcttgac
+4750602/1
@@BFFFDFGHHGHJIJIIIIGIIIJJGIGGEHHB>FGHGJJIGGIIJICE
@639725/1
cacgtccacgcccaggaatatcaccggctcgttgaacaccttaggacgaa
+639725/1
CCCFFFFFGHHGHJGIJJJIJJJJJJJIIIBGE8BDCGEGGGGAH4@EHE
@4750684/1
gtacacctgagcgagactcataacgcagccagatgccaaagttcttgatc
+4750684/1
@BBFDFFFHHHHHJJJJJJJJJJJJJJJJJJJJJJJJJJIJFIIJJJJJJ
@2192547/1
gttacctgcaacttggccaggttagggccaacagattgtttgagatgttt
+2192547/1
CCCFFFFFHHHHHJJJJJJJJGHJJJJJJJJJJJHIJJIJJJIIJJJIJJ
@7838617/1
gtcaaattaaagaatcacgtcgaacattctatgcttataccattaatctc
+7838617/1
CCCFFFFFHHHHHJJIJJJJJJJJJJJIJJJJJJJJJJJJJJJJJJJJJJ
@640064/1
cttgtatgcgaaggtgttgaggcgcttgtggtggtgcacgcgcttgggca
+640064/1
CCCFFFFFHHFFHJAFGHIJJJJJJJJJHIJGIIGHIIJJJJHHFFFFDC
@1154540/1
caccagtggtcttcttgaacttcttcaattgacgcaagaagtaccagaaa
+1154540/1
CCCFFFDFHHHHHJJJJJJJJJJJJJJJJJJJJJJJJJJJJGHIJIJJJJ
@640143/1
ccgatggtagaataaggattaaaaataaacttaaagattattaataagaa
+640143/1
@@@DFFFDHDHGFJIJFGIIJIJIIJIJJJGJIJHHHJIJJIJIIJJJIJ
@3215218/1
ctgtgatctgtttcttggcatctatagatgtcggtggcgcacagggcacg
+3215218/1
@@@BDFFFHHDFHIEGIJGIJJIIGHIIGIJIIICFHIIIIJJHEHIIJG
@1154850/1
atcgcgtcctattttagttaattagtaatgtccagtgtaaaattctagac
+1154850/1
CCCFFFFFHHGHHJJJJJJJJJJJJHIJIJH1@F:CGGIIJJJIJJJJJJ
@5765420/1
ctcggagatgccgtcccggtacataatgatacgatgcggcttgaacccgc
+5765420/1
CCCFFFFFHHHFHJJJIJJCFHJJJJJJJJJJJJJJIJJJJIE@D>EH<?
@4751571/1
ctcgttgtggcgcgccttgtcttgtagaagagtgatctgctg
+4751571/1
@@@FDD>DDFGGAEHIFAGDGDHI@DBGHIDH?FFHGGAF>?
@4751594/1
gtgattctttaatttgacataacttttttatttatgaaccgat
+4751594/1
==?:AB?DFFFF?<<:AF4BF4AFDEA@EEE9CFGFEFFF>GG
@5255104/1
gtccttatttccgacccacaaacaattaagccttgggtaccgtagcctgt
+5255104/1
C@CFFFFFHHHDHIDHGIIHGGHIIJJJIIGGJIHJJHHIEGIGGIHIG8
@1671976/1
cctaagtgagtatacatctattaaattcaaacgcagagctcattatgttg
+1671976/1
CCCFFFDFHHFHHJJIJJJJJJJJJJIJJJJJJJEHHGJIJJJJJJJJJI
@6818065/1
gtcggcataacgggccgcgactccgccctcttcctcgggttggaatgatt
+6818065/1
CCCFFFFFHHHGFGBHIIIIIIJJHIJJJFHHHHFFFFDAABDCCDDDCE
@6818376/1
gccagatgccaaagttcttgatcttcactgggctcttctctgggatttcc
+6818376/1
CCCFFFFFHHHHHJIJJJJJJJJJJJJJJJJJIJJJJJJJJJJJGJJJJJ
@1672822/1
cagggatcactcgctaatattacgaaacatttcttctgtcaatttgatcg
+1672822/1
@@@DD?DDFFFHHIBHIGIIFHIGECHGHGIIHGGHHI>FHIIIIGIIIC
@6289533/1
gttcaaaatttgataataaatattgccttaaaaaccgcatttcatatttg
+6289533/1
CCCFFFFFHGHHHJJJJJJJJJJJJJJJJJJJJJJJJJIJIJJJJJJJJJ
@3720646/1
cccacaatatattcgtgaaaaccgcatccaactcggatcagccgtttctg
+3720646/1
@@@DDDDDH?4DD?EHHBBBEEDGBEGBGGAHGGG=DDHGIEGHGHIIIG
@5255577/1
catacataataaaattagaggaagtaggtgctgggcctcttgtatgcgaa
+5255577/1
@@@FFFFFFHHHHJJJIJIJJJIJHJJIHIJJJJIJJJJJIIGIIJJJHG
@4753211/1
cctaagtgagtatacatctattaaattcaaacgcagagctcattatgttg
+4753211/1
CCCFFFDEHHCFHJJIJJIIJJJJJJJJJJJJIJJHGHIIHHGJJJJHIJ
@4753281/1
ctcatcttgtatagaggaggcttgggctcgctctccgaagggagcttgcg
+4753281/1
CCCFFFFFHFHHHJJJJGIJJJJJGGIDHGEHJJJJJGGIIJGIIIJIGI
@7839553/1
cttgctagtaagtcctgagccatagcaaacagccactggcaatgtggata
+7839553/1
CCCFFFFFHHHHHJJJJJJJJJJJJJJJJJJJJJJJJJJJJJJJIIJJJJ
@1155575/1
tggcttacatgctaaaactaaactactatacctgtgaaacgatcaacaat
+1155575/1
CCCFFFFFHHHHHJJJJJJJJJJJJJJJJJJHIIGHJJJJJJJJJJJJJJ
@3217473/1
tggtgggttgtcctgcagagcttgccacatcttgtaagcagcctgacgct
+3217473/1
@@CDDFDDFHFDHFGIIHHIGGIIIIJIJFIIIJIIIIIIIIJIIIGIIJ
@3217504/1
ggttttttaaactcatattttcatggtaccaagttatgaatttttcaaat
+3217504/1
CCCFFFFFHHHGHGIGGJJIGIJJJIHIGIGEHIGGIJJIIIJIIIGIJH
@2193559/1
gacggcacctccgacactgaggtcacggtactcgcggtacatgttgtgta
+2193559/1
@@CFFFFFHHHHHIJIIJJJGIHIJJJJDGHIJJJJIGEIGHHHHHHFCF
@6289692/1
ggagtacagttaatacctggcatcagttacaatgtttgagtacttagtta
+6289692/1
@CCFDDDEHFBFHJJJGEGIIJIJIIECHIJGGGFGIIJI?CFICIIHIF
@5256541/1
gttgaacggaactccaatcctttactcgaatagtcttttctaacttgaac
+5256541/1
@?@DBFFFGDFHHJGGIJJJJJJIJJJIJJJJJHGIJJJJIJJJIIJIHI
@6289734/1
catacataataaaattagaggaagtaggtgctgggcctcttgtatgcgaa
+6289734/1
CCCFFFFFHHFFHIJJJJIJJIIJJJJJHIIJJIIIIJIJIIIIJJJJEG
@6289820/1
gttcgacatcgacataacaataacccctgctattttttttatttttattt
+6289820/1
CBCFFFFFHHGHHIIJIGGEIIIJJIJJJJIJJJFIIIJJHIJFIFIIJJ
@5256655/1
ctgagcgagactcataacgcagccagatgccaaagttcttgatcttcact
+5256655/1
CCCFFFFFHHHHHJJJJJJJJJIJJJJJJJJJJJJIIJJJJIJIIJJJJJ
@4754393/1
gtgggtagtaagcgcacgaccatttttttcctacatttcattatttgatc
+4754393/1
@@@DF=DDFFHFFEFGIIIIIIIGDDGFFDGGIEFGIIICHIGGGIGGII
@5256800/1
gcaagaagtaccagaaacgggacttagccacaatctggtctggagagaag
+5256800/1
<;?DDBDDCF<FFHGGGECBDAGHI@ADGGE?CFHHIC?>DFHC@;;;B@
@7318363/1
ctgggcctcttgtatgcgaaggtgttgaggcgcttgtggtggtgcacgcg
+7318363/1
CCCFFFFFHHHHHIJJJJIIJJFGGGIIJJJJJJJJHIIHJJIIIIJJHE
@3218409/1
gattatttgtctgtagtggtcctgctgtttcgtatattctaaattggttt
+3218409/1
CCCFFFFFHHHHHJJJJJJIJJJJJJJJJJJJIJJJJJJJJIIIJJJHIJ
@7318511/1
cttgggctcgctctccgaagggagcttgcggccgatgacctcatactcct
+7318511/1
@@@DDAEFHGHHHJJJIJDGIDGIJCGGIJIJIIJEEHHHHHFFFEEFEC
@2694058/1
gcgatatcaagtatttggtacaaaattttttttaaacgtattttaagctg
+2694058/1
CCCFFFFFHHHHHJJJJJFHIHJJJJJJJJJJJJJIJJGIJJJJJJJJJJ
@640344/1
ggtagcactgagtgacggcacctccgacactgaggtcacggtactcgcgg
+640344/1
BCBFFFFFHHHHFHJJJJJJJJJJJIJJJJJJJJJGIIJJJHIJJJJJHF
@6819330/1
ctcctttcttttgcgagctgctgccgaaagattagagtcgtcttctactt
+6819330/1
CC@DFFBEFHHFFGJIJIJGIIJIJGBHGHIJJIIHIHHHDHIGIFGHEH
@4755414/1
ctccgatttgtcgtcccaaggaaactccttgttaagtctcttctgttgca
+4755414/1
C@CFD:DDDHHHHIJDBHHIGGHEEFFGICHIEEGG?HFGHIJIIGHGBF
@1673722/1
gtgctgggcctcttgtatgcgaaggtgttgaggcgcttgtggtggtgcac
+1673722/1
CBCFFFFFGHHHHJJIJJJJJHIIJFHHIJJJIIJJJJJIIJGJJAEGII
@6819765/1
cccgtatccgattccattgctgataataatgtggcccgtgcttttataca
+6819765/1
??@FBDEEHHHGHIJJJJJJJJGGJJJJIGGGGGIEGHIGAGGFGFHGHD
@6819956/1
cgaacccaaaaatgtaattaactttttttttgtctgtttgtctgtttgtc
+6819956/1
@C@FDADFFFAFHIEFHBHIIJJIIHIIGJGGFCCGFGIGJGIGCDHGDC
@1674110/1
cttcacctgtggccggcggcacgcagacgccttgatgacctccactttga
+1674110/1
@@@FFFFDHHDFDGGHEIIJJIGIIIJJFHFBBEDCEEECDDDDDCCCDD
@641705/1
aagaaatattttgctacagtacattctactgtttgtccattttctaactg
+641705/1
CCCFFFFFHHHHHJJJJJJJJJJJJJJJJJJIJJJJJJJJJJJJJJJJJJ
@641800/1
attgacatgaaacaaacactaaatgtaaatttaagcatcccacaatatat
+641800/1
CCCFFFFFHHHFHJJIGIJIJJJJIEHIJJIJJJJJJIJIIIIJGIJHIG
@4256978/1
ctttcagtgaaacatcaaaatttatcgatctttgattctgatctagtagc
+4256978/1
@@@FFFFDHHHHHJJIIIJJIIJIIJGGHIJIGIHGHGHGGEHIGIFIIH
@2695764/1
caggcaagggatcctaacttcgcaaccactaattccagtga
+2695764/1
@@@DFFFFHHHHHIIIIIGIGBA@GGICB??FBG<D94094
@4257693/1
tttgtttcatgtcaatcggttcataaataaaaaagttatgtcaaattaaa
+4257693/1
CCCFFFFFGHFHHJIJIIJHIIIGGGIJGIJEGIJHIIIIGGIJIJJICI
@6290891/1
ctccgattgagtttgtgatggtgcctctgtaggagtttcgggctcgggtt
+6290891/1
CCCFFFFFGHHHHJJGGGIIJFHIIJJJJHGGIIJGHIJJGIIIIJIJFG
@4258175/1
cccgtttccaatctccaagacaggaggctccagtactttagctttgac
+4258175/1
;@?AD?DDF<8<FGBCBA:F3<E=E=?C;CBE?D<9CGD?DADFG<49
@7841983/1
ccagtggtcttcttgaacttcttcaattgacgcaagaagtaccagaaacg
+7841983/1
CCCFDFFFHHHHHJJJJJJJJJJJJJJJJJJJIJJIJJJGHJJIJJIIJJ
@4258471/1
cacaatctggtctggagagaagatcctcatcttgtatagaggaggcttgg
+4258471/1
CCCFFFFFHHHHHJJGJHIJIJIJJJIJJJJJJJHIJJJIIJIJJJJJGI
@5768896/1
atctgattgtgctgttgtggaactgcttcacctgtggccggcggcacgca
+5768896/1
CCCFFFFFHHHHHJIIJHIJJIIJIJJJJJJJJJIJJJJIJJIJHFFDB@
@1158306/1
cccgactgctcctttttgtcagcacagaatagtcgcgtgtgatgccgctt
+1158306/1
CCCFFFFFHHHHHJJJJJJJJJIIJJJJJJJIGIIJJGHGIJIIIJJJJJ
@7318872/1
ctagcctcctccttagaagttggttcctctttacaagtagactcatcttt
+7318872/1
CCCFFFFFHHHHHIJJIJJIJJJIJJJJJJJJJJJJJHIJJJJJJJJJJJ
@7319101/1
acgcgcttgggcagagggaatctgattgtgctgttgtggaactgcttcac
+7319101/1
CCCFFFFFHHHHHJJJJJIJJJJJJJJJIJJJJIJJHIJJJJJJJJJJJJ
@7319225/1
gacatgaaacaaacactaaatgtaaatttaagcatcccacaatatattcg
+7319225/1
CCCFFFFFHHHHGJJJJJJJJJIJIJJJJJJJJJJJJJJJJJJJJJIJJJ
@1675735/1
ctctttacaagtagactcatctttagcacttggttcgtcttttgaagatt
+1675735/1
CCCFFFFFHHHFHIIIJJIJJJIIJJJIJIJJJHHHIJIIJJJIDDHFHI
@5770093/1
cggcagatgaggatacctcaacttcatcttatacttatccaagaaatatt
+5770093/1
CCCFFFDFHHHHFHAFGHIJJJIJIIJJIJJJJJJJJJJJJJJIJJJJJJ
@3723464/1
gtggtggtgcacgcgcttgggcagagggaatctgattgtgctgttgtgga
+3723464/1
?=?BDADDFFDDHIAEEGHIIGDGHIIG@DFHADHBHHBFFFHGHIIIIC
@6822414/1
cgcaagaagtaccagaaacgggacttag
+6822414/1
@@@ADA;A?FAFFGIBFFGC?FH@BFH4
@2697159/1
atacataataaaattagaggaagtaggtgctgggcctcttgtatgcgaag
+2697159/1
CCCFFFFFHHHHGJJIJJJJIJJJJJJHGHIIIJJJJJJJJGIJJJJGHI
@5770352/1
gtcataatcttcagatactccaaagcattctgggctgcagatgactgtgc
+5770352/1
CCCFFFFFHHHHHIIJJIIJIEGHHIIGIJJIEIIGIJJJJJGIJJJIGI
@643405/1
gtacattgaaaataaaaataaaaaaaatagcaggggttattgttatgtcg
+643405/1
CB@FFFFFHHHHHJJJJJIJJJJJJJJJJJJJJJJJFHIJFIHIJJJHII
@7320494/1
gagccttagctgcggaatgcttagcttccttcttagagcgtcccgtaccc
+7320494/1
CCCFFFFFHHHHHJIJIJJJJJJJJJJJJJIJJJJJJJJJHHJJJHIJJJ
@1677136/1
gcaagaagtaccagaaacgggacttagccacaatctggtctggagagaag
+1677136/1
@@@?DDF;CCAA?GHEDHIEDEGGHDEHEBFCGCHGIEIHIGGD?GHIBD
@644178/1
gtgtgttcaaggggatctgagaatggtttagattcacaattttgtccgct
+644178/1
BBBDDDEFHHHHHJIJJGJJJGGIJJCHHJJIJJJJIJJJJJJJIIJIJG
@4757790/1
ggttattgttatgtcgatgtcgaacccaaaaatgtaattaactttttttt
+4757790/1
=<=BADEDCFDFHCFAGII>HB;DBGH?@C?FHG??BDHDBHGGHHIIGH
@1677665/1
ttcatatttgtttgtttgtatataacgtgtattacaaaatagttgtcgtc
+1677665/1
CCCFFFFFHHHHHIJJJJIJJJJJJJJHIIJJJJJJJJJJJJGIIJJJJJ
@4259094/1
aataaaattagaggaagtaggtgctgggcctcttgtatgcgaaggtgttg
+4259094/1
CCCFFFFFHHHHHJIJJIHJJJJHJIIJIIJJJJJGIGIJJIHGIBFHGG
@1158507/1
ctagcggacccgacagacgttgtcctgtctacacgttaatttgaaaattt
+1158507/1
CCCFFFFFHHHHGJIJJJJIJJJJJJJIIJJIJJJJJJJJIJIIJJJJJJ
@3220805/1
cgtcattcgatatcttctgtagctgctgtgtgaagttcttcaaagcgtct
+3220805/1
C@CFFFFFHGHFHJIJJJJIJJIGIIIIJJHIJIIHHJJIJIJJJIJJJJ
@5260086/1
atacataataaaattagaggaagtaggtgctgggcctcttgtatgcgaag
+5260086/1
CCCFFFFFHGHGHJJIIGJJJIIJJIJGIIJIIGIIJJJIIHIJJJIHGI
@1158558/1
gtgctagttacataatatctactaaactataaccaaagtgac
+1158558/1
CCCFFFFEHHHHHJJJJJJJJJJJJJJJJJJIJJJJJJHIGI
@4259432/1
ccagaggcaagcgctccaagttgcttggaggcttgggcctgttttggtag
+4259432/1
;=?DDB?DFF1?DGAAGGAEHHEHGIHDEHHG?F>1B;DHIBGHGEG@88
@1158716/1
ggcgttgatgtcgcaagatagtgagacattcactttttagtcataatctt
+1158716/1
CCCFFFFFHHHHHJJJJJJJJHIJJIIHIJI9DHFGHJJJIJJJJJJJJJ
@6293019/1
cataacgcagccagatgccaaagttcttgatcttcactgggctcttctct
+6293019/1
B@BFFFFFHHHGFEGFGGHIJIJIIIJJJJIJJJJJIIGEEIJJJJJJIC
@7843423/1
ggggatatttccagactttcccgactgctcctttttgtcagcacagaata
+7843423/1
CCCFFFFFHHHHGJIJIJJJJJJIJJJJJJJJJJJJJHHIJIJJJJJIJJ
@118323/1
ctcatcacaacatctaaagctaagatggcatcatatggtatctgcctggt
+118323/1
CCCFFFFFHGHHGJJJIIIIJIJJIJJIJJJJIEHIGIHHIIIIIIDIIG
@4259935/1
gtggaggtatgattctcatccactcgatcactttgacagcacctaataca
+4259935/1
@CCFFFFBFHHFFJIJIJJJJJJJHJIIJGIHIIJJIIJIJJJJJIJJIJ
@3221663/1
gtcgagtagagccttagctgcggaatgcttagcttccttcttagagcgtc
+3221663/1
CCCFFFEFHHHHHJJJJJJJJJJJJJJJJJJJJJJJJJJJJJJJJJJJJJ
@644836/1
ggtcttggttgaacggaactccaatcctttactcgaatagtcttttctaa
+644836/1
@<?DBDDDFHHADEG<1AF>HHCHCHFGGIGDFE?=@DF>FGHG>D<DF@
@2699306/1
gttttgaataaatattcgagctgcaaacctattttagtagaaagttttcc
+2699306/1
@?@DDDDFFHHFHIIIHGGFGHIIBCEFFHGIIEGGIC?BCBDH?DDHG@
@1160266/1
ggagcttggtacaaagcaaaggtcgggcagttcgtcaacaagacattact
+1160266/1
@C@FFFFFGFHHHIJJJJIGHIEHIIIIJJJIIJIJIIJJIJHIGIIJJJ
@2699926/1
ggtgcgtgcaggatcctcgtcattgcctggcatacaaggcaaagcaccga
+2699926/1
CC@FFFFFHHFHHJJJJJJIJIJJJJJJJJJJJJJJJJJJJJJJJJJJJI
@645451/1
ctctagccgacacgattatgaagacgaagcggacgtcacggtaagcattc
+645451/1
CCCFFFFFHHHHHJIJJJJJJJJJJJJJJJJJJJJEHJHHHDFFFFEEEE
@7322721/1
gcgctatataacaaaacaattcatttcatatatacttatattggttgtat
+7322721/1
CCCFFFFFHHHHHJJJJJJJJJJJJJJJJJJJJIJJJJIJJJJIFHIHJJ
@1161210/1
ggcagagggaatctgattgtgctgttgtggaactgcttcacctgtggccg
+1161210/1
CCCFFFFFHHHHHJJJJJJJJJJJJJJJJJJJJJJJJJJJJJJJJJIJJJ
@7323252/1
gccagatgccaaagttcttgatcttcactgggctcttctctgggatttcc
+7323252/1
=@@DDDDD?AD?;<EEGDFA?<4CCF@HE9AAGGFCFEE9FCFE?DDD@D
@7323269/1
gttggcgttaggtatatacaagaacaaaccagaaaataggcggagtccta
+7323269/1
CCCFFFFFHHHHHIIJJJJJJJJJJJJJJJJJJJIJJIJJJJJGJEGIJJ
@4761034/1
ttctgatctagtagctcgacagtggcatggaaccgctctgtcgtcgtaat
+4761034/1
@C@FFBDEHFHFHHIIIB@GAGCA<?A:E@GGBDE<AGCHIGE7;FAFGE
@2700920/1
cgcaagaagtaccagaaacgggacttagccacaatctggtctggagagaa
+2700920/1
@CCDFFFFHDFHFGIIGHGIEGEGGGEHIGHIJCDGHEFGHGGIGGCGHE
@646411/1
ggcagagggaatctgattgtgctgttgtggaactgcttcacctgtggccg
+646411/1
@@@DDBD;CC?F?FDFHIIHIEIGFHGGGGEGIHIEHIII>GHDBDCHBD
@2701056/1
tgttgaggcgcttgtggtggtgcacgcgcttgggcagagggaatctgatt
+2701056/1
BC@DFEFFHHHHHIIJJJIJGHIJJJJJIJJJIJIIGCHIGEFHFFFFFF
@2701179/1
gccagatgccaaagttcttgatcttcactgggctcttctctgggatttcc
+2701179/1
CCCFFFFFHHHHHJHIJJJJJJJJJJJJJJIJJJJJJJJJJJJJJJJJJJ
@5261599/1
gtggaactgcttcacctgtggccggcggcacgcagacgccttgatgacct
+5261599/1
?@@FFFFFF?HHFIE3C;IFEEHIIHIBHGGBHBEEFDDDDD@@C>C:5:
@1678002/1
ccacaatatattcgtgaaaaccgcatccaactcggatcagccgtttctga
+1678002/1
C@@FFFFFHHHGHJHEHGJIJIIIIJIIGEGHIJGHDFHIGIG<FHIGJB
@3726464/1
gttcataaataaaaaacttatgtcaaattaaagaatcacgtcgaacattc
+3726464/1
CCCFFFFFHHHHHJJJJJJJJJJJJJJJJIJJJJIJJJJJJJJIJJJJJJ
@7844337/1
gccagccttaacgtacgactccaacgccccctggcgtaaaataacgtcaa
+7844337/1
@@@DD?DBHFBADFHIHDFF:FFE;E>BG>ADBDH6FG;AH@@GEC?CA?
@5262408/1
catcaatttatcttcaaatgacgacaccacagttccagtctcaggcacat
+5262408/1
CCBFFFFFHHHHHJIJJIHGGIJJJJJJJIIIDFHIIJGIIHIJGIJJJF
@6294187/1
gccagatgccaaagttcttgatcttcactgggctcttctctgggatttcc
+6294187/1
@?@FDAEDHDHG>@EG<GE9EHAHGHHIG<83?FC@@BFGGEIIGEEHHI
@3222576/1
cttgaacttcttcaattgacgcaagaagtaccagaaacgggacttagcca
+3222576/1
BBCFFFFFHHHHHJJJJJJJJJJIJJJJEHIJJJJJJJIJJJJJJJJJJI
@6294311/1
caaacagacaaacagacaaacagacaaacagacaaacagacaaaaaaaaa
+6294311/1
@@@DFFFFDHBFDFH;CAAHIGGIIEECEFGHAHGGGIIIIIFHGIDIID
@5772636/1
ggtgaaaagaatcacaagtaagatactgcaaacatgccagttataaagca
+5772636/1
@C@DFFFFHHHHGJJJJJHIIIIJJJJJJJIJJJJJJJIIGHIJJJJJJJ
@1678638/1
ctgatagagacgatttcaccagtggtcttcttgaacttcttcaattgacg
+1678638/1
CCCFFFFFHHHHFHJJJJJJJJJJJJJJJJJJJJJJJJJJJJJJJJJJJJ
@4260942/1
gtcctaacgaaacagcgcaaatgagaaagctatctatttcaaataaaggc
+4260942/1
CCCFFFFFHHHHHJJJJJJJJJJJJJJJJJJJJJJJJJJJJJJJJJJJJI
@6294472/1
ctgagcgagactcataacgcagccagatgccaaagttcttgatcttcact
+6294472/1
?@@BDD@??FHFFGDGGGE<FEGGIDDFABEGEIGIGIDHGHI>BEHIEA
@119556/1
cgcaagaagtaccagaaacgggacttagccacaatctggtctggagagaa
+119556/1
@@@DDFDDDFFFFIGAHBEEGA?EHHEFDFGDHHGGIGEBFGGGGIFHCG
@6294582/1
ctcttgtatgcgaaggtgttgaggcgcttgtggtgg
+6294582/1
@@@DDD=BDHHH;@CFEFCDEFDEA880@FBF78BG
@1678899/1
ggtagtgttagtaaaaaaaaagatagttcttcaataaacaataaaattta
+1678899/1
CCBFFEFFHHHHHJJJJJJJJJJJJJHIJIJJJJJJJJJJJJJJJJJJJI
@119755/1
gtcgtatgattatttgtctgtagtggtcctgctgtttcgtatattctaaa
+119755/1
CCCFFFFFFHFHHJJJJIJJGJJJJJIJJJJJJJJIJJJIJJJJJJJJJJ
@1679345/1
gtgctgggcctcttgtatgcgaaggtgttgaggcgcttgtggtggtgcac
+1679345/1
B@@DFFFFDFHHFHHFHHIIJIGHIIGHHGEGHJIGHIGDFCFDEGHEID
@3223501/1
ggcaggttgaactcacaccattcaatttaaaagaaactgggtgcgtgcag
+3223501/1
CCCFFFDFHHHHHJJJJJJIJJJJIJJJIJJIJJJJJJJJJDGIJIIGIJ
@1679411/1
cgtagttctcagcttccctgcaaagttaaccatcttgtattcaaaagaaa
+1679411/1
BCBFFDFFHHFHHIIJJJJJIJJIJHIJJJJJJJJJJHIIJJIIJJJJJJ
@6826721/1
gcaagaagtaccagaaacgggacttagccacaatctggtctggagagaag
+6826721/1
CCCFFFFFFHHHHJJJJJJJJJJJJJJJJJJJJJJJJJJJJJJJJJJJJJ
@647125/1
ggaagctagccgggcggatgtatggcagtagctaactcgtccgagggtca
+647125/1
CC@FFFFFHHHHHJJJJHJJHIIJJJJJIJIJJJJJJJHHHHFFDDD@DD
@1162923/1
ctaatgactatatttgtccagaacacgtattaattctgttttcacgttgt
+1162923/1
CCCFFFFFHHHHHJJIIJJJJJJJJJJHIJJJJJJJJJIIJJJJJJGJJI
@2201001/1
aggtgctgggcctcttgtatgcgaaggtgttgaggcgcttgtggtggtgc
+2201001/1
@CCDFFFFHHHHHJJJJJJJJJIIJJJGHHIJIJJGIJJJIJJJHJIIII
@5262797/1
ctgggtcttacagattggtggaaaccaaaccaaacttctctgccaccacc
+5262797/1
CCCFFDFFHHHHHJJJJJJJJJJJJJJJJJJJJJJJJJJJJJJJJJJJJJ
@7325439/1
ctctatactttgcattaaaataatgcccattttcacaggcaagggatcct
+7325439/1
CCCFFFFFHHHHHJJJJJJJJIJJJJJJJJJJJJJJJIJJJJJJJJJJJJ
@1679702/1
aactgcttcacctgtggccggcggcacgcagacgccttgatgacctccac
+1679702/1
CCCFFFFFHHHHHJJJJIJJIJJJJJJJJJJHHFFDEDEDDDEDDDDDDD
@6295714/1
ctctagccgacacgattatgaagacgaagcgg
+6295714/1
@@@FDEFDFFDCFB:CFEGGCGEACHBG;:@F
@3224082/1
gtcttttgaagattctgatattgatagttttttcattccctgcagagctt
+3224082/1
@@@FFFFFDBF?FGIIIEDHIIIEEGHHHGGIGGIIIGGCHIIG;BGIHE
@120653/1
ccctaagtgagtatacatctattaaattcaaacgcagagctcattatgtt
+120653/1
CCCFFFFDFHHHHJJJJJJIJIIJJJJJJJJJJJJIIIIJJJJJJI9DGI
@4762179/1
gtggattttaatgttattattacagcatacataataaaattagaggaagt
+4762179/1
??81=:A??BD?<222A::F4AA<3<A:33CA4AAA?1::??9D@;3:0D
@4262300/1
gtcaagtatacagcgtcctaacgaaacagcgcaaatgagaaagctatcta
+4262300/1
BBBFFFDEHHHHHJJIIJJJJJJJJJJJJJJJJJJJJJJEHIJJJJJJJJ
@7846127/1
gcttgggcagagggaatctgattgtgctgttgtggaactgcttcacct
+7846127/1
@@@DDD3A3DBFBBEBFGHGEGIEC>C?CHII1?AC?BAG>>BFCG<3
@3224419/1
ctcgctctccgaagggagcttgcggccgatgacctcatactccttcaact
+3224419/1
CCCFFFFFGGHHHJJJIIGIIJJIIJIIJEGGJJJIIJJJJDGGHEFFHH
@6296062/1
tcaggcatcacgtgaaaactaacggtttgatttcg
+6296062/1
:@@DA?DDDH?DDCBB?GAGHGGCF?EGCA9?1:C
@1680344/1
gtcgatgtcgaacccaaaaatgtaattaactttttttttgtctgtttgtc
+1680344/1
@?@DDDDDDBBDHIGHGIIGGGFEGGICCHIGHGGHHGHE=CEAHGHFA;
@2201783/1
tgctgttgtggaactgcttcacctgtggccggcggcacgcagacgccttg
+2201783/1
CCCFFFFFHHHHHJJJJJJJJJJJJJJJJJJJJJJJHHHFFDDEDDDDDD
@6828468/1
ctggtctggagagaagatcctcatcttgtatagaggaggcttgggctcgc
+6828468/1
BCCFDFFFHHHHHHJJJJJJJJJJJJJJIJJJJIJJIJJJJJGJJIJJJI
@3731307/1
cggcataacgggccgcgactccgccctcttcctcgggttggaatgattct
+3731307/1
;?@DFDBBDHFDHBDG@DG@?BCGIGGHGCDGHAHE6.?AAEAC>>3;>;
@5265118/1
gctgtctctttcttgtcttcggtgtcttttttcgagttgaatagtgggta
+5265118/1
?;??D;B8DDA?<ED2CEFIDIFEI9E9??EAB?DDEC@?DE?DDD>D68
@3731341/1
ctggagagaagatcctcatcttgtatagaggaggcttgggctcgctctcc
+3731341/1
CCCFFFFFHHHGHJJJJJJJJJJJJJJJJJJIJJJJJJJJJJJJJJJJJJ
@648892/1
ccacttattaaattaatcgcacttctttgttttatttaaaaagcttaagt
+648892/1
BCCFFFFFHHHHHJJJJJJJJJJJJJJJJHJJJJJJJJJJJJJJJJJJJI
@649695/1
cttgattctctttgaacatataggaagtactggcctggctacttgatgct
+649695/1
CCCFFFFFHHHHHJJIJGJJJJJJJJJIHJJJJJJJIJJJJIJJJJJJII
@5266067/1
ctaaaattgaattaaatcccgtgaagtgaaatgaaatggagacatttgtg
+5266067/1
CCCFFDDEHHHDHIJIBEFEI@AFCEEB>HHIJGIJIB>G??FHIIBA<D
@4763781/1
cgatacccaacaaatactaataataaaaacgatagaaaacaaataaaaac
+4763781/1
@@@DDADBDFD??FHIBFCHHIIIIIIHGBFE?GHBFCCHHGBGIGGIDI
@1165465/1
ccaggatagagttaatgccgccaagtttgacgtttatcttcaagcacaaa
+1165465/1
CCCFFFFFHHHFHIJJJIJJJJJJJHGJJJJJGIJJJJJJJJJJJJJJJJ
@7327199/1
gtggcgttgatgtcgcaagatagtgagacattcactttttagtcataatc
+7327199/1
@B@FFFFFHHHHHJJJJJJJJJJGIIJIJJJJJJJJJJJJJJJJJJJJJJ
@7327427/1
gcgatgttttacaagggcaggttgaactcacaccattcaatttaaaagaa
+7327427/1
@@@DDFFFFHHHG@EGBHCEGHH>D<CGDCDHFGHGIIFDGIIIEBGGGG
@1680426/1
cgggccgcgactccgccctcttcctcgggttggaatgattctggtgggtt
+1680426/1
@C@DFFFFHHDHDHEBDFGEBFGGIIB>AFEEEE>EHFFF;@;;6;?>??
@1680438/1
catcattttccattggctgggtcttacagattggtggaaaccaaaccaaa
+1680438/1
CCCFFFFFHHDHHIGIIHHIJFCHHHIJIIJJGIADGGIJGICHIIIGII
@7327543/1
gtcgaatttcgggttgttcaccgctgccccgtcctgtgggctgttgttgc
+7327543/1
@@@FDFDDHHDFHJJIJJGHIJJGGHIIHJGGGEICFGGGGGBCEEHG@>
@1680638/1
ctccgatttgtcgtcccaaggaaactccttgttaagtctcttctgctgca
+1680638/1
CCCFFFFFHGHHHIJJJIJJJIJJIIJJJJJIGIGFFIGIIJIJJIJIIJ
@7328023/1
cagtactttagctttgacagtgtaaaacttctcggaaatctccaatccaa
+7328023/1
B@CFFFFFHHHHHJJJIJJJFIIIJJJJIJIGIGIJJJJJJJJJJJIIJI
@7846959/1
aaagcattctgggctgcagatgactgtgcatccttgctagtaagtcctga
+7846959/1
??@7DDFDHHFFA@EEBBGHEHDGG<HHGH@E@@EDGG?FHIIG?FHGCE
@3733618/1
ctcgaatagtcttttctaacttgaacagtgcgatgttttacaagggcagg
+3733618/1
CCCFFFFFHHHHHJJJJJJJJJJJIJJJHHIJJJJHIJJJJIJJJJJJJJ
@5774713/1
gcctcttgtatgcgaaggtgttgaggcgcttgtggtggtgcacgcgcttg
+5774713/1
CCCFFFFFHHHHHJIIJJCHFHJGJJJJJJJJIJIIIJGIJIJJJJHFFD
@5774724/1
ggctatgccatttatcctcgcacgttggcagtaatagtacaagtgaaaag
+5774724/1
C@@FDFFFDFHHHGIIIBFGHGGIEFGIIIIHGGGII?FFGII?BDEGFE
@5774763/1
ctcgtatgtcaaggacttcacacataaactctatgactggctgcgcttta
+5774763/1
@BCFFFFFHHGGHJIJJJJJJJJJJJJJJJIJJIIIJJIJGIJIIIIIJD
@4263178/1
gtgtgcacctgagcgagactcataacgcagccagatgccaaagttcttga
+4263178/1
@@@FFFDDDHFHHIJGGAGIGJJJJJJIJIIIJJJJFHIGGGGIJIGIII
@6297751/1
atcaatcaccagcttaaaagccaggtgtccatcacaagaagttatttgtt
+6297751/1
@@@DD?DB?CBFHIIDDGHGIH>DGFCHG<EHEHGG<GHHHDGIIEHGFH
@5268179/1
ctcacgtacagctaagttattagcgatattataattatctactctaatta
+5268179/1
@@@FDF=BF<FFHHGGCFHGHI@GDAGHGGGIICGHCGGCGGIIHHIGCF
@5268287/1
tcgtgaatcatgccctcaatctgcaccagttcatatttgggcacagttcc
+5268287/1
@CCDFFFFHHHHHJJJJJJJJJJIJJJJJIJJJJJJJJJJJJJJJJIJJJ
@3225006/1
ccgtttttaaactattttttcaatgccctaagtgagtatacatctattaa
+3225006/1
@CCDFFFFHHHHFIIJJJJJJJJJJJJJJJJJGHIJFHIIJJJJJJJJJJ
@6298258/1
ctgcttaatactactcactgatttatgtagcatcatcttgtaaagactac
+6298258/1
@CCFDFFFHHHHHJGIIJJGGIJJJJJCHHIJJJGJIJJFFEIIJGIIJJ
@2204036/1
gccgtttctgtaccaataggaacaatacttcgggcttattctgcatacct
+2204036/1
CCCFFFFFHHHHHJHHIJJJJJJJJJJJJJJJJJJJJJJJJJJJJJJJJJ
@122024/1
gttgtggaactgcttcacctgtggccggcggcacgcagacgccttgatga
+122024/1
B@BFFFFFHHHGGJJJIIJJIIJIIJJIIJJJJJHHFFDEDDDDDDDDDD
@5269266/1
ccttagctgcggaatgcttagcttccttcttagagcgtcccgtacccata
+5269266/1
CCCFFFFFHHFHHJJJJJJIJHIJJIJJJJJJJJJIIJJJJJIJJJJJJJ
@5269294/1
gccagaatctagacatgcacagctcttgcagccatccaacgggattgccc
+5269294/1
B@@DFFFFHHHHHJGJJIJJIIIJJIIIJIIGIIJJIJIJIJJJJGHGHJ
@2705692/1
aggcgcttgtggtggtgcacgcgcttgggcagagggaatctgattgtgct
+2705692/1
@@@DFFDFHDDAAEE@FGCHHGEE>GGHFIIIGHHIADHHEHIIIIEEHF
@5269972/1
gtgctcttgtagaacatgatgagtagctcctgcaccatgctgctcatctc
+5269972/1
@@@FFEEBDCDDB?FEHIGEECACHHHIBFEGGBHHIIIIIIIGIIIIIB
@1681804/1
tctatactttgcattaaaataatgcccattttcacaggcaagggatccta
+1681804/1
@@@FFAEDBF?FBHIHHECFHIGGIIIIIIIIIIIICHIIIIIIIIIIII
@1681863/1
cataaataaaaaacttatgtcaaattaaagaatcacgtcgaacattctat
+1681863/1
C@@FFFFFHHHHFGGIIGIGHIJIIJGJJJJIIIIJJHHHGGGIIIIIII
@4764833/1
cagcatacataataaaattagaggaagtaggtgctgggcctcttgtatgc
+4764833/1
@@CADFEFFHDHHGIIGEBHFDIHHEGAFECHGHIGGCCFFHGGIBFHGE
@653249/1
gcttcacctgtggccggcggcacgcagacgccttgatgacctccactttg
+653249/1
@@@DDDFFHBHDHIGHIGEHIII<AFHGFHHFDDDDC>CEDDAA9?@@C@
@4765734/1
ttttgtttttctctgtgatctgtttcttggcatctatagatgtcggtggc
+4765734/1
CCCFFDFFHHHHFGFCFGEHHGJJJGJIHIIJJJIJJIIJJGIHHEIIHI
@3227825/1
gtctgtttgtctgtttgtctgttcgtctgtgcgcgctaatctcagaaacg
+3227825/1
@@@FFFFFGFHHHCDHIHHHIIJIIGIJJJJGIJIGHIHGIJJGJGGEIG
@1682958/1
cccataaagaactgtttgcctctcatgtcccatactccttgatttggtaa
+1682958/1
CCCFFFFFHHHHHJIJJJJJJJJJJJJJJJJJJJJJJJJJJJJIJJIHJJ
@3227934/1
cttgaattccttgatgactgcatagatagaaatcgaactcggtcggatgc
+3227934/1
@@@BADDD>FHHF>EEGBHGDGGCCCHICGGIII?CFECGC1:?DEHIII
@3737490/1
ccgagggtcaattcaatatactacaagattgtttgtggacctattgctac
+3737490/1
CCCFFFFDHHHHBHIIJJIIJJJJJJJIJJJJJJJIJJIJJIJJJJJJJJ
@3737515/1
gttcataaataaaaaagttatgtcaaattaaagaatcacgtcgaacattc
+3737515/1
C@CFFFFFHHHHGJIGIGHIJIIJIIJJJJJJJJIIGGIJGIIIIIIJJI
@3228112/1
gaaactgcgacaccttgtggctgtgacttgtagtcaaggtggagatttta
+3228112/1
CCCFFFFDFHHHHJJJJGIIIIIFHCIHIIIIHGGICGI?DGDA?DHEHG
@653877/1
gtctgtttgtctgtttgtctgttcgtctgtgcgcgctaatctcagaaacg
+653877/1
@@@FFEFFDFHHHHHJJGIJIFHJGHGIHFHGIJIJJJJJJJJJJJIJJJ
@653935/1
cgggtagctgatgtactaatgagtaataaaataataaaatcctaaattct
+653935/1
@@@FBDDEHHHDHIEIIFIIGIIAHCHGIIGIIIIIIIHIGGHGIDHHGH
@5270131/1
tatacatatagcatttcggatctatagaggctgtcactgcagcgatactg
+5270131/1
CCCFFFFFHHHHHJJJJJJIJJJJJJJJJJJJJIJGIJJJJJJJJJIIJJ
@5270138/1
caccagtggtcttcttgaacttcttcaattgacgcaagaagtaccagaaa
+5270138/1
@@@DFDEFFFFFHGIIJGDGGIEHIJGEHHGHDHEIDIDDF?BDHHDHJ@
@5270157/1
ccctaagtgagtatacatctattaaattcaaacgcagagctcattatgtt
+5270157/1
CCCFFFFDHHHFHIIIJJJJJJJJJJIJJIJJJJJIJGIJJJIJJJJJIJ
@5270206/1
atcgacataacaataacccctgctattttttttatttttattttcaatgt
+5270206/1
CC@FFFFFGHHGHIJJJJJJJJJJIEGJJJJJJIIIJJIDIJJJHGIJJH
@1167613/1
ccgtcattcagatttgctgggctagtctttggagagaatgaatctaactt
+1167613/1
@@CFDBFFHHHFHJJJBEHIIGIIEHHIJJGGEFHG=GGAH<FHIJIIHG
@6833297/1
gtgctgttgtggaactgcttcacctgtggccggcggcacgcagacgcctt
+6833297/1
CC@FFFDFHHHHGIJIIJIIGIIGJDHHJIIJHIIJIEHFFDDDDBDDDD
@3738863/1
ccgtacctatacaataacaaaatacaataaaaaattacttcaactctaat
+3738863/1
@@@BDDFFHHGHHIJGIJJFIJJIJJJJJJJIIJJIIIIJJJJJJJJJJJ
@6299394/1
gctgtgacttgtagtcaaggtggagattttactatctttcaagtcggcat
+6299394/1
@@@DDDDDBFDAFA?AGBGGGGIIGGGGAFGE<BEGHIGGEH<?FCGGGE
@2205916/1
gtcacggtactcgcggtacatgttgtgtacacctgagcgagactcataac
+2205916/1
CCCFFFFDHHHHHJJJHHIIIJFDGFHHFIDDGHIIJJJHHFHIIJJJII
@4266771/1
cactcttgctccatggtccaggagcagcagcgtgcgcaggttcaggcatc
+4266771/1
CCCFFFFFHHHHGJJIIIJJJGCIJJEIJJJJDGHIJIJGFHHHHGIJII
@6299655/1
ccggctcattgaacaccttaggacgaagtgatggcaccaggatagagtta
+6299655/1
CCCFFFFFHHHHHJJJJJJJJJJIJIJJGHJJJJJJJJJJJGJJJJJHHI
@5271467/1
cctcctttctttttcggtggcttccccattttgacagcgtcttacttcac
+5271467/1
@@@DBDDD<ACFFEBDF1ADGGFFIIDIIEFFFC?BEBD8BFFEFFF@FE
@655423/1
gtggtcttcttgaacttcttcaattgacgcaagaagtaccagaaacggg
+655423/1
;@<=DD?DHFBDFI::AFEAHBCDH>E?E@GEBCHE:C>FH@FGAE;@?
@4267522/1
caacaaataaactttttaatagacaaatacaacgaaaccaatttagaata
+4267522/1
C@@FFFFFHHFHHJJJJIGIJJJJIDFHGIGIJIEFGIJGJJIJJJHIII
@4766704/1
cctgcaccatgcaccgccatgccatgtaccacgcctgggatgccacccgg
+4766704/1
@<@?ADBBFHFDF<C@DGIIBEF@GD?<EGGHC:F;8BBFGCGBFFDHII
@4766750/1
cgattcgaatactggactagtaaaatacatagtttcactacacaagtgat
+4766750/1
CCCFFFFFHHGHHJJJJJJJJJ4CHJIJJJJJJJJJJJJJJJJJJJGHJG
@7849662/1
gccaccaataaatcgttttaacaactgggctctatgggacaaagtagctg
+7849662/1
CCCFFFFFHHHHHJIGIJFIIJHIIJJJJJJJJJJJIIIIIJJJHIJJJJ
@3229184/1
gcctcttgtatgcgaaggtgttgaggcgcttgtggtggtgcacgcgcttg
+3229184/1
@@@FFDFFCFHHHJIHGGACFFHIGIIJIIIFIHIAFGGGIDHIEIGFFA
@5777626/1
ccaacaaataaactttttaatagacaaatacaacgaaaccaatttagaat
+5777626/1
@C@FDDDAHHGHFIGGIHFGGEGHGGIJIICHGCEHCDFEDDAEHBGCAH
@656454/1
attttttgtgtgtgttcaaggggatctgagaatggtttagattcacaatt
+656454/1
@@CFFFFFCFFHDFIIIGGIGJIJBHIF@CBDFFGHIIICHFHIEHIGIG
@7331480/1
gtgctgttgtggaactgcttcacctgtggccggcggcacgcagacgcctt
+7331480/1
@@CFFFFFHHHHHIJJJIJJJJIJJIJJJJJJGIJJJHHFFDDDDDDDBD
@4767260/1
gtgtcttcaacggaagagattccatttcccgtttagcagcttcatcc
+4767260/1
B@CFFFFFGGHHHJJJIJJIJJJGIJJJJJJFHIIJJJJIJJJJIJJ
@5778048/1
agacgatttcaccagtggtcttcttgaacttcttcaattgacgcaagaag
+5778048/1
CCCFFFFFHHGHHJJGHJJJJJJJJJJJJJJJJJJJJJJJJJJJJJJJJI
@7850270/1
gggggcagtgctggggactccgggcgcagcaccagtcgtgctcgcagccg
+7850270/1
@<?DDDDFHDHCFEGEGIIGGGIIGBBHGICFIDGC@GEHHDEBCC>B=@
@5778225/1
tgacacctcacccagggcgggatatggaattttaatttatgcccccttta
+5778225/1
<?@BDDDADAD3<C;E6BDH>;@GEGGGIG;@CEA>CEDEBCC;A/?=@;
@2707575/1
gttcattcaactgtcttgttaatgcctggccctcagcgacatgtaagagt
+2707575/1
??1BDDDDEDCBD<<?E9FA<3AA<:CEE;BE=@?EDADA<?B94?D8?0
@5271639/1
cgtatctcaacacccataaagaactgtttgcctctcatgtcccatactcc
+5271639/1
@<?DDBBDF>FHFE@:<CAFG<CEE>FFDF>EFHIBFDGI<?B@:??GDE
@3741380/1
tgattatttgtctgtagtggtcctgctgtttcgtatattctaaattggtt
+3741380/1
@C@FFFFFHHHHHIJJIHGGFHHHHIIJHIJGGHGHIJJEIEICGHIJII
@657736/1
ctaagtgagtatacatctattaaattcaaacgcagagctcattatgttga
+657736/1
CCCFFDFFHDFHHJJIJIIHJIJJHJHJJJJJJIJJJIJJIGIIGIHIHH
@5272030/1
cagcttaaaatacgtttaaaaaaaatttgtaccaaatacttgatatcgca
+5272030/1
CCCFFFFFHHHHHJHIJJJJJJJJJJJJJIJJJJJJJJJJJJJJJJJJJI
@124717/1
acattttatactaagctgtaaagtaccgactgttgagccagtactttatt
+124717/1
@C@FFFFFHHGHHIIJJIFIHGIDHIIJIGIJIJIGICEAGF@ADHIGIJ
@124975/1
tgattatttgtctgtagtggtcctgctgtttcgtatattctaaattggtt
+124975/1
BCCFFFFFHHHGHJHIIHIJHIIJIIIJJJJIJHIJJJJJJJGGHHJJGH
@1684615/1
gggacttcgacatattcggcgatgatgcattcttcctcgtcaagcaaata
+1684615/1
;;1ABDDD=BD6D<E9G<CEF@DFCDAG9FFD?<DAG@FBF@@CFFFCEF
@4269783/1
cttgtattcaagagaaaacctagaatcactggttcaaattcaaataaaat
+4269783/1
BBCFDDDFHHHHGGGGHCGGIJGEIHHEGHIIJIIJJGIJIHJJIJJJJG
@658905/1
atcttgtatagaggaggcttgggctcgctctccgaagggagcttgcggcc
+658905/1
CC@FFFFFHHHHHJJJJJJIEGIGIIJIJJJIJIJJIIIGIHEHGIIHEE
@7850817/1
ggcctcttgtatgcgaaggtgttgaggcgcttgtggtggtgcacgcgctt
+7850817/1
@@@FFD?DHFFHHEGDBF>GGIIDGBEB?DHHG?BD?;CA<CG=@BHFFD
@1685256/1
ctacttgtagacacggcagatgaggatacctcaacttcatcttatactta
+1685256/1
@?;BDDDDHF??<AFGBHGFDEGHGGCHBB9C>DEFGD>DHDH>DGEGDH
@1685375/1
ctgttgtggaactgcttcacctgtggccggcggcacgcagacgccttgat
+1685375/1
@?@BDDDDHHDDDC<AAC?FDE?AAE;CEF@G@;8:=<8?9@9@>?@C@@
@3743378/1
gccagttataaagcatagcccgaagtgctattggcacacaggcataatgc
+3743378/1
CCCFFFFFHHHHHJJIJIIIGHHIJHHIJJJJJJJIJJJJGIJIJJJJJJ
@7851177/1
ggaggctccagtactttagctttgacagtgtaaaacttctccgaaatctc
+7851177/1
CCCFFFFFGHHFHIIJJGGJJJJIIJGIHGGIIGIIJJJJIJIIJJJJJJ
@5778974/1
ccactccatactttgtttcatttaaatttacgggctatgccatttatcct
+5778974/1
@@@DDFDDA<FHHIGBCGIIIIIIIIIGIGIIIIGGHGGGHGIGIIIIII
@4270738/1
gcggttttcacgaatatattgtgggatgcttaaatttacatttagtgttt
+4270738/1
?@@DADDB?FFDF?CFEBEFIHC@AAGHIIEGGGEBGHECHHIIHFFBDH
@7851268/1
ctcatcttgtatagaggaggcttgggctcgctctccgaagggagcttgcg
+7851268/1
CCCFFFFFGHGHHJJJJIJJJJJJJJIJJIIIJGGIHBHEIIIIEIHIJJ
@659811/1
gtgctgttgtggaactgcttcacctgtggccggcggcacgcagacgcctt
+659811/1
@@@FFFFFHFHHHJJJJJIIJJJJJJIJJJJJJIJJJHHFFDDDDDDDDD
@7851298/1
gtggattttaatgttattattacagcatacataataaaattagaggaagt
+7851298/1
@@@DADDDFHHFFAEFABABBICDCBHFHICGGH@BBBGIGECGIGC?DB
@7851356/1
ggagattttactatctttcaagtcggcataacgggccgcgactccgccct
+7851356/1
BCCFFFFFHHHHHJJJJJJJJJJJJJJJJJJJJJJJJJJJJHHFFFDDDD
@6301962/1
ctcctccgattattattatacttatacatcaaataattgtcaacgattta
+6301962/1
@@@FFFFFGHAFHIGGIGIGGIJEIIJJJIIIJJIGIJIDIIJDG?EIIE
@4270997/1
atccacggctttttccagatccactcttgctccatggtccaggagcagca
+4270997/1
CCCFFFFFHHHHHJJJJJJJJJJJJJJJJJJJJJIJJIJJJJJIJJJJJI
@7333153/1
ggaatagttcatgagcacagctgagtgccttctcagcagcattcatctca
+7333153/1
CCCDFFFFHHHHHJJJJJJJJJGIIDEHGHIIJIIIIEHGGHGIIJIJJJ
@6835502/1
cccgtacccatagcaacaagatcagcgactgtcacacggtagcggaaggt
+6835502/1
CCCFFFFFHHHHHJJJJJJJIJJJJIJJJJJJJJJJJJJFHJJJJJJJH=
@4271498/1
ctgtcttagtgttacgttgtggactctagttttctcttttaatattataa
+4271498/1
CCCFFFFFHHHHHJJJJJJHIJIJJJJIJIJJJJJJJJJJJJJIJJJJJJ
@4271527/1
cggctaaaaaagcatgttctctcgcgccaatggcatgtatacatgcctac
+4271527/1
CCCFFFFFHHHHHJJJIJJJJJJJJJJJJJJJJJJJJHJJJJJJJIJJJJ
@7852015/1
ctcgcacgttggcagtaatagtacaagtgaaaagtcacttgccgatggta
+7852015/1
CCCFFDFFADHBHIEEFFAHGFCCGHGIIAECEHIIIGE<BGDGGEHECE
@660810/1
cttcacctgtggccggcggcacgcagacgccttgatgacctccactttga
+660810/1
@@CADDDBHFB:CBGGEH>@FHEBG4;C:BE@EECA@9;>@>=;;ACCCC
@661122/1
atcagttacaatgtttgagtacttagttacttgttattgctttatgattg
+661122/1
???DD2ADDD??CEAD?AF:CFCEEFAFFIIA>FE<EFBEIBFDFEDCCB
@3744926/1
agcaaatggaaaaaaaaattggtgaaaagaatcacaagtaagatactgca
+3744926/1
@CCFFFFFHHHHGJJJJJIHIJGGIJJJJJJJJJJGGJHHIJJJJJGIJJ
@661173/1
ataaaagattggaagctagccgggcggatgtatggcagtagctaactcgt
+661173/1
CCCFFFFFHHHHHJJJJJJIJJJJJJJHIIHIIJJJJJHHHHHGFFFFFE
@2208129/1
ctctagttttctcttttaatattataaatagttatttgatcacacactg
+2208129/1
8?;DDD=DFAD??FFAFFII@IA<CBHACFBC??DHHFFEABFEF;D9?
@1171086/1
ggcgaattttgcgatctgcgtggtagcgtactaccagcgttgatagattc
+1171086/1
CCCFFFFFHHHHHIJJJIJJIJJIIIIIGGIJJGJJIJJIIIJIIJCHJH
@1171287/1
agcaaatggaaaaaaaaattggtgaaaagaatcacaagtaagatactgca
+1171287/1
CCCFFFFFHHHHHJJJJJJJJJGHIJIJJJJJJJJJJJFHIJIIJJJJJJ
@3745766/1
gttggtcttggttgaacggaactccaatcctttactcgaatagtcttttc
+3745766/1
CCCFFFFFHHHHHJJJJJJJJJJJJJJJJJJJJJJJJJJJJJIIJJJJJF
@662129/1
gcttaaatttacatttagtgtttgtttcatgtcaatcggttcataaataa
+662129/1
CCCFFFFFHHHHHJJJJJIHJIJJHIJJJJIIIJIJJIJHIJJJIIJJIJ
@4272716/1
caccattcatttccccagtattattgaaccacatctcaggatgtagtctc
+4272716/1
CCCFFFFFHGHHHJJJIICIJIJJJJJJJIJJJJJJJJJIJJJHIJHIJJ
@127163/1
cgataaaatatccacttattaaattaatcgcacttctttgttttatttaa
+127163/1
@C@FFFFFHHHHGEIIIJIJIGIIJIGHGEIJJGHIJJJJCGHHIIJJII
@3232269/1
ccgtttttaaactattttttcaatgccctaagtgagtatacatctattaa
+3232269/1
@@@FFFFDHHAFHBHIGBGGIIGGDGHGGGHH?DCGH@BFGGIIEGIIII
@2709681/1
ctcggagatgccgtcccggtacataatgatacgatgcggcttgaacccgc
+2709681/1
CC@FFDAFFFBFHGGEIIJJDGCGGHIIGIJEEBBFDAHGGEE9D9?B>9
@6303364/1
cattgacctttcctaggagtgactttcccgtttccaatctccaagacagg
+6303364/1
@??DA?BDBFB?DFFBFGGAECHHIEA<@DHGGEI@FGIIBF9B?;DBAE
@6303399/1
cacaagtaagatactgcaaacatgccagttataaagcatagcccgaagtg
+6303399/1
@@CFFFFFDDHFDECGGGH@EEFHIIIGEHIIIGGBDGHIIDECGGGIDD
@6303451/1
gggctcgctctccgaagggagcttgcggccgatgacctcatactccttca
+6303451/1
@@@FFFFFHHHHGJIIJJJIJJJJIJJIIJJIJJIGGHHHHHDFFFFFFE
@2709857/1
gcgggatctcttcaaaaatgagatgtggaaaatattctagggaactcctc
+2709857/1
@@?AADDDHDBFBG4AEDE?CBHGEFH<?CE@<9CDGEHGABG@GHGGIB
@7334309/1
ggggttattgttatgtcgatgtcgaacccaaaaatgtaattaactttttt
+7334309/1
CCCFFFFFHHHHHJJJJJJJJHHIJJJJJJJIJJJJDGGJJJJIJJJJJJ
@4771127/1
tttgtctgtttgtctgttcgtctgtgcgcgctaatctcagaaacggctga
+4771127/1
@CCFDEFFHBHHFGIIHIJIIJJIJIJJJIJJJJJIJJJIIJJGHIIJJE
@663748/1
ctgtgttgttgcacgcgcacggtggcggcgtaccgcgaggggtgcgcgtc
+663748/1
B@CDDDFFHHFFHJIGIJIJIIDFDHEIJGDFADCDD;@BBD07<@89@D
@4274080/1
ggtgggttgtcctgcagagcttgccacatcttgtaagcagcctgacgctt
+4274080/1
@@@DDD@DHHHHHJGIIIHIIIJJIIJJJGJJIIIIGGEGGHIGIGIBHG
@7852925/1
tggaaaaatacgtagaaaaaaatctttatttttcagttttattctgctca
+7852925/1
@<<DD;??FCFHDGIIGBFBGEAGHHG<D9FFEEHHGEGIII@BBFHGG@
@4274274/1
gtcctttctaaggttctaaactatatctgtaccaaatttcaaccaaatcc
+4274274/1
CCCFFFFFHHHHGGGIJJJJJJJJIJJIIIJFIJJIJJJIIGIIIJGIJH
@5780966/1
cggacgagccgtgccttttattgcttggtgagacacgagataaaagtcta
+5780966/1
CCCFFFFFGHHHHJJJJJJIJIIIGGIIHGIJJJJJIJJIJJJJJJIJII
@664181/1
ctatgccatttatcctcgcacgttggcagtaatagtacaagtgaaaagtc
+664181/1
C@CFFFFFGFHHGJJJIIJJJJEHIJJIGIIJJJIBFIIEIBGHIIIEFF
@3748059/1
cggccttgattttataatttagagacacgtgtacatttcgagagaacaaa
+3748059/1
CCCFFFFFHHHHHIJJJJJJJJJJJJJJJHIHIJJIJJJJJJJJJJJJJJ
@7853495/1
ctactgtcctggctgttctcgcagtagtctatcttggtagactgtgagtt
+7853495/1
CCCFFFFFHHHHHJJHIJJJJJJJIJJJJJJJJIJJJIIJIJJJFHIIFI
@127605/1
gtcggtcaccgaaggcggcggccgcattcgg
+127605/1
@8=DD@DDFF=@FEG@EE:F@AEA>?@B@A?
@3748173/1
gcctcttgtatgcgaaggtgttgaggcgcttgtggtggtgcacgcgcttg
+3748173/1
@@@DDDDDFHDFDH2CGG<CAFG?EGCHEHGGBFGDGIIGDDHHIGFDEC
@127774/1
ggattttaatgttattattacagcatacataataaaattagaggaagtag
+127774/1
@@@DDFFFHHHDHGGHGIHGEHIIGIJIJIIGIIIJJJIGHJJJJIJBGC
@1171968/1
ccttagtctctgagaaaaaaggtaaatatactatattttaaactgaaaaa
+1171968/1
CCCFFFFFHHHHFIHJJIJJJJHHJJJJJIJGHIIJJJJJJJJJJJJJJJ
@7853835/1
cacggtagcactgagtgacggcacctccgacactgaggtcacggtactcg
+7853835/1
CCCFFDFFHHHHHJJFHIJJJJJJJJJJJIJJJJJIJJHIJJJJHIJJJG
@127913/1
gtgctgggcctcttgtatgcgaaggtgttgaggcgct
+127913/1
111AB;8DDA1CBCE::<C<8FEA611?DDEC;=?D:
@6837898/1
ctttactcgaatagtcttttctaacttgaacagtgcgatgttttacaagg
+6837898/1
CCCFFFFFHHHHHJHIJJJJJJJJJJJJJJJJJHIJJJJJGHIJJJJJJJ
@3234233/1
tttcattattagacatcgacaaaacatcaagcttgtacaaaattgttatt
+3234233/1
<@@DDADDFBDFFHIIE?EHDIGIGCBEFAFIIIFIGGGBDFGIIDGGGH
@128256/1
gcgacctcgagcgacgaatcacatgaaagggggaggggggagggtcattc
+128256/1
CCCFFFFFHHHHHJJJJJJJIJEIIIJIJJJJJEHHFDDD0<BD88?CDD
@3749007/1
gtcttggttgaacggaactccaatcctttactcgaatagtcttttctaac
+3749007/1
???DDEDFHDHGHIGFBFHIIIGGIGIIIIIIIIEGHHGDFGIIIDIGGB
@3749056/1
ccacaatctggtctggagagaagatcctcatcttgtatagaggaggcttg
+3749056/1
CCCFFFFFHHHHHGIJHIIJIJJJJJJJJJJJJJJJJJJJJJJJJJJJI@
@5276732/1
agccagatgccaaagttcttgatcttcactgggctcttctctgggatttc
+5276732/1
<@@FFDA?DFHHDHHIBHIIDAHEHIIIFH<CEGGGHIDHIIBEH;>FGG
@5276794/1
atctggtctggagagaagatcctcatcttgtatagaggaggcttgggctc
+5276794/1
CCCFFFFFHHHHHIJGJJJJJJJJJJJJJJIJJJJJJJGIJIIJIIJIJJ
@5277121/1
ggcctcttgtatgcgaaggtgttgaggcgcttgtggtggtgcacgcgctt
+5277121/1
CCCFFDBDHFHBFHGFGHBAFHGHEDDEEB??D8FG3?CGGHHIIJHGFD
@5782679/1
ctggcaatgtggatagctggacaaggcactggcaacgaccaatcatggac
+5782679/1
CC@FFFFFHHHHHJJJIJJJGIJJJIIJJIIJJJJJJIJJJIJJJJJJJE
@4771836/1
gccggctttggtggttctttggctgtctctggtggaggtttctcctgtga
+4771836/1
?@@FFFFFHHFADG@GHIJJJJJJIIIIJJJJHIJFHI?FGEGHIIJJJI
@2209852/1
ccactccatactttgtttcatttaaatttacgggctatgccatttatcct
+2209852/1
C@CFFFFFHGFHHJGEEHHGIEHGDHHJIJGIJGIIGIGJJIHJGHIGHI
@664705/1
cctcttgtatgcgaaggtgttgaggcgcttgtggtggtgcacgcgcttgg
+664705/1
C@@FDFFDHFHHFEGHIEFFHIAGIGIJIFIHGIFHGHHFHFFGIHBBEC
@1688773/1
cacagacgaacagacaaacagacaaacagacaaacagacaaacagacaaa
+1688773/1
CCCFFFFFGGHHHJJJJJJJJIIJGJJIJIIIJJIJIJJJJJJJJIHHII
@1689035/1
tcactgtctttacttttaattttcactgatttgcaataatattacagtca
+1689035/1
CCCFFFDFHHHHHJJJJJJJJJJJJJJJIJJJJJIJJIJJJJJJJJJJJJ
@4275720/1
ctcagattgccatctcagaaattagcggatggatcaagaggctgacaccg
+4275720/1
???DDDDDFD<DFFHIDHG:CC@FHIIIAGAFGGGIC@GEGAGI?DF37@
@7335919/1
gaagcattgtctgtttataaaataattaacaactaatgttttccaaacaa
+7335919/1
@CCFFFFFHHHHHJJIJJIIIJJIJJJIIJJJJIJJJJBFIJJJJJJJJJ
@2711851/1
gataagtataggctcaaaacctaacgacatcaatcaccagcttaaaagcc
+2711851/1
CCCFFFDEFHHGHJJIJJIJJJJJIJJJIIJJCHIJJJJJJJJIIIJJJJ
@3236734/1
ccctgctattttttttatttttattttcaatgtacagacagcacttttct
+3236734/1
@;;BDBBDDFFBFIFE8:?D>F@FFEF@???FBBF@@BFFF;?FFEDCFE
@2711935/1
cttgtttataagtttagtatagcttattacaa
+2711935/1
@@<DBDADB?FF<?FGEE?IEHAA?FDBEDH?
@129302/1
catcttataaatatctattggacccaaatacggcaaggcccataataatt
+129302/1
CCCFFFFFHHHHHJJJJIIIJJJJJJJJJIJJJJJJJJJJJJJJIJJJJJ
@7855219/1
gtccacgcccaggaatatcaccggctcattgaacaccttaggacgaagtg
+7855219/1
B@BFFFFFHHFHHIJJIIJJJJGHIIIGGIGGEHGGIJGGGIEGIJIJ;D
@129348/1
gggctctgtgcctggctcccatgtcacggtagcactgagtgacggcacct
+129348/1
CCCFFFFFHGHHHJJJJJJJJJJJJJJJJHGIJJJJJIJFHIJJJJJJJI
@6839218/1
gttcctctttacaagtagactcatctttagcacttggttcatcttttgaa
+6839218/1
CCCFFFFFHHHHHJJJIJIJIIIJJJJJHIIIIJJJJGIIIIJJJJJIDF
@7855579/1
ttcttcagccggctttggtggttctttggctgcctctggtggaggtttct
+7855579/1
C@CFFFFFGHHHHIJJJJHGIHIJJJJJCHIHGEHJIIJ?BG=FHFHGCA
@1173872/1
ggtgcacgcgcttgggcagagggaatctgattgtgctgttgtggaactgc
+1173872/1
?@8AADB;@<FHDFGIIE>=FHIIIGEGIIGIGGHFIIAFH=CEHIII>@
@1174077/1
ggcctcttgtatgcgaaggtgttgaggcgcttgtggtggtgcacgcgctt
+1174077/1
@@@DFFFFHDHHGIJBGGG<CHGGEHGCHEGHHGHCDHDHHIGGHGFHFD
@3237664/1
gtcctgcagagcttgccacatcttgtaagcagcctgacgcttagcaagtt
+3237664/1
CC@FFFFF?DB?DFGIIIEFGCFGHIIHBFFHEGGEEHHGIGIHIGIHDG
@5278526/1
gttttttaaactcatattttcatggtaccaagttatgaatttttcaaatc
+5278526/1
???DDAD?3<ADC2C:CEFEFEF9?<FFEC??E?B@DFIA>9?@BA<9?<
@7856315/1
ggcctcttgtatgcgaaggtgttgaggcgcttgtggtggtgcacgcgctt
+7856315/1
@@@DDFFDHCBDFBF?EFAHGHEH@FH?GGGGHBF;BDCHCA;=CEEE8<
@5278557/1
gccttagctgcggaatgcttagcttccttcttagagcgtcccgtacccat
+5278557/1
CCCFFFFFHHHHHJJJJJJJJJJJJJJJJJJJJJJJJJJJJJJIJJJJJJ
@1174730/1
gtttcatgtcaatcggttcataaataaaaaa
+1174730/1
BBBFFFFFHHHHHJJJIJJJJJJJJJJJJJJ
@6840359/1
tggacacggagcgcgtgcagcgcacgtacgtgtggcacagctggtacgtc
+6840359/1
CCCFFFFFHHHHHJIHGIJJJJIJJIIJJJJJGHIJHHH?DFFFCCEDCE
@130660/1
ctgggcctcttgtatgcgaaggtgttgaggcgcttgtggtggtgcacgcg
+130660/1
CCCFFFFFHHHHFIJJJJGHIJAFGHJGJJIJJJJJJJJHIHHHGGIJHF
@3752759/1
ctggagagaagatcctcatcttgtatagaggaggcttgggctcgctctcc
+3752759/1
CCCFFFEFDHHHHHIJJJJJJJJIJJIJJJJJJJJJJIGIJJJIGFGHGI
@5784157/1
tcatcttgtatagaggaggcttgggctcgctctccgaagggagcttgcgg
+5784157/1
@@@DDFFDAFFHFBGGHGGEHHEGGGGIIJIJGGIIIGDDHCHEDHGIAA
@1175081/1
cagcacttttctacgattttattatatgtatagatattcagacctttatt
+1175081/1
CCCFDFFFHGHHHJJFHIJIJJJJJIGIHHIIIJIJIIGHIIIIJJJJIJ
@3238629/1
gtccgtttttaaactattttttcaatgccctaagtgagtatacatctatt
+3238629/1
CCCFFFFFHHHHHJJJJJJJJJJJJJJJJJJJJJHIJJIJJJGJJJJJJJ
@5784325/1
cctggcatcagttacaatgtttgagtacttagttacttgttattgcttta
+5784325/1
CCCFFFFFHGHHHJJJJJJIHIJJJHHIJJJJHIJJJJJHIJJJJJJJJJ
@2210841/1
gttgaggcgcttgtggtggtgcacgcgcttgggcagagggaatctgattg
+2210841/1
CCCFDDFFHHHHHGIIJGGJIJJJJIIJIIJIGHIIICGHEHHHFFFFFD
@3239145/1
ccattttctaactgaagaggaaacgattgcatctgtgaggggcgtcgggt
+3239145/1
B@@FFFFFHHHFHIIIIHIJIGIJJEIGIJJIIJJIGIIIIJJJIJGFF?
@666096/1
ctgtacagttagaaatgttacaacctctatactttgcattaaaataatgc
+666096/1
@CCDDEDDHHABFIJIHFHHIIBGIIIJIJJJJJJIIJIIC@BHFHGIIG
@7336566/1
ccacaatatattcgtgaaaaccgcatccaactcggatcagccgtttctga
+7336566/1
@C@FFFFFHHGHHHHHGGJJJJGJJIJJEIJGGIJJJJGIDIJ@@FHIIE
@3753668/1
tgtacattgaaaataaaaataaaaaaaatagcaggggttattgttatgtc
+3753668/1
?@?DFDDFHHBFDGGIIGECHIIGEGHAGDHIHHIFI?@BFHHFHDHHDH
@2211492/1
ctcatcttgtatagaggaggcttgggctcgctctccgaagggagcttgcg
+2211492/1
@@@BDFFFHCFHFIIIFGGEHII>GFGHGHGIIIIIGEEHIIEGBHIBCA
@2211821/1
ctcatcttgtatagaggaggcttgggctcgctctccgaagggagcttgcg
+2211821/1
CCCFFFFFHHHHHJJJJIJJJJJJIJJJJJJJJJJJJJJJJJGIIJJJJI
@7337490/1
cgaacagacaaacagacaaacagacaaacagacaaaca
+7337490/1
??=BDDDDF?;ABDHIBFDHIG@>FHGFHDG?GBDDB>
@7337694/1
gttggaatgattctggtgggttgtcctgcagagcttgccacatcttgtaa
+7337694/1
@@@FFFFDFFFHHGGIBFGIGGHAHHIHIGGGIGGIIIIIIIIIIIIIII
@667622/1
cgcaagaagtaccagaaacgggacttagccacaatctggtctggagagaa
+667622/1
CCCFFFFFHFHHHJJJJJJJJJIIJJJJJJJJJIJJJJJJJJJGIIIJIJ
@131269/1
agaggaagtaggtgctgggcctcttgtatgcgaaggtgttgaggcgcttg
+131269/1
CCCFFFFFHHHHHHIJJJJIJJJJJJIJJJJJIJJJDGHHIJJJJJJJJJ
@6306642/1
gcctcttgtatgcgaaggtgttgaggcgcttgtggtggtgcacgcgcttg
+6306642/1
CCCFFFFFFFHHHJHIHJFHHGIIJJHIJJJJHIJJJJJIGIIIJJHFEC
@1175735/1
cctaagtgagtatacatctattaaattcaaa
+1175735/1
CCCFFFDFHHHHHJJJJJJJJJJJIJJJJJJ
@3241009/1
cttcatccagaggcaagcgctccaagttgcttggaggcttgggcctgttt
+3241009/1
CCCFFFFFHHGHGJJJIJIJJJJJJIIIJJJIJJIJJJJJIGIIJHGCHI
@3755349/1
cacacataaactctatgactggctgcgctttataaaaggcagttgcagaa
+3755349/1
CCCFFDFFHHHHHJJJJJJJIJEEIIJJIIJJJGFHGGCHFDBGCGGGGI
@131772/1
gcacagacgaacagacaaacagacaaacagacaaacagacaatcagacaa
+131772/1
CCCFFFFFGHHHHJGJIJJJJJGIIJIIGIGIIGGCGHGIIJJIJIHIGH
@3755480/1
gaggtgttacctgcaacttggccaggttagggccaacagattgtttg
+3755480/1
B@CFDFFFHHHHHJJJJJJJJJJHIJGGHJJJIJJJJIJHGIGIJJJ
@6841632/1
agcatacataataaaattagaggaag
+6841632/1
@@@D?DDDBHFF?:B@GFHIIIIEBF
@668487/1
gtacagatatagtttagaaccttagaaaggacatagatatatttttattt
+668487/1
;::B;AD?F<:<22<C?AACFGIACHIAEGIEF@CF?99F???DFFDDFD
@5785406/1
ccctgctattttttttatttttattttcaatgtacagacagcacttttct
+5785406/1
CCCDFFFFHHHHHJIJBGIIJIGHIGGIEGGIFDHGGHJJJIJJJJJIJJ
@668936/1
aatcattcctggaatccgtgtcgacggcgatgagagcccacgatgtaagt
+668936/1
@@?ADDFDHDH?FEHIEGGGHGGHEHIIDAGGBFBGHFFEHHBEED;CE>
@6307692/1
catgtaccacgcctgggatgccacccggcaccactcccgggtgaggatgc
+6307692/1
@@@FDDEFDHHHDHGIGGIIJIJGIJGIJIGGGIJIGIIJD;@EHIIHDC
@7337932/1
ccgcgagatcgggaactatgtggttaaaaccaaaaatttgccggaagtca
+7337932/1
???BD@D:DDDDDA@GHHHIGHCHGHEGCHFDFCGEGEF@@=AFB@E=C;
@2212860/1
cttcacctgtggccggcggcacgcagacgccttgatgacctccactttga
+2212860/1
CCCFFFFFHHHHHJJJJJJJJJJJJJJJHHFFFEEEEEEEDDDDDDDDDD
@2213167/1
ggcaaagagacgaagcgcgcgttctcatgtaatttttaatgttctccaaa
+2213167/1
CCCFFFFFHHHHFJJIJJJJJGGIJJIJJHIIIIJJJJIJIGIGIJJJJG
@7338548/1
ctgtgagtccgtcagtggctttctttgatcattaatgtctcgtatgtcaa
+7338548/1
CCCFFFFFHHHHHJJIJJJJJJJJJJJJJJJJJJJJJJJJJJIJJJ<F49
@4776102/1
catcaatttatcttcaaatgacgacaccacagttccagtctcaggcacat
+4776102/1
@@@A?DABDDA<DGAHBBC?AEHIIIAC?F;;::C<D9D@FFB?FHI@89
@3243586/1
ttttcttcaatatccacataagtaacttcaaatgattgctcagatgcaat
+3243586/1
CCCFFFFFGHHHGGJIJIJJJJHEHGIIJJIJIJJJJJJIJIJJGHHGHI
@4776757/1
cttcacctgtggccggcggcacgcagacgccttgatgacctccactttga
+4776757/1
CCCFFFFFHHHHHJJJJJJJJJJJJIIIHHFFFECEEEEEDDDDDDDDDC
@7339239/1
cacttagcttcgggttggacgaccaaaactgatataagtaaatctggatt
+7339239/1
CCCFFFFFHHHHHJHIJJJJJJJJJJJJJJJJJJJJJJIGIJJJJJJJJJ
@2214226/1
gtgcgggggtgacatcggacttaatacaaggaaactgtttagactggtta
+2214226/1
@@@DDDFFGHHGFIGGGGEBHHHHFEDDFFDACEEDDCDCDDCDDDDDDC
@4777099/1
gttggtcttggttgaacggaactccaatcctttactcgaatagtcttttc
+4777099/1
C@BFFDFFHHHHHJIJJJJGGIJJIIJJJJJJJJJJJJIJJJJFIIGJJH
@5281552/1
gagactcataacgcagccagatgccaaagttcttgatcttcactgggctc
+5281552/1
CCCFFFFFHHHHHJJJJJJJIJJJJJJJJIJJJJJJJJJJJJJJIIJJJJ
@6842489/1
gtgctgttgtggaactgcttcacctgtggccggcggcacgcagacgcctt
+6842489/1
@@@FDDFFHHFBDDGEFBHIBEEEEEHBDFDFAA@;AAABFBA>;>??<@
@7859182/1
cctattgaaaacaactctacacatacatacatatttacttagattaacat
+7859182/1
CCCFFFFFHGFHHJIJJJJJJJJGHJJJJJJJFJJIJJJJJIJJJJJJII
@2214618/1
cgggaagggttttttaaactcatgttttcatggtaccaagttatgatttt
+2214618/1
BCCFFFFFHDHHHJJJJJJJJJJJHIJJJJJIIGHIJJJJJJJJJJJJJJ
@3244591/1
ctggagagaagatcctcatcttgtatagaggaggcttgggctcgctctcc
+3244591/1
BCCFFFFFHHHHHJJJJJJJJJJJJJJJIJJIIIIIJHIJIJJJJIIIII
@3244606/1
tgacgcaagaagtaccagaaacgggacttagccacaatctggtctgg
+3244606/1
CCCFFFFAHDHFCEFHIGIIJJGHGAFFHGHIJIIIHGJJIIIIJJI
@5281955/1
cacgcgcttgggcagagggaatctgattgtgctgttgtggaactgcttca
+5281955/1
CCCFFFFFHHHHHJJIIJIGIJJJJIJJJIJJJJJIJHIJJJJJJJJJJJ
@1177312/1
gtccgtttttaaactattttttcaatgccctaagggagtatacatctatt
+1177312/1
CBCFFDFFHHHHHJJIJJJJJJJJJJJJJJJJJJ3CGIGHIJJJJJJJJJ
@7859551/1
cctgctattttttttatttttattttcaatgtacagacagcacttttcta
+7859551/1
?@;BBDDDA?A?FFAGBH@?CGHGIGGBHEG0??FGGHC>GBFH<FGGIB
@5282139/1
gacacacagacaaacagacaaacagacaaacagacaaacagacaaac
+5282139/1
CCCFFFFFHHHGHJJJJJJJJJJJJIJJJIJJJJJJJJJJJIJJJJJ
@7859880/1
gtcacggtaagcattcatcagaatgctatgcaacatcttcatcttagcgt
+7859880/1
@@@FDDADHFFFDIFJJJIJJJJJIJIJIJJIGGJJGHIIHIIHIGIGH@
@133686/1
gggcgggatggtcgtttgaaaaattgacggccagccttaacgtacgattc
+133686/1
CCCFFFFFHHHHHI@FHJIIJIJJJJGIIIFHFFFDEEEECDCBDDDDDC
@2714957/1
cgtgaatcatgccctcaatctgcaccagttcatatttgggcacagttcct
+2714957/1
CCCFFFFFHHHHHJJJJJJJJJJJJJJJIJJJJJJJJJJJJJJJJJJJJJ
@133780/1
cacctgtggccggcggcacgcagacgccttgatgacctccactttgatga
+133780/1
CCCFFFFFHHHHHJJJJJJJJJJJJJHHHFFFFFEEEEEDDDDDDDDDDE
@3245306/1
tgattatttgtctgtagtggtcctgctgtttcgtatattctaaattggtt
+3245306/1
@@@A??DDHFDFDFGEHIEC3ADHHIIIIEIIIE>FGHHIGD>?DCAFD@
@5282664/1
ggttattgttatgtcgatgtcgaacccaaaaatgtaattaactttttttt
+5282664/1
@CBDFFFFHHHHHJJJJEIIJJJJJJJJJJJIJJGIJIJJIJJJIJJJJI
@2215570/1
cctcatcttgtatagaggaggcttgggctcgctctccgaagggagcttgc
+2215570/1
@@@FFFDDDHHHHIJGIIGIGIJJGBHIIIII?EIIIJDC?FHGI>CHHE
@6309365/1
gttcggaaagattataatatttctttagtttaag
+6309365/1
@@@DD61BDBCDFIIIIFHHHFHFEHIHCCHB:9
@1692797/1
ctggtctggagagaagatcctcatcttgtatagaggaggcttgggctcgc
+1692797/1
@CCFDFFFB<;FHAEDHHEGHFGIIIIIHHHIIIIFEF>CFHFG9DG?GB
@5786100/1
ctaagtgagtatacatctattaaattcaaacgcagagctcattatgttga
+5786100/1
C@@DFFF>FADHHGGGIIEIIIIEGHIGIICGI@C:DEGHHIIIDIDEEH
@2715419/1
cagcatacataataaaattagaggaagtaggtgctgggcctcttgtatgc
+2715419/1
CCCFFFFFHHHHHJJJJJJJJJJJJJJHIJJHHIJJJJJJJJJJJIJJJJ
@5786120/1
ttacatgctaaaactaaactactatacctgtgaaacgatcaacaataata
+5786120/1
CCCFFFBDHHHHHIGGGGIJIJJGHIJIIJEEGIIIHIJJGHGGEGGGIE
@3245450/1
tgttcgtctgtgcgcgctaatctcagaaacggctgatccgagttggatgc
+3245450/1
@@?DDDDDFHHHHJJJJJJJJJIJJJJGIIJIJJJGHGHIGHCCHGGHH;
@4279372/1
ggcaaatttttggttttaaccacatagttcccgatttcgcgggatctctt
+4279372/1
CCCFFFFFHHHGHIHIJJJJJJJJJJIJJJJJJJJJJJJJJJJIIHHHHH
@3245583/1
ccacaatatattcgtgaaaaccgcatccaactcggatcagccgtttctga
+3245583/1
B@CFFFFFHDFFHGHHIJJGJJGIJJGIIIJJGEHIJJIIJIJGHJIJJG
@4279419/1
gccagatgccaaagttcttgatcttcactgggctcttctctgggatttcc
+4279419/1
CCCFFFFFHHHHHJIIJJJJJJJJJJJJJJIJJJJJJJJJJJJJJJJJJJ
@3246279/1
attggaaatcagaagcacatactgctaaatctaattaagaaggaggtggg
+3246279/1
CCCFFFFFHHHGHJJIIIGIIIJJJJJJIJJJJJJJJIJJJIIJJE:BFH
@670267/1
cacctgtggccggcggcacgcagacgccttgatgacctccactttgatga
+670267/1
CCCFFFFFHHHHHIJJIJJIJIJJJGHHHFFFFFEEEEEDDDDDDDDDDA
@5787166/1
gtcgaacccaaaaatgtaattaactttttttttgtctgtttgtctgtttg
+5787166/1
CC@FDFFFGHHFHGIIHJJHIGCEGHGHHIIJIIBBFHIJJBHGGA@CGA
@2716598/1
gccctcttcctcgggttggaatgattctggtgggttgtcctgcagagctt
+2716598/1
CCCFFFFFHHGHHJJGHJJHIJJJJJJJIJGHIJFHIIJJJJJJJIJJJJ
@2716691/1
gcggaatgcttagcttccttcttagagcgtcccgtacccatagcaacaag
+2716691/1
?@<=:@DDDDF<?4AEF@EG<HEHIGC<GGB?::FAEDGHGIIEII@C;=
@1694248/1
gtgcctggctcccatgtcacggtagcactgagtgacggcacctccgacac
+1694248/1
CCCFFFFFHHHHHJIJJJJJJJGHJJJJJJJJFHIIIJIJJJJJJJJJJJ
@670687/1
cgctagcggtgcagcaggtgacacgaggctcatggcgccagcacccccag
+670687/1
@@@FFFFFHHHHHIJIGI8CHHGHJJIGIGIHJJFJGGGGGGGIJHFDFB
@3247174/1
gtgctgggcctcttgtatgcgaaggtgttgaggcgcttgtggtggtgcac
+3247174/1
CCCFFFFFGHHHHIJJJJJJJJJJJHGGHJJJIIGIJJJJJJGHHEHHII
@3758479/1
ctcagcatggtaagaaggtggcggccagaatctagacatgcacagctctt
+3758479/1
CCCFFFFFHGFHHIJJIJGIJJJIIIIGIJJJJJIIJJIJJJJJJJJJJJ
@134133/1
ggagagaagatcctcatcttgtatagaggaggcttgggctcgctctccga
+134133/1
@B@FDFDDHGHHHJIIIIJJJJJJIJIIJHGGJJIGGGIJIIJJJIIJJG
@7860421/1
gtggcgttgatgtcgcaagatagtgagacattcactttttagtcataatc
+7860421/1
C@@FFFFFHHHHHJJJJJJIJJJHIIJHJIIJJJJJJJJJJIJJJIJJJI
@2215813/1
caaagataagatgaagaagaggagcaaatggaaaaaaaaattggtgaaaa
+2215813/1
??;BBD>BDD>DD4EECEF:<ACBD3C;<EEEIIDDDADD@7@>8;77@A
@1178370/1
ctcctttcttttgcgagctgctgccgaaagattagaatcgtcttctactt
+1178370/1
@@CFFFFFGHHGHFGGGIIIICHIIIHJGIIIIGIGIGGHGGAGIJEIIG
@6843913/1
attacaacctatcctcaatgctataataccaagccaaaccaagcttaaac
+6843913/1
CCCFFFFFHHGHHJJJIJJJJJJJJJJIJGIJIJJJJJJJIIJJJJJIJJ
@135099/1
ctcataacgcagccagatgccaaagttcttgatcttcactgggctcttct
+135099/1
:=?DBD?D?08<@F>::3:FF>GF@FGIIIA???D@?<B??3?DFE@F<F
@135105/1
gtcatttaatataaaatacatttatatccgatatttttagcagcttgtcc
+135105/1
CCCFFFFFHHHHHJJJJJJJJJJJJJJJJJJJJJJJJJJJJJJJJJJIIJ
@5284002/1
ctggagagaagatcctcatcttgtatagaggaggcttgggctcgctctcc
+5284002/1
???DDD3BB<ADD:?E@EFDE::3AEF4A4CEEADDD06?DDDDDD=DBA
@5284096/1
cgattatccatgaaaattacgaactatacaaattgcatataattatgcgt
+5284096/1
?@<BDDDAHFFHBG<AFHCHCGI:EHH@EEHIIIGEEIEHDGIG>FHIH?
@3760764/1
cgggagtccatccacggctttttccagatccactcttgctccatggtcca
+3760764/1
CCCFFFDDCFFHHIGII1<FGGIIIIIIIIIIIIIGIIGIII9DHGDFGG
@5788577/1
tgggcctcttgtatgcgaaggtgttgaggcgcttgtggtggtgcacgcgc
+5788577/1
@@??DFFFDFADHEHHGIIIIIGACHGIIIGGIIEBGCD;@;5@CHHGEB
@4781213/1
tattgttatgtcgatgtcgaacccaaaaatgtaattaactttttttttgt
+4781213/1
CCCFFFFFHHHHHIJJJJJJIJJJJIJJJJJIIJIJJJJJJJJJJJJJHE
@7342465/1
cttggttgaacggaactccaatcctttactcgaatagtcttttctaactt
+7342465/1
CCCFFFFFGGHHHJIJJJIIIIJJJIJJJJJJJJJJJJIIIJJIJJIIJJ
@2717544/1
gttattaggtaatgttatatattttgtcttttctgacattggtctctata
+2717544/1
CBCFFFFFHFHHHJHIJJJJIJJJJJJJJJJJJJJGJJJJJIIJJJJJJJ
@4783015/1
gtagaactctataccacggcgtcacgacacagtccttgtaattctctggt
+4783015/1
?@@FDDBDFHHHHB<EBA:@FGGGHEIGHIEEIEGIIGBCB7@FHIICA7
@3251481/1
ggctgatccgagttggatgcggttttcacgaatatattgtgggatgctta
+3251481/1
CCCFFFFFHHHHFHIJIIIIJJDGIJJJJJIIJIJIIJJGGIJIEIJJJJ
@3251524/1
caccagtggtcttcttgaacttcttcaattgacgcaagaagtaccagaaa
+3251524/1
CCCFFFFDFHHHHGIIIJIJIJIIIIIIGIIGGGIEGIJJIDGHIJJJII
@135984/1
agcatacataataaaattagaggaagtaggtgctgggcctcttgtatgcg
+135984/1
CCCFFFFFHHHHHJJJJJJJIJJIJJHIJJHIJJJJJJJJJJJJIJJJJJ
@6311437/1
gcaagaagtaccagaaacgggacttagccacaatctggtctggagagaag
+6311437/1
CCCFFFFFDHHHHJJJJJJJJJJJJJJJJJJJJJJJJJJJJJJIJDHHII
@5285046/1
tattcaaaagaaaacctagaatcactggttcaaattcaaataaaatcact
+5285046/1
@CCFFFBDGFFHHFGIJGGCCBHIIIIG9AEFGGGIJJJIIECHIJGIJI
@2718496/1
cagcatacataataaaattagaggaagtaggtgctgggcctcttgtatgc
+2718496/1
CCCFFFFFGGHHHGBFHHEHGBEFHEG9AFE2<EGGECHIIIGGD<@DGG
@1696841/1
ctggagagaagatcctcatcttgtatagaggaggcttgggctcgctctcc
+1696841/1
CCCFFFFFHHHGHJIJJJJJJJJHJIJJJJJJJIIJJJJJIIJIIJIJJJ
@3252516/1
gccagatgccaaagttcttgatcttcactgggctcttctctgggatttcc
+3252516/1
CCCFFFFFHHHGHGHIIJJBHIIIJIJJJJJJIIIIIJIJIJIIIJJFGG
@3762519/1
ctcttgtatgcgaaggtgttgaggcgcttgtggtggtgcacgcgcttggg
+3762519/1
CCCFFFFFHHHHHJJJEGHHJJJJJJJJJJIJJGIIHIJJJJJJHFFFDD
@674289/1
catgctaaaactaaactactatacctgtgaaacgatcaacaataatatat
+674289/1
@@CFFFFFHHGHFIJJJJJIIIIIHJJJJIFHEHIGIJJGGIJGIIGGII
@4283922/1
ggagagaagatcctcatcttgtatagaggaggcttgggctcgctctccga
+4283922/1
@@@DDFFFHHHHHIJJJHGJJJIJIGCHE@FGGII:BGGBGD?BFFGHG6
@4783847/1
cttgtggtggtgcacgcgcttgggcagagggaatctgattgtgctgttgt
+4783847/1
CCCFFFFDHHHHHJJJJJJJJJJJJJJIJJIJIIJJJJJJJJIJIJHIJG
@1180697/1
atcagtttggagttcacctttagaagtatgtttttagctgtcatctggtt
+1180697/1
CCCFFFFFHHHHHIIJJJJJJJJJJJHHIIIIJJJJJJJJIJJJJJJJIJ
@674593/1
ggtgcgtgcaggatcctcgtcattgcctggcatacaaggcaaagcaccga
+674593/1
BCBFFFFFHHHHHJJJJJJIJJJJJJJJJJJJJJJJJJJJIJJJJJJJJJ
@3253307/1
gaggaagtaggtgctgggcctcttgtatgcgaaggtgttgaggcgcttgt
+3253307/1
<<@FDDDFFFFAFEFCHEEGHIFIJIFIGIB?:DDFF?BFFFIIIEGGH@
@3763357/1
gtggtgcacgcgcttgggcagagggaatctgattgtgctgttgtggaact
+3763357/1
@B@FDDFFHFFHGJIJIIIJJGIJIIJJJJIFIJJDHIJIGHJHIIJIHE
@675171/1
gttgtgtacacctgagcgagactcataacgcagccagatgccaaagttct
+675171/1
@BCFFFFFHFFHHIJJJJJJJIJJJJJJJIJJHIJJJJJJJJJJJJIIJJ
@6845788/1
cgttcacattgacaaacttaggtttgcttacagccattcccaactgtcct
+6845788/1
@CBFFFFFHHHHHJJJJJJIJJFHJIJJJJJJJJJJJJJJJJJJJJJHJH
@6846117/1
gataaagataagtataggctcaaaacctaacgacatcaatcaccagctta
+6846117/1
C@CFDFFDHHHHDEEIJJJFGCHHIJJJJJJIFGIIIJJJJFIIJJJJIJ
@675533/1
gtcgagtagagccttagctgcggaatgcttagcttccttcttagagcgtc
+675533/1
CB@FFFDDFHHHHIJHJJIIJJJJJIJJIJJJJJJJJIJJJJJJJJIJII
@137008/1
ggaaagattataatatttctttagtttaagtccgtttttaaactattttt
+137008/1
@@@DDFADHBBHHJIIJJIIJJJIHHIHJJCHHGEHIJIGHGEGIGIJJJ
@137011/1
ctcttctgctgcaaatgatataagctttccttcatagaaagtatctttgg
+137011/1
CCCFFFFFHGHHHJJJJJJJJJJJIJJJJJJJJJJJJJJJJIIIJJJJJJ
@6846586/1
tctgtttcttggcatctatagatgtcggtggcgcacagggcacgcttgcg
+6846586/1
CCCFFFFFHHDHHIGIIEFDHGHGEGGIHIFIGIIJJDHIEGCGIJGHGI
@2719465/1
gtggattttaatgttattattacagcatacataataaaattagaggaagt
+2719465/1
@@@FFFDFHHHHHIGIJJJJJJJJJJJJJIJJIJJJJJJJJJJJJJHJJG
@7863317/1
cgtaaaaaggggtagtgttagtaaaaaaaaagatagttcttcaataaaca
+7863317/1
CCCFFFFFHGHHCGHHIIIJJJJJIJJJIJJGGIJEGHIIIEGGHIJJII
@6846749/1
agcaaatggaaaaaaaaattggtgaaaagaatcacaagtaagatactgca
+6846749/1
CCCFFFFFHHHGHJJJJJJIJJGHJJJJJJJJJJJJJJGHJJJJJJJJJJ
@7863518/1
gcctgtgtaaatattcagcaaattcgtcctgtggaggtatgattctcatc
+7863518/1
CCCFFFFEHHHHHJJJJJJJJJJJJJJJJJJIJJJJJFGIJJJJJJJJJJ
@6847493/1
gtccataatcattcctggaatccgtgtcgacggcgatgagagcccacgat
+6847493/1
CBCFFFFFHHHHHJJJJJJJJJJJIJHJJJJJJJJJJJJJJJJJJHHHFF
@6847516/1
agtggtcttcttgaacttcttcaattgacgcaagaagtaccagaaacggg
+6847516/1
@@@DDDFFHDDFHGFEEGEBIGIIIAH:F@EA@GCHIIICFHIFHDHEGI
@1698915/1
gcatacataaaattagaggaagtagg
+1698915/1
@<=A;DBDB?F42:CCFE@:33CBB<
@1698932/1
gcctcttgtatgcgaaggtgttgaggcgcttgtggtggtgcacgcgcttg
+1698932/1
CCCFFFFFHHHHHJIJJJFHHIJIJJJJJJJJIIJGIIBHIIJJJJHEFD
@4285233/1
gtccggtcaaatgcgttgtaaaactaaagattaaataaataaaaaaaaat
+4285233/1
@@@DD>DDHHHFFBGHGIIIIIIIIIEIIIIIIIIIIIIIIIGGIGGIHF
@2219809/1
cgggaattttgtttggtacctgataccgacacatggtaggttccatggat
+2219809/1
C@@DDFFFHHHFDBCBHGHIGIIIIIIIEHIHIEIHHGGGBGHGIIIIII
@6847852/1
gctgcacgaaccggagaagggaatgacaacgacaatcggacgcgttaaca
+6847852/1
@C@FFFFFGHHHHJAG@GHGJJJJJGIJJJIEIIIIJJJIIHFDDDDBDD
@138544/1
ccacaatatattcgtgaaaaccgcatccaactcggatcagccgtttctga
+138544/1
@B@FFFFFHHHHHJJJIIIJGGIJJJIJJJJIJJJJJJJJJJJFHGHIIC
@1699412/1
ctcatcttgtatagaggaggcttgggctcgctctccgaagggagcttgcg
+1699412/1
CCCFFFFFHDHHHJGIIJJJIJIHHIGJIGGIJJJIIHHIIGJFGGAAHE
@3254004/1
gccgtttctgagattagcgcgcacagacgaacagacaaacagacaaacag
+3254004/1
CCCFFFFFHHHHFJJIIIJJJJJJJJJJJJJJJJEHJJJJJJJJJHHHHF
@4285792/1
atgaggttcaccaagctagtggcgttgatgtcgcaagatagtgagacatt
+4285792/1
8??DDBD:=DC<A;E?C:AFF@CF?8?8:C:D@;6?@??BD?98?BB8B8
@1181661/1
ggtgggtcgtagcgaactactagcagacactgtggtatgtctattccttc
+1181661/1
?@:BDDDD?FFDHGA@GBDGEGE>BG?DDFB<9<;/BFGB8=8=B8CFGG
@138923/1
gtcggattcagttcggaacatagaaatttgtgtaacccaagtttgacgac
+138923/1
???AD?7DD<A<<2CE;EAAF<EEECEEEDECDEC@?;DDB0??DEDDDD
@1181805/1
ggtgctgggcctcttgtatgcgaaggtgttggggcgcttgtggtggtgca
+1181805/1
BCBFFFFFGHHHHJJJJJJJJJIIHJEGGHJCHIJJJJJJHFHFEFBBEC
@5286534/1
ctgggcctcttgtatgcgaaggtgttgaggcgcttgtggtggtgcacgcg
+5286534/1
@?@DDDFFHHHHDABGGG@FGGGGFHIBAHDHGIIIBFEIAHGGG7CGHH
@139208/1
ataacttctcattcctgttacatcacaatttaatttaccaatttctgtag
+139208/1
CCCFFFFFHHHHHJJJJJJJJJJJJJJJJJJJJJJJJJGIJJJJJJJJJJ
@1182153/1
atcaggcttccgtacattttatactaagctgtaaagtaccgactgttgag
+1182153/1
CCCFFFFFHHHHHIJJJJJJJJJJJJIIJJJEHIJJHHIIJGJJJHIJJJ
@1182226/1
gggcatagtaggtaggcgtagggtaagacacggatcgcatacaccgtgaa
+1182226/1
CCCFFFFFFHHHFHHJJIGGGIJAFGIHIJIIIJJJJIJIJEHGGHFHCE
@1182372/1
tggattttaatgttattattacagcatacataataaaattagaggaagta
+1182372/1
CCCFFFFFHHHHHIJJGJJJJJJJJJJJJJJJJJJJJJJJJJJJJJJJIJ
@1182438/1
ggtgctgggcctcttgtatgcgaaggtgttgaggcgcttgtggtggtgca
+1182438/1
:;:D?D;D?CDDDB@B<<EH?F;FGG?B?DB?DG?@FI>CB3C=FFH@CC
@7346395/1
cacgcgcttgggcagagggaatctgattgtgctgttgtggaactgcttca
+7346395/1
C@@FFDDDDD?HDEIGHIIDHIIIIGIIHIIIIIIIIEGCHIIIGGIIIG
@3255286/1
ctgtggccggcggcacgcagacgccttgatgacctccactttgatgatct
+3255286/1
CCCFFFFDHHHDFIJGGGIIJJJFHEEHDBEEFFCEDCEDDDDDDDCFDD
@4785997/1
gtgagaagtgtgataatgtcataaagttgacaataatctataattaatta
+4785997/1
C@CFFFFFA>FHGJJJJJIIJFIJGJIGICHHIIFJJJGGIIJJJJJJJJ
@7864231/1
cccatcaatttatcttcaaatgacgacaccacagttccagtctcaggcac
+7864231/1
CC@FDFFAFHFHHIEHGGFEDIHBGHGHIIDHHGFGDHGGDGIIIC@GHI
@139961/1
ctggtgccttgggaagcctttgtgcgc
+139961/1
8?8ADB8DBF>FFHI@F?GAA?F@911
@7864493/1
ccttgaattccttgatgactgcatagatagaaatcgaactcggtcggatg
+7864493/1
CCCFFFFFHHHHHJIJJJJJJJJJJJJJJJJJJJJJJJJJJJJJJJJJIJ
@1699456/1
gcgggaataagcacgcgttgcagaacgcttggcagtagtctaggttctta
+1699456/1
CCCFFFDDFBFFHIJJJIJGIJJJIIGGFGIJJJJGIHGHIJIJHIGIIH
@2220237/1
tcttcctcgggttggaatgattctggtgggttgtcctgcagagcttgcca
+2220237/1
CCCFFFFFHHHDFIJIJJIIJJJJJJEGIICGHDHGIIJGIIJJJJJJJG
@7864862/1
ggttattgttatgtcgatgtcgaacccaaaaatgtaattaactttttttt
+7864862/1
CCCFFFFFHHHHHGIJJIJIIIGIJJJJJJJJIJHIIIJIIJIJIJJJJJ
@140789/1
gttcgtctgtgcgcgctaatctcagaaacggctgatccgagttggatgcg
+140789/1
B@@FFFFFHHHHHJJJJJJJJJJJJHIJJJJJJJJJJJJHIGIIJHIHHH
@6848661/1
cgctaatctcagaaacggctgatccgagttggatgcggttttcacgaata
+6848661/1
CCCFFFFFHHHHFGIJIIJJIGHHIJBGCDDHIIGGGIDEHDG>FGHIGA
@677874/1
cggacatttcaattttatttagttggtcttggttgaacggaactccaatc
+677874/1
CCCFFFFFHHHGHJJJJJJJJJIJJJHHJJJJIJJIJJIJJJJJJJJJJI
@2721522/1
gtttttaatttgtgctccaaattgtatctgacgacgcattgaatctgaat
+2721522/1
CBCFFFFFGHGFFHIJGJJJJJJJGJJGHIJGIFIJJJJJEGIHIIIIGE
@7865432/1
gcactgagtgacggcacctccgacactgaggtcacggtactcgcggtaca
+7865432/1
CCCFFFFFCFHHGIIHGIGIJJIIIJIIGIJHIIJJIBFHGGIJIGHFFD
@6849082/1
gtcctttctaaggttctaaactatttctgtaccaaatttcaaccaaatcc
+6849082/1
CCCFFFFFHHHHHHHJJJJJJJIJJJJJJIIJJJJIJJJIJJJJJJJJJJ
@7865684/1
agtgagcacgggctctgtgcctggctcccatgtcacggtagcactgagtg
+7865684/1
@C@FFFFFHHHHHJJJJJJJJJIJIJJJJJJJJJJJJJGHIJJJJJIJGI
@6849121/1
ttatcatcgttctcagcatggtaagaaggtggcggccagaatctagacat
+6849121/1
@@@DDDDDFFHHHB<F<GHIACHGHGGI@<?;>FHIIIB;F>==FEIEGI
@7865899/1
gcctcttgtatgcgaaggtgttgaggcgcttgtggtggtgcacgcgcttg
+7865899/1
CCCFFFFFHHHHGICGEH<AHGHFGGIJGGHHFHHECB7BFGCEIIGDE@
@4286702/1
aggagcacgtgcagtaggaaccacagccgttggcgtcgattgcggtatcg
+4286702/1
@BBFFFFFHHHHHJJJJJJJJJJJJJJJJJJJJJHHJJJJJJIJJHHHHH
@6849914/1
atacataataaaattagaggaagtaggtgctgggcctcttgtatgcgaag
+6849914/1
CCCFFFFFHHHHHJJJJJJICGIHIJIFHGIJJJJJAHGJJHIJJJJGGI
@142180/1
gttcatcttttgaagattctgatattgatagttttttcattccctgc
+142180/1
BB@FFFFFHHHHGJJGIIJJJHJJJJJJJJJIJJJJJJIJJJJJJJJ
@6850130/1
gtctgtttgtctgttcgtctgtgcgcgctaatctcagaaacggctgatcc
+6850130/1
BBCFFFFFHHHHHHIJJHIJJIIJJJJJJJJJJJJJJHIJJJJIJJHIJJ
@142561/1
ttccaaaattttttcacgatctgataatggtttaggttcttgtctcatac
+142561/1
8??DDDDDFHHHDGHIE@AEE?DHIF<EGEFGFGGCDDGGBD@?D@FCHG
@142717/1
ggcctcttgtatgcgaaggtgttgaggcgcttgtggtggtgcacgcgctt
+142717/1
CCCFFFFFHHHHHJJHIHJAHHHIHIJIJJJJJIJJGGGFGIJJJJHHFD
@6316282/1
ccgtgatgcgcgggtcctcgatacccacgtagtcgaagaaggtgaagtca
+6316282/1
@@@DDDFFHHHHDI?DGGIJIIIGHIGIICFG@FEGGFHEHFBCDDC;@A
@7347018/1
agacaaacagacaaacagacaaacagacaaacagacaaacagacaaacag
+7347018/1
@@<DDDADDHDBFBHIIGEDGGEGHGIEBEHIEICHIIGHGGGHBDGGIE
@1183187/1
cgggttggaatgattctggtgggttgtcctgcagagcttgccacatcttg
+1183187/1
@@@ADDDD8FFHHBBFFGGHE1C<C?F49?DDH@GD3BG?B>BDFG3.8<
@2723494/1
tcttgaacttcttcaattgacgcaagaagtaccagaaacgggacttagcc
+2723494/1
CCCFFFFFHHHHHJJJJJJJJJJJJJJJJGIJJJJJJJJJJJJJJJJJJJ
@3255999/1
cgacagacgttgtcctgtctacacgtctttaatttgaaaatttgtcggat
+3255999/1
CCCFFFFFGHHGHJJJJFHIJJIJJFGGIJJJJJJJJJJJIJIJGIJIJJ
@3256014/1
gtggtcttcttgaacttcttcaattgacgcaagaagtaccagaaacggga
+3256014/1
B@@FDFFFHGHHHJJJJJJJJJJJJJJJJJJJJJJJHIJJIJIIJJJIJG
@5288346/1
gtcggcataacgggccgcgactccgccctcttcctcgggttggaatgatt
+5288346/1
CCCFFFFFHHHHHJJJJJJJJJJJJJJJJHHHHHHFFFD?BDDDDDDDDE
@3256226/1
ccttgatgactgcatagatagaaatcgaactcggtcggatgcgtgatgcc
+3256226/1
@C@FFFFFHHHHHJJJJJJIIJJJJIJIJJGIJJJJJJJJJJJIJJJJJI
@7347567/1
ctcataacgcagccagatgccaaagttcttgatcttcactgggctcttct
+7347567/1
@?@DDDDBDHHFFGI3CGDGGIGIIIIIBHEBD>DGGIGE@;B8BFFGGI
@143506/1
gccatgtaccacgcctgggatgccacccggcaccactcccgggtgaggat
+143506/1
CCCFFFFFHHHHGJJJJJJJJJJJJJJJJJJJJJJJJJJJJJJFHIJHHH
@5289027/1
ctgggcctcttgtatgcgaaggtgttgaggcgcttgtggtggtgcacgcg
+5289027/1
CCCFFFFFHHHHFIJJJJGIIICFFHIIGIJJIIJIJEHJIH@GFHJIHH
@3256918/1
ggactctagttttctcttttaatattataaatagttatttgatcacacac
+3256918/1
CCCFFFFFHHHHHJJJJJJJJJJJJJJJJJJJJJIIJJJJJJJJJJJJJJ
@679169/1
gtcttctctaacagttctctgtggtgcaaagcaa
+679169/1
@=@DDABADFFC<:EGAF>FHICG;BFE<<A9@1
@144373/1
cagcatacataataaaattagaggaagtaggtgctgggcctcttgtatgc
+144373/1
C@CFFFFFFHHHGIIJIJIIJFIIJJGCHHHFFGHGHCIJIIIIIGIIJI
@6316463/1
atcatattgtttgagatcgtcaaaccaaattccttcacatacaagtcagt
+6316463/1
@CCFAFFFHFFHG@EGHGHAFHIGGGIBHIHGIIIIIIEBHG9DGBGDFD
@3766327/1
ctgggatgccacccggcaccactcccgggtgaggatgcactacatttccg
+3766327/1
@@@FFFFBHFHHHJIGIIFEHIDHIJIEGDHGHIH@DFGIJJJJIGJIJH
@144942/1
atgcaagcttactataaaacaaaattaaaaactaaacgcgttaactgtca
+144942/1
CCCFFFFFHHHHHJJIJJJJJJJJIJJJJJIJJIJIIJJJHIJJJJJIJI
@7867136/1
ccctaagtgagtatacatctattaaattcaaacgcagagctcattatgtt
+7867136/1
@@@FFFFADHFCFGIJFIJIIJIJGJJJJJJIJIJJHGGGIJHIJJGGII
@679949/1
ctcttgcagccatccaacaggattgcccatcaatttatcttcaaatgacg
+679949/1
@@@FFFDEDDFHHIDBHGIGC;FFGHIGHIIIIDHIIIHHHIEIHIFGGG
@3766411/1
ctctatactttgcattaaaataatgcccattttcacaggcaagggatcct
+3766411/1
CCCFFFFFHHHHHJJJJJJJJJJJJJJJJJJJJJJJJJJJJJJJJJJJJJ
@7867358/1
ccttaattattatgggtctagccgtatttgggtccaatagatatttataa
+7867358/1
CCCFFFFFHHHHHJJJJJJJJJJJHIJJJJJJJJJJJJJJJJJJJJJJJJ
@6317139/1
caaatactaataataaaaacgatagaaaacaaataaaaactatcctatgt
+6317139/1
@<@FFFFFFHFHHJJGGIJHIICGGIEHIIIJGIJJJJEIJIGIGIIEE<
@7867640/1
gttcctctttacaagtagactcatctttagcacttggttcgtcttttgaa
+7867640/1
@@<DDDDFHHHFFHIJIGFGEHIJGHJJIGIEHHGIGCGHG?0?DHGII@
@3767061/1
gccaattgtccacattttaataagtcactttctgagcacttataacctat
+3767061/1
@<@ADAB?2?=CFAFAFE@GFH@?FHEHFHEIFF@4CAFFG<FAD>FF>D
@1703139/1
cttagaagatagtaaatagcccagtcaacggatggccaaataggaaacac
+1703139/1
CCCFFFFFHHHHHJJJJJJIJJJJIJJJJJJGJJJJJJJJJJJJJJJJJJ
@6317696/1
gcttctggcacatcaggagaagttggctcctcaacagacacagagctctg
+6317696/1
CCCFFFFFHHDHHJJJI@GGHHHHHIJJJJJIJIJIIJJJIIJIJJJJJH
@680973/1
gcaagaagtaccagaaacgggacttagccacaatctggtctggagagaag
+680973/1
CCCFFFFFHHHHHJJJJJJJJJJJJJJJJJJJJJJJJJIJJJJIJHIIJJ
@1703527/1
tgcatacctgccatgcgctggtaagcgctatggactgccgccaattcact
+1703527/1
CCCFFFFFHHHHHHIJJJJJJHIIIIHIGGHIIJJJJJJIIJIIIIJJJH
@5794977/1
cagtggtcttcttgaacttcttcaattgacgcaagaagtaccagaaacgg
+5794977/1
CCCDDFFFHHHFHIIIHIIIJJGGJJJEHHIJIEGHGJ@GFHJEHIIJIF
@5795104/1
gtcttcttgaacttcttcaattgacgcaagaagtaccagaaacgggactt
+5795104/1
CCCFFFFFHHHHHJJJJJJJJJJJJJJJJJJJJHIJJJJJJJJJJJJJIJ
@146847/1
ccctaagtgagtatacatctattaaattcaaacgcagagctcattatgtt
+146847/1
@?@BDDD=ADF<DCGHBGHECHDHIEHDFAHHEEGDEHIGCHBFHICGBB
@5795570/1
ggtacatgttgtgtacacctgagcgagactcataacgcagccagatgcca
+5795570/1
B@BDFFFFHHHHHJJJHGEHIJIJJIJIIJJJIJIGIJJIJJJJIJJJJJ
@5290645/1
cacataagtaacttcaaatgattgctcagatgcaatttcttgcaagaatt
+5290645/1
CCCFFFFFHHHHHJJJJJJJJJJJJJJJJJJJJJIJJJJJJJJJJJJJJJ
@1185233/1
gtcctgcagagcttgccacatcttgtaagcagcctgacgcttagcaagtt
+1185233/1
@@@DDEA?FHA;FHDBFBEEF@FHIIEHB9ECGEFGD9CF?G@?B>@DFH
@7349316/1
ggcgattatttactttgacaccacttttttccacgaaaaagctatttgag
+7349316/1
CCCFFFFFHHHHHJJJJJJJJJJJJJJJJJJJJJJJJIIJJIJJJJJJII
@4789646/1
atctcatcttcatctgactggtgttctttagaccactgttccattttctc
+4789646/1
:=BFFFFFHHHHHIJJGIIGIHGGIHJIJJGGHEFGHGHJHIJJJJJGII
@4789681/1
gcacgcgcttgggcagagggaatctgattgtgctgttgtgg
+4789681/1
@?@BDDD@FH;1?FHIGE=FBHIFCHGHHIHGCGEHAGDA1
@1185590/1
ttttttttttgttcccacatcaggatgtggattttaatgttattattaca
+1185590/1
@@@DDDDDFF:DFFIE?:;<3<DF9?</?F@FFFFEECAAA@C@7=7@7=
@1704331/1
gtctgtttgtctgtttgtctgtttgtctgtttgtctgtttgtctgtttgt
+1704331/1
CBCFFFFFHHHHHGIJJHIJJJJJJHIJJIJJJHJJJHIIIHIJJHGIJH
@148071/1
gtagtactgagtgacggcacctccgacactgaggtcacggtactcgcggt
+148071/1
@@@FDDDFFHFDFGHGEGFHJJJGHJJIIIIFHIBFGIGF;BGHIIIFF9
@7350196/1
cgggcttcaacagcttgttagcttgccattgacctttcctaggagtgact
+7350196/1
CC@FDDDBHHHGHIIIAFHHGABHDAGBFHGEHIIIIGIHDEIIIDBBGI
@5291960/1
gttggtcttggttgaacggaactccaatcctttactcgaatagtcttttc
+5291960/1
B?BFFDFFHHHHHIIJIIJJJJJJIIIGIJJJJJJJJJIJJJJIJJJJJG
@5796807/1
cccgtatctcaacacccataaagaactgtttgcctctcatgtcccatact
+5796807/1
@@?DD?DDF?BFFEGBA;BBC>9?B;FGGD<EEAGGDH<??:0B??F90B
@5292249/1
gggttattgttatgtcgatgtcgaacccaaaaatgtaattaacttttttt
+5292249/1
BCCDDFFFHHHHHJHIJJIJIIJJJJJJJJJJJJJGIIIJJJJJJJJJJJ
@6853233/1
gggctctgtgcctggctcccatgtcacggtagcactgagtgacggcacct
+6853233/1
CCCFFFFFFHFHGGEHIGIIJJJIIHIGIEFHIJIJJGIHIEGIJIIJG@
@3259632/1
gtggtcttcttgaacttcttcaattgacgcaagaagtaccagaaacggga
+3259632/1
@@@DDFFFHHDFFIIGEGHGGIIIJJIGIJJIJIIG?BFEFHGEHHIIEE
@5292510/1
cttacagattggtggaaaccaaaccaaacttctctgccaccaccaagggg
+5292510/1
CCCFFFFFHHHHCGIIJJJJJJIJJJIJJJJIGIHIJJJJJJJJJJJJJJ
@3768436/1
ttctgagctttcgtactgagtgtcgagtctgtaggcttttggtactttat
+3768436/1
CCCFFFFFHHHHHIJJJJJJHHHGIGIHHJJIJJJJJJJJJJGIJJJJJJ
@6853457/1
atcgttttaacaactgggctctatgggacaaagtagctgtatttctttgg
+6853457/1
@@@FFFFFGDHFHGIGIIJJIJJJJIJIIJIIJHIJIJJBBGIIIJJIJJ
@5292658/1
ctgacatcacttgcattttcgattttattttgttctataacaacgatctt
+5292658/1
CCCFFFFFHHHHHJHIJJJJIHIIIJJJJJIJIIJJJJJIJJJJGIIJII
@5292757/1
cctttttgtcagcacagaatagtcgcgtgtgatgccgcttttgcaccaca
+5292757/1
B@CFFFFFHHHHHJJJJJJJJJIJJJJIJIJJJJJJJJJJJJJJJJJJJJ
@7868680/1
gggaatctgattgtgctgttgtggaactgcttcacctgtggccggcggca
+7868680/1
CCCFFFFFHHGHGHIIJIHIIHIIIJJIJJJIIJJJJJJIJJJJGGIHFD
@1705175/1
cctgtggccggcggcacgcagacgccttgatgacctccactttgatgatc
+1705175/1
@B@FFFFFHFHHHIJIIJGIJJIJIHGHCDDFEBCCED@CCCDCCDDDD@
@2224995/1
gtaccgtagcctgtaatttttgtctttcgcgaaatattccgcgacagatg
+2224995/1
?=?DDDA?A;CDFC<:AABHIBHIGGEHHDHIIG?BHE@?B;F/;A>?B@
@1705599/1
gctggtgctgacagtctcgacccgcggcggcggcatcactatacctcccg
+1705599/1
CCCFFDFFHHHHGIHHJJHIJJJJJIJJJHFDDBDDDDDDDDDDDCDDD@
@149409/1
gggcagttcgtcaacaagacattactagctgagaatatttttttccgttt
+149409/1
?@@BDDFFGHCDFIIGIIIIGGHAEHCFHACHIGFHGGGGFGHGEHGCGG
@682068/1
cctttctaaggttcaaaactatatctgtaccaaatttcaaccaaatccgt
+682068/1
CCCFFFFFHHHFHIJJJJJJJJJJJJJJJJJJJJJJJJJJJIJJJJJJJH
@682253/1
cactattctaggattgtgtaggtaatattattaaacgaagaacatgcggc
+682253/1
@@@FFFDFHDFBCFEGGDHAHEAA?HHHGHDFHEHIGIIIECDHI@>@DG
@2225864/1
gttcaaggggatctgagaatggtttagattcacaattttgtccgctggac
+2225864/1
@@CDADDDBF:FDGGEGDHGBGIIIDHIGHGGICHIIIIIGIIIIIIIGH
@2225974/1
gaatctgattgtgctgttgtggaactgcttcacctgtggccggcggcacg
+2225974/1
@@@DDDDDHFDACCFE<EHCFCEF?GEDEEHGIGFEC?F=FG@GAEEECC
@682803/1
ctgctatttattttttctatattttcaatgaacagaattgacccttctac
+682803/1
CCCFFFFFHHHHHJJJJJJIJJJJJJJJJJJJJJJGEHIJJJJJJJIIGJ
@6320944/1
gtgctgggcctcttgtatgcgaaggtgttgaggcgcttgtggtggtgcac
+6320944/1
C@@FFFFFHHHHHJJJJJJJJHHIJ:CGHJJJJJIIJJJIJIGIJAHIJJ
@150341/1
ttccttcttagagcgtcccgtacccatagcaacaagatcagcgactgtca
+150341/1
CCCFFFFFHHGHHJJJJJJJIJJJIJJJIJJGHIJJIIJJJJJJJJJJJJ
@683110/1
ggcctcttgtatgcgaaggtgttgaggcgcttgtgg
+683110/1
:;<D>==A?::CDIE:@AE3<<A@9DCCD?DAD0??
@6321163/1
tacaataattaataattatgtcgcaataccgtagccgcccaaatttataa
+6321163/1
CCCFFFFFHHHHHJJJJJJJJJJJIJJJJJJIJJJJJJJJJJIJJJJJJJ
@4792340/1
gtggaactgcttcacctgtggccggcggcacgcagacgccttgatgacct
+4792340/1
C@CFFFFFHHGGHJJIHHHIIJJJIIJBHI@HIHHFFDDD@BDCDCEDDC
@150562/1
gtaatatttattgctctcctccgattattattatacttatacatcaaata
+150562/1
CBCFFFFFHHGHGJJJJJJJIJJJJJJJJJJJJJIJJJJJJJJJJIHIII
@6855646/1
gggaactcttcaaaaatcaacataatgagctctgcgtttgaatttaatag
+6855646/1
CCCFFFFFHHGHHJJJJJJJJIJHHIHHJJJIIJJJIJJJIGIJJJJJJJ
@3769058/1
ggtacatgttgtgtacacctgagcgagactcataacgcagccagatgcca
+3769058/1
@C@FFFFFHHHHHIIJFGHIJJJJJJJJJJJJJJJIJJJJJJJJJJJJJJ
@151006/1
ctcagcgacatgtaagagttcaatggggaagtaaatgcatctgtccttat
+151006/1
CCCFFFFFHHHHHJJJJJEHIJJIJIJIGIJGHIIJJIJJJJJFFHIJIJ
@6321825/1
cttcgttcgcgtggaatagtgacttccggcaaatttttggttttaaccac
+6321825/1
CCCFFFFFHHHHHJJJJJJHIJJJJJJJJJJJJJJJJJJJHJJJJJJJJJ
@5293594/1
gtggattttaatgttattattacagcatacataataaaattagaggaagt
+5293594/1
??@DAADDFH?FHAGDGEDFEIEHEDGABFGHEDEHA?FC9<F?BC?GH:
@7871167/1
cgacgagcaagtagttcttgaagcacagacacaggtgtcttcaacggaag
+7871167/1
CCCFFFFFHHHHHJIJJJJJJJJJHGIJJJJJJJJDHIJJJJJJJJJIJI
@7352019/1
ttcacctgtggccggcggcacgcagacgccttgatgacctccactttgat
+7352019/1
CCCFFDFFHHHHHGGHIJGHGGIGGJHHHFFFFEEECECECBDDDDDDCC
@3770785/1
ctgtgatctgtttcttggcatctatagatgtcggtggcgcacagggcacg
+3770785/1
@@@DDDDDHHFHF@FFEHGIACCFHBCDEECHH@:?CDFHGGI>;@FGGG
@3770817/1
gggggagggtcattcaatgtctccttccgtcttgggtgaggcataacggg
+3770817/1
CCCFFFFFHDFHHJJJJJJJJJJJJJJJJJJJJJJJGHHJJGGJJJJJJI
@152851/1
gatgcttaaatttacatttagtgtttgtttcatgtcaatcggttcataaa
+152851/1
@@@FDDDDHHDFBHIEHIJGICFIEHIGGGDHGIJHIFAGHJGHHCHFIG
@2728365/1
gcgaaggtgttgaggcgcttgtggtggtgcacgcgcttgggcagagggaa
+2728365/1
BCCFFFFAFFHHHIJHHIJJJHIIJIJIIJJJJJJFGJJJHHHFFFFDDE
@6856485/1
gtcttcttgaacttcttcaattgacgcaagaagtaccagaaacgggactt
+6856485/1
@C@DFDFDFAFFDHIJIJJIGGEBFHGAGDDFCCDHGGBGEHG1?DFG>C
@1707760/1
gtgtgctagttacataatatctactaaactataaccaaagtgacatttgc
+1707760/1
B@@DFFFFHFHGHIGIIJIJJJJJJJJJIIJJJJGIJJFIIJIJJJJJIJ
@4293486/1
tggcaatcaagtgtctgtacttcacatagtaacgccatgccttttggtat
+4293486/1
CCCFFFFFHHHHHIJJJIJJJJJJJJJJJIJIJJJJJJJJIJJJJJJFHJ
@4293494/1
gcacgggctctgtgcctggctcccatgtcacggtagcactgagtgacggc
+4293494/1
@CCFDDAD<FHDFG@EFEGGHGIIGIIBDGIII?BGHHIIIID??CGGGG
@684442/1
ggaagtaggtgctgggcctcttgtatgcgaaggtgttgaggcgcttgtgg
+684442/1
?@8=?ADDFHBDD9?=FFBGCH@A<FFHG:CFHFG?FG@FEHGIAAF8=D
@5799380/1
catcgacataacaataacccctgctattttttttatttttattttcaatg
+5799380/1
CCCFFDFDHHHHHIIGGIGIIJJIIIGGIIGJJJGHIIJJJJJIJGGGFE
@4794252/1
gtctgtttgtctgtttgtctgtttgtctgtttgtctgttcgtctgtgcgc
+4794252/1
?:?DDADDFCDBD<CFF<<CB?AC>:ACEHHHFIBFFGFE;?DFCFGEE@
@2729378/1
gtggaactgcttcacctgtggccggcggcacgcagacgccttgatgacct
+2729378/1
@CC@DFFFGHHHDEGJCGHGHIJIEEFIJDHJIGFEEFDDDDC@A>CCCC
@3262069/1
ctggtctggagagaagatcctcatcttgtatagaggaggcttgggctcgc
+3262069/1
CCCFFFFFHHHHHJJJIJJJJJJJJJJJIIJIJJJJJJJJJIHJIIJJJI
@7872672/1
ctgtgatctgtttcttggcatctatagatgtcggtggcgcacagggcacg
+7872672/1
??@BDDDDHD?FDGGA4CF<IHEIEGCBHGH@FG?CDBFGDDHI<FACHG
@7352556/1
ctcatcttgtatagaggaggcttgggctcgctctccgaagggagcttgcg
+7352556/1
CCCDFFDDFCFDHEBGIGHIICH?CHGBGHEGIIIID6BFHGIH>FHIID
@1189396/1
cctttatacatttcggcatggcgatcatgtcgatggcttggtttattccc
+1189396/1
CCCFFFFFHHHHHJJJJJIJJJJJJJJJJJJJJJJJJJJJJHIJHHJJJJ
@5800180/1
acggaactccaatcctttactcgaatagtcttttctaacttgaacagtgc
+5800180/1
@C@FFFDFGFFHHGGGIEHIJJGCHHIGCFDIGHGIIJEIJICHIBBDEE
@5295711/1
gggctctgtgcctggctcccatgtcacggtagcactgagtgacggcacct
+5295711/1
CCCFFFFFFHGHHJJJIIIIIJJIJIJJJFHIIJJJJIIFHIIJIJJIJJ
@2730311/1
ggatggagtgagcacgggctctgtgcctggctcccatgtcacggtagcac
+2730311/1
CCCFFFFFFHHHHJJJJJJJJJJIJJJJIIJJJJJJJJJIJJJJFHIJJJ
@1189721/1
tgtacattgaaaataaaaataaaaaaaatagcaggggttattgttatgtc
+1189721/1
@C@FFFFFHHGHHJJJJJJJGIJJJJJJJJJJJJJJJGHJJJJIJIJJIJ
@2730369/1
gccagatgccaaagttcttgatcttcactgggctcttctctgggatttcc
+2730369/1
CC@FFFFFHHHHHJIJIJJIJJJJJJJJJJGIJIJJJJJJJJIIIIIJIG
@2730397/1
aataaaattagaggaagtaggtgctgggcctcttgtatgcgaaggtgttg
+2730397/1
CCCFFFFFHHHHHJIJJIJJJFHJJJJJJJJJJJJIJJJJJHIJJDFGHI
@2730640/1
gccaccaggtgcgcgtagtacgcgggcgccgggatggacacggagcgcgt
+2730640/1
CCCFFFFFHFHHHJJHIJHHJJJJJJJHFFDDDDDDDDDDDDDDDDDDD<
@5296176/1
gcaagaagtaccagaaacgggacttagccacaatctggtctggagagaag
+5296176/1
CCCFFFFFFHHHHJGIJJIJIIIIJJJGJJJIGIIJJJHIIIJIJJJGGI
@5296183/1
gctattaattcattagcgaaaaacttatttttcacttttaaaaatacatc
+5296183/1
CCCFFFFFHHHHHJJJJJJJJJJJIJJJJJJIJJJIJJJJJJJJIJJJJJ
@3263390/1
gtcataatcttcagatactccaaagcattctgggctgcagatgactgtgc
+3263390/1
@?@DBDDDFFHHHADCBBI@FEEGGCGBDBHGIF@?8EBGEBFG??FHH>
@7874414/1
gccagatgccaaagttcttgatcttcactgggctcttctctgggatttcc
+7874414/1
@@@FFEFEHHHGHIFEGIIJJJJGJIIIHIJJJJJJJIIIJJJJJJJIJJ
@2731591/1
ctcataacgcagccagatgccaaagttcttgatcttcactgggctcttct
+2731591/1
B@@DFFFDHHHFHJIJDIJIJCGIJDGGIJIJJIJIIJJJIGIIJJJJJJ
@5801737/1
tgtttgtctgtttgtctgtttgtctgttcgtctgtgcgcgctaatctcag
+5801737/1
CCBFFFFFHHHHHJJJJJIJJJJJJJJJJJIJJJJJJJJJJJJJJJJJJJ
@6857789/1
gcgttgatgtcgcaagatagtgagacattcactttttagtcataatcttc
+6857789/1
CCCFFFFFHHHHHJIJJJJJHIHIHJIJJJJJJJJJJJJJJJJJJJJJJI
@6857891/1
cggcagatgaggatacctcaacttcatcttatacttatccaagaaatatt
+6857891/1
CCCFFFDFHGHGHJHIHGGIJJIJGHIJJJJJGGJJJJJJIJIIIJJIJJ
@6323650/1
ctccgtattgcatgccgccgataaatactgtcgcttggtatggtgttgac
+6323650/1
@CCFFFFFHGHHHEGIJJJJJIJJJJJJJJIIJGIJJJGIJJJHIHHIJI
@6323677/1
ctcaggattgaaacgtcttttatgttgggacagctatcttcataaaagct
+6323677/1
CCCFFFFFHHHHHJJIJJJJJJJJJJJJJJJJJJJJJJJJJJJJJIJJJJ
@1192086/1
gtccgagggtcaattcaatatactacaagattgtttgtggacctattgct
+1192086/1
CCCFFFDDGFFFHIIJJIIJJJJJJJJIJGIIJHIIIGGIJIGIIIIIEG
@2228987/1
ttttaaactcatattttcatggtaccaagttatgaatttttcaaatcgcg
+2228987/1
C@CFFFFFHHHHFIIGGGIJJICBHGHIIHHIIJJJJIJJJJJJJJJIII
@6323969/1
ctccatcatattgtttgagatcgtcaaaccaaattccttcacatacaagt
+6323969/1
@@@DDDD?:BFH>ACFHIGEHC=;EBG4C?@EF@ACC9FHEGGI9GFD3D
@6858834/1
cttgtattcaaaagaaaacctagaatcactggttcaaattcaaataaaat
+6858834/1
CCCFFFFFHHHHHJJJJJJJJJJJIJJJJJJJHIJJJJJJJJJJJIJJJJ
@6324432/1
ggatggagtgagcacgggctctgtgcctggctcccatgtcacggtagcac
+6324432/1
@<?DFFEDAADAFGHGIGIHIIIEGGIJGFGIIIIJJIHHGJJICFHJJG
@6324439/1
ctcggaaatctccaatccaaaccgtttgaaatctcggttttgcgagtact
+6324439/1
@@CD=DDDDFHGHIIGHGIIHGGHFHHBHGFGIHIIJ6?GDHII<F;6=F
@6324541/1
gtcaagtatacagcgtcctaacgaaacagcgcaaatgagaaagctatcta
+6324541/1
CCCFFFFFHHHHHJJJJJJJJJJJJJJJJJJJJIJJJJJJJIJJJJJJJJ
@3772663/1
gtgggtgtagctttaaggggatctgctgtctgtggagctgatgcttgctg
+3772663/1
@@CFFDDDHHHHHJIJJJIIGIJIJJJJIJIJJJJGIJJJJFIJJJJJJJ
@2229715/1
cgactggaccgattttgatgaatttttttgtgtgtgttcaaggggatctg
+2229715/1
CCCFFFFFHHHDHIJJJIJJIJJJJJJJIJGHGHFGFHJJIIJJIIHHHH
@4294990/1
gccagatgccaaagttcttgatcttcactgggctcttctctgggatttcc
+4294990/1
CCCFFFFFHHHHFGHIGIJGIJJJIJJJJIGIJJJIIIJJJJIIIJGGJI
@3773030/1
gactcataacgcagccagatgccaaagttcttgatcttcactgggctctt
+3773030/1
@;?DDDBDFFHHFIDFEGIIIIEHGIA?FGGHIII9F9DEDFCDFHGDFG
@6859841/1
gtgcacgcgcttgggcagagggaatctgattgtgctgttgtggaactgct
+6859841/1
BBCFFFFFHHHHHHGIJJJJJIHHJGHIJJJJJIJJJFHIIJEHIJJJJJ
@2732293/1
ctgatattgttgcatcgcgcagtacggcggg
+2732293/1
CCCFFFFFHDHHHJJJJIIJJJHHJJIJJJH
@2732323/1
ggattttaatgttattattacagcatacataataaaattagaggaagtag
+2732323/1
B@BDDFFFHHGFHIJJJIJJJIJIIIEIGHGJJJJJIJGIIFGGGGIGGH
@7354781/1
ctcacatgattcatccacaaattccaacccttgcgtttcaaaacaattca
+7354781/1
CCCFFFFFHHHHHJJJJJJJJJJJJIJJJJJJJJJIJJJJJJJJJJJJJI
@5802554/1
gcaagaagtaccagaaacgggacttagccacaatctggtctggagagaag
+5802554/1
CCCFFFFFFHHHHJJIJJJJJJJJJJIJJJJJJJJJJJIJJJJIJIIIJJ
@3264529/1
cctcacgttccgccaattgcttcacctt
+3264529/1
@@@DDDADBD?88A@E3CHGIGE9?>@A
@7876731/1
gggaagggttttttaaactcatgttttcatggtaccaagttatgaatttt
+7876731/1
CCCFFFFFCFHHHJJJHIJJJJJJJJJJJJJJGIJJJJJHIIJJJIJJJJ
@5803600/1
attgacatgaacaaacactaaatgtaaatttaagcatcccacaatatatt
+5803600/1
CCCFDDDFGGHFDHIIJJJGGIIJJGIGHHGHJIIIIJJIIGIJGIIGGE
@3265319/1
cattggatctcctcagtaggatggcaaagagacgaagcgcgcgttctcat
+3265319/1
CCCFFFFFHHHHHJJJHIIJIJIJIHIJIIIGIIIIJGIJJIJJJHHHHH
@5803890/1
gatcactcgctaatattacgaaacatttcttctgtcaatttgatcgccta
+5803890/1
B@CDFFFFFHHHHJIJJJJJGEHHIJIIBFIGIIHIJGIGIJJJIEGGGB
@5299207/1
gtctgtttgtctgtttgtctgtttgtctgttcgtctgtgcgcgctaatct
+5299207/1
@@CFFFFFGFCCFEFGHGIIEH9CFAEHIIIIEEG;FCDGGIGIIEHGFE
@5299213/1
ccgttacagatgaactcccgtcgatgaccagcagaaggcgtgttaccgac
+5299213/1
CCCFFFFFHHHHHJJJJJJJHIJJJJJJJJJJJJIJJJJJIJJJJJJJJJ
@6860085/1
ccctgatgaatacaggttgaatagaatctgtacacaaagtttcagcttaa
+6860085/1
CC@FFDFFHHGHHIJGAEEIJJJJIJIIJJHGIIJGJIJGHIJGJJIIJJ
@154766/1
gacgcaagaagtaccagaaacgggacttagccacaatctggtctgg
+154766/1
???:=?DDBAD?BEIAA;FEE1FD@AD@DEAE@?8;BDBBD??D;3
@1709776/1
gtgctgggcctcttgtatgcgaaggtgttgaggcgcttgtggtggtgcac
+1709776/1
CCCFFFFFHHHHHJJIJIJJJHHHJ?FGHIIJJJJJJJJIJIHIIHHGII
@4295564/1
gtgggtgtagctttaaggggatctgctgtctgtggagctgatgcttgctg
+4295564/1
@@;DBDDDFDBFFFB>E3:@D8CHF@GAFFEIBDD??BDE@<FBDGCCF<
@5804461/1
gtgtatcctaagctcactggttgta
+5804461/1
=??=ADDBF<FFA>EGE<43<<B@F
@155015/1
gttgtggaactgcttcacctgtggccggcggcac
+155015/1
@@@DADDDDABFHDHEBFGG@FHIEGIGBGGGGG
@6326037/1
cactgaacgaaaagggtacaataattaataattatgtcgcaataccgtag
+6326037/1
@C@FDADDHDHFABEBHGHIIIGCHIIIGEGHGIIGFGGFBG0BGHGFE1
@687770/1
gtggattttaatgttattattacagcatacataataaaattagaggaagt
+687770/1
@B@FFFFFHHHHHIIJJJJJJJJIJJJJJJJJJJJJJJJIJJJIJJIJJH
@2230434/1
cccatgtcacggtagcactgagtgacggcacctccgacactgaggtcacg
+2230434/1
CC@FFFDDHGHHFHIJJJIJJIHHJIIIIIIJIJJJJJFIIIIIICHIJJ
@2230460/1
gtagcactgagtgacggcacctccgacactgaggtcacggtactcgcggt
+2230460/1
CCCFFFFFHHHHHJJJJJJJJJJJJJJJJJJJJJIJJJJJIJJJJJJHFE
@2230465/1
agaagatcctcatcttgtatagaggaggcttgggctcgctctccgaaggg
+2230465/1
CCCFFFFFHHHHHJIJJHJJJIJJJJJJJJJGGIJJIIIEIJJJJIJJJJ
@2230881/1
aggtgctgggcctcttgtatgcgaaggtgttgaggcgcttgtggtggtgc
+2230881/1
?=?=B>DDDH<FDBHGIHIGDGEGHIIEH<D@DDDEBG>F1.@DC=AGGD
@2230888/1
cgttaacatacgagatcttcgtgcggagataatattttaaagtatag
+2230888/1
@C@FFFFFHHHHHGAHGIIGGHIJIIGGGHJJJJJJJJJHIIGGIGG
@5804566/1
gtcagctgttccacttcatcatcagggatcttgccgtcattgcagacggt
+5804566/1
CCCBDFDFHHHBFGHIGBHHIGIIIBCHGHGGHIIIGIIECFIEGGIGGH
@689232/1
cggtggcgcacagggcacgcttgcgcatgacatctatacatgccattggc
+689232/1
@CCDFFFFHHHHHJJJJJJJJJJJJJIJJJJJJJJJJJJJJJJJJJJIJJ
@4297667/1
cgcaagaagtaccagaaacgggacttagccacaatctggtctggagagaa
+4297667/1
CCCFFFFFHHDHHJJJJJJJJJIIJJJJJJIJIJJJJJJGHIJJGIIIGI
@4797073/1
ggggaagtaaatgcatctgtccttatttccgacccacaaacaattaagcc
+4797073/1
CCCFFFFFHHHHHJJJJJJJJJJJJJJJJJJJJJJJJJJIJJJJJJJJIJ
@5805108/1
ctggttcatacggcgcgcggtcgcctccttgatgcattgcgtcagaatgc
+5805108/1
@@@DDD;:DFFBH<E>E8FFIDBHGHAC@;DCDAEEEEHD>D>B<;CC@>
@1711201/1
gctgggcctcttgtatgcgaaggtgttgaggcgcttgtggtggcgcacgc
+1711201/1
CCCFFFFFHHHHHJJJJJJGIIJGHIIJIJJJJJJJJHIJGGI9BGEHFE
@4797342/1
ctctgtgcctggctcccatgtcacggtagcactgagtgacggcacctccg
+4797342/1
CC@FFBDDF4=CFGIIBHGEHH@HGDC?CECGHEEGHIIEHGGEGIGGIG
@4797469/1
gcacgcgcttgggcagagggaatctgattgtgctgttgtggaactgcttc
+4797469/1
CCCFFFFFHHGHHIJJ;GEGGGEEHGHJIEDGGII?FHBFGEEHGGGGGI
@4797484/1
tcgcaaatcaaataatcctctatcaagtgctcgttttgttagacttcagt
+4797484/1
CCCFFFFFHHHHHJJJJJJJJJJJJJJFHIJJJHIJJIIIIJIIJJJJJF
@5805525/1
gtttatcttcaagcacaaattgctcagggtctgtggcgaagttttgttca
+5805525/1
@BBFFFFFGHHGHJIJJJJJJJJJJJJIJIJIIHIJJJEGHFHGIJJJII
@2734911/1
attgttatgtcgatgtcgaacccaaaaatgtaattaactttttttttgtc
+2734911/1
@<@DDADDFFHH:EBA@=EGGHEEBEEBEF1??GGH<:DFDGGGBIEF?C
@4797695/1
gccagatgccaaagttcttgatcttcactgggctcttctctgggatttcc
+4797695/1
CCCFFFFFHGHGHJFGIIIIGDHIGIIIIIGEIJJGIIJGHIEGIEGIJJ
@4797789/1
gcaagaagtaccagaaacgggacttagccacaatctggtctggagagaag
+4797789/1
CCCFFFFFFFHHGHJJJJIIJJJFIGGGIJGGGIJJJJJJJJIHIIJJII
@4298592/1
ctggagagaagatcctcatcttgtatagaggaggcttgggctcgctctcc
+4298592/1
@CCFFFDDHFHHFIJJIIGHJJIHJEIJGGJDHGIIIGGIIGEHGGEIII
@5805882/1
ctgtttgtctgtttgtcggtttgtctgtttgtctgtttgtctgtttgtct
+5805882/1
CCCFFFFFHHHHHJJJJJJFHIJGHIJJJJIHHJJIIJIIIJIGIIIHHH
@7357969/1
attgacgcaagaagtaccagaaacgggacttagccacaatctggtctgga
+7357969/1
CC@FFFFDHHHHFIFHEHIIIJIIIIIGHIIJGGGEHIIGGGIGIFIIJI
@4798178/1
gtagctttgtattatgttcactttcttattaaactatgtttgaaattaac
+4798178/1
@@@FD?BDFHDBHIGBCEIGDAFHIGHIIIIIIIIIIIIIIIIGIGIIIG
@3775457/1
ggagagaagatcctcatcttgtatagaggaggcttgggctcgctctccg
+3775457/1
@@?DFDAEHFFFHIGHIIIIIEHHEGIIGGGHDCG<=DCAGB6F?CAHE
@158811/1
gtgctgggcctcttgtatgcgaaggtgttgaggcgcttgtggtggtgcac
+158811/1
CBCFFFFFHHHHHJJIJJJJJIIIJDHGHJJJJJJJJJJGIJGIIGGIII
@1195505/1
gtgggatgcttaaatttacatttagtgtttgtttcatgtcaatcggttca
+1195505/1
BB@FFFFFHHHHHJJJJJJJJJJJJFHHIJIFHIJJJJJIJJJJJJGHII
@7878127/1
ggcctcttgtatgcgaaggtgttgaggcgcttgtggtggtgcacgcgctt
+7878127/1
@@CFFFFFHDHHHGIGGIJCDAFH?GDGGGGEEHGDDGC@FHEIGIFFED
@7878514/1
cttgaacttcttcaattgacgcaagaagtaccagaaacgggacttagcca
+7878514/1
@@CFFDFFHFFHFGGHEEHHIGGGHEHJFBGGHIJGIIGIJGGHIIJJJI
@3776508/1
ccgtttttaaactattttttcaatgccctaagtgagtatacatctattaa
+3776508/1
BCCDDDFFHHHHHGIIJJJJIJJJJIJJJGIIFGGHCGGIJIGJJJIJJI
@4799652/1
ctcagatgcaatttcttgcaagaattgcacaaagttgaagtccttgttgt
+4799652/1
CCCFFFFFHHHHHJJJJJJJIJJJJJJJJJJJJJHJJJJJHIJJJJJJJI
@3776682/1
ttcaaattcaaataaaatcactctgcaatcctgcctcacatgattcatcc
+3776682/1
CCCFFFFFHHHHHJJJJJJJJJJJJJHHHHIJGIJJJJJIJJJJJJJJJJ
@3776693/1
gccagatgccaaagttcttgatcttcactgggctcttctctgggatttcc
+3776693/1
CCCFFFFFHHHHHJGJJJJJIJJJJJJJIGHJJJJIJJJJIJJJIJJJJJ
@690844/1
cccaatgatcggcattccggcgtcattcgatatcttctgtagctgctgtg
+690844/1
CCCFFFFFHHHHHJJJIIJJJJGIJJJJJJJIIJJJJJJIJIJJJJJJJI
@6863201/1
cctcttgtatgcgaaggtgttgaggcgcttgtggtggtgcacgcgcttgg
+6863201/1
CCCFFFFFHHHHHHGHIEHHHIIJJJJJJJJIJIHJIEHIJIIJJHFFFD
@1196420/1
aaggaaactccttgttaagtctcttctgctggaaatgatataagctttcc
+1196420/1
@@@FFFFFHHHHHJJJGJJJJJIJJJJJJJJ<FHGHIJJJJIJJJJJJJJ
@3269309/1
tgtacattgaaaataaaaataaaaaaatagcaggggttattgttatgtcg
+3269309/1
@@@FDFBDDDADHIEHGIGAHDHIIDGEID>A<3:FGEHGC>HEIFCIG@
@3777020/1
gataaagataagtataggctcaaaacctaacgacatcaatcaccagctta
+3777020/1
CCCFFFFFHHHHHHIJJJJJJJJJJJJJJJJJJJJJJJJJJJJJJJJJJJ
@160173/1
cccacttatatacgacaacttaactacagtttaaagcacgttgtatatat
+160173/1
CCCFFFFFHHHHHJJJJJJJJJJJJJJJJIJJJJJJJJJJIJJHIJJJJJ
@7358509/1
atacataataaaattagaggaagtaggtgctgggcctcttgtatgcgaag
+7358509/1
CCCFFFDDHHHDFGGGGGIIFHIEHEF@FFHHBHIIGJJJJIIGIJJJJG
@5301544/1
gggaatctgattgtgctgttgtggaactgcttcacctgtggccggcggca
+5301544/1
BCCDFFFFHHHHHJJJJJJJJHIJJJIJJJJJJJJJJJJJJJJJJIJHFD
@2231950/1
gctgctaccatattacttactgctttcacaatcttcgtgggactagtagt
+2231950/1
@<?DAAEFFFHFHIIGBGGIGGEHIIIGAEHIEEAGGE?FEDEHBG?FHB
@6327754/1
cccttctacagatttattatagcccgcgacttcgttcgtgtggaatagtg
+6327754/1
C@CFFFDFHGGDHIJI@AIIGGGIIIJ<:DHHCGHHGIIIFHGDFHJJII
@4299766/1
ctgcttcacctgtggccggcggcacgcagacgccttgatgacctccactt
+4299766/1
@CCFFFFFBHHGFGIHGIJGIJDHIIJGIEHHDEC>CECEEDDDDDDCCD
@4299800/1
tgcaaagttaaccatcttgtattcaaaagaaaacctagaatcactggttc
+4299800/1
@CCFFFFDHHHHHIJJJJJHHHIJIJJJJIJJJJJJIJIIJJJJJJJGEH
@3270412/1
atcgttctcagcatggtaagaaggtggcggccagaatctagacatgcaca
+3270412/1
BBCFDFFFHHHHHJJJGGJIIIJJFHGIIIAGHIJEIJIJJJJJJIIIII
@7359089/1
tttgcaaatttgtctctcaccatgctcatactatcttcagacaacgcacc
+7359089/1
CCCFDDFDHHHGHJIJJJJIJIJGIIGJIJJGFGHHEICHBGDHHIIGGI
@6327945/1
ccacaatatattcgtgaaaaccgcatccaactcggatcagccgtttctga
+6327945/1
@@@BBDDDHHBBCCHG?EBCDGFHGG@FFCHGIDIGIGBGEGI@FHCGHI
@3777957/1
cgcaagaagtaccagaaacgggacttagccacaatctggtctggagagaa
+3777957/1
CCCFFFFFHFHHHJJIJJJJJJJJJJJJJJJJJIJJJJJIJJIJJJJJJJ
@6328095/1
cagtgaacaaaattgcaatatagttattctaatatttgattgataaaaac
+6328095/1
@@@DDDDDFHHFFCHEFDI@C?EF@EEEDEHHGGGDDFEGHGC<?DC@GF
@7359263/1
aggagatccctctattgagctactgctgttaagcagaataaaactgaaaa
+7359263/1
?<1;:DDDBC:AFBFGI@D@BH@CFBH<H<FHFFFGIE<?FFIAC9@?DD
@5302143/1
ctcgatgtaaactttcggtaattctgtgaccgcgtgaaaggcgtgcgcta
+5302143/1
@@@DFFDDHFHFGJJGIB<CFIIIGIH@EHEGIJGGIFHGG@DFEGIJI8
@3778196/1
cacgggctctgtgcctggctcccatgtcacggtagcactgagtgacggca
+3778196/1
CCCFFFFFHHHHGJJJJJJJJJJJJJIIJJJJFHIJJJJJJJFHIJJJJJ
@7359732/1
aagaagtaccagaaacgggacttagccacaatctggtctggagaga
+7359732/1
@@@AFFADDDFBHIIIIBG1CGHIIIICEHGIIIIDDCHGIEGHIE
@4300575/1
cctcatcttgtatagaggaggcttgggctcgctctccgaagggagcttgc
+4300575/1
CCCFFFFFHHHHHJJJJJJJJJJJHJJJJJJJJJJJJIIJJJJIIJJJJJ
@4300720/1
gggctctgtgcctggctcccatgtcacggtagcactgagtgacggcacct
+4300720/1
CCCFFFFFHHGHHJJIIJJGJJIFHIIJJ?FHIJJJIIJIIIJGIIEIJG
@1713071/1
gcgcgctaatctcagaaacggctgatccgatttggatgcggttttcacga
+1713071/1
@@@FDFDFGHHHHJJFIIJEHIEHIJIIIHDHIGGGDFEEHBHIIJIGI;
@5302853/1
gcctactataaatgccatacaaggtctataaaaatataatttgcctgaca
+5302853/1
@C@FDDDFDHFFFEGIIIJGIJJGCFGIIGIJIJIJGIJIIIIIIIIEHH
@7360058/1
tgtacattgaaaataaaaataaaaaaaatagcaggggttattgttatgtc
+7360058/1
CCCFFFFFHHHHHJIJIGIHGHIGJJIIGIIIGHIIIHGIJIIGHGHIJG
@691039/1
gtcacggtactcgcggtacatgttgtgtacacctg
+691039/1
@@@BDD<D?H?F?A<FEDFHGH9CDCFB?FGBB??
@3778931/1
cgcgcggatgtcggtcttcgcgtggaagttttatttctccattttgagta
+3778931/1
?@@BDA<8C@24C::CD?G=FF?DFFFE.=@=C=FFFFEEAF77?E=A..
@1713737/1
ccgatacccaacaaatactaataataaaaacgatagaaaacaaataaaaa
+1713737/1
CCCFFFFFGHGHHJIJJJJJJJIJJJJJJJJJIIJJJJJJJIJJJJJJJJ
@4801019/1
gtcacggtagcactgagtgacggcacctccgacactgaggtcacggtact
+4801019/1
@@<DDDD?DFDBFBGIGFHGIGID8?FCHIG>DEBCHGHG;=@FHIEHHH
@5809159/1
atacataataaaattagaggaagtaggtgctgggcctcttgtatgcgaag
+5809159/1
@C@FFFFDHHHGGJJJJJGIHIIGIJJHIHIIJJIJJJJIJGHJJIJGHI
@3780170/1
ggtgctgggcctcttgtatgcgaaggtgttgaggcgcttgtggtggtgca
+3780170/1
?@8BDBD;=BDFDEHIIHCFHHIIGI?C?FFBGHGHHIGIE@AC@;A7@7
@3780586/1
ctggtctggagagaagatcctcatcttgtatagaggaggcttgggctcgc
+3780586/1
@CCFDDFFHHGHHIIIJGIIIIJJJIIJHHJJJIGGEFIGEG8GEGFGHB
@2233675/1
cgcaagaagtaccagaaacgggacttagccacaatctggtctggag
+2233675/1
@@@D@DDD?<<DD?@?A<CFGB1?EHHG?D<@??DGB<999?9F<F
@3270894/1
gcacaacgtacatacaattgactgcaccttcaaacgcaacg
+3270894/1
=??DDDDDFFFFFE3A:ABDEEA??292C?;CF@30??DF?
@3270993/1
cttatttctctctatgctttctattgtgatctggccatctttaaactcta
+3270993/1
?@@:BDFFHHHHHHIJJJJJJJJJJJIJIIJJJJIJFIJIJIIIEIJJIJ
@4301754/1
gcggttttcacgaatatattgtgggatgcttaaatttacatttagtgttt
+4301754/1
BBCFDFFFHHHGHJJJJJJJJJJIJJJJJJJJJJJJJJJJJJJJJHIHIJ
@693482/1
ggatgcttaaatttacatttagtgtttgtttcatgtcaatcggttcataa
+693482/1
CCCFFFFFHGHHHJJJIJJJJJIHHGIIJJJJJJJIJJJJJGJGIJIJJJ
@1715644/1
ctcagatgcaatttcttgcaagaattgcacaaagttgaagtccttgttgt
+1715644/1
CCCFDFFFHHGHHJJJJIJJJJJIGIJJJIIJJJJJGIIJJJJJJJJJJJ
@1715893/1
ctcagatgcaatttcttgcaagaactgcacaaagttgaagtccttgttgt
+1715893/1
CCCFFFFFHHHHHJJJJJIJJJJJEHIJJJIJJJHIIJJJFHIJGJIIIH
@3271557/1
ccttcttctcttttttctcctttcttttgcgagctgctgccgaaagatta
+3271557/1
@C@FFFFFHHHGHJJJIJJJJJJJIJJJJJJJIJBHIJJJJJIJJIIIGI
@693791/1
agccttagctgcggaatgcttagcttccttcttagagcgtcccgtaccca
+693791/1
CCCFFFFFHGHHHJGIJJJJJIJJJJJJJJJJJJIIJJJJJIGJFHIJJI
@6330220/1
gcctgtacgatttttattagttaaag
+6330220/1
@@?B=DAD3CDDBHGB<<EFHHHGBD
@2739087/1
cgtaattcgtagctttctttagttttaagttagttttcatcttaagttcg
+2739087/1
@B@DDFFFHHHHHJJJIJJJJJFHIJJJIHIJJHIJJJGIHIJIIIJJJJ
@3271821/1
aggcgcttgtggtggtgcacgcgcttgggcagagggaatctgattgtgct
+3271821/1
CCCFFFFFHFHHDIIHHIJJJJJJJJIJJJJJIIJJFIJJJJIJJJIHHH
@694504/1
gctgtctgtacattgaaaataaaaataaaaaaaaatagcaggggttattg
+694504/1
@@@DDDDDFA?ADFFECF>HH<HHGIIHE@CG>FHEHGGHBHHI4@9DH4
@5809844/1
ggcgcttgtggtggtgcacgcgcttgggcagagggaatctgattgtgctg
+5809844/1
@C@FFFFFHHHHHHGHIJJJJJJJJJJJJJJJJJJIJJJJJJJJJHIJJH
@3780706/1
cagcttgttagcttgccattgacctttcctagga
+3780706/1
??@DDDDBFBD?DF;AFGF>BCHEHG?EHICI93
@5810109/1
ggagcacgtgcagtaggaaccacagccgttggcgtcgattgcggtatcgg
+5810109/1
?@@DDFEFCFHBBCGGCHHIIIJJ@FFHHGHEGHDHDHEGGEEEABAEHD
@5810281/1
tttctaaggttctaaactatatctgtaccaaatttcaaccaaatccgtca
+5810281/1
BCCFFFFFHFHFHHIJJJGGIJEHGHGFHIIGIJJIJJJIIIIJIHIGGI
@5303498/1
ccgcgatgattttggacgtatttttgttgttttttcataccgtcattatc
+5303498/1
?7?=AADDHHF?AHFBDA<?CGGIIGIII?CFGI>DH<D?FGC@;C@FHD
@7881892/1
caggatgtggattttaatgttattattacagcatacataataaaatt
+7881892/1
@??DFDDDHFBHFEGIGIIFHFHIGIIIIGFGGIIIIG@FHAEHIAD
@4803620/1
gcacaatatccgtgtcgaccactgtgcctggttccacgttatattggaca
+4803620/1
CCCFFFFDHBFHHJHGIJJJIGGJHIJJJGGIIJEGGHIICHIIJG@EGG
@6331191/1
ccacacgtttcacttcagcatagacaggtgtcttccctggcaatacaaca
+6331191/1
@CCFFFFDHHHHHJJJJJJJJJIJJIGIHIHHJJIJJJIJJHGGJJJIJJ
@7362648/1
ccagcatatttcaaactactatacaaaatagctctaaaattttgca
+7362648/1
@@@FFFFDHHGDAFBBFHHHIIGHCGGGHEIJJIJGEI@HIJJJJG
@6332023/1
gccagaatctagacatgcacagctcttgcagccatccaacaggattgccc
+6332023/1
=?@DD;DBDF>F??2:<C?F??EGI@HH<CAFDDGD>?D?D?D::?FDDD
@1716858/1
gtttgtttcatgtcaatcggttcataaataaaaaacttatgtcaaattaa
+1716858/1
B@@FFEFFHHHHHJJJJJJJJJIJJJJJJJJJJIJJJJJJJIJIJJJJJJ
@7363337/1
gtacattgaaaataaaaataaaaaaaatagcaggggttattgttatgtcg
+7363337/1
C@CFFFFFHHHHHJIJJJJJJJJJJJJJJJJJJJJJFHIJJJIJJJJIJJ
@6332119/1
gccagatgccaaagttcttgatcttcactgggctcttctctgggatttcc
+6332119/1
CCCFFFFFHHHHHJJJJJJJIJJJJIIJJJIIIJJIIJJJJJJJIGIJJJ
@2740884/1
gctggcatgatttcttcttcagacattgctgggttactttcttctgagct
+2740884/1
CCCFFFFFHHHHHJJJJJJJJJJJJJJJJJJJJIIJJJJJJJJJJJIIJJ
@695971/1
cggatccaatgtaaaacattccaaaatcaacaactactaataaattaaaa
+695971/1
@<?DFDFEDDDCDHGHHGIIIGGIIGHGGIGHGIGGIIGIIIGBFGGGII
@1717387/1
ctctgtgcctggctcccatgtcacggtagcactgagtgacggcacctccg
+1717387/1
CCCFFFFFHHHHGJJJJJJJJJJJJJEHGJJJJJJJHIIJJJIJJJJJIJ
@696339/1
gaggcgcttgtggtggtgcacgcgcttgggcagagggaatctgattgtgc
+696339/1
CCCFFFFFHHHHHJJJJIJJJJJJJJJJJJJJJJJJJIJHHHHHHFFFFF
@696397/1
gcctcttgtatgcgaaggtgttgaggcgcttgtg
+696397/1
@@@DA?D?:2:C<FEE<F<<2<AHFF1CF?@68?
@4304632/1
gtcaaattaaagaatcacgtcgaacactattctatgcttataccattaat
+4304632/1
@?@FFFFFGHGHHJJJGJIEHIIJHGIJJJGBGGIIJJIGIBFGGGIJGI
@6332750/1
atacataataaaattagaggaagtaggtgctgggcctcttgtatgcgaag
+6332750/1
<@@FFFADHHHFHIIEHBFHGGIGGIGAE>HIEDGIIIIIGIIIIIII>F
@1199852/1
ataaaattagaggaagtaggtgctgggcctcttgtatgcgaaggtgttga
+1199852/1
?@@?DD>DFAHHAEEBAE<CCFHCGGIDHIIHHECFHH<8FG>A?FHGC<
@1200588/1
gctgtgacttgtagtcaaggtggagattttactatctttcaagtcggcat
+1200588/1
CCCFFFFFHHHHGJIJJJJJFHIJJHIJJJJJJJJJJJJIJJJIHIJJJI
@3274725/1
cggcacctccgacactgaggtcacggtactcgcggtacatgttgtgtaca
+3274725/1
CCCFFFFFHHHHHJJJJJJJHHJJJJHIJJJJJJJHIJJJJIJJJJHHHC
@3783767/1
ctgtggccggcggcacgcagacgccttgatgacctccactttgatgatct
+3783767/1
@CCFFFFFHHHHHJJJJJIJJJGJHHHHFFFFFFEEDDEDDDDDDDEEDE
@1201093/1
gactgatcagccggagcagctccggtaagtttgtcgagtagagccttagc
+1201093/1
C@CFFFFFFHHHGJJJIGIIJJJJIDHHJIIIIFHIIHFGGCHGIICHIJ
@5305846/1
tctgtatctagctaaaagtagatgcaaatatctctgcctcagaaaaaggc
+5305846/1
@@@DDDBD?C?DFAE<C@EF<:A<:C@FHCHIFHCE@FG@FECFECCAFH
@5306100/1
cctcatcttgtatagaggaggcttgggctcgctctccgaagggagcttgc
+5306100/1
CCCFFFFFHHHHHJJJJJJJJJJJJJJJJJJJJJJJJJIJJJJJJJJJJI
@7883620/1
acgcgcttgggcagagggaatctgattgtgctgttgtggaactgcttcac
+7883620/1
CCCFFFFFHHHHHJJJJIGIIIJJJIJIHIJIJIIIHIGIJJJJJJJJJJ
@1201364/1
gagcgagactcataacgcagccagatgccaaagttcttgatcttcactgg
+1201364/1
CCCFFFFFHHHGHJJJJJJJIJJJJJIJJIIGHHJJJBHIIGIGGIJJJJ
@5812922/1
gtgttgaggcgcttgtggtggtgcacgcgcttgggcagagggaatctgat
+5812922/1
:1=DDDDD?FDFDF=;<DG1C??<FA7?DAF:;C@>C@EE?6:22;B@B9
@6868081/1
cggcaatctgccttggttgcggtctttgtataccttcaggtgatcgaaca
+6868081/1
CCCFFFFFHFHFAHGDHEEHEEHGGHECHGIJIEGIGJGG?BGIADGGIB
@3276380/1
gcgcttgggcagagggaatctgattgtgctgttgtggaactgcttcacct
+3276380/1
CC@FDFDFFHHDFGIIGEHCHBAHIIIIIIIIIIHGIIIIIIIIIGHIHG
@3276388/1
ccttaaaaaccgcatttcatatttgtttgtttgtatataacgtgtattac
+3276388/1
CCCFFFFFGGFHAGHIIGIIGFBHHEHIH?GH;1?CGHGII?BDHIE>FH
@697764/1
ctcatcttgtatagaggaggcttgggctcgctctccgaagggagcttgcg
+697764/1
@@CFFFFFHHFDHIBEGHGGIBFE=@FEEEFFGDGHE>HEHIE8@FH>@B
@6334431/1
cagtggtcttcttgaacttcttcaattgacgcaagaagtaccagaaacgg
+6334431/1
@CCFFFFFGHHHGJJEGIJJIJGEHIJJIIEGGIJJJJDGGGIIGIJIIJ
@165866/1
cactgagtgacggcacctccgacactgaggtcacggtactcgcggtacat
+165866/1
C@@DFFFFFDFF:FHIGIIEFGHIIJJDGGFGHI000.7BCGIIE<BD@B
@7884740/1
ctgattgtgctgttgtggaactgcttcacctgtggccggcggcacgc
+7884740/1
CCCFFFFFHHHHHJJJJJJJJJJJJJJJJJJJJJJJJJJJIJHFFDD
@698772/1
ctgcaacttggccaggttagggccaacagattgtttgagatgtttgtgaa
+698772/1
CCCFFFFFHHHHHJJJGIJJJJJJJJJJJIJJJIJJJJJJJJIIJIHIJJ
@5814043/1
cccgtttccaatctccaagacaggaggctccagtactttagctttgacag
+5814043/1
@CCFFFFFHHHHHJJJJJJJJJJJJJJJJJJJJHJJJJJJJJJJJJJJJJ
@7364878/1
acaaaattgtgaatctaaaccattctcagatccccttgaacacacacaaa
+7364878/1
C@CFFFFFHHHHHIJJIJJIGGGIJJJJIJJJJJJIGIIJJJJJIJJJIJ
@2742792/1
gcaacatcttctttggtttgtcaggcgtaatgctaacgtcatagcgataa
+2742792/1
CCCFFDFFHHHHHJJJIJJJJJJJJJJIJJJJJJJJJIHJJJJJJJJIJJ
@3278638/1
gcggagataatattttaaagtatagagaagccccagaaatttcgcacgct
+3278638/1
@@@FDFAEDFHHHJJJIIIJFBFIIEIGEHIJIJIJJJJJJJJIJIIIII
@1202640/1
cgagtagagccttagctgcggaatgcttagcttccttcatagagcgtccc
+1202640/1
BCCFDFFFHHHHHJJJJJJJJJJJJJJJJJJJJJJJJJJJJJJJJJHIJJ
@4306556/1
ctggggaaaagatcctcatcttgtatagaggaggcttgggctcgctctcc
+4306556/1
CCCFFFFFHHHHHJJJJJJJJJJIJJJJJJJJJJJJJIJJJJJJJJJIJJ
@4806689/1
atatatataattcttctgtaagtgtgtatgtcactgaacttctcttaaac
+4806689/1
CCCFFFFFHGHHHJJJJJJJJJJJJJJJJJJJJJJJJJJJJJJJJJIJJJ
@4306728/1
ctgttgtggaactgcttcacctgtggccggcggcacgcagacgccttgat
+4306728/1
@@@DDDDDD:AFD@ED?CEFFF@<FFBC@DG@ABA=E<><8>8?>B?>BB
@7366037/1
tacataataaaattagaggaagtaggtgctgggcctcttgtatgcgaagg
+7366037/1
CCCFFDDDFFGFHJJIJJJGGIHJIIJJJIJJIJIHIJJJHGIIJIDFHI
@3279376/1
tgtggaactgcttcacctgtggccggcggcacgcagacgccttgatgacc
+3279376/1
CC@FFFFFHHHHHIIJIJIHIIJJJJJJJJIIIHHHFFDDDDDDDCDEDD
@2239722/1
cagtggtcttcttgaacttcttcaattgacgcaagaagtaccagaaacgg
+2239722/1
CCCFFFFFHHHHHIIJJJJIJJJJJJIJJIJJJJJJJJHIJJJJIJJJII
@4807214/1
caatatattcgtgaaaaccgcatccaactcggatcagccgtttctg
+4807214/1
@@@FADDFHGHCFHIGGGGEHGHHFEGDGHGGIIGGGGHIEGGHIG
@2743854/1
gtctgtacattgaaaataaaaataaaaaaaatagcaggggttattgttat
+2743854/1
@C@DDDDDDFFFDGEBHHEGIEEHEHGIG@GIAHHEGCAHDHHDHIIII>
@4307375/1
cctcatcttgtatagaggaggcttgggctcgctctccgaagggagcttgc
+4307375/1
@@@DFDDDHHDDHGEHGGJDDEFGG=?GCEDG6?BGG:?D?<@G4@@EHC
@3279754/1
gcaccttcaaacgcaacgaattttttagctattgctagtacttgctcgaa
+3279754/1
CCCFFFFFHHHHHJJJJJJIIJJJJJJJJJJJJJJJJIHIJJJJJJJJII
@1203595/1
ctgttgtggaactgcttcacctgtggccggcggcacgcagacgccttgat
+1203595/1
CCCFFFFFHHHHHJJJJJJJJJJJJJJJJJIJJIIHHFFFDDDDDDDDDD
@5814364/1
ggaagtaggtgctgggcctcttgtatgcgaaggtgttgaggcgcttgtgg
+5814364/1
@@@DDDEFHADBHFGGHHIIJIIEHIGIJ=FGG:DBGHGII<FGIJJHGA
@1203815/1
catcgacataacaataacccctgctattttttttatttttattttcaatg
+1203815/1
CCCFFFFFHHHHHJJJJJJJJJJJJIJJJJJJJJEHIJJJJJJJJJJJJI
@1720120/1
cttagccacaatctggtctggggaaaagatcctcatcttgtatagaggag
+1720120/1
CCCFFFDFHHHHGGIIGHIJJIJGIIGIEHGIGHJGIGGIFFHIJGGGGI
@1720307/1
ccaaaaatgtaattaactttttttttgtctgtttgtctgtttgtctgttt
+1720307/1
CC@FFFFFGDFHHIIIIIHIJJJJJJJFIIIJGIJJIJIHEGIHHCHHGI
@1720964/1
ctttactcgaatagtcttttctaacttgaacagtgcgatgttttacaagg
+1720964/1
@@@FFFFDHFHFHIA<AFIIHCGEGGIIGGECBFEGHBDGGEHICGGGGH
@6336801/1
gctgtctgtacattgaaaataaaaataaaaaaaatagcagggg
+6336801/1
@@@DDDDD<CFFH<FHIHIHIIIIIHIIIIIIIIDHGDHAEGI
@6870832/1
cgttaaaataaatatttcaaataaagatcgctgagtaaaacaatccgaat
+6870832/1
CCCFFFFFHHHHHJJJJJJJJJJJJJIJJIJJJJJGHIJJJJJJJJJJJJ
@1721777/1
gtcggtatgtggatgtagctgccattatgtagactgttgtgttgaccaat
+1721777/1
CCCFFDDFHHFHHIJFHIJJJGJJJJJJJJJJJIJJHIJIIJJJJIJJII
@3281640/1
tgctgtttcgtatattctaaattggtttcgttg
+3281640/1
8?@??2ABDFCDAACF?EHHFHF>9A3<ACEG@
@1722024/1
ggtctggagagaagatcctcatcttgtatagaggaggcttgggctcgctc
+1722024/1
CCCFFFFFHHHHHJJJJJJJJJJJJJHJJJJJJJJJJJJJGIJIJJJJIG
@4807741/1
gtttgagtacttagttacttgttattgctttatgattggttgcatattat
+4807741/1
@@@DDDBDD>DFBFCFGHBFDC?EBHGIIEHIGGGCHEGCFBGGGGIGIH
@1722231/1
gttgaggcgcttgtggtggtgcacgcgcttg
+1722231/1
??@DD3;18?FFD:9AC;?:;?9CB:?FDF6
@7367073/1
ctttaatctaatgcttataagtaggtaataaacatattcttataaaattt
+7367073/1
BCCDDFFFGHHHHIGJIHHHHCIHHFHEIJJIJJIJJEIIHCGIGGEHGI
@4808090/1
gggtcttacagattggtggaaaccaaaccaaacttctctgccaccaccaa
+4808090/1
@@CDDDFFFHF>FEHIIIGIGIHICHIIGGIIGIIIIIIIIGIGGIIIIG
@2744684/1
cgtagttctcagcttccctgcaaagttaaccatcttgtattcaaaagaaa
+2744684/1
CCBFFFFFHHHHHJJJJJJJJJJJJJJJJJJJJJJJJIJJJJIIJJJJJJ
@3282637/1
tgaagttcttcaaagcgtcttctctaacagttctctgtggtgcaaagcaa
+3282637/1
CCCFFFFFHHHHHJJJJIJJJJJJJJJJJJIIJJJJJJJJIHJJJJJIJI
@2241300/1
gcactgagtgacggcacctccgacactgaggtcacggtactcgcggtac
+2241300/1
@<@A=DDDHBDBFG<EFEC??EDDGBEHIDCGCDB?@FGIIIII>E599
@4808850/1
ccgtcagaacctgatagaaacggttggcgttaggtatatacaagaacaaa
+4808850/1
CCCDFFFFHHHHHIJJIJIJIHIHIIGIJJJJJJGHHGIJJIHJJJJJJJ
@3787635/1
ccctaagtgagtatacatctattaaattcaaacgcagagctcattatgtt
+3787635/1
CCCFFFFDHFHFFIJJJJJJJJJJJGJIJIJJJIJHI@FHJJJJJJIJJJ
@3283436/1
gtcacggtagcactgagtgacggcacctc
+3283436/1
@?@?DDAD=D3<4<ADA::E<CC1C88:?
@4809567/1
atgtcacggtagcactgagtgacggcacctccgacactgaggtcacggta
+4809567/1
@@<;DA;DFC?:CD?CB@F<F<BAB<FGFFFFIIFFBAFFEC8CFFEF@6
@5311242/1
atagagacgatttcaccagtggtcttcttgaacttcttcaattgacgcaa
+5311242/1
CCCFFFFFH8DFHJJJJJIJJJJJJJJJJJJJJJJJJJJJJJJJJJIJJJ
@3284463/1
gtggtgcacgcgcttgggcagagggaatctgattgtgctgttgtggaact
+3284463/1
??;DBBBBDDHAHIIHDBGIGEGA<DGCGIEGGGEGGGGCDHGHIFHIH@
@7887763/1
acggcacctccgacactgaggtcacggtactcgcggtacatgttgtgtac
+7887763/1
@@@?DDDDFHHHFIIGIJFGEIHJIGEBFGEGGIIIHHJJGGJJIHFHHG
@5311662/1
ggcgcttgtggtggtgcacgcgcttgggcagagggaatctgattgtgctg
+5311662/1
@@@FFFFFHDDDHHGE>GHHJJIIIIGGGHADHIJIGIIGG@EHIDHGGC
@3789214/1
ggttcataaataaaaaacttatgtcaaattaaagaatcacgtcgaacatt
+3789214/1
?<:A?DDBBDFDDHIGIGGHIGBHGHIEDG@FDHGGIIGHGGGEGGGEHH
@7369928/1
ataaaattagaggaagtaggtgctgggcctcttgtatgcgaaggtgttga
+7369928/1
CCCFFFFFHHHHHJJJIIJJHHIJJJJJJJJJJJHIJJJJHHIJBFFIJG
@3789282/1
gtgttgaggcgcttgtggtggtgcacgcgcttgggcagagggaatctgat
+3789282/1
@@@DDD?DFAFADGIGG;CGG8?BDHIIIIGIIIIIIIIIHFFEDDEEEE
@6337631/1
cagcatacataataaaattagaggaagtaggtgctgggcctcttgtatgc
+6337631/1
;?@DDDDDHHHHFGG>GGGE9BCG>GGAEA3<CEHIEGHGGEEHIGIGGI
@6337685/1
cggcacctccgacactgaggtcacggtactcgcggtacatgttgtgtaca
+6337685/1
BBCFFFFFHHHHHJJJJJJJIJJJJJFHHIJIIJJFHHIJJGGIIJHHHH
@6337696/1
gcgaaggtgttgaggcgcttgtggtggtgcacgcgcttgggcagagggaa
+6337696/1
@@@DBDD<CFHHFEHAEBEEHGGIFGGIBBFHGGGG8AEIGECBDFFDCD
@701058/1
gtgcacgcgcttgggcagagggaatctgattgtgctgttgtggaactgct
+701058/1
@@@FFFFFHHDHHIJJJJEGJI@GIIJJIJJIGHIIJHIJCHICGDGIIG
@5816906/1
ctgtgatctgtttcttggcatctatagatgtcggtggcgcacagggcacg
+5816906/1
@@@DDFFFHHFHHJJGGGGIEIGICIGHGIHHGIEEGIGEIIJIJIFEEB
@5816930/1
ggtgcacgcgcttgggcagagggaatctgattgtgctgttgtggaactgc
+5816930/1
@BBFFFFFHHHHHJJJJJJGJJJIJJJJJJJJJJJJJJJJJJJJJJJJJJ
@7888504/1
gacgatttcaccagtggtcttcttgaacttcttcaattgacgcaagaagt
+7888504/1
CCCFFFFDFHFFFIGHIIJJJIJIGHIJJJGIJJJIJJJJJJJJIJJGH/
@6871763/1
cacctgtggccggcggcacgcagacgccttgatgacctccactttgatga
+6871763/1
@@@FDDFDDDFFHHGIIGIEIGGADHFFEDB?@DDECCEB=ACCD>>>AD
@3789956/1
ggttttttaaactcatattttcatggtaccaagttatgaatttttcaaat
+3789956/1
@@?DFFFFHHGHHJJJDHGJJIEFHGCHHIIGHDHHIIIGHIJJGHHIII
@6338327/1
tcacggtactcgcggtacatgttgtgtacacctgagcgagactcataacg
+6338327/1
CCCFFFDFHHHHHJJHJJJJJJJIJIIJJFHGIJIJJJJJIJJJJJJJJJ
@5817605/1
tgaggcgcttgtggtggtgcacgcgcttgggcagagggaatctgattgtg
+5817605/1
CCCFFFFFHHHHHJIJIEGIJJJJJJJJJIJJJJJJJJJHHHHHFFFFFF
@701868/1
gcgaaggtgttgaggcgcttgtggtggtgcacgcgcttgggcagagggaa
+701868/1
@@CDFFF<CCDFHJJIJJJGHIJJIGHGGICHGIJIJJGEHHHFEFFCAE
@701937/1
ccctaagtgagtatacatctattaaattcaaacgcagagctcattatgtt
+701937/1
CCCFFFFDHHHFHIJJJJJJJJJJJJJJJJJJJJJJJJJJJJJJJJJJJJ
@5817847/1
aagaatcacaagtaagatactgcaaacatgccagttataaagcatagccc
+5817847/1
CCCFFFFFHHHHHIJJJJJJJJJJJIJJJJJJJJHIJJJJJJJIJJJJJJ
@1206387/1
gggttattgttatgtcgatgtcgaacccaaaaatgtaattaacttttttt
+1206387/1
BCCDFFFFGHHHHJHHIJJJIIJJJJJJJJJIJIJ?FHIJIJJJJJJJIJ
@7889185/1
gttgtattcagctggtggagcagatatagcggtggaggggaacacagttt
+7889185/1
@@@FBDEFGHHHHIIAEG?GGFGFEHGEIIII:CFBGHIIAACBGFG=CD
@169706/1
atacataataaaattagaggaagtaggtgctgggcctcttgtatgcgaag
+169706/1
@?@FFFFDFHHHDGIEGBHIGCHGHFA9CEBD?EGG;FHIIFFGIGEGGI
@702848/1
gtcgaacccaaaaatgtaattaactttttttttgtctgtttgtctg
+702848/1
@=@DDDDDFHFDHGHIGGCHGHGGDCFHGEEGGGEGGG@GGCG@GG
@1724009/1
ggatacttacttgtgtgataccacaataatttagatcattacaaaatatg
+1724009/1
@@CFFDFDFFFHHEGEBFDJIIGGIJFCHICIICCBFHIJIJJJIGGHC<
@170390/1
ggattttaatgttattattacagcatacataatagaattagaggaagtag
+170390/1
CCCFFFFFHHHHHJJJJJJJJJJJJJJJJJJIJJ<CGIJJJJJJJJJIJJ
@6339835/1
gggaatctgattgtgctgttgtggaactgcttcacctgtggccggcggca
+6339835/1
CCCFFFFFHHHHHIJJJJJJJIJJJJJJJJJJJJJJJJJJJJJJJIJHFD
@6339873/1
agcatacataataaaattagaggaagtaggtgctgggcctcttgtatgcg
+6339873/1
CCCFFFFFHHHHHJJJJJJJJJJJJJIJIJJJJJJIIGIIJJJJIJJJIJ
@170562/1
ccgacactgaggtcacggtactcgcggtacatgttgtgtacacctgagcg
+170562/1
CCCFFFFFHHHHFGIJJJGHIIJIJJJ@GGHFGGIHHHFFHCFHFHJJIJ
@6873789/1
gcctgtaatttttgtctttcgcgaaatattccgcgacagatgtctttcta
+6873789/1
CC@FDBD?FHFHHI@GHIFEHIIDIIHFIIGGGGEFHIAHGHDHIIHEHE
@6874201/1
ctatttattttttctatattttcaatgaacagaattgacccttctac
+6874201/1
??@DFAEFHD?>FHDFFHHIGBHHIGH@EHIIIIIIIIIGGIIIGGG
@5819584/1
gtctgtttgtctgtttgtctgtttgtctgttcgtctgtgcgcgctaatct
+5819584/1
CCCFFFFFHHHHHJJJJIJJJJJJJJJJJIJJJGHIJGIJJJJJJJJJJJ
@4310822/1
gtagcactgagtgacggcacctccgacactgaggtcacggtactcgcggt
+4310822/1
CCCFFFFFHHHHHJJJJJJJJJJJJJJJJJJJJJHIIJJJGIJJJJJHFB
@6340761/1
ctgcgtttgaatttaatagatgtatactcacttag
+6340761/1
@@@DDD:@D4??FFEEEGBF>F<FH<FEI@FHFF9
@5312576/1
cagctcttgcagccatccaacaggattgcccatcaatttatcttcaaatg
+5312576/1
@@@FDDFFHGHGHIIHIHIJHIIDFEHHHGGIJJJJIJJIJJJIJJGGII
@1725842/1
gtctgtttgtctgttcgtctgtgcgcgctaatctcagaaacggctgatcc
+1725842/1
CCCFFEFFHHHHHHIIJGHJJIIIHIJJIJJJHIIJJGGIJIJIJJIIJJ
@7370190/1
gtaagtattaaattcgtaccgctttttatgtgtcaaaataatgttatcct
+7370190/1
CCCFFFFFGHHHHJJJHIJJJJJJJJJIJJJIJJJIJIIJJJJJIIJJIJ
@7370262/1
ccagaatctagacatgcacagctcttgcagccatccaacgggattgcc
+7370262/1
@CCFFFFFHHHDFGHIGGIHJIJJJIJIIJGIIJGIJEIIGIIIJJGI
@5312869/1
gttgaacggaactccaatcctttactcgaatagtcttttctaacttgaac
+5312869/1
B@@FFEDBDFHGHIIHJJJIIIIIIJIIGCFHIJGGHHIJJIJGHIGCGH
@2747861/1
ctgaacgaaaagggtacaataattaataattatgtcgcaataccgtagcc
+2747861/1
?@?BDEFDHFFFHHHIGIIIGCHFEFHIIIIGIIIGDIAGGIEGGGEDF>
@4811670/1
cgcaagatagtgagacattcactttttagtcataatcttcagatactcca
+4811670/1
CCCFFFFFHHGHHIIIJJJJJJJJJJJJJJJJJJJJJJJJJJJJJJJJJJ
@7890697/1
ctcttgtatgcgaaggtgttgaggcgcttgtggtggtgcacgcgcttggg
+7890697/1
<?@DDDDDFDFDDG61F?F=FEBF?@FAF?9???FDAFEDFEFIFDBD=?
@4811966/1
gttctcagcatggtaagaaggtggcggccagaatctagacatgcacagct
+4811966/1
@@@DDDDFBHHHGIGHGGHAFAACEHGGDDHIGGIEBD>FGBBFCDCFCA
@2748460/1
gtgctgttgtggaactgcttcacctgt
+2748460/1
@??DADDB:=:?D:FGEEHEGEFGBFH
@2748587/1
gtgctgttgtggaactgcttcacctgtggccggcggcacgcagacgcctt
+2748587/1
BBBFFFFFHHGHHJJJJJJJJJJJJJJIJJJJJIJJGHHFFDDDDDDDBD
@4812609/1
gggaatctgattgtgctgttgtggaactgcttcacctgtggccggcggca
+4812609/1
@@@<DDBDFHBBCAAF<EHCHFD?EHEHCEFHCE1?FFG@G8DEGEFHEC
@7891421/1
gtgacttgtagtcaaggtggagattttactatctttcaagtcggcataac
+7891421/1
@?@DDDDDHHHC?EHBG<CE;A?CDCHGGIIG@FHF??E@HHIGGGHIEG
@3791678/1
ccggccttgattttataatttagagacacgtgtacatttcgagagaacaa
+3791678/1
CCCFFFFFHHHHHJJJJJJJJJJJJJJJJJHIIJJIJJJJJIJJJJJJJJ
@7371814/1
gtcgaaatcaacttcagtgtatcggttgggcagtagtgtgagtgcatcaa
+7371814/1
CCCFFFFFHHGHHJJJJHIIJJJJIHIJIJIJJGGIFHIIJJGGIJJJJI
@2749363/1
ggatggagtgagcacgggctctgtgcctggctcccatgtcacgg
+2749363/1
@C@FFDDDFFHBFIGCCDFGAHI?B@?@??8BBB?FDBGDDFF?
@1207475/1
cttgaacttaccccacgaaaaatcttacgaggttcgtgctgggtattata
+1207475/1
CCCFFFFFHHHHHJJJJJJJJJJJJJJJIJIGHHHHGIIHIJJ=CGHJJI
@4813374/1
agatagtgagacattcactttttagtcataatcttcagatactccaaagc
+4813374/1
CCCFFFDDHHHHHJJJJJJJJJJJJJJJJJIJJJJJJJJJJJJJJJJJJJ
@2749761/1
gacggcacctccgacactgaggtcacggtactcgcggtacatgttgtgta
+2749761/1
CCCFFFFFHHHHHJJJJJJJJJHIIJJJFHJJJJJJJGEIIHHHHHHFFF
@5820427/1
aggtgatcgaacatcatgtcttcaaactccactatcatctctttctttgg
+5820427/1
<?=DD;DDBHFHDDG?A?IHAH>HH@BH@BFDHED???B??CDBGDDDDF
@5820440/1
ggtgcacgcgcttgggcagagggaatctgattgtgctgttgtggaactgc
+5820440/1
@@=AADDDDDDHHBFGHHGCGGE@FCD@GIIIIDGGGGIIGIIIIIIGGG
@5820839/1
gtccataatcattcctggaatccgtgtcgacggcgatgagagcccacgat
+5820839/1
BBBFFFFFHHHHHJJJJJIJJJJJHIHJJJJJJIJJJJJJJJJJJHHHFF
@5821085/1
gaggaagtaggtgctgggcctcttgtatgcg
+5821085/1
@@@DADDDFBD?DEG>?FFHIGDCGCBHHIB
@3793116/1
gtaattctgtgaccgcgtgaaaggcgtgcgctacggccgcggagatgtgg
+3793116/1
CCCFFFFFGHHHHJJJJIJJJJJJJJIJJJJJJJJJJJJHFDDDDDDEDD
@6342121/1
cgtatctcaacacccataaagaactgtt
+6342121/1
@@?DDDDDDD>AAE??AFC@H4CH>9CH
@1727152/1
caactcggatcagccgtttctgagattagcgcgcacagacgaacagacaa
+1727152/1
@@<DBEDDFHDFDGII<@FHIHIIIGHGHEI6FE;A;C@GHBBEHEDBBC
@6876003/1
ctagcacgtagttctcagcttccctgcaaagttaaccatcttgtattcaa
+6876003/1
@@@FFFFFHGFHHGHGI<EHGII@BEEHHGHCFFGGGGHIIIFFGIIIEI
@1727282/1
ctcatcttgtatagaggaggcttgggct
+1727282/1
CCCFFFFFHHAHAGBHIBHI@HHGIJ2?
@3793469/1
cctacatattatattaatttgaagcaatattatgttagaatttaatttaa
+3793469/1
@@@FFFFFHHGHHJJGGIJJFCEHIIJJJJJIJJJIIJGGIJIJJJJJII
@3287752/1
ctgggctgcagatgactgtgcatccttgctagtaagtcctgagccatagc
+3287752/1
CCCFFFFFHHHHHJJJJJJJJJIHJJJJJJJJIIIJGIIJJJJJJJJJJJ
@6342670/1
cgcaagaagtaccagaaacgggacttagccacaatctggtctggagagaa
+6342670/1
CCCFFFFFHDHHHIJJJJJJJJJJJJJJJJJJJJJJJJJGHJJJJJJJJI
@7372425/1
ctattttttttatttttattttcaatgtacagacagcacttttctacgat
+7372425/1
@@@FFFFFHHHHHHHIJHIJJJF<FGGF@DIGGHGHDHIHIGIIIIGI;F
@1727705/1
tggtggtgcacgcgcttgggcagagggaatctgattgtgctgttgtggaa
+1727705/1
@BCDFFFFHHHGHJJJJIJJIGIHJIJHGIJJJJJJJJJJJJIJJIIJJI
@172003/1
cctcgcccgagtcgtgctccttctccaccaggtggtagcgcgcgcggaac
+172003/1
CCCFFFFFHGHHHIIIGIGJGHGEEGGHIGGI<BG@FG>AFBBEB>B;=8
@1727762/1
ggcgtagttgggctcgttgtggcgcgccttgtcttgtagaagagtgatct
+1727762/1
@CCFDDDDBHFHHJJJGGGEHHHIIJIJGBHIIIGCFHIACGGI=@DDEC
@172342/1
cctgttttggtagcggcggcgcggtccgtgaggagcatgctcgccatcag
+172342/1
@CCFFFFFHHHHHJJJJJJGBEHF6ABBABBDDCDBDCDDDDDDDDDDDD
@5315428/1
acggtagcactgagtgacggcacctccgacactgaggtcacggtactcgc
+5315428/1
@@@FDDFFGHGHGJ?FBGIIJIIHIFGIGIGIGIGGH?FHGIGIIGIIGE
@172770/1
ggttattgttatgtcgatgtcgaacccaaaaatgtaattaactttttttt
+172770/1
CC@FFFFFHHHHHHJJJJJIJJJJJJJJJJJHHIFHIIIIIIIJJJJJJJ
@7373323/1
ccttagtacacctaatgaggactatttggcgttactgcttaatactactc
+7373323/1
CCCFFFFDHHHHHJIJIIIIGHIJJJJJJJJJJJJJIJJJJIJJIIIIJH
@5316192/1
atctcttgtatacaaattatttctaccatcaaatacaggttttagtgcgc
+5316192/1
@@<DDDBDHHFFBHGIGH>HHIGGFEHDEFFFHCHHHGIHE<FFC?FEHI
@5316286/1
gccggcggcacgcagacgccttgatgacctccactttgatg
+5316286/1
@??DBAA>DF<?DB6@;:AF@GE@G@GA;AA;7;;@777@>
@7373740/1
ccttcaagagcctcttctaaagcaaacaatgagacctgtgcaacccattt
+7373740/1
@@@DDDDDABFABGDFB<IEEHGIEHIIIIGGGDGI<DCFE9?FD@FGEH
@7373759/1
acgggctctgtgcctggctcccatgtcacggtagcactgagtgacggcac
+7373759/1
;?@DDDDAHDDB?CGHIIIDHIIE>EGGIGEG?DE9DFBGH?FDCHGG/5
@706302/1
cgcacttctttgttttatttaaaaagcttaagttgaattctacaaatgct
+706302/1
CCCFFFFFHGHHHIJJJJJJJJJJJJJJJJJJGJIIJJJJJJJJJJJJJJ
@7892767/1
gcaagaagtaccagaaacgggacttagccacaatctggtctggagagaag
+7892767/1
CCCFFFFFFHHHHJJJJJJJJJJJJJJJJJJJJJJJJJHIJJJJJJJJII
@3795901/1
ggtacgtttctgttcctgtccccatctgaggaatagtattgttaaatcaa
+3795901/1
@@@DFDDFGDDHHJJIIJJGIIIIJJIJIJJJFHIIHIIJEDGIHIIJHG
@3288468/1
ctcagatgcaatttcttgcaagaattgcacaaagttgaagtccttgttgt
+3288468/1
CCCFFFFFHHHHHJJJJJJJJJJJJJJJJJJJIJGIIJJJHIJJJJJJJG
@1210061/1
gtggctttctttgatcattaatgtctcgtatg
+1210061/1
CCCFFFFFHHHHHJJJJJJJJJJJJJJJGJJI
@4814996/1
cggcaaatttttggttccaaccacatagttcccgatttcgcgggatctct
+4814996/1
CCCFFDDFHHGHFGAEFGIIJIIJJIJGIGIIGHFIGIIJJDAGHFFEDE
@1728382/1
gctgtctgtacattgaaaataaaaataaaaaaaatagcaggggttattgt
+1728382/1
CCCFFFFFHHHHHJJJJJJJJJJJJJJJJJJJJJJJJJJJJJJGIJJJJH
@3288900/1
agacaaacagacaaacagacaaacagacaaaaaaaagttaattacatttt
+3288900/1
CCCFFFFFGHHHHJJJJJJJJJJJJJJJIJJJJJJJJFGIJDIGIJJJJJ
@3288921/1
tgtcgatgtcgaacccaaaaatgtaattaactttttttttgtctgtttgt
+3288921/1
?@:BDDDDCFFDFGIIIIGEHII?E<EGGGIIIIGEHIIIBHGIDDEHAH
@2754057/1
gtcgctacagtcgtacttgtttgaaggagtctatgcaagcttactataaa
+2754057/1
@=?ADDD@FFFFAG@F3EEHI@C9AC;:CEFFIIGDDABBGFFD909DGD
@3796618/1
gaccactgtgcctggttccacgttatattggacattaggaccgtcattga
+3796618/1
B@CFFFFFHHHHHJJIIJJJJJIJJJJJJJJIJJJJJJJJJJJJJJJJJF
@6345614/1
atcccacaatatattcgtgaaaaccgcatccaactcggatcagccgtttc
+6345614/1
@@@DAEFFHDHDD@EHDCF@FDCBGFAGIIAHIIIII?@B@GGHIGIGHE
@3796772/1
caaacagacaaacagacaaacagacaaaaaaaaagttaattacatttttg
+3796772/1
CCCFFFFFHHHHHJJJJJJJJJJJJJJJJJJJJJJFHIJJJJJJJJJJJH
@2247449/1
ctgcaaacatgccagttataaagcatagcccgaagtgctattggcacaca
+2247449/1
8?@;DDDB?F>CFFF??G?CC<DHFFHE>EEAA>@?DFFGIAAGFF@FBF
@3797184/1
gctgtctgtacattgaaaataaaaataaaaaaaatagcaggggttattgt
+3797184/1
CCCFFFFFHHHHHJJJJJJJJJJJJJJJJJJJJJJJJJJJJJJFHJJJJJ
@6346169/1
ggcgcttgtggtggtgcacgcgcttgggcagagggaatctgattgtgctg
+6346169/1
CCCFFFFFHHHFHGFHIJJJJJJJJJJ2DHIIIJJHIJJJJJJJJIJJJH
@5316852/1
ccgctgtagtcggctcgctacgatagtcactgttcccaacaagtatcctt
+5316852/1
CCCFFFFFHFHHHJJJJIJJJJJJJIJJIJJJHIJJJJJJJJJFFHJJHI
@7374290/1
tgatagaaacggttggcgttaggtatatacaagaacaaaccagaaaatag
+7374290/1
CCCFFFFFHHHHHGIJJJIJJIJFHIIJIJJJJJJJJJIJJJJIIJJJJI
@2754897/1
gtggattttaatgttattattacagcatacataataaaattagaggaagt
+2754897/1
@@<DDD?DHFFDFFHHGHIIGIHIHIIIIIIIEHIIIIIIIIFGGEGBFH
@7374371/1
cgctaatctcagaaacggctgatccgagttggatgcggttttcacgaat
+7374371/1
@?@BDDB?FA><D>A?C;A@@DDD?C18DGIC:DD9DFG?D=F4B@C<C
@2247892/1
gtcaggggtaatgctaacgtcatagcgataaattttaagggatttaaatt
+2247892/1
CCCFFFFFCFHHHJJJJJJIIJJJJJJJJIJJJJJJJJJJJJJJJJJJJJ
@174073/1
gtttgtctgtttgtctgttcgtctgtgcgcgctaatctcagaaacggctg
+174073/1
CCCFFEFFHHHHHJJJJJJJJHIJJIJJJJJJJJJJJJJJJJJJJJJJJJ
@174118/1
ctgtggccggcggcacgcagacgccttgatgacctccactttgatgatct
+174118/1
CCCFFFFFHHHHHJJJJJJJJJJJHHHHFFFFFFEEDEEDDDDDDDEFDE
@5823303/1
tttttatctgtttgattgtgtagctggtatcgaatgttcgccattttatt
+5823303/1
CCCFFFFFHHHHHJIJJJHJJJJJJJJIIJJJGIIJIJJJJJJIJJJIJJ
@5318280/1
aaaacttctcggaaatctccaatccaaaccgtttgaaatctcggttttgc
+5318280/1
@@@DFFDFGGGFFGGGHIDFFHIG@B<AEHIIIID4DHEGHGGHDBFGGC
@7894138/1
cggtagcactgagtgacggcacctccgacactgaggtcacggtactcgcg
+7894138/1
BCCDDFFFHHHHHGHJJJIJIJJJJJJJJJJJJJJJFHIJJJGGIJJJJH
@6347881/1
cttcagatactccaaagcattctgggctgcagatgactgtgcatccttgc
+6347881/1
@7@DDDADFHB<A<F>;@>FAHGCGEIIFCF@FFGH>DFCF@HG?BFHHI
@1211304/1
gccggaagtcactattccacgcgaacgaagt
+1211304/1
@CCFFDDFD?>ACGGHDDHIEIGDGIHG@FF
@6347970/1
ctcatcttgtatagaggaggcttgggctcgctctccgaagggagcttgcg
+6347970/1
CCCFFFFFHHHHHJJJJHIJJJJIJJIJJJIJJJJJJJJJJJIJJJJIII
@7894363/1
cggcacctccgacactgaggtcacggtactcgcggtacatgttgtgtaca
+7894363/1
CCCFFFFFHGHHHJJJJIJGFGIIJIFHIJJIJJJHHJJJJIJJIIHHHH
@5318750/1
cggcataacgggccgcgactccgccctcttcctcgggttggaatgattct
+5318750/1
@@@=BDFFHGADHGGGIIIGHIIIGIJIGEGGIGHGDFFDDEDDA>ADCA
@7375833/1
gcgagactcataacgcagccagatgccaaagttcttgatcttcactgggc
+7375833/1
@CCFFFFFHHHHGJJFIJJJJJIJJIJIJJJDHIHIJJJJJGIIJJJJJH
@7375916/1
ctggagagaagatcctcatcttgtatagaggaggcttgggctcgctctcc
+7375916/1
@CCFFFDFDDFFHIIIIIIIIIIAHDGHIIG@GGIIIIGHEIIIIGDFGI
@7376013/1
acttaattcgatgttatacatatagcatttcggatctatagaggctgtca
+7376013/1
@CCFDFFFHHFHHCEHIJHIJJJIIIJJIJIJJJIJIJJIFJJJJGIDCH
@7894640/1
caccacagttccagtctcaggcacattgccattag
+7894640/1
???:D?BADD?DDE<<2AFEAAFF?<A<2<2A?<E
@7894694/1
gccagttataaagcatagcccgaagtgctattggcacacaggcataatgc
+7894694/1
C@@DFBDDHHGHF9EHHJIIGIIIECGGGIJIJIJIIIJICGGGIIJJIG
@5824256/1
cctctatactttgcattaaaataatgcccattttcacaggcaagggatcc
+5824256/1
CCCFFFFFHHHGHJJJJJJJJJJJIJJJJJJHIJJJJJJIJIJHIJIJJJ
@3290646/1
gcgtcggttgcggaatcagcctcgcgggtgggtctggcatggtgcct
+3290646/1
@C@DDFADFFHHFJFIJJIIIGGGIEHG;=>B3>@CDC?AB?ACDDD
@2756888/1
ggcagagggaatctgattgtgctgttgtggaactgcttcacctgtggccg
+2756888/1
CCCFFFFFHHHHHJJJJJJJJJJJIJJJJJJJJJJJEGIJJJJJHIJJJJ
@3800011/1
cggtagcactgagtgacggcacctccgacactgaggtcacggtactcgcg
+3800011/1
@@CDDFFDF3CFHAGGIJGIJIJIIJJJJJJJJIJJHIJJJJCHJJJIJH
@5319980/1
gttcgacatcgacataacaataacccctgctattttttttatttttattt
+5319980/1
???DAADDFF=:CG@?EGDBDCHIGG>FBGGACHGI@HIIAEIIIIIHII
@2757572/1
ggcaggttgaactcacaccattcaatttaaaagaaactgggtgcgtgcag
+2757572/1
CCCFFFFFHHHHHJJJJJJJJJJJJJJJJJJJJJJJJJJJJGHJJJJJJJ
@1729708/1
gtgctgggcctcttgtatgcgaaggtgttgaggcgcttgtggtggtgcac
+1729708/1
@@@FFFFD?HHGHJJFIIIIJIEHI?EEGIIIGHHIIJJHIFGIJBGEHI
@5320131/1
ggttttttaaactcatattttcatggtaccaagttatgaatttttcaaat
+5320131/1
@@?DFFFFHHHHHIJHIJJJJHIIIJHHIIJIIHIIJJJJJIJFIJIJJF
@1729834/1
cctggctcccatgtcacggtagcactgagtgacggcacctccgacactga
+1729834/1
CCCFFFFFHHHHHIJJJJJFHJJJJJJIJFHIJJJIJJJJJJJIJJJJJH
@4316103/1
ctttgtttgaacacgtagccaatcttattctcgagactgtccaaggattt
+4316103/1
CCCFFFFFHHHHHJJIJIJJJJJJJIJJJJJJIIJJJJJJJJGIIJGIJJ
@6878342/1
agagaagatcctcatcttgtatagaggaggcttgggctcgctctccgaag
+6878342/1
@@@FAEFAFFGDHIGIGIIHGGBIJGGGHGIIIIEHICGG>GGIGGHBHG
@2249422/1
gacgcaagaagtaccagaaacgggacttagccacaatctggtctggagag
+2249422/1
C@CFFFFFHHHFHIJJJJJJJJJJDHJJIJJJJJJGJJJJJIIJJJJJIJ
@5320836/1
ggtggtgcacgcgcttgggcagagggaatctgattgtgctgttgtggaac
+5320836/1
@@BFFDDFHHHHHJJJIIJJJJJJJJJJJJJJJJJJJIIJJGHJFHEHII
@1730604/1
gaatacggtctaaccgactaatgtaaatgcgccattagactagttagtta
+1730604/1
CCCFFFFFHHHHGIJJJGGHIIJGIGIJGIJIIJJJJJIIJIJHIJJGGI
@3801404/1
ctcgcagcattatgggtcttccttcatggccgaggttggggcggcgcggg
+3801404/1
CCCFFFFFHHHHHJJJGHGJJJJJJJJJJJJJGIJGHIJJJJHDDDDDDD
@4816949/1
tgtacattgaaaataaaaataaaaaaaatagcaggggttattgttatgtc
+4816949/1
@@?DDDEDFHHHHJJGHIHIIGIIIIAHHGAGHIJJJF6FHIG<FHGHFE
@6350490/1
gttcaccaagctagtggcgttgatgtcgcaagatagtgagacattcactt
+6350490/1
@@@DDDDBF?DFFGAE;FHHIIIIIFGHFIFIIIII?DHDFGDFGGGEFH
@3801717/1
gttcgacatcgacataacaataacccctgctattttttttatttttattt
+3801717/1
CCCFFFFFHHHHHJJJJJJJJJIJJJJJJJJJJJJJJJJJJJJJJJJJJJ
@6350799/1
ccacaatctggtctggagagaagatcctcatcttgtatagaggaggcttg
+6350799/1
CCCFFFFFDFHFFIJJIGHIIJIIJGIGIIIGGGIGGGIGJIFCHIJIJJ
@710122/1
cttgtatgcgaaggtgttgaggcgcttgtggtggtgcacgcgcttgggca
+710122/1
CCCFFFFFGHHHHJDGFGIGIJIJJGIJHGEFHIDFGGIJJJHGFFFFDD
@6351140/1
tccatcactatcaaaacttctcaggattgaaacgtcttttatgttgggac
+6351140/1
@@@FDDDFDHFFBFGF@GHDHGICH@FHHIIDG?FCDCG<DF@FGFEGFC
@4817726/1
gttcgacatcgacataacaataacccctgctattttttttatttttattt
+4817726/1
CCCFFFFFHHHHHJJJJJJJJJIJJJJJJJJJJJIJJJJJJJJJJJJJJJ
@177408/1
tgtggaactgcttcacctgtggccggcggcacgcagacgccttgatgacc
+177408/1
@C@FFFFFHHFFHIIJJIIHCHIIJIEHIIJJJHHHFFDDDDDDCDDEDD
@6879669/1
gtttgtctgtttgtctgtttgtctgtttgtctgttcgtctgtgcgcgcta
+6879669/1
@?@DDBDDHHFDDEFGIHHIJJFIJGFGGIGGGHDEE?D?DCBDHIGHEG
@3291657/1
gtaggtgctgggcctcttgtatgcgaaggtgttgaggcgcttgtggtggt
+3291657/1
@@@DFDDDHHGGFHIGJJIFHIJJIGGGIGFFGIHIIEIIJIJJIJHGIH
@6879732/1
gtcgaacccaaaaatgtaattaacttttttttttt
+6879732/1
?@@DFDFFAHABBFHGGI<CEHDGHIIGCHH?FB/
@4317720/1
accagtggtcttcttgaacttcttcaattgacgcaagaagtaccagaaac
+4317720/1
@BCFFDFFHHHHHJJJIJJJJJJJIJJJJJJJJJJJJJJJIJJJJJJJJI
@6353477/1
cgtacagctaagttattagcgatattataattatctactctaattaattt
+6353477/1
CCCFFFFFHHHHFGIJJJJJ1FHIJJJJJJJJJJJJJJJJJJJJJJFIIJ
@7378288/1
caccgccatgccatgtaccacgcctgggatgccacccggcaccactcccg
+7378288/1
@@@FFFFFHHHHHJJIIJJIJGIJJJJJJJJJJJJJJJJJJJJJJJJJJH
@1212256/1
tggtggtgcacgcgcttgggcagagggaatctgattgtgctgttgtggaa
+1212256/1
BCCFFFFFGHHHHJJJJJJJJJJIJJJJIJJJJJIIJIJJJJJJJJJJGJ
@1212269/1
gtcctgcagagcttgccacatcttgtaagca
+1212269/1
@@@FFFFDHHDHHIGEIJIJJIJJJIJJFEG
@2251826/1
cgaaggtgttgaggcgcttgtggtggtgcacgcgcttgggcagagggaat
+2251826/1
@@@DDDBDHFHHHIIJJJJIJJIHEAHIIIGJIJGIIBGIIFHBBFFDEE
@2252075/1
ctgagcgagactcataacgcagccagatgccaaagttcttgatcttcact
+2252075/1
CCCFFFFFHHHHHJJJJJJJJJJJJJJJJJJJJJJIJJJJJJJJJJJJJI
@7379197/1
cgggctctcaggcaggcaagatgggcatagtaggtaggcgtagggta
+7379197/1
BC@FDFFFHHHHGJJJIJIJJIJIFIIJJJDHIJGGHGIJDGGGIBF
@177973/1
ctcatcttgtatagaggaggcttgggctcgctctccgaagggagcttgcg
+177973/1
@C@FFFFFHHGGHGIDEFHIIEHG?GEFE@A@BA<F:@FF>GHIEIIEGE
@711738/1
cgggcgattatttactttgacaccacttttttccacgaaaaagctatttg
+711738/1
@CCFDDFDHHHHHJGGIIJGDEDHEGGIJIIGGGGHEGIDAEHIJEGGGJ
@1213713/1
ctcttcctctagtatccgtttcagtaccgctgatgtgcatattactacct
+1213713/1
CCCFFFFFHHHHHIJJJJHJJJJJJJJJJJJIIJJIIJIJIJJJIJJJJJ
@2760190/1
cctctattgagctactgctgttgagcagaataaaactgaaaaataa
+2760190/1
@@<BBDBD>FDFFGHEGIHCCCCEHGGCGGCFIIGHFCDHEHG@FH
@712057/1
atctgattgtgctgttgtggaactgcttcacctgtggccggcggcacgca
+712057/1
?@<DDDDDA2:<CBFEEFA?3CDBCHIEIADBDGBC@FFFF0@4:59893
@712106/1
gccagatgccaaagttcttgatcttcactgggctcttctctgggatttcc
+712106/1
CCCFFDFFHHHHDIFHHIJJJJIJJJJJJJGHJJJIJJJJJJJJGJJJJJ
@2760485/1
gccagatgccaaagttcttgatcttcactgggctcttctctgggatttcc
+2760485/1
@@@DDDDDFFFFFIAE<E@<BF:CC4<CDFFBCFCEE@?CCFGFCBFCAF
@2760660/1
ctgctattttttttatttttattttcaatgtacagacagcacttttctac
+2760660/1
@@?DDDADD?FDDEH@EGGD;?BFGCGGGGGF@>FEEHGICEGGCHEFCA
@2760815/1
gaacattctatgcttataccattaatctccgcaactatttgacggatttg
+2760815/1
CCCFFFFFHHHHHJJJJIJJJJJJJJJJJIIJIJJJJJJJJJJJJIJJJJ
@3294855/1
catcttataaatatctattggacccaaatacggcaaggcccataataatt
+3294855/1
:??ABD:BDFFDFBGAGB<H3E9AE=C@@>FF??DFGAFBCFCBFFFFAA
@6355887/1
atccaagatagtattcaggtgcccactacatcgagatggtaagcctttca
+6355887/1
CCCFFFFFHHHHDIGGGHJEBFHGGJJJHIFIJJJGIGIHHIIJJIIJJJ
@179544/1
gtcctttctaaggttctaaactatatctgtaccaaatttcaaccaaatcc
+179544/1
@@?DDDBD?F?FHACEDEFHEHEEHHIGC:AFEBG@FFFEFDDF@DHFID
@2761350/1
cgtacattttatactaagctgtaaagtaccgactgttgagccagtacttt
+2761350/1
??:BAD:BDH>FDDCGEGGCGBB9EBHGFAAEGBFFEAFDG@DHIHIHDH
@4820538/1
gttgattttggaatgttttacattggatccgacaa
+4820538/1
???D7DDDCCD?ACEHGIB<C:EA::3A<<8?@GH
@4820701/1
ctcaaaaagtcacgtttatacatttttttttaatttttgtgttacgattc
+4820701/1
@C@FFFDFHFDDHIFHHIJIIIIIJIJJEHIJGIJJJIJFHGICIIHHIE
@3295548/1
cttcgtacaataataattaataatatgtacctacatta
+3295548/1
@@@BDDDDBFHDAGGEGHEIEHBHEFGFHDEAEEGIIC
@2761965/1
cgggaattttgtttggtacctgataccgacacatggtaggttccatggat
+2761965/1
B@CFDFFFHHHHHJIJFHIIIJIJJJJJJJJJJJJJJIIJFCFHIIJJIJ
@2762146/1
gggcctcttgtatgcgaaggtgttgaggcgcttgtggtggtgcacgcgct
+2762146/1
CCCFFFFFHGHHHJJJDHHICFHHIJJJJJJJIJIJIHIJJJJJJJJHFF
@6880638/1
gccagatgccaaagttcttgatcttcactgggctcttctctgggatttcc
+6880638/1
@<@DDDDDHBDHBEHIIGIIGCEGGICGH>AH=G9EEAHGG@<G3?F>>9
@714110/1
cttacatgctaaaactaaactactatacctgtgaaacgatcaacaataat
+714110/1
<?<DBBDDH?FHHD:C?EHIBHBBH?AC<ACH9ACFCF::??D@GHHD@G
@6881240/1
gtttgtttcatgtcaatcggttcataaataaaaaacttatgtcaaattaa
+6881240/1
B@BFFDFFHFHHFIHJJIGIIJJJJJJIJJIJIIIIJJJJJIIGJHIJIJ
@3296547/1
atacataataaaattagaggaagtagg
+3296547/1
7@<DD;?D??F<<CDFFEHGFF?E?HE
@7898070/1
gtcgaacattctatgcttataccattaatctccgcaactatttgacggat
+7898070/1
C@@FFDDFHFHHDIIEIJJJJJGGGJIJJHIIJIJIJJICIGIGGGIIJJ
@7898224/1
attgttatgtcgatgtcgaacccaaaaatgtaattaactttttttttgtc
+7898224/1
CCCFFFFFHHHHHJIJJJJJIJJJJJJJJJIIJJJJJIIJJJJJJJJHHG
@4319512/1
cagtggtcttcttgaacttcttcaattgacgcaagaagtaccagaaacgg
+4319512/1
@@@DDFFFHGHHDHGCGGCGHCHAHHIIIIIIBHIIGIBDHGHGDGIIII
@6882537/1
gcacgcgcttgggcagagggaatctgattgtgctgttgtggaactgcttc
+6882537/1
CCCFFFFFHHHHHJJJIJJIHIIIJJJJJIHIIJJJJJIIJIJJJJJJJJ
@6358507/1
tggaactgcttcacctgtggccggcggcacgcagacgccttgatgacctc
+6358507/1
@@CFBEFFBHHGHIBGHHIE@EEHDIIDGIIGEA6;9<AE@53;>>ACCC
@7380945/1
gatggagtgagcacgggctctgtgcctggctcccatgtcacggtagcact
+7380945/1
@@@BADDDAHFHAB@C<<8?;E?EGGC?9;D3?D:BDB<@B?@08ADDGD
@7381032/1
ccaggataaaaagtaacctattttatgtccaggataataagttaattata
+7381032/1
@?@DFFDBHHGGHCGH@FEGHGHHCGDHHDEHGHGHIFIEE?CGHGGEHF
@7381421/1
gtttattttgtttttctctgtgatctgtttcttggcatctatagatgtcg
+7381421/1
CCCFFFFFHHHHHJJJJJJJIJJJJJJJJJJJJJJJJJJJJJJJJJJIIJ
@7899709/1
ccagcttcgggaaattgctgcacgaaccggagaagggaatgacaacgaca
+7899709/1
CCCFFFFFHGHHHJIJJJJJJJJJHGIIIIGIIGIIJFHHGGIJJIIHHF
@4321041/1
tggtcttggttgaacggaactccaatcctttactcgaatagtcttttcta
+4321041/1
?@@BDEFDFFHDHIJJIHIJJIJJGIJGIJGIJJJJIIJGICIIJJIJIG
@7381833/1
ggaagtaggtgctgggcctcttgtatgcg
+7381833/1
??@B?B=BH=?DFB@7EFFGEHIE9CHG<
@1213958/1
gtcctgcagagcttgccacatcttgtaagcagcctgacgcttagcaagtt
+1213958/1
???DDDDAD4AD:EEDDEIIABF@@E@<EE4:CEEDDDADADDDDDDDII
@181116/1
aggtgctgggcctcttgtatgcgaaggtgttgaggcgcttgtggtggtgc
+181116/1
@@@DDDDFHHHHHJIIIIJJIJJFGGGEBCFEHGHGEIGEGCFGGIIAGB
@1214047/1
ctcgttaagcgtattagtttcttgtgactac
+1214047/1
CCCFFFFFHHHFFIJJJGIJJJJJHIJJJII
@5828004/1
gtcagctgttccacttcatcatcagggatcttgccgtcattgcagacggt
+5828004/1
CCCFFFFFHHFHHIJJIJJJIJJIJJJGHIIJJJJJJEHJJJJIIHHII?
@5828015/1
cgacgacactgtacagttagaaatgttacaacctctatactttgcattaa
+5828015/1
CCCFFFFFHHHHHIJJJJJJJJJJJIIJJJJJJJJJJJJJJJJJJJJJJJ
@715054/1
gggacttagccacaatctggtctggagagaagatcctcatcttgtat
+715054/1
CCCFFFFFHHHDHIJJJJJJJJJJJJJHIIJIIJJHHIJJGIJEHII
@3299699/1
ctcagatgcaatttcttgcaagaattgcacaaagttgaagtccttgttgt
+3299699/1
CCCFFFFFHHHHHJJJJJJJJJJJJJJJJJJJJJIIIJJJIJJJJIJJJJ
@3299734/1
gtgaggcataacggggtgggttttacagact
+3299734/1
@@@DDDDDHHHHFIII<CGG:BDHGDBFGIH
@3803334/1
gctgggtcttacagattggtggaaaccaaaccaaacttctctgccaccac
+3803334/1
CCCFFFDDHHHHHJIJJJJHIJJJJJJJJJJJJJJJJJJJJJJJJJJJJJ
@3803378/1
gtagcactgagtgacggcacctccgacactgaggtcacggtactcgcggt
+3803378/1
CCCFFFFFHHHHHJJJJJJJJJJJJJJJJJJJIJGHJJJJHIJJJJJHFB
@4822650/1
ccttcttctcttttttctcctttcttttgcgagctgctgccgaaagatta
+4822650/1
CCCFFFFFHHHHHJJJJJJJJJJJJJJJJJIJHIJJJJJJJJIJJJJJJJ
@3300317/1
cctggttctaccttcaagagcctcttctaaagcaaacaatgagacctgtg
+3300317/1
CCCFFDFDHHHHH@GFHIJJIIIJJIJJJIGIIJJJJJJJJJJGIJJJIJ
@3803682/1
gttacctgcaacttggccaggttagggccaacagattgtttgagatgttt
+3803682/1
CCCFFFFFHHHHHJJJJJIJIIJJJJJJJJJJJJIIIJGIJJIIJJJJJJ
@5323206/1
ggattttaatgttattattacagcatacataataaaattagaggaagtag
+5323206/1
CC@FFFFFFHHHHJJJJJJJJJJJJJJJJJJJJJJJJJJJJJJJGIJJJJ
@5323276/1
cagtggtcttcttgaacttcttcaattgacgcaagaagtaccagaaacgg
+5323276/1
?<?ADDFDHFDFBCBEGGIGEHAEHHGAHGIIGAHGAG9BBGGG@HEHCG
@1731025/1
gtcccgtacccatagcaacaagatcagcgactgtcacacggtagcggaag
+1731025/1
@@@DAD=DDCDFHHIBF@H>HGH@H9CCB@DHAGHIGCDHG?=@GHIIF=
@7382273/1
gtgcttttatacaatgcgttatagtcactttataaagaagttcctcttcc
+7382273/1
@@BFFFFFHHHHHJJJJJFHJJJJJJIJJJJJJJJJJJJJIJJJJJJJJJ
@4321658/1
atgtcactgaacttctcttaaacgactggaccgattttg
+4321658/1
=??:BDD;?DDDDI9C<EFDEFID>FFIIE>EDD>DDD@
@7382346/1
gtggattttaatgttattattacagcatacataataaaattagaggaagt
+7382346/1
@@@FFFFFHHHHHHIJJJJJJJJJJJJJJJJJJIJJJEGIIJJJJJJJJH
@7382702/1
agcatacataataaaattagaggaagtaggtgctgggcctcttgtatgcg
+7382702/1
@@CFFFFFHHHGHIIIJJJJJJJIJIHHIJHGHJGGE?GHIIIIHIIJJJ
@2255830/1
gctgggcctcttgtatgcgaaggtgttgaggcgcttgtggtggtgcacgc
+2255830/1
CCCFFFFFHHHHHHJJJJJIIIJCGHHJIJJJJJJJJIJJJJJIIJJJJG
@7900158/1
gctgggcctcttgtatgcgaaggtgttgaggcgcttgtggtggtgcacgc
+7900158/1
CCCFFFFFHHHHHIJJJJJIJJJEGGHIIJJIJJJJJIJJJJJHHIJJJH
@6363011/1
cctaagtgagtatacatctattaaattcaaacgcagagctcattatgttg
+6363011/1
CCCFFFDDHHHFHGHHGIJIJJIJEHHJJIIIGIIIDHIIIIJJJJJGII
@3302142/1
cgcatccaactcggatcagccgtttctgagattagcgcgcacagacgaac
+3302142/1
@@<DDDD;:DFBFE8:1AF<FF:C9?DFE4:DF<GEFFEFFBBEFCA889
@4322706/1
agccagatgccaaagttcttgatcttcactgggctcttctctgggatttc
+4322706/1
@<@FDDA?>>FBAAGFHHHHG9EHGI?FHHBAFEFHEEE>FA>9BCFFBH
@2256461/1
aatagtcttttctaacttgaacagtgcgatgttttacaagggcaggttga
+2256461/1
@@@DDB?DFHAHHFGIIIIC@BEGCH:?AGGH@FCHIG@DBGGGGG9BDG
@3302364/1
catcgttctcagcatggtaagaaggtggcggccagaatctagacatgcac
+3302364/1
@@CFFFFDHHGDBGHIIHEHICHGGIGGEGBGH<HDGHGHIB@EGFHEHG
@6363348/1
gccagatgccaaagttcttgatcttcactg
+6363348/1
@@@AA:D;CAA?8CFDF?CDBH<FE9CEH<
@7901005/1
gtctggagagaagatcctcatcttgtatagaggaggcttgggctcgctct
+7901005/1
CCCFFFFFFHHHHJJJJJJJJJJJJHJJJJJJJJJJIJJIIIIJJJJJJG
@5323528/1
ccgacagttagaatttaaaagaaacaccttcataataaggaccaaagatg
+5323528/1
CCCFFFFDHHHHHJJJJJJJJJJJJJJJJJJJJJJJJJJJJJJIIIIJJJ
@5828777/1
accgattgacatgaaacaaacactaaatgtaaatttaagcatcccacaat
+5828777/1
CCCFFFFFHHHHHJJJJJJJJJJJJJJJJIHIJJJJJJJJJJJJJJJJJJ
@5323846/1
gccagatgccaaagttcttgatcttcactgggctcttctctgggatttcc
+5323846/1
BB@FDDFFHHHHDIFFHGHHGEGIJJIJJG>FCHJJJJIIIJCIGHIJIJ
@3303180/1
gtggtcttcttgaacttcttcaattgacgcaagaagtaccagaaa
+3303180/1
??1B?DDD>:CAAE:EBEEEEFEFEEEBD6EA@>DEFI4DD9?;D
@2763690/1
cgcaagaagtaccagaaacgggacttagccacaatctggtctggagagaa
+2763690/1
CCCFFFFFHFHHHJJJJJJJJJJJJJIJGIJJJJJJJJIIIJJJJJJJJJ
@716987/1
gttgaggcgcttgtggtggtgcacgcgcttgggcagagggaatctgattg
+716987/1
@C@DDFFFHHGHHIIGIJJEFHJJJJJJJJJIIIHGGIJIE?EFFDDEFF
@717006/1
tgtacacctgagcgagactcataacgcagccagatgccaaagttcttgat
+717006/1
;?8ABB=BFH??>GE?1@FFHH>@BFBE:FBGIH9DGIIG9B?@<F48<F
@4824022/1
ggtgcacgcgcttgggcagagggaatctgattgtgctgttgtggaactgc
+4824022/1
@BBDFFFFHHHHHJJJJJJJJJJHJJJJJJJJJHJJJJHIJHIJJJJJJJ
@5324439/1
ggacaatgtttttttaattaatttttaatttattagtagttgttgatttt
+5324439/1
C@CFFFFFFHHGGJJGGGHIIIGJJJIHJJJJJJJJHIGIHIJJJIJJJJ
@4824070/1
ggatgcttaaatttacatttagtgtttgtttcatgtcaatcggtttataa
+4824070/1
@@<=D?DD?FHFFEHIIIIIICCIFAEGHIGIDHGIIICHHHIIGGIIIE
@6364647/1
gtgctgttgtggaactgcttcacctgtggccggcggcacgcagacgcctt
+6364647/1
BB@FDFDDHFHHHJJHIIEGHIJJGHHGGIIJJJIJIHHFFDDDDDDD<=
@5324524/1
cttgtagtcaaggtggagattttactatctttcaagtcggcataacgggc
+5324524/1
?@;D=BDBBDFAFEEE9EAFHG@HHGIF<C9<CB:??E?F6DFADFAGHD
@2764108/1
ataacgcagccagatgccaaagttcttgatcttcactgggctcttctctg
+2764108/1
CCCFFADDDDHHHHIIJJJGFDCFHIIJIJIGIIJJJIIDGGJIJIIJJI
@6364784/1
cttgattttataatttagagacacgtgtacatttcgagagaacaaattac
+6364784/1
CCCFFFFFHHHHHJJJJIIJIIJJJHJIHJJJIJJJJJJJJJJIJJIIJJ
@5324634/1
ccattttctaactgaagaggaaacgattgcatttgtgaggggcgtcgggt
+5324634/1
CCCFFFFFHHHHHIJJJJJJJJJJJJJJJJJJJJJIJJJJJJJJHIHFF?
@183764/1
ttagactagttaattaaatgaatttcgttggaaattgtgaaacaagccag
+183764/1
CCCFFFFFHHHHGJJJJJJJJJIJJJJHIJJJJJJJJIJJJIJJJJJJJJ
@1732628/1
gcgtgacgtcagcccctacgatcatcactgccgtgtcctttatacatttc
+1732628/1
CCCFFFFFHHHHHJJJJJJJJJJJJJJJJJJJJGIHJJJJJJJIJJJJJI
@7384414/1
catcgttctcagcatggtaagaaggtggcggccagaatctagacatgcac
+7384414/1
@@@FDDDDHDFFHJIGGFHGGGICHFFCHHEHIGHIGIGIJGHIIGJGHJ
@183891/1
agcatacataataaaattagaggaagtaggtgctgggcctcttgtatgcg
+183891/1
CCCFFFFFHHHHHIFJJIJJIJJJJJHJJJHIJJJJJJJIJJJJJJJJJJ
@7384538/1
ggggtgtcgggtcacattacatactctgtatttcctcttcatggtgccac
+7384538/1
@@@FFDDFFDFBFEEHIIIEGIDCHIJI?F@FIEHGIJJJJIJDHGFIIJ
@6365223/1
tacataataaaattagaggaagtaggtgctgggcctcttgtatgcgaagg
+6365223/1
CCCFFFFFHHHHHJJJHIJJJJGJGJHHIJJJJJJJJJJIJJJJJJJJJJ
@2258271/1
atctagcggtcccatactacaaaaacgttgccaattgtccacattttaat
+2258271/1
CCCFFFFFHHHHHJJJJJJJJJJJJJJHIJJJJJJJJJJJJJJJJJJJJH
@2258274/1
gtcgatgtcgaacccaaaaatgtaattaactttttttttgtctgtttgtc
+2258274/1
CBCFFFFFHHHHHJJJJJJJJJHIJJJAHIJJJJJJJJJJIJJJIJJHHH
@5325530/1
cttagtacacctaatgaggactatttggcgttactgcttaatactactca
+5325530/1
@@?DFFDFDBCDDAG@CBD<@BAHHIBEIEIID=?F@BABBDFDH>??F@
@5325545/1
atgaaacaaacactaaatgtaaatttaagcatcccacaatatattcgtga
+5325545/1
@@@DDDDD8FDFF@FGGEICF9<EGHHA@BHBG?E<F@FFGIIIADHHI;
@3304367/1
aagtgctgtctgtacattgaaaataaaaataaaaaaaatagcaggggtta
+3304367/1
?@@:BDDFF>FBDGHGHHHIIBFHGIIIFEFIGHIIEGEGGGGIGII5@F
@2765183/1
gatgaggttcaccaagctagtggcgttgatgtcgcaagatagtgagacat
+2765183/1
B@@FFFFFHHHHHJJJJJJJHIJJJJJJJJJJJIJJJJJJIJEIIJJJJJ
@7901731/1
tacatttcgagagaacaaattacattcacttgacatcataatacgatact
+7901731/1
@@@BDFFFHFHHFHHHAHEGIGCEGIHIJGCGGGGIGE@FEIIIIEDFGH
@184948/1
catcttgtatagaggaggcttgggctcgctctccgaagggagcttgcggc
+184948/1
CCCFFFFFHHHGFGIFHHIJI@GGEHJJIGBHGGGFGHGEEHGIIGDGH<
@717555/1
ctgaggcatattattttattctagccttctgtataagatgtcccaggctc
+717555/1
CCCFFFFFHHHHHJJJJJJJJJJJJJJJJJJJIJJJJJJIJJJJJJJJJJ
@185286/1
ctcggtccttaccctctccaggtaatataacctccaattcaaccttatca
+185286/1
@@@DDDDDHHDDFIDBHGH@GHCDCHADHFGGGHIGIHCCDHIDGIFHIG
@185309/1
cgttgatgtcgcaagatagtgagacattcactttttagtcataatcttca
+185309/1
CCBFFFFFHHHHHJJJJJJHIIJIJIIJJJJJJJJJJJJJJJJJJJJJJJ
@185399/1
gagatgtttgtgaaactgcgacaccttgtggctgtgacttgtagtcaagg
+185399/1
@@@DBDDEHDHFHIIBFGIEEIGEHHIGGHBHIEBFEEGGCHEHFH8DDG
@1733038/1
gtcttcttgaacttcttcaattgacgcaagaagtaccagaaacgggactt
+1733038/1
CCCFFFFFHHHGHJJJIJJJJJJJIJJJIJIJJIIGGIJJJJJJJJJIJJ
@1216613/1
ctttcattacaatgtcacattgtagctctaaagcatcgccagtggttgct
+1216613/1
CC@FFFFFHHHHHEHIJJJJJIHIIIJJIJJIJJJJIIIJIIHICFHIJI
@7902349/1
ggctttctttgatcattaatgtctcgtatgtcaaggacttcacacataaa
+7902349/1
CCCFFFFFHGHHHJJJJJJJJHGIIIIIJGIGGIIJIJJJIJJJJJJIJJ
@5326314/1
atcttgttatacgtaaaacaaactcgtactaaggcctaagtacagtacct
+5326314/1
@?@DDBDDHBFBB<CB?CFFDCGC??GCFDCH?F@CFHGHH>G@GHCHEH
@1733141/1
aagcgatcgggctctcaggcaggcaagatgggcgtagtaggtaggcgtag
+1733141/1
CCCFFFDFHHHHHJJJJJJIJJJIJJIGIJJJIIFFGHGHICEHIDGEEH
@6366393/1
tgctgttgtggaactgcttcacctgtggccggcggcacgcagacgccttg
+6366393/1
?@@;DD<DCFFDBHGIEIGHGHIGGHHIIGGHIGHIEHHBBABEBDDBBC
@718076/1
gtttgtctgtttgtctgtttgtctgttcgtctgtgcgcgctaatctc
+718076/1
CCCFFFFFHHHHHIJJJIJJIJJJJGHIJIJIIJIJJJIJJJJJJJJ
@718096/1
tgaaagtaatgatttaatgtgtttattttgtttttctctgtgatctgttt
+718096/1
@@@DBBDDBDF?FHGBCGB3AIGEGHHHIHAEFHEGCHIICGHCHEE@DH
@5830236/1
tttttaaactcatattttcatggtaccaagttatgaatttttcaaatcgc
+5830236/1
CC@FFFFFBHHHAHIIIGBBFFHHHEFGGEHHHIIIIIIFAGEHIHGGCG
@3806470/1
aataaacaataaaatttaattctaataaaactgcaagcgactggttgtta
+3806470/1
CCCFFFFFHHHHHJJJJJJJJJJJJJJJJJJJJJJJJJJJIJJIHIJJJJ
@2258881/1
ggtgtcttctttcattacaatgtcacattgtagctctaaagcatcgccag
+2258881/1
@CBFFDEFHHHHHJJJJJJJJJJJJJJJIJIIJJJJJIJJJJJJJJJJGI
@2766539/1
gttaaaataaatatttcaaataaagatcgctgagtaaaacaatccgaatc
+2766539/1
CCCFDEFFHGHGFGIJIIJJJJIJJHHIJJJJJIFHIGIJJIIJJJJIJI
@2766594/1
cagcatacataataaaattagaggaagtaggtgctgggcctcttgtatgc
+2766594/1
C@CFFDFFGFFFDHIGHIGIGDHCHGIFEDCCEEFHEHGHJJHDGH@GHG
@4324515/1
atcgaaatcaaaccgttagttttcacgtgatgcctgaacatatacaacgt
+4324515/1
@@@DDDFDFHBFHIIAEGGIIIIGHIIGIBEDAAGDFBCEGBGGGGGIE?
@2259383/1
gcgcggttgcctccttgatgcattgcgtcagaatgcccacctcacgttcc
+2259383/1
CCCFFFDFHHHHHJJJJJIJJJJJJJJIJJJJJJJJJJJIJIJJJJJJJJ
@7385959/1
caccagtggtcttcttgaacttcttcaattgacgcaagaagtaccagaaa
+7385959/1
CCCFFFFFHHHHHJJJJJJJJJJJJJJJJJJJJJJJJJJJJIJJJJJJJJ
@186681/1
ggaagtaggtgctgggcctcttgtatgcgaaggtgttgaggcgcttgtgg
+186681/1
BC@FFDFFHHHHHJJJJJJJJJIJJJJJJGHHJCFFHIJJJJJJJJJHIJ
@7386109/1
gtggattttaatgttattattacagcatacataataaaattagaggaagt
+7386109/1
B@@FDEFFGGGHHFHJIJJJJJJIJJJIIJIJJJJJJJJIIJJIJIIGI@
@1733433/1
ctcataacgcagccagatgccaaagttcttgatcttcactgggctcttct
+1733433/1
CCCFFFFFHHHHHIIIGIJJJJJIIEHGIJJJGIJJJIJIJJJJIJJIJJ
@2767298/1
taagtgagtatacatctattaaattcaaacgcagaggttctcattatgtt
+2767298/1
@B@FDDFFCFFHHJJJJJJJJJJJJJIJJJJJJJHIICGHIJJJJJJJIJ
@4826853/1
ggctttctttgatcattaatgtctcgtatgtcaaggacttcacacataaa
+4826853/1
C@@FFFFFHGHGDIGJJFEIIHGIIIGGGIAFD?C9;FH@FH<C@FCGGI
@186872/1
cccgtttccaatctccaagacaggaggctccagtactttagctttgacag
+186872/1
?@@DDDFFFHHHDHGCHEIIGIGEHGGIHCHIJ?G@FGIGIJGFGEHGDF
@3305390/1
cgaaggtgttgaggcgcttgtggtggtgcacgcgcttgggcagagggaat
+3305390/1
BB@FDF=BDHHHHJIJJIJJJJJHIHGHIIJJJJJJJJJIJHHHFFFDEE
@4827029/1
gtcgcaataccgtagccgcccaaatttataatcatcaaaaataatgcatg
+4827029/1
CBCFFFFFHHDFHIIJJJJJJJGIIJJJJJJJJJJIIJIJJJIJJJGIII
@3807537/1
gtccgtttttaaactattttttcaatgccctaagtgagtatacatctatt
+3807537/1
@@@DADDDHD?FDFHGGIIGIAFEFHHEGFHGEG:CFE?@D??FF?FHGH
@4325759/1
gtgctgttgtggaactgcttcacctgtggccggcggcacgcagacgcctt
+4325759/1
@@CFFFFFGFHHHGHIJIGIHEGIIIIJIJGHIGIJJHHFFCD?BBDDDD
@2768035/1
ctgagcgagactcataacgcagccagatgccaaagttcttgatcttcact
+2768035/1
@@@FFFFFHDFHHEGHJGGIIGIGGDCFGGHIIII<DIIJIBGHIJEIII
@187613/1
gttcgacatcgacataacaataacccctgctattttttttatttttattt
+187613/1
CCCFFFFFHHHHHJJJJJJJJIJJJJJJJJJIJJJJJJJJJJJJJJJJJJ
@2768537/1
caaacagacaaacagacaaacagacaaacagacaaacagacaaacagaca
+2768537/1
C@CFFFFFHHGHHGIHIJAHIJJJIIIIJIIGGIGGIIHAFHGEHIJJIG
@5831821/1
agtaagtcctgagccatagcaaacagccactggcaatgtggatagctgga
+5831821/1
?@@DDDFBDDHFDHGEFGIII@HGEDCG@EGBDD;CFHHBC@FBHIIII;
@1733624/1
ctcctttcttttttggtggcttccccattttgacagcgtcttacttcacg
+1733624/1
CCCFFFFFHHHHHJJJHIJJJJJJJJGIJJJJJJJJJJIJJJJJJJJJJJ
@4326540/1
cttccgtacattttatactaagctgtaaagtaccgactgttgagccagta
+4326540/1
CCCFFFFFHHHHHJJJJIJJIIJJJHIIJJHHIJJIGIIGHJGGJJJJHG
@719862/1
gtggattttaatgttattattacagcatacataataaaattagaggaagt
+719862/1
CCCFFFFFHHHHHHIIJJJJJJJJJJJJIJJJJJJIJJJJJJJHJJJJJI
@188574/1
caacaaataaactttttaatagacaaatacaacgaaaccaatttagaata
+188574/1
CC@FDFFFHBFBDFHJIGEGIIJIJGIIHIGIGIGHGGIIJIIIJJJGIJ
@7905557/1
tccaagttgaaatctttgaccatggcatcaagcaaactctggtgccttgg
+7905557/1
C@CFFFFFHHHHHIJJJIGIGIIJIGJJJIJGIJJIIIJJJJ?DGIGGHH
@2260368/1
ccatctgaggaatagtattgttaaatcaaaccaaatatgctatag
+2260368/1
@@CFFDDFFFAFFGEEDEHGEIHHHHGHEIGCHIEGHEICH@DGI
@720221/1
ctgcatacctgccatgcgctggtaagcgctatggactgccgccaattcac
+720221/1
CCCFFFFFHHHHHJJJJJIJJJIJJIIJJJJIJIIJJJJJJJJIJJJJII
@188899/1
ggaagtaggtgctgggcctcttgtatgcg
+188899/1
@@@7D=ADH<DDHH9;FEHGCH@<9F@D6
@720472/1
ccttgttgttaagaggtgttacctgcaacttggccaggttagggccaaca
+720472/1
CCCFFFFFHHHHHJJJGHIIIJJJJJJIJJJJJJJJJJGIJJJJJJJJJJ
@720670/1
cttaaatttacatttagtgtttgattcatgtcaatcggttcataaataaa
+720670/1
@BCFFFFFGHHHHJJJIECJJIIJIJJJJJJJJJJIIIIJJJJJJJJJJJ
@7906313/1
ccacaatatattcgtgaaaaccgcatccaactcgga
+7906313/1
=<;=;B?;2AACDGCA3CA?BDFDBA<9DDFC<BF6
@6367758/1
gacaaacagacaaacagacaaacagacaaacagacaaacagacaaac
+6367758/1
@?@DDFFFFDHBCDGHGEGFCHHIIEIGECGBGGHGGGIGGIEABDG
@4829160/1
catacataataaaattagaggaagtaggtgctgggcctcttgtatgcgaa
+4829160/1
=?=?;:4B?CFHFI>?<CF@G;FDFE9F43CH@FHCDC@D@9:9DGCGGD
@721126/1
tgtacattgaaaataaaaataaaaaaaatagcaggggttattgttatgtc
+721126/1
@@@FDDDFHGADDGGGGIEHGHGGIIIIIIIGHIGIIHBHIIHGHIIIHI
@4829288/1
cttgaacttcttcaattgacgcaagaagtaccagaaacgggacttagcca
+4829288/1
CCCDFFFFHHHHHIIJJJIJJJJJJJJJIJJJJJJJJJJJJJJJIJJIJG
@7387336/1
cgcaagaagtaccagaaacgggacttagccacaatctggtctggagagaa
+7387336/1
@@@DDDDBH?DFFGB@EG:C=F:EGIIFHB>FADB;@GE?BFFGGGIHDG
@1219334/1
catacataataaaattagaggaagtaggtgctgggcctcttgtatgcgaa
+1219334/1
CCCFFFFFFFHBFHHIIIJGJIGIIJGIECHIIJGGHIIJIJGIIIIHGG
@2769509/1
agatgccaaagttcttgatcttcactgggctcttctctgggatttccctg
+2769509/1
CCCFFFFFHHHHHJJJJJJJJJJJJJJJJJJJJJJJJJJJJJJJJJJJJJ
@190239/1
caaacttttgccaagtataatggtccattctatgcacctcctccaatgtg
+190239/1
=?@BDDDDHHDFFGBAFGGGGHGCHFEHICHHHGIIGGIGDHHCFGEHGI
@3809434/1
ctcatcttgtatagaggaggcttgggctcgctctccgaagggagcttgcg
+3809434/1
CCCFFFFFHHHHHGIJJJJJJJJIGHGGIJIIJIIIFGJJIJGHGIIGGI
@5834121/1
ctcatcttgtatagaggaggcttgggctcgctctccgaagggagcttgcg
+5834121/1
CCCFFFFFHHHHGIIIJJJJJJIIJJIIJJJJJJJJJJJJJJIIJIJIJI
@722401/1
ccgacactgaggtcacggtactcgcggtacatgttgtgtacacctgagcg
+722401/1
?@@DDDDDH?FDFEGIIGGEH9C@F?FGFG@899BFDC./=BCH=8=8=E
@7907841/1
agaagatcctcatcttgtatagaggaggcttgggctcgctctccgaaggg
+7907841/1
CCCFFFFFHGHHHJJJJHIJJJJJJIJJJIJGIJJGIJIIJJIJJIJIIJ
@7907959/1
tggacctattgctacataatatatgaaacgatctgctttggtataggtac
+7907959/1
@CCFFFFFFHHHGIJJIIEIIIIJIJJJIGIJGIIJJJJJJHIJJJJFGH
@2261271/1
gtttgtctgtttgtctgtttgtctgtttgtctgtttgtctgtttgtctgt
+2261271/1
CCCFFFFFGFHHHGIJIJIJJHIIJJIIJGHIICGHJIIJJIIJJFGGIF
@2261371/1
gtgacattacggggagcgcggggcgttacaaaccgcacccctttattttc
+2261371/1
CBCFFFFFHHHHHJJJJJJJJIJHDDDDDDDDDDDDDDDDDDDDDDDEEE
@3810105/1
ctcataacgcagccagatgccaaagttcttgatcttcactgggctcttct
+3810105/1
CCCFFFFFHHHHHJJJJJJJJJJJJJJJJJJJJJJJHJJJJJJIJJJJJI
@5834652/1
caccagtggtcttcttgaacttcttcaattgacgcaagaagtaccagaaa
+5834652/1
@@@DDB=B8=CFDFGEHGGHIHIGEHIIGICEFHGDGGIGID9BCHC@GD
@191688/1
atctgatcaaacgctattaattcattagcgaaaaacttatttttcacttt
+191688/1
C@@FFFFFHHHFHJJIIIIJIIGIIIJIIIGHHIGIIJFIIIJIJJEHII
@6888031/1
ccaaaaatgtaattaactttttttttttgtctgtttgtctgtttgtctgt
+6888031/1
CCCFFFFFHHHGHJJJJJJJJJJJJJJI@==C=FHGC@@C@EHGC>=?;?
@723469/1
gcatcccacaatatattcgtgaaaaccgcatccaactcggatcagccgtt
+723469/1
CCCFFFFFHHDDDHGBGGIHGGIEHEHHGGGIIIIIIIGIHGGIJGIE@B
@4328647/1
gccagatgccaaagttcttgatcttcactgggctcttctctgggatttcc
+4328647/1
@@@FFBDAFDFBF?C@HGHHIIIII>@HGHDEEG@FHGDGCEEHGHIAGH
@192228/1
ccctaagtgagtatacatctattaaattcaaacgcagagctcattatgtt
+192228/1
CCCFFFFFHHHHHJJJIJJJJJJJJJJJJJJJJJIJJJJIJIHIJJJJHJ
@4831194/1
cagtggtcttcttgaacttcttcaattgacgcaagaagtaccagaaacgg
+4831194/1
@@@B?DBA??F>FBGG@GBIHEHHEHIH@DEG@FFECGBDFGGIGCCHIG
@7909014/1
ggtcatcaaggcgtctgcgtgccgccggccacaggtgaagcagttccaca
+7909014/1
@@=ADEDAFHGHGHGHEHGIJGEHDHIJJIJIJJJ@DHGIHHG?ACBDCD
@7909212/1
ggagcttggtacaaagcaaaggtcgggcagttcgtcaacaagacattact
+7909212/1
CCCFFFFFHFHHHJJJJJJJJJHHJJJIJJHIJJJJJJJJJJJJJJJJJI
@5835520/1
taagaacagtacctacttggcgataaatattgcacatctacctttggaaa
+5835520/1
CCCFFFFFHFHHHJJJJJJJJIIJJJJIJJJJJJJIJJJJJJJJJIJIJI
@1735726/1
gtggcgttgatgtcgcaagatagtgagacattcactttttagtcataatc
+1735726/1
CBCFFFFFHHHHHJJJJIJJJJJHIIJJGIJJJJJJIJJJIFIJJJJJJJ
@7388686/1
cggcattccggcgtcattcgatatcttctgtagctgctgtgtgaagttct
+7388686/1
@CCFFFFFHHHGHIJIJIJJEIJJJJIJJIHGGIEIJIJGIHHIIIHIJJ
@192919/1
catacataataaaattagaggaagtaggtgctgggcctcttgtatgcgaa
+192919/1
CCCFFFFFGGHHHIJJJJGIGIIJFHHJHIJGGGIIIJJJJJHGGIGIGG
@4831811/1
caactacaagagggctgtttctcactagtaagagcttttcgtataatatg
+4831811/1
CCCFFFFFFFBDA<AFBIIGEEACHGGGGFHGIIIIGDGIIGHIGFHGIA
@1220520/1
tcttagagcgtcccgtacccatagcaacaagatcagcgactgtcacacgg
+1220520/1
CCCFFFFFHHHHHJIJJJJJJIIHIJIJJIJHIJJJJJIJJJGHHIJJIG
@2771188/1
gcaagaagtaccagaaacgggacttagccacaatctggtctggagagaag
+2771188/1
CCCFFFFFFHFHFIIJIIIIJGHIIGGIJJIIIJJJJJGIJIIHIJJGIE
@3811868/1
aggtgctgggcctcttgtatgcgaaggtgttgaggcgcttgtggtggtgc
+3811868/1
CCCFFDFFHFDFHJIJGFHIIIJGGHIDFDFHGGHEFIEHGHGI@ADBC9
@5836464/1
acctaatacaccgccgcttaaaagataggtaccgatgagcgcttccacgc
+5836464/1
@@@FFFFFHHHHHJJJJJJJJJJJJJJJJFGIGIGIGIJJJJIJIIHHHH
@1736631/1
aggcgcttgtggtggtgcacgcgcttgggcagagggaatctgattgtgct
+1736631/1
CCCFFFFFHHHDFHIFHGIIIJIJIJJJJIJJIJJJHIJJJJIIJIIHHH
@724933/1
atcctcgtcattgcctggcatacaaggcaaagcaccgacgacgacactgt
+724933/1
CCCFFFFFHHHHHJJJJJJJJJJJJJJJJJJJJJJJJJJJJJJIIHFFFF
@3811951/1
gttggcgttaggtatatacaagaacaaaccagaaaataggcggagtccta
+3811951/1
C@CFFDDDFFFHDFGIIGGHFHHGIIIIIIHIIIIGGIEGIIIBB5@GGD
@4832444/1
gcagagggaatctgattgtgctgttgtggaactgcttcacctgtggccgg
+4832444/1
CC@FFFFFGHHHGJIIIIHHHJJHIJIIJJIJIIIIJJJJJJGJIIJIJG
@193797/1
gctcccatgtcacggtagcactgagtgacggcacctccgacactgaggtc
+193797/1
C@CFFFFFHHHHHJIEHIIIJJJIJFFGIIJIIIIJJJJJJJJJJFIJHI
@194067/1
gtagcactgagtgacggcacctccgacactgaggtcacggtactcgcgg
+194067/1
?=?D=;;BDD<<<<E:?@GGFFHII:FBFGB9D?0?DG@;<;@>;CEED
@5836914/1
gtcggtggcgcacagggcacgcttgcgcatgacatctattcatgccattg
+5836914/1
@@@DDD?@>CFDFEHG?GHIBGHGIBGFHBIEGGGHIIGDHGIHG@DHA@
@5836948/1
gtccgtttttaaactattttttcaatgccctaagtgagtatacatctatt
+5836948/1
@@@FFDEFDHFFHIJGIIHJGHHHHIEGIEHIGHFHJIHGIGHJIGHEII
@725556/1
ggctcattgaacaccttaggacgaagtgatggcaccaggatagagttaat
+725556/1
@@@FFDFDHHHFHIIBHIEIJJIJIJ1CFFGBGGHGEEH@?FCGGDFBFI
@3812553/1
attcgatgttatacatatagcatttcggatctatagaggctgtcactgca
+3812553/1
@CCDDFDFDFHGHIIIJJJIIIGJIGIJFHHIEHGIIJJJCHGGFHGIGG
@4832982/1
gtggattttaatgttattattacagcatacataataaaattagaggaagt
+4832982/1
@@@ADFFFHGHFHIGGGIJIIIJEIJGHGJJIJGIIJJFHGJJIGCHGDH
@5837216/1
gtcataatcttcagatactccaaagcattctgggctgcagatgactgtgc
+5837216/1
@@@FADDEB?BHDHFEBHIGGDGCDHECHHGIIIIGDFHGD<C<?@@?FF
@2263288/1
cagcatacataataaaattagaggaagtaggtgctgggcctcttgtatgc
+2263288/1
@@CFFFFFHHHGHJJJJJJJJJJJJJJJJIJHGHHIJJJJJJJJJJJJJJ
@3812832/1
ggttattgttatgtcgatgtcgaacccaaaaatgtaattaactttttttt
+3812832/1
CCBFFFFFHHGHHGIIIJJGHIHIJJJIJJJIIJHIIIIJJIIIJJJJJJ
@194734/1
gtacacctgagcgagactcataacgcagccagatgccaaagttcttgatc
+194734/1
?1:BDDDDB;FFFDFEFFECHHFIFAE@GFGFEDCFFDDFC?FFFF@=FF
@4833306/1
gtgtgttcaaggggatctgagaatggtttagattcacaattttgtccgct
+4833306/1
B@CDFDFFHHHHHJJJJJJIJIJGIJBHHIJHIIJJIJIIIGJJHGIIGE
@7389697/1
ggtgctgggcctcttgtatgcgaaggtgttgaggcgcttgtggtggtgca
+7389697/1
@@@DFFFFHHHHHJJJJJJJJJGIJJ:EFHIHIJJIJJJJIJIGIJBGIH
@7389909/1
ctgggcctcttgtatgcgaaggtgttgaggcgcttgtggtggtgcacgcg
+7389909/1
@@@?DFFFFHHFFHHIGIEA@FAEGDBG@FDGGBGDF@F=7@AHFHEHHE
@7389919/1
agggaatctgattgtgctgttgtggaactgcttcacctgtggccggcggc
+7389919/1
@@@FDFFFHHGHHJJJIJJJJIIJJIIGIAHHIJJJIJGGEIGGGGGIFD
@726582/1
ctttcctcataagaagttggttgaactggtgcaatttcttcatgtgtggt
+726582/1
@@@DDDDD?FFFDHHBEGGCGF:AFED?;A<EHEGIGIHHFG?FFGDEG?
@195351/1
ctccgactgacatgaacattggaaactcgcagagtgtgggcaaagggttt
+195351/1
@@@DDDFFHGGGDIEGDHBEEGGHIIHGGGIAHGHG99BGFHHIBAF.=C
@6889940/1
ctgtgatctgtttcttggcatctatagatgtcggtggcgcacagggcacg
+6889940/1
BCCDFFFFHHHHHJJJJIJJJJJJJJJIGGHHIJFHIIJJJJJJJJJJIG
@5838056/1
gttaaaataaatatttcaaataaagatcgctgagtaaaacaatccgaatc
+5838056/1
CB@FFFFFHHHHHJIJJJJJJJJJJGJIJJJJJJHHIJIJJJJJJJIJJJ
@727149/1
cactgtacagttagaaatgttacaacctctatactttgcattaaaataat
+727149/1
@@@FFDDDFDFBHGGIJGGEEIGGIGJGHEHIGHGHGHGHIIGIGGIHJC
@3309261/1
cctgggatgccacccggcaccactcccgggtgaggatgcactacatttcc
+3309261/1
CCCFFFFFHHHHHJJJJJJJJJJJJJJJJJDHHJJIJJJJJJJJJJJJJJ
@6890541/1
caaccttatcattaccaatcggtaaaggatctcttgtatacaaattattt
+6890541/1
CCCFFFFDHHFFFIJIGFCBFBFE?FHIEBEGGIIIGGIJIFGIJJJIII
@6370265/1
ggatggagtgagcacgggctctgtgcctggctcccatgtcacggtagcac
+6370265/1
?<7:D7DDCDFBH<EEGHGIIGE?FBGD<D@3?B;GGGGAHHIIHCGGIG
@6370401/1
accagtggtcttcttgaacttcttcaattgacgcaagaagtaccagaaac
+6370401/1
@@@DDDD?HHHHDGI9AF?:CEHHGIIGGGEHIGGG:GHEFGFBHGCFGI
@4330174/1
cagactagcatagcacagcacactacggatgaacagacacaatatcaaca
+4330174/1
CCCFFFFFHGHHHJJJJJJJJJJJJJJJJJJJJJJJJJJJJJJJJJJJJJ
@6370885/1
ctcctgcttcatacaacaacttgcaagcatttagagctgctgatctcttt
+6370885/1
CCCFFFFFHHHHHJJJJJJJJJJJJJJJJJJJJJJJJJJJJJJJJJJJJJ
@2264597/1
gctttaaggggatctgctgtctgtgg
+2264597/1
?@?BDB;=D;@8CC<C>:3CF??<A9
@4834142/1
cgcaagaagtaccagaaacgggacttagccacaatctggtctggagagaa
+4834142/1
@@@DD6DDBF?D?DF@ADH:CA@:FD<?@DG?3?D3?BGGGIGE?F;7B>
@6891521/1
gtggattttaatgttattattacagcatacataataaaattagaggaagt
+6891521/1
BBBFFFFFHHHHHIIJJJJJJJJJJJIJJIIJJJJJJJJJJJJJJJJJJF
@4330791/1
gcgccgggatggacacggagcgcgtgcagcgcacgtacgtgtggcacagc
+4330791/1
CCCFDFFFHHHHHJJJJIIJGHJJFHIDIIJHHFFCEDDCDCBDDDDDDB
@5839901/1
tgagcgagactcataacgcagccagatgccaaagttcttgatcttcactg
+5839901/1
?@?DADDD@DCACCAACCCGH@ECFFGHBFHGIDHHBFHHCHDGIBBBB=
@6371595/1
gtcattggagtcatattatgtgagtacgaagcattgtctgtttataaaat
+6371595/1
@@CFFFFFHHHHHJJJJJJJJJJJJJJJJJJJJJJJJJJJIJJIJIIJJJ
@7391140/1
gccagttcccacttcacgacgcttcagcagagtgcacacaatggtgaact
+7391140/1
CCCFFDFDHHHHHJJJJJIJJJJJJJJJJIJJDFGIJJIJJJIIFBFHJI
@5840193/1
cccttctacagatttattatagcccgcgacttcgttcgtgtggaatagtg
+5840193/1
CCCFFFFFHHHHHJJJJJJJJJJJIJJJJJJJJJJJJJJJIIJIJJJIEH
@729183/1
aggggatctgctgtctgtggagctgatgcttgctgggcctcagctgttgg
+729183/1
CCCFFDFFHHHHHJJJJHJIHIJJJIJJJJJJJJJJIJJJJJJJJJHIIJ
@1738397/1
ccacatttcataaccaaagcctaaatctatggggcgggatggtcgtttga
+1738397/1
CCCFFFFFHHHGHJGIIIIGGGIJIIJIJJJIJIJJJFACDD>AB;@BDD
@2265785/1
ctatgatattttaattgatcaatggctg
+2265785/1
@@@A1BD>C?DF?<:<C@:AF<HC<FG=
@5332927/1
cgaaattctaccaatcaaccaaccaactccgtacctatacaataacaaaa
+5332927/1
CCCFFFFFHGHHGJJJJJJJJIJIIJJJJJJGHIHJJJJJIJJJJJIJIJ
@5332941/1
gttggcaaatcgcgcgtatagacattttgctaccaaaacccacttatata
+5332941/1
@@@AD>ABCFDD?FIII>GHIA@>FCGB?DGGHD??BDBGB@GHECHA@C
@198332/1
ttttaatgttattattacagcatacataataaaattagaggaagtaggtg
+198332/1
CCCDFFFFHFHGGGGGHJJJGIIEHHIGGHHEHIIIJJGII>GHEHIJJJ
@1222251/1
cttcaattgacgcaagaagtaccagaaacgggacttagccacaatctggt
+1222251/1
CCCFFFFFHHHHHIIJJJJIJJJJJJJJIJJJJJJJJJJJJJJJJJJJJG
@1222448/1
gcgacttcgttcgcgtggaatagtgacttccggcaaatttttggttttaa
+1222448/1
@C@FFFFDHFHFHGH<EGCHIIGIIIIIHEFIIGGIGBHIJJIJ@EEIGF
@3815871/1
ggcgttactgcttaatactactcactgatttatgtagcatcatcttgtaa
+3815871/1
CCCFDFFFHHHHHJJJJJJJJJJJJJJJJJJJJJIJJJJJJJJJJJJIJJ
@199252/1
cttaattattatgggcctcgccgtatttgggtccaatagatatttataag
+199252/1
CCCFFFFFGHHGGJJJIIJJJJIJJJJJIJIIJJJJJJJIJFIJJJJJJI
@3815926/1
cacgggctctgtgcctggctcccatgtcacggtagcactgagtgacggca
+3815926/1
CCCFFFFFHHHHHJJJJJJJJJJJJJIJIJJJGHJJJJJJJJFHIJJJJI
@2266903/1
gctgatccgagttggatgcggttttcacgaatatattgtgggatgcttaa
+2266903/1
:?@DDDDDFFHHBEB@GHGGEHGGGCGGHG?G;?FHICHECGGGGEIIII
@7915914/1
gtgctgggcctcttgtatgcgaaggtgttgaggcgcttgtggtggtgcac
+7915914/1
CCCFFFFFGHHHHJJHGIJJJEFHH?CFHHGHJIJJIJJIIJHGGAGIIJ
@6892603/1
gcaagaagtaccagaaacgggacttagccacaatctggtctggagagaag
+6892603/1
CCCFFFFFFHHHHJJJJJJJJJJJJJIJJJJJJJJJJJJJJJJGJHIIIJ
@2267164/1
aggaagtaggtgctgggcctcttgtatgcgaaggtgttgaggcgcttgtg
+2267164/1
CCCFFFFFHHHHHJJJJJJJJJJJJJJJJJGHHIDGHHIHIJJJJJJJJJ
@5333977/1
aggcactatattgcagacctccagtggtaggtatgtatgtttatgctctt
+5333977/1
CCCFFFFFHHHHHJJJJJIIIJJJHHIEHHGCEGHHIGGIHIJJIGIIJJ
@199638/1
acatcttcaacaatctcgtggttcctctgcacttggtggtccac
+199638/1
@@@DDDDDFBF<FHBEHBC?@33AD<CHEBDFEEF31:C:<DDF
@2267298/1
ggatggagtgagcacgggctctgtgcctggctcccatgtcacggtagcac
+2267298/1
CC@FFFFFFHHHHJJJJJJJJJJJJJJJJJJJJJJJJJJJJJJJFHJJJJ
@7916292/1
gtcctttctaaggttctaaactatatctgtaccaaatttcaaccaaatcc
+7916292/1
@@@DDDDBDH?FFCFCGFGCHIIIAHGEDEFGEE@BCFHCEEDHGCCFFH
@2267622/1
cttgtatgcgaaggtgttgaggcgcttgtggtggtgcacgcgcttgggca
+2267622/1
@@@FFFFFHG=FFIBFE=FBHG?GIGGIDH@BDGGHBGGGIIGBDEFFCC
@7392214/1
gacgaagtgatggcaccaggatagagttaatgccgccaagtttgacgttt
+7392214/1
CCCFFFFDHHHHHIJJIIJJGGHIIJGIGHICBGHIJIJIBDEHIJICHI
@7916690/1
gggctctgtgcctggctcccatgtcacggtagcactgagtgacggcacct
+7916690/1
@@@DDDDBFDFAFE3C>F@GGBFHH<EA@ECEFFDHB>B0:BFHHBFHCB
@5334528/1
gccagatgccaaagttcttgatcttcactgggctcttctctgggatttcc
+5334528/1
@<BFFFFFHHHHHJEFHIGHIIJJJJJJJJDFHIJIJGGIJJGJIJIIGI
@6893440/1
ctgggatgccacccggcaccactcccgggtgaggatgcactacatttccg
+6893440/1
@@@BDDFDHDDAFHIEBHIIEGHEEH@AFFDEHIIIIGGIAEHIIIIFII
@2268039/1
cgtagttctcagcttccctgcaaagttaaccatcttgtattcaaaagaaa
+2268039/1
?@?DFFFFGFHFBHGIIIIGIIIIIIEGGGGGGIIIICFAHIADGIHGII
@7917051/1
aaccgattgacatgaaacaaacactaaa
+7917051/1
@@@FFDDFHHFHFGIHE<FGIEFHGGIG
@5334840/1
ccgcgggcgacagccaatatgtgttaaaataaaaatccatttcattgttc
+5334840/1
CCCFFFFFHHHHHJJJIJJJJHIIIJJJJJJJIJJJJJHHHHHHHHFFFF
@6893742/1
cttgttgttaagaggtgttacctgcaacttggccaggttagggccaacag
+6893742/1
@@@DBDDDH>AFDHB<AAFHIIIIFII>?EDEHGGGIHHGFAHGGEGIGE
@731328/1
catcgttctcagcatggtaagaaggtggcggccagaatctagacatgcac
+731328/1
?@@BDDD;C<FB<F>FB?BHE@AB@9ABFEG8DFFBFFEEBF=@@F@C9C
@4837165/1
ctcatcttgtatagaggaggcttgggctcgctctccgaagggagcttgcg
+4837165/1
CCCFFFFFHHHHHFEGIIDIFEHGGIIIJBGHBHGIGDEGAHGIGIGGHG
@6372726/1
cttgaaacatgaaatgagagcattcttaacgccacgtaaaaaggggtagt
+6372726/1
@@@DD?BDBFFDHIGEGIIGIIIIIIIIGHHGGEGGGA@GB?FHGHFBC/
@4332255/1
gttccagttctcgattatcgaacttttcgccatgagtaagcgatcgggct
+4332255/1
@@@BDFFFHHDDHIIJGHIIJJJIGIIIJIGGFHIEDDHHEGIJIIGGGB
@7917448/1
caccagtggtcttcttgaacttcttcaattgacgcaagaagtaccagaaa
+7917448/1
CCCFFFDFHHHHHIJJJJJJJJJJJJJIJJJGJIIJJJIIJGHIJJJIII
@731576/1
agcaaatggaaaaaaaaattggtgaaaagaatcacaagtaagatactgca
+731576/1
CCCFFFFFHHGHHJJJJJHIJJDGGIIJJJJJJJJJIJHIIJJJJJJIJJ
@3816732/1
atcgttctcagcatggtaagaaggtggcggccagaatctagacatgcaca
+3816732/1
@CCFFFFFHHHHGJJJGHIIJJJJGIJJJJJJJJJJJJJJJJJJJJJJJJ
@3816753/1
gctgtatattatcacgagatatggtgtgtctatattaccatttcgtacaa
+3816753/1
CCCFFFFFHHHHHJJJJJJJJJJJHHGIIJJJJJJJJJJJJJIJJIJJJJ
@3311891/1
tgataatggtttaggttcttgtctcatacttcgttgtgatacatgagaca
+3311891/1
@?@DBBDDBADF>@FEFCF@H<AFHIEHIIIIBGGGCDHIICFFIAHGII
@5335562/1
ccctgatgaatacaggttgaatagaatctgtacacaaagtttcagcttaa
+5335562/1
1:?DBDDD?FDFFHGBHG@FGIGG<FEHHEAFHGCHGEG?DGHGIIIIBD
@5335703/1
gcctcttgtatgcgaaggtgttgaggcgcttgtggtggtgcacgcgcttg
+5335703/1
@C@BDFFFHAFHFGHGGHFF<CFHIDIGEGIIFABD;F:CEHGEGIBBDC
@3817297/1
gtcgaacccaaaaatgtaattaactttttttttgtctgtttgtctgtttg
+3817297/1
CCCFFFBFHHDHHIIICGIIJJJAFHGHIJJJIGFGIIEHIBHIIEEHE9
@200416/1
gtgctgggcctcttgtatgcgaaggtgttgaggcgcttgtggtggtgcac
+200416/1
@@@DDDDDFHHHHJIGGIGHIGEHGFF?DBFEGGIJIGJEHIC@F8DHII
@3312517/1
ggagtttgtatacttaattcgatgttatacatatagcatttcgggtctat
+3312517/1
@@BFDEFFHHHHHJJJJJJJJIJJIJJJJJJJJJJJJJJJJJJJIFGIII
@4333003/1
ccgtttagcagcttcatccagaggcaagcgctccaagttgcttggaggct
+4333003/1
CCCFFFFFHHHHHJJJJJJJJJJJJJJJJJJJJJJJJJJJJJJJJHJJJJ
@3817441/1
gccagaatctagacatgcacagctcttgcagccatccaacgggattgccc
+3817441/1
;;@BD?DDDHHGHIIIIIFDADCHIIIIIIGGGGGIIGEGGGBG6BBBAD
@200577/1
attgaaaataaaaataaaaaaaatagcaggggttattgttatgtcgatgt
+200577/1
@@@DFDDDFHHDFEGIGGGHIJEHGIIEEHII?FEHIJGIJJGJGGGGD=
@2776382/1
aggggttattgttatgtcgatgtcgaacccaaaaatgtaattaacttttt
+2776382/1
CCCFFDFFHHHHHJJJIIJJJJIIJJJJJJJJJJJJIGGJJJJJJJJJJJ
@732869/1
ctcgaatagtcttttctaacttgaacagtgcgatgttttacaagggcagg
+732869/1
CCCFFDFFGHHHHJJJJJJJJJJJJJJJHIJJJIIFHIIJIJJIIJJJJJ
@201036/1
gttttcacgaatatattgtgggatgcttaaatttacatttagtgtttgtt
+201036/1
CBCFFFFFHHHHHJJJJJJJJJJIJJJJJJJJJJIJJJJJJJGGGIJJIJ
@5841555/1
cttatatacgacaacttaactacagtttaaagcacgttgtatatatttta
+5841555/1
CCCFFFFFHHHHHJJJJJJJJJJJJIIJJJJJJJJJIJJIJJJJJJJJJJ
@2776603/1
gctgggcctcttgtatgcgaaggtgttgaggcgcttgtggtggtgcacgc
+2776603/1
CCCFFFFFHHHHHIGJJJJIIJJFGGHIJJJIJJJJJJJJGIIIGIJJJH
@1739984/1
ggatggagtgagcacgggctctgtgcctggctcccatgtcacggtagcac
+1739984/1
CCCFFFFFCFHHHJJHHIJIIJJGIIJGIJIJJJJJIJIJJJJJBFIJJJ
@3313119/1
gagaagatcctcatcttgtatagaggaggcttgggctcgctctccgaagg
+3313119/1
@@@DDDDFHDFHHIJJIIIGJHHHJIJJFIJGIIJEF9F:?BBFHI>DEH
@4333603/1
ccggccttgattttataatttagagacacgtgtacatttcgagagaacaa
+4333603/1
CCCFFFFFHHHHHJJJJJJIJIGGGHIJJJIIBGHIJJJJJIJIJJJJIJ
@7393242/1
ggaaaattacactaattctatgcaaagtatagcttgtatttgttatgtaa
+7393242/1
B@CFFFFFHHGHHJJJJJJJJJJJJIJHHJJJJJIJHIJJJJIIJJJIJJ
@7393304/1
gtcctattttagttaattagtaatgtgcattgtaaaattctagacacaca
+7393304/1
CCCFFFFFHHHHHJJJJJJJIJJJJJJJJJJJIJJJJJJJJJJJJJJJJJ
@6374580/1
ggggatctgagaatggtttagattcacaattttgtccgctggacaatgtt
+6374580/1
<@@DDFFFHGFCDGHGDGHIIHII>FBHIIGIIJJJJEIGID@DFHBFHA
@4333959/1
gtcgcgtacttgcagaagcatggctgcccaatgatcggcattccggcgtc
+4333959/1
CCCFFFDFHHHHHJJJJJJJJJJJJJJJJJJJJJJJJJJJJJJJJJIHFF
@3313534/1
caggcactgcagctcgtccgacccgaag
+3313534/1
@@@D<?;DFD<?C?FFFB?E@FBGGIIE
@7393621/1
gccacaatctggtctggagagaagatcctcatcttgtatagaggaggctt
+7393621/1
CCCFDEDDDHHHDFHIJEGFGCACFFHHIJIGIEIIFHIJJEGDCHIJJJ
@1225421/1
gtggatagctggacaaggcactggcaacgac
+1225421/1
@B@FFFFFHGHHHJJJJJIJJJJJJJIJJJJ
@733983/1
gcttcacctgtggccggcggcacgcagacgccttgatgacctccactttg
+733983/1
CCCFFFFFHGHHFIIIIJIJJJJIJJJIHHGFFDECEEEEDDDDCDDDDD
@7394014/1
gcattgatatttggaaatgattagctcgcagcattatgggtcttccttca
+7394014/1
CCCFFFFFGHHHHIIJJJJJJJJJJIJJJJJJJJJIJJJJJJIGJJJJJJ
@5336248/1
ccctgagtgagtatacatctattaaattcaaacgcagagctcattatgtt
+5336248/1
@@@FABD2CDFFAFHIEHHGCHIHHEHBH@HD@G8ADCFDBFCHIDDHDG
@1225653/1
gtttgtctgtttgtctgtttgtctgttcgtctgtgcgcgctaatctc
+1225653/1
BB@FFEFFHHHHHHIJJHIJJJJJJIJJJIJBGHGIJJJJIJJJIJJ
@734343/1
acgggctatgccatttatcctcgcacgttggcagtaatagtacaagtgaa
+734343/1
@@@FFFFFHHHHHJJJJJJJJJJJJJJHIJJJIJHIIJJJGIJJJJDFGH
@7919202/1
gtattcaaaagaaaacctagaatcactggttcaaattcaaataaaatcac
+7919202/1
CBCFFFFFHHHGGJIJIJJJIJJJIIJJJHHIJIJIJJJDFGIJJJJJJJ
@7394777/1
cgataaaatatccacttattaaattaatcgcacttctttgttttatttaa
+7394777/1
C@@FFFFFGFHFHGGHII@EHHGDHHIIJJIJIGIIGIJIFFGHJIHEGH
@2272210/1
tgacgcaagaagtaccagaaacgggacttagccacaatctggtctgg
+2272210/1
CCCFFFFFHGHHFHIIGHGGIEHGIGHJJJJJIJJIIIJJJJHIJIJ
@6374994/1
tgctgatcttaagtctgtcatctcaccaggcttcaattcccggcagtttt
+6374994/1
@@@DFFFFDDAFDHGHGFHIIIEICCFGBE;3CGIIGGGAADDDGIBFGI
@7919748/1
accagatttaaaaaaaaagaaattgtgattttaataaatatacgtaaaca
+7919748/1
CCCFFFFFHHHHHJJJJJJJJJJJJGHHJJJJJJJIJJJJJJJIJJJJJJ
@1226885/1
gcaggggttattggtatgtcgatgtcgaacccaaaaatgtaattaacttt
+1226885/1
CCCFFFFDHHHHHJHIJJIJJJJJJJJJJJJIJJIJJJJFIJJJJJJJJJ
@4335710/1
ggcagagggaatctgattgtgctgttgtggaactgcttcacctgtggccg
+4335710/1
@<<?BDDADHFH?F>GBFHEFGDHHECHB;CEFHG>DAFFGEHIB@D=EE
@7920088/1
ctgggtgcgtgcaggatcctcgtcattgcctggcatacaaggcaaagcac
+7920088/1
@C@FFBDFFFHHHJIJJJJIJJJJJGIDHHGGGGGGGGHGEGCGHGEBFC
@3818511/1
gcggttttcacgaatatattgtgggatgcttaaatttacatttagtgttt
+3818511/1
BCCFDFFFHHHHHJJJJJJJJIJJJJJJJJJJJJJJJJJHIJJJJHHGIJ
@2778127/1
cgcctattaacattatcatcgttctcagcatggtaagaaggtggcggcca
+2778127/1
==@DDD??BFBDFHIIBGIIIEGEGFGGHIDHGFFHIIFIG??F>HIIGI
@7395661/1
ctccgacactgaggtcacggtactcgcggtacatgttgtgtacacctgag
+7395661/1
CCCFFFFFHHHHHIEFHIIIIJJJIJIJJHJJJJJHIJGHHIJHHGHJGJ
@203923/1
ggacttagccacaatctggtctggagaga
+203923/1
CCCFFFFFHHHHGJJJJJJIJJJJHJHJI
@7920344/1
cgttcacattgacaaacttaggtttgcttacagccattcccaactgtcct
+7920344/1
@@?DDFFFHHADHGHGBHEEHGHDBGHGICHIIIGGIIGGHFHGHIB4?B
@1741480/1
cgaacccaaaaatgtaattaactttttttttgtctgtttgtctgtttgtc
+1741480/1
CCCFFFFFGHHHHJGGIJJJJJJJJJJJJJJJIJJJIJIJGIIIIJJJID
@7920426/1
acggtagcactgagtgacggcacctccgacactgaggtcacggtactcgc
+7920426/1
@C@FDFDFHHHHHIGHHIIGIIJJJJIGEHJJJIGHIHGHHHF;CHGGIG
@5336907/1
ctcatcttgtatagaggaggcttgggctcgctctccgaagggagcttgcg
+5336907/1
<?@FFFDDHDHHHEEFBGHBHIIHD=DGDHHGGGHCAHGEGHEIJEHIIB
@204264/1
gacaccttgtggctgtgacttgtagtcaaggtggagattttactatcttt
+204264/1
@<@FFFFFHFHGHIEEHIGBHGGCHGIIEGI?FFGGHEFEGCGIHI@BDG
@204274/1
gtaccgtagcctgtaatttttgtctttcgcgaaatattccgcgacagatg
+204274/1
CCCFFFFFHHHHHJIIJJJJJJHIJJJJJJJJJJJJJJJJJJJJJHHFFF
@2273581/1
cacaatctggtctggagagaagatcctcatcttgtatagaggaggcttgg
+2273581/1
CCCFFFFFHHHHHIIJJIIIIIJJJJJJJJJJJJIJJJJJJGJJIJJJGG
@4336427/1
ccgcgacttcgttcgcgtggaatagtgacttccggcaaatttttggtttt
+4336427/1
?;@DDDDDH?DFFFFDFG@GFGGADDDAFGCGHEGAGG>DG@DE<8?BEE
@2273607/1
gtcaaattaaagaatcacgtcgaacattctatgcttataccattaatctc
+2273607/1
???BDDDD?CFDHBHDG?;?@DFEFHEIEIB@GHHCFHDBF@GGHDGDGG
@7920978/1
tggatgtggattttaatgttattattacagcatacataataaaattagag
+7920978/1
C@CFFDEFFFHHHJGIHDIHHJIIJJJGIHEGIJJIJJIJIJJGIIIIGI
@2778563/1
cactgaacgaaaagggtacaataattaataattatgtcgcaataccgtag
+2778563/1
CCCFFDDEFFFHHGIIGGCHIJJJJIJEEBEIIIGIJGGEBGIGI@DFGH
@2273877/1
caccaataaatcgttttaacaactgggctctatgggacaaagtagctgta
+2273877/1
CCCFFFFFHHHHHJJJJJJJJJJJJJJJJJJJJJJJGHJIJIFHIIJJJI
@7396450/1
cttgataaaagttttatatcaacaaagcttaaaacttaaaacagacacaa
+7396450/1
CCCFFFFDHHGHFJJJJJIIJJJJIHGJIJJIGIIIJJJIIJJIJJIIJJ
@2778618/1
gtctgtttgtctgtttgtctgtttgtctgtttgtctgtttgtctgtttgt
+2778618/1
B?@FFDFFHFHHHJJJJGHHIAEHJGHIIDHHIGHGIGIIIHFHIAHIJJ
@7396578/1
cactgagtgacggcacctccgacactgaggtcacggtactcgcggtacat
+7396578/1
@@<DDDDDB4CFAHGGDG@FF:FHDHBFFG?BFHGDFEBGBFH<=BDEDE
@7921364/1
caagaaatattttgctacagtacattctactgtttgtccattttctaact
+7921364/1
CCCFFFFFHHHHHJJJJJJJHIJGIJJIHIJJHIJJJJIJJJJJJJJJJJ
@7921367/1
cgaatatattgtgggatgcttaaatttacatttagtgtttgtttcatgtc
+7921367/1
CCCFFFFFHHHHHIJIJJJJJJJJJJJ>HIJJJJJGHGIJJJJJJJJJJI
@5843789/1
ctctatactttgcattaaaataatgcccattttcacaggcaagggatcct
+5843789/1
CCCFFFFFHHHHHJJJJJIJJJJJJJJJJJJJJJJJJJJJJJJJJJJJJJ
@205245/1
cagttacaatgtttgagtacttagttacttgttattgctttatgattggt
+205245/1
?8=4A;?;CCDACEE4A<ACE:A<FFCFIIECDC>EDF>E@C:9?<D9D?
@7921720/1
ctccaattcaaccttatcattaccaatcggtaaaggatctcttgtataca
+7921720/1
CCCFFFFFHHHHHJJJJJIJJJJJJJJJJJIIJJJJJJJJJJJJJJJJJJ
@735229/1
tcccatgtcacggtagcactgagtgacggcacctccgacactgaggtcac
+735229/1
CCCFFFFFHHHHHCFHJJJJJJJHIIJJIJJJJJJJJHIIIJJJJIFHJJ
@205442/1
tgttcgtctgtgcgcgctaatctcagaaacggctgatccgagttggatgc
+205442/1
BCBFFFDFHGFHGJIJJIJJIIIJJIJIJJIJJJJJJJJGGIDCHIGHGF
@205574/1
gtgctgggcctcttgtatgcgaaggtgttgaggcgcttgtggtggtgcac
+205574/1
BB@FFFFFGHHHHJIGHJJJJJIJJCHEGHJJJJJJIIJGGGFGHAEHIJ
@5844215/1
gtctgtacattgaaaataaaaataaaaaaaatagcaggggttattgttat
+5844215/1
CCCFFFFFHHHHHJJJJJJJJJJJJJJJJJJJJJJJJJJJFHIJJJJJJJ
@6896998/1
gttcgacatcgacataacaataacccctgctattttttttatttttattt
+6896998/1
@??DDDFDHFDDHGGGEIGIIIIDHHEHHCGIIJIIIGG>GGGIIGCCHI
@6376431/1
ctggagagaagatcctcatcttgtatagaggaggcttgggctcgctctcc
+6376431/1
@<@DDD?DFHHHFIHIIHIIHGHHGHGGHIIFHIHIH8DBGAHGDFDGII
@735769/1
tgattttggaatgttttacattggatccgacaaattttcaaattaaagac
+735769/1
@@@FFFFFHFFFDJEIIJJJFHGIGEGHIIGIGAFHGIGGGHJIGIIGGI
@6376509/1
gctcgggtttactagcctcctccttagaagttggttcctctttacaagta
+6376509/1
CCCFFDDBFDHHGIHHIJJJIGGIJGIAGGDHIJGHHJJJJIJIJJGGBB
@2779845/1
gctcatggcgccagcacccccagcagcaccaggagcggttgctccggtgg
+2779845/1
CCCFFFFFHHHHHJJJJJJJJJJJJDHHIIIJIJJJJJIJIJJJJGHDFD
@1229255/1
gtggcgttgatgtcgcaagatagtgagacattcactttttagtcataatc
+1229255/1
BB@FFFFFHHHHHJJJJJJJJJJHGIIHIIIIJJJJIJJJJJJJJJJJJJ
@3819440/1
gcttcacctgtggccggcggcacgcagacgccttgatgacctccactttg
+3819440/1
CCCFFFFFHHHHHJJJJJJJJJJJJJJJHHHFFDEEEEEEDDDDDDDDDD
@3819556/1
ctgtcgtgtcctttatacatttcggcatggcgatcatgtcgatggcttgg
+3819556/1
CCCFFFDDFHHHHJJJFIJJIJJJJIJJJJJJEIGHIJJJIJJJJJIJJJ
@736660/1
gcgatgattttggacgtatttttgttgttttttcataccgtcattatccc
+736660/1
@@CDDFDFHHHHHHII@CHHIJJIGGHGHIIIGGIJJJJGHIIJJJJJJJ
@2276033/1
ctgcaacttggccaggttagggccaacagattgtttgagatgtttgtgaa
+2276033/1
CCCFFFFFHHGHHJJJHIJJJIJJJJJJJGIJJHIJJJJIJJIIJJIJIJ
@7397320/1
gcctcttgtatgcgaaggtgttgaggcgcttgtggtggtgcacgcgcttg
+7397320/1
C@@FFFFFDHHHFIIIIIFGHHEIIJIJJJJJIIJIEHAGGEIJJJGFFD
@2276232/1
cgcttgggcagagggaatctgattgtgctgttgtggaactgcttcacctg
+2276232/1
CCCFFFFFHHHHHJJJJJJJJJJJJJJJJJJJJJJJJJJJIJJJJJJJJH
@7397520/1
tgcaacttggccaggttagggccaacagattgtttgagatgtttgtgaaa
+7397520/1
@@@DFFBFGHBFDF?A?FFEGGHIIIIGIDDHHHIGG@GBAHHIEHIGGG
@6898318/1
cccatgtcacggtagcactgagtgacggcacctccgacactgaggtcacg
+6898318/1
CCCFFFFFHHHHFIJJJJJJJJHIIJJJJIJJJJJJHIIIJJJJJFHIJJ
@4839879/1
cgggctctgtgcctggctcccatgtcacggtagcactgagtgacggcacc
+4839879/1
CCCFFFFFHHHHHJJJJIJJJJJJIJJJJJIJJJJJJJJJDHIIJIJJJJ
@737473/1
ctgctgtctgtggagctgatgcttgctgggcctcaactgttggagctggt
+737473/1
CCCFFFDFHHHGHJJJJJJJJJIJJJJJJIJIJJJJJJIJJJJGIJJJJB
@2277137/1
ggacagagtaaaataactattgaaatacctgaggcatattattttattct
+2277137/1
CCCFFFFFHHHHHJJJJJJJJJJJJJJJJJJIJJIIJJJJJJJJJJJJJJ
@1230017/1
gttcaaggggatctgagaatggtttagattcacaattttgtccgctggac
+1230017/1
CCCFFFFFHHHHHJJJJIJJJJHIIIJIJJJCIJIJJJJJJJJJJJJJJJ
@737953/1
gtttgtctgtttgtctgtttgtctgttcgtctgtgcgcgctaatctc
+737953/1
@@@BDDDDHCFDHFGHIDIIBCHHI:CDFHGEG?CEHGIIIIIIGGE
@7924685/1
ctccttagaagttggttcctctttacaagtagactcatctttagcacttg
+7924685/1
@BCFFFFFHHHHHJJIJJJJJJJJJJIJJIIJJJJJJJJJJJIJJIJJJI
@2782347/1
gtcacggtagcactgagtgacggcacctccgacactgaggtcacggtact
+2782347/1
???DDDD=ADD?DIIEIEFDE;@@EDDEADDIIDDDDEEDEDIIAD@@AD
@6899542/1
cttgttgttaagaggtgttacctgcaacttggccaggttagggccaacag
+6899542/1
CCCFFFFFHHHHHJIFHHIJJJJJJJEHIJJJJJGHIFGHIIJIIGIJJJ
@4840341/1
ccagatgccaaagttcttgatcttcactgggc
+4840341/1
?@@D7D???AB3CFFAAFIHHI>HEHFFEEFF
@1742970/1
gtcctttatacatttcggcatggcgatcatgtcgatggcttggtttattc
+1742970/1
CCCFDFFFHHHHHJJJJJJJJJJJJIIJIJJIJJHIIJJJJJJHIJEHJI
@209487/1
catagatagaaatcgaactcggtcggatgcgtgatgccgaggtcgacagt
+209487/1
CCCFFFFFHHHGFIIIJJJJJJGGJJJJJJJIJIJJJJIGGIEHHHHFFF
@4840887/1
gccacaatctggtctggagagaagatcctcatcttgtatagaggaggctt
+4840887/1
CCCFFFFFHHHHHJJJJDIGIJGIIJJJJJJIJJJJJGIHGIIJDCHGHI
@2783450/1
ccgacgacgacactgtacagttagaaatgttacaacctctatactttgca
+2783450/1
CCCFF1ADHHHHHGHGHGIICCGGIIIFHDFBGIIIIGHIIEHIIHHHFH
@7926195/1
atcaactacaagagggctgtttctcactagtaagagcttttcgtataata
+7926195/1
CCCFFFFFHHHHHIHJGIEHIHJIJIIJIJGIGIHIIJJJIJIFHHEHGC
@739576/1
gtccgtctgattctgtgatagtgaatacaagatcgtggggtgggcccacc
+739576/1
CCCFFFFFGDHHHIGEEGHGHEHHHEFHEFFHGHECG:00:?:<BFHEHG
@1744220/1
gatccactcttgctccatggtccaggagcagcagcgtgcgcaggttcagg
+1744220/1
@@@DFFDFHHFGHIEHBGIBIHFGIHIIIIIIIGGICDEHGHGGHIGEC@
@3317844/1
gtggaactgcttcacctgtggccggcggcacgcagacgcc
+3317844/1
@@@BDDDDAD?FFBEFHBID?CE?:@C@FGHIA=EDEECC
@2784271/1
gcgttgatgtcgcaagatagtgagacattcactttttagtcataatcttc
+2784271/1
C@CFFFFFHHHHHJJJJJJJHHIIIJJJJJJJJJJJJJJJJJJJJJJJJJ
@2278379/1
gcagagggaatctgattgtgctgttgtggaactgcttcacctgtggccgg
+2278379/1
CCCFFFFFHDHHGJIEIJIGJJJIIIFHIIIJJJJJJJIJJJJEIIGIJJ
@1744430/1
ggacgcgttaacatacgagatcttcgtgcggagataatattttaaagtat
+1744430/1
??;D?DDDA:<<AGHIG?F:?GHICEBD6??.;F@F=C==C===C==@CE
@1744556/1
cgtgcgcaggttcaggcatctgcaccaagactggagctcctgctgg
+1744556/1
CCCFFFFFHHC?FHIGIIJJJIIJJGIIGIIEIGHGHIJJJIIGEI
@3318272/1
cagtcaatgaaacggtgggtagtaagcgcacgaccatttttttcctacat
+3318272/1
@CCDFFFFFHGHGII:CBH@HFHHIIIGIIIFG@AAFHIIIIGEHHHHFF
@4842164/1
gctgtgacttgtagtcaaggtggagattttactatctttcaagtcggcat
+4842164/1
@@CFFFFFHHHHHJJJJJIJFGGJJIJJJJJJJJJJJJJJJJJJJJJJJJ
@2279061/1
ctcggtccttaccctctccaggtaatataacctccaattcaaccttatca
+2279061/1
CCCFFFFFHHHHGJJIIJJJJJAHHJJJJJJJJJJJIJJJJJJJJJJJJI
@7399501/1
gtctgtatctagctaaaagtagatgcaaatatctctacctcagaaaaagg
+7399501/1
B@@FFFFFGHHH>GHIJJJIJIIJJJIJJJJJJJJJJJJJJJJGIJJJIJ
@1745140/1
gtctgtttgtctgtttgtctgtttgtctgtttgtctgttcgtctgtgcgc
+1745140/1
CCCFFFFFHHHHHJJJJIJJJJJJJJJJJJJJJJJJJJJJJJJJIIJJJJ
@3318601/1
gtggattttaatgttattattacagcatacataataaaattagaggaagt
+3318601/1
BBCFFFFFHHHHHHIIJJIJJJJJIJJJJJJJJJJIJJJJJJJIJJJJJH
@5340011/1
tctgtgcctggctcccatgtcacggtagcactgagtgacggcacctccga
+5340011/1
@@@FDFFFHHGDHJIJJIIHHEHIIFHHGGHHGGIFGHGIHGIIGJIGHI
@2785510/1
cggcataacgggccgcgactccgccctcttcctcgggttggaatgattct
+2785510/1
CCCFFFFFHHFFDGIJJJJJJJJJJJJJJCHIGHHHF?BCDCCCDDDEDD
@210476/1
gttgtgtacacctgagcgagactcataacgcagccagatgccaaagttct
+210476/1
CCCFFFEDDFDDHIIJJJJJGIJJJJJJIJJIGIIIIJJJIJJJGGHJJJ
@740079/1
gtgttgaggcgcttgtggtggtgcacgcgcttgggcagagggaatctgat
+740079/1
@BBFFFEFGGHHHJJHIJHGHGHIIJJIJJJJJJJJJJGHFHEEEFFFFF
@2785721/1
ctgagcgagactcataacgcagccagatgccaaagttcttgatcttcact
+2785721/1
CCCFFFFDHFHHHGIIJIJIJJJJJJIJJJJGIGHHIJJJIIIJJJJJIJ
@7928050/1
cttcctctagtatccgtttcagtaccgctgatgtgcatattactacctct
+7928050/1
C@CFFFFFFFHHHGIIHGGGGIGIHIEBHEEGHGGHIHGIIIGICDHIII
@4340723/1
ctacaaacggcgctatataacaaaacaattcatttcatatatacttatat
+4340723/1
CCCFFFFFHGHHHJJJJJJJJJJJIJIJJJJIJJIJJJJJJJJJJJJJIG
@4340757/1
gtcgaacccaaaaatgtaattaactttttttttgtctgtttgtctgtttg
+4340757/1
CCCFFFFFHHHHHJJJHHGIIJJJIJJJJJJJIIJIIIIJIIJJJIEIIG
@740346/1
gtcaatcggttcataaacaaaaaggttatgtcaaattaaagaatcacgtc
+740346/1
CCCFFFFFHHHHHJJJJJJJJJJJJCGIJJIJJJJJJJJJHIJJJJJJHI
@5340626/1
atacataataaaattagaggaagtaggtgctgggcctcttgtatgcgaag
+5340626/1
CCCFFFFFHHHHHJJJJJJJJJJJJJJHIIJJJJJJJJJJJHGIJJJHIJ
@4340918/1
ggttttcacgaatatattgtgggatgcttaaatttacatttagtgtttgt
+4340918/1
?@:ABDDEFHFHHGFHBBIHHIHHGIIGGHIIEGGHHIBDHGIBF:BBF?
@5340719/1
ctggagagaagatcctcatcttgtatagaggaggcttgggctcgctctcc
+5340719/1
CCCFFFFFHFHHHJJJJJIJJJJHIJJJJJJJJJJJJGIJGHHGIGIGIJ
@7928613/1
gtgctgggcctcttgtatgcgaaggtgttgaggcgcttgtggtggtgcac
+7928613/1
B@@FFDDFGHHHHJJGIIIJIGEHI?EEDHIJIJJGJIGHIJFDHEGIIF
@211310/1
ctcttgtatgcgaaggtgttgaggcgcttgtggtggtgcacgcgcttggg
+211310/1
@@?DABBDFFDHAHGGBFHIGGGICIIFICHCGHGI;FBCEGIIGFFBAC
@7928821/1
ggctatgccatttatcctcgcacgttggcagtaatagtacaagtgaaaag
+7928821/1
CCCFFFFFHGHHHJJIJJJJJIJJIJJIIGHFHIJJJJJJJJJJJJJIJJ
@6379436/1
gaagtggtgataaagataagtataggctcaaaacctaacgacatcaatca
+6379436/1
B@@FDEFDDFHHHJJJIIHJJJJIIGGHFIIGIGHIHHIJJJJJIIIIII
@4843771/1
ctggggaaaagatcctcatcttgtatagaggaggcttgggctcgctctcc
+4843771/1
CCCFFFFFGHHGHJJJJJJJJJJJJJJJJJJJJJJJJIJJJJJJJJJIJJ
@1234899/1
ttacaaaaaagaaaacatttgtcaccaactcctaaagtcaggacatacgt
+1234899/1
<@<DDFFD?HHAFDHIIBHH>CCCGGGEHIIIGIGHIDEHEB@HCBFGIH
@3319365/1
ggcattatatgtttgaatgcattttcaaaagattcacaacaaaaag
+3319365/1
@C@FFDDFH>DAFEHIIIGDGEGICHED::A<FEC<C?GGEGABDE
@6380016/1
aggtgctgggcctcttgtatgcgaaggtgttgaggcgcttgtggtggtgc
+6380016/1
@CCDDEFFHHHHHIIJJIIJJJJIGHI?EGHIIJJGIJIIIHIEIIGEGG
@7400173/1
ggcgcttgtggtggtgcacgcgcttgggcagagggaatctgattgtgctg
+7400173/1
CCCFFFFFHHHHHJHIJJJJJJJJJJJJJJJHJJJFHIJJJJIJJIJJJH
@2787482/1
gtgctagttacataatatctactaaactataaccaaagtgac
+2787482/1
@@7DDADDDFFAHE<GIABIHGIIIIG@FHEGHDCEGF?GHG
@4844648/1
gccgtataccacagttggttaaactgttcctagcatgatccgggttggtt
+4844648/1
@C@DDDDDHHHHFIFHHHEHEEHAHIACHEDDCEHIJG>GGIGI??@F?;
@7400520/1
tggatggagtgagcacgggctctgtgcctggctcccatgtcacggtagca
+7400520/1
@C@ADFDFHCFFHIIGIIGIJIJIGIIJJ@CHGGIIEHIIIIIGI;FBHH
@5341065/1
gtgttgaggcgcttgtggtggtgcacgcgcttgggcagagggaatctgat
+5341065/1
=1=4B;B;>BAHD@CFBCCGGCFGEFCGDB0A7;9CFA;DBBB>>>D>C?
@2787746/1
cgtgaatcatgccctcaatctgcaccagttcatatttgggcacagttcct
+2787746/1
CC@FFFFDFHFFHJJJJJJGJIIJGJIICHHIGGIJJIDHJJJJJJHHHJ
@212714/1
ataacttttttatttatgaaccgattgacatgaa
+212714/1
@CCFFFFFHHHHHJJIJJJIJJJJJJJJJJJIJJ
@1235992/1
gttggcgttaggtatatacaagaacaaaccagaaaataggcggagtccta
+1235992/1
CCCFFDFDHHFHCGDGG@EHIGGHGFEHHGGHCGHIGIGGGHIBHHHIII
@1748075/1
gtttgttttatcgtcgccttgagaagcagacacaagcttcttctgtttgt
+1748075/1
CCCFFDDFHHHHHJJJJJJJJJJIJJJJJJJIJJJJJJJJJJIJJHIJIG
@4845295/1
cacaatatattcgtgaaaaccgcatccaactcggatcagccgtttctgag
+4845295/1
C@@FFEFFHHHHHJJJJIJHHIIIJJJJIIJJEHIJGIIIGIFGHIJIEH
@7930621/1
cgcaagaagtaccagaaacgggacttagccacaatctggtctggagagaa
+7930621/1
C@@FFFFFGFHDFJJIJJIIJJGIIJGGIIGGIIIGGHIGHIEGEHDHEH
@4845346/1
gaatctgattgtgctgttgtggaactgcttcacctgtggccggcggcacg
+4845346/1
@CCFFFFFHHHFHIJJJJJHIGGHJJIIIIIJJJJEHG>GGHGIGHHFDC
@2281161/1
ctccgattattattatacttatacatcaaataattgtcaacgatttattt
+2281161/1
CCCFFFFFHHHHHJJJIJJJJJJJJJJIJJJJIIJJIJJJJJIIJJJJJJ
@2788557/1
ctctttctttggagtttgtatacttaattcgatgttatacatatagcatt
+2788557/1
CCCFFFFFHHHHHJGHIJHIJJJJJJJJJJJJJJIJJJJJJJJJJJJIJJ
@6902516/1
aaacagacaaaaaaaaagttaattacatttttgggttcgacatcgacata
+6902516/1
@@CFDFFDFHHFHJEEHIFHIJJICHIEHIIIJIB<FGGCGGJFHCDFFF
@7931054/1
atacataataaaattagaggaagtaggtgctgggcctcttgtatgcgaag
+7931054/1
CCCFFFFFHHHHHJJJJJJJJJJJJJJHIIJJJJJJJJJJJIJJJJJHIJ
@1748595/1
cttcacctgtggccggcggcacgcagacgccttgatgacctccactttga
+1748595/1
CCCFFFFFHHHHHJJJJJJJJJJJJJIJHHFFFEEEEEEEDDDDDDDDDD
@7931292/1
ctggagagaagatcctcatcttgtatagaggaggcttgggctcgctctcc
+7931292/1
CCCFFFEFDHHHHJJJJJJJIJJIIIJJJJJIJJJGIHIJIIJIIGHHGJ
@4342388/1
cacaatctggtctggagagaagatcctcatcttgtatagaggaggcttgg
+4342388/1
CCCFFFFFHHFHHJJIIGGDGIJJIJJIIIJJIJIJJJJJJEIJIJIHAH
@1237269/1
cgttcatgttcatcacccagtcgcgcttggtcgtcttgccaccacccgca
+1237269/1
CC@FFFFFFHHHGIJIIJJJHIJIJIIIIIFFGHHGGIEIIEGHGGFA@:
@4342516/1
gttagtaaaaaaaaagatagttcttcaataaacaataaaatttaattcta
+4342516/1
CCCFFEFFGHHHHJIIJIIJHGHJJJJJJJJIIJJIJJJJJJIJJJJJIJ
@2281851/1
tgattatttgtctgtagtggtcctgctgtttcgtatattctaaattggtt
+2281851/1
CCCFFFFFHHHHHJIJJIIJJJJJJJJJIJJJJIJJIJJJJJIIJJJJHI
@4342581/1
cagagactaaggttatatatatactttttaatagttattacaaaaaataa
+4342581/1
CCCFFFFFHHHHHIJIJJJJJJJJJJJJJIIJIJIJJJJJJJJJJJIJJJ
@2789654/1
atttagtgtttgtttcatgtcaatcggttcataaataaaaaacttatgtc
+2789654/1
CCCFFFDDFHHHFIJJJJJDHIJJJJIHIJJJJJJJJIJJJJJJJJJJJJ
@7401915/1
tccaaatcgacgactcctgtggctttcagtgaaacgtcaaaatttat
+7401915/1
CCCFFFFFHHHHHJJJJJJJJJJIJJJJJGIIJJJJIJIJJJJJJJJ
@2282461/1
gggacttagccacaatctggtctggagagaagatcctcatcttgtat
+2282461/1
CCCFFFFFHHHHHJIJJJJJHHJJJIJJJJJJJJJJJJJJJJJJJJJ
@213531/1
gcgatgttttacaagggcaggttgaactcacaccgttcaatttaaaagaa
+213531/1
CCCFFFDEHHHHHJJJJJJJJGIIJJJJJJJJJJ0?GHJJJJJJJJJJJJ
@6903463/1
ctcataacgcagccagatgccaaagttcttgatcttcactgggctcttct
+6903463/1
@@@FFAEEFGGGHGIGIIJIJJIHGEGIJJJIJIIGIEHGEDHBFHGGIC
@2282561/1
ccgcaatgttggagcttggtacaaagcaaaggtcgggcagttcgtcaaca
+2282561/1
CCCFFFFFHHHHHJJJJJJHIJJJJJJJJJJJHIJIJJJJFHJJIJJJJJ
@742094/1
gtctgtagtggtcctgctgtttcgtatattctaaattggtttcgttgtat
+742094/1
CCCFFFFFFHHHFHHGJIIIJJGGDFGGIIIJHIIJIGIDHIJJIIJGCI
@2790003/1
gcaggggttattgttatgtcgatgtcgaacccaaaaatgtaattaacttt
+2790003/1
CCCFFFFDHHHHHHHGIECHHGBHFGGCDHGJIJJIEGHHGEGHIJJJIJ
@214071/1
gttgtgtacacctgagcgagactcataacgcagccagatgccaaagttct
+214071/1
@@@FFFBDHFFFHIIIGHGIGIIEGIJIGGIJJJGIJJJJIJIGGHFHGJ
@7932742/1
gccggcagttagaatttaaaagaaacaccttcataataaggaccaa
+7932742/1
CCCFFFFFHHHGHIIJIIIGGEGHGGGIGJJJJJJIIJIJIJJIJJ
@2283347/1
tgacgcaagaagtaccagaaacgggacttagccacaatctggtctgg
+2283347/1
CCCFFFFFHHHHHG4FGGIJJGIJIFIJJJI0?FGIJIAFGIGIJIH
@6904155/1
ataagtaacttcaaatgattgctcagatgcaatttcttgcaagaattgca
+6904155/1
@@@DDD?BFFFDDIHA9AFHHIIFHIH>HBGDDHCIIIII@GIGIHIII>
@3825494/1
gttgtgtacacctgagcgagactcataacgcagccagatgccaaagttct
+3825494/1
@@<DDD2A?CF3CFAEFF:F@FE@EIDEFBEGFBGIIEF?BCCF@;=B8B
@4847648/1
cagccagatgccaaagttcttgatcttcactgggctcttctctgggattt
+4847648/1
CCCFFFFFHHHHHJJJCGIJJJIIJIJJJJJJIJJJJJJJJJIIHIGIJJ
@3825629/1
gttgattttggaatgttttacattggatccgacaaatttttaaattaaag
+3825629/1
CCBFFFFFHHGHHJJGIJJJJJJJJJJJJJJJJJJJJJJJJJIJJJJJJG
@3825654/1
tgggtatcggccgagcgcttcgatactgttgtggaaatagtgtactataa
+3825654/1
@@CFDFFFHHGHGJJDIJJFHI=GHIJJJJJJJJIIIBGI=F@EGIJJEE
@2283849/1
ccgacaaattttcaaattaaagacgtgtagacaggacaacgtctgtcggg
+2283849/1
CCCFFFFFHHHHHJJJJJJJJJJJJHJJJJJJJJJJJJJJJJJJJJJJJJ
@7403185/1
ctggagagaagatcctcatcttgtatagaggaggcttgggctcgctctcc
+7403185/1
CCCFFFFFHHHHHJJJJJJJJJJIJJJJJJJJJJJJJIIJJJJJIJJIJJ
@2791131/1
agcatacataataaaattagaggaagtaggtgctgggcctcttgtatgcg
+2791131/1
@@@DADEFFHA>BGDHGGHGIDAEHHGFC@FEGHIEGIIIIIDH?FGEGH
@1749747/1
ctctggttcgattgggcctcaaaaaatcacgtttatacattttttttttt
+1749747/1
@@<?DDABBDFDAF;CF9?BFD?C=EFHII@GDBHF<BDDGFHEGAH<<B
@3320828/1
ggaactgcttcacctgtggccggcggcacgcagacgccttgatgacctcc
+3320828/1
CCCFFFFFHHHHHIIJJJJJJJJJHHIIIIJJHGFFFDEDDDDCDDDCDD
@7933731/1
gcatcaagcaaactctggtgccttgggaagcctttgtgcgccacatcaat
+7933731/1
?1;AD?:?DD>DBAC4A93<FE?@FFFC?EEE>EED:C?DD<@DDIDD8/
@215241/1
gtgagtacgaagcattgtctgtttataaaataattaacaactaatgtttt
+215241/1
@@@DDBBDHDFHFBEIG?CHHACEFEDFECEFHHIFGEGHGIGGDFHBGG
@7403524/1
cgagtcgtgctccttctccaccaggtggtagcgcgcgcggaacgccacca
+7403524/1
@@BFDFFFHHHHHJJJJJJJJJJJJHIJIIIJIJJJJJIHFDDDDDDDDD
@5343089/1
gcgaaggtgttgaggcgcttgtggtggtgcacgcgcttgggcagagggaa
+5343089/1
BCCDFFFDFFFHHIIIJJJIJGGGHII?DEGGIJJJJIJIHHHFFFFDDE
@7933905/1
cacggtagcactgagtgacggcacctccgacactgaggtcacggtactcg
+7933905/1
C@CFFBDDFGHHGFIHIIJJIIIJIJJJJIJJJJIIJJJGIIJDHGIJIH
@4343776/1
gttgaggcgcttgtggtggtgcacgcgcttgggcagagggaatc
+4343776/1
@@@DDDDDHFAF=<<8E?FH@<9?:66?60CBFHIE@=EHEHHE
@5343452/1
cgtatttttgttgttttttcataccgtcattatccctattgaaaacaact
+5343452/1
@BBDFFFFHHHHHHIJJJJJIJJJJJIIJJJJJJJJJJJJJJJIIIJJJI
@2284805/1
gtgagtacgaagcattgtctgtttataaaataattaacaactaatgtttt
+2284805/1
@@@DFFFFHHHHDHIEHEHIJHIJIJGIJJJJIJJIJJJJJIIJJJHIII
@1238105/1
gtggacctattgctacataatatatgaaacgatctgctttggtataggta
+1238105/1
C@CFFFFFHHHHHJJJJJJJJJJJJJJJJJJJJJJJJJIJJJHIJJJJJJ
@6381930/1
cccctgctattttttttatttttattttcaatgtacagacagcacttttc
+6381930/1
@@@DBDDDDBFFDIGAG?FGIGI=CDGH9FDH9B?GEEEGHDH@8CFHGG
@6382464/1
gccagatgccaaagttcttgatcttcactgggctcttctctgggatttcc
+6382464/1
;@?DDDDDBDH<D@CFBHGIAHEGFGEHGI@EGIIIIIHIEECHIHIGGH
@5343543/1
gcgaaggtgttgaggcgcttgtggtggtgcacgcgcttgggcagagggaa
+5343543/1
@@@FDFFDFDFFHJIFIJJIJIGG;BDGHIEIGIIJJJIJHHHBDFFDDB
@3826345/1
ctgtatgtttacatcataatgatgaacaaatcctcttggcattgatattt
+3826345/1
<7?D=DDBDHCD?GHE<<CBBG@EH<:A?AAABECBFGED9F3C9F?G<?
@7405335/1
ccaatccaaattaaatacatattatttaacctaaaagccttttaaccttt
+7405335/1
@@<DDB:DDFFBDHGHFGII>FFFF@FGHBHDE@H>9?CGHC?<9C@?DG
@5343917/1
gcctcttgtatgcgaaggtgttgaggcgcttgtggtggtgcacgcgcttg
+5343917/1
CCCFFFFFFHHHHJGHHIFGHHHHIJIJJJJJIJJGIIHIIIIGIJHFFD
@5343927/1
gcctcttgtatgcgaaggtgttgaggcgcttgtggtggtgcacgcgcttg
+5343927/1
CCCFFFFFHHHGHJHHHJEGHHIIJJIJJJJJIJJEHIHHHIJJJJHFFD
@1750870/1
cggaaagattataatatttctttagtttaagtccgtttttaaacaatttt
+1750870/1
CCCFFFFFHHHHHIJIJJJJJJJJJJJJIJJJJJIHIJJJIJIGIJJJJJ
@7405586/1
gtcagctgttccacttcatcatcagggatcttgccgtcattgcagacggt
+7405586/1
CCCFFFFFHHHHHIJJJJJJJJJJJJIHIJJJJJJJIJJJJJJJJJJJJ@
@1751130/1
ctctggtgccttgggaagcctttgtgcgccacatcaatgttgataaaggc
+1751130/1
@@@DDDDDDFFHHII?AEGHGIIIGGIIIGIIGIIEFHGIIIIIIGHGGI
@2793886/1
agatgccaaagttcttgatcttcactgggctcttctctgggatttccctg
+2793886/1
CCCFFFFFHHHHHJJJJJJJJJJJJJJIJJJJJJJJJJJJIIJJJJJJJJ
@3323366/1
gcggtacatgttgtgtacacctgagcgagactcataacgcagccagatgc
+3323366/1
@CCBDDDFHFFFHGGEGHCCACGIJIHIIHHIJJGIIJJJJIIIJIJJIG
@7406255/1
gtcttcttgaacttcttcaattgacgcaagaagtaccagaaacgggactt
+7406255/1
@@CFFFFFDHHHHJJJJGGHIJJEHIJJJIJGIDGHIHIGIJJGIJIJII
@7936450/1
accagtggtcttcttgaacttcttcaattgacgcaagaagtaccagaaac
+7936450/1
@BCFFFFFFHHHHJJJJJJJJJIJJJJJJJJJJJJJJIJJGHHIJJJJJI
@4850897/1
ctaggagtgactttcccgtttccaatctccaagacaggaggctccagtac
+4850897/1
@@@DD>B=?ABFFGBB?C<<AGFBHHIGIBE??CFB?C?:DEBBBGAHDH
@6382969/1
cgcttgggcagagggaatctgattgtgctgttgtggaactgcttcacctg
+6382969/1
CCCFFFFFHHHHHIJHIIJJJJJJJ<FHJJGIJGIJJJJIJIJJJJJJJJ
@2287372/1
tgctgggcctcttgtatgcgaaggtgttgaggcgcttgtggtggtgcacg
+2287372/1
@@@DBADAC?FHHB<ECGHAH?EC:?GGC:CDHIG@@G=F;.@H@D>CCC
@5850577/1
ctaggacatttatctggctgtatgtttacatcataatgatgaacaaatcc
+5850577/1
@@<DDBBBFHA>FGGIGHIIFHGHHIHG<AEBEHGGIIIIIIGIGECFG?
@744321/1
cctcatcttgtatagaggaggcttgggctcgctctccgaagggagcttgc
+744321/1
CCCFFFFFHHFHHJJIJJGIJJIJGIJGGGGGDHIJJJEHJJIAGBGHIC
@2287598/1
cctttcctaggagtgactttcccgtttccaatctcca
+2287598/1
?@@DDDDDF?FHH<CGEHIII@3@F;AEBF<?3?1:?
@5850813/1
gtagctttctttagttttaagttagttttcatcttaagttcggaaagatt
+5850813/1
CCCFFFFFHHHHHJIJJJIIJJJJJHIJJJJJJJJHIIJJJJJIJJJGHI
@6383488/1
caacctctatactttgcattaaaataatgcccattttcacaggcaaggga
+6383488/1
@?=BDDDDDHFFHEFGGHHBD?EGCH<EFHIDCIG@EFGFFHGGGG?=;F
@6905926/1
ctttatttcttctttaataggacaagcgattggcattacgattgtgacaa
+6905926/1
@C@DFDDDHFHFHIGGIICHHHGEHG9CFFDDHGGIDHHHIIIJGIE@GF
@4346650/1
gtctattatagtttcaaaaaaactgtttcacataaataggtgagaagtgt
+4346650/1
CCCFFFFFHHHHHJJJJJJJIJJJJIJJJJJJJJJJJJJJHHIJJJJHIF
@5344582/1
cctacttgtagacacggcagatgaggatacctcaacttcatcttatactt
+5344582/1
@CCFFFFFHHHGHIJIHIJIHGEHGEHIIJJHIIGIGHBFDEHHIIGGIJ
@2795080/1
gttgaggcgcttgtggtggtgcacgcg
+2795080/1
@@<D=DD?HHF?FGF?ABEHC9FGGF0
@219087/1
aagttatgaatttttcaaatcgcgccgacgcgcgattcaaaattaggtag
+219087/1
@BCFFFFFHHHHHJJJJJJJJJJJJJJHIJJJJJGIHHHHHHFFFFFCEE
@1751558/1
aggcgcttgtggtggtgcacgcgcttgggcagagggaatctgattgtgct
+1751558/1
CCCFFFFFHHHHHJJGIIIJJJJJJJJJJJJJIJJJIJJJJJJJJJHHHE
@6906177/1
gtcgatgtcgaacccaaaaatgtaattaactttatttttgtctgtttgtc
+6906177/1
C@CFFFF?FHFFDHDHIIDHHB<<EF@GH?FHHBCGIDH@FD>FDBFGHC
@6906351/1
ctttctttggagtttgtatacttaattcgatgttatacatatagcatttc
+6906351/1
CCCFFFFFHHBFCFHJJJJIJJJJJJJJJIJJIJIJJIIJJJJIGIJJJJ
@1751795/1
gtggattttaatgttattattacagcatacataataaaattagaggaagt
+1751795/1
@BBFFFFFHHHHHJJIJJJJJJJJJJJJIIIJJJJJJJJJJJJJJJJJJB
@5345117/1
cgaaggtgttgaggcgcttgtggtggtgcacgcgcttgggcagagggaat
+5345117/1
@@<DDDBDCFHAHFDBHEFECC@?8B@GEHIGGDBHIIIGICE76BD8>;
@7407563/1
gttctcgattatcgaatttttcgccatgagtaagcgatcgggctctcagg
+7407563/1
@@@DDDAB:DD?FGIIHIEIIIIIIIGIFHHHIIIGHCG@@ABAE@D@>F
@6906781/1
gctgctcatctcgtgcactatctcttgtctgtgttgttgcacgcgcacgg
+6906781/1
CCCFFFFFHHHHHIIJJJJJJJJJJJJHIJJIIJIJJJJJJJJJJJIJJJ
@5851113/1
gtgctgggcctcttgtatgcgaaggtgttgaggcgcttgtggtggtgcac
+5851113/1
C@@FFFFFHHHHHJJHIIJJJGIJICGFGHHJJIJJJJJJJJHGG@EGHJ
@3325400/1
cctgtggccggcggcacgcagacgccttgatgacctccactttgatgatc
+3325400/1
C@CFFFFFHHHHHJJJJJJJJIJJJHHHFFFFFFEEEDEDDDDDDDDEED
@1242486/1
gcaaagataagatgaagaagaggagcaaatggaaaaaaaaattggtgaaa
+1242486/1
@@@FFFFFHHHFHGBEGDEGEHH@GHIGFDFICBGCHIIJGHGIGHIGGG
@3325685/1
gccacaatctggtctggagagaagatcctcatcttgtatagaggaggctt
+3325685/1
<@@FFFDDHHBFAEHGGBA@?DDDHGHFCGGGHCGCGIIIIIIGFEGEBG
@3827457/1
gtgctgggcctcttgtatgcgaaggtgttgaggcgcttgtggtggtgcac
+3827457/1
B@@FFFFFHHHHHJJIJJJJJHHHHEGHIJJJJJIJIJJJJJJIJIHIIJ
@7408390/1
tggcaatactcggccgcgaacctccatcatattgtttgagatcgtcaaac
+7408390/1
@CCFFFFDHHHHHIIIIEHF@DGGIIIIGIIGGCHIIIIII;=?CEFFD;
@7408460/1
ggcgattcatacagtcgaattacatgacatcaagcttccgtacattttat
+7408460/1
C@CFFFFFFHGHHJEHIGGJIIJIHGJJJJGGIIDEIEGIJIJIJJIIII
@745497/1
cgacgtgattctttaatttgacataacttttttatttatgaaccgattga
+745497/1
CCCFFFFFHHHHHJJJJJJJIIJJJJIJJJJJJJJJJJJJJIJJJJJJJJ
@7939006/1
cgacgctcggacatttcaattttatttagttggtcttggttgaacggaac
+7939006/1
CCCFFFFFHHHHGJIJJJJJJJJJJJJJJJJIJHIIJJIIJIJJJJJIJH
@7939253/1
gggatgcttaaatttacatttagtgtttgtttcatgtcaatcggttcata
+7939253/1
CCCFFFFFHHGHHJJJJJIJJJJFHC4FGCGIIIIJIIIJIIJJGHIJJJ
@7939262/1
ggcgaattttgcgatctgcgtggtagcgtactaccagcgttgatagattc
+7939262/1
CCCFFDFFHHFHHIIJJIIIHIIFHIJJGIIJJIIFHIJGGJJJIJIJJI
@4853447/1
ccctgatagagacgatttcaccagtggtcttcttgaacttcttcaattga
+4853447/1
@@@ADDFDFHHBCB:;EB@<CFHFIG@FEFDD>FEDEDHHGHA>0?DHHC
@3326334/1
gttgattttggaatgttttacattggatccgacaaattttcaaattaaag
+3326334/1
@@@DDBDDFBH>?GB:AEGBHGCHIB9FHGHG>DGG@DGHDFBDGHCGGB
@3827660/1
agggatgatgactaatgactatatttgtccagaacacgtattaattctgt
+3827660/1
@CCFFFDFFHHHGJGIIIJJIJIJJJJJJJJIIJJJJJGHIIJIIJJJJI
@4348735/1
ggcggatgtatggcagtagctaactcgtccgagggtcaattcaatatact
+4348735/1
B@BFFDFFFHHHHIJJGGIJJIIJJJJJJJJGIJJGIIJJJJJJJIJJJJ
@2797302/1
gtgctgttgtggaactgcttcacctgtggccggcggcacgcagacgcctt
+2797302/1
@C@FDDDE>AF?FHDHGGGIIGGIIGBBEEEGIGHIGFEFFCA<ABBBBB
@7939665/1
cttcacctgtggccggcggcacgcagacgccttgatgacctccactttga
+7939665/1
CCCFFFFFHHHHHJJJJJJJJJJJJJJJHHFFFEEEEEEEDDDDDDDDDD
@1752651/1
tctgtacattgaaaataaaaataaaaaaaatagcaggggttattgttatg
+1752651/1
CCCFFFFFHHHHHJIJJJJJJJJJJJJJJJJJJJJJJJJFHIJJJJJJJJ
@6907434/1
gtgttgaggcgcttgtggtggtgcacgcgcttgggcagagggaatctgat
+6907434/1
?=@DDDDDBF??ABHHG;GHGIIB?DFHBBHGIAHDCBDHEHA?@;;BB?
@1243939/1
ctgcgtttgaatttaatagatgtatactcacttagggcattgaaaaaata
+1243939/1
CCCFFDFFHHGHHJJIJJJJJJIJJJJIJDIJJJJIIIJJJJIJIJJJJJ
@2797769/1
gggatgcttaaatttacatttagtgtttgtttcatgtcaatcggttcata
+2797769/1
@@CFFDAFHFHFDIIIIJJJJGIHHHHIJHHGIIJJIIIJGJIJEHIGII
@1243964/1
ggcgcttgtggtggtgcacgcgcttgggcagagggaatctgattgtgctg
+1243964/1
CC@FFFFFHHHHHIGHIJJJJJJJJJJJJJJIJJJJJJJJJIJJIEIIJB
@221793/1
tcataacgcagccagatgccaaagttcttgatcttcactgggctcttctc
+221793/1
CCCFFFFFHHHHHJJJJJJJJJJJHIJJJJJJJJJJJJJJHIJJJJJJJJ
@3828202/1
gtgcgcgctaatctcagaaacggctgatccgagttggatgcgg
+3828202/1
@@@DDFFFHGHHHIJIIGIIGGIBHHHHGGG=FDFHC=CHDGG
@3828277/1
cgggaagggttttttaaactcatgttatcatggtaccaagttatgaattt
+3828277/1
@@@F?DDFHADHHIGIGGIIGIFHGHIIIBGIIFHGIIIIGHGIIIGIII
@2798162/1
ttcttgaatccacattggtgtgataaccgtgaactgatcgtgtgggagta
+2798162/1
CCCFFFFFHHFHHIIIJJAFCFHIIJJIIIIIJJJJFGIJHIHHIIIIBF
@7940627/1
gttgtcaaaacatagccccattttctgaaacacattacaaaaccgtctta
+7940627/1
@@CFFFDFFDFGHJIIIGIJGIJJJJIGIJJIJEIIJJIIJIIIJHIJJI
@2291435/1
caggcaacatcttctttggtttgtcaggggtaatgctaacgtcatagcga
+2291435/1
CCCFFFFFHHHHHJJJJJJGIJJIJIIJJJCFHIJJJJJJJIJIJJJJJJ
@7410170/1
gcttcagcagagtgcacacaatggtga
+7410170/1
1=1=B=B>?8<3C4A?F:AB:?:C3A9
@222614/1
ctgtgtgtctatgcgcgctaatctcagaaacggctgatccgagttggatg
+222614/1
@@@ADDFDFDHHFIJIJJJIIGGIJJJJJIGIFIIIBHIIGBFEHGIJEG
@2291678/1
gtctgtagtggtcctgctgtttcgtatattcta
+2291678/1
@@@DDBDDHBBAFA@AF@ECEHG7GGFHAEHH4
@746591/1
tcaataattaataatataacacggtcgctacagtcgtacttgtttgaagg
+746591/1
@@?DDDEDFHDHAHIIIGHGIIEEAFFAHIIGIFGHFGGIIIIIIE>AHG
@1752897/1
caatcggttcataaataaaaaacttatgtcaaattaaagaatcacgtcga
+1752897/1
CCCFFFFDHHHHHJJJJJJJJIJJJJJJJJJJJJJJJJJJJJJJJJHJJJ
@7410446/1
gttcgacatcgacataacaataacccctgctattttttttatttttattt
+7410446/1
@?@FFFFFHHHHHGIJJJIGJJJJJJJJJJJIHIJJJJJJIIJJJIHIJJ
@2291936/1
caaaaaatcacgtttatacattttttttttaatttttgtgttacgattcg
+2291936/1
CCCFFFFFHHHHFHJJJJJJJJJJJJJJJII7CHIJIBA;EEE>C5@?@B
@5852304/1
tgggtataatagcatatctttatatatataattcttctgtacgtgtgtat
+5852304/1
@<@FDBDDFHFDBGEHF?EHGIIIIIIAHFDCFGICEHHJIGIDGGC?D<
@7410805/1
gacgatttcaccagtggtcttcttgaacttcttcaattgacgcaagaagt
+7410805/1
@@@BDDDDDFDFFFIE3<3AFEHH::CFCHD?:?DFGBBBDGF@D@?BFD
@4350353/1
gaggcgcttgtggtggtgcacgcgcttgggcagagggaatctgattgtgc
+4350353/1
@<@?DADDHD<CFCFGIEHIII>BH>A;DF;C@;@EGHGEHFEF>?@7@C
@7410883/1
cctaagtgagtatacatctattaaattcaaacgcagagctcattatgttg
+7410883/1
CCCFFF4BDHCFHHGHJIIJJJJIIJIHJIIIHIJBGGIJJHGIJGIGEG
@1245392/1
gtcctatctcaaaacatgaagacctcacagggtcattcccagcttcggga
+1245392/1
CCCFFFFFHHHHHJJJJJJJJJJJJJJJJJIJIIJJJJIJJJJJJJJJJI
@1753424/1
gttagctttttaatacatctctgtccaggcactatattgcagacctccag
+1753424/1
CCCFFFFFHHHHHJIGIJJJJJJJJJJJIIAHCHHIIJGIGHGEHIIGJC
@2292572/1
caggcacacggacttacgaagtaaattcaattgttgatatagaggatacc
+2292572/1
CCCFFFFFHHHHHJJJJJJJJHIJJJJJJJJJJJJJIJJJJJJJJJJJJJ
@4855662/1
cgcatcgtgaggtctttggagccctgtccaacggtagatggaactctgtc
+4855662/1
???DDDDDDD1;<CC@BE@:CB@;FECEEEIEDAB@69B?DD>9?DDDE<
@2799718/1
ctggagagaagatcctcatcttgtatagaggaggcttgggctcgctctcc
+2799718/1
CCCFFFFFHHHHHJJJJJJJJJJJJJJJJJJJJJJJJHHIGJJJGIJJJJ
@5346664/1
aggatgtggattttaatgttattattacagcatacataataaaattagag
+5346664/1
@CCFFFDFHHHGHJJJJJJJJJJJJJJJIJJJJJJJJJIJJJJJJJJJJJ
@7942114/1
cgatttcaccagtggtcttcttgaacttcttcaattgacgcaagaagtac
+7942114/1
CCCFFFFFHHHHHIJJJJJJJJJJIJJJIJJJJEHIIJJIJIGIIEIFCH
@2799980/1
tgtttgtctgtttgtctgttcgtctgtgcgcgctaatctcagaaacggct
+2799980/1
@C@FFFFFHHHHHJEGIJHHIJHGIIHHIIJIJJJIJJJJJJFHIJJJJJ
@4856112/1
tgggcctcttgtatgcgaaggtgttgaggcgcttgtggtgg
+4856112/1
=?;BBDDDDDDD?DB9E1F@D29<C@<EDDDD?D??8@CD<
@7411837/1
ggctatgccatttatcctcgcacgttggcagtaatagtacaagtgaaaag
+7411837/1
?@@FFFFEHGGHHIJJIJJIJDIIIIJFEGGDHHIIGDDGHGIJGJJIGI
@224387/1
gtcttggttgaacggaactccaatcctttactcgaatagtcttttctaac
+224387/1
BBBFFFFFGHHHFJJJJJJJJIJJJJJJJJJJJJJIIIJIJIIJJJJIJI
@5852788/1
gcacgcgcttgggcagagggaatctgattgtgctgttgtggaactgcttc
+5852788/1
CCCFFFFFHGHHHJJJJJJJIJJJJJJJJJJJJJJJJJJJJJJJJJJJJJ
@1753889/1
atattatgtgagtacgaagcattgtctgtttataaaataattaacaacta
+1753889/1
CCCFFFFFFHDDDDGIIIIJIGGGIHJJJJJJIJJJJJJJJIJJJJIJIJ
@2293442/1
gcttttcgtataatatgatatgatgccgacagttagaatttaaaagaaac
+2293442/1
CCCFFFFFHHHHHJJJJJJJJJJJJJJJHIIJIJJJJJJJJJJJJJJJJI
@5852865/1
gtcacggtactcgcggtacatgttgtgtacacctgagcgagactcataac
+5852865/1
CCCFFFFFHHHHHJJJHJJJJJJIJJJIJJFHGHJJJJJJJIJJJJJJJI
@4856607/1
gcacagacgaacagacaaacagacaaacagacaaacagacaaaca
+4856607/1
@@@DDDDDH1DD>FBEFGGHGECHD;DGGIIEG3BF>?BGB9DDF
@2800658/1
atacataataaaattagaggaagtaggtgctgggcctcttgtatgcgaag
+2800658/1
CCCFFFFFHGFHHJJJJJJJJJJJJIIFHHIJJJBGHHGIJHIJJJJIJJ
@4856664/1
ctgctattttttttatttttattttcaatgtacagacagcacttttctac
+4856664/1
CCCFF4BDBAHFHGGGGBHIIIIIIIIIIIBGIIIGGIIIIGCHIIIIID
@2294019/1
ccacaatatattcgtgaaaaccgcatccaactcggatcagccgtttctga
+2294019/1
CCCFFFFFHHHHGJHIJJJJJIJJJJIIJJJIJJJIJJJJJJJFHJJJJH
@2801030/1
cagcatacataataaaattagaggaagtaggtgctggg
+2801030/1
@@@ABDDBDD?ABCG<GFCII<IE@FAGHGEHHEHGE@
@4352263/1
agcatacataataaaattagaggaagtaggtgctgggcctcttgtatgcg
+4352263/1
@@@DDFFFGHFHB@DGGIII<HGG@ECECEACFHGGH9CFGGHDFFHEEH
@747401/1
ctcataacgcagccagatgccaaagttcttgatcttcactgggctcttct
+747401/1
CCCFFFFFHHHHHJJJIJJJJJJIIGIJJJJJJJJJJJJJJIJIJJJJJJ
@4857814/1
ctttctttgatcattaatgtctcgtatgtcaaggacttcacacataaact
+4857814/1
@@<DDFFDFHGDHGIGGHH?IFEHHHII?FHCAFGIGIEDFFHIIEIIII
@2802341/1
tgtatatcgaataacatttattaaacaaattacataaagcatttaaataa
+2802341/1
CCBFFFFFHHHHHJJJJJJJJJJIJJJJJJJJJJJJJJJJJJJJIJJJJJ
@748233/1
caatatattcgtgaaaaccgcatccaactcggatcagccgtttctg
+748233/1
@@@FFDFD>DDF?FGFBGFFGHGIGGCECACGE?GCFH;@?;=BGG
@6387088/1
cccatgtcacggtagcactgagtgacggcacctccgacactgaggtcacg
+6387088/1
CCCFFFFFHFFFDEHJEHHHJIJIJIGAHHIGIIIJHIGHGIGGDHHIIJ
@4353567/1
ggagtgagcacgggctctgtgcctggctcccatgtcacggtagcactgag
+4353567/1
BCCFDFFFHHHHHJJJJJJJJJJJJJJJJJJJJJJJJJJJFHJJJJJJJJ
@5855472/1
ctgtttgtctgtttgtctgtttgtctgtttgtctgtttgtctgttcgtct
+5855472/1
BCCDFFFFHHHHHJJIJJJIJJJJJJJJJJJJJJJIJJJIJJJJJJJIJI
@3331561/1
gctcgcagcattatgggtcttccttcatggccgaggttggggcggcgcgg
+3331561/1
CCCFFFFFGHHFHIJJIFGHGHIIJJJJFIJIIFHI@FHJJJFFDDDDDD
@4353725/1
cgacaccacagttccagtctcaggcacattgccattagtagactgatcag
+4353725/1
CCCFFFFFHHHHHJJJJHIJJJJJJJJJJJJJJJJJJJIJIJJJJJJJJJ
@748765/1
ctgtttgtctgtttgtctgtttgtctgtttgtctgttcgtctgtgcgcgc
+748765/1
@@CDDDFDHHHHGIJGHIJJIJJEHIIHIJJJJJJGHIIFHIIGIIHIJI
@748796/1
ggaagtaggtgctgggcctcttgtatgcgaaggtgttgaggcgcttgtgg
+748796/1
CCCFFFFFHFHHHIJJGIJJJJJHJJJJJIIJJFGGHJGIIGIJJJGHGI
@2295214/1
gttgtggaactgcttcacctgtggccggcggcacgcagacgccttgatga
+2295214/1
@@@DDDDFDHHHHIGIJIIJCHEFHGGGIHGJJBEFFFCA>BBB;AC@CA
@4353799/1
gcaggggttattgttatgtcgatgtcgaacccaaaaatgtaattaacttt
+4353799/1
CCCFFFFDHHGHHIJJJJIJJJJJJJJJJJJJJJJIJJJIIJJJJIIHJJ
@6387412/1
agcatacataataaaattagaggaagtaggtgctgggcctcttgtatgcg
+6387412/1
CCCFFFFFHHHHHJJIJJJJJJJJJJHHJJHHIJJJJJJJJJJJIJJJJJ
@5855750/1
ggggagggtcattcaatgtctccttccgtcttgggtgaggcataacgggg
+5855750/1
@@@DDDDD<ADBFGBFA>F<CEGEEFHGIHFHCCE0?8?FAFDGHGCEEE
@2295358/1
cacggtagcactgagtgacggcacctccgacactgaggtcacggtactcg
+2295358/1
CCCFFDFFGHHHHJJHHIJJJJIJJJJJJJJJJJJIJIFHJJJJFHIJJC
@3331955/1
ctgttgtggaactgcttcacctgtggccggcggcacgcagacgccttgat
+3331955/1
CCCFFFDFHDHHHJJJJJJJIIJJJJJJJIIIJIJHHFFFDEBDDBDDDD
@3832497/1
cggaactccaatcctttactcgaatagtcttttctaacttgaacagtgcg
+3832497/1
CCCFFFFFFHHHHJJJJJJJJJJJJJIJJJJJJIIJJJJIIGHIJJGGII
@7413077/1
cccgtacccatagcaacaagatcagcgactgtcacacggtagcggaaggt
+7413077/1
@CCFDFFFHGHHHJIIGIIJHIJJJJIJJJJHGIJJJIIJJJJGIHIIE=
@4859529/1
cgcaagaagtaccagaaacgggacttagccacaatctggtctggagagaa
+4859529/1
@@@DDDB:;AFFHIGEHED;?AEDEFGA9GECDFFGHIIHEGIEBFDBHG
@5856514/1
cttcactaatggagtgtccattctcctcctgtatcttcacatacttcgtc
+5856514/1
@@@DDDFBHFHDDFBGHGIGGGGGFCGHHGHHAHF9GGGEGHGGDHGHDH
@4859646/1
gtttgtctgtttgtctgttcgtctgtgcgcgctaatctcagaaacggctg
+4859646/1
CBCFFDFFHHHHHJJJIHHIIHIJGHHHGIJIJJJJJJJJIIIIJJJIIJ
@2802759/1
ctcgctctccgaagggagcttgcggccgatgacctcatactccttcaact
+2802759/1
CCCFFFFFHHHHHJJJJJJJJJJJJJJJJJJJJJJJJJJJJJJJJHHHHH
@7943566/1
ccctaatagagacgatttcaccagtggtcttcttgaacttcttcaattga
+7943566/1
;@@D??DADDBDAA:CFHAHHB@A?FG?F@F9CGBFFFCBE9D<?BDFD<
@4859920/1
tctatactttgcattaaaataatgcccattttcacaggcaagggatccta
+4859920/1
CCCFFFFFHHHHHJJJJJJJJJJJJJJJJJJJJJJJJJJJJJJJJGIJJJ
@7943599/1
cactattctaggattgtgtaggtaatattattaaacgaagaacatgcggc
+7943599/1
C@CFFFFFHHHGAEHIGHGGGICHHIJJJJJJJJJIJHJGHICHGIIJGG
@7943689/1
ctgttgtggaactgcttcacttgtggccggcggcacgcagacgccttgat
+7943689/1
CCCFFFFFFFHHHIHIGIIGGIEHGGGEHGHIGGIHHEFFDEDDDDDDDA
@7943747/1
ggttattgttatgtcgatgtcgaacccaaaaatgtaattaactttttttt
+7943747/1
BC@DFFFEHHHHHFHIGIGJIJJJIIJJJJIEGHCFFIHGIHIJIIJJJJ
@5857024/1
ctacttaaagacatcatgataaaaatgtgtcattggagtcattattatgt
+5857024/1
@B@FFFFFHHHHHJJJIIGGIIJJJIG?FFHGIIJJIIGHGGJJJJJJJH
@6912392/1
gtcacggtagcactgagtgacggcacctccgacactgaggtcacggtact
+6912392/1
@@CFFFFAFFHFHIJII:CDHIBEIEHGIIEBHIJIIIGE8CFHIJ@DEA
@7413839/1
gggctctcaggcaggcaagatgggcatagtaggtaggcgtagggtaagac
+7413839/1
CCCFFFFFHHHHHJJJJJIIHIJJJJJJJIJJJDHIJJJHGGIIHGHIIF
@750215/1
ctgtggccggcggcacgcagacgccttgatgacctccactttgatgatct
+750215/1
=??=AB=AFD?<FGIAGG@BE@6@6>BEDD@CDECCBCCCACCCCCEDC>
@4355133/1
ttttttttgttcccacatcaggatgtggattttaatgttattattacagc
+4355133/1
CCCFFFFFHHHFHJGIJJJJJJDGHFGIHIJJJJJJJJIIJJIIJJJJJJ
@4355291/1
ccggtacataatgatacgatgcggcttgaacccgccggtgct
+4355291/1
=??DBDDDFH<A?FG@FBHHIA>DGGIE>GCEB?FBHHBE>=
@5857460/1
gtgtcttcaacggaagagattccatttcccgtttagcagcttcatcc
+5857460/1
@=@DDDDDFBDFA:<CGF;?C?AACHIFFBECCDBD?B<;?FBDGDH
@7414217/1
catacataataaaattagaggaagtaggtgctgggcctcttgtatgcgaa
+7414217/1
CCCFFFFFHHHHHJJJJJJJJJJJJJJJHGHJJJJJJJJJJJHJJJJJGF
@4355387/1
ctacgagatggactgtgccgcctttcatattcgcatctttttcgctcata
+4355387/1
CCCFFFFFHHHHHJJIJJJJJIJJJJJJJJJJJJJJJJJJJJJIJJJJJJ
@2295883/1
ggtagtttttcctttaattgagctagcaatactctcttatttctctctat
+2295883/1
BCBFFDDFHHHHHJJJJJJIGHIJJJGEHHAACGEGHIEGIJJJIJJJII
@5858077/1
cctggctcccatgtcacggtagcactgagtgacggcacctccgacactga
+5858077/1
CCCFFFFFHHHHHJJJJJJFHIJJJJJJJHHGJJJJJJJJJJJIJJJJJB
@3834576/1
agccgtttctgagattagcgcgcacagacgaacagacaaacagacaaaca
+3834576/1
CCCFFFFFHHHHHJJJJJJJJJJJJJJJJJJJJJJJJJJJJJJJHHHHFF
@4355988/1
gcacctccgacactgaggtcacggtactcgcggtacatgttgtgtacacc
+4355988/1
BBBFFFFFHHHHHJJJJJGHGIJJHGIJJIJJJIIJJGGFHIJIHHJ@>?
@6913390/1
caaaaatgtaattaactttttttttgtctgtttgtctgtttgtctgtttg
+6913390/1
@@@DDDDDAFAFFBGHHIIIIII@FE9DGGDGFE?@GHBCCHHEGHHGHD
@1756753/1
gttacctgcaacttggccaggttagggccaacagattgtttgagatgttt
+1756753/1
@@@FFFFFHHHDHJJIFFGFHCHGIFGFHCEHHIIJJIDHGHDGCHIJIJ
@4356233/1
cgataccatacaccaaaatatttttacgatttttgtctgtctgtctgtct
+4356233/1
CCCFFFFFHHHHGJIJJJJHIJIJJJJIGIJJJJJJIJJJIIJJJJJIJI
@3834926/1
gtttataagtttagtatagcttattacaaaataaatcttatatttaaatc
+3834926/1
@@@FDFFFGHHHHJHIJJJFJJIIJJIJJIJIGIHIJIJJIIJJJJJJJG
@4356299/1
gtttttaaactattttttcaatgccctaagtgagtatacatctattaaat
+4356299/1
@@@FDFFFGDHHHJJJJJIJJJIJJJJGFHF@DFFHHIIJJIJJJJJJJI
@6913682/1
tgtttgtctgtttgtctgtttgtctgtttgtctgttcgtctgtgcgcgct
+6913682/1
<==DBD=AAFBBFIEGGHIIIEAFFFAHCBAECF:<EE11?@DFFHEGII
@4356417/1
ctcgggttggaatgattctggtgggttgtcctgcagagcttgccacatct
+4356417/1
CCCFFFDDFHHGHJIJJJJJIFHIIFHIGHJJIGIJJJJJJIIJIEGHII
@226664/1
ggatggagtgagcacgggctctgtgcctggctcccatgtcacggtagcac
+226664/1
@@@DBFDDFDFHGJGIFBGBHGGFBFDEHIIIIHJCIIFHGDHG;BGHGG
@752056/1
ggcagggcggttatatgtgtcacagtgcacaattacattactgcatctac
+752056/1
CCCFFFFFHHHHHJJJJHIIIJJJJHIJJJJJJJJJJJJJJJJJJJJJJJ
@2803819/1
gccttgattttataatttagagacacgtgtacatttcgagagaacaaatt
+2803819/1
@@@AFDBDHGHFGHGHGGHGCEHHHIJGGFGFGEGHIB@FHB;DHHJJIG
@5859135/1
gacgcgttaacatacgagatcttcgtgcggagataatattttaaagtata
+5859135/1
CCCFFFFFHHHHGJJJJJJJJJJJJGIJJJIIJJJJJJJJJJJIJJDHGJ
@3334798/1
gttgtggaactgcttcacctgtggccggcggcacgcagacgccttgatga
+3334798/1
@CCFDFFFHHHHHJJJJJJJJJIJJJJJJJJJIJHHFFCEDDDDDDDDDE
@752286/1
atgtaccacgcctgggatgccacccggcaccactcccgggtgaggatgca
+752286/1
CCCFFFFFHHHHHJJJJJIJJJJJJJJJJJJJJJJJJJJJHIIJIIFHHH
@7944815/1
cttgggcagagggaatctgattgtgctgttgtggaactgcttcacctgtg
+7944815/1
@@@D?DADDFFFFIED@EHCB?<2CEAF??B?CFGGGADEGBDGDEIIDB
@6389713/1
gacgcaagaagtaccagaaacgggacttagccacaatctggtctggagag
+6389713/1
CCCFFFFFHHHHGJJJJJJJJJJJIJJJJJJJJJJIJJJJJGHIJJIJIJ
@7944953/1
gtgctgggcctcttgtatgcgaaggtgttgaggcgcttgtggtggtgcac
+7944953/1
CBCFFFFFHHGHHJJIJIJJJGIIJ?EFHIIJJJJJIJIGIICEG;DGHI
@5859832/1
atctatttcaaataaaggcgtcaactgggtgtgctagttacataatatct
+5859832/1
C@@FFBFDFHHFHJGEHFGIIIGJIJJIGCDHHHIIJDEIGGJIIJJJJJ
@3836300/1
ggagaagttggctcctcaacagacacagagctctgtgacggctcttcttc
+3836300/1
CCCFFFFFHHHHHJJJJJJJJJIJJJJJJJJJJJJIIIJJJJJJJJJJJI
@7415484/1
ccgcaatgttggagcttggtacaaagcaaaggtcgggcagttcgtcaaca
+7415484/1
BCCFFFFFHHHHHHIJJJJHIJIJJJJJJJJJHIJJJJJJHIIIHJGIJJ
@6390058/1
ctataatcttaccaacgttatttggttcaaaatttgataataaatattgc
+6390058/1
@@@FFDDFHFHHDGDEFGHIGIEIG?EHGIGBGH<GHGIIJDHCHIIIJH
@1757255/1
ctcatcttgtatagaggaggcttgggctcgctctccgaagggagcttgcg
+1757255/1
CCCFFFFFHFHHHIIJJIIJIIIGGIIIJJIGIGHIJJIIIJJJFEHGIG
@5349402/1
cgtttctgagattagcgcgcacagacgaacagacaaacagacaaacagac
+5349402/1
@@?DDFEFHGAHHCBGEHIIHACFDHDH@:@DHIIIIIIGHHGGIEEC>C
@5349445/1
ccacaatatattcgtgaaaaccgcatccaactcggatcagccgtttctga
+5349445/1
CC@FFFFFHFHHHJJIIIJIIJIJJJIJIJJJJJJJJJGGIIIH<GHIFB
@1757363/1
catacataataaaattagaggaagtaggtgctgggcctcttgtatgcgaa
+1757363/1
@@@FFFFFFHDH?FHHCGIII>CFHCGG<CEF>@G=FGEHHH??@FEG@@
@2297256/1
ctgtttttaatttgtgctccaaattgtatctgacgacgcattgaatctga
+2297256/1
@CCFFFFFHHHHHJHIJJJJJJJJJJHGJJJIJJJJJJJJJJJJJJJJJJ
@7945661/1
ggaagtaggtgctgggcctcttgtatgcgaaggtgttgaggcgcttgtgg
+7945661/1
@@?DDADDC=ADFEAGHIIGDFHCHFEBGHIIGHF<DDHAHDF:;A5.7;
@2297617/1
gtcacggtagcactgagtgacggcacctccgacactgaggtcacggtact
+2297617/1
CCCFFFFDHHHHHJJJJEHIIIJJJJJJJJJIJJJJJJJJFHJJJJGHHH
@3837182/1
cactgagtgacggcacctccgacactgaggtcacggtactcgcggtacat
+3837182/1
CCCFFFFDHHHHGJJJJJJJJJJJJJJIIJGHIJJJIJJJJJJJHHFFFF
@3336073/1
tacataataaaattagaggaagtaggtgctgggcctcttgtatgcgaagg
+3336073/1
CCCFFFFFHGFHHJJJJJJIJJJHJJHIJJJJJIJJJJJJIJJJJJHGHI
@5860905/1
agcagcttcatccagaggcaagcgctccaagttgcttggaggcttgggcc
+5860905/1
@@@D<BDDBDF:DGBAAC1CFH=AGFG<FGEHHD<BG?FA;FG?H66CEA
@4862685/1
ctggtctggagagaagatcctcatcttgtatagaggaggcttgggctcgc
+4862685/1
CCCFFFFFHHHHHJJJJJIJJJJJJJJJIJJJJJJJJJJJJJJJJJJJIJ
@7415693/1
cgtatgattatttgtctgtagtggtcctgctgtttcgtatattctaaatt
+7415693/1
?@?DADDDDHBDBEHGBG:AEIGE:ACAAECDAFGGH?EGEDHHCAGGGH
@7946362/1
tacataataaaattagaggaagtaggtgctgggcctcttgtatgcgaagg
+7946362/1
@C@FFDFFHHGGHIIJJIIIJJHIJJEGGIJJIJJJJJJGHIIIIJHGIJ
@3837647/1
aggcgatcagattgacagaagaaatgtttcgtaatattagcgag
+3837647/1
@@@FFDFFHHHHGIJGHIIGIGJG@FEEHGGHIIGIJCDHGIII
@7946597/1
gagggaatctgattgtgctgttgtggaactgcttcacctgtggccggcgg
+7946597/1
CCCFFDFFHHGGHJJJJJJJIJJIJJIJJJJJJJJJJJJGJIIJJJIJIF
@6915015/1
cgctatggactgccgccaattcactgttcattacctgtgaaaactgcccc
+6915015/1
CCCFFFFFHHHHGJJJJJJJJJJJJJIJJJJJJJJJJJJJJJJJIJJJJJ
@6915024/1
cttcacctgtggccggcggcacgcagacgccttgatgacctccactttga
+6915024/1
CCCFFFDFFFHGGIIJJJIJIGGIJJIIHHFFFEDECDEEDDDDDDDDDC
@7947182/1
gaggagtgagagtctggccagtctttagaagatgatggtgtttgtcttgt
+7947182/1
BBBFFFBDHHHGDFHIJJJJJHJJJJJJJIJHIJIJJJDHHIJJIJJJJI
@7947347/1
tggtggtgcacgcgcttgggcagagggaatctgattgtgctgttgtggaa
+7947347/1
?@<BDD@B<F<DFHGIIGEGCHGEIGHIIIIIIIEI9=8=FHID@FF=HE
@754739/1
gccgtttctgtaccaataggaacaatacttcgggcttattctgcatacct
+754739/1
CCCFFFFFHHHHHJGHJJJJJJJJJJJJJJJJJJIJJJJJJJJJJJJJJJ
@1250629/1
gtcacggtagcactgagtgacggcacctccgacactgaggtcacggtact
+1250629/1
CCCFFFFDHHHGHJJJJHIJJJJIIJJJJJJIIJJJJJJJJJJJJJDHHH
@2805839/1
gctgggcctcttgtatgcgaaggtgttgaggcgcttgtggtggtgcacgc
+2805839/1
CC@FFFFFHHHHGFHIJJJGDGHCGEGIGIJJJIIIHGEHIGHHGI@EHG
@6392008/1
taactgtgaaaatgacatcttataaatatctattggacccaaatacggca
+6392008/1
@@@DFFEFHHHHHIJJJIJJJJJIJJIGJGJGIJJJJIJJIJJJJHGGG@
@7947886/1
tccaaattgtatctgacgacgcattgaatctgaatacgaaaatgaattca
+7947886/1
CCCFFFFFHHHHHJJJJJJJJJJJJJJGIJJJJJJJJJIIJJJIJJJJIJ
@5351176/1
gtaatatagtttcttttttaattgttataaattcgtaattcgtagctttc
+5351176/1
CCCFFFFFH?FHHJGJJJIIJJJJIIJIJIIIIJJGGGGIJIFHGIJJJI
@4864063/1
cgtagaaaagtgctgtctgtacattgaaaataaaaataaaaaaaatagca
+4864063/1
C@@DFFFFHFDFBDFHGHIGGGFGEHFHHGHGGGEEE<FGIIGA@BCFHG
@2806355/1
gtttttaaactattttttcaatgccctaagtgagtatacatctattaaat
+2806355/1
@@@ABFDDF3DFHAFHIIICHHHIIIBFHH?FEIIHGEHIGIIGGGFGHH
@2298293/1
gtcaaatacatagttgcggagattaatggt
+2298293/1
;=@DDDDDFAF><FB<B:F<:8C9CEFE<1
@228696/1
caatcggtaaaggatctcttgtatacaaattatttctaccatcaaataca
+228696/1
@<@DDD>ADDF>F@GEEGCHIAEHGBHHIGHHIIIIIEAHEA?FHIIII@
@3336930/1
gttgtggaactgcttcacctgtggccggcggcacgcagacgccttgatga
+3336930/1
@@@FDBDFHHGGHJJJGGJJGIGHIJJIJJIIFIFHFFDEDDDDDDDDCD
@755312/1
aagggatcctaacttcgcaaccactaattc
+755312/1
8??:1BD1C:CBFEHEB@AB6ABF?;GH@<
@4864346/1
ggattttaatgttattattacagcatacataataaaattagaggaagtag
+4864346/1
@@@DDDDDFDA2AEB:CGBHC?<ABBFGDH@HHHH>FHICEECE9FBHID
@4864474/1
gcctcttgtatgcgaaggtgttgaggcgcttgtggtggtgcacgcgcttg
+4864474/1
CCCFFFFFHHHHHJGIIJCGHGIHIJIJIJJJHIGIIIGGIIIJJJHFFD
@3337470/1
cgcagccagatgccaaagttcttgatcttcactgggctcttctctgggat
+3337470/1
@@<DD8DDDHH8FBGHIEGGI@E>DAFH>9?FH9FEIIIIBC4D@EHEH@
@229423/1
gtgcgcgctaatctcagaaacggctgatccgagttggatgcggttttcac
+229423/1
@B@DFFFFHHHHHJJJJIJJIJIIIIGIEHGCHIJEGGIGHII@EHHGHF
@6392417/1
tattttagttaattagtaatgtgcattgtaaaattctagacacacatgcc
+6392417/1
CCCFFFFFHHHHHJJJHIJIJHGHJJJIIJJIIJJJJJJIJJJIJJJJIJ
@1252418/1
gcacgcgcttgggcagagggaatctgattgtgctgttgtggaactgcttc
+1252418/1
CCCFFFFFHHHHHJJJJJJJIJJJJJJJJJJJJJJJJIIJJJJJJJJJJJ
@6916329/1
gccactggcaatgtggatagctggacaaggcactggcaacgaccaatcat
+6916329/1
CCCFFFFFHHHHHIIJJJJJJJJJJJJJJJJJJJJJJJJJJJJJJJJJJJ
@1252568/1
gtcccacaggggtgtacatcatggaaggaagatgcctcatcacaacatct
+1252568/1
CCCFFFFFHHHHFHGHIJJJJJJJJJJJJJJJJJJJJJJJJJJJJJJJJJ
@1252570/1
gtcctatctcaaaacatgaagacctcacagggtcattcccagcttcggga
+1252570/1
CCCFFFFFHHHGHJJJJJJJJIJJJJJJJJIJHHIJJJJJJJJJJJJJJI
@7949193/1
cgatgattttggacgtatttttgttgttttttcataccgtcattatccct
+7949193/1
@CBDFFFFHHGHFHHEGHIJJJJIJJGHJJJJJJJJJIJHIJJJJJJIJJ
@1758927/1
cggacgagccgtgccttttattgcttggtgagacacgagataaaagtcta
+1758927/1
@@CFD@DDFFDHFDGEHIIIGGIIIIIIHIGGIIIIDAGEGIIIIIHHGI
@5352822/1
gaaacagatcacagagaaaaacaaa
+5352822/1
@88ADB3;D;CFFEFBF@GFC1C8A
@756720/1
aggacgaagtgatggcaccaggatagagttaatgccgccaagtttgacgt
+756720/1
@@CFFFDFFFHBFFHIIHIJJJ?DFGGGCFGAFHCHJIGIEHFHIJIGHG
@7419363/1
gttgtatatatagttatatcaacaacaaagtatgagagatataaaagatt
+7419363/1
@:?DDDFFHHGHHJJJIIJJJEIJJIFHIICHHGGHEGEHGIIHIIHIIJ
@230368/1
ctccaatcctttactcgaatagtcttttctaacttgaacagtgcgatgtt
+230368/1
CCCFFFFFHGHGGIJJIIIJJJJJJJJJGHIJJJJJJJJJJGHJJJJIFH
@757091/1
gtgccactgaacgaaaagggtacaataattaataattatgtcgcaatacc
+757091/1
@CCADEDFHDDDHIIDIGIIAFHIE@GIFFFH@CFFHIFC?DFD@DECFH
@5353273/1
gtatgtttataataatttgttttatatacataatgtatgtggttgtgtga
+5353273/1
@@@DDDAD4DFAHEHGEGGFEADFEH:CCCGD@DHGHGG<?<?FEF;0?D
@2807400/1
cgaaggtgttgaggcgcttgtggtggtgcacgcgcttgggcagagggaat
+2807400/1
?@1BDDAB=CDHB@GGIII8:BCD;BGFEGIGEG>FB@AAA3=;?BB8>A
@231057/1
gttgaggcgcttgtggtggtgcacgcgcttgggcagagggaatctgattg
+231057/1
?:??DDDDDFHDBCE=CECC;F<CDGDGFGIGGCHFCEEE<A>C?DEECE
@3840542/1
ggtgctgggcctcttgtatgcgaaggtgttgaggcgcttgtggtggtgca
+3840542/1
?@:DDFFDFHFFGGGGJIIHIJIFGE:C?DECFGHIIF:CH@;=@D8CE@
@1759658/1
gtggtcttcttgaacttcttcaattgacgcaagaagtaccagaaacggga
+1759658/1
@CCDDDDDHHHGFGGIIGIIIIJIIIIHGGIGGIJIGGAFGGIJFHGGIG
@7420268/1
cgcaagaagtaccagaaacgggacttagccacaatctggtctggagagaa
+7420268/1
CCCFFFFFGFHHHJJJJJJJJJJJJJJJJJJJJJJJJJJIIJJIJJHJIG
@2807704/1
ctgtggccggcggcacgcagacgccttgatgacctccactttgatgatct
+2807704/1
BCCFFFFFGHHHHIJJJJJJJJJ6AHHGFFFFFFCEDEEDDDDDDDEEDE
@3840768/1
gcacctttttataccaacggtttacatttgtaacatatttttctctttcc
+3840768/1
CCCFFFFFHHHHHJJJJJJJHJJJJJJJJJJJJJJJJJJJJJJJJJJJJJ
@1759770/1
cacggtactcgcggtacatgttgtgtacacctgagcgagactcataacgc
+1759770/1
@@@DBDDADFCDD<11@EF>?FABA1?DCFF9@G9<FEF@<CFE;FCE=B
@5353786/1
ttgggacagctatcttcataaaagctaaacaacatttataaaattagact
+5353786/1
<@@DFFFAHBFHFGGGHEGIGBCHGIIJGHIGGHJIHGIIICGIJHGEGH
@5353791/1
gtccgtttttaaactattttttcaatgccctaagtgagtatacatctatt
+5353791/1
C@@FFBBDBBCFHHCGHIIIIIGIIIHGIIIIII9DGCFHIGIIGIIGII
@2807846/1
ggtggtgcacgcgcttgggcagagggaatctgattgtgctgttgtggaac
+2807846/1
@C@FFFFFHHHHHJJJJJJJJJJJJJJJJJJJJJJJIJIIJIJJIIJIJJ
@4866672/1
tctggttcatacggcgcgcggtcgcctccttgatgcattgcgtcagaatg
+4866672/1
1=@DDDBBBFDHBBAGAAGGHD?;AFFAGHH@CCE>AHHHCBE>CC>;@C
@4866918/1
tgattctttaatttgacataacttttttatttatgaaccgattgacatga
+4866918/1
CCCFFFFFHGHHHJIIIIJIIGHGGJIIJJIJJJJJIJJJIJJJGIJJJI
@4867021/1
cccgtttagcagcttcatccagaggcaagcgctccaagttgcttggagg
+4867021/1
@@@DDDDDDB?CHBFBGEIDHI?:F8AF@?GH@CG9??GHIBH@<D9?B
@6917131/1
cgcaagaagtaccagaaacgggacttagccacaatctggtctggagagaa
+6917131/1
C@CFFFDDBF?BFHIEIBHEFHIIIIGFEBHGIGDFBHGFGHIE@B9BBF
@2299295/1
atctatttcaaataaaggcgtcaactgggtgtgctagttacataatatct
+2299295/1
CCCFFFFFHHHHHJJJJJJJJIJJJJJJIHHHIJJJJIJJJJJJJJJJJJ
@3841371/1
gtgcgtgcaggatcctcgtcattgcctggcatacaaggcaaagcaccgac
+3841371/1
CCCFFFFFHHHHHJJJJJJJJJJJJJJJJJJJJJJJJJJJJJJJJJJJJJ
@2808403/1
ctctagcacgtagttctcagcttccctgcaaagttaaccatcttgtattc
+2808403/1
CCCFFFFFHHHHHJJJJJJJJJJJJJJJJIJIJIIJJJJJJJJIJJJIJI
@2808499/1
ggtgcacgcgcttgggcagagggaatctgattgtgctgttgtggaactgc
+2808499/1
B@?DFFFFHHHHHJJJJJJJIJJGGIJJJJJJJIJJJJHIJHHIJIJJJG
@4360966/1
caaacatgccagttataaagcatag
+4360966/1
11:1BDDD8:ADD<E<E:CF?EF@:
@2808571/1
gtgctgttgtggaactgcttcacctgtggccggcggcacgcagacgcctt
+2808571/1
@@@ABDFFBH?;?FGBHIHHBH@HICIEBBCFGEDE8BE>BCCAB?@B?@
@4867482/1
ctgcgacctcgagcgacgaatcacatgaaagggggaggggggagggtcat
+4867482/1
CCCFFFFFHHHHHJJJJJJJJJIJJJJJJJJJJJJHHFDDDD9BDD8ABD
@4867574/1
gtttttaaactattttttcaatgccctaagtgagtatacatctattaaat
+4867574/1
B@@FFFFFHHHHDIJJJJJFIJJJIJJIJGFGGHIIIIIGGIIJJJGJJJ
@5863389/1
gcgcttgtggtggtgcacgcgcttgggcagagggaatctgattgtgctgt
+5863389/1
@C@FFFBBCDFDF@E@HGGIIIIIIIIIIIADEGHFFHECCH7CHHIGGH
@5354904/1
cacgtattaattctgttttcacgttgtcaataaactattggcgattcata
+5354904/1
CCCFFFFFFFHHGJIHGIIJJJJIJJGBGHIJJGHIIJJJJIJIIHIIJJ
@2300182/1
gagcacgggctctgtgcctggctcccatgtcacggtagcactgagtgacg
+2300182/1
CCCFFFFFHHHHHJJJJJJJJJJJJJJJJIJJJJJHIJJJJJJJJHHIJJ
@757920/1
agccagatgccaaagttcttgatcttcactgggctcttctctgggatttc
+757920/1
C@CFFFFFHHHHHJJGHIJJJJJJJIJJJJIHIJJJJJJJJJJJJJJJJJ
@2300351/1
gtgctgttgtggaactgcttcacctgtggccggcggcacgcagacgcctt
+2300351/1
@@@FFFFFHDHHHIJJJJGIJJJJEGHGIDGHBFHEIGHFDDDABDDBBD
@5863745/1
cgcgcgttctcatgtaatttttaatgttttccaaatcgacgactcctgtg
+5863745/1
CCCFFFFFHHHHHJHJIJJJJJJJJJIJJJJJJIJGHIIJIIIJJJJJJJ
@4361682/1
agcattcttaacgccacgtaaaaaggggtagtgttagtaaaaaaaa
+4361682/1
CCCFFFFFHHHHHJJJJJHIJJJJJJJJFHIGHIJIJHJJJJJJJJ
@7952416/1
atttagatttgaccctgaatgcgtagggaggtcctcatggactagtaagg
+7952416/1
CCCFFFFFHHHHHJJJJJJJJJJIJJJJJJJFHIJJJJJJJJJJJJJJJJ
@4361906/1
cgctaatctcagaaacggctgatccgagttggatgcggttttcacgaat
+4361906/1
@@@DFFFFDFFFHIEFDBDGGHGIID1CDFHH9BB:@G?FEEFGCG@GC
@5355448/1
atttgatacaaaaatattataataataggttcttttttcagccctcatac
+5355448/1
@CCFFFFFGGHHHGJJIIHIHEHIIIJJI?FHGHDGJJJJJJJIJGIHII
@1254577/1
gtcaaattaaagaatcacgtcgaacattctatgcttataccattaatctc
+1254577/1
CCCFFFFFGFHHHGHGI@GFEHFFGGIGIGIIIIEHIJJIIIIIGGIEHG
@232592/1
gtttcttttgtctctggtaggatttctgtgatgtcgtcatctttggtaat
+232592/1
CCCFFFFFHHHHHJJJJHIJJGGJJJJJIJIIJIJJJJJJJJJJJJFHII
@6395753/1
cagccagatgccaaagttcttgatcttcactgggctcttctctgggattt
+6395753/1
CCCFFFFFHHHHHJJJIJJJJJJJJJJJJJJJJJIJJJJJJJJJJJHIJJ
@5355729/1
ctttgcttgaacacactgtgtcgccattcctagtacggtatctcccacac
+5355729/1
CCCFFDFDHHHFDHIGFHHH@HEEGIHHGIGIJEGIGGF<FHGGIGIIII
@232743/1
ctcgttttgttagacttcagtgtagctttgtattatgttcactttcttat
+232743/1
@@@DADDDHFFHDGGIEGGHAF<C?CEHBFHGHHGCDBGDHFHIGGHDDH
@6917892/1
cagagggaatctgattgtgctgttgtggaactgcttcacctgtggccggc
+6917892/1
CCCFFFFFHHHHHJJJJJJJJJIJJIJJJJJJJJJJ<GIJJJJJJJJJJG
@5356061/1
ctccaatcctttactcgaatagtcttttctaacttgaacagtgcgatgtt
+5356061/1
@BCFFFFFHHHHHJIIJJJJJJIJIJJJEIJJJJJJJJIJJFHGIJJJHJ
@1760233/1
cacgtgcagtaggaaccacagccgttggcgtcgattgcggtatcggcgtc
+1760233/1
@@@DADB?FFHHHFHDGIIEC?GAC?D@BD@DFEEEDEGI;AH@EGFDC>
@6396233/1
gttcgtctgtgcgcgctaatctcagaaacggctgatccgagttggatgcg
+6396233/1
@@CFFFDFHFFDFHIEHGEH@GGHIIIIDHHGHJ>HGIHGG;CAE==EEH
@7953379/1
caccagtggtcttcttgaacttcttcaattgacgcaagaagtaccagaaa
+7953379/1
CCCFFFDDHFHHHJJJJJIJJJJIJJJIJJJJJJJJJJJJJBGEHIJIIJ
@5864178/1
ggccgatacccaacaaatactaataataaaaacg
+5864178/1
@<@DF@DDDDBFH?GIBGIIICHGG@BEGG@@:D
@2810411/1
tgaggcgcttgtggtggtgcacgcgcttgggcagagggaatctgattgtg
+2810411/1
CCCFFFFFGHHHFIIJIGHICHIJJJJIGGEGIJGIJJBHHHHHDEDCCD
@758596/1
cccgtatctcaacacccataaagaactgtttgcctctcatgtcccatact
+758596/1
CCCFFFFFHHHHHJJJJIJJJJJJJJJJIJJJJJJJJJJJJJJJJJJJJJ
@2810424/1
cgcaagaagtaccagaaacgggacttagccacaatctggtctggagagaa
+2810424/1
CCCFFFFFHFHHHJJJJJJJJJJJJJJJJJJJJJJJJJJJJJJJJJJJIJ
@3339892/1
agaacaaacaaaacttaagccttattataaaaggtataaatattcctgcc
+3339892/1
?@;ABDBDDA??AGHIB:FHCHI<HAEC?F4:??11??FHH<??B?F9??
@7953631/1
cgcgcttgggcagagggaatctgattgtgctgttgtggaactgcttcacc
+7953631/1
@@@DAADBDFHHHIBHIGGCGD>DEGBHHHIHDGHFFBGGIAHEHIGHGG
@5356489/1
ccactccatactttgtttcatttaaatttacgggctatgccatttatcct
+5356489/1
CCCFFFFFHGHHHJJIJJJIIJJJIJJJIJJJJJJJJJJJJJJJJJJJJJ
@2302121/1
cccgtttagcagcttcatccagaggcaagcgctccaagttgcttggaggc
+2302121/1
CCCFFFFFHHHHHJJJJJJJJJJJJJJJJJJIJJJJJJIJJJJJJJIJJG
@1760624/1
[truncated: 1,242,154 more chars]
