# Supplementary material for: Identification and comparison of key RNA interference machinery from western corn rootworm, fall armyworm, and southern green stink bug
Source: PLoS One. 2018 Sep 5;13(9):e0203160. doi: 10.1371/journal.pone.0203160 (PMC6124762; doi:10.1371/journal.pone.0203160)
Supplement: S2 File — (TGZ) [file pone.0203160.s012.tgz › data/fastq/faw/9_Adult-female_AF_Rep4_aligned.fq]

@329/1
gttcaaggggatctgagaatggtttagattcacaattttgtccgctggac
+329/1
CCCFFFFFHHHHHJJJJIIJJJHIJJJJJJJJJJJJJJJJIIJJJJJJJJ
@2486/1
ctgggatgccacccggcaccactcccgggtgaggatgcactacatttccg
+2486/1
CCCFFDFFFHFHFIHJHIIJJJHIIJJIGHEGIIIJJJJIJJIJIJJJJJ
@688840/1
gcaagaagtaccagaaacggacttagccacaatctggtctggagaga
+688840/1
@@;DDDDDFFDDFA@E<EFIB?FCB<GDFDFHEIGEDHEFDF>BFG1
@1368687/1
gttgtggaactgcttcacctgtggccggcggcacgcagacgccttgatga
+1368687/1
CCCFFFFFHHHHHJJJJJJJJJJJJJJJJJJJJJHHFFDEDDDDDDDDDE
@2042744/1
tggcaacgaccaatcatggacttttcttcaatatccacataagtaacttc
+2042744/1
CCCFFFFFHHHHHIJJJJJJJJJJJJJJJIJJJJJJJJJJIJJHIJJJJJ
@2042767/1
gactatagttagtatagttataagactcagattgccatctcagaaattag
+2042767/1
@<@DDD?DFD?D?AEGGFIIIIIIHGHEHHHEEHGIIIIIIIIEHHG@H@
@2043006/1
ggaactgcttcacctgtggccggcggcacgcagacgccttgatgacctcc
+2043006/1
@@@FFEFFHHHHHJIIFGHHIGHGJIGHJIJIGHFFFDA@CDCCCDDDDD
@2043170/1
ctgggcctcttgtatgcgaaggtgttgaggcgcttgtggtggtgcacgcg
+2043170/1
CCCFFFFFHHHHHIJJJJIIIJFGGHJJJJJJJJJJIJIHJJGHIJJJHH
@2043695/1
agattgtttgtggacctattgctacataatatatgaaacgatctgctttg
+2043695/1
CCCFFFFFHGHHHJJJJJJJJJJJJJJJIJJJJJJJIIGGIIIJJJIJJJ
@2043924/1
ccattcaatttaaaagaaactgggtgcgtgcaggatcctcgtcattgcct
+2043924/1
CCCFFFFFHHHHHJJJIJIJJJJIEHIJHIJIJJJJJJJJJJJJJJJJJJ
@2716875/1
cgttgatgtcgcaagatagtgagacattcactttttagtcataatcttca
+2716875/1
@CCFFDFFHHHHHJJIJJJHIIJIJJJJJJJJJJJJJJJJJJJJJJIJJJ
@2717006/1
gctgttgtggaactgcttcacctgtggccggcggcacgcagacgccttga
+2717006/1
CCCFFFFFHHHHHJJJJJJJJJJJJJJJJJJJJJJJHHFFDDEDDDDDDD
@2044129/1
gagtgacggcacctccgacactgaggtcacggtactcgcggtacatgttg
+2044129/1
BBCDDFFFHHHHHJJJJJJJJJJJJJHIJJJJFHIJJJJJJHHHFFFFFF
@2717658/1
cgggacttagccacaatctggtctggagagaagatcctcatcttgtatag
+2717658/1
CCCFFFFFHHHHHJJJJJJJJIJIIJIJHIIJIIJJJJJJJJJJJJJJIJ
@2717668/1
atgccatttatcctcgcacgttggcagtaatagtacaagtgaaaagtcac
+2717668/1
CCCFFFFFHHHHHJJJJJJJJJJJJJJIJJJJJIJJJJJJJJJJJJJJJJ
@2718082/1
cagcgaaatagtcacaaccacgttggttatcaagtggcttggtaggatcc
+2718082/1
CC@DDFDDHHFHHIJIJIGIJJJJIJDHICBGIIFGIGHIEE/?DFEG;F
@2718233/1
aaacagacaaacagacaaacagacaaacagacaaaaaaaaagttaattac
+2718233/1
CCCFFFFFHHHHHJJJJJJJJJJJJJIJJJJJJJJJJJJJIIHHIHHFHE
@2046707/1
gccagatgccaaagttcttgatcttcactgggctcttctctgggatttcc
+2046707/1
CCCFFFFFHHHHHJJJJJJJJJIJJHJJJJIIIJJJJIJIJJJJIJJJII
@2047060/1
cagtaagaagttgatatcttctggagtggtcattttgtctgtgatggcag
+2047060/1
CCCFFFFFHHHHHJJJJJJJJJJJJJHGIHIJJJJJJJIJJGIJJJJJJJ
@691241/1
ccttcttctcttttttctcctttcttttgcgagctgctgccgaaagatta
+691241/1
CCCFFFFFHHHHHJJJJJJJJJJJJJJJJJJJJJJJJJJJJJJJJJIIJJ
@691643/1
gcgatcatgtcgatggcttggtttattcccatcagtttggagttcacctt
+691643/1
@@@DDDDDFHHD;FHDDHIIFAGHIGHGIGHIIIIFHI<?BB?FGHGGIG
@691854/1
gtcgcacatcatattccaaggtagttactaatggagtcgaaacaaactcg
+691854/1
CCCFFFFFHHHHHJJJJJJJJHIJIIJJJJJJJJJJGHJJJJJJJJJJIJ
@692440/1
cactcgttaagcgtattagtttcttgtgactacaaacggcgctatataac
+692440/1
?<@FBBFFFDFHHGGHIICHCHCHG9AFABGEHGGGGGC@FBGGGII@DC
@692712/1
ggaatctgattgtgctgttgtggaactgcttcacctgtggccggcggcac
+692712/1
@@@FFFFFFHGHHGIJGGIJJIGIJJJIJJJIJJJJJJJIIIJGIJJFFD
@693114/1
ctcagcttccctgcaaagttaaccatcttgtattcaaaagaaaacct
+693114/1
CCCFFFFFHFHGHIJIJJHIJJJJIIIIJJJIIIJJJIGGIIIJIIH
@693165/1
cctcgcacgttggcagtaatagtacaagtgaaaagtcacttgccgatggt
+693165/1
B@@FFFFFHHDHHJIJGGHJJJEGIIJJEHIJJIIIGIGIIIJJIGGIJB
@693280/1
tgatccgagttggatgcggttttcacgaatatattgtgggatgcttaaat
+693280/1
CCCFFFFFHHHHHIJJJJJGIJJJJJJIIJJJIJJJIIJJJJJJJJJIJJ
@1371749/1
cctcatcttgtatagaggaggcttgggctcgctctccgaagggagcttgc
+1371749/1
CCCFFFFFHHHHHJJJJJIJJJJJGHJJJJJJIJJJJJIJJJJGIIIJJI
@1372904/1
gtgggttgtcctgcagagcttgccacatcttgtaagcagcctgacgctta
+1372904/1
BBBFFFFFHHHHHJJIJJJJJIJJJJJJJJJJJJJJJJJJJJJIJJJJJI
@3392617/1
ctagaacccaccccgctatgtcaagtcaagatatttgacgttccgacgtc
+3392617/1
@<@D?D???2CF??E@GHG<9?DFBFFCA?@FD@<BEG>F;DD/@:@<48
@2048561/1
ccctgctattttttttatttttattttcaatgtacagacagcacttttct
+2048561/1
CCCFFFFFHHHHHJJJGIJJJJJJJJJJJJJJGIJJJJJJJIJJJJJIJJ
@3393655/1
ctcggacatttcaattttatttagttggtcttggttgaacggaactccaa
+3393655/1
CCCFFFFFHHHHHJJJJJIJJJJJHGJJHHGJJJJJJJJJJJJJJJJJJJ
@2048966/1
atcaatttatcttcaaatgacgacaccacagttccagtctcaggcacatt
+2048966/1
<BBFFFFFHHHHHJJJJJJJJJJJJJJJJJJIJJJJJJJJJJJJJJJJJJ
@2049812/1
tgatgatcagggaagtgtcggtacagtctgtcagacactaccagctgcag
+2049812/1
CCCFFFFFHHHHHJJGGHJJJHHIJJIJJJJJJJJJJJJJJJJJJJJJJJ
@2050744/1
gtggcttgtagtcaaggtggagattttactatctttcaagtcggcataac
+2050744/1
CCCFFFFDDFHHFBHHIAFHGGHIIJJEIJGIGHIJEHII@GHGIIIIIG
@4067184/1
atctgattgtgctgttgtggaactgcttcacctgtggccggcggcacgca
+4067184/1
C@CFFFFFHHHFHGIIJIJJJGIJJJJIJJIJIHGIJJJIIJJJHFFDCD
@2051434/1
agcatacataataaaattagaggaagtaggtgctgggcctcttgtatgcg
+2051434/1
@@@FFFDFGHHHHGGIIJIJGGG@DGCFEHHHGGIIIIIJIJJJIJIIIH
@2051549/1
ctcatcttgtatagaggaggcttgggctcgctctccgaagggagcttgcg
+2051549/1
CCCFFFFFHHHHHJJJJJJJJJJGHJJJJJJJJJJJJIJJJJIIJGIHII
@2051671/1
tgctgctgtgtgaagttcttcaaagcgtcttctctaacagttctctgtgg
+2051671/1
CCCFFFFFHHHHGJJHJJJJJJJJJJJIJJJJJJJJJJJJJJJJJJJJJJ
@4068672/1
cttcagcagagtgcacacaatggtgaactggcgttcatgcggcaaacgcc
+4068672/1
@@@ADDBDHHHCBEHIHIGHDED?FHBHHEGEGDDHDGEGGHIIIGIIIB
@4069114/1
gttgaatagaatctgtacacaaagtttcagcttaaaatacgtttaaaaaa
+4069114/1
CCCFFFFFHHHHHJJIIJJJJJJJHIJJJJJJJJJJJJJJJIJJIJJIJJ
@4069262/1
cagcattcgtgtcccccgctggagcttgaccaacggggtacatcttgata
+4069262/1
CCCFFFFFHHHHHJJJJJJJJJJJJJJJJJJJJJJJJJFHJJJJJJJJJJ
@4069410/1
cctgtcgggagcggagcgcgctgtagctttgatcatagtagatgtttgca
+4069410/1
CCCFFFFFHHHHHJJJJJIIIIJGHIJJJJJJJJIJHGEHHHHFFFFFFF
@5341/1
cgtgaatcatgccctcaatctgcaccagttcatacttgggcacagttcct
+5341/1
@CBFFFFFHHHHHJJJJJJJJJJJJJJJJJJJJJJJJJJJJJJJJIJJJJ
@5368/1
ggttattgttatgtcgatgtcgaacccaaaaatgtaattaactttttttt
+5368/1
CCBFFFFFHFHHFGIJJJHIIJJJJJIJJJJJJJGIGIJJIJJJJJJJJJ
@2054026/1
gttgaagtccttgttgttaagaggtgttacctgcaacttggccaggttag
+2054026/1
CCCFFFFEHHHHHJJJJJJJJJJJGHIJJJJJJJJJJJJJJJJJJJHIJJ
@2054274/1
ctcggacagcagtgagttcgtgttgcaagacatgtaggaactgtccctcg
+2054274/1
CCCFFFFFHHHHHIJJHJJGHHHIJJJJJJJGIJJJJJJJJJJHJJJJJJ
@5740/1
ctgcaaacatgccagttataaagcatagcccgaagtgctattggcacaca
+5740/1
@@@DDDD?FHF>FFGIIIIGGGGEHGGIC?F>AFDDEFGEIAGGE<BGFG
@5970/1
gccagttataaagcatagcccgaagtgctattggcacacaggcataatgc
+5970/1
CCCFFFFFHHHHHJJIJIJJJJJJJHIJJJJJJJJJJJJJJJIJJJJJJJ
@6594/1
cagcttcatccagaggcaagcgctccaagttgcttggaggcttgggcctg
+6594/1
CCCFFFFFHHHHHJJJJJJJJJJJJJJJJJJJJJJJJJJJJJJJJJJJJJ
@2054585/1
gacgatttcaccagtggtcttcttgaacttcttcaattgacgcaagaagt
+2054585/1
CCCFFFFFHHHHHJJJJJJIJJJJJJJJJJJJJJJJJJJJJJJIJJJJJF
@695780/1
ctcggacatttcaattttatttagttggtcttggttgaacggaactccaa
+695780/1
CCCFFFFFHHHHHJJJJJJJJJJJIJJJHIJJJJIIJJJJJJJJJJJJJJ
@1373053/1
tggagagaagatcctcatcttgtatagaggaggcttgggctcgctctcc
+1373053/1
@@?DDDD?FFHDFGDFAEHGIIAFHHGIGGGHIIHHHEBDFHEE@FGEC
@2055676/1
gctgtttctcactagtaagagcttttcgtataatatgatatgatgccgac
+2055676/1
CCCFFFFFHHHHHJJGHIJIJJJJJJJJIJJJJJJJJJJJJJJJJJJJJJ
@1373728/1
atttttttcgtaggtatttgcggtgaatttgtggcctggcgttgagggca
+1373728/1
?BBFFFFFHHHHHJCGHIJJJJJHHIIJJJJJIJJJIJJIJJJJJJJHHH
@2056172/1
ggcctcttgtatgcgaaggtgttgaggcgcttgtggtggtgcacgcgctt
+2056172/1
CCCFFFFFHHHHHJJIIIJCGHIJJJJJJJJJJHIJHIJHIIJJJJHHFD
@1374581/1
ccgataacttccaatttgtatttgtcagcatagtagtcggcaaacgttaa
+1374581/1
@CCFFFFFHHHHHJJJJJJIJJJJJJJJJJJJJIJJJJJJJJJJJJIJJJ
@2057163/1
cgccaattcactgttcattacctgtgaaaactgcccctcagatacaccgt
+2057163/1
CCCFFFFFHHHHHJJJJJJJJJJJJJJJJJJJJJJJJJJJJJJJJJJJJI
@4743360/1
ccatcaatttatcttcaaatgacgacaccacagttccagtctcaggcaca
+4743360/1
CCCFFFFFHHHHHJJJJJJJJJJJJJJJJJJJJIIJJJJIJJJJJJJJJI
@4743940/1
ccctcttcctcgggttggaatgattctggtgggttgtcctgcagagcttg
+4743940/1
CCCFFFFFHHHHGJGHIJJJJJJJJJJJIHIJIHHIJJJJJJJJJJJJJJ
@4744032/1
ctcacatgattcatccacaaattccaacccttgcgtttcaaaacaattca
+4744032/1
CCCFFFFFHHHHHJJJJJJJJJJJJJJJJJJJJJJJJJJJJJJJJJJJJJ
@4744412/1
gtctgtatctagctaaaagtagatgcaaatatctctacctcagaaaaagg
+4744412/1
CCCFFFFFHHHHDGHJJJJHJJJJJJJJJJIJJJJJJJJJJJJJJJJJJI
@3396239/1
cccgtttccaatctccaagacaggaggctccagtactttagctttgacag
+3396239/1
CCCFFFFFHHHHHIJJJJJJJJJJJJJJJJJJJFIIIIJJIJJJJJJJJJ
@3396297/1
cgaccagagtagcaaccaccttcaatcctttaacgaa
+3396297/1
@??D=DDDH<CDF@<?;E;?;FBA?F?C:9??FG@16
@3396479/1
ggtgaggatgcactacatttccgtccatcattttgtcaacgaactcttct
+3396479/1
BCBFFFFFHHHHHIJJJJJJJJJIJJJJJJIJJJJHIJJJJIIJIJJJJJ
@3396748/1
gtaagaaggtggcggccagaatctagacatgcacagctcttgcagccatc
+3396748/1
CCCFFFFFHFHHHJJJJJJJJJJJJJIJJJJJJJJJJJJJJJIJJJJJJJ
@2721296/1
gtagttctcagcttccctgcaaagttaaccatcttgtattcaaaagaaaa
+2721296/1
CCCFFFFFHHHHHJJJJJJJJJJJIIJJJIJJJJJJHJJJJJJJJJJJJJ
@2721752/1
ccgccctcttcctcgggttggaatgattctggtgggttgtcctgcagagc
+2721752/1
CCCFFFFFHHHHHJJJJHIJJJJJJJJJJJJJHIJJIIJJJJJJJJJJJJ
@2723160/1
cgagactcataacgcagccagatgccaaagttcttgatcttcactgggct
+2723160/1
CCCFFFFFHHHHHJJJJJJJJJJJJJJJJJHIJJJJJJJJJJJJJJIIJI
@2723420/1
gcccattttcacaggcaagggatcctaacttcgcaaccactaattccagt
+2723420/1
CCCFFFFFHGGFGDGGHIGIJJGIJJJIIJJIIJIJIJIIIGGIJIGIJH
@5417037/1
cagacgaacagacaaacagacaaacagacaaacagacaaacagacaaaca
+5417037/1
CCCFFFFFHGHHHJJJJJJJJJJJJJJJJJJJJJJJJJJJJJJIJJJJJJ
@5417049/1
gactcataacgcagccagatgccaaagttcttgatcttcactgggctctt
+5417049/1
CCCFFFFFHHHHHJJJJJJJJJJJJJJIJJJJJJJJJJJJJJJJJJJJJJ
@5417859/1
cgagactcataacgcagccagatgccaaagttcttgatcttcactgggct
+5417859/1
CCCFFFFFHHHHHIJIJJJJJIJJJJJJJJGHJJJJJJJJJJJJJJIIJJ
@2057851/1
acggcctttgctctgtatgtatgaccggtactctaagggtgggtcgtagc
+2057851/1
CC@FFFFFHGHHGIJJJJJJJJJJJJJJIIIGIJJIJGG?DHHAFHFHIE
@2059723/1
gtttatacatttttttttaatttttgtgttacgattcgaatactggacta
+2059723/1
CCCFFFFFHHHHHJJJJJJJJJJJJJIIIJJIJIJJJJJJJJJJJJJJJI
@2060200/1
gcttcacctgtggccggcggcacgcagacgccttgatgacctccactttg
+2060200/1
CCCFFFFFGHHHHJJJJJJJJJJJJJJJHHHFFDEEEEEEDDDDDDDDDD
@2060737/1
ccgcatccaactcggatcagccgtttctgagattagcgcgcacagacgaa
+2060737/1
C@CFFFFDHGHHHJJJJIIIJGHHIJJJIGIHIIJJJJJJJJJGIGHHFF
@7410/1
ggagcttggtacaaagcaaaggtcgggcagttcgtcaacaagacattact
+7410/1
BCBFFFFFHFHHHJJJJJJJJJHHJJJJJJIJJJJJJJJJJJJJIJJJJI
@7853/1
aagaaatattttgctacagtacattctactgtttgtccattttctaactg
+7853/1
@@@DDDFBHDHHFGIJJIGHJIBFIEEGFHHFHHEAFHHIIJJGIJGHJJ
@2061775/1
ggttaaatagtttatttcgtgtttttgtcacatatttgtgtcgttggcgc
+2061775/1
BCBFFFFFHHHHHJJJJJJHHHHJJJJJJJJIJJJJJJIJJJJJJJJJJJ
@2062029/1
ggcgttgatgtcgcaagatagtgagacattcactttttagtcataatctt
+2062029/1
BCCFFFFFHHHHHJJJJJJJJCHIJJJJJJJJJJJJJJJIIJJJJJJJJJ
@2062257/1
gtcggtggcgcacagggcacgcttgcgcatgacatctatacatgccattg
+2062257/1
@?@DDD?@F>0@DFDFEB18?D??;3@6D?F<CB=C>9@FE=CD@AAEEC
@8461/1
gccagtttatagtgagagaacatcgaaaacccggagaataagaactcgtg
+8461/1
CCCFFFFFHHHHFIIJJJHJJJJJJJJJJJJJJJGIHIIJIJJJJIJJJJ
@4069747/1
gccagatgccaaagttcttgatcttcactgggctcttctctgggatttcc
+4069747/1
@@CDDFFDGHGHGIGGIJJGGGIIIIIJJIJIEHIIGGHHHGEIFIGIDG
@2062867/1
catcaatttatcttcaaatgacgacaccacagttccagtctcaggcacat
+2062867/1
BCCFFBFFHHHHHJJJJJJJJJJJJJJIJJJJHIIIIJIJJJJJJJJJJJ
@4069854/1
gtccctttacccaagtccaggtccactaactccaacagctcgtagaatag
+4069854/1
CCCFFFFFHHHHHJJIJJJJJHIJJJJJJJJJJJJJJJJJJJIJJJJJJJ
@4069859/1
ctgcagagcttgccacatcttgtaagcagcctgacgcttagcaagtttct
+4069859/1
CCCFFFFFHHHHHJIJJJJJIJJJJJJJJJJJJJJJJJJJJJJJIHIJJJ
@2062984/1
ccctaagtgagtatacatctattaaattcaaacgcagagctcattatgtt
+2062984/1
CCCFFFFDHHHFHJJJJJJJJJJJJJJJJIJJJJJJJJJJJJJJJJJJJJ
@2063105/1
caacagattgtttgagatgtttgtgaaactgcgacaccttgtggctgtga
+2063105/1
CCCFFFFFHHHHHJJJJJJJJJJJJIJJJJJJJJJJJJJJJJIJJJIHGE
@2063237/1
ggtgcacgcgcttgggcagagggaatctgattgtgctgttgtggaactgc
+2063237/1
BCBFFFFFHHHHHJJJJJJJJJJJJJJJJJJJJJJJJJJJJJJJJJJJJJ
@4070431/1
ctccgattgagtttgtgatggtgcctctgtaggagtttcgggctcgggtt
+4070431/1
CCCFFFFFHHHHHJJIJJJJIHIJJJJJJIJJJJJHIJJJJJJJJJJJ=F
@4070539/1
ggcgcacagggcacgcttgcgcatgacatctatacatgccattggcgttc
+4070539/1
;??DDDDDFFFDFFG:GEDF<FA6?BG>D?D?GFFICA9B?FF>FBF8;C
@4070838/1
gcttaaataaaatattaatcgactagtataagtaatgagtagaaaagcga
+4070838/1
CCCFFFFFHHHHHJJJJJJJJIJJJJIJJJJJIJJJJJJHIJJJJJJJJI
@4071247/1
gtgctgttgtggaactgcttcacctgtggccggcggcacgcagacgcctt
+4071247/1
CCCFFFFFHHHGHGJJIIIJJGIIIGHGIJIJJJJJIGHFFDDDDDDDDD
@696206/1
gccctcaatctgcaccagttcatatttgggcacagttcctcgacgagcaa
+696206/1
CCCFFFFFHHGHHJIJJJGHHGHIJJJJJIJJJJJHIJJJJIGJJIJIGG
@696321/1
gacgcaagaagtaccagaaacgggacttagccacaatctggtctggagag
+696321/1
CCCFFFFFHHHFHJJJJJJJJJJJJJJJJJJJJJJIJJJJJIIJJJJJJJ
@696371/1
gttggagcttggtacaaagcaaaggtcgggcagttcgtcaacaagacatt
+696371/1
CBCFFFFFHHHHHJJJJJJJJJJJJIJJJJJJJJJJJJJJJJJJJJJJJJ
@6766950/1
ctctaaagcattgctaaacaagcaatgtaagaacaaaccacaaatggctt
+6766950/1
CCCFFFFFHHHHHJJJJJJJJJJJJJJJJJJJJJJJJJJJJJJJJJJJJJ
@6767083/1
gacgcaagaagtaccagaaacgggacttagccacaatctggtctggagag
+6767083/1
CCCFFFFFHHHFHIJJJJJJJJJJJJJJJJJJJJJJJJJJJIIJJJJJJJ
@6767507/1
ggcgcttgtggtggtgcacgcgcttgggcagagggaatctgattgtgctg
+6767507/1
CCCFFFFFHHHFHIEGHIJJJJJJJJJJJJJJJJJJJJJJJJJJJHIJJH
@6767840/1
gtgcgcgctaatctcagaaacggctgatccgagttggatgcggttttcac
+6767840/1
CBCFFFFFHHHHHJJJJJJJJJJJJJJJIJJFHDFHJFHIJJJ8EHHHHF
@6768643/1
ctcgacgagcaagtagttcttgaagcacagacacagg
+6768643/1
?@?;:?@@:FHFFCFDHBABHEDC9EE9??FHICAB@
@1376557/1
ggcgcttgtggtggtgcacgcgcttgggcagagggaatctgattgtgctg
+1376557/1
CCCFFFFFHGHHHJHHIJJJJJJJJJJJIJJJJJJJIJJJJJJJJJJJJH
@1376720/1
ctgcaaacatgccagttataaagcatagcccgaagtgctattggcacaca
+1376720/1
CCCFFFFFHHHHHJJIJJJJJJJJJJJJJJJJJJJHIJJJJJJJJJJJJJ
@4745013/1
aactaaccaaacgtaaattatattgaactagacataagattgaacgtgtg
+4745013/1
@@CFFFFFHHHHHHIJJJJJIJJJJJJJJIJJJJJJJJJJJJJJJJGHEH
@4745076/1
tgcgaatatatgaagcgtgagacaatgcctccaataagaatgaggggtca
+4745076/1
CCCFFFFFHHHHHJJJJJJJJIJJJJJJJJJJJJJJJJJJJJJJJJJHII
@2066326/1
atggtaagaaggtggcggccagaatctagacatgcacagctcttgcagcc
+2066326/1
@CCFDFFFHHHHFIJJJJJJJJJJJJJJJJJJJJJJJJJJJJJJJJJJJJ
@2066955/1
gttacctgcaacttggccaggttagggccaacagattgtttgagatgttt
+2066955/1
CCCFFFFFHHGHHJJJIFIIJGHIJIJIIIIIGIHHGIFHIJIIJIIIIJ
@3397879/1
tgttgaggcgcttgtggtggtgcacgcgcttgggcagagggaatctgatt
+3397879/1
BC@FFFFFHHHHHJGIJCHGGGIJJJJJJIJJJJJJJJJJHHHHFFFFFF
@3398087/1
gtccttgttgttaagaggtgttacctgcaacttggccaggttagggccaa
+3398087/1
CCCFFFFFGHHHHJJJJJHHHIJJJJJJJJJJIIJJJIIJHHIJJJJJJJ
@3398101/1
gtccttcattgagggtcgggaacttatggtataggtagagactggctgca
+3398101/1
CCCFFFFFHHHHHJJHHJJJJJJJJJJJJFHIJJJHIJJJJJJJJJJJJJ
@2069936/1
ggtgttacctgcaacttggccaggttagggccaacagattgtttgagatg
+2069936/1
??8BBDDDFD:ADHHIIIIHGGGEFHGFGDEGIIIGHEHEGDFHG9DHHG
@2070106/1
cctcatcttgtatagaggaggcttgggctcgctctccgaagggagcttgc
+2070106/1
CCCFFFFFHHHHHHJJJJJJJJJJIJJJJJJJJJIIJJIIIJJFGHIJJG
@2070182/1
atgcgaaggtgttgaggcgcttgtggtggtgcacgcgcttgggcagaggg
+2070182/1
@@@FFDFFHHHFFGHIJJJIGGIGHDGHIGGGIIJIJIJHHGFFFFCCDD
@2070460/1
catttattgtggccgctctaggcagcaaacagttcatccttgaacttatg
+2070460/1
CCCFFFFFHHHHHIJJJJJJJJJJJJJJJJIJIJJJJJJJJJHIJJJJJJ
@2725794/1
ctaacgaggaaacgcggccgccatactgtagcttgggtggtggcaatact
+2725794/1
CCCFFFFFHHHHHJJJJJJJJJJJJJJJIJJJJIJJJAHFDDDEEEDDDD
@5419111/1
ctccgacactgaggtcacggtactcgcggtacatgttgtgtacacctgag
+5419111/1
CCCFFFFFHHHHHJIJJJJJIIJIJJJJJIHIJIIGIJIIGHH@=BDHIH
@5421346/1
attttagttaattagtaatgtgcattgtaaaattctagacacacatgcca
+5421346/1
CCCFFFFFHHHHHJJHIJJJJJJJJJJJJJJJJJJJJJJJJJJJJJJJJJ
@6094966/1
gcgaaggtgttgaggcgcttgtggtggtgcacgcgcttgggcagagggaa
+6094966/1
CCCFFFFDFFHHHJJJJJJJJIJJJJJIIIIJJJJJJJJJHHHFFFFDCE
@6096421/1
ctcgacgagcaagtagttcttgaagcacagacacaggtgtcttcaacgga
+6096421/1
CCCFFFFFHHHHHHJIJJJJJIJJJJGHIJJJJJJJJGHHIIJJJJGIJI
@9136/1
ggatacttacttgtgtgataccacaataatttagatcattacaaaatatg
+9136/1
CCCFFFFFHHHHHJJJJJJJJJJJJJJJJJJJJJJJJJJJJJJJJJJJJJ
@10392/1
tttggtttgtcaggggtaatgctaacgtcatagcgataaattttaaggga
+10392/1
CCCFFDFFHHHHHJJJEHIJJJJIJJJJJJJJJJJJJJJJJJJJJJJJJG
@697835/1
tcttgaacttcttcaattgacgcaagaagtaccagaaacgggacttagcc
+697835/1
CCCFFFFFHHHHHJJJJJJJJJJJJJJJJGIJJJJJJIJJJJJJJJJJJJ
@2071508/1
gcctcttgtatgcgaaggtgttgaggcgcttgtggtggtgcacgcgcttg
+2071508/1
CCCFFFFFHHHHHJGIJJCGHGHHH9EDEIJGDFBGGA;CGGGIGIHFFC
@2071558/1
ctgcaaagttaaccatcttgtattcaaaagaaaacctagaatcactggtt
+2071558/1
CCCFFFFFHHHGHJJJJJJJIJJJJJJJJJJIJJJJJJJJJJJJJJJJHI
@2071928/1
cggtagcactgagtgacggcacctccgacactgaggtcacggtactcgcg
+2071928/1
@BCDFFFFHHHHHHIIJJJJJJJJJJJJJJJJJJJJIJJJJJHIJJJJJH
@2072028/1
tcgggcagttcgtcaacaagacattactagctgagaatatttttttccgt
+2072028/1
CCCFFFFFHHHHHJJJJJJJJJJJJJJJIJJJJJJJJJGIJJJJJJIIJI
@698939/1
gccagatgccaaagttcttgatcttcactgggctcttctctgggatttcc
+698939/1
CCCFFDFFFHGHGJJJJJJJFJIIJJIJJHGGJIJJJJJJIJIIHIJJII
@699012/1
cagcatacataataaaattagaggaagtaggtgctgggcctcttgtatgc
+699012/1
CCCFFFFFHHHHHJJJJJJJJJJJJJJIJJJIJJJJJJJJJJJJJJJJJJ
@4071979/1
gttggtcttggttgaacggaactccaatcctttactcgaatagtcttttc
+4071979/1
CCCFFFFFHHHHHJJJJJJJJJJJJJJJJJJJJJJJJJIJJJJIJJJJJJ
@4072007/1
ccctcttcctcgggttggaatgattctggtgggttgtcctgcagagcttg
+4072007/1
CCCFFFFFHHHHHJIJJJJIJJJJJJJJIIIJJHIIIJJIIIIJJIJJJJ
@4073011/1
agcaaatggaaaaaaaaattggtgaaaagaatcacaagtaagatactgca
+4073011/1
CCCFFFFFHFFHHJJJJJGHEGDFEIIJJIJJJJJJJJDGGGIIIGIJIJ
@2076214/1
tgatgaggttcaccaagctagtggcgttgatgtcgcaagatagtgagaca
+2076214/1
CCCFFFFFFHHGHIIIJJJEIIHJIJHIJGHGFGHIIIJJJGH?DBFFH=
@1377956/1
tggtacaatgcaatttaatttgatacaaaaatattataataataggttct
+1377956/1
BCCDFFFFHHHHHJJJJJJJJJJJJJJJJJJJJJJJJJJJJJJJJJHIJJ
@1378260/1
atcatggaaggaagatgcctcatcacaacatctaaagctaagatggcatc
+1378260/1
<BBFFFFFHHHHHJJJJJJJJJJJJJJJJJJJJJJJJJJJJJJJJJJJJJ
@1378671/1
ggcgcacagggcacgcttgcgcatgacatctatacatgccattggcgttc
+1378671/1
CC@FFFFFFFGHHJGHHJJIIGBFGFHGGFHHIIIGDFHIGGGHJJJJIG
@1378710/1
atctgattgtgctgttgtggaactgcttcacctgtggccggcggcacgca
+1378710/1
8?@DADDD<?A?F9FB?F7EHG@D?9CFEHEHFGIB3?@DBE>BE84=??
@4746667/1
cccacttcacgacgcttcagcagagtgcacacaatggtgaactggcgttc
+4746667/1
CCCFFFFFHHHHHJJJJJJJJJJGIGHIJJJJB?DGHFHIIJJJJJJJJJ
@4746849/1
gcattgtaaaattctagacacacatgccacatattcaggcattatgtaac
+4746849/1
CCCFFFFFHHHHHJJJJJJJJJJJJJJJJJJJJJJJJJJJJIJJJJIIJJ
@4746902/1
cgcaagaagtaccagaaacgggacttagccacaatctggtctggagagaa
+4746902/1
CCCFFFFFHFHHHJJJJJJJJJJJJJJJJJJJJJJJJJJHHIJJJJGIJJ
@4747297/1
gcaaagataagatgaagaagaggagcaaatggaaaaaaaaattggtgaaa
+4747297/1
CCCFFFFFHHHHHJJJJJJJJJJJJJJJJJJJJJJJJJJJIJJJJFHIJJ
@4747721/1
cataatcattcctggaatccgtgtcgacggcgatgagagcccacgatgta
+4747721/1
CCCFFFFFHHHHHJJJJJJJJHIGHIJJJJJJJJJJJJJJJJJJHHFFFF
@4747872/1
ggatggagtgagcacgggctctgtgcctggctcccatgtcacggtagcac
+4747872/1
CCCFFFFFHHHHHJJJJJJJJJJJJJJJJJJJJJJJJJJJJJJJHIJJJJ
@4748365/1
ggcaaacgttaagtaagagtccgagtcgaattgagactgcggcgtcatat
+4748365/1
CCCFFFFFHHHHHHIJJJJHIJJHIHIIJJJJJJJJJJJJJJJJJHHHHH
@4748844/1
gtggtcttcttgaacttcttcaattgacgcaagaagtaccagaaacggga
+4748844/1
CCCFFFFFHHHHHJJJJJJJJJJJJJJJJJJJJJJJHHIJJJJJJJJJJI
@3400343/1
ggctcccatgtcacggtagcactgagtgacggcacctccgacactgaggt
+3400343/1
CCCFFFFFHHHHHJJJIJJJJJJJJJHHJJJJJJJJJJJIJJJJJJJJJD
@3400572/1
ctgtggccggcggcacgcagacgccttgatgacctccactttgatgatct
+3400572/1
@CCFFFFFHHHHHJIJJJJJJJIJHHHHFFFFFFEDDCEDDDDDDDEFDE
@3400999/1
gtcccgtacccatagcaacaagatcagcgactgtcacacggtagcggaag
+3400999/1
CBCFFFFFHHHHHJJJJJJJJJHJJJJIJJJJJJJJJJJJJFHIJJJJHH
@2078033/1
cgtcactctgttgcgaatatatgaagcgtgagacaatgcctccaata
+2078033/1
CCCFFFFFHHHHHJJJJJIJJJJJJIIJHGIJGGJIJJGIJJJJJJJ
@3401352/1
gccagatgccaaagttcttgatcttcactgggctcttctctgggatttcc
+3401352/1
CCCFFFFFHHGHHJIIJJJJHIIGJJJJJJIJJJJJJJJJJJJJIJJJJJ
@2726440/1
gtgagcacgggctctgtgcctggctcccatgtcacggtagcactgagtga
+2726440/1
CCCFFFFFHHHHHJIJIIJJIIJJJJJJJJJIIJIJJHIJJJJJJJJFGI
@2726603/1
cgcttgggcagagggaatctgattgtgctgttgtggaactgcttcacctg
+2726603/1
CCCFFFFFHHHHHJJJJJJJJJJJJIJJJJJJJJJJJJJJJJJJJJJJJJ
@2726805/1
ctggtttaacaaaatgaaaaaatatgactggctatgccatgattataata
+2726805/1
CCCFFFFDFHGHGJJGDEFI>HGHHDHHGHGIJIIGGHJIIIIGIIJIIG
@2078836/1
cactgagtgacggcacctccgacactgaggtcacggtactcgcggtacat
+2078836/1
CCCFFFFDHHHHHJJJJJJJJJJJJJJJJJHIJJJJHIJJJJJJHHFFFF
@2727889/1
cttgggcctgttttggtagcggcggcgcggtccgtgaggagcatgctcgc
+2727889/1
CCCFFFFFHHHHHJJJHHIJJJJJJJGFDD;?BBBDDDDCDDDDDDDDBB
@2079929/1
cactctagcacgtagttctcagcttccctgcaaagttaaccatcttgtat
+2079929/1
CCCFFFFFHHHHHJJJJIJJJJJJJJJJJJJJJJJIHIJJJJJJJJJIJJ
@2728394/1
gtcctttctaaggttcgaaactatatctgtaccaaatttcaaccaaatcc
+2728394/1
CCCFFFFFHHHHHGHIJJJJJJJJJJJJJIIJJJJJJJJJJJJJJJJJJJ
@2728637/1
ttttctaacttgaacagtgcgatgttttacaagggcaggttgaactcaca
+2728637/1
CCCFFFFFHHHHHJJJJBHIGIJJHIJJIJJJJIIJJJJHJIJHHJJJJJ
@2080812/1
gtttttaatatttaaataaccgctttttactacatgcataaacatacata
+2080812/1
CBCFFFFFHHHHHHHIHEIJJJIJJJJJJIJIIJJJJIIJIJJJJIJJJJ
@699989/1
gttggtcttggttgaacggaactccaatcctttactcgaatagtcttttc
+699989/1
C@CFFDDFGHGHHJIJJIIJIJJJIJJJJJJIIGJJIIIIJIJIJJJJJJ
@701507/1
ctggagagaagatcctcatcttgtatagaggaggcttgggctcgctctcc
+701507/1
CCCFFFFFGHHHHJJJJJJJJJJHIJJJJJJJJJJJJGHIJIIIIJIIJJ
@6096600/1
ctctgtgcctggctcccatgtcacggtagcactgagtgacggcacctccg
+6096600/1
CCCFFFFFHHHHHJJJJJJJJJJJJJHIJJJJJJIJHHJJJJJJJJJJJJ
@6096861/1
ggcactgcagctcgtccgacccgaagtggttgtcgtcccacagcacgtgg
+6096861/1
CCCFFFFFHHHHHJJJJJJJJJJIJJHHJIJJJJJJJJJIJJJJJJHHHF
@6097013/1
cccagttattacataattgtacacagtgaacaaaattgcaatatagttat
+6097013/1
CCCFFFFFHHGHHJJJJJJJJJJJJJJJJJJJJJJJJJJJJJJJJJIJJJ
@6098151/1
gggcccagttcctcgacgagcaagtagttcttgaagcacagacacaggtg
+6098151/1
CCCFFFFFFHBFHDFHIJIIGHIIHHHGIIIJJIJJJHHIJIJFHIII=F
@6098294/1
gttggcgttaggtatatacaagaacaaaccagaaaataggcggagtccta
+6098294/1
?;?D=><DDD1<2AFGIAHIBB;?C;E??1?CDEHCH@C@GG:;A5@@CG
@10811/1
gctgggcctcttgtatgcgaaggtgttgaggcgcttgtggtggtgcacgc
+10811/1
CCCFFFFFHHHHHHHIHBHGHIIEFFHGIIJJJJIJJHGIHGIEEHIIJH
@12358/1
gccgctttggtttacgttccagttctcgattatcgaatttttcgccatga
+12358/1
CCCFFFFFHHHHHJJJHIJJJJJJJJJJIJJJJJJJJJJJJJJJJJJJJJ
@13078/1
gccattttggccgcagctcgcttggcttgag
+13078/1
C@CFFDDDB8DHHEAFBBDAEHHGHIII?0?
@4074048/1
tacataataaaattagaggaagtaggtgctgggcctcttgtatgcgaagg
+4074048/1
CCCFFFFFHHHHHJJJJJJIJJHIJJJJJJJJJJJJJJJJJJJJJJIIIJ
@4076137/1
ccgaggtctcggggatcgaggacgccatgtcgttgctccacgtgcctatt
+4076137/1
CCCFFFDDFHHHHJJHHHJIIJJIIJJHIHHIGIJHGGIIJHBEHHFFFF
@6771636/1
ccaggatagagttaatgccgccaagtttgacgtttatcttcaagcacaaa
+6771636/1
CCCFFFFFHHHFHIJJJJJJJJJJJHIJJJJJIJJJJJJJJJJJJJJJJI
@6771645/1
ctgtgatctgtttcttggcatctatagatgtcggtggcgcacagggcacg
+6771645/1
BBBFFFFFHHHHHJJJIJIJJJJJJJJJJJGIGIGIJJJJJJJJJIJJJJ
@2083714/1
gggtttactagcctcctccttagaagttggttcctctttacaagtagact
+2083714/1
@@<ADDDBHGHFDHIGIIIGHHC<EHFFHBGHHBBGEGH>FGFHI>DB>F
@2084821/1
gcggttttcacgaatatattgtgggatgcttaaatttacatttagtgttt
+2084821/1
@@@FDDFFFDDH?HHGHGIIIHIJIHIIIJIIGAGIICIAHHJJIDGIGG
@6772993/1
tgaaaactgcccctcagatacaccgtcacggaatacaaatatcttcttcg
+6772993/1
CCCFFFFFHHHHHJJJJJJJJJJJJJJJJJJJJJJJJJJJJJJJJJJJJ=
@2085063/1
ggcaggttgaactcacaccattcaatttaaaagaaactgggtgcgtgcag
+2085063/1
C@CDFFDDD>D?DFHEHGIEHGHGCHIIIIIGGEIIIIIIIDGHHGEBBA
@2085421/1
ggcgtcgggtcacattacatactctgtatttcctcttcatggtgccacag
+2085421/1
CCCFFFFFHFHHHJJJJJJJJJJJJJIJJJJJJJJJJJJJJJGHJJJJJJ
@6773624/1
cattgccattagtagactgatcagccggagcagctccggtaagtttgtcg
+6773624/1
CCCFFFFFHHHHHJJJJJJJJJJJJJJJJJJJJJJJJJJHHIJHIJJIJJ
@6774444/1
ccaaaacccacttatatacgacaacttaactacagtttaaagcacgttgt
+6774444/1
CCCFFFFFHHHHHJJJJJJJJJJJJJJJJJJJJJJIIJJJJJJIJJIJJH
@6776302/1
cttggttgaacggaactccaatcctttactcgaatagtcttttctaactt
+6776302/1
@@CFFDDDDDDHABGGBCGCE@H?HEH@?CFGIGHIIFH@HIIIIDDFHE
@4749640/1
cctccaataagaatgaggggtcattgaacttatagttcaaaatcgtttcc
+4749640/1
CCCFFFFFHHHHHJJJJJJJHIIJJJJJJJJJJJJJJJJJJJJJJJJJJJ
@1381186/1
gtcctttatacatttcggcatggcgatcatgtcgatggcttggtttattc
+1381186/1
CCCFFFFFHHHHHJJJJJJJJJJJJJJJIJJIIJJJJJJJJJJFIIJJIJ
@1381188/1
ctcatcttgtatagaggaggcttgggctcgctctccgaagggagcttgcg
+1381188/1
CCCFFFFFHHHHHJJJJJJJJJJGGIIIIJJJIIIJJIIHJJEGEIIGHG
@2087435/1
cacagttccagtctcaggcacattgccattagtagactgatcagccggag
+2087435/1
CCCFFFFFHHHHHJJJJJJJJJJJJJJJJJJJIJJJJJJJJJJJJJJJHI
@2087511/1
gggatgccacccggcaccactcccgggtgaggatgcactacatttccgtc
+2087511/1
CCCFFFFFHHHHHJJJJJJJJJJJJJJGIJJJJJJJJJJJJJJJJJJJIJ
@4751113/1
gaggaagtaggtgctgggcctcttgtatgcgaaggtgttgaggcgcttgt
+4751113/1
CBCFFFFFHHHHHIJJJJJJJJJJJJJJJJJJIJJDGGHJJJJJJJJJJD
@1382153/1
acaccattcaatttaaaagaaactgggtgcgtgcaggatcctcgtcattg
+1382153/1
@CCFFFFFHHHHHJJJJJJJJJJJJJJHIJJIJJJJIJJJJJJIJJJJJI
@3402284/1
atcttgtattcaaaagaaaacctagaatcactggttcaaattcaaataaa
+3402284/1
CCCFFFFFHHHHHIIJGIJIJJGJJIIJJJJJIIGHIIJJJJJGGIIJJJ
@5424807/1
agcatacataataaaattagaggaagtaggtgctgggcctcttgtatgcg
+5424807/1
<BBFFFFFHHHHHJJJJJJJIJJIJJJJIJIIJJJJIJJJJJJJIJJJJJ
@3402879/1
attgaaaataaaaataaaaaaatagcaggggttattgttatgtcgatgtc
+3402879/1
@CCFFFFFHHHHDGJJJIJJJJJJJIJJJIJGHJIIJJJJJJIJJJJGHJ
@5425085/1
ggtagcgggtcggacgagccgtgccttttattgcttggtgagacacg
+5425085/1
BBBDFFFFGHHHHIJJIIIJJIJIGIJJJIJJJJJHHGHFFFFFFED
@2089743/1
gctaaatctaattaagaaggaggtgggtatgttattagtgttggatttta
+2089743/1
CCCFFFFFHHHHHJJJJJJJJJJFHIIFHJJIJJJJIJGHIJJJHIJJJI
@5425631/1
ctggagagaagatcctcatcttgtatagaggaggcttgggctcgctctcc
+5425631/1
CCCFFFFFHHHHHJJJJJJJJJJJJJJJJJJJJJJJJHHJIJJJJJJJJJ
@5425635/1
ggttcatcttttgaagattctgatattgatagttttttcattccctgcag
+5425635/1
BCBFFFFFHHHHHJJJGHIJJJIJJJJJJJIIHIJJJJJHIJJJJJIJJI
@2090061/1
gtcgtccttttgaggatctcaatccgatcgttgtattcagctggtggagc
+2090061/1
@C@FFFDDHHHHHJIJJGGHIIJIGIGIIGIIIJJJGJIDEHIIIJJEGG
@4076920/1
agtagttcttgaagcacagacacaggtgtcttcaacggaagagattccat
+4076920/1
@BBFFFFFHHHHHJJJJJJIJJJJJJFHHIJJJJJJJJJJJJJIJJJJIJ
@3403890/1
ccaaagcattctgggctgcagatgactgtgcatccttgctagtaagtcct
+3403890/1
CCCFFFFFHHHGHJJJJJJJJJJJJJJJIJJJIJJJJJJJGIHGIJIIJJ
@2728905/1
gcacagctcttgcagccatccaacgggattgcccatcaatttatcttcaa
+2728905/1
CCCFFFFFHHHGHJJJJJJJIJJJJJJJJJJJJJJJJJJJJJJJJJJJJJ
@4077286/1
gtgcacacaatggtgaactggcgttcatgcggcaaacgcctattaacatt
+4077286/1
@BBFFFFFHHHHHGHIJJJJJJJGIJJJJJJIJJJJJJJJJJJJJJJJIJ
@4078314/1
gatgaggttcaccaagctagtggcgttgatgtcgcaagatagtgagacat
+4078314/1
C@CFFDFFHHGHHJJJJJJIHIIJJJJJJJJJGIIIJJIJIIFHIIGHGI
@7443866/1
ggcgcgccttgtcttgtagaagagtgatctgctgttcttctagtttcttc
+7443866/1
BCCFFFFFHHHHHJJJIJJIJJJJGHHIJJJJJJJJJJJJJJJIJJJJJI
@2731176/1
gcctgttttggtagcggcggcgcggtccgtgaggagcatgctcgccatca
+2731176/1
CCCFFFFFHHHHHJJIIJJJIIGBDABB@?BB@BCBBBDDDDDBDDDDDC
@6100659/1
aaataaactttttaatagacaaatacaacgaaaccaatttagaatatacg
+6100659/1
?@@DDFF>FDFFB=FAHIEGHIEGGDHGIIEBEDCH@BBFHIAHIBHIGE
@7444580/1
ctgcagatgactgtgcatccttgctagtaagtcctgagccatagcaaaca
+7444580/1
CCCFFFFFHHHHHJJJJJJJJJJJJJJJJJJIJJJJJJIJJJJJJJJJJJ
@7444641/1
gtgctgggcctcttgtatgcgaaggtgttgaggcgcttgtggtggtgcac
+7444641/1
CBCFFFFFHHHHHJJIJJJJJJJJJHGHHJJJJJJJJJJJJJFHJGHIJJ
@2732231/1
tggaaatcagaagcacatactgctaaatctaattaagaaggaggtgggta
+2732231/1
CCCFFFFFHHHHDIJIJJJJJJJJJIJJJJIJJJJJJJJIIIIJDFHIDH
@702700/1
gaactgcttcacctgtggccggcggcacgcagacgccttgatgacctcca
+702700/1
CCCFFFFFHHHHHJJIJJJJJJJJJJJJJJJHHHFFDEDDDDDDDDDDDD
@2732670/1
gtcctgagccatagcaaacagccactggcaatgtggatagctggacaagg
+2732670/1
@@?DDDDDFDFFFGBB?GGIIB;FGGG9EFBECCBGGGIIIIIHIIEIII
@5427372/1
cttgtattcaaaagaaaacctagaatcactggttcaaattcaaataaaat
+5427372/1
CCCFFFFFHHHHHJJJJJJJJJJJJJJJJJJJJJJJJJJJJJHHIJJJJJ
@703493/1
gaagtggtgataaagataagtataggctcaaaacctaacgacatcaatca
+703493/1
B@@FDDFDHHHHHJJJJJJJFJJJIIJJJJJJJJJJJJJJJJJJJJJJJJ
@4081468/1
gggctctgtgcctggctcccatgtcacggtagcactgagtgacggcacct
+4081468/1
CCCFFFFFHHHHHJJJJIJJJJJIJJJJJGHJJJJJJJJHIJJJJIJJJI
@703576/1
ccagtggtcttcttgaacttcttcaattgacgcaagaagtaccagaaacg
+703576/1
CCCFFFFFHHHHHJJJJJJJIJJJJJJJJJJJJJJJJJJGHIJJJJJJJJ
@5427891/1
ctgtgcctggctcccatgtcacggtagcactgagtgacggcacctccgac
+5427891/1
?@@:=:BD??3A3<?:F?<CAC:?A8?CF@??B9DDC<?:0@F7B==@/@
@5428224/1
ctgcaatcctgcctcacatgattcatccacaaattccaacccttgcgttt
+5428224/1
BCBFFFFFHHHHHJJJJJJJJJJJJJJJJJJJJJJJJJJJJJJJJJJIJJ
@5428609/1
ggcaggttgaactcacaccattcaatttaaaagaaactgggtgcgtgcag
+5428609/1
CCCFFFFFHHHHHIJJJJJJJJJJJJJJJJJIJJJJJJJJJHIJJJJIJJ
@13639/1
ctccaatcctttactcgaatagtcttttctaacttgaacagtgcgatgtt
+13639/1
CCCFFFFFHHHHHJJJJIIIIJHIIJJJJJJJJJJJJJJIJHIIIJJJHI
@6102415/1
cttcacctgtggccggcggcacgcagacgccttgatgacctccactttga
+6102415/1
CCCFFFFFHHHHHJJJJJJJJJJJJJJJHHFFFEEEEEEEDDDCCDDDDC
@6102718/1
ccatactttgtttcatttaaatttacgggctatgccatttatcctcgcac
+6102718/1
CCCFFFFFHHHHHJJIJJIJIIJJJJJJIJJJJJJJJJJJJJIJJJJIJJ
@6103143/1
cacaggcataatgccatattcaaatgggaagtggtgataaagataagtat
+6103143/1
BCCFFFFFHHHHHJJJJIJJJJJJJJJJJJJIJJHHIJJJJJJIJJJFII
@6103278/1
tgatagagacgatttcaccagtggtcttcttgaacttcttcaattgacgc
+6103278/1
CCCFFFFFHHHHHJJJJJJJJJJJJJJJJJJJJJJJJJJJJJJJJJJJJJ
@6103603/1
ggtgctgggcctcttgtatgcgaaggtgttgaggcgcttgtggtggtgca
+6103603/1
CC@FFFFFHHHHHJJJJJJJJJIJJJEGHHIIJJJJJJJJJJJFHIGHIG
@3406002/1
gagaagatcctcatcttgtatagaggaggcttgggctcgctctccgaagg
+3406002/1
CCCFFFFFHHHHHJJJJJIJJIJJJJJJJJJJFHIHIJJJJJJIIIGJIJ
@6103774/1
gctccggtaagtttgtcgagtagagccttagctgcggaatgcttagcttc
+6103774/1
CCCFFFFFHHHHHJJJJJJJIJJJJJJJJJJJJJJJJIIJJJJJJJJJJI
@3406020/1
gtggtggtgcacgcgcttgggcagagggaatctgattgtgctgttgtgga
+3406020/1
CCCFFFFFHHGHHJJJJJJJJJJJJIJJGIJJJJIHJIHIHJJGGJJJJJ
@3406145/1
caacagattgtttgagatgtttgtgaaactgcgacaccttgtggctgtga
+3406145/1
CCCFFFFFGHHHHJJJJJJJJJJJJJJJIJJJJIJJJJJJJJJJIJJIJC
@3406482/1
gttgcaagacatgtaggaactgtccctcggagatgccgtcccggtacata
+3406482/1
CCCFFFFFHHHHHIJJJJJJJJJJJJJJJJHIHJJJJJJJJJJIIJIJIH
@2733686/1
gtcacggtagcactgagtgacggcacctccgacactgaggtcacggtact
+2733686/1
CBCFFFFDHHHHHJJJJGHJJJJJJJJJJJJJJJJJJJJJGHIJJJEGHH
@2733702/1
ggcctcttgtatgcgaaggtgttgaggcgcttgtggtggtgcacgcgctt
+2733702/1
CCCFFFFFHHHHHJJFHHICGHIJHIIIJJJJJHIJGIJ@GHIJJIHHFD
@1382477/1
cgacaccttgtggctgtgacttgtagtcaaagtggagattttactatctt
+1382477/1
CC@FFFFFGHHHHJJJHIGIJJJHJJHIJIJIEHIDH;FGIJJJJJJJJJ
@14176/1
tggagtgagcacgggctctgtgcctggctcccatgtcacggtagcactga
+14176/1
CCCFFFFFHHHHHJJJJJJJJJJJJJJJJJJJJJJJJJJJJHJJJJJJJJ
@1382806/1
cctcatcacaacatctaaagctaagatggcatcatatggtatctgcctgg
+1382806/1
CCCFFFFFHHHHHJJJJJJJJJJJJJJJJJJJJJJJJJJIIJJJJJJJJJ
@1382868/1
cagtggtcttcttgaacttcttcaattgacgcaagaagtaccagaaacgg
+1382868/1
CCCDFFFFHHHHHJJJJJJJJJJJJJJJJJJJJJJJJJHIJJJJJJJJJJ
@1383078/1
ctccagttcttcaggagtcacaaagttaccgcagctatcctcactaccaa
+1383078/1
CCCFFFFFHHHHHJJJJHIJJIJJJHGJJJJJJJJJJJJJJJJJJJJJJJ
@4752546/1
cacaagtaagatactgcaaacatgccagttataaagcatagcccgaagtg
+4752546/1
C@CFFFDDHHGHHJJJJJJDGHIJJJJJGGIGGJGGIIJJHIJJJJEHHH
@2090541/1
ctcagcatggtaagaaggtggcggccagaatctagacatgcacagctctt
+2090541/1
@BCFFFFFHHFHHJJJJJGIJJJJJJJJJJJJJJJJJJJJJJJJJJJJJJ
@1383540/1
ggggaagttgcaaaaaatattttatcgagtacctacattataattgcaaa
+1383540/1
CCCFFFFDHHHHHJJJJJJJJJJJJJJJJHIJJJJJJJJJJJJJJJJIJJ
@4752754/1
atcctcgcacgttggcagtaatagtacaagtgaaaagtcacttgccgatg
+4752754/1
@BCFFFFFHHHHHJJJJJGHIJIJHIIIEIGHIJJJJIIJIJJJIIJGIJ
@4752840/1
ccgcaatgttggagcttggtacaaagcaaaggtcgggcagttcgtcaaca
+4752840/1
CCCFFFFFHHHHHJJJJJJHHJJJJJJJJJJJGIJJJJJJHIJJJJJJJJ
@2734261/1
cttaacatttgcattcaaaagtgtcgctgtcaaacctaggactcgaggtt
+2734261/1
CCCFFFFFHHHHFIJJJJJJJIIJJJJJJIJJJJJJJJJJJJJJJJJIHI
@15551/1
cccatgtcacggtagcactgagtgacggcacctccgacactgaggtcacg
+15551/1
CCCFFFFFHHHHFIJJJJJJJJHIJJJJJJJJJJJJJJJJJJJJJHIJJJ
@4753741/1
gtacacctgagcgagactcataacgcagccagatgccaaagttcttgatc
+4753741/1
@@CFDFFFHHHHHJJJJJJJJJJJJJJJJJJJIJJJJJJJJGHJJJJJJJ
@15851/1
ggagcttggtacaaagcaaaggtcgggcagttcgtcaacaagacattact
+15851/1
@@@DDFFFDFFHHJIJIDFCHI@FHBGEHIIJJIEHGGGHGHGHGIJIIG
@16135/1
cgctgccccgtcctgtgggctgttgttgccgtttgcccgctttttcttgt
+16135/1
CCCFFFFFHHHHHJJHIJJJJJIIJJJJJJJHIJJJJJJJJJJJJJJJJH
@2734901/1
aatacttgatatcgcatatcgatatgatttcaaaccatacaaacgtgtca
+2734901/1
?@@DFDAFGHFHFJFGIIJGHIIIGGIJIIIIJIIJJIGHIJIIGEHGII
@7444834/1
aaggcactggcaacgaccaatcatggacttttcttcaatatccacataag
+7444834/1
@CCFFFFFHHHHHJJJJJJGJJJJJJIJJJJJJJJJJJJJJJJJJJJJJJ
@2091991/1
ctcttgtatgcgaaggtgttgaggcgcttgtggtggtgcacgcgcttggg
+2091991/1
@@@DFFDD?CAHHBAAEFHIICHIGHDHIIHGIIGIHHGGGIIIEDEFDD
@2092084/1
cgacactgtacagttagaaatgttacaacctctatactttgcattaaaat
+2092084/1
@CCFFFFFFHHHHHIIJJJJJJJJJJJJJJJJIJJJJJJJJJIJJJJJJI
@4081875/1
gtcttcttgaacttcttcaattgacgcaagaagtaccagaaacgggactt
+4081875/1
CCCFFFFFHHHHHJJJJJJJJJJJJJJJJJJJJFHIJJJJJJJJJJIJJJ
@2092374/1
aataaattaaaaaattattaaaacaaaacattgtccagcggacaaaattg
+2092374/1
@BCFFFFFHHHHHJJJJJJJJJJJJJJJJJJJJIJJJJJJJJJJJJJJJJ
@16854/1
cagtggtcttcttgaacttcttcaattgacgcaagaagtaccagaaacgg
+16854/1
CCCFFFFFHHHHHJJJJJJJJJJJJJJJJJJJJJJJJJIJJJIJJJJJJJ
@2735683/1
ggcggaggtacactataatttattgtaggtagcgacatgttcggtgttga
+2735683/1
CCCFFFFFFHHHHJJJJJJJJJJJJIJJJHIJJJJJJJJJJJJJGHIJJH
@4755101/1
gtgtgataatgtcataaagttgacaataatctataattaattactttaaa
+4755101/1
BBCFFFFFHHHHHJJJJJJJIJIJJJJJJJJJIJJJJJJJJJJJJJJJII
@7446514/1
ccgtttagcagcttcatccagaggcaagcgctccaagttgcttggaggct
+7446514/1
CCCFFFFFHHHHHJJJJJJJJJJJJJJJJJJJJJJJJGIJJJJJJJJJJF
@7446796/1
gcggaaggtgggttcgtgaatcatgccctcaatctgcaccagttcatatt
+7446796/1
CCCFFFFFFHHHFIJJJJJJJJJJJIJJJJJJJJJJJJJJJJJJJJJJJJ
@7446815/1
cttgcgtttcaaaacaattcattttaggttcaagttaaccgcaatgttgg
+7446815/1
CCCFFFFFHHHHHJJJJJJJJJJJJJJJGIJJJJIJJJJJJJIIIIIJJJ
@7446868/1
cgtacccatagcaacaagatcagcgactgtcacacggtagcggaaggtgg
+7446868/1
CCCFFFFFHGGHHIJJJJGIGIJJJIHJJHIJJIIJGDHHIFHIGGH7@E
@7446950/1
gcgcaagcgtgccctgtgcgccaccgacatctatagatgccaagaaacag
+7446950/1
CCCFFFFFHHHHHJJJIIJJJJJJJJHJJJJJJJJJJJJJJJJIHJJJJJ
@4083838/1
ccgcaatgttggagcttggtacaaagcaaaggtcgggcagttcgtcaaca
+4083838/1
CCCFFFFFHHHHHJJJJJJHIJJJJJJJJJJJHIJJJJJJIJJJJJJJJJ
@4756371/1
gtgagaagtgtgataatgtcataaagttgacaataatctataattaatta
+4756371/1
BCCDDFDFFHHHGJGHIJFHHIJJIJIHIJJJIJJHIIIIIHJJJIJIHF
@4756455/1
gtctgtacttcacatagtaacgccatgccttttggtattctgggttcccg
+4756455/1
CCCFFFFFHHHHHJJJJIJJJJJJJJJJJJJJJJJHIJJJJJJJIJJJJJ
@704605/1
ggggtgacatcggacttaatacaaggaaactgtttagactggttacattg
+704605/1
@BCFBDDFHHHHHJJJJJIJJIJJJJJJJJJJIIJJJJJJJJGIJJJJJI
@4756601/1
cccatgtcacggtagcactgagtgacggcacctccgacactgaggtcacg
+4756601/1
CCCFFFFFHHHHHJJJJJJJJJHIJJIJIJJJJJJJJJJJJJIJJHIJJJ
@2094556/1
cctgcacgaagaaatttgaatctatttatcatctatgaaaaaatggaaac
+2094556/1
CCCFFFFFFHHHHIGIJJJIJJJJJJJJJJJJJJIJJJIJJJIJJJJJII
@4756767/1
cacatgattcatccacaaattccaacccttgcgtttcaaaacaattcatt
+4756767/1
CCCFFFFFHGHHHJJIJJJJJJJJJJJJJJJJJFIJJJIIJJJJJJJJJJ
@5429531/1
cttcttgaacttcttcaattgacgcaagaagtaccagaaacgggacttag
+5429531/1
CCCFFFFFHHHHHJJJJJJJIJJJJJJJIJJFHIJJJIIJJJJJJJJJIJ
@2094805/1
ggtgtcttcaacggaagagattccatttcccgtttagcagcttcatccag
+2094805/1
BCBFFFFFHHHHHJIJJJJJJJJJJJJJJJJJIJJJJJJJJJJJJJJJJJ
@2095307/1
agcgctcatcgggaggtgtggcagcctccttgaccattttagatatttgt
+2095307/1
;BBFFFFFHHHHHIJJFHHJJJJJJJIJJJJJIJJGIJJJGJIJJJJJJH
@2095376/1
gacaaatcggagccgatagacatagaccgtaatctatcgactgtgacctt
+2095376/1
@@@DDDDDDHHA>BHGH@EGHIIIIFGIIIIIIIIIIIGIIIIIGGHIII
@2095793/1
ctgggcctcttgtatgcgaaggtgttgaggcgcttgtggtggtgcacgcg
+2095793/1
CCCFFFFFHHHHHJJJJJGHHJCHHIJJJJJJJJJJHJJGIJHHIIJJHG
@705944/1
cttgtctgtgttgttgcacgcgcacggtggcggcgtaccgcgaggggtgc
+705944/1
BCCFFFFFFHHHHJJJJJJJJJJJJJJFHIJJJIFDDDDDDDDDDDD5:B
@6777152/1
gggaccacactccaggagataggcgcctattagggcttccacagtctgct
+6777152/1
CCCFFFFFHHHHHJJJJJGJJJJJJJJJJJJJJJJJJJJJJJJJIIIJJJ
@5430658/1
ggtgcgtgcaggatcctcgtcattgcctggcatacaaggcaaagcaccga
+5430658/1
BCBFFFFFHHHHHJJJJJJJJJJJJJJJJJJJJJJJJJIJJIJJJJJJJI
@6104914/1
gtgctgggcctcttgtatgcgaaggtgttgaggcgcttgtggtggtgcac
+6104914/1
B@@FFFFFGHHHHJJHIJJJJJJGI?FGGIJIJJJJJJIGHICHHHHIII
@6105025/1
gcttgggcagagggaatctgattgtgctgttgtggaactgcttcacctgt
+6105025/1
CCCFFFFFHHHHHJIJJJJJJJJJIJJJJJJJIIJJJJJJJJJJJJJJJI
@5430848/1
ctctatactttgcattaaaataatgcccattttcacaggcaagggatcct
+5430848/1
CC@FFFFFGDHHHJGIIJJJJJJJJJJJJJJIIGJJJEHIHIJIIGIJJJ
@6777485/1
cctgagcgagactcataacgcagccagatgccaaagttcttgatcttcac
+6777485/1
CCCFFFFFHHHHHJJJJJJJJJJJJJJJJJJJJJJJHJJJJJGGHJJJJJ
@6777608/1
cagtggtcttcttgaacttcttcaattgacgcaagaagtaccagaaacgg
+6777608/1
CCCFFFFFHHHHHJJJJJJIJJJJJJJJJJJJJJJJJJHIJJJJJJJJJJ
@2737302/1
agaagtaccagaaacgggacttagccacaatctggtctggagaga
+2737302/1
CCCFFEFFHHHHHJJJJJJJJJJJJJJJJJJJJJJIIJJJJJIJJ
@2737379/1
ttacgttccagttctcgattatcgaacttttcgccatgagtaagcgatcg
+2737379/1
CCCFFFFFHHHHHJJJJJJJJJJJJJJJJJJJJJJJJIJJHIJJJJJJJJ
@2737470/1
tggaatgattctggtgggttgtcctgcagagcttgccacatcttgtaagc
+2737470/1
CCCFFFFFHHHHHJHIJJIIJJJJJIJJJJJJJJJJJJJJJJJJJJJJJI
@2738144/1
gcggcaaacgcctattaacattatcatcgttctcagcatggtaagaaggt
+2738144/1
CCCFFFFFHHHHHJJJJJJJJJJJJJJJJIJJJJJJJJJJJIJJJJJJIF
@6106630/1
ctccaaagcattctgggctgcagatgactgtgcatccttgctagtaagtc
+6106630/1
CCCFFFFFHHHHHJJJIJJJIJJJJJJJJJHIJIIJJJIJJJJJHIIIII
@6107220/1
ccactccatactttgtttcatttaaatttacgggctatgccatttatcct
+6107220/1
@C@FFFFFHHHHHJJJJJJJJJJJJJJJJJJJJJJJJJJJJJJJJJJJJJ
@2739091/1
catactttgtttcatttaaatttacgggctatgccatttatcctcgcacg
+2739091/1
CCCFFFFFHHHHHJJJJJJJJJJJJJJJJJJJJJJJJJJJJJJJJJJJJJ
@5433046/1
acattttctggtcaccttccatgcaaaatcttatcatgcaaattgttaca
+5433046/1
@BCFFFFFHHHHHJJJJJJJJJJJJJJJJJJJJJJJJJJJJJJJJJJJJI
@6779741/1
gtaggtgctgggcctcttgtatgcgaaggtgttgaggcgcttgtggtggt
+6779741/1
CCCFFDFFHHHHGJJJJJJJJJJJJIIIJDGHHIJJJJJJJJJHIJJJI@
@6107483/1
cccgtttccaatctccaagacaggaggctccagtactttagctttgacag
+6107483/1
CCCFFFFFHHHHHJJJJJJJJJJJHJJJJJJJJJIJJJJJJJJJJJJJJJ
@1385027/1
gaactgcttcacctgtggccggcggcacgcagacgccttgatgacctcca
+1385027/1
CCCFFFFFHHHHHJIIJJJJJJJJJJJJJJJHHHFFDEDDDDDEDDDDDD
@7447269/1
cctcaatctgcaccagttcatatttgggcacagttcctcgacgagcaagt
+7447269/1
@CCFFFFFHHHHHJIIHIJIJIJJJJJIIIJJJIIIJIGIDHIHGGFHJG
@17455/1
gtctgtacatctatacatataataaaatcgtagaaaagtgctgtctgtac
+17455/1
CCCFFFFFHHHHHJJJJJJJJJJJJJJJJJJJJJJJJJHIJJJJJJJJJJ
@7447516/1
cttgttgttaagaggtgttacctgcaacttggccaggttagggccaacag
+7447516/1
CCCFFFFFHHHHHJJFHHIJJJJJJJJJJJJJJJJJJIIJJJJJJJJJJJ
@7447557/1
cactaattctatgcaaagtatagcttgtatttgttatgtaaccactccat
+7447557/1
CCCFFFFFHHHHHJJJJJIJJJJJJJJIJJJJJJJJJJJJJJJJJJJJJJ
@707676/1
cctgttttggtagcggcggcgcggtccgtgaggagcatgctcgccatcag
+707676/1
@@@FFFFFHHFHFIIIIIIGA=6=<>B85;??BCBBBCCCACB9BBBCCC
@708166/1
cactgagtgacggcacctccgacactgaggtcacggtactcgcggtacat
+708166/1
CCCFFFFDHHHHHJJJJJJJJJJJJJJJJJHIJJJJHIJJJJJJHEEEFF
@4087716/1
cgaaattctaccaatcaaccaaccaactccgtacctatacaataacaaaa
+4087716/1
CCCFFFFFHHHHHIHJJJJJJJIIIIIJJIIGHIJJJIJJIGIIIJJIHH
@4087773/1
ctgtgatctgtttcttggcatctatagatgtcggtggcgcacagggcacg
+4087773/1
BCCDFFFFHHHHHJJJJJJJJJJJJJJJJJIJJIHJJJJJJJJJJJJJJJ
@4087914/1
cgctaatcggtatatcatgacgccgagcactgcccgatccaagaaagtaa
+4087914/1
CCCFFFFFHHHHHJJJJJJJJJJJJJJJJJJJJJJJJIJJJJJJJJHEHH
@2095866/1
gtgtaggtaatattattaaacgaagaacatgcggctgaattgcagcatct
+2095866/1
BBCDFFFDHHHHHJJJJJJJJJJJJJJJJJJJJJJJJJJIJJJJJJJJJJ
@2095910/1
cagtggtcttcttgaacttcttcaattgacgcaagaagtaccagaaacgg
+2095910/1
CCCFFFFFHHHHHJJJJJJJJJJJJJJJJJJJJJIJJJFIJJJJJJJJJJ
@7448540/1
catttcggatctatagaggctgtcactgcagcaatgctgggaacattcga
+7448540/1
CCCFFFFFHHHHHJJJJJJJJJIJJJJJJJJJJJJJJJJJJJIIJJJJJJ
@4757509/1
gtgtactataagtcgtatgattattt
+4757509/1
CBCFFFFFHHHHHIIHIJJJJJJJJJ
@2096455/1
gagccttagctgcggaatgcttagcttccttcttagagcgtcccgtaccc
+2096455/1
@@@FDFFDFDBHDEFEGIIGIJJJHGIJJFIJJJBDGHIHIIEHGFHHIJ
@4757700/1
ggtgctgggcctcttgtatgcgaaggtgttgaggcgcttgtggtggtgca
+4757700/1
BCBFFFFFHHHHHJJJJJJJJJJJJJFGGHIJJJJJJJJJJJICHHHHIJ
@2096766/1
cgggacttagccacaatctggtctggagagaagatcctcatcttgtatag
+2096766/1
CCCFFFFFHHHHHJJJJJJJJHIJJJIJJJJJJJJJJJJJJJJJJJJJJJ
@19318/1
ccaaaatcaacaactactaataaattaaaagttaattaaaaaaaacattg
+19318/1
CCCFFFFFHHHHHJJJJJJCHGJJJJJJJJJIIIJJJJJJJJJJJJJJJJ
@19344/1
cttggttgaacggaactccaatcctttactcgaatagtcttttctaactt
+19344/1
CCCFFFFFHHHHHIJJJJJJJJJJJJJJJJJJJJJJJJJJJJJJJJJJJJ
@710090/1
gttggaatgattctggtgggttgtcctgcagagcttgccacatcttgtaa
+710090/1
CCCFFFFFHHHHHJJJGHJJHIIIJJJJJJJJJJJJJJJJJJJJJJJJJJ
@2097056/1
gcacaaagttgaagtccttgttgttaagaggtgttacctgcaacttggcc
+2097056/1
@@@FFDFFHHGHFIFFGHJGIIIHGIJIGIG<CEFGGGGHIIGGHGIIGG
@710350/1
caataatctataattactttaaatcttgagattaatcacaagaacatgta
+710350/1
CCCFFFFFHHHHHJJJJJJJJJJJJJJJJJJJJJJJJJJJJJJJJJJJJJ
@19671/1
ccacaatctggtctggagagaagatcctcatcttgtatagaggaggcttg
+19671/1
@@CFFFFFHHHHHGIFIGGIGIIJIIJJJJJJJJJEGGIHGGJJIJJIJB
@20542/1
cctgcctcacatgattcatccacaaattccaacccttgcgtttcaaaaca
+20542/1
C@@FFFFFGHHDHDEIIJIJJJJIIIIHIIIJIJJJJJIJGIJJIJJJJJ
@20685/1
gtgtaattcaagtaatattaaaacttcagctaaatgactcgcttattttt
+20685/1
CCCFFFFFHHHHHJJJJJJJJJJJJJJJJJJJJJJJIJJJJJIJIIJJJJ
@21055/1
ggcataacgggccgcgactccgccctcttcctcgg
+21055/1
1?@DDBDDD<FDFBG???@?DF:CB6=FD@D@D<:
@21082/1
ccctaatagagacgatttcaccagtggtcttcttgaacttcttcaattga
+21082/1
BBBFDDDFHHHHHJJJJJJJJJJJJJJJJJJJJJJJJJJJJJJJJJJJJI
@21198/1
gcagttatagcgaactttaggaaactgtcgccgatcgtctctaaccgttc
+21198/1
CCCFFFFEHHHHHJJJJJJJJJJJJJJIIJJJJJJJJEHJJJJJJJJIJJ
@4088122/1
cactgagtgacggcacctccgacactgaggtcacggtactcgcggtacat
+4088122/1
CCCFFFFEHHHHHJJJJJJJJJJJJJJJJJHIIJJJHIJJJIJJHHFFFF
@4088245/1
caaataacttattaaaattaatatgcgtgatgaggttcaccaagctagtg
+4088245/1
CCCFFFFFHHHHHJJJJJJIIJJJJJJHIIJJJJJIJJJJJIIJJJJJHJ
@4088375/1
ctgtggccggcggcacgcagacgccttgatgacctccactttgatgatct
+4088375/1
CCCFFFFFHHHHHJJJJJJJJJJJHHHHFFFFFFEEDEEDDDDDDDEEDE
@6109121/1
gccaaatattttattgtaacaatgaaccatggtttcaacaatttctctat
+6109121/1
CCCFFFFFHHHHFJJJIGIJJJIJIJJJJJJJHIJJJJJJJJJJJJJJJJ
@4090288/1
gtggcgcacagggcacgcttgcgcatgacatctatacatgccattggcgt
+4090288/1
CC@FFFFFHHHHHJJJJJJJJJJJJJJJJJJJJJJJJJJJJJJJJJJJJI
@710869/1
cacaatctggtctggagagaagatcctcatcttgtatagaggaggcttgg
+710869/1
CCCFFFFFHGHHHJJJJJJJJJJJJJJJJJJJJJIIJJIJJJJJJJJJGH
@2740780/1
gcccagacctagcccaaattcttcttcttcagccggctttggtggttctt
+2740780/1
CCCFFFFFHHHHHJJJJHJJJJJJJJJJJJJJJJJJJJJJJJFHIHIIJJ
@2098376/1
caagtttcttagacttgccagttcccacttcacgacgcttcagcagagtg
+2098376/1
CCCFFFFFHHHHHJJJJJJJJJJJJJJJJJJJJJIJJJJJJJJJJJJJFH
@5434931/1
cttcttagagcgtcccgtacccatagcaacaagatcagcgactgtcacac
+5434931/1
CCCFFFFEFFFHFHIJIGGIGIIJJIGIGGIJIJJJIJIIJFIBGGIJGI
@5434950/1
ggagtctacagtctaaaataaccgttattcttatcctaaagatatcaaca
+5434950/1
BCCFFFFFHHHHHJJJJJJJJJJJHJJJJJJJJJJJJJJJJJJJJIIJJJ
@711661/1
gcctcttgtatgcgaaggtgttgaggcgcttgtggtggtgcacgcgcttg
+711661/1
@@@BBBDD:CFFFI=FHHCF2CFHHGGIIGDA?<DBDG@BBFHHAHD>DA
@4758259/1
gggaatctgattgtgctgttgtggaactgcttcacctgtggccggcggca
+4758259/1
CCCFFFFFHHHHHIIJJJJJJIIJJJJJJJJJJJJJJJJJJJJJJJJHFD
@6112047/1
gatgaggttcaccaagctagtggcgttgatgtcgcaagatagtgagacat
+6112047/1
CCCFFFFFHHHHHJJJJJJJHHIJJIJJJJJJJJJJJJJJJJGIJJJIIG
@711984/1
gtacattgaaaataaaaataaaaaaaatagcaggggttattgttatgtcg
+711984/1
@CCFFFFFHHHGHJJJJJJJJJJJJJJJJJIIJJJJFGHIJJJJJJIHIJ
@6112405/1
aggataataagacataattataccaagtttcatcgaaatcaaaccgttag
+6112405/1
CCCFFFFFHHHHHJJJJJJJJJJJJJJHJJJJJJJJJIJJJJJJJJIJJJ
@5435654/1
ggctatgccatttatcctcgcacgttggcagtaatagtacaagtgaaaag
+5435654/1
CCCFFFFFHHHHHJJJJJJJJJJJJJJJJJJIJJJJJIIJJJJIIJJJJJ
@712274/1
ctcgaatagtcttttctaacttgaacagtgcgatgttttacaagggcagg
+712274/1
CCCFFFFFHHHHHJJJJJJJJJJJJJJJHIJJHJJIJJJJJJJJJJJJJJ
@712300/1
gttctctcgcgccaatggcatgtatacatgcctactagtgatgtagtgta
+712300/1
CCCFFFFFHHHHHJJJIJJJJJIJJJJJJJJJJJJJJJGHIJJIIJIIII
@2099725/1
ctcataacgcagccagatgccaaagttcttgatcttcactgggctcttct
+2099725/1
@C@DFDAFFHDADHIIIDBEGGHIIBFDBCHACGGGIGGCBGGIGGDDHD
@2099730/1
gtggaactgcttcacctgtggccggcggcacgcagacgccttgatgacct
+2099730/1
CCCFFFFFHHHHHJJJJJJJJJJJJJJJJJJJJHHFFFDDDDDDDDEDDC
@2742260/1
ggcggatgtatggcagtagctaactcgtccgagggtcaattcaatatact
+2742260/1
CCCFFFFFHHHHHJIJHIJJJJJJJJJJJJJJJJJIIJJJJJJJJJJJJJ
@4759518/1
gttgaaatttggtacagatatagtttagaaccttagaaaggacataggat
+4759518/1
CCCFFFFFHHHHHIIIJFFHJIJJJJJJJJJJJJJJJJJJJJJJJIJJJJ
@712900/1
gtgggtagtaagcgcacgaccatttttttctacatttcattatttttgat
+712900/1
CCCFFDFFHGHHHJJJJJJJJJJJJJJJJJJJJJJJJJIJJJJJJJJJHH
@713250/1
acggcacctccgacactgaggtcacggtactcgcggtacatgttgtgtac
+713250/1
@BCFFFFFHHHHHJJJJJJJJHIJJJJHIIIJJJJJHHIJJJIJJHHHHH
@5436976/1
cgtcagaacctgatagaaacggttggcgttaggtatatacaagaacaaac
+5436976/1
@;@DDAADDFHHD?EFHEIII?FHGBHEDD@DG??FDHGIGCFHDHEHII
@2743331/1
ctcatcttgtatagaggaggcttgggctcgctctccgaagggagcttgcg
+2743331/1
CCCFFFFFHHHHHJJJJJJJJJJGHJJJJJJJJJJJJJJJJJHIJJJIJJ
@714253/1
gtggatacttacttgtgtgataccacaataatttagatcattacaaaata
+714253/1
CCCFFFFFHHHHHJJIJIIJJJJJJJJJJJIJJJJJJJJJJJJJJJJJJI
@4761003/1
gcacgcgcttgggcagagggaatctgattgtgctgttgtggaactgcttc
+4761003/1
CCCFFFFFHHHHHJJJJJJJIJJJJJJJJJIIJJJIJJIJJJJJJJJJJJ
@4761119/1
gggaatctgattgtgctgttgtggaactgcttcacctgtggccggcggca
+4761119/1
CCCFFFFFHFHHHJJIJJEHIJJJJIJJIJIIJIIJJJFHIIGJIGGHFA
@1387652/1
cccgtttccaatctccaagacaggaggctccagtactttagctttgacag
+1387652/1
CCCFDFFFHHHHHJJJJJIJJJJJJJJJJIJJJHHIIJJJJJJJJJJJJJ
@4761339/1
cccattttcacaggcgagggatcctaacttcgcaaccactaattccagtg
+4761339/1
CCCFFFFFGHHHHJJ:FHJJJJJJJJJJJJJJJJJJJJJJJJJJJJJJJJ
@4761560/1
ccagaatctagacatgcacagctcttgcagccatccaacgggattgccca
+4761560/1
CCCFFFFFHHHHHJJJJJJJJJJJJJJJJJJJJJJJJJJJJJHJJJJJJJ
@5438333/1
cagagaaaaacaaaataaacacattaaatcattactttcacgtgttttat
+5438333/1
B@BDFFFFHHHHHJJJIIIIGIIIJJJJIJJJIJJJJJJJJJFGFHIJJJ
@7450161/1
ggaatctgattgtgctgttgtggaactgcttcacctgtggccggcggcac
+7450161/1
@@BFFFFFHHHHHJJJJIJJIJJJJJJJJJJJIJJJIIJIJIJJJJJFFD
@1388425/1
ctcttgtatgcgaaggtgttgaggcgcttgtggtggtgcacgcgcttggg
+1388425/1
1?8BDDDDHB>FD@F>FF?FFD@GE?CGHGGGC?BDHBHHGGFGBDE==?
@1388454/1
caacgaactcttctgaagtatttgtttacaagacaacacaaggaaaattg
+1388454/1
CCCFFFFFHHHHHJJJJJAFHJJJJIJJJJJJJJJJJJJJJJJJJJJJJJ
@6782232/1
gtgctgttgtggaactgcttcacctgtggccggcggcacgcagacgcctt
+6782232/1
CCCFFFFFHFFFGHIJJGIJIIIJJJJIIJJIIJJJJHHFFDDDDDDDDD
@1388519/1
gaggaagtaggtgctgggcctcttgtatgcgaaggtgttgaggcgcttgt
+1388519/1
B@BFFFFFFFHFHIJJJJJJJJJJJIJJJJJIIJJDGGHJIJJJJJJJJG
@4762309/1
ggcctgttttggtagcggcggcgcggtccgtgtggagcatgctcgccatc
+4762309/1
@@@ADFFDHHDDCFGIJJJJJGGEBA9?BBAB?2<CB?ADCCCDD8BBBC
@6782486/1
ctttcttttgcgagctgctgccgaaagattagaatcgtcttctacttctg
+6782486/1
BCCFFFFFHHHHHJJJJJJJJJJJJJJJJJJJJJJJJIJJJJJJJJJJJI
@1388763/1
tgagtgacggcacctccgacactgaggtcacggtactcgcggtacatgtt
+1388763/1
BCCFDFFFHHHHHJJJJJJJJJJJJJJFHIJJJFHIJJJJJJHHFFFFFF
@5439127/1
gccagttataaagcatagcccgaagtgctattggcacacaggcataatgc
+5439127/1
CCCFFFFFHHHHHJJJJJJJJJJJJHIJJJJJJJJJJJJJJJJJJJJJJJ
@1388939/1
ggaggcttgggctcgctctccgaagggagcttgcggccgatgacctcata
+1388939/1
CCCFFFFFFHHHHJJJJJJJJIJJJJJGJJJJIIIJIJGEEFDFEDEEED
@6782747/1
ggcgcttgtggtggtgcacgcgcttgggcagagggaatctgattgtgctg
+6782747/1
CC@FFFFFHHHHHIIIJIJJJJIJJJJJIIIJIIJHIIIJIHGIJIJJJH
@6782764/1
cgtagttctcagcttccctgcaaagttaaccatcttgtattcaaaagaaa
+6782764/1
BBCFFFFFHHHHHJJJJJJJJJJIJJIJJJJJJJJJJJJJJJJJIJJJJJ
@7451503/1
cttgtattcaaaagaaaacctagaatcactggttcaaattcaaataaaat
+7451503/1
BCCFDEFFHHHHGJJIGIHIJIJFHIJJJJJJHIJIJJJJJJIGIIIJJJ
@6783458/1
cggctcgttgaacaccttaggacgaagtgatggcaccaggatagagttaa
+6783458/1
CCCFFFD@HDHHHJIJGJGIIHGGHHG:DF@GHD>FGHGIGHGGDG8@FG
@7451813/1
ccacaatctggtctggagagaagatcctcatcttgtatagaggaggcttg
+7451813/1
CCCFFFFFHHHHHJJJJJJJJJJJJJJJJJJJJJJJJJJJJJJJJJJJJG
@1389724/1
ctgagcgagactcataacgcagccagatgccaaagttcttgatcttcact
+1389724/1
CCCFFFFFHHHHHJJJJJJJJJJJJJJJJJJJJJJIJJJJJJJJJJJJJJ
@3410113/1
ctgttgtggaactgcttcacctgtggccggcggcacgcagacgccttgat
+3410113/1
CCCFFFFFHHHHHJJJJJJJJJJJJJJJJJJJJJJHHFFFDEDDDDDDDD
@23367/1
gtggttcttcaacttgggctagcagggaattggtagcaacttgaatgtga
+23367/1
@@CFFFDDHFFHGIJJJJJJJJIJJIJGHHGJDDFEGJJIJIJHHGGDFD
@1390161/1
cgggattgcccatcaatttatcttcaaatgacgacaccacagttccagtc
+1390161/1
CCCFFFFFHHHHHJJJJJJJJJJJJJJJJJJJJJJJJJJJJJJJJJJJJJ
@7452627/1
tgtacattgaaaataaaaataaaaaaaatagcaggggttattgttatgtc
+7452627/1
@@@;DEFFHHHHHJJJJJJJJJJJJJJJJJJJJJJJJHIIJJJJJJJJJI
@3410720/1
cgcagccagatgccaaagttcttgatcttcactgggctcttctctgggat
+3410720/1
@<@DB:ADACFFFGGHDE<FCHI@<FCCEHGGIEBEHIGFHDDBBGIB;G
@1390604/1
gctgtgacttgtagtcaaggtggagattttactatctttcaagtcggcat
+1390604/1
@@@FDFDEHGHDDHGHGHII<FGHIHIIIIFIIIIIIIIDGIIIIIIIII
@7452887/1
agccttattataaaaggtataaatattcctgccaccaataaatcgtttta
+7452887/1
CCCFFFFFHHHHHJJJJHIJJJJJJJJJJJJJJJJJJJJJJJJJJHJJJJ
@4764659/1
gcacagacgaacagacaaacagacaaacagacaaacagacaaacagacaa
+4764659/1
CCCFFFFFHHHHHJJJJJJJJJJJJIJJJJGIJJIJJJJJGIJIJJIJJJ
@24482/1
cccatcagtttggagttcacctttagaagtatgtttttagctgtcatctg
+24482/1
CCCFFFFFHHHHHHIIHIHJJJJJIJJJJHHIJGIJJJJJJJJIJIJJJJ
@3411498/1
gctacgcattcgagattctcggcttggtgatctacaactttgcctacttg
+3411498/1
CCCFFFFFHHHHHJJIJJIJJJJJJEICHHJJJJIJJJJJIJJJIJICHB
@7453713/1
ggagagaagatcctcatcttgtatagaggaggcttgggctcgctctccga
+7453713/1
@@@FBDBDFFFHFIIEIGIHIEHIIICFGDFADEHHFHDHGEBBHEGGGE
@3412167/1
ctacaagattgtttgtggacctattgctacataatatatgaaacgatctg
+3412167/1
CCCFFFFFHHHHHJJIJJJJJJJJJJJJJJJJJJJJJJJJJJJJJJJJJJ
@714622/1
gccatattcaaatgggaagtggtgataaagataagtataggctcaaaacc
+714622/1
CCCFFFFFHHHHHJJJJJJHIJHGHJJJJJIJJJJHIIJJJJJJJJJJJJ
@714675/1
cttctacaaagtctcaaaaaggcctttggcattcccacgacttttatgtc
+714675/1
CCCFFFFFHHHHHJJJJJJJJJJJJJJJJJJJJJJJJJJIJJJJJJJJJJ
@6112698/1
gcccctacgatcatcactgtcgtgtcctttatacatttcggcatggcgat
+6112698/1
?<@BABBD@F?F@F?FBFCHH8FEGB?B?FC?FDGHFHC??8FHGGHA<A
@3412676/1
cctggcatcagttacaatgtttgagtacttagttacttgttattgcttta
+3412676/1
CCCFFFFFHHHHHJJJJJJJJJJJJHJIJJIJJJJJJJJJJJJJJJJJJJ
@4092870/1
aataaaattagaggaagtaggtgctgggcctcttgtatgcgaaggtgttg
+4092870/1
@@BFFFFFHHHHHJIJJHJJJJJJJJJJJJJJJJJIJJJJJGHIJBFHII
@2100606/1
aggggatctgctgtctgtggagctgatgcttgctgggcctcaactgttgg
+2100606/1
@CCFFADDHHHHHEHIIIIIIIGIIEIIIIIIIGIIIIIIIGIIIIGGIE
@5440185/1
agactaattaataaaattggactgtttttaatatttaaataaccgctttt
+5440185/1
CCCFFFFFHHHHHJJJJJIJJJJJHJJJJJJJJJJJJJJJIJJIIJJJJJ
@2100767/1
agacaaacagacaaacagacaaacagacaaacagacaaacagacaaacag
+2100767/1
CCCFFFFFHHHHHJJJJJJJJJJJJJJJJJJJJJJJJJJJJJJJJJJJJI
@5440406/1
ctcccatgtcacggtagcactgagtgacggcacctccgacactgaggtca
+5440406/1
CCCFFFFFHHHHHJGHJJJJJJJJHHJJJJJJJJJJJJJJIJJJJJJJJJ
@4093474/1
ccactccatactttgtttcatttaaatttacgggctatgccatttatcct
+4093474/1
CCCFFFFFHHHHHJJJJJJJJJJJJJJJJJJJJJJJJIJJJJJJJJJJJJ
@2744933/1
agtggtcttcttgaacttcttcaattgacgcaagaagtaccagaaacggg
+2744933/1
@@CFFDFEHHFHDGGGHIFHIICFHIIIGIIIDGHIIDHGGEGIIIIIII
@715894/1
gggctctgtgcctggctcccatgtcacggtagcactgagtgacggcacct
+715894/1
<@@BDADBA:AAFH=FAEEEHII:CEHGI?EHIGBD?GH?DBBGD:@;;F
@4766879/1
catacataataaaattagaggaagtaggtgctgggcctcttgtatgcgaa
+4766879/1
CCCFFFFFHHHHHJJJJJJJJIJJGIJJHIJJJJJJJJJJJJJJJJJJHH
@5441147/1
gtgagaagtgtgataatgtcataaagttgacaataatctataattaatta
+5441147/1
CCCFFFFFFHHHHJJJJJJJJJJJJJIJJJJJJJJJJJJJJJJJJJIJJJ
@5441184/1
ctcggacatttcaattttatttagttggtcttggttgaacggaactccaa
+5441184/1
CCCFFFFDHHHHHGIJJJIJJJIIFHHEIIGIIGGHGJIIIGGIJIJJJJ
@4767185/1
ggctgtgacttgtagtcaaggtggagattttactatctttcaagtcggca
+4767185/1
CCCFFEFFHHGHHJJIJJJIJCGIJJHIIJJJJJJJJJJJJJJJJJJJJJ
@2102615/1
cgtgcaggatcctcgtcattgcctggcatacaaggcaaagcaccgacgac
+2102615/1
@@?DFFFFDHDHHJJIGHEGHJJJIJJJIJJJII9FEHIIGEGHIJJIJJ
@6783935/1
ggccaaataggaaacactacgctttacacgcatgaggtaatatttattgc
+6783935/1
CCCFFFFFHHHHHJIJJJJJJJJJJJJJJJJJJJIJJFHJJJJJJJJJJJ
@6784341/1
aataaggattaaaaataaacttaaagattattaataagaaaaaaataatg
+6784341/1
@BCFFFFFHHHHHJJJJJJJJJJJJJHJJJJJJJJJJJJJJJJJJJJJJJ
@6785254/1
gtgatttctatttcccaattaaaccttatattaatacaatggtgactatt
+6785254/1
CCCFFFFFHHHHHJJJJJJJJIIJJJJJJJJJJJJJJGGHIJHIJJJJJJ
@4768585/1
cgaatagtcttttctaacttgaacagtgcgatgttttacaagggcaggtt
+4768585/1
CCCFFFFFGHHHHJJIGHHJJGJJGHCHIJGGIFGGIIJJJJJJJJJJFG
@6114271/1
ggactcgtgacgtcgtaagcgcatgccgtgtttttaaatgcggggaagtt
+6114271/1
CCCFFFFEHHHHHJJJJJHIIJJJJJJJHHHIJJJJJJJIJJJJDDDDDD
@6114790/1
gtaggtgctgggcctcttgtatgcgaaggtgttgaggcgcttgtggtggt
+6114790/1
CCCFFDEFHHHHHJJJJJJJJJJJJGIHI?DGHIIJJJJJIJJHIJFHI;
@6786349/1
tgaaagtgcgggggtgacatcggacttaatacaaggaaactgtttagact
+6786349/1
CCCFFFDFHHHHHJBGIJJJJJHHHFFFFEEEEEEDDDDDDDDDDDDDDD
@716606/1
gggcagttcgtcaacaagacattactagctgagaatatttttttccgttt
+716606/1
?1?DD?DBFFBAFHCAGGAEC@HECEGGGEEFBDGFHIGGG9DFHC;FGH
@716845/1
aattcactgttcattacctgtgaaaactgcccctcagatacaccgtcacg
+716845/1
@CCFFFFFHHHHHIJJGIJIFHGIEHIJIJIJJJIJGIDHHGFHDFGHGH
@716943/1
tgtggaactgcttcacctgtggccggcggcacgcagacgccttgatgacc
+716943/1
@C@FFFFFHHHHHIGJJIHFGEFHIGIJJGIGIFFHFFDDDDDDDDDEDD
@6115893/1
ggggaaatgaggagtcactgtcaaggccagaatcttcattagacttgtct
+6115893/1
B@@FFFFFHHHHHIGHIJJJJJJJJIHIIJJJJJIJJJJJJJIJJJJJJJ
@717233/1
cttcaaatgacgacaccacagttccagtctcaggcacattgccattagta
+717233/1
@C@DDDDDBCCDHGGGDFFHIHECFEB??FDBC;FEF@DFGAGDHDH<99
@1392010/1
ataagattgaacgtgtgttgatttgtaccccagactagcatagcacagca
+1392010/1
?B@FFFFFHHHHHIIHIJJJIJJJJIIJJJJJJJJJJJJJJJJIJJJJJJ
@3413423/1
gacttgtagtcaaggtggagattttactatctttcaagtcggcataacgg
+3413423/1
C@BFFFFFHHHHHJJCGIJJIJJJJJJJJJJJJJJJJJIJJJJJJJJJJJ
@25813/1
gtgctgggcctcttgtatgcgaaggtgttgaggcgcttgtggtggtgcac
+25813/1
CCCFFFFFHHHHHJJJJJJJJHJIJFHIIJJJJJJJJJJHIJIIJHIJJJ
@1392713/1
gcgatgttttacaagggcaggttgaactcacaccattcaatttaaaagaa
+1392713/1
CCCFFFFFHHHHHJJJJJJJJHIJJJJJJJJJJJJJJJJJJJJJJJJJJJ
@3413988/1
cagagggaatctgattgtgctgttgtggaactgcttcacctgtggccggc
+3413988/1
@@BFFFFFHHHHHJJJIHIIGJHJJIIJJJJJJJJJJJJJJJJJIIJJJJ
@3414051/1
ctttactcgaatagtcttttctaacttgaacagtgcgatgttttacaagg
+3414051/1
CCCFFFFFGGHHHJJJJJJJJJJIIIJJIGIJJFFGIFJJJGJJJJIJJJ
@7453946/1
cgctgggaaaattacactaattctatgcaaagtatagcttgtatttgtta
+7453946/1
CCCFDDFFHHHHHJJJJJJJJJJJJJJJJJJJIJJJJJJJJJJJJJJJJG
@3414292/1
ggtgcgtgcaggatcctcgtcattgcctggcatacaaggcaaagcaccga
+3414292/1
?@?DDFDDHDHFH>FIIIGHIEIJHFGDGGIJGIEHDHIEHIGGEG?BAA
@3414537/1
ctcgtcattgcctggcatacaaggcaaagcaccgacgacgacactgtaca
+3414537/1
CCCFFFFFHHHHHJJJJJJJJJJJJJJJJJJJJJJJJJJJJJJHHHHHFF
@7454339/1
gcctcttgtatgcgaaggtgttgaggcgcttgtggtggtgcacgcgcttg
+7454339/1
CCCDFFDFCFDFHIJJGGFFFFGIJJIJJJJJFFIIJEGHIGJJFIHBBD
@7454367/1
tcgacgagcaagtagttcttgaagcacagacacaggtgtcttcaacggaa
+7454367/1
CCCFFFFFHHHHHGJIJJJJJJJJJJHJJJJJJJJJGHIJJJIJJJIJJJ
@6787298/1
catcaatttatcttcaaatgacgacaccacagttccagtctcaggcacat
+6787298/1
???DDDDDD:CBD@>>B@F3AC;E88CCECD;D?<4DDBD<?BDDDI;DD
@7454538/1
ctccagtactttagctttgacagtgtaaaacttctccgaaatctccaatc
+7454538/1
???B:D2B?==:<<22A4C?:<:FF:AFA:<<A<AF?E?8::0000BD90
@3415036/1
aatatattcgtgaaaaccgcatccaactcggatcagccgtttctgagatt
+3415036/1
CCCFFFFFHHHHHJJJJJJJJJJJJJJJJJJJJJJJJJJJJJJJJJJJJJ
@7454873/1
gccactgaacgaaaagggtacaataattaataattatgtcgcaataccgt
+7454873/1
CCCFFFFFHHHHHJJJJJGHJJJJJJJJJJJJJJJJJJJJJJJJJJJJJI
@3415164/1
gtgttgaggcgcttgtggtggtgcacgcgcttgggcagagggaatctgat
+3415164/1
CBCFFFFFHHHHHJJIJJIJJHHIIJJJJJIJJJJIJJIJHHHHFFFFFF
@27576/1
tctgtcactaacattttctttttctagtttcaaatgacgataaaatatcc
+27576/1
CCCFFFFFHHHHHJJJJJJJJJJJJJJJJJJJJJJJJJJJJJJJJJJJJJ
@6787982/1
gtgctgggcctcttgtatgcgaaggtgttgaggcgcttgtggtggtgcac
+6787982/1
CCCFFFFFHHHHHJJIJJJJJIJJJHGHIJJJJJJJJJJIJJIJJHIIJJ
@6788559/1
cctcaatctgcaccagttcatacttgggcacagttcctcgacgag
+6788559/1
@@@FDFFFHHHHHJJJEGHGIIFIJJJIG@EAGIJJIGHI:@F@D
@6788669/1
ctgcaatcctgcctcacatgattcatccacaaattccaacccttgcgttt
+6788669/1
@@?DBADDFHHFHGIIH?IEHEHFEHGGGGHDGGIAFCGG@FFGCCHGDD
@6788829/1
gcaagtagttcttgaagcacagacacaggtgtcttcaacggaagagattc
+6788829/1
BC@FFFFFHHHHHJJJJJIJJJJJJJJJJHIJJJJJJJJJJIJJJJJJJJ
@2746744/1
gttgattttggaatgttttacattggatccgacaaatcttcaaattaaag
+2746744/1
@=@DFAEDHHFFFIIEFGFGHIDEFGCFHHIIIGGGDFGEGHHGGGGHDB
@6790397/1
ctcagatgcaatttcttgcaagaattgcacaaagttgaagtccttgttgt
+6790397/1
CCCFFFFFHHHHHJJJJJJJJJJJJJJJJJJJJJIJJJIJIJJJJJIJJJ
@7457051/1
gggtcttacagattggtggaaaccaaaccaaacttctctgccaccaccaa
+7457051/1
8?14==BDDDD8<:CE2CDEFEE>DFEFC>=ED>BDE9DE<BB3BDADDA
@4096821/1
gctgggcctcttgtatgcgaaggtgttgaggcgcttgtggtggtgcacgc
+4096821/1
CCCFFFFFHHHHHHIJJJJHIJJEGGIJJJIJJJJJJIJJBFHAGIJJJH
@6790739/1
ccacaatctggtctggagagaagatcctcatcttgtatagaggaggcttg
+6790739/1
CCCFFFFFHHHHHJJJJJJJJJJJJJJJJJJJJJJIJJJJJJJJJJJJJF
@1396557/1
gtgaattattaactatcttaatcgattacactaagcaattaataattatt
+1396557/1
CCCFFFFFHHHHHJJJJJJJJJJJHJJIJJJJJJJJJJJJJJIJHIIIJJ
@6790921/1
cgggcagttcgtcaacaagacattactagctgagaatatttttttccgtt
+6790921/1
@@@FADDDFFHHGJJJIJJJJJJJFIIIIIIJEIJJIGIGIJJJJHAFFG
@7457501/1
aaagagttgtcgatatgtggatgtagctgccattatgtagactgttgtgt
+7457501/1
CCCFFFFFHHHHHJJJJJJJHIJJJJJJJJJJJJJJJJJJIJJJJIJIJJ
@2748186/1
agctgttccacttcatcatcagggatcttgccgtcattgcagactgtgtg
+2748186/1
@@@DFFFFFHHHHIJJIGBHDHIGGHIJIJIGHFHIBHHIJJJJJJHIBG
@5442938/1
ccacgtagtcgaagaaggtgaagtcaggctcattagcatcgttgggcgca
+5442938/1
CCCFFDFFHHHHHJIJIIBFHIIGJJJJJJJIJJJIJGIJJJJJJJJIJG
@2103209/1
gtctgtttgtctgtttgtctgtttgtctgtttgtctgtttgtctgtttgt
+2103209/1
CBCFFFFFHHHHHIJJJIJJJJJJJIJJJJJJJHJJJIJJJJJJJJJJJI
@2103230/1
atgccatttatcctcgcacgttggcagtaatagtacaagtgaaaagtcac
+2103230/1
CCCFFFFFHHHHHJJJJJJJIJJJJJJIHIJJJIJJJJJHIJJJJJHIII
@717632/1
ctccaatcctttactcgaatagtcttttctaacttgaacagtgcgatgtt
+717632/1
CCCFFFFFHHHHHJJJJJJJJJIJJJJJJJJJJJJIJJJJJIIJJIJJIJ
@717881/1
caacgatttatttcgattgttccatcactatcaaaacttctcaggattga
+717881/1
@@CFFFFFHHHHHJIIJJJJJJJJJJJJJJJJJJJIJJJJJJJJJIJJJJ
@2103692/1
cctcttcctcgggttggaatgattctggtgggttgtcctgcagagcttgc
+2103692/1
CCCFFFFFHHHHHHIJJJJJJJJJJJJJEGIJHIJIJJJJJJJJJJJJJI
@5443833/1
attccagtgataaattcactctagcacgtagttctcagcttccctgcaaa
+5443833/1
CCCFFFFFHHHHHJJJJJJJJJJJJJJJIJJIJJJJJJJJJJJJJJJJJJ
@6118019/1
cagacaaacagacaaacagacaaacagacaaaaaaaaagttaattacatt
+6118019/1
CCCFFFFFHHHHHJJJJJJJJJJJJJJJJJJJJJJJJJJFHJJJJJJHHH
@5444381/1
gtcgcaagatagtgagacattcactttttagtcataatcttcagatactc
+5444381/1
CCCFFFFFHHHHHIIJJJJJJJJJJJJJJJJJJJJJJJJJJJJJJJJJJJ
@2104851/1
ctcagatgcaatttcttgcaagaattgcacaaagttgaagtccttgttgt
+2104851/1
CCCFFFFFHHHHHJJJJJJJJJEHHIJJJJJJJJIJJJJJIJJJJJJJJI
@5445109/1
gtcgatatgtggatgtagctgccattatgtagactgttgtgttgaccaat
+5445109/1
CCCFFFFFGHHGHIJIJJJJJJJJJJJJJIJJJJJJIJJHIJJJJJJJJJ
@2105636/1
gcacagacacaggtgtcttcaacggaagagattccatttcccgtttagca
+2105636/1
@@@FFFFFHHHHHGHHHIJJJJJJJIGJJI@HHGIJIJIIIIJJJJJJJJ
@2105852/1
gctgggtcttacagattggtggaaaccaaaccaaacttctctgccaccac
+2105852/1
CCCFFFDFHHHHHJIJJJJJJJJJJJJJIIJIJJGJJJJJJIJJJJJIIG
@720334/1
gtccttgttgttaagaggtgttacctgcaacttggccaggttagggccaa
+720334/1
CCCDFFFFFHHDHIIEHIAEHHIIIJIJJIJJIJJJJIGIIICHIIJJDI
@2106883/1
caataattaataatataacacggtcgctacagtcgtacttgtttgaagga
+2106883/1
B@BFFFFFHHHHHJJJJJJJJJJHIJJJJJJJIIJHIJJJJIJJJJJJJJ
@2106933/1
tgccaccaataaatcgttttaacaactgggctctatgggacaaagtagct
+2106933/1
CCCFFFFFHHHHHJJJIIJJJJJJJJJJJJJJJJJJJJJJJJJJIHIIJJ
@2107066/1
catcactcttatatgggcagcccgaacacggttaccgggaattttgtttg
+2107066/1
CCCFFFFFHHHHFGIJJJJJJJIJGIJIIJJIIIJIJJJIIIGIIHEHIE
@4770894/1
gtgattctttaatttgacataacttttttatttatgaaccgattgacatg
+4770894/1
@CCFFFFFHHHHHJJJJJJJJIIEIIJIJJJJJJIJJJJJJIJJJIJJJJ
@1397175/1
ggctgcagatgactgtgcatccttgctagtaagtcctgagccatagcaaa
+1397175/1
CCCFFFFFHGHHHJJJJJJJJJJJJJJJJIJIIJJJJJJJJJJJJJJJJJ
@6791651/1
ctgcaaagttaaccatcttgtattcaaaagaaaacctagaatcactggtt
+6791651/1
CCCFFFFFHHHHHJJJJJJJJJJJJJJJJJIJJJJJJJJJJJJJJJJJGI
@7457950/1
ctgggcctcttgtatgcgaaggtgttgaggcgcttgtggtggtgcacgcg
+7457950/1
CCCDFFFFHHGGDGGIIG;?FEAFEFGFGGEHIIICDGGBF=;CCEECHE
@1397570/1
gacgatttcaccagtggtcttcttgaacttcttcaattgacgcaagaagt
+1397570/1
B@BFFFFFHHHHHJJJJJJJJJJJJJJJJJJJJJJJJJJJJJJJJJJJJF
@4098296/1
cgcaagaagtaccagaaacgggacttagccacaatctggtctggagagaa
+4098296/1
CCCFFFFFHHHHHJJJJJJJJJJJJJJJJJJJJJJJJJJJJJJJJJIJJJ
@7458187/1
tgtcactttactgagctaaatgctaagcctactataaatgccatacaagg
+7458187/1
<@@DFF4?DFHDHDB@GIDGGEGIIDHCGEHIDHHIIGIIEHICGGGIGG
@7458560/1
gtttcatgtcaatcggttcataaataaaaaagttatgtcaaattaaagaa
+7458560/1
BBBFFFFFHHHHHJJJHIJJJJJJJJJJJJJJHIJJJJJJJJJJJJJJJJ
@7458600/1
gtctgattctgtgatagtgaatacaagatcgtggggtgggcccaccaggc
+7458600/1
CCCFFFFFHHHHHJJJJIJJJJJJJJJJJJJIJIJJJJJIJJJJJJJJJJ
@4098904/1
gttgaacggaactccaatcctttactcgaatagtcttttctaacttgaac
+4098904/1
CCCFFFFFHFHHHJJJJJJJJJJJJJJJJJJJJJJJJJJJJJJJJJJJJJ
@7458901/1
cccgtcttcaccgctgtaaccaccaacagtgacagcacagcgttgttcga
+7458901/1
CCCFFFFFHHHHGGJJJJJJJIJIIJIJIHIIIJGIJJJIJJIJGJJJIG
@3416575/1
ctcgcacaatgcccgtggtcttcactagttggcaaatcgcgcgtatagac
+3416575/1
CCCFFFFFHHHHHJJHIJGHIJJJJJJJHGIJJIIIIIJJJJJAHGIIJG
@1398470/1
gttgtatgtttataataatttgttttatatacataatgtatgtggttgtg
+1398470/1
CCCFFFFFHHHHHJJJJJJJJJJJJJJJJJJJJJJJJJJJJJIJJIIJII
@6793419/1
tctgtgcctggctcccatgtcacggtagcactgagtgacggcacctccga
+6793419/1
CCCFFFFFHHHHHJJJJJJJJJJJJHHJJJJJJJJGHJJJJJJJJJJJJJ
@6793914/1
gtagcactgagtgacggcacctccgacactgaggtcacggtactcgcggt
+6793914/1
C@@FFFFFHHHFHIJJJJJIJJJEFHIJJIJJJJFHIIJJFGIJJJJHFB
@3417198/1
tagcatttgtagaaatatctatcacagatcgacattatttagatttgacc
+3417198/1
CCCFFFFFHHHHHJJJJJJJJJJJJJJJJJJHIIJIJJJJJJIJJJJIJJ
@7459584/1
atctgattgtgctgttgtggaactgcttcacctgtggccggcggcacgca
+7459584/1
;BBDFFFFHHHHHJJJJIIJJJJJJJJJJJJJJJJJJJJJJJJJHFFDDD
@6794274/1
ctccaatcctttactcgaatagtcttttctaacttgaacagtgcgatgtt
+6794274/1
CCCFFFFFHHHHHJJJJJJJJJJJJJJJJJJJJJJJJJJJJIJJJIJJIJ
@6794450/1
cagcatacataataaaattagaggaagtaggtgctgggcctcttgtatgc
+6794450/1
CCCFFFFFHHHHHJJJJJJJJIIJHIJHHJJHHIJJJJJJJJJJJJJJJJ
@3418017/1
ctaggagtgactttcccgtttccaatctccaagacaggaggctccagtac
+3418017/1
@@;ADDDDFFFFFI<EGIIIIFBHIIIIIIIFAFFFEEFIIFFIFIIDDD
@721123/1
gaattttctcatataacactttgacaggctgctgtgggatacggctggag
+721123/1
CCCFFFFFHHHHHJJJJJJJJJJJJJJJJJJJJJJJJJHJJJJJJJJJ?B
@3418229/1
gtgctgggcctcttgtatgcgaaggtgttgaggcgcttgtggtggtgcac
+3418229/1
CCCFFFFFGHHHHJJJJJJJJIJJJFGFHIJJJJJJJJJIJJHIIHHGJJ
@2107903/1
cttgtattcaaaagaaaacctagaatcactggttcaaattcaaataaaat
+2107903/1
BBCFDFFFHHHHHJJJJJJJJJJIJJJJJJJJHJJJJJJJJJDDHHIJJI
@2108367/1
gccctaagtaggtatacatctattaaattcaaacgcagagctcattatgt
+2108367/1
CCCFFFFFFHHHDHIIJJIJJJJJIIJIJJJJJJIJJJJJJJJJJIJJJJ
@3419656/1
gtttgttttatcgtcgccttgagaagcagacacaagcttcttctgtttgt
+3419656/1
CCCFFFFFHHHHHJJJJJJJJJJJJJJJJJJJJJIJJJJJJJJJJJJJJH
@2108521/1
agggaatctgattgtgctgttgtggaactgcttcacctgtggccggcggc
+2108521/1
CCCFFFFFHHHHHJJJJJJJJJJJJJJJJJJJJJJJJJJJJJJJJJJJHF
@2108528/1
gggttattgttatgtcgatgtcgaacccaaaaatgtaattaacttttttt
+2108528/1
BCCDDFFFHHHHDIHJJHIJIJJGIJJJJJJJJJJIIJIJJFIHIJJJJJ
@3419719/1
ctcataacgcagccagatgccaaagttcttgatcttcactgggctcttct
+3419719/1
@@@DDDDD=FH>FHAAA:ACFDGCC?E1?C9@@FHIAEFH?DF;DAHGCH
@722791/1
ggaagtaggtgctgggcctcttgtatgcgaaggtgttgaggcgcttgtgg
+722791/1
CCCFFFFFHHHHHJIJJJJJJIIIJJJJJHIJJDGHIJIJJHIJJJJHJJ
@3420071/1
ccgcaatgttggagcttggtacaaagcaaaggtcgggcagttcgtcaaca
+3420071/1
@CCFFFFFDFHFHGJJJJJFHGGGIGIJIJJJCDGGHGHIFGJJHIJJJE
@2109204/1
gtcaattcaatatactacaagattgtttgtggacctattgctacataata
+2109204/1
CCCFFFFFHHHHHJJJJJJJJJJJJJJJJJJJJJJJJJJJJJJJIJJJJJ
@724005/1
cgggttggaatgattctggtgggttgtcctgcagagcttgccacatcttg
+724005/1
BCCFFFFFHHHHHIJJJJJFHIJGIJJJJJJJJJHJJJJJJJJJJJJJJJ
@3421401/1
ctggatggagtgagcacgggctctgtgcctggctcccatgtcacgg
+3421401/1
??@DDDBB;F<AAEEBFDD@GHGIEHIGIIE=F??B?GBB?DFDFE
@5448518/1
cgacgctcggacatttcaattttatttagttggtcttggttgaacggaac
+5448518/1
BCCFFFFFHHGHHIJJJJJIJJJIJJJJJGIIJGHIJIJHHIIIJJJJJJ
@5448591/1
gtgttgaggcgcttgtggtggtgcacgcgcttgggcagagggaatctgat
+5448591/1
@@BFFFFFHHHHHJJJJIIJJIIJJJJJJJJJJJJJJJJJHHFHFFFFFF
@5448925/1
gtctgtctgtccgtttgttctggtgaatctctgaaatggctggagtgatt
+5448925/1
CCCFFFFFHHHHHJJJJHIJJJJHHIJJJJJJJJJJJJJJJJJIJBGHIJ
@5448957/1
gctggagatgtgggtgtagctttaaggggatctgctgtctgtggagctga
+5448957/1
CCCFFFFFHHHHHJGHIJJJJJJIJJJJJJJJJJJJJJJJJJJJJJJJJJ
@3422046/1
ctgggtgcgtgcaggatcctcgtcattgcctggcatacaaggcaaagcac
+3422046/1
CCCFFDDFHHHHHJJJJJJJJJJJJJJJJJJJJJJJJJJJJJJJJJJJJJ
@5449167/1
ctcatgtaatttttaatgttctccaaatcgacgactcctgtggctttcag
+5449167/1
CCCFFFFFGHHHHJJJJJJJGIJJJJJJIIIJJJJJJIJJJJJIJJJJJJ
@5449468/1
tgaaactgcgacaccttgtggctgtgacttgtagtcaaggtggagattac
+5449468/1
CCCFFFFFHHHHHJJJJJJJJJJJGHIJJJJHJJIIJJJJBGIIJJJJIJ
@2111357/1
agcatacataataaaattagaggaagtaggtgctgggcctcttgtatgcg
+2111357/1
?BBFFFFFHHHHHJJJJJJJJJJJJJHJJJHHIJJJJJJJJJJJJJJJJJ
@2748780/1
caatactcggccgcgaacctccatcatattgtttgagatcgtcaaaccaa
+2748780/1
@@@D<?BDFDFFFBFBGFFF?DFFFCFBFFIIIFFFFIII;=A=BEDBDD
@6794769/1
aggtgctgggcctcttgtatgcgaaggtgttgaggcgcttgtggtggtgc
+6794769/1
BCCDFFFFHHHHHJJJJJJJJJJGHHJCGHIJJJJJJJJJJIJJJJJHHI
@2748902/1
ccgtcattgaacaatctcgtatgatgccgtttctgtaccaataggaacaa
+2748902/1
@CCDFFFFHHHHHJJJJJJIJJJGEHIIGIBHGEGIEHHHIEHGGIIJJJ
@6123142/1
gccttagctgcggaatgcttagcttccttcttagagcgtcccgtacccat
+6123142/1
CCCFFFFFHHHHHJJJJJJJJJJJJJJJJJJJJJJJJJIIJJJIJJJJJI
@5449916/1
gcggagattaatggtataagcatagaatgttcgacgtgattctttaattt
+5449916/1
@@@BB@:A:DDFDGEHEGHIGHC??@FHIFDFGC=DFEDDDAF>B?DFGG
@7460520/1
gtggcgcggtgcatgtagatgggcatcccgctgatgtgacgcaccatgat
+7460520/1
CCCFFFFFHHHHHJJJJJJJJJJJJIJJJJJJJJJJIJIJJJJJJJJHHH
@31496/1
gtaagtttgtcgagtagagccttagctgcggaatgcttagcttccttctt
+31496/1
CCCFFFFFHHHHHJHIJJJJJJJJJJJJIJJJJJJJJJIJJJJJJJJJIJ
@6795318/1
caccagttcatatttgggcacagttcctcgacgagcaagtagttcttgaa
+6795318/1
@@@FFFEEFHHHDHIHIIJJIEHHHIGHGH:EDFHHHEHFFGHIGIIIGE
@1400229/1
cagaaataattcatagcaaaaattaaagttagtctattatagtttcaaaa
+1400229/1
CCCFFFFFHHHHHJJJJJJJJJJJJJJJJJJJIJJJJJJJJJIIJJJEIJ
@31750/1
cgttgatgtcgcaagatagtgagacattcactttttagtcataatcttca
+31750/1
CCCFFFFFHHHHHJJJJJJIJJJJJHHIJJJJJJJJJJJJIJJJJJJJJJ
@1400560/1
ctgtcatctggttcatacggcgcgcggtcgcctccttgatgcattgcgtc
+1400560/1
CCCFFFFFHHHHHIIJJJJJJJIJJJJHHIHIJIHHHHHHFFFFFFEDDD
@4101658/1
accttgtggctgtgacttgtagtcaaggtggagattttactatctttcaa
+4101658/1
@BCFFFFFHHGHCGHIJJJIJJIJJJJJAFHIJEIIJJJJIJJJJJJJJJ
@6795702/1
ccgggaattttgtttggtatctgataccgacacatggtaggctccatgga
+6795702/1
CCCFFFFFGHHHHJJJJGIJJJJJJJIJJIJJJJJJJGIJJJIIJIIJJF
@2749863/1
gggcagttcgtcaacaagacattactagctgagaatatttttttccgttt
+2749863/1
CCCFFFFFHHHHHJJJJJJJJJJJJJJJJJJJJJJJJJJJJJJJJJJJJJ
@1400750/1
gtgtacacctgagcgagactcataacgcagccagatgccaaagttcttga
+1400750/1
BBBFFFFFHHGHHJJJJIJJJJJJJJJJJJJJJJJJJJJJJJJHIJJJJJ
@1400802/1
atcagtttggagttcacctttagaagtatgtttttagctgtcatctggtt
+1400802/1
;@@DDB8D?A??<AFH<AA<FCA@E:C>HC9CAEFBB9:DGDECF@?@::
@2749985/1
ccagtactttagctttgacagtgtaaaacttctccgaaatctccaatcca
+2749985/1
@CCFFFFFHHHHHJJJJJJJJIJJJJJJJJJJJJJJJJJJJJJJJJJJJJ
@7461396/1
cgtatctcaacacccataaagaactgtttgcctctcatgtcccatactcc
+7461396/1
CCCFFFFFHHDHGIJGEGEIJJGJIIHGGGJJIGIIIIIJIGJIIIIJJI
@5450843/1
ccatcattttgtcaacgaactcttctgaagtatttgtttacaagacaaca
+5450843/1
CCCFFFFFHHHHHJJJJJJJJJJJJJJJJJFHJJJJIJJJJJJJJJIJJJ
@7461557/1
gcctcttgtatgcgaaggtgttgaggcgcttgtggtggtgcacgcgcttg
+7461557/1
CCCFFFFFHHHHHJHIIJFHHIJIJJJIJJJIIIIFGIFHIIJJJIHFFD
@32346/1
ctgcaacttggccaggttagggccaacagattgtttgagatgtttgtgaa
+32346/1
CCCFFFFFHHHHHJJJHHIJJJJJJJJJJIJJJIJJJJIJJJJJJJIJJJ
@6796166/1
cgcaagaagtaccagaaacgggacttagccacaatctggtctggagagaa
+6796166/1
@CCFFFFFGFHHHJJJIJJJJJIJIJJHGJJJGIIIHJJJJJIIIJJJGI
@7461659/1
gtcttttctaacttgaacagtgcgatgttttacaagggcaggttgaactc
+7461659/1
CCCFFFFFHHHHHJJJJJJJIJJJJJJHJJJJJJJJJJJJJJHIJJJJJJ
@2750402/1
cccataaagaactgtttgcctctcatgtcccatactccttgatttggtaa
+2750402/1
CCCFFFFFHHHHHJJJJJJJJJJJJJJJJJJJJJJJJJJJJIJJJJJIJH
@4102688/1
cactgaggtcacggtactcgcggtacatgttgtgtacacctgagcgagac
+4102688/1
C@CFFFD?FFHFFGIGGIIGH:ECGGIHIDFDG;GDD?BDFDHGIGGGII
@6796562/1
cacggtagcactgagtgacggcacctccgacactgaggtcacggtactcg
+6796562/1
@@@FFADDHHHFGIH<CFHFGEGGEHGGHGGEHGIIGGHGGHIGFEHIG=
@32992/1
cgagccgtgagcgtatagcatgtactgttccagctctatgttcttagcca
+32992/1
CCCFFFFFHHHHHJJJJJJJJJJJJJJJJJJJJJJJJJJJJJJIJJJJJJ
@7462421/1
ctttactcgaatagtcttttctaacttgaacagtgcgatgttttacaagg
+7462421/1
@@CF?DDDFBDHHIIGGIIIE<?DBBEH<AEAEFFCG6FDFDEEGHIHII
@7462628/1
cagttataaagcatagcccgaagtgctattggcacacaggcataatgcca
+7462628/1
BBCDFFFFHHHHHJJJJJJJJIJHIJJJJJJJJJJJJJIJJJJJJJJJJJ
@33528/1
ctccaatcctttactcgaatagtcttttctaacttgaacagtgcgatgtt
+33528/1
CCCFFFFFHHHHHJJJJJJJJJJJJJJJJJJJJJJJJJJJJGHJJJJJHJ
@6123350/1
cggctgaattgcagcatcttgtcgagaacatgaagccgctttggtttacg
+6123350/1
CCCFFFFFHHHHHJJJJJJJJHJJJJJIJJJJJJJIJJJJJJJJGHIJJJ
@4103826/1
gcacgggctctgtgcctggctcccatgtcacggtagcactgagtgacggc
+4103826/1
CCCFFFFFHHHHHJJJJJJJJJJJJJJJJJJJJGHIJJJJJJJFHIJJJJ
@1402674/1
cgggctctgtgcctggctcccatgtcacggtagcactgagtgacggcacc
+1402674/1
CCCFFFFFGHGHHJJJJJJJJJJJIIJJJJFHIJJJJJJJGHIJJJJIJJ
@4104073/1
gcttgggcctgttttggtagcggcggcgcggtccgtgaggagcatgctcg
+4104073/1
CCCFFFFFHHHHHJJJJHIJJJJJJJJHFDDBDDDABBDD8?@BDDDDD<
@1402815/1
gtcctgcagagcttgccacatcttgtaagcagcctgacgcttagcaagtt
+1402815/1
;=?DBDDDF>FHDGGIGEBFEEHGIB<DHGGGEHIIIIAFHDGGEBDHBD
@5452317/1
gaacggaactccaatcctttactcgaatagtcttttctaacttgaacagt
+5452317/1
CCCFFFFFHHHHHIJJJJJJJJJJJJJJJJJJJJJJJJJIIIJJGIJJJF
@3423081/1
ctcagcatggtaagaaggtggcggccagaatctagacatgcacagctctt
+3423081/1
@BCFFFFFHHFFHIJJJJJJJJJIIIJJJJJJJJJJIJJJJJJIJJJJJJ
@4772880/1
tcttccttcatggccgaggttggggcggcgcgggcatgtgagtgttggta
+4772880/1
CBBFFFFFHHHHHIIJHJJHIJJJJJJJHDDDDDDDDDCDCDCCDEDDBD
@7463630/1
cggagtcctatctcaaaacatgaagacctcacagggtcactcccagcttc
+7463630/1
BCCFFDDEHGGHHJJJJJJJJIJJJJJJJIJJIJJJHHIJJJIIJGIIJI
@3423376/1
ccagagcgctagggcgaatacacgatctgctacatcaatcccagcatcta
+3423376/1
CCCFFFFFHHHHHJJJIIJJJJJJJJJJJJJJJJJJJJJJJJJJJJJJJJ
@3423569/1
ctggagagaagatcctcatcttgtatagaggaggcttgggctcgctctcc
+3423569/1
@CCFFFFFHHHHHJJJJJJJJJJJJJJJIJJJJJJJJGHJIIIJJJJJGJ
@4773399/1
gcgcgctaatctcagaaacggctgatccgagttggatgcggttttcacga
+4773399/1
CCCFFFFFHHHHHJJJJJJJJJJJIJJJJGHFGIJFHIJJJIJJJGGIHC
@4773761/1
gtagtaagtcagctgttccacttcatcatcagggatcttgccgtcattgc
+4773761/1
BBCFFFFFHHHHHJJJJJJJJJJJJIJJJJJJJJIJJJJJJJJJJJJJJJ
@7464559/1
gtaggtgctgggcctcttgtatgcgaaggtgttgaggcgcttgtggtggt
+7464559/1
@@@DDABDHDFHBEHHGIIGIIGIIFGGGCFCGHGIIIIIIIG@F=@DH5
@3424241/1
gcatggtaagaaggtggcggccagaatctagacatgcacagctcttgcag
+3424241/1
CCCFFFFFHHHHHJGIJJJJJJJJJJJJJJJJJJJJJJJJJJJJJJJJJJ
@4105808/1
gcgtacttttcaaggaacatttgagtggttccttttagtaaaaaattcta
+4105808/1
BCCDFFFFHHHHHJJJJJJJJJJJJHHIHHIJJJJJJIHIJJJJJJJJJJ
@4105961/1
tctatactttgcattaaaataatgcccattttcacaggcaagggatccta
+4105961/1
CCCFFFFFHHHHHJJIJBHJIJJJJJJJJJJJJJJJJJJJJJJJJJJJJJ
@6797676/1
gtgaggatgcactacatttccgtccatcattttgtcaacgaactcttctg
+6797676/1
CCCFFFFFHHHHHJJJJJJJJJIJJJJJJJJJJJIJJJJJJJJJJJJJJJ
@4106218/1
ctggggaaaagatcctcatcttgtatagaggaggcttgggctcgctctcc
+4106218/1
CCCFFFFFHHHHHJJJJJJJJJJIJJJJJJJHIJJJJGHIJJJJJJJJJJ
@4774515/1
agcgtgcacaccctggtggcgcggtgcatgtagatgggcatcccgctgat
+4774515/1
@@CFFFFFHHHHHJJJGHJJJJJJIIJJJJJJJJJJJJJJJJJJJJJHHH
@4774535/1
ctccgacactgaggtcacggtactcgcggtacatgttgtgtacacctgag
+4774535/1
CCCFFFFFHHHHHJHIJJJJGHJJJJJJJHIIJJJJJJJIHHJFFHIJJJ
@4106517/1
gttgtggcgcgccttgtcttgtagaagagtgatctgctgttcttctagtt
+4106517/1
BB@FDDFFHHHHHIJJGGIIIIIIGGHHH?FHIJIIIIJHHIJJJIJJHI
@6798168/1
tgtacacctgagcgagactcataacgcagccagatgccaaagttcttgat
+6798168/1
CCBFFFFFHHHHHJJJJJJJJJJJJJJJJJJJJJJJJJJJJJIJJJJJJJ
@4106862/1
cgaagcattgtctgtttataaaataattaacaactaatgttttccaaaca
+4106862/1
@C@FFFFFHHFHHIJJJIJIEFHHHHHHIJJJIJJJCGHHIIIJIGIJIJ
@4107024/1
ctcacccagggcgggatatggaattttaatttatgccccctttaaaaaaa
+4107024/1
@@@DDDDD?BFFHII:FIHIEHGHGIIIDHGGGH@ECCEEEECCACCCBB
@6798556/1
ccacaatcctttagtatcttatttgtattggttgtacccaaagcctgtac
+6798556/1
CCCFFFFFHHHHHJHJJJJJJJJJJIJJJJJIJJIJJJJJJJJJJJJJJJ
@7466036/1
gtcaaattaaaaaatcacgtcgaacactattctatgcttataccattaat
+7466036/1
CCCFFFFFHHHHHJJJJJJJJJJJJJJJJJJJJJJJJJJJJJJJJJJJJJ
@5454857/1
ctgagtgacggcacctccgacactgaggtcacggtactcgcggtacatgt
+5454857/1
CCCFFDFFHHHHHJJJJJJJJJJJJJJJHIJJJJHIJJJJJJHEHFFFFD
@7466131/1
ctaacttgaacagtgcgatgttttacaagggcaggttgaactcacaccat
+7466131/1
@BCFFFFFHHHHHGHJJIJIHIJJJJJJJIJJJIJHJJJJJJJJJJJJJJ
@4107318/1
cgttgatgtcgcaagatagtgagacattcactttttagtcataatcttca
+4107318/1
@C@FFFDDDFFHGJIJJIJEHFGIJJJJIGEGIGIIJ@GHEIIJIGIJHI
@5455165/1
gggaaatcgggaactatgtggttaaaaccaaaaatttgccggaagtcact
+5455165/1
CCCFFFFFHHHGHJJJJJHJJGHIJJJJJJJJJJJJJJJJJJIJJJIIIJ
@2113416/1
cgccaattcactgttcattacctgtgaaaactgcccctcagatacaccgt
+2113416/1
@CCBDFFFFBHFHHIIJJJJHJJJIJIIEHGGIGIJIGIJJJJJJJGIDH
@7466512/1
cactaattacaaaaaagaaaacatttgtcaccaactcctaaagtcaggac
+7466512/1
CCCFFFFFHHHHHJJJJJJJJJJJJJJJJIJIJJJJJJJJJJJIJJJJJJ
@5455324/1
cgacgctcggacatttcaattttatttagttggtcttggttgaacggaac
+5455324/1
CCCFFFFFHHHHHJJJJJJJJJJJJJJJJJJJJHIJJJJIIJJJJJJJJJ
@4108043/1
gctgggcctcttgtatgcgaaggtgttgaggcgcttgtggtggtgcacgc
+4108043/1
@CCFFFFFHHHHHJJJJJJJJJJHIJIJJJJJJJIJIIJIGHIJIJJJJH
@4108225/1
cccggcttatactccgcctccaacttgatacaagcttctcggacagcagt
+4108225/1
CCCFFFFFHHHHHJJJJJJJJJJJJJJJJJJJJJJJJJJJJJJJJJJJJG
@725869/1
cttgtatacaaattatttctaccatcaaatacaggttttagtgcgccaaa
+725869/1
CCCFFDDFHHHHHJJJJJJJJJJJJJJJJJJJJJJFIJJJJHIJJJJJJJ
@4108587/1
gtcccgtacccatagcaacaagatcagcgactgtcacacggtagcggaag
+4108587/1
CCCFFFFFHHHHHIJIJJIJIJGIIIJEHHGIIGGIIJJJJDHGGIIIFH
@3425225/1
gcgccaccgacatctatagatgccaagaaacagatcacagagaaaaacaa
+3425225/1
??@BDDDDDHHAAGGEGCHGGDBCFEHGCHHGG?DBFGHIDHCHHEGGGG
@726451/1
ccagtactttatttattgtaaaccgcgatgattttggacgtatttttgtt
+726451/1
CCCFFFFFHHHHHJJJJJJJJJJJJJJIJJIJJJJJJIJJGIJJJJJJIJ
@2115299/1
gtgaatataagtggcaaaggtagtaagtcagctgttccacttcatcatca
+2115299/1
CCCFFFFFHHHHHJJJJJIJIHHHJJJGJJJJJJJJJJJJJJJJJJJJJJ
@4775813/1
cctcaatctgcaccagttcatacttgggcacagttcctcgacgagcaagt
+4775813/1
CCCFFFFFHHHHHJJJHIJJJJJJJJIJJJJJJHIJJJJJJJJJJJIJJF
@1404113/1
cagtggtcttcttgaacttcttcaattgacgcaagaagtaccagaaacgg
+1404113/1
CCCFFFFFHHHHHJJJJJJJJJJJJJJJJJJJJJJJJJGHIJJJJJJJJJ
@2116042/1
gggcatcccgctgatgtgacgcaccatgatccagtccaggg
+2116042/1
<@@DDDDDHHHHDHIIADHIGG>FHIGDHIIABD:99D?B6
@4776188/1
agactgatcagccggagcagctccggtaagtttgtcgagtagagccttag
+4776188/1
?@@FFFFFHGHFHIIGEGDHIIIIIIFHGIGIIIIIIIIHIEIIIHIIII
@4776632/1
gtcagctgttccacttcatcatcagggatcttgccgtcattgcagacggt
+4776632/1
CCCFFFFFHHGHHJJJJJJJJJJJJJJJJJJJJJJJIJJJJJJJJJJJJ@
@4776891/1
gcttattctgcatacctgccatgcgctggtaagcgctatggactgccgcc
+4776891/1
CCCFFFFFHHHHHJJJJJJJJIJJJJJJJGGIJJJJIJIJJJJJJJJJJJ
@33746/1
ctggcaaagtgcactattcccaacaggttaaacgtaaaactgtcatgtat
+33746/1
@@<BBBBDD=CFBEBGEDHGCGGHEFG?CCFHHECDB;FDHE??BBB?FA
@33830/1
gttcgtgaatcatgccctcaatctgcaccagttcatacttgggcacagtt
+33830/1
CCCFFFFFHHHHHJJJJJJJJJJJJJJJJJJJJJJJJJJJJJJJJJJJIJ
@2117300/1
cttgttgttaagaggtgttacctgcaacttggccaggttagggccaacag
+2117300/1
CCCFFFFFHHHHHJJEGHIJJJJJJJJJJJJJJJIJJGHJJJJJJJJJJJ
@1405561/1
actgcttcacctgtggccggcggcacgcagacgccttgatgacctccact
+1405561/1
CCCFFFFFHHHHHIJJJJJJJJJJJJJJJJHHHFFEDEEEDEDDDDDDDD
@2117504/1
ctgcaacttggccaggttagggccaacagattgtttgagatgtttgtgaa
+2117504/1
CCCFFFFFHHHHHJJJHIJJJJJJJJJJJIJJJJJJJJJJJJJJJJJIJJ
@2751698/1
cactgagtgacggcacctccgacactgaggtcacggtactcgcggtacat
+2751698/1
@@@DDDB?CDFFDIBFHHI=E@FGIII@FC9?DGGIGIGGB@F<<EBDDD
@1405720/1
gcagagggaatctgattgtgctgttgtggaactgcttcacctgtggccgg
+1405720/1
@@@FDDDFADHHHIHIIIEHHEIHGIGHIIIIIIGGIIGGIGIIIEGGGI
@2117975/1
tgatatttggaaatgattagctcgcagcattatgggtcttccttcatggc
+2117975/1
CCCFFFFFHHHHHJJJJJJJJJJJJJJJJJJJJJJJGIJGIJJJJJJIJI
@34849/1
tcataacgcagccagatgccaaagttcttgatcttcactgggctcttctc
+34849/1
CCCFFFFFHHHHHJJIJJJJJJJJIJJJJJJJJJJJJJJJJJJJJJJJJJ
@1406299/1
gtgctgtctgtacattgaaaataaaaataaaaaaaatagcaggggttatt
+1406299/1
CCCFFFFFHHHHHJJJJJJJJJJJJJJJJJJJJJJJJJJJJJJJJHIIJJ
@2752625/1
ctttcagtgaaacatcaaaatttatcgatctttgattctgatctagtagc
+2752625/1
CCCFFFFFHHHHHJJJJJJJJJJJJJJIJJJJJJJJJJJJJJJJIJIJJJ
@35335/1
gagactcataacgcagccagatgccaaagttcttgatcttcactgggctc
+35335/1
CCCFFFFFHHHHHJJJJJJIJJJJJJJJJJIJIJJJJJJJJJJJIJJJIJ
@1406634/1
gcggatggatcaagagcctgacaccgaaggcagctccttctaccggcacg
+1406634/1
@CCFFFFDFFFFDHGHIIIFGGHEGIJJJIIEDAHGGIJIJJJEAFHIJ<
@5456245/1
gtagctttaaggggatctgctgtctgtggagctgatgcttgctgggcctc
+5456245/1
CCCFFFFFHFHGHIEHIHIGJJFHIJJJJEGIIJGHJJJJJJJIJIJJJJ
@4109189/1
ctgtttcttggcatctatagatgtcggtggcgcacagggcacgcttgcgc
+4109189/1
CCCFFFFFHHHHHJJJJJJJJJJJJJJHJJJJJJJJJJJJIJJJJJIJJJ
@2753320/1
cttctatcaccatactcaggttgccgtataccacagttggttaaactgtt
+2753320/1
CCCFFFFFHHHHHJJJJJJJJJJJJJIIJJJJJJJJIJJJHIJJJJJJHJ
@5456729/1
gttggttatcaagtggcttggtaggatccaagttgaaatctttgatcatg
+5456729/1
CCCFFFFFHHHHHHIJJJJGGFHEHGIIIEHIEHGHIJGIIJJGEIGJIG
@36211/1
cgtcaatacattggatctcctcagtaggatggcaaagagacgaagcgcgc
+36211/1
BCBDFFFFHHHHHIJJJJJJIJIJHGJJJJJIJJJJJJIJJIJGIJJIJJ
@5457122/1
attgtgctgttgtggaactgcttcacctgtggccggcggcacgcagacgc
+5457122/1
@@@?DDDDHFHHFHI@E?FFEHGI>ACGDECGGEG@DGG<EEDCCCBBBB
@36493/1
cttccatgcaaaatcttatcatgcaaattgttacatttatattaactacc
+36493/1
CCCFFFFFHHHHHJJJJJJJJJJJJJJJIIIIJJJJJJIJIJJJJJJJJJ
@4110359/1
ccttgagaagcagacacaagcttcttctgtttgtccgtcaaagcatttat
+4110359/1
CCCFFFFFHHHHHJJJJJJJJJJJJJJJJIJJJJJJJJJJJJJJJJJJJJ
@36714/1
gggctctgtgcctggctcccatgtcacggtagcactgagtgacggcacct
+36714/1
CCCFFFFFHHHHHJJIJJJJJJJJJJJJJHIJJIJJJIJFHIJJJIIJJI
@5457366/1
agcgggtcggacgagccgtgccttttattgcttggtgagacacgagataa
+5457366/1
@CCFFFDFHHHHHIJIIJIIJJIJJJJJJJJIJJJEHEHHHHHFFDBDED
@728351/1
agcatacataataaaattagaggaagtaggtgctgggcctcttgtatgcg
+728351/1
@@@FFFFFHHHGHFGIGJIGIJJGIIFHEGFHHIJIJIIIJJIIJJGIJJ
@4110943/1
caatatacatatataaacgaaagtatttagttgcgaattcgattatagcg
+4110943/1
CCCFFFFFHHHHHJJJIJJJJJJCFIJJJJHIIJJIJJJJJIJJJJJHGI
@7468218/1
aatcacaattacatgtttactttaaaagttgctcatgcacgcaaactttc
+7468218/1
@B@FFFFFHHHHHJJJJJJIIIJJJJJJHHJJJJJJJIJJIJJGJIJJIH
@5457790/1
cccagacctagcccaaattcttcttcttcagccggctttggtggttcttt
+5457790/1
CCCFFFFFHHHHHJJJIJJIJJJJJJJJJJJJJJJJJJJJJHIJIIJJJJ
@7468334/1
gtctgtttgtctgtttgtctgtttgtctgtttgtctgtttgtctgtttgt
+7468334/1
CCCFFFFFHHHHGHIDHIIGIHHIGFGIIHHJIJJJIJJJIHIJJJJJJJ
@7468397/1
gtagcactgagtgacggcacctccgacactgaggtcacggtactcgcggt
+7468397/1
CCCFFFFFHHHHHJJJIIJJJJJJJJJJJJJIJJIIJJJJGHJJJJJHF=
@7468453/1
cctctatactttgcattaaaataatgcccattttcacaggcaagggatcc
+7468453/1
CCCFFFFFHHGHHJJJIJJJJIIJJJJJJJJGJJJJIIJJIJJIGGJIIJ
@5458122/1
cacctttatataatcgtgcgaataaattgcatttaaagttactataacta
+5458122/1
CCCFFFFFHHGHHJJIGIJJJJJJJJJJJJJJJJJJIJIJJJIIJJJJJJ
@729547/1
ctctatgggacaaagtagctgtatttctttggattttaatttagaaaatt
+729547/1
CCCFFFFFHHH=FIJFHIIJJFHIJJJJJJJJJJJJJJJJJJJJJJJJGH
@4778802/1
gaggaagtaggtgctgggcctcttgtatgcgaaggtgttgaggcgcttgt
+4778802/1
@@@FFFFFHHHHHIJJIJIIIJJJJHEHHJJJIJJBGFHIEHIGIIHJJC
@7469186/1
ctgagaatggtttagattcacaattttgtccgctggacaatgttttttta
+7469186/1
@CCFFEFFHHFHHIJGIJJJJJJJJJJJIJJJJJJJIJJJJJIJJJJJJH
@4112655/1
cttgttgttaagaggtgttacctgcaacttggccaggttagggccaacag
+4112655/1
BBCFFFFFHHHHHJJEGHIIJJJJJJIJJJJJJJJJJHHJJJJJJJJJJJ
@6127549/1
tcccatgtcacggtagcactgagtgacggcacctccgacactgaggtcac
+6127549/1
CCCFFFFFHHHHHGHIJJJJJJJHIJJJIJJJJJJJJJJIJJJJJJHIII
@730594/1
ctgcaatcctgcctcacatgattcatccacaaattccaacccttgcgttt
+730594/1
BBBFBDDBFHHHHJJJJJJJJJJJJJJJJJJJJJIJJJJJIJJJJJJHIJ
@6799546/1
gtgttacctgcaacttggccaggttagggccaacagattgtttgagatgt
+6799546/1
CCCFFFFFHHHHHJJJJJJJIJJHHIJIJJJJJJJJJJJJIJJJJJJJII
@1407831/1
cttgctagtaagtcctgagccatagcaaacagccactggcaatgtggata
+1407831/1
CCCFFFFFHHHHHIJJIJJJJJJJJJJJJJJJJJJJJJJJIJJJIIJJJJ
@7469852/1
ctgatcaaacgctattaattcattagcgaaaaacttacttttcactttta
+7469852/1
CCCDFDFFFHHGHEHIIIJJJIIJJIIJIJJIHIIJIEGIIJIIGIIIII
@4113389/1
tgactattaaattctgtctctaaagcattgctaaacaagcaatgtaagaa
+4113389/1
??@BDDDFHHFHHIIIGEIIIIIHBEHIIGIHIIGDGEHGGGHIG@FCHC
@6127907/1
gtcacggtagcactgagtgacggcacctccgacactgaggtcacggtact
+6127907/1
CCCFFFFDHHHHHJJJJGHJJJJJJJJJJJJJJJJJJJJJHIJJJJEHHH
@6800102/1
ggtgctgggcctcttgtatgcgaaggtgttgaggcgcttgtggtggtgca
+6800102/1
CCBFFFFFHHHHHJJJJJJJJJHHIJCHHHJIJJJJJJJJHIJHIJGHIJ
@4114051/1
cagcgactgtcacacggtagcggaaggtgggttcgtgaatcatgccctca
+4114051/1
CCCFFFFFHHHHHJJJJGIJJJJIIJJDHIJGIJJJJJJJJJJIJHHHHF
@1408454/1
ctcacatgattcatccacaaattccaacccttgcgtttcaaaacaattca
+1408454/1
CCCFFFFFHHHHHJJJJJJJJJJJJJJJJJJJJJJJJJJJJJJJJJJJJJ
@6800308/1
attgcttttatttttagccgatatattacacacatctcttcattttgtta
+6800308/1
?@@FFFFFHHHHHJJJJJJI@GIIJJJJJJJJJJJIJJJIGGIJJIJJJJ
@731816/1
gacctgcaccatgcaccgccatgccatgtaccacgcctgggatgccaccc
+731816/1
CCCFFFFFHHHHHJJJJJJJJJJJJJJJJJJJJJJJJJJJJJJJJJJJJJ
@1408620/1
gctgtatattatcacgagatatggtgtgtctatattaccatttcgtacaa
+1408620/1
@@CFDDDFHHHHHJIIIJJJIJJGEFFHHGIJJJJJJJGJIJJIIJIIGI
@732086/1
ctgtttgtctgttcgtctgtgcgcgctaatctcagaaacggctgatccga
+732086/1
CCCFFFFEHHHHHJJHIJJIIIJJJJJJJJJJJJJJJJJJJJJJJJJJJC
@6128901/1
cgcccatcgcaccagattattgatttctctttccctgtcgggagcggagc
+6128901/1
CCCFFFFFHHHHHGIGIIJJJJJJJJJJJJIJJJJJJIIJJJJJJJJIJH
@6128910/1
ctgtggccggcggcacgcagacgccttgatgacctccactttgatgatct
+6128910/1
BCCFFFFFHHHHHJJJJJJJJJJJHHHHFFFFFFEEDEEDDDDDDDEFDE
@7470927/1
ggactagtaaaatacatagtttcactacacaagtgatacactgatttctt
+7470927/1
CCCFFFFFHHHHHJJJJJJJJJJJJJJJJJJJJHIHGJJJJJJIJJJJJJ
@4114870/1
gccagatgccaaagttcttgatcttcactgggctcttctctgggatttcc
+4114870/1
CBCFFFFFHHHHHJHIJJJJJJJJJJJJJJJJJJJJJJJJJJJJJJJJIJ
@7471116/1
gttacctgcaacttggccaggttagggccaacagattgtttgagatgttt
+7471116/1
?@@FFFFD?D<FFEDGGI@EFHHHEEEEGE?EHG;CDGB?B?90??DGFG
@1409100/1
cacacggtagcggaaggtgggttcgtgaatcatgccctcaatctgcacca
+1409100/1
CCCFFFFDHHHHHJJJJCGIJFHJJHJJJJJJJJJJJIJJJJJJJJJJJI
@3425981/1
gcaccatgctgctcatctcgtgcactatctcttgtctgtgttgttgcacg
+3425981/1
CCCFFFFFHHHHHJJJJJJJJJJIJJJJJJJIJJJHIJHIHIJJJJJJJI
@6129392/1
ctcagatgcaatttcttgcaagaattgcacaaagttgaagtccttgttgt
+6129392/1
CCCFFFFFHHHHHJJJJJJJJJJJJJJJJJJJJJIJJJJJIJJJJJJJJJ
@3426476/1
gtagtttctgccgacacctttgaaagtacctcgcccaaagaattccacac
+3426476/1
CCCFFFFFHHHHHJJJJJJJJJJJJJIIJJJJJJJJJJJJJ2DHIJJJJJ
@3426481/1
gtcacggtagcactgagtgacggcacctccgacactgaggtcacggtact
+3426481/1
CCCFFFFDHHHHHJJJJGHJJJJJJJJJJJJJJJJJJJJJIIJJJJIJHH
@4116004/1
ctcggacatttcaattttatttagttggtcttggttgaacggaactccaa
+4116004/1
CCCFFFFFHHHHHJJJJJJJJJJJJJJIHIJJJJJJJJJJJJJJJJJJJJ
@6130022/1
ctcggacatttcaattttatttagttggtcttggttgaacggaactccaa
+6130022/1
CCCFFFFFHHHHHIJJJJJJJJJJJJJJGIJJJJIIJJJJIJJIJJJJJJ
@2119193/1
actatattgaaaattgtagaatgttccatgcatacttccatccctcataa
+2119193/1
CCCFFFFFHHHHHJJJJJJJJJJIJJJJJJJJJJJJJJJJJJJJJJJJJJ
@37508/1
ctcataacgcagccagatgccaaagttcttgatcttcactgggctcttct
+37508/1
@@CDDFFFGHGHHIGHGIIGIIJIIBFEFGHEHIIGIIGHEHBGJJJIIE
@5460341/1
gccacaatctggtctggagagaagatcctcatcttgtatagaggaggctt
+5460341/1
@?@DDDFDDHD?<EGHGGBFDGGGFIEGIIIIEG@FHIHGG<BFHIIIGH
@5460465/1
gtatgattatttgtctgtagtggtcctgctgtttcgtatattctaaattg
+5460465/1
???DDD?DDDDDD<ACCEE@EED4AFFAC@EFIIEEE9;DDFAD>DIIIE
@2754979/1
ggatgcttaaatttacatttaatgtttgtttcatgtcaatcggttcataa
+2754979/1
CCCFFFFFHHHHHJJJJJJJJJJJHHJJHJJJJJJIJJJJIJJIIJJJII
@5460895/1
gagatgtttgtgaaactgcgacaccttgtggctgtgacttgtagtcaagg
+5460895/1
CCCFFFFFHHHHHJJJJJJJIJJJJJJJJJJJJJHIJJJJJIJJIJIJIJ
@2120554/1
cccaggaatatcaccggctcgttgaacaccttaggacgaagtgatggcac
+2120554/1
CCCFFFFFHHHHHJJJJJJJIEHEGHGGIIGIHIJIIJGII;FGEGHGII
@2755557/1
actgagtgacggcacctccgacactgaggtcacggtactcgcggtacatg
+2755557/1
CCCFFFDEHHHGHJJJJJJJJJJJJJJJJJJJJJJIGIJJJJJHHFFFFF
@5461447/1
gcctcttgtatgcgaaggtgttgaggcgcttgtggtggtgcacgcgcttg
+5461447/1
CCCFFFFFHHHHHJGHIJCGHIJJJJJJJJJJHIJGIJFHIJJJJJHFFD
@39226/1
gcaaacatgccagttataaagcatagcccgaagtgctattggcacacagg
+39226/1
CCCFFFFFHHHHHJJJJJJJJJJJJJJJJJJGJHIJJJJJJJJIJJJJJJ
@2755691/1
accaagcttaaactaaataatttaaaagaaacgacttaaatctaatctaa
+2755691/1
CCCFFFFFHHHHHJJJJJJJJJJJJJJJJJJJJJJJJJJJJJJJJJJJJJ
@39631/1
aagtttgtcgagtagagccttagctgcggaatgcttagcttccttcttag
+39631/1
@CCFFFFEHHHHHIJJJIJJJJJJJJJJJJJJJJJJJJJJJJJJJJJJJI
@2121765/1
gaggaagtaggtgctgggcctcttgtatgcgaaggtgttgaggcgcttgt
+2121765/1
CCCFFFFDHHHFFIJJJJJJJJJJJIIJJJJGHHJHGHHIHIJIJJJJJC
@2756372/1
gtgcctggctcccatgtcacggtagcactgagtgacggcacctccgacac
+2756372/1
CCCFFFFFHHHHHJJJJJJJJJGIJJJJJJJJFHIJJJJJJJJJJJJJJJ
@2121895/1
aaccgattgacatgaaacaaacactaaatgtaaatttaagcatcccacaa
+2121895/1
CCCFFFFFHHHHHJJJJJJJJJJJJJJJJJIIJJJIJJJJJJJJJJJJJJ
@5462304/1
gtgttgaggcgcttgtggtggtgcacgcgcttgggcagagggaatctgat
+5462304/1
BBCFFFFFHHHHHJJGHIHHJFHIJJJJJJJJJJJJJJJJHHHHFFFFFF
@7471459/1
gtggcgttgatgtcgcaagatagtgagacattcactttttagtcataatc
+7471459/1
@BBFFFFFHHHHHJJJJJJJJJJHIIIHJIIJJJJJJJJJJJJJJJJJJJ
@2756714/1
aggggttattgttatgtcgatgtcgaacccaaaaatgtaattaacttttt
+2756714/1
?@BFFDDDHHHHHJJJIJJJJJJIJJJJJJIJJIIIJFHIIJJJJJJJIJ
@2756935/1
ctgtcactaacattttctttttctagtttcaaatgacgataaaatatcca
+2756935/1
CCCFFFFFHHHHHJJJJJJJJJJJJJJIJIJJJJJJJJJJJJJIJJJJII
@6800980/1
atcaatttatcttcaaatgacgacaccacagttccagtctcaggcacatt
+6800980/1
@CCFFFFFHHHHHJJJJIIJJIJJJJJJJJJIIJJJJIJJJJJJJJJJJJ
@6801963/1
ctccaattcaaccttatcattaccaatcggtaaaggatctcttgtataca
+6801963/1
CCCFFFFFHHHHHJJJJJJJJJJJJJJJJJGIJJJJJJJJJJJJJIJJJJ
@6130575/1
atgctcttgacctacttgtagacacggcagatgaggatacctcaacttca
+6130575/1
CCCFFFFFHHHHHJJJJJJJJJJJJJJJJJIJJJJJIJJJJJJJJJJJJJ
@1409316/1
aggtgctgggcctcttgtatgcgaaggtgttgaggcgcttgtggtggtgc
+1409316/1
@B@DFFFFHHHHHJJJJJJJJJJIJJJFGHIJIJJJJJJJJIJJJJJHII
@1409902/1
atgtcgcaagatagtgagacattcactttttagtcataatcttcagatac
+1409902/1
@BCFFFFFHHHHHJFHJJIJJJJJJJJJJJJJJJJJJJJJJJJJJJJJIJ
@2757690/1
gaggaagtaggtgctgggcctcttgtatgcgaaggtgttgaggcgcttgt
+2757690/1
C@CFFFFEHHHHHIJJJJIJJJJJIIJJJJJGIIJFGGHIIJJJJJJJJE
@1410200/1
gcattttcaaaagattcacaacaaaaagagatagacgaactaactttagg
+1410200/1
CCCFFFFFHHHHHJJJJJJIJJJJJJJJJJJJJJJJJJJJJJJJJJJJJJ
@2757746/1
gtgacttgtagtcaaggtggagattttactatctttcaagtcggcataac
+2757746/1
BBCFFFFFHHHHHJJJJCGIJJGIJJJJJJJJJJJJJJJJIJJJJJJJJJ
@7475649/1
gtttattttgtttttctctgtgatctgtttcttggcatctatagatgtcg
+7475649/1
CCCFFFFFHHHHHJJJJJJJJJJJJJJJJJJJJIIJJJJJJJJJJJJJJJ
@7475703/1
agtttcttctctttgcagcttttgacagagcgggagccgtacagacggag
+7475703/1
@BBDFFFFHHHHHJJJJJJJJJJJJJJJJJJJJJIJJJJGHJJJJJJJJJ
@1410836/1
ctagcacgtagttctcagcttccctgcaaagttaaccatcttgtattcaa
+1410836/1
CCCFFFFFHHHHHJJJJJJJJJJJJJJJJJJIGJIJJJJJJJJIJJJJJJ
@7476361/1
gttcgtgaatcatgccctcaatctgcaccagttcatatttgggcacagtt
+7476361/1
CCCFFFFFHHHHHJJJJJJJJJJJJJJJJJJJJJJJJJJJJJJJJJJJJJ
@7476455/1
ggatggagtgagcacgggctctgtgcctggctcccatgtcacggtagcac
+7476455/1
CCCFFFFFHHHHHJJJJJJJJJJJJJJJJJJJJJJJJJHIJJJJGIJJJJ
@7476617/1
tgtcactaacattttctttttctagtttcaaatgacgataaaatatccac
+7476617/1
CCBFFFFFHHHHHJJJJJJJJJJJJIJJJJJJJJJJJJJJJJJJJJJJJJ
@1411449/1
gcaagggatcctaacttcgcaaccactaattccagtgataaattcactct
+1411449/1
CCCFFFFFHHHHHJJJJJJJJJJJJJJJJJJIHIJIJJJJIJJJJJJJJJ
@7476938/1
tgcaaagttaaccatcttgtattcaaaagaaaacctagaatcactggttc
+7476938/1
?@@FDDDDFFFHDGIEHIIIIHIIIIIIIIIIIIIIIIIIIIIIIIIIII
@7476972/1
atggtaagaaggtggcggccagaatctagacatgcacagctcttgcagcc
+7476972/1
BCCFDEFFHHHHHIJJJJJJJJJJJJJJJJJJJJJJJJJJJJJJJJJJJJ
@7477003/1
attgacatgaaacaaacactaaatgtaaatttaagcatcccacaatatat
+7477003/1
@BCFFFFFHHHHHJJJJJJJJJJJJIGJJJJJJJJJJJJJJJJJJJJJJJ
@1411685/1
ttctaacttgaacagtgcgatgttttacaagggcaggttgaactcacacc
+1411685/1
CCCFFFFFHHHHHJJHIJIHJJHGJJJJJJJJIJJJJHIJJGJJJJJJJJ
@1411717/1
cgttgatgtcgcaagatagtgagacattcactttttagtcataatcttca
+1411717/1
CCCFFDFFHHHHHJJJIJJHHHHFHGHIJIHGIJIJIJJIIIIJJJJJJJ
@7477213/1
cccgtggtcttcactagttggcaaatcgcgcgtatagacattttgctacc
+7477213/1
CCCFFFFDHHHHHJJJJJJJJJJJJJJJJJJJJJJJJJJJJJJJJJJJJJ
@2759393/1
aaggtgttgaggcgcttgtggtggtgcacgcgcttgggcagagggaatct
+2759393/1
8::BDD=A:A<<2@:@CE:??1:C:?F@GDG<@65;F@2=@??599B;6;
@7477295/1
gctctgtgcctggctcccatgtcacggtagcactgagtgacggcacctcc
+7477295/1
CCCFFFFFHHHHHJJJJJJJJJJJJJJHIJJJJJJJJHHIJJJJJJJJJJ
@1411850/1
gccgcagctcgcttggcttgagatttgttgcgaccgatgccataaacagt
+1411850/1
CCCFFFFFHHHHHIJJJJJJJJIHJJJIIJJJJJJJJJJHHHHHHFFFF;
@2759670/1
ggcataacgggccgcgactccgccctcttcctcgggttggaatgattctg
+2759670/1
@@@BDDEDHDH>FFGHGFGIIGDFGGGAHHHIGGHH?BDBCECCCC>@>C
@2759676/1
gcgactgtcacacggtagcggaaggtgggttcgtgaatcatgccctcaat
+2759676/1
C@CFFFFFHHHHHJJGHIIJJJJJJBGHIFHIJGIJJJJJJJJJJJJJHG
@2759927/1
ggtgtcttcaacggaagagattccatttcccgtttagcagcttcatccag
+2759927/1
BCBFFFFFHHHHHJJJJIJIJJJJJJJJJJJJJJJJJJJJJJJJJJIJJJ
@1412322/1
ggaattttgtttggtatctgataccgacacatggtaggctccatggattt
+1412322/1
CC@DFFFFHHHHGJHIIJJJJJJJJJJJJJJJJJHIJJJJJJJJJJIJJJ
@2760068/1
ccaaaatattttttacgatttttgtctgtctgtctgtctgtccgtttgtt
+2760068/1
CCCFFFFFHHHHHJGJIEGIIIJJJJJJJJJJJJJJIIJJJJJIJJJJIJ
@1412399/1
catactttgtttcatttaaatttacgggctatgccatttatcctcgcacg
+1412399/1
:=?A?DDDHF?CFHHGGGEBICHEGGA@GHIGHDCHIIIEHIIIGGEHGF
@6134631/1
gtcctttatacatttcggcatggcgatcatgtcgatggcttggtttattc
+6134631/1
CCCFFFFFHHHHHJJJJJJJJJJJJJJJJJJJJJJJJJJJJJJGIJJJJI
@2760633/1
ggcgtcatatgttcgaggacacgagatacgatgtacctgtccggtagaac
+2760633/1
CCCFFFFFHHHHHJJJJJJJJJJJJJJJJJJJJJJJJJJJJJJJIJJJJJ
@2760753/1
attccagtgataaattcactctagcacgtagttctcagcttccctgcaaa
+2760753/1
CCCFFFFDHHHHHJJJJJJJJJJJJJJJHIJJJJJJJJJJJHJJJJJJJJ
@7478649/1
ggatggagtgagcacgggctctgtgcctggctcccatgtcacggtagcac
+7478649/1
CCCFFFFFHHHHHJJJJJJJJJJJJJJJJJJJJJJJJJJJJJJJFIJJJJ
@4116883/1
cagtggtcttcttgaacttcttcaattgacgcaagaagtaccagaaacgg
+4116883/1
B@BDFFFFHHHHHJJJJJJJJJJJJJJJJJJJJJJJJIGHHJIJJJJJJJ
@6135108/1
ctcatcttgtatagaggaggcttgggctcgctctccgaagggagcttgcg
+6135108/1
CCCFFFFFHHHHHJJJJJJJJJJIIJJJJJJJJJJJJJJJJJGJJJJJJJ
@6804078/1
ggcgtcgcttgcggtatcggcgtcgcttgcggtaccggcgtcggttgcgg
+6804078/1
CCCFFFFFHHHHGJHHJJJJJJHIJJJJIJJHHHFFFDDDBDDDBDDDDD
@2122154/1
ccgcaatgttggagcttggtacaaagcaaaggtcgggcagttcgtcaaca
+2122154/1
CCCFFFFFHHHHHJJJJJJHIJIJJJJJJJJJHIJJJJJJJJJJIJJJJJ
@4117501/1
ctggtagaatgtttcacagatcttctccaacttagcagtttgctggactc
+4117501/1
CCCFFFFFHHHHHJJJJJJJJJJJJJJJJJJJJJJJJJJJJJJJJJJJJJ
@3427903/1
ctcctcagtaggatggcaaagagacgaagcgcgcgttctcatgtaatttt
+3427903/1
CCCFFFFFHHHHGJJJJJIJJJJJJJJIJJJIJJJHIJJJJJJIJJHHHH
@3427937/1
caagcgctcatcgggaggtgtggcagcctccttgaccattttagatattt
+3427937/1
@@CFFFFFHHHHHJJIIJCFHIJJIJJJJJJJJJGIJGIIIJJJJJJJIJ
@5462641/1
gcaatacaacaacgacaagctgcaactgtacgaatgtgctcttgaggtac
+5462641/1
CCCFFFFFHHHHHJJJJJJJJJJJJJJJJJJJJJJJIJJJJJJJJJJHIJ
@2122729/1
atctagacatgcacagctcttgcagccatccaacggg
+2122729/1
?@@DDDDBD?FFHG<EGGGGHGFBABCEFACD?FCF:
@2122814/1
ctagtaagtcctgagccatagcaaacagccactggcaatgtggatagctg
+2122814/1
CCCFFFFFHHHHHJJJJJJJJJJJJJJJJJJJJJJJJJJJHIJIJJJJJJ
@4118083/1
gcactgagtgacggcacctccgacactgaggtcacggtactcgcggtaca
+4118083/1
CCCFFFDFHFHHHIIIJJJJJJJJJJJJIJJGHJJJJHGIJJJJJHHFFF
@4118304/1
gccagatgccaaagttcttgatcttcactgggctcttctctgggatttcc
+4118304/1
CCCFFFFFHHHHHJHIIJJJJJJJJJJJJJJJJJJJJIJJJJJJJJIJJJ
@5463198/1
gatctgataatggtttaggttcttgtctcatacttcgttgtgatacatga
+5463198/1
B@BFFFFFHHHHHHIJJJJHIJJJJJJJJJJJJJJJJIJJJIJJJJJJJI
@4118602/1
aaacagacaaacagacaaacagacaaacagacaaacagacaaaaaaaaag
+4118602/1
CCCFFFFFHHHHHJJJJJJJJJJJJJJJJJIJJJJJJJJIJJJIJJJJHF
@6805175/1
gggaatctgattgtgctgttgtggaactgcttcacctgtggccggcggca
+6805175/1
CCCFFFFFHGHHHIJJJGGHIIJIIIGJJJJGJJHJIIJJJIJGGIJHFD
@4118680/1
gcgatgttttacaagggcaggttgaactcacaccattcaatctaaaagaa
+4118680/1
CCCFFFFFHHHHHJJJJJJJJGHIJJJJJJJJJJJJJJJIJJJJJJJJJJ
@4118739/1
ccagtggtcttcttgaacttcttcaattgacgcaagaagtaccagaaacg
+4118739/1
CCCFFFFFHHHHHJJJJJJJJJJJJIJJJJJJJJJJJJJHIJJIJJJJJJ
@3428921/1
ggcgttgatgtcgcaagatagtgagacattcactttttagtcataatctt
+3428921/1
@@@?DADDHFH?DE?@GHGBEFCGHCGDGGEDFHIIIIGEDEIIIIIIII
@5463616/1
gccagttataaagcatagcccgaagtgctattggcacacaggcataatgc
+5463616/1
CCCFFDFFHHHHHJJJJJJJJJJIIHIIJJJJIIJGIIIJIIJJJJJIIH
@4119332/1
ccacaaattccaacccttgcgtttcaaaacaattcattttaggttcaagt
+4119332/1
CCCFFFFFHHHHHJJJJJJJJJJJJJJJJJJJJJJJJJJJJJJHIJJJJI
@5463726/1
cctcttcctcgggttggaatgattctggtgggttgtcctgcagagcttgc
+5463726/1
CCCFFFFFHHHHHHIJJJJJJJJJJJJJHHIJHIJJJJJJJJJJJJJJJJ
@3429047/1
gggggttattgttatgtcgatgtcgaacccaaaaatgtaattaacttttt
+3429047/1
CCCFFDDFHHHHHJJJJJJJJJJJJIJJJJJJJJJJJGIJJJJJJJJJJJ
@4119888/1
gccagatgccaaagttcttgatcttcactgggctcttctctgggatttcc
+4119888/1
CCCFFFFFHHGHHJFHIJJJJJJJJJJJJIIJJJJJJJJJJJIJIJJJJJ
@4779186/1
gcgaaggtgttgaggcgcttgtggtggtgcacgcgcttgggcagagggaa
+4779186/1
CCCFFFFAFFHHHJJJJJJJJIJJJJJHHIJJJJJJJJJJHHHFFFFDDE
@2124650/1
gcgatgttttacaagggcaggttgaactcacaccattcaatttaaaagaa
+2124650/1
CCCFFFDFHHHHHJJJJJJJJIHJJJJJJJJJJJJJJJJJJJJJJJJJJJ
@2124889/1
gtggattttaatgttattattacagcatacataataaaattagaggaagt
+2124889/1
BBBFFFFFHHHHHHIJJJJJJJJJJJJJJJJJJJJJJJJJJJJJJJJJJG
@2125090/1
agacaggtgtcttccctggcaatacaacaacgacaagctgcaactgtacg
+2125090/1
CCCFFFFBFHHHHJJJJGJJJJJJJJJJJJJJJJJJJJJJJJJJJJIJJJ
@5464480/1
caccagtggtcttcttgaacttcttcaattgacgcaagaagtaccagaaa
+5464480/1
;?<DDAD?AAFDHIGG??F@@HGFHG@EHIGAHHGEDGGHIBBH>9BGGG
@733766/1
cctcaatctgcaccagttcatatttgggcacagttcctcgacgagcaagt
+733766/1
CCCFFFFFHHHHHJJJHIJJIJJJJJJJJJJJJIJJJJJJJJJJJJIJJF
@4120706/1
cactgaacgaaaagggtacaataattaataattatgtcgcaataccgtag
+4120706/1
CCCFFFFFHHHHHJJJGHJIJJJJJJJJJJJJJJJJJJJJJJJJJJJJJJ
@733894/1
cacaacatgtaccgcgagtaccgtgacctcagtgtcggaggtgccgtcac
+733894/1
@<@DDDBDDDACCGIIHICFHEHIIIDHFHHI?B9DHI@FH;CAHGAHHB
@4780101/1
gtggtggtgcacgcgcttgggcagagggaatctgattgtgctgttgtgga
+4780101/1
BBCFFFFDHHHHHJJJJJJJJJJJJJJJIJJJJJJJJJJJJJJJJJIJJI
@4780797/1
agccttagctgcggaatgcttagcttccttcttagagcgtcccgtaccca
+4780797/1
@@@?DB;?CFBFDIBHGGGEHII9EFE>?D>CGHE?D<@HGBDEDA;5@7
@7478927/1
gtggaactgcttcacctgtggccggcggcacgcagacgccttgatgacct
+7478927/1
CBCFFFFFHHHGHJJJJJIIIIJJJIIJGJIJJHHFFFDDDDDDDDEDDC
@736024/1
cacctgtggccggcggcacgcagacgccttgatgacctccactttgatga
+736024/1
CCCFFFFFHHHHHJJJJJJJJJJJJJHHHFFFFFEEEEEDDDDDDDDDDE
@736407/1
ctaacagttctctgtggtgcaaagcaagcaattgcccacacccgtatctc
+736407/1
@CCFFFFDHHHGGGGIIEGIIJIIGIGIIJIJJJIJJGJJIIJJHIJJJI
@6135279/1
cgctcatcgggaggtgtggcagcctccttgaccattttagatatttgttg
+6135279/1
CCCFFFFFHHHHHJCGHIJJJJJJJJJJJJIJJJJJJJJJJJJJJJJJJI
@6135490/1
gctgggcctcttgtatgcgaaggtgttgaggcgcttgtggtggtgcacgc
+6135490/1
CCCFFFFFHHHHHJJJJJJJJJJFGHIJJJJJJJJJJIJJIJJHIJJJJH
@737080/1
gtggtcttcttgaacttcttcaattgacgcaagaagtaccagaaacggga
+737080/1
CCCFFFFFHHHHHJJJJJJJJJJJJJJJJJJJJJJJIJJJJJJJJJJJJI
@6135666/1
ggcctgttttggtagcggcggcgcggtccgtgtggagcatgctcgccatc
+6135666/1
CCCFFFFFHHHHHIJJJJJJJJJHFDDDDDDDDDDDDDDDDDDDDDDDDD
@7480826/1
gtgggttcgtgaatcatgccctcaatctgcaccagttcatatttgggcac
+7480826/1
11=?A=AD@D1<<A:<<AFFICE@DEEEE@<D;?DFDDD@B?BDDIADI=
@6135837/1
catcaatttatcttcaaatgacgacaccacagttccagtctcaggcacat
+6135837/1
CCCFFFFFHHHHHJJJJJJJJIJJJEIJGIJIJJJIIGFHIGEGIIIGHG
@7480857/1
agcaaatggaaaaaaaaattggtgaaaagaatcacaagtaagatactgca
+7480857/1
@CCFFFFFHHHHGJJJJJJJJJGHHIJJJJJJJJJJJJHHIJJJJJJJJJ
@6136526/1
ccttgtttataagtttagtatagcttattacaaaataaatcttatattta
+6136526/1
CCCFFFFFHHHHHHIIJJHHJJJJJJJJJJJJJJJJJJJJJIJJJJJJJJ
@4782836/1
gtcctttctaaggttctaaactatagctgtaccaaatttcaaccaaatcc
+4782836/1
CCCFFFFFHHHHHIJJJJJJJJJJJJJJJHIJJJJJJJJJJJJJBIIJIJ
@2125426/1
cttagccacaatctggtctggggaaaagatcctcatcttgtatagaggag
+2125426/1
CCCFFFFFHHHHHJJJGHJJJJJJJJJJJJJJJJJJJJJJIJJJJJJJJJ
@7481846/1
gtgacggcacctccgacactgaggtcacgg
+7481846/1
@@@FFD>AFHCFHIIEHGGFGIGEDHGIGG
@2125945/1
gtgctgttgtggaactgcttcacctgtggccggcggcacgcagacgcctt
+2125945/1
CCCFFFFFHHHHHJJJJJJJJJJJJJJJJJJJJJJJJHHFFDDDDDDDDD
@7482277/1
gtgcacaatatccgtgtcgaccactgtgcctggttccacgttatattgga
+7482277/1
CBCFFFFFHHHHHJHIJJJJJJJJJJJJJJJJJJJJJJJJJJJJJJJJJI
@4783998/1
ccttgaattccttgatgactgcatagatagaaatcgaactcggtcggatg
+4783998/1
CCCFFFFFHHHHHJJJJJJJJJJJJJJJJJJJJJJJJJJJJJJJJJJJJJ
@4784090/1
agtttatcttggggaaatgaggagtcactgtcaaggccagaatcttcatt
+4784090/1
?B@DDDFFHHHGFIGIJIIGHHEHHHHJJJGEHIGIGIIGJIJJIJJJJJ
@4784152/1
ctccagtggtaggtatgtatgtttatgctcttgacctacttgtagacacg
+4784152/1
CCCFFFFFHHHHHEHIJHJJJJJJJJJJJJJJJJJJJJJJJJHIJIJJHI
@6138377/1
ctgcaaacatgccagttataaagcatagcccgaagtgctattggcacaca
+6138377/1
CCCFFFFFFFHHHIJHIJJJJJJJJJJJJJ@GGIIIIJJJJJJJIJJJJI
@6138590/1
ctctatactttgcattaaaataatgcccattttcacaggcaagggatcct
+6138590/1
CCCFFFFFHHHHHJJJJJJJJJJJJJJJJJJJJJJJJJJJJJJJJJJJJJ
@4785013/1
gtcttcttgaacttcttcaattgacgcaagaagtaccagaaacgggactt
+4785013/1
CCCFFFFFHHHHHJJJJJJJJJJIJJJJJJJJJIIJJJJJJJJJJJJJJJ
@1414593/1
ctgcagatgactgtgcatccttgctagtaagtcctgagccatagcaaaca
+1414593/1
CC@FFFFFHGFHHHHIIJIIHJJJJIJHHIJJGIJGIGGHJHGGEDAHIC
@1414615/1
tctatactttgcattaaaataatgcccattttcacaggcaagggatccta
+1414615/1
CCCFFFFFHHHHHJJJJJJJJJJJJJJJJJJJJJJJJJJJJJJJJJJJJI
@2127924/1
gccattcctagtacggtatctcccacacgtttcacttcagcatagacagg
+2127924/1
CCCFFFFFHHHHHIJJFHIIJJJJIJJIJGHIJHJJJJJJJJJJIJJJIJ
@6139337/1
atggctgctaccatattacttactgctttcacaatcttcgtgggactagt
+6139337/1
@?@DDDDDHD?H3EAFIAFHHBFEH9AFHCHEGGGDHIIIIIIGIIIDGH
@2128137/1
gggctcgctctccgaagggagcttgcggccgatgacctcatactccttca
+2128137/1
CCCFFFFFHHHHHJJJJJJJJJJJJJJJJJJIJIDGIHHHHHHFFFFFFE
@2128230/1
ctttcattacaatgtcacattgtagctctaaagcatcgccagtcgttgct
+2128230/1
CCCFFFFFHHHHHJJJJJJJJJJJJJJJJJJJJJJJJJJJJJIJJIJJJJ
@1415038/1
ggttattgttatgtcgatgtcgaacccaaaaatgtaattaactttttttt
+1415038/1
@@@DDD4:=?=<CAEFIEEHEGFGGGGHD;EEGGDFHGGC?9BFEEHIHE
@4121750/1
cggacatttcaattttatttagttggtcttggttgaacggaactccaatc
+4121750/1
C@@FFFFFHHHGHIJJIJJJJJEHIJHHGGEHHHIJJGJJIIIIJIJIJJ
@7484533/1
cttcaattgacgcaagaagtaccagaaacgggacttagccacaatctggt
+7484533/1
CCCFFFFFHHHHHJJJJJJIJJJJJJJJJJJJJJJJJJJJJJJJJJJJJF
@3430804/1
cattgactttttctgtatttgtatttgtatttttgttgtcgttgggtgaa
+3430804/1
CBCFFFFFHHHHHJJHHIJJJJHIJIJFGJJJJJJIIJJIIGIJJJDHHI
@1415527/1
gcaccgccatgccatgtaccacgcctgggatgccacccggcaccactccc
+1415527/1
CCCFFFFFHDHHFGHIHGHJJJIGIHJJJJJJJJJIJJGHGEIGGHIJIH
@738402/1
gccgcgactccgccctcttcctcgggttggaatgattctggtgggttgtc
+738402/1
BCCFFFFFHHHHHJJJJJJJJJJJJJGIJJJJJJJJJJJJJHHHHBEFDE
@2761078/1
gcgatgttttacaagggcaggttgaactcacaccattcaatttaaaagaa
+2761078/1
@CCFFFDFHHGHHJJJJJFIIIIGIIJJFHJGIGEHIJJEGIIIJJJIJJ
@739008/1
cttggcttgagatttgttgcgaccgatgccataaacagtgtgctgggcat
+739008/1
CCCFFFFFHBH?DGHIIIJIJJJBH<GIIJIIIJJCHHIJICHIGIJJJG
@6807209/1
tgggaacattcgactgatccggtgagggatgcgtgacgtcagcccctacg
+6807209/1
CCCFFFFFGHHHHJJJJIJJJJHIGIGIIIJJJHGIJIIJJHIJJJIIHG
@3431255/1
gtcgatggcttggtttattcccatcagtttggagttcacctttagaagta
+3431255/1
CCCFFFFFHHHHHFHIJJJJJJJJJJJHIJJJFHGHIJJJJJJJJJJJFH
@43124/1
agagaagatcctcatcttgtatagaggaggcttgggctcgctctccgaag
+43124/1
@BBFFFFFHHHHHJJJJJJJJJJJJJJJJJJJJIJJIJJJJJJJJJJJJJ
@3431344/1
ctcttgtatgcgaaggtgttgaggcgcttgtggtggtgcacgcgcttggg
+3431344/1
CCCFFFFFHHGHHJJJEHHHIGIJJJJJJJJJJIIIIIJJJJJJHFFFDD
@739633/1
gtttatcttcaagcacaaattgctcagggtctgtggcgaagttttgttca
+739633/1
@@@FFFDDHFBHHGIJIGHIIGHGGIE>F<AEC??EHIIGGHHIJJJJJI
@3431428/1
gcgtcccgtacccatagcaacaagatcagcgactgtcacacggtagcgga
+3431428/1
CCCFFFFFHHH1DFHIJJJJJJJJJJJJJIJJJJJJJJJJJJJIJJJJJG
@740004/1
gtcggctcgctacgatagtcactgttcccaacaagtatcctttgtatcag
+740004/1
CCCFFFFFHHDFHIJJIIGHIJJIGIGGIGIDHIGBGFEHHIJAFHGIHH
@4124187/1
aggcaacatcttctttggtttgtcaggggtaatgctaacgtcatagcgat
+4124187/1
CCCFFFFFHHHHHJJJJJIJJJIJJJJJJFGIJJJJJJJJIJJJJJJJJJ
@740366/1
tgtagctttaaggggatctgctgtctgtggagctgatgcttgctgggcct
+740366/1
CCCFFFFFHHHHGIIIJIJJJJJHIJJIIGGIIJJJJJJJJJIGIIIJIJ
@740459/1
actgtctttacttttaattttcactgatttgcaataatattacagtcaat
+740459/1
@CCFFFFFHHHHHJJJJJJJJJJJJJJJJJJJJJJJJJJJJJJJJJJJJJ
@6808287/1
gtcggtggcgcacagggcacgcttgcgcatgacatctatacatgccattg
+6808287/1
@??DDDADDH?DDHIIIGCHIIIGGHIGHGHEGHGIIGIIIIIIIBGDGC
@6808304/1
gtgctgggcctcttgtatgcgaaggtgttgaggcgcttgtggtggtgcac
+6808304/1
CCCFFFFFHHHHHJJJJJJJJIJJJCGIIJJJJJJJJJJHIJHIJHHIJJ
@5465775/1
ggcagagggaatctgattgtgctgttgtggaactgcttcacctgtggccg
+5465775/1
CCCFFFFFHHHHHJJJJJJHIIIJIJJHHJJJJIJJJJJJJJHHGIJHII
@2762413/1
acataatgatacgatgcggcttgaacccgccggtgctcttgtagaacatg
+2762413/1
CCCFFFFFHHGHHIJJJJJJJIGCGGIJIIJGIAFHIGGIGHFEFHHDDC
@5466026/1
ctcctttctttttcggtggcttccccattttgacagcgtcttacttcacg
+5466026/1
CCCFFFFFHHHHHJJJHIJJJJJJJJJJJJJJJJJJJJJJJJJJJJJJJJ
@5466035/1
ggtgcgtgcaggatcctcgtcattgcctggcatacaaggcaaagcaccga
+5466035/1
BC@FFFFFHHHHHJJJJJJIJJJJJJJJJJJJJJJJJJJJJJJJJJJJJJ
@6808845/1
cgagcaagtagttcttgaagcacagacacaggtgtcttcaacggaag
+6808845/1
CCCFFFFFHHHHHJJJJJJJJJJJJJJJJJJJHHIJJJJJJJJJJJJ
@6808917/1
gttcaagttaaccgcaatgttggagcttggtacaaagcaaaggtcgggca
+6808917/1
CCCFFFFFHHHHHJJJJJJIIJJIJJJJJJHIJJJJJJJJJJJHIJJJJJ
@2762832/1
gggacaaagtagctgtatttctttggattttaatttagaaaattaaatga
+2762832/1
BCCFFFFFHHHHHJJGIJJJIJJJJJJJJJJJJJJJIIIIJJIIJJIJJJ
@2763104/1
ggccgcagctcgcttggcttgagatttgttgcgaccga
+2763104/1
CCCFFFFFHHHHHJJJJJJJJJJIJJJJIJJJJJIIJI
@2763239/1
ggatcgcatacaccgtgaatataagtggcaaaggtagtaagtcagctgtt
+2763239/1
CCCFFFFFHHHHHJJJJJJJJJJJJIIJJJJJJJGHJIJJJJJJJJJJJJ
@5466866/1
cgacaccacagttccagtctcaggcacattgccattagtagactgatcag
+5466866/1
CCCFFFFFHHHHHJJJJIJJJJJJJJJJJJJJJJJJJJHIIJIJJJJJJJ
@6810159/1
ctgtgatctgtttcttggcatctatagatgtcggtggcgcacagggcacg
+6810159/1
CCCFFFFFGHHHHJJJGGGIJJJJJJJIJJJJJJEHIGGIJJJJJJJJIJ
@2764207/1
gttaaaaccaaaaatttgccggaagtcactattccacgcgaacgaagtcg
+2764207/1
B@BFFFFFHHHHHJJJJIIJJJHIIHIIJJJGJGGIIJJJJJJGGHH?EE
@5467924/1
acgggagtccatccacggctttttccagatccactcttgctccatggtcc
+5467924/1
CCCFFFDFGHHGHEIIIGGIHIJJIIIJGIGIIIJJGIIIIIJIIJGHGI
@2764479/1
agagcgtcccgtacccatagcaacaagatcagcgactgtcacacggtagc
+2764479/1
CCCFFFFFHHHHHJJJJJJIJJJJJJJJJJJJJJJJJJIJJJJJJJIHJI
@2764543/1
ctttccttcttctcttttttctcctttcttttgcgagctgctgccgaaag
+2764543/1
B@BFFFFFHHHHHJJJJJJJJJJIJJJJIJJJJJJJIJJFHIJJJIJJJG
@6810697/1
ccgacgacgacactgtacagttagaaatgttacaacctctatactttgca
+6810697/1
CCCFFFFFGDDHHJIHIIJJJEHIIJIJJIJJJGIJJJJJJJJJJJJJJF
@2764682/1
ggatcttgccgtcattgcagacggtgtggtagcgggtcggacgagccgtg
+2764682/1
CCCFFFFFHHHHHJJJJJJJJJJJCGHHIDFIJJJJAHIJIHFFDDDDBD
@2764767/1
gtgctgggcctcttgtatgcgaaggtgttgaggcgcttgtggtggtgcac
+2764767/1
CCCFFFFFHHHHHJJIJJJJJIJJJEGHIJJJJJJJJJJHIJFHIEGIIJ
@3431801/1
cactggttcaaattcaaataaaatcactctgcaatcctgcctcacatgat
+3431801/1
CCCFFFFFHHHHHJJJGGHIIJIJJJJJJJJJJJJJJJJJJJJJJJJJIJ
@3431895/1
gagaagtgtgataatgtcataaagttgacaataatctataattactttaa
+3431895/1
CCCFFFFFHHHHHJJJJJJJJJJJJIJJJJJJJJJJJJJJJJJJJJJJJJ
@4785732/1
gtggtgcacgcgcttgggcagagggaatctgattgtgctgttgtggaact
+4785732/1
CCCFFFFFHHHHHJJJJJJJJJJJJIJJJJJIJJJIIJJJJJJHIJJJJJ
@4785959/1
accttacttgactactaacgtcgaaaccaccaaaataataattgaagctc
+4785959/1
@BBFFFFFHHHHHJJJJJJJJJJJJJJJJJJJJJJJJJJJJJJIJJJJJJ
@741899/1
cactggttcaaattcaaataaaatcactctgcaatcctgcctcacatgat
+741899/1
CCCFFFFFHHHHHJJJIIJJJJJJJJJJJJIJIJJJJJJJJJJJJJJJJJ
@7485940/1
gcttggtacaaagcaaaggtcgggcagttcgtcaacaagacattactagc
+7485940/1
CCCFFFEFHHHHHJJJJJJIIJJJJJJJJJJJJJJJJJJJJJJJJJJJJJ
@742360/1
ctgcggaatgcttagcttccttcttagagcgtcccgtacccatagcaaca
+742360/1
BB@FFFFFHHGFHGHHGHIJIIIJJJGIJIIHIGIJGIJIIJIIIIIIJJ
@7486495/1
gcaagtagttcttgaagcacagacacaggtgtcttcaacggaagagattc
+7486495/1
@@@FDDDFFFDHHJEGGIIJJJJGIJJIIEGGHIJGIJJIIBHIGIEGIJ
@2128729/1
ggctttttccagatccactcttgctccatggtccaggagcggcagcgtgc
+2128729/1
@C@FFFFFGHFHHIIJJGGGIIIGIGJJGJEEHGIJJGJI>HGIIJJCHI
@7486673/1
gacaccttgtggctgtgacttgtagtcaaggtggagattttactatcttt
+7486673/1
CCCFFFFFHHHHHJJHJJJJJJHJJIJJJJJEGHJJIJJJJJJJJJJJJJ
@7486819/1
cgggccgcgactccgccctcttcctcgggttggaatgattctggtgggtt
+7486819/1
CCCFFFFFHHHHHJJJJJJJJJJJJJJJJIIJHHHHHFFFFFFFEEDDDD
@5470516/1
ggcgttcatgcggcaaacgcctattaacattatcatcgttctcagcatgg
+5470516/1
CCCFFFFFHHHHHJJJJJJJJJJJJJJJJJJJJJIJJJJJJJJJJJJJJJ
@4126716/1
ctcatcttgtatagaggaggcttgggctcgctctccgaagggagcttgcg
+4126716/1
CCCFFFFFHHHHHJJJJJJJJJJHIJJJJJJJJJJJJIJJJJGIIJJJJJ
@4127015/1
ggagtgactttcccgtttccaatctccaagacaggaggctccagtacttt
+4127015/1
B@BFDDFFHHHHHJIIJJJJJJJJJJJJJJJJJJJIIJJJJJJJFGIJJJ
@744036/1
cttctttctagtgcctgataagcccagacctagcccaaattcttcttctt
+744036/1
CCCFFFFFHHHHHJJJJJJJJJIJJIJJJJJJJJJJJJJJJJJJJJJJJI
@5471492/1
gttcaaggggatctgagaatggtttagattcacaattttgtccgctggac
+5471492/1
CCCFFFFFHHHHHJJJJIIIJJFHIJJIJJJJJJJJJJJJIJJJJJJJIJ
@6811266/1
gtttgtgaaactgcgacaccttgtggctgtgacttgtagtcaaggtggag
+6811266/1
CCCFFFFFHHHHHJJJJJJJJJJJJJJJJHJIJJJJHJJIJJJJJBFHHI
@4787441/1
ggcttattctgcatacctgccatgcgctggtaagcgctatggactgccgc
+4787441/1
CCCFFFFFHHHHHJJJJJJJJJJJJJJJJJIGJJJJJJJJJIJJJJJJJJ
@44784/1
gtggtgcacgcgcttgggcagagggaatctgattgtgctgttgtggaact
+44784/1
CCCFFFFFHHHHHJJJJJJJJJJJJJJJJJJJJJJJJJJJJJJJJJJJJI
@4128752/1
ttagctgcggaatgcttagcttccttcttagagcgtcccgtacccatagc
+4128752/1
CCCFFFFFHHHHHJJJJJJJJJJJJJJJJJJJJJJJJJJJJJJJJJJJJJ
@6141069/1
tggttctgtacaatagaagctctgtaggtggcgagtcctccctcagccag
+6141069/1
?@@BDEFFFFHHHGIIJIIIIHEHACHGCFGHHEG?DHHHIJGIIFHIGG
@745448/1
ggcaggttgaactcacaccattcaatttaaaagaaactgggtgcgtgcag
+745448/1
CCCFFFEFHHHHHJJJJJJJJJJJJJJJJJJJJIJJJJJJJHIJJJJJJJ
@45193/1
gtcgagtagagccttagctgcggaatgcttagcttccttcttagagcgtc
+45193/1
@@CFFFFFHHDFHIIIIIIICHIIIIC<FHIIICHIIIIIIIIDCHIIII
@4788644/1
ctggagagaagatcctcatcttgtatagaggaggcttgggctcgctctcc
+4788644/1
CCCFFFFFHHHHHJJJJJJJJJJJJJJJJJJJJJJJJGHIGIJIJIJGGJ
@4129718/1
aaaattagaggaagtaggtgctgggcctcttgtatgcgaaggtgttgagg
+4129718/1
@@@DDFFFGHHFFIIGGGIIIIHIJIIJIJJJEEIEHGC@GI?FBFHGHI
@6141694/1
ggatggagtgagcacgggctctgtgcctggctcccatgtcacggtagcac
+6141694/1
CCCFFFFFHHHHHJJJJJJJJJJJJJJJJJJIJJJJJJJJJJJIFHJJJJ
@4788937/1
gtctgttcgtctgtgcgcgctaatctcagaaacggctgatccgagttgga
+4788937/1
CCCFFFFFHHHHHHIJJJJJJJJJJJJJJJJJJJJJJJJJJJJGIHHHHE
@45759/1
cagtactttagctttgacagtgtaaaacttctccgaaatctccaatccaa
+45759/1
CCCDFFFFHHHHHJJJJIJJHHHHJJJJIJJJJIJJJJJJJIJJJJJJJJ
@6141929/1
gggaatctgattgtgctgttgtggaactgcttcacctgtggccggcggca
+6141929/1
@@CBDDFFHHFFFFGHIHHFHEGGJJJJJJJJIGIJGHGEAGFFGIIGFD
@6142066/1
tgtttgtgaaactgcgacaccttgtggctgtgacttgtagtcaaggtgga
+6142066/1
CCCFFFFFHHHHHJJJJJJJJJJJJJJJJJHIIJJJJIJJIIIIJJBFHG
@4789385/1
gtttcttggcatctatagatgtcggtggcgcacagggcacgcttgcgcat
+4789385/1
CCCFFFFFHHHHHJJJJJJJIIIJJGIJJJJJJJJJJJJJJJJJJJJJJH
@46016/1
gacgcaagaagtaccagaaacgggacttagccacaatctggtctggagag
+46016/1
C@CFFFFFHHHCFGIGIJIJJJJJGIJJJJJJIGIJIIJJIGHIJJFHFG
@746666/1
ccacaatatattcgtgaaaaccgcatccaactcggatcagccgtttctga
+746666/1
CCCFFFFFHHHHHJJJIJJIJJJJIJJJJJJJJJJJJJJJJJIHIJJJJF
@46203/1
gcacgcgcttgggcagagggaatctgattgtgctgttgtggaactgcttc
+46203/1
CCCFFFFFHHHHHJJJJJJJJJJJJJJJJJHJJJJIJJIJJJJJJJJJJJ
@4790093/1
cgggccgcgactccgccctcttcctcgggttggaatgattctggtgggtt
+4790093/1
CCCFFFFFHHHHHJJJJJJJJJJJJJJJJFHIHHHHHFFFFFFFCEDD@B
@4790111/1
cgggagtccatccacggctttttccagatccactcttgctccatggtcca
+4790111/1
BCCFFFDDHHHHGJIJFIJJJJJJJJJJJJJJJJJJJJJJJJJJJGHIJJ
@6813608/1
gacgtcagcccctacgatcatcactgccgtgtcctttatacatttcggca
+6813608/1
CCCFFFFFHHHHHIJIJJJJJJJJJJJJJHIHHJJJJJJJJJJJJJJJJJ
@4131702/1
ggcgttcatgcggcaaacgcctattaacattatcatcgttctcagcatgg
+4131702/1
B@@FFFFFHHHHHJJJJJJJJJJJJJJJJJJIJJJJJJIJJJJJJIJJJJ
@4131729/1
gggcctcttgtatgcgaaggtgttgaggcgcttgtggtggtgcacgcgct
+4131729/1
@@@FFFFFFHHHHJJIHHHE<CFGIHIJDFHGGIGGGBGH;FCHGIIHFF
@4132705/1
gacgcaagaagtaccagaaacgggacttagccacaatctggtctggagag
+4132705/1
CCCFFFFFHHHFHIJJJJJJJJJJJJJJJJJJJJJJJJJJJHIJJJJJIJ
@3434679/1
cggcataactgagttgtgggggccgaataccaaaatgtactatctctggg
+3434679/1
CCCFFFFFHHHHHHHJIIJJIIIJJJJJJJJJJIJJJJJJJJJJJJJJJG
@7488027/1
gttaattacatttttgggttcgacatcgacataacaataacccctgctat
+7488027/1
BBCFFFFFHHHHHJJJJJIJJJJJJJJJJJJJJJJJJJJJJJJJJJJJJJ
@7488129/1
cacacggtagcggaaggtgggttcgtgaatcatgccctcaatctgcacca
+7488129/1
CCCFFFFDHHHHHJJJJEHIJIIIJGGJJJJJJJJJJJJJJJJJJJJJJE
@3435487/1
agcgagactcataacgcagccagatgccaaagttcttgatcttcactgg
+3435487/1
?81AD:?<C?D?F@?EFEG@EG?BFFECCF@GBG<BBG<F@GF<?FF4?
@6142499/1
gttttggtagcggcggcgcggtccgt
+6142499/1
@@@FFFFDFDHFHIIIJFGEDBCCD=
@4134142/1
gccctcttcctcgggttggaatgattctggtgggttgtcctgcagagctt
+4134142/1
CCCFFFFFHHHHHIJHIJJJJJJJJJJJIJEHJJGGIHIJJJJJJJJJJJ
@750658/1
gtgggttcgtgaatcatgccctcaatctgcaccagttcatacttgggcac
+750658/1
CCCFFFFFHHHHHJJJJJJJJJJJIJJJJJJJJIJJJIIJJJJJJJJJJJ
@4134320/1
ccacaggggtgtacatcatggaaggaagatgcctcatcacaacatctaaa
+4134320/1
CCCFFFFFGFHHHJJJJJJJJJJJJIJIJJJJJJJJJJJJJJIJJJJJJI
@750785/1
ctcatcttgtatagaggaggcttgggctcgctctccgaagggagcttgcg
+750785/1
CCCFFFEFHDFHHIJJJJJJJHIIIJIGHIJHHHIJJJJIJJIJJEIJIG
@3436081/1
gttttattgatgtatcttaagaactgaatacccagttattacataattgt
+3436081/1
CCCFFDFFHHHHHGGIIIIJIJJJJIIIJIJEHJEHIJJJJJGIJIJJJD
@3436165/1
gcacgcgcttgggcagagggaatctgattgtgctgttgtggaactgcttc
+3436165/1
CCCFFFFFHHHHHJJJJJJJJJJJJJJJJJJJJJJJJJJJJJJJJJJJJJ
@7489185/1
acgggctatgccatttatcctcgcacgttggcagtaatagtacaagtgaa
+7489185/1
@@CFFFFFHHHHHIIIIIIIIIII:FHIIIIIIIIIIIIIIGIIIIFHGG
@6143073/1
cgccaatggcatgaatagatgtcatg
+6143073/1
@?@DDDDDB;FHHCAGGHIII?FEFG
@3436432/1
cttcatattagaaatcacttctttgattttcttcaagcgctcatcgggag
+3436432/1
CCCFFFFFHHHHHJJJJJJJJJJJJJJJJJIJJJJJJJJJJJJJJJJJIJ
@7489371/1
gcgaccgatgccataaacagtgtgctgggcatcattcttagtgattgtaa
+7489371/1
CCCFFFFFHHGHHJJJJJJJIJJJJJJJJJJJJJJJJJJJJHJIJJJJJJ
@3436973/1
tgtggaactgcttcacctgtggccggcggcacgcagacgccttgatgacc
+3436973/1
BCBFFFFFHHHHHJJJJIIHIJGIJJJJJJJJJHHHFFDDDDDDCDDEDD
@3436996/1
gcccgaagtgctattggcacacaggcataatgccatattcaaatgggaag
+3436996/1
CCCFFFFFHHHHHJJJJJJJJJJJJJJJJJJJJJJJJJJJJJJJJJJIJJ
@7489950/1
cagcatacataataaaattagaggaagtaggtgctgggcctcttgtatgc
+7489950/1
CCCFFFFFHHHHHJJJJJJJJHIJHIJHIJJHIJJJJJJJJJJJJJJJJI
@752264/1
agtttgtatacttaattcgatgttatacatatagcatttcggatctatag
+752264/1
1=BDFFFFHHHHHJJJJJJJJJJJJJJJJJJJJJIJJJJJJJJJJJJJJJ
@6143969/1
tacataataaaattagaggaagtaggtgctgggcctcttgtatgcgaagg
+6143969/1
C@CFFFDFFGFHHJJIGIJIGJEHIGFGHGIIIJJJIIIJGHIJJJHGIJ
@6144124/1
ggaatgattctggtgggttgtcctgcagagcttgccacatcttgtaagca
+6144124/1
CCCFFFFFHHHHHGHJJHJJJJJJJJJJJJJJJJJJJJJJJJJJJJJJJJ
@7490244/1
ctccaatcctttactcgaatagtcttttctaacttgaacagtgcgatgtt
+7490244/1
CCCFFFFFHGHHHJJJJJJJJJJJIJJJJJJJJJJJIJJJJIJJJJJJII
@752553/1
gtggagctgatgcttgctgggcctcaactgttggagctggttcagccttt
+752553/1
CCCFFFFFHHHHHJJJJJJJJJJJJJJJJJJJJIJJJJJJGHIJJJJJJJ
@752606/1
tttattttgtttttctctgtgatctgtttcttggcatctatagatgtcgg
+752606/1
CCCFFFFFHHHHHJJJJJJJIJJJJJIJJJJJJJJJJJJJJJJJJJJJIJ
@1418645/1
cggtagcggaaggtgggttcgtgaatcatgccctcaatctgcaccagttc
+1418645/1
@CCDFFFFHHHHHCFHJGHJJIJJJJJJJJJJJJJJJJJJJJIJJGIHII
@753321/1
gtttggtatcgacccagtaacaccctgctatttattttttctatattttc
+753321/1
CBCFFFDFHHHHHJJJJJJJJJJJJJJJJJJJJJJJJJJJJJJJJJJJJJ
@1419140/1
gatggagtgagcacgggctctgtgcctggctcccatgtcacggtagcact
+1419140/1
CCCFFFFFHHHHHJJJJJJJJJJJJJJJJJJJJJJJJIJJJJJFHJJJJI
@753625/1
ctcatcttgtatagaggaggcttgggctcgctctccgaagggagcttgcg
+753625/1
CCCFFFFFHFHFHIIJIJJJJJJIHGIJIJJJJGHJJIHIJJCHEIIJIJ
@6145123/1
gtgcgatgttttacaagggcaggttgaactcacaccattcaatttaaaag
+6145123/1
C@CFFFDDDHHFHIJJJIJJJJIIHGGIJIHGIJIICHIGCGIIIJIJIG
@1419565/1
cgggctatgccatttatcctcgcacgttggcagtaatagtacaagtgaaa
+1419565/1
CCCFFDFFHHFHHIIJJIJJJJIIJJIIIJJJJJJIJJJIIIIJJIIIJI
@4137950/1
ggggttattggtatgtcgatgtcgaacccaaaaatgtaattaactttttt
+4137950/1
BCCFDFFFHHHHHJJIHJJJJIIJJJJJJJJJIJJJHIJJJJJJJJJJJJ
@7491756/1
cctcttcctcgggttggaatgattctggtgggttgtcctgcagagcttgc
+7491756/1
CCCFFFFFHHHHHHIJJJJJJJJJJJJJGHGJHGIIIJJJJJJJJJJJJJ
@754925/1
tgttacctgcaacttggccaggttagggccaacagattgtttgagatgtt
+754925/1
@@@DDDDFFFHFDGIIJJIEGE:CEEAGDFGIGGEGGGFGAFF>BGIHDH
@48875/1
gttcaaattcaaataaaatcactctgcaatcctgcctcacatgattcatc
+48875/1
CCCFFFFFHHHDDFGHJJJJJJJJJJJJJJJJJJJJJJJJJJJJJJJJJJ
@48888/1
ccaggcactatattgcagacctccagtggtaggtatgtatgtttatgctc
+48888/1
CCCFFFFFHHHHHJJJJJJJJJJJJJJJJHIJJGHIJIJJJJJJJJJJJJ
@755711/1
gtttgttttatcgtcgccttgagaagcagacacaagcttcttctgtttgt
+755711/1
CCCFFDFFHHHHHJJJJJJJJJJIIJJJJJJJJJIJJJJJJJJJJJJJJI
@49381/1
tggtaagaaggtggcggccagaatctagacatgcacagctcttgcagcca
+49381/1
BCCDFFFFHHHHHJJJJJJJJJJJJJJJJJJJJJJJJJIJJJJJJJJJJJ
@4139826/1
tgtttgtctgtttgtctgtttgtctgtttgtctgtttgtctgtttgtctg
+4139826/1
CCCFFFFFHHHHHJIIJJIJJJJJJJJJJJJJJJJJJJJJJJJJJJJJJI
@756683/1
ctgtggtctgtttcttggcatctatagatgtcggtggcgcacagggcacg
+756683/1
CCCDFFEFHHHHHJJJHJJJJJJJJJJJJJJJJJHJJJJJJJJJJJJJJI
@50031/1
gctatgccattcatcctcgcacgttggcagtaatagtacaagtgaaaagt
+50031/1
@;?DDBD>FH8DDHC<EEAGDCCED@?FGEFF94DF4?FGEHFGIIDGCE
@757017/1
gtgctgttgtggaactgcttcacctgtggccggcggcacgcagacgcctt
+757017/1
@?@DFFEFHHDHDGGIIEHEHIJJJJJJIIJJIIIIIHFFFCDC@BDDDD
@4140569/1
catcaatttatcttcaaatgacgacaccacagttccagtctcaggcacat
+4140569/1
@@@FFBDBDDFFFHEFHGHFDIB@HGIGDHGD?FHIEH?GFHBDBGBDBH
@50392/1
ctgtacagttagaaatgttacaacctctatactttgcattaaaataatgc
+50392/1
CCCFFFFFHHHHHJJJJHIJJJJJJJJJJJJJJJJJJJJJJJJIIJJJJJ
@4140999/1
cagcatacataataaaattagaggaagtaggtgctgggcctcttgtatgc
+4140999/1
CCCFFFFFHHHHHIJJJIJJJJJJJJJJIJJIJJJJJJJJJJJJJIIJJJ
@757704/1
cgacgtgattctttaatttgacataacttttttatttatgaaccgattga
+757704/1
CCCFFFFFHHHHHJJJJJJJJJJJJJJJJJJJJIJJJJJJJJJJJJJJJJ
@50902/1
ccttgttgttaagaggtgttacctgcaacttggccaggttagggccaaca
+50902/1
CCCFFEDFDHHFHGGIEHIJJJJIGGHJGIJIJGIIJJIIHEHIIFJJI@
@51767/1
ccagtggtcttcttgaacttcttcaattgacgcaagaagtaccagaaacg
+51767/1
@@@BDD>DD:AF:<<EEGIICCE?CDDC?FBG@FFGFIEB?DEGFEEBF;
@51854/1
ggggcgtcgggtcacattacatactctgtatttcctcttcatggtgccac
+51854/1
CCCFFFFFHHHFFIJJJJJJJJJJJJJJIJJJIJJJJJJJJJJJHIJJJH
@759172/1
gccagatgccaaagttcttgatcttcactgggctcttctctgggatttcc
+759172/1
CCCFFFFFHHFHBGHHIJJJJJJJJIJJIJJJGIJJJJJJJJJIEHIIGG
@4142772/1
ctgttgtggaactgcttcacctgtggccggcggcacgcagacgccttgat
+4142772/1
CCCFFFFFHHHHHJJJJJIJJJJJJJJJJJJJJJJHHFFFDEDDDDDDDD
@3438595/1
taggtgctgggcctcttgtatgcgaaggtgttgaggcgcttgtggtggtg
+3438595/1
??<DBBDDFFHHGIIIIIIIGIFEGGGH?DDHHHGGGIIDIIGGG=;E4@
@760009/1
gcttagcttccttcttagagcgtcccgtacccatagcaacaagatcagcg
+760009/1
CCCFFFFFHHHHHJJJJJJJJJJJJJJJJJJJJJJJJJJJJJJJJJJJGI
@4143724/1
cagcatacataataaaattagaggaagtaggtgctgggcctcttgtatgc
+4143724/1
CCCFFFFFHHHHHJJJJJJJJJJJGJJJJJJIJJJJJJJJJJJJJIJJJJ
@6146032/1
gataaagataagtataggctcaaaacctaacgacatcaatcaccagctta
+6146032/1
CCCFFFFFHHHHHHJJJJJJJJJJJJJJJJJJJJJJJJJJJJJJJJJJJJ
@6146301/1
gctgtctgtacattgaaaataaaaataaaaaaatatagcaggggttattg
+6146301/1
CCCFFFFFHGHHHJJIJJJJJJIJJJJJJJJJJJJJJJJJJJJJFHIJJJ
@4144262/1
aaataaaaaagttatgtcaaattaaagaatcacgtcgaacattctatgct
+4144262/1
?BBFFFFFHHHHHJJJIJJJJJJJJJJJJJJJJJHJJJJJJJJJJJJJJJ
@1420603/1
cccatgtcacggtagcactgagtgacggcacctccgacactgaggtcacg
+1420603/1
CCCFFFFFHHHHHIJJJJJJJJHJJJJJJJJJJJJJJJJJJJJJJHIJJJ
@2131330/1
agcaaatggaaaaaaaaattggtgaaaagaatcacaagtaagatactgca
+2131330/1
CCCFFFFFHHHHHJJJJJJJJJGHIJJJJJJJJJJJJJHIJJJJJJJJJJ
@2131332/1
gttcgtctgtgcgcgctaatctcagaaacggctgatccgagttggatgcg
+2131332/1
@@CFFFFFHHHHHJJJJJJJJJJJJJJJJJJJJJJJJJJAGFHIJDGHHH
@4144673/1
gggggagggtcattcaatgtctccttccgtcttgggtgaggcataacggg
+4144673/1
@@@DFFFDDFCFFFEHIIIGHIIIGHGDH9:BFG9AFHAE@;C9CFHGII
@4144688/1
tgttgttaagaggtgttacctgcaacttggccaggttagggccaac
+4144688/1
CCCFFFFFHHHHHEHIJJJJJJJJJJJJJJJJJJJHIJJJJJJJJJ
@2131678/1
gatgaggttcaccaagctagtggcgttgatgtcgcaagatagtgagacat
+2131678/1
CCCFFFFEHHHHGJJJJJIJGIIJJJJJJJJJJJJIJJJJJJHIIIIHGH
@4144857/1
cttcgcaaccactaattccagtgataaattcactctagcacgtagttctc
+4144857/1
@@CFFFFFGHHGHIGHJIHIJJIHIHIJJJIFJJIIIJIJJIJGIGIGII
@4144931/1
cataatcattcctggaatccgtgtcgacggcgatgagagcccacgatgta
+4144931/1
@@@FFFFDDHHDHEHIIIIIHHIIIIIIGGEEHIGGIEHBHAAEEHFFFF
@1421038/1
gtgggttgtcctgcagagcttgccacatcttgtaagcagcctgacgctta
+1421038/1
CCCFFFFFHHHHHJJJJJJJJJJJJJJJJJJJIJJJJJJJJJJJJJJJJJ
@6146926/1
cctcatcttgtatagaggaggcttgggctcgctctccgaagggagcttgc
+6146926/1
CCCFFFFFHHHHHJJJJJGIJJJJGIJJIIIJJIJJJIIIIJJGIJIIGH
@6146994/1
caataatctataattaattactttaaatcttgagattaatcacaagaaca
+6146994/1
CCCFFFFFHHHHHJJJJJJJJJJJJJJJJJJJJJJJJJJJJJJJJJJJJJ
@1421201/1
gcctggctcccatgtcacggtagcactgagtgacggcacctccgacactg
+1421201/1
CCCFFFFFHHHHHJJJJJJJHIJJJJJJJJGHJJJJJJJJJJJJJJJJJJ
@762189/1
gtaggcgtagggtaagacacggatctcatacaccgtgaatataagtggca
+762189/1
CBCFFFFFHHHHFHIJJJJJJJJJJJJJJJJJJJJIJIJJJJJJJHIJJJ
@4146249/1
ccctgatagagacgatttcaccagtggtcttcttgaacttcttcaattga
+4146249/1
CCCFFFFFHHHHHJJJJJJJJJJJJJJJJJJJJJJJJJJJJJJJJJJJJJ
@6816537/1
tcttgattctctttgaacatataggtagtactggcctggctacttgatgc
+6816537/1
CCCFFFFFHHHHHJJJJJJJJJJJJHJJJJJJJJJJJJJJJJJJJJJJJJ
@1421913/1
gcgagactcataacgcagccagatgccaaagttcttgatcttcactgggc
+1421913/1
CCCFFFDFHHHFBFHBHGGHCGGHGIGJJIIBGGIIJIJIGIJJGJJHGH
@4146725/1
gtttattttgtttttctctgtgatctgtttcttggcatctatagatgtcg
+4146725/1
CCCFFFFFHHHHHJJJJJJJJJJJJJJJJJJJJJIJJJJJJJJJJJJGIJ
@4146768/1
ctcttgtatgcgaaggtgttgaggcgcttgtggtggtgcacgcgcttggg
+4146768/1
CCCFFFFFHHHHHIIGCGHGIHIJIJJGJJGIIFHIFHIJGIGJHFFFDD
@7493893/1
ccacaatctggtctggagagaagatcctcatcttgtatagaggaggcttg
+7493893/1
CCCFFFFFHHHHHJJJHIIJJJJJJJJJJJJJJJJJIJJJJJJIJJJJJA
@6147904/1
cttaaatttacatttagtgtttgtttcatgtcaatcggtttataaataaa
+6147904/1
CCCFFFFFHHHHHJJJJHIJJJJJJJJJJJJJJJJJJJHHJJJJJJJJJJ
@4147209/1
ctgacgcttagcaagtttcttagacttgccagttcccacttcacgacgct
+4147209/1
CCCFFFFFHHHHHJJJJJJJJJJJJJJJJJJJIJJJJJJJJJJJJJJJJJ
@1422561/1
ccatcaggacctgcaccatgcaccgccatgccatgtaccacgcctgggat
+1422561/1
CCCFFFFFHHHHHJJJJJJJJJJJJJJJJJJJJJJJJJJJJJJJJJJJJJ
@1422565/1
gtgctgggcctcttgtatgcgaaggtgttgaggcgcttgtggtggtgcac
+1422565/1
CCCFFFFFHHHHHJJJJJJJJHIHJEGHIJIJJJJJJJJIIJFHIGHJJJ
@4147679/1
gcacctttttataccaacggtttacatttgtaacatatttttctctttcc
+4147679/1
CCCFFFFFHHHHHJJJJJJJIJJJJJJJJJJJJJJJIJJJJJJJJJJJJJ
@4148722/1
gccagttataaagcatagcccgaagtgctattggcacacaggcataatgc
+4148722/1
CCCFFEFFHHHHHJJJJJJJJJJJJHIJJJJJJJJJJJJJJJJJJJJJJJ
@4148743/1
gtggattttaatgttattattacagcatacataataaaattagaggaagt
+4148743/1
BBBFFFFFHHHHHJJJJJIJJIIJJJJJJJJJJIJJJJJJJJJJJJIJJG
@4149048/1
caagatagtgagacattcactttttagtcataatcttcagatactccaaa
+4149048/1
CCCFFFFFHFGHHIIJJJIJJJIJJJJJJJJJJJJJJIGIJJIJJJIJJJ
@765306/1
tctatactttgcattaaaataatgcccattttcacaggcaagggatccta
+765306/1
CCCFFFFFHHHHHJJJJJJJJJJJJJJJJJJJJJJJJJJJJJJJJJJJJJ
@1424116/1
gcttcacctgtggccggcggcacgcagacgccttgatgacctccactttg
+1424116/1
CCCFFFFFHHHHHJJJJJJJIJJJJJJJHHHFFDDEEEEEDDDDDDDDDD
@4149518/1
gccgggatggacacggagcgcgtgcagcgcacgtacgtgtggcacagctg
+4149518/1
CCCFFFFFHHHHHJJJJJJJJJIJJJJJJJJJJHHHFFFFDDDEEDCDDD
@4149637/1
gtctgtacattgaaaataaaaataaaaaaaatagcaggggttattgttat
+4149637/1
C@CFFFFFFHFHHGJJJGJJJJJIGIGGIIJJGHIGIJJJDBGIJGJIFH
@2765195/1
gcgtgacgtcagcccctacgatcatcactgtcgtgtcctttatacatttc
+2765195/1
CCCFFFFFHHHHHJJJJIIJJJJJJJJJJJJJJHIJJJJJJJJJJJJJJH
@4150554/1
cacagacacaggtgtcttcaacggaagagattccatttcccgtttagcag
+4150554/1
CCCFFFFFHHHHFIIJJJJJJJJJJJJJIIJJJJJJJJJJJJJJJJJJJJ
@4151218/1
catacataataaaattagaggaagtaggtgctgggcctcttgtatgcgaa
+4151218/1
@C@FFFFDHHGHHIIIJIEGGHHEHIGIHHHIJIJJJJJJJGIIIIGGCB
@2766408/1
ggcaggttgaactcacaccattcaatttaaaagaaactgggtgcgtgcag
+2766408/1
CCCFFFDDHHHHHJJJIIJJJJJJJIJJJJJJJJJJJJJJJGIJJHJJJJ
@2132555/1
ggtagcggaaggtgggttcgtgaatcatgccctcaatctgcaccagttca
+2132555/1
BCBDFFFFHHHHDHIJIJJJJJJJIJJJIJJJJJJJJJJJJJJJJJIJJJ
@767907/1
gagtgagcacgggctctgtgcctggctcccatgtcacggtagcactgagt
+767907/1
CCCFFFFFHHHHGJJJJJIJJJJJJJJJJJJJJJJJJJJGGIJJJJJJJC
@2132737/1
gccagatgccaaagttcttgatcttcactgggctcttctctgggatttcc
+2132737/1
CCCFFFFFHHHHHJIJJJJJJJJJJJJJJJHJJJJJJJJJJJJJGJJJJJ
@4152081/1
cgaggttcgtgctgggtattataccttgtcctttctgagatagagtttaa
+4152081/1
CCCFFFFFHHHHHJJJEGIJJJJJJJJJJJJJJJJJJIJIJJIHIHHIJI
@2767131/1
tgggtattcagttcttaagatacatcaataaaacacgtgaaagtaatgat
+2767131/1
@@@DBDEFHHHFDIJJIIJJJJJJJJIJJJIJJJIIIGIJJJICFEIIGI
@2767237/1
tgcctggctcccatgtcacggtagcactgagtgacggcacctccgacact
+2767237/1
CCCFFFFFGHHHHJJIIJJJJFHIJJJJJJJGHIIJJIJJJJJJJJIJJJ
@2133373/1
gacgcaagaagtaccagaaacgggacttagccacaatctggtctggagag
+2133373/1
CCCFFFFFHHHFFIJJJJJJJJJJJJJJJJJJJJJJJJJJJHIJJJIJIJ
@2134712/1
aggcaacatcttctttggtttgtcaggggtaatgctaacgtcatagcgat
+2134712/1
?BBDDFFFHHHHHJJJJJHIJJJJIJJJJGHIJJJJJJJJJJJJIJJJJI
@4153929/1
gcccgaacacggttaccgggaattttgtttggtatctgataccgacacat
+4153929/1
CCCFFFFFFHHHHIJJJJJJJJJJJIJHIJJJHIJJJJJJGIIIJJJHHH
@770166/1
gtgctgggcctcttgtatgcgaaggtgttgaggcgcttgtggtggtgcac
+770166/1
CCCFFFFFHHHHHJJJJJJJJJJJJCHGHJJJJJJJJJJIJJGHIAGIJJ
@53720/1
ggtgtcttccctggcaatacaacaacgacaagctgcaactgtacgaatgt
+53720/1
BCBFFFFFHHHHHJJJJJJJJJJJJJJGJJJJJJJJJJJJJIJJJJJJJG
@4154785/1
gctgtgacttgtagtcaaggtggagattttactatctttcaagtcggcat
+4154785/1
BBCFDFFFHHHHHJGHIJJJCGHIJIJJJJJJJJJJJJJJJJJIJJJJJG
@4155138/1
gggagccgtacagacggagtagcgagccccatgagcgtacgtgtgggtgt
+4155138/1
CCCFFDFFHHHHHJJIJHIEGIJJJJEHEHIJJIJJIAHIJHHHHHGBEB
@6818525/1
ggcctcttgtatgcgaaggtgttgaggcgcttgtggtggtgcacgcgctt
+6818525/1
CCCFFFFFHHHHHJJFGHJCGFHIJJJJJIJIJGIJHIIAHGIJJJHHFD
@7495745/1
gttagacttcagtgtagctttgtattatgttcactttcttattaaactat
+7495745/1
CCCFFFFFHHHHHIHJJJJJJJHIJJJJJJJJJJJJJJJJJJJJJJJJJJ
@4155929/1
gtcacacggtagcggaaggtgggttcgtgaatcatgccctcaatctgcac
+4155929/1
@@@DFEFFHDDDHJIIIGI?EFBHGGGGDBDDGIJGEGHEHIJJIEHGIG
@4791060/1
ccgtcattcagatttgctgggctagtctttggagagaatgaatctaactt
+4791060/1
BCBFFFFFHHHHHJJJJJJJIJJJJIJJJJJJJJJJIJJJ::??HGHIIJ
@7496098/1
gagatgtttgtgaaactgcgacaccttgtggctgtgacttgtagtcaagg
+7496098/1
@@@DDDDDHFAFBHGI<ECGI?FFGGEHIIICCGHHGCHGGBGEBGGIGG
@772252/1
gcacagagtgacggcacctccgacactgaggtcacggtactcgcggtaca
+772252/1
CCCFFFFFDHHHHJJJJJJJJJJJJJJJJJJIJJJJJHIJJJJJJHFFFD
@772315/1
ctaatctcagaaacggctgatccgagttggatgcggttttcacga
+772315/1
@@@FFEFFBFFFHIE?GGIGHIIICA:??D3C@@FHGAAGHGGC;
@4791166/1
ttgtgaaactgcgacaccttgtggctgtgacttgtagtcaaggtgg
+4791166/1
@@@DDEFFGGHHH>DHIGIIGHHIJGGIC@FIJIBDHDHIGIIBFH
@7496242/1
cccgtatctcaacacccataaagaactgtttgcctctcatgtcccatact
+7496242/1
CCCFFFFFHHHHHJJJJJJJJJJJJJJJJJJJJJJJJJJJJJJJJJJJJJ
@4156609/1
gtctggtacaatgcaatttaatttgatacaaaaatattataataataggt
+4156609/1
B@BFFFDFHHHHFJJIIJJJIJJJIIJJJJJJJJJJJJIIIJJIJHIIJB
@1424529/1
ctgcaaacatgccagttataaagcatagcccgaagtgctattggcacaca
+1424529/1
8?@DDADDF<FFDGIBEGFEIFHHIIEDCEF:DDD?BAG<BDDFEFFEFF
@7496491/1
gttcaaattcaaataaaatcactctgcaatcctgcctcacatgattcatc
+7496491/1
CCCFFFFFHHHHHJJJJJJJJJJJJJJCAHFGIIJJJJJJJJJJJJJJJJ
@4791722/1
cactggttcaaattcaaataaaatcactctgcaatcctgcctcacatgat
+4791722/1
CCCFFFDFHHHHHJJIBEJHIJJJJJJJJJJJJJJJJJJJJJJJJJJJJJ
@773028/1
ctggacaaggcactggcaacgaccaatcatggacttttcttcaatatcca
+773028/1
CCCFFFFFHHHHHJJJJJJJJJJJJJJJJJJJJJJJJJJJJJJJJJJJJJ
@4157225/1
cggcataacgggccgcgactccgccctcttcctcgggttggaatgattct
+4157225/1
@@@FDDEFHGDFAEHHIIJJJIGIIJJIIJIHHGFHF?DCDCDDDCDDDC
@1425154/1
gctgggcctcttgtatgcgaaggtgttgaggcgcttgtggtggtgcacgc
+1425154/1
CCCFFFFFHHHHHHHIJJJIJJJCHFHIJJJJJJJJJHIJGIJFHIJJJG
@773556/1
acgtattttaagctgaaactttgtgtagagcttctattcaacctgtattc
+773556/1
@CCDFFFFHHHHHJJJJJJJJJJJJJJJJJJJJIIJJJJJJJJJJIJJJI
@4157774/1
ctccgcagtactgtcgtttgcaaatttgtccctcaccatgctcatactat
+4157774/1
CCCFFFFFHHHHHJJJJJJJJJJJJJJJJJJJJJJJJJJJJJJJJJJJJJ
@6148313/1
gcgcgttctcatgtaatttttaatgttctccaaatcgacgactcctgtgg
+6148313/1
CCCFFDFFHHHHHJJJJJJJJJIJIHIJJJJJJJJIIJJJJJJJJJJHIJ
@773894/1
gaaatatttcggcgatttaatttttttatgtttttattatgcaattcatg
+773894/1
CCCFFFFFHHHHHJJJJJJJJJJJJJJJJJIJJJJJJJJJJJJJJJJJJJ
@6820268/1
cgcaagaagtaccagaaacgggacttagccacaatctggtctggagagaa
+6820268/1
CCCFFFFFHFFHHIJJJJJIJJJJIJJJJJJJJJJJJJJFGIJJJJJJJJ
@7497636/1
gtggtgataaagataagtataggctcaaaacctaacgacatcaatcacca
+7497636/1
BBCFDFFFHHHHHJJJJHIJJJJJJJJJJJJJJJJJJJJJJJJJJIJJJJ
@6820521/1
cactggttcaaattcaaataaaatcactctgcaatcctgcctcacatgat
+6820521/1
CCCFFFDFHHHGHJJIBFJIIJJJGJJJJJJJJIIHJJJJJJJJJJJJIJ
@4158524/1
cttcacctgtggccggcggcacgcagacgccttgatgacctccactttga
+4158524/1
CCCFFFFFHHHHHJJJJJJJJJJJJJJJHHFFFEEEEEEEDDDDDDDDDD
@6148853/1
gcgcgagagaacatgcttttttagccgatatttaagttgtttttatcaat
+6148853/1
@@@DDDFDHFFFFGEAFGIIIIDGGGIBBGHGGIBDBFHIGGGHIIHHAH
@3441487/1
cttgttgttaagaggtgttacctgcaacttggccaggttagggccaacag
+3441487/1
@@@DDDDDBHGGFHIAFHEHIFIIIIDAE@EEHHGIIBFHG?BBGIII@F
@1426264/1
agtgacggcacctccgacactgaggtcacggtactcgcggtacatgttgt
+1426264/1
CCBFFFFFHHHHHJJJJJIJJJJJJHJIJJJHIJJJJJJJHHHHHFFFFD
@774969/1
cttctttctctttctcgcttatagaagttgtgtcttctttctctttctcg
+774969/1
CCCFFFFFHHHHHJJJJJJJIJIJHHHHHIHHGEEGGHJJEHIIJJIJII
@775139/1
cgcgagatcgggaactatgtggttaaaaccaaaaatttgccggaagtcac
+775139/1
B@@FFFFFHHGHHIJJJJJHIJJJJJJIJIJIIJIJJJJJJJJEHGCGHH
@1426517/1
cgggccgcgactccgccctcttcctcgggttggaatgattctggtgggtt
+1426517/1
CCCFFFFFHHHHHJIIJJJJJJJJJJJIJFHIHHHHHFFFFFFFEEDDBB
@4159556/1
cataacgcagccagatgccaaagttcttgatcttcactgggctcttctct
+4159556/1
CCCFFFFFHHHHHJJJJJJJJJJIJJJJJJJJJJJJJJJJJJJJJJJJJJ
@6821022/1
ggcagtaatagtacaagtgaaaagtcacttgccgatggtagaataaggat
+6821022/1
CCCFFFFFHHHHHJJJJJJJJJJJIJJJJJJJJJHIJJGIJJJJJJJJJJ
@6149460/1
aataaatcgttttaacaactgggctctatgggacaaagtagctgtatttc
+6149460/1
CBCFFFFFHHHHHJJJJJJJJJJJJJJIJJJJIJJJJJFHIJJJHIJJJJ
@3442189/1
cttcacctgtggccggcggcacgcagacgccttgatgacctccactttga
+3442189/1
@@@DBDD?H::FFHIIIIGE@;AHAB6EHBBBECCCC@6>CCB?=;ACC>
@3442254/1
gtcggcataacgggccgcgactccgccctcttcctcgggttggaatgatt
+3442254/1
@CCDFFFDHHHHHIIHJJJJJIHJIIGHGHFHGHHEFFB;ABDDDDCCCD
@4159966/1
ctgcggaatgcttagcttccttcttagagcgtcccgtacccatagcaaca
+4159966/1
CCCFFFFFHHHHFGHGIGIGIGGIGGFGEDGFGHGGBDGIGEDFCBGBBG
@1426950/1
tccatactttgtttcatttaaatttacgggctatgccattcatcctcgca
+1426950/1
=?@FDFDFBFFHGIIHI<IIIGI@HIGEGGHGHIIGIIIIIIIIIHHGII
@1426955/1
ggcgttcatgcggcaaacgcctattaacattatcatcgttctcagcatgg
+1426955/1
CCCFFFFFHHHHHJJJJJJJJJJJJJJJJJJJJJJJJJJJJJJJJJJJJJ
@6821430/1
cgcaagaagtaccagaaacgggacttagccacaatctggtctggagagaa
+6821430/1
CCCFFFFFHHHHHJJIJJJJJJIJJJJJIJJJIJJJJJJJJIJJJJIIHJ
@4160402/1
ctgcttcacctgtggccggcggcacgcagacgccttgatgacctccactt
+4160402/1
CCCFFFFFHHHHHJJJJJJJJJJJJJJJJHHHFFEDEEEEEDDDDDDDDD
@7497958/1
ccgattattattatacttatacatcaaataattgtcaacgatttatttcg
+7497958/1
CCCFFFFFHHHHGJJJJJJJJJJJGIJJJJJJJJJJJJJJHIJJJJJJJJ
@5471860/1
gtggattttaatgttattattacagcatacataataaaattagaggaagt
+5471860/1
BBCFFFFFHHGHHHIJJJJJJJJJJJJJJJJJJJJJJJJJJJJJJJJJJF
@4160727/1
ggaagtaggtgctgggcctcttgtatgcgaaggtgttgaggcgcttgtgg
+4160727/1
CCCFFFFFHHHHHJJJJJJJJJJJJJJJJIJJJDGHHJJJJJJJJJJIJJ
@5472200/1
actgaggtcacggtactcgcggtacatgttgtgtacacctgagcgagact
+5472200/1
CCCFFFFFHHHHHHIJJJJJJJHIJJJJIJIIJGIJIIIJJJJJJJJIJJ
@4160957/1
gtttcaaaaaaactgtttcacataaataggtgagaagtgtgataatgtca
+4160957/1
CBCFFFFFDHFFHIJIJJIGIIJGIIIIIJFHGIIFHGIIIIJJJJJJJJ
@7498499/1
gtgcacgcgcttgggcagagggaatctgattgtgctgttgtggaactgct
+7498499/1
CCCFFFFFHHHHHJJJJJJJJJJJJJJJJJJJIJJJJIJJJJJJJJJJJJ
@777004/1
cactaataatcaaatacctaataattttataatataagtgtatatcgaat
+777004/1
CCCFFFFFHHHHHIJJJJJJJJJJJJJJJJJJJJJJJJIIHIJJJJJJJJ
@5472649/1
ggcctcttgtatgcgaaggtgttgaggcgcttgtggtggtgcacgcgctt
+5472649/1
CCCFFFFFHHHHHJJIIJJCGHIJJJJJJJJJJHIJFHIFHIJJJJHHFD
@777402/1
gagaagatcctcatcttgtatagaggaggcttgggctcgctctccgaagg
+777402/1
CCCFFFFFHHHHHJJJJJJJJJJJJJJJJJIJIIJIIJJJJJJIJJJJIJ
@5472979/1
caccacagttccagtctcaggcacattgccattagtagactgatcagccg
+5472979/1
CCCFFFFFHHHHHJJJJJJJJJJJJJJJJJJJJJJIIJJJJJJJJJJJJJ
@777788/1
gtttttctctgtgatctgtttcttggcatctatagatgtcggtggcgcac
+777788/1
B@@FFFFFHHHHHJJJJJHIJJJJJGJJJJJJJJIIJJIIJJHIJJJIIJ
@4162033/1
ggtagcactaagtgacggcacctccgacactgaggtcacggtactcgcgg
+4162033/1
CCBFFFFFHHHHHIJJJJJJJJJJJJJJJJJJJJJHIJJJJGIIJJJJHF
@7499517/1
gtgctgtctgtacattgaaaataaaaataaaaaaaatagcaggggttatt
+7499517/1
CCCFFFFFHHHHHJJJJJJJJJJJJJJJJJJJJJJJJJJJJJJIIHHIJJ
@4162459/1
gagacaagaaatggagttttaatacaaatcagtactaaaaaagtgttggg
+4162459/1
CCCFFFFFHHHHHJJJHJJJJIJJJJJJ9FHJBGIJIJIJGJJFHHIIJJ
@7499676/1
gattgctcagatgcaatttcttgcaagaattgcacaaagttgaagtcctt
+7499676/1
@@@DDEFBDCFFFDGGBHAHEIIEEE@D9CFHHHGIACEHHFG>DDGEGH
@7499692/1
gcctcttgtatgcgaaggtgttgaggcgcttgtggtggtgcacgcgcttg
+7499692/1
CCCFFFFFFAHHHJFFFACFF=FCFE=FHIIIJIIDGHHGEGIJIJHFFA
@778414/1
gaacttcttcaattgacgcaagaagtaccagaaacgggacttagccacaa
+778414/1
CCCFFFFFHHHHHJJJJJJJJJJJJHHJJJJIJJJJJJJJJJJJJJJJJJ
@778496/1
cgggcagttcgtcaacaagacattactagctgagaatatttttttccgtt
+778496/1
CCCFFFFEHHHHHIJJJJJJJJJJJJJJJJJJJJJJJIJJJJJJJJJJJJ
@55130/1
ctcatcttgtatagaggaggcttgggctcgctctccgaagggagcttgcg
+55130/1
@C@DFFFFGFFBHIGHGEIJJIJGEHECGGGGEDCFG@BFBBBAGIIJDH
@5474196/1
gcgccaccgacatctatagatgccaagaaacagatcacagagaaaaacaa
+5474196/1
CCCFFFFFHHHHHJJJJJJJJJJJJJJIJJJJJJJJJJJJJJJJJIJJJJ
@6822430/1
gtagccgtgtgtttgcccaccttcatcgtcagctcgatcttttggtactc
+6822430/1
CCCFFFFFHHGHHJJJJJJJJJJJJJJJIJJJJJJJHJJJJJJJJGIIJJ
@3442633/1
catcaatttatcttcaaatgacgacaccacagttccagtctcaggcacat
+3442633/1
@@@FFBDDHHFFHIIIIIIBEI=DHIHHGIIGGHDFHGFHIIGGHEFFHG
@3442679/1
gcactgagtgacggcacctccgacactgaggtcacggtactcgcggtaca
+3442679/1
CCCFFFFFDFHHHJJJJJJJJJJJJJJJJJJHHIJJJHIJJJJJIHHFFF
@4792847/1
cttgttaatgcctggccctcagcgacatgtaagagttcaatggggaagta
+4792847/1
CCCFFFFFHHHHHJJJJJJJJJJJJJJJJIJJJIIHIJJJJJJJJJJJIJ
@3442992/1
cttagagcgtcccgtacccatagcaacaagatcagcgactgtcacacggt
+3442992/1
@CCFDDDFHFHHHJEHHGGGHGGIJIJGHHCGHGIEHIIJJGIJJJJJJE
@6822913/1
gggctctgtgcctggctcccatgtcacggtagcactgagtgacggcacct
+6822913/1
CCCFFFFFHHHHHJJJJJJJJJJJJJJJJHIJJJJJJJJHHIJJJJJJJJ
@7500659/1
gcttggtacaaagcaaaggtcgggcagttcgtcaacaagacattactagc
+7500659/1
@@@DDDDADFHBBBBFEHGCEGHDFGFCDGGHHHDHEHIIEDB>CHIIEI
@3443299/1
attgaaagtgcgggggtgacatcggacttaatacaaggaaactgttt
+3443299/1
CCCFFFFFHHHHHJJJAGIJJJJHHGFFFEDEEEEDDDDDDDDDDDD
@7500873/1
gtacttagttacttgttattgctttatgattggttgcatattatggcaac
+7500873/1
CCCFFFFFHHHHHJJIJJJJJJJJJJJJIJJJJJJJJJJJJJJJJJJJJJ
@2769625/1
ctcccatgtcacggtagcactgagtgacggcacctccgacactgaggtca
+2769625/1
CCCFFFFFHHHHHJFHJJJJJJJJHIJJJJJJJJJJJJJJJJJJJJJHJJ
@1428491/1
aagaagtaccagaaacgggacttagccacaatctggtctggagaga
+1428491/1
CCCFFFFFHHHHHJJJJJJJJJJJJJJJJJJJJJJJIHJJJJJJJJ
@2769805/1
agctggacaaggcactggcaacgaccaatcatggacttttcttcaatatc
+2769805/1
CCCFFFFFHHHHHJJJJJJJJJJJJJJJJJJJJJJJJJJJJJJJJJJJJJ
@3443968/1
ggacatttcaattttatttagttggtcttggttgaacggaactccaatcc
+3443968/1
CC@FFFFFHHHHHJJJJJJJJJJJJHJJJJJJJJJJJJJJJJJJJJJJJJ
@6151599/1
gtggtgcacgcgcttgggcagagggaatctgattgtgctgttgtggaact
+6151599/1
CCCFFDFFHGHHHIIJJJJIIJJJJJJJJIJJJIJJJJJJIIJIJIJJJJ
@2770098/1
ctgtgatctgtttcttggcatctatagatgtcggtggcgcacagggcacg
+2770098/1
CCCFFFFFHHHHHJJJIJJJJJJJJJJIJIIJJJGHJJJJJJJJJJJJJJ
@2136684/1
cgttgatgtcgcaagatagtgagacattcactttttagtcataatcttca
+2136684/1
@@?ABDDDDFDFFGA?EFB3AAFDA@DBD?C@@GHIH?:B?FGCGID@??
@4794494/1
catacataataaaattagaggaagtaggtgctgggcctcttgtatgcgaa
+4794494/1
CCCFFFFFGHGHHJIGGIJJJJEJFIJJHIJJIIJJJJJJJJHIJJJJGG
@6152401/1
gtaagaacaaaccacaaatggcttagtacgagtttgttttgcgtttaacg
+6152401/1
CBCFFFFFHHHHHJJJJJJJJJJJJJHIJGIJHIJJIJJJJJJJJJJJJJ
@56203/1
gagttgataacccaattgcccgtacggatctgttctgcaatccttttgtc
+56203/1
CCCFFFFFHHHHHJJJJJJJJJJJJJJJJJJJJJJJJJJJJJJJJJJJJJ
@6153061/1
gccccgtcgcgtacttgcagaagcatggctgcccaatgatcggcattccg
+6153061/1
CCCFFFDFHHHHHJJJJJJJJJJJJJJJIJJJJJJIJJJJJJJJJJHHHH
@6153686/1
gccgcctttcatattcgcatctttttcgctcatactcccgcctttcatca
+6153686/1
CCCFFFFFHHHHHJJJJJJJJJJJJJJJJJJJJJJJJJJJJJJJJJJJJJ
@4165260/1
ctctatcaagtgctcgttttgttagacttcagtgtagctttgtattatgt
+4165260/1
CCCFFFFFHHHHHJJJJJJJJJJJJIJJJJJJIIIJJJJJJJHIJJJJJJ
@6154147/1
cgggagtccatccacggctttttccagatccactcttgctccatggtcca
+6154147/1
CCCFFFFFHHHHHJJJJJJJJJJJJJJJJJJJJJJJJJJJJJJJJJIJJJ
@57270/1
tgggtattcagttcttaagatacatcaataaaacacgtgaaagtaatgat
+57270/1
BCCFDFFFHHHHHJJJJJJJJJJJJJJJJJJJJJJJJJJJJJJGIIIJJJ
@4166041/1
gtccgtcaaagcatttattgtggccgctctaggcagcaaacagttcatcc
+4166041/1
CCCFFDFFHHHHHJJJJJJJJJJJJJJJJJJJJJJJJJJJIJJHIJJJJJ
@57879/1
ctcttgtatgcgaaggtgttgaggcgcttgtggtggtgcacgcgcttggg
+57879/1
CCCFFFFFHHHHHJJJCFHIJJJJJJJJJJGIJIJJHHJIJJJJHFFFDD
@2137056/1
gtcggtggcgcacagggcacgcttgcgcatgacatctatacatgccattg
+2137056/1
CCCFFFFFHHHHHJJJJJJJJJJJJJJJJJJJJJJJJJJJJJJJJJJJJI
@779370/1
gcccagtcaacggatggccaaataggaaacactacgctttacacgcatga
+779370/1
CCCFFFFFHHHHHIJJJJJJJJJJJJJJJJJJJJJJJJJJJJJJJJJJJI
@779934/1
ccgtacccatagcaacaagatcagcgactgtcacacggtagcggaaggtg
+779934/1
CCCFFFFFHHHHHJJJJJJJJJJJIJJJJJJJJJJJJJGHJJJIJJJJCH
@2137900/1
cttgtatttgttatgtaaccactccatactttgtttcatttaaatttacg
+2137900/1
@BCFFFFFHHHHHJJJJJJJJJJJJJJJJJJJJIIJJJJJJJIJJJJJJJ
@2771420/1
ctcataacgcagccagatgccaaagttcttgatcttcactgggctcttct
+2771420/1
CCCFFFFFHHHHHJJJJJJJJJJJJJJJJJJJJJJJJJJJJJJJJJJJJJ
@2771611/1
gcctcttgtatgcgaaggtgttgaggcgcttgtggtggtgcacgcgcttg
+2771611/1
CCCFFFFFHHHHHGHIJJAFCGIIJJJJIHJIIJJJIJJIGIIGIIHFFD
@7501458/1
tgctgggcctcttgtatgcgaaggtgttgaggcgcttgtggtggtgcacg
+7501458/1
BCCFFFFFHHHHHIHGGIIIIJJJ?FEGIIJJJJJIIJGHJHIJFGHIJH
@2771744/1
gtcaccgaaggcggcggccgcattcggtttcacagaaaccgaattaatac
+2771744/1
CCCFFFFFHHHHHJJJJJJHFDDDEED?BDDFDDDDDDDDDDDDDDDEED
@2771950/1
gtgaattattaactatcttaatcgattacactaagcaattaataattatt
+2771950/1
CCCDDFFFHHHHHJJJJJJIJJIJJIJJJJIJJIJIIGHIIIJGIJJGII
@2138519/1
gtgctgggcctcttgtatgcgaaggtgttgaggcgcttgtggtggtgcac
+2138519/1
CCCFFFFFHHHHHJJJJJJJJIJJJCGHIJJJJJJJJJJHIJFHIEHIJJ
@6824526/1
agcatagtagtcggcaaacgttaagtaagagtccgagtcgaattgagact
+6824526/1
CCCFFFFFHHHHHJJJJJJJJJJJJJJJJJJIJJJGJHIJJJJJJJJJJJ
@5476710/1
gccagatgccaaagttcttgatcttcactgggctcttctctgggatttcc
+5476710/1
CCCFFFFFHHHHHJIIJJJJJJJJJJJJJJJJJJJJJJJJJJJJJJJJJJ
@2138669/1
ggtgcacgcgcttgggcagagggaatctgattgtgctgttgtggaactgc
+2138669/1
@CBFFFFFHHHHHJJJJJJJJJJJJJJJJJJJJIJJJJIJJJJJJJJJJJ
@2138670/1
gtggattttaatgttattattacagcatacataataaaattagaggaagt
+2138670/1
CBCFFFFFHHHHHJJJJJJJJJJJJJJJJJJJJJJJJJJJJJJJJJIJJH
@781420/1
caggaaggcgtcaatatttttttaaatcaaagacgtaatttgtatgagtg
+781420/1
B@CFFFFFHHHHHJJJJJJJJJJJJJJJJJJJIJJGGIIJJJHIJJIJCG
@4794943/1
ctggcaacgaccaatcatggacttttcttcaatatccacataagtaactt
+4794943/1
CCCFFFFFHHHHHJJJJJJJJJJJJJJJJJJJJJJJJJJJJJJJJJJJJJ
@7502266/1
ccacaatctggtctggagagaagatcctcatcttgtatagaggaggcttg
+7502266/1
CCCFFFFFHHHHHJJJIJIJJIJJJJJJJJJIJJJIJJFIIJJHJJIJJ<
@2139084/1
cttgtatttgttatgtaaccactccatactttgtttcatttaaatttacg
+2139084/1
@BCFDFFFHHHHHJJJJJJJJJJJJJJJJJJJJIJJJJJJJJJJJJJJJJ
@4795151/1
aatcttcgtgggactagtagtaatttctttctgccactctttaagttgtc
+4795151/1
CCCFFFFFHHHHHIJJJIIJHIJJJJJJJJJJJJJJJJJJJJJJJIJJJJ
@6155980/1
gtcgccgataccagatttaaaaaaaaagaaattgtgatcttaataaatat
+6155980/1
CCCFFFFFHHHHHJJJJJJJIJIJIJJJJJIJJJHIJJ7CHHHHHHHHFF
@4167689/1
gctgggcctcttgtatgcgaaggtgttgaggcgcttgtggtggtgcacgc
+4167689/1
CCCFFFFFHHHHHJJJJJJJJJJEGHIJJJJJJJJJJHHJIJJHIIJJJH
@6156252/1
ctcccacacgtttcacttcagcatagacaggtgtcttccctggcaataca
+6156252/1
CCCFFFFFHHHHHJJJJJJJJJJJJJJJJJJGIIJJJJJJJJJJJJJJJJ
@4167961/1
gtggtcttcttgaacttcttcaattgacgcaagaagtaccagaaacggga
+4167961/1
CBCFFFFFHHHGHJJJJJJJJJJJJJJJJJJJJJJJHIIIJJJJIJJJJH
@4168038/1
ctttactcgaatagtcttttctaacttgaacagtgcgatgttttacaagg
+4168038/1
CCCFFFFFHHHHHJIJJJJJJJJJJJJJIJJIJHIJJIJJHIJJJJIIJJ
@3445841/1
cctcaatctgcaccagttcatatttgggcacagttcctcgacgagcaagt
+3445841/1
@@@DFFFDFFFFHIGIHHJJJJJJJIIJIJIIIHIIDGHJJGHIJIGGIF
@4168164/1
gcggcctctagccgacacgattatgaagacgaagcggacgtcacggtaag
+4168164/1
CCCFFFFFHHHHHJJJJJJJJJJJJJJJJJJJJJJJJJJHHFFFDDDDDD
@6156520/1
agcatacataataaaattagaggaagtaggtgctgggcctcttgtatgcg
+6156520/1
CCCFFFFFHHHHHJJJJJJJJJJJJJJJJJJJJJJJJIJJJJJJJJJJJJ
@6156552/1
gttttacaagggcaggttgaactcacaccattcaatttaaaagaaactgg
+6156552/1
CBCFFFFFHHHHHJJJHIJJJJJJJJJJJJJJJJJJJIJJJJJJJJJJJJ
@6156593/1
ctcatcttgtatagaggaggcttgggctcgctctccgaagggagcttgcg
+6156593/1
CCCFFFFFHFFHHGIIGJJGHHIHIHFGHGGIIGHIIIIGIIIGHGGGII
@6156841/1
cccgtttagcagcttcatccagaggcaagcgctccaagttgcttggaggc
+6156841/1
CCCFFFFFHHHHGJJJJJJJJJJJJJJJJIJJIJJJJJIHJJJJJJIJJE
@1431399/1
gcgcttgtggtggtgcacgcgcttgggcagagggaatctgattgtgctgt
+1431399/1
CCCFFFFFHHFHHHIIJJJJJJJJJJIJJJJJJJJJJJJJJJJJHIIJJJ
@4168906/1
gttacctgcaacttggccaggttagggccaacagattgtttgagatgttt
+4168906/1
@@@BDDFFHHGFFCBHIGFHIGGGIIIEHGGIGE;?CF0:B?BDFDGHGH
@1431521/1
gcccaatgatcggcattccggcgtcattcgatatcttctgtagctgctgt
+1431521/1
CCCDDFFFHHHHHJJJJIGGIJIGBHGJJGJJJJJIIJJIHJIJJJIJJF
@4797243/1
gtgctgggcctcttgtatgcgaaggtgttgaggcgcttgtggtggtgcac
+4797243/1
CCCFFFFFHHHHHJJIJJJJJHIIJEGFHIJJJHIJJJJIJJHIJBHIJJ
@1431890/1
ggcgcacagggcacgcttgcgcatgacatctatacatgccattggcgttc
+1431890/1
CCCFFFFFHHHHHJJJJJJJJJJJJJJJJJJJJJJJJJJJJJJJJJJJJJ
@3447280/1
ccttgggctccgcgaacgcagttttcgaccttattatgtgtagatagtaa
+3447280/1
@@CFFFFFGGHHHJJJJJJJIGIJJJJJJJJJJJJJJJFHFHIIJIJHHH
@1432744/1
cacgcgcttgggcagagggaatctgattgtgctgttgtggaactgcttca
+1432744/1
@@@?BDDDDFHFHHIIIGG@DGDDHFHDDHGHHI?DDFFIFHIIIIIIGG
@1432774/1
ggatcttgccgtcattgcagactgtgtggtagcgggtcggacgagccgtg
+1432774/1
CCBFFFFFHHHHHJJJJJJJJJJJHIHHJHHJJJJJHIJJIJHGFFDDDD
@6826944/1
gccagatgccaaagttcttgatcttcactgggctcttctctgggatttcc
+6826944/1
CCCFFFFFHHHHHJGHJJJJJJJJJJJJJJJJJJJJJJJJJJJJHJJJJJ
@5478594/1
gtggtggtgcacgcgcttgggcagagggaatctgattgtgctgttgtgga
+5478594/1
BBCFFFFDHHHHHJJJJJJJJJJJJJJJIJIJJJIJJJJJJJJJJJJJJI
@1433234/1
catacataataaaattagaggaagtaggtgctgggcctcttgtatgcgaa
+1433234/1
CCCFFFFFHHHHHJJJJJJJJJJJHJJJHIIJJJJJJJJJJJJJJJJJHI
@59311/1
cttgttgttaagaggtgttacctgcaacttggccaggttagggccaacag
+59311/1
CCCFFFFFHHHHHJJFGHIJJJJJJJJJJJJJJJJJJFHIJJJJJJJJJJ
@6827333/1
catgccatgtaccacgcctgggatgccacccggcaccactcccgggtgag
+6827333/1
C@CFFFFFHHHHHJJJJJJJJJJJJJJJJJJJJJJJJJJJJJJJJJHJHH
@59578/1
ctgcaaagttaaccatcttgtattcaaaagaaaacctagaatcactggtt
+59578/1
CCCFFFFFHHHHHJJJJJJJIJJJJJJJJJJJJJJJJJJJJJJJJJJJIJ
@5479753/1
gtggtcttcttgaacttcttcaattgacgcaagaagtaccagaaacggga
+5479753/1
CCCFFFFFHHHHHJJIJJJJJJIJJJJJJJJJJJJJFHIJJJJIJJJJIJ
@59989/1
ctccaatcctttactcgaatagtcttttccaacttgaacagtgcgatgtt
+59989/1
CCCFFFFFHHHHHJJJJJJJJJHJJJJJJJJJJJJJJJJJJHHIJJJJIJ
@5480106/1
atcttgtatagaggaggcttgggctcgctctccgaagggagcttgcggcc
+5480106/1
CCCFFFFFHHHHHJIHGIJJGHIJJIJJJIJJJJIIIJJHIJJJIJJHGF
@3447607/1
cttgaattccttgatgactgcatagatagaaatcgaactcggtcggatgc
+3447607/1
CCCFFFFFHHHHHJJJJJJJJJJJJJJJJJJJJIJJJJJJJJIJJJJIJJ
@785000/1
attttgtttggtatctgataccgacacatggtaggctccatggatttagg
+785000/1
1=BFFFFFHHHHHIJJJJJJJJIJJJJJJJJHIJJJJJJJJJJHIJJJJJ
@2140757/1
ttgtgctgttgtggaactgcttcacctgtggccggcggcacgcagacgcc
+2140757/1
CCCFFFFFHHHHHJJJJJJJJJJJJJJJIJJJJJJJJJJHFFFDDDDDDD
@5481781/1
cacaatggtgaactggcgttcatgcggcaaacgcctattaacattatcat
+5481781/1
?@BDDDDFCFHHHJJJJIIJJJJJJJJJJJJJJJJJJJJJJJJJJJJJJJ
@60460/1
actaattctatgcaaagtatagcttgtatttgttatgtaaccactccata
+60460/1
CCCFFFFFHHHHHJJJJHJJJJJJJIHJJJJJJJJJJJJJJJJJJJJJJJ
@2140936/1
gtcgaacattctatgcttatatcattaatctccgcaactatatttgacgg
+2140936/1
@@@BDDADFH<F?GE@BG>IGEAHIGBAHF?ABG<EAAG>F?G<9BGBEE
@4798799/1
cgggctatgccatttatcctcgcacgttggcagtaatagtacaagtgaaa
+4798799/1
@CCFFFFDHHHGHIIIJIIHHGGIIIEGIIHII?FHGHE?GIJIJFGIIJ
@5482175/1
ctcataacgcagccagatgccaaagttcttgatcttcactgggctcttct
+5482175/1
CCCFFFFFHHHHGJJIIJJJJIIGJGHIIJJJJJJGIJJJJJJJJJJJJJ
@2141147/1
cagcatacataataaaattagaggaagtaggtgctgggcctcttgtatgc
+2141147/1
CCCFFFFFHHHHHJJJJJJJJIJJJIJIIJJJJJJJJJJJJJJJJJIJJI
@2141186/1
cagttacaatgtttgagtacttagttacttgttattgctttatgattggt
+2141186/1
@@@BDDDDHFFBDEHGGACD?HIGFHIIIIIIFEGIIIHIIEHIGFGGCG
@2773449/1
tctgttcgtctgtgcgcgctaatctcagaaacggctgatccgagttggat
+2773449/1
CCCFFFFFHHHHHIJJJJJJJJJJJJJJJJJJJJJJJJJJJJIJEHIHEH
@7504735/1
gttattattacagcatacataataaaattagaggaagtaggtgctgggcc
+7504735/1
CBCFFFFFHHHHHJJJJJJJJJJJJJJJJJJJJJIJJHIJJHIJJJIJ@G
@7504770/1
ccgcaatgttggagcttggtacaaagcaaaggtcgggcagttcgtcaaca
+7504770/1
@CCFFFFFHHHHHIIJJJJHIJJJJJIIJGIIDHIJJJJJHIJJIGJJJJ
@5482451/1
gttcgtgttgcaagacatgtaggaactgtccctcggagatgccgtcccgg
+5482451/1
CCCFFFDDHHHGHIIJJJJIJIJIJJIIIIGIIJJIIIJJJJJJJJJJJI
@5482783/1
gcgaaggtgttgaggcgcttgtggtggtgcacgcgcttgggcagagggaa
+5482783/1
@@CDFAD<CAFHFIIIIIIIICC;DGG:FHIIIEHGHIGFHHGFFFECCC
@2774111/1
gtcctgcagagcttgccacatcttgtaagcagcctgacgcttagcaagtt
+2774111/1
CC@FFFEFDHGHDHIIJJJGGFHEHJIGHIIHIJJIEIIEHHGGD@BFFG
@5482972/1
ctctggttcgattgggcctcaaaaaatcacgtttatacatttttttttta
+5482972/1
CCCFFFDFHHHHHJJJJJJJJJJJJJJJJJJHIJJJJIJJJJJJJJJHDD
@5483009/1
ctgcaatcctgcctcacatgattcatccacaaattccaacccttgcgttt
+5483009/1
=B@FBBBDHHHHHJJJJJJJJJJJJJJJJJJJJJJJJJJJJJJJJJJIJJ
@7505582/1
gttcaaattcaaataaaatcactctgcaatcctgcctcacatgattcatc
+7505582/1
@@@FFFFFHHHGHJJJJJJJJJJJJJJEHHFFIIJJJJIJJJJJJJIIJJ
@2142094/1
cgtgcacaccctggtggcgcggtgcatgtagatgggcatcccgctgatgt
+2142094/1
@@?DFFFFHDHFBE<CDFAFHG?DHFFCHHEHIIIIGIIIGIIIIIEIHA
@6157125/1
gtcgaacactattctatgcttataccattaatctccgcaactatttgacg
+6157125/1
CCCFFFFFHHHHHJJJJJJJJJJJJJJJJJJJJJJJJJJJJJJJJJJJJJ
@6157363/1
gtcccgtacccatagcaacaagatcagcgactgtcacacggtagcggaag
+6157363/1
CCCFFFFFHHHHHJJJJJJJJJJJJJJJJJJJJJJJJJJJJGHJJJJJHH
@2774955/1
tacagttagaaatgttacaacctctatactttgcattaaaataatgccca
+2774955/1
@CCDFDFBHFHH<FEGI@FHHEHIIIBHF<CHGGDHICE<DGDGDHHI9?
@2775182/1
tgcaacttggccaggttagggccaacagattgtttgagatgtt
+2775182/1
?@@DDDDBBFFHBDBAEHHGAHGGGIEHFHGHFDGD@BBBDBB
@7506545/1
ctggagagaagatcctcatcttgtatagaggaggcttgggctcgctctcc
+7506545/1
@<@DFFDFFDHHBHGIIIIIGIIEFHGHIGHGGIIIIGIIIIGIIIHIII
@1433751/1
cttggttgaacggaactccaatcctttactcgaatagtcttttctaactt
+1433751/1
CCCFFFFFHHHHHJJJJJJJJJJJJJJJJJJJIIJJJJJJJJJJJJJJJJ
@6157998/1
gtgctgttgtggaactgcttcacctgtggccggcggcacgcagacgcctt
+6157998/1
CCCFFFFFHHHHHJJJJJJJJJJJJJJJJJJJJJJJJHHFFDDDDDDDDD
@2143129/1
ggatgcactacatttccgtccatcattttgtcaacgaactcttctgaagt
+2143129/1
CCCFFFFFHHHHHJJJJJJJJJJJJJJJJJJJJJJJJJJJJJJJJJJJJG
@2775875/1
ctgcagatgactgtgcatccttgctagtaagtcctgagccatagcaaaca
+2775875/1
CCCFFFFFHHHHHIJJJJJJJJJJJJJJJJJJJJJJIJJJJJJJJJJJJJ
@7506704/1
ctcgacgagcaagtagttcttgaagcacagacacaggtgtcttcaacgga
+7506704/1
CCCFFFFFHHHHHHIJHIJJJJJJJJHIJIJJJJJJJFHGHJJJJJJJJJ
@61599/1
ggttcaaattcaaataaaatcactctgcaatcctgcctcacatgattcat
+61599/1
CCBFFFFFHHHHFHHIJJJJJJJJJJJIEHIHIJJJJJJJJJJJJJJJJI
@2776068/1
ccacaatctggtctggagagaagatcctcatcttgtatagaggaggcttg
+2776068/1
<@@FDBDFDDFCFHHHCFEGCGGDGGEHIEEHGIEFDGFG>GCIIGGGH<
@1434080/1
gtcttagcttttttgctgctggcacatccaattgggtttcttcactcatc
+1434080/1
BBBFFFFFHHHHHJJIJJJJJJJJJJJJJJJJJJJJHIJJJJJJJJJJJI
@2143311/1
gtaagaaggtggcggccagaatctagacatgcacagctcttgcagccatc
+2143311/1
CCCFFFFFGFDHHJJJIIIIJIJIJJJJIJJJJIGIJJJJJIJIIJJJJG
@6158357/1
cctaaatctatggggcgggatggtcgtttgaaaaattgacggccagcctt
+6158357/1
;?;BDDDDDFFD<C7FAGF8B5@.=A=BDBBCCC>A95>@B=??=@B?BB
@1434320/1
agccttagctgcggaatgcttagcttccttcttagagcgtcccgtaccca
+1434320/1
<@@FFFFFHGHHGIIIIIIIII@EHIIIICFDEHCAGHIGIGIIIIIIII
@6158438/1
acataataaaattagaggaagtaggtgctgggcctcttgtatgcgaaggt
+6158438/1
@BCFFFFFHHHHHJJIJJJJJIJJJHIJJJJJJJJJJJJIJJJJJHIIJD
@2776444/1
ccaattcactgttcattacctgtgaaaactgcccctcagatacaccgtca
+2776444/1
CCCFFFFFHHHHHJJJJJJJJJJJJJJJJJJJJJJJJJJJJJJJJJJJJJ
@4170355/1
gccagaatctagacatgcacagctcttgcagccatccaacgggattgccc
+4170355/1
@@?DDFDFHHFHFGGIIIGEI@HDHDEEHHFDHIIIIIIIIIIIGIIIII
@4170695/1
tggaactgcttcacctgtggccggcggcacgcagacgccttgatgacctc
+4170695/1
@@@DDD>DFFFFA?:FCAFGGEDE<?FA;8A6A44?939@?5@CC@ACCC
@6158955/1
ctgtcatctggttcatacggcgcgcggtcgcctccttgatgcattgcgtc
+6158955/1
CCCFFFFFHHHHHJJJJJJJJJJJJJJJJJJJJJHHHHHHFFFFFFEDDD
@6159259/1
ccacgacgctcggacatttcaattttatttagttggtcttggttgaacgg
+6159259/1
CCCFFFFFHHHHHJJJJJJJJJJJJJJJJJJJIJJJIJJJJJIJJJJJJJ
@7508664/1
ctcttgtatgcgaaggtgttgaggcgcttgtggtggtgcacgcgcttggg
+7508664/1
CCCFFFFFHHHHHIIJEGHIJJJJJJJJJJIJJFIJFHIJJJJJHFFFDD
@7508789/1
cggcgatttaatttttttatgtttttattatgcaattcatgtttatttca
+7508789/1
CCCFFFFFHHFHHJIJJJJJJFIIJJJFJGEGIIJJJJJJJIIJIJJJIJ
@7509068/1
catactttgtttcatttaaatttacgggctatgccatttatcctcgcacg
+7509068/1
CCCFFFFFHHHHHJJJJJJJJJJJJJJJJJJJJJJJJJJJJJJJJJJJJJ
@785502/1
gggcgattatttactttgacaccacttttttccacgaaaaagctatttga
+785502/1
CCCFFFFFHHHHHJJJJJIJJJJJJIJJJJJJJJJJJJJJJJJJJJJJJI
@785550/1
gttggtcttggttgaacggaactccaatcctttactcgaatagtcttttc
+785550/1
@@@FDBDEFDFHGGJJIGJGGII>FGGIJJIGGFHIGI=BFGGFIIJIJD
@786357/1
ctcggacatttcaattttatttagttggtcttggttgaacggaactccaa
+786357/1
CCCFFFFFHHHHHJJJJJJJJJJJJJJJIJJJJJJJJJJJJJJJJJJJJJ
@787137/1
tccctgacacctcacccagggcgggatatggaattttaatttatgccccc
+787137/1
CCCFFFFFHHHHHJJJJJJJJJJJJJJJJJJHHHHHHFFFFFFFEEEEDD
@787866/1
ggctgtgacttgtagtcaaggtggagattttactatctttcaagtcggca
+787866/1
C@@FFDEFFHGFHJJIJGHGJCGHIJCGIIJIJJJJEHHIGIJHFFII6@
@788426/1
cgatgttttacaagggcaggttgaactcacaccattcaatttaaaagaaa
+788426/1
CCCFFFFFHHHHHJJJJJJJIJIJJJJJJJJJJJJJJJJJJJJJJJJJJJ
@7512001/1
cgtagttctcagcttccctgcaaagttaaccatcttgtattcaaaagaaa
+7512001/1
CCCFFDFFHHHHHJJJJJJIJIIJJIIJJJJJJJJJJHJJJJJJJJJJJJ
@1435844/1
gttggtcttggttgaacggaactccaatcctttactcgaatagtcttttc
+1435844/1
CCCFFDFFHHHHHJIJJJJIJJJJJJJJJJJJJJJJJJJJJJJHJJJJJI
@3449634/1
atcgttctcagcatggtaagaaggtggcggccagaatctagacatgcaca
+3449634/1
CCCFFFFFHHHHGJJJHIIJJJJJJJIJJJIJJJJJJJIJJFJIJJJIJJ
@4172114/1
ttttaatgttattattacagcatacataataaaattagaggaagtaggtg
+4172114/1
CCCFFFFFHHHHHJJJJJJJJIJJJJJJJJJJJJJJJJJJJJJJIIJJHI
@5484139/1
gttccacttcatcatcagggatcttgccgtcatt
+5484139/1
@@@DADDDFF?F?2<ACFGFBGCDFEHCFGFEFD
@3450191/1
gcctcacatgattcatccacaaattccaacccttgcgtttcaaaacaatt
+3450191/1
CCCFFFFFHHHHHJJJJJJJJJJJJJJJJJJJJJJJJIJJJIJJJJJJJJ
@1437180/1
cttgggcagagggaatctgattgtgctgttgtggaactgcttcacctgtg
+1437180/1
CCCFFFFFHHHHHJJJJJJJJJJIJIJJJJJHIJJJJJJJJJJJJJJIIJ
@1437206/1
gagaagttcagtgacatacacacgtacagaagaattatatatataa
+1437206/1
CCCFFFDFDFHAFDGGIJJJJJJICCFHIJJIJEHECIHHGHGFGG
@4173102/1
gccgtatttgggtccaatagatatttataagatgtcattttcacagttac
+4173102/1
CCCFFFFFHHHHFGIJJJJJIJJJJJJJJ<FHIJJJJJJJJJIJJJHJJJ
@2144953/1
catacataataaaattagaggaagtaggtgctgggcctcttgtatgcgaa
+2144953/1
@@@ABBDDBF?FFHHIDB@HHGEEIAH@AEGHIHICDHHIAHICBB??16
@63847/1
ggatttggttgaaatttggtacagatatagtttagaaccttagaaaggac
+63847/1
CCCFFFFFFHHHHJJJJJJGIIJJJJJJJJIIJIIJJJJJJIFIJJJJIJ
@2145330/1
gtcctgcagagcttgccacatcttgtaagcagcctgacgcttagcaagtt
+2145330/1
@@?BB:;A:F?:<<<CACCE33A:CH>H<3F?FBAB?F?FGIBB?BFDFF
@5486215/1
ggcttcaacagcttgttagcttgccattgtcctttcctaggagtgacttt
+5486215/1
CCCFFFFFHHHHHJJJJJJJJJJJIJJJJGJJJJJJJJJJJJJFHIJJJJ
@6159829/1
cggaactccaatcctttactcgaatagtcttttctaacttgaacagtgcg
+6159829/1
BCCDDFFFFHHHHJJJJJJIGIEHJJJHIIJJIGIJJJJJIHIJIJHIII
@2777896/1
gttgaacggaactccaatcctttactcgaatagtcttttctaacttgaac
+2777896/1
@??DFFFFGAFHDIIGGIJJJIIGGGIJIIJJJIJIJJGHJIIIJJJGII
@4801879/1
ggattttaatgttattattacagcatacataataaaattagaggaagtag
+4801879/1
CCCFFFFFHHHHHJJJJJJJJJJJJJJJJJJIJJJJJJJJJJJJJJJIIJ
@6160488/1
cttgtagtcaaggtggagattttactatctttcaagtcggcataacgggc
+6160488/1
CCCFFFFFFHHHHCGGHJHJJJJJJJJJJJJJJJJIIJJIIJJJJJJJJJ
@4802315/1
gccacagtgagtgatttcaattttgagacctttgatttcttttgtaaatt
+4802315/1
CCCFFFFFHHHFHIJJJJJJJJJJJJJJJJJJJJJJJJJJJJJJJJJJJJ
@6160896/1
ggtgttgtatcgctcgggcagggcacaccatagctttgaaactatagcgt
+6160896/1
@@?DDDDDFFD?FGEGGGHGHIGBFGIGFHIGGDEGGHGIGGGHGEIIIA
@2778551/1
gtgctgggcctcttgtatgcgaaggtgttgaggcgcttgtggtggtgcac
+2778551/1
CCCFFFFFHHHHHJJJJJJJJIJIJEGHIJIJJJJJJJJHIJCHJGHIJJ
@3453521/1
cttccctgcaaagttaaccatcttgtattcaaaagaaaacctagaatcac
+3453521/1
@@@F?ADDDHFDHDEEIIICHIIII4CHF@HHHIIDHIIIIIEHEDG@FG
@2779408/1
ctcacaccattcaatttaaaagaaactgggtgcgtgcaggatcctcgtca
+2779408/1
CCCFFFFFHHHHHJJIJJJJIJJJJJJJJJGGIJIIEHIIJJJJJJJIJJ
@2779763/1
gctgatctctttgcggccttcaaactgaacctaggtaatccctttatttc
+2779763/1
CCCFFFFFHHHHHJJIJJJJJJJJJJJJJJJJJJJGIJJJJJJJJJJJJJ
@3453873/1
ataaataaaaaagttatgtcaaattaaagaatcacgtcgaacattatatg
+3453873/1
CCCFFFFFHHHHHJJJJJJJJJJJJJJJJJJJJJJJJJJJJJJIJJJJJJ
@2780003/1
gcctcttgtatgcgaaggtgttgaggcgcttgtggtggtgcacgcgcttg
+2780003/1
CCCFFFFFHHHHHJIJJJFGHIJJJJJJJJJJHIJIJJHIJJJJJJHFFD
@4805453/1
ctgtgatctgtttcttggcatctatagatgtcggtggcgcacagggcacg
+4805453/1
BB@DDFFFHHHHHJJJIIJJJJJJJJJJJJIJJJFHIJJJJJJJJJJJJJ
@7513546/1
tgataaattcactctagcacgtagttctcagcttccctgcaaagttaacc
+7513546/1
CCCFFFFFHHHHHJJJJJJJJIJJIJJJJJJJJJJJJJJJJJJJIJJJJJ
@6164046/1
ctggagagaagatcctcatcttgtatagaggaggcttgggctcgctctcc
+6164046/1
@@CFDFDFGHHGHJJJJIJIJIIHIIGGCIJGIIIIJEGGIGGHIGGIGI
@6164176/1
gtcatcgcggcctctagccgacacgattatgaagacgaagcggacgtcac
+6164176/1
CCCFFFFFHHHHHJJJJJJJJJJJJIJJJJJJJJJJJJJJHHFFDDDDDD
@2148216/1
cggctgtatcttcgttcactacggtgtctcatttctctttctctatcacg
+2148216/1
CCCFFFFFHHHHHJJJJJJJJJJJHIIJJJJJJJJJJJJJJJJJJJJJJJ
@6166025/1
gatgccgtttctgtaccaataggaacaatacttcgggcttattctgcata
+6166025/1
CCCFFFFDHHHHHJJJJJJJJJJJJJJJJJJJJJJIJJJJJJJJJJJJJJ
@2148932/1
gataccacaataatttagatcattacaaaatatgaatctacttatttaaa
+2148932/1
CCCFFFFFHHHHHJJJJJJJJJJJJJJJJJJJJJIJJJJJJJJJJJJJJJ
@6167271/1
aacgaaaccaatttagaatatacgaaacagcaggaccactacagacaaat
+6167271/1
?BBFFFFFHHHHHJJJJJJJJJJJJJJJJJJJJJJJIJJJJJJJJJJJJJ
@6167565/1
gggaatctgattgtgctgttgtggaactgcttcacctgtggccggcggca
+6167565/1
CCCFFFFFHGHHHIGIJJIIJHIJIJJJJJJJJJJJJIJJJJIJJJJHFD
@2150058/1
cgaatatattgtgggatgcttaaatttacatttagtgtttgtttcatgtc
+2150058/1
@CBFFFFFHHHHHJJJJJJJJJJJJJJJJGIJJJJHIIGJJJJJJJJJJJ
@6167776/1
cactaattctatgcaaagtatagcttgtatttgttatgtaaccactccat
+6167776/1
CCCFFFFFHHHHHJJJJJIIJJJJJJJHJJJJJHIJJJJJJJJJJJJJJJ
@2150737/1
cacaatatattcgtgaaaaccgcatccaactcggatcagccgtttctgag
+2150737/1
CCCFFFFFHHHHHJJJIJJJJJJJJJJJJJJJJJJJJJJJJJIIJJJJHI
@6168504/1
gtctgtagtggtcctgctgtttcgtatattctaaattggtttcgttgtat
+6168504/1
@CCFFFFACDDCDHIGIGIHHGIGHEIGIIIIHEHHIGIDGIGIHHIBGH
@64026/1
caaagcaaaggtcgggcagttcgtcaacaagacattactagctgagaata
+64026/1
CCCFFFFFHHHHHJJJJJJIJJJJJJJJJJJJJJJJJJJJJJJJJJJJJJ
@64100/1
ataagatgaagaagaggagcaaatggaaaaaaaaattggtgaaaagaatc
+64100/1
CCCFFFFFHHHGHJJJJJJJJJJJJJIJJJJJJJIIIIJFHHIJJIIJJI
@5487549/1
agtcttttctaacttgaacagtgcgatgttttacaagggcaggttgaact
+5487549/1
CCCFFFFFHHHHHJJJJJJJJIIJJJJJHGJJJJJJJJJJJJJHIJJJJJ
@4174445/1
agagacgatttcaccagtggtcttcttgaacttcttcaattgacgca
+4174445/1
CCCFFFFFHHHHHJJJJJJJJJJJJJJJJJJJJJJJJJJJJJJJJJJ
@64488/1
cgccaattcactgttcattacctgtgaaaactgtccttcagatacaccgt
+64488/1
CCCFFFFFHHHHHJIJJJJJJJJJJJJJJJJJJGJJJJJIJJJJJJJJJJ
@6830153/1
ggtaagtttgtcgagtagagccttagctgcggaatgcttagcttccttct
+6830153/1
BCBDFFFFHHHHHJJIIIJJJJJJJJJJJJJJJJJJJJJJJJJJJJJJJJ
@4174621/1
gtcttcttgaacttcttcaattgacgcaagaagtaccagaaacgggactt
+4174621/1
CCCFFFFFHHHHHJJJJJJJJJJJJJJJJJJJJHJJJJJJJIJJJJJJJJ
@7514532/1
gccattagtagactgatcagccggagcagctccggtaagtttgtcgagta
+7514532/1
CCCFFFFFHHHHHJJJJJJJJJJJJJJIJJJJJJJHIJIJJJJJJJJJIJ
@5488212/1
cctggttccacgttatattggacattaggaccgtcattgaacaatctcgt
+5488212/1
BCBFFFFFHHHHHJJJJJJJJJJJJJJJJJJJJIIIJJJJJJJJJJJJJG
@6830579/1
gttgcatattatggcaacatacacatttggttctattcaagttatgtaag
+6830579/1
CCCFFFFFHHHHHJJJJJJJJJJJJJJJJJHJJJJJJJJJJIIJJJJJJJ
@64882/1
ggttcgtgaatcatgccctcaatctgcaccagttcatatttgggcacagt
+64882/1
CCCFFFFFHHHHHJJJJJJJJJJJJJJJJJJJJJJIJJJJJJIJIIJJJH
@6830592/1
gtcactttctgagcacttataacctatctacacctagaatatcattgggc
+6830592/1
@CCFFFFFHFGFHIIJJJJJIJJJJJJJIJJJJJJIIGIIJJJJJIIIJI
@5488426/1
gtgccaaaatgctattaacatttaagaatctgtcgttaaaataaatattt
+5488426/1
CCCFFFFFHHHHHJJJJJJJJJJJJJJJJJJJIIJHIJJIJJJJJJJJJJ
@65019/1
gtccgtttttaaactattttttcaatgccctaagtgagtatacatctatt
+65019/1
CCCFFDFFHHHHHJJJJJJJJJJJGIJIJJJJIJHIIJIIHIJIJJJJJJ
@3454531/1
cctcatcttgtatagaggaggcttgggctcgctctccgaagggagcttgc
+3454531/1
CCCFFFFFHHHHHJJJJJJJJJJJIIJJJJJIJJJJJJIJJJJIIJJJJJ
@4807019/1
ctcatcttcatctgactggtgttctttagaccattgttccattttctcta
+4807019/1
CCCFFFFFHHHHHJJJJJJIHGHJJJJJJJIJJJJJJJJJJJJJJJJJJJ
@791316/1
agttggtgaatacggtctaaccgactaatgtaaatgcgccattagactag
+791316/1
:BBDFFDFHHHHHJJHJJJJJJJJJJJJJJJJGIJJJJJJJJJJJJJJJJ
@6831017/1
ctcacatgattcatccacaaattccaacccttgcgtttcaaaacaattca
+6831017/1
@@@FFFFFHDFHHGHIIJJIJJJJIIJJJJJIIJJJJJJJJIGGIFGGIG
@4807096/1
gcctccttgatgcattgcgtcagaatgcccacctcacgttccgccaattg
+4807096/1
CCCFFFFFHHHHHJJJJJJIJJJJJJJJJJJJJJJJJJHJJJJJJJJIJJ
@6831118/1
gtgctgggcctcttgtatgcgaaggtgttgaggcgcttgtggtggtgcac
+6831118/1
@@@FFDFFFHHHHGGIGGIJIGIIJDFCFHGGIIGHGHICHICEHEEGGI
@4807199/1
tgaggcgcttgtggtggtgcacgcgcttgggcagagggaatctgattgtg
+4807199/1
CCCFFFFFHHHHHIFGEGHIIIIIJJJJJJJJJJGJJJIGHHHHFFFFBE
@1441602/1
ctcgggtttactagcctcctccttagaagttggttcctctttacaagtag
+1441602/1
CCCFFFDFHHHHHJJJJJJJJJJJIJIJJJJJJIJJJJJIJJJJJJJJJJ
@65662/1
cctaagtgagtatacatctattaaattcaaacgcagagctcattatgttg
+65662/1
@@CDFDFDHHHHHGGEHGIIIHJIIIJGHIJIJJIJIIJJJJIIIIIIII
@5489122/1
gttttggtagcggcggcgcggtccgtgaggagcatgctcgccatcaggac
+5489122/1
CCCFFFFFHHHHHJJJJIGEFDCDDBBDDDCDDBCDDDD?BDBDDCDDD?
@1441887/1
ggttgattttccagttcattattcccactcgcattctcttgtccattaac
+1441887/1
@C@FFFFFHHHHHJHIJJJJJJJJJJJJJJJJJJJJJJJJJJJJIJJJJJ
@2780964/1
tgcacgaagaaatttgaatctatttatcatctatgaaaaaatggaaaccc
+2780964/1
CCCFFFFFHHHHHJJJJJJJJJJJJJIJIJJJJJJJJIIJJJJJJIJIIJ
@2152121/1
cgtctgattctgtgatagtgaatacaagatcgtggggtgggcccaccagg
+2152121/1
CCCFFFFFHHHHHJJJJJHJJJJJJJJJJJJJJJJJJJIJJJJJJJJJJJ
@792655/1
cttgtggtggtgcacgcgcttgggcagagggaatctgattgtgctgttgt
+792655/1
@@CFDFFEHHFHHJIJJJJJJJJJJJJJJJJJJIJJJJJJJJIJIJJJGD
@3456122/1
gggttttttaaactcatattttcatggtaccaagttatgaatttttcaaa
+3456122/1
BBCBDFFFHHHHHJJJJJIJJJJJJJJFIIIIJJIIJJJJIJJJJJJJJJ
@3456243/1
cagtggtcttcttgaacttcttcaattgacgcaagaagtaccagaaacgg
+3456243/1
@@@DFDFFHFFHHJIGGIIHGIGJGIJIJJJJGGHGGGDDHHHGIJIIIJ
@6831557/1
gctgatgcttgctgggcctcaactgttggagctggttcagcctttttctt
+6831557/1
C@@FFFFFHHDFHGJJGJJJJJJGEHHIJIGEIJIJIIJJEDGIIJJGJJ
@4176316/1
gcgaaggtgttgaggcgcttgtggtggtgcacgcgcttgggcagagggaa
+4176316/1
BBCDFDFAFFHHHIIHIJJJJHIJFHIFHHIJJJJJJJJJHHHFFFFDAE
@6832171/1
ggcagagggaatctgattgtgctgttgtggaactgcttcacctgtggccg
+6832171/1
@@CFFFFFGCFHHIGIGIIHHIJJHIGFHGHHIJJJGIIJJJIIHHHJJJ
@4177273/1
cctgagcgagactcataacgcagccagatgccaaagttcttgatcttcac
+4177273/1
CCCFFFFFHHHHHJJJJJJJJJJJJJJJJJJJJJJJJJJJJJJJJJJJJJ
@6833111/1
agcgactgtcacacggtagcggaaggtgggttcgtgaatcatgccctcaa
+6833111/1
@C@FFFFFHHHHHJJJFHIJJJJJJJBFHJHIJJIIJJJHIJJJJJHHHH
@4178511/1
acgggctatgccatttatcctcgcacgttggcagtaatagtacaagtgaa
+4178511/1
@BBFFFFFHHHHHJJJJJIJJJJJJJJJJJJJJJIJJJJJJJJJJJHIJJ
@794360/1
gtggtcttcttgaacttcttcaattgacgcaagaagtaccagaaacggga
+794360/1
BBBFDFFFHHHHHJJIJJJJJJJJJJJJJJJJJJJJDHIJJJJJJJJJJI
@794515/1
tctgtttcttggcatctatagatgtcggtggcgcacagggcacgcttgcg
+794515/1
CCCFFFFFHHHHHJJIJJIJJIJJJJJJCGIGIJJJIJJJJJJJJJJJJJ
@7514918/1
gacgcaagaagtaccagaaacgggacttagccacaatctggtctg
+7514918/1
@@@DDD?@ADB22CG?G;BG@G@::DB<C?9DB?B??GD@BFI<8
@7515642/1
cggtatatcatgacgccgagtattgcccgatccaagaaagtaaggtttgg
+7515642/1
BCCDFFFFHHHHHJJJJJIJGHJJJJJJJJJJJJJJJJJJFHJJJHIIJJ
@2782534/1
gcgcgttctcatgtaatttttaatgttttccaaatcgacgactcctgtgg
+2782534/1
CCCFFDFFHHHHHHIJJJJJJJJJJHIJJJJJJJJJJJJJJJJJJJJIJJ
@5489783/1
gtggctttcagtgaaacatcaaaatttatcgatctttgattctgatctag
+5489783/1
@@@DDEFDDFHFHJIGGJIJIGIJIIIEHEGGIGIEHJEGGHEGCDBGDH
@2783020/1
tggtcttcttgaacttcttcaattgacgcaagaagtaccagaaacgggac
+2783020/1
CCCFFFFFHHHHHJJJJJJJJJJJJJJJJJJJJJJHIJJJJJJJJJJJJJ
@1442748/1
ccagaatctagacatgcacagctcttgcagccatccaacaggattgccca
+1442748/1
CCCFFFFFHHHHHJJJJJJJJJJJJJJJJJJJJJJJJJJJJJJJJJJJJJ
@4808521/1
cttgggcagagggaatctgattgtgctgttgtggaactgcttcacctgtg
+4808521/1
CCCFFFFFHHHHGFHJIGHGHIIEFGIIEGHEHGCGHGFGEHIJJJHGDG
@7516794/1
gcacgtagttctcagcttccctgcaaagttaaccatcttgtattcaaaag
+7516794/1
CCCFFEFFFHHHFIIGJJJJJIJJJHHIHHIJJJIJJJIJIJJIJJJJJJ
@2783812/1
tcccatgtcacggtagcactgagtgacggcacctccgacactgaggtcac
+2783812/1
CCCFFFFFHHHFDHIGJJJIIJGCFHIGIJJJJJJJJGIGIJJJJIHHIJ
@4808867/1
ggtgagacacgagataaaagtccaattcagacgagtgcacaatatccgtg
+4808867/1
BCBFFFFFHHHHHJJJJJJJHJJJJJJJJJJJJJJGHIJJJJJJJJIJHI
@4809020/1
gcctggcgttgagggcaagttcatgcgtttttgctctggcgttcaaaagg
+4809020/1
CCCFFFFFFFFHGIGEGGGHIIEHIIIHGIHI@FHGGIGGIGGGCGEGDE
@5491209/1
gatttcttttgtaaatttaactctctgtgagtccgtcagtggctttcttt
+5491209/1
CCCFFFFFHHHHHJJJJJJJJJJJJJJJJJJIJIJJJJJIJJJJJJJJJJ
@67519/1
cgcgcttgggcagagggaatctgattgtgctgttgtggaactgcttcacc
+67519/1
CCCFFFFFHHHHHJJJJJJJJJJJJJJIJJJJJJJJJJJJJJJJJJJJJJ
@797230/1
cacttcacgacgcttcagcagagtgcacacaatggtgaactggcgttcat
+797230/1
C@CFFFFFHHHHHJJJJJJJJIIGHIJJJJHHIJJGHHJJJJJJJHIJJJ
@5491659/1
gtggaactgcttcacctgtggccggcggcacgcagacgccttgatgacct
+5491659/1
CBBFFFFFHHHHHJJJJJJJJJJJJJJJJJJJJHHFFFDDDDDDDDEDDD
@1444265/1
cactgagtgacggcacctccgacactgaggtcacggtactcgcggtacat
+1444265/1
CCCFFFFDHHHHHJJJJJJJJJJJJJJIJJIJJJJJFHJJJJJJHHFFFF
@68129/1
gggtgcaggcggcagagctcgggcacgaggatctgcttctggtccagccg
+68129/1
BCCDFFFFHHHHHJJJJJJJJJJJJJJIJJJJJIJHHHHHHFFFFFDEDD
@2152541/1
gtgctgttgtggaactgcttcacctgtggccggcggcacgcagacgcctt
+2152541/1
CBCFFFFFHHHHHJJJJJJJJJJJJJJJJJJJJJJJJHHFFDDDDDDDDD
@5492138/1
gtatttgttatgtaaccactccatactttgtttcatttaaatttacgggc
+5492138/1
CCCFFFFFHHHHHJJJJJJJJJJJJJJJJJJJJJJJJJJJJJJJJJJJJJ
@5492183/1
atacataataaaattagaggaagtaggtgctgggcctcttgtatgcgaag
+5492183/1
CCCFFFFFHHHHHJJJJJJJJJJJJJJIIJJJIJJJJJJJJIJJJJJIIJ
@68258/1
ccgacgacgacactgtacagttagaaatgttacaacctctatactttgca
+68258/1
CCCFFFFFHHHHHJJJHIHJJJJJJJJJJJIJJJJJJJJJJJJJJJJJJJ
@6169555/1
gacttgtagtcaaggtggagattttactatctttcaagtcggcataacgg
+6169555/1
CCCFFFFFHHHHHIJFGIJJHIJJJJJJJJJJJJIJJJIJJJJJJJJJJJ
@5492227/1
cccaggaatatcaccggctcgttgaacaccttaggacgaagtgatggcac
+5492227/1
CCCFFFFFHHHHGJJJJJJJIGICGGCEGHHIBGHGIIGII@FCGIIIJG
@4810305/1
gtcgggcagttcgtcaacaagacattactagctgagaatatttttttccg
+4810305/1
@CCFDFDDAFDDFHGIEIBADHIIGIGIIGIIIEHIIIIIIIIIIIIGFH
@2153008/1
gtcaccaactcctaaagtcaggacatacgttcttcccaacttttagttga
+2153008/1
CCCFFFFFHHHHHJJJJIJJJJJJJJJJJJIJJJJJJJJJJJJJJJHHJI
@2153271/1
gctcgccatcaggacctgcaccatgcaccgccatgccatgtaccacgcct
+2153271/1
CCCFFFFFHHHHHJJJJJJJJJJJJJJJJJJJIJJJJJJJIIJJJJJJJI
@6834769/1
gcttgtatttgttatgtaaccactccatactttgtttcatttaaatttac
+6834769/1
CCCFFFFFHHHHHJJJJJIJJJJJJJJJJJJJJJJJJJJJJJJJJJJJJJ
@1445447/1
cccagacctagcccaaattcttcttcttcagccggctttggtggttcttt
+1445447/1
CCCFFFFFHHHHHJJJJJJJJJJJJJJJJJJJJJJJJJJJJHIJIIJJJJ
@4811136/1
ctaattctatgcaaagtatagcttgtatttgttatgtaaccactccatac
+4811136/1
CCCFFFFFGHHHHJJJHIJJJJJJJJJJJJJIIJJJIJJJJIJJJJIJJI
@1445551/1
gggaactatgtggttaaaaccaaaaatttgccggaagtcactattccacg
+1445551/1
CCCFFFFFHHHHHJJJJJJJJJJJJJJJJJJJJJJJJHJJJJJJJJJJJG
@1445606/1
gaagaacatgcggctgaattgcagcatcttgtcgagaacatgaagccgct
+1445606/1
CCCFFFFFHHHHHJJJJJJJJJJJJJJJJGIFHIJJJIJJJIJIIIJJJI
@6835000/1
agacgatttcaccagtggtcttcttgaacttcttcaattgacgcaagaag
+6835000/1
@@@FDFFFHHHHHJIFHIHGIIJJJJIJGIJGJGJJGIIGIJGIJIIJIG
@2153611/1
cctctatcaagtgctcgttttgttagacttcagtgtagctttgtattatg
+2153611/1
CCCFFFFFHHHHHJJJJIJJJJJJJJHJJJJJJIIJIJJJJJJJJJJJJJ
@69378/1
cacctgtggccggcggcacgcagacgccttgatgacctccactttgatga
+69378/1
CCCFFFFFHHHHHJJJJJJJJJJJJJHHHFFFFFEEEEEDDDDDDDDDDE
@69517/1
gacagcactgctggagtttggacttggggtcgttccaatcctggttcatg
+69517/1
CCCFDFFFHHHHHJJJHHJIJJJIJJGJJEHIIJJJJJJJJJJIIIJJJJ
@6835395/1
atcaagttctcctgcttcatacaacaacttgcaagcatttagagctgctg
+6835395/1
@C@FFFFFHHHHHJJJJJJJJJJJJJJJJJJJJJJJIJJJJJJJJJJJJJ
@4812016/1
atcgttctcagcatggtaagaaggtggcggccagaatctagacatgcaca
+4812016/1
@CCFFFFFHHHHHJJJHIJJJJJJHIJJJJIJJJJJJJJJJJJJJJJJJJ
@5494205/1
ctcttcctcgggttggaatgattctggtgggttgtcctgcagagcttgcc
+5494205/1
CCCFFFFFHHHFDHIJJJJJJJJJJJJEGHICGHHIJJJJJJJJIJJJJJ
@2784481/1
cgcaagaagtaccagaaacgggacttagccacaatctggtctggagagaa
+2784481/1
CCCFFFFFHHHHHJJJJJJJJJJJJJJJJJJJJJJJJJJHIJJJJJCHHI
@6171112/1
atgccatttatcctcgcacgttggcagtaatagtacaagtgaaaagtcac
+6171112/1
@CCFFFFFHHHHHJJJJIJJJJJJJJJJJJJJJIJJJJJIIJJJJJHIJI
@69812/1
gacgacgacactgtacagttagaaatgttacaacctctatactttgcatt
+69812/1
CCCFFFFFHHHHHJIJJJIJJJJJJJJIJJJJJJJJJJJJJJJJJJJJJJ
@797848/1
gcaaagataagatgaagaagaggagcaaatggaaaaaaaaaattggtgaa
+797848/1
CCCFFFFFHHHHHJJJJJJJJJJHIJJJJJJJIJJJJJJJJJJJJJHHHH
@6835745/1
ctcataacgcagccagatgccaaagttcttgatcttcactgggctcttct
+6835745/1
CCCFFFFFHHHHHJJJJJJJJJJJJIIJJJJJJJJJJJJJJJJJJJJJJJ
@6171295/1
ggtcttcttgaacttcttcaattgacgcaagaagtaccagaaacgggact
+6171295/1
CCCFFFFFHHHHHJJIJJJJJJJJJJJJJJJJJJHIJJIJJJJJJJJJJJ
@3459496/1
ctgtgatctgtttcttggcatctatagatgtcggtggcgcacagggcacg
+3459496/1
@@@DDFFFHFHHGEHHGHIEHAFDHIHHGGDA;CFHG;?DEGGIIIFIGG
@2784727/1
cccaaaagctgcgctattcatttgcgcaggaaggcgtcaatattttttta
+2784727/1
CCCFFFFFHHHHHJJJJJJJJJJJJJJIJJJJJJJJJJJJJJJJJJJHFF
@6171325/1
ctcgcacgttggcagtaatagtacaagtgaaaagtcacttgccgatggta
+6171325/1
CCCFFFFFHHHGHJJIJJJJJHHJJJJHIJJJJJIJJJJJJJJJHJJJFG
@3459543/1
ccgccctcttcctcgggttggaatgattctggtgggttgtcctgcagagc
+3459543/1
CCCFFFF?FHHHHJJJJHIIJJJJJJJJJJJJGIJJIJJJJJJJJJJIJJ
@5494591/1
gctgtgacttgtagtcaaggtggagattttactatctttcaagtcggcat
+5494591/1
@?@DBDDDHHFFDGEACGGHGCA?CFEHII@FHEG4CBE@CGFCFA@GGI
@2154650/1
ctcctcaacagacacagagctctgtgacggctcttcttctttctgtacat
+2154650/1
CCCFFFFFHHHHHJJJJJJJJJJJIJHIIIIJHHJGIJJJJJJJJJJJJJ
@7518992/1
agaggaagtaggtgctgggcctcttgtatgcgaaggtgttgaggcgcttg
+7518992/1
CCCFFFFFHHHHHIJJJJJIJJJJJJJIJJJJIJJJGHHIJJJJJJJJJI
@1446026/1
agtccatccacggctttttccagatccactcttgctccatggtccaggag
+1446026/1
?@BFFFFFHHHHHJJJJJJJJJJJJJJJJJJJJJJJJJJJJJGIJJIJIJ
@2785019/1
gtgctgggcctcttgtatgcgaaggtgttgaggcgcttgtggtggtgcac
+2785019/1
CCCFFFFFHHHHHJJJJJJJJIIIJEGHHIIJJJJJJJJIJJIJJHHJJI
@6836480/1
attattacagcatacataataaaattagaggaagtaggtgctgggcctct
+6836480/1
@BCFFFFFHHHHHJJJJJJJJIJJJJJJIJJIJJJJJJJJJJJJJJJJJJ
@1446307/1
gccagatgccaaagttcttgatcttcactgggctcttctctgggatttcc
+1446307/1
CCCFDFFFHHFBFDGIBFGGGHHHGIIIG@?CEFBDHDCHEFGCHGIIHG
@2785202/1
gggaagtggtgataaagataagtataggctcaaaacctaacgacatcaat
+2785202/1
CCCFFFFFHHHHHJJJJIJJJJHIJJJJJJJJJJJJJJJJJJJJJJJJJI
@6836658/1
cactgcagctcgtccgacccgaagtggttgtcgtcccacagcacgtggta
+6836658/1
CCCFFFFFHHHHHJJJJJJJJJJJGHJJJJJJIJJJJJJEGIJJJEHHEE
@2786211/1
ggcctcttgtatgcgaaggtgttgaggcgcttgtggtggtgcacgcgctt
+2786211/1
C@CFFFFFFFFHHIIEEHGEFHIGGIIIJJIIIGIJ?DG@FGIFGBEHBC
@6837566/1
gttgaaattcgcccgtcgcaccagattattgatttctctttccctgtcgg
+6837566/1
@@@DDBDDHFHDHAHGGDBFHI;FAFHIIIA4DFEEFGHEGA4?FC=F;A
@1448242/1
tcagcatggtaagaaggtggcggccagaatctagacatgcacagctcttg
+1448242/1
CCCFFFFFHFHHHJJJJGIJJJJJJJJJJJJJJJJJJJJJJJJJJJJJJJ
@6838256/1
gacgacgacactgtacagttagaaatgttacaacctctatactttgcatt
+6838256/1
B@@FFFFFHHHHHGIIIJHIJJJIJJJJJIJIIJIIJIIJEGHIIIJJJJ
@3462094/1
cggtagcactgagtgacggcacctccgacactgaggtcacggtactcgcg
+3462094/1
BCCDFFFFHHHHHFHJJJJJJJJJJJJJJJJIJJJJHIJJJJHIJJJJJH
@1448444/1
gggtgtagtgcctgtagtatagactgggaagctctctgcttggccatctt
+1448444/1
BCCDDDFFHHHHHJHIJIJJJJJJJJJJIJJJJJJJJJJJJJJJJIJJJJ
@2787466/1
actgattccacattaataatagggatgatgactaatgactatatttgtcc
+2787466/1
CCCFFFFFHHHHHJJJJJJJJJIJJJJJJJJJJJJJJJJJJJJJJJJJJJ
@6838584/1
gtgggtgtagtgcctgtagtatagactgggaagctcgctgcttggccatc
+6838584/1
CBCFFADDHHHHHJJJIJJHIIJJJJJJJJIJJJJJJJJJJJJJJIJJJG
@6838980/1
cgattgacatgaaacaaacactaaatgtaaattcaagcatcccacaatat
+6838980/1
CCCFFFFFHHHHHJJJJJJJJJJJJJJGHHGJJJJJJJJJJJJJJJIJJJ
@6839220/1
gttcaccaagctagtggcgttgatgtcgcaagatagtgagacattcactt
+6839220/1
CCCFFFFFHHHHHJGHJJJJJJJJJJJJJJJJJJJJHIJJJJJJJJJJJJ
@2788229/1
cggtgtaacaaatggcggcacgtcttcatctttgtacagttcgcgagcga
+2788229/1
BCCDFFFFHHHHHJJJJJJJJJIJJJJJJJJJJJJIIJJJJJJJJJHFDD
@3463107/1
gggcagtgctggggactccgggcgcagcaccagtcgtgctcgcagccgcg
+3463107/1
@@@DDFDFG>FFGHJIGIIGJJJJJIJJIGHGHCHHJGEIGGEFFFDDDD
@6172382/1
gggaatctgattgtgctgttgtggaactgcttcacctgtggccggcggca
+6172382/1
CCCFFFFFHHHHHJJJJJJJJJJJJJJJJJJJJJJJJJJJJJJJJJJHFD
@799323/1
ttttgcgagctgctgccgaaagattagaatcgtcttctacttctgcttct
+799323/1
CCCFFFFFGHHHHJJJJJJJJJJJJJJJJJJJIJJJJIJJJJJJJJJJJI
@3463589/1
aaataaactttttaatagacaaatacaacgaaaccaatttagaatatacg
+3463589/1
CCCFFFFFHHHHHJJJJJJJJJJJJJJJJJJJJJJJIJJJJJJJJJJJJJ
@71203/1
cttgtggctgtgacttgtagtcaaggtggagattttactatctttcaagt
+71203/1
CCCFFFFFHHCFFHJJJHIJIIJJJJAFHIJHIIJJJJJJJJJJJJJJJG
@7519028/1
cattaatctccgcaactatttgacggatttggttgaaatttggtac
+7519028/1
C@CFFFFFHHHHHJJJJJJJJJIIJIHIIGIGGHHGIIJIJJJJJG
@7519051/1
tctatactttgcattaaaataatgcccattttcacaggcaagggatccta
+7519051/1
@CCFFFFFHGHGHIIIGJIJIIJGIGJJIJJJJEHIJGIJIJJJHIJJJI
@5495123/1
ctggcgttcatgcggcaaacgcctattaacattatcatcgttctcagcat
+5495123/1
@B@FFFFFHHHHHJJIJJJJJJJJJJJJJJJJJJJJJJJJJJJJJJJJJJ
@799732/1
gtcagaatgcccacctcacgttccgccaattgcttcaccttatgatagtc
+799732/1
CCCFFFFFHHHHHJJJJIJJHHIJJJJJJJJJJJJJIJJJJJJJJJJIHI
@7519315/1
gtggaactgcttcacctgtggccggcggcacgcagacgccttgatgacct
+7519315/1
CCCFFFFFHHHHHJJJJJJJJJJJJJJJJJJJJHHFFFDDDDDDDDEDDD
@1449021/1
ggcctcttgtatgcgaaggtgttgaggcgcttgtggtggtgcacgcgctt
+1449021/1
CCCFFFFFHHHHHJIIIJJCGHIJJJJJJJJJJIJJFHJFHIJJJJHHFD
@1449188/1
ccgtgcttttatacaatgcgttatagtcactttataaaggagttcctctt
+1449188/1
CCCFFFFFHHHHHJJIJJJJIJJJJJGJJJJJJIJJJJJJJJIJJJJJJJ
@1449235/1
gggacttagccacaatctggtctggagagaagatcctcatcttgtat
+1449235/1
CCCFFFFFFGHHHJJJJJJIHIJJIEGEHFHHJJIJHGFGHJJIIGI
@4815616/1
gtagcactgagtgacggcacctccgacactgaggtcacgatactcgcggt
+4815616/1
CC@FFFFFHHFFHGEHIJJIJJJJJJJJIJGHIJIJIJJIJIJJJIJHF?
@71754/1
gggggccgtcagaacctgatagaaacggttggcgttaggtatataca
+71754/1
CCCFFFFFHHHHHJJJJJJJIIJJJJJJHIJJJJIJJJJEHIJJJJJ
@1450194/1
ctcatcgggaggtgtggcagcctccttgaccattttagatatttgttgtt
+1450194/1
CCCFFFFFHGGHAEGIJJJJJJJIJJJJIJJIIIJJGJIJJJJJIHIIII
@72099/1
gtccggtagaactctataccacggcgtcacgacacagtccttgtaattct
+72099/1
CCCFFFDFHHHHHJJJJJJJJJJIJIHJJJJJJJJJJIIJIJJJIIIFHH
@1450308/1
cccacttcacgacgcttcagcagagtgcacacaatggtgaactggcgttc
+1450308/1
CCCFFFFFHHHHHJJJJJJJJJJJJIJJJJJJJJJJJIJJJJJJJJJJJJ
@3465311/1
gtgactattaaattctgtctctaaagcattgctaaacaagcaatgta
+3465311/1
CCCFFFFFHHHHHJJJJJJJJJJJJJIJJJIJJJJHIIJJJJJJJJJ
@5497323/1
gacggcacctccgacactgaggtcacggtactcgcggtacatgttgtgta
+5497323/1
CCCFFFFFHHHHHJJJJJJJJJHIJJJJGIJJJJJJJFHIJHHHHHHFFF
@1451038/1
ggcgcttgtggtggtgcacgcgcttgggcagagggaatctgattgtgctg
+1451038/1
CCCFFFFFFHHHFIHIJJJJJJJJJJJJJJJIJJJHIIIJJIGFIJJHJH
@7521362/1
gtagaaaagtgctgtctgtacattgaaaataaaaataaaaaaaatagcag
+7521362/1
CCCFFFFFHHHHHJJJJJJJJJJJJJJJJJJJJJJJJJJJJJJJJJJJJJ
@7521452/1
gactcataacgcagccagatgccaaagttcttgatcttcactgggctctt
+7521452/1
CCCFFFFFGHHHHJJJJJIJJJJIJJIGIJJJJJIJJJIJJJIJJJJJJJ
@3466166/1
gtggattttaatgttattattacagcatacataataaaattagaggaagt
+3466166/1
@C@FFFFFHFHHHGIIJJJJJJJJJJIIIEHJJJJGGIGIIIJIJIIDHG
@1451677/1
caacgggattgcccatcaatttatcttcaaatgacgacaccacagttcca
+1451677/1
CCCFFFFFHHHHHJJJJIIJJJIJIJJJJJIIGIJJJJJJIJJJJHIIIH
@5498760/1
aaaagaatcacaagtaagatactgcaaacatgccagttataaagcatagc
+5498760/1
CCCFFFFFHHHHHJHIJJJJJJJJJJJJJJJJJJJJHIJJJJJJJJJJJJ
@3466725/1
cttggtacaaagcaaaggtcgggcagttcgtcaacaagacattactagct
+3466725/1
CCCFFDEFHHHHHJGIIJJIIJJIIJHIJIIIIGIJIJGGJJJIJIJIJJ
@6174095/1
gtaggtgctgggcctcttgtatgcgaaggtgttgaggcgcttgtggtggt
+6174095/1
CCCFFFFFHHHHHJJJJJJJJJJJJIJJJGHHIJIJJJJJJJJJJJIJJB
@73042/1
gtgttacctgcaacttggccaggttagggccaacagattgtttgagatgt
+73042/1
CBCFFFFFHHHHHJJJJJJJJJJHIIJGIIJJJJJIGHIJJJJJJJIJJJ
@3467478/1
tgtggaactgcttcacctgtggccggcggcacgcagacgccttgatgacc
+3467478/1
BCBFFFFFHHHHHIJJJHHIHJIHIJJJJJJJJHHHFFDDDDDDDDDEDD
@3467550/1
ggtaaggtatttcaggatcgtcacgacccacatcttcgtcgcgccaattt
+3467550/1
@CBFFFFDFHHHHJJJFHIJJJJJJJJJJJJJIJJJJJHGIIJJJJIHHH
@3467585/1
gtacgttcaaacgtatcacacattttctggtcaccttccatgcaaaatct
+3467585/1
CCCFFFFFHHHHHHJJJJJJJJJJJJJJJJIIJJJJJJJIJJJJJJJJJJ
@2789036/1
gccattagtagactgatcagccggagcagctccggtaagtttgtcgagta
+2789036/1
CCCFFFFFHHHHHJJJJJJJJJJJIJJJJJJJJJJHJJJIJJJIJJJJIJ
@3468433/1
gttcaaattcaaataaaatcactctgcaatcctgcctcacatgattcatc
+3468433/1
CCCFFFFFHHFBACGGIJJJIJJJJIIHIJIIJJJJJJJJJJJJJJJJJJ
@6840557/1
ggtgataaagataagtataggctcaaaacctaacgacatcaatcaccagc
+6840557/1
@BBDDDFFHHHHHJJAEHIIJJJJJJJIHIJJJJJGIJIJJJJJJGIJIJ
@6175900/1
agggaatctgattgtgctgttgtggaactgcttcacctgtggccggcggc
+6175900/1
@CCFFFFFHHHHHJJJJJJIJJIJJJJJJJJJJJJJJJJJJJJJJJJJHF
@6840783/1
gtgttacctgcaacttggccaggttagggccaacagattgtttgagatgt
+6840783/1
CBCFFFFFHHHHHJJJJJJJJJJJJJJJJJJJJJJJHIJJHIJJIJJJJI
@6176180/1
agacaaaaaaaaagttaattacatttttgggttcgacatcgacataacaa
+6176180/1
?BBDFFFFGHHHHJHIIJJJJJJJJJJJJJJGIJJJJJJJIJHHHFFFFF
@6176285/1
cactggcaacgaccaatcatggacttttcttcaatatccacataagtaac
+6176285/1
CCCFFFFFHHHHHJJJJJJJJJJJJJJJJJJJJJJJJJJJJJJJJJIJJJ
@2789969/1
cgcaagaagtaccagaaacgggactta
+2789969/1
?<?DDABD8DDD8E@EI>A::CD1EE9
@801359/1
gttcaaggggatctgagaatggtttagattcacaattttgtccgctggac
+801359/1
CCCFFFFFHHHHHJJJJIJJJJHIJJJJJJJJJJJJJJJJJJJJJIJJJJ
@6176744/1
gtggaactgcttcacctgtggccggcggcacgcagacgccttgatgacct
+6176744/1
CCCFFFFFHHHHHJJJJJIJJJJJJJJJJJJJJHHFFFDDDDDDDDEDDD
@3469218/1
gttaagaggtgttacctgcaacttggccaggttagggccaacagattgtt
+3469218/1
CCCFFFFFHHFHHJJJJIJIIIIIIJJJJJJHIJIIJIJJJJFIIJIJHI
@801717/1
caaatgggaagtggtgataaagataagtataggctcaaaacctaacgaca
+801717/1
CCCFFFFFHHHHHIGHGIJJJJJJJJJFHIIIGIJJJJIJIJJJJIGJIG
@3469450/1
gttgaaatttggtacagatatagtttagaaccttagaaaggacataggat
+3469450/1
@?@FFDDFHHDDABFIGCIIIIIFFHIEFHIFHHIIIIIIIIGBBHEEHH
@6841686/1
gcaagaagtaccagaaacgggacttagccacaatctggtctggagagaag
+6841686/1
CCCFFFFFFHHHHJJJJJJJJJJJJJJJJJJJJJJJJJIJJJJJJJJJJJ
@802168/1
gtcgggcagttcgtcaacaagacattactagctgagaatatttttttccg
+802168/1
CCCFFFFFHHHHHJJJJJJJJJJIJJJJJJJJJJJJJJJIJJJJJJJJIJ
@4816253/1
cttgaattggacgccgatagaattctcaaaatttacaagtcgctgtagga
+4816253/1
CCCFFFFFHHHHHJJJJJJJIJJJJJJIJJJJJJJJJJJIJJJJJJJJJJ
@2157221/1
gtgctgttgtggaactgcttcacctgtggccggcggcacgcagacgcctt
+2157221/1
CCCFFFFFHHHHHJJJJJJJJJJJJJJJJJJJJJJJJHHFFDDDDDDDDD
@802595/1
ggcagtagacacacgcctgtgtaaatattcagcaaattcgtcctgtggag
+802595/1
CCCFFFFFHHHHHJJJJJJIIHIJJJJJJJIJJJJJJJJJJJJJJJJJJJ
@802661/1
gcacgcgcttgggcagagggaatctgattgtgctgttgtggaactgcttc
+802661/1
@@@FFFFDFDFDFHEGGIJGDHIGGGGIIIGIIIHIJJGGIDGIIGGGIG
@3470035/1
ctggagagaagatcctcatcttgtatagaggaggcttgggctcactctcc
+3470035/1
CCCFFFFFGHFHHGHIHIJJJIJGHJJIIIJJJIJJJHIJIJJEIIIJGI
@4181656/1
gaggaagtaggtgctgggcctcttgtatgcgaaggtgttgaggcgcttgt
+4181656/1
C@CFFFFFHHHFHJJJJIJJJJJJJIGIJJJHGIJBFFHIIJJHJJJJI@
@4181822/1
gggatgcttaaatttacatttagtgtttgtttcatgtcaatcggttcata
+4181822/1
@?@BDD?DDHAABGEBGHBHHIGEEACGB<ACBBBEFH9C?D;8BFHHGI
@74633/1
gctgggcctcttgtatgcgaaggtgttgaggcgcttgtggtggtgcacgc
+74633/1
@@CFFFFFHHHHHHGIJJJIIJJFHGIJIHJIJJJJJHIIHIJIHIJJJH
@4182215/1
caaagataagatgaagaagaggagcaaatggaaaaaaaaattggtgaaaa
+4182215/1
@@@D?8BD>?<CFFHIHIIGIG?EAFH@HIB39?C;FGG<@=@F=@@>@D
@4182326/1
gtcgggcagttcgtcaacaagacattactagctgagaatatttttttccg
+4182326/1
CCCFFFFFHHHHHJJIJJJJJJJIJJJJJIJJJJIJJJJJJJJJJJJIIJ
@5499158/1
ccacaatatattcgtgaaaaccgcatccaactcggatcagccgtttctga
+5499158/1
C@@FFFFFHHHHDIJEGHGHIDBHGIGIJJIIJIJEHGEGGGHIGIJJJC
@2158077/1
cttagattaacattcaattgtttatgattggtgttattaggtaatgttat
+2158077/1
CCCFFFFFHHHHHJJJJJJJJJJJJJHIJJJIIIIJJJJJJIJIJJJJJJ
@5499241/1
ctcatataacactttgacaggctgctgtgggatacggctggagaacaaat
+5499241/1
CCCFFFFFHHHHHJJJJJJJJIIJJJJIIJIJJIIJIJGHJ;B@DEGII8
@7522614/1
cgatgttttacaagggcaggttgaactcacaccattcaatttaaaagaaa
+7522614/1
CCCFFDEFHHHHHIHJJJJJIJJIHHJJIJJJJJIJJJIJJJJJJJIJII
@4182516/1
cttttctaacttgaacagtgcgatgttttacaagggcaggttgaactcac
+4182516/1
C@CFDDDBDDDFDHFHIICFAGEFFCEHHBBF@C3C;GHDDFFHDHIIIC
@4182541/1
ctcgtactaaggcctaagtacagtacctacttggcgataaatattgcaca
+4182541/1
CCCFFFFFHHHHHJJJJJJJJJJJJJJJJJJJJJJJJJJJJJJJJJJJJJ
@5499322/1
ccgacgacgacactgtacagttagaaatgttacaacctctatactttgca
+5499322/1
CCCFFFFFHHHHHJJJJJJJJJJJJJJJJIJIJJJJJJJJJJJJJJJJJJ
@4817729/1
ccacaatctggtctggagagaagatcctcatcttgtatagaggaggcttg
+4817729/1
CCCFFFFFHHHHHJJJJJJJJJJJJJJJJJJJJJJIJJJJJJJHIJJJJ@
@7522990/1
atcgttctcagcatggtaagaaggtggcggccagaatctag
+7522990/1
@CCFFFFFHHHHHJJJIJJJJJJJHIJJJIJJJJJJJJJJJ
@7523048/1
cgagtcatcagacgtggtcggcggactccggtctatctgatccacacgga
+7523048/1
CCCFFFFFHHHHHJIJJIJJJJJJIJJJJJJIIHHHHHHFFFFFFEDDDD
@4183166/1
cttgtattcaaaagaaaacctagaatcactggttcaaattcaaataaaat
+4183166/1
@CCFDFFFHHFHHJIGIIJJIIGJJJGGIGGI@FGIIJGGJGB?GHBHHI
@4183226/1
ggtgttgaggcgcttgtggtggtgcacgcgcttgggcagagggaatctga
+4183226/1
BCBDFFFFHFHHHJJJJJJJJJHHJJJIJJJJJJJJJGIIHHHDFFFFEC
@5499969/1
gcctcttgtatgcgaaggtgttgaggcgcttgtggtggtgcacgcgcttg
+5499969/1
CCCFFFFFHHHGFJEGHGGIIIGBHC?FGFHIHIGBD=GHIJGGGIEFFA
@4183254/1
cgttgatgtcgcaagatagtgagacattcactttttagtcataatcttca
+4183254/1
@C@FFFFFHHHHHJJJJJJFHGJIJIJJJJJJJJJJJJIJIJIJJJJJJJ
@4183276/1
agcgaaatagtcacaaccacgttggttatcaagtggcttggtaggatcca
+4183276/1
CCCFFFFFHHHHHJIJJJJJJJJJIIIJJJJJJJJJJJJBG?FFIAGGHB
@5500025/1
ttattttgtttttctctgtgatctgtttcttggcatctatagatgtcggt
+5500025/1
CCCFFFFFHFHGHJJJJJJIJJJJJJJJJJJJIJJJJJJJJJJJIIIJJ?
@4183417/1
atgaggttcaccaagctagtggcgttgatgtcgcaagatagtgagacatt
+4183417/1
?BBFFFFFHHHHHJJJJJJHHJJJJJJJJJJJJJIJJJJJJHJIIIJJJJ
@7523540/1
gccagatgccaaagttcttgatcttcactgggctcttctctgggatttcc
+7523540/1
CCCFFFFFHHHHHJHIJJJJJJJJJJJJJIGIJJJJJIJJJIJJIJJJJJ
@4818884/1
cgcaagaagtaccagaaacgggacttagccacaatctggtctggagagaa
+4818884/1
CCCFFFFFHHHHHJJJJJJJJJJJJJJJJJJJJJJJJJJIJJJJJJIJJJ
@2159125/1
atctctttctttggagtttgtatacttaattcgatgttatacatatagca
+2159125/1
CCCFFFFFHHHHHJIJHJJJIJJJJJJJJJJJJHIJJJJJJJIJJJIIIH
@6178074/1
ccacagttccagtctcaggcacattgccattagtagactgatcagccgga
+6178074/1
CCCFFFFFHHHHFIJJJJJJJJJJJJJJJJJJJIIGIIIJJJJJJJJJJE
@5500958/1
cacagttcctcgacgagcaagtagttcttgaagcacagacacaggtgtct
+5500958/1
CCCFFFFFHHHHHJJJJJJJJHIJIJJJJJJJJJJIJJJJJJJJJCGHIJ
@6178472/1
cggcattccggcgtcattcgatatcttctgtagctgctgtgtgaagttct
+6178472/1
?@@DDABD<;D?F?@E;?EFG??CFAFHA@0:<D9BDGC89/?<BBBBCF
@6178474/1
gcgatgttttacaagggcaggttgaactcacaccattcaatttaaaagaa
+6178474/1
CCCFFFFFGHHHHJJJJJJJIJJIJHHJGJJJJJJJJJIJIJJIGJJJJJ
@5501552/1
ccagcttaaaagccaggtgtccatcacaagaagttatttgttcaaataac
+5501552/1
@CCFFDEFHHHDFFHJIDGHGGGEDEHIHIFHIFGIIGIIIJJEGDGFHH
@3472655/1
gctgggcctcttgtatgcgaaggtgttgaggcgcttgtggtggtgcacgc
+3472655/1
CCCFFFFFHFHHHEHIIIJIGIJFGGHHIJIJJJIJJIIIFHJADHIJJE
@5501688/1
gtggtgcacgcgcttgggcagagggaatctgattgtgctgttgtggaact
+5501688/1
@B@FDDFFHHHHHJJJJJJJJJJIJIJJJJJJJJJIJJJJJJJIJJIJJJ
@6179222/1
gttgtggaactgcttcacctgtggccggcggcacgcagacgccttgatga
+6179222/1
BBCFFFFFHHHHHJJJJJJJJIJJJIJJJIJJJJHHFFDEDDDDDDDDDE
@6179444/1
cccatgtcacggtagcactgagtgacggcacctccgacactgaggtcacg
+6179444/1
CCCFFFFFHHHHDHIIJJJJJJHIIJJJJJJJJJJJIIJJIJIJJGHJJJ
@75763/1
cttgtattcaaaagaaaacctagaatcactggttcaaattcaaataaaat
+75763/1
@@@DDDFFFD<FFGBFEFGHEEFIIIIAFGHGHGFHGA?GBF@C?BBGHF
@3473319/1
gtccttgttgttaagaggtgttacctgcaacttggccaggttagggccaa
+3473319/1
@BCFFFFFHHHHHIJGHIAFFDHIGJJJJJJJJJJJJJIJGIIGDEIGGJ
@5502462/1
gttcgacatcgacataacaataacccctgctattttttttatttttattt
+5502462/1
CCCFFFFFHHHHHJJJJJJJJJJJJJJJJJJJJJJJJJJJIJJJJJJJJJ
@1452170/1
cccaaaagctgcgctattcatttgcgcaggaaggcgtcaatattttttta
+1452170/1
CBCFFFFFHHHHHJJJJJJJJJJJJJJJJJIIJJJJIJIIJGIJJJJHFF
@1452332/1
gccgcggcgcgcggggcgcgggcgcgaccgcgacacagtccgtacgaacg
+1452332/1
CCCFFFFFHHHHHJJDDDDDDDDDDDDDDDDDDDDDDDDDDDDDDDDDDD
@1452335/1
cccatcaatttatcttcaaatgacgacaccacagttccagtctcaggcac
+1452335/1
CCCFFFFFHHHHHJJJJJJJJJJJJJJJJJJJJJJJJJJJIJJJJJJJJJ
@7526102/1
gtagctttgatcatagtagatgtttgcatgtcagttagctttttaataca
+7526102/1
CCCFFFFFHHHHHJJJHIJIJJJJJIJJJJJJJJJJJJJIJJJJJIIJJJ
@1452651/1
gtggagctgatgcttgctgggcctcaactgttggagctggttcagccttt
+1452651/1
CCCFFFFFHHHHHJJJJJJJJJJJJJIJJJHJJJJJJJJJHIJJJJJJJJ
@1452727/1
gataaagataagtataggctcaaaacctaacgacatcaatcaccagctta
+1452727/1
B@CFFFFFHHHHBGHIIJJJJJJJJJJJJIJJJJJJJJJJJJJJJJIJJJ
@5504607/1
ctcgtcattgcctggcatacaaggcaaagcaccgacgacgacactgtaca
+5504607/1
CCCFFFFFHHHHHJJJJJJJJJJJJJJJJJJJJJJJJJJJJJJHHHHHFF
@3475300/1
cttatgatagtcatcgcggcctctagccgacacgattatgaagac
+3475300/1
CCCFFFFFHBCFHHIGICFFGHHGI?FH@FGIIFHIJJEF@FDDH
@1453942/1
gttcgacatcgacataacaataacccctgctattttttttatttttattt
+1453942/1
BBBFFFFFHHHHHJJJJJJJJJJJJJJJJJJJJJJJJJJB=FHJJ;=DHJ
@3475688/1
ctccaaagcattctgggctgcagatgactgtgcatccttgctagtaagtc
+3475688/1
CCCFFFFFGHHHHJJJJIJJJIJJJIJJIGGIIJJFIGIJEHIJJJJJGI
@1454232/1
gccaaatattttattgtaacaatgaaccatggtttcaacaatttctctat
+1454232/1
CCCFFFFFHHHHHJJJHIIJJJJJJJJJJJJJFHIJJJJJJJJJJJJJJJ
@804354/1
ctgcaaagttaaccatcttgtattcaaaagaaaacctagaatcactggtt
+804354/1
CCCFFFFFHHHHHJJJJJJJJJJJJJJJJJJJJJJJJJJJJJJJJJJJHI
@76948/1
acggtagcactgagtgacggcacctccgacactgaggtcacggtactcgc
+76948/1
@<@DDDDFFHDHA<<CFHIDBHIIIGDBFHD@<D@HD?CFEB>CCGGEIH
@804619/1
cgttaagcgtattagtttcttgtgactacaaacggcgctatataacaaaa
+804619/1
@CCFFFDFHDFHHJJFHJJIJIIIIIIJJIIJIJJJJGJIIGIJJIIIIJ
@6843066/1
tttcaattttatttagttggtcttggttgaacggaactccaatcctttac
+6843066/1
CCCFFFFFHHHGHJJJIJJJHIIJIJFHIIIJJJJJJIJIIIJJIJIJJJ
@2792350/1
ctatggactgctgccaattcactgttcattacctgtgaaaactgcccctc
+2792350/1
;@@DDDDDBHAHABEHHHBC<EEHHFGIDHHGIIAEFFHCBCDF<?BGHE
@1454803/1
gacgcaagaagtaccagaaacgggacttagccacaatctggtctggagag
+1454803/1
CCCFFFFFHHHFHIJJJJJJJJJJJJJJJJJJJJJJJJJJJIIJJJJJIJ
@77327/1
ctgcacttggtggtccacaaacattataatagcgttgtctaacgtcggat
+77327/1
BCCFFFFFHHHHHJJJJJJJJJJJJJJJJJJJJJJJJJJJJJJJIJJJGI
@805196/1
cacgtaaaaaggggtagtgttagtaaaaaaaaagatagttcttcaataaa
+805196/1
CCCFFFFFHHHHHJEGHHIHIJJIJJIJJJJJJJJJJJHJJJJJJJJJJJ
@1455093/1
cgggacttagccacaatctggtctggagagaagatcctcatcttgtatag
+1455093/1
@@@FFFDFFDHGHEBEFFGGGBHGHGGEFFEFCHIIIJIJJJGIGIJIII
@6843529/1
cgttgatgtcgcaagatagtgagacattcactttttagtcataatcttca
+6843529/1
CCCFFFFFHHHHHJGIJJJEHHGHHHIIJIIIIJJJJJJJJJJIIIJJJI
@4819166/1
actatctacacttaaagcttataaaaactcactagtcatcatcagaatca
+4819166/1
@CCFFFFFHHHHHJJJJJJJJJJJJJJJJJJJJJJIJJJJJJJJJJJJJJ
@4819465/1
cacgggctctgtgcctggctcccatgtcacggtagcactgagtgacggca
+4819465/1
CCCFFFFFHHHHHJJJJJJJJJJJJJJJJJJJHIJJJJJJJJHIJJJJJI
@3476783/1
gtgcgtgcaggatcctcgtcattgcctggcatacaaggcaaagcaccgac
+3476783/1
CCCFFFFFHHHHHJJJJJJJJJJJJJJJJJJJJJJJJJJJJJJJJJJJJJ
@805687/1
ccaacagattgtttgagatgtttgtgaaactgcgacaccttgtggctgtg
+805687/1
CCCFFFFFHHHHHJJJJJJJIJJJJJJJJJJJJJJJJJJJJJJJJJJJGH
@1455789/1
cccacttcacgacgcttcagcagagtgcacacaatggtgaactggcgttc
+1455789/1
CCCFFFFFHHHHHJJJJJJJJJJJJHIJJJJJDHGHIHIIJJJJJJJJJJ
@3477080/1
tgttgaaattcgcccgtcgcaccagattattgatttctctttccctgtcg
+3477080/1
CCCFFFFFHHHHHJJJJJJJJJJJJJJJJJJJJJJJJJJJJJJJJIJJJJ
@806038/1
gctgtctgtacattgaaaataaaaataaaaaaaatagcaggggttattgt
+806038/1
CCCFFFFFHGHFHJJGGIJJJJJJJJJIJJJIJJIIJJJJJJJ@FHIIJG
@4183682/1
gtagcactgagtgacggcacctccgacactgaggtcacggtactcgcggt
+4183682/1
CCCFFFFFHHHHHJJJJJJJJJJJJJJJJJJJJJGHJJJJGHIJJJJHFB
@1456362/1
gtaggggaagggttaggcaacctaatttcgtggattagtagctgtagctt
+1456362/1
@@@FFFFFHHGHFHIJJJIJJJJJIJJJJIGHJHHIJJHIJJJJIJJJJJ
@2160093/1
atgccatttatcctcgcacgttggcagtaatagtacaagtgaaaagtcac
+2160093/1
?BBDFFFFHHHFHJJJJJJIIJJJJIJHIJJJJIJJJJJHIJJJJJIJJJ
@4820568/1
cccgtttagcagcttcatccagaggcaagcgctccaagttgcttggaggc
+4820568/1
CCCFFFFFHHHHHJJJJIJJJJJJJJJJJJJJJJJJJJHIJJIJJJJJJJ
@806702/1
ggcctcttgtatgcgaaggtgttgaggcgcttgtggtggtgcacgcgctt
+806702/1
C@@DFFFFHFFHFIHIEHHAFFGIIJJGGIJIIHGIICHFFIJJIIHHFD
@4184137/1
gtccggagtcaggttccaacatatctctgctactaggaagaactgaggct
+4184137/1
CCCFFFFFFHHHHGIJJJJJJJJJJJJJJJJJJJJJJJJJJJJJJJJJJJ
@6180789/1
cacagctcttgcagccatccaacgggattgcccatcaatttatcttcaaa
+6180789/1
CCCFFFFFHHHHHJJJJJJJJJJJJJJJJJJJJJJJJJJJJJJJJJJJJJ
@6844951/1
ggcaagggatcctaacttcgcaaccactaattccagtgataaattcactc
+6844951/1
CCCFFDDFFHHHHJIJJJJIJJJJJJJJJIJJIJJJJGHGIJIJJIIJII
@2160427/1
cttccgtcttgggtgaggcataacggggtgggttttacagactagaaccc
+2160427/1
CCCFFFFFHHHHHFHJJJJJJJJJIIIJDDHI@GHJJJJJJJJJJJJJHH
@806948/1
ctttactcgaatagtcttttctaacttgaacagtgcgatgttttacaagg
+806948/1
CCCFFFFFHHHHHJIJIGJJJJJJIJJJHIJJJHHJJHIJHJJJJJJJJI
@7526326/1
cccaggaatatcaccggctcattgaacaccttaggacgaagtgatggcac
+7526326/1
?<@BDA;;DBHHHEGIIIIIEHIA>CFHBCFDHEGIBF@6B6BFGI@CGG
@7526487/1
cctggctcccatgtcacggtagcactgagtgacggcacctccgacactga
+7526487/1
@@@DDDFFFHDFH<EHIIIEFHIIJIJDH?CEFHHGBHGIHIGHGHIGEH
@6181163/1
gccttagctgcggaatgcttagcttccttcttagagcgtcccgtacccat
+6181163/1
CCCFFFFFHHHHHJJJJJJBHIIJJJJJJJJJJJJJJJJJJJJJJJJJJJ
@3478071/1
attcaagttatgcaagtattaaattcgtaccgctttttatgtgtcaaaat
+3478071/1
CCCFFFFDFHHHHJIIHHIJIJJJIJJGGJJJJJJJJJGIJHIIIGJJJI
@4184619/1
gggttcgtgaatcatgccctcaatctgcaccagttcatatttgggcacag
+4184619/1
BCCDDFFFHGHHHJJJJJJJJJJJJJJJJJJJJHJJJJJJJJJJJJIJII
@2160977/1
ccgtgtttttaaatgcggggaagttgcaaaaagtattttatcgagtacct
+2160977/1
BCCDDDFFHHHHHJJJJJJJGIJIIJJJJJJJJFHIJJJJJJJJJHHHHH
@7527124/1
ggcaggttgaactcacaccattcaatttaaaagaaactgggtgcgtgcag
+7527124/1
CCCFFFDFHHHHHJJJJJJJJJJJJJJJJJJJJJJJJJJJJHIJJJJJJJ
@4185366/1
gtcttcttgaacttcttcaattgacgcaagaagtaccagaaacgggactt
+4185366/1
CCCFFFFFHHHHHJJJJJIJJJJJJJJIIJJIJGIIJJJJJJJJJJIJJJ
@7527175/1
gtggatagctggacaaggcactggcaacgaccaatcatggacttttcttc
+7527175/1
CCCFFFFFHHHHHJJJJJJJJJJJJJJJJIJJJJJJJJJJJJIJJJIJJJ
@4821925/1
gtttgaaatgcatgatattaacagtcttaaacttgaacaggcgtctgcag
+4821925/1
CBCFFFFFHHHHHJJJJJJJJJJJHJJJJJJJJJJJJJJJJJJJJJJJJJ
@2161608/1
ggcgcttgtggtggtgcacgcgcttgggcagagggaatctgattgtgctg
+2161608/1
CCCFFFFFHHHFHJGHIIJJJJJJIJJJJJJJJJJJJJJJJJJJJJJJJH
@7527496/1
gcacagaatagtcgcgtgtgatgccgcttttgcaccacaataaacgtgat
+7527496/1
CCCFFFFFHHHHHJJJIIIJHJJJJJJJJJJJJJJJJJJJJJJJJJHIJJ
@7527535/1
cttggaaatgataatgatatttgaacaagaacaatacacggagtaaacat
+7527535/1
CCCFFFFFHHGHHJJJJJJJJIJJIJJJJJJJJJJJJJJJIJJDHGIIJI
@7527859/1
catgtaatttttaatgttttccaaatcgacgactcctgtggctttcagtg
+7527859/1
CCCFFFFFHHHHHJJJHIJJJJJJJJJJJJJJJJJJJJIJIJJJJJJJJJ
@77833/1
gtgccttgggaagcctttgtgcgccacatcaatgttgataaaggctttat
+77833/1
CCCFFFFFHHHHHJJJJJJJJJJJJJJJJJIHJHIIJIJJJJJIJJJJJJ
@77921/1
gtcgccgatcgtctctaaccgttccagatttataccgtcgttcgcattgg
+77921/1
CCCFFFFFHHHHHJJJJJJJJJJJJJJJJJJJJJJIJJJJJJJJJJJHHH
@7528453/1
gttgaacggaactccaatcctttactcgaatagtcttttctaacttgaac
+7528453/1
CCCFFFFFHHHHHJJJJJJJJJJJJJJJJJJJJJJJJJJJJJJJJJJJJJ
@3480149/1
gtggattttaatgttattattacagcatacataataaaattagaggaagt
+3480149/1
BBCFDFFFHHHHHJJJJJJJJJJJJJJJJJJJJJJJJJJJJJJJJJJJJH
@5506097/1
tgtgaaaactgcccctcagatacaccgtcacggaacacaaatatcttctt
+5506097/1
CCCFFFFFHHHHHJJJJJJJJJJJJJJJJJJJJJJJJJJJJJJJJJJJJJ
@78644/1
ggatggagtgagcacgggctctgtgcctggctcccatgtcacggtagcac
+78644/1
CCCFFFFFHHHHHJJJJJJJJJJJJJJJJJJJJJJJJJJJJJJJIHJJJJ
@78702/1
cggcataacgggccgcgactccgccctcttcctcgggttggaatgattct
+78702/1
CCCFFFFFHHHHHJJJJJJJJJJJJJJJJJJJJHHHFDFDDEDDDDDFFD
@3480684/1
gccagatgccaaagttcttgatcttcactgggctcttctctgggatttcc
+3480684/1
CCCFFFFFHHHHHJGHJJJJJJJJJJJJJJJJJJJJJJJJJJJJJJJJJJ
@79015/1
tgctcagatgcaatttcttgcaagaattgcacaaagttgaagtccttgtt
+79015/1
CCCFFFFFHGHHGIJJJJJJJJJJJJJJJJJJJJJJHIJJJJIIJJJJJJ
@3481246/1
ctatactttgcattaaaataatgcccattttcacaggcaagggatcctaa
+3481246/1
CCCFFFFFHHHHHJJJJJIJJJJJJJJJJJJJJJJJJJJJJJJJJJJJJJ
@3481270/1
gctgggcctcttgtatgcgaaggtgttgaggcgcttgtggtggtgcacgc
+3481270/1
CCCFFFFFHHHHHJJJJJJHIJJHHHHIIJIJJJJJJJJJIJJJJJJJJH
@3481630/1
gaaggagatggcgccggctgggtgagcttgtccacatatggcacaggcgg
+3481630/1
@<?D=;?;A<AFFFDE@FFD:600??;BFDFIFCFFEAC@;FECEDEA:/
@5508027/1
tgggcctcttgtatgcgaaggtgttgaggcgcttgtggtggtgcacgcgc
+5508027/1
@@@FFFFFHHHHHJJJJHHHGCFHIJHIJJJIJJJHIIHIIFHGIJJJHF
@5508303/1
cggcacctccgacactgaggtcacggtactcgcggtacatgttgtgtaca
+5508303/1
CCCFFFFFHHHHHJJJJJJJHIJJJJDHIJJJJJJAHIJJJHJHEHEHHE
@1457528/1
gccagttataaagcatagcccgaagtgctattggcacacaggcataatgc
+1457528/1
CCCFFEFBFHHDFGHFEHJJJGHEHIGIIIIIGIJJJJJJJIIIJJIJIJ
@80457/1
cagtggtcttcttgaacttcttcaattgacgcaagaagtaccagaaacgg
+80457/1
@@@DBDFFHFHGGJIIGIIIGGIGIGGHHIGEEHBDBFBBFBHGGGIJII
@3482240/1
cccttttcgccaatcatgcgcatccctagcatactaccgatatgcaatcc
+3482240/1
CCCFFFFFHHHHHIJJJJJJJJJJJJJJJJJJJJJJJIJIJJJJJJJJIJ
@1457695/1
cggctagaatctagacatgcacagctcttgcagccatccaacgggattgc
+1457695/1
CCCFFFFFHHHHHJIJJJJJJJJJJJJJJJJJJJJJJJJJJJJJJIJIIJ
@6846031/1
tgctgggcctcttgtatgcgaaggtgttgaggcgcttgtggtggtgcacg
+6846031/1
CCCFFFFFHHHHHJIJGJJJIJJJEGGHJJJJJJJJJJIJIFHJHHIJJH
@1458364/1
gggctctgtgcctggctcccatgtcacggtagcactgagtgacggcacct
+1458364/1
CCCFFDFFH?DFCFEHHHDDEFHHHIGEG?CCBFDGGED??<FHEHIEH;
@3482916/1
gtccttatttccgacccacaaacaattaagccttgggtaccgtagcctgt
+3482916/1
@CCFFFFFHHGGGJJJGIIIIJGHEGGGEHGGGGGIEDDGHGBFIIHIIC
@3482922/1
tgcaggttttattcaaatgacattttgtatctatgtgtctagcaatagtt
+3482922/1
@@@ADBADDF:AFF@BEE?EHE?CFHE:22?CEHED<CFFC>>CFF@?1?
@3482949/1
cccgacagaacgttgtcctgtctacacgtctttaatttgaaaatttgtcg
+3482949/1
CCCFFFFFHHHHHJJJJJJJJJJJJJJJIJJJJJJJJJJJJJJJJJJIJJ
@2794400/1
cttcttcttcagccggctttggtggttctttggctgcctctggtggaggt
+2794400/1
CCCFFFFFHHHHHJJJJJJJJJHIJIIJJJJJJJJJJJJJJJJHIJIJJ@
@6846665/1
ggaactgcttcacctgtggccggcggcacgcagacgccttgatgacctcc
+6846665/1
@CCFFDDFHFHHGIEECFGGHFHIJJGIJJIJFHFEFD>>CD@CDDDCCB
@1458817/1
ggtcgggctggttgtgccagagcgctagggcgaatacacgatctgctaca
+1458817/1
BCBFFFFFHHHHHJIJJJJJJJJJJJJJJJIHIJJJJJJJHHHHHFFFFF
@3483262/1
cggcacgcatcgtgaggtctttggagccctgtccaacggtagatggaact
+3483262/1
BBBFFFFFHHHHHJIJJGIIJIJIJJJJJJJJJJJJJJJIIJJJIJIJJJ
@6846831/1
cacagttcctcgacgagcaagtagttcttgaagcacagacacaggtgtct
+6846831/1
CCCFFFFFHHHHHJJJJJIJJIIJIJJJJJJJJJJJJJIJJJJJJGIIJJ
@81523/1
caactgtacgaatgtgctcttgaggtacttgaacatgggctccacttggt
+81523/1
CCCFFFFFHHHHHJIJJJJJJJJJJHIIJJJJJJJJJIJJJJJJJJJJJI
@81536/1
gcgggggcagtgctggggactccgggcgcagcaccagtcgtgctcgcagc
+81536/1
CCCFFFFFHHHHHJJJIJIJJJJJJHFDDDDDDDDDDDDDDDDDDDDDDD
@81901/1
ccctagcatactaccgatatgcaatcccttctgcgccattgacatgtata
+81901/1
CCCFFFFFHHHHHJJJJJJJJJJJJJJJJJJJJJJJJJJJJJJJJJJJJJ
@6847375/1
cctgttttggtagcggcggcgcggtccgtgaggagcatgctcgccatcag
+6847375/1
CCCFFFFFHHHHHIJJJJJJIFGFCDDDAB@BDABBBCCDDDDDDDDDDC
@82177/1
cttgggctcgctctccgaagggagcttgcggccgatgacctcatactcct
+82177/1
BCCFFFFFHHHHHJJJJJJJJJIJJJJJJJJJJJJJHHHHHHFFFFFFEE
@1459876/1
gttgatatagaggataccgatacctggttacacttaactgtaccgctgct
+1459876/1
CCCFFFFFHHHHHJJJJJJJJJJJJJJJJJJJJJJJJJJJJJJJJJJJJJ
@4822367/1
ggtgcacgcgcttgggcagagggaatctgattgtgctgttgtggaactgc
+4822367/1
BCBFFFFFHHHHHJJJJJJHIJJJJJJJJIJJJJJJJJJJJJJJJJJJJI
@1460111/1
gttacatcacaatttaatttaccaatttctgtagatagctgattatatta
+1460111/1
CBCFFFFFHHHHHJJJJJJJJJJJJJJJJJJIIJJJJHIIJJJJJJJJJJ
@2162040/1
ctatactttgcattaaaataatgcccattttcacaggcaagggatcctaa
+2162040/1
BBCFFFFFHHHHHJJJJJJJJJJJJJJJJJJJJJIJJJJJJJJJJJJJJJ
@3484290/1
attgctcagatgcaatttcttgcaagaattgcacaaagttgaagtccttg
+3484290/1
@BCFFFFFHHHGHJJJJJJJJJJJJJFHHHJJJJJJJJJIJJJJIIJJJJ
@2796281/1
ctccaatcctttactcgaatagtcttttctaacttgaacagtgcgatgtt
+2796281/1
CCCFFFFFHHHHHJJJJJJJJJJJJJJJJJJJJJJJJJJJJHIJJJJJIJ
@4822887/1
ccgacgacgacactgtacagttagaaatgttacaacctctatactttgca
+4822887/1
@@@FFFFFHDHGHJJIHIIJDHGEGIJIJIJJJIGIJIJJIIJJJIIIGG
@2796389/1
gctcagatgcaatttcttgcaagaattgcacaaagttgaagtccttgttg
+2796389/1
CCCFFFFFHHHHHJJJJJJJJJJIIJJJIJJJJJJJJJJJJIJJJJJJJJ
@4823189/1
gttgtggaactgcttcacctgtggccggcggcacgcagacgccttgatga
+4823189/1
CCCFFFFFHHHHHJJJIJJJJJJJJJJJJJJJJJHHFFDEDBDDDDDDDD
@4823236/1
gtaagtttgtcgagtagagccttagctgcggaatgcttagcttccttctt
+4823236/1
BB@FFFFFHHHHHJGHIIJJIJJJJJJJJJIJJJJJJIJJJJJJJJJJJJ
@4186059/1
cctgttttggtagcggcggcgcggtccgtgtggagcatgctcgccatcag
+4186059/1
CCCFFFFFHHHHHGIIJIJIJHHFCDDBAD@AD>A?BDDDCCDDDDDDDC
@4186108/1
gtgagtacgaagcattgtctgtttataaaataattaacaactaatgtttt
+4186108/1
CBCFFFFFHHHHHJJJJJJJJJJJJJJJJJJJJJJJJJJJJJJJJJHIJJ
@809628/1
gaataaggattaaaaataaacttaaagattattaataagaaaaaaataat
+809628/1
CCCFFFFFHHHHHJJJJJJJJJJJJJJHJJJIJJJJJJJJJJJJJJJJJJ
@809661/1
cccatgtcacggtagcactgagtgacggcacctccgacactgaggtcacg
+809661/1
@@BFFFFFHHHHHJJJIJJJJJHIJJJJIIJJJJJJJJJJJJIJJHIJJJ
@3485081/1
ctctatactttgcattaaaataatgcccattttcacaggcaagggatcct
+3485081/1
CCCFFFFFHHHHHJJJJJJJJJJJJJJJJJJJJIJJJIJJJJJJJJJJJJ
@4186460/1
tttttttcgtaggtatttgcggtgaatttgtggcctggcgttgagggcaa
+4186460/1
CCCFFFFFHHHHHFHIJJJJJJGHJJJJJJIIJJJJJJJJGIJJJJHHHF
@3485641/1
ggcaagggatcctaacttcgcaaccactaattccagtgataaattcactc
+3485641/1
@CCFFDDFHHHHHJJJIJJJIJJJJJJJJJJJGIGJHIIIIJHIJJJJJI
@3485712/1
gcactgagtgacggcacctccgacactgaggtcacggtactcgcggtaca
+3485712/1
CCCFFFFDHFFHHGHEHFHHJGGEDDFHFHGGIFGGEFHHIGEHGHEFDF
@2163756/1
gtcgagtagagccttagctgcggaatgcttagcttccttcttagagcgtc
+2163756/1
CCCFFFFFGHHHHJJJJJJJJJJJJJJJJJJJJJJJJJJJJJJJJJJJJJ
@810754/1
ctgtcaaagcatttattgtggccgctctaggcagcaaacagttcatcctt
+810754/1
CCCFFFFFHHHHHJJJJJJJJJJJJJJJJJJJJJJJJJJJJIIJJJJJJJ
@810777/1
ctcgaatagtcttttctaacttgaacagtgcgatgttttacaagggcagg
+810777/1
CCCFFFFFHHHHHIJJJIJJJJJJJJJJFHIJIJJHIJJJJIJJGJJIJJ
@4187361/1
ctctatactttgcattaaaataatgcccattttcacaggcaagggatcct
+4187361/1
CCCFFFFFHHHHHJJJJJJJJJJJJJJJJJJJJJJJJJJJJJJJJJJJJJ
@4187591/1
gccagttataaagcatagcccgaagtgctattggcacacaggcataatgc
+4187591/1
CCCFFFFFHHHHHJJJJJJJJJJJJHIJJJJJJJJJJJJJJJJJJJJJJJ
@5510224/1
aggacctgcaccatgcaccgccatgccatgtaccacgcctgggatgccac
+5510224/1
@B@FFFFFHHHHHJJJJJJJJJJJJJJJJJJJJJJJJJJJJJJJJJJJJJ
@4187857/1
gcgagactcataacgcagccagatgccaaagttcttgatcttcactgggc
+4187857/1
@<@DD<?DFHHGFIIIIGIIGEGICHIIEG@?DHHGHIIIIIGIGHBBFD
@5510370/1
cgatggatgagttagggccgtttgtaacagcgctctttgcttgaacacgt
+5510370/1
BC@FFFFFHHHHHJJIJEHIIJJJJJJJJJJJJJJJJJJJJJJJJJJJJH
@3486438/1
gtcgggtagagccttagctgcggaatgcttagcttccttcttagagcgtc
+3486438/1
CCCFFFFFHHHHHJJJJJJJJJJJJJJJJJJJIJJJJJJJJJJJJJJJIJ
@4188309/1
ctctatactttgcattaaaataatgcccattttcacaggcaagggatcct
+4188309/1
CCCFFFFFHHHHHJJJJJJJJJJJJJJJJJJJJJJJJJJJJJJJJJJJJJ
@4188360/1
tggcaatactcggccgcgaacctccatcatattgtttgagatcgtcaaac
+4188360/1
CCCFFFFFHHHHHJJJJJJJJJJJJJJJJJJJJJJJJJJJJJJHHHHFEF
@4188468/1
ccgacgacgacactgtacagttagaaatgttacaacctctatactttgca
+4188468/1
CCCFFFFFHHHHHJJIHIJJJJJJJJJJJJJJJJJJJJJJJJJJJJJJJJ
@7532661/1
cgaatagtcttttctaacttgaacagtgcgatgttttacaagggcaggtt
+7532661/1
CCCFFFFFHHHHHJJIJIJJIGJJIJHIIIIJIGHIJJIJIJJIIJJJHI
@3486994/1
gttgtgtacacctgagcgagactcataacgcagccagatgccaaagttct
+3486994/1
CCCFFFDDHFFFHJIJJJIJIJJJJJJJJJJJJJJJJJJJJJJJJJHIJJ
@82575/1
agcgagactcataacgcagccagatgccaaagttcttgatcttcactggg
+82575/1
CCCFFFFFHHHHHJJJJJJJJJJJJJJJJJJJJJJJJJJJJJJJJJJJHJ
@82627/1
ccgcaatgttggagcttggtacaaagcaaaggtcgggcagttcgtcaaca
+82627/1
CCCFFFFFHHHHHIIJJJJIJJIIIJJJIJJJFGHGGIJJIIJJHJJJJJ
@7532989/1
gtggcgttgatgtcgcaagatagtgagacattcactttttagtcataatc
+7532989/1
@@@FFFFDHFHHHEHIIAGHHHIGHGFCGBD@BHGHIIIIGGIIIIIIII
@3487400/1
tacacctgagcgagactcataacgcagccagatgccaaagttcttgatct
+3487400/1
B@CFDFFFHHHHHJJJJJJJJJJJJJIJJJJJJJJJJJJJIJJJJJJJJJ
@6183060/1
gtgctgggcctcttgtatgcgaaggtgttgaggcgcttgtggtggtgcac
+6183060/1
BBBDFFFFHHHHHJJHHIJJJIJIJCHFGIJJJJJJHJJFHI@GHAGHJJ
@83842/1
ctcgtactaaggcctaagaacagtacctacttggcgataaatattgcaca
+83842/1
CCCFFFFFHHHHHJJJJJJJJJJIJJJJJJJJJJJJIJJJJJJJJJJJJJ
@3488301/1
gtagagccttagctgcggaatgcttagcttccttcttagagcgtcccgta
+3488301/1
@@CBFFDFHHFHHIIEGIIIIIICHGGHGIIIIIGEIIBFIGGHIIIIII
@3488450/1
ggttggaatgattctggtgggttgtcctgcagagcttgccacatcttgta
+3488450/1
BB?DDDFFHHHGHJIGIHIFIHGHHIJJIJIHIJJJBHIJIJJJJJJJJJ
@6184314/1
tcttcctcgggttggaatgattctggtgggttgtcctgcagagcttgcca
+6184314/1
CCCFFFFFHHHHHIJJJJJJJJJJJJHHIJHIIIJJJJJJJJIJJJJJJJ
@1461349/1
gcttgggcctgttttggtagcggcggcgcggtccgtgaggagcatgctcg
+1461349/1
CCCFFFFFHHHHHJJJJIJJJJJJJJIFDAB9?B@9??@DCBBBDDCDD?
@1461410/1
gacgatttcaccagtggtcttcttgaacttcttcaattgacgcaagaagt
+1461410/1
CCCFFFFFHHHHHJIJJJJJJJJJJJJJJJJJJJJJJJJJJJJJJJJJJD
@3488996/1
cattatcatcgttctcagcatggtaagaaggtggcggccagaatctagac
+3488996/1
CCCFFFFFHHHHHJJJJJJIJJJHIJJJJJJHIJJJJJJJJJJJJJJJJJ
@6848994/1
gcctcacatgattcatccacaaattccaacccttgcgtttcaaaacaatt
+6848994/1
?@@FFFFFFHHHHIIJJGIIIJIGJIGJHGIFHIIIIGHIGGHIJJJJJI
@6185229/1
cttccctgcaaagttaaccatcttgtattcaaaagaaaacctagaatcac
+6185229/1
CCCFFFFFHHHHHHIJJJJJJJJJJIJJJJJJJJJJJJJJJJJJJJJJJJ
@6185488/1
gcgacaccttgtggctgtgacttgtagtcaagg
+6185488/1
<@@BDDDDFFFFF7;GD<A<FHIFHIIII@FF3
@1462442/1
catctatagatgtcggtggcgcacagggcacgcttgcgcatgacatctat
+1462442/1
CCCFFFFFHHHHHJJJIJJJJJJJIIJJIJJJJIJJJJJJJJGIJJJJHH
@811211/1
ctcgaatagtcttttctaacttgaacagtgcgatgttttacaagggcagg
+811211/1
@CCFFFFFHHHHHJJJJJJJJJJJJJJJIJJJJJIJJJJJJJJJJJJJJJ
@6185823/1
ctagtacctgataagcccagacctagcccaaattcttcttcttcagccgg
+6185823/1
BCCFDFFFHHHHHJJJJJJJJJJJJJJJJJJJJJJJJJJJJJJJJJJJJJ
@811270/1
ctgtgatctgtttcttggcatctatagatgtcggtggcgcacagggcacg
+811270/1
CCCFFFFFHHHHHJJJJJJJJJJJJJJJJJIJJJGIJJJJJJJJJJJJJJ
@4825064/1
cttcacctgtggccggcggcacgcagacgccttgatgacctccactttga
+4825064/1
BCCFFFFFHHHHHJJJJJJJJJJJJJJJHHFFFEEEEEEEDDDDDDDDDD
@3490028/1
cttcacgacgcttcagcagagtgcacacaatggtgaactggcgttcatgc
+3490028/1
CCCFFFFFHHHHHJJJJJJGIGHIJJJJGHIIIHIJJJJJJJJJJJJJJI
@4825417/1
cgtaaaataacgtcaatacattggatctcctcagtaggatggcaaag
+4825417/1
CCBFFFFFHHHHHJJJJJJJJJJJJJJJJJJJJJIIJJJJJJJJJJJ
@4825506/1
ccagtggtcttcttgaacttcttcaattgacgcaagaagtaccagaaacg
+4825506/1
@@@DDEDDFDFFHIIIEFIGHIIIDHHHGEEIIGGIEGIBGHIGIIIEGG
@4825760/1
cggctcgctacgatagtcactgttcccaacaagtatcctttgtatcagtc
+4825760/1
CCCFFFFFHHHHFIIIHIJJJJIGGJJJIJJJJGIGHJJJJJIIJIIJHI
@3490770/1
gccagatgccaaagttcttgatcttcactgggctcttctctgggatttcc
+3490770/1
@@@FFFFFHFHHHJIJGIJJJJJJJJJJJGHEIIJJJJJJJJIGIEIIJJ
@3491212/1
cgcagccagatgccaaagttcttgatcttcactgggctcttctctgggat
+3491212/1
CCCFFFFFHHHHHJJJIJHIJJJJJJJJJJJJJJJJJJJJJJJJJJJJJJ
@812994/1
cagcatacataataaaattagaggaagtaggtgctgggcctcttgtatgc
+812994/1
CCCFFFFFHHHHHJJJJJJJJJJJJJIIIJJHIJJJJJJJJJJJJJJJJI
@813091/1
cttcagccggctttggtggttctttggctgcctctggtggaggtttctcc
+813091/1
CCCFFFFFHHHHHIJJFHIGHIJIJIJJJJJJJJJJJHIJHJJBGHGGJI
@3491543/1
cctcttcctcgggttggaatgattctggtgggttgtcctgcagagcttgc
+3491543/1
CCCFFFFFHHHHHIIJJJJJJIJJJIIIHIIIGHJJJJJJJJJJJJJJJJ
@2164997/1
ggtgataaagataagtataggctcaaaacctaacgacatcaatcaccagc
+2164997/1
BCBFFFFFHHHHHJJGHIJIJJJJJJJIJJJJJIJJJJJJJJJIJJJJJI
@4827070/1
ctggttacattgctcacgtacagctaagttatt
+4827070/1
CCCFFFFFHHHHHJIJJJIJJJJJJJJJIIJJ4
@86330/1
ctacttcttatgatttaaagtcgaatattccctgacacctcacccagggc
+86330/1
CCCFFFFFHHHHHJJJJJJJJJJJJJJJJJJJJJJJJJJJJIJJJJJJJI
@2797556/1
ctcggcggtaagcaaagcatggtatggcgctaatcggtatatcatgacgc
+2797556/1
CCCFFFFFHHHHHJJJJJJJJJGIJJJJJJJJJJJJJHHIHHHHHHHFFF
@2797590/1
gtcatttctttctgccactctttaagttgtctagtgtgtgtaggggaagg
+2797590/1
CCCFFFFFHHHHHJJJJJJJJJJJJJJJJIHIJJHHGHGHGHIJJJIJJJ
@3491755/1
gtccttgttgttaagaggtgttacctgcaacttggccaggttagggccaa
+3491755/1
@@BFFFFFHGHHHJJJJJFHHIIJJIIJJGIJJIJJIJJJIGIIIJJJIJ
@3491855/1
cttggttgaacggaactccaatcctttactcgaatagtcttttctaactt
+3491855/1
@@@DFDDFFFFHGJJJIIEGHJIIJJIGJGIJJGIICHIIIIIJJIIFII
@2165781/1
ctcccatgtcacggtagcactgagtgacggcacctccgacactgaggtca
+2165781/1
C@@FFFFFHHHGHJEFGIJFIJIJFHIHIIIJIJJJIJDGIJIJIIJCGH
@7534709/1
gcgacggacgcgacgtgccttgaattccttgatgactgcatagatagaaa
+7534709/1
CCCFFFFFHHHHHJJHIHJJJJJJJJJJJJJJJJJHHHHHHFFFFFFEED
@4189041/1
cctgagccatagcaaacagccactggcaatgtggatagctggacaaggca
+4189041/1
CCCFFFFFHHHHHJJJJJJJJJJJJJJJJJJHIJJJJJJJJJIJJJJJJJ
@4828752/1
gcctgggatgccacccggcaccactcccgggtgaggatgcactacatttc
+4828752/1
CCCFFFFFHHHHGJJJJJJJJJJJJJJJJJJFIJJJJJJJJJJJJJJIJH
@4189800/1
cgacaccttgtggctgtgacttgtagtcaaggtggagattttactatctt
+4189800/1
?@@DBDDDHDFFFIBGIGGGHHIHIIFHGBHGGFHIID@GGHIEHIIIII
@3493090/1
gacgatttcaccagtggtcttcttgaacttcttcaattgacgcaagaagt
+3493090/1
CCCFFFFFHHHHHJIJJJJJJJJJJJJJJJJJJJJJJJJJJJJJJJJJJD
@2166745/1
ttatgctcttgacctacttgtagacacggcagatgaggatacctcaactt
+2166745/1
CCCFFFFFHHHHHJJJJJJJJJJJJJJJJJJJJJJJJJJJJJJJJIJJJJ
@7535761/1
cgatgttttacaagggcaggttgaactcacaccattcaatttaaaagaaa
+7535761/1
CCCFFFFFHHHHHJIJIIJJHIJJJJJJJJJJJJJJJJJJJJJJJJJJJJ
@2800076/1
cagcatacataataaaattagaggaagtaggtgctgggcctcttgtatgc
+2800076/1
CCCFFFFFHHHHHJJJJJJJJJJJJJJHIJJHIJJJJJJJJJJJJJJJJJ
@3493475/1
cattttctaactgaagaggaaacgattgcatctgtgaggggcgtcgggtc
+3493475/1
CCCFFFFFHHHHHJJJJJJJJJJJJJJJJJJJJJIJIJJJJJJJJHHFFD
@7535921/1
cttgtttataagtttagtatagcttattacaaaataaatcttatatttaa
+7535921/1
CCCFFFFFHHHHHGHIJHJJJIIHJJJJJJIIJJJGJJJJIJJJIIJJJJ
@5512465/1
gtgttgaggcgcttgtggtggtgcacgcgcttgggcagagggaatctgat
+5512465/1
@@BDDFFFHHHHHIJIJICHIIHIJJIJJJJJJJJJIJIJHHHHFFFFFF
@1463331/1
cagttataaagcatagcccgaagtgctattggcacacaggcataatgcca
+1463331/1
CCCFFFFFHHHHHJJIIIJGIGJFHIFIJJJJJJJJIJIIJJJJJJJJJJ
@1463345/1
aacactttgacaggctgctgtgggatacggctggagaacaaatgtatttc
+1463345/1
@@CFFFFFHHHHHJJJJJJJIJJJHIJJJJJJJJ8B9DDFFHBC9?DGHB
@7536830/1
ctgcagatgactgtgcatccttgctagtaagtcctgagccatagcaaaca
+7536830/1
CC@FDDDEBFHHDIGGIIHHJHJIJGEEHEFHFHHHDFCHIIIGGIIJGG
@7536948/1
gtggctttcagtgaaacatcaaaatttatcgatctttgattctgatctag
+7536948/1
CBCFFFFFHHHHHJJJJJJJIJJJJJJJJJIHIJJJJJJJJJJJJJJJJJ
@3494358/1
cacggcgtcacgacacagtccttgtaattctctggtgtgacatttataaa
+3494358/1
CCCFFFFDHHHHHJGIJJEFHIJJIJIJJJJIIJJFGIIJJFIJJJJIJJ
@5513658/1
ggaagagattccatttcccgtttagcagcttcatccagaggcaagcgctc
+5513658/1
CCCFFFFDHHDFHEHJGHJIJIIJIIJIIJJJJJIIJJIIHGGHGGIJGI
@1464507/1
acggctttttccagatccactcttgctccatggtccaggagcagcagcgt
+1464507/1
@BCFFFFFHHHHHJJJJJJJJJJJJJJJJJJJJJJJJJJJJJJJJJJJJF
@3495243/1
gtctgtttgtctgttcgtctgtgcgcgctaatctcagaaacggctgatcc
+3495243/1
@?@BDDDDFCFFFCGGEGFF=A@<18CGGFFIFIIEEBD?DCEAFEEFII
@1464997/1
tggcgttgatgtcgcaagatagtgagacattcactttttagtcataatct
+1464997/1
CCCFFFFFHHHHHJJIJJJJJJHIJJJJJJJJJJJJJJJJJIJJJJJJJJ
@1465092/1
tgtagctttgatcatagtagatgtttgcatgtcagttagctttttaatac
+1465092/1
@C@ADADDHHFDAG@EBFDIHHEIGDEAHCHEEEDHHGBEHGHGAFHHHI
@1465102/1
gggaaaattacactaattctatgcaaagtatagcttgtatttgttatgta
+1465102/1
@??DDDDDHHHFHIBHGIJIGHGJJIIJCHIGIIIIIFHGIJIJIJJJII
@6851631/1
ggtgtcttcaacggaagagattccatttcccgtttagcagcttcatccag
+6851631/1
BCBFFFFFHHHHHJJJJJJJJJJJJJJJJJJJJIIJJJIJJJJJJJJJJJ
@1465689/1
ccggtacataatgatacgatgcggcttgaacccgccggtgctcttgt
+1465689/1
BBCFDFFFHHHHHJJJJJJJJJJJJJJGIIFHJGIJIJ;EEHHHHED
@1466354/1
gttggtaaatccgctagcggtgcagcaggtgacacgaggctcatggcgcc
+1466354/1
CBCFFDDFHHHHHJJJJJJJGHJJJJJJJHIIJJJJJJJJJJJJJJJJHH
@6852723/1
cttgtgtttcttggtggtgggtttggctttggggttgttgtatatcgcgt
+6852723/1
CCCFFFEFHHHHHJFGIEGIJFHIJJJJJJJJJJGHIIJJIJJJJJJJJI
@3496800/1
cagctcttgcagccatccaacgggattgcccatcaatttatcttcaaatg
+3496800/1
C@BFFFFFHGHGHJJIJJJJHIJJHIHIIJIJJJJFIIIJJJJJJJJJJI
@3496882/1
gctgggcctcttgtatgcgaaggtgttgaggcgcttgtggtggtgcacgc
+3496882/1
CCCFFFFFHHHHHHIJJJJGJJJFHHIJJJJJJJJJJJJJHIJHHIIJJH
@6853080/1
ggagcttggtacaaagcaaaggtcgggcagttcgtcaacaagacattact
+6853080/1
CCCFFFFFHHHHHJJJJJJJJJHHJJJJJJJJJJJJJJJJJJIJJJJJJJ
@6853145/1
gttgtggaactgcttcacctgtggccggcggcacgcagacgccttgatga
+6853145/1
???DDDDDHHDHFGHHGIIBCCGGGHHIIIIJIJGHFDDCA>?;>CCDDD
@6853228/1
ctcgtatgatgccgtttctgtaccaataggaacaatacttcgggcttatt
+6853228/1
@CCFFFFFHHHHHJJJJJJIJJJIJJJJIJJJJJJJJJJJIJJJJJJJJJ
@4829490/1
gtcactattctaggattgtgtaggtaatattattaaacgaagaacatgcg
+4829490/1
@CCF@DDB:ADDD>HGGBHHIHEGFBHGIHHG<EFE@EEHGGIIICD:9?
@6853421/1
tagaatcactggttcaaattcaaataaaatcactctgcaatcctgcctca
+6853421/1
BCBFFFFFHHHHHIJJJJJJJJGIJJJJJJJJIJJJJJIJJGIJJJJJJI
@6188293/1
accattcaatttaaaagaaactgggtgcgtgcaggatcctcgtcattgcc
+6188293/1
?BBFFFFFHGHHHJJJJJJJJJJJJFGIIJJJJJJJJJJIJFHIJJJJJJ
@4829842/1
gcagatgactgtgcatccttgctagtaagtcctgagccatagcaaacagc
+4829842/1
CCCFFFFFHHHHHJJJJJJJJJJJJJJJJJJJJJJJJJJJJJJJJJJJJJ
@1467895/1
gttcattattcccactcgcattctcttgtccattaacagcatcagctgtt
+1467895/1
CBCFFFFFHHHHHJJJJJJJJJJJJJJJJJJJJJJJJJJJJJJJJJJJII
@6188665/1
ctcacatgattcatccacaaattccaacccttgcgtttcaaaacaattca
+6188665/1
CCCFFFFFHHHHGJJJJJJJJJJJJJJJJJJJJJJIIJJJJJJJIJJJJI
@2167215/1
gtttgtttcatgtcaatcggttcataaataaaaaagttatgtcaaattaa
+2167215/1
CBCFFFFFHHHHHJJJJJJJHJJJJJJGJIIJJIIJHIJJJJJJJJJJJI
@6853954/1
tgataaagataagtataggctcaaaacctaacgacatcaatcaccagctt
+6853954/1
CCCFFFFFHHHHHFGHJJJJJJJJJJJJJJJJJJJJJJJJJJJJJJJJJJ
@4830370/1
cctgacgcttagcaagtttcttagacttgccagttcccacttcacgacgc
+4830370/1
CCCFFFFFHHHGGJIJHJJJJJJJJJJJJJJJJIIJJJJJJJJJJJJJJJ
@6189008/1
acgtagttctcagcttccctgcaaagttaaccatcttgtattcaaaagaa
+6189008/1
@BCDDFFFHHHHHJJJJJJIJJIJIJHHIJJJJIJJJJGHIJIJJJJJJJ
@2800888/1
ctccgattattattatacttatacatcaaataattgtcaacgatttattt
+2800888/1
CCCFFFFFHHHFHIIJJIJJJJJJJJJJJIJJJJJIHIJIJJGIIJJJJJ
@815307/1
ctggagagaagatcctcatcttgtatagaggaggcttgggctcgctctcc
+815307/1
CCCFFFFFHHHHHJJJJJJJJJJJJJJJIJJJJJJJJHGIIJJIIJIJJJ
@4830538/1
atagagacgatttcaccagtggtcttcttgaacttcttcaattgacgcaa
+4830538/1
?BBFFFFFHHHHHJJJJJJJJJJJJJJJJJJJJJJJJJJJIIJJJJJJJJ
@4830567/1
gcctccttgaccattttagatatttgttgttcattcaactgtcttgttaa
+4830567/1
CCCFFFFFHHHHHJJJJJJJJJJJJJJJJJJJJJJJJJJJJJJJJJJJJJ
@3498284/1
cttcagcagagtgcacacaatggtgaactggcgttcatgcggcaaacgcc
+3498284/1
CCCFFFFFHHHHHIIJJJIIIIJHIJGIJJJIJJJJJIIJJJJJJJJJJJ
@2801144/1
gggaatctgattgtgctgttgtggaactgcttcacctgtggccggcggca
+2801144/1
CCCFFFFFHGHHHIIJJJJJJHHJJJJJJJJJJJJJJJIJJJIIJJJHFD
@3498442/1
cggtagcactgagtgacggcacctccgacactgaggtcacggtactcgcg
+3498442/1
BCCDFFFFHHHHHHIJJJJJJJJJJJJJJJJJJJJJHHIJJJHIJJJJJH
@3498689/1
gcggagattaatggtataagcatagaatgttcgacgtgattctttaattt
+3498689/1
CCCFFFFFHHGHHIEGHIIJJJJJJIJJJHIIJIJIJJJJJJJJJJJJJJ
@2801838/1
ctcccatgtcacggtagcactgagtgacggcacctccgacactgaggtca
+2801838/1
C@@FFFDDFFHHGFIIIIGGIGHIEHHICGIGIGGGIIIIEHIGIIIDG@
@816286/1
ctgggcctcttgtatgcgaaggtgttgaggcgcttgtggtggtgcacgcg
+816286/1
CCCFFFFFHHHHHJJJJJIJJJFHHIJJJJJJJJJJGIJFHJGHIJJJHH
@2801960/1
gtgctgggcctcttgtatgcgaaggtgttgaggcgcttgtggtggtgcac
+2801960/1
CCCFFFDDAHHHHJJIIGIJJJGGHCGFGHGGIIGIIGIGHGIIJEDGIH
@7538289/1
catctatgtgtggtacacacattttttgcttttcaatagacgaactacta
+7538289/1
CCCFFFFFHHHHHGIIJJJJJJJJJJJJJJJJJJJJJJJJJIJJJJJJJJ
@4191691/1
cgataaaatattttttgcaacttccccgcatttaaaaacacggcatgcgc
+4191691/1
CCCFFFFFHHHHHJJJJJJJJJJJJJIJJJJJJJJJJJJJJJJJJJJIJH
@3499431/1
ggcacgcttgcgcatgacatctatacatgccattggcgttcaaaaggtta
+3499431/1
CCCFFFFFHHHHHJJJIJIJJJJJJJJJJJJJJJJJJJGIJIJJJJJGHI
@2168786/1
cccgtttccaatctccaagacaggaggctccagtactttagctttgacag
+2168786/1
BBCFDFFFHHHHHJJJJJJJJJJJJJJJJJJGHHJJJJJJJJJJJJJJIJ
@2802970/1
atacataataaaattagaggaagtaggtgctgggcctcttgtatgcgaag
+2802970/1
@C@FFFFEDFHHGJJJJIHGDDGHGCEAFGGIIIGHIIJJGFHGIJJCHG
@2803610/1
ctatgccatttatcctcgcacgttggcagtaatagtacaagtgaaaagtc
+2803610/1
CCCFFFFFHHHHHJJJJJJJJJGIJJJJJIJJJJJIIJJJJHIJJJJJJI
@3500227/1
ctgcagagcttgccacatcttgtaagcagcctgacgcttagcaagtttct
+3500227/1
CCCFFFFFHHHHHJJJJJJJJJJJJJJJJIJJJJJJJJJJJJJJJIJJJJ
@5515196/1
gtcataatcttcagatactccaaagcattctgggctgcagatgactgtgc
+5515196/1
CCCFFFFFHHHHHJJJJJJJJJJJJJJJJJJJJJJJJJJJJJJJJJJIJJ
@5515437/1
aggggatctgagaatggtttagattcacaattttgtccgctggacaatgt
+5515437/1
@CCFFFFFHHHHHJJJJHIJJJIJJJJJJJJJJJJJJJJJJJJJJJJJJI
@1468362/1
gataaatactgtcgcctggtatggtgttgacgcattttcaagttgtttga
+1468362/1
CCCFFFFFHHHHHJJJJJJGHIJJHHIIJJJJJJJJJJJJJJJJJJJJJI
@2169855/1
ctaagctcactggttgtaataataatattcgttcctgaaaaagagaactg
+2169855/1
CCCFFFFFHHHHHHIJJJJJJJJIJJJJJJJIJJJJJJJJJJJJJIJJJJ
@1468583/1
tgtttgtctgtttgtctgtttgtctgttcgtctgtgcgcgctaatctcag
+1468583/1
CCBFFFFFHHHHHJIJJJIJJJJJJJJJJJIIJJIJJJJJJJJJJJJJJJ
@2804838/1
tagggtaagacacggatcgcatacaccgtgaatataagtggcaaaggtag
+2804838/1
CCCFFDEFHHHHHJJJJJJJJJJJJJJJHJIJJJJJJJFHJJJJJJJCHG
@1469366/1
ggccagtctttagaagatgatggtgtttgtcttgtttgactgtagttgta
+1469366/1
CCCFFFFFHHHHHJJJJJJJJJJHHJIJJHJJJJJJJJJJJJIJJJJJIJ
@817338/1
gcgttaactgtcaacattaccccatttttatctgtttgattgtgtagctg
+817338/1
B@BFFFFFHHHHHJIIJJJIGIIIIJJJJIJJJJIIJJHJJJJIGGGIJI
@6855617/1
gggccaacagattgtttgagatgtttgtgaaactgcgacaccttgtggct
+6855617/1
CCCFFFFFHHFHHJHHJJIJJJJIJJJJJJJJJJJJJGJJJJJJJIJJJJ
@7541057/1
cctctatactttgcattaaaataatgcccattttcacaggcaagggatcc
+7541057/1
CCCFFFFFHHHHHJIJJJJJJJIJJJJJJJJJJJJJJJHIIJJJJJJJJJ
@6855777/1
gccattagtagactgatcagcaggag
+6855777/1
???DDDD?22AD?<E:223<F:<F:3
@7541254/1
ctgcagagcttgccacatcttgtaagcagcctgacgcttagcaagtttct
+7541254/1
CCCFFFFFFGHHHJGJIJJIIIIJIJJJJJJJIJJJJFJIJJJIIFGIJJ
@4833851/1
gatagaaacggttggcgttaggtatatacaagaacaaaccagaaaatagg
+4833851/1
@@CFFFFFHHHHFGGGJHHJHJGGIJJIJJJIIIJJJJJJJJJIJJJIJJ
@2805847/1
ggattttaatgttattattacagcatacataataaaattagaggaagtag
+2805847/1
CCCFFFFFGHHHHGIJJJJIIJIJIJJJJJJJJJJJIIIIJHJJHIJJJJ
@3501483/1
ggggagggtcattcaatgtctccttccgtcttgggtgaggcataacgggg
+3501483/1
??@DBD:?F:CAFGBG<<FFDAHHEI;8?:?FFIIG:DFFIEFIIE1@/@
@3501541/1
ggtcacggtactcgcggtacatgttgtgtacacctgagcgagactcataa
+3501541/1
CC@FFFFFHHHHHJJJJHFHIJJIJJJJJIJ??BGHHJJJIJIIJJJJJJ
@2171081/1
cgaaggtgttgaggcgcttgtggtggtgcacgcgcttgggcagagggaat
+2171081/1
@@?DFFDFFHFHGJIGIJJIJJIBBFHIIIJIJJJJJJJIJHHHFFFCEE
@4193761/1
cgcttgtggtggtgcacgcgcttgggcagagggaatctgattgtgctgtt
+4193761/1
CCCFFFFFHFHHHHIIJJJJJJJJJJJJJJIJJJJJJJJIIJJJIJJJGI
@3501825/1
ctggatggagtgagcacgggctctgtgcctggctcccatgtcacggtagc
+3501825/1
CCCFFFFFHHHHHJJJJJJJJJJJJIJJJJJJJJJJJJJJJJIJJJHIJJ
@5517351/1
ccaacccttgcgtttcaaaacaattcattttaggttcaagttaaccgcaa
+5517351/1
CCCFFFFFHHHHHJJJJJJJJJJJJJJJJJJJJIIJJIJJJJJJJJIJIJ
@2171359/1
ctggagagaagatcctcatcttgtatagaggaggcttgggctcgctctcc
+2171359/1
BCCFDFFFHHHHHJJJJJJJJJJJJJJJJJJHIJJJJIJJIJJIIIIJIJ
@6189451/1
gtcgaacactattctatgcttataccattaatctccgcaactatttgacg
+6189451/1
CCCFFFFFHHHHHJJJJJJJJJJJJJJJJJJJJJJJJJJJJJJJJJJJJJ
@6189494/1
gccagttataaagcatagcccgaagtgctattggcacacaggcataatgc
+6189494/1
CCCFFFFFHHHHHJJJJJJJJJIJJHIJJJJJJJJJJJJJJJJJJIIJJJ
@6856436/1
cctcttcctcgggttggaatgattctggtgggttgtcctgcagagcttgc
+6856436/1
CCCFFFFFHHHHHGIJJJJJJJJJJJJJHIJJGHGJJJJIIIJHJJJJJI
@2806561/1
gttttacaagggcaggttgaactcacaccattcaatttaaaagaaactgg
+2806561/1
CCCFFFFFHHHGHJJJJJJJJJJJJJJJJJJJJJJJJJJJJJJJJJJJJJ
@3502132/1
ggctgcagatgactgtgcatccttgctagtaagtcctgagccatagcaaa
+3502132/1
CCCFFFFFHHHHHJJHIJJJJJJJJJJJJJHIJJJJJJJJJJJJJJJJJI
@91364/1
cttagagcgtcccgtacccatagcaacaagatcagcgactgtcacacggt
+91364/1
CCCFFFFFHHHHHJHJJJJJJJJJJJJJJJJJJJJIJJJJJIJJJJJJJD
@6190161/1
acgcgcttgggcagagggaatctgattgtgctgttgtggaactgcttcac
+6190161/1
@CCFFFFFHHHHHJJJJJGIJIJJJJJJIJJJJIJJHIIIJJJJIJJJIJ
@6856929/1
gttggggcgcttgtggtggtgcacgcgcttgggcagagggaatctgattg
+6856929/1
CCCFFFFFHHHHHHIJGIJHHJJJJJJJJJJHHHHFFFDDDEDDDEDEDD
@6190287/1
gcgatgttttacaagggcaggttgaactcacaccattcaatttaaaagaa
+6190287/1
CCCFFFEFHHHHHJJJJJJJJIJJIJJJIJJJJJJJJJJJJJJJJJJJJJ
@3502620/1
attcagttcttaagatacatcaataaaacacgtgaaagtaatgatttaat
+3502620/1
CCCFFFFFHHHHHJJJJJJJJJJJIJJJJJJJIIJJJJGHJJJJJJJJJJ
@5518406/1
gcccacctcacgttccgccaattgcttcaccttatgatagtcatcgcggc
+5518406/1
CCCFFFFFHHHHHJJJJJJJJJJJJJJJJJJJJJJJJJJJIJJJJJJJJJ
@3502717/1
gtccacatttcataaccaaagcctaaatctatggggcgggatggtcgttt
+3502717/1
@C@FFFFFHGGHGGJJJJJJJIJJIHGIHGBHIGIIIJJF<BDDACDDDD
@6190982/1
cttatgatttaaagtcgaatattccctgacacctcacccagggcgggata
+6190982/1
CCCFFFFFHHHHHJIJJJJJJJJJJJJJJJJJJJJJJJJJJJJJJJFDDD
@3503081/1
gccattcatcctcgcacgttggcagtaatagtacaagtgaaaagtcactt
+3503081/1
CCCFFFFFHHHHHJJJJJIJJJJJJJJJJJJIIJJJJHHIJJJJIJJJJJ
@6191155/1
cgcgcttgggcagagggaatctgattgtgctgttgtggaactgcttcacc
+6191155/1
CCCFFFFFGHHHHIJJJIJJJJJJJJJJIJJJJJJIIJJJJJJJJJJIJJ
@4195799/1
gtagcactgagtgacggcacctccgacactgaggtcacggtactcgcggt
+4195799/1
CBCFFFFFHHHHHJJJIJJJJJJJJIJJJJIIJJHIIJJJIJJJJJJHFF
@92458/1
atctgagaatggtttagattcacaattttgtccgctggacaatgtttttt
+92458/1
@@CFFDFFHHHGHIJIIIJJIGIJJJJIJJJJIJIJIIGIJGIIIGIIIJ
@6191317/1
aactgcttcacctgtggccggcggcacgcagacgccttgatgacctccac
+6191317/1
CCCFFFFFHHHHHJJJJJJJIJJJJJJJJJJHHFFDEDEDDDEDDDDDDD
@6191343/1
cgtcattgaacaatctcgtatgatgccgtttctgtaccaataggaacaat
+6191343/1
BCBFFFFFHHHHHJJJJJIJJJJJJJJJJJJIJJJJJJJJJJJJIIJJJJ
@6191416/1
ggagattttactatctttcaagtcggcataacgggccgcgactccgccct
+6191416/1
CCCFFFFFHHHHHJHJJJHJJJJJJJJJJJJJJJJJJJJJJHHFFFDDDD
@7543707/1
gtagcgaactactagcagacactgtggtatgtctattccttcttctataa
+7543707/1
CCCFFFFFHHHHHJJJJJJJJJJJHJJHHJJJJJHIJIJJJJJJJJJJJJ
@1470352/1
gccagttataaagcatagcccgaagtgctattggcacacaggcataatgc
+1470352/1
@@@DDDDDFFHBHHIGHIIGI@GHIFHIHEFHGEFEHIGGDDGEGHGGGH
@3504184/1
ttgtggaactgcttcacctgtggccggcggcacgcagacgccttgatgac
+3504184/1
CCCFFFFFHHHHHJJJJJJJJJJJJJJJJJJJJJHHFFFDDDDDDDDDED
@7544249/1
ctctggtggaggtttctcctgtgacggcatagccgcagcctccgattgag
+7544249/1
CCCFFFDFHHHHFHIJJJJJJJJJJJJIIJJJIJJJJIJJJJJJHJJJJJ
@1470645/1
cggtggcgcacagggcacgcttgcgcatgacatctatacatgccattggc
+1470645/1
@@@DDFFFHHHHHIJJJJJJJJJJJJJJJJJJJJJJJJJJJJJJJJJJJJ
@7544556/1
gcgatgttttacaagggcaggttgaactcacaccattcaatttaaaagaa
+7544556/1
CCCFFFEFHHHHHJJJJJJJJHIJJIJJIJJJJJJJJJJJJJJJIJJHJI
@93572/1
atccacataagtaacttcaaatgattgctcagatgcaatttcttgca
+93572/1
CCCFFFFFHHHHHJJJJJJJJJJJJJJJJJJJJJJJIJJJJJJJJJI
@3504541/1
actaattctatgcaaagtatagcttgtatttgttatgtaaccactccat
+3504541/1
@;;?;DDDFACCC?<E;2AC@CE<?ECF9<:CE>BFEFDE>DC=FECAD
@93649/1
gccagatgccaaagttcttgatcttcactgggctcttctctgggatttcc
+93649/1
CCCFFFFFHHHHHJIIJJJJJJJJJJJJJJJJJJJJJJJJJJJJJJJJJJ
@4197470/1
cctttcttttgcgagctgctgccgaaagattagagtcgtcttctacttct
+4197470/1
CCCFFFFFHHHHHJIJJJJJJJJJJJJJJJJJJIJFIJJJJJJJIJJJJJ
@3505061/1
tcccacttcacgacgcttcagcagagtgcacacaatggtgaactggcgtt
+3505061/1
CCCFFFFFHHHHHJJJJJJJJJJJHJIIIIJJIBBGGIDHHJJJJJJIIJ
@2807022/1
cctgtggccggcggcacgcagacgccttgatgacctccactttgatgatc
+2807022/1
<@@DDBDDHHDDHHGGIDIGEGIHFHHFEB?BDDCEED>?ACCCDCCDD>
@4835057/1
aggtgctgggcctcttgtatgcgaaggtgttgaggcgcttgtggtggtgc
+4835057/1
@BBDFFFFHHHHHJJJJIJJJJJJJJJFHHHIJJJJJJJJJJJJFHIGHI
@4835125/1
ctatactttgcattaaaataatgcccattttcacaggcaagggatcctaa
+4835125/1
CCCFFFFFHHHHHJJJJJJJJJJJJJJJJJJJIJJJJJJJIIJJJJJJJJ
@3505586/1
gaggaagtaggtgctgggcctcttgtatgcgaaggtgttgaggcgcttgt
+3505586/1
@@CFFDFDHHHBFGGIHIDHIJIFGIHJIJJHGIG?DHHIIGIIIGJJJ6
@2807319/1
atcacaagaagttatttgttcaaataacttattaaaattaatatgcgtga
+2807319/1
?@@DDFFD?DFHHHGIIIHHIGIIIHGGHEHIHIEGAGIGCHIHIGGBGB
@2807386/1
ccttagctgcggaatgcttagcttccttcttagagcgtcccgtacccata
+2807386/1
CCCFFFFFHHHHHJJJJJJJJIJJJJJJJJJJJJIJJIIJJJGIJJJJJJ
@3505716/1
caccagtggtcttcttgaacttcttcaattgacgcaagaagtaccagaaa
+3505716/1
CCCFFFFFHHHHHJJJJJIJJJJJJJJJJJJJJJJJJJJIJGHIIJJJJJ
@4835513/1
cgacgcttcagcagagtgcacacaatggtgaactggcgttcatgcggcaa
+4835513/1
CCCFFFFFHHHHHJJJHIJJJJJJJJJJIJIJJJJJJJJJJJJJJJJJJJ
@2807718/1
agcaaatggaaaaaaaaattggtgaaaagaatcacaagtaagatactgca
+2807718/1
CCCFFFFFHHHHHJJJJJJJJJHHIJJJJJJJJJJJIJHIJJJJJJJJJJ
@818948/1
ctccgattattattatacttatacatcaaataattgtcaacgatttattt
+818948/1
CCCFFFFFHHHHHJJJJJJJJJJJJJJJJJJJJJJJIIJJJJJJJJJJJJ
@6857710/1
cattgctcacgtacagctaagttattagcgatattataattatctactct
+6857710/1
CCCFFFFFHHHFHGIJJIJJJHHHIJJJJJJGHIIIGIGFIGHJJGHIJJ
@4836059/1
ctgcagatgactgtgcatccttgctagtaagtcctgagccatagcaaaca
+4836059/1
CCCFFFFFHHHHHIJJJJJJJJJJJJJJJJJJJJJJJJJJJJJJJJJJJJ
@4836092/1
ggttgaactcacaccattcaatttaaaagaaactgggtgcgtgcaggatc
+4836092/1
CCCFFFFFHHHHHJJIIIJJGHJJJJJJJGGIJJJJJDHIIJJJFIJIJI
@6857884/1
ggtcacggtactcgcggtacatgttgtgtacacctgagcgagactcataa
+6857884/1
CCBFFFFFHHHHHJJJJIJJJJJJJJIIIJJIIIJJJJJJJJJJJJJJJJ
@2808522/1
cgggctctgtgcctggctcccatgtcacggtagcactgagtgacggcacc
+2808522/1
CCCFFFFFHHHHHJJJJJJJJJJJJJJJJJHHJJJJJJJJHIJJJJJJJJ
@2808530/1
ctgcttctggcacatcaggagaagttggctcctcaacagacacagagctc
+2808530/1
CCCFFFFFHHHHHJJJJJJIJJJJJIJJIIIJJJJJJJJJJJJJJHIIJJ
@819875/1
ctctagccgacacgattatgaagacgaagcggacgtcacggtaagcattc
+819875/1
CCCFFFFFHHHHHJJJJJJJJJJJJJJJJJJJJJJJJJHHHFFFFFEEEE
@820022/1
tacattccgacgtaccataactcgtgtttaccctgcacgaagaaatttga
+820022/1
CCCFFFFFHHHHHJJJJJJJJJIJJJJJJIJJJJIJJJJJIJJJJJJJJI
@3507330/1
ctggattatattctttcaatatatttaacatcagtaacactttttc
+3507330/1
@@@DDFFFFHFHFGGHIIIJGHHCFJJGHHEFIGFHCHGHIGGGGI
@2809560/1
gggcacagttcctcgacgagcaagtagttcttgaagcacagacacaggtg
+2809560/1
CCCFFFFFHHHHHJJJJJJJJIIJHIJJJJJJJJJJJJIJJJJJJJJJGG
@4837585/1
gggaagtaaatgcatctgtccttatttccgacccacaaacaattaagcct
+4837585/1
CCCFFFFFHHHHHJJJJJJJJJJJJJJJJJJJJJJJJJJJJGJJJJJJJJ
@3507828/1
gtcatttaatataaaatacatttatatccgatatttttagcagcttgtcc
+3507828/1
CCCFFFFFHHHHHJJJJJJJJJJJJJJJJJJJJJJJJJJJJJJJJJJJJJ
@6192572/1
agtgcacacaatggtgaactggcgttcatgcggcaaacgcctattaacat
+6192572/1
;@??BDDBDBHH??GB4C>HI9=D?E@ED4?:?@FFD8DHGH@8@@C=CG
@820985/1
gccttttggtattctgggttcccggcataactgagttgtgggggccgaat
+820985/1
CCCFFFFFHHHHHJIJJJIIJJJIJJJJIJJJJJJHIJIIJJJJJJHFFF
@821131/1
gtcacacggtagcggaaggtgggttcgtgaatcatgccctcaatctgcac
+821131/1
CCCFFFFFHFHHHJJJJJJCGIJFHIJJJJJJJJJJJJJJJJJJJJJJJJ
@4837926/1
ctcatcttgtatagaggaggcttgggctcgctctccgaagggagcttgcg
+4837926/1
CCCFFFFFHHHHGJIIIJJJJJJHGGGHHIIJJJJJIJJDIJIIJJJEII
@2810048/1
gtctgtttgtctgttcgtctgtgcgcgctaatctcagaaacggctgatcc
+2810048/1
CCCFFFFFHHHHHJJJJIJJJHHJJJJJJJJJJJJJJJJJJJJJJJJJJJ
@2171674/1
ctgttttggtagcggcggcgcggtccgtgaggagcatgctcgccatcagg
+2171674/1
@CCDDFFFHHHHHJGGJJGGHAB=BC>==@BDCD<AACDCCB9BB?CDDD
@2810376/1
tagcactgagtgacggcacctccgacactgaggtcacggtactcgcggta
+2810376/1
CCCFFFFFHHFHHJJJJJJJJJJJJJJJJJJJJIIJJJJHIJJJJJHHFF
@6193291/1
ctttagcgccattttggccgcagctcgcttggcttgagatttgttgcgac
+6193291/1
CCCFFFFFHHHHHJJJJJJJJJJJJJJJJJJJJJJJIJIJJJJIJJJHHF
@6193653/1
tccctgtacgttcaaacgtatcacacattttctggtcaccttccatgcaa
+6193653/1
CCCFFFDFHHHHHJJJJJGIJJJJJJJJJJJJJJJGHIJJJJJJJJJJJJ
@4838883/1
tgtgtcattggagtcatattatgtgagtacgaagcattgtctgtttataa
+4838883/1
BCBFDFFFHHHHHJHIJJJJJJJJJJJJHJIIJHIJJJJJJJJJJJJJJJ
@4838891/1
ctgtttttaatatttaaataaccgctttttactacatgcataaacataca
+4838891/1
CCCFFFFFHHHHGJJIJJJJ@GIJJJIIJJIIJIJJJJJJJJJJJJJJJJ
@6193823/1
gtccataatcattcctggaatccgtgtcgacggcgatgagagcccacgat
+6193823/1
CCCFFFFFHHHHHJJJJJJJJJJJHIIJJJJJJJJJJJJJIJJJJHHHFF
@4199049/1
cccgggtgaggatgcactacatttccgtccatcattttgtcaacgaactc
+4199049/1
CC@FFFFFFHGHGJIIIEHJGJJJIGIFHGHIHHIIJJJJJIJIIJEIJG
@6859324/1
ccgcgactccgccctcttcctcgggttggaatgattctggtgggttgtcc
+6859324/1
@@@FFFDDFFHFFHHEHGGGFIIIIDFBBBFGB8=FBCGH@CFH;AAEC@
@6859330/1
gctgggcctcttgtatgcgaaggtgttgaggcgcttgtggtggtgcacgc
+6859330/1
CCCFFFFFHHHHHJJJJJJJJJJFGHIJJJJJJJJJJIJJHIJGHJJJJH
@6859429/1
gtatcatgcatacatatgtcaatatcacacattttaaaagacaaaatatt
+6859429/1
CCCFFFFFHHHHHJJJJJJJJJJJJJIJJJJJJJJJJJJJJJJJJJJJJJ
@6194297/1
ggaatgattctggtgggttgtcctgcagagcttgccacatcttgtaagca
+6194297/1
@@CFFFDFHGHGGEFGGFFGIJJJGGIJJIGGHHHHEHIJIIIJJJEGII
@4199390/1
gtgcattattacattttttataaacggtacatctagagtataaaaaactg
+4199390/1
CCCFFFFFHHHHHJJJJJJJJJJJJJJHIJJJJJJJJJFHIJJJJJJJJJ
@95052/1
actagaaatatttcggcgatttaatttttttatgtttttattatgcaatt
+95052/1
CCCFFFFFHHHHHJJJJJIJJJJJJJJJJJJJJJIJJJJJJJJJJJJJJJ
@2172996/1
gcacctcacgatcgattactactgctttcccaaagacaggacaagcgtga
+2172996/1
CCCFFFFFHHHHHJIJJIJJJJJJJJJJJJJJJJIJJJIJIJIJIJJGHH
@1471937/1
cctttatacatttcggcatggcgatcatgtcgatggcttggtttattccc
+1471937/1
CCCFFFFFHHHHHJJJJJJJJJJHJJJJJJJJJJJJJJJJJHIJIJJJJJ
@6859858/1
acaacgtgtaacaaaaagggggtatacatatcaattgcacggtttct
+6859858/1
CCCFFFFFHHHHHJJJJJJJJJFHJJJJJJJJJJJJJJJJJJHIIJJ
@4199975/1
cacgcgcttgggcagagggaatctgattgtgctgttgtggaactgcttca
+4199975/1
CCCFFFFFHHHHHJJIJIJIJJJIJJJJJHIJJJJJJJJJJJJIGGGHHI
@6860185/1
gctaggttcagaatgcaatacaaaacaaccaatttccattgaatacatca
+6860185/1
CCCFFFEFHGHHGJJJIJJJJJJJJJJJJJJGIJJJJJJJJJJJJJJJJJ
@4200406/1
atcagtttggagttcacctttagaagtatgttcttagctgtcatctggtt
+4200406/1
@BBFFFFFHHHHHJJJJJJJJJJJJJHIJJIJJJJJJJJJJJJJJJJJIJ
@2173732/1
ctgtttcttggcatctatagatgtcggtggcgcacagggcacgcttgcgc
+2173732/1
CCCFFFFFHGHHHJJJJJJJJJJJJJJJJJJJJJJJJJJJJJJJJJJJJJ
@4200610/1
agaggtgttacctgcaacttggccaggttagggccaacagattgtttgag
+4200610/1
@@@DBADDHDHABA@BCDEHIEBFEG?ADEF@CAFGGIBFGDFFHIIIBG
@1473042/1
ggatggagtgagcacgggctctgtgcctggctcccatgtcacggtagcac
+1473042/1
CC@FFFFFDFHHHIJJJJJJJJJFHIJIJIJIJJJJJJJJJJJJHIJIJJ
@5519219/1
gttgatgtcgcaagatagtgagacattcactttttagtcataatcttcag
+5519219/1
CCCFFFFFHHHFHJJJIJHHIJJJIJJJJJJJJJJJJJJJJJJJJJJJJJ
@1473465/1
ctcagatgcaatttcttgcaagaattgcacaaagttgaagtccttgttgt
+1473465/1
CCCFFFFFHHHHHJJJJJJJJJJJIJJJIJJJJJHHHIJJJJJJJJJJJJ
@5519609/1
gtcggtggcgcacagggcacgcttgcgcatgacatctatacatgccattg
+5519609/1
CCCFFFFFHHHHHJJJJJJJJJJJJJJJJJJIJJJJJJJJJJJJJJJJJJ
@1473939/1
ctttggtataggtacgtttctgttcctgtccccatctgaggaatagtatt
+1473939/1
CCCFFFDFHHHHHHJJIJJJJJJJJJJJJJJJJJJJJJJJJFFHIJIIJJ
@5520135/1
ggtgctgggcctcttgtatgcgaaggtgttgaggcgcttgtggtggtgca
+5520135/1
CCCFFFFFHHHHHJJJJJJJJJIIIJCGHHJJJJJJJJJJIJJHIJHHIJ
@1474128/1
cccatgtcacggtagcactgagtgacggcacctccgacactgaggtcacg
+1474128/1
CCCFFFFFHHHHFHJJJJJJJJHIJJJJJJJJJJJJGHIJJJJJJHIJJJ
@5520634/1
caatcctttactcgaatagtcttttctaacttgaacagtgcgatgtttta
+5520634/1
CCCFFFFFHHHHHJJJJJJJJJJJJJJJJJJJJIJJJJIJJJJJJJJJJJ
@5520695/1
cgcaagaagtaccagaaacgggacttagccacaatctggtctggagagaa
+5520695/1
CCCFFFFFHHHHHJJJJJJJJJJJJJIIIJJJJJJJIJJHGIJJJJJJJJ
@2175898/1
cacttattaaattaatcgcacttctttgttttatttaaaaagcttaagtt
+2175898/1
CCCFFFFFHHHHHJJJJJJJJJIJJJJJHIJJJJJJJJJJJJJJJJJJHJ
@1475204/1
tattattacagcatacataataaaattagaggaagtaggtgctgggcctc
+1475204/1
CBCFFFFFHHHHHJJJJJJJJJJJJJJJJJJJIJJIIJJJJJJJJJJJJJ
@5521660/1
acacttttgacaggtcaccgccggtgtccaggtaaattgcaccgattagt
+5521660/1
CCCFFFFFHHHHHJHGIJJIJJJJHIIIJJJJBGIJJJJJJJJJHJJJJE
@1475661/1
gtgaatacggtctaaccgactaatgtaaatgcgccattagactagttagt
+1475661/1
CCCFFFFFHHHHHJJJJJJJJJIJJJJJJJJJJJJJJJJJJJJJJHIJJH
@3508642/1
cagggatcttgccgtcattgcagactgtgtggtagcgggtcggacgagcc
+3508642/1
CCCFFFFFHHHHHIHIIJJJIJJJJJJIIHIJGIJJJJJJJJJIJHFFDD
@6861439/1
gatctgagaatggtttagattcacaattttgtccgctggacaatgttttt
+6861439/1
CCCFFFFFHHHHHGHIJJJJJJJJJJJJJJJIJJJJJJJIJJJJJJJJJJ
@3509466/1
gttgtggaactgcttcacctgtggccggcggcacgcagacgccttgatga
+3509466/1
@@CFDDDDFBFAFHGIJJJJEFDHGGFHIIGJIJFFFB?CAB@;@ADCCD
@6862375/1
gtgctgggcctcttgtatgcgaaggtgttgaggcgcttgtggtggtgcac
+6862375/1
CCCFFFFFHHHHHJJIJJJJJJJJJEGHIJJJJJJJJJIHJIGGGHHIJJ
@2811418/1
atacataataaaattagaggaagtaggtgctgggcctcttgtatgcgaag
+2811418/1
CCCFFFFFHHHHHJJJJJJJJJJHJJIHIJJJJJJJJJJJJJJJJJJIIJ
@4839993/1
cgcaagaagtaccagaaacgggacttagccacaatctggtctggagagaa
+4839993/1
CCCFFFFFHFHHHJJJJJJJJJIIJJJJJJJJJJJIJJJIIJJJIJGIII
@4839999/1
gcttggtttattcccatcagtttggagttcacctttagaagtatgttttt
+4839999/1
CCCFFFDFHHHGHJJJJJJJJJJJIIIHIJJJJJJJJJJJJHIIJIIJIJ
@2812000/1
tacataataaaattagaggaagtaggtgctgggcctcttgtatgcgaagg
+2812000/1
CCCFFFFFHHHHHJJJJJJJJJHJJJHHJJJJJJJJJJJJJJJJJJHHIJ
@2812200/1
gcagcatcttgtcgagaacatgaagccgctttggtttacgttccagttct
+2812200/1
CCCFFFFFHHHHHJJJJJJJJJJJJJJJJJJJJJGIJJJJJJJJJJIJJJ
@3510802/1
gcaagaagtaccagaaacgggacttagccacaatctggtctggagagaag
+3510802/1
CCCFFFFFFHHHHJJJJJJJJJJJJJJJJJJJJJJJJJIIJJJJJIJIJJ
@3510839/1
ctcggacatttcaattttatttagttggtcttggttgaacggaactccaa
+3510839/1
@@CFFFFFHHHFFGHIJJHHIJJGIIGGIHIIIIFHGJCHIJJIIIJGII
@822348/1
cggaacacaaatatcttcttcggcaatctgccttggttgcggtctttgta
+822348/1
CCCFFFFFHHHHHJJJJJJJJJJJJJJJJJJJJJIJIJJJJJFHJJJJIG
@4840494/1
atcgttctcagcatggtaagaaggtggcggccagaatctagacatgcaca
+4840494/1
CCCFFFFFHHHHHJJJHJJJJJJJHJJJJJIJJJJJJJJJJJJJJJJJJJ
@2812523/1
ggcagagggaatctgattgtgctgttgtggaactgcttcacctgtggccg
+2812523/1
CCCFFFFFHHHHHJJJJJJIJIJJJJJIJJJJJJJJJJJJJJJIJJJJJJ
@4840785/1
acggtactcgcggtacatgttgtgtacacctgagcgagactcataacgca
+4840785/1
1BBFDFFFHHHHHIJJJJJJJJJJHJJCCDHIIJJJJJJJJJJJJJIJJJ
@2812796/1
ctcgacgagcaagtagttcttgaagcacagacacaggtgtcttcaacgga
+2812796/1
CCCFFFFFHHDFFGIJHIJJJJJJJJHHJJJJJJJJJFHHIJJJJJJJJJ
@4840831/1
ccttcttagagcgtcccgtacccatagcaacaagatcagcgactgtcaca
+4840831/1
CCCFFFFFHHHHHJJJJJJJJJJJJIJJJJJJJJJJJJJJJJJJJJJJJJ
@3511351/1
ggcgttgatgtcgcaagatagtgagacattcactttttagtcataatctt
+3511351/1
CCCFFFFFHHHHHJJJJJJJJHJJJJJJJJJJJJJJJJJJJJJJJJJJJJ
@2812865/1
gtctgtttgtctgtttgtctgttcgtctgtgcgcgctaatctcagaaacg
+2812865/1
@@@DDDDDFHH?:AFHIIHIIIIIICGIH?FGHIIIIIIIGIIIIIEHII
@3511515/1
ctgcaaacatgccagttataaagcatagcccgaagtgctattggcacaca
+3511515/1
CCCFFFFFHHHHHJJIJJJJJJJJJJJJJJJJJJJIJJJJJJJJJJJJJJ
@3511794/1
ccttcttagagcgtcccgtacccatagcaacaagatcagcgactgtcaca
+3511794/1
CCCFFFFFHHHHHIJJJJJIJJJJJJJJJJJJJJJJJJJJJJJJJJJJJJ
@3511869/1
gtggtcttcttgaacttcttcaattgacgcaagaagtaccagaaacggga
+3511869/1
CCCFFFFFHHHHFJJJJJJJJJJIIJIJJJJJJJJJGHIIIJJJJJJJJI
@3511902/1
tccttgttgttaagaggtgttacctgcaacttggccaggttagggccaac
+3511902/1
CCCFFFFFHHHHHJIJJGHJIJJJJJJJJJJJJJIJJJJJJJJJIJJJJJ
@4841841/1
gtttgtttcatgtcaatcggttcataaataaaaaagttatgtcaaattaa
+4841841/1
CBCFFFFFHHHHHJJJJJJJHIJJJJJJJJJJJJJJIJJJJJJJJJJJJJ
@6863082/1
gaagggttttttaaactcatgttttcatggtaccaagttatgaatttttc
+6863082/1
CCCFFFDDHHHHHJJJJJJJJHJJJJIIIJHIJJJJJJIJJJJJJJJJJI
@824336/1
ggcacgcttgcgcatgacatctatacatgccattggcgttcaaaaggtta
+824336/1
CCCFFFFFHHHHHJJJJJJJJJJJJJJJJJJJJJJJIJIJJJIJJJJHHJ
@2814426/1
caaaaatgtaattaactttttttttgtctgtttgtctgtttgtctgtttg
+2814426/1
CCCFFFFFHHHHHJJJJJJJJJJJJIHIJJIJJJIIJJJJJJHIJIIJJI
@4842590/1
ccacaatctggtctggagagaagatcctcatcttgtatagaggaggcttg
+4842590/1
CCCFFFFFHHHFHIJJIJIIGIIJJJJJJJJJJJJHIJIJJJJIJJJJJA
@4842655/1
gtgacttgtagtcaaggtggagattttactatctttcaagtcggcataac
+4842655/1
CCCFFFFFHHHHHJJJJFHIIJJJJJJJJJJJJJJJJJJJJJJJJJJJJJ
@6863560/1
cggtagcactgagtgacggcacctccgacactgaggtcacggtactcgcg
+6863560/1
BCCDFFFFHHHHHHIJJJJJJJJJJJJJJIJJJJJJHIJJJJFHJJJJJH
@4843123/1
gtgcacacaatggtgaactggcgttcatgcggcaaacgcctattaacatt
+4843123/1
CCCFFFFFHHHHHHIJJJJJJJJJJJJJJJJJJJJJJJJJJJJJJJJJJJ
@4843133/1
gtcctgcagagcttgccacatcttgtaagcagcctgacgcttagcaagtt
+4843133/1
CCCFFFFFHHHHHJJJJJJJJJJJJJJJJJJJJJJJJJJJJJJJJJJJHJ
@7547049/1
ctgtggccggcggcacgcagacgccttgatgacctccactttgatgatct
+7547049/1
@@@DFFFFHHHGHJIGEGHIGGGIHHHHFFFFDDCEDEECDDDDDDEDDE
@7547268/1
ctcgaatagtcttttctaacttgaacagtgcgatgttttacaagggcagg
+7547268/1
CCCFFFFFHHHHHJJJJJJJJJJJJJJJHIJJJJJIJJJJJJJJJJJJJJ
@7547303/1
gcctcttgtatgcgaaggtgttgaggcgcttgtggtggtgcacgcgcttg
+7547303/1
CCCFFFFFHHHHHJIIJJFHIIIIJJJJJJJJHJJHIJFHIJJJJJHFFD
@6863655/1
gctgggcctcttgtatgcgaaggtgttgaggcgcttgtggtggtgcacgc
+6863655/1
C@@DFFFFHGHGHJJIIIIBFHH?CHHGGIGEHGEGGICG=FH5@CGGHE
@7548308/1
cggtactaacgatcaaatcgatcatgggtccataatcattcctggaatcc
+7548308/1
@CCDFFFFHHHHHJEFFECFHGIJJJIJGHIJIIJJJJIJIJJJJJJJII
@6195520/1
ctggcacatccggagaagttggctcctcaacagacacagagctctgtgac
+6195520/1
BCCFFFFDHHHHHJIJIJHIJJJJJJJJJJJJIIJJJIJIIJJJJIFHBG
@7548829/1
gtaggtgctgggcctcttgtatgcgaaggtgttgaggcgcttgtggtggt
+7548829/1
CCCFFDDDHHHHHJJJJJJJIIIJGHGGHGGHGIEHJIJJJJJGHIFHH5
@6196232/1
ctgcaaagttaaccatcttgtattcaaaagaaaacctagaatcactggtt
+6196232/1
C@CFFFFFFHHHHJJJJJJJHIIJIJJJIJEHGIIIJJJIIIIJJJJJDE
@2177875/1
cgatgttatacatatagcatttcggatctatagaggctgtcactgcagcg
+2177875/1
CCCFFFFFHHHHHJJJJJJJJJJJJJJJJJJJJJJJJJJJJJJJJJJJJJ
@6865666/1
gggaatagttcatgagcacagctgagtgccttctcagcagcattcatctc
+6865666/1
CCCFFFFFHHHGHJIJJJJJJJJJJIHHIJJJJJJJJJJJJHIJJJJJJJ
@6196735/1
ggcctcttgtatgcgaaggtgttgaggcgcttgtggtggtgcacgcgctt
+6196735/1
CCCFFFFFHHHHHJJJIJJHIIIJIJJJJJJJJGHJDGGFGHIJJJHHFD
@2178328/1
ggtaggatgaagatagaacaatttagtccgaggaaagattttatggtgcc
+2178328/1
BCBFFFFFHHHHHJJJJJJJJJJJJJJJJJJJJIJJJHIJIJJJJJGGIJ
@6197011/1
ggggcgtcgggtcacattacatactctgtatttcctcttcatggtgccac
+6197011/1
CCCFFFFFHHHFHIJJJJJJJJJJJJJJIJJJJJIJJJJJJJJJJJIJJH
@6197127/1
gcaagtaggtaacttcgcgagtttatagtgagagaacatcgaaaacccgg
+6197127/1
CCCFFDFFHHHHHJJJJJJJJHHJJJJJIIJJJJJIJJJJJJJJJJJJJJ
@2178652/1
cctcttcctcgggttggaatgattctggtgggttgtcctgcagagcttgc
+2178652/1
CCCFFFFFHHHHHHJJJJJJJJJJJJJJGHJJFHIHIJJJJJJJJJJJJJ
@4201002/1
atgcggttttcacgaatatattgtgggatgcttaaatttacatttagtgt
+4201002/1
?BBFFFDFHHHHHJHIIIIHIJJIIJJHJJJJJJJJJJJJJJJJJIJHII
@6197302/1
ggagtgagcacgggctctgtgcctggctcccatgtcacggtagcactgag
+6197302/1
@BCFDDFFHHHHHJJJJJJIIJJIIJJJJJJJJJJJJJIJDHHJJJJJJJ
@6197303/1
ggagcgagcacgggctctgtgcctggctcccatgtcacggtagcactgag
+6197303/1
BCCFFFDFHHHHHJJJJJJGIIJJIIIIJIJIJJGGGIJJBFHIJJIIIJ
@6866373/1
ctaatgaggactatttggcgttactgcttaatactactcactgatttatg
+6866373/1
CCCFFFFFHHHHHJJJJJJJJJJJJJJJJJJJJJJJJJJJJJJJJJJJJJ
@2178923/1
cttgaccattttagatatttgttgttcattcaactgtcttgttaatgcct
+2178923/1
CCCFFFFFHHHHFIJJJJJJJIJJHJIJIIJIIJJJHHHIJJIJJJIEGE
@3512504/1
ctcacgttccgccaattgcttcaccttatgatagtcatcgcg
+3512504/1
@@@DDDDDD:DF?CBBDEFIC<FF99E:E<FCGD:??F@@7D
@4201747/1
ggcaacatcttctttggtttgtcaggcgtaatgctaacgtcatagcgata
+4201747/1
CCCFFFFFHGHHHJJJJHIJJJJJJJJJJJJJJJJJJJJIJJJJJJJJJJ
@6198283/1
gtggattttaatgttattattacagcatacataataaaattagaggaagt
+6198283/1
BBBFFFFFHHHHHIIJJJJJJJJJJJJJJJJJJJJJJJJJJJJJJJIJJF
@6867362/1
atgccctcaatctgcaccagttcatatttgggcacagttcctcgacgagc
+6867362/1
@CCFFFFFHGHHHJJJJJJJHIJJJJJJJJJJJJJJJIJJJJJJI?FHJJ
@2815504/1
caacaggattgcccatcaatttatcttcaaatgacgacaccacagttcca
+2815504/1
CCCFFFFFHHHHHJJJJJJJJJJJJJJJJJJJIJJJJJJJJJJJJIJJJJ
@2815756/1
cagccagatgccaaagttcttgatcttcactgggctcttctctgggattt
+2815756/1
C@@FFFFDHHHGHGHJJGIIJIIIJIJIJHIJHIGIIIIJIJGIJIGGIH
@825826/1
gtggaactgcttcacctgtggccggcggcacgcagacgccttgatgacct
+825826/1
CCCFFFFFHHHHHJJJJJJJIJJJJJJJJIJJJHHFFFDDDDDDDDEDDD
@3513544/1
gtcggtggcgcacagggcacgcttgcgcatgacatctatacatgccattg
+3513544/1
@@CFFDDDHHHDFIIFGIEEFGIJJGIFIIGCHIIIIIIJJJJIEHCHH@
@2816260/1
aatcaaaaggcaaaaacattaaaaatcattaaaactaaactaaaactact
+2816260/1
@@CFFFFFHHHHHJJJJJJJJJJJJJJJJJJJGHJJJJJJJJJJJJJJJI
@825994/1
cgttacagatgaactcccgtcgatgaccagcagaaggcgtgttaccgacc
+825994/1
CCCFFFFFGHHHHJFGHIJGGIJJJJIIIJJGHEEIGIIJIJJIGGIGIJ
@2816905/1
cttgttgttaagaggtgttacctgcaacttggccaggttagggccaacag
+2816905/1
CCCFFFFFFHHGFJJAFHIJJJJJIJJJJJGIJJJJJFGGHIIGIHIJJJ
@826588/1
cttgcgtttcaaaacaattcattttaggttcaagttaaccgcaatgttgg
+826588/1
CCCFFFFFHHHHHJJJJJJJJJJJJJJJHJJJJJJJJJJIJJJJJJIJJJ
@826767/1
aggtgttacctgcaacttggccaggttagggccaacagattgtttg
+826767/1
?BBDDFFFHHHHHJJJJJJJJJJJJIIJIJJJJJJJIJJJJIJJJJ
@5523971/1
atcgttctcagcatggtaagaaggtggcg
+5523971/1
8::=D?:=AAA2CGB@GBIGEBG;GGB;8
@3515012/1
ccgctttttactacatgcataaacatacataccgataccatacaccaaaa
+3515012/1
@@@FFFFFHFHHDGIJCHDIFBHGGIGHGIJDEGEEHEHIIJJIJGHGIG
@3515352/1
aagcgctatggactgctgccaattcactgttcattacctgtgaaaactgc
+3515352/1
CCCFFFFFHHHHHJJJJJJJJJJJJJJJJJJJJJJJJJJJJJJJJJJJJJ
@3515442/1
ctgccaccaataaatcgttttaacaactgggctctatgggacaaagtagc
+3515442/1
CCCFFFFFHHGHHJJJJEGIJIJJJJIJJJJJJJJJJJJIJJJJJI?FHJ
@827981/1
ctccatcatattgtttgagatcgtcaaaccaaattccttcacatacaagt
+827981/1
B@@FFFFFHHDHHIIIJIDIJGGEGHGEIHIHGGGGGHGHHHIIIHIJI?
@1479171/1
gcccagtcaacggatggccaaataggaaacactacgctttacacgcatga
+1479171/1
CCCFFFDFHHHHHJJJJJJJJJJJJJJJJJJJJJJJJIJJJJJJJJJJJI
@3515512/1
actaattctatgcaaagtatagcttgtatttgttatgtaaccactccata
+3515512/1
CCCFFFFFHHHHHJJJJIJJJJJJJJHJJJJJJJJJJJJJIHJJJJJJJJ
@1479318/1
ccacaaattccaacccttgcgtttcaaaacaattcattttaggttcaagt
+1479318/1
CBCFFFFFHGHHHIHIIJJJJFIIJIJJIJIGHJHIIIJJJJJIJJIGII
@2818641/1
tgtcactttactgagctaaatgctaagcctaataaatgccatacaaggtc
+2818641/1
CCBFFFFFHHHHHJJJJJJJJJJJJJJJJJJJJJJJJJJJJJJJJJJJHI
@2818664/1
cccgtttagcagcttcatccagaggcaagcgctccaagttgcttggaggc
+2818664/1
@CCFFFFFHHHHHJJJJJJJJJJJJJJJJJJJJJJJJJIJJJJJJJJJJJ
@1479371/1
gtcatattatgtgagtacgaagcattgtctgtttataaaataattaacaa
+1479371/1
CCCFFFFFHHHHHJJHHJJJJJJJJJJIJJJJJJJJJJJJJJJJJJIJJJ
@1479443/1
gtgacttgtagtcaaggtggagattttactatctttcaagtcggcataac
+1479443/1
@BBFFFFFHHHHHJIJJCFHIJIJJJJJJJJJIJJJJJJIJJJJJJJJIH
@6198643/1
ttcaatcctaatgtattgatgggtcagcatgtcgcatagaatctgactgg
+6198643/1
CCCFFFFFHHHHHFIJJJJJJJJGIJJJJJJHIJJJJJJJJJJJJJJJJJ
@2818931/1
ctcttgtatgcgaaggtgttgaggcgcttgtggtggtgcacgcgcttggg
+2818931/1
CCCFFFFFHHHHHJJJFHIIJJJJJJJJJJHIJFIJHHIJJJJJHFFFDD
@2179068/1
cgggctatgccatttatcctcgcacgttggcagtaatagtacaagtgaaa
+2179068/1
CCCFFFFFHHHHHJJJJJJJJJJJJJHIJJJJJJJJJIIIIIJJJHIJJJ
@2179090/1
ctagtaagtcctgagccatagcaaacagccactggcaatgtggatagctg
+2179090/1
CCCFFFFFHHHHHJJJJJJJJJJJJJJJJJJJJJJJJJJJIIJIJJJJJJ
@4204651/1
aataaaacacgtgaaagtaatgatttaatgtgtttattttgtttttctct
+4204651/1
CCCFFFFFHHHHHJJJJHIJJJJJJJIIIJHIJJJIJJJJJIJJJJJJJJ
@6199452/1
ctcattttaacacatttcacattgaaaaataggtcaaaaccttcattatg
+6199452/1
CCCFFFFFHHHHHJJJJJIIIJJJJJJJJJJJJIJJJJJJJJJJJJJJJJ
@2179827/1
gtttacatcataatgatgaacaaatcctcttggcattgatatttggaaat
+2179827/1
CCCFFFFFHHHHHJJJJJJJJJJJJJJJJJJJJJJJJJJJJJJJJJJJJJ
@6199993/1
gccagatgccaaagttcttgatcttcactgggctcttctctgggatttcc
+6199993/1
CCCFFFFFHHHHHJIJJJJJJJJJJJJJJJIJJJJJJJJJJJJJJJJJJJ
@7550589/1
ggctcccatgtcacggtagcactgagtgacggcacctccgacactgaggt
+7550589/1
C@@FFDFFFHHHFIJJCFFGDHIIJIIJJJIIGGIJJJJJJJJGHGHIIC
@7550848/1
cccgtacccatagcaacaagatcagcgactgtcacacggtagcggaaggt
+7550848/1
@BCDFFFDHHHHHJJJJIIJJJJJJJJJJJJIIIIJJJJHFHGIJGGIH7
@99281/1
gagcaaatggaaaaaaaaattggtgaaaagaatcacaagtaagatactgc
+99281/1
C@CFFFFFHHHHHIIIIIIGHBH:B@GHIGGHGEGEHIIHGIIHAHHGGH
@2180606/1
ctcagatgcaatttcttgcaagaattgcacaaagttgaagtccttgttgt
+2180606/1
CCCFFFFFHHHHHJJJJJJJJJJJJJJJJJJJJJIIJJJJHJJJJJJJJJ
@99946/1
aggtaatatttattgctctcctccgattattattatacttatacatcaaa
+99946/1
?BBBDFFFHHHHHJJJJJJJJJJJJJJJJJJJJJJJJJJJJJJJJJJJJI
@6201436/1
gagtgacggcacctccgacactgaggtcacggtactcgcggtacatgttg
+6201436/1
BCCDFFFFHHHHHJJJJIJJJJJJIJEHIIJJFHHJJJJJJHHHFFFFFF
@4207057/1
ggtggtgcacgcgcttgggcagagggaatctgattgtgctgttgtggaac
+4207057/1
CCBFFFDFHHHHHJJJJJJJJJJJJJIIJJJJIIJJIJJJJIJJJJJJJJ
@6868863/1
caatttatcttcaaatgacgacaccacagttccagtctcaggcacattgc
+6868863/1
B@@FFFFFHHHHDGIJJIJJJJJIIIIGGFHHIJJHHIJJIJJGIGGIIG
@2182046/1
cttcctgtattcttccaaaattttttcacgatctgatagtggtttaggtt
+2182046/1
CCCFFFFFHHHHHJJJJJJJJJJJJJJJJJIJJJJIJJJGIJIJJJJJFH
@4207608/1
acctcacgttccgccaattgcttcaccttatgatagtcatcgcggcctct
+4207608/1
@BCFFFFFHHHHHJJJJJJJJJJJJJJJJJJJJJJJJJJJJJJJJJJJJJ
@7552815/1
ctttctttcatctttctaatagaacaaatatgaaaactataaaataaagc
+7552815/1
CCCFFFFFHHHHHJJJJJJJJJJJJJJJJJJJJJJJJJJJJJJJJJJJJJ
@7553085/1
cccgtttagcagcttcatccagaggcaagcgctccaagttgcttggaggc
+7553085/1
CCCFFFFFHHHHHJJJJJJJJJJJJJJJJJJJJJJJJJJJJJJJJJJJJJ
@101076/1
cgagtcgaattgagactgcggcgtcatatgttcgaggacacgagatacga
+101076/1
CCCFFFFFHHHHHJIJJJJJJJJIIGJJJJGIIJJIJJJJJJJHHHEFFF
@4207993/1
cctggcaatacaacaacgacaagctgcaactgtacgaatgtgctcttgag
+4207993/1
CCCFFFFFHHHHHJJJJJJJJJJJJJJIJJJJJJJJJJJJIJJJJJJJJJ
@4207995/1
ccgtttctgagattagcgcgcacagacgaacagacaaacagacaaac
+4207995/1
@CCFFFFFHGHHHJJJJJJJJJJJJIJJJJJJJJJJJJJJJJJJJHH
@7553213/1
ctgggatgccacccggcaccactcccgggtgaggatgcactacatttccg
+7553213/1
CCCFFFFFHHHHHJHIJJJJJJJJJJJJJFHIIJJJJJJJJIJIJJJJJJ
@6869612/1
caacagattgtttgagatgtttgtgaaactgcgacaccttgtggctgtga
+6869612/1
CCCFFFFFHHHHHJJJJJJJJJJJJJJJJJJJJJJJJJJJJJJJJJJHIH
@5526395/1
agggaatctgattgtgctgttgtggaactgcttcacctgtggccggcggc
+5526395/1
CCCFFFFDHHFHHGHIGHDFHIGHGGGGGIGGIGGHGIIIJIIJJJIIHD
@7554017/1
caatcctttactcgaatagtcttttctaacttgaacagtgcgatgtttta
+7554017/1
@CCFFFFFHHHHHJJJIJJJJJJJJJJJIJJJJJJJJJIIJJJJJGIJJJ
@7554316/1
cattttcacaggcaagggatcctaacttcgcaaccactaattccagtgat
+7554316/1
CCCFFFFFHHHHHJJJJJJJJJJJJJJJJJJJJJJJJJJJJJJJJJHIJJ
@828782/1
tcataaataaaaaagttatgtcaaattaaagaatcacgtcgaacattcta
+828782/1
CCCFFFFFHHHHHJJIJIJJJJJJJJJJJJJJJJJJJJJJJJJJJJJJJI
@6870742/1
gttggttcctctttacaagtagactcatctttagcacttggttcatcttt
+6870742/1
CCCFFFFFHHHHHJJJJJJJJJJJJJJJJJJJJJJJJJJJJHJJJJJJJJ
@7554750/1
gtcgaacattctatgcttataccattaatctccgcaactatttgacggat
+7554750/1
CCCFFFFFHHHHHJJJJJJJJJJJJJJJJJJJJJJJJJJJJJJJIJJJHI
@102435/1
cttgtattcaaaagaaaacctagaatcactggttcaaattcaaataaaat
+102435/1
@@CFDFFFHHGHHJIJJIIJJJJJJJJJJJJJJJJJJJJJJJJJIJIIIJ
@2820777/1
ggtgcgtgcaggatcctcgtcattgcctggcatacaaggcaaagcaccga
+2820777/1
CCCFFFFFHHHHHJJJJJJJJJJJJJJJJJJJJJJJJJJJJJIJJJJJJJ
@2820807/1
acgttaaatgccacgacgctcggacatttcaattttatttagttggtctt
+2820807/1
@C@DDFFFFFDHHJJIJIJJIIJIGHHIIIIIIIGGIIGGJIIHIG@GHI
@6871003/1
cgagactcataacgcagccagatgccaaagttcttgatcttcactgggct
+6871003/1
CCCFFFFFHHHHHJJJJJJJJJJJJJJIJJIJJJJJJJJJJJJJJJJJJJ
@3516419/1
gcatgttctctcgcgccaatggcatgtatacatgcctactagtgatgtag
+3516419/1
CC@FFFFFHHHHHJJJJJJJCHHIJJHIJJJJJJJJJJJJJJGIIJIGIJ
@2820831/1
cactggttcaaattcaaataaaatcactctgcaatcctgcctcacatgat
+2820831/1
CCCFFFDEHHHHHJJJEFJHIJJJJJJJJJJJJJJJJJJJJJJJJJIJJJ
@829535/1
cgtcattcgatatcttctgtagctgctgtgtgaagttcttcaaagcgtct
+829535/1
CCCFFFFFHHHHHJJJJJJJJJJJJJJJHIIIJJJIJJJJJJJJJJJJJJ
@829579/1
gtgcatccttgctagtaagtcctgagccatagcaaacagccactggcaat
+829579/1
CCCFFFFFHHHHHJJIIJJJJJJJJJJJJJJJJJJJJJJJJJJJJJJJJJ
@829835/1
gatgttttacaagggcaggttgaactcacaccattcaatttaaaagaaac
+829835/1
BCCFFFFFHHHHHJJJJJJHIJJHIJIJJIJJJJJJJJJJJJJJJJJJJJ
@6871707/1
gcccatcaatttatcttcaaatgacgacaccacagttccagtctcaggca
+6871707/1
CCCFFFFFHHHHGJJJJJJJJJJDGHIJIJJJJJJHIJJIJGIIJJJIJJ
@4844178/1
ctgtctacacgtctttaatttgaaaatttgtcggatccaatgtaaaacat
+4844178/1
@CCFFFFFHHHHHJJJJJJJJJJJJJJJJJJJJJJJJJJJJJJJJJJJJJ
@6872050/1
aacctggcaagcatccaagatagtattcaggtgcccactacatcgagatg
+6872050/1
CCCFFFFFHHHHHJJJJJJJJJJHIJJJJJJHIJJJJJJJJJJJJJJJJJ
@6872087/1
ctttcagtgaaacatcaaaatttatcgatctttgattctgatctagtagc
+6872087/1
CCCFFFDDHHFDHIIIJJJJJJIIJIJHIIJJJJJIJJJJIJJJJJIJJJ
@3517486/1
ggacctgcaccatgcaccgccatgccatgtaccacgcctgggatgccacc
+3517486/1
@??DABDDBFADFBFFHGGIIGBHIBGCGHGGDB??@DHGHEIIGG3=F;
@830772/1
gggatgcgtgacgtcagcccctacgatcatcactgtcgtgtcctttatac
+830772/1
BCCFFFFFHHHHHJJJJJJJJJHHIIJJJJJJJJJJIJIJEFGDHI=C@@
@4845038/1
ccgtatctcaacacccataaagaactgtttgcctctcatgtcccatactc
+4845038/1
CCCFFFFFHHHHHJJJJJJJJJJJJJJJJJJJJJJJJJJJJJJJJJJJJJ
@831647/1
gaggaagtaggtgctgggcctcttgtatgcgaaggtgttgaggcgcttgt
+831647/1
CCCFFFFDHHHFHHIJJJJJJJJJJHIJJJJJJIJ?GGHJJJJJJJJJJG
@3518593/1
gttgaacggaactccaatcctttactcgaatagtcttttctaacttgaac
+3518593/1
CCCFFFFFHHHHHJJJJJIJJJJJJJJJJJJJJJJJJJJJJJJJJJJJJJ
@4208838/1
ctccggtaagtttgtcgagtagagccttagctgcggaatgcttagcttcc
+4208838/1
CCCFFFDDGHHHHJJJJJJIIIJJJJJJJJJJJJJJJIJJJJJJJJJJJJ
@4846160/1
ctcgccatcaggacctgcaccatgcaccgccatgccatgtaccacgcctg
+4846160/1
CCCFFFFFHHHHHJJJJJJJJJJJJJJJJJJJJJJJJJJJJJJJJJJJJJ
@4209334/1
gtggattttaatgttattattacagcatacataataaaattagaggaagt
+4209334/1
BBBFFFFFHHGHHIJJJJJJJJJJJJJJJJJIJJJJIJJIJHIIJJHIJG
@3519474/1
cttgcagccatccaacgggattgcccatcaatttatcttcaaatgacgac
+3519474/1
?BBFFFFFHHHHHJJJJJJJJJIJJJJJJJIJJJJJJJJJJJJJJJJJJJ
@3519926/1
cacctgtggccggcggcacgcagacgccttgatgacctccactttgatga
+3519926/1
CCCFFFFFHHHHHJJJJJJJJJJJJJHHHFFFFFEEEEEDDDDDDDDDDD
@3520020/1
gtcgacggcgatgagagcccacgatgtaagtgcttcgggcttcaacagct
+3520020/1
@?@FFDDDHDDFDDHGGEGGGEHGHHCFGIHHCIIEEGHHHHFFFCCECE
@3520289/1
cagggatcttgccgtcattgcagacggtgtggtagcgcgtcggacgagcc
+3520289/1
CCCFFFFFHHHHHJEHIIJJJJJIHJIGGGGIGGGIJJJJJJGFHFDDDD
@3520335/1
tggtggtgcacgcgcttgggcagagggaatctgattgtgctgttgtggaa
+3520335/1
@BCDFFDDHHHHHJJJJJIJJJJJJJJJJJJJJJJJJIJJJJIJJIIJJJ
@4210600/1
ggtgttacctgcaacttggccaggttagggccaacagattgtttgagatg
+4210600/1
BCBDFFFFHHHHHJJJJJJJJJJJIIJJIJIJJJJJJJJJJIIJJJJJJJ
@4211043/1
ggacgaagtgatggcaccaggatagagttaatgccgccaagtttgacgtt
+4211043/1
CCCFFFFFFHHHHJJIJJJJJIJJJIIHIIJJJJJJJJJJJHHJJJJJHI
@1482157/1
ctccaattcaaccttatcattaccaatcggtaaaggatctcttgtataca
+1482157/1
CCCFFFFFHHHHHJJJJJJJJJJJJJJJJJHIJJJJJJJJJJJJJHIJJJ
@103428/1
tggacctattgctacataatatatgaaacgatctgctttggtataggtac
+103428/1
CCCFFFFFHHHHHJJJJJJJJJJJJJJJJJJJJJJJJJJJJHJJJJJHIJ
@2182381/1
gttgttaagaggtgttacctgcaacttggccagg
+2182381/1
???DDDDDA?B;<<EEEBFIB3<3CF@9FFIBBE
@103891/1
gggcagttctcgaaatgtttcataacgagccgcatagggtgatcgacgac
+103891/1
CCCFFFFFHHHHHJJJJIJJJJJJJJJJJJJJJIJJJJJBFHIJJJJJIJ
@2182868/1
ttcactagttggcaaatcgcgcgtatagacattttgctaccaaaacccac
+2182868/1
CCCFFFFFHHHHHEHGHJJJJJJIJJJJJJJJJJJJJJIJJJJJJJJJJJ
@2183243/1
ctaacttgaacagtgcgatgttttacaagggcaggttgaactcacaccat
+2183243/1
CCCFFFFFHHHGHHIJJJJJIJJJJJJJJJJJJJJJJJJJJJJJJJJJJJ
@4213129/1
ctcgtcattgcctggcatacaaggcaaagcaccgacgacgacactgtaca
+4213129/1
CCCFFFFFHHHHHJJJJJJJJJJJJJJJJJJJJJJJJJJIIJJHHHHEFF
@1483383/1
cgggcagttcgtcaacaagacattactagctgagaatatttttttccgtt
+1483383/1
CCCFFFFEHHHHHJJJJJJJJJJJJJJJJJJJJJJJJJJJJJJJJJJJIJ
@2183478/1
gtcaaggtggagattttactatctttcaagtcggcataacgggccgcgac
+2183478/1
CCCFFFFDFHHHHJJJJJJJJJJJJJJJJJIJJJJJJJJJJJJJJJJJHD
@2183604/1
tgaaagtgcgggggtgacatcggacttaatacaaggaaactgtttagact
+2183604/1
CCCFFFDFHHHHHJFHIJIJJJHHHFFFFEEEEEEDDDDDDDDDDDDDDD
@4213375/1
ggagattttactatctttcaagtcggcataacgggccgcgactccgccct
+4213375/1
CCCFFFFFHHHHHJJJJJJJJJJJJJJJJJJJJIJJJJJJJHHFFFDDDD
@1483815/1
aagtccttgttgttaagaggtgttacctgcaacttggccaggttagggcc
+1483815/1
@BCFFFFFHHHHHJJJJJJJHGIJJJJJJJJJJJJJJJJJJJGHIJJJJJ
@2183842/1
gcaagaagtaccagaaacgggacttagccacaatctggtctggagagaag
+2183842/1
CCCFFFFFHHHHHJJJJJJJJJJJJJJJJJJJJJJJJJHIJJJGHGIHHH
@3521150/1
ctatagaggctgtcactgcagcgatactgggaacattcgactgatccggt
+3521150/1
@@@DDDADHFDHCFHIIHBBHHHHIAGHIGIEAHIIIIIIGIIIGHAHI<
@1484042/1
cacgcgcttgggcagagggaatctgattgtgctgttgtggaactgcttca
+1484042/1
CCCFFFFDFHFHHJIJJJJHHJJIJIJJIHIGHIFHIDFGHIIHIJIJJJ
@2821887/1
gtgggctgttgttgccgtttgcccgctttttcttgttgcgtagactcttt
+2821887/1
CCCFFFFFHHHHHJJJJIJJJJJJJJJIJJJJJJJJJJJJJJJJJJJJJJ
@2821948/1
cttagccacaatctggtctggagagaagatcctcatcttgtatagaggag
+2821948/1
CCCFFFFFHGGHHJJJEGGIJFHGIFGGGHHJJJEIIJJJDGIGIJJJHI
@2184155/1
gtgagaagtgtgataatgtcataaagttgacaataatctataattaatta
+2184155/1
CCCFFFFFHHHHHJJJJJIJIJJJJJJIJJJJJJJJJJJJJJJJJJJJJJ
@3521437/1
ggcaaatttttggttttaaccacatagttcccgatctcgcgggatctctt
+3521437/1
CCCFFFFFHHHHHFHIJJJJJJJJJJJGJIJJJJJJJJJJJJJJHHHHHF
@1484359/1
gataaagataagtataggctcaaaacctaacgacatcaatcaccagctta
+1484359/1
CCCFFFFFHHHHFHJJJJJJJJJJJJJJJJJJJJJJJJJJJJJJJJJJJJ
@6203235/1
tcgatataaatagttacaagttactaaaaagctctagaaaattattgact
+6203235/1
CCCFFFFFHHHHHHIIJJJJHIJJJJIJJJJJJJJJJJJIJJJJJJJJJJ
@6873026/1
ggcgttgatgtcgcaagatagtgagacattcactttttagtcataatctt
+6873026/1
CC@FFFFFHHHHHJJJJIJJJHIIHHJIIJJJJJJJJJJIJJJJJJJGJJ
@7555442/1
ggcctgttttggtagcggcggcgcggtccgtgaggagcatgctcgccatc
+7555442/1
CCCFFFFFHHHHHIJJJJIJJJGEBD>BDB?BBDDCB@?CDCDDDDDDDD
@6203324/1
gcctcttgtatgcgaaggtgttgaggcgcttgtggtggtgcacgcgcttg
+6203324/1
CCCFFFFFHHGHHJJJJIAFEFHJJIIJJJJJHIJHII@FHIJJIJHEFD
@2184716/1
cgatgggcgtgcggtcctcgctgcaggccgactggtggctgccctcgccc
+2184716/1
@@@DDDDDHHDHFGGGHBFGIIEI@HD0DG<BGHA8=DAHHEE6??<>A;
@2822892/1
gtgacggcacctccgacactgaggtcacggtactcgcggtacatgttgtg
+2822892/1
CCCFFFFFHHHHHJJJJJJJJJJJHIJJJJGHJJJJJJJHHHHHHFFFFF
@6203579/1
gtcgatatgtggatgtagctgccattatgtagactgttgtgttgaccaat
+6203579/1
CBCFFFFFHHHHHJJIJJJJJJJJJJJJJGJJJJJJJJJIJJJJJJJJJJ
@7555690/1
cctaacttcgcaaccactaattccagtgataaattcactctagcacgtag
+7555690/1
CCCFFBEFF?FHGJIIHHGHIJIIHIIGIIGIGHJJIIGHIJJJJJIHEI
@6203741/1
atttctttggattttaatttagaaaattaaatgaagacttttatttgatc
+6203741/1
@@CFFFFFHHHHHJJJJJJJJJJJJJJJJJJJJJJJJJJJJJJJIJJJJJ
@2184966/1
gggaatctgattgtgctgttgtggaactgcttcacctgtggccggcggca
+2184966/1
@@??DBBDFFDFFE?DGIEGGAEDHHHGB>HGHIEICB?DHIIDG6AE98
@2184977/1
cttcagcagagtgcacacaatggtgaactggcgttcatgcggcaaacgcc
+2184977/1
@@@FFFFFHDHFHIIJIJGFHJGFHHIJJJJJJJJJJJIGJJJIJJJJJJ
@5527891/1
ctttactcgaatagtcttttctaacttgaacagtgcgatgttttacaagg
+5527891/1
CCCFFFFFHHHHHJJJJJJJJJJJJJJJHIJJJIJJJJJJHIJJJJJJJJ
@6203964/1
gcctgttttggtagcggcggcgcggtccgtgtggagcatgctcgccatca
+6203964/1
CCCFFDFFHHHFHIJJJJJIJJHFDDDDDADDDDDDDDDDDDDDDDDDDD
@3522395/1
gtgaatataagtggcaaaggtagtaagtcagctgttccacttcatcatca
+3522395/1
CCCFFFFFHHHHHJJJJJJJFHIJJJJJJJJJJJJJJJJJJJJJJJJJJJ
@2823476/1
gttttttaaactcatattttcatggtaccaagttatgaatttttcaaatc
+2823476/1
B@@FFFFFHHHHHIIJJJIJJJJIJJIIIJIIGHIIJJIIJJIJJJJJJI
@5528288/1
gcccattttcacaggcaagggatcctaacttcgcaaccactaattccagt
+5528288/1
CCCFFFFFHHHHHHIIJJJJJJJJJJJJJJIJIJJGIJJJJJJJIGIIJG
@6204463/1
cgaaggtgttgaggcgcttgtggtggtgcacgcgcttgggcagagggaat
+6204463/1
@C@FFFADFHHHHJJJJJJJHJJFHJGHIJJJIJJJJJJJJHHHFFFDEE
@5528394/1
ctttcacaatcttcgtgggactagtagtcatttctttctgccactcttta
+5528394/1
CCCFFFFFHHHHHJJJJJJJIJJJIJJJJJJJJJJJJJJJIJJJJJJJJJ
@3522828/1
ctcagcatggtaagaaggtggcggccagaatctagacatgcacagctctt
+3522828/1
@@@DBDB:FDFDFD?<;C;EA>DH>F@DE9FGBFB>FA>CHDI@FGHHHA
@3522835/1
ctggcaatgtggatagctggacaaggcactggcaacgaccaatcatggac
+3522835/1
?<=D=DABFCADDAGGBHEGIDGFFCH?FEHF;CEHEHGGDGHGIIIIGC
@2824063/1
caccaataaatcgttttaacaactgggctctatgggacaaagtagctgta
+2824063/1
CCCFFFFFHHHHHIJJJJJJJJJJJJJJJJJJJJJJJJJJJJHIIJJJHJ
@7557163/1
gccagatgccaaagttcttgatcttcactgggctcttctctgggatttcc
+7557163/1
CCCFFFFFHHHHHJIJJJJJJJJJJJJJJJJJJJJJJJJJJJJJJJJJJJ
@2824407/1
gtgctgggcctcttgtatgcgaaggtgttgaggcgcttgtggtggtgcac
+2824407/1
CBCFFFFFHHHHHJJHJJJJJHJJJHGFFHIJJJJJIJIHIICHIGHIJJ
@2824715/1
ctggagagaagatcctcatcttgtatagaggaggcttgggctcgctctcc
+2824715/1
CCCFFFFFHHHHHJJJJJJJJJJJJJJJJJJJJJJJJGHIJJIIJJJIIJ
@2824946/1
gctcgccatcaggacctgcaccatgcaccgccatgccatgtaccacgcct
+2824946/1
CCCFFFFFHHHHHJJJJJJJJJJJJJJJJJJJJJJJJJJJJJJJJJJJJJ
@1484766/1
gtacacctgagcgagactcataacgcagccagatgccaaagttcttgatc
+1484766/1
BBCFFFDFHHHHHJJIJJJJJJJJJJJJJJJJJJJJJJJJJHIJJJJJJJ
@1485611/1
ctggagagaagatcctcatcttgtatagaggaggcttgggctcgctctcc
+1485611/1
BCCFDFEFHHHHHJJJJJJJJJJJJJJJJJJGIJJJJDHIIIIIJJJIIJ
@1486254/1
ttttttttaaacatattttaagctgaaactttgtgtagagattctattca
+1486254/1
CCCFFFFFHHHHHJJJJJJJJJJJIJJJJJJJJIIGIJJJIJJJJJJJJJ
@1486315/1
cccatgtcacggtagcactgagtgacggcacctccgacactgaggtcacg
+1486315/1
CCCFFFFFHHHHHIJJJJJJJJHIJJJJJJJJJJJJJJJJJJJJJHIJJJ
@3525649/1
cgcggtacatgttgtgtacacctgagcgagactcataacgcagccagatg
+3525649/1
CCCFFDDFHHHHHIIIHIJBACFHIJJJJJHIJJJJJJJJJJJJJIJJII
@1487281/1
ggatggagtgagcacgggctctgtgcctggctcccatgtcacggtagcac
+1487281/1
@CCFFFFFHHHHHIIIDIJJJJIIBGHJGJJJJJIJJIIHGIIJFGGIJJ
@3527003/1
gcgcttgtggtggtgcacgcgcttgggcagagggaatctgattgtgctgt
+3527003/1
CCCFFFFFHHDHHFHIJJJJJJJIJIJJJJIJIJIJJJJJIJJJJJJIJI
@3527074/1
caagttgaaatctttgaccatggcatcaagcaaactctggtgccttggga
+3527074/1
@@BFFFFFHGHHHFIJJJJJIIJJJIJJJJJJIJIGJJJJJJIIJJJJJI
@4847427/1
ctcgaatagtcttttctaacttgaacagtgcgatgttttacaagggcagg
+4847427/1
CCCFFFFFHHHHHJJJJJJIIJJIJJHJHIJJJJJIJJJJJJJJIIJJJJ
@4847591/1
cggtagcactgagtgacggcacctccgacactgaggtcacgg
+4847591/1
@@@BDDAFH?FAH:<EGHI<CFGGDCHIIEHBGGGG?9B>@F
@6875109/1
acagttccagtctcaggcacattgccattagtagactgatcagccggagc
+6875109/1
@@<DDD:=ACFAFGFHGHIIGGIBHHGICH9<CE?EF?BBFGGHDFAHHB
@105157/1
ctatcaaaacttctcaggattgaaacgtcttttatgttgggacagctatc
+105157/1
CCCFFFFFHHHHHJJJJJJJJJJJJJJJJJJJJIJIJJJIJIJJJJJJJI
@4848392/1
ctcatcttgtatagaggaggcttgggctcgctctccgaagggagcttgcg
+4848392/1
CCCFFFFFHHHHHJJJJIJJJJJHIJJJJJIJJJJJJJJJJJHIJJJJJJ
@6875362/1
gtgctgttgtggaactgcttcacctgtggccggcggcacgcagacgcctt
+6875362/1
C@CFFFFFHHHHHJJJJJJJJJJJIIIJJJJJEGIIJEHEECDDDDDDBD
@4215447/1
gccttaaaaaccgcatttcatatttgtttgtttgtatataacgtgtatta
+4215447/1
CCCFFFFFHHHHHJJJJJJJJJJJJJJJJJIJJJHIJJJJJJJJJHIJJJ
@4215493/1
ggcgcttgtggtggtgcacgcgcttgggcagagggaatctgattgtgctg
+4215493/1
??;?DDD?ADBC<@EGAEHGGGEIIII<;D@DFGHGIC@=FHGG@7@GHH
@2825131/1
gaatctgattgtgctgttgtggaactgcttcacctgtggccggcggcacg
+2825131/1
C@CFFFFFHHHHHIIJIHIJJJJIJJJJJJJIJJJJJJJJJJIIGHHFDA
@6876046/1
gcatacataataaaattagaggaagtaggtgctgggcctcttgtatgcga
+6876046/1
@@CDFFFFFHHHHJJEIJJIJJJJJGHIJBGGGHIJJJJJEIIIIIIJJF
@6876223/1
cctaagtacagtacctacttggcgataaatattgcacatctacctttgga
+6876223/1
CCCFFFEFHHHHHJJJJJJJJJJJJJJJJJJJJJJJJJJJJJJJJJJJJJ
@106291/1
cctattaacattatcatcgttctcagcatggtaagaaggtggcggcc
+106291/1
CCCFFFFFHHHHHJJHHHIIJJJJJJJJJJJIGJJJJIJIJJJJJJJ
@4216013/1
gacggcacctccgacactgaggtcacggtactcgcggtacatgttgtgta
+4216013/1
CCCFFFFFHHHHHIJJJJIIJJHIJJJJHIJJJJJJJAHHIHHHHHHFFF
@6876519/1
cttgtatagaggaggcttgggctcgctctccgaagggagcttgcggccga
+6876519/1
CCCFFFFFHHHHHJJJJJJIJJJJJJJJJJJJJJJJJGIJJJJJJJHFD9
@6205307/1
gttgaacggaactccaatcctttactcgaatagtcttttctaacttgaac
+6205307/1
CCCFFFFFHHHHHJJJJJJJJJGIIGIGIIJJJIIJJJJJJJJJJJIGIH
@106732/1
accatattacttactgctttcacaatcttcgtgggactagtagtcatttc
+106732/1
CCCFFFFFHHHHHJJJJJJJJJJJJJJJJJJJJJJJJJJJGIJJJJJJJI
@4850877/1
gagaacatgcttttttagccgatatttaagttgtttttatcaatcaaata
+4850877/1
CCCFFFFFHHHHHJJJJJJJJHJJJIJJJIGIIGIJJJJJJJJJJJJJJJ
@107202/1
cccatctgaggaatagtattgttaaatcaaaccaaatatgctatag
+107202/1
CCCFFFFFHHHHHJJJIJJJJJIJJJJJJJJIJJJJJJJJJJJJJJ
@107372/1
ccaccttcatcgtcagctcgatcttttg
+107372/1
???DDDBAFA:AFBB@@?AC3<<A<FFC
@5529421/1
cctggaatccgtgtcgacggcgatgagagcccacgatgtaagtgcttcgg
+5529421/1
CCCFFFFFHHHHHGHIJJJJJJJJIGIGGHJJJIJIHIHHFHEHHFFFFD
@6206740/1
ttcttcttcagccggctttggtggttctttggctgcctctggtggaggtt
+6206740/1
CCCFFFFFHHHHHJJJJJJJJHIJIJJJJJJJJJJJJJJJJJGHIHIJFI
@107737/1
gcgtgatgaggttcaccaagctagtggcgttgatgtcgcaagatagtgag
+107737/1
CCCFFFFFGHHHHJJJJJJJJJJJHJJJJJJJJJJJJJJJJJJJJJFIIJ
@2827598/1
cttctacttctgcttctggcacatccggagaagttggctcctcaacagac
+2827598/1
CCCFFFFFHHHHHJJJJJJJJJJJJJJJIJJIJJJJJJJJJJJJJJJJHJ
@2827605/1
gccagatgccaaagttcttgatcttcactgggctcttctctgggatttcc
+2827605/1
CCCFFFFFHHHHHJIIJJJJJJJJJJJJJJJJJJJJJJJJJJJJJJJJJJ
@5530079/1
ggcaagggatcctaacttcgcaaccactaattccagtgataaattcactc
+5530079/1
CCCFFFFFHHHHHJJJJJJJJJJJJJJJJJJJJJJJHIIIIJJJJJJJJJ
@108118/1
ctggctcccatgtcacggtagcactgagtgacggcacctccgacactgag
+108118/1
CCCFFFFFHHHHHJJJJJGHJJJJJJJJGIJJJJIJJJJJJJJJJJJJJJ
@6207423/1
gatgaggttcaccaagctagtggcgttgatgtcgcaagatagtgagacat
+6207423/1
CCCFFFFFHHHHHJJJJJJJHHJJJJJJJJJJJJJJJJJJJJHIGIIJIJ
@6207471/1
tggtgcacgcgcttgggcagagggaatctgattgtgctgttgtggaactg
+6207471/1
CCCFFFFFHGHHHIJIIJJJIIIIIIJIIJIGIJGHIIIJGGFHIJGIJI
@6207546/1
ggggccgtcagaacctgatagaaacggttggcgttaggtatatacaagaa
+6207546/1
CCCFFFFDHHHHHJJJJIIJIHJJJJJ?FGGHIGGGIIBDHIJJJJJJJJ
@5530644/1
cttcaaatgacgacaccacagttccagtctcaggcacattgccattagta
+5530644/1
CCCFFFFFDHHHHIJJJJJJIFHGHJJJIJJJJIJJJJJJJIJJJJJJHI
@5530749/1
ctcgccatcaggacctgcaccatgcaccgccatgccgtgtaccacgcctg
+5530749/1
CCCFFFFFHHHHHJJJJJJJJJJJJJJJJJJJJIJJJIJJJJJJJJJJJJ
@6208039/1
caaatggaaaaaaaaattggtgaaaagaatcacaagtaagatactgcaaa
+6208039/1
@C@FFFFFHHHHHGIIBGGGHGHIJIBEIIGGIIGIIIIGIIIIIIJIJJ
@7559078/1
ctgcagatgactgtgcatccttgctagtaagtcctgagccatagcaaaca
+7559078/1
CCCFFFFFHHHHHJJJJJJJJJJJJJJJJJJJJJJJJJJJJJJJJJJJJJ
@5531090/1
ggcgtcaatatttttttaaatcaaagacgtaatttgtatgagtgttttga
+5531090/1
CCCFFFFFHHHHHJJJJJJJJJJJJJJJJIJJJJJJIJJJJJHIJJJJJJ
@7559331/1
ccgaggttggggcggcgcgggcatgtgagtgttggtaaatccgctagcgg
+7559331/1
BCCFFFDDHHHHHJJJJHFDDDDDDDDEDCCCEDDDDDDEDDDDDDBDDD
@7559577/1
accagtggtcttcttgaacttcttcaattgacgcaagaagtaccagaaac
+7559577/1
<BBFFBDFHFHHHJJJJJJIIJJJIJJGJJJJJJJJJJJIDGIJJIJJIJ
@833594/1
cgggaattttgtttggtatctgataccgacacatggtaggctccatggat
+833594/1
CCCFFFFFHHHHHJJIHIJJJJJJJJJJIJJJJJJJBGIJIJJJJJJJFH
@5531799/1
ccacttcacgacgcttcagcagagtgcacacaatggtgaactggcgttca
+5531799/1
CCCFFFFFHHHHHJJJJJJJJJIJGHIJJIJJIJJJHIJJJJJJJJHJJJ
@5531836/1
gtcgcaagatagtgagacattcactttttagtcataatcttcagatactc
+5531836/1
BBBFFFFFHHHHFHGJJJJJJJJJJJJJJJIJJJJJJJJJJJIJJJJJJJ
@833692/1
actgagtgacggcacctccgacactgaggtcacggtactcgcggtacatg
+833692/1
8BBFFFDFHHHHHJJJJJJJIJJJJJJJJIJJJJJIIJJJJJJHEFFFFF
@7560190/1
ccacaatctggtctggagagaagatcctcatcttgtatagaggaggcttg
+7560190/1
CCCFFFFFHHHHHJJJIJIJJJJJJJJJJJJJJJJJJJJJJJJHJJJJJA
@834030/1
gtgggttcgtgaatcatgccctcaatctgcaccagttcatatttgggcac
+834030/1
CCCFFFFFHHHHHJJJJJJJJJJJJJJJJJJJJJJJJJJJJJJJJJJJJJ
@834124/1
ataaaaccaaacctctggttcgattgggcctcaaaaaatcacgtttatac
+834124/1
@BCFFFFFHHHHHIJIJJHIIJJJJJJJJJIIJJJJJJJJJJJBGIIJJI
@7560912/1
gagcgagactcataacgcagccagatgccaaagttcttgatcttcactgg
+7560912/1
C@CFFFDDHHFHHJJJIEGHEIJIFHIJIIIJGIEIIIJJIIJJJJIGII
@834984/1
ctccggtactaacgatcaaatcgatcatgggtccataatcattcctggaa
+834984/1
CCCFFFDFHHHHHJJJJFGHHFHHIJJJJJJHIJJJJJJJJIJJJJJJIJ
@835068/1
gttcgtgaatcatgccctcaatctgcaccagttcatatttgggcacagtt
+835068/1
CCCFFFFFHHHHHJJJJJJJJJJJJJJJJJJHJJJJJJJJJJJJJJJJIJ
@7561526/1
gctcgacagtggcatggaaccgctctgtcgtcgtaatgttcttaagtgca
+7561526/1
CCCFFFFFHHHHHJJJJJJJJJJJJJJJJJIJJIJJJIHIJJJJIJHJJJ
@7561662/1
cagtactttagctttgacagtgtaaaacttctccgaaatctccaatccaa
+7561662/1
CCCFFFFFHHHHHJJJJJJJJJJJJJJJJJJJJJJJJJJJJJJJIJJJJJ
@835454/1
gtcgagtagagccttagctgcggaatgcttagcttccttcttagagcgtc
+835454/1
CCCFFFEFHHHHHJJJJJJJJJJJJJJJJJJJJJJJJJJJJJJJJJJJJJ
@835722/1
cgggcagttcgtcaacaagacattactagctgagaatatttttt
+835722/1
BC@FFFFDDHFFHGGIJIJGIJIGIGGHIJJJJJGHGGIJJJJJ
@6879582/1
gacggcacctccgacactgaggtcacggtactcgcggtacatgttgtgta
+6879582/1
CCCFFFFFHHHHHJJIJJJHIJGHJJJJGGIJJIIIJHJIJHHHHHHDCE
@6879919/1
gaggcataacggggtgggttttacagactagaacccaccccgctatgtca
+6879919/1
CCCFFFFFHHHHHJCFHIDHIJJJJJJJJJJHGHIJJJJJJJHHFFFFFF
@6879969/1
gtcctgcagagcttgccacatcttgtaagcagcctgacgcttagcaagtt
+6879969/1
CCCFFFFFHHHHHJJJJJJJJIJJJJJJJJJIJJJJJJJJJJJJJJJJIJ
@6879975/1
gctcttttcatttccactacttccacgattgtcatcagtataagaacata
+6879975/1
CCCFFFFFHHHHHJJJJJJJJJJJJJJJJJJJJIJJJJIGIJJJJIJJJJ
@6880296/1
cttggcaaagagttgtcgatatgtggatgtagctgccattatgtagactg
+6880296/1
CCCFFFFFHHHHFHIIJJIJJJJJJJHJJIJJJJJJJJJJJJJIJJJJJJ
@3528823/1
tgattctggtgggttgtcctgcagagcttgccacatcttgtaagcagcct
+3528823/1
CCCFFFFFHHHHHGHIJJJJJJJJJJJJJJJJJJJJJJJJIJJJJJJJJJ
@3528885/1
gccttagctgcggaatgcttagcttccttcttagagcgtcccgtacccat
+3528885/1
CCCFFFFFHHHHHJJJJJJJJJGIJJJJJJJJJJJIJJJJJJJJJJJJJJ
@1490365/1
tgtacacctgagcgagactcataacgcagccagatgccaaagttcttgat
+1490365/1
CCCFFDDDHHHHHJJJJJJJJJJJJJJJJJJJJJJJJJJJJJIJJJJJJJ
@1490503/1
cagtggtcttcttgaacttcttcaattgacgcaagaagtaccagaaacgg
+1490503/1
CCCFFFFFHHHHHJJJJJJJJJJJJJJJIJJJJJJJJJBFHIJJJIJJJJ
@6881257/1
gtcctgcagagcttgccacatcttgtaagcagcctgacgcttagcaagtt
+6881257/1
@@@FDFDDHHHHFIJJJGIGIGGIJHIBGEHGDHGIJGGIGIHIJJIJJJ
@3529793/1
gggctctgtgcctggctcccatgtcacggtagcactgagtgacggcacct
+3529793/1
@??DFFFFHGGHHGIGIJJJIIJIIJJJIHIGIFIJIEHBFHIHIIHIGI
@3529861/1
tgggatgccacccggcaccactcccgggtgaggatgcactacatttccgt
+3529861/1
CCCFFFFFFHHHHHIIIJIIIJJJJJJJ@GIJIJJJJIIJJIIJJIJJJD
@4219435/1
cgggaacttatggtataggtagagactggctgcaaatttcaggaaggagt
+4219435/1
CCCFFFFFHHHHGFHIJJJJJJHJJJJJJJJJJJIJJJJJJJJIJJJIJ?
@2187712/1
gggctgcagatgactgtgcatccttgctagtaagtcctgagccatagcaa
+2187712/1
CCCFFFFFHGHHHJJJJJIIIJJIJJJJJJJJJJJJIJJIJJJJJJJJII
@6208912/1
cgggctctcaggcaggcaagatgggcatagtaggtaggcgtagggta
+6208912/1
CCCFFFFFHHHHHJJJJJJJJJJJJJJJJJJJJJHJJJJJHIJJJFH
@3530438/1
gtacatgttgtgtacacctgagcgagactcataacgcagccagatgccaa
+3530438/1
CCCFFFFFHHHHHIJFFHIIGJJIHJIIJJJJJJJJJJJJJJJJJJJJJJ
@6209363/1
atacataataaaattagaggaagtaggtgctgggcctcttgtatgcgaag
+6209363/1
8BBFFFFFHGHHHJJJJJJJIJJHGJJHHJJJJJJJJJJJJJJJJJJJJJ
@2829889/1
cccacttttatcttttgcacctcacgatcgattactactgctttcccaaa
+2829889/1
CCCFFFFFHHHHHJJJJJJJJJJJJJJJJJJJJHIJJJJJJJJJJJJJJJ
@4220792/1
cttggttgaacggaactccaatcctttactcgaatagtcttttctaactt
+4220792/1
CCCFFFFDHHHHHJJJJGEHIIJIIJJJIIJJJJJJJFGHIJJHGIJIJJ
@2188941/1
ccgccaattcactgttcattacctgtgaaaactgtccttcagatacaccg
+2188941/1
CCCFFFFFHHHHHJIJJJJJJJJJJJJJJIJJJJJJJJJJJJJJJJJJJJ
@2189000/1
ctttctttggagtttgtatacttaattcgatgttatacatatagcatttc
+2189000/1
CCCFFFFFHHHHHJJJIJJJJJJJJJJJJIJIIIJJJJJJJJJIJJIJJJ
@3531340/1
cgaatagtcttttctaacttgaacagtgcgatgttttacaagggcaggtt
+3531340/1
CCCFFFFFHHHHHIGJJIJJJJIJJJHIJJJIIHJIJJJJIJIJJFIJJJ
@1490892/1
agcaaatggaaaaaaaaattggtgaaaagaatcacaagtaagatactgca
+1490892/1
?BBFFFFFHHHHGJJJJIHHIJHIIIJJJIJJJJJJJJCHIJIJJJJIJJ
@4221171/1
caaagataagatgaagaagaggagcaaatggaaaaaaaaattggtgaaaa
+4221171/1
CCCFFFFFHHHHHJJJJJJIJJIJJIJJJJJJJJJJJJJJJJJJFGIJJJ
@6211039/1
ctatagtcatacatatgtctacctatcacaaagattcgtaagtacattgg
+6211039/1
CCCFFFFFHHHHHJJJJJJJJJJJJJJJJJJJJJJJJJJJJJIIJJJJJJ
@836508/1
tgatcagccggagcagctccggtaagtttgtcgagtagagccttagctgc
+836508/1
CCCFFFFFHHHFHGIJIJJJJJDHHI?GIIHGJJJIJIIJJJIIJJJIJG
@2831527/1
ctgtgatctgtttcttggcatctatagatgtcggtggcgcacagggcacg
+2831527/1
CCCFFFFFHHHHHJJJJJJJJJJJJJJJJJIJJJHHJJJJJJJJJJJJJJ
@1491662/1
ggagtttgtatacttaattcgatgttatacatatagcatttcggatctat
+1491662/1
@B@FFFFFHHHHHJJJJJJJJJJJJJJJJJJJJJJJIJJJJJJJIJJJJJ
@2831998/1
agcatacataataaaattagaggaagtaggtgctgggcctcttgtatgcg
+2831998/1
CCCFFFFFHGGHGJJIJJJJIJJIJJHIJJIJJJJJIJJJJJJJJIJIJJ
@5533527/1
cgatggtagaataaggattaaaaataaacttaaagattattaataagaaa
+5533527/1
CCBFFFDDHHHHHJJJJJJJJJJJJJJJJJJJJJJHJJJJJJJJJJJJJJ
@1492235/1
ggagtccatccacggctttttccagatccactcttgctccatggtccagg
+1492235/1
CCCFFFFFHHHHHJJJJJJJJJJJJJJJJJJJJJJJJJJJJJJJIJIJJJ
@837256/1
ctgggctgcagatgactgtgcatccttgctagtaagtcctgagccatagc
+837256/1
CCCFFFFFHHHHHJJJJJJJJIJJJJJJJJJJJJJJJJJJJJJJJJJJJJ
@837512/1
gtggcgcacagggcacgcttgcgcatgacatctatacatgccattggcgt
+837512/1
CB@FFFFFHHHHHJJJJJJJJJJJJJJJJJJJJJJJJJJJJJJJJJJJJI
@5534061/1
cacacgtttcacttcagcatagacaggtgtcttccctggcaatacaacaa
+5534061/1
CCCFFFDFHHHHHJJJJJJJJJJJJJJHHHIJJJJJJJIJIJJJJIJJJJ
@1492817/1
gcagcattatgggtcttccttcatggccgaggttggggcggcgcgggcat
+1492817/1
C@CFFFFFHHHHHFEHHIJJJJJIJJIJJFHJDGGGJIJIFDDDDDDDDD
@5534268/1
actctgcaatcctgcctcacatgattcatccacaaattccaacccttgcg
+5534268/1
CCCFFFFBCDDFHIJJJJJJJJJJJJJJJJJJJJJJJJJJJJJJJJJJJJ
@1492943/1
cctcttcctcgggttggaatgattctggtgggttgtcctgcagagcttgc
+1492943/1
CCCFFFFFHHHHHGIJJJJJJJJJJJJJGHJJGIJIJJJJJIJJJJJJJJ
@1493036/1
cttgttgttaagaggtgttacctgcaacttggccaggttagggccaacag
+1493036/1
CCCFFFFFHHHHHJJFHIJJJJJJJJJJJJJJJJIJJHIJJJJJJJIJIJ
@1493180/1
agggaatctgattgtgctgttgtggaactgcttcacctgtggccggcggc
+1493180/1
@BCFFFFFHHHHHJIIJJJJJJJJJIJJJJJJJJJJJJJJJJJJJJJJHE
@838054/1
cttggttgaacggaactccaatcctttactcgaatagtcttttctaactt
+838054/1
CCCFFFFFHHHHHIJJJJJJJJJJJJJJJJJJIJJJJJJJJJJJJJJJJJ
@5534694/1
agcttgaccaacggggtacatcttgataaaagttttatatcaacaaagct
+5534694/1
?BBFFFFFHHHHHJJJEGIJJJJJJJJJJJJJHIJJJJJJJJJJJJJJJJ
@5535074/1
ccactcgttaagcgtattagtttcttgtgactacaaacggcgctatataa
+5535074/1
CCCFFFFFHHHGHJIJJJJJJJJJJJJIJJJJJJJJJJJJJJJJJJJJJJ
@838736/1
ctgtggcgaagttttgttcacgttctttgcttgaacacactgtgtcgcca
+838736/1
@CCFFFFFHHHFFGJJJIJIJJIIJJJJJJJJIIJJJJJJJIHIIJIJJG
@6882872/1
ctcgtcattgcctggcatacaaggcaaagcaccgacgacgacactgtaca
+6882872/1
@@CFDDDFFHGHFIIJJIGIIGHIJIIJJIIJIJJJIJGGIJJHHHEEEF
@5535507/1
cagtggtcttcttgaacttcttcaattgacgcaagaagtaccagaaacgg
+5535507/1
CCCFFFFFHHHHHJJJJJJJJJJJJJJJJJJJJJJJJJGIJJJJJJJJJJ
@5535531/1
ccacaatctggtctggagagaagatcctcatcttgtatagaggaggcttg
+5535531/1
CCCFFFFFHHHHHJJJIJHJJJJJJJJJJJJJJJJHHJJJJJJJJJJIJB
@6883034/1
ccagccttaacgtacgactccaacgccccctggcgtaaaataacgtcaat
+6883034/1
CCCFFFFFHHHHHJJJJJJJJJJJJJJJJJJJJJJIJJJJJJJJJHHHHH
@6883037/1
atcgttctcagcatggtaagaaggtggcggccagaatctagacatgcaca
+6883037/1
<@@DDDDDHFHFBFFHCFE:C@BFF?CEBDA@FFE?FHDFBBADEHEGE4
@6883058/1
gttaaaaccaaaaatttgccggaagtcactattccacgcgaacgaagtcg
+6883058/1
CCCFFFFFHHHHHJJJJJJJJJJJJIJJJJJJJJJJJJJJJJJJJHHHHF
@6883244/1
cttcaattgacgcaagaagtaccagaaacgggacttagccacaatctggt
+6883244/1
CCCFFFFFHHHHHJJJJJJHIIJJJJJJJJJJJJJJJJJJJJJJJJJJJG
@108720/1
tgcacgcgcttgggcagagggaatctgattgtgctgttgtggaactgctt
+108720/1
CCCFFFFFHHHHHJJJJIJJJIIJJJJIJJJIJJJJJJJIJJJJJJJJJJ
@108794/1
cctcaatctgcaccagttcatatttgggcacagttcctcgacgagcaagt
+108794/1
CCCFFFFFHHHHHJJJIJJJJJJJJJJJJJJJJIJJJJJJJJJJJJJJJH
@7562525/1
ctctttaagttgtctagtgtgtgtaggggaagggttaggcaacctaattt
+7562525/1
CCCFFFFFHHHHHIJHGGIEFGGGIIJJJIGIIIFFHJJJJJJJJGGIJJ
@7563678/1
cctttcttttgcgagctgctgccgaaagattagagtcgtcttctacttct
+7563678/1
CCCFFFFFHHHHHJJJJJJJJJJJJJJJJJJJJJJGIJIIJJJJJJJJJJ
@109848/1
gctggacaaggcactggcaacgaccaatcatggacttttcttcaatatcc
+109848/1
CCCFFFFFHHHHHJJJJJJJJJJJJIJJJJJJJIJJJJJJJJJJJJJJJI
@4221353/1
agggtaagacacggatcgcatacaccgtgaatataagtggcaaaggtagt
+4221353/1
@BCFDFFFHHHHHJJJJJJJJJJJJJJJJJJJJJJJJGIIJJJJJJFHIG
@7563988/1
gcaagaagtaccagaaacgggacttagccacaatctggtctggagagaag
+7563988/1
CCCFFFFFFHHHHJJJJJJJJJJJJJJJJJJJJJJJJJIJJJJJJJJHIJ
@110041/1
gctagtaagtcctgagccatagcaaacagccactggcaatgtggatagct
+110041/1
CCCFFFFFHHHHHJJJJJJJJJIJJJJJJJJJJJJJJJJJJIIJJJJJJJ
@5536441/1
cgttggttggagccgagcgtcagatgcgtgaacccgacggaccggtccgt
+5536441/1
CCCFFFFFHHHHHJJJJJJJJJJJJJGIIJJJJJJJIJJHFFDDDDDDDB
@4222918/1
ctttctcgctttgttctgatgtctctttctctttctcgctttgttctgct
+4222918/1
CCCFFFFFHHHHHIJIJJAFHHHJIIJJJJJJJJJJJJJJJJJJJJJJJJ
@3531584/1
cacagctggtacgtcaggcactgcagctcgtccgacccgaagtggttgtc
+3531584/1
CCCFFFFFFCFFHGHEEEDGFHGIJGJIGEHEHGBGGABHGH@ACDHIBH
@3531619/1
ctcggacatttcaattttatttagttggtcttggttgaacggaactccaa
+3531619/1
CCCFFFFFFHHHHIJJJJIJIJIJHIJJHIIJJJHIJJJIJJJJJJJJJJ
@4223649/1
cattgaacttatagttcaaaatcgtttccacatcatttctagaatagttc
+4223649/1
CCCFFFFFHHHHHJJJJJJHIIJJJJJJJJJJJJJJJJJJJJJJJJJIIJ
@4223880/1
gtcttttctaacttgaacagtgcgatgttttacaagggcaggttgaactc
+4223880/1
CCCFFFFFHHHHHJJJJJJJIIJJJJJJJJJJJJJJJJIIJJIIIJJJJJ
@6213297/1
gacaccttgtggctgtgacttgtagtcaaggtggagattttactatcttt
+6213297/1
CCCFFFFFHHHHHJJFHIJJJJGJIHIGIJJ?FHHJHGIJJJJJJIJIJJ
@4224225/1
gtcgggcagttcgtcaacaagacattactagctgagaatatttttttccg
+4224225/1
CCCFFFFFHHHHHIJJJJJJJJJJJJJJJJJJJJJJJJIJJJJJJJJJJJ
@4224242/1
tcccatgtcacggtagcactgagtgacggcacctccgacactgaggtcac
+4224242/1
CCCFFFFFHHHHHGIJJJJJJJJHIJJJJIJJJJJJJJJJJJJJJJGHIJ
@6213449/1
ctctatactttgcattaaaataatgcccattttcacaggcaagggatcct
+6213449/1
CCCFFFFFHHHHHJJJJJJJJJJJJJJJJJJJJJJJJJJJJJJJJJJJJJ
@3532313/1
cttgttgttaagaggtgttacctgcaacttggccaggttagggccaacag
+3532313/1
CCCFFFFFHHHHHJJGGHIIJIJJJJJJJJJJJJJJJJIJJJJJJJJIJJ
@6213585/1
gtggcgttgatgtcgcaagatagtgagacattcactttttagtcataatc
+6213585/1
BBBFFFFFHHHHHJJJJJJJJJJFHHIIJJIJJJJJJJJJJJJJJJJJJJ
@2833958/1
ctagcatcacaacgtcatttaatataaaatacatttatatccgatatttt
+2833958/1
CCBFFFFFGFFHHIHIIIJJIJJIJJJJJJJJJJJJJJIJJJJJIJJJJJ
@7566849/1
cacctgtggccggcggcacgcagacgccttgatgacctccactttgatga
+7566849/1
CCCFFFFFHHHHHJJJJJJJJJJJJJHHHFFFFFDEEEEDDDDDDDDDDE
@3532705/1
agcaaatggaaaaaaaaattggtgaaaagaat
+3532705/1
@@@DDDDDACFFHGHIGIIIIIB?<DHHGBFD
@2834338/1
ctgtagtatagactgggaagctctctgcttggccatcttcttgttcttgc
+2834338/1
@@CFDEFFGGHDDGHIIHGBGIGGIIIIDCG@GGGIIJIGEHHHHGIGHE
@7567241/1
gagcgagactcataacgcagccagatgccaaagttcttgatcttcactgg
+7567241/1
CCCFFFFFHHHHHJJJJJJJJJJJJJJJJJJJJIIJJJJJJJJJJJJJJJ
@6885020/1
ctttttagtcataatcttcagatactccaaagcattctgggctgcagatg
+6885020/1
CCCFFFFFHGHHHJJJIJJJJJJJJFIJJJJJJJJJJIJJJJJJJJJJIJ
@5537421/1
cttcaataaacaataaaatttaattctaataaaactgcaagcgactggtt
+5537421/1
CCCFFFFFHHHHHJJJJJJJJJJJJJJJJJJJJJJJJJJJJJJJJJJJHI
@6214589/1
cttggaggcttgggcctgttttggtagcggcggcgcggtccgtgaggagc
+6214589/1
CCCFFFFFHHHHHJJJJJJJJJJJGIJJJJJJJFCB@D88BB?@?BD@?2
@3533241/1
taaagaactgtttgcctctcatgtcccatactccttgatttggtaaagct
+3533241/1
BC@FDDDFHGFFHIJIIJJIIJIIJJJIIJGGHIJJJBHIIIG@GHGIII
@5537540/1
agaataaggattaaaaataaacttaaagattattaataagaaaaaaataa
+5537540/1
<BBDFFFFHHHHHJJJJJJJJJJJJJIJIJJJJJJJJJJJJJJJJJJJJJ
@6214632/1
caccttgtggctgtgacttgtagtcaaggtggagattttactatctttca
+6214632/1
CCCFFFFFHHHHHHJIJJJJHIJJJHJIJCHIHIGIIJJJJJJJJJJJIH
@2835117/1
cttggttcatcttttgaagattctgatattgatagttttttcattccctg
+2835117/1
CCCFFDFFHHHHHJJJHIIFIIJJJIJHJJJIJJJIJJJJJIIJJJJJJI
@6214890/1
agactcactaaacataaaaataatacattacgttaaatgccacgacgctc
+6214890/1
@@@FFFFFHHHHHJIJJIGIIJJJJJJJJJJJHIGIJJJFJIJIIJJJJJ
@2835335/1
ctccaatcctttactcgaatagtcttttctaacttgaacagtgcgatgtt
+2835335/1
CCCFFFFFHHHHHJJJJJJJJJJJJJJJJJJJJJJJJJJJJHHJJJJJIJ
@6215290/1
gttgatttgtaccccagactagcatagcacagcacactacggatgaacag
+6215290/1
@BCFFFFFHHHHGJJJJJJJJJJJIJJJJJJJJIJJJJJJJJJJJJIJJI
@2835587/1
cttgtggtggtgcacgcgcttgggcagagggaatctgattgtgctgttgt
+2835587/1
@@CFDEDDFFHHHJJJJIJJGIJJJIIDGGIGHHIJJGJJJJGJJJEHIE
@4854744/1
gtggaactgcttcacctgtggccggcggcacgcagacgccttgatgacct
+4854744/1
BBBFFFFFHHHHHJJJJJJJJJJJJJJJJJJJJHHFFFDDDDDDDDEDDD
@4854841/1
cttcacgacgcttcagcagagtgcacacaatggtgaactggcgttcatgc
+4854841/1
CCCFFFFFHHHHHJJJJJJIJHIJJJJJCDFGIGHIJJJJJJJIJJJJJJ
@6215868/1
gttcaaggggatctgagaatggtttagattcacaattttgtccgctggac
+6215868/1
CCCFFFFFHHHHHJJJJIJJJJHHIJJJJJJJJJJJJJJJJJJJJJJJJJ
@2189773/1
gtcctttctaaggttctaaactatatctgtaccaaatttcaaccaaatcc
+2189773/1
CCCFFFFFHHHHHHIJJJJJJJJJJJJJJJJJJJJJJJJJJJJJJJIJJJ
@4225818/1
gaacaaacaaaacttaagccttattataaaaggtataaatattcctgcca
+4225818/1
CC@FFFFFFHDHDHIIGIJJJJIIJIIIJIJIIIIGIIIIGIJIGIIGIH
@2190156/1
gtcctttctaaggttctaaactatatctgtaccaaatttcaaccaaatcc
+2190156/1
CCCFFFFFHHHHHFHIJJJJJJJJJJJJIJIJJJJJJJJJJJJJJJJJJJ
@840669/1
gggctctgtgcctggctcccatgtcacggtagcactgagtgacggcacct
+840669/1
CCCFFFFFHHHHHIJJJJJJJJJJJJJJJFHJIJJJJJJGHIJJJJJJJJ
@4226589/1
acccatagcaacaagatcagcgactgtcacacggtagcggaaggtgggtt
+4226589/1
CCCFFFFFHHHHHJJJJJJJJJJJJJJJJJJJJJGHIIJJIJJJ@GIHEH
@4856531/1
gccagatgccaaagttcttgatcttcactgggctcttctctgggatttcc
+4856531/1
CCCFFFFFHHHHHJHIJJJJJJJJJJJJJJJJJJJJJJJJJJJJJJJJJJ
@840936/1
ggcatcagttacaatgtttgagtacttagttacttgttattgctttatga
+840936/1
?<@BDDDDFHAFFHHIIIGDHGEEAHIBCCC<BDGIHIIIGI@HIIGGIF
@4227275/1
gccagttataaagcatagcccgaagtgctattggcacacaggcataatgc
+4227275/1
CCCFFFFFHHHGHJJJJJJJJJHIIGHIJJIIJJJIJJIJJJJJIJJJIJ
@111817/1
cactgagtgacggcacctccgacactgaggtcacggtactcgcggtacat
+111817/1
CCCFFFDADFHDFGGIEHIIDFHGIIJJJ<GGIIHH6CGHGHIEHE<BFC
@4857168/1
aattactttaaatcttgagattaatcacaagaacatgtaaaaccaagact
+4857168/1
CCCFFFFFHHHHHJJJJJJJJJJJJJJJJJJJJJJJJJJJJJJJJJJJJI
@111996/1
ggattttaatgttattattacagcatacataataaaattagaggaagtag
+111996/1
CCCFFFFFHHHHHJJJJJJJJJJJJJJJJJJJJIIJJJJJJJJJJJJIIJ
@112243/1
gccagatgccaaagttcttgatcttcactgggctcttctctgggatttcc
+112243/1
CCCFFFFFGHHHGIHHIJJJIJJJJJJJJIIJJIJJJJJJJJJJJJJJJJ
@112335/1
ctggagagaagatcctcatcttgtatagaggaggcttgggctcgctctcc
+112335/1
CCCFFFFFHHHHHJJJJJJJJJJJJJJJJJJJJJJJJIIJIJJJJIIJJJ
@4227707/1
gtttgtgaaactgcgacaccttgtggctgtgacttgtagtcaaggtggag
+4227707/1
CCCFFFFFHHHHHJJJJJJJJJJHJJJJJFHIIJJJJJJGIJJIJBFGHH
@4227742/1
ataatcttcagatactccaaagcattctgggctgcagatgactgtgcatc
+4227742/1
<BBDFFFFHHHHHJJJJJJJJJJJJJJJJJJJJJJJJJJJJJJJIJJJJJ
@112709/1
gtggtcttcttgaacttcttcaattgacgcaagaagtaccagaaacggga
+112709/1
CCCFFFFFG4CFHJIIJJJJJJJJJJJJJJJJIGIIHCGIJJJGGJIIGH
@112716/1
cgtgcaggatcctcgtcattgcctggcat
+112716/1
?@?=;BD>?DDDCFBEHHIIIIII9=FEG
@112733/1
ctggcgtaaaataacgtcaatacattggatctcctcagtaggatggcaaa
+112733/1
CCCFFFDFHHHHHJIIHIIJIIIIJJJJIJJJJJJHGIHIJJGIIJIIIH
@4858297/1
gttggaatgattctggtgggttgtcctgcagagcttgccacatcttgtaa
+4858297/1
@@CDFFFBA:CCDAHGI@?EGHDAEFDFEFADG@D3?D?BFHBHIIEH8B
@4858342/1
gcgaattcgattatagcgcattccacataaagttctaattactacaa
+4858342/1
CCCFFFFFHHHHHJJJIJJJJJJJJJJJJJJJJJJJJJJJJJJJJJJ
@1494949/1
tgttcaaggggatctgagaatggtttagattcacaattttgtccgctgga
+1494949/1
CCCFFFFFHHHHHJJJJJIJJJJHHJIJIJJJJJJJJJJJJJJJJJJJJH
@1495048/1
acataataaaattagaggaagtaggtgctgggcctcttgtatgcgaaggt
+1495048/1
@BBFFFFFHHHHHJJJJJIJJIJJJHIJJJJJJJJJJJJJJJJJJIHHJ?
@1495393/1
ctcatcttgtatagaggaggcttgggctcgctctccgaagggagcttgcg
+1495393/1
CCCFFFFFHHHHHJJJJJJJJJJHIJIIJJJJJIIIJJJJJJHIIIJJJG
@841487/1
tcttgacctacttgtagacacggcagatgaggatacctcaacttcatctt
+841487/1
CCCFFFFFHHHHHJJJJJIJJJJJJJGIJJDHJJJJJJJJJJJJIJJJJJ
@4228681/1
ctcagcatggtaagaaggtggcggccagaatctagacatgcacagctctt
+4228681/1
CCCFFFFFHHHHHJJJJJFHIJJJJJJJJJJJJJJJJJJJJJJJJJJJJJ
@1496187/1
ctcatcttgtatagaggaggcttgggctcgctctccgaagggagcttgcg
+1496187/1
CCCFFFFFHHHHHJJJJIJJJJJHIJJJJJIJJJJJJIJJJJGHIJJJII
@841665/1
agcaagtagttcttgaagcacagacacaggtgtcttcaacggaagagatt
+841665/1
@CCFFFFFHHHHHJJJJJJJIJJJJJJJJJHHIJJJJJJJJJJJJJJJJJ
@1496501/1
ctgtgatctgtttcttggcatctatagatgtcggtggcgcacagggcacg
+1496501/1
B@@DDFFFHHHHHJJJIJJJJJJJJJIHJJIIJJGHJJJJJJJJJJIJJJ
@1496596/1
ctctcaggcaggcaagatgggcatagtaggtaggcgtagggtaagacacg
+1496596/1
CCCFFFFFHHHHHJJJJJJJJJJJJJHGJJHHJJJJIJJJJBHIJJJJJJ
@842363/1
ataaagataagtataggctcaaaacctaacgacatcaatcaccagcttaa
+842363/1
?@BFFFFFHHHHGJJJJJJJJJJJJJJJJJJIJJJJJJIIJJJIJJJJJJ
@842475/1
gtcgggaacttatggtataggtagagactggctgcaaatttcaggaa
+842475/1
CCCFFFFFHHHHHJJIJJJJJIJJJJJJJJJJJJIJJJJJJIJJJJJ
@842653/1
ccggcacgcatcgtgaggtctttggagccctgtccaacggtagatggaac
+842653/1
@BCFFFFFHHHHHJJJJJIJJJJJJJJJJJJJIJJJJJJJHIJJJJJJJJ
@842767/1
cacggtagcactgagtgacggcacctccgacactgaggtcacggtactcg
+842767/1
CCCFFDFFHHHHHJJHIJJIJIJJJJJJJJJJJJJJJJHJJJJJIJJJJG
@1497546/1
gcaagaagtaccagaaacgggacttagccacaatctggtctggagagaag
+1497546/1
CCCFFFFFHHHHHJJJJJJJJIJJJJJJJJJJJJJJJJJJJJJHIIJIJJ
@2838344/1
ctcgaatagtcttttctaacttgaacagtgcgatgttttacaagggcagg
+2838344/1
CCCFFFFFHHHHHJJJJJJJJJJJJJJJIJJJJJJHJJJJJJJJJJJJJJ
@2838381/1
caccacagttccagtctcaggcacattgccattagtagactgatcagccg
+2838381/1
CCCFFFFFHHHHHJIJJJJJJJJJJJJJJJJJJJJIIJIIJJJJJJJJJJ
@2838630/1
tgatgaggttcaccaagctagtggcgttgatgtcgcaagatagtgagaca
+2838630/1
CCCFFFFFHHHHHJJJJJJJJHIJJJJJJJJJJJJJJJJJJJJGIJJHIH
@1498105/1
atccaacgggattgcccatcaatttatcttcaaatgacgacaccacagtt
+1498105/1
<BBFFFFFHHHHHJJJJJJJJJJJJJJJJJJJJJJJJJJJJJJJJJJJHJ
@1498395/1
ggcgcttgtggtggtgcacgcgcttgggcagagggaatctgattgtgctg
+1498395/1
@@?DD?@DFFFAAFGFIBHD:?CG?GBEBGF;?BF@6=CCF=C=C7=@@E
@6216779/1
cttcgtcgcgccaatttaggaagcatgttttcacttgttcgtcgtcgaaa
+6216779/1
CCCFFFFFHHHHHIIJJIJJJJJJJJIGIJJIJJJJJJJJJJIIIJIJIH
@2839285/1
gtcacggtagcactgagtgacggcacctccgacactgaggtcacggtact
+2839285/1
CCCFFFFDHHHHHJJJJGHIJJIJJJJJJJJJJJJJJJJJIJJJJJGHHH
@2839302/1
cccgtttagcagcttcatccagaggcaagcgctccaagttgcttggaggc
+2839302/1
CCCFFFFFHHHHHIJJJJJIIJJJJJJJJJJIJJJIIJFHIIJJJJHHII
@6217368/1
ggttcgtgaatcatgccctcaatctgcaccagttcatatttgggcacagt
+6217368/1
?@=?DDBDBFFHFHGB?EGEFHIEFCEHHIGI?CHEHGIIGIGHIEHGGI
@2839596/1
tctcagcatggtaagaaggtggcggccagaatctagacatgcacagctct
+2839596/1
CCCFFFFFHHHHHJJJJJJHJJJJJJJJJJJJJJJJJJJJJJJJJJJJJI
@114782/1
gtacacctgagcgagactcataacgcagccagatgccaaagttcttgatc
+114782/1
BBBFDDDEHGHHHIJIJIJJJJJHIJIJJJJJJJJJJIJJJIIJJJJIJG
@114791/1
cctaagtgagtatacatctattaaattcaaacgcagagctcattatgttg
+114791/1
CCCFFFDEHHDHFGIJJJJJJJJJJJJJJJJJJJJIIJIIJJJJJJJJJJ
@114806/1
ggtacatgttgtgtacacctgagcgagactcataacgcagccagatgcca
+114806/1
CCCFFFFFHHHHHIJJIIIJJJJIJIJHIIJJJJJJJJJJJJJJHJJJIJ
@114826/1
gcacagttcctcgacgagcaagtagttcttgaagcacagacacaggtgtc
+114826/1
CCCFFFFFHHHHHIJJJJJIJJJJJJJJJJJJJJJIIJJJJJJJJJHHII
@1499224/1
ccgcgatgattttggacgtatttttgttgttttttcataccgtcattatc
+1499224/1
CCCFFDFFFHHHHJJHIJIHIJJJJJJJJHIJJJJIJJJJJJJJJJJJJJ
@2192021/1
catcactcttatatgggcagcccgaacacggttaccgggaattttgtttg
+2192021/1
@@@??DDDFF<FFECEB@CFBF:CAA?@GBBGBGB9@AA:;=FD@E=C;7
@2192112/1
ctcgcagccgcggtcactgcccccgctacactcactgcaccagcattcgt
+2192112/1
CCCFFFFFHHHHHJJJJJJJJJJJJJJJJJJJJJJJJHHHHHFFFFFEEE
@1499451/1
ggtgttgaggcgcttgtggtggtgcacgcgcttgggcagagggaatctga
+1499451/1
BBBDFFFFHHHHHJJJIIJHIIGHIJJJJJJJJJJJJJJJHHHFFFFFEE
@2840214/1
gtgagaagtgtgataatgtcataaagttgacaataatctataattaatta
+2840214/1
CCCFFFFFFHFHHIJJJJJJJJJJJIIIJJJIJJJJJJJJJJJJJJJJJJ
@6218262/1
ggtagcggaaggtgggttcgtgaatcatgccctcaatctgcaccagttca
+6218262/1
BCBFFFFFHHHHFHIJHJJJJJJJJJJJJJJJJJJJJIIJJJJJJJJJJJ
@6218315/1
ccttagctgcggaatgcttagcttccttcttagagcgtcccgtacccata
+6218315/1
CCCFFFFFHHHHHJJJJJJJJIJJJJJJJJJJJJJJJJJJJJHIJJJJII
@115658/1
ctttactcgaatagtcttttctaacttgaacagtgcgatgttttacaagg
+115658/1
CCCFFFFFHHHHHJJJJJJJJJJJJJJJJJJJJIIJJJJJHJIJJJJJJJ
@5540351/1
ctccaatccaaaccgtttgaaatctcggttttgcgagtacttcatattag
+5540351/1
CC@FFFDDBH>FFIGFGIJGGHIJJJJJEGGGHIGHI??BFIIGGDDGGI
@7568243/1
gcccgtcgcaccagattattgatttctctttccctgtcgggagcggagcg
+7568243/1
CCCFFFDFGHGDFHIIJHIJIGIIGJJIIJJJHIIGJIGGGHIJJDGHFF
@6219098/1
caccagtggtcttcttgaacttcttcaattgacgcaagaagtaccagaaa
+6219098/1
CCCFFFFFHHHHHJJJJJJJJJJJJJJJJJJJJJJJIJJJJDHIJJJJJJ
@4858984/1
ggcgttgatgtcgcaagatagtgagacattcactttttagtcataatctt
+4858984/1
CCCFFFFFHHHHHJJJJJJJJHIIJJJJJJJJJJJJJJJJJJJJJJJJJJ
@6219459/1
cgccaaatattttattgtaacaatgaaccatggtttcaacaatttctcta
+6219459/1
CCCFFFFFHHHHHJJJJIJJJJJJJJJJJJJJJHIIJJJJJIJJJIJJJI
@4230624/1
gtggattttaatgttattattacagcatacataataaaattagaggaagt
+4230624/1
BBBFFFFFHHHHHHIIJJJJJJJJIIJJJJJJJJJJJJJJJJJIJJJJJH
@7568819/1
ctgggcctcttgtatgcgaaggtgttgaggcgcttgtgg
+7568819/1
441442ADFB?FDF>DBC=EHIC9EAHGCG;DGHGGIIJ
@7568856/1
atacataataaaattagaggaagtaggtgctgggcctcttgtatgcgaag
+7568856/1
CCCFFFFFHHHHHJJJJIIIHGIJJJJIIIJJJJJJJJJJJHIJJJJHGI
@5541398/1
caataattaataatataacacggtcgctacagtcgtacttgtttgaagga
+5541398/1
CCCFFFFFHHHHHJJJJJJJJJJGHJJJJJJJIJJIJJJJJJJJJIJJJH
@7569329/1
gccagatgccaaagttcttgatcttcactgggctcttctctgggatttcc
+7569329/1
CCCFFFFFHHHHHJHJJJJJJJJJJJJJJJJJJJJJJJJJJJJJJJJJJJ
@4231293/1
gcttccctgcaaagttaaccatcttgtattcaaaagaaaacctagaatca
+4231293/1
@CCFFFFFDHFHDHGIFIJIGGGIJFIHIIIJIJIIJJIGJGIJJJCHIJ
@4231513/1
caccagtggtcttcttgaacttcttcaattgacgcaagaagtaccagaaa
+4231513/1
CCCFFFFFHHHHHJJJJJJJJJJJJJJJJJJJJJJJJJJJJBFGIJJJJJ
@4860205/1
ctgcaaagttaaccatcttgtattcaaaagaaaacctagaatcactggtt
+4860205/1
CCCFFFFFHHHHHJJJJJJJJJJJJJJJJJJJJJJJJJJJJJJJJJJJIJ
@3534491/1
gtttgtctgttcgtctgtgcgcgctaatctcagaaacggctgatccgagt
+3534491/1
CCCFFFFFHHHHFEGIIHIIIIJJJJIIIIIGIIIIIJIJJJJJJJJ@EA
@4860273/1
ggatgcttaaatttacatttagtgtttgtttcatgtcaatcggttcataa
+4860273/1
CCCFFFFFHHHHHJJJJJJJJJAIHIJJJJJJJJJJJJJJJJJJJJJJJJ
@4860310/1
gcaagaagtaccagaaacgggacttagccacaatctggtctggagagaag
+4860310/1
CCCFFFFFHHHGHJIJIIJJIJIIJJJIJJIIJJJJJJHIJJIGIJJJJJ
@4860366/1
cttcctagagcgtcccgtacccatagcaacaagatcagcgactgtcacac
+4860366/1
BCCFFFFFHHHHHJJJJIJJJJJJJJJJJJJIJJJJJJJJJJJJJJIJJJ
@4860367/1
cttcttagagcgtcccgtacccatagcaacaagatcagcgactgtcacac
+4860367/1
CCCFFFFFHHHHHJJJJJJJJJJJJJJJJJJJJIJJJJJJJJJJJJJJJJ
@3534754/1
ctcagcatggtaagaaggtggcggccagaatctagacatgcacagctctt
+3534754/1
CCCFFFFFHHFHHJJJJJHIJJJJJJJJJIJJJJJJJJJJJJJJJJJJJJ
@3534936/1
catcaatttatcttcaaatgacgacaccacagttccagtctcaggcacat
+3534936/1
CCCFFFFFHHHHHJJIJJJJJJJJJJJJJJJJHJJJJJJIJJJJGJJJJJ
@6887217/1
agggaatctgattgtgctgttgtggaactgcttcacctgtggccggcggc
+6887217/1
@CCFFFFFHHHHHJJJJJJJJJIJJJJJJJJIJJJJJJJJJJJJJJJJHF
@5542983/1
gcaaagataagatgaagaagaggagcaaatggaaaaaaaaattggtgaaa
+5542983/1
CCCFFFFFHHHHHJJJJJJJJJJJJJJJJJJJJJJJJJJJIJJJJGHIJJ
@4861690/1
ctcagatgcaatttcttgcaagaattgcacaaagttgaagtccttgttgt
+4861690/1
CCCFFFFFHHHHHJJJJJJJJJIJJJJJJJJJJJJJJJJJIJJJJJJJJJ
@3535993/1
ctcgacgagcaagtagttcttgaagcacagacacaggtgtcttcaacgga
+3535993/1
CC@FFFFFHGGHHBFGGHIIIJJJJJHHHIIJGIJIJDHIJIJJJJJIJG
@4233398/1
tggaatgattctggtgggttgtcctgcagagcttgccacatcttgtaagc
+4233398/1
CCCFFFFFHHHHHJGIJJIJJJJJJJJJJJJJJJJJJJJIIJJJJJIJJJ
@6887725/1
cgcaagaagtaccagaaacgggacttagccacaatctggtctggagagaa
+6887725/1
=?@DDDBDD<?AFFGFIFE;A8<ECEFIIIEFEFEGIEI9B??BDDBF;C
@4862313/1
gttcttgaagcacagacacaggtgtcttcaacggaagagattccatttcc
+4862313/1
CCCFFFFFHHHHHJJJJJJJJJHJJJJJJJJJJJJJJIJIJJJJJJJJJJ
@4233726/1
ctggagagaagatcctcatcttgtatagaggaggcttgggctcgctctcc
+4233726/1
CCCFFFDFHHHHHJJJJJJJJJJJJJJJJJJHIJJJJHHIIJJIGIIIJJ
@843553/1
ggtcacggtactcgcggtacatgttgtgtacacctgagcgagactcataa
+843553/1
CC@FFFFFHHHHHJIJJIJIJJIFIJJIGIJFGFFHIJJJIJJJJIJJJI
@6888301/1
cttgtttataagtttagtatagcttattacaaaataaatcttatatttaa
+6888301/1
CCCFFFFFHHHHHJJJJJJJJJJJJJJJJJIIJJJJJJJJJJJJIJJJJJ
@843814/1
ctgtgactagagtaagaaggactgcgacaagcatgattacgatgactgct
+843814/1
BCCDFFFFHHHHHIJJJJJJJJJJJJJJJJJJJJJJJJJJJJJJJJJJJJ
@844316/1
cctcaatctgcaccagttcatatttgggcacagttcctcgacgagcaagt
+844316/1
CCCFFFFFHHHHHJJJHIJJJJJJJJJJJJJJJIJJJJJJJJJJJJIJJF
@1500829/1
ctgttgtggaactgcttcacctgtggccggcggcacgcagacgccttgat
+1500829/1
BCCFFFFFHHHHHJJJJJJJJJJJJJJJJJJJJJJHHFFFDEDDDDDDDD
@845209/1
gttgaggcgcttgtggtggtgcacgcgcttgggcagagggaatctgattg
+845209/1
@CBFFFFFHHHHHIJJHIJHHJJJJJJJJJJJJJJJJJJJHHHHFFFFFF
@1501615/1
ccttcatgatgatcagggaagtgtcggtacagtctgtcagacactaccag
+1501615/1
BCBFFFFFHHHHHJJIJJJJJIJJJJJJHJJJGJJJIJJJJJJJJJJJII
@1501628/1
ggcttattctgcatacctgccatgcgctggtaagcgctatggactgccgc
+1501628/1
CCCFFFFFHHHHHJJJJJJJJJIJJJJJJJGIJJJJJJJJJJIJJJJJJJ
@6220869/1
aggtgctgggcctcttgtatgcgaaggtgttgaggcgcttgtggtggtgc
+6220869/1
BCCDDFFFHHHHHJJJJJJJJJJIIHJHHHHJIJJJJJJJJHIJGIJEHI
@1502468/1
atttatcttcaaatgacgacaccacagttccagtctcaggcacattgcca
+1502468/1
CCCFFFFFHHHHHJJJJJJJJJJJJJJJJJJJJJJJJJJJJJJJJJJJJJ
@1502841/1
gaggaagtaggtgctgggcctcttgtatgcgaaggtgttgaggcgcttgt
+1502841/1
CCCFFFFFHHHHFIJGGIHIIJJJJJJJJJJHIIJ?FHHJIIJIIIJJJJ
@116410/1
gcctcttgtatgcgaaggtgttgaggcgcttgtggtggtgcacgcgcttg
+116410/1
CCCFFFFFHHHHHJJIJJFHIIJJJJJJJJJJIJJJJJHIJJJJJJHFFD
@1503186/1
ctcagatgcaatttcttgcaagaattgcacaaagttgaagtccttgttgt
+1503186/1
CCCFFFFFHHHHHJJJJJJJJJJJJJJJJJJJJIGIJJJJIJJJJJJJJI
@116490/1
gctgggcctcttgtatgcgaaggtgttgaggcgcttgtggtggtgcacgc
+116490/1
CCCFFFFFHHHHHJJJJJJHIIJFHHIJJJJJJJJJJIJJGHJGIJJJJH
@1503304/1
ggaacttcttcagcacgtcttcctgccgcttcccctgccggagacactc
+1503304/1
@;@D?DD4CFFADEFGIIGHIFHDHEFGAFGGB;D@DHFFEDF<FGFGD
@116558/1
tggattttaatgttattattacagcatacataataaaattagaggaagta
+116558/1
CCCFFFFFGHHHHJJJJJJJJJJIJJJJJJJJJJJJJJJJJIJJJJJIIJ
@6222957/1
gataaagataagtataggctcaaaacctaacgacatcaatcaccagctta
+6222957/1
B@BFFFFFHHHHHIJIJJJJJJJJJJIJJJJJJJJJIJJJHIJJJJJJJJ
@2841155/1
ccactgtgcctggttccacgttatattgg
+2841155/1
@@@DDDAACCAC?2AE??IC<CGFA<FB@
@117648/1
gcctgttttggtagcggcggcgcggtccgtgaggagcatgctcgccatca
+117648/1
CCCFFFFFHHHHHJJJJJJJJIGFDADD>=?<?BCBDBCDDDDBDDB8?C
@1504717/1
ctcggacatttcaattttatttagttggtcttggttgaacggaactccaa
+1504717/1
CCCFFFFFHHHHHJJJJJJJJJJJJJJJHIJJJJIJJJJJJJJJJJJJJJ
@117756/1
cttgccgatggtagaataaggattaaaaataaacttaaagattattaata
+117756/1
CCCFFFFFHHHFFIIJJIJJJIJJJJJJJJJJJJJJJJIJHIJJJJJJJJ
@117971/1
gttggaatgattctggtgggttgtcctgcagagcttgccacatcttgtaa
+117971/1
CCCFFFFFHHHHHJJJHIJJJIJJJJJJJJJJJJJJJJJJJJJJJJJJJJ
@1504992/1
ctcgggttggaatgattctggtgggttgtcctgcagagcttgccacatct
+1504992/1
CCCFFFDFHHGHHJJJJJJJJHJJJHIJJJJJJJJJJJJJJJJJJJJJJJ
@118167/1
gctgattttgttaattatatcatttgttacattaccactgtttacctacc
+118167/1
CCCFFFFFHHHHHJJJJJIJJJJJJJJJJJJJJJJJJJJJHJJJJJJJJJ
@2842026/1
cacctgtggccggcggcacgcagacgccttgatgacctccactttgatga
+2842026/1
CCCFFFFFHHHHHJJJJJJJJJJJJJHHHFFFFFEEEEEDDDDDDDDDDE
@2842076/1
gttgacaataatctataattaattactttaaatcttgagattaatcacaa
+2842076/1
CCCFFFFFHHHHHJJJJJJJJJJJJJJJJJJJJJJJJJJJJJJJJJJJJJ
@1505711/1
cttcaattgacgcaagaagtaccagaaacgggacttagccacaatctggt
+1505711/1
@@@DFFDFFAFHHIAFBFGAHCFHHHI@EFCGF@DFDHGB?FHAH@GHHG
@2194850/1
gtagcactgagtgacggcacctccgacactgaggtcacggtactcgcggt
+2194850/1
CCCFFFFFHHHDHHIJJIJJJJJJJIJJJJJJJJHIJJJJGIJJJJJHFB
@5544140/1
gtctgtgatggcagtagacacacgcctgtgtaaatattcagcaaattcgt
+5544140/1
@@@DDDDDFFAFFFAC:CEI?GFI:FGFG@EBFDFIFFGIFFEE?DFGEF
@2195320/1
ctgttttggtagcggcggcgcggtccgtgtggagcatgctcgccatcagg
+2195320/1
BCCDFFFFHFFHHJJJJJJJJHFABDDABADDDDDDCDDCDBDDD?CDCD
@119387/1
catacataataaaattagaggaagtaggtgctgggcctcttgtatgcgaa
+119387/1
CCCFFFFFHHHHHJJJJJJJJHIJIJJJIJJJJJJJJJJIJJIJJJIJII
@4864379/1
aacttgaacagtgcgatgttttacaagggcaggttgaactcacaccattc
+4864379/1
CCCFFFFFHHHHHJJGHIFIJJJJJJJJJJJJJHIJJJJJJIJJJJJJJJ
@5544753/1
gtgctgttgtggaactgcttcacctgtggccggcggcacgcagacgcctt
+5544753/1
C@CFFFFFHHHHHJJJJJJJJJJJJJJJJJJJJJJJJHHFFDDDDDDDDD
@4234202/1
caccagtggtcttcttgaacttcttcaattgacgcaagaagtaccagaaa
+4234202/1
CCCFFFFFHHHHHJJJJJJJJJJJJJJJJJJJJJJJJJJJJGHJJIJJJJ
@5544836/1
cagacaaatcatagcatttgtagaaatatctatcacagatcgacattatt
+5544836/1
@@@DD;A?A?B?<EEG@AEB<CE@<F?<CHDHFHIIIFCE;D?D6@FFDC
@2844175/1
gttgtggaactgcttcacctgtggccggcggcacgcagacgccttgatga
+2844175/1
CCCFFFFFHHHHHJJJJJJIJJJJJJJJJJJJJJGHFFDEDDDDDDDDDE
@4234892/1
gttcccacttcacgacgcttcagcagagtgcacacaatggtgaactggcg
+4234892/1
CCCFFFFFHHHHHJJJJJJJJJJJJJIJHIIJJJJJJJJJGIJJJJJJJJ
@4234902/1
cttgttgttaagaggtgttacctgcaacttggccaggttagggccaacag
+4234902/1
@CCFFFFFGHHHGJJCGHIJJJJJJJJJJJJIJJIJJGHIIIJJJJJJJI
@4865432/1
ggtgcgtgcaggatcctcgtcattgcctggcatacaaggcaaagcaccga
+4865432/1
BCBFFFFFHHHHHIJJJJIIJJJJJJJJJJJJJJJJJJJJJJJJJJJJJJ
@4865482/1
ctgtgatctgtttcttggcatctatagatgtcggtggcgcacagggcacg
+4865482/1
CCCFFFFFHHHHHJJJJJJJJJJJJJJJJJJJJJHIJJJJJJJJJJJJJJ
@4865597/1
cgggaataagcacgcgttgcagaacgcttggcagtagtctaggttcttat
+4865597/1
CCCFFFFFHHHHHJJJHJJJJJJJJJJJJJJIEGHGIIIIJJJFHHIJJJ
@2845233/1
ggcacggttcctcgacgagcaagtagttcttgaagcacagacacaggtgt
+2845233/1
CCCFFFFDHHHHHJJJJJJJGIJFHIIJJJJJJJJJJJJJJJJJJJJCGH
@847999/1
cctcatcttgtatagaggaggcttgggctcgctctccgaagggagcttgc
+847999/1
CCCFFFFFHHHHHJJJJJIJJJJJIIJJIJJJJIIJJJJJJJJIJIJJJI
@848130/1
gccagatgccaaagttcttgatcttcactgggctcttctctgggatttcc
+848130/1
CCCFFFFFHHHHGJIIJJJJJJJJJJJJJJJJJJJJJJJJJJJJJJJJIJ
@4866133/1
gtccaggcactatattgcagacctccagtggtaggtatgtatgtttatgc
+4866133/1
CCCFFFFFHHHHHJJJJJJJJJJJJJJJHIJIJJJFHIJJJJJJJJJJJJ
@4235983/1
ctacagatttattatagcccgcgacttcgttcgtgtggaatagtgacttc
+4235983/1
CCCFFFFFHHGHHJJJJJJJJJJIJJJJJIIJJIJGIJFFHIICHIIJJJ
@848514/1
ataatgatacgatgcggcttgaacccgccggtgctcttgtagaacatgat
+848514/1
@B@FFFFFHHHHHJJJJJJJGGHDHJIJJBHAGHGGGIGGHEEHEHEFDD
@5546206/1
ggaatagtgacttccggcaattttttggttttaaccacatagttcccgat
+5546206/1
BB@DDEFDDHHHHIJJJJJJJJJJJIJJGIIJJJJJFJJJJJJJJJIJGI
@6889989/1
ccataatcattcctggaatccgtgtcgacggcgatgagagcccacgatgt
+6889989/1
CCCFFFFFHHHHHJJJJJJJJJIIIIJJJJJJJJJJJJJJJJJJHHFFFD
@6890034/1
gtcggcataacgggccgcgactccgccctcttcctcgggttggaatgatt
+6890034/1
CCCFFFFFHHHHHJJJJJJJJJJJJJJJJHHHHHHFFFDBDDDDDDDDDF
@6890116/1
caccatgatccagtccaaggggagcacctcgaagtggttcacacccttct
+6890116/1
CCCFFFFFHHHHHJJJJJJJJJIJJJJJJJJJJJJJJHGIIJJJJJJJJJ
@4866729/1
atcaatttatcttcaaatgacgacaccacagttccagtctcaggcacatt
+4866729/1
;BBDDFFFHHHHHJIJJJJJJJJJJJJJJJJIJJJJJIJJJJJJJJJJJJ
@4866824/1
gtccacttccatcttctataaatctgttaagtcttttaaagtagatgatg
+4866824/1
CCCFFFFFHHHHHJJJJJJJJJJJJJJJIJJIJJJJJJJJJIIJJIIJJJ
@4236685/1
ctgggcctcttgtatgcgaaggtgttgaggcgcttgtggtggtgcacgcg
+4236685/1
CCCFFFFFHHGHHJJJJJIHIJ?FGHIIJJIJIJJIHIJCFIGGIGIIHH
@3536566/1
gtttcaaaaaaactgtttcacataaataggtgagaagtgtgataatgtca
+3536566/1
@BCFFFFFHHHHHJJHJJJJJJJJJJJIJJHIIIJJJDGGGHIJJJJIJJ
@7571034/1
ctggagagaagatcctcatcttgtatagaggaggcttgggctcgctctcc
+7571034/1
CCCFFFDFDBFDHIJIJJIIJJJHIJJJIJJGIJJJJHIJGGIJIGIIGI
@7571204/1
ctgacacctcacccagggcgggatatggaattttaatttatgcccccttt
+7571204/1
CCCFFFFFHHHHHJJJJJJJJJIJJIJJIIIHHHHHHHFFFFFFEDDDDD
@3536994/1
ggttattgttatgtcgatgtcgaacccaaaaatgtaattaactttttttt
+3536994/1
?<?D>?D4CDDDD<C:E@EFEE>DFD@ECEIDIEDADDIIICCCEIEI?;
@4867685/1
gttcattacctgtgaaaactgcccctcagatacaccgtcacggaacacaa
+4867685/1
CCCFFFFFHHHHHJJIJJJJJJJJJJJJIJJJJJJJJJJJJJJIJJJJJJ
@7571578/1
acgacaccacagttccagtctcaggcacattgccattagtagactgatca
+7571578/1
CCCFFFFFHHHHHJJJJJIJJJJJJJJIJJJJJJJJJJIHIIJJJJIJJJ
@3537247/1
ctctaacagttctctgtggtgcaaagcaagcaattgcccacacccgtatc
+3537247/1
CCCFFFFFHHHHHJJJJJJHIIJJJJJJJJJJJJJJJJJJJJJJJJIJJJ
@4237946/1
gtctgtttgtctgtttgtctgttcgtctgtgcgcgctaatctcagaaacg
+4237946/1
CCCFFFFFHHHHHJJJJIJJJJJJJIJJJIJHIJJJJJJJJJJJJJJJJJ
@1506947/1
catcaagcaaactctggtgccttgggaagcctttgtgcgccacatcaatg
+1506947/1
C@CFFFFFHHHHHJJJIGHIJJJJJJIJJJJJJJJJJJJJJJJJJJIJJI
@1506982/1
cccaactgtcctccggtactaacgatcaaatcgatcatgggtccataatc
+1506982/1
CCCFFFFFHHHHHJJJHIIJJJJJIJJFHHDFHIIIJHIJJDFHJFIIJI
@3537860/1
gccagttataaagcatagcccgaagtgctattggcacacaggcataatgc
+3537860/1
1;@FFDEFHFHFHIIIIGGHIIIGAFHHHIIGGGIGIIIGIIGDHGIGIH
@1507903/1
ggtgcacgcgcttgggcagagggaatctgattgtgctgttgtggaactgc
+1507903/1
BCBFFFFFHHHHHJJJJJJJJJJJJJJJJJJJJJJJJJJJJJJJJJJJJJ
@3538481/1
tgttcgtctgtgcgcgctaatctcagaaacggctgatccgagttggatgc
+3538481/1
@C@FFFFFHHHHHJJJJJJIJJJJJJJJJJJJJJJJJJJJHIGHIJHHHF
@6224750/1
ttttaaactcatattttcatggtaccaagttatgaatttttcaaatcgcg
+6224750/1
CCCFFFFFHHHHHJJJJJJJJJIJJJIJJJJJJJIJJJJJJJJJJJJIJJ
@6224849/1
gggacttcgacatattcggcgatgatgcattcttcctcgtcaagcaaata
+6224849/1
@@@DDFFFGBFHHIGHGICHFFGGGHGHBFDFGGIIIIIGFHIIIIIGGE
@2197898/1
atacataataaaattagaggaagtaggtgctgggcctcttgtatgcgaag
+2197898/1
@BBFFFFFHHHHHJJJJJJJJJJJJJJIJJJJJJJJJJJJJJJJJJJIGH
@3538796/1
tgattgtgctgttgtggaactgcttcacctgtggccggcggcacgcagac
+3538796/1
CCCFFFDFHHHHHJHIIJJJJJJJJJIJIJJIIJJIJIIJJHHFFDDDDD
@6225022/1
ccggtgtccaggtaaattgcaccgattagtgcctctaatatatcgctgag
+6225022/1
@@@FFDDEHHHHAFHGDHIIIIIIFGHGIGIIIIIIIIIGIIIGIIIIGI
@2198077/1
cattgacctttcctaggagtgactttcccgtttccaatctccaagacagg
+2198077/1
@CCFFFFFHHHHHJJIJJJFGHJJJJJJJJHJJIJJJJJIJJJJJJJJJI
@1508862/1
agcatacataataaaattagaggaagtaggtgctgggcctcttgtatgcg
+1508862/1
@CCFFFFFHHGHHJJJJJJJJJJJJJJIGJHIJJJJJIJJJJJJJJJJJJ
@6225561/1
ctcatcttgtatagaggaggcttgggctcgctctccgaagggagcttgcg
+6225561/1
CCCFFFFFHFHHHJIJJIJJJJJGHIHJJGHIJJIJJGIIIJFHGIJGIG
@6225623/1
gtcttttctaacttgaacagtgcgatgttttacaagggcaggttgaactc
+6225623/1
@@@FFFFFHHHFHHGIGGEHCEFHEHHEFIFIGIDGIGGGDHDFFFGBGI
@3539405/1
atcaatttatcttcaaatgacgacaccacagttccagtctcaggcacatt
+3539405/1
;@@DDEFFGDFHHIIIIIEDDGHIIGEHEGIDHI>CEHIGGHIIIIIIII
@6226282/1
ccgctgcttctatgtattataaaaactaattgtatgttgatcctgtgaat
+6226282/1
CCCFFFFFHHHHHJJJJJJJJJJJJJJJJJJJJJJJIJJJJJJJIJJGIJ
@1509618/1
gtagcactgagtgacggcacctccgacactgaggtcacggtactcgcggt
+1509618/1
CBCFFFFFHHHFHJJJJJJJJJJJJJJJJJJJJJHIIJJJHGJJJJJHF?
@1509622/1
atgaagaagaggagcaaatggaaaaaaaaattggtgaaaagaatcacaag
+1509622/1
@BBFFFFFHHHHHJJJJJJJJJJJIJJJJJIJIIBFGHIJIIJIIIIJJG
@2199370/1
gcacagttcctcgacgagcaagtagttcttgaagcacagacacaggtgtc
+2199370/1
CCCFFFFFHHHHHJJJIJJJJJHJJIJJJJJJJJJIIJJJJJJIJJFHHJ
@6226778/1
ctggttcaaattcaaataaaatcactctgcaatcctgcctcacatgattc
+6226778/1
BB@FBDDFGHHHHJHFIJJJJJIGJJJJJJJIJIJJHIIJJJJIJJJJJI
@6227058/1
gtttcacataaataggtgagaagtgtgataatgtcataaagttgacaata
+6227058/1
CCCFFFFFHFHHHIJJGIJJJJJHIJJJJJJJJJJJJJJJJJJJJJJGJJ
@4238692/1
atcctaacttcgcaaccactaattccagtgataaattcactctagcacgt
+4238692/1
@CCFFFFFHHHHHJJJJJJJJJJJJJJJIJJJJJJJJJJJJJJJJJJJJH
@6227400/1
atacataataaaattagaggaagtaggtgctgggcctcttgtatgcgaag
+6227400/1
;B@FFFFFHHHHHIJIJJJJJJJHFHHHHHHHIJJHHIHIJHGHIJJIJJ
@119941/1
cactataatttattgtaggtagcgacatgttcggtgttgaattgtttttt
+119941/1
?<@D=ABAFFB><FHHIEBIH<C@<@FDC9E?DD8B6D@FBHHAHGBF;F
@6227469/1
gtggtggtgcacgcgcttgggcagagggaatctgattgtgctgttgtgga
+6227469/1
BBCFDFFDHHHHHJJJJJJJJJJJJJJJIJJJJJJJJJJJJJJJJJJJJI
@4239043/1
gtccttgttgttaagaggtgttacctgcaacttggccaggttagggccaa
+4239043/1
CBCFFFFFHHHHHJJJJJFFHIJJJJJJJJJJJJJJJJJJHHIJJJJJJJ
@120263/1
cttcacgacgcttcagcagagtgcacacaatggtgaactggcgttcatgc
+120263/1
CCCFFFFFHHHHHJJJJJJJJHIIJJJJHHIJJGHJJJJJJJJJJJJJJJ
@4239427/1
gcgcaagcgtgccctgtgcgccaccgacatctatagatgccaagaaacag
+4239427/1
CCCFFFFFHHHHHJJJJJJJJJJJJJJJJJJJJJJJJJJJJJJJJJJJJJ
@2847254/1
gataaagataagtataggctcaaaacctaacgacatcaatcaccagctta
+2847254/1
CCCFFFFFHHHHHHIJJJJJJJJJJJJJJJJJJJJJJJJJJJJJJJJJJJ
@5546827/1
atctattaaattcaaacgcagagctcattatgttgatttttgaagagttc
+5546827/1
@@BFFFFFHHHHHJJJJJJIJJJJJJJJIJJJJJJIJJJJJIIIJJJJJJ
@2847924/1
cacatgattcatccacaaattccaacccttgcgtttcaaaacaattcatt
+2847924/1
CCCFFFFFHHHHHJJJJJJJJJJJJJJJJJJJJJJJJJJJJJJIJJJJJJ
@5547365/1
cttgggcagagggaatctgattgtgctgttgtggaactgcttcacctgtg
+5547365/1
CCCFFFFFHHHHHJJJJJJIIJJHIIJJHJJHIJJJJJJJJJJJJJJJJJ
@4868238/1
gcacgttggcagtaatagtacaagtgaaaagtcacttgccgatggtagaa
+4868238/1
CCCFFFFFHHHHHJJJJJIJJJJJHIJJJJJJJJJJJJJJJHIJJDIIJJ
@5547695/1
ccgacgtaccataactcgtgtttaccctgcacgaagaaatttgaatctat
+5547695/1
CCCFFFDFHHHHHJJJJJIHHIJJJJJJJJJJJIJJJJJJJJJJJJJJJJ
@4240817/1
atcaatttatcttcaaatgacgacaccacagttccagtctcaggcacatt
+4240817/1
1BBFFFFFHGHHHJJJJJJIJJJJJIGJJJJIJJIJJHHIJIIIJJJJJJ
@4868993/1
gtttgtctgtttgtctgtttgtctgtttgtctgtttgtctgtttgtctgt
+4868993/1
CB@FFFFFHHHHHIJIJJJJJHHIJJJJJHHIJHJIJIIJJJJJJHIIJG
@2849429/1
tcctgagccatagcaaacagccactggcaatgtggatagctggacaaggc
+2849429/1
CCCFFFFFHHHHHJJJJJJJJJJJJJJIJJJJHIJJJJJJJJJGIJJJII
@122204/1
cttggaaatgataatgatatttgaacaagaacaatacacggagtaaacat
+122204/1
@@@BDDDDDFBB:<AFBGDEDIBBHFAGGIIGHGGIIIGIGII:BHCDDB
@5548967/1
gtagcactgagtgacggcacctccgacactgaggtcacggtactcgcggt
+5548967/1
CBCFFFFFHHHFHJJJJJJJJJJJJJJJJJJJJEHIJJJJHJJJJJJHF?
@849025/1
ctgcaacttggccaggttagggccaacagattgtttgagatgtttgtgaa
+849025/1
CCCFFFFFHHHHHJJJFHIJJJJJJJJJJIJJJJJJJJJJJJJJJJIJJJ
@2850379/1
gtttgtttcatgtcaatcggttcataaataaaaaagttatgtcaaattaa
+2850379/1
@?<DDFFFHGBHFHHGGDGHIIJGJJIIIHJEIJGIDFEIIIGGGHIGGJ
@4242546/1
gtgggttgtcctgcagagcttgccacatcttgtaagcagcctgacgctta
+4242546/1
CCCFFFFFHHHHHJJIJJJJJJJJJJJJJJJJJJJJJJIJJJJJJJJJJJ
@2850859/1
attgctcagatgcaatttcttgcaagaattgcacaaagttgaagtccttg
+2850859/1
@CCFFFFFHHHHHJIJJJJJJJJJJJJJJJJJJJJJJJIJJJJJIJJJJJ
@4870852/1
ggtgttacctgcaacttggccaggttagggccaacagattgtttgagatg
+4870852/1
@C@FFFFFHHHHHJJJIJJJJJJJHHJJJJJJJJJJJIJJJJIJJJJJJJ
@2851032/1
ctcgaatagtcttttctaacttgaacagtgcgatgttttacaagggcagg
+2851032/1
CCCFFFFDFFHHFHIGIJIHIHIJJJIIDFHIIJIHIIJIIJFIJJJJJI
@2851399/1
agcttggtacaaagcaaaggtcgggcagttcgtcaacaagacattactag
+2851399/1
@@CFFDFEFHFFDEGIEFGEAAGGHGGEGGEGH=ADHGGHIGCHIBFEGG
@4871366/1
ggcaggttgaactcacaccattcaatttaaaagaaactgggtgcgtgcag
+4871366/1
CCCFFFFFHHHHHJJJJJJJJJJJJJJJJJJJIJJJJJJJJHJJJJJJJJ
@7573442/1
cttctacagatttatatagcccgcgacttcgttcgtgtggaatagtgact
+7573442/1
CCCFFFFFHHHHHJJJJJJJJJJIJIJJJJIIJJJIIIJJB@FGGFEHII
@4872137/1
atttgtttgtttgtatataacgtgtattacaaaatagttgtcgtcctact
+4872137/1
@B@FFDFFGHHHHJIJJJJJIIFHIIIJIJIHEEHHIIIFJJJJJJJJJJ
@6891572/1
gcacgtagttctcagcttccctgcaaagttaaccatcttgtattcaaaag
+6891572/1
@@@FFDFDCFHDBFEH@GHGIGGGIGGICDHHIIIAFGGCCFDHGIIIIA
@5550711/1
catcgttctcagcatggtaagaaggtggcggccagaatctagacatgcac
+5550711/1
CCCFFFFFHHHHHJJJJHJJJJJJJGIJIJJJJJJJJJJJJJJJJJJJJJ
@3540433/1
cggcacagcggaccaccattcatttcccc
+3540433/1
CCCFFFFFHHHHHJJJJIJJJJJJJJJII
@4244464/1
ctgctgtgtgaagttcttcaaagcgtcttctctaacagttctctgtggtg
+4244464/1
CCCFFFFFHHHHHIJJJJJJJJJJJJJJJJJJJJJJJJJJIJJJJJJJHJ
@5551348/1
gtggattttaatgttattattacagcatacataataaaattagaggaagt
+5551348/1
@CBFFFFFHHFFFGHGIIHHGGIHJIGJIJIJIJIHGGIIIGIEHIGCFG
@3540679/1
gcaagaagtaccagaaacgggacttagccacaatctggtctggagagaag
+3540679/1
CCCFFFFFDHFHHJJJJJIJJJJJJIJJJJJJJJJJJJGHIIJHIIJJJJ
@2199770/1
gtcctgtacccatagcaacaagatcagcgactgtcacacggtagcggaag
+2199770/1
CBCFFFFFFHHHHIJIJIHIJJJJJJJGIGIJJIIIJGJJJFHIIIGIJI
@2199814/1
aaataattgtcaacgatttatttcgattgttccatcactatcaaaacttc
+2199814/1
@@BFFFFFHHHHHJJIJJJIJJJJJJJJJJJJIJIJJIJJJJJJJJIJJJ
@6228731/1
cacagttccagtctcaggcacattgccattagtagactgatcagccggag
+6228731/1
CCCFFFFFHHHHHJJJJJJJJJJJJJJJJJJJJJIJJJJJJJJJJJIJIJ
@6228944/1
gattttaatgttattattacagcatacataataaaattagaggaagtagg
+6228944/1
CCCFFFFFHHHHHJJJJJJJJJJJJJJJJJJJJJJJJJJJJJJJJJHHIJ
@6892820/1
cctcacgatcgattactactgctttcccaaagacaggacaagcgtgaatt
+6892820/1
@?@DB?DDFHHDHHGHIEEIDEGHGGGEGHE?;BGEFFGEHCHGGG<FFD
@4873634/1
gtcctgagccatagcaaacagccactggcaatgtggatagctggacaagg
+4873634/1
CCCFFFFFHHHHHJJJJJJJJJJJJJJJJJJJJIJJJJJJJJJJJJJJJJ
@4873642/1
gccatcaggacctgcaccatgcaccgccatgccatgtaccacgcctggga
+4873642/1
CCCFFFFFHHHHHJJJJJJIJJJJJJJJJJJJJJJJJIJJJJJJJJJJJJ
@6229674/1
gtcttcttgaacttcttcaattgacgcaagaagtaccagaaacgggactt
+6229674/1
CCCFFFFFDHHHGJGGIJIDHIHFGIIJJJJIFGGIDGGCCGGICHBHGH
@4873820/1
gcgacaccttgtggctgtgacttgtagtcaaggtggagattttactatct
+4873820/1
CCCFFFFFHHHHHJJJJFHIJJJJHHIEGIJJJ:CHIJHGJJJIJJIJJI
@123493/1
ctttggcattcccacgacttttatgtccgcttaaataaaatattaatcga
+123493/1
BCCFFFFFHHHHHJJJJJJJJJJJJIJJJJJJJJJJJJJJJJJJJJIJJI
@6893351/1
ctcccgtcttgggtgaggcatagcggggtgggttttacagactagaaccc
+6893351/1
CCCFFFDFHHHHHEHIJJJJJJIIIJJJ@BEH5ADFFFFFEEEEEDDDDD
@6893365/1
ctcatcttgtatagaggaggcttgggctcgctctccgaagggagcttgcg
+6893365/1
CCCFFFFFHHHHHJJJJJJJJJJHGJIJJJJJJJIJJIJJJJEIIJJJJI
@6229951/1
ccaacagattgtttgagatgtttgtgaaactgcgacaccttgtggctgtg
+6229951/1
@CCFFFFDHHHHHJJJJJJJHIJJHIIIIJJJIJIJJJJJJJGIIIJJCH
@4874185/1
ggcaagcatccaagatagtattcaggtgcccactacatcgagatggtaag
+4874185/1
CCCFFFFFHHHHHJJJJJIJJJJJJJHJJJJJJJJJJJJJJJJJJJIIJJ
@6893562/1
gccctcctaacgaggaaacgcggccgccatactgtagcttgggtggtggc
+6893562/1
CCCFFFFFHHHHHJJIIJJJJJJJJJJJJJJJJJIHHHHHHFF@CDBDDD
@6230208/1
agcaaatggaaaaaaaaattggtgaaaagaatcacaagtaagatactgca
+6230208/1
CCCFFFFFHHHGHJJJJJIJJJDHHIJJJJJJJJJJJJHIJJJJJJJJJI
@4874552/1
ccttagtacacctaatgaggactatttggcgttactgcttaatactactc
+4874552/1
CCCFFFFFHHHHHJJJJJJJIJJJJJJJJJJIJJJJJJJJJJJJJJJJJJ
@6230673/1
ctattaacattatcatcgttctcagcatggtaagaaggtggcggccagaa
+6230673/1
CCCFFFFFHHHHHJJJJJJJJJJJJJJJJJIIJJJJJJIJJJJJJJJJJJ
@6894089/1
cttgttgttaagaggtgttacctgcaacttggccaggttagggccaacag
+6894089/1
CCCFFFFFHHHHHJJEGIIJJJJJJJJJJJJJJJJJJDHGJJJJJJJJJJ
@6230815/1
gggctatgccatttatcctcgcacgttggcagtaatagtacaagtgaaaa
+6230815/1
CCCFFFFFHHHHHJJJJJJJJJJJIHIJJJJJHIJJJJHIJJJJGHIJJG
@2200188/1
ggcagagggaatctgattgtgctgttgtggaactgcttcacctgtggccg
+2200188/1
CCCFFFFFHHHHHJJJJJJIIJJJJJJIJJJJJJJJJJJJJJJJJJJJJJ
@3541423/1
ggcatcacgtgaaaactaacggttcgatttcgatgaaacttggtataatt
+3541423/1
CCCFFFFFHHHHHJJJJJIIJIIGIJGIJJJJIJJJIJJJJJJHGHIIJJ
@1514113/1
ggcgacctctccgactgacatgaacattggaaactcgcagagtgtgggca
+1514113/1
CCCFFFFFHHHHHJJJJJJJJJJJJJJJJJJJJJJJJJJJJJGHIJJJJJ
@2855216/1
ctggcgtaaaataacgtcaatacattggatctcctcagtaggatggcaaa
+2855216/1
CCCFFFFFHHHHHJJJJJJJJJJJJJJJJJJJJJJJJJIJJJIJJJJJJJ
@6232231/1
cgtcattatccctattgaaaacaactctacacatacatacatatttactt
+6232231/1
@CCFFFFFGHGHHIJJIIGIFIJJJJIJJIJIJJIJJJJIJIIJJIIIJF
@3542185/1
cagccagatgccaaagttcttgatcttcactgggctcttctctgggattt
+3542185/1
CCCFFFFFHHHHHJJJIIJJJJJJJJJJJJJJJJJJJJJJJJJJJJJJJJ
@2201302/1
gggaatctgattgtgctgttgtggaactgcttcacctgtggccggcggca
+2201302/1
CCCFFFFFHHHHHIJJJJJJJIJJJJJJJJJIJJJJJJIJJJJJJJJHFD
@2855887/1
catcgttctcagcatggtaagaaggtggcggccagaatctagacatgcac
+2855887/1
CCCFFFFFHHHHHJJJJGJJJJJJJHIJIJJJJJJJJJJJJJJJJJJJJI
@3542540/1
gtgctgttgtggaactgcttcacctgtggccggcggcacgcagacgcctt
+3542540/1
CBCFFFEFHHHHHJJJJJJJJJJJJJJIJIJJJJJJJHHFFDDDDDDDDD
@7576488/1
gccgcggtcactgcccccgctacactcactgcaccagcattcgtgtcccc
+7576488/1
CCCFFFFFHHHHHJJJJJJJJJJJJJJJJJJJJJJJJJJJJJJJHHHHHF
@2856586/1
attgctcagatgcaatttcttgcaagaattgcacaaagttgaagtccttg
+2856586/1
?BCFFFFFHHHHHJJJJJJJJJJJJJHGHJJJJJJJJJHJJJJJIJJJJJ
@4245590/1
ctgcaatcctgcctcacatgattcatccacaaattccaacccttgcgttt
+4245590/1
=BBFBBBDHHHHHJJJJJJJJJJJJJJJJJJJJJJJJJJJJJJJJJJHIJ
@1515820/1
attcatccacaaattccaacccttgcgtttcaaaacaattcattttaggt
+1515820/1
@@@FFFDDHHDFFHI@FGHIGIIIIIIFFHIIIIIGGIGHIIIIHGGIIH
@1515962/1
cttgttgttaagaggtgttacctgcaacttggccaggttagggccaacag
+1515962/1
CCCFFFFFHHHHHJJGHIIJJJJJJJJJJJJJJJJJJHHJJJJJJJJJJJ
@7577027/1
ctctatactttgcattaaaataatgcccattttcacaggcaagggatcct
+7577027/1
CCCFFFFFHHHHHJJJJJJJJIJJJJJJJJJJJJJJJJJJIJJJJJJJJJ
@7577057/1
tttctccttctgcttgggagcacccttgaagtcctctggaaggtcttcct
+7577057/1
CCCFFFFFHHHHHJJJJJJJJJJJJJJJJJJJJJJJJJJJJJJHIJJJJI
@4246066/1
ggtacatgttgtgtacacctgagcgagactcataacgcagccagatgcca
+4246066/1
BCBFFFFFHHHHHHIJFGGHJIJJJJJIJJJJJJJJJJJJJJJJJJJJJI
@4246141/1
gtggaactgcttcacctgtggccggcggcacgcagacgccttgatgacct
+4246141/1
CBCFFFFFHHHHHJJJJJJJJJJJJJJJJJJJJHHFFFDDDDDDDDEDDD
@2857485/1
tgctagtaagtcctgagccatagcaaacagccactggcaatgtggatagc
+2857485/1
?;?B=ADB>ACBDGFIIII<@FC:AFGEFI8EB?EGI;CBDB9DDFGEB<
@125336/1
ggatgcactacatttccgtccatcattttgtcaacgaactcttctgaagt
+125336/1
CCCFFFFFHHHHHJJJJJJJJJJJJJJJJJIJJJJJIJJJJJJJJJJJJF
@7578017/1
ctcttgcagccatccaacgggattgcccatcaatttatcttcaaatgacg
+7578017/1
@@@FFFFFHHHGHGIJJJJJIGIIJJIJIJJJGIIIGIGHGIJCHIIIIG
@2858153/1
ggtgcacgcgcttgggcagagggaatctgattgtgctgttgtggaactgc
+2858153/1
@CBFFFFFHHHHHJJJJJJJJJJIJJJJJJJJJJJJJJJIJIJJIJJJJJ
@2858258/1
tcttggttgaacggaactccaatcctttactcgaatagtcttttctaact
+2858258/1
CCCFFFFFHHHHHJJJJJJJJJJJJJJJJJJJJJJJJJJJJJJJJJJJJJ
@7578261/1
ctctttacaagtagactcatctttagcacttggttcatcttttgaagatt
+7578261/1
CCCFFBDFHHHHHJJJJJJJJJJJJJJJJJJJJHHIJJJJJJJJGIIIJJ
@7578270/1
caccacagttccagtctcaggcacattgccattagtagactgatcagccg
+7578270/1
CCCFFFFFHHHHHJIJJJJJJJJJJJJJJJJJJJJHIJIJJJJJJJJJJJ
@5553115/1
aaacgattgaaagtgcgggggtgacatcggacttaatacaaggaaactgt
+5553115/1
CCCFFFFFHHHHHHIJJJJJJBEHHHFFFFDDDDDDEEDDDDDDDDDDDD
@4247360/1
ggagattttactatctttcaagtcggcataacgggccgcgactccgccct
+4247360/1
CCCFFFFFHHHHHJJJJJJJJJJJJJJJJJJJJJJJJJJJJHHFFFDDDD
@5553752/1
atcgttctcagcatggtaagaaggtggcggccagaatctagacatgcaca
+5553752/1
@BCFFFFFHHHHFJIIIJIJJJJIFHIIJJJJJIIJJJJJJJJJJIIIIJ
@5554265/1
gccagatgccaaagttcttgatcttcactgggctcttctctgggatttcc
+5554265/1
CCCFFFFFHHHHHJHIJJJJJJJJJJJJJIHIJJJJJJJJJJJJJJJJJJ
@5554349/1
cagccagatgccaaagttcttgatcttcactgggctcttctctgggattt
+5554349/1
CCCFFFFFHHHHHJJJHHJJJJJJJJJJJJJJJJJJJJJJJJJJJJJJJJ
@5554562/1
ctcagcatggtaagaaggtggcggccagaatctagacatgcacagctctt
+5554562/1
CCCFFFFFHGHHGJIJJJJJJIJIJJJIGGJJJJJJJJJIJJJIGGIJJJ
@4248878/1
ctcttcctcgggttggaatgattctggtgggttgtcctgcagagcttgcc
+4248878/1
CCCFFFFFHHHHHIJJJJJJJJJJJJJFHJJHHJHJJJJJIJJJJJJJJJ
@6233988/1
acctaatgaggactatttggcgttactgcttaatactactcactgattta
+6233988/1
@CCFFFFFHHHHHJJJJJJJJJJJJJJJJJJJJJJJJJJJJJJJJJJJJJ
@5554766/1
ctctaattaatttacttatatgttgggcgaattttgcgatctgcgtggta
+5554766/1
CCCFFFFFHGHHHIJJJGIGIJJJJJJIJJIJJJJJIIJIJJJJJGIIIJ
@5554987/1
gataaagataagtataggctcaaaacctaacgacatcaatcaccagctta
+5554987/1
CCCFFFFFHHHHHHIJIJJJJJJJJJJJJJJJJJJJJJJJJJJJJJJJJJ
@4249410/1
ggcaaagagacgaagcgcgcgttctcatgtaatttttaatgttttccaaa
+4249410/1
CCCFFFFFHHHHHJJJJJJJJHIJJJJJJJJJJJJJJJJJJIJJJIJJJH
@127679/1
ccgcgacttcgttcgtgtggaatagtgacttccggcaattttttggtttt
+127679/1
CCCFFFFFHHHHHJJJJJJJC?DGHHIJJJJJJIJJJJJJJJJJJHHHFF
@6235599/1
atcaagtggcttggtaggatccaagttgaaatctttgaccatggcatcaa
+6235599/1
CCCFFFFFHHHHGJCFBHHHIIFIIHHGEIJGIJJJGHIJGIIJGGIIJJ
@6235604/1
cacagctcttgcagccatccaacgggattgcccatcaatttatcttcaaa
+6235604/1
CCCFFFFFHHHGHJIJIGHIIJIJGJJGIGGIIIGIIGIGIIGIIJJIIJ
@851362/1
cccatttggctttgtcccagtaatctaccccgtcttcaccgctgtaacca
+851362/1
CCCFFFFFHHHHHJJJJJJJJJJJJJJJJJJJJJJJJJJJJJJJJJIJJJ
@4875672/1
ctgcacttggtggtccacaaacattataatagcgttgtctaacgtcggat
+4875672/1
CCCFFFFFHHHHHJJJJJJJJJJJJJJJJJJJJJIJJJIJJJJJHIJJII
@6235800/1
cttttctaacttgaacagtgcgatgttttacaagggcaggttgaactcac
+6235800/1
CCCFFFFFHHHHHJJJJJIIJJJJJHGJJJJJJJJJJJJJIJJJJJJJJJ
@4251507/1
cgtgacgtcagcccctacgatcatcactgccgtgtcctttatacatttcg
+4251507/1
CCBFFFFFHHHHHJJJJJJJJJJJJJJJJJJJIJJJJJJJJJJJJJJJHI
@4876658/1
ctagtataagtaatgagtagaaaagcgatagtgaacacattgttacagta
+4876658/1
@BBFDFFFHHHHHJJJJIJJJJJJIJJJJJJIIJJJJJGIJJJJJJJJJI
@6895949/1
ctgataccgacacatggtaggttccatggatttaggagcacgtgcagtag
+6895949/1
@CCFFFFFHHHHHJJJJJHHIIIJJJJJJJJJJJHGHJGJJHIJJJJJJG
@4877239/1
agaggaagtaggtgctgggcctcttgtatgcgaaggtgttgaggcgcttg
+4877239/1
CCCFFFFFHHHHHIIJJJJJJJJJJJJJJJJJHIIJDHHIJJJJIJJJJJ
@852927/1
catataacactttgacaggctgctgtgggatacggctggagaacaaatgt
+852927/1
CCCFFFFFHHHHHJJJJJJJIJJHJHHJJJJJJJJJJJJAFDFBFHI<C8
@853063/1
ctgggctgcagatgactgtgcatccttgctagtaagtcctgagccatagc
+853063/1
CCCFFFFFHHHHHJJJJJJJJJJJJJJJJJJJJJJJIJJJJJJJJJJJJJ
@853345/1
cgacgctcggacatttcaattttatttagttggtcttggttgaacggaac
+853345/1
CCCFFFFFHHHHHJJJJJIIJJJGIJJIJIIJJIJJJJIJJJJJJJJIJJ
@853556/1
gttcaaattcaaataaaatcactctgcaatcctgcctcacatgattcatc
+853556/1
CBCFFFFFHHHHHJJJJJJJJJJJJJJJJJJJJJJJJJJJJJJJJJJJJJ
@853605/1
agcaaatggaaaaaaaaattggtgaaaagaatcacaagtaagatactgca
+853605/1
@CCFFFFFHHHHHJJJJJIJJJGHIIJJIJJJJJJJIIHHIIIIGIJIIJ
@853915/1
ccacaatctggtctggagagaagatcctcatcttgtatagaggaggcttg
+853915/1
CCCFFFFFHHHHHJJJIJIJJJJIJJJJJJJJJJJJJJJJJJIJJJJJJA
@2858578/1
cacctagcatcacaacgtcatttaatataaaatacatttatatccgatat
+2858578/1
@CCFFFFFHHHHHJJJJHIJJJJJJJJJJJJJJJJJJJJJJJJJJJJJJJ
@854014/1
ggctgcagatgactgtgcatccttgctagtaagtcctgagccatagcaaa
+854014/1
CCCFFFFFHHHHHJJJJJJJJJJJJJJJJJJJJJJJJIJJJJJJIJJJJJ
@2858589/1
tttcatttaaatttacgggctatgccatttatcctcgcacgttggcagta
+2858589/1
BCCFFFFFHHHHHJJJJJJJJJJJJJJJJJJJIJJJJJJJJJJJJJJJJJ
@4878573/1
cgcaagaagtaccagaaacgggacttagccacaatctggtctggagagaa
+4878573/1
CCCFFFFFHHHHHJJJJJJJJJJJJJJJJJJJJJJJJJJHIJJJJJJJJJ
@4878624/1
gtaggtgctgggcctcttgtatgcgaaggtgttgaggcgcttgtggtggt
+4878624/1
CCCFFDFFHHHHHJJJJJJJJJJJJHIIJCGHIJJJJJJJJJJIJJFHI@
@854196/1
acctgagcgagactcataacgcagccagatgccaaagttcttgatcttca
+854196/1
?B@DFFFFHHHHHJJJJJJJJJJJJJJJJJJJJJJJJGIJJJJJJJJJJJ
@2858920/1
gtgcacgcgcttgggcagagggaatctgattgtgctgttgtggaactgct
+2858920/1
CCCFFFFFHHHHHJJIJJJJJJIJJJJJJJJJJIJJJJJIJIJIIIJJJJ
@6897614/1
gggccaacagattgtttgagatgtttgtgaaactgcgacaccttgtggct
+6897614/1
CCCFFFFFHHHHHJJJJJIJJJJJJJJJJJJJJJJJJJJJJJJJJJJJJJ
@6897937/1
cgcaagaagtaccagaaacgggacttagccacaatctggtctggagagaa
+6897937/1
CCCFFFFFHFHHHJJJJJJJJJJJJJJJJJJJJJJJJJJJJJJJJJIJIJ
@2859401/1
tggtaagaaggtggcggccagaatctagacatgcacagctcttgcagcca
+2859401/1
CCCFFFFFHHHHHJJJJJJJJJJJJJJJJJJJJJJJJJJJJJJJJJJJJJ
@1516930/1
cagcatacataataaaattagaggaagtaggtgctgggcctcttgtatgc
+1516930/1
C@CFFFFFHHHHHJIJJJJJJIJJJJJIJJJIJJJJJJJJJJJJJIJJJI
@2860173/1
cttgggaagcctttgtgcgccacatcaatgttgataaaggctttattggt
+2860173/1
CCCFFFFFHHHHHJJJJJJJJJJJJJJJJJIJJJJJIJJJJJJJJJJJJI
@2860210/1
gggcacagttcctcgacgagcaagtagttcttgaagcacagacacaggtg
+2860210/1
CCCFFFFFHHHHHJJJJJJJJIJJIIJJJJJJJIJJJJJJJJJJJJIJIJ
@3544666/1
atctagacatgcacagctcttgcagccatccaacaggattgcccatcaat
+3544666/1
CCCFFFFFGHHHHJJJJJJJJJJJJJJJJJJJJJJJJJJJJJJJJJJJJJ
@128592/1
gtttagcagcttcatccagaggcaagcgctccaagttgcttggaggcttg
+128592/1
CCCFFFFFHHHHHJJJJJIGIJJIJJJJJJJJIIIIIJIIJJJJJIJJJG
@129010/1
cgacgcttcagcagagtgcacacaatggtgaactggcgttcatgcggcaa
+129010/1
CCCFFFFFHHHHHJJJFHIJJJJIIJJIHIJJJJJJJJHJJJJJJJJJJJ
@1518895/1
agtggtcttcttgaacttcttcaattgacgcaagaagtaccagaaacggg
+1518895/1
CCCFFFFFHHHHHJJJJJJJJJJJJJJJJJJJJJJJJGHJJJJJJJJJJJ
@2204957/1
ctcttgacctacttgtagacacggcagatgaggatacctcaacttcatct
+2204957/1
CCCFFFFFHHHHHJJJJJJJJJJJJJJJJJJJJJJJJJJJJJJJJJJJJJ
@2205371/1
tgtggaactgcttcacctgtggccggcggcacgcagacgccttgatgacc
+2205371/1
CCCFFFFFHHHHHJJJJJJJJJJJJJJJJJJJJHHHFFDDDDDDDDDEDD
@1519634/1
gcgatgttttacaagggcaggttgaactcacaccattcaatttaaaagaa
+1519634/1
CCCFFFDFHHHHHJJJJJIJJHHIJGJJJJJJJJJJJJJHIJJJJIIJJJ
@5556678/1
tgattgtgctgttgtggaactgcttcacctgtggccggcggcacgcagac
+5556678/1
CCCFFFFFHHHHHJJJJJJJJJJJJJJJJJJJJJJJJJJJJHHFFDDDDD
@129859/1
attgttatgtcgatgtcgaacccaaaaatgtaattaactttttttttgtc
+129859/1
@@@FDFDFFHBH?GCHEDBGHGIIIIH=FF?CAGHGCHHGHIIIIIIE?A
@1519891/1
gcaagaagtaccagaaacgggacttagccacaatctggtctggagagaag
+1519891/1
CCCFFFFFHHHHHJJJJJJJJJJJJJJJJJJJJJJJJJIIJJJIJIJJJJ
@2205967/1
cgttaactgtcaacattaccccatttttatctgtttgattgtgtagctgg
+2205967/1
CCCFFFFFHHHHHJJJJJJJJJJJJJIJJJJJJIJJJJJJIIJIJJJJJJ
@130458/1
gtgacttgtagtcaaggtggagattttactatctttcaagtcggcataac
+130458/1
@@@FFFFFHHHHHJGHIEFGHJEFIJJIJJJJIGGIIJIIJJGBEGIGHI
@5557404/1
caactgtcctccggtactaacgatcaaatcgatcatgggtccataatcat
+5557404/1
@@CFFFFFHHHHHJIJFGGJIJIGIEHHD?FHIIJJJJJDHIJJJJJGIJ
@5557440/1
ctttattttccatctagcggtcccatactataaaaacgtgccaattgtcc
+5557440/1
CCCFFFFFHHHHHJJJJJJJIHJJJJJJJJJJJIJJJJGHIJEFHJJIIJ
@2863485/1
ctaacattttctttttctagtttcaaatgacgataaaatatccacttatt
+2863485/1
CCCFFFFFHHHHHJJJJJJJJJJJJJJJJJJJJJJJJJJJJJJIJJJJJJ
@7578682/1
gggttgtcctgcagagcttgccacatcttgtaagcagcctgacgcttagc
+7578682/1
BCCDFFFFHHHHHJJJJJJJJJJJJJJJJJJJJJJJJJJJJIJJJJJJJI
@2863747/1
ctgtggctttcagtgaaacatcaaaatttatcgatctttgattctgatct
+2863747/1
BC@DFFFFHHHHHIIJJJJJJJJJJJJJJJJJJJJJJJJJIJJJJJJJJJ
@2864003/1
gcgatgttttacaagggcaggttgaactcacaccattcaatttaaaagaa
+2864003/1
CCCFFFFFHHHHHJJJJJJJJIIIJFFHHIJJJJJJJJJJJJJJJJIIJJ
@4879412/1
cagttataaagcatagcccgaagtgctattggcacacaggcataatgcca
+4879412/1
CCCFFFFFHHHHHJJJJJJJJJJGHJJJJJJJJJJJJJJJJJJIJJJJJJ
@5557993/1
gcgtcggttgcggaatcagcctcgcgggtgggtctggcatggtgcct
+5557993/1
CCCFFFFFHHHHHJJJJJIJJJJJJJJJAEFFBEEEDDDDDDDDDDD
@7579147/1
ctcataacgcagccagatgccaaagttcttgatcttcactgggctcttct
+7579147/1
CCCFFFFFHHHHHJJJIJJJJJJJJIJJJJJJJJJJJJJJJJJJJJJJJJ
@4879577/1
ctcgatcttttggtactccagtttcttcatctcagtatgtatgtgtcggt
+4879577/1
@@CFDFFFGFHDHCEGHHIIIJJJFHIJJIGIJJJ?FHGCHGIIEFHGHG
@854615/1
cgattgaaagtgcgggggtgacatcggacttaatacaaggaaactgttta
+854615/1
BB@FFFFFHHFHHJJJJJ@EHJHHHHFFFDEDEEEDDDDDDDDDDDDDDD
@5558527/1
gttcttcatctgatcaaacgctattaattcattagcgaaaaacttacttt
+5558527/1
CBCFFFFFHHHHHJJJJJJJJJJJJJJJJJJJJIIJJJJJJJJJJJJJJJ
@5558594/1
gcctcttgtatgcgaaggtgttgaggcgcttgtggtggtgcacgcgcttg
+5558594/1
CCCFFFFFHHHHHJJJJJGHHIJJJJJJJJJJJJIGIJFHIJJJJJHFFD
@6898142/1
ctgtttcttggcatctatagatgtcggtggcgcacagggcacgcttgcgc
+6898142/1
CCCFFFFFHHHHHJJJJJJJJJJIIJJGHJJJJJJJJJJJJJJJJJJJJI
@6898162/1
ctccgacactgaggtcacggtactcgcggtacatgttgtgtacacctgag
+6898162/1
CCCFFFFFHHHHHJCGHJJJCGHHHIIIIDDHHHGFHGFGFGHHHIGHIH
@855323/1
ccctaagtgagtatacatctattaaattcaaacgcagagctcattatgtt
+855323/1
CCCFFFFEHHHFHIIIIJJJJJJJJJIJGGIJECGGEHGGIHEHIIGGIJ
@4254694/1
gcgatgttttacaagggcaggttgaactcacaccattcaatttaaaagaa
+4254694/1
CCCFFFEFHHHHHJJJJJJJJGHJJJJJJJJJJJJJJJJJJJJJJJJJJJ
@7581171/1
agcaaatggaaaaaaaaattggtgaaaagaatcacaagtaagatactgca
+7581171/1
CCCFFFFFHHHHHIJJIJJJJJHIJJJJJJJJJJJJJJHJJJJJIJJJJJ
@5559690/1
gcaagaagtaccagaaacgggacttagccacaatctggtctggagagaag
+5559690/1
CCCFFFFFHHHHHJJJJJJJJJJJJJJJJJJJJJJJJJJJJJJJJIJJJJ
@6899129/1
gaggcgcttgtggtggtgcacgcgcttgggcagagggaatctgattgtgc
+6899129/1
C@CFFFFFHGFHHGHIFGIJJJGHIFIIJIIJJJIIJGIEFHHFHFFFFF
@856479/1
ggcgcttgtggtggtgcacgcgcttgggcagagggaatctgattgtgctg
+856479/1
CCCFFFFFHHHHHJHIJJJJJJJJJJJJJJJJJJJHIHJJJHIJJJJJJH
@5560070/1
cctacgatcatcactgtcgtgtcctttatacatttcggcatggcgatcat
+5560070/1
@@BDDDDDFHGHHJIIJJJIIIJJIIHFHIGIIJI<FGGGIGJIIHIGGI
@4256179/1
cgggctatgccattcatcctcgcacgttggcagtaatagtacaagtgaaa
+4256179/1
CC@FFFFFHHHHHJJJJJJJJJJJJJIJJJJJJIJJJJJHIIIJJGHIJJ
@6237335/1
gcttcacctgtggccggcggcacgcagacgccttgatgacctccactttg
+6237335/1
CCCFFFFFHHHHHJJJJJJJJJJJJJJJHHHFFDEEEEEEDDDDDDDDDD
@4256626/1
gcgtagggtaagacacggatctcatacaccgtgaatataagtggcaaagg
+4256626/1
CCCFFFFFDFHHHJJJJJIJJJJJJJJJJJJJJJJJJJJJJIIJJJJJJJ
@6237840/1
cttatatgggcagcccgaacacggttaccgggaattttgtttggtatctg
+6237840/1
@CCFFFFFHHHHHJJJJJIJJJJJIIJJJJJJIJJJJJJJJJJJHIJHHH
@6900332/1
attttctttatttttagcgtgattaatatcatctttgctatcacagtctg
+6900332/1
@BCFFFFFHHHHHJJJHIJIJJJJJJJJJJJJJJJJJJJJJJJJJJIJJJ
@4256951/1
cctgcctcacatgattcatccacaaattccaacccttgcgtttcaaaaca
+4256951/1
CCCFFFFFHHHHHJJJJJIJJJJJJJJJJIJJJIJJJJJJHJIJJJJJJJ
@4257011/1
agcaaatggaaaaaaaaattggtgaaaagaatcacaagtaagatactgca
+4257011/1
<@@FFFFFGHHHHIIIIIIIDHBFFHHIIIIGGGIIIGCHIIIIIIGHII
@6238043/1
catagatagaaatcgaactcggtcggatgcgtgatgccgaggtcgacagt
+6238043/1
CCCFFFFFHHHHHIJJJJJJJJHIJJIJJJJGIIJJJJJJJJAHIHHFFC
@6239056/1
gtaggtgctgggcctcttgtatgcgaaggtgttgaggcgcttgtggtggt
+6239056/1
CBCFFDDDHGHHHJIJJJJIIJJJJHHHIGHFHJIJJJJJJJJJIJIII@
@2207302/1
cagccagatgccaaagttcttgatcttcactgggctcttctctgggattt
+2207302/1
@@@?D??;B:<DFB?C<A?CDHA:<<AA??F<A?F9EB9BGBBFIC8?B?
@2207497/1
cactgagtgacggcacctccgacactgaggtcacggtactcgcggtacat
+2207497/1
C@CFFFFDHHHHHJJJJJJJJJJJJJJJJJHIJJJJHIJJJJJJHBEFFF
@2864746/1
ctgagccatagcaaacagccactggcaatgtggatagctggacaaggcac
+2864746/1
CCCFFFFFHHHHHJJJJJJJJJJJJJJIIJHIJJJJJJJJJIJJJJJJJJ
@2864795/1
tcagcatggtaagaaggtggcggccagaatctagacatgcacagctcttg
+2864795/1
@@@DDDDDFDBFHIIGGFG@;@@@FDFBBFGIIIIIIGGIGIGGGIIIGI
@2207962/1
ccctgcagagcttgcaaagcttgcaatgatctttccttcttctctttttt
+2207962/1
CCCFFFFFHHHHHJJJJJJJJJIJHHHICHHIHJJJJJJJJJJJJJJJJJ
@2865153/1
gtcacggtagcactgagtgacggcacctccgacactgaggtcacggtact
+2865153/1
CCCFFFFDHHHHHJJJJGHHJJJJJJJJJJJJJJJJJJJJGIIJJJGIHH
@2208259/1
gtggaactgcttcacctgtggccggcggcacgcagacgccttgatgacct
+2208259/1
CBCFFFFFHHHHHJJJJIIJJIJJIJJJJJJJIHHFFFDDDDDDDDDDDC
@2865555/1
atattagttggtgaatacggtctaaccgactaatgtaaatgcgccattag
+2865555/1
8B@FFFFFHHHHHJJJJJJJJJJJJJJJJJJJJJJJJJJJJJJJJJJJJJ
@2208720/1
cggggatatttccagactttcccgactgctcctttttgtcagcacagaat
+2208720/1
CCCFFFFFHHHHHJJJJJJJJJJJHIJJJJJJJJJJJJJJJJJJJJJIHI
@3548060/1
cccctggcgtaaaataacgtcaatacattggatctcctcagtaggatggc
+3548060/1
CCCFFFFFHHHHHJJJJJJJJJJJJJJJJJJJJJJJJJJJJIJJJJJJJJ
@2209404/1
ctttactcgaatagtcttttctaacttgaacagtgcgatgttttacaagg
+2209404/1
CCCFFFFFHHHHHJJJJJJJJJJJJJJJJJJJJJJJJJJJIJJJJJJJJJ
@3548441/1
cttggtttattcccatcagtttggagttcacctttagaagtatgttttta
+3548441/1
CCCFFFFFHHHHHJJJJJJJJJIJFHHIJJJJJJJIJIIJHIJJJJJJJI
@2866760/1
cctgtggccggcggcacgcagacgccttgatgacctccactttgatgatc
+2866760/1
CCCFFFFFHHHHHJJJJJJJJJJJJHHHFFFFFFEEEDEDDDDDDDDEED
@2209741/1
atttttttatattttttttaagtaatttccacgctgggaaaattacacta
+2209741/1
@BCFFFFFHHHHHJJJJJJJJJIIJJJJJJJJJJJHGIJJJJJJJHHHHH
@2866831/1
gacgcaagaagtaccagaaacgggacttagccacaatctggtctggagag
+2866831/1
CCCFFFFFHHGFHHIJIJJJJJJJIJJJJJJJJJJJJJJJJJGJJIHIIJ
@2866865/1
ccctcaatctgcaccagttcatatttgggcacagttcctcgacgagcaag
+2866865/1
CCCFFFFFHHHHHJJJJJJJIJIJJJJJJJJJJJIJJJJJJJJJJJJJJJ
@2866883/1
ctttaatttgacataacttttttatttatgaactgaatgacatgaaacaa
+2866883/1
CCCFFFFFHHHHHJJJJJJJJJJJJJJJJJJJJJJJJJJJJJJJJJIJJJ
@2209849/1
cacagttccagtctcaggcacattgccattagtagactgatcagccggag
+2209849/1
CCCFFFFFHHHHHJJJJJJJJJJJJJJJJJJJIJJJJJJJJJJJJJJJIJ
@2866924/1
gtagaaattatggtctgtatctagctaaaagtagatgcaaatatctctgc
+2866924/1
@@@FADBDFAFHHHIIGCEIGHGI@HHEC@HAABBHGHGIDHIIGIIGGH
@2209954/1
cgcttgggcagagggaatctgattgtgctgttgtggaactgcttcacctg
+2209954/1
@CCFFFFFHHHHHJJIJJJJJJJJJJJJJJJJJIJJJJJJJJJJJJJJJJ
@2867139/1
acggtagcactgagtgacggcacctccgacactgaggtcacggtactcgc
+2867139/1
@BCFDFFFHHHHHJHIJJJJJJJJJJJJJJJJJJJJJIJJJJJHIJJJJH
@1521648/1
cgagactcataacgcagccagatgccaaagttcttgatcttcactgggct
+1521648/1
@@@FDFFFHFHGFJJIGIJGIGGIGIEIJJGHIJJGIIIIJJIJJIJJJI
@1521866/1
ccgcaatgttggagcttggtacaaagcaaaggtcgggcagttcgtcaaca
+1521866/1
CCCFFFFFHHHHHJJJJJJIJJJJJJJJJJJJIJJJJJJJJJJJIJJJJJ
@2867987/1
cagccagatgccaaagttcttgatcttcactgggctcttctctgggattt
+2867987/1
CCCFFFFFHHHHHJJJHIJJJJJJJJJJJJJJJJJJJJJJJJJJJJJJJJ
@5560403/1
aaaagaatcacaagtaagatactgcaaacatgccagttataaagcatagc
+5560403/1
?@BFFFFFHHHHHJHIJJJJJJJJJJJJJJJJJJJJIIJJJJJJJJJJJJ
@1523176/1
gcgcagaaataattcatagcaaaaattaaagttagtctattatagtttca
+1523176/1
BCCFFFFFHHHHHJJJJJJJJJIIJJJJJGHFHIJJJJJJJJJJJHIJJI
@1523287/1
cacctgtggccggcggcacgcagacgccttgatgacctccactttgatga
+1523287/1
CCCFFFFFHHHHHJJJJJJJJJJJJJHHHFFFFFEEEEEDDDDDDDDDDE
@1523438/1
gcggtacatgttgtgtacacctgagcgagactcataacgcagccagatgc
+1523438/1
BCCFDFFFHHHHHJIIJJCCFHIJJJJJJIIJJJJJJJJJJJJJJJJJJJ
@2868968/1
ctccaatcctttactcgaatagtcttttccaacttgaacagtgcgatgtt
+2868968/1
CCCFFFFFHHGHGJJGJGIJIIHJJJJJJIGJGIIIIIIJJIJJJJJJGI
@131727/1
ctgtcatctggttcatacggcgcgcggtcgcctccttgatgcattgcgtc
+131727/1
@CCFFFFFHGHHHJJJJJJJJJJJJJJJJJJJJJHHHHHHFFFFFFEDDD
@1523728/1
acggctttttccagatccactcttgctccatggtccaggagcagcagcgt
+1523728/1
CCCFFFFFHHHHHJJJJJJJJJJJJJJJJJJJJHIIJJJJJJJJJJJJJB
@5561325/1
ccgatatttttagcagcttgtccacttataagataaccgggcgattattt
+5561325/1
CCCFFFFFHHHHHJJJJJJJJJJJJJJJJJJJJJJJJJJJJJJJJJJJJJ
@5561461/1
cagcatacataataaaattagaggaagtaggtgctgggcctcttgtatgc
+5561461/1
CCCFFFFFHHHHHJJJJJJJJJJJJJJHJJJHHJJJJJJJJJJJJJJJJJ
@1524035/1
gtctctataatcttaccaacgttatttggttcaaaatttgataataaata
+1524035/1
CCCFFFFFHHHHHJJJJJJJJJJJJJJJJJJJJJJJJJJJJJJJJJJJJJ
@7581645/1
atctgtttcttggcatctatagatgtcggtggcgcacagggcacgcttgc
+7581645/1
CCCFFFFFHHHHHJJJJJJJJJIJJIGJJFHJJJJJJJJJJJJJJJJJJI
@5562104/1
tgcgtgatgaggttcaccaagctagtggcgttgatgtcgcaagatagtga
+5562104/1
@CCFDFDFGFFHHIIJJJJIHIJJJEHIIHHIIGIGDHGIJJJIJIGFGF
@858019/1
cacaaattccaacccttgcgtttcaaaacaattcattttaggttcaagtt
+858019/1
@@@DDFFFBA?FHHHIIIIIEGEGHIIGEH=BD@EGGIIDGGBDDHGGDE
@1525272/1
ctacttcttatgatttaaagtcgaatattccctgacacctcacccagggc
+1525272/1
CCCFFFFFHHHHHJJJJIIJJJJJJJJJJJJJJJJJJJJJJJJJJJJJJG
@7582932/1
tgtggaactgcttcacctgtggccggcggcacgcagacgccttgatgacc
+7582932/1
CCCFFFFFHHHHHJJJJJJJJJJJJJJJJJJJJHHHFFDDDDDDDDDEDD
@7582979/1
tgtcatctggttcatacggcgcgcggtcgcctccttgatgcattgcgtca
+7582979/1
CCCFFFFFHHHHHJJJJJJJJJJJJJJJJJJJJJHHHHHHFFFFFFDDDD
@1526110/1
ccccgctatgtcaagtcaagatatttgacgttccgacgtccgaaacatca
+1526110/1
CCCFFFFFHHHHHJJIIJJJJJIJJJJJJJIJJJJJJJJJJJJJJJJJJJ
@132222/1
gtatgttcttagctgtcatctggttcatacggcgcgcggtcgcctccttg
+132222/1
CCCFFFFFHHHHHJJJJJJJJJJIJJJJIJIJJJJJJJJJJHHHFFFDEE
@1526295/1
gcttcgggcttcaacagcttgttagcttgccattgacctttcctaggagt
+1526295/1
CCCFFFFFHHHHHJJJJJJJJIIJJJJJJJJJJJJJJJJJJJJJJJJJJF
@2871456/1
cgacactgtacagttagaaatgttacaacctctatactttgcattaaaat
+2871456/1
CCCFFFFFHHHHHIIJJIJJJJJJJJJJJJJJJJJJJJJJJJJJJJJJJI
@7583431/1
ggtacatgttgtgtacacctgagcgagactcataacgcagccagatgcca
+7583431/1
@@?BDDFFHHHHHHHICACFGHGIJJJIJJJJJJJJJJJJIIJIJIJJJI
@5563681/1
caaaacaattcatttcatatatacttatattggttgtatatatagttata
+5563681/1
CCCFFFFFHHHHHJJJJJJJJJJJJJJJJJJJJHIIHIIJJJJJJHIIJI
@7583544/1
tcacacggtagcggaaggtgggttcgtgaatcatgccctcaatctgcacc
+7583544/1
CCCFFFFFFHHHHJJJJJ?FHIDHIJHIIJJJJJJJJJJJJJJJJJJJJJ
@132594/1
gtctggtattgttgcatcgcgcagtacggcggg
+132594/1
CCCFFFDEHHHHHJJJJJIHIJJJHIJJJJJJF
@5563860/1
ctcttcctcgggttggaatgattctggtgggttgtcctgcagagcttgcc
+5563860/1
CCCFFFFFHHHHFGIJJJJJJJJJJJJHHJJHIJJJJJJJJJJJJJJJJJ
@132968/1
gtgagcacgggctctgtgcctggctcccatgtcacggtagcactgagtga
+132968/1
<@@DDEBFAFDDFEHIFGGHDHDFIEECBGGHG@FGEHCGIIIGGEI8B=
@1527063/1
gagagaagatcctcatcttgtatagaggaggcttgggctcgctctccgaa
+1527063/1
CCCFFFFFHHHHHJJJJJJJJJJJJJJJJJJJJJHHJJJJIJIJJJJJJJ
@5564268/1
ggatggagtgagcacgggctctgtgcctggctcccatgtcacggtagcac
+5564268/1
CCCFFFFFHHGHHJJJJJJJJJJIJJJJJJJJJJJJJJJJJJJJFHJJJJ
@7584219/1
cgggaaattgctgcacgaaccggagaagggaatgacaacgacaatcggac
+7584219/1
CCCFFFFFHGHHHJJJJJJJJJJJJJJJJJJIJJIJJJJJIJJJJJHHHF
@1527333/1
atcgttctcagcatggtaagaaggtggcggccagaatctagacatgcaca
+1527333/1
CCCFFFFFHHHHHJJJIIJJJJJJFGIJJIJJJJJJJJJJJJJJJJJJJJ
@7584698/1
gtggatagctggacaaggcactggcaacgaccaatcatggacttttcttc
+7584698/1
BBCFFFFFHHHHHIJJJJJJJJJJJJJJJJJJJJJJJJJJJJJJJJJJJJ
@5564739/1
ctcataacgcagccagatgccaaagttcttgatcttcactgggctcttct
+5564739/1
CCCFFFFFGHHHHJJJIJIIJJJIJGIJJJJJJIJJJJJJGDGGIJJJJJ
@1527863/1
gccagaatctagacatgcacaactcttgcagccatccaacgggattgccc
+1527863/1
CCCFFFFFHHHHHJJJJJJJJJJJJJJJJJJJJJIJJJJJJJJJJJJJJJ
@6900853/1
cccgtttagcagcttcatccagaggcaagcgctccaagttgcttggaggc
+6900853/1
CCCFFFFFHHHHHJJJJJJJJJJJJJIJJJJJJJJJJJIIJJJJJJJJJJ
@2210791/1
caccagtggtcttcttgaacttcttcaattgacgcaagaagtaccagaaa
+2210791/1
CCCFFFFFHHHHHJJJJJJJJJJJJJJJJJJJJJJIJJJJJHIJJJJJJJ
@5565497/1
atgcactacatttccgtccatcattttgtcaacgaactcttctgaagtat
+5565497/1
CCCFFFFFHHHHHJJJIJJJJJJJJJJJJJJJJJJJJJJJJJJJJJJHGI
@5565555/1
cactagttggcaaatcgcgcgtatagacattttgctaccaaaacccactt
+5565555/1
CCCFFFFFHHHHHJJJJJJJJJJJIIJJJJJJJJJJJJJJJJJJJJJJJJ
@5566160/1
tgagaagtgtgataatgtcataaagttgacaataatctataatta
+5566160/1
:?=:D:?=AFDFB<B?EGDCFABH9<AA:?:AAFHEBB?<F9C11
@2211884/1
gtcctgcagagcttgccacatcttgtaagcag
+2211884/1
CCCFFFFFHHHHHJJJJJJJJJJJJJJJJJJJ
@2211910/1
caccagtggtcttcttgaacttcttcaattgacgcaagaagtaccagaaa
+2211910/1
CCCFFFFFHHHHHJJJJJJJJJJJJJJJJJJJJJJJJJJJJGIJJJJJJJ
@5566304/1
cttccctgcaaagttaaccatcttgtattcaaaagaaaacctagaatcac
+5566304/1
CCCFFFFFGHFHHEHIIIGIJGIJJDHIJJIJIJIJIJJIGIIGIJIIJG
@6242239/1
atacataataaaattagaggaagtaggtgctgggcctcttgtatgcgaag
+6242239/1
CCCFFFFFHHHHHJJJJJJIJJJHHIJHHHJJJJJJJJJJJJJJJJJIIJ
@858885/1
gatggagtgagcacgggctctgtgcctggctcccatgtcacggtagcact
+858885/1
CCCFFFFFHHHHHJJJJJJJJJJJJJJJJJJJJJJJJJJJJJJGIJJJJJ
@6242579/1
ccgcaatgttggagcttggtacaaagcaaaggtcgggcagttcgtcaaca
+6242579/1
CCCFFFFFHHHHHJJJJJJHIJJIJJJJJJJJHHJJJJJJIJJJJJJJJJ
@3551179/1
gccagttataaagcatagcccgaagtgctattggcacacaggcataatgc
+3551179/1
CCCFFFFFHHDFHIIIJJJJJIGHIFGIIIJJJIJJJIIJIIJGIJJJIJ
@6242859/1
gggttgtcctgcagagcttgccacatcttgtaagcagcctgacgcttagc
+6242859/1
1:=4=@@DHHHHB9<AAFGDGB??FGEGECHEHIGCDEGHHFDDAFIEE=
@3551440/1
gagtacttcatattggaaatcacttctttgattttcttcaagcgctcatc
+3551440/1
@BBDFFFFHHHHHJJJHIJJJIJJJJJJJJGJJJJJJJJJJJJJJJJJJJ
@6243339/1
gtgggttgtcctgcagagcttgccacatcttgtaagcagcctgacgctta
+6243339/1
CBCFFFFFHHHHHJJJJJJJJJJJJJJJJJJJJJJJJJJJJJJJJJJJJJ
@5567644/1
ctccaggtcgctggccttcttctcctccgtgtgctggtagatcagctcca
+5567644/1
CCCFFFFDHHHHHJJJJJJJJJJJJJJJJIJIIJJJJFHJJJJJJJJJJJ
@4258104/1
cagtgagagagtggccccgttggatatagcgctgttagttacataaacaa
+4258104/1
CCCFFFFFHHHFHJJJJJJJJJJJJJJJJJJJJJJJJJIJJJJJJJIJJJ
@6244496/1
tgtccgtcaaagcatttatagtggccgctctaggcagcaaacagttcatc
+6244496/1
@@@DDDDDHGDHFGIIIGGHGEHGCHIGGIGEFHIIIEHGGIII?FHCCD
@4882476/1
ccttgttgttaagaggtgttacctgcaacttggccaggttagggccaaca
+4882476/1
CCCFFEFFHHHHHJJJEGIJJJJJJJJJJJIJJJJJJJGHJJJJJJJJJJ
@4882591/1
gcaagaagtaccagaaacgggacttagccacaatctggtctggagagaag
+4882591/1
CCCFFFFFDFFHHJJJJJJJJJJJIIJJJJJJJJIJJJHIJJJGIHIIII
@4882675/1
gaggagcatgctcgccatcaggacctgcaccatgcaccgccatgccatgt
+4882675/1
?;;DDADDFBFABBGEDFHGCGDCGHGHGIGIB@CGIEGHAG;FAFCHE8
@4882802/1
cttcaattgacgcaagaagtaccagaaacgggacttagccacaatctggt
+4882802/1
CCCFFFFFHHHHHJJJJJJHIJJJJJJJJJJJIJJJJJJJJJJJJJJJJG
@4883400/1
ggaaacgattgcatctgtgaggggcgtcgggtcacattacatactctgta
+4883400/1
CCCFFFFFHHGHHJJJJFIJJJJJJJGIJJJFHIJJHHHHHHHFFFFFDE
@6245657/1
cagcagagtgcacacaatggtgaactggcgttcatgcggcaaacgcctat
+6245657/1
CCCFFFFFFHHHHJJGGHIJHIJJJJJJJJJJJJJJJJJJJJJJJJJJJJ
@6245813/1
gtagcggaaggtgggttcgtgaatcatgccctcaatctgcaccagttcat
+6245813/1
@@@D=DD?DAFD<2CEHHHCDCFFAGH?BGGDFFDHIEDEEGHIDFFHGE
@6245866/1
gttacaacctctatactttgcattaaaataatgcccattttcacaggcaa
+6245866/1
CCCFFFFFHHHHHJJJJIJJJJJJJJJJJJJJJJJJJJJJJHIJIIIJJJ
@4259687/1
gttacattgctcacgtacagctaagttattagcgatattataattatcta
+4259687/1
CCCFFFFFHHHHHJJJJJJJJJJJJIIJJJIJJJJJJJJJJJIJJIJJJB
@6246365/1
gagatgtttgtgaaactgcgacaccttgtggctgtgacttgtagtcaagg
+6246365/1
@@?BDAB?DF<ADDGHGIIHIDDEHDFHFCGHIGB@BGDHIB@GFD@FHG
@4884429/1
ctcgcacgttggcagtaatagtacaagtgaaaagtcacttgccgatggta
+4884429/1
CCCFFFFFHHHHHJJIJJJJJHIJJJJIJJJJJJJJJJJJJJJJHJJJFH
@4884589/1
ccacaatctggtctggagagaagatcctcatcttgtatagaggaggcttg
+4884589/1
CCCFFFFFHHHHHJJJJJGIGIJJJJJJJJJJJJJHJJJJJJJIJJJJJI
@6901054/1
gcacgggctctgtgcctggctcccatgtcacggtagcactgagtgacggc
+6901054/1
??@BDDA@FBBAFHBE?A<BFGEEE>FFFB?GH::6BD?FFAB?BCBC:<
@6901094/1
gcttgggcctgttttggtagcggcggcgcggtccgtgaggagcatgctcg
+6901094/1
CCCFFFFFHHHHHJJJJHIJJJJJJJGFEDD>BB@?@BBDCBBACCDDD<
@4260770/1
ctatgactctcttctggtggtccagttgtgggaatagttcatgagcacag
+4260770/1
@@@DDDDDFHHFHIIIIGHIFCG@GHHHFGHIGEIGHGGIIIIIIID@AH
@6901528/1
gctgggcctcttgtatgcgaaggtgttgaggcgcttgtggtggtgcacgc
+6901528/1
CCCFFFFFHHHHHHIJJJJIIIJHGIIJIJJIJJJJJIIJHIJHIJJJJH
@4262025/1
ctcataacgcagccagatgccaaagttcttgatcttcactgggctcttct
+4262025/1
CCCFFFFFHHHHHJJJJJJJJJJJJHIJJJJJJJJJJJJJJJJJJJJJJJ
@6902560/1
gtgagaagtgtgataatgtcataaagttgacaataatctataattacttt
+6902560/1
BBBFFFFFHHHHFIIJJJIJJJJJJJJGJJJJJJIIJJJJJJJJJJJJJJ
@6902808/1
cttatattaatacaatggtgactattaaattctgtctctaaagcattgct
+6902808/1
@@@DDFDDDHDHHFCGEFIIGHEHHJGIIHIHIGGHIJJJIEHGHHGGIJ
@2875649/1
cacccataaagaactgtttgcctctcatgtcccatactccttgatttggt
+2875649/1
CCCFFFFFHHHHHJJJJJJJJJJJJJJJJJJJJIJJJJJJJJJJJJJJJH
@2875755/1
ccgtttagcagcttcatccagaggcaagcgctccaagttgcttggaggct
+2875755/1
CCCFFFFFHHHHHJJJJJJJJJJJJJJJJJJJJJJJJIJJJJJJJJJJJJ
@2875991/1
gtggtgcacgcgcttgggcagagggaatctgattgtgctgttgtggaact
+2875991/1
CCCFFFFFHHHHHJJJJJJJJJJJJHIIJJJJJJJJJJJJJJJHIJJJJJ
@133759/1
cgcaagatagtgagacattcactttttagtcataatcttcagatactcca
+133759/1
CCCFFFFFGHFHGIIIIIJJJJJJJJJJJJJJJIJJJJJJJJJJIJJJJI
@134294/1
gacatcttcaacaatctcgtggttcctctgcacttggtggtccacaaaca
+134294/1
CCCFFFFFHHHHHJJJJJJIJJHIJJJJJJJJJJJJJJJJJJJJJJJJJJ
@5568659/1
cttggtcaggccccgtcgcgtacttgcagaagcatggctgcccaatgatc
+5568659/1
@@@DDAD?FBDHDGHFGGFGCAGCHHEDHGGB@DEHIIEGEHG@EGDCC=
@2876986/1
gtgctgggcctcttgtatgcgaaggtgttgaggcgcttgtggtggtgcac
+2876986/1
CCCFFFFFHHHHHJJJJJJJJHIIICGHIJJJJJJJIJJ=FHCHIEHIJJ
@2876992/1
ggcttcaacagcttgttagcttgccattgtcctttcctaggagtgacttt
+2876992/1
CCCFFFFFHHHHHJJJJJJJJJJJJJJJJIIJJJJJJJJJJJJHIJJJJJ
@1529514/1
gggaatctgattgtgctgttgtggaactgcttcacctgtggccggcggca
+1529514/1
CCCFFFFFHHHHHJJJJJJJJIJJJJJJJJJJJJJJJJJJJJJJJJJHFD
@7585718/1
gccagatgccaaagttcttgatcttcactgggctcttctctgggatttcc
+7585718/1
CCCFFFFFHHHHHIIIJJJJJJJJJJJJJJJJJJJJJIIJJJJJJJJJJJ
@860021/1
ataaggattaaaaataaacttaaagattattaataagaaaaaaataatgc
+860021/1
<BBDFFFFHHHHHJIIJJJJJJJIJIJJJJJJJJJJJJJJJJJJJJJJJJ
@7586136/1
ggcgttcatgcggcaaacgcctattaacattatcatcgttctcagcatgg
+7586136/1
CCCFFFFFHHHHHJJJJJJJJJJJJJJJJJJJJJJJJJIJJJJJJJJJJJ
@860801/1
acgatttcaccagtggtcttcttgaacttcttcaattgacgcaagaagta
+860801/1
@BBDFFFFHHHHHIJJJJJJJIJJIJJJJJJJJJIJJIIJJJJJJJJJFH
@5569725/1
ctggttcatacggcgcgcggtcgcctccttgatgcattgcgtcagaatgc
+5569725/1
BBC;DFFFHHHHHJJJJJJJIJJJJJJJJJJJJHHHHHHHFFDDDEDDDD
@7586658/1
ctccaatcctttactcgaatagtcttttctaacttgaacagtgcgatgtt
+7586658/1
CCCFFFFFHHHHHJIIJJJJJJHIJJJJJJJJJJJJJJJJJFHIJJIJGI
@2212208/1
aatgagacggtgggtagtaagcgcacgaccatttttttctacatttcatt
+2212208/1
;=BDFFFFHHFHHJFHIHGIJJJJJJJJJJJJJJJJJJJJJHHHHHHHFF
@3553169/1
caccagtggtcttcttgaacttcttcaattgacgcaagaagtaccagaaa
+3553169/1
CCCFFFFFHHHHHJJJJJJJJJJJJJJJJJJJJJJJJJJJJHIJJJJJJJ
@2212318/1
gccagaatctagacatgcacaactcttgcagccatccaacgggattgccc
+2212318/1
CCCFFFFFHHHHHJJJJJJJJJJJJJJJJJJJJJJJJJJJJJJJJJJJJJ
@3553575/1
agtagagccttagctgcggaatgcttagcttccttcttagagcgtcccgt
+3553575/1
?@@DFFFFHBHHDFHIIIIGIIIGIIIIIGIGIIIHGGGIEGGGIIIGEF
@861786/1
cactgttgtacataaacacattagaataaaatgtctttcatatgggattt
+861786/1
C@CFFFFFHHHHHGHIJIJJJJJJIIHHHIEHHIIJJJJJJIIIIJFHIJ
@2212868/1
gtactcgcggtacatgttgtgtacacctgagcgagactcataacgcagcc
+2212868/1
BBCFFFFFHHDFHJJJHJJHIHIJIIIIJJJJJJJGIJJIJIJJIJJJIH
@862010/1
gctgatccgagttggatgcggttttcacgaatatattgtgggatgcttaa
+862010/1
CCCFFFFFHHHHHJJJJJJJJHIJJJJJJIJJJJJJJJIJJJJJJJJJJJ
@3553935/1
agtgacggcacctccgacactgaggtcacggtactcgcggtacatgttgt
+3553935/1
@C@FFFFFHHHHHJJJJJJJJJJJJHIJJJJHIJJJJJJJHHHHHFFFFD
@2213010/1
ccaaaatattttttacgatttttgtctgtctgtctgtctgtccgtttgtt
+2213010/1
@CCFFFFFHHHHHJJJJIJJJJJJJJJJJJJJJJJJJJJJJJJJHIJJJJ
@2213168/1
cttatttccgacccacaaacaattaagccttgggtaccgtagcctgtaat
+2213168/1
@CCFFFDFHFHFHJJJJJJJJJFHIJJIJIJGHIHGHIJDGIJIIJIIJG
@2213221/1
tccggtactaacgatcaaatcgatcatgggtccataatcattcctggaat
+2213221/1
CCCFFDDFHHHHGJGIFGIHFHIJJJIJJJ?DGIGHIIIJIJJJJJJJJH
@2213456/1
gttttaagttagttttcatctcaagttcggaaagattataatatttcttt
+2213456/1
CBCFFFFFHHHHHIJJJJJJJJJJJJJJJJJJJJIJJJJJJJJJJJJJJJ
@7588467/1
ccggtactaacgatcaaatcgatcatgggtccataatcattcctggaatc
+7588467/1
CCCFDFFFHHHHHJJ@FFFFHIIJJJJJJGHJJJJJJJJJJJJJJJJJJJ
@3554697/1
ctaggagtgactttcccgtttccaatctccaagacaggaggctccagtac
+3554697/1
<@@FFFFDHBDAHHDCFGBEFCHHGGGIFCE@DFEGBHGGHHICBFGDFH
@7588648/1
gcagcatcttgtcgagaacatgaagccgctttggtttacgttccagttct
+7588648/1
CCCFFFFFHHHHHJGJJJIJIIJJGIJIIJJJJIJHIIIGHFHIJJJJGI
@7588816/1
ctagtttcaaatgacgataaaatatccacttattaaattaatcgcacttc
+7588816/1
CCCFFFFFHHHHHJJJJJJJJJJJJJJJJJJJJJJJJJJJJJJJJJJJJJ
@863053/1
atctgattgtgctgttgtggaactgcttcacctgtggccggcggcacgca
+863053/1
CCCFFFFFHHHHHJJJJJJJJJJJJJJJJJJJJJJJJJJJJJJJHFFDDD
@7589152/1
attgacatgaaacaaacactaaatgtaaatttaagcatcccacaatatat
+7589152/1
@@BFFFFFHGHHHJGIIJJJIJJJJHIIIJJJIJJJIJJJJJJJJJIJJJ
@5571889/1
cttgtattcaaaagaaaacctagaatcactggttcaaattcaaataaaat
+5571889/1
BCCFDFFFHHHHHJIJJJJJIJJJJJJJJJJJJJJJJJJJJJDFHHIIJI
@6246925/1
agcaagtagttcttgaagcacagacacaggtgtcttcaacggaagagatt
+6246925/1
CCCFFFEFHHHHHJJJJJJIIJJJJJJJJJHHIJJJJJJJJJJJJJJFHI
@1530598/1
cttcaacggaagagattccatttcccgtttagcagcttcatccagaggca
+1530598/1
CCCFFFFFHHHHHJIJJJJJJJJJJJJIJJJJJJJJJJJJJJJJJJJJJJ
@2878036/1
gttcgacatcgacataacaataacccctgctattttttttatttttattt
+2878036/1
CCCFFFFFHHHHHJJJJJJJJJIJJJJJJJJJJJJJJJJJJJJJJJJJJJ
@1531221/1
cagcatacataataaaattagaggaagtaggtgctgggcctcttgtatgc
+1531221/1
CCCFFFFFHHDHHCIEGIJIIJJICGIHIHHFHIJJJBHIJGH@FDGIII
@2878070/1
ctcagtaggatggcaaagagacgaagcgcgcgttctcatgtaatttttaa
+2878070/1
CCCFFFFFHHHHHJJJJJJJJJJJIJJJJJJJIJJJJJJJJJJJJJJHHH
@2878384/1
gtcaccttccatgcaaaatcttatcatgcaaattgttacatttatattaa
+2878384/1
CCCFFFFFHHHHHJJJJJJJJJJJJJJJJJJJJJJJJJJJJJJJJJJJJJ
@136120/1
gtcgcaagatagtgagacattcactttttagtcataatcttcagatactc
+136120/1
CCCFFFFFHHHHHJIJGHHIJJIHIJJIGJJHHIJJJJJIIGIJGIIIII
@2879153/1
cgggttggaatgattctggtgggttgtcctgcagagcttgccacatcttg
+2879153/1
BBCFFFFFHHHHHJJJJJJHIJJIJJJJJJJJJJJJJJJJJJJJJJJJJI
@4887717/1
ccggccttgattttataatttagagacacgtgtacatttcgagagaacaa
+4887717/1
CCCFFFFFHHHHHJJIJJJJJJJJJJJJJJJJHIJJJJJJJJJJJIIJJJ
@4887845/1
cataacgcagccagatgccaaagttcttgatcttcactgggctcttctct
+4887845/1
CCCFFFFFHHGHHGGFIIIIIIJHJJIJCHIGIJJJJGFHGIGICHIJJI
@136674/1
aatccttttgtcaatttccttctgcttttcttcctcttcaagagctcggc
+136674/1
CCCFDFFFHHHHFGFIJJJJIJIJGHJJJGIIIIIJJIJJJGIJIJIJIG
@6249358/1
catacataataaaattagaggaagtaggtgctgggcctcttgtatgcgaa
+6249358/1
CCCFFFFFHHHHHJJJJJJJJIGJGIJJHGJJJIJIJJJJIGHIJJJJFH
@4888561/1
gcttgggcctgttttggtagcggcggcgcggtccgtgtggagcatgctcg
+4888561/1
CCCFFFFFHHHHHJJJJIJJJJJJJJJHFDDDDDDDDDDDDDDDDDDDDD
@137148/1
ctgatagagacgatttcaccagtggtcttcttgaacttcttcaattgacg
+137148/1
CCCFFFFFHHHHHJJJJJJJJJJJJIJJJJJJJJIJJJJJJJJJJJJJJJ
@6249903/1
gtggatagctggacaaggcactggcaacgaccaatcatggacttttcttc
+6249903/1
CBCFFFFFHHHHHJJJJJJJJJJJJJJJJIJJJJJJJJJJJJJJJJJJJJ
@4889069/1
gtccatcacaagaagttatttgttcaaataacttattaaaattaatatgc
+4889069/1
CCCFFFFFHHHHHJJHIJJJJJIJJJJJJJJJJJJJJJJJJJJJJJJJJJ
@4889280/1
cttgtattcaaaagaaaacctagaatcactggttcaaattcaaataaaat
+4889280/1
?BBFDDFFHHHHHJJJJJJJJJJJJJJJJIJJHIJJJJIJJJIHIJJIJJ
@6904758/1
ccacataagtaacttcaaatgattgctcagatgcaatttcttgcaagaat
+6904758/1
C@CFFFFFHDFHHIJJJIHJJJJJJJGIHJHHIIJJIJIJJJJJJJJJJJ
@6904853/1
ggccaggttagggccaacagattgtttgagatgtttgtgaaactgcgaca
+6904853/1
@?@DDFFFHHDFHGDHHHGHFIJIHGHJDGHGIIIIGHIIIJIJJIIBEH
@138145/1
ggcctcttgtatgcgaaggtgttgaggcgcttgtggtggtgcacgcgctt
+138145/1
<?@DDBDDFFDFAGH;GGI<FCECHIGEHIGGHBFGBB;7<@FHHIHHDB
@3555311/1
tcgatgtcgaacccaaaaatgtaattaacttttttttgtctgtttgtctg
+3555311/1
CCCFFFFFHHHHHJJJJJJJJHJJJJJJJJJJJJJJJJIJJJJJJJJJJJ
@6905601/1
gttgttaagaggtgttacctgcaacttggccaggttagggccaacagatt
+6905601/1
CCCFFFFFHHHHDGHHJJJJJJJJJJJJJJJJJJGHJJJJJJJJJJJIJJ
@863982/1
cacacaatggtgaactggcgttcatgcggcaaacgcctattaacattatc
+863982/1
CCCFFBDDFHFHHJJJJJJJJJJJJJJJJJJJJJJJJJJJJJJJJJJJJJ
@4264075/1
gcacagttcctcgacgagcaagtagttcttgaagcacagacacaggtgtc
+4264075/1
CCCFFFFFHHHFHGIHHJJIHHGHHCFIIJIIJJCHHJJJJJJIIJCHHG
@865011/1
cacactaattacaaaaaagaaaacatttgtcaccaactcctaaagtcagg
+865011/1
@@@FDFFFFDDHHIIIIIIDIIIHIFFGIGGGGIIIIIIJDDHHCBDD??
@4264332/1
cggaactccaatcctttactcgaatagtcttttctaacttgaacagtgcg
+4264332/1
CCCFFFFFHHHHHJJJJJJJJJJJJJJJJJJJJJJJJJJJJJJJJJHIJJ
@5572384/1
tgtacacctgagcgagactcataacgcagccagatgccaaagttcttgat
+5572384/1
CCCFFEFFHHHHHJJJJJJJJJJJJJJJJJJJJJJJJJJJJJHIJJJJJJ
@7589355/1
ctgcaatcctgcctcacatgattcatccacaaattccaacccttgcgttt
+7589355/1
@CCFFFFFHHHHHJJJJJJJJJJJJJJJJJJJJJJIGJIIIJJJJJJIJJ
@5572488/1
gtagcactgagtgacggcacctccgacactgaggtcacggtactcgcggt
+5572488/1
CCCFFFFFHHHHHIJIIJJJJJJIJIJJIJJGIGJJJJJJJJJJJJJHFD
@5572596/1
ctgttgtggaactgcttcacctgtggccggcggcacgcagacgccttgat
+5572596/1
CCCFFFFFHHHHHJJJJJJJJJJJJJJJJJIJJJJHHFFFDEDDDDDDDD
@5572659/1
cctacttaaagacatcatgataaaaatgtgtcattggagtcatattatgt
+5572659/1
CCCFFFFFHHHHHJJJJJJJJJJJJJJJIIIIJJJJJJJIIJJJJJJJJI
@4264953/1
atcctcgcacgttggcagtaatagtacaagtgaaaagtcacttgccgatg
+4264953/1
CC@FFFFFHHHHHJIJJJHJJJJJIJJJJJHIJJJJJJJJJJJJJJJJJJ
@4265158/1
ggacagctatcttcataaaagctaaacaacatttataaaattagactata
+4265158/1
@@@DDDDDHFHHFIHIBGB?A?AFHIIIIEGFDFEBFGII@@FFBGGIEG
@3557678/1
gtcccatactccttgatttggtaaagcttgctgcccgcctaacgaggaaa
+3557678/1
CCCFFFFFHHHHGJJHIIJJJHIIJJJJJIJJJIJJJJJJJJJJJJJJIJ
@7590100/1
ctttggtttacgttccagttctcgattatcgaatttttcgccatgagtaa
+7590100/1
@@@FFFDDFHDHHGHGBHGHHCFGDHIGIGGDFGHIIIIIGIBHG@D?DF
@2215238/1
aaagataagatgaagaagaggagcaaatggaaaaaaaaattggtgaaaag
+2215238/1
?BBFFFFFHHHHHJJJJJJJJIJJJJJJJJJJJJJJJJIHIJJCHGJIJG
@1532246/1
gctcgttttgttagacttcagtgtagctttgtattatgttcactttctta
+1532246/1
CCCFFFFFHHHHHJGJIJIHIHHIIIJJJJJIJIJIIJIIGHHIJJJJJG
@866917/1
ggcagcttcacatgttttttataataacctctacaagagaatattacatc
+866917/1
CCCFFFFFHHHHHJHJJJJJJJJJJJJJJJJJJJJJJJJJJJJJJJJIJJ
@7590697/1
ggcacctccgacactgaggtcacggtactcgcggtacatgttgtgtacac
+7590697/1
CCCFFFFFHHHHHJJJJJJGHJJJJHIJJJJJJJGIIJJJIJJJJIIJCC
@2215847/1
gggggttattgttatgtcgatgtcgaacccaaaaatgtaattaacttttt
+2215847/1
CCCFFDDFHHHHHIJJJJJJJJJJJJJJJJJJJJJJJFIIJJJIJJJJJJ
@2215938/1
ctgttgtggaactgcttcacctgtggccggcggcacgcagacgccttgat
+2215938/1
CCCFFFFFHHHHHJJJJJJJJJJJJJJJJJJJJJJHHFFFDEDDDDDDDD
@5574050/1
ggcacagttcctcgacgagcaagtagttcttgaagcacagacacaggtgt
+5574050/1
CCCFFFFFHGHHHJJJJIJJIJJHIJJIJJJJJJJJJJJJJJJJJJJCHF
@5574187/1
ctttgtttcatttaaatttacgggctatgccatttatcctcgcacgttgg
+5574187/1
BCCFFDFFHHHHHJJJJJJJJJJJJJJJJJJJJJJJJJGIJJJJJJIJJJ
@5574333/1
ctcgcacgttggcagtaatagtacaagtgaaaagtcacttgccgatggta
+5574333/1
CCCFFFFFHHGHHJJHIGIIJHHJIJJFGI@HHHGIIJJJIJJJGIIIBH
@7591657/1
gaggcaagcgctccaagttgcttggaggcttgggcctgttttggtagcgg
+7591657/1
CCCFFFFDGFHHGGEHIGHJIJJIIGIGGDHHJIGIJJ>FHIGICDGCGH
@7591709/1
ttttgaagattctgatattgatagttttttcattccctgcagagcttgca
+7591709/1
CCCFFFFDHHHHHJIJJJJJJJJJHIJJJJJJJJJJJJJJIJJJJIJJJJ
@1533840/1
gtggattttaatgttattattacagcatacataataaaattagaggaagt
+1533840/1
BBBFFFFFHHHHHJJJJJJJJJJJJJJJJJJJJJJJJJJIJJJJJJHIJH
@7592260/1
gcgttgatgtcgcaagatagtgagacattcactttttagtcataatcttc
+7592260/1
B@BDFFFFHFHHHJJJJJJJGHHIHIGGIIIHIJJJJIGIIJJJJJJJJG
@4890203/1
ctagtacctgataagcccagacctagcccaaattcttcttcttcagccgg
+4890203/1
BCCFDFFFHHHHHJJJJJJJJJJJJJJJJJJJJJJJJJJJJJJJJJJJJJ
@5575421/1
ggcctcttgtatgcgaaggtgttgaggcgcttgtggtggtgcacgcgctt
+5575421/1
CCCFFFFFHHHHHJJJJJJCGHHIJJJJJJJJJGHJGIJFGHJJJJHHFD
@2217520/1
ctgttgtggaactgcttcacctgtggccggcggcacgcagacgccttgat
+2217520/1
@@BDFFDDHHHHGJJJJJJJJJIJJJJIJIJJJJJHHFFFDEDDDDDDDD
@4890589/1
ggtagcactgagtgacggcacctccgacactgaggtcacggtactcgcgg
+4890589/1
CCBFFFFFHHHHFIJJJJJJJJJJJJJJJJJJJJJHIJJJJHJJJJIJHF
@1534483/1
ctcttgtatgcgaaggtgttgaggcgcttgtggtggtgcacgcgcttggg
+1534483/1
CCCFFFFFHHHHHJJJCGHHJIJJJJJJJJGHIFHIFGIJJJJJHFFFDD
@1534652/1
atgggtccataatcattcctggaatccgtgtcgacggcgatgagagccca
+1534652/1
CCCFFDEFHHHHHJJJJJJJJJJJJJJJHIHIJJJJJJJJJJJJJJHHHH
@138263/1
gtggtcattacactccaatctatatcgtaaccattgtcttctttgacggg
+138263/1
B@BFDDFFHHHHHJJJJJJJJJJJJJJFHIJJJJJJIIIJJJJJJJJJII
@1534960/1
cgcaagaagtaccagaaacgggacttagccacaatctggtctggagagaa
+1534960/1
CCCFFFFFHFHHHJJJJJJJJJJJJJJJJJJJJJJJJJJHJJJJJJJJJJ
@5576031/1
attccctgcagagcttgcaaagcttgcaatgatctttccttcttctcttt
+5576031/1
BBCFFFFFHHHHHJJJJJIJJJJJJJJECGHCGHGHHIJHIJJJJJJJJJ
@6250498/1
ggcctcttgtatgcgaaggtgttgaggcgcttgtggtggtgcacgcgctt
+6250498/1
CCCFFFFFHHHHHJJIJIJCGHHJIJJJJJJJJHHJFHJFGIJJJJHHFD
@4891361/1
gtggtagcgggtcggacgagccgtgccttttattgcttggtgagacacga
+4891361/1
BBBFDEFFHHHHHJJJJJJJJJJHIIJJJJJJJJJHHHHHDFFFFEEEDD
@3557889/1
ctcccatgtcacggtagcactgagtgacggcacctccgacactgaggtca
+3557889/1
CCCFFFFFHHHHHJFHJJJJJJIJIIJJJJJJJJJJJJIJJJJJIIJEGH
@3558133/1
gctggacaaggcactggcaacgaccaatcatggacttttcttcaatatcc
+3558133/1
CCCFFFFFHHHHHJJJJJJJJJJJJJJJJJJJJJJJJJJJJJJJJJJJJJ
@139501/1
atgttcgacgtgattctttaatttgacataacttttttatttatgaaccg
+139501/1
BBCDFFFFHHHHHJJJJJJJJJJJJJJJJJJJJJJJJJJJJJJJJJJJJJ
@139674/1
gcattatgggtcttccttcatggccgaggttggggcggcgcgggcatgtg
+139674/1
CCCFFFFFHHHHHJJJJJJJJJJJJJFHIGHIJJJJJFDDDDDDDDDDDD
@1536693/1
ctcataagaagttggttgaactggtgcaatttcttcatgtgtggtcatta
+1536693/1
8=?BDD;?DDDDDEAEDADC:AF9AECC?CDA<EBFE?DDBCD7DDCDE?
@6252157/1
ctgttttggtagcggcggcgcggtccgtgaggagcatgctcgccatcagg
+6252157/1
CCCFFFFFHHHHHJJIJJJGGHFBCDDBBBBDABBDDDDDDDDDDDDCDD
@6252181/1
gtggattttaatgttattattacagcatacataataaaattagaggaagt
+6252181/1
BBBFFFFFHHHHHIJJJJJGJJJJJJJJJJJJJJJJJJJJJJJJJJJJJH
@1537156/1
gttggaatgattctggtgggttgtcctgcagagcttgccacatcttgtaa
+1537156/1
CCCFFFFFHGHHHJJJCGHIHIIIJJJJJJJJJJJJIJJJJJJJJJJJJJ
@4891802/1
cttgttaatgcctggccctcagcgacatgtaagagttcaatggggaagta
+4891802/1
@CCFDFFFHHHHHIIJJJJJJJIJJJJJJJJJJIIHIIIJJJJJJIIIFH
@6252847/1
cctggttacacttaactgtaccgctgcttctatgtattataaaaactaat
+6252847/1
@CCFFFFFHHHHHJJJJJIJJJJJJJJJJJJJJJJJJJJJJJJJJJJJJJ
@6252883/1
agggaatctgattgtgctgttgtggaactgcttcacctgtggccggcggc
+6252883/1
CCCFFFFFHHHGHJIJJJJJJIIJJJIJJJJJJJJJJJJJJJJIJJIJHF
@6253529/1
cagtggtcttcttgaacttcttcaattgacgcaagaagtaccagaaacgg
+6253529/1
@CCDFFFFHHHHHJJGIJJJIJJIJJJJJJJJJJJJJIDFHIJIIJJJJI
@6909767/1
ctggacaatgtttttttaattaatttttaatttattagtagttgttgatt
+6909767/1
CCCFFFFFHHHHHJJJJHIIJJJJJJJJJIIJJJJJIJIJIIIJHIJHJJ
@6909811/1
cataacgcagccagatgccaaagttcttgatcttcactgggctcttctct
+6909811/1
@CCFFFFFHHHHHJJJJJJJJJJHIJJJJJJJJJJJJJHGIJJJJJJJJJ
@6909843/1
cgggaattttgtttggtatctgataccgacacatggtaggttccatggat
+6909843/1
CCCFFFFFHHHHHJJJIJJJJJJJJJJJJJJJJJJJIIJJHJJJJJJJJI
@140996/1
cttggtacaaagcaaaggtcgggcagttcgtcaacaagacattactagct
+140996/1
?@@FFFFFGFDDHGBEGG?E@@A@BHHHBGGEG@F<FGGGGGHIIICHEC
@2883695/1
gttaagtcaaattaaagaatcacgtcgaacattctatgcttataccatta
+2883695/1
@@@F1BDFHHHHHJIJJJJJIJJJJJJJJIIIJGIIIIJJJIJJIIIIJI
@141174/1
aggtgctgggcctcttgtatgcgaaggtgttgaggcgcttgtggtggtgc
+141174/1
CCCFFFFFHHFHHJJJJJJJJJJHIIJCHGHJIJJJJJJJJIJJIJJEHH
@2884424/1
gccagatgccaaagttcttgatcttcactgggctcttctctgggatttcc
+2884424/1
CCCFFFDFHDFHHEHHGIGCIIGEHIIGGG3BDHIIGIIIGIDGGGGHIG
@6910750/1
tgattttccagttcattattcccactcgcattctcttgtccattaacagc
+6910750/1
CC@FFFFFHHHHHJJJJIJJIJJJJJJJJIIJJJJJJIJJJIIIIJJIJI
@2884891/1
gggatcctaacttcgcaaccactaattccagtgataaattcactctagca
+2884891/1
CCCFFFFFHHHHHJIJJJJJJJJJJJJJJJJGHHIJJJIJJJJJJJJJJJ
@2885261/1
cacctgtggccggcggcacgcagacgccttgatgacctccactttgatga
+2885261/1
CCCFFFFFHHHHHJJJJJJJJJJJJJHHHFFFFFEEEEEDDDDDDDDDDD
@4893214/1
gtgaaaactgcccctcagatacaccgtcacggaacacaaatatcttcttc
+4893214/1
CCCFFFFFHHHHHJJJJJJJJJJJJJJJJJJJJJJJJJJJJJJJJJJJJJ
@4893278/1
gtgctgttgtggaactgcttcacctgtggccggcggcacgcagacgcctt
+4893278/1
CCCFFFFFHHHHHJJJJJJJJJJJJJJJJJJJJJJJJHHFFDDDDDDDDD
@4893329/1
ccgcaatgttggagcttggtacaaagcaaaggtcgggcagttcgtcaaca
+4893329/1
CCCFFFFFHHHHHJJJJJJHIJJJJJJJJJJJHJJJJJIJIJJJJJJJJJ
@2885830/1
gcgataccttgtggctgtgacttgtagtcaaggtggagattttactatct
+2885830/1
CCCFFFFFHHHHHJJJJHJJJJJJHJJIJJJIJCGIGIGIJJJJJJJJJJ
@867487/1
cgtaaacaaaacaattaattatcacataaaaccaaacctctggttcgatt
+867487/1
CCCFFFFFHHHHHJJJJJJJJJJJJJJJJJJJJJJJJJJJJJJGIJJHIJ
@4266988/1
cttgttgttaagaggtgttacctgcaacttggccaggttagggccaacag
+4266988/1
CCCFFFFFHHHHHJJFHIIJJJJJJJJJJJJJJJJJJGHJJJJJJJJJJJ
@868065/1
cgtttagcagcttcatccagaggcaagcgctccaagttgcttggaggctt
+868065/1
CCBFFFFFHHHHHJJJJJJJJJJJJJJJJJJJJJIJJJJJJJJJIJJJJJ
@4267413/1
gttcacattgacaaacttaggtttgcttacagccattcccaactgtcctc
+4267413/1
CCCFFFFFHHHHHJJJJJJJJIJJJJJJJJJJJJJJJJJJJJJJJJJJJJ
@868245/1
gccagatgccaaagttcttgatcttcactgggctcttctctgggatttcc
+868245/1
CCCFFFFFHHHHHJHIJJJJJJJJJJJJJJJJJJJJJJJJJJJJJJJJJJ
@7593545/1
cttcttagagcgtcccgtacccatagcaacaagatcagcgactgtcacac
+7593545/1
C@@FFFFFGHGG@FGIGHHHHJHGHIJJIJJHHJGIIJIGGGFIFGHIJJ
@1537353/1
aggcgcttgtggtggtgcacgcgcttgggcagagggaatctgattgtgct
+1537353/1
?BBFFFFFHHHHHIIFHHIJJJJJJJJJJJJJIJJJHJJJJJIJJJJHHH
@4268679/1
gtaggtgctgggcctcttgtatgcgaaggtgttgaggcgcttgtggtggt
+4268679/1
@@@DDDDDF>FB?EF?EFGIBHH@F7CFB1?CC?GEEEGAGIIGGH7;@5
@1538176/1
ctcgcacgttggcagtaatagtacaagtgaaaagtcacttgccgatggta
+1538176/1
@C@FFFFFHHHHHJJIJJJJJHHIIJIHGGHGJJJJJJJJIJJIGIIJFH
@5576740/1
gcaagaagtaccagaaacgggacttagccacaatctggtctggagagaag
+5576740/1
CCCFFFFFHHHHHJJJJJJJJIJJJJJJJJJJJJJJJJHIJJJJJIJJJJ
@7594786/1
gtggtgcacgcgcttgggcagagggaatctgattgtgctgttgtggaact
+7594786/1
@CCFFFFFHHHHHJJJJJJJJIJJIJJJJJJIJJIIJIJJJJJIJJIJIJ
@7594862/1
atacataataaaattagaggaagtaggtgctgggcctcttgtatgcgaag
+7594862/1
@CCFFFFFHHHHHJJJJJJJIJJJJJJJJJJJJJJJJJJJJIJJJJJIII
@3561431/1
gtcgaacactattctatgcttataccattaatctccgcaactatttgacg
+3561431/1
CCCFFFFFHHHHHJJJJJJJJJJJJJJJJJJJJJJIJJJJJJJJJJJJIJ
@2218280/1
cagagggaatctgattgtgctgttgtggaactgcttcacctgtggccggc
+2218280/1
CCCFFFFFHHHHHJJJJIJJJJHJJJJJJJJJJJJJJJJJJJJJJJJJJJ
@2218887/1
cccatgtcacggtagcactgagtgacggcacctccgacactgaggtcacg
+2218887/1
CCCFFFFFHHHHFHJJJJJJJJHHIJJJJJJJJJJJJJJJJJJJJJJJJJ
@1539545/1
ctcatcttgtatagaggaggcttgggctcgctctccgaagggagcttgcg
+1539545/1
CCCFFFFFHHHHHJJJJJJJJJJGHJJJJIJJJJJJJIJJJJGIIJJJJJ
@5577970/1
ataaaatatccacttattaaattaatcgcacttctttgttttatttaaaa
+5577970/1
CCCFFFFFHHHHHJJIJJJJJIJJJJJJJJJJJJJJJJIJJJJJJJJJJJ
@7596098/1
gttttacaagggcaggttgaactcacaccattcaatttaaaagaaactgg
+7596098/1
CBCFFFFFHHHHHJJJHIJJJJJIIJJJJJJJJJJJJJJJIJJIIJIJJJ
@1539685/1
ctgagaatggtttagattcacaattttgtccgctggacaatgttttttta
+1539685/1
CCCFFFFFHHFHHIJIIJJJJJJIJJJJIIJJJJJJJJJIIIDGIIIJJE
@1539707/1
ctttcacaatcttcgtgggactagtagtcatttctttctgccactcttta
+1539707/1
@B@FFFFFHHHHHJJJJJJIJJHIHIJJIJIJJIIJJJJJIJJJJJJJJI
@1539909/1
tgatttggtaaagcttgctgcccgcctagcgaggaaacgcggccgccata
+1539909/1
@@@DDBDDAFH?BGGEEDEC>BCE:FGI>GGBEEACGFB>EBHEDCBBBC
@2219436/1
gcaagaagtaccagaaacgggacttagccacaatctggtctggagagaag
+2219436/1
CCCFFFFFHHHFFIJJJJJJJJJJJIJJJJJJJJJIFHHHIJJJIIJJJI
@5578574/1
gtgctgggcctcttgtatgcgaaggtgttgaggcgcttgtggtggtgcac
+5578574/1
CCCFFFFFHHHHHJJIJJJJJHIJJEHHHJGJJJJJJJJHIICHIEEHIJ
@5578597/1
gttcaagttaaccgcaatgttggagcctggtacaaagcaaaggtcgggca
+5578597/1
@@CADFDDFFHHGJGGBGFFHGIJJIJJJEGCFD@FGBDE;FFBFEAEHE
@4896314/1
caatcctttactcgaatagtcttttctaacttgaacagtgcgatgtttta
+4896314/1
CCCFFFFFHHHHHJJIJJJJJJJJJJJJJJJJJJJJJJIJJJJJJJJJJJ
@2886163/1
cggcacctccgacactgaggtcacggtactcgcggtacatgttgtgtaca
+2886163/1
@BBDFFFFHHHHHJJJJJJJHIIJJJHJJJJJJJJHIJJJJIJJIJHHHH
@4896803/1
gtgggttgtcctgcagagcttgccacatcttgtaagcagcctgacgctta
+4896803/1
CBCFFFFFHHHHHJJJJJJJJJJJJJJJJJJJJJJJJJJJJJJJJJJJJJ
@2220254/1
gtgacttgtagtcaaggtggagattttactatctttcaagtcggcataac
+2220254/1
??@FFFFFHGHHHJIJICGHJJ>GHHIJIIJJGIIJJGGGHEHIGHIEGF
@5579173/1
cttcaaatgacgacaccacagttccagtctcaggcacattgccattagta
+5579173/1
CCCFFFFFHGHHHJJJJJJJJIJJJJJJJJJJJJJJJJJJJJJJJJJJII
@6912881/1
tggcaatacaacaacgacaagctgcaactgtacgaatgtgctcttgaggt
+6912881/1
CCCFFFFFHHHHHJJJJJJJGIJJJJJJJJIIJJJJJJHIHJJIJJJJJC
@2220388/1
gtgcattgtaaaattctagacacacatgccacatattcaggcattatgta
+2220388/1
CBCFFFFFHHHHHJJJJJJJJJJJJJJJJJJJJJJJJJJJJJJJJJJJIJ
@6912965/1
cccgccggtgctcttgtagaacatgatgagtagctcctgcaccatgctgc
+6912965/1
CCCFFFFFHHHHHJJJJJJJJJJJJJJJJJIJJJJJJJIJJJJIJJJJJJ
@6254838/1
gtaggtgctgggcctcttgtatgcgaaggtgttgaggcgcttgtggtggt
+6254838/1
CCCFFDDFHHHHGIJJJJJIJJJJJJJJJGFGHIIIJIIIJJJGIIHIJA
@2886685/1
ctgtggccggcggcacgcagacgccttgatgacctccactttgatgatct
+2886685/1
CCCFFFFFHHHHHJJJJJJJJJJJHHHHFFFFFFEEDEEDDDDDDDEFDE
@6913265/1
cgacgacgacactgtacagttagaaatgttacaacctctatactttgcat
+6913265/1
CCCFFFFDFFFFHGJIJJIJJIJJIJIJIGIJGHIIGIJIIGHHFHIJIJ
@4897334/1
ccacaaattccaacccttgcgtttcaaaacaattcattttaggttcaagt
+4897334/1
@@@DFFEFFFFDHJGIJIJJJEHGGGHIJFJJGHGHIIJIGEIBFHGGIJ
@5579729/1
gggctatgccatttatcctcgcacgttggcagtaatagtacaagtgaaaa
+5579729/1
CCCFFFFFHHHHHJJJIJJJJJJJJJJJJJJJIJJJJJIJJJJJGHIJJJ
@1541624/1
ggttattgttatgtcgatgtcgaacccaaaaatgtaattaactttatttt
+1541624/1
B@BDFFFFHHHHHJJJJJJJJJJJJJJJJJJJJJGIJJJJJJJJJJJJJJ
@5580119/1
cggtcaccgaaggcggcggccgcattcggtttaatagaaaccgaattaat
+5580119/1
@@CDDFFFHFHHHJIJIJJJHFDDDDDEDBDDCDDECDDDDDDBDDDDDD
@5580182/1
cttttctaacttgaacagtgcgatgttttacaagggcaggttgaactcac
+5580182/1
CCCFFFFFHHHHHJJJJJIIJJJJJHJJJJJJJJIJJJJJHIJJJJJJJJ
@6255745/1
gtcacggtagcactgagtgacggcacctccgacactgaggtcacggtact
+6255745/1
CCCFFFFDHHHGHJJJJHIJJJIJJJJJJJJIJJJJJJJJHIJJJJHIHH
@6255789/1
aatattattaaacgaagaacatgcggctgaattgcagcatcttgtcg
+6255789/1
@@CFFFFFHHHHHJJJIJJJJIHJIIJJJJJJJJJJJJJJJJJIHIJ
@6256102/1
cttcaaatgacgacaccacagttccagtctcaggcacattgccattagta
+6256102/1
CCCFFFFFHHHHHJJJJJJJJJJJJJJJJJJJJJJJJJJJJJJJJJJJIJ
@6256193/1
tgatcagccggagcagctccggtaagtttgtcgagtagagccttagctgc
+6256193/1
CCCFFFFFHHHHHIJJJJJJJJGIJJIJJJJJJJJJJJJJJJJJJJJIJI
@6914341/1
gtcgagtagagccttagctgcggaatgcttagcttccttcttagagcgtc
+6914341/1
CCCFFFFFHHHHHJJJJJJJJJJJJJJJJJIJJJJJJJJJJJJJJJJJIJ
@6256239/1
ccgcatttcatatttgtttgtttgtatataacgtgtattacaaaatagtt
+6256239/1
@CCFFFFFHHHHHIJJJJJJIIIJHIIJIJJJJIJHGIIJJIJJJJJJII
@5580759/1
aaatggaaaaaaaaattggtgaaaagaatcacaagtaagatactgcaaac
+5580759/1
CCCFFFFFHHHHGJGIJJJGHGJJIJJJJJJJJJJJIJJJJJJJJJJJJH
@5581102/1
ctcagcatggtaagaaggtggcggccagaatctagacatgcacaactctt
+5581102/1
CCCFFFFFHHFHHJJJJJFHIJJJJJJJJIJJJJJJJIIJJJJJJJJJJJ
@871033/1
ctttttgtcagcacagaatagtcgcgtgtgatgccgcttttgcaccacaa
+871033/1
@@@DDDD?FBHHFDEG9CHHIGBFGHIIIBG@GFBDA@FGI>FHE>@@AH
@5581230/1
ctctttctctcttagagaaactgtgttttctttctctttctcgcttagag
+5581230/1
@@@DBDDFFHHHHIIIIEDHHGIIIHHEGFHIICHGHGHHGGIEHDHIEI
@871331/1
cgatgttttacaagggcaggttgaactcacaccattcaatttaaaagaaa
+871331/1
CCCFFEFFHHHGHJIJJIJJIIIJGIJJJJJJJJJJJJJJJJIJJJJJJJ
@5581706/1
cctattgctacataatatatgaaacgatctgccttggtataggtacgttt
+5581706/1
CCCFFFFFHHHGHJIJJJJJJJJJJJJJJJJJJJJJJHGIIJJGHIJIJJ
@2889398/1
caacggaagagattccatttcccgtttagcagcttcatccagaggcaagc
+2889398/1
CCCFFFFFHHHHHJJJJJJJJJJJJJJJJJJJJJJJJJJJJJJJJIIJJG
@5582197/1
tcttgaagcacagacacaggtgtcttcaacggaagagattccatttcccg
+5582197/1
CCCFFFFFHHHHHJJJJJJJHIIJJJJJJJJJJJJJJIJJJJJJJJJJJJ
@2890774/1
gcttgggcctgttttggtagcggcggcgcggtccgtgtggagcatgctcg
+2890774/1
CCCFFFFFHHHHHJJJJHHJJJJJJJJHFDDBDDDDDDDDDDDDDDDDDD
@5583553/1
ggttcaaattcaaataaaatcactctgcaatcctgcctcacatgattcat
+5583553/1
BCBFFFFFHHHHFGIJJJJJJJJJJJJJJJJJJJJJJJJJJJJJJJJJJJ
@5583768/1
ctttatacatttcggcatggcgatcatgtcgatggcttggtttattccca
+5583768/1
CCCFFFFFHHHHHJJJJJJJJJJJJIJJIJJJJJJJJJJJDHIJJJJJJI
@4269802/1
atgtcactgaacttctcttaaacgactggaccgattttgatgattttttt
+4269802/1
CCCFFFFFHHHHHJJJJJJJJJJJIJJJJHIJJGIJJJJHJJIJJJJJJJ
@5584112/1
cttgaacttcttcaattgacgcaagaagtaccagaaacgggacttagcca
+5584112/1
@BCFFFFFHHHHHIJJJJIJJJJJJJJJEHIJGJIJJJIIIJJJJJJJJI
@143769/1
ccttcttagagcgtcccgtacccatagcaacaagatcagcgactgtcaca
+143769/1
@CCFFFFFFFHHHFFHIICFHIJJHIFHIJJJJIIIIIIJIJJHH@CHHG
@143814/1
ctcgacgagcaagtagttcttgaagcacagacacaggtgtcttcaacgga
+143814/1
CCCFFFFFHHHHHIJJJJJJJJJJJJJJJJJJJJJJJGIIJJJJJJJJJI
@143873/1
cagtcacccaacacaaacaagacatcatagacaagaaccaac
+143873/1
@@?BDDFFGFHGGHIIIGIIJJIGIIJGIJJJGGHJIIIIJJ
@4270603/1
caggcatctgcaccaagactggcgctcctgctggagatgtgggtgtagct
+4270603/1
CCCFFFFFHHHHHJJJJJJJJJJJJJJJJJJJJJHIGIIGHJJHJHIJJJ
@5585199/1
ctcatcttgtatagaggaggcttgggctcgctctccgaagggagcttgcg
+5585199/1
CCCFFFFFHHHHHJJJJIJJJJJGHJJJJJJJJJIJIIJJJJFHIJJJII
@3563446/1
gtcgcgtacttgcagaagcatggctgcccaatgatcggcattccggcgtc
+3563446/1
CCCFFFFFHHHHHJJJJJJJJJJJJJJJJJJJJJJJJJJJJJJJJJJHFF
@3563490/1
gtttattttgtttttctctgtgatctgtttcttggcatctatagatgtcg
+3563490/1
CCCFFFFFHHHHHJJJJJJJJJJJJJJHHJIJJJJJJIIJIJJJHHIIJJ
@145002/1
cggacgtcacggtaagcattcatcagaatgctatgcaacatcttcatctt
+145002/1
??@DDFFDFGGHBGGIIIIEDGIIGGCEIGIIIIEHGGIIIIHIIGGGIG
@3564044/1
gtacaaagcaaaggtcgggcagttcgtcaacaagacattactagctg
+3564044/1
CCCFFFFFHHHHHJHIJJJIJJIJJJIJJJJJJJJJJJJJJJJJIJJ
@3564351/1
gccagatgccaaagttcttgatcttcactgggctcttctctgggatttcc
+3564351/1
CCCFFFFFHHHHHJIJJJJJJJJJJJJJJJJJJJJJJJJJJJJJJJJJJJ
@3564509/1
cctcttgtatgcgaaggtgttgaggcgcttgtggtggtgcacgcgcttgg
+3564509/1
CCCFFFFFHHHHHJJJJFHIIJIJJJJJJJJIJJJJJHHIJJJJJHFFFD
@145767/1
gggcagtgctggggactccgggcgcagcaccagtcgtgctcgcagccgcg
+145767/1
CCCFFFFFHHHHHJJJJJJJJJJJJJJJJJJJJIJJIIJJJJHFFFDDDD
@3564824/1
gtttcatttaaatttacgggctatgccatttatcctcgcacgttggcagt
+3564824/1
BBCFFFFFHHHHHJJJJJJJJJJJJJJJJJJJJJJJJJJJJJJJJJJJJF
@1542512/1
gaaaagaatcacaagtaagatactgcaaacatgccagttataaagcatag
+1542512/1
CCCFFFFFHHHHHJJHIJJJJJJJJJJJJIJJJJJJJJJJJJJJJJJJJJ
@6914560/1
cctgcaacttggccaggttagggccaacagattgtttgagatgtttgtga
+6914560/1
CCCFFFFFHHHHHIIIJHHHIJJJJJJJJJIHHIFHEIJJJGIFHHHGHG
@6914622/1
gctgggcctcttgtatgcgaaggtgttgaggcgcttgtggtggtgcacgc
+6914622/1
CCCFFFFFHHHHHJJJJJJJJJJEGHIJIJJIJJJJJHIIHIJHHJJJJG
@2222892/1
cacacaatggtgaactggcgttcatgcggcaaacgcctattaacattatc
+2222892/1
CCCFFDDDHHFHHIJJJJJJJJJJJJJJJJJJJJJJJJJJJJJJJJJJJJ
@2222900/1
gggaggggggagggtcattcaatgtctccttccgtcttgggtgaggcata
+2222900/1
CCCFFFFFHDBDDD?CDDEEEEEDDEDDDDDDDDCDDDDDB?BBBDDBDD
@4897788/1
ggcgtgttaccgaccagagtagcaaccaccttcaatcctttaacgaatgc
+4897788/1
CCCFFFFFHHHHHJJJJJJHIJJJJJJJJJJJJJJJJJJJJJJJIJJJJI
@6915415/1
gtcgaatattccctgacacctcacccagggcgggatatggaattttaatt
+6915415/1
CCCFFFFFHHHHHJJJJJJJJJJJJJJJJJJJJJEHFFFFFFEEEEEEEE
@4898182/1
catccacaaattccaacccttgcgtttcaaaacaattcattttaggttca
+4898182/1
C@CFFFFFHHHHHJJJJJJJJJJJJJJJJJJJJJJJJJJIJJJJJJHJJJ
@1543634/1
gtttcctttgcagctccagcatgatcctatccgtgtagccttggagacca
+1543634/1
BBBFFFFFHHHHHJJJJJJJJJJIJJJJJJJJJIJJJJJJJJJJJJJJJJ
@146894/1
gtcgaacattctatgcttataccattaatctccgcaactatttgacggat
+146894/1
CBCFFFFFHHHHHJJJJJJJJJJJJJJJJJJJJJJJJJJJJJJJJJJJHJ
@1544018/1
taatattattaaacgaagaacatgcggctgaattgcagcatcttgtcgag
+1544018/1
CCCFFFFFHHHHHJJJJJJJJJJJJJJJJJJJJJJJJJJJJJJJJIJJJI
@147239/1
gttcacctttagaagtatgtttttagctgtcatctggttcatacgccgcg
+147239/1
CCCFFFFFHHHHHJJGHIJJJJJJJJJJJJJJJJJJJHIJJJJJJJJJJJ
@1544156/1
ccgcgacttcgttcgcgtggaatagtgacttccggcaaatttttggtttt
+1544156/1
CCCFFFFFHHHHHJJJJJJJDHGGHGIJJJJJJJJJJJIJJJJJHHEFFF
@4270931/1
agtgacggcacctccgacactgaggtcacggtactcgcggtacatgttgt
+4270931/1
BCBFFFFFHHHHHJJJJJJJJJJJJHIJJJJHIJJJJJJJIHHHHFDFF?
@2891093/1
cttgttgttaagaggtgttacctgcaacttggccaggttagggccaacag
+2891093/1
CCCFFFFFHHHHHJJFHIJJJJJJJJIJJJJJJJJJJHIJJJJJJJJJJJ
@4899529/1
tcttggttgaacggaactccaatcctttactcgaatagtcttttctaact
+4899529/1
CCCFFFFFHHHHHJJJJIJJJJJJJJJJJJJJJJJJJJJJJJJJIJJJJJ
@4271602/1
cgattgcatctgtgaggggcgtcgggtcacattacatactctgtatttcc
+4271602/1
CCCFFFFFHHHHHJIJJJJJJJJJJJGIHJJJJJJJJJJJHHHHHHHFFF
@4899760/1
cagaaataattcatagcaaaaattaaagttagtctattatagtttcaaaa
+4899760/1
CCCFFFFFHHHHHJJJJJJJJJJJJJJJIIJJJJJJJJJJJJIJJJJJIJ
@6917223/1
cgggcagttcgtcaacaagacattactagctgagaatatttttttccgtt
+6917223/1
CCCFFFFFHHHHHJJJJJJHJJJJJJJJJJJJJJJJJJJJJJJJJJJJIJ
@3565474/1
gtagcttggtagtttttcctttaattgagctagcaatactctcttatttc
+3565474/1
CCCFFFFFGFHHHJJIIIJJJIJIGIHCHHGAGIIII<?C?DFGGCEGIG
@7597645/1
gaactgcttcacctgtggccggcggcacgcagacgccttgatgacctcca
+7597645/1
C@CFFFFFHHHHHFHFGHIIJJJIIJGGGEHEHGFFDEDDDDCDDDDDD9
@6258695/1
ctccgacactgaggtcacggtactcgcggtacatgttgtgtacacctgag
+6258695/1
@@@DDDDDHHDFAEBEEGHI?:EEG7FHG@?DGIHHGHIGGHIIIDHIIG
@6918070/1
tgccaattcactgttcattacctgtgaaaactgcccctcagatacaccgt
+6918070/1
CCCFFFFFHHHHHJJJJJJJJJJJJJJJJJJJJJJJJJJJJJJJJJJJJI
@2893180/1
tgcgataccaagtatttggtacaaattttttttaaacgtattttaagctg
+2893180/1
CCCFFFFFHHHHHJJJJJJHIJJJJJJJJJJJJJJJJJIJJJJJJJJJJJ
@2893452/1
gccatccaacgggattgcccatcaatttatcttcaaatgacgacaccaca
+2893452/1
@?@DDDDDB?CFD6?CD?AFAAHGGH>GHEEHBGGEBFH>FHAGH>BBDB
@7598958/1
gcaccagttcatatttgggcacagttcctcgacgagcaagtagttcttga
+7598958/1
CCCFFFFFHHHHHJJJJJJJJJJJJJJJJJJIJJJJJIJJIJJJJJJJJJ
@2893688/1
tccatttcccgtttagcagcttcatccagaggcaagcgctccaagttgct
+2893688/1
CCCFFFFFHHHFHGGGIIIIJIJIJJJJJIIGGHIJJIJJJJJJIGIJIG
@6260077/1
gttttttcattccctgcagagcttgcaaagcttgcaatgatctttccttc
+6260077/1
@CCFFFFFFHFFHGIIJJJIJJIJEIIJIIJJJIIGFGDGF?@FHIJIJI
@7599742/1
gacgcaagaagtaccagaaacgggacttagccacaatctggtctggagag
+7599742/1
CCCFFFFFHHHDFIJJJJJJJJJJJJJJJJJJJJJJJJJJJHJJJJJJJJ
@2894409/1
gtggattttaatgttattattacagcatacataataaaattagaggaagt
+2894409/1
BBBFDFFFHHHHHJIJJJJJJJJJJJJJJJJJJJJJJJJJJJJJJIJJJI
@2894613/1
cggacatttcaattttatttagttggtcttggttgaacggaactccaatc
+2894613/1
CCCFFFFFHHHHHJJJIJJJJJJJJIFHHJIJIJJIIJJJJIJJJJJJJJ
@6261239/1
gctagccgggcggatgtatggcagtagctaactcgtccgagggtcaattc
+6261239/1
CCCFFFFFHHHHHIJJIJIJJJJJJJJJJJJJJJJJJHHFFDD@DDDFED
@3569274/1
cacgtggtagcgttatcactgtctttacttttaattttcactgatttgca
+3569274/1
CCCFFFFDHHGHHIJJJIJJJJJJJJJJJJJJJJJJJJJJJJJJJJJJJJ
@2896074/1
ctcatcttgtatagaggaggcttgggctcgctctccgaagggagcttgcg
+2896074/1
CCCFFFFFHHHHHJJJJJJIJJJGHJIIJJJJJIIJJJJJJJIJJJJJJJ
@873608/1
atcctaacttcgcaaccactaattccagtgataaattcactctagcacgt
+873608/1
<@CFFFFFHHHHHIJJJJJIJJJJJJJIHGIIJJJIIJIJJJJJJJIJJG
@874769/1
cctgcttcatacaacaacttgcaagcatttagagctgctgatctctttgc
+874769/1
CCCFFFFFHHGHHJJJJJJJJJJJJJJJJJJJJJJJJJJJIJJJJJJJJJ
@875544/1
gttcgtgaatcatgccctcaatctgcaccagttcatatttgggcacagtt
+875544/1
CCCFFDDFHGHHGJJJJIJJJJJJJJIJJJJJIJIIJGIIGIIGIGIIGI
@875839/1
ctggagagaagatcctcatcttgtatagaggaggcttgggctcgctctcc
+875839/1
BCCFFFFFHHHHHJJJJJJJJJJJJJJJJJJIJJJJJJJJIJJJJJJIJJ
@875851/1
cacccataaagaactgtttgcctctcatgtcccatactccttgatttggt
+875851/1
CCCFFFFFHHHHHJJJIJJJJJJJJJJJJJJJJJJJJJJJJJJJJJJJJH
@876224/1
gtcacggtagcactgagtgacggcacctccgacactgaggtcacggt
+876224/1
@@@BDADB:@FDFIIIGEHEH7:@FHEG?DF<DGGHHCGGCGCFAG5
@5586830/1
tgtttgtctgtttgtctgtttgtctgttcgtctgtgcgcgctaatctcag
+5586830/1
CC@FFFDFHHHHHJGHIIHHIJHJJJJJJJHHIIJJIIJJJJJIJJJJIJ
@6263964/1
gggtcattgaacttatagttcaaaatcgtttccacatcatttctagaata
+6263964/1
?@@DB=DD<FCFFIFIDB<A<ACFAFFEIFIDFFDDF@GEFEFBGIFDFF
@2223937/1
caccacagttccagtctcaggcacattgccattagtagactgatcagccg
+2223937/1
C@BFFFFFHHHHHJIJJJJJJJJJJJJJJJJJJJJHIIIIJJJJJJJJJJ
@2224362/1
atccgggttggttccaaagttctccctgtacgatggatgagttagggccg
+2224362/1
CCCFFFFFHGHHHJJJJJJIJJJJJJJJHIJJIJJJIJJJJIIJIJJGHJ
@6919170/1
ctcccacacgtttcacttcagcatagacaggtgtcttccctggcaataca
+6919170/1
CCCFFFFFHHHHHJJJJJJJJJJJJJJJJJJFGHIJJJJJJJJJJJJIJJ
@2224616/1
aatgtggatagctggacaaggcactggcaacgaccaatcatggacttttc
+2224616/1
@BBFFFFFHHHHHJJHJJJJJJJJJJJJJJJJJJJJJJJJJJJJJJJJJJ
@6265671/1
gtggtgcacgcgcttgggcagagggaatctgattgtgctgttgtggaact
+6265671/1
@CCFFFFFHHHHHJJJIJJJJIJJJFHIJJJJJJJIJJJJHIIIJIJIJJ
@4900942/1
gccgctttggtttacgttccagttctcgattatcgaatttttcgccatga
+4900942/1
CCCFFFFFHHHHHJJJIJJJJJJJJJJJIJJJJJJJJJJJJJJJJJJJJJ
@6265789/1
ctcttgtatgcgaaggtgttgaggcgcttgtggtggtgcacgcgcttggg
+6265789/1
CCCFFFFFHHHHHIIICGHHHIJJJJJJJJHGIHIJBGHJJJJJHFFFDD
@1545089/1
ataaaaatataatttgcctgacaaataacatctaattattgcaattaaaa
+1545089/1
@CCFFFFFHHHHHJJIJJJJJJJJJJJJJJJJJJJJJJJJJJJJJJJJJJ
@6265830/1
gtggcgcacagggcacgcttgcgcatgacatctatacatgccattggcgt
+6265830/1
BB@FFFFFHHHHHJJJJJJJJJJJJJJJJJJJJJJJJJJJJJJJJJJJJH
@5588320/1
ctctgtttcctttgcagctccagcatgatcctgtcagtgtagccttggag
+5588320/1
CCCFFFFFHHHHHJJJJJJJJJJJJJJIJJJJJJJJJIJJJJJJJJJJJJ
@1545204/1
gcagcattatgggtcttccttcatggccgaggttggggcggcgcgggcat
+1545204/1
CCCFFFFFHHHHHHIIJJJJJJJJJJJJJHIJHIJIJJJJFDDDDDDDDD
@6265999/1
gggctctgtgcctggctcccatgtcacggtagcactgagtgacggcacct
+6265999/1
CCCFFFFFHHHHHJJJJJJJJJJJJJJJJFHIJJJJJJJGIIJJJJIJJI
@150256/1
gccaagtataatggtccattctatgcacctcctccaatgtgtctggtgct
+150256/1
CCCFFFDDHHHHHJHHIIJJJJIIGHIJJIJJJJJJIJJJJJJJIHHIII
@1545365/1
attcaatttaaaagaaactgggtgcgtgcaggatcctcgtcattgcctgg
+1545365/1
CCCFFFFFHHHHHIJJJJJJJIFHIJHIJJJIIIJJJJJIJJJJJJJJJJ
@6266155/1
gccaaacgaatacctgtttatattagttggtgaatacggtctaaccgact
+6266155/1
CCCFFFFFHHHHHJJJHJJJJJJJJJHJJJHIJJJJJIJHIJJJJJJJJI
@2225384/1
ccttcgtgtacttacggcgatcagcccaacgtttgaaatgcatgatatta
+2225384/1
CCCFFFEFHHHHHJJJJJJJJJJJJJJJJJJIJJJJJJJJJJJJJJJJJJ
@150431/1
cttccttcttagagcgtcccgtacccatagcaacaagatcagcgactgtc
+150431/1
CCCFFFFFHHHHHJJJJJJJJIJJJJJJJJJJJJJJJIJJJJJJJJJJJJ
@2225481/1
ctttctttggagtttgtatacttaattcgatgttatacatatagcatttc
+2225481/1
CCCFFFFFHHHHHIJJJJJJJJJJJJJJJJJJJJJJJJJJJJJIIJJJJJ
@7600750/1
ctgtggccggcggcacgcagacgccttgatgacctccactttgatgatct
+7600750/1
CCCFFFFFHHHHHJJJJJJJJJJJHHHHFFFFFFEEDEEDDDDDDDEEDE
@7600967/1
ccttgttgttaagaggtgttacctgcaacttggccaggttagggccaaca
+7600967/1
CCCFFDFFFHHDFBFGAEFHHHHGIGGFIIIGEHGFGIDFFAFGGIEEH?
@6266544/1
ctccggtactaacgatcaaatcgatcatgggtccataatcattcctggaa
+6266544/1
CCCFFFFFHHHHHJJJJCFHFAHHIJJJJJJGIIJJJJJJJJJJJJJJJJ
@4274112/1
ctggagagaagatcctcatcttgtatagaggaggcttgggctcgctctcc
+4274112/1
@CCFFFFFHHHHHJJJJJJJJJJHJJJJJJJJJJJJJEEHIJIJJGIJJJ
@4902257/1
atacataataaaattagaggaagtaggtgctgggcctcttgtatgcgaag
+4902257/1
CCCFFFFFHHHHHJJJJIJJJJJJIJJIIJJJJJJJJJJJJJJJJJJFHI
@151115/1
cgacactgtacagttagaaatgttacaacctctatactttgcattaaaat
+151115/1
@@@FFFFFCDHHHIGHGEHDCGEHHHHEGHGGIGEEHCHIIGGFIIGIII
@151142/1
gcctggctcccatgtcacggtagcactgagtgacggcacctccgacactg
+151142/1
CCCFFFFDDHHHFGHGGGGGFAGGIJJIAE?CFDBHIDGEHIEIJGGEHI
@4274387/1
ctccaaagcattctgggctgcagatgactgtgcatccttgctagtaagtc
+4274387/1
CCCFFFFFHHHHHJJJJJJJJJJJJJJJJJJJJJJJJJJJJJJJJJJJIJ
@7601682/1
caatcctttactcgaatagtcttttctaacttgaacagtgcgatgtttta
+7601682/1
CCCFFFFFFGGFHGIJIIIJJJIJIIIJIGIJHGIIIJHIJJJJJDFIGI
@4274442/1
agcacgggctctgtgcctggctcccatgtcacggtagcactgagtgacgg
+4274442/1
@CCFFFFFHHHHHJJJJJJJJJJJJJJJJJJJJJHJJJJJJJJJHIJJJJ
@3570380/1
cttgtggtggtgcacgcgcttgggcagagggaatctgattgtgctgttgt
+3570380/1
CCCFFFFFHHHHHJJJJJJJJJJJJJJIJJJHIIJJJJJJJJJJJJJJJH
@2898432/1
aatttatcttcaaatgacgacaccacagttccagtctcaggcacattgcc
+2898432/1
@@BFFFFFHHHHHJJJIJJIJJJJJJJJJJJJJJJJJJJJJJIJJJJJJJ
@4274848/1
cgggctctcaggcaggcaagatgggcgtagtaggtaggcgtagggta
+4274848/1
CCCFFFFFHHHHHJJJJJJJJJJJJJJHIJ:0?GBFHJJJFHIJJCH
@4274978/1
gcggccagaatctagacatgcacagctcttgcagccatccaacgggattg
+4274978/1
?<;D=DDBDHAFF@FG@DEC@H9FEEHBGBEGEB?FHIGHEHBHBH@0B8
@2898616/1
gtgttgaggcgcttgtggtggtgcacgcgcttgggcagagggaatctgat
+2898616/1
BBBFFFFFHHHHHJJIJJGIJHIJJJIJJJJJJJJJJJJJHHHHFFFFEF
@2899164/1
ccagtggtcttcttgaacttcttcaattgacgcaagaagtaccagaaacg
+2899164/1
CCCFFFFFHHHHHJJJJJJJJJJJJJJIJJJIJJJJJJJHIJJJJJJJJJ
@4275480/1
ctggcaacgaccaatcatggacttttcttcaatatccacataagtaactt
+4275480/1
CCCFFFFFHHHHHJJJJJJJJJJJJJJJJJJIJJJJJJJIJJJIGIJJJJ
@2899309/1
ggcacgcttgcgcatgacatctatacatgccattggcgttcaaaaggtta
+2899309/1
CCCFFFFFHHHHHJJJJJJJJJJJJJJJJJJJJJJJJJJJJJJJJJJIIJ
@3571310/1
atacataataaaattagaggaagtaggtgctgggcctcttgtatgcgaag
+3571310/1
CCCFFFFDHFHFHIJIIHIJDHIGHIJCGHHIJJ8CFGHIIHIIJIIGFH
@3571832/1
cccgtttccaatctccaagacaggaggctccagtactttagctttgacag
+3571832/1
@CCFFFFFHHHHHJJJJJJJJJJJJIJJJJJJJHJIJIJJIJJJJJIJJI
@4276157/1
gggctctgtgcctggctcccatgtcacggtagcactgagtgacggcacct
+4276157/1
B@@DDFFFHHHHGJIJIHIIJIIHIJIJJDHIIIIJJJJIIJJIJIJJJJ
@2900529/1
gtttgctggactccagaaccatcctccactgccttatagtataactctgc
+2900529/1
CCCFFFFFHHHHHJJJJJIJJJJJJJJJJJJJJJJJJJJIJJJJJJJJJJ
@3572802/1
cacagttccagtctcaggcacattgccattagtagactgatcagccggag
+3572802/1
CCCFFFFFHHHHHJJJJJJJJJJJJJJJJJJJHJJIJJJJJJJJIJJJJJ
@3572843/1
catcaaatacaggttttagtgcgccaaatattttattgtaacaatgaacc
+3572843/1
CCCFFFFFHHHHHGHJJJJHJJJJJJJJJJJJJJJJJJIJJJJJJJJJJJ
@2901071/1
gctacagtacattctactgtttgtccattttctaactgaagaggaaacga
+2901071/1
=:?ABDB2AAFBCEFFIEF:AIEA<?CFA<<C9FH@AC?BB:::D;??BG
@3573048/1
cggctttggtggttctttggctgcctctggtggaggtttctcctgtg
+3573048/1
;?;DB?D?:2A;DB?EDB9;3FGII@BB?F1?F;DEB3??GGFIBF8
@1547257/1
gtccatcacaagaagttatttgttcaaataacttattaaaattaatatgc
+1547257/1
CCCFFFFFHHHHHJJIJJJJJJIJJJJIJJJJIJJJJJJJIIJICGIIIC
@2901312/1
cagctctatgttcttagccaactgcgctaaatgctgattctgtacaatag
+2901312/1
CCCFFFFFHHHHHJJJJJJJJJJJJJJJJJJJJJJJJJJJJJIJJJJJJE
@3573769/1
agttagaaatgttacaacctctatactttgcattaaaataatgcccattt
+3573769/1
@CCFFFFFHHHHHIJJJIJJJJIIIJJGGII<HIIGJIJJIIJIGIJJJJ
@1548098/1
cagatgcaatttcttgcaagaattgcacaaagttgaagtccttgttgtta
+1548098/1
CCCFFFFFHHHHHJJJJJJJJJJJJJJJJJJJIJJJJJIIJJJJJJJJJJ
@1548106/1
atctgattgtgctgttgtggaactgcttcacctgtggccggcggcacgca
+1548106/1
C@CFFFFFHDHFHJGIJJGIFIJJJJJJHJIACCGGHIJIJHIIHFFDDD
@1548132/1
ggtggtgatactgttatcctgtaatggtacagcctgtcattgttgctctg
+1548132/1
BCBFFDDDHHHHHJJJJJJJJJJJJJGFHHJJJJIJJIIJJJHJJJJGHG
@2226036/1
cttcagccggctttggtggttctttggctgcctctggtggaggtttctcc
+2226036/1
CCCFFFFFHHHHHJJJHIJHIJJJJJJJJJJJJJJJJGHIIJJBFHIJJJ
@2226046/1
cagaggcaagcgctccaagttgcttggaggcttgggcctgttttggtagc
+2226046/1
CCCFFFFFHHHHHJJJJJJJJJJJJJJJJJJJJJJJJJJJIJJJIJGHIG
@2226182/1
cttctgtttgtccgtcaaagcatttattgtggccgctctaggcagcaaac
+2226182/1
CCCFFFFFHHHHHJIJJJJJJJIJJIJJIIIIIJIJJJJJJJJIJJJJIJ
@2226255/1
ctcatcattagacttgacctcgtccaacaccttgaactctctcagcctct
+2226255/1
CCCFFFFFHHHHHJJJJJJJJJHIJJJJJJJJJJJIJJJJJJJJFHJJJJ
@879365/1
gtgctgttgtggaactgcttcacctgtggccggcggcacgcagacgcctt
+879365/1
@@@FFFFDFHHHHIIIGHGHJJIIIEGIIIGIJJIJJGEFFDDDDDDBDD
@2226862/1
ggtagcactgagtgacggcacctccgacactgaggtcacggtactcgcgg
+2226862/1
BCBFFFFFHHHHFHIJJJJGIJJJJJJJJJJJIJJIJJJJJIIJJJJJHF
@5589297/1
cccagacctagcccaaattcttcttcttcagccggctttggtggttcttt
+5589297/1
CCCFFFFFHHHHHJJJJJJJJJJJJJJJJJJJJJJJJJJJJHIJHIJJJJ
@5589401/1
catggtaagaaggtggcggccagaatctagacatgcacagctcttgcagc
+5589401/1
@CCFFDEFHHHHHHIJJJJJJJJJJJJJJJJJJJJJJJJJJJJJJJJJJJ
@2227047/1
ctttcatattcgcatctttttcgctcatactctcgcctttcatcaaatct
+2227047/1
BCCFFFFFHHHHHJJJJJJJJJJJJJJJJJJJJJJJJJJJJJJJJJJJJJ
@880300/1
ctcttcctcgggttggaatgattctggtgggttgtcctgcagagcttgcc
+880300/1
@@@FFFEEGHHGFGBHFHIIGGIJBHIEGGB:;DFGIIGIGGIEECHGBF
@2227372/1
atacataataaaattagaggaagtaggtgctgggcctcttgtatgcgaag
+2227372/1
CCCFFFFFHGHGHJJJJJIJIIJIJIJEFGIIIIJEHIJJJJIJIJJHHI
@5589768/1
atgttttacaagggcaggttgaactcacaccattcaatttaaaagaaact
+5589768/1
@@CDFFFFHHHHHJJIJJJJJJJJJIIJJJJJJJIJJJJJJJJJJJJIGH
@5589805/1
ctccaattcaaccttatcattaccaatcggtaaaggatctcttgtataca
+5589805/1
CCCFFFFFHHHHHJJJJJJJJJJJJJJJJJJJJJJJIJJJJJJJJJJJJJ
@6267659/1
catgaaacaaacactaaatgtaaatttaagcatcccacaatatattcgtg
+6267659/1
CCCFFFFFHHHHHJJJJJJJHHIJJJJJJJJJJJJJJJJJJJJJJJJJIJ
@6267721/1
gggaatctgattgtgctgttgtggaactgcttcacctgtggccggcggca
+6267721/1
CCCFFFFFHHHHHIIJJJJJJIJJJJJJJJJJJJJJJIJJJJJJJJJHFD
@880880/1
gtggtggtgcacgcgcttgggcagagggaatctgattgtgctgttgtgga
+880880/1
@CCFDFDFHHHHHJJJJJIJIIIHIIJJIEIJJIIJJIGHDGGGHEHGIG
@880890/1
ctttgaacatataggtagtactggcctggctacttgatgcttcaccatca
+880890/1
CCCFFFFFHHHHHJJHIJIJJJJJJJJJJJJJJJJJJJJJJJJJJJJJJD
@2227971/1
cactaattctatgcaaagtatagcttgtatttgttatgtaaccactccat
+2227971/1
CCCFFFFFHHHHHJJJJJIJJJJJJJJJJJJJJJJJJJJJJJJJJJJJJJ
@6922251/1
cttggttgaacggaactccaatcctttactcgaatagtcttttctaactt
+6922251/1
CCCFFEFFHHHHHIJJJJJJJJJJJJJJJJJJIJJJIJJJJJJJJIJJJJ
@6922338/1
cgacgcttcagcagagtgcacacaatggtgaactggcgttcatgcggcaa
+6922338/1
@@@FFFDFFFDDHIII@CHHIIEFCCCGHHIIIGGGGGGHIIGIIIGIII
@881374/1
gctcagatgcaatttcttgcaagaattgcacaaagttgaagtccttgttg
+881374/1
CCCFFFFFHHHHHJJJJJJJJJJJJJJJJJJJJJJIIIJJJJJJJJJJJJ
@6268354/1
ctcagatgcaatttcttgcaagaattgcacaaagttgaagtccttgttgt
+6268354/1
CCCFFFFFHHGHHJJJJJJJJJHGIJJJJJJJJJJJJJJJJJJJJJIJJJ
@6922447/1
ctgggcctcttgtatgcgaaggtgttgaggcgcttgtggtggtgcacgcg
+6922447/1
CCCFFDFFHHHHHIIIGGGGFHGHHHGIGJIJIBD=FGGIIGAFGCHGEH
@152413/1
cccgtttagcagcttcatccagaggcaagcgctccaagttgcttggaggc
+152413/1
CCCFFFFFHHHHHJJJJJJJJJJJJJJJJJJJJJJJJJJJJJJJJJJJJJ
@881684/1
gttgttgtggaactgcttcacctgtggccggcggcacgcagacgccttga
+881684/1
CCCFFFFFHHHHHJJJJJJJJJJJJJJJJJJJJJJHHHFFDDEDDDDDDD
@152502/1
gttggaatgattctggtgggttgtcctgcagagcttgccacatcttgtaa
+152502/1
CCCFFFFFHDHHHJJJAGHIIJIJJJJJJJJJJJGIIJJJJJIJIJIEHI
@6268861/1
aatttatcttcaaatgacgacaccacagttccagtctcaggcacgttgcc
+6268861/1
;::DBDBDHHA<DEHHAGGH:?EAD@BE<<FBFGDFABGGG?9DGDB2@=
@6923069/1
ggttgaacggaactccaatcctttactcgaatagtcttttctaacttgaa
+6923069/1
CCBFFFFFHHHHHJJJJJJJJJJJJJJJJIJJJJJJJJJJJJJJJJJJJJ
@6923176/1
gtcgcaagatagtgagacattcactttttagtcataatcttcagatactc
+6923176/1
CCCFFFFFHHHHHIIIHJJJJJJJJJJJJJJJJJJJJJJJJJJJJJJJJJ
@5591324/1
cacgtagttctcagcttccctgcaaagttaaccatcttgtattcaaa
+5591324/1
@@BFDEFDHHHHHJJJJIIGIJJIJJJJIHGHJJJFIJJGGHJJJIG
@4903053/1
agctaactcgtccgagggtcaattcaatatactacaagattgtttgtgga
+4903053/1
CCCFFFFFHHHHHJJJJJFHIJJJJJJJJJJJJJJJJJJJJJJJJJIJIJ
@6269690/1
cgcatcacaacatgacataacctaaaagcgcatttatttttctggccatt
+6269690/1
CCCFFFFFHHHHHJJJJJJJJJJIJJJJJJJJJJJJJJJJJJJJJJJJJJ
@6924340/1
cttttatatttgttaactgtccttcattgagggtcgggaacttatggtat
+6924340/1
@CCFFFFFHHHHHJJJJJJJJJJJJJJJJIJJJIJJJJJJJJJIJJJFIJ
@153678/1
catctttagcacttggttcatcttttgaagattctgatattgatagtttt
+153678/1
CCCFFFFFHHHHHJJJGIJJJJJJJJJJJJIJJJJJJJJJJJJJJJIJJJ
@5592176/1
aagacatgtaggaactgtccctcggagatgccgtcccggtacataatgat
+5592176/1
?BBFFFFFHHHHHJJJJJJJJJJJJIJIJJJJJJJJJJJHJJJJJJJJJJ
@4277596/1
ctcataacgcagccagatgccaaagttcttgatcttcactgggctcttct
+4277596/1
?@@DDDDDBAD?FCAGBAHHDBF@B??FFFHIGIIIGDHEG>DHGGGGGI
@153781/1
gcacctccgacactgaggtcacggtactcgcggtacatgttgtgtacacc
+153781/1
@CCFFFFFHHHHHJJJJJIJIJJJGIJJJJJJJGHIJJJHJJIJJJJDDC
@4903881/1
gctggagatgtgggtgtagctttaaggggatctgctgtctgtggagctga
+4903881/1
CCCFFEFEHHHHHJCGGHJIIJJJJIJJJJJIJJJJJJJJJIJIJJJJJH
@5592306/1
gtcctttctaaggttctaaactatatctgtaccaaatttcaaccaaatcc
+5592306/1
CCCFFFFFHHHHHHHIJJJJJJJJJJJJJJJJJJJIJJJJJJJJJIJJJJ
@7603293/1
cttgtggtggtgcacgcgcttgggcagagggaatctgattgtgctgttgt
+7603293/1
BCCFDFFDFFHGHJJJJJJJIIJJJJIJJJJHIIJJJJGGIHHGIGIIJ@
@4277859/1
gccagaatctagacatgcacagctcttgcagccatccaacgggattgccc
+4277859/1
CCCFFFFFHHHHHJJJJJJJJJJJJJJJJJJJJJJJJJJJJJJJJJJJJJ
@5592797/1
cacagttccagtctcaggcacattgccattagtagactgatcagccggag
+5592797/1
CCCFFFFFHHHHHJJJJJJJJJJJJJJJJIJJGIGIIJJIJJJJJJJJIJ
@6925052/1
ctgagtgacggcacctccgacactgaggtcacggtactcgcggtacatgt
+6925052/1
CCCFFDFFHHHHHJJJJJJJJJJJJJJJIJJJJJFIIJJJJJHBHFFFFF
@6925304/1
cctaaataatgctgaatattaaactggaaatatccacacgtatttttttt
+6925304/1
CCCFFFFFHHHHHJJJJJJJJJJJJJJIGIJJJJJJJJJJGIJJJJJJJJ
@2903191/1
tgagtgacggcacctccgacactgaggtcacggtactcgcggtacatgtt
+2903191/1
CCCFFFFFHHHHHJJJJJJJJJJJJJJHIJJJJHIJJJJJJJEHFFFFFF
@7604277/1
ggtagaataaggattaaaaataaacttaaagattattaataagaaaaaaa
+7604277/1
BCBDFFFFHHHHHJJJJJJJJJJJJJJJJIJHIJJJJJJJJJJJJJJJJJ
@7604543/1
gcactgagtgacggcacctccgacactgaggtcacggtactcgcggtaca
+7604543/1
@@@FFAADADFHDIIHIGIGGBEGGGGG?B@?DBG:?7C;BGCBG:BBBD
@6926039/1
gtcctgcagagcttgccacatcttgtaagcagcctgacgcttagcaagtt
+6926039/1
CCCFFFFFHHHHHJJIIIJJJJJJJJJJJJIJIIIIJJIJIJIJJJIJJJ
@155132/1
attggcacacaggcataatgccatattcaaatgggaagtggtgataa
+155132/1
@@BFFFFFHHHHHJJJJJJJJJJJJJJJJJJJJJJIJJIJJIHJJJJ
@2903730/1
gggctatgccatttatcctcgcacgttggcagtaatagtacaagtgaaaa
+2903730/1
CCCFFFFFHHHHHJJJJJJJJJJJJIJJJJJJHJJJJJIJJJJJIJJJJJ
@2903742/1
attgaaaataaaaataaaaaaaatagcaggggttattgttatgtcgatgt
+2903742/1
CC@FFDADHB>DFGGDHIEAEFHCH>FGGGD:8??GGHBF@BB;4@H74@
@2903743/1
caccacagttccagtctcaggcacattgccattagtagactgatcagccg
+2903743/1
CCCFFFFFHHHHHJJJJJJJJJJJJJJJJJJJJJJGIJJJJJJJJJIJJJ
@6926235/1
agcactgagtgacggcacctccgacactgaggtcacggtactcgcggtac
+6926235/1
@BCFFFFFHFHHHJJJJJJJJJJJJJJJJJJJHIJJJJGHIJJJJJHFFF
@2903990/1
ctcataacgcagccagatgccaaagttcttgatcttcactgggctcttct
+2903990/1
CCCFFFFFHHHHHJJJJJJJJJJIJIJJJJJJJJJJJJJJJJJJJJJJJJ
@155331/1
cttggtttattcccatcagtttggagttcacctttagaagtatgttttta
+155331/1
@<?DD?DD8FFDDGGIIDDB@BHGFAFHCEHHIIIIIIGFFHIIH<FG@?
@6926493/1
gcctgggatgccacccggcaccactcccgggtgaggatgcactacatttc
+6926493/1
CCCFFFFFHHHHHJJJJJJJJJIJJJJJJJJFHJJJIIIJJJJJJJJJJG
@7605991/1
cttgctagtaagtcctgagccatagcaaacagccactggcaatgtggata
+7605991/1
CCCFFFFFHHHHHJJJJJJJJJJJJJJJJJJJIJJJJJJJJJJJGIJJJI
@6927425/1
gaggaagtaggtgctgggcctcttgtatgcgaaggtgttgaggcgcttgt
+6927425/1
CCCFFFFEHHHHHIIJJJIJJJIJJHIJJJJGIIIFHIGHIIJJIJGIID
@7606298/1
gccaatcttcagtatttttgcgtactggagtgccgtatcccgtgtcatcg
+7606298/1
CCCFFFFFHHHHHIJJJJJJJJJIJJJJJJHIIJJHJJJJJJHIJJJJJJ
@2905398/1
caaaggtagtaagtcagctgttccacttcattatcagggatcttgccgtc
+2905398/1
CCCFFFDDHHHHHIJJJJJJJJJJJJJJJJJ>HIJJJJJIJJJJJJJJIJ
@6927984/1
gcagcatcttgtcgagaacatgaagccgctttggtttacgttccagttct
+6927984/1
CCCFFFFFHHHHHJJJJJJJJJJJJJJJJJJJJJHJJJJJHJJJJJFHIJ
@1550388/1
ccctaagtaggtatacatctattaaattcaaacgcagagctcattatgtt
+1550388/1
CCCFFFFDHHHFHIIJJJJJJJJJJJJJJJJJJJJJJJJJJJJJJJJJJJ
@2905893/1
acaaattccaacccttgcgtttcaaaacaattcattttaggttcaagtta
+2905893/1
@@CFFFFFHGHHHJJJJJJIJJJJJJJJJJJJJIJJJJJJJHIJJJIHIJ
@3576906/1
cctcttcctcgggttggaatgattctggtgggttgtcctgcagagcttgc
+3576906/1
CCCFFFFFHHHHHGHIJJJJJJJJJJJJIJJJFHIHJJJJJJJJJIJJIJ
@2906256/1
ggcgcttgtggtggtgcacgcgcttgggcagagggaatctgattgtgctg
+2906256/1
CCCFFFFFHHHHHJGHIJJJJJJJJJJJJJJJJJJIIJJJJJJJJJJJJH
@1551270/1
gccagatgccaaagttcttgatcttcactgggctcttctctgggatttcc
+1551270/1
CCCFFFFFHHHHHJHJJJJJJJJJJJJJJJIJJJJJJJJJJJJJJJJIJJ
@3577773/1
ggagtgagcacgggctctgtgcctggctcccatgtcacggtagcactgag
+3577773/1
BCCFDEFFHHHHHJJJJJJIJJJJJJJJJJJJJJIJIJJJHIJJJJJJJJ
@1551370/1
gcaagaagtaccagaaacgggacttagccacaatctggtctggagagaag
+1551370/1
CCCFFFFFFHHHHJJJJJJJJJJJJJJJJJJJJJJJJJIJJJJIJJJJJJ
@1551470/1
ctgacgcttagcaagtttcttagacttgccagttcccacttcacgacgct
+1551470/1
CCCFFFFFHHHHHJJJJJJJJJJJJJJJJJJJJJJJJJJJJJJJJJJJJJ
@3578346/1
gcctctttcgcagccaacttctggcgctccttgaacgaaggtttcgccat
+3578346/1
CCCFFFFFHHHGHJJJJJJJJJJIJJJJJJJJJIJJJIJJJHIJJJJJJJ
@3578784/1
aggcgcttgtggtggtgcacgcgcttgggcagagggaatctgattgtgct
+3578784/1
CCCFFFFFHHHHFHIHIJIJJJJJJJJJJJJJJJJJHIJJJJJJJJHHFH
@2907924/1
ccgcaatgttggagcttggtacaaagcaaaggtcgggcagttcgtcaaca
+2907924/1
@CCFFFFFHHHHHJJJJJJHIJJJJJJJJJJJHIJJJJJIFIJJJJIJJJ
@3579274/1
gtgctgttgtggaactgcttcacctgtggccggcggcacgcagacgcctt
+3579274/1
BB@FFFFFHHHHHJJJJJJJJJJJIJIJJJJJJJJJJHHFFDDCDDDDDD
@1553514/1
gttgttaagaggtgttacctgcaacttggccaggttagggccaacagatt
+1553514/1
CCCFFFFFHHHHDGIJIJJJJJJJJJJJJJJJJJHIJJJJJJJJJJJIJJ
@1553716/1
gcctcttgtatgcgaaggtgttgaggcgcttgtggtggtgcacgcgcttg
+1553716/1
CCCFFFFFHHHHHJIJJJFGHHJJJJJJJJJJHIIFHJGHJJJJJJHFFD
@882610/1
cttgttgttaagaggtgttacctgcaacttggccaggttagggccaacag
+882610/1
CCCFFFFFHHHHHJJGHHIJJJJJJJJJJJJJJJJJJHGIJJJJJJJJJJ
@1554164/1
gtcacggtactcgcggtacatgttgtgtacacctgagcgagactcataac
+1554164/1
CCCFFFFDHHHHHJJJHIIJJJIJJJJJJJHIIJJJJJJJJJJJJJJJJI
@6271289/1
gtgctgggcctcttgtatgcgaaggtgttgaggcgcttgtggtggtgcac
+6271289/1
@@CFDFDDFHGGHIJHHGHIIGGIB9C??FGHGGHEGGGCAFFDH;CEGG
@1554842/1
ccagtagcaaaataaaagtattacagagatgatttacatgcaaatacaat
+1554842/1
CCCFFFFFHHHHHJJJJJHHJJJJJJJJIIJJJJJJJJJJJJJJJJJJJJ
@1554853/1
ggcatctatagatgtcggtggcgcacagggcacgcttgcgcatgacatct
+1554853/1
CCCFFFFFHHHGHJIIHIJJJJJJJJJJJJJJJJJJJFIJJIJJJJIJHH
@883832/1
gcacagttcctcgacgagcaagtagttcttgaagcacagacacaggtgtc
+883832/1
CCCFFFDFHHHHHJJJJJJIIIGHIGIJJJJJJJJJJJJJJJJJJJBGGI
@883835/1
ctgggatgccacccggcaccactcccgggtgaggatgcactacatttccg
+883835/1
CCCFFFFFHHHHHJJJJJJJJJJJJJIJJDGIJIJJJJJJJJJJJJJJJJ
@1554978/1
gtagcctgtaatttttgtctttcgcgaaatattccgcgacagatgtcttt
+1554978/1
CCCFFFFFHHHHHJJJJJJJJJJJJJJJJIJJJJJJJJJJJJJJJHHHHH
@884104/1
gttaagtacgtaactttaaaatattgactggaatatattctagctcgaat
+884104/1
@@@FFFDDHHBHBE>EGHIGIICGIIGIEHIIIIIIIIIIIH>FHGGG;D
@1555314/1
ctgcaatcctgcctcacatgattcatccacaaattccaacccttgcgttt
+1555314/1
CCCFFFFFHHHHHJJJJJJJJJJJJJJJJJJJJJJJJJJJJJJJJJJHIJ
@5593849/1
ggctatgccatttatcctcgcacgttggcagtaatagtacaagtgaaaag
+5593849/1
CCCFFFFFHHHHHJJJJJJJJJJJJJJJJJJJJJJJJIJJJJJIJJJJJJ
@884875/1
cgcaagaagtaccagaaacgggacttagccacaatctggtctggagagaa
+884875/1
CCCFFFFFHHHHHJJJJJJJJJJJJJJJJJIJIJJJJJJGIJJJJJJIJI
@156195/1
cacgacgcttcagcagagtgcacacaatggtgaactggcgttcatgcggc
+156195/1
CCCFFFFFHHHHHJJJJJHIJJJJJJJJJJHJJJJJJJJJJJJJJJJJJI
@1556120/1
gtagcactgagtgacggcacctccgacactgaggtcacggtactcgcggt
+1556120/1
CCCFFFFFHHHHHIJJJJJJJJJJJJJJJJJJJJGHJJJJHIJJJJJHFD
@885323/1
gtaagtcctgagccatagcaaacagccactggcaatgtggatagctggac
+885323/1
CCCFFFFFHHGHHJJJJJJJJJJJJJJJJJJJJJJJJHIJJJJJJJJJII
@4278909/1
ttggcgttactgcttaatactactcactgatttatgtagcatcatcttgt
+4278909/1
CCCFFFFFGHHHHJJJJJJJJJJJJJJJJJJJJJJJJJJJJJJIIJJJJJ
@5594578/1
gtgaaactgcgacaccttgtggctgtgacttgtagtcaaggtggagattt
+5594578/1
CBCFFFFFHHHHHJJJJJJIIJJJJGIIJJJJJJJIJJJJJFHIHIHJJJ
@4278991/1
cacatgattcatccacaaattccaacccttgcgtttcaaaacaattcatt
+4278991/1
CCCFFFFFHHHHHJJJJJJJJJJJJJJJJJJJJJJJJJJJJJJJJJJJJJ
@885477/1
gtgaagtcttcaagtttggtgtcttctttcattacaatgtcacattgtag
+885477/1
@@@FFEADFDH?FGHGIGHFGIJJJGEHGEHIIJIIIGIGICGGHIGIHJ
@5594855/1
gtcctgcagagcttgccacatcttgtaagcagcctggcgcttagcaagtt
+5594855/1
BBCFFFFFHHHHHJIJJJJJJJJJJJIIJJJIJJJIIJJJJJJJJJGIHJ
@156725/1
catctggttcatacggcgcgcggtcgcctccttgatgcattgcgtcagaa
+156725/1
CCCFFFFFHHHHHJJJJIJJJJJJJJJJJJJJJHHHHHHHFFFFDDDDDD
@5594935/1
tcctgcctcacatgattcatccacaaattccaacccttgcgtttcaaaac
+5594935/1
CCCFFFFFHHHHHJJJJJJJJJJJJJJJJIJJJJJJJJJJJIJJJJJJJJ
@4279379/1
cacggtagcactgagtgacggcacctccgacactgaggtcacggtactcg
+4279379/1
CCCFFDFFHHHHHJJGIJJJJJJJJJJJJJJJJJJJJJHIJJJJGIJJJF
@6273712/1
ctcatataacactttgacaggctgctgtgggatacggctggagaacaaat
+6273712/1
CCCFFFFFHHHHHJJJJJJJJJJJJJJJJJJJJJJJJJJJJBFBGDHIJ<
@5595263/1
gttgattttggaatgttttacattggatccgacaaatgttcaaattaaag
+5595263/1
BCCFFFFFHGGFHJIHIIJJJJJJHIGIJJJIJGJIJJGIJJJGIIJIGG
@5595340/1
cacgacgctcggacatttcaattttatttagttggtcttggttgaacgga
+5595340/1
CCCFFFFFHHHHHJJJJJJJJJJJJJJJJJJJJJJJJJJJJJJJJJJJJJ
@6929496/1
gttgaggcgcttgtggtggtgcacgcgcttgggcagagggaatctgattg
+6929496/1
CBCFFFFFHHHHHFHIEGHEGHIJJJJJJJJJJJJJJJJJHHHHFFFFFF
@4905877/1
tgacatacgaccaattaaaacaccaaaaagcataatttatgataaaaaaa
+4905877/1
CCCFFFFFHHHHHJJJJJJJJJJJJJIJJJJJJJJJJJJJJJJJJJIJJJ
@5595612/1
gacaaataacatctaattattgcaattaaaacatgactaaagatttgatt
+5595612/1
BBCFFFFFHHHHHJJJJJJJJJJJJJJJJJJJJJJJJJJJJJJJJJJJJJ
@5595681/1
ctcgcggtacatgttgtgtacacctgagcgagactcataacgcagcc
+5595681/1
CCCFFFFFHHHHHJJJJJIJJFGHIJJJJJJJJJJJJJJJJJJJJJJ
@4280199/1
gtcacggtagcactgagtgacggcacctccgacactgaggtcacggtact
+4280199/1
@B@FFFFBFHDHHJJIJECHIJJGHJIHIJJIIJJJJIJJFHHIGIGEHH
@6929967/1
caacagattgtttgagatgtttgtgaaactgcgacaccttgtggctgtga
+6929967/1
CCCFFFDFHHHHHJJJJJJJJJJJJJJJJJJJJJJJJJJJJJJJJJIFHF
@157679/1
ctggttgttaactccgaaaattatatcataatcattataactgcgaagaa
+157679/1
@CCFDFFFHHHHHJJJJJJJJJJJJJJJJJJJJJJJJJJJJJJJIJJJJJ
@6930130/1
gtgcgtgcaggatcctcgtcattgcctggcatacaaggcaaagcaccgac
+6930130/1
CBCFFFFFHHHHHJJJJJJJJJJJJJIJJJJIJJJJJJJJJJJJJJJIJJ
@4906487/1
gccgccaattcactgttcattacctgtgaaaactgtccttcagatacacc
+4906487/1
CCCFFFFFHHHHHIIJJJJJJIJJJJJJJJJJJJJIJJJJJJJJJJJJJJ
@157903/1
ctgggcctcttgtatgcgaaggtgttgaggcgcttgtggtggtgcacgcg
+157903/1
CCCFFFFFHHHHHJJJJJHIJJFGHIIJJJJJJJJJIJJIJJGHIJJJHG
@2908744/1
gttaagaggtgttacctgcaacttggccaggttagggccaacagattgtt
+2908744/1
CBCFFFFFHDFHHJJJJJJJIJIIIJJJIJJIJJJJJJJJJIJJIJJJGI
@4907199/1
gctgggcctcttgtatgcgaaggtgttgaggcgcttgtggtggtgcacgc
+4907199/1
CCCFFFFFHHHHHIJJJJJJIJJHHHHJJJJJJJIJJJJJIJJIGIJJJH
@6931145/1
gtcctttctaaggttctaaactatatctgtaccaaatttcaaccaaatcc
+6931145/1
CCCFFFFFHHHHHGHIJJIJJJJJJJJJJJJJJJJJJJJJJJJJJJJJJJ
@7606779/1
gcaaagagttgtcgatatgtggatgtagctgccattatgtagactgttgt
+7606779/1
CCCFFFFFFHHHHJHJJIJIJJIJJIJJJJJJJJJJJJJIJJJIJJJJJH
@4907810/1
cagtactggatatttaggttacctgcagaagatcactagaataggaagac
+4907810/1
BBCDFFFFHHHHHJJJJJHIJJJJJJJJJJJJJJJJJJJJJJJJJJJJJJ
@3579731/1
ggtaaatatcgtacgaatcgcggcatgaaatgaaactgtgagcaagtggt
+3579731/1
BC@FFFFFHHHHHIJJJJJJJJJJJJJJJJJJJJJJJJJJJJJJJJHJJF
@6932190/1
ctgggctgcagatgactgtgcatccttgctagtaagtcctgagccatagc
+6932190/1
CCCFFFFFHHHHHJJJJJJJJJJJJJJJJJJJJIJJIIJJJJJJJJJJJJ
@2910401/1
gccccgtttgcatatatgtcttgacatacatttttgaattatatccaaaa
+2910401/1
CCCFFFFFHHHHHJJJJJJJJJJJJJJJJJJJJJJJJJJJJJJJJJJJJJ
@2910941/1
atgtcacggtagcactgagtgacggcacctccgacactgaggtcacggta
+2910941/1
CCCFFFFFHHHHHJJJJJJHJJJJJJJJJJJJJJJJJJJJJJHIJJJJHH
@7608510/1
ggcagtaatagtacaagtgaaaagtcacttgccgatggtagaataaggat
+7608510/1
@@CFFBDDFHHCBEGHICHHIJJGHHEHHIIFIJIGGI:?GG>DGGGIAF
@7608699/1
ggcaggttgaactcacaccattcaatttaaaagaaactgggtgcgtgcag
+7608699/1
CCCFFFFFHHHHHIIIEI?EHHFHGHIHIIIFBHIDFGIIIBF@DBFFEH
@7608798/1
cggccttgattttataatttagagacacgtgtacatttcgagagaacaaa
+7608798/1
@@CFDFFFBHHHGIIIIJJJDHIIGJGHGCEFGDDFFHIGGIIGGHIIJH
@6933498/1
cacacggtagcggaaggtgggttcgtgaatcatgccctcaatctgcacca
+6933498/1
C@CFFFFDFHHHGHGGIFHHJIJJJIJIIIIHHJJJJGHGGIHJIIJJJI
@3581840/1
ctgtgatctgtttcttggcatctatagatgtcggtggcgcacagggcacg
+3581840/1
@CCDFFFFHHHHHIJIFBHGJEHEHIIGDHEHHG:EBFGIJBGGGGGIII
@3581884/1
gccatacatcggcggcggcatcgtcgttgttattggaactggtgccactg
+3581884/1
CCCFFFFFHHHHHJJJJJJHFFFFDDBDDDDDEDDDDDDDDDDDDDDDDD
@2912057/1
ctggtctggagagaagatcctcatcttgtatagaggaggcttgggctcgc
+2912057/1
CCCFFFFFHHHHHJJJJJJJJJJJIJJJIIJJJIJJJJJJJJBFGGGGII
@7609435/1
gtcaggcactgcagctcgtccgacccgaagtggttgtcgtcccacagcac
+7609435/1
??@DADDDHDDDFEBBAD@EFH:E?FBBB:09BB?DFHHD?@E@GAEFEE
@3582845/1
gtagaaaagtgctgtctgtacattgaaaataaaaataaaaaaaatagcag
+3582845/1
CCCFFFFFHHHHHJJJJJJJJJJJJJJJIJJJJJJJJJJJJJJJJJJJJJ
@7610241/1
ctccggtactaacgatcaaatcgatcatgggtccataatcattcctggaa
+7610241/1
CCCFFFDFHHHHHJJJJFGIHFHIJJJJJJJHIJJJJJJJJJJJJJJJJJ
@2913430/1
gcttcacctgtggccggcggcacgcagacgccttgatgacctccactttg
+2913430/1
CCCFFFFFHHHHHJJJJJJJJJJJJJJJHHHFFDEEEEEEDDDDDDDDDD
@6935403/1
gcccatcaatttatcttcaaatgacgacaccacagttccagtctcaggca
+6935403/1
CCCFFFFFHHHHHJJJJJJJJJJJJJJJJJJJJJJJJJJJJIJJJJJJJJ
@3584127/1
ttgaattccttgatgactgcatagatagaaatcgaactcggtcggatgcg
+3584127/1
CCCFFFFFHHHHHJJJJJJJJJJJJJJJJJJJIJJJJJJJJHJJJJJJJJ
@3584154/1
cttggttgaacggaactccaatcctttactcgaatagtcttttctaactt
+3584154/1
@CCFFFFFHHHHHJJJJIJJJJJJJJJJIJJJIJJJJIIIJJJJJJJJJJ
@6936166/1
gataagtataggctcaaaacctaacgacatcaatcaccagcttaaaagcc
+6936166/1
CCCFFFDFHHHHHJJJJJJJJIJJJJJJIJJJJJJJJJJJJJJJJIJJJJ
@1556879/1
cgatcgttgtattcagctggtggagcagatatagcggtggaggggaacac
+1556879/1
CCCFFFFFHHHHHJJJJJJJFHIHIJJJJJJJJJJJIDHGGIJJJJJJJJ
@1556901/1
cccacttcacgacgcttcagcagagtgcacacaatggtgaactggcgttc
+1556901/1
CCCFFFFFHHHHHJJJJJJJJJJIJFHHJJJJEGHHJHIIJJJJJJJIJJ
@1557441/1
gcctgttttggtagcggcggcgcggtccgtgaggagcatgctcgccatca
+1557441/1
CCCFFFFFHHHHHJJJIJJJJJHDD>BBB?BBBDDBBDDDDCDDDD@BDD
@886176/1
ctgtggccggcggcacgcagacgccttgatgacctccactttgatgatct
+886176/1
BCCFFFFFHHHHHJJJJJJJJJJJHHHHFFFFFFEEDEEDDDDDDDEFDE
@886337/1
gtcggatccaatataaaacattccaaaatcaacaactactaataaattaa
+886337/1
CCCFFFFFHHHHHJIIJJJJJJJJJJJJJJIJJJJJJJJJJJJJJJJJJJ
@1557871/1
gtggattttaatgttattattacagcatacataataaaattagaggaagt
+1557871/1
?@@??DDBFBFHHBE:EFBDAHEGG@GHGHFHFHHEHEEHIIIE??@DF9
@886663/1
gcgatgttttacaagggcaggttgaactcacaccattcaatttaaaagaa
+886663/1
CCCFFFDFHHHHHJJJJJIJJHIIJJJJJJJJJJJJJJJJJJJIJJJJJJ
@6275424/1
ctttgtttcatttaaatttacgggctatgccattcatcctcgcacgttgg
+6275424/1
CCCFFFFFHHHGHIIGIIIJJJJJJJJJJJJJJJJJJJJIJJIJJJIIJJ
@5596618/1
gtcacggaatacaaatatcttcttcggcaatctgccttgg
+5596618/1
CCCFFFFDHGFHHJJJFJJJJIJJJIIIIHGJJIIJJGII
@1558114/1
gcttggtacaaagcaaaggtcgggcagttcgtcaacaagacattactagc
+1558114/1
CCCFFFDDHHHHHJJJJJJIHIJJJJJHHIIHIIJJJJJJJJIJJJIJJJ
@5596919/1
gcgttgatgtcgcaagatagtgagacattcactttttagtcataatcttc
+5596919/1
CCCFFFFFHHHHHJJIJJJJHGHIJJJJJJJJJJJJJJJJJJJJJJJJJJ
@887154/1
tgttgtggaactgcttcacctgtggccggcggcacgcagacgccttgatg
+887154/1
CCCFFFFFHHHHHJJJJJJJJJJJJJJJJJJJJJHHHFFDEDDDDDDDDD
@887361/1
gtgccctgtgcgccaccgacatctatagatgccaagaaacagatcac
+887361/1
CCCFFFFFHHHHHJJJJJJJJJJJJJJJJJJJJJJJJJJJJJJJJJJ
@6276494/1
gctgggtcttacagattggtggaaaccaaaccaaacttctctgccaccac
+6276494/1
CCCFFFDFHHHHHJIJJJJHHJJJJJJJJJJJJJJJJJJJJJJIJJJJJJ
@887784/1
cttgtattcaaaagaaaacctagaatcactggttcaaattcaaataaaat
+887784/1
CCCFFFFFHHHHHJJJJJJJJJIJJJJJJJJJGHJIJJJJJIIJJJJJJI
@887996/1
ggtgttacctgcaacttggccaggttagggccaacagattgtttgagatg
+887996/1
BCBFFFFFHHHHHJJJJJJJJJJJHHJJJJJJJJJJJGIJJIIJJJJJJJ
@1559356/1
gccagttataaagcatagcccgaagtgctattggcacacaggcataatgc
+1559356/1
CCCFFDFFHHHHHJJJJJJJJJJJJGHIJJJJJJJJJJJJJJJIIJJJJJ
@5598320/1
cacaatggtgaactggcgttcatgcggcaaacgcctattaacattatcat
+5598320/1
CCCFFFFFFHHGHJJJJIHIHIIIJJJJIJJJJJJJJJJJIJIJJGIJJI
@4281128/1
cgatggtagaataaggattaaaaataaacttaaagattattaataagaaa
+4281128/1
?@@DFF=AFFHHGIIIFHHIIIIIIIIIIIIIIIIIIIGGIIEHEGIHHI
@159854/1
tggtagtacccttcaggtgaagagaaaaatgaacgtcccacaggggtgta
+159854/1
BBCDDFFFFHHHHJJJJHHIJJJJJJJIJJJJJJJJJJJJJIJJJJ@BFH
@6277687/1
gtcaaatagttgcggagattaatggtataaacatagaatgttcgacgtga
+6277687/1
CBCFFFFFHHHGHJIHIIJJJJJJJHJJJJJJJJJJJJJJIJJIJJJJIH
@4281388/1
cactacatttccgtccatcattttgtcaacgaactcttctgaagtatttg
+4281388/1
@@CFFFFDFGDFHFBGGGIJIJJIIGHGIIGCHIJJGIGJGIJHBDGIII
@4281634/1
gccgtcattgcagactgtgtggtagcgggtcggacgagccgtgcctttta
+4281634/1
CCCFFFFFHHHHHJJJJHIHIJGIJJJJJGIJJJJJJJHHFEFDDEEEDC
@4281780/1
ctggagctcctgctggagatgtgggtgtagctttaaggggatctgctgtc
+4281780/1
CCCFFFFFHHHHHJJJHIHIJIJJJFGHIIJJJJJJJJJJHIJJJJJJJJ
@6278273/1
cacagctcttgcagccatccaacgggattgcccatcaatttatcttcaaa
+6278273/1
B@@FFFFFHHHHHJJJJJJJJJJJJJGIJIJJJJJJJIJJJJJGJJJIJJ
@889570/1
gctgggcctcttgtatgcgaaggtgttgaggcgcttgtggtggtgcacgc
+889570/1
CCCFFFFFHHHHHIJJJJJIJJJCGHHJJJJJJJJJJIJJIJJFHIIJJG
@4282032/1
ctcgggttggaatgattctggtgggttgtcctgcagagcttgccacatct
+4282032/1
CCCFFFDFHHHHHJJJJJJJJHIJJHIJJJJJJJJJJJJJJJJJJJJJJJ
@5599770/1
ctgatgaatacaggttgaatagaatctgtacacaaagtttcagcttaaaa
+5599770/1
CCCFFFFFHHHHHJHIJJJJJJJJJJJJIIJJJJIJJFHIJJJJJJJJJJ
@4282846/1
cttgtggtggtgcacgcgcttgggcagagggaatctgattgtgctgttgt
+4282846/1
BCCFDFFDHHHHHJJJJJJJJJJJJJJJJJJJJJJJJJJJIIIHIIIJJH
@4909216/1
gctgttgtggaactgcttcacctgtggccggcggcacgcagacgccttga
+4909216/1
BCCFFFFFHHHHHJJJJJJJJJJJJJJJJJJJJJJJHHFFDDEDDDDDDD
@4909292/1
ggtcacggtactcgcggtacatgttgtgtacacctgagcgagactcataa
+4909292/1
CC@FFFFFHHHHHJJJJGGIJJIH@GHIJJJIHIJJJJJJJJJJJJJJJJ
@4909374/1
cttggttgaacggaactccaatcctttactcgaatagtcttttctaactt
+4909374/1
CCCFFEFFHHHHHJJJJJJJIJJJJJJJJJJIIIJJJIJJJIIJIJJJJI
@2914205/1
cagccagatgccaaagttcttgatcttcactgggctcttctctgggattt
+2914205/1
CCCFFFFFHHHHHJIIHIJJJJIJJJJJJJJJIJIJJJJJJIJJIJHIJJ
@6279876/1
aggtgttgaggcgcttgtggtggtgcacgcgcttgggcagagggaatctg
+6279876/1
=@@ABDDDHFHHHIGIIJJJCEEHHIJJIHIGGHIIIJHJGHHGBDFFED
@161876/1
ctgcaacttggccaggttagggccaacagattgtttgagatgtttgtgaa
+161876/1
@@@FDDFF4:FHDHHHFGIGGIIIGIIAFFHGHEFGGHIIIEGHI;FFAD
@3585755/1
gcccagtcaacggatggccaaataggaaacactacgctttacacgcatga
+3585755/1
CCCFFFFFHHHHHHJJJJJJJJJJJJJJJJJJJJJJJIJJJJJJJJJJJI
@2233786/1
gttctttagaccactgttccattttctctatgaaatcttcagaagtcttg
+2233786/1
CBCFFFFFHHHHHJJJJJJJJJJJJJJJJJJJJJJJJJJJJJJJJJJJJJ
@2233957/1
ccagttcatacttgggcacagttcctcgacgagcaagtagttcttgaagc
+2233957/1
CCCFFFFFHHHHHJJJJJJJJIJJJJJJIJJJJJJJJIJJIJJJJJJJJJ
@2915265/1
tttcacgaatatattgtgggatgcttaaatttacatttagtgtttgtttc
+2915265/1
CCCFFFFFHHHHHJJJJJJJJJJJJJJHJJJJJJJJJJJJGHGIJJHJJI
@2915325/1
cttaaatttacatttaatgtttgtttcatgtcaatcggttcataaataaa
+2915325/1
@BCFFFFFHHHHHJJJJJJJJJJHJJJJJJIJJJJJJJIJJJJJJJJJJJ
@7611422/1
ccagtctcaggcacattgccattagtagactgatcagccggagcagctcc
+7611422/1
CCCFFFFFHHHHHJJJJJJJJJJJJFHIJIJJJIJJJJJJJIJJJJJJJJ
@3587500/1
gtcataatcttcagatactccaaagcattctgggctgcagatgactgtgc
+3587500/1
CCCFFFFFHHGHFIJJJJJJJJJJJIJIJJIJJJJIJIJJJIIJIJJHIG
@7612398/1
ctcggacatttcaattttatttagttggtcttggttgaacggaactccaa
+7612398/1
CCCFFFFFHHHHHJJJJJJJJJJJJJJJIIJJJJIJJJJJJJJJJJJJJJ
@3588127/1
gcactgagtgacggcacctccgacactgaggtcacggtactcgcggtaca
+3588127/1
CCCFFFFFFHHHHJJJJJJJJJJJJJJJJJJHIJJJJHIJJJJJJHHFFF
@7612898/1
gtgccctgtgcgccaccgacatctatagatgccaagaaacagatcac
+7612898/1
CCCFFFFFHHHHHJJJJJJJJJJJJJJJJJJJJJJJJJJJJJJJJJJ
@3588425/1
gtcccgataggtacaacagcttcatctctctcccgtagcttacgcatctc
+3588425/1
CBCFFFFFHHHFFIIJJJJJJJJJJJJJJJJJJJJHIJJJJJJJJJJJJJ
@2917977/1
gccaattcactgttcattacctgtgaaaactgcccctcagatacaccgtc
+2917977/1
CCCFFFFFHHHHHJJJJJJJJJJJJJJJJJJJJJJJJJJJJJIJJJJJIJ
@6937794/1
gagattttactatctttcaagtcggcataacgggccgcgactccgccctc
+6937794/1
CCCFFFFFHHHHHJJJIIJJJHIJJJJJJJJJJJJJJJJJHHHFFFDDDD
@2918186/1
gtcaagtatcatcatcaaaataaaaaattaaaagccactatctacactta
+2918186/1
CCCFFFFFHHHHHJJJJJJJJJJJJJJJJJJJJJJJJJJJJJJJJJJJJJ
@2918223/1
gaaaagaatcacaagtaagatactgcaaacatgccagttataaagcatag
+2918223/1
CCCFFFFFHHHHHIJHHJJJJJJJJJJJJJJJJJJJJIJJJJJJJJJJII
@6938064/1
gtcgagtagagccttagctgcggaatgcttagcttccttcttagagcgtc
+6938064/1
?:?ADDDD<F?FDECFDGDGGHIIIGHGIGGHIHIIIGCGHIGEGIII6B
@3589286/1
gtgacttgtagtcaaggtggagattttactatctttcaagtcggcataac
+3589286/1
BBCFFFFFHHHHHIJIJEHIGIHIIIJJJJJJJJJJJJJJHIJJJJJJJJ
@7614196/1
cctaaataatgctgaatattaaactggaaatatccacacgtatttttttt
+7614196/1
CCCFFFFFHHHHHJJJJJJJJJJJIJJJJJJJ@HIJJJJJHHJJJJJJJJ
@6938617/1
gttttacaagggcaggttgaactcacaccattcaatttaaaagaaactgg
+6938617/1
B@@FFFFFHGFHHJJJIIIJJJJIIGIIJIIJJJGIJIJIIJJJJIJIHI
@890480/1
ggcgcttgtggtggtgcacgcgcttgggcagagggaatctgattgtgctg
+890480/1
CCCFFFFFHHHHHJIHJJJJJJJJJJJJJJJJJJJIJJJJJHIJJJJJJH
@890579/1
cctcaatctgcaccagttcatacttgggcacagttcctcgacgagcaagt
+890579/1
CC@FFFFFHHHHHJJJIIJIJJJJJJJJJJJJJJJJJJJJJJJJJJJJJI
@6939573/1
agacgatttcaccagtggtcttcttgaacttcttcaattgacgcaagaag
+6939573/1
CCCFFFFFHGHHHJJHJIIJJJJJJJJJGJJJJJJIHIJIGJJJIJJJJJ
@6939575/1
cggctgaattgcagcatcttgtcgagaacatgaagccgctttggtttacg
+6939575/1
CCCFFFFFHHHHHJJJJJJJJIIJJJJJJJJJJJJJJJJJJJJJHIJJJJ
@890688/1
ctcggacatttcaattttatttagttggtcttggttgaacggaactccaa
+890688/1
CCCFFFFFHHHHHJIJJIJJJJJJHHIIHIJJJJJJJJJJJJIJJJJIJJ
@7615247/1
cttcatctgactggtgttctttagaccactgttccattttctctatgaaa
+7615247/1
?=?DDDBDBHBHBC<AFGCFEGBACHHIII@?<??GGGGIIIIIIG@@BD
@7615572/1
caggcatctgcaccaagactggagctcctgctggagatgtgggtgtagct
+7615572/1
@CBFFFFFHHHHHJJJJJJJJJJJJJJJJJJJJJIJIJJIIJJGGGIIJJ
@6940917/1
tgctttcacaatcttcgtgggactagtagtcatttctttctgccactctt
+6940917/1
CCCFFFFFHHHHHJJJJHJJJJJJJJHIIIJJJJJJJJJJIJJJJJJJJJ
@6941034/1
ctccaatcctttactcgaatagtcttttctaacttgaacagtgcgatgtt
+6941034/1
CCCFFFFFHHHHHJJJJJJJJJJJJJJJJJJJJJJIIJJJJHIJJJJJIJ
@7616533/1
gctgggcctcttgtatgcgaaggtgttgaggcgcttgtggtggtgcacgc
+7616533/1
CCCFFFFFHHHHHIIJJJJHHIJFHIIJJJJJJJJJJHIJFHIIJJJJJG
@7616582/1
ccctgctatttttttatttttattttcaatgtacagacagcacttttcta
+7616582/1
@@CDFFDDBFHFGGGGGGGIIJJIJGIIGHI?FGGGIJJIIJJIIGHHE@
@6941288/1
cattaatctccgcaactatttgacggatttggttgaaatttggtac
+6941288/1
CCCFFFFFHHHHHJJJJJJJJJJJJJHJJJJJJJJIIJJJJJJHIJ
@6941302/1
ccacaaattccaacccttgcgtttcaaaacaattcattttaggttcaagt
+6941302/1
CCCFFFFFHHHHHJJJJJJJJJJJJJJJJJJJJJJJJJJJJJJGIIJJJI
@7616968/1
atttgaacaagaacaatacacggagtaaacataatactattgtttattct
+7616968/1
;B@DDEFFHGHHHIJJJJJIJJIJJEFHIIGIGIJIJJJJJIGHIJJJJJ
@892449/1
ccacagttccagtctcaggcacattgccattagtagactgatcagccgga
+892449/1
CCCFFFFFHHHHHJJJJJJJJJJJJJJJJJJJJIIIJJJJJJJJJJJJJG
@5600625/1
atctgattgtgctgttgtggaactgcttcacctgtggccggcggcacgca
+5600625/1
CCCFFFFFHHHHHJIJJIJJJJJJJJJJJJJJJJGIJJJJJJJJHFFDDD
@892600/1
ggtggttcttcaacttgggctagcagggaattggtagcaacttgaatgtg
+892600/1
@CBDFDFFHHHHHJJJJJIJJJJJIJJJGIJJJJGIJJJJJJJJIJJJGI
@7617216/1
gcaccgacgacgacactgtacagttagaaatgttacaacctctatacttt
+7617216/1
CCCFFFFFHHHHHJJJJJIIJJJJIJJJJJJJJJJJJIJJJJJJJJJJJJ
@892935/1
cctccaacttgatacaagcttctcggacagcagtgagttcgtgttgcaag
+892935/1
CCCFFFFFHHHHHIJJJJJJJJJJJJJJJJJJJHIIJHIJJGIIIJJJJJ
@162907/1
gtggtcttcttgaacttcttcaattgacgcaagaagtaccagaaacggga
+162907/1
@B@FFFFFHHHHHIJJJJIJJIJJJJJJJJIIIIJJGHIJJJJJJJJJIG
@893000/1
gtgcatccttgctagtaagtcctgagccatagcaaacagccactggcaat
+893000/1
CCCFFFFFHHHHHJJJJJJJJJJJJJJJJJJJJJJJJJJJJJJJJJJJJJ
@6942270/1
gcgcaggttcaggcatctgcaccaagactggagctcctgctggagatgtg
+6942270/1
?@@DB??AFDF:AEFGEHIGEEFGIAHFIE;GFA?GEB<99??GHBGIGH
@1560489/1
ggcattatatgtttgaatgcattttcaaaagattcacaacaaaaag
+1560489/1
CCCFFFFFHHHHHJJJJJJJJJJJJJJJJJJJJJJJJJJJJJJJJJ
@4909780/1
cggtagcactgagtgacggcacctccgacactgaggtcacggtactcgcg
+4909780/1
@@@BDDDDFDFHH<AFHBGGGIGIIIIIIIIIIIIGGDHHGH@FHIIGGF
@5602018/1
attagtagactgatcagccggagcagctccggtaagtttgtcgagtagag
+5602018/1
@@@DFDDDFHFHDDHIIIJGIIJIIJJIGIII@FHIHIIGIIIJIBC@GH
@4910350/1
caagaagtaccagaaacgggacttagccacaatctggtctggagaga
+4910350/1
CCCFFFFDHHHHHJIJJJJJJJJJJJJJJJJJJJJJJHIIJJJJJJJ
@5602308/1
tggtgataaagataagtataggctcaaaacctaacgacatcaatcaccag
+5602308/1
@@CDDFFFHHHHHJJJHIIJJJJJJJJJJJJJIJJJJJJJJJJJJJJJJJ
@2237521/1
ctcagcatggtaagaaggtggcggccagaatctagacatgcacagctctt
+2237521/1
CCCFFFFFHHHHHJJIJJIJJJJJJJJJJJJJJJJJJJJJJJJJJJJJJJ
@5602462/1
gcctgggatgccacccggcaccactcccgggtgaggatgcactacatttc
+5602462/1
CCCFFFFFHHHHHJJJJJJJJJJJJJJJJJJGHJJJJJJJJJJJJJJJJH
@4283354/1
ggagcaaatggaaaaaaaaattggtgaaaagaatcacaagtaagatactg
+4283354/1
CCCFFFFFHHHHHJJJJJJJJIJJGHJJJJJJJJJJJJJJGHIJJJJJJI
@164550/1
cttgttgttaagaggtgttacctgcaacttggccaggttagggccaacag
+164550/1
CCCFFFFFHGHHHJJCGHIIJJJIJJJIIJJJJJJJJIIJJJIJJIJIIJ
@5602832/1
cactctagcacgtagttctcagcttccctgcaaagttaaccatcttgtat
+5602832/1
CCCFFFFFHHHHHIJIIJJJJJJJJJJJJJJJJJJHIJJJJJJJJJJHIJ
@4283528/1
ctgttgtggaactgcttcacctgtggccggcggcacgcagacgccttgat
+4283528/1
BCCFFDFFHHGHHJJJJJJJJIJJJJJJJJJJJJJHHFFFDEDDDDDDDD
@5602891/1
cagccatccaacgggattgcccatcaatttatcttcaaatgacgacacca
+5602891/1
CCCFFFFFHHHHHJJJJJJJJJJJJJJJJJJJJJJJJJJJJJJJIJIIIJ
@5603084/1
cccatgtcacggtagcactgagtgacggcacctccgacactgaggtcacg
+5603084/1
CCCFFFDFHHHHFHIIIIJJJJIIJJJIJJJJJJJIIJJJJJJJIFHIJJ
@4911245/1
cgagtttaaataattaggtatatacttagtgcacaactttggtaggtata
+4911245/1
@@@DDFFFHFFHHIJIIJCBIGHJJEJJJFHIJJIIJJIJJFFGIJFEII
@4284551/1
ggaagtaggtgctgggcctcttgtatgcgaaggtgttgaggcgcttgtgg
+4284551/1
CCCFFFFFGHGHHJJJJJIIJJJJJJJJJGGGICGGHIHGJJIJJJJIJJ
@2920109/1
gcaagaagtaccagaaacgggacttagccacaatctggtctggagagaag
+2920109/1
CCCFFFFFHHHHHJJJJJJJJJJJJJJJJJJJJJJJJJH4DHIHIHIIIJ
@5603967/1
cctgacgcttagcaagtttcttagacttgccagttcccacttcacgacgc
+5603967/1
@@CFDFFFHHGHHJIIHIIJJJJJIJJJJJIJJJJJJJJJIJJJJIJJJJ
@165799/1
ggcagagggaatctgattgtgctgttgtggaactgcttcacctgtggccg
+165799/1
CCCFFFFFHHHHHJJJJJJIJJJJJJJHIJJJJJJJJJJJJJJJIJJJJJ
@6281083/1
ggagcttggtacaaagcaaaggtcgggcagttcgtcaacaagacattact
+6281083/1
@@<DDEFFDDDDHGIIGIIGGEACEF<FGHHGGHFGHBDHHIIGCBHIIC
@4284849/1
caacagattgtttgagatgtttgtgaaactgcgacaccttgtggctgtga
+4284849/1
@CCFFFFFHHHHHJJJJJJJJJJJJJJJJJJJJJJJJJJJJIJJJJJHIH
@4284927/1
gcaagaagtaccagaaacgggacttagccacaatctggtctggagagaag
+4284927/1
CCCFFFFFFHHHHJJJJJJJJJJJJJJJJJJJJJJJJJGIJJJJJIJJJJ
@4912783/1
taccaatccaaattaaatacatattatttaacctaaaagccttttaacct
+4912783/1
CCCFFFFFHHHHHJJJJJJJJJJJJJJJJJJJJJJJJJJJJJJJJJJJJJ
@2920879/1
cttttattgcttggtgagacacgagataaaagtccaattcagacgagtgc
+2920879/1
CCCFFFFFHHHHHJHJJJJJJJJHIJJJJJJJIJJJJJJJJJJJJJJHIJ
@1561345/1
cataatcattcctggaatccgtgtcgacggcgatgagagcccacgatgta
+1561345/1
CCCFFFFFHHHHHJJJJHIJJCGHHIJJJJJJJIJJJJJJJJJJHHFFDF
@1561833/1
caccacagttccagtctcaggcacattgccattagtagactgatcagccg
+1561833/1
CCCFFFFFHHHHGJJJJJJJJJJJJJJJJJJJJJJHIJJJJJGJJJJJJJ
@4285406/1
gataaagataagtataggctcaaaacctaacgacatcaatcaccagctta
+4285406/1
CCCFFFFFHHHHHJJJJJJJJJJJJJJJJJJJJJJJJJJJJJJJJJJJJJ
@6282768/1
caagaaagtaaggtttggagagcgtgcacaccctggtggcgcggtgcatg
+6282768/1
CCCFFFFFFHHHHHIJJJJJJJJJJJJIJJJJJJJJHIJJJJJJGHIIHH
@4285606/1
ctgggctgcagatgactgtgcatccttgctagtaagtcctgagccatagc
+4285606/1
@CCABFFFFFFHFGIJIHHGIHIIIIIIJIJJIIJIJJIJGIJIIIIJJI
@6282816/1
gttcgtcttttgaagattcagatattgatagttttttcattccctgc
+6282816/1
CCCFFDFFGHHHHHIGHIJIHHIJJJJJJJJHGJJIGGJJJIIJJJJ
@2239004/1
ctgagcgagactcataacgcagccagatgccaaagttcttgatcttcact
+2239004/1
CC@FFFDDHHFHDEHHDCFDG@DGDEEIIIGGIGIFGGHEHIGHHGHGGG
@2239010/1
tcgcaagatagtgagacattcactttttagtcataatcttcagatactcc
+2239010/1
@@@DDDDDFHHCFGFDGFHIGGIIHHIJGGIIIJGGIIIGIIIJIGIGIJ
@1563172/1
cgttgatgtcgcaagatagtgagacattcactttttagtcataatcttca
+1563172/1
CCCFFFFFHHHHHJJJJJJIJIIIJJIJJJJJJJJJJJJJJJJJJJJJJJ
@5606250/1
cgtttagcagcttcatccagaggcaagcgctccaagttgcttggaggctt
+5606250/1
CCCFFFFFHHHHHJJJJJJJJJJJJJJJJJJJJJJJIJJJJJJJJJJJJJ
@1563390/1
cctaacttcgcaaccactaattccagtgataaattcactctagcacgtag
+1563390/1
CCCFFFFFHHHHHJJJJJJJJJJJJJJJJJJJJJJJJJJJJJJJJJJJJJ
@4286518/1
ccaagttgaaatctttgaccatggcatcaagcaaactctggtgccttggg
+4286518/1
@@@FFFDDDHFHDHHGGIJBHFHIIGHIGEGAFHGIEGCHI?FGFHEHDH
@2239730/1
cctttgtgcgccacatcaatgttgataaaggctttattggtaaatatggc
+2239730/1
CCCFFFFFHHHHHJIJJIHJJHIJJJJIJJJJJJJJJJJJJJIJJJJJJI
@6944166/1
ctctgtggtgcaaagcaagcaattgcccacacccgtatctcaacacccat
+6944166/1
@<8DD;DD2<AFFAGFIAFIID@H??FF@GE?FGDGAB?DDDGEFE?:;8
@4286675/1
ctgtgttgttgcacgcgcacggtggcggcgtaccgcgaggggtgcgcgtc
+4286675/1
CCCFFFFFHHHHHJJJJIIJJJIGGGJJJHEFDDDDDDDDDD:BDDDDDD
@4286691/1
ctgggcctcttgtatgcgaaggtgttgaggcgcttgtggtggtgcacgcg
+4286691/1
CCCFFFFFHHHHHJJJJJIIJJFGGHJJJJIJJJJJHJJIJJIHJJJJHH
@4286877/1
aaccttttgaacgccaatggcatgtatagatgtcatgcgcaagcgtgccc
+4286877/1
<BBDFFFFHHHHHJJJJJJIJJJJJJJJJJJJJJJJJJJJJJJIJJJJJJ
@5606768/1
cggcacctccgacactgaggtcacggtactcgcggtacatgttgtgtaca
+5606768/1
CCCFFFFFHHHHHJJJJJJJHJJJJJIIJJJJJJJHIJJJJIJJJIHHHE
@1563968/1
ctcagcatggtaagaaggtggcggccagaatctagacatgcacaactctt
+1563968/1
CCCFFFFFGHHHHJJJJJIJJJJJJJJJJJJJJJJJJJJIJJJJJJJJJJ
@5607397/1
cgtttagcagcttcatccagaggcaagcgctccaagttgcttggaggctt
+5607397/1
CCCFFFFFHHHHHJJJJJJJJJJJJJJJJJJJJJJJIJJJJJJJHJJJJJ
@166522/1
cactcgatcactttgacagcacctaatacaccgccgcttaaaagataggt
+166522/1
CCCFFFFFHHHHHJJJJJJJJJJJJJJJJJJJJJJJJJJJJJJJJJJJJ@
@5607598/1
agcaaatggaaaaaaaaattggtgaaaagaatcacaagtaagatactgca
+5607598/1
@BCFFFFFHHHHHJJJJIJJJJHHIJJJJJJJJJJJJJHIJJJJJJJJJJ
@4913315/1
cccctttaaaaaaagctcgatctcaatttaaagataagatctgcgacctc
+4913315/1
CCCFFFFFHHHHHJJJJJJJJJJJJJJJJJIIJJJJJJJJJJJIJJJJJJ
@4913462/1
ctcgtatgatgccgtttctgtaccaataggaacaatacttcgggcttatt
+4913462/1
CCCFFFFFHHHHHJHJJJJJJJJJJJJJJJJJJJJJJJJJJJJJJJJJJJ
@4913802/1
ctgacgcttagcaagtttcttagacttgccagttcccacttcacgacgct
+4913802/1
@B@FFFFFHHHHHJJGIIJIJJJJJJJJIJIJJJJJJJJJJJIJJJIJJJ
@167297/1
ctcttgtatgcgaaggtgttgaggcgcttgtggtggtgcacgcgcttggg
+167297/1
@<@FFFFFGHGHB@FHC?CGHIGDEG>DDHDGGBDGABCFGCHEE8<BBA
@5608641/1
gtcaaattaaagaatcacgtcgaacactattctatgcttataccattaat
+5608641/1
CCCFFFFFHHHHHJJJJJJJJJJJJJJJJJJJJJJJJJJJJJJJJJJJJJ
@4914242/1
ctcatcttgtatagaggaggcttgggctcgctctccgaagggagcttgcg
+4914242/1
@@@BBDDDDHAHAHD9F9?ADGCG?C3118?63?09@FAAEGDHECHG?@
@167640/1
cagaaatttcgcacgctcgactaacattacctcgaaggcgcggcgtgcgg
+167640/1
CCCFFFFFHHHHHJJJJJJJJJJJJJJJJJJJJJJJJJJJJJJFDBDDDD
@7619222/1
cagacaaacagacaaacagacaaacagacaaaaaaaaagttaattacatt
+7619222/1
CCCFFFFFHHHHHJJJJJJJJJJJJJJJJJJJJJJJJJJHIJJJJJJHHH
@7619247/1
gtcaaattaaagaatcacgtcgaacactattctatgcttataccattaat
+7619247/1
CCCFFFFFHHHHHJJJJJJJJJJJJJJJJJJJJJJJJJJJJJJJJJJJJJ
@167793/1
ctcagatgcaatttcttgcaagaattgcacaaagttgaagtccttgttgt
+167793/1
CCCFFFFFHHHHHJJJJJJJJJDHHHJJJJJJJJJJJJJJIIJJJJIJJI
@895225/1
cttgtatggagtgtccccttgctgcagctagcctctgtcctctgaagtaa
+895225/1
CCCFFFFFHHHFHHGHJJHIJJJJJJJJJJJJJJJJJIJJJJJJJJJIHJ
@4914787/1
cgagactcataacgcagccagatgccaaagttcttgatcttcactgggct
+4914787/1
CCCFFFFFHHHHHJJJJJJJJJJJJJJJJJIIJJJJJJJJJJJJJJJJJJ
@168118/1
aggcgcttgtggtggtgcacgcgcttgggcagagggaatctgattgtgct
+168118/1
@@@FADDFFHFHH;C<AFBHHIIIAFGG?DBA7CEHIGDHHIEA=E@CHF
@168168/1
ccccgctatgtcaagtcaagatatttgacgttccgacgtccgaaacatca
+168168/1
@@@DDADDFFFAFGDAC:AE<AE9DHBEBEFGFBFFD@7?;FFF85CFEC
@6944379/1
gaacggaactccaatcctttactcgaatagtcttttctaacttgaacagt
+6944379/1
CCCFFFFFHHHHHJJJJJJJJJJJJJJJJJJJJJJJJJJJIJJIIGIJJF
@2923665/1
gttcgtgaatcatgccctcaatctgcaccagttcatatttgggcacagtt
+2923665/1
CCCFFFFFHHHHHJJJJJJJJJJJJJJJJJJJJJJJJJJJJIJJJJJJJJ
@7620804/1
cgtcactattctaggattgtgtaggtaatattattaaacgaagaacatgc
+7620804/1
@CCFFFFFHHHHHJJIJJJIJHJJJHJJJJJJJJJJJJJJJJJJJJJJHI
@7620860/1
attacaattacctgattcgtttctagttcagtgtcccatttggctttgtc
+7620860/1
@BCFFFFFHHHHGJJJJJJJJJJJJJIIJJJGJIJJJJJJJJJJJJJJJJ
@2924019/1
tgggcctcttgtatgcgaaggtgttgaggcgcttgtggtggtgcacgcgc
+2924019/1
CCCFFFFFHHHHHJJJJJJJJHGHIJJJJJJJJJJIJJFHJHIJJJJJHF
@6945218/1
gtcggacgagccgtgccttttattgcttggtgagacacgagataaaagtc
+6945218/1
BBBFFFFDDCFHHHIJIJIIJIJJJJJJIIGHIJHHJJJIJGGIGHJIHH
@7621390/1
ggtacatgttgtgtacacctgagcgagactcataacgcagccagatgcca
+7621390/1
=?=AD?DDHHDHHIGFGE?C@GGIIII<CGE@DCBBB?@D@@DFABFGGG
@6945258/1
cgcaagaagtaccagaaacgggacttagccacaatctggtctggagagaa
+6945258/1
CCCFFFFFHHHHHJJJJJJJJJJJJJJJJJJJJJJJJJJIIJJJIJJJIJ
@6946239/1
ggcctgttttggtagcggcggcgcggtccgtgaggagcatgctcgccatc
+6946239/1
CCCFFFFFHHHHHHIIJIJJJJGEBD<@@@<?@@BCB@?@CDCDDBDB@C
@1565992/1
caccagtggtcttcttgaacttcttcaattgacgcaagaagtaccagaaa
+1565992/1
CCCFFFEFHHHHHJJJJJJJJJJJJJJJJJJJJJJJJJJJJHIJJJJJJJ
@2925394/1
ctgggctgcagatgactgtgcatccttgctagtaagtcctgagccatagc
+2925394/1
CCCFFFFFHHHHHJJJJJJJJIIJJJJJJJJJIHJJGIJJJJJJJJJJJJ
@7622754/1
ctccaatcctttactcgaatagtcttttctaacttgaacagtgcgatgtt
+7622754/1
BCCDDFFFHHHHHJJJJIJJJJJJJJJJJJJJJJJJIJJJJHIJJJJJHI
@2925814/1
ctcatcttgtatagaggaggcttgggctcgctctccgaagggagcttgcg
+2925814/1
@@CDDEDFFFFHHJJGGIJIIIIBFGGGGG:GGGGGGGHIIJ?BHEFDEG
@6946856/1
gtagcactgagtgacggcacctccgacactgaggtcacggtactcgcggt
+6946856/1
CCCFFFFFHHHHHJJJJJJJJJJJJJJJJJJIJJHIJJJJHIJJJJJHFD
@2926114/1
cttcgcaaccactaattccagtgataaattcactctagcacgtagttctc
+2926114/1
CCCFFFFFHHHHHJJJJJIJJJJJJJJJJJJJJJJJJJJJJJIJJFIJJJ
@1566828/1
gtgctgttgtggaactgcttcacctgtggccggcggcacgcagacgcctt
+1566828/1
CCCFFFFFHHHHHJJJJJJJJJJJJJJJJJJJJIJJJHHFFDDDDDDDDD
@7623602/1
cccatgtcacggtagcactgagtgacggcacctccgacactgaggtcacg
+7623602/1
CCCFFFDFHHHHDHIIIJJJJJIJJJJJIJJJJJJJJJJJJJJJJHIIJJ
@7623698/1
ctttagttttaagttagttttcatcttaagttcggaaagattataatatt
+7623698/1
CCCFFFEFHHH?FHIJJHIJJJJJJJJJJJJJJJJHIJJIJJJJJJJJJJ
@7623701/1
cttcagcagagtgcacacaatggtgaactggcgttcatgcggcaaacgcc
+7623701/1
CCCFFD>DHHHHHIIGGIIIIIEAEDHIIGIIEIIIIIIIGGHHIIIIII
@7623780/1
gtcaagtatacagcgtcctaacgaaacagcgcaaatgagaaagctatcta
+7623780/1
CCCFFFDDHHHGAFHEGIIIIEEHHBD>ECFGIIIIEHEB<B<FGGIIIF
@7624633/1
acgggctctgtgcctggctcccatgtcacggtagcactgagtgacggcac
+7624633/1
CCCFFFFFHHHHHJJJJJJJJJJJJJJJJJJDHIJJJJJJJHIJJJJIJJ
@4288683/1
tgggcctcttgtatgcgaaggtgttgaggcgcttgtggtggtgcacgcgc
+4288683/1
CCCFFFFFFHHHHJJJJIIIJHHHHJJIJJJJJJJHIJGIJHHHJJJJHF
@7624732/1
tgtacagttagaaatgttacaacctctatactttgcattaaaataatgcc
+7624732/1
@CBDFFFFHGHHHJJJIIJJJJJJJJJJJJJJJJIJJJJJJJJJJJJJJJ
@1568187/1
atacataataaaattagaggaagtaggtgctgggcctcttgtatgcgaag
+1568187/1
CCCFFFFFHFFHHIIIJGIJDHHJHIJHHIIIJJIIGGGHIDFHGGIDFG
@5609171/1
cttagcaagtttcttagacttgccagttcccacttcacgacgcttcagca
+5609171/1
CCCFFFFFHHHHHJJJJJJJJJJJJJJJJJJJJJJJJJJJJJJJJJJJJJ
@3590701/1
ggcgtaagcagttgaaggtgaaggagatggcgccggctgcgtgagcttgt
+3590701/1
CCCFFFFFHHHHHJJJIJCGHJJJJJJJJJJJJJJJJJJJJHJJHHHHHF
@1568851/1
ctgagcgagactcataacgcagccagatgccaaagttcttgatcttcact
+1568851/1
CCCFFFFFHHHHHIIGIJIBGIIJIJJIJJJIJJJFHIJJJJJJJJJJJJ
@4289515/1
gcgatgttttacaagggcaggttgaactcacaccattcaatttaaaagaa
+4289515/1
CCCFFFDFHHHHHJJJJJJJJIIJJJJJJJJJJJJJJJJJJJJJJJJJJJ
@5609603/1
caacgaccaatcatggacttttcttcaatatccacataagtaacttcaaa
+5609603/1
@<@DDDDDHFBFHEGGIIGGI<CHBFCEHHIB?FFC3?FF9BD??DHHGG
@4289575/1
tcagtttggagttcacctttagaagtatgttcttagctgtcatctggttc
+4289575/1
8=<DDA?BFDFHHGGF>CBEHG@HHDAHHHCHEGIFG9CFHGGHCB@?F>
@2241630/1
gccacaatctggtctggagagaagatcctcatcttgtatagaggaggctt
+2241630/1
CCCFFFFFHHHHHIJJJGIGHGIJIJJJJJJJJJJJHIIIJHJJIJJJJJ
@4916740/1
cactggcaatgtggatagctggacaaggcactggcaacgaccaatcatgg
+4916740/1
CCCFFFFFHHHHHJJJJJJJJJJJJJJJJJJJJJJJJJJJJJJJJJIJJJ
@2242341/1
caccagtggtcttcttgaacttcttcaattgacgcaagaagtaccagaaa
+2242341/1
CCCFFFFFHHHHHJJJJIJJJJJJJJJJJJJJJJJIJJJJJHIJJJJJJJ
@4917387/1
ccacagttccagtctcaggcacattgccattagtagactgatcagccgga
+4917387/1
CCCFFFFFHHHHHJJJJJJJJJJJJJJJJJJJJIJJJIJJJJJJJJJJJH
@4289653/1
gttgggagtaattattaataaattaaaaaggataaataaatattgcttgg
+4289653/1
C@CFFFDFAFHHGEHIBHHGEIIJIGJIGHIGIGGGIIIJIIJJIIJIJI
@5610689/1
gacgaagtgatggcaccaggatagagttaatgccgccaagtttgacgttt
+5610689/1
CCCFFFFDHHHHHJJJJJJJIJJJJJHIJJJJIJJJJJIIFHIJJJJHJJ
@3592608/1
agcatacataataaaattagaggaagtaggtgctgggcctcttgtatgcg
+3592608/1
;?@DDDDAF<CFCGGIHIGGCH@EG>=AF92<ACBEEGHEFHGFF9BDG>
@3592695/1
acataataaaattagaggaagtaggtgctgggcctcttgtatgcgaaggt
+3592695/1
CCCFFFFFHHHHHJJJJJIJJHIJJIJJJJJJJJJJJJJIJJJJJHHHJ?
@4917897/1
gttcaaggggatctgagaatggttttgattcacaattttgtccgctggac
+4917897/1
CBCFFFFFHHHGHIJJJJJJJJHIJJJJJIIIIJJIJJJJIIIJJIJIJJ
@6284438/1
ggcctcttgtatgcgaaggtgttgaggcgcttgtggtggtgcacgcgctt
+6284438/1
CCCFFFFFHFFHHIJGGHIGHHGHJIIIJIIIJHGGIJJFHGEIIJHHDB
@2243097/1
ctgatcagccggagcagctccggtaagtttgtcgagtagagccttagctg
+2243097/1
@@?DDFDDDBFAHIAGDGEFGGA?CFDHGICFFF;D?DDGGEEGDCAGGA
@6284659/1
cggtaaacctttgcttcgtaaatattatggctgatagaggcttcctgtgt
+6284659/1
B@CDDFFFHHHHHJIJJJJJJJJJJIJJJIJJJGHH>DDHIHGEHGFDF9
@6285451/1
gagcttggtacaaagcaaaggtcgggcagttcgtcaacaagacattacta
+6285451/1
CCCFFFFFHHHHHJJJJJJJJHIJJJJJJIJJJIJIJJJJJJJJJJJJJJ
@4919391/1
cttgctagtaagtcctgagccatagcaaacagccactggcaatgtggata
+4919391/1
?@@FDEDDHGFDCFBGABHGIGGGIIHGGHIIIIGGIIIEGGH@FGAAHI
@2244417/1
ctcgaatagtcttttctaacttgaacagtgcgatgttttacaagggcagg
+2244417/1
CCCFFFFFHHHHHJJIJJJJJJJJJJJJHIJJJJJIJJJJJJJJJJJJJJ
@6286072/1
gccttagctgcggaatgcttagcttccttcttagagcgtcccgtacccat
+6286072/1
C@@FFFFFHHHHHIIIJJJJJJJJJJJJJJJJJJJJJIFHIIHHIIJJJJ
@2244560/1
cagcatacataataaaattagaggaagtaggtgctgggcctcttgtatgc
+2244560/1
CCCFFFFFGHHHHJJJJJJJJJJJJJJGHGJFGIIJJJJJJJJJJIIIJJ
@4920184/1
gtagtaagtcagctgttccacttcatcatcagggatcttgccgtcattgc
+4920184/1
BB@FFFFFHHHHHJJJJJJJJJJJJJJJJJJJJJIJJJJJJJJIJJJJJJ
@171189/1
ggatggagtgagcacgggctctgtgcctggctcccatgtcacggtagcac
+171189/1
CC@FFFFFHHHHHJJJJIIJJJJJJJJJJJJJIIJIJJJJJJJJFHIIIJ
@2926462/1
cgacactgtacagttagaaatgttacaacctctatactttgcattaaaat
+2926462/1
?@@AB?BDCBBFDHEIGGGIII<AB?FAEDGHGIIAFHIGIFII<GHE<D
@2926608/1
gttggtcttggttgaacggaactccaatcctttactcgaatagtcttttc
+2926608/1
C@CFFFFDHHHHHHGIJJJGGIJJJIJJJJJJJJJJJJIIJJJIIJJJJI
@7625177/1
gtttgagatgtttgtgaaactgcgacaccttgtggctgtgacttgtagtc
+7625177/1
?1:=DB?D:<2<<AEED?FEF?<<?@E??D?:1::8:?099999BD<///
@4290592/1
cgacgacgacactgtacagttagaaatgttacaacctctatactttgcat
+4290592/1
CCCFFFFFHHHHHJJIJJJJJJJJJJJJJJJJJIJJJJJJJJJJJJJJJJ
@171878/1
cttcatccagaggcaagcgctccaagttgcttggaggcttgggcctgttt
+171878/1
CCCFFFFFHHHHHJJJJJJJJJJJJJIJJJJJJIJJJJJJJJJJJJJHIJ
@171924/1
ggtgcacgcgcttgggcagagggaatctgattgtgctgttgtggaactgc
+171924/1
CCBFFFFFHHHHHJJJJJJJJJJJJJJJJJJJJJIJJJJJJIJJJJJJJJ
@7625919/1
gggtgtgctagttacataatatctactaaactataaccaaagtgacattt
+7625919/1
BCCDFFFFHHHHHJJJJJJJJJJJJJJJJJJJJJJJJJJJJJIJJJJJJJ
@4291194/1
gtgtacacctgagcgagactcataacgcagccagatgccaaagttcttga
+4291194/1
@@@DDD===CDDFGHIGEEHEHGIGDHGGDEHIICHGIGIIIIIIIIIHG
@7626243/1
cgacagaacgttgtcctgtctacacgtctttaatttgaaaatttgtcgga
+7626243/1
CCCFFFFFHHHHHIJJJJJJJJJJJJJJJJJJJJJJJJJJJJJJJIJJJG
@2927823/1
gccagttataaagcatagcccgaagtgctattggcacacaggcataatgc
+2927823/1
CCCFFDFFHHHHHIIHJJJJJJJJIFHHIGIIJJJJJJJJJJJJJJJJJJ
@5612266/1
tgtgacttgtagtcaaggtggagattttactatctttcaagtcggcataa
+5612266/1
CCBFFFFFHHHHHJGIJIGGIJJJJJJJJJJJJJGIJIJJIIJJJJJJJJ
@1570218/1
ggcagagggaatctgattgtgctgttgtggaactgcttcacctgtggccg
+1570218/1
CCCFFFFFHHHHHJJIJJJIJJJJJJJIJJJJJJJJJJJJJJJJJIJJJJ
@1570453/1
gctccggtaagtttgtcgagtagagccttagctgcggaatgcttagcttc
+1570453/1
CCCFFFFDHHHHHJJIJJJJHHIJJJJJJJJJJJJJJJJJJJJJJJJJJJ
@4291443/1
gcgcttgtggtggtgcacgcgcttgggcagagggaatctgattgtgctgt
+4291443/1
CCCFFFFDHGHHHJHIJJJJJJJJJIJJJJJJJJIIJJJIGIJJEHGJJJ
@7626614/1
gtttgtctgttcgtctgtgcgcgctaatctcagaaacggctgacccgagt
+7626614/1
CCCFFFFFHHHHHHIJJHIJJJJJJJJJJJJJJJJJJJJJIJJJJJJHHC
@5612489/1
gttcaagttaaccgcaatgttggagcttggtacaaagcaaaggtcgggca
+5612489/1
CBCFFFFFHHHHHJJJJJJJJJJJJJJJJJGIJJJJJJJJJJJHIJJJJJ
@7626822/1
ccctgtccaacggtagatggaactctgtcgccgataccagatttaaaaaa
+7626822/1
<@<DDDDDFDFB?AFHHHIIIIIIIIGIHGDGG<?ADHICHGHIHBFGEI
@4291730/1
gcttaaatttacatttagtgtttgtttcatgtcaatcggttcataaataa
+4291730/1
@@@DDDDDFDFFHHBAFGFF4AECC3CFHHHAEFHHEHECGDGBAFHBGG
@172611/1
cattttcacaggcaagggatcctaacttcgcaaccactaattccagtgat
+172611/1
CCCFFFFFHHHHHJJJJJJJJJJJJJJJJJJJJJJJJJJJJJJJJJJJJJ
@2928765/1
catcaatttatcttcaaatgacgacaccacagttccagtctcaggcacat
+2928765/1
CCCFFFFFHHHHHJJJJJJJJJJJJJJJJJJJJJJJJJIJJJJJJJJJJJ
@4291915/1
ccgacagaacgttgtcctgtctacacgtctttaatttgaaaatttgtcgg
+4291915/1
@CCFFFFFHHHHHJJJJJJJJJJJJJJIJJJJJJJJJJIJJJJIJJJJJJ
@5612968/1
ctctgtgatctgtttcttggcatctatagatgtcggtggcgcacagggca
+5612968/1
CCCFFFFFHHHHHJJJJJIJJJJJJJJJIIJJJJIJGHIIJJIJJJJJIJ
@7627387/1
gggcacagttcctcgacgagcaagtagttcttgaagcacagacacaggtg
+7627387/1
CCCFFFFFHHHHHJJJJJJJJJJJHIJIJJJJJJJJJIJJJJJJJJJJFH
@1571382/1
ccatgtctcataccgtaacgtcgtgcacgcgcactacagcggcacagcgg
+1571382/1
CCCFFFFFHHHHHJJJJJJJJJJIJJJJJJJJJJJJJJJJJJHFFFEDDD
@896752/1
accaggtgcgcgtagtacgcgggcgccgggatggacacggagcgcgtgca
+896752/1
@@@DDDDDHHHHHJJDGIJJJIJJJHFFDDBDDDDDDDDDDDBDDDBDDD
@5613360/1
ctgggctgcagatgactgtgcatccttgctagtaagtcctgagccatagc
+5613360/1
CCCFFFFFHHHHHJJJJJJJJJJJJJJJJJJJJJJJJJJJJJJJJJJJJJ
@897470/1
gtggtgcacgcgcttgggcagagggaatctgattgtgctgttgtggaact
+897470/1
CCCFFFFFHHHHHJJJJJJJJIJJJJJJJJJJJJJIJJJJHIJJIIJJJJ
@1572283/1
gctcgctctccgaagggagcttgcggccgatgacctcatactccttcaac
+1572283/1
CCCFFFFFHHHHHJJJJJJJJJJJJJJJJJJJHIIJJJJJJJHHHHHHFF
@6288176/1
cggtagcactgagtgacggcacctccgacactgaggtcacggtactcgcg
+6288176/1
@CCDFFFFHHHHHFHGIJJJJJJJJJJJJJJJJJJJHJJJJJHIIIJIJH
@898156/1
actacatttccgtccatcattttgtcaacgaactcttctgaagtatttgt
+898156/1
8?@D;?DD>DFF<E@BGEEHAHHCAFHIEG?=GFFFBFEBDBFFEFCFCF
@6288433/1
cttgttaatgcctggccctcagcgacatgtaagagttcaatggggaagta
+6288433/1
CCCFFFFFHHFHHJJGIIHIGGIJIIBEHGGIIIJBFHGIIJIIIGGIIJ
@4921190/1
gcacgtagttctcagcttccctgcaaagttaaccatcttgtattcaaaag
+4921190/1
@<@DDDDDHHDF?EBA?EIBHBHGGGHGHEBGIGG@?GDG??DHDHGGDD
@4921418/1
aggcgcttgtggtggtgcacgcgcttgggcagagggaatctgattgtgct
+4921418/1
@CCFFFFFHHHHHIJGIIJJJJJJIJJJJJJJJJJJHJJJJJJJJJJHHH
@4921432/1
agcaaattgaaataaaaaattggtgaaaagaatcacaagtaagatactgc
+4921432/1
@BCFFFFFHHHHHJJJJJIJJJJHHIJJJJJJJJJJJJJIIJJJJJJJJJ
@2930261/1
cactggttcaaattcaaataaaatcactctgcaatcctgcctcacatgat
+2930261/1
CCCFFFFFHHHHHJJJGGHIHIJJJJJJJJJJIJJIJJJJJJJIIJIJGJ
@4923739/1
gtgctgggcctcttgtatgcgaaggtgttgaggcgcttgtggtggtgcac
+4923739/1
CCCFFFFFHHHHHJJJJJJJJIJIJEGHHJHJJJJJJJJIJJHJJIIJJJ
@2931817/1
ctcatcttgtatagaggaggcttgggctcgctctccgaagggagcttgcg
+2931817/1
CCCFFFFFHHHHHJJJJHIJJJJIIJIFIJIJIIHJJJJJJJGIJJJIJI
@2931842/1
tgcacttggtggtccacaaacattataatagcgttgtctaacgtcggatt
+2931842/1
CCCFFFFFHHHHHJJJJJJJJJJJJJJJJJJJJJJJJJJJJJJIJJJFHJ
@4924128/1
ctcagcatggtaagaaggtggcggccagaatctagacatgcacagctctt
+4924128/1
CCCFFFFFHHHHHJJJJJHIJJJJJJJJJJJJJJJJJJJJJJJJJJJJJJ
@4924563/1
ttttttttttgtctgtttgtctgtttgtctgtttgtctgtttgtctgttt
+4924563/1
CCCFFFFFHHABF@BDHI@?BFEEGHC?B>BBFHFGC@AFHGE@DG@DHI
@2932864/1
cttggaggcttgggcctgttttggtagcggcggcgcggtccgtgaggagc
+2932864/1
CCCFFFFFHHHHHJJJIJHIIJJJHIJJJJIJJGD>;B89@828<BD8?<
@2932927/1
ctgcagatgactgtgcatccttgctagtaagtcctgagccatagcaaaca
+2932927/1
@C@FFFDDHHHHHIGDEDCFHGGIIGJDGIGEFFHIGIHGIHGHIGGIJJ
@6948104/1
tggatggagtgagcacgggctctgtgcctggctcccatgtcacggtagca
+6948104/1
CCCFFFFFHHHHHJJJJJJJIJJJHJJJJJJIJJJJJJJJJJJJJHJJJJ
@6948354/1
cgataccatacaccaaaatattttttacgatttttgtctgtctgtctgtc
+6948354/1
CCCFFFFFHHHHHJJJJJJJJJJJJJJJJJJJJJJIIJJJJJJJJJJJIJ
@6948463/1
gttgtgtacacctgagcgagactcataacgcagccagatgccaaagttct
+6948463/1
CCCFFFFFHHHHHJIJJJJJIIJJJJJJJJJJJJJJJJJJJJIJJJHIJJ
@7629080/1
ctctgtaggagtttcgggctcgggtttactagcctcctccttagaagttg
+7629080/1
CCCFFFFFHHHHHJJJJJJJJJJJDHIJJJJJJJJJJJJJJJJJIJJJJJ
@6949287/1
attccctgtacgttcaaacgtatcacacattttctggtcaccttccatgc
+6949287/1
CCCFFFFFHHHHHJJJJJJJHIJJJJJJJJJJJJJJJJJJJJJJJJJJJJ
@7629379/1
cgtttttaaactattttttcaatgccctaagtgagtatacatctattaaa
+7629379/1
BCBFFFFFHHHHHJJJJJJJJJJJJJJJJJJIGJJHIJJJJJJJJJJJIJ
@7629776/1
ctcgactaacattacctcgaaggcgcggcgtgcggttaggcgaagtacat
+7629776/1
CCCFFFFFHHHHHJJJJJJJJJJJJJJJJJIJJHHDFFEEEDDDDBDDDE
@7629878/1
gcgatgttttacaagggcaggttgaactcacaccattcaatttaaaagaa
+7629878/1
@@@DFFFFHHFHHGIIJJJJIJIJJIIIHGIGGIJGHJGIIIIGJJIJII
@6950104/1
cgcgcttgggcagagggaatctgattgtgctgttgtggaactgcttcacc
+6950104/1
CCCFFDFFHGHHHIJIIIGIJJJIJJJHHGJJJJJJGIGIEHIIJJGIJI
@7630204/1
cgagcaagtagttcttgaagcacagacacaggtgtcttcaacggaag
+7630204/1
CCCFFFFFHHHHHJJJJJJJJJJJJJJJJJJJHIIJJJJJJJJJIJJ
@4293354/1
gcaaggataagatgaagaagaggagcaaatggaaaaaaaaattggtgaaa
+4293354/1
CCCFFFFFHHHHHJJJJJJJHIJJJJJIJJJJJJJJJJJJJIJJJHHIJJ
@7630852/1
gcaaagataagatgaagaagaggagcaaatggaaaaaaaaattggtgaaa
+7630852/1
CCCFFFFFHHHHHJJJJJJJJJJJJJJJJJJJIJJJJJJJJJJJJHHHIJ
@6950996/1
catgtaccacgcctgggatgccacccggcaccactcccgggtgaggatgc
+6950996/1
CCCFFFFFHHHHHJJJJJJJJJJJJJJJJJJJJJJJJJJJJGIIIJJHHH
@7630893/1
ctgtggccggcggcacgcagacgccttgatgacctccactttgatgatct
+7630893/1
CCCFFFFFHHHHHJJJJJJJJJJJHHHHFFFFFFEEDEEDDDDDDDEEDE
@174170/1
ccagcatagtaaaggtttctgttactaatcaatcggccttttatatttgt
+174170/1
BCCFFFFFHHHHHJJGHIIJJJJJJJJJJJJJJJJJJJJJJJJJIJJJJJ
@7631331/1
gccacatcaatgttgataaaggctttattggtaaatatggcggattggaa
+7631331/1
CCCFFFFFHHHHHJJGJIIJJJJJJJJJJJJJJJJJJIJIIHIDDGHICH
@174343/1
ggagattttactatctttcaagtcggcataacgggccgcgactccgccct
+174343/1
CCCFFFFFHHHHHJJJJJJJJJJJJJJJIJJJJJJJJJIJJHHFFFDDDD
@174427/1
atgtcatgcgcaagcgtgccctgtgcgccaccgacatctatagatgccaa
+174427/1
CCCFFFFFHHHHHJJJJJJJJJJIJJJJJJJJJJJJJJJJJJIJJJJJJJ
@7631529/1
aagtaacttcaaatgattgctcagatgcaatttcttgcaagaattgcaca
+7631529/1
@CCFFFFFHHHGHIIGJJJJJJJIGIJJJGIJJJJJJJJJJIJIJJJJJJ
@3592860/1
cttttatgttgggacagctatcttcataaaagctaaacaacatttataaa
+3592860/1
CCCFFFFFHHHHHJJJJJJJJJJJJJJJJJJJJJJJJJJJJJJJJJJJJJ
@174657/1
ggaaaagttcggtagtgaggatagctacggtaactttgtgactcctgaag
+174657/1
CCCFFFFFHHHHFIIHIIIJJJJJJJJJJJFHIJJJJJJJIJJJJJJIJI
@2248356/1
ctcatcttgtatagaggaggcttgggctcgctctccgaagggagcttgcg
+2248356/1
CCCFFFFFHHHHHJIJJJJIJJJGIIJJJJIIJJJJJJJJJJGHIIIGII
@5613632/1
gtgcacacaatggtgaactggcgttcatgcggcaaacgcctattaacatt
+5613632/1
CCCFFFFFHHHHHIJJJJJJJJJJJJJJJIJJJJJJJJJJJJJJJJIJJJ
@174833/1
gtgcgatgttttacaagggcaggttgaactcacaccattcaatttaaaag
+174833/1
@@@FFFFFHDHHHIIJJGJIJJIJIGHIJJIIIIIJIIEIG>GEGGIIIG
@5613869/1
gtcttcttgaacttcttcaattgacgcaagaagtaccagaaacgggactt
+5613869/1
CCCFFFFFHHHHHJJJJJJJJJJJJJJJJJJJJFHIJJJJJJJJJJJJJJ
@5613970/1
atttattttttctatattttcaatgaacagaattgacccttctacagatt
+5613970/1
@@CFFFDFHHHGHJJIJJJJJIIJJIIJJJJJJJIJJJJJJJJJJIJGJJ
@175090/1
cgtttcaaaacaattcattttaggttcaagttaaccgcaatgttggagct
+175090/1
BCBFFFFFHHHHHJJJJJJJJJJJHJJJJJJJJJJJJJIJJJIIJJIJJJ
@1575043/1
agtccttgttgttaagaggtgttacctgcaacttggccaggttagggcca
+1575043/1
=B=DDFFFHHHHHJJJIJJFHIJJJJJJJJJJJJJJJJJJIGHJJJJJJJ
@6288837/1
gtggtgggtttggctttggggttgttgtatatcgcgtacgaggacatgtc
+6288837/1
BBBFBDFFCFHFHFHJJIJIJFGHHIGDFHIIIHIIHFHAABGHHHHFFF
@1575211/1
ccgcatttcatatttgtttgtttgtatataacgtgtattacaaaatagtt
+1575211/1
CCCFFFFFHHHHHJJJJJJJIJJJHJJJJJJJJHIHIJJJJJJJJJJIIJ
@3594566/1
gctaagcctactataaatgccatacaaggtctataaaaatataatttgcc
+3594566/1
CCCFFFFFHHHHHJJJJJJJJJJJJJJJJGHIJJJJJJIJJJJJJJJJJJ
@175898/1
ctgcaatcctgcctcacatgattcatccacaaattccaacccttgcgttt
+175898/1
=BBFBBDDFHHHHJJJJJJJJJJJJJJJJJJJJJJJJJJJJJJJJJJJJJ
@6289414/1
agactgatcagccggagcagctccggtaagtttgtcgagtagagccttag
+6289414/1
;BBFFFFFHHHHHJJJJIJJJJJJJJGHIIHJJJJJJJIJGHIJJJJJJJ
@1575835/1
gacgatttcaccagtggtcttcttgaacttcttcaattgacgcaagaagt
+1575835/1
CCCFFFFFHHHHHJIJJJJJJJJJJJJIJIHJJJIGIJIJJJJJIJIJJH
@1575898/1
gtccgtttttaaacaattttttcaatgccctaagtgagtatacatctatt
+1575898/1
CCCFFFFFHHHHHJJIJJJJJJJJJJJJJJJJJJIIJJHIJJJJJJJJJJ
@1576159/1
gttgaggcgcttgtggtggtgcacgcgcttgggcagagggaatctgattg
+1576159/1
CBCFFFFFHHHHHHIJHJIGHIJJJJJJJJJJJJJJJJJJGHHHFFFFFF
@6289787/1
cgcaagaagtaccagaaacgggacttagccacaatctggtctggagagaa
+6289787/1
@@;DDFFFHADFBGEBFBEHGBGEEHCEEGG@FCFBDBD9BDGI8??BF>
@1576360/1
ggctatgccatttatcctcgcacgttggcagtaatagtacaagtgaaaag
+1576360/1
C@CFFFFFHHHHHJJIJJJIJJJJJJJJJJJJJJJJJIJJJJJIJJJJJJ
@3595833/1
cttctgagctttcgtactgagtgtcgagtctgtaggcttttggtacttta
+3595833/1
CCCFFFFFHHHHGJIIJJJJJIIIJJHIHHJIIJJJJJJJJIJHGHIJJI
@4297167/1
ctaacttcgcaaccactaattccagtgataaattcactctagcacgtagt
+4297167/1
CCCFFFFFHHHHHJJJJJIJJJJJJHIJJJJJJJJJJJJJJJJJJJIJJH
@7632585/1
ccacaatctggtctggagagaagatcctcatcttgtatagaggaggcttg
+7632585/1
CCCFFFFFHHHHHJJJJJIJJJJJJJJJJJJJJJJIIJJJJJJHJJJJJE
@4926181/1
gtgcaagcgtgccctgtgcgccaccgacatctatagatgccaagaaacag
+4926181/1
CCCFFFFFHHHHHJJJGIJJJJJJJJJJJJJJJJJJJJJJJJIJIIJJJJ
@4926291/1
tgtgacttgtagtcaaggtggagattttactatctttcaagtcggcataa
+4926291/1
CCBFFFFFHHHHHJJJJJFGIIJJJJJJJJJJJIJJJIJJJIIJJJJJJJ
@177309/1
gcctgggatgccacccggcaccactcccgggtgaggatgcactacatttc
+177309/1
CCCFFFFFHHHHHJJJJJJJJJJJJJJJJJJIJIJJJJJJJJJJJJJJJH
@4297486/1
ctggagagaagatcctcatcttgtatagaggaggcttgggctcgctctcc
+4297486/1
CCCFFFFFHHHHHJJJJJJJJJJJJJJJJJJJJIJJJHGJIJGIHIICHI
@4926554/1
gtccttttgaggatctcaatccgatcgttgtattcagctggtggagc
+4926554/1
CCCFFFFFHGFFHIJEIJCHIGGGGGIHGEHJIJICEGIIEBDFFBF
@4926701/1
gatggagtgagcacgggctctgtgcctggctcccatgtcacggtagcact
+4926701/1
@;?AD?B=DFFDFID??F@GFICEEEE@B?FFFGDG??BFDFFDFFEFIE
@4926735/1
ctcgccatcaggacctgcaccatgcaccgccatgccatgtaccacgcctg
+4926735/1
CCCFFFFFHHHHHJJJJJJJJJJJJJJJJJJJJJJJJJJJJJJJJJJJJJ
@177535/1
cgagactcataacgcagccagatgccaaagttcttgatcttcactgggct
+177535/1
@@@FDDEFFHFHHIIJIIJHIJIJJIIGIGGEIDFHIGIJGJGGGIGGHI
@4926981/1
ctcctttttgtcagcacagaatagtcgcgtgtgatgccgcttttgcacca
+4926981/1
?@?DBDDDBCDFF?3EFHEBAEHHHCBFBH@FFDAACGEGHH?GDAGFCF
@177646/1
ctcagatgcaatttcttgcaagaattgcacaaagttgaagtccttgttgt
+177646/1
CCCFFFFFHHHHHJJJJJJJJJJJJJJJJJJJJJHJJJJJHJJJJJJJJJ
@6291302/1
cgaatctaatattacataactaatcctaggaccattaacatatcttacaa
+6291302/1
CCCFFFFFHHHHHJJJJJJJJJJJJJJJJJJJJJJIJJJJJJIJJJJJJJ
@6291331/1
ccgtcactattctaggattgtgtaggtaatattattaaacgaagaacatg
+6291331/1
CCCFFFFFHHHHHIIJGGIIHIFHJJEHGIIJJIJJJJJJJJJJJIGIJH
@7633374/1
ctgggctgcagatgactgtgcatccttgctagtaagtcctgagccatagc
+7633374/1
CCCFFFFFHHHHHJJJJJJJIJJJJJJJJJJJIIJIIJJJJJJJJJJJJJ
@2934603/1
gcagttgcagaaacatcaatattaagcatcattttccattggctgggtct
+2934603/1
CCCFFFFFHHHHHJJJJJJJJJJJJJJJJJJJJJJJJJJJJJJJJJJBGG
@4298509/1
gtgcgacggacgcgacgtgccttgaattccttgatgactgcatagat
+4298509/1
CBCFFFFFHHHHHJJJJFIIIJJJJJJJJJIJHHHHHHFFFFFFEEE
@178309/1
gtctggagagaagatcctcatcttgtatagaggaggcttgggctcgctct
+178309/1
@@@DDDDD;AFD?A<AFE@ECAHB?HHBCA9F;110:CG6:09?806;==
@6291931/1
cgtcacgtccacgcccaggaatatcaccggctcgttgaacaccttaggac
+6291931/1
CCCFFFFFHHHHHJJIGIJIEHAGGECIIIIJI8FH>CHA>DF@DAGIEH
@6291976/1
tttgacagtgtaaaacttctcggaaatctccaatccaaaccgtttgaaat
+6291976/1
@@@?BDDDADFH>GIEGIEHEGBGB?FHEHCFGHIFH<FHEF?BB@FD9D
@4928317/1
tccagatccactcttgctccatggtccaggagcagcagcgtgcgcaggtt
+4928317/1
CCCFFFFFHHHHHJJJJJJJJJJIJJJJJJJJJJJJJJJJHIJJJJJJHI
@178469/1
ctgctgcttctatgtattataaaaactaattgtatgttgatcctgtgaat
+178469/1
CCCFFFFFHHHHHJIJJJJJJJJJJJJJJJJJJJJJIGJIJJJJJJJIJJ
@2935592/1
cttgttgttaagaggtgttacctgcaacttggccaggttagggccaacag
+2935592/1
CCCFFFFFHHHHHJJFHIJJJJJJJIJJJJJJJJJJJHHIJJJJJJJJJJ
@4928404/1
gcgcaagcgtgccctgtgcgccaccgacatctatagatgccaagaaacag
+4928404/1
CCCFFFDFHHHHHJJJIIIGJIIJJIIJJJJJJJJIJJJJIJJJJJJJJG
@6952994/1
cgcaagaagtaccagaaacgggacttagccacaatctggtctggagagaa
+6952994/1
@@<DDDFFH<CDDFHIIIGIFGIIGGHGIIIGIGGHHHIDDHHGEHGGGE
@6953143/1
gtttgtgaaactgcgacaccttgtggctgtgacttgtagtcaaggtggag
+6953143/1
@@@FFDEDFHDHFIG?CEGCGGIEGHEHGCG@BDGDB?B?D?<?DBFDHI
@3596303/1
gatgtagctgccattatgtagactgttgtgttgaccaataatgggttaat
+3596303/1
CCCFFFFFHGHHHJJJJJJIJJIJJHIJHHIIJJJJJJJJJIJJJHHJJJ
@2249601/1
ccttgtggctgtgacttgtagtcaaggtggagattttactatctttcaag
+2249601/1
CCCFFFFFHHHHHIJJJJJJJHIIIJJCHHHIHIIJJJJJJJHIIJIIIH
@6954071/1
ggctcattgaacaccttaggacgaagtgatggcaccaggatagagttaat
+6954071/1
@@@FFFFFFHHHGJJIIJJJJJIJJJ8EHIIIIIIIIIJJGIGIIFHIJG
@6954325/1
gtgccttttattgcttggtgagacacgagataaaagtccaattcagacga
+6954325/1
CCCFFFFFHHHHHJJJJJHIIJJJJJJJJJJJJJJJHIJJJJIJJJJJJJ
@7635244/1
cctcgtttatgttttgagactagctacgatcactataaactatgtaatat
+7635244/1
CCCFFFFFHHHHHJJJIJJJJJJJJJJJJJJJJJJJJJJJJJJJIIJJJJ
@1578620/1
aggggatctgctgtctgtggagctgatgcttgctgggcctcaactgttgg
+1578620/1
?BCFFFFFHHHHHIJJJJJJIJJJJIJJJJJJJJJJJJJJJJIJJJIJJJ
@3597935/1
gtgcacgcgcttgggcagagggaatctgattgtgctgttgtggaactgct
+3597935/1
CCCFFFFFHHHHHJJJJJJJJJJJJJJJJJJJIJJJJJJJHIJJJJJJJJ
@7635501/1
cgcaagaagtaccagaaacgggacttagccacaatctggtctggagagaa
+7635501/1
CCCFFFFFGFHHFIJIJIIJJJJJJJJIIIJJJJJIJJJJJIGIHHGHGF
@900138/1
gtcccatactataaaaacgtgccgattgtccacattttaataagtcactt
+900138/1
CCCFFFFFHHHHHJJJJJJJJJJJJJJJJJJJJJJJJJJJJJJJJJJJJJ
@3598372/1
agtgacggcacctccgacactgaggtcacggtactcgcggtacatgttgt
+3598372/1
@@@DFFFFGHHHHIJIIJJJJIGIGBFHGIJDEHGGGEIJAEHHGFFFFD
@900402/1
gtcttctttcattacaatgtcacattgtagctctaaagcatcgccagtcg
+900402/1
CCCFFFFFHHHHHJJJJJJIJJJJJJJJIJJJJJJJJJJJIJJJJJJHHI
@4929299/1
gttgttaagaggtgttacctgcaacttggccaggttagggccaacagatt
+4929299/1
CCCFFFFFHHHHHHHIJJJJJJJJJJJJJJJJJJHHJJJJJJJJJJJIJJ
@1579376/1
ctcacgttccgccaattgcttcaccttatgatagtcatcgcggcctctag
+1579376/1
CCCFFFFFHHHHHJJJJJJJJJJJJJJJJJJJJJJJJJJJJJJJJJJJJJ
@2250937/1
gtttattttgtttttctctgtgatctgtttcttggcatctatagatgtcg
+2250937/1
CCCFFFFFHHHHHJJJJJJJJJJJJJJJJJJJJJJJJJJJIJJJIJJJJJ
@2935872/1
caggcatcacgtgaaaactaacggttcgatttcgatgaaacttggtataa
+2935872/1
CCCFFFFFHHHHHJJJJJJJJJJJIJJJJJJJJJJJJJJJJJJJJIIIJJ
@178728/1
gcccgagtcgtgctccttctccaccaggtggtagcgcgcgcggaacgcca
+178728/1
CCCFFFFFHHHHHJJJJJJJJJJJJJJJCGIIIJJJIJJJJHFCDDDDDB
@1579784/1
gtcggcataacgggccgcgactccgccctcttcctcgggttggaatgatt
+1579784/1
CCCFFFFFHHHHHJJJJJJJJJJJJJJJJHHHHHHFFFDDDDDDDDDDDF
@2251269/1
ctgtgatctgtttcttggcatctatagatgtcggtggcgcacagggcacg
+2251269/1
BCCFFEFFHHHHHJJJIJJJJJJJJJJJJJJJJJIJJJJJJJJJJJJJJJ
@4929923/1
ggcattgatatttggaaatgattagctcgcagcattatgggtcttccttc
+4929923/1
CCCFFFFFHHHHHJJJJJJJJJJJJJJJJJJJJJJJJJJJJFHFHHIJJJ
@2251425/1
ccctcttcctcgggttggaatgattctggtgggttgtcctgcagagcttg
+2251425/1
CCCFFFFFHHHHHJHHJJIJJJJJJJJJJGHIJGIJJJJJJJJJJJJJJJ
@2251605/1
ccgacactgaggtcacggtactcgcggtacatgttgtgtacacctgagcg
+2251605/1
CCCFFFFFHHHHHIJJJJHHJJJJJJJGHIJJJJJJJJIJJCCFHIJJJJ
@5615282/1
ctcagatgcaatttcttgcaagaattgcacaaagttgaagtccttgttgt
+5615282/1
CCCFFFFFHHHHHJJJJJJJJJJJJJJJJJJJJJIIJJJJIJJJJJIJJI
@4930421/1
gcagtcaatgagacggtgggtagtaagcgcacgaccatttttttctacat
+4930421/1
CCCFDFFFHHHHHJJJIIJJHIJJJJJJJJJJJJJJJJJJJJJHHHHFFF
@179395/1
gcctcttgtatgcgaaggtgttgaggcgcttgtggtggtgcacgcgcttg
+179395/1
CCCFFFFFHHHHHJHIJJFHHHJIJJJJJJJJIIJFHIHHHIJJJJHFFD
@5615678/1
gtcttcttgaacttcttcaattgacgcaagaagtaccagaaacgggactt
+5615678/1
CCCFFFFFHHHHHJJJJJJJJJJJJJJJIJJJJGHJJJJJJJJJJJJJJJ
@179479/1
ggcctgttttggtagcggcggcgcggtccgtgaggagcatgctcgccatc
+179479/1
CCCFFFFFHHHHFHJJJJJJJIIGED>BB@<BBDDDDDDDDDDDDDDBBC
@179519/1
gttcattttacaatttcattcatgaattttccattttaatatataaagca
+179519/1
CBCFFFFFHHHHHJJJJJJJJJJJJJJJJJJJJJJJJJJJJJJJJJJJJJ
@179638/1
gcccgaagtgctattggcacacaggcataatgccatattcaaatgggaag
+179638/1
CCCFFFFFHHHHHJJJJJJJJJJJJJJJJJJJJJJJJJJJJJJJJJJJJJ
@5615932/1
cttggggtcgttccaatcctggttcatgatgaactcttgtaggcgcggga
+5615932/1
CCCFFFFBFHHHHJJIJJIJJJIJJJJJJJJJJJJJJJJJJIIJJJJJHD
@5615954/1
atatatagttatatcaacaacaagtatgagagatataaaagattggaagc
+5615954/1
@@CFFFFFHHHHFIIJJJIJJJGIA@HGGIGGCEHICHJJJEEHIJIFGI
@2937480/1
cgcaagaagtaccagaaacgggacttagccacaatctggtctggagagaa
+2937480/1
CCCFFFFFHFHHHIJJJJJJJJJJJJJIJJJJJJJJJJJHIJJJGHHIHH
@179771/1
aggtgctgggcctcttgtatgcgaaggtgttgaggcgcttgtggtggtgc
+179771/1
B@@DDFFFHHHHHJJJJJJJJJJIHIIEGGHIJJJIJJJIJHIJGIJGIJ
@2937656/1
gtagcactgagtgacggcacctccgacactgaggtcacggtactcgcggt
+2937656/1
CCCFFFFFHHHHHJJIJJJJJJJJJJJJJJJJJJIJJJJJHJJJJJJHFB
@5616217/1
atcactctgcaatcctgcctcacatgattcatccacaaattccaaccctt
+5616217/1
@CCFFFFFHHHGHJJJJJJJJJJJJJIGIIJGJIIIJJGIGHIEHIIGIJ
@180126/1
gacggcgtgcacggtgatggcgcgcgccatggcgatgggcgtgcggtcct
+180126/1
CCCFFFFFHHHHHJGHJJJJJJJJJJJJJJJJJHHFFFDEDDDDDD@DDD
@5616567/1
cgtcattcgatatcttctgtagctgctgtgtgaagttcttcaaagcgtct
+5616567/1
CCCFFFFFHHHHHJJJJJIIJJJJJJJJJJIIJJJIJJJJJJJJJJJIJJ
@180633/1
cttacatgctaaaactaaactactatacctgtgaaacgatcaacaataat
+180633/1
CCCFFFFFHHHHHJJJJJJJJJJJJJJJJJJIJJJJJJJJJJJJJJJJJJ
@2938616/1
tggtgatctaagttttcgttgttcatgagctctactatgactcctgtagt
+2938616/1
BCCDDFFFHHHHHIJJJJIJJJJJJJJIJJJJJJJJJJJJJJJJJJJJJJ
@4930929/1
acgacgcttcagcagagtgcacacaatggtgaactggcgttcatgcggca
+4930929/1
CCCFFFFFHHHHHJJGIHIIJJJJJJJJJHIGJJJJJJJJJJJJIJJJJH
@2938959/1
agccggagcagctccggtaagtttgtcgagtagagccttagctgcggaat
+2938959/1
@CCFFFFFHHHHHJJJJGHIJIJJJIJJJJHHIJJJJJJJJJJJJJJJJH
@4300040/1
aaccgattgacatgaaacaaacactaaatgtaaatttaagcatcccacaa
+4300040/1
CCCFFFFFHHHHHJJJJJJJJJJJJJJJJJGHIIJJJJJJJJJJJJJJJJ
@4300094/1
ggagcaaatggaaaaaaaaattggtgaaaagaatcacaagtaagatactg
+4300094/1
@@@DDAADDHFFDHEHIAFGGAHIBFEGGHIEGE>@GGGIBAFACHIIEH
@2939522/1
ctcataacgcagccagatgccaaagttcttgatcttcactgggctcttct
+2939522/1
CCCFFFFFHHHHHJJJJJJJJJJJJHIJJJJJJJJJJJJJJIJJJJJJJJ
@2939549/1
gccagttataaagcatagcccgaagtgctattggcacacaggcataatgc
+2939549/1
CCCFFFFFHHHHHJJJJJJJJJJJJHJJJJJJJJJJJJJJJJJJJJJJJJ
@4931629/1
catcgttctcagcatggtaagaaggtggcggccagaatctagacatgcac
+4931629/1
C@CFFFFFHHHHHJIJJJJJJJJJJCGHIGJJIIIJJJJIIJJJJJJJJJ
@3598671/1
cagtggtcttcttgaacttcttcaattgacgcaagaagtaccagaaacgg
+3598671/1
@C@DFFFFHHHHHEEGIJJJJJJGGIJJJJIJJAGIGGHHIJJJJJJIJJ
@3598974/1
ccctcagcgacatgtaagagttcaatggggaagtaaatgcatctgtcctt
+3598974/1
CCCFFFFFHHHHHIEGGHHHCHHGHGIIJGIIIIHIJIJGIIIIJFHGGH
@901550/1
ggtgttacctgcaacttggccaggttagggccaacagattgtttgagatg
+901550/1
BBBDFFFFHHHHHJJJJJJJJJJJFHJJJJJJJJJJJJIJIGIIIJJJJJ
@7637231/1
tcagatacaccgtcacggaacacaaatatcttcttcggcaatctgccttg
+7637231/1
CCCFFFFFHHHHHJJJJJJJJJJJJJJJJJJJJJJJJJJJJJJJJJJJJJ
@4301661/1
ctcgcacgttggcagtaatagtacaagtgaaaagtcacttgccgatggta
+4301661/1
CCCFFFFFHHHHHJJJJJJJIHIJJJJGGGIJJIIIJJJJGGIIAG@@=F
@4932231/1
gtgtacacctgagcgagactcataacgcagccagatgccaaagttcttga
+4932231/1
BBCFFFAAAFHHHJJJJJJJJJJJJJJJJJJJJJJJJJJJJJJIIJJJJJ
@6294906/1
ggacatttcaattttatttagttggtcttggttgaacggaactccaatcc
+6294906/1
CCCFFFFFHHHHHJJJJJJGIIIJJHGIHJJHJJIIJJJHGIIJJJJJIJ
@6956090/1
gcagcctgacgcttagcaagtttcttagacttgccagttcccacttcacg
+6956090/1
CCCFFFFFGHHHHJJJJJJJJJJJJJJJJJJJJJJJJJJIJJJJJJJJJJ
@6295135/1
gttctcagcatggtaagaaggtggcggccagaatctagacatgcacagct
+6295135/1
CBCFFFFFHHHHHIJJJJJJJGIJJJJJJJJJIJJJJJJJJJJJJJJJJJ
@2252223/1
gccagaatctagacatgcacagctcttgcagccatccaacgggattgccc
+2252223/1
CCCFFFFFHHHHGJJJJJJJJJJJJJJJJJJJJJJJJJJJJJJJJJJJJJ
@1580870/1
ggcagagggaatctgattgtgctgttgtggaactgcttcacctgtggccg
+1580870/1
CCCFFFFFHHHHHJJJJJJJJJJJJJJJJJJJJJJJJJJJJJJHJJJJJJ
@6295701/1
gccagatgccaaagttcttgatcttcactgggctcttctctgggatttcc
+6295701/1
CCCFFFFFHHHHHJHIJJJJJJJJJJJJJJJJJJJJJJJJJJJJIIJJJJ
@2252577/1
cgttgatgtcgcaagatagtgagacattcactttttagtcataatcttca
+2252577/1
@BBFFFFFHHHHHJJJJJJHIGHIJIIJJJJJJJJJJJIJJJJIJJJJJJ
@6295930/1
gtaatactagcggacccgacagacgttgtcctgtctacacgtctttaatt
+6295930/1
CCCFFFFFHHHHHJIJJJJJJJJJJGIIJJJJJJJJJJJJJIJJJJJJJJ
@2252803/1
cttgggcagagggaatctgattgtgctgttgtggaactgcttcacctgtg
+2252803/1
CCCFFFFFHDHHHGHJIGIJIIHHIIIJJJJIJJJJJIJIJJJJJIJIFH
@6957504/1
cttcacctgtggccggcggcacgcagacgccttgatgacctccactttga
+6957504/1
CCCFFFFFHHHHHJJJJJJJJJJJJIJJHHFFFDEEEEEEDDDDDDDDDC
@2253183/1
gtcttcttgaacttcttcaattgacgcaagaagtaccagaaacgggactt
+2253183/1
CCCFFFFFHHHHHJJJJJJJJJJJJJJJJJJJJGHJJJJJJJJJJJJJJJ
@1581890/1
atcaatttatcttcaaatgacgacaccacagttccagtctcaggcacatt
+1581890/1
CCCFFFFFHHHHHJJJIJJIJJJJJJJJJJJIJJJJJJJJJJJJJJJJJJ
@2940562/1
agccatagcaaacagccactggcaatgtggatagctggacaaggcactgg
+2940562/1
<@@DDDDDHHHHHIIGGCFG@BCFHFHHHECGC@FHIIEHIGIDCFIHII
@903346/1
gcatgatattaacagtcttaaacttgaacaggcgtctgcagtattcgtta
+903346/1
C@CFFFFFHHHGHIJIIIJJJJJJJIJJJIICIIHHGIJGIFGIIIJIIJ
@2253273/1
ctccggtggcgggggcagtgctggggactccgggcgcagcaccagtcgtg
+2253273/1
CCCFFFFFHHHHHJHDDDDDDEDDDDDDDDDDDDDDDDDDDDDDDCDDDD
@2940715/1
ccacaatctggtctggagagaagatcctcatcttgtatagaggaggcttg
+2940715/1
CCCFFFFFHHHDFGGIJIIIIIHIGIFGHJJJFIGFHEIHIIJIJIIIJ6
@1582254/1
ggcgcacagggcacgcttgcgcatgacatctatacatgccattggcgttc
+1582254/1
BCCFFFFFHHHHHJJJJJJJJJJJJJJJJJJJJJJJJJJJJJJJJJJJJJ
@903962/1
gttgttaagaggtgttacctgcaacttggccaggttagggccaacagatt
+903962/1
CBBFFFFFHHHHFHIJJJJJJJJJJJJJJJJJJJHIJJJJJJJJJJJIJJ
@904203/1
gttgttaagaggtgttacctgcaacttggccaggttagggccaacagatt
+904203/1
CCCFFFFFGHHHFHGHJIJJJJJJIJJJJJJJJJHGIJIJEIJJJJJHIJ
@4934363/1
cgtttttaaactattttttcaatgccctaagtgagtatacatctattaaa
+4934363/1
BC@DFFFFHHGGFIGJJIJGIIJJIJIJJJJGHIIGHIJJJIIJJJJIII
@6958732/1
ccacaatatattcgtgaaaaccgcatccaactcggatcagccgtttctga
+6958732/1
CCCFFFFFHHHHHJJJJJJJJJJJJJJJJJJJJJJIJJJJJJJJJJJJJJ
@1583164/1
tgctgggcctcttgtatgcgaaggtgttgaggcgcttgtggtggtgcacg
+1583164/1
CCCFFFFFHHHHHJIJJJJJJJJJFHHIJJJJJJJJJJHIJIJJGIIJJH
@1583253/1
ctcataacgcagccagatgccaaagttcttgatcttcactgggctcttct
+1583253/1
CCCFFFFFHHHHHJJJIJJJJJJJJIIJJJJJJJJJJJJJJJJJJJJJJJ
@6958972/1
cccgtcttcaccgctgtaaccaccaacagtgacagcacagcgttgttcga
+6958972/1
CCCFFFFFHHHHHJJJJJJJJJJJJJJJJJJJJJJJJJJJJJIJJJJJJI
@904662/1
gccagttataaagcatagcccgaagtgctattggcacacaggcataatgc
+904662/1
CCCFFFFFHHHHHJJJJJJJJJJJJHIJJJJJJJJJJJJJJJJJJJJJJJ
@2941805/1
caaatttttttttaaacgtattttaagctgaaacttcgtgtagagattct
+2941805/1
@C@FFFFFHHHHHGGBGEDHHIIIIIGEIIIJJEIHGIBF=CF@FHJJIJ
@6959114/1
ctgtgatctgtttcttggcatctatagatgtcggtggcgcacagggcacg
+6959114/1
BCCDFFFFHHHHHJJJIIJJJJJJJJIJJJIJJJHIJJJJJJJJJJJJJJ
@905098/1
ctctgtgcctggctcccatgtcacggtagcactgagtgacggcacctccg
+905098/1
CCCFFFFFHHHHHJJJJJJJJJJJJJGIJJJJJJJJHIJJJJJIJJJJJJ
@2254778/1
ccagatttaaaaaaaaagaaattgtgattttaataaatatacgtaaacaa
+2254778/1
CCCFFFFFHHHHHJJJJJJJJJJJHIJJJJJJJJJJJJJJJJJJJJJJJJ
@2254845/1
ctgcagatgactgtgcatccttgctagtaagtcctgagccatagcaaaca
+2254845/1
CCCFFFFFHHHHHIIJJJJJJJJJJJJHIJJIJJJJJJJJJJJJJJJJJJ
@2254945/1
aggggatctgagaatggtttagattcacaattttgtccgctggacaatgt
+2254945/1
@BCFFFFFHHHHHJIJJGIJJJHIJJJJJJJJJJJJJJJJJJJIJJJJJH
@6959787/1
gggctgcagatgactgtgcatccttgctagtaagtcctgagccatagcaa
+6959787/1
CCCFFFFFHHHHHJJJJJJJJJJJJJJJJJJJJJJJJJJJJJJJJJJJJJ
@4302438/1
ggttcaccaagctagtggcgttgatgtcgcaagatagtgagacattcact
+4302438/1
CCBFFFFFHHHHHJJHIJJJJJJJJJJJJJJJJJJJJGIJJJJJJJJJJJ
@2942720/1
ggcgttgatgtcgcaagatagtgagacattcactttttagtcataatctt
+2942720/1
CCCFFFFFHHHHHJJJJJJJJHIIIIJJIJJJJJJJJJJJJJJJJIJJJJ
@3602272/1
cgaagaacatgcggctgaattgcagcatcttgtcgagaacatgaagccgc
+3602272/1
CCCFFFFFHHGGHIIJFIJJGJIJJIJJJJJEHJJJIGIHIJJJJICHIG
@906048/1
gacaaaatgcccaaggaaccgccatatagacctagttcctctataaacat
+906048/1
CCCFFFFFHGGHHJJIIIJJGGHJJJIJJJIJJGIJJGJIJJEIIIIJJI
@3602545/1
gatctgtttcttggcatctatagatgtcggtggcgcacagggcacgcttg
+3602545/1
CCCFFFFFHHHHHJJJJJJJJJJJJJJJJJHJJGJJJJJJJJIJJGGHII
@7638354/1
gtggtgcacgcgcttgggcagagggaatctgattgtgctgttgtggaact
+7638354/1
@?@FDDFFHHHFFHFIIGIIJIJJJIIIIJJIGHIHGHGIHJJJIJIIJG
@3603076/1
cctgacgcttagcaagtttcttagacttgccagttcccacttcacgacgc
+3603076/1
CCCFFFFFHHHHHJJIJJJJJJIJJJJIJJJFIIJIJJJIGIIIJJJJJJ
@3603111/1
catcagtttggagttcacctttagaagtatgtttttagctgtcatctggt
+3603111/1
@CCFFFFFHHGFHHIJJJJJJJJJJJJHIJJIJJJJJJJIJJIJJJJJJH
@4303600/1
tattaatgtatcacacctagcatcacaacgtcatttaatataaaatacat
+4303600/1
CCCFFFFFHFHHHJJJJJIJJJJJJJJJJJHIIJJJJJJJJJJIJJJJIJ
@7638783/1
cgcttgtggtggtgcacgcgcttgggcagagggaatctgattgtgctgtt
+7638783/1
CCCFFFFFHHHHHIIJJJJJJJJJJJJJJJJJJJJJJJJJJJJHIIJJIJ
@3603580/1
tccacaaattccaacccttgcgtttcaaaacaattcattttaggttcaag
+3603580/1
CCCFFFFFHHHHHJJJJJJJJJIJJJJJJJJGIJJJJJJJJJJJIJJJJJ
@3603888/1
cccatgtcacggtagcactgagtgacggcacctccgacactgaggtcacg
+3603888/1
@@@DABBDFFFF2<:CBEE?<:AFCHIFEFF;FFGIEEFIFIIED=CEFA
@184001/1
caggcaagatgggcatagtaggtagtcgtagggtaagacacggatcgcat
+184001/1
CCCFFFFFHHHHHJJJJJHIJJHJJHIJIIJJJGHJJJJJJJJJJJJJJI
@2256994/1
tggctgtgacttgtagtcaaggtggagattttactatctttcaagtcggc
+2256994/1
CCCFFFEFHHHHHHIIJJIIIJCGHJJIJJJJIJJJJJJJJJJJJJJJJJ
@3604040/1
gcaagaagtaccagaaacgggacttagccacaatctggtctggagagaag
+3604040/1
CCCFFFFFFHHHHJJIJJJJJJHJIJIJJJIIJJJJJJFGIJJJIJJJJB
@7639881/1
tgataaagataagtataggctcaaaacctaacgacatcaatcaccagctt
+7639881/1
CC@FFFFFHHHHHEGIIIIJJJJJJJJJJJJJJJJJJJJJJJJJJJJJJJ
@6296746/1
gtgctgggcctcttgtatgcgaaggtgttgaggcgcttgtggtggtgcac
+6296746/1
CCCFFFFFHHHHHJJJJJJJJIIIJEGGHJIJJJJJJJJHIJHIJHHJJJ
@4304470/1
ggatggagtgagcacgggctctgtgcctggctcccatgtcacggtagcac
+4304470/1
CCBFFFFFHHHHHJJJJJJJJJJJJJJJJJJJJJJJJJJJJJJJCHIJJJ
@4935734/1
gtgacttgtagtcaaggtggagattttactatctttcaagtcggcataac
+4935734/1
BBCFFFFFHHHHHJJIJCFHHIGIJJJJJJJJJJJJIJJJIJJJJJJIJJ
@3604512/1
ctcaaaaagtcacgtttatacatttttttttaatttttgtgttacgattc
+3604512/1
CCCFFFFFHFHHHJIJJJJJJJJJJJJJJJJJJJJJJJJJJIJJJJIJJH
@3604609/1
gttgttaagaggtgttacctgcaacttggccaggttagggccaacagatt
+3604609/1
CCCFFFFFHHHHDHHHIIJJJJJJJJJJIJIIJJGHIIJJJJJJJJJIJJ
@3604747/1
cacctttagaagtatgttcttagctgtcatctggttcatacggcgcgcgg
+3604747/1
==??DDAB=A<AFDGDAFHI@:AA<<F?HHAH<92A?BE?FC;FGDF<BA
@3604748/1
gcgcaagcgtgccctgtgcgccaccgacatctatagatgccaagaaacag
+3604748/1
CCCFFFDFHHHHHJJIJJIJJJJJJJJJJJJJJJJJJJJJJJJJJJJJJH
@4936243/1
cttcttctcttttttctcctttcttttgcgagctgctgccgaaagattag
+4936243/1
?@@DFFFFHHHHHJJJJJJJJJJJJJJIJJJJJJJJJJJJJJJJIJJJJJ
@6960765/1
cagaaatttcgcacgctcgactaacattacctcgaaggcgcggcgtgcgg
+6960765/1
CCCFFFFFHHHHHJJJJJJJJJJJJJJJJJGIJIJJJJJJJJJFDBDDDD
@184517/1
tgtacattgaaaataaaaataaaaaaaatagcaggggttattgttatgtc
+184517/1
@CBDFFFFHGHHHJJJJJJJJJJJJJJJJJJJJJJJJIIJJJJIJJJJJI
@185115/1
actgattccacattaataatagggatgatgactaatgactatatttgtcc
+185115/1
;BBFFFFFHHHHHJJJJJJJJJJJGJJJJJJJJJJJJJJJJJJJJJJJJJ
@3605774/1
gtcctatctcaaaacatgaagacctcacagggtcactcccagcttcggga
+3605774/1
CCCFFFFFHHHHHJJJJJJJJJJJJJJJJJJJJIJJJJJJJJJJJJJJJJ
@185660/1
ctcataacgcagccagatgccaaagttcttgatcttcactgggctcttct
+185660/1
CCCFFFFFHHHHHJJJJJJJJJJJJIJJJJJJJJJJJIJJIGIIJJJJJJ
@185962/1
ctccaatcctttactcgaatagtcttttctaacttgaacagtgcgatgtt
+185962/1
CCCFFFFFHHHHHJJJJJJJIJHIJJJJHIJJIJJJJJIJJGHIJJJIGH
@186190/1
ggcctcttgtatgcgaaggtgttgaggcgcttgtggtggtgcacgcgctt
+186190/1
CCCFFFFFHHHHHJJJJIJCGHIIIJJJJJJJJIJJGIJFHIIJJIHHFD
@2257318/1
agcaaatggaaaaaaaaattggtgaaaagaatcacaagtaagatactgca
+2257318/1
@@CFFFFFHHHHHJJJJJJJJJHHIJJJJJJJJJJJJJIHIJJJJJJJJJ
@3607630/1
[truncated: 1,724,298 more chars]
