# Supplementary material for: Identification and comparison of key RNA interference machinery from western corn rootworm, fall armyworm, and southern green stink bug
Source: PLoS One. 2018 Sep 5;13(9):e0203160. doi: 10.1371/journal.pone.0203160 (PMC6124762; doi:10.1371/journal.pone.0203160)
Supplement: S2 File — (TGZ) [file pone.0203160.s012.tgz › data/fastq/faw/6_Male-pupae_MP_Rep2_aligned.fq]

@520601/1
ctcatcttgtatagaggaggcttgggctcgctctccgaagggagcttgcg
+520601/1
CCCFFFFFHHHHGJJJJJJJJJJHHIIGIJJJIIJJJJJIJJIJIIJIJI
@370/1
gtcacggtagcactgagtgacggcacctccgacactgaggtcacggtact
+370/1
CBBFFFFDHHHHHJJJJIJJJJJJJJJJIJJJJJJJJJJJCHIJGIHHHH
@382/1
cgcaagaagtaccagaaacgggacttagccacaatctggtctggagagaa
+382/1
CCCFFFFFHFHHHJJJJJJJJJJJIJJJJJJJJJJIJJJIJJJJJJJJJJ
@1044619/1
gttaacatacgagatcttcgtgcggagataatattttaaagtatagagaa
+1044619/1
CCCFFDEDHBBAFBBHHE@C@GGJI>GGGIJJGIGHIIIA@?BDDAEHCG
@2584126/1
cttgaacttcttcaattgacgcaagaagtaccagaaacgggacttagcca
+2584126/1
@@@DDA?DHAFDF<?CGBD<@C@GB;?E:CGBDB;?BD@GG>@B<DHBHC
@1044996/1
gtgctgttgtggaactgcttcacctgtg
+1044996/1
?=?DD>D?AAFAFEAE@ABF4CCF<CH3
@3095075/1
acaatctggtctggagagaagatcctcatcttgtatagaggaggcttggg
+3095075/1
@@@DBBDD<F<?AFB2:CA>C3<A<AFHEFA?CFCG@GFFBDFI7DD:DE
@1045146/1
gtgctgtctgtacattgaaaataaaaataaaaaaaatagcaggggttatt
+1045146/1
@=?DDDBBDHBFHGIJGBFFHFHJGIIJIIGIGIJBFHIIGGHJGGHHGI
@6683535/1
ggtggtgcacgcgcttgggcagagggaatctgattgtgctgttgtggaac
+6683535/1
@?@DD@DDDHGHGIJGDGEGGGCGHJDDEGHGDHGHDGGHIFGGHIGJHI
@1045287/1
ttttatgttgggacagctatcttcataaaagctaaacaacatttataaaa
+1045287/1
CCCFFFFFHHHHHJIJJJJJJJJJJJJJJJJJJJJJJJIJJJJJJJJJJJ
@1045373/1
caccagtggtcttcttgaacttcttcaattgacgcaagaagtaccagaaa
+1045373/1
CCCFFFFFGHHHHJJJJJJJJJJJJJJJJJJJJJJJJJJJJHIJJJJJJJ
@3095390/1
ggtcaccttccatgcaaaatcttatcatgcaa
+3095390/1
??@?=D:=DDF<A<?EGEBEEHHDHIFHCEB<
@995/1
acataataaaattagaggaagtaggtgctgggcctcttgtatgcgaaggt
+995/1
CCCFFFFFHHHHHJJJJJJJJJJJJIIJJJJJFIJJJJJIJJJJJIIJJD
@3095494/1
ctgggcctcttgtatgcgaaggtgttgaggcgcttgtggtggtgcacgcg
+3095494/1
CCCFFFFFHHHHHJJJJJJJJJCHHHJJJJJJJJJJIJJHIJGHJJJJHH
@1045618/1
gcaagaagtaccagaaacgggacttagccacaatctggtctggagagaag
+1045618/1
CCCFFFFFDFFHHJJIIHGIJJJIGGGGIJJIJJGGIJIIIJJIJIIIIJ
@1045838/1
gccacaatctggtctggagagaagatcctcatcttgtatagaggaggctt
+1045838/1
B@@DDFFFHHHHFGHIJIJGIGJJJIJJIJGJJJJJIJJJJIJJEIJJJJ
@3608070/1
cgcaagaagtaccagaaacgggacttagccacaatctggtctggagagaa
+3608070/1
CCCFFFFFHHHHHIJIJJJJJJIJJJJJJJJJJIJIJJJJJJJIJJIIJJ
@2585207/1
atacataataaaattagaggaagtaggtgctgggcctcttgtatgcgaag
+2585207/1
C@@FFFDDHHHGHIIHJEIIEFHFHIIJJJJJIJIIJJJIIJJJJJIGDH
@1441/1
ggtagcactgagtgacggcacctccgacactgaggtcacggtactcgcgg
+1441/1
BC@DFFFFHHHHFHIJIIJJJJJJJJJJJJIJJJIHHIJJJIHJJJIJHF
@1046217/1
ggcctcttgtatgcgaaggtgttgaggcgcttgtgg
+1046217/1
@@;ADDDDFFDDD>FCGFA3AEHC<9C;0?<GH?FG
@2071149/1
cgcaagaagtaccagaaacgggacttagccacaatctggtctggagagaa
+2071149/1
CCCFFFFFHFHHHJJJJJJJJJJJJJJJJJJJJJJJJJJHIJJJJJJJJJ
@521457/1
ggcagagggaatctgattgtgctgttgtggaactgcttcacctgtggccg
+521457/1
CCCFFFFFHHHHHJJJJJJIIJJJJJJJJJJJJJJJJJJJJJJJJJJJJJ
@1559447/1
ccacaatctggtctggagagaagatcctcatcttgtatagaggaggcttg
+1559447/1
CCCFFFFFHHHHHIJJHHGIIIJJJJJJJIIJJJJIIJIJHIJGIJJJJ@
@7707021/1
aggcgcttgtggtggtgcacgcgcttgggcagagggaatctgattgtgct
+7707021/1
CCCFFFFFHHHHHJJIIJJJJJJJJJJIJJJJJJJJIJJJJJJJJJIHHH
@4637011/1
ctcatcttgtatagaggaggcttgggctcgctctccgaagggagcttgcg
+4637011/1
C@@FFFFFHHHHHJGIJJJJIJJIHGGIIIIGGIIJJGIIJJFHGIJIII
@5658062/1
gtgctgggcctcttgtatgcgaaggtgttgaggcgcttgtggtggtgcac
+5658062/1
CBCFFFFFHHHHHIJJJJJIJHHHIGHGGIIJJJJJJJJHJJGIIHIJJJ
@5658258/1
agcgagactcataacgcagccagatgccaaagttcttgatcttcactggg
+5658258/1
CCCFFFDDHDFHHJIJJIIGIIJI@GIGIIJJIEGGIIIIGIFIIJJJIG
@5147430/1
atctgattgtgctgttgtggaactgcttcacctgtggccggcggcacgca
+5147430/1
CCCFFFFFHHHHHIIIJIJIJIJJJJJJJJJJJIIJJJJJJJJJHFFDDB
@6172705/1
agaggaagtaggtgctgggcctcttgtatgcgaaggtgttgaggcgcttg
+6172705/1
CCCFFFFFHGHGFIIJJGIJIJJJJJIJJJJJADHIBGGEIIIJJJJJIG
@3096927/1
tgtggaactgcttcacctgtggccggcggcacgcagacgccttgatgacc
+3096927/1
CCCFDDDDHHGHHJGEIIJEGEGHHIHBGGBBABHFFFCDB??DCCCDAC
@5658807/1
gttgtgtacacctgagcgagactcataacgcagccagatgccaaagttct
+5658807/1
@BCFFFEFHAACFHHJJJJJJJJJJJJJJJJJJJJJJJJJJJJGJJIJJJ
@6685658/1
gcaagaagtaccagaaacgggacttagccacaatctggtctggagagaag
+6685658/1
CCCFFFFFHHHHHIIJJJJJJIJJJJIJJJJJJJJJJJIIJJJIJIIIJI
@3097232/1
ggtcacggtactcgcggtacatgttgtgtacacctgagcgagactcataa
+3097232/1
?@?DFFDDFFABCFFBGEGHHIDCDFFG?FGB?DFGGIIIGIHHGGI>EH
@6685997/1
tgcgaaggtgttgaggcgcttgtggtggtgcacgcgcttgggcagaggga
+6685997/1
BCCFFFFFAFHHHJJJJJJJJJIJJGIIHHIIJJJJJJJHHHHFFFDDD@
@4119967/1
ggcagagggaatctgattgtgctgttgtggaactgcttcacctgtggccg
+4119967/1
CCCFFFFFHHHHHJJJJJJJJJJJJJJJJJJJJJJJJJJJJJJJJJJJJJ
@1561229/1
gctaaatgctaagcctactataaatgccatacaaggtctataaaaatata
+1561229/1
CCCFFFFFHHHHHJJJJJJJJJJJJJJJJJJJJJJJIIJ9HHIJJJJJJJ
@2523/1
ggatggagtgagcacgggctctgtgcctggctcccatgtcacggtagcac
+2523/1
@@@DAD;DAAADBAFD?GGIGFGFGGGC?C8DHHIHHGFFGHIG;FBHII
@3098104/1
gcactgagtgacggcacctccgacactgaggtcacggtactcgcggtaca
+3098104/1
@@@FFDDDCCCFF@GGIIIIIIIIIIIIDHIHHGHEHIIIIGIIIHABE@
@7195561/1
gactcataacgcagccagatgccaaag
+7195561/1
;?@;DDDDHFHADGIGGIGGIGG@BFG
@3608695/1
aacggaactccaatcctttactcgaatagtcttttctaacttgaacagtg
+3608695/1
CCCFFFFFHHHHHJJJJJJJJJJJJJJJIIJJJJJIJGIEHIIJJJJJIJ
@6686840/1
gcactgagtgacggcacctccgacactgaggtcacggtactcgcggtaca
+6686840/1
?<@DDFFFDDDHH>HGGE@BHHEGDHHIBHIBFDFGB;CGEFGGGF:BDE
@3098347/1
tcataacgcagccagatgccaaagttcttgatcttcactgggctcttctc
+3098347/1
CCCFFFFFHHHHHJJJJJJJJJJJGIJJJJJJJJJJJJJHIJJJJJJJJJ
@3023/1
atcacaagaagttatttgttcaaataacttattaaaattaatatgcgtga
+3023/1
@@CFFFFFHHHDDGHIGIFIJJJGJJJJIJIIIIGIIJGGGHIJJIGHII
@7195852/1
cggtagcactgagtgacggcacctccgacactgaggtcacggtactcgcg
+7195852/1
CCCFFFFFHHHHHIJJJJJJJJJJJJJJIJJJJJJJIJJJIJIIJJJJJH
@6687210/1
agcatacataataaaattagaggaagtaggtgctgggcctcttgtatgcg
+6687210/1
CCCFFFFFHHHHHJJJJJJJJJJHJJIJJJIIJJJJIJGIJJJJIJJJJJ
@3609108/1
aggaagtaggtgctgggcctcttgtatgcgaaggtgttgaggcgcttgtg
+3609108/1
CCCFFFFFHHHHHJJJJJJJJJJJIJJJJJHJJJDFHHJJJJJIJJJJII
@6174598/1
tgaaaataaaaataaaaaaaatagcaggggttattgttatgtcgatgtcg
+6174598/1
CCCFFFFFHHHGHEGIGIJIIJCGHGHGIG?DGIIIJ@@CECFGEHGIJC
@7196264/1
atggagtgtccccttgctgcagctagcctctgtcctctgaagtaaacgcc
+7196264/1
CCCFFFDEHHHHHJJJJJJJJJJJJJJJJJJJIJIJJJJJJJGIIJJJJJ
@3482/1
caactgtcctccggtactaacgatcaaatcgatcatgggtccataatcat
+3482/1
CCCFFFFFHHHHHJHHJJJJJJJJJGIIIGHIJJJJJIJIIJJJJIJJJI
@6174927/1
ggcgcttgtggtggtgcacgcgcttgggcag
+6174927/1
@@@DDDDBAD?FHFAAE@@FDDAFHCHIII:
@6175353/1
cggcacctccgacactgaggtcacggtactcgcggtacatgttgtgtaca
+6175353/1
@?;BDDDDFDHFH@GHGGIIEHEHBEBDHGIIIII@FHIGIGGI@EACFA
@522905/1
gccagatgccaaagttcttgatcttcactgggctcttctctgggatttcc
+522905/1
CCCFFFFFHHHHHJIJJJJJJJJJJJJJJJJJJJJJJJJJJJJJJJJJJJ
@7196724/1
cgggacttagccacaatctggtctggagagaagatcctcatcttgtatag
+7196724/1
CCCFFFFFHHHHHJJJJJIJJHJJJJIJHIJJJJJJJJJJJJGIJJJJJJ
@3099018/1
ggcatctatagatgtcggtggcgcacagggcacgcttgcgcatgacatct
+3099018/1
CCCFFFFFHHHHHJHJJJJJJJJJJJJJJJIJJJJJJJJJJJJJJJJJHH
@3099133/1
gtagcactgagtgacggcacctccgacactgaggtcacggtactcgcggt
+3099133/1
@@CDAFFFAFFFD><@:8:ECFHHGAGHHECFHGIFIEHEG?FGFIDHF>
@1562356/1
cctcttgtatgcgaaggtgttgaggcgcttgtggtggtgcacgcgcttgg
+1562356/1
CCCFFFF?FDFHFBFGIAGHIIJIGCF@GHJHHHGGG@CBGHHGI/9BDD
@4225/1
aggtgctgggcctcttgtatgcgaaggtgttgaggcgcttgtggtggtgc
+4225/1
@CCDFFFFDDDFHGJJJIJJJJIGDFG@EHHIIJJIGIGJJJJJHJJGHE
@4234/1
aggtgctgggcctcttgtatgcgaaggtgttgaggcgcttgtggtggtgc
+4234/1
?@@ADEFFGHGFFIJIJIJIJIIGIHGBFGHGGGIGFIGEGBGGFHE;C;
@7197054/1
ggtacatgttgtgtacacctgagcgagactcataacgcagccagatgcca
+7197054/1
@C@FFFFFHHHHHIJJCCFHIGIJJIJJJJJIJJJIJJJJJJJIJJJJJJ
@3099454/1
gtcacggtactcgcggtacatgttgtgtacacctgagcgagactcataac
+3099454/1
@@@DDD<=A@D:21CGGIEBFDCD>GFBFB?:9?BBFAD;AFBFIIIIEE
@1562768/1
ctccaatctatatcgtaaccattgtcttctttgacgggcacaacgtacat
+1562768/1
@@@DDDDDB?F<F:AAEC<:FFFIFHIBHIEHFIFIDFEDDFDGIIIEDE
@1562796/1
ggtgttgaggcgcttgtggtggtgcacgcgcttgggcagagggaatctga
+1562796/1
B@BDFFFFHHFHHJJJIJJJJJIGGJJJIJJJJJJJJJJJHHHFFFFFEE
@1562948/1
agcacgtagttctcagcttccctgcaaagttaaccatcttgtattcaaaa
+1562948/1
CCCFFFFFHHHHHJJJIJJJJJJJJJJJJIIJJJJJJJJJJHIJJJJJJJ
@3100735/1
gtgctgggcctcttgtatgcgaaggtgttgaggcgcttgtggtgg
+3100735/1
??<B:=:BBFDDDFE<CFIII?<@?1::?D9CE<@<:@FFII@F;
@1563639/1
tcctcatcttgtatagaggaggcttgggctcgctctccgaagggagcttg
+1563639/1
CCCFFFFFHHHHHIJJJJJGJJGIJJJJJIJIGIDGGIJIJJJJGIFJJI
@4123217/1
gtaaaaccaagactcactaaacataaaaataatacattacgttaaatgcc
+4123217/1
@@@BD?B1B;B22CA<C<CG>CAEHHFHFC<?B?CDGFF9F8BFFE>99D
@4123360/1
agagggaatctgattgtgctgttgtggaactgcttcacctgtggccggcg
+4123360/1
CC@FFFFFHHHHHJJJIIJJJIJJIJFGIJJJJJJJIJJJJFGGIJJJIJ
@6688233/1
gtaattaacttttttttgtctgtttgtctgtttgtctgtttgtctgtttg
+6688233/1
;@@D;D:=:CDDDII>G:EFFD?C@FFFF>GGFGFFIED@FE?9CFFFCF
@2075683/1
cagcatacataataaaattagaggaagtaggtgctgggcctcttgtatgc
+2075683/1
CCCFFFFFHHHHHJJJJJJJJJJJGJJHJJJIJJJJJIIIJJJJJIJJJJ
@7198872/1
gccagatgccaaagttcttgatcttcactgggctcttctctgggatttcc
+7198872/1
CCCFFFFFGHHHHIIJJIJJJIIJJHIIIEGGJJJJIIIIIJJJHJJJJJ
@6688502/1
tgtggaactgcttcacctgtggccggcggcacgcagacgccttgatgacc
+6688502/1
CCCFFFFFHHHHHJJJJJJJJJJJJJJJJJJJJHHHFFDDDDDDDDDEDD
@3101852/1
tcacggtactcgcggtacatgttgtgtacacctgagcgagactcataacg
+3101852/1
<?;DDDDDDDHD<FF@EFAEEG@GHGGDE:::BB??DADAHGGICHCGHI
@3101982/1
cggcacctccgacactgaggtcacggtactcgcggtacatgttgtgtaca
+3101982/1
@CCFFFDEFHFDHIIIIHIIIIIIIJDGHIJGGJJGHGHIICGHDGCAEA
@6688890/1
tgacgcaagaagtaccagaaacgggacttagccacaatctggtctgg
+6688890/1
CCCFFFFFHHHHHIJJJJJJJJJJJJJJJJJJJJJJJJJJJJHIJJJ
@6689181/1
aacgaaaccaatttagaatatacgaaacagcaggaccactacagacaaat
+6689181/1
@@;BDBDDD?A?CHBCFHGGA>HDBFAEEHGIGIG@?DGB?FG<BD>BFH
@3610128/1
gtggtcttcttgaacttcttcaattgacgcaagaagtaccagaaacggga
+3610128/1
CCCFFFFFHHHHHJJJJJJJJJJJJJJJJJJJJJJJFHJJJJJJJJJJJG
@4637938/1
gctgggcctcttgtatgcgaaggtgttgaggcgcttgtggtggtgcacgc
+4637938/1
CCCFFFFFHHHHHJJJJJJGGIJ?FGHJIJJJJJJJJJJJIJJHIJJJJH
@7708310/1
ggcccgttttggtagcggcggcgcggtccgtgagg
+7708310/1
CCCFFFDFHHDHDFGHHIHGGIHBB>>B@B985<A
@523472/1
ctgggcctcttgtatgcgaaggtgttgaggcgcttgtggtggtgcacgcg
+523472/1
CCCFFFFFHHHHHJJJJJHIHIFGHHJIJJJJJJJJIJJIJJEGIJJJHH
@3610395/1
ggcaagggatcctaacttcgcaaccactaattccagtgataaattcactc
+3610395/1
CCCFFFFFHHFHHIJIJJJJJGIIGIGIIIGIFIJJHIIJIJJFIIIIJJ
@6689719/1
cagccagatgccaaagttcttgatcttcactgggctcttctctgggattt
+6689719/1
C@CFFFFFHHGHHJJJFHJJJJJJJJJJJJJHIIJJJIJJJJJJJIJIIJ
@5148285/1
gccagatgccaaagttcttgatcttcactgggctcttctctgggatttcc
+5148285/1
CCCFFFFFHHHHHJIJJJJJJJJJJJJJJIHIJJJJJJJJJJJJJJJJJJ
@1047775/1
taataaaattagaggaagtaggtgctgggcctcttgtatgcgaaggtgtt
+1047775/1
B@BFFFFFHHHHGIJGJIGHIJJIJGADHIHIIIJIFHIJGGIIJJFGBF
@523989/1
acgggctctgtgcctggctcccatgtcacggtagcactgagtgacggcac
+523989/1
@BCFFFFFHHHHHJJJJJJIJJJJJIJJJJJHIJJJJJJIJGHHIJJJIJ
@4638714/1
ggatggagtgagcacgggctctgtgcctggctcccatgtcacggtagcac
+4638714/1
@C?DFDDDADFDHIGE:EGAGHGEDGDC?CDBFEDDDFDGHGHB;=FHGG
@5148695/1
cgcaagaagtaccagaaacgggacttagccacaatctggtctggagagaa
+5148695/1
CCCFFFFFHHHHHJJJJJJJJJJJJJJJJJJJIJJJJJJFHIJJIJIJJJ
@7709186/1
gtgttgaggcgcttgtggtggtgcacgcgcttgggcagagggaatctgat
+7709186/1
@B@FFFFFHHHHHJJIJJHHIHIJJJJJJJJJJJJJJJJJHHGGFFFFFF
@4638898/1
gtaagaaggtggcggccagaatctagacatgcacagctcttgcagccatc
+4638898/1
CCCFFFFFDCFFHFABGHIIIEIGGEGIIJIIGGJGGHEGIIEHHGIJJI
@2587603/1
cgcaagaagtaccagaaacgggacttagccacaatctggtctggagagaa
+2587603/1
@CCFFFFFDFF<FEGHIIIGGB<EHF<ECG>DB?DFIICIIIIGHI;F;F
@6690569/1
gcaagaagtaccagaaacgggacttagccacaatctggtctggagagaag
+6690569/1
@@@DFDFF=CDDFHFHIIDGGIEBFGHIIE@FHIIIIIFFHGEFHIHIII
@524582/1
gcccgagtcgtgctccttctccaccaggtggtagcgcgcgcggaacgcca
+524582/1
CCCFFFFFGGHHDHGJJJJJHHIIICEICFHFGGIIIGFIJHFDDDBBDD
@6690654/1
gtagcactgagtgacggcacctccgacactgaggtcacggtactcgcggt
+6690654/1
BBBFFFFFHHHFHIJIJJIJJIIJFIIIJJJJJJFHIJJJIJIJJJJHF=
@5149615/1
atacataataaaattagaggaagtaggtgctgggcctcttgtatgcgaag
+5149615/1
CCCFFFFFHHHHHJJJJJJJJJJIJJJIJJJJJJHIJJJJJJJJJJJJIJ
@4639608/1
gtttattttgtttttctctgtgatctgtttcttggcatctatagatgtcg
+4639608/1
@CCFDFFFHHFHHJJIJJJJIJIIJIIIIIJIIJGHIGIIJGIJIIIIJJ
@4639741/1
gccagatgccaaagttcttgatcttcactgggctcttctctgggatttcc
+4639741/1
CCCFFFFFHHHHGJIIJJJJJJJJJJJJJJJJJJJJJJJJJJJJJJJJJJ
@5659983/1
gtcacggtagcactgagtgacggcacctccgacactgaggtcacggtact
+5659983/1
CCCFFFFDHHHHHJJJJHJJJJJJJJJJJJJJJJJJJJJIHJJJJJGIHH
@3612258/1
attcaatttaaaagaaactgggtgcgtgcaggatcctcgtcattgcctgg
+3612258/1
CCCFFFFFHHHHHJJJJJJJJJIIJJHJJJJJJJJJJJJJJJJJJIJJJJ
@5660344/1
cacctccgacactgaggtcacggtactcgcggtacatgttgtgtacacct
+5660344/1
CCCFFFFFHHHHHJJJJHIJJJJIIIJJJJJJGGIJJJJJJJJJJJ=7=?
@525933/1
ccatggagccgaccacggcggcgatggacggcttcttgttgtcgcccgcc
+525933/1
CCCFFFFFGHHHHIIJJIIJIJGHFFDDEDDDDDDDDDDDDDDDDBDDDD
@5660501/1
gggaatctgattgtgctgttgtggaactgcttcacctgtggccggcggca
+5660501/1
CCCFFFFFHHHHHJJJJJJJJJJJJJJJJJJJJJJJJJJJIJJJJJJHFC
@4640191/1
gtcacatccacgttggttatcaagtggcttggtaggatccaagttgaaat
+4640191/1
CCCFFFFFHHHHHJGGIIGIIJJIFHIHIIBIBFGG<D?B<FA9B00?BA
@5150571/1
gggctatgccatttatcctcgcacgttggcagtaatagtacaagtgaaaa
+5150571/1
@<@FFFFFFHGGFIJJBGDEHGIJIIEHIJIIH@GIIJDFGGIIBFCFIJ
@526144/1
cactgagtgacggcacctccgacactgaggtcacggtactcgcggtacat
+526144/1
@@@DDDDDHHD?@GHE;FFHIIGBE@GGDE?DHIDGBCBGIIDHFHBDEE
@3102583/1
gtgctgggcctcttgtatgcgaaggtgttgaggcgcttgtggtggtgcac
+3102583/1
@@@DFDDDFHHHHJJFGHIIIEEHICEGFHCHIIJJIGGBFHJD;AHEEH
@3102588/1
accagtggtcttcttgaacttcttcaattgacgcaagaagtaccagaaac
+3102588/1
@@CFFEFFFHHHHJIJJIJJJJJJIJJJIIJJIIIIHJJJDHIIIJGJJH
@5661016/1
gagcaagtagttcttgaagcaagacacaggtgtcttcaacggaagagatt
+5661016/1
@@@FFFFDDFHHFIIIGGI>FHGIIIIIGICFGHIIIIIGGIGIIIGGII
@2076486/1
agcgagactcataacgcagccagatgccaaagttcttgatcttcactggg
+2076486/1
CCCFFFDFHHHHHJJJJJJJJJJJJJJJJJJJFGIIJJIJJJJJIIIIHJ
@3103078/1
gtgtacacctgagcgagactcataacgcagccagatgccaaagttcttga
+3103078/1
@?@ADD=2==CFHGGA@FHIBBHIIHGGFEGGFHIIGIIGAHIBFFHEEH
@4640913/1
tattattacagcatacataataaaattagaggaagtaggtgctgggcctc
+4640913/1
CCCFFFFFHHHHHJJJJJJJJJIJJJJJJJJJJJJIJJJHIJJJJIIJJJ
@1048615/1
gtggtgcacgcgcttgggcagagggaatctgattgtgctgttgtggaact
+1048615/1
@@<D;DDDFDHFHIIBGHGIIAHGIIEHIIIIIFIIIIIICHHEHEGGID
@4641002/1
tgttgaggcgcttgtggtggtgcacgcgcttgggcagagggaatctgatt
+4641002/1
?@@DD?DBBF<FDBGHGIGEFGB@GCHIDIGIIICGH;=DH<CHEDD>CE
@6179813/1
gtggaactgcttcacctgtggccggcggcacgcagacgccttgatgacct
+6179813/1
@@@DDBDAFBA>FFEGGIGHC@GGGIGIIIIGGHHEEDADABDCCD>C>>
@1048873/1
gttgtggaactgcttcacctgtggccggcggcacgcagacgccttgatga
+1048873/1
CCCFFFFFHHHHHJJJJJJJJGIJJJJJJJIJJJHGFFDEDCDDDDDDDE
@2077134/1
gcaccgacgacgacactgtacagttagaaatgttacaacctctatacttt
+2077134/1
CCCFDFDFHHHGHJJJJJHIGHHHIIJIIGHIFGHIJIJJJJJJJJJJJJ
@1049471/1
gacgcaagaagtaccagaaacgggacttagccacaatctggtctggagag
+1049471/1
@@@DDDDDHAFHFBDGEIB<AA=G@?:D<CGDGBF@FFGI<B8BGBGG@G
@1049691/1
gttgaacggaactccaatcctttactcgaatagtcttttctaacttgaac
+1049691/1
@@@FDFEFGAFHFHCDHIIGHBGHICHIIIJIIEEGFIIGHIIGGIIHIJ
@6690716/1
agtgacggcacctccgacactgaggtcacggtactcgcggtacatgttgt
+6690716/1
@BBFFFFFHHHHHJJJIJJJJJJJJIJJJJJJJJJJJJJJHHHHHFFFFF
@6181073/1
gaaggcggcggccgcattcggtttcacagaaaccgaattaatacggccaa
+6181073/1
@CCDDFFFHGDAHGIIHHHHF?DCCEECECCCCBBDBDDDCEEDDDDDDD
@6690836/1
gtcacggtagcactgagtgacggcacctccgacactgaggtcacggtact
+6690836/1
CCCFFFFFHHHHHJJJJFHIJIJIIJJJJJJJJJJJJGIJJJJJJJJJHH
@1050081/1
gtgctgttgtggaactgcttcacctgtggccggcggcacgcagacgcctt
+1050081/1
@@BDFFFFGHHHGIJJEHGIJJJJJIJIDBHGHIDHIFFBEDDDDBBBBB
@2078049/1
gtgctgttgtggaactgcttcacctgtggccggcggcacgca
+2078049/1
@@<DDDBDFHHHF@F:CDDBAEC?EGHHBCAFHIIEGHBBB<
@6691000/1
gccacaatctggtctggagagaagatcctcatcttgtatagaggaggctt
+6691000/1
@@CDFFDFDHFFDFHIIGGGGIGGGIIIJIJJJGHGFHHICFGCGGHIHI
@1050249/1
ggaggtatgattctcatccactcaatcactttgacagcacctaatacacc
+1050249/1
CCCFFDDFFHHHHJJJJJJIJJIJIIIJJJJJHIIHJIIIGIIJJJJIJH
@1050262/1
gcgactccgccctcttcctcgggttggaatgattctggtgggttgtcctg
+1050262/1
CCCFFFFFHGHHHJJJJJIIIJJIIJJIIIJGHJIIIIBFHIGHGGIIJJ
@1050313/1
ctggatggagtgagcacgggctctgtgcctggctcccatgtcacggtagc
+1050313/1
CCCFFFFFHHHHHJJJJJJJJJJJJJJJJJJJJJJJJJJJJJJJJJHIJI
@5661292/1
catacataataaaattagaggaagtaggtgctgggcctcttgtatgcgaa
+5661292/1
CCCFFFFFHHHHHJJJIJJJJIIJIIJJHHIJJJJJJJJJJJIJJJJJIH
@6691669/1
cgcttgggcagagggaatctgattgtgctgttgtggaactgcttcacctg
+6691669/1
CCCFFFFFHHHHHIJIJJJJJJJJJJJJJJJJJJJJJJJIJJJJJJJJJG
@1566437/1
gttcttgaagcacagacacaggtgtcttcaacggaagagattccatttcc
+1566437/1
CCCFFFFFGHHHHJJJJJJJJJHHHIJJJJJJJJJIIIJGJJJJJJJIJJ
@6691704/1
gagtgacggcacctccgacactgaggtcacggtactcgcggtacatgttg
+6691704/1
BCCDFFFFHHHHHJJJJJJJJJJJJJIJJJJJIIJJJJJJJHHHFFFFFF
@7357/1
atacataataaaattagaggaagtaggtgctgggcctcttgtatgcgaag
+7357/1
CCCFFFFFHGHHHJJJJJJJJJJJJJJIIJJJJJJJJJJJJBGIIIJIIJ
@7201199/1
cctgagcgagactcataacgcagccagatgccaaagttcttgatcttcac
+7201199/1
CCCFFFFFHHHHHJJJJJJJJJJJJJJJJJJJJJJJGIJJJJJJJJJJJJ
@3612696/1
ggagtgagcacgggctctgtgcctggctcccatgtcacggtagcactgag
+3612696/1
=?@D1ADDHFHHFIIGH@HHGHIIGGBGGGIGIGFHEHHE?FGIIIHGHI
@7655/1
cagtggtcttcttgaacttcttcaattgacgcaagaagtaccagaaacgg
+7655/1
@CCDFFFFHHHHHJJJJJJJJJJJJJJJJJJJJJJJJJFHJJJJJJJJJI
@5151007/1
tggatggagtgagcacgggctctgtgcctggctcccatgtcacggtagca
+5151007/1
????B:1::<A<BFFFD8381@GE??FFDFFFICFFBGCDFBFFIF=FFF
@1567130/1
ggcttgggctcgctctccgaagggagcttgcggccgatg
+1567130/1
@@@AA@DDBD3@??AC<B1?E:DE=DH<<3;D:;8AAEH
@1567313/1
gcatacataataaaattagaggaagtaggtgctgggcctcttgtatgcga
+1567313/1
@@@DFFFFGGHHGIGIJJGJJJ>GGFEGGHEGHJIJHGGGHHG@FGIIIB
@5662352/1
ttcaaattcaaataaaatcactctgcaatcctgcctcacatgattcatcc
+5662352/1
CCCFFFFFHHFFHHHIJJJJJJJJJJJJJJJJJIJJJJJJJJIJJJJJJJ
@5151516/1
tgctgggcctcttgtatgcgaaggtgttgaggcgcttgtggtggtgcacg
+5151516/1
@@CFFFFFHGHHHIJJJJJJIGHIEGGIIIJJJIJJJIJJJIJJGGIIJH
@528975/1
ctcatcttgtatagaggaggcttgggctcgctctccgaagggagcttgcg
+528975/1
CCCFFFFFHHHHHJJJJJJJJJJJIJIIIJJJJJJJJJJJJJJIJJJJJJ
@6692918/1
acggtactcgcggtacatgttgtgtacacctgagcgagactcataacgca
+6692918/1
@@@FDDFFHHHHFHHIJGIHIIGGGIJ???BGGGIIIJEFGIJFIJI?GG
@7202059/1
gagactcataacgcagccagatgccaaagttcttgatcttcactgggctc
+7202059/1
CCCFFFFFHHHHHJJJJJJJJJJJJJJJJJJJJJJJJJJJJJJJJGIJJJ
@3613610/1
gttgtggaactgcttcacctgtggccggcggcacgcagacgccttgatga
+3613610/1
@@CFDDFFDHFHHHGIJIJJJHGGHIJEGHIJIJHGFFCED@BBBDDCCE
@5662832/1
gttacctgcaacttggccaggttagggccaacagattgtttgagatgttt
+5662832/1
CCCFFFBDHHHBDCEEFHEEHCFHGHIDIGGHGIIIIIGHGIIDGHGFHH
@5662863/1
gttgaggcgcttgtggtggtgcacgcgcttgggcagagggaatctgattg
+5662863/1
CCCFFDFFGDFHFIJJHEHCFGHJIIGIJJIIJIIJHICEAHHHFFFBD@
@5151941/1
cccgtacccatagcaacaagatcagcgactgtcacacggtagcggaagg
+5151941/1
@@@DDDDDDBFDDIIIIIBHHI>FHGGIIIIFDACCFHIHIGDHGHBHH
@2590394/1
acagcatacataataaaattagaggaagtaggtgctgggcctcttgtatg
+2590394/1
<<?ADDD;:AD<DBE4CEFFFEFAC:?FB9?DEE>@9EA=?D@DDDEDD>
@4124357/1
atctgattgtgctgttgtggaactgcttcacctgtggccggcggcacgca
+4124357/1
@@@FFDFFHFHHFIHIJIJIEIJGIJJGGEHGGDHHIJGEHEIIFFFDC@
@3614062/1
gcgcttgtggtggtgcacgcgcttgggcagagggaatctgattgtgctgt
+3614062/1
CCCFFFFDHHHHHHHIIIJJJJJJJJJJJJJJJJHIJJJJIJJJIJJJJH
@4641115/1
ctggtgctgggcctcttgtatgcgaaggtgttgaggcgcttgtggtggtg
+4641115/1
@CCFFFFFHHHGHJJJJJHIIJJJJHHJGHHHJHHJJJIJJJIIJFGH@E
@3614153/1
cttgaacttcttcaattgacgcaagaagtaccagaaacgggacttagcca
+3614153/1
CCCFFFFFHHHHHJJJJJJJJJJJJJJJEHIJJJJJIJJJJJJIJJJJJJ
@3104537/1
gcaagaagtaccagaaacgggacttagccacaatctggtctggagagaag
+3104537/1
???DD?DD=:<DFB@FFIFEEFEGEFEI>EFFFFEGEEGIIEFDF>FBD8
@7712357/1
ggaagtaggtgctgggcctcttgtatgcgaaggtgttgaggcgcttgtgg
+7712357/1
CCCFFFFFHHHHHJJJJJJJJGIJJJJJI@EDDGGIGEDDHGGGIIJIII
@4641253/1
atcctaacttcgcaaccactaattccagtgataaattcactctagcacgt
+4641253/1
CCCFFDDFHFGHHIIIGEIIEDHHIEHF?ECHGIIHGGIGIIEHGGIII?
@3614488/1
gtcacggtagcactgagtgacggcacctccgacactgaggtcacggtact
+3614488/1
CCCFFFFDHHHHHJJJJHHJJJJJJJJJJJJJJJJJJJJJHIJJJJIIHH
@7712638/1
cgatgttttacaagggcaggttgaactcacaccattcaatttaaaagaaa
+7712638/1
CCCFFFFFHGFHFGF=GGHGFHHGDHFFHIIIJJIGIIIJJJJJIJGHFH
@5153033/1
cagcatacataataaaattagaggaagtaggtgctgggcctcttgtatgc
+5153033/1
CCCFFFFFHHGDHGGGHHIGGHIJJJJFFHIHGHIIEGIIIJIJIJJGIJ
@5153062/1
gcaagaagtaccagaaacgggacttagccacaatctggtctggagagaag
+5153062/1
CCCFFFFFFHHHHJJIJJJJJJJJJJJJJJJJJJJJJJIIJJJJJJJJJJ
@3614779/1
ggtggtgcacgcgcttgggcagagggaatctgattgtgctgttgtggaac
+3614779/1
@CBFFDDFFGFHHJIJJIIJIJDHHJGGIJJJIJIIHIIIJIJJJJEGGG
@5153342/1
gctgcagatgactgtgcatccttgctagtaagtcctgagccatagcaaac
+5153342/1
CCCFFFFDGGHHHJFHGIIIGIGIJIIHHHFHHIHIIGIIIIJIIIJJJJ
@3105716/1
gggaatctgattgtgctgttgtggaactgcttcacctgtggccggcggca
+3105716/1
CCCFFFFFHDHHFHIGIJJJJJJJJJIJGIIJIJJJJGFDEGHHDFHFDD
@2591610/1
accagtggtcttcttgaacttcttcaattgacgcaagaagtaccagaaac
+2591610/1
CCCFFFFFHHHHHJJJIJJJJJJJJIJJIJJJJJJJJJJJFGIIJJJJJJ
@3105871/1
caccagtggtcttcttgaacttcttcaattgacgcaagaagtaccagaaa
+3105871/1
CC@DFFDDDHFDFHHIIFGBHGIHGGGEECF<HHIIIIFGH??FCCFGIG
@1567375/1
cgctcatcgggaggtgtggcagcctccttgaccattttagatatttgttg
+1567375/1
@CCFDFFFHHHCFHAGHIJ<FHHHGGGCHHGGGGIGIJDEHIEGIGG<FF
@4126100/1
gccagatgccaaagttcttgatcttcactgggctcttctctgggatttcc
+4126100/1
CCCFFFFFGHHHHIIIJIIJJJJJJJIJIGGHIJJJJJJJJJIJHJJIJJ
@2079269/1
gccgatggtagaataaggattaaaaataaacttaaagattattaata
+2079269/1
@@@BDDD?FHH8?:?FEB9EHHEGDHGHHGGGGGD@GG<DHDFAFDC
@2079490/1
gtgaggtctttggagccctgtccaacggtagatggaactctgtcgccgat
+2079490/1
CCCFFFFFHHHHHJJJJJJJJJJJJJJJGIJJJJJJIJJJJJJJJJJJJJ
@2079548/1
catcaatgttgataaaggctttattggtaaatatggcggatt
+2079548/1
@@@FFDFFFHHBFEHGHIIIIIGIIIGAHHGHHIIHCHG@0@
@1567947/1
ataaaattagaggaagtaggtgctgggcctcttgtatgcgaaggtgttga
+1567947/1
@C@FFFFFFFHHGFGGIGECDCEEGEGHIIGFHIH9CFHGDHIIBB?DDC
@2079658/1
gcacgggctctgtgcctggctcccatgtcacggtagcactgagtgacggc
+2079658/1
CCCFFDDDHHGHHJJJJIEGHHIJGIIGIIGIIGIIIJJJIJI??FHHHG
@2079660/1
gtcacggtactcgcggtacatgttgtgtacacctgagcgagactcataac
+2079660/1
CCCFFFFDFHHHHJJJGHIJJJIJJJJJIIBBBFHIIJJIJJJJJJJJJJ
@6183193/1
gccagatgccaaagttcttgatcttcactgggctcttctctgggatttcc
+6183193/1
CCCFFFFFHHGGHJJIJIJIJJJIIJJJJIHIJJJJIJIIIJJJGIHIII
@1568087/1
ggagagaagatcctcatcttgtatagaggaggcttgggctcgctctccga
+1568087/1
CCCFFFFFHHHHHJJJJJJJJIJJJJJJJJJJJJJIJJJJJJIJJJJJJE
@1050795/1
atacataataaaattagaggaagtaggtgctgggcctcttgtatgcgaag
+1050795/1
CCCFFFFFHHHGHIJIIJIIHIIHIGIHGHJHG<HHGIJJIDAGHEGDDE
@6183357/1
atacgcgaatttcgtttgagataaaaatgaataaaaataataacataaac
+6183357/1
CCCFFFFFHHHHHJIJJJIJJJJJJJJJJJJJJJJJJJJJJJJJJJJJJJ
@3107084/1
cggacgagccgtgccttttattgcttggtgagacacgagataaaagtcta
+3107084/1
CCCFFFFFHHHHHIJIJJJGIIIIJI>D?FFHGGGIIDH@GIIJIG@CEG
@6183473/1
tgagcacgggctctgtgcctggctcccatgtcacggtagcactgagtgac
+6183473/1
BCCFFFFFHHHHHJJGIJJJIIIIJJJJJJGHIIII?GHIJJIJJJFHGI
@6183491/1
gacgcaagaagtaccagaaacgggacttagccacaatctggtctggagag
+6183491/1
CCCFFFFFHHHDHIJJJJJJJJJJJJJJJJJJJJJJJJJJJHIJJJJJJI
@1568307/1
ggagagaagatcctcatcttgtatagaggaggcttgggctcgctctccga
+1568307/1
@@@FDDAEGGHDFIIIIIIBHIIGIHFHGEGGIEBFGFH>@FGG<CHIIG
@6183672/1
gcctcctccttagaagttggttcctctttacaagtagactcatctttagc
+6183672/1
@<@BDFFFFFHDHEDGAFHGCGHGHIHIEFHGHGC??FFHG@FEHGCGIG
@1568768/1
gccagatgccaaagttcttgatcttcactgggctcttctctgggatttcc
+1568768/1
CCCFFFFDFBHDHHABFHIIH4AHHIAHHHEHGGGIIJJJJJIGJJJJJI
@2080452/1
cttcaggtgatcgaacatcatgtcttcaaactccactatcatctctttct
+2080452/1
@@CFFFFDFGHFHBHIEHHEIGDDHGFGHHGHHIIGIIIIIIIIIIIIIH
@7714864/1
ctacgatcatcactgccgtgtcctttatacatttcggcatggcgatcatg
+7714864/1
?BBDDDFFHHHHHJJJCGAHHHHIJJGIIIJIJJJJIIJIIIJJHIJJJG
@2080530/1
ctcgcggtacatgttgtgtacacctgagcgagactcataacgcagcc
+2080530/1
CCCFFFFDFHGHHIIJJJIHIA:?FHIJIJIJIJJIJJJJJJJJJIJ
@1569023/1
gactcataacgcagccagatgccaaagttcttgatcttcactgggctctt
+1569023/1
CCCFFFFFGGHFFGGIJIIGIGIIIEGDFIJJJIJJJJIJJJFHIGIIGH
@1569182/1
caccagtggtcttcttgaacttcttcaattgacgcaagaagtaccagaaa
+1569182/1
CCCFFFEFHHHGHJJJJJJJJJJJJJJJJJJJJJJJJJJJJJIJJJJJJJ
@6184807/1
gtggattttaatgttattattacagcatacataataaaattagaggaagt
+6184807/1
@;=DDDBBFFDFF?C>BFEHHGBFCGCHGIGGGHGHE??CCCFA>D;BBF
@6694264/1
ctgcaatcctgcctcacatgattcatccacaaattccaacccttgcgttt
+6694264/1
@@@FFFDFHHDDHGDHIIJJIIJJJJGJGIGGIJJGIIIJIIGGGGGFEH
@530464/1
tgtggaactgcttcacctgtggccggcggcacgcagacgccttgatgacc
+530464/1
CCBFFFFFGHHHHJJJJJJJJJJJJJJJJJJJJHHGFFDDDDDDDDDEDD
@9686/1
gttctcagcatggtaagaaggtggcggccagaatctagacatgcacagct
+9686/1
CCCFFFFFHHHHHGHHJJIJJGHIIJJJJJJIJIJJIJIIJJJJJJJJII
@7203398/1
accagtggtcttcttgaacttcttcaattgacgcaagaagtaccagaaac
+7203398/1
@C@FDDDFHGHHGIJJJGIJJJIIJEAHIIJJIJJJJFIIFHJJIGJIIH
@530789/1
tgtacattgaaaataaaaataaaaaaaatagcaggggttattgttatgtc
+530789/1
?@@DDDFFHGHHHIGHI4FCGHGIEIGIGIIIIIBHG7;=BAF<FGGGHG
@6694839/1
atttgatcacacactgatgcaaaccagtgtttcaaggcaacatataagtt
+6694839/1
CCCFFFFFHHHHHJJJJJJJJJ>GIJJHHHIJJJJJJJJJJJJJJJJJIJ
@10023/1
gggttggaatgattctggtgggttgtcctgcagagcttgccacatcttgt
+10023/1
@CCDDDFFHFHHGJJJJIDHHIHIIGIIJJJJJJJJJJJIIJJJIJJJJE
@2592072/1
attagcatcgttgggcgcattgttaggtgcgtgctcg
+2592072/1
@@@BDDDDHFACFBFID@BGHH?EGCG:?FHGE6FGG
@6694984/1
gtaccagaaacgggacttagccacaatctggtctggggaaaagatcctca
+6694984/1
;BBFFFFFHHHHGJJJJJJJJIIIJIJJJJJHIJJJJJJJJIJJJIJJFJ
@5664026/1
cgcaagaagtaccagaaacgggacttagccacaatctggtctggagagaa
+5664026/1
CCCFFFFFHDHHHJJIJJJJJJJIJJJJJJJJJJJJJJJJJJIIIJIIII
@3615466/1
gcggtacatgttgtgtacacctgagcgagactcataacgcagccagatgc
+3615466/1
B@BFDDDFHHFDFGGCGHAAFFEFGGIGIGIJHGIIIHIDHHGHGEGGDG
@5153999/1
ccttgaccattttagatatttgttgttcattcaactgtcttgttaatgcc
+5153999/1
C@CFFFDFBHDHFG@ADGGIIIFHCGHIJIGFG@HIJGJJIIHFCBFEHI
@3615510/1
gcgagactcataacgcagccagatgccaaagttcttgatcttcactgggc
+3615510/1
CCCFFFFFHHHHHJJJJJJJJIJJJJJJJJJIIJJJJJJJJJJJJJGGGH
@3615972/1
gacgatttcaccagtggtcttcttgaacttcttcaattgacgcaagaagt
+3615972/1
CCCFFFFFHHHHHJHJJJJJJJJJJJJJJJJJJJJIJJJJJJJJJJJJJ?
@4126867/1
gcgcttgtggtggtgcacgcgcttgggcagagggaatctgattgtgctgt
+4126867/1
CCCFFFFFHFFHHHHIJJJJJJJJJJJJJJJJJJJJJJJJJIJJJIJJJI
@6695620/1
cccatgtcacggtagcactgagtgacggcacctccgacactgaggtcacg
+6695620/1
C@CFFFDDHHFFCEGIGIJJJIAEHICGGIIJJJIIIIJGIIJJIFHGJH
@6695753/1
gtgctgggcctcttgtatgcgaaggtgttgaggcgcttgtggtggtgcac
+6695753/1
CCCFFFFFHHHHHJJJJJJJJHHHJCGHHIIJJJJJJJJIJJHIIHIJJJ
@6695799/1
cgcaagaagtaccagaaacgggacttagccacaatctggtctggagagaa
+6695799/1
@@CFFF?DBADHBGGFHGHICGHHIIIIGIIHIHGIGIIFHIIIGHCH=B
@10845/1
cactggttcaaattcaaataaaatcactctgcaatcctgcctcacatgat
+10845/1
CCCFFFEFHHHHHIJJIHIJGIJJJJJJJJJIJJJJJJIJJJJJJJJJIJ
@4644462/1
gttgtgtacacctgagcgagactcataacgcagccagatgccaaagttct
+4644462/1
CCCFFFFFHAACFHHJJJJJJJJJJJJJJJJJJJJJJJJJJJJJIJHIJJ
@4644644/1
aggtgctgggcctcttgtatgcgaaggtgttgaggcgcttgtggtggtgc
+4644644/1
BBCDFFFFHHHHHJJJJJJJJJJJJJJ?FGHJJJJJJJJJJJJJIJJHII
@3616740/1
gtcatattatgtgagtacgaagcattgtctgtttataaaataattaacaa
+3616740/1
CCCFFFFFHHHHHJJHIJJJJJJJJJJJJJJJJJJJJJJJJJJJJJJJJJ
@4644890/1
aggcgcttgtggtggtgcacgcgcttgggcagagggaatctgattgtgct
+4644890/1
CCCFFFFFHHHHHGHHIJJJJJJJJJJJJJJJJJJJJJIJJJIJJJIGHH
@3616903/1
gtatgcgaaggtgttgaggcgcttgtggtggtgcacgcgcttgggcagag
+3616903/1
B@@FFFFFFHHFFFHIJJIJJJJJJHIIGHHGEIJJJGJJHGHFFFFDDD
@2593466/1
cgcagccagatgccaaagttcttgatcttcactgggctcttctctgggat
+2593466/1
@@<BDDADFG<FDGCHIGHEHGIGEH@EHHIIIF;3::D;<?BDHEEG;F
@3108244/1
gatgaggttcaccaagctagtggcgttgatgtcgcaagatagtgagacat
+3108244/1
@@@DDDD?D>ADF<AEGF?CCE;:CF:ABEE1?DDFADF8B?9?<B4BB=
@4127974/1
gtcattgaacaatctcgtatgatgccgtttctgtaccaataggaacaata
+4127974/1
@C@DFEDFHDHHFIIIII;FEHICGIHHIIEGCFHGGIEGIIIIGIIGHI
@3617269/1
ccgcgctttaatctaatgcttataagtaggtaataaacatattcttataa
+3617269/1
CCCFFFFFHHHHHJJJJJJJJJJJJJIJJJIJJJJJJJJJJJJJJJGIJJ
@12123/1
caccagtggtcttcttgaacttcttcaattgacgcaagaagtaccagaaa
+12123/1
CCCFFFFFHHHHHJJJJJJJJJJJJJJIJJJJJJJJJJJJJGIJJJJJJJ
@4128599/1
tgtggaactgcttcacctgtggccggcggcacgcagacgccttgatgacc
+4128599/1
CCBFFFFFHHHHHJJJJJJJJJJJJJJJJJJJJHHHFFDDDDDDDDDEDD
@3109477/1
ctgtttgtctgtttgtctgttcgtgtgtgcgcgctaatctcagaaacggc
+3109477/1
@CCDFFFDHHHHGIEIJIIEDHIHHEHDGHGIJIIJIJJIJJJGEHIIIG
@4645968/1
ggcatctatagatgtcggtggcgcacagggcacgcttgcgcatgacatct
+4645968/1
CCCFFFFFHHHHHJIJJJHJJJJJJJJJJJJJJJJJJJJJJIJJJJJJHH
@2594509/1
gccagatgccaaagttcttgatcttcactgggctcttctctgggatttcc
+2594509/1
CCCFFFFFHHHHHJIJJJJJJJJJJJJJJIIJJJJJJJJJJJJJGJJJJJ
@12571/1
gccagatgccaaagttcttgatcttcactg
+12571/1
?<@DD?BAF<DFBGAE?A?BIBCEH:<CF?
@12597/1
tgtggaactgcttcacctgtggccggcggcacgcagacgccttgatgacc
+12597/1
@@@FFFFFHHGHHJJGGIHJIGGJIGHIJIIIGHHHFFDDDDDDDDDDDC
@2081804/1
gaggaagtaggtgctgggcctcttgtatgcgaaggtgttgaggcgcttgt
+2081804/1
@@@FDD?DHBFDBFBGBGFGCHIEHHIIIIIHB:::B3?BBBHC<GF@AG
@4129154/1
gtttgtccgtcaaagcatttattgtggccgctctaggcagcaaacagttc
+4129154/1
@@@DDDD?BHF??GFBHHIIIBH<F?<?8:CF?FB<FBGD19DG;==/>.
@2081933/1
cgtttagcagcttcatccagaggcaagcgctccaagttgcttggaggctt
+2081933/1
CCCFFFFFHHHHHJJJJJJJJJJJJJJJJJJJJJJJJJJJJJGJFHIJJJ
@3109978/1
cttcttcaattgacgcaagaagtaccagaaacgggacttagccacaatct
+3109978/1
CC@FFFFFHHHHHJJJJJJJJJFHIJJJIIJJJJJIJJJJJJJIJJJJJJ
@2594779/1
gtagcactgagtgacggcacctccgacactgaggtcacggtactcgcggt
+2594779/1
@@?DFFFFHFGFHGI<FBGIGIGHIIJJJJJHJJBGHDEBHEHBGFBEE5
@7715119/1
tggttaaatagtttatttcgtgtttttgtcacatatttgtgtcgttggcg
+7715119/1
@CCDFFFFHHHHHJJJJJJJHHHJJJJJJJJJJJIJJJIIIHIGIHIJJI
@6186257/1
cgcagccagatgccaaagttcttgatcttcactgggctcttctctgggat
+6186257/1
@?@DDABDFDFHHIHHGGEHHIGIGHIHIIIIGHEGGHIIIGIGEIIICG
@1053495/1
ggcgcttgtggtggtgcacgcgcttgggcagagggaatctgattgtgctg
+1053495/1
@CBFFFFFHHHHFIGGHIJJIIJJJJJJIIJJIIGEHIIJJGJJJJJIJH
@1570608/1
gacgcaagaagtaccagaaacgggacttagccacaatctggtctggagag
+1570608/1
CCCFFDFFHHHHFJJJJJJJJJJJJJJJJJJJJJJJJJJJJJIJJJJJIJ
@532482/1
gtacacctgagcgagactcataacgcagccagatgccaaagttcttgatc
+532482/1
1:BDAAADFHHHHIIIJJJJJJJJIJJJJJJJJJJJJJJIJGHIJJJJJI
@6187264/1
cagcatacataataaaattagaggaagtaggtgctgggcctcttgtatgc
+6187264/1
CCCFFFFFGHHHHJJJJJJJJJJJJJJIIJJHIIJJJJJJJJJJJIIJJJ
@7204906/1
ggcttgggctcgctctccgaagggagcttgcggccgatgacctcatactc
+7204906/1
CCCFFDDFGGHGGJJIIIGIJJJJGJIIJJIJJIJJIHHHFFFFFFCDEC
@7205120/1
gtggtgcacgcgcttgggcagagggaatctgattgtgctgttgtggaact
+7205120/1
CCCFFFFFHHHHHJJJJJJJJIJJJIIJJJJJJJJJJJJJJJJIJJJJJJ
@7205209/1
acagcatacataataaaattagaggaagtaggtgctgggcctcttgtatg
+7205209/1
@@@DDFFDCBFHHFGIIIIIIIDIG3AFCDFI<C>FHIIIICHEHII?DG
@2083344/1
tgggcctcttgtatgcgaaggtgttgaggcgcttgtggtggtgcacgcgc
+2083344/1
@C@FFFFFHHHHHJJJJIIIIFGIIJJIJJJJJJJFFHIIJGHIJJJJBD
@6696402/1
gtttgtgaaactgcgacaccttgtggctgtgacttgtagtcaaggtggag
+6696402/1
CCCFFFFFHHHHHJJHJJJJJJJGIJIJJGIJJJIJGIJGIGJIJBFHII
@6696509/1
cacattttctggtcaccttccatgcaaaatcttatcatgcaaattgttac
+6696509/1
@@@DBDFFHHHGFHHIIJIGIIGGIIGIJJGIIIJJGEFDHGIJJJJJH?
@1571343/1
cactctagcacgtagttctcagcttccctgcaaagttaaccatcttgtat
+1571343/1
1:;DDDD>B:C@A@C<CEFEEEAFIEBCEI>EEEE?DFFEEEIIIEIIII
@5665769/1
ctcatcttgtatagaggaggcttgggctcgctctccgaagggagcttgcg
+5665769/1
CCCFFFFFHHHHHJJJJIJJJJJHHJJIJJJJJJJJJJJIJJGIIIIIIG
@6696713/1
agcatacataataaaattagaggaagtaggtgctgggcctcttgtatgcg
+6696713/1
@@CFFFFFHHFHFIIJJJJJIJIFJJFHHEDHGJIIJIJJJJJIDHIIJJ
@6696981/1
ggcacacaggcataatgccatattcaaatgggaagtggtgataaagataa
+6696981/1
C@CFFFDDAFHHHGGIGJGIGIIGHGGIJIGGDDD?CD?CFGGEGIEIIJ
@1055643/1
gacgcaagaagtaccagaaacgggacttagccacaatctggtctggagag
+1055643/1
CCCFFFFFHHHFHIIJJJJIJJJJGJJJIJJGIJIIJJJJIIIIJJIIII
@5666198/1
agcatacataataaaattagaggaagtaggtgctgggcctcttgtatgcg
+5666198/1
@@@DDFDFHHHHHIIJIJIJJIIIJIIIIJHHIJJIJGIIJIJJHJJIJJ
@1572240/1
caggaaaacccaacaaataaactttttaatagacaaatacaacgaaacca
+1572240/1
CCCFFFFFHHHHHIJIJJJJJFIJJJJJJJJJJJJJJJJJJJJJFIJJJI
@2595109/1
gccggctttggtggttctttggctgtctctggtggaggtttctcctgtga
+2595109/1
CCCFFFFFHHHFHIHIIJJJJJJJJJJJJJJJFHJIJJBGIIJJJJJHII
@5157160/1
ggtacatgttgtgtacacctgagcgagactcataacgcagccagatgcca
+5157160/1
BCBFFFFFHHHHHHIJA<AFHHJJJIJJJJJJJJJJJJJJJJJJJJJJJJ
@2595245/1
gtgtcctttatacatttcggcatggcgatcatgtcgatggcttggtttat
+2595245/1
C@CFFFFFHHHHHJJJJIJJJJJJJJJIJJJJJJJJJJJJJJJJJFHIIJ
@5667070/1
gtagcactgagtgacggcacctccgacactgaggtcacggtactcgcggt
+5667070/1
C@CFDDDFHHGFFGHJJGIJIGGGHJJGGIGDFGFGHIIIFEHGHGGHF?
@4129995/1
gtgctgttgtggaactgcttcacctgtggccggcggcacgcagacgcctt
+4129995/1
@@BFFFFFHHHHHJJJJJIJJJIJJJJIJJJJJJJJJHHFFDDDDDDDDD
@1572807/1
gccaatcttattctcgagactgtccaaggatttgtggaaacgtagatgtc
+1572807/1
CCCFFFFFGHHHHJJJJIJJJGGHGHGIJIIIJGGGIIJJJJIJJIIIII
@6698149/1
gtcggcataacgggccgcgactccgccctcttcctcgggttggaatgatt
+6698149/1
CCCFFFFFHHHHHJJJJJJJJJJJJJJJJHHHHHHFFFDCDDDDDDDDDF
@2595456/1
tcatcttgtatagaggaggcttgggctcgctctccgaagggagcttgcgg
+2595456/1
@CCFDFBDCBFHHJJJGIGGIGECHHIIEDGHIDHHADHHG2@FGGGAGE
@5667159/1
gttcaaattcaaataaaatcactctgcaatcctgcctcacatgattcatc
+5667159/1
CCCFFFFFHHGDHIJIJJIIJJJJJJJJJJIJJJJJJJIIJJJJJJJJJI
@6698299/1
cccatgtcacggtagcactgagtgacggcacctccgacactgaggtcacg
+6698299/1
CCCFFFFFHHHHFHIJJJJJJJHIJJJJJIJJJJJJJJIJJJJJJJJJJJ
@3618851/1
gtgcacgcgcttgggcagagggaatctgattgtgctgttgtggaactgct
+3618851/1
B@BFFFFFHHHHFIJJJJJIJJIIIJJJIJIIJJJJJIJJHIJJJJJJJC
@3111316/1
aggtgctgggcctcttgtatgcgaaggtgttgaggcgcttgtggtggtgc
+3111316/1
BCCDFFFFHGGFHJJJJJJJJJJIIJJCGHGIHJJJJIJJJHIJIJJHIG
@5157967/1
gcctcttgtatgcgaaggtgttgaggcgcttgtggtggtgcacgcgcttg
+5157967/1
C@@FFFFFHHGHFIBFGE:ACGHGGICHBGGGADHI?@;FHDEB:EEDDC
@5158222/1
gtcttcttgaacttcttcaattgacgcaagaagtaccagaaacgggactt
+5158222/1
CCCFFFFFHHGHHJJJJJJJJJJJJJJIJJJIJGHJJIJJJJJJJIIJJJ
@5158328/1
ctcgaatagtcttttctaacttgaacagtgcgatgttttacaagggcagg
+5158328/1
CCCFFFFFHHHHHGIGIDF<FIGEGEIECEBE>FGD>FHGCHHADFC7D0
@3111885/1
cttgtattcaaaagaaaacctagaatcactggttcaaattcaaataaaat
+3111885/1
=?<D:=B?DAFHFI<>FHIIBEHIIIIIGHIDFGFFG@DHHIHDFGGAFD
@4131075/1
tggagagaagatcctcatcttgtatagaggaggcttgggctcgctctccg
+4131075/1
BCCFFFFFHHHHHJJJJJJJJJJJJJJJJJIIJJJJGIJJJJJJIJJJJG
@4131076/1
gcacgcgcttgggcagagggaatctgattgtgctgttgtggaactgcttc
+4131076/1
@@@DDFADHH?FAHGHEDFH@;DGHG<?<BGHIEBHGGIIGGCHCIIGII
@4131249/1
gtcccaaacaagaatcttgtctaacgctgacttgtaccaatccaaattaa
+4131249/1
CCCFFFFFHHGHGJIJJJJIIIJJJJJJJJJJIJIJJJJIJIJJIIJJJJ
@1573616/1
gccagatgccaaagttcttgatcttcactgggctcttctctggg
+1573616/1
@@@DD:BDFDF<;C<EA@@DIIHEF@EHIEA;E9?BGGIIIEE;
@4647115/1
cagcatacataataaaattagaggaagtaggtgctgggcctcttgtatgc
+4647115/1
CCCFFFFFHHHGHJIJJJJJJJJJIJIHGJJJJJJJJJIIJJIJJIJJJI
@3112606/1
gtggattttaatgttattattacagcatacataataaaattagaggaagt
+3112606/1
@?@DFFEFHDFHDCGCFHFJGJJJIGGFHGGHHDEIDHIIIJIJGGICG:
@2596491/1
cccatgtcacggtagcactgagtgacggcacctccgacactgaggtcacg
+2596491/1
CCCFFFFFHHHHFHIJJJJJJJHIJJJJJIIJJJJJJJJJJJJJJHIJJJ
@4647308/1
ttcacctgtggccggcggcacgcagacgccttgatgacctccactttgat
+4647308/1
CCCFFFFFHHGHHJJJJJJJJJJJJJJHHFFFFEEEEEEEDDDDDDDDDD
@4131862/1
tcgggttggaatgattctggtgggttgtcctgcagagcttgccacatctt
+4131862/1
CCCFFBDFHHHHHIJJJJJJEGHJGIJHJJJIJJJJJJJIIJJJJIJJJI
@13732/1
gtggatgtagctgccattatgtagactgttgtgttgaccaataatgggtt
+13732/1
?8:;DDD?D?::AFBCGA?FIIICAFE?<<A<C?E?GDGFEGI@GFAG:B
@3619844/1
gaggcgcttgtggtggtgcacgcgcttgggcagagggaatctgattgtgc
+3619844/1
@@@FAFFFGHDHFBGIBGIIGGHGIIIIJJIIIJJIJIJHHHHHF@DFFF
@4131982/1
cttgaacagtgcgatgttttacaagggcaggttgaactcacaccattcaa
+4131982/1
CCCFFFFFHHHHHJJJIJJJJJJJJJFIJJJJJJJJJJJJJJJJJJJJJJ
@6188967/1
ccctaatagagacgatttcaccagtggtcttcttgaacttcttcaattga
+6188967/1
CCCFFFFFHHHHHJJJJJJJJJJJIJGIJJJJJJJJJJIJIJJJGHJJII
@6188984/1
ggcgatcatgtcgatggcttggtttattcccatcagtttggagttcacct
+6188984/1
=@;DDADDFHDHFA?A6EGHI=9AF>GFBC39CDGGFGGHIAC<BB9DE<
@6189307/1
agcttccctgcaaagttaaccatcttgtattcaaaagaaaacctagaatc
+6189307/1
@CCFFFFFHHHHHJJIJJJJJIJJJJJHGJJJJJJIJIJJJJJJJJIJJJ
@1056169/1
cagcatacataataaaattagaggaagtaggtgctgggcctcttgtatgc
+1056169/1
CCCFFFFFHHGDHHEHIIIGGGHB9FDEEAH??F@CBGGHHHHJGIIEHF
@1056200/1
gcaagaagtaccagaaacgggacttagccacaatctggtctggagagaag
+1056200/1
CCCFFFFFHHHHHJIJJJJJJJJJJJJJJJJJIJJJJJHHIJJJJIJJJI
@6189660/1
tattattacagcatacataataaaattagaggaagtaggtgctgggcctc
+6189660/1
@@@FDDDDHHFF>EFGBGIIE<FAHGHIHC@AAFGEDHG?DFGGA=3B?0
@3113681/1
ggccaacagattgtttgagatgtttgtgaaactgcgacaccttgtggctg
+3113681/1
CCCFFFFFHHHHHGIJJGGHIJHHIJGHGGGJIGJIGJJIJIIIHHIJJJ
@1056805/1
gctgggcctcttgtatgcgaaggtgttgaggcgcttgtggtggtgcacgc
+1056805/1
CCCFFFFFHHHHHJJJJJJJIIJIIJIJHHIFHIJJJFHJGIIAGIIIJH
@7719834/1
cagttattacataattgtacacagtgaacaaaattgcaatatagttatta
+7719834/1
@@@DDEFFFHHFFIDFGCIFHIIIHIIJIJJJIFDFGHIGHFIA:DDFBH
@534533/1
cactgagtgacggcacctccgacactgaggtcacggtactcgcggtacat
+534533/1
C@CFFFFBDFFHHGGIGDGGEAEDGHGDFGDGHEHJFHGIGDEIHEFFFF
@1574756/1
gtgctgttgtggaactgcttcacctgtggccggcggcacgcagacgcctt
+1574756/1
CCCFFFFFHFHHGJJJJJJJJIJJGJHIJJJJJJJJJHHFFDDDDDDDDD
@1574862/1
tggagagaagatcctcatcttgtatagaggaggcttgggctcgctctccg
+1574862/1
CCCFFFFFHHHHHJJJJJJJJJIJJJJJJJJJJJJJIIJIJJJIJJJJJI
@1574931/1
gccagatgccaaagttcttgatcttcactgggctcttctctgggatttcc
+1574931/1
@@@DDDAD?F?DBFCF@A@ECHEIBE>FE9C@;ECGIGGIGID>?9BD<B
@2085159/1
cctcatcttgtatagaggaggcttgggctcgctctccgaagggagcttgc
+2085159/1
CCCFFFFFGHHFHIIJJJGJIJIJGIIEHJIJGGJGIGAHGJGFHHGIJG
@7207137/1
agggaatctgattgtgctgttgtggaactgcttcacctgtggccggcggc
+7207137/1
@@@FDFFFGHHGGJGFHGIHIIFGIIEHGIIJIIIIIIJIIIJIIJGGHF
@6698430/1
cacctgtggccggcggcacgcagacgccttgatgacctccactttgatga
+6698430/1
CCCFFFDDHHHHGJJJJJJJJJJFHHFHHFFDEFEEEEEDDDDCCCCDD@
@2085320/1
agcgagactcataacgcagccagatgccaaagttcttgatcttcactggg
+2085320/1
@CCFFDFAHHHHHJGIJJIIIIIJGIGCHBHIFFGIGIIGHIHHGIIEII
@2085589/1
gtctgtttgtctgtttgtctgtttgtctgtttgtctgtttgtctgttcgt
+2085589/1
CCCFFDDBDFDHHJIGIFHIIHGGIHIIGHHHGEHIIIJIJIGIIGIHIH
@6191054/1
gcaagaagtaccagaaacgggacttagccacaatctggtctggagagaag
+6191054/1
@<@DD?DD2AFDFGBEFEAGGEGGICHG@??DHHEGEGGCGIB<GHGGIE
@2085768/1
ggcggccagaatctagacatgcacagctcttgcagccatccaacgggatt
+2085768/1
@@@FFFDDHHHHFD?GAE?EHGHGEGGIGBCBFDD>?DD?D?<FGGI@4@
@6698975/1
cagagggaatctgattgtgctgttgtggaactgcttcacctgtggccggc
+6698975/1
@@@?DAADBFBHHGHIFIGIGIFHHHIII@FHIGEHHIIGHIGIIGGIII
@2085921/1
tgtgacttgtagtcaaggtggagattttactatctttcaagtcggcataa
+2085921/1
@@@DFFFFHHHHHIIJJJCGHGIHJJJJJIJJJIJIIIJIJIJJJJJJJJ
@2085954/1
gtggtgcacgcgcttgggcagagggaatctgattgtgctgttgtggaact
+2085954/1
?:?DBD8ABDAAFHIEHFACHHHCGGHFGHCEHGH??FEHBFHHIG>GGG
@2086020/1
gtggattttaatgttattattacagcatacataataaaattagaggaagt
+2086020/1
@@7DDDDDDB3D?AEBEAHHGFIGIIIGIEGGIEEHEIBEHGGGIDGHIB
@535886/1
acggcacctccgacactgaggtcacggtactcgcggtacatgttgtgtac
+535886/1
CCCFFFFFHHHHGJJJJIIIJGHIJIJGHIJJJJJJGGIJJIJJJHHEFE
@1576028/1
gcctggctcccatgtcacggtagcactgagtgacggcacctccgacactg
+1576028/1
CCCFFFFFHHHHHJJJJJJIHIJJJJJIGHGIJIIJIJIJJJJJIJIIGH
@536105/1
ccacgtaaatgtaaacctggcaagcatccaagatagtattcaggtgccca
+536105/1
<@@??DD>FBH?FEEH@BG;;GHGE>@FHIB>B>DCC<DDG?:90?BGA@
@1576282/1
gtttcatttaaatttacgggctatgccatttatcctcgcacgttggcagt
+1576282/1
@BCFFFFFHGHHHJJJJJFJJJJJJJIJIJJJJIJJJJJJJJIJJJJJJG
@6699659/1
ggcagagggaatctgattgtgctgttgtggaactgcttcacctgtggccg
+6699659/1
CCCFFFFFHHHHHJJJJJJEHJIJHIJHIJJJJJJJJFIJJJJJJJJJJI
@6699739/1
catcgttctcagcatggtaagaaggtggcggccagaatctagacatgcac
+6699739/1
@C@FFFFFFFHFHGJIIHHGGIGIIGIEHJJJIIJIIJIJJJJIIJJJJJ
@7721863/1
cgacgacactgtacagttagaaatgttacaacctctatactttgcattaa
+7721863/1
@CCFFDDDHFHHF@GG?GHEIIFHHEHEB@?DHHIIIIIEICE@GIIBFE
@2597012/1
cagcatacataataaaattagaggaagtaggtgc
+2597012/1
???DDD4DDD:AD:2<AEF@F?CC3ADFDFF9C1
@6700181/1
cttcacctgtggccggcggcacgcagacgccttgatgacctccactttga
+6700181/1
CCCFFFFFHHFHHIJIIIJIGGGIIGGIHGFFEECEEDCEDDDDDDDDDC
@5668999/1
cacggtagcactgagtgacggcacctccgacactgaggtcacggtactcg
+5668999/1
CCCFFFFFHHHGHJJGHJJJJIJJJJJJJJJJJJJIJJIIIIJJJJIIJH
@4648919/1
gtgtacacctgagcgagactcataacgcagccagatgccaaagttcttga
+4648919/1
?@@ADD=A=AAC?BGDGGGECFGECEGGHA<BG>2B?FG@8DG8C>B8=B
@5159866/1
gccagatgccaaagttcttgatcttcactgggctcttctctgggatttcc
+5159866/1
CCCFFFFFHHHHHJHIJJJJIJJJJJJJJJJJJJJJJJJJJJJJIJJJJJ
@5159897/1
gttcgtcgtcgaaatcaacttcagtgtatcggttgggcagtagtgtgagt
+5159897/1
CCCFFFFFHHHHHJJJJJJJJJJJGIHIJJJJJJJJJJJJGIJGIIIJJC
@4648994/1
cacgcgcttgggcagagggaatctgattgtgctgttgtggaactgcttca
+4648994/1
CCCFFFFFHHFHHIJIIGFIJIIIIIJJJJJJIJIIJHIJIJJIGHGHIJ
@6700338/1
gttgtgtacacctgagcgagactcataacgcagccagatgccaaagttct
+6700338/1
CCCFFFDDHHFFHJHIJJJJJJJJJJJJJJJJJJJJJJJJJJJEIJFHIJ
@536916/1
cccatgtcacggtagcactgagtgacggcacctccgacactg
+536916/1
C@@FFBEDHHGA:CFBAHIIGEHE@B=??:CBFGFH@FG@C@
@2597256/1
gcgagactcataacgcagccagatgccaaagttcttgatcttcactgggc
+2597256/1
CCCFFFFFHHHHHJJJJJJJJJJJJJJJJJJHJJJJJJJJJJJJJJJGIJ
@537047/1
gccattcccaactgtcctccggtactaacgatcaaatcgatcatgggtcc
+537047/1
@@<BDDDDHDFHHGGGGEGG6FFGEEEGHIIII@BD???DBGHIIHIBBF
@2597424/1
gtgttgaggcgcttgtggtggtgcacgcgcttgggcagagggaatctgat
+2597424/1
BBBFFFFFHHHHHJJIJJHIJHIJJJJJJJJJJJJJIJHIHHHHFFFFFF
@5160402/1
cgtttctgtaccaataggaacaatacttcgggcttattctgcatacctgc
+5160402/1
CCCFFFFFHHHHHJJJJJJJJJJJJJJJJJJJJJJJJJJJJJJJJJJJJJ
@2597523/1
ggagagaagatcctcatcttgtatagaggaggcttgggctcgctctccga
+2597523/1
CCCFFFFFHHHHHJJIJJJJJJJJJIIJJJJJJJIFHIJJJJJJJJJJJG
@1577271/1
cccgtttagcagcttcatccagaggcaagcgctccaagttgcttggaggc
+1577271/1
@@@DDDDAHHFDAGGHHBHEEE>;EH?HCEFHBH?B9??BFFGHIIFG;B
@537400/1
gtcacggtagcactgagtgacggcacctccgacactgaggtcacggtact
+537400/1
@@@DFDFFGHHDFGIIJCHHIFBHGIHIJJIJIIJJIGGGFFHIJJ@EHE
@4133245/1
atctgattgtgctgttgtggaactgcttcacctgtggccggcggcacgca
+4133245/1
CCCFFFFFHHHHHJJJJIJJJJJJJJJJJJJJJJJJJJJJJJJJHFFDDD
@15205/1
ttttgtttttctctgtgatctgtttcttggcatctatagatgtcggtggc
+15205/1
CCCFFFFFHHFHHJJIJJJJJJHJJJJJJIIJJJIJJIJHIIHIGJIIJJ
@538157/1
gtcacggtactcgcggtacatgttgtgtacacctgagcgagactcataac
+538157/1
CC@FFFFFHHHHGJJJIJJIJJJJIJJHIJ???FHFHIIHIHJJJJJJJD
@4133974/1
gtacacctgagcgagactcataacgcagccagatgccaaagttcttgatc
+4133974/1
1:@DA==BFFHHHIIBIJJJJJJIHIJJJJJJJJJJJJJJJFIHIJJJII
@4133993/1
ggtgttgaggcgcttgtggtggtgcacgcgcttgggcagagggaatctga
+4133993/1
BB@DFFFFHHHHHJJJIJJIJIHHJJJJJJJJJJJJJJJIHHHEFFFFEE
@6191821/1
gacgatttcaccagtggtcttcttgaacttcttcaattgacgcaagaagt
+6191821/1
CCCFFFFFHHHHHJHIIIIJJJJJIIJJJJJJJJIIJJJIJIJJJJJJJF
@2086459/1
gggctgtcagaacctgatagaaacggttggcgttaggtatatacaagaac
+2086459/1
CCCFFFFFGHHGHIIJEGEIJJJJJJHIIIIHHIJJJDFIGJGJJIJJII
@538531/1
tgaggttcaccaagctagtggcgttgatgtcgcaagatagtgagacattc
+538531/1
CCCFFFFFHHHHHJJJJJHHJJJJJJJJJJJJJJJJJJJJHIIIIJJIJJ
@3115560/1
gcactgagtgacggcacctccgacactgaggtcacggtactcgcggtaca
+3115560/1
CCCFFFFFFHHHHJJJJJJJJJJJJJJJJJJHIJJJJJJJJJJJJHEDFE
@6192212/1
acttattaaattaatcgcacttctttgttttatttaaaaagctaagttga
+6192212/1
?@<?DDD;=AAD<CFDEBCFFCHFHIEIEFGFFFFFIC?DEG@FD?FF<B
@1058987/1
agcatacataataaaattagaggaa
+1058987/1
@@<DDDDDFF?CCGDG9GAD::DA3
@6192386/1
caagacaggaggctccagtactttagctttgacagtgtaaaacttctcgg
+6192386/1
@@CFFFFFHGGFHIJJJIEHIGIJJIIJJIJIJJJFHIIJJJJJJJJIJI
@539015/1
gactcataacgcagccagatgccaaagttcttgatcttcactgggctctt
+539015/1
=?=AD:DDBFDAF6EBFF@EABFHBAF:CGGICFF@GF@FCD>@B=9BDF
@1059144/1
tgaggcgcttgtggtggtgcacgcgcttgggcagagggaatctgattgtg
+1059144/1
CCCFFFFFHHHDHBFHIHGHBHIJJIJJIJJJJIIJIJIHHHHHCEEFDF
@1578511/1
tggtggtgcacgcgcttgggcagagggaatctgattgtgctgttgtggaa
+1578511/1
@@@ADB=BFDFHF@GBHI?GGGBDGEFGIDHGG>?FG=CGGIIGHIGGBG
@2086998/1
agacgatttcaccagtggtcttcttgaacttcttcaattgacgcaagaag
+2086998/1
@@@?DDBBDF?F?9F2AC<3AHHEHCEBCBFEFFFEG@D>BDFFEIBFEF
@3116225/1
gtggattttaatgttattattacagcatacataataaaattagaggaagt
+3116225/1
@?@DDDDDHHFDHA9FBEB?B<AFHGGGHHBHGH9DGDHCHIGGGBD3?D
@7209191/1
gccagatgccaaagttcttgatcttcactgggctcttctctgggatttcc
+7209191/1
CC@FFFFFHHGHHGEGIJJJJJIIIIGJGIJJJJJIJJJJIJGIJIGIIJ
@1579078/1
gtcacggtagcactgagtgacggcacctccgacactgaggtcacggtact
+1579078/1
CCCFFFFDHHHHHJJJJGHJJJJJJJJJJJJJJJJJJJJJHIJJJJIIHH
@7724385/1
ggcatctatagatgtcggtggcgcacagggcacgcttgcgcatgacatct
+7724385/1
@CCFFFFFHHHHHJHIIDFFHIGEFHGIEGDIGGGGIIGIJJJIJJJJHF
@540161/1
gcaagaagtaccagaaacgggacttagccacaatctggtctggagagaag
+540161/1
CCCFFFFFFHHHHJJJJJJJJJJJJJJJJJJJJJJJJJJJJJJJJHJJII
@6701115/1
gcaaagcaccgacgacgacactgtacagttagaaatgttacaacctctat
+6701115/1
CCCFFFFFHHHHHJJJJJJJJJJJJJJJIJJJJJJJJIJJIJJJJJJJJH
@1060300/1
cgccaatggcatgaatagatgtcatgcgcaagcgtgccctgtgcgccacc
+1060300/1
CCCFFFFFHHHHHJJJJJJJJJJJJJJJJJJJGIHHIJJJJHIJJJJJJJ
@6701242/1
gccagatgccaaagttcttgatcttcactgggctcttctctgggatttcc
+6701242/1
CCCFFFFFHHHGHJIJJJJJJJJJJJJJJJIJJJJJJJJJJJJJIJJJJJ
@1060453/1
gaaggggttgaggcgcttgtggtggtgcacgcgcttgggcagagggaatc
+1060453/1
@@@FF1D@FHHFH?EDHGIIIGDDGGG>DHIIIEIEIFEAHEFDCC<ABC
@2088143/1
gggcctcttgtatgcgaaggtgttgaggcgcttgtggtggtgcacgcgct
+2088143/1
CCCFFFFFHHHHHJJJJJDBGHHGHIIGEIJJJGIFEHIJJIGGIIJHFF
@6193947/1
cttgaacttcttcaattgacgcaagaagtaccagaaacgggacttagcca
+6193947/1
@@@DAD>D?F?<F@FIEEHIGIBHG>GHC<:?FHBDHGHG>G6BGHHCHC
@5161244/1
ggaagtaggtgctgggcctcttgtatgcgaaggtgttgaggcgcttgtgg
+5161244/1
?@?DD:B;C=AFD<EEGHGIGHGHGGGIGA8?C1?0BBFECHIIIIIIIG
@540800/1
gtcttcttgaacttcttcaattgacgcaagaagtaccagaaacgggactt
+540800/1
CC@FFFFFHGFHHJJJIIJJJIIJJJJJIIJJJFHIGIJJJIJJJJIHIJ
@7210405/1
cacaagaacatgtaaaaccaagactcactaaacataaaaataatacatta
+7210405/1
CCCFDDDFFDDBHIJJJGFCGHGHIJGIHGGIECHEDGHGGIJGGDHABD
@7725191/1
gtggattttaatgttattattacagcatacataataaaattagaggaagt
+7725191/1
@B@FFFFFHHHHHIJJJJJJJJJJJJJJJJJJJJJJJJJJJJJJJJJJJG
@7210462/1
gcctcttgtatgcgaaggtgttgaggcgcttgtggtggtgcacgcgcttg
+7210462/1
CCCFFFFFHHHHHJJJJJFHHIJJJJJJJJJJIJJHJJHHIJJJJJHFFD
@7210719/1
tctgtgcctggctcccatgtcacggtagcactgagtgacggcacctccga
+7210719/1
CCCFFFFFHGHGHGIIIIJIJIGIIIJJJJJJJFGDEHIGGIIIGHJIJI
@5670927/1
gttgaccaataatgggttaatcagactatagttagtatagttataagact
+5670927/1
CCCFFFFFHHHHHJJJHIJJJJJJJJJJJJJIIJJHGJJJJJJJJJJJJJ
@3621863/1
gtgctgggcctcttgtatgcgaaggtgttgaggcgcttgtggtggtgcac
+3621863/1
@@@FFFDFFHDHHIIJIIHJJFFGGHGGHICHIIIJIJJJIGFHGGGIGH
@4650147/1
gccacatcttgtaagcagcctgacgcttagcaagtttcttagacttgcca
+4650147/1
CCCFFFFFHHHHHJJJJJJJJJJJJJJJJJJJJJIJJJJJJJJJJJJJJJ
@6702773/1
gcctcttgtatgcgaaggtgttgaggcgcttgtggtggtgcacgcgcttg
+6702773/1
?;8ADBBDFBCDFBGIIIIDIIDH>B1C6DGGDBFFBC<BFI7;AAEBB?
@3116467/1
cttcacctgtggccggcggcacgcagacgccttgatgacctccactttga
+3116467/1
@@@F?DDDFHHHDHHIJJJIGIGHGB6DHGF?DEECEDCEDCDCCCCCDD
@2599104/1
gtggaactgcttcacctgtggccggcggcacgcagacgccttgatgacct
+2599104/1
@@@DDDDDAHHHHGIGGDA?FHGIIGEHIIAEHAB<;BACBBC>CCE:>5
@4135249/1
aggcaaagcaccgacgacgacactgtacagttagaaatgttacaacctct
+4135249/1
@@@FDFFFHHHHHJJJJJJHIJIJJHGIJIHHJJJJJIJIIJJJJJJJHH
@3622519/1
gttgtggaactgcttcacctgtggccggcggcacgcagacgccttgatga
+3622519/1
@@@FDDDDDFHFBHGHIIJJJGGEEHGDHHE@@EEEEFDEDBDDDDCCCD
@4650560/1
gtgctgttgtggaactgcttcacctgtggccggcggcacgcagacgcctt
+4650560/1
CBCFFFFFHHHHHJJJJJJJJJJJJJJJJJJJJJJJJHHFFDDDDDDDDD
@1581296/1
gccagatgccaaagttcttgatcttcactgggctcttctctgggatttcc
+1581296/1
@@<DDDD?FFHFBG@GBFAB>E@HA:?FH?GCADCHAFDFHCEGHEIIBF
@2599467/1
caccagtggtcttcttgaacttcttcaattgacgcaagaagtaccagaaa
+2599467/1
@@CFFFFABHHGFGII<GGHIIIIIIEBHHGBHIIIIIGGI??DEDHIAF
@542621/1
cccacgttggttatcaagtggcttggtaggatccaagttgaaatctttga
+542621/1
CCCFFFFFHHHHHJJJIJHHJJJJEIDHHIHDGHGIJHGHIJIGHCHIG?
@542836/1
gcttgggcagagggaatctgattgtgctgttgtggaactgcttcacctgt
+542836/1
@CCFFFFFHGHH1CFDHHIJJJJJJJIJJJJJJJJJJJJJJJJJJJJJJJ
@5163405/1
cccgtttccaatctccaagacaggaggctccagtactttagctttgacag
+5163405/1
@@@DBDBDFFFHGAFHGIGHIGDHGIIIIHGDF:CFDFGGDGBBBGHHGH
@4136042/1
ccatgtcacggtagcactgagtgacggcacctccgacactgaggtcacgg
+4136042/1
CCCFFFFFHHHFHJJJJJJJJHHJJJJJJJJJJJJJJJJJJIJJHJJJJJ
@5163436/1
tgacgcaagaagtaccagaaacgggacttagccacaatctggtctgg
+5163436/1
<@@FFFDFHHGHAEHHIIIGIGGIIJJFIIIDGGGIIJGGIE?DHIF
@2599679/1
tgagtgacggcacctccgacactgaggtcacggtactcgcggtacatgtt
+2599679/1
B@@FDDDFHFHGFGJIJJJJJJJJGHIFHEIIJHJJJJJAFG:ADDDF@@
@4136200/1
ctcttgtatgcgaaggtgttgaggcgcttgtggtggtgcacgcgcttggg
+4136200/1
CCCFFFFFHHHHHGIJAFHHIJJJJJJJJJIIJIIIHIIIIIJJHFFFDD
@7726743/1
gtgctgttgtggaactgcttcacctgtggccggcggcacgcagacgcctt
+7726743/1
@@@FDDFFBADDBAGHIEEGDHHII>DDAD@FHHIGGHHF>>C>BB?BBB
@5163666/1
tcaggcaacatcttctttggtttgtcaggggtaatgctaacgtcatagcg
+5163666/1
=?@DD8?DB:DAFHA?FHICHHIFEHGFCG:0??FHHI<DDG9BGD@D<?
@5163688/1
aggaagtaggtgctgggcctcttgtatgcgaaggtgttgaggcgcttgtg
+5163688/1
@@@BDDEEHHFFHJGIJ?FGGGIIFHIEGIGHIJ9DBFGGHJGIJIJIJJ
@3117858/1
tccataatcattcctggaatccgtgtcgacggcgatgagagcccacgatg
+3117858/1
C?@DDFDDGHHHHJGEHEGGGIJEFEFFHGIJJIEHIJGEI<EEHHEDD?
@4651141/1
ggtgcacgcgcttgggcagagggaatctgattgtgctgttgtggaactgc
+4651141/1
BBBFFFFFHHHHHJJJJJJJJJJIIJJJJJIJJJJJJJJJJHIJJJJJJJ
@7726892/1
gtttgtgaaactgcgacaccttgtggctgtgacttgtagtcaaggtggag
+7726892/1
CCCFFFFFHHHHHJJJJJJJJJJJJJJJJIJJJJJJHIJIIJJJJDHIII
@5163917/1
catacataataaaattagaggaagtaggtgctgggcctcttgtatgcgaa
+5163917/1
CCCFFFFFHHHHHJJJIJJJJIJJHJJJHGIJJJJJIJJJJJJJJJIJII
@543626/1
gtcatgcgcaagcgtgccctgtgcgccaccgacatctatagatgcca
+543626/1
CCCFFFFFHHHHHJJJJJJJJJJJJJJJJJJJJJJJJJJJJJJJJJJ
@5164192/1
gtgataccacaataatttagatcattacaaaatatgaatctacttattta
+5164192/1
CBCFFFFFHHHHHJJJJJJJJJJJJJJJJJJJJJJJJJJJJJJJJJJJJJ
@1061384/1
gcaagaagtaccagaaacgggacttagccacaatctggtctggagagaag
+1061384/1
CCCFFFFFFHHHHJJIJJJJJJJJJJIJJJJJJJJJJJIHIJJIJIJIIG
@5164360/1
gctgggcctcttgtatgcgaaggtgttgaggcgcttgtggtggtgcacgc
+5164360/1
CC@FFFFFHGHHHGIIJJJGGHIHIGHIGGJJJJJJJHIJCGFFEGGGIE
@2089197/1
agcgtagttaacttcaatggaagtggcgacctctccgactgacatgaaca
+2089197/1
@@@FDFFFHHHHHJIJIGJIGIIGIGIGFHIHIJJIIIIJJIJJIJJJII
@7727396/1
gccagatgccaaagttcttgatcttcactgggctcttctctgggatttcc
+7727396/1
C@@FFFFFGGHHHICFHGIJGHEGIGIIIJIGEDEFHGGGGIIIDEGHGG
@3118822/1
gtcttcttgaacttcttcaattgacgcaagaagtaccagaaacgggactt
+3118822/1
CCCFFFFFHHHHHJJJJJJJJJJJJJJJJJJJJHIIIJJIJJJJJJJJJJ
@7211387/1
caagaacaatacacggagtaaacataatactattgtttattctaagctct
+7211387/1
CCCFFFFFHHHHHJJJJJGHJIJJJJJJIJJJJJJJJJJJJJJIJJIIJJ
@2089681/1
gtgctgttgtggaactgcttcacctgtggccggcggcacgcagacgcctt
+2089681/1
CCCFFFDFHFFFBHJGIIIIJJJJIGHJIJJJJJJJIHHFFDDDDDDDBD
@6703004/1
ggttgaactcacaccattcaatttaaaagaaactgggtgcgtgcaggatc
+6703004/1
CCCFFFDDHHHHHJJJJJJJJJJJJJJJJJJJJJJJJFHIIIIJJJJJJJ
@7728172/1
cgcaagaagtaccagaaacgggacttagccacaatctggtctggagagaa
+7728172/1
CCCFFFFFHCFFHJJJJJJJJGGHIIGHGIJJIJJIJIJFFGIJFIIGGG
@6194165/1
cctggatggagtgagcacgggctctgtgcctggctcccatgtcacggtag
+6194165/1
CCCFFBDFBFFHFHIIGIIIJJIGGGGGGGICCHCGIIIIJIIIJJIBFG
@6194193/1
cccatgtcacggtagcactgagtgacggcacctccgacactgaggtcacg
+6194193/1
C@@FFFDDHFGHFIGJIJJJEHJIJJIGGHIJIIIIIIJJJJIJIJJGIJ
@544919/1
gcacgtagttctcagcttccctgcaaagttaaccatcttgtattcaaaag
+544919/1
CCCFFDFFHHHHHGHIJIJIIJJJIIIJ@FIGHGIJIJJJHIJJJJIJJI
@1583155/1
caccagtggtcttcttgaacttcttcaattgacgcaagaagtaccagaaa
+1583155/1
CCCFFFDDHDHFGJGIEGIJJIJJJIJFIJIIGIHIJJJJJGGGHGIJGI
@545126/1
gcgagactcataacgcagccagatgccaaagttcttgatcttcactgggc
+545126/1
CCCFFFFFHHHHHJJJJJJJJJJJJJJJJJJHIJJJJJJJJJJJJJJHHI
@1583268/1
gcacaaagttgaagtccttgttgttaagaggtgttacctgcaacttggcc
+1583268/1
@CCFFFFFHHHHFIFHIIJJIJJIJJJIGIIFGGHIJJJJIIJJJJIJII
@4651445/1
cttagtacgagtttgttttacgtttaaca
+4651445/1
???DB2AD??CAAEEACEE:AFAFEA<B?
@3623874/1
gcctcttgtatgcgaaggtgttgaggcgcttgtggtggtgcacgcgcttg
+3623874/1
CCCFFFFFHHHHHJJJJJCHHIJIJJIJJJJJHIJGJJIIIJJJJJHFFD
@1583758/1
atgtcacggtagcactgagtgacggcacctccgacactgaggtcacggta
+1583758/1
CCCFFFFFHFHHHJJJJJJHIJJJJJJJJJJJJJJJJJJIJJJJJJJJIH
@6704090/1
caccagtggtcttcttgaacttcttcaattgacgcaagaagtaccagaaa
+6704090/1
CCCFFFDFHHHHHJJJJJJJJJJJJJIJJJJJJJJJJJJJJBFHIJJJJJ
@4652049/1
ctggagagaagatcctcatcttgtatagagg
+4652049/1
@@?DDD;B1:C??42C>:<<A?AFFH<CHA;
@545868/1
tgacggcacctccgacactgaggtcacggtactcgcggtacatgttgtgt
+545868/1
CCCFFFFFFHHHHJGHIIIIGGIGHIJJJJJJJJIGJIHIHHHHHHFFFC
@4652260/1
cctgtggccggcggcacgcagacgccttgatgacctccactttgatgatc
+4652260/1
CCCFFFFFHHHHHJJJJJJJJJJJJHHHFFFFFFEEEDEDDDDDDDDEFC
@2600050/1
gcacagacacaggtgtcttcaacggaagagattccatttcccgtttagca
+2600050/1
@@@DFFFFDFFHHJGJJJJGIJIIJJGHGGHGHIJEIIFIIJIGIJJIIH
@4136694/1
aggtgctgggcctcttgtatgcgaaggtgttgaggcgcttgtggtggtgc
+4136694/1
BCCDFFFFFHHHHIJJJHIJJJJIIIJ@EHHIJJJJJJIIJGHGDHIHHG
@4652409/1
gcctcttgtatgcgaaggtgttgaggcgcttgtggtggtgcacgcgcttg
+4652409/1
CCCFFFFDHHGHHJIEHJFGHHJEIJJJIJJGHEEGIJAHGGIJIJHFFD
@5673263/1
gctcgctctccgaagggagcttgcggccgatgacct
+5673263/1
CCCFFFFFHHHHFJJJJJJIJJJJJJJJJJJJIJJJ
@4652468/1
caccagtggtcttcttgaacttcttcaattgacgcaagaagtaccagaaa
+4652468/1
CCCFFFDDHHHHHJJJGGIGJIJGGIGEHIGEHIGIGGGHI?FHIIJDHB
@1584440/1
cttcgcctgtggccggcggcacgcagacgccttgatgacctccactttga
+1584440/1
CCCFFFFFHHHHHJJJJJJJJJJJJJHHHFFEDEEEDEDDDDDDDDDDDD
@4137179/1
gctgggcctcttgtatgcgaaggtgttgaggcgcttgtggtggtgcacgc
+4137179/1
CCCFFFFFHHHHHHIJJJJIJJJCGHIJIJJJJJJJIIIJJJJGHIJIJH
@3624965/1
gtcgcaagatagtgagacattcactttttagtcataatcttcagatactc
+3624965/1
CCCFFFFFHHHHFIIJIJJJJJIIIJJJJJJJIJJJJJJJJJJJJJIJJI
@4652941/1
cagcatacataataaaattagaggaagtaggtgctgggcctcttgtatgc
+4652941/1
CCCFFFFFGHHHHJJJJJJJJJJJJJJIIJJHHIJJJJJJJJJJJJJJJJ
@3119278/1
atacataataaaattagaggaagtaggtgctgggcctcttgtatgcgaa
+3119278/1
7@@DDA?DF<??BCFGG9:A3;CEF:3<AFA>@<BBF?BBD:??90:66
@3119391/1
agcgagactcataacgcagccagatgccaaagttcttgatcttcactggg
+3119391/1
CCCFFFFFHHHHHJIIIJJJJJJIIJJJJIIJDHIJJJJJJJJJJJIJHJ
@4137634/1
ctgtggccggcggcacgcagacgccttgatgacctccactttgatgatct
+4137634/1
CCCFFFFFHHHHHJJJJJJJJJJJHHHHFFFFFFEEDEEDDDDDDDEFDE
@2090258/1
agcatacataataaaattagaggaagtaggtgctgggcctcttgtatgcg
+2090258/1
<;=DB?DDHDHHBFFHHICHFHIFEGEHIGHIIIIIIAGHIIIIIGIGEI
@3119890/1
gactcataacgcagccagatgccaaagttcttgatcttcactgggctctt
+3119890/1
@@@?DEFFFBFDF>DBHBHIEGGAFFE1CD@?GGI9DC4DBGG>BFG;FG
@19014/1
gagaagtgtgataatgtcataaagttgacaataatctataattaattact
+19014/1
CC@FFFDFHHHHGJIJJJJJJJJJHHJJJJJIJJJJJIJJJJIJIJJIJJ
@547810/1
gacgcaagaagtaccagaaacgggacttagccacaatctggtctggagag
+547810/1
?=8??18D8F;2<A4EFEFBGFBE?F>DFFIIBGFFI>GFE8BF;?4==@
@19112/1
gtcttcttgaacttcttcaattgacgcaagaagtaccagaaacgggactt
+19112/1
@@@FFFFDFBFHDIIEGEDDIGEHGIIIEGIIGIE@BGGEDHFBFFGGII
@5166315/1
gcaagaagtaccagaaacgggacttagccacaatctggtctggagagaag
+5166315/1
CCCFFFFFHHHHHJJJJJJJJIJJJJJJIIJJJJJJJJIIJJJJJJJIJJ
@19136/1
atctgattgtgctgttgtggaactgcttcacctgtggccggcggcacgca
+19136/1
=@@BDADDHDFFBHGEIEGHGGGHIHHCG@HGEEEGHA@AG:@E<>>>6?
@547972/1
gccacaatctggtctggagagaagatcctcatcttgtatagaggaggctt
+547972/1
CCCFFFFFHHHHHIJJJJJHHGHJJIIJJJJJJJJJHHIJJJJJGIIJJJ
@7730482/1
gtcttcttgaacttcttcaattgacgcaagaagtaccagaaacgggactt
+7730482/1
@@@;DBBDCC>DAA>F@FIGEEEB>GHGGB>F@:C9??GFEHGCG@@FGI
@3120527/1
gatttcaccagtggtcttcttgaacttcttcaattgacgcaagaagtacc
+3120527/1
=7?B:DBBD>FHB?ACF@BIIG>E<EHFHDBAHB>3E<GGHIHGIGHIEC
@548084/1
catacataataaaattagaggaagtaggtgctgggcctcttgtatgcgaa
+548084/1
CCCFFFFFHHHHHJJJJJJJJIIJJJJJJJJJJJJJJJJJJJJJJJJJJJ
@7730993/1
caccagtggtcttcttgaacttcttcaattgacgcaagaagtaccagaaa
+7730993/1
CCCFFFDFHHHHHJJJJJJJJJJJJJJJJJJIJJJIJJJJJHIIJJJIJJ
@7731111/1
cgcaagaagtaccagaaacgggacttagccacaatctggtctggagagaa
+7731111/1
CCCFFFFFHDHHHIIGIJIJJJIJJJIIJIJJJJJJIIJIIJJJJJIJJJ
@1064507/1
cagtggtcttcttgaacttcttcaattgacgcaagaagtaccagaaacgg
+1064507/1
?@B4ADFFHHHHHJEIIIJJJJJJJJJJGIIJJJJJJJDGGGFIJJJJII
@1064567/1
gcaagaagtaccagaaacgggacttagccacaatctggtctggagagaag
+1064567/1
CCCFFFFFHHFHHIDIJIJJJIJJJJJJJJJJDHJJJIFIJJJIHGHDGH
@549089/1
aagtttgtcgagtagagccttagctgcggaatgcttagcttccttcttag
+549089/1
CCCFFFFFHHHGHGIIJIIJJJJJJJIIIJIJJIJJJJJJIIJIJJJJJJ
@7731319/1
gcgagactcataacgcagccagatgccaaagttcttgatcttcactgggc
+7731319/1
@CCFFDFDHHHHDHDEBHIGDGEHHIIIEFH?FIJEH>GEHGEGIEHGIE
@549154/1
tgaccatcactcttatatgggcagcccgaacacggttaccgggaattttg
+549154/1
@CCFDEDFHHHGHJJJJJJJJJIJJJIJIJJJJJIHIJJJJJJIJJJJIH
@1586538/1
gtaggtgctgggcctcttgtatgcgaaggtgttgaggcgcttgtggtggt
+1586538/1
CCCFFDFDHHHHHJIJJJJHIJJJJHGHJFHHIIGGIIJIJJJGGIFHG@
@1586696/1
tcctcatcttgtatagaggaggcttgggctcgctctccgaagggagcttg
+1586696/1
@@@FFFFDHHHFDGIEHGGGGIJJJ?FCGIEGIJJIGIGHIEHIIGHHJI
@1586929/1
gcctggctcccatgtcacggtagcactgagtgacggcacctccgacactg
+1586929/1
CCCFFFFFHHHHHJJJJJJJHIJJJJJJJJIJJJJJJJJJJJJJJJJJJJ
@3625333/1
tgcgaaggtgttgaggcgcttgtggtggtgcacgcgcttgggcagaggga
+3625333/1
=?@D;=A?CCAAFCBG:EFHHEFHG?;;FHEIIIEGABBEE;?@BDC?B>
@7214411/1
gtggattttaatgttattattacagcatacataataaaattagaggaagt
+7214411/1
@?@DFDDFHHHHHJJJJJIIJJGIGGEIJIIGIIJIIIIGHIGAFGEHHF
@3625551/1
attgtcctttcctaggagtgactttcccgtttccaatctccaagacagga
+3625551/1
CCCFFFFFHHHHHJJIHIFGIJJJJJJJJIIJJJJJJJJJJJJJJJJJJG
@3625662/1
gggaaatgaggagtcactgtcaaggccagaatcttcattagacttgtctg
+3625662/1
CCCFFFFFHHHHHFHIJJJIJJJJJJJJJJJJJJIJJJIJJJJJJJHIJI
@3625797/1
gtcttcttgaacttcttcaattgacgcaagaagtaccagaaacgggactt
+3625797/1
CCCFFFFFHHHHHJJJJJJJJJJJJJJJJJJJJHIJJJJJJJJJJJJJIJ
@550240/1
cttcaaatgacgacaccacagttccagtctcaggcacattgccattagta
+550240/1
CCCFFFFFHHHHFJIJJJJJJHHIJJJGIJJJIJJIJJJIJJJIJJJJGI
@550317/1
gccagatgccaaagttcttgatcttcactgggctcttctctgggatttcc
+550317/1
CCCFFFFFHHHHHJIIJJJJJJJIJJJJJJHIJIJJJJJJJJJJJJJJJJ
@550348/1
ggcctcttgtatgcgaaggtgttgaggcgcttgtggtggtgcacgcgctt
+550348/1
@CCFFFFFHHHHHJJHIIJFHHHJIJJJJJJJJIJJIJJIIJJJJJHHFD
@1065887/1
gtggaactgcttcacctgtggccggcggcacgcagacgccttgatgacct
+1065887/1
@@@FFDDDBFFHHAFFEA@>GAEHEHBGBHIIFHB<@DC>=@CCCCECCC
@19443/1
gcctattaacattatcatcgttctcagcatggtaagaaggtggcggccag
+19443/1
CCCFFFFFHHHHHJJJIJJJJJJJJJJJJJJJHHIJJJJJHIJJIJJJJJ
@1066360/1
gtgctgttgtggaactgcttcacctgtggccggcggcacgcagacgcctt
+1066360/1
;:?DD;DDBFBFFDCFH>HHIG@BGECCFGHG@DEE@A:4533358;=58
@4653540/1
atagcaggggttattgttatgtcgatgtcgaacccaaaaatgtaattaac
+4653540/1
CCCFFFFFHHHHHJJJJJJJJJJJHJJJJJJJJJJJJJJJJJFIIJJJJH
@551154/1
agcatacataataaaattagaggaagtaggtgctgggc
+551154/1
CCCFFFFFHHHHHJJJJJJJJJJIJJHIJJIIJJJJJJ
@1588283/1
gtcacggtactcgcggtacatgttgtgtacacctgagcgagactcataac
+1588283/1
C@CFFFFFHHHHHEIJHIIIJJIJJIJJJJ??BGHHJJJIJJJJJIJJJI
@4653773/1
tgacgcaagaagtaccagaaacgggacttagccacaatctggtctgg
+4653773/1
@CCFFFFFFHHHFHIJJJJIJJJIIGIIIIJJJJJJJGGIIJHIIJI
@551307/1
gcctcttgtatgcgaaggtgttgaggcgcttgtggtggtgcacgcgcttg
+551307/1
CCCFFFFFHHHHHJGHIICGHGHHHIGIJJJJJJJJIIHIIJJJJJHFFD
@551479/1
ctcagggtctgtggcgaagttttgttcacgttctttgcttgaacacactg
+551479/1
CCCFFFFDFHHHHIJJJJJJJJJJJJJJJJIJJJJJJJJJJIJJJJJJJI
@5168878/1
cagccagatgccaaagttcttgatcttcactgggctcttctctgggattt
+5168878/1
CCCFFFFFHHHHHJJJHIJJJJJJJJJIJJJJIJJJJJJJJJJJJJIJJJ
@20080/1
agagggaatctgattgtgctgttgtggaactgcttcacctgtggccggcg
+20080/1
CCCFFFFFHHHGHIIJJJJJJJJJJJJJJJJJJJJJJJJJJJJIIJJJJJ
@2091959/1
cataacgcagccagatgccaaagttcttgatc
+2091959/1
???D??;=<:8?DA?<A<FAEC3<BEEC@>B:
@3122516/1
gtacacctgagcgagactcataacgcagccagatgccaaagttcttgatc
+3122516/1
11=D=AABFFHFFJEIJGJJGHIIIGJGIJJIG<GHHGIIIBFGDBFIGH
@551839/1
gcttcatccagaggcaagcgctccaagttgcttggaggcttgggcctgtt
+551839/1
CCCFFFFFHHHHHJJJJJJJJJJJJJJHIJJJJJJJJJJJJIJJJJJJHI
@4654182/1
actctgcaatcctgcctcacatgattcatccacaaattccaacccttgcg
+4654182/1
CCCFFFFFHHHHHJJJJJJJJJJJJJJJJJJJJJJJJJJIJJJJJJJJJJ
@1067310/1
cataacgcagccagatgccaaagttcttgatcttcactgggctcttctct
+1067310/1
CCCFFFFDGHHHHIGIJJJJIIIJIJJJFBGIJJJJGIGDAGHIJIJJJE
@2602414/1
gtgctgttgtggaactgcttcacctgtggccggcggcacgcagacgcctt
+2602414/1
CCCFFFFFHFHHHJJJJJJJJGJJJJIJJJJJJJJJIHHFFDDDDDDDDD
@3122838/1
cttgagaatgcacgtacagttgcatagcgttctgaaccttctctggtggt
+3122838/1
CCCFFFFFHHHHHJIJJJJIJJJIJJJJJJJJJJJIIIJJJJJJJJGHI@
@1067552/1
cagcatacataataaaattagaggaagtaggtgctgggcctcttgtatgc
+1067552/1
CCCFFFFFGHHGHJJJJJJJJJJJIIJHIJJIIJJJIJJJIJJJJHIJIJ
@1067595/1
ggcgcttgtggtggtgcacgcgcttgggcagagggaatctgattgtgctg
+1067595/1
?@@D?@DDHHFHHFCEFGDCGGIIIEHICHG??FE:FFGHIIGHIC;=@7
@7733914/1
gacgatttcaccagtggtcttcttgaacttcttcaattgacgcaagaagt
+7733914/1
BCCFFFFFHHHHHJJJJJJJJJJJJJJJJJJJJJJJJJJIJJJIJJJJJD
@3123221/1
ctgttgtggaactgcttcacctgtggccggcggcacgcagacgccttgat
+3123221/1
B@CDFFFFHHHHHJJJJJIJJIIHIJJJJJJJJJJHHDFFDEDDDDDCDC
@20691/1
aaccgattgacatgaaacaaacactaaatgtaaatttaagcatcccacaa
+20691/1
;@@FFFFFFFHGHICIJGIIGIGGGGHIIGGCFIEIGIIGFIJIIJJIII
@6197557/1
aaaattagaggaagtaggtgctgggcctcttgtatgcgaaggtgttgagg
+6197557/1
CCCFFFFFHHHHHJHJJJHHIJJJJIJJJJJJJJJJJJJJJJDGHHIIJI
@3123366/1
ccacaatctggtctggagagaagatcctcatcttgtatagaggaggcttg
+3123366/1
@@@FDFFFHGHFHGIGHGJFIIJEEEHIGIIJJGEEHIIJFIIGIIGIGA
@6197690/1
catacataataaaattagaggaagtaggtgctgggcctcttgtatgcgaa
+6197690/1
CCCFFFFDHDHFHGIBHIIF>;FHGEFHCFGGEGIDHGIIIIIFGIIIEG
@5675319/1
cgcaagaagtaccagaaacgggacttagccacaat
+5675319/1
<@@FFF?EHAHDHGIJJIJIJIIGJIIIIJJHIGH
@4139121/1
atacataataaaattagaggaagtaggtgctgggcctcttgtatgcgaag
+4139121/1
@@@DDDDDFFFHHBBGHDFE>BF?AHAHHIHBGHGHGBCG@:?FBGH1??
@1589557/1
gcacaaagttgaagtccttgttgttaagaggtgttacctgcaacttggcc
+1589557/1
CCCFFFFFFHGHHIJEIJJJI@GHIJJIJJJCGHHGJJJJJJJJJIJJJJ
@4139290/1
gacgcaagaagtaccagaaacgggacttagccacaatctggtctggagag
+4139290/1
CCCFFFFFHHHAFGHFIIIJJJJJIIIEIIGIJJJGIIGIIHIJJJIGCG
@4139406/1
gccagatgccaaagttcttgatcttcactgggctcttctctgggatttcc
+4139406/1
CCCFFFFFHHHHHIHIJIJGHJJJJJJJJJJJJJJJJJJJJJJJGIIJJJ
@1589875/1
gttcaaattcaaataaaatcactctgcaatcctgcctcacatgattcatc
+1589875/1
CCCFFFFFHHHFHJJJJJJJJJJJJJJIJJJJIJJJIJJJJJJJJJJJJI
@4655362/1
gttgtgtacacctgagcgagactcataacgcagccagatgccaaagttct
+4655362/1
@@CFFFFFH=ACFGHIGGIIJJJJJJJJIJIJIIIGJIIGIIJJJJGGII
@4655394/1
gtcttttctaacttgaacagtgcgatgttttacaagggcaggttgaactc
+4655394/1
CC@FFFFFHHHHHIJJJJJIJGIJIJJGGIIJJGIFGIJJJJEGIIIIJJ
@3124222/1
tgacgcaagaagtaccagaaacgggacttagccacaatctggtctgg
+3124222/1
?@@FFDFFGDDF<:AEFGDHIGHHIIIIGBFHFFGGGEHIBF?BFEH
@1590062/1
cgggacttagccacaatctggtctggagagaagatcctcatcttgtatag
+1590062/1
CCCFDFFFHDHFHJGBEHIIIIJJJJGIGEFFBDGHJIIIJIJJJDEIII
@7735007/1
cactgagtgacggcacctccgacactgaggtcacggtactcgcggtacat
+7735007/1
CCCFFFFDHHHHFIIJJJJJJIJIJJJJJJBGGIJJGHIJJJJJHBDFFF
@6198604/1
agcatacataataaaattagaggaagtaggtgctgggcctcttgtatgcg
+6198604/1
C@CFFFFFHHGHHGEHIJJJIIIHGJIJJJHIIJJJJJJJJJJJHGIJIJ
@7735105/1
ggcgcttgtggtggtgcacgcgcttgggcagagggaatctgattgtgctg
+7735105/1
CCCFFDFFFHGHHH@EHCHIIIIIIIIHGIIHIIIIIIIIIEGGIEEHIH
@7735174/1
cagtagtcttcttgaacttcttcaattgacgcaagaagtaccagaa
+7735174/1
@@@D4BDDHFFHFHEGIGGHIJGGGJJIJIJJJJIJIIGCEGHGHH
@2093869/1
gtggaactgcttcacctgtggccggcggcacgcagacgccttgatgacct
+2093869/1
@@@FFFFDHBDD?CFF@HCG@ACCG<GGGBAA8:E?B<BC;?@@C@@>C:
@7735320/1
tctgtttcttggcatctatagatgtcggtggcgcacagggcacgcttgcg
+7735320/1
@?;DDDAAB??FDBAGGDHHIDAHFHFG<FGHIGIIIIGIGI=FGBFHGG
@7215103/1
gcaatttcttcatgtgtggtcattacactccaatctatatcgtaaccatt
+7215103/1
CCCFFFFFHHHHGIFGIJIJIIJJIJIGHJIJJJJJIJIJJFFHIIIJJJ
@2093989/1
cagtggtcttcttgaacttcttcaattgacgcaagaagtaccagaaacgg
+2093989/1
BCCDFFFFHHHHHJJJJIJJJFJIIIJJIIJJJIJIIJHIJJGIJIJJJJ
@7735436/1
ctgagcgagactcataacgcagccagatgccaaagttcttgatcttcact
+7735436/1
@@CFDADFHD8DD@GIJJGBFEFHIG@FFHDDHIIHHHIJIGIGIIGIGC
@20837/1
ggcagagggaatctgattgtgctgttgtggaactgcttcacctgtggccg
+20837/1
=18=B1?A@FHDBHEBHE<<AACCAAF?E@9E>DH?FHD?::D?G?3?B7
@6199117/1
aaataacttattaaaattaatatgcgtgatgaggttcaccaagctagtgg
+6199117/1
CCCFFFFFHHHHFIIIGIGIGJJHHIFHGGGGIJJIIIGGHIIJJGIBFG
@2602794/1
cgcagccagatgccaaagttcttgatcttcactgggctcttctctgggat
+2602794/1
CC@FFFFFHHHHHJJJIJHHIIJJJJIJJJJJJJBGHJIJJJJJJJJJJJ
@552920/1
caccagtggtcttcttgaacttcttcaattgacgcaagaagtaccagaaa
+552920/1
C@@FDFBDFHHH22AGGBGGGGIIIIGGIIIIIIIGIIIII?FGIIIIII
@5169783/1
cgtagttctcagcttccctgcaaagttaaccatcttgtattcaaaagaaa
+5169783/1
CCBFFDEFHHHHHJJJJJJJJIJJJJJJJJIJJJJJJBFHIJJJEIJJJJ
@5169807/1
agcatacataataaaattagaggaagtaggtgctgggcctcttgtatgcg
+5169807/1
@@@FFDFEBBBHFIICHIGGBGIGEB??AFHAFEEE?=?CFGGHIIGGGD
@21214/1
gtagcactgagtgacggcacctccgacactgagg
+21214/1
@?@BDDD?C>F4ADF?AGGIIGDGHFGG?BFFH?
@7735826/1
gccagatgccaaagttcttgatcttcactgggctcttctctgggatttcc
+7735826/1
CCCFFFFFHHHHHJJJJJJJJJJJJJJJJIHIIJJJJJJJJJJJIIJJJJ
@7735879/1
gccccatcaatttatcttcaaatgacgacaccacagttccagtctcaggc
+7735879/1
@@BFFFFFHHHHGJJIJJIJIIIJJIIGGGIGHHIJGIJJIIJJIIIIJH
@553423/1
gcaacatcttcatcttagcgttcacattgacaaacttaggtttgcttaca
+553423/1
CCCFFFFFHHHHHJJJJJJJHJJJJJJJJJJJJJJJJJJJIJJJJJJJJJ
@2094661/1
attcactctagcacgtagttctcagcttccctgcaaagttaaccatcttg
+2094661/1
@@CFFFFFHGDHBHIHHEHIIJIHEIHIGHIJIJI@DHIJEHIAHIIJJJ
@2603206/1
gcctggcgttgagggcaagttcatgcgtttttgctctggcgttcaaaagg
+2603206/1
CCCFFFFFHADFDGBGHFHCEHCGIIIIHIGHGEFHJGIJJAAFAFHEEG
@5170557/1
gtagcactgagtgacggcacctccgacactgaggtcacggtactcgcggt
+5170557/1
CCCFFFFFHHHHHJJJJIJJJJJJJJJJJJJJJJIJJJJJJIJJJJJHFB
@2095075/1
gacgacgacactgtacagttagaaatgttacaacctctatactttgcatt
+2095075/1
@CCFFFFFHGHGHIIJIGIJGIIJJFIHGEHJCGGIGGGJIGIJIGIGHI
@21836/1
gcctcttgtatgcgaaggtgttgaggcgcttgtggtggtgcacgcgcttg
+21836/1
CCCFFFFFHHHHHJJJJJFGHHJJJJIJJIJJIJJGHGHIIJJJJJHFFD
@21888/1
ggcgcttgtggtggtgcacgcgcttgggcagagggaatctgattgtgctg
+21888/1
CC@FFDDFDFFHHJJIJJJGIJJEHIJJJJIFGHIBEGGHIGHGIDHEHE
@554189/1
cccatgtcacggtagcactgagtgacggcacctccgacactgaggtcacg
+554189/1
CCCFFFFFHHHHDHIJIIIJJJFHIIJGIIIJJJJJGIIIJJIJJHIJJI
@1591602/1
gccagatgccaaagttcttgatcttcactgggctcttctctgggatttcc
+1591602/1
@CCFFFFFGGGHHGGHIJJIIJJJJJJJHIJIIIJJJJJICHGIJJJJII
@5171140/1
aagaagtaccagaaacgggacttagccacaatctggtctggagaga
+5171140/1
CCCFFFDEHHHHHJJJJJJJJJJJJJJIJIJJJJJJIIJJJJJJJI
@4141870/1
gtatagaggaggcttgggctcgctctccgaagggagcttgcggccgatga
+4141870/1
@@8BDDFFFFHGDHGGEBECGGIHGIIIDGGI<F2DHBFC;8B<ED<<BD
@4142021/1
catacataataaaattagaggaagtaggtgctgggcctcttgtatgcgaa
+4142021/1
@@@DDDDD:=CFB:<ABFAHFFFEFHHFEGBHDBC@?FFFFBFFGFEI68
@4142034/1
gtgctgttgtggaactgcttcacctgtggccggcggcacgcagacgcctt
+4142034/1
@@@FFFDAFFHBFGHIIEHIHIJIJJJJJIIJIIIGGHHFFCDDDDDDDD
@7736837/1
ggctcgctctccgaagggagcttgcggccgatgacctcatactccttcaa
+7736837/1
CCCFFFFFHHHHHJJJJJJJJJJJJJJIJJJJIJJJJJHHHHHHFFFFFE
@4142226/1
cagccatccaacgggattgcccatcaatttatcttcaaatgacgacacca
+4142226/1
CCCFFFFFHHHHHJJIJJJJJJJJJJJJJJJJIJJJJJJJJJJJJJJJJI
@2603955/1
tctgtgcctggctcccatgtcacggtagcactgagtgacggcacctccga
+2603955/1
?@@FDDFFFBFHHCIGIIIIICIIICHGHGHIIFGGGIIHGFHGHIIGII
@7736926/1
gggaatctgattgtgctgttgtggaactgcttcacctgtggccggcggca
+7736926/1
@@@DDDFAFDCDFFHH9FHGHHDGGHDGGDBFGCF>CC1?FGIIIFJHB?
@2604068/1
cttcacctgtggccggcggcacgcagacgccttgatgacctccactttga
+2604068/1
CCCFFFFFHHHHHJJJJJJJJJJJJJJJHHFFFBEEEEEEDDDDDDDDDD
@7737036/1
tgatagagacgatttcaccagtggtcttcttgaacttcttcaattgacgc
+7737036/1
CCCFFFFFHHHGHJIGIJJIJJJJGIIJIJJIJIJJJIJIJIJIIJJJJJ
@2095757/1
ctcataacgcagccagatgccaaagttcttgatcttcactgggctcttct
+2095757/1
@C@FFFFEFHGHHJIJJIJIIJJJJCFHIEHGHHGEGGI@DEGGHIIHHH
@5171956/1
cgcgcttgggcagagggaatctgattgtgctgttgtggaactgcttcacc
+5171956/1
@@@DFFFFDFFFDHGII>@GHGHJGHIHGGIJJIGBFHGAGGIGIIIEGI
@2095876/1
agtaggtgctgggcctcttgtatgcgaaggtgttgaggcgcttgtggtgg
+2095876/1
<@=DDFDDFFHHFDGHGGIIBCHHIIIDFH1?CBG@GBGGIGAH;CF=;D
@7737400/1
tgtgataatgtcataaagttgacaataatctataattaattactttaaat
+7737400/1
@@@FFFBDDHHHHHHHDGIIHHGHEHBHHJGHIHJGIJJJJCGHIIIHHI
@3125699/1
ccagtggtcttcttgaacttcttcaattgacgcaa
+3125699/1
???DA:32ADDDD2EDE<FEE@:A<EFE>EEFI?D
@3126022/1
ggtgcacgcgcttgggcagagggaatctgattgtgctgttgtggaactgc
+3126022/1
BBBDFDFFHHHHHJIJJJJGIIJIJJIIICIJIIJIJJJJJGHIJIJJGE
@3126088/1
ggttgaacggaactccaatcctttactcgaatagtcttttctaact
+3126088/1
??@?AB?BDA?=AGEGGI@CGH@EE?HG?1:ED91??D@EDD@BD<
@3627073/1
aggcaaagcaccgacgacgacactgtacagttagaaatgttacaacctct
+3627073/1
CCCFFFFFHHHHHJJJJJJJJJJJJHIJJJFHIJJJJJJGGIJJJJJHHH
@3126243/1
tatattaactacctacttggttccaattaaactttgggcctgtttcagag
+3126243/1
CCCFFFFFHHHHHJJJJJJJJJJJJJJJJJJJJJJJIJJJJJJJJJJJIJ
@7215482/1
catacataataaaattagaggaagtaggtgctgggcctcttgtatgcgaa
+7215482/1
CCCFFFFFHHGGHIJJJJJJJJJJGHHIEHHIGIGIJGJJJIGGGGIIFF
@3126440/1
gttgaactcacaccattcaatttaaaagaaactgggtgcgtgcagg
+3126440/1
@@@BB?A=AD:<?EFHABH@FHBHG4CCEABBA9BGIIF:GGGBF8
@7215705/1
gtggattttaatgttattattacagcatacataataaaattagaggaagt
+7215705/1
@BBFBFFFHHHHHIJIJJJJJJJIJJJJJJJJIIJJJJJJJIJJJJIJIB
@6199626/1
gcgaaggtgttgaggcgcttgtggtggtgcacgcgcttgggcagagggaa
+6199626/1
BCCDFFFBFHHHHJJJJJJJJIJJIIIIJJJJJJJJJJJJHHHFFFFDDE
@6199654/1
gacgatttcaccagtggtcttcttgaacttcttcaattgacgcaagaagt
+6199654/1
@@@D=B?B=DFFFF@9;CIHE<BF9<C2CB??<E><?>@4DFF08D;;D9
@556553/1
cactgaggtcacggtactcgcggtacatgttgtgtacacctgagcgagac
+556553/1
CCCFFFFFHHHH0BCGHJJJJJJHIJJJJIJJJJJJJ??BFHHJIJJJJJ
@1593248/1
cttcttgaacttcttcaattgacgcaagaagtaccagaaacgggacttag
+1593248/1
CCCFFFFFHHHHHJJJJJJJJJJIJJJJJJJGHJJJJJJJJJJJJJJJJJ
@6708139/1
gccacaatctggtctggagagaagatcctcatcttgtatagaggaggctt
+6708139/1
CCCFFFFFHHHGHIJJJIJIJJJJJJJJJJJGJIJJJJJJJGIJJIJJIJ
@7215860/1
gcaagaagtaccagaaacgggacttagccacaatctggtctggagagaag
+7215860/1
CCCFFFDFDFHGHJGIHGIIIGHJGHJIEHIJGIJIGFFEGFCDE@D@F?
@3627682/1
gtgctgggcctcttgtatgcgaaggtgttgaggcgcttgtggtggtgcac
+3627682/1
CCCFFFFFHHHHHJJJJJJJJJIIJFGHIJJJJJJJJJJIJJIJJHIJJJ
@556865/1
cagcatacataataaaattagaggaagtaggtgctgggcctcttgtatgc
+556865/1
@@@DAADDHH>>FGG<?BF@DABDFBGFHIBEFGGH>@3CDFEGGGIIG<
@1069029/1
ctgggcctcttgtatgcgaaggtgttgaggcgcttgtggtggtgcacgcg
+1069029/1
CCCFFFFFHHHHHJJJJJJIIJFHIIJJJJIJJJJJJJJIJIGHIJJJHH
@6200219/1
gtgctgggcctcttgtatgcgaaggtgttgaggcgcttgtggtggtgcac
+6200219/1
CCCFFFFFDHHHHJJIIJJJJJJJJCGGHJJJJJJJJJJHIJHJJIHJJI
@1069324/1
acgggctctgtgcctggctcccatgtcacggtagcactgagtgacggcac
+1069324/1
@CCFFFFFHHGHHJGHHIJJJJIIJJJJJJJIIJJJJJJIJEHGJJJJFI
@3628376/1
gttgtggaactgcttcacctgtggccggcggcacgcagacgccttgatga
+3628376/1
@?@DDFFFDDDFHIIIFGIGH@EGIGIIIEIIIGHHFFDADDDADDDCDE
@6200532/1
acagcatacataataaaattagaggaagtaggtgctgggcctcttgtatg
+6200532/1
CCCFFFFFHHHHHJJJJJJJJJJJJJJJHHJJHIJJJJJIHJJJJJJJJJ
@6200782/1
tgattgtgctgttgtggaactgcttcacctgtggccggcggcacgcagac
+6200782/1
CC@FFFDFHHHHGJHIJIIJJJJJJJJJJJJJJJIJJJJJJHHFFDDDDD
@1069817/1
agaggaagtaggtgctgggcctcttgtatgcgaaggtgttgaggcgcttg
+1069817/1
CC@FFFFFHHHHHJJJJJJIIJJJJJHIJJJJIIJJBFGGJIIJIJJJJI
@4658359/1
gccagatgccaaagttcttgatcttcactgggctcttctctgggatttcc
+4658359/1
CCCFFFFFHHHHHJHIJJJJIJJJJJJJJJJIJJJJJJJJJJJJJIJJJJ
@6200992/1
gagctggttcagcctttttctttttaggcttcttctttctagtgcctgat
+6200992/1
@CCFFFFDHHHHGIGIJIJIJJJIJJJIIGIIIIEIJJJIGIGHGIJIIJ
@3628900/1
gttatgttatctagaaaccgtgcaattgatatgtataccccctttttgtt
+3628900/1
@@@FAEDDDFHHHIG@FIGIGHEGGHE>GAFGGCFGIICGHGGGIFGBHH
@1594748/1
agacgatttcaccagtggtcttcttgaacttcttcaattgacgcaagaag
+1594748/1
@@??BDDD;A4?F3:<AC?FFHEFE9<FB<@4:?C<:DDGBG8@@<:B8B
@1070060/1
cactgagtgacggcacctccgacactgaggtcacggtactcgcggtacat
+1070060/1
CCCFFFFDHHHHHIIJJJJJJJJJJJJJJJIIJIJJHHIJJJJJHHFFFF
@4658489/1
aggtgctgggcctcttgtatgcgaaggtgttgaggcgcttgtggtggtgc
+4658489/1
@BCDFFFFHHHHHJJJJJIJJJJJHHJCGIJJJJJJJJJJJJJJHIGGHG
@4143530/1
gtgctgggcctcttgtatgcgaaggtgttgaggcgcttgtggtggtgcac
+4143530/1
C@CFFFFFHHHHGJJIJJJJJJIJJFHHIJJJJJJJJJJJJIIJJGHJJJ
@3629018/1
gcacgctcgactaacattacctcgaaggcgcggcgtgcggttaggcgaag
+3629018/1
CCCFFFFFHHHHHJJJJJJJJJJJJJJJJJJJJJHFFFDD;@BDDDDDDD
@6201336/1
gcacctccgacactgaggtcacggtactcgcggtacatgttgtgtacacc
+6201336/1
BC@FFFFFHHHHHJJJJJJJJJJJIJJJJJJJJIJJJJJJJJIJIJJ=>=
@2097105/1
ggtgcacgcgcttgggcagagggaatctgattgtgctgttgtggaactgc
+2097105/1
CCCFFFFFHHHHHGGHHHGEHGIIIJJIJIJJJJIJJEFGHHIIGHIJFI
@3127683/1
cctcatcttgtatagaggaggcttgggctcgctctccgaagggagcttgc
+3127683/1
CCCFFFFFHHHHHJJJJJJJIJJIGGIIJIIGGIJJJJIJIJJGIIGIGI
@2097188/1
gcccattttcacaggcaagggatcctaacttcgcaaccactaattccagt
+2097188/1
CC@FFFFFHHHHHJJJJJJIIJIJJIIJGIJIIJIIJGIJJJJJJJJJJI
@559846/1
ggcacagctggtacgtcaggcactgcagctcgtccgacccgaagtggttg
+559846/1
BCCFFFFFHHHFHIJHIIJJJJJJJIJJJJJJJJJJIIJJJJJJDHHGIF
@559951/1
gacgcaagaagtaccagaaacgggacttagccacaatctggtctggagag
+559951/1
CCCFFFFFFHHFHEEGDGIJIGIJJJJIJIIJIIJJIIJIHIGIJJHGEI
@4659795/1
gctgggcctcttgtatgcgaaggtgttgaggcgcttgtggtggtgcacgc
+4659795/1
@@CFFFFFHGHGGHGHIJIIGII;EGHIIJGIIIHIJHGIGHHAEGHIJG
@7218516/1
cccgtttagcagcttcatccagaggcaagcgctccaagttgcttggaggc
+7218516/1
CCCFFFFFHHHHHJJJJJJJJJJJJIJJJJJJJJJIJJHIJJJJJJJJJJ
@22993/1
cgcaagaagtaccagaaacgggacttagccacaatctggtctggagag
+22993/1
@@@DDDDD?2<?CCBBBFGIIGGGF@FG9FH9?FHGCCE9B9?9?;?@
@4659896/1
ggtgcgtgcaggatcctcgtcattgcctggcatacaaggcaaagcaccga
+4659896/1
BC@DFFFFHHHGHJJJJJJJJJJJJJJJJJJJJJJJJJJIJJJJJJJJJI
@560409/1
gtagcactgagtcacggcacctccgacactgaggtcacggtactcgcggt
+560409/1
CCCFFFFFHHHH2AEHIJJJJJJJJIIJJJJJJJIJJJJJGHIJJIJHHD
@560488/1
gcacctccgacactgaggtcacggtactcgcggtacatgttgtgtacacc
+560488/1
CCCFFFFFHDDHHIIJHJGIFIGGIGHJJJJJJIGGIIIIIJHIIGG7=7
@3128669/1
ccatcttgtattcaaaagaaaacctagaatcactgg
+3128669/1
81=DBDDBCFHHDHGGIECCFIIGIGFB9AB@FH?F
@3128670/1
cagcatacataataaaattagaggaagtaggtgctgggcctcttgtatgc
+3128670/1
C@CFFFFFHGGGHIGIGJJIJIJJIJJEHHIHIJJJJIIIIGIJJHHJGG
@2605795/1
tggtagcgcgtcggacgagccgtgccttttattgcttggtgagacacgag
+2605795/1
@CCDFFFFHHHHHJJJJJJJIJIIIJJJJJIJJIHHHHHHFFFFEEEDDD
@5174744/1
ccggtactaacgatcaaatcgatcatgggtccataatcattcctggaatc
+5174744/1
B@@FDFFFHHHHHJJEFHHFGFIJIIJJJHHIIJJJJJJJJJJJJIIJJJ
@5174867/1
ctggagagaagatcctcatcttgtatagaggaggcttgggctcgctctcc
+5174867/1
@@@FDFDDFFHFDHEGHIIJIJIHHIJJJJJIIJEHIBGHEHGBFGGFCD
@2098147/1
catacataataaaattagaggaagtaggtgctgggcctcttgtatgcgaa
+2098147/1
@@CFFFFFHHHHHJJJJJIJJGIJIIJJIJIJIIJJJJJIJJJIIJJJEH
@561240/1
ctgggcctcttgtatgcgaaggtgttgaggcgcttgtggtggtgcacgcg
+561240/1
CCCFFFFFHHHHHJJJIJJJJJCHHIJJJJJJJJJJIJJJJJHIJJJJHH
@5676813/1
gccggcggcacgcagacgccttgatgacctccact
+5676813/1
@@@D7DDDF0D??FFFFFFFIICAEIIIFFFEEDB
@7737912/1
gtgggttcgtgaatcatgccctcaatctgcaccagttcatacttgggcac
+7737912/1
CBCFFFFFHHHHHJJJJJJJJJJJJJJJJJJJJJJJJJJJJJJJJJJJJJ
@6709602/1
ggtcacggtactcgcggtacatgttgtgtacacctgagcgagactcataa
+6709602/1
@@?DFFFFFHHHHFIIICFCGIIIIIIIHII:9?BGGIIG>HIIDHIIII
@23807/1
gcactgagtgacggcacctccgacactgaggtcacggtactcgcggtaca
+23807/1
@CCFFFFFHHGHFHEFGGIJJJIIHJJJIJJHGHJIJHHIJJJIJHHFFF
@7738026/1
ataacgcagccagatgccaaagttcttgatcttcactgggctcttctctg
+7738026/1
@BCFFFFFHHHHGJIJIJJIJJHGIJJJIJJJJJJIIIEGIIJJJJJJJG
@6709786/1
gcgatgttttacaagggcaggttgaactcacaccattcaatttaaaagaa
+6709786/1
CBCFFFFFHHHHHIJJJJIJJHJJIJJJJJJJJJJJJJJJJJJJJJJIJJ
@2606431/1
gtgctgttgtggaactgcttcacctgtggccggcggcacgcagacgcctt
+2606431/1
@@@DDA=BBCACFEGBFGEBFFAFGHAFBEEF>GHGIHFEEBAA=@BB@B
@561588/1
gctgggcctcttgtatgcgaaggtgttgaggcgcttgtggtggtgcacgc
+561588/1
CCCFFFDFHHHHHJJJJJJHIIJCHHIJJJJIJJJJJIJJIJJHHIJJJF
@7738081/1
ctggtctggagagaagatcctcatcttgtatagaggaggcttgggctcgc
+7738081/1
CCCFFFFFHHHHHJJJJJJJJJJJJJJJJJJJJJJJJJJJJJGHIJJJJI
@2098500/1
tgtggaactgcttcacctgtggccggcggcacgcagacgccttgatgacc
+2098500/1
CCBFFFFFHHHHHJJJJJJJJJJJJJJJJJJJJHHHFFDDDDDDDDDEDD
@6201833/1
gcgaaggtgttgaggcgcttgtggtggtgcacgcgcttgggcagagggaa
+6201833/1
@@CDFDFADCFHFGGGHGHIJCEGBFHABHIIIJIJIJJJGHEFBEFDCE
@4143974/1
aggaagtaggtgctgggcctcttgtatgcgaaggtgttgaggcgcttgtg
+4143974/1
CCCFFF?DFFDFDIJGHEGIGIIIHGIJJIIGHI9B?FHHHGEHGIJGDE
@3629183/1
cagccagatgccaaagttcttgatcttcactgggctcttctctgggattt
+3629183/1
CC@FFFFFHHGHHIJJHIJJJJEHJJJJJJJIGIJJJIJJIIJJIJEIIJ
@4660976/1
ccacaatctggtctggagagaagatcctcatcttgtatagaggaggcttg
+4660976/1
@@<DDD>D<CFFFFFECGC7;F3@EBB<CFACBGE<CC1CFF9DG0?2?D
@4661007/1
gcgtagggtaagacacggatctcatacaccgtgaatataagtggcaaagg
+4661007/1
@@@DDDDFFFHGDGGIIJIIIJJIIGGIJJJHJIIJIIJIGIIJJIJJJI
@4144060/1
gctcgggctctgtgcctggctcccatgtcacggtagcactgagtgacggc
+4144060/1
@?@DFFFFFDFFHADGFHHCGIIIIIIIDHIIGDFEEHHGGIIBGIGHIB
@1070434/1
gagtagagccttagctgcggaatgcttagcttccttcttagagcg
+1070434/1
?=?ABDDFG?HH?>BDGIIIIIGE>FHI>FB>C9C@FHHECBDFG
@4661215/1
cttcacctgtggccggcggcacgcagacgccttgatgacctccactttga
+4661215/1
@@@FFFFDHHFFGIIDHGIGIGGGIIGIHHFFFEDCEEDEDDDDDDDDCD
@4144375/1
gcggtacatgttgtgtacacctgagcgagactcataacgcagccagatgc
+4144375/1
CCCFFFFFHHHHHJJIJJ<>AHHHIGJJJHJJJIJJJJJJJJJJJJJJJJ
@6202479/1
caccagtggtcttcttgaacttcttcaattgacgcaagaagtaccagaaa
+6202479/1
C<@FFADDAHHDFBE@B@GGHHEFHFDHHEGGHIIIBFCGIFFBDHHGGH
@7738226/1
ctcgtcattgcctggcatacaaggcaaagcaccgacgacgacactgtaca
+7738226/1
@BBFFFFFHHHHHJJJIJJJJJJJJJJJJGJJJJIJJJJJJJJHHHHGEF
@1070916/1
ctgtttgtctgtttgtctgttcgtctgtgcgcgctaatctcagaaacggc
+1070916/1
=??:ADB:2ADDDEBEEIIBE@@<FFB<<<:?D@@DDDDDDD?C>CECDI
@1596627/1
attgacatgaaacaaacactaaatgtaaatttaagcatcccacaatatat
+1596627/1
CCCFFFFFHHHHHJJJJJJJJJJJJIIJJJJJJJJJJJJJJJJJJJJJJJ
@7738481/1
gttcaaattcaaataaaatcactctgcaatcctgcctcacatgattcatc
+7738481/1
C@CFFFFFHHHHHJJJJJJJJJJJJJJJJJJJJJJJJJJJJJJJJJJJJJ
@3630150/1
ggcacctccgacactgaggtcacggtactcgcggtacatgttgtgtacac
+3630150/1
@@@DDFEFFHFHHJIJHIJEHHIJIIIIJJEIIG@FHGGIDGHHHGIG7.
@1597180/1
gtaagtcagctgttccacttcatcatcagggatcttgccgtcattgc
+1597180/1
CCCFFFFFHHHHHJJJJJJJJJJJJJJJJJJIJJJJJJJJJJJJJJJ
@4662435/1
ctacgatcatcactgccgtgtcctttatacatttcggcatggcgatcatg
+4662435/1
@BCFFFFFHHHHHJJJJJHIEHHJJJIIJJJGGIGIJJIIIIGJJGGHIG
@4145682/1
cggagaataagaactcgtgctcgtcgtgagctattatagttggagatttt
+4145682/1
BCCDFFFFHHHHHJJJJHIJJJJIIJDHHIJIJIJIJIJJIJIJJJJIJJ
@4146006/1
cagagggaatctgattgtgctgttgtggaactgcttcacctgtggccggc
+4146006/1
@@BDFFFFHHHHHGIGJHIIJJJJIJJICGGIGGIJGJGGIJGGGIIGGB
@4662776/1
gacacgagataaaagtctaattcagacgagtgcacaatatccgtgtcgac
+4662776/1
CCCFFFFFHHHHHJJIJIJGIJJJJJJJJJHHJJJJJJJJJJJIIIJJJJ
@24545/1
gtgcacgcgcttgggcagagggaatctgattgtgctgttgtggaactgct
+24545/1
CCCFFFFFHHGHHJIIJGJIJJIEIJJJJJIIHGJJJJJJIIJJIIJJIJ
@6204083/1
gtcttcttgaacttcttcaattgacgcaagaagtaccagaaacgggactt
+6204083/1
<?@DDDDDDDDADEHHGIJGHIHGJJGIJIGHH9CDGGGIGGGIHGFFGG
@6204203/1
gtagcactgagtgacggcacctccgacactgaggtcacggtactcgcggt
+6204203/1
@CCFDFFFHFFAFADGIGHBFHGGJGHIIEHEGIIIJJGICHHJGIJHD9
@6204331/1
atgcgaaggtgttgaggcgcttgtggtggtgcacgcgcttgggcagaggg
+6204331/1
:8?1BBDA?ACACBGEHHDABGABD;BD=@@4??BABEE8?7;?;?B?A?
@4663197/1
tgctgggcctcttgtatgcgaaggtgttgaggcgcttgtggtggtgcacg
+4663197/1
CCCFFFFFHHHHHJJJJJJJJJJJFHIIJIJJJJJJJJJJJIJIHHJJJH
@24906/1
gtggtatgtctattccttcttctataacg
+24906/1
?@?A:;:=CC?=DGEA<CEFIHH@>DCH;
@4663273/1
ggagagaagatcctcatcttgtatagaggaggcttgggctcgctctccga
+4663273/1
=<?B:BDDAAFFFF?@ECEIGI@HAH4A9A86BBFA18BF?6?D;FGG<8
@4663300/1
gcaagaagtaccagaaacgggacttagccacaatctggtctggagagaag
+4663300/1
@@@DDDDD2A?CFGAGGG@F:@GEAF4BFGC;?:DHFE9?FGEBFDGFDH
@2606638/1
cgggctatgccatttatcctcgcacgttggcagtaatagtacaagtgaaa
+2606638/1
CCCFFFFFHGHHHIJJJJIIIJIJJIGHIJJJJJIIJEHIGGJIIDHHIJ
@5677448/1
gcaccataaaatctttcctcggactaaattgttctatcttcatcctacca
+5677448/1
@CCFFFFFGDHHHJJJJJJJJJBHIJIIJJJIJIJJI>DIIIJJ@GHGHH
@7740011/1
gcctcttgtatgcgaaggtgttgaggcgcttgtggtggtgcacgcgcttg
+7740011/1
@@CFFFFFHFFHGIGHIIACFGIHIJGHGJJJHHIIIJHHIJEHJGHFFD
@7740024/1
gtggtcttcttgaacttcttcaattgacgcaagaagtaccagaaacggga
+7740024/1
CCCFFFFFGHHGHEHIJHIIJJIJJJJJJJJJJIJJFGHIHIHIIJJJJG
@7740107/1
gtcacacggtagcggaaggtgggttcgtgaatcatgccctcaatctgcac
+7740107/1
CCCFFFFFHFHHHJJJJJJCGIJFHIJJJJJJJJJJIJJJJJJJJJJJJJ
@2606804/1
gtctggagagaagatcctcatcttgtatagaggaggcttgggctcgctct
+2606804/1
CCCFFFFFHHHHGJIJJJJJIJJIJHGIIIJJJIJJIJJHGIIJIJJJJC
@7740164/1
gcgagactcataacgcagccagatgccaaagttcttgatcttcactgggc
+7740164/1
CCCFFFFFHHHHHIJJJJJJJJJJJJJJJIJHIJJJJJJJJJJIJJJJJJ
@2606870/1
ctcagaaattagcggatggatcaagagcctgacaccgaaggcagctctcc
+2606870/1
CCCFFFFFHHHHHJJJJJJJJJJJJJJJJJJJJJJJJJJJJJJJJJJJJJ
@6710596/1
gtggctgtgacttgtagtcaaggtggagattttactatctttcaagtcgg
+6710596/1
C@CFFFFDHABFHBEFGFEEEGH<FGBF?FDEEGEHII4?DG:C@FDG7D
@5677745/1
gcaatcctgcctcacatgattcatccacaaattccaacc
+5677745/1
1:=ADBDDHHHHGJJIJJHJJJJJJJJJJJJJJJJIJJJ
@5176193/1
gtgagcacgggctctgtgcctggctcccatgtcacggtagcactgagtga
+5176193/1
CCCFFFFFHHHHHJJJIJJJJJJJJJJJJJJJJJJJJGHIJJJJJJJHII
@4663645/1
gtcttcttgaacttcttcaattgacgcaagaagtaccagaaacgggactt
+4663645/1
B@@DFDFFFHHHGJGIGIIIJJIIJJGEGIJJIDEHIJIGIIIHHIJJJI
@3129806/1
ggcagagggaatctgattgtgctgttgtggaactgcttcacctgtggccg
+3129806/1
CCCFFFFFHHHHHJJJJJIHIJJJIIJJJJJIJJIJJJIJJJIGHIIJJG
@2607252/1
cacagctcttgcagccatccaacgggattgcccatcaatttatcttcaaa
+2607252/1
CCCFFFFFHGHHHJIJJJJIJJGIJJJIJJIJJIJJJJJJIJIJJJJJJJ
@6711077/1
ggtgctgggcctcttgtatgcgaaggtgttgaggcgcttgtggtggtgca
+6711077/1
CCBFFFFFHHHHHJJJIJJJJJHIIJCFHHJHJJIJJJJJIIIHIHHIIC
@3130045/1
gaatctgattgtgctgttgtggaactgcttcacctgtggccggcggcacg
+3130045/1
C@CFFDFFHHHGHIJJGHHFHIIIIIGGIJGGGGIIIJIIIHIIIJGFDA
@5678510/1
ggtggtgcacgcgcttgggcagagggaatctgattgggattg
+5678510/1
@C?DFDD?FDHAHIIGIEGHIJIJFIGIJIIJFGHGAC=C.8
@3130389/1
ggtgcacgcgcttgggcagagggaatctgattgtgctgttgtggaactgc
+3130389/1
@C@FDDADFDFFFGIGHDEFGHGGIGIGG<FHGGIJEHFEEFGGGGGIAC
@6711550/1
agtgacggcacctccgacactgaggtcacggtactcgcg
+6711550/1
@@@FFDFDHHHHHEIGIJGIIGGGGBDHGHGFHGIGCGG
@2098966/1
ctccaatcctttactcgaatagtcttttctaacttgaacagtgcgatgtt
+2098966/1
CCCFFFFFHHHHHJJJJJJJJJIIJJJJHIJJJJJJIJJIJIIHIJJIHI
@564423/1
ctagtaagtcctgagccatagcaaacagccactggcaatgtggatagctg
+564423/1
@@@DDBDBF?D??>D<EBHGEH<F>>8CD9F;938???F<DFFGGB>BG@
@26209/1
atgcgaaggtgttgaggcgcttgtggtggtgcacgcgcttgggcagaggg
+26209/1
CCCFFFFFHCFHHJJJJJJJJJJJJJGIJHHIJJJJJIJHHHFFFFDDDD
@3631987/1
gcagagggaatctgattgtgctgttgtggaactgcttcacctgtggccgg
+3631987/1
@@@DAD=@?D?B?4<F@@:4CBFA@F9C1:C@BDGHCHI@GHIE<?DHA6
@6711867/1
gccacaatctggtctggagagaagatcctcatcttgtatagaggaggctt
+6711867/1
CCCFFFFFHHHHHHIJJJJJJJJJJJIJJJJJJJJJJJJJJJJJJJJJJJ
@6711888/1
tgatagagacgatttcaccagtggtcttcttgaacttcttcaattgacgc
+6711888/1
CCCFFFFFGHHFHJIIJJIJIHHIHIIJJJJHFIIJJIJJJIIJJJJJJJ
@3632229/1
ctctccttctaccggcacgcatcgtgaggtctttggagccctgtccaacg
+3632229/1
CCCFFFFFHHHHHJJJJJJJJJJJJJIJJJJJJJJJJJJJJJJJJJJJJJ
@6205414/1
gtagcactgagtgacggcacctccgacactgaggtcacggtactcgcggt
+6205414/1
C@BFFFFFHGGAFHIIJIJJJJJJJIIIJJJIJIJIIJJJHIJJJJJHFB
@564992/1
tgcgaaggtgttgaggcgcttgtggtggtgcacgcgcttgggcagaggga
+564992/1
@@@FFDFFADDFHFIGHGIJIJJJJJGGFFEHGGGIJGIGFHHFFDDDB>
@565074/1
ggatggagtgagcacgggctctgtgcctggctcccatgtcacggtagcac
+565074/1
CCCFFFFFHHHHHJJJJJJJJJJJJJJJJJJJJJJJJJJJJJJJGIJIJJ
@7220666/1
agcatacataataaaattagaggaagtaggtgctgggcctcttgtatgcg
+7220666/1
CCCFFFFFHHHHHJJJJJJJJJJJJJJJJJIJJJJJJJJJJJJJIJJJJJ
@6205754/1
ggctcctcaacagacacagagctctgtgacggctcttcttctttctgtac
+6205754/1
CCCFFFFFHHHHHIJJJJJJJJIJJJJJJJJJIJJJJIIJJJJJJJJIJJ
@1073029/1
ggaagtaggtgctgggcctcttgtatgcgaaggtgttgaggcgcttgtgg
+1073029/1
C@@FFDDAHFFHH@HIEHIJIJIIDIIGI@EHGIIDGGAGGEFHIJJHIC
@6712755/1
ataagcaacatcaaatttatttaaattagcgcagaaataattcatagcaa
+6712755/1
@CCFFFFFHHHHHJJJJJJJJJJJJJJJJIJJJJJJJJJJJJJJIJJJJJ
@6205981/1
agtgacggcacctccgacactgaggtcacggtactcgcggtacatgttgt
+6205981/1
@C@FFFFFHHHHHJJJJJJJJJJJJHJJJJJHIIJJJJJJGHHHHFFFFC
@7220960/1
ggaactgcttcacctgtggccggcggcacgcagacgccttgatgacctcc
+7220960/1
?@<ADDDDAFF<DFB3AGGCHEBGAF>FGHEIFFEDEC>35@CC;;A>@@
@6712832/1
actgaatatcataccgctaaggttcatccatgaagcaaatacaaag
+6712832/1
1?@DDBD?DBFDHFB?A@C@G@<<F?HB@?CBCDGGBBFBFD9?BB
@5680158/1
cctgtggccggcggcacgcagacgccttgatgacct
+5680158/1
@@@FDDFFHGGHHJIIIIIJIIIIIH<BDFFFCEEE
@6712959/1
gttgtggaactgcttcacctgtggccggcggcacgcagacgccttgatga
+6712959/1
CCCFFFFFHHHHHJJJJJJJJJIJJJJJIJJJJJHHFFDEDDDDDDDDDE
@1073348/1
gtgctgttgtggaactgcttcacctgtggccggcggcacgcagacgcctt
+1073348/1
@@BFFFFFFFFFHIJIGIIJIJIIJJIGIHIJFIIJJHHFDDDDDDDDDD
@6713023/1
cctgagcgagactcataacgcagccagatgccaaagttcttgatcttcac
+6713023/1
CCCFFFFFHHHHHJJJJJJJJJJIJJJJJJIHIGGIHHIIJJJJJJJJJI
@27437/1
gctgttgtggaactgcttcacctgtggccggcgg
+27437/1
?@<DADFFHHFFAFEEHIHGGEDE<CEHGHGI@F
@1073448/1
ggcctcttgtatgcgaaggtgttgaggcgcttgtggtggtgcacgcgctt
+1073448/1
CCCFFFFFHHHHHJJHFHIFHFGGHHJGHJIJJJJJHIJFHIIIJJHHFD
@3130658/1
ggatccaagttgaaatctttgatcatggcatcaagcaaactctggtgcct
+3130658/1
@@@FFDAD<?DBHGIHIEIIGDFG@AEGCEHGGGEGCHFHHIICF9DBGH
@6713111/1
gtcttttctaacttgaacagtgcgatgttttacaagggcaggttgaactc
+6713111/1
CCCFFFFFFHGHGIIIGFGHCHHGGIIAHIIGHIIEEDGGIG;DBGHJEC
@1073514/1
gatttaatgtgtttattttgtttttctctgtgatctgtttcttggcatct
+1073514/1
CCCFFFFFHFHHHBHJIJJJJJIJIIJJJIHIJJJJJJJJJJJGJJIIJJ
@5680549/1
gtcttcttgaacttcttcaattgacgcaagaagtacc
+5680549/1
CCCFFFFFGHFGHIIIIIGEIH>HEHIIGIIII?CGG
@1597615/1
agtggtcttcttgaacttcttcaattgacgcaagaagtaccagaaacggg
+1597615/1
@C@FFFFFHFHHHEIIJJJJJJJJJGIIJJJJDIJJJJJJJJJJJIJJJJ
@4146935/1
ggctctgtgcctggctcccatgtcacggtagcactgagtgacggcacctc
+4146935/1
CCCFFFFFHHHHHJJJJJJJJJIIIJJJFHJJJJJJJJFGIJJJJJJJJJ
@1074327/1
atacataataaaattagaggaagtaggtgctgggcctcttgtatgcgaag
+1074327/1
CCCFFFFFHHHHHJJJJJIJIJJIJJJHIIJIIGGIJJIJJJIJIJJJJJ
@2608428/1
gtgctgttgtggaactgcttcacctgtggccggcggcacgcagacgcctt
+2608428/1
CBCFFFFFHHFFHIIIIGHJJJIJJGHHGHGIJJIJIHHFFDDDDDDD??
@2608449/1
gggctctgtgcctggctcccatgtcacggtagcactgagtgacggcacct
+2608449/1
CCCFFFFFHHHHHJJJJJJJJJJJJJJJJGHJJJJJJJJHIJJJJIIJJH
@5177316/1
gcgcttgtggtggtgcacgcgcttgggcagagggaatctgattgtgctgt
+5177316/1
@@@DFDFEFDDFFEGICHIGIEFFFCGF>FDFFHHIGHGCFE>FCEGGCG
@5177368/1
caccagtggtcttcttgaacttcttcaattgacgcaagaagtaccagaaa
+5177368/1
CCCFFFFFHHHHHJJJJJJJJJJJJJIJJJJJJJJJJJJJJDHIJJJIIJ
@4147403/1
gtctgtttgtctgtttgtctgttcgtctgtgcgcgctaatctcagaaacg
+4147403/1
CCCFFFFFHHHHHIJJJJJJJJJJJIJJJIJJJJJJJJJJJJJJJJJJJI
@2608863/1
agcatacataataaaattagaggaagtaggtgctgggcctcttgtatgcg
+2608863/1
@CCFFFFFHHHHGJJJJJJJJJIIIJHHHIFFHJIIIHJJJJIIIGIIJG
@4147512/1
ccttagctgcggaatgcttagcttccttcttagagcgtcccgtacccata
+4147512/1
@@@FFFFFHHHGFJGHIIJIJJIIJJGIGHJIHGGBHHCGGHHHIIIJJJ
@1074892/1
ggcgcttgtggtggtgcacgcgcttgggcagagggaatctgattgtgctg
+1074892/1
@@@FFFDDCFAAAB1<F>DGBHFEHD?GB>FHHIF;;@CHICCGGICHGG
@5177828/1
gtacacctgagcgagactcataacgcagccagatgccaaagttcttgatc
+5177828/1
CBCFFFFFHHHHHJJJJJJJJIJJJJJJJJJJJJJJJJIJIHIJJJJJJJ
@5178143/1
gtagttcttgaagcacagacacaggtgtcttcaacggaagagattccatt
+5178143/1
?=@?DD>DD?F?FGHGG@GHI;EHI<A<<A9?EFHII=@G>8BG@DFEIH
@4665457/1
gacgatttcaccagtggtcttcttgaacttcttcaattgacgcaagaagt
+4665457/1
@@@DDD?DD?FDDCGGIIHIGIIGGE9ABDFAHIEGGGH?C<DGFEBFFH
@4148193/1
cagtggtcttcttgaacttcttcaattgacgcaagaagtaccagaaacgg
+4148193/1
@BCDFFFFHHHHHIIJJJJJJJJJJJJJJJJJJJJIIJIIIIJIIGIJJJ
@7742184/1
cacggtagcactgagtgacggcacctccgacactgaggtcacggtactcg
+7742184/1
CCCFFDDFHHHHHJJHIJJJJJJJJJJJJJJJJJJJJJHIJJJJJIJJJH
@4148541/1
gtggtcttcttgaacttcttcaattgacgcaagaagtaccagaaacggga
+4148541/1
CC@ADDFFHHHFDIGIIGHIJIGHIIJGBHHGHGGH?CBDFHGGEHHIIF
@4665849/1
ctcttgtatgcgaaggtgttgaggcgcttgtggtggtgcacgcgcttggg
+4665849/1
CCCFFFFFHHHHHIIJCGHHJJJJIJJJJJJJJIJJJJJJJJJJHFFFDD
@3633184/1
cttgccacatcttgtaagcagcctgacgcttagcaagtttcttagacttg
+3633184/1
CCCFFFFFGHHHHJJJJIIIJIJJIIJJJJIJJJJJJIJJJJJIJJJIJI
@568184/1
gtcttcttgaacttcttcaattgacgcaagaagtaccagaaacgggactt
+568184/1
CCCFFFFFHHHHHJJJJJIJJJJJJJJJJJIJJHIIJJJJJJJJJJJJJI
@4148946/1
gttattattacagcatacataataaaattagaggaagtaggtgctgggcc
+4148946/1
@@@DFFFFHHFFHJGIFGAIGHGGGHJGJIJIIDAHIJHHEGHHGGCGIH
@4666085/1
tgggatgcttaaatttacatttagtgtttgtttcatgtcaatcggttcat
+4666085/1
CCCFFFFFHGHHFIIIJIIJJJIIFFEHHHCGIIGIJIJJIJGIJGIIIJ
@1599667/1
ctcctttcttttttggtggcttccccattttg
+1599667/1
@C@DDFFFHHHHHJJJGHJCGHGHIJGIJIJJ
@7742890/1
gtgctgttgtggaactgcttcacctgtggccggcggcacgcagacgcctt
+7742890/1
@@@DDDDDHHHHHIIJIIJJJIJGCCCFHGIIIJIBHHHEEDDDDBDDDD
@5179571/1
ggcaatgtggatagctggacaaggcactggcaacgaccaatcatggactt
+5179571/1
@@@FFFFFHHGHHJJJJIEIJIGGGHIJJJIIIJJFGIGGHIIIJJIGGI
@4149506/1
gcaccgacgacgacactgtacagttagaaatgttacaacctctatacttt
+4149506/1
@@@DB?@DHFF@F>FE>GGBBGIIIIGCHIIIGGEBFCFHGHEEH@ECAD
@7743175/1
cgcaagaagtaccagaaacgggacttagccacaatctggtctggagagaa
+7743175/1
CCCFFFFFHHHDHIJJJJJJJJJJJJJJJJJJJJJJJJJIJJJJJJJJJJ
@3131087/1
ctcataacgcagccagatgccaaagttcttgatcttcactgggctcttct
+3131087/1
@@@ADFFADHAHDHHGFGIIIIDFB?EEHEEEGEGGIGGI@HHEHGHGAH
@5680779/1
ggtgcacgcgcttgggcagagggaatctgattgtgct
+5680779/1
@B@FFFFFHHGHHJJJJIIHIJJIJJJJJGIJJGIGJ
@6713602/1
ctggagagaagatcctcatcttgtatagaggag
+6713602/1
@@CDDDFDAFHFFJIHGGHEEHIBHGGGGIF9E
@2101383/1
gtaagaaggtggcggccagaatctagacatgcacagctcttgcagccatc
+2101383/1
@?@DDDDDFC:CF::CDFECG9DG<BBGCBD??F?FDFFIB=<@;=F;7@
@2101430/1
caccagtggtcttcttgaacttcttcaattgacgcaagaagtaccagaaa
+2101430/1
@<@ADD:A?CF>AGGHAFG?ECADHHEH@HE9CFG8DGGAHDF@FFB@;B
@6714300/1
gggcctcttgtatgcgaaggtgttgaggcgcttgtggtggtgcacgcgct
+6714300/1
CCCFFFFFHHHHHJJJIIIICGHHJHIJJJJJJJJJJHIIFHIJJJJHFF
@5681514/1
gtggaactgcttcacctgtggccggcggcacgcagacg
+5681514/1
@@@BDFFFHAFDBBEBBG<GHHEGEHIHGEIGGHGFF=
@6207419/1
agcatacataataaaattagaggaagtag
+6207419/1
@@<DD;DBHB<DF<:?:<<3<CEH<E<2<
@6714439/1
ccctgatagagacgatttcaccagtggtcttcttgaacttcttcaattga
+6714439/1
CCCFFFFAFFHGHIGFGHJIJIJIHEEHIGHGIGGCHIJJJJJJGIJIJI
@2101586/1
gttgaggcgcttgtggtggtgcacgcgcttgggcagagggaatctgattg
+2101586/1
@@@FFDDDHHHHHC@GHAEHHGGIGHIIEHIIIIEHHGGIBCHCDFFFFD
@2101630/1
ggatggagtgagcacgggctctgtgcctggctcccatgtcacggtagcac
+2101630/1
@@?DF@EFHHFHHCGIHIJGIJJEHEGGA=FCHGHIEGGHHIIJGFHEGG
@5681736/1
gtcaaggtggagattttactatctttcaagtcggcataacgggccgcgac
+5681736/1
@@@DFBDAD7?D;CGBHHIEG9FGEIII@FDHIIG8CFH?FHG6?@6;/=
@1601223/1
agccagatgccaaagttcttgatcttcactgggctcttctctgggatttc
+1601223/1
@@<DDDDDD??BCEEE@<?FHC>H@HH@EFEE=BEGBFGIEFHA@GEHEI
@6714860/1
cgcaagaagtaccagaaacgggacttagccacaatctggtctggagagaa
+6714860/1
CCCFFFFFHFHHHJJIJJJJJJJJJJJJJJJJJJJJIJJIHJJJJJIIIJ
@6208037/1
ggcgttgatgtcgcaagatagtgagacattcactttttagtcataatctt
+6208037/1
CCCFFFFFHHHHHJJJJJJJJIIIJHIIIJJJIIJJJJJJJIIIJJJJJJ
@1075294/1
ccctaatagagacgatttcaccagtggtcttcttgaacttcttcaattga
+1075294/1
C@@FFFFDHHHDHJGIJJGIIGBFHHGIIJIGIIEIIJIJJIIBCGIJJB
@6715269/1
gccgctttggtttacgttccagttctcgattatcgaatttttcgccatga
+6715269/1
CCCFFFFFHHHHHJJJHIJJJJJJJJJJHJJJJJJJIJJJJJJJJJIJJI
@2102364/1
gttgtggaactgcttcacctgtggccggcggcacgcagacgccttgatga
+2102364/1
BCCFFFFFHHHHGIJJJJJJIHJJJJJJJJJJIJHHFFDEDBBBDDDACD
@1075567/1
ctgtggccggcggcacgcagacgccttgatgacctccactttgatgatct
+1075567/1
CCCFFFFFHHHHHJJJJJJJJJJJHHHHFFFFFFEEDEEDDDDDDDEFDE
@2102571/1
ggtgctgggcctcttgtatgcgaaggtgttgaggcgcttgtggtggtgca
+2102571/1
@@@DFFFFGHHHHIIJIJJJJJIIHI:EGHIJJIJJJIJJHIJHGIEGIG
@6208533/1
cttgtatttgttatgtaaccactccatactttgtttcatttaaatttacg
+6208533/1
@@CFDEFFHHHHHJJIJIJJJJJIJJJEFHIJJJJJHIJFIGEHIJJJJI
@2102694/1
gcacgctcgactaacattacctcgaaggcgcggcgtgcggttaggcgaag
+2102694/1
CCCFFFFFHHHHHIJJJJJJJJJJJJJJJJJJJJHEFFDDBDDDDDDDDD
@2102755/1
atactataaaaacgtgccaattgtccacattttaataagtcactttctga
+2102755/1
@@@FFFDFHGHHHGCEGIIJJJIIJEIJJGIJJJGIJJJJIIIGIJJJII
@6208666/1
gtcctttatacatttcggcatggcgatcatgtcgatggcttggtttattc
+6208666/1
?==4=:=;D=:ACCFGEFBHGCGEE@:?DGG4?DGCHHBGHE=/8===FE
@1076059/1
atcgggaggtgtggcagcctccttgaccattttagatatttgttgttcat
+1076059/1
CCCDFDADD<AFFHIGIIGDFFFDH<CG@BDFHIIEGDGGGGDDBGGE@F
@28610/1
gtcttcttgaacttcttcaattgacgcaagaagtaccagaaacgggactt
+28610/1
@@@DDADDB?FHHIGGHBH?FFDFHEGGIICHGHIIHIGDEHEFIIIIII
@6715901/1
ggtcttcttgaacttcttcaattgacgcaagaagtaccagaaacgggact
+6715901/1
CCCFFFFFHHHHHIJIIJJJJJJJJJIJIIJGIGCGHGIJJGGIJIGFHH
@1076118/1
atctgattgtgctgttgtggaactgcttcacctgt
+1076118/1
?<@ADB??BHA8CF:C?A:CECBBB@HED9?DDH4
@3133427/1
gtacacctgagcgagactcataacgcagccagatgccaaagttcttgatc
+3133427/1
CCCFFFFFHHHHHJJJJJJJJJJJJJJJJJJJJJJJJJIJJIIJJJJJJJ
@5683177/1
ctcatcttgtatagaggaggcttgggctcgctctc
+5683177/1
@@@?DDDDF=D?ACGI>EIIIIII;GFFFFFFGIE
@3133480/1
cagtggtcttcttgaacttcttcaattgacgcaagaagtaccagaaacgg
+3133480/1
CCCFFFFFHHHHHJJIJJJIJJJJJJJJJJJJJJJJJJHIJJJJJJJJJJ
@5683234/1
cgcaagaagtaccagaaacgggacttagccacaat
+5683234/1
<@@FFFFFFFFFAHJIDDHIIJIIIJIJJJJJIJJ
@28781/1
ctgttgtggaactgcttcacctgtggccggcggcacgcagacgccttgat
+28781/1
CCCDFFFFHHHHHJJJJJJJJJJJJJJJJJJJJJJHHFFFDEDDDDDDDD
@2103105/1
cagcatacataataaaattagaggaagtaggtgctgggcctcttgtatgc
+2103105/1
@<@1BDDB<DFFFFEGFFFH@ICCBEE?FBC9AFG9<BFF7DFFEBF49<
@5180145/1
atgcgaaggtgttgaggcgcttgtggtggtgcacgcgcttgggcagaggg
+5180145/1
CCCFFAFFHADHHGIJIGGIGIIHIJHIG@FDHGIIJJJHGFFFFFDDDD
@29153/1
gtgctgggcctcttgtatgcgaaggtgttgaggcgcttgtggtggtgcac
+29153/1
CCCFFFFF@HGHHJIGIIIIIFHGG?EEGGCGHJJIJJJIJGHJJGHIII
@6716516/1
gtctggagagaagatcctcatcttgtatagaggaggcttgggctcgctct
+6716516/1
CCCFFFFFHHHHHJJJJJJJJJJJJJJJJJJJJJJJJJJEHJJJJIJJJI
@569410/1
gcagagggaatctgattgtgctgttgtggaactgcttcacctgtggccgg
+569410/1
CCCFFFFFGHHHHJJJJJIJJJJHIIJJJJIJJJJJJJJJJJIGIIJJJJ
@2610989/1
cgcagccagatgccaaagttcttgatcttcactgggctcttctctgggat
+2610989/1
@@@DDFFFGHHHHJIJJIEHIJJJJJJJIJJGIIFHIGIIJJJJJJJJFH
@2103670/1
gcggtacatgttgtgtacacctgagcgagactcataacgcagccagatgc
+2103670/1
@CCFFFFFHHHHHJJJJJ<<AFHHIJJIJJJJJJJJJJJJIJJJJJJJJJ
@2103674/1
cttgggcagagggaatctgattgtgctgttgtggaactgcttcacctgtg
+2103674/1
@@@DFFDADCFHDGBCHGHEFHGFHB?F::?CDGHHHDGIIGIGEHG@GC
@2103703/1
ctgacacctcacccagggcgggatatggaattttaatttatgcccccttt
+2103703/1
CCCFFFFFHHHHHJJJJJJJJJIIJJJJJJJHHHHHHHFFFFFFEDDDDD
@569664/1
cttcacctgtggccggcggcacgcagacgccttgatgacctccactttga
+569664/1
CCCFFFFFHHHH3CGIJJJJJJJJJJJJHHFFFEEEEEEEDDDDDDDDDD
@2611378/1
ctcatcttgtatagaggaggcttgggctcgctctccgaagggagcttgcg
+2611378/1
@C@FFFDFHFBFHIJGGGGGDGGIJGIGEGIIEGCHGEGGII=AHCHICG
@29878/1
gggctctgtgcctggctcccatgtcacggtagcactgagtgacggcacct
+29878/1
@@CFFFFDHFHGHGEGIIGIGHEHHHEIIJIIJJIJGIF?BDFD:?DGG;
@29960/1
gcatacataataaaattagaggaagtaggtgctgggcctcttgtatgcga
+29960/1
CCCFFFFFHHHHHJJJJJJJJJJJJJIJJIIJJJJJJJJJJJJJJJJJJH
@30216/1
gtcacggtagcactgagtgacggcacctccgacactgaggtcacggtact
+30216/1
@@@?DFDFFHH<DHGBHACEHEGIIIGIIIIIIIIIIBHGBCGGGAEDEH
@5181396/1
gttgtggaactgcttcacctgtggccggcggcacgcagacgccttgatga
+5181396/1
@?@FBDDDDDHGFGHIJJJIJHIFEGEAHIIJIIFGFFDEDDDBBCCCCD
@5181521/1
cacctgtggccggcggcacgcagacgccttgatgacctccactttgatga
+5181521/1
CCCFFFFFHHHHHJJJJJJJJJJJJJHHHFFFFFEEEEEDDDDDDDDDDD
@2612136/1
tcagaaattagcggatggatcaagagcctgacaccgaaggcagctctcct
+2612136/1
@@@DDDDDFFHHHIE8@1;F?EDEGCCDHE>BGCDB@?F@2CDA=F@7C@
@7743594/1
gggctcgctctccgaagggagcttgcggccgatgacctcatactccttca
+7743594/1
@=?DDD??FDFHHDBFAEHGGFHGFGGEBHH;@B;=@A=AEHHEDDFFFE
@4151447/1
gctgggcctcttgtatgcgaaggtgttgaggcgcttgtggtggtgcacgc
+4151447/1
CC@DFFDFHHGGFEHGIIIGGHIGHHHIHIGIGIGIFGGIGHIEIJJIGH
@5181789/1
cgcaagaagtaccagaaacgggacttagccacaatctggtctggagagaa
+5181789/1
CCCDFFFDHCFDHHIIIIJJIHIJIJJJIGGIIIJJIJJJJJJJJIDFIG
@4667065/1
agggaatctgattgtgctgttgtggaactgcttcacctgtggccggcggc
+4667065/1
CCCFFFFFHHHHHJJJIJJIJJIJJJJJJJJIJJJJJJJIIJJJJJIJHF
@6718364/1
agcatacataataaaattagaggaagtaggtgctgggcctcttgtatgcg
+6718364/1
CCCFFFFFHHHHHJJJJJJJJJJJJJJJJJHIJJJJJJJJJJJJJJJJJJ
@5182257/1
gtgctgggcctcttgtatgcgaaggtgttgaggcgcttgtggtggtgcac
+5182257/1
C@CFFFDFHGHHGJJIIIGIIGGIJEGEHIAGHIIJIJJ@FGFHHEGCHH
@5182313/1
ggtggtgcacgcgcttgggcagagggaatctgattgtgctgttgtggaac
+5182313/1
CCBFFFFFHHHHHJJJJIJJJJIJJJHGIJJJJJJJIJJIJIIJJJJJJJ
@6718645/1
gcgttgatgtcgcaagatagtgagacattcactttttagtcataatcttc
+6718645/1
CCCFFFFFHHHHHJJJJJJJHIHIHJJJJJJJJJJJJJJJJJJJJJJJJI
@5182394/1
ggcgttgatgtcgcaagatagtgagacattcactttttagtcataatctt
+5182394/1
@@@DDDA<<A<CFHI>EGCCAABAF@EFBGHEHIBH@HBFDAFFC@F???
@3134424/1
gaggaagtaggtgctgggcctcttgtatgcgaaggtgttgaggcgcttgt
+3134424/1
CBCFFFFEHHHHHJJJIJJJJJJJJJJJJJJHGHIFHHHIGHIIJJIJJG
@6718830/1
aacttcttcaattgacgcaagaagtaccagaaacgggacttagccacaat
+6718830/1
@<:=A?=DD:AB?22<<C<FDF;A2<CG9CFFB?CD60?9?DFDFDDEBF
@3636568/1
ccagtgataaattcactctagcacgtagttctcagcttccctgcaaagtt
+3636568/1
CCCFFFFFHHHHHJJJJJJJJJIJIHJJIIIIIIJJJJJIJJJJIJJJHI
@6209153/1
cccatgtcacggtagcactgagtgacggcacctccgacactgaggtcacg
+6209153/1
CCCFFFFFHHHHFHJJJJJJJJHIJJJJJJJJJJJJHJJJJJIJJHIJJJ
@6209260/1
gtgctgggcctcttgtatgcgaaggtgttgaggcgcttgtggtggtgcac
+6209260/1
CCCFFFFDGHHHHJIJJJJJIJJJJHGHIJJJJJJJJJJHIJJJJGHIJJ
@4668021/1
aaaattagaggaagtaggtgctgggcctcttgtatgcgaaggtgttgagg
+4668021/1
@@CFFFFFGHGFFIJGGHAGHIIJIFHIIJGIEHIJIIHHIH?DDFHIJJ
@7744756/1
cgggctctgtgcctggctcccatgtcacggtagcactgagtgacggcacc
+7744756/1
CCCFFFFFHHHHHIIIIJJJJJJIJIJHJGGHIJJJJJJIHIGJGIIIJJ
@6719860/1
gcaagaagtaccagaaacgggacttagccacaatctggtctggagagaag
+6719860/1
@@@DDFF?CDAFFGEAFG?G8@GHIGFHGIIHG>FBDEDFG@GHGGEGEF
@4668401/1
ttagaggttggttcctctttacaagtagactcatctttagcacttggttc
+4668401/1
BCCFFDFDFHHHHJJJJJJJJJJJJIJJJJJJJJJJJJJJJJJJJJJIJJ
@3135591/1
gcctgacgcttagcaagtttcttagacttgccagttcccacttcacgacg
+3135591/1
CCCFFFFFHHHHHJJJJHJJJJJJJJJJJJJJJIIIHIJJJJJJJJJJJJ
@5684646/1
ggtcttcttgaacttcttcaattgacgcaagaagtaccagaaacgggact
+5684646/1
@C@FFFFFHHHHHIJJJJJJJJJJJJJJJJJJJJGIJJIB;DFD??FAHH
@6210297/1
gccatccaacgggattgcccatcaatttatcttcaaatgacgacaccaca
+6210297/1
CCCFFFFFHGHHHDHHGBGIIIJJJIIJJJIJJJIJJJIIIJEIIJJJJI
@5684829/1
gtagcactgagtgacggcacctccgacactgaggtcacgttactcgc
+5684829/1
@@@DDDDDHHF:?G@EGIIG@FGGGGIEHGGHGG?;DDG=BFGHE;B
@1077566/1
cagtggtcttcttgaacttcttcaattgacgcaagaagtaccagaaacgg
+1077566/1
@<@ADDDDHHFADH@GGEIDHGG@EHF@HGHDGEBG;D9BF@BFD@FHAH
@6210501/1
ctggtctggagagaagatcctcatcttgtatagaggaggcttgggctcgc
+6210501/1
BCCFDFFFHHHHHIJJIJIIJJJJJJJJHIIJJJJJIJJJJJGHIIJIJG
@5684943/1
gtgctgggcctcttgtatgcgaaggtgttgaggcgcttgtg
+5684943/1
=?@BBDAAFFHD3C@CGGBCGGIG>:?FHIGIGIIGII;FC
@1603754/1
tctggagagaagatcctcatcttgtatagagg
+1603754/1
@@?A=DDBFD:CFEEEGIEHA<CE<C9EHEEC
@5684982/1
catacataataaaattagaggaagtaggtgctgggc
+5684982/1
CCCFFFFDHHHHHJJIJJJJJDGI@HHGEGHHCEG?
@570792/1
ctgtggccggcggcacgcagacgccttgatgacctccactttgatgatct
+570792/1
?@@DDDBDFDAHHDFGHIIGGHAEHEHHDEBCDDEEDCEDDDDCDDCFDE
@6720584/1
taataaaattagaggaagtaggtgctgggcctcttgtatgcgaaggtgtt
+6720584/1
@CCFFFFFHHHHHJIGIJHGIIFGHJJIJJJJJJJJHIJJIJGGHI?FFH
@5685067/1
gcggtacatgttgtgtacacctgagcgagactcat
+5685067/1
??@DDD1=C2AF<A:CGA33<CCC9CFGFDFEIIF
@3638238/1
gtgctgttgtggaactgcttcacctgtggccggcggcacgcagacgcctt
+3638238/1
CCCFFFEFHHHHHIJJJJIJJJJJJIJJJJJJJJIGIHHFFDDDDDDDDD
@7746212/1
aggaagtaggtgctgggcctcttgtatgcgaaggtgttgaggcgcttgtg
+7746212/1
@@CDFFD>FDCFFIGCHHIGIIII?CFFGGDEFEGFFDHIEGIIIIIICH
@4669586/1
ggatggagtgagcacgggctctgtgcctggctcccatgtcacggtagcac
+4669586/1
C@CFFFFDADHHHJJJIIJJJJJJJJJJIIIGJJJGIIIIIJIJGIJIJJ
@4669717/1
ccgacactgaggtcacggtactcgcggtacatgttgtgtacacctgagcg
+4669717/1
CCCFFFFFHHHHHJJJJIHIIJIJJJJHIIIJJJJJJIIJI=BBCGHIIJ
@3136745/1
cctcaatctgcaccagttcatatttgggcacagttcctcgacgagcaagt
+3136745/1
CCCFFFFFHHHHHJJJHIJJJJJJJJJJJJJJJJJJJJJJJJJJJJJJJC
@6721519/1
attttaatgttattattacagcatacataataaaattagaggaagtaggt
+6721519/1
@BCFFFFFHHHHHJJJJJJJJJJJJJJJIJJJJJJJJJJJJJIJJGHIJF
@3137057/1
cccatgtcacggtagcactgagtgacggcacctccgacactgaggtcacg
+3137057/1
CCCFFFDDHHHFCFHIJIGGIHFGB<EHGHHHGIEHGHIIIGIID==@DG
@3137112/1
gcacacaatggtgaactggcgttcatgcggcaaacgcctattaacattat
+3137112/1
@C@FFFFDHHGHDGGJIJIIGHIGEGIBEHGGEGIJGEHGCHIJEHIGHG
@2105535/1
tactaatcaatcggccttttatatttgttaactgtccttcattgagggtc
+2105535/1
?@@D?DD:DFDFFG8E@FHIGIDGGFH<FHEIDHGIIDHCGHH>FH>AB?
@6721874/1
ctggatggagtgagcacgggctctgtgcctggctcccatgtcacggtagc
+6721874/1
@CCFFFFFDH?FHJJJJJGJJJJJJHIJJJIIIIJIJIIIIIGIGJFHHI
@7225501/1
cgcaagaagtaccagaaacgggacttagccacaatctggtctggagagaa
+7225501/1
@CCFFFFFHDDHHIIIJIJIGJIIJJJJIIIJJJJIJJJJIJJGHIHIGG
@6722287/1
gctgggcctcttgtatgcgaaggtgttgaggcgcttgtggtggtgcacgc
+6722287/1
CCCFFFFFHHHHHJJJJJJIIIJCHHHJIJJJJIJJJJJJJJJIIJJJJH
@4153829/1
ggtacatgttgtgtacacctgagcgagactcataacgcagccagatgcca
+4153829/1
?@8DDD;;=DFBFDFHAC<CF@GGGCEGIIBHHIGGIGIIII<FAB<BBF
@6722349/1
tgattgtgctgttgtggaactgcttcacctgtggccggcggcacgcagac
+6722349/1
@CCFFFDDHHHHGIFIJIIJJJGJHJJIJJIHEHEHHIJFJHHFFCDDDD
@3639718/1
gcaagaagtaccagaaacgggacttagccacaatctggtctggagagaag
+3639718/1
CCCFFFFFDHHHHJJJJJJJJJJJJJJJJJJJJJJJJJGIIJJJJJJJJJ
@3639780/1
gcaacatcttctttggtttgtcaggcgtaatgctaacgtcatagcgataa
+3639780/1
CCCFFFFFHHHHHJJJGIJJIJJJJJJHIIJJJJJJJJJJJJJJJJJJJJ
@6210822/1
ggaacattcgactgatccggtgagggatgcgtgacgtcagcccctacgat
+6210822/1
CCCFFFFFHHGHHJJJJJJJGGIJJJHIJJJIIJJJJJJJJJJJJJJJJJ
@6722595/1
gcctaaatctatggggcgggatggtcgtttgaaaaattgac
+6722595/1
@@@DDDAD?FHDDHIGIIE6@@G@7?AEEEC3>@AA=AC@>
@4154158/1
gacgcaagaagtaccagaaacgggacttagccacaatctggtctggagag
+4154158/1
CCCFFFFFGFGHHJIIIIEIJJJIIJIJJJJGEHIJJJJIIDGGIICGEH
@2106312/1
tcctcatcttgtatagaggaggcttgggctcgctctccgaagggagcttg
+2106312/1
@@@DFDDDFHFH>EGHHIGEHIEHG8AEFGHG6D?D3?@<B@FE@ABAE;
@7747648/1
ctcttgtatgcgaaggtgttgaggcgcttgtggtggtgcacgcgcttggg
+7747648/1
8?;BDDD>?A?F;888<<ACG@A3CF>DF79BG9D@6;>CCEBE<B4?==
@7747672/1
gccacaatctggtctggagagaagatcctcatcttgtat
+7747672/1
???;:B;A;D:AAD<BEBE>EFE@32A2A???CEF<9CD
@6211267/1
cagtggtcttcttgaacttcttcaattgacgcaagaagtaccagaaacgg
+6211267/1
CCCFFFFFHHGHGIICHGGIJIJIIIJJIJJJIGHGGIBFHHJJJJEGII
@6211309/1
gtccataatcattcctggaatccgtgtcgacggcgatgagagcccacgat
+6211309/1
B?@FFFDFHHGHHIJGJIGIHIGGIIEHHIJJJIIJJJIJJJFIGGHHEF
@4154620/1
ccagtggtcttcttgaacttcttcaattgacgcaagaagtaccagaaacg
+4154620/1
?@?BADDAFF<DAE@?A:FEAI@>HEHHIIFFIIEB@>FB><B?BDDG>F
@6211502/1
ttgtggaactgcttcacctgtggccggcggcacgcagacgccttgatgac
+6211502/1
@@@DD?DDFHHHDDEEFGHACAGEHAAHIIGAABHFD>BA>3?B@@>A@>
@5685225/1
gcaagaagtaccagaaacgggacttagccacaatct
+5685225/1
@@@@DDDD==CDF>?GGBG@FB1C<FFFCGHHG@DH
@7226397/1
gtgctgttgtggaactgcttcacctgtggccggcggcacgcagacgcctt
+7226397/1
@@@FFDFFHHHDDHGIIIIIIIBHF@HGIIII<F<GHFBEEB>AB>BDDD
@1077906/1
gccagatgccaaagttcttgatcttcactgggctcttctctgggatttcc
+1077906/1
C@@FFFFFGHHHHGHHGGJIIIEHIGJIJBB@FHGGGGIIJGGFIJJIHI
@7226538/1
gtgctgggcctcttgtatgcgaaggtgttgaggcgcttgtggtggtgcac
+7226538/1
@@@FFFFFHHHHHJJJJJIIIIGIJCEGHIHIJJJIJJJJJI@FGIGGGJ
@571091/1
cagcatacataataaaattagaggaagtaggtgctgggcctcttgtatgc
+571091/1
CCCFFFFFHHHHHJJJJJJJJJJJIJJGIIJHIJJJJJJJJJJJJIJJJJ
@6211839/1
cttgtatttgttatgtaaccactccatactttgtttcatttaaatttacg
+6211839/1
@@CFFFDDGHHHHJGFHGIJFIJJJJGHGHAHHFGGIJIDIIIIJEIIJJ
@6211969/1
gtaggtgctgggcctcttgtatgcgaaggtgttgaggcgcttgtggtggt
+6211969/1
C@CFFDFFHHGGHJJJJJJHHIJJJHJIIGHHIJGGIIJJJJJGIGIJJA
@32006/1
gagaagatcctcatcttgtatagaggaggcttgggctcgctctccgaagg
+32006/1
@CCFFFFFHGFHHIIJJJHHJIJHGG@GHIII<GGDHGFGCEHGIIEHII
@7226697/1
atgcgaaggtgttgaggcgcttgtggtggtgcacgcgcttgggcagaggg
+7226697/1
@@@FDDDDF<DACHAGIIB1CFGHGIHHH@DEHGGFHIIHHHF>CF?CBC
@4155363/1
gggaatctgattgtgctgttgtggaactgcttcacctgtggccggcacgc
+4155363/1
@C@DFFFFHHGFHIJJJAHHJHHIIJIIIIJJJJJJIJHJJJJJJJJJJJ
@7748383/1
ggtaagaaggtggcggccagaatctagacatgcacagctcttgcagccat
+7748383/1
B@=DDEFFHGFHFIJJJIJJJIJJJJJJJJJJJJJIJJJJJJJJJJJJJI
@6212307/1
gttgtgtacacctgagcgagactcataacgcagccagatgccaaagttct
+6212307/1
@==BD?2=A=2A<EFGFBG@EDH>GEDFF@FB@BF@2BFEFCFA==BDFI
@6212423/1
ggtgctgggcctcttgtatgcgaaggtgttgaggcgcttgtggtggtgca
+6212423/1
@@?DDEEFFHFHHIIJFHIIIJIGGI?C?FHHGIJGHIJGFGGHJIAGGI
@2612997/1
cagtggtcttcttgaacttcttcaattgacgcaagaagtaccagaaacgg
+2612997/1
;?@1ADDDHF<CHHF@DGHGGIBHFEHGCGGFEEA?FGBDDGHIIGA>FE
@2613081/1
gcttcacctgtggccggcggcacgcagacgccttgatgacctccactttg
+2613081/1
CCCFFFFFH;CBFIJJIJEGJJIJJJJJHHHFFDEDECDEAC@ACDDDDC
@6212576/1
cgggacttagccacaatctggtctggagagaagatcctcatcttgtatag
+6212576/1
CCCFFFFFHHHHHJJJJJJJJIIJJJJJJJJJJJJJJJJJJJJJJIJJJJ
@1078843/1
gccagatgccaaagttcttgatcttcactgggctcttctctgggatttcc
+1078843/1
@@CDFFFFFFFDAGCB@HEIGHICEDIGEGHHGGGIIJIJJGECGIGIGI
@1604275/1
gttgtggaactgcttcacctgtggccggcggcacgcagacgccttgatga
+1604275/1
CCCFFFFFHHHHHJJJJJJJJJJJIJJJJJJJJJHHFFDEDDDDDDDDDE
@6212671/1
ggacttagccacaatctggtctggagagaagatcctcatcttgtatagag
+6212671/1
CC@FFDFEHHFHHIJJJJIAFHIJJIEHIIJGIJJJJJJIJJJFHIGIHI
@4670256/1
cactggttcaaattcaaataaaatcactctgcaatcctgcctcacatgat
+4670256/1
CCCFFFDDFHHGFIJGFGFIGIIIJJJGJJIJJIIGHIJJJJJIJJJJIJ
@6213052/1
cgtgcactatctcttgtctgtgttgttgcacgcgcacggtggcggcgtac
+6213052/1
@@?DFBDEDHHHHIJGJIJFFHHGI@E@HHGHEEGHIBG;FBA88?B@BD
@5686438/1
gttgtggaactgcttcacctgtggccggcggcacgca
+5686438/1
@C@FFDFD>?BFHIIIE?IBCFHIIFIDGIIIIIHGF
@572731/1
gcagccagatgccaaagttcttgatcttcactgggctcttctctgggatt
+572731/1
?@?DDDDDBFAHHIGIIFGEBBCBEHDFHIIEEHCFFBGHIGIIGIIGGC
@5686653/1
ggcgcttgtggtggtgcacgcgcttgggcagaggg
+5686653/1
CCCFDFFFFDBA?C@EAFCFHEHIIIIIIGIG?FH
@4156770/1
tgacgcaagaagtaccagaaacgggacttagccacaatctggtctgg
+4156770/1
CCCFFFDFGHHGFHIJJJJJGIIIJJJJIIJJIJJJJJJJJJJJJJJ
@573235/1
gtagcactgagtgacggcacctccgacactgaggtcacggtactcgcggt
+573235/1
B@@FFFFF?FHHHIJJJIHJJIJJJHHGHIIIIJFGGJIJHHJJJIJHFD
@4157285/1
cgggctctgtgcctggctcccatgtcacgg
+4157285/1
@@@DDDDAC:?>FE:A>GFCGFEE4FCEEA
@4671210/1
caaagagttgtcgatatgtggatgtagctgccattatgtagactgttgtg
+4671210/1
CC@FFFFDHHGHHIJJGJFHIIJJGGIJJJIJIJIEIEGDGFHIIFHIHE
@3139075/1
gaggcgcttgtggtggtgcacgcgcttgggcagagggaatctgattgtgc
+3139075/1
@@@FFFFFHHFHHIIJDEHEIJJJIIGIJJGJJIGJJHECHHHFHFDDFF
@3640755/1
gcaccgacgacgacactgtacagttagaaatgttacaacctctatacttt
+3640755/1
CCCFFFFFHGHHGJIJJJGGHIJFHJJIJJJJJJJIIJJJJJJJJJJJJJ
@5687582/1
ggtgcgtgcaggatcctcgtcattgcctggcatacaaggcaaagcaccga
+5687582/1
@C?DFFFFHHHHHJJJJJJIIIGGHJJJIJJJJJJJJGJIJJJIIIJGII
@5687631/1
acgatttcaccagtggtcttcttgaacttcttcaattgacgcaagaagta
+5687631/1
@C@DFFFFFFHGFEHIGGIJJJJHJGHHJIGBFFGIJJJGIJGJIIJIBD
@3640914/1
ggatggagtgagcacgggctctgtgcctggctcccatgtcacggtagcac
+3640914/1
@@@DDDDBCDH?AFFGGI@AFGCFFD>??AGFG@GHIC9DBFHEF=FGIG
@7750218/1
aacgcagccagatgccaaagttcttgatcttcactgggctcttctctggg
+7750218/1
@@@DDD?AFHFHFEGGGGIIAFHIIFHGGIIIGGHIGGGIIIIGIIIGII
@6724209/1
cgtagttctcagcttccctgcaaagttaaccatcttgtattcaaaagaaa
+6724209/1
CCCFFFFFHHHHHJJJJJJJJJJIJJIJIJIJJJJJJJJJJJJJJJJJJJ
@6724314/1
gttgaacggaactccaatcctttactcgaatagtcttttctaacttgaac
+6724314/1
C@CFFFFFHFHHHGGIJJIIJJJGHIJJJIIJIGHIJJJJJGIIIJJGIJ
@3641192/1
gctgtgtgaagttcttcaaagcgtcttctctaacagttctctgtggtgca
+3641192/1
CCCFFFDDHHHHHJIJIJJJJJJIJJJJJJJJJJJJJJJJJJJJJJHHIJ
@6724353/1
ggtgcgcgcgcttgggcagagggaatctgattgtgctgttgtggaactgc
+6724353/1
<@=DDFFFGFGHHIGIIIIEGIJDHIIJGGHGIIIJJJIIJGGIIGHHHH
@5186232/1
gtgctgttgtggaactgcttcacctgtggccggcggcacgcagacgcctt
+5186232/1
@@@DDDDDHBDDHHGGBEFEHIIIEFHHIIBGIIBHGHHEECCC?BBBBB
@4158648/1
ctcataacgcagccagatgccaaagttcttgatcttcactgggctcttct
+4158648/1
CCCFFFFFHHGHHJJJJJJJJJJJJHIJJJJJJJJJJJJJJJJIJJJJJJ
@3140034/1
cgacgacgacactgtacagttagaaatgttacaacctctatactttgcat
+3140034/1
::8BDADA?DDDHGEHGIEHH@>CCFG40?BFHG@FGHFEIAFD<4=FBF
@6724714/1
gcgagactcataacgcagccagatgccaaagttcttgatcttcactgggc
+6724714/1
@@@DDDFFHHHDFHGIFGIHIGGGIJIJJIIDGIJJIEIGIJEGIIF9FE
@4158794/1
ggcgcttgtggtggtgcacgcgcttgggcagagggaatctgattgtgctg
+4158794/1
CCCFFFFFFHGHHIHHJJIJIJJJJJIJJJJJJJJIIIJJIIJJJJIIJH
@5186849/1
cttcttctcttttttctcctttcttttgcgagctgctgccgaaagattag
+5186849/1
CCCFFFFFHHHGHJJJJIIJJJIJIJJJIGIIJIHIJJJJJIIJJGJJJH
@32570/1
ggagtgagcacgggctctgtgcctggctcccatgtcacggtagcactgag
+32570/1
@@@DDDDFGHHHHIJIJJGEHHJHIGJIIJJJIIJIIIJI7DGGIIGHII
@4159092/1
gtagtaggtaggtgtagggtaagacacggatcgcatacaccgtgaatata
+4159092/1
@@CFDDFFFHGHA@EGIIJHHIIIJJJJIJGGIJIJIJJJIJFGGHGGII
@3140424/1
gtgcgatgttttacaagggcaggttgaactcacaccattcaatttaaaag
+3140424/1
@BBFFFFFHHHHHJJJJJJIIJJGIJJHIIJJJJJJJJJJIJJJJJIIJG
@6725170/1
tgttgaggcgcttgtggtggtgcacgcgcttgggcagagggaatctgatt
+6725170/1
@C@FFFFFHHHHHJIJJHIJHHIJJJJJJJJJJJJJJIJJHHHHFFFFFF
@7751162/1
gcaagaagtaccagaaacgggacttagccacaatctggtctggagagaag
+7751162/1
CCCFFFFFHFGHHJJIIJJJJJJJJJJIJJJIIJJIJJFGGIJIJGIJJG
@7227664/1
ccgcaatgttggagcttggtacaaagcaaaggtcgggcagttcgtcaaca
+7227664/1
@@@FBDDFHHHHHIBHIIGHFHICFGCEGAGG?C@FHIIIFHGHFECBHI
@3642130/1
gtagcactgagtgacggcacctccgacactgaggtcacggtactcgcggt
+3642130/1
CCCFFFFFGFFCFFHIIIIGJJJJJBGGHGGDGGHGIIJIJIGIJIJHFD
@33095/1
gtgcacgcgcttgggcagagggaatctgattgtgctgttgtggaactgct
+33095/1
CCCFFFFFHHHHHJJJJJIJJJJJJJJJJJJJIJJJJJJJJJJJJJJJJJ
@6725824/1
ttgttgttaagaggtgttacctgcaacttggccaggttagggccaac
+6725824/1
CCCFFFFFHGHHHJFHIIJJJJJJJJJJJJJJJJJJFHIJJJJJJJJ
@7227910/1
gcctcttgtatgcgaaggtgttgaggcgcttgtggtggtgcacgcgcttg
+7227910/1
@C@FFDFFHFFHHJIGDG<CHEHHIIDIEIIG?DDF1BFDCDGEHIGFF=
@7227947/1
gacgcaagaagtaccagaaacgggacttagccacaatctggtctggagag
+7227947/1
CCCFFFFFGHHFHJJJJJJJJJJJJJJJJJJJJIGIJIIJJJJJJJJJGI
@4159924/1
gttgtggaactgcttcacctgtggccggcggcacgcagacgccttgatga
+4159924/1
CCCFDFFFHHHHHHIDIIJJIJGHGHHIIIJIIGFEFFDEDDDDDDDDDD
@574285/1
ctcatcttgtatagaggaggcttgggctcgctctccgaagggagcttgcg
+574285/1
CCCFFFFFHHHHHJIJJIJIJJJHIJIIJJJJJJJJIJJFIJIJJGIGGB
@6726068/1
gtgctgttgtggaactgcttcacctgtggccggcggcacgcagacgcctt
+6726068/1
BBBFFFFFFHHHFJIJIHIIJJJJJJIIIJJIJFHIIHHFFDDD@BDDDD
@6726089/1
gacgatttcaccagtggtcttcttgaacttcttcaattgacgcaagaagt
+6726089/1
CCCFFFFFHHHHHJHIJJJJJJJJJIIGIJJJJJJJJJIJJJJIJJIJJ?
@1605493/1
gggaatctgattgtgctgttgtggaactgcttcacctgtggccggcggca
+1605493/1
CCCFFFFFGAFHHIHIIIGHH3CFHIIIIIIIGGIIGHEHGIGGIGGFBA
@2614382/1
gtatgcgaaggtgttgaggcgcttgtggtggtgcacgcgcttgggcagag
+2614382/1
CBCFFFFDHHHACFHEFHIJJIJJJHGEDGGIDGGIIJJGHFGEFFFDDD
@1080602/1
cttgtatagaggaggcttgggctcgctctccgaagggagcttgcggccga
+1080602/1
@CCFBDAFFFHHGJJJJIGDGGIIIII@GHIGHIBHIHGGIJIIIIEFD8
@574729/1
ctggagagaagatcctcatcttgtatagag
+574729/1
?@@???==CFFFFAEFF?<:C:C<<C9CFC
@5187181/1
gccagatgccaaagttcttgatcttcactgggctcttctctggaatttcc
+5187181/1
@@@FFDFFHDDH8FHCFHEBHGBE>E>HFEHIIEIGG@HHEFHDGEHHEG
@4672659/1
gccagatgccaaagttcttgatcttcactgggctcttctctgggatttcc
+4672659/1
@@@B::AA>?FFDHE9CF9?HGCHIEEHHAFA?EGG>FHDHHIIGGIIIE
@2107654/1
gcttcacctgtggccggcggcacgcagacgccttgatgacctccactttg
+2107654/1
CCCFFFFFHHHHHJJJIGIJIIGIIJJIHHHFFDEEEEDECDDDDDDDDD
@4672797/1
cagagggaatctgattgtgctgttgtggaactgcttcacctgtggccggc
+4672797/1
CCCFFFFFHHHHHJJJJIJJJJJJJIJJJJJJJJJJJJJJJJJJJJJJJG
@1605803/1
gccggaagtcactattccacgcgaacgaag
+1605803/1
?@@B;??D??D?4A4A::3<FFEFDF60?@
@1605911/1
ggattttaatgttattattacagcatacataataaaattagaggaagtag
+1605911/1
CCCFFFFFHHHHHJJJJJJJJIJJJJJJJJJJJJJJJJJJJJJJJJJIII
@1081230/1
tgggtatgttattagtgttggattttacaaagtttaccagatacattaac
+1081230/1
BBCFDDFFHHHHHIJGIIIJJGIJJJJJJJJJJJJJJJJJJJJJJJJJJJ
@2614849/1
ggcctgtttcacagtctcgttgacttgctgttagctcattttaacacatt
+2614849/1
CCCFFFDFHHHHHJIJJJJIJIGJJJIIIIJJJJJJJJJJJJJJJJJJIJ
@1081260/1
aggtgctgggcctcttgtatgcgaaggtgttgaggcgcttgtggtggtgc
+1081260/1
BCCDDFFFHHFHHJJJJIJJJJJHIIJCFGHIIJJJJJJJJIJJHJJHII
@575278/1
cagcatacataataaaattagaggaagtaggtgctgggcctcttgtatgc
+575278/1
CCCFFFFFHHHHHJJJJJJJJJJJJJJFHIJEGHHIIJJJIIHIJIHIJJ
@5689130/1
tagaggaagtaggtgctgggcctcttgtatgcgaaggtgttgaggcgctt
+5689130/1
<@@DFFFFHFHDHAFGHGIIDHHHEGICHGHIIHHHG:DFHGFGGHHIBH
@1606281/1
tgatcgtgctgttgtggaactgcttcacctgtggccggcggcacgcagac
+1606281/1
CCCFFFFFHHHHHIFGIGJIHHIIJGGBGIIIHIGGIHGIIG>CDDDDDB
@3141685/1
gtcacggtagcactgagtgacggcacctccgacactgaggtcacggtact
+3141685/1
;=@DDDDDAHH>FG@DCAHGGHABFFHIFHGBDAHGGCEBGEHG;AD=E>
@575650/1
agagcgtcccgtacccatagcaacaagatcagcgactgtcacacggtagc
+575650/1
CCCFFFFFHHHHHJJJJJJJJJJJJJJJJJJJJJJJJJJJJJJJJJFHJI
@5689371/1
atcagccggagcagctccggtaagtttgtcgagta
+5689371/1
CCCFFFFFFFAFHGIIJJJJAFDG9DDHIGIIJHH
@1081802/1
gtgcacgcgcttgggcagagggaatctgattgtgc
+1081802/1
::?=DDDD@:CDF?GIBH@BHHFCFFHIEED@?DG
@1606533/1
gtctggagagaagatcctcatcttgtatagaggaggcttgggctcgctct
+1606533/1
C@CFFFFFHHGHHJJJJJJJJJJJJIJJJJJGIIJJJIJGIJJJJJIJJG
@575872/1
gtagcactgagtgacggcacctccgacactgaggtcacggtactcgcggt
+575872/1
CCCFFFFFHHHFHIJJJJIJJJJJJJJJJJJIJJIJJJJJJJJJJJJHF@
@575941/1
agccacaatctggtctggagagaagatcctcatcttgtatagaggaggct
+575941/1
CCCFFFFFHHHHHHJJJJJJJAHIJJJJJJJJJJJJJJJJJJJJJJJJJJ
@5689935/1
ctggagagaagatcctcatcttgtatagaggaggcttgggctcgctctcc
+5689935/1
@@CFDFFFGGGGDIJJJJJJJIIIJIIIFHIFGHIIIHGGGGGGGHII@=
@7228268/1
gcaagaagtaccagaaacgggacttagccacaatctggtctggagagaag
+7228268/1
@@@DDFFFDDHHFIFIJJJIIJIGIIIHGIJJJJGEEBDHBHA<F?B=F;
@3142772/1
agggatcctaacttcgcaaccactaattccagtgataaattcactctagc
+3142772/1
@BCFFFFFHHHHHJJJJJJJJJJJJJJJJJJJIJIJJJJJJJJJJJJIJJ
@2616047/1
ctcatcttgtatagaggaggcttgggctcgctctccgaagggag
+2616047/1
?@@DD?DDDFDFD>:CB@F>F?G8CGGF@@<BD8:?@FFFIIB<
@6214598/1
cagcatacataataaaattagaggaagtaggtgctgggcctcttgtatgc
+6214598/1
@@@ABDDBFBFHDE:<C?EGHIG<HGDHF@EHGFH@@E9BDGFHIICD>G
@7752473/1
gggaatctgattgtgctgttgtggaactgcttcacctgtggccggcggca
+7752473/1
CCCFFFFFHHHHHIJJJJJJJJJJJJJJJJJJJJJJJJIJJJJJJJJHFD
@7228834/1
gcaaatggaaaaaaaaattggtgaaaagaatcacaagtaagatactgcaa
+7228834/1
@@@ABDDDFHD??FGIIGH9D:BFFFHHIII<<?/?BC@C>FHICHIH37
@7752586/1
gtaatttttgtctttcgcgaaatattccgcgacagatgtctttctagtgc
+7752586/1
C@@FFFFFHFHHHIJJGIIIJIJJIIJJJJJJJJJIJJIJIJJJJIJEHG
@7228890/1
ttctcgtatcccgtatccgattccattgctgataataatgtggcccgtgc
+7228890/1
@@@DBBA=DFBFHH@ABGEBBBHHED?<<E<:C>DDGGGBGBBD?GAHE@
@1083776/1
gcgcttgtggtggtgcacgcgcttgggcagagggaatctgattgtgctgt
+1083776/1
CC@DFFFBFDHHFEFGIECHEHJJJGGHHJIIGIFECFHECEGEEHGIIC
@3642826/1
gccagatgccaaagttcttgatcttcactgggctcttctctgggatttcc
+3642826/1
@?@DDDDDAHDBHEACEFEFGHGGIIHIGG>DEHEGIGGEHGEDFIIIGH
@1084047/1
cctaacttcgcaaccactaattccagtgataaattcactctagcacgtag
+1084047/1
@CCFFFFFHHHHHJJJJJJJJJJIIIIJJJJIIJJJJJJJJJJJJJJHIJ
@6215222/1
ggctcccatgtcacggtagcactgagtgacgg
+6215222/1
=;;DDBBDF?CCCFAH<C?FCHF??FH@BEC?
@1084352/1
gtgcgggggtgacatcggacttaatacaaggaaactgtttagactggtta
+1084352/1
CCCFFFFFF?FCFGIIIGIEFHHHFFEFFFCEEEEDDCCCCCDCCDD@CD
@7229301/1
ctggctcccatgtcacggtagcactgagtgacggcacctccgacactgag
+7229301/1
CCCFFFFFHHHHHIJJJJFGIJJJJJJJHIJJJJJJJJJJJJIJJJJJJJ
@1608236/1
gcgatgttttacaagggcaggttgaactcacaccattcaatttaaaagaa
+1608236/1
BBCFDDADHHFHHJJJJIJJJIIJJGHFHIJJJJJHHIIJIJJGIJJJJJ
@34263/1
gccagatgccaaagttcttgatcttcactgggctcttctctgggatttcc
+34263/1
CCCFFFFFHGHGGJHIJJJJIJJJIJIIJJIJGHJJIIJJJJJJGIJIJJ
@1608338/1
gtcttcttgaacttcttcaattgacgcaagaagtaccagaaacgggactt
+1608338/1
CCCFFFFFFFFHHJJIJJGIJJJJJJJIJJIJJCFHIJJIJJJIIIIHGI
@6215746/1
agtaggtgctgggcctcttgtatgcgaaggtgttgaggcgcttgtggtgg
+6215746/1
@CCFFFFFHHGHHJJJJJJJIIJJIIJIIJHHHHGGGGFHGGIJIIJJJI
@1084837/1
ctctgtgcctggctcccatgtcacggtagcactgagtgacggcacctccg
+1084837/1
CCCFFFFFHHHGHIIJJIJJJJIJJJHIJIIJJJGJHIIJJIJJIJJJJJ
@1084852/1
caccggtggtcttcttgaacttcttcaattgacgcaagaagtaccagaaa
+1084852/1
@?@DDD@@1DDBFD>FF@ABFGFFHG@FHF>FCFFH:?DBGDDDDBGIIG
@7753220/1
gttgtggaactgcttcacctgtggccggcggcacgcagacgccttgatga
+7753220/1
CCCFFFFFHHHHHJJJJJJJJJJJJJJJIJJJJJHHFFDDDDDDDDDDDE
@1084901/1
gccagatgccaaagttcttgatcttcactgggctcttctctgggatttcc
+1084901/1
CCCFFFFFHHHHHJHIJJJJJJJJJJIJJIHIJJJJJJJJJJIJJJJJJJ
@7753316/1
caagttaaccgcaatgttggagcttggtacaaagcaaaggtcgggcagtt
+7753316/1
@<@DDDFFGGHHAGIIFHFDGFHHGIJ?EFHGGGIJEGIIBDE@GGGE==
@6216237/1
cactgagtgacggcacctccgacactgaggtcacggtactcgcggtacat
+6216237/1
@@@DFFFDBFHHFGHHIGHGGIJGIII@HGDFFHIHBCFDGHIJHHBFFB
@34807/1
ataataaaattagaggaagtaggtgctgggcctcttgtatgcgaaggtgt
+34807/1
@B@FDFFFHHHHHIJJHIJFHIGCGHGIIIJJJIIJIHIIGIIJHIJDF?
@4162589/1
gtgctgttgtggaactgcttcacctgtggccggcggcacgcagacgcctt
+4162589/1
CCCFFFFFHHHHHJJJJJJJJJJJJJJJJJJJJJJJJHHFFDDDDDDDDD
@6216680/1
agcatacataataaaattagaggaagtaggtgctgggcctcttgtatgcg
+6216680/1
@@@DDDD>FFBHBGFBHICFEHG;BEEHHHDBFHIGEGIHECFHIIFIII
@1609042/1
tgtggaactgcttcacctgtggccggcgg
+1609042/1
@@=B=?DDBF?AFFFIII@A>>:3@?:@<
@4163156/1
tgacgcaagaagtaccagaaacgggacttagccacaatctggtctgga
+4163156/1
@@@DADA?DADD:<AEAC?C<DA@EFF@HGIDI@EDBFHFEG/BFHCG
@6726823/1
cagcatacataataaaattagaggaagtaggtgctgggcctcttgtatgc
+6726823/1
CCCFFFFFHHHHHJJJJJJJJJJJJJJHGIJIJJJJJJIJJJJJJJJJJJ
@2109346/1
agcatacataataaaattagaggaagtaggtgctgggcctcttgtatgcg
+2109346/1
CCCFFDFFHHHHHIJJJJJJJJJJJJHHIJHHIJJJJIJJJJJJIJJJJJ
@3644461/1
gacgcaagaagtaccagaaacgggacttagccacaatctggtctggagag
+3644461/1
CCCFFFFFHHHDFGIJJJJJJJJIIIIJJJJJIJJJJJIJJIHIJJHIJI
@5690107/1
ctcatcttgtatagaggaggcttgggctcgctctccgaagggagcttgcg
+5690107/1
CC@FFFFFHHHHHJJJIIJJJJJHGJIJJIIJIJIIHIJIJJGIIJIJII
@3143355/1
atctgattgtgctgttgtggaactgcttcacctgtggccggcggcacgca
+3143355/1
BCCFFEFFHHHHHJIIGHHIIJJIJJIJIIJJIIJJIIJIJIJIHFFDDB
@3143408/1
gtggtcttcttgaacttcttcaattgacgcaagaagtaccagaaacggga
+3143408/1
@@@DDDDDDHH>8GHGGCFIBAHHFHECFEG<GFBD9CBBB?BBFGHIGH
@2109848/1
gtttgtctgtttgtctgtttgtctgttcgtctgtgcgcgctaatctc
+2109848/1
@=<DD;DDFDBFFFBFFCDFEIFH>@<@GFC?@CEFFFIFEBEFFFC
@5189935/1
gtgttgaggcgcttgtggtggtgcacgcgcttgggcagagggaatctgat
+5189935/1
?@@AADDDAFFDDEEFFIE8E:?@?FFAF?;FE;@C>EAEEBBF;BBBDE
@2109894/1
gttggagctggttcagcctttttctttttaggcttcttctttctagtgcc
+2109894/1
CCCFFFFFHHHHHJJJJJIJJJJJJJJJJJJIJJJIJJJJJJJIJJIIJI
@3143806/1
ggtctttgtataccttcaggtgatcgaacatcatgtcttcaaactccact
+3143806/1
@<?DBDDDBDDF?GEDAFIIAF4AEGDGB8A<EGHIEIEIIHHG<?BGGG
@6727852/1
ctgttgtggaactgcttcacctgtggccggcggcacgcagacgccttgat
+6727852/1
@@CDFDDDHHHGHJJIGIIJJJJIJIJIJJFGIIJHHFFFCEDDDDDDC>
@5690986/1
ggttaatcagactatagttagtatagttat
+5690986/1
CCCFFFFFHHHHHHHHIHHJIJIJIJIJJJ
@5691067/1
ggctctgtgcctggctcccatgtcacggtagcactgagtgacggcacctc
+5691067/1
CCCFFFFEHHHHHJJJJJJJJJIJJJJJHHIJJJJJJJFHIJJJJIJJJJ
@4163705/1
agcatacataataaaattagaggaagtaggtgctgggcctcttgtatgcg
+4163705/1
CCCFFFFFHGHHHJJJIJIJGGJGEHEHIIIIJJJGIFJJJIIIHGII4D
@5191065/1
cttgaacttcttcaattgacgcaagaagtaccagaaacgggacttagcca
+5191065/1
CCCFFFFFHHHHHJJJJJJJJJJJJJJJGIJJJJJJJJJJJJJJJJJJJG
@5191176/1
tacatgttgtgtacacctgagcgagactcataacgcagccagatgccaaa
+5191176/1
CCCFFFFFHHHHHJAACGHIJJJJJJJJJJJJJJJJJJJJJJJJJJJJII
@7754634/1
cagcatacataataaaattagaggaagtaggtgctgggcctcttgtatgc
+7754634/1
@@@DFFFFHHHDFBEB<EGHIEGG@GGI@HGFGBHIEDGHCBFHBGGHAH
@3644922/1
atgaggttcaccaagctagtggcgttgatgtcgcaagatagtgagacatt
+3644922/1
@CCFFFEFHHHHHIJJJJJHIJJJJJJIJJJJJJJJJJJJJHIIIIJJJJ
@4164076/1
cccatgtcacggtagcactgagtgacggcacctccgacactgaggtcacg
+4164076/1
CCCFFFFFHHHGDHIJJJJJJIAHIJJGIIJJJJJJIIJJJJJJJHGIIJ
@5191289/1
cggatttggttgaaatttggtacagatatagtttagaaccttagaaagga
+5191289/1
CCCDFFFFHHHHHJJJJJJJHIIJJHHHIGJIIJJJIJJJJJJJIIJJJH
@3645011/1
gaatctgattgtgctgttgtggaactgcttcacctgtggccggcggcacg
+3645011/1
CCCFFFFFHHHHHJJJJJJIJJJJJJJJJJJJJJJJJJJJJIJJJJHFDD
@4164307/1
gtctattatagtttcaaaaaaactgtttcacataaataggtgagaagtg
+4164307/1
CC@FDEFDHGHDFHIEHGGIG@EFFGHECFG>CDFGG@HB?BB;DG@?D
@1609962/1
ggcaggttgaactcacaccattcaatttaaaagaaactgggtgcgtgcag
+1609962/1
CCCFFF?DDHHHFHIGHIHEIJGIJJIIJJGGFHEFHHHIEHHIJ?FHIJ
@1086807/1
ggagagaagatcctcatcttgtatagaggaggcttgggctcgctctccga
+1086807/1
@@CFFFFFHHHHHJIIJJJJJIJJJJJJIGIJJIIIJJJJIJGJIIIJIE
@7755029/1
gctgggcctcttgtatgcgaaggtgttgaggcgcttgtggtgg
+7755029/1
:8?BA:2=DDDF><CAAA:FHBGEGG;?DDG?AFHDD=<;C;1
@4164631/1
gtaggtgctgggcctcttgtatgcgaaggtgttgaggcgcttgtggtggt
+4164631/1
@@@DD?DA?C?;FHIHIIGHIIFIIGB@G:CDGH>FG@GIIIIGHGIGII
@4164649/1
aggcgcttgtggtggtgcacgcgcttgggcagagggaatctgattgtgct
+4164649/1
CCCFFFFFGHHHHIIHIJGIJJJJJIJIJJJIHIIJIEHIJJIJJGCEHF
@3645367/1
gatggagtgagcacgggctctgtgcctggctcccatgtcacggtagcact
+3645367/1
CCCFFFFEHHHGHJJJIJJJJJIJJJJJJJIJIJJJJIJJJJJHIJJJJJ
@6217809/1
gctattaattcattagcgaaaaacttatttttcacttttaaaaatacatc
+6217809/1
@@@DDDDD<FA?DFE<:?FFAGIBEEGFFI@?;4DGFIIFEEGDDFEFG4
@3645415/1
tggaactgcttcacctgtggccggcggcacgcagacgccttgatgacctc
+3645415/1
?<<ADDDDDDDDDEA<:2A>3A@A1?@6;AAA/ADD?@@@?AA>35>>A>
@6217883/1
gcacctccgacactgaggtcacggtactcgcggtacatgttgtgtacacc
+6217883/1
CC@FFFFFHFHGHJIHIJFHGJGIGGGHGIGGGFFGIIGHGEHGGII77=
@35315/1
gctgggcctcttgtatgcgaaggtgttgaggcgcttgtggtggtgcacgc
+35315/1
CCCFFFFDHHHHHGHIJIJHIJJGHCGHIJJJJJJJJIIIIGHIIIJJJH
@2110636/1
ctcttgtatgcgaaggtgttgaggcgcttgtggtggtgcacgcgcttggg
+2110636/1
CCCFFFDFHGHHD?EGACFHHHIJIIIJIJGHIHHIJJGJJJJJGFFFDD
@4165171/1
caccacagttccagtctcaggcacattgccattagtagactgatcagccg
+4165171/1
CCCFFFFFHHHHHJIJJJJJJJJJJJJJJJJJJJJHIIJJJJJJJJJJJJ
@7231356/1
gggcatagtaggtaggcgtagggtaagacacggatcgcatacaccgtgaa
+7231356/1
@@<BDB=B=AD<<:?EAG@EFGDHBHGCHGHG<FFGA;FG/BFBBF=@CE
@4165651/1
gccacagtgagtgatttcaattttgagacctttgatttcttttgtaaatt
+4165651/1
C@CFFFFFHFGF>FGGIIJIEGHDI?GBFEHGEHAGHIIIIGGHBGDGGI
@6219131/1
ctttactcgaatagtcttttctaacttgaacagtgcgatgttttacaagg
+6219131/1
C@CDDFFFFFHHFGHIGHGIHIIJG@F@HHEIGEEHHFJIJGDHGIEGGC
@7231750/1
gcgcagaaataattcatagcaaaaattaaagttagtctattatagtttca
+7231750/1
CCCFFFFFHHHHHJJJJJJJJJJJJJJJJJJHIJIHIJJJJJJJJIJJJJ
@6219192/1
catacataataaaattagaggaagtaggtgctgggcctcttgtatgcgaa
+6219192/1
CCCFFFFFHHHHHJJJJJJJJJJJGIIJHGHIIIIJJJJJJJJJJJJJIJ
@579377/1
ggcacagttcctggacgagcaagtagttcttgaagcacagacacaggtgt
+579377/1
@@@FFDFDFHHG2<AEGEH>EGGEEHIJIJIIGIIHHIIGGEHGIGF?DB
@579392/1
agggaatctgattgtgctgttgtggaactgcttcacctgtggccggcggc
+579392/1
CCCFFFFFHHGHGJGGIJIIJJJIJIIIIJJJJIIIIJJIJIIIJIIIHB
@2617382/1
cagatgccaaagttcttgatcttcactggctcttctctgggatttccctg
+2617382/1
@CCDDDDFGDFHHGIJJIGIJIJJJJJIIJJJGGIJIIJJJGIGIGHIJI
@4166203/1
gtagcactgagtgacggcacctccgacactgaggtcacggtactcgcggt
+4166203/1
@@@D?ADDHDHDACFGAABHHGF;::DA<B<3DGDFFFFE7BACHIIHE5
@6219568/1
acataataaaattagaggaagtaggtgctgggcctcttgtatgcgaaggt
+6219568/1
C@@FFFFFHHHHHIJJJIJJJGGJJGJGIJIGBHIJJIJIJIJJJHJIJ9
@6729937/1
cgcaagaagtaccagaaacgggacttagccacaatctggtctggagagaa
+6729937/1
CCCFFFFFHFHHHJJJJJJJJJJJJJJJJJJJJJJJJJJIIJJJJJIJJJ
@7232306/1
gggaacattcgactgatccggtgagggatgcgtgacgtcagcccctacga
+7232306/1
CCCFFFFFHHHHHJJJJJJJJHJJJJJJJJJJJJJJJIJJJJJJJJIIJI
@580605/1
gtggaactgcttcacctgtggccggcggcacgcagacgccttgatgacct
+580605/1
CCCFFFFFGGGHDHJGIHHGEGHEAAFGHIIJIFHFF>BB=>CACCDCCD
@2112248/1
gacgatttcaccagtggtcttcttgaacttcttcaattgacgcaagaagt
+2112248/1
@@@DFBBDHHHHHEAEHAIF@FHHEFFHIIE@CFGHEFGGHBFEDHGII?
@580658/1
agagaagatcctcatcttgtatagaggaggcttgggctcgctctccgaag
+580658/1
<@?DFBEDDBFFDBHGIGHIGGGGEGG>AFHGG<CGG@??<BDBABGFGA
@5191811/1
cataatcttcagatactccaaagcattctgggctgcagatgactgtgcat
+5191811/1
CCCFFFFFFFHHFHEEHHIIHJIIIJJJJJJJJIIJIIEGHGHJJIIJII
@3145468/1
gtggattttaatgttattattacagcatacataataaaattagaggaagt
+3145468/1
BBBFFFFFHHHHHJJJJJJJJJJIJJJJJJJJJJJJJJJJJIJIJJIJJI
@4676806/1
catacataataaaattagaggaagtaggtgctgggcctcttgtatgcgaa
+4676806/1
@@@FFFDFGHDHHBHIJGIJEHGIHGEC<FBEHIGFIIIGGIBDHIIJ=D
@5192048/1
tgactattaaattctgtctctaaagcattgctaaacaagcaatgtaagaa
+5192048/1
@C@FFFFFHGHHHIIIGIIJJJJJJJIGJJIJJJJJICHGGGHIHIJGFH
@4676848/1
gccagatgccaaagttcttgatcttca
+4676848/1
;??DD3BDADD8DEEEBC<43A?AFAA
@5692057/1
gccagatgccaaagttcttgatcttcactgggctcttctctgggatttcc
+5692057/1
CCCFFFFFHHHHHGEHIGIJIJJJJJJJIIIIJJJJJJIJJJJJIJIJJJ
@5692078/1
agactcataacgcagccagatgccaaagttcttgatcttcactgggctct
+5692078/1
CCCFFFFFHHHHHJJJJJJJJJJJJJJJHJJJJJJJJJJJJJJJJJJJJJ
@2112621/1
caagtttcttagacttgccagttcccacttcacgacgcttcagcagagtg
+2112621/1
@@@FDEEEHHFHDIEBCDHIIFHIJIGIJGEHIIJJIIFHEGHGIC@?CG
@5192230/1
gccagatgccaaagttcttgatcttcactgggctcttctctgggatttcc
+5192230/1
@@@FFDDDFDFHHIIIIIDDBHDHGIIGI@?FEHIGFHGHIGHIHHHIIG
@2618622/1
ggaagtaggtgctgggcctcttgtatgcgaaggtgttgaggcgcttgtgg
+2618622/1
@CCDFDDDFCAFHHIGGGEFIIHCCHHCGGHEG:CDGHCGIIGDGIGHIG
@4677044/1
gcttggtacaaagcaaaggtcgggcagttcgtcaacaagacattactagc
+4677044/1
@@@DDD=BBBAHFGHEBGH<C@A@@CF:DFHIGHGI@DHAHCEHEGIIHG
@2112803/1
gcaagaagtaccagaaacgggacttagccacaatctggtctggagagaag
+2112803/1
?@7ADD?D=D?<FH>DAA??E<FGEGH@?FC;FFFF@CFGCGE409BDBG
@5192499/1
gacgcaagaagtaccagaaacgggacttagccacaatctggtctggagag
+5192499/1
CC@FFFDDDFDAFGEHGGGGGIJGGHIIIJJJJIIGIIGGIEFHGHGHCF
@2618884/1
aaggtgttgaggcgcttgtggtggtgcacgcgcttgggcagagggaatct
+2618884/1
@@@FDDBDHDHHHEHIJJHIEFHIIHIJJEIIIJFDGGGIJHGHFEFFEE
@5692348/1
acgcaagaagtaccagaaacgggacttagccacaatctggtctggag
+5692348/1
CCCFFFFFHHFHHJJJJJJJJJJJJJJJJJJJJJJJJJJJHHJJJJJ
@1088132/1
gacgagtgcacaatatccgtgtcgaccactgtgcctggttccacgttata
+1088132/1
?@@DDDDDDDA<DFFG><AAFFHBHIEBEBD<DEGHDBF@FAAFGGHCHH
@5692475/1
atgcgaaggtgttgaggcgcttgtggtggtgcacgcgcttgggcagaggg
+5692475/1
@BCFFFFFHFHHHJJJJIJJJJJIJJHIJHIIJJJJJJJHHHFFFFCDDD
@1088377/1
atacataataaaattagaggaagtaggtgctgggcctcttgtatgcgaag
+1088377/1
CCCFFFFFHHHHHJJJJJJJIJJIIJJIJJJJJJJJJJJJJIJJJIJIII
@3146491/1
ggattttaatgttattattacagcatacataataaaattagaggaagtag
+3146491/1
1=1=B?=::AAACGG@AAAAA<AAB?>CBF??C?2C?CFEG9:F::D?F?
@3146569/1
gcctggctcccatgtcacggtagcactgagtgacggcacctccgacactg
+3146569/1
CCCFFFFFHHHHHJJJJJJJGIJJJJJJJJGHJJJJIJJJJJJJIJJJJJ
@1088669/1
cgcttgtggtggtgcacgcgcttgggcagagggaatctgattgtgctgtt
+1088669/1
?<@?DBDDB???DFAFFHGGGGIG?BDGHIIIIGECHIGGDFHGGEICDC
@5692831/1
caccagtggtcttcttgaacttcttcaattgacgcaagaag
+5692831/1
CCCFFFFFHHFHHIJJJJJJJJJIJJJJJJJJJJJ<D?;?0
@5692854/1
cttgtatttgttatgtaaccactccatactttgtttcatttaaattta
+5692854/1
@@CFDDFFDBHD<F@GHIIGIJIJJJJJJJJJJIJJIGF>B?CGFIJJ
@5193365/1
gtgctgggcctcttgtatgcgaaggtgttgaggcgcttgtggtggtgcac
+5193365/1
CCCFFFFFHHHHHJJJJJJJJGIIJCFFGHGIIEIJIJJHIJGGHGGIIG
@1088971/1
gccacatcttgtaagcagcctgacgcttagcaagtttcttagacttgcca
+1088971/1
@@@DFEDDFFFFFICHIGDDEFGGIHHEGHI@DG:DFI>F9DFHGC@GCE
@3147053/1
catcaatttatcttcaaatgacgacaccacagttccagtctcaggcacat
+3147053/1
CCCFFFFFHHHHHJJJJJJJJJJJJJJJJJJJJJJJJJJJJJJJJJIJJJ
@1089052/1
ctcatcttgtatagaggaggcttgggctcgctctccgaagggagcttgcg
+1089052/1
@@@DDFFFHBFHDIEGB>@GGHIECGIGHG8FGHH>FGGHB6;FGHIGGH
@3147161/1
gcgtaaaataacgtcaatacattggatctcctcagtaggatggcaaagag
+3147161/1
CCCFFFFFHHHHHJJJJJJJIJJJJJJJIJJJJGIHIJJIJJJIJIJJJG
@1610935/1
gcagagggaatctgattgtgctgttgtggaactgcttcacctgtggccg
+1610935/1
?@@DDD?D6BD:CC4E<E?@CE?FGF?;ECGAFBCFE@:<GBGG9?BE6
@1089178/1
ccacaatctggtctggagagaagatcctcatcttgtatagaggaggcttg
+1089178/1
BCCFFFFFHGHHHJJJIJIJJJJJJJJJJJJJJJJIJIJJJJJGIJJJJB
@1089238/1
ctggagagaagatcctcatcttgtatagaggaggcttgg
+1089238/1
@@?ADDBDDFD;FBBEG:CE>FHHCHIIIHAEFEHI@:6
@5194069/1
gggctcgctctccgaagggagcttgcggccgatgacctcatactccttca
+5194069/1
?@??BDDDHF?FHIIIGHIIIH;F?FEEGGHG8AGHGAAEEEEEEEE@C@
@4678351/1
gcaactgtacgaatgtgctcttgaggtacttgaacatgggctc
+4678351/1
1?<DDDBAD??;BGFI<FFEFH<@GCA22<4?F9CEE@>BCFB
@6220418/1
gtggtagtacccttcaggtgaagagaaaaatgaacgtcccacaggggtgt
+6220418/1
?=?DBDDBFFHGDGIIEFFFFFEHIDGIGAGGGGGGGGIHGHGHHII6@G
@2619864/1
caatctggtctggagagaagatcctcatcttgtatagaggaggcttg
+2619864/1
:?:ADBB;AFHDHBCAC;C;:<FHIB<ACHB??:E?F<BGHBHIB@8
@4166967/1
agacgatttcaccagtggtcttcttgaacttcttcaattgacgcaagaag
+4166967/1
?<@DBDBDFF?:CBF4A;FC?F?FHEHFBDGIAGDCFFIF49@BGIF@>D
@6731636/1
gcagtaggaaccacagccgttggcgtcgattgcggtatcggcgtcgcttg
+6731636/1
BCCFDFFFGHHHHIIIJJJIIJIJJHIJIGIGIJJAAFGHIIHFFDDDD@
@6731744/1
ggtgctgggcctcttgtatgcgaaggtgttgaggcgcttgtggtggtgca
+6731744/1
BCBFFFFFHHHHHJJJJJJJJJIIIJCGHHJJJJIJJJJJIJJHJJEGII
@2113577/1
tacataataaaattagaggaagtaggtgctgggcctcttgtatgcgaagg
+2113577/1
C@@FFFFFHHGHHJJJJJJJJJHJJJFHGHJIIGJJJJIIIIJGHIIHGG
@4167298/1
gatggagtgagcacgggctctgtgcctggctcccatgtcacggtagcact
+4167298/1
@@@DFFFBFFFDHGJGIJEHIIIJIIEHIIEHIEHGIIHIIJIDFFHIIG
@7233022/1
gtagcactgagtgacggcacctccgacactgaggtcacggtactcgcggt
+7233022/1
CCCFFFFFHHHHFIJJJIJIJJJJJHIJJJJHJJFHIJJFFHJJJJJHF<
@580830/1
gtggtgcacgcgcttgggcagagggaatctgattgtgctgttgtggaact
+580830/1
BC@FDDFFGHHHHJJJJIIIIIJJJGGIJJJGIJJJIJJJJJJJJJGJIJ
@5694248/1
gttgtggaactgcttcacctgtggccggcggcacgc
+5694248/1
@@@DDDDDFHGFBBFGGDHGIEFFHEGID@B@AAE<
@6221334/1
cactgagtgacggcacctccgacactgaggtcacggtactcgcggtacat
+6221334/1
CCCFFFFEHHHHHJJJJJJJJJJJJJJJJJIJJJJJIJJJJJJJHHFFFF
@2113856/1
gcacgcgcttgggcagagggaatctgattgtgctgttgtggaactgcttc
+2113856/1
CCCFFFFFHHHGHIJIEHIIGIJJJIHIIJFHJJJHIJHIJJIGIIIIGI
@2113864/1
gcctcttgtatgcgaaggtgttgaggcgcttgtggtggtgcacgcgcttg
+2113864/1
CCCFFFFFHHHHHJIJJJFFHHIJJJJJJJJJIIJGIIHHJJJJJJHFFD
@4167613/1
atacataataaaattagaggaagtaggtgctgggcctcttgtatgcgaag
+4167613/1
CCCFFFFFHHGHHJJJJJJJJJJHJJJHHIJJJJIJJJJJJIJJJJJJIJ
@6732185/1
gcacgtagttctcagcttccctgcaaagttaaccatcttgtattcaaaag
+6732185/1
CCCFFFFFHHHHHJJJJJJJJJJJJJJJJJJJJJJJJJJJJJJJJJJJJI
@6221535/1
ctcataacgcagccagatgccaaagttcttgatcttcactgggctcttct
+6221535/1
@@@ADDFDHHFDDHGFHJJIJEFEHHHIGDGGIGIEGHIIDHIEGIIIJJ
@6732303/1
cgcttgtggtggtgcacgcgcttgggcagagggaatctgattgtgctgtt
+6732303/1
<:??D?DDF::A<AEC<?@FFCAD?FDB60?DFDFEFEFFFEFDFFI@7=
@4679332/1
gagagaagatcctcatcttgtatagaggaggcttgggctcgctctccgaa
+4679332/1
@<@DFFFF>FHDHJIGIIIIIIJGEGGGHCGGIGCCFHEEEGFEGHGEGI
@7233430/1
gggatcctaacttcgcaaccactaattccagtgataaattcactctagca
+7233430/1
CCCFFFFFGHHHHJJJJJJJJJJJJJJJJJJIIJJJJJIJJJJJJJJIJJ
@5694623/1
ctctaaagcattgctaaacaagcaatgtaagaacaaaccacaaatggctt
+5694623/1
CCCFFFFFHHHHHJJJJJJJJJJJJJJIGJJJJJJJJJJIJJJJJJJJJJ
@4679489/1
gtgtcttcaacggaagagattccatttcccgtttagcagcttcatcc
+4679489/1
CCCFFFFFHHHHHJJJJJJJJJJJJJJJJJJJJJJJJJJJJJJJJJJ
@6221924/1
tctcgctctccgaagggagcttgcggccgatgacctcatactccttcaac
+6221924/1
CCCFFFFFHHGHHIJJGGIEFHIIIIJJGHHJIIIJIIJJJJJJHGHHHH
@5694730/1
cgatttcaccagtggtcttcttgaacttcttcaatt
+5694730/1
@CCFFDDFFHGDDGG?E>DHIIG@FFGHHIEGIII<
@7233643/1
ggacatttcaattttatttagttggtcttggttgaacggaactccaatcc
+7233643/1
CCCFFFFFHHHHHJJJJJJIJIIJJJJJJJJJJJJJJJJIIJJJJJJJJI
@4168339/1
gtactttatcgtcgaatttcgggttgttcaccgctgccccgtcctgtggg
+4168339/1
CCCFFFFFHHHHHJJJJJJJJJJIJJJJJJJJJJJJJJJJJHIJJJJIJH
@6733099/1
ctcatcttgtatagaggaggcttgggctcgctctccgaagggagcttgcg
+6733099/1
CCCFFFFFHHHHHJIJJIJJJJJFHIIIJJIJJJJJJIJIJJHJJJJJJG
@5694990/1
gtgcgtgcaggatcctcgtcattgcctggcatacaaggc
+5694990/1
CCCFFDFAHHHGHJJGHIIIJHGHGJHIIJIJJJJ9DDF
@37431/1
ggcagagggaatctgattgtgctgttgtggaactgcttcacctgtggccg
+37431/1
CCCFFFFFHHHHHJJJJJJJJJJJIJJJJJJJJJJJJJJIJJJJJJJJJJ
@37500/1
gcgcttgtggtggtgcacgcgcttgggcagagggaatctgattgtgctgt
+37500/1
@@<;BDA2CFADC8CGGIIIFDGHIGIGEGDFGG:;BDFHIEHIGEAGIC
@2114820/1
cagtggtcttcttgaacttcttcaattgacgcaagaagtaccagaaacgg
+2114820/1
BCCFFFFFHHHHHJJJJJJJJJJJJJJJJJJJIJJJJJFGIJJJJJJJJJ
@7234189/1
caccagtggtcttcttgaacttcttcaattgacgcaagaagtaccagaaa
+7234189/1
@@@DDDDDHFFBDGG@FHIAHHGHH@HBAF>HIGDGIGIIIBGBGEGBFH
@3646991/1
ttgtgctgttgtggaactgcttcacctgtggccggcggcacgcagacgcc
+3646991/1
CCCFFFFFHHHHHJJJJJJJJJJJJJJJJJJJJJJJJJJHFFFDDDDDDD
@3147999/1
ctgcaatcctgcctcacatgattcatccacaaattccaacccttgcgttt
+3147999/1
CCCFFFFFHHHHHJJJJJJJJJJJJJJJJJJJJJJJJJJJJJJJJJJIJJ
@7756892/1
gtgctgttgtggaactgcttcacctgtggccggcggcacgcagacgcctt
+7756892/1
@@CFFFFFHHGHHJJJJJJJJJJJJJJIJJJJJJJJIHHFFDDDDDDDDD
@6733998/1
ctggagagaagatcctcatcttgtatagaggaggcttgggctcgctctcc
+6733998/1
:??B;DDDBDF;BGBGI@@@HEHHAD>F9?BHEHCAHIII9?;?FGBC=7
@3148225/1
tggtcttcttgaacttcttcaattgacgcaagaagtaccagaaacgggac
+3148225/1
CCCFFFFFHHHHHIJJGJJJIJJJJJJIIIIJIJJIJJIJJJJJJIJJIJ
@5194625/1
ctccaatcctttactcgaatagtcttttctaacttgaacagtgcgatgtt
+5194625/1
CCCFFFFFHHFHHJJJIIJJJIHGIJJJHHIIJJJJJJJJJIIJJJJJGI
@5194682/1
gtcacggtagcactgagtgacggcacctccgacactgaggtcacggtact
+5194682/1
<?@FFFDDHAFHHJHGBHBAHGGGHHGIIIIIIJIHCBHI=CDHGGIGGH
@3647762/1
cctgtggccggcggcacgcagacgccttgatgacctccactttgatgatc
+3647762/1
CCCFFFFFGHHFFGGGIIJJJJJJJHHHFDCFFFDEDDCDDCDDDDCDCC
@1090711/1
ctcttgtatgcgaaggtgttgaggcgcttgtggtggtgcacgcgcttggg
+1090711/1
@@@DDDDDBDFFCCCFGC<CC?EFGG<FHF?FCHIH;;BFFEBHH>BBCB
@1612226/1
cagccagatgccaaagttcttgatcttcactgggctcttctctgggattt
+1612226/1
CCCFFFFFGHHHHIJJGIIJJJIJJJJJJJJIHJJJJJJJJJJJJJGIJH
@3647970/1
cacaaattccaacccttgcgtttcaaaacaattcattttaggttcaagtt
+3647970/1
C@CFFDDFHD>?AC1CEBFHHGHG>A<<BFHDGFEHGII@BD?BGAB??D
@1090937/1
ctcgctctccgaagggagcttgcggccgatgacctcatactccttcaact
+1090937/1
CCCFFFFFHHHGGGIIIJJJIIJJJJJJIIJJJJJJJGIJIIJFIHHHHG
@1612549/1
atagagacgatttcaccagtggtcttcttgaacttcttcaattgacgcaa
+1612549/1
?;=D?B>;FDAFH<CGHIICGGH>FHGHI<9?:EHGGIGCFAF?FA?D@D
@7235507/1
catacataataaaattagaggaagtaggtgctgggcctcttgtatgcgaa
+7235507/1
@@@FDFFFHHFHHGIJIJIJJGGIGGHHAGIIJJIGGIIIJJIIIIGIHD
@1091625/1
ctgtttgtctgtttgtctgttcgtctgtgcgcgctaatctcagaaacgg
+1091625/1
;?@:A?DDHDDAFFBFBH@E>F?GDGHFHGE8?DD:@FB8B8B8=B3B?
@3648629/1
cgaaggtgttgaggcgcttgtggtggtgcacgcgcttgggcagagggaat
+3648629/1
@@?D??DDBFBDABBFFEEE;CFGFADFE@GFIIIIIEBECCBCDBDCC@
@5195844/1
ggatggagtgagcacgggctctgtgcctggctcccatgtcacggtagcac
+5195844/1
CC@FFFFFHHHGHIJIHIJJJJJHIJJJGIGHHIJEIGIIIIIJHIIJJI
@39531/1
tggtgcacgcgcttgggcagagggaatctgattgtgctgttgtggaactg
+39531/1
CCCFFFFFHHHHHJJJJJJJIJJJIJJJJJJJJJIJJJJIJJIJJJJJJJ
@5196040/1
ggcgcttgtggtggtgcacgcgcttgggcagagggaatct
+5196040/1
@@<BDDD:CF1FFD?CB:A211CGEB7?BGA1BC67@=C;
@6735907/1
gcgcttgtggtggtgcacgcgcttgggcagagggaatctgattgtgctgt
+6735907/1
CCCFFFFFHHHHHIIJIJJJJJIJJJJJJJJJJJJJJJJJJJJJJJJJJJ
@5695240/1
gctagccgggcggatgtatggtagtagctaactcg
+5695240/1
C@CDFFFAHAHHH<FH<9DFGGGHFCBGEHEGHI@
@7236263/1
cgggacttagccacaatctggtctggagagaagatcctcatcttgtatag
+7236263/1
C@@FFFDDFHDFHIIGEEFEGADFGHII@F;FECGIFGGHCHIEFGGIIF
@39731/1
ctccaatccaaaccgtttgaaatctcggttttgcgagtacttcatattag
+39731/1
CCCFFFFFHHHGHGGIJJJGGIIIJJJJJJJJJJJFH@FHGIGGIIJIJI
@585012/1
ggagtgagcacggctctgtgcctggctcccatgtcacggtagcactgag
+585012/1
11=?DDDB?DD@@E182:2<FEEEEE;1?D@BCEEDD?D08.??BD>BD
@4679800/1
aactgcttcacctgtggccggcggcacgcagacgccttgatgacctccac
+4679800/1
CCCFFFDFDFFHHIHIIJJJIIGGIIHJJJJHHFFDACDDDDEDDCDDDD
@585126/1
gtgcctggctcccatgtcacggtagcactgagtgacggcacctccgacac
+585126/1
@B@FFFFFHHHHHJIJJIJJIJGGIJJIJJJJCGHIIHJJJJJJJJJIII
@4679834/1
acagcatacataataaaattagaggaagt
+4679834/1
@<<BDDDDHHAFD<FDGEHGIC<<AA3CF
@2622088/1
cctggctcccatgtcacggtagcactgagtgacggcacctccgacactga
+2622088/1
@C@DDDDFDHHHDHIJIIGGHGIJFIGGEGHHIBHFGDHEGHIGIEEHGG
@7236714/1
gcagagggaatctgattgtgctgttgtggaactgcttcacctgtggccgg
+7236714/1
@?@FDDBDHBFDHFHDBEADDHFACB<FEDEFHGGHIIIEHEBDD@FHGG
@5695786/1
caccagtggtcttcttgaacttcttcaattgacgcaagaagtaccagaaa
+5695786/1
@<@ADDDDH>FFH<@GB>GAHI>BHHDBFEGGIIII>GCCEFGGGBDHGG
@5695850/1
gccagatgccaaagttcttgatcttcactgggctcttctctgggatttcc
+5695850/1
@@?DDDDDDHHDHEHIGHGGIGDFEEHHC>;A8CEGHGEEAGGIIIIHIF
@4170044/1
gctgggcctcttgtatgcgaaggtgttgaggcgcttgtggtggtgcacgc
+4170044/1
1=?DDD?DFDFFDFFFBFFA:CF:9EFGFFCFFFIIFII;=FF;CEEC;=
@2622448/1
gccagatgccaaagttcttgatcttcactgggctcttctctgggatttcc
+2622448/1
CCCFFFFFHHHGHJJJJJJJJJJJJJJJJIGIJJJJJJJJJJJJJJJJJJ
@2622522/1
ctggagagaagatcctcatcttgtatagaggaggcttgggctcgctctcc
+2622522/1
CCCFFFFFHHHHHJJJJJJJJJJHJJJJJJJIJJJJJFHIJJJJJIJJJJ
@5696049/1
agcatacataataaaattagaggaagtaggtgctgggcctcttgtatgcg
+5696049/1
CCCFFFFFHHHHHJJJJJJJJJJJJJJJJJHIIJJJJJJJJJJJIJJJJJ
@1613724/1
tacataataaaattagaggaagtaggtgctgggcctcttgtatgcgaagg
+1613724/1
CCCFFFFFHHFGHIJJIJJHIIIJJJFHIIJGJGIJJJJJJIJJJIEDGH
@7237197/1
tgctgggcctcttgtatgcgaaggtgttgaggcgcttgtggtggtgcacg
+7237197/1
@@@DDFFFHHGHHJJJIIJJDEGGGHIIJHJJIJJIIJHIJFIF;CGHIH
@4170716/1
aggcgcttgtggtggtgcacgcgcttgggcagagggaatctgattgtgct
+4170716/1
CCCFFFFFHHHHHJJIIJIJJIJJJJJJJIJJJJJJIJJJJJJJJJIHHF
@7237311/1
cttgggctcgctctccgaagggagcttgcggccgatgacctcatactcct
+7237311/1
B@CDFFFFHHHHHJJJJHIJJJGJJJJJJIJJJJJJHDHHHHFFFFFFEE
@6737757/1
atacataataaaattagaggaagtaggtgctgggcctcttgtatgcgaag
+6737757/1
@?@DDBDDFDDDHGGIHHID;DEAFHG9CFEEE?FHIIEGIGEGIGGDHH
@5696504/1
cactgagtgacggcacctccgacactgaggtcacggtactcgcggtacat
+5696504/1
@@@DADFADFFBHIIIIIIIBDFDFHAFDBGHGG<@7BFCFCAAEHDDEF
@7237492/1
cttcttcaattgacgcaagaagtaccagaaacgggacttagccacaatct
+7237492/1
CCCFFFFFHHHHHJJJJJJJJJIJJJJJJJJJJJJJJJJJJJJJJJJJJJ
@6224917/1
gccagatgccaaagttcttgatcttcactgggctcttctctgggatttcc
+6224917/1
CCCFFFFFHHHHFIHIJJJJJJJJJJJJJJHIJJJJJJJJJJJJJJJJJJ
@1614363/1
ggtgttgaggcgcttgtggtggtgcacgcgcttgggcagagggaatctga
+1614363/1
?<=DBDDDHD<CFAGHFDHG@DCGHGGIDGGEGDHGIIIGHEB9BDDFD@
@7237664/1
caccagtggtcttcttgaacttcttcaattgacgcaagaagtaccagaaa
+7237664/1
CCCFFFFDFFHHFIJJIIGEIIIGEIGIIHJJGIGIIJIJIFHHIJJIII
@1614392/1
gtggtgcacgcgcttgggcagagggaatctgattgtgctgttgtggaact
+1614392/1
@@<DDDDEHHHFGIIIJJJGIIIFJAHGGGIHIGGDDGHIGIIFEHIGGI
@6225190/1
ccgacactgaggtcacggtactcgcggtacat
+6225190/1
CCCFFFFFHGHHHJJJJJJIIJIJJJJIIJII
@5696832/1
ggcagagggaatctgattgtgctgttgtggaactgcttcacctgtggccg
+5696832/1
CCCFFFFFHHHHHJJIJJJIJJJJJJJJJJIJJJJJJJJIJJJJJJJJJJ
@6225371/1
ggaagagattccatttcccgtttagcagcttcatccagaggcaagcgctc
+6225371/1
@@@D?BD;CBFFDDGFHIGEACFEIGBHCHGIIIIIIIB@DGF@FAEBEH
@7238002/1
gtggattttaatgttattattacagcatacataataaaattagaggaagt
+7238002/1
@BBFFFFFHHHHHIIJJJJJJJJJJJJJJJJJJJJJJJJJJJJJJJHIJG
@6738531/1
ccttgttgttaagaggtgttacctgcaacttggccaggttagggccaaca
+6738531/1
C@@FFFFFHFGGGGIIAEIIGHGHJEIJIIJJIIJJIJDGGIIIIIJJJG
@6738614/1
ctgagcgagactcataacgcagccagatgccaaagttcttgatcttcact
+6738614/1
CCCFFFFFHHHHHJJJJJJJJJJJJJJJJJJJJJJIJJJJJJJJJJJJJJ
@39766/1
gggcagagggaatctgattgtgctgttgtggaactgcttcacctgtggcc
+39766/1
CCCFFFFFHHHHHJJJJJJJIJJJJJJJJJJJJJJJJJJIJJJJJIJJJJ
@587452/1
gcctcttgtatgcgaaggtgttgaggcgcttgtggtggtgcacgcgcttg
+587452/1
CCCFFFFFHHHHHJJJJJCHHHIJJJJJJJJJIJJHIIGHIJJJJJHFFD
@6738727/1
gcactgagtgacggcacctccgacactgaggtcacggtactcgcggtaca
+6738727/1
CCCFFFFFHHHHHJJJJJJJJJIJIIJJIJJHIIJJJGHJJJJJJHHFFF
@2115798/1
ggagagaagatcctcatcttgtatagaggaggcttgggctcgctctccga
+2115798/1
CCCFFFFFHHHHHJJJJJJJJJJJJJJJJIJJJJJIJJIJJJIJJIIJJG
@1092636/1
gacgcaagaagtaccagaaacgggacttagccacaatctggtctggagag
+1092636/1
@@?DFFFFHGGAB?GGHGGGGCEEBGH<F<FCDDCEHHGEG<?FEHCHAF
@5197002/1
gtcttcttgaacttcttcaattgacgcaagaagtaccagaaacgggactt
+5197002/1
CCCFFFFFHHHHHJJJJJJJJJJJJJJJJJJIJDEHIJJJJJJJIJJJJJ
@7239014/1
acggcacctccgacactgaggtcacggtactcgcggtacatgttgtgtac
+7239014/1
CC@FFFFFFGFHHHIJIJIJJDGGIJIHIJGJGIGIAGHIIJGIGEEEHG
@7239016/1
gcactgagtgacggcacctccgacactgaggtcacggtactcgcggtaca
+7239016/1
CCCFFFFFFHHHHIIHIIJIJJIJJJJGHGGFGHJIHIIJJJGIJH=BEB
@3151118/1
acttggttcatcttttgaagattctgatattgatagttttttcattccct
+3151118/1
@@@FFFADFFHHGGJJIJGHIHJIJJEIHIJJIIGIHIIIGIGGIIIIHG
@7239039/1
cagtggtcttcttgaacttcttcaattgacgcaagaagtaccagaaacgg
+7239039/1
@@CDDDDFFFFHGIIIEIGCIHIGIJGHHIIJGGAHJIBFAEHJJJJIJJ
@40739/1
ggtgttgaggcgcttgtggtggtgcacgcgcttgggcagagggaatctga
+40739/1
BBBDFFFFHHHHFGIJJJIIJJDFGIIIIJJIJIGGIGIGFHHDFFFFEE
@3649922/1
ccacaatctggtctggagagaagatcctcatcttgtatagaggaggcttg
+3649922/1
@@@FFFFDFHHHGIIIGIDHGGI@HGAGIGEDHIIIIGIIGIIEHEHGC@
@40766/1
gtggtgcacgcgcttgggcagagggaatctgattgtgctgttgtggaact
+40766/1
?@@F;DDDHHHDFIGGIHIGAADCAGGHGIIECHGGHIGGCCG=@D;CCA
@7759512/1
gtagcactgagtgacggcacctccgacactgaggtcacggtactcgcggt
+7759512/1
CCCFFFFFHHHFHJJJJJJJJJJJJJJJJJJJJJHIJJJJIIJJJJJHFB
@588736/1
gatggagtgagcacgggctctgtgcctggctcccatgtcacggtagcact
+588736/1
C@@FFFFAFFHFFIBFIIEIIIGFHIGIGGIIIIIIIGIIIIGHGIIIIG
@6739988/1
ctcccatgtcacggtagcactgagtgacg
+6739988/1
?@@DA=:B=??8FF2<CFF@GF<9AEAH?
@7239290/1
gtctgttcgtctgtgcgcgctaatctcagaaacggctgatccgagttgga
+7239290/1
CBCFFFFFHHHHHGHJJJJJJJJJJJJJJJJJJJJJJJIJJJJHIGIHHE
@5197510/1
gccagatgccaaagttcttgatcttcactgggctcttctctgggatttcc
+5197510/1
@<@DDDDDHFGG?FFHBGIECHHIGEHIIECC=GHGHBHEHIGDGFFF>D
@2116625/1
gtggcgcacagggcacgcttgcgcatgacatctatacatgccattggcgt
+2116625/1
CC@FFFFDFH>DFGGIIJJGIIJJIJIJJGIGIJIJIGGGCHGIJGGGHI
@41035/1
aattgacgcaagaagtaccagaaacgggacttagccacaatctggtctgg
+41035/1
CC@DFFFFHHHHHJI<EEHIIHGIJIIJIIIIHIIIGGIJGIJGHFFHII
@1093556/1
cttgaacttcttcaattgacgcaagaagtaccagaaacgggacttagcca
+1093556/1
@B@DDEFEHHHHHJJJJIJJJJJJJIJJHG>FHHIJJGJIGGICHGHGGH
@7239481/1
gcaagaagtaccagaaacgggacttagccacaatctggtctggagagaag
+7239481/1
@@?ADDFDHDD?FBFGG@EGHGGEEFGA>GGGDHFDD@FHEGDDFIGEC@
@2116835/1
cccgtttagcagcttcatccagaggcaagcgctccaagttgcttggaggc
+2116835/1
CCCFFFFFHHHHHJJJJJJJJJJJJJJJJJJJJJJJJJHIJJJJJJIJJJ
@589154/1
gttgaggcgcttgtggtggtgcacgcgcttgggcagagggaatctgattg
+589154/1
BBBFFFFFHHHHHIJJGIHFHGJIJJJJJJJJJJJJIIJJHGHHFFFFFF
@2116900/1
gtttcttggcatctatagatgtcggtggcgcacagggcacgcttgcgcat
+2116900/1
?@1B?DD;???CADHIIFGH9AFBG@EG;EF<@FDGGGEGDH@CFHGGGH
@2117087/1
ggaagtaggtgctgggcctcttgtatgcgaaggtgttgaggcgcttgtgg
+2117087/1
CCCFFFFFHHHHHJGIIHIJJJJJJJIIJIIJJDFHHIIJJIJIIIIIJI
@4172241/1
gcgagactcataacgcagccagatgccaaagttcttgatcttcactgggc
+4172241/1
@@@DDDDEDHHFHIIDBGHIICHHIEHHFDHFHII@DHHGHIGHIIGHG?
@2117300/1
accagtggtcttcttgaacttcttcaattgacgcaagaagtaccagaaac
+2117300/1
@<;DDA;BFFB?AEGFBBEHGCCEEHEFGIIIIGGBEGA@:?FBBHGC>F
@41646/1
tggtcttcttgaacttcttcaattgacgcaagaagtaccagaaacgggac
+41646/1
@@CFDDFFHHFHHIJIJJJJJJJJJJJIJJJJJIJGHGIIIIJJJJJIDH
@6741309/1
gttgtggaactgcttcacctgtggccggcggcacgcagacgccttgatga
+6741309/1
CCCFFFFFHGHHHJJJJJJJGIHJJJJJJJJJJJGDFFDEDDDDDDDDDE
@5697817/1
gtcacggtagcactgagtgacggcacctccgacactgaggtcacggtact
+5697817/1
@CCFFFFBFHHHHJJJJGIJJJIJIJJJJJJJJJJJJIIJFHIJIJIIHH
@2624326/1
gtgttacctgcaacttggccaggttagggccaacagattgtttgagatgt
+2624326/1
@@@FDDDDFBFDHBEH>CHECCGAEHGGEIIIEHDD@DGEBBF@BFDHGI
@2624337/1
ctgtggccggcggcacgcagacgccttgatgacctccactttgatgatct
+2624337/1
CCCFFFFFHHHHHJJJJJJJJJJJHHHHFFFFFFEEDEEDDDDDDDEFDE
@2624425/1
gggtgaggcataacggggtgggttttacagactagaacccaccccgctat
+2624425/1
@CCDFFFFGHHHHJJJJJEGHJFHJJJJJJJJJJJJJJJJJJJJJHFFDD
@1615363/1
gagtgacggcacctccgacactgaggtcacggtactcgcgg
+1615363/1
?@?4A2ADHAFFHBGGICFEHCGDF@:?@BGGII:BFBHG6
@4173138/1
gtgctgttgtggaactgcttcacctgtggccggcggcacgcagacgcctt
+4173138/1
CBBFFFFFHHHHHJJJJJJJIJJJJJJJJIJJJJIJJHHFFDDDDDDDDD
@6226938/1
cgggacttagccacaatctggtctggagagaagatcctcatcttgtatag
+6226938/1
CCCFFFFFGHHHHJJJJJJJJJJJJJJJJJJIIJJJJJJJJJJJJJJJJJ
@42275/1
gtgcacgcgcttgggcagagggaatctgattgtgctgttgtggaactgct
+42275/1
CCCFFFFFHHHHHJJJJJJJJJIJJJJJIJJJJJJJJJJJJIIJJJJJJJ
@4682350/1
gcttgcaatgatctttccttcttctcttttttctcctttcttttgcgagc
+4682350/1
<?@DDDD8DF:CDAEEGGIIEGHIIIIIIIIIIIGEFGGIIEHIDCEGBH
@2624691/1
catacataataaaattagaggaagtaggtgctgggcctcttgtatgcgaa
+2624691/1
CCCFFFFFHHHHHJJJJJJJJHIJHJJJIIJJJJJJJJJJJJGIJJJJHH
@4173445/1
gtggtcttcttgaacttcttcaattgacgcaagaagtaccagaaacggga
+4173445/1
@@CFADEBHFHHFIGGHIJGIGHGFEIGHGEHIGEIIFGHIGBFGIEDA?
@4173449/1
aataaaattagaggaagtaggtgctgggcctcttgtatgcgaaggtgttg
+4173449/1
@@@DDDDD:DFAFF<CFFIIF:FFBFGIIFFIFIFGIFIIIDFEGFEFFI
@1615701/1
gggaatctgattgtgctgttgtggaactgcttcacctgtggccggcggca
+1615701/1
@@@DDEDFGA?FHBGGGIIHHCGGHGIIGHIGIGGFHHJJIJIJIIIGFB
@1615857/1
atcttgtatagaggaggcttgggctcgctctccgaagggagcttgcggcc
+1615857/1
?@?DDDDDHHHFFBHGIIDHCGG>;BFEHECGCH?F:@E=AF@;3CEHAD
@591338/1
gccagatgccaaagttcttgatcttcactgggctcttctctgggatttcc
+591338/1
CCCFFFFFHHHHHIGIJJJJJJJJJJJJJJIJJJJJJJJJJJJJIJJJJJ
@6227777/1
tggaactgcttcacctgtggccggcggcacgcagacgccttgatgacctc
+6227777/1
@@@FFFFFGDFFHJIIJIDGIGIIJJJIIII<EBDEFDDEBDDDDACCCC
@4173981/1
ccctaatagagacgatttcaccagtggtcttcttgaacttcttcaattga
+4173981/1
CCCFFFFFHHHGHJJJIJJJJJJIHHFHIIIJIJJIJJJJJJJJJJJJJI
@591649/1
gggctctgtgcctggctcccatgtcacggtagcactgagtgacggcacct
+591649/1
CCCFFFFFHFHHHIJIIJJJJIJIIJJJJHIJIJJIJGIFHGIGIIIIHI
@2117580/1
catcaatttatcttcaaatgacgacaccacagttccagtctcaggcacat
+2117580/1
@@@FDD>DHHHHHD@FGEEGEHIIBGIIIGEHHGHGCGHEGHIIIE;F3?
@4174380/1
gttgtgtacacctgagcgagactcataacgcagccagatgccaaagttct
+4174380/1
?@@DADBBD=A22CCGIHAHGHIIIIIGIIIGDGH@GEHIGHHEHIHEGG
@2117650/1
gtgctgggcctcttgtatgcgaaggtgttgaggcgcttgtggtggtgcac
+2117650/1
CCCFFFFFHHHHHJJIJJJJJHIIJCHGHIIJJJJJJJJJJJHIHGHIJJ
@591933/1
ttgttatgtcgatgtcgaacccaaaaatgtaattaactttttttttgtct
+591933/1
CCCFFFFFHHHHHJIJJJJJJJIJJJJIJHHIIJJJJJJJJJJJJJIEHH
@5197958/1
tgagaaaaaaggtaaatctactatattttaaactgaaaaattcttgggta
+5197958/1
CCCFFFFFHHHHHIJJJJJJJJJJJJJJJJJJJJJJJJIJJJJJJJJJGI
@6743239/1
ggcagagggaatctgattgtgctgttgtggaactgcttcacctgtggccg
+6743239/1
?@@DBB?DD:B?CCECCEB<AFHHAFCA?EGGGGIIIGGFHGDHBGHIBD
@592080/1
gtaggtgctgggcctcttgtatgcgaaggtgttgaggcgcttgtggtggt
+592080/1
@@CFFEFFHHHGDHIJJJJIGIJJJIIJJDGGFHHIJIJJJJJHIJHIJ@
@3650855/1
agagggaatctgattgtgctgttgtggaactgcttcacctgtggccggcg
+3650855/1
CCCFFFDFG:FHHJJJIIJIJIJJIIJIIIJJJJJJJJJJJJJJJJJJJI
@5198331/1
tgaggcgcttgtggtggtgcacgcgcttgggcagagggaatctgattgtg
+5198331/1
<<@DB?DDHFDHD=<ABFFHBBFGAD?FHDHI>A;CCHIHHFFFEEDBBB
@7760697/1
gtcacacggtagcggaaggtgggttcgtgaatcatgccctcaatctgcac
+7760697/1
C@CFFFFFGHDHHGJJIIE?DGG?BGHFGHIGEIGEGIGIIJIGHIGGGI
@2118159/1
cttcacctgtggccggcggcacgcagacgccttgatgacctccactttga
+2118159/1
CCCFFFFFHHHHHJJJJJJJJJJIJJJJHHFFFEEEEEEEDDDDDDDDDC
@7760759/1
gctagtacttgctcgaataggaagtaatggaattttttgaccaactggaa
+7760759/1
CCCFFFFFHHHHHJJHGFGIJHIJIJJIGIJJJJJJJIIIIJJJJJIJIJ
@1094383/1
agaggaagtaggtgctgggcctcttgtatgcgaaggtgttgaggcgcttg
+1094383/1
CCCFFFFFFHHHHJJIJJJJJJJJJIHIJJJJGGHIBHGHIIJJFIJJJG
@43766/1
gttgttgaggcgcttgtggtggtgcacgcgcttgggcagagggaatctga
+43766/1
CCCFFFFFHHFHHJJJIIJGHHGHIJJJJJIJJJJJJIJIJHHEFFFFFC
@5198601/1
cttcacctgtggccggcggcacgcagacgccttgatgacctccactttga
+5198601/1
CCCFFFFFHHHHHJJFIJJJJJIJIIGJHHFFFDEEEEEEDDDDDDDDDD
@43833/1
cactgagtgacggcacctccgacactgaggtcacggtactcgcggtacat
+43833/1
CCCFFFFDHFHHHJJJJJJJJJJJJJJIJJHIJGJIFFHJJJIJHBDEFE
@1094572/1
atctgattgtgctgttgtggaactgcttcacctgtggccggcggcac
+1094572/1
:?;DBABD>==?DGCFEHCEEGEFG?CFH@@AGGGIB?DGG6?6:<<
@7240446/1
gtcacggtagcactgagtgacggcacctccgacactgaggtcacggtact
+7240446/1
CCCFFFFDDFHFHGHJGFFHBFHGHIIIGHBDFHIHCH@FBCH@FA5@EA
@5198757/1
gtcctttctaaggttctaaactatatctgtaccaaatttcaaccaaatcc
+5198757/1
CCCFFFFFHHHHHGHJJJJJJJJJJJJJJJJJJJJIJJJJJJJJJJJJJJ
@7761074/1
catctatagatgtcggtggcgcacagggcacgcttgcgcatgacatctat
+7761074/1
@@@?DDD?B<?FHFIECC>:@EHIDC@FFHIIGIGGEEHGGIDIIIIIFF
@5198867/1
gccagatgccaaagttcttgatcttcactgggctcttctctgggatttcc
+5198867/1
CCCFFFFFHHGHHJHHJJJJGIJIJJJJJJGIIJJJJJJJJJJJJJJJJJ
@1094848/1
agcatacataataaaattagaggaagtaggtgctgggcctcttgtatgcg
+1094848/1
@@@DDDDDHFFHFGGIIIIII@F9FGEFDFAAEGGHGGGGGHHGHEGHII
@7240696/1
agagggaatctgattgtgctgttgtggaactgcttcacctgtggccggcg
+7240696/1
CCCFFFFAHHHHHIIJFHIJIFHJHIGIJIJJJJIIJJJIGIJIIIIGIJ
@3153236/1
ctgttgtggaactgcttcacctgtggccggcggcacgcagacgccttgat
+3153236/1
??@DDFDDHFFFFGHIIIGGGEFHFIHIGIIGIIIHE>8B>ABB@=?CCA
@2118978/1
gcaagaagtaccagaaacgggacttagccacaatctggtctggag
+2118978/1
@@@BD;BDA:ACFGHHGIIG>HICHEFCEHBFAGHIGIDFDDGDG
@2118998/1
gtggtcttcttgaacttcttcaattgacgcaagaagtaccagaaacggga
+2118998/1
@C@FFFFFHHHHGIJJJJJJJJJJJJJJJJJJJJJJGIJJJJJJJJJJJJ
@7761692/1
cgtgccttttattgcttggtgagacacgagataaaagtccaattcagacg
+7761692/1
@@@DDDFFHGFHGJCIJIIGIIJIIIIJIIJGIGJJGGHIJGHJIJJJJJ
@3652029/1
ggcgcttgtggtggtgcacgcgcttgggcagagggaatctgattgtgctg
+3652029/1
@C@FFFFFFHFFDGHIGIGEDEGIGHGHHJJGIJIIJIJIHGGGEIIGIF
@7241342/1
tgtgaaactgcgacaccttgtggctgtgacttgtagtcaaggtggagatt
+7241342/1
CCCFFFFFHGFHGJIGIIJJIGIJJJFHIJJIGGIGHEFGHIGHIJJHHI
@44860/1
cacggtagcactgagtgacggcacctccgacactgaggtcacggtactcg
+44860/1
C@@FFDDFFHHHHIIBHIIJGGHIIJIGGGGHIIJIJJHIJJIIFHIIIF
@7241562/1
gggcacagttcctcgacgagcaagtagttcttgaagcacagacacaggtg
+7241562/1
CCCFFFFFHHHHHJJJJJJJJJJJHJIJJJJJJJJJJIIIJJJJJJJJHI
@4174460/1
gtagcactgagtgacggcacctccgacactgaggtcacggtactcgcggt
+4174460/1
CCCFFFFFHHHFHIJIJJJIJJJJJJJJIJJJJJGHJHJJFGGGIIJHFB
@6745414/1
gtcttcttgaacttcttcaattgacgcaagaagtaccagaaacgggactt
+6745414/1
CCCFFFFFGFGHHJIIJJJJJJJIJJJJIGIIJIJJJJJJJJJJJIIIJJ
@4174808/1
ggcagagggaatctgattgtgctgttgtggaactgcttcacctgtggccg
+4174808/1
@@@FFDBDGHAHHIIGIIIHEAFGIIIIBGIIIIGFIDHGGGGGICGGGD
@594439/1
gggattgcccatcaatttatcttcaaatgacgacaccacagttccagtct
+594439/1
CCCFFFFFHHHHHJIIJJJJJJJJJJIJJHIJIJJJJJJIJJJJJJJJJJ
@6745669/1
ggtgctgggcctcttgtatgcgaaggtgttgaggcgcttgtggtggtgca
+6745669/1
@@CFFFFFHFHHGIGIDGHIIJIHHG:CHGIGHIGGGIGHIGEFEHEEHI
@6228644/1
aggcgcttgtggtggtgcacgcgcttgggcagagggaatctgattgtgct
+6228644/1
@@@FDDFFBHDHCFA@CFGGGEIIIIEIIIIGGEGGFHHGHEGGICEEEH
@2625927/1
gcgatgttttacaagggcaggttgaactcacaccattcaatttaaaagaa
+2625927/1
@@@ADDDDHFHBFHDHBGCEG8AEHCDGFEGEGIHEEG@B@@GGH9BBFH
@2626002/1
atacataataaaattagaggaagtaggtgctgggcctcttgtatgcgaag
+2626002/1
@@@DFFFDHFHBHJIJIGGHEEHFEIIFFHGGAGBEDFFIGJGIGIIDDF
@4175219/1
cggtgagggatgcgtgacgtcagcccctacgatcatcactgccgtgtcct
+4175219/1
B@CADDFFHFFHHJHIHIIGGJIIIJJJIHIJJJJJJIJJJJJJHIIJJI
@2626156/1
ctgttcgtctgtgcgcgctaatctcagaaacggctgatccgagttggatg
+2626156/1
@??DDD=2<AFACF@EGHGGIIIIEDE@FGGHHE@FI@B=C5;;@A9?AE
@6746134/1
gaggaagtaggtgctgggcctcttgtatgcgaaggtgttgaggcgcttgt
+6746134/1
@@@FDFDFGGHDFBGHEI<FHIJGHEFIHHHHGIJ?DDFDHHIFGGGII=
@6229061/1
gcacgcgcttgggcagagggaatctgattgtgctgttgtggaactgcttc
+6229061/1
@C@DFADDHHFBFHBHECDHAHIJIJJJGEFHGGGFHIFEDCGHIIIGIC
@6229151/1
caccagtggtcttcttgaacttcttcaattgacgcaagaagtaccagaaa
+6229151/1
CCCFFFDEHHGHGIJIJJJJJJJIIJJJIJIJJIJJIJIIJBGHIIIIJE
@4683904/1
gtgcacaatatccgtgtcgaccactgtgcctggttccacgttatattgga
+4683904/1
?@;DDDDDFFF>DFF;2<@<81<3?BGF>DFF@GGE>FFC0??B9?BEFD
@45819/1
agagaagatcctcatcttgtatagaggaggcttgggctcgctctccgaag
+45819/1
:?7DDBDDB8DDFHIIGEFE<FHHGDH@E<DEE<CD;9?DHGHHIIE:;8
@4175778/1
ggctcccatgtcacggtagcactgagtgacggcacctccg
+4175778/1
?;?BDDD>DDDDD:@?<AE33<<A@AFDCEE@:??B?DD6
@5700020/1
tttttaaactcatattttcatggtaccaagttatgaatttttcaaatcgc
+5700020/1
CCCFFFFFHHGHHIIJJJJJJIIHIGJIGIHGIIJJJJJJJJJJGJIIHI
@6746748/1
gacgatttcaccagtggtcttcttgaacttcttcaattgacgcaagaagt
+6746748/1
@<@BDDDDDAF>HIF>92CCC<EHH@ECHGH@CH<?E?GEGHIIDHGEHG
@2626657/1
tagtagactgcttacttggacctgatccagtttatcttggggaaatgagg
+2626657/1
C@CFFFFFHFHHHGAEIGGIJJJGGIJIHIJJJJJJFHGGIIEIJJJIIJ
@6746943/1
attttaatgttattattacagcatacataataaaattagaggaag
+6746943/1
@CCFDDDEFDFFHGGHGIGAHHIHIIBHIGHH9CEEGGCFHDGEA
@4176139/1
ccttgatgcattgcgtcagaatgcccacctcacgttccgccaattgcttc
+4176139/1
@CCFFFFFHHHHHJJJIIJJJJJJJJJJJJJJJJIJJJJJJJJGGIJJIJ
@4176321/1
gccagatgccaaagttcttgatcttcactgggctcttctctgggatttcc
+4176321/1
@@@FFEFBHHHFHGAEEFIEHFACDHHGGDHG=FGGGGCHEFH@FGEHGG
@1617775/1
gctctgtgcctggctcccatgtcacggtagcactgagtgacggcacctcc
+1617775/1
@@@DDDDDFFDBA32ABAEHGDBFFIBG;?@?:C?<?9?DF68F66CAFE
@2626934/1
ggatggagtgagcacgggctctgtgcctggctcccatgtcacggtagcac
+2626934/1
CCCFFFFFFHHHHJJJJJJJJJJJJJJJJJJJJJJJJJJJJJJJGIJJJJ
@6747333/1
cgcaagaagtaccagaaacgggacttagccacaatctggtctggagagaa
+6747333/1
CCCFFFFFHDFHFIJJIIJJIJJJIJJIJJJIJJJIJJJIIJJIIJJJJJ
@4684641/1
gtggattttaatgttattattacagcatacataataaaattagaggaagt
+4684641/1
@@@FFFFFFHHHHGHIGHGJJJIGJJJEHJIIIGIIIIJGGIIJJIIIG:
@5700609/1
cgcaagaagtaccagaaacgggacttagccacaatctggtctggagagaa
+5700609/1
@CCFFFFFGFHHHIJJJGJJGGIIIJIJJJJJJJJJIJIJIJIGIIGIJJ
@6747646/1
ataataaaattagaggaagtaggtgctgggcctcttgtatgcgaaggtgt
+6747646/1
@CCFFFFFHHHHHJJIHIIHJGJHIJIIJIGIIJJJJJIJJJJIIGIBFH
@3652122/1
gggctgcagatgactgtgcatccttgctagtaagtcctgagccata
+3652122/1
<;?=DD1DFD?C>BFEF?@DFH>B>HEFBHHDFFFFBF9GEFD??F
@6747820/1
gtgctgttgtggaactgcttcacctgtggccggcggcacgcagacgcctt
+6747820/1
@@@FFFFFGFFHHJIIJHGIIJJIIIHGIIJIIIGGIEHFDDCDDDBDDD
@1095784/1
ctcatcttgtatagaggaggcttgggctcgctctccgaagggagcttgcg
+1095784/1
CCCFFFFFHHFHHJIJJJJJJJJIJJJJJJJIIIIJIJJJIJGIJIIIJI
@46800/1
gacgatttcaccagtggtcttcttgaacttcttcaattgacgcaagaagt
+46800/1
CCCFFFFFHHHHHJIJJJJJJJJJJJJJJJJJJJJJJJJJJJJJJJJJJ?
@2119265/1
gccagatgccaaagttcttgatcttcactgggctcttctctgggatttcc
+2119265/1
CCCFFFFFHHHHHJHIJJJJJJJJJJJJJJJJJJJJJJJJJJJJJJJJJJ
@3652270/1
gcatacataataaaattagaggaagtaggtgctgggcctcttgtatgcga
+3652270/1
CCCFFFFFHHHHHJJJJJJJJJJJJJIJJIJIJJJJJJIJJJJIJJJJJG
@596947/1
ctcatcttgtatagaggaggcttgggctcgctctccgaagggagcttgcg
+596947/1
CCCFFFFFHHHHHJJJJJJJJJJHIJJIIJIJJJIJJJIJJJEIIJJJJI
@5200224/1
gtcacggtactcgcggtacatgttgtgtacacctgagcgagactcataac
+5200224/1
CCCFFFFFHHHHHJJJHIJJJJIJJJJIIJ??BDHHIIJJJJJJJJJJJJ
@3154754/1
ctcttgtatgcgaaggtgttgaggcgcttgtggtggtgcacgcgcttggg
+3154754/1
CCBFFFFFHHHHHHIJAFHHGIJJHIJIIJGGIHIHHGGIIGIIHFFFDD
@2119733/1
gagagaagatcctcatcttgtatagaggaggcttgggctcgctctccgaa
+2119733/1
@<@DDBBDDHDFHIEIIIGEHHIEHHIGCHHIIGDBFCGGIIGGHHG:/5
@6748427/1
gtggtggtgcacgcgcttgggcagagggaatctgattgtgctgttgtgga
+6748427/1
=:?D=DD8CFFFFIB@GF;GCEEEFGEG:8?8BF@FFFFFFFIIIICEIE
@3154867/1
gttgtggaactgcttcacctgtggccggcggcacgcagacgccttgatga
+3154867/1
CCCFFFFFHHHHHJJJJJJJIIIJIJJJJJJJJJHHFFDEDDDDDDDDDE
@597239/1
cttcacctgtggccggcggcacgcagacgccttgatgacctccactttga
+597239/1
CCCFFFFFHHHHHJJJJJJJJJJJJJJJHHFFFEEEEEEEDDDDDDDDDD
@3652769/1
gtcacggtagcactgagtgacggcacctccgacactgaggtcacggtact
+3652769/1
CCCFFFFDHHHGHJJIJEHHIJIJJIJJJJJIJIJJJGJIFHGJJJCHHH
@2119844/1
cctcacatgattcatccacaaattccaacccttgcgtttcaaaacaattc
+2119844/1
CCCFFFFFHHHHHJJJJJJJJJJJJJJJJJJJJJJJJJJJJJJJJJJJJI
@597454/1
gggaatctgattgtgctgttgtggaactgcttcacctgtggccggcggca
+597454/1
BCCDFFFFHGFHHDHHIJIJJHIJJIJJJJJJJJJJGJGIJJJJJJJHFC
@3155237/1
tttgtcgagtagagccttagctgcggaatgcttagcttccttcttagagc
+3155237/1
CCCFFFFFHFHHGJJJJJIJJJJJJJGIJJJJJJJJJJIJJJJJJJJJIG
@2120144/1
cagtggtcttcttgaacttcttcaattgacgcaagaagtaccagaaacgg
+2120144/1
@@@DDDFFHFHHHJJJJJJJJJIIGHIJJJIIJJJJIJHIDGIJJJJJIJ
@47644/1
cggtggcgcacagggcacgcttgcgcatgacatctatacatgccattggc
+47644/1
BCCDDFFFHGHHHJJJJJJJJJJJJJJJJJJJJJIJJIJJJJJJJJJJJI
@47652/1
cctggctcccatgtcacggtagcactgagtgacggcacctccgacactga
+47652/1
BCCFFFFFHHHHHJJJJJJGIJJJJJJIJHGIJJJGIJJIJJJIIJJJJI
@3155301/1
cttcggcaatctgccttggttgcggtctttgtataccttcaggtgatcga
+3155301/1
CCCFFDDFFFHDFGGGGGHCGHGIBG?GEGIJIJEEEHGGIGG9BFBA6<
@3653136/1
accagtggtcttcttgaacttcttcaattgacgcaagaagtaccagaaac
+3653136/1
CCCFFDFFHHHHHIIJJJIGIJIJJJJJJJJJJJIJJIJJBGGIGIIJJH
@1096942/1
agggaatctgattgtgctgttgtggaactgcttcacctgtggccggcggc
+1096942/1
?@@BD?DDHHFHFGHIIGIHIJJCCHHGIBHCDGIGJICBGGGHIBEGH?
@5200936/1
gtgctgggcctcttgtatgcgaaggtgttgaggcgcttgtggtggtgcac
+5200936/1
@BCFFFFFGHHGGIJGIIJJJIIJJEFFGIHIIIJJHIJGIJFAHEGGII
@3155451/1
cattttcacaggcaagggatcctaacttcgcaaccactaattccagtgat
+3155451/1
B@@FFFFFHGGGHJJJIIIIIIGJIGIGGIIIIIIJJIIIBIIIGIFGGF
@2120316/1
gtcacggtagcactgagtgacggcacctccgacactgaggtcacggtact
+2120316/1
CCCFFFFFHHHHHJJJJHHJJJJJIJJJJJIIJIJIJIJJIJJJJJHIHH
@47820/1
gcgagactcataacgcagccagatgccaaagttcttgatcttcactgggc
+47820/1
CCCFFFFFHGHHHJJJJJJJJJJJJIJJJJJFHIJJJJJJJIJJJJJIIJ
@3155559/1
aggcgcttgtggtggtgcacgcgcttgggcagagggaatctgattgtgct
+3155559/1
C@CFFDADFFHHDEHCEGGCCFHIJJJGHGCGIGIGGHIJFGIJHCHFEH
@3155784/1
gtagcactgagtgacggcacctccgacactgaggtcacggtactcgcggt
+3155784/1
@C@FDFDDHHFDFFGGIJGIGIIIJGGGIIGDH?BGCHGIIDIIIJJHFE
@1097487/1
ctttactcgaatagtcttttctaacttga
+1097487/1
???D:A?DDBDDD<222CFEAEEEDFB9A
@5201536/1
caaagcattctgggctgcagatgactgtgcatccttgctagtaagtcctg
+5201536/1
CCCFFFFFGFHFFGBHGHHHEH@DFHG?HGHGHIHIGIGHFFFGEGHGHG
@7243364/1
agcgagactcataacgcagccagatgccaaagttcttgatcttcactggg
+7243364/1
@@@DDDFFHHHHHIJJIJIGGIIJJJEHGGIJ??GIEHJIJGJJJJJIGI
@6231030/1
gtctttctagtgcgtccgtctgattctgtgatagtgaatacaagatcgtg
+6231030/1
@?@FDFFFHHFHHIGIGIIGIJJIIJJIFGHGBGBFGCIGGGIIJIGJJJ
@5201710/1
tagaggaagtaggtgctgggcctcttgtatgcgaaggtgttgagg
+5201710/1
@<@BDDAD?ABFFHGIFEB:C;BEGHFE9?EHEG8@@DD9?8?<B
@48556/1
cagtggtcttcttgaacttcttcaattgacgcaagaagtaccagaaacgg
+48556/1
CCCFFFFFHHHHHJJJJJJJJJJJJJJJJJJJJJJJJJIIJJJJJJJJJJ
@5201845/1
ggcatctatagatgtcggtggcgcacagggcacgcttgcgcatgacatct
+5201845/1
<@@DFFFDHHHHHJHIJIFGEHHIJJJIJJJIIIJJJIJJJJJJJJIJHG
@6750034/1
cctggctcccatgtcacggtagcactgagtgacggcacctccgacactga
+6750034/1
@@CFFFFFHHHGHGGIIIJBGFGHIIJJIEHGIIIIEIJJIIIGHGHGIH
@6750108/1
gggcagagggaatctgattgtgctgttgtggaactgcttcacctgtggcc
+6750108/1
CCCFFFFFHHHHHJJJJJJJJJJJJJJJIJJJJJJJJJJJJJJJJIIJJJ
@6750164/1
gtctggagagaagatcctcatcttgtatagaggaggcttgggctcgctct
+6750164/1
C@BFFFFFHHHGHIJJJJJJJIJJJGJJJJIJJJJJJJJJHJIJJGIJIG
@6231376/1
ctgagcgagactcataacgcagccagatgccaaagttcttgatcttcact
+6231376/1
CCCFFFFFHHHHHJJJJJJJJJJJJJJJJJJJJJJHJJJJJJJJJJJJJJ
@4177802/1
atctgattgtgctgttgtggaactgcttcacctgtggccggcggcacgca
+4177802/1
CCCFFFFFHHHHHJJJJIJJJJJJJJJJJJJJJJJJJJJJJJJJHFFDDD
@5202231/1
tgaggcgcttgtggtggtgcacgcgcttgggcagagggaatctgattgtg
+5202231/1
C@CFFFFF>FHHHIDGBFGIIBD@GHGIIIGHGH;FIG<EHFHHB@DDCD
@6750480/1
ccacaatctggtctggggaaaagatcctcatcttgtatagaggaggcttg
+6750480/1
C@@FFFFDHGHCFGGIIIIIIGIGGECFGHIIIHGHIHGDEGGGIDBDG:
@6750486/1
caccagtggtcttcttgaacttcttcaattgacgcaagaagtaccagaaa
+6750486/1
CCCFFFFFHFHHHJJJJJIJJJJJJJJJJJIJJJJJJJJJJFGGJJJJIJ
@5701307/1
tggagagaagatcctcatcttgtatagaggaggcttggg
+5701307/1
8?@?DBDBFHDDDGGBGHHHD>EHECHICDFHEHII?BD
@6750567/1
gcatacataataaaattagaggaagtaggtgctgggcctcttgtatgcga
+6750567/1
CCCFFFFFHHHHHJJJJJJJJJJJJHJJJIIIJJJJJJJJJJJHJJJJJI
@5202547/1
ggttgtcctgcagagcttgccacatcttgtaagcagcctgacgcttagca
+5202547/1
BC@FFFFFHHHHHIJJJJJJJJJJJJJJJJJJJJJJJJJJJJJJJJJJJJ
@7764388/1
ctgtggccggcggcacgcagacgccttgatgacctccactttgatgatct
+7764388/1
BCCFFFFFHHHHHJJJJJJJJJJJHHHHFFFFFFEEDEEDDDDDDDEFDE
@6750842/1
cctgcctcacatgattcatccacaaattccaacccttgcgtttcaaaaca
+6750842/1
@<@DFFDDHFDHDFHG:CIHIGIICFHHIHIIHBHIGIIHFGIIGHEHII
@6750935/1
gacgcaagaagtaccagaaacgggactta
+6750935/1
@@@DAD@@;DA2CAFHIEGGIAD@??DDG
@4178506/1
gtactaacgatcaaatcgatcatgggtccataatcattcctggaa
+4178506/1
@@@?DDDDFD?;CDDF<?C9GBFEGI9C3<C@FGDCGD@FGE@GF
@1618602/1
agacgatttcaccagtggtcttcttgaacttcttcaattgacgcaagaag
+1618602/1
CCCFFFFFHHHHHJJHIJJJIJJJJIJJJJJJJJJJJJJJJJJJJJJJII
@5203109/1
cgattgacatgaaacaaacactaaatgtaaatttaagcatcccacaatat
+5203109/1
CCCFFFFFHHHHHJJIIJJJJJJJJJJIIJIJJJJJJJJJJJJJJIJJJJ
@49524/1
agcactgagtgacggcacctccgacactgaggtcacggtactcgcggtac
+49524/1
@C@FFFFFHDFHHJJIIHGIIHIIJGHIGHIIHFGIGGFGHIJGIHHFEF
@5203309/1
gccagatgccaaagttcttgatcttcactgggctcttctctgggatttcc
+5203309/1
CCCFFFFFHHHHHJGIJJJJJJJJJJJJJIHIJJJJJJJJJJJJJJJJJJ
@2628800/1
ccagtggtcttcttgaacttcttcaattgacgcaagaagtaccagaaacg
+2628800/1
CCCFFFFFHHHHHJJJJJJJJJJJIJJJJJJJJJJJJJJHIJJJJJIJJJ
@2120864/1
ggtgcacgcgcttgggcagagggaatctgattgtgctgttgtggaactgc
+2120864/1
B@BFFFFFHHHHHIJJJJJJJIJJJJJJJJJJIIJJJJJIIIIJIJJIJJ
@1619081/1
gtagcactgagtgacggcacctccgacactgaggtcacggtactcgcggt
+1619081/1
@@@DFDDDDHHFDGIHI8@?CFGC@GIHADGGGIIDHIII6=8CHIIFED
@7765384/1
cgcaagaagtaccagaaacgggacttagccacaatctggtctggagagaa
+7765384/1
C@@FFFFFHFFHDEHJJJJIIEHIIJIGGIIIIGGIIIJJJJJIIIIJGJ
@3156158/1
agcactgagtgacggcacctccgacactgaggtcacggtactcgcggtac
+3156158/1
CCCFFFFFHFHHHJJJJJJJJJJJJJJJJJJJFHJJJJGGIJJJJJHDFF
@50188/1
cgcagccagatgccaaagttcttgatcttcactgggctcttctctgggat
+50188/1
CCCFFFFFHHGHHJJJJJIIJJJJJJJJJIJJJIIJJJJJJJJJJJJJHJ
@3654587/1
gactgatcagccggagcagctccggtaagtttgtcgagtagagccttagc
+3654587/1
=?@DDFFDHHGHHJGIGIIIGEHIGHGIFGHGHEHGCGFCG=CBFHHIJJ
@6752351/1
gccagatgccaaagttcttgatcttcactgggctcttctctgggatttcc
+6752351/1
CCCFFFFFHHHHHJIJJJJJJJJJJJJJJJJJJJJJJJJJJJJJJJJJJJ
@2121659/1
gaggaagtaggtgctgggcctcttgtatgcgaaggtgttgaggcgcttgt
+2121659/1
@<@D=?;DB?ADHBHI<FEFFHGGEFCG<BG=GIIBBFGABFF6AE<BGE
@598899/1
ctccaacttgatacaagcttctcggaca
+598899/1
@@<DBDD?DCD<F<@CABEHFHE?BHIE
@598947/1
gcaagaagtaccagaaacgggacttagccacaatctggtctggagagaag
+598947/1
@@@FFFEDFDHHHIEHIIIGIAHIGIIIIECHGIIFII>GHHIGGIIEEC
@4685584/1
ggcacctccgacactgaggtcacggtactcgcggtacatgttgtgtacac
+4685584/1
CCCFFFFFHHHHHJJJJJJIJJJJJIIJJJJJJJHIJJJJJJJIIHIJ?=
@6752638/1
gccagatgccaaagttcttgatcttcactgggctcttctctgggatttcc
+6752638/1
?@@FFFFFFHGHFIIIIIII9FHIIIIICBGCEHIIIEFCFFEHG>BGHI
@3156712/1
aggcgcttgtggtggtgcacgcgcttgggcagagggaatctgattgtgct
+3156712/1
CCCFFFFFHHHHHIJGIJJJJJJJJJJJJJJJIJJJGGIJJJJJJIIHHH
@3156735/1
gcataacgggccgcgactccgccctcttcctcgggttggaatgattctgg
+3156735/1
CCCFFFFFHHHHHJJJJJJJJJJJJJJJJJIIJHHHFFDEDEEDDEEDED
@4685749/1
ctttactcgaatagtcttttctaacttgaacagtgcgatgttttacaagg
+4685749/1
@@@DD>BDBH>DFEAEA<A94ACC:CBBDCGAG:C9:A@DGGDGBBADCB
@6752875/1
ctgttgtggaactgcttcacctgtggccggcggcacgcagacgccttgat
+6752875/1
BCCFFFFFHHHHHIJJIJJJJJIHIIJIJJIIJJJHHFFFDEDDDDDDDD
@6753074/1
gtaggtgctgggcctcttgtatgcgaaggtgttgaggcgcttgtggtggt
+6753074/1
CCCFFDEEHHHHHJIJIJJGIIJJJJJJJFHGIJJJJJJJJJJGIJFHIA
@3157130/1
tctggagagaagatcctcatcttgtatagaggaggcttgggctcgctctc
+3157130/1
@@@DDDDB?HH>3EACDEHGHIIIBDEHECCGEF:DHE6DBF@DFH@2C@
@50886/1
gttgaggcgcttgtggtggtgcacgcgcttgggcagagggaatctgattg
+50886/1
@@@FDDFDGDHHHJIGEEHGHGIJGIJJJJIJIIIIHHII>EHHFFFDFE
@6753277/1
cacttcttgacatagtactcttccctcg
+6753277/1
@8@DDBDDD?ADCCA<CC<:CIC<FCA@
@4686143/1
gtaggtgctgggcctcttgtatgcgaaggtgttgaggcgcttgtggtggt
+4686143/1
CCCFFEFFHHHHHJJJJJJJJJJJJIJJIFGHHJJJJJJJJJJIJJJJJE
@5701572/1
ggagtgagcacgggctctgtgcctggctcccatgtcacggtagcactgag
+5701572/1
@@CFDDFFHHHGHIGHIJGFHIJJJJIIJJJIIJGIIJJJJGIJGIIJGH
@4686345/1
ctggagagaagatcctcatcttgtatagaggaggcttgggctcgctctcc
+4686345/1
CCCFFFFFHHHHHJJJJJJJJJJJJJJJJJJIJJJJJBGIIJJJIJJJJJ
@600032/1
ggtggtgcacgcgcttgggcagagggaatctgattgtgctgttgtggaac
+600032/1
BC@FFFFFHHHHHJJJIJJJJJIIEIIJJJJJIJJJHIJIIJIJHHJJJJ
@4686600/1
tgaaacaaacacttaatgtaaatttaagcatcccacaatattatattcgt
+4686600/1
@@@DDDA?B?DDBF>EFGEB:FHHF@HEEHH<9EEFCGI<F@BH9BDHD?
@7766711/1
cactggttcaaattcaaataaaatcactctgcaatcctgcctcacatgat
+7766711/1
CCCFFFFFHHHGHJJIFEHIIIJJJJJJJIJJIJIJJIJJJJJIJJJJJD
@6233341/1
gctctgtgcctggctcccatgtcacggtagcactgagtgacggcacctcc
+6233341/1
CCCFFFFFGHHHGIIJIIJIJJJIGIIJJJFEIJIGIDHEIGGIIHDDFI
@4686849/1
ggagagaatgaatctaactttggaagttatgtgttacattccttctacaa
+4686849/1
@C?DDFF?FHFFDHIJBEEEHEHA@><CEHH9ACFGHG4CGBDFHIJBGH
@3158172/1
ggcaatctttgcatggaatgttatctccaactcgcggagagtatcttcta
+3158172/1
?@<BDDBDBFDBHGEGGGEHIIEHFGGIGHHGGIGGHGIBH=F@BFC>GH
@3158214/1
gcgatgttttacaagggcaggttgaactcacaccattcaatttaaaagaa
+3158214/1
CCCFFFEFHHHHGJJJJEIJJFHIGIJIIJJJJJJJIJIJJJJJJJJIGI
@1098617/1
tttagatatttgttgttcattcaactgtcttgttaatgcctggccctcag
+1098617/1
=?;1A?DD<2C?FDFAAC?<3<CC?ACH@HFCHIA>11CE9E????GA;B
@6233598/1
tgttgaggcgcttgtggtggtgcacgcgcttgggcagagggaatctgatt
+6233598/1
CCCFFFFFHHHHHJIJJGIJJJIJJJJJJJJJJJJJJIIJHHHHFFFFFF
@1098795/1
ggtagcactgagtgacggcacctccgacactgaggtcacggtactcgcgg
+1098795/1
BCBFFFFFHHBHCFGGGIJIIJIJJIJJIIGJDHGFHGIIJIJIJIJGGF
@4687216/1
cctcttgtatgcgaaggtgttgaggcgcttgtggtggtgcacgcgcttgg
+4687216/1
@@@DFDDDHFBDH?FFEGGFFEIEIGGGIIGF<@?FGFGGIIIIGBEFBA
@1098988/1
gctgtctgtacattgaaaataaaaataaaaaaaatagcaggggttattgt
+1098988/1
@CCFFFFFFHHDHIGE@BHGIJIJJJJIGHGGGHHGGIIGGHGFHGIJIG
@5203966/1
ccaatcctttactcgaatagtcttttctaacttgaacagtgcgatgtttt
+5203966/1
@CCFFDDDHG?FHGBGGHGICHHHHI4CFBEFGICDHICFFHIEFGHHHG
@5703102/1
cgcttgggcagagggaatctgattgtgctgttgtggaactgcttcacctg
+5703102/1
CCCFFFFFGDGDHGGIGIIEGEIIIFHGIGEHIGIHIJIGIIDFHIGJJI
@5204272/1
ctcatcttgtatagaggaggcttgggctcgctctccgaagggagcttgcg
+5204272/1
CCCFFFFFHHHHHJJJJJJJJJJGHJJJJJJIIJJJJJJJJJGIJJJJJG
@4180203/1
gtcttcttgaacttcttcaattgacgcaagaagtaccagaaacgggactt
+4180203/1
@@CFFFFFFHHHHJJJJJJJJJJJJJJJIJJJJDHIIIJJJJJJJJJJJJ
@7767946/1
cgctcatcgggaggtgtggcagcctccttgaccattttagatatttgttg
+7767946/1
CCCFFFFFHHHHHJCGHIJIJJJJJJJJJJIJJJJJJJJJJJJJJJJIII
@601275/1
gacggcacctccgacactgaggtcacggtactcgcggtacatgttgtgta
+601275/1
CCCFFFFFHHHHHJJJJJJJJJHJJJJJIJJJJJJIJHIJJHHHHHFFFF
@6755612/1
cactctagcacgtagttctcagcttccctgcaaagttaaccatcttgtat
+6755612/1
CCCFFFFFHGHHHIJGIJJJJJJJJJIJJJJJJJICHIIIIJJJJJJHIJ
@5204689/1
cactgagtgacggcacctccgacactgaggtcacggtactcgcggtacat
+5204689/1
CCCFFFFFHHHHHJJJJJJJJJIJJJJIJJJJJJJJJJJJJJJJHEFFFF
@7768313/1
acatcttcaacaatctcgtggttcctctgcacttggtggtccacaaacat
+7768313/1
CCCFFFFFHHHHHJJJJJIJJHIJJJJJJJJJJJJJIJJJJJJJJJJJJJ
@6755800/1
gggatcctaacttcgcaaccactaattccagtgataaattcactctagca
+6755800/1
CCCDFFFFHHHHHJGIJIGIIIJJJJJJIIIHHIJJJGIIJJJIJJJIJI
@5204941/1
gacggcacctccgacactgaggtcacggtactcgcggtacatgttgtgta
+5204941/1
CCCFFFFFHHHHHJJJJJJJJJIIJJJJIIJJJJJJJHHIJHHHHHHFFF
@5204974/1
cagcatacataataaaattagaggaagtaggtgctgggcctcttgtatgc
+5204974/1
CCCFFFFFHHHHHIJJJJJJJJJJIIIIJJJHIIJJJJJJJJJJJHJJJJ
@5703800/1
gacgatttcaccagtggtcttcttgaacttcttca
+5703800/1
@@@DDDDD<DFHB?GH>:CIAHHHEF<FGIIIIII
@4180919/1
gtcacggtactcgcggtacatgttgtgtacacctgagcgagactcataac
+4180919/1
CCCFFFFDHHHHHJJJGGIJGJHIJIIJJJ??BGBGHIJIJJJJJJJJJI
@6756151/1
caccagtggtcttcttgaacttcttcaattgacgcaagaagtaccagaaa
+6756151/1
CCCFFFFFHHHHHJJJIIJIJJIJJJIHJJJIIJJJJIJJIDHIJJJJIJ
@5205377/1
tgcttcacctgtggccggcggcacgcagacgccttgatgacctccacttt
+5205377/1
CCCFFFFFHHHHHJIIJJJJJIJIJJJJJHHFFFDEEEDEDDDDDDDDDD
@51371/1
cttcacctgtggccggcggcacgcagacgccttgatgacctccactttga
+51371/1
CCCFFFFFHHGHHJJJIJJJJJJJIJIJHHFFFEEEEEEEDDDDDDDDDD
@6234329/1
tgagtgacggcacctccgacactgaggtcacggtactcgcggtacatgtt
+6234329/1
@@CFDDEDFHDHGJIGEEEIJJGIIJI:BDHHIBDHIIIIEHAEFFFF;B
@51528/1
gggctcgctctccgaagggagcttgcggccgatgacctcatactccttca
+51528/1
@@@DBDDDFFFFFIGIG>GAFBFE@FHAHHGEGBHIGHEEHEEDFFDEFE
@5205802/1
gagacattcactttttagtcataatcttcagatactccaaagcattctgg
+5205802/1
CCCFFFFFHHHHHJJJJJJJJJJIJJJJJJJJJJJJJJJJJJJJJJJJJJ
@7769310/1
ctcatcttgtatagaggaggcttgggctcgctctccgaagggagcttgcg
+7769310/1
@@@DDBDD>:CFFGFHH>FGGII<<8AF8?FG;BDGHBCBGB8;;@F9CH
@5206097/1
cacgcgcttgggcagagggaatctgattgtgctgttgtggaactgcttca
+5206097/1
B@BFFFFFGHHHHIJJJJJGGIJJJIJJJJJJJJJJJHIIJIJIIJIJII
@6235071/1
ccagtactttagctttgacagtgtaaaacttctccgaaatctccaatcca
+6235071/1
CCCFFFFFHGGGHJJJJJJJJHIIJJJJJJJJJIEHIJJJJJIJIJJJII
@6757495/1
atctcacaagccttcaatttaaggacaataaaagaaaagtatttaaaagc
+6757495/1
@CCFFFFFHFHHHJJIJJJJJIIIIJJJJJIGGIIGHGJGHIJJJJJJJJ
@2123947/1
gtgcctggctcccatgtcacggtagcactgag
+2123947/1
@@<;DBBDDDFHFI@FDEFHHDAEGG@BCF>?
@1620929/1
gtggaactgcttcacctgtggccggcggcacgcagacgccttgatgacct
+1620929/1
@@@FDFFFGHHHHIJJJJIJJIIJJJJIIIGIJHHFDFDDDDDDDDEDDD
@6235437/1
agcatacataataaaattagaggaagtaggtgctgggcctcttgtatgcg
+6235437/1
CCCFFFFFHHHHHJJJIJJJJJJJJJJJJJHIIJJJJIJJJJJJIIJJJJ
@3656331/1
ttgggctcgctctccgaagggagcttgcggccgatgacctcatactcctt
+3656331/1
@CBFFFFFHHHHHJJJIJJJJJJJJJJJJJJJJJJJHHHHHHFFFFFFEE
@2124264/1
tcagcatggtaagaaggtggcggccagaatctagacatgcacagctcttg
+2124264/1
@@@DDDDA?FBBFB?FE2<FHGHIE@F@HHGGGDDAFEGBGGGI?AFEHG
@3158934/1
gcctggctcccatgtcacggtagcactgagtgacggcacctccgacactg
+3158934/1
CCCFFFFFHHHHHJJJJJJJEHIJJJJJJJGIJJJJIJJJJJJJJJJJJJ
@52339/1
caccagtggtcttcttgaacttcttcaattgacgcaagaagtaccagaaa
+52339/1
CCCFFFFFBHHHGIJJGGIJIJHJJJIGIIGGGGIGIJDIJGIIJJJGII
@3656606/1
ctgtgatctgtttcttggcatctatagatgtcggtggcgcacagggcacg
+3656606/1
CCCFFFFFHHHHHJJJHIGIIHHHIIIHIIHIHI:FHGGEGHGGIIDHG@
@3656621/1
ccacaatctggtctggagagaagatcctcatcttgtatag
+3656621/1
CC@FFDDDBDFAFGHGGGGEGHG?FHGHHGGFHIGEHGFG
@7770052/1
cgcgcttgggcagagggaatctgattgtgctgttgtggaactgcttcacc
+7770052/1
@@CFFDFDBFHBHBHIFEEHGEGFIEEDGFIIJGJ@FGGGIGCCHDBBFF
@1621437/1
ctgggcctcttgtatgcgaaggtgttgaggcgcttgtggtggtgcacgcg
+1621437/1
@@?7D?D=FFBHCEFGAF=EFGAG:?FBFAGHDHIEAFHFGIBCCCEEHF
@1099290/1
ggaagtaggtgctgggcctcttgtatgcgaaggtgttgaggcgcttgtgg
+1099290/1
@@@DDDDDF?CFDGHGHGIGHIBHCHHI8EEFH:C?FD9D;?D@GIIHID
@2125337/1
gggctctgtgcctggctcccatgtcacggtagcactgagtgacggcacct
+2125337/1
@CCFFFFFHHHHBIBGHJGIGIGFHIJJIDFHIJJJJIIBFHIEHIJJIJ
@4688421/1
gtttattttgtttttctctgtgatctgtttcttggcatctatagatgtcg
+4688421/1
@CCFFFFFHGHGHJJIJJIJJJJJJJJIIIJJJE@GIGIIIHGBHIIJIH
@7770820/1
cttttctaacttgaacagtgcgatgttttacaagggcaggttgaactcac
+7770820/1
CC@FFFFFGDFHHHIIIJHHIIHIJFGIIIJIIIJJIIJJIIJIHBFDHD
@1099616/1
gcaaccactaattccagtgataaattcactctagcacgtagttctcagct
+1099616/1
:;?DBDDD;BBF?FFGGFHB:EDB?ECE?EHHCHGIIIH@G:DF>B0BH4
@2125646/1
tcgtcttttgaagattctgatattgatagttttttcattccctgcagagc
+2125646/1
CCCFFDDFHHFHFGIIIIIGJGHIIIJGIAHHHJJEFHIIGHGGDAHGGE
@6759171/1
gggaatctgaatgtgctgttgtggaactgcttcacctgtggccggcggca
+6759171/1
BCCDFDFFHF4CHHHIIJHIJHIIJIIJJJJJJJJJIIHIIJJGIJJHFA
@4688672/1
cgtcacggtaagcattcatcagaatgctatgcaacatcttcatcttagcg
+4688672/1
@@@DFFFDFFHFAHIJGIJIIIHIIJJJIGIJJIIJJJGJJGGDHIIJGI
@1099726/1
gtcacggtagcactgagtgacggcacctccgacactgaggtcacggtact
+1099726/1
?@@DDDD:C@F?FGGGBII@FDEBHIGGIGBAEDFGECFC=C=8@A5=A7
@6236999/1
gtgatctgtttcttggcatctatagatgtcggtggcgcacagggcacgct
+6236999/1
???DFDDFFHHGHIBHGIIBEIIHHIICIHGG?@@DFFHIJEIIIJGHJJ
@1622219/1
catacataataaaattagaggaagtaggtgctgggcctcttgtatgcgaa
+1622219/1
CCCFFFFFGHGHHJIJJJIJJGIIHHJJHHIJJJJHGIJJJIHJJIHIFD
@2125878/1
agcatacataataaaattagaggaagtaggtgctgggcctcttgtatgcg
+2125878/1
?=@DDDDD<?FDD@F?FFEFB4C:CGC@ECEDGF@FE1CDFEEFGFIICF
@1622455/1
gcacctccgacactgaggtcacggtactcgcggtacatgttgtgtacacc
+1622455/1
CCCFFFFFHHGHHJJJJJHIJJJJIIJJJJJJJHIJJJJIJJJJJJJ=>=
@1622566/1
ggcagagggaatctgattgtgctgttgtggaactgcttcacctgtggccg
+1622566/1
CCCFFDDF<FHFFGGIBHCHHEAACEGFBGFHIDIDGGIGEHGFIDCFEF
@1622660/1
cagccagatgccaaagttcttgatcttcactgggctcttctctgggattt
+1622660/1
@@?DDDDDFB?BFGEIHGE:FHEBCHHGIHIIEEEGGGED?CGHCB?BF@
@1100319/1
gatggagtgagcacgggctctgtgcctggctcccatgtcacggtagcact
+1100319/1
CCCFFFFDHHHHHJJJJJJJJJJJJJJJJJJJJJJJJJJJJJJHIJJJJJ
@6760076/1
cagtggtcttcttgaacttcttcaattgacgcaagaagtaccagaaacgg
+6760076/1
@CCDFFFFHHHHHJJJJJJJJJJIJJJJJJJJJJJJJJGHIJJJJJJJJJ
@4689394/1
ctggtctggagagaagatcctcatcttgtatagaggaggctt
+4689394/1
?@?DB?DB>8:3A@EE9A<CF??F<HHEAACGBHAFC;8?BD
@6760334/1
gtgttgaggcgcttgtggtggtgcacgcgcttgggcagagggaatctgat
+6760334/1
@@@DDD??>?CFDFH;C@H88:8?DE;F@D@A@GEC>AEC=EHEBBDED@
@5206621/1
gccaattcactgttcattacctgtgaaaactgtccttcagatacaccgtc
+5206621/1
CCCFFFFFHHHHHJJJIJJJJJJJJJJJJJJJJIJIJJJJJJJJJJJJJJ
@6760566/1
gggcagagggaatctgattgtgctgttgtggaactgcttcacctgtggcc
+6760566/1
CCCFFFFFHHFHHJJJJJJIIJJJJJJIIJJJJJJJJJJJJJJJJJJJJJ
@6760593/1
gtgctgttgtggaactgcttcacctgtggccggcggcacgcagacgcctt
+6760593/1
?@??DBADF>D?FGEBEGBFEC:CADAADE>DBH:A6B=DDACC2;>B?B
@7772081/1
gtcttcttgaacttcttcaattgacgcaagaagtaccagaaacgggactt
+7772081/1
CCCFFFFFHHHHHJIIJJIHIJJJJJJIJIGGHFGGIJGGHGIIIEHIIJ
@7772203/1
tggaactgcttcacctgtggccggcggcacgcagacgccttgatgacctc
+7772203/1
CCCFFFFFHHHHHIIJJIGIJJJJJJJJJIJJHHFFFDDEDDDDDEDDDD
@7246468/1
gctgggcctcttgtatgcgaaggtgttgaggcgcttgtggtggtgcacgc
+7246468/1
@@@FDFFFHHHHHJIJJJJ@DEFHHGHJGIGGIEHGIIJJHICHEEHGIF
@4183229/1
gtagcactgagtgacggcacctccgacactgaggtcacggtactcgcggt
+4183229/1
CCCFFFFFHHHFHJJJJJJJJJJJJJGGIJJIJJHIJJJJJJJJJJJHF@
@7772346/1
ccagtctttaagagaagttcagtgacatacacacttacagaagaattata
+7772346/1
CC@FFFFDHFFFBEBHHIIGGDEFHIIIFIIGIIGHHIIFGGIFEAGGCG
@5704350/1
cttccgtcttgggtgaggcataacgggg
+5704350/1
CCCFFFDEHHHHHGHJJJJJJJJIGH?G
@603620/1
gggcagagggaatctgattgtgctgttgtggaactgcttcacctgtggcc
+603620/1
@@@FDDDDFHHGHIIJJIIIDHIGGHGHHIIGIJIJCFGHGHIJGEGGGG
@52912/1
gcagatgactgtgcatccttgctagtaagtcctgagccatagcaaacagc
+52912/1
???DDDBDFDFHHEE<CBBFHCCGHCCHFHBDH?AE<CCGHGBGHIIE;F
@4183400/1
cagcatacataataaaattagaggaagtaggtgctgggcctcttgtatgc
+4183400/1
@@@FDEFDHHHAHGGFIHIIIGGCCGHIGGDIIIII<FEHIIIIIIIIII
@5207456/1
gcacgcgcttgggcagagggaatctgattgtgctgttgtggaactgcttc
+5207456/1
@CCFFFFFHHHHGIGHIJIJGEGIIJIJIGGHIIGFHJIIIIJJJJIIJJ
@2126467/1
agcacgggctctgtgcctggctcccatgtcacggtagcactg
+2126467/1
@@@DA:8<<C<;F2C?FBC9BEFCG3:??D1C@@FF@G<F?B
@5207553/1
gtgctgttgtggaactgcttcacctgtggccggcggcacgcagacgcctt
+5207553/1
@B@FFFDFHHHHHJJJIJJJJIJJJJHGDHIIGGIIIHHFFDDCDDBDAB
@2126615/1
ccctgatagagacgatttcaccagtggtcttcttgaacttcttcaattga
+2126615/1
CCCFFFFFHHHHHJJJJJJJJJJJHJJIJJJJJJJJJJJJJJJJJJJJIJ
@2126634/1
gtggaactgcttcacctgtggccggcggcacgcagacgccttgatgacct
+2126634/1
@@@DDDD;CCFDFIHGH>C<3C@GDEEDAAH8ABHDE<9AB;;CA5>::5
@4183784/1
gtttctagataacataacaaacgatacgggaagggttttttaaactcatg
+4183784/1
@@@FFFFFHHHGHIJIJIJIGIIHGIIJJJEIGGIBGIHIIHIDIJIIHI
@6761739/1
gcgagactcataacgcagccagatgccaaagttcttgatcttcactgggc
+6761739/1
CCCFFFFFHHHHHJIJJJJJJJJIJJJJJJJGIJJJJJJJJJJJJJJIJJ
@6761878/1
catacataataaaattagaggaagtaggtgctgggcctcttgtatgcgaa
+6761878/1
@@@DD?D;CFHFHEIEGEEIAHAFEFFH2AF@A3C8CDC<@9BDD4B:?8
@3657532/1
cacgtctttaatttgaaaatttgtcggatccaatgtaaaacattccaaaa
+3657532/1
CCCFFFFFHHHHHJJJJJJJJJJJJJJJJJJJJJJJIIJJJJJJJJJJJJ
@3657576/1
atctgattgtgctgttgtggaactgcttcacctgtggccggcggcacgca
+3657576/1
@@@DFFFFD:ACCBGIIIIDGGBGEEHHIDIIIAEGGGGFEEAEB9BACD
@6237852/1
ctcatcttgtatagaggaggcttgggctcgctctccgaagggagcttgcg
+6237852/1
CCCFFFFFHHHHHJJJJJJJJJJGGIIJIIJJIIIJJIJJJJGIJJJIJG
@6762237/1
cagccagatgccaaagttcttgatcttcactg
+6762237/1
?@<BDD;AD>A<FG@F<<EHHIIII<?FHD@<
@3161342/1
ggaagtaggtgctgggcctcttgtatgcgaaggtgttgaggcgcttgtgg
+3161342/1
CCCFFFFFHFHHHJJJJJJJJJJIJJJJJIIIJ?FFHIIJJIJJJJJJJJ
@53675/1
ctcatcttgtatagaggaggcttgggctcgctctccgaagggagcttgcg
+53675/1
@@@DDDDD???FF@@CGFGDGBF1FFEDCEFFIEAFF>F@AF94;=FEFI
@2127181/1
ggttattgttatgtcgatgtcgaacccaaaaatgtaattaactttttttt
+2127181/1
@@@DDFFFHHGHHHIJHIJIIIIGGFHIIIJIHGFCIIJGGEHGIIJJJI
@3161477/1
gttcacctttagaagtatgtttttagctgtcatctggttcatacggcgcg
+3161477/1
CCCFFFFFHGHGHJJFGGFCIHIJJJJJJHGIJJJJJIJJJJIJJIJIIG
@3658007/1
ctatgcaaagtatagcttgtatttgttatgtaaccactccatactttgtt
+3658007/1
CC@FFFDDHDHGHGIIGEHE?FIIGIIGGIIBHHGDEHGIGIDFHIJJJJ
@2632907/1
gaggaagtaggtgctgggcctcttgtatgcgaaggtgttgaggcgcttgt
+2632907/1
CCCFFFFFHHHFHJJJJJJJJJJJJJJJJJJHHIJDFHHJIJJJJJJJJI
@53892/1
ggcagagggaatctgattgtgctgttgtggaactgcttcacctgtggccg
+53892/1
CCCFFFFFHFHHHJIJJJJIIIIJIJJGIJJJJJJJJJJJJJJJJJJJII
@4184747/1
gagggaatctgattgtgctgttgtggaactgcttcacctgtggccggcgg
+4184747/1
@BBFFFFFHHGHHJJIIJIJIJJHJJJJIJJJJJJJJJIJJJJJJJJJJH
@5705480/1
cagcatacataataaaattagaggaagtaggtgctgggcctcttgtatgc
+5705480/1
CCCFFFFFHHHHHJJJJJJJJJJJJJJJIJJIIJJJJJJJJJJJJJJJJI
@2632985/1
agacgatttcaccagtggtcttcttgaacttcttcaattgacgcaagaag
+2632985/1
CCCFFFFFHHHHHJJJIJIJJJIIIJJJJEIIIJJJGIJJJIGHGFHIHE
@54031/1
tgagcacgggctctgtgcctggctcccatgtcacggtagcactgagtgac
+54031/1
CCCFFFFFHHHGHJJJJJJJJJJJJJJJJJIJJJJJFHIJJJIJJJHHIG
@6762878/1
ctatttatcatctatgaaaaaatggaaaccctacttaaagacatcatgat
+6762878/1
CCCFFFFF>BCADHGJJJJIJGIIFIJJIIIJJIJGJJJJEHJJJJJIII
@3658394/1
atacataataaaattagaggaagtaggtgctgggcctcttgtatgcg
+3658394/1
@@@DDDDDHHAHAEHGGIE>BE>333:29AEHCCGG8:CFADGGEE0
@4185228/1
gatttcaccagtggtcttcttgaacttcttcaattgacgcaagaagtacc
+4185228/1
@@@FDFDBDHHFFIJIIJGIJIJJGIIJJJJIGDFFHEHBGIIIIJHGGG
@4185417/1
gcaagaagtaccagaaacgggacttagccacaatctggtctggagagaag
+4185417/1
CCCFFFFFDFHHHIJGGHIIIGJIJIJHIIJJJJIJJJHIIJJIIEHFCE
@6239215/1
caccagtggtcttcttgaacttcttcaattgacgcaagaagtaccagaaa
+6239215/1
CCCFFFDFHGHHHJJJJJJJJJJJJJJHIIIJJIIJJIGJJGGHIJJJGI
@4689787/1
gtgacggcacctccgacactgaggtcacggtactcgcgg
+4689787/1
@??DDB?DF:FAFIB6FFEEED@;0?DD080?DBFDF8;
@3162561/1
gcgaaggtgttgaggcgcttgtggtggtgcacgcgcttgggcagagggaa
+3162561/1
@C@DDFFBDDFHDFHGIIIHGIII?GHHBDEHA@HIHGIIHGEFDFFC<;
@4185600/1
gcgagactcataacgcagccagatgccaaagttcttgatcttcactgggc
+4185600/1
C@CDFFFFHHHHHJJIHHIIJIIGEGIJGGIHHIJIIIJIIJIIIJHDFG
@54544/1
aggcgcttgtggtggtgcacgcgcttgggcagagggaatctgattgtgct
+54544/1
@CCFFFFFGHHHHIFIHIIJIIJIGIIIIIIJJJJIGIJIHGHIIIJHHH
@6763664/1
cagagggaatctgattgtgctgttgtggaactgcttcacctgtggccggc
+6763664/1
CCCFFFFFHHHHHJJJJJJJJJJJJIJJJJJJJJJJJIJJJIIJJJJJJI
@1101229/1
tgtggaactgcttcacctgtggccggcggcacgcagacgccttgatgacc
+1101229/1
@CBFFFFFHHHHHJJJJJJIJJJJJJJJJJJJJHHHFFDDDDDDDDDEDD
@7772443/1
actgcttcacctgtggccggcggcacgcagacgccttgatgacctccact
+7772443/1
@@@D?DDDHHHHDAEFBGHIIEH@GBHGGIFFHEECCCCCCECCCCBCCC
@1623761/1
gcctgggatgccacccggcaccactcccgggtgaggatgcactacatttc
+1623761/1
@@@ADDDDDF>:C3C@AG8CEFFFDFF;GEB7?FEFFFFIIEIIAEEFFE
@54847/1
ctccatactttgtttcatttaaatttacgggctatgccatttatcctcgc
+54847/1
@@@FFFFFGH<DAEGIIIIIIGHGHIIIIE<EAFFGIIEGIGGGHIIHII
@6764130/1
tgaggcgcttgtggtggtgcacgcgcttgggcagagggaatctgattgtg
+6764130/1
@@@AADA6DH7<A@GD;:?F@@D:@@GBH<=9CF5=@E62??EH;7;?C@
@7772604/1
gtcttttgaagattcagatattgatagttttttcattccctgcagagctt
+7772604/1
CCCFFFFFHFFFFJJIJJJJJJJJJJJIJJJJJJJJJIJJJJJJJIIIJI
@603885/1
agcactgagtgacggcacctccgacactgaggtcacggtactcgcggtac
+603885/1
CCCFFFFFHFHFHHIGGIJJJIIGHGIIIGGHFGHHGGIHIGIJJJGFFF
@603921/1
gcaagaagtaccagaaacgggacttagccacaatctggtctggagagaag
+603921/1
CCCFFFFFDFHHHJJJJJJJJJJJJJJJJJJJJJJJJJHHIJJJJJJJJJ
@1101492/1
gtacatgttgtgtacacctgagcgagactcataacgcagccagatgccaa
+1101492/1
@?@DFEEDHHGFCBF<<<C?;:FHAE?FFHGIIIDHIIGGGBFII9FGGD
@54997/1
tgtggaactgcttcacctgtggccggcggcacgcagacgccttgatgacc
+54997/1
@@?DDFFDHFHHDGGGEDGB<FDGHBFGGEHGGEHHBECCCABCCCCD@C
@1101564/1
ctctatactttgcattaaaataatgcccattttcacaggcaagggatcct
+1101564/1
@C@DFFADHHHHGJJJIIFGHGIIIJJEGIIJJJIJJGJJDGGIIEECHG
@604081/1
gtgttgaggcgcttgtggtggtgcacgcgcttgggcagagggaatctgat
+604081/1
C@CFFFFFHHHHHJJJJJGIIGHJJJJIJJJJJJJJJJIJHHHHFFFFFF
@6764497/1
gcaagaagtaccagaaacgggacttagccacaatctggtctggagagaag
+6764497/1
CCCFFFFFCFHFHIIJGIJIIJJIIIIIIIIIJJGIIIJIGHJDHIIGHI
@604245/1
gcacgtagttctcagcttccctgcaaagttaaccatcttgtattcaaaag
+604245/1
CCCFFDFFHHHHHJJJJJJJJJJIJJJJHHIJJJJJJJJJIJJJJJJJJI
@7247207/1
tcataacgcagccagatgccaaagttcttgatcttcactgggctcttctc
+7247207/1
CCCFFFFFHGHHHJJIJJJJJIJJHIJJJJIJJJJJJJJJJJJIJIJJJJ
@6764609/1
gaactgcttcacctgtggccggcggcacgcagacgccttgatgacctcca
+6764609/1
CCCFFFFFHHGHHJJJJJJJJJJJJJJJJJJHHHFFDEDDDDDEDDDDDC
@7772998/1
gtacacctgagcgagactcataacgcagccagatgccaaagttcttgatc
+7772998/1
BBBFDDDFHHGFHHIJJJJJJJJJJGHIJJJIIJJIJJJEIGHGHJJJJI
@7773064/1
gtggattttaatgttattattacagcatacataataaaattagaggaagt
+7773064/1
BBBFFFFFHHGHHHIJJJJJJJJJJJJJJJJJJJJIJJJJJJJJJJJJJ?
@7773095/1
catacataataaaattagaggaagtaggtgctgggcctcttgtatgcgaa
+7773095/1
CCCFFFFFHHHHHJJJJJJJJJJJHJJJHHJJJJJJJJJJJJJJJJJJII
@4187363/1
cgcaagaagtaccagaaacgggacttagccacaatctggtctggagagaa
+4187363/1
@;@DD?A=DAFFF@F>DB;B@FHEDGHIHHIIH;FFHGG?BFHG@FCGHI
@5208892/1
tgcacgcgcttgggcagagggaatctgattgtgctgttgtggaactgctt
+5208892/1
@?@FDFFFGFHBHIIGGEHGGCFGIIHDIIJFHHIIIJIGGGGEGHIJJJ
@1624710/1
ggcagagggaatctgattgtgctgttgtggaactgcttcacctgtggccg
+1624710/1
@@CFFFFFGFDFFIIIGHHCFHHCFGIIIJGIIJGIIIIJIJI>?FEEHG
@7773363/1
ggcagagggaatctgattgtgctgttgtggaactgcttcacctgtggccg
+7773363/1
CCCFFFFFHHHHHJJJJIJJJJJJJJJJJJJJJJJJJJIJJJJJJJJJJJ
@1102270/1
gacgcaagaagtaccagaaacgggacttagccacaatctggtctggagag
+1102270/1
CCCFFFFFHHHHHIJJJJJJJJJJJJJJJJJJIJJJJJJJJHIJJJJJHI
@605217/1
cagcatacataataaaattagaggaagtaggtgctgggcctcttgtatgc
+605217/1
CCCFFFFFHHHHHIJJJJJJJIJJJIJGIJJHIJJJJJJJJJJJJIJJJJ
@7773463/1
cacataagtaacttcaaatgattgctcagatgcaatttcttgcaagaatt
+7773463/1
CCCFFFFFHHHHGJJJJJJJJJJIJJJJJGJJIJJJJJJJJJJIJJJJJJ
@7773517/1
atgtcacggtagcactgagtgacggcacctccgacactgaggtcacggta
+7773517/1
@@@FFDFDFHBHFGGFEBFCHGGABEHAFGF@DBHEGGCHHIFGGIIIEE
@5209263/1
ctcatcttgtatagaggaggcttgggctcgctctccgaagggagcttgcg
+5209263/1
@??=DD>DBDFFB>BDEFIDCEG8EC@FEBA@F?FBFBE@@FFFECFC@;
@5209329/1
gctgggcctcttgtatgcgaaggtgttgaggcgcttgtggtggtgcacgc
+5209329/1
@@@ADDDFGHFHHJJJBGHGIIJFGGGBGHIFGGGIICHG@GGHEGGIG>
@55978/1
tctgtgcctggctcccatgtcacggtagcactgag
+55978/1
??;D:=4BFBFBDHGGEGHIDIA<G2<CGEGCCF?
@6765891/1
gctctgtgcctggctcccatgtcacggtagcactgagtga
+6765891/1
@@@DDDDA?AFHF;A:<AFEEEHB@@FFBDHEEBDDA:BB
@4187990/1
ggagagaagatcctcatcttgtatagaggaggcttgggctcgctctccga
+4187990/1
@@?DDA?DH8<<ADCGGHIAFHEDDHAHIGIEHDGHGHI@GDAGAHHBH;
@2633451/1
gtgctgggcctcttgtatgcgaaggtgttgaggcgcttgtggtgg
+2633451/1
@@@?D>D<DA?F?F>CE?EEGGBEH;ECFF<DCCGGBEE=BG=F5
@4188063/1
cagcatacataataaaattagaggaagtaggtgctgggcctcttgtatgc
+4188063/1
CCCFFFFFAHFHHIIJJJJJJJJJJJJIIJJHHIJJJJIIIJJJJIJJJJ
@605647/1
cgcaagaagtaccagaaacgggacttagccacaatctggtctggagagaa
+605647/1
CCCFFFFFHCFHHJJJJIJIGJGIIIJJJJJJJJJJJIJIIJGGGIFHII
@1102631/1
attttagttaattagtaatgtgcattgtaaaattctagacacacatgcca
+1102631/1
CCCFFEFDHFDHGHIHHIJJJJJJIJJHJIJJJJJJJJJJJJJJJJJFJJ
@7773813/1
gctcccatgtcacggtagcactgagtgacggcacctccgacactgaggtc
+7773813/1
@@?BDDDF?CFADD8ACGHIIGHGGHGFIB@<FFHGIIIIGGIIIEGEIA
@4188210/1
gcttgggcagagggaatctgattgtgctgttgtggaactgcttcacctgt
+4188210/1
@@@DDDDDFHDDHI<EEGGI>CFHCHGGEHIG3?DGEHIGG?DBGIIIII
@1102788/1
gtacacctgagcgagactcataacgcagccagatgccaaagttcttgatc
+1102788/1
:=BDA=ADFBHHHJIJJJJJJJJJJJJJIJJJIJIHIJJJJIHIJJJJJI
@6766249/1
gttgaggcgcttgtggtggtgcacgcgcttgggcagagggaatctgattg
+6766249/1
@@@D?DDDAHHHHIBGHEI:FHGGGGEHG@F?EECEGGGG>EHFFEFDEF
@1102852/1
gtgagaagtgtgataatgtcataaagttgacaataatctataattaatta
+1102852/1
@;?BADBD2AADB4A9AFIDIF9<<EHGH??B<BHA@GH4?EH<DG@H?1
@3658889/1
gacgcttagcaagtttcttagacttgccagttcccacttcacgacgcttc
+3658889/1
@@CFFFFFHHHHHIJJJJJJJJJJJJJJJJIJJJJJJJJJJJJJJJJJJJ
@2633841/1
ggcatctatagatgtcggtggcgcacagggcacgcttgcgcatgacatct
+2633841/1
?@<?B?DDDH?CDBACFFGGB9@AAGHBBD?HHEGFFHB@AA<5;==CC=
@2128315/1
ggtagcactgagtgacggcacctccgacactgaggtcacggtactcgcgg
+2128315/1
@@@DFFFDFHHHHGIIBBGHHGGJIGHIIJIJHHIHHEIIJHEHHICGHF
@4189016/1
cttcaaagcagtttgccatggcgtgtcgcatgaccacctcgcgacataag
+4189016/1
CCCFFFFFFHFH?GHIHIIJIJJEHEGGHIJJJGIIIJJJJJJDIJHHHG
@5706680/1
gctctccgaagggagcttgcggccgatgacctcatact
+5706680/1
B@CFFFDDHHGHHJIJJJJJJJJJJJJJJJJJJJJB@@
@56867/1
ctcataacgcagccagatgccaaagttcttgatcttcactgggctcttct
+56867/1
@CCFFFFFHHHHFIIJIHIGJJJJJIGGJJJIGIIIJJJJGIIJJIJJJI
@606650/1
gacgatttcaccagtggtcttcttgaacttcttcaattgacgcaagaagt
+606650/1
@CCFFFDFADBFFIAEFGGGIHGFEBEEGDECDF@FGIIHHFGHIIICD9
@4189116/1
ggtgcacgcgcttgggcagagggaatctgattgtgctgttgtggaactgc
+4189116/1
@@?D?DFDHHHHHJJJBGGIIJJHGIIIJGGCIHIGJJJJJGHJJJIJJI
@2128639/1
catacataataaaattagaggaagtaggtgctgggcctcttgtatgcgaa
+2128639/1
CCCFFFFFDHHGHGJJJJJJJJJJIJJJFGHIJJJIJJIIJJHIIIJJGH
@5210791/1
gccagatgccaaagttcttgatcttcactgggctcttctctgggatttcc
+5210791/1
CCCFFFEFBHFBBGAEGGIIEHDFHDHDDEEDFBDHCHIHGHGIG@FEGH
@6767550/1
ctggagagaagatcctcatcttgtatagaggaggcttgggctcgctctcc
+6767550/1
@@CFFFEFFHHFHIGIIEHIIIJIIGGFGIJJGEGHHFHIJIHBHGIDH@
@607204/1
gtgcctggctcccatgtcacggtagcactgagtgacggcacctccgacac
+607204/1
CCCFFFFFHHHHHJJJJIJJJJGIIJJJJJJJHIJJJJIJIJJJJJIGIJ
@3164071/1
cactgagtgacggcacctccgacactgaggtcacggtactcgcggtacat
+3164071/1
C@@FFFFDFHDFDIJGGHIGGIIGGHJGIBGGIJJJEG@@HGIIH=DDEF
@2634753/1
ctgtggccggcggcacgcagacgccttgatgacctccactttgatgatct
+2634753/1
CCCFFFFFHHHHHJJJJJJJJJJJHHHHFFFFFFEEDEEDDDDDDDEFDE
@607331/1
ggttattgttatgtcgatgtcgaacccaaaaatgtaattaactttttttt
+607331/1
@CBFFFFFHHHHHJJJJJJJJJJJJJJJJJJJJJGGJIJJIIJJJJJJJJ
@2634885/1
ctgtgacttgtagtcaaggtggagattttactatctttcaagtcggcata
+2634885/1
@@@BDDFFDDDHHDGGCEDCFHGHFFFGIHHJIIGGIIIIHHHIIGIEFE
@6767808/1
ggtgcacgcgcttgggcagagggaatctgattgtgctgt
+6767808/1
?<:ADDDDHHHHAFBEB>FBFGAHCBFIG@HDBGD@BFB
@3164285/1
atagagacgatttcaccagtggtcttcttgaacttcttcaattgacgcaa
+3164285/1
CCCFFFFFHHHHHJJJJJJJJJJJJJJJJJIJJJJJJJJJJJJJJJJJJJ
@57464/1
gatttcaccagtggtcttcttgaacttcttcaattgacgcaagaagtacc
+57464/1
@@CFFDDFBHHHGJJJJIJJJJJIGGIIIJJIIJJGIJJJGGGIGE?DFD
@5707388/1
atacataataaaattagaggaagtaggtgctggg
+5707388/1
@@@DDADAFBFA?EHGB?<C;?EAAHBCEGGFDG
@2129325/1
gcaagaagtaccagaaacgggacttagccacaatctggtctggagagaag
+2129325/1
@<?:BDDD?ADFFEGGFIECAE?AFEFIIIIIIIIFII?DDFCGECEFAA
@4190199/1
cagtggtcttcttgaacttcttcaattgacgcaagaag
+4190199/1
?<8=A?B:DDBA?D@A>EC<ABE4AEFIEIDIIADDB?
@57726/1
catgcggcaaacgcctattaacattatcatcgttctcagcatggtaagaa
+57726/1
CCCFFFFFHHHGHJJJJJJJJIJJJJJIJJJJIIJJIJJJJJJJHIIJJG
@4691258/1
gagtgacggcacctccgacactgaggtcacggtactcgcggtacatgttg
+4691258/1
@=?ADDDFGHAHGEIJIIIIIJIGIGFHGJJI?DHHJIIJIBHEFFEEDB
@607956/1
ttgtgctgttgtggaactgcttcacctgtggccggcggcacgcagacgcc
+607956/1
@@@?DDFFHHHHHGHGHHHHGFHBHEHEFEHIIGI>:F@ABEBCABB@BB
@4691291/1
agtggtcttcttgaacttcttcaattgacgcaagaag
+4691291/1
=?1:DDDDFCBFFBEEIFH@<CHI>?DEHFGD?@?DH
@6239842/1
ttcacattgacaaacttaggtttgcttacagccattcccaactgtcctcc
+6239842/1
@@@D?DDDHDFHHIIIGHIE?AF;EHEHIIGGCHIII>?DHEHFIGIIIG
@4691627/1
gggctctgtgcctggctcccatgtcacggtagcactgagtgacggcacct
+4691627/1
CCCFFFFFFHHHHJGIJJJJJJJJJJJJIGHJJJJJIIJBGGIIJJJJII
@3165420/1
gtgcacgcgcttgggcagagggaatctgattgtgctgttgtggaactgct
+3165420/1
CCCFFFFFGHHHHJJJJJIJIJIIJJJJJJJJJJJJJJJJIJJJJJJJJJ
@1102886/1
catcgttctcagcatggtaagaaggtggcggccagaatctagacatgcac
+1102886/1
@@CDDDDDHBFFBHIIDCIEHIHGGHGCEHHEDDECGHIBIGIDAE9@@@
@7248302/1
gtggaactgcttcacctgtggccggcggcacgcagacgccttgatgacct
+7248302/1
CCCFFFFFFHHFFBFGGBIEHHIJGHIIGGIJJGHFFFDDBDDDDDEDD@
@6769287/1
gccagatgccaaagttcttgatcttcactgggctcttctctgggatttcc
+6769287/1
<@@DFFFFHFDFDGAEHFEDBHHECBHDH@BBGHCGIAHBFHGE?FDGHC
@4191561/1
agcactgagtgacggcacctccgacactgaggtcacggtactcgcggtac
+4191561/1
@@;DDBDDHBFFFGH6FEEGGHIGEEEHHIEGDDEGEI7B8=FE>G/=B9
@1625673/1
ccacaatctggtctggagagaagatcctcatcttgtatagaggaggcttg
+1625673/1
@??DBD;D??<2C:<:2AAFHICHIIEHDHHFGHA9CGG@BD>G@FEDH0
@4191815/1
ctggtctggagagaagatcctcatcttgtatagaggaggcttgggctcgc
+4191815/1
CCCFFFFFGHFFHIIIJJJJJIGGHIJIGGGJJIGIAHGIGGHEEHIJGA
@6241154/1
gtgctgttgtggaactgcttcacctgtggccggcggcacgcagacgcctt
+6241154/1
@?@DFFDDDFFHGCBHGIGGGIGIIEEEGEHDGBGGHHHD>ABCDDDDBB
@1625882/1
attttaatgttattattacagcatacataataaaattagaggaagtaggt
+1625882/1
@@CFFFFFHDFHFIIJJJIJJJIIJJEIJGIJIJJIIJJJJIIJGGHFDH
@6241806/1
tggtggtgcacgcgcttgggcagagggaatctgattgtgctgttgtggaa
+6241806/1
B@CFFFFFHHHHHJJJJJJJJJJJJJIIJJJJJJJIJHGHIJHIJHIJJJ
@5211387/1
cacctgtggccggcggcacgcagacgccttgatgacctccactttgatga
+5211387/1
CCCFFFFFGHHHHJJJJJJJJJJJJJHHCDEFFFEEEDEDCDDDDDDDDE
@7249199/1
agaggaagtaggtgctgggcctcttgtatgcgaaggtgttgaggcgcttg
+7249199/1
;?<DDFBDFFBFFGHIIAFHIIIIIHHIIIFIBHII?FDFEBFEHEIIGI
@2635175/1
ggcgcttgtggtggtgcacgcgcttgggcagagggaatctgattgtgctg
+2635175/1
CCCFFFFFHHHHGJIIJJJJJJJJJJJJJIJIJJJHIJJJJJJJIIIJJH
@4193030/1
gtgctgggcctcttgtatgcgaaggtgttgaggcgcttgtggtggtgcac
+4193030/1
@@@ADBDFHFFDFFDHBGHFAA:CEEGEFE<GDDGGBHI=FDHEDACCHI
@6771053/1
gttaaaaccaaaaatttgccggaagtcactattccacgcgaacgaagtcg
+6771053/1
CCCFFFFFHHHHHJJJJJJJJJJJJIJJJJJJJIJJJJJJJJJJJHHEHF
@6771248/1
gcaagaagtaccagaaacgggacttagccacaatctggtctggagagaag
+6771248/1
CCCFFFFFFHHHHJJJJJJJJJJJJJJJJJJJJJJJJJHIJJJJJIJJJJ
@608388/1
ccctaatagagacgatttcaccagtggtcttcttgaacttcttcaattga
+608388/1
@@CFDEFEHHGDFIGIIFICHGGIEGHIIEHECHIIIFGGHGHHHDAGG>
@5212292/1
actgcttcacctgtggccggcggcacgcagacgccttgatgacctccact
+5212292/1
CCCFFFFFHHHHHJJJJJJJJJJJJJJJJJHHHFFEDEEEDEDDDDDDDD
@59812/1
gtcatcgcggcctctagccgacacgattatgaagacgaagcggacgtcac
+59812/1
?:?DDBDDDHFFHEFBCB?F>AHIG@DFABC>@B@FFA;;=B<5=83858
@4193576/1
aggtgctgggcctcttgtatgcgaaggtgttgaggcgcttgtggtggtgc
+4193576/1
BCCFFFFFHGBHHJJJJHJJJJJHGIGHGHHJHIIGIJJJJIJJJFGIJI
@2635706/1
gctctgtgcctggctcccatgtcacggtagcactgagtgacggcacctcc
+2635706/1
CCCFFFFFHHHHHJJJJJJJJJJJJJJFIJJJJJJJJGHIJJJJJJJJJJ
@1627042/1
ccgtctgattctgtgatagtgaatacaagatcgtggggtgggcccaccag
+1627042/1
@@@FDEFFHHHHHIJIIGIHIIJICHHJJIJJGIGIGIDFGHIHGIIJJE
@5708156/1
catgggtccataatcattcctggaatccgtgtcgacggcgatgagagccc
+5708156/1
CCCFFFDFHHHHHJJJJJJJJJJJJJJJJJJJJJJJJJJJGIJJJJHHHH
@5212788/1
ggattttaatgttattattacagcatacataataaaattagaggaagtag
+5212788/1
@@;DADDD<CFCDGFIIIDBE<:>??FB<C?@AFEHFFGF?E9?3880:9
@6771979/1
cataataaaattagaggaagtaggtgctgggcctcttgtatgcgaaggtg
+6771979/1
@@BDFFFFGHGHGJIJJIIJJJIJEHIIIIJFJIJJJIHIJGIGIIIIBF
@6772163/1
cgcaagaagtaccagaaacgggacttagccacaatctggtctggagagaa
+6772163/1
CCCFFFFFHCFHHGJJIJJJIJIJJJJJJJJJJJJJIJJIJJJJJJIJIJ
@4194417/1
ctgtggccggcggcacgcagacgccttgatgacctccactttgatgatct
+4194417/1
@C@FFDFFHGHHHJJIJIJIJJIJHHGHEFFFFFEEDEEDDDDDDDEEDD
@60396/1
gctgttgtggaactgcttcacctgtggccggcggcacgcagacgccttga
+60396/1
CCCFFFFDHHHHHJJJJIJJJJIJHIJJJJJJJJJJHHFFDDEDDDBDDD
@4194437/1
gcggttttcacgaatatattgtggg
+4194437/1
:?@A4=8BAFHFD>EED@HGCABFG
@4194449/1
acggcacctccgacactgaggtcacggtactcgcggtacatgttgtgtac
+4194449/1
CCCFAFFFHHGHHJIJJJJJJIIJJJJHJJJJJJJJHJIIJFGHJFHEEH
@609498/1
ggcgcacagggcacgcttgcgcatgacatctatacatgccattggcgttc
+609498/1
?@@?BDDDHDHFFIE?FHICEIIIGBHIGEABGHGEHICD@BF>F@FF/@
@609646/1
ctttatacatttcggcatggcgatcatgtcgatggcttggtttattccca
+609646/1
CCCFFFFFHHHHHJJJJJJJJJJJJJJJJJJIIJJJJJJJHHJIJJJJJJ
@5708702/1
cttgaacttcttcaattgacgcaagaagtaccagaaacgggacttagcca
+5708702/1
CCCDFFFFBDFBHDFBGHIGIIIIICGGHHIIFIIG<FDCHGIGIFCHHH
@3166674/1
gacgatttcaccagtggtcttcttgaacttcttcaattgacgcaagaagt
+3166674/1
CCCFFFFFHHHFHJHJJJJJJJJJJIIJIJJJJJJJJJJHIJJJJJJJJF
@2129998/1
ggtgcacgcgcttgggcagagggaatctgattgtgctgttgtggaactgc
+2129998/1
=<=BDD?BF?DHHB?GAHFHG=:G9?BDF??BDHG@FFHGGHGIG@GGH@
@3661768/1
caaatttcaaccaaatccgtcaaatagttgcggagattaatggtataagc
+3661768/1
CCCFFFFDHHHHGGGHBFHEHGIJJJJCBGIJF@FIIIGGIIGDIGEHGA
@610073/1
cttggttgaacggaactccaatcctttactcgaatagtcttttctaactt
+610073/1
CCCFFDDDHHHHHJIJIJJJJIIJJJJJIIJIIIJJJIGIJJIGIGIJJI
@5708927/1
ggaatctgattgtgctgttgtggaactgcttcacctgtggccggcggcac
+5708927/1
@C@FDFFDHHFDDEHHEEGIJJIJIJJJIJJIJIJGJJIIIJIIJJJFE8
@2130099/1
ctggcatacaaggcaaagcaccgacgacgacactgtacagttagaaatgt
+2130099/1
CCCFFFFFHHHHHJJJJJJJJJJJJJJJJJJJJJJJHIJJIJJJJJHHHH
@4692944/1
gcgaaggtgttgaggcgcttgtggt
+4692944/1
@@@BDDDAA<??A>@B?FE?@DGGA
@3662215/1
ctggagagaagatcctcatcttgtatagaggaggcttgggctcgctctcc
+3662215/1
CCCFFFFFHHHHHJJJJJFJJJJIJJJJJJJIJJJJJEHIJJJJFIJIIJ
@4195591/1
tggacgtcttccgctttcatcatctataggattgtttatcctgtcaactg
+4195591/1
CCCFFFFFHHHHH:CEDHGHHIIIIJJIIGD@FGGHIFBBGGGGGGC>?B
@6242631/1
ggcacgcttgcgcatgacatctatacatgccattggcgttcaaaagg
+6242631/1
@@@DDDADDDDHDHDEBAFCCGGGGHFBFHIICG9BG?@DBFHGF8C
@4693148/1
cagtggtcttcttgaacttcttcaattgacgcaagaagtaccagaaacgg
+4693148/1
@C@FAFFDHFFFHFHG@BCCHIDFHGD?HDEFFE?BBC0???DBGHD?BB
@3167753/1
gtggtggtgcacgcgcttgggcagagggaatctgattgtgctgttgtgga
+3167753/1
@@?DDDD?CCBDHIGBHD;F@FBFHIE>A>FGGHHIIGHGHHEFFGHEG3
@6774091/1
ctgtggccggcggcacgcagacgccttgatgacctccactttgatgatct
+6774091/1
@@CDFDDEHHAHFGGFGGHIJJJGHEHFDFCEEFCEBCCCDCDCC@ADCD
@61601/1
gtcctgcagagcttgccacatcttgtaagcagcctgacgcttagcaagtt
+61601/1
@@@FFFFFDFHHGJIJIIIJJEHIGHIJIJFIIIIIGGIIJJJIGHGGBH
@6243176/1
ggcagagggaatctgattgtgctgttgtggaactgcttcacctgtggccg
+6243176/1
CCCFFFFFHGHHHJJJJJJIJJJJJJJJJJJJJJJJJJJJJJJJJJJJJJ
@2130988/1
cggtagcactgagtgacggcacctccgacactgaggtcacggtactcgcg
+2130988/1
BCCDFFFFHHHHHHHJJJJJJJJJJJJJJJJJJJJJHIJJJJHIJJJJJH
@3168242/1
gcatttcggatctatagaggctgtcactgcagcgatactgggaacattcg
+3168242/1
@CCFFFFFHHHHHJJJIJIJJJJEHGJJJJJJHIGJJJJJJIIJJJJJJJ
@2131106/1
ttttttttgttcccacatcaggatgtggattttaatgttattattacagc
+2131106/1
@@@FFFFFDDFDHIHGGAH9FD<DCBDGHGHIEHIIFHGIGCHAHIIIHG
@4196641/1
gtttactagcctcctccttagaagttggttcctctttacaagtagactca
+4196641/1
@@@FDDFFGHHHGIJFIJIIIEHIHIIJGGIGIIIJIJIJJJGHIIIJIC
@2131309/1
aggtgctgggcctcttgtatgcgaaggtgttgaggcgcttgtggtggtgc
+2131309/1
@BCDFFFFHHHHHJJJJJJJJJJHIJJFHGHICHJJJJJJJJJJIJIGHI
@6774855/1
cgcaagaagtaccagaaacgggacttagccacaatctggtctggagagaa
+6774855/1
CCCFFFFFHHHHHJJJIJJJJJJJJIJJJJJIJJJJJJJJJJJJIJHIIJ
@3168742/1
ctgtggccggcgacacgcagacgccttgatgacctccactttgatgatct
+3168742/1
CCCFFFFFHHHHHJJJJJJJJJJJJJJJJJIJJJJHHHHHFFFFFFEFEE
@62066/1
ctggtctggagagaagatcctcatcttgtatagagg
+62066/1
?@@A:=ABB?F;AAEGEEBFHD:CC4<A<ECGEEB@
@1105061/1
gtggattttaatgttattattacagcatacata
+1105061/1
@@<B;BDDDF<B?CF:?F4A<FCH<:3C:C?<A
@6243836/1
gtcacggtagcactgagtgacggcacctccgacactgaggtcacggtact
+6243836/1
CCCFFFFDHHHHHJJJJGIJJIJJJJJJJJJJJJJJJJJJIIJJJJJIHH
@6775016/1
agcgagactcataacgcagccagatgccaaagttcttgatcttcactggg
+6775016/1
BBBFDFFFHHHHHIJJIJJJJIIJJJJIIJJJIIJJJJIIJJJIIIJJFH
@62235/1
ctcatcttgtatagaggaggcttgggctcgctctccgaagggagcttgcg
+62235/1
CCBFFFFFHFHHHJJJJJJJJJJFHJJIJJJIJJJJJBGGGIEIGJJIIJ
@6244063/1
gcaagaagtaccagaaacgggacttagccacaatctggtctggagagaag
+6244063/1
@@CFFFFFCFHHHJIGEHIFGIICHIIIIJIIGJIHEEBFGHGGJIIIIE
@4694214/1
gccagatgccaaagttcttgatcttcactgggctcttctctgggatttcc
+4694214/1
CCCFFFFFHHHHHJIJJJJJJJJJJJJJJJJJJJJJJJJJJJJJIJJJJJ
@7776819/1
cccgtttccaatctccaagacaggaggctccagtactttagctttgacag
+7776819/1
BCBFDEFFHHHHGJJJJIJJJJJJJJJIIJJJJIJJJJJIJEIJIIIJJJ
@4197706/1
ggaagagattccatttcccgtttagcagcttcatccagaggcaagcgctc
+4197706/1
CCCFFFFFHHGHHIJJJJJJJJJJIIIJEHIJJJIJJJIIJJIJJJJJIJ
@7250838/1
cacggtagcactgagtgacggcacctccgacactgaggtcacggtactcg
+7250838/1
CCCFFDFFHHHHHJJGHIJJJJJJJJJJJJJJJJJJJJIJJJJJHIJJJH
@6244649/1
cataataaaattagaggaagtaggtgctg
+6244649/1
;<<BDDD>=D>?CDGAHFA3AAEHCGFG9
@6776340/1
gcttcacctgtggccggcggcacgcagacgccttgatgacctccactttg
+6776340/1
;?<DDDD>DFC?DFA?E:@@DEFIBFIIFFFDDCCCB>BCB>@?BBABBA
@6776535/1
gttattattacagcatacataataaaattagaggaagtaggtgctgggcc
+6776535/1
@@@FFFFFHHGGGJJJJJJJJCIIJJJJJGIHIJIIJIIJJIIJIJJJJJ
@610776/1
gtcacggtagcactgagtgacggcacctccgacactgaggtcacggtact
+610776/1
@?@DFFFADFHHFGGIICEHHHHHIHHIIIHEGHGGIGDGHIGIIGGHHH
@63230/1
ggtggtggtgcacgcgcttgggcagagggaatctgattgtgctgttgtgg
+63230/1
@@@FFDDAHDFFFHDGIIGIDHI@HFHIG:FGGIIEGHIHIGGDHGGIII
@7777560/1
cccacgttggttatcaagtggcttggtaggatccaagttgaaatctttg
+7777560/1
CCCFFFDDDFCFFHIIEGHIIIIIGI1:<CDFFG@GGCC<:BGEHHGIA
@6776877/1
cctgtggccggcggcacgcagacgccttgatgacctccactttgatgatc
+6776877/1
CCCFFFFFHHHHHJIIIJIIJJJJJHHHFFFFFFEEEDEDDDDDDDDEFD
@611037/1
gttgtgtacacctgagcgagactcataacgcagccagatgccaaagttct
+611037/1
;@@DDDDDHCA<CDCG>FCGBHICGGHG<FADHFH@FIIIGAGHCCCDGH
@611125/1
tgctgttgtggaactgcttcacctgtggccggcggcacgcagacgccttg
+611125/1
CCCFFFFFHHHHHJJJJJJJJJJJJJJJJJJJJJJJHHHFFDDEDDDDDD
@7777778/1
gttagaaatgttacaacctctatactttgcattaaaataatgcccatttt
+7777778/1
C@CFFFFFHHFHHJJIJJJJJIJJJJGJJJJJJJJJJJJJJJJJJGIJJJ
@1628611/1
ctggagagaagatcctcatcttgtatagaggaggcttgggctcgctctcc
+1628611/1
CCCFFFFFHGGHHIJJJJJJIIJHIJJJJJJIJFIJJIJJIIIJIJJJJI
@611729/1
cgcaagaagtaccagaaacgggacttagccacaatctggtctgg
+611729/1
@@@DDDDDHAADFH22CBGGBFAEFHHECHCGHBHFHGHDFHII
@6777626/1
taggcgtagggtaagacacggatcgcatacaccgtgaatataagtggcaa
+6777626/1
CCCFFFFFHHDFDHIGIJJIIJJGIIIJJGIIJJGHGIIJIJJJGGIJJJ
@611866/1
tggatggagtgagcacgggctctgtgcctggctcccatgtcacggtagca
+611866/1
CCCFFFDFHFHHHIIJJJDIJJIJJJJJJGIJJJIJJJJJIJJIJCGHII
@1107096/1
gtgctgggcctcttgtatgcgaaggtgttgaggcgcttgtggtggtgcac
+1107096/1
CCCFFFFFFHHGHJJIGGJIJIEGI:CGHGIJJIJJIJIGIJJJIGHIGI
@5213780/1
gcacagggcacgcttgcgcatgacatctatacatgccattggcgttcaaa
+5213780/1
CCCFFFFFHHHHGJIJGIJIIJJIGHJJIJJGGIJGGHIIJJJIHGIJJI
@6778121/1
cactgagtgacggcacctccgacactgaggtcacggtactcgcggtacat
+6778121/1
CCCFFFFDHHHHHJJJJJJJJJJJJJJJJJHJJJJJIIJJJJJJHHFFFF
@64282/1
gccagatgccaaagttcttgatcttcactgggctcttctctgggatttcc
+64282/1
CCCFFFFFHHHHHJHIJJJJJJJJJJJJJJJJJJJJJJJJJJJJJJJJJJ
@64366/1
gttgtggaactgcttcacctgtggccggcggcacgcagacgccttgatga
+64366/1
CCCFFFFFHHHHHJJJJJJJJJJJJJJJJJJJFJHHFFCEDDDDDDDDDE
@4200402/1
gtggtgcacgcgcttgggcagagggaatctgattgtgctgttgtggaact
+4200402/1
@C@FFFFFHGHHHJJJJJJJJHIJJIJJJJJIJJJIJJJJJJJHGJJJJJ
@6778526/1
ctgacgcttagcaagtttcttagacttgccagttcccacttcacgacgct
+6778526/1
CCCFFFFFHHHHHJJJJJJJJJJJJJJJJJJJJJJJJJJJJJJJJJJJJJ
@4200570/1
cggagaataagaactcgtgctcgtcgtgagctattatagttggagatttt
+4200570/1
CCCFFDFFHHHHHJJJJIIJJIJJJJFHIGIHHIIJJGIIIJGGGGEHIJ
@64678/1
cagagggaatctgattgtgctgttgtggaactgcttcacctgtggccggc
+64678/1
<;?DDDDD?FFA?:AF?<:4<<3<A<F?CFIIBGFF@FFGDB??D;?806
@612915/1
gcctcttgtatgcgaaggtgttgaggcgcttgtggtgg
+612915/1
@@@DDDDDHHADHG:<@EHEFHIIEBCGGHGEDGG?FD
@6245476/1
gtcttcttgaacttcttcaattgacgcaagaagtaccagaaacgggactt
+6245476/1
??;DDDDDDFFFFEFEG?BF@FE<CGIBD@;FG?F<DGIIIEHHIIIEEF
@3663457/1
cagtggtcttcttgaacttcttcaattgacgcaagaagtaccagaaacgg
+3663457/1
BC@FFFFFHHHHHIJIIIIJJJJIIJJJGHIJJJJJJJDHHIJIIGIJJJ
@65011/1
ggcctcttgtatgcgaaggtgttgaggcgcttgtggtggtgcacgcgctt
+65011/1
@CCFFFFFHHHHHJJJIIIFFHGGIIJGHJIGIIJJEIIIGIJIIGHHFD
@4201495/1
cagtggtcttcttgaacttcttcaattgacgcaagaagtaccagaaacgg
+4201495/1
BBCDFFFFHHHHHJJIIGJIIJJJIJIJJJJJJIJJJJFHIJJJJIIJJJ
@6779653/1
cacggtagcactgagtgacggcacctccgacactgaggtcacggtactcg
+6779653/1
CCCFFDFFDHHHHJJGIJJIJJJJIIJJJIJJJIIIIJIHIJJJJJJJIH
@4201607/1
ctcataacgcagccagatgccaaagttcttgatcttcactgggctcttct
+4201607/1
CCCFFFFFHHHHHJJJJJJJJJJJJHIJJJJJJJJJJJJJIIIFIJJJJJ
@65237/1
ctgttgtggaactgcttcacctgtggccggcggcacgcagacgccttgat
+65237/1
CCCFFFFFHHHHHJJJJJJJJJJJJJJJJJJJJJJHHFFFDEDDDDDDDD
@7251784/1
gttgattttggaatgttttacattggatccgacaaattttcaaattaaag
+7251784/1
@@@DDDDDFFD:AEG:EFIIII@HIFEFBFFFFFFIIIIID@GBFGEFEB
@4201876/1
tagttataagactcagattgccatctcagaaattagcggatggatca
+4201876/1
CCCFFFFFHHHHHJJJJJJJJJJJJJJJJJJJJJJJJJJJJJJJJJJ
@65391/1
gaggaagtaggtgctgggcctcttgtatgcgaaggtgttgaggcgcttgt
+65391/1
CCCFFFFDFHGHHJJDEHIIEHGIFHJJIJGGHIJ:BDGHIIIGIIFIID
@6246344/1
gattttaatgttattattacagcatacataataaaattagaggaagtagg
+6246344/1
CCCFFFFFHHHHHJJJJJJJJJJJJJJJJJJJJJJJJJJJJJJJJJIJJJ
@6780027/1
gcgatgttttacaagggcaggttgaactcacaccattcaatttaaaagaa
+6780027/1
CCCFFFDFHHHHHJJJJJJJJIJJJJJJJJJJJJJJJJJJJJJJJJJJJJ
@3663975/1
gatggagtgagcacgggctctgtgcctggctcccatgtcacggtagcact
+3663975/1
CCCFFFFDFDHHHIIGIIJJIJGGJJJHJDGIJJJJJJJJJJJDHIJJII
@2132868/1
gacgcaagaagtaccagaaacgggacttagccacaatctggtctggagag
+2132868/1
CCCFFFFFHHHFHJJIJJJJJJJJJJJJJJIJJJJGJIJJJJIJJJJJJI
@4202095/1
tgggcctcttgtatgcgaaggtgttg
+4202095/1
;;?DB?=>CFAFD:?@CD@?FGA<;:
@4202213/1
gtagcactgagtgacggcacctccgacactgaggtcacggtactcgcggt
+4202213/1
CCCFFFFFHGHHHJJJJJJJIJJJJJJIJJJIIIGHJJJIGGIJJJJHF<
@3664130/1
gttgtggaactgcttcacctgtggccggcggcacgcagacgccttgatga
+3664130/1
@C@FFFFFHHHHHJJHHIJIJGIJGJJJGGHGIJHHFFBEDDDDDDDDCC
@6246611/1
ctgttgtggaactgcttcacctgtggccggcggcacgcagacgccttgat
+6246611/1
@@@FFFEF?HFFDIIIIGIIEHBEHDFHGIIGGIIFHDBDDDDDDBBCDD
@4202476/1
gccagatgccaaagttcttgatcttcactgggctcttctctgggatttcc
+4202476/1
CCCFFFFFHHHHGJGIJJJJJIJJJJJJJJGIIJJJJJJJJJIIIJJJJJ
@65834/1
ctgcaatcctgcctcacatgattcatccacaaattccaacccttgcgttt
+65834/1
?@@DDFFFDFH?FHIDHIEFHGHCGDEF@AGIIII<FHIIGGIGI3DGHI
@6780616/1
gtggattttaatgttattattacagcatacataataaaattagaggaagt
+6780616/1
BBBFFFFFHHHHHIIJJJJJJJJJJJJJJJJJJJJJJJJJJJJJJJIJJH
@4202556/1
ggcgttgatgtcgcaagatagtgagacattcactttttagtcataatctt
+4202556/1
@C@DFFFDHGFHHGIJIIJIJHICHEDHHIIIIIIJHIIBHGGIEIHIHJ
@7778604/1
cccgtacccatagcaacaagatcagcgactgtcacacggtagcggaaggt
+7778604/1
CCCFFFFFHHHHHIJIJJJJIJJJJJJJJJJGIIJJJJJDGGIIGIJIG7
@6247057/1
tgcttcacctgtggccggcggcacgcagacgccttgatgacctccacttt
+6247057/1
CCCFFFFFHHHHHJJJJJJJJJJJJJJJJHHFFFDEEEEEDDDDDDDDDD
@6247091/1
gccttagctgcggaatgcttagcttccttcttagagcgtcccgtacccat
+6247091/1
CCCFFFFFHHHHHJJJJJJJJJJJJJJJJJJJJJJJJJJJJJJJJJJJJJ
@66175/1
caatttatcttcaaatgacgacaccacagttccagtctcaggcacattgc
+66175/1
CCCFFFFFHHHHGJJJJJJJJJJJJJJJJJJJJJJJJJJJJJJJJJJJJJ
@4203145/1
gcttcacctgtggccggcggcacgcagacgccttgatgacctccactttg
+4203145/1
CCCFFFFEHHHHHIEGIIJJIIGHIJGGEHHFFDDDECDEACCD=CCDCC
@1107460/1
ccctaatagagacgatttcaccagtggtcttcttgaacttcttcaattga
+1107460/1
@@@DDBDDFB?FHIBHEHHFIIIB2<EA@EHHHI@@GDG@GGHDDHHGHI
@6781630/1
gcaagaagtaccagaaacgggacttagccacaatctggtctggagagaag
+6781630/1
@@@DDDDD=CFFB@<CFFEHIIDBGGECDEHE;FFHCH?BHHIHI9BDHI
@7779327/1
ggtgctgggcctcttgtatgcgaaggtgttgaggcgcttgtggtggtgca
+7779327/1
CCBFFFFFHHHHHJJJIJJJJJHHHIEGHHIHIJJJJJJJJJJHIIHHJH
@1107925/1
cttcttagagcgtcccgtacccatagcaacaagatcagcgactgtcacac
+1107925/1
@@CFFFFDHFHHFDGGIDFGIIIIIEGGGIDIIAGGIIIIGGIIIIIIGI
@7779412/1
ctcagatgcaatttcttgcaagaattgcacaaagttgaagtccttgttgt
+7779412/1
CCCFFFFFHHHHHJJJJJJJJJJJJJJJJJJJJJJJJJJJIIJJJJIJJJ
@66742/1
gtcacggtagcactgagtgacggcacctccgacactgaggtcacggtact
+66742/1
CCCFFFFDHHHHHJJJJHIJJJJJJJJJJJJJJJJJJJJJHIJJJJHIHH
@2639099/1
ctgggcctcttgtatgcgaaggtgttgaggcgcttgtggtggtgcacgcg
+2639099/1
CCCFFFFFHHHHHIJJJJHIIJCHGHJHIJJJJIJIJJIIJIIIJJIJHH
@6782120/1
tccatactttgtttcatttaaatttacgggctatgccatttatcctcgca
+6782120/1
@@?DDFDFDBCHHIIHEFFHDBEIIICBEGAEFHE@GICFDHEB?FD@G@
@1108105/1
gccagatgccaaagttcttgatcttcactgggctcttctctgggatttcc
+1108105/1
CCCFFFDDHGFHFIFGHIJJIJJIJJIIJGAFHHIJJJJIHGIIIGIIGI
@4204131/1
gctgggcctcttgtatgcgaaggtgttgagg
+4204131/1
@@@D?B??FDFFAHGEBFH@@@CHH?@F9@B
@3173335/1
gcctcttgtatgcgaaggtgttgaggcgcttgtggtggtgcacgcgcttg
+3173335/1
CC@FFFFEHDFHFHAGDB<CHHD<FHFEFFHGIGHBB;;;BCHGEGHF>A
@3665556/1
gacgcaagaagtaccagaaacgggacttagccacaatctggtctggagag
+3665556/1
@??DDDDDDFF2A:A<A3FAEBEFFBGF>B<F?DF@FEGIIIC>FCFEEF
@6248802/1
cagcatacataataaaattagaggaagtaggtgctgggcctcttgtatgc
+6248802/1
C@CFFFBDHHHHHGIIJJJDGEGHIGIGGHICFHIGEICHIIIJJJJJIJ
@5711393/1
caccagtggtcttcttgaacttcttcaattgacgcaagaagtaccagaaa
+5711393/1
CCCFFFFFHHHHHJJJJHIJJJIJJJJJJJJJJJJIJJJJJDHIJJJJJJ
@67222/1
agcatacataataaaattagaggaagtaggtgctgggcctcttgtatgcg
+67222/1
CCCFFFFFHHHHHJJJJJJJJJJHJJHIIJHHIJJJJ@GIJJJJJJJJJJ
@67225/1
caacaagatcagcgactgtcacacggtagcggaaggtgggttcgtgaatc
+67225/1
CC@FFFFFHHHHHJIJJJIJJJJJIJHHIJJJIIJJBFHIAHIJHHHFFF
@614154/1
cccagacctagcccaaattcttcttcttcagccggctttggtggttcttt
+614154/1
@@@DFDDFBFDFDEHGIGGFGEBEGBEHEDEGHIIIIBGIG?D=AGHHBH
@2133060/1
gccttgggaagcctttgtgcgccacatcaatgttgataaaggctttattg
+2133060/1
@@@?DBD?DFFAFIIIIIIIGGHFEHGGAFFGHDGIE@FI?BFHAFGGIH
@3173946/1
acgcgcttgggcagagggaatctgattgtgctgttgtggaactgcttcac
+3173946/1
@CCFFADDFDFHHIBGHE@FFEHGBGGEBGHIGBFFHIGGCHHCBGEECH
@4204804/1
agggaatctgattgtgctgttgtggaactgcttcacctgtggccggcggc
+4204804/1
<@@FFDFDBBFFFBEEHHGCHIFGH@HGIIGGIIGHGIIIIIGIIFGIFB
@3174001/1
gcgcttgtggtggtgcacgcgcttgggcagagggaatctgattgtgctgt
+3174001/1
CCCFFFFBFDCFFEBGFGIIJIGGHCHIJJIGGHJJGHHEGHIJHHIGGH
@67567/1
cgcttgtggtggtgcacgcgcttgggcagagggaatctgattgtgctgtt
+67567/1
CCCFFFFFGFDHHHIIJJHJJJJJIJJJJJJJJJGIJIJIJJJJJIJJJJ
@6249362/1
gctgtgtgaagttcttcaaagcgtcttctctaacagttctctgtggtgca
+6249362/1
@@@FDEFDHHDHHGCHIGHAHADCAGHGGIFIICEHHIGG@GHDHH?DDF
@4696381/1
ctgcaaagttaaccatcttgtattcaaaagaaaacctagaatcactggtt
+4696381/1
@CCFFFDDFDFHHGHIJIJJFHEGHGGHDFHGIIJHGIIJGIIGHIGIJJ
@4205031/1
gtgctgttgtggaactgcttcacctgtggccggcggcacgcagacgcctt
+4205031/1
@@@FBDDDHHHHFIEB@GHHGHGIIGGHIH@FH:@AA<=<D<AC?;@DDD
@6249478/1
atacataataaaattagaggaagtagg
+6249478/1
?@?BDDDDHDAH<C@@FGHGFHIIII>
@2133646/1
aataaaattagaggaagtaggtgctgggcctcttgtatgcgaaggtgttg
+2133646/1
@@@FFFDFHHGHHIGHIGGCHHHJJIJJJJJJJJJJIJJIJA@FHGGFGG
@3174467/1
gttgtggaactgcttcacctgtggccggcggcacgcagacgccttgatga
+3174467/1
?@@D:DDDHFBFFIIIIGIEHH>@;E<FHHIIIGEBDB/@A/>??CA:;>
@3666666/1
cttcgcctgtggccggcggcacgcagacgccttgatgacctccactttga
+3666666/1
CCCFFFFFHHHHHJJJJJJJJJJJJJHHHFFEDEEEDEDDDDDDDDDDDC
@4205430/1
cgcgcttgggcagagggaatctgattgtgctgttgtggaactgcttcacc
+4205430/1
CCCFFDFFHHHHHFGGIFFHIGIEIIJIGGIEHGEFHDDGIJJIIHGHJG
@6783732/1
cttgtattcaaaagaaaacctagaatcactggttcaaattcaaataaaat
+6783732/1
@?@FFDDDDFFA??DHGIIIIGGHGEHHHGIGGBGHIHHGHGHDGIGIII
@3666822/1
gccagatgccaaagttcttgatcttcactgggctcttctctgggatttcc
+3666822/1
CCCFFFFFHGHHHIFHIJJJIJJJJJJJJIGIJJJJJJJJJJJJIJJJJJ
@4205626/1
gcgaaggtgttgaggcgcttgtggtggtgcacgcgcttgggcagaggg
+4205626/1
??@DDDDBFFFHFEEGGBEGG;C1:?CHFCBFCHEHEI11=CHBB?DC
@7253207/1
gccagatgccaaagttcttgatcttcactgggctcttctctgggatttcc
+7253207/1
@@@DDFFFBFFHHIGIJCIICGIJIJJJIH>GGIIIIJJJJJJJEHIIHI
@2134273/1
tgacggcacctccgacactgaggtcacggtactcgcggtacatgttgtgt
+2134273/1
@CCFFFD>HHHHHGBFG?FF@FHDHIIGEDBGHIIBHH@AEFECEHEBDD
@4697274/1
gcgagactcataacgcagccagatgccaaagttcttgatcttcactgggc
+4697274/1
CCCFFFFFHHHHHHGGIHIGJJIIIIGIG@FCGGIJJIJEIGGIJFFFEH
@6784440/1
cagcatacataataaaattagaggaagtaggtgctgggcctcttgtatgc
+6784440/1
CCCFFFFFHHHHHJJJJJJJJJJJJJJHIJJHIIJJJJIJJJJJJIIJJJ
@3175327/1
cacctgtggccggcggcacgcagacgccttgatgacctccactttgatga
+3175327/1
CCCFFFFFHHHHHJIJJJJIIJIHIJHHHFFFFFEEEEEDDDDDDDDDDD
@2134416/1
gggacttagccacaatctggtctggagagaagatcctcatcttgtat
+2134416/1
@CCFFFFFHHHHHJJJJJJJIJJJJIJJJJJJJJJJIJJJJJJJJJJ
@6250723/1
ctatggactgctgccaattcactgttcattacctgtgaaaactgcccctc
+6250723/1
CCCFFFFFHHHHHJJJJJJJJJJJJJJJJJJJJJJJJJJJJJJJJJJJJJ
@3175469/1
ggcgttgatgtcgcaagatagtgagacattcactttttagtcataatctt
+3175469/1
@CCFFFFFHHHHHFIHIJJIJHHIJHIGIJIJIIIGHIIJFHIJJIJIJJ
@3667477/1
gcacgggctctgtgcctggctcccatgtcacggtagcactgagtgacggc
+3667477/1
CCCFFFFFHHHHHGJJJJJJJJJJJJJJJJJJJGHIJJJJJJJIJJJJJI
@6784890/1
gttgaggcgcttgtggtggtgcacgcgcttgggcagagggaatctgattg
+6784890/1
@C@FFFFFHGHHHGIJGGHIJIJIJIJJJJJJJJGHCHIJHGHHFFFFFF
@7780062/1
gaggaagtaggtgctgggcctcttgtatgcgaaggtgttgaggcgcttgt
+7780062/1
@?@DFFFBDFAFHHIDFHAEHIIGIEBHGIGCGEGHIIHGHIIIGIIII@
@6785304/1
atgcgaaggtgttgaggcgcttgtggtggtgcacgcgcttgggcagaggg
+6785304/1
CC@FDF?DD2AADHHGHGHIEI?BBBBFGD@DBFHIEIGE=C?BDB==AB
@6251529/1
cagtggtcttcttgaacttcttcaattgacgcaagaagtaccagaaacgg
+6251529/1
CCCFFFFFHHHHHJJJJJJJJJJJJJJJJJJJJJJJJJFHIJJJJJJJJJ
@6785403/1
ggcgcttgtggtggtgcacgcgcttgggcagagggaatctgattgtgctg
+6785403/1
CCCFFFFFHHHHGIHIJJJJJJJJJIJJJJJJJIJJJJJJJJJJJIIJJH
@1108815/1
gccagatgccaaagttcttgatcttcactgggctcttctctgggatttcc
+1108815/1
?@;?DADDB?FF>D<EFHEHGAH>HFEHIIEEAGGGIGHGIIGGICGHGA
@6785463/1
tctagcacgtagttctcagcttccctgcaaagttaaccatcttgtattca
+6785463/1
@CCFFFDFHHGHHGGBEGHHIIGFHGIJJJIEEGIGGGHGIGFCBDFHIH
@3176346/1
ggtggtgcacgcgcttgggcagagggaatctgattgtgctgttgtggaac
+3176346/1
BC@FFFFFHHHHHJJJJJJJJJJJJJIJJJJJJJJJJJJJJJJJIJJJ9E
@1630864/1
cgcaagaagtaccagaaacgggacttagccacaatctggtctggagagaa
+1630864/1
CCCFFFFDHCFFHHHJJJJIIJJIIIGIIJJJIJJJIJIIJJJJHIGJII
@7780412/1
gtgcacgcgcttgggcagagggaatctgattgtgctgttgtggaactgct
+7780412/1
CCCFFFFFHHHGHIIJJJIJIJIJIIIIIJJJJJJJIIIIHIJJJJIJJJ
@2640221/1
gctgttgtggaactgcttcacctgtggccggcggcacgcagacgccttga
+2640221/1
CCCFFFFFHGHHHJJJJJIJJJJJHIJJJJJIJIJGHHFFDDEDDDDDDC
@4207564/1
ggagagaagatcctcatcttgtatagaggaggcttgggctcgctctccga
+4207564/1
CCCFFFFFHHHHHJJJJJJJJHIJJJJJJJJJJJJGHJJJJJJJIJJJJI
@4207578/1
ggcaacatcttctttggtttgtcaggcgtaatgctaacgtcatagcgata
+4207578/1
CCCFFFFFHHHHHJJJJHJJJIJIJJJJFHJJIIJJJJIJJIJJJIJJJJ
@7254306/1
ctagactaattaataaaattggactgtttttaatatttaaataaccgctt
+7254306/1
@@@FDDDDFHHBFEEEEHHEHCHCFIHHIHIIFGIG:EFF@DIII9DGEH
@69515/1
gtaagaaggtggcggccagaatctagacatgcacagctcttgcagccatc
+69515/1
@@CFFDDDDHHAFIEAGHHBGEHIIGIIGIGGIGGGIIIGGGGEFGGHGC
@3176818/1
cggaactccaatcctttactcgaatagtcttttctaacttgaacagtgcg
+3176818/1
<?@DDDFFHHBFHDHFAHBHGIHIGHG9CFFGI@FEFHBF>D>FGI@FHI
@615136/1
gataaatattgcacatctacctttggaaagatactgtcgaccaagtcaag
+615136/1
CCCFFFFFHHHHHJJJJJJJJJJJJJJJIJJJJJJJHIJJJJJJJHIJJI
@4207789/1
ggcacctccgacactgaggtcacggtactcgcggtacatgttgtgtacac
+4207789/1
CCCFFFFFHGHHHJJJJJJHIIJJJIIJJJJJJJHHIJJJHIJJJIHJ=7
@6786155/1
gacgatttcaccagtggtcttcttgaacttcttcaattgacgcaagaagt
+6786155/1
@C@DFDDBFHDFHGFHGAFEEGIIJGBEHEDGHDCHIIGG@CFFHHBHB0
@6252409/1
cttttctaacttgaacagtgcgatgttttacaagggcaggttgaactcac
+6252409/1
@BCFFEFFHHHHHJJJJJHIJJIJJIJJJJJJJJJIGIJJHGJJJJJJJF
@615477/1
gtggtcttcttgaacttcttcaattgacgcaagaag
+615477/1
?=;;A>D?B<ACFB<?AGIDGEEHABFAA>E?FHIA
@615771/1
gtggtgcacgcgctggggcagagggaatctgattgtgctgttgtggaact
+615771/1
BCCFFFFFHHHHHJ1EHIJJJHIJJJIIJJJJJJJJJJJJIJJJJJJJJH
@2640967/1
ggcctcttgtatgcgaaggtgttgaggcgcttgtggtggtgcacgcgctt
+2640967/1
CCCFFFFFHHHHHJJHIIJCHHHIJJJJJJJJJIJJGIIFGIIJJJHHFD
@2641091/1
gtgcctggctcccatgtcacggtagcactgagtgacggcacctccgacac
+2641091/1
CCCFFFFFHHHHHJJJIJJJJJHHJJJJJJJJHHIIJJJJIJJJJJJJIJ
@5712915/1
gttgaggcgcttgtggtggtgcacgcgcttgggcagagggaatctgattg
+5712915/1
CCCFFFFFHHHGHHJJHIJIIJJJJJJJJJJJJIIJIJJJHHHHFFEFFD
@2641290/1
cgcttgtggtggtgcacgcgcttgggcagagggaatctgattgtgctgtt
+2641290/1
CCCFFFDFGHHHFIJJJJJJJJJJJJJIIGJJIIIIJJJIJJJIIJJJJJ
@5713046/1
acggcacctccgacactgaggtcacggtactcgcgg
+5713046/1
<??DBD:;ACDD:8@CEB<EI1??11@0??DECI6:
@616462/1
cgagactcataacgcagccagatgccaaagttcttgatcttcactgggct
+616462/1
@C@DFFDFDHHFF?HIGIGIJIJGGGIGEFIGGIG@<FDCFGBDFDDA@H
@3669200/1
ggtgctgggcctcttgtatgcgaaggtgttgaggcgcttgtggtggtgca
+3669200/1
@C?DFFFFHAHHHIIIHIIIIIHIGI:EEFHGIIGIGIIIIGIEEHECHC
@4209067/1
ccgtagcctgtaatttttgtctttcgcgaaatattccgcgacagatgtct
+4209067/1
B@CDFFFFGHFFDDHIGIGEHHIGHFIIJIIIGIGGIGIIGGIIHGHAHH
@4209205/1
gtgtcttcaacggaagagattccatttcccgtttagcagcttcatcc
+4209205/1
@@?DDEFDBHDHHGIBFBBHIHIGHCHHHIIIIIIIIIIGIIIIIIG
@2135066/1
ggcacctccgacactgaggtcacggtactcgcggtacatgttgtgtacac
+2135066/1
CCCFFFFFHHHHHJJJJJJHIJJJJHGJJJJJJJHIJJJJIJJIJIIJ=7
@6253984/1
tgtggaactgcttcacctgtggccggcggcacgcagacgccttgatgacc
+6253984/1
CCBFFFFFHHHHHJJJJJJJIJJJJJJJJJJJJHHHFFDDDDDDDDDEDD
@3178515/1
agcaaatggaaaaaaaaattggtgaaaagaatcacaagtaagatactgca
+3178515/1
CCCFFFFFHHHHHJJJJJIJJJHIJJJJJJJJJJJJJJFHIJJJJJJJJJ
@5218154/1
ggcgcttgtggtggtgcacgcgcttgggcagagggaatctgattgtgctg
+5218154/1
@C@FFFFFHGHHDHEFIJHHIGIIIJ?GIIHGIJJADGHIJGIIEHJIIE
@3670042/1
ggtgcgtgcaggatcctcgtcattgcctggcatacaaggcaaagcaccga
+3670042/1
CC@FFFFFHHHHHJJJJJJJJJJJJJJJIJJJJJJJJJJIIJJJJJJJJJ
@6788516/1
tttttgtgtgtgttcaaggggatctgagaatggtttagattcacaatttt
+6788516/1
CCCFFFDDFHHHHJIGDGGIG<EFGGFGDFFHICFHHHFHHGHEHJIIJJ
@5218642/1
gcaagaagtaccagaaacgggacttagccacaatctggtctggagagaag
+5218642/1
CCCFFFFFDHHHHJJJJJJJJJJJJJJJJJJJJJJJJJIIJJJJJIIGII
@3179419/1
gccagatgccaaagttcttgatcttcactgggctcttctctgggatttcc
+3179419/1
CCCFFFFFHHHHHJHIJIJJIJJJJJJJJIIIIJJJJJJJJJJJEIIJJJ
@3670329/1
ggtgttgaggcgcttgtggtggtgcacgcgcttgggcagagggaatctga
+3670329/1
@C@FFFFFHHHHHIJJHIJHIIFHIJJJJJJJJIJJIIJIHHHEFFFFEC
@4698845/1
ggtgcacgcgcttgggcagagggaatctgattgtgctgttgtggaactgc
+4698845/1
?;?DDFFFHHHHHJJJJJJJJJJGJJJJJIJJJIGIJJJJJIJJJJJIJJ
@5714286/1
gccagatgccaaagttcttgatcttcactgggctcttctctgggatttcc
+5714286/1
CCCFFFFFHHHHHJIJJJJJJJJJJJJJJJIIJHJJJIJJJJIJJIJJJJ
@3179646/1
ctcccatgtcacggtagcactgagtgacggcacctccgacactgaggtca
+3179646/1
@CCFFFFFHHHHHJGIJJJJJJJJHIJJJJJJJJJJJJJJJJJJIJJIJI
@6789056/1
atacataataaaattagaggaagtaggtgctgggcctcttgtatgcgaag
+6789056/1
CCCFFFFFHHHHHJJJJJJJJJJJJJJJJJJJJJIIJJJJJJJJJJJHHI
@70114/1
gtgctgttgtggaactgcttcacctgtggccggcggcacgcagacgcctt
+70114/1
CCCFFFFFGHHHGIIIIEHHCHHIIIIIGIHIIIIIIHHDBBCABDDDDD
@3180072/1
catgtcacggtagcactgagtgacggcacctccgacactgaggtcacggt
+3180072/1
BCCFFFFFHHHHHJJJJJJJHHIJJJJJJJJJJJJJJJJIGIJJIIJJIC
@1633617/1
cccatgtcacggtagcactgagtgacggcacctccgacactgaggtcacg
+1633617/1
@@<DFFDEFHDFBHFEHGIIGI:?CFFBGBGE?BBD<FABHG@FH38=DE
@1110288/1
catacataataaaattagaggaagtaggtgctgggcctcttgtatgcgaa
+1110288/1
CCCFFFFFGHHHHJJJJJJJJJJJIJJJHJIJJJJJJJJJJJJJJJJJJG
@4699375/1
accgattgacatgaaacaaacactaaatgtaaatttaagcatcccacaat
+4699375/1
?;@B;DDDAAF?3:EBD?CHIIIIGE@?<1:?1?FDEC?GBHIC=?9?;F
@7255300/1
ggtgttacctgcaacttggccaggttagggccaacagattgtttgagatg
+7255300/1
B@=DBDFFHHHHHHJJJJJJJJJJFHIIJJIJJJJIJHIJJIIJJIJJJJ
@5219833/1
ggcaagatgggcatagtaggtaggcgtagggtaagacacggatcgcatac
+5219833/1
CCCFFFFFHHHHHJJJGHJJHHIJJJGIJJJCGHIIJJJJJJJJJJIIJI
@6256154/1
ggcagagggaatctgattgtgctgttgtggaactgcttcacctgtggccg
+6256154/1
CCCFFFFFGFHHHJJJJJJHIJJJIIJHIIJJJJJJJJJJJJJJGIIJIJ
@6256165/1
ggtgcgtgcaggatcctcgtcattgcctggcatacaaggcaaagcaccga
+6256165/1
CC@FFFFFHHHHHIJGIIIFHJJJJIIJJJIIJJJJJIJJJJIJEIIGGI
@3180558/1
gtctgtttgtctgtttgtctgttcgtctgtgcgcgctaatctcagaaacg
+3180558/1
@B@FFFFFGFFHHJJJJGIJIHIJIIIJJHEIIJJJIIIJJJJIFIJFGG
@7781854/1
gaactgcttcacctgtggccggcggcacgcagacgccttgatgacctcca
+7781854/1
@<@DDDDDF??F?EHHGDIHBHFC<AFHEBAE<EBBAACACCCCCC@3?5
@7255407/1
gtgcacgcgcttgggcagagggaatctgattgtgctgttgtggaactgct
+7255407/1
CCCFFFFFHHGFHIIJIJIJJJIIIJJIIJJJJGIJIIJJHIJJJJIJJI
@6790091/1
agcatacataataaaattagaggaagtaggtgctgggcctcttgtatgcg
+6790091/1
?@@FBEFDHHDFHGG>FHGEGIGIIIFCG9ECAGAEHHGHDHGIGEGIII
@1110485/1
ggctcgctctccgaagggagcttgcggccgatgacctcatactccttcaa
+1110485/1
@@<DDDA:?DFFDFI6GGGEF@FCAD:GBA;AEC@DCEE7=A=AD>B@@>
@7781907/1
cttgtatagaggaggcttgggctcgctctccgaagggagcttgcggccga
+7781907/1
??@DDDEDFDHGDGGEHICGDEHEFGHIGDBDDGGEEHGGGGC;@BFBAC
@6256593/1
gggagggtcattcaatgtctccttccgtcttgggtgaggcataacgggg
+6256593/1
@CCDFF?BFFHAHIGIICFHGIIIIIICFHIIIIDDGHIIEGHIIIEHG
@3671353/1
gggcagagggaatctgattgtgctgttgtggaactgcttcacctgtggcc
+3671353/1
@@@DD?DDDDFHHIIIIIIIAHFHHFGIFGIIIIIGCGEEFGGGGGGGGI
@3181039/1
gtggattttaatgttattattacagcatacataataaaattagaggaagt
+3181039/1
BB@FFFFFHGFHHHIIJJJJJJJJJJIJJJJIJIJJIJJJJJIJJIJIJG
@7255656/1
tgctgggcctcttgtatgcgaaggtgttgaggcgcttgtggtggtgcacg
+7255656/1
CCCFFFFFHHHHHJJJJJJJJJJJCGFHJIJJJJJJJJHIJHIIHHIJJH
@1634285/1
cgcaagaagtaccagaaacgggacttagccacaatctggtctggagagaa
+1634285/1
CCCFFFFFHFHHHJJJJJJJJJJJIJJJJJJJJJJJJJJHHJJIJJJJJJ
@6790567/1
ctcggcgagcaagtagttcttgaagcacagacacaggtgtcttcaacgga
+6790567/1
CCCDDDDDHFDFFEFHIHEGHIEFFIIFGIJIIEFHF?DCBC=BFHC<BE
@1110872/1
atgtaattaacttttttttttgtctgtttgtctgtttgtctgtttgtctg
+1110872/1
@@@ADFFFHHHHHIIIIIIIIG8?4BBGGHBBFGFHGG..8;@GCD6@C;
@3181353/1
gtgcacgcgcttgggcagagggaatctgattgtgctgttgtggaactgct
+3181353/1
@CCFFFFFHGGHHIIJJJIIJJDFGIIIHIJJJJIJIJJJJJJJJJJJJG
@3671763/1
gcagccagatgccaaagttcttgatcttcactgggctcttctctgggatt
+3671763/1
CCCFFFFFHHHHHJJJJIIJJJJJJJJJJJJJJJIIJJJJJJJJJJJJJJ
@1111252/1
gttaaccgtaaaacaaactcgtactaag
+1111252/1
1?@ADDADDFF?B:AGB=EE8CGFEFEE
@7782612/1
cggtagcactgagtgacggcacctccgacactgaggtcacggtactcgcg
+7782612/1
@@CDBDDDFHFBFIJGHJJIIJEHJJJIJJIIJJJJHJJJJJJIJIIJIH
@71451/1
gtagcactgagtgacggcacctccgacactgaggtcacggtactcgcggt
+71451/1
CCCFFFFFHHHHHJJJJJJJIJJJJJJJJJJJJJHJJJJJHJJJJJJHFB
@617968/1
ccctaatagagacgatttcaccagtggtcttcttgaacttcttcaattga
+617968/1
CCCFFFFFHHHHHJIJJJJJJJJJIJJJJJJJJJJJJJJJJJJJJJJJIJ
@4210494/1
gtgataaagataagtataggctcaaaacctaacgacatcaatcaccagct
+4210494/1
BBBDFFFFHHHHHJHHJJIJJJJJJJJJJJJJJJJJIJJJJJIJJJJJJJ
@6257958/1
cacagttccagtctcaggcacattgccattagtagactgatcagccggag
+6257958/1
CCCFFFFFHHHHHJJJJJJJJJJJJJJJJJJJGIIJJJJIIJJJIJJJJJ
@5714664/1
ggcagagggaatctgattgtgctgttgtggaactgcttcacctgtggccg
+5714664/1
@CCFDDDFHFHHHJJGIJJIIJJJHIJIJJIJJJJJJJJJJJJIIJIJJJ
@5220955/1
ggcctcttgtatgcgaaggtgttgaggcgcttgtggtggtgcacgcgctt
+5220955/1
BC@FFFFFHHHHHJJHIIJFGHHIIJJIJJJJJIIJJJJHIJJJJJHHFD
@5221064/1
tggatggagtgagcacgggctctgtgcctggctcccatgtcacggtagca
+5221064/1
CCCFFFFFHFHHHJJJJIJJJJJJIJJJJJJJJJJJJJJJJJJJJCHGIJ
@3672548/1
tgttgtggaactgcttcacctgtggccggcggcacgcagacgccttgatg
+3672548/1
???ADDBDB:CDD>BEDE<??A339?A::8D8@AA<D<<9@>88??A::A
@6258315/1
gcacgcttgcgcatgacatctatacatgccattggcgttcaaaag
+6258315/1
@@@DA:DD;AF??FA<A<E<4E?CGH991C<9:?F;??:D?D?D;
@6258533/1
atacataataaaattagaggaagtaggtgctgggcctcttgtatgcgaag
+6258533/1
C@@FFEDDHFBBDEGEFBFGHIJCFFAHCEFHGHBFHHIEF<FHGIIIAH
@6792491/1
tgtgtacacctgagcgagactcataacgcagccagatgccaaagttcttg
+6792491/1
7=@DABDAADDFC<CD1@@@FFGII>?CFD?DDEFAB?BF>8;D88BCCF
@5221543/1
ggcacacaggcataatgccatattcaaatgggaagtggtgataaagataa
+5221543/1
CCCFFFFFHHHHHJJJJJJJJIJJIJJJJJJJIJJGHGDGIJJJJJJJJJ
@6792562/1
ctgagcgagactcataacgcagccagatgccaaagttcttgatcttcact
+6792562/1
CCCFFFFFHHHHHJJJJIIJJJJJJJJJJJJJJJJIJJJJJIJJIJJIJG
@5221597/1
ggtagcactgagtgacggcacctccgacactgaggtcacggtactcgcgg
+5221597/1
@@@FFFFFDHDF?FEGHGGGHIJJJJHE@GHGIIIDHEDHE;C@GHIIGF
@6258699/1
cgcaagaagtaccagaaacgggacttagccacaatctggtctggagagaa
+6258699/1
CCCFFFFFHDHHHJJJJJJJJIJJJJJJJJJJJIJJJJJHHIHJGIHIJJ
@6792683/1
ctgcttcacctgtggccggcggcacgcagacgccttgatgacctccactt
+6792683/1
CCCFFBEFHHHFDHGGEIIIGIEHGIIGHHFHBFEDECCEDCDDDDDDDD
@6258934/1
ggagtgagcacgggctctgtgcctggctcccatgtcacggtagcactgag
+6258934/1
@@@DDFDFHHHFFIJJJJJHHIJJHIIHIIIGIJJJIJIJDBFIJIJJJI
@7255851/1
cggtagcactgagtgacggcacctccgacactgaggtcacggtactcgcg
+7255851/1
@@@DDFDFGFFFHCFFGGGIGFHHIJGHGIJGHGIGHGIIGICGGGDEGE
@2137222/1
gtgctgttgtggaactgcttcacctgtggccggcggcacgcagacgcctt
+2137222/1
@@CFFFFFHDAAFGHIJJJJGGIJIII@GIIIJJIJJHHFFDDDDDDDDD
@6259295/1
atacataataaaattagaggaagtaggtgctgggcctcttgtatgcgaag
+6259295/1
@?@DDDDDHFFDDEHIBBDF?EGCE<AACFE>EEEGFHDHGDD??GDE<F
@3673409/1
ggcagagggaatctgattgtgctgttgtggaactgcttcacctgtggccg
+3673409/1
@@@D?BDDHDDFDHGCGGHCFHHIHIIIIGGHIIGIEGHIIIDB?9?BFF
@5223010/1
gcaagaagtaccagaaacgggacttagccacaatctggtctggagagaag
+5223010/1
CCCFFFFFFFHHHJJGIJJJJJJJJJJJJIIJJJJJJJIHJJJJJJJIJI
@6793962/1
gtgctgggcctcttgtatgcgaaggtgttgaggcgcttgtggtggtgcac
+6793962/1
@C@FFFFFFHHFHIGFHJICHHEFHGGFEHIJJJJIIJJJIJIJJEGGGJ
@5223212/1
agcatacataataaaattagaggaagtaggtgctgggcctcttgtatgcg
+5223212/1
CCCFFFFFHHHHHJJJJJJJJJIJJJHHIJIJJJJIJJJJJIJJJJIJJI
@5223358/1
ggtcttcttgaacttcttcaattgacgcaagaagtaccagaaacgggact
+5223358/1
CCCFFFFFHHHHHIJJJJJJIJJJJJJJJJJJJJHIJJJIJJJJJJJJJJ
@5223417/1
agggcaggttgaactcacaccattcaatttaaaagaaactgggtgcgtgc
+5223417/1
@@@FFF<DCFFBHCGGCFCHGHIHFHEFGHIIGIGEGIIGCEABFGGIID
@2137910/1
gctgggcctcttgtatgcgaaggtgttgaggcgcttgtggtgg
+2137910/1
@@@FDDADHGFHBIGHG>G;E@G:CEFD?DHEGIGHIHHCBC@
@6794676/1
gcaagaagtaccagaaacgggacttagccacaatctggtctggagagaag
+6794676/1
CCCFFFFFHHHHHJJJJJJJJJJIJJJJJJJJIJJJJJHHJJJGIIIJJI
@3182344/1
gtttattttgtttttctctgtgatctgtttcttggcatctatagatgtcg
+3182344/1
C@@FFFFFHGHHDIIGGGGIJGAFHEHAC?EFCAFB@DDFBFGCFBGBDB
@6794876/1
actatattgcagacctccagtggtaggtatgtatgtttatgctcttgacc
+6794876/1
@C@FFFFFHHHHHJIJJJJJFHICHHIEEHHIJJJJJJJJJIJJJJJJJJ
@6260956/1
cgcagccagatgccaaagttcttgatcttcactgggctcttctctgggat
+6260956/1
@@@FDFFDHHHHHIIIII?AFEEHIGGGIGIII>GHGIIIIIIIIEIGHC
@4701645/1
ctctatactttgcattaaaataatgcccattttcacaggcaagggatcct
+4701645/1
CCCFFFFFHHHHHJJJJJJJJJJJJJJJJJJJJJJJJJJJJJJJJJJJJJ
@6795067/1
ctggtctggagagaagatcctcatcttgtatagaggaggcttgggctcgc
+6795067/1
CCCFFFFFGHHHHJJJJJIJJJJJJJJJJJJJJJJJJJJIJJIIJJJJJI
@5716720/1
ggatggagtgagcacgggctctgtgcctggctcccatttcacg
+5716720/1
@@CFFFFFHGGHHIJGGIJIIIJJ@GIIHIIIJIJ@D0BFIIF
@3182879/1
gtgctgttgtggaactgcttcacctgtggccggcggcacgcagacgcctt
+3182879/1
CCCFFFFFHHHHHJJJJJJJJJJJJJJJJJJJJJJJJHHFFDDDDDDDDD
@2138615/1
gtggattttaatgttattattacagcatacataataaaattagaggaagt
+2138615/1
??@DDFFFDHHHHFGGHIJJJJJJJJJJIJIIGJJJJJIGIHGGHIGIJH
@1635620/1
gtggcgttgatgtcgcaagatagtgagacattcactttttagtcataatc
+1635620/1
@@@DFFDAHFHHHHGHGEEHIII:?GHHEHJGGIHIJIIJIGJJIGIGGH
@6795806/1
gttgttaagaggtgttacctgcaacttggccaggttagggccaacagatt
+6795806/1
@@@DDDDDFFFFAF?CE>HDH::3A<<C<FEE??CDEDCC<@1FFGF@FD
@6261976/1
tgctgttgtggaactgcttcacctgtggccggcggcacgcag
+6261976/1
;@<DD2BD=1DCFHB>G@AHBHIG9A9A<CCCFAAGB6BD89
@4702303/1
tgttgtggaactgcttcacctgtggccggcggcacgcagacgccttgatg
+4702303/1
CCCFFFFFGHHHHJJJJJJJJGIIIIJJJJJIJJHHGFFDEDDDDDCDDD
@3183577/1
gacgatttcaccagtggtcttcttgaacttcttcaattgacgcaagaagt
+3183577/1
CCCFFFFFHHHHHJHJJJJJJJJJJJJJJJJIJJJIJJJJJJJJJJJJJD
@6262024/1
gcaggatcctcgtcattgcctggcatacaaggcaaagcaccgacgacgac
+6262024/1
CCCFFFFFHHHHHIIJJGIJJJJJJJJJGJJJJIHGGIJJJJJIJJJJHH
@1635952/1
cttgaacttcttcaattgacgcaagaagtaccagaaacgggacttagcca
+1635952/1
CCCFFFFFHHHHHJJJJJJJJJJJJJJJHIJJJJJJJJJJIJJJJJJJJJ
@3183840/1
ctgtgatctgtttcttggcatctatagatgtcggtggcgcacagggcacg
+3183840/1
CCCFFFFFHHHHHJJJIIJJJJJJJJJJJJJJJJIJJJJJJJJJJJJJJJ
@3183952/1
gtgctgggcctcttgtatgcgaaggtgttgaggcgcttgtggtgg
+3183952/1
C@CFFFFFGHHHGJJIEGGIJFEGGGHFGIJJIGJJJJJJJ7CD=
@4702661/1
gtcacggtagcactgagtgacggcacctccgacactgaggtcacggtact
+4702661/1
@C@FFFFDHHHHHIIIIHIIJJGIIIGIIJIJIIJIJGIIHGGIEGHHHC
@2139312/1
gaatgattctggtgggttgtcctgcagagcttgccacatcttgtaagcag
+2139312/1
@@@BDFFFGDHA?GHIDHHCHDHEHFH??FFHGHCHIGFHGIIEGGIGGG
@3184181/1
gccagatgccaaagttcttgatcttcactg
+3184181/1
?;=DB:==:DAAD;2<:<<33<?B4AC3<F
@6796540/1
gttgtggaactgcttcacctgtggccggcggcacgcagacgccttgatga
+6796540/1
?@@;A?DDHDHHFIBBDGD<?ABDD3?FHGA;BB=EBD>CA88;?3:555
@2139357/1
gacggcacctccgacactgaggtcacggtactcgcggtacatgttgtgta
+2139357/1
B@CFFFFFHHHHHJJJJJJJJJHIJJJJIIJJJJJJJHIIJHHHHHHFFF
@3184438/1
gccagatgccaaagttcttgatcttcactgggctcttctctgggatttcc
+3184438/1
BCCFFFFFHHHGHJFGHIJJIJJJJJJJIHHIJIJJJJJJJJJJGIJJJJ
@1636692/1
tgtttgtctgtttgtctgtttgtctgtttgtctgttcgtctgtgcgcgct
+1636692/1
?@@;BDBBF42C<E<A@DFHBF?:A@?<CCFHA<:CG1DG=8?9?@A<@F
@4703164/1
cagtggtcttcttgaacttcttcaattgacgcaagaagtaccagaaacgg
+4703164/1
@@@DDBDD8DHBHGIEGBBCEHI<FBFFICHGF@G@FC:B<FGIBFGHGD
@3184984/1
ctggatggagtgagcacgggctctgtgcctggctcccatgtcacggtagc
+3184984/1
CCCFFFFFHHHHHJJJJJJJJJJJJIJJJJJJJJJJJJJJJJJJJJHIJI
@3185236/1
agcgagactcataacgcagccagatgccaaagttcttgatcttcactggg
+3185236/1
@BCFFFFFHHHHHJJJJJJJJJJJJJJJJJJJJJJJJJJJJJJJJJJJIJ
@3674077/1
aagaagtaccagaaacgggacttagccacaatctggtctggagaga
+3674077/1
CCCFFFFFHHHHHJJJJJJJJJJJJJJJIJJJJJJJHIJJJIJJJJ
@1637255/1
cgatgttttacaagggcaggttgaactcacaccattcaatttaaaagaaa
+1637255/1
C@CFFEFFHHHHGJIIJJIGCHHIIIJJJJJJJJJJIIIIJJJJJJI6EH
@1637273/1
caccagtggtcttcttgaacttcttcaattgacgcaagaagtaccagaaa
+1637273/1
=<@AADDDBABBBEGAEAGIDFDHHIIGIICEHIGEHDFGGFF@FCCGG?
@618743/1
cacggtactcgcggtacatgttgtgtacacctgagcgagactcataacgc
+618743/1
@CCFFFFFHHDFFHEGGIJJIJJGIHII:::BGHHIJIJJIJJJJJIIIG
@7257081/1
gcctggctcccatgtcacggtagcactgagtgacggcacctccgacactg
+7257081/1
@@@;;DD;BDHHDIGFGIII<;C>CEEHCH?CBGG@EF:FGEHI>FHBGG
@5223980/1
gctgggcctcttgtatgcgaaggtgttgaggcgcttgtggtggtgcacgc
+5223980/1
C@@FFFDDFHDHGJGIGIJ?EGG@CHGHIIICHIEFHFHIGGIGHIJIGH
@7257162/1
atcgttctcagcatggtaagaaggtggcggccagaatctagacatgcaca
+7257162/1
?@@FA?DDFFFHHBBFBEHCFEICEAEEH?DFGIGHDFGHICGIGGIIII
@4211653/1
gtgctgttgtggaactgcttcacctgtggccggcggcacgcagacgcctt
+4211653/1
@?@DFDDEFDHFDIIGIGIJIIJJIJHIJGIEIJIJJGHFFDDBBDDDDD
@618928/1
ggaatctgattgtgctgttgtggaactgcttcacctgtggccggcggcac
+618928/1
BC@FFFFFHHHHHJJJJIIIHIIIJJJJJJJJJJJJGGIIJIJIJJJFFD
@7783452/1
ggcaggttgaactcacaccattcaatttaaaagaaactgggtgcgtgcag
+7783452/1
@@?DFDDDDHHGFFHEIJJJGIGABHIHGIIIJGIHEEHEGFGHGGEGGI
@6264613/1
ccctaagtgagtatacatctattaaattcaaacgcagagctcattatgtt
+6264613/1
CCCFFFFDHHHHHJJJJJJJJJJJJJJJJJJJIJJJJJJJJJJJJJJJIJ
@7783624/1
ttttaatgttattattacagcatacataataaaattagaggaagtaggtg
+7783624/1
@@@DDDDDFHFDHGHHHGAIGEBHHGGHGGEGEEHEGIGHGFCHBHHIBG
@7783670/1
gcacctccgacactgaggtcacggtactcgcggtacatgttgtgtacacc
+7783670/1
==?DADFDHCDHFEF@?BHBB?CC?D@G?BGFH77;F@FHAG8C=DH@7.
@1112149/1
ggaacatagaaatttgtgtaacccaagtttgacgacataagatgcgaagg
+1112149/1
@C@FFFFFHHGHHJJJIIIIJJJJJJJIJJIJJJJJJJJIIIIJGIHJJJ
@4212388/1
ctgtgatctgtttcttggcatctatagatgtcggtggcgcacggggcacg
+4212388/1
@C@DDDFFHFCBDFHGEGGGIIIIGGIIIJGIEGEGIFIIGHIGIIJIIG
@2643301/1
gtgctgggcctcttgtatgcgaaggtgttgaggcgcttgtggtggtgcac
+2643301/1
CCCFFFFFHHHHHJJJJJJJJIIIJGHIHJHIJIJJJJJIIJIGIGHIJJ
@74191/1
ctcataacgcagccagatgccaaagttcttgatcttcactgggctcttct
+74191/1
CCCFFFFFHGGHHIJJIGGIJJJJJGIIJJJIJIJIGIGJIIJJIIGJJE
@7784038/1
ctggagagaagatcctcatcttgtatagaggaggcttgggctcgctctcc
+7784038/1
CCCFFFFFHHHHHJJJJJJJJJJHIJJJJJJJJJJJJGIGGHIHIGIIJJ
@7784060/1
gccagaatctagacatgcacagctcttgcagccatccaacgggattgccc
+7784060/1
CCCFFFFFHHHHHJJJJJJJJJJJIJJJJJJJJJJJJJJJJJJHIIJJJJ
@3675073/1
ctgggaaaattacactaattctatgcaaagtatagcttgtatttgttatg
+3675073/1
1=??D?DDBHFFHIFGGBHHGHIIIIEHGIFHHGIGGIIIIIIIIHGEH>
@7784172/1
gtttattttgtttttctctgtgatctgtttcttggcatctatagatgtcg
+7784172/1
@CCFFFFFHHDFFIJEHIJJJJIIHJJJIIIJIDEGHHJJJIJGIIFIIJ
@1637528/1
atcttgtatagaggaggcttgggctcgctctccgaagggagcttgcggcc
+1637528/1
CCCFFFFFHHHHHJIJIIJJGIJJJJJJJJIIJJJJJJJGIIJJGIJHFF
@4212836/1
tgggcctcttgtatgcgaaggtgttgaggcgcttgtggtggtgcacgcgc
+4212836/1
CCCFFFFFHHHHHJJJJIIIJCGHHJIIJJJJJJJHIJIJJHIJJJJJHF
@6265709/1
acgcaagaagtaccagaaacgggacttagccacaatctggtctggag
+6265709/1
CCCFFFFFHHFHHJJJJJJJJJJJJJJJJJJIJJJJJJIIIIJJJJJ
@6265820/1
cgcttgtggtggtgcacgcgcttgggcagagggaatctgattgtgctgtt
+6265820/1
CCCFFFDFHHGHFHIIIIJJJJJIIJIJJHHIJIJJJJJGIJJHIHJJIJ
@2643795/1
agggaatctgattgtgctgttgtggaactgcttcacctgtggccggcggc
+2643795/1
CCCFFFFFHHHHHJIIIIJIJJJJIIIJJJJJIIJJJJGHIIGIIJJJHF
@4213097/1
gtgctgggcctcttgtatgcgaaggtgttgaggcgcttgtg
+4213097/1
@=?BDDBDADFDDHAHIGGIIIIBE:CCGGGIIIBIII7B@
@7784409/1
ggtggtgcacgcgcttgggcagagggaatctgattgtgctgttgtggaac
+7784409/1
BC@DFDDFHHHHHJJJJJJJJJJJJJIJJJJJJJJJIJJIJJJJJJJJJJ
@1637819/1
agcaaatggaaaaaaaaattggtgaaaagaatcacaagtaagatactgca
+1637819/1
@@@FFFFFHDFHDG@FHEBDGHHHIIIIIIIIIGIIGIIGEGGHGIGHII
@2643927/1
gtttttaaactattttttcaatgccctaagtgagtatacatctattaaat
+2643927/1
@@CFDFABBBH>DFFDHEHIIIIFGIGGAH9C<F?BDDFFHGHIIDFGHG
@1112927/1
ggcatacaaggcaaagcaccgacgacgacactgtacagttagaaatgtta
+1112927/1
?;@FAFFFDHD;CGGGHEDEGIDG<GA?@FBGEFFHGIHDDHEGEGHCEH
@7258247/1
cgaaggtgttgaggcgcttgtggtggtgcacgcgcttgggcagagggaat
+7258247/1
CCCFFFBDHHHGHJJIIJJJHIJAHGHHIIJIJIIIJJJJJHGHFFFCEE
@1112991/1
cttgaacttcttcaattgacgcaagaagtaccagaaacgggacttagcca
+1112991/1
CCCFFFFFHHHHHJIJJJJIJIIJJIIJCGHJJJJJJJJIJJJJJIJJJG
@1637963/1
aggcgcttgtggtggtgcacgcgcttgggcagagggaatctgattgtgct
+1637963/1
@CCFFFFFHFHHFDGFGGGIIIGHJGGGHIGIIIDGIGIJJJJIGIJHHF
@5226108/1
gacgcaagaagtaccagaaacgggacttagccacaatctggtctggagag
+5226108/1
CCCFFFFFHHHFHIIJJJJJJJJJJJJJJJJJJJJJJJJJJHIIJJIJHI
@1638063/1
atacataataaaattagaggaagtaggtgctgggcctcttgtatgcgaag
+1638063/1
CCCFFFFFHHGHHJJIJJJIIJJJJJJHHHIJJJJJJJJJJHIJJJJHJJ
@1113202/1
gccacaatctggtctggagagaagatcctcatcttgtatagaggaggctt
+1113202/1
CCCFFFFFHHHHHIJJJJJJJJJJJJJJJJJJJJJJHHIJJJJJIJGIIJ
@5226335/1
atgcgaaggtgttgaggcgcttgtggtggtgcacgcgcttgggcagaggg
+5226335/1
@C@FFDFDHAFFFIGIJIJIJJJIIJGIJDGHIIHIIJJHHHFFFFDDDD
@6797916/1
ggcgcttgtggtggtgcacgcgcttgggcagagggaatctgattgtgctg
+6797916/1
@C@FFDDDCCDAAEHGGGGCDHGGIDFHIGGIIIGGHGGIIGDEE@DHE>
@1113392/1
gcaagaagtaccagaaacgggacttagccacaatctggtctggagagaag
+1113392/1
@@@?BABDC?FD>CFGHBFEFHGFG>BFGGHBCHGIIGIIECG<B>CCEH
@5226616/1
gtgctgggcctcttgtatgcgaaggtgttgaggcgcttgtggtggtgcac
+5226616/1
CCCFFDFFAFHFHJGEEGHEGIJII9?GGFBD@;FHHEBBFF=FE4@DAE
@6798171/1
ctcaacctgaatttaaagataagatctgcgacctcgagcgacgaatcaca
+6798171/1
CCCFFFFFHGHHHJJJJIJJJJJJJJJJJJJJJJJJJJJIJJJJJJJHHH
@3186173/1
ggcagagggaatctgattgtgctgttgtggaactgcttcacctgtggccg
+3186173/1
@C@DFADFFHHHHJIIJIIJIHIDADBGHIGHIHIAFEC4?FFHFHGHGB
@2644655/1
cactgagtgacggcacctccgacactgaggtcacggtactcgcggtacat
+2644655/1
CCCFFFFFHHHHHJJJJJJJJJJJJJJJJJIJJJJJHIJJJJJJHHFFFF
@6798713/1
gtagcactgagtgacggcacctccgacactgaggtcacggtactcgcggt
+6798713/1
CCCFFFFFHHHFHJJJJJJJJJJJJJJIJJJJJJIIJJJIJJJJJJIHFB
@2644903/1
ctctgtgatctgtttcttggcatctatagatgtcggtggcgcacagggca
+2644903/1
CCCFFFFFHHHHHJJJJJHHIIIJJJJIJIIJJIJJHIJIJIIJJJJJJA
@3186797/1
ctcggacatttcaattttatttagttggtcttggttgaacggaactccaa
+3186797/1
CCCFFFFFHHHHHJJJJJJJJJJJJJJIJJJJJJIJJJJJJJJJJJJJJJ
@1114273/1
cacggtagcactgagtgacggcacctccgacactgaggtcacggtactcg
+1114273/1
CCCADBDDHHHHHEHFFHIIIIHIGIJJJGHBGIGGIIBFGIGIJJIJIH
@3187063/1
cagcatacataataaaattagaggaagtaggtgctgggcctcttgtatgc
+3187063/1
CCCFFFFFHHHHHJJJJJJJJJJJJJJIJJJHIIIJJJJJJJJJJJJJJJ
@6799373/1
gataaagataagtataggctcaaaacctaacgacatcaatcaccagctta
+6799373/1
@;?DDDDDFDDH<CGIIIIGIIGHGFFEDFEEBFGHFFGHDBBFHGCEH>
@2645269/1
caacaatctcgtggttcctctgcacttggtggtccacaaacattataata
+2645269/1
CCCFFFFFHHHHHJJJGIJJJJJJJJJJIIIJIJJJJIGJJIJJJJJIJI
@3187131/1
cgcttgtggtggtgcacgcgcttgggcagagggaatctgattgtgctgtt
+3187131/1
CCCFFFEFHHHHHGGJJJJJJJIGHGIJJIIJIIGIJJJIIJIIHIJJJJ
@2645426/1
ctgcaatcctgcctcacatgattcatccacaaattccaacccttgcgttt
+2645426/1
CCCFFFFFHHHHHJJJJJJJJJJJJJJIJJJJJJJJJJJJJJJJJIJIIJ
@1114583/1
ctcacaccattcaatttaaaagaaactgggtgcgtgcaggatcctcgtca
+1114583/1
@@@DDDDAADFHF>DHGGHIIIIFGHGHIECFHHIIGCFGIIIIIIIHII
@1114608/1
tgctgggcctcttgtatgcgaaggtgttgaggcgcttgtggtggtgcacg
+1114608/1
@@CFDDDFHHHHHJHGIIIJGHIIDFEGGHGIIIIGIIGHIGBGFEHJIH
@2141283/1
gtttattttgtttttctctgtgatctgtttcttggcatctatagatgtcg
+2141283/1
B@CFDFFFHHHFHJJJJJJJJIJJJJJJJJIIIEGIIJIIJIJJIJIJJI
@3188034/1
ctgagtgacggcacctccgacactgaggtcacggtactcgcggtacatgt
+3188034/1
CCCFFDFFHGHHHJJJJJJIJJJJJJJGBGIIJJJJJJJJJJHHHFFFFD
@7258366/1
aggtgctgggcctcttgtatgcgaaggtgttgaggcgcttgtggtggtgc
+7258366/1
@?@DDDD;>:CDDGIIGCHHHGG=1CF:?:;CD<D1DBGBH@FDF=A8;D
@2646018/1
gttgaggcgcttgtggtggtgcacgcgcttgggcagagggaatctgattg
+2646018/1
CCCFFFFFHHHHGGIIFGGDBEIIJIJJIJIGIJIIEIGGFHHHFFFFF@
@620883/1
ccacaatctggtctggagagaagatcctcatcttgtatagaggaggcttg
+620883/1
CCCFDFFFHHGFFIIJHJEHIJJIIJIHHIIIIIIEFIIJJJIIJJJJH@
@2141600/1
atacataataaaattagaggaagtaggtgctgggcctcttgtatgcgaag
+2141600/1
<?@DFFFFHFFHHDG@EHGHHHIEEHI9EFEIACFGDGHGIGGHCCDDHE
@3675636/1
gtggtgcacgcgcttgggcagagggaatctgattgtgctgttgtggaact
+3675636/1
BCCFFFFFHGHHHJJJJJJJJGIJJFHIJJJIIJJJJJJJJJJJJJJJJJ
@1638980/1
gcagagggaatctgattgtgctgttgtggaactgcttcacctgtggccgg
+1638980/1
@@@DFFDFAHFHDGGIHCHGEHGBFHFGGFIJIHJIIHGHHGEHBDEGGA
@6267321/1
cttgggcagagggaatctgattgtgctgttgtggaactgcttcacctgtg
+6267321/1
CCCFFFFFHHHHHHJJJJJJJJJIJJJJJJJJJJJJJJJJJJJJJJJJJJ
@1639473/1
gcctcttgtatgcgaaggtgttgaggcgcttgtggtggtgcacgcgcttg
+1639473/1
@CCFFFFFHHHHHJIEGIAFHHICHJGGGIJIJJIFHIFHJIJIJJHFFD
@621756/1
caccagtggtcttcttgaacttcttcaattgacgcaagaagtaccagaaa
+621756/1
@@?DBDDDBDFFFDEG<GHGEIHIJEE<AHBHIIIDHGADG:?9BDDDF@
@6267797/1
ctggggaaaagatcctcatcttgtatagaggaggcttgggctcgctctcc
+6267797/1
CCCFFFFFHHHHHJJJJJJJJJJCFH<AFHJJJJJJJIFHIHIIIJJFFG
@2142316/1
ggatggagtgagcacgggctctgtgcctggctcccatgtcacggtagcac
+2142316/1
CCCFFFFFHHHHHJJJJJIJJJJJJJJJJJJJJJJJJJIIJJJJGIJJJJ
@7259229/1
ggattttaatgttattattacagcatacataataaaattagaggaggtag
+7259229/1
@@@:BDDBCFD<CDHGGIIIAEHGGGIH3C?9CEC9CBEF??CG9:@FC>
@621934/1
cacgcgcttgggcagagggaatctgattgtgctgttgtggaactgcttca
+621934/1
??@FFFDDHHDDHA<CGGG<FBFDHIIII@DGAHDFFFECCEHH<FGIGI
@3676436/1
tgaggcgcttgtggtggtgcacgcgcttgggcagagggaatctgattgtg
+3676436/1
CCCFFFFFHHHDFIHGIGGHIIIIIJFJJJJJIJHHIJBHFHHHFFFFFF
@1639817/1
tggtggtgcacgcgcttgggcagagggaatctgattgtgctgttgtggaa
+1639817/1
BCCDFFDFHHHHHJJJJJJJJJJJJJJIJJJJJJJJJIJJJJJJJIIJJJ
@6268072/1
gagactcataacgcagccagatgccaaagttcttgatcttcactgggctc
+6268072/1
@CCADDFDDHHDHBHIFIIEHHIIGGGII@FHIEFGIGIIEIGG@FEEHG
@6268094/1
tgacgcaagaagtaccagaaacgggacttagccacaatctggtctgg
+6268094/1
CCCFFFFFHHHHHIJJJJJJJJJJJJJJJJJJJJJJJJJJJJHIJJJ
@622196/1
tgacgcaagaagtaccagaaacgggacttagccacaatctggtctgg
+622196/1
CCCFFFFFHHHHDGHJJJIJJJJJJJJJJJJJJJJJJJJJJJJJJJJ
@3676746/1
gcacgtgcttgggcagagggaatctgattgtgctgttgtggaactgcttc
+3676746/1
CCCFFEFDHHHHGIIJEHIIIGGIJJJIIJIJIIIGIJHIJJJGIIJGHG
@7259660/1
gtcggatccaatgtaaaacattccaaaatcaacaactactaataagttaa
+7259660/1
@@@FFFFDDFBFHIJIIECFGHGHFHBGHACGGCFIIJIIJJJIIDDBFG
@7259740/1
ccagtggtcttcttgaacttcttcaattgacgcaagaagtaccagaaacg
+7259740/1
CCCFFFFFHHGHHJJJJJJJJJJJJIJJJJJJJJJJJJJDGIJJJJJJJJ
@2142883/1
gtagcactgagtgacggcacctccgacactgaggtcacggtactcgcggt
+2142883/1
B?@FFFFFHGHAFGHIIJHIJCHJIJIJJJIIHJGHHIJJCGHHEFEHF5
@2143036/1
cctgtggccggcggcacgcagacgccttgatgacctccactttgatgatc
+2143036/1
C@CFFFFFHHFHHGIIIIJJJJJJIHEHFFEEFFEECCEDDDDDCCDEFD
@2143056/1
gccagatgccaaagttcttgatcttcactgggctcttctctgggatttcc
+2143056/1
CC@FFAED>FHDDGEGHIEIEGIGIFGE9HABGIEHDGHGHHIIECHIII
@2143201/1
gacgatttcaccagtggtcttcttgaacttcttcaattgacgcaagaagt
+2143201/1
CCCFFFFFHHHHHJIIIJIJJJJJJJJJJJJJJJJIIJIIJIJIIJJJJ?
@4704224/1
gttgtggaactgcttcacctgtggccggcggcacgcagacgccttgatga
+4704224/1
CCCFFFFFHHHHHJJJJJJJJIJJJJJJJJJJJJHHFFDEDDDDDDDDDE
@4704248/1
ctgatagagacgatttcaccagtggtcttcttgaacttcttcaattgacg
+4704248/1
CCCFFFFFHGHHHJJJJJJJJJJJJJJJJJJJJJJJJJJJJJJIJJIJJJ
@623463/1
gcagagggaatctgattgtgctgttgtggaactgcttcacctgtggccgg
+623463/1
?;@ABDAD?F8DFB4A?D3ABC@HECGFEE9EAFC9CFCGFB>9?DGCDA
@623465/1
gacggcacctccgacactgaggtcacggtactcgcggtacatgttgtgta
+623465/1
CCCFFFFFHHHHHJJJJJJJJJJJJJJJIJJJJJJJJHIJJHHHHHHFFF
@7260246/1
cttcttctcttttttctcctttcttttgcgagctgctgccgaaagattag
+7260246/1
@@@FFF>DHHHHHIGJJIHGFHHIIJJJJHGIJJIJJJJJJIJJJJJJJI
@4704407/1
gcaagaagtaccagaaacgggacttagccacaatctggtctggagagaag
+4704407/1
CC@FFFFFFFHHHJJIIIJJIIHHIJJJIIJJIJIIJJJIIJJHGJJIIC
@623720/1
gcgagtacttcatattagaaatcacttctttgattttcttcaagcgctca
+623720/1
@@@DD0=DDFHFHGIH@EAEHGGC@FECHHGIIGC@FC<EEGGCCH@EH:
@3191079/1
gacgcaagaagtaccagaaacgggacttagccacaatctggtctggagag
+3191079/1
CCCFFFFFDFHHFIIGIJGIJGGIEIJJJGJGHGGIJJJJJFHGIIIIJI
@3191093/1
ggagagaagatcctcatcttgtatagaggaggcttgggctcgctctccga
+3191093/1
CCCFFFFFHHHHHJJJJJJJJJJJJJJJJIJJJJJHIJIJJJJIIIIJJE
@4704551/1
gggagtccatccacggctttttccagatccactcttgctccatggtccag
+4704551/1
CCCFFDEDHHHHHJJJHIIJJIJJGJIJGIIJIJJIJIGIIJJIIGGGCG
@7785037/1
gccagatgccaaagttcttgatcttcactgggctcttctctgggatttcc
+7785037/1
CC@FFFFFHGHHHGIIGJJIFIHIIJIJIGHHIJJJIJJJJJIJGIFIJJ
@6269723/1
agcactgagtgacggcacctccgacactgaggtcacgg
+6269723/1
@@@DAD8;D2<A<@?GHGIEH@E@F?DGG9F00?<F:@
@5719314/1
gcgaaggtgttgaggcgcttgtggtggtgcacgcgcttgggcagagggaa
+5719314/1
CCCFFFFADFHHHJJIJJJJJHIJIJJJIJJJJJJJJJJJHHHFFFFDDC
@6269961/1
gccagatgccaaagttcttgatcttcactgggctcttctctgggatttcc
+6269961/1
C@CAFFADBFHFBFCFHGIIIIIIGIHEECHIIIIIIIIIIIIIIBHGIH
@7260751/1
ctgcgacctcgagcgacgaatcacatgaaagggggaggggggaggg
+7260751/1
@CCFFFFFHGHHGDIIGHFGGEHGGIIJIEGGDEGAEFACDDDDDB
@6270119/1
agggaatctgattgtgctgttgtggaactgcttcacctgtggccggcggc
+6270119/1
@CCFFFFFHHHHHJJJJJJJJJIJJJJJJJJJJJJJJJJJJJJJJJJJHF
@7260878/1
gttgtggaactgcttcacctgtggccggcggcacgcagacgccttgatga
+7260878/1
CCCFFFFFHFHHHIIICBBFFHEGGHIIIGIEGIEEBDCCCCCCBCCCCE
@7785379/1
gtaggtgctgggcctcttgtatgcgaaggtgttgaggcgcttgtggtggt
+7785379/1
@@@DD=DDFDFFFGAHC@BHHCEHIG8EEFDCCDCG@DBEBGC==@8@@4
@7260953/1
cttgcgtttcaaaacaattcattttaggttcaagttaaccgcaatgttgg
+7260953/1
CCCFFFDFHHHFHJIJIJJJJJJJIIIIGGGGIJGGIIHJJGBHGEFFH?
@5229031/1
gcaagaagtaccagaaacgggacttagccacaatctggtctggagagaag
+5229031/1
CC@DFFFFFHDDFGFHIHGHIIIIGGHIIJJIJJJJIGHHIJGEHIJIIG
@5229240/1
agactcataacgcagccagatgccaaagttcttgatcttcactgggctct
+5229240/1
CCCFFFFFHHHHHJJJJJJ;FHIJJJJJHIJJJJJJJJJJJJJIHIJJJJ
@7261324/1
gtcttcttgaacttcttcaattgacgcaagaagtaccagaaacgggactt
+7261324/1
CCCFFFFFHHHHHJJJJJJJJJJJJJJJJJJJJGHJJJJJJJJJJJJJJJ
@7261396/1
ctggagagaagatcctcatcttgtatagaggaggcttgggctcgctctcc
+7261396/1
CCCFFFFFGHHHHJIJJIJGJJJJJIJJJJJEHJJJJIJJJJJJIJIIJG
@2646448/1
gaggcgcttgtggtggtgcacgcgcttgggcagagggaatctgattgtgc
+2646448/1
CCCFFFFFHHHHHGIIHHIJJJJJJJJJJJJJJJJJJIJHHHHHHFFFFF
@3192455/1
agcactgagtgacggcacctccgacactgaggtcacggtactcgcggtac
+3192455/1
@CCFFFFFHHHHHJJJJJJJJJJIIIJJJJJJHIJJJJIIJIJJJJHDFF
@625250/1
ccagtggtcttcttgaacttcttcaattgacgcaagaagtaccagaaacg
+625250/1
?8;DB=DD?22A<?A:AFE?:CHH@>DAHI@GGFFGI;D0BBGFIIIIED
@625432/1
gtgcacgcgcttgggcagagggaatctgattgtgctgttgtggaactgct
+625432/1
CCCFFFFFHHHHHJJJJJJJJJHJJJJJJJJJJJJJJJJJIJJJJJJJJJ
@1115922/1
gagactcataacgcagccagatgccaaagttcttgatcttcactgggctc
+1115922/1
CCCFFFFFHHHHGIJJJJJIJJJJJJJIJFHIJJJJJJJJJJJJIIIJIJ
@5230132/1
gccagatgccaaagttcttgatcttcactgggctcttctctgggatttcc
+5230132/1
@@@FBDDFHHHDHGG<FHIIJJGGIGGEBCA@3?EHIJIGIDAFDHGDGI
@625816/1
cccatcaatttatcttcaaatgacgacaccacagttccagtctcaggcac
+625816/1
CC@FFFDDHHFFHEHIJIJEJJJIJJIGIEHIIJBHIJIJFHIJGJJJJH
@3193120/1
gcacgcgcttgggcagagggaatctgattgtgctgttgtggaactgcttc
+3193120/1
CCCFFFFFHHHHHJJJJJJIIJJJJJJJJJIIJJJJJJHIIJJJJJJJIJ
@7262036/1
gtgcacgcgcttgggcagagggaatctgattgtgctgttgtggaactgct
+7262036/1
@C@BFDFFFGHHHJGJJJIJJJJJJIHIIJJJIIJJJIJIIJJJIIJJJJ
@7786562/1
ccacaatctggtctggagagaagatcctcatcttgtatagaggaggcttg
+7786562/1
CCCFFFFFHHHHHJJIIJGIJJJJJJJJJJJJJJJIIJJGIJJGIIJJJ?
@3193441/1
gtatgatgccgtttctgtaccaataggaacaatacttcgggcttattctg
+3193441/1
C@CFFFFFHHHHHGGHIFCHEHIGIIIIIJJGIJIIIIJIIIFIJJJIJH
@7262265/1
ccaacccttgcgtttcaaaacaattcattttaggttcaagttaaccgcaa
+7262265/1
@CCFDFDFGHHHFHIIJJJJJIJJIEGIIJJIIIHIIIDHFEGGFIIJHJ
@7262312/1
ggcgcttgtggtggtgcacgcgcttgggcagagggaatctgattgtgctg
+7262312/1
CC@FFFFFADHDDGFGGHIGGHIIHJJJIJJIIJIBHGIIJDDHIIIJJG
@7262471/1
tctatactttgcattaaaataatgcccattttcacaggcaagggatccta
+7262471/1
??@DDDDD?=C?DEGEHH@HIEHGBFGGGGIEHGDGHIDECHIIBFEHGD
@1116588/1
caacagattgtttgagatgtttgtgaaactgcgacaccttgtggctgtga
+1116588/1
CCCFFFDFHHHHHJIJJJJJJIJJJIJJJJJJJIJJJJJJJIJJJJJFHG
@1116673/1
gtggattttaatgttattattacagcatacataataaaattagaggaagt
+1116673/1
@@@DDDDDBFAFHAFGGIIG@FDDH@FHFDHAHHIEG@DGDACHHFEEDH
@3194154/1
gtttgtatacttaattcgatgttatacatatagcatttcggatctat
+3194154/1
CCCFFFFFHHHHHJJJJJHJJJJJJJJJJJJJJJJJJJJJJIJJJJJ
@3194250/1
agcgagactcataacgcagccagatgccaaagttcttgatcttcactggg
+3194250/1
CCCFFFFFHHHHHJJJJJJJJJJJJJJJJJIJHIJJJJIJJIIJJJJJIJ
@1116790/1
ggtgcgtgcaggatcctcgtcattgcctggcatacaaggcaaagcaccga
+1116790/1
@@?DDFFDFHFDFGIIIIGFGHIGIJJGGIIGJIJGIGIIIGEFHIGJI8
@626967/1
gcactgagtgacgggacctccgacactgaggtcacggtactcgcggtaca
+626967/1
CCCFFFFFHHHHHJ<FHJIJJJHJJJJJJJJHIIJJJHIJJJJJJHHFFF
@1116958/1
tgattgtgctgttgtggaactgcttcacctgtggccggcggcac
+1116958/1
@@<DDDDAHHAFH9AF7<EBFC9EH<<EFFHC?FCGDD@ABAE/
@4705713/1
cgcaagaagtaccagaaacgggacttagccacaatctggtctggagagaa
+4705713/1
@@@DDDDADDHADHGIGIHEG18?EDHD>?CHGEIIIII@FHII@H8DB>
@5231799/1
ggcctcttgtatgcgaaggtgttgaggcgcttgtggtggtgcacgcgctt
+5231799/1
CCCFFFFFHHHHHIJGGHI?FHHIIJJIJJJJJHIIIGGGIIIIJJHHFD
@5231980/1
gcagccagatgccaaagttcttgatcttcactgggctcttctctgggatt
+5231980/1
CCCFFFFFHHHHHJJJJJJJJJJJJJJJJJJJJGIJJJJJJJJJJJJJJJ
@5232085/1
tcacggtactcgcggtacatgttgtgtacacctgagcgagactcataacg
+5232085/1
C@@FFDDDFFDDFHIEFGEHIHEGIIIEI:?BGIGGIJGEGEGHGHIJJ@
@5232242/1
ggagtccatccacggctttttccagatccactcttgctccatggtccagg
+5232242/1
CCCFFFFFHHHHHJIJJJJJJJJJJJJJJJJJJIJJJJJJJJJJIJJJJJ
@6800648/1
gtggtcttcttgaacttcttcaattgacgcaagaagtaccagaaacggga
+6800648/1
CCCFFFFFHHHHHJJJJJJJJJJJJJJJJJJJJJJJGHIJJJJJJJJJJJ
@4213681/1
gaggaagtaggtgctgggcctcttgtatgcgaaggtgttgaggcgcttgt
+4213681/1
CCCFFFFFHHHFHJJJJJJJJJJJJJJJJJJHHHJ?FHHIIJJJJIJJJH
@4706116/1
gttgtgtacacctgagcgagactcataacgcagccagatgccaaagttct
+4706116/1
???DDDADF=<ADHHJJIJIGIJGGGIBEEHEIEHIE@EHGIJJGHFHII
@6800779/1
gtcacggtagcactgagtgacggcacctccgacactgaggtcacggtact
+6800779/1
CCCFFFFFGGFHFGIIJIDIIIEGHIIIJJJIIJJJJGIGFHIJIICDHG
@4706326/1
gtggtggtgcacgcgcttgggcagagggaatctgattgtgctgttgtgga
+4706326/1
@@@ADFFFFHHHHJJIJIFEEEHHHIGGIJIIIJIJIJ@FHIGHHIFHIF
@6270903/1
cgagataaaagtccaattcagacgagtgcacaatatccgtgtcgaccact
+6270903/1
?@??BDFDHHBCFBFHHGEGIJIGHIIIIGGIIHIIIAFDFHIGGGIGGG
@6801224/1
ggtgcacgcgcttgggcagagggaatctgattgtgctgttgtggaactgc
+6801224/1
BBCFFFFFHHHHHJIJIJJJJJJIJJJJJJJJIIIJJJHIJJJJJIJJJI
@6271437/1
gtgctgggcctcttgtatgcgaaggtgttgaggcgcttgtggtggtgcac
+6271437/1
@@@FFDDDFFFFHJGFHIIJIIGGHGHFGIIIGIIJJJIBDC=FFHGHCH
@5720364/1
ccttgttgttaagaggtgttacctgcaacttggccaggttagggccaaca
+5720364/1
CCCFFFFFHHHHHJJJAFHGIJJJJJJIJJJJJJJJJJHHIJJJJJJJJJ
@6802251/1
ctgagcgagactcataacgcagccagatgccaaagttcttgatcttcact
+6802251/1
CCCFFFFFHHHHHJJJJJJJIJJJJJJJJJJJJJJJJJJJJJJJJJJJJJ
@6271948/1
cactctgcaatcctgcctcacatgattcatccacaaattccaacccttgc
+6271948/1
CCCFFFFFHHHHHJJJJIJJJJJJJJJJJJJJJJJJJJJJJJJJJJJJJJ
@3678327/1
gcgcttgtggtggtgcacgcgcttgggcagagggaatctgattgtgctgt
+3678327/1
CCCFFFFFHHHHHHIJJJJJJJJJJJJJJJJJJJJJJJJJJJJJJJJJJI
@6802295/1
gacgcaagaagtaccagaaacgggacttagccacaatctggtctggagag
+6802295/1
CCCFFFFFGGHHHGIHJIIIJJJJJJIIIIJJIJJJJJJJJHIJJJIJAH
@2144338/1
gcaagaagtaccagaaacgggacttagccacaatctggtctggagagaag
+2144338/1
CCCFFFFFFFHHHJJJJJJJJJJJJJJJJJJJIJJJJJIIJJJJJIIIII
@6272051/1
acataataaaattagaggaagtaggtgctgggcctcttgtatgcgaaggt
+6272051/1
@C@FFFFFAHGGGGGHGFEHIBEHGIIJJIGIIHIGDGGGHIJJJEAFG/
@4706987/1
tcctgcctcacatgattcatccacaaattccaacccttgcgtttcaaaac
+4706987/1
@@@FFFDDHFHGGJJGGJJJICFHIGGEGHIIIIIIIIIJIAFHIGGHIE
@6272206/1
tgctgatctctttgcggccttcaaactgaacctaggtaatccctttattt
+6272206/1
@@@=DDFDHHAFHIIIIIBHIHHIIIEGHIIIEGGI:DGBDGIGHIEIGC
@4215343/1
cccatgtcacggtagcactgagtgacggcacctccgacactgaggtcacg
+4215343/1
@@@FFFFFGFHFFIIIJGFEIGHIIBFFDHIGIGGIFHGAGHFFHCF>EG
@6802703/1
ctgtgacttgtagtcaaggtggagattttactatctttcaagtcggcata
+6802703/1
BCCFFFFFHHHHHIJJJJJFHIJJHJJJJJJJJJJJJJHJJJJJIJJIJJ
@5720976/1
ggcctgttttggtagcggcggcgcggtccgtgaggagcatgctcgccatc
+5720976/1
@@@DDDDDHHHHHIIIIIIIII>B6=A;@>AB??B:85?AC8@A?@982>
@3678696/1
ctttggagccctgtccaacggtagatggaactctgtcgccgatacc
+3678696/1
@@CFFDDDHHFHHIEGEIIIJAGHJIIIDEIDHHGFGHFHIHIIII
@6802925/1
ggttcaccaagctagtggcgttgatgtcgcaagatagtgagacattcact
+6802925/1
CCCFFFFFHHHHHGIGHJIJJJJGIJGIHJJJIIJIJIIIHFGGIIJIIJ
@3678733/1
ggaagtaggtgctgggcctcttgtatgcgaaggtgttgaggcgcttgtgg
+3678733/1
@@7DFBDDBCDFFC9EEEIE@CEEF?EHEGHB81?FGH>FEAFBBFC8=D
@6272821/1
caccagtggtcttcttgaacttcttcaattgacgcaagaagtaccagaa
+6272821/1
:8=DDDDDDDDAD>2C??F:CE<4?F94CFF<9EA:0?3BBD99BD>20
@5721225/1
ctcagatgcaatttcttgcaagaattgcacaaagttgaagtccttgttgt
+5721225/1
CCCFFFFFHHHHHJJJJJJJJJJJJJJJJJJJJJIJJJJJJJJJJJIJJJ
@77112/1
gttgaacggaactccaatcctttactcgaatagtcttttctaacttgaac
+77112/1
CCCFFFFFHHHHHJJJJJJJJJJJJJJJJJJJJJJJJJJIJJJJJJIIJJ
@627531/1
gcctggctcccatgtcacggtagcactgagtgacggcacctccgacactg
+627531/1
@@CFFFFFHHGHGJIIHIIJ?AHGIJJJJJIJIJJJHHIJJJIIEGIIHI
@1642116/1
ccctaatagagacgatttcaccagtggtcttcttgaacttcttcaattga
+1642116/1
@@CFDFDEFFHHHIIEF;CHEDHIFHG?FHGG@FEHGEHGI>CHIGHHDH
@5721571/1
gcgaaggtgttgaggcgcttgtggtggtgcacgcgcttgggcagagggaa
+5721571/1
CCCFFFFDFHHHDHIIIGIIIHIIJJIIJJIJJJIJIJJJHHHFFFFDDE
@2145285/1
gttcatgcggcaaacgcctattaacattatcatcgttctcagcatggtaa
+2145285/1
8?@DDDAD:AAF>>B@F@E@FGGIIIBBBEDHGHI?FGEBBD?=CC@B@@
@77233/1
attgacgcaagaagtaccagaaacgggacttagccacaatctggtctgga
+77233/1
@@@DDADAFHAFFFHH@GDFAGB?8:?0CDHEHGEEGFHIIIIIIGHGIC
@77314/1
ctggagagaagatcctcatcttgtatagaggaggcttgggctcgctctcc
+77314/1
CCCFFFFFHHHHHJJJJJJJJJJJJJIIJIIGIJJJJDDHHIIJIGGJIJ
@5721757/1
gtgctgggcctcttgtatgcgaaggtgttgaggcgcttgtggtggtgcac
+5721757/1
CCCFFFFFGHHHHJJJJJIJJIJJJEHIIJJJJJJJJJJJJJHIIIJJJJ
@627921/1
ctgttgtggaactgcttcacctgtggccggcggcacgcagacgccttgat
+627921/1
CCCFFFDFHHHHHJJJJJJJJJJJJJJJJJJJJJJHHFFFDEDDDDDDDC
@1642393/1
cagccagatgccaaagttcttgatcttcactgggctcttctctgggattt
+1642393/1
CCCFFFFFHHHHHJJJHIJJJJJJJJJJJJJIGJJJJJJJJJJJJJIJJJ
@3195378/1
gttggaatgattctggtgggttgtcctgcagagcttgccacatcttgtaa
+3195378/1
CCCFFFEFHHHHHJJJEHIJFGHHIIIJJJJIJJIJJJJJJJJJJJJJJI
@7787835/1
tcataacgcagccagatgccaaagttcttgatcttcactgggctcttctc
+7787835/1
@@@BDFFDHFHHGIIHGHIEIBCF?<?BDF?BFGFFFEFDHIB;G@FGGD
@7263535/1
ctcataacgcagccagatgccaaagttcttgatcttcactgggctcttct
+7263535/1
@@@DBDDDA8@@@FAGDHECGGA;FEHGEGIIIIHICGGG<FH=FCEHH<
@7263554/1
cctaagtgagtatacatctattaaattcaaacgcagagctcattatgttg
+7263554/1
CCCFFFDFHHHHHJJJJJJJJJJJJJJJJJJJJJJJGHJJJJIJJJIJJJ
@7263584/1
ctggtctggagagaagatcctcatcttgtatagaggaggcttgggctcgc
+7263584/1
@CCFFFDFHBFFHIGIGIIJIGHIJIGGEHHHIIJJEHDGCHA?@9BGGH
@1642731/1
tggtcttggttgaacggaactccaatcctttactcgaatagtcttttcta
+1642731/1
@@BDDFFFHFHFHJJJGJJJJJIJJJJJJJJJJJJJJJJJJGIIJJJJIJ
@7263697/1
ggagtactgagcagtatctattcagtaaacttatagctgacactgaagac
+7263697/1
@C@FDFDEFDHDHJHGIIGGIJJJJJGIJIJJJIJJJJJIJIJJJJIJJJ
@5232931/1
gttgtgtacacctgagcgagactcataacgcagccagatgccaaagttct
+5232931/1
CCCFFFFFHCCCFIIJJJJJJJJJJJJJJJJJJJJJJJJJJJJJJJIJJJ
@7788203/1
gtggattttaatgttattattacagcatacataataaaattagaggaagt
+7788203/1
BB@FFFFFHGFHHHHGIJGJJJJJIIJJJIIJIJIIIIJGJJJJIJIJJH
@6804634/1
ctgtttcttggcatctatagatgtcggtggcgcacagggcacgcttgcgc
+6804634/1
CCCFFFFFHHHHHJJJJJJJIJJJJJJIJJIJJJJJJJJJJJJIJJJJJJ
@4216949/1
cttgttgttaagaggtgttacctgcaacttggccaggttagggccaacag
+4216949/1
@@@DBBDBBAFHHDG<?AC?FH@AFH<EHAFGDEFDB:CGEDHGACHEII
@5722333/1
gtggtgcacgcgcttgggcagagggaatctgattgtgctgttgtggaact
+5722333/1
@@@FFFFFHFHHGJJJGIIJGGHCIIIIJIIGIGHJJIIIHGIC@GHEIG
@5233027/1
caccagtggtcttcttgaacttcttcaattgacgcaagaagtaccagaaa
+5233027/1
CCCFFFFFHHHHHJJJJJJJJJJJJJJJIJJIJIJJJJJJJDGHIIJIJJ
@5233444/1
tttaaactcatattttcatggtaccaagttatgaatttttcaaatcgcgc
+5233444/1
CCCFFDEFHHHGHJJJJJJJJIJJJJJJJIJJJEIJJJJJJJJJJJJJJJ
@5233445/1
ctgtggccggcggcacgcagacgccttgatgacctccactttgatgatct
+5233445/1
CCCFFFFFHGHHHJJJJJJJJJJJHHHHFFFFFFEEDEEDDDDDDDEFDE
@1643285/1
aggaagtaggtgctgggcctcttgtatgcgaaggtgttgaggcgcttgtg
+1643285/1
CCCFFFFDDHDFHIGIGIJIIJIEHHIEHHEHII?D?GHGIIIJIJIIJI
@5233736/1
gttgaggcgcttgtggtggtgcacgcgcttgggcagagggaatctgattg
+5233736/1
@BCFFFFFHHHHHJJJIJIHHJJJJIJJJJJJJJJJGIJJHHHHFFFFFD
@4217730/1
atttcaccagtggtcttcttgaacttcttcaattgacgcaagaagtacca
+4217730/1
@CCFFFFFDHFBFBEGGJJJJJJJJIIJIJJIJIHIIJFGGGIFGHHJIG
@7788903/1
cagtggtcttcttgaacttcttcaattgacgcaagaagtaccagaaacgg
+7788903/1
@@CBDDFAFHHHGHJJIIJGGHIJGIHGAEIGIIIGGCDDHHHIJGJGIG
@1643695/1
cctcatcttgtatagaggaggcttgggctcgctctccgaagggagcttgc
+1643695/1
CC@DFFFBHBHBFIJJIJGGJJIGGHHIJG>?G=F>GGBHGGI=@@CCGC
@5234354/1
ctaggattaagtctgcttcgtacaataataattaataatatgtacctaca
+5234354/1
@@@DD8?DFH<<DGFGHIIAGGEEHIF<FHHIAHFHFGIHGC9C?GGGIH
@2145783/1
gggcaggttgaactcacaccattcaatttaaaagaaactgggtgcgtgca
+2145783/1
CCCFFFFDHHHFDHHIJIJIIJJJJJJJJJJIJJJJJJJJJJGHIJIIJJ
@2648813/1
gcggtacatgttgtgtacacctgagcgagactcataacgcagccagatgc
+2648813/1
CCCFFFFFHDFHHIJIJJAAAGHGIJJGIIJIJJIJIJIEHIIIJIJGJI
@2146076/1
ctcttgtatgcgaaggtgttgaggcgcttgtggtggtgcacgcgcttggg
+2146076/1
C@CFFFFFHHHHF:FHAEFHHGIIIJJGIJGGGFHGAFIGGFGIGFFFCC
@2146077/1
gcacgcgcttgggcagagggaatctgattgtgctgttgtggaactgcttc
+2146077/1
@@@FFFDDHFHHHIJIIJJG<GHGIB>EHGIIGGE@FEHIGJC=@FCHEG
@5235029/1
ctggagagaagatcctcatcttgtatagaggaggcttgggctcgctctcc
+5235029/1
CCCFFFFFHHHHHJJJJJJJJJJJJJJJJJJIJJJJJGIJJJIJJIIIJJ
@628894/1
gtccggaacatcaaatatcttgacttggcaaagagttgtcgatatgtgga
+628894/1
=??D?DDA<?BHBGIIGIIIIHIIIIIFIAGHIII?4DFBDBGGGCFGCH
@3196269/1
cttgttgttaagaggtgttacctgcaacttggccaggttagggccaacag
+3196269/1
?7?4B4?DAF?F?BBEFAFFC4FEDFHEFA939?FFGD94?9@G76;?@B
@1118065/1
ggcacctccgacactgaggtcacggtactcgcggtacatgttgtgtacac
+1118065/1
:=?DDDFFHFF@FGHIGIIIIIGGIHEIIIIIIEHII@FD=@@DAC@E77
@3680081/1
gtcgagtagagccttagctgcggaatgcttagcttccttcttagagcgtc
+3680081/1
CCCFFFDDHHHHHJJIJJJJJJJJJJJJJJJJJJJIIHIIIJJIGIJJJJ
@7264869/1
ccctgatagagacgatttcaccagtggtcttcttgaacttcttcaattga
+7264869/1
@@@DFFDBFHFFHGEGIGGGHJJJCCGACED?EFE?GIED@DBGIIJIJB
@7264910/1
tattattacagcatacataataaaattagaggaagtaggtgctgggcctc
+7264910/1
CCCFFFFFHHGHHJJJJJJJJIJJJJJJJJJIIIJHIJIIIGIJJJJJJI
@6274881/1
gtgctgggcctcttgtatgcgaagg
+6274881/1
?;?1DDB7FFAFH@DGH@HHHGBFH
@3197133/1
cgcagccagatgccaaagttcttgatcttcactgggctcttctctgggat
+3197133/1
@@@DFFFDHDDHFGIIIIHHGGIJHEHBHDHIIGIIICHGEHGHIJIGDC
@3197334/1
agactcataacgcagccagatgccaaagttcttgatcttcactgggctct
+3197334/1
CCCFFFFFHHHHHJJJJJJJJJJJJJJJHIJJJJJJJJJJIJJIIJIJJI
@5235246/1
gtcgtgtcctttatacatttcggcatggcgatcatgtcgatggcttggtt
+5235246/1
CCCFFFFFHHHHHJJJIJJJJJJJJJJJJJJJJJJJJJJJJJJJJJJJFI
@7265141/1
gtgcacgcgcttgggcagagggaatctgattgtgctgttgtggaactgct
+7265141/1
CCCFFFFFHHHHHJJJJJIJJJHIJJJJIJJJJJJJJJJJHIJJJJJJJJ
@3197481/1
gcaagtagttcttgaagcacagacacaggtgtcttcaacggaagagattc
+3197481/1
CCCFFFFFHHHHHJJJJJJIJJJJJJJJJHHIJJJJJJJJJJJJJJJJJH
@1118825/1
gcatcccacaatatattcgtgaaaaccgcatccaactcggatcagccgtt
+1118825/1
@@C?DBD?DHFDHEGGEEBHCBGCEGGDGHIIIGIIIIII6D@GIIIIHG
@1118873/1
gggtgcgtgcaggatcctcgtcattgcctggcatacaaggcaaagcaccg
+1118873/1
@CCDFFFFHHHHHJJJJJJJJJIJJJJJJJJJJJJJJJJJJJJJJJJJJJ
@630338/1
tgggcctcttgtatgcgaaggtgttgaggcgcttgtggtggtgcacgcgc
+630338/1
CCCFFFFFHHHHGJJJJHIIJFGHHIIJJJJJJJJJJJJJJGHIIJJJHF
@3197887/1
ggtacatgttgtgtacacctgagcgagactcataacgcagccagatgcca
+3197887/1
@@BDDFFFHHHFHGIJAAAFHGIGGJJJJJJIJJIJJGJJIJJJJIGJJI
@5235885/1
gcggtacatgttgtgtacacctgagcgagactcataacgcagccagatgc
+5235885/1
CCCFFFFFHHHHHIJIJJAACFGHIJIIIIJJJJJJJJJIIJJJJIJJJJ
@3198027/1
ctagcacgtagttctcagcttccctgcaaagttaaccatcttgtattcaa
+3198027/1
@@@DDDADF?FDDHGHBBG@DAHIGGDHCEGHIGGDGHD?B@F<?@FGEG
@3198289/1
ctgatagagacgatttcaccagtggtcttcttgaacttcttcaattgacg
+3198289/1
CCCFFFFFHGFHFJGIJJIJJJHGGEHIIGGIGGHHIIGIJIJIJIJIJJ
@7789250/1
agaagtaccagaaacgggacttagccacaatctggtctggagaga
+7789250/1
CCCFFFFFHHHHHJJJJJJJIJJJJJJJJJJJJJJGHIJJJJIJI
@1119305/1
tacaccgtgaatataagtggcaaaggtagtaagtcagctgttccacttca
+1119305/1
CCCFFFFFHFHHHJJJJHIJJJIJJJFHHHIJJJJIJJJJJJJJJIIJJJ
@5236310/1
caagaagtaccagaaacgggacttagccacaatctggtctggagaga
+5236310/1
CCCFFFFDHHHHHJIIJJIJJJJJJJJJJJJJJJJJJHHIJJHJJJI
@3680988/1
cggtagcactgagtgacggcacctccgacactgaggtcacggtactcgcg
+3680988/1
BCCDFFFFHHHHHHIJJJJJJJJJJJJJJJJJJJJJHIJJJJJIJJJJJH
@631361/1
cagcatacataataaaattagaggaagtaggtgctgggcctcttgtatgc
+631361/1
CCCFFFFFHHHHHJJIJJJIJJJIJJJHIJIIIHJIEHIJIGIGJFGIJJ
@631367/1
gttgtgtacacctgagcgagactcataacgcagccagatg
+631367/1
?;:DBDAAC=<<DBHGB@?F@GGGIG@BBD6DFBEGDBHB
@2650355/1
aatctgattgtgctgttgtggaactgcttcacct
+2650355/1
@<?DDDB>F4=CDBE?<:3<;EHEI>HEHD?AE<
@6275027/1
cggcacctccgacactgaggtcacggtactcgcggtacatgttgtgtaca
+6275027/1
@<<AA@BDFBFFFFEFE>9CEGFI:GDGACGEB>AAAFFFECEC=D;A?=
@4707132/1
gctgggcctcttgtatgcgaaggtgttgaggcgcttgtggtggtgcacgc
+4707132/1
CCCFFFFFHHHHHJJJJJJJJJJHGHHJJJJJJJJJJIJJIJJHHIIJJH
@78347/1
gccagatgccaaagttcttgatcttcactgggctcttctctgggatttcc
+78347/1
@@@FFDFF?FAFBGIIIIIIGIGIIIIGHGEHIIIIIIIIIIIIGIIIII
@6275228/1
ctggtctggagagaagatcctcatcttgtatagaggaggcttgggctcgc
+6275228/1
CCCFFFFFHHHFHIIIHIJJIJJJJJJJIIIIJ@GIIJJJJJ<HGHIJGG
@6805997/1
agcatacataataaaattagaggaagtaggtgctgggcctcttgtatgcg
+6805997/1
CCCFFFFDHHGHFHGGIJJGHGIJGHHHJGIIIIICGGHIIIG@HCDEGE
@4218398/1
ctgtttcttggcatctatagatgtcggtggcgcacagggcacgcttgcgc
+4218398/1
?@@DDDADHH<FHGCDFHD<?EHFA=E@FHIIIIIIFBFCBGGG<F56;E
@7789832/1
gccttagctgcggaatgcttagcttccttcttagagcgtcccgtacccat
+7789832/1
C@CDFFEFAHFFD>GGGIIGIGIJIGHIJJJJEFHIEG?FGHG?AFHEFD
@6806260/1
cctgagcgagactcataacgcagccagatgccaaagttcttgatcttcac
+6806260/1
@@@FFD?D?C?C?GGHGGHCAHIEDGGGDHEIEEGGHEGEHIEGHGI@GI
@4707505/1
gtgacggcacctccgacactgaggtcacggtactcgcggtacatgttgtg
+4707505/1
CCCFFFFFHHHHHJJJJIJJJJJJHIJJJJJIIIJJJJJIHHHHHFFFFF
@4707578/1
cttcaatcctttaacgaatgcagcgaaatagtcacacccacgttggttat
+4707578/1
@CCFFFFFHHHHHJJJIJJJJJJJJBHIIJJJJIFIJJJGJJHIJJFIJI
@4707612/1
cgtcaatacattggatctcctcagtaggatggcaaagagacgaagcgcgc
+4707612/1
@@@FDFFAFFFFHDGD?FEHBFEGCHH@HEGHBGEGGCFHC;F<B@FDH/
@6806824/1
ccacaatctggtctggagagaagatcctcatcttgtatagaggaggcttg
+6806824/1
CCCFFFFFHHHHHJJJJJIJJJJJJJJJJJJJJJJJJJJJJJJJJJJJJF
@6806944/1
cctgagcgagactcataacgcagccagatgccaaagttcttgatcttcac
+6806944/1
CCCFFFFFHHHHHJJJJJJJJJJJJJJJJJJJJJIJHHJJJJJJJJJJJJ
@4707893/1
gcaggatcctcgtcattgcctggcatacaaggcaaagcaccgacgacgac
+4707893/1
@@@FDFFFHBFDFHBGGGGGIIFHIEGHIJJIIIGFGHIIIIJJJIIJGH
@4707932/1
ctcttgtatgcgaaggtgttgaggcgcttgtggtggtgcacgcgcttggg
+4707932/1
CCCFFFDEHHHHHIJJAFFHIJJJIJJJJJGIJIJIFGIJJJJJHFFFDD
@6807074/1
ctccaaagcattctgggctgcagatgactgtgcatccttgctagtaagtc
+6807074/1
@@@FFFFFGDHFFIJIIJGGIIJIJJJIJIHGGHGIIIIJIJGIDHIJJJ
@79160/1
gaggaagtaggtgctgggcctcttgtatgcgaaggtgttgaggcgcttgt
+79160/1
CCCFFFFFHHHHHJJJJJJJJJJJJIJJJJJIIIJDHHHIIJJJJJJJJE
@4219303/1
cttatatactgaactcataacatcatgaaattaatgataatttaaatcat
+4219303/1
CCCDDDFDFHGHHJIJJJJGGHHIJIJHGGIIIJJHDHGEHIJEGIJJGH
@7790498/1
gggctctgtgcctggctcccatgtcacggtagcactgagtgacggcacct
+7790498/1
CCCFFFFFHHHHHJJJJJJJJJJJJJJJJGHJIJJJJGIGHIJJJJGJJJ
@7790536/1
agccacaatctggtctggagagaagatcctcatcttgtatagaggaggct
+7790536/1
<@<DDD3DFDHFAFGEGH@B;F;EEDHEDCCFG@GGGFEB@GEC;?FEHG
@79340/1
cttggttgaacggaactccaatcctttactcgaatagtcttttctaactt
+79340/1
CC@FFDFDHDFHFGIJIJEHHIJGGHIEGHIIIIJIIHGIIJJIJIIGIJ
@7790679/1
gtgacggcacctccgacactgaggtcacggtactcgcggtacatgttgtg
+7790679/1
@@@FFFFDHHH?HIIHIIIIJIJJFGIIJGIDHIIIJJJEHHHHHFFFFF
@4708202/1
ccacaatctggtctggagagaagatcctcatcttgtatagaggaggcttg
+4708202/1
CCCFFFFFHHHHHJJJGIGIIJJJJJIJJJJJJJJIJJJJJJJGIJJJJF
@7790714/1
cagcgaaatagtcacacccacgttggttatcaagtggcttggtaggatcc
+7790714/1
???DDDD?DDDDDEIB:<FFDE8CEA?DEIICEIEEE@DIADBB>@3B8@
@6807615/1
ctcccatgtcacggtagcactgagtgacggcacctccgacactgaggtca
+6807615/1
CCCFFFFFHHHHHJGIJJJJJJJJHIJJJJJJJJJJJJJJJJJJIJJIJJ
@6276851/1
tgctgggcctcttgtatgcgaaggtgttgaggcgcttgtggtggtgcacg
+6276851/1
@@;DDBDDD?DDB@FFCEEH=8C??CGG;CAFAGHHHD=F;.;C@EGEHH
@4708340/1
ctgggcctcttgtatgcgaaggtgttgaggcgcttgtggtggtgcacgcg
+4708340/1
@@<1BADDFFHHH>BEEHGGFE<AEEHBFG?GGGIG9BGFFG@FHIIIHE
@7790837/1
cagggatcttgccgtcattgcagacggtgtggtagcgggtcggacgagcc
+7790837/1
CCCFFFFFHHHHHJIJJJJJJJJJJJJHHGHIHGJJJJJHIJJFHFDDDD
@4219928/1
ggcaaaaacattaaaaatgattaaaactaaactaaaactacttcttatga
+4219928/1
@@@DDD?=FDHHFIGB@EH<?<B?BH?EFF@FEGGG9>DH@DHIE@FFAH
@6277062/1
gtccatccacggctttttccagatccactcttgctccatggtccaggagc
+6277062/1
1?;B;ADDHFFAFEBBFBGHEFAHHCGHHIDFHGHCGIGIIDHB>DG<6B
@4708431/1
gtgctgggcctcttgtatgcgaaggtgttgaggcgcttgtggtggtgcac
+4708431/1
@@@FFFFFDDFHHHIFIJJJJIEGH?FGHHIJIBHIIGGGGH@FGEHHIJ
@6807928/1
cgttcacattgacaaacttaggtttgcttacagccattcccaactgtcct
+6807928/1
BC@FFFFFHHHHHJIJJJJJJJHIJJJJJJJJJJJJJJJJJJJJJJJJJJ
@6277175/1
gcctgtttcacagtctcgttgacttgctgttagctcattttaacacattt
+6277175/1
BCCFFFFFHHHHHIJJJJJJJIJJJJJJJJJJJJJJJJJJJJJJJJIJJJ
@4220177/1
cctcgagcgacgaatcacatgaaagggggaggggggaggg
+4220177/1
CCCFFFFFHGHGFGIJJJIJJGGHIJJJJGGHIHFDB9BB
@4708538/1
gagactcataacgcagccagatgccaaagttcttgatcttcactgggctc
+4708538/1
CCCFFFFFHGHFHGGGGGIJGIIGEGIEFFGGIIEGGGHICIHGGHIAGB
@4220270/1
tctgtgatctgtttcttggcatctatagatgtcggtggcgcacagggcac
+4220270/1
CCCFFFFFHHHHHJJJJJJJJJJJJJJJJJJJJJJIJJJJJJJJJJJJJJ
@6277390/1
gttcaagttaaccgcaatgttggagcttggtacaaagcaaaggtcgggca
+6277390/1
@@@DFFFBFDDFHIGEIGG@EDE>FHGHGFHDHIIEDFCHBFH?DF@A@;
@6808303/1
ggtgttgaggcgcttgtggtggtgcacgcgcttgggcagagggaatctga
+6808303/1
??1ADBDDDDDDDI:E8<@EED:DEBBBDDDAADCDDCADDDDD@D@>A;
@5724739/1
gccttagctgcggaatgcttagcttccttcttagagcgtcccgtacccat
+5724739/1
CCCFFFFFHHHHGJJIJJJJJJJJJJJJJJJJJJJJIJIIIJJIIJJJJJ
@4708723/1
ccagtggtcttcttgaacttcttcaattgacgcaagaagtaccagaaacg
+4708723/1
BCCFDEFDGHHHHJJJJJJJJJJJJJJIIJJJJIJJJJJFDFHIJIJJJJ
@6808500/1
gcgggatggtcgtttgaaaaattgacggccagccttaacgtacgattcca
+6808500/1
CCCFFFFFHHHHHJJJJJJJJJJIJJJJJJJJJJJJJJJJHHIJJJJJJH
@4708828/1
gggctctgtgcctggctcccatgtcacggtagcactgagtgacggcacct
+4708828/1
CCCFFFFFDHHHHIJIJJJJJJJJJJJIJHJJJJJJJJJIIIJJJJJJJJ
@6808606/1
gcacgcgcttgggcagagggaatctgattgtgctgttgtggaactgcttc
+6808606/1
CCCFFFDFHHHFHIIJIJJED@GIGIGEGHDGIEIGIGIGGIJIJGJJIJ
@6277815/1
ggaagtaggtgctgggcctcttgtatgcgaaggtgttgaggcgcttgtgg
+6277815/1
@@@DDDDDHBF?<BDHAGBDGHHHIGHIIIHHGIEEFEFHHFGGGIA@DE
@6808975/1
gtggtcttcttgaacttcttcaattgacgcaagaagtaccagaaacggga
+6808975/1
CCCFFFFFHHHHHJJJJJJJJJJJJJJJJJJJJJJJHIJJJJJJJJJJJI
@4220993/1
gcaagaagtaccagaaacgggacttagccacaatctggtctggagagaag
+4220993/1
@C@FFFFFCFHHHJJIIHJBGHHIIBEGJJJIIBGIJGBGGIHHGFIJGG
@80338/1
cgcaagaagtaccagaaacgggacttagccacaatctggtctggagagaa
+80338/1
CCCFFFFFHHHGHJJJJJJJJJJJJJJJJJJJJJJIJJJHIJJJIJJJJI
@7791628/1
ccaagttgaaatctttgaccatggcatcaagcaaactctggtgccttggg
+7791628/1
CCCFFFFFHHHHGJJJJJJJIIJJJIIJJJHEGIIJJJJJIHHIIJJJJJ
@6278324/1
gctcgctctccgaagggagcttgcggccgatgacctcatactccttcaac
+6278324/1
CCCFFFFFHHHHHJJJJIJIJJJJJJJJJJJJ=@GGIIJJJJHHHHHHFF
@5236902/1
gtgctgttgtggaactgcttcacctgtggccggcggcacgcagacgcctt
+5236902/1
CCCFFFFFHHHHHJJJJJJJJJJJJJJJJJJJJJJJJHHFFDDDDDDDDD
@632074/1
ccagtggtcttcttgaacttcttcaattgacgcaagaagtaccagaaacg
+632074/1
CCCFFFFFHHHHHJJJJJJJJJJJJJJJJJJJJJJJJJJGHIJJJJJJJJ
@1120049/1
gctgggcctcttgtatgcgaaggtgttgaggcgcttgtggtggtgcacgc
+1120049/1
CCCFFFFFHHHHHIJJJJJHIIJFHHHJIJJJJIJJJHJJHIJIHIIJJH
@1644257/1
ggtgctgggcctcttgtatgcgaaggtgttgaggcgcttgtggtggtgca
+1644257/1
@@@DDDDBD?FHHEDDAAIFH<<1CGCE???C??:@<7A@8=F=1@B@CC
@632431/1
gactcataacgcagccagatgccaaagttcttgatcttcactgggctctt
+632431/1
CCCFFFFFHHHHGJJJJJGIJJJJJJJGHJJJJJJJIIJJJIIGHGIJIJ
@3681730/1
ggcacctccgacactgaggtcacggtactcgcggtacatgttgtgtacac
+3681730/1
CCCFDFFFHGAFFEHEGHIIIEFGGIGIFHIGIG;AFII>=CDDHHII7.
@632671/1
ggcctaagaacagtacctacttggcgataaatattgcacatctacctttg
+632671/1
CCCFFFFFHHHHHHJJJJJJJJJIJJJJJJJJJJJJJJJJJJJJJJJJJJ
@7266247/1
ctcttgtatgcgaaggtgttgaggcgcttgtggtggtgcacgcgcttggg
+7266247/1
@@@DDDB;FHH???CEEAHHGHIBGGEI>GHCDGBFFGCHIGIIDEE?AA
@1644624/1
ctccgacactgaggtcacggtactcgcggtacatgttgtgtacacctgag
+1644624/1
CCCFFFFFHHHGHJJJIIJJJJJJJJJJJGHIJJJJJJJJIII=8=EHHI
@5238193/1
gccagatgccaaagttcttgatcttcactgggctcttctctgggatttcc
+5238193/1
CCCFFFFFHHHHHJIJJJJJJJJJJJJJJJJJJJJJJJJJJJJJJJJJJJ
@3682153/1
gctgcagatgactgtgcatccttgctagtaagtcctgagccatagcaaac
+3682153/1
@@@DFFFFFDHHHBHE@DEECIID@HHIGF@ACDEFE>FHIIICDGDDGG
@7266510/1
gcttcacctgtggccggcggcacgcagacgccttgatgacctccactttg
+7266510/1
CCCFFFFFHAFHHJJIJJJJIJJJIIJJHGHFFDAEEEDEDDDDDDDDDD
@5238627/1
gccagatgccaaagttcttgatcttcactgggctcttctctgggatttcc
+5238627/1
CCCFFDFFFHGHDHGGGGIJJIJJJIJJJJJJIJJGIIJJJJJJGGJJJJ
@3201004/1
ggagagaagatcctcatcttgtatagaggaggcttgggctcgctctccga
+3201004/1
CCCFFFFFHHHHHJJJJJJJJJJJJJJJJJJJJJJBFIJIIJIJJIJJIG
@2149095/1
aggcaagcgctccaagttgcttggaggcttgggcctgttttggtagcggc
+2149095/1
BCCFFFFFHHGHHIJGFHIIJIJFGJJJJJEGIIIGHGHIIJJFHGHJIG
@3682449/1
cttgtatgcgaaggtgttgaggcgcttgtggtggtgcacgcgcttgggca
+3682449/1
CCCFFFFFHHHHHJGHIIJIIJJJJJJJJJJJJJIIJJJJJJHHFFFFEE
@1645173/1
cttcaacgagaataggtattgaaattattatatttaccggttgtcagagt
+1645173/1
CCCFFFFFHHHHHJJJEGIIJJJIJJJJJJJJJJJJJJJJHJJJJIJJJB
@1121053/1
agtgacggcacctccgacactgaggtcacggtactcgcggtacatgttgt
+1121053/1
?@=DDDDFGFHBFIGIGIIBEHHHIDHIGIIEGGHIGIIH;=BEHEDEF@
@1645251/1
tctgattctgtgatagtgaatacaagatcgtggggtgggcccaccaggcc
+1645251/1
@@CFFFFFHGFFBFDEEFJIIGGGIJIHHIFEHGGF@DEGCGCFAFHGGI
@7267019/1
cgcaagaagtaccagaaacgggacttagccacaatctggtctggagagaa
+7267019/1
CC@FFFDFFFDBFIAGHIIDFBHEGIIGAHIBGHIIIEH?BD?GHIIIII
@5239574/1
ggtgctgggcctcttgtatgcgaaggtgttgaggcgcttgtggtggtgca
+5239574/1
@@?DDDDBHHDFFEEGACHE@GC?FH:??DHGEHIIIGGG=BGC=C;@CD
@3201858/1
ggatggagtgagcacgggctctgtgcctggctcccatgtcacggtagcac
+3201858/1
CCCFFFFFHHHHHIJJJJJJJJJIJJJJJJJJJJJJJJJJJJJJCHIJJJ
@3201865/1
ggtgccttgggaagcctttgtgcgccacatcaatgttgataaaggcttta
+3201865/1
BCBFFFFFHHHHHJJJJJJJJJJJJJJJJJJJJJJJJJJJJIJJJJJJJJ
@634472/1
gtgaaactgcgacaccttgtggctgtgacttgtagtcaaggtggagattt
+634472/1
@@@FFFFFHHHHHJJJGHHHGIIJJHIGHGIJJJJJJJJJJHHIHIHIIJ
@4709199/1
gtggtcttcttgaacttcttcaattgacgc
+4709199/1
?@<DD>2B<=B?AFIBFIDAH@BEB@:A@G
@5240048/1
caccagtggtcttcttgaacttcttcaattgacgcaagaagtac
+5240048/1
;<1BBD=:;2:C:A<E?FAF@IHH9?:CCH94AEC8?C?DFD>D
@80571/1
agcatacataataaaattagaggaagtaggtgctgggcctcttgtatgcg
+80571/1
C@CFFFFFHHHHHJJJJJJJJJJIJJFHHIFGHGIGIIHIJJIJGHIJJI
@6278457/1
taggtgctgggcctcttgtatgcgaaggtgttgaggcgcttgtggtggtg
+6278457/1
@@@DDDDEHHHDHIJBHIHIJJGIGGHIEFCGGHIGHIIGJJJIIHII@E
@2652689/1
gttcaccaagctagtggcgttgatgtcgcaagatagtgagacattcactt
+2652689/1
@C@DFDFFHHHHFJGIIJJJJJJGIDFGIJEHIJIIBGIHIGGIIIIIHI
@80874/1
tgattgtgctgttgtggaactgcttcacctgtggccggcggcacgcagac
+80874/1
CCCFFFFFHHHHHJIJIJJJJJJJJIJJJJJJJJJJJJJJJHHFFDDDDD
@4221565/1
cgaaggtgttgaggcgcttgtggtggtgcacgcgcttgggcagagggaat
+4221565/1
@@@DBDADF?FFHHHHG@AGCGBGHI??FFGIGIIIGHGHGEH;BDE=;A
@80975/1
gcacgcgcttgggcagagggaatctgattgtgctgttgtggaactgcttc
+80975/1
CCCFFFFFHHHHHJJJIJJJIJJJJJJJJJJJJJJIJJJJJJJJJJJJJJ
@4221755/1
gtcttcttgaacttcttcaattgacgcaagaagtaccagaaacgggactt
+4221755/1
@@@FDFFFHHHGHJJGIIIEHIIIJGIJJJIJIIIIGIIIIEFEGIGHIG
@5725915/1
gagtgacggcacctccgacactgaggtcacggtactcgcggtacatgttg
+5725915/1
CCCFFFFFHHHHHJJJJIJJJJJJJJHIJJJIHHIJJJJJJHHHFFFFFF
@4709991/1
gttctgcaatccttttgtcaatttccttctgcttttcttcctcttca
+4709991/1
@C@ADFDFDHD?FFHIIIIGEHHHGCGIIGIBHIIGDHGFIIFGIED
@6810500/1
tggagagaagatcctcatcttgtatagaggaggcttgggctcgctctccg
+6810500/1
CCCFFFFFGHHHHJJJIHIJJJIJJGIIJJJJJJJJJGGGHCHIGIIJJJ
@6810706/1
ctgtacagttagaaatgttacaacctctatactttgcattaaaataatgc
+6810706/1
@CCFDEFFHHHHHJJJJIJJJJJJJJJJJIJJJIJJJIJJJJJJJJIJIJ
@5726270/1
gcactgagtgacggcacctccgacactgaggtcacggtactcgcggtaca
+5726270/1
@CCFFFFFHHHHHGIGJGEHHGGIGIIIADGB@FHHJFDHIIJJJHA<BD
@6279983/1
ctcgaatagtcttttctaacttgaacagtgcgatgttttacaagggcagg
+6279983/1
???DDDDAB:<D:<C:CAECAEE?:CC?9CDAECE:CCBDBDDACD@D@D
@6811042/1
ctcgcggtacatgttgtgtacacctgagcgagactcataacgcagcc
+6811042/1
@@@DDD@F>HDHHHGGB?<CHA:::E;CFH:@@FGG@9DFFH<FAGG
@6811051/1
ttattgcttggtgagacacgagataaaagtccaattcagacg
+6811051/1
@@@DDB>DHF;F?GBFHB?@?C@CCAEGCCC@DDHEHGBGB?
@5726514/1
gcgagactcataacgcagccagatgccaaagttcttgatcttcactgggc
+5726514/1
CCCFFFFFHGHGFIJGIJJIJJJIJJJJJIJHHIJJIJJJJJIJJJHIGI
@5726550/1
gctgggcctcttgtatgcgaaggtgttgaggcgcttgtggtggtgcacgc
+5726550/1
CCCFFFFFHHHHHJJJJJJJIIJEHHHIIJJJJJJJJIJIDHIIIJJJJH
@5726837/1
aggaagtaggtgctgggcctcttgtatgcgaaggtgttgaggcgcttgtg
+5726837/1
@?@DFAAB??FBAEF<GHIIICHIHHGGGIDGGIDBDFHICHIDHII=EH
@2654126/1
ctcgggtttactagcctcctccttagaagttggttcctctttacaagtag
+2654126/1
CCCFFFDDHHHHHJJJJJJJJJJJJJGHIJGJJHHJJJJJJJJJJJJIJJ
@5726909/1
gcttgtggtggtgcacgcgcttgggcagagggaatctgattgtgctgttg
+5726909/1
@@CFDEFDAFD<F>GEHIJIJJJJIJFGFFHIGIIIJJJJJJFHC@GHHG
@4223570/1
gccacaatctggtctggagagaagatcctcatcttgtatagaggaggctt
+4223570/1
@?;BBDBDADAFFGEFH>GEFAFH9C@GGHEGHIBF??FHH@?FGHHGGI
@4710909/1
aggaagtaggtgctgggcctcttgtatgcgaaggtgttgaggcgcttgtg
+4710909/1
8BBDFFFFHHHHHJJJJIIJJJJJIJJJJJIIJJGHHIJJJJIJJIJJII
@2654365/1
cagcatacataataaaattagaggaagtaggtgctgggcctcttgtatgc
+2654365/1
CCCFFFFFHHHHHJJJJJJJJJJJJJJGIJJFHHIJJJJJJJJJJHIJJJ
@4223893/1
gtttctagataacataacaaactacacgggaagggttttttaaactcatg
+4223893/1
@B@DDFFFBHHGHJJJJJJJJJJJIJIJIFGHIIJHEGIGIJJJJIJJIE
@6812232/1
gcatggtaagaaggtggcggccagaatctagacatgcacagctcttgcag
+6812232/1
CCCFFFFFHHHHHJFHJJJJJJJJJJJJJJJJJJJJJJJIJJJJJJJJJJ
@2654554/1
gggcctcttgtatgcgaaggtgttgaggcgcttgtggtggtgcacgcgct
+2654554/1
@@BDDFFFHHHHGIJIFHIIHGHIIDGIGHGGIJHGGBCFHHGIGHGHFF
@2654584/1
gaacttcttcaattgacgcaagaagtaccagaaacgggacttagccacaa
+2654584/1
@CCFFFFFHHHHHJJJJJJIJJJJJHIJJJJJJJJJJJJJJJJJJJJJJJ
@6812636/1
agtgacggcacctccgacactgaggtcacggtactcgcggtacatgttgt
+6812636/1
@@@DDDADAFDCFHHI8FFGHI<GG?DGHIA??DDG@GGEGHFEFB@CE@
@4711339/1
gtcacggtactcgcggtacatgttgtgtacacctgagcgagactcataac
+4711339/1
CCCFFFFFHHHHHJJJIJJJJJIJJJJJJJ?BBGHHJJJIJIJJJJJJJH
@5240272/1
gtacacctgagcgagactcataacgcagccagatgccaaagttcttgatc
+5240272/1
:1==A==AF8CFD@GIIBB>CFHE=G:???DAG@BCHEDCD89DCBBBFF
@1121901/1
cactaattctatgcaaagtatagcttg
+1121901/1
:1=BA=DB<C?FBB>G>@<<C?I4F43
@7267769/1
gacggcacctccgacactgaggtcacggtactcgcggtacatgttgtgta
+7267769/1
C@CFFFFFDFHHHJJJJJJIIJIIJIIIGGFHHHEIIHHHHHEHFHC?DE
@1122084/1
ccctaatagagacgatttcaccagtggtcttcttgaacttcttcaattga
+1122084/1
CCCFFFFFHHHHHJIFEIJEHIEH2AGEFHEEHGGGIIAGHIDHGGHJII
@3203136/1
gtcttcttgaacttcttcaattgacgcaagaagtaccagaaacgggactt
+3203136/1
@BCFFFFFHHHHHJJJJJJJJJJJJJJJJJJJJGIJJJJJJJJJJJJJJJ
@635921/1
gccagatgccaaagttcttgatcttcactgggctcttctctgggatttcc
+635921/1
@@@DFAEDFHHFHJEFGFEGHIGIGHEEGGGHCGIGDBHGIGIJEIIHDI
@1122328/1
tttgcattaaaataatgcccattttcacaggcaagggatcctaacttcgc
+1122328/1
CCCFFFFFHHHHHJJJJJJJJJJJJJJJJJJJJJJJJJJJJJJJJJJJJJ
@1646388/1
atacataataaaattagaggaagtaggtgctgggcctcttgtatgcgaag
+1646388/1
CCCFFFDEGDDHFIGGGFHGHCGEBDEHIGIJJJ@FGIGJJHHIJIJIII
@7268229/1
gccagatgccaaagttcttgatcttcactgggctcttctctgggatttcc
+7268229/1
CCCFFFFFHHHHHJHIJJJJIJJJJJJJJJIJIJJJJJJJJJJJIJJJJJ
@3683921/1
agcatacataataaaattagaggaagtaggtgctgggcctcttgtatgcg
+3683921/1
@@@FFFDDHHGHDFHHGGGG>HGIEIJGHIGFGFGIGCGHHGGIJJFIII
@3683964/1
ggcagagggaatctgattgtgctgttgtggaactgcttcacctgtggccg
+3683964/1
CCCFFFFFHHHHHJJJJJJJJJJJIJJHJJJJJJJJJJJJJJJJIJJJJJ
@3203677/1
ggttattgttatgtcgatgtcgaacccaaaaatgtaattaactttttttt
+3203677/1
CCBFFFFFHHHHHIJJJJJJJJJJJJJJJJJJJJGIJJJJJJJJJJJJJJ
@5241727/1
gagactcataacgcagccagatgccaaagttcttgatcttcactgggctc
+5241727/1
CCCFFFFFHHHHHJJJJJJJJJJJJJJJJGIJJJJJJJJJJJJJIIIJJJ
@7268615/1
gctgggcctcttgtatgcgaaggtgttgaggcgcttgtggtggtgcacgc
+7268615/1
CCCFFFFFHHHHHGIJJJJHIIJGHIHJHJJJJJJJJHGIJJJHHIJIJH
@636781/1
aggtgctgggcctcttgtatgcgaaggtgttgaggcgcttgtggtggtgc
+636781/1
B@BDDFFFHHHHHJIIJHHJJJJGHHIEGDGHGJIJJIIJJHIJIJIGHI
@5242214/1
ggagagaagatcctcatcttgtatagaggaggcttgggctcgctctccga
+5242214/1
CCCFFFDFHHHHHJJJJJJJJIJJJJJJIIJJJJJIIJJJJJIJJJJJIB
@7268707/1
gctgggcctcttgtatgcgaaggtgttgaggcgcttgtggtggtgcacgc
+7268707/1
CCCFFFDDFHGHHJIJJIJJIJJCFHIG@EGDGHGII@FEFGC4B@GIJE
@3684420/1
gacggcacctccgacactgaggtcacggtactcgcggtacatgttgtgta
+3684420/1
@@CFDFFFHGHGFIJJJJJJIJFHGHIGFGIIJJJJJIIJJHHHHHHF>B
@3204571/1
tgccaattcactgttcattacctgtgaaaactgcccctcagatacaccgt
+3204571/1
;?@DB?BD>FBFFEGF:<CED<EDFFE>HCFFFEFIICBFEFIDD<FBGB
@7268839/1
cagcatacataataaaattagaggaagtaggtgctgggcctcttgtatgc
+7268839/1
@@@FFFFFHFHFHJJJIIHIIIIJJJJG@HHCFHHIHICGIGIHIEHICH
@637226/1
gcaagaagtaccagaaacgggacttagccacaatctggtctggagagaag
+637226/1
CCCFFFFFDFHHHJIIIJIIIIIEIIJJIIIIIJJJJIJJIJJIJIJIJI
@3204779/1
ggatggagtgagcacgggctctgtgcctggctcccatgtcacggtagcac
+3204779/1
CCCFFFFFFHHHHJJJJJJJJJJJJJJJJJJJJJJJJJJJJJJJFHJJJJ
@7269001/1
ggtctatgtctatcggctccgatttgtcgtcccaaggaaactccttgtta
+7269001/1
B@@FFFFFFFHFHJJJJJJJJIJJJJIIIGHIJIGIJIJIJJJJDIJGIG
@1123354/1
gcaacatcttcatcttagcgttcacattgacaaacttaggtttgcttaca
+1123354/1
CCCFFFFFHHHHHJJJJJJJIJJJJJJJJJJJJJJJJIJJIJJJJJJJJJ
@2151196/1
ctccgattgagtttgtgatggtgcctctgtaggagtttcgggctcgggtt
+2151196/1
CCCFFFFFHDHFHIJFHIJJJIIJJJJJJJIJJHIGHIIJIIIIJJJJFH
@1647511/1
cccatgtcacggtagcactgagtgacggcacctccgacactgaggtcacg
+1647511/1
CCCFFFDFHHHHCGIJIJJJJJHHIJJJJJJJJJIIGIJJJJIIJGHJIJ
@3684977/1
attcaaaagaaaacctagaatcactggttcaaattcaaataaaatcactc
+3684977/1
@C@FFFFFHHGHHIJGGHHIJJIGEHIHGIGIIHIJJJJGGIJJIGIJII
@3685094/1
gggaggggggagggtcattcaatgtctccttccgtcttgggtgaggcata
+3685094/1
BCCDFFFFHDBDDDBDDDEEEEEDDEEDDDDDDDDDDDDDD?BDDDDDDD
@7793942/1
ctggtctggagagaagatcctcatcttgtatagaggaggcttgggctcgc
+7793942/1
@@@FDEFDHHHFHIJJJEIIJJJIIHHGHIIIIJJJJJIIHHHIIIIIIG
@2151638/1
gtgctgggcctcttgtatgcgaaggtgttgaggcgcttgtggtggtgcac
+2151638/1
C@CFFFFFGHHHHJJHIJJJJIIIJFGHHJIJIIJJJJJHJIGIIEHIII
@7794156/1
ctacgatcatcactgtcgtgtcctttatacatttcggcatgg
+7794156/1
:?@DDDADFHGHFI@EDFIGIGHGIGAEC@F9?G??8?@F2B
@1648081/1
ctgtgatctgtttcttggcatctatagatgtcggtggcgcacagggcacg
+1648081/1
@@CDFFFFHHFFHIJIEHIJJGHHGHHHIHHIIJJJGGGIJJIGIIDGJJ
@4711714/1
catacataataaaattagaggaagtaggtgctgggcctcttgtatgcgaa
+4711714/1
C@CFFFFFHHHHHJJJJIIJJJJJJJJIHHIJJIJGIJJJJJJJJJJJHG
@1648174/1
cagtggtcttcttgaacttcttcaattgacgcaagaagtaccagaaacgg
+1648174/1
@@@D=8D?FFD?DGD@HBHGDIGGGHG?CHDHIGF9CC:?D0BAGGAAGI
@6282286/1
gaagtggtgataaagataagtataggctcaaaacctaacgacatcaatca
+6282286/1
BBCFDFFDHHHHHJJJJJJJJJJJGJJJJJJJJJJJJJJJJJJJJJJJJJ
@1648310/1
caccagtggtcttcttgaacttcttcaattgacgcaagaagtaccagaaa
+1648310/1
CCCFFFFFHHGHHJJJJJGIJIHJJIIJJJIGJJIJJJFIJBGIGGIJII
@639247/1
cttcgcaaccactaattccagtgataaattcactctagcacgtagttctc
+639247/1
CCCFFFFFHHHHHJJJJJJJJIJJJJJJJJJJJJJJJJJJJJIJJJJJJJ
@3206703/1
cccagtaatctaccccgtcttcaccgctgtaaccaccaacagtgacagca
+3206703/1
CCCFFFFFHHHHHJJJJJJJJJJJJJJJJJJJJJJJJJJJJJGIJJ@HII
@3206838/1
gccagatgccaaagttcttgatcttcactgggctcttctctgggatttcc
+3206838/1
@CCFFFFFHHHHHIFHGGHIIJIIGJJJIJJJIIGIIIIJJJJJECHIIJ
@7794636/1
gcggtacatgttgtgtacacctgagcgagactcataacgcagccagatgc
+7794636/1
CCCFFFFFHHHHHJJJJJA>AFHHIJJIJJJJJJJJJJJJJJJJJJJJJJ
@3207347/1
gccacaatctggtctggagagaagatcctcatcttgtatagaggaggctt
+3207347/1
@@@BDDDD?HA?FGF@EB;CB;BH;F<?ED@FHIIG???GD??F@B:=FH
@1648808/1
ggctcccatgtcacggtagcactgagtgacggcacctccgacactgaggt
+1648808/1
@@<DFFFFHGDHHJJJHIJJJJJJJJHGIJIGGGIJIHJIJGIJIIAEHG
@3207512/1
ggcatctatagatgtcggtggcgcacagggcacgcttgcgcatgacatct
+3207512/1
@CCFFFFFHHHHHJIJJJIJJJJIJIJJJJJJJJJJJJJJJJJJJJJJHH
@4712395/1
tcccatttggctttgtcccagtaatctaccccgtcttcaccgctgtaacc
+4712395/1
BBCFFFFFHHHHHJJJJJJJJJJJJJJJJJJJJJJJJJJJJJJJJJAHII
@640149/1
accagtggtcttcttgaacttcttcaattgacgcaagaagtaccagaaac
+640149/1
@CCFFDDFHHHHHIJIIGIJJJJIJIIJJJGJJJJJJIJIFEHIIJJJII
@4712446/1
gtagcactgagtgacggcacctccgacactgaggtcacggtactcgcggt
+4712446/1
CCCFFFFFHHHHHJJJJJJJJJJJJIJJJJJJJJIIJJJJIJJJJJJHFB
@640252/1
cttgaacttcttcaattgacgcaagaagtaccagaaacgggacttagcca
+640252/1
BCCDDFFFHHHHHJJJJJJJJJJJJJJJGIJJJJJJJJJJJJJJJJJIJJ
@3207820/1
gtggtgcacgcgcttgggcagagggaatctgattgtgctgttgtggaact
+3207820/1
@=@DDDDDHHHGAHHG=FCHIIIGGIGIGGIIFEGDHIGIIEGFDH>GDE
@5728789/1
cttggaggcttgggcctgttttggtagcggcggcgcggtccgtgtggagc
+5728789/1
CCCFFFFFGHGHHIGGDHEHIJJJEGHIIEIGGAA8?BBB@B<@A?B8A9
@5728877/1
ctcttgtatgcgaaggtgttgaggcgcttgtggt
+5728877/1
@@<BBADDHHHD?@EGAFB;EHHID?F<FHD@FD
@3207990/1
atctgattgtgctgttgtggaactgcttcacctgtggccggcggcacgca
+3207990/1
CCCFFFFFHHGHHJJJJIIJJJJJJJJJJJJJJJJJJJJJJJJJHFFDDD
@84545/1
gtggattttaatgttattattacagcatacataataaaattagaggaagt
+84545/1
B@BFFFFFHHHHHHJJJJJJJJJJJJJJJJJJJJJJJIJJJJJJJJJJJH
@6284008/1
agcatacataataaaattagaggaagtaggtgctgggcctcttgtatgcg
+6284008/1
CCCFFFFFHHFHHJJJJJJJJJJJJJHHJJHIJJJJJJJJJJJJIJJJJJ
@641140/1
aacgcagccagatgccaaagttcttgatcttcactgggctcttctctggg
+641140/1
@@BDFFFFGGHHHJJJJJJJHIJJJJIIHIJIJJIJJIIIJJJJIJJIJJ
@7795734/1
cttgggcagagggaatctgattgtgctgttgtggaactgcttcacctgtg
+7795734/1
CCCFFFFFHHHHGIHIIIIIGHGHJHHIHIHJIGIJJIJIJJJJJJJJIJ
@5729489/1
gtacacctgagcgagactcataacgcagccagatgccaaagttcttgatc
+5729489/1
1:?DAABDDHDFFEHEIJJJJJJJIJIIJJJJJGIIIGIIGFHIJJJJGG
@4713408/1
gttgaggcgcttgtggtggtgcacgcgcttgggcagagggaatctgattg
+4713408/1
BBCFFFFFHFHHHHJIGGGHHGGIJJJGJJJIJGIIGHHJEEHHFFFFFF
@7269904/1
taggtgctgggcctcttgtatgcgaaggtgttgaggcgcttgtggtggtg
+7269904/1
BCCFFFFFHHHGHJJJJJIJJJJJHIJJCHGHJIJJJJJJJJHJJGIJIJ
@2655041/1
gggcagagggaatctgattgtgctgttgtggaactgcttcacctgtggcc
+2655041/1
CCCFFFDFHHGHHJJJIJJJIJJJJIIJHJIIIJJJJJJJJJJJJIIJJJ
@2655059/1
caccagtggtcttcttgaacttcttcaattgacgcaagaagtaccagaaa
+2655059/1
CCCFFFFFHHHHHJJJIJJJJJJJJJJJJJJJJJJJJJJJJHIJJJJJJJ
@5244175/1
gctcgggctctcaggcaggcaagatgggcatagtaggtaggcgtagggta
+5244175/1
CCCFFFFFHHHHHJJJJJJJJJJJJJJJJIJJJHIJJGHIJIJHIJJJFH
@5244197/1
ctgagcgagactcataacgcagccagatgccaaagttcttgatcttcact
+5244197/1
CCCFFFFFHHHHHJJJJJJJJJJJJJIJJJJJJJJHIJJJJJJJJJJJJJ
@4225655/1
tggatggagtgagcacgggctctgtgcctggctcccatgtcacggtagca
+4225655/1
@@@DDDFFHCFDHIGIGBGEGIGHCDEGG@D?FHIGGGIDFIIIIIHIIE
@4225733/1
gtggcgttgatgtcgcaagatagtgagacattcactttttagtcataatc
+4225733/1
BBCFFFFFHHHHFGIIJIIJIIG?EFHIIEGIIJJJIGIJIIFGHIIJIJ
@4225806/1
gccatgagtaagcgatcgggctctcaggcaggcaagatgggcgtagtagg
+4225806/1
@@@FDDEFDDFFH@GGGGEEBHIIIIFGGIIIIIIIGHIIIDGGBAHHGG
@2655308/1
accgacacatggtaggttccatggatttaggagcacgtgcagtaggaacc
+2655308/1
@@BFFFFFHHHHHJIJFHHIHHIJFHHIJIHGJGJJJJJJJJHJJIJJJI
@5244542/1
gagcgagactcataacgcagccagatgccaaagttcttgatcttcactgg
+5244542/1
CCCFFFFFHHHHHJJJJJJJJJJJJJJJJJIJJIJJJJJJJJJJJJJJJJ
@2151973/1
ggcctcttgtatgcgaaggtgttgaggcgcttgtggtggtgcacgcgctt
+2151973/1
@CCDFBFDFCFFDGIFBEBCAACFGCHC?DHHGIE7DEEHHDEGAEE/<B
@4226214/1
gcagagggaatctgattgtgctgttgtggaactgcttcacctgtggccgg
+4226214/1
CCCDFDDA<ACFHFFIIIBCEHEFGDHEGDCGHF>GHGHIIGFHIGEH@@
@3208933/1
gccttagctgcggaatgcttagcttccttcttagagcgtcccgtacccat
+3208933/1
@C@FDF;?FDBHDGDGEHIIGEHGIGHEBGIIGICDGHDCG@FDGBGHA@
@85988/1
ggcctcttgtatgcgaaggtgttgaggcgcttgtggtggtgcacgcgctt
+85988/1
CCCFFFFFHHHHHJJJJJJFGHIJIJJJJJJJJJJIJJJHIJJJJJHHFD
@3686467/1
actgcttcacctgtggccggcggcacgcagacgccttgatgacctccact
+3686467/1
CCCFFFFFGHHHHJJJJJJJJJJJJIJJJJHHHFFEDEEEDEDDDDDDDD
@1124877/1
gtacacctgagcgagactcataacgcagccagatgccaaagttcttgatc
+1124877/1
1??DBBADFFHHHIBHIIIGIGIGGJIIIHEHFBAGGHIEFBCFCEHIEF
@6815144/1
tgggtatcggccgagcgcttcggtactgttgtggaaatagtgtactataa
+6815144/1
@BCFDAEFGFGFHJIIJJIJJIJGIGIIIIJJJJJJJJIJ@FDEHIJIHE
@3686666/1
ggcgcttgtggtggtgcacgcgcttgggcagagggaatctgattgtgctg
+3686666/1
CCCFFFFFFHHHHGIIIIHIJJJJJIIIGIJJIJIBHIJIJIIJJHIJJE
@2152717/1
cttgggcagagggaatctgattgtgctgttgtggaactgcttcacctgtg
+2152717/1
CCCFFFFFHHHHHHIJJJJJJJJIIJJJIIIJJJJIJJJJJJGIIJJIHI
@4226990/1
caagaagtaccagaaacgggacttagccacaatctggtctggagaga
+4226990/1
@@@DDDFDHHHHHJIJIJJIIIGHIJJJIIIIEGHIJGGIHJIJIJI
@86583/1
cttagccacaatctggtctggagagaagatcctcatcttgtatagaggag
+86583/1
B@BFDFFFHHHHHHIJFHIJJJJJJJIGIHIIIJJJJIJIGHIIIIJJJJ
@86694/1
ctgtggccggcggcacgcagacgccttgatgacctcc
+86694/1
@@@BD8BBHH<?C@6@HEB@G@;;=?<=7@7;C;A>=
@3686991/1
gcacgcgcttgggcagagggaatctgattgtgctgttgtggaactgcttc
+3686991/1
CCCFFFFFHHHHHJJJIJJJIJJJJJJJJJIJIJJJJJIJIJJJJJJJJJ
@6815766/1
gtggattttaatgttattattacagcatacataataaaattagaggaagt
+6815766/1
@BCFFFFFHHHHHIJJJJJJJJJIJJJJJJJJJJJIJJJJJJJJJJGJJG
@3687039/1
gacggcacctccgacactgaggtcacggtactcgcggtacatgttgtgta
+3687039/1
CCCFFFFFHHHHHIIIJJJJJJHIJJJJIIJJJJJJJAHGJHHHHHHFFF
@3209991/1
cgcaagaagtaccagaaacgggacttagccacaatctggtctggagagaa
+3209991/1
CC@FFFFDHFHHFGIIIJJJJIJIIIGJJJIGGJJGIJJGHHGHJJHIFH
@1125479/1
cgcttgggcagagggaatctgattgtgctgttgtggaactgcttcacctg
+1125479/1
@CCFFFADHGHGHJIJJIJJIIJJJHIJIJIIIHHGGIJJJJJJJJJII@
@3687136/1
ctcataacgcagccagatgccaaagttcttgatcttcactgggctcttct
+3687136/1
CCCFFFFFHHHHHJJJJJJJJJJJJIJJJJJJJJJJJJJJJIJJJJJJJJ
@6816026/1
gggctctgtgcctggctcccatgtcacggtagcactgagtgacggcacct
+6816026/1
CCCFFFFFHHHHHJJJJJJJJJJIJIJIJHIJJJJJJJJHHIIJJJJJJI
@4227425/1
cagcatggtaagaaggtggcggccagaatctagacatgcacagctcttgc
+4227425/1
CCCFFFFFHHHGHJJIGHIIJIJJJJIJJJJJIJJJJJJIJIJJJJJJJI
@7796136/1
gcaagaagtaccagaaacgggacttagccacaatctggtctggagagaag
+7796136/1
CCCFFFFFFHHHHJJJJJJJJJJJJJJJJJJJJJJIIJGHIJJJJJJJJJ
@2656651/1
ggtgaactggcgttcatgcggcaaacgcctattaacattatcatcgttct
+2656651/1
BCBFFFFFHHHHHJJJJJJJJJJJJJJJJJJJJJJJJJJJJJJJJJHJJJ
@7796181/1
gtctgtacattgaaaataaaaataaaaaaaatagcaggggtta
+7796181/1
CCCFFDDDHHHHDGIIHGGIIIJIJIIGGGHGEHGGHEID@FG
@7796221/1
acagcatacataataaaattagaggaagtaggtgctgggcctcttgtatg
+7796221/1
CCCFFFFFHHHHHJJJJJJJJJJJJJJJJJJJHHIJJJJIJJJJJJIJJJ
@5246056/1
tgcctggctcccatgtcacggtagcactgagtgacggcacctccgacact
+5246056/1
CCCFFFFFHHHHHJJJJJJJJHIJJIJJJJJHIJJJJJJJJJJJJJJJJI
@87142/1
tggatggagtgagcacgggctctgtgcctggctcccatgtcacggtagca
+87142/1
CCCFFFFFHFHGHJJJIJIJIJJJIJJIJJJJJJIIJJIHGEIJJBHIII
@1650067/1
gccagatgccaaagttcttgatcttcactgggctcttctctgggatttcc
+1650067/1
C@CFFDFFHGGHGIHGIJIG@DHGHHAHIGJIEHGIIJIJGGIJJHGIII
@5730120/1
tgcagcttttgacagagcgggagccgtacagacggagtagcgagccccat
+5730120/1
@@CFFDDFFFHFHJJEHIFGGHIJIJIEHIJDHIIFH;FHGGGBA?DEDC
@6816685/1
cacagacacaggtgtcttcaacggaagagattccatttcccgtttagcag
+6816685/1
BBBFFFFFHHHHHIJJJJJJIJJJJJJJJIIIIJJJJJJJJJJJIJJJJJ
@6816700/1
ctcatcttgtatagaggaggcttgggctcgctctccgaagggagcttgcg
+6816700/1
CCCFFFFFHFHHHJJJJJJJJJJGIJJIJJJIJJJIIIJJJJGIGIJJJJ
@3210902/1
atacataataaaattagaggaagtaggtgctgggcctcttgtatgcgaag
+3210902/1
@@@DDDDDHFFDFHI@DFHCBDAHHB@AFHIHGGCGGEGIGIIIIGE;DG
@6286168/1
cacgggctctgtgcctggctcccatgtcacggtagcactgagtgacggca
+6286168/1
@CCFFFDFHHHFHIJJJJJJIJJIJJIIIIII?FGIIJJJIJ?FGGIIGG
@3210980/1
gggctctgtgcctggctcccatgtcacggtagcactgagtgacggcacct
+3210980/1
@@CFFFFFDFFHHJIGIJJJGHIHGIJJIFGEGIHHCBF:DHGGIIGGIG
@4714031/1
gtctccttgaacttcttcaattgacgcaagaagtaccagaaacgggactt
+4714031/1
@@@D=DA8DAB>FBGIIGIIG@HGHGDGBD@GD9?B@D?>DDBFG66;C@
@5730338/1
tccttcttagagcgtcccgtacccatagcaacaagatcagcgactgtcac
+5730338/1
CCCFFFFFHHHGHJHIJJIGHIJIIIIJJJGJJJJJJIIJGIJIJJIIJJ
@3211064/1
cagtggtcttcttgaacttcttcaattgacgcaagaagtaccagaaacgg
+3211064/1
CCCFFFFFHHHHHIJIJIJJJJJJJJJJIJIJJEIIJIFHHHIJJJJJJJ
@87665/1
cttcgcaaccactaattccagtgataaattcactctagcacgtagttctc
+87665/1
CCCFFFFFHHHHHJIJIJIIJHHIJJJJJJJIHIJIGHIJJJFGEHHIJJ
@4714122/1
agcatacataataaaattagaggaagtaggtgctgggcctcttgtatgcg
+4714122/1
@@@DDEFFF?BFF@EHGIECHGICCCHGHI9BFCHIIBBCCHGGFDFHII
@642761/1
cttgttgttaagagttgttacctgcaacttggccaggttagggccaacag
+642761/1
@@@DDDDBFDDFCF22<EFBEBFFDFBCEEBB@C?CG:DDC;:FDDDFCA
@6286503/1
gcaagaagtaccagaaacgggacttagccacaatctggtctggagagaag
+6286503/1
@;?;DD:;ADF<FFFH<3EA86CFE?ED9?BFG<9B4<?DGBFFEA?H9B
@1650694/1
ctggtctggagagaagatcctcatcttgtatagaggaggcttgggctcgc
+1650694/1
@@@DDFABDDFHDIGGIIGEHGIDFEBHEHICGIGIIGFIIIBHFIGGBH
@87929/1
tcttgaacttcttcaattgacgcaagaagta
+87929/1
8?;D?DDDFF?:<AF?:A<FI@@<1<11?11
@5246185/1
gtggattttaatgttattattacagcatacataataaaattagaggaagt
+5246185/1
@@BFDFFFHHHHHHHIIIGIJJJJJJIJJJIJJJJJJGGIJJJJJJJGHI
@4228923/1
ctcataacgcagccagatgccaaagttcttgatcttcactgggctcttct
+4228923/1
CCCFFFFFHHHHHJJJJJJJJJJJJIIJJJJJJJJJJJJJIHIJJJJJJJ
@4228976/1
ggaagtaggtgctgggcctcttgtatgcg
+4228976/1
@@@DD:?BFC?3DDF7FE?F9<C3AFH4@
@1651054/1
cagccagatgccaaagttcttgatcttcactgggctcttctctgggattt
+1651054/1
@?@FDDFFFABHFGIIGGEGHF<FFHGGEHH4<EFHEGHIIIIIGF>HHG
@5246577/1
ggcagagggaatctgattgtgctgttgtggaactgcttcacctgtggccg
+5246577/1
CCCFFFFFHHHHHJJJJJJJJJJJJJJJJJJJJJJJJJJJJJJJJJJJJJ
@7271103/1
gcgatgttttacaagggcaggttgaactcacaccattcaatttaaaagaa
+7271103/1
@@@DFDBDHHGAHFEGGECCA2<A@@BFEGEA?FGIG@@GGGFDGIGGBF
@3211980/1
acctcacgttccgccaattgcttcaccttatgatagtcatcgcggcctct
+3211980/1
@@@DDDFFHDBFDIGIGBHIIHEEDGHGEEFHGGHGBFGGGEIG>HEHGA
@1651242/1
ggtcacggtactcgcggtacatgttgtgtacacctgagcgagactcataa
+1651242/1
B@@FFFFFHDHHHJIIJFHIJIJIJJGGGGI:99?DFGHIJJGHIJIJII
@4229289/1
cttgaacttcttcaattgacgcaagaagtaccagaaacgggacttagcca
+4229289/1
CCCFFFFDHHHHHJJJJIIJIJIJJGJJJG@EGHIIJJJIIHIJJIJIJJ
@7797460/1
cacggcacgcgcttacgacgtcacgagtccgacatctatacatgtcaatg
+7797460/1
CCCFFFFFHHHHHJJJJJJJJJJJJIJGIJJIIIHHHHHFFFFFFFEEEE
@1651375/1
agtaggtgctgggcctcttgtatgcgaaggtgttgaggcgcttgtggtgg
+1651375/1
@@@DDDDDHHHHGHIIIJJJGHIIEI=:FF??FHIGIIEGGIGGHIIIJJ
@88482/1
gcgagactcataacgcagccagatgccaaagttcttgatcttcactgggc
+88482/1
CCCFFFFFHHHHHIJJJJIJJJJJIJJJJJJFHJJJJJJJJJJIJJIGII
@1126400/1
cagtggtcttcttgaacttcttcaattgacgcaagaagtaccagaaacgg
+1126400/1
BCCDFFFFHHHHHJJJJJIIIJJJJIJJIJIJJJJIIJHHJJJJIIJJJJ
@7271471/1
gtgaatacaagatcgtggggtgggcccaccaggccgttacagatgaactc
+7271471/1
@B@FFFFFHHHHHJJIIJIIFHIIIIGHIJIDEHIJIIJJJJJHHHHHHH
@7797577/1
gtcacggtactcgcggtacatgttgtgtacacctgagcgagactcataac
+7797577/1
CCCFFFFDHHHHHJJJIIJJJJJJJJJIJJ::?BGGIIJJJJJJJJJJJI
@5247619/1
ggagattttactatctttcaagtcggcataacgggccgcgactccgccct
+5247619/1
@CCFFDFFHHGHHJJJJIJIJFHIGIHIIIIJCGGGJJJJIHHFFD@?CD
@5247745/1
gccagatgccaaagttcttgatcttcactgggctcttctctgggatttcc
+5247745/1
CCCFFFFFHHHHHJHIJJJJJJJJJJJJJJIJJJJJJJJJJJIJIJJJJJ
@5730901/1
gtgctgggcctcttgtatgcgaaggtgttgaggcgcttgtggtggtgcac
+5730901/1
CCCFFFDDGHHHHJJFGIIJJGIHI?FGGIGJJJIIJJIGJGGIIAEHIJ
@5248068/1
gccagatgccaaagttcttgatcttcactgggctcttctctgggatttcc
+5248068/1
CCCFFFFFHHHHHJHIJJJJJJJJJJJJJJIJJJJJJJJJJJJJHIJJJJ
@4230681/1
ctcttgtatgcgaaggtgttgaggcgcttgtggtggtgcacgcgcttggg
+4230681/1
@@CDDDDDHHHD;EGHGGIJIEIIGIGGGEHDHFHH@GHGHIIIHFFFDD
@6287731/1
gccagatgccaaagttcttgatcttcactgggctcttctctgggatttcc
+6287731/1
CB@FFFFFHHHHGJGIIIJJJIJJJJJIIJJJJJJJJJJJJJJJJJIJJI
@7272301/1
ggcacctccgacactgaggtcacggtactcgcggtacatgttgtgtacac
+7272301/1
@@@FFFFFFHDHHIHICGIHIJJIJFGGIHJJIIAGGIJJGII;EHII==
@7272327/1
gctgttgtggaactgcttcacctgtggccggcggcacgcagacgccttga
+7272327/1
@C@FDDDFBDFHHGHGIIIGGIIGFFFEHABHEABHEEFFC@EDBBDDD@
@3688169/1
gtgctgttgtggaactgcttcacctgtggccggcggcacgcagacgcctt
+3688169/1
CCCFFFFFHHHHHJJJJJJJJJJJJJJJJJJJJJJJJHHFFDDDDDDDDD
@6288026/1
cgaaggtgttgaggcgcttgtggtggtgcacgcgcttgggcagagggaat
+6288026/1
BB@DDFADFHHGHJJJIJJJFHGFGIBGEHIIIJJIJIJIIFHDDFFCEC
@5731472/1
gacggcacctccgacactgaggtcacggtactcgcggtacatgttgtgta
+5731472/1
@CCDFFFFHHHHHJJJJJJJJJIJJJIIJGJJJIIJFBGEHHFHHHHFFF
@6288121/1
ggcagagggaatctgattgtgctgttgtggaactgcttcacctgtggccg
+6288121/1
CCCFFFFFGHGHHJJJJJJIJJJJJJJHIJJJJJJJJJJJJJJJJJJJJJ
@5731568/1
cccgtatcggattccattgctgataataatgtggcccgtgcttttataca
+5731568/1
CCCFFFFFHHHHFGJJJJGIIJJJIJIJJIIJIIJJIJGGGFIIJGIIJI
@3688366/1
gtgctgggcctcttgtatgcgaaggtgttgaggcgcttgtggtgg
+3688366/1
@=@DADDDAFAFDFAHDHHE@<FFB:?:CC<D?DG<@F;=8C.51
@7272668/1
ggcctcttgtatgcgaaggtgttgaggcgcttgtggtgg
+7272668/1
@?@DADD?BF?CFEHIIE:CGAAFEGG7F@8??GG?86<
@4231719/1
ggtgctgggcctcttgtatgcgaaggtgttgaggcgcttgtggtggtgca
+4231719/1
@@@?ADD;;BFFDEGHH?IBBA:1@?1:CDGBFDA@G:AB8C;8;@EHB;
@7272916/1
gtaaccattgtcttctttgacgggcacaacgtacatacaattgactgcac
+7272916/1
CCCFFFFFHHHHHJJJJJJJJJIJJJJIJIIIIJJJJJIJIIJ@GIHEHI
@7272993/1
ctgttgtggaactgcttcacctgtggccggcggcacgcagacgccttgat
+7272993/1
@@CFFFDDDHHHHIJGIIIIGIEFGGIGEEGGIGEHHFEFCBDDDBBCCC
@6288869/1
gcgcgcgcttgggcagagggaatctgattgtgctgttgtggaactgcttc
+6288869/1
@@@DBDDFHDHHHJJIJIJEGIIJJIEIGEDFHGIJJIEEGDHIIIIIJI
@7799025/1
ccacaatctggtctggagagaagatcctcatcttgtatagaggaggcttg
+7799025/1
CCCFFFFFHHHFHJJJIJIJJJJJJJJJJJJJJJJGHIJJJJJHIJJJJD
@643862/1
cgcaagaagtaccagaaacgggacttagccacaatctggtctggagagaa
+643862/1
CC@FFFFFFFFDFGIEGIIIIIHIHIIIIIGIIBHGGBG9BGEHIIIABG
@7273184/1
gttattattacagcatacataataaaattagaggaagtaggtgctgggcc
+7273184/1
@@@DFFFFH?CDHGBGGGEHEIIIIJJIIIJIJIGGG@CGCCGHGGCGHH
@6818670/1
cggcacctccgacactgaggtcacggtactcgcggtacatgttgtgtaca
+6818670/1
CCCFFFFFHHHHHJJJJJJJIIJJJJHHIJJJJJJHHIJJJHJJIIHHH?
@4715002/1
gtgctgttgtggaactgcttcacctgtggccggcggcacgcagacgcctt
+4715002/1
@@@FFFDDHFHDFBBGIIIHIIIIJJHIIIIJGIIEBEEBBCD>=>B=B@
@4232142/1
ggcacctccgacactgaggtcacggtactcgcggtacatgttgtgtacac
+4232142/1
@<@FFFEDFFFFHGHIEGGIGEDGGCGIGGAGFHFGHGHJ@=CDE=@D==
@6819036/1
taataaaattagaggaagtaggtgctgggcctcttgtatgcgaaggtgtt
+6819036/1
CC@FFFFFHHHHHJJIJJIIIJIJJJIIJJJJJJJIIIJJJJGGIJBFHH
@6819054/1
gtggtcttcttgaacttcttcaattgacgcaagaagtaccagaaacggga
+6819054/1
CCCFFFFFHHHHHJJJJJJJJJJJJJJJJJIJJJJJGHJJJJJIJJJJJJ
@3213020/1
ctgcttcacctgtggccggcggcacgcagacgccttgatgacctccactt
+3213020/1
CC@FFFFFHHHHHGIJJJGIIIFJJJJGJHGHFFCDEEEEDDDDDDDDDD
@3213036/1
cgatgttttacaagggcaggttgaactcacaccattcaatttaaaagaaa
+3213036/1
CC@FFDDFHHHHHJJGIIIJHHJIJJJJJJIIIIJJJJIIEIIIJIHGHG
@6819120/1
gacgcaagaagtaccagaaacgggacttagccacaatctggtctggagag
+6819120/1
@@?B?@DDHHHDFHIIIGIIIIIEIGHADHCHGIIHIGIHEGHIGG>FDF
@2153678/1
actgaggtcacggtactcgcggtacatgttgtgtacacctgagcgagact
+2153678/1
@@@DBB;2=AC@DAC@GEAFG??DGBF@:FC?FGCD90?FGGHCGAE@BD
@89069/1
gccagatgccaaagttcttgatcttcactgggctcttctctgggatttcc
+89069/1
@@CFFFFBHHHGGIEGGGIEDFHIIIFGIA;BGHGFIIIIIIGGBDHGGG
@644451/1
gtggaactgcttcacctgtggccggcggcacgcagacgccttgatgacct
+644451/1
@@@DFDFFFFHHFIIIGIJGIJJJJJJJGHJJIGFDFFDDDDDDCDDDDD
@3213186/1
ctgggcctcttgtatgcgaaggtgttgaggcgcttgtggtggtgcacgcg
+3213186/1
CCCFFFFFHHHHHIJJJJHIIJCHHIJJJJJJJJJJIJJIJIHHIJJJHH
@3213301/1
ctgcagatgactgtgcatccttgctagtaagtcctgagccatagcaaaca
+3213301/1
@@@DAB:D?D<<<?<?EFFG<AD<3CC3AHDHEEE9E;BEFFG@CDCGBF
@89222/1
ggcagagggaatctgattgtgctgttgtggaactgcttcacctgtggccg
+89222/1
@CCFFFFFDFFHHGJIBHGDFHEEHCHAEFCEHGIJGEGIIJGHGGEIJI
@644670/1
actgagtgacggcacctccgacactgaggtcacggtactcgcggtacatg
+644670/1
@CCFFFDDHFFFHJJIJJJJIJJJJJGGJGHIJJJHHGJJIJJHABDDEF
@2153976/1
gatttatttcgattgttccatcactatcaaaacttctcaggattgaaacg
+2153976/1
B@CFFFFFHHGFHIIIJIIJJIIJJIJJJJJJJJJJJIIJJIIIJIJGHI
@6289979/1
gtacatgttgtgtacacctgagcgagactcataacgcagccagatgccaa
+6289979/1
@::DBDDBF?CF;C?<2<FH;?CEAFEFF9?DECDHHIEG;FF9FHCFGG
@644920/1
ggtggtgcacgcgcttgggcagagggaatctgattgtgctgttgtggaac
+644920/1
CCCFFFFFHHHHHJJJJJJJJJJJJJIJJJJJJJJJIJJJJJJJIJJIJJ
@645002/1
agggaatctgattgtgctgttgtggaactgcttcacctgtggccggcggc
+645002/1
@BCFFFFFHHGHHGIGHJJJJJIJJIJJJJHIIJJJJJIIHIIIJIIJHD
@4233145/1
ggtcacggtactcgcggtacatgttgtgtacacctgagcgagactcataa
+4233145/1
?<@;;:DDFDCFFGGEGHHGEDC?FGDG?9?:09D;??@F@AAAHIGAHD
@6820049/1
gttgaggcgcttgtggtggtgcacgcgcttgggcagagggaatctgattg
+6820049/1
@@BFFFFFHHHHHIJJJJJHIJJJJJJJJJIJJJJJJJJJHHHHFFFFFF
@1652433/1
gcacgcgcttgggcagagggaatctgattgtgctgttgtggaactgcttc
+1652433/1
CC@FDDDAFDDDDGGHEEHDCFGIEIBHHIHGHIJIGIDGGCGCGIHIGG
@1127426/1
cgcaagaagtaccagaaacgggacttagccacaatct
+1127426/1
@<@D=8:B2ABDFE@EE<?EE<:DG9?F9DCGII@B>
@6290556/1
aataaaattagaggaagtaggtgctgggcctcttgtatgcgaaggtgttg
+6290556/1
@BCFFFFFHHHHHJJJJJJJJHIJJJJJJJJJJJJJJJJJJIJJJDFHIJ
@645454/1
cgcaagaagtaccagaaacgggacttagccacaatctggtctggagagaa
+645454/1
CCCFFFFFHFHHHIJJJJJJJJJJJJJJJJJJJIJJJJJHHJJJJJIJJJ
@6290688/1
gcaagaagtaccagaaacgggacttagccacaatctggtctggagagaag
+6290688/1
CCCFFFFFFHHHHJJJJJJJJJJJJJJJJJJIJJJJJJJJJJJIJHIJJJ
@5249848/1
gcaaagataagatgaagaagaggagcaaatggaaaaaaaaattggtgaaa
+5249848/1
@CCDDFBDACFDD@BHB9CAFHC>FBGEFF<<?C?FHEDHACFHI;DGHI
@4233732/1
ggaactgcttcacctgtggccggcggcacgcagacgccttgatgacctcc
+4233732/1
CCCFFFFFHHHHHJJJIJJJJJJJJJJJJJJJHHFFFDEDDDDDEDDDDD
@2154983/1
gcctcttgtatgcgaaggtgttgaggcgcttgtggtggtgcacgcgcttg
+2154983/1
CCCFFFFFFHHHHJIJJJFGHHIIIIGIJJJJIJJHIIBFHIJJJJHFFD
@5250246/1
gcttcacctgtggccggcggcacgcagacgccttgatgacctccactttg
+5250246/1
@@@=BDDAB?CDAFEFI:F>FE6@46@EF<<DD@9>ACA>AB@?5?:@AB
@6291278/1
gcgaaggtgttgaggcgcttgtggtggtgcacgcgcttgggcagagggaa
+6291278/1
CCCDFFFDHHFHFHIEHHGHGDHIHIIAFHIJIGJJGJIJHHGFBDFCAC
@5250479/1
gcgtgcaggatcctcgtcattgcctggcatacaaggcaaagcaccgacga
+5250479/1
CCCFFDDDHHGHHIJJIIIJJIIIIJJEHIGJJIHIJIIIJJJIJJEHHG
@6291580/1
gtagcactgagtgacggcacctccgacactgaggtcacggtactcgcggt
+6291580/1
@?@DBDDFHHD?FGGG?GGFEHIII>HGGHGIIIFEGGIIGIIGEGIEB?
@6291714/1
gacgacaccacagttccagtctcaggcacattgccattagtagactgatc
+6291714/1
@@@DDD>?BBFFHGHC4?ECEBHE@>FCEH@FHIGCGGHBH>DHFHDCG8
@6291861/1
atacataataaaattagaggaagtaggtgctgggcctcttgtatgcgaag
+6291861/1
CC@FFFFFHHHHHJJJJJJJIIJHHJJHHIJIJJJJJJJJJGIJJJJHHI
@6291981/1
cctgtggccggcggcacgcagacgccttgatgacctccactttgatgatc
+6291981/1
CCCFFFFFHHHHHJJJJJJJJJJJIHHHFFFFFFEEEDEDDDDDDDDEED
@91030/1
ggtgcacgcgcttgggcagagggaatctgattgtgctgttgtggaactgc
+91030/1
@@@FFFFFHHHGHJIJJJJGIIJFHIJIIJJJJGIHIIHIJIJJIIJJJJ
@5733609/1
gcctcttgtatgcgaaggtgttgaggcgcttgtggtggtgcacgcgcttg
+5733609/1
CCCFFFFFFHHHHJJJJJAFHIJJJJJJIHIJHIIFIIFHHIJIJJHDFD
@5733670/1
acctgagcgagactcataacgcagccagatgccaaagttcttgatcttca
+5733670/1
===DDEFFHGHHHJJJJJJJJJJJJJJJJJJJJJJJJHIJJJJJJJJJJJ
@5733830/1
cccatgtcacggtagcactgagtgacggcacctccgacactgaggtcacg
+5733830/1
@@@DDFDDHHHGAEGIGHHGGHFHHGGIIIIGGGIJJGGGIGCGG@CGDB
@1127686/1
gcaagaagtaccagaaacgggacttagccacaatctggtctggagagaag
+1127686/1
@@@DFFDDDF<CHGIIIIBHEEGIGIGHEG@DFEGJGI@BEGIJJIGIF9
@91655/1
gtggaactgcttcacctgtggccggcggcacgcagacgccttgatgacct
+91655/1
@@@FFFFFGHGHHIHJIGIJJJJJJJJJIJJJIHHFFFDDDDDDDDEDDD
@3214398/1
cctggctcccatgtcacggtagcactgagtgacggcacctccg
+3214398/1
?@@DBDAD?C:2AA?:<E<33<FHB<EG@?3CG1?66@6?BD@
@6820686/1
gttgaggcgcttgtggtggtgcacgcgcttgggcagagggaatctgattg
+6820686/1
@@@DDDDDDDHFHI@ACEAGECHBHGIIIEHIGIIIIIDHA=>?CEEEEE
@6820753/1
ggaagtaggtgctgggcctcttgtatgcgaaggtgttgaggcgcttgtgg
+6820753/1
CCCFFFFFGFHHHJJJJJJJJJJJJJJJJIIIJDGHHJJJJJJJJJJGIJ
@4236046/1
ctttactcgaatagtcttttctaacttgaacagtgcgatgttttacaagg
+4236046/1
CCCFFFFFHGHGHIBEEHHI>FHE@FH@HDABFECFGGGHFGEGGG<?<@
@6820926/1
ggttttttaaactcatattttcatggtaccaagttatgaatttttcaaat
+6820926/1
?@=DDDFFH?HDFIIIIIGBHHHIEGDEGBFHEHIGIIIAFHGIGIIIID
@7799772/1
ccatgtaccacgcctgggatgccacccggcaccactcccgggtgaggatg
+7799772/1
CCCFFFFFHHHHGIJIJJIJIGIJJJJJIJJJJJJJJIIJJJFHIJJHHH
@92059/1
gataaagataagtataggctcaaaacctaacgacatcaatcaccagctta
+92059/1
CCCFFFFFHHHHFHJJJJJJJJJJJJJJJJJJJJJJJJJJJJJJJJJIJJ
@4236527/1
ccacaatctggtctggagagaagatcctcatcttgtatagaggaggcttg
+4236527/1
@CCFFFFFHHHFHGIIIIEHDBHGHIGIIIIIIIIIIIIIEIIEHHEHG6
@4716505/1
ggcgcttgtggtggtgcacgcgcttgggcagagggaatctgattgtgctg
+4716505/1
?@@DD??:FDAFBCGHEHIEHA@HGEIGIIIAGE@:;CGFD@7CH===EH
@1128452/1
cgcaagaagtaccagaaacgggacttagccacaatctggtctggagagaa
+1128452/1
@@CFFFFFF?BDHJJIIGHJEGGGHFHJIJEDGHIIJIDIIIIJBEHCBC
@4236754/1
ggtacatctagagtataaaaaaatgataaattccgtcactattcta
+4236754/1
@@?DDDDAFHHAB2<AFF>?<<@AEAE9:C<C??D?FDHH<DB??9
@6821699/1
ctcttgtatgcgaaggtgttgaggcgcttgtggtgg
+6821699/1
@@@??B=?AABD?<CGEFACCHE3?DCG:?990/7/
@2659510/1
gcagagggaatctgattgtgctgttgtggaactgcttcacctgtggccgg
+2659510/1
CCCFFFFFHHHHHGGGIGIIJJGFHIIGIJJIGIIIIJJGHCDGEHIJIJ
@6293517/1
cgcaagaagtaccagaaacgggacttagccacaatctggtctggagagaa
+6293517/1
CCCFFFFFHFFHHJJJJJJJJJIJJJJJJJJJJJIJJIIGIJJJJJIJIJ
@4236956/1
ccttcttagagcgtcccgtacccatagcaacaagatcagcgactgtcaca
+4236956/1
CCCFFFFFGHGHHHIJJJHIJJJJJIJJJJJJJJJJJJJJJJJJJIJJJI
@7800475/1
gcctcttgtatgcgaaggtgttgaggcgcttgtggtgg
+7800475/1
:8;DDDD>FFFD>F78EBCE?F=?<C;8:@@;G@DF?;
@6822113/1
gccagatgccaaagttcttgatcttcactgggctcttctctgggatttcc
+6822113/1
@@@FFFFFGHHHFIIIIJJJIJIJIJJJJJIIEHGIIIJJJJJIJIIJHI
@7800575/1
gttgtggaactgcttcacctgtggccggcggcacgcagacgccttgatga
+7800575/1
@@@DBDDDFDDFAFFD<A?GHHGBH@FEHIBIB8AH<D>><?BBBCCCC@
@6822313/1
cttgcgtttcaaaacaattcattttaggttcaagttaaccgcaatgttgg
+6822313/1
CCCFFFFFHHHHHJJJJJJJJJJJJJJJHIJJJJJJJJJJJJJJJJJJJJ
@4237421/1
gccagatgccaaagttcttgatcttcactgggctcttctctgggatttcc
+4237421/1
@@@BD8DDHDF?F@ACDAEGHHEHHC@HAC?DGHHCGABHBFDFGDDFGI
@7274227/1
gtgtacacctgagcgagactcataacgcagccagatgccaaagttcttga
+7274227/1
@@@DDFDA?AFDAEDEF>HIGHHIJJIIJJIJJIJIJIJEIGIBBGIIID
@4717379/1
catacataataaaattagaggaagtaggtgctgggcctcttgtatgcgaa
+4717379/1
@@@BDDD?HHDBDHGIGFEIFFBCCE@H?EAEHIIFEDGDFFDGIGEA@?
@4717391/1
cactgagtgacggcacctccgacactgaggtcacggtactcgcggtacat
+4717391/1
CCCFFFFDHHHHHJJJJJJJJIJJJJIJJJGIJJJJIIJJJJJJHEDFFF
@2660397/1
cggtgctctgattggtcgactccaatgaaccaaccaattaatcagcgaac
+2660397/1
CCCFFFFFHHHHHIJHJJIJJJJJJJJJJJJIJIJJJJJJIIIJJIJIJG
@4717609/1
gtggattttaatgttattattacagcatacataataaaattagaggaagt
+4717609/1
BBCFFFFFHHHHHJJJJJJJJJJJJJJJJJJJJJJJJJJJJJJJJJIJJG
@3215414/1
gcgcttgggcagagggaatctgattgtgctgttgtggaactgcttcacct
+3215414/1
;7?DDD=?3:AF:ADHIIB?@HHG@DF9CFHCGDCD=FHIIIIIIIG<BF
@4717780/1
gcacgcgcttgggcagagggaatctgattgtgctgttgtggaactgctt
+4717780/1
;?<?DDADFFFBA3??:EFE@?8BB@GCF@GFBFFI9F9;1B@;8@C@D
@4718060/1
tgagtgacggcacctccgacactgaggtcacggtactcgcggtacatgtt
+4718060/1
BBCFDFFFHHHHHJJJJJJJJJJJJJJGIIIIJBFIJJJJJJBHFFFFFF
@5252154/1
cggtagcactgagtgacggcacctccgacactgaggtcacggtactcgcg
+5252154/1
@@@DDA;DHHHBH<CEGGAFHBFGCHI@F@AFFH8@?DFBBF@6@==DH<
@1654472/1
gggacttagccacaatctggtctggagagaagatcctcatcttgtat
+1654472/1
CCCFFFFFHHHHHJJJJJJJJIJJJJJJJJJJJJJJJJJJJJJIIIJ
@3216514/1
acggtagcactgagtgacggcacctccgacactgagg
+3216514/1
???D4AD;CD>:3ECE<CE<E@@EE?DD>DIDDDDEC
@3690258/1
gcgatgttttacaagggcaggttgaactcacaccattcaatttaaaagaa
+3690258/1
:=?DB@DBDF<?DEGB?B?8?AEEEADFB9:??CDABF9?BD@?BB@BF>
@645923/1
catacataataaaattagaggaagtaggtgctgggcctcttgtatgcgaa
+645923/1
CCCFFFFFHHFGHJJJJIIJJGJJHHJGDGGIIHIJJJJIIJIIJJJIGB
@4239419/1
gcccagacctagcccaaattcttcttcttcagccggctttggtggttctt
+4239419/1
CCCFFFFFHHHHHJJJJJJJJJJJJJJJJJJJJJJJJJJJJJHHJHIJJJ
@5734527/1
gtctggagagaagatcctcatcttgtatagaggaggcttgggctcgctct
+5734527/1
CCCFFFFFHHHHHJJJJJJJJJJJJIJJJJJJJJJJJJJGGIJJJJJJJG
@4239694/1
ggatggagtgagcacgggctctgtgcctggctcccatgtcacggtagcac
+4239694/1
B@@DFFFDDFHHHIJJGIIJJIIIJJJJIGCHIJJJJIIGIJJJBFHIJJ
@3690666/1
tggagagaagatcctcatcttgtatagaggaggcttgggctcgctctccg
+3690666/1
@@@?D;B?F<F<FEFHBBEEHH<AEFHIGGIGIIIG?DHAHGB>;FGEGE
@4239842/1
tgcagatgactgtgcatccttgctagtaagtcctgagccatagcaaacag
+4239842/1
@@@DDDDDFBFF?BFEHIGHIIHIHEAEHDCHDF>FEEDDFGDGCCHDHE
@3217450/1
ggctgcagatgactgtgcatccttgctagtaagtcctgagccatagcaaa
+3217450/1
CCCFFFFFGHGHHIHEHIJJJJJJJIJJJFHIHHGIJJGIJIIIJJIJJJ
@1655315/1
gggagtccatccacggctttttccagatccactcttgctccatggtccag
+1655315/1
CCCFFDFFHHGGGJJIJJJJJJJJJJJJIIJJJJJJJJJJJJJJIJJIII
@4240230/1
gggcctcttgtatgcgaaggtgttgaggcgcttgtggtggtgcacgcgct
+4240230/1
@@CFFFFFHHHHHJJJGGGEHGHIIGHIJJJGIJFGEDFGFGGIIIIHFE
@5253584/1
ggtagcactgagtgacggcacctccgacactgaggtcacggtactcgcgg
+5253584/1
@@BFDDFFHHFHHJIJIJJIIIJJJJIJIIJIIJJJIIGHIIIIJIGIGF
@5253738/1
ctcactaaacataaaaataatacattacgttaaatgccacgacgctcgga
+5253738/1
CCCFFFFFHHHHHJJJIJJJJJJJJIJIJIJIIIJJJJIJJJJJIJJIJI
@1655562/1
ataaagataagtataggctcaaaacctaacgacatcaatcaccagcttaa
+1655562/1
BCCFDFFFHHH?FHIHGGJJJJJJJIIJIIIHJIIJJJIIGFHIIJIIJJ
@2156663/1
ggcagagggaatctgattgtgctgttgtggaactgcttcacctgtggccg
+2156663/1
CCCFFDDBDFGHHIJIEHIIJJJJIIH3CGCGIF@F<GGEEHHJIGIJFG
@5735492/1
gtgcgccacatcaatgttgataaaggctttattggtaaatatagcggatt
+5735492/1
@=@DAADFHHGGHIEHIGHIBHIGGHEEEHIIIII4DHC@FDHABDGBGG
@4240590/1
ccacaatctggtctggagagaagatcctcatcttgtatagaggaggcttg
+4240590/1
CCCFFFFFHHHHHJJJJJJJJJJIJJJJJJJJIJJHIJJJJJJJJJJJJG
@2156772/1
caccagtggtcttcttgaacttcttcaattgacgcaagaagtaccagaaa
+2156772/1
;;?DDDBDH?D?F>EC<FCEEGCHFFEHCEAHBGH<GBG@G?DGEFGGAC
@92377/1
cctcttgtatgcgaaggtgttgaggcgcttgtggtggtgcacgcgcttgg
+92377/1
CCCFFFFFHHHHHIIJJCHHHJJJJJJJJJJJJJHIIHIIJJJJJHFFFD
@7274856/1
gtgctgttgtggaactgcttcacctgtggccggcggcacgcagacgcctt
+7274856/1
CCCFFFDFGHHHGGHIIJJIJIIIHICHIGGIIGIJFHEEFDDDDDDDDD
@2660842/1
gtagcactgagtgacggcacctccgacactgaggtcacggtactcgcggt
+2660842/1
@@@?BDDDAB?<DGGBEHBGFHEG8CFAGHCFHEFGEE@@CCAFEG8=B=
@6294590/1
gcacgggctctgtgcctggctcccatgtcacggtagcactgagtgacggc
+6294590/1
CCCFFFFFHHHHHJJJHJIIJJJJJJJIIJJIIBHIIJIJJGIBFIIIJJ
@6824106/1
ctcatcttgtatagaggaggcttgggctcgctctccgaagggagcttgcg
+6824106/1
CC@FDDDDDFHHHIEHG@@CGIGDHIIEHIGIIEHIIEHEHI?GGGGAD8
@6824229/1
gctctgtgcctggctcccatgtcacggtagcactgagtgacggcacctcc
+6824229/1
=<@DDE?DDHHHGDEBDGEGGFGHIIGEGHGIIGHHID@FF;GEHGGGII
@6294998/1
gtcttcttgaacttcttcaattgacgcaagaag
+6294998/1
?@@DDDDD?BDD?BFHII>F<<AAFFBFIHIGG
@93044/1
aggtgttacctgcaacttggccaggttagggccaacagattgtttg
+93044/1
@@@DDFFFHHHHHJGIIIJJJJGGIFHIIIIGIJJIIGGHIIHIGJ
@6824567/1
ccgtttagcagcttcatccagaggcaagcgctccaagttgcttggaggct
+6824567/1
CCCFFFFFHGHHHJJJJIIIJIGGIGIIJJJIIIJJJJJJJIGGGHIGEB
@93671/1
gtgctgttgtggaactgcttcacctgtggccggcggcacgcagacgcctt
+93671/1
??@=DDDDHDDF>FBFGGGE9EHGGGG@D9EGI>GBBHFD<=ACBB@:<;
@93694/1
aggtgctgggcctcttgtatgcgaaggtgttgaggcgcttgtggtggtgc
+93694/1
;?@DDDEFHHHHGJIIJJJJJJJEGHI?FGHIJJJIJIEIJIJJJIIGHI
@7801767/1
atgcgaaggtgttgaggcgcttgtggtggtgcacgcgcttgggcagaggg
+7801767/1
C@@FFDDDHHHHHIEIJJJJIIIHIGHIJIHIIIJJJJJHHHFFFFDDDD
@7275918/1
ttgtggaactgcttcacctgtggccggcggcacgcagacgccttgatgac
+7275918/1
:1==BDDDDBFHBFB@?CBF:CEHEFEGG@FHIIB<<B>AABBBC;5;>@
@2661910/1
gttaaatgccacgacgctcggacatttcaattttatttagttggtcttgg
+2661910/1
BCCFFFFFHHHHHJJJJJJJJHJJIJJJJIIJJJJJJJJJIJJJHJJJJJ
@6296378/1
ccagtggtcttcttgaacttcttcaattgacgcaagaagtaccagaaacg
+6296378/1
@@@DDDDDFHDFHG<DEFIG>FHIIEHIIIEEHIIIGIIBFHEG>BDDHG
@6826021/1
gcctcttgtatgcgaaggtgttgaggcgcttgtggtggtgcacgcgcttg
+6826021/1
@<BFFFFFHHHHHJGHGIAFFHGGIGIJIIJIIJIBFB<CGFGGIJGFFD
@7276278/1
ctttactcgaatagtcttttctaacttgaacagtgcgatgttttacaagg
+7276278/1
8:=DDDDDD;;F?EHEG@CFCAH@FHHDHEG9CHHIB6?DG<?D9D<FH=
@1131239/1
cacggtagcggaaggtgggttcgtgaatcatgccctcaatctgcaccagt
+1131239/1
@@@DDF?:CAF<?FEFAFFA@DFH?96B?D??FGHEGH><=88@DAHIID
@94648/1
cgcaagaagtaccagaaacgggacttagccacaatctggtctggagagaa
+94648/1
@@@DDDDDFD::AGF?:CCBGI@FGB?EFEFDGIFCEF:0?9BG@F;BFF
@94900/1
gctgggcctcttgtatgcgaaggtgttgaggcgcttgtggt
+94900/1
@@@B?BDDHFFHDGHGIIH=?EE1?1CGFGG;DFHIB==;B
@6826457/1
ctcatcttgtatagaggaggcttgggctcgctctccgaagggagcttgcg
+6826457/1
CCCFFFFFGFHHHJIIJIJJJJJFHCHIDGGIHIGIIIFGIIDGHIJJJI
@647551/1
ggtgcacgcgcttgggcagagggaatctgattgtgctgttgtggaactgc
+647551/1
BCBFFFFFHHHHHJJJJJJJJJJJJJJJJJJJJJJJJJHIJHIJJJJJJJ
@4719546/1
cgcaagaagtaccagaaacgggacttagccacaatctggtctggag
+4719546/1
@<@DDDADC<CDHGGEGBGEGH<FHGD<C?39;B?GG?DHDGGHIG
@647823/1
cagccagatgccaaagttcttgatcttcactgggctcttctctgggattt
+647823/1
@@@FDFDFHDFHHJGIDHIIJIGIJJJGIGIHGIIIIIIIJIGIIJIJHJ
@6827046/1
cttgaacttcttcaattgacgcaagaagtaccagaaacgggacttagcca
+6827046/1
CCCFFFFFHHHHHJJJJJIJJJJJJJJJFGIJJJJJJJJJJJJJJJJJJJ
@95695/1
ggtacatgttgtgtacacctgagcgagactcataacgcagccagatgcca
+95695/1
BCBFFFFFHHHHHIIJAAAFHHIJJIJJJJJJJJJJJJJJJJJJJJJJJJ
@6827252/1
ggtgcacgcgcttgggcagagggaatctgattgtgctgttgtggaactgc
+6827252/1
=@=DBDFFHHA?FFEGGGG;GCHDDFHGHGEHCDBDBFFEICGIGGCEGA
@648057/1
catctatagatgtcggtggcgcacagggcacgcttgcgcatgacatctat
+648057/1
CC@FFFFFHHHGFHHIIJJJIIJJJIGIJIJJJJJIJIJIGIJJJJJJFH
@6827390/1
gcacaaagttgaagtccttgttgttaagaggtgttacctcttcctcgggt
+6827390/1
CCCFFD>DCDFFFDCFGGIGGGIGHIIABHICFEHEAHIEHGHIGIGGG8
@6827498/1
aactgcttcacctgtggccggcggcacgcagacgccttgatgacctccac
+6827498/1
CCCFFFFFHHHHHJJJJJJJJJJJJJJJJJJHHFFDEDEDDDEDDDDDDD
@2157977/1
catcgttctcagcatggtaagaaggtggcggccagaatctagacatgcac
+2157977/1
CCCFFFFFHHHHHJJJJFIJIJJJJHJIIJJJJJJJJJJJJJJJJJIJJJ
@6828677/1
ctcctttctttttcggtggcttccccattttgacagcgtcttacttcacg
+6828677/1
@@@BDFD>FFDHHGHIBBFADHGHIIGEIGHGIHHBHIDFBEEGHIIIIC
@3220387/1
gacgatttcaccagtggtcttcttgaacttcttcaattgacgcaagaagt
+3220387/1
@@@FFFFFHHHFHIIJJIIIJJJJGJJJJJJJJJIIJJJJJIIIIJIIJF
@3220408/1
tgttgaggcgcttgtggtggtgcacgcgcttgggcagagggaatctgatt
+3220408/1
CCCFFFFFHHHHHJJJJHIJFHIJJJJJJJJJJJJJJJJJHHGHFFFFFF
@4242725/1
tgtacacctgagcgagactcataacgcagccagatgccaaagttcttgat
+4242725/1
CCCFFBBAFHHHHJJJJJJJJJJJJJIJJJJJJIGIJJJJIIGIJIJJIJ
@3220535/1
tgaggcgcttgtggtggtgcacgcgcttgggcagagggaatctgattgtg
+3220535/1
@@@FFFFFHHHFFHHIIGJIJJJJJJJIJJJIIJGHGIIGHHHHFFFFFF
@5737634/1
cataataaaattagaggaagtaggtgctgggcctcttgtatgcgaaggtg
+5737634/1
CCCFFFFFHHHHHJJJJJJJIHIJHJJJJJJJJJJJJJJJJJJJIIIJFH
@7277735/1
caccagtggtcttcttgaacttcttcaattgacgcaagaagtaccagaaa
+7277735/1
@@@DDDDDFDD:DHHEFEGHDA<HHGIIEHBBHHIGIIBCD0?FHEBGFH
@6829626/1
cagcatacataataaaattagaggaagtaggtgctgggcctcttgtatgc
+6829626/1
@@@DDDDDHH>FHIIGGFHHCGEGABFGIGEEFGIJBGIGGGIEABDHGH
@2664670/1
ctcgcacgttggcagtaatagtacaagtgaaaagtcacttgccgatggta
+2664670/1
CCCFFDDDCFHDHIEAEG@EB2ACEDE1@?BCCDHIBDGFHHIIAGAA/=
@4243662/1
ctaattaataaaattggactgtttttaatatttaaataaccgctttttac
+4243662/1
CCCFFFFFHFFDFGIIEGIGGIHBGHJGGGHIJGIEHIEGII?GGGHIIF
@7802266/1
gcacctccgacactgaggtcacggtactcgcggtacatgttgtgtacacc
+7802266/1
C@@FFEFDHHHFABH<CDHICGHGHIJJEHGHGGEF=FF@F;F;7=@7>=
@5738225/1
gggaagggttaggcaacttaatttcgtggattagtagctgtagcttcgtc
+5738225/1
@@@BDBDDHBFDFGIIJIIJEHIGGGFFAHIIIIGIGHIIJJFIGFDGHI
@5738386/1
cttttgaacgccaatggcatgaatagatgtcatgcgcaagcgtgccctgt
+5738386/1
@@CFFDFEBFHGGIHHAHG@FACHIIIAHE@FHIFGBAFGGAHBBEHII@
@4244091/1
ctgtgatctgtttcttggcatctatagatgtcggtggcgcacagggcacg
+4244091/1
CCCFFFFFHHHHHJJJHIJJJJJJJJJJJJJJJJHIJIJJJJJJJJIJJJ
@3221974/1
tcttgacctacttgtagacacggcagatgaggatacctcaacttcatctt
+3221974/1
CCCFFFFFGHHHHJGIJJJIJJJJJJIJJIIIHEFHHIIIJJJJJJIIIJ
@5738486/1
ggaagtaggtgctgggcctcttgtatgcgaaggtgttgaggcgcttgtgg
+5738486/1
CCCFFFDEF?DFDHGIBHHIIIGIFHIIGGBHIFGHHIGGIIIIIEHFEH
@4244409/1
ggaagtaggtgctgggcctcttgtatgcgaaggtgttgaggcgcttgtgg
+4244409/1
@@CDFDFFGBFHHIIJGIJGIIJHIJIJIIFGIGGHIIIJG?FHIJJGGH
@1656595/1
caccagtggtcttcttgaacttcttcaattgacgcaagaagtaccagaaa
+1656595/1
CCCFFFDEHHHHHJJJJGIJJJJJJIJJJJJJJJJIJJIJJHHIJJJJJJ
@5256048/1
gccagatgccaaagttcttgatcttcactgggctcttctctgggatttcc
+5256048/1
CCCFFFEFHHHGHJHIJJJJIIJJJJIJJIIIJJJIJJJJJJJJIGJJJJ
@4720154/1
ctcataacgcagccagatgccaaagttcttgatcttcactgggctcttct
+4720154/1
CCCFFFFFHHHHHJJJJJJJJJJJIFHIIIJJJGJJIJJJJGHJJJJJJJ
@4720160/1
gttacaacctctatactttgcattaaaataatgcccattttcacaggcaa
+4720160/1
CCCFFFDFHHHHGIJJIJJJJJJJJJJJGIJJIJIJJJJJGJJIIJIJJJ
@1132302/1
gatggagtgagcacgggctctgtgcctggctcccatgtcacggtagcact
+1132302/1
BCCFFFFFHHHHHJGGBHGIJJIJJIIGIEHJJGIJIJJJJJIHIJIIJJ
@7803152/1
cctgtggccggcggcacgcagacgccttgatgacctccactttgatgatc
+7803152/1
@@CDFDFFHGGHFIIIIGGBHIIJIHHGBDDFF>CCEDEDDDDDDDDEF@
@4245031/1
gtacagttagaaatgttacaacctctatactttgcattaaaataatgccc
+4245031/1
??@DDFBDDDHHGIJEBHJIHGIEF?BCFEIHHHIJJJIGDFHII9GHID
@5256316/1
ctgcttctggcacatcaggagaagttggctcctcaacagacacagagctc
+5256316/1
@@@DDDD?FF<BFEFAF>B>:C@:A?EGII@FFGIBDFFIE@9DF@D9BD
@6298636/1
ctctaattaatttacttatatgttgggcgaattttgcgatctgcgtggta
+6298636/1
?@BFFFFFHHGHHGIJJIJJIIHJIJJIJJIJJJJJIJIIJIJJJGIJFE
@4245237/1
tgatagagacgatttcaccagtggtcttcttgaacttcttcaattgacgc
+4245237/1
@@<DDFDFBHHHFGGHGICHHHHGHHAH<CGIIIGIIIHHIIGEHDHGGH
@4245258/1
ttcgcattggacattgttagggcctgcagaataacactaggactcggccc
+4245258/1
CCCFFFFFHGHHGJJJJJJJDHGIJJJIJJJJJIHHHGIJJJIJJJJGIG
@5256553/1
cttgtattcaaaagaaaacctagaatcactggttcaaattcaaataaaat
+5256553/1
@CCFFFFFGGHHHJJIIJJJIIGGGJJJJIIGEFHGIGHIHIIHIIGGIJ
@6298739/1
ggcgttgatgtcgcaagatagtgagacattcactttttagtcataatctt
+6298739/1
@<;BBDDB?:A:CECGHII@E<EBD4:?9CG@G9CDGHGHD4BDBBFG@B
@4245401/1
gtggtggtgcacgcgcttgggcagagggaatctgattgtgctgttgtgga
+4245401/1
BB@DDDDFHGHHHJIJJIIGIIIIIJJJJJJIJIIJJIGIIJJGHIIJII
@4720672/1
gtgggttgtcctgcagagcttgccacatcttgtaagcagcctgacgctta
+4720672/1
@@@DD@DAFHBHFFIIGGEH@HGHHHIB?FFEDGGEGIIGIGIIIGHIGG
@6299296/1
gtgagcacgggctctgtgcctggctcccatgtcacggtagcactgagtga
+6299296/1
?@@FDEDFDDHFDHEHCAFH<CBCGGHIGGHIIIIIIGDHIGIIIIIBFC
@1132950/1
gttccagttctcgattatcgaatttttcgccatgagtaagcgatcgggct
+1132950/1
CCCFFFFFHHHHHHJJJJJJJJJJJJJIJJJJJJJJJJJJJJJJIJJJJJ
@1657596/1
gtggtgcacgcgcttgggcagagggaatctgattgtgctgttgtggaact
+1657596/1
B@BFDFFFHHHHGJIIJJJJJJHGIGIIJJJIJJJHHGIJJJJGHIJJJJ
@4720849/1
attcggtttggccgtattaattcggtttctgttaaaccgaatgcggccgc
+4720849/1
@?@?D;DDFFFF?C11AF9<FAEEFG@FFFC:DFBB9:?07BFAFA4@AB
@5257337/1
ggcgcttgtggtggtgcacgcgcttgggcagagggaatctgattgtgctg
+5257337/1
@C@FFDFDFFHFFH@EFGHJGIJIIIJJJJJEHGFAHIIIJJJIEHGHHH
@4246015/1
ggtgctgggcctcttgtatgcgaaggtgttgaggcgcttgtggtggtgca
+4246015/1
CCCFFDFFHDHHHGIIGHGHJJG@EH?EHHIFGHGIJIGIFHIFHIIIIH
@649808/1
aggtgctgggcctcttgtatgcgaaggtgttgaggcgcttgtggtggtgc
+649808/1
@@@BDDFFHD;FHFBFBGEHIHIHGHICCFDE9DA1?<A@FFCGFCHHGG
@4721037/1
gcctcttgtatgcgaaggtgttgaggcgcttgtggtggtgcacgcgcttg
+4721037/1
CCCFFFFFHHHHHJIIIJAFHHJJJJJJJJJJIIJIIJGHIHJJJJHFFD
@4721114/1
cgcaactatttgacggatttggttgaaatttggtacagatatagttt
+4721114/1
CCCFFFFFHHHHGJJJHIJJJIIIJJJJJJIJJJIIJJHFHIIJIII
@5739026/1
gtagcactgagtgacggcacctccgacactgaggtcacggtactcgcggt
+5739026/1
@?@DFFFFFHHAFHHJGHIJJJJJJJJIJJJJJJDEHIGIHHGJJJJHF9
@5257986/1
ggcacctccgacactgaggtcacggtactcgcggtacatgttgtgtacac
+5257986/1
=?@DDFFFHG6FDHGHDGIIIIGIIIIIIIIBGGEHIGIIIIIHIIIIA=
@4721392/1
gacgcaagaagtaccagaaacgggacttagccacaatctggtctggagag
+4721392/1
@<@FFFADHGHHDFFHIGIIIIGDIIIIFIGHIIIGIIIGIIIGIIIIAF
@7278332/1
cagcatacataataaaattagaggaagtaggtgctgggcctcttgtatgc
+7278332/1
CCCFFFFFHHHHHJJJJJJJJIJJGJJJJJJHIJJJJJIIJJJJJI<GIJ
@5739351/1
gtcacggtagcactgagtgacggcacctccgacactgaggtcacggtact
+5739351/1
:18=DD?2CFFFFBB<GGF@HF<AEFBCBFFAFFFICF=C=CA@@E5@AE
@650438/1
gcactgagtgacggcacctccgacactgaggtcacggtactcgcggtaca
+650438/1
CCCFFFFFHHHHHJJJJJJJJJJJJJJJIJJHJJJJJIJJJJJJJHEFFF
@1658603/1
gccagatgccaaagttcttgatcttcactgggctcttctctgggatttcc
+1658603/1
@@@DDD?:DFF??@AEFHBEBDHGCBDHHG38CBECBBFCH>A93?GDBD
@1658734/1
ggtagcggaaggtgggttcgtgaatcatgccctcaatctgcaccagttca
+1658734/1
@CBFFFFFHHHHCGIIHIJJJJJJJJJJJJJJJJJJJJJJJJJJJJJJJJ
@2159503/1
ggaactgcttcacctgtggccggcggcacgcagacgccttgatgacctcc
+2159503/1
CCCFFFFFHHHHHJJJJJJJJJJJJJJJJJJJHHFFFDEDDCDDDDDDDD
@2159584/1
gtaagagttcaatggggaagtaaatgcatctgtccttatttgcgacccac
+2159584/1
CB@FFFFDHHHHHJJJIIJJCFHIJJJIIJJIHIIJJJJJJDHIJJJGJI
@5258904/1
ggtgcacgcgcttgggcagagggaatctgattgtgctgttgtggaactgc
+5258904/1
BCCFFFFFHHHHHJIJJJJJJJJIJJJJJJJJJIJJJJJJJHHJJJJJJJ
@1659062/1
gttagcttgccattgacctttcctaggagtgactttcccgtttccaatct
+1659062/1
CCCFFFFFHHHHHJJJJJJJJJJJJJJJIFGHJJJJJJJJIJJJJJJJJJ
@1134026/1
gtggtggtgcacgcgcttgggcagagggaatctgattgtgctgttgtgga
+1134026/1
@??DFDD?FFDHFIJJIJIIGGGIGGIBABGIIIIGJIJIIJFJGGIGIE
@1659368/1
gtttattttgtttttctctgtgatctgtttcttggcatctatagatgtcg
+1659368/1
@BCFFFFFHHHHHJJJJJJJJJJJJJJJJIJJJIIIIJJJJJIJJJJIJJ
@4248127/1
gcacgcgcttgggcagagggaatctgattgtgctgttgtggaactgcttc
+4248127/1
CCCFFFFFHHHHGJJJJJJJHJJJJJJJJJJIJIJJJJGHIJJJJJJJJJ
@6302051/1
accagtggtcttcttgaacttcttcaattgacgcaagaagtaccagaaac
+6302051/1
CCCFFFFFHHHHHJJIJJIJJJJJJJJJJJJJJJJJJJJJHGIIJJJJJI
@6302137/1
caccagtggtcttcttgaacttcttcaattgacgcaagaagtaccagaaa
+6302137/1
CCCFFFFFHHHHHJJJJJJJJJJJJJJJJJJJJJJJJJJJJGHIJJJJJJ
@1134333/1
agggaatctgattgtgctgttgtggaactgcttcacctgtg
+1134333/1
;??D>DABD:2ADEC?EEB3A:3ABAA;FD>?E?E>?C9??
@5259873/1
gcttcatccagaggcaagcgctccaagt
+5259873/1
@@@FFFFFBHHHDDEHIGBA6F?FGEIC
@651600/1
gataaagataagtataggctcaaaacctaacgacatcaatcaccagctta
+651600/1
CCCFFFFFHHHFFGIJHIGHJJJJJJJJJJJJJIJJJJJJJJJEJIJJII
@5259979/1
gggcagagggaatctgattgtgctgttgtggaactgcttcacctgtggcc
+5259979/1
CCCFFDDFGHFHGHIIIIJJJIIJJJJIHIJEFGIIJJICCFHIIGGIJJ
@6302420/1
ggagagaagatcctcatcttgtatagagga
+6302420/1
@?@AA?1B?DDFFFFIIIIHH?EH<FHHE3
@2160498/1
gatttcaccagtggtcttcttgaacttcttcaattgacgcaagaagtacc
+2160498/1
@@@??ADD:CFHHIIIFBFGGGEGGFGGFCDCFGIIIGAGDHEGGG?DGE
@1134665/1
gttgtggaactgcttcacctgtggccggcggcacgcagacgccttgatga
+1134665/1
@@CFFFFFGHHFDIIIJIGHFHAHHIIIJIGIGIHFEFCEDDDDDACCCD
@6302678/1
ggtggcgcacagggcacgcttgcgcatgacatctatacatgccattggcg
+6302678/1
@C@DFFFFHHHHHHJJJJIJJJGJJJIIJIIJJJJJJJIJJIJJJIIIJJ
@651885/1
gtccttgttgttaagaggtgttacctgcaacttggccaggttagggccaa
+651885/1
@@CFFFFEHHHHFJIJJGFGFHGIIIIIDEEGIIGIGIGI?DFGGADGGG
@1134883/1
ggtgctgggcctcttgtatgcgaaggtgttgaggcgcttgtggtggtgca
+1134883/1
=?@BDDDDFFFFFG<FC@:CCGCCEG?EFGFFGI7DFFII8CFFDFE;=@
@6303057/1
ctcatcttgtatagaggaggcttgggctcgctctccgaagggagcttgcg
+6303057/1
CCCFFFFFHHHHHJJJIIJIJJJHIJJJJJJJJJJJJJJJJJIJIJJJEH
@4249179/1
agccagatgccaaagttcttgatcttcactgggctcttctctgggatttc
+4249179/1
@@?DDFFD?FHGHJJFGHHIIJJGIIHIJIB@FHHGIIIIJIIGI>GGFH
@1135086/1
cttcttctcttttttttcctttcttttgcgagctgctgccgaaagattag
+1135086/1
CCCFFFDFGGGGHIJIIJIIIGHIIJIGGIIJJJICGGJIIGIIJHHFHH
@3222451/1
cttgaacttcttcaattgacgcaagaagtaccagaaacgggacttagcca
+3222451/1
CCCFFFFFHHHHHJJJJJJJJJJJJJJJHIJJJJJJJJJJJJJJJJJJJI
@96138/1
tgctgggcctcttgtatgcgaaggtgttgaggcgcttgtggtggtgcacg
+96138/1
???D::B8CADB?A:<2CBABCFACBECD<CDDA:7@78=;.@CAC7@>5
@7278473/1
gcgagactcataacgcagccagatgccaa
+7278473/1
??<DDD:DF>F?<::@@11A;EFGEEFI<
@1660522/1
gtggtggtgcacgcgcttgggcagagggaatctgattgtgctgttgtgga
+1660522/1
BCCFDDFDFHHHHJJJJJJJJJJJJJJJIJJJJJJJJJIJJJJJIJIIJI
@652433/1
gccagatgccaaagttcttgatcttcactgggctcttctctgggatttcc
+652433/1
<;@DDB>BFFFBCB?CF@HCHHAEFD@HGB3<FGAFFFHICDFGEDDGHE
@1135402/1
tgaggcgcttgtggtggtgcacgcgcttgggcagagggaatctgattgtg
+1135402/1
CCCFFFFFHHHFFGIJJFHIIIIIJIJIJJJIIJIJJIIDFGEHDCFFDF
@2161262/1
tgtacattgaaaataaaaataaaaaaaatagcaggggttattgttatgtc
+2161262/1
@@@DFADDHFDFFIJIJJJJGGHIEEFBHCEG>FGGIJGCFCHBFGIJHI
@96604/1
cagcatacataataaaattagaggaagtaggtgctgggcctcttgtatgc
+96604/1
CCCFFFFFGHGFFHIJIIIIJJIJEJJGDHGCEGHJGIBHGHIIJGHIJI
@7279183/1
cctgcctcacatgattcatccacaaattccaacccttgcgtttcaaaaca
+7279183/1
CCCFFFFFHHHHHJJJJJJJJJJJJJJJJJJJJJJJJJJJIJJJJJJJJJ
@3223696/1
catctatagatgtcggtggcgcacagggcacgcttgcgcatgacatctat
+3223696/1
<@@BDEFFHFHHFIGI@FFGGBGHHIIIIIIIIIIIIIIHGHIIIGGIGG
@7279742/1
ctgtggccggcggcacgcagacgccttgat
+7279742/1
?@@ABDDFHFDFADD@@@FGGI@BEHF9@?
@5739875/1
gtagcactgagtgacggcacctccgacactgaggtcacggtactcgcggt
+5739875/1
CCCFFFFFHHHFFJJJJJJJJJJJJJJJJJJJJJIIJJJJIJJJJJJHFB
@97922/1
gtggaactgcttcacctgtggccggcggcacgcagacgccttgatgacct
+97922/1
@@CFAEFFFHHGGIIII>I>GEGIIIEGBHIBEHDBEFBBBBCCC@C@@C
@3692979/1
cagtggtcttcttgaacttcttcaattgacgcaagaagtaccagaaacgg
+3692979/1
??@=;BDFDFHFDFGGIIIHIIIIIIGGGGHHHIII@D?FBHIGIGDGII
@3224547/1
gcgaaggtgttgaggcgcttgtggtggtgcacgcgcttgggcagagggaa
+3224547/1
@@@D?DDACCBD:A?C<CAFHCFHHEG@FGGGIGIGGHGIFCHDBDB:AB
@7280601/1
gcctggctcccatgtcacggtagcactgagtgacggcacctccgacactg
+7280601/1
@@@DDDABFFHHHIFBGHGHGGIIIIGHEFHIIIIIIGGGIIII6FH@AG
@3224894/1
gtggattttaatgttattattacagcatacataataaaattagaggaagt
+3224894/1
@@@DD>DDFD:CA<C:BF?AFH@:CABFCFFH?CFBEB9CG9GFFEIFAD
@4722669/1
tggtgcacgcgcttgggcagagggaatctgattgtgctgttgtggaactg
+4722669/1
?@@?DFFFD>FDAGHJHEHGGHGG?DD>GHHEGIFIIJJGHIHIIICGHG
@7280937/1
cggtcaccgaaggcggcggccgcattcggtttaatagaaaccgaattaat
+7280937/1
@CCDFFFDHHHHHJJJJIJIHFDDDDDDD@@DDCDEDDDCAAB38@BCCA
@7805361/1
atacataataaaattagaggaagtaggtgctgggcctcttgtatgcgaag
+7805361/1
CCCFFFFFHHHHHJJJJJJJJJJHJJJHIJJJJJJJJJJJJJJJJJJGHI
@3693399/1
ggtagcggaaggtgggttcgtgaatcatgc
+3693399/1
8?=7B8DAA@DD<2?EEECADC?0:9:?BD
@7281177/1
cgcttgtggtggtgcacgcgcttgggcagagggaatctgattgtgctgtt
+7281177/1
@@<?DDDD;F:B1<CGDE@FHHEGH9BF@6DB6FHBDFHGIIDFHIIGHH
@98908/1
ctcagcatggtaagaaggtggcggccagaatctagacatgcacagctctt
+98908/1
CCCFFFFFHHHHHJJJJJHIJJJJJJJJJJJJJJJJJJJJJJJJJJJJJJ
@3225327/1
gacggcacctccgacactgaggtcacggtactcgcggtacatgttgtgta
+3225327/1
CCCFFFFFHHHHHJJIJJJIJJIJJJJJJJJJJJJJJIIJJHHHHHHFFF
@3693502/1
ggcagagggaatctgattgtgctgttgtggaactgcttcacctgtggccg
+3693502/1
CCCFFFFFHHHHHJJJJJJJJJJJIJJJJJJJJJJJJJJJJJJJJJJJJJ
@3693666/1
ctcatcttgtatagaggaggcttgggctcgctctccgaagggagcttgcg
+3693666/1
CCCFFFFFHHHHHJJJJIJJJJJFHIJJJJJIJJJIGGGEGIFGGIJIIJ
@7281643/1
cttgggcagagggaatctgattgtgctgttgtggaactgcttcacctgtg
+7281643/1
@@CBDDDDHHHHHBBGGICBBFECHEHCHEHIIIEEEGHIEHGGGIIHIF
@7281646/1
ggtgctgggcctcttgtatgcgaagg
+7281646/1
@@@AAD;BF8CA;<A<ACFE>F18CE
@3225954/1
gccagatgccaaagttcttgatcttcactgggctcttctctgggatttcc
+3225954/1
CCCFFFFFHHHHHJIJJJJJJJJJJJJJJHGGIIJJJJJJJJJJIJJJJJ
@2666413/1
ctggtctggagagaagatcctcatcttgtatagaggaggcttgggctcgc
+2666413/1
@CCFFFFFGFHFHGGIJJJJJIJJGHIIHIIEIIJJDHJGIGF<FCGGGG
@3694008/1
ctcgtgacgtcgtaagcgcgtgccgtgtttttaaatgcggggaagttgca
+3694008/1
@BCFFFFFHHHHHIJJJJJJFHIJI@GFHIJJJJJJJJJJJDDBDCDDDD
@4249739/1
gagactcataacgcagccagatgccaaagttcttgatcttcactgggctc
+4249739/1
@@@FFFFDHGHFHJJJJJJJIJIGHIIIJFIJJIJIJJJJJIJJJJIGHI
@5741200/1
ttgtggaactgcttcacctgtggccggcggcacgcagacgccttgatgac
+5741200/1
CCCFFFFFHHHHHIJJJJJGIIJIJJJJJJJIJJHHFFFDDDDDDDDDED
@6831371/1
tttttgtaataactattaaaaagtatatatatataaccttagtctctgag
+6831371/1
CCCFFFDFGHHHGJIJJJJJJIJHGJJJJJJJJJJIIJJJJGIJJJJJIJ
@6303950/1
cactgagtgacggcacctccgacactgaggtcacggtactcgcggtacat
+6303950/1
CCCFFFFEHHHHHIIJJJJJJJJJIJJIJJJJJJJIJJJJJJJJHFFFFF
@4249928/1
tctgtttcttggcatctatagatgtcggtggcgcacagggcacgcttgcg
+4249928/1
CCCFFFFFHHDHHJJJJJJJJJJJJJJJIJJJJJJJJJJJJJJJJJJJJJ
@4250057/1
gtaatttttgtctttcgcgaaatattccgcgacagatgtctttctagtgc
+4250057/1
C@CFFFFFHHHHHIGIIJJIGIJJIJIIJJJJJIJJJJJIJIIJJIIEHE
@6304148/1
ctgtgatctgtttcttggcatctatagatgtcggtggcgcacagggcacg
+6304148/1
@?@?DDBDFFHFHIIIICEHIGEHHIEHHIIIIB?EHHGEGHE>HIIIIG
@3694539/1
gggctctgtgcctggctcccatgtcacggtagcactgagtgacggcacct
+3694539/1
@@@DFFFFFHHFHGB>EHIIIIGICHIIG?DEGCHIGII<:BGEAFHAFG
@3694762/1
gggctctgtgcctggctcccatgtcacggtagcactgagtgacggcacct
+3694762/1
CCCFFFFFHHHHHHIIIIJJJIJJJIJIJ?EHGIIJJII?DFHIJJIIJJ
@3226485/1
gccagatgccaaagttcttgatcttcactgggctcttctctgggatttcc
+3226485/1
CCCFFFFFHHHHHJIJJJJJJJJJJJJJJJIJJJJJJJJJJJJJJJJJJJ
@5742026/1
gacgcaagaagtaccagaaacgggacttagccacaatctggtctggagag
+5742026/1
CCCFFFFFGHHFHHIJJJJIJJJJJJJJJJJJJJIJJJJJIJIJJJHIGI
@2162872/1
ctctgtgatctgtttcttggcatctatagatgtcggtggcgcacagggca
+2162872/1
CCCFFFFFHHHHFIJJJJIJJIHJJJJIJJJJJJJJGHIJJJJJJJJJJI
@3226994/1
atacataataaaattagaggaagtaggtgctgggcctcttgtatgcgaag
+3226994/1
@@@DBDDDFFAHFGHIIGGI<FGGGFC2AEHGGIB=CFHIG??FHIIFFB
@100733/1
ctggagagaagatcctcatcttgtatagaggaggcttgggctcgctctcc
+100733/1
CCCFFFFFHHGHFIJJJJJJIJIHGIJJJIJGIJJJJGFEHIGJJJIGIJ
@3227449/1
cccttctacagatttattatagcccgcgacttcgttcgtgtggaatagtg
+3227449/1
CCCFFFFFHHHHHJJJJJJJJJIJJJIIIJJJJJIJJJIIGHIIIJJIIG
@7283570/1
gcccattttcacaggcaagggatcctaacttcgcaaccactaattccagt
+7283570/1
@@@FFFFFGHHHGJIJGJIFIGGHIIIEGIGIIJGFFHGIJJJJJIIIIF
@3227947/1
agcatacataataaaattagaggaagtaggtgctgggcctcttgtatgcg
+3227947/1
@CCFFFFFGFFHHIEHHJIJIGCGGIJGCHHGGIJIJEIJIJJJJJIJIG
@101637/1
ccgcgacttcgttcgtgtggaatagtgacttccggcaaatttttggtttt
+101637/1
CCCFFFFFHHHHHJJHIHHJIJIJJIIIIJJJJIJJJIFIJJJIIGDHHH
@7284273/1
cttgtggtggtgcacgcgcttgggcagagggaatctgattgtgctgttgt
+7284273/1
CCCFFFFDHHFHHJJJJJJJJJJJJIJIJJJJJJJJJJJJJIJJJJJJJG
@101942/1
agactcataacgcagccagatgccaaagttcttgatcttcactgggctct
+101942/1
CCCFFFFFHHHHHJJJJJJJJJJJJJJIHGJJJJJJJJJJJJJJJJJJJJ
@4723662/1
ctcatcttgtatagaggaggcttgggctcgctctccgaagggagcttgcg
+4723662/1
CCCFFFFFHHHHHJIJJIJJJJJHJIJIJJJJIJIJJIJJJJGIJJJJJG
@7285397/1
caccagtggtcttcttgaacttcttcaattgacgcaagaagtaccagaaa
+7285397/1
CCCFFFFFHHHHHJJJJJJJJJJJJJJJJJJJJJJJIJJJJHIIJJJJJJ
@1136397/1
ctgtggccggcggcacgcagacgccttgatgacctccactttgatgatct
+1136397/1
@@@DDDDDHHFDHIB6@EGGAEABHHEFD;@CCDCC?@>ACCACFCDDCA
@5262339/1
gcctcttgtatgcgaaggtgttgaggcgcttgtggtggtgcacgcgcttg
+5262339/1
CCCFFFFFHHHHHJIIIICHHHIIJJIJIJJJIJIBGIHGIJJJJJHFFD
@3228456/1
gtgttgaggcgcttgtggtggtgcacgcgcttgggcagagggaatctgat
+3228456/1
C@CFFFDFHGG?@GI?AEGGGIGDFAHDGGIG@AHCHIGDEBEHFE@C?@
@6831946/1
gtagcactgagtgacggcacctccgacactgaggtcacggtactcgcggt
+6831946/1
CCCFFFFFHHHHHJJJJIJJJJJJJJJJJJJJIJHIJJJJIIJJJJJHFB
@4250761/1
agcgactgtcacacggtagcggaaggtgggttcgtgaatcatgccctcaa
+4250761/1
CC@FFFFFHHHGHJJJGIJJJJJIJJGHIJHIIJJJGIJIIGIIJJHHHH
@5262573/1
gtggattttaatgttattattacagcatacataataaaattagaggaagt
+5262573/1
???DBDDD?:=DBFHGBECHIDBECFDHB?3CFHI>E9?CHGHCFHCBBH
@4724708/1
gcatacataataaaattagaggaagtaggtgctggg
+4724708/1
@@@DDDDD>FHHFB@EHGGGHBBF>3:FEFGGEGA=
@7806163/1
cgcaagaagtaccagaaacgggacttagccacaatctggtctggagagaa
+7806163/1
CCCFFFFFHFHHHJJJJJJJJJIJJJIJJJIJJJJJJJJHIJJJJJJJJJ
@6832181/1
gtggtggtgcacgcgcttgggcagagggaatctgattgtgctgttgtgga
+6832181/1
BCCFFFFDHHHHHJJJJJJJJJIJIJJJIJJJJJJJJJJIJJJJJJIJJI
@7806288/1
cttcttggacttcttcaattgacgcaagaagtaccagaaacgggacttag
+7806288/1
@@CFFFD;FHHFHIIIIIGGHIIIIIIIIIICDFIGIIIIIIIIIGIGGI
@4251346/1
gccagatgccaaagttcttgatcttcactgggctcttctctgggatttcc
+4251346/1
CCCFFFFFHHHHHJHJJJJJJJJJJJJJJJJJJJJJJJJJJJJJJJJJJJ
@6832429/1
gtgttgaggcgcttgtggtggtgcacgcgcttgggcagagggaatctgat
+6832429/1
BBBFFFFFHHHHHJJIJJHJJIIJJJJJJJJJJJJJJJJJHHFHFFFFFF
@6306467/1
gggcagagggaatctgattgtgctgttgtggaactgcttcacctgtggcc
+6306467/1
@@@FFFBDFFFFHGHIEGHGBHHIIHIIEGEE<CBDDHBGBHIJJBBGDH
@1137574/1
cggcacctccgacactgaggtcacggtactcgcggtacatgttgtgtaca
+1137574/1
@CCFFFFFHHGHHJJJJJJJIJJJJJHHIJJIJJJIIIJJJIIJJJHHG?
@4251946/1
aggtgctgggcctcttgtatgcgaaggtgttgaggcgcttgtggtggtgc
+4251946/1
BBCDFFFFHHFHHJJJJIJJJJJHJJJEGHHIJJJJJJJJJJJJJJJHII
@7806794/1
gcgaaggtgttgaggcgcttgtggtggtgcacgcgcttgggcagagggaa
+7806794/1
CCCFFFFDFHHHHJJJJJJJJJJIGIIHHIJJJJJJJJJJHHHFFFFDDE
@6832821/1
gtacatgttgtgtacacctgagcgagactcataacgcagccagatgccaa
+6832821/1
@@@FFFFFHHHGHJJCECGHC@@GIIGIJJJIJJJIGIBGGHIIIIIJJJ
@6307123/1
gccagatgccaaagttcttgatcttcactgggctcttctctgggatttcc
+6307123/1
@CCFFFFFHHHHFIIIIJGIJIIGIGGHIFGFGIBFHIJJIJGIIIIJGH
@7806825/1
ggaagtaggtgctgggcctcttgtatgcgaaggtgttgaggcgcttgtgg
+7806825/1
CCCFFFDDHAFHFIIIJIJFIEGJJGIJICFGB?DGHIGHIIJJJJJCEH
@6832978/1
gtgcacgcgcttgggcagagggaatctgattgtgctgttgtggaactgct
+6832978/1
CCCFFFFFGHHHHJJJIJJJJJJJIJJJIJJJHIJJJJJJIJJJJJIJJJ
@6307438/1
ctcatcttgtatagaggaggcttgggctcgctctccgaagggagcttgcg
+6307438/1
CCCFFFFFGHGHHJIJJJIIIJJGIIIIIIJIIJIGHHIGGIGHEHJIII
@1662345/1
ggtgttgaggcgcttgtggtggtgcacgcgcttgggcagagggaatctga
+1662345/1
@C@DFFFFHHHHHJJJIIJGHJGHIJJJEIJJJFIGIIJHHHH?DFFFEC
@4252536/1
cgagactcataacgcagccagatgccaaagttcttgatcttcactgggct
+4252536/1
CCCFFFFFHHHHHJJJJJJJJJJJJJJJJJHIJJJJJJJJJJJJJIIJJJ
@5264501/1
gctctgtgcctggctcccatgtcacggtagcactgagtgacggcacctcc
+5264501/1
@C@DDDFB?BF?DAGBEGCBFHHDHBFHIIIGGIIHI:FGGGD:DH@FGG
@1662445/1
gttgtggaactgcttcacctgtggccggcggcacgcagacgccttgatga
+1662445/1
CBCFFFFFHGHHHJJJJJJJJJJJIJJJJJJJJHHGFFDDDDDDDDDDDE
@6308257/1
cggtagcactgagtgacggcacctccgacactgaggtcacggtactcgcg
+6308257/1
@CCDFFFFHHHHHGIJJJJJIJJJJJJIIJJJJIJJHIJJIJGHJJJJJH
@3695752/1
ctggagagaagatcctcatcttgtatagaggaggcttgggctcgctctcc
+3695752/1
CCCFFFFFHHHGHIJJJJJJJJJHIGGIGIJGIIJJJGGIIJJIIJJJJJ
@5265154/1
atacataataaaattagaggaagtag
+5265154/1
<@?DDD>:AF42:AEGFIE;:<CC<D
@5265189/1
ctgtttgtctgtttgtctgtttgtctgtttgtctgttcgtctgtgcgcgc
+5265189/1
@@@DFFFFFDDAFHGHGIIFHGHIGGGEHIJEHGIFGI=FFIDGGGGHEE
@6308486/1
gtggcttccccattttgacagcgtcttacttcacgtggtagcgttatcac
+6308486/1
@B@FFFFFHHHFHIJJJIJIIJJGGIJGJJJGGIIDGHBFGHIDHGIJHJ
@1663057/1
gtcttcttgaacttcttcaattgacgcaagaagtaccagaaacgggactt
+1663057/1
CCCFFFFFHHHHHJJJJJJJJJJJJJJJJJJJJGHJJJJJIJJJJJJJJJ
@6833915/1
gtacacctgagcgagactcataacgcagccagatgccaaagttcttgatc
+6833915/1
1:?DAABDHHHHHJJJJJJJJJJJJJJJJJJJJJJJJJJJJHJJJJJJJJ
@2164757/1
gccagatgccaaagttcttgatcttcactgggctcttctctgggatttcc
+2164757/1
CCCFFBDDFHHFDHADF>HIIGDCEECGG>FFGEGFBDGHDFGHIIIIII
@7285882/1
ctcatcttgtatagaggaggcttgggctcgctctccgaagggagcttgcg
+7285882/1
CCCFFFFFFFFHHJJJJIJJJJJDCGHGIJJJJJJJJGIHIIHHIHIIJJ
@103409/1
tacataataaaattagaggaagtaggtgctgggcctcttgtatgcgaagg
+103409/1
@@@DDDDDDFBFBGGIDGGAGGFHHGEGGGIGEEHHHIGG?FGGGGBDEG
@2164862/1
atagtaggtaggcgtagggtaagacacggatcgcatacaccgtgaatata
+2164862/1
@@BFDFFFHHHGHJHIJIIGHIJJJJJJIJJJIJIGJJJJJIGHJJJIJI
@2670031/1
gtctgtttgtctgtttgtctgtttgtctgtttgtctgttcgtctgtgcgc
+2670031/1
CCCFFFFFGFFHHIJJJGIJJHIJJHJJJHJJJJJJJJJGJHIHHGIIIG
@5744728/1
cagtggtcttcttgaacttcttcaattgacgcaagaagtaccagaaacgg
+5744728/1
CC@FFDDDHHHFGIJJIIJJIJIGIIJJJJJJIJJIIIGHDHHGHJJJJG
@104167/1
cacctgtggccggcggcacgcagacgccttgatgacctccactttgatga
+104167/1
CCCFFFDFHHHHHJJJJJJJJJJJJJHHHFFFFFEEEEEDDDDDDDDDDE
@2165433/1
cagagggaatctgattgtgctgttgtggaactgcttcacctgtggccggc
+2165433/1
;?@BDFFDFDHHHHHIIIIHJIIJJIJFIJJJGIGIIIIGHIGGGIJEGH
@3696975/1
ggctcgctctccgaagggagcttgcggccgatgacctcatactccttcaa
+3696975/1
BCCFFFFFHHHHHIJJJJIJJJJJJJJJJJIJJHIIJJHHHHHHFFFFFE
@3229008/1
gcaagaagtaccagaaacgggacttagccacaatctggtctggagagaag
+3229008/1
CCCFFFFFFHHHHJJJJJJJJJJIJJJJJJJJJJJJJJGHIJJJJIIIIH
@2670455/1
acggcacctccgacactgaggtcacggtactcgcggtacatgttgtgtac
+2670455/1
CCCFFFFFHHHHHJJJJJJJJIJJJJJHIJJJJJJJFHIJJIJJJHHHHH
@2165616/1
gccagatgccaaagttcttgatcttcactgggctcttctctgggatttcc
+2165616/1
CCCFFFFFHHHHHJFHJJJJIJJJJJJJJIHJJJJJJJJJJJJJJJJJJJ
@104539/1
gcgagactcataacgcagccagatgccaaagttcttgatcttcactgggc
+104539/1
CCCFFFFFHHHHHJJJJJJJJJJJJJJJJJJGIJJJJJJJJJJJJJHGIJ
@5745228/1
gcttcacctgtggccggcggcacgcagacgccttgatgacctccactttg
+5745228/1
C@CFFFFFHBFHHEGIJJIJEIIIIIIGHGHFFDEEEEDEDDDDDDDDDD
@7287359/1
ggtgttgaggcgcttgtggtggtgcacgcgcttgggcagagggaatctga
+7287359/1
@@?DFFFAHDFHGJIJIJIJJHHHIFIJJIIJIDGGGGIIHHHEFFFFEC
@104832/1
gcaagaagtaccagaaacgggacttagccacaatctggtctggagagaag
+104832/1
CCCFFFFFDHHHHJJJJJJJJIJJJJJJJJJJJJJJJJIJJJJIJGHHIJ
@104931/1
aactgcttcacctgtggccggcggcacgcagacgccttgatgacctccac
+104931/1
CCCFFFFFHHHGHJIJGIJJJJIGIGGIJJIEHFFDEDEDDDEDDDDDDD
@3229691/1
tcctcatcttgtatagaggaggcttgggctcgctctccgaagggagcttg
+3229691/1
@@@DFFDDDFHBCGFH@FIFGIGIHCHII@;C0BFEHGH:BGBH;@ACE>
@2166188/1
gtgcacgcgcttgggcagagggaatctgattgtgctgttgtggaactgct
+2166188/1
CCCFFFFFHHGHHJJJJJJJJJJJJJJJJJJJJJJJJJJJJJJJJJIJJJ
@4725671/1
gccgggcggatgtatggcagtagctaactcgtccgagggtcaattcaata
+4725671/1
CCCFFFFFGHGHFHIJJJIJFHHGFIIJHGJFFHIJGHF;>ACCECDEDE
@655044/1
ctcataacgcagccagatgccaaagttcttgatcttcactgggctcttct
+655044/1
CCCFFFFFHHHHHJJJJJJJJJJJJIIJJJJJJJJJJJIJJJIIJJJJJJ
@7288433/1
acggaactccaatcctttactcgaatagtcttttctaacttgaacagtgc
+7288433/1
@@@FDFFFHHGHHJJJIIIJJJJIJIJJJIIGIJGIJIEHGIGEHIGIII
@7288467/1
cagatgactgtgcatccttgctagtaagtcctgagccatagcaaacagcc
+7288467/1
BC@FFDDFDHCFFHHIIIGIGIHHCCDFAFHHBHGHIIHIHIIIJJJJJJ
@1138220/1
cagcatacataataaaattagaggaagtagg
+1138220/1
?@@DDABBCF?FD<<A:EECC@<F>;F?CCH
@655278/1
cttcacctgtggccggcggcacgcagacgccttgatgacctccactttga
+655278/1
CCCFFFFFGHHHHJJJJJJIJJJJJIJJHHFFFEEEEEEEDDDDDDDDDD
@7288863/1
gttattgttatgtcgatgtcgaacccaaaaatgtaattaacttttttttt
+7288863/1
@?@DFFFFH?FHDFHHGGDHIIIIGIIIGIIIICFGIGHGIIIIIIIIIH
@7288895/1
gtgcgcgcttgggcagagggaatctgattgtgctgttgtggaactgcttc
+7288895/1
CCCFFFFFHHHHHJJJJJJJJJJJJJJJJJIIJJJIJJHIJJIJJJJJJJ
@7289044/1
ggtgctgggcctcttgtatgcgaaggtgttgaggcgcttgtggtggtgca
+7289044/1
;@?DDBDDB;DFHIIG?FDHEE?8CAGECGIICEGIIIGHB@@CGHAEHG
@1138664/1
ggcacctccgacactgaggtcacggtactcgcggtacatgttgtgtacac
+1138664/1
CCCFFFFFHHHHHJJJJJJHJIJJJHHJJJJJJJIIJIJJHIJIHGIJ=7
@1138680/1
gccagatgccaaagttcttgatcttcactgggctcttctctgggatttcc
+1138680/1
CCCBFEFDACFDB3ACC?EF@EHGGG<CECED;GHIIIDDDF9GHIIIHG
@3231506/1
ggaactgcttcacctgtggccggcggcac
+3231506/1
@@@FDD>BFFHHFEFBFEF=E<1CF:F<A
@655734/1
gtcacggtactcgcggtacatgttgtgtacacctgagcgag
+655734/1
@@@?AD?DDFHHABE>GFHGHF?GHEGIGG?BBFGGBA<AA
@655744/1
atacataataaaattagaggaagtaggtgctgggcctcttgtatgcgaag
+655744/1
CCCFFFFFHHHHHJJJJJJJJJJJJJJHIJJJJJJJJJJJJJJJJJJJIJ
@4726453/1
ggcggccagaatctagacatgcacagctcttgcagccatccaacgggatt
+4726453/1
@CCFFFFFHHHHHJJJJJIJJJJJJJJJJJJJJJJJJJJJJJJJJJJJJJ
@3231730/1
atccttgctagtaagtcctgagccatagcaaacagccactggcaatgtgg
+3231730/1
C@CFFFFFHHHHHGGBFGCHGDHGGIIIIIGGHGIGIGGIJIJJEIJDFG
@6834035/1
caccagtggtcttcttgaacttcttcaattgacgcaagaagtaccagaaa
+6834035/1
???4ADDDDD>4CC@ACE<?:AEEFD@AFEFAEEEE:DDDDDCEIC>DBD
@7807572/1
cgagactcataacgcagccagatgccaaagttcttgatcttcactgggct
+7807572/1
CCCFFFFFHHHHHJJJJJJJJJJJJJJJJJHIJJJJJJJJJJJJJJIJJJ
@4726855/1
aggtgctgggcctcttgtatgcgaaggtgttgaggcgcttgtggtggtgc
+4726855/1
BCCDDFFFHHHHHJJJJJJJJJJHHIJCHGHJJJJJJJIJJJJJIJIHHG
@4254393/1
gccgccaattcactgttcattacctgtgaaaactgcccctc
+4254393/1
8?@DDDD6D?22C<EA<<F<EHEHIAAA1?FGIFBD9800:
@4726928/1
gtcacggtagcactgagtgacggcacctccgacactgaggtcacggtact
+4726928/1
CCCFFFFDHHHHHJJJJHIJJJJJJJJJJJJJJJJJJIJJIJJJJJHHHH
@4254498/1
gttttacaagggcaggttgaactcacaccattcaatttaaaagaaactgg
+4254498/1
BBBFFFFFHHHHGJJJIIJJIHJJJJJJJJJJJJJJJJJJJJJJJJJJJJ
@1663792/1
gtcacggtagcactgagtgacggcacctccgacactgaggtcacggtact
+1663792/1
CCCFFFFDHHGGHJJIJHIJJJJJJJJJJJJJJJJJJJJJHIJJIJGIHH
@5266642/1
catcggacttaatacaaggaaactgtttagactggttacattgctcacgt
+5266642/1
CCCFFFFFHHHHHJJJJJJJJJJJJJJJJJJJJJJIJJJJJJJJJJJJJH
@7807921/1
gggctctgtgcctggctcccatgtcacggtagcactgagtgacggcacct
+7807921/1
CCCFFFFFHHHHHIGGIIJJJHGJIJIIIEGIIIIJJJJHIJJJIJIJJG
@5266877/1
acagcatacataataaaattagaggaagtaggtgctgggcctcttgtatg
+5266877/1
C@@FFFFFHHHHGIIEHHIGGIIJJJIIHJHGAFF>EEGGGGGIJIDHII
@6834851/1
gccacaatctggtctggagagaagatcctcatcttgtatagaggaggctt
+6834851/1
C@CFDDFFHHFACDFGIFHGHHIIIFIIIJIJIJJIHIIIJIF@?BG=DE
@6310582/1
tcataacgcagccagatgccaaagttcttgatcttcactgggctcttctc
+6310582/1
CCCFFFFFHHHHHJJJJJJJJJJIIIJJJJJJJJJJJJJJJJJJJJJJJJ
@5267376/1
gtacggttagaaatgttacaacctctatactttgcattaaaataatgccc
+5267376/1
@@@FFFDFHHHFHIIHIFGJEJGIIIHJIJIJJJJJJJIIIJJJJJIJJJ
@4255187/1
cttgtatgcgaaggtgttgaggcgcttgtggtggtgcacgcgcttgggca
+4255187/1
@@CFFDEEFHH?DB<CEFGIHIGGHIGE9?BDG<@BGGIG/@EB<??=AC
@4255278/1
gcgatgttttacaagggcaggttgaactcacaccattcaatttaaaagaa
+4255278/1
CCCFFFEFHGHHHJIJJJJJIJJJJGHHIJJJJIJJJJJJJJJJJJJJII
@6310824/1
ggcagtaatagtacaagtgaaaagtcacttgccgatggtagaataaggat
+6310824/1
CCCFFFFFHHHHHJJJJHIIJJJJJJJJJJJJJJIJJJHIIIJJJJJJJI
@1664382/1
gcgcttgtggtggtgcacgcgcttgggcagagggaatctgattgtgctgt
+1664382/1
CCCFFFFDHHHHHIJIJJJJJJJJJJJJIJJJJJIJJIJJJIJJIJGIIH
@6835355/1
cctcatcttgtatagaggaggcttgggctcgctctccgaagggagcttgc
+6835355/1
CCCFFFFFHHHHHJJJJJGIJJJJGIJJJJJJJIIIIJGIJJJGHIIJJE
@6311397/1
cgcaagaagtaccagaaacgggacttagccacaatctgg
+6311397/1
@@@DFDDEFFHDFGBG@DHIGH<1EECF@HBGGGG@BGE
@5268322/1
cttttatgttgggacagctatcttcataaaagctaaacaacatttataaa
+5268322/1
CCCFFFFFHHHHHJJJJJJJJJJJJJJJJJJJJJJJJJJJJJJJJJJJJJ
@3697449/1
gcacgtagttctcagcttccctgcaaagttaaccatcttgtattcaaaag
+3697449/1
CCCFDFFFFFHHBFGGHGHIIDGIGGHEFHIHGGHIIEHIFHHIHIJIIG
@106865/1
gccagatgccaaagttcttgatcttcactgggctcttctctgggatttcc
+106865/1
@@@FFFFFDFHHHIIGIEIGGJGIIGGIHECFDFHIEHGHHJJGBFHIGG
@3233126/1
gtcacggtactcgcggtacatgttgtatacacctgagcgagactcataac
+3233126/1
CCCFFFFFGHHHHJJJIJJJJJJJJJJJJJB?BGHHJJJJJJJJJJJJJJ
@3698237/1
gacgatttcaccagtggtcttcttgaacttcttcaattgacgcaagaagt
+3698237/1
@@@DFDDDHHBCFGE>EHGGHBHHEDD@EHCHC>BFHBBHIIIB@DFEDG
@2167274/1
gcaagaagtaccagaaacgggacttagccacaatctggtctggagagaag
+2167274/1
CCCFFFFFHHHHHJJJJJJIJJIIJEHJJJGIIJJJIG@GIJJJJJJGII
@107023/1
tgctgggcctcttgtatgcgaaggtgttgaggcgcttgtggtggtgcacg
+107023/1
CCCFFFFFHHHGHJJJGGIIEEFHGHFHGGHJGIJIIIJGJHCGIIJJJH
@3233306/1
atctgattgtgctgttgtggaactgcttcacctgtggccggcggcacgca
+3233306/1
CCCFFFFFHHHHHJIJJHIJJJJJIJJJJJJJJJIJJJJJIJJJHFFDDD
@7289723/1
gccagatgccaaagttcttgatcttcactgggctcttctctgggatttcc
+7289723/1
CCCFFFFFHHHHHJHIJJJJJIJJJJJJJJJJJJJJJJJJJJJJGIJJJJ
@5747141/1
gcacgcgcttgggcagagggaatctgattgtgctgttgtggaactgcttc
+5747141/1
@@@DDFFFHGHAFGGIGGIJD8DBGIAHIHFDDGHDHFFHHIGBCGAGH@
@7290216/1
gtgctgggcctcttgtatgcgaaggtgttgaggcgcttgtggtggtgcac
+7290216/1
CBCFFFFFGHHHHJJGJJJJJJJJJCGGHIIJJIJJJJJIJJJJJGIJJJ
@107606/1
gcaagaagtaccagaaacgggacttagccacaatctggtctggagagaag
+107606/1
@@@DDDD?FHHBABHGBEBE<?CDF9C@CEBDDF;DAB0:?FF@F?BG;D
@2672997/1
gggctctgtgcctggctcccatgtcacggtagcactgagtgacggcacct
+2672997/1
@@@DDFFFHDFHHEDE@FHGIIGIIIGHHFHEAHIIGIJJJCG?FF@HGG
@107926/1
cggcacctccgacactgaggtcacggtactcgcggtacatgttgtgtaca
+107926/1
CCCFFFFFHHHHHJJJJJJJIIJJJJHHIJJJJJJIIJJJJHJJJJHHH?
@5747732/1
gacgatttcaccagtggtcttcttgaacttcttcaattgacgcaagaagt
+5747732/1
CCCFFFFFHHHHHBGHIJIIIIGICHIJIJJJIIIIIIIJIJJJGIJED9
@108443/1
gatggagtgagcacgggctctgtgcctggctcccatgtcacggtagcact
+108443/1
CCCFFFFDHHHHHJJJJJJJJJJIJJJJJJJJJJJJJJJJJJJHIJJJJJ
@2168498/1
tatagatgtcggtggcgcacagggcacgcttgcgcatgacatctatacat
+2168498/1
CCCFFFDFFFFHFIIBHFIIGGCIGFDEDDFIHIIEHEGIHIIIGHIGHH
@5748246/1
gcaagaagtaccagaaacgggacttagccacaatctggtctggagagaag
+5748246/1
CCCFFFFFDHHHHJJJJJJJJJJJJJJJJJJJJJJJJJIJJJJJJJJJJI
@7291597/1
cagccagatgccaaagttcttgatcttcactgggctcttctctgggattt
+7291597/1
CCCFFFFFHHHHHIJJIIJJJJJJJJJJGIJJJJJJJJJJJJJJJIJJJJ
@7291620/1
gtcacggtagcactgagtgacggcacctccgacactgaggtcacggtact
+7291620/1
@@@DDADFDADBBBGHBGACDE@EEIIIGHG@G@DHF@CCFGGIGECEBC
@3234637/1
ggcagagggaatctgattgtgctgttgtggaactgcttcacctgtggccg
+3234637/1
CCCFFFFFHHGHHJJIJJJJJJJJIIJIJIJJJJJJJJJJJJIIIJJIJI
@3234808/1
tggaactgcttcacctgtggccggcggcacgcagacgccttgatgacctc
+3234808/1
CCCFFFFFHHHHHJJJJJJJJJJJJJJJJJJJHHFFFDDEDDDDDEDDDD
@2168944/1
cgcaagaagtaccagaaacgggacttagccacaatctggtctggagagaa
+2168944/1
@?@BDDDAD:<ABFD?CFEDEBFBHEGHCGHHEGIHII@BDGFGIHFHIE
@2169026/1
gccagatgccaaagttcttgatcttcactgggctcttctctgggatttcc
+2169026/1
@;?DDDDEDBHHDFCGGIGBEHIEGIIIGH>CHHHGIIII@HBGEGIIIH
@1140356/1
agcatacataataaaattagaggaagtaggtgctgggcctcttgtatgcg
+1140356/1
CCCFFFFDHHHHFJJJJIJJJJJJIJHHIJHGHIIGHIJJJJJIHIJJII
@1140371/1
gctgggcctcttgtatgcgaaggtgttgaggcgcttgtggtggtgcacgc
+1140371/1
@@@FFBBDFHHDFIGHGIGGHGIGEIGGHEGGGJJIIIIIHIEHGHIJJG
@109787/1
gtggaactgcttcacctgtggccggcggcacgcagacgccttgatgacct
+109787/1
@CCBDFDFHHGFHJGGHEHIIGHHIIIGEHEHGFFFFEBDBDDDDDD>CA
@2169380/1
gcacgcgcttgggcagagggaatctgattgtgctgttgtggaactgcttc
+2169380/1
@CCFFFFFDF;FAGGBHHIEAGEGICEGHBBBFE@FHC?;;9CHC=FCGG
@3235601/1
atgtcacggtagcactgagtgacggcacctccgacactgaggtcacggta
+3235601/1
BCCDFFDFFHHHGGIJJJJFHGIIIGIIIIIIGHGIIJJIJJ@FGGIGEH
@7292647/1
aataaaattagaggaagtaggtgctgggcctcttgtatgcgaaggtgttg
+7292647/1
@@@FBDDFDHHFHIHHGIJJJJFEIIIJGCHIJJJCBGIGG?@GGDD?DH
@3698689/1
gtggattttaatgttattattacagcatacataataaaattagaggaagt
+3698689/1
BBBFFFFFHHHHHIJJJJJJJJJJJJJJJJJJJJJJJJJJJJJJJJJJJG
@3235879/1
cttagccacaatctggtctggagagaagatcctcatcttgtatagaggag
+3235879/1
CCCFFFFFHHHHHJJIHHJJJJJJIJJJJJJIIIJJJJJJIJJJJIJJIJ
@2169581/1
agcgagactcataacgcagccagatgccaaagttcttgatcttcactggg
+2169581/1
CCCFFFFFHHHHHJJJJJJIJJJJJJJJJJJJIJJJJJJJJJJJIJJIJJ
@3235982/1
cattaggaccgtcattgaacaatctcgtatgatgccgtttctgtaccaat
+3235982/1
CCCFFFFFHHHHHJJJJIJJJJJJJJJGHIJJJJJJJJJJJJJIJJJJJJ
@7293144/1
ggatctgagaatggtttagattcacaattttgtccgctggacaatggttt
+7293144/1
CCCFFFFFHHHHHJHHIIICIIIJJJJJJJJJJJIJJJJIIIIGHIIDFH
@3698830/1
ggatggagtgagcacgggctctgtgcctggctcccatgtcacggtagcac
+3698830/1
CC@FFDFB2<BFHEFGGGBHAGEFHCEBHGGICHDFHG?DBFGA7=AGGI
@7293646/1
atgtcacggtagcactgagtgacggcacctccgacactgaggtcacggta
+7293646/1
CCCFFFFFHHHHHJJJJJJHIJJJJJIJIHJJJIJJJJJIJJJJJJJJHH
@6312989/1
gtcttcttgaacttcttcaattgacgcaagaagtaccagaaacgggactt
+6312989/1
BC@FFFFFHHHHHIIJJJJJJJJJJJJJIJJIJHIIIIJIJJJJIJJJJJ
@6313197/1
ggatggagtgagcacgggctctgtgcctggctcccatgtcacggtagcac
+6313197/1
?<;B?1B?=CCFFDH6EAEEFGA?FGEG>=FEDEBDGF99DEGE7CFGII
@1141683/1
cccatgtcacggtagcactgagtgacggcacctccgacactgaggtcacg
+1141683/1
@@@?D?ABCDDD:<C3?FGI@E<CAFG<AFGFGIFDGA:;=<;;@FEFEE
@1666413/1
acacaatggtgaactggcgttcatgcggcaaacgcctattaacattatca
+1666413/1
@@@DDDDA>FHDFHB?GBE<@AC?FCCFHBAD?DAFB@=8FHGFHD@HDE
@1666436/1
atctgattgtgctgttgtggaactgcttcacctgtggccggcggcacgca
+1666436/1
1?@D=>B===AAAE2<:CFCFHCGFDE99FA<CBEG@B;??D?8=>4=/9
@4258195/1
gttgtggaactgcttcacctgtggccggcggcacgcagacgccttga
+4258195/1
@@@DDAADAHDDBBGH>A<A<<CF;<@@CG@BB@EBEE96<8353:3
@6313628/1
gctgcagatgactgtgcatccttgctagtaagtcctgagccatagcaaac
+6313628/1
B@@FDFFDHHHFFIFHIJIJJJJJIJJJJGGHIIJJJJJJJJIGIHJIJJ
@7294652/1
attcgctctagcacgtagttctcagcttccctgcaaagttaaccatcttg
+7294652/1
@@@DDDDDDCCFHDHFAGHIGGHEHDBDHIGICCH>F@?BFCGEBHGIDG
@6313731/1
agaagtaccagaaacgggacttagccacaatct
+6313731/1
CCCFFDFFHHHHHJJJJJJJJJJJJJJIJIJJJ
@2170816/1
ggtacatgttgtgtacacctgagcgagactcataacgcagccagatgcca
+2170816/1
@@BFFFFFHHHHHJJJAAACGHIJJIJJJJIJJJJJJJJJJJJJJJJJJJ
@1666704/1
cccgcgacttcgttcgcgtggaatagtgacttccggcaaatttttggttt
+1666704/1
CCCFFFFFHHHHHJIJJJDHIJJJJJBGIJHJIJIJJJJHHHHHHFFACE
@6314016/1
ccttcttagagcgtcccgtacccatagcaacaagatcagcgactgtcaca
+6314016/1
CCCFFFFFGFGHHGHIJJGIJIJJFJJGJIJGJJGJGGGJJGIJJIJJJG
@6314116/1
gccgtttctgtaccaataggaacaatacttcgggcttattctgcatacct
+6314116/1
@@@FFFDDFHFHHGEIHGGGIIIIJJEIJJGGIIGIGHIGJEHGIIJJJI
@110566/1
gcctcttgtatgcgaaggtgttgaggcgcttgtggtggtgcacgcgcttg
+110566/1
CCCFFFFFFFHHHJIIJJFGEHIJJJIIJIJJHIJIGIHIJJJJJJHFFD
@3699047/1
gtggaactgcttcacctgtggccggcggcacgcagacgccttgatgacct
+3699047/1
C@CFFFFFHHHHHJJJJJJJJJJJJJJJJIGGIHHFFFCDDDDCDDEDDD
@3699140/1
ctggagagaagatcctcatcttgtatagaggaggcttgggctcgctctcc
+3699140/1
@@@FDFDFFBHDFHIIJHIHEHGEEFCHAHEFEGHGGGGGEICA@;BGD@
@2675202/1
gacgcaagaagtaccagaaacgggacttagccacaatctggtctggagag
+2675202/1
CCCFFFFFFHHCFHHIIJJIJIIJIHHHGIIIJIGHIJJJJFHIJIJJGH
@5748890/1
gatgtcatgcgcaagcgtgccctgtgcgccaccgacatctatagatgcca
+5748890/1
?1:A?B:=AC:C::EDEIF>FIE>??CDDDD:DD<A@;ACECACA@CEEE
@2675370/1
tagcacgtagttctcagcttccctg
+2675370/1
???DDDD:::2:<CBCECFFF<ACA
@3699489/1
cagcatacataataaaattagaggaagtaggtgctgggcctcttgtatgc
+3699489/1
CCCFFFFFHGGHHJJJJJJJJJJIJJJGHIJIIIIJIJGIJJJJJIJJJG
@3699492/1
ctgttgtggaactgcttcacctgtg
+3699492/1
@@@AAA=BAFA?F?C@FAIH@3:3<
@2675404/1
acagcatacataataaaattagaggaagtaggtgctgggcctcttgtatg
+2675404/1
C@CFFFFFGFHGHGIIGIIIGIFHDGGHFHBCHGIJEDFGIIJIIIDHII
@5748989/1
ggtgcacgcgcttgggcagagggaatctgattgtgctgttgtggaactgc
+5748989/1
@@?DFFFDAFHHHJJIJIJGGIJEGEHGIHGHGFGHGIDHGGHIIGCHCE
@111288/1
atacataataaaattagaggaagtaggtgctgggcctcttgtatgcgaag
+111288/1
@@@DFFFFHHHHHIIJJJJIIIIJJJIEFHIJJJJJJJJJJHHIJJIIJJ
@4259964/1
agcatacataataaaattagaggaagta
+4259964/1
=@??4:AB?F::DFB?AF<?:ABG@:C<
@3699948/1
gctgggcctcttgtatgcgaaggtgttgaggcgcttgtggtggtgcacgc
+3699948/1
CCCFFFFFHHHHHHIIJIJIIII?EEGIIGIGIJIGIGIJIJJJJIJIIH
@5270801/1
caaagcattctgggctgcagatgactgtgcatccttgctagtaagtcctg
+5270801/1
CCCFFFFFHHHHHJJJJJJJJJJJJJJJJJJJJJJJJJJJJHIJJHIJJI
@5749904/1
ggtgctgggcctcttgtatgcgaaggtgttgaggcgcttgtggtgg
+5749904/1
@@=ABA;D;BFHF>CAGBFGEF?@C?1@:???DB;?FFGBBB78;@
@6836482/1
cagggatcttgccgtcattgcagacggtgtgg
+6836482/1
@<@FDFADDFHFDHGHGECGIIGBFBDCG0?D
@1143495/1
gttgtggaactgcttcacctgtggccggcggcacgcagacgccttgatga
+1143495/1
CCCFFFFDFFGDHJJJJJIJGFHJEDHIGDBGGGFF?DDCDB8ABDDCCD
@6836520/1
gctgtctgtacattgaaaataaaaataaaaaaatagcaggggttattgtt
+6836520/1
@@@DDDDADFFDHGB<EBGH>CHI?CEFAHGIEDHH49<BAA7:@F@CDH
@1143523/1
cggtggcgcacagggcacgcttgcgcatgacatctatacatgccattggc
+1143523/1
@@C=BADDHFHHFIIIIGIIE@DGGDBFGAGHGIIFHIIG=FHIIIGCGG
@3700393/1
agggaatctgattgtgctgttgtggaactgcttcacctgtggccggcggc
+3700393/1
CCCFFFFFHHHHHJJJJJJJJJJJJJJJJJJJJJJJJJJJJJJJJJIJHF
@5271362/1
gggcacagttcctcgacgagcaagtagttcttgaagcacagacacaggtg
+5271362/1
@@@DDFFFCFBHFIIGIIGI>GBGHGIIHIIIEGIEGGHIIIIIIIGF=F
@3236919/1
ccacaatctggtctggagagaagatcctcatcttgtatagaggaggcttg
+3236919/1
CCCFFFDFHHHFFHIJJJJJJJIIHHIHIJIIHGJGGIJJJJJJJJIHHD
@3236958/1
gcgaaggtgttgaggcgcttgtggtggtgcacgcgcttgggcagagggaa
+3236958/1
BCCFFFFAFFHHHJJJJJJJIIJJGIJGGGIJJIJJJJJJHHHFFFFDDE
@5271684/1
agccagatgccaaagttcttgatcttcactgggctcttctctgggatttc
+5271684/1
@@@FFFDFHGHHGGJHIIJJJIJJIJJJIJJGGIJJJJJJJJIJIIGJJI
@5272142/1
agaggaagtaggtgctgggcctcttgtatgcgaaggtgttgaggcgcttg
+5272142/1
CCCFFFFFHFHGBGIJJJIIJJJJJJGIJIJJJJJJ?DDGIHIIJJJJJC
@3701278/1
tcctaacccgtttctttgtccctgggtaaggtatttcaggatcgtcacga
+3701278/1
CCCFFFFFHHHHHJJJJIJJJJJJJJGIIJJEHIIJJJJJIIJJJJJJJJ
@4729465/1
ctcccatgtcacggtagcactgagtgacggcacctccgacactgaggtca
+4729465/1
?@@DDDDDAFFFFIAAEEHIC>F3<ACDFIEFBGFGIIFF@FIFEIICCE
@5751725/1
gcatacataataaaattagaggaagtaggtgctgggcctcttgtatgcga
+5751725/1
CCCFFFFFGGHHFGIIGJJJJJGJIEHIIHGHIJIIIGJJJJJHIGIIJH
@6837834/1
gtcaaatagttgcggagattaatggtataagcatagaatgttcgacgtga
+6837834/1
CCCFFFFFGHHHHJJHIIGHJJJJJEBFHJIIIJJJJJIIDHIIJJGAHI
@1667285/1
ctcataacgcagccagatgccaaagttcttgatcttcactgggctcttct
+1667285/1
CCCFFFFFHFHFHJJJGJIJJJIJJIIJJJJJJJJJJJJJJIIIJIJJJJ
@3238632/1
gacgcttagcaagtttcttagacttgccagttcccacttcacgacgcttc
+3238632/1
@@CFFD=DD>DDDDEGIIICHGGGHEHG@HGIIIHHIIIIGGIFGEIGDG
@5752344/1
cctgagcgagactcttaacgcagccagatgccaaagttcttgatcttcac
+5752344/1
CCCFFFFFHHGHHJIJJJJJJJJJJJJJJJJJJJJJIJJJJJJJJJJJJJ
@6838234/1
aatctgattgtgctgttgtggaactgcttcacctgtggccggcggcacgc
+6838234/1
CCCFFFFFHHHHHJJHIJHJJJJJJJJJJJJJJJJJJJJJJJJJJHFDDD
@3239129/1
gaggcgcttgtggtggtgcacgcgcttgggcagagggaatctgattgtgc
+3239129/1
CCCFFFFFHHFHGHGHIIJJJJJJJJJJJJJJJIJJJIJHHHHHHFFDEF
@658090/1
ccacaatctggtctggggaaaagatcctcatcttgtatagaggaggcttg
+658090/1
CC@FFFFFHHHFHHIEGGJJDDHGIIJIIHHIJEEHGGIHJGGBF>HIGG
@1667918/1
cttcacctgtggccggcggcacgcagacgccttgatgacctccactttga
+1667918/1
C@CFFFFFD:AFHIJJJJJJJIGIIJIJGGFFFEDECEEEDDDDDDDDDD
@1667973/1
cacaatctggtctggagagaagatcctcatcttgtatag
+1667973/1
@?;=D;B=4CFFFEE?F3CEDGEHD@EHEHFFIBEA4?9
@658178/1
gtcacggtagcactgagtgacggcacctccgacactgaggtcacggtact
+658178/1
CCCFDFFBDFHHHGHGGFGIIIIFIJGGHGIHEIIIJHGIFHGFHICEHE
@1668108/1
tcataatcttcagatactccaaagcattctgggctgcagatgactgtgca
+1668108/1
@CCDFFFFHHHHHJJIGIJIIGJIJJJJJIJJJIGJJIJFGGEHCGHIII
@6838748/1
gcagggaattggtagcaacttgaatgtgagtttttatcggaagccaatct
+6838748/1
CCCFFFFFHHHHFIJJJJJJJJIJJJHIJJFIIJJJJJJJJJJJJJJJJJ
@1668148/1
gaggaagtaggtgctgggcctcttgtatgcgaaggtgttgaggcgcttgt
+1668148/1
CCCFFFFDHHHFHIJJIJJIJJJJJJIJJJJHIIJBGGGIJJJJIJJJJH
@6838822/1
gtcacggtactcgcggtacatgttgtgtacacctgagcgagactcataac
+6838822/1
CCCFFFFDFHHHHJJIHGIJIHGIJIIHIJ::?DFGIIJIJIJJJJJIJG
@7295067/1
ggattttaatgttattattacagcatacataataaaattagaggaagtag
+7295067/1
@@@ADDDFF<FHFHIGGBG@EHHGIEGEGHCFHGFHIIIIGHHFGIIBGI
@7295102/1
ggtgcacgcgcttgggcagagggaatctgattgtgctgttgtggaactgc
+7295102/1
=?=DDDDDH>DHFEHIIIIIGGEEEHIIIEHHHIEHGIHIHHGIIFGIGI
@6314954/1
ggcctcttgtatgcgaaggtgttgaggcgcttgtggtggtgcacgcgctt
+6314954/1
BCCFFFFFHHGHHJJJIJJAFFHIJJJIJJJJJHIJHJJHHIJJJJHHFD
@111954/1
ctggagagaagatcctcatcttgtatagaggaggcttgggctcgctctcc
+111954/1
CCCFFFFFHHHHHJJJJJJJJJJIJJJJJJJHIJJJJGHJIIJJJJJIJJ
@4260437/1
cagatgccaaagttcttgatcttcact
+4260437/1
?;@DD8DDA?<A2<<:EGIE@<?FH?<
@7295332/1
ggcgcgtttacattaggtcggtcaccgaaggcggcggccgcattcggttt
+7295332/1
CCCFFFFFHHHGHJJJJJJJIGHHJGEIGGIEIJF<@BDDDDDBDEB27@
@7295371/1
gtcttcttgaacttcttcaattgacgcaagaagtaccagaaacgggactt
+7295371/1
CCCFFFFFHDHGDHIHIHIJJJJJJJJJJJJJJ?FHJJIJJIJJJJJJJG
@1668604/1
ccacaatctggtctggagagaagatcctcatcttgtatagaggaggcttg
+1668604/1
@@@FFFFFHHGCFHIIIIAHIGIIIIIIIIIIIIIHIIIIIHHFHGGHH@
@658843/1
ggcatctatagatgtcggtggcgcacagggcacgcttgcgcatgacatct
+658843/1
CCCFFFFFHHHHGIIIGIHJJGIJIJJJIJIIJJJJJJIJIIIIIIIIHH
@4260786/1
ggtcacggtactcgcggtacatgttgtgtacacctgagcgagactcataa
+4260786/1
CCBFFFFFFHHHHJJIJIJJJJJHJJJJIII:99BFGIJJHJJJJJJJJJ
@4261222/1
gcttcacctgtggccggcggcacgcagacgccttgatgacctccactttg
+4261222/1
@CCFFFFFHHHHBGHIJJIBHIIIIJIGHHHFFDEDECCCDDCDDCCDDC
@7296184/1
ggatggagtgagcacgggctctgtgcctggctcccatgtcacggtagcac
+7296184/1
@<@DD?EF?DCDFEHIGGGIIIIHGDHIIIIGHIIIEIHFHGG@<CEIGG
@6315956/1
ggatggagtgagcacgggctctgtgcctggctcccatgtcacggtagcac
+6315956/1
@@@FFFFFBC?FFBHFGEIIIIIFEHIIIGIGIIIGIHFGGGIIHIICHI
@1144251/1
cgtagttctcagcttccctgcaaagttaaccatcttgtattcaaaagaaa
+1144251/1
@@@A??A8FHDHFHDGHADGAG>A:?@H4F?DGGGHB99?:?<<??DHBB
@112735/1
caccacagttccagtctcaggcacattgccattagtagactgatcagccg
+112735/1
CCCFFFFFFHHHGJHIIJJJJJJJJIJJJJJJJJIHGIJHIJJJIJJJJJ
@112884/1
gccagttataaagcatagcccgaagtgctattggcacacaggcataatgc
+112884/1
CCCFFFFFHHHHHJJJJJJJJJJJJGIJJJJJJJJIJJJJJJJJJJJJJJ
@6316453/1
tgtcacggtagcactgagtgacggcacctccgacactgaggtcacggtac
+6316453/1
BC@FFFFFHHHHHJJJJJHIIJJJJJJJJJJJGHHIGIHHIHHJJJJJJH
@3701455/1
gtacagttagaaatgttacaacctctatactttgcattaaaataatgccc
+3701455/1
CCCFFFFFHHHHHJJIJJJJJJJJJJJJJJJJJJJJJJJJJJIJJIJJJJ
@113267/1
cgcgcttgggcagagggaatctgattgtgctgttgtggaactgcttcacc
+113267/1
CC@FFFFFGHHGFGIIJHIIJJIEIJJGGGHIJJIJJJGGIIIIIIJJJI
@1144794/1
tctggagagaagatcctcatcttgtatagaggaggcttgggctcgctctc
+1144794/1
CCCFFFFFGHGHBGIJJJIJJJJJHHIJJGGIGIJIIJ6B@DGIEGIGIE
@1144799/1
ggatggagtgagcacgggctctgtgcctggctcccatgtcacggtagcac
+1144799/1
CCCFFFFFFHHH<GIJJJJJJJJJJJJJJJJJJJJJJJJJJJJJHHJDGI
@113327/1
gtcataatcttcagatactccaaagcattctgggctgcagatgactgtgc
+113327/1
CC@FFFFFHHHHHJJJIIJJJJJJJJGIJJJJIJJJJJJJJJJJIJJGIG
@2171225/1
gcttgggcagagggaatctgattgtgctgttgtggaactgcttcacctgt
+2171225/1
CCCFFFFFHG1CFHGHGGIJJJJJJJJJJJJJJJHIJJJJJJEIJDHJJH
@2171351/1
gtcttcttgaacttcttcaattgacgcaagaagtaccagaaacgg
+2171351/1
@<@DDDDDHHF?FFAGCB?FHGE4CFBHGDGCB:C:??F@FDF@6
@7297582/1
gcaagaagtaccagaaacgggacttagccacaatctggtctggagagaag
+7297582/1
CCCDFFFFFFHHHGGIJJJJGIIGEHJICGGIIIIJJJJIGIGHGGIEDD
@1145175/1
cataacgcagccagatgccaaagttcttgatcttcactg
+1145175/1
@?@BD?:DF?A;;CFBGB>DE;EC@DFFE@DFFFE>BEB
@2676051/1
cggaaggtgggttcgtgaatcatgccctcaatctgcaccagttcatattt
+2676051/1
CCCFFFFDFHHHHJJJJJJJJJJJJJJJJJJJJJJJJJJJJJJJJJJJJJ
@1145258/1
ctgggcctcttgtatgcgaaggtgttgaggcgcttgtggtggtgcacgcg
+1145258/1
BBCFFFFFHHHHHJJJJJJIJJFFIIJJJJJJJJJJJJJHJJGHIJJJHG
@2171713/1
cggtaagtttgtcgagtagagccttagctgcggaatgcttagcttccttc
+2171713/1
B@CDDFFAFHHFHIJJGHIJJJJJIJJJJJJJJIJGIJJJIIJGGIIIJI
@6317466/1
agaggaagtaggtgctgggcctcttgtatgcgaaggtgttgaggcgcttg
+6317466/1
CCCFFDFFHHGHHIIIJIIIJJJIJJGIIIJJEGHI?DGHIGHIEIIIJJ
@2676300/1
gtggattttaatgttattattacagcatacataataaaattagaggaagt
+2676300/1
@?@DBDDDHHHBAEHGIIEGIJIGCEHGIIIJIIEEFHEGIIICHFFFGF
@6317844/1
gaggcgcttgtggtggtgcacgcgcttgggcagagggaatctgattgtgc
+6317844/1
CCCFFFFFHHHHH?FGCGGIJJIJJJJJIJIIJJJJJ@GEHHHHHFFFFF
@7298354/1
cgcaagaagtaccagaaacgggacttagccacaatctggtctggag
+7298354/1
@<;DDDDDBADBD@FDHIGGEGIII@AFC9DHHCAGIAGDBGHG9B
@2676579/1
ctcatcttgtatagaggaggcttgggctcgctctccgaagggagcttgcg
+2676579/1
CCCFFFFFHHGHHIJJJIJJJJJFIJGIJJIGHGHIGGHIJJGGIIIGGI
@3241003/1
gcaagaattgcacaaagttgaagtccttgttgttaagaggtgttacctgc
+3241003/1
CCCFFFFFHHFGHIHJJGHIJGHHHIHJIHIIIJIJJGIJCHGHIJJJJJ
@1145837/1
cgcaagaagtaccagaaacgggacttagccacaatctggtctggagagaa
+1145837/1
CCCFFFFFHHHHHJJJJJJJJIIIJGJIJJJIIJJIJJJHIJJJGIIIII
@3241157/1
gcatacataataaaattagaggaagtagg
+3241157/1
@@@DDDDDCDD?:<A<C?A4<9<<A<A?<
@1145993/1
cctcgggttggaatgattctggtgggttgtcctgcagagcttgccacatc
+1145993/1
@CCFFFFDHHHFHJJJJJIJJICHGIFHHHIIJJJJJJJJJJJIJJJIJJ
@6839122/1
gcttcacctgtggccggcggcacgcagacgccttgatgacctccactttg
+6839122/1
?1???DD?H3D<:<CFB<G<:FABGGHBHEHED>>C@ACCCCCBCC:@AC
@5274975/1
gcaagaagtaccagaaacgggacttagccacaatctggtctggagagaag
+5274975/1
BB@DFDDFDFHHHJJJJJJJIIJIGIICHHIJIIJIJGGDHIGBGAHIGG
@5275100/1
gactcataacgcagccagatgccaaagttcttgatcttcactgggctctt
+5275100/1
CCCFFFFFHHHHGIIIJJIIJGIJGEGGHIIJGAHGIGGDGIGBGDGIJJ
@6318427/1
cacagttccagtctcaggcacattg
+6318427/1
@1??D2ADFFFAAA<C<<<FGIBC?
@3241540/1
cagtggtcttcttgaacttcttcaattgacgcaagaagtaccagaaacgg
+3241540/1
CCCFFFFFHHHHHIJJJIJJJJJIJJJHHIIJGGGIJIDGGHIJJJIIJG
@6839324/1
gaggcgcttgtggtggtgcacgcgcttgggcagagggaatctgattgtgc
+6839324/1
CCCFFFFFHHHHHIJJHIJJJJJJJJJJJJJJJJJJJIJHHHHHHFFFFF
@6839438/1
attgacgcaagaagtaccagaaacgggacttagccacaatctggtctgga
+6839438/1
CCCFFFFFFHHFFGACDGFHHEGGGGGGEDDHIGIIHBHIGIGEHEHGE>
@4264050/1
catacataataaaattagaggaagtaggtgctgggcctcttgtatgcgaa
+4264050/1
CCCFFFFFHHHHHJIJIJIJJJJJGIJJIIIJJJJJJJJJJJJJJJJJJI
@7812821/1
ggtgttgaggcgcttgtggtggtgcacgcgcttgggcagagggaatctga
+7812821/1
B@BDDDFFHHGHHJJJJJJHJJJJJJJJJJJJJJIJJJJIHHHFFFFFEC
@2677323/1
ctcgaatagtcttttctaacttgaacagtgcgatgttttacaagggcagg
+2677323/1
CCCFFFFFHHHHHJJJJJJJJJJJJJJJIIJJJJJHHJJJIJJJJJJIJJ
@3242021/1
cgcaagaagtaccagaaacgggacttagccacaatctggtctggagagaa
+3242021/1
@@@DD@?;A2AACFFGEGIIEFHIGCEGCFGBB?DFCHIGGAGG?B9BB;
@6839729/1
ctccgccctcttcctcgggttggaatgattctggtgggttgtcctgc
+6839729/1
CCCFFFFFHFHHHIIGEGGGIIIIGGIGJJJJEIDGIIBFHHIJJIJ
@5275823/1
gggttgtcctgcagagcttgccacatcttgtaagcagcctgacgcttagc
+5275823/1
@CCDFFFFHHHHHJJJIJJJIJIJIJJJJJIJJJJJJFIJJIJJJJIJJE
@1669575/1
gcggtacatgttgtgtacacctgagcgagactcataacgcagccagatgc
+1669575/1
?BCFDDDEHHFHHHIHHG<<AGHFHHJIJIHJIJJIIJJJJIIJIJGIJG
@7298888/1
ccgacactgaggtcacggtactcgcggtacatgttgtgtacacctgagcg
+7298888/1
@@?DA?@DCBF=FHB9@FDEF>@GI6?:?FHIIFGHHIBCE888=DAEAE
@4264537/1
gtggtgcacgcgcttgggcagagggaatctgattgtgctgttgtggaact
+4264537/1
CCCFFFFFHHHHHJJIJJJIJIJJJJJJJJJJJJJJJJJJJJJJJJJJJJ
@7813256/1
tggctcccatgtcacggtagcactgagtgacggcacctccgacactgagg
+7813256/1
@??DDFDFHHGFHGIIJHCHHIJJJJJEHEHIHIJJGGHHGIGIJIIGHJ
@5276078/1
gcaatgttggagcttggtacaaagcaaaggtcgggcagttcgtcaacaag
+5276078/1
@@<D?BDBCFF>?GFHEEHDAHEGE@9A@F:?EG>FGGGEHBFCHGIIII
@1669809/1
agggaatctgattgtgctgttgtggaactgcttcacctgt
+1669809/1
1=?D7;DBF?4AC>AB4CEIFBGFEEEFFEEFEFCE?@CC
@5276120/1
gtacacctgagcgagactcataacgcagccagatgccaaagttcttgatc
+5276120/1
::?DABDDFHHHH<FGIIIJJIIJGHDGGGGGJCEHHIGCGBFGHIGIGG
@6840116/1
gaggaagtaggtgctgggcctcttgtatgcgaaggtgttgaggcgcttgt
+6840116/1
CCCFFFFFHHHHHIJJJJJJJJJJJIJJJJJHIIJFGGHIIJJIJJJJJG
@6319587/1
ggtgctgggcctcttgtatgcgaaggtgttgaggcgcttgtggtggtgca
+6319587/1
@<@DFDFFHHHGDHHICGIDCHFFE>1?EGGECHHIIIGG=B==@C;@A=
@6840348/1
ccgccatgccatgtaccacgcctgggatgccacccggcaccactcccggg
+6840348/1
CCCFFFFDDHDHHIIJIJGIJJJJJJJJJGGHJJJEIJIIJJJJJJJJJH
@6319647/1
cttggttcgtcttttgaagattctgatattgatagttttttcattccctg
+6319647/1
CCCFFFFFHHHHHJJJHIJHIJJJJIJIGJJJJJJHJJJJJJIJJJJJJI
@7299397/1
cgcctattaacattatcatcgttctcagcatggtaagaaggtggcggcca
+7299397/1
CCCFFFFFHHHGHJJJJJJJJHIJJJJJIIIJJGGGJJJIJGIGIHIIGI
@4731324/1
cacctgtggccggcggcacgcagacgccttgatgacctccactttgatga
+4731324/1
?<=D;B2A;<:CFEGIF<?:FAFEF>=EE6BBD;@BC>A?=?BB>;>@AA
@6840463/1
ctttgtataccttcaggtgatcgaacatcatgtcttcaaactccactatc
+6840463/1
@CCDDBDDDBHDFH@FEICGEHGGGHGGGHGIIIIIIIIIIIIIIIIIIG
@7299434/1
ctcatctcttgcagtttggcctctttcgcagccaacttctggcgctcctt
+7299434/1
CCCFFFFFHHHHHJJJJIJJJJJJJJJJJJJJJJJJJJJJJIIJJJJJJJ
@6319835/1
cacggtagcactgagtgacggcacctccgacactgaggtcacggtactcg
+6319835/1
CCCFFFFFHHHHHJJHIJJJIJJJJJJJJJJJJJJJJJIJJJJJHIJJJH
@4265320/1
cgtagggtaagacacggatctcatacaccgtgaatataagtggcaaaggt
+4265320/1
@@@DDFF:CDHFHGIIIAHAHGHIIGGIGGGGIIIIIGIIFGIIIGIIG8
@5754633/1
gccacaatctggtctggagagaagatcctcatcttgtatagaggaggctt
+5754633/1
@7@DDABD>DA>AEGE;EB3E?;@>FBCHCGGIGHFFHB<BFB;DAGGFB
@6320181/1
cagcatacataataaaattagaggaagtaggtgctgggcctcttgtatgc
+6320181/1
CCCFFFFFHHHGHJJJJIIJIGIIJJJIICHFHGFIJIIIJJIIJGHGIG
@4265531/1
tttctaacttgaacagtgcgatgttttacaagggcaggttgaactcacac
+4265531/1
CCCFFFFFHHHHHJJJHIJJJJJJJJJJJJJJJJJJJJIJJJJJJJJJJJ
@5754852/1
cttcaattgacgcaagaagtaccagaaacgggacttagccacaatctggt
+5754852/1
@@@FFFFFDFHHGIBHIICAC@HIG>FGHDGHBBGIIIJIIJIIJGEEHF
@6320343/1
gccagatgccaaagttcttgatcttcactgggctct
+6320343/1
@@<D=DDD8<D?DDFHB@FEII<BHABFH43C;C??
@114498/1
ctcgaatagtcttttctaacttgaacagtgcgatgttttacaagggcagg
+114498/1
CCCFFFFFHHHHHJJJJJJJJJJJJJJIHIJJJJIIJJJJJJIJJJJIIJ
@1670865/1
cctcaatctgcaccagttcatatttgggcacagttcctcgacgagcaagt
+1670865/1
CCCFFFFFHHHHHJJIIJJJJJJJJJJJJJJJJHGJJJJJIJJJJJJJJF
@5277283/1
cacctgtggccggcggcacgcagacgccttgatgacctccactttgatg
+5277283/1
=;;BBD?DF?DFF:FGEF6FBFIAEBBEFDDD@BBC@BC5=?ABBBBBB
@6320447/1
gactcataacgcagccagatgccaaagttcttgatcttcactgggctctt
+6320447/1
@CCFFFFFHHHHGGIGEGEHDHIIGGIFGGGIIGHGBFHHHI<2DEHIII
@660424/1
ccgacactgaggtcacggtactcgcggtacatgttgtgtacacctgagcg
+660424/1
CCCFFFFFHHHHHJJJJJJJJJJJJJJIJJJJJJJJJJJIJ=>=FHIJJJ
@114658/1
gccagatgccaaagttcttgatcttcactgggctcttctctgggatttcc
+114658/1
CCCFFFFFHHHHHJGHJJJJJJJJJJJJJJIJJJJJJJJJJJJJIJJJJJ
@6320515/1
gtcacggtagcactgagtgacggcacctccgacactgaggtcacggtact
+6320515/1
@@CFFFFADFHGHJJIJFHIIIJJJJJJJJJJJJJGHHHIIGIJJIJFHH
@6320558/1
cagagggaatctgattgtgctgttgtggaactgcttcacctgtggccggc
+6320558/1
CCCFFFFFHHHHHJJJJIJJJJIJJJJJJJJJJJJJJJJIJJJJJJJJII
@7814638/1
ggaagtaggtgctgggcctcttgtatgcgaaggtgttgaggcgcttgtgg
+7814638/1
@@@FAFDB>DHFHHGEAFHIJGIBHEIGIA8?:1?DGGEDGBFGBGHHCG
@5277637/1
tctgtatctagctaaaagtagatgcaaatatctctgcctcagaaaaaggc
+5277637/1
CCCFFFFFHHHBFIJJJJJJJJJJIJJJJJJIJJJJIJJJJJJJJJJJIJ
@5277771/1
ctgttgtggaactgcttcacctgtggccggcggcacgcagacgccttgat
+5277771/1
@@@DDFFDGHFHHGGHGGGIGIHHEGIGHDGHI8BAEDFFDE?BBBDDD@
@660963/1
cagcatacataataaaattagaggaagtaggtgctgggcctcttgtatgc
+660963/1
CCCFFFFFHHHGHIJJJJJJJIJJIFJEHGEHIHGIGIIHIJJJJIIJIJ
@1146637/1
gccagatgccaaagttcttgatcttcactgggctcttctctgggatttcc
+1146637/1
@@@DDDDDHBDH3EACFHGGCBHHBHIIGHIIIIGGEGEHEDGGB<DGHI
@6321072/1
cttcaattgacgcaagaagtaccagaaacgggacttagccacaatctggt
+6321072/1
@@CFFFFFHDDAHIIIHGGAFHHGJJEHJIIGEHGIEGHIIIIJIIIIII
@1146677/1
ccagtggtcttcttgaacttcttcaattgacgcaagaagtaccagaaacg
+1146677/1
@@@DDD>D?AF?ADA?CFII@IHEG<FHEHGGGGGHDHABFEBBFHIIII
@5278256/1
cgcaagatagtgagacattcactttttagtcataatcttcagatactcca
+5278256/1
CCCFFFFFHHHHHIIIGIJJJJJJJJJJJJJJJJJJJJIJJJJJIJJJJJ
@5278393/1
gggaatctgattgtgctgttgtggaactgcttcacctgtggccggcggca
+5278393/1
@@@DFFDDFHHHHEEGHIIIIIHGHIIIIIIGFGDFFDGIGGIIIIIFFB
@115569/1
atacataataaaattagaggaagtaggtgctgggcctcttgtatgcgaag
+115569/1
@C@FFFDFHFHFHIJJJIIIGGIHGIJEFGII@HGHGIGIIFHGIJJJEH
@5278659/1
agatgccaaagttcttgatcttcactgggctcttctctgggatttccctg
+5278659/1
@@CFFFDBDFHHHGGGGGIHIIIIGIIDEHIGIJJIIJJJGBFHGGIBGH
@2172503/1
cgcgcttgggcagagggaatctgattgtgctgttgtggaactgcttcacc
+2172503/1
CCCFFFFFHHHHHJJJJJJJJJJJJJJIIJJJJIJJJJIJJJJJJJJJJJ
@5278950/1
acggtagcactgagtgacggcacctccgacactgaggtcacggtactcgc
+5278950/1
@CCFDDDFHHHHHJEHIIGJJJJJJJJJJJJJJJJJIIJJJIJIIIJJJH
@3242384/1
ttcatgttcatcacccagtcgcgcttggtcgtcttaccaccacccgcatt
+3242384/1
CCCFFFEFHHHHAHGIIJGIJIGIIIJJJIIGGHHIIGHIIGEGIII<AH
@5279102/1
cggcacctccgacactgaggtcacggtactcgcggtacatgttgtgtaca
+5279102/1
CCCFFDFFHHHHHJJJIJJJJIJJGJ=GHIIJJJJAFHIJJHJJJJHHH=
@3704011/1
acagcatacataataaaattagaggaagtaggtgctgggcctcttgtatg
+3704011/1
@CCFFFFFHHHHHJJJJJJJJJJJJIJIIJJJIIJJJJJJJJJJJJJJJJ
@2172899/1
tgacgcaagaagtaccagaaacgggacttagccacaatctggtctgg
+2172899/1
CCCFFFFFHHHHFIIJJJJJJJJJJJJJJJJJJJJJJJJJJJJJJJJ
@1147622/1
aaaagattggaagctagccgggcggatgtatggcagtagctaactcgtcc
+1147622/1
CCCFFFFFHHHHHJJJJJJJJJJJJHIJIJJJJJJJJHHHHHHFFFFFDD
@2173027/1
ggaactgcttcacctgtggccggcggcacgcagacgccttgatgacctcc
+2173027/1
@<;DDDB>FF>FFGGICCFHG@@?DGGBGEHGE>BDBA@@CCCCDCCCCB
@3243192/1
ccagtggtcttcttgaacttcttcaattgacgcaagaagtaccagaaacg
+3243192/1
CCCFFFFFGHHHHJJJJIJJIJJJIGHJIIJJJIHIIJI?FHJJIJIJJJ
@3704467/1
cttgggcagagggaatctgattgtgctgttgtggaactgcttcacctgtg
+3704467/1
CCCFFFFFHHHHHJJJJJJJJJJJJJJJJJJIJJJJJJJJJJJJJJJJIJ
@6322964/1
agcatacataataaaattagaggaagtaggtgctgggcctcttgtatgcg
+6322964/1
@@<DDDADDHFD?D<FGIIIGIEGEGECE@<CFGIIIGFII@HHGHIGII
@4268146/1
ctcatcttgtatagaggaggcttgggctcgctctccgaagggagcttgcg
+4268146/1
CCCFFFFFHHHHHJJJJJJJJJJHJJJIJJJJJJIJIIJJJJHIJJJJJJ
@4268163/1
gtgtacacctgagcgagactcataacgcagccagatgccaaagttcttga
+4268163/1
@?@DDD;==ACCFBFGHIGG>FHIGEGIII6:B@FGGHIGGEHBFBGGI@
@2173355/1
gtgctgggcctcttgtatgcgaaggtgttgaggcgcttgtggtggtgcac
+2173355/1
?@@ADBBB?FHHGIIDHGHIIB?CEGHIICIHGF@DG@FGDH@HH@DEHC
@6323043/1
gtgctgttgtggaactgcttcacctgtggccggcggcacgcagacgcctt
+6323043/1
@@@FFFDFHHFHGIIJJJJJJJJJJJIIJJJIIIJJJH>DFDDDBDDDDD
@3243456/1
ccctaatagagacgatttcaccagtggtcttcttgaacttcttcaattga
+3243456/1
CCCFFFFFHHHHHJIJJJJJJJJJIIIJJJJJJJIJIJJJJIIJJCIJJJ
@5280242/1
gtgttgaggcgcttgtggtggtgcacgcgcttgggcagagggaatctgat
+5280242/1
@@@DDB;DD=CFABECDB:E;1?ADFH:?FAAHHGGGG1@CB/?B@DEEE
@2678841/1
gacggcacctccgacactgaggtcacggtactcgcggtacatgttgtgta
+2678841/1
@C@FFFDFHHDFHGGHDHGAGIIIIIHEF@BGIHGAB;@BEHEHHHHFDD
@3704856/1
caccgacgacgacactgtacagttagaaatgttacaacctctatactttg
+3704856/1
CCCFFFFFHHHHHJJJJJJJJJIIJJJJJJJIJJJJJJJJJJJJJJJJJJ
@3243890/1
actctgcaatcctgcctcacatgattcatccacaaattccaacccttgcg
+3243890/1
CCCFFFFFHHHHHJJJJJJJJJJJJJJJJIJJJJIJJJJIJIJJJJJJJJ
@6841192/1
gcaccgacgacgacactgtacagttag
+6841192/1
???DDD<D@D@8880:DDEDB4900B9
@3243962/1
gtggtgcacgcgcttgggcagagggaatctgattgtgctgttgtggaact
+3243962/1
C@CFFFFFHHHGHJJJJJJJJGHIIFHIJIGHIIIIJJJIJJIJJJIGII
@3704973/1
atacataataaaattagaggaagtaggtgctgggcctcttgtatgcgaag
+3704973/1
CCCFFFFFHGHHHJJJJJJJIJJFHJJHIJJJJJJJJJJJIJJJJJJIII
@5280681/1
gtcgatatgtggatgtagctgccattatgtagactgttgtgttgaccaat
+5280681/1
@?@FDDFFHDHFBHGHFIIIJGJIIIIJIHIEGIFHIIIGHIJIDFIIJG
@5280767/1
cttcacctgtggccggcggcacgcagacgccttgatgacctccactttga
+5280767/1
@@@DDDDDDDFF;FHIIA>FFGIGEHEH<=BB<>;ACACCCA??CACCCA
@5755348/1
cagtggtcttcttgaacttcttcaattgacgcaagaagtaccagaaacgg
+5755348/1
B@CDFFEFHHHHHIJJJJJIJJJJJJJJJJIJIJJJJJGHIJJIJIIJIJ
@2679215/1
ccacaggtgaagcagttccacaacagcacaatcagattccctctgcccaa
+2679215/1
CCCFDFFDHHHDHGIHIJJJJJJJJJJJIGIJIIJGGIGHGIIIIDFHIJ
@2174025/1
cagatgccaaagttcttgatcttcac
+2174025/1
=8?DDDDBHHB?BE4C<?@C4A@FGG
@5280926/1
ggcgcttgtggtggtgcacgcgcttgggcagagggaatctgattgtgctg
+5280926/1
@C@DFFFFFDHAFGDGHIGIJJJIJIIIJIIJIJJHIGHGIGIIIJJIJE
@2679319/1
ggctcccatgtcacggtagcactgagtgacggcacctccgacactgaggt
+2679319/1
CCCFFFFFHHHHHJJJGIIJJJJJJJHIJJJJIJJJJJJJIJJJJJIJJG
@2679353/1
atcacaagtaagatactgcaaacatgccagttataaagcatagcccgaag
+2679353/1
CCCFFFFFHHHHHJJJJJJJJJIJJJJJJIIJIIJJJJJJJJJIJJJJJI
@6324079/1
atgtcacggtagcactgagtgacggcacctccgacactgaggtcacggta
+6324079/1
CCCFFFFFGCFHHIJJJJJFHHIJJJJJJJJJJJIIGIJIIJIJIJJJGE
@7815681/1
gcacgcgcttgggcagagggaatctgattgtgctgttgtggaactgcttc
+7815681/1
CCCFFFFFHHHHHJJJIJJJJJJJJJJJJJJJJJJIJJIJJJJJJJJJJJ
@7300723/1
aggcgcttgtggtggtgcacgcgcttgggcagagggaatctgattgtgct
+7300723/1
@B@DFFFFGBHDFGHCFGGIIJJJJJJJJJJJJJIIEHIIIJIIIIHHGH
@7815800/1
gtccttgttgttaagaggtgttacctgcaacttggccaggttagggccaa
+7815800/1
CBCFFFFFHHHHHJJJJJHHIJJJJJJJJJJJJJJJJJJJIIJJJJJJJJ
@5281340/1
ctcttgtatgcgaaggtgttgaggcgcttgtggtggtgcacgcgcttggg
+5281340/1
CCCFFFFFHHHHHJJJFHHHIIJJJJJJJJIJIJJJIJJJJJJJHFFFDD
@2174519/1
gaggaagtaggtgctgggcctcttgtatgcgaaggtgttgaggcgcttgt
+2174519/1
CCCFFFFFHHHHHIJJJJJJJJJJJHIJJJJIJJJGHHHJJJJJJJIJJI
@4731395/1
gtcttcttgaacttcttcaattgacgcaagaagtaccagaaacgggactt
+4731395/1
CCCFFFFFFBFHHIHIIJJHHGGEDGIEFGIJGIEFHHGGIGHGIIIJIJ
@7300899/1
gacggcacctccgacactgaggtcacggtactcgcggtacatgttgt
+7300899/1
CCCFFFFFHHHHHJJJJJJJJJHJJJJJGIJJJJJJJHIJJHHHHHH
@4731547/1
cagccagatgccaaagttcttgatcttcactgggctcttctctgggattt
+4731547/1
CCCFFFFFHGGHHJJJEHIIJIJJIIJJIJIIGIIJJJJJIJJJJJIIII
@5756408/1
ggaagtaggtgctgggcctcttgtatgcgaaggtgttgaggcgcttgtgg
+5756408/1
CCCFFFFFHFHHHJIJJJJJJJJJJJJJJHIIJCGIIJIJJIJJJJJJJJ
@7301426/1
cacaaattccaacccttgcgtttcaaaacaattcattttaggttcaagtt
+7301426/1
CCCFFFFFHHHHHJIJJJJJIJJJJJJIJJJJJJJJJJJJJJHIJJJJJJ
@116702/1
cctcgacgagcaagtagttcttgaagcacagacacaggtgtcttcaacgg
+116702/1
CCCFFFFFGHDHFGHEGHHIIJIGIIJIJJIIGHJFIJGHFHCGIE@FAA
@5282417/1
gcgggagattttaaaaactgcttaagacctttagcgccattttggccgca
+5282417/1
CCCFFFFFHHHHFJJJJJJJJIJJJJJJJJJJJIJJJJJIJJIJJJJJJJ
@1673016/1
tgatgaggttcaccaagctagtggcgttgatgtcgcaagatagtgagaca
+1673016/1
@C@FFFFFFFHHHFHIJJJIGHHJJIJJJIGGIIIJJIJIJJJHIJJJJI
@5757170/1
ctgggcctcttgtatgcgaaggtgttgaggcgcttgtggtggtgcacgcg
+5757170/1
CCCFFFFFHHHHHJJJJJIIHJCGHIJHJJJIJJJJHJJIJJJJJJIJHG
@4732696/1
cgcaagaagtaccagaaacgggacttagccacaatctggtctggagagaa
+4732696/1
@@@DDDDDH?FHHIBAGHIIIII@FGIIIIIHIIDFIGIHGBGCCH>GDH
@4732952/1
atgcgaaggtgttgaggcgcttgtggtggtgcacgcgcttgggcagaggg
+4732952/1
CCCFFFFFHDFFHIGIJJJJJJJHJJFIIFHIJJJJJJIHHHFFFFDDDD
@5282967/1
cttgtatgcgaaggtgttgaggcgcttgtggtggtgcacgcgcttgggca
+5282967/1
@@CDDDDEHHADFGAGGHIHIIIIGJJIGHGHJCHEHIIIGIGHFFFFEC
@5757481/1
ctgggcctcttgtatgcgaaggtgttgaggcgcttgtggtggtgcacgcg
+5757481/1
@@@DD?DDHDFGDDGFGHHEHIAEEGHEGGEGGJJIBDHCDG@FIIIIBB
@117413/1
gccacaatctggtctggagagaagatcctcatcttgtatagaggaggctt
+117413/1
CCCFFFFFHHHHHJJJJHIHIJJJJJJJJJJJJJJJIJJJJJJJJJJJJJ
@661484/1
gtggattttaatgttattattacagcatacataataaaattagaggaagt
+661484/1
=:=BABD8CFDDCCAEEAICHI<?D@F??FGFFBDEFEE@BBFDG@DA9:
@117583/1
gaggaagtaggtgctgggcctcttgtatgcgaaggtgttgaggcgcttgt
+117583/1
CCCFFFFEHHHHHIJJJJJJJJJJJIJJJJJGIIJBHGHJIJJIJJJJJI
@6326307/1
gttgtggaactgcttcacctgtggccggcggcacgcagacgccttgatga
+6326307/1
BB;DDFFFFHHHHJIJJIJIIJIFIIEGIIIJFIHHFEDEDDDDDCDDDE
@4271335/1
gtgttgaggcgcttgtggtggtgcacgcgcttgggcagagggaatctgat
+4271335/1
@B@DFFFFHHHHHJJIJJIJJHHIJJJJJJJJJJJJJJIIHHEHFFFFFF
@6326404/1
gggacttagccacaatctggtctggagagaagatcctcatcttgtat
+6326404/1
CCCFFFFFHHHHHJJJJJJJIJJJJJJJJJJJJJJJJJJJJJJJIJI
@5283502/1
tcataacgcagccagatgccaaagttcttgatcttcactgggctcttctc
+5283502/1
@@CFFFEFHHHHHJIIJJJJJJJIJJJIJIJIJJJIJIIDFDDHGIJJJI
@5283595/1
tcctaacttcgcaaccactaattccagtgataaattcactctagcacgta
+5283595/1
CCCFFFFFHHHHHJJJJJJJJJJJHIJIIJJJJJJJJJJJJJJJJJJJJJ
@5283731/1
gccagatgccaaagttcttgatcttcactgggctcttctctgggatttcc
+5283731/1
?;1DDDBD?BFDH@CE<DE4CBHGGABFA>8ECBAFC9DBGG@DEEEHHC
@2679797/1
ggagtgagcacgggctctgtgcctggctcccatgtcacggtagcactgag
+2679797/1
@BCFDDFFGFHHHJJJJJJHIJJIHIJJJJJJGHIIJIJJFGHIJJJJJI
@1149781/1
cgcaagaagtaccagaaacgggacttagccacaatctggtctggagagaa
+1149781/1
CCCFFFFFHFHHHJJJJJJJJJJJJJJJJJJJJJJJJJJJJJJJJJJJJJ
@662336/1
ctgatagagacgatttcaccagtggtcttcttgaacttcttcaattgacg
+662336/1
CCCFFFFFHDHFDGHIJIGIJJGGIHGIJJJJIGIJJIJJJJIGIJJEGI
@3245133/1
ccgtcttgggtgaggcataacggggtgggttttacagactagaacccacc
+3245133/1
CCCFFFFFHHFHHJJJJJJJJJIJJCFHIFHIJJJJJJJJJJJJJJJHHH
@3245232/1
gaggaagtaggtgctgggcctcttgtatgcgaaggtgttgaggcgcttgt
+3245232/1
BBCFFFFEHHHHHJJJGGIIJJJJJHIIIJIGDGG9BBFHHIIGGHGIID
@3245283/1
atctgattgtgctgttgtggaactgcttcacctgtggccggcggcacgca
+3245283/1
@@@DDDBDFDF>FE?A??:CEHG:<<EE@EECF9EFEEIDBD@EFDDC<@
@118543/1
gtagcactgagtgacggcacctccgacactgaggtcacggtactcgcgg
+118543/1
@@@DDDDA:D?DFEGG:AF@ABHIBGG6FHI@FCHH@GHG;8@C@@@<9
@2680316/1
gtgctgggcctcttgtatgcgaaggtgttgaggcgcttgtggtggtgcac
+2680316/1
CBCFFFFFHHHHHJJJJJJJJGIIJEFFHIGHIGIJJJJHIJGGIGIIJI
@4272831/1
ctcctttcttttgcgagctgctgccgaaagattagagtcgtcttctactt
+4272831/1
CCCFFFFFHHHHHJJIJJJIJJJIJIIJJJJJJJIJJFHIIJGIJJJJJJ
@2680404/1
acgggctctgtgcctggctcccatgtcacggtagcactgagtgacggcac
+2680404/1
CCCFFFFFGHFGHJIHGHIJGIJIGHIIJIIHIJJJJJJIJFGEHHIJIG
@4272886/1
aggatgtggattttaatgttattattacagcatacataataaaattagag
+4272886/1
@@CFFFFFHHHHHJJHJIJJJJIJJJJJJJJJJJJJJJJJJJJJJJIJII
@5285085/1
gtcttcttgaacttcttcaattgacgcaagaagtaccagaaacgggactt
+5285085/1
C@@FFFFFHHHFFJJIJJEGIIHHGHIIGI>GGFHIGHIGJJIJJDHIIJ
@3706466/1
gaggaagtaggtgctgggcctcttgtatgcgaaggtgttgaggcgcttgt
+3706466/1
@@CDFDEDHFHADHIHIIGGDFCEHGHGGEHCFDGGHIHGABGFEBGHI.
@2174621/1
gatttcaccagtggtcttcttgaacttcttcaattgacgcaagaagtacc
+2174621/1
CCCFFFFFHGHHHJJIIJJFIIJJJJJJJJJJJJJJJJJJJIJJJJBGIJ
@6843231/1
gccagatgccaaagttcttgatcctcactgggctcttctctgggatttcc
+6843231/1
CCCFFFFFHHHHHJIJJJJJIJJ4HHJJJIIJJJJJJJJJJJJIJJJJJJ
@7816664/1
gggcagagggaatctgattgtgctgttgtggaactgcttcacctgtggcc
+7816664/1
CCCFFFDFGHHHHJJJIJJJIFHIJHIIIJJJIJJJJIJJJJJJJJJIJI
@3706826/1
gggttttttaaactcatattttcatggtaccaagttatgaatttttcaaa
+3706826/1
BBCDDFFFHHHHHJJJJJJJJJJJJJJHIJJJJJHJIJJJJJJJJJJJJJ
@4273425/1
gtaccagaaacgggacttagccacaatctggtctggagagaagatcctca
+4273425/1
CCCFFFFFHHHHHJJJJJJJJJJJJJJJJJJHJJJJJJJJJJJJJJJJJJ
@4273517/1
atttggttgggtatcggccgagcgcttcggtactgttgtggaaatagtgt
+4273517/1
@@@BDDBD?CF?DCFG?6@EHG@DFHIGBGGGGDHHIDHIEHHEEECAC;
@4273595/1
ctttggggttgttgtatatcgcgtacgaggacatgtccaggtcgtcgcac
+4273595/1
@@@DFFDF?@FFFGCFGGGBH;FHGIIDHBGDDFGDHHDEEHAF@AHHFB
@2175008/1
gcacgtagttctcagcttccctgcaaagttaaccatcttgtattcaa
+2175008/1
@<@DDDDDFFDFFIFFA@::CH?EA@FEEA>>FGEDBFEFFGIFFD>
@2681106/1
tttacaagggcaggttgaactcacaccattcaatttaaaagaaactgggt
+2681106/1
CCCFFFFFHHGHHJHIJJGHJJJJJJJJJJJJJJJJJJJJJJJJJJJJJB
@5286015/1
gtttattttgtttttctctgtgatctgtttcttggcatctatagatgtcg
+5286015/1
@@CFDDFFGA=DHBBFGGCHA@FHHAHH@HFIH>FHDF@EEFH@GEC?:B
@2681263/1
ctcataacgcagccagatgccaaagttcttgatcttcactgggctcttct
+2681263/1
CC@FFFFDFHHFDHIIGHIGIGIEEFGHGIGGIGEHIIIJGBCAHHGHHJ
@2175236/1
cgggctctgtgcctggctcccatgtcacggtagcactgagtgacggcacc
+2175236/1
CCCFFFFFHHHHHJJJIJJJJJJJIJJJJJFHIJJJJJIJHIIJJJJIIJ
@5286329/1
gtgagcacgggctctgtgcctggctcccatgtcacggtagcactg
+5286329/1
@@@DA2=?C:::@<AA<92C@?8;:C???C9:?B9?G8BFFCEBC
@4274101/1
ggtcattcaatgtctccttccgtcttgggtgaggcataacggggtgggtt
+4274101/1
<?@;DBD><FHHA<F9C<@<@AADGGEGHAFG>GGGHHCCC@@A.758;;
@4274156/1
cgcaagaagtaccagaaacgggacttagccacaatctggtctggagagaa
+4274156/1
?@@?;:DDBADDFGEIIICHAGHIIIFIBHDBDBGIIIGIIIGIGIGGIG
@4732999/1
gcgagactcataacgcagccagatgccaaagttcttgatcttcactgggc
+4732999/1
@@@DDADDFFFFFIIE?F:@FEC<?FEG9FE?DFGC@BBFEECGGFFCC?
@4274397/1
agaggaagtaggtgctgggcctcttgtatgcgaaggtgttgaggcgcttg
+4274397/1
@C@FFFFFFBHF:EGEBDGEHIGIEGFHGGIIGAHG:B?FGGGHAGHIGE
@2175729/1
gaactgcttcacctgtggccggcggcacgcagacgccttgatgacctcca
+2175729/1
@@@DDDDAF>BHHCHIF;BF<<EHHIIEHGIHE><><BA>@@CD>>CCAC
@5286766/1
aggtgctgggcctcttgtatgcgaaggtgttgaggcgcttgtggtggtgc
+5286766/1
@@@BDABDDHBFDGGEGCBFHIJHBEFCGFFHCHIHGGGHE2CGDFDEGG
@4274475/1
gggacttagccacaatctggtctggagagaagatcctcatcttgtat
+4274475/1
CCCFFFFFHHFHHIIJJJJJIIJJJIJIJIGIJJJJJJJJJIJJGIJ
@7303000/1
gcacctccgacactgaggtcacggtactcgcggtacatgttgtgtacacc
+7303000/1
@@@DDFFDADDHFHIHHIAFGGHIIIGGGEDHID@FGHIDHHIGDHG=7?
@5758278/1
ctcatcttgtatagaggaggcttgggctcgctctccgaagggagcttgcg
+5758278/1
@C@FFFFFHHHHFHGJIHGIIGIGDHGHHHGGGEDHAAG>GH9@FDDHGH
@6844583/1
gccagatgccaaagttcttgatcttcactgggctcttctctgggatttcc
+6844583/1
CCCFFFFFGHHHGIGGGJJGGIIIJIIIGHHJJJIJIJJJIJJIHJIJJJ
@6330001/1
gggctctgtgcctggctcccatgtcacggtagcactgagtgacggcacct
+6330001/1
CCCFFFFFHHHHHJJIIJJJJJJJJJJJJHIJJJJJJJJHIJJJJJJJJJ
@118818/1
gtagcactgagtgacggcacctccgacactgaggtcacggtactcgcggt
+118818/1
CCCFFFFFHHGHHIJJJJJJJJJJJIJJJJJJJJIJJJJJHIJJJJJHFB
@4274865/1
cgcttgtggtggtgcacgcgcttgggcagagggaatctgattgtgctgtt
+4274865/1
@@@=?DDDFHHHCG<B<EGGIG>DGGFGGGD@F@FFGHE9=F98CEEGIA
@2176192/1
gacggcacctccgacactgaggtcacggtactcgcggtacatgttgtgta
+2176192/1
@@@BDDDDHBFHH>?EDHHI@F?FGGAEDGEHDGGHE5@@DHH=7?=;;A
@5758760/1
caagcgtgccctgtgcgccaccgacatctatagatgccaagaaac
+5758760/1
@<?B;DDD?BBDD2CFH?GGEGBGGGIGFFGIIICB@9FGGGGIG
@119066/1
cagtggtcttcttgaacttcttcaattgacgcaagaagtaccagaaacgg
+119066/1
CCCFFFFFHHHHHJIJJJJJJJJJJJJJJJJJJJJJJJFHGIIJJJJJJJ
@7303680/1
gccagatgccaaagttcttgatcttcactgggctcttctctgggatttcc
+7303680/1
CCCFFFFFHHHHHJHIJJJJJJJJJJJJJJHIJJJJJJJJJJJJJJJJJJ
@1150673/1
cctaacttcgcaaccactaattccagtgataaattcactctagcacgtag
+1150673/1
CCCFFFFFHHHHHJJJJJJIJJJJIJHIIJJJJJJJJJJJJJJJJJJIGI
@7303835/1
ctcagatgcaatttcttgcaagaattgcacaaagttgaagtccttgttgt
+7303835/1
@@@DDAEAFABFAFDBBEAAHI>EHEG:C>@E8?CEE9:CDB<CFGB?D:
@663149/1
ctggagagaagatcctcatcttgtatagaggaggcttgggctcgctctcc
+663149/1
BCCFDFFFFFHFHJIJJJIJJJJIJJJJGGIDHGJJJA;FGGIIIJJIIJ
@2682440/1
gagcgagactcataacgcagccagatgccaaagttcttgatcttcactgg
+2682440/1
CCCFFFFFHHHHHJJIHIIJJJIIIJJJJJIIJJJJJJJIJGIIJJJJIH
@2682575/1
taggtgctgggcctcttgtatgcgaaggtgttgaggcgcttgtgg
+2682575/1
=@<?:A;2=AD=F?FGDGAC@H??<:EECDHABF@G7@@FHFC@5
@4275755/1
gaggaagtaggtgctgggcctcttgtatgcgaaggtgttgaggcgcttgt
+4275755/1
CCCFFFFFHGHHHIJJGIIJIJJJJJJJGJJIEHI?FHHIIIJFHIJJIE
@6331055/1
gaacagtgcgatgttttacaagggcaggttgaactcacaccattcaattt
+6331055/1
@@CFFFFFBHHDHDEHGGIIIIFEEIHEGGDHIGIIIIIICCGHGIIIII
@1151086/1
cttggttgcggtctttgtataccttcaggtgatcgaacatcatgtcttca
+1151086/1
??@DDBADFHH<CFFDHGEF>EHIEGGGI:CHEHE;BBFGDFGHIIICHI
@1151183/1
gcttcacctgtggccggcggcacgcagacgccttgatgacctccactttg
+1151183/1
@CCFFFFFHHHGHJJJGIIIIJJIJJJJGHHFFDEEEEEEDDDDDDDDDC
@4276228/1
agcatacataataaaattagaggaagtaggtgctgggcctcttgtatgcg
+4276228/1
CBCFFFFFHHHHHJJJJJJJJJJIJJJJJJHGIIJJIJJJJJJJHIIIII
@2683029/1
cataacgcagccagatgccaaagttcttgatcttcactgggctcttctct
+2683029/1
CCCFFFFFHHHHHJJJJJJJJIIHIJJJJIJJJIGIJJJJIIJGIIJJJI
@6331497/1
gacgcaagaagtaccagaaacgggacttagccacaatctggtctggagag
+6331497/1
CCCFFFFFHHHHHJJJJJJJJJJJJJIJJJJJJIJIJJJJJHIIJJJJJJ
@4276508/1
gggacttagccacaatctggtctggagagaagatcctcatcttgtat
+4276508/1
CCCFFFFFHHHHHJJJIJJJHJJJJIJIJGGIIJIJJJJJIJJJIJJ
@6331654/1
ctcgccatcaggacctgcaccatgcaccgccatgccatgtaccacgcctg
+6331654/1
CCCFFFFFHHHHHJIIJJJJJJJJJJJIJJJJJJJJJJJJJJJJJJJJJJ
@1151571/1
gaggaagtaggtgctgggcctcttgtatgcgaaggtgttgaggcgcttgt
+1151571/1
CCCFFFFFHHHHHJJJJJGHJJJJJIJJJJJIIIJFGHIJJJJIJJJJJH
@5289208/1
ccacaatctggtctggagagaagatcctcatcttgtatagaggaggcttg
+5289208/1
CCCFFFFFHHHHHJJJJJIJJJJJJJJJJJJJJJJIIJIJJJJJIJJJJB
@3247329/1
ccagaggcaagcgctccaagttgcttggaggcttgggcctgttttggtag
+3247329/1
1??DDDDD1CD=D:ACEEAFE@F?EBEDDDDDICDAD;D@D?BBDCDI>D
@6844830/1
gcacgcgcttgggcagagggaatctgattgtgctgttgtggaactgcttc
+6844830/1
@@@DDA@@D@FB?GHEFBGB@FHIIICDGID?DFHBGHDGFH@HI@@FA=
@2683302/1
cagcatacataataaaattagaggaagtaggtgctgggcctcttgtatgc
+2683302/1
CCCFFFFFHHGHHJJJJJJJJJJJIJJGHIJFHHIJJJJJJJJJJHIIJI
@2683328/1
ctgcagatgactgtgcatccttgctagtaagtcctgagccatagcaaaca
+2683328/1
?=?DBDD?F>BFB<<?FGEGHIE3<BFH>D@FHE?B9EG;FG9DD>@GFB
@663970/1
gccagatgccaaagttcttgatcttcactgggctcttctctgggatttcc
+663970/1
CCCFFFFFHHHGHJIJJJJJJJJJJJJJJIJJJJJJJJJJJJJJJJJJJJ
@4276821/1
gtcacggtagcactgagtgacggcacctccgacactgaggtcacggtact
+4276821/1
CCCFFFFDHHHHHJJJJEHIIJJJJJJJJJJJIJJJJJJJIIJJJJGHHH
@3247524/1
ggtgcgtgcaggatcctcgtcattgcctggcatacaaggcaaagcaccga
+3247524/1
CCBFFFDFHHHHGJJJJJJJJJJJJJJJJJJJJJJJJJJJIJJJIJJJIJ
@5289449/1
gtcttcttgaacttcttcaattgacgcaagaagtaccagaaacgggactt
+5289449/1
=@@=DDDD??FFDGGGHEBHFI?HIF>FGGGGH:?GHI>GHAEH?FEB@F
@3247912/1
ggttattgttatgtcgatgtcgaacccaaaaatgtaattaactttttttt
+3247912/1
@CBFFFFFHHHHHHIIJJJJJJJJJJJJJIJIJJDHIIIJJIJJJJJJJJ
@4277332/1
cccatgtcacggtagcactgagtgacggcacct
+4277332/1
=?@==:=B=:CF<CG3EB?FHF<<FBFFIE0DB
@6332538/1
cttgtatagaggaggcttgggctcgctctccgaagggagcttgcggccga
+6332538/1
@CCFFFFFHHHHHJJIJJFHIGIGIJJJJJJJJJJJIEHIJJIIJJGFDA
@3248183/1
gcttgtggtggtgcacgcgcttgggcagagggaatctgattgtgctgttg
+3248183/1
CCCFFFFFHFGHHJJJJJJJJJJJJJJJJJJJIJJJJJJJJJIIJJJIJI
@3708599/1
ctcttgtatgcgaaggtgttgaggcgcttgtggtggtgcacgcgcttggg
+3708599/1
CCCFFFFFHHHHGIJJGHHIJIJJJJJJJJHIJIJIHIJJJJJJHFFFDD
@3708673/1
ttgaaaataaaaaataaaaaaatagcaggggttattgttatgtcgatgtc
+3708673/1
CCCFFFFFHHHHHJJJJJJJJJJJJJJJJJJFHJJJJHIJJJJJJJJJJJ
@4278063/1
ggatggagtgagcacgggctctgtgcctggctcccatgtcacggtagcac
+4278063/1
@@@FFDBBDFFDFEHHAEGGIIIHIIIIIGIIIIIIIIIIIGIIGHHHII
@3709046/1
aggcactggcaacgaccaatcatggacttttcttcaatatccacataagt
+3709046/1
=??1ABDD8DB<DEB18CD<FEBEEEDDDCEED?@:BD9DDA>DDCDD>0
@7819205/1
gtatagaggaggcttgggctcgctctccgaagggagcttgcggccgatg
+7819205/1
BBCFFFFFHHHHHJJIGGIJJJIJJJJIJIJJJJDHIJJJJJJJHE>AB
@7819269/1
gctgggcctcttgtatgcgaaggtgttgaggcgcttgtggtggtgcacgc
+7819269/1
@@@DAD?DHHFHHIIGEGG@EFE:CEFI>DHGGHHIGBFHIIIFECHIFF
@3248962/1
tggatggagtgagcacgggctctgtgcctggctcccatgtcacggtagca
+3248962/1
?@<;DD=D32<ACBD:F:EG@@?<EF@BFDFGIFFEFFEFDFEAECCAFF
@3709214/1
cgcaagaagtaccagaaacgggacttagccacaatctggtctggagagaa
+3709214/1
CCCFFFFFHFHHHJJJJIJJJIJJJJJJJJJJIJJJIIJHJJIJIJIIIJ
@3709233/1
cttcttgaacttcttcaattgacgcaagaagtaccagaaacgggacttag
+3709233/1
CCCFFFFFHHHHHJJJJJJJJJJJJJJJJJJHIJJJJJJIJJJJJIJJJJ
@6333471/1
ggcgcttgtggtggtgcacgcgcttgggcagagggaatctgattgtgctg
+6333471/1
CCCFFFFFHHHHHJIIJJJJJJJJJJJJJJJIJJJJJJJJJIJJJJJJJH
@665521/1
gtgagcacgggctctgtgcctggctcccatgtcacggtagcactgagtga
+665521/1
CCCFFFFFHHGHHJJJJJJJJJJJJJJJJJJJJJJJJJJJJJJJIJJHII
@5759729/1
ggctcttcttctttctgtacattcttttttcctcctttctttttcggtgg
+5759729/1
B@CFFFFDHFHHHJIIGHIIJIIIIGGJGIJEIEGIIJEHHIIJIEEBFE
@665627/1
gtcttcttgaacttcttcaattgacgcaagaagtaccagaaacgggactt
+665627/1
CCCDFFDFHHFDHHEHGIIGIGGIGIJIFEGGGFHIGIJIJIJJIIIIGI
@4278714/1
gcgagggtgttgaggcgcttgtggtggtgcacgcgcttgggcagagggaa
+4278714/1
CCCFFFFADFHHHJJJJJJJIIJJIIIGHIJJJJJJHHHFFFFDDDDDDD
@7819875/1
gccagtcataaagcatagcccgaagtgctattggcacacaggcataatgc
+7819875/1
CCCFFFFFHHHHHJJJJJJJJJJIJHJJJJJJJJJIJJJJJJJJJJJJJJ
@6846839/1
agagaagatcctcatcttgtatagaggaggcttgggctcgctctcc
+6846839/1
<@<BBDDDB:CDFFFGGEIE@FHGI@G3<?BG@D?38DEGBF=FG>
@1675549/1
cgatgtcgaacccaaaaatgtaattaactttttttttgtctgtttgtctg
+1675549/1
@C@FDBDDDHHHAHDGGGHIHHCCHHIGIIGIIIIGIDCEHGGGDHEGHH
@665826/1
tggtgcacgcgcttgggcagagggaatctgattgtgctgttgtggaactg
+665826/1
BBCFFFFFHHHHHJJJJJIJJJJJJJJJJJJJJJIJJJJJJJIIJJJJJJ
@7820128/1
ctggagagaagatcctcatcttgtatagaggaggcttgggctcgctctcc
+7820128/1
@@CFDFFDFFHFDHIIIEHGIIJIGGIHAEGCHEDEHIFGCHGGDHB;FH
@6334218/1
agcatacataataaaattagaggaagtaggtgctgggcctcttgtatgcg
+6334218/1
CCCFFFFFHHHHGEHIJJJJJJJGJIHGJIHHIJIIJGIJJJJJJIJJIG
@7820180/1
gtttgtctgtttgtctgtttgtctgtttgtctgtttgtctgttcgtctgt
+7820180/1
@B@FFDDDFHHGHJGIFHJIJIIIJIJJGIGJIIGIGGIIHHGIIGIJIH
@4734943/1
gtgttgaggcgcttgtggtggtgcacgcgcttgggcagagggaatctgat
+4734943/1
CCCDDFEFHBFAHGIGEAEEE?DEHIFEHIIIIGIIGH@EEHBHFFFF@@
@5760532/1
ggattttaatgttattattacagcatacataataaaattagaggaagtag
+5760532/1
BC@FFFFFHHHHHJJJJJJJJJJJJJJJJJJJJJJJJJJJIJJJJJJIJG
@2176382/1
gatggagtgagcacgggctctgtgcctggctcccatgtcacggtagcact
+2176382/1
CCCFFFFDHHHHHJJJJJJJJJJJJJJIJJJJJJJJJJJJJJJGHJJJJJ
@4279487/1
gccagatgccaaagttcttgatcttcactgggctcttctctgggatttcc
+4279487/1
CCCFFFFFHHHHHJIJJJJJJJJJJJJJJIHIIIJJIJJJIJJJGHJJJJ
@5292346/1
cacggtactcgcggtacatgttgtgt
+5292346/1
=?1:DDD64ADC?CEE?49C?:E1?9
@4279611/1
ggttcaaattcaaataaaatcactctgcaatcctgcctcacatgattcat
+4279611/1
BCBFFFFFHHHHGJJJJJJJJJJIJJJJJJJJJJJJJJJIJJJJJJJJJJ
@4279804/1
gcaaagagttgtcgatatgtggatgtagctgccattatgtagactgttgt
+4279804/1
CCCFFFFFFHHHHJIJJJJJJJJIJHJJJJJJJJJJJJJIJJJJJJJJIF
@4279879/1
gtgctgggcctcttgtatgcgaaggtgttgaggcgcttgtggtggtgcac
+4279879/1
CCCFFFFFHHHHHJJHIJJJJHHIJCFFHJIJIJJJJJJJJJIJJHIJJI
@1152546/1
gtgctgggcctcttgtatgcgaaggtgttgaggcgcttgtggtggtgcac
+1152546/1
CCCFFDFF?HHFFIIEHIJIJHIIJ:CHGHGIJIIJJJICDCCGH@GHII
@5292885/1
gacgcaagaagtaccagaaacgggacttagccacaatctggtctggagag
+5292885/1
CC@FDFFFFHHFFGIJIJIJJGGGGGIHGEIGIIIGIJJJIDFGGGHIGI
@6335385/1
cttgaacttcttcaattgacgcaagaagtaccagaaacgggacttagcca
+6335385/1
CCCFFFFFHHHHHJJJJJJJJJJJJJJJGIJJJJJJJJJIJJJJJJJJJJ
@1676849/1
agcatacataataaaattagaggaagtaggtgctgggcctcttgtatgcg
+1676849/1
CCCFFFFFHHHHHJJJJJJJJJJJJJJJJJHIIJJJJJJJJJJJJJJJJJ
@1152934/1
gaagctagccgggcggatgtatggtagtagctaactcgtccgagggtcaa
+1152934/1
@@@DDDDDHFHHHIIIDE<?DGBGCCFCFHHBHGIGGGGHEHEECB;?BC
@121591/1
cacggtactcgcggtacatgttgtgtacacctgagcgagactcataacgc
+121591/1
CC@FFFFFHHHHHJJIIIGIHIJIJIII?:?DGHJJJIJEIHIIIJJJJF
@1677392/1
cttcatggtgccacagtgagtgatttcaattttgagacctttgatttctt
+1677392/1
CCCFFFFFHHHHHJJJJJJJFHGIJJJIIJJJJJJJIJIIJJJGJJJJIJ
@5294121/1
atggagtgagcacgggctctgtgcctggctcccatgtcacggtagcactg
+5294121/1
@@@DDDAADDFFHEF:EDCAHDHHGIA@GHIIICHGHIIIIIBDHGGEII
@5294186/1
gttgtgtacacctgagcgagactcataacgcagccagatgccaaagttct
+5294186/1
??@ABDFDHA<ADHGHEGHHEHIIGGIIJIIGIGEGDHGJGGJGHI=FHJ
@7304913/1
gggaatctgattgtgctgttgtggaactgcttcacctgtggccggcggca
+7304913/1
CCCFFFFFHHHHGIJIIJJJJGIJIIIJJIJJJJJJIJIJJJJJJGIHFD
@5294537/1
ctttcatcaaatctttgtctgtaagacttttctcgttccctgtgact
+5294537/1
?@@FFFBEHDHDFAFHIFCEDBIHBHHGIEHGIGCHHIGIAGFFGGG
@122172/1
gggaatctgattgtgctgttgtggaactgcttcacctgtggccggcggca
+122172/1
@@@DDDDDHHFHAGEHDGDBHHEHDH@FGGEHAGGEHG?DGI<@<GGHB>
@6336728/1
gctgggcctcttgtatgcgaaggtgttgaggcgcttgtggtgg
+6336728/1
CCCFFFFFHHBHDFHHIJGFEHIEGFHIJIGGHIIJGJIGGGB
@2178045/1
tgggcctcttgtatgcgaaggtgttgaggcgcttgtggtggtgcacgcgc
+2178045/1
CCCFFFFFHHHHHJJJJGFGG<FEGIHIJIIJJJJIJJIIHAGIIGIJEF
@4735087/1
ggaatgttttacattggatccgacaaatgttcaaattaaagacgtgt
+4735087/1
CCCFFFFFHHHHHJJJJJJJJJJJJJJJJIJJJIJJJJJJJJJJIJI
@6336993/1
cactgagtgacggcacctccgacactgaggtcacggtactcgcggtacat
+6336993/1
CCCFFFFDHHHHHJJJJJJJJJJJJJJJJJFHJJJJFGIJJGJJHHDFFF
@6336997/1
gtagcactgagtgacggcacctccgacactgaggtcacggtactcgcggt
+6336997/1
CBCFFFFFHGHHFGIJJJJJIJJJJJJJJJJIIJGIIJJJIJJIJJJHF=
@666257/1
cataataaaattagaggaagtaggtgctgggcctcttgtatgcgaaggtg
+666257/1
B@@FFFFEGGHHHJIIJGHIFHGHCFHHIJJIIIJJIIHGGGGHB@FHBD
@2683874/1
ggtgcacgcgcttgggcagagggaatctgattgtgctgttgtggaactgc
+2683874/1
:?1ADDDDFFFFFFBFDGA@BEB68BFFF<@FD?FFFFFFFFFFFIIE@=
@6337264/1
cctgtacgttcaaacgtatcacacattttctggtcaccttccatgcaaaa
+6337264/1
CCCFFFFFHHHHHJJJIJIJJJJJJJJJJJJJJJJJJJJJJJJJJJIJJJ
@3710407/1
gtggtcttcttgaacttcttcaattgacgcaagaagtaccagaaacggga
+3710407/1
CCCFFFFFHHHHHJJJJJJJJIIJJIJIIJJJJJJJDHIGIGIIGHIJIE
@5761282/1
tgttgtggaactgcttcacctgtggccggcggcacgcagacgccttgatg
+5761282/1
CCCFFFFFHHHHHJJJJJJJJJJJJJJJJJJJJJHHHFFDEDDDDDDDDD
@4735543/1
cgcaagaagtaccagaaacgggacttagccacaatctggtctggagagaa
+4735543/1
@@;AA@BDF<CF<EAGFAF@=:CFE9FG@FFFCGFFFF@??BBFAF>FFE
@6847509/1
ggaatctgattgtgctgttgtggaactgcttcacctgtggc
+6847509/1
@@@BDDDD>?FFDGHIICF@AGEEIIEIHIIFIBF@ADFBF
@2684398/1
gcccatcaatttatcttcaaatgacgacaccacagttccagtctcaggca
+2684398/1
CCCFFFFFHHHHHJJJJJJJJJJIJJJJJJJJJJJJJJJJJJJJJJJJJJ
@4282801/1
gttgaggcgcttgtggtggtgcacgcgcttgggcagagggaatctgattg
+4282801/1
@@@DDDD<DHHF?AC8A8;1?:?FGEIGGII<C6CFHC@AA2?A?DE@C;
@5296062/1
gtgcgatgttttacaagggcaggttgaactcacaccattcaatttaaaag
+5296062/1
@@BFFFFFHGHHHJJJJIJJIJIHHGIJJJIJJEHIJJJJGJIJJIJGIG
@6338252/1
cgcttgggcagagggaatctgattgtgctgttgtggaactgcttcacctg
+6338252/1
CCCFFFFFHHHHHJJIJJJJJJJJJJJIJJJJJJJJIIJJJJJJJJJJJI
@1677764/1
ctgtgatctgtttcttggcatctatagatgtcggtggcgcacagggcacg
+1677764/1
@??AABDD?CFBHIGG?GHHIAEHIIB?FDAAFG?CFHHA@D:@BDDCCH
@7306741/1
atgcgataccaagtatttggtacaattttttttaaacgtattttaagctg
+7306741/1
@@<DDFDDHFHAFCFGGIHIIIGIGHIIEIGIGGIIIIDFGECHGGGCGG
@4283360/1
gttgtgtacacctgagcgagactcataacgcagccagatgccaaagttct
+4283360/1
CCCFFFFFHCCCFHIJJJIJJJIJJJJJJJJJJJJJJJJJJJJJJJIJJJ
@1678131/1
cgatgttatacatatagcatttcggatctatagaggctgtcactgcagcg
+1678131/1
CCCFFFFFHHHHHJJJJJJJJJJJJJJJJJJJIJJJJJJHIJJJJJJJJJ
@122425/1
cgcagccagatgccaaagttcttgatcttcactgggctcttctctgggat
+122425/1
CCCFFFFFHHHHHJJJJJHIJJJJJJJJJJJJJIGIIJJJJJJJJJJJJJ
@3250355/1
ctggcgttcatgcggcaaacgcctattaacattatcatcgttctcagcat
+3250355/1
CCCFFFFFHHHHGDDGIIJJJIJJIJJJJJGJJJJJJJJHIIIJJJJJJJ
@7307277/1
catctggttcatacggcgcgcggtcgcctccttgatgcattgcgtcagaa
+7307277/1
@CCFFFFDHHHHHJJJJJJJJJJJJJJJJJJJJHHHHHHHFFFFDDDDDD
@1678352/1
gaggaagtaggtgctgggcctcttgtatgcgaaggtgttgaggcgcttgt
+1678352/1
@@@FDFFFHHH??GHHG?FEFHJGHFEIEGHGIGIDFDHDHIGBHGGEI=
@3250705/1
gcttattctgcatacctgccatgcgctggtaagcgctatggactgctgcc
+3250705/1
@CCFFDFDBHDFFGIGGIEHIDCHE:@EDGFGHBEGGI?FECGHIIGHBC
@5296674/1
cagcatacataataaaattagaggaagtaggtgctgggcctcttgtatgc
+5296674/1
@@@DBDFFHHHDDEHBGFHIFICG@GHAAEA29CGIGGDDHGGBFH@GE@
@3250785/1
gtttattttgtttttctctgtgatctgtttcttggcatctatagatgtcg
+3250785/1
CCCFFFFFHHFHHJJJJJJIJIGJJJJHIIJJJIJJGJJJJJJJIIJIIJ
@7307622/1
gtgcgatgttttacaagggcaggttgaactcacaccattcaatttaaaag
+7307622/1
@?@DFDFFCFHHHJIJIIIJJJJGIJJIIGIIIJJIGIJJIGGIGIIJJG
@2684811/1
cagagggaatctgattgtgctgttgtggaactgcttcacctgtggccggc
+2684811/1
@CCFFFFADHHHFGJIJFGGIIGHGFGHIIJIJJJJIJJJIJHIJEIHIG
@2178984/1
ggaagtaggtgctgggcctcttgtatgcgaaggtgttgaggcgcttgtgg
+2178984/1
@<<DDDD???:<FFIFF;FEB@DEFDDHIEEA<:?BFGFGA;DBF@@=CE
@7307746/1
cgcaagaagtaccagaaacgggacttagccacaatctggtctggagagaa
+7307746/1
CCCFFFFFHFHHHJJJJJJJJJJJJJJJJJJJJJJJJJJJIJJJJJJJIJ
@2684906/1
cttgggcagagggaatctgattgtgctgttgtggaactgcttcacctgtg
+2684906/1
CCCFFFFFHHHHGIIJJJJJJJJHHJJJJJJIJJJJJJJJJJJJJJJJJI
@5297115/1
ggatggagtgagcacgggctctgtgcc
+5297115/1
@@@D=7=A=C?:DFFFD:AFEE@::4?
@3251295/1
ggcgcttgtggtggtgcacgcgcttgggcagagggaatctgattgtgctg
+3251295/1
CCCFFFFFFHGHHJHIIJJJJJJJJJIJJJJIJJJHJJJJJIJJIIIJJH
@2685100/1
gcatacataataaaattagaggaagtaggtgctgggcctcttgtatgcga
+2685100/1
@CCFFFFFHHHHHJJJJJJJJJIJJJJIJHIIEIIJIIIJJJJHGIJJJF
@1678802/1
gctgggcctcttgtatgcgaaggtgttgaggcgcttgtggtggtgcacgc
+1678802/1
CCCFFFFFHHHHHHJJJJJJJJJCEGHIJJJJJJJJJIJJIJIHGIJJJH
@3251489/1
gtcagctgttccacttcatcatcagggatcttgccgtcattgcagacggt
+3251489/1
CCCFFFFFHHHHGJIJJJJIJJJJJJJIJJJJJJJJJJJJJJJJJJHGJ7
@1154936/1
cctggatggagtgagcacgggctctgtgcctggct
+1154936/1
???DDDDAD>A<CDEAE3@@<1:EEB?CDDCCD3D
@7308481/1
ggtgcacgcgcttgggcagagggaatctgattgtgctgttgtggaactgc
+7308481/1
@C@DFFFFGHHHHIGGIIIJJJJGGB<DHBFGCFFGJI?FHGHIJICHGI
@1679106/1
catacataataaaattagaggaagtaggtgctgggcctcttgtatgcgaa
+1679106/1
@@@FFFFFGHHFFHGIHGBHIJJIEHHIGCEIJJJFJJIIJJFHIIIJHI
@3251798/1
gtgctgttgtggaactgcttcacctgtggccggcggcacgcagacgcctt
+3251798/1
CCCFFFFFHHHHHJJJJIJJJJJJJJJJJJJJJJJIJHHFFDDDDDDDDD
@3251799/1
acggtactcgcggtacatgttgtgtacacctgagcgagactcataacgca
+3251799/1
@@@FBDFBCDACF8@EFDFBEGFFDGHCCDDGFGII>FFEGIGIIGGIGG
@4283949/1
cagcatacataataaaattagaggaagtaggtgctgggcctcttgtatgc
+4283949/1
CCCFFFFFHHHHHIJJJJJJJJJJHJJHIJJHHIJJJJJJJJJJJJJJJJ
@4284035/1
gtgctgggcctcttgtatgcgaaggtgttgaggcgcttgtggtggtgcac
+4284035/1
@@CFFFFFHHHHHJJIJIJJJJJJJ?FFHIJJIJJJJJJIJJIIGHHIJJ
@3251937/1
gccagatgccaaagttcttgatcttcactgggctcttctctgggatttcc
+3251937/1
CCCFFFFFHHHFDIEFHIIJJIJJJJJJJHIIIJJIIIJJJJJJGFHIIJ
@1679353/1
gccctgtgcgccaccgacatctatagatgccaagaaacagatcacag
+1679353/1
C@CFFFADBDDDFHHGHIIIIIIEGFEIGGIEEGGDDGFHCCEEGGH
@7308870/1
gaggaagtaggtgctgggcctcttgtatgcgaaggtgttgaggcgcttgt
+7308870/1
CCCFFFFFHHHHHJJJJJJJJJJJJIJJJJJHIHJBGHIJJJJJJJJJJH
@7309139/1
gtatagaggaggcttgggctcgctctccgaagggagcttgcggccgatg
+7309139/1
@?@FDFFFHBDFDHHIIIGIGIGHHGDDHGGGIF=D@BFHCHBHFF<</
@5761981/1
agggaatctgattgtgctgttgtggaactgcttcacctgtggccggcggc
+5761981/1
CCCFFFFFHHHHHIIIJJJIJJJJJJJJJJJJJJJJJJJJJJJJJJJJHF
@3711075/1
ctcacatgattcatccacaaattccaacccttgcgtttcaaaacaattca
+3711075/1
CCCFFFFFHHHHHJJIJJIIJJIIGJJJIIJJJIIFGGIIJJIJJIEHIE
@5762073/1
atacataataaaattagaggaagtaggtgctgggcctcttgtatgcgaag
+5762073/1
BB@FFFFFHHHHHJJJJJJJJJJGHIJCGHIIJJJJJJJJJHHJJJJHHI
@3711119/1
gcacgcgcttgggcagagggaatctgattgtgctgttgtggaactgcttc
+3711119/1
CCCFFFFFHHHHGJJJGIJJJJIJJJJJJJJIJJJJJIJJJJJJJJJIJJ
@3711144/1
gctgttccacttcatcatcagggatcttgccgtcattgcagacggtgtgg
+3711144/1
CCCFFFFFHHHHHJJIGIJJIJJIJJJJJJJJJJJJIJJJJJJJJFFDGH
@5762165/1
tttgtctgttcgtctgtgcgcgctaatctcagaaacggctgatccgagtt
+5762165/1
?@@DDDBDCD?BCBG?A<@CFGGGEI<BFGGGDHGHFGGBGCHGEG@B5?
@5762191/1
cagcgactgtcacacggtagcggaaggtgggttcgtgaatcatgccctca
+5762191/1
CCCFFFFFHHHHHJJJJHIJJJJJJJJBGIJHIJJIJJJJJJJJJHHHHF
@4736249/1
tgctgggcctcttgtatgcgaaggtgttgaggcgcttgtggtggtgcacg
+4736249/1
CCCFFFFFHHHHHIIHGIIIHGIG:??GGIIIJJIGIJFHIJIGHGEHIA
@7309513/1
cctctatactttgcattaaaataatgcccattttcacaggcaagggatcc
+7309513/1
CCCFFFFFHHHHHJJJJJJJJJJJJJJJJJJJJJJJJJJJJJJJJJJJJJ
@1155725/1
cactattctaggattgtgtaggtaatattattaaacgaagaacatgcgg
+1155725/1
@@@DDD?;FFFAAEGFEHCD3CC>:<CHHGFEHGCE?CE=DD?FHG@0?
@5762542/1
aggtgctgggcctcttgtatgcgaaggtgttgaggcgcttgtggtggtgc
+5762542/1
CCCFFFFFHHHHGJJJJIJIJJJJJJJ@EHIJJJJIJJJJJJJJIJJHII
@6849158/1
gtgttgaggcgcttgtggtggtgcacgcgcttgggcagagggaatctgat
+6849158/1
BBBFFFFFHHHHHJJJJJIJJHIJJJJJJJJJJJJJJJJJHHHHFFFFFF
@5297862/1
cccgtacccatagcaacaagatcagcgactgtcacacggtagcggaaggt
+5297862/1
C@@FFDDDFHHHFHGGIIIIGEHDG@EGGIHDFEHGIGEFDGHGFIEGH=
@668334/1
cggtagcactgagtgacggcacctccgacactgaggtcacggtactcgcg
+668334/1
BCCDFFFFHHHHHFHIJJJJJJJJJJJJJJJJJJJJIJJJJIIIJJJJJH
@668395/1
gttgtgtacacctgagcgagactcataacgcagccagatgccaaagttct
+668395/1
@@@DDDDDFACCFHEEHHIJAFHIJJFIIGJJIGJJIJJJJJIJJGBFHH
@3711623/1
gtttattttgtttttctctgtgatctgtttcttggcatctatagatgtcg
+3711623/1
CCCFFFFFHHHHHGIJIJIJFHGJIIJJJEIJJIGHIIIJIJJJIGJIII
@7310171/1
gcctcttgtatgcgaaggtgttgaggcgcttgtggtggtgcacgcgcttg
+7310171/1
@@@FFDDEDFHHFIJIJEACCFFEGG=FAFDBDFCHECFEHGHHGGFFF?
@6339450/1
gtacacctgagcgagactcataacgcagccagatgccaaagttcttgatc
+6339450/1
::BDABBDHHHHHIJIJJJJJJJJJJJJJJJJJJJJJJJIJJIJJJJJJI
@6849622/1
tgctgggcctcttgtatgcgaaggtgttgaggcgcttgtggtggtgcacg
+6849622/1
CCCFFFFBHDFHHGHHIIEHDHGI?CFDCDAB;?FFHGFGHF@F;CHICH
@6339719/1
gccacatcaatgttgataaaggctttattggtaaatatggcggattggaa
+6339719/1
@@CFFFFFFFHHHHEGHIEHHIEGHJJJJHIIGIIGIJIGIIID6F>C9=
@5763322/1
gccagatgccaaagttcttgatcttcactgggctcttctctgggatttcc
+5763322/1
CCCFFFFFHHHHHJHIJJJJJIJJJJJJJJIJJJJJJJJJJJJIIJJJJJ
@7310936/1
gtacttttcaaggaacatttgagtggttccttttagtaaaaa
+7310936/1
?1=DDDB;DD:C>3CBDDEC>E@<A?3A9CC<EE?EEDFFEI
@5298993/1
gactactacatctatccaaaaaaagccccgtttgcatatatgtcttgaca
+5298993/1
@@<DDBDDFHFDBHHIIICHEGGIEFFBFFH>FFHCHIIIGBBCBFBFHG
@3712325/1
gcgaaggtgttgaggcgcttgtggtggtgcacgcgcttgggcagagggaa
+3712325/1
@@CDDFF<CFHFFHAFGGGEHDFF:66DFGFFDBAFIE;DAEFFBDBA?>
@4737430/1
cagccagatgccaaagttcttgatcttcactgggctcttctctgggattt
+4737430/1
CCCFFFFFHHHHHJJJHIJJJJJJJJJJJJJJJJJJJIJJJJJIJJBHIJ
@1156935/1
ggcgcttgtggtggtgcacgcgcttgggcagagggaatctgattgtgctg
+1156935/1
CC@FFFFFFHHFHIHHIJJJJJJJJJJJJJJJJJJIJJJJJJJJJJJJJH
@6850179/1
cagccagatgccaaagttcttgatcttcactgggctcttctctgggattt
+6850179/1
@@CDFFFFGHGGHJIJIJIIIIHIJJJJJIJCGHIJJIJJJJIJIIGEHI
@6850210/1
gacgatttcaccagtggtcttcttgaacttcttcaattgacgcaagaagt
+6850210/1
CCCFDFFFHHHHGJHIJIIIJJJJJGIHIIJJJJIJJJJIJJJJIJJJJD
@3712593/1
ccactccatactttgtttcatttaaatttacgggctatgccatttatcct
+3712593/1
CCCFFFFFHHHHGJJHIIJIIIIJJIJJIJJJJJJJJJJJJJJJJJJIII
@2685825/1
gcgatgttttacaagggcaggttgaactcacaccattcaatttaaaagaa
+2685825/1
CCCFFFDDHHHHHJJJJIJJJIIJJIJJJJJJJJJJJJJJJJJJJJJJJJ
@7821951/1
gggatggtcgtttgaaaaattgacggccagccttaacgtacgattccaac
+7821951/1
CCCFFFFDHHHHHJIJJIJJJIJJJJJJJJJJJJJJJJIJJJJJJJJIJJ
@123636/1
gtgctgggcctcttgtatgcgaaggtgttgaggcgcttgtggtggtgcac
+123636/1
CCCFFFFFHHHHHJJIJJJJJJJJJCGHHJJJJJJJJJJJJJJJJIIJJJ
@3252894/1
gggcactcaggcaggcaagatgggcatagtaggtaggcgtagggtaagac
+3252894/1
CCCFFFFFHHHHHJJIJJJJJJJJJJJJJJJJJHGIJJJGIJJJDFHJJI
@1679935/1
ttattattacagcatacataataaaattagaggaagtaggtgctgggcct
+1679935/1
CCCFFFFFHHHHHJJJJJJJJJJJJJJJJJJJJJJJHIJJHIIJJJJJJG
@4285073/1
ccatactataaaaacgtgccgattgtccacattttaataagtcactttct
+4285073/1
CCCFFFFFHHHHHJJJHIJJJJJJJJIJJJJJJJJJJJJJJIIJJJJJJJ
@2686253/1
caccagtggtcttcttgaacttcttcaattgacgcaagaagtaccagaaa
+2686253/1
CCCFFFFFHHHDHJJJJJJGIIIIJGEHIGGIJJJGHIIIIDFHGGIJJJ
@3253356/1
ccacagttccagtctcaggcacattgccattagtagactgatcagccgga
+3253356/1
CCCFFFFFHHHHHJJJJJIIJJJIJJJJJJJJJGGIGIJIIIJIIJJJIB
@3253406/1
gtggattttaatgttattattacagcatacataataaaattagaggaagt
+3253406/1
@BBFFFFFHHGHHJJJJJJJJJJJJJJJJJJJJJJJJJJJJJJJJJJJJH
@7312629/1
gccagatgccaaagttcttgatcttcactgggctcttctctgggatttcc
+7312629/1
CCCFFFFFHGGHHIFHGIJJIIJJIIJJJJJJJIJJJJJJJJJIIJJJJJ
@2180196/1
caccagtggtcttcttgaacttcttcaattgacgcaagaagtaccagaaa
+2180196/1
@@@DDD?DBFHFHGIE@FHEHHIIIIIEHEHGGIIHIIIIIBDDFHHGGI
@7312743/1
ggcagagggaatctgattgtgctgttgtggaactgcttcacctgtggccg
+7312743/1
???DD1:AA1A;AEEEAE:FEFIBFDCA?B:?:9?CDDDCBEDEIECDDA
@7312833/1
cacctgtggccggcggcacgcagacgccttgatgacctccactttgatga
+7312833/1
CCCFFDEFHHHFHJJJJIIJJJJJIJHHHFFDFFEEEEEDDCDDDDDDDD
@7312888/1
ctctgtgcctggctcccatgtcacggtagcactgagtgacggcacctccg
+7312888/1
CCCFFFFFGHHHHIJJJJJJJJJJJJGHJJJJJJJJHHJIJIJGJJJJJJ
@4285698/1
gtttattttgtttttctctgtgatctgtttcttggcatctatagatgtcg
+4285698/1
B@@DDFFFGHDHHIJJGIIIJJJIIEIIIIJJJEBEHDEHGIICFGIFGH
@7822618/1
agcatacataataaaattagaggaagtaggtgctgggcctcttgtatgcg
+7822618/1
BB@DFFFFHHHHHJJJJJJJJJJJJJHJJJJJJJJJJJJJJJJJIJJJJJ
@2180460/1
ggattttaatgttattattacagcatacataataaaattagaggaagt
+2180460/1
@<@DDADAC?DC:BCC?C<AA?AF@HHACHH<@994C<?EF9C@G?D0
@4285912/1
aggaagtaggtgctgggcctcttgtatgcgaaggtgttgaggcgcttgtg
+4285912/1
@CCDFFFEHHHHHJDHIIJJJJJJHJJJJJGHIJGHIIJIJJGIJJJJHG
@3254323/1
gtgctgttgtggaactgcttcacctgtggccggcggcacgcagacgcctt
+3254323/1
B@BDFFDFHFHHGJJIJJIJIJJJJIJGIIIGIIIIJHHFFDDDDDDDDD
@7313529/1
agcatacataataaaattagaggaagtaggtgctgggcctcttgtatgcg
+7313529/1
CCCFFFFFHHHHHJJJJJJJJJJJJJJIJJHGIJJJJIIJJJJJJJJJJJ
@4286290/1
gcaagaagtaccagaaacgggacttagccacaatctggtctggagagaag
+4286290/1
CCCFFFFFFHHHHJJJJJJJJJJJJJJJJIJJJJJJJJIIJJJJJJJJJJ
@7823009/1
gtgctgttgtggaactgcttcacctgtggccggcggcacgcagacgcctt
+7823009/1
CC@FFFDBDFHFFEGIIIHHJJJIJHFGIIJJJJJGIHHFFDCDDBDD<B
@2687083/1
gtgcattattacattttttataaacggtacatctagagtataaaaaactg
+2687083/1
@@@DDFDFDHFBAGHHJGFCHHIGIIH??CFHGHIHIIIGHIEFIIJIBG
@2180879/1
agcatacataataaaattagaggaagtaggtgctgggcctcttgtatgcg
+2180879/1
CCCFFFFFHHHHHJJIJIJJJJJJIJHIIJHHIJJJJJJJJJJJJJJJJJ
@2687160/1
ctgcaatcctgcctcacatgattcatccacaaattccaacccttgcgttt
+2687160/1
BBBFBDDDHHHGHJJJJJJJJJJJJJJJJJJJJJJJJJJJJJJJJJJIJJ
@124849/1
ctggagagaagatcctcatcttgtatagaggaggcttgggctcgctctcc
+124849/1
CCCFFFFFHGHHHJJJJJJJJJJIJIJJJJJIJJJJJGHGIIIJJJJIJJ
@2180985/1
ggacatttcaattttatttagttggtcttggttgaacggaactccaatcc
+2180985/1
CCCFFFFFHHHHHJJIJJJJJIIJJIJJJJJJIJJJJIJHIJJJJJJJJJ
@124871/1
ctgggctgcagatgactgtgcatccttgctagtaagtcctgagccatagc
+124871/1
CCCFFFFFHHHHHJJJJJJJJJJJJJJJJJJJJJJJIJJJJJJJJJJJJJ
@2687332/1
cttcacctgtggccggcggcacgcagacgccttgatgacctccactttga
+2687332/1
C@@FFFFEDHHFHJJJJJJIGEIIJIGHHHFFFECDEDEEDDDDDDDDCC
@125031/1
gcagagggaatctgattgtgctgttgtggaactgcttcacctgtggccgg
+125031/1
<?@D??=@FBBFH@?CGHCFH<EHIIEGAGHGDFGGGFHCCBDHBCBF@@
@7314350/1
gtagcactgagtgacggcacctccgacactgaggtcacggtactcgcggt
+7314350/1
CCCFFFFFHHHFHJJJJJJJJJJJJJJJJJJIJJIJJJJJJJJJJJJHFD
@7823446/1
ataaaattagaggaagtaggtgctgggcctcttgtatgcgaaggtgttga
+7823446/1
CCCFFFFFHHHHHIJJIIJIIIIJJJJJJJJJJJIJJJJJHJIJDFHIJH
@7314441/1
gcagccagatgccaaagttcttgatcttcactgggctcttctctgggatt
+7314441/1
@@@DDDDDHHFHFII?FAIHHIIIIIIIIIIIEIGIIGIIIIIIGCFEHI
@3255373/1
gtcttttctaacttgaacagtgcgatgttttacaagggcagg
+3255373/1
@@@@DD>DFHHHDBHEIIB?FAB::?8AFE9<C??9CF71@@
@3255386/1
gtgttgaggcgcttgtggtggtgcacgcgcttgggcagagggaatctgat
+3255386/1
@@@DDDADFHHFHIIIBH;EG?DFGGFHIIIIIGIIIFAEHFDHEEEEEE
@2687640/1
gtcttcttgaacttcttcaattgacgcaagaagtaccagaaacgggactt
+2687640/1
@CCFFFFFHHHHHIGHIJJGIIIIIJJIIGJFIDBGHGJJIIIJJJIJJJ
@7823719/1
tggagagaagatcctcatcttgtatagaggaggcttgggctcgctctccg
+7823719/1
CCCFFFFFGHGGHJJJHJJJIJFHGGIJJJHIJJGIFFGHGIIHHI=FHF
@2687717/1
atacataataaaattagaggaagtaggtgctgggcctcttgtatgcgaag
+2687717/1
@C@DFDFDHHFHFGGGIIHEB>AFFHI<FGCIDGAEDGHDF?:BGEH6?F
@6850738/1
ggcctcttgtatgcgaaggtgttgaggcgcttgtggtggtgcacgcgctt
+6850738/1
CCCFFFFFHHHHHJJHIIJFHHIJJJJJJJJJJIJJHIIGHIJJJJHHFD
@4737823/1
cccacgttggttatcaagtggcttggtaggatccaagttgaaatctttga
+4737823/1
CCCFFFFFHHHHHJJJJJIIJJJJFHFHCHDHDHHIIGGEGIJGCFHIF<
@6850883/1
tcagcatggtaagaaggtggcggccagaatctagacatgcacagctcttg
+6850883/1
@CCFFFFFGFFFHIGGGCBFFDDFEGGGIIIGIIIGIHHCGFCDHIIIIG
@5764621/1
gtgctgttgtggaactgcttcacctgtggccggcggcacgcagacgcctt
+5764621/1
@@@FFFFFHHHHFGFHIIIJJIJJJJIGIJGGIEHJIFFFFDDDDDDDDD
@7315551/1
ggtgcacgcgcttgggcagagggaatctgattgtgctgt
+7315551/1
?<1A;D>BFF6D:18FF@GEEE>@@9FCFGFEFFFIII?
@6340882/1
cttcaattgacgcaagaagtaccagaaacgggacttagccacaatctggt
+6340882/1
CCCFFFFFHHHHHJJJJJJHIJJJJJJJJJJJJJJJJJJJJJJJJJJJJC
@670080/1
acgcaagaagtaccagaaacgggacttagccacaatctggtctggag
+670080/1
CCCFFFFFHHFHHJJJJJJJJJJJJJJJJJJJJJJJJJJJJJJJJJJ
@3713233/1
aactgcttcacctgtggccggcggcacgcagacgccttgatgacctccac
+3713233/1
@@CFDEFDDHDHDBHIIDDGFBGIDH@FEABHCB>BBCC>A355;;@BC?
@5300332/1
agcatacataataaaattagaggaagtaggtgctgggcctcttgtatgcg
+5300332/1
@CCFFFFFFHGHHJIGIIJJJJJGJJFHIJHIIJIJJIJJJJJJJJJJJJ
@5300364/1
caccagtggtcttcttgaacttcttcaattgacgcaagaagtaccagaaa
+5300364/1
CCCFFFDFHHGHGIIJGGIJIIJJIJIGGIJJIIIJIJJJI?FHIIJJJI
@5765017/1
ggcgcttgtggtggtgcacgcgcttgggcagagggaatctgattgtgctg
+5765017/1
@@<DDDA<FFFF::2<AC?CGA:DGFFBBG@BFDBAFFFDA@CC@==@EA
@5765128/1
tatacatataataaaatcgtagaaaagtgctgtctgtacattgaaaataa
+5765128/1
CCCFFFFFHHHHHJGJJJJJJIEJIJJHIIEGFHIGFIHGGGIJIGHGII
@6851378/1
cttggttgaacggaactccaatcctttactcgaatagtcttttctaactt
+6851378/1
CCCFFFFFHHHHHIIJJJJJJJJJJJJJJJJIGJJJJIJJJJJIJJJIJJ
@5300583/1
atctgattgtgctgttgtggaactgcttcacctgtggccggcggcacgca
+5300583/1
CCCFFFFFGHHHHJJJJJJJIJJJJJIJJJJJJJJJJJJJJJJJHFFDDD
@6341535/1
ggtacatgttgtgtacacctgagcgagactcataacgcagccagatgcca
+6341535/1
@@:ADDDDHHHCDEFA<<CFFFE9EAHBEFGEGEHCGBB@@FHGIGHICH
@5765505/1
ggcctcttgtatgcgaaggtgttgaggcgcttgtggtggtgcacgcgctt
+5765505/1
BCCFFFFFHHHHHJJFHHJFGHHJIJJEIJJJIIJIIJJGHIIJJJHHFD
@6341726/1
acataataaaattagaggaagtaggtgctgggcctcttgtatgcgaaggt
+6341726/1
@@@DDDDDFHFFAH@GIIHEC3A<<CFGHG9CCCFHHIIGIFGHI;FDF0
@6851859/1
tgggcctcttgtatgcgaaggtgttgaggcgcttgtggtggtgcacgcgc
+6851859/1
?@7:ADDDHHDHB>EGE:CEBFGGHGHGAFG@DDDHIIDHDH@AE@EGF>
@6341884/1
gacttagccacaatctggtctggagagaagatcctcatcttgtatagagg
+6341884/1
CCCFFFFFHHHHHJJJJJHIJJJJJIJJJJJJJJJJJJJJJJIJJIJJJJ
@7316644/1
ccattcccaactgtcctccggtactaacgatcaaatcgatcatgggtcca
+7316644/1
CCCFFFFFHHHGHIJJJJJJJJJJJIJJJJJJDGHIDGIJJJJJJJHIJJ
@6341987/1
gacgcaagaagtaccagaaacgggacttagccacaatctggtctggagag
+6341987/1
CCCFFFFFHHHFHIJIJJIJJJJJJJJJJJIJJJJJJJJJJHIIIJHIII
@5301394/1
ggcaggttgaactcacaccattcaatttaaaagaaactgggtgcgtgcag
+5301394/1
@@@DDDAB?DFHFDHIGD@GHGGGGGIIIIII@FHIHICCB0?BD?@@DG
@1158465/1
gcaagaagtaccagaaacgggacttagccacaatctggtctggagagaag
+1158465/1
@@@ADDFFDFBHHGBGIICEG6FHIIIIIIIIGHIIIGIIIIECF@FF>D
@7316839/1
gtgctgttgtggaactgcttcacctgtggccggcggcacgcagacgcctt
+7316839/1
CCCFFFDFGHHHBHIIJJJJIJJJJIIJJIJIIGGIIHHFFDDDDDDDDD
@5766127/1
catttttccttcaacttttcatattcattgcgtctgatcaagtcttcttt
+5766127/1
CCCFFFFFHHHHHJJJJJJJJJJJJJJJJJJJJJJJJJJJJJHIJJJJJJ
@1158627/1
cggcacctccgacactgaggtcacggtactcgcggtacatgttgtgtaca
+1158627/1
@CCFFFFFHHHHHJJJJJJJIJJJJIHHJJJJJJJGHHIJJHIJIHHHH?
@4739250/1
gtcccatttggctttgtcccagtaatctaccccgtcttcaccgctgtaac
+4739250/1
CBCFFFFFHHHHHJJJJJJJJJIJJJJJJJJJJJIJJJJJJIJJJJJJJJ
@1158783/1
ggcacctccgacactgaggtcacggtactcgcggtacatgttgtgtacac
+1158783/1
CCCFFFFFHHHHHJJJJJJHIJJJJIIJJJJJJJGHIJJJIJJJJIIJ?=
@1158875/1
cataataaaattagaggaagtaggtgctgggcctcttgtatgcgaaggtg
+1158875/1
CCCFFFFFHHHHHJJJJIIJIGGIJJJJJGIIGGIJJJJJJJJJGGGIBG
@1158982/1
ggtgctgggcctcttgtatgcgaaggtgttgaggcgcttgtggtggtgca
+1158982/1
BCCFFFFFHGHHHJJJJJJJJJHIIJEGHIJJJJJJJJJJIJJIJJIJJJ
@5302098/1
gctgggcctcttgtatgcgaaggtgttgaggcgcttgtggtggtgcacgc
+5302098/1
@@CFDDDDDHBDFGBHGIIHGGGEBFGGGGGDGGIIIDHCFHGBHHGIIA
@3256647/1
gcataacggggtgggttttacagactagaacccaccccgctatgtcaagt
+3256647/1
CCCFFFFFHAHDDHIEHIJJJJJJJJJJIJJIJIJJJJJJJHHHHFFFFD
@1159279/1
ggcgcttgtggtggtgcacgcgcttgggcagagggaatctgattgtgctg
+1159279/1
CCCFFFFFFHFHHJIJJIJJJJJJJJIJJJJJJJJIJJJJJIJJJJJJJH
@2181681/1
aggggttattgttatgtcgatgtcgaacccaaaaatgtaattaacttttt
+2181681/1
<@@?D=ADHBDAAB@F:<D:<A?FFGHGAFFH3FHHGFHECHD>GAHGGG
@4288026/1
gccttttattgcttggtgagacacgag
+4288026/1
@@@DDDDDHFBHFGEEAE<:4CFCB<@
@3257386/1
ctgtgatctgtttcttggcatctatagatgtcggtggcgcacagggcacg
+3257386/1
@CCDDDFDHGFDFGHBEFCGHDHGBHGHJIGHEHEGIGJHIIIDBDBHI>
@2688285/1
acataataaaattagaggaagtaggtgctgggcctcttgtatgcgaaggt
+2688285/1
@BCFFFFFHHHHHJJJJJIJJIJJJHIJJJJJJJJJJJJJJJJJJHHIJ?
@1682494/1
ctcagcttccctgcaaagttaaccatcttgtattcaaaagaaaacct
+1682494/1
CCCFFFFFHHHHHJJJJJHIIJJJJJJJJJIJJJJJJJJJJJJJJJJ
@3257701/1
tgttgaggcgcttgtggtggtgcacgcgcttgggcagagggaatctgatt
+3257701/1
???ADDDDHHHHHHJIBFGEFFHIIGGGHEHI<@FGGEEGDEFCCD@CCE
@126199/1
gtgacggcacctccgacactgaggtcacggtactcgcggtacatgttgtg
+126199/1
@BCFFFFFHHHHHJJJJJJJJIJJFHGIIJIHJJJJJJIBEHFFHFFFFF
@7318769/1
ggtactcgcggtacatgttgtgtacacctgagcgagactcataacgcagc
+7318769/1
@@@A?B?D?FHH<@EGGAFEGC9CA?::?C?@?D6?D@FG<<FGIIG88E
@4288563/1
caccagtggtcttcttgaacttcttcaattgacgcaagaagtaccagaaa
+4288563/1
CCCFFFDFHHHHHJJJJJIJJJJJJJJJJJJJJIJJJJJJIIGJIJJJJI
@2182143/1
cgactgtcacacggtagcggaaggtgggttcgtgaatcatgccctcaatc
+2182143/1
;?@DD:DDBDDFAG<E@F?@DFGH::FFGICFFGGGGIBGIGE@GCGHG>
@3258175/1
ccagaatctagacatgcacagctcttgcagccatccaacgggattgccca
+3258175/1
CCCFFFFFHHHHHJJJJJJJJJJJJJJJJJJJJIJJJJJJJJIJJJJJJJ
@7319254/1
gtgctgttgtggaactgcttcacctgtggccggcggcacgcagacgcctt
+7319254/1
?=?DDEBDD?FBHGGGGGHIJGIHIGHBFHGIIGDGGHFFFDDCDDBBAD
@7319269/1
gatgcattgcgtcagaatgcccacctcacgttccgccaattgcttcacct
+7319269/1
CCCFFFFFHHHHHJJJJIJJIIJJJIJJIJFHIIJJJJJGGIIJJJJIIJ
@2182309/1
ccacaatctggtctggagagaagatcctcatcttgtatagaggaggcttg
+2182309/1
?@@DFFFDFFF?BEGCAFGGGHF@BEGBHGGIGEHGGHHGEHC>BGEGI:
@2688696/1
tgagcgagactcataacgcagccagatgccaaagttcttgatcttcactg
+2688696/1
CCCFFFFFHHHHGIJJJJGGIEGGIIJJJJIIIIHGJJJJIJJJJHHJJJ
@4289101/1
gctcccatgtcacggtagcactgagtgacggcacctccgacactgaggtc
+4289101/1
CCCFFFFFHHHGHJJHIJJJJJJJJHHJIIHIJJJJJJJJJJJJJJJIGI
@1682885/1
ggcgcttgtggtggtgcacgcgcttgggcagagggaatctgattgtgctg
+1682885/1
CCCFFFFFCFHDHIGFHIJJJJIJJJIJJIJCHIJGIIIIJGHIHIAEIF
@4289186/1
tggatggagtgagcacgggctctgtgcctggctcccatgtcacggtagca
+4289186/1
@@@?DDDDF<DDFEIIIIG@GIIIIIICH@GDGHIGHIIHHIGGECFHIC
@7319641/1
agtaggtgctgggcctcttgtatgcgaaggtgttgaggcgcttgtggtgg
+7319641/1
@CBFFFDFHHHHHJJJJJJJIJJJJJIJJJFHHHJIJJIJJJJJIJJGHH
@2688953/1
cagtagtctaggttcttatcaatataaagggctccgaggaaagcttcaag
+2688953/1
@@BFFFFFGHHHFHHJJJIJJJJJJJJIJIIJJJJJJJJJJIIJJJJIIJ
@1160267/1
gcagccagatgccaaagttcttgatcttcactgggctcttctctgggatt
+1160267/1
@@@DDDD?F?CFFGIEG?CC4CEE<<HCDHH@AGEAFHG>GBD?DHBH<G
@1160269/1
cacataaactctatgactggctgcgctttataaaaggcagttgcagaaac
+1160269/1
@CCDFDFFHHHHHJJIIJJIIAHIJEHIJJJJJJJJJJJI?FGGIIGIIJ
@3258843/1
gtgctgggcctcttgtatgcgaaggtgttgaggcgcttgtggtggtgcac
+3258843/1
CBCFFFFFGHHHHJJJJJJJJJJJJHGHIJJJJJJJJJJIJJJJJGHJJJ
@1160281/1
gtaggtaatattattaaacgaagaacatgcggctgaattgcagcatcttg
+1160281/1
@@@DDDD?FDDHHIIIIIIF<:FE@CDHEEEBHGG>GEHG?BBDDGGHI<
@126862/1
cacctgtggccggcggcacgcagacgccttgatgacctccactttgatga
+126862/1
CCCFFFFDDHGHHGGIJJGIAFHGIIBHADDECFDECCCBCCDCDDCDCC
@7320067/1
agcggaaggtgggttcgtgaatcatgccctcaatctgcaccagttcatat
+7320067/1
@C@FFFDFHAFHHHIJJJJJJJJJJJJJJJJJJJJJJJJJJIIGGIJJGJ
@3259078/1
gccagatgccaaagttcttgatcttcactgggctcttctctgggatttcc
+3259078/1
CC@FFFFFHGHHBHFHBHIIEIGGHEGHG>FHIJDGGIIJJGEG>FGDHI
@1160492/1
ctttgtgcgccacatcaatgttgataaaggctttattggtaaatatggcg
+1160492/1
CCCFFDEFGHHHGIIJIIEIIIIGIJJJIJJJJJIJJIGIJHGIIJIJJI
@2689277/1
cttcaacggaagagattccatttcccgtttagcagcttcatccagaggca
+2689277/1
CCCFFFFFHHHHHJJJJJJJJJJJJJJIJJJJJJJJJJJJJJJJJJJJJI
@7320726/1
cacgcatgaggtaatatttattgctctcctccgattattattatacttat
+7320726/1
CCCFFFFFFHHHHJJJJJJJJJJJJJJJJJJJJJJJJJJJJJJJIIJJJJ
@3259721/1
gcaagaagtaccagaaacgggacttagccacaatctggtctggagagaag
+3259721/1
CCCFFFFFHHHHHJJJJJJJJIJJJJJJJJJJJJJJJJIJJJJJJIJIJI
@1160949/1
gtcacggtagcactgagtgacggcacctccgacactgaggtcacggtact
+1160949/1
@@@FFFFAFHFHHJJJJEHGIGDGHIJIIIGEIIJJJIJFFFHGIJEHHH
@3259991/1
gtcacggtagcactgagtgacggcacctccgacactgaggtcacggtact
+3259991/1
BBBFFFFDBHFHHJJJJHIJIIGIHGIJIJJHJIIJIHIGFHIJIJGHHH
@2689701/1
gcgagactcataacgcagccagatgccaaagttcttgatcttcactgggc
+2689701/1
@B@DDDFFHHHGGJJGIJJIIJJJJJIJIIDCDGFHIIGIJJJJJJJFHI
@3260039/1
gcacgcgcttgggcagagggaatctgattgtgctgttgtggaactgcttc
+3260039/1
CCCDFFFFFFHHFJJJIIJJJGIJJJFIJJIIIGIGIGFHJJJIIJIGII
@3260103/1
cttcttgaacttcttcaattgacgcaagaagtaccagaaacgggacttag
+3260103/1
@@<DDDDDFHHF?EGGEHHGH?FGEHIGEEHDDG?DABFHGGABEGIIIG
@1161220/1
ggcagagggaatctgattgtgctgttgtggaactgcttcacctgtggccg
+1161220/1
CCCFFFFFHGHHHJJJJJJJJJJJJJJIJJJJJJJJJJJJJJJJJJJJJJ
@7826072/1
gacgcaagaagtaccagaaacgggacttagccacaatctggtctggagag
+7826072/1
CCCFFFFFHHHHHJJJJIJJJJJJIJJJJJJJJJIJJJJJJGHIJJIJHJ
@5302716/1
gatcctcgtcattgcctggcatacaaggcaaagcaccgacgacgacactg
+5302716/1
CCCFFFFFHHGHHJJJJIJIIJJJGIIIIJJJJGIIJJJJJJJJJHHFFF
@5767341/1
cagttataaagcatagcccgaagtgctattggcacacaggcataatgcca
+5767341/1
@CCFFFFFHHHHHJIJJJJIJJJGHJJJJIJJJJIIJJJJJJJJJJJJJJ
@6853087/1
gccagatgccaaagttcttgatcttcactgggctcttctctgggatttcc
+6853087/1
CCCFFFFFHHHHHJHIJJJJJJJJJJJJJJGIIJJJJJJJJJJJIJJJJJ
@5302847/1
ggagtgagcacgggctctgtgcctggctcccatgtcacggtagcactgag
+5302847/1
@CCFDDFFHHHHHJJJJJJJJJJJJJJJJIJIJIIJJJJIDGEIEGIHII
@5767577/1
ggaatctgattgtgctgttgtggaactgcttcacctgtggccggcggcac
+5767577/1
@@<DFDFFDFDFCGHBGHH@HHHGGGGHFFHBEFHGI9DGGGHIIHIDFC
@4740228/1
gcagagggaatctgattgtgctgttgtggaactgcttcacctgtggccgg
+4740228/1
CCCFFFFFHHHHHJIJJJJJJJJJJJIJJJJJJJJJJJJJJJJJJJJJJJ
@6343348/1
gtcaaaaccttcattatggcgcgtttacattaggtcggtcaccgaaggcg
+6343348/1
CCCFFFFFHHHHHJIJJHHIIGGFHIGGIIJJJIBGHIGIJIJJGHGGGE
@7826631/1
agaggaagtaggtgctgggcctcttgtatgcgaaggtgttgaggcgcttg
+7826631/1
CCCFFFFFHHGFBFFHIG=AHHIJIIHGIGEIAGG>:B?FHHIAFHIFBC
@6853505/1
cctggcgtaaaataacgtcaatacattggatctcctcagtaggatggcaa
+6853505/1
CCCFFFFFHHGHHIIHGIIIJJJJJJJJJIGIIJIJJIJHIIIIHIJJJI
@5303466/1
gcagccagatgccaaagttcttgatcttcactgggctcttctctgggatt
+5303466/1
CCCFFFFFFGHHGIJGJHIJJJJJJJJJJJIJHIIIJJJJJJJJJJJGII
@5303537/1
gtggtggtgcacgcgcttgggcagagggaatctgattgtgctgttgtgga
+5303537/1
??@1ADAD?FDF=@@8C?:CBFEB:B66?DFFED/?BB8=BDC77=@=1=
@6853633/1
cgcttcagcagagtgcacacaatggtgaactggcgttcatgcggcaaacg
+6853633/1
CCCFFFFFHHHHHGHIJJJJJJJJJHIGJJJJIIJIGIGJIJJJJJJJJH
@6853853/1
agcatacataataaaattagaggaagtaggtgct
+6853853/1
?=7D=:ADAB?FDGB?FGCF:FFFICFD@CC<@<
@7323059/1
gcgcttgtggtggtgcacgcgcttgggcagagggaatctgattgtgctgt
+7323059/1
CCCFFFFFHHFHHHHJJJJJJJJJJJJJJJIJJJGIJJJJJJJIJJJJJG
@6344133/1
ctcgattatcgaatttttcgccatgagtaagcgatcgggctctcaggcag
+6344133/1
<?@D?BDDDDFH?GAGFB??:@DFHHI?E??<FD?B<A::DDHHEGCHCD
@7827088/1
ctgatagagacgatttcaccagtggtcttcttgaacttcttcaattgacg
+7827088/1
CCCFFFFFHHHHGIJJJJJJJJHJJIJJJJJJJJJJJJJJJJJJJJJJJJ
@5304176/1
gcagagggaatctgattgtgctgttgtggaactgcttcacctgtggccgg
+5304176/1
CCCFFFFFHFHHHJJJJJHEHJJIIIGIJIG;FHIIJJHGIIJDGEGIGI
@2183091/1
ataatcttcagatactccaaagcattctgggctgcagatgactgtgcatc
+2183091/1
<???DDEEDHHGFIIEHHIIGIDGIJJGEEEH@GACEDBBHGJBBGHIIC
@3715533/1
caccagtggtcttcttgaacttcttcaattgacgcaagaag
+3715533/1
@@@DDDDDB?2:A<DFFEFFIEFCFF>CE9F9C<GE@DDD?
@5304352/1
gtgctgggcctcttgtatgcgaaggtgttgaggcgcttgtggtggtgcac
+5304352/1
@BBFFFFFHHHHHJJHHJJJJEFHIFHHIIIIJJJJIJJJJIHJIIIJIJ
@4740900/1
gggtaatccacttatcgagaaaggctataaaacatcactttcagataaat
+4740900/1
@@@ADDDFHHHHHIJIGHIFGHGGHIGJIIJJJIJGIJJJIIIJIJIJJJ
@5768897/1
gccgttacagatgaactcccgtcgatgaccagcagaaggcgtgttaccga
+5768897/1
@CCFFFFFHHHGHIIJJIJJJHIIIJJIJJJJJJJJJJJJJGHIJIJIJI
@2183206/1
catacataataaaattagaggaagtaggtgctgggcctcttgtatgcgaa
+2183206/1
CCCFFFFFHHHHHJIJIHIIIJJJHGGCAFGHHIIIIJJJIJHHGIIJFG
@1162648/1
gtctgattctgtgatagtgaatacaagatcgtggggtgggcccaccaggc
+1162648/1
BB@DDFFFHHHFFGIIJIIJIJJJJJIGHGIGJGGID@GIIIGIJIIFHE
@7323537/1
tgtatgtcactgaacttctcttaaacg
+7323537/1
@@@;DDDDD<C?>E?F:C<@@EA9<FA
@5304649/1
gtgggactgcttcacctgtggccggcggcacgcagacgccttgatgacct
+5304649/1
@@@FFDEEFHHHDFIGGGHIGHGHGGIJIIBHGFFFFDDDDDC@CCDDDC
@7323663/1
gagtgacggcacctccgacactgaggtcacggtactcgcggtacatgttg
+7323663/1
@@BBDEFFGHHFHIGIGIIHHJJJGIDHGIIIHIJJJGIIIHHFFFFFFF
@671072/1
ggcgcttgtggtggtgcacgcgcttgggcagagggaatctgattgtgctg
+671072/1
CCCFFFFFHHHHHJIJJJJJJJJJJJJJJJJJJJJIJJJJJJJJJJJJJH
@4291278/1
gagagaagatcctcatcttgtatagagg
+4291278/1
@@@DD;?=AAFDAF9?AFF43AF?CEHI
@4291372/1
ctcagattgccatctcagaaattagcggatggatcaagagcctgacaccg
+4291372/1
CCCFFFFFHHHHHJJJJJHIJIJIJJJJJIJIJJJIJJJJJJJJJJJJJI
@671396/1
gcttgatatccgactccgtttcgctgtgtttgccgaaccgagacataatg
+671396/1
CCCFFFFFHHHHGJJJJJIJJJIJJJIIIJJIJIJJIJJJIJJIJJJHHH
@4291490/1
tgtcacggtagcactgagtgacggcacctccgacactgaggtcacggtac
+4291490/1
CC@FFFFFDHHHHJJJJJHHIJIJJGJJJJJJJIIJJJJJIIJJJGIHHH
@6345779/1
ggtgttgaggcgcttgtggtggtgcacgcgcttgggcagagggaatctga
+6345779/1
B@BDFDFEHHFHHJJJJJJIIJHHJJJJJJJJJJJJJIJIHHHDEFFFEA
@7324881/1
gatggagtgagcacgggctctgtgcctggctcccatgtcacggtagcact
+7324881/1
CCCFFFFDHHHHGJJIJJJJJJIIIIIHJJJJJJJJJJJIJJJHIIJJJI
@7324972/1
ctgttgtggaactgcttcacctgtggccggcggcacgcagacgccttgat
+7324972/1
?@@DDAD=F<BFF@GGGII@FBGA?FCHG<G:FEEEEE<B=>@?@?BCAC
@671624/1
ggatggagtgagcacgggctctgtgcctggctcccatgtcacggtagcac
+671624/1
@@@DFFFFDFHFDGHDHHEHIGIHGIGGDICHGIIGGHDGIJGIFHIGGH
@671671/1
ctgttgtggaactgcttcacctgtggccggcggcacgcagacgccttgat
+671671/1
CCCFFFDDFHHHHGIJJJIJJJIHGIIJJJIIJIJHHFFFDEDDDDDDCD
@3260377/1
gggacttagccacaatctggtctggagagaagatcctcatcttgtat
+3260377/1
CCCFFFFFHHHHHJJJJJJJIIJJJJJJJJJJJJJJJJJJJJJJHGJ
@7828422/1
cggtagcactgagtgacggcacctccgacactgaggtcacggtactcgcg
+7828422/1
B@BD?DDFGHGHHGHEHEHIIIIHJIIEIIJIIDHJDFEGFHFHGHHHIE
@3260491/1
gtcacggtagcactgagtgacggcacctccgacactgaggtcacggtact
+3260491/1
C@CFFFFDHHHHHJJJJFHJJIIIJJJJJJJJJJJJJJJJHJJJJJJIHH
@2690799/1
gtcaaattaaagaatcacgtcgaacattctatgcttataccattaatctc
+2690799/1
CCCFFFFFHGHHHJJJJJIIIJJJIIJJJJIGIJJJJJJIGGIIIIGIJJ
@3260739/1
gtcttcttgaacttcttcaattgacgcaagaagtaccagaaacgggactt
+3260739/1
CCCFFFFFHHHHHJJJJJJJJJJIJJJJIJJJJGHIJJJJJJJJIIJJJJ
@4292496/1
gtcttcttgaacttcttcaattgacgcaagaagtaccagaaacgggactt
+4292496/1
@C<DDEDFHHHGHGEGHGIBFIEHHIIIIIIIIDFCCEHGIGGGG6FHIE
@3261014/1
cccctgtttgttttatcgtcgccttgagaagcagacacaagcttcttctg
+3261014/1
CCCFFFDEHHHHHJIIJJHHIIJJJJJJJJIJJJJJJJJJGIIJIHIJJI
@672119/1
ggtgcacgcgcttgggcagagggaatctgattgtgctgttgtggaactgc
+672119/1
BC@FFFFFHHHHHJJJJJJJJJJJJJJJJIJJJJJJJJJJJJJJJJJIJJ
@4292631/1
cactgagtgacggcacctccgacactgaggtcacggtactcgcggtacat
+4292631/1
CCCFFFFDHHHHHJJJJJJJJJJJJJJJJJHIJJJJHIJJJJJJHHFFFF
@7326518/1
gtgcctggctcccatgtcacggtagcactgagtgacggcacctccgacac
+7326518/1
CCCFFFFFHHHHHJJJJJJJJJGIJJJJJJJJHIJJJJJJJJJJJJJJJJ
@7326704/1
caccagtggtcttcttgaacttcttcaattgacgcaagaagtaccagaaa
+7326704/1
CCCDFFDDHHHHHIIJGGGGIHDHGIGIIJIDFEHEAHGIE?DDHIIJII
@128930/1
cggcataacgggccgcgactccgccctcttcctcgggttggaatgattct
+128930/1
@@@FFFFFDHHHHJGGIGEHHJJIJIIJJJJGIHHGFFFCDCCDD@CDDD
@5769741/1
ggtgcgtgcaggatcctcgtcattgcctggcatacaaggcaaagcaccga
+5769741/1
BCBFFFDDHHGHHJJJJJJJJJJIJJJJJJJJJJJEGIJJJJIJJJJJJI
@7327278/1
gccagatgccaaagttcttgatcttcactgggctcttctctgggatttcc
+7327278/1
CCCFFFFFHHHHHJIJJJIJJJJJJJJJJJJJJJJJJJJJJJIJJJJJJJ
@3262277/1
gacgcaagaagtaccagaaacgggacttagccacaatctggtctggagag
+3262277/1
@@@DDD?DFF?CFH@BH?EDCF;:FGHIGHIGGBDBFBFGIHIIGGIGGC
@4293917/1
cacaatctggtctggagagaagatcctcatcttgtatagaggaggcttgg
+4293917/1
CC@FFFFFGGHHHJIIIHIJJJJJJJJJJJJIJJFHIJJIJJJJIJJJGE
@3262388/1
ctaattaataaaattggactgtttttaatatttaaataaccgctttttac
+3262388/1
CCCFFFFFHHHHHJJJJJJJJIIJJJJJJJJJJJJJJJJJIJJJJJJJJJ
@2692056/1
gcagagggaatctgattgtgctgttgtggaactgcttcacctgtggccgg
+2692056/1
CCCFFFFFHHHHHJIIJJIJJJJJJJIJJJJJJJJJJJJJJJJIJJJJJI
@3716342/1
atacataataaaattagaggaagtaggtgctgggcctcttgtatgcgaag
+3716342/1
CCCFFFFFHHHHHJJIJJJJJJJGIJJDEGHIJJJJJIIIJIIGIIJHHI
@4741625/1
cggcacctccgacactgaggtcacggtactcgcggtacatgttgtgtaca
+4741625/1
@CCFFFFFHHHGHJJJJIJJHIHJJIHHGJJJIJJAGGIJJGIJHIHCH=
@7327712/1
gtcttcttgaacttcttcaattgacgcaagaagtaccagaaacgggactt
+7327712/1
@CCFFFFFHHHHHJJJJJJJJJJJJJJIIJJGJFHGIIJIJJJJJJJJJJ
@4294260/1
cttggttgaacggaactccaatccttta
+4294260/1
???DB=B?CD<D<;<CE4A:A9CF<E@9
@7327865/1
agcactgagtgacggcacctccgacactgaggtcacggtactcgcggtac
+7327865/1
?B@FFFFFHFHHHIHGIIIJJIJJJJJJIIJJJJJJJJFGGIJGIJHEFF
@7829989/1
gttttttaaactcatattttcatggtaccaagttatgaatttttcaaatc
+7829989/1
@?@DDFFDFFBHHGBG@EHHJGEHI<FFE>DD?EIFHG4?FGGIHEHIHH
@5770543/1
gcttgtggtggtgcacgcgcttgggcagagggaatctgattgtgctgttg
+5770543/1
CCCFFFFFHHHHHIJJJJJJJJJJJJJJJJJJJJJJJJJJJJJJJJJJJJ
@3263071/1
gcaagaagtaccagaaacgggacttagccacaatctggtctggagagaag
+3263071/1
CCCFFFFFCBBFHIIIIIIIIIIIIIIIIIIIIIIIIIIIIIIHIGHIII
@673502/1
ctttcctaggagtgactttcccgtttccaatctccaagacaggaggctcc
+673502/1
BB@FFFFFHHHHCGGIIJIJIIJHJJJJJJJJJJIIJIJJGIEFIEHCHH
@7328290/1
cgggctctgtgcctggctcccatgtcacggtagcactgagtgacggcacc
+7328290/1
@?@DDDDDFHHHDHBGGIJIIGEHHIJGIGCGGGGCGHGIBFDFGGGHIG
@7830188/1
ggaatctgattgtgctgttgtggaactgcttcacctgtggccggcggcac
+7830188/1
CCCFFFFFHGHGHIJIJHIJHHIIJJJJJJJJIJJJGHIJJJJJIJJFFD
@129651/1
cctgtggccggcggcacgcagacgccttgat
+129651/1
@??DFBBAFFHFHIEGBHBHGFIIIBAHB>;
@3716916/1
gtccgtctgattctgtgatagtgaatacaagatcgtggggtgggcccacc
+3716916/1
CCCFFFFFHHGHHJJGIJJJJHHGJJJJJJJJJJJJJJJJJIJJIJJJJJ
@7830376/1
gaggttcaccaagctagtggcgttgatgtcgcaagatagtgagacattca
+7830376/1
CCCFFFFFHGHHHJJJJHIIJJJJJJIJGIJJJJJJJJJDHGHGHDHIIJ
@4295190/1
cttgggcagagggaatctgattgtgctgttgtggaactgcttcacctgtg
+4295190/1
CCCFFFFFHHHHHIJJJJJJJJIIIJJJIJJIJJJJJJJJJJJJJJJJJJ
@1162963/1
agccagatgccaaagttcttgatcttcactgggctcttctctgggatttc
+1162963/1
?@@DAED<FHHGDGGGGDIGG>HCGHGHAHIGHCFFGHIIIIIHBGGIII
@3717253/1
gtgctgttgtggaactgcttcacctgtggccggcggcacgcagacgcctt
+3717253/1
CB@FFFEFHHHHHJJJJJJJJJJJJJJIJJJJJJJJJHHFFDDDDDDDDD
@7830561/1
ataataaaattagaggaagtaggtgctgggcctcttgtatgcgaaggtgt
+7830561/1
CCCFFFFFHHHHHJJJJJJIJJJJJIJJJJJJJJJJJIJJJJJIHIIFGF
@1163208/1
gttcaaataacttattaaaataaatatgcgtgatgaggttcaccaagcta
+1163208/1
CCCFFFFFHHFHHGIJJIIGIBHGJIJJJEHIJIIIJJJJJJHIHIIIJI
@4295670/1
gccagatgccaaagttcttgatcttcactgggctcttctctgggatttcc
+4295670/1
=114=3BBD?A<2?2<C<F@9FEFFFCEFCBFEEECCDD9CDED?:B??B
@6346664/1
ggtgttgaggcgcttgtggtggtgcacgcgcttgggcagagggaatctga
+6346664/1
@@=DDDFFHHFGFIJGIGGFHGHHIIIJJIJIIIFJJJJIHHHDFFFFEC
@1163675/1
ctgatagagacgatttcaccagtggtcttcttgaacttcttcaattgacg
+1163675/1
@<?DFDDFGFDHFIJJJIJGIJHHGHHHEHGIHIIIJJJJJIIIIIIJJJ
@2184268/1
cagtggtcttcttgaacttcttcaattgacgcaagaagtaccagaaacgg
+2184268/1
CCCFFFFFHHHHHJJJJJJGIJJJJJJJJJJJJJJJIJHIGIJJIIJJJI
@2184288/1
ctcataacgcagccagatgccaaagttcttgatcttcactgggctcttct
+2184288/1
?@@F?DDEDDHDHGDFGGEEGGIGIIICBGHHGEHHB?D>9BFGI8DF<F
@5305768/1
ggtgcacgcgcttgggcagagggaatctgattgtgctgttgtggaactgc
+5305768/1
@@BDFFFFHHHHHJJJJJJIIJJGHIJJJIJJJIJJJJHIJJJJJJJJJJ
@1163905/1
cacggtactcgcggtacatgttgtgtacacctgagcgagactcataacgc
+1163905/1
@@@AD:A@CFA?FE1@FF@<1C>GGDFFC:BGBGIFFEEFFIA@CCFF@8
@4296481/1
ggcctcttgtatgcgaaggtgttgaggcgcttgtggtggtgcacgcgctt
+4296481/1
C@@FFFFFHHGHHJJEHIG<CFGIGHJJJJ<FBGGGDBF<CHHEDHAEDA
@6347359/1
gcttcacctgtggccggcggcacgcagacgccttgatgacctccactttg
+6347359/1
CCCFFFFFHHHHHEIIJIGJJJGIIJIJHHHFFDDEEEEACCDDDACCDD
@5306127/1
gcaagaagtaccagaaacgggacttagccacaatctggtctggagagaag
+5306127/1
@@<DFEFDCFHHGJIIJJJJJIIIJIJGIJJJIIJJII?GHGGEGJJIEH
@1686637/1
ctgttgtggaactgcttcacctgtggccggcggcacgcagacgccttgat
+1686637/1
CCCFFFEFHHHHHJJJJJJJJJJJJJJJJJJJJJJHHFFFDEDDDDDDDD
@5306160/1
tgtggaactgcttcacctgtggccggcggcacgcagacgccttgatgacc
+5306160/1
@@@DD:BDHDBFFIGH@CFDCCHIGIFHI<5;@AEEBECBC?BC@5;A>>
@7830929/1
gtgggttgtcctgcagagcttgccacatcttgtaagcagcctgacgctta
+7830929/1
CB@FFFFFHHHHHJJJIIJJJJJJJJJJJJJJJJGIJJJIJJJJJJJJJI
@5306488/1
gttgaggcgcttgtggtggtgcacgcgcttgggcagagggaatctgattg
+5306488/1
@BCFFFFFHHHHHIJJJJJHHJJJJJJJJJJJJJIJIJJJEHHHFFFFFF
@2184817/1
ctcccatgtcacggtagcactgagtgacggcacctccgacactgaggtca
+2184817/1
CCCFFFFFHHHHHJHJJJJJJJJJHIIJJJJJJJJJJJIJJJJJJJJGIJ
@1164404/1
acgcaagaagtaccagaaacgggacttagccacaatctggtctggag
+1164404/1
@@CFFFFFHGDFDIJJIJJJGHIGHGHJIJJJJJJIJJIIHFEHIGI
@6855838/1
ggcagagggaatctgattgtgctgttgtggaactgcttcacctgtggccg
+6855838/1
@C@FDDDDHDDFHGHIFDHEHHHIEGHFECEAFDHIJFHGIIIIHGIJIB
@6855845/1
gccatgtaccacgcctgggatgccacccggcaccactcccgggtgaggat
+6855845/1
CCCFFFDDFHHHHJJJJGHIJHJJGJJJIIJJIJIJEIJJJIIHIGIHFH
@1164462/1
ggttgaacggaactccaatcctttactcgaatagtcttttctaacttgaa
+1164462/1
@@@FFFFFHHDHHJJIIIJJJJIGGJJJJJIJJIHIIJJIIJJIIJGGGI
@1164571/1
gtggattttaatgttattattacagcatacataataaaattagaggaagt
+1164571/1
@BBFFFFFHHHHHJJJJJIJJJJJJJJJJJJJJJJJJJJJJJJJJJJJJG
@2185111/1
agcactgagtgacggcacctccgacactgaggtcacggtactcgcggtac
+2185111/1
8?@DA>DB:=CDAH>BF@FGGBGH8CDAGGIG??D@.6<CFHG=8@649?
@4297605/1
gaggaagtaggtgctgggcctcttgtatgcgaaggtgttgaggcgcttgt
+4297605/1
BCCFFFFEHHHHHIJJJJJIJJJJJJJJJJJIIJJDFHIJJJJJJJJJJH
@1687339/1
cagtggtcttcttgaacttcttcaattgacgcaagaagtaccagaaacgg
+1687339/1
BCCDFFFFHHHHHHEHIIJJIJJJIJJJJIHIIIJJJJFHIJJJJJJJJJ
@1687529/1
cgcagccagatgccaaagttcttgatcttcactgggctcttctctgggat
+1687529/1
CCCFFFFBH>FDHIIGGGFHGIIICIEHHGIIIGHADHIIIGI?FHHCGI
@6348902/1
gccagttataaagcatagcccgaagtgctattggcacacaggcataatgc
+6348902/1
CCCFFFFFHHHHHJJJJJJJJJJIJHJJJJJJJJJIJJJJJJJJJJJJJJ
@4298296/1
gttgtgtacacctgagcgagactcataacgcagccagatgccaaagttct
+4298296/1
@@@D?DDDH?A<ACEEGGE<@1CG@HIGIB:?@GGHEIBGGHEC@FBF@G
@1165474/1
ggcctcttgtatgcgaaggtgttgaggcgcttgtggtggt
+1165474/1
1:;B?;BDHHHF<CGE@F@HIII<FE9;@@GHG??D?@C7
@2186005/1
tattattacagcatacataataaaattagaggaagtaggtgctgggcctc
+2186005/1
C@CDDFDFGHFGHIJJIIJIHGHIGICHIIGGGIGIHIIJIJJE@G@FHJ
@7329096/1
gcactgagtgacggcacctccgacactgaggtcacggtactcgcggtaca
+7329096/1
@@@DDDDDFFFDFIAGH@FGFGIIIIGEGHIB@GEIFCFHIGGIIHBBDE
@4298823/1
gaggaagtaggtgctgggcctcttgtatgcgaaggtgttgaggcgcttgt
+4298823/1
@BCFFFFFHHHHHJJJJJJJJJJJJIJJJJJHGIIBGGHJIJJJJJJJJG
@4298880/1
gacgatttcaccagtggtcttcttgaacttcttcaattgacgcaagaagt
+4298880/1
@@BFFFFFHHHHHJHIJJJIJJJJIIJIJJJIIJJJJJJJJJJJJJJJJF
@2186227/1
ggcctcttgtatgcgaaggtgttgaggcgcttgtggtggtgcacgcgctt
+2186227/1
@@@FDDDDFFHHHGF?@EGAECFGEFGGGHHIDGGIBDB7BFFIGHHFFD
@4298995/1
cagtggtcttcttgaacttcttcaattgacgcaagaagtaccagaaacgg
+4298995/1
B@CFFFFFGHHHHJJJJJJJJJJIIJJIJJJJIJJJJJHIIIJJIJJJJI
@3717524/1
ctgatagagacgatttcaccagtggtcttcttgaacttcttcaattgacg
+3717524/1
CCCFFFFFHHHHHJJJJJJJJJHIJIIJJJJJJIJJJJJJJJJJJJIJJJ
@2186391/1
cgcaagaagtaccagaaacgggacttagccacaatctggtctggag
+2186391/1
<@@BDDADD2A4A<E>F?BFG>6EEEFF>??33?FFFC@@@DGEAB
@5771974/1
gcaagaagtaccagaaacgggacttagccacaatctggtctggagagaag
+5771974/1
CCCFFDEFHGFFHJGIIIJJJGIIJIJEHIJJIJIJIIJJJJJGIIJJJG
@4742895/1
cagtggtcttcttgaacttcttcaattgacgcaagaagtaccagaaacgg
+4742895/1
CCCFFFFFHHHHHJJJJJJJJJJJJJJJJJJJJJJJJJHIJJJJJJJJJJ
@4299192/1
agcatacataataaaattagaggaagtaggtgctgggcctcttgtatgcg
+4299192/1
CCCFFFFFHHHHGIJJJJJJJJJJJJJIJJHIJIJJJJJJJJJJIJJJIJ
@7329651/1
gcaagaagtaccagaaacgggacttagccacaatctggtctggagagaag
+7329651/1
CCCFFFFFFHHHHJJJJJJJJJJJJJJJJJJJJJJJJJIJJJJJJJJJJJ
@3717701/1
ctctgtgcctggctcccatgtcacggtagcactgagtgacggcacctccg
+3717701/1
CCCFFFFFHHHGFJJJJJJJIIJIIIFEHGIJJIJJIJIJIJJIJJJJJJ
@7329772/1
gcaagaagtaccagaaacgggacttagccacaatctggtctggagagaag
+7329772/1
CCCFFFFFFHHHHJJJJJJJJJJJJIJJJJJJJJJJJJFHHIIIIGIJIG
@4743103/1
gcaagaagtaccagaaacgggacttagccacaatctggtctggagagaag
+4743103/1
CCCDFDDFCF?CFGEGHGIIE>GHGG@@GCFGDGGCF?:BE@>DH;DH>@
@4743178/1
gtggattttaatgttattattacagcatacataataaaattagaggaagt
+4743178/1
@BBFFFFFHHGHHIJJJJJJJJJJJJJJJJJJJJJJJJIJJJJJJJJIJG
@5772452/1
gtgctgttgtggaactgcttcacctgt
+5772452/1
?@81D?A?C:?;<C;BFFEF<FB<<9F
@5772463/1
gagcacgggctctgtgcctggctcccatgtcacggtagcactgagtgacg
+5772463/1
C@CFFFFAFFFFHGFHIJGHFCDGHJGCGIGGGHE?DEHEHGGGHCEHIH
@130875/1
gtaaaacttctcggaaatctccaatccaaaccgtttgaaatctcggtttt
+130875/1
B@BFFFFFHHGHHJJIJIJIIJJJHIJJJJJJJFHIJJIJIIIIJJFHIJ
@4743425/1
cttcgcaaccactaattccagtgataaattcactctagcacgtagttctc
+4743425/1
CCCFFFFFHHHHHIJJJJIIJHFHGIIIJJIIIJIJJIJJIIFHIGIIJJ
@4300001/1
ctgttgtggaactgcttcacctgtggccggcggcacgcagacgccttgat
+4300001/1
CCCFFFDDHHHHFIGJJJJJJJJIIJJJIIJIIIIGHFFFDEDDDDDDDA
@4300042/1
ccttaacgtacgattccaacgccccctggcgtaaaataacgtcaatacat
+4300042/1
?@@FFFDDHHFHAFBHEFHGIEGIIJIEEGHHIIIFCHEGGIJGGIJJDA
@7330563/1
gtcacggtagcactgagtgacggcacctccgacactgaggtcacggtact
+7330563/1
CCCFFFFBFFFHHJJJJIIJJJJJJJJJJJJIJJJJJJJJGIJJIJIHHH
@7330584/1
gccagatgccaaagttcttgatcttcactgggctcttctctgggatttcc
+7330584/1
CCCFFFFFHHHHHJIIJJJJJJJJJJJJJJHJJJJJJJJJJJJJJJJJJJ
@4743556/1
gacggcacctccgacactgaggtcacggtactcgcggtacatgttgtgta
+4743556/1
:1?DDDDDB?FHF@@@@FG9CCHBGGH8HGI@AHDGG;/;@AEA=CE?D>
@674210/1
ctgttgtggaactgcttcacctgtggccggcggcacgcagacgccttgat
+674210/1
@CCDFFFFGFFHFIJIIJIJIJJIIJJJIIIJJJJHHFFECEDDDDDDCC
@7330751/1
cgcaagaagtaccagaaacgggacttagccacaatctggtctggagagaa
+7330751/1
@CCFFFFFHDFHFJJJIGGIIJJJIGIHGIIIJIJJGGIFFHGGGGGIJJ
@2693445/1
ctggtctggagagaagatcctcatcttgtatagaggaggcttgggctcgc
+2693445/1
@@@FBDEFDFHAAFEGHHHIIGIIJEIIIIICE>FGHIEGGI??9BDBFI
@7330978/1
aacgcagccagatgccaaagttcttgatcttcactgggctcttctctggg
+7330978/1
@@;DBDDAFBFDD@GE<FCG?CCBF<9?CA>BFBD98?FD@?FCGIBFH;
@674369/1
gcagcttcatccagaggcaagcgctccaagttgcttggaggcttggg
+674369/1
@@@DDDDDFFBDCEHII=;FHGD?FEGIDHHGBCGEEH<@?@FGA1=
@4300538/1
gccacaatctggtctggagagaagatcctcatcttgtatagaggaggctt
+4300538/1
@?BBDDDEFHHFHIJJIHHGGGHGIIIIIGGHIGIJDHGGIFEGEGEGHI
@4743899/1
aacctctatactttgcattaaaataatgcccattttcacaggcaagggat
+4743899/1
@@BFFFFFHFHFDIIIIIJGGIJJIJJJIJJJJJJJJJJJJIJJIIJJFJ
@6349819/1
gtggtgataaagataagtataggctcaaaacctaacgacatcaatcacca
+6349819/1
BB@FDDFFHHGHHJJIJGHJJJJJJJJJJJJJJIJJJJJJJIJJJJJIJJ
@6857650/1
gacgatttcaccagtggtcttcttgaacttcttcaattgacgcaagaagt
+6857650/1
;@@DD?DD?DBBBBAEH@CDFHIE<FHCEE@ABDFHHHG<DGGE@FG;B0
@4744083/1
tcgcaagatagtgagacattcactttttagtcataatcttcagatactcc
+4744083/1
<@@DBDDDBH>DF<G?E@HGGIIGHIGHEIIGGDHGGEEEHHGDHCIIGI
@7832598/1
ctcgggttggaatgattctggtgggttgtcctgcagagcttgccacatct
+7832598/1
CCCFFFDDHHGHHJJJJJJJIHIJJGHIHJJJJJJJJJJJJJJJJHHHJI
@6350081/1
ctccaatccaaaccgtttgaaatctcggttttgcgagtacttcatattag
+6350081/1
CCCFFFFFHHHHHJJHIJJJJJJJJJJJHIJJJJJHIFGIIJJJJJJJJJ
@2694018/1
gtctggagagaagatcctcatcttgtatagaggaggcttgggctcgctct
+2694018/1
?:=DDA4?BD2CD@B:C@:CACFDAEIECACFDAEDIDD?DDBDDD6B;@
@7331696/1
ctcccatgtcacggtagcactgagtgacggcacctccgacactgaggtca
+7331696/1
CCCFFFFFHHHHHJFHIJJJJJJJHIJJJIIJJJJJJJJJIIIJGJJGII
@5309124/1
ggcagagggaatctgattgtgctgttgtggaactgcttcacctgtggccg
+5309124/1
B@@FFADFGGHGHJJIIGIHIJJJGIIJIGGIJJJJJJJGJIHDGEGCHH
@7832839/1
cagtggtcttcttgaacttcttcaattgacgcaagaagtaccagaaacgg
+7832839/1
CCCFFFFFHHHHHJJJJJJJJJJJJJJJJJJIIJJJJJGHJJJJJJJJJJ
@2694199/1
cataataaaattagaggaagtaggtgctgggcctcttgtatgcgaaggtg
+2694199/1
CC@FFFFDHHHHGJJJIGHIGIIIHHIIHJJJJIGIGIIIJJJJJIIJJJ
@2694365/1
gaggaagtaggtgctgggcctcttgtatgcgaaggtgttgaggcgcttgt
+2694365/1
CCCFFFFFHHHDHHIJJJIJJJJJJIJJJJJHHIJDFGHJJJJIJJJJJE
@6350615/1
agccagatgccaaagttcatgatcttcactgggctcttctctgggatttc
+6350615/1
@?@FFFDFFHDFHGGHHBEIIIIIIIIIIIICHGHIIGIIGHGGEDHIGI
@7332279/1
gggctatgccatttatcctcgcacgttggcagtaatagtacaagtgaaaa
+7332279/1
CCCFFFFFHHHHHJJJJJJJJJJJJJJJJJJJIJJJJJIJJJJJHIJJJJ
@5309570/1
ctgaatacgaaaatgaattcagacgccaggcacacggacttacgaagtaa
+5309570/1
CCCFFFFFHHHHHJJJJJJJJJJJJJJJJJJJJJJJJJJJJJJJJJJFHI
@1688684/1
cctggctcccatgtcacggtagcactgagtgacggcacctccgacactga
+1688684/1
@CCFFFFFHHHHHGIJJJJFHIJJIJJJJFHIJJJJJJJJJJJEHIIJJI
@6350861/1
atagagacgatttcaccagtggtcttcttgaacttcttcaattgacgcaa
+6350861/1
@CCFFFFFHHHHHJJJJJJHJJJIJJJJJJJJJJJJJJJJJJJJJIIJJI
@7833316/1
gtcctgcagagcttgccacatcttgtaagcagcctgacgcttagcaagtt
+7833316/1
@B@FFFFFHHHDHJJJJJIJIIJJIIIJIGAGHIIJJJJJGGIJJIJJHJ
@4301908/1
caagaagtaccagaaacgggacttagccacaatctggtctggagaga
+4301908/1
CCCFFFFEHHHHHJJJJJIJJJJJJJJJJJIJJJJIJIHJJJIIGIG
@4302212/1
ctcccatgtcacggtagcactgagtgacggcacctccgacactgaggtca
+4302212/1
CCCFFFFFHHHHHJGHJJJJJJJJHIJJJJJIJJJJJJJJJJJJJJJIJJ
@4302296/1
ctcatcttgtatagaggaggcttgggctcgctctccgaagggagcttgcg
+4302296/1
@@@FDEFFHDHDFBAGBEGGEHG8AFEEGIBB?FGCHIIIII@FFHGE=A
@1689222/1
gggctctgtgcctggctcccatgtcacggtagcactgagtgacggcacct
+1689222/1
CCCFFFFFHGHHHJJJJJJJJJJJJJJJJHIJJJJJJJJHIJJJJJJJJJ
@1166425/1
cttcttgaacttcttcaattgacgcaagaagtaccagaaacgggacttag
+1166425/1
C@@FFFDFFFFHHIJJIIJJICCHIIGIIIJFGEIIGGHIGGHJJIIIJJ
@3266392/1
cgcgttctcatgtaatttttaatgttctccaaatcgacgactcctgtggc
+3266392/1
CCCFFFFFHHHHHJGIJJJIJGCHIIIIJGIJGGGG;DDFGHHIGHFHHD
@7333608/1
tggcgatcatgtcgatggcttggtttattcccatcagtttggagttcacc
+7333608/1
C@CFFFFFHHHHHJJJJJJJJJJEHHIIGJJJJJJJJIJJIIJJJJJIJI
@4302808/1
ctatactttgcattaaaataatgcccattttcacaggcaagggatcctaa
+4302808/1
@@@ADDDDHF?FHI>FGGCH@>H@E?F;AFHCGA<C@81?FE?BDGFFH<
@131983/1
gagagaagatcctcatcttgtatagaggaggcttgggctcgctctccgaa
+131983/1
CCCFFFFFHHHHHJJIJJJJHIJJIIJIIJIJJJIIGIGJJJIJJIIGAH
@1166836/1
gcgggggcagtgctggggactccgggcgcagcaccagtc
+1166836/1
<??ABFDDDHB<BBDFHGHEHGCD>HD<@@@B?B<ADDA
@2187598/1
aggtgctgggcctcttgtatgcgaaggtgttgaggcgcttgtggtggtgc
+2187598/1
@@@F?DFDDA=BFHIHIBEHIEHIDGB9:?DCCB?BFHIIGIE@=;CEGE
@4303282/1
cttgttgttaagaggtgttacctgcaacttggccaggttagggccaacag
+4303282/1
@@@DDDDDFFHHHBEEFEHHGIIHIGIGIDEGHGGDHDFHJIIEGGCHHI
@132459/1
cttcacctgtggccggcggcacgcagacgccttgatgacctccactttga
+132459/1
CCCFFFFFHHHHHJJJJJJJJJJJJJJJHHFFFEEEEEEEDDDDDDDDDD
@2188087/1
acgggctctgtgcctggctcccatgtcacggtagcactgagtgacggcac
+2188087/1
@CCFFFFFHHHHGJJJJJJJJJJIEGHIJJJHIJJJIJJJIHICIJIIJI
@2188129/1
gactcataacgcagccagatgccaaagttcttgatcttcactgg
+2188129/1
@@@DDD?DF<D8?@@<CG?A9<AF@GD:C?9F??CC?9B@?GB2
@4303987/1
ggcagagggaatctgattgtgctgttgtggaactgcttcacctgtggccg
+4303987/1
CCCFFFFFGDHHHJJGIJJHIIIIGEIIJJIJIIJJJJJJJIIIHIJIJJ
@7334947/1
attgatatttggaaatgattagctcgcagcattatgggtcttccttcatg
+7334947/1
@CCFFFFFHHHHDIJJJJIGIHIJIJJGIIBFHEEGIIB:BDFHIGHGIJ
@4304060/1
ggagtgagcacgggctctgtgcctggctcccatgtcacggtagcactgag
+4304060/1
@BCFDFFFHHHHHJJJJJJIJJJJJJJJJJJJJIIJJJJJGHJJJJJJJJ
@4304218/1
ggcgcgatttgaaaaattcataacttggtaccatgaaaatatgagtttaa
+4304218/1
C@@FFFFFHFHHGIJIJGIJGEGIJJJG?FFHHJJGJEGGEHGHGBDGII
@132954/1
gcaagaagtaccagaaacgggacttagccacaatctggtctggagagaag
+132954/1
CCCFFFFFFHHHHJIJJJJJJJJJJJJJJJJJJJJJIJHIJJJHIFHHHI
@3268225/1
tgacgcaagaagtaccagaaacgggacttagccacaatctggtctgg
+3268225/1
CCCFFFFFHHHHDHIJJJJJJJJJJJJJJJJJJJJJJJJJJJHIIJJ
@1167938/1
gcctcttgtatgcgaaggtgttgaggcgcttgtggtggtgcacgcgcttg
+1167938/1
CCCFFFFFHHHHHJIJJJFGHIJJJJJJJJJJGIJHJJHHJJJJJJHFFD
@4304455/1
gtcacggtagcactgagtgacggcacctccgacactgaggtcacggtact
+4304455/1
@@@FDFFFDHDFH@FFG<CC?FHBC@8CCFA@GGHCGIIE=CFGGG@DHH
@2188649/1
catcgttctcagcatggtaagaaggtggcggccagaatctagacatgcac
+2188649/1
CCCFFFFFHHHHHJJJJFHIJIJJIHIJJJJJJJJJEIJJJJJJJJJJJJ
@1168240/1
gacgcaagaagtaccagaaacgggacttagccacaatctggtctggagag
+1168240/1
CCCFFFFFHGHACFHIBFGIJJJJJJGHIJJJJGIJJJGIJDHGIIIJII
@675501/1
ctagcacgtagttctcagcttccctgcaaagttaaccatcttgtattcaa
+675501/1
@CCFFFFFHHHHHJJJJJJJJJJJJJJJJJJIJJIJIJJJJJJJJJJJIJ
@3268998/1
ctcatcttgtatagaggaggcttgggctcgctctccgaagggagcttgcg
+3268998/1
CCCFFFFFHHHFGJGHIGJIGHIGFHJIGGHIJIJJIGHJJIEGHHIGHJ
@1168411/1
cactgagtgacggcacctccgacactgaggtcacggtactcgcggtacat
+1168411/1
CCCFFFFDHHHHHIJJJJJJJJJJJJJJJJIJJJJJJJJJJJJJHHFFFF
@7336127/1
cctctatactttgcattaaaataatgcccattttcacaggcaagggatcc
+7336127/1
CCCFFFFFHGHHFGIJJJGIJJJJIJJJCHIJJIIJIJJJJJJIIIJGIJ
@4305276/1
gggaatctgattgtgctgttgtggaactgcttcacctgtggccggcggca
+4305276/1
CCCFFFFFHHHHHGIJJJIJJHIJJJJIJJJJJJJJJJIJGIJJJJJHFD
@5774385/1
atacataataaaattagaggaagtaggtgctgggcctcttgtatgcgaag
+5774385/1
@CCFFFFFHFGFFI@FHJIGEHJFBHHIIIHHGHIGHIIHJHGIJJJGIJ
@6858862/1
ctgagtgacggcacctccgacactgaggtcacggtactcgcggtacatgt
+6858862/1
CCCFFDDFHHGGFJJJJJJIJIIIJIJIFHIJJJHHIJJIJJHHFDFFFF
@2695137/1
gccttagctgcggaatgcttagcttccttcttagagcgtcccgtacccat
+2695137/1
CCCFFFFFHHHHHIJJJJJJJJJJJJJJJJJJJJJJIJIJJJJJJJJJJI
@7833822/1
gttgtggaactgcttcacctgtggccggcggcacgcagacgccttgatga
+7833822/1
CCCFFFFFHHHHHJJJJJJJJJIJJJJJJJJJJJHHFFDEDDDDDDDDDE
@3720235/1
gccggccacaggtgaagcagttccacaacagcacaatcagattccctctg
+3720235/1
CCCFFFFFHHHHHJIIJJJJIJJJJJJJJJJJJJJJJJJJJJJJJJJJJJ
@7336759/1
gctgggcctcttgtatgcgaaggtgttgaggcgcttgtggtggtgcacgc
+7336759/1
@@@DBDFDHHFHHAGGIIIIBHIGHECHGIGGIIIGD=C?BFGHHGGGGG
@7833886/1
gccagatgccaaagttcttgatcttcactgggctcttctctgggatttcc
+7833886/1
@@@FFFFDDFGHGJGHIJEIIIIJJGIJJJEHIIIJIHGGIIIJJIJJJJ
@5774898/1
cttcttgaacttcttcaattgacgcaagaagtaccagaaacgggacttag
+5774898/1
BC@FFFFFHHHHHJJJIIIJJJJIJJIJJJJHGHIIJJJJJJJJJIJIIF
@5774910/1
tacataataaaattagaggaagtaggtgctgggcctcttgtatgcgaagg
+5774910/1
CCCFFFFFHHHGHHIJIIJIIJGIGIJIIJJIJGIJJJJJIIIJJJGGHJ
@4745463/1
gatggagtgagcacgggctctgtgcctggctcccatgtcacggtagcact
+4745463/1
CCCFFFFEHHHHGJJJJJJJJJJJJJJJJJJJJJJJJJJIJJJFIJJJJJ
@6352385/1
gccagccttaacgtacgattccaacgccccctggcgtaaaataacgtcaa
+6352385/1
CCCFFFFFHHHHHJIJJJJJJJJJJJJJJJJJJIJJHIIJJJJJJJIJHH
@6352414/1
gccagatgccaaagttcttgatcttcactgggctcttctctgggatttcc
+6352414/1
CCCFFFFFHHHHHJIIJJJJJJJJJJJJJIHJJJJJJJJJJJJJJAHIIJ
@676269/1
gtgctgggcctcttgtatgcgaaggtgttgaggcgcttgtggtgatgcac
+676269/1
CBCFFFFFHHHHHJJIJJJJJIIIJFGHHIIJJIJJJJJIIJEHIJJJJJ
@4745737/1
cctggctcccatgtcacggtagcactgagtgacggcacctccgacactga
+4745737/1
BCCFFFFFHHHHHJJJJJJIJJJJJJJJJGIJJIIJJJJJJJJJJJJJJH
@7834244/1
cccgtttccaatctccaagacaggaggctccagtactttagctttgacag
+7834244/1
BCCFDFFFHHHHHJJJJJJJJJJJGJJIJJJJJHJJJJJJJJJJJJJJJI
@6859818/1
tgggcagagggaatctgattgtgctgttgtggaactgcttcacctgtggc
+6859818/1
CCCFFFFFHHHHHJJJJJJJJIJJJJJJJJJJJJJJJJJJJJJJJJJJJJ
@6859845/1
gtcttcttgaacttcttcaattgacgcaagaagtaccagaaacgggactt
+6859845/1
@CCFFFFFHHHHHJJJJJJJJJJJJJJJJJJJJIJIJJJJJJJJJJJJJJ
@7338356/1
ggtagcactgagtgacggcacctccgacactgaggtcacggtactcgcgg
+7338356/1
@@=DDBADFHAFFHIIIBGDGEHGHEGGHIIHIE?HHGIAH;@FHGGBFB
@6353488/1
gtcacggtagcactgagtgacggcacctccgacactgaggtcacggtact
+6353488/1
CCCFFFFDHHHHHJJJJHGJJJIGIIJJJJJIJJIJJJJJHIIIJIHIHH
@5311543/1
gacggcacctccgacactgaggtcacggtactcgcggtacatgttgtgta
+5311543/1
CCCFFFFFHHHHHIJJJJJJJJHGIIJJFHGIJJJJJHGIIHGHHHHFFF
@1691077/1
caacagattgtttgagatgtttgtgaaactgcgacaccttgtggctgtga
+1691077/1
CCCFFFFFHHHHHIJJJJJJJJJJJJJJJJJJJIJJJJJJJJJJJJJFHG
@4307261/1
ggtggcgcacagggcacgcttgcgcatgacatctatacatgccattggcg
+4307261/1
BCBFFFFFHHHHHJJJJJJJJJIJJJJJJJJJJJJJJJJJJJJJJJJIJJ
@133470/1
aggcgcttgtggtggtgcacgcgcttgggcagagggaatctgattgtgct
+133470/1
?@@DFFFFGFFHBGAEEGEGGGHIGIB=@FBD;F=F8CDGE@;@EEDEFC
@2189155/1
gcaagaagtaccagaaacgggacttagccacaatctggtctggagagaag
+2189155/1
@@@DDFFFHADDFEBHGIGEGGIJJIIJJJFGIIJIIIDHIHIFHCECHH
@1691187/1
gtggcaatactcggccgcgaacctccatcatattgtttgagatcgtcaaa
+1691187/1
<8?DAD???FD:A?CGG8??:DFCHGG=CHGIIBGHIH@@EEHAC?6;?>
@133709/1
cacggtactcgcggtacatgttgtgtacacctgagcgagactcataacgc
+133709/1
CCCFFFFFHHHHHJHIIJJJHIJIJHIJ???FHHIIJJJIJJJJJJJIJH
@1169211/1
atacataataaaattagaggaagtaggtgctgggcctcttgtatgcgaag
+1169211/1
CCCFFFFFHHGHHJJJJJJJIIJGHEHHHIJHEIIIJJJJJJJJJJJIIJ
@1691663/1
gagacgatttcaccagtggtcttcttgaacttcttcaattgacgcaagaa
+1691663/1
CCCFFFFFHHHHHJJJJJJJJJJJJJJJJJJJJJJJJJJJJJJJJJJJJJ
@5312311/1
cgcaagaagtaccagaaacgggacttagccacaatctggtctggagag
+5312311/1
@@@DA?DDAACFDHIEGHHHBHGHGI<9?DHHIIB<GIGHHFGGDF3?
@7339366/1
gtcttcttgaacttcttcaattgacg
+7339366/1
@@@D<DDDBDB?FFB@FGHID?FEGA
@7339482/1
catacataataaaattagaggaagtaggtgctgggcctcttgtatgcga
+7339482/1
@@@FDFFF?DBHHGGIIII<EFGGIGIIB9BH@DGGGEGGIHGEEGEIC
@134268/1
ggtgcacgcgcttgggcagagggaatctgattgtgctgttgtggaactgc
+134268/1
BBBFFFFFHHHHHJJJJJJJJJJIJJJJJJJJJJJJJJIJJJJJJJJJJI
@3270031/1
cttgaagcacagacacaggtgtcttcaacggaagagattccatttcccgt
+3270031/1
@@<DD8=BC?DFHIEFGIIAFFEECHIIG@1;?FFGCHHG<BAF>GGG<F
@2190089/1
gcatacataataaaattagaggaagtaggtgctgggcctcttgtatgcga
+2190089/1
CCCFFFFFHGHHHJJJJIJJJJJIJHIJJHHJJJJJIJJJJJJHJJJJJF
@3270171/1
gcaagaagtaccagaaacgggacttagccacaat
+3270171/1
CCCFFFDFFHHHHJJJJJJJJJJJJJJJJJJJJJ
@7339815/1
ctgtcgtgtcctttatacatttcggcatggcgatcatgtcgatggcttgg
+7339815/1
CCCFFFDDFHHHHJIJGGGJJJIIDIIEIIII>HIIJJIIIIJJIJJIGI
@1170039/1
gtggtcttcttgaacttcttcaattgacgcaagaagtaccagaaacggga
+1170039/1
B@BFFFFFGHHHGGGIJJJJIJJJIJJIJIJJJJJJJJJGIJIIJJJIGI
@5313351/1
gttcgtctgtgcgcgctaatctcagaaacggctaatccgagttggatgcg
+5313351/1
CCCFFFFFHFGGHJJJJJJJIJIIIGHIJIJJJJJIJJJCGHHEGEHGEE
@3270909/1
caccagtggtcttcttgaacttcttcaattgacgcaagaagtaccagaaa
+3270909/1
@@@FFFDDFHFFHJIIGIGGIEHGII@FHIGEFFEHJJIII9BGBGHIIJ
@4746006/1
gtggtcttcttgaacttcttcaattgacgcaagaagtaccagaaacggga
+4746006/1
CCCFFFFFHHHHHIJIJJJIJJJJJJJJJJJJIIJJGHIIJJJJJJJJJH
@4309237/1
ctgcttcacctgtggccggcggcacgcagacgccttga
+4309237/1
??@DBDDDDAF;:AFG@C@:@:<A;@;BHAAED6@9>3
@4746034/1
ccgccatgccatgtaccacgcctgggatgccacccggcaccactcccggg
+4746034/1
C@CFFFFFFHHGBHGHIJDHIHIIIIIGIGHHHEFHDGHEGGHFIIHGIH
@1170517/1
catgattcatccacaaattccaacccttgcgtttcaaaacaattcatttt
+1170517/1
@@@DFFDFHHHH3EFGIJJIIIGHIHHGFGI@GIIDGGIIIJIIJJJJIJ
@4309350/1
aggtgctgggcctcttgtatgcgaaggtgttgaggcgcttgtggtggtgc
+4309350/1
@@CDDFFFHFHHDHHIFJFIJGIJJJI:EFHIFJJIJJGIIGHICHIEHI
@1170577/1
tcataacgcagccagatgccaaagttcttgatcttcactgggctcttctc
+1170577/1
@CCFDFFFHFDDBHIIFIIIIEGI?EGGGIIIIDGIGGIGD=GHGIIIIG
@3271318/1
ctggagagaagatcctcatcttgtatagaggaggcttgggctcgctctcc
+3271318/1
CCCFFFDFFHHFGIJJJJJJJJJHIJJJJIJIJJJJJGGJGGBEBGIIJJ
@2696375/1
ccagaggcaagcgctccaagttgcttggaggcttgggcctgttttggtag
+2696375/1
BCCFFFFFHHHHHJJJIFHIIIIJJJICFIJIJJDIJIIGIEHJJAGHIF
@4309960/1
ggtctggagagaagatcctcatcttgtatagaggaggcttgggctcgctc
+4309960/1
?<=DDDDB?:C;F;@FEBF<CHBHHH?FGEBFGBB?8C?B?D=FH=@@;2
@4746608/1
agcatacataataaaattagaggaagtaggtgctgggcctcttgtatgcg
+4746608/1
CBCFFFFFHHHHHJIJIJJIIJJJJJJJJJIIJIJJJJJJIJJJGGJJJJ
@4746613/1
cttcaattgacgcaagaagtaccagaaacgggacttagccacaatctggt
+4746613/1
CCCFFFFFHFHHHJIJJJJFHGHIIIJJJIJJHHIIIIFIIIIJJIJJJ=
@4310220/1
ggatggagtgagcacgggctctgtgcctggctcccatgtcacggtagcac
+4310220/1
CCCFFFFFHHFFFGHGHJIJJGIFGIEBCDHIJIIIJJHGIIJJCDHIIJ
@4746705/1
ggcacctccgacactgaggtcacggtactcgcggtacatgttgtgtacac
+4746705/1
@CCFFFFFHHHHHJJJJJJJJGJJJIIJJJJJIJHJHHJIFIIIJIII7.
@4310416/1
[truncated: 1,626,162 more chars]
