# Supplementary material for: Identification and comparison of key RNA interference machinery from western corn rootworm, fall armyworm, and southern green stink bug
Source: PLoS One. 2018 Sep 5;13(9):e0203160. doi: 10.1371/journal.pone.0203160 (PMC6124762; doi:10.1371/journal.pone.0203160)
Supplement: S2 File — (TGZ) [file pone.0203160.s012.tgz › data/fastq/faw/1_Early-egg_EE_Rep2_aligned.fq]

@2753229/1
gttttggtagcggcggcgcggtccgtgaggagcatgctcgccatcaggac
+2753229/1
@=?DDDD?DFHFGIHBHA6:6539>AB=??9?2<@CA:8<17??CCA>A?
@2753311/1
ctcagcttccctgcaaagttaaccatcttgtattcaaaagaaaacct
+2753311/1
@@@FDADBHHHHGFGHIGAIABDBHHIGIGBHHB?@GIIBDGHIIGI
@2753650/1
gctgtctgtacattgaaaataaaaataaaaaaaatagcagggg
+2753650/1
;?<DBDDAAD:A?FDB@D>>>4<<@>F@ECDFB>FC<D<DF6:
@4805190/1
cctcttgtatgcgaaggtgttgaggcgcttgtggtggtgcacgcgcttgg
+4805190/1
CCCFFFFFHHGGHGHIJCFFGHGIJHIJIJIFHEFHGHHIIJJJJHFFFD
@2754114/1
atggtataagcatagaatgttcgacgtggttctttaatttgacataactt
+2754114/1
BBCFBDFFHHHHHIIJGHHIJJJJJJFGHFHIJJJJIJIJJIHIIIJHJJ
@2754122/1
caataaatcgttttaacaactgggctctatgggacaaagtagctgta
+2754122/1
11:BDBBD<DBBAC42AA@BBEF=G<CDCBGEA;C?CBB0??D>B0?
@2754294/1
ggcgtcgcttgcggtaccggcgtcggttgcggaaccagcctcgcgggtgg
+2754294/1
CCCFFFFFHHHHHJJHJJJJJJIJJIIJJHHFFDDDDDDDDDDD?BD8BD
@668/1
gccaatggcatgaatagatgtcatgcgcaagcgtgccctgtgcgccaccg
+668/1
@@@DD;A>DCFDBGBAE<<EFHBAFCE8AF8;;DH@8?DEF?>F:FGGGG
@4806708/1
ccagatgccaaagttcttgatcttcactgggctcttctctggg
+4806708/1
@@@DBAD;F>:AD?DGEFI4CF4C?AD@FDG=;EFCFFIFICG
@4123320/1
caaacagacaaacagacaaacagacaaacagacaaacagacaaacagaca
+4123320/1
@@@FDFDFHGDDHGIEHJIJGIIJIHFGHIDEIJIJJIJGIIDGIIJDGF
@1719/1
cagagggaatctgattgtgctgttgtggaactgcttcacctgtggccggc
+1719/1
CCCFFFFFHHHHHIJJJIGJIJIIJHJJJJJJJJJJJJJJJIHIHJJJIG
@1749/1
ctcatcttgtatagaggaggcttgggctcgctctccgaaggga
+1749/1
@CCD?DFEADFFFHBFEHI8AGGEGHG@F?FDGC9@@FD@GA.
@2355/1
ggacagctatcttcataaaagctaaacaacatttataaaattagactata
+2355/1
?<:B;B?D8?DFH?FHGD<@EFCE<EGEE?A9CBC:C<?9CDGD9BDHBF
@4123979/1
ccctgctattttttttatttttattttcaatgtacagacagcacttttct
+4123979/1
@@CDDFFDFHFHFHIJ=GGGGEDGHIIFCEGGII@<FHGIIGH@DAHGII
@4124101/1
gttgggcagtagtgtgagtgcatcaagttctcctgcttcatacaacaact
+4124101/1
@@@FFFEFHFHHHIIIJJGIIJJJIJJIJIJJJIJJHHJIIJJJIJJJJJ
@4808132/1
caaccgagctccatacggtgtaacaaatggcggcacgtcttcgtctttgt
+4808132/1
@?@DDD<DA@BDDIEIIGC?:CCFGIEGIGIIIGGFGHGIDHE=AH?DF?
@4808243/1
gcttaatactactcactgatttatgtagcatcatcttgtaaagactacag
+4808243/1
@CCFFFFFGHHHHJJJJIGGIJIGIEHHGI>FHHIHEHFFEIHEGHIIIH
@2071456/1
gtgcattgtaaaattctagacacacatgccacatattcaggcattatgta
+2071456/1
@?@DFFFDDFHAFHGIJIJJJJJJJJGGGIJEGHDEHIIHIJJIJJIGIE
@4808378/1
ccgcttaaataaaatattaatcgactagtataagtaatgagtagaaaagc
+4808378/1
@@BFFFFFFHHHGJJJJJIJJIIJIIJJIJJHGHFHIIIEHIIJJJJJJI
@1389090/1
cttgattttataatttagagacacgtgtacatttcgagagaacaaattac
+1389090/1
@@@DBDDDFHFFDHIIG<?DHHIIICFEGF>FIGIIIIIIIGGGDEIIGI
@2072200/1
cttcatggccgaggttggggcggcgcgggcatgtgagtgttggtaaatcc
+2072200/1
@@@FFFFFBHHAFHGGIJEIJIJIDDDDDBDDD8@>@>CCCBB@CDCDC>
@2072381/1
gcactgtctcttgtctgtgttgttgcacgcgcacggtggcggcgtaccgc
+2072381/1
CCCFFFFDHFHGGFEHGHGDFHGGBE<FEBEAFHGI?FGGHGEBDDDBB;
@2072610/1
ggacatttatctggctgtatgtttacatcataatgatgaacaaatcctct
+2072610/1
CCCFFFFFGHHGGJJJJJJJJIJJJIEIJJJIJJJFIJJJJJJJJJIIJI
@2754848/1
gggcgtgcggtcctcgctgcaggccgactggtggctgccctcgcccgag
+2754848/1
C@@FFFFFDH@@DEHHGIIEICEFGHFFG08BB@FA;EDGHH88BBB>8
@1391857/1
ggactctagttttctcttttaatattataaatagttatttgatcacacac
+1391857/1
@@@FFFEFHDDFHEIJJJJIHJIIIJJJIIGHIGHEIJJIJJIJJJJJJJ
@1392498/1
gtcttcttgaacttcttcaattgacgcaagaagtaccagaaacgggactt
+1392498/1
@CCFFFFFHHHHHJGIJJGIJJJJJJJIJJJJJHIGIIJJJJJJJJJJJJ
@1392954/1
ggtttaacaaaatgaaaaaatatgactggctatgccatgattataatata
+1392954/1
@C@DFFFFHDHHHIGHIIGIIJIIJJJGIIJIIAHIJJIIJJFIEIJJJF
@5486675/1
tgtcacacggtagcggaaggtgggttcgtgaatcatgccctcaatctgca
+5486675/1
@@@FDDDDDHCDDFHHGGIGCDHDIIJGHIGIIGHFAFGEIIIJJFIGCA
@4808828/1
tccatactttgtttcatttaaatttacgggctatgccatttatcctcgca
+4808828/1
C@CFFFFFHHHHHJJJJJJJJJJJJJJJJJJJJJJJJJJJJJJJJJJJJJ
@4808922/1
gtcactaacattttctttttctagtttcaaatgacgataaaatatccact
+4808922/1
CC@FFFFFDDFFHJJIJIJIGGIJJJJHHIGGFEHHGIGHJJGIGIHIIG
@4808975/1
gaccgcagtaggtgggggcacattaattggagtataagttgtcacagggg
+4808975/1
C@CFFFFFFFFHDGGGJJIJJIGIIIJJJICHDFHHGIGHIIJIGHJIJJ
@5487688/1
ggcacctccgacactgaggtcacggtactcgcggtacatgttgtg
+5487688/1
C@@FFDBDFHHHGJJJEIJGGGGHI1?FADFBEGA@FGCHI>FIG
@4809732/1
tacagttagaaatgttacaacctctatactttgcattaaaataatgccca
+4809732/1
CCCFFFFFHHHHHJIJJJJJJJJJJJJJJJJJJJJJJJJIJJJJJJJJJJ
@5488702/1
gttgtggaactgcttcacctgtggccggcggcacgcagacgcc
+5488702/1
<?@DDD;::BDC?GB?<<F<3CEFE?F:6?:@4AEB9<<B89>
@696083/1
cttattagttattaaactgacttgtgtttcgctcttagatgttccaggtt
+696083/1
@BCFFFFFCFHHHIJJIIGIJJJJIHJGIGJJJJIJJIIJGHHHIJJJ?D
@4810430/1
gttcaccaagctagtggcgttgatgtcgcaagatagtgagacattcactt
+4810430/1
CCCFFFFFGHHHHJHIJJJJJJJJJJJJJJJJJIJIHIJJIIIIJJJJJJ
@696330/1
acaaagttgaagtccttgttgttaagaggtgttacctgcaacttggccag
+696330/1
CCCFFFDFGHHHFGHIJJJJJJJIGHGHGEHIIIHHHIJJEIJJJJJJIJ
@4811063/1
cgataacttccaatttgtatttgtcagcatagtagtcggcaaacgttaag
+4811063/1
CCBFFFFFHHHHHJJJJGHJJJJJJJJJJJJJIJJIIJJJJJIJJHIJJJ
@5490044/1
cactgagtgacggcacctccgacactgaggtcacggtactcgcggtacat
+5490044/1
@@@DDBDDBFFHFEGGIIJHGIHHIJIIHIHJJIIIIIJIJGEGH4==BC
@5994/1
agcatacataataaaattagaggaag
+5994/1
?@1?BDDDHDFD>GAAFC><4A;B>G
@4811513/1
ccacatccaacaaggtcacagtcgatagattacggtctatgtctatcggc
+4811513/1
@CCFFFFFHHHHHJIHGGIJJHJJJJJJJJJJJJJIJJJJJHIJJJJJJJ
@6471/1
gcaagaagtaccagaaacgggacttagccacaatctggtctggagagaag
+6471/1
CCCFFFFFFHHHHJIJJJJJJJJIJJJJJJJIJJJJJJJJJJJJJJGIJJ
@4124576/1
gtcgcgtgtgatgccgcttttgcaccacaataaacgtgattcccggctta
+4124576/1
C@CFFFFFDDHFHGG?EAFIIGIIBHIIIFIIIIIDFGGGGGEHIGIEHG
@4124686/1
ctggagagaagatcctcatcttgtatagaggaggcttgggctcgctctcc
+4124686/1
CCCFFFFFHHHHHJJJJJJJJJJJJJJJJJJIIJJJJIIIJJGHIJJJII
@6910/1
cagggatcttgccgtcattgcagactgtgtggtagcgggtcggacgagcc
+6910/1
CCCFFFFFHHHHHJJJJJJJJJJJJJJHJHIJIIJJJJJIJJJJJHFFDD
@4124793/1
ggacgcgttaacatacgagatcttcgtgcggagataatattttaaagtat
+4124793/1
CCCFFFFFHHHHHJJJJJJIJIJJJJHJJJJJJJJIJJJJJJJJJJJHGH
@1393460/1
cgatggtagaataaggattaaaaataaacttaaagattattaataagaaa
+1393460/1
@@?DDADDFDBHF?CFHIGHBAFGH4FHEEHBC<FEBFHHDGGHI<FAD;
@1393549/1
cttggttgaacggaactccaatcctttactcgaatagtcttttctaactt
+1393549/1
@@@DDDDDFDHFH7C@FHGE@BFG<HHIIGGGCG<DG?BGHHIIHIIGED
@1394207/1
cttggcagtagtctaggttcttatcaatataaagggctccgaggaaagct
+1394207/1
@@@DDDDDH>FAFHEGI<AC<CHDHEHHGI>HFB?FFBFEHIIG6DFCGG
@1394244/1
ccaaagacaggacaagcgtgaattttctcgtataacactttgacaggctg
+1394244/1
CCCFFFFFHHHFFIJIJJGGIIIJIJJIJJGIJJJJJJJJJJJJJJJJJJ
@1394302/1
tggtgcacgcgcttgggcagagggaatctgattgtgctgttgtggaactg
+1394302/1
@<@BDDFFGGHGHJJJJJIGHGHEIIGGIGECFHB?FGIGGGF;F>FHIG
@6858735/1
agcggaaggtgggttcgtgaatcatgccctca
+6858735/1
=;@DA:@DD<ADAEBFE;??CCDFB:DGA?D;
@6858948/1
ctcatcttgtatagaggaggcttgggctcgctctccgaagggagcttgcg
+6858948/1
8?@DD?DBHHHH>CF@B>ABHII6C9GGEG<GACFCEGHIGIEGHGGAEH
@6858970/1
aggacttcacacataaactctatgactggctgcgctttataaaaggcagt
+6858970/1
CCCFFFFFHHHHHJJJJJJJJJJJJJJJJJJJIJIJJJIJJJJJJJJJJF
@6859144/1
ctgttgtggaactgcttcacctgtggccggcggcacgcagacgccttgat
+6859144/1
CCCFFFEDHHBHFEIGDHGGIIEDFGIIIGIEHIIDEEFBDABDDD?@CC
@6859410/1
cgtcatctttggtaatgagttggttcttgtctatgatgtcttgtttgtgt
+6859410/1
BCBFFFFFHHHHCGIJJJIJJJIFHHJJJIIJIIJIJJJJJJJHIIJGHH
@6859566/1
gtgaaaagaatcacaagtaagatactgcaaacatgccagttataaagcat
+6859566/1
CCCFFFFFHHHHHJJJJHHJJJJJJJJJJJJJJJJJJJJIJJJJJJJJJJ
@6859768/1
aggtgctgggcctcttgtatgcgaaggtgttgaggcgcttgtggtggtgc
+6859768/1
@@@DDDDFDF8FHGHEAHDHIGHI>GHGGIIGCFHBGIFAHCGCI;C5;;
@1395274/1
caggttttagtgcgccaaatattttattgtaacaatgaaccatggtttca
+1395274/1
@@@D=BBDHB<<?EG@HGEGAHFGBBGGGEGGIGFFIDGHHIGII??GDG
@696593/1
gtcacggtagcactgagtgacggcacctccgacactgaggtcacggtact
+696593/1
@@@DDDDD?@<F?FHGECAF>GG@FDFGGGIAFIHICCG?G@FH</5@<E
@6860133/1
ggttattgttatgtcgatgtcgaacccaaaaatgtaattaactttttttt
+6860133/1
@@@DDFFFHHHHFEFHJGIBHGHGHIJJJJJJJIIGGGIJJGGGIIJJJG
@1395526/1
gccagatgccaaagttcttgatcttcactgggctcttctctgggatttcc
+1395526/1
CCCFFFFFHHHHHJHIJJJJJJJJJJJJJJJJJJJJJJJJJJJJJJJJJJ
@6860326/1
ctctattcacctttctaggacatttatctggctgtatgtttacatcataa
+6860326/1
CCCFFFFFGHHHHJJJJJJIJJJJJIJJJJJJJJJJJJJJJJJJJJJJJJ
@6860793/1
cagtggtcttcttgaacttcttcaattgacgcaagaagtaccagaaacgg
+6860793/1
CCCFFFFFHGHGHJJJJJJJJJJJJJJJJJJJJJJJJJGIJJJJJJJJJI
@697438/1
gctgggtcttacagattggtggaaaccaaaccaaacttctctgccaccac
+697438/1
CCCFFFDDHHHHHJHJJJJIHIJJJJJJJJJJJJJJJJJJJJJJJJJJJJ
@2758590/1
ctagcatcacaacgtcatttaatataaaatacatttatatccgatatttt
+2758590/1
CCCFFFFFHHHHFIJIJJJJJJJJJJIGHIHGIIIJHIIIJIHJJIJJJJ
@1396964/1
cagcattcgtgtcccccgctggagcttgaccaacggggtacatcttgata
+1396964/1
CCCFFFFFHHHHHJJJJJJJJJIJJIJJJJJJJJJJJJAGIJJJJJJJJJ
@1397595/1
tacataataaaattagaggaagtaggtg
+1397595/1
CCCFFFFEHFHHHJGGGHIHGHHEHGHF
@2759728/1
gtatttttgttgttttttcataccgtcattatccctattgaaaacaactc
+2759728/1
@@CFFFFFGDFFHBGGHIIEIGHDE??FHGGHEHHIAFHDGCDHGIGE@G
@2759751/1
ctgtgttgttgcacgcgcacggtggcggcgtacc
+2759751/1
BBCDDFFFHHHHHJJIJJJJJJDHIIJJIHFFD;
@1397940/1
cctcatcttgtatagaggaggcttgggctcgctctccgaagggagcttgc
+1397940/1
CCCFFFFFHHHDHJJGGJIIJJJJIGEIIJIIJJIGIIIJJJJFIDGICE
@3438227/1
tttgtatcagtctctctgtatactggaagtcttcgtagcttttcatgaac
+3438227/1
CCCFFFFFHHHHHJJJJJJJJJJJJJJJJJJJJJJIJJJJJJJJIJJIJJ
@2760813/1
gctgcagatgactgtgcatccttgctagtaagtcctgagccatagcaaac
+2760813/1
CCCFFFFFHHHHHJIJJJJJJJJJJJJJJJJJIJJJJJJJJJJJJJJJJJ
@2073245/1
gtataatgctgggtaacatgatagccttgta
+2073245/1
8=?DD4BBDF?FDEBA@FE3?FE<B<HE@<<
@2761212/1
gtccataatcattcctggaatccgtgtcgacggcgatgagagcccacgat
+2761212/1
CCCFFFFFHHHHHJJJJJJJJJJJHIIJJJJJJJJJJJJJJJJJJHHHFF
@2761732/1
gttcgacatcgacataacaataacccctggtattttttttatttttattt
+2761732/1
@B@FFFFFHHHHHIJJIJIIHIJJJJJIJI:CGFIJJIIJJJJJJJJJJJ
@2762304/1
ccacaatctggtctggagagaagatcctcatcttgtatagaggaggcttg
+2762304/1
CCCFFFFFHHHHHJJJJJHIJJJJJJJJJJJJJJJIJJJJJJJJJJJJJE
@7539399/1
gccagatgccaaagttcttgatcttcactgggctcttctctgggatttcc
+7539399/1
CCCFFFFFFHHHHJGHIJJIGIHIJIIIIJJIGIIJJJGIJGIJDGIIIG
@3439114/1
tgaggcgcttgtggtggtgcacgcgcttgggcagagggaatctgattgtg
+3439114/1
@@@BDDDDHHBDDHFBFGE>GBHIBGDDBD=..@CCGAGCHHH=;BEE?@
@2073736/1
ggaagtaggtgctgggcctcttgtatgcgaaggtgttgaggcgcttgtgg
+2073736/1
CCCFFFFFHHHHHJJJGHJJJJJHIJJJJIIIJ?FGHJGIJIJIIJJJJJ
@3439760/1
gtacacctgagcgagactcataacgcagccagatgccaaagttcttgatc
+3439760/1
==@DDDB?FHDAFEHIHGGIIIIGDHE@@FHIIADGHIIBFHGF==FDCB
@6171071/1
ggcagagggaatctgattgtgctgttgtggaactgcttcacctgtggccg
+6171071/1
C@CFFDFDGFHHHJGHIIJCHEIFIIJIGIGGGIJICHJGGIGGIGHIGF
@6171163/1
agactcataacgcagccagatgccaaagttcttgatcttcactgggctct
+6171163/1
CC@FFFFFHHFHHIIIJJJJJJJJIGIJGIJJJJJJJIJJJJJJJJJIJJ
@3440965/1
gcaagaagtaccagaaacgggacttagccacaatctggtctggagagaag
+3440965/1
CCCFFFFFFHHHHJJJJJJJJJJJJJJJJJJJJJJJJJIIJJJJJHHIIJ
@3441136/1
ccagatgccaaagttcttgatcttcactggg
+3441136/1
CCCFFFFFHHHHHHIJJJJJJJJJJJJJJJJ
@4126703/1
gagatccctctattgagctactgctgttgagcagaataaaactgaaaaat
+4126703/1
@;?DDFFFHHFAFGCGHHIFIIFEEFH>C<FHHAGHG@FBBGCFGGGBG@
@3442419/1
cacctttctaggacatttatctggctgtatgtttacatcataatgatgaa
+3442419/1
CCCFFFFFHHHHHJIIEHJJIIJIJJIFHIJIIJHGGIIIIGJJIJIIHI
@4127174/1
gagagatataaaagattggaagctagccgggcggatgtatggtagtagct
+4127174/1
@@@FFDFFHHGHGIGEGIJJIJJIJJJJJJIJJI@GH@GHHHCHHCCEDF
@6174537/1
tgtacattgaaaataaaaataaaaaaaatagcaggggttattgttatgtc
+6174537/1
@@?DD8BD:DFDDH>@FB@GHEGGIGE@FEHGE@@FG?@BCAGCG@FHII
@6174769/1
gttgttaagaggtgttacctgcaacttggccaggttagggccaacagatt
+6174769/1
BBBFFFFFHGHFHIIGIIJJJJJJJJJGIIJJJJEHIIIJGIIJIJJGHI
@698915/1
gtaggtgctgggcctcttgtatgcgaaggtgttgaggcgcttgtggtggt
+698915/1
@@@D?DB?D?3C8EFDHGCCFGGGEAFDH?DDEHAHAGAD7@;@FC=CE/
@6175188/1
catctgtgaggggcgtcgggtcacattacatactctgtatttcctcttca
+6175188/1
CCCFFFFFHHHHHJJJJJJJFHIJJJJJJJJHIJJJJHIJJJHHHHHHFF
@5490975/1
ggcctcttgtatgcgaaggtgttgaggcgcttgtggtggtgcacgcgctt
+5490975/1
BCCFFFFFFCFHHJJH<GGGGHHGHIJHGIJJJHGIHGIFGFHIJIHFFD
@8944/1
gtgcacgcgcttgggcagagggaatctgattgtgctgttgtggaactgct
+8944/1
@@@DDDDDHDDH?;EGFGGGIB0??DGG<GD@FDDBDHIEIIGIIEGGGG
@9891/1
cgcaagaagtaccagaaacgggacttagccacaatctggtctggagagaa
+9891/1
CCCFFFFFHFHHHJJJJIJJJJIJIJJJJJJJJJIJJJJFHIJJJJJJJI
@5492318/1
cacttcacgacgcttcagcagagtgcacacaatggtgaactggcgttcat
+5492318/1
CCCFFFFFHHHHHJJJJJJJJJJGGIJJIJIIJIJDGHJJJIJGHFIJJJ
@5492519/1
gtagttctcagcttccctgcaaagttaaccatcttgtattcaaaagaaaa
+5492519/1
CCCFFFFFHHHHHJJIJJJJIJJIHHJIJJJJJJJJFHHIJGIIJJIJJJ
@5492540/1
caacgaaaccaatttagaatatacgaaacagcaggaccactgcagacaaa
+5492540/1
@?@DD=DDFDDDDFHGIGDF@EHGEHCFHGCECC;DH;GGHBFBFHB;=D
@700210/1
gttgtggaactgcttcacctgtggccggcggcacgcagacgccttgatga
+700210/1
CCCFFFFFHHHHHIJJJJJJGHIJIJIJIJJJJJHHFFDEABDDDDDDCD
@5492859/1
cggatctgttctgcaatccttttgtcaatttccttctgcttttcttcctc
+5492859/1
@@@DDD3B=FHFDEGEHBDHAHHGAEHEHIIIGH@CEGHEHGIIID9FD<
@5492983/1
cttcaaacgcaacgaattttttagctattgctagtacttgctcgaatagg
+5492983/1
C@CFFFFFFFHFDHIHIJJJJIIJJJJJJJIIIIEIJJIIGIJJHHJIIJ
@7539554/1
catacataataaaattagaggaagtaggtgctgggcctcttgtatgcgaa
+7539554/1
CCCFFFFFHGHHDGIGIIGGIHGHHIHGEHHHHHGIJJJJIJJGCHIJJI
@7539634/1
gctccacttggtcaggccccgtcgcgtacttgcagaagcatggctgccca
+7539634/1
CCCFFFFFHHHHHJJJJJJJJJJJJJGIJJJJJJJIJJIJJJJJJJJJJG
@12192/1
ggttgtcgtcccacagcacgtggtagtgcgacggacgcgacgtgccttga
+12192/1
CCCFFFFFHHHHHJIJJJJJHGIHIJJJJJJJJJJIJJHFDDBBDDDDDD
@4814256/1
ctcatcttgtatagaggaggcttgggctcgctctccgaagg
+4814256/1
@@@FFDFDFFHHDGAFHABA@GH@CEG@;:CF8DA??@G>6
@4814661/1
atagagatctcatagatacacataaattcgtatcaacaaaactattgtaa
+4814661/1
CCCFFFFFHHHHHJJJJJJJJJJJJJJJJJJJJJJJJJJJJJJJJJJIJJ
@6862628/1
cttatattaatacaatggtgactattaaattctgtctctaaagcattgct
+6862628/1
@@CFFDFFFHHBFHGEGAIGGGIGHIGHIJJJIIJIIIGIGIJEHIJGHG
@6862850/1
gtggtgcacgcgcttgggcagagggaatctgattgtgctgttgtggaact
+6862850/1
B@@DDFFFHHHHHJJJJJIGGFGGIFHIJJJIJJJJJJJJIIIJJIIIII
@6862971/1
ctgggtattataccttgtcctttctgagatagagtttaaacaaataataa
+6862971/1
@@@FDDDDHHFHHJJJIHEDHGGJIIIGEHHG<FAFGHIDGJJJJFHGGI
@4815476/1
gggttattgttatgtcgatgtcgaacccaaaaatgtaattaacttttttt
+4815476/1
@CCDFFFFHHHHHJHIIJJJJJJJJJJJJJJIJJJHGIIJJJJIJJJJJJ
@7541881/1
ctattttttttatttttattttcaatgtacagacagcacttttctacgat
+7541881/1
CCCFFFFFHHHHHJJJJJJJJJJJJJJJJJJJIJIJIJIJJJJIJJJIIJ
@7541930/1
gttggtcttggttgaacggaactccaatcctttactcgaatagtcttttc
+7541930/1
CCCFFDFFHHHHHJJJJJJJJJJJJJJJJJJJJJJJJJJJJJJJJJJJJJ
@6863702/1
gtcgcaagatagtgagacattcactttttagtcataatcttcagatactc
+6863702/1
@?@DDDA@<AAC<:FEHGDFHHGGHIHHHEIGGGDHDFGIIGHGIIIIGH
@4130712/1
gggtagtaagcgcacgaccatttttttctacatttcattatttttgatca
+4130712/1
B@@ABDEDDHFHHJJJIJJIJJIJJJIJJJJGIJJIIJJEGIJJJIGJJJ
@6864326/1
ctccaaagcattctgggctgcagatgactgtgcatccttgctagtaagtc
+6864326/1
@BBFFFFFHHHHGIGIJIEGDHJJJJJJHJGHJJJEGHEHIJIGHIIEII
@1399949/1
gcaaagataagatgaagaagaggagcaaatggaaaaaaaaattggtgaaa
+1399949/1
BCCF?DDDDFHFHGGHGIIIHIJBHJIIJJJJJJJJIHIJGHIEHCHEGI
@2075780/1
gctgtttctcactagtaagagcttttcgtataatatgatatgatgccgac
+2075780/1
?<@FDDEFHBHDDEEIGEHIGGD@HE@GCGGHIIGE>FGIB<HHFDHIDF
@1400788/1
gtccacgcccaggaatatcaccggctcattgaacaccttaggacgaagtg
+1400788/1
CCCFFFFFHHGHHJIJJJJJJIIIJJIGIJIIIJJJIJJJIIEIJJJH;D
@2764489/1
ctggagagaagatcctcatcttgtatagaggaggcttgggctcgctctcc
+2764489/1
BC@DDFDDFDHHHJJJJIJIIJJJJJJJIJJGHGGHGBFIHIIHIEHGIE
@2076567/1
ccacacgtttcacttcagcatagacaggtgtcttccctggcaatacaaca
+2076567/1
BCCFFFFDHHHHHJJJJJJJJJJJJJJJHHHIJJJJJJJJJJJJJJJJJJ
@2076571/1
attttattgtaacaatgaaccatggtttcaacaatttctct
+2076571/1
CCCFFDFFDHHHHIGGG<D@BAEEH<FHBHFDGHID<??FH
@2076907/1
cttctcaatctcttcttctggcagaccgtcagagctatcagattcttcat
+2076907/1
@@??DDB>FH?DHGGEHEEBHFAB:F?G8?:89DDG@?;D?FHEDDHEFH
@2077128/1
catcgttctcagcatggtaagaaggtg
+2077128/1
=??1ADDDDDDDD@?@@EFE:C@3A2<
@2077133/1
cctcttgtatgcgaaggtgttgaggcgcttgtggtggtgcacgcgcttgg
+2077133/1
C@CDFFDBFHFHHGBGHAFHHI@GG=?F:FCF>DHG=A;BHGE>GEDFB?
@2765440/1
gtagcactgagtgacggcacctccgacactgaggtcacggtactcgcggt
+2765440/1
@CCFDFFEHHFCAFHBHGGIIGGHFFGGGEGFGEIHIIGIBFHEGAGEF9
@1402420/1
ctgggcctcttgtatgcgaaggtgttgaggcgcttgtggtggtgcacgcg
+1402420/1
CCCFFFFFHHHGHIJJJJJIJJCHHIJJJJIJJJJJIJJJJJHIJJJJHH
@2078144/1
ctttgtttcatttaaatttacgggctatgccatttatcctcgcacgttgg
+2078144/1
CCCFFFFFHHHHHJJJJJJJJJJIJJJJJJJJJJJJJJJJJJJJJJIJJJ
@13911/1
ggcagagggaatctgattgtgctgttgtggaactgcttcacctg
+13911/1
CCCFFFFFGHFHHJJHIIJHHGHJIIJJJFGGIIIJJIJGHIJH
@4817074/1
cgccaatttaggaagcatgttttcacttgttcgtcgtcgaaatcaacttc
+4817074/1
B@CFFFFFHHHHHGIJJJJJJJJJIIJJIHIJGHIIIHIGFHJJJJIIJJ
@4817415/1
cttagttacttgttattgctttatgattggttgcatattatggcaacata
+4817415/1
CCCFFFFFHHHHHJJJJJJJJJIJJHJJJJIJJJJJJJJJJJJJJJJJJJ
@7543144/1
gtcgcaagatagtgagacattcactttttagtcataatcttcagatactc
+7543144/1
CCCFFDADBHHFFHIEIICHDHIHIIGHI;?GFIGGGGIIHHIIIIEDFG
@3443644/1
gtcctcacgaaagtttccatgttctatttacctatcttgagttttacagt
+3443644/1
CCCFFFFFHHHHHGIJJJJJJJJJJJJJJJJJJJJJJJJIJHIJJJJJJI
@700650/1
cttatatactgaactcataacatcatgaaattaatgataatttaaatcat
+700650/1
CCCFFFFFHHHHHJJJJJJJJJJJJJJJJJJJJJJJJJJJJJJJJJJJJJ
@15534/1
ctgcaaacatgccagtcataaagcatagcccgaagtgctattggcacaca
+15534/1
CCCFFFFFHHHHHJJHJJJJJJJIIJJJJJJJJJJHIJJJJJJJJJJJJJ
@700799/1
ctggtctggagagaagatcctcatcttgtatagaggaggcttgggctcgc
+700799/1
@@@FDDFDDFHHFABCFHEAHHGHHIIIHIGGIGIICHGHIIB1?FGBAH
@6175788/1
tggacacggagcgcgtgcagcgcacgtacgtgtggcacagctggtacgtc
+6175788/1
CCCFFFFFHGHHHIJJJJJJIJJJJJHHIJHIHIJJHHHHFFFFEEEDEE
@700962/1
gaggaagtaggtgctgggcctcttgtatgcgaaggtgttgaggcgcttgt
+700962/1
@CCFDDFBFHFHHHIJJJIIJJJJJHIJIJJIHIJ?DFHGHIIJIJJJIG
@6176148/1
ccatcaatttatcttcaaatgacgacaccacagttccagtctcaggcaca
+6176148/1
CCCFFFFFHGHHHJJJJJJJJJJJJJJJJJJJJIJJJJJJJJJJJJJJJI
@701223/1
gcaagaagtaccagaaacgggacttagccacaatctggtctggagagaag
+701223/1
@@@DFDDEA?FDDDGBGAE@GIIGGHII@GG8?FAAFG9BDH;<FAFCGC
@3444710/1
cttgtagtcaaggtggagattttactatctttcaagtcggcataacgggc
+3444710/1
CCCFFFFFHHHHHEGHIJHJIJJJJJJJJJJJJJJJJJIJIIJIJJJJJI
@6177188/1
gtggaactgcttcacctgtggccggcggcacgcagacgccttgatgacct
+6177188/1
@@CFFFFFHHHFHGIGGHHHGHGGGFHIJJBEBEHFDFDDB>CACCDDC@
@3445393/1
gagactcataacgcagccagatgccaaagtt
+3445393/1
CCCFFFFFGHHHHJJJJJJJJJJJJJJJJHH
@3445424/1
gggctctgtgcctggctcccatgtcacggta
+3445424/1
CCCFFFFFHHHHGJJJJGJJIIJHHIJIJ?F
@4133539/1
gggacttagccacaatctggtctggagagaagatcctcatcttgtat
+4133539/1
CCCFFFFFHHHHHJJJJJJJEHIJJJJIJJIIJJJJJIJJJJJJJJI
@4133583/1
gctgggcctcttgtatgcgaaggtgttgaggcgcttgtggtgg
+4133583/1
??;AD7:ADB??>E<BE@E3C8@:BEEB?1?8@@DDCC@DI7;
@4133710/1
ccacaatctggtctggagagaagatcctcatcttgtatagaggaggcttg
+4133710/1
CCCFFFFFHHHFHJJJIJHJJJJJJJJJJJJJJJJHIJIJJJJJIJIIJA
@2078967/1
tggtgggttgtcctgcagagcttgccacatcttgtaagcagcctgacgct
+2078967/1
BCCDFFFDHHHHHJJJJJJJJJJJJJJJJJJJJJJJJJJJJJJJJJJJJJ
@2079277/1
ggacagttttcgcttgtcacgtatttgtgaccctgacgaaaatgaaaata
+2079277/1
CCCFFFDFHHHHHJJJJJJJJGIIJJJIIJIJJJJJJJJJJJJJJJJJJJ
@4134624/1
ccggactattagacaattaaacttatcgatctaaaacacatacatgagtt
+4134624/1
@<??DAD;BDFAHBA;CFBEHHII@C<BEGEE9D?DF8BFGED@HB??0?
@3446822/1
ccgcatagggtgatcgacgactgcgtggtgacattcgtcgaatatta
+3446822/1
@CCFDDFFHF:CCGHIIIJJIGIFHFHHIGC?FHIJGFHIGDHFEHI
@6178806/1
gtgctgggcctcttgtatgcgaaggtgttgaggcgcttgtggtggtgcac
+6178806/1
CCCFFFFFHHGHHJJHIJJJJJJJJCGEHIIJJGIJJJJHJJIJIBGIIJ
@2079685/1
ggagcaaatggaaaaaaaaattggtgaaaagaatcacaagtaagatactg
+2079685/1
CCCFFFBDHFGHHJJIJJJJJJII?BDGGIGIJGIJJJIIFHIIIIIIIJ
@6179341/1
ctgggcctcttgtatgcgaaggtgttgaggcgcttgtggtggtgcacgcg
+6179341/1
@@@BDDDFHHHHHGAFEFEEBEIGGGEFGIIIDGHGFAFFFC@@F@GEHH
@6179383/1
ccacacgtttcacttcagcatagacaggtgtcttccctggcaatacaaca
+6179383/1
CCCFFFFACFFFHIJJGIJJGIIJJGEHEDHIIGGGIGIIIIJCHIJEHI
@4135262/1
gccttatagtataactctgcaggagaacttctaaaccacatctttgatat
+4135262/1
CCCFFFFFHFHHHJIJJJJJIJJJJIJJJJJJJJIJJJJIJJGIIJJJHJ
@5494596/1
gttgtggaactgcttcacctgtggccggcggcacgcagacgccttgatga
+5494596/1
BBCFDDDEHHHBHIJJJJJIIIJJIJJJJJIJIHHHFFBEDDDDBCDDDD
@6865879/1
ggggtgacatcggacttaatacaaggaaactgtttagactggttacattg
+6865879/1
BB@DADDFHHHHHJJIJJJIHIIJJIJIJJJIHIJJJJIJIJGHIJGIIF
@6865908/1
ggcatacaaggcaaagcaccgacgacgacactgtacagttagaaatgtta
+6865908/1
CC@BFFDBHHGDHBBHGHGGEHIGHGEAFGIGEHHIGIAFHEEHIDIEHH
@701898/1
aaaagaatcacaagtaagatactgcaaacatgccagttataaagcatagc
+701898/1
CCCFFFFFFHHHHJFHIIIJJIGJJIJIIGIJIGJJIIJJIJIJJIIJIJ
@4136486/1
ggctcgctctccgaagggagcttgcggccgatgacctcatactccttcaa
+4136486/1
CCCFFFFFHHHHHJIJJJHGIJJJJJJIJJGJJAHIIJHHFGHHFFFFFE
@5496363/1
ctagaatcactggttcaaattcaaataaaatcactctg
+5496363/1
?=@DD;?==C<FACB?:<<3A<DFHIFEBHAG9<?C?9
@702510/1
gctgggcctcttgtatgcgaaggtgttgaggcgcttgtggtggtgcacgc
+702510/1
@@@?D:DDHHFFHEEGBEH;GDAEFFDGF<?DDEFDE8=BF5;;@CHCD6
@5497315/1
cctcgcccgagtcgtgctccttctccaccaggtggtagcgcgcgcggaac
+5497315/1
@CCFFFFFHHHHHJHGBGGFGIJIGDHIICGEGFEHEBDHIGBHFDDDBD
@5497489/1
ttatcatcgttctcagcatggtaagaaggtggcggccagaatctagacat
+5497489/1
C@CFFFDDFFHHHJIJJFIGICHHJJGIHAEEGAFHIJJGHGIJJJIIGE
@703473/1
tgagtgacggcacctccgacactgagg
+703473/1
@@?DDDBD;0?CCG;ACEF8?::C9?D
@5497657/1
cccgtttccaatctccaagacaggaggctccagtactttagctttgacag
+5497657/1
BCCFFFFFHHHHHJJJJJJJJJJJJJJJJJJJJJJJJJJJJJIJJJJJJJ
@703541/1
gcatcattttccattggctgggtcttacagattggtggaaaccaaaccaa
+703541/1
CCCFFFFFGHHHHJJJJIJJJIAFHIIJJIIIIIIHGHGEGGIGIJGJIJ
@4138504/1
tgcgtcacgtccacgcccaggaatatcaccggctcgttgaacaccttagg
+4138504/1
CCCFFFFFHHHHHJJJJJJJJJJJJJGIIJJJJJJE@FC@GFF@GCG?>E
@7543700/1
cctggctcccatgtcacggtagcactgagtgacggcacctccgacactga
+7543700/1
CCCFFFFFHHHHGIJJJJJHIIIJJJJIJGIIJJJJIJIJJJJJJJJJJG
@2766968/1
cttctttgttttatttaaaaagcttaagttgaattctacaaatgcttctt
+2766968/1
=@@BDDDDDFFBBAF<?B@<BFCHFE>A?AA?ECCEECB<DDBGFF<FF>
@4139253/1
agctggacaaggcactggcaacgaccaatcatggacttttcttcaatatc
+4139253/1
CCCFFFFFHHHHHJJJJJJJJJJJJJJJJ;FHIJJJJJJJJJJJJJJJJJ
@2767304/1
gtggtcttcttgaacttcttcaattgacgcaagaagtaccagaaacggga
+2767304/1
@CCFFFFFHHHHHJJJJJJJJJJJJJIJJJJJJJJJHIJJJJJJJJJJJI
@5498615/1
gccagttataaagcatagcccgaagtgctattggcacacaggcataatgc
+5498615/1
@CCDFDDDHHFFHCHIJJIIIEHGH?FCHHIIGBFGFGIIIFI@GGDHII
@2767831/1
tgcattgtaaaattctagacacacatgccacatattcaggcattatgtaa
+2767831/1
C@CFFFFDFHHGHJJJJJJJJJJJJJJJJJJJJJJIJJIIJJJJIJIHII
@7544663/1
gtgggttgtcctgcagagcttgccacatcttgtaagcagcctgacgctta
+7544663/1
CBCFFDFFHHHHHJJJJJJIJJJJJJJJJJJJJJJJJIIJIJJJJJJJJJ
@1403931/1
gcgagactcataacgcagccagatgccaaagttcttgatcttcactgggc
+1403931/1
CCCFFFDFHHHHHJJJJJJJJJJJJJJIIIIHHJJJJJJIIJJIJJIJJI
@7545320/1
atacataataaaattagaggaagtaggtgctgggcctcttgtatgcgaag
+7545320/1
@@@FDDFDHFFBBDHIIGIGGGIAHGHHGIIIGIGCDEIBHH<GGGGG<F
@7545654/1
caaataattgtcaacgatttatttcgattgttccatcactatcaaaactt
+7545654/1
@@@DDDDDFFFD<B4CF?G;EDFHEF=HFBAFGIFIFEEEIABGFFIIII
@7545736/1
gcaaagataagatgaagaagaggagcaaatgg
+7545736/1
@;?DDDBDDBFAF@FBE@CC3AC<CB=BECF>
@2770209/1
cgcaagaagtaccagaaacgggacttagccacaatctggtctggagagaa
+2770209/1
@@@DD?:BDFF>C:<EGAECA?<CGEC<?D<FD@?9DB?09BDB>FFIIF
@7546049/1
caaagcaaaggtcgggcagttcgtcaacaagacattactagctgagaata
+7546049/1
CCCFFFFFHGDDADGGGIGFB@FFHIGGGECHIIGCIHBHGIGGGGIGHA
@15841/1
gtgctgacagtctcgacccgcggcggcggcatcactatacctcccggcag
+15841/1
C@BFFFFFFHFHHJJFIIGIJIIDGIHBDDDDDDDDDDDDDDCBBBBBDB
@16123/1
gcagagggaatctgattgtgctgttgtggaactgcttcacctgtggccgg
+16123/1
CCCFFFFFDHHGHJJJJIHHIJJJIJJJJIJIJJJJJJJIJIJGHEHIII
@4818472/1
cagtggtcttcttgaacttcttcaattgacgcaagaagtaccagaaacgg
+4818472/1
CCCFFFFFHHHHHJJJJJJJJJJJJJJJJJJJJJJJJJGIJJJJJJJJJJ
@4818981/1
cttcttgaacttcttcaattgacgcaagaagtaccagaaacgggacttag
+4818981/1
@<@DDB>?<DC?FH>GH??F@@:<@@8:39;F91CGB99D9?0@:??=FH
@4818999/1
ggtgcacgcgcttgggcagagggaatctgattgtgctgttgtggaactgc
+4818999/1
?B@DDFFFHHHHHJJJJJJJIIIGIJIIIIJJIHGIJJIIJJJJJJJIJJ
@4819555/1
tcagcatggtaagaaggtggcggccagaatctagacatgcacagctcttg
+4819555/1
CCCFFFFFHHHHHJJJJGEGIJIGGHJJIJJJIIIIJIJJIJHJJIJJJE
@2082195/1
aggtgctgggcctcttgtatgcgaaggtgttgaggcgcttgtggtggtgc
+2082195/1
B@@DFEFFHGHHHJJJJJJJJJJGHHI?HCGHIJJIJJJJJHIJFHIAGG
@2082254/1
gctgggcctcttgtatgcgaaggtgttgaggcgcttgtggtggtgcacgc
+2082254/1
CCCFFFFFHHHHHIJJJJJIIIJEGFHIIJJIJJJJJIIJIJJHHIJJJH
@2082343/1
gcctctcatgtcccatactccttgatttggtaaagcttgc
+2082343/1
@1?DADD>F>FF?3BEFF>?<F9FH?HC?BE>9CFBG@GE
@17811/1
ggacatttatctggctgtatgtttacatcataatgatgaacaaatcctct
+17811/1
@C@DFDFFABHHHGGGIFICEIHIIGJJIJJJIJIIJJJGGIDHIGGGIG
@4820210/1
gtggaatagtgacttcgggcaaatttttggttttaaccacatagttcccg
+4820210/1
CCCFFFFFHHHHHJJJJJJJJJJJJJJJJJGIIJJJJJJJJJJJIIJJJJ
@19669/1
ctcagcatggtaagaaggtggcggccagaatctagacatgcacagctctt
+19669/1
CCCFFFFFFHADBHHIGGF@@G@GGGHIIGCHIIIGGGIEGCCBAGFGGI
@3447278/1
gtggtcttcttgaacttcttcaattgacgcaagaagtaccagaaacggga
+3447278/1
CCCFFFFFHHHHGJJJJJJJJJJJJJJJJJJ@GHJJDHIJJJIJJJJJJI
@7546364/1
gttgtggaactgcttcacctgtggccggcggcacgcagacgccttgat
+7546364/1
?@@DADDFBHDFFII@HHHEIIDGB?@FAAE8@EBH>DCCC??A8>35
@6180173/1
ctaggattaagtctgcttcgtacaataataattaataatatgtacctaca
+6180173/1
@C@FDDBDHHDDHIGIGIEGGGGIHGHHEIEHIJGGFDEDDGIGDDFB:B
@3448062/1
gccagatgccaaagttcttgatcttcactgggctcttctctgggatttcc
+3448062/1
CCCFFFFFHHHHHJIJJJJJIJJJJJJJJJJJJJJJJJJJJJJIFHIJJJ
@6180222/1
cctcatcttgtatagaggaggcttgggctcgctctccgaagggagcttgc
+6180222/1
CCCFFFFFHHHHHJJJJJJJJJJJIJJJJJJJIJJJJJJJIJJIJIJJJI
@3448308/1
gccaggcacacggacttacgaagtaaattcaattgttgatatagaggata
+3448308/1
@@@FFDDFHHH?AGGGGIHH=CGHIIIIIIIEHIGIIIFIGGIGCFHHGI
@3448629/1
ccgtcattcagatttgctgggctagtctttggagagaatgaatctaactt
+3448629/1
CCCFFFFFHHHFHIIJJJJJJJJJJJHIIJJJIJJJIJJJJIJJJJJJJJ
@3448845/1
gtggtagcgcgcgcggaacgccaccaggtgcgcgtagtacgcgggcgccg
+3448845/1
BBCFDFFFHHHHHGIJIJJJIJJJJJJJEHHFFD?BDBDDDDDDDDDDDD
@3449000/1
aagaaatattttgctacagtacattctactgtttgtccattttctaactg
+3449000/1
CCCFFFFFHHHHHJJIJJJIJJJJJJJJJJJIIJJJJJJJJJJJJJJJJI
@6181184/1
cgccattcctagtacggtatctcccacacgtttcacttcagcatagacag
+6181184/1
@?@ADABDDFDHFGEBF<FG@FHGBFEGHB?@;FHHII<FHIIII4?BA>
@3449502/1
cggcacctccgacactgaggtcacggtactcgcggtacatgttgtgtaca
+3449502/1
@C@DDFF?FFHGDIIEHGHGHEHIGHDGIIEFHGI6@FHIIIJGCGHHHE
@7547943/1
cagacgaacagtcaaacagacaaacagacaaacagacaaacagacaaaca
+7547943/1
?@?D?D?DA?F<CFCEHBD@GG@FHG@FCCHIGGGGG?FHGICGHGIHEG
@6182250/1
gcactgagtgacggcacctccgacactgaggtcacggtactcgcggtaca
+6182250/1
CCCFFFFFFHHHHJIJJJJJJJIJJIJJJJJHIIJJJGIIJJJJJHEFFF
@3450286/1
atctgattgtgctgttgtggaactgcttcacctgtggccggcggcacgca
+3450286/1
CCCFFFFFHHHHHJJJJHIJJIJIJJJJJJIIGHIIJIJJJJJJHFFDDD
@3450352/1
gggacttagccacaatctggtctggagagaa
+3450352/1
CCCFFFFFHHHHHJJJJJJJIJJJJGIIHGI
@7548592/1
tgtttgtctgtgcgcgctaatctcagaaacg
+7548592/1
<@1:BDDBF<<DBE:EFFIBF>D<?F99B?6
@6183163/1
cgcaagaagtaccagaaacgggacttagccacaatctggtctggagagaa
+6183163/1
CCCFFFFFHFHHHJJJJJJJJJIJJJJJJJJJJJJJJJJJJJJJIJIJJJ
@3451073/1
ccttagtacacctaatgaggactatttggcgttactgcttaatactactc
+3451073/1
CCCFFFDDHHHHHJJJIJJJJJJJJJJFJJJGIJJJIIIJIIJJJJJJJJ
@3451187/1
cctgcaccatgctgctcatctcgtgcactatctcttgtctgtgttgttgc
+3451187/1
C<@FFFFFHHHHHJJJJJIJJJIGHIJJJIJIJJJJJHIJIHGHJJIIJH
@7548987/1
gttgaactggtgcaatttcttcatgtgtggtcattacactccaatctata
+7548987/1
CCCFFFFFHHCFFHIJJJJJJIIJJIICGHGHIJJIJJJIJJJJIIJIJJ
@3451411/1
gtttaagaggagttcagtgacatacacacgtacagaagaattattgtata
+3451411/1
CCCFDFFFHGFDFGEGGGIIJGIIIJJJIIIJGIJJGIJJJIJJJEHII<
@3451607/1
gtggaactgcttcacctgtggccggcggcacgcagacgccttgatgacct
+3451607/1
@C@FFF<DHFDHHGHGJHGGGDIIGGEF>EHEGAEFF>AABDDDDCDCCC
@2084548/1
caaacagacaaacagacaaacagacaaacagacaaacagacaaacagaca
+2084548/1
?8;?DB?3CD:2A2C;EE>:CD@?;<?:CE9??89?@;D0B?BDDDB9=.
@2084561/1
attgaaaacaactctacacatacatacatatttacttagattaacattca
+2084561/1
CCCFFFFFHHHHHJJJJJJJJJJJJIJJJJJJJJJJJJJJJJJJJJJJJJ
@3452496/1
ggcgatttaatttttttatgtttttattatgtaattcatgtttatttcac
+3452496/1
CCCFFFFFHHHHHJJJJJJJHJJJJJJJJJJ1?FIIJJJJIJJJJJJJJJ
@3452624/1
gtatagaggaggcttgggctcgctctccgaagggagcttgcggccgatga
+3452624/1
@@@FFFFFHHGHFGGFGHHAGIIGIJIJGEG6@G;FBCHGGIIDHBCABC
@3452732/1
attatatgtttgaatgcattttcaaaagattcacaacaaaaagagat
+3452732/1
CCCFFFFFHHHHHJJJJJJJJJJJJJJJJJJJJJJJJJIIJJJJJJJ
@6185594/1
gtcaaatagttgcggagattaatggtataagcatagaatgttcgacgtga
+6185594/1
BBBFFFFFHHHHHJJIJIJJJIJJJGIJJJJJJJJJJJJJIJJJJJJIIJ
@3452873/1
ctactgacatcacttgcattttcgattttattttgttctataacaacgat
+3452873/1
@@@AD>D??DFAHH:AFCFFEFGHGHIC@EHCECEHHII<DH?:CG=?80
@6186032/1
gctgggcctcttgtatgcgaaggtgttgaggcgcttgtggtggtgcacgc
+6186032/1
CCCFFFFFHHHHHFHIJJJHEHIFHFHIFGIFHIIJIFHGFHI;CGHJIF
@6186154/1
gtcgagtagagccttagctgcggaatgcttagcttccttcttagagcgtc
+6186154/1
CCCFFFDDFHHHHIJJJIIJIIIAHHIJJJJJJGHJJIJIJJGJIJJJHH
@2085521/1
cagagggaatctgattgtgctgttgtggaactgcttcacctgtggccggc
+2085521/1
CCCFFFFDDFHHHJJJJIJIJJJJJGIGIJJJJJIJJJJJJGHHIHJJJI
@2085531/1
cgcaagaagtaccagaaacgggacttagccacaatctggtc
+2085531/1
@@@DDD>3DHHHFIIIIIIGGIGGEFHIIIGGIGHHGII9B
@3454424/1
ggtgctgggcctcttgtatgcgaaggtgttgaggcgcttgtggtggtgca
+3454424/1
@@@DFFFFHHHHHJJIIIJJJJHHIJ@EGHJIJIGIJJJJGJJHIIBHIJ
@3454835/1
atacataataaaattagaggaagtaggtgctgggcctcttgtatgcgaag
+3454835/1
CC@FDFFFGHHHFIIBD>FG@FGBAHGF>FHCHG;CDGHEEBGHHII=@F
@3455033/1
ctctctgtgagtccgtcagtggctttctttgatcattaatgtctcgtatg
+3455033/1
CCCFFFFFHFHHFIICGGIBHGIGIIIJIJJJJJIIJIJJJGIIJJIIGG
@2086650/1
agagcgtcccgtacccatagcaacaagatcagcgactgtcacacggtagc
+2086650/1
@@@D@DDDDFF?D?GHFH;FEEDFHID>FG@@D0@DH<DDECFH;;;EAH
@3455722/1
gtcttcttgaacttcttcaattgacgcaagaagtaccagaaacgggactt
+3455722/1
=@<BDDDADDBDDDGHBHHHB::CE@>GGGBBH1C11?DHC<GGE:FEBF
@6188509/1
acggcacctccgacactgaggtcacggtactcgcggtacatgttgtgtac
+6188509/1
@@@DDDADHHHADHEGGICD@?DBFFAHEHIIIIIIIIIGIIIECEEHHH
@4139656/1
cttggttgaacggaactccaatcctttactcgaatagtcttttctaactt
+4139656/1
CCCFFFFFHHHHHJJJJJJJJJJJJJJJJJJJJJJJJIJJJJJJJJJJJJ
@4139780/1
gaggcgcttgtggtggtgcacgcgcttgggcagagggaatctgattgtgc
+4139780/1
@@<DDDDDFDDD;GEH8CEEHGGGG6FHGHEHEGGGI<@=?EHCEDC;@@
@4140141/1
cgagactcataacgcagccagatgccaaagttcttgatcttcactgggct
+4140141/1
CCCFFFFFHHHHHJJJJJJJJJJJJJJJJJGIJJJJJJJJJJJJJJJJIJ
@4140421/1
gcactgagtgacggcacctccgacactgaggtcacggtactcgcggtaca
+4140421/1
CCCFFFFFHHHHHIJJJJJJJJJJJJJJJJJHIJJJJFHIJJJJJHEFFF
@2771997/1
gcacagaatagtcgcgtgtgatgccgcttttgcaccataataaacgtgat
+2771997/1
CCCFFFFFHHHHHJIJIJHIJIJJJJIIJJJIIIJJJ9FHHIJJJJGHIJ
@705081/1
actggttcaaattcaaataaaatcactctgcaatcctgcctcacatgatt
+705081/1
CC@DDDFFHHHHHJJIIIJJJJJIJJIIJIIHJJJEIGIJJJGJIJJJII
@705143/1
gcatagatagaaatcgaactcggtcggatgcgtgatgccgaggt
+705143/1
?@@FFFFFFHHGFB@FFGII@;EADE<:CF;@BAHCHGHEAA>;
@2772994/1
gggtagtgttagtaaaaaaaaagatagttcttcaataaacaataaaattt
+2772994/1
BBCDDFDEHHHHDHIJIJJJJJJJJJJHIJJJJJJJJJJJJJJJJJJJJJ
@4142125/1
ggcctcttgtatgcgaaggtgttgaggcgcttgtggtggtgcacgcgctt
+4142125/1
BC@FFFFFHHHHHJJJJJJAFHIJJJJJJJJJJIJJIJJGIIJJJJHHFD
@1407885/1
gagacgatttcaccagtggtcttcttgaacttcttcaattgacgcaagaa
+1407885/1
CCCFFFFFGHHHHJJJHJJIJJJJJJJJJJJJJJJJJJJJJJJIJJJJJJ
@1408368/1
ctcatctcgtgcactatctcttgtctgtgttgttgcacgcgcacggtggc
+1408368/1
@@@FDFFF>F=FDGHBHGIIIIHGAHGHIEGC?FDDAGIIFHIFHECEGG
@6869667/1
gcgtggaagttttatttctccattttgagtaactgtgaaaatgacatctt
+6869667/1
CCCFFFFFHHHHHJJJJJJJJJJJJJJJJHHIJIJJJJJJJJJJJJJJJJ
@1408828/1
gcccatcaatttatcttcaaatgacgacaccacagttccagtctcaggca
+1408828/1
@@@DDDDD?HHFDGGGG@HIGEGI<FGGIIB;FCH?BBGGIBGA?DH?FE
@6869796/1
acgcaagaagtaccagaaacgggacttagccacaatctggtctggag
+6869796/1
CCCFFFFFHHFFHJJJJJJJJJJJJIJJJJJJJJJJJJJJJIJJJHI
@1409101/1
tcagcatagtagtcggcaaacgttaagtaagagtccgagtcgaattg
+1409101/1
@@<DBDDDDC>:DFB@@F:FGGIHEHIEHGHGIFGGGEFDHHADFBH
@706832/1
gcacagacgaacagacaaacagacaaacagacaaacagacaaacagacaa
+706832/1
CCCFFFFFHHGHHJGIJJJJJJIJJJJJJJJJJJJJJJJJJJJJJJJJJJ
@4143486/1
cttgttgttaagaggtgttacctgcaacttggccaggttagggccaacag
+4143486/1
@@@FDFFDHHFHGIIAEGHGIIHIIIIIIIIIIIGIG?FHGGGGIIIIGE
@4143510/1
cttgccacaagtttctttcacacatagaccagtactggatatttaggtta
+4143510/1
@@@A;DDDF?BA4?F<FE4CHEIF3A999AEF99CGF3??DCFGEF>BFD
@5499603/1
cttatatacgacaacttaactacagtttaaagcacgttgtatatatttta
+5499603/1
CCCFFFFFHGDHHJJJGIJIJJJIJJJJJGICHIIGHIJJCGIIJJIJJF
@4143606/1
cagccatccaacgggattgcccatcaatttatcttcaaatgacgacacca
+4143606/1
C@CFFFFFHHHHHJJIJJJJJJJJJJIJJJJJJJJJJJJJJIJJJJJJJI
@4143635/1
gtcttttctaacttgaacagtgcgatgttttacaagggcaggttgaactc
+4143635/1
CCCFFFFFHHHHHJJIJJJJIIJJJJIHIJJJJJJJJIJJJJGHIIJJJJ
@6870561/1
actaattctatgcaaagtatagcttgtatttgttatgtaaccactccata
+6870561/1
@CCFFFFFHHHFFIIJJFHGIIHIIHJJJJJIFHIGGFIIGJJJJIJIJJ
@4143808/1
gccagatgccaaagttcttgatcttcactgggctcttctctgggatttcc
+4143808/1
CCCFFFFFHHHGHJIJJJJJJJJJJJJJJIJJJJJJJJJIJJJJGIIJJJ
@6870825/1
gtgctgttgtggaactgcttcacctgtggccggcggcacgcagacgcctt
+6870825/1
CCCFFFFFHHFHHJJIJJJJJJJJJJJJIJJJJJJJJHHFFDDDDDDDDD
@6870899/1
ctatcagtaaaccactctcgtcaatcaaatacttcagcacttcacacatt
+6870899/1
CCCFFFFFHHGHHJJJJJJJIIIJJJJJIJJJJJJJJJJJJJJJJJJJJJ
@707422/1
ccacaatatattcgtgaaaaccgcatccaactcggatcagccgtttctga
+707422/1
@C@FFFFDFFHFHDEGGEHHIGDFFDFGIGDCDDCEBFDGEHIA<=@DDH
@5501306/1
ctctatactttgcattaaaataatgcccattttcacaggcaagggatcct
+5501306/1
CCCFFFFFHHHHHJJJJJJJJJJJJJJJJJJJJJJJJJJJJJJJJJJJJJ
@4145088/1
cccgtgttggctggctgcgcagggatagtgattagcttggtgccttcagg
+4145088/1
@CCFFFFFHGHHHJJJJJJJJJJIGIJJFHGIJCGIJJIGFHIJJJIJJJ
@5502167/1
gggtgaggatgcactacatttccgtccatcattttgtcaacgaactcttc
+5502167/1
@BCBDFFFHHHHGJJIJJIJJJJJJIJJJJJJJJJJHIJJJJJIJIJJJJ
@708298/1
tgagacattcactttttagtcataatcttcagatactccaaagcattctg
+708298/1
CCCFFFFFHHHGHJJJJJJJIJJJJJJJJJJJJJJJJJJJJJJJJJIJJJ
@4145961/1
gtcgtcctactaaatttactttccactcgttaagcgtattagtttcttgt
+4145961/1
CCCFFFFFHHHHGGIIIJJIIJJJGHIIJJJJJJIICGIIJIHIIIGIJD
@5502624/1
cttcacctgtggccggcggcacgcagacgccttgatgacctccactttga
+5502624/1
CCCFFFFFHHHHHJJIIJJJIJJIJJJIHHFFFEEEEEEEDDDDDDDDDD
@708742/1
agtacgcgggcgccgggatggacacggagcgcgtgcagcgcacgtacgtg
+708742/1
@C@DFFFFHHHHHJJJJHJJHHHHFFFDDDDDDDDDDDDDDDDDBDDDDD
@4146717/1
cagggatcttgccgtcattgcagactgtgtggtagcgggt
+4146717/1
@?@DF1DAHHHADECF=FHHGII@GGGHEHIIIIGEG@F?
@5503262/1
gtcacggtactcgcggtacatgttgtgtacacctgagcgagactcataac
+5503262/1
CCCFFFFDHHHHHJJJHJJJIJIJJIIHIJIJJJJJJJJHHHIJJJJJJI
@4146804/1
agtgacggcacctccgacactgaggtcacggtactcgcggtacatgttgt
+4146804/1
@@@D?D=DDF:FBBE?@E?:?BBGGB@FDD@?FH@=;FA<AB:=CEEEEB
@5503358/1
cctgtgcaacccatttgatgctgacacgaaacactcggtccttaccctct
+5503358/1
@@<DDEFBBFDFDGIIGIIIGIIIIIIBGEHGIIIIGIFHBHBFIGIIIG
@7550536/1
ctgcagatgactgtgcatccttgctagtaagtcctgagccatagcaaaca
+7550536/1
@@@FDFFFGHHGHGGIGIFGIHGGJJJJIJ@9EHCEGGCGEGHGGGIIH;
@5503773/1
cagcagagtgcacacaatggtgaactggcgttcatgcggcaaacgcctat
+5503773/1
CCCFFFFFAFHHHJJJJIIJHGIGJIJJJJJJIIIEHIIIIIIEHFHIEH
@2087678/1
cagtggtcttcttgaacttcttcaattgacgcaagaagtaccagaaacgg
+2087678/1
BCCFFFFFHHHHHJJJJJJJJJJJJJJJJJJJJJJJJJGHIJJJJJJJJJ
@4821817/1
cctgagccatagcaaacagccactggcaatgtggatagctggacaaggca
+4821817/1
CCCFFFFFHHHHGJJJIJJGJIJJJJJJJJJFIIIJJIJJJJGIJJJJIJ
@2088049/1
gcaaatggaaaaaaaaattggtgaaaagaatcacaagtaagatactgcaa
+2088049/1
@C@FFFDDFBHHFJJIIIGHH?B@FHGCHIFIGFGGIHGGIJJIJJJIJI
@22773/1
gtcgatatgtggatgtagctgccattatgtagactgttgtgttgaccaat
+22773/1
CCCFFFFFHHHHHJJJJJJJJJJJJJJJJIJJJJJJJJJIIJJJJJJJJJ
@4822471/1
gtcacggtactcgcggtacatgttgtgtacacctgagcgagactcataac
+4822471/1
C@@FFFFDDHGHHIJGFHGIJIIIIFGHIGFIJIGICHIGHEHIJJIJIG
@1409944/1
ctgctacatcaatcccagcatctaagaagagtgcgcccatgagagct
+1409944/1
??81BBDDD>D:<<CABBEEEFBBEFEEE?CF<EDDD@0?DCD@D89
@2088440/1
gctcgctctccgaagggagcttgcggccgatgacctcatactccttcaac
+2088440/1
@@@FDFFDHHBDDDCGGGFHIIIIIGGIHIGH@FFGIIIGIIHEHHHHFF
@2773528/1
gtggtcttcttgaacttcttcaattgacgcaagaagtaccagaaacggga
+2773528/1
CCCFFFFFHGHHFHDFHGHIGHHIIJ@EEFDEGIJEHIGBGGC@HFDCGB
@4823150/1
ctcatcttgtatagaggaggcttgggctcgctctccgaagggagcttgcg
+4823150/1
CCCFFFFFHHHHHJJJJIJJJJJIIJJJJJJJJIJJJJJJJJGIJJJIJI
@7552737/1
actgtgcatccttgctagtaagtcctgagccatagcaaacagccactggc
+7552737/1
;@@DDDBBA?32<AEFF?<A<C<:BB3?EFFE>??GIEAF;@9DGD@FFE
@2774299/1
ctacctacttggttccaattaaactttgggcctgtttcagagtctcgttg
+2774299/1
@@@DDD?;DFBDDFGIGEGHG>HGGDHEGGEHI=EHGII9DF9BDFDGF9
@7552885/1
agggaatctgattgtgctgttgtggaactgcttcacctgtggccggcggc
+7552885/1
@CCFFFFFHHHHHJIIJJJJJJHIJJJJJJIJJJJJJJGIJJJJJJJJHF
@7553048/1
gtttgcatgtcagttagctttttaatacatctctgtccaggcactatatt
+7553048/1
CCCFFFFFHHHHHHIJJJJJJJJJJJJJJJJJJJJJJJJIJJJJJJJJJJ
@2774754/1
aactcgtactaaggcctaagaacagtacctacttggcgataaatattgca
+2774754/1
CCCFFFEFGHHHHJJJJJJJJJJJJHIJIIIJJJJIIIGIIIIIIJIIHA
@2774923/1
gtgggtcgtagcgaactactagcagacactgtggtatgtctattccttct
+2774923/1
CCCFFFFFHHHHHJJJJJJJJIJJIJJJJJJIIIGHJJJJJFGIHIJJJJ
@710360/1
gtaagtattaaattcgtaccgctttttatgtgtcaaaataatgttatcct
+710360/1
@@@FFBDFHHHHHJJJHHJGIJIJJJJJJJHIHHJJJJJJJIJJJJJJJJ
@4824669/1
gccatgagtaagcgatcgggctctcaggcaggcaagatgggcatagtagg
+4824669/1
CCCFFFFFHHHHHJJJJJJJJJJJJJJJJJJJJJJJJJJJJJJJJJGIGI
@711640/1
ggcctttggcattcccacgacttttatgtccgcttaaataaaatattaat
+711640/1
@@CFFFFFHGHHHJGGIJHDGIIIIJGIIIHIJGIJFGJIJIJJIIIJJG
@5504784/1
ggcaggttgaactcacaccattcaatttaaaagaaactgggtgcgtgcag
+5504784/1
?<7DDDD>?FFDFFGIEBHEABDHGCHHHCBGH=CDAEGG??@BF8D?D?
@712646/1
ccgacgacgacactgtacagttagaaatgttacaacctctatactttgca
+712646/1
CCCFFFFFHHHHHJJJHIJJIJJJJJJJJIJJJJJJJJJJJJJJJJJJJJ
@5505947/1
caccagtggtcttcttgaacttcttcaattgacgcaagaagtaccagaaa
+5505947/1
CCCFFFFFHHHHHJJJJJJJJJJJJJJJJJJJJJJJJJJJJHHIJJJJJJ
@712656/1
gggctctgtgcctggctcccatgtcacggtagcactgagtgacggcacct
+712656/1
CCCFFFFFHHGHHJJJJJJJJJJJJJJJJGIJJJJJJJJGIIJJJIJJJJ
@5506419/1
ctgtatttcctcttcatggtgccacagtgagtgatttcaattttgagacc
+5506419/1
@@CDFFFFHHHHHJJJIJJHIJJJJJJHIJJFHIJJJJJJJJJIJJJIII
@5506508/1
ggtgttacctgcaacttggccaggttagggccaacagattgtttgagatg
+5506508/1
BB?DFFFFHHHGHJJJJJJJJJJJFHJJJJJJJJJJJIJJJHIJJIJJJJ
@5506660/1
gtgctgggcctcttgtatgcgaaggtgttgaggcgcttgtggtggtgcac
+5506660/1
@@@FDDBDBFHDFGHHEIIGJIGII:?:CDHIGIEGIJEGHIGEF8@EH>
@5506896/1
gctgtctgtacattgaaaataaaaataaaaaaaatagcaggggttattgt
+5506896/1
@@@FFFFFHHHGHJJJIGIJJJJJIIJJJJJJJJJIJIJJJIJ@GHIJIG
@5507129/1
ttttggtagcggcggcgcggtccgtg
+5507129/1
@@@DDDBDHADA18?:AB<<?>>6=5
@6191821/1
caataatctataattaattactttaaatcttgagattaatcacaagaaca
+6191821/1
CCCFFFFFHHHHHJJJJJJJJIJJIJIJIJJJIJJJJJJJJJJJJJJFII
@4147678/1
gcacgcgcttgggcagagggaatctgattgtgctgttgtggaactgcttc
+4147678/1
CCCFFFFFHHHDHIIJIIJJDGJJIGIJIJFHGJGIIGFHIGGGIGJJIG
@4147848/1
gtctatgcaagcttactataaaacaaaattaaacgcgttaactgtcaaca
+4147848/1
CCCFFFFFHHHHHJJJJJJJJJJJJJJJJJJJJJJJJIIJJJJJJJJJJJ
@7554893/1
gcgtcattcgatatcttctgtagctgctgtgtgaagttcttcaaagcgtc
+7554893/1
C@@FFFFDFFCFBGDFHHGHFHHHHHCHECGEDFFFCGDDGFGE?BGI?G
@7555361/1
agcatacataataaaattagaggaagtaggtgctgggcctcttgtatgcg
+7555361/1
@CCFFFFFHHHHGJJJJJIJGIJHJIFHIJIIIIGHIJJJJJJJJJJJJJ
@2777204/1
cagtggtcttcttgaacttcttcaattgacgcaagaagtaccagaaacgg
+2777204/1
CCCFFFFFHHHGHJJJJJJJJJJJJJJJJJIJJJJJJJHCHJJJJIJJJI
@7555499/1
gtatctgcctggttctaccttcaagagcctcttctaaagcaaacaatgag
+7555499/1
CCCFFFFFHHHGHIIJJJJJJJJJJJJJJJJJJJJJJJJJJJJJJJJJJJ
@7555585/1
aaacgattgaaagtgcgggggtgacatcggacttaatacaaggaaactgt
+7555585/1
CC@FFDFFHHHGHHGHIJJJJ;BHHHFFFFCDDDDDEEDDDDDDDDDDDD
@7555831/1
gtgcaggatcctcgtcattgcctggcatacaaggcaaagcaccgacgacg
+7555831/1
CCCFFFFFHHGHHJJJJJJJJJJJJIJJJJJJIJJIJJJJJGIJJJIJJH
@2778159/1
ccatgttctatttacctatcttgagttttacagtttgtataaaaccctca
+2778159/1
CCCFFFFFHHHHHJJJJJJJJJJJJIJJJJJJJHIJJIJJJJJJJJJJJJ
@2778296/1
gtcgaaatcaacttcagtgtatcggttgggcagtagtgtgagtgcatcaa
+2778296/1
CCCFFFFFHHHHHJJJJIJJJJJJJHIJJJJJJIJIGHDHGIFHIJJJJJ
@3457826/1
ggtgttgaggcgcttgtggtggtgcacgcgc
+3457826/1
@@@DDFFFHHHGHGIJIIIHIJIIIEIIJJI
@2778652/1
caaaagaaaacctagaatcactggttcaaattcaaataaaatcactctgc
+2778652/1
C@BFFFFFHHHHHJJJGIJGIJJJHHHIIHJIJJIGHIJJJGAGIJJIJJ
@7556615/1
agagggaatctgattgtgctgttgtggaactgcttcacctgtggccggcg
+7556615/1
@@@DD>DBDDC??EFEIIIIGHGGGG??EEHEHCGGIGEGBHIIBBF>AB
@2779419/1
gtagcactgagtgacggcacctccgacactgaggtcacggtactcgcggt
+2779419/1
CCCFFFFFHHHDHIIIJJJJJJJJJIEGHIJGGGFHIJJIFIIIJJJHF=
@2779528/1
gttgtggaactgcttcacctgtggccggcggcacgcagacgccttgatga
+2779528/1
CCCFFFFFHHHHHIJJJJJJJIIJJJJIJJJIJJHHFFDEDDDDDDDDDE
@2779668/1
gcacagacgaacagacaaacagacaaacagacaaacagacaaacagacaa
+2779668/1
CCCFFFFFHHHHHJJJJJJJJJJJJJIJIJJJJJJJJIJJJJJJJJJJJJ
@2780008/1
tgacgcaagaagtaccagaaacgggacttagccacaatctggtctgg
+2780008/1
CCCFFFFFHHHHHIJJJJJJJJJJJJJJJJJJJJJJJJJJJJHHIJJ
@2780016/1
ggcacagttcctcgacgagcaagtagttcttgaagcacagacacagg
+2780016/1
@<@DDDDDFHF<F@?E@?C?@GIGGIGHDHH@DBGFEDF;FDCHIEE
@2780071/1
cacctccgacactgaggtcacggtactcgcggtacatgttgtgtacacct
+2780071/1
@@CDFFFFHHHHHJIJJHIJJJJIJJJJJJJJGHIIJJIJJIIHIJGEGH
@7557441/1
gtggtgataaagataagtataggctcaaaacctaacgacatcaatcacca
+7557441/1
CCCFDFFFHHHHHJJJJHJJJJJJJJJJJJJJJJJJJJJJJJJJJJJJJJ
@3460028/1
gaggcgcttgtggtggtgcacgcgcttgggc
+3460028/1
CCCFFFFFHHFHHHIJHIJJIJJJJJJJJJJ
@7557728/1
ctccagcatagtaaaggtttctgttactaatcaatcggccttttatattt
+7557728/1
CCCFFFFFHHHCFGIHIAFHIIIHIIIGIGIIIGIIIIIIIIIIGGGBHI
@3460357/1
gtggatacttacttgtgtgataccacaataatttagatcattacaaaata
+3460357/1
C@CFFFFFHHGHHJIJJHIIJHIJIIIDIIJJIIJJIJJJJJJJJJGIJH
@3460401/1
gtcctattttagttaattagtaatgtgcatt
+3460401/1
CCCFFFFFHHHHHJJJJJJJIJJJJJIJJJJ
@2088779/1
gccacaatctggtctggagagaagatcctcatcttgtatagaggaggctt
+2088779/1
CCCFFFFFHHHHHJJJJHIGHHIJJJJJJJJJJJJJJJJJJJJIHHJJJJ
@5508143/1
gctgggtcttacagattggtggaaaccaaaccaaacttctctgccaccac
+5508143/1
CC@DAFBDHDHFHGIGIIGHGGGHGHIIIIIGHIIIIIGHG@DHIIGIII
@2088989/1
ggctcgctctccgaagggagcttgcggccgatgacctcatactccttcaa
+2088989/1
C@@FDFFFBHFDGGBHIIGGEHHIGIIHGEHGIHGEHEHHHHHHFFFFDE
@4825528/1
cggggctatgccatttatcctcgcacgttggcagtaatagtacaagtgaa
+4825528/1
CCCFFFFFHHHHHJJIJJJJJJJJIJJHIJJIJJHIJEIJIIJJIJHIJJ
@2089345/1
gttctcagcttccctgcaaagttaaccatcttgtattcaaaagaaaacct
+2089345/1
@@@FFDDFFFHDHIGIGGEEEEHEIIEHHIEHGCFGDH@HGEGJIJJJJE
@24005/1
gtcgatggcttggtttattcccatcagtttggagttcacctttagaagta
+24005/1
@CCFFFFFFHHHGHIIIGIIGHEDGIIIIJICCHHIEEHIJJIGHFBH9B
@24009/1
cgggaattttgtttggtatctgataccgacacatggtaggttccatggat
+24009/1
CCCFFFFFHHHHHJJJIJJJJJJJJJJJJJJJJJJJIIJJGIIJJJJJJJ
@24039/1
tccgcatcaaaaatgtagctattttcattaatcacaattacacgtttact
+24039/1
@CCFFFFFHHHHHJJGIJJJIJJJJJJJJJJJJJJJJJJJJJJIFHIIJJ
@4826028/1
ctgctgtctgccatagagaagttcttcgacgctccgtactggttgtactt
+4826028/1
CC@FFDDDHHHHFIBEDEGEGHIEHGEB;B@D?@DD8?DDCFHIGHJ@BD
@4826354/1
tcttgacctacttgtagacacggcagatgaggatacctcaacttcatctt
+4826354/1
CCCFFFFFGBHHGIIJIJJIJGGGGIFGGIII@DBFDFHIIGGIIEGIGI
@4826526/1
gagggaatctgattgtgctgttgtggaactgcttcacctgtggccggcgg
+4826526/1
CCCFFFFFHHHHHJJJJJJJJJJJHIJJJJJJJJJJJJJJJJJJJJJIJH
@25189/1
ggactattagacaattaaacttatcgatctaaaacacatacatgagttgc
+25189/1
@@<DA?:B?DFDDEFGHG?BHDHFHG?ECEGAHEDHGIIICEGE@?GBDC
@2090382/1
gtcagatgcgtgaaccctacggaccggtccgtgaatgcgcgcgctagtaa
+2090382/1
CCCFFFFFHHHHHJJJJJJJJJJJJJJFIJJIJJJJJJJJIHFDDDDCDE
@5510024/1
ctggagagaagatcctcatcttgtatagaggaggcttgggctcgctctcc
+5510024/1
@@@DADA?::CDF@FGH@HHIHGGBHII@HHFG@DDGI1B?FAFBBGGGI
@4827312/1
ctctgcacttggtggtccacaaacattataatagcgttgtctaacgtcgg
+4827312/1
CCCFFFFFHHHGDIGIJJJIJJIIJJJDGHIIJIGIFHGJJIJJJIHIJI
@5510764/1
gggctctgtgcctggctcccatgtcacggtagcactgagtgacggcacct
+5510764/1
CCCFFFFFHHHHHJJJJJJJIJJJJJJJJGIJJIJJJJJGHIIIJJJJJG
@26257/1
gttaaaaccaaaaatttgccggaagtcactattccacgcgaacgaagtcg
+26257/1
CCCFFFFFHHHHHJJIJJJJJJJJJIJJJJJIJJJJJJJJJJJJIHGHHF
@26901/1
ctcttcatggtgccacagtgagtgatttcaattttgagacctttgatttc
+26901/1
CCCFFDDDF?:CFBFGBGIGIIACHHGHIGGHGGGIGC@FDFEEI?DCG?
@27085/1
gtagaaaagtgctgtctgtacattgaaaataaaaaataaaaaaatagcag
+27085/1
CCCFFFFFHFHHHJJIJJJJJJJJJJIJIJJJJJJJJIIJJJJJJJJIJJ
@6872761/1
gtgtcgttggcgctcagggacagttttcgcttgtcacgtatttgtgaccc
+6872761/1
@??BDDDDFFF<FGFHB@HIIGHGHIGHAFGGHB<FGGGBFBFFFHIIII
@4148234/1
gagccctgtccaacggtagatggaactctgtcgccgataccagatttaaa
+4148234/1
CCCFFFFFHHHHHJJJGHGIJJJJJJJJJJHIJJJJHIJJJJJJIJJJJJ
@4148253/1
tctacttctgcttctggcacatcaggagaagttggctcctcaacagacac
+4148253/1
CCCFFFFFHHHHHJJJIIJJJIHJJIHIEIIIJJIJJJJJJJJJJJIIJG
@4148475/1
ctgcatagatagaaatcgaactcggtcggatgcgtgatgccgaggtcgac
+4148475/1
CCCFFFFFHHHHHJJIJJJJJIJJJFHIJJGIJJGHJJJJJJIJJBDHHF
@6192643/1
gttggtcttggttgaacggaactccaatcctttactcgaatagtcttttc
+6192643/1
@?@DD=DDDFFCF@CDFBG7BFGEGGCEFFEEADDFCFBFCFFBBFGFIC
@6873239/1
ctcgttttgttagacttcagtgtagctttgtattatgttcactttcttat
+6873239/1
BBCFDFFFHHHHHGJJJJJJHHHJJJJJJJHJJJJJJJJJJJJJJJJJJJ
@6192746/1
cgtgattctttaatttgacataacttttttatttatgaaccgattgacat
+6192746/1
@C@DFDDDHHHDHHIGEBHIHJGGGHIGIFGGIGFHHGIJCFGHGGEHEG
@6873480/1
gtgttgaggcgcttgtggtggtgcacgcgcttgggcagagggaatctgat
+6873480/1
@?@FDFDDFHHFHIIBCDE?BGHGGGIIIIIIIFHGIFGIHGAHFBEFFE
@6874001/1
ccacaatctggtctggagagaagatcctcatcttgtatagaggaggcttg
+6874001/1
CCCFFFFFHHHHHJJJJJJJIJJJJJJJJJJJJJJJJJJJIJJGIIJJJE
@6193662/1
gtgttgaggcgcttgtggtggtgcacgcg
+6193662/1
==?A1=:DDDDDAEF<9E?1;0:9:C6??
@2093314/1
gcgctaatctcagaaacggctgatccgagttggatgcggttttcacgaat
+2093314/1
=;@DDDDDHBFHFEHIIIIIIBCACFCF<:BFDEA<@D6?:AGC=AFFHC
@6874524/1
ctgacaaataacatctaattattgcaattaaaacatgactaaagatttga
+6874524/1
CCCFFFFFHHHHHJJJJJJJJJJJJJJJJJJJJJIJJJJJIJJIJJIJII
@6194307/1
gtggtggtgcacgcgcttgggcagagggaatctgattgtgctgttgtgga
+6194307/1
?@@BD=B8:AFH?EHGGGEEG@HIGGGBEDHHEGGGGIFHG@@CGDFGCC
@714028/1
tggaaatgataatgatatttgaacaagaacaatacacggagtaaacataa
+714028/1
CC@DFFFFGHHHHJJJJJJJIJJJJJJJJJJJJJJJJJJJJFGIGIIIII
@714100/1
ccataaagaactgtttgcctctcatgtcccatactccttgatttggtaaa
+714100/1
@@?DDDBD8DDDD2AC@<EH9A:EACCBFFFHFBGB?CFDG<?@B?0:DD
@6194700/1
gcgctgttagttacataaacaataggaaacttatatcactaatgaatgag
+6194700/1
CCCFFFFFHHHHHJJJJJJJJJJJJJJJJJJJJJJJJJJJJIJJJJJJJJ
@6875262/1
cccgtcgcaccagattattgatttctctttccctgtcgggagcggagcgc
+6875262/1
CCCFFFFFHHGHHEHJGIJJFHIIIJJJJJIJIIJIGIGIIIJJJJHHFF
@714356/1
ccgtcattgaacaatctcgtatgatgccgtttctgtaccaataggaacaa
+714356/1
CCCFFFFFHHHHHJJJJJJJJJIJIJIJJHHIHIJDHHIJJJJJJJJJJJ
@7558133/1
acataataaaattagaggaagtaggtgctgggcctcttgtatgcgaaggt
+7558133/1
B@@DDDFFHGHHHIJFIJGGCCFFHHBEFHJJJIJIHIIJIJIJIJGIGB
@714406/1
ctgtgacttgtagtcaaggtggagattttactatctttcaagtcggcata
+714406/1
?@@=ABDD?F?DDHIAFBFGCCAC?EFDD?AHECBFGGHG4C?B8DDEF<
@714474/1
ccctaagtgagtatacatctattaaattcaaacgcagagctcattatgtt
+714474/1
CCCFFFFDHHHFHIJJJJJJJJJJJJJIJJJJJJJJJJJJJJJJJJJJJJ
@6194986/1
cttcaattgacgcaagaagtaccagaaacgggacttagccacaatctggt
+6194986/1
CCCFFFFFHHHHHJJJJJJFHIJJJJJJJJJJJJJJJJJJJJJJJJJJJG
@7558250/1
gttagttttcatcttaagttcggaaagattataatatttctttagtttaa
+7558250/1
CCCFFFFFHHHHHJJJJJJJJJJJIIIGHJJJJJJHIJJJJJJIJIJJJJ
@6195168/1
ccaggatagagttaatgccgccaagtttgacgtttatcttcaagcacaaa
+6195168/1
@@@DA?DDBCFHFGHIIBCD@CG@FFGHHAGHFGCGIIIIIIIIGEGHGI
@7558449/1
gtccattttctaactgaagaggaaacgattgcatctgtgaggggcgtcgg
+7558449/1
CCCFFFFFHHHFHHJJIIJIJIIJJJJIIIIIJJIJJGIJJIJJJJIJHF
@4151007/1
ctcatcttgtatagaggaggcttgggctcgctctccgaagggagcttgcg
+4151007/1
CC@FFFFBHFAFHHIEGIGGIJJIGHHHIBEHFD<BF:D<FGGEA8@>D;
@1413752/1
ggacgcgttaacatacgagatcttcgtgcggagataatattttaaagtat
+1413752/1
@@@DDDA8DFFFHIIIGIIBHIIIIIDDDHIBGHEHIFGFIIGCHIIEGH
@1413758/1
gtgctgttgtggaactgcttcacctgtggccggcggcacgcagacgcctt
+1413758/1
@@@FFFFFHFFHHJJJJJJJJJJJJIHEHIJIIJJJJFHEBCDDA@:=AB
@7559259/1
cttgttgttaagaggtgttacctgcaacttggccaggttagggccaacag
+7559259/1
CCCDFFDDHHGHGIIHIIGHJIIIJJJJJJJIIJIJJHHGHHHIJIJJJI
@4828375/1
gtgattcccggcttatactccgcctccaacttgatacaagcttctcggac
+4828375/1
C@CFFFFEHHHHHJJJJJJJJJJJJJIJJJJJJJJJIJIJIJJJIJJGGI
@715761/1
gattcatccacaaattccaacccttgcgtttcaaaacaattcattttagg
+715761/1
CCBFFFFFHHHHHIJIJJJJJJJIJJJJHIJJJJJJJJIIJJJIIJJIJJ
@715985/1
gctgggtataccgaagatcaatgaccacacgatgcccggcttccagtggc
+715985/1
CCCFFFDFHHHHHIJJJJJIJJIJJJJJIJJJIJJIJJJ<HHIJIIHIJJ
@2094036/1
ggaatatattctagctcgaataaatagttacaccttacttgactactaac
+2094036/1
@@@DDB>BDHBB?F<EHGEEGE@FH@92<9F<A3EG?E@FBFHHGGAB@D
@27825/1
ggcagctcgaacacggttaccgggaattttgtttggtatctgataccgac
+27825/1
CCCFFFFFHHFHDHBHFBDGFGIB??GHHIEIIICHIIIIIICIGDHIGI
@1414692/1
gagaagatcctcatcttgtatagaggaggcttgggctcgctctccgaagg
+1414692/1
CCCFFFFFHHHHHEIJJJHIJJIIJIJIFIJJGHGGA;DEGIIHIJGIJI
@716899/1
ctgggatgccacccggcaccactcccgggtgaggatgcactacatttccg
+716899/1
CCCFFFFFGHHFFGIJIJJJJJJIJJJIJIIIHIGGGIEIIGGGIHJIJI
@1415141/1
ctcagggtctgtggcgaagttttgttcacgttctttgcttgaacacactg
+1415141/1
CC@FFDDDHFHHHIGIJJJGHIIGFHIIJGFGIIJJJIJJJIJIIJGHJG
@28513/1
agcaaatggaaaaaaaaattggtgaaaagaatcacaagtaagatactgca
+28513/1
C@@FFFFFDFHDHFGIJEDGIGHGGIIJIIJGHGIIJJBFGIJIJJJGIJ
@2094788/1
accgataccatacaccaaaatattttttacgatttttgtctgtctgtctg
+2094788/1
@@@FFFFFHHHHHJJJIJJJJJJJJJJJJJJJJIJJJJHJIIIJJIGIJI
@2095058/1
tcgtcgtcgaaatcaacttcagtgtatcggttgggcagtagtgtgagtgc
+2095058/1
CCCFFFFFHHHHHJJJJJJJJJIJHIJJJJIJJJJIJJFHIGIHIIJGIG
@717783/1
ggcattcccacgacttttatgtccgcttaaataaaatattaatcgactag
+717783/1
@@@FDFFFHHGADHGIEHHCEHHHIJEHGIIIIIIJFGHGIJ@FHEHHII
@717963/1
gggcgccgggatggacacggagcgcgtgcagcgcacgtacgtgtggcaca
+717963/1
CCCDFFFFHHHGHJJJIJJGHIADHIIJIJGHHFFDDDDDDDDCDBDDCC
@7560261/1
gtcctatctcaaaacatgaagacctcacagggtcattcccagcttcggga
+7560261/1
CCCFFFFFHHHHHJJJJJJJIJJJJJJJIIGH?FHIJJJJJJJJJJJJJI
@7560337/1
gtggattttaatgttattattacagcatacataataaaattagaggaagt
+7560337/1
BB@FFFFFHHHHHIIJJJJJJJJJJJJJJJJJJJJJJJJJJJJJJJJJJD
@4831060/1
cacggtagcactgagtgacggcacctccgacactgaggtcacggtactcg
+4831060/1
CCCFFDFFHHHHHJJFHJJJJJJJJJJJJJJJJJJJJJIJJJJJJJJJJF
@29576/1
gttcacgttctttgcttgaacacactgtgtcgccattcctagtacggtat
+29576/1
C@CFFFFFHHHHHJJJIJJJJJJIJJJHIHHIJJGJJJJJJIIIIJIBFH
@718601/1
ggcttatactccgcctccaacttgatacaagcttctcggacagcagtgag
+718601/1
CCCFFFFFHHHHHJJJJJJJJJJJJIJJJIJJIJJJJIJJJIJJJJHIIJ
@7560847/1
ggtgctgggcctcttgtatgcgaaggtgttgaggcgcttgtggtggtgca
+7560847/1
@C@FFFFFHHHHHJJJJJJJJJHIJJEGGHIIJJJJJJJJHJJHJIHIJJ
@3461974/1
catcttgtatagaggaggcttgggctcgctctccgaagggagcttgcggc
+3461974/1
CCCFFFFFHHHHHJJJJJJJJIIJJJJJIJJIJJJIJIJJGIJIJJJJHF
@4831825/1
cgtcagtggctttctttgatcattaatgtctcgtatgtcaaggacttcac
+4831825/1
BCCFFFFFHHGHHIJJJJIIIJJJJJJJJIJIGHIIJHIJGGFGIJIJJI
@4831877/1
gtgctgggcctcttgtatgcgaaggtgttgaggcgcttgtggtggtgcac
+4831877/1
CCCFFFFF@HHHHIJJFHIIJGIHI?FGFHGII?HIGIHFGIGEA;EHJC
@3462576/1
actgagtgacggcacctccgacactgaggtcacggtactcgcggtacatg
+3462576/1
@CCFFFDDHHGAHHGHIJIIIJJJJJJIJGHIJJJFHHGIFHIH=BBDEF
@2780763/1
cctcgcccgagtcgtgctccttctccaccaggtggtagcgcgcgcggaac
+2780763/1
CCCFFFFFHHHHHJJJJJJJIJJIJJJJJJJJDGIEHIIJJJJHFDDDDD
@2096101/1
gtcttcttgaacttcttcaattgacgcaagaagtaccagaaacgggactt
+2096101/1
@CCFFFEFDFHHDIIIIIJGGC9FHGFCDHJGG9CDBFHIIGIJEHIIDG
@2782301/1
gcgcttgtggtggtgcacgcgcttgggcagagggaatctgattgtgctgt
+2782301/1
@@@DDDDDH7DFD<CEEHIIGBH@GGGE?FBDGIIIIIIEDCHHCEDHIE
@5512307/1
gttgtgttagcattcctactgctgcagaatccattggcgtccgcatcctc
+5512307/1
?@@FDDFDHHHHHJIJJIJJJJIJJEHGEHGGGIJGIEGIJJJDIJJJJJ
@2782864/1
ccctcatgtaaatcaaaatccgtcaatgtgtgccccacagacaattttct
+2782864/1
CCCFFFFFHHHHHJJFGEIHGIIJIJJJIJJJJJJJJJIJJJJJJJJJJJ
@4154486/1
cgcaagaagtaccagaaacgggacttagccacaatctggtctggagagaa
+4154486/1
CCCFFFFFHHHHHJJJJJJJJJIJJJJJJJJJJJJJJJJIJJJJJJHJIJ
@4155131/1
ccacaatctggtctggagagaagatcctcatcttgtata
+4155131/1
@;?DB?DDHD><C?EEHGEE;?CGGCBHICG@HIH?CGD
@2098658/1
ctaggagtgactttcccgtttccaatctccaagacaggaggctccagtac
+2098658/1
CCCFFDD=CFFHHGIGGGFHGHIIIIIIIIIIGGFFGG;FGHGHIIGDHI
@5513926/1
ctgtgatctgtttcttggcatctatagatgtcggtggcgcacagggcacg
+5513926/1
BCCDFFFFHHHHHJJIEHGGIJIJJJJJIGIJJJHIGCDGHIJIJJIIGH
@4155590/1
gtgggttgtcctgcagagcttgccacatcttgtaagcagcctgacgctta
+4155590/1
BBCFFFFFHHHHHJJJJJJJJJJJJJJJJJJJJJJJJJIJJJJJJJJJJG
@2099048/1
atcactttcagataaataagagccaagcagcggttgagaccgcgcaataa
+2099048/1
CCCFFFFFHHHHHJJJJIJJJJIJJJJIJJBGIIJJJJJJJJJJJJJJHH
@5514664/1
gcaccagcattcgtgtcccccgctggagcttgaccaacggggtacatctt
+5514664/1
@BCDDFFFGHHFHIIEHIIJJIFHIJIGFHIIGGGGGIIGIJ4@GHGGHH
@4156144/1
ccgacactgaggtcacggtactcgcggtacatgttgtgtacacctgagcg
+4156144/1
CCCFFFFFHHHHHJJJJJGIIJJJJJJHIJJJJJJJHIIIJHIIJJJJJJ
@2099794/1
cccagacctagcccaaattcttcttcttcagccggctttggtggttcttt
+2099794/1
C@CFFADFHHHGHIJI>DFHIGJJIJIGHIJJIJIJGIIGA8BB0;FHCH
@2785294/1
cgtcgcttgcggtatcggcgtcgcttgcggtaccggcgtcggttgcgg
+2785294/1
CCCFFFADHFDF@@FGBBEHFGGBBHEBHBEHIIFEFCBDDBDBBDD:
@1416069/1
gtacagttagaaatgttacaacctctatactttgcattaaaataatgccc
+1416069/1
CCCFFFEFHHHHFIJIFEJGIJJJJIJJJJJCHIJJIJGIJJJJJJJJJJ
@1416413/1
cctctatcaagtgctcgttttgttagacttcagtgtagctttgtattatg
+1416413/1
@?@FDDFFGHGADEHII<EBHGGHHCGIHIIIICHIIIDHHI<?FGGIFG
@6196690/1
gtagcactgagtgacggcacctccgacactgaggtcacggtactcgcgg
+6196690/1
@@@D?BDDBFFADGFGGIJIIGBEGBGGGHIHEGDH8DABFHEIGGHHF
@1416588/1
gataggttgtaatatagtttcttttttaattgttataaattcgtaattcg
+1416588/1
@@@FFFDEHFFHHIIGHGJIIJJJJJJJHIJJHIJIG<:DGIHH??DGHJ
@2101176/1
ccgggatcaacattgcgtgctggacaacatcacacataagaccagtagta
+2101176/1
C@CFFDFFHHDHHJJGIGHGIHJJJIGIGIIJIJJIJJIIIIJJJFHGII
@6876144/1
ccgcaatgttggagcttggtacaaagcaaaggtcgggcagttcgtcaaca
+6876144/1
CCCFFDFFAFHHHIDHGII?HHGHHFHHE@FHDHGBHIGHFGHHHIHHGI
@7561553/1
gagcgagactcataacgcagccagatgccaaagttcttgatcttcactgg
+7561553/1
CCCFFFFFHHHHHJJJJJJJJJJJJJJJJJJJJGIJJJJJJJJJJJJJJJ
@6876450/1
ctgcgaagaacaatgtttatcaactacaagagggctgtttctcactagta
+6876450/1
C?@FFDFFHGHHHJJJJJJJJJJJJJJJJJJJJJJJJIJJJJJJJJIJGI
@719977/1
gtgttgaggcgcttgtggtggtgcacgcgcttgggcagagggaatctgat
+719977/1
B@@DDFFFHGFHHJJIJIHIICDHIJJFIJIIIJGIIIGIGHGHFFFFED
@1418344/1
gtcccgtacccatagcaacaagatcagcgactgtcacacggtagcggaag
+1418344/1
@@@FFDFFHHHGHJJGIIBHIJIJJJIIIJJJJJJJJIIGGBFHGIIIHH
@7562126/1
agcatacataataaaattagaggaagtaggtgctgggcctcttgtatgcg
+7562126/1
@@@DFFFFHGAHHIGHGGICHHGIGHHGIJ<CFHHGHIIJJJJIFGIIJJ
@7562164/1
gggaatctgattgtgctgttgtggaactgcttcacctgtggccggcggca
+7562164/1
CCCFFFFFHHHHHIJJJJIJJIJJJJJJJJJJJJJJJJJJJJJJJJJHFC
@6877095/1
caggtggtagcgcgcgcggaacgccaccaggtgcgcgtag
+6877095/1
@@@ADD?D?<<CFCGD@G@:7FB6@;BF?=;.7;?>>333
@7562480/1
cacctttctaggacatttatctggctgtatgtttacatcataatgatgaa
+7562480/1
CCCFFFFFDHDDFHGIIJEGHGGIIGHFHIIIGGJJIGIIJDBHHIC@HI
@7562671/1
ggtatgtctattccttcttctataacgctcgtcgatatcaaacagttcaa
+7562671/1
=;1=BADAFHFDDFGGGIGHIIIIGIIGGGIEGHIGHHGADHGHIGGIIG
@720600/1
cccgtttccaatctccaagacaggaggctccagtactttagctttgacag
+720600/1
@C@FFFFFFF?HHJJFGIGHIJJIGIGHIJJJI?DGHIIHIIDIIGIJJH
@1419125/1
gtgctgggcctcttgtatgcgaaggtgttgaggcgcttgtggtggtgcac
+1419125/1
CBCFFFFF@HHHHJJIJJJJJIIIJCGHIJJJJIJJJJJHIJIJJGHIJI
@1419373/1
gtcagcacagaatagtcgcgtgtgatgccgcttttgcaccacaataaacg
+1419373/1
CCCFFFFFHHGHHJJHIJJJHIHJJJJJJJJJJJJJJJJJJJJJJJJJJJ
@7563076/1
agcactgagtgacggcacctccgacactgaggtcacggtactcgcggtac
+7563076/1
CCCFFFFFHFHHHJJJJJJJJJJJJJIJJJJJFHIJJJFHIJJIIIHBDF
@7563374/1
gccagatgccaaagttcttgatcttcactgggctcttctctgggatttcc
+7563374/1
CCCFFFFDFHHGHGHIGGIJGJGIJJGGIH@GGGJIIIIJIJJJHGGGHJ
@6200332/1
cacctttagaagtatgtttttagctgtcatctggttcatacggcgcgcgg
+6200332/1
CCCFFFFFHGGDFHJIFHJJJJJJJJJGIIIJJGIJJJJJGGIJIJIJJH
@721393/1
gtcaatgagacggtgggtagtaagcgcacgaccatttttttctacatttc
+721393/1
CC@FFFDFDBDFHCFHG8A@ACCFHIIIIGGIIIIGGIGIIEHHEEHDFF
@721511/1
gaggagcaaatggaaaaaaaaattggtgaaaagaatcacaagtaagatac
+721511/1
@CCFFFFFGHHHGJJJJJIJJIHJIJDGGIJJJIJJJJJJJJFHIIIIJG
@1420164/1
ctccagtggtaggtatgtatgtttatgctcttgacctacttgtagacacg
+1420164/1
CCCFFFFFHCFHHAEGHGJJIJHIJJJJJJJJJJJIJJJIJJHIJJJJJJ
@1420273/1
gtggattttaatgttattattacagcatacataataaaattagaggaagt
+1420273/1
BBBFDFFFHHHHHIJJJJJJJJJJJJJIIJJJJJJJJJJJJJJJIJIJJG
@4832374/1
gtgctgggcctcttgtatgcgaaggtgttgaggcgcttgtggtggtgcac
+4832374/1
CCCFFFFFGHHHHJJIJJJJJGIIJHGGHJIJJGIJJJJIJJIIIEHIJJ
@7563998/1
cagccagatgccaaagttcttgatcttcactgggctcttctctgggattt
+7563998/1
CCCFFFFFHHHHHJJJHIJJJJJJJJJJJJJJJJJJJJJJJJJJJJJJJJ
@1420570/1
gccgtttgcccgctttttcttgttgcgtagac
+1420570/1
?@@DFFD?DCFFDFHIBFDGGHHIIBAGHAH@
@4833009/1
ccacaaattccaacccttgcgtttcaaaacaattcattttaggttcaagt
+4833009/1
CCCFFFFFHHHHHJJIJJIJJHIJHIFHJJIJJJJIJJJJJJJGHJJIJI
@7564524/1
ctccactatcatctctttctttggagtttgtatacttaattcgatgttat
+7564524/1
BCBDFFFFHGGHHJJJIJJJJJJJJIBGHIHGIDGIJJJIJJJIJJIJJJ
@722343/1
cttggttgaacggaactccaatcctttactcgaatagtcttttctaactt
+722343/1
@CCFFFFDFFHHFBGIGFHIIIIHIIIIIEGIJIIGGDHIJIIIIIIIIJ
@3464707/1
cctctatcaagtgctcgttttgttagacttcagtgtagctttgtattatg
+3464707/1
CCCFFFFFHHHHHHIJJJJJJJHIJJIJJJJIIIJIIIJJJJJGIJIJJJ
@32096/1
ccacaatctggtctggagagaagatcctcatcttgtatagaggaggcttg
+32096/1
C@CFFFFFHHHHHJJIFHIJEBGGHGHGGEDFDHGIJEIJJGGGA@GDHD
@4833385/1
cctcaatctgcaccagttcatatttgggcacagttcctcgacgagcaagt
+4833385/1
@@@DDDDDFFD>AEGIEGF<3CFEEHEEEGIII?FEGCFEADE?FF<CF=
@722913/1
cttcaattgacgcaagaagtaccagaaacgggacttagccacaatctggt
+722913/1
@@@FFFFDHFGFHJJEGIIJGIJJIGIDHGJIIJGHIJJJJJJIGHHJE=
@6880301/1
gtagcactgagtgacggcacctccgacactgaggtcacggtactcgcggt
+6880301/1
CCCFFFFFHHHHHJJJJJJJJJJJJJJJJJJJJJHIIJJJIIJJJJJHFB
@723242/1
gttgtggaactgcttcacctgtggccggcggcacgcagacgccttgatga
+723242/1
CCCFFFFFHDHFDHIGBHHIIHCHJJJJIGGBHJHFEBCEDDBDDC@CDE
@5516731/1
ggtgggttgtcctgcagagcttgccacatcttgtaagcagcctgacgctt
+5516731/1
@CBFFFFFHHHHHJJIJJJIJJJJJJJJJJJJJJJJIJJJJJJJJJJJJJ
@4834347/1
ctccagttcttcaggagtcacaaagttaccgtagctatcctcactaccaa
+4834347/1
CCCFFFDEHHHHHJJJJEGIIJJJJFHIIJJFHJJJJJJJJJJJJJJJJJ
@3466250/1
agtgcatcaagttctcctgcttcatacaacaacttgcaagcatttagagc
+3466250/1
CCCFFFFFHHHHHJJJJJJJJJJJJJJJJJJJJJJJJJJJIIJJJJJJJJ
@3466341/1
gggatggacacggagcgcgtgcagcgcacgt
+3466341/1
CCCFFFFFHHHHHJJJJJJIIJJJJJJJJJH
@5517359/1
gtttattttgtttttctctgtgatctgtttcttggcatctatagatgtcg
+5517359/1
CCCFFFFFHHHHHJJJJJJJJJIIJJJJJJJJJHIJIJJIJJIJJJJJJJ
@33923/1
atatgaaacgcgagtggggccgtcagaacctgatagaaacggttggcgtt
+33923/1
@@@DDDDADFFHCF<ACGEI@@HDBF??B@BFBGDC@@G@CH;;B>ECC>
@7566492/1
cgctgcttctatgtattataaaaactaattgtatgttgatcctgtgaatt
+7566492/1
@??=D>D?FH<<C<<FGF@HCD<EBGI@@DF4BHH?FH?B<F@GGHB9DC
@3466933/1
gccagttataaagcatagcccgaagtgctattggcacacaggcataatgc
+3466933/1
CCCFFFFFHHHHHJJJJIIJJJJJJHIJJJJJJJJJJJJJJJJJJJJJJJ
@2785795/1
ggcgagtaagttaattctaatttaatgtcag
+2785795/1
@@<DDDDD>FFF?EEEGI><CBE?FEE@FAB
@2101513/1
cctaagtgagtatacatctattaaattcaaacgcagagctcattatgttg
+2101513/1
?@@DDD=B:CCDFFE@<CHIIIIFIIAH>EHBFGIE6@FEDGEIIDEBBD
@3467236/1
cccaatttacatgatgatcttataaccaaagaccagttttaataacctat
+3467236/1
CCCFFFFFHHHHHJJJJJJJJJJJJJJJJJJJJJJJHIJJJJJJJJJJJJ
@6881247/1
ataggctcaaaacctaacgacatcaatcaccagcttaaaagccaggtgtc
+6881247/1
CCCFFFFFGHHHHJJJIJJJJJJJJJJGIIIJJJJJGGIJHHIJIJDFBG
@6881430/1
cctgtttgttttatcgtcgccttgagaagcagacacaagcttcttctgtt
+6881430/1
CCCFFFFFFHHHHJJJHIIJJJJJJJGJJJJJJJGJJJJJJJJJJJJJIJ
@6881571/1
caagaagtaccagaaacgggacttagccacaatctggtctggagaga
+6881571/1
@@@FFFFFAFFHFIIIJJIIFGIIIJJJJJIGIJJIJHGIJJFHGHG
@6881631/1
gtggtgcacgcgcttgggcagagggaatctgattgtgctgttgtggaact
+6881631/1
CC@FFFFFHHHHHJJJJJJJJIJIJGIIJJJJJJJIIJJJHIJIJJJJJJ
@4157446/1
gttattattacagcatacataataaaattagaggaagtaggtgctgggcc
+4157446/1
CC@FFFFFFHHHHJIIEBEHGIIGHHHIIJJGG>EDGBEGIFHGIJGD8?
@2102253/1
gcacctccgacactgaggtcacggtactcgcggtacatgttgtgtacacc
+2102253/1
B@@FFFFFHHHHHJJJJJHIJJJJHHJJJJJJJHIJJJJJJJJJIJJHIH
@2786818/1
gcacagctcttgcagccatccaacgggattgcccatcaatttatcttcaa
+2786818/1
CCCFFDFFHHHFBGEHIJIGIHIIIFIJJGGGHIIIJJBGIIHIGIIJGI
@4157854/1
ccgcaatgttggagcttggtacaaagcaaaggtcgggcagttcgtcaaca
+4157854/1
CCCFFFDEHHHHHJJJIJJCHHGIIIIJIIJICGGIJJJJHIJIIIJJJJ
@2787244/1
tctgattgtgctgttgtggaactgcttcacctgtggccggcggcacgcag
+2787244/1
CCCFFFFFHHHHHJJJJJJJJJJJJJJJJJJJJIJJJJJJIJJHFFDDDD
@2102747/1
gtcttggttgaacggaactccaatcctttactcgaatagtcttttctaac
+2102747/1
@@CFFFFDHFHHHIJGGIJJGCHGHGIGGHIHIJIJIHDH<?DGIBGGHG
@6882529/1
aggtgctgggcctcttgtatgcgaaggtgttgaggcgcttgtggtggtgc
+6882529/1
?B@ADDDFGGHGGJJIJGIIJIJIGIJ?FCGGDHGJJJGIJGHIHIIBHH
@4158277/1
ctttgatcatagtagatgtttgcatgtcagttagctttttaatacatctc
+4158277/1
CCCFFFFFHHHHHHGHHJJJJIJJJJJJIIJJJJGIJIJJJJJJJJIJJJ
@2787727/1
gccaaatattttattgtaacaatgaaccatggtttcaacaatttctctat
+2787727/1
@@<DADFFFBFFHIJJFGCH<IFHIJFIJ<EEHGIIGGCFHIHFFGIJIG
@2788285/1
gtcgaatttcgggttgttcaccgctgccccgtcctgtgggctgttgttgc
+2788285/1
CCCFFFFFHHHHHHIJJJJJJJJJJJJJJJJHHJIIGIJIJGIIIIGIJG
@2103577/1
ctgacatcacttgcattttcgattttattttgttctataacaacgatctt
+2103577/1
CCCFFFFFHHHGDIGGIJJIIEHJJJIJJJJJIJJIJJJJJJJJJIIIHG
@2788355/1
cctggctcccatgtcacggtagcactgagtgacggcacctccgacactga
+2788355/1
@CCFFFFFHHHHHJJJJJICGHIJJJJIJFGGIJJIGIJJJJJIJJJJIG
@2104300/1
ggtcttcttgaacttcttcaattgacgca
+2104300/1
@;?DDDDDFAFD<<<?<AAF>DB?4FGF6
@2104627/1
tggcgcacagggcacgcttgcgcatgacatctattcatgccattggcgtt
+2104627/1
@C@DDFFDDFDDFIBEGECGHGBADGGIGEH@@DHEGFEGEGCHIEGE@B
@2104724/1
ctccagcatagtaaaggtttctgttactaatcaatcggccttttatattt
+2104724/1
CCCFDEEEHFFHHJJJJGHJIIJIGIJJJGIJGIIJJJJJJIEGGIIIIJ
@7566820/1
gtgctgttgtggaactgcttcacctgtggccggcggcacgcagacgcctt
+7566820/1
CCCFFFFFHHHHHJJJIJJIJJJJJJIJJJJJJJIJJHHFFDDDDDDDDD
@6885024/1
gttgtggactctagttttctcttaatattataaatagttatttgatcaca
+6885024/1
CCCFFFFFHHHHHJHIJJJJJJJJJJJJJJJJJJJJJIIJJJJJJJJJJJ
@6885265/1
gtgatgccgaggtcgacagtagtgcctgcggggatatttccagactttcc
+6885265/1
CCCFFFFFHHHHHIJJJJJIJJJJJJJJJJJJJHHHFFFFFFFDDEEEED
@7567105/1
tcataatcttcagatactccaaagcattctgggctgcagatgactgtgca
+7567105/1
CCCFFFFFHHFDHJJGJJIIIIJJJIJJJJJIJIJJIJJJFJIGIJHJJJ
@6201440/1
ggctcgctctccgaagggagcttgcggccgatgacctcatactccttcaa
+6201440/1
CCCFFFFFHHHHHJJJJJHIJJJJJJJJJJIJJJIJIJHHHHHHFFFFFE
@724640/1
gtcgcaataccgtagccgcccaaatttataatcatcaaaaataatgcatg
+724640/1
=?@DDDADDF?FDDAA>CFHEGBFFCGIIIGIECGHGIHGIIIGG=CAHB
@725091/1
ataaactctatgactggctgcgctttataaaaggcagttgcagaaacatc
+725091/1
?@<DDDDDFBHFFB@C3:CG=E<@8C9C<CFF9=GHI???<FGHHGIIIC
@7568356/1
ggcagagggaatctgattgtgctgttgtggaactgcttcacctgtggccg
+7568356/1
@@@DFDDFDHGFFIGGHGIEHHHIEGIIJJJJJGIJJGIHIHHHDGGGCH
@6202676/1
gtgacatttataaacagtctttcctcataagaagttggttgaactggtgc
+6202676/1
@<?DDFFDFDFHACBBDFFHDHBCHHHDHEDCDF2C<<?FH<@FIGHDGB
@6886768/1
gtgcacacaatggtgaactggcgttcatgcggcaaacgcctattaacatt
+6886768/1
@@@FFFFFHFHHHGGGHIIJIIIFGIJJJJIIIIIGGHGIJIIJIIGIIJ
@5517848/1
ctctttacaagtagactcatctttagcacttggttcatcttttgaagatt
+5517848/1
CCCFFFFFHHHHHJIJIJJJJJJJJJJJJJJJJFGHIIJJIJJJGGIDGI
@5518042/1
cacggtagcactgagtgacggcacctccgacactgaggtcacggtactcg
+5518042/1
CCCFFDDFHHHHHJJ<FFICAEFHIJIIIIGGGIHHIGFGIFGGF=EHIE
@6202998/1
ggctctgtgcctggctcccatgtcacggtagcactgagtgacggcacctc
+6202998/1
?@@DDBDDFHFHHIII>G:EGHFHHGII1:EDHGIGIIIIAHIIGGGIII
@7568661/1
gggctctgtgcctggctcccatgtcacggtagcactgagtgacggcacct
+7568661/1
@CCFFFFDD>BFHDHIEEFHIGEHHGIIG?EFEGHGEIG9BDHFHEFHG9
@5518279/1
gccatcaggacctgcaccatgcaccgccatgccatgtaccacgcctggga
+5518279/1
<@@FFFFD?DHFHIJJJJJEHGHJGHGGIJJIIJJJJFHCGHHIJIIIID
@726688/1
gctccacttggtcaggccccgtcgcgtacttgcagaagcatggctgccca
+726688/1
BBCFFFFFHHHHHJJJJJJJJIJJJJIJJJJJJJJJJJJJJJJJJJJJJH
@6204265/1
gcatcattttccattggctgggtcttacagattggtggaaaccaaaccaa
+6204265/1
CC@FFDFFDFHHHIIGEGGHGI:CFHGHIGGICEHCGEDGHDFFHIHHII
@3468003/1
gtcttggttgaacggaactccaatcctttactcgaatagtcttttctaac
+3468003/1
C@CFFFFFHHHHHJJIJJJJJJJJJJJJJJJHIJIJJJJJJJJJJJJJJG
@6204332/1
ccatgtcacggtagcactgagtgacggcacctccgacactgaggtcacgg
+6204332/1
CCCFFFFFHHHCFHIJJJJJJFHIJJJJJJJJJJJJJJJJJJJIGHIJJJ
@1421062/1
gggaatctgattgtgctgttgtggaactgcttcacctgtggccggcggca
+1421062/1
CCCFFFFFHHHHHHJIJJIIJIJJJJJJJJJJJJJJJJJJJJJJJJJHFC
@4835233/1
agtactggatatttaggttacctgcagaagatcactagaataggaagaca
+4835233/1
?@=DDEEFFFHHGGGHIIIIIJGIGGGHIIGGIIIJJJJIJGIGJIGGIJ
@4835260/1
cccacacccgtatctcaacacccataaagaactgtttgcctctcatgtcc
+4835260/1
CCCFFFFFHHHHHJJJJGJJJJJJJJJJJJJJJJJJJJJJJJJJJJJJJJ
@727432/1
gccattcccaactgtcctccggtactaacgatcaaatcga
+727432/1
?@@ADDDF?FHFFGGGGGHIIIFBGDBGFHDH?FFDB3;?
@2790316/1
tgggcctcttgtatgcgaaggtgttgaggcgcttgtggtggtgcacgcgc
+2790316/1
B@CFBDFFHHHHHJJJJJIJJAFHHIGIJJIJJJJGIIHGIIHIJJJIGF
@7570544/1
tggtgcacgcgcttgggcagagggaatctgattgtgctgttgtggaactg
+7570544/1
@B@FFFFFHHHHHJJJJJJJGIJJJJJJJJJIJJJJJJJIJJJJJJJJIJ
@4159220/1
accagtggtcttcttgaacttcttcaattgacgcaagaagtaccagaaac
+4159220/1
;??D7:B22=D:D<AC>E9C<EDA<E:BEE?EFAED<BDE?B?:DD>DE>
@7570835/1
gtatgatgtaagtttatatgtacatactcatataaagacgactcatttta
+7570835/1
CBCFFFFFHGHHHIJJJJJJJIJJJJJJJJJIIJJJJJJJJJJJJJJJJI
@4159532/1
ggctcgttgtggcgcgccttgtcttgtagcagagtgatctgctgttcttc
+4159532/1
CCCFFFDFHFDHHJJJJJIJIHIJJIIJIIIJJJDGGIJJIIJJFHGJJE
@7571553/1
ctgatagagacgatttcaccagtggtcttcttgaacttcttcaattgacg
+7571553/1
@@@DDDFFHHHHACGAHIIGDHEDGCEDCD>B9C@GGHGGFFGHIICCHG
@4160041/1
cttgattttataatttagagacacgtgtacatttcgagagaacaaattac
+4160041/1
@CCFFFFFGGGGHJIIIGIHHGEIICFFCIIIJIJIDHFHGEGHIIHJJJ
@7571575/1
gcactgagtgacggcacctccgacactgaggtcacggtactcgcggtaca
+7571575/1
CCCFFFFFHHHHHJJJJJJJJJJJJJJJEIJHGIIJJHIJJJJJJHHFFF
@2791610/1
gggtagagaacatttaattacacaatagtaaatataacgcaaattgagcg
+2791610/1
BBCBDFFFHHHHHJJJJJJJJJJHHHIIHIJJJJJJJJJJJJJJJJJJJJ
@2791767/1
gtgtcttccctggcaatacaacaacgacaagctgcaactgtacgaatgtg
+2791767/1
@@@DDDDDFBF?FIGGHFEBF@FIGI=FDGBDFHI;DDHHIGDEDBBD=/
@4160596/1
cttcacctgtggccggcggcacgcagacgccttgatgacctccactttga
+4160596/1
@@@FFFDDBFDHFIGIG@@<E@@GEGIIHFF@D@>CCECCCCBCCCCC@5
@4160763/1
gtggattttaatgttattattacagcatacataataaaattagaggaagt
+4160763/1
CCCFFFFFHHHHHHIJJJJJJJJJJJJJJJJJJIJJJJJJJJJIJJIIJB
@4160834/1
ctgatcaaacgctattaattcattagcgaaaaacttatttttcactttta
+4160834/1
CCCFFFFFHHHHHIJJJJJJJJJJJJJJJJIJJJJJJJJJJJJIJJJJJI
@2792510/1
gaattttgtttggtatctgataccgacacatggtaggctccatggattta
+2792510/1
@@8BDDBDA::<;C@E>BFIEHIII@EFFA<BAGG@;BDBBAFCF3?BF=
@7572501/1
ctgtgatctgtttcttggcatctatagatgtcggtggcgcacagggcacg
+7572501/1
CCCFFFFFHHHHHJJJJJJJIJJJJJJIJJIIJJHIJJJJJJJIIJIIJI
@7572879/1
tgcttcacctgtggccggcggcacgcagacgccttgatgacctccacttt
+7572879/1
CCCFFFFFHHHHHJJJJJJJJJJJJJIJJHHFFFDEDEEEDDDDDDDDDD
@7572885/1
ggagagaagatcctcatcttgtatagaggaggcttgggctcgctctccga
+7572885/1
BCCFDFFFHHHHHJJJJJJJJIJJJJJJJGJJJJJGJJJIJJJJJJIJJG
@7572888/1
gttgtggaactgcttcacctgtggccggcggcacgcagacgccttgatga
+7572888/1
@@CFFFFFFHHHDIJJJIJJIIIEGIIGIIIIGIEHDFDEDBBDDDD9AD
@2793146/1
cctcggagatgccgtcccggtacataatgatacgatgcggcttgaacccg
+2793146/1
CCCFFFFFHHHHGJHIIIJIGHIJJJJJIJJIIJIIIJJJJIJGEH>EE<
@4161851/1
ctctgggtcctcatctcttgcagtttggcctctttcgcagccaacttctg
+4161851/1
BCCFFFFFHHHHHJJIJJJJJJJIJJJJJJJJJJJJJJJJIJJIJJJIJI
@5523631/1
gctcgctctccgaagggagcttgcggccgatgacctcatactccttcaac
+5523631/1
CCCFFFFFGHHHHJJJJGHJGGIGIIJJJEGIHIGIJIJEIJHHHHGFFF
@4162268/1
cttcacctgtggccggcggcacgcagacgccttgatgacctccactttga
+4162268/1
?;?DD:BDF?ACBAFEGDEIFFFFFFEIFBBDBBCCCDBBAA@?=A@AAB
@2794006/1
gcgtaaaataacgtcaatacattggatctcctcagtaggatggcaaagag
+2794006/1
BCCDFFFFHHHGHJJJJJIIJJJJIIIIJJJJJGIGIJIIGHJJJJGIJH
@5523997/1
ccttgatgactgcatagatagaaatcgaactcggtcggatgcgtgatgcc
+5523997/1
CCCFFDEFFFFHHJJJGJJJJJJJIIJJIJJJJIHJGGIGGHIFHGJJJJ
@7573842/1
gtagctttgatcatagtagatgtttgcatgtcagttagctttttaataca
+7573842/1
CCCFFFFFGAFHHBHIFGIIHHIGCHGIGGCHIGIIIIDHIIIICDHFHI
@5524576/1
cctcttgtatgcgaaggtgttgaggcgcttgtggtggtgcacgcgcttgg
+5524576/1
@@@DDDDDDDHHH11CF<A<A;AFB?DGGIIBBGHHD@;GG@F@@EEEEC
@2794896/1
gtcactattctaggattgtgtaggtaatattattaaacgaagaacatgcg
+2794896/1
CBCFFFFFHHHHHJHJJJIIGJJJCJIJJJJJJJJJJJJJJJJJJJJJJJ
@7575035/1
ccacaatctggtctggagagaagatcctcatcttgtatagaggaggcttg
+7575035/1
CCCFFFFFHHGFHIJJGIHGIEGGIGIJJIIIIIJD@FHIGJJ>DHIGID
@5525325/1
ctggagagaagatcctcatcttgtatagaggaggcttgggctcgct
+5525325/1
@@@DDD>D?FHBFB<GA<FFHCEFGHIEGI@HIIIIIDBDBBBD6C
@2795468/1
gccagatgccaaagttcttgatcttcactgggctcttctctgggatttcc
+2795468/1
CCCFFFFFGHHHHIEHHIIJJIHJIIIIJJJJIJIJJJJJJJJJJJIJJJ
@5525478/1
aggtgttgaggcgcttgtggtggtgcacgcgcttgggcagagggaatctg
+5525478/1
@BCBDFFFGHHGHJJJJIJJJJJFHIJJJJJJJJJJJJJJIHHHBDFFEE
@1421756/1
gtggaactgcttcacctgtggccggcggcacgcagacgccttgatgacct
+1421756/1
B@BFFFFFHHHHHJJJJHJGGGIIDIJIIIIIEEHFFEDDDDDDDDEDD@
@34965/1
gtcaaaacatagccccattttctgaaacacattacaaaaccgtcttaact
+34965/1
@CCFFFFFHHHDHIJIJJJIIJJJIJIJGJJJIIIJJIIHIIDGIIGIII
@728101/1
cttgttgttaagaggtgttacctgcaacttggccaggttagggccaacag
+728101/1
@CCDDFFEHHHAFGHCFGIIIJEGIJGHIGFGIIIJJIJIEHIJGIJJGI
@6205459/1
cagccagatgccaaagttcttgatcttcactgggctcttctctgggattt
+6205459/1
CCCFFFFFHHHHHJJJHJJJJJJJJJJJJJJJJJJJJJJJJJJJJJJJJJ
@2106090/1
ctctaattaatttacttatatgttgggcgaattttgcgatctgcgtggta
+2106090/1
@@@DFFFFHFHHHGHGIGHIIIA@IGGDHI?FHGGJIF>BHGIGH<@F67
@2106127/1
tgagtttttatcggaagccaatcttcagtatttttgcgtactggagtgcc
+2106127/1
BBBFBDFFHGHHHJJJJIJJIJJJJJJIIIIJJJJIGEGHGIJIAFFGIH
@3469839/1
agcatacataataaaattagaggaagtaggtgctgggcctcttgtatgcg
+3469839/1
@@@DDDDDFDHBBFH9FGIGHGGGHIHHGGHCHECHGGGIGBHGFE@BAH
@1423452/1
atttcaccagtggtcttcttgaacttcttcaattgacgcaagaagtacca
+1423452/1
BCCFFFFFHHHHGGIJJJJJIJIJJJIJJJJHIJJJJJJJGIIIJHIJIJ
@6888539/1
gtgaagagaaaaatgaacgtcccacaggggtgtacatcatggaagga
+6888539/1
B@BFFFFFHHHHHJJJIJJJJJJIJJJJJJDGHHIJJJJJJJJJJJJ
@36328/1
gccagatgccaaagttcttgatcttcactgggctcttctctgggatttcc
+36328/1
CCCFFFFFHHHHHJFGIIJIJIIJIHJJIIIJJJGHIGIIIGIHHGGGII
@6888720/1
ctatctttcaagtcggcataacgggccgcgactccgccctcttcctcggg
+6888720/1
CCCFDFFFHHHHHJJJJJJJJJJJJJJJJJJJJJJHHHFFDEEEEEDDDD
@729048/1
gtcaaaatcactccagccatttcagagattcaccagaacaaacggac
+729048/1
@@CFFFFDHHHGHIIJJJIJIIIGIIIEIIIJIJJJJIIJIJJJJII
@1423952/1
ctgcttctggcacatccggagaagttggctcctcaacagacacagagctc
+1423952/1
CCCFFFFFHHHHHJJJJJJGIGIIHIJJJJJJJJJJIIJIJJJJJJJJJJ
@36572/1
tgcgtgcaggatcctcgtcattgcctggcatacaaggcaaagcaccgacg
+36572/1
?@@FDDADFBFHHIIGGAFHGGGIIGEGIGHHEIHGIGGHIGIIIIIIII
@3470634/1
cttgtatagaggaggcttgggctcgctctccgaagggagcttgcggccga
+3470634/1
@CCFDDDEFHHFDHGIGIGGIIIEHAGGFDE08DFIG<;AHJGCBBEF>A
@1424147/1
atgcgaaggtgttgaggcgcttgtggtggtgcacgcgcttgggc
+1424147/1
@<@DD??DH<DAD@:CEB@GIHIGCGB@@DCFHIBEGGGECEEE
@6206951/1
ctgtggccggcggcacgcagacgccttgatgacctccactttgatgatct
+6206951/1
@C@FFFFFHHHHFIGIJJIJBHIEFHHHFFFFFFEEDEEDDCCDDCDDDE
@6889212/1
cccgtatctcaacacccataaagaactgtttgcctctcatgtcccatact
+6889212/1
@CCFFFFFHHHHHIJJJJJGJJIIJJJJIGHIJJJJJJJJJJJJJJIJJI
@5525942/1
ggacttcgacatattcggcgatgatgcattcttcctcgtcaagcaaataa
+5525942/1
C@CFFFFFHHHHHJIJJIJJGJIJGHIJJJJGIIIJJGHIIJJJGJJIJJ
@6207192/1
cgacataagatgcgaaggtaacattattgacgagtgctgatcttaagtct
+6207192/1
CCCFFFFFHHHHHJJJJJFHIJJJJJJJJJJJJJHIIGJJJJJJJJJIII
@5525958/1
atctgattgtgctgttgtggaactgcttcacctgtggccggcggcacgca
+5525958/1
CCCFFFFFHHHHHJIJJIIJIJJJJJJJJJJJGJHIJJJJJJJJGFFDDD
@2107136/1
gttgaggcgcttgtggtggtgcacgcgcttgggcagaggg
+2107136/1
@?@FFFFDFHFFHFBGHGG@FGHGGIIIIIIIIIIIAGAH
@6207863/1
gcacagacgaacagacaaacagacaaacagacaaacagacaaacagacaa
+6207863/1
CCCFFDDDDF@@CFHE@GIEBGIGFHG?HGEAGIEBHIDFD?DFFCCHCH
@5526631/1
gtcttactagtaccgggatcaacattgcgtgctggacaacatcacacata
+5526631/1
;@?AB?DD>F=D?F:ECF:@CBBD:?<>G:?@GFADBFBBFBB?FFFCCF
@3471725/1
tagtaagtcctgagccatagcaaacagccactggcaatgtggatagctgg
+3471725/1
@CCFFFFEHHHDHGIIIIJIIIJJIJIGGIGGIJJIIIIGGIJDIIIGIJ
@5526821/1
gttagaaatgttacaacctctatactttgcattaaaataatgcccatttt
+5526821/1
CCCFFFFFHHHHHJJJJJJJJJJJJJJJJJJJJJJJJJJJJJJJJJJJIJ
@3471925/1
gacgaactaactttaggtcaaagatgaaaaagtgccactgaacgaaaagg
+3471925/1
CCCFFFFFHHHHHJJJJGHIJJJJJJJJJJJIFHIJJJJJJJJJJJJJJJ
@730257/1
gttggtcttggttgaacggaactccaatcctttactcgaatagtcttttc
+730257/1
CC@DFDDDHBDHGIEFGHIICHIIGGGGEGHIIIGGG@;BGFGGIFIIIE
@5527189/1
gtgaaactgcgacaccttgtggctgtgacttgtagtcaaggtggagattt
+5527189/1
CCCFFFFFGHGHHIJJJJJHIJJJJIJJJJJJGIJIIJJIIDGHEG3BFH
@3472247/1
ggcagttgcagaaacatcaatattaagcatcattttccattggctgggtc
+3472247/1
CCCFFDFFHGHHGIIJJJJJJJJJIJJGIJJJIJIJJJJJJJJJJJJJ:E
@2108007/1
gtaaaaaattctaatattataacattccctgtacgttcaaacgtatcaca
+2108007/1
@@@BFDFDBHHBBEEHEEHBHBCHE<<ACEEH??EHBCD??BD:?DDHI>
@3472470/1
gactcataacgcagccagatgccaaagttctggatcttcactgggctctt
+3472470/1
CCCFFFFFHHHHHJJJJJJJJJJJJIIEHGJ1:DGIJJGIIIIJJIIJGI
@730632/1
cacaatctggtctggagagaagatcctcatcttgtatagaggaggcttgg
+730632/1
;?@DDADDDFHHFGCBGBGGGHGGGHDGGHGGGIIEHIIEGGGIGDIFGG
@7575465/1
ctccaaattgtatctgacgacgcattgaatctgaatacgaaaatgaattc
+7575465/1
CCCFFFFFHHHHHJJJJJJJJJJJJJJJJJJJJJJJJJJJJJJJJJJJJJ
@5528097/1
tgctgggcctcttgtatgcgaaggtgttgaggcgcttgtggtggtgcacg
+5528097/1
CCCFFFFFHHHHHJIJJJJJJIIJEGGHJIJJJJJJJJIJJHJJHIIJJH
@2796983/1
gtcaagtatcatcatcaaaataaaaaattaaaagccactatctacactta
+2796983/1
?@?DDBDBBFHHBHGI>FHCDFICGGGIIBHEHIII3?FHE<F>@09DH4
@2797083/1
cccagtcaacggatggccaaataggaaacactacgctttacacgcatgag
+2797083/1
??@DDDDDD>DD1EGB9FGEF99AE4CG;9?<;F=6DFBGF@DDFBEF;7
@2797139/1
gggtataatagcatatctttatatatataattcttctgtacgtgtgtatg
+2797139/1
;@<ADDBDFFHDBGIIIIIIGGHHCHEHIIIIGGIIIIHHIIEGFGFHDH
@5529080/1
gtctgtctgtcactaacattttctttttctagtttcaaatgacgataaaa
+5529080/1
CCCFDDFFHHGGGJIIIJJJJJJIIJJJJJIGIJJJJIJGEHEGIJJJIJ
@4165393/1
gcgagactcataacgcagccagatgccaaagttcttgatcttcactgggc
+4165393/1
@@@DADDDDHHGDIGIIGGDCC@GCFCFIIGIIIIGIAEGHGECHGI<EG
@7576622/1
ccgggatggacacggagcgcgtgcagcgcacgtacgtgtggcacagctgg
+7576622/1
@@@FFDDDHDHHHIGAHGHIIJJEGGIGIJIIEHHH>EDFF?ACEEBDCC
@4165846/1
ggacggcttcttgttgtcgcccgccggcggg
+4165846/1
CCCFFFFFHHHHHHIIJJJJJJIJJJBIJGD
@4165869/1
gggctctgtgcctggctcccatgtcacggtagcactgagtga
+4165869/1
@@@DDBB>ACDFBD;AGGCBEHEHGBHBA?F<99CFG9DGEE
@5529772/1
cacaatatattcgtgaaaaccgcatccaactcggatcagccgtttctgag
+5529772/1
?@@DDDBDDFHD?F?@FGF@CAGB1ECHIIIIIGIGGDDGEF7@DCHGDI
@2798406/1
gtcttctttgacgggcacaacgtacatacaattgactgcaccttcaaacg
+2798406/1
CBCFFFFFHHHHHJJJJJJJJJIJJJJJJJJJJJJJJJJJJJJJJJJJJJ
@4835620/1
atacataataaaattagaggaagtaggtgctgggcctcttgtatgcgaag
+4835620/1
@@CFFFDFFDDFDHIJEGHGJIGDHGGIIIJJEG?GGIGIGIGIHJI=@F
@2798873/1
tgggacagctatcttcataaaagctaaacaacatttataaaattagacta
+2798873/1
@BCFFFFFGHHHHJJJHJJJIIIJJJJIJJJJJJJIJJJIJJJJJIJJJI
@4836102/1
gtctttgtataccttcaggtgatcgaacatcatgtcttcaaactccacta
+4836102/1
CCCFFFFFGHFHHJJJIJIHIJJIJGGIHIJIJJJIJJIJJJJIJJIJJI
@4166791/1
gtctttgtacaccttcaggtgatcgaacatcatgtcttcaaactccacta
+4166791/1
CCCFFFFFHDHDBGHGGICIHGIGHGIGGHIIIIHHGIGHEGHIIIIIIG
@2108561/1
ctccaattcaaccttatcattaccaatcggtaaaggatctcttgtataca
+2108561/1
CCCFFFFFHHHHHJJJJJJJJJJJJGJJJJFGIJIJEHIIIGIIGFFIIJ
@4167210/1
ccagtggtcttcttgaacttcttcaattgacgcaagaagtaccagaaacg
+4167210/1
BCCFDFFFHHHHHJJJJJJJJJJJJJJJJJJJJJJJJJJIJJJJJJJJJJ
@2799698/1
ccggtactaacgatcaaatcgatcatgggtccataatcattcctggaatc
+2799698/1
CCCFFFFFHHHHHJJHHIHHIJJJJJJJJGHJIJJJJJJJJJJJIJIJJJ
@4836844/1
cgtcaatgtgtgccccacagacaattttctagtgtctaaccattggacgg
+4836844/1
CCCFFFFFDDDFFIIIIIJIIGIJJJJGJJEGHGIIIGIHIIJIIGGEGG
@4167278/1
gtattattgaaccacatctcaggatgtagtctcctagggtgactctgttt
+4167278/1
@@@FFFFFHHFFDHGIGIJJIIJGIG@HEIGIIGIJIIGCFGHIIJJIHI
@2799911/1
cactgagtgacggcacctccgacactgag
+2799911/1
=??DDDB2=ADA??C@:2CF1:?:?900?
@2109088/1
gcgctctgtagctttgatcatagtagatgtttgcatgtcagttagctttt
+2109088/1
@CCFFFFFFHDHHGIGIIGEGIJEGGGHEHHIGGIGHEGCEBGE99DFHG
@2109128/1
ccacaatctggtctggagagaagatcctcatcttgtatagaggaggcttg
+2109128/1
CCCFFDFFHFGDHHIGHIGBEHDIGEGGHHIEHHIFHIIGBGGEHIFGIB
@4167705/1
ctcatcttgtatagaggaggcttgggctcgctctccgaagggagcttgcg
+4167705/1
CCCFFFFFHHHHHJJJJJJJJJJHIJJJJJJIJIIJJIJJJJIIIJJJJJ
@4167780/1
ggcttacatgctaaaactaaactactatacctgtgaaacgatca
+4167780/1
@<@DDDA?DCD>C4:AE<@DFFIIICEHAF>@HHI>BBECAFF6
@2109508/1
cgtgaatcatgccctcaatctgcaccagttcatatttgggcacagt
+2109508/1
@<??D;DD<C44C@FHB>AE@HIFH>8CFEHII>BGGIIEG@CHH0
@4837971/1
ataaatattatacatttaattgtagcatatatttgtgccacatttgtacg
+4837971/1
@@@DDD;BCFDAD?EFGFIIIA3CIC<H4A:C<FBHGEHFIIFIEACGD;
@4838104/1
ccactaataatcaaatacctaataattttataatataagtgtatatcgaa
+4838104/1
=?@DDDDDA?FBC@ACA?FI<?AAAF?CBCEHEHDHHDA9C:CEHICDDB
@37453/1
ggtgcacgcgcttgggcagagggaatctgattgtgctgttgtggaactgc
+37453/1
=?@FFDFFHGGHH@GEIFHBFH>DDBGGGGCHGIIIIIIIIBDGHIIGHG
@2110001/1
gcaagaagtaccagaaacgggacttagccacaatctggtctggagagaag
+2110001/1
@@@DDDDD2AFHFEEGHIIIDGIBAEH<FHAGEG>BGHDFFHGIE;D@D@
@37845/1
gaggtgcttgtggtggtgcacgcgcttgggcagagggaatctgattgtgc
+37845/1
B@CFDDEFHHFHHIGHHIIJJJJJJJJJIJJJJIJJJHIJJJJJJJJIJI
@2801668/1
ccaatcatggacttttcttcaatatccacataagtaacttcaaatgattg
+2801668/1
CCCFFFFFGGGFHJJJJIJJJJGJJJJJJJJJJJIIIJJJJIJIJJJJJI
@2110531/1
cgagactcataacgcagccagatgccaaagttcttgatcttcactgggct
+2110531/1
BCCFDFFFHHHHHJJJJIGIJGIIJJIIFHIGIJJJIJJJJJJJJJIJJJ
@4169073/1
agcaaataaaggacatcttcaacaatctcgtggttcctctgcacttggtg
+4169073/1
CCCFFFFFHHHGHJJJJJJJJJJJIJJJJJJJJIJIIJJJJJIJJJJJGH
@1425849/1
gtaaataagtatatatctggtttaacaaaatgaaaaaatatgactggcta
+1425849/1
?@@D==22CFHFH@C?EF@<<AEAHBFB@@CE4FE?FHI<C?DGE@;B??
@6208983/1
gctgggaaaattacactaattctatgcaaagtatagcttgtatttgttat
+6208983/1
B@@FFFFFFHFGHJIIGGHHHJJIIHEHIHG<CGIII@CCCDGHIIGIID
@7578264/1
gctcgttgtggcgcgccttgtcttgtagcagagtgatctgctgttcttct
+7578264/1
@@@DBDDD:ADFFFEII:DFDFGFEBCGIIIEI<BFBFIIIEFBFFFCFF
@1426255/1
cgcagccagatgccaaagttcttgatcttcactgggctcttctctgggat
+1426255/1
CCCFFFFFHHHHHJJJJJHHIIJJJJJJJJJJJJJJJJJJJJJJJJJJJJ
@7578318/1
ctttgatttcttttgtaaatttaactctctgtgagtccgtcagtggcttt
+7578318/1
CCCFFFFFHHHHHJJHIIIJIIJJJJJJJJJHHIGIJJJHJJIHIJJJJJ
@6209383/1
gtacttattttgcaattacattttaattagaccgacatcgagattactag
+6209383/1
@@@FFFFFHHHHHJJJJIJJJJJIJIIIJJIJJJIIJJJIEGIJIJJJJI
@3473285/1
ctgtgatctgtttcttggcatctatagatgtcggtggcgcacagggcacg
+3473285/1
CCCFFFFFHHHHHJJJ4EGIJJJIJIJJJJIJJJIJJIIJJJIIIJJJJD
@6209635/1
ctgtggccggcggcacgcagacgccttgatgacctccactttgatgatct
+6209635/1
CCCFFFFFHHHGHJJJIJJGIIIIGGHHFFFFFFEEDEEDDDDDDCDFDE
@7578712/1
cccgtcgcgtacttgcagaagcatggctgcccaatgatcggcattccggc
+7578712/1
@CCFDFFFHFHHFHJIJIIIJJJJIGJIGIJJJJJJIJIJJIJJJJJIJG
@6209879/1
ctctatactttgcattaaaataatgcccattttcacaggcaagggatcct
+6209879/1
=@@ADDDDFBFAFHFH@HGCEIGIAABFGHGIHHIIIIHEG>FGBGBCGH
@731529/1
cgtcattatccctattgaaaacaactctacacatacatacatatttactt
+731529/1
?@@DDDDFDDFDHBGGIICHGIIGIDIIEFCBGGIIGGIIIII@D@GHBH
@1427479/1
gtgcattcaacgaataacagttcttcatctgatcaaacgctattaattca
+1427479/1
@?@DDDBBCFFAFGIIGAFECHCHHEHIIIIEHHIEHHHHGGDHHIIIGI
@40274/1
ggattttaatgttattattacagcatacataataaaattagaggaagtag
+40274/1
C@@FFFFFGHHHHJJ<HGGCHGCEGIJIEHGEH<FHBFHEHJJ@;DE?DG
@40405/1
gtggtggtgcacgcgcttgggcagagggaatctgattgtgctgttgtgga
+40405/1
BBBFDFFDHHHHHJJJJJJJJJJJJJJJIJJJJJJJJJHIIJJJJJIIJJ
@6210768/1
gtgctgggcctcttgtatgcgaaggtgttgaggcgcttgtggtggtgcac
+6210768/1
CCCFFFFFGHGHHJJIJJJJJJJJJ@GHHIJJJIJJJJJJJJJJIHHIJJ
@7579633/1
agcactgagtgacggcacctccgacactgagg
+7579633/1
@@@DDBADDHAFD?1CF8?F;AGEEEDH@BBB
@6211152/1
ctgtggccggcggcacgcagacgccttgatgacctccactttgatgatct
+6211152/1
@@;DDBDD?FFAFBGGIG;A6FA6A;<ACEDCD@@;?>ACCCCC>CDCCD
@3474944/1
gggatcgcaccagttcgtaccgccagaagcagaagtgcagaatgtaaggt
+3474944/1
CCCFFFFFHHGHGJJJJGHJJJIJJJCHIIIJIIJEGIIIHJIJJIJJJF
@5530256/1
gtggtgcacgcgcttgggcagagggaatctgattgtgctgttgtggaact
+5530256/1
CCCFFFFFHHHHHJJJJJJJJIJJJHIJJJJJJJJJJJJJJJJIJJJJJJ
@7580258/1
ggcgcttgtggtggtgcacgcgcttgggcagagggaatctgattgtgctg
+7580258/1
CC@FFFFFHHHHHJGHHIJJJJJGJJJJJJJIJJJIJJJJJJIJJJJJJH
@732949/1
ccctgatagagacgatttcaccagtggtcttcttgaacttcttcaattga
+732949/1
@@@FFDEFHHFHDHHEGIIJJIJJECGHIGIIJI>>DDGHIIIJEDIGIG
@7580414/1
ctttatgattggttgcatattatggcaacatacacatttggttctattca
+7580414/1
CCCFFFFFHHHHHJJJIJJJJJJJJJJJJJJJJJJJJJJJJHJJJJJJJJ
@3475620/1
gcatgttttcacttgttcgtcgtcgaaatca
+3475620/1
CC@FFDEFHHHHGIJGHIIGHHCBDHJGGGG
@7580530/1
tctatgaaaaaatggaaaccctacttaaagacatcatgataaaaatgtgt
+7580530/1
@CCDFFFFGHHHHJJJJIJJJJCHIGJJJJGJJJIJJJJIJJIIGIJGII
@5531087/1
ggcctcttgtatgcgaaggtgttgaggcgcttgtggtggtgcacgcgctt
+5531087/1
BC@FFFFFHHHHHJJJJIJCGHGHHHJJJJJIJHHIHIIHHIJJIJHHFD
@7580758/1
caccagtggtcttcttgaacttcttcaattgacgcaagaagtaccagaaa
+7580758/1
CCCFFFFFHHHHHJJJJJJJJJJJJJJJJJJJJJJJJJJJJGHIJJJJJJ
@5531106/1
ggagtgagcacgggctctgtgcctggctcccatgtcacggtagcactgag
+5531106/1
@CCFDFFFGHHHHJJJJIJHJJJJIJJJJJJJJJIHJJJJBGHJJJJJIJ
@5531304/1
gtttgttatgttatctagaaaccgtgcaattgatatgtataccccctttt
+5531304/1
CCCFFFFFHHHHHJJJJJJJIHIJJJJJJJJJJJJJJHIIJIIJJJJJJJ
@733540/1
gcgtacttgcagaagcatggctgcccaatgatcggcattccggcgtcatt
+733540/1
@CCDFFFDFHHDAGHJIGIGIJJIJJJJJJIAFIJIJIIGIGJJJJJJJG
@7581011/1
gcgatgggcgtgcggtcctcgctgcaggccgactggtggctgccctcgcc
+7581011/1
@@@DFFFDHH?FAGGHEGIIIIGBDFFEBGEHGBHE@=;CHECDD;BAC@
@6212634/1
tcgtcaatcaaatacttcagcacttcacacattgataaaacctcacatcc
+6212634/1
CCCFFFFFHHHHHJJJJJJJJJJJJJJJJJIJJIJJJJJIJJJJJJJJJJ
@6212649/1
ggcgttcatgcggcaaacgcctattaacattatcatcgttctcagcatgg
+6212649/1
?@?DDDDB?F<CFHHIGDCAFGHGHGIDGHG>DBFCHGDHGIIEGGIIII
@3476435/1
acagcatacataataaaattagaggaagtaggtgctgggcctcttgtatg
+3476435/1
CCCFFFFFHHHHHIJGIJJIJGGIGGIIIIHIJIHIJJJIIGHIIJGHII
@5531476/1
gccagaatctagacatgcacagctcttgcagccatccaacgggattgccc
+5531476/1
CCCFFFFFHHHHHJJJJJJJJJJJJJJJJJJJJJJJJJJJJJJIJJJJJJ
@7581086/1
acgttgtcaataaactattggcgattcatacagtcgaattacatgacatc
+7581086/1
CCCFFFFFHHHHHJJJIJJIJIJJJJJJJIJJJIIJIJJJJJJJJJJJJJ
@4169561/1
ctctcaggcaggcaagatgggcatagtaggtaggcgtagggtaagacacg
+4169561/1
CCCFFFFFHHHHGJJJJJJJJJJJJJGIIJEHIJJJFHHJJDHIJIJJJJ
@733763/1
ccggctcgttgaacaccttaggacgaagtgatggcaccaggatagagtta
+733763/1
CCCFFFFFFHHHHJJJJJJJJJIJJIJJHIIIGIIJJJGIJFGIJIJGHI
@7582017/1
cttcatcctaccagccagattgaacctttctccagcatagtaaaggtttc
+7582017/1
@@CDDEDFHHAHHIGDHGGHIIIIFGIIIIIIIIIIGIIGFHIGGIHHGH
@4170777/1
ccataatcattcctggaatccgtgtcgacggcgatgagagcccacgatgt
+4170777/1
CCCFFFFFHHHHHJJJJJJJJJHIHIJJJJJIJGIJIIJJIJJJHHFFFD
@7582426/1
gtgcggtcctcgctgcaggccgactggtggctgccctcgcccgagtcgtg
+7582426/1
@BBFFFFFHHHHHJJJJJJJJJJJJJJIIJ@GFHIJIJJJJJHFFBEDDD
@2111349/1
cgtcgcaccagattattgatttctctttccctgtcgggagcggagcgcgc
+2111349/1
@C?DFFFFHHHGHIIGIHIGGIIGJIJJIIJJIJJFGGIIIJGFGHHGFD
@4839429/1
ctggagagaagatcctcatcttgtatagaggaggcttgggctcgctctcc
+4839429/1
@@@FBDDB1FHFBE@FEGIHIIG@HGIIIHA3?@DEEE@GCGGI0B@2BF
@2111403/1
ctggactagtaaaatacatagtttcactacacaagtgatacactgatttc
+2111403/1
CCCFFFFFGHHHHJJHIIJJJHHJIJJJJJIJJIJGIJIIIIIJJCFHIJ
@4839558/1
gtagctttgtattatgttcactttcttattaaactatgtttgaaattaac
+4839558/1
?:?BD?DDBDAHDDHGIF>FAHHCBGI<CHHIIFII>HBECFGEHBCCFF
@2804352/1
ctccgatttgtcgtcccaaggaaactccttgttaagtctcttctgctgca
+2804352/1
CCCFFDFFHHHHHJJIIJJJJIJIJJJJJJJJJIIJJJJJJJJJJIIJJJ
@4171321/1
atacataataaaattagaggaagtaggtgctgggcctcttgtatgcgaag
+4171321/1
CCCFFFFFHHHHHJJJJJJJIJJJJJJIIJJIJJJJJJJJJJJJJJJHHI
@4839832/1
cgcaagaagtaccagaaacgggacttagccacaatctggtctggagagaa
+4839832/1
CCCFFFFFHFHHHJJJJJJJJJIJJIJJJDIIJJJJIJJJJJIJIIIGBH
@7583663/1
cgcaagaagtaccagaaacgggacttagccacaatctggtctggagagaa
+7583663/1
CCCFFFFFHFHHHIJJJJJJJIIIJIIIIGHGIJJJJJIFHHIIGIHIIJ
@4840540/1
ggcctcttgtatgcgaaggtgttgaggcgcttgtggtggtgcacgcgctt
+4840540/1
@B@DFFFFHHHHHJJJIJJCGHIGJJJJJIJJJGIJIIIGHIJJJJHHFD
@2805640/1
gtttattttgtttttctctgtgatctgtttcttggcatctatagatgtcg
+2805640/1
CCCFFFFFHHHHHJJJJJJJJJJJJJJJJJJJJJJJJJJJIJJJHJJIJJ
@7584124/1
cacgacgcttcagcagagtgcacacaatggtgaactggcgttcatgcggc
+7584124/1
CCCFFFFFHHHHHJJJJJJJJJJJJJJJJJHIJJJJJJJJJIJJJJJJJI
@4172652/1
atacataataaaattagaggaagtaggtgctgggcctcttgtatgcgaag
+4172652/1
@BCFFFFFHHHHHJJJJJJJHIJGIJJHIJJJJJJJJJJJJIJJJJJHHI
@2113026/1
ctcatcttcatctgactggtgttctttagaccattgttccattttctcta
+2113026/1
CCCFFFFFHHHHHJJJJJJFGHHJJJJJJGIIIJJIHJJJGIJJJJJJJJ
@2805996/1
cgtgccctgtgcgccaccgacatctatagatgccaagaaacagatcacag
+2805996/1
CCCFFFFFHHHHHJJJJJIJIIIIJHJJJJIGGIJJIJJIIJIJJJDHJI
@2113161/1
agggaatctgattgtgctgttgtggaactgcttcacctgtggccggcggc
+2113161/1
CCCFFFFFHHHGHJIJJJJIJJGJJJJJJJJJIJJJJJIHIIJJJJJJHF
@2806488/1
tccacttataagataaccgggcgatt
+2806488/1
@@@DDD4=?:?C??AA:EDA6:F@FD
@2806610/1
ctgtgatctgtttcttggcatctatagatgtcggtggcgcacagggcacg
+2806610/1
CCCFFFFF4DFHHJJJJJJJJJJJJJJJJJHIJJGIIJJJIJJJJJJJJI
@4173428/1
ggcgcttgtggtggtgcacgcgcttgggcagagggaatctgattgtgctg
+4173428/1
@@@DDADDFDFACEG=BDFEEGFEFIICDGFBFFAFD;CFFIEE7=DDEE
@2113815/1
atacataataaaattagaggaagtaggtgctgggcctcttgtatgcgaag
+2113815/1
@CCFFFFFHHGGHIIIIGGIGIIHGHICFGIGGIHIGGIIJJJIJGJIIF
@4173499/1
caccagattattgatttctctttccctgtcgggagcggagcgcgctgtag
+4173499/1
CCCFFFFFHHHGHJJJJJJJJJJJJJJJJIJJJGJJJJGHJIJJHFFDEE
@2806909/1
gcaagaagtaccagaaacgggacttagccacaatctggtctggagagaag
+2806909/1
CCCFFFFFHHHHHJJJJJJJJIJJJJJJJJJJJJJJJJIIJJJIJIIGIJ
@7585327/1
gtcctgtacccatagcaacaagatcagcgactgtcacacggtagcggaag
+7585327/1
CCCFFFDFHHHHHJJJJJJJJJJIIIJHJJJJJJIJJJJJJHIIJJJIJI
@2114294/1
ggtcgttccaatcctggttcatgatgaactcttgcaggcgcgggaacaag
+2114294/1
1114==0AC>FDCFH@9C:FEHIHHIGEGEHA>F9HHIFEFIGE6@1=?=
@734127/1
agatgccaaagttcttgatcttcactgggctcttctctgggatttccctg
+734127/1
<@<DDDDFHHGFFGIHGGEIGIIIJGJIG?GGHHIGGIJIEGHHIGIEIJ
@734214/1
cttgatttggtaaagcttgctgcccgccta
+734214/1
;?@ADDDDFFFD4AE4CF3?FEEG?E:?CC
@7586063/1
ggtttcaacaatttctctattcacctttctaggacatttatctggctgta
+7586063/1
BBBDFFFFHHHHHJJJJJJJJJJJJJJJJJJJJJJJJJJJJJJJJJJJIJ
@734339/1
ggaatgacaacgacaatcggacgcgttaacatacgagatcttcgtgcgga
+734339/1
CCCFFFFFHHHHHJJJJJJIJJJJJHIJJJJJJGJJJIJJJJJHCHFFD>
@734412/1
gcacccttttataccaacggtttacatttgtaacatatttttctctttcc
+734412/1
@@CFFFFFHDHFBGIJJGIICGGHIDIIJJGCIIIJJIJJJJJJJJJIJI
@3477476/1
gccctgtgcgccaccgacatctatagatgccaagaaacagatcacag
+3477476/1
CCCFFFFFHHHHHJJJJJJJJJJJJIJJJJJIJJJJJJJJJJJJJJJ
@4842995/1
accagtggtcttcttgaacttcttcaattgacgcaagaagtaccagaaac
+4842995/1
CCCFFFFFHHHHHJJJJJJJJJJJJJJJJJJJJJJJJJJJHIJJJJJJJJ
@4843009/1
cactgagtgacggcacctccgacactgaggtcacggtactcgcggtacat
+4843009/1
CCCFFFFDHHGHGIJJJJJJJJJJJJJGIJDHIJJJHIJJJIJIHEEFFF
@3478331/1
gttgtggaactgcttcacctgtggccggcgg
+3478331/1
@@@FDFFEHHHDFIJJJJIJGIEHIIIJIJJ
@735698/1
agggaatctgattgtgctgttgtggaa
+735698/1
1:;D=BDDDFDBB9F<@F>AFE<3::3
@735841/1
ggctctgtgcctggctcccatgtcacggtagcactgagtgacggcacctc
+735841/1
B@BFFFFDHHHHGIJJJJJJIIHHHJIJHHIIIJJJJJBGIIIIGHJIII
@3479074/1
cctctattgagctactgctgttgagcagaataaaactgaaaaataaagtt
+3479074/1
<?@DDDDDDFDHH@:?CEEHHIECEGIBAHGEBEHIIE>G<DHIGGIIHH
@3479531/1
gtactaacgatcaaatcgatcatgtccataatcattcctggaatccgtgt
+3479531/1
CB@FFFFFHHHHDFFGFHIIIJJJIJJJJJIJJJJJJJJJJJJIJJJFIH
@3479708/1
aacagtgcgatgttttacaagggcaggttgaactcacaccattcaattta
+3479708/1
CCCFFDFFGHFHFHIIGIJJFHJJJJJFGGEGHIJJJIIIIJJIJJJJJJ
@7588319/1
tgatgaggttcaccaagctagtggcgttgatgtcgcaagatagtgagaca
+7588319/1
CCCFFFFFFHHHHJJIJJJJJBHIJIHIJJIIIIJIJJJJJJJFIIJJIH
@7588324/1
gacgtcttcttgaatccacattggtgtgataaccgtgaactgatcgtgtg
+7588324/1
CC@FFFFFHFHHHJJIIIJJJIJIJIHHIJJJJIIHHGGGHGGGHIJIGH
@3480253/1
cttgtatttgttatgtaaccactccatacttggtttcatttaaatttacg
+3480253/1
@@@DDADDFDFDFHGI@FEGHHHGHIIGFHI2<AFGIIGGIICHFHIG<:
@7588860/1
gtgggtagtaagcgcacgaccatttttttctacatttcattatttttgat
+7588860/1
CCCFF@DDHHGHHIJJJJIGHIIIHIIJJGJJJIIIJICHIJJJJJJGEE
@6213348/1
cggcacctccgacactgaggtcacggtactcgcggtacatgttgtgtaca
+6213348/1
@<1BDDDBHBHHFIGGFEBGEBFGG@?B@?FGHG@FGHGII@CCCDHFEH
@5533382/1
aatctgattgtgctgttgtggaactgcttcacctgtggccggcggcacgc
+5533382/1
CCCFFFFFHHHHHJJJJJIJJJJJJJJJJJJJJJJIJJJJJJJJJHFDDD
@5533583/1
tgacgcaagaagtaccagaaacgggacttagccacaatctggtctgg
+5533583/1
@@@FFFFFFDFHABFFHIIIIIGGGGEF?FHIEHICHIIIGEFFD@G
@5533627/1
ggagagaagatcctcatcttgtatagaggaggcttgggctcgctctccga
+5533627/1
@@@DDFDFBBFHDGBGIIIHIDFCDHBDBFGHGC?8DGG@=FB=GHEGB6
@737650/1
ccgacatcgagattactagaaagtttaaaactattgctagacacat
+737650/1
@@@D?:8DFHDHHIIIIIHGIGDEHC@HIEDBGH4CDC<<B>?GGE
@7589582/1
cccgtacccatagcaacaagatcagcgactgtcacacggtagcggaaggt
+7589582/1
@CCFDDDFHHGFHGIIIG;?FHIFGIIIIIIHG?GBGHGHIIIHBFGHF=
@7589770/1
ggacgtcttccgctttcatcatctataggattgtttatcctgtcaactga
+7589770/1
CCCFFFFFHHGHHJJJJJJJJJJJJJJJJEHIJIJJHJJJJIIJJJJJJJ
@738335/1
ctcatcttgtatagaggaggcttgggctcgctctccgaagggagcttgcg
+738335/1
?B@FFFFFHHHHHJJJJGIIIJJGHJGIJJJIJJJJJDHGHJBGEGIIIG
@5535123/1
cttttatgttgggacagctatcttcataaaagctaaacaacatttataaa
+5535123/1
CCCFFFFFHHHHHJJJJJIJJHHIGIJJIGGIJJIIIJJJJJJJJJIJIJ
@738885/1
aaactttgtaaaatccaacactaataacatacccacctccttcttaatta
+738885/1
CCCFFFFFHHHHHJJJJJJJJJJJJJJJJJJJHIJJJJJJJJJJJJJJJJ
@6216014/1
gtctgtgttgttgcacgcgcacggtggcggcgtaccgcgaggggtgcgcg
+6216014/1
CCCFFEFFFHHHHJJJJIIIIJJJIJJJJJJHFDDDDDDDDDDD7@DDDD
@1431411/1
gcctattaacattatcatcgttctcagcatggtaagaaggtggcggccag
+1431411/1
@<@DBDDDFHFHHIFIIIIEIIIDIGIIIIIIDFGGGGGGDGIIGIIAGE
@6216326/1
cacccagtcgcgcttggtcgtcttaccaccacccgcattctcttctcccg
+6216326/1
CCCFFFFEHHHHHJJJJHIJJJJJJJJJJIJJJJJJJJJJIJJJJJJHHH
@1431735/1
ctggcatcagttacaatgtttgagtacttagttacttgttattgctttat
+1431735/1
CCCFFFFFGHHHHJJEIIHJIJHGFHHIJIJHHIJJJJHIGIJJJJIJJJ
@7591691/1
agcatacataataaaattagaggaagt
+7591691/1
????DBDD?:=C<?E<EE@AFD333<<
@1431948/1
gaccaattaaaacaccaaaaagcataatttatgataaaaaaatgtttatt
+1431948/1
=?@DDFFFGHFFDGIGIIGFIIGGJJEHIIGIEHGGIIGIIIJI@GIGHG
@6216720/1
ctaaggttctaaactatatctgtaccaaatttcaaccaaatccgtcaaat
+6216720/1
CCCFFFDFHHHHGJJJJJJJJJJJJJJJJJJJJJJJJJGCGGHIIIJJJJ
@6216799/1
cactaattacaaaaaagaaaacatttgtcaccaactcctaaagtcaggac
+6216799/1
@@@FFAFFHHHHFIEGIIIGBHGIEHGEFG?CDGHHGIEGHIGIHGGGGG
@7591928/1
acggtactcgcggtacatgttgtgtacacctgagcg
+7591928/1
@@@DBDD?DDFAF<EFEFFFGICFFFEF@FE9FDGB
@7592243/1
cttcacaaatattacatacattccgacgtaccataactcgtgtttaccct
+7592243/1
@@@ADABDDBDDAFEGGHDCHI?ABHBHBFHGHIGG@DB??BG>GGG3DA
@6217412/1
cgcaagaagtaccagaaacgggacttagccacaatctggtctggagagaa
+6217412/1
CCCFFFFFHFHHHJJJJJJJJJJJJJJJJJJJJJJJJJJIJJJJJJIIJJ
@5537379/1
ctgcaccagttcatatttgggcacagttcctcgacgagcaagtagttctt
+5537379/1
CCCFFFFFHHHHHJJJJJJIJJJJJJIJJJJJJJJJJJJJJJHIJIJJJJ
@1432889/1
gaggaagtaggtgctgggcctcttgtatgcgaaggtgttgaggcgcttgt
+1432889/1
@@@DBBD=BFADH@HII=GEGGIIIAC<B<EC?DGGG??G49BDH>BHH6
@1433271/1
gataagatgaagaagaggagcaaattgaaataaaaaattggtgaaaagaa
+1433271/1
C@CFFFFFHHHHHIJGIIGJIJJJJJJIJIJJJIJJFHIGIDGEHIJJII
@6892649/1
tgctgggcctcttgtatgcgaaggtgttgaggcgctcgtggtggtgcacg
+6892649/1
CCCFFFFFHHHHHJIIJJJJHIIJEGHIJJJJJJJJ0BFHIIJJIHHHHH
@7593021/1
ctgcatagatagaaatcgaactcggtcggatgcgtgatgccgaggtcgac
+7593021/1
CCCFFFFFHHHHHJJJJJJJJJJJJJJJJJJJJJHIIJJJJJJJJBHHHF
@1433716/1
gtgcacaattacattactgcatctactctttgtacctgcttcatggaagc
+1433716/1
@@CFFFFFHHFHHJJJIJIIIJIJJIJIJJJJJJJJJJJJJIIJJIGGIJ
@1433821/1
ccttatgatagtcatcgcggcctctagccgacacgattatgaagacgaag
+1433821/1
CCCFFFFDGHHFFIIIJJJJJJIJJGJGIJJIJHGIIJJJJDHIJJIFED
@7593376/1
gtcccaaacaagaatcttgtctaacgctgacttgtaccaatccaaattaa
+7593376/1
@BCFFFFFHHGHHJJJJIJIIJHGIHIHIIIJJJHHIJIJIJJJIIIIJG
@6893548/1
aatttatcttcaaatgacgacaccacagttccagtctcaggcacattgcc
+6893548/1
CCCFFFFFHHHHHJJJJJJJJJJJJJJJJJGIJJIJJJJJJJJJJJJJJI
@1434545/1
catggatttaggagcacgtgcagtaggaaccacagccgttggcgtcgatt
+1434545/1
@?@BB?DADH?8<EFEGHIIGGACFFG<FHHIGEE@EEFA?AEHAABEHC
@3482064/1
cagccagatgccaaagttcttgatcttcactgggctcttctctgggattt
+3482064/1
CC@FFFFDHFHBFIHIIGIHIJFIGIIBIHIH?EF>CBFHEHGGGIGIJJ
@2114980/1
gtggattttaatgttattattacagcatacataataaaattagaggaagt
+2114980/1
@?@DFFDFHHHHHFHFGHJIIIIIIIIJEHGFIGHHGGHIGDDDFFCFHB
@42976/1
attgcgtctgatcaagtcttctttaatcttctgcatgtcgcttagtagac
+42976/1
@@@DDDDDFH<FBHGG<CEEHIIIIEHEDHC>GFHGGHIIFIIGGDDHFC
@1435519/1
gacgcaagaagtaccagaaacgggacttagccacaatctggtctggagag
+1435519/1
@@CDFFDFBHFHHDHGCHHIGCGHIGHEI<FEGCDFHBG@<?DHGFBG@B
@4173932/1
gcaccttcaaacgcaacgaactttttagctattgctagtacttgctcgaa
+4173932/1
CCCFFFFFHGHHHJJJJJIJJJJJJJJJJJJJJJJJJJIJJJJJJJJIHI
@2115451/1
gccagatgccaaagttcttgatcttcactgggctcttctctgggatttcc
+2115451/1
@@@FFDDDHBHHDGAGIIIJGIIJJIIJGFDHGHIIJJIIGIIJI@FGII
@3483492/1
gtaacttcaaatgattgctcagatgcaatttcttgcaagaattgcacaaa
+3483492/1
<@@D=:DDBFDHDIIGEBHH<FGGIG@EHH?<A2<A:EGGHGIIFGIAHI
@6895583/1
ccctgctattttttttattttttatttcaatgtacagacagcacttttct
+6895583/1
CCCFFFFFHHHHHJJJJJJJJJJJJJJJJJJJHHIJJJJJJJJJJJJJJJ
@1436277/1
cttcttgaacttcttcaattgacgcaagaagt
+1436277/1
@@@DDDDD?HBFF:CFEFFACD<@GG?8?E@1
@4174651/1
ccttgaattccttgatgactgcatagatagaaatcgaactcggtcggatg
+4174651/1
@@CFFFDDFFHHHIGIJGIIIHHIJJJFJGHJIJHIIGJIGGJIJJIJIJ
@44073/1
aaacaacatttataaaattagactatatgaaacgcgagtggggccgtcag
+44073/1
@@@DDDDDBFDDHI@>BHHIG@DHIIGIIGGGIGII6@?B@D:FFFAGFH
@44088/1
tctgtgatctgtttcttggcatctatagatgtcggtggcgcacagggcac
+44088/1
8@@DBDDDDHHFHIIII<EDADECEHHIHIIHGDGFGHFBB<FDGHEGEH
@2116238/1
cttaattcgatgttatacatatagcatttcgggtctatagaggctgtcac
+2116238/1
BCCDDFFFDFHHHIJJIJJJJJJIJGJIIJJJIHHIIIIGGGIJJIGIJJ
@2116364/1
cttggttgaacggaactccaatcctttactcgaatagtcttttctaactt
+2116364/1
CCCFFFFFHHHHHJJJJJJJJJJJJJJIJJJIIJJJJIJJJJJIJJJJJJ
@2116596/1
gcttaatactactcactgatttatgtagcatcatcttgtaaagactacag
+2116596/1
CCCFFFFFHHHHHJJJJJHJJJJJJJJJJJJJJJJJJJJJJJJJJJJJJJ
@4175247/1
catcttgtatagaggaggcttgggctcgctctccgaagggagcttgcggc
+4175247/1
CCCFFFFFHHHHHJJIJJJJJIIJIJJIJFHGGIGGGHIJGGIFIFIBHA
@2116670/1
ctgttgtggaactgcttcacctgtggccggcggcacgcagacgccttgat
+2116670/1
=@@A=D==CFFFFD@BFFI@FC;F?EFC@GEB<B@EE4=>8@BB;BBA3:
@4845696/1
aggtgctgggcctcttgtatgcgaaggtgttgaggcgcttgtggtggtgc
+4845696/1
@@@DDDEFHHGHFIIJIHHIJJGHHGG:CCGHFHIIJJJJJFHGEDC@EG
@45077/1
gtcacgtccacgcccaggaatatcaccggctcgttga
+45077/1
@??DFDDFFDDFDGGIGBHIGIIEDBBFAFEG<.7.=
@2116918/1
gtcgcatgaccacctcgcgacataagtccgagccgtgagcgtatagcatg
+2116918/1
CCCFFFFFHHHHHJJJJJJJJJJJJJIIJJJJJJJFHIJJHAHEFFFFFE
@2807902/1
cgacaccttgtggctgtgacttgtagtc
+2807902/1
?@@DDDDD<DDDDBAFAFHB??EBAA<<
@4846354/1
tggtgataaagataagtataggctcaaaacctaacgacatcaatcaccag
+4846354/1
;@<DADDA>CD8FDBCG<FA<FGFADF9BFGF3??@FG?FCH>F99<B9D
@4846974/1
gtcttgggtgaggcatagcggggtgggttttacagactagaacccacccc
+4846974/1
@@CFFFFFHDHHHGIIJIIIIEGD@FH;CHA@>CHFHFFFFFFDDDDDDD
@46553/1
cagcatacataataaaattagaggaagtaggtgctgggcctcttgtatgc
+46553/1
CCCFFFFFHGHHHIJJIJIJJJJJHIIGHIIHIHIGIGJJJJJJJHIJJI
@4847385/1
ctagaaatatttcggcgatttaattttttttatgtttttattatgcaatt
+4847385/1
@@?B=DFFDFHHFIIIIEHIJICIIIJIIJJJJEGHIIGHIJIJGIJEHH
@4176904/1
gcgcaagcgtgccctgtgcgccaccgacatctatagatgccaagaaacag
+4176904/1
CC@FFFFFHHHHGJJJEHIIJJJJIJIHGIJJIJJJJIIJIJJJJJJJIH
@4847515/1
ctgggctagtctttggagagaatgaatctaactttggaagttat
+4847515/1
CCCFFFFFHHHHGJJJGIHIIJJJJJJJJJJJJJJJJIIJHIJJ
@7594211/1
catacataataaaattagaggaagtaggtgctgggcctcttgtatg
+7594211/1
<??ADDD;DADA?CEEA2?A??EDEEE322<E>988?DCEFDDE@@
@47008/1
gttccatcactatcaaaacttctcaggattgaaacgtcttttatgttggg
+47008/1
CCCFDFFBHHHHFGIIGEFGHIIIIGICGHIGIIGGIIIIIIGGGAGIII
@7594364/1
gacggcacctccgacactgaggtcacggtactcgcggtacatgttgtgta
+7594364/1
@@@DD<DDDFHBHAF@?CF>FHCBFHB<8BDGFAGB@5@;@=CAEE=BCE
@739776/1
cgcgcttgggcagagggaatctgattgtgctgttgtggaactgcttcacc
+739776/1
CCCFFFFFHHHHHHJJJHGIJJJJJJJIJGIJJJJJJJJJJJJIJJJJJJ
@4848394/1
agcggaaggtgggttcgtgaatcatgccctcaatctgcaccagttcatat
+4848394/1
CCCFFFFFHCFHHGIJJIJJJJJJJJJJJJJJJJJJJJJJJIJHIJJJJJ
@2810503/1
gcggcaaacgcctattaacattatcatcg
+2810503/1
=?;1A0@BD18@;C?<<C<C4EEEEEEE>
@2118786/1
ctggacgaaacattaaaataaaatagaatatttttgttcccacatcagga
+2118786/1
@C@DDDDAHFFHHJBHGIJJIHJIIEEHIGGIJIIBGGJHGHGHCGCDH?
@4848890/1
tgtacacctgagcgagactcataacgcagccagatgccaaagttcttgat
+4848890/1
CC@FFDDBFFHHFIEIIJGIJJJIJIGIHEHIJJIGGGIIJIJJIEHGGJ
@2810928/1
ggtgcacgcgcttgggcagagggaatctgattgtgctgttgtggaactgc
+2810928/1
@C@FFFFFHHHHGJJJJJJJJJJGIJJJIHIGGHIIJIHIIGHGGIIJIG
@6218116/1
ctcggagatgccgtcccggtacataatgatacgatgcggcttgaacccgc
+6218116/1
CCCFFFFDHGHHGJJJJIIGIIIJJJJJIIIJGIIJJDGIIJIEICAHBB
@5538368/1
gcagagggaatctgattgtgctgttgtggaactgcttcacctgtggccgg
+5538368/1
@@CFDDDFFHGHHJJJJIJJJGJHIJJJJJFIJJIIFIJJGGG?BG;GGI
@6218362/1
cacgcgcttgggcagagggaatctgattgtgctgttgtggaactgcttca
+6218362/1
CCCFFFFFHHHHHJJIJIJFHGIJJJJJJGHIJJIJJIJJEIIIIJIJCH
@5538626/1
agaagatcctcatcttgtatagaggaggcttgggctcgctctccgaaggg
+5538626/1
CC@FFFFFGHHGHIJJIHJHIIIIIGGIJIJHIJJIJGIJGHIJJIIFIJ
@5538913/1
atgcgaaggtgttgaggcgcttgtggtggtgcacgcgcttgggcagaggg
+5538913/1
=@@DBDDDF2AFHD@?<A:ECAHIII9?DDDDHFH:FBA:;CBD@95=BC
@5539398/1
ggttcaaattcaaataaaatcactctgcaatcctgcctcacatgattcat
+5539398/1
@@;BDDEDBFHBHIIIIICBEDHHGIGDAACFGCE@FHGGICICEGD<DD
@742650/1
aattccttgatgactgcatagatagaaatcgaactcggtcggatgcgtga
+742650/1
CCCFFFFFHHHHHJJJJJJJJJJJJJJJJJJJJJJJJJHIJJJJJJJHIJ
@7596000/1
tgtgacttgtagtcaaggtggagattttactatctttcaagtcggcataa
+7596000/1
@@@DDFFFGHHHHIJEHIACGEHCGGIIIGJJJHIIHCHGC??FHHGJJJ
@7596060/1
cgcaagaagtaccagaaacgggacttagccacaatctggtctggagagaa
+7596060/1
CCCFFFFFHFHHHJJJJJJJGIJJJJGJIJJJJJJJIIGGHGHIGIJIIJ
@5540365/1
ggcaggttgaactcacaccattcaatttaaaagaaactgggtgcgtgcag
+5540365/1
@@@FF<BBFDDH?FH>FFGGCHIG@CCHHGIHD?GHIIGDB:?68?DFHG
@7596152/1
gtccttgttgttaagaggtgttacctgcaacttggccaggttagggccaa
+7596152/1
CCCDFFFFHHHHHJIJJJAEHHIGJJIJJIIIJJIJJIJJGGHHGJJJIJ
@5540704/1
ctgcaactgtacgaatgtgctcttgaggtacttgaacatgggctccactt
+5540704/1
CCCFFFFFHHHHHJJJJIJJIJJJJJJJHHJJJJIJJJJJIJJJJJIJJJ
@1438363/1
ctgagcgagactcataacgcagccagatgccaaagttcttgatcttcact
+1438363/1
?@@DDADFHADHHEIIIIIIIIGGIIIIGGHFGHEGGGIIICHHEGGGGI
@1438760/1
ctcatcttgtatagaggaggcttgggctcgctctccgaagggagcttg
+1438760/1
@?@DDADAB:CF?CBBC9AFDGI6FHB@BFHGCHIC?FHIEA244===
@1438882/1
tggagagaagatcctcatcttgtatagaggaggcttgggctcgctctccg
+1438882/1
??@DD?BDFGHDB@GDHIIGGCHCHGGEGGGIGIIII=GEDCGIIIGBG@
@1439203/1
cttcatcttagcgttcacattgacaaacttaggtttgcttacagccattc
+1439203/1
CCCFFFFFHHHHHIJJJJJJJJJJJJJJJJJJJGIJJJJJJJJJJIJJJJ
@5542076/1
caacaatctcgtggttcctctgcacttggtggtccacaaacattataata
+5542076/1
CCCFFFFFHFHHHJEHIJJJJJJJJIJJJJJJIJJJJIJJJIJIJJJJJJ
@6222051/1
gttggtcttggttgaacggaactccaatcctttactcgaatagtcttttc
+6222051/1
@@C@?DDDFFHFHH>?FFBFEEBFFGE@EGHEHGCGEHCHIEGIGHIEFH
@7597645/1
catcaatttatcttcaaatgacgacaccacagttccagtctcaggcacat
+7597645/1
CCCFFFFFHGGHHJJJJIJIIIGFIEHGGIIGHIIJJHHIGEGIHEHJJI
@744463/1
cctgtattcttccaaaattttttcacgatctgataatggtttaggttctt
+744463/1
@@CFDDFFHFDFHHIHDFGGHIIJGIHCHIIGFIHIGHEDGIGGIIIGII
@5542322/1
gtcggtggcgcacagggcacgcttgcgcatgacatctattcatgccattg
+5542322/1
@?@DFADDHFHDHGFHGHIJIIJJJIIFEEEIJJIJJJJJJIGGIJJJEI
@7597850/1
tgggcctcttgtatgcgaaggtgttgaggcgcttgtggtggtgcacgcgc
+7597850/1
@<@D7DDDDDF?CCBF@G:@E9?<?8CCCGIFBG?F>78;;;@F@E@;</
@4178039/1
ctccaacttgatacaagcttctcgcacagcagtgagttcgtgttgca
+4178039/1
CCCFFFFFHHHHHJJJJJJJJJJJJIJIJJIIIIHJIJJJGHHIJJJ
@1440437/1
ggcagtgctggggactccgggcgcagcaccagtcgtgctcgcagccgcgg
+1440437/1
@CCFFEFFHGHHHGIIIJJJJJJJJJJJJJJJIJGHHJJJJHHFFFDDDD
@6223485/1
gacaccttgtggctgtgacttgtagtcaaggtggagattttactatcttt
+6223485/1
@@@DDDBDDBDDFHI;F?FHHIAEEAC@EBF?E@3?;1CGGABDHHBD?D
@6897453/1
ataataaaattagaggaagtaggtgctgggcctcttgtatgcgaaggtgt
+6897453/1
@@@FFFFFGHHHHJJJJJJIJJJHHJJJJJJJJJJJJIJJJJJHGIJFHH
@49019/1
cgcaagaagtaccagaaacgggacttagccacaatctggtctggagagaa
+49019/1
CCCFFFFFGADHHIJIIIGICIJJJIICHDHHHIEHJIIHHGJJEGGIIJ
@3485313/1
cactgagtgacggcacctccgacactgaggtcacggtactcgcggtacat
+3485313/1
CCCFFFFEHHHDDIHIIGJJIJJJJJIJGIIJIJJGGHIJJIIIH=BEFF
@4850366/1
cataatcattcctggaatccgtgtcgacggcgatgagagcccacgatgta
+4850366/1
@<@DDDDDDHFHHIIFHI>CGFHHHIIIEA<<B<GHIFED@CE@EEEEBB
@49856/1
cttacatgctaaaactaaactactatacctgtgaaacgatcaacaataat
+49856/1
?@@DDDDDFHFHHGJJIGIJGIJHGHHIJHGFHIGIIIIHHIJJJEDFDH
@49858/1
ctaggttcttatcaatataaagggctccgaggaaagcttcaagtaaatca
+49858/1
@CCDDADBFDDBHEBGBHGHEECGBEFGIIFIIGHIEIIIGEHDFEBGII
@4180378/1
cccgcgacttcgttcgcgtggaatagtgacttccggcaaatttttggttt
+4180378/1
@CCFFF<DHFHBHEHAEDHB>GEBDEF?B9BD>AH/@EGEEEEEH6<=BC
@4180472/1
ctttcctaggagtgactttcccgtttccaatctccaagacaggaggctcc
+4180472/1
CCCFFFFFHHHHCGIJJJJJJJJFHIJJJJJJJJJJIJJJJJJJJJJJJJ
@3487161/1
ccacaatctggtctggagagaagatcctcatcttgtatagaggaggcttg
+3487161/1
CCCFFFFFHHHHHJJJJJEGHIJIIJJIIIIIJJGGIIJJIIGGGJJIJ0
@4180850/1
agggaatctgattgtgctgttgtggaactgcttcacctgtggccggcggc
+4180850/1
CCCFFFFFHHGHHJFGIJJHGIIJIJJIGJJJIJIIJIIHGIJIJJIJHD
@2120013/1
atacataataaaattagaggaagtaggtgctgggcctcttgtatgcgaag
+2120013/1
@@@DDDDEHAFHHHIIGICHIIGAA?FE?F@ABCGGGGIIEIIIHGHHGG
@2120082/1
atcaactacaagagggctgtttctcactagtaagagcttttcgtataata
+2120082/1
@CCFFF?DHHHBBFEBGGHHGIDGDCBEHICGHIAGIIIIIIIDHGIBCD
@3488125/1
ctgggcctcttgtatgcgaaggtgttgaggcgcttgtggtggtgcacgcg
+3488125/1
CCCFFFFFHHHHGJJJJJIJJIFHGHIJJJGJJIJIIJJIGGFHIGGIHH
@3488309/1
taatatataaagcagtcaatgaaacggtggg
+3488309/1
CCCFFFFFHHHHHJJIJJJJJJJJJJJHIJJ
@2120712/1
gcacgtagttctcagcttccctgcaaagttaaccatcttgtattcaaaag
+2120712/1
CC@FFFFFHHGHGIJJIIJIIHHIJGHIHHIJJIIIGIJIFHIJEIIJII
@4181674/1
agtggtcttcttgaacttcttcaattgacgcaagaagtaccagaaacggg
+4181674/1
@@;DD?DDFDHHHIGGIEGDEIIIIIIIGIIIIIDGEHCDHDGIEDGIID
@52348/1
acacgcatgaggtaatatttattgctctcctccgattattattatactta
+52348/1
CCCFFFFFHFFHFHIJJJIJJJJJJGIIIJIJJIJJJJJIJJJJJJJJJJ
@4853607/1
gtgctgttgtggaactgcttcacctgtggccggcggcacgcagacgcctt
+4853607/1
CBCFFFFFHFHHHJJJJJJJJJJJJJJJJJJJJJJJJHHFFDDDDDDDDD
@2121033/1
gagcaaatggaaaaaaaaattggtgaaaagaatcacaagtaagatactgc
+2121033/1
CCCFFFFFHHHHHJJJJJJJJJJFHIJJIJJJJJJJJJJFHIJJJJJJJI
@2811116/1
gtctggagagaagatcctcatcttgtatagaggaggcttgggctcgctc
+2811116/1
@@@DDD?DAFB?CFCGGIIIIIBBEHGHBDEHIEFHEHGHHII>F@F1=
@4853683/1
ctagcagggaattggtagcaacttgaatgtgagtttttatcggaagccaa
+4853683/1
CCCFFFFFHHHHHJJHHJJJJJJJJJIJJHIIJFIIJJJJJJJJJJJJHH
@3488937/1
gaaatctttgatcatggcatcaagcaaactctggtgccttgggaagcctt
+3488937/1
@?@DFFFDHGFHHJIJGIJJJGGHGGJGHHIIIIBBEGGHJGDBBFFHGI
@4853778/1
agcgagactcataacgcagccagatgccaaagttcttgatcttcactggg
+4853778/1
??@DDDADDHHHFGIIIIIIIIGIGEIIIIIIBGIIIIGCHIIGEHFIII
@3489066/1
tggacctattgctacataatatatgaaacgatctgctttggtataggtac
+3489066/1
=?@?B;:=4:<CFGF>EFB:AIIAFFFHCEECF@FFICF9:194?B<?DD
@4853896/1
gtagcactgagtgacggcacctccgacactgagg
+4853896/1
?:=D?B;B;FFDBAFE6@C?<<?CAFD66?F??1
@744731/1
gcggagtcctatctcaaaacatgaagacctcacagggtcactcccagctt
+744731/1
CCCFBDDDHHGHGGHGIJJIGIJJIJHJJJJIJIGHG:DDHHHIJJJIGG
@53009/1
gtctggagagaagatcctcatcttgtatagaggaggcttgggctcgctct
+53009/1
@@@B?B?D:D;?F@GBEG<FDC>HHIIIIGEAA?;:FFDHIAFD@DBHGH
@53013/1
cccagacctagcccaaattcttcttcttcagccggctttggtggttcttt
+53013/1
C@CFFFFFHHHGHJJJJJJJJJJJJJJJJJIJJJJIJJJIJHIJHHJJJJ
@3489440/1
tggagccgagcgtcagatgcgtgaaccctacggaccggtccgtgaatgcg
+3489440/1
CCCFFFFFHHHHHJJJJJJJJIJJJJJJJJJJJJJJJJHHHFFFDDEDED
@2121620/1
ggcgcttgtggtggtgcacgcgcttgggcagagggaatctgattgtgctg
+2121620/1
C@@FFDFFCAFCDG@EGGGIIGIIIEGED@FFCFH@GGHIIGHGHEEHIA
@2812113/1
ggaaaattacactaattctatgcaaagtatagcttgtatttgttatgtaa
+2812113/1
@@@DDDDBF?ACFFBEFGGIGBACE@FAEFHIFGIIFHEH@GFH@HDDFH
@6899818/1
gggctctgtgcctggctcccatgtcacggtagcactgagtgacggcacct
+6899818/1
BCCFFFDEFHHHHGGHIIJJJGIFFIIIJCHIIJJHIJJ?DFHHIIIJJF
@6899938/1
gtttcttggcatctatagatgtcggtggcgcacagggcacgcttgcgcat
+6899938/1
@@CFFFFDHGGHGGGFIGGHGHIIBGFDHGHIIGEGGBGIIGBHG=FGGH
@6900010/1
cgcacggcctttgctctgtatgtatgaccggtactctaagggtgggtcgt
+6900010/1
@@@DADADD?C?C?GGIDAFHH<CGB??@?@D@FHBGGCGIF0<@F/=@5
@6223950/1
gtacacctgagcgagactcataacgcagccagatgccaaagttcttgatc
+6223950/1
@B@FFDBFHHGGHEIIIGHIIIJJIFGJJIGBD9DCGGGHIGIJJIJGFI
@5544285/1
gccagatgccaaagttcttgatcttcactgggctcttctctgggatttcc
+5544285/1
@@@DABDBHFFFFA<AAAFHHGIA>BHGHGGIGGGHGIIIGGII?DBDHG
@5544597/1
ctgctggcatgatttcttcttcagacattgctgggttactttcttctgag
+5544597/1
CCCFFFFFHHHHHJJJJJJJJJJJJJJJJJJJJJJHIJJJJJJJJJJJJJ
@1441973/1
actacgtcagtttggagtctacagtctaaaataattgttattcttatcct
+1441973/1
CCCFFFDEHGFFHGGFCHIIIGGGHGHGJJJIIIIGIEGHGGCDFHHG?D
@2812980/1
gtacgttcaaacgtatcacacattttctggtcaccttccatgca
+2812980/1
?@@DDDD8:AFFAEGGBDC<FBGGGHHIC<EEB<F>?@FGGB>?
@5544715/1
gtatgtcaaggacttcacacataaactctatgactggctgcgctttataa
+5544715/1
CCCFFFFFHHHHHJJJJJJJJJJJJJJJJJJJJJJJJJJJJJJJJJJJJJ
@6224630/1
atgtaccacgcctgggatgccacccggcaccactcccgggtgaggatgca
+6224630/1
CCCFFFFFHHHHFJJIIJJJJIIIJJIIJIIIGGGIJJJJBHIGIGGGHG
@5545125/1
cccatgtcacggtagcactgagtgacggcacctccgacactgaggtcacg
+5545125/1
;;?DDFDBBD<F?DEHIIAE>BFE@FGDFDCBGI36@DHIIHC@;@FGHE
@6224980/1
gtgctgttgtggaactgcttcacctgtggccggcggcacgcagacgcctt
+6224980/1
BBBFFFFFHHHHHJJJJJJJJJJJJJIIJJJIJJJJJHHFFDDDDDDDDD
@6225023/1
gccatcttcttgttcttgctgatgacggtagccgtgtgtttgcccacctt
+6225023/1
CCCFFFFFHHHHHJJJJJJJJJJJJJJJHIJJJJJJHHFHIJJJJJJJJJ
@746423/1
ctggacaaggcactggcaacgaccaatcatggacttttcttcaatatcca
+746423/1
@@@DD?DDHGGHGIJJJJJIJIGJGGIIGIIJJJIIJJJJIIEGEIIGHG
@746509/1
cgctgggaaaattacactaattctatgcaaagtatagcctgtatttgtta
+746509/1
C@@FFDDDHDHFHIJJJJGIIIJJJJJJJJJJHHIJJIJJJHIJJICIIJ
@5545613/1
aggtgctgggcctcttgtatgcgaaggtgttgaggcgcttgtggtggtgc
+5545613/1
CCCFFFFFHHFHHJJJJHIJJJJHHHIEGGHIHIIIJJJJJIJJGIJIIG
@746872/1
gccaaatattttattgtaacaatgaaccatggtttcaacaatttctctat
+746872/1
@@?DD??DHHFHFGHHFDFEEGGHHCHGGGHHEEB???GCFHBBDB?GBD
@2814424/1
ggctcattgaacaccttaggacgaagtgatggcaccaggatagagttaat
+2814424/1
@@@FFAEFDHHGHJJJJIGJGIIJJJCFGHHGIJJJIHJ9BGHGIBDHII
@5546469/1
cgcaagaagtaccagaaacgggacttagccacaatctggtctggag
+5546469/1
@@@ADDABFDHFDGIBGEGGEDCFEBFC<:CFCAD@GA@GIGHD<?
@5546728/1
cttacttgtgtgataccacaataatttagatcattacaaaatatga
+5546728/1
?@@DDDD;FA?FDAHCGGA=DD?CFHIIH9AC@GCEBABDFC?<D?
@7598278/1
cggcacctccgacactgaggtcacggtactcgcggtacatgttgtgtaca
+7598278/1
CCCFFFFFHHGHHJJJJJJJJJJJJJHIIJJIJIJGIIJJJJJIJIHHHH
@2123267/1
gtcctttctaaggttctaaactatatctgtaccaaatttcaaccaaatcc
+2123267/1
@@@FFDDFHHGHHDDHHGGGIGGIEIJGIE>F?H@FHHJGGIJDDCG@DH
@1444168/1
gacgcaagaagtaccagaaacgggacttagccacaatctggtctggagag
+1444168/1
??@DDDDDAFHFHEGHGIIGIIIGAGHGEHFIIIIIIIIIIGIIIIGGCG
@747684/1
ctggagagaagatcctcatcttgtatagaggaggcttgggctcgctctcc
+747684/1
@@@FFFFFHHHFDIIIJIGIIJJEFIIGIIJGIIIGGIJGJGGIDDFHJJ
@1444258/1
gttccagtctcaggcacattgccattagtagactgatcagccggagcagc
+1444258/1
CCCFDFFBFHHHHJGGHEHIJGIIJJJJHIIHIJGGGGIIGEHGHIGHIJ
@6226759/1
gtcaggcgcaagcgtgccctgtgcgccaccgacatctatagatgcca
+6226759/1
@@@FDDFFHGHFFIHGEHHGIGFHIJJJIGHAHHAGGIIGIGHIEHI
@1444320/1
gtggcacagctggtacgtcaggcactgcagctcgtccgacccgaagtggt
+1444320/1
@@@DDFFFGBBHDCEEHGHHGFEHIIJIIIJJII?DGGEHIIIBFH;@AE
@747842/1
ctgtgttgttgcacgcgcacggtggcggcgtaccgcgaggggtgcgcgtc
+747842/1
@?@FDFFDHH?D<FFGHIBEFH??DFFEHEDBAAABB6?BB@@7@BC805
@7598659/1
atttcattgttctcattcgcgtacttttcaaggaacatttgagtggttcc
+7598659/1
@@CFFFFFHHHFHJIIJJIIGHEGIIIJIGGIIGGIJJCHGIJ?FHFFHG
@1444752/1
gtggtgcacgcgcttgggcagagggaatctgattgtgctgttgtggaact
+1444752/1
BCCFFFFFHHHHHJJJJJJJJJJJJJJJJJJJIJJJJIIJIJIJJJJIJI
@1445150/1
ctaaacataaaaataatacattacgttaaatgccacgacgctcggacatt
+1445150/1
@@@FFDEDHHHB?E<GHDHGCEHHGH@EECHG>GG?FDGG<@D;7AA4@D
@1445204/1
gggcattgaaaaaaatagtttaaaaacggacttaaactaaagaaatatta
+1445204/1
CCCFFFFFHHHHHJJJJJIJJJJJJJJJJJJJIJJJJJJJJJJJJJJJJJ
@6901211/1
gcactgagtgacggcacctccgacactgaggtcacgg
+6901211/1
CC@FFBDFHHFAFDEGHIIE=FDGGIDGHEEBDAG:D
@2815959/1
cacctgtggccggcggcacgcagacgccttgatgacctccactttgatga
+2815959/1
CCCDD>ADFFHFHDHIIIIBH@HIIIGHEBFDCCEEEECBCDDDCCCACD
@7599444/1
gcaggatataatagcatggattatacattacacttactaatatagtaaaa
+7599444/1
@@@DFBDEDBBFHICHIIBE>E@FGH@HEH>@EHCHIDH@FFHI9CDBBG
@4182684/1
gttattattacagcatacataataaaattagaggaagtaggtgctgggcc
+4182684/1
CBCFFFFFHHHHHJJJJJJJJJJJJJJJJJJIJJIJJGIIJIIIJJIIJJ
@7600098/1
gacgcaagaagtaccagaaacgggacttagccaca
+7600098/1
=@8BBADD>FF<CE<FF;:CFEFE6?CF9?D9B@;
@3490666/1
cttgtttgactgtagttgtatccagaataatcgtatgg
+3490666/1
BCCFFFFFHHHHHIJIIIIIIJJIJJJJJJJJJJJJJ?
@2123970/1
gtcacggtagcactgagtgacggcacctccgacactgaggtcacggtact
+2123970/1
@@@FDDDFGFHFHHIGGIHGHGG<FHIGICHEGAAGGIIIFGGHHIHCHH
@7600238/1
aatttattgtaggtagcgacatgttcggtgttgaattgttttttaaatgt
+7600238/1
CCCFFFFFHHHHHFGHJIGIGGGHIIJIGHGHHIJGGIDGIJJJJJEIII
@2816955/1
aaacaatttaacttattcaattggtagcttggtagtttttcctttaattg
+2816955/1
@@@FFFEFHFHHHIJJGIJIIIB9FHECHIIJJJJJJJDHIIIJJEDHH4
@54485/1
ccgtcaaatagttgcggagattaatggtataagcatagaatgttcgacgt
+54485/1
@C@DDFFEGHG?CGEHI@F@EGEGIGIHGHIGIIIIIHIIIGFFGHCEH@
@4855748/1
agcagcttcatccagaggcaagcgctccaagttgcttggaggcttgggcc
+4855748/1
@CCFFFFFHHHHHJJGJJIJJJJJJJJJIJIFHHJHIHIIIJJFIIJJII
@2124450/1
ctccgacactgaggtcacggtactcgcggtacatgttgtgtacacctgag
+2124450/1
CCCFFFFFHHHHHJHIJJJJGIIJJJJJJGIJJJJHIJIIIIIIIIJJJJ
@7600705/1
caggctcgccgccctccatagaccgcagagtgagacagcactgctggagt
+7600705/1
CCCFFFFFHHHHHJIIJIJJJJJIJJJJIJIIJJJJIJIJHHHHHFFDFB
@2124600/1
gcccgcctagcgaggaaacgcggccgccatactgtagcttgggtggtggc
+2124600/1
CCCFFFFFHHHHHJJJJJJJJIJJJJJJHHHHHFFFFFFFEDD?BD@BDD
@4856037/1
ctgacaaataacatctaattattgcaattaaaacatgactaaagatttga
+4856037/1
CCCFFFFFHHHHHJJJJJJJJJJJJJJJJJJJJJJJJJJJJJJJHIJJJJ
@7601028/1
ggtcgctacagtcgtacttgtttgaaggagtctatgcaagcttactataa
+7601028/1
BCBFFFFFHHHHHJJJJJJJJJJJJJJJJJIHIJJJJJJJJJJJJJJJJJ
@3491638/1
gccacaatctggtctggagagaagatcctcagcttgtatagaggaggctt
+3491638/1
CCCFFFFFGDHFHIGJJHIHIGGIGIJJIJI1:EGGHEGIHGGGGIGGGI
@2818098/1
gcgtcccgtacccatagcaacaagatcagcgactgtcacacggtagcgga
+2818098/1
CCCFFFFFHHHHHJJJJIJIJJJJJJJJJJJJJJJJJJIJJJJFHIJJJH
@3492184/1
gtcaaaacatagccccattttctgaaacacattacaaaaccgtcttaact
+3492184/1
@CCFFFFFHGFGGIGIGGIIJGJJJDIGHIJIJJIGJJJJIJHIJJJJJF
@4184556/1
gagcattcttaacgccacgtaaaaaggggtagtgttagtaaaaaaaa
+4184556/1
CCCFFFFFHHHHHIJJJJJHJJJJJJJJICGHDGHIJJHIIJIJJJJ
@2818401/1
gtctgtttgtctgttcgtctgtgcgcgctaatctcagaaacggctgatcc
+2818401/1
CBCFFFFFHHHHHIJJJIJJJIIJJJJJJJJJJJJJJJJJJJJJJJHIJJ
@6902032/1
cccgtttagcagcttcatccagaggcaagcgctccaagttgcttggaggc
+6902032/1
@@CDDFFFAADFAGGIIIEIIIG@FCG8?FEDHFHEAHBFGGGGGHIEFF
@748140/1
cactgagtgacggcacctccgacactgaggtcacggtactcgcggtacat
+748140/1
@@@FFFFDHFHBFFGIIIGEHIGFDFFIIF@DGHGGGGGHICHGGABDFD
@4857385/1
gtgctgggcctcttgtatgcgaaggtgttgaggcg
+4857385/1
?18AB431C?F8D>CCAFC4@:8CEH@EAA939:?
@56239/1
gttttagtgcgccaaatattttattgtaacaatgaaccatggtttcaaca
+56239/1
@?@DFDFFB:DH?FEGDHHD@CCHHGACEGGIGIFDGGEDDHB<FHEGGI
@4185140/1
ttaagaggtgttacctgcaacttggccaggttagggccaacagattgttt
+4185140/1
CCCFFFFFHHHHHJJJJJIJJJJJJIJJJIIJJJJJIJJJJJJJJJJHII
@56388/1
tgtacacctgagcgagactcataacgcagccagatgccaaag
+56388/1
@@@DDDDDFF>;<@FBHEHEHCHG?EEB@HEHCBF@GF@DH?
@4857671/1
gtttattttgtttttctctgtgatctgtttcttggcatctatagatgtcg
+4857671/1
CCCFFFFFHGHHHJJJJJJJJJJJJJJJJJJJJJIIJFIJJJJJJJJIJI
@4858005/1
gtgctgttgtggaactgcttcacctgtggccggcggcacgcagacgcctt
+4858005/1
BB@FFFFFHHHHHJJJJJJJJJJJJJJJJJJJJJJJIHHFFDDDDDDDDD
@56964/1
caaatgttcaaattaaagacgtgtagacagg
+56964/1
=@?A1BDDFDDDBFBAF@>@EGGAF>BBHI1
@748978/1
gtgaggggcgtcgggtcacattacatactctgtatttcctcttcatgg
+748978/1
81=DD?;DFFFFFED8@DFFIFIEAFIIIEEE@AEEB@E=7CEFF;CE
@5548351/1
gcacgtagttctcagcttccctgcaaagttaaccatcttgtattcaaaag
+5548351/1
CCCFFFFFHHHHHJJJIIJJJIGHIJIJJIIGIIJJIJJJGGIJJIJJJJ
@5548683/1
ggatggagtgagcacgggctctgtgcctggctcccatgtcacggtagcac
+5548683/1
@@CFFFFBCBFHHGJIGEHIGJHJJJJJIJIJJIJIIIGIGGHGBBGGIJ
@7601618/1
tcataacgcagccagatgccaaagttcttgatcttcactgggctcttctc
+7601618/1
CCCFFFFFHHHHHJJJJJJJJJJJIJJJJJJJJJJJJJJJJJJJJJJJJJ
@6903412/1
gtgttgaggcgcttgtggtggtgcacgcgcttgggcagagggaatctgat
+6903412/1
@?@DDFDFHFHHDIIIIJFFGDGDDFGIIJGGIJJJJIGIHGHGDDFFFE
@6228725/1
actcgaatagtcttttctaacttgaacagtgcgatgttttacaagggcag
+6228725/1
@@@DFFFFHGFDFHHIGIIIJIIGIGHJEHHJGAFG8?FFHIEAHHGCGF
@6903978/1
gtgacggcacctccgacactgaggtcacggtactcgcggtacatgttgtg
+6903978/1
@@@DAFDFFGDFHGDGEIGIEIEIFHGHIBBGGHEDHEG;AEHFHFFEFE
@5549509/1
gcctggctcccatgtcacggtagcactgagtgacggcacctccgacactg
+5549509/1
@@@FADDDHHGGHIGHIJJGDEHIJIJIIJGGHIJEHGIIJIJIJJGJIG
@6228959/1
gtgctgggcctcttgtatgcgaaggtgttgaggcgcttgtggtggtgcac
+6228959/1
@@@FFA?==CFHDEBCGFHIIDHG@1?CGBFDH;FEIIICBCFGBGCCDG
@7602254/1
atataaaagattggaagctagccgggcggatgtatggtagtagctaactc
+7602254/1
CCCFFFFFHHHHHJJJJJJJJJJJJJJJJGJJHIJJJGHJHHHHHHHFFF
@5549637/1
ggagtgagcacgggctctgtgcctggctcccatgtcacggtagcactgag
+5549637/1
@CCFFFFEFHHHDABHIIHEHIJJJJIFHICHIIGIGHIIIIGIEHIJFG
@6229113/1
ggctgcagatgactgtgcatccttgctagtaagtcctgagccatagcaaa
+6229113/1
@<@DDFFFGDFGHAHDDGGGGIJJJJJIIHGIIJIJJJJIJJBCGHFHHJ
@7602518/1
catttccgtccatcattttgtcaacgaactcttctgaagtatttgtttac
+7602518/1
@<<D?BDDFAFDFBGGGHHFD>FHGGIIIFIAF@ADHEHGBG>F<F@DCH
@6229458/1
gcaagaagtaccagaaacgggacttagccacaatctggtctggagagaag
+6229458/1
@@@BDDB?=ABFBHEHHGHIEEEEEGE<FHCFBGGHHGIGEG@<BBF@@G
@6229642/1
ctgtgatctgtttcttggcatctatagatgtcggtggcgcacagggcaca
+6229642/1
CCCFFFFFHHHHHJJJIJJJJJJJJJJJJJJJJJFHIHIJJJJJJJJJJJ
@750765/1
ggtggtgcacgcgcttgggcagagggaatctgattgtgctgttgtggaac
+750765/1
81?DD0AD?BDFFIIIFEFEFEFGCF<DGFIFBFIFFIFFDFFF3@7@DF
@6904503/1
cacctcctccagtgtatctggtgctatcagtaaaccactctcgtcaatca
+6904503/1
CCCFFFFFHHHHHHDHIJIIGFFHIIJJJJGFHGIJIGIJIJJHJJIJIJ
@57210/1
acttattaaattaatcgcacttctttgttttatttaaaaagcttaagttg
+57210/1
??@FFFFFADHHGIJIIIJJJJGIJBFCFHGGHIJIGIHIJJIJEGHHIF
@751190/1
gtgagaagtgtgataatgtcataaagttgacaataatctataattacttt
+751190/1
@@@?DEFFADAFDHIGIIHIJJJJJJJJIJIIIGJIIJJJJJJJJIIIJJ
@751197/1
gccagatgccaaagttcttgatcttcactgggctcttctctgggatttcc
+751197/1
<@@DB>D?FAF?:<2AAEHFF9EHI<@HEFIGCECFICEFFIEG@ADFDF
@6230492/1
ctggatggagtgagcacgggctctgtgcctggctcccatgtcacggtagc
+6230492/1
@CCFFBDDDHFHDIIJJJEIIJJJJFGHIJIJJJJJJJJJJJJJJJHIJJ
@6230564/1
tgagtgacggcacctccgacactgaggtcacggtactcgcggtacatgtt
+6230564/1
@@@DDDDDDA<CFAGDGIEIIIIEHIG?FGGBHFHIIIFIBEHFEEEEDD
@751543/1
agcactgagtgacggcacctccgacactgaggtcacggtactcgcggtac
+751543/1
@@CFFFFFHDFHHJIJIJIEHIIFIJJJJEIJDHIIIJJJIJJJIIG@DF
@1448148/1
actgagtgacggcacctccgacactgaggtcacggtactcgcggtacatg
+1448148/1
@@@FFFADBHHHGJJJJGIGIJIJGIHHJDGHJIJGHIJJIJJHABBFFF
@6230998/1
caccggtggtcttcttgaacttcttcaattgacgcaagaagtaccagaaa
+6230998/1
@@@DFFDD?@DDHGIJIIEHHIIJIGJIEIIFIGEIEIDEG9DHDACGGG
@752331/1
cgaagcattgtctgtttataaaataattaacaactaatgttttccaaaca
+752331/1
CCCFFFFFHHHHHJHIJJJJJJJJJJJJJJJJJJJJJJJHGJJJJJJJJJ
@6905800/1
gtgggttcgtgaatcatgccctcaatctgcaccagttcatatttgggcac
+6905800/1
@@@DDD?DDFFFHHGIH<CEGEDH>>D>FHEEHIIGGEBFCHIGGIIIII
@1448974/1
gcgaaggtgttgaggcgcttgtggtggtgcacgcgcttgggcagagggaa
+1448974/1
CCCFFFFDFHHHHJJJJJJEHHIJHIHFGIIJJJJJJJJJHHHFFFFDDE
@752633/1
ccagatgccaaagttcttgatcttcactgggctcttctctggg
+752633/1
@@@DDDB?FF?FACC@ED?FEIGIIGGIIIGIIIIIIEGGHGI
@1449002/1
gtgagtacgaagcattgtctgtttataaaataattaacaactaatgtttt
+1449002/1
CCCFFFFFHHHHHJIJJJIIIJJJIJJJJJJJJJJJIJIJJJJIIJGGJI
@58795/1
atacataataaaattagaggaagtaggtgctgggcctcttgtatgcgaag
+58795/1
@@@DDADADHBHDIHEEGGB;BFCFA>EEGHI>C3CFHIII?DHIIBDAH
@5552416/1
gagtagagccttagctgcggaatgcttagcttccttcttagagcgtcccg
+5552416/1
@CCDFFFFHHHHHJIJJJJJJJJJJJJJJJJJJJJJJJJJJJJJJIJJJJ
@752824/1
tcaaattcaaataaaatcactctgcaatcctgcctcacatgattcatcca
+752824/1
@@@FFFFFDDHHHGIIJJJJIIJHGACCCFHBEHIHIJGEFGHIIJIJGI
@5552549/1
agacataagattgaacgtgtgttgatttgtaccccagactagcatagcac
+5552549/1
@@@FFFFFHFHHGIIJIEFGFEGHIIIIIIJJIIJIIIIIJJCHIFGGII
@58969/1
cctgtgcaacccatttgatgctgacacgaaacactcggtc
+58969/1
:==DD?;=A<FCAAAA?2A?<ACHF<22CG8FA:D9:00?
@3494839/1
ccgggatcaacattgcgtgctgaacaacatcacacataagaccagtagta
+3494839/1
CCCFFFFFHHHHHJJJJIGJJJJJJJIJJJJGIJJJJJJJJJJJJHIJJJ
@3494860/1
cgcaagaagtaccagaaacgggacttagccacaatctggtctggagagaa
+3494860/1
@@@DBD>?;2ABDG<GHII;ACFA@<@FEEH;FBDFHDC9BFFEGHIGAD
@5552684/1
gtttcttggcatctatagatgtcggtggcgcacagggcacgcttgcgcat
+5552684/1
@@@FDFFFFFDFFHEHGBEIGECEGDF:EBDDHIIEHGEHIGIIGGIIIH
@4186293/1
gtttgttttatcgtcgccttgagaagcagacacaagcttcttctgtttgt
+4186293/1
CCCFFDDFHHHGHHIIJJJJJJJJJJIJIJIJJJJJIJJIJJJJJFHIJI
@2819668/1
gacttagccacaatctggtctggagagaagatcctcatcttgtatagagg
+2819668/1
@@@DFFFBDHHGHJJJIGGHHIIJIHHEHHIDFEEHBGHGHGHGI<4BC@
@1449819/1
cggtagcactgagtgacggcacctccgacactgaggtcacggtactcgcg
+1449819/1
@@@B?DDDHBBHBAA>FBHDDGFGCC?F@D@D<DGEFGD@FEHGII@5@B
@4186674/1
ggcaaatttttggttttaaccacatagttcccgatctcgcgggatctctt
+4186674/1
C@CFFDEFHHHHGEDHIEHGHGHGHIJHGGH>DFHGHHGIIFGHEHHHHF
@3496134/1
cttcacgacgcttcagcagagtgcacacaatcgtgaactggcgttcatgc
+3496134/1
CCCFFFFFHHHGHJJIJJIFHHIJJJJJJIJ?DFHIJJJJJJJIJJJJJI
@2820573/1
agcgtcccgtacccatagcaacaagatcagcgactgtcacacggtagcgg
+2820573/1
@BBFFFFFHHHHHJJJJJJJJJJJJJJJJJJJJJJJJJJJJJJJFHJJJJ
@3496166/1
gtttcatttaaatttacgggctatgccatttgtcctcgcacgttggcagt
+3496166/1
C@CFFFFFHHHHGJJJJJJJJJJJJJJJJJJ:CGHJJJJJJJHJJJJJJH
@1450759/1
cgctgcaggccgactggtggctgccctcgc
+1450759/1
?@@D<D?DB:F>AAF@BGEHAE?G>FGCAG
@2821148/1
ctggtctggagagaagatcctcatcttgtatagaggaggcttgggctcgc
+2821148/1
@@@DDDDDBHF;FHGIIIIBFHIIIHIEIGGHIIGGGEGHI>GECHHIGB
@4858431/1
gcggaatcagcctcgcgggtgggtctggcatggtgcctagagggacggga
+4858431/1
CCCFFFFFHHHHHJJJJJIFHIJIIGJJJJJJGGIJJHHHGHFFFDDDDB
@3497150/1
ctcttgtatgcgaaggtgttgaggcgcttgtggtggtgcacgcgcttggg
+3497150/1
CCCFFDDEADFH?GGIGGEGGIIIIIIIIIFGHHIIAFGGHGGIEFFFCC
@2821829/1
cacaatatattcgtgaaaaccgcatccaactcggatcagccgtttctgag
+2821829/1
CCCFFFFFHGHHHHJJJJJJJJIIJJJIJJJJJJHIJJJIJJFHHIJIEG
@2127436/1
acgggctctgtgcctggctcccatgtcacggtagc
+2127436/1
?1=1:00AF<A?82C:C;AF;??9<1?1:10?C60
@3497458/1
cccgtttccaatctccaagacaggaggctccagtactttagctttgacag
+3497458/1
@<@FDDBDBA>FHGGGGI@FHIIGIIGGGGGGGF99?GHHG<DFHGCHDF
@3497523/1
cagcctttttctttttaggcttcttctttctagtgcctgataagccc
+3497523/1
CCCFFFFFHHHHHJJJJJJJJJJJJJJJIJIJJIIJJJJJJIJHIJJ
@3497545/1
taaaccttatattaatacaatggtgactattaaattctgtctctaaagca
+3497545/1
CCCFFFFFHHHHHJJJJJJJJJJHIIJJJJJJJJJJJJJJJJJJJJGIJJ
@2127859/1
ggcgcttgtggtggtgcacgcgcttgggctgagggaatctgattgtgctg
+2127859/1
CCCFFFFFHHHHHJJJJJJJJJJJJJJJJ>FGHJJHIJJJJHIJJGIJJH
@7604842/1
gctcgcagcattatgggtcttccttcatggccgaggttggggcggcgcgg
+7604842/1
CCCFFFFFHHHHHJJJJGFHIJJJJJJJJGJJJGIJHHHIJJJFDDDDDD
@2128085/1
ccacaatctggtctggagagaagatcctcatcttgtatagaggaggcttg
+2128085/1
@@@FFDDFFHHFHHGIJJJGCHIJGGIIE@HIIIJHIGGIDIGFHEHHIA
@4859688/1
gcctcttgtatgcgaaggtgttgaggcgcttgtggtggtgcacgcgcttg
+4859688/1
CCCFFFFFFFHHGJGGHI<CCFHGHJIJIFHHBGHHGHAFHIJJJIHFFD
@7605369/1
ctgtgatctgtttcttggcatctatagatgtcggtggcgcacagggcacg
+7605369/1
@@@DDADDHHFHHJJIJIJIJJJIJIJIJJHIJGGHIGGIJIJIGHHJJI
@6232550/1
gtcacggtagcactgagtgacggcacctccgacactgaggtcacggtact
+6232550/1
@??DBDD=ADB?FGE9FAEBHBGADDEFGFE@@DFIC=C@.=@=A;;=:=
@7605604/1
cttaaaaaccgcatttcatatttgtttgtttgtatataacgtgtattaca
+7605604/1
CCCFFFFFHHHHGJJJJJJJIJJJIJJJHHIJDFGIIJJIJIIHIJIJJJ
@7605627/1
agcactgagtgacggcacctccgacactgagg
+7605627/1
<@@DDDD?DF?FBB6C<@FD?F?FFFFFFFA=
@2128765/1
catacataataaaattagaggaagtaggtgctgggcctcttgtatgcgaa
+2128765/1
@@CDFDFFDFDFAHIIEFHEE>FFDDDGHIGGEC7FFGHIHDFH@?D@;6
@2129021/1
ggctcgctctccgaagggagcttgcggccgatgacctcatactccttcaa
+2129021/1
@@CFDDDDHHHDFJJIIFEGEHIIGGDGEGIHIDGHIJHHEHHHFFFDDE
@6233388/1
ctctgtaggagtttcgggctcgggtttactagcctcctccttagaagttg
+6233388/1
CCCFFFFFHFHFHIJJJJIIJJJJHIJIJJJGIIJJJJJIJJIGCHIFFC
@752922/1
cttggttgaacggaactccaatcctttactcgaatagtcttttctaactt
+752922/1
CCCFFDDDHHHG@BEEDGEGICHEGC@EGGGHD@FFHDCHG>BAFB?9BF
@7606329/1
ctcatcttgtatagaggaggcttgggctcgctctccgaaggg
+7606329/1
@???DBD??FFHDE?FEGFEGGG<CHH3?G0DGAFHBAEGGB
@2129464/1
gtgggaggcgtgcgtgagggcctgcaggaggagggagcggtcctggaacc
+2129464/1
CCCFFFFFHGHHHJGHIJJJJJJJJGGJIIJGIIIGJJHHFFDEEEEDDD
@4861208/1
ccgcgatgattttggacgtatttttgttgttttttcataccgtcattatc
+4861208/1
CC@FFFFFFFHHHJJIJIFHIJJJIJHIJHIJJJJIIJIIGHFHIIJJJH
@753078/1
cagtaagaagttgatatcttctggagtggtcattttgtctgtgatggcag
+753078/1
@CCFFFFDHHHHBHIJIJJJIJIIGJCGHHGIHIIIJJJIIHIIIJEIJJ
@6233734/1
cttcatcttagcgttcacattgacaaacttaggtttgcttacagccattc
+6233734/1
CCCFFFFFHHHHHJJJJJJJJJJJJJJJJJJJJIJJJJJJJJJJJJJIJJ
@6233779/1
gctctgtgcctggctcccatgtcacggtagcactgagtgacggcacctcc
+6233779/1
CCCFFFFFHHHHHJJJJJJJJJJJJJJGIJJJJJJJJHHJJJJJJJJJJJ
@2129761/1
ctgcaatcctgcctcacatgattcatccacaaattccaacccttgcgttt
+2129761/1
BBBFDDDDHHHHHJJJJJJJJJJJIJJJJJIJJJJJJJJJJJJJJJJGIJ
@4861721/1
cttcacctgtggccggcggcacgcagacgccttgatgacctccactttga
+4861721/1
@@?DDFDDFHHGHIJGGGEGGB>GGIFIEHFFFAECC;@CCCDDDCDDDC
@7606954/1
gtctggagagaagatcctcatcttgtatagaggaggcttgggctcgctct
+7606954/1
C@CFFFFDFHDHHIIJJGIIJJBIIFHHJJIGIHIIGEHDDEEGB@FBCG
@7607181/1
cgttaacatacgagatcttcgtgcggagataatattttaaagtatag
+7607181/1
?@@DDFFFHHDHHIIIEGIIIFHIGGIIIIIIIIGDHIII@HDDHIG
@4861969/1
gcaagtagttcttgaagcacagacacaggtgtcttcaacggaagagattc
+4861969/1
CCCFFFFFHHHHHJJJJJIJJJJJJJIJJHGHHJJJJJJJJJJJJJBFGI
@7607344/1
cttcgtaaatattatggctgatagaggcttcctgtgtttattcactttta
+7607344/1
CCCFFFFFHHHHHJJIJJJJEIGIIIIJJJIIGGGHBGIDEHDGGGIIJ@
@4862303/1
ggatggagtgagcacgggctctgtgcctggctcccatgtcacggtagcac
+4862303/1
CCCFFFFFCFHHHJJJJJJJJJJJJJJJJJJJJJJJJJGIJJJJFHJJJJ
@7607717/1
ggcacacaggcataatgccatattcaaatgggaagtggtgataaagataa
+7607717/1
CCCFFFFFHHHHHJJJJJJJJJJJJJJJJJJJHIIGHIGHIJJJJJJJJJ
@59860/1
gcaacatcttctttggtttgtcaggcgtaatgctaacgtcatagcgataa
+59860/1
@@<?A8BAFFH>DFGIFGHI;CHHBEB8EGGE<?DAC??B=BDEAFHDHH
@6907248/1
ctaaagcaaacaatgagacctgtgcaacccatttgatgctgacacgaaac
+6907248/1
CCCFFFFFHHHHHJJIJIJJJJIIIJJJJJJJJJJIIJJJJJIIJJGJJJ
@4862834/1
gccagatgccaaagttcttgatcttcactgggctcttctctgggatttcc
+4862834/1
CCCFFFFFGHHHHJGHJJIJJJJJJJIJJJJIIJIIJJJJIJJIJJJJJJ
@4862949/1
gtcggatgcgtgatgccgaggtcgacagtagtgcctgcggggatatttcc
+4862949/1
CCCFFFFFHHHHHJJJJJJJJFHIJJJJHIJIIJJJJJJJJDBDDDFFEE
@60467/1
atcttgtatagaggaggcttgggctcgctctccgaaggg
+60467/1
?@@??DBDHFHFHDBF6EGGFFA@HGGHIIIGDF@EFAB
@4863147/1
gtgttttagaaaaccaaactcctcgggattcgtatctttcacatctttta
+4863147/1
@C@FFAEFFHGGHJJJGJJJJJIJJJIHJIJJJIGJIIIIJJIJIJJJJI
@6235723/1
gcaagaagtaccagaaacgggacttagccacaatctggtctggagagaag
+6235723/1
CCCFFFFFDHHHHJJJJJJJJJJJJJJJJJJJJJJJJIHIJJJIIJJJJJ
@4187961/1
cacgtagttctcagcttccctgcaaagttaaccatcttgtattcaaa
+4187961/1
CCCFFFFDHHHHHJJJJJJJJJJJIIJHHIJJJJJJJJJHIJJJJJJ
@6908128/1
gtttattttgtttttctctgtgatctgtttcttggcatctatagatgtcg
+6908128/1
;?;BBBDBDHDHFIICFGED?:AEEHEHHGCGGA3BEGH>9<DB9C:?FG
@60894/1
cgcaagaagtaccagaaacgggacttagccacaatctggtctggagagaa
+60894/1
CCCFFFFFHCFBHIIGJJJJJJIIIJJIJIIIJJJJJIJJJJIJHIHGFH
@6908130/1
gttgctgtcctcatcgttagacttgacctcgtccaacaccttgaactctc
+6908130/1
@@@DBD?DDHFDBGGGEHFE?<BHGHGEEGC@GHIIIICHHH@HGEG>FH
@4863596/1
caacgatttatttcgattgttccatcactatcaaaacttctcaggattga
+4863596/1
@@@DDDDD=DDHD?DEGFFFHGI>FHGCAHHECEGIEEEEEEHHCGGGII
@6908442/1
ggaatctgattgtgctgttgtggaactgcttcacctgtggccggcggcac
+6908442/1
@C@FFFFFFHHGHIIIIHIJFHJIIJIIJIIJIIIJJHIIIJJJDHIFFC
@6908614/1
tacataataaaattagaggaagtaggtgctgggcctcttgtatgcgaagg
+6908614/1
CCCFFFFFHHHGHJJJJJJJJJHJJJFGHJIJJIJJJJCHGIJJJG1?@@
@6236677/1
caaatagttgcggagattaatggtataagcatagaatgttcgacgtgatt
+6236677/1
CCCFFFFBHFHHGJIIIIGHHIICFGIIGIJHIGGGIJHIIIIHIJJIJI
@6909165/1
gtataatatgatatgatgccgacagttagaatttaaaagaaacaccttca
+6909165/1
CCCFFFFFHHHHGJJJJJJJJJJJJJJJJIJJJJJIJJJJIJJJJJJJJI
@4864686/1
gttcacgatcatagtgtctatcgtgaccaggagagcgtctcctggatgaa
+4864686/1
;@?BBDDAFHHFFGIIFHIDGEHI<FG<B>CGH8DBGFGECHGII@>88B
@6909326/1
ggcaagcatccaagatagtattcaggtgcccactacatcgagatggtaag
+6909326/1
@?@DBD?;FB?BDGBDBGCE<FHG9ECEFFEGE@F>DGI;?BB;DC9BBF
@6237181/1
gcacgtagttctcagcttccctgcaaagttaaccatcttgtattcaaaag
+6237181/1
CC@FDBDDFHDHGIGJJJJJIGJIJIGHIIGIIGHIIJJJDFHGIIIIIE
@6237189/1
tgtctgtcactaacattttctttttctagtttcaaatgacgataaaatat
+6237189/1
@@?DFEDFAFHABFDFHIIGIIIJJGHHIHIJHHGGIIIJJEIIJJEFHI
@6909656/1
catcattttccattggctgggtcttacagattggtggaaaccaaaccaaa
+6909656/1
CCCFFFFFHHHHHJJJJGJJJHIIIJIJIJJJIJHIJIIJDHIJJAGIII
@6909667/1
gctgggtcttacagattggtggaaaccaaaccaaacttctctgccaccac
+6909667/1
@@@DD=DAHDDFFIIGGGH?CFDEGHIGIIIIIIIBE@FHGGG@AGDGEG
@4189475/1
taatgatacgatgcggcttgaacccgccggtgctcttgtagaacatgatg
+4189475/1
CCCFFFFFHHHHHJJJJJJHHJGHJIIJIJFHGGIJJFHGEFHHHHGEFE
@6909903/1
ctggagagaagatcctcatcttgtatagaggaggcttgggctcgctctcc
+6909903/1
CCCFFFFFHHHHHJJJJJJJJJJIJJJJJJJJJJJJJDGHIJJJJJJIJJ
@6237854/1
gttgtggaactgcttcacctgtggccggcggcacgc
+6237854/1
@@@DDD?DHAA<C@EFHIIGHHHHIIIIEEEGEH<<
@6237875/1
cctcaatctgcaccagttcatatttgggcacagttcctcgacgagcaagt
+6237875/1
CCCFFFFFHGGGHJJJGHIJJJJJJIJJIGIJJHIIJJJJIJJGIJJIIF
@6910083/1
cacctgtggccggcggcacgcagacgccttgatgacctccactttgatga
+6910083/1
CC@FFFFFHHHHHJJJJJIGEIJJIIHHHFFFFFECEEEDDDDDDDDDDD
@4190331/1
ggcctcttgtatgcgaaggtgttgaggcgcttgtggtgg
+4190331/1
<<?BDDBDDCFDDEFAF@C3AFGH@@FGIGGIGGCEH@;
@4190466/1
atcagagagaataataaaatcctaaagtcattattctccgcgggcgacag
+4190466/1
@CCFFFFFHHHHHJJJJJJJJJJJJJJIJJJJJJJJJJJJJJIJJHFFDD
@4866919/1
agcactgagtgacggcacctccgacactgaggtcacggtactcgcggtac
+4866919/1
CCCFFFFFHDFHHJJJJJJJJJJJJJJJJIJJGIJJJJGIJJJJJJH@DF
@6911236/1
cagcatacataataaaattagaggaagtaggtgctgggcctcttgtatgc
+6911236/1
CCCFFFFFHHGHHJJJGGIJJJJJHGIGHHIHFIGGIIGIHHJJIDHGEC
@4867397/1
ccgaaattctaccaatcaaccaaccaactccgtacctatacaataacaaa
+4867397/1
CCCFFFFFHHHHHJJJJJJJJJJJJJJJJJJJIJJJJJJJJJJJJJJJJJ
@6239659/1
cccgtacccatagcaacaagatcagcgactgtcacacggtagcggaaggt
+6239659/1
@@@DDDDDD3CBFEHEBF9?:C>FHEG<GHGBGGIAGGI?B@FHB@BH1=
@6912214/1
gggttactttcttctgagctttcgtactgagtgtcgagtctgtaggcttt
+6912214/1
@<@DDDDFAD?FFGGGDEGHGEECCGGGIIE:?FBEAC:?DCGHIIIIII
@6912252/1
cgagtttaaataattaggtatatacttagtgcacaactttggtaggtata
+6912252/1
?@@FDDDDH?FFHIEIGFEHGCHIJJJGEHIGIIIIIGGIIIIGHG4BFD
@6912352/1
agcatacataataaaattagaggaagtaggtgctgggcctcttgtatgcg
+6912352/1
CCCFFFFFHHHHHJJIIJJJJJJJIJGHIJCFHIIJJIIIJJJJDHIJIJ
@6912579/1
gtcgatgtcgaacccaaaaatgtaattaactttttttttgtctgtttgtc
+6912579/1
???DDDAAD=CDDAED:AE@EECE9?BE9EBADD<D@DI<CEECCCDD=A
@6241031/1
cctcatcttgtatagaggaggcttgggctcgctctccgaagggagcttgc
+6241031/1
CCCFFFFFHHHHHJJJJJJJJJJJGIJIJIJJJJIIJJIJJJJIJIIJJI
@2822008/1
tccgattattattatacttatacatcaaataattgtcaacgatttatttc
+2822008/1
@@CFFDFDHHHFHGJJIJJJIJJIJJIGHJIIJJIIJIJJJIIGGGIIJI
@5555009/1
ctctattcacctttctaggacatttatctggctgtatgtttacatcataa
+5555009/1
@@CFFDFFGHHA<EDHGGGEGDHGIIIIIIGGII?B9?CGGIIIIEG@GI
@5555277/1
cttgttgttaagaggtgttacctgcaacttgaccaggttagggccaacag
+5555277/1
CCCFDFFFHDHHHHI<CCGIIHIIEGHGIJJGJGGGHDFHIIJBHIJJGI
@2130949/1
gtgctgttgtggaactgcttcacctgtggccggcggcacgcagacgcctt
+2130949/1
BB@FFFFFHHHHGJJJJJJJJIJJJJJJJJJJJJJJJHHFFDDDDDDDDD
@7609636/1
cttaaatttacatttagtgtttgtttcatgtcaatcggttcataaataaa
+7609636/1
BCCDDFFFHFFFHGIJJFFJIJJHJJGJGIHHJEHHGE?DGAHIIGIBHE
@5555689/1
gctgggcctcttgtatgcgaaggtgttgaggcgcttgtggtggtgcacgc
+5555689/1
@BCD?DDFHHHHGGIIIJIGIIH:CGHCFGGHIGIJJIGIG@@;CEHIHF
@1453110/1
gccaaatattttattgtaacaatgaaccatggtttcaacaatttctctat
+1453110/1
CCCFFFFFHHHHHJJJHIIJJJJJJJJJJJJJFHIJJJJJJJJJJJJJJJ
@756221/1
tggattttaatgttattattacagcatacataataaaattagaggaagta
+756221/1
@@@DDFFFGDHHHIGIIIIIIIIJJJEHGGJGGIB?:?FHIIDFGF@FDF
@61109/1
gcaagaagtaccagaaacgggacttagccacaatctggtctggagagaag
+61109/1
CCCFFFFFFFDHHJFIIIIJJGJJJIJIIJJGIGIIIJFHIJJIIHIDHG
@1453277/1
cttagctgcggaatgcttagcttccttcttagagcgtcccgtacccatag
+1453277/1
CCCFFFFFHHHHHJJJJJJJJJJJJJIJJJJIJJJJJJJJJIIJJJJJJI
@7610148/1
gtgcctggctcccatgtcacggtagcactgagtgacggcacctc
+7610148/1
?@@<D>3D;:D;BGGIGGGCHB<CFGHIHG>GCFGGHIDGADGI
@1453413/1
ggcacattgccattagtagactgatcagccggagcagc
+1453413/1
@CCF7ABDBFFFFHDHCFIC@GFGFEGFFAC??F0?F9
@2823585/1
ccagtggtcttcttgaacttcttcaattgacgcaagaagtaccagaaacg
+2823585/1
CCCFFFFFHHHHHJJJJJJJJJJJJJJJJJJJJJJJJJJIIJJJJJJJJJ
@756752/1
gtatattatcacgagatatggtgtgtctatattaccatttcgtacaaaca
+756752/1
C@CFFFFFFHHHHJJFJIJJICHGFHHIJJIJIIIIJJFGII@HHJJJJJ
@1453872/1
tacataataaaattagaggaagtaggtgctgggcctcttgtatgcgaagg
+1453872/1
CCCFFFFFHHHHHJGIGIJFGIJJIJJJIGHGIDGIJJJJGIIJJJIIHJ
@5556509/1
gtaacaaaaagggggtatacatatcaattgcacggcttctagataacata
+5556509/1
@?@DD?BDDDHF=EG1?CC??DCHD>GICGG>DBAAHIGIIHIIGIEIIG
@1454493/1
gtgttacctgcaacttggccaggttagggccaacagattgtttgagatgt
+1454493/1
?=?DDBDDDFHADGBFHIEIBCB<CCG@@3CBGEABGCCB:?DF>GDDD?
@2824652/1
cggcgatcatgtcgatggcttggtttattcccatcagtttggagttcacc
+2824652/1
@CCFFFFFHHHHHJIJJJJJIJJGHIIJJJJJJJJJJIJIIJIJHJIJJJ
@2825151/1
cgtttagcagcttcatccagaggcaagcgctccaagttgcttggaggctt
+2825151/1
BC@FFFFFHHHHHJJJJJJJIIJIJIJIJIIIJIJIGIJJJJIIFHIJIJ
@2133469/1
ttggtgacggcgtgcacggtgatggcgcgcgccatggcgatgggcgtgcg
+2133469/1
BBBFBDDFHGHFHGIGIIJDGGHIJIJIIEGEHGHHFFFDDDDDDDDDBB
@1455296/1
gagggaatctgattgtgctgttgtggaactgcttcacctgtggccggcgg
+1455296/1
@@@FFDDEHHHGFHIGGGIJJGIDEHIGGCGEHGECHCHGIDBEGHD<GH
@5557502/1
gttgggacagctatcttcataaaagctaaacaacatttataaaattagac
+5557502/1
@@@FDADFGFHFHIJEHGGG@FHFHGHA@EGEDFHICIECIGCBDEGE<F
@5557814/1
gtgcccactacatcgagatggtaagcctttcattattagacatcgacaaa
+5557814/1
CCCFFFFFHGHHHJJIIHIJJHIIJHIJJIJJJJJJJJJJJJJJIJJIJH
@1455963/1
cctcgctgcaggccgactggtggctgccctcgcccgagtcgtgctccttc
+1455963/1
C@@FFFFDHHF?FGEHIIIIEHGDIGBHIIHGGIJ8FAD@AA8ADD@DFB
@5557844/1
gccgctttggtttacgttccagttctcgattatcgaatttttcgccatga
+5557844/1
CCCFFFFFHHDDHIIJHIJJJJIJJJJJJJJJJJJJJJJJJJJJJJJJJJ
@1456478/1
gacgacaccacagttccagtctcaggcacattgccattagtagactgatc
+1456478/1
CCCFFFFFHHHHHJJIJJJIJJJJJJJJJJJJJJJJJJJJJJJJJJJJJJ
@4194167/1
atctgtttcttggcatctatagatgtcggtggcgcacagggcacgcttgc
+4194167/1
CCCFFFFFHHHHHJJJJJJJJJJIJJJJJIJJJJJJJJJJJJJJJJJJJJ
@6913347/1
attctcttgtccattaacagcatcagctgttatatcagatgtgaagtctt
+6913347/1
@@@DBDDDDAFAHHHBFHCCBED@9CDEEFHCH?EEGBHEBHGI4?::BB
@5558837/1
tgtgtctatgcgcgctaatctcagaaacggctgatccga
+5558837/1
=?=DA?DB?BFHDBGIGGICCECH?FAFGEIBBFIGGI1
@5558937/1
tagcgagctctatgcaccttgagatgccttaaggcgcatcgtgcggctgt
+5558937/1
@@@FFFDDHHFFDIGHDG@EGIGIHGHIGHBBFHGGGEBHGDBHB>GEEE
@4194609/1
cctggttaaatagtttatttcgtgtttttgtcacatatttgtgtcgttgg
+4194609/1
@@@DDFDDDFHFFIAFGEHGHAFHHIIIIIGIDH>FGIGGIIIHCHIII?
@1457295/1
atacataataaaattagaggaagtaggtgctgggcctcttgtatgcgaag
+1457295/1
CCCFFFFFHHHHHJJJJIIJHJJGJJJHHIIJJJIJJJJJJIJJJJJFHI
@6241359/1
gcctcttgtatgcgaaggtgttgaggcgcttgtggtggtgcacgcgcttg
+6241359/1
C@CFFFFFHHHHHJHHHIFGHHIIJJJJJJJJJJJHIJHGIJJJJJHFFD
@6241595/1
ctggggactccgggcgcagcaccagtcgtgctcgcagccgcggtcactgc
+6241595/1
CCCFFFFFHDHHHGGGIGIGHGGGIDCFDGGJJJIIJHHBDDDDDDDDDD
@3499006/1
cttgaacatattcgtattaatgtatcacacctagcatcacaacgtcattt
+3499006/1
@@CFFDFFHHHHHIHGIIJGJJIJJJJJJJJCGHIGJJIJIIIIHJIJJJ
@2135188/1
gtgcgcgcgcttgggcagagggaatctgattgtgctgttgtggaactgct
+2135188/1
CCCFFFFFHHHHGJIIHIHIJJHIJJJJIJJJIJJJJJJJHIIJIJHHHH
@3499377/1
gggctgcagatgactgtgcatccttgctagtaagtcctgagccatagcaa
+3499377/1
CCCFFFFFHGHHHJIJHIJIJIJJJJJJJJIFHGGIJJJJJJJJIJJIJJ
@6914168/1
tctacctatcacaaagattcgtaagtacattggactatttattgacactt
+6914168/1
CCCFFFFFHHGHHJJJIJJJJGIJJHHIHGIJJJJJJJJJJJJJJJJJJJ
@6242437/1
gattttaatgttattattacagcatacataataaaattagaggaagtagg
+6242437/1
C@CFFFFFGHHHHJJJJJJJJJJJJJJJIJJJJJJJJJIJJJJJJJGIJJ
@6914619/1
ctcacgtacagctaagttattagcgatattataattatctactctaatta
+6914619/1
CCCFFFDFHGGHHJIDHIIJJIIJJIIJJJJIIJJIIJJJHGIIJJJJII
@6914794/1
cgcgcagatctccggaactactgattccaatttaactattctttttgtgt
+6914794/1
CCCFFFFFHHHHHJJHIIJJJJJIJJJJIIJJJJJJJJJJJJJJJJJHHG
@3500599/1
ctacatggtgcagcaacaagtcagtagtatcgctactgtcgctacacagc
+3500599/1
CCCFFFFFHHHHHJJJJJIJIJJJHIJHIJJGHJJJJJJJJJJJJJJJJJ
@3500613/1
ggtctaaccgactaatgtaaatgcgccattagactagttaattaaatgaa
+3500613/1
?@?DDDDDDFH@DAHHIIGGHHCH@EG@GHF0:BDDFFBDGGGHBDFFGH
@3500668/1
acgtaccataactcgtgtttaccctgcacgaagaaatttgaatctattta
+3500668/1
CCCFFFFFHHHHHJJJJHJJJJJJJJJJJJJJJJJJJJJJJJJJJJJJJJ
@2825231/1
agatgtttgtgaaactgcgacaccttgtggctgtgacttgtagtcaaggt
+2825231/1
CC@FFFFFGDFHHJJJJJIIJJJJJJJJJIIIJHJJJJIIFGHGIJGIH9
@3500910/1
gcgacctctccgactgacatgaacattggaaactcgcagagtgtgggcaa
+3500910/1
@@CFFFFFHHHHHJJJIJJIJJJJJJJJJJJJJJIJJJJIJFIIIIJFGI
@3501176/1
cacggtagcactgagtgacggcacctccgacactgaggtcacggtactcg
+3501176/1
CCCFFDDDHGHHHIIFGGIJIJIJJGFHIEHIJJJIGICFHIIJGIIJJH
@2825896/1
gggatgatgactaatgactatatttgtccagaacacgtattaat
+2825896/1
?@@;:=;==<FBAEDGIIIFE?3AC?AF<?C9CG?FBGI<@BFD
@2136416/1
accacagttccagtctcaggcacattgccattagtagactgatcagccgg
+2136416/1
@@CFFFFDHHHFFFHIJIJJIJIGHIGIIHHIJIFIGIHIIJGIGIGHGG
@3501587/1
cacatgattcatccacaaattccaacccttgagtttcaaaacaattcatt
+3501587/1
CCCFFFFFHHHHHJJJJJJJJJJJJJJJJJJ:CFHIJJJJJJJJJJJJJJ
@63629/1
gtgctgggcctcttgtatgcgaaggtgttgaggcgcttgtggtggtgcac
+63629/1
CCCFFFFFFHHHHJJIIJIIGFIII?F:DDHIJIJJJGICHI8@GBGGHE
@759111/1
gcgtgatgaggttcaccaagctagtggcgttgatgtcgcaagatagtgag
+759111/1
@@CDDABDHHHFDGDGHIHFHJGIFHHIHHHIECFFHIIIIGIIGIFG@F
@2826387/1
ggaatctgattgtgctgttgtggaactgcttcacctgtggccggcggcac
+2826387/1
CCCFFFFFHHHGHJJJJJJJJJJJJJJJJJJJJJJJJIJJJJJJJJJFED
@4869198/1
ctgcaaagttaaccatcttgtattcaaaagaaaacctagaatcactggtt
+4869198/1
CCCFFFFFHHHGHJJJJJJJHIJJJJJJJJJJJJJJJJJJJJJJJJJJIJ
@2826586/1
gcgacctcgagcgacgaatcacatgaaaggggg
+2826586/1
@@@ADDADHHHHFHEGGIGGDIFHIC?>FGGGE
@64164/1
caccagtggtcttcttgaacttcttcaattgacgcaagaagtaccagaaa
+64164/1
@@@DBBAD?CAFHIIIIIGGGGHHIIABBCHHGGEEGHICFGBF@FFEIG
@6244918/1
agaggaagtaggtgctgggcctcttgtatgcgaaggtgttgaggcgcttg
+6244918/1
?@1BABB?FF>FCGHIGB;FEDEGEHEHGG9EFEGB0?:?@<DEHIG8@D
@2826776/1
ctgcaatcctgcctcacatgattcatccacaaattccaacccttgcgttt
+2826776/1
@@@DDFFFHHHHHIJGHIGIGIIIGGJJIGIIIIJHIIJIHIIIIGIJJI
@7613841/1
gaggcgcttgtggtggtgcacgcgcttgggcagaggg
+7613841/1
@?@D7@DAHHCCDEFD?CC9?FHDH0?FB=FBBHIDB
@2827096/1
tgacgcaagaagtaccagaaacgggacttagccacaatctggtctgg
+2827096/1
@@<DADDDADHFAECFHGG@GBHGEGHBHHGBGE@BB??FHBFFGGI
@64653/1
ggcgcttgtggtggtgcacgcgcttgggcagagggaatctgattgtgctg
+64653/1
CCCFF?DFAAFD;EHGGGEGGGDHIGIIIBHDFHD62@F=AGIII@CCHF
@7613921/1
ccaaccgtggcggaggtacactataatttattgtaggtagcgacatgttc
+7613921/1
CCCFFFFBFHHDFIII:?F@FGGHGIIJ?FGHEHGDHGGBCFHBHEE?A7
@7613943/1
gtgaagttcattgaatcaatgtgcaaaaattaaacgaagcattgaaaata
+7613943/1
@BCFFFDFHHHHGJJJJJJJJHHJIJJJIJJJJJJJJJJJIJIJIJJJJJ
@1458175/1
agggaatctgattgtgctgttgtggaactgcttcacctgtggccggcggc
+1458175/1
?=?DDB?;DA<AF9<AG@FFFBCCGHHIIFIF@FEFEIDCD>GEFBFFE8
@2827566/1
actagtataagtaatgagtagaaaagcgatagtgaacacattgttacagt
+2827566/1
CCCFFFFFHHHFHIJJIJJIJIJJJJJIJJJJFHIIJIJJJJJJJIJIJG
@65156/1
gggctcgctctccgaagggagcttgcggccgatgacctcatactccttca
+65156/1
@@@DDDDDHGGGFGGIGGICAFGDHHIBGHIBGG.7=CHEHHEEDFEDFC
@65223/1
gcgatgttttacaagggcaggttgaactcacaccattcaatttaaaagaa
+65223/1
@CCFDDDDHAFHHDIIGGIHIHIGHIGECEGHIIIIHHGGGGGHGIIIIE
@6916121/1
cacggtagcactgagtgacggcacctccgacactgaggtcacgg
+6916121/1
@@@DDDDDHHHHFHB<CFGFBGHIIIIIGGGBG>FFFD.=BF@A
@4870660/1
gaattggacgccgatagaattctcaaaatttacaagtcgctgtaggaact
+4870660/1
B@CDFFFFHHHHHJJJGIJJHIIIIJIIGIJIIGJIDFHIGGGGHIIJJH
@2828254/1
gcctggctcccatgtcacggtagcactgagtgacggcacctccgacactg
+2828254/1
@@@DDADDA;FBFHAFHIIIA<FEHGGDCHFGGGIIFI<FHDFHBIIGEG
@4870957/1
gagactcataacgcagccagatgccaaagttcttgatcttcactgggctc
+4870957/1
@@@BDBDAFHBBFGDIEGIIGGGHDHGGGDFHFHHGICGHHGB@GHCEEG
@5560069/1
cttgcgtttcaaaacaattcattttaggttcaagttaaccgcaatgttgg
+5560069/1
@C@FDFDDHHHHFIIGGIIGHHHGIGEIFDHIGIIHIDIIIIIIHHHIHE
@4196959/1
ctgtggtctgtttcttggcatctatagatgtcggtggcgcacagggcacg
+4196959/1
CCCFFFDFHHHHHJJJJJJJJJJJJJJJJJIIJJHIJJJJJJJIJJJJJJ
@5560384/1
gtgctgggcctcttgtatgcgaaggtgttgaggcgcttgtggtggtgcac
+5560384/1
CCCFFFFFGFHHHIIGHIIEEG@GH:CHHGGHIIIEIGHHGHHG@;CEGG
@1459449/1
ccacaatctggtctggagagaagatcctcatcttgtatagaggaggcttg
+1459449/1
CCCFFDDDHHHCFGIIFGFHFGIIGIGJIJJJIJJGGIIIJJIJJJJJJE
@5560503/1
gggcacagttcctcgacgagcaagtagttcttgaagcacagacacaggtg
+5560503/1
CCCFFFFFFFHDHJGGGHIIJFGJGGGIJIJGIIGEEGGGGGIIJGGI=C
@4197113/1
gtttatattagttggtgaatacggtctaaccgactaatgtaaatgcgcca
+4197113/1
CC@FFFDEHHHHHIIJIGIJJJJJJIGIJJEIFIJJJIIFHIJIIGIHIB
@5560517/1
gtcatattatgtgagtacgaagcattgtctgtttataaaataattaacaa
+5560517/1
CCCFFFFFHHHHHJJJJJIJJJJJJJJJJJJIJJJJJJJJJJJJJJJJJJ
@5560784/1
catacataataaaattagaggaagtaggtgctgggcctcttgtatgcgaa
+5560784/1
@CCFFFFFHHHHGIIJJJGHIGIJIHHEIEHHIGBGGIIJJIDHGIIIGG
@2829150/1
tgcaccgccatgccatgtaccacgcctgggatgccacccggcaccactcc
+2829150/1
CCCFFFFFHHHHHJJJIHIIJIIJJJIJJJIIJJJJJJJGIJIJGGHEGH
@6917344/1
cgttggttatcaagtggcttggtaggatccaagttgaaatctttgatcat
+6917344/1
@@?DFFDDHHHFHHFGHIIIIIAH>GDAFFDG@?CF@FD@FGHIG<GGBH
@5561089/1
tgaaacaaacactaaatgtaaatttaagcatcccacaatatattcgtgaa
+5561089/1
@@@DDDDDAHD;BF>GHGFC?EHHIB:BEBHGGEC>7DHEHGHHGIHHCB
@1460097/1
gcggcaaacgcctattaacattatcatcgttctcagcatggtaagaaggt
+1460097/1
CCCFFFFFHHHGHJJJJIJJJJJJJJIJJIJJJJJJJJJJJGHIIJJJJC
@2829496/1
cgcaagaagtaccagaaacgggacttagccacaatctggtctggagagaa
+2829496/1
CCCFFFFFHFHHHJJJJJJJJJJJJJJJJJJJJJJJJJJIIJJJJJJJJJ
@4197786/1
ccttgttaagtctcttttgctgcaaatgatataagctttccttcatagaa
+4197786/1
CCCFFFFFHHHHHJJJJJJJJIJEIJJJJJIJJJJJJJJJJJJJJJJIIJ
@2829790/1
gttcaaggggatctgagaatggtttagattcacaattttgtccgctggac
+2829790/1
BB@FFFFFHHHHHJJJJJJJJJCHIHIJJIIIJJJHHHGJHHIJIFIIJJ
@5561507/1
gtttttgtcacatatttgtgtcgttggcgctcagggacagttttcgcttg
+5561507/1
?=?BABABDFHFFFABDGAGCFFAEFCGIIEHGGEABFGG?BBFFHHBCH
@1460462/1
catagatagaaatcgaactcggtcggatgcgtgatgccgaggtcgacagt
+1460462/1
@@@FFFFFHHHHHJJJJJJJJJHEHJIGIGJFIIIIJJJEIIEHIHGFF@
@5561698/1
gccaccgacatctatagatgccaagaaacagatcacagagaaaaacaaaa
+5561698/1
CCCFFFFFHHHHHJJIJJJJIJJJJJJJIJJJJJJJJJJJIJJJJJJJJJ
@2137107/1
gtgccaaaatgctattaacatttaagaatctgtcgttaaaataaatattt
+2137107/1
@?@DFDFFHDHHFIIIJIJIJGEHGIGJJJJJJJIIJIJJJJJIJJJJJI
@2137377/1
gtcctgagccatagcaaacagccactggcaatgtggatagctggacaagg
+2137377/1
CCCFFFFFHHHHHJIJJJJJJJJJJJJJIJJJJGIJJJJJJJJJJJJJJJ
@2830488/1
cgaatatatgaagcgtgagacaatgcctccaataagaatgaggggtcatt
+2830488/1
CCCFFFFFHHHHHJJIJJJJJJJJJJJJJJJIJJJJJJJJIJJJJIIGIJ
@2137545/1
gtatatacttagtgcacaactttggtaggtatatagatttataatgtcat
+2137545/1
@BCFFFFFHHGHHIJJJJIJJJJJJHIIJAFHGIJJIJJJJJJJJJJJFH
@5562417/1
gcttgggcagagggaatctgattgtgctgttgtggaactgcttcacctgt
+5562417/1
CCCFFFFFHHHHHJIJJJJJJJJJIJJJJJJJIIJIJJJJJJJJJJJJJJ
@4198913/1
gcgtgatgaggttcaccaagctagtggcgttgatgtcgcaagatagtgag
+4198913/1
=:?=AB?DDFBACBGFFDFIFCFF<CDEF@@FEFE?DEEDDEFFFIBFBC
@4199133/1
caaatggaaaaaaaaattggtgaaaagaatcacaagtaagatactgcaaa
+4199133/1
CCCDDFFEGDFGHJJIGIIIHGGEGIIJJJIFHEBDBFHGEGEGIGIIJI
@2138449/1
ctcttatatgggcagctcgaacacggttaccgggaattttgtttggtatc
+2138449/1
CCCFFFFFHHHHHJIJJJJIIJJJJJFHJJIJJJHJJJJJIIJJJJIHII
@1462152/1
tagatagaaatcgaactcggtcggatgcgtgatgccgaggtcgacagtag
+1462152/1
@?@DFEDDHHGDHDEHGEH?EF<<CDDFFHBBGHGD@HIG8CABEH>CDD
@1462242/1
gacggcacctccgacactgaggtcacggtactcgcggtacatgttgtgta
+1462242/1
C@CFFFFFHHHHHJJJJIIJJJCGHIIGBGGDHGIEB@BGHEEEHHHF@B
@2138629/1
ctcgtggttcctctgcacttggtggtccacaaacattataatagcgttgt
+2138629/1
@@@@FFDFFDHDHIIIEHIII@3AE2AGEH<@GBHIGGF@BFHEG?F=FB
@3502185/1
tgcaacttggccaggttagggccaacagattgtttgagatgtttgtgaaa
+3502185/1
@BCFFFFFHHHHHJJHHIJJJJJJJJJJGHIG?FGIIIJIJIIIJGIJJJ
@2831504/1
acctgtggccggcggcacgcagacgccttgatgacctccactttgatgat
+2831504/1
@@CDADD?FHDFDHGIGGGAAB<=@EBCBFBDCBCEEECCCC>ACCC;>C
@66515/1
gtcacggtagcactgagtgacggcacctccgacactgaggtcacggtact
+66515/1
@@@?DDDDDDDHFHB>FEHIE?EGGDHCHGIIIFII@GGGHDHIII;@B=
@66969/1
gaggcttgggcctgttttggtagcggcggcgcggtccgtgaggagcatgc
+66969/1
@@@=?DDDHHH=DHFGIIGDIICGFAGFEAD@@@6?B@2<<<B@B?<>>@
@6246953/1
cgaagtgatggcaccaggatagagttaatgccgccaagtttgacgtttat
+6246953/1
CCCFFDFFHHHHHJJJJJJJJIHHHIIJJJGGIGIIJIHHIJJIIHJIJJ
@67391/1
tgggcctcttgtatgcgaaggtgttgaggcgcttgtggtggtgcacgcgc
+67391/1
@C@FFFDFHAHFFIIDHIGGICFHHIHIJIJJIJJGIGBFE;CGEHIIGD
@6247095/1
tcttggttgaacggaactccaatcctttactcgaatagtcttttctaact
+6247095/1
@@@DDDDDA?DFHAFG1AFFGCF@EEHIE@GDCGGHHEH?FBFF9BF>DD
@2832760/1
ccgctagcggtgcagcaggtgacacgaggctcatggcgccagcaccccca
+2832760/1
@?@FFFFFHHFHHJJJJJJGIJJIJJJJJJJJJIJJJJJJJJJJJHHHFF
@2832794/1
ggcctcttgtatgcgaaggtgttgaggcgcttgtggtggtgcacgcgctt
+2832794/1
@@<DFFFFFFHHHIIIIII?FAGGHIIIIIIIIFHIFHIHHIGIIIGHFD
@7615099/1
cttttatgttgggacagctatcttcataaaagctaaacaacatttataaa
+7615099/1
@@<DDEFFHHD;?CBFGHIFIFFHHGEICH<FGGIGGII=BF9GHEGIIB
@67785/1
actgcccccgctacactcactgcaccagcattcgtgtcccccgctggagc
+67785/1
CCCFFFFFHGFHHJJJJJJIJGJIJIJIIJJJJJJJJJJJJJJJIJHEHF
@7615228/1
gccagatgccaaagttcttgatcttcactgggctcttct
+7615228/1
@@@?DDDD?D8<DFHFEGIGIGHDHI>HEE9FCGHCAFH
@67976/1
aggtgctgggcctcttgtatgcgaaggtgttgaggcgcttgtggtggtgc
+67976/1
BCCDFFFFHHFHHJJJJIJJJJJIIIJEGHIJJJJJJJJJJIJJIJJHII
@6247537/1
gctcgttttgttagacttcagtgtagctttgtattatgttcactttctta
+6247537/1
CCCFFFFFHHHHHJGGJJIHIHHJHGHJJJJHIJIHJJHJGIIIJIJJJE
@7615380/1
caaacaagtccaattctttgacagtaaagttctgtggcgccggttcctcc
+7615380/1
@BBFFFFDFHHGDIIIJJJJHHIHFHBE<HGIIJHHJJJIIGEFGHHIIJ
@2833253/1
attatagtttcaaaaaaactgtttcacataaataggtgagaagtgtgata
+2833253/1
@?@FBDDFFFDADHEGAECDHCFAGGIIG@???CD@:BBFFHE?D?BBDF
@761962/1
atagagacgatttcaccagtggtcttcttgaacttcttcaattgacgcaa
+761962/1
C@CFFFFFHHHHGJJJJJJHIJIJJJJJJJJJJJJJJJJJJJJJJJJJJJ
@2140855/1
attttattgaataactagcttctgcccgcgactccgtccgcgcggatgtc
+2140855/1
@@@ADDDDH?CDBGBGIIIIIGGGGIGIIIAF@DGDHBFHFIGHD6>?;@
@6248199/1
gcgaaggtgttgaggcgcttgtggtggtgcacgcgcttgggcagagggaa
+6248199/1
@@@DDDFDHFHHHGHIIJJIGHGGFHGHGEHHGGGIIEGGHHHFFFB><A
@68683/1
gaaaaattcataacttggtaccatgaaaacatgagtttaaaaaacccttc
+68683/1
CCCFFFFFHHHHHJJJJJIJJJJJJJJJJJJJJJJIIJJJJJJJJJJJJJ
@6248362/1
ggtgcacgcgcttgggcagagggaatctgattgtgctgttgtggaactgc
+6248362/1
@@@DFFFFHHHHHJJJJJJGIIJGIJJJJJJJJJJJJJHJJFIJJJJJJJ
@4199463/1
cttggcattgatatttggaaatgattagctcgcagcattatgggtcttcc
+4199463/1
@@?DDD;DBFBCFIHGEEHIEGHIEHCE@CGGEIBBA?BHGBFH90?DDD
@762908/1
tctacacttaaagcttataaaaactcac
+762908/1
@@@DDDADFDBFFGIIIIII@4FHHIIH
@4199620/1
gcctgttttggtagcggcggcgcggtccgtgtggagcatgctcgccatca
+4199620/1
CCCFFFFFGGHHHJJJJGJJBG<BDCDDDDDDDDDDDDDDCDDDDDDDDD
@2834592/1
ctacatttccgtccatcattttgtcaacgaactcttctgaagtatttgtt
+2834592/1
CCCFFFFFHHHHHJJJJJJJJJJGHIJJJJJJIJJJJJJIJJGHJGIJGI
@6248969/1
gacgcgttaacatacgagatcttcgtgcggagataatattttaaagtata
+6248969/1
C@CDFFDFHGHHHJIJJJJJJJJJJGHHJJIJIIHIIJJJJJJJJJCGHI
@70213/1
gacgatttcaccagtggtcttcttgaacttcttcaattgacgcaagaagt
+70213/1
@@<DDDDB?FDHHDFGEA?FHGEEHD<EHIC>FAC>BG<DHG6D6?B@F@
@3505193/1
gggctctgtgcctggctcccatgtcacggtagcactgagtgacggcacct
+3505193/1
CCCFFFFFHHHHHIJJJJJJJJJJJJJJIFHJJJJJJJJFIJJJJIJJJG
@4200757/1
gcactgagtgacggcacctccgacactgaggtcacggtactcgcggtaca
+4200757/1
CCCFFFFFFHHHHJJJJJJJJJJJJJJJIJJHIJJJJHJJJJJJJHHFFF
@4200979/1
acatcttcgtcgcgccaatttaggaagcatgttttcacttgttcgtcgtc
+4200979/1
CCCFFFFFHHHHHJJJJJJJJJJJJJJJIJJIJJJJJJJJJJJJJJJJJJ
@70866/1
agcaaatggaaaaaaaaattggtgaaaagaatcacaagtaagatactgca
+70866/1
@@@FDDDEBFHHHIIIIIFHGG:6DFCGEEIIFGHICD8B@DCGG;@=CE
@5564659/1
gctgcatctatgtattataaaaactaattgtatgttgatcctgtgaatta
+5564659/1
CC@DDFDFDDFFCAGIBHFIGEGGGHIGGEH@FAHHEDFD?E?CBDGEF<
@6249754/1
gtcgcaagatagtgagacattcactttttagtcataatcttcagatactc
+6249754/1
@@?DDD1@F3CDFE@DBG>CECFDHGFHHEGGFHIIIIID@F@DEFGGHI
@71052/1
gtggattttaatgttattattacagcatacataataaaattagaggaagt
+71052/1
CCCFFFFFHHHHHIJJJJJJJIJJJJJJJJIJJIJJJIJJJIJIJJIJJG
@7617359/1
tgggcctcagctgttggagctggttcagcctttttctttttaggcttctt
+7617359/1
@@@FDDDFDFH>FCAF@EEGGHCHH<A<HGHGIBBGGGEIEFDD?@F@HI
@1464529/1
acggtagcactgagtgacggcacctccgacactgaggtcacggtactcgc
+1464529/1
@@@FBDDFHHFHHHAEGIGHHHIJGHGHJJJJHHGGIBFHIJJ@CHGIHH
@7617687/1
gccagatgccaaagttcttgatcttcactgggctcttctctgggatttcc
+7617687/1
@@@DAD>BBBFA;BFGGGHI>HHGGAHE<F?83EFGHGAFBGFIB>?D9D
@6920080/1
ggcgcggcgtgcggttaggcgaagtacatgaccttcttggtgacggcgtg
+6920080/1
CCCFFFFFHFHHGIGHHIJJJJIJ;EIJJGGHEHHFFFFCBACEBDDDDB
@6250466/1
catcattttgtcaacgaactcttctgaagtatttgtttacaagacaacac
+6250466/1
@@@DFFDFHGDFHGCFBFHIGDHIIGGGGHEGIIIEFHGGIIIGGIIIEH
@7618034/1
agggaatctgattgtgctgttgtggaactgcttcacctgtggccggcggc
+7618034/1
@@CFDFFFHGHFHIGIJJJHIIIIDGIJIGHIIJJJJJGDDGGJJJIIFB
@5565630/1
tctaaattggtttcgttgtatttgtctattaaaaagtttatttgttgggt
+5565630/1
BCCFFFFFHHHHHJJGHJHJJJJJIJJJJJJJJJJJFGIIJJJJIIJJJH
@1465874/1
catcgttctcagcatggtaagaaggtggcggccagaatctagacatgcac
+1465874/1
CCCFFFFFHHHGHIJJJHJIJJJJJJJJJJJJJIJJJJJJJJJJIJJJJJ
@6921995/1
aagcagcctgacgcttagcaagtttcttagacttgccagttcccacttca
+6921995/1
@@?;BDDDACFBFGFI8CFE9FC4B?FCFFF<4CCDED::90:BGBDADF
@1467129/1
agcaaattcgtcctgtggaggtatgattctcatccactcgatcactttga
+1467129/1
CCCFFFFFHHHHHJJIJJJJJCGIIJJJJJJJJJJJJJJJJJJJJJJJJJ
@1467733/1
gttgtggaactgcttcacctgtggccggcggcacgcagacgccttgatga
+1467733/1
CCCFFFFFHGHHHIIJJJJJJIJJIJJJJJJIIJHHFFDEDDDDDDCDDE
@1468004/1
ctctgtccaggcactatattgcagacctccagtggtaggtatgtatgttt
+1468004/1
CCCFFFFFHHHHHJJJJJJJJIJJJJJJJJJJHIJHIIJEHIIIJJJIIJ
@6923065/1
ctcggacatttcaattttatttagttggtcttggttgaacggaactccaa
+6923065/1
@@@DDD?DHHHFFICFHEIGIEAF:CHG8C@FH@HHGAHADA=DFGGHGG
@6923402/1
ccgtttttaaactattttttcaatgccctaag
+6923402/1
@@@FFFDBHFDHDGFHIIIBGIEHDGECFG?1
@6923964/1
gttcgtgaatcatgccctcaatctgcaccagttcatatttgggcacagtt
+6923964/1
CCCFFDFFGHHHHJJJJJJJIJJJJJJJJJJIIJJJIJJJJJJJJJJJJJ
@1470062/1
cccgtttagcagcttcatccagaggcaagcgctccaagttgcttggaggc
+1470062/1
B@CFDFFFFGHHGJJJIIJIIIIJDIEHGIHJIJJIGIFGJFIJIEFHJI
@6925449/1
cacggtagcactgagtgacggcacctccgacactgaggtcacggtactcg
+6925449/1
CCCFFDDFHHHHHIJGGIIJIJJJJJJJJJJJJJJJJJHIJJJJJJJJJF
@1471013/1
ctgtgatctgtttcttggcatctatagatgtcggtggcgcacaggacacg
+1471013/1
CCCFFFFFHHHHHIJJJJJJJJJJJJIJJJIJJJGGIJJJJJJJJIJJJJ
@6925906/1
gtggtcttcttgaacttcttcaattgacgcaagaagtaccagaaacggga
+6925906/1
??@;DDFFHHFBFIHFHIIIIGEHIIGGEHHIIIIICGDDHIIIIIIGGG
@1471670/1
tgagtgacggcacctccgacactgaggtcacggtactcgcggtacatgtt
+1471670/1
@@CFDDFFFHHHHIJJJJIJJHJJJJJHGIIJJGGGIJIJJJHGEFFFFF
@1471728/1
ctgggcctcttgtatgcgaaggtgttgaggcgcttgtggtggtgcacgcg
+1471728/1
CCCFFFFFHHHHHJJJJJIJJJFGHHIHJIIJJJJJIJJGIIHHIJJJHH
@6926429/1
ggggatatttccagactttcccgactgctccttttgtcagcacagaatag
+6926429/1
CCCFFFFFDHGHHJGIIIIJJJJIGIGGIIIIIJJIJGEHIGIJIGHIGG
@6926709/1
ctcgctctccgaagggagcttgcggccgatg
+6926709/1
=?;ABDDD3:?:C:@@:@:EDF@ABBFFI@A
@6926770/1
ggatgcttaaatttacatttagtgtttgtttcatgtcaatcggttcataa
+6926770/1
@CCFFFFFGDHHHIJJGIIIIJIGIIGGFGHGHIIIGIJJEHIHIIIIGE
@2141766/1
gttattggtatgtcgatgtcgaacccaaaaatgtaattaacttttttttt
+2141766/1
CCCFFDFFHHHHHJJIIJHIIIIIJJJIJGIJGDHGGIJJIJIJIJJJJH
@764805/1
tggcgtcgcttgcggtatcggcgtcgcttgcggtaccggcgtcggttgcg
+764805/1
@@@FF:DDHFDFAGGHGGIIIIGGBGHEHEDBAEEFFC>8;8=@B9BBB8
@2141878/1
gattcatccacaaattccaacccttgcgtttcaaaacaattcattttagg
+2141878/1
C@CFFFFFHHGHHJJJJIJJJIFIJJJJHJJJJJJJJIIIIIJIJJJJJJ
@4872290/1
cagtggtcttcttgaacttcttcaattgacgcaagaagtaccagaaacgg
+4872290/1
?@@DADEEHHHHH:ECEHGGIIIIGIICHIII@GGIIIBFGIIIIIGIGI
@7618734/1
gacgcttcagcagagtgcacacaatggtgaactggcgttcatgcggcaaa
+7618734/1
CCCFFFFFHHHHHJJGHHIIJJJJJJJIJJJJIIJJJGHJIJJJJIHJIJ
@72618/1
cagagggaatctgattgtgctgttgtggaactgcttcacctgtggccggc
+72618/1
CCCFFDDFFHGGDHGICCBEGHHIHEHIDFGGIIIIIIIGGHHCGEGIIA
@2142016/1
agttcccacttcacgacgcttcagcagagtgcacacaatggtgaactggc
+2142016/1
BCBFFFFFHHHHHJJJJJJIJJJJJJJIJHGHIJJJJJJJJDGHIJIJJI
@4201776/1
acggtactcgcggtacatgttgtgtacacctgagcgagactcataacgca
+4201776/1
@CCFDFFFHHHHHHIIJJJIJJJJGIIFGIIJJJJJJJIIJJJJJJJIJI
@72827/1
catcgttctcagcatggtaagaaggtggcggccagaatctagacatgcac
+72827/1
@@<BDDDFHGHG<EGGGCDHGIGGEE>;BE6:GFCHCIIIIDFG@HGGGI
@6251432/1
cctgtttatattagttggtgaatacggtctaaccgactaatgtaaatgcg
+6251432/1
@@CFFFFFHHHGFG?FHGHGHGHGIJJCGHIEIIIBGGGIJIGAHDGHGD
@765323/1
gggctctgtgcctggctcccatgtcacggtagcactgagtgacggcacct
+765323/1
@?8DDDBA?DFA:?EFEEGIEFFIDIEGE?E@@FFFIICGC>C;6@@FFI
@3507561/1
gtcgagtctgtaggcttttggtactttatcgtcgaatttcgggttgttca
+3507561/1
BBBFFFDDHHHHHJJJJJJJJGHJJJIJJIJGHJIHIJJJGHIHIIGIIJ
@7619257/1
gtagaataaggattaaaaataaacttaaagattattaataagaaaaaaat
+7619257/1
BB@FFFFFHHHHGJJJJJJJJJIJJJJJHIHGIIIJJJJIJJIJJJJJJJ
@6251650/1
gcgagactcataacgcagccagatgccaaagttcttgatcttcactgggc
+6251650/1
@CCBDDFFHDDHHGIHGIJIJJ>GHIJIIJHFIIJJIJJJJJJJGIJIJH
@73160/1
taaagaatcacgtcgaacactattctatgcttataccattaatctccgca
+73160/1
@@<DDAB;DFAFFFHBHBHHHI<FGHIDF?@DGFGGDFGEADFDHGG<FB
@4872961/1
cttacagattggtggaaaccaaaccaaa
+4872961/1
??;4ADDD<DD<C=1CE:AEFIIEDFE@
@2142598/1
catacataataaaattagaggaagtaggtgctgggcctcttgtatgcgaa
+2142598/1
;?@DA;D::?FFFEEGBG<CD;@EGBH@2<CFAFD3CDGG>GGEEFCFDD
@73195/1
ccagaatctagacatgcacagctcttgcagccatccaacaggattgccca
+73195/1
CCCFFDFFHHHBHJIGIEGIIIIIIGCDGIEGIIJJIJIEGIGGHJIIGG
@5567106/1
aggcgcttgtggtggtgcacgcgcttgggcagagggaatctgattgtgct
+5567106/1
@@<;DDDDHHA1<EF8?ECAFGGBHHIGIIEE=FCF6CFDHGAEII77A?
@3508114/1
gagaagatcctcatcttgtatagaggaggctcgggctcgctctccgaagg
+3508114/1
??@DFDDBBBFDHEEHACHGIGDHD?G??A?101:?:B<;;86@@@@@;5
@3508128/1
gggtgactctgtttcctttgcagctccagcatgatcctgtcagtgtagcc
+3508128/1
BBCDDDFFHHHHHJJJJJJJJJJJJJJJJJJJJJIJJJJIIJJIJIJ@GI
@5567566/1
ctcacgtacagctaagttattagcgatattataattatctactctaatta
+5567566/1
CCCFFFFFHHHHHJJJJJJJJJJJJJJJJJJJJIIJIJJJFHIJJJJJJJ
@7619961/1
ggcctcttgtatgcgaaggtgttgaggcgcttgtggtggtgcacgcgctt
+7619961/1
CCCFFFFFHHHHGJJJJIJAFHIJIJJJJJJJJHIJHJIFGIJJJJHHFD
@2143388/1
cattgatatttggaaatgattagctcgcagcatt
+2143388/1
@@@ABDDDD8DFHGA9<D<CADFDAC<FEII???
@6252468/1
gtaggtgctgggcctcttgtatgcgaaggtgttgaggcgcttgtggtggt
+6252468/1
@@@DBB:BFF?=?<C@DFH<FHH@GE@FF??CF??BB7F:6@F88;.5@@
@4873735/1
gcacagacacaggtgtcttcaacggaagagattccatttcccgtttagca
+4873735/1
CC@FDDFFFDHHGEGHHIJJJJIIIJJGJI@FHGIIIGEHIJJFHIJIJJ
@5568054/1
tttgtgaaactgcgacaccttgtggctgtgacttgtagtcaaggtgg
+5568054/1
BBCFFFFFHGHHHJIJJJJIJJHIJJJJHIJJJJJGIIIHIJIJ?FH
@766593/1
ggcatcacgtgaaaactaacggtttgatttcgatgaaacttggtataatt
+766593/1
@@<DDFFFGF;FHBGGHBGEGHFIAGHIICHEBHIIIIICGHIGGHCGII
@3509067/1
cgtttatcttcaagcacaaattgctcagggtctgtggcgaagttttgttc
+3509067/1
@BBFFFFFHHHHHJJJJJJJJJJJJJJJJJGHIJIJJJJJJJFHJJJJJJ
@1472962/1
tccggtactaacgatcaaatcgatcatgggtccataatcattcctggaat
+1472962/1
CCCFFDDFHHHHHJJJGHHHHIIJJJJJJJFHIJJJJJJJJJJJJJJJJJ
@6253209/1
gtggtgcacgcgcttgggcagagggaatctgattgtgctgttgtggaact
+6253209/1
@@@FDDDBBB@ADHIDAGICGGGHI<DGGHF?G>F/?F<<BCC;FEGI@D
@6927435/1
gtggtgcacgcgcttgggcagagggaatctgattgtgctg
+6927435/1
;?;D4A4BDFFFFAFABGEDGEGDD@GFIIIBGFCFFF<F
@2836415/1
ccacaatctggtctggagagaagatcctcatcttgtatagaggaggcttg
+2836415/1
?@@BDFADHGHBFHHG:EACF@EGD?EFE?BGCGCHGGBGGHI?GHIIIB
@6928305/1
tgctgggcctcttgtatgcgaaggtgttgaggcgcttgtggtggtgcacg
+6928305/1
CC@FFFFFHHGHGJDHIIJJGIII?EEGIIJIGJIIIIGHIIIIHIGIJG
@6928629/1
gtaagatactgcaaacatgccagttataaagcatagcccgaagtgctatt
+6928629/1
@@@FDDFFDHGHHJIHIIIGIIIHHHIJJJCEGGIIIIJHIGJGGHGIJI
@1474723/1
cttcgggcttcaacagcttgttagcttgccattgacctttcctaggagtg
+1474723/1
CCCFFFFFHGHHHGIJIJJJJIJJIJJJJGIJIIIJJJJJIJJIJJJJFG
@2143932/1
gggttttttaaactcatgttttcatggtaccaagttatgaatttttcaaa
+2143932/1
???D?BDADD>B:C?EED3:C@>>EEC919<E<?1?:<BD?DEEEE@<<?
@2144318/1
ctgagcgagactcataacgcagccagatgccaaagttcttgatcttcact
+2144318/1
C@CFFFFFHFHFFGGIIIGEGHGHJJGHIIIIAHIIJJGEGHIIIIHCHI
@2838732/1
gggacttagccacaatctggtctggagagaagatcctcatcttgtat
+2838732/1
CCCFFFFFHHHHHJJJJJJJHIJJJJJJJHJJJJJJJJJJJJJJIII
@2144787/1
ggggggaggggggagggtcattcaatgtctccttccgtcttgggtgaggc
+2144787/1
CCCFFD?BDDDDDDDDD?CDDEEEEEDDEEDDDDDDDDDDDDDDBDDDDD
@1476568/1
tgattgtgctgttgtggaactgcttcacctgtggccggcggcacgcagac
+1476568/1
@CCFFFDFHHHGHJJJIJIJJIJJJJJJJJJIJJJJJJJJJHHFFCDDDD
@1476794/1
gttggtcttggttgaacggaactccaatcctttactcgaatagtcttttc
+1476794/1
@@@DDBD?D4CAC1AE?@FAFHE<E@;CEEHICEGGHGFGGGBBFGGHII
@1476921/1
cggcacctccgacactgaggtcacggtactcgcggtacatgttgtgtaca
+1476921/1
CCCFFFFFHGFAHGIIJIDHFHJJJFFGHJGGGJJAHIGEG@GHEIHGGH
@1476944/1
gccagatgccaaagttcttgatcttcactgggctcttctctgggatttcc
+1476944/1
CCCFFFFFHHHHHJGIJJJJJJJJIJJJJJJJJJJJJJJJJJJJIJJJJJ
@2840154/1
ggtgctgggcctcttgtatgcgaaggtgttgaggcgcttgtggtggtgca
+2840154/1
BCBFFFFFHHHHHJJJIJJJJIIIIJEGGHJJJJJJJJJJGIJIJJHIIH
@2840240/1
ggcgaagttttgttcacgttctttgcttgaacacactgtgtcgccattcc
+2840240/1
@C@FFFFFHHHHHJJJJJIJJJJJJJJJJIIJJJJJJIIIHJJJJJJJJJ
@1477339/1
gtctgtacattgaaaataaaaataaaaaaatagcaggggttattgttatg
+1477339/1
CCCFFFFFHHHHHJJJJJJJJJJJJJJJJJJJJJJJJJJGHJJJJJJJJJ
@2840562/1
gtcctaacgaaacagcgcaaatgagaaagctatctatttcaaataaaggc
+2840562/1
CCCFFFFFHHHGHIIJIIJJJJJJJIJJJJJJJJJJJIJJJJJJJIJJIB
@2145972/1
gtggaactgcttcacctgtggccggcggcacgcagacgccttgatgacct
+2145972/1
@@BFFFFFHHGHHJJJJJJJIJIIJJIJIJJIJHHFFFDDDDDCDDECDD
@2146225/1
catcattttccattggctgggtcttacagattggtggaaaccaaaccaaa
+2146225/1
@CCFFFFFHGHHHIGIIJJJJEHIJJJJIJJIJIGDHHDGIIJGIJGIGC
@6928896/1
ggatggagtgagcacgggctcagtgcctggctcccatgtcacggtagcac
+6928896/1
CCCFDDEDHHHBFHHHGD:FDEHIDHGIGCHIIGIGIIFHIIGG<CBFGH
@6929142/1
agaggaagtaggtgctgggcctcttgtatgcgaaggtgttgaggcgcttg
+6929142/1
CCCFFDDDHHH>DGDHIHIIJJGJJIHIGEGHDDGG:BGGE@FGHGIHGI
@6929223/1
gcggcggccgcattcggtttcacagaaaccgaattaatacggccaaac
+6929223/1
@@@DDDD?FDF:FF9FF;@FF=CAEEEEEC>9BB@>@@>A2;??@B@9
@2841855/1
gatggagtgagcacgggctctgtgcctggctcccatgtcacggtagcact
+2841855/1
CCCFFFFDFHHHHJJJJJJJJJJJJJJIJJJJJJJJJIIJJJJFHIIJJI
@1478926/1
cgcaagaagtaccagaaacgggacttagccacaatctggtctggagagaa
+1478926/1
@C@FDDDDHACBFEBFFEBFHAEFGDHBFE?CG?DFFGG?FGIIBF;DFG
@2842502/1
gcttcgtacaataataattaataatatgtacctacattaacatattatat
+2842502/1
CCCFFFDFHHHHHIJGIJJJJJJJJJJJIJJJJIIIJJJJJJJJJJJJJJ
@4203697/1
aataaaattagaggaagtaggtgctgggcctcttgtatgcgaaggtgttg
+4203697/1
@<@DDDFFHHDADG;BHHHIIFHCHGBFEHIIIIIBGHIGGE@FFBDDFF
@2146552/1
ggtacttatatactgaactcataacatcatgaaattaatgataatttaaa
+2146552/1
@CBFFFFFHHHHHJIJJJJJJJJJJJJJJJJJJJJJJJJJJJJJJJJJJJ
@6253798/1
gccagcacccccagcagcaccaggagcggttgctccggtggcggggg
+6253798/1
@@@DFFDDDHHFFIIIBHIIIIDGF@HIIFF@?FHIGHA@HHHEDD8
@4874894/1
gacaaattttcaaattaaagacgtgtagacaggacaacgtctgtcgggtc
+4874894/1
@@BFFFFFHGHHHJJJJJJJIJJJIHIJIIJJJIJJJJGHIIJIJJJJGI
@5569438/1
gggaatctgattgtgctgttgtggaactgcttcacctgtggccggcggca
+5569438/1
BCCDFFFFHHHHHIJJJJJJJIJJJJJJJJJJJJJJJJJJJJJJJJJHFC
@4204955/1
gcaagaagtaccagaaacgggacttagccacaatctggtctggagagaag
+4204955/1
@@<DDFDDFFABFGGDGHIIIGIIEEHEGIGIGIIIIGDCDGH<FH=FF@
@75801/1
cctctatactttgcattaaaataatgcccattttcacaggcaagggatcc
+75801/1
CCCFFFFFHHHHHJJJJJJJJJJJJJJJJJJJJJGJJJJJJJJJJJJJJJ
@4875961/1
ctgaacgaaaagggtacaataattaataattatgtcgcaataccgtagcc
+4875961/1
@CCDFDFADHFFHGHIGIEIHGIIIIJHIIJJIJIGEHGHIGHGIHBGGG
@76217/1
ggagtgagcacgggctctgtgcctggctcccatgtcacggtagcactgag
+76217/1
BCCFDEFFGHHHHIIIHIIIIIJJIJIIIJJIJJJJIJIJHHIJJIJJIJ
@3511188/1
ctcatcttgtatagaggaggcttgggctcgctctccgaagggagcttgcg
+3511188/1
CCCFFFFFHHFHHJIIIGGHIJJGIJJIIIDBBFHIIABGBE2AHII>=A
@3511266/1
ccgtttttaaactattttttcaatgccctaa
+3511266/1
CCCFFFFFHHHHHJJJJJJJJJJJJJJJJJJ
@3511569/1
cctcgacgagcaagtagttcttgaagcacagacacaggtgtcttcaacgg
+3511569/1
CCCFFFFFHHHHHJJJJJJJIJIJJJJIIJJJJJJJJJHIIIJJJJJIII
@4876572/1
tattgttatgtcgatgtcgaacctaaaaatgtaattaactttttttttgt
+4876572/1
CCCFFFFFHHHHHJJJJJJJJJJJJJJJJJJGIJJJJIIJJJJJJJJJJI
@4876619/1
ctggatggagtgagcacgggctctgtgcctggctcccatgtcacggtagc
+4876619/1
CCCFFFFFHHHHHJJJJJJJJJJJJJJJJJJJJJJJJJJJJJJJJJFHJJ
@4876679/1
gcgatgttttacaagggcaggttgaactcacaccattcaatttaaaagaa
+4876679/1
@CCFFFBDHHHHGIGGIIJIJFHHHIJJJIJJJJJJGJGJJJJIGIIIGI
@76896/1
gctctgtgcctggctcccatgtcacggtagcactgagtgacggcacctcc
+76896/1
CCCFFFFFHHHHBHIIIJIJJJIJJJJFGIJJJJJJJFGIIIIJIIJIGI
@3511880/1
cacaaatattacatacattccgacgtaccataactcgtgtttaccctgca
+3511880/1
@@CFFFFFGDFDHHGGIIJJGIIIIFFGIFGIIJJIJIGDFFDGGHIIHC
@77106/1
gatgcgcgggtcctcgatacccacgtag
+77106/1
?@@DB88D:F?F?CFG?G@D?B9?F==F
@4205357/1
gctgggcctcttgtatgcgaaggtgttgaggcgcttgtggtggtgcacgc
+4205357/1
CCCFFFFFHHGFHFHIJJJHHII?EGIIIJJIIIGIJFHIBFH@DGHIJG
@4205578/1
caccagtggtcttcttgaacttcttcaattgacgcaagaagtaccagaaa
+4205578/1
CCCFFFFFHHHHHJJJJJJJJJJJJJJJJJJJJJJJJJJJJGHJJJJJIJ
@6931002/1
tgaggcgcttgtggtggtgcacgcgcttgggcagagggaatctgattgtg
+6931002/1
CCCFFFFFHHHHHJGHJCGGIIJIHIGIJJJJGIIJJJGHHHHHFFFFFF
@4205935/1
cgtttttcatgttagaggcactgataatggtttattgttaaacatttttg
+4205935/1
@BBFFFFFHHHHHJJIJJJJJJJJJFHHHIFHIJJJJJJIJJJJJJJJJI
@767370/1
gaagtaggtgctgggcctcttgtatgcgaaggtgttgaggcgcttgtggt
+767370/1
CCCFFFFFHHHHHJJIJJJJJJHIJJJJIJJJ?DGHJJJJJJJIJJGIIE
@1480136/1
gtgctgggcctcttgtatgcgaaggtgttgaggcgcttgtggtggtgcac
+1480136/1
@CCFFFFDHHHHHJIIIIGEHIJJI?C?DFAGHGGGGG@FHGHEGGEGHI
@767641/1
gcactgagtgacggcacctccgacactgaggtcacggtactcgcggtaca
+767641/1
@@CFDFFFHHHHHIGIJIJGHHIEHGIGGI?GHIIJJDFBGGGIGHEBDD
@1480305/1
cacggtagcactgagtgacggcacctccgacactgaggtcacggtactcg
+1480305/1
CCCFFDDFGHHHHJJGHIJJJJJJJJJJJJGHIIJJJJHIJJJICHIJJE
@6931914/1
gtggtgcacgcgcttgggcagagggaatctgattgtgctgttgtggaact
+6931914/1
@CCFBDFFFFHGGIIBDHIJJEGDB:GHG@DBFHHGHGGEBFCHH?;FCD
@6932262/1
cagccagatgccaaagttcttgatcttcactgggctcttctctgggattt
+6932262/1
CCCFFFFFHHHHHJIJGHJJJJJJJJJJJJJJJJJIJJJJJJJJJJEIJJ
@768593/1
gcatgttttcacttgttcgtcgtcgaaatcaacttcagtgtatcggttgg
+768593/1
CCCFFEFFHHHHHJJHIJJJJJIJJJJJJJJJJJJJIHIJIJJJGGIDGG
@7622384/1
gtgctgggcctcttgtatgcgaaggtgttgaggcgcttgtggtggtgcac
+7622384/1
CCCFFFFFHHHHHJJJJJJJJJJJJCGHHJJJJIIJJJJHIJHIJHIJJJ
@4207696/1
gtttttaatttgtgctccaaattgtatctgacgacgcattgaatctgaat
+4207696/1
CBCFFFFFHHHHHJJJJJJJJJJJJJJJJJJJJJJJJJJJJJJJJJJJJJ
@1481731/1
gggcacagttcctcgacgagcaagtagttcttgaagcacagacacaggtg
+1481731/1
@C@FFFFBDFDHHIIIIGIIBGBCDGHGHGHHGIF@BFGGGG9FGHGIHI
@4208148/1
gggacagctatcttcataaaagctaaacaacatttataaaattagactat
+4208148/1
CC@FFFFDHDHHHIGIIGGIDEAHHHGIIIGGIHIFHIIDHHIIGGGGHF
@7623000/1
gcatggtaagaaggtggcggccagaatctagacatgcacagctcttgcag
+7623000/1
C@CFFFBDHFHHFGAEGHGGHGIIJIJJJJJJJJJIGIIJJJIJIJGDGA
@1482299/1
attttccattggctgggtcttacagattggtggaaaccaaaccaaacttc
+1482299/1
CCCFFFFFHHHHHJJJIFGIJIJJIJIJJJEHIIJIJJJJJJJIJIHGII
@4208435/1
gcctggctcccatgtcacggtagcactgagtgacggcacctccgacactg
+4208435/1
CCCFFFFFHHHGHJJJJJJJHJJJJJJJJJGHIJJJJJJJJJJJJJJJJJ
@2842861/1
gcgatgttttacaagggcaggttgaactcacaccattcaatttaaaagaa
+2842861/1
CCCFFFDFHHHHGJJJJJJJJHIIJGGHIIJJJJJJJJJJJJJJJJJJJJ
@770357/1
ctaatgactatatttgtccagaacacgtattaattctgttttcacgttgt
+770357/1
CCCFFFFFHHHHHJJIJJJIIJJJJJJHJJJJJJJJJJHIJJJIJIHIJJ
@77390/1
ccttgttgttaagaggtgttacctgcaacttggccaggttagggccaaca
+77390/1
@@@DBDDDHHFHFEGH<C:FBE<FDGIGIIGECCGIIEFGGDCGEEHIIE
@2843009/1
gtccgtttttaaacaattttttcaatgccctaagtgagtatacatctatt
+2843009/1
C@@FFFFFHGHHHHGHIIJI@HJJJGHGIIJEHICDEHBGHIDIJJJJJJ
@1483082/1
ctgagtgacggcacctccgacactgaggtcacggtactcgcggtacatgt
+1483082/1
CCCFFFFFHHHHHJJJJJJJJJJJJJJJHIJJJJFHIJJJJJHHHFFFFF
@2148328/1
gggaagtggtgataaagataagtataggctcaaaacctaacgacatcaat
+2148328/1
CCCFFFFFHDHHHJJJJJJJIJFJJJJJJJJJJJJJJJIJJJJJJJJJJJ
@7624173/1
gggggatctgagaatggtttagattcacaattttgtccgctggacaatgt
+7624173/1
CCCFFFFFHHHHHJJJJHIIIJIJJJJJJJJJJJJJJJJJJJJIJJJJJI
@7624214/1
cagagggaatctgattgtgctgttgtggaactgcttcacctgtggccggc
+7624214/1
@@@DDDA@DFDHDDEHFFHCEFHGECDEGHIIIIIIIFCHFGHGGIIA@B
@2843843/1
cacttgacatcataatacgatactgattccacattaataatagggatgat
+2843843/1
CCCFFFFFHHHHHJJJJJJJJIJJJJJJJIJJJJJJIJJIJJIJJIJIIG
@4877378/1
gtttgtctgtttgtctgtttgtctgtttgtctgttcgtctgtgcgcgcta
+4877378/1
@@@FDDDFGBHHFJJJJFIJFAEGGIHFHHGHIHHJJIJJIHFHGIJJJI
@4877394/1
agtgcctgcggggatatttccagactttcccgactgctcctttttgtcag
+4877394/1
B@=DFFFFHHHHHJJIJJJJJIJIJJJJJJJJIIJGIJJJJHHHHFEFFF
@6256617/1
ctgggtcttacagattggtggaaaccaaaccaaacttctctgccaccacc
+6256617/1
CCCFFEFFHHHHHJJJJJIIJJJJJJJJIJJJJJJJJJJJJJJJJJJJJJ
@3512785/1
ctgatagagacgatttcaccagtggtcttcttgaacttcttcaattgacg
+3512785/1
CCCDFFFFHHHGHJJIIEHJJJFHJJGHHIIJGJIJIJJIJJEGGIGGHI
@6256871/1
gggttattgttatgtcgatgtcgaacccaaaaatgtaattaacttttttt
+6256871/1
@@@DDBFFHHGHHIGIIGIIIJJJJJJIIGFBFGHBDAFFGCBGIGGIII
@3513019/1
tgttgaggcgcttgtggtggtgcacgcgcttcggcagagggaatctgatt
+3513019/1
@@@DDBEFFHGFGBHIGGHIHIJIIGJJIID7@@FAAAEHD?BCEEECEE
@6257373/1
gccgtttctgagattagcgcgcacagacgaacagacaaacagacaaacag
+6257373/1
@@CFDDFFH?HDHJJJJIIJHGIJEGIJJGIJJIIDGIJIJIEHIGHHGF
@3513894/1
ctttatttcttctttaataggacaagcgattggcattacgattgtgacaa
+3513894/1
@CCFFFFFHHHHHJJJJJJJJIJJJJJJJJJJJJJJJJJJHJJJHIJJJJ
@6257935/1
cttgaccattttagatatttgttgttcattcaactgtcttgttaatgcct
+6257935/1
CCCFFFFFHHHHHJJJIIIIJHIIJJJGIJIJJJJJIIJIIGHICIJGHJ
@6258023/1
aaccactccatactttgtttcatttaaatttacgggctatgccatttatc
+6258023/1
CCCFFFFFHHHHHJJJJJJJJJJJJJJIJJJJJJJJJJIJJJJJJJJJJI
@5571940/1
ggcctgttttggtagcggcggcgcgg
+5571940/1
C@@FFDBDDHDD?GD>CEAAF@G<4>
@80502/1
gtggtcttcttgaacttcttcaattgacgcaagaagtaccagaaacggga
+80502/1
C@@FFADFDHHHGIDHIIIJJGHIHIIJJIIJJEHG?DCFHGBIEHIJIH
@3514276/1
gcctcttgtatgcgaaggtgttgaggcgcttgtggtggtgcacgcgcttg
+3514276/1
CCCFFFFFHHHHHJJJJJCGHHIHIJGJJJJIJJJGIIHIIJJJJJHFFD
@4879164/1
ccatgtaccacgcctgggatgccacccggcaccactcccgggtgaggatg
+4879164/1
CCCFFEDDFFHHHJIJIJIHGIIJJJJJIIIJJFI;DHIIFIHIIIFEEH
@4879420/1
ctcatgtaaatcaaaatccgtcaatgtgtgccccacagacaattttctag
+4879420/1
C@CFFFDDHDHAHIGGIGIGHGIGH@HIHDEDEHGHGGIGIII>DHGDHG
@80827/1
gtgctgttgtggaactgcttcacctgtggccggcggcacgcagacgcctt
+80827/1
@B@FFFFFHHHGHJJJIJJGIJJIJIHJJJJJJIGIJGHFFDDDDDDDDD
@6933129/1
tcataataaggaccaaagatgtataataaagaatcta
+6933129/1
?@@DD?DB<D>DF=:AEFF9EAFFFFH@EHG<FADBC
@6933303/1
ctacacttcttgacatagtactcttccctcgtgttcttcaatgggttcac
+6933303/1
CCCFFFFFHHGHHJJJJJIHJJJJJJJIIJJGHHGGJJJIJDIJIGHHII
@6933525/1
gtccaggcactatattgcagacctccagtggtaggtatgtatgtttatgc
+6933525/1
@@@FFBDAAHDB>FAFEBCGBBGHHIII<EG9CB=FA9?DFEGGGGGEAC
@6933589/1
ggtgtacatcatggaaggaagatgcctcatcacaacatctaaagcta
+6933589/1
;@@DDDDFHHGHHGHGGBHIIH@H<GGGGIHIGHEGIIIIGIIIIII
@6933610/1
ctgtgatctgtttcttggcatctatagatgtcggtggcgcacagggcacg
+6933610/1
@@@FDDDEHBCFHIIH@G@FHEHHGIIGIIHHEIFEGEHHEGHHIIIIGI
@4880419/1
accacagttccagtctcaggcacattgccattagtagactgatcagccgg
+4880419/1
CCCFFFDBFFFFHBFHIIHIIIIIIIIIIIIIGIFGCGHIAHIIIGIIII
@2846462/1
ggtacaaagcaaaggtcgggcagttcgtcaacaagacattactagctgag
+2846462/1
BC@FFFFFHHHHHJJHHIJJJJJJJJJJJJJJJJIJJJJJJJJIJJJJJI
@4881074/1
gtaaaattaaaatgaaaaatctaataaaaaataaatgtattgaagtttta
+4881074/1
CCCFFFFFHGHGHJJJJIJJJJJJJJJIJJJJJJIIJIJJJIJJJIIJJJ
@2846832/1
ctgggcctcttgtatgcgaaggtgttgaggcgcttgtggtggtgcacgcg
+2846832/1
CCCFFDDFHHHHHIJJJJJJJJAFGHJJJJIJJIJJIIJJJJGHIJJJHG
@2846897/1
caataatttagatcattacaaaatatgaatctacttatttaaattcacta
+2846897/1
CCCFFF?DHBHHHIICIIIIHHIIIIIIIGHIIIIHIIIIFIIIIIIIII
@4881325/1
cttgctagtaagtcctgagccatagcaaacagccactggcaatgtggata
+4881325/1
@@@DDDFDDHHHFFHIECFGHGHGGEGDHIGJJJIJIJJHIIJIGGHGIJ
@4881549/1
cttgacatagtactcttccctcgtgttcttcaatgggttcacgttaaaac
+4881549/1
@CCFFFFFHHDDHHGHGIIEIEFHGFHIGIJJGBACEGHIJJJEHIJJHE
@772126/1
gtggtagtacccttcaggtgaagagaaaaatgaacgtcccacaggggtgt
+772126/1
@=BDDDDFHHGHHJJIIIFGGIIJIIJJIIJGIJGJIJIGIGIICGH7@<
@4881753/1
gggacttagccacaatctggtctggggaaaagatcctcatcttgtat
+4881753/1
CCCFFFFFHHHHHJJJJJJJHIJJJJJJJJJJJJJJJJJIJJJJJJJ
@4881772/1
ggggccgtcagaacctgatagaaacggttggcgttaggtatatacaagaa
+4881772/1
@@?DDAD0@AD<DBACF?CH<E<?FFF88@GFEIIFIFIBFDFFFFFIIF
@7626720/1
gcaaagagttgtcgatatgtggatgtagctgccattatgtagactgttgt
+7626720/1
@@CBDEBDHFFDFGAECGF<CEHGGCHHGIHIIIIIGHEIHIIIIIFHEH
@7626865/1
tgtgtacacctgagcgagactcataacgcagccagatgccaaagttcttg
+7626865/1
B@@DFFDFHHHHGJJJIJIHIJJJJJJIJJJJJIIGIIJJIIIGIGHIII
@2848208/1
gccagatgccaaagttcttgatcttcactgggctcttctctgggatttcc
+2848208/1
CCCFFFFFHHHHHJHIJJJJIJJJJJJJJJJJJJJJJJJJJJJJGIJJJJ
@4882543/1
ggtgcacgcgcttgggcagagggaatctgattgtgctgttgtggaactgc
+4882543/1
BCCFFFFFHHHHHJJJJJJGIJJGGIJJJJJJJIJJJJJJJJJJJJJJJI
@773052/1
cacagttccagtctcaggcacattgccattagtagactgatcagccggag
+773052/1
CCCFFFFFHHHHHJJJJJJJJJJJJJJJJJJJIJJJJJJJJJJJJJJJIJ
@2848624/1
ggaactgcttcacctgtggccggcggcacgcagacgccttgatgacctcc
+2848624/1
CCCFFFFDHHHGHJJFIGGJJJFIGIIIIJJJHHFFFDEDDCDDEDDDDD
@773403/1
attgaaagtgcgggggtgacatcggacttaatacaaggaaactgttt
+773403/1
@@@DA?;AADFFAHGBHG;=CECEB;?BDCCCAA@CC;A>>>@@CCC
@4883150/1
cacaatctggtctggagagaagatcctcatcttgtatagaggaggcttgg
+4883150/1
@@@DFFFFDFCFHIGEFFFFHIIIEGGGIIIIIIIGHGIIIIGHEHIIF;
@7628128/1
gtaggtgctgggcctcttgtatgcgaaggtgttgaggcgcttgtggtggt
+7628128/1
@@@DDADDHHHHHHIJJIJIJJJGIGFHE?DFHIGIJIDIEGIHIJGHGB
@4883525/1
ctgggcctcttgtatgcgaaggtgttgaggcgcttgtggtggtgcacgcg
+4883525/1
@@@<DAADFDFHFHIB>@A@C6<CGGE4?B1DGHFHIIIGG<F<;C@GAB
@4883541/1
ccttgatatatttgcggtcgccgagcggttcctgttcctgcagcgggtgt
+4883541/1
CCCFFFFFHHHHHJJJJGIJJJJJJJJJGIIJJJJJJJJJJJJJHFF?B?
@2849757/1
ctgggctgcagatgactgtgcatccttgctagtaagtcctgagccatagc
+2849757/1
CCCFFFFFHHHHHJJJJJIJJJJJJJJJJJJJIJJJJJJIIJJIJJJJJG
@4208820/1
gggctctgtgcctggctcccatgtcacggtagcactgagtgacg
+4208820/1
=1;BDD>DC8DFA@3:E?AE:C@FD@FGFEBFFC>FF@<9B9??
@1484416/1
gccagatgccaaagttcttgatcttcactgggctcttctctgggatttcc
+1484416/1
@@CFFFFFHHHGHJHIIJJJIJJJJJJJJIIJJJJJJJJIJIIJGIIJJJ
@6258999/1
gcgcttgggcagagggaatctgattgtgctgttgtggaactgcttcacct
+6258999/1
CCCFFFFFHHHHHJJIBHIJIJJJJJFGGJIHIJJIIGIJJIJJJIGIJJ
@1484609/1
ggaatctaattgtgctgttgtggaactgcttcacctgtggccggcggcac
+1484609/1
CCCFFFFFHHHHHJJJJIJJJJJJJJJJJJJJJIJJIJJJJIJIJJJFFD
@6259066/1
ctccaataagaatgaggggtcattgaacttatagttcaaaatcgtttcca
+6259066/1
@@@DDDEFFFHFHIFHIIGC@GHGIHGJJIGGIJIIGIJJHEGHBBGHHI
@4209427/1
gagagaagatcctcatcttgtatagaggaggcttgggctcgctctccgaa
+4209427/1
C@CFFFFFGHGHGIJJGGJIIJJIJJJJJJJIIIBFGEEI><@FEBHGFG
@2150707/1
ctgtcttagtgttacgttgtggactctagttttctcttttaatattataa
+2150707/1
<;?4ADDDFAFFFIEFFGB<:1<EGEHHFIEFFEEGGIIIEDFFFF4BG<
@6259798/1
caaggggatctgagaatggattacattcacaattttgtccgctggacaat
+6259798/1
CCCFFFFFHHHHHJJJJJJJJJJJJIJJJJJJJJJJJIJJJJJJJIJJJJ
@4210019/1
ctgatcagccggagcagctccggtaagtttgtcgagtagagccttagctg
+4210019/1
CCCFFFFFHHHHFIJJJJJJJJJGHJIHIJJIJJIJGIIJJJJJJJJJJI
@6935361/1
acagaatagtcgcgtgtgatgccgcttttgcaccacaataaacgtgattc
+6935361/1
@@@DDDDDHHDADGCFFGH<CGEHDAGHGIIGIHIIEHCIIIII=FGHII
@3516024/1
gctgcagatgactgtgcatccttgctagtaa
+3516024/1
CCCFFFFFHHHHHJHIJJJJJJJJJJJJJJJ
@2150911/1
gccggttcctccacatacaagatagtgtactcgatattgaatcttattac
+2150911/1
@@@DDDDDBDBFFGGEHGHAGGG@FHHC@FGGHDF?FGHEGHDHGGIHFG
@6260193/1
gcacttggttcgtcttttgaagattcagatattgatag
+6260193/1
<@?DD?BAADCFBAFE:AFC:CCHHF9C?@<CC9??4?
@6260385/1
ataaaattggactgtttttaatatttaaataaccgctttttactacatgc
+6260385/1
CCCFFFFFHHHHHJHIJJJJJJJJJJJIJJIJJJJJJJJJJJJJJJJJJI
@6935769/1
cattcgatatcttctgtagctgctgtgtgaagttcttcaaagcgtcttct
+6935769/1
@@@DDFFFDHHGHJIFFGDGEHGGGHIFBHDHHHHIJJJFIIIIDDGIIJ
@1486295/1
gtttattttgtttttctctgtgatctgtttcttggcatctatagatgtcg
+1486295/1
<=@DFFFFHGCFHIIIIGEFCHIIGEEIIIIGHFGIEHFHGFAB<DDBFB
@774385/1
ggtacatgttgtgtacacctgagcgagactcataacgcagccagatgcca
+774385/1
@C@FFFFFHFHHHHIJIJJJJJJJJIIIJJJJJIJJJJJJJJJJIJJJJJ
@6936250/1
gttttttcataccgtcattatccctattgaaaacaactctacacatacat
+6936250/1
CBCFFFFFHHHHHJJJJJJJJJJJJJJJJJJJJJJJJJJJJJJJJJJJIJ
@774553/1
attctatgcaaagtatagcttgtatttgttatgtaaccactccatacttt
+774553/1
CCCFFFFFHHHHHHIJJJJJJJHIJJJJJJJJJIJIJJJJJJJJJJJJJJ
@1486777/1
gtgctgggcctcttgtatgcgaaggtgttgaggcgcttgtggtggtgcac
+1486777/1
CCCFFFFFHHHHHJJHGIJJJJJIJ?FGHIIJJDIIJJJJJJIJJEGGIJ
@4211731/1
cagattgtttgagatgtttgtgaaactgcgacaccttgtggctgtgactt
+4211731/1
@@@DFFFFHHHFHGIIHIJJHHGJJIJJJJJIIJJJIJJJJJIJGHFGGI
@6261502/1
gccacaatctggtctggggaaaagatcctcatcttgtatagaggaggctt
+6261502/1
@@@FFFDDHHHHCGGGGIGJIIJGGIJGHJHGGGFGDFHIIIJIGGEGGG
@6261728/1
gttaaaataaatatttcaaataaagatcgctgagtaaaacaatccgaatc
+6261728/1
CCCFFFFFHHHHHJJJJJJJJJJJIJJJJJJJJJFGIGFGIGJIJIJJJI
@6936872/1
cgttaggtatatacaagaacaaaccagaaaataggcggagtcctatctca
+6936872/1
CCCFFFFAFHHHHJJJJJJJJIIJJJJJJGIJJJJIJJIJCFHJIJJJJJ
@81373/1
cactgagtgacggcacctccgacactgaggtcacggtactcgcggtacat
+81373/1
???DD>DA2=CCDAE?CBEE<@1?DDDDBB?BD>D0?@ACED@A<:?@D;
@3518097/1
cttctacttctgcttctggcacatccggagaagttggctcctcaacagac
+3518097/1
CCCFFFFFHHHHHJJJJJJJJJJJJJJJHIJJJHIJJJJJJJJJJJJJJJ
@7628904/1
gtgcacgcgcttgggcagagggaatctgattgtgctgttgtggaactgct
+7628904/1
@=:BDDDAAFFFBF=FFBAFGEF?;B?F49BD00BFFFFFFF=DEFCFIE
@6262499/1
agggaatctgattgtgctgttgtggaactgcttcacctgtggccggcggc
+6262499/1
@@CDFFFEHHHHHIIHIIIIJJHHIGIJJJJJJJJJJJJIIIJJJIIJGF
@6937428/1
gtcttagtgttacgttgtggactctagttttctcttttaatattataaat
+6937428/1
@@@FFDBADFHHGIGIHIGIIGHCHHGEHHHGEHGIIIEHIIIGIIIIII
@6937437/1
tacgaagcattgtctgtttataaaataattaacaactaatgttttccaaa
+6937437/1
CCCFFFFFHHHHHIJJIJJIJIJJJJJJJJJJJJJJJJJJJIIJJIJJJI
@7629236/1
ccagcattcgtgtcccccgctggagcttg
+7629236/1
@@<DDDDBC?D=:EC:C<E<EBD>G@:?B
@6937781/1
catcaaatgcgcagctagagctgtcgcttcgttttgatgaagcaacaact
+6937781/1
@@@DDDDAFBFHDEGHIIIDCHGA?ECEGFE?FA;GGIEGIG>3BGIIII
@5573920/1
cgcttagtagactgcttacttggacctgatccagtttatcttgggg
+5573920/1
@?@DDD;222C?<AE@GI<<<AF<AA;AAF?<:C:1:11?:??3?@
@7629851/1
cgtgccttgaattccttgatgactgcatagatagaaatcgaactcggtcg
+7629851/1
@B?DFFFFHHHGHJJJIJJJJIIIJJIJJJIIIGIIJGEIIGIIJIJHIJ
@82715/1
ctcctgtgacggcatagccgcagcctccgattgagtttgtgatggtgcct
+82715/1
CCCFFFFFHHHHHJJJJJJJJJJJJJJJJHIJJHIIIJJIIHJJJHHIJJ
@7629999/1
ctggagagaagatcctcatcttgtatagaggaggcttgggctcgctctcc
+7629999/1
@@@DDDDDDHFHH@GEFGB?CCA?HEHGAHG@GIHG??D?A?FAD;8.=@
@5574670/1
gttgatgtcgcaagatagtgagacattcactttttagtcataatcttcag
+5574670/1
@CCFFFEDFHHHHJJJJJHHHIHIIIJJJJJJJJJJJJJJJJJJJJJJJJ
@5575000/1
gccgcatagggtgatcgacgactgcgtggtgacattcgtcgaatattaag
+5575000/1
CCCFFFFFHHHCFHJJJJJJJJJJJJHIJFHIJJJJJJIJJIJJJJJJHH
@1488376/1
cgattccattgctgataataatgtggcccgtgcttttatacaatgcgtta
+1488376/1
@@@FDDFFHHFFHIGGBHJJIGGGIEGHGEE@EHGIJJJIJIGIHG@GEH
@7630970/1
ggcctcttgtatgcgaaggtgttgaggcgcttgtggtggtgcacgcgctt
+7630970/1
BC?DFFFFHHHHHJJIJJJFGIIJIJJJJJJJJIJJIJJFHIIJJJHHFD
@7630977/1
cagcatacataataaaattagaggaagtaggtgctgggcctcttgtatgc
+7630977/1
CCCFFFFFGHHHHJJJJJJJJJJJJJJHIJJHIJJJJJJJJJJJJJJJJI
@7631129/1
ctgtgatctgtttcttggcatctatagatgtcggtggcgcacagggcacg
+7631129/1
CCCFFFFFHHHHHJJJJJJJJJJJJJJJJJIJJJFHIJJJJJJJJJJJJI
@84358/1
cctcttgtatgcgaaggtgttgaggcgctt
+84358/1
@@@DDDDACFDDFFEFEEFE8?C2C=D<G?
@7631462/1
agaaataattcatagcaaaaattaaagttagtctattatagtttcaaaaa
+7631462/1
CCCFFDDFHHHFHIGGIDICGIE?HGHGI@DHGGEGCGHEGHDDHI>HFG
@2850561/1
ggcagagggaatctgattgtgctgttgtggaactgcttcacctgtggccg
+2850561/1
@@@DDADDA@BADDDBEC9<?@BE<CDEGDFHIIIGGGGIIGEDFIGGIA
@2850749/1
cgggagtatccattatagctggattatattctttcaatatatttaacatc
+2850749/1
CCCFFFDEHHHHHJJJIJJJJIHJJJJIIJJJJJJJJJJJJJJJJIJJIJ
@85154/1
gtagtaagcgcacgaccatttttttctacatttcattatttttgatcaag
+85154/1
BB@FFFFFGHHHHIIIJJIIJIJIJJIJJJIJJJJJJJJJJJJJJJJJJJ
@85166/1
tcttgaacttcttcaattgacgcaagaagtaccagaaacgggacttagcc
+85166/1
CCCFFFFFHHHHHJJJJJJJJJJJJIJJJHIJJJJJJJJJJJJJJJJJII
@776694/1
ctcagatgcaatttcttgcaagaattgcacaaagttgaagtccttgttgt
+776694/1
BCCFFFDDHHHHHJJIJJIJJJJJIIJJJJJJJJCGIIJJDGHHIIHGIG
@1489762/1
gacgatttcaccagtggtcttcttgaacttcttcaattgacgcaagaagt
+1489762/1
CCCFFFFFHHHHHJHIIGIIIHIJIJJJJJJJJJJJIIJJJJJJJJIJJH
@2851119/1
caaggattttattgaataactagcttctgcccgcgactccgtccgcgcgg
+2851119/1
CCCFFDFFHHHHHJJJJJIJJJJJJJJJJJJJJJJJJJJJJHIJJJJHFD
@2153197/1
actgagtgacggcacctccgacactgaggtcacggtactcgcggtacatg
+2153197/1
@@@FFDDDDHHHHIEBGGIIIGGIIIGIIFHGGHGBDFHHGGIFEF<@DF
@1490034/1
ggttgtcctgcagagcttgccacatcttgtaagcagcctgacgcttagca
+1490034/1
CCBFFFFFHHHHHJJJJJJJJJJJJJJJJJJIJJJJJJJJJJJJJJJJJJ
@85628/1
gaggcgcttgtggtggtgcacgcgcttgggcagagggaatctgattgtgc
+85628/1
@@CFFDFFGDDHHFGB@EGIJGHIJIIIIIICHIJGIA@EEEFHHFF>DE
@4884374/1
gtcggatccaatgtaaaacattccaaaatcaacaactactaataaattaa
+4884374/1
@CCFFFFFGHHHGIGJJJJJIIJJJJJJJJJJJJJJIJIJIJJJJJJJJJ
@4884380/1
gcaagtagttcttgaagcacagacacaggtgtcttcaacggaagagattc
+4884380/1
CCCFFFFFHHHHHJJJJJJIJJJJJJJJJFHIJJJJJJJJJIJJJJIIIJ
@1490563/1
ctgcttcacctgtggccggcggcacgcagacgccttgatgacctccactt
+1490563/1
CCCFFFFFHGHFFIIIJJJJJJJJIJJJJHHHFFEDEEEEDDDDDDCDDD
@2153742/1
gggacttagccacaatctggtctggagagaagatcctcatcttgtat
+2153742/1
@@@BDFFFHFDHFEBEEHHGHHIHG<FBFEEHGGIEFBGHDGHIFCG
@2153892/1
gtggcgacctctccgactgacatgaacattggaaactcgcagagtgtggg
+2153892/1
C@@FFFFFHHHGBHGGIGIIIIIJJEBGHGIGAHGIJIIIGGBG=B=@@A
@2153997/1
tatgcgaaggtgttgaggcgcttgtggtggtgcacgcgcttgggcagagg
+2153997/1
CCCFFFFFHHFFDHIIJJJJJIJJHJJHIJ@FHIJJJJJHHHFFFFDDDD
@7633061/1
gccatttatcctcgcacgttggcagtaatagtacaagtgaaaagtcactt
+7633061/1
CCCFFFFFHHHHHJIJGIIIIJIIIEHHIIJIIJJIGDGGIIJJCHIJEI
@1491459/1
cacaagccttcaatttaaggacaata
+1491459/1
?<@D1BA?FBDF<CEBC@HIA;C?32
@2154430/1
ggcagagggaatctgattgtgctgttgtggaactgcttcacctgtggccg
+2154430/1
@CCFDFBDHFFFHII@HIDFHI>EHIGIHC@GEHIGGEHIGIIBFCAGFG
@4885582/1
ctgttgtggaactgcttcacctgtggccggcggcacgcagacgccttgat
+4885582/1
@@<BDDDDAHHHHIIIGIGHGCCE>EHGIGEDGE<EADBDCCB@BB:A:@
@1491762/1
atataacactttgacaggctgctgtgggatacggctgg
+1491762/1
@@@FFFDFDHHHFBFFHIIIEHFCAFGG=F9CFGGIEH
@1491904/1
ccagtcaacggatggccaaataggaaacactacgctttacacgcatgagg
+1491904/1
CCCFFFFFHHHHHJJJJJJJJJJJJJJJJJJJJJJJJJJJJJJJIJJJJJ
@4885956/1
gcgtgcacaccctggtggcgcggtgcatgtagatgggcatcccgctgatg
+4885956/1
CCCFFFFFHHHHHJJGHIJJJJJGHIJIJIIJJIJJJJJJJJJJJJJHGH
@2853492/1
gcctgggatgccacccggcaccactcccgggtgaggatgcactacatttc
+2853492/1
CCCFFFFFHHHHHJJJJJJJJJJJJJJJJJJFHIJIIJJJJJJJJJJJJG
@4886250/1
cgcaagaagtaccagaaacgggacttagccacaatctggtctggagagaa
+4886250/1
CCCFFFFFHFHHHJJJIJJJJJJJHJJJIJJJJJJJJJJHIJJJIJHIGH
@777138/1
ctgcgacaccttgtggctgtgacttgtagtcaaggtggagattttactat
+777138/1
CCCFFFFFHHHHHHHGIGH?C>E@FGCDFFHAADBBDC=FGHIGIIBEHI
@1492291/1
caccagtggtcttcttgaacttcttcaattgacgcaagaagtaccagaaa
+1492291/1
CCCFFFDFHHHHHJJJJJJJJJJJJJJJJJJJJJJJJJJJJIJJJJJJJJ
@777317/1
ctgggctgcagatgactgtgcatccttgctagtaagtcctgagccatagc
+777317/1
CCCFFFFFHHHHHJJJJJJIJJJJJJIJIJJJIGIJIIJJCGIJIJIJJJ
@4886600/1
gtgtgtttgcccaccttcatcgtcaactcgatcttttggtactccagttt
+4886600/1
@CCDDFFDHHHHHJGHGBHIEHIJJIEGG=GGGGIJIGI?BFGFFDFHHI
@2853993/1
gtcagttagctttttaatacatctctgtccaggcactatattgcagacct
+2853993/1
CCCFFFFFHHHHHJJJJJJJJJJJJJJJJJJJJJJJJJJJJJJJJJJJJJ
@4886662/1
ggctcgttgaacaccttaggacgaagtgatggcaccaggatagagttaat
+4886662/1
CCCFFFDFHHHHGJJJJJJJIIJIJJCGHIJIJJJJIIJFHIJIICGGII
@3518972/1
gtggggccgtcagaacctgatagaaacggttggcgttaggtatatacaag
+3518972/1
@@@FFFFDHAFHHEIJHIJIIIIJIIFIIFHIIJJHEHIIIGIIJGGIHG
@1492699/1
caccagtggtcttcttgaacttcttcaattgacgcaagaagtaccagaaa
+1492699/1
@CCFFFAA?DFHFG@HHBHIIIH@HHIEHIGEGHGFBGHIID@FBB@BHG
@1492872/1
ccgataccatacaccaaaatattttttacgatttttgtctgtctgtctgt
+1492872/1
BCCFFFFFHHHHHJJJJJJJIJJJJJJJJJIJJJJJJJJJJJJJJJJJJI
@2854394/1
gtggtcttcttgaacttcttcaattgacgcaagaagtaccagaaacggga
+2854394/1
CCCFFFFFHHHHHJJJJJJJJJJJJJJJJJJJJJJJHIJJJJJJJJJJJH
@4887030/1
cgatgttttacaagggcaggttgaactcacaccattcaatttaaaagaaa
+4887030/1
CCCFFFFFHHHHHJJIJJJJHIIJJJJJJJJJJJJJJJJJJJJJJJJJJI
@1493032/1
cgaagaaatttgaatctatttatcatctatgaaaaaatggaaaccctact
+1493032/1
@@@DDDBDAHHFHIIIIIGIHHICDHIIIIIIIIIIEHIGIGIIIIIIII
@6263534/1
gcctggccctcagcgacatgtaagagttcaatggggaagtaaatgcatct
+6263534/1
CCCFFFFFHHGDHIJJIIJIGIJJIIFIHGIJIJJJHIIHGHJJJJJJJJ
@3519774/1
gttgcatattatggcaacatacacatttggttctattcaagttatgtaag
+3519774/1
??@D=DD><FBBFGEIE;::CEFEDD@HB>FE4?CDF<:?<?CFBFD<B@
@4887616/1
ggcctctttcgcagccaacttctggcgctccttgaacgaaggtttcgcca
+4887616/1
CCCFFFFFGHHHHHIJJJJHIJGGIJJJIJJIIJJJJJIJJIBGGHIJJJ
@4212452/1
gcaatgtggatagctggacaaggcactggcaacgaccaatcatggacttt
+4212452/1
CCCFFFDFHHHHHJJJJHIJJJJJJJJJJJJJJJJJJJJJJJIJJJJJJJ
@778112/1
ctctgaaatggctggagtgattttgacgggtagctgatgtactaatgagt
+778112/1
CCCFFFFFHHHHHJJIJAFFHIIJJIIJJICGGGGGCHIIGIGHJJJJJD
@6938695/1
gccagatgccaaagttcttgatcttcactgggctcttctctgggatttcc
+6938695/1
@@@FBDFFHHHHBFCFBEHHIIIEIJJIGIIIGJHGGGIGJJJGIJIJII
@4888333/1
tggaactgcttcacctgtggccggcggcacgcagacgccttgatgacctc
+4888333/1
CCCFFFFFGHHGAGGHIFGGGHIFIJIIJJJJHHFFFDDEDDDDDEDDDD
@6264411/1
cactgtttacctaccacgttaagtacg
+6264411/1
@@@D=DDDAFDDFFD<AAACCF?3<9<
@6264811/1
aggtgctgggcctcttgtatgcgaaggtgttgaggcgcttgtggtggtgc
+6264811/1
@@@FFDFFHHFHHIIJIHIJGHEEIGI?CFFHGHIGIIJJJGIJHACEEG
@778972/1
cactgagtgacggcacctccgacactgaggtcacggtactcgcggtacat
+778972/1
CCCFFFFBFFHHHJJIIJJJJJJJJJJJJJGIIJJJFHIIJJJJHEFFFF
@6265186/1
cttggttgaacggaactccaatcctttactcgaatagtcttttctaactt
+6265186/1
=@@DBA?DB<D<@ACGEECEE@>;C<?CGBF=G;C@BGCGHEHDHBB@A8
@6939590/1
aggtgctgggcctcttgtatgcgaaggtgttgaggcgcttgtggtggtgc
+6939590/1
BCCDFFFFGHGHHJIJJJJJJIIIIJJGHHHIHJJIIJJJIIGGFHIBHG
@3521524/1
cctcttcctcgggttggaatgattctggtgggttgtcctgcagagcttgc
+3521524/1
@CCDDDDEHGHHHFHIJIIJIJIIJIJF?EFF?DGFHIJJGJGCHIGGHJ
@5575966/1
ccgacgacgacactgtacagttagaaatgttacaacctctatactttgca
+5575966/1
BCCFFFFFHHHHHJJGHJJJIJJJJJJJJHIIJJIJJJJJJIJJJIJJJJ
@5576317/1
gtgctgggcctcttgtatgcgaaggtgttgaggcgcttgtggtggtgcac
+5576317/1
CCCFFFFFGHGHHJJJJJJJJIJIJ?EFHIIJJJJJJJJGIIJJJGHIIJ
@2155039/1
cgttgctgtcctcatcattagacttgacctcgtccaacaccttgaactct
+2155039/1
CCCFFFFFHHHHHIJJJJIJIJJJJJJJJJJJIJJJJHJJIJJJIJJJJI
@3522913/1
cttagatgttccaggttgattttccagttcattattcccactcgcattct
+3522913/1
CCCDFDFD=AFHDFEFEGIGJIEHFEEDFDEEGGGGGGIIIGGJIGDHHI
@4890794/1
cattgatatttggaaatgattagctcgcagcattatgggtcttccttcat
+4890794/1
@@@DDDFFHHHHHIIGGGFJIIJJJGBFDGIGGIIIIJJJAFHBFGIIHE
@4890945/1
gacgatttcaccagtggtcttcttgaacttcttcaattgacgcaagaagt
+4890945/1
@?=DDFDDFDDFHIEGHGHHCHIIIGHICHIHFH@BAEIEDAGG08?DF0
@4891007/1
gcgaaggtgttgaggcgcttgtggtggtgcacgcgcttgggcagagggaa
+4891007/1
CCCFFFFDHHFFHIIIJJGIJJIIIIIHHIIJIJJJIJIJHHHFFFFDDE
@4891986/1
gcaattttgttcactgtgtacaattatgtaataactgggtattcagttct
+4891986/1
CCCFFFFFHFHHHJJJHIHHHJIJJJJJJJIJJJJJJJJGHIJJJJIIJJ
@1494074/1
ggcctcttgtatgcgaaggtgttgaggcgcttgtggtggtgcacgcgctt
+1494074/1
BC@FFFFFHHHHHJJIIIJFGHHJJJJIJJJJJIJJIJJHIIIJJJHHFD
@5577907/1
cttcttgaacttcttcaattgacgcaagaagtaccagaaacgggacttag
+5577907/1
CCCFFFFDDFHHHJJJIJIIIGIJJJIIGIJCFGIJJJJIJJEGIGGIJI
@5578238/1
gctgggcctcttgtatgcgaaggtgttgaggcgcttgtggtggtgcacgc
+5578238/1
@CCDDF?DFFHHHIGGIIIIEHGHHGGGEHDCHIIIIGHICCGHHIIIIH
@7635519/1
ccagtcaacggatggccaaataggaaacactacgctttacacgcatgagg
+7635519/1
CCCFFFFFHHHHHJJJJJJJJJJJJJJJJJJJJJJJJJJJIJJJJJJHIJ
@1494936/1
tcacaatttaatttaccaatttctgtagatagctgattatactataatcc
+1494936/1
CCCFFFFFHHHGHJJJJJIJJJJJJJJJJJJJJJJJJJJJJJJIJIIJJJ
@2854825/1
gtgaagttcattgaatcaatgtgcaaaaattaaacgaagcattgaaaata
+2854825/1
@@@FFFFFGFFHDBHHGJIJJIJIIJEGGGHIJGHIGGHIGGGHGHIIJJ
@4893604/1
gcagagggaatctgattgtgctgttgtggaactgcttcacctgtggccgg
+4893604/1
CCCFFFFFHHHHHIJJJJIIIJJHIJIJJJJIIJJJJJJJJJIJIIJHII
@2157690/1
gcctattaacattatcatcgttctcagcatggtaagaagg
+2157690/1
@@@?DDDBD?FHAGHIIDFF<:ABHIIE>EBAAE@@FC?8
@2855327/1
ccggccttgattttataatttagagacacgtgtacatttcgagagaacaa
+2855327/1
CCCFFFFFHHHHHJJJJJJJJJJJJJJJJJGIHHJJJJJJJJJJJJJJJI
@1495997/1
ggcgcttgtggtggtgcacgcgcttgggcagagggaatctgattgtgctg
+1495997/1
CCCFFFFFFDFCFGDGHGEIHGIIIIEGHEGGGIJGGHIEGFHGJCDED?
@86234/1
ggcttgtgtctcactttttttacagataatagagctgtggtatgtttctt
+86234/1
@@@DDDADADFBDFGHIGGIIIIGICFFGG>G>FGBF?FDFIBH@<DHBG
@86681/1
cttggcatctatagatgtcggtggcgcacagggcacgcttgcgcatgaca
+86681/1
CCCFFFFFHH>HHIJJJJJJJGIIIIJIJIJJJIJJJJJJJIJJJJJHHF
@87137/1
cagggatcttgccgtcattgcagacggtgtggtagcgggtcgga
+87137/1
;=@DA?ADFDFBFA@C;CEHA>FCC?1C???B0?0B@HE7AG@A
@2856586/1
cataagtaacttcaaatgattgctcagatgcaatttcttgcaagaattgc
+2856586/1
@@@AD?==D::=ABE4?EHF:??EHEBCB<<CHF<CEB@?CGBGI>FBB4
@2856714/1
gtaattcgtagctttctttagttttaagttagttttcatcttaagttcgg
+2856714/1
?@?ABDDDCADFFHIIIBHGHAFHIGGHEFB@FGIGGCHGHIEHHIIIII
@2857413/1
gcgatgggcgtgcggtcctcgctgcaggccgactggtgg
+2857413/1
CCCFFDDFGHH<FGHHHIGIFG?EGI?GHHIFHF@CDE?
@2159863/1
gacgatttcaccagtggtcttcttgaacttcttcaattgacgcaagaagt
+2159863/1
CCCFFFFFHHHHHJHJJJJJJJJJJJJJIJJJJJJJJJJJJJJJJJJJJD
@1498345/1
tttgaataaatattcgagctgcaaacctattttagtagaaagtttt
+1498345/1
?@@B;DDBAFDF?E?A?C?D:;BFDGED<FFGDFE?DHIA@GCGIG
@2857941/1
catcaatttatcttcaaatgacgacaccacagttccagtctcaggcacat
+2857941/1
CCCFFFFFHHHHHJJJJJJIIIJJJJJJIJJJJJIJJJIJJJJJJJJJJI
@1498573/1
gacgatttcaccagtggtcttcttgaacttcttcaattgacgcaagaagt
+1498573/1
CCCFFFFFHHHHHJGIJJJJJJJJJIJJJJJJJJIJJJJJJJJJJJJJJB
@4214852/1
gtcacggtagcactgagtgacggcacctccgacactgaggtcacggtact
+4214852/1
CCCDFFDDFHHFFIJGECFGFH>AFFHIGGIGIIIJGGGGCGHGHHAGHG
@89691/1
ctgcaatcctgcctcacatgattcatccacaaattccaacccttgcgttt
+89691/1
@@@DFFFFHBFHGJJJIJJIJJIGIIIDGIIIFHIGGIIIJJJJFIIGGI
@4215735/1
tgccagttcccacttcacgacgctgcagcagagtgcacacaatggtgaac
+4215735/1
@CCFFFFFGHHHHJJJJJIJJJJJ1?DHIJJIIDGHJJJJIJJJIGHGII
@90509/1
cactgagtgacggcacctccgacactgaggtcacggtactcgcgg
+90509/1
@@@7DDDDFAH=<@EEHIIFG:EGFIIFGIDGHGDB?8AG@HI>6
@2161212/1
ccttgaattccttgatgactgcatagatagaaatcgaactcggtcggatg
+2161212/1
?<;D?D:D??DD<:<?EE3CCCEE:CF:?99?F<9?C>@8:?D?DD@<;A
@4216694/1
ctgctttggcataggtacgtttctgttcctgtccccatctgaggaatagt
+4216694/1
CCCFFFFFHHHHHJJJJJJIJJJJJIIJJJJJJJJJJJJJJJJJJJJJJG
@91126/1
tgggcctcttgtatgcgaaggtgttgaggcgcttgtggtggtgcacgcgc
+91126/1
CCCFFFFFHHHHHJJJJIIIJCHHHJJJJJJIJJJHIJHIJGHJJJJJHF
@4217006/1
gggctctgtgcctggctcccatgtcacggtagcactgagtgacggcacct
+4217006/1
CCCFFFFFHHHHHJJJJJJJJJJJJJJJJHGIJJJJJJIGIIJJJJJJJJ
@4217042/1
catcaatttatcttcaaatgacgacaccacagttccagtctcaggcacat
+4217042/1
@@@DDDDDHHD8FHGIBGHEH<@AGHIIDHCE99CDDFGHGGGCGBEGGH
@91405/1
tgttgaggcgcttgtggtggtgcacgcgcttgggcagagggaatctgatt
+91405/1
@CBFFFFFGHHHHJJJJJJJHHIIJJJJJJJIJJJJJJJJHHFHFFFFFF
@2162747/1
ggtgttacctgcaacttggccaggttagggccaacagattgtttgagatg
+2162747/1
<@?DFFFFHGHFHIHIGGIIGIGGIHGHGJCGEFCCF;?FFFDGG@FHIH
@5579081/1
cagcatacataataaaattagaggaagtaggtgctgggcctcttgtatgc
+5579081/1
CCCFFFFFHHHFDIJJIIIJGEGIIJIJIGHHHIHHGEIIIJJJIIJIII
@5579418/1
gtttgtgaaactgcgacaccttgtggctgtgacttgtagtcaaggtggag
+5579418/1
CCCFFEFFHGHHHJJIJIJJJJJJJJJJJGHJJJJJIIJIIIJJJDFHHG
@93368/1
ccaaaacccacttatatacgacaacttaactacagtttaaagcacgttgt
+93368/1
CCCFFFFFHHHHHJJIJJJJJJJJJJJJJJJJJJJGGIJJJJJIJJIJJF
@7636530/1
ggctgtttctcactagtaagagcttttcgtataatatgatatgatgccga
+7636530/1
CCCFFFFFHHHGHJJJIJGIGIJIJJJJJHIJJJJJJIJJJJJJJIJJJI
@93484/1
agagcgtcccgtacccatagcaacaagatcagcgactgtcacacggtagc
+93484/1
@BCFFFFFHHHHHJJJJJJJIGHIJJJIJJJJJJJIJJHIJJJJJJCGIJ
@5580228/1
gtttattttgtttttctctgtgatctgtttcttggcatctatagatgtcg
+5580228/1
BBBFFFFFHHHHHJJJJIIJHHIJJJJFHJIIJJJJJJJJJJJJJJJHHI
@5580790/1
cgtatattgagacaaaataacactgacatacgaccaattaaaacaccaaa
+5580790/1
CCBFFFFFHHHHHJJJJJJJJJJJJJJJJJJJJJJJJJJJJJJJJJJJJJ
@4894089/1
tctcagcatggtaagaaggtggcggccagaatctagacatgcacagctct
+4894089/1
CCCFFFFFHHHHHJJJJJJHJJJJJJJJJJJJJJJJJJJJJJJJJJJJJJ
@7638030/1
agcatacataataaaattagaggaagtaggtgctgggcctcttgtatgcg
+7638030/1
CCCFFFFFHHHHHJJJJJJJJJJJJJJJJJIJJJJJJIIJJJJJIJJJJJ
@4894706/1
cgcaagaagtaccagaaacgggacttagccacaatctggtctggagagaa
+4894706/1
CCCFFFFFHHHHHJJJJJJJJJJJJJJJIJJJJJJJJJJJJJJJIJIJJJ
@5581806/1
agacgatttcaccagtggtcttcttgaacttcttcaattgacgcaagaag
+5581806/1
CCCFFFFFHHHHHJJIIJIGIJJIJJJIJJJJJJJJJJJJJJJJJJJJJJ
@5581978/1
gacgatttcaccagtggtcttcttgaacttcttcaattgacgcaagaagt
+5581978/1
@@@FD=DDHFFAAHCEGGGIIIGHGHHIJIDHIJIGGEHFHJIIIGIFHD
@6267350/1
gcgcaggttcaggcatctgcaccaagactggagctcctgctggagatgtg
+6267350/1
@@@FFFD?BDFHGEFHGIIHEDBEHIBHHIADFEIIIGGGIII9DFDEFG
@7638873/1
gtttcaaaaaaactgtttcacataaataggtgagaagtgtgataatgtca
+7638873/1
CCCFFFFFHHHHHJJJJJJJJJJJIJIIJJDHIJJJJIIIIIJJJJJJJJ
@3524045/1
gaacgccaatggcatgaatagatgtcatgcgcaagcgtgccctgtg
+3524045/1
?;;D?@DD?DAFDFGHABBEGG>@?B?CDGBEGH6B=BDGI8B;8<
@7638996/1
cttcaattgacgcaagaagtaccagaaacgggacttagccacaatctggt
+7638996/1
CCCFFFFFHHHHHJJJJJJHIJJJJJJJJJIJIJJJJJJJJJJJJJJJJH
@779974/1
cttaatacaaggaaactgtttagactggttacattgctcacgtacagcta
+779974/1
CCCFFFFFHHHHHJJJJJJJJJJJJJJJJJJJJIJJJJJJJJJJJJJJJJ
@3524231/1
gcactgagtgacggcacctccgacactgaggtcacggtactcgcggtaca
+3524231/1
CCCFFFFFHHHHHJJJJJJJJJJJJJJJIJJHIJJJJH=@BD;@BE55=;
@6268129/1
gaagagattccatttcccgtttagcagcttcatccagaggcaagcgctcc
+6268129/1
CC@FFFDFHBFHHGIIIIIHI@GGHGIIIIIIICGIIIIIIIIIIIIIII
@5582998/1
ccacagttccagtctcaggcaattgccattagtagactgatcagccggag
+5582998/1
CCCFFFDDHHDHDHIIGIIDEFFGHIIGIJIJCIGGHJEBGHCGIJIJEI
@3524612/1
ggcgattcatacagtcgaattacatgacatcaggcttccgtacattttat
+3524612/1
CC@DFFDFGHHHGIFGIJJJIJGIJGIIIHGIHEGIHFHIJIJIGIGJGE
@2163179/1
cccaaattcttcttcttcagccggctttggtggttctttggctgcctctg
+2163179/1
CCCFFFFFHHHHHJJJJJJJJJJJJJJJJJGHJHIJJJJJJJJJJJJJJI
@6268633/1
cgcgcttgggcagagggaatctgattgtgctgttgtggaactgcttcacc
+6268633/1
CCCFFFFFHHHHHJJJJGGHHJJIJJJHIIJJHIJDHHHHIJIJJJJJIJ
@6268714/1
acggtagcactgagtgacggcacctccgacactgaggtcacggtactcgc
+6268714/1
BB@FDDDFHHHFFIFGHIIJJIJJJIJJIJJJJJGIJBHGHIICCHIJJH
@95243/1
tgttgaggcgcttgtggtggtgcacgcgcttgggcagagggaatctgatt
+95243/1
CCBFFFFFHHHHHJIJJIJJJIJJJJJJIJJJJJJJJHHJHHFHFFFFFF
@95245/1
ggcaatgtggatagctggacaaggcactggcaacgaccaatcatggactt
+95245/1
???DD8DDDA?CB3:E:E3CEEIIBBD>FICCCD<;:6?DDID?D>B<BD
@3525155/1
cagtggtcttcttgaacttcttcaattgacgcaagaagtaccagaaacgg
+3525155/1
CCCFFFFFHHHHHJJJJJJJJJJIIJJJJJJJJJJJJJGHIJIJJJJJJJ
@95841/1
tgtggaactgcttcacctgtggccggcggcacgcagacgccttgatgacc
+95841/1
@CBFFDFFHHGHHJIIJJIFHIIIJJIGIIGJJHHGFFDDDDDDDDDEDD
@6269438/1
tgatagagacgatttcaccagtggtcttcttgaacttcttcaattgacgc
+6269438/1
CCCFFFFFGHHHGJJJJJJJJHIIJJJJIIJIHGIJJJJJJIIJJJJJJI
@6943178/1
ctgtgcctggctcccatgtcacggtagcactgagtgacggcacctccgac
+6943178/1
CCCFFFFFHGHHHJJJJJJJJJJJGHJJJJJJJJGHIJJJIJJJJJJJJJ
@96268/1
ctcgaataggaagtaatggaattttttgaccaactggaacatagcagcgt
+96268/1
@CCFFFFFGHFHHHIJJIIJGIJJJJJIIJGJJJIIJIIJJJIIJJJJIH
@6269891/1
ataaagataagtataggctcaaaacct
+6269891/1
:1=BAA?DDDD:2<<2C<:A:<<3<CA
@6269901/1
gccaaggaactcgagccgttggttggagccgagcgtcagatgcgtgaacc
+6269901/1
CCCFFFFFHHHHHJJIIJIIJJFHIIIIDHIJJJJJJJJGGHGGEHFFFF
@5584848/1
gcactgagtgacggcacctccgacactgaggtcacggtactcgcggtaca
+5584848/1
CCCFFFFFHFFHHIJJJJJJJJJJIJJJGJJFHGIIJFHJJJIIJHHFFF
@96718/1
tgaggcgcttgtggtggtgcacgcgcttgggcagagggaatctgattgtg
+96718/1
CCCFFFFFHGGFHIHGHEFGGIJJJJJJJJJJJJGIJJJHFHHHFFFFFF
@5584913/1
ctggcaagcatccaagatagtattcaggtgcccactacatcgagatggta
+5584913/1
@?;D?DABCDFDBBFBEGHGA<EEHEIBEFAD?F=BFFHDHIIFI=DA?B
@3526560/1
gagacgatttcaccagtggtcttcttgaacttcttcaattgacgcaagaa
+3526560/1
@@@ADD:BCFBHHGIIIGGCEHHFEHHCGIIGGHIICBGHIICGHGAFGC
@97033/1
aatttttgtctttcgcaaaatattccgcgacagatgtctttctagtgcgt
+97033/1
@@@FFFDDHHHHFEFHIIIJJJJJIEHIGG@FHE@FBFHIJJGHGHGEH@
@6944026/1
ggctaagatgatcggttgatcagtttttgagcattctttgtaggtgcgca
+6944026/1
CCCFFFFFHHHHHJJFHIHJJJJHIJJJJJJJHIJJJIJJIJJJFGIIII
@6944075/1
cgcaagaagtaccagaaacgggacttagccacaatctggtctggagagaa
+6944075/1
@CCFFDDFHCFHDGGGHGDGDBBACHGGB@GHIGEGFHB?FGE>BDHIFG
@6944160/1
gcctcttgtatgcgaaggtgttgaggcgcttgtggtgg
+6944160/1
@@@DDDDDF4CFFFC@EG3AACGHGIFIFIFFFIEFEE
@6944336/1
gacgatttcaccagtggtcttcttgaacttcttcaattgacgcaagaagt
+6944336/1
C@@DDDFFHGGHHJFHIGIIJHIJJIIIJGHIJJJJIJIJJJIJJJIIJ?
@6944428/1
gctgggcctcttgtatgcgaaggtgttgaggcgcttgtggtggtgcacgc
+6944428/1
CCCFFFFFHHHHHIJJIJIIIGIEGHIIHIJHIIJJJIDIFHIGHIIJJG
@6944558/1
caccgtttttcatgttagaggcactgataatggtttattgttaaacattt
+6944558/1
CCCFFDFFHHHGHJJJJJIJJGJIGIJJBEFHGEHHIJJJJJJIIJIIJJ
@2858771/1
ggaagtaggtgctgggcctcttgtatgcgaaggtgttgaggcgcttgtgg
+2858771/1
CCCFFEFFGHGHHJIJJJJJIIJJJJJJJIIIJDGEHIGHIIJIJJJJJI
@4219737/1
cgtagttctcagcttccctgcaaagttaaccatcttgtattcaaaagaaa
+4219737/1
@@@FFFFFGHHHFIIBHEIIIIIIIHIIIGHIIIGIIIIIFIIFIICGGI
@2859121/1
cgcaagaagtaccagaaacgggacttagccacaatctggtctggagagaa
+2859121/1
CCCFFFFFHFHHHIJIIJJJJJJJIJJJJJIJJJJJJJJIJJJJJJJJJG
@781379/1
gctgggcctcttgtatgcgaaggtgttgaggcgcttgtggtggtgcacgc
+781379/1
@@@BDADDFFAHFIIG@AFG@FG:?:CCBGBDE>FHDGGGIGI;D@EGGH
@2859413/1
ggtatgtatgtttatgctcttgacctacttgtagacacggcagatgagga
+2859413/1
BC@DFFDFHHHHHJJJJJJJJJJJJJJJJJJJJJJJJJJJJJJJJJJJJB
@3528249/1
gtggaactgcttcacctgtggccggcggcacgcagacgccttgatgacct
+3528249/1
@?@DDFDEHFFHHJJIIGHGIIHGIIGIJIJGEAHFFFCCB@CDDDDDDC
@4220199/1
gctcgctctccgaagggagcttgcggccgatgacctcatactccttcaac
+4220199/1
CCCFFFFFGHHHHJJJJHIIJJJJHIJIJBHH8CFHIJJIJIFHHHHHFF
@3528345/1
ctcatcttgtatagaggaggcttgggctcgctctccgaagggagcttgcg
+3528345/1
@@@FFFDEFHHBCFBHGHEHIIIIIIIIIIIIGGIIGEIGIIDGIIGEGA
@3528450/1
gctcgatcttttggtactccagtttcttcatctcagtatgtatgtgtcgg
+3528450/1
CCCFFFFFHHHHHJEHIIJJJJHIJHHJJJJJJJFHGIIJHIIIJJIJJI
@6945325/1
ccacaatctggtctggagagaagatcctcatcttgtatagaggaggcttg
+6945325/1
CCCFFFFFHHHHHJJJJJIJJJJJJJJJJJJJJJJIJJIJJJJJJJJJJI
@3528747/1
gttgagtttgatgacagcgtagttaacttcaatggaagtggcgacctctc
+3528747/1
???BDEFABHFFFHAEHDHHEIIGIHEHGHCHIIFGIIFHIIGGIGHIII
@2859916/1
agcgactgtcacacggtagcggaaggtgggttcgtgaatcatgccctcaa
+2859916/1
CCCFFFFFHHHHHJJJHIJJJJJIJJBGIJIJJJJJJJJJJJJJJJHHGH
@782315/1
ccttagtacacctaatgaggactatttggcgttactgcttaatactactc
+782315/1
@@?=D>DABAFF;BGB>9C9BDGGEHFHIGA:?GHHIIIBGEGCGFGHDH
@3529361/1
caacgatttatttcgattgttccatcactatcaaaacttctcaggattga
+3529361/1
CCCFFFFFHHHHHJJIJJJJJJGIEHHJIGIJJJJIJIGIIHIHJHGIGI
@4221918/1
ctgtgcctggctcccatgtcacgggagcactgagtgacggcacctccgac
+4221918/1
@@@DDDD??;DHHIEIGBHIFHIA1?EBGHIGHHI@?BHGAFHHHIEHBH
@4222199/1
agggaatctgattgtgctgttgtggaactgcttcacctgt
+4222199/1
=??DD3:BD<2A?ECEE44FC:A:A?EBF9EEE<EE?93?
@3530559/1
gtttattttgtttttctctgtgatctgtttcttggcatctatagatgtcg
+3530559/1
CCCFFFFFHHHHHJJJJJJJJJJJJJJGJJJJJJJJJJJJJJJJJJJJJJ
@783407/1
aagggatcctaacttcgcaaccactaattccagtgataaattcactctag
+783407/1
@@@DDDDAD<DFHIIIIIIBHCHIIIIIIIGIIGHIGHHGIIIIIIGGDF
@3530759/1
ggcaagggatcctaacttcgcaaccactaattccagtgataaattcactc
+3530759/1
CCCFFFFFHGHGGJJJJJJJJJJJJJJIIGHIJGGIIIGGIGHIIIEHI<
@3530820/1
gtcctcacgaaagtttccatgttctatttacctatcttgagttttacagt
+3530820/1
CCCFFFFFHHHHHFHIJIJJJJJJGJJJJJJJJIJJJJJJIGIIJJJJJG
@783512/1
gtcagagctatcagattcttcatcgttgctgtcctcatcattagacttga
+783512/1
CBCFFFFFHHHHHJJJJJJJJJJJJJJJJJJJJJJJJJJJJJJJJJJJJI
@2862166/1
agcaaatggaaaaaaaaattggtgaaaagaatcacaagtaagatactgca
+2862166/1
@CCFFFFFHHHHHJIJJJIJIJGHJJJJJJJJJJJIJJHHIIIIJJJJIJ
@3531046/1
attttctgaaacacattacaaaaccgtcttaactaaatgatagtgatata
+3531046/1
@@<DFDFEHGDHHIIIIEHHIGIHIEEHGIHGCGCCEHFGHIC?BBGGII
@7639098/1
ctcttgacctacttgtagacacggcagatgaggatacctcaacttcatct
+7639098/1
CCCFFFFFHHHHHJJIJJJJJJJJJJJIJJJJJJJJJJJJJJJJJJJJJJ
@7639151/1
gctttctttaattctttagttttaagttagttttcatcttaagttcggaa
+7639151/1
@@@DDDDDH?CFHGDDEIBIGIIA?AH<AEA<CCCAEHBGB??9:???FB
@3531200/1
ggttattgttatgtcgatgtcgaacccaaaaatgtaattaactttttttt
+3531200/1
B@@FFFFFHHHHHJJIIGGGIIHIJJJIJJJIJGDGGIJIJJIJJJJJJJ
@4896105/1
gtggtgcacgcgcttgggcagagggaatctgattgtgctgttgtggaact
+4896105/1
CCCFFFFFHHHGHBHIJIJJJIJIIEEIJIJIJJJHHIJJIJFHIGGGII
@4896304/1
ctgtggccggcggcacgcagacgccttgatgacctccactttgatgatct
+4896304/1
BCCFFFFFHHGHHJIJJJJJJJJJHHHHFFFFFFEEDEEDDDDDDDEDDE
@4896379/1
ctcagggtctgtggcgaagttttgttcacgttctttgcttgaacacactg
+4896379/1
CCCFFFFDFHHFHJJJJJHFHIJJJJJJJJJJJJJJJJJJJJJJJJJJJJ
@7639574/1
ggatgatgactaatgactatatttgtccagaacacgtattaattctgttt
+7639574/1
CCCFFFFFHHHHHJJJJJJJJJJJJJIJJJJJJJJJHIJJJJJJJJJIJJ
@4896944/1
gcactgagtgacggcacctccgacactgaggtcacggtactcgcggtaca
+4896944/1
CCCFFFFFFFHHHJJJJJJJJJJJJJJJJJJHIJJJJGIIJJJJJHHFFF
@1500323/1
gaacagtgcgatgttttacaagggcaggttgaactcacaccattcaattt
+1500323/1
@<@FDEBDF@AFFHEHHFHIECFACGB:?<@DGHIIIIGIIII>BG?FGH
@4898057/1
ggcgttcatgcggcaaacctagcctattaacattatcatcgttctcagca
+4898057/1
@@@DDDDDFFFFFIFEFI7EEDB?DBGEFEEIFFIEFFIIIIIIIIEEFF
@1501061/1
gataggttgtaatatagtttcttttttaattgttataaattcgtaattcg
+1501061/1
C@CFFFFFHFFFHIIHGIEHIHIIJJJHFGIGJIHGIGFGIJJJJDHDIG
@4898297/1
ggtgcacgcgcttgggcagagggaatctgattgtgctgttgtggaactgc
+4898297/1
@@BFFFFFHHHHHJJJJJJIJJJIJIJJJJJJJIJJJJIJJIJJIJJJJJ
@4898399/1
caaggattttattgaataactagcttctgcccgcgactccgtccgcgcgg
+4898399/1
CCCFFEFFHHHHHJIJJJJJJJJJJJJJJJJJJJJIJJIJIJJJJJJHFD
@7641247/1
gtggaactgcttcacctgtggccggcggcacgcagacgccttga
+7641247/1
@@<DFFD?FHHBDHGIBFHDGGIIIHII6@4@@BE<@B><=>;3
@6271664/1
cgcacttctttgttttatttaaaaagcttaagttgaattctacaaatgct
+6271664/1
CCCFFFFFHHHHHJJJJJJJJJJJJJJJJJJJIJJJJJJJJJJJJJJJJJ
@4899460/1
ctgtggccggcggcacgcagacgccttgatgacctccactttgatgatct
+4899460/1
BCCFFFFFGHFHHFEHGIJIJIIIHEHHDFFFFFEEDCEDDDDDDDEEDD
@7641880/1
ggatggagtgagcacgggctctgtgcctggctcccatgtcacggtagcac
+7641880/1
CCCFFFFFHHGHHJJJJJJJJJJIJJJJJJJJJJJJJJJJJJJJFIIJJJ
@4899613/1
atagtttcaaaaaaactgtttcacataaataggtgagaagtgtgataatg
+4899613/1
B@BFDDFFHHHHHJJJJJHJJJJJJIJJJJJJJDGHIJJJFHDFHGJJJJ
@4899718/1
caccaggatagagttaatgccgccaagtttgacgtttatcttcaagcaca
+4899718/1
CCCFFFFFHHHHHHIIJIJHJJIJIIIHIJJJJJJIJJJJJJJJJJJJJI
@7642039/1
gtggccggcggcacgcagacgccttgat
+7642039/1
@C@=DDDFHFHDHHEEGAAHGHHIEH>E
@6272421/1
gttttgaataaatattcgagctgcaaacctattttagtagaaagttttcc
+6272421/1
??@DDDDBFFHFFBHIBDCGBFGEGAAGIIGIIGIGICC<CF<BGHGIII
@4899910/1
acggtagcactgagtgacggcacctccgacactgaggtcacggtactcgc
+4899910/1
BCCFDFFFHHHHGJCGGIJGIHIJJIJIGIIJJJGIIFGGHHIHIJJJJG
@7642455/1
gatttcaccagtggtcttcttgaacttcttcaattgacgcaagaagtacc
+7642455/1
@@<DDFFFD>DFBEHFHGIIIDHH<FDHCHHEGGEDCHIIIIIGII?DHH
@1503275/1
atgttgtgtacacctgagcgagactcataacgcagccagatgccaaagtt
+1503275/1
@CCFFFFFFHHHHJJJJJJJIJIJJJJJJJIJJJJJJJJJJJJJJJJJIJ
@7642722/1
gccttgaattccttgatgactgcatagatagaaatcgaactcggtcggat
+7642722/1
CCCFFFFFHHHHHJJJJJJJJJJJJJJJJJIJJJJJJIIJJJIJIIJJJJ
@4900839/1
gtggattttaatgttattattacagcatacataataaaattagaggaagt
+4900839/1
@BBFFFFFHHHHHIJJJJJJJJJJJJJJJJJJJIJJJJJJJJJIJJIJJH
@4900862/1
ctgcttcacctgtggccggcggcacgcagacgccttgatgacctccactt
+4900862/1
CCCFFFFFHHHHHIIIIJJJJIJJJJJGGHHHFFEDDEEEEDDDDDDDDD
@7643093/1
cttgtatagaggaggcttgggctcgctctccgaagggagcttgcggccga
+7643093/1
@@CFDDF?HFFBHGBGHGHHCGHIGGIIGIIAADGGG9@BHIGIGHH>A9
@4901029/1
cctctatcaagtgctcgttttgttagacttcagtgtagctttgtattatg
+4901029/1
CCCFFFFFHHHHHJJJJHIJJJJJJJIJJJJIJIIHIIJJJJJIJJJJJI
@4901190/1
actgttccagctctatgttcttagccaactgcgctaaatgctggttctgt
+4901190/1
@@CFDEEDAFABDAFEHHGIIGIIHGCHIIIIHIGGDHIICGGIHGIIHF
@6273810/1
cagacaaatcatagcatttgtaaaatatttctatcacagatcgacattat
+6273810/1
CCCFFFFFHHGHHJJJJJJJIHGIJJHJJJJJJJJJJJJJJJJIJHJIIJ
@4223760/1
ggaatacaaatatcttcttcggcaatctgccttggttgcggtctttgtat
+4223760/1
CCCFFFFFHHHHHJJJJJJJJJJJJJJJJJJJJJJIJJJJJHJJJJJJJJ
@6946794/1
cagtggtcttcttgaacttcttcaattgacgcaagaagtaccagaaacgg
+6946794/1
CCCFFFFFHHHHHJJJJIJJIJJJJJJJJIJJJJJJJJFHJJJJJJJJJJ
@4902335/1
agagacgatttcaccagtggtcttcttgaacttcttcaattgacgca
+4902335/1
CCCFFFFDDFDHHJJJJGIIJJJJJJJJJJJJJJJJJIIIJJIJIJJ
@2165834/1
cgaaggtgttgaggcgcttgtggtggtgcacgcgcttgggcagagggaat
+2165834/1
CCCFFFBDFHHHHJHJJJJJHJJGHHHIJJJJJJJJJJJJJHHHFFFDEE
@4902567/1
ttcaatttaaggacaataaaagaaaagtatttaaaagcagtggtgctttg
+4902567/1
CCCFFFFFHHHGHHHIIJIIJJJJJJJAEHIJJJJIJJJJGIJFHIIJJJ
@6947403/1
cccacttcacgacgcttcagcagagtgcacacaatggtgaactggcgttc
+6947403/1
CCCFFFFFHHHHHJJJJJJJJJJJJGHJJJJJJJJJJGHJJJJJJIJIJJ
@2165999/1
ctgttgtggaactgcttcacctgtggccggcggcacgcagacgccttgat
+2165999/1
@@CFFFFFHHHHHJIJJJJJJJJJJJJJJJJJJJJHHFEFDEDDDDDDDD
@4902967/1
gcgcgtgcatgtgagtgttggtaaatccgctagcggtgcagcaggtgaca
+4902967/1
CCCFFFFFHHHHHIIGHHIJJHIJJJJJJJJIJJJJGIJJJJJJJFIIJJ
@6276045/1
ctctgtgatctgtttcttggcatctat
+6276045/1
@@@DDAB?DFFDHHIC@GB9<<A?CHH
@4225527/1
cgaaaattcaactaaagtcccaaagaagaatcttgtctaacgctgacttg
+4225527/1
@CCFFFFFGDHFHJIEHCIIJJEI32CFHCHJJIJIJIIIJGEHEBDEHG
@2166658/1
cttgaacttcttcaattgacgcaagaagtaccagaaacgggacttagcca
+2166658/1
CCCFFFFFHHHHHJJJJJJJJJJJJJJJHIJJJJJJJJJJJJJJJJJJJJ
@4225631/1
gaggcgcttgtggtggtgcacgcgcttgggcagagggaatctgattgtgc
+4225631/1
@@CFDFFFHHHHHJGGHHIIIIHIJJJIJJJHIIJJJGIHHHHHFFFFFD
@6948228/1
ccctaatagagacgatttcaccagtggtcttcttgaacttcttcaattga
+6948228/1
@@CFDEFEDHHHHIDIIIJIIJJIHHIHIJHIJJGJIII>GIJIGJJJGH
@4225975/1
gtagcactgagtgacggcacctccgacactgaggtcacggtactcgcggt
+4225975/1
CBCFFFFFHHHHHJJJJIJJJJJJJJJJJJJIJJHIJJJJHIJJJJJHFD
@2862570/1
gtatgtttatgctcttgacctacttgtagacacggcagatgaggatacct
+2862570/1
CBCFFFFFHHHHHJJJJJJJJJJJJJJJJJJJJJJJJJJJJJJJIIIJJJ
@784848/1
gtttattttgtttttctctgtgatctgtttcttggcatctatagatgtcg
+784848/1
BCCFFFFFHHHHHJJJJJIJJIIJJIJJJJJJJIIJJJJJJIHIIJIGHI
@2863389/1
ggagattaatggtataagcatagaatgttcgacgtgattctttaatttga
+2863389/1
@;;D?DDADHAAHEA<:CA<?CFHIIGBHDBGC?DGGGEAFEGG<9BBGA
@4227279/1
gtctctaaagcattgctaaacaagcaatgtaagaacaaaccacaaatggc
+4227279/1
@@@FFFFFBH>?DFHGIIG@BEEEHBAHGFHFEGBCBDDDH=G@H;GGAD
@6949491/1
caccagtggtcttcttgaacttcttcaattgacgcaagaagtaccagaaa
+6949491/1
CC@DDDBDHHHHHEHIBHIGIIFHIGIIIIIEHEHADGGII?FFCHGGEI
@784974/1
agaggtgttacctgcaacttggccaggttagggccaacagattgtttgag
+784974/1
8=:BDDADDHHDHBEFHIIGIIID?FFH@FIG?FGIGBGGBFFHECGH@G
@2863959/1
gcaagaagtaccagaaacgggacttagccacaatctggtctggagagaag
+2863959/1
CCCFFFFFHHHHHJJJJJJJJJJJJJJJJJJJJJJJJJIJJJJJJJJIJI
@4227785/1
gatggagtgagcacgggctctgtgcctggctcccatgtcacggtagcact
+4227785/1
@CCFDFFFHHHFHJJIJIIJGIGHIIEDHHGHJJJIJIIJJJJBCHIIJG
@4227808/1
tgcacgcgcttgggcagagggaatctgattgtgctgttgtggaactgctt
+4227808/1
BBBFDFFFGGHHHJJJJIJJJIJIJJJJJJJGIIJJJJJIJJIJIIJJJJ
@785590/1
ggctgtttctcactagtaagagcttttcgtataatatgatatgatgccga
+785590/1
C@@FFFFFGHHHHJJJHIDHIJJJJJJJJJJJJJIIJJIJJEGIJJJJIG
@2864550/1
caccattcaatttaaaagaaactgggtgcgtgcaggatcctcgtcattgc
+2864550/1
@CCFFFFFHHHHHJJJJIIJEGIJIJFHGHHHIIJIJIIIJJJJJIIJJJ
@3536214/1
ggttcaccaagctagtggcgttgatgtcgcaagatagtgagacattcact
+3536214/1
BC@DFFFFHGHHHIIEGIJJJJJIGIGIIIIJJJIFJDGGHGGIIJJJJJ
@4228485/1
ctcataacgcagccagatgccaaagttcttgatcttcactgggctcttct
+4228485/1
CCCFFFFFHHHHHJJJJJJJJJJJJIJJJJJJJJJJJIJJIHJJJJJJJJ
@4228511/1
gtggattttaatgttattattacagcatacataataaaattagaggaagt
+4228511/1
@C@FDDEFHFADFHIIAFGIGHHIHEHIGHGHEGHIEHGGIEIJGGDCHG
@785912/1
ctcagggtctgtggcgaagttttgttcacgttctttgcttgaacacactg
+785912/1
@@@FDFD=CFHFFEBGHGHFHGGGGHDHIIJJJJIJJJECHIJIJJJIJJ
@4228654/1
gtatgtttatgctcttgacctacttgtagacacggcagatgaggatacct
+4228654/1
C@CFFFFFHHHHHJJJJJJJJJJJJJHIJJJJJJJJJJIJJJJJIJJJJJ
@2864796/1
ggtgcgtgcaggatcctcgtcattgcctggcatacaaggcaaagcaccga
+2864796/1
BBBDFFDFHHHHHJJJJJJIJJJJJJJJJJJJJJJJJJJJJJJJJJJJJI
@2865208/1
cgcagccagatgccaaagttcttgatcttcactgggctcttctctgggat
+2865208/1
@<@DDDBBBDBDFHIIIEAF<CHI<<AFBAFHIBEE;FFGEEHFFHA;8B
@4229122/1
ctcccacacgtttcacttcagcatagacaggtgtcttccctggcaataca
+4229122/1
CCCFFFFFHHFHHJJJJJJJJJJJJJJJJJJEHIHJJJJJJJJJJJJJJJ
@2865325/1
ctggcaatacaacaacgacaagctgcaactgtacgaatgtgctcttgagg
+2865325/1
CCCFFFFFHHHHHJJJJJJJJJJJJJJJJJJHJJJIJJJHJJJJJJJIJJ
@5585355/1
gccacaatctggtctggagagaagatcctcatcttgtatagaggaggctt
+5585355/1
CCCFFFFFHGHHHIJJJHIIIGIIJJJIJJJJJJJJIJIIIIJJJJJJJI
@2865460/1
gcgactgtcacacggtagcggaaggtgggttcgtgaatcatgccctcaat
+2865460/1
CCCFFFFFHGHGHJJFHFHGIGIJJDGIJ:DHIGGGIJJJJJJIJJJJHH
@2865700/1
tggtggtgcacgcgcttgggcagagggaatctgattgtgctgttgtggaa
+2865700/1
@CCDFD@DHHHHHJJIIIJJJJJJJJJJJJIHIJIJJHIHHJHIJHHJJJ
@5585715/1
cccggcttatactccgcctccaacttgatacaagcttctcggacagcagt
+5585715/1
@@@?DDDDHHGDHGIB:EGEHB@HGD@FBCDGFEHGHIIGED?DFGIII@
@2865922/1
ggcgccagcacccccagcagcaccaggagcggttgctccggtggcggggg
+2865922/1
CCCFFFFFGHHHHJJJJJJJJJJJJJIIJJJJIJJJJJJJJGHHHFDDDD
@5585854/1
gcggcgcgggcatgtgagtgttggtaaatccgctagcggtgcagcaggtg
+5585854/1
:?;4:@DDFDA?FFFBDF=B8=8@5@7@DD@8AEBDDDC>@@BBA<BB5@
@3537717/1
gccgtttctgtaccaataggaacaatacttcgggcttattctgcatacct
+3537717/1
CCCFFFFFHHHHHJIJJJJJJJJJJJJJJJJJJJJJIJJJJJJJJJJJJJ
@5586107/1
cttgtattcaaaagaaaacctagaatcactggttcaaattcaaataaaat
+5586107/1
@CCFDEFFHFHGHJIGIIGIEHGGEHFGIGGEHGIJJGIJJJGDBGEHIG
@5586386/1
gattgctcagatgcaatttcttgcaagaattgcacaaagttgaagtcctt
+5586386/1
CCCFFFFFHHGHHJJJIGIGIJIIJJJJJJJJIJJJIGHHIIJJJHIIJI
@2866823/1
cgcgagagaacatgcttttttagccgatatttaagttgtttttatcaatc
+2866823/1
CCCFFFFFHHHHHJIJJJJJJIJJJJGHHIIJJJJJJIHJJJJJJJJJJI
@5586680/1
attttaatatgacgagtttaaataattaggtatatacttagtgcacaact
+5586680/1
<@@FDFDEFHFHHGIIHHHGEEHEHIII<C2?FIGIJIIEHBDGIGEFHI
@1505796/1
gagcaaatggaaaaaaaaaattggtgaaaagaatcacaagtaagatactg
+1505796/1
CCCFFFFFHHGHHJIJJJJIHIIJFHIIIJJJJIIIJJIJFGIIIJJJHH
@98339/1
gaaacgatcaacaataatatataatttggagtacagttaatacctggcat
+98339/1
CCCFFFFFHHHHHJJJJJJJJJJJJJJJJJJHIJJJIIJJJJJJJJJJJJ
@98525/1
gtgcctggctcccatgtcacggtagcactgagtgacggcacctccgacac
+98525/1
CCCFDBDDDDHHHJJJGHJIIHGFHGEHHIJJGGEIJIIGHGJGIIGHJJ
@1506598/1
actctgcaatcctgcctcacatgattcatccacaaattccaacccttgcg
+1506598/1
@C@;DEFAA==CDGHDIIIIIIEHGIIIHBEIEFFAHIGGHGGIIHHIFG
@1506970/1
ctgcttcacctgtggccggcggcacgcagacgccttgatgacctccactt
+1506970/1
CCCFFFFFHHHHHJJJIIJJJJJJJJJJIHHHFFEDEEEEEDDDDDCDDD
@6277025/1
gccagatgccaaagttcttgatcttcactgggctcttctctgggatttcc
+6277025/1
CCCFFFFFHHHHHJHIJJJJJJJJJJJJJJJJJJJJJJJJJJJJJJJJJJ
@99684/1
ccagagtagcaaccaccttcaatcctttaacgaatgcagcgaaatagtca
+99684/1
@@@DDDDD?>DFHBGG;CBEHEF9AH9CDEEGGH?HGG>>AA?:DEHIB9
@1507540/1
ccgacgtaccataactcgtgtttaccctgcacgaagaaatttgaatctat
+1507540/1
@<<?D@DDHDBDBBHDEGCFAEHIGIIIIGGHGIIGGIIIFCGHIIEGBH
@99817/1
agacaaacagacaaacagacaaacagacaaacagacaaacagacaaaaaa
+99817/1
<?@DDDDDBDDDFGAC?F9?CFHGE>??FDHI<GIDD>;D??FBB;GA=A
@7644203/1
gctgggcctcttgtatgcgaaggtgttgaggcgcttgtggtggtgcacgc
+7644203/1
CCCFFFADHHHGHIJJJJJJIIJCEEHIGGJJJJJJJGIJHIIFGIJJJE
@99971/1
tcggcattccggcgtcattcgatatcttctgtagctgctgtgtgaagttc
+99971/1
@@@DFDFFHDBFFGEGGHHIIGHIIHGIIIEFFHIIIIIIIIFGEGI@FF
@7644377/1
ctagtgtctttggtcgtccttttgaggatctcaatccgatcgttgtattc
+7644377/1
@CCFDDDFHHHHGIIJGIHEHIIJJIGIIJJJEIIGHIGJJIBGGFFHII
@1508021/1
cactgaacttctcttaaacgactggaccgattttgatgaatttttttgtg
+1508021/1
CCCFFFFFHHHHHJJJIJJJIJJJJIGIJGIJJJJJJJGIIIJJJJJJHH
@6277816/1
gcaagaagtaccagaaacgggacttagccacaatctggtctggagagaag
+6277816/1
CCCFFFFFFHFHHIIJJGHIIJJJJIIJJIIIJJJJJGFHIJJJJGIIJI
@6277880/1
attttccattggctgggtcttacagattggtggaaaccaaaccaaacttc
+6277880/1
CCCFFFFFHHGHHJIIJACGGGGIJEHJIIHHIIJIIGGGEGIJJJJIID
@1508212/1
ctgtttgtctgttcgtctgtgcgcgctaatctcagaaacggctgatccga
+1508212/1
BCCFFFFFHHHHHJJHIJIHHJJJJJJJJJJJJJJJJJJJJJJJGGIIJ@
@1508279/1
atttagtttaaaaagtgacttgtacttgaaagaaaaataaaggaaacaaa
+1508279/1
CCCFFFDFHGHHHJJAGHJIGHEHIJJIIJJJIIJJJJJJGIJIJEIGII
@7644765/1
gcatacataataaaattagaggaagtaggtgctgggcctcttgtatgcga
+7644765/1
CCCFFFFFHHHHHJJJJJJJJJIJJGIJJHHIJJJJJJJJJJJIJJJJJF
@1508377/1
cagcatacataataaaattagaggaagtaggtgctgggcctcttgtatgc
+1508377/1
@CC?DDDDFFFHFBHGGGIDHHGIAGICFHEHCGG>GGIIIIIGG9@BCH
@6278297/1
gtgggttttaatgttattattacagcatacataataaaattagaggaagt
+6278297/1
@B@FFDFFHHHGHHJJJJJJJJJJJJJJJJJJJJJJJJJJJGJJJJGIJF
@100759/1
ggaagtaggtgctgggcctcttgtatgcgaaggtgttgaggcgcttgtgg
+100759/1
@C@DFDEDDHHFHIJIIIGGGIGIIIIJJEGHIDGFHHGIIGIIGEH=C=
@7645036/1
gttgtgtacacctgagcgagactcataacgcagccagatgccaaagttct
+7645036/1
CCCFFFFFHHHHHJJJJJJJIIJJJJJJJJJJJJJJJJJJJJJIJJIIJJ
@100841/1
cttttctaacttgaacagtgcgatgttttacaagggcaggttgaactcac
+100841/1
C@CFFEFFGFHDHGGGJIIIJFIGJHJIIBFGHEIGGEGIGEDFGHGHHG
@1509029/1
gcctgacgcttagcaagtttcttagacttgccagttcccacttcacgacg
+1509029/1
@@@DDDDFGAHAHGEGG:ABHHGGHIHDGIFG@E9?FHHHDHIIFIGGII
@6279053/1
gcttcttgttgtcgcccgccggcgggtgcgtcacg
+6279053/1
CCCFFFFFHHFHHGIIJGIHBGIJIF9>BD===BB
@1509450/1
gccatctttaaactctagttcgtctgtggtataagggaagagttcgtcta
+1509450/1
CCCFFFFFHHHHHJJJJJJJJJJIJJIIJGIIJJJJJJJJJJHIIJJJJH
@5587452/1
actgagtgacggcacctccgacactgaggtcacggtactcgcggtacatg
+5587452/1
CCCFFFDDHGHFAHGJBGHIHHGGIEGHIBGCGGDHCGIJ@BBH=B?@DD
@5587507/1
ctcttgtatgcgaaggtgttgaggcgcttgtggtggtgcacgcgcttggg
+5587507/1
CCCFFFFFHHHHHIJJCGHHIJIJJJJJJJDHIHIJGHHJJJJJHFFFDD
@1509840/1
tgataatgtcataaagttgacaataatctataattactttaaatcttgag
+1509840/1
C@@DFFFFHHHHHJGHFHIJIGJJJIJJIIJIHIGJJJJJIGIGHGIIJI
@5587888/1
acataataaaattagaggaagtaggtgctgggcctcttgtatgcgaaggt
+5587888/1
CCCFFFFFHHHGHJIIJJIIJJJJJHJHBHHIEIJIJJJJJJJJJHGIJB
@6280042/1
ctgtggccggcggcacgcagacgccttgatgacctccactttgatgatct
+6280042/1
@B@DFFBEHHGHHJJGIJJJJJGGHFHHDEFFFFEEDEECCDCCDACFDD
@1510207/1
gttattaggtaatgttatatattttgtcttttctgacattggtctatata
+1510207/1
CCCFFFFDFFAHHEHHIIGIJJJJIGJFGEIJIIGIGHFHGGGHIIIJIG
@4904465/1
accatgacaacatgagtttaaaaaacccttcccg
+4904465/1
@C@FDDDFHDFFFHIIFHEHGIJJGHICFHGGIB
@4904997/1
ggtctggagagaagatcctcatcttgtatagaggaggcttgggctcgctc
+4904997/1
@@@DDEFDHFFFHGGHIJJJIJJJIJIIHJIIIGCGGIJJGGEGCGBBGE
@6951417/1
gcactgtctcttgtctgtgttgttgcacgcgcacggtggcggcgtaccgc
+6951417/1
@<?DDDABBFA>FHIGGAIHGEFGCGIBG8886@DA7D<EHAEA9>?BB:
@4905085/1
ggaaataaaccaatacttacagatttcagtcgctgacgcgcataaatccc
+4905085/1
CC@FFFFFFFDDDDHGHHIGHHFHJEHGFIJJJGGGGEGHIGFCCFHGEH
@4905399/1
gcacagcgttgttcgattacttttttctgttggtttaccaatggtacatt
+4905399/1
CCCFFFFFHHHHHJJJJJJJJJJJJJJJJJJJJJJJJIJJJJJJIIJJJJ
@4230416/1
gcaagcgactggttgttaactccgaaaattatatcataatcattataact
+4230416/1
CCCFFFFFHHHGFIJJJJJJJJJJJJIJHIJJIJJJJJJIJJJJIJJIJI
@5589275/1
gctccaaattgtatctgacgacgcattgaatctgaatacgaaaatgaatt
+5589275/1
CCCFFFFFHHHHHJJJJIJJJJJJJJJJJJJJJJIJIJJJJJJJIJJJJJ
@788019/1
gttgaattgttttttaaatgtttttagtgaaata
+788019/1
@@@FBBDEFHBFHHIBFEHEAAEFHGHGE??:CD
@5589389/1
cgaacattctatgcttataccattaatctccgcaactatttgacggattt
+5589389/1
B@@DFFFFGHFHHIIIIJIJJGIJJJJ@HDFGACCFDFFGGIFHIG:FFH
@6952146/1
acgcgcttgggcagagggaatctgattgtgctgttgtggaactgcttcac
+6952146/1
CCCFFFFFHHHHHJJJJJIJJIIJGIIJHIIIIJJJIJJIIJJJJJJJJJ
@6952515/1
cgggtatgaagctagcatactccacggcgaggatgttcttggtggaggct
+6952515/1
BBCFDDFFHHHHHJJJJJJJJJJJJJJJJIJJJJJGIJJJJJGHIIJJHG
@2866990/1
gcaagaagtaccagaaacgggacttagccacaatctggtctggagagaag
+2866990/1
BC@FFFFFHHGHHJIIIJJJGIGHIJIIIIJJGIGIJJIEHGGGIDGDHH
@6953048/1
cgtgaatcatgccctcaatctgcaccagttcatatttgggcacagttcct
+6953048/1
@@@DBFDDHBHHHGIBHEHFGHHIIHFG4AEHGIIIGIIIGDHIGIICHG
@4231708/1
ccacgctgggaaaattacactaattctatgcaaagtatagcttgtatttg
+4231708/1
CCCFFFFFHHHHHJJJJJJJJJJJJJJJJJIJJJJGHIJJJJJJIJJJJI
@2867717/1
gtcccgtacccatagcaacaagatcagcgactgtcacacggtagcggaag
+2867717/1
@@@DFFFFHDHFHIICGGDGEGG?EGGEEADBDHGIIFHAE?BGDEE4BE
@2867817/1
gcgcttgtggtggtgcacgcgcttgggcagagggaatctgattgtgctgt
+2867817/1
@@@FFFFFHGGGHFHHGIJJJJJJIIJJJJJIIJGIIIIJJJIIIJJJJG
@3541945/1
cgtcgcaccagattattgatttctctttccctgtcgggagcggagcgcgc
+3541945/1
CCCFFFFFHHHFHJJJJJHIJJJGJJJJJJJJJJJJJIJJIJJIHJHHFD
@3541957/1
attgcatctgtgaggggcgtcgggtcacattacatactctgtatttcctc
+3541957/1
@@@DDDDDHHAFH@FGGGI:DFHGBA>GGIIIIGGGIFIIIHHHHHCHD?
@2868926/1
ctcaaaaaatcacgtttatacatttttttttttttgtgtt
+2868926/1
CCCFFFFFHHDHHJDAHIJIICHHIJJIIJJJJHD6666;
@1511641/1
tgcatctgtgaggggcgtcgggtcacattacatactctgtatttcctctt
+1511641/1
CCCFFFFFFHHHHJJJJIIJJJFHIJJJIJJJJJJJJJJJIHHHHHHHFF
@3543292/1
gctctatgtcgaaggcttcagcctcgtgggc
+3543292/1
@@@ADD4:CDDBFFFFFEFHEEGFEEE@@01
@1512255/1
tgcggagataatattttaaagtatagagaagccccagaaatttcgcac
+1512255/1
?<<;B:1@CFH?D<CCE<FHGAC4FHHIDI@@GBC7DHH@AB?@B@:@
@1512783/1
cccattttcacaggcaagggatcctaacttcgcaaccactaattccagtg
+1512783/1
CCCFFFFFHHHHHJJJJJJJJJJJJJJJJJJJJJJJJJJJJJJJJJJJGI
@1512967/1
ctcatcttgtatagaggaggcttgggctcgctctccgaagggagcttgcg
+1512967/1
C@@FFFFFFCFBFIGGIICGHGHGBDGFH:AHGGEGIE@FGG=@G;C9DB
@7646821/1
tgagtgacggcacctccgacactgaggtcacggtactcgcggtacatgtt
+7646821/1
@@CFDFFFHHHHHJJJJJJJJJJJJJIHIJJJJFHIJJIJJJEHDFFFEF
@103628/1
gttgaggcgcttgtggtggtgcacgcgcttgggcagagggaatctgattg
+103628/1
@B@FFFFFHHHHHGIJGIJHHIJJJJJJJJJJJJIJJJJJHHHHFFFFFF
@6282546/1
gtggattttaatgttattattacagcatacataataaaattagaggaagt
+6282546/1
@@<?;=;BDHFDAFAFGBFIGCEABBAFFE>CC<F9?<19::?<CDFDF0
@7647316/1
attgtgacaagttttcgtgagccgtgattatctaggacgtcttcttgaat
+7647316/1
CCCFFFFFHHHHHJJJJJIJJJJJIIIJJJJJJJJJJJJIJJJJJJJJJJ
@1513799/1
ggacctgcaccatgcaccgccatgccatgtaccacgcctgggatgccacc
+1513799/1
CCCFFFFFHHHHHIJJJJJJJJJJJJJJJIJJJJJJJJJJJJJJJJJJJJ
@1514006/1
cactgagtgacggcacctccgacactgaggtcacggtactcgcggtacat
+1514006/1
CCCFFFFDHHHHGJJJJJJJJJJJJJJIJIIJJIJJFHIJJGGJHHFFDF
@1515271/1
gtagcactgagtgacggcacctccgacactgaggtcacggtactcgcggt
+1515271/1
@CCFFFFFGHHHHIJIGIHIJJIJIIJJJJJJJJHIJIIIIHEGGHIHFD
@1515421/1
agcgtagttaacttcaatggaagtggcgacctctccgactgacatgaaca
+1515421/1
BCCFDFFFHGHHHJJJJJIIIJIBHGIIIHIIIJIIJIIJGGJIJGIJJJ
@1515700/1
agcatacataataaaattagaggaagtaggtgctgggcctcttgtatgcg
+1515700/1
CC@FDDDDHGBFHADHHGBEIGDEGGC@FH?EEFHIE3?BGFGGBGEGGD
@106299/1
cagcatacataataaaattagaggaagtaggtgctgggcctcttgtatgc
+106299/1
C@CDFFDFDFFHDEIGIGIIIJAGE?F<FHGA?@FAADHGGGIEDGAGG@
@788728/1
gttctttggctgtctctggtggaggtttctcctgtgacggcatagccgca
+788728/1
CCCFFFFFHHHHHJJJJJJIIJHJJAGIIJJJJJJJIJJJJJJJJJJJJJ
@788785/1
cataatcattcctggaatccgtgtcgacggcgatgagagcccacgatgta
+788785/1
CCCFFFFFHHHHHJIHHJJJJHHHHIIJJJJJGIJJJJJJJJJJHHFFDF
@788968/1
gggtagtaagcgcacgaccatttttttcctacatttcattatttgatcaa
+788968/1
@@BBDDDEHFHHHJJJJIJJJIJJJJIJJJIIGJJIIIJGGIIJJGJJIJ
@1516378/1
ctgttgtggaactgcttcacctgtggccggcggcacgcagacgccttgat
+1516378/1
BCCDFFFFHHHHHJIJJJJJJJJJJJJJJJJJJJIHHFFFDEDBDDDDCD
@789065/1
gtacgtcaggcactgcagctcgtccgacccgaagtggttgtcgtcccaca
+789065/1
?@@DDDDDAHFHHHIIIIEHGGGECEGFEHIGEG/BFFCHGHEE@EHEHC
@789070/1
tcttaagtgcattcaacgaataagttcttcatctgatcaaacgctattaa
+789070/1
CCCFFFFDHHHHHJJJJJJJJJIJFIIJJJJJJJJGIIJGIJJJJJJJJJ
@5591287/1
ctgggcctcttgtatgcgaaggtgttgaggcgcttgtggtggtgcacgcg
+5591287/1
@@CFFFFFHHHHHJJIJJHGGGEFHGIIEGHJJJJIGIIIIJIIJGIJHH
@5591761/1
cttctgtagctgctgtgtgaagttcttcaaagcgtcttctctaacagttc
+5591761/1
CCCFFFDEFHGDHIIIJJIGIIIJIJJJJJJIIECGGHIFJJJJIJIIIC
@5591925/1
gcctgacgcttagcaagtttcttagacttgccagttcccacttcacgacg
+5591925/1
CCCFFFFFHGHHHJJIJIIIJJJJJJJJJJIJIJIIJJJJJJJJJJIIJI
@2170448/1
ctggggagaagatcctcatcttgtatagaggaggcttgggctcgctctcc
+2170448/1
CCCFFFFFHAHHHJHJIIJJJJJHHHJIJJJJJIJIGADGGIJIGHIIGI
@5592275/1
cgatagattacggtctatgtctatcggctccgatttgtcgtcccaaggaa
+5592275/1
CCCFFFFFHHHHHFGIJJJIIIIGHHBIIJJIIJJJEDHGHCGHGIHICH
@5592400/1
cggcattccggcgtcattcgatatcttctgtagctgctgtgtgaagttct
+5592400/1
C@CFAFFD>FFHGFEHHIFG<GHGDBAGIGB?FDFGCHIHGHICAFHIHI
@5592453/1
gcctcaaaaaatcacgtttatacattttttttttaatttttgtgttacga
+5592453/1
@@@DDFFFDHFFFIJJGHIIIIHGIIIJJJIJIEF=CGHJIH?>EED7?5
@2171103/1
ctgtgatctgtttcttggcatctatagatgtcggtggcgcacagggcacg
+2171103/1
@@@DDDDDHDAFHEHGEEI<FAFEHGGEGGGDABFHGGEGAHGHIIBEHI
@1518200/1
catcaatttatcttcaaatgacgacaccacagttccagtctcaggcacat
+1518200/1
@C@DDFFFDHAHGEGHIIGHIJIIGEFHHIGICGHGIIHIIJFIIGIIJG
@6956119/1
gcaaagttaaccatcttgtattcaaaagaaaacctagaatcactggttca
+6956119/1
CCCFFFDFHHHHHJJJJJIJJJJJJJJJJJJJJJJJJJJJJJJJJJHIJJ
@5593217/1
taacaatgaaccatggtttcaacaatttctctattcacctttctaggaca
+5593217/1
CCCFFFFFHHHHHJJJGIJJJJJJJJJJJJJJJJJJJJJJJJJJJJJJJJ
@5593330/1
gtttattttgtttttctctgtgatctgtttcttggcatctatagatgtcg
+5593330/1
@@@FDFFFHHFHHGJEICHIHHGHIJJFHHIGIIGGIGGIJGIIDIIB>G
@1518503/1
gtgaagttcattgaatcaatgtgcaaaaattaaacgaagcattgaaaata
+1518503/1
CCCFFFBDFHFFFFHEHIEEHCEHHGGIJJJGIGD@G;?GHIJGIIICHJ
@7649901/1
cctggctcccatgtcacggtagcactgagtgacggcacctccgacactga
+7649901/1
CCCFFFFFHHHHHIIIJJJFHIJJJJJIJEHIJJJJJJJJJJJJJJJJJG
@6956711/1
cgcaagaagtaccagaaacgggacttagccacaatctggtctggagagaa
+6956711/1
CCCFFFFFHHHHHJJJJJJJJJJJJJJJJJJJJJJJJJJHHJJJJJJJJJ
@6956756/1
ccaggatagagttaatgccgccaagtttgacgtttatcttcaagcacaaa
+6956756/1
@CCFFFFFGBFCFHJJIGEHIIJGHFIJJJJGGGIJJIJJJJJJJGIIJJ
@5593962/1
ggcacaactaaccaaacgtaaattatattgaactagacataagattgaac
+5593962/1
@@@BB?A??A<:<C:FC@<AFHACHBAC??9EBEHDCGIG@BB9DDHF@?
@3545591/1
ggctgttcccttggctatcctgtagtttctgccgacacctttgaaagtac
+3545591/1
1;8B?BDD?FHHFB@GG@EFDECFHHIIC>FEDAFD8?BFHIIG@FHBD?
@6957029/1
cggcacctccgacactgaggtcacggtactcgcggtacatgttgtgtaca
+6957029/1
@?<B?DDBDDC?DGEB>CE=E@AFBEIGID@FBEHIEEI@CCEH@CA;CC
@2870594/1
ctgatattgttgcatcgcgcagtacggcggg
+2870594/1
CCCFFFFFHHHHHJJJJIJJIJIJIJJJJJH
@5594144/1
gctgggcctcttgtatgcgaaggtgttgaggcgcttgtggtggtgcacgc
+5594144/1
@@@FFF?DGGHHHIJJJJJHGHI?ECGIGIJIJJJJJHIJEGIFDHIIJD
@3545712/1
cacaatctggtctggagagaagatcctcatcttgtatagaggaggcttgg
+3545712/1
CCCFFFFFHHHHHJJIJHIJJJIJIJJJJJJJJJFHGIJJJJGJJIJJGH
@3545766/1
cagccatccaacgggattgcccatcaatttatcttcaaatgacgacacca
+3545766/1
@@@DDD8DDFFFFEIFFIFHEC>?:?EE>GFIIIIIEEBDG<DGFFFIAF
@6957625/1
cataataaaattagaggaagtaggtgctgggcctcttgtatgcgaaggtg
+6957625/1
@@CDFDFA>FFHGGEGGHIIGHIGIICHEHEDGFIGII<FDGIGIGHG8B
@7651088/1
gtcgatagattacggtctatgtctatcggctccgatttgtcgtcccaagg
+7651088/1
CCCFFFFFHHHHHJJGHJJJJJJJJJJJJJJJJJIJJJJIIIIIJJJJJJ
@789547/1
catacataataaaattagaggaagtaggtgctgggcctcttgtatgcgaa
+789547/1
@@@DD?DAFBBFA4C?E<?FFG@FBE4CEF<FHF?B@DGFIIB<B<4DDE
@789611/1
gctgtttctcactagtaagagcttttcgtataatatgatatgatgccgac
+789611/1
:1:?A?DDDBDADDF<CEEH@BHHGHB@A2CG9EDF4E@GGEI@FAF@6D
@107753/1
aagcacaaattgctcagggtctgtggcgaagttttgttcacgttctttgc
+107753/1
C@@FFFDDHFHHHJIIGIFAFGG@HEGEGIJBFIGBFFGGFGB@FFEGGG
@4233686/1
gctgttgtggaactgcttcacctgtggccggcggcacgcagacgccttga
+4233686/1
CCCFFFFFHHHHHJIJJJJJJJJIIJJJJJJJJJJJHHFFDDEDDDDDDD
@789916/1
ttttttttgttcccacatcaggatgtggattttaatgttattattacagc
+789916/1
CCCFFFFFGHHHHJIJJJJJJJGJJIIJHIIJJJIJJHIIJJJJJJJJJI
@4233959/1
gtcagttagctttttaatacatctctgtccaggcactatattgcagacct
+4233959/1
@@@BDDFFHGBFHIIIIIIGGIIIIIIIIFGG3F?BDGIIIIIGIIIIID
@4234029/1
gttacattaccactgtttacctaccacgttaagtacgtaactttaaaata
+4234029/1
@@@FFFFDFHGHHIIFHHIHIIGGIHJJHIIJIGFHGHIIJJIJJJJJJG
@790660/1
gtcgaatattaagaagtttatgtcttcaatcctaatgtattgatgggtca
+790660/1
BCCFFFFFHHGHHIAHEGJJJJJJJJJJJJJJJHJJJHIJJJIJJIJJJJ
@4235225/1
gtgctgttgtggaactgcttcacctgtggccggcggcacgcagacgcctt
+4235225/1
B@BFFFFFHHGHHCIJJJIJJJJJJJHIIJJJJJJJJHHFFDDDDDDDDB
@4235412/1
gggaatctgattgtgctgttgtggaactgcttcacctgtggccggcggca
+4235412/1
CCCFFFFFHHHHHIJIJJJJJHIJJJJJJJJJJJJJJJJJJJJJJJJHFC
@4235563/1
ggtacatgttgtgtacacctgagcgagactcataacgcagccagatgcca
+4235563/1
BCBDFFFFHHHHHJJJGGHIJJJJJJJJJJJJJJJJJJJJJJJJJJJJJJ
@4235627/1
agtagacacacgcctgtgtaaatattcagcaaattcgtcctgtggaggta
+4235627/1
@@CDDADFGHHFFIIIIIIIIEBHHIIIIIIIIIIIIFGGGGFHIIGI?E
@109912/1
cttgggcagagggaatctgattgtgctgttgtggaactgcttcacctgtg
+109912/1
@@@DDDDDHHHHFH;EB?CEEGGFFBEHHGGBGGHGGGEGHGEGHECDDH
@4235927/1
atcctaacttcgcaaccactaattccagtgataaattcactctagcacgt
+4235927/1
CCCFFFFFHHHHHJJJJJJJJIJJJJJJJJJJJGJJJJJJJJJIJJJJJH
@110087/1
gagcaaatggaaaaaaaaattggtgaaaagaatcacaagtaagatactgc
+110087/1
?@?DDFB??FA>AAEEHIIGGFGIHEHIGE6B???FHFGIGCEAFH@F=;
@6287436/1
gtgcacgcgcttgggcagagggaatctgattgtgctgttgtggaactgct
+6287436/1
CCCFFFFFHHHHHJJIJJGIJJGIJIJIJIJJGGHIJIJJIJJJFIJIJI
@6287445/1
ctcttctaaagcaaacaatgagacctgtgcaacccatttgatgctgacac
+6287445/1
@@@FFFDFFDADFBBFHICHEBBFHI@FHIIGCGFHGCFGDHHIIIIEGI
@791693/1
ccgcgacttcgttcgcgtggaatagtgacttccggcaaatttttggtttt
+791693/1
C@@DDFFFHDHHHJJIGCFHHJGIIGHGIGCHGIJIIJJJGIJEFHBDEF
@4236374/1
gctcatctcgtgcactatctcttgtctgtgttgttgcacgcgcacggtgg
+4236374/1
CCCFFFFFHHDFDIIGIJJJJIJJJIJIJIJJJJIGEIIIGHIGIGHFHI
@6287763/1
cggaaggtgggttcgtgaatcatgccctcaatctgcaccagttcatattt
+6287763/1
?@@D1@DBC??CDGIFB@CHGHIHEGIIGIIIIIIIDGGGIIIGEIHHII
@110670/1
cactaattccagtgataaattcactctagcacgtagttctcagcttccct
+110670/1
CCCFFFFFHHHHHJJJJJJJJJJJJJJJJJJJJIIJGIJIJJJJJJJJJJ
@792098/1
cagcttttgacggaacgggagccgtacagacggagtagcgagccccatga
+792098/1
CCCFFFFFHHHGHJJJJIJIJJJJIGGJJIJJIHJHFGIIIJIHHFFFFC
@4237155/1
agtaggtgctgggcctcttgtatgcgaaggtgttgaggcgcttgtggtgg
+4237155/1
@@CFFFADHFHHHJJJJJJJIIGIJJFEFH?FHIIGHIFHHIIJFIICGI
@4237829/1
gtcgggtagagccttagctgcggaatgcttagcttccttcttagagcg
+4237829/1
?@@D1=ADFFF?F?:AB<@AFB:1@F@9DGD@49DEFDEFFFC8D897
@2171398/1
gccagatgccaaagttcttgatcttcactgggctcttctctgggatttcc
+2171398/1
CCCFFFFFHHHHHJJJJJJJJJJJJJJJJJJJJJJJJJJJJJJJIJJJJJ
@4239020/1
ggcgaattttgcgatctgcgtggtagcgtactaccagcgttgatagattc
+4239020/1
CCCFFFFFHHHHHJJJJJJJIJJGGIJJHIJJJJJJJIJIJJJJJJIJJH
@4239262/1
acgggctctgtgcctggctcccatgtcacggtagcactgagtgacggcac
+4239262/1
CCCFFFFFHHHHHJJIJJJJJJJJJJJJJJJGHIJJJJJJJGHIJJJJJJ
@2873307/1
cggcacctccgacactgaggtcacggtactcgcggtacatgttgtgtaca
+2873307/1
@BCFFFFFHGHHHIJJJIIIFHIJJJGGIIJIJJJJJIIJJIIJIIEHHH
@6291147/1
ggcacagttcctcgacgagcaagtagttcttgaagcacagacacaggtgt
+6291147/1
CCCFFFFFHHHHHJJJJJJJJJJHIJIIJJJJJJJJIJJJJJIJJJJHIF
@2873499/1
ctcatcttgtatagaggaggcttgggctcgctctccgaagggagcttgcg
+2873499/1
CCCFFFFFHHHHHJJJJJJJIIJHIIIIJJJJJIIJJJJIJJIJIIJIII
@2172907/1
tttttaaactcatgttttcatggtaccaagttatgaatttttcaaatcgc
+2172907/1
CCCFFFFFHHHHHJIJJJJJJJJHIGIJJJHHGIJJJJJJJIJIJJJIJJ
@6958003/1
gggctcgctctccgaagggagcttgcggccgatgacctcatactccttca
+6958003/1
B@BFFFFFHHHHHJJJJJJIJJIGIIHIJIJJJIEHIDHDHHFFFFFFFE
@5595508/1
gcgatgttttacaagggcaggttgaactcacaccattcaatttaaaagaa
+5595508/1
?@@DDD?;DHFHAFF9GBGH1<CFHHDF4C?FHGIEHHGIIHEGDAGGHG
@1520150/1
ggcgcttgtggtggtgcacgcgcttgggcagagggaatctgattgtgctg
+1520150/1
CCCFFDFFHHHHHJ@FEHHJJGIFHJGIIJJDGGHECHIGIGIJJIHIDH
@2173225/1
gcgcgctgtagctttgatcatagtagatgtttgcatgtcagttagctttt
+2173225/1
@@@DFFDDDFHHGIJJJ4CHEEHHHIHIIFHGIJIGHHHJJGIIJJJIHJ
@2874255/1
cttaggacgaagtgatggcaccaggatagagttaatgccgccaagtttga
+2874255/1
C@CFFDBDFFHDACBCFBGGHIFGIDBEFHG?DGEIC??GHIDAHCHGHG
@5595888/1
gtaggtgctgggcctcttgtatgcgaaggtgttgaggcgcttgtggtggt
+5595888/1
@CCFFDDDBFFHDGGIHGJIFJIIJFHEG?DCFHGIIIJJJJJC@FF@C;
@1520474/1
taattaaatgaatttcgttggaaattgtgaaacaagccagaaattaaatt
+1520474/1
@@;DD8B=DFBAHIIEG:ACFGCFDB<ACBFFHFEG??:;BGGFGGIC>G
@1520560/1
gagactcataacgcagccagatgccaaagttcttgatcttcactgggctc
+1520560/1
CCCFFFFFHHHHHJJJJJJJIJJJJJJIJHIIJJJJJJJJJJJJJIJJJJ
@5595978/1
atattatcacgagatatggtgtgtctatattaccatttcgtacaaacatg
+5595978/1
CCCFFFFFHHHHHIIIIJJEHGHFHIIIIJJGGHHGIJBFFHHGHIGF>B
@2874470/1
atcttgtatagaggaggcttgggctcgctctccgaagggagcttgcggcc
+2874470/1
CCCFFFFFHHHHHJJJJJJJEHGGIJIJJJJIJJIJJJJHIIHIGIJHHF
@2874634/1
tgaaaataaaaataaaaaaaatagcaggggttattgttatgtcgatgtcg
+2874634/1
@CCFFFFFFHHHFGJIGIJIDHGIIJIIIGFHGIGIIIJIIIIIIEHGED
@2874649/1
gtccaggcactatattgcagacctccagtggtaggtatgtatgtttatgc
+2874649/1
CCCFFFFFGHHHHJJJJJJJIJIJJJJJIIIHIIIFGIIGGJJJIJJJJH
@6292460/1
atgtaaatcaaaatccgtcaatgtgtgccccacagacaattttctagtgt
+6292460/1
@@;ADDDDFBDDDAEDDA?FEACHHHGEHDAHBEHCHGIGEHGFHHI9D?
@7651169/1
gtcacggtagcactgagtgacggcacctccgacactgaggtcacggtact
+7651169/1
CCCFFFFDHHHHHJJJJBHIJJJIJJJJJJJJJIJJJIJJIIIJJJHJHH
@4908976/1
ggccgtcagaacctgatagaaacggttggcgttaggtatatacaagaaca
+4908976/1
CCCFFFFFHHHHGJIIJJIJJJJIIIJJJJJ0BDDGHIJJIJIIIJIIJI
@3547905/1
gcaagaagtaccagaaacgggacttagccacaatctggtctggagagaag
+3547905/1
CCCFFFFFHHHHHJJJJJJJJJJJJJJJJIJIJJJJJJHIJJJHIHIHIJ
@5596925/1
tggcgcacagggcacgcttgcgcatgacatctattcatgccattggcgtt
+5596925/1
CCCFFFFFHHHHHIJJJIIJIJJJJJJJJJJJJJJJJJJJJJJJJJJJGH
@3548226/1
tctgattgtgctgttgtggaactgcttcacctgtggccggcggcacgcag
+3548226/1
CCCFFDDBDFFDHHIGFDEHIJFEHGJJJJJIIFHGEHIJIJDHFFCDDD
@7651693/1
gttgaggcgcttgtggtggtgcacgcgcttgggcagagggaatctgattg
+7651693/1
B@BFFFFFHHHHHHIJHJJFHIJJJJJJJJJJJIJJJJJJHFHHFFFFFF
@1521818/1
ccagaatctagacatgcacagctcttgcagccatccaacgggattgccca
+1521818/1
@@@FDFFFGHFBFHEEHIJIGGIIIIJJIIGIIGIIGGIJGJDGGIJJBD
@4909634/1
ctcgtacgtacaatatacatatataaacgaaagtatttagttgcgaattc
+4909634/1
BCCFDFFFHHHHHJJJJJJJJJJJJJJJJJJJJDHIJCIIGIIHIJJJJJ
@7652103/1
tgaggagtcactgtcaaggccagaatcttcattagacttgtctgctgg
+7652103/1
;?7DA3B=;CBDDAE4:EEBCE=?<EDBFECEEED<EAD9DDFDCD@@
@6960117/1
gaaacaaaatgaaaacaaataaatacatataattccatttaattgatttg
+6960117/1
CCCFFFFFGHHHHJIJJJJJJJJJJJJIIJIGIGIJIIJJJJJJJIJHII
@5597642/1
cagcatacataataaaattagaggaagtaggtgctgggcctcttgtatgc
+5597642/1
CCCFFFFFGGHHHIJJJJIJJIIJIJJFHIJIIIIJJJIIIJJJIFIIJJ
@7652646/1
tgctaatatgtctcttaactcaggactagtgcctttggtcgtccttttga
+7652646/1
@CCFFFFFHHHHHJJIJIJJJJJIIJIJJHIJJJJIIIHIJHHIJJJJJI
@5597919/1
tgaaacgcgagtggggccgtcagaacctgatagaaacggttggcgttagg
+5597919/1
C@@FDFDDFHAFBEAEADG@A8DEG>G9BFHGEFEHEHC55=A>?<A>??
@4910517/1
gctgggcctcttgtatgcgaaggtgttgaggcgcttgtggtggtgcacgc
+4910517/1
@CCFDFFFHHHGHGIJJIGIHHEEEBFHIJJHHIIFIIJIGIGFHHIJJB
@7652786/1
cgccattcctagtacggtatctcccacacgtttcacttcagcatagacag
+7652786/1
CCCFFFFFHHHHFHIJJEHIJJJJJJJJJJHHJJJJJJJJJJJJJJJJJJ
@3549587/1
ctggtctggagagaagatcctcatcttgtatagaggaggcttgggctcgc
+3549587/1
@?@DDDDFGFDDFIGIIGIIIJGIIIJJ@HEGGIIJIJIIIJIJBH@GIG
@3549947/1
gtccgagctcatcgactgtggcaatctttgcatggaatgttatctccaac
+3549947/1
@@@FFFFFDHHBHIIJJJIJGEIJJIIJIJJJJJIIIJJGIJJJJIJJJJ
@4240442/1
caaatggaaaaaaaaattggtgaaaagaatcacaagtaagatactgcaaa
+4240442/1
CCCFFFFFHHHHHJJJJJJJHIJJJJJJJJJJJJJJHIJJJJJJJJJJJJ
@112196/1
gccacaatctggtctggagagaagatcctcatcttgtatagaggaggctt
+112196/1
@@@FFFDDFHFBHBHIIDH<AAFEFEE9CGIIJIGCCBFIGAAC9FHDBF
@112346/1
cgcccgtcgcaccagattattgatttctctttccctgtcgggagcggagc
+112346/1
@@@FFDDDHFADHIGBHIHJIGGJEBFIGEIEGIJII@GFDEABGFBEE<
@4240742/1
caccagtggtcttcttgaacttcttcaattgacgcaagaagtaccagaaa
+4240742/1
@@@FFDADFFFFFGEEHFHIJIGGIIIEIHGIHGIIAFIGHBBDHIJIII
@4240783/1
tcaaattcaaataaaatcactctgcaatcctgcctcacatgattcatcca
+4240783/1
CCCFFFDDAHFHGIIGGGIIJJGIIACFAAEH?F?BGGHGIIIJIIEICH
@112796/1
ccgggcggcgagagtagcgaatatggtgttgttgacgagcgcggagcgga
+112796/1
?@@ADDDDHFHHAB8@FGIGHHFH@@@B??ACC?CC@?BBBBBB8BBBB8
@4241593/1
cctaatacaccgccgcttaaaagataggtaccgatgagcgcttccacgca
+4241593/1
@@@DDDD??FACC?CCG@8?C<FD@GD@?BBFD@?FHGEHGEAAGA@;BE
@794230/1
tgggcctcttgtatgcgaaggtgttgaggcgcttgtggtggtgcacgcgc
+794230/1
CCCFFFFFFHHFFGHIJJJJJAGCGHJJJJJJI0BBGIGIIAFHIIJJHF
@794398/1
ggcagagggaatctgattgtgctgttgtggaactgcttcacctgtggccg
+794398/1
@@@?DDD?FDHHHBHIHICH@HD<CG@FHGBFEH<99CF??BBB?FB@GG
@114156/1
gcacgcgcttgggcagagggaatctgattgtgctgttgtggaactgcttc
+114156/1
=@@DFFDFFFDHFEEDCFGAGGIGIG@FDHDDGGIGGE?F7CGHGHIGGG
@794892/1
cactgagtgacggcacctccgacactgaggtcacggtactcgcggtacat
+794892/1
C@@FFFFDFFDB?DFHEIHGIGH>HGHIIIBDGHGB6BFDDHIBE:BBDB
@6293193/1
cagagggaatctgattgtgctgttgtggaactgcttcacctgtggccggc
+6293193/1
CCCFFFFDHGHHHIIJJIJJJJHIIHIJJIJJJJIGJJJJIJJIJJIJJI
@6293288/1
ggcttattctgcatacctgccatgcgctggtaagcgctatggactgctgc
+6293288/1
CCCFFFFFHHHHHJJJJJJJJJJJJJJJJJGIJJJJJJJJJJJJJJJJJJ
@115218/1
gtggaagttttatttctccattttgagtaactgtgaaaatgacatcttat
+115218/1
BBBFFFFDHHHHHJJJGJJJJJJJIJJIGJJJJCHHGIJIIIJJJJJJJJ
@4243646/1
ggaagtaggtgctgggcctcttgtatgcgaaggtgttgaggcgcttgtgg
+4243646/1
CCCFFFFFHHHHHJJJGHJJJJJJJIJJJJJIJDGFHIIJJJIJJJJIJJ
@6293782/1
cggcacctccgacactgaggtcacggtactcgcggtacatgttgtgtaca
+6293782/1
@CCFFFFFHFHHGIJIJJJJIJJJJJFGGIJJJGIFFHIGIHIIDHACHH
@115508/1
attaaattaatcgcacttctttgttttatttaaaaagcttaagttgaatt
+115508/1
CCCFFFFFGHHGAHIIIJIJJIJFGEFGGGIJJIGIGHIJIHIIIGIIJJ
@796102/1
gtgcgcgtccatggagccgaccacggcggcgatggacggcttcttgttgt
+796102/1
CBCFFFFFHHHHHJIIIJJJJJJJJJIIHFDDDDDDDDDDDDDDDDDDDC
@116169/1
gtttcttggcatctatagatgtcggtggcgcacagggcacgcttgcgcat
+116169/1
CBCFFFFFHHHGHIGJJJJJJHIJJFHIJJJIIIJJJIJJJJJIJJJJJH
@4244883/1
cctcatctcttgcagtttggcctctttcgcagccaacttctggcgctcct
+4244883/1
CCCFFFFFHHHHHIJHJJJJJJJJJJJJJJJJJJJGIHJJJJIIJJJJJJ
@4244991/1
cacgtagttctcagcttccctgcaaagttaaccatcttgtattcaaa
+4244991/1
@@;:ADDDFHF>BFGDH@FHHECGB@@<FFHEHGGCHHG?B@D?<FC
@6295387/1
cctcacgatcgattactactgctttcccaaagacaggacaagcgtgaatt
+6295387/1
CCCFFFFFHHHFHJIJIIIJJJJIJIIIGIGJJJJJJEIJHIIJHHGFHG
@2174652/1
ggtgaactggcgttcatgcggcaaacgcctattaacattatcatcgttct
+2174652/1
@@?DDEFFGHHHHJJJGIEGJGJJIJIIIIJIJIGIHIIFIEGH;CFGIJ
@6296147/1
gatggagtgagcacgggctctgtgcctggctcccatgtcacggtagcact
+6296147/1
@@@DDDD3C?C;CBEFGGEGICFGHEDA?GHBB?FHDHIIIIBBFGE9<C
@5598523/1
agcacgtagttctcagcttccctgcaaagttaaccatcttgtattcaaaa
+5598523/1
@@@FFFFFHFHGGIJIIJJJIJJJIJJGHHGIIGGIIIIJIHGIIJJIIE
@4246376/1
cagcatacataataaaattagaggaagtaggtgctgggcctcttgtatgc
+4246376/1
CC@FFFFFHHGHHJJJIJJJJJJIJGIHGIICGHIEHIHIJJJJIFHJJJ
@6296524/1
gtggattttaatgttattattacagcatacataataaaattagaggaagt
+6296524/1
@?@DBDDDHHDHDHIBHIHIJIJGEHJJEBFHJFICFBCFEFIJGE>DG:
@2875924/1
attatgtttatcggcaatttcttcaagttgggcttggtaaggccttgcct
+2875924/1
@C@DDFDDHHDHFGEIEFGHBFHHDBHFGGCEEHEHIEHGEGHIII>GDH
@4246669/1
gccagatgccaaagttcttgatcttcactgggctcttctctgggatttcc
+4246669/1
CCCFFFFFHHHHHJHIJJJJJJJJJJJJJJJJJJJJJJJJJJJJJJJJJJ
@2876132/1
tgtacattgaaaataaaaaataaaaaaatagcaggggttattgttatgtc
+2876132/1
CCCFFFFFHHHHGJJJJJJJJJJIJJJJJIIGIIJJJFHGIJIGHIJJJJ
@4246785/1
atggtaagaaggtggcggccagaatccagacatgcacagctcttgcagcc
+4246785/1
??@D?BDDDDDHDGAHG:?@FHIIGEHIIAHE>FFGFHCGFHEGAFC@=D
@2876358/1
gtagcactgagtgacggcacctccgacactgaggtcacggtactcgcggt
+2876358/1
CCCFFFFFHHHFHIJJJIIIJIJJJJJIIJIJJIDGHGIJHIJJIJIGFB
@3550520/1
ggaactgcttcacctgtggccggcggcacgcagacgccttgatgacctcc
+3550520/1
@@@?DDDDHHHHGIGGDGGDGABGGGGG@HGBEDDFDCEDCCCCDCCCDA
@6297201/1
cgtttctgagattagcgcgcacagacgaacagacaaacagacaaacagac
+6297201/1
@C@FFFFFHFHDHHJIGIIJIIIJIFFHGIIIJJJIIIJJGIEIAEF;?6
@117155/1
ctggagagaagatcctcatcttgtatagaggaggcttgggctcgctctcc
+117155/1
?@@DDDDDBDFF?EGGBHEFHGE<BFEFAH@DFBHD;8:?FD;FBGBDGG
@2877062/1
gtccgtcaaagcatttatagtggccgctctaggcagcaaacagttcatcc
+2877062/1
CCCFFFFFHHHHHJJJJJJJJJJJJJJJJJJJJJJJJJJJJJJIJJJJJJ
@1524247/1
ggacttttcttcaatatccacataagtaacttcaaatgattgctcagatg
+1524247/1
CCCFFFFFHHHHFJJJJGGIIJIIJIHHIJGHGIDHHGGIIGIIIEH@GG
@1524303/1
agcatacataataaaattagaggaagtaggtgctgggcctcttgtatgcg
+1524303/1
C@CFFFFFHHHGGGHGIJIJIJJJJIGHIICFGIJIJJIJIIGIDHGIIG
@7653782/1
gtcactattctaggattgtgtaggtaatattattaaacgaagaacatgcg
+7653782/1
CCCFFFFFHHHHHJJIIIHHEHIJCEHGIEIJJJJJJIJJJJJJFHDDHH
@1524475/1
ataaagataagtataggctcaaaacctaacgacatcaatcaccagcttaa
+1524475/1
?@@?BDEFDHHFDIIGEHIHID>CDFHIIDCFEGII@DHFFECHIGHGCH
@5600142/1
ctcggacagcagtgagttcgtgttgcaagacatgtaggaactgtccctcg
+5600142/1
@@@DDDDDHFFHAGIGAEGGHGFHHIIIICHIIIIIFEHHHCHHEHIIII
@117490/1
gtggaactgcttcacctgtggccggcggcacgcagacgccttgatgacct
+117490/1
@@CFDDDDFHHHHGIJJGEEFGGGBBGGJFGGGHFEDBCDDDDDDCDCC>
@3551788/1
cttgggcagagggaatctgattgtgctgttgtggaactgcttcacctgtg
+3551788/1
@@@DDFFFHFHHGIEGHIECGHGHHGIIHCFCGGIFIFIIJJGGEHFHF9
@6962835/1
cgcaagatagtgagacattcactttttagtcataatcttcagatactcca
+6962835/1
CCCFFFFFHHDFHJIJIIJJIJJIJJJJJJHIJJJJJJJJJJJIJJJJJI
@3552011/1
ggcaagggatcctaacttcgcaaccactaattccagtgataaattcactc
+3552011/1
CCCFFFFFGHGHHJJJJJJIJJJJJJJJJJJJJJJJJIIIJJJIJGGIIH
@7654756/1
gtcttcttgaacttcttcaattgacgcaagaagtaccagaaacgggactt
+7654756/1
CCCFFFFFGFHHHJJJJJIIJJJIJIJJIJJJIHGGIGIJJGHGIJIIIJ
@118382/1
gtttattttgtttttctctgtgatctgtttcttggcatctatagatgtcg
+118382/1
@@@FFFFFHHHHHJJEHGHGJHGIIIIHHIIGHIJJIJEGEGIIJEGFEH
@1525440/1
cattatccctattgaaaacaactctacacatacatacatatttactt
+1525440/1
;;@DDDBAHHDBFF?<GB?EHBGEHG<<FFHIECHIGHCDDAHIIHG
@6963345/1
gtaaaattctagacacacatgccacatattcaggcattatgtaaca
+6963345/1
CCCFFFFFHGFFHIIIIIGCFHHIIIJIGGGIGIIEHHIGGIIIIJ
@6963545/1
ggccccgtcgcgtacttgcagaagcatggctgcccaatgatcggcattcc
+6963545/1
CCCFFFFDHHHHHGIJJJIJJIJJJJIJIIIJIJIIIJJIIJJJIIHHHH
@6963607/1
cacgggctctgtgcctggctcccatgtcacggtagcactgagtgacggca
+6963607/1
@@CFFFFFHHHHHJJJJJJJJJJJJJIJJJJJFHIJJJIJJJDGGIJJJJ
@4912274/1
cttgttgttaagaggtgttacctgcaacttggccaggttaggg
+4912274/1
@@@D?DDDFFFDDF922<AFAEFH;CHE?HFEGF9DD?<D@FB
@797308/1
cctcttgtatgcgaaggtgttgaggcgcttgtggtggtgcacgcgcttgg
+797308/1
@@@DDBDD>BFF:C:ED2AFFCHIIFFFIBFIEADDA6;BFEFIEFDB;?
@119747/1
ctgtacttcacatagtaacgccatgccttttggtattctg
+119747/1
?=@==ADAC<=<<2<E><<3<@1<?;FBCCB9CGA<D?G9
@1527013/1
gcccgtcgcaccagattattgatttctctttccctgtcgggagcggagcg
+1527013/1
B@@FFFFFGHHHHJIJJIJJJIJJJJJIIJJHGIJJJJJJJIIIJIAHFF
@4913266/1
cgggctctgtgcctggctcccatgtcacggtagcactgagtgacggcacc
+4913266/1
CCCFFFFFBHHGHJIIIIIJJIIJIJJJJJHIJJJJIIIJGGIIGIJGHJ
@4913295/1
cttacagattggtggaaaccaaaccaaacttctctgccaccaccaagggg
+4913295/1
CCCFFFFFHHHGHHJJJJJJJJJJJJJJIJJJJJJJJJJJJJJJJJJJJJ
@120459/1
ctgtgatctgtttcttggcatctatagatgtcggtggcgcacagggcaca
+120459/1
@CCFFFFFHHHHHJJJIJIJJJIJJJJGIJJBHICGHDHIJJJIJJIJJJ
@4247851/1
acagcatacataataaaattagaggaagtaggtgctgggcctcttgtatg
+4247851/1
@C@DDFFEHHGFHIIIJJIIIJJJIJIIHHIIHHGHIHIIJJJJJFFHIG
@4248165/1
gcaagaagtaccagaaacgggacttagccacaatctggtctggagagaag
+4248165/1
CCCFFFFFHHHHHJJJJJJJJJJJJJJJJJJJJJJJJJHHJJJIJIIIJJ
@4914755/1
gtgctgggcctcttgtatgcgaaggtgttgaggcgct
+4914755/1
CCCFFFFFHFHHFHJBGFHGIGGHI?CEHGEHIIIJI
@4914807/1
gtaggagtttcgggctcgggtttactagcctcctccttagaagttggttc
+4914807/1
CCCFFFFDHHHHHJJJJJJJEHIIJJJJJJJJJJJJJJIIHJJGHIJFHD
@798401/1
agcatacataataaaattaggggaagtaggtgctgggcctcttgtatgcg
+798401/1
CCCFFFFFHHHHHJJJJJJJJJJHIJJJJJHHJJJJJJJJJJJJJJJJJJ
@798440/1
gccgaccacggcggcgatggacggcttcttgttg
+798440/1
@;;DD?1<C;FFFG@:@EFBA>4669>?BB>559
@798598/1
gtaggtgctgggcctcttgtatgcgaaggtgttgaggcgcttgtggtggt
+798598/1
CCCFFEFFHHHHHJJJJJJJJJJJJJJJJCGHIJIJJJJJJJJIIJIJJ@
@4249287/1
gtccggaacatcaaatatcttgacttggcaaagagttgtcgatatgtgga
+4249287/1
?@@F=@DDFDFFHIIIFIIIHIGGHIIGIIIGGGIGEGIGIGIHIIDGHA
@798796/1
cattggagtcatattatgtgagtacgaagcattgtctgtttataaaataa
+798796/1
CCCFFFFFFFHHHJJJJJJJJJJIJJJJJJJJJJIJJJJIJJJJJJJJJJ
@6298193/1
gccagaatctagacatgcacagctcttgcagccatccaacgggattgccc
+6298193/1
CCCFFFFFH:DFHIJJJJJJJJIJJJIJJIJJJJJJIIIHIIIIIJJIJI
@6298629/1
ctcatcacaacatctaaagctaagatggcatcatatggtatctgcctggt
+6298629/1
CCCFFFFDHHHHHJJJJIIJJIIJIJJJIIJJJJJJJJGIJJJJJJIJJF
@6298754/1
gagtaaacataatactattgtttattctaagctctgagcccataccgtca
+6298754/1
?<?=B:DDDFHDFHCBFGCHF<GAGGGIIIIEHIEHIIIGIIGEGHBBGH
@799463/1
agaagatcctcatcttgtatagaggaggcttgggctcgctctccgaaggg
+799463/1
CCCFFFFFHHHHHJJJJIJJJJJJJJJJJJJIJJJJJJJJJJJJJIJJJJ
@4916435/1
gtttaatgctcagcatgttaaataactgcttaaacacacgacacttaact
+4916435/1
@C@FFDEFFHDHFGGHIHIIIJJJIGGEEHIIGGIIGGIJJJIJJIJJJJ
@6299116/1
ctcttctaaagcaaacaatgagacctgtgcaacccatttgatgctgacac
+6299116/1
CC@FFFFFHHHHHJJJJJJJGDDGHHIHIIIJJJJJJJIJJIJJJIIJFH
@4916815/1
cccatgtcacggtagcactgagtgacggcacctccgacactgaggtcacg
+4916815/1
@C@FFFFFHFFHAAFEAGIGHGIIJEGEBGHGGIIGDHIJJJEHI@FDHG
@4250681/1
tgctgggcctcttgtatgcgaaggtgttgaggcgcttgtggtggtgcacg
+4250681/1
CCCFFFFFHHHHHJIJJJJJIHIJFGHIJJJJFHIJJJIJJFHHGHJIJH
@4250706/1
ctcccatgtcacggtagcactgagtgacggcacctccgacactgaggtca
+4250706/1
CCCFFFFFHHHHHJGGIJJJJJJJHIIJJJJJJJJJJJJJJJJJJJJHIJ
@800412/1
gcctcttgtatgcgaaggtgttgaggcgcttgtggtggtgcacgcgcttg
+800412/1
CCCFFFFFHHHHHJHGHIAFEGHJJJJJJJJJGHJHIIFHGIJJJJHFFD
@6300604/1
agggaatctgattgtgctgttgtggaactgcttcacctgtggccggcggc
+6300604/1
@@@FFFFFGHHGHIHIIIIHEGIIIJJIIJGIIIGIIGCHGIICHIIGFF
@6300767/1
gtggattttaatgttattattacagcatacataataaaattagaggaagt
+6300767/1
CCCFFBDDHBFDFHHHHIJJJJJIGIIJFGIGGGIJGHHHIIIJIFJEEG
@7655313/1
cgttgatgtcgcaagatagtgagacattcactttttagtcataatcttca
+7655313/1
CCCFFFFFHHHHHJJJJJJHIJJJJIJJJJJJJJJJJJJJIJJJJJJJJJ
@4252138/1
gcctggctcccatgtcacggtagcactgagtgacggcacctccgacactg
+4252138/1
@CCFFFFFGGGGHGIIIJIEFGGHIIGGIGHIJJIJIGHIGIIIIJJJII
@4252333/1
gtaggtgctgggcctcttgtatgcgaaggtgttgaggcgcttgtggtggt
+4252333/1
CCCFFDDDHHHHGIJJJJJHIJIIJ@EGGHIHIIHIIJIJGIGFHJGEH4
@6301432/1
ctctgtgcctggctcccatgtcacggtagcactgagtgacggcacctccg
+6301432/1
@CCDFDDEDHHHBHHIGBIJEGGGGGCGHG?CFBGEDFAFBDGEGHCHII
@6301696/1
ggcgcgtttacattaggtcggtcaccgaaggcggcggccgcattcggttt
+6301696/1
@@CFFFDDHHHHHJJJJEHIJFHJJIHIJJJJIJJEBDDDBDDDDED?BD
@5601771/1
aaatcagaagcacatactgctaaatctaattaagaaggaggtgggtatgt
+5601771/1
CCCFFFFFHGGHHJJJJJJJJJJJJJJJJJJJJJJJJJJJIFGHJ@FHHI
@7656369/1
agaaagcccattaattaaaccttttaccataaagtaatgagtacagatgc
+7656369/1
@@@FFFFFGGFHHGIJJIJJEHHHJIJJJIJIGHHHIIFCHCFHJJJJII
@7656406/1
cctaaatctatggggcgggatggtcgtttgaaaaattgacggccagcctt
+7656406/1
CCCFFFFFHHHHHIJIJJJHIJJIHHHFFFEEEDEEDACDBDDDDDDDDD
@4253587/1
ggtgtatggtatcggtatgtatgtttatgcatgtagtaaaaagcggttat
+4253587/1
BBBDDFFFHFHHHJJGIJJIJJJJJJJJJJJJJIJJJJJJJJJJJJHJIJ
@6964546/1
cactaattacaaaaaagaaaacatttgtcaccaactcctaaagtcaggac
+6964546/1
CCCFFFFFHHHHHIJJJJJJJJJIJJIIIIJJJJJJJJJJJIJIJJIIIH
@2880494/1
tgggggcacattaattggagtataagttgtcacaggggcgtaagcagttg
+2880494/1
@CCFFFFFGHFHHIIJJJHI?EFIJJHHIIIJJIJJJJJIGIHHHHHFFF
@7657138/1
ctgacgcttagcaagtttcttagacttgccagttcccacttcacgacgct
+7657138/1
?@@FFFFFDHFFFIH@GHGIIGGIJGIFFHGIIJIIC?CGHGIID;:FHI
@7657298/1
cctgtggccggcggcacgcagacgccttgatgacctccactttgatgatc
+7657298/1
@@@FFAEDFGHHHGGGHIIJJGIBHGHGCB;BFFED@?;=@CCD@CC@CC
@7657647/1
cgcaagaagtaccagaaacgggacttagccacaatctggtctggagagaa
+7657647/1
CCCFFFFFHHHHHJJJJJJJJJJJJJJJJJJJJJJJJJJHIJJJIJJJIJ
@6303285/1
gggctctatgggacaaagtagctgtatttctttggattttaatttagaaa
+6303285/1
CCCFFFFFHHHHHJJJJJIJJJJJHJJJJJJJJJIIIJJIJJJJJIJJIJ
@6303826/1
ctcgttttgttagacttcagtgtagctttgtattatgttcactttcttat
+6303826/1
CCCFFFBFHHHHHBHIJIGIJIHHHGGHIIEHGIIIGIGIGGHHIJJIHG
@6304119/1
tgcgcgtccatggagccgaccacggcggcgatggacggcttcttgttgtc
+6304119/1
@@@FDDFFHHDDBHEGEHGHIJIH>HGIFCB?;?CDDBDDBDDACCCBDD
@7658527/1
cctgttttggtagcggcggcgcggtccgtgaggagcatgctcgccatcag
+7658527/1
CCCFFFFFHHHHHJJJJJJGIGHFACDB?BDBDCBBDCDDDDDDDDBDDC
@802815/1
gcactgagtgacggcacctccgacactgaggtcacggtactcgcggtaca
+802815/1
CCCFFFFFFHHHHIJJJJIJJJJJJJJJJJJHHJJJJHIJJJJJJHEEFF
@6305391/1
ctgttgtggaactgcttcacctgtggccggcggcacgcagacgccttgat
+6305391/1
@CCADED?FHHHHE9FGICEHIGIIIIIGIEGIEGHEBB><>@BBDBCD>
@7659798/1
gcgatgttttacaagggcaggttgaactcacaccattcaatttaaaagaa
+7659798/1
CCCDFFEFGHGHHJJJJIJJJIJJIIJIIJIJJJIGIJJJGIJJJJIJGJ
@7659828/1
agtgacggcacctccgacactgaggtcacggtactcgcggtacatgttgt
+7659828/1
@@@FDBDDAFDFDIGHIIGICDGIFBDFHII??DHGIIGIAABCEF@BD@
@6305649/1
attatatgtttgaatgcattttcaaaagattcacaacaaaaagagat
+6305649/1
CCCFFFFFHHHHHJJJJJJJJJJJJJIJJJJJJJIJJIJJJJJJJJJ
@6305689/1
tgtggaactgcttcacctgtggccggcggcacgcagacgccttgatgacc
+6305689/1
@@@?=DDDHH>FHEG?FHHHHIGIB<@@@AEHBAAEDEC8>@BA;@>@:@
@7660105/1
acaatcctttagtatcttatttgtattggttgtacccaaagcctgtacga
+7660105/1
C@CFFFDDDHFHCEFCDBIEIIICHHBFFHGGEHHIGGIGEGIIIIGI@?
@7661415/1
gacgatttcaccagtggtcttcttgaacttcttcaattgacgcaagaagt
+7661415/1
CCCFFFFDHHHGHIJEGHIJJJIIIGJJJIJJJIIJJGJJJJJJIJJJGB
@7661559/1
ctatagacaaacagaactatgtgaatattattattagtcagggatttatg
+7661559/1
CCCFFFFFHHHHHJJJJJJJJHIGIJIJJJJJJJJJJJJJJJJJJJJJJJ
@804370/1
gtggtgcacgcgcttgggcagagggaatctgattgtgctgttgtggaact
+804370/1
@@CFFFFFDFHHHJJJJJJIIGIJIAHIGJIIIIFFHIEIGGJHIIJIJJ
@7661996/1
acctgtggccggcggcacgcagacgccttgatgacctccactttgatgat
+7661996/1
CCCFFFFFHHHHHJIHIJJJJIJIIHHHFFFFFCEEEEDCCDDDDDDDEF
@7662236/1
ggcagagggaatctgattgtgctgttgtggaactgcttcacctgtggccg
+7662236/1
C@CFFDDFHHGHHGGIJIIJJIEJIJIIJJJJJIJJJJJJJJJIJJJGIJ
@805032/1
ctcggacatttcaattttatttagttggtcttggttgaacggaactccaa
+805032/1
CCCFFFFFHHHHHJJJJJJJJJJJJJJJHHJJJJIJJJJJJJJJJJJJJJ
@7662390/1
gctgggcctcttgtatgcgaaggtgttgaggcgcttgtggtggtgcacgc
+7662390/1
@@@D;DADDDHFDEGE<9EF8CEHEHHCAGFH>HEH=8CFBFE@DEEHIE
@7662947/1
cctgctattttttttatttttattttcaatgtacagacagcacttttcta
+7662947/1
CCCFFFFDHHHHGBHIGGIGGIGIIIIIGGIFFGIGGGIIIGICGIJICD
@6308510/1
gccactggcaatgtggatagctggacaaggcactggcaacgaccaatcat
+6308510/1
@@@FFFFFHFDHFHIJHJIIJJGIFGGIIJIGIJIIIGGHIJGIJJJJIJ
@805687/1
catggttttagcaatgcttgacgaaatcttttaatgagacaaactgcaat
+805687/1
CCCFFDDEHHFHHIIJGGJJJJJJJJJJJIJIIFIIGIIGIIFIGIEHIJ
@6308997/1
ctccaataagaatgaggggtcattgaacttatagttcaaaatcgtttcca
+6308997/1
CCCFFFFFHHHHHJJJJJJHIJJJJJJJJJJJJJJJJJJJJJJJHJJJJJ
@6964711/1
gctgtttctcactagtaagagcttttcgtataatatgatatgatgccgac
+6964711/1
@@@DFDDFHAHDHBDGEHDEGEHECHDGCCFFHBDFHIGGIGCDHHIIHG
@5602268/1
tgtcactaacattttctttttctagtttcaaatgacgataaaatatccac
+5602268/1
@<@?DDBDFBDABFG:EEHHHCHEHII@CDHFHHEHFFGAD@D>ABGBFF
@5602324/1
cctcttcatggtgccacagtgagtgatttcaattttgagacctttgattt
+5602324/1
CCCFFFFFHHGHHJIJIJJHIJJFHIJJJJJJJJFGIHHGGGIJJJIJIJ
@121590/1
gcacgtgttccaccgagacccggacctcgcccgaccgcgtgtacaccggg
+121590/1
@CCFFFFFHHHHHJJIJJJJJJJJJJJJJJJIHHJJHHFFDDCDFDDDDD
@6965570/1
gtcattcggttggccattaacatcatattttattcccctaataaacatca
+6965570/1
@:?DBDDFHAFAHGIIIIHIIGGIGGIHBDHIIIDFBFHGCGHHG?BFHI
@3555244/1
gtgagaagtgtgataatgtcataaagttgacaataatctataattaatta
+3555244/1
CCCFFFFFFHHHHJJJJJJJJJJIJJJJJJJIJJJJJJJJJJJJJJJJJJ
@122861/1
cttgaacttcttcaattgacgcaagaagtaccagaaacgggacttagcca
+122861/1
CCCFFFFFHHHHHJIJJIIJIJIIJIGIGGIJIIJJJJIJJJIJJJIJJI
@5603654/1
gacctttagcgccattttggccgcagctcgcttggcttgagatttgttgc
+5603654/1
@@CFFFDFFDHHHIJHIIIIIEGIJJJJIHIJIGGGGGGDEHHDGHEGGH
@3555765/1
ctgatagagacgatttcaccagtggtcttcttgaacttcttcaattgacg
+3555765/1
@@@BDDDDDBFH@FHGIGIIJIEHEIIJIJFHIHEEGCAFGHGGIIIEHB
@5603692/1
agcatacataataaaattagaggaagtagg
+5603692/1
?8?A=;DDF>4DDFEFFEDC4CFE@@AE>C
@123162/1
acataataaaattagaggaagtaggtgctgggcctcttgtatgcgaaggt
+123162/1
CCCFFFFFHFHHHJJIJJIJJIIJIHJIIHGGIIJIJJJGIIJFGGHGG9
@5603921/1
caagaagtaccagaaacgggacttagccacaatctggtctggagaga
+5603921/1
CCCFFFFDHHHHHIJJJJJJJJJJJJJJJJJIJJJJJIIJJJHJIIG
@123441/1
ctgtggccggcggcacgcagacgccttgatgacctccactttgatgatct
+123441/1
@?@D=D?DDF<CA>067@:A6FABBE<??BD@@BCCCCCBBBBBBBEDAD
@6966446/1
ctgcttcacctgtggccggcggcacgcagacgccttgatgacctccactt
+6966446/1
CCCFFFFFHHHHHJJJJJJJJJJJJJJJJHHHFFEDEEEDEDDDDDDDDD
@2880707/1
cttggttgaacggaactccaatcctttactcgaatagtcttttctaactt
+2880707/1
CCCFFFFFHHHGHJJJJJJJJJJJJJIJJJJJJJJJJHIJJJJJJJJJJJ
@3556378/1
attctggtgggttgtcctgcagagcttgccacatcttgtaagcagcctga
+3556378/1
CCCFFFFFHHHFFBGBEEHIIIJEEHIIIJGGIGHGIIHIGJJJGJGHEG
@2880821/1
gtcccgtacccatagcaacaagatcagcgactgtcacacggtagcggaag
+2880821/1
CCCFFFBDHFHHDHIJJJJJJJJIIJJJJJJJJGHIJIJJGDGBHIIHFH
@6966930/1
aatcattcctggaatccgtgtcgacggcgatgagagcccacgatgtaagt
+6966930/1
@@@DFDFDHHFFHIHIJJGHCFHIJIJIJJJIIJGIIJIGGGE?EFFFFA
@3556862/1
cgaacattctatgcttataccattaatctccgcaactatttgacggattt
+3556862/1
@@@FFFFFHHFHGJGIJIIJJJIIIJJJJJJIIGGIGEHGGIGHGIDGHJ
@124263/1
gtgctgggcctcttgtatgcgaaggtgttgaggcgcttgtggtggtgcac
+124263/1
CCCFFFFFHHHHHJJJJJJJJIJJJCGGHIJJJJJJJJJHJJIJJGHIJJ
@3557066/1
cggcacctccgacactgaggtcacggtactcgcggtacatgttgtgtaca
+3557066/1
CCCFFFFFHHHHHJJJJJJJHIJJJJGHJJJJJJJGHIJJJIIIJIHHHH
@2179958/1
gcttgtggtggtgcacgcgcttgggcagagggaatctgattgtgctgttg
+2179958/1
CCCFFFFFHDHFHIIJJJJJJJJJJJJJJJJJJIHIIJJJJJIIIIIHIJ
@6967366/1
tatgaaacgatctgctttggtataggtacgtttctgttcctgtccccatc
+6967366/1
CCCFFFFFHDHHHJJIJJJJFHHHJICHFGGHBGIIIJIIIJJJJIJIJI
@2180376/1
cgctacagtcgtacttgtttgaaggagtctatgcaagcttactataaaac
+2180376/1
CCCFFFFFHHHHHIJJJJJJFGIIJGIFGIJGIJJJJJJJJJIGGIJJII
@2882435/1
ctcatcttgtatagaggaggcttgggctcgctctccgaagggagcttgcg
+2882435/1
CCCFFFFFHHHHHJJJJIJJIJJIHIJJJIJIIJJJJIJIJJIIGIIIHG
@2181224/1
gccggccttgattttataatttagagacacgtgtacatttcgagagaaca
+2181224/1
CCCFFFFFHHFHHJJJJHJJJJJJJJJJJJJHIHHIJJJJJIJJJIHIJJ
@2181235/1
ggcacgtcttcgtctttgtacagttcgcgagcgatctccgctgtagtcgg
+2181235/1
?@@?DADABDFDBFHGHEIGG@HCFGIBF<GADFB@8=CGH>A@@@HEEB
@4255640/1
cttggaaatgataatgatatttgaacaagaacaatacacggagtaaacat
+4255640/1
CCCFFFFFHHHHHJJJJJJJJJJIJJJJJJIJJJIJJJJJJJIDGIIJJJ
@4255659/1
cttcaattgacgcaagaagtaccagaaacgggacttagccacaatctggt
+4255659/1
CCCFFFFFHHHHHJJJJJJHIJJJJJJJJJJIJJJJJJJJJJJIJJJJJH
@4255686/1
ggtgttacctgcaacttggccaggttagggccaacagattgtttgagatg
+4255686/1
@@@DDDDDHHHHHJJJJJJJJJJJJJJJJIJJJJJIIHIJJJJJJHIGII
@2883826/1
gtactatctctgggtagtaaggtttatttgacgagtcatcagacgtggtc
+2883826/1
@@@DDDDD<FFFFF<CGECHIIAEHIBHHAHHIFEFFDFGFIIIFFEDFB
@4256026/1
gccagatgccaaagttcttgatcttcactgggctcttctctgggatttcc
+4256026/1
@<@DDDADAFFFHICCEH>C?FGCHGEH@?BF?DF>@FGII@@??FD@?F
@2182205/1
ctattctaggattgtgtaggtaatattattaaacgaagaacatgcggctg
+2182205/1
@C@FDEFFHHFHFIHGDEHHHEHIIIJIIJJIJJJJJIIGDGGJJIJJJJ
@2884420/1
gggctctgtgcctggctcccatgtcacggtagcactgagtgacggcacct
+2884420/1
@@@BBABD=:CHH<EFGEEH;AFHII>GH::CBFHDGIHIIEH;@@@GDG
@805946/1
gcgtgatgaggttcaccaagctagtggcgttgatgtcgcaagatagtgag
+805946/1
@CCFFDFFFHGFHIJJJJJIJJIHIHIGGHIJGIJFHHIIBHIJIJHIEH
@4256731/1
tgataaagataagtataggctcaaaacctaacgacatcaatcaccagctt
+4256731/1
CCCFFFFFHHHHHGHIJJJJIJJJJJJJJJJJJJJJIJJJJJJJJIJJJJ
@806270/1
gctacacttcttgacatagtactcttccctcgtgttcttcaatgggttca
+806270/1
CCCFFFFFHHHHHJJJJJIJIJJHJJIJJJJJIIHIIJJJJJJJJJHIJJ
@2885334/1
gttgaggcgcttgtggtggtgcacgcgcttgggcagagggaatctgattg
+2885334/1
CCCFFFFFHHHHHHIJJJJHHJJJJIJJJJIJJJJJIJJJHHHHFFFFFF
@4257385/1
ggcgcttgtggtggtgcacgcgcttgggcagagggaatctgattgtgctg
+4257385/1
CCCFFFFFHHHFHIIIIIJJJJJIIJJJJJJEHJJEHJJJJJIJJGIIIH
@2885540/1
gctctgtgcctggctcccatgtcacggtagcactgagtgacggcacctcc
+2885540/1
CCCFFFFFHGHHHIIIJIJJJIJJJJJEHIIJJJJIICFHIJJIJJIJJJ
@806564/1
gccccacttatgagaaggataaaactttttagctgattttgttaaattaa
+806564/1
CCCFFFFFHHHHHJJJJJJJJJJJJJIJJJJJJJJHIJJJJJJJJJJJJJ
@2886006/1
gaggcgcttgtggtggtgcacgcgcttg
+2886006/1
@@@BDFDDDHDDDI=@CEBFEDGFHIII
@2886042/1
gtcacggtagcactgagtgacggcacctccgacactgaggtcacggtact
+2886042/1
CCCFFFFDHHHHHJJJJFHJJJJJJJJIJJJJJJJJJIJJIJJJJJBGHH
@4257911/1
tgggcctcttgtatgcgaaggtgttgaggcgcttgtggtggtgcacgcgc
+4257911/1
CCCFFFFFHHHHHJJJJIIIJFGHHJHHIIJJJJJIJJIJJF5=BDHIHF
@4919991/1
ctatactttgcattaaaataatgcccattttcacaggcaagggatcctaa
+4919991/1
CCCFFFFFHHHHHJJJJJJJJJJJJJJJJJJJJJJJJJJJJJJJJJJJJI
@4258578/1
cggacatttcaattttatttagttggtcttggttgaacggaactccaatc
+4258578/1
CCCFFFFFHHGHHJJJIIIJJJJJJJIHGJJJHHJJJJJJHIJJJJJGIJ
@4258802/1
gggggtcgcacgtcatattccaaggtagttactaatggagtc
+4258802/1
C@CFF@DDFHHF?FHIGIIHIIIIGHGGGHGIIIIIGIIIIG
@807626/1
cagccagatgccaaagttcttgatcttcactgggctcttctctgggattt
+807626/1
C@CDFFFFHHGHHIJIEFEHIJJJJJJIHHGGGIEHGGEEHIJJIJJJIH
@807756/1
cacatcttcgtcgcgccaatttaggaagcatgttttcacttgttcgtcgt
+807756/1
BCCFFFFFHHHHHIJIJJJJJJIJJGGJJJJJJJJJJJJJJJJJJJJJJH
@4921098/1
gccattcctagtacggtatctcccacacgtttcacttcagcatagacagg
+4921098/1
CCCFFFFFDHHHHIGGHIIJIIJJJJJIJIJJFJJJJJIJJIJJJJJJJJ
@4260160/1
ggtttactagcctcctccttagaagttggttcctctttacaagtagactc
+4260160/1
BCBDFFFFHHHHHJJJJJJJJJHJIHHIJHJJIJJJJJJJJJJHGIJJII
@808666/1
gcagccagatgccaaagttcttgatcttcactgggctcttctctgggatt
+808666/1
@?@D;DDD>FFF:AD3;<BFHI<?C@DHAAAHEDFFFEII>DFFFCBAFG
@5604748/1
cactgagtgacggcacctccgacactgaggtcacggtactcgcggtacat
+5604748/1
CCCFFFFDHHHHHJJJIJJJJIJJJJJIIJHHJJJJHGHJJIJJHHDEFF
@4922805/1
gtagcactgagtgacggcacctccgacactgaggtcacggtactcgcggt
+4922805/1
C@CFFFFFHHHDFHIIIJJJJDHIJIJJJJJJJJHIJJJJFHIJJJJHF?
@4922810/1
gtttcaaccacagacaaatcatagcatttgtaaaatatttctatcac
+4922810/1
@@@BDDB?AFC<AAGEHGICGBHHIIHIGEHIIC?CFHCHGDFFHG@
@1531077/1
gtggattttaatgttattattacagcatacataataaaattagaggaagt
+1531077/1
?@@AB;DBF?AFD<EHDCECI@?IF@DFHGI@HIEHICHBGEDHGF@DBG
@3557385/1
gtctattatagtttcaaaaaaactgtttcacataaataggtgagaagtgt
+3557385/1
@@@B?BDEGDDFAFGBAGGGGGBCGIFI@CGAHGHGGEBEBB99BFFIH@
@2182947/1
cgggcagttcgtcaacaagacattactagctgagaatatttttttccgtt
+2182947/1
CCCFFFFBFFHBHGFHIIIIIIIIIIIIIIIIIGIIIGIIIIIIIEHHHI
@4923021/1
ggcgtcgcttgcggtatcggcgtcgcttgcggtaccggcgtcggttgcgg
+4923021/1
CCCFFFFFHHHHHJGHIJJJJJJJJJJJJJJHFHFFFDDDDDDDBDDDDD
@6968088/1
gtcacggtagcactgagtgacggcacctccgacactgaggtcacggtact
+6968088/1
CCCFFFFDFHGHHJJJICHHJIJJJJJJJJJJJJJJJIJJGGIJJJDEHH
@1531364/1
cttgtagtcaaggtggagattttactatctttcaagtcggcataacgggc
+1531364/1
@@@DBDDADB:<B2AB@;?ACDEHCHGHEFHEFD9C?BFHEEEHHAED@B
@5605555/1
gtgtacatcatggaaggaagatgcctcatcacaacatctaaagcta
+5605555/1
CCCFFFFFHHHHHJJJJJJJJJJJJJJJJJJJJJJJJJJJJJJJJJ
@7663663/1
ctcgaatagtcttttctaacttgaacagtgcgatgttttacaagggcagg
+7663663/1
CCCFFFFDFHHHFIJGIJJJJIJ>GHGGFHIGIJIGHGHHHGHJJIIJJJ
@1531972/1
cctggcaatacaacaacgacaagctgcaactgtacgaatgtgctcttgag
+1531972/1
@@<DDBDEDBHHDIIIIJIJIGIIEFHGIBFHIFBFHHHDDDHIGIGHHE
@5606093/1
gccagaatctagacatgcacagctcttgcagccatccaacgggattgccc
+5606093/1
BCCFFFFFHHHHHJJJJJJJJJJJJJJJIJIIJJJJJJJJJJJIJJJJJJ
@7664132/1
cggtactaacgatcaaatcgatcatgggtccataatcattcctggaatcc
+7664132/1
@CCDDFFFGGHFHIDHGGFIHIJJJGJJ@FIIJJJJFIJGIJJJIJJJJJ
@6968916/1
gtcacggtagcactgagtgacggcacctccgacactgaggtcacggtact
+6968916/1
@@@DDDD2ADBFFII<C:CBH;E1??@F?;:6@E@FB==D@=FFFEDC:=
@5606258/1
gctgaaacgaccacaaaactttagtactttgttcgaaggataaaataaat
+5606258/1
7?@DDDDD?FD<:E@FG?FGFIFE1?DCCFFFGFIGFFEGIIF<DF88=B
@7664422/1
gtgggttcgtgaatcatgccctcaatctgcaccagttcatatttggcaca
+7664422/1
@?@FFFFFGHGDBFFFHGIGEEBBEFHIGEEGIGECDHADFHGIIIIIIE
@6969258/1
tctatactttgcattaaaataatgcccattttcacaggcaagggatccta
+6969258/1
CCCFFFFFHHHHHJJJIJJJJJJJJJJJJJJJJJJJJJJJJJIJJJJJJJ
@6309186/1
caggattgaaacgtcttttatgttgggacagctatcttcataaaagctaa
+6309186/1
?@@B:BDDFDFDF<EBFFFFED<BH3CAEFE9DEFFGE4?D<BGIECIFE
@3559483/1
aggtgctgggcctcttgtatgcgaaggtgttgaggcgcttgtggtggtgc
+3559483/1
@@@BDDDDFAFHHGEHEHIGGHGEFEHCFH;FBFHHIGGGHGIBCCC5;@
@126706/1
ctcctttctttttcggtggcttccccattttgacagcgtcttacttcacg
+126706/1
CCCFFFFFHHHHHIJJGHIIJJJJIJIJJJJJJJJJIJIJJJIIIBFHIJ
@5607117/1
gggcagagggaatctgattgtgctgttgtggaactgcttcacctgtggcc
+5607117/1
@CCFFFFFGHDBDHIJIIJJIJJJJJJIJJJIIJJJJJJJJJJIIHHIJJ
@6309630/1
ggcgcttgtggtggtgcacgcgcttgggcag
+6309630/1
?<?BB?DBF?FFHG?<ACBE@C:FH@1?29:
@6310823/1
cggacgcgacgtgccttgaattccttgatgactgcatagatagaaatcga
+6310823/1
@@@DD:DDDAFFFEGHEFDHIGBDFEHHEHIIFCFGGH@GGIIGEEGIGH
@2186077/1
gtacacctgagcgagactcataacgcagccagatgccaaagttcttgatc
+2186077/1
@@@?DB3A?F3:<F@:??9A<AEG;??:F9BBB?D@C<?BFFEEFAECF=
@6310982/1
gcgaagaacaatgtttatcaactacaagagggctgtttctcactagtaag
+6310982/1
CCCFFFFFHHHHHIIJJJJJJJJJJJJJJJIIJIIHHIHFHIJHJJIIII
@2186195/1
gttcgacatcgacataacaataacccctgctatttttttttattttttat
+2186195/1
CCCFFFFFHHGGHHIIGIIIJIJJJJJJJIJIJIIJJJIJJEGHIHHFFF
@6311088/1
tccaccactgcggcgccaggcgggtgaacgtgtctgatggtagcttgccg
+6311088/1
@@CDFFFFGFFHFIIJIJJJJJJHBDDEED;?ABDCDEDDDEDCDDDDDD
@811203/1
cttcacctgtggccggcggcacgcagacgccttgatgacctccactttga
+811203/1
@@??B?DB;FHHDHG>DFD6DHIII>/@HHEDECCCC@CC9;A?;C>AAC
@2186616/1
gggctatgccatttatcctcgcacgttggcagt
+2186616/1
?;7BD?D>FD?D?DA?ACDF:@?EDG3?D9?@1
@6311512/1
cttgatgtcttaacatttgcattcaaaagagttgctgtcaaacctaggac
+6311512/1
CCCFFFFFHHHHHJJJJJJJJJJJJJJJJJJIIJJJJIJJJJJJJJJIIJ
@2186765/1
ctggagagaagatcctcatcttgtatagaggaggcttgggctcgctctcc
+2186765/1
@CCFFFFFHGHGHIJJJJJJJJJJJJJJJJJIIJJJJHHIJIIJJGIJJJ
@6311766/1
tggcgcacagggcacgcttgcgcatgacatctatacatgccattggcgtt
+6311766/1
C@@FFFFFHHHHHIHIJIJIJJJJJJJJJJJJJJJJJIJJJJJJJJJJHG
@811598/1
agaagatcctcatcttgtatagaggaggcttgggctcgctctccgaaggg
+811598/1
CCCFFFFFHHHHHJJJJJJJJJJJJHIJJJJIGIGIGGIIIJIJGEHIIJ
@2187024/1
ctggctcccatgtcacggtagcactgagtgacggcacctccgacactgag
+2187024/1
@@<D?D>DHHFFDFIGDHIIGAHHEGEH:?CGB0??@FHGIEAFHGHEDG
@811930/1
tgtgttcaaggggatctgagaatggtttagattcacaattttgtccgctg
+811930/1
BC@FDFFFHHHHHJJJJJJJJJJJJHIJJJJJJJJJJJJJJJJJJJJJJJ
@2888924/1
agagaagatcctcatcttgtatagaggaggcttgggctcgctctccgaag
+2888924/1
CCCFFFFFHHHHHJJJJJJIJJJJJJJJJJJJJIIJJJJIIJJJJJJIJG
@4261010/1
ctccgacactgaggtcacggtactcgcggtacatgttgtgtacacctgag
+4261010/1
@<=DDADD:DFHACAAFHHI@G8C@B@HGGGDDHB=BBFGC@CCG>;=3@
@812263/1
ctgtgatctgtttcttggcatctatagatgtcggtggcgcacagggcacg
+812263/1
BCCDFFFFHHHHHJJJJJJJJJJJJJJJJJIJIJGIJJJJJJJJJJJJJI
@2188619/1
gttattgttatgtcgatgtcgaacccaaaaatgtaattaacttttttttt
+2188619/1
CBCFFFFFHHHHHJJJJJJJJJJJJJJJJJJJJHIJJJJJJJJJJJJJJ/
@4262401/1
ggaagtaggtgctgggcctcttgtatgcgaaggtgttgaggcgcttgtgg
+4262401/1
CC@FFFFFHHHHHJJJJJJJJJJJJJJJJHIIJCHGHJJJJIJJJJJHIJ
@2890430/1
gctcgcagcattatgggtcttccttcatggccgaggttggggcggcgcgg
+2890430/1
CCCFFFFFHHHHGJJJIDFGHIJJJJJJJJJJJGHJDHGIJJJFDDDDDD
@2890466/1
ggcagagggaatctgattgtgctgttgtggaactgcttcacctgtggccg
+2890466/1
CCCFFFFFHHHHHJJIJJJHIIJIHIJJJJJJJJJJJJJJJJJJGGIIII
@4262820/1
gtctcatttctctttctctatcacgttctcgatcatagtgtctatcgtga
+4262820/1
@@@FFFFFGDFHFGGIJIJJJJJJJHIJBHC<FFIJJJJJJJJJJJJBDB
@2189163/1
gtggtgcacgcgcttgggcagagggaatctgattgtgctgttgtggaact
+2189163/1
CCCFFFFFHHHHHJJJJJJJJJJJJIJJJJJIJJJIIJJJJJJJJIJJJJ
@813946/1
ccagaaatttcgcacgctcgactaacattacctcgaaggcgcggcgtgcg
+813946/1
@@@DDDBDFHBFHG@FA:EEGE7FEGGGGIGGIIGIGGGCAF@:?>3;@?
@4923597/1
atggtgttgacgcattttcaagttgtttgaactcatagacgggttgtttc
+4923597/1
@CCFDDDFHHHHHJJJJJJJJJHHIIJJJJJJJJIJJJJJJJJBHIHIJJ
@4924046/1
gcgaaggtgttgaggcgcttgtggtggtgcacgcgcttgggcagagggaa
+4924046/1
CCCFFFFAFFHHHJJIIJJJJIJJIJJGIIIJJJJJJJJJHHHFBFFDAC
@2189844/1
gcctcttgtatgcgaaggtgttgaggcgcttgtggtggtgcacgcgcttg
+2189844/1
CCCFFFFFHHHHHJIJJJFHIHJJJJJJJJJJHJJGIJGHIIJIJJHFFD
@4264379/1
acgggctctgtgcctggctcccatgtcacggtagcactgagtgacggcac
+4264379/1
@CCFFFFFHHDHHJJJJIJIJJIJJJJJJJJGIJJJJJJIJFHHIJJIJJ
@4925339/1
cttgtatacaaattatttctaccatcaaatacaggttttagtgcgccaaa
+4925339/1
CCCFFFFFHHHHHJJJJJJJJJJJJJJJJJJJJJJFHIJJJHIJJJJJJJ
@4265083/1
ccgtttaatgctcagcatgttaaataactgcttaaacacacgacacttaa
+4265083/1
@@CDDFFFFDDBHGIGGIIIIIFDFHHGGEEBHIIIIIIIEHIIIGIGGI
@2190925/1
gtacactataatttattgtaggtagcgacatgttcggtgttgaattgttt
+2190925/1
;=@DADDDFBBDHIE>GGAEC<CCFBGEB:DG?CGDB:?DG?<DBBBFGG
@2191020/1
atacataataaaattagaggaagtaggtgctgggcctcttgtatgcgaag
+2191020/1
CCCFFFFFHHHHHJJJJJJJJJJJJJJHHJJJJJJJJJJJJIJJJJJIHI
@2191650/1
cacttgccgatggtagaataaggattaaaaataaacttaaagattattaa
+2191650/1
@@@DDDDBH?FHHAFE>AFHHCCHHGIIGHFIIIED@BGGHBFDFGGEII
@6970870/1
accggagaagggaatgacaacgacaatcggacgcgttaacatacg
+6970870/1
CCCFFFFFHHHHHJJJJIJJJJJJJJJJJJJJJJJIJHHHHHFFF
@4926288/1
caggagataggcgcctattagggcttccacacagtctg
+4926288/1
@@@D==:2::C3@:CAEFHHH4>EF;EDCDBE;BDD99
@3560843/1
agggaatctgattgtgctgttgtggaactgcttcacctgtggccggcggc
+3560843/1
@@@FD?DFHHHHHEFGGGGHGHEGIIGDHGDGGHGIGE?F<DGCFBFHFF
@4926642/1
cattagactagttagttaaatgaatttcgttggaaattgtgaaacaagcc
+4926642/1
@@@DDDBBFFF<CCFGEBH<B?4A<C?CFAFFG@GAGG@:CFGGB@GD@6
@2192074/1
gccgcatagggtgatcgacgactgcgtggtgacattcgtcgaatattaag
+2192074/1
CCCFFFFFHHH>CGHIJJJJJJIIJJDHIDFIJJIJIJFGIIIJJJJJHH
@3561125/1
ctcttgtatacaaattatttctaccatcaaatacaggttttagtgcgcca
+3561125/1
CCCFFFFFHGHHHJJJJJJJJJJJIIJJIJJJJJJJGHHIIJIHIIJJJJ
@3561426/1
gcaacgaccaatcatggacttttcttcaatatccacataagtaacttcaa
+3561426/1
CCCFFFFFHHHHHJIJJJJJJJJJJJJJJJJJJJJJJJJJJHIIIIJIJJ
@3561508/1
ctcatcttgtatagaggaggcttgggctcgctctccgaagggagcttgcg
+3561508/1
@@@DFDDDFCFHAGGGIIIIGII6FHC<BGG=BFCCFFH>>B;@;8@DDE
@5609619/1
ctgacaaataacatctaattattgcaattaaaacatgactaaagatttga
+5609619/1
CCCFFFFFHHHHHJJJJJJJJJJJJJJJJJJJJJJJJJJJJJJJJJJJJJ
@2192685/1
ctctatactttgcattaaaataatgcccattttcacaggcaagggatcct
+2192685/1
@@;DDDDDFABCF>E:CF<C@HH<4<F:BFHIIIED<9CECC?C;?D6BF
@1534416/1
cgggacttagccacaatctggtctggagagaagatcctcatcttgtatag
+1534416/1
CCCFFFFFHFFHGJJJJIDHGHHGHJFHEHIIJIIJJIIIJJJJJFHGIJ
@7666354/1
gcttcgtacaataataattaataatatgtacctacattaacatattatat
+7666354/1
CC@FFDBDHDHDFIJGHBHIJJGJIGHGIIIEIFGCFGGIIIIJJJJIJJ
@6972268/1
agtaggtgctgggcctcttgtatgcgaaggtgttgaggcgcttgtggtgg
+6972268/1
CCCFFFDFHHHHHJJJJJJJJJJJJJJJIJCGGHJIJJJJJJJJIJJIJJ
@2193044/1
ggacatttcaattttatttagttggtcttggttgaacggaactccaatcc
+2193044/1
CCCFFFFFHGBHHIGHGBIHIEHEHIIIIIGFGI@FHIIEHIIICHIIIG
@6972289/1
atcttgtatagaggaggcttgggctcgctctccgaagggagcttgcgg
+6972289/1
8?@DA?DDAFC?A33:@CGFB=F22A8?CDD99?@D?D;8;AFCFF44
@2193255/1
gtgtgtatgtcactgaacttctcttaaacgactgaattgattttgatgat
+2193255/1
@@@FFFFFHHHHHJIIJJJIJJJJJJIJIJIJJICGHHIHIIJJJIIJII
@7666858/1
cagtggtcttcttgaacttcttcaattgacgcaagaagtaccagaaacgg
+7666858/1
CCCFFFEFHHHHHJJIJJJJJJJJJJJIJJJJJJJJJJGHIJGIJJJJJJ
@6972639/1
gtggtgcacgcgcttgggcagagggaatctgattgtgctgttgtggaact
+6972639/1
CCCFFFFFHHHHHJJJJJJJJJJJJIJJJJJJJJJIJJ4CHIJHIJJJJJ
@5610533/1
aatttgtggcctggcgttagggcaagttcatgcgtttttgctctggcgtt
+5610533/1
@@@FFFDDHHFHFIIIDHIIGGIDHHGHIJJJGHGIJJIGJIJEIIJJHE
@3562608/1
gtcctttatacatttcggcatggcgatcatgtcgatggcttggtttattc
+3562608/1
@@@DFFFFFHHFHIGJIHJJJJIIJEDHIIJJJIEIJJIJJJJGGJJJJI
@6312761/1
ctccaatcctttactcgaatagtcttttctaacttgaacagtgcgatgtt
+6312761/1
CCCFFFFFHHHHGJJJJIJJIJJIJJJIJGGIIIJJIJJIJIIIJIJIHG
@815101/1
gtagcactgagtgacggcacctccgacactgaggtcacggtactcgcggt
+815101/1
@@@DD?BAF>FABAFHIIIGIIIIHGHIEGGE>F?@FDHH;CFIIEGEEB
@4927624/1
ctggagagaagatcctcatcttgtatagaggaggcttgggctcgctctcc
+4927624/1
CCCFFFEFHHHHHJJJJJJJJJJIIJJJJJJJJJJIJFIGIIJJIIJIJI
@4927674/1
accagtggtcttcttgaacttcttcaattgacgcaagaagtaccagaaac
+4927674/1
?@?DDABD?CFHHGIGGHIGHIIIIGHHGIEHIIGEGCGB?BGDEGGHIB
@4927800/1
aatctggtctggagagaagatcctcatcttgtatagaggaggcttgggct
+4927800/1
CCCFFFFEHHHHHIHIIJJJJJJJJJJJJJJHIJJJJJJIJJJJJGJJIF
@4928459/1
gcttcatccagaggcaagcgctccaagttgcttggaggcttgggcctgtt
+4928459/1
@@@DDDFFDHHGHIIEGAFHGGEHIIG@EGIIIIIGGCCDG0;BFGC@=F
@4928637/1
ccaaattgtatctgacgacgcattgaatctgaatacgaaaatgaattcag
+4928637/1
@@@DFDFFHHHHHIGIGHIIIIJIGEGGHIGIJIIIIJIGIIJGJIJJIG
@132172/1
tgcaaagttaaccatcttgtattcaaaagaaaacctagaatcactggttc
+132172/1
CCCFFFFFHHHHHJJJJJJHIJJJJIJJJJJJJJJJJJJJJJJJJJJIII
@132438/1
cttgtattcaaaagaaaacctagaatcactggttcaaattcaaataaaat
+132438/1
CC@FFFFFHHHHGJIGIJJJIJJJJJJIJJJJHGIJJIJJIJBCFHIJJJ
@5612521/1
atcgaataacatttattaaacaaattacataaagcatttaaataactaat
+5612521/1
CCCFFFFFHHHHHJJJJJJJJJJJJJJJJJJJJJJJJJJJJJJJIJJJJJ
@133240/1
ctcgttttgttagacttcagtgtagctttgtattatgttcactttcttat
+133240/1
BCCFDFFFHHHHHGJJJJIIHIGIIIIJJJHIJJJJJIIIJJJJJJJJJJ
@133394/1
cttgaagcacagacacaggtgtcttcaacggaagagattccatttcccgt
+133394/1
CC@FBDFFHHFHHIIBHEGABHE@HCFBCFG1DGDGGFE<FHGFH>@FFF
@4930261/1
gttagtaaaaaaaaagatagttcttcaataaacaataaaatttaattcta
+4930261/1
@@CFFDEFHHHHHJJIGDHE?GGGIGCHGHIJJIJ@GIJIGIJGIIJIIJ
@4930392/1
gtggattttaatgttattattacagcatacataataaaattagaggaagt
+4930392/1
@@@DDFFFFHHHFEFHIJFJGIHIJJIJJJIJJJIIEIJJJGIJJIIDCD
@5613581/1
gtagctgccattatgtagactgttgtgttgaccaataatgggttaatcag
+5613581/1
CC@FFFFFHHHHHJJIJJJJJJIJJIJJJJJJJJJJJJJJJJGHIJJJJJ
@134789/1
gtcttccttcatggccgaggttggggcggcgcgggcatgtgagtgttggt
+134789/1
BB?DFFFFHHHHHJIJJHHJHHJJJJIJJHDDDDDDDDDCDDD@CCDDD?
@4931455/1
gcacgcgcttgggcagagggaatctgattgtgctgttgtggaactgcttc
+4931455/1
CCCFFFFFHHHHHJJJIJJJGHIJJIIJJJHIJJJJJJJJJJJJJJJJJJ
@1535524/1
gcgaaggtgttgaggcgcttgtggtggtgcacgcgcttgggcagagggaa
+1535524/1
CCCFFFFAFFFDFIJJIJJJIIJJJGCHHIGGGHIJJJGIHH>D?BED>B
@2194667/1
ggggatctgctgtctgtggagctgatgcttgctgggcctcaactgttgga
+2194667/1
@CCFFFFFHHHHHIJJHJJHIJJJJJJJJJJJJJJJJJJJJIJJJJJJJJ
@3563519/1
gccctgtgcgccaccgacatctatagatgccaagaaacagatcacag
+3563519/1
CCCFFFFFHHHHHJJJJJJJJJJJJJJJJJJJJJJJIJJJIJIJJIJ
@1535784/1
gccagttataaagcatagcccgaagtgctattggcacacaggcataatgc
+1535784/1
@?@FFDFFHGGFDGIIGGIGGGI>HEGGDFHGGH>GIIGHGCGGIIIHII
@3564207/1
gtttttaatatttaaataaccgctttttactacatgcataaacatacata
+3564207/1
@@?DDBDBD8CFFF?EEGBHIIGDEGAEC?CCGDBDGFD@BGFH9?DDFB
@1536475/1
gcagagggaatctgattgtgctgttgtggaactgcttcacctgtggccgg
+1536475/1
CCCFFFFFHHHHHJJJJJJJJJJJJJIJJJJJJJJJJJJJJJJJJJJJJJ
@2195385/1
cttgtatagaggaggcttgggctcgctctccgaagggagcttgcggccga
+2195385/1
@@?DABDDDHHF?EEGBE@;CFHHHIG@B@GFGI@@A;AAB@GGBEEB>A
@815379/1
cagcatacataataaaattagaggaagtaggtgctgggcctcttgtatgc
+815379/1
C@@FFFFFFDHBFFGHIEGGGGIGDHGEHHCAEGCGGDEGIIIIIGGHHG
@3564479/1
gtgctgttgtggaactgcttcacctgtggccggcggcacgcagacgcctt
+3564479/1
?==;B8BDD2<A:CDEG@FFF@HEFF9?E3E8C?@;8ABD><>8?8;=?B
@4267103/1
gagtcaacaagaacaaatttttatgtgccaaaatgctattaacatttaag
+4267103/1
=@@44AD:DFADFFFADEIHIIIC<HHIFCFGCACGFCBFFA<BECGIFI
@4267340/1
ctcgctctccgaagggagcttgcggc
+4267340/1
@@@DDDDADHFHFIEHEEGBD3??8?
@3565038/1
ggagtgagagtctggccagtctttagaagatgatggtgtttgtcttgttt
+3565038/1
@@@DDDDDDDACFGG?G@FEHDFGFHHIIIIICHHGEEDFGGFHH@DHGI
@6313909/1
ccactccatactttgtttcatttaaatttacgggctatgccatttatcct
+6313909/1
CCCFFFFFHHHHHJJJJJJJJJJJJJJJJJJJJJJJJJJJJJJJJJJJJJ
@6975427/1
gagagtctggccagtctttagaagatgatggtgtttgtcttgtttgactg
+6975427/1
CCCFFDFFHHHHHJIIJJJJJJJJJJJIGIJHGHIJIGHJJJHIJJJJJJ
@3565317/1
ctcttgtatgcgaaggtgttgaggcgcttgtggtggtgcacgcgcttggg
+3565317/1
@<?DBDDBHF>F=FFF<CFGC9CGBADEGA9B78?BHHCFGHGIBDEDCC
@6314223/1
gtaattattaattaattaaaaaggataattaaatattgcttggaaatgat
+6314223/1
BBBFFFFFHHHHHJJJJJJJJJIJIJJJJJJJJJJJJJJJJJJJJJJJJJ
@2196212/1
aaatggaaaaaaaaattggtgaaaagaatcacaagtaagatactgcaaac
+2196212/1
?@@DDFEEDDFHHEEHF<F?D@DHEFHE?FGHHHIIGGHHGEGAEGDFGE
@3565530/1
tttggattttaatttagaaaattaaatgaagacttttatttgatcaaata
+3565530/1
CCCFFFFFHHHGHJJJJJJJJJJJJJJJJJJJJJJJJJJJJJJJJJJJJJ
@6314425/1
ggcgtgcacggtgatggcgcgcgccatggcgatgggcgtgcggtcctcgc
+6314425/1
@CCFFFFFHHHFHIJJIJIJJJJJJJJJJJJJJJJJJHHFFDDDDDDDDD
@6314477/1
gccagttataaagcatagcccgaagtgctattggcacacaggcataatgc
+6314477/1
CCCFFDFFHHHHHJIGGIIIJGDHHHHGIGIIIIGIJJGGIJIJJJJIEI
@7667454/1
ctcataacgcagccagatgccaaagttcttgatcttcactgggctcttct
+7667454/1
CCCFFFFFGHHHGJJJJGIJJJJJJIJJJJJJJJJJIJJJIIJJIJJJIJ
@3565769/1
gataaagataagtataggctcaaaacctaacgacatcaatcaccagctta
+3565769/1
@=@BDDB;CDB:<ABDFGGHGA@FEHGI9?FEF<GA<ABHGEHEIIGGEG
@6314706/1
ctccatactttgtttcatttaaatttacgggctatgccatttatcctcgc
+6314706/1
CCCFFFFFHHHHHJJJJJJJJJJJJJJJJJJJJJJJJJJJJJJJJJJJJJ
@816643/1
cttatatactgaactcataacatcatgaaattaatgataatttaaatcat
+816643/1
CCCFFFFFHHHHHJJJJJJJJJJJJJJJJJJJJIJJJJJJJJJJJJJJJJ
@6976061/1
cataactcgtgtttaccctgcacgaagaaatttgaatctatttatcatct
+6976061/1
??;DD:?DD<:2AE?E<:A?B@DC:8?8C;CDE?D<9DD??<BDB????D
@6976089/1
tctgtttgtctgtttgtctgttcgtctgtgcgcgctaatctcagaaacgg
+6976089/1
@@@FDFFFHHHHHIIIEEHIHJIJFHIGIIGIJJIJJJJJJJJJGIJIJG
@3566023/1
ctcatcttgtatagaggaggcttgggctcgctctccgaagggagcttgcg
+3566023/1
CCCFFFFFGHGHGGIIJGHGIIIB7GHGBHIFEGIIIGJFIG;@6FGGCH
@816813/1
cttggttattatagcatagaggataggttgtaatataatttcttttttaa
+816813/1
CCCFFBDDHHHFDGGGGIIEEH@GFEGEEHDHIIGIEIGIGIAFGGHIDD
@6976263/1
gtctgtacattgaaaataaaaataaaaaaaatagcaggggttattgttat
+6976263/1
@@@DDDFFDHHGBGGGIGHGIIGJJJHGBHGIGIIGGIIGGHEHJGFGCD
@6315164/1
cccgtatctcaacacccataaagaactgtttgcctctcatgtcccatact
+6315164/1
CCCFFFFFHHHHHJJJJJJJJJJJJJJJIJJJJJIJJJJJJJJJJJJIJJ
@6315267/1
ttttaatatttaaataaccgctttttactacatgcataaacatacatacc
+6315267/1
CCCFFFFFHGHGHJJJJJJJJJJJJJJJJJJJJJJJBHJIJJJJJJJJJJ
@3566885/1
gtttgtctgttcgtctgtgcgcgctaatctcagaaacggctgatccgagt
+3566885/1
@@@FFBDDH?DFHJJJIEHGGGJIJJJJGIIJGIJIIJIJJIGIJJJEG;
@2197497/1
agcacactacggatgaacagacacaatatcaacactttaatattatatac
+2197497/1
@@@DDD?DDF?DAGFFF?FGFFFIIFIEFIEFFCGCFIIEFDFCFGIECD
@2197766/1
catattatgtgagtacgaagcattgtctgtttataaaataattaacaact
+2197766/1
?@@?BDBDCACAFAEECFHCGGII@<FFHEHGHIG<FDFHIEFHIHHGHI
@2198111/1
ctcttgtatgcgaaggtgttgaggcgcttgtggtggtgcacgcgcttggg
+2198111/1
@@@FDDDDH?FHHIGEBFEFHDFCGGGIIIIII@@F@DCFGIIFBB<?A@
@5615198/1
ggatggagtgagcacgggctctgtgcctggctcccatgtcacggtagcac
+5615198/1
@CBFFFFFHHHHHJJJIJJJJJJIIIJJJJJJJJJJJJJJJJJJFHIIJJ
@4932325/1
attaaattaatcgcacttctttgttttatttaaaaagctaagttgaattc
+4932325/1
8??DDAB?FFF?CA;@8CCHHAF<CFG<FBAFCFF<?DC>DGD?BFF>99
@5615521/1
gtgttgaggcgcttgtggtggtgcacgcgcttgggcagagggaatctgat
+5615521/1
BBBFFFFFHHHHHJJIJJIJJHIJJJJJJJJJJJJJJJIJHHHGFFFFFF
@4932585/1
tgacgcaagaagtaccagaaacgggacttagccacaatctggtctgg
+4932585/1
CCCFFFFFHHHHHJJJJJJJJJJJJIJJJJJJJJJJJJJJJJIJJJJ
@1539184/1
gtacattcttttttcctcctttcttttttggtggcttcccc
+1539184/1
CCCFFFFFHHGHHJJJJJJJJJJJJJJJJJJGIJJJJJJJJ
@5616268/1
cactgagtgacggcacctccgacactgaggtcacggtactcgcggtacat
+5616268/1
CCCFFFFADDFHAGHIJJJJIJJJIIGGIGDFHIIIFGHJGHGJHBBBDD
@4933219/1
gttatcaagtggcttggtaggatccaagttgaaatctttgaccatggcat
+4933219/1
CCCFFFFFHHHHHJJIJCFHIBHHICHIGHCFIJGGJIJEFGIGGIJGGG
@5616340/1
tgggcctcttgtatgcgaaggtgttgaggcgcttgtggt
+5616340/1
@@@?;ABDFHHHDGGIIBGGGEGFGH?@FFGGIIDDHB@
@4933413/1
acgatggatgagttagggccgtttgtaacagcgctctttgcttgaacacg
+4933413/1
C?@FFFDBFDDHFGHIG@9CCEHGIFCHGHBDGIEH=FHIGIIIIGIIII
@4933437/1
tctatgtctatcggctccgatttgtcgtcccaaggaaactccttgttaag
+4933437/1
CCCFFFFFHHHHHJJJJJJJJJJIIJJJJJJJJJJJJJJJJJJJJJJJFG
@1539627/1
ccgctacactcactgcaccagcattcgtgtcccccgctggagcttgacca
+1539627/1
;??DBDDDBHABDBGAHI@FEEGDHGD9CCFFE@FDF>FHAB@DAFDCDH
@1539788/1
cgacagttagaatttaaaagaaacaccttcataataaggaccaaagatgt
+1539788/1
CCCFFFFFHHHGHJJIJJJJJJJJJJJJJJIJJIJJJJJJJJJJJJJJJG
@1540181/1
gtgctgttgtggaactgcttcacctgtggccggcggcacgcagacgcctt
+1540181/1
CCCFFFFFHHHHHJJJJJJJJJJJJJIJJJJJJJJJJHHFFDDDDDDDDD
@1540430/1
cagcatacataataaaattagaggaagtaggtgctgggcctcttgtatgc
+1540430/1
@@CFFDDFDHHHHJEIGHIGGIHIIGGFHHCCDFHEEGEFIIGHJGHIHG
@4934869/1
cccagtcaacggatggccaaataggaaacactacgctttacacgcatgag
+4934869/1
@@CFFDFDFFHHHIIGJJJJIIGIIGIGJJJGIIGGIJJJJIHIHHIIGI
@4934947/1
ggcatacaaggcaaagcaccgacgacgacactgtacagttagaaatgtta
+4934947/1
CCCFFFFFHHHHHJJJJJJJJJJJJJJJJJJJJJIGGIFHIIIIJJJHHG
@5617822/1
gttcattgaaaatatagaaaaaataaatagcagggtgctactgggtcgat
+5617822/1
CBCFFFFFHHHHHJJJJJJJJJIJJJJJJJJJJJJFGHIJJJJJJGHIII
@1541087/1
ctgcttcacctgtggccggcggcacgcagacgccttgatgacctccactt
+1541087/1
?@@ADD?DBHDBHEHGGEEA@FB@HB6AE<?:<?>AC;A@>CACCB9?AA
@1541195/1
ctgtggtatgtctattccttcttctataacgctcgtcgatatcaaacagt
+1541195/1
?@@=DB=BFHABDGIIIFHFIGGHHIGIIIIBGIGHGEFIIIIIIIBFFD
@5618047/1
gagcaaatggaaaaaaaaattggtgaaaagaatcacaagtaagatactgc
+5618047/1
CCCFFFFFHHHFHIJJJJJJJIG??FGDIIGGIGHIJJGFGGHIGIIJJE
@6316043/1
ctcagatgcaatttcttgcaagaattgcacaaagttgaagtccttgttgt
+6316043/1
CCCFFFFFHHHGHJJJJJJJJJIIJJIGIIFIJJHIIJJJCDHIJJJIII
@6316332/1
cacaatctggtctggagagaagatcctcatcttgtatagaggaggcttgg
+6316332/1
CCCFFFFFHHHHHJJJJJJJJIJJJJJJJJJJJJHJJJJJJJJJJIJJ@D
@4935972/1
accgcatccaactcggatcagccgtttctgagattagcgcgcacagacga
+4935972/1
@@@DFDFDFFFFHGGHGGGECGGH?DCEHHGGGGGHCBGGHIEGA?AEDB
@6316827/1
gcttattacaaaataaatcttatatttaaatcaatcgcgtcctattttag
+6316827/1
@@@FFFFDDHFHHGFEHDFIEJHGGGIJJJJIGJHJHIEDFGGHHGIJJG
@2198747/1
cctggcaatacaacaacgacaagctgcaactgtacgaatgtgctcttgag
+2198747/1
@@;ADDDD>DHAFEHHEGGIII@?@@DHHBCF?BGGHDHE9DGG?DBCHC
@4936766/1
ggcctgttttggtagcggcggcgcggtccgtgaggagcatgctcgcc
+4936766/1
???DDDDDDADD<CCDE?CD@A/<>@?????????>?5<83>8A<55
@6976525/1
acataataaaattagaggaagtaggtgctgggcctcttgtatgcgaaggt
+6976525/1
CCCFFFFFFHHHHJJJJJJJIHIGJGHIJJJJIIJJJJJJJJJJJJJIIB
@6976928/1
cctctatactttgcattaaaataatgcccattttcacaggcaagggatcc
+6976928/1
@CCFFFFFFHHHDIJIIIIJJJJJJIJJIGHJJJIJIJIJJJGIIJDHIH
@7670802/1
cttgtatgcgaaggtgttgaggcgcttgtggtggtgcacgcgcttgggca
+7670802/1
CCCFFFFFGHHHHJCFHHJJJJJJJJJJGIJIJJGHIJJJJJHHFFFFEE
@2199617/1
cggaaatctccaatccaaaccgtttgaaatctcggttttgcgagtacttc
+2199617/1
CCCFFFFFHHHHHJJJJJJJJJJJJJIJJJJJJIJFHIJJJJGG@FFHII
@2199763/1
gtggtgcacgcgcttgggcagagggaatctgattgtgctgttgtggaact
+2199763/1
@@BFDFFDHHHHHJJJIJIJJJIIIIJJJJI>HIGIJJJJJIJIIJIIJJ
@4269775/1
attcctagtacggtatctcccacacgt
+4269775/1
@@;AD;:AFFF?FF=FFFHF@>FFFGE
@3567564/1
cagcatacataataaaattagaggaagtaggtgctgggcctcttgtatgc
+3567564/1
@@@FFDEFHBFDFIHIHDHIEGIIHII?FHGFFHE@<FHIGHHEHBDHII
@7671254/1
gtcagttagctttttaatacatctctgtccaggcactatattgcagacct
+7671254/1
@CCFFFFDFHHHHJJGEHEEFIHHIIIHIJGIIJIIGIJIJGHHIIIIGH
@2200065/1
agtagatgtttgcatgtcagttagctttttaatacatctctgtccaggca
+2200065/1
@@@DFDFEHHHFFIEGFGIIFJHGGIIIJJJGHJIJJJJJJGJJIJJGHG
@4270259/1
gtgagctattatagttggagattttatcaagaagtttgttggtggtgata
+4270259/1
@?@DDFFFFFFHHIEEEGFGEEHHIGIJEHH?CFHICFIGHI?BD?DGEG
@3567893/1
ccaggcacacggacttacgaagtaaattcaattgttgatatagaggatac
+3567893/1
CCCFFFFDHHHHHIGGGJJGIICGGGIIIIEFIIJJJIGIIJJJJGGIIJ
@6318805/1
ccatgtcacggtagcactgagtgacggcacctccgacactgaggtcacgg
+6318805/1
CCCFFFFFHHHDFIJJJJJJJHHIJIIJJJJJJJJJJJJJJJJJFHIJJJ
@4270670/1
gtagcactgagtgacggcacctccgacactgaggtcacggtactcgcggt
+4270670/1
@@BFFFFFHHHHHJJGHGIJJIJJJJHIJJJJJJFFHIJJHIJJJIJGFB
@2200537/1
cttagtacacctaatgaggactatttggcgttactgcttaatactactca
+2200537/1
CCCFFDEFHHHHHJJJJJJJJJJJJJJJJJHJJIJJJJJJJJJJJJJJJJ
@6978296/1
aggggatctgctgtctgtggagctgatgcttgctgggcctcagctgttgg
+6978296/1
CCCFFFFFHHHHHIIJJJJJGJJJJJIJJJJJJJJJJJJJJJJJJJHJJJ
@6319561/1
gtatgatgtaagtttatatgtactcatataaagacgactcattttaatat
+6319561/1
CCCFFFFFHHHHFHIJJIIJJJJJIIJIJJGIIEIIIDHHIJJJJJJJJI
@7672400/1
agacgatttcaccagtggtcttcttgaacttcttcaattgacgcaagaag
+7672400/1
CCCFFDFFHGHHGFIHGFIHIJIJIGCGHHJIIJIGIJJJFHIIEGIHFG
@4271293/1
ggaagctagccgggcggatgtatggtagtagctaactcgtccgagggtca
+4271293/1
CCCFFFFFHHHHHJJJJIJJHJJJJHHJHIJJJJJJJJJJHHFFFDD@CD
@7672582/1
gcgtcattcgatatcttctgtagctgctgtgtgaagttcttcaaagcgtc
+7672582/1
@?@DDDD?DFBFBGIIGGGIAEBDBHFIDHGIIGGG::CC?DGGHIIIII
@819319/1
aagaaataggtgatacaaaaagcctactttttttgtcaggtaatatacct
+819319/1
CCCFFFFFHHDHHJJJJJJJJJJJJIJJJJJJJJJJJJJJBFHIJJJJJJ
@5619051/1
ctcgtcaatcaaatacttcagcacttcacacattgataaaacctcacatc
+5619051/1
BCCFFFFFHHHHHJJJIJJJJJJJJJJJJJJIJJJJJJJJJJJJJJJJIJ
@5619123/1
agtagagccttagctgcggaatgcttagcttccttcttagagcgtcccgt
+5619123/1
BCCFFFFFHHHHHJJJJJJIIJJJJJJJJJJJJJJJJJJJJJJJHJJJJF
@819509/1
gcgagactcataacgcagccagatgccaaagttcttgatcttcactgggc
+819509/1
CCCFFFFFHHHHHJJJJJJJJJJJJJJJJJJGHJJJJJJJJJJJJJJJJJ
@4271671/1
gtgcctctgtaggagtttcgggctcgggt
+4271671/1
@@<A=?ADHDDDHCFCBG@D@?E@C8?F?
@3569228/1
gggcgtgcggtcctcgctgcaggccgactggtggctgccctcgcccgagt
+3569228/1
CCCFFFFFHGHHHJJJJJIIJJJJJJJJIIJHIG9FFGIIGHEDFFDDD=
@6979005/1
ccgcgacttcgttcgcgtggaatagtgacttccggcaaatttttggtttt
+6979005/1
CCCFFFFFHHHHHJJJJIJJJJJJJIIJJJJJJJJJJJJJJJJJHHEFFF
@6979034/1
acgtagttctcagcttccctgcaaagttaaccatcttgtattcaaaagaa
+6979034/1
@@@AA?DDDHHGFGIIIIGIIIIICFBEFFGBGHICEFCFGHHIIIIIGG
@3569332/1
agatgccaaagttcttgatcttcactgggctcttctctgggatttccctg
+3569332/1
@@<=D?B:AFF<CGGB@BIBHGGHIBA?32<8?@99:EGCDEDBFFGGD9
@3569418/1
gacggcacctccgacactgaggtcacggtactcgcggtacatgttgtgta
+3569418/1
@@CFDDFFFHHHH@EHGIGBDB:CDDHGIIGGFCHII;@BGHEEEHHDFC
@136307/1
tataagcatagaatgttcgacgtgattctttaatttgacataactttttt
+136307/1
??;D?BD:ABFBDDB?GFHBHHHAGHGGIGFGHIIIIAG?FCHI>GCCFF
@3569573/1
ctttgtattatgttcactttcttattaaactatgtttgaaattaaccagt
+3569573/1
CCCFFFFFHHHHHJJJJIJJJIJJJJJJJJJJJJJJJJJJJJJJJJJJJJ
@3569578/1
tcataatcttcagatactccaaagcattctgggctgcagatgactgtgca
+3569578/1
BBCFFFFFHGHGHJIJJJJJJJJJIJJJJJJIJJIJJJJJJJJJJJHIJJ
@136516/1
ggctcgctctccgaagggagcttgcggccgatg
+136516/1
8?;DDADADF?F?C:1@C;F<GGB?DGFBB6F6
@6979314/1
ggcctcttgtatgcgaaggtgttgaggcgcttgtggtggtgcacgcgctt
+6979314/1
@B@FFFFFHFHHHJJGGHJFHHHJIJJIJJJJJIJJHIIBHIIJJJHHFD
@136562/1
cgccaaatattttattgtaacaatgaaccatggtttcaacaatttctcta
+136562/1
@<@FD<BDBFHHHGGGJIGIGGEHCH@GEIIGGHGEGGGIG?HHIEGGHG
@2894801/1
gtggaactgcttcacctgtggccggcggcacgcagacgccttgatgacct
+2894801/1
CCCFFFFFHHHHHJJJJJJJJIJJJJJJJJJJJHHFFFDDDDDDDDEDDD
@5619839/1
acataataaaattagaggaagtaggtgctgggcctcttgtatgcgaaggt
+5619839/1
CCCFFFFFGHHHHIJJJJHIIIJIJEHIJJJJIJJJJJJJJJJJJGFHI?
@3570019/1
cccgtttccaatctccaagacaggaggctccagtactttagctttgacag
+3570019/1
@@@DDDDDDBHFAGGGFFF?GEEG@DGCEGIICGDHGIIGHIIIE<4?DF
@3570066/1
cataaactctatgactggctgcgctttataaaaggcagttgcagaaacat
+3570066/1
@@@DDFFFFHDHHJJIEAFHEGIGGGGBHEFIGGGJEHIHIJIJDHEHGH
@2895106/1
ctccaatcctttactcgaatagtcttttctaacttgaacagtgcgatgtt
+2895106/1
CCCFFFFFHHHHHJJJJJJIIJJJJJJJJJJJJJJJHIIIIIJJJIJIIJ
@820500/1
gtatgtttataataatttgttttatatacataatgtatgtggttgtgtga
+820500/1
@@<DDDDD:ABBFABECGHFF??CHHGIIED>BA@<CCE:EDHHDHIFHH
@7673290/1
agatgaagaagaggagcaaatggaaaaaaaaattggtgaaaagaatcaca
+7673290/1
??@DDDDD?FFF;E<<;3A;AHF9CHFEEEGE;8BB878=@F@@D>EEE@
@6320954/1
gcggcgatggacggcttcttgttgtcgcccgccggcgggtacgtcacgtc
+6320954/1
@@@FFFFFHGHHFIIJJJJJJIFGIIGGHIJIIHFAB=B008588<@D8<
@5621484/1
ggacgctcggacatttcaattttatttagttggtcttggttgaacggaac
+5621484/1
@@@FFFFFHHHGHGGDHGEDCGEGBFCFH9DGG0BBBBFFABFGGIGCHI
@7674972/1
ctgtgatctgtttcttggcatctatagatgtcggtggcgcacagggcacg
+7674972/1
CCCFFFFFHHHHHJJJJJJJJJJJJJJJJJJJJJHIJIIJJJJJJJIJJI
@6321973/1
gtttatcttcaagcacaaattgctcagggtctgtggcgaagttttgttca
+6321973/1
CBCFFFFFHHHHHJJJJJJJJJJJJJJJJGHIJHIJJJJJJHJJJJJJJJ
@5622449/1
caatgtgtgccccacagacaattttctagtgtctaaccattggacggtta
+5622449/1
CCCFFFFFHGHHHJJJJJJJIJJJJJJJJGIHGJJJJJJJJJJJJJJDHG
@1542414/1
cttcacctgtggccggcggcacgcagacgccttgatgacctccactttga
+1542414/1
CCCFFFFFHDFHHIJJGJJIJGIIJIEIHHFFFDEEEEEEDDDDDDCCDC
@4938338/1
gtgctggggactccgggcgcagcaccagtcgtgctcgcagccgcggtcac
+4938338/1
CC@FFFFFGGHGFIIJJJIIGIIJJIJFFHGGGIGGIJDHHFEDDB=BDC
@2201704/1
gtctgtttgtctgtttgtctgttcgtctgtgcgcgctaatctcagaaacg
+2201704/1
CCCFFFFFHHHHHJJJJIJJJIJJJJJJJIIJJJJJJJJJJJJJJJJJJJ
@4938632/1
agacattttgctaccaaaacccacttatatacgacaacttaactacagtt
+4938632/1
CCCFFFFFHHGHFIHGIIJJJJIJJIJJJJJJJJJJJJJJJIJJIJJIIJ
@1543018/1
gtccgtttttaaactattttttcaatgacctaagtgagtatacatctatt
+1543018/1
B?BDFDFFHGGHFIHIIJJJJJJJJIJJIJJJIJFHIIBFHIJGIIJJJI
@4939440/1
caccattcaatttaaaagaaactgggtgcgtgcaggatcctcgtcattgc
+4939440/1
@@CFFFFDFDDDDFGGGBHGDGHIII<CFEFHBGHGDB3?GDHGHIG<FE
@4939530/1
gttgtatatatagttatatcaacaacaaagtatgagagatataaaagatt
+4939530/1
BCCFDFFFHHHHHHHJJIJJJJJJJJJGIIFHIJIJJJGIJJJJJJIIIJ
@4939534/1
gcccgcgacttcgttcgcgtggaatagtgacttccggcaaatttttggtt
+4939534/1
CCCFFFFFHHHHHIJIJJJJJIIJJJIIJIIJJJJJJJJHHHHFFFFDCD
@2203274/1
gcaagaagtaccagaaacgggacttagccac
+2203274/1
:;?BD8DBD4DDA<:<CED@<@1F3?CEEAD
@6980097/1
gttcacctttagaagtatgtttttagctgtcatctggttcatacgccgcg
+6980097/1
C@@FFFFFGDHHFEHCFHJEIHIJJGIIIJJJFJIIFEHHGIHIJJJJIJ
@1544678/1
tatagtcatacatatgtctacctatcacaaagattcgtaagtacattgga
+1544678/1
BCCFDDFFHHGHHIJIHIIIJJJJJJJJJIJJGJJIJJJJJDGHIJJJII
@6980459/1
tggagagaagatcctcatcttgtatagaggaggcttgggctcgctctccg
+6980459/1
<@@ADEFDB>BFHBGIIBIICDCFHDCHGIBCGHHGHF;@@;D6FHGHAA
@3570870/1
tgacggcacctccgacactgaggtcacggtactcgcggtacatgttgtgt
+3570870/1
CCCFFFFFHHHHHJJJJJJJJJJFHIJJJFHIJJJJJJHIHHHHHHFFFD
@3570909/1
ggggccgtcagaacctgatagaaacggttggcgttaggtatatacaagaa
+3570909/1
CCCFFFFFHHHHHJJJJIJJJJJJJJJHIJJJJJJJJJFHIJJJJJJJJJ
@6981554/1
cccgtggtcttcactagttggcaaatcgcgcgtatagacattttgctacc
+6981554/1
@@@FDFFFHGGHFIJIIJIJCCCGFFEGIGIGGG@GGIHE@GIGGIEGEG
@3571807/1
gctggagatgtgggtgtagctttaaggggatctgctgtctgtggagctga
+3571807/1
CCCFFDDDHHFHHJ@FGHHJJJIJJJJJJHGIIIJJJJJJJIJJHJJJJI
@6982030/1
ggtaagtttgtcgagtagagccttagctgcggaatgcttagcttccttct
+6982030/1
?=1ADDBDFDDDDACG@BAB<<FC?<AFB98C860B?BD90BGIIEHIGI
@3572021/1
cgccattcctagtacggtatctcccacacgtttcacttcagcatagacag
+3572021/1
C@@FFFFFHGHGHJJJJFEFGIJJJIIIIIJJFHGHGIJIDGGGIIIJJI
@821735/1
gtcccggtacataatgatacgatgcggcttgaacccgccggtgctcttgt
+821735/1
@@@DFFFDHHHHFGIIGGIJIGGIIJIIGIICHGGIIAHEH5?<?@CEEE
@3572371/1
cagaaatttcgcacgctcgactaacattacctcgaaggcg
+3572371/1
=?@DD?>DDBFFHBHDHGHEFGHHHD@DH9?DD7FGHI;A
@2205182/1
ctcgttgtggcgcgccttgtcttgtagaagagtgatctgctgttcttcta
+2205182/1
?@@D=DDDFFFHFIIEAAHF?CHHGEGCHGIEGHIIGGFGGIBFCDHIEF
@2205235/1
tgctgggcctcttgtatgcgaaggtgttgaggcgcttgtggtggtgcacg
+2205235/1
@C@DDBD?FHDHHHIIIIIE=@FHEFFFHGGGCFGBDDFDAHHE@E@HIH
@3572859/1
cagaaatttcgcacgctcgactaacattacctcgaaggcgcggcgtgcgg
+3572859/1
CCCFFFFFHHHHHJJJJJJJJJJIJJJJJJJJJJIGGHFIJIJFD@BDDD
@3572867/1
gcctgtacgatttttattagttaaagtgtttattttgaccggactattag
+3572867/1
CCCFFFFFHHHHHJJJJJJJIIJJJJFHHIJJJJJJJJIJJJJJJJJJJJ
@822148/1
gctgcaactgtacgaatgtgctcttgaggtacttgaacatgggctccact
+822148/1
CCCFFFFFHHHHHJJJJJJJJJJJJJJJJHIJJJJJJJJJJJJJJJJJJJ
@1545905/1
caaggacttcacacataaactctatgactggctgcgctttataaaaggca
+1545905/1
CCCFFFFFHHHHGJJIJGIJJJJJIJIIGIGGHICHEFGI<FGIIJEEGD
@2895404/1
tgtggaactgcttcacctgtggccggcggcacgcagacgccttgatgacc
+2895404/1
CC@FFFFFHGGHHIGIJJJIIIJHIJJJJJJJJHGHFFDDDDDDDDDEDD
@4273163/1
tgtgtcggtccccagctccgaagttcctgagtagacaggtgcgcagtatg
+4273163/1
@B@FFFFFHHHHGIGJJJJJIJIHIJIIIJIGEIIIIIJ?DHIIJIGHIJ
@2896165/1
accacctggtggagaaggagcacgactcgggcgagggcagccaccagtcg
+2896165/1
CCCFFFFFGHHHHIJIIJIJIJJJJJIJJJIJJGIIJHHHFFFFECDCED
@3573719/1
gatataaatagttacaagttactaaaaagctctagaaaattattgactga
+3573719/1
CCCFFFFFHHHHHJJJJJIJJJJJJJJJJJJJJJJJJJJJJJJJJJJJJI
@4273786/1
cactgatttatgtagcatcatcttgtaaagactacagattaatgaaaaac
+4273786/1
CCCFFFFFHHHHHHJJJJJIIJJJJIJJIJJJJJJJJJIJJJIJJJJJJJ
@2896572/1
ttaagatgaaatgttaccccaaaagctgcgctattcatttgcgcaggaag
+2896572/1
CCCFFFFFHHHHHIJJJJJJJJJJJHIJJJJJJJJJJJJJJIJJIJJIIJ
@3574324/1
gtgactacaaacggcgctatataacaaaacaattcatttcatatatactt
+3574324/1
?@;BDD;BBDDAF?6::?0@GCF>03BGDD;DEEEFFFFFFCAFEFBBFE
@3574416/1
agggaatctgattgtgctgttgtggaactgcttcacctgtggccggcggc
+3574416/1
@@@DDDDD?HFFFHBCBGBFEEEF;FCHG@BCHBCGDCD?CDFFHHHGH<
@3574698/1
gccagatgccaaagttcttgatcttcactgggctcttctctgggatttcc
+3574698/1
CCCFFFFFFHGHHJFEHIIJJJJJJJJJGHGEHJJGGIJJJIJGIJIJEI
@1547800/1
ggcctcttgtatgcgaaggtgttgaggcgcttgtggtggtgcacgcgctt
+1547800/1
CC@FFFFFHHHHHJJHIJJAFAFHIIIEIIGIJBFH?FCBHGIHHEHFDB
@1547871/1
cgcaagaagtaccagaaacgggacttagccacaatctggtctggagagaa
+1547871/1
@@@DBDBDHHHHHIIIIBHEEB?:8C@GG>D?C@GHDDF?DDGHBF>D1C
@1548019/1
attgatatttggaaatgattagctcgcagcattatgggtcttccttcatg
+1548019/1
CCCFFFFFHHHHHIJIJJJJJJJJJJJJJJIGIIIIJJIIHIJJJJJIJI
@3575125/1
cagtggtcttcttgaacttcttcaattgacgcaagaagtaccagaaacgg
+3575125/1
BCCDFFFFHHHHHJJJJJJJJIJJJJJJJJJJJJJJJJHHJJJJJJJJJJ
@1548105/1
ggaatctgattgtgctgttgtggaactgcttcacctgtggccggcggcac
+1548105/1
CCCFFFFFHHHHHJJJJJJJIJJJJJJJJJJJJJJJJJJJJJJIJJJFFD
@4274784/1
ccagactttcccgactgctcctttttgtcagcacagaatagtcgcgtgtg
+4274784/1
CCCFFFFFHGHGFHHGHGHGGHJJJGGIJIGBHIGIGIJGJJGIGIJJGH
@4275095/1
ccctgatagagacgatttcaccagtggtcttcttgaacttcttcaattga
+4275095/1
CCCFFFFFHHHHHJJJJJJJJJJJIJJJJJJJJJJJJJJJJJJJJJJJJJ
@3575789/1
gcctcttgtatgcgaaggtgttgaggcgcttgtggtggtgcacgcgcttg
+3575789/1
@@CFFFFBBFHHGGBAEEFHHG=ABD=FAA:FBFEHEGFF@EH@FEEBD@
@3575865/1
gtttgttttatcgtcgccttgagaagcagacacaagcttcttctgtttgt
+3575865/1
BB@FFFFFHHGHHIIJJJIJIIJJIJJJJJJJIJJIJIJJJJJJJJJJJH
@1548843/1
gagacattcactttttagtcataatcttcagatactccaaagcattctgg
+1548843/1
@BCFFFFFHHHHHJJJJJJJJJJJJJJJJJJJJJJJJJJIJJJJJJJJJJ
@3576129/1
gtggtgcacgcgcttgggcagagggaatctgattgtgctgttgtggaact
+3576129/1
?@@DBDDDDFDDHIIIIIIGIHDHIDFHGEGEGHIBDHIGCHEF@CHIII
@5622710/1
ataaagataagtataggctcaaaacctaacgacatcaatcaccagcttaa
+5622710/1
@@@DD?>DFHHFB?FE<@<@DFHI>G<BH@1EHGBHGG@BDFGG=?HCHC
@3576449/1
ctcagatgcaatttcttgcaagaattgcacaaagttgaagtccttgttgt
+3576449/1
CCCFFFFFHHHHHJJJJJJIJJJJJIJIJJJJJIGHIJJJGHIJJJJJJJ
@3576489/1
ggaagtaggtgctgggcctcttgtatgcg
+3576489/1
?@:AADD:=2ADF>??AAEFAA:3CEEBF
@3576933/1
ccagaggcaagcgctccaagttgcttgga
+3576933/1
???DBD7D?;DD1E=@<A9A2ABEEEEDA
@138570/1
ggcgtcgattgcggtatcggcgtcgcttgcggtaccggcgtcggttgcgg
+138570/1
CCCFFFFFHHHHHJGHIJJJJJJJJJJJJJJJIHHHFFDDBDDD@DDDDD
@6983422/1
ttttttgttcccacatcaggatgtggattttaatgttattattacagcat
+6983422/1
C@CFFFFFHHHHHJIIJIIJHGIEGHGIIIJJJIJIJIGIJJJJJJJJII
@5624233/1
attattacagcatacataataaaattagaggaagtaggtgctgggcctct
+5624233/1
CCCFFFFFHHHHHJJJJJJJJJJJJJJJJJJJJJIIGJIIJJJIJGHIJJ
@6983705/1
ctgctattttttttatttttattttcaatgtacagacagcacttttctac
+6983705/1
@CCFDDFDHGHFHBHIGIJIIJJIIIIJIJHHIIHIIJJGHIJFIIEHIJ
@5624620/1
gctgacacgaaacactcggtccttaccctctccaggtaatataacctcca
+5624620/1
CCCFF?DFGHHHDHIJGJ1CGIJJJJGIIJJJ<DHIBGA9FIIJJEHCIJ
@6985101/1
gtggattttaatgttattattacagcatacataataaaattagaggaagt
+6985101/1
BB@DFFFFHHHFGJJIJJJIHJJGGHICHIJIIJJJJIEDHIJIIIJJJB
@141018/1
gtgcgatgttttacaagggcaggttgaactcacaccattcaatttaaaag
+141018/1
@@@FFDDDHDDBHGGHGBHIAFGHDFFFFHICHHHIIGBHGHIIGHIIG>
@822967/1
ctatcttcatcctaccagccagattgaacctttctccagcatagtaaagg
+822967/1
CCCFFFFFHHHHHJJJJJJJJJJJJIJJJJJJJJJJJJJJJJJJIJJJJJ
@6985341/1
gtggattttaatgttattattacagcatacataataaaattagaggaagt
+6985341/1
CCCFFFFFHHHHHIIJJJJJJJJJJJJJJJJJJJJJJJJJJJJJJJJJJI
@5625521/1
caacgaataacagttcttcatctgatcaaacgctattaattcattagcga
+5625521/1
@?@DD??DDHHDHCFBBG<AFHHGHGCED>HA>@FDDBFGGEDHCEG?D<
@6985546/1
ctgtgatctgtttcttggcatctatagatgtcggtggcgcacagggcacg
+6985546/1
CCCFFFFFHHHHHJJJJJJJJJJJJJJJJJIJJJHIJJJJJJJJJJJJJI
@6985591/1
gtgctgggcctcttgtatgcgaaggtgttgaggcgcttgtggtggtgcac
+6985591/1
CCCFFFFFGHHHHJJIJJJJJJJJJ?HHHIJJJJJJIJJGHIIJJBHIIJ
@6985599/1
cgcaagaagtaccagaaacgggacttagccacaatctggtctggagagaa
+6985599/1
@C@FFFFFGADHHIIIIJJJIGGGIJIIJJJJIGGJJJIIHIIIHIHIII
@6985684/1
ctggcaacgaccaatcatggacttttcttcaatatccacataagtaactt
+6985684/1
@@CFDDDDHFHHGJIJHJGIIGIIJJHHIIIJJJIGHIJGGGIIDFGIJJ
@5625832/1
gtcgtccttttgaggatctcaatccgatcgttgtattcagctggtggagc
+5625832/1
@@@FDFFFHHHHHJJIJJJJJGJJJJJJJJIJJHJIJJIIJJJJFHJGIH
@6985882/1
cacctttagaagtatgtttttagctgtcatctggttcatacggcgcgcgg
+6985882/1
CCCFFFFFHHHHHHIIGGIJJIJJJJHIIIJJJHEHIJJJJJJJJIJDIH
@6986060/1
ctccaattcaaccttatcattaccaatcggtaaaggatctcttgtataca
+6986060/1
CC@FFFFFFFHHGJJJIJIJGIJIJIIJJJFHGIIJJIJJIIIGGGIGJG
@142199/1
acgcgaatgagaacaatgaaatggatttttattttaacacatattggctg
+142199/1
CCCFFFFFHHHHHJJJJJGHIJJJHGJJJJJJJJJIJJJJJJJJIIJJJI
@142220/1
tgtttgtctgtttgtctgtttgtctgtttgtctgttcgtctgtgcgcgct
+142220/1
?@?;DBDDFF<DDF:2A@AFHFAFDDHFBAGA@FFD4C:?FDD?BF>F:;
@5626504/1
tgttcgtctgggcgcgctaatctcagaaacggctgatccgagttggatgc
+5626504/1
@@@DFDFFHBFCC1CCFG??C?FHG@<?DFHEHIICHIIC;;;;?EEECB
@5626596/1
tcgcgcttggtcgtcttaccaccacccgcattctcttctcccgtgttggc
+5626596/1
@@@DDDDDHFDFH@GGHGH>GH?GGIBHIIIIIIIIIIIIEHGCGHIGDI
@824212/1
atataaatgtaacaatttgcatgataagattttgcatggaaggtgaccag
+824212/1
CCCFFFFFHHHHHJJJJJJJJJJJJJJJJJJJJJJJJJJJJJJFHIJJJJ
@6987101/1
cttcacctgtggccggcggcacgcagacgccttgatgacctccactttga
+6987101/1
CCCFFFFFBCDFDEGIJIIJGHHHIGGHEEFDFEEEEECEDDDCDDCACC
@6324322/1
ttattaaattaatcgcacttctttgttttatttaaaaagctaagttgaat
+6324322/1
CCCFFFFFGHGHHJJJIJIJIIJJJHJIJIJJJIDHIJJJJJJJIIGHEI
@824313/1
gttggtcttggttgaacggaactccaatcctttactcgaatagtcttttc
+824313/1
CCCFFDDFHHHHHJJJJJJJJJJJJJJJJJJJJJJJJJJJJJJIJJJJJI
@6987333/1
gcgtaaaataacgtcaatacattggatctcctcagtaggatggcaaagag
+6987333/1
BCCDFFFFHHHHHEGHGIIJJJGIIJIIJJJJJIJCFHIIIIJJIIIJJJ
@6987392/1
ggcaaagagttgtcgatatgtggatgtagctgccattatgtagactgttg
+6987392/1
CCCFFFFFHFHHHJJIJIJJHHJHIJIIJJIIIJJJJJJJIJJJIIJGII
@6324927/1
cggcgatttaatttttttatgtttttattatgcaattcatgtttatttca
+6324927/1
CCCFFFFFHHHHHJJJJJJJJHJJIJJJJJJIIJJIGIJJJIIJIIIJJJ
@824808/1
ggcagagggaatctgattgtgctgttgtggaactgcttcacctgtggccg
+824808/1
@@@FDFF7DCFFDHEIEDCFECBHIGIHIIHGIEDDFICBDFC9DFHIII
@6325211/1
gtgggatacggctggagaacaaatgtatttccttatgcatgataccgtat
+6325211/1
@@@FFFFFHDHHGIGFGAGCHHI@D?BEHFDHGIAF>GHHG@HGIIBDHC
@6325236/1
gtacattctactgtttgtccattttctaactgaagaggaaacgattgcat
+6325236/1
@@@FDDFFHAFHHGHGGHGGJJGJJG@HGGHGGGIHGIIJIGGGHGGIDH
@825245/1
cataactcgtgtttaccctgcacgaagaaatttgaatctatttatcatct
+825245/1
CCCFFFFFHHHHHJJJGIJJJJJIGIIIIJJJJJJJJJJJJJJIJIJJJJ
@6326164/1
ctgacgcttagcaagtttcttagacttgccagttcccacttcacgacgct
+6326164/1
CCCFFFFFHHHHHIJGHIJIIJIJJJHIIIGIHHGHIIJIJGIIJGIGIJ
@5627310/1
aggcaagggatcctaacttcgcaaccactaattccagtgataaattcact
+5627310/1
@@@FFFFFHHGHHIJJJJJJJJJJJJJJJJJJJJJJJHIJJJJJJJJJJJ
@4941024/1
gctgggtcttacagattggtggaaaccaaaccaaacttctctgccaccac
+4941024/1
@@?=ABDDDHHDDF>FHDHIDC@BHC@AC?DCFDEGCFDFGHEBABFGE;
@6326416/1
gtaatttttgtctttcgcgaaatattccgcgacagatgtctttctag
+6326416/1
?@@=D>DDHDC:CFBH@6GGDGGGG@D>BD<?AFAF=FCDE>7;C;7
@6326578/1
cccatgtcacggtagcactgagtgacggcacctccgacactgaggtcacg
+6326578/1
CCCFFFDFHFHGCFHIIIJIGIJIIGIBECHGHIJJJIJGGHIJJFGCGH
@4941394/1
ctccaatccaaaccgtttaaaatctcggttttgcgagtacttcatattag
+4941394/1
CCCFFFFFHHHHHJJGIIJJIJJJJJJJGHIJJJJHG@FHIIJJIJIJJJ
@826373/1
gctcgctctccgaagggagcttgcggccgatgacctcatactccttcaac
+826373/1
CCCFFFDFHHGHHJJJIGIHGGIIGHIJJHJIACGDHHJJJGEHGHHHFD
@826401/1
gccagttataaagcatagcccgaagtgctattggcacacaggcataatgc
+826401/1
CCCFFFFFHHHHHJJJJJJJJJJJJHIJJJJJJJJIJJJJJJJJJJJJJG
@4941688/1
gtcggtatacacttggggaaagcctcctcactggcatagacgccatgtcg
+4941688/1
C@CFFDDDDFDFHEGDEGEECG@HHEGHGIIIIIGCDHHIFDHD@@FFGH
@5628196/1
attgcatctgtgaggggcgtcgggtcacattacatactctgtatttcctc
+5628196/1
CCCFFFFFHHHHHJJJJJJIJJJJGHJJJJJJJJJJJJJIJHHHHHHHFF
@826738/1
ccagtggtcttcttgaacttcttcaattgacgcaagaagtaccagaaacg
+826738/1
CCCFFFFFGHHHHJJJJJJJJJJJJJJJJIJJJJJJJJJHIJJJJJJJJJ
@6327547/1
aggataggttgtaatataatttcttttttaattgttataaattcgtaatt
+6327547/1
@@@DDFFDHFGDHHGF>GEBIGHIGIDHIIEIIJCFGGIF?DHGGFEGHI
@7678757/1
ccacacgtttcacttcagcatagacaggtgtcttccctggcaatacaaca
+7678757/1
CCCFFFFDHFHDHIJGIIIIJJIIJGHIEHHHGIJJGEBGGG@GEGIJGG
@5628775/1
gcaacatcaaatttatttaaattagcgcagaaataattcatagcaaaaat
+5628775/1
CCCFFFFFGHHHHJJJJJJJJJJJJIJJJJJJJJJJJJJJJJJJJJJJJI
@6328016/1
gtgctgttgtggaactgcttcacctgtggccggcggcacgcagacgcctt
+6328016/1
@@BFFFFFHHHHHJJJJJJJJJJJJJIJJJJJJJJJJHHFFDDDDDDDDD
@4942733/1
ctcacttagggcattgaaaaaaatagtttaaaaacggacttaaactaaag
+4942733/1
CCCFFFFFHHHHHJJJJJIJJJJJJJIJJJJJJJJJJJJJJJJJJJJJJJ
@2206895/1
taataaaattagaggaagtaggtgctgggcctcttgtatgcgaaggtgtt
+2206895/1
@@@FFFDAFHHGHIFIFGGGBHCF@HGEGEFDGD>B?DDDBGHDDEFEGI
@828112/1
gaatctgattgtgctgttgtggaactgcttcacctgtggccggcggcacg
+828112/1
@@@DDDD>FFFFDAHHBFIACGHIIIIIIGGGEHEFEDGHEIGGGGHBAA
@2207764/1
gtggatagctggacaaggcactggcaacgaccaatcatggacttttcttc
+2207764/1
BBCFFFFFHHHHHJJJJJJJJJJJJJJJJJIJJJJJJJJJIJJJJJJJJJ
@3577714/1
ctgtgatctgtttcttggcatctatagatgtcggtggcgcacagggcacg
+3577714/1
@@CDFFFFHHHHHJJJJJJJJJJJJJJJIJIJJJFIIJJJJJJJJJIJJJ
@1550424/1
aggaagtaggtgctgggcctcttgtatgcgaaggtgttgaggcgcttgtg
+1550424/1
@?@DDEDDHFHHBGGGI9FFDHIGHCHHII=EFABBBF@FEGI8F;@==C
@3577801/1
gcctcttgtatgcgaaggtgttgaggcgcttgtg
+3577801/1
@7;?BD:;CBDBHIBDFAFFA;FEBF10000??D
@3577898/1
gtcgagtagagccttagctgcggaatgcttagcttccttcttagagcgtc
+3577898/1
@@@FDFBDFFHDHAFHGGGIGGHGGGIIHIGHGIGJGHGEIJJGGHIJGI
@7680978/1
actgcttcacctgtggccggcggcacgcagacgccttgatgacctccact
+7680978/1
CCCFFFFFHGHHHGHIJJJJJJJJJJIJIJGHHFFEDEEEDDDDDDDDDD
@1550930/1
tgaggcgcttgtggtggtgcacgcgcttgggcagagggaatctgattgtg
+1550930/1
CCCFFFFFHHHHGJJJIHIJJIJIHIJJJJJJJJHHIJGFHHHHFFFFEF
@1551039/1
cctgtttgttttatcgtcgccttgagaagcagacacaagcttcttctgtt
+1551039/1
CCCFFFFFFHHHHJJJJJJJJJJJIJIJJJJJIJJJJIJJJJJJJJJJJJ
@1551067/1
gtttaagaggagttcagtgacatacacacgtacagaagaattatatatat
+1551067/1
@@@DFFFFDHHHDEHIGECHIJJJIIGGIGHHHIJJIFFHIJIGJJIJGG
@3578894/1
cctggcaagcatccaagatagtattcaggtgcccactacatcgagatggt
+3578894/1
CCCFFFFFHHHHHJJIJIJJJHIJJJIJJHHIJJJJJJJJJJJJJJJJJF
@829425/1
gtcttaactaaatgatagtgatatataacatacatacattaattaaaagt
+829425/1
BBCFFFFFHHHHFHJIIJCIJEJJIHJIJJHJJJIIJJIIIHIJIJJJJ?
@6987826/1
ctcgatcactttgacagcacctaatacaccgccgcttaaaagataggtac
+6987826/1
CCCFFFFFHHHHHIJJJIJJIJJIJJJIJHIJGJJJJJIGIIJJJJICHI
@2900660/1
gatataagcaacatcaaatttatttaaattagcgcagaaataattcatag
+2900660/1
CCCFFFFFHHHHHJJJJJJJJJJJJJJIJJJJIJJJJJJJJJIJJJJIJJ
@3579338/1
tggagagaagatcctcatcttgtatagaggaggcttgggctcgctctccg
+3579338/1
@@@FFDDFHGHGHHIIGEIGGEBBEEHIIIGIIIGGG7GH>FHE@FFHI6
@6988190/1
gtgctgttgtggaactgcttcacctgtggccggcggcacgcagacgcctt
+6988190/1
CCCFFFFFHHHHHJJJJJJJJJJJJJHJJJJJJJJJJHHFFDDDDDDDDD
@4275749/1
ggcgtcattcgatatcttctgtagctgctgtgtgaagttcttcaaagcgt
+4275749/1
BCCFFFFFHHHHHIJJJJJJJIIJIJJJJJHIIIJJJHIJJJJJJIJJJG
@3580587/1
cacctagcatcacaacgtcatttaatataaaatacatttatatccgatat
+3580587/1
=?@BB:DA=DFB?FGFFIE??BDBEACEH>EF9<CFGEEFCF@CEI<D@D
@3580656/1
gtcaagtatacagcgtcctaacgaaacagcgcaaatgagaaagctatcta
+3580656/1
CCCFFFFFHHFHB>GGHIIIGHHGGFHGFDGIEGBHIIGIIIIIIIIIIG
@6989442/1
gtagcactgagtgacggcacctccgacactgaggtcacggtactcgcggt
+6989442/1
@?@ADFBDAFH??CFFGEHDBGHGGBH<DFHIEE?B>D@F;=FGHFG<B9
@142531/1
ctcatcttgtatagaggaggcttgggctcgctctccgaagggagcttgcg
+142531/1
CCCFFFFFHHHHHJJJJJJJJJJIJJJJJJJJJJJJIIJJJJGIIJJIII
@4276235/1
cagttataaagcatagcccgaagtgctattggcacacaggcataatgcca
+4276235/1
@<@DDEBDHHHFBHDGGHGGHIBEHGHGEDHGFHGIII@DACHGHIIIIH
@3581852/1
cacagttccagtctcaggcacattgccattagtagactgatcagccggag
+3581852/1
CCCFFFFFHHHHHJJJIJJJJJJJJJJJJJJJIIJJJJJJJJJJJJJJJJ
@143702/1
gtcagaacctgatagaaacggttggcgttaggtatatacaagaacaaacc
+143702/1
CCCFFFFFHHHHHJJIJJJJJIJJJJJIJJJJDEIGIJJJJJJJIJJJJJ
@143739/1
gtatatcgaataacatttattaaacaaattacataaagcatttaaataac
+143739/1
CCCFFFFFHHHHHJJJJJJJJJJJJJJJJJJJIJJJJJJJJJJJIJJJJJ
@6991083/1
gtaattattaattaattaaaaaggataattaaatattgcttggaaatgat
+6991083/1
CCCFFFFFHHHHHJJJJJJJJJJJJJJJJJJJJJJJJJJJJJJIJJJJJJ
@4277008/1
cctttgtgcgccacatcaatgttgataaaggctttattggtaaatatggc
+4277008/1
CCCFFFDFHHGHHGGIIGEHJJIIGIIEGGIJJJJDHJIJJIIIIJIIHD
@4277264/1
ccttagtacacctaatgaggactatttggcgttactgcttaatactactc
+4277264/1
@@?DD8DDFH?DFIIIIGGEGGAH<FCBAGBHIEGIII@G@GDG<9?BBF
@2904693/1
ctgtgatctgtttcttggcatctatagatgtcggtggcgcacagggcacg
+2904693/1
@@@BDDDAFBABDGGHGEGHGGI<FD?<EDCFFEC@D@@DFH:BFC<@;:
@2904963/1
gttggcgtcgcttgcggtatcggcgtcgcttgcggtaccggcgtcggttg
+2904963/1
CCCFFFFFHHHHHJJJGGHJJJJJJJJJIIJJGGFFDDEDDDDDDDDDDD
@6992250/1
gtaggtgctgggcctcttgtatgcgaaggtgttgaggcgcttgtggtggt
+6992250/1
CCCFFFFFHHHHHJJJJJJIJJJJJIJJJHGHHJIJJJJJJJJJJJFHIA
@145289/1
agcaaatggaaaaaaaaattggtgaaaagaatcacaagtaagatactgca
+145289/1
CCCFFFFFHHGHHJIJJIJJIJDGHIJIJJJJJJJJJJFHIJJJJJIJIJ
@6992555/1
gtccacttataagataaccgggcgattatttactttgacaccactttttt
+6992555/1
CCCDFFFFHGHHHJJJJJJGIJJIJGJJJJJJJIJJIJJJJJIIJJJIIJ
@5629441/1
caaaaagcataatttatgataaaaaaatgtttattaactttcacactaat
+5629441/1
CCCFFFFFHHHHHJJJJJJJJJJJJJJJJGIJJJJJJJJJJJJJJJJJJJ
@145566/1
gagacctttgatttcttttgtaaatttaactctctgtgagtccgtcagtg
+145566/1
@@@DDDFFHHDDFIGIJIJIHGIJHIHGIGHHIIIIIEHGFH@GHHGGDD
@830738/1
gttaacatacgagatcttcgtgcggagataatattttaaagtatagagaa
+830738/1
CCCFFFFFAFHHHFGIIIIIAFGHIGIGIIIIIGIIIGIIIIIIIIGGGI
@2905544/1
caggatcttctatgtaccggagcaaaggcgacggtggcgccctcaactca
+2905544/1
CCCFFFFFHHHGHJJJJJJJIJJJJJJJJJIJJJHJJGIJJHHHFFFFFE
@5629780/1
gcgttactgcttaatactactcactgatttatgtagcatcatcttgtaaa
+5629780/1
@@@FFFFFHGGHGJJJJJGIGHIGIE?HHIIJJIJGIJJJEHJJIIIIJI
@2906365/1
agatactgcaaacatgccagttataaagcatagcccgaagtgctattggc
+2906365/1
@C@FFFFFHBFFHJJJIJJJHGJJJIJJIJJJIJJJJJJJIIJJIJJJIG
@2209314/1
cacgtagttctcagcttccctgcaaagttaac
+2209314/1
@@@DA?A2=C?BCCCF<FA:<:FGII@F??F?
@6994115/1
ccctgctattttttttattttttatttcaatgtacagacagcacttttct
+6994115/1
CCCFFFFFGHHHHJIIFIIIIJJJJIIGJIGIGGIIJJIIJJIIGHJGJJ
@7681776/1
ggcgcttgtggtggtgcacgcgcttgggcagagggaatctgattgtgctg
+7681776/1
CCCFFFFFHHHHHJHIJJJJJJJJJJJJJJJGIJJFHIJJJIJJJIIJJH
@832298/1
catacataataaaattagaggaagtaggtgctgggcctcttgtatgcgaa
+832298/1
@CC@DDEF>FDHHJGIJIHIIHIGAFCCHGGEHCEEGGGGIEHIIIBGIB
@6329418/1
cagtggtcttcttgaacttcttcaattgacgcaagaagtaccagaaacgg
+6329418/1
@@@BBDDDHHHHHEIJHGEHIIECHAGHIIJEGG@HEGGHGDFGIIEAFG
@6329828/1
aaaaaaaagttaattacatttttgggttcgacatcgacataacaataacc
+6329828/1
@@CDFFFFFBFHGIGIIGGIJJHIJIGCGGIIGIIJGIJJJGGGGGEHHH
@6329844/1
gtacattgaaaataaaaataaaaaa
+6329844/1
1:=DDDDAAF?FD9DE4@FBHFH>@
@5630910/1
ttgtgctgttgtggaactgcttcacctgtggccggcggcacgcagacgcc
+5630910/1
CCCFFDDFAFFHH=EBGIIIIIGEHIIICAEBHIFGGIIHFDB>ABBCCC
@5631051/1
ccagtggtcttcttgaacttcttcaattgacgcaagaagtaccagaaacg
+5631051/1
CC@FFFFFHHHDFGIHGIIJJJJJJIHJGGIIJJJJJJJIIJJJJIJJJJ
@7683053/1
atttttatctgtttgattgtgtagctggtatcgaatgttcgccattttat
+7683053/1
CCCFFFFFHHHHHJJJJJJIJIIJJJJJFHIJJJJJJIJJJJJIJJJJJJ
@4944844/1
ctgttgtggaactgcttcacctgtggccggcggcacgcagacgccttgat
+4944844/1
CCCFFFFFHHHHHJJJJJJJJJJJJJJJJJJJJJJHHFFFDEDDDDDDDD
@6330980/1
gcccattttcacaggcaagggatcctaacttcgcaaccactaattccagt
+6330980/1
?@@FDDDDHFHFDBFHIIGGBCCGEBHGGIIIIDFF@DGGHFGFBDFCG?
@6331011/1
atagtttgtctgatattgttgcatcgcgcagtacggcggg
+6331011/1
?@@FDFFFFDFHHII<FHFHGGICHGJJIFIGBCEG:DE9
@2209730/1
cttcagatactccaaagcattctgggctgcagatgactgtgcatccttgc
+2209730/1
<8=DDB;DFBDADDGHB@HIDDHHIGIIGCEHIGIGGGC:C>DCF@DFGC
@6331137/1
ggattttaatgttattattacagcatacataataaaattagaggaagtag
+6331137/1
CCCFFFFFBHHFHGHGIJJJJJJJGEGEAFFHHDHIJJIGHHGIDFHBFB
@7684141/1
cgttactgcttaatactactcactgatttatgtagcatcatcttgt
+7684141/1
111442=DDDHHBGGBGIGGG>C9ECFG9F@HEGEGCIGGCC>FA<
@5632394/1
aatattattaaacgaagaacatgcggctgaattgcagcatcttgtcg
+5632394/1
CCCFFFFFHHHHHIIIIGIIGDF@FGHIICHIIIIGIIHIIIIIFGH
@6331968/1
gtagcactgagtgacggcacctccgacactgaggtcacggtactcgcggt
+6331968/1
@@@DDFFFFHGHFGGIHJJIIJJGG@F?GHEHGGGIIIEEFFFFGFBHD?
@5632505/1
cacgtagttctcagcttccctgcaaagttaaccatcttgtattcaaa
+5632505/1
CCCFFFFDHHHHHJJJJJJJJJJJJJJHHJJJJJJJJJJJJJJJJJJ
@6332301/1
cttgaattccttgatgactgcatagatagaaatcgaactcggtcggatgc
+6332301/1
CC@FFFFFHHFHHIJGIJIJIJJJIJJJIJJIJGHGIJJJJIEIIIIJII
@4946330/1
tagagatctcatagatacacataaattcgtatcaacaaaactattgtaat
+4946330/1
CCCFFFFFHHHHHJJJJJJJJJJJJJJJJJJJJJJJJJJJJJJJJJIJJJ
@5633504/1
ggcttacatgctaaaactaaactactatacctgtgaaacgatcaacaata
+5633504/1
CCCFFFFFHHHHHJJJJJJJJJJJJJJJJJJJJJJJJJJJJJJJJJJJJJ
@5633541/1
gtgctcttgaggtacttgaacatgggctccacttggtcaggccccgtcgc
+5633541/1
CBCFFFFFHHHHHIHJJJIJJJJJJJJJJJJJJJJJJJJJJJJJJJIJJJ
@1553855/1
cccgtatctcaacacccataaagaactgtttgcctctcatgtcccatact
+1553855/1
BCCFDFFFHBHHHJJJJJJJGIJJIJJJHIJJIJJJJIJJJJJIJJJIGI
@3582612/1
gtttatattagttggtgaatacggtctaaccgactaatgtaaatgcgcca
+3582612/1
@B@FFFFFHHHHHJJEHIJJJJJJJJJJJJIIIJJJJJIIJIJJIIIIIE
@5634529/1
cggcacctccgacactgaggtcacggtactcgcggtacatgttgtgtaca
+5634529/1
@@@DDFFFHGFFHGIJIFHGHGEEHIDDGHGHJJGHAHGGGGHI@EAEFE
@5634591/1
cgcaagaagtaccagaaacgggacttagccacaatctggtctggagagaa
+5634591/1
@@<DADDDA<CFBGGIIIIIFEGGFCFCGGIIGIAGHAA?DGFGEHFGAG
@3583159/1
gagcgagactcataacgcagccagatgccaaagttcttgatcttcactgg
+3583159/1
@@@FDFFDHHHHHIIEIIGGIGIG;?CDHGHHIGHHGEGHIICHHIIGGH
@5634830/1
gtggacccctcgctctgtagtttcatgccgcgccgtctgacgcgcaatac
+5634830/1
CCCFFFFFHHHHHJJJJIJJJJJJJJJJJJJIJJJFHIJJJJJHFDDDDD
@6994449/1
cccgtttagcagcttcatccagaggcaagcgctccaagttgcttggaggc
+6994449/1
@CCFFFFFHHHHGJJJJJJJJJIJJJJJJJJJIJJJJJIJJJIJJIGJJJ
@6994760/1
gtagttctcagcttccctgcaaagttaaccatcttgtattcaaaagaaaa
+6994760/1
CCCFFFFFHHHHHJJJJJJJJJJJJJJJJJJJJJJJIJJJJJJJJJJJJJ
@3583931/1
caatagacagacatacagtaattcattgtatttcgtatcgatataaatag
+3583931/1
CCCFFFFFHHHHHJJJJJJJJJJJJJJJJJJJJJJHIJJJJJJJJJJJJJ
@1556028/1
gcttaaatttacatttagtgtttgtttcatgtcaatcggttcataaataa
+1556028/1
CCCFFFFFHHHHGIJJIJHHJJJJEHIJJJJJJJJJJJJJJGJIIJJJJJ
@2907436/1
ctcatcttgtatagaggaggcttgggctcgctctccgaagggagcttgcg
+2907436/1
CCCFFFFFHHHHHJJJJIJJJJJIIJJIJJIIJJIJIIJJJJCHGGIIII
@4277842/1
gcccgcgacttcgttcgcgtggaatagtgacttccggcaaatttttggtt
+4277842/1
@C@FFDFFFHHDHIIGIGGHGGE@FGHIIIIIGIIIIIIEEHECFFFDDD
@2907589/1
ctgccaccaataaatcgttttaacaactgggctctatgggacaaagtagc
+2907589/1
CCCFFFFFHHHHHJJJJIJJJJJJJJJJJJJJJJJJJJJJJJJJJJFHJJ
@4277992/1
ccacacgtttcacttcagcatagacaggtgtcttccctggcaatacaaca
+4277992/1
?@@DDFFDHHDFFIJJIJIJIJJGHGHGFDHEGIJIGIJJJFGIIIIGIJ
@146636/1
ggtgcacgcgcttgggcagagggaatctgattgtgctgttgtggaactgc
+146636/1
CCCFBDDFFFHHHGHIIEHJGGGBGGHIJJEFBBFHJCHIEFGGGHIEGG
@146810/1
gcggtgaatgcacatctatcggcatcatggga
+146810/1
=??D=AD?BDCDDA@ED:ACC@6EE@EIEC@D
@6996096/1
gagttaatgccgccaagtttgacgtttatcttcaagcacaaattgctcag
+6996096/1
B@BDDFFFHHHHGJIIIIJIJJJJIIJJJJJJJJJJJJJJIJJIJIIJHI
@147558/1
ctgtggctttcagtgaaacatcaaaatttatcgatctttgattctgatct
+147558/1
@?@BD?DBFHDHHEHCGGIIIIIGIEDHIBEFFHIGDEHIIHIBHB>FII
@4948472/1
ggaatctgattgtgctgttgtggaactgcttcacctgtggccggcggcac
+4948472/1
CCCFFFFFGHHHHIJJIJJIIIJJJJJJJJJJJJJJIHIJIJJGJJJFFD
@834140/1
cacggtactcgcggtacatgttgtgtacacctgagcgagactcataacgc
+834140/1
CCCFFDDDBFFFFFHFHGF<1CFHFBGHIIHCDHIEGHIIIGGIIGIGII
@148320/1
ggcagagggaatctgattgtgctgttgtggaactgcttcacctgtggccg
+148320/1
CCCFFFFFHHHHHJJJJJJJJJJJHIJHIIJJJJJJJJJJJJJGHJJJII
@2909814/1
cgcgtgtgatgccgcttttgcaccacaataaacgtgattcccggcttata
+2909814/1
B@CFDFDFHGHHHIJIIIJJJJJJJJJJJJJJJJIIIJJJJJJIJJIJJI
@148619/1
cgaaggcgcggcgtgcggttaggcgaagtacatgaccttcttggtgacgg
+148619/1
CCCFFFFFHHHHHIJJJJFGHGJIJIGHBDFFFFFEEEEEEDDDA@CDDD
@6997411/1
tgatctgtttcttggcatctatagatgtcggtggcgcacagggcacgctt
+6997411/1
CCCFFFFFHHHHHJJJJJJJJJJJJJJJIIIHIJJIJJIJJIJJJJJJJJ
@2909999/1
ccctactgacatcacttgcattttcgattttattttgttctataacaacg
+2909999/1
CCCFADFDDHHHFGIIGGHBHIIIGI=EHGGIJIJJGBCFBDGIIEHIII
@2910060/1
cccggcttatactccgcctccaacttgatacaagcttctcggacagcagt
+2910060/1
CCCFFFFFHHHHHJJJJJJJJJJJJJJJJJJJJJJJJJJJJJIJJIJIIF
@2910162/1
cagtggtcttcttgaacttcttcaattgacgcaagaagtaccagaaacgg
+2910162/1
CCCFFFFFHHGGHGIIJJJIIIIJJJJBHHIJIJIJJJIJJJJJIJIJJJ
@4949469/1
ttgccattgtcctttcctaggagtgactttcccgtttccaatctcca
+4949469/1
@CCFFFFFGHGHHJJJGGIIIJIEFGIJIIJIJIHIIJJJIGHJJIJ
@6332822/1
gccagaatctagacatgcacagctcttgcagccatccaacaggattgccc
+6332822/1
@<@BDBBDDH??FGHHE@IHIGGGEE?HH<A@FDBEGC<CGCEHIHDBFE
@2213762/1
agcatacataataaaattagaggaagtaggtgctgggcctcttgtatgcg
+2213762/1
CCCFFFFFHHHHHJJJIIIJJJJJJJEHHIFHGGIJJJIGHHIJGHIJJG
@6332909/1
ggtcttccttcatggccgaggttggggcggcgcgggcatgtgagtgttgg
+6332909/1
B?BDDDDFFFHHHGIGGICGI@FHIIGEIIDDDDDDDDDDCC@C3>CDDD
@6333063/1
gtggaactgcttcacctgtggccggcggcacgcagacgccttgatgacct
+6333063/1
BB@FDEFFHHHHHJJJJJJJJJJJIIGIJJIIJHHEFFDDDDDDDDEDDD
@6333908/1
cttgctccatggtccaggagcagcagcgtgcgcaggttcaggcatctgca
+6333908/1
CCCFFFFFHHHGFGIJJJIJJIJJJJIJFHIJIJJJFHIJJJJJJJJJJJ
@5635417/1
gtctgattctgtgatagtgaatacaagatcgtggggtgggcccaccaggc
+5635417/1
@@CFFFFDHFFDDEHIIHGGJJJIJGHIHGG@GEGIBEGGEHIIIJJDH?
@5635474/1
actgaactcataacatcatgaaattaatgataatttaaatcattgaaaaa
+5635474/1
@@CDD<;DFHDHD@FHBFA>HHIIIHEEH>CHDBEHE?FEGCFHGGIIII
@7689464/1
agggaatctgattgtgctgttgtggaactgcttcacctgtggccggcggc
+7689464/1
CCCFFFFFHHHHHJHIJJJJJJIJJJJJJJJJJJJJJJJJJJJJJJJJHF
@7689517/1
gggagattttaaaaactgcttaagacctttagcgccattttggccgcagc
+7689517/1
CCCFFDFFHHHHHJJJJJJJJJJJJJJJJJJJJJJJJJJJJJJJJJJJJJ
@5635944/1
tgagtgacggcacctccgacactgaggtcacggtactcgcggtacatgtt
+5635944/1
BCCFDFFFHHHHHJJJJJJJJJJJIJJGIIJJJHIIIJIJJJBHFFFFFF
@5636273/1
gtgctgttgtggaactgcttcacctgtggccggcggcacgcagacgcctt
+5636273/1
BBBFFFEFHFHHHJJJJJJJJJJJJJJIJJJIJJJJIHHFFDDDDDDDDD
@5636333/1
caggcaccgaggttgttcacgccttccaattccaccgctctgaagttttc
+5636333/1
@@@DDDDBA:CFFGHFEHGIDF@GH?CB?FHGBFDHHBFDFHDBGG7CH@
@6335914/1
cgcgcacagacgaacagacaaacagacaaacagacaaacagacaaac
+6335914/1
@@CFFFFFGGHGHIIJJJIJJIJJJHJJJJJJJGGIIJJJIGGGEGE
@6336143/1
attcccacgacttttatgtccgcttaaataaaatattaatcgactag
+6336143/1
?@@DDBBDFFFF;ACB9:3<<;CGF6?C<9<B<?F0BDG<B18D7:D
@7691337/1
tgtcacggtagcactgagtgacggcacctccgacactgaggtcacggtac
+7691337/1
CCCFFFFFDHHHHJJJIIFHHIJJHGIJJJJJIJJJJJIJIGIJJJJGIH
@5637255/1
gtcacggtactcgcggtacatgttgtgtacacctgagcgagactcataac
+5637255/1
CCCFFFFFGHHHHJJJHIHGIIGIIJJJJJIHHIJJJIJJJIJJJJJJJJ
@1556687/1
gggggttattgttatgtcgatgttgaacccaaaaatgtaattaacttttt
+1556687/1
CCCFFDDDDDHFFGIJBHGDHGIJJJGBGG@FHHCDFFBDFGDDCEGIGH
@7692805/1
gtagcactgagtgacggcacctccgacactgaggtcacggtactcgcggt
+7692805/1
?@@DFDFDHFD<CCEDGGHFHGGHGFHIHIGGCGHIIEGGI@FHG@GEF5
@7692895/1
ctcttgtatgcgaaggtgttgaggcgcttgtggtggtgcacgcgcttggg
+7692895/1
CCCFFFFFHHHHHJJJCGHIJJJJIJJJJJJJJHJJHHJJJJIJHFFFDD
@3585151/1
agcacgtagttctcagcttccctgcaaagttaaccatcttgtattcaaaa
+3585151/1
C@@FFFDDHHHFHIIGIIIDFHIIJJIGIHIJJJIIJJJIGHIIJIIGIJ
@4280640/1
gtggtggtgcacgcgcttgggcagagggaatctgattgtgctgttgtgga
+4280640/1
@@BFFDFDHHHHHJJJIIIIJJGIHIIJJGIIJJIJJJIIHIJGGIFGII
@4950528/1
gttttgaataaatattcgagctgcaaacctattttagtagaaagttttcc
+4950528/1
CCCFFFFFHHHHHJJJJJJJJGIJJJJJJJJJJJJJJHIJJJJJGIJJJJ
@7693185/1
tcctcatcttgtatagaggaggcttgggctcgctctccgaagggagcttg
+7693185/1
CCCFFFFFGHHHHJJJJJJGIJJJJFGGIGIIGIIJIJIIIIGJDIFGHA
@4280968/1
caattgacgcaagaagtaccagaaacgggacttagccacaatctggtctg
+4280968/1
CCCFFFFFHHHHHJJJIJJJJJJJJJJJJJJJJJJJJJJJJJJJJJIIJJ
@4951216/1
aggcgcttgtggtggtgcacgcgcttgggcagagggaatctgattgtgct
+4951216/1
CCCFFFFFHHGHFHIIHIIIJJIIJJJGIJGIJIJIBEHHIJIIIJIFFE
@4951497/1
gggttattggtatgtcgatgtcgaacccaaaaatgtaattaacttttttt
+4951497/1
@BCADDFFHHHHHJIJIJJIGIIJIIJJJJJIIIIGIJJJJJIJJJJJJJ
@4951534/1
gtgctgggcctcttgtatgcgaaggtgttgaggcgcttgtggtggtgcac
+4951534/1
@@@FDDDFHGHGHGIDGDHEGGHGGEHFGHEHIEHEHHIBHHDFHHGHIG
@7694010/1
acaaagttgaagtccttgttgttaagaggtgttacctgcaacttggccag
+7694010/1
CCCFFFEFHGGHFIIIIIIJJJJIHIIIJAFHHIJJJJIJJJJJJJJJIJ
@4951723/1
gggaatagttcatgagcacagctcagtgccttctcagcagcattcatctc
+4951723/1
?<@;D?DDDFHFH>F9EH>GFGIII;CHEHGE?FCGEDGIBB9DF@D>D@
@4281449/1
gttttgttagacttcagtgtagctttgtattatgttcactttcttattaa
+4281449/1
CBCFFFFFHHHHHJJJJHIJJJJJJJJJJJJJJJJJJJJJJJJJJJJJJJ
@6338536/1
gtggtcttcttgaacttcttcaattgacgcaagaagtaccagaaacggga
+6338536/1
CBBFFFFFHHHHHJJJJJJJJJJJJJJJJJJJJJJJHIIJJJJJJJJJJI
@3587049/1
agcgactgtcacacggtagcggaaggtgggttcgtgaatcatgccctcaa
+3587049/1
CCCFFFFFHHHHHJJJGHIJJJIJJJBGIIFGIJIJJJJJJJJJJJHHHH
@4952013/1
tgcacgaagaaatttgaatctatttatcatctatgaaaaaatggaaaccc
+4952013/1
@B@DFFFFHHHGHJJJJHIIJJJJJIJJJJJJIJJGGIIIJJIIJJJIII
@6338901/1
ctcataacgcagccagatgccaaagttcttgatcttcactgggctcttct
+6338901/1
CC@FFFFFHHHHHJJJGIJJJJJIIEHIJIGIIJJJJJJJJIJIIJJJJJ
@4281655/1
acatgttgtgtacacctgagcgagactcataacgcagccagatgccaaag
+4281655/1
@@@?A=:=AF<AFFHG3AFBG@CGGF<EH?FHHGIIFHIIIIBDFHHE==
@7694913/1
tgctattttttttatttttattttcaatgtacagacagcacttttctacg
+7694913/1
?@@DDEBDHDFFAGAFGIHIIIIGGH@DCFGEHG9BDB=BDF@FEDHG@H
@4281937/1
tagcatcacaacgtcatttaatataaaatacatttatatccgatattttt
+4281937/1
@@@FDDDDHHHHHGHGEEGHGIGEIGDIIGFAFIGCFCGIHGIGEFDHII
@6339588/1
gccactggcaatgtggatagctggacaaggcactggcaacgaccaatcat
+6339588/1
CCCFFFFFHHHHHGHIJJJJIJJJJJJJJJJJJJJJJJJJJJJJJJJJJJ
@6339679/1
gtagaatctataaccggctggcagtcggtgaacgcccaggctgtccgttt
+6339679/1
CCCFFFFFHHHGHJJJJJJIJIJJ@GIJFGIGIGIIGIHIJEH@FIJEEH
@7695443/1
gtgctgttgtggaactgcttcacctgtggccggcggcacgcagacgcctt
+7695443/1
CBCFFFFFHHHHHJJJJJJJJJJJJJJJJIJJJJJJIHHFFDDDDDDDDD
@6998086/1
ctcatcttgtatagaggaggcttgggctcgctctccgaa
+6998086/1
@@@DDDDDB222<4<2:AC1CFFA;;E??8?DF?<B@0?
@7695658/1
gtgaattattaactatcttaatcgattacactaagcaattaataattatt
+7695658/1
CCCFFFFFHHGHHJJJJJJJJJJJJJJJJJJJJIJJJIIJJJJJJJJJIJ
@1558021/1
ctgttcttctagtttcttctctttgcagcttttgacagagcgggagccgt
+1558021/1
CCCFFFFFHHHHHIIJJJJJJJJJJJJIJJJJJJJIJJJJJJJJIJJJJG
@6998327/1
ggcctcttgtatgcgaaggtgttgaggcgcttgtggtggtgcacgcgctt
+6998327/1
CC@FDFFFHBFFHIJIIID<?EGIIIEIGIHEGDHCF=FGGGGIIJGGFD
@7695946/1
gccgtcattgcagactgtgtggtagcgggtcggacgagccgtgcctttta
+7695946/1
@CCFDFFFHHHHHIJJJHIIGIHHIIJJJHGIIJJJGIHHFFECDEEEDC
@4953723/1
agcaaataaaggacatcttcaacaatctcgtggttcctctgcacttggtg
+4953723/1
@@CFFFFFHHHHHJIJJJJJJJJJJHJJJJJJJIIJJJJJJJIJJJJJIJ
@6998551/1
gcaggttcaggcatctgcaccaagactggcgctcctgctggagatgtggg
+6998551/1
CCCFFDEEHHHHHJJJJJJIJIFGJIJJJGIHGHIEIIIIJBFFHGDGIJ
@6998579/1
cccatgtcacggtagcactgagtgacggcacctccgacactgaggtcacg
+6998579/1
CCCFFFFFHHHHHIJJJJJJJJHHIJJJIJJJJJJJJJJJJJJJJGHIJJ
@149631/1
cttctgtagctgctgtgtgaagttcttcaaagcgtcttctctaacagttc
+149631/1
@C@DFFDEHGGGGIIFHEGBIIHIIIIIIIIFHIGHIIIIIIIIIIIIIC
@4954016/1
ccacaatctggtctggagagaagatcctcatcttgtatagaggaggcttg
+4954016/1
CCCFFFFFHHHHHJJJJJIJJJJJJJJJJJJJJJJJJJIJJJJJJJJJJH
@149846/1
cagcatgattttagattaattgtggtcattcggttggccattaacatcat
+149846/1
CCCFFFFFHHHHHJIJJJJIJJJHJHIIJJJJJHIJJJJJJJJJJIJJJJ
@4954323/1
tgaggcgcttgtggtggtgcacgcgcttgggcagagggaatctgattgtg
+4954323/1
CCCFFFFFHHHHHJIJIIIJJJJJJJJJJJJJJJJJJJJHHHHHFFFFEF
@150482/1
cttggttgaacggaactccaatcctttactcgaatagtcttttctaactt
+150482/1
CCCFFDFFGHHHHIJJJIJJJJJIJJJIJJJJGJJJJIIJJIJJJJJJJJ
@150838/1
gcgagactcataacgcagccagatgccaaagttcttgatcttcactgggc
+150838/1
CCCFFFFFHHHHHJJJJJJJJJJJJIJIJJJHIJJIJJJJJJJIJJJJJJ
@4954975/1
gtgtacacctgagcgagactcataacgcagccagatgccaaagttcttga
+4954975/1
???BDDDDHAF;F@F<@:FDFGFGG@GBG<FGGGI@BAFCD@BB@FHGH9
@151610/1
ctccgattattattatacttatacatcaaataattgtcaacgatttattt
+151610/1
CCCFFFFFHHHGHJJJJJJJJJJJJJJJJJJJJJJJJJJJJJJJJJJJJJ
@151909/1
cttgtggtggtgcacgcgcttgggcagagggaatctgattgtgctgttgt
+151909/1
@@@DD?D?CF<CFFFHBEHAHEBA>HIDGHGDBGHGA==BDFGFFGIHI7
@152818/1
gttggtcttggttgaacggaactccaatcctttactcgaatagtcttttc
+152818/1
@@@ADADDDFH<FFBHGIIGGBHGGIIIGIGDDGGHGIIGHGIIGGGDDF
@153068/1
cagccagatgccaaagttcttgatcttcactgggctcttctctgggattt
+153068/1
?@@<DFF?HHHDHIIGFFICHGEE@FHGIIIIIIIIBHIFIDGIIIGIII
@153210/1
ggctgtcgcccgcggagaataatgactttaggattttattattctctctg
+153210/1
@@@DDDDDFFHHHIE:??FHDB@A@?BFG@BF?BFGIEHF=@F=C@FGDH
@153403/1
gcacgcgcttgggcagagggaatctgattgtgctgttgtggaactgcttc
+153403/1
@@<?D<ADHAB=CFHGB:CFEHDGEHI<BAGGHG<?3BGHIHIIEFACHG
@7003721/1
gtacaaagcaaaggtcgggcagttcgtcaacaagacattactagctg
+7003721/1
@=;DDDDDHHDHDB<CFHDGGGFDDHHA=@DEHIIIDGHGDHHEGGG
@4958068/1
gcaagatagtgagacattcactttttagtcataatcttcagatactccaa
+4958068/1
CC@FFFFFHFHDHGIJJJJIJJJJJJJJJJJJIIJJJIIIJIJIIJJJIJ
@154795/1
ggtgcacgcgcttgggcagagggaatctgattgtgctgttgtggaactgc
+154795/1
@@CFFFFFGHHHHJIIJJJCFGIIIJGGIIGIIIIIJJJIICBGIIJJJG
@834938/1
agcaaatggaaaaaaaattggtgaaaagaatcacaagtaagatactgcaa
+834938/1
@@@FFFFFFHHDHIIIFDFHC:C?FAGIIIIIIIIIIBFFHIGIIIIIGI
@5638843/1
ctgggcctcttgtatgcgaaggtgttgaggcgcttgtggtggtgcacgcg
+5638843/1
@CCFFFFDHHHGHIGIJIIJJIAFGGGIIJIJJJIJHCHJBGGHGHGHHH
@5638932/1
cgtcaaagcatttattgtggccgctctaggcagcaaacagttcatccttg
+5638932/1
@@?DFFDDFGHHHIJJJJIIH;EEEHIGGGCHIIGIJJJIJJJIEGGIGH
@2214941/1
gcaaagataagatgaagaagaggagcaaatggaaaaaaaaattggtgaaa
+2214941/1
CCCFFFFFHHHHHIIIJJJIHIJHIJJJJJJJIJJIJJJJJJIIJCGHJJ
@2911899/1
tgtatttcctcttcatggtgccacagtgagtgatttcaattttgagacct
+2911899/1
BCBFFFFFHHHHHJJJJJIIJJJJJJHHJJFHHJJJJJJJJJJJJJJJJJ
@1558383/1
ctcatcttgtatagaggaggcttgggctcgctctccgaagggagcttgcg
+1558383/1
CCCFFFFFHFHHHJJJJJJIJIJEGIHHIIIJJJJJJIJJJJJJIHJIIG
@5639686/1
agctggttcagcctttttctttttaggcttcttctttctagtgcctgata
+5639686/1
C@CFFFDFHGHHHIIIIJIJJJJJJGHIJJGIJGHJJJJJJIIIIIJHIG
@2215458/1
tggcaatgtggatagctggacaaggcactggcaacgaccaatcatggact
+2215458/1
CCCFFFFFHHHHHJJJJJJJJJJJJIJJJJJJJJJJJJJJJJJJJJJJJJ
@5639970/1
ccggtactaacgatcaaatcgatcatgggtccataatcattcctggaatc
+5639970/1
CCCFFFFFHHHHGJJEEGFCHGHHIJIJJGHIGIJIJJJJJJJJJJJIJJ
@1558846/1
gcctcttgtatgcgaaggtgttgaggcgcttgtggtggtgcacgcgcttg
+1558846/1
@@@?DDDBDF>??FGAEE3AHFBH@G?C@E:BF@@??BH6B7=CABEB9=
@836973/1
cgcatcaaaaatgtagctattttcattaatcacaattacacgtttacttt
+836973/1
CCCFFFFEHHHHHFHIJIJJJJJJJJIJJJJJJJJJJJJJJJIJJJJJJJ
@2216204/1
cagggtctgtggcgaagttttgttcacgttctttgcttgaacacactgtg
+2216204/1
CCCFFDDFHHHHHJJJJGIJJJJJJJJJJJJJJJJJJJJJJJJJJJJJJJ
@837303/1
gtcacggtagcactgagtgacggcacctccgacactgaggtcacggtact
+837303/1
CCCFFFFABFBDFFHIGIHIIIGAD@GCHCHAHEGEGCGHBFEGGHCGEH
@837332/1
gcacgaaccggagaagggaatgacaacgacaatcggacgcgttaacatac
+837332/1
CCCFFFFFHHHFHHGIJJGIIJIGIJJJJIJJJJJJJJJHFDDDDDDDDD
@837429/1
cccatgtcacggtagcactgagtgacggcacctccgacactgaggtcacg
+837429/1
CCCFFFFFHHHHDGIJJJJJJJCHHIJJJIJJJJJJJJJJJJJJJGGIJI
@7697534/1
cctgggtaaggtatttcaggatcgtcacgacccacatcttcgtcgcgcca
+7697534/1
CCCFFFBDHHHCFHIJJJJJJJJJJJJJJJJJJJJJJJJJJJJJJJJJJE
@7697779/1
cctgacgaaaatgaaaataaaattgattatcgatgaagttttggaatccc
+7697779/1
CCCFFFFFHHHHHJJJJJJJJJJJJJJJJJJJIJJJJJHHIJJJHIIJJJ
@2913711/1
ctgggcctcttgtatgcgaaggtgttgaggcgcttgtggtggtgcacgcg
+2913711/1
@@@?DDFDFHGHFIJJIJJJJJAFEGIIJJHIJJIGHICFGIHHJJJIHH
@2913947/1
gggtataatagcatatctttatatatataattcttctgtacgtgtgtatg
+2913947/1
@@CDDFFFHHHHGJJJJJJJ4FHGJJJJJJJJJJJJJJJJJJHJHIIJJJ
@7698128/1
gcttgggcagagggaatctgattgtgctgttgtggaactgcttcacctgt
+7698128/1
CCCFFFFFBHHHGJHGIJJJGHIJFHIJIIEGDFGFEIJJJIJJIJIJIH
@2217375/1
cggtactcgcggtacatgttgtgtacacctgagcgagactcataacgcag
+2217375/1
B@CDDFFFHHHGHIIJJJIJJIJIJJJJHIJJJJJIJJIJJJJJJJJJJJ
@6340384/1
cgagactcataacgcagccagatgccaaagttcttgatcttcactgggct
+6340384/1
;1:;DDD;AFFD8A:?E>AEG@H>>DEB1?:<BFD@<9BEFFE3B4B@FB
@7698472/1
gcttcacctgtggccggcggcacgcagacgccttgatgacctccactttg
+7698472/1
C@CFFFFFHGHHHJJJJJJJJJJIJJJJHHHFFDCEEEDEDACBDDDDDD
@2217631/1
cggagataatattttaaagtatagagaagccccagaaatttcgcacgctc
+2217631/1
CCCDFFFFHHHHHJJJJJJJJIJJJJJJJJJJJJJJIJJJJJJJJJJJJJ
@2914636/1
cactgagtgacggcacctccgacactaaggtcacggtactcgcggtacat
+2914636/1
CCCFFFFAFFHFHJJIJJIJIGHGIJ;FHIBGGIIJBFHIIIJJHHDFFD
@155437/1
caataaactattggcgattcatacagtcgaattacatgacatcaggcttc
+155437/1
CCCFFFFFHHHHHJJJIJJJJJJJJJIJIHGIJIJIJJIJJJJJIIIJJI
@7699186/1
ggcggccagaatctagacatgcacagctcttgcagccatccaacgggatt
+7699186/1
BCCFDFFFHHHHHJJIJJJIIJJJIJJJJJJJIJIIJJJJJJJJJJIGIJ
@155600/1
gtcaagtatacagcgtcctaacgaaacagcgcaaatgagaaagctatcta
+155600/1
CBCFFFEFHHHHHJJJJJJJJJJGHGGJIIJJIJJIJJJGGIJIJJJJJJ
@2915088/1
gtggatagctggacaaggcactggcaacgaccaatcatggacttttcttc
+2915088/1
CBCFFFFFHHHHFIJJJJJJJJJJJJJJJJJJIJJJJJJJJJJJJJJJJJ
@6341334/1
gcacgcgcttgggcagagggaatctgattgtgctgttgtggaactgcttc
+6341334/1
CCCFFDFFHHHHGIJJIIJJGIJJIJIIJFGIJJIHEGGHIGIIIJHIIG
@4283054/1
tgcaaagttaaccatcttgtattcaaaagaaaacctagaatcactggttc
+4283054/1
CCCFFFFDHHHGHJJIJJJIIIJJJIJJJJJJJJJJJIJIJJJJJJIGGI
@4283281/1
ctgagtgacggcacctccgacactgaggtcacgg
+4283281/1
@?@DD:ABFB:FFFBG@;8?CFFBGFDC:DCFFF
@6342308/1
ataaggattaaaaataaacttaaagattattaataagaaaaaaataatgc
+6342308/1
@C@FFFFFHGHHHIIGIIIJJJIHIEHIGFIIJJJJIIIEIIJJJJJJJJ
@6342334/1
ctcagatgcaatttcttgcaagaattgcacaaagttgaagtccttgttgt
+6342334/1
CCCFFFFFHGHHHJIIGGIJJJIJJJJIJJJJJJIJJJIGGHHGJJIIJJ
@2916214/1
gcctcttgtatgcgaaggtgttgaggcgcttgtggtggtgcacgcgcttg
+2916214/1
CCCFFFFFHHHHHJJJJJAFHHIIJIJJJJIJHIJGHIHIJJIGIIHFFD
@4283555/1
cgcaagaagtaccagaaacgggacttagccacaatctggtctggagagaa
+4283555/1
?@@DB?:B?<?FB::<ACA?:8C?3?EB4?FDGGIE??FGFIBG4881;F
@2916510/1
gtgattctttaatttgacataacttttttatttatgaaccgattgacatg
+2916510/1
CCCFFFFFHHHFHJJJFHIIIIJJJJJJJJJIJGIJHIJJJEHIJJJJIJ
@4283929/1
ggtaagtttgtcgagtagagccttagctgcggaatgcttagcttccttct
+4283929/1
BB?DFFDFHHHHHJJIIJJJIJJJJJJJJJJJJJJJJJJJJJJJJJJJJJ
@2917340/1
caacaaataaaaaggaatccattttgacagaataaaaaaaacaaaaatgg
+2917340/1
CCCFFFFFHFHHGIIIIJGJJJJJJJJIJIIGIIJJJJJJIIHGIIGIHI
@4284756/1
cctaagtgagtatacatctattaaattcaaacgcagagctcattatgttg
+4284756/1
CCCFFFEFHHHHHJJJJJJJJJJJJJJJJJJJJJJJIJJJJIJJJJJIJJ
@2917615/1
gttaatataaatgtaacaatttgcatgataagattttgcatggaaggtga
+2917615/1
CCCFFFFFHHGHHIJJJJJJJJJJJJJJJJJJIJJJJJJJJJJIJJJFHI
@2917686/1
ctcataacgcagccagatgccaaagttcttgatcttcactgggctcttct
+2917686/1
C@CFFFFFGHGHHJ3EFGGGGEHIIIJIEGDHBBGGEIJG@DGHIDEHEG
@5642396/1
gtggtgcacgcgcttgggcagagggaatctgattgtgctgttgtggaact
+5642396/1
CCCFFFFFHHHHHJJJJJJJJJJJJIJJJJJJJJJIJJJJJJJHJJGIJJ
@4285623/1
gtttgtctgtttgtctgtttgtctgtttgtctgtttgtctgtttgtctgt
+4285623/1
@?BDFDDFHFHHHIHIJEHIIEHHJHHIJHIIJHGGIIHHGIJJJJIGIG
@7004489/1
gccccatgagcgtacgtgtgggtgtagtgcctgtagtatagactgggaag
+7004489/1
@@@DDDDDAFDHDIHE<EEGIF:EGHGDDFHHEBDFGGGIIIIIDCGEEH
@3588792/1
ggtcacggtactcgcggtacatgttgtgtacacctgagcgagactcataa
+3588792/1
CC@FFFFFHDHHHEGGEHFHHIGFGHIEHIGHJJHGJIGIIIIJJIJGIJ
@3589251/1
ttttaatgttattattacagcatacataataaaattagaggaagtaggtg
+3589251/1
BCCFDDFFHHHHHIJJJJJJJJJIJJJJJJJJJJJJIJJJJJJJHIJJHI
@7005264/1
ggcagagggaatctgattgtgctgttgtggaactgcttcacctgtggccg
+7005264/1
CCCFFDDFFFHHHIIIJIGHHIIIHGIHHIHJJJJJJIIJIJJGHGGHJJ
@5643711/1
atgacatcaagcttccgtacattttatactaagctgtaaagtaccgactg
+5643711/1
CCCFFFFFHHHHHJJJJIIJIJJJIIJJJJJJJJJJIIIJJIIJJJGJJI
@3589925/1
cctctattgagctactgctgttgagcagaataaaactgaaaaataa
+3589925/1
CCCFFFFFHHFHHIJJJJJJIJJIJJJJIJJIIGIIJJJIJCHIJJ
@3590004/1
gtacccttcaggtgaagagaaaaatgaacgtcccacagggg
+3590004/1
=:=DBDDDCFFDD:CEEHGGHGHFIEHGI;8CCHGIIIDEA
@3590148/1
ctgcagatgactgtgcatccttgctagtaagtcctgagccatagcaaaca
+3590148/1
CCCFFFFFHHHHHHJJJJJJJJJJJJJGIJJHIJJJIJJJJJJJJJJJJI
@7006045/1
caaagagttgtcgatatgtggatgtagctgccattatgtagactgttgtg
+7006045/1
CCCFFFFDHHFHHGIJJIFHIHJJIJJJJJJJJJJJJJIIJJJJJIJJHI
@3590780/1
ccacttcacgacgcttcagcagagtgcacacaatggtgaactggcgttca
+3590780/1
CC@FFFFFHHHHHJJJJJJIJJJJDGIIJJJIGGHJDGGIJJIIIIHIJJ
@7006712/1
ggcagagggaatctgattgtgctgttgtggaactgcttcacctgtggccg
+7006712/1
CCCFFFFFHHHHHJJJJJJIJIJJJJJEHJJJJJJJJJIJJJJJJJJJJJ
@7006732/1
gttgtggaactgcttcacctgtggccggcggcacgcagacgccttgatga
+7006732/1
@@BFDDFFHHDHHIIJJJJGGHHIIIIIIGIGIIHHFFDECBBBDDCDDC
@7699946/1
gggcagagggaatctgattgtgctgttgtggaactgcttcacctgtggcc
+7699946/1
@CCFDDFDGFDHHJII>FHGHIJJIJIIJJJGIIHIGIJGDFIIJJIJJJ
@2218859/1
gtaatttttgtctttcgcgaaatattccgcgacagatgtctttctagtgc
+2218859/1
CBCFFFFFHHHHHJJJJJJJJJJJJJJJJJJJJJJJJJJJJJJJJJJHHH
@3591271/1
ggagtgagcacgggctctgtgcctggctcccatgtcacggtagcactgag
+3591271/1
BCCFDDFFHHHHFIJIJIJIJJJIJJJJJJJJJJIGIIIIFHIIIJJJJI
@1561033/1
ccggtactaacgatcaaatcgatcatgggtccataatcattcctggaatc
+1561033/1
@CCFFFFFHHHHHJJ@GGHFHIGIJEHIJIIHHIIJJJIJJJIJIJEHIJ
@3591360/1
cacctgtggccggcggcacgcagacg
+3591360/1
?1??D3=22ADA18C?007A<;54A<
@7700170/1
gtttaacaaaatgaaaaaatatgactggctatgccatgattataatatac
+7700170/1
CCCFFFFFHHHHHIJJJJJJJJJJJJJJJJJJJJJJJJJJJJJJJJJJJJ
@2219405/1
gtctgatattgttgcatcgcgcagtacggcggg
+2219405/1
:1?DDBDA<DFDDEEIB:FBEDBG?CEGED@AD
@2219538/1
ctgagtgacggcacctccgacactgaggtcacggtactcgcggtacatgt
+2219538/1
CCCFFDFFHHHHHJJJJJJJJJJJJIJJGIJIJJGGIJJJJJHEHFFFFF
@157096/1
gttattgttatgtcgatgtcgaacccaaaaatgtaattaacttatttttt
+157096/1
@@@DFFDEHHHHDGHGGIGIIGIJIGCHGG?FHCFHIGGGEIBBHHGCCF
@7007793/1
gagaagatcctcatcttgtatagaggaggcttgggctcgctctccgaagg
+7007793/1
CCCFFFFFHHHHHJJJJJIJJJJJJJIJJJJJJJJIJJJJJJJJJJIIJJ
@7007876/1
ctgacatcacttgcattttcgattttattttgttctataacaacgatctt
+7007876/1
@@@DFFFFHHHHGHIGGHJIJIJIJJJGIIJJJIIJIIIJIJIGGJG?HH
@157302/1
cttgaacttcttcaattgacgcaagaagtaccagaaacgggactta
+157302/1
@@@DDD?D:ACCFBEFFF<FFEFEBFAFCFBAGE@GIFEB<0?B9B
@7701132/1
ctccgattgagtttgtgatggtgcctctgtaggagtttcgggctcgggtt
+7701132/1
CCCFFDFFHFHFHJJHIIJJJIIJJJJJJJJJJHHHIJIJJJJJJJJJCH
@3592949/1
ctgggctgcagatgactgtgcatccttgctagtaaatcctgagccatagc
+3592949/1
@@@FFDFDHFFBHDFGGE<?AHGGIIIIIAED?EDFBHGH?CCGGIEBFD
@4285907/1
caccacaataaacgtgattcccggcttatactccgcctccaacttgatac
+4285907/1
CCCFFFFFHHHHHJHIJJJJJJJJJJJJJJJJJJIJJJJJJJJJJJJJJJ
@2919525/1
gtggaaataaaccaatacttacagatttcagtcgctgacgcgcataaatc
+2919525/1
@CCDDDFFDD?FCDFHIIIIFIEHHIIIHIHFHEIIIGGBHGGBHHGIII
@4286406/1
ctcttgtatgcgaaggtgttgaggcgcttgtggtggtgcacgcgcttggg
+4286406/1
CCCFFFDFHHHHGGJJAEFHIIJJIJJJJJHIJHJIFHIDIJIJHFFFDD
@2919783/1
gcctgggatgccacccggcaccactcccgggtgaggatgcactacatttc
+2919783/1
@@CFFFFFHHHGHJJJIEGIJJJIJJJJJJJ@GHGHIDHGGIJCHIJJGF
@3593870/1
cctagcatcacaacgtcatttaatataaaatacatttatatccgatattt
+3593870/1
CCCFFFFFHHHHHJJHIJJJJIJJJJJJIJJJJJJJJJJJJJJJJJJJJJ
@3593874/1
cagcatacataataaaattagaggaagtaggtgctgggcctcttgtatgc
+3593874/1
CCCFFFFFGHHGHJJJJJJJJJJJJJJJIJJHHIJJJJJJJJJJJJJJJJ
@4958804/1
gcgccaatttaggaagcatgttttcacttgttcgtcgtcgaaatcaactt
+4958804/1
@CCFFFFFFHDFHCEHGIIHEAFGIGHGIJJIJIGIJFHHJJIJIIGIJI
@3594011/1
ctcagatgcaatttcttgcaagaattgcacaaagttgaagtccttgttgt
+3594011/1
CCCFFFFFHHHHHJJJJJJJJJJJJJJJJJJJJJIIJJJJHIJJJJJJJJ
@2920324/1
gcgcttgtggtggtgcacgcgcttgggcagagggaatctgattgtgctgt
+2920324/1
@@@DDDDBBDACFCEHGBABEHB@B;=;;D6B7?@GHGEG@GHI4=EHC4
@2221887/1
ctttactcgaatagtcttttctaacttgaacagtgcgatgttttacaagg
+2221887/1
CCCFFFFFGHHHHJIJJJJJJJJJJJJIIIJJJHIIIGJJJJJJIIIJJI
@158002/1
agcactgagtgacggcacctccgacactgaggtcacggtactcgcgg
+158002/1
@@@FFFFDDFDHHFBHHHGCHIIDGEGIJFHIHGGHHJHEHIA@@A>
@3594913/1
ggcagagggaatctgattgtgctgttgtggaactgcttcacctgtggccg
+3594913/1
?@@F?BD?DF?DCFGIIIGEEFHIIIIECD<FCGHIIIIDEHGIDD;DGD
@3594940/1
atccagaggcaagcgctccaagttgcttggaggcttgggcctgttttggt
+3594940/1
<@@DDDDDH?FFHIAHB?E@BGBF@>GHH=<?B??DGEHECCDFHGHEE=
@2921140/1
cccgtatccgattccattgctgataataatgtggcccgtgctttta
+2921140/1
@@?DDDADFBBFAFEHEG<BHGICGCHEF>?CF??FG@??DHIGHB
@2222908/1
aggaagtaggtgctgggcctcttgtatgcgaaggtgttgaggcgcttgtg
+2222908/1
CCCFFFDFHHHHHJJJJJJJJJJJJJJJJJHIIJGHHHIJJJJJJJJJIJ
@2921743/1
gccagatgccaaagttcttgatcttcactgggctcttctctgggatttcc
+2921743/1
CCCFFFFFHHHHGJIIJJIJJJJJJGHIIIIJJJJJJIJJIJIJIJJJJJ
@4288694/1
gggatgatgactaatgactatatttgtccagaacacgtattaattctgtt
+4288694/1
CCCFFFFFHGHHHJJJJJJJJJJJJJJJJJJJJJJIJGHJJJJJJJJJGI
@838901/1
atacataataaaattagaggaagtaggtgctgggcctcttgtatgcgaag
+838901/1
CCCFFFDFHFHDFGGGEECG@EEHHEDAFGAHFEDFHIIIIDFHIIIHGG
@158864/1
accagtggtcttcttgaacttcttcaattg
+158864/1
@@@DDDD<ADFFBHE@AEGII>HEHB?F@D
@2223343/1
agagaacatttaattacacaatagtaaatataacgcaaattgagcgctac
+2223343/1
CCCFFFFFHHHFGJJJJJJJJJJJIIJJIJIJJIJJJIJIJIJGIIJJJI
@2223672/1
gtaggtgctgggcctcttgtatgcgaaggtgttgaggcgcttgtggtggt
+2223672/1
@@@DBDDDDHFFHIJIJJIGHHJJIIHGGCDHEHEGGIJIJJJ@FHEGGB
@4289383/1
aggcgcttgtggtggtgcacgcgcttgggcagagggaatctgattgtgct
+4289383/1
CCCFFFFFHHHHHGHGHIIJJJJIJJJJJJJJJJJIBGIIJJJJJIHHHH
@4289456/1
gtgcacgcgcttgggcagagggaatctgattgtgctgttgtggaactgct
+4289456/1
CCCFFFFFHHHHHJJJJJIJJJGIIJJJJJJJJJJJJJJJJJJJJJJJJI
@4289496/1
ccacagttccagtctcaggcacattgccattagtag
+4289496/1
CCCFFFFFFHHHHJJJJJJJJJJJJJJ32C???:?:
@159457/1
cagggaagtgtcggtacagtctatcagacactaccagctgcagcacggtg
+159457/1
@??DDDDDHFAD6:1AE@E:<9CFHGIEFEF??FHECCHEEHEEHIGH6=
@4289605/1
ccactccatactttgtttcatttaaatttacgggctatgccatttatcct
+4289605/1
CCCFFFFFHHHHHJJIJJJJJJJJJJJJJJJJJJJJJJJJJJJJJJJJJJ
@6344846/1
gtgataatgtcataaagttgacaataatctataattaattactttaaatc
+6344846/1
BBBDFFFFHHHHHJJJJJJJJJJJJJIJJJJJJJGIIJJJJJJJJJJJJI
@6345179/1
cggcagatgaggatacctcaacttcatcttatacttatccaagaaatatt
+6345179/1
CCCFFFFDHFHFHIGGGGHEGGHIJEHEIJJJGJJIGIGGHCGEHGHHCH
@5646567/1
ccaaatttcaaccaaatccgtcaaatagttgcggagattaatggtataag
+5646567/1
@@CFDFEFAHHHHGJGHJJJJJJIJIIIIIIFJGJJJJJJIJJIBFHJJE
@2923676/1
ccgctttttactacatgcataaacatacataccgataccatacaccaaaa
+2923676/1
CCCFFFFFHHHHHJJJJJJJJIJJJJJJJJJIJJJJJJJJJJJIJIJJJI
@5647039/1
tgaagttttggaatccctatttttttcgtaggtatttgcggtgaatttgt
+5647039/1
B@@DFEFFHHHFHJJJIJJJIJJIIJJJHGHGFHIJJIJIJFGEFHIJJE
@2924159/1
cacagttccagtctcaggcacattgccattagtagactgatcagccggag
+2924159/1
CCCFFFFFHHGHHJJJJJJJJJJJJJJJJJJJJJJIIJJJJJJJIJJGIJ
@2925253/1
attcaatttaaaagaaactgggtgcgtgcaggatcctcgtcattg
+2925253/1
@C@DD?DDDHD?FIEGIHIIIIHIBHEGHIIIHG3B@FGFGGIIF
@2925345/1
ctgggcctcttgtatgcgaaggtgttgaggcgcttgtggtggtgcacgcg
+2925345/1
CCCFFFFFHHHHHJJJJJHIJJAHGHIHJJJJJJJJHIJFHIFHIGIIHG
@5648182/1
gaacaaacaaaacttaagccttattataaaaggtataaatattcctgcca
+5648182/1
CCCFFFFFHHHHHJJJJJJJJJJJJJJJJJJJJFHIJJJJJJJJJJJJJI
@2925598/1
gttgtgtacacctgagcgagactcataacgcagccagatgccaaagttct
+2925598/1
??@FDDFFGHBHFIDGIGEFIIIIIGIHIGEGGBDHGIIGADHIEIGEDF
@6347373/1
cagctggtacgtcaggcactgcagctcgtccgacccgaagtggttgtcgt
+6347373/1
@@CFFFFDFHHHHJJIIJJJJJJJJJJJIIJIGJJJJA@F@FHFHIAHGH
@5648878/1
caaagttaaccatcttgtattcaaaagaaaacctagaatcactggttcaa
+5648878/1
CCCFFFFFHHHHHJJJJIJJJJIJJJJIIJJJJJJJJJJJIJJJJHHIJJ
@6348238/1
ccggtcaaatgcgttgtaaaactaaagattaaataaataaaaaaaaatat
+6348238/1
@@CFDDDFFGHFFHJIIGHIIIIIJJJGIIIJGGIJIJIJJIJJJJJIJI
@2926855/1
ccctaatagagacgatttcaccagtggtcttcttgaacttcttcaattga
+2926855/1
CCCFFFFFHFHFHJIJJJJJJIJIHHJHIIJJJJJIJJJJGJJJJJJJJG
@5649982/1
cacagttccagtctcaggcacattgccattagtagactgatcagccggag
+5649982/1
?@@DDADBFHHFDFHGGDGHIIIICBHBHGIFFGCGHIIIIIHGCGGIDE
@5650294/1
cccacctcacgttccgccaattgcttcaccttatgatagtcatcgcggcc
+5650294/1
CCCFFFFFHHHHHJJJJJJJJJJJJJJJJJJJJJJIJJJHJJJJIJJJJJ
@6349683/1
gtcacggtaagcattcatcagaatgctatgcaacatcttcatcttagcgt
+6349683/1
@@@FFDFDHFFHGJGIJJJJGGJGIIFHHIJGGIJIEGIJJIJJIJJIJG
@6349715/1
ggcggccagaatctagacatgcacagctcttgcagccatccaacgggatt
+6349715/1
@CCDDFFFGHHHHJJJIJIJGHGFGIFJJJGGGDGIIJJJIIIJJJJEHE
@6349857/1
cccatactccttgatttggtaaagcttgctgcccgcctagcgaggaaacg
+6349857/1
CCCFFFFFHHHHGJJIJJJHIJJJJJJJJJJJJJJIIJJIIIJJJIJJJI
@5650888/1
gacgcttcagcagagtgcacacaatggtgaactggcgttcatgcggcaaa
+5650888/1
@@CFDDDFHHHHHBFEGHGIGGIIIEE?GGGHIIIIHHIGGIGIEGIIDG
@2928848/1
gttggaatgattctggtgggttgtcctgcagagcttgccacatcttgtaa
+2928848/1
C@CFFFFFGHGHHJIIHGIJHGIHIIJJJJJJJJJJJJJJJJJJJJJJJJ
@2929073/1
ccggcgtcattcgatatcttctgtagctgctgtgtgaagttcttcaaagc
+2929073/1
@@@FFDDFHHHHHJJJJIJJJJJJJJJJJJJJHIGIJJJGGGGGIIIJFG
@5651349/1
cgtacatacaatatacatatataaacgaaagtatttagttgcgaattcga
+5651349/1
BCBFFFFFHHHHHJJJJJJJJJJJJJJJJJJGHGJJJJIJJJJIIJJJJI
@2929236/1
gtgctgggcctcttgtatgcgaaggtgttgaggcgcttgtggtgg
+2929236/1
?@?B?DD;D?AFHIHE@FHIDCCCE1C:DFGICAGGGGIFAGFEC
@2929305/1
gtcacggtactcgcggtacatgttgtgtacacctgagcgagactcataac
+2929305/1
CCCFFFFDHHHHHJJJHIIJJJIJJIIIJJIJIJJJJJJJJGIJJJJJJJ
@1561964/1
taggtgctgggcctcttgtatgcgaaggtgttgaggcgcttgtggtggtg
+1561964/1
BCCFDFFFGHHHHJJJIJHIJIJJHHHI?FHIIIJJJJJGIIHIIFHI@H
@6351092/1
cgcgatgattttggacgtatttttgttgttttttcataccgtcattatcc
+6351092/1
CCCFFFFEFHHHGJHGICGHJJJJJIJJHHIJJJIJJJJJIIJJJJIJJJ
@1562128/1
cgagtaatttagctgaagttttaatattacttgaattacactacatcact
+1562128/1
?@?DDD?BFDFHDEGG?C:IHFFEAHHIE@FFGGGGIGDFHIHIEIE@FH
@2224749/1
ggcgcttgtggtggtgcacgcgcttgggcagagggaatctgattgtgctg
+2224749/1
CC@FFFFFHHHFHICGHIJJIJJDIJJJHII?DHIEHHIJJIIIJGEEHH
@7702243/1
ccacagttccagtctcaggcacattgccattagtagactgatcagccgga
+7702243/1
@@@DDDDDBFHFFGIIGGGHGIGIE@HHGCDFH:C@FHFHIDGG@<DHG<
@1562580/1
atggtaagaaggtggcggccagaatctagacatgcacagctcttgcagcc
+1562580/1
@@@DDBDDFFDDHGG>?8EFHFBHFDHIDDFIGDFDHIECBFFGGIIEHG
@1562644/1
ggtgctgggcctcttgtatgcgaaggtgttgaggcgcttgtggtggtgca
+1562644/1
@<@DDDD8:;?DFEEBAGHGBF1CA6EECC:CBHC6@@A1=BG@;CBAHI
@3595995/1
gttcaaggggatctgagaatggtttagattcacaattttgtccgctggac
+3595995/1
CCCFFFFFHHHHHJJJJIJJJJHIIJJCGIIJJJJJJJJJJJJJJIJJJJ
@4290719/1
agaagatcctcatcttgtatagaggaggcttgggctcgctctccgaaggg
+4290719/1
CCCFFFFFHHHHHJJJJJJJJJJJJGIIJJJJIJJGIGGIIIIJIBHIIJ
@160461/1
gcaagaagtaccagaaacgggacttagccacaatctggtctggagagaag
+160461/1
CCCFFFFFDHHHHJJJJJJJIJJJIIIIJJJJJJJJJJIIJJIHJGIIJJ
@7702539/1
gcattgaatctgaatacgaaaatgaattcagacgccaggcacacggactt
+7702539/1
CCCFFFFFHHHHHJJJJJJJJJJJJJJJJIJJIGHIJJJJJJIJJIIJJI
@4961879/1
gttttacaagggcaggttgaactcacaccattcaatttaaaagaaactgg
+4961879/1
CCCFFFFFHHHHHJJJJJJJCFFHIJJJJJJJJJJJJJJJJJJIJJJJJJ
@7009298/1
gttattacataattgtacacagtgaacaaaattgcaatatagttattata
+7009298/1
CCCFFFFFGHFHHJIBGHJIJJHGGGGHGGHIJDEGGJIJCH?FGHHHGI
@160665/1
cttttctaacttgaacagtgcgatgttttacaagggcaggttgaactcac
+160665/1
@CCFFFFFHHHHHJJIJJIIJJJJJGIJJJJJJJJJJJJIGHIJJJJJJI
@4291137/1
gtgtaattcaagtaatattaaaacttcagctaaatgactcgcttattttt
+4291137/1
B?BFDEFFGHHHFGGHIJJIJJJJJJJJJJJJIJJJJHHIIIIIJIJJJJ
@4962407/1
gtacaaagcaaaggtcgggcagttcgtcaacaagacattactagctg
+4962407/1
B@CFFFFFHHHHHJFHIIJIJIEHHHHIJGHJIJIIIJJJJJIIIII
@3596731/1
ctacatttccgtccatcattttgtcaacgaactcttctgaagtatttgtt
+3596731/1
CCCFFFDFHHHHHJIJIJJJJJJJJJJJIIIJJJJJJJJHHIIJJIJJII
@3596750/1
catacataataaaattagaggaagtaggtgctgggcctcttgtatgcgaa
+3596750/1
@CCFFFFFHGHGFJJGJJJJJIGHFHGG?ACHFCHBFHIGIEBGIGDHH@
@3596777/1
ccacacttttgacaggtcaccgccggtgtccaggtaaattgcaccgatta
+3596777/1
@8?DD?;ADFBCDGIIIIFFFF:GF?:?GFFFGF9?FDB==8CFCB;;?E
@4291574/1
gcaagaagtaccagaaacgggacttagccacaatctggtctggagagaag
+4291574/1
CCCFFFFFHHHHFJJJJJJJJIJJJJJJJIJJJJJJJJHIIJJIJIGIJJ
@4962614/1
cccagttattacataattgtacacagtgaacaaaattgcaatatagttat
+4962614/1
@@@DDBDDFHHDHGBDAF@A<AACF?3CCHGG9FGHIIIII@F?D??BGG
@1563595/1
ctccaataagaatgaggggtcattgaacttatagttcaaaatcgtttcca
+1563595/1
@CCFFFFFHHGHHJGIIJJGHGIJJJJJJJJJJJIIJJJJJJIJIJJIJI
@840105/1
ccatattcaaatgggaagtggtgataaagataagtataggctcaaaacct
+840105/1
CCCFFFFFHHHHHJJJJJGIJFGJJJJJJJJIJJHGIJJJJJJJJJJJJI
@7703540/1
catagatagaaatcgaactcggtcggatgcgtgatgccgaggtcgacagt
+7703540/1
CCCFFFFFHHHGFHIIGIIIIIC??EHIIIHDGHHIIIIIIIBEHEHEF?
@840479/1
tgtttattttgtttttctctgtgatctgtttcttggcatctatagatgtc
+840479/1
CCBFFFFFHHHHHJJJJJJJJHIIJJJJJJJJJJIIJIJJJJIJJIJJIJ
@5652013/1
gccgggatggacacggagcgcgtgcagcgcacgtacgtgtggcacagctg
+5652013/1
CCCFFFFFHHGHHJJJJJIJJJGGGIJIIJJJJEHFFDFDDDDEEDDDDD
@840517/1
tgggcctcttgtatgcgaaggtgttgaggcgcttgtggtggtgcacgcgc
+840517/1
CCCFFFFFHHHHHJJJJIHIJAFHGIGIJGJJJJJHIJHJIHHJIIJJHF
@4963122/1
gtcgaatttcgggttgttcaccgctgccccgtcctgtgggctgttgttgc
+4963122/1
CCCFFFFFHHHHHJJJJIIIIJJJJJJIJJJIJJJIIJJJJJJHIEIIIJ
@7010509/1
cagccagatgccaaagttcttgatcttcactgggctcttctctgggattt
+7010509/1
CCCFDFDFDHFFHJGFHEHIJGGGEIHIJI>DECCEFHJJHJHGGGFHIJ
@4963203/1
cattaatctccgcaactatatttgacggatttggttgaaatttggtacag
+4963203/1
?@@DDBADF?CFDEGBFGHI>HGHGGFEFGG@BDGGCE9FFEHHHIGHGG
@3597835/1
cgcgcttgggcagagggaatctgattgtgctgttgtggaactgcttcacc
+3597835/1
BCCFFFFFHHGHGFGJJIJJJJJIHHIHIHJJFIIGIGGJJGIJIIJIJJ
@3597940/1
actatctacacttaaagcttataaaaactcactagtcatcatcagaatca
+3597940/1
@@@FDFDFHHGGFIIIIIIIIIGIGGIGGGHEHHIFFHIGFHIIIIHIII
@3598440/1
gggaatctgattgtgctgttgtggaactgcttc
+3598440/1
?71:BB3ACBFFFC<<EECGAGDCHI@FEFII4
@3598562/1
cctcaatctgcaccagttcatatttgggcacagttcctcgacgagcaagt
+3598562/1
CCCFFFEFHHHHHJJJHIHJJJJJJJJJJJJJJGIJIJJJJJJJJJJJJ=
@3598565/1
atacaacaacgacaagctgcaactgtacgaatgtgctcttgaggtacttg
+3598565/1
CCCFFFFFHHHHHJJJJJJJJJJJJIJJJJJJJHJJJJJJJJJJGIJJJJ
@161672/1
caaatagttgcggagattaatggtataagcatagaatgttcgacgtgatt
+161672/1
CCCFFFFEHHHHHGHHIGJIJJJIIJJJJJJJJJJJJJIJJJJJJJJJJJ
@6351410/1
gctcgttgtggcgcgccttgtcttgtagcagagtgatctgctgttcttct
+6351410/1
?@<DBDD;2<CA:<EGBEGBFFHIBG@?BFBGB?BBDGIIIIGGHHGGGI
@2930931/1
ccacaatatattcgtgaaaaccgcatccaactcggatcagccgtttctga
+2930931/1
CC@FFFFFHHHHHJJIIIIIJIIIJIIIJJJJJJJJIIJJIJJHIIJIJI
@2931103/1
gccttttaaccttttgaacgccaatggcatgaatagatgtcatgcgcaag
+2931103/1
@@@DDFFFFHDDDHEDEHGCBFGGHD@DGHECGDGFCHIIH@F@>D>HG@
@2931237/1
ctctatactttgcattaaaataatgcccattttcacaggcaagggatcct
+2931237/1
CCCFFFFFHHHHHJJJIJJJJIJJJJJJJJJJJJJJJJJJJJJJJJJJJJ
@842602/1
ggcttgggctcgctctccgaagggagcttgcggccgatgacctcatactc
+842602/1
<@@DDD;DHFFAHBHGIIG>FEEG;?<@FD=@G:@ABAHE>@DEBD@>CC
@842695/1
cctctatactttgcattaaaataatgcccattttcacaggcaagggatcc
+842695/1
CCCFFFFFHHHHHJJJJJJJJJJIJJGIJJJIJJHIIJJJJIJGIJJJJJ
@162359/1
cgacatcaatcaccagcttaaaagccaggtgtccatcacaagaagttatt
+162359/1
@CCFFFFDFHBFHJIIIIJJJIIIFGIHG?GFEGHIIIJJIGJ>G?FHII
@6353014/1
gtgctgggcctcttgtatgcgaaggtgttgaggcgcttgtggtggtgcac
+6353014/1
@@@FFFD?FHHBHGIIJJIIIHIJJEE:CFIIEIDBDGHDCFGFAA;CDG
@2932576/1
ggcgcacagggcacgcttgcgcatgacatctattcatgccattggcgttc
+2932576/1
@C@DFFFFGDFFHJJJJJJJJIJIIEHIJJJIJJJJJJJJIIIGIJJIII
@2932724/1
ctcggagatgccgtcccggtacataatgatacgatgcggcttgaacccgc
+2932724/1
CCCFFFFFHHHFHJJJJJJFGIJJIIJJIIJJJJJJJJJJJJFEH;EHED
@163958/1
gcttttggtactttatcgtcgaatttcgggttgttcaccgctgccccgtc
+163958/1
@<@FFFFF:CD?DEHECHAFGIEGED>FEG3CD@FHIGIEHDAGGIIE5@
@2933822/1
atttaaaagcagtggtgctttgtcctcacgaaagtttccatgttctattt
+2933822/1
@@@DDBDFFFHHCBF<EBHEGIHHGIIFHICGFHDCHEHIIIDHIIIIHI
@5652949/1
ggtttcaacaatttctctattcacctttctaggacatttatctggctgta
+5652949/1
BC@FFFFFHHHHHJJJJJIJIJJJJJJJJJJJJJJJIIJJJJJHJJJJHI
@2934285/1
gtcgagtagagccttagctgcggaatgcttagcttccttcttagagcgtc
+2934285/1
C@CFFFFFGHHGGJJJIIJJIJJJJJJJJJIJJJGJJJJIJIJJIIJJGI
@5653434/1
tgctgggcctcttgtatgcgaaggtgttgaggcgcttgtggtggtgcacg
+5653434/1
CCCFFFFFHHHHHJJJJJJJIIIJHGGHJIJJJJJJJJIJJIJJHIJJJH
@6356079/1
gtggattttaatgttattattacagcatacataataaaattagaggaagt
+6356079/1
@B@FFFFFHHHHHHIIJJJJJJJJJJJJJJJJIJJIJJJJJJJJJJJJJG
@6356581/1
gacgatttcaccagtggtcttcttgaacttcttcaattgacgcaagaagt
+6356581/1
CCCFFFFFHHHHFIFHJIIJJJJJJJIJJJJJJJJJJJJIJJJJJJJJJ?
@6357579/1
gtggattttaatgttattattacagcatacataataaaattagaggaagt
+6357579/1
CCCFFFFFHHHHHIJJJJJJJJJJJJJJJJJJJJJJJJJJJJJJJIJJJG
@1564577/1
aaacaaacacaagcaatgggtaatctagctacccacgtaaatgtaaacct
+1564577/1
@@@FBDFFDHDFHIJIGIIJFHIIIJJGJJJGIIJJIFHIJIJHIIIJIH
@164550/1
ggggccgtcagaacctgatagaaacggttggcgttaggt
+164550/1
@@@1BDDDFFDAFEBFHIIIGIICECEFFEE>@?@F;C=
@4963663/1
caacaatctcgtggttcctctgcacttggtggtccacaaacattataata
+4963663/1
CCCFFFFFHHHHGJJJJJJJJJIIJJIJIGIIJJJJJJIJJJJJJJJIJI
@7011386/1
gcgggatggtcgtttgaaaaattgacggccagccttaacgtacgattcca
+7011386/1
CCCFFFFFHFHHHJJJJJJJJJJJJJIJJJJJIJJJJJJJJIJJGJJJJF
@4963913/1
gcactgagtgacggcacctccgacactgaggtcacggtactcgcggtaca
+4963913/1
???DDB;AFH<BF<@FA??<AC@@FGCHDBGHGEF<H7=ACEFFHH=9=@
@7704424/1
ggactagtaaaatacatagtttcactacacaagtgatacactgatttcta
+7704424/1
CCCFFFFFHHHHHJJJJJJJIJJJJJJJJJIIJHHIJIJJJJJHJJJJID
@4963922/1
ggtgttgaggcgcttgtggtggtgcacgcgcttgggcagagggaatctga
+4963922/1
@@@DDDBDHHHHFGEGFHICED?CFIIIGGHEGEHHGGGIFEEEEDEDC>
@3598720/1
cttccttcttagagcgtcccgtacccatagcaacaagatcagcgactgtc
+3598720/1
@@?DD?DDHAHHAGBG@FGGHHBHGHFGEF>D?FGFE@FDGH>FHBAG=C
@165179/1
tgtttcttggcatctatagatgtcggtggcgcacagggcacgcttgcgca
+165179/1
CCCFFFFFHGHHHJJJJJJJJJJJJJJJJIJJJJJJJJIJJGIIJJJJJJ
@2226362/1
gccttttgtatgcgaaggtgttgaggcgcttgtggtggtgcacgcgcttg
+2226362/1
CCCFFFFFHHHHHJJJJJCFHHIIJJIJJJJJIJJFHHHGIJJJJJHFFD
@7012025/1
ctcccatgtcacggtagcactgagtgacggcacctccgacactgaggtca
+7012025/1
CCCFFFFFHHHHHJGIJJJJJJJJHHHIJJJJJJJJJJJJJJJJJJJEHI
@3599035/1
cttcactagttggcaaatcgcgcgtatagacattttgctaccaaaaccca
+3599035/1
CCCFFFFFHHHHHIJJIIGHGIIIHIIIIGIJJJJJIIJGIIJJJJJIJG
@165308/1
cgccaattcactgttcattacctgtgaaaactgcccctca
+165308/1
;<?DDDDD<<ACD<C?FFI@A<EBCBH<BE@E<9;?C;@:
@3599155/1
cagccagatgccaaagttcttgatcttcactgggctcttctctgggattt
+3599155/1
BCCFFFFFHHGHGJJJJJJJJJJJJJJHIIJJ>GHHIJIJJJJJIICHHI
@7012433/1
ggtggtgcacgcgcttgggcagagggaatctgattgtgctgttgtggaac
+7012433/1
BC@DDFFFHHHHHJIJJJJJJJJJJJJIJJIIIIJJJJJJJJIJIJJJJJ
@3599436/1
ctgcagatgactgtgcatccttgctagtaagtcctgagccatagcaaaca
+3599436/1
@C?DFDDDDFHHFIIIIEGDIIGIIIEFHEGHGGI<DGHIIIIEGGAFHE
@4964621/1
gtgggttcgtgaatcatgccctcaatctgcaccagttcatatttgggcac
+4964621/1
CCCFFFFFGHHHHJJJIJJJJJJJJJJJJIJJJIJIIJJIIIJJJFJJJJ
@3599606/1
gctgagtaaaacaatccgaatccaatattacataactaatcctaggacca
+3599606/1
BCCFFFFFFHHHHJJJIIJJJIIHHIJJJJJJJJIJJJJJJJIJJJJJJJ
@4292723/1
ggctcgctctccgaagggagcttgcggccgatgacctcatactccttcaa
+4292723/1
@CCFFFFFHHHHHJJJJJIJJJJJJJJJJJJJJGIJJJHHHHHHFFFFFE
@4964718/1
cttcatctgatcaaacgctattaattcattagcgaaaaacttacttttca
+4964718/1
CCCFFFFFHHHHHJJJJJJJJJJJJJJJJJJJJJJJJJJJJJJJJJJJJJ
@5655043/1
gcttcacctgtggccggcggcacgcagacgccttgatgacctccactttg
+5655043/1
CCCFFFFFHHHHHJJJJJJJJJJJJJJJHHHFFDDEEEEEDDDDDDDDDD
@2227307/1
tcgccattcctagtacggtatctcccacacgtttcacttcagcatagaca
+2227307/1
CCCFFFFFHHHHHHIJJJHHIJJJJJJJJJJDHIIJJJJJJJJJJJJJJI
@7012903/1
gacgatttcaccagtggtcttcttgaacttcttcaattgacgcaagaagt
+7012903/1
CCCFFFFFHHHHHJHJJJJJJJJJJJJJJJJJJJJJIJJJJJJJJJJJJF
@4293036/1
gtgagtacgaagcattgtctgtttataaaataattaacaactaatgtttt
+4293036/1
BBCDFFFFHHHGHJIJIIJIJJJJIJIIGGIJFIJGIGIGIJJJIGDHIJ
@2227452/1
gtgctgttgtggaactgcttcacctgtggccggcggcacgcagacgcctt
+2227452/1
BBBFFFFFHHHGHJJJJJJIIIIJIIIIIJIIGIIGIHHFFDDDDDDD?B
@7706003/1
ggtacttatatactgaactcataacatcatgaaattaatgataatttaaa
+7706003/1
@CBDFFFFHHHHHJJJJJJJJJJJJJJJJJJJJJJJJJJJJJJJJJJJJJ
@4965176/1
gtcttccttcatggccgaggttggggcggcgcgggcatgtgagtgttggt
+4965176/1
@C@DFFFFGHGHHJGIGDHIJIHIIIJJIGDDDDDDBDDDDEDCDCDDD<
@3600529/1
ctgcaacttggccaggttagggccaacagattgtttgagatgtttgtgaa
+3600529/1
CCCFFFDDFHHHHIJIFHIJIIJJJJJIJIIJIHJHAFHHIGIIJIJIIJ
@3600609/1
tgtgaaacgatcaacaataatatataatttggagtacagttaatacctgg
+3600609/1
CCCFFFFFHHHHHJJJJJIIJJIJJJJJJJJJJJHIJIJJJJIJJJJJJJ
@7706378/1
gacgtcttccgctttcatcatctataggattgtttatcctgtcaactgaa
+7706378/1
@@?DDDBDHBDHDIIDDHGGDHDDEEDHH4EEHGGIIDFDFBGGIEDDGI
@4965416/1
acaggtgtcttcaacggaagagattccatttcccgtttagcagcttcatc
+4965416/1
CCCFFADDHHHFHIIIJGIJHIGGHGIIIJJGIJJCHJEHIIIIJJJJJJ
@1566619/1
cctcatcttgtatagaggaggcttgggctcgctctccg
+1566619/1
@;?DDD>:?:ACF?A<AE3?C?FD@EB@FFI0BF=G9?
@2936611/1
gttcacattgacaaacttaggtttgcttacagccattcccaactgtcctc
+2936611/1
@?@DD?DDAFFFH:EHHH>EHH@@FHDHGGHIIDGEIIIEHGGGI?BFFG
@5656223/1
gttgtatatattttaagatgaaatgttaccccaaaagctgcgctattcat
+5656223/1
CCCFFFFFHHHHHIJJJHIJIJJIJJJIIJJIJJJJJJJJJJJJIJJJJJ
@844009/1
cgggcgattatttactttgacaccacttttttccacgaaaaagctatttg
+844009/1
@<;DADDDFHDFHEGGGD94AGHCFHHIBBB@GHGDFEGAGGAGIIIII9
@5656296/1
cggcgtcattcgatatcttctgtagctgctgtgtgaagttcttcaaagcg
+5656296/1
CCCFFFFFHHHHHJJJJJJJJJIJJJJJJJJIJJJJJJIJJJJJIJJJJJ
@5656479/1
gttggatatagcgctgttagttacataaacaataggaaacttatatcact
+5656479/1
@@@FFFFFDDHHFIIIGDDHCFHIIIIIIIIIIIIIIIIIIIIIIIEHHI
@7707444/1
tcggcataacgggccgcgactccgccctcttcctcgggttggaatgattc
+7707444/1
CCCFFFFFHHHHHJJJJJJJJJJJJJJJJJJHHHHHFF@CDDDDDDDDFE
@7707673/1
gtggaactgcttcacctgtggccggcggcacgcagacgccttgatgacct
+7707673/1
@@CFFFFFHHGHHIJJJIHGHJJJIJJIIJJIJGHFFFDDDDDDDCDDDD
@844889/1
cgcaagaagtaccagaaacgggacttagccacaatctggtctggagagaa
+844889/1
CCCFFFFFHFHHHJJJJIJJJJIJJIJJJJJJJJJJJJJGHJIJIJGIIJ
@844917/1
cagtggtgctttgtcctcacgaaagtttccatgttctatttacctatctt
+844917/1
@CCFFFDDHGHHHJJJJJJJJIJJJJJJJJJJJJJJJJJJJJJIIJJJJJ
@6358872/1
cgcaagaagtaccagaaacgggacttagccacaatctggtctggagagaa
+6358872/1
CCCFFFDFHDDFHBHGCEHHGGFFIG<EGHDEHGFEFGGDGDHHBFBHA@
@2937876/1
gtcatattatgtgagtacgaagcattgtctgtttataaaataattaacaa
+2937876/1
CCCFFFFFHHHFHBHFHIIJJJJJJJIIIIJJJJIJJJJIJIIIIJIJIJ
@5657094/1
gcgcggtcgcctccttgatgcattgcgtcagaatgcccacctcacgttcc
+5657094/1
CCCFFFDFHHHHHJJJJJJJJJJJJJJJJJJJJJJJJJJJJIJJJJJJJJ
@5657277/1
actgagtgacggcacctccgacactgaggtcacggtactcgcggtacatg
+5657277/1
CCCFFFDDHHHHHIJJJIIIIJEHIHIIJFHIIJJFHIJIJJIHEDFFFF
@7708431/1
cttgattttataatttagagacacgtgtacatttcgagagaacaaattac
+7708431/1
@@@DDBEDDDDDBFHGGGEBHGGBDFCEEH?FHGBHGEIA8DGHGCGDGG
@6359595/1
tttgtctgtttgtctgtttgtctgtttgtctgtttgtctgtttgtctgtt
+6359595/1
BCCFDFFFHHHHHIJJHIJJJJJJJJJJHHJJIJJJIIJJIJJJJJJJIJ
@6359794/1
agcatacataataaaattagaggaagtaggtgctgggcctcttgtatgcg
+6359794/1
C@CFFFFFHHFFHAHIJIEGFHGIEHFEH@HDEHIEHFHJIJIIDGICGG
@5657772/1
ctggcaagcatccaagatagtattcaggtgcccactacatcgagatggta
+5657772/1
CCCFFFFFHHHHHJJJIJJJHIJJJJJJHIJJJJJJJJJJJJJJIJJJHI
@7708943/1
gggactagtagtaatttctttctgccactctttaagttgtctagtgtgtg
+7708943/1
@@CDDFDDDFFHHJJJGJJJJJJJIGIIJIJIJIEHIJJJIJGGFFCDHI
@7709093/1
gtgctgggcctcttgtatgcgaaggtgttgaggcgcttgtggtggtgcac
+7709093/1
@?<DDDFFBFF>DGEGAHGIIAHIG:CEGB<FHCHIEGHCGIGHD;@G@C
@5657968/1
cccagtatcatgcatacatatgtcaatatcacacattttaaaagacaaaa
+5657968/1
CCCFFFFFHHGGGIIIGGIJJIIJGGIHGJIJJJJJJJJIJJJIJIJJIJ
@4295394/1
gtggtggtgcacgcgcttgggcagagggaatctgattgtgctgttgtgga
+4295394/1
CCCFFFFDHHHHHJJJJJJJJJJJIIJJIJJJJJIJJJJJJJJIJJJIJJ
@7709499/1
cggcgcgcggtcgcctccttgatgcattgcgtcagaatgcccacctcacg
+7709499/1
C@@FFDFFHGFFFIIJJJJJJGIIJJJIIIJIJIGIJHGGGHFFFFEEDD
@7709547/1
gctgggcctcttgtatgcgaaggtgttgaggcgcttgtggtggtgcacgc
+7709547/1
@@@DDDDDHHFHHEHHIIB?<?6@BHGD??F;GBAEGGGGB;CAECCEHE
@2227582/1
gcctcttgtatgcgaaggtgttgaggcgcttgtggtggtgcacgcgcttg
+2227582/1
CCCFFFFFHHGHHJIHHG<CHHGHGIIIIDGHDGFDDDHHIJJJIJHFFD
@4295875/1
gttgtggaactgcttcacctgtggccggcggcacgcagacgccttgatga
+4295875/1
CCCFFFFFHHHHHJJJJJJJJIGJJJJJJJJJJJHHFFDEDDDDDDDDDE
@4295927/1
ctgcgacaccttgtggctgtgacttgtagtcaaggtggagattttactat
+4295927/1
CCCFFFFFHHHHHIIJJJJHIHIJJJIJJGIIIIJDHIHJCHHJJIJJIJ
@5658422/1
ctcccatgtcacggtagcactgagtgacggcacctccgacactgaggtca
+5658422/1
?@@DDDDDHFHFFGACDFGHII@C<CHHEEEFHGIGIAFHEHGIFGGCD@
@6361104/1
gccccatgagcgtacgtgtgggtgtagtgcctgtagtatagactgggaag
+6361104/1
@?@DDD?BCCDDDCFGACGGGG:E?DF9CBFHHG@DBDHEHG?FEIIH;@
@4296192/1
ggaatctgattgtgctgttgtggaactgcttcacctgtggccggcggcac
+4296192/1
@@@BDDFEHHHHDGGHHFHIIGFIJIGJIIJJJJJJGIGGHIGHGIIFDA
@2228110/1
gtggattttaatgttattattacagcatacataataaaattagaggaagt
+2228110/1
BB@FFFFFHHHHHGGIIJJJJJJJJJJJJJJJJJJJJIJJJIJHIJIJJG
@5658646/1
cccaccttcatcgtcagctcgatcttttggtactccagttttttcatctc
+5658646/1
CCCFFFFFHHHHHJJJJJJJJIIIJJJIJJGIJJJJJJFGIGGIIGJJII
@4296660/1
ctaacgaaacagcgcaaatgagaaagctatctatttcaaataaaggcgtc
+4296660/1
@C@DDFD?DDDHHIIJGCDHCCEFGGIICBGGIIGHIGHGJIJIGGGG;A
@4296733/1
caatctggtctggagagaagatcctcatcttgtatagaggaggcttgggc
+4296733/1
CC@DFDDB2ADHDIIF?GGICHFGHIIIICCFGIGIGIGIB?DECF:BBC
@5658952/1
gcccactacatcgagatggtaagcctttcattattagacatcgacaaaac
+5658952/1
@@<BFFFFHHHFHIGIIII3AHHCECEHHCGGEGHGHGIHIGIGBFGDHH
@166050/1
cacaggtgtcttcaacggaagagattccatttcccgtttagcagcttcat
+166050/1
CCCFFFDFFHFHHJIGGFJEHEIGHIIIJJJIJJJJGIJJIJIJJJJIII
@7014085/1
gttgatcctgtgaattattaactatcttaatcgattacactaagcaatta
+7014085/1
@CCFDFEFHGHHHIJJIJGJJJJJJJJJGJJJIGIJJJIJJJJIIGIGHI
@5659361/1
gtctaaccgactaatgtaaatgcgccattagactagttaattaaatgaat
+5659361/1
CCCFFFFFHHHHHJJJJJJJJJJJJJJJJJJJJJJJJJJEIJJJJJJJJJ
@5659382/1
cataacgcagccagatgccaaagttcttgatcttcactgggctcttctct
+5659382/1
CCCFFFFFHHHHGJJJJJJIIHIIJJJJJJJJJJJJJJJJJJJJJJJJJJ
@1567163/1
cgaatgtgctcttgaggtacttgaacatgggctccacttggtcaggcccc
+1567163/1
@@@DFDDDFHFHHGIIJ<FFGEHIIIIGEGGGICIICHGIIBGGGGJGFE
@2229428/1
ggcatacaaggcaaagcaccgacgacgacactgtacagttagaaatgtta
+2229428/1
CCCFFFFFHHHHHJJJJJJJJJJJJJJJJJJJJJHIJJJJJJJJJJJHHH
@1567849/1
gcctgataagcccagacctagcccaaattcttcttcttcagccggctttg
+1567849/1
@@@FFDAEFHHHFEHEHHEED3CFDFDECDAG>E@FF>DDAEGB>@:AFA
@4298387/1
tctggagagaagatcctcatcttgtatagaggaggc
+4298387/1
@@@FFFFDFHGFDIGDGHEGGGHIHIIIIIIIIGIG
@7015371/1
cttgtagacacggcagatgaggatacctcaacttcatcttatacttatcc
+7015371/1
BCCFDFFFHHHHHJJJJJJIJJJJJJJJJJJJJJJJJJJJJJIJJJJJJJ
@2230235/1
tcaggattgaaacgtcttttatgttgggacagctatcttcataaaagcta
+2230235/1
CCCFFFFFHHHHHJIJIIJJJJJJJIFIHHGHIIJJGIJJJJIJJJJJJJ
@1568052/1
ccattttctgaaacacattacaaaaccgtcttaactaaatgatagtgata
+1568052/1
@@C?DDFFHHHFHIIIIGICCBHHFGHICFHIGIIIIIIIIIGIIFHIII
@845229/1
gccctagaaatttcgcacgctcgactaacattacctcgaaggcgcggcg
+845229/1
@@CFFFFFGHHHHGHIJIJGAGHIGIIIJJJJIIGIIJGIGJIIJJFFD
@1568090/1
gcgagactcataacgcagccagatgccaaagttcttgatcttcactgggc
+1568090/1
CCCFFFFFHHHHHJJJJJJJJJGJJJJJJJJIIJJJJIJJJJJJJJJJJI
@845242/1
gttgtgtacacctgagcgagactcataacgcagccagatgccaaagttct
+845242/1
@CCFFFDEHHHHHIIJIJJIIIIJJJJJJJJJJJJJJJJIIJGHEGFGIG
@1568131/1
gccacaatctggtctggagagaagatcctcatcttgtatagaggaggctt
+1568131/1
CCCFFBDFHHHHHJJJJJJJJJJJJJJJJJJJJJJJIJJJJJJJJJJJJJ
@167580/1
gttcatacggcgcgcggtcgcctccttgatgcattgcgtcagaatgccca
+167580/1
CCCFFFFDFDHDAFDHGHEHIGIGGIAEEHHDHGFHHGEBCB;>CACC?C
@4966955/1
gtgagcatttgtgtgtctgtctgtaagcaacatagattcaaaactgattt
+4966955/1
@@@DBDDAF?F?F?EEHGIIHEBHHIAEEHHCHGGBFHCGCEIEHDEFHE
@7015619/1
gtgggttgtcctgcagagcttgccacatcttgtaagcagcctgacgctta
+7015619/1
@@@DADDAF4F?DFF;:A?EFGFIIFFIBFBF?F@C<F??DBBDGFFFAF
@167751/1
cgcaagaagtaccagaaacgggacttagccacaatctggtctggagagaa
+167751/1
CCCFFFFFHFHHHJIJJJJJJJJJJJJJJJIJJJJJJJJIIJJJIJJJJJ
@845480/1
cctcgctctgtagtttcatgccgcgccgtctgacgcgcaatacttcggca
+845480/1
CCCFFFFFHHHHHIJJJJJJJJJJJJJJFHIJJJJJJJJHHHFFFFFDDD
@4967089/1
tgatgaggttcaccaagctagtggcgttgatgtcgcaagatagtgagaca
+4967089/1
@@CDFBDFFFFFHIIJJIGEGHFEA@CFFG>GFHIFEGGIEGEBFGHIIC
@4967091/1
ccacgcctgggatgccacccggcaccactcccgggtgaggatgcactaca
+4967091/1
CCCFFFFFHHHHHJJJJJJJJJJJJJJJJJJJJJJFHIJJJJJJJJHHHH
@167889/1
gtttctgagattagcgcgcacagacgaacagacaaacagacaaacagaca
+167889/1
CCCFFFFFHHHHHIJJJJJJJJJJJJJJJJJIJIIJJJJEIJJJJHHHGH
@168152/1
gcaagaagtaccagaaacgggacttagccacaatctggtctggagagaag
+168152/1
CCCFFFFFFHHHHJJJJJJJJJJJJJIJJJJJJJJJJJIJJJJJJIJIJJ
@7016211/1
tatcggttgggcagtagtgtgagtgcatcaagttctcctgcttcatacaa
+7016211/1
C@CFFDDDHHDFFIHGEHGHIJJJIEBHFGHDFHHGGIIHDHGIGHCGHJ
@168231/1
gggaatctgattgtgctgttgtggaactgcttcacctgtggccggcggca
+168231/1
CCCDFFFFHHHHFIJIGIJJIIIIJJJIIIJJJJJJJIHIJJJJIGIGDB
@7016329/1
cagggatcttgccgtcattgcagacggtgtggtagcgggtcggacgagcc
+7016329/1
CCCFFFFFHHHHHJJJJJJJJJJJJJJCGFHIFHIJJJJGIJJGHFDDDD
@3603611/1
gttttaataaagactactacatctatccaaaaaaagccccgtttgcatat
+3603611/1
BBBABDFFHHHHFIJJIIIJJJGJIIECFHIIJJFGGJJIIDHIHIJJIJ
@3603730/1
ggacaaggcactggcaacgaccaatcatggacttttcttcaatatccaca
+3603730/1
CCCFFFFFHHHHHIJJJJIJJJJJJJIJJIJIJIJIJJJJJJGIJJJJJJ
@3603965/1
catcattttccattggctgggactta
+3603965/1
@@@ADDDDH?B?BEIH3CGII3C;C<
@7016754/1
ctcattttaacacatttcacattgaaaaataggtcaaaaccttcattatg
+7016754/1
CC@FFFFFHHHHHJJJJJJJIJIJIJJGIJJJJJIJJJJJJJJGIJJJJI
@7016780/1
ctgttatcctgtaatggtacagcctgtcattgttgctctgcgtcggtata
+7016780/1
CCCDFFFFHHHHGJJJGGAIGIIJJJIJIJJJJIIJJJJJHIIGGJDHDG
@5661493/1
ctattatagtttcaaaaaaactgttt
+5661493/1
@@<DDDDDHHBFH<FHBHGHABBFG<
@846677/1
gcgagtacttcatattagaaatcacttctttgattttcttcaagcgctca
+846677/1
CC@FFDFFHGHGHIJIIJEGIIJGIJIJIIJJIIJGIGGHGIGIIGIIJJ
@5661642/1
attgaaaataaaaataaaaaaaatagcaggggttattgttatgtcgatgt
+5661642/1
@@@DFFFFFHHBHGGEGEFGGDHDGIGHHEGH8@@FDHFGHGI@FEE?EG
@7017192/1
ggactctagttttctcttttaatattataaatagttattagatcacacac
+7017192/1
@@@?DDDDFCBFAGGBEFHGIGHCFF@FAAECEBACDH<DGHICGHICHI
@847077/1
gctgggcctcttgtatgcgaaggtgttgaggcgcttgtggtggtgcacgc
+847077/1
CCCFFFFFHHHHHIJJJJJHHHJCFGIJHIJJJJJJJIJJIJJGHIJJJH
@169396/1
gggaaatgaggagtcactgtcaaggccagaatcttcattagacttgtctg
+169396/1
CCCFFFFFHHHHHIJJJJJIJJJJJIJJJJJIJJJIIJJJJJJJJJJIJI
@7017817/1
gggcacagttcctcgacgagcaagtagttcttgaagcacagacacaggtg
+7017817/1
C@@FFFFFDFDHHDEEIJJJIGHHFGHIGIGIIHGHHHIEGGHEHIICFE
@5662488/1
gcatacataataaaattagaggaagtaggtgctgggcctcttgtatgcg
+5662488/1
@<??DDAAC4=C2A:EEEDEHB;EG3?4A2C<CC@@FFECFEC:?FFFE
@3605415/1
gtgctgttgtggaactgcttcacctgtggccggcggcacgcagacgcctt
+3605415/1
CCCFFFFFHHHGHJJJJJGIJJJJJJJJJJJJJJJJJHHFFDDDDDDDDD
@5662688/1
gcagaagatcactagaataggaagacagacattaggataggatagaaaag
+5662688/1
@@CFFFFDHHDHHEGIGIHHIGGGHGIIFFIEGEFFCFDGHCGIGFHIGD
@3605721/1
atcgaataacatttattaaacaaattacataaagcatttaaataactaat
+3605721/1
CCCFFFFFGHHHHJJJJJIJJJJJJJGJJJJJJJJJJJJJIJJJJJJJJJ
@848230/1
ctctgtgatctgtttcttggcatctatagatgtcggtggcgcacagggca
+848230/1
CCCFFFFFHHHHHJJJJJHHIJJJJIJJJIJIIIIJFGIJJIJIIIJJIE
@3605829/1
ccaacagattgtttgagatgtttgtgaaactgcgacaccttgtggctgtg
+3605829/1
CCCFFFFFHHHHHJJJJJIJIJJJIJJJIJJJJJGIJJJJJJJJJJJJGI
@848359/1
cgcaagaagtaccagaaacgggacttagccacaatctggtctggagagaa
+848359/1
CCCFFFFFHHHBFHGIJJIIIGIJJJJJIJJJJJJJJJJEHJJJHIGIHI
@5663166/1
ctggagagaagatcctcatcttgtatagaggaggcttgggctcgctctcc
+5663166/1
?@@DDDAB;D>FFEGGE<FHGICFAHEG@FBGBEHGIDB@@FHB>BCB8C
@170395/1
ctgggcctcttgtatgcgaaggtgttgaggcgcttgtggtggtgcacgcg
+170395/1
@BCFFFFFHHHHFHIIJJFEHIAFHHIIJJBHIIIJJJIHIHHGFGGIHG
@5663348/1
ccgcatttcatatttgtttgtttgtatataacgtgtattacaaaatagtt
+5663348/1
CCCFFFFFHGHHHJJJGHIJHIIIJJJJJJJJJJJJIJJJIJIJJJIJIJ
@170560/1
ataacgcagccagatgccaaagttcttgatcttcactgggctcttctctg
+170560/1
CCCFFFFFHHHHHJJJJJJJJJHIJJJJJJJJJJJJJJJJJJJJJJJJJJ
@170592/1
gtgacgtcagcccctacgatcatcactgccgtgtcctttatacatttcgg
+170592/1
CCCFFFFFHHGHHJJJJJJJJJJJJJJJJJJGHHIIJJJJJJJJJJJJJJ
@4967577/1
gtagctttgtattatgttcactttcttattaaactatgtttgaaattaac
+4967577/1
C@CFFFFFHHHHHJJIJJJJJJIJJJJJJJJJJJJJJJJJJJJJJJJGIJ
@5664077/1
atctgtaccaaatttcaaccaaatccgtcaaatagttgcggagattaatg
+5664077/1
CCCFFDFFGHHHHJJJIJJIJJJJJJJHHIIGIGIHIJJJJHIGIJJJJJ
@4968287/1
ggcggccagaatctagacatgcacagctcttgcagccatccaacgggatt
+4968287/1
CC@FFFFFHGHGHIJIIIJIIJJJJJJIIIIJGGJIJJJJJJJEHIIHGI
@6364110/1
gtccgacccgaagtggttgtcgtcccacagcacgtggtagtgcgacggac
+6364110/1
=@@DDADDFHHFF<EFA?FFGICFEGFGHCE;BDDGG;4==CEGI@BB:B
@5664940/1
accgcatccaactcggatcagccgt
+5664940/1
CCCFFDFFHHHHGIJJIIIBGIGIH
@5665253/1
gatagagttaatgccgccaagtttgacgtttatcttcaagcacaaattgc
+5665253/1
CCCFFFFDHHHHHJJJJJJJIHIJJJJJHIJJJJJJIIJJJJJJJJJJJJ
@4968903/1
ctttgcattaaaataatgcccattttcacaggcaagggatcctaacttcg
+4968903/1
CCCFFFFFHHHHHJJJJJJJJJJJJJJJJJJJJJJJJJJIJJJJJJJJJH
@6364789/1
gaggaagtaggtgctgggcctcttgtatgcgaaggtgttgaggcgcttgt
+6364789/1
@C@FFFFBHH<DFGDGIIGIJJJJJHIJJJJDGIIDFHGIIJJJJJJIJD
@6364809/1
gggatgtggaattttaatttatgccccctttaaaaaaagctcgatctcaa
+6364809/1
@@@FFFDDHFGHHJJJJJIJJJGGHJJIGHGGIGIIIJHIJJJ>GHEHIJ
@4969285/1
gtggattttaatgttattattacagcatacataataaaattagaggaagt
+4969285/1
@@@DDADFHHDHHHGGHGCJIGGIGCHIIJGHFBFHCGIHIGGEIJHIIF
@5665882/1
gtgctgggcctcttgtatgcgaagg
+5665882/1
@@@DDDDDADBFFIIEGFGCGDHGE
@6365229/1
gggatgatgactaatgactatatttgtccagaacacgtattaattctgtt
+6365229/1
@@CDFFFFFHHDB@EE<FIHGHHIGFIIIIGIHEHGHFFECHIIIGHHIG
@4969509/1
ggacgaaacattaaaataaaatagaatatttttgttcccacatcaggatg
+4969509/1
CCCFFFFFHHHHHJJJJIJJJIJJJJIHIJJJJIIIGGIJJJJJJJIFHI
@172733/1
gcctttggcattcccacgacttttatgtccgcttaaataaaatattaatc
+172733/1
CCCFFFDDFHFHF>GGGHFGIJGIIFIIGIHHJIGJIJGGEIIJJIJJJJ
@6365715/1
ggttgaactcacaccattcaatttaaaagaaactgggtgcgtgcaggatc
+6365715/1
@@@DFFDFHHHHHIJIJJJJJJJJJJJJIJJJJJIIJDGIJGIJJIJIIJ
@6367585/1
gcatagatagaaatcgaactcggtcggatgcgtgatgccgaggtcgacag
+6367585/1
CCCFFFFFGHGHHJJIEIJJJJJIJJJIJIFIIIIIIIJJIIJAHHEEFF
@4971819/1
cgaagaacatgcggctgaattgcagcatgttgtcgagaacatgaagccgc
+4971819/1
CCCFFFFFHGGGHJJJJJJJJJJJJJJJ?HIIGHJJJJJJJJJIJJJJJJ
@1568963/1
ctggctcccatgtcacggtagcactgagtgacggcacctccgacactgag
+1568963/1
CCCFFFFFHHHHHJJJJJFHIJJJJJJJEHIJJJIIJJJJJJJJJJJJJJ
@2231708/1
ccgggcggatgtatggtagtagctaactcgtccgagggtcaattcaatat
+2231708/1
CCCFFFFFHHHHHJJJGIJIJJJJJJJJJJJJJJJJJHBFFFFFEEEEEE
@2231792/1
atgccaaagttcttgatcttcactgggctcttct
+2231792/1
CCCFFFFFHHHHHJJJJJJJJJJJJJJJJJJJJJ
@7018967/1
cagtggtcttcttgaacttcttcaattgacgcaagaagtaccagaaacgg
+7018967/1
@CCFFFFFHHHHHJJJIJJJJJJJJJJJJJJJIJJIJJHIJJJJJJJJJJ
@4300145/1
tttttgtctttcgcaaaatattccgcgacagatgtctttctagtgcgtcc
+4300145/1
CCCFFFFFHHHHHJJJJJJJJJJJJJJIJJJJJJIJIJJJJJJIIJJIJJ
@849592/1
gggccaacagattgtttgagatgtttgtgaaactgcgacaccttgtggct
+849592/1
@CCFFFFFFHHFFIHHJIHJJJJIIJJHIJIJJJJJJIIJJJJJJIJJJG
@2232115/1
gtgatctgtttcttggcatctatagatgtcggtggcgcacagggcacgct
+2232115/1
CCCFFFFFHHHHHJGGHIIIJIIIIIIIHHIJHIGHIJIJJIJIJIJJJG
@849734/1
gtaagtttgtcgagtagagccttagctgcggaatgcttagcttccttctt
+849734/1
CBCFFFFFHHHHHJHIJJJJJJJIJJJJJJJJJJJJJJJJJJJJJJJJJJ
@1569608/1
gttgaggcgcttgtggtggtgcacgcgcttgggcagagggaatctgattg
+1569608/1
@@@DDDDDFFHHFI@1<CAEHIIICGGEIGIGHIIIIGBEEHHFEEDEEE
@4300659/1
cttgtatgcgaaggtgttgaggcgcttgtggtggtgcacgcgcttgggca
+4300659/1
CCCFFFFFHHGHHJEGHHIJJJIJJJJJIJJIIJHHIJJJJJHHFFFFEE
@4300667/1
atggagtgagcacgggctctgtgcctggctcccatgtcacggtagcactg
+4300667/1
@@CFFDDDHHHHHIIIIIAHIGGGDHEGBHIGIIIIDGHGHIFHGICEGA
@2942948/1
ccttgctagtaagtcctgagccatagcaaacagccactggcaatgtggat
+2942948/1
@CCDFFFFHDFHHEFHIHHHIIIJJIHIJJJJJJJJJGHGGHIHHBDFHH
@4300754/1
gtccgctagtttactatattttcaatattatcgacatccccttttcgcca
+4300754/1
@BCFFFFFHHHHHJJJJJJJJJJJJIJJJJJJJJJJJIJJJIJJJJJIJJ
@1569958/1
tgaaacaaacactaaatgtaaatttaagcatcccacaatatattcgtgaa
+1569958/1
BC@FFFFDHGHHHJIJJJIHIIJJIIIIJIIJJJIJJGJJJJJIJIJJIJ
@7019693/1
ccgagccgtgagcgtatagcatgtactgttccagctctatgttcttagcc
+7019693/1
CCCFFFFFFHHGHJJJJJJJJJJJJJJJJJJIIJJIJJJJJHHIJJJJJI
@850603/1
ctttactcgaatagtcttttccaacttgaacagtgcgatgttttacaagg
+850603/1
CCCFFFFFHHHHHIJJJJIJJJJJJJJJJJJJJCGHIHIJFHIJIJJJJI
@2233265/1
cggcagttttcgaatatgtgtgatgttattaggaaatccaatatcgcatc
+2233265/1
CCCFFFEFHHHHHJJJJJHIHIIJJIIJJJJJJJJJJJJJJJJJJJJJJJ
@2943630/1
attgaaagtgcgggggtgacatcggacttaatacaaggaaactgttt
+2943630/1
?@@DDDBBCBBDAGGI;@DC@HGH>C<BEECDDEECCBA>CCCCC@A
@4301501/1
cccatgtcacggtagcactgagtgacggcacctccgacactgaggtcacg
+4301501/1
CCCFFFFFHHHHFHIJJJJJJJHIIJJJJJJJJJJJJJJJJJJJJHIIJJ
@851071/1
gccacaatctggtctggagagaagatcctcatcttgtatagaggaggctt
+851071/1
CCCFFFFFHHHHHIJJJJJIJJJJJJJJJJJJJJJJJJJJJJJJJJJJJJ
@2233620/1
gcctcttgtatgcgaaggtgttgaggcgcttgtggtggtgcacgcgcttg
+2233620/1
CCCFFFFFHHHHHJJJJJFGHHIJIJIJJJJJIIFBFHFGHJJJJJHFED
@851091/1
gattttgacgggtagctgatgtactaatgagtaataaaataataaaatcc
+851091/1
CCCFFFFFHHHHCGIJJJJJJHIJJJJJJJJIIJJJJJJJJJJJJJJJJJ
@2233668/1
agagccttagctgcggaatgcttagcttccttcttagagcgtcccgtacc
+2233668/1
@CCFDDDDHHHHHJJIGIIIIJJIJIJIIJJJJJIIGGIEHIJIJJJJJJ
@2944038/1
acgcctgggatgccacccggcaccactcccgggtgaggatgcactacatt
+2944038/1
@??B?D?3:DDD?DDG?<FHH>@GIE@D;B?@GGBC2;;C38@DGDC@C?
@4301818/1
ggtgcacgcgcttgggcagagggaatctgattgtgctgttgtggaactgc
+4301818/1
BC@DFFFFHHHHHJJJJJJIJJJJJJJJJJJJJIIIJJJJJIIJIJJJJJ
@851359/1
gttggcagtaatagtacaagtgaaaagtcacttgccgatggtagaataag
+851359/1
CCCFFFFFHHHHHJHJJJJJIIJJJJJJJJJJJJJJJIJJJBGIIJJJJI
@7710930/1
gtggcacagctggtacgtcaggcactgcagctcgtccgacccgaagtggt
+7710930/1
?=?DDDDDDBFBB<CCGCEEHGADGGDF@?EGFD?FDF:@FGE8;A@@H=
@7711079/1
ctggagagaagatcctcatcttgtatag
+7711079/1
?@=??BD=:D?><4AFGDHFHHGECDGB
@7711169/1
gtgctgttgtggaactgcttcacctgt
+7711169/1
;?<DBDDD>:2:3A2A?@4<<3ACGG9
@3606573/1
gtagcactgagtgacggcacctccgacactgaggtcacggtactcgcggt
+3606573/1
?81B=DDDHHDAFHBH><DG=@@BBG8DFHD?9BGFCBA@F2AHFCA<<?
@1571119/1
cttcatggtgccacagtgagtgatttcaattttgagacctttgatttctt
+1571119/1
CCCFFFFFHHHHHJJJIJJJIHHJJJJJJJJJJJJJJIJJJJJJIJJJJJ
@4302582/1
gtggtgataaagataagtataggctcaaaacctaacgacatcaatcacca
+4302582/1
BBBFDDFFHHHHHJJJJHIJJJJJJJJJJJJJJJJJJJJJJJJJJJJJJJ
@1571264/1
gcaaagataagatgaagaagaggagcaaatggaaaaaaaaattggtgaaa
+1571264/1
@@@DDD?DBFF?HIIHB9CCGCCGCGFH@@CFDHB@GBGHB;FGE=C;CG
@7021127/1
cctgagccatagcaaacagccactggcaatgtggatagctggacaaggca
+7021127/1
CCCFFFFFHHHHHJJJJJJIIIJIJJJJJJJHIJJJIIIJJJGIJIGIII
@852485/1
gttatgttatctagaaactgtgcaattgatatgtataccccctttttgtt
+852485/1
CCCFFFFFHHHHHJJJJJJJIJJJJJJJJJJJJIJJJJJJJJJJJJJJJJ
@7712137/1
gcggagtcctatctcaaaacatgaagacctcacagggtcactcccagctt
+7712137/1
8?@BDDDDAFDDDEHHIG@GHHFHIGGHIIGDHGF@B?D@DGIIIIIG?D
@4303217/1
cttgtggtggtgcacgcgcttgggcagagggaatctgattgtgctgttgt
+4303217/1
BBCFFFFFHHFFHIJHIJJHIJJJJJJJJJJJJIHIJJHIJIIIHJHIJD
@852821/1
tcttgaacttcttcaattgacgcaagaagtaccagaaacgggacttagcc
+852821/1
CCCFFFFFHHHHHJJJJJJJJJJJJJJJJIJJJJJJJJJJJJJJJJJJJI
@852844/1
ggtggtgcacgcgcttgggcagagggaatctgattgtgctgttgtggaac
+852844/1
@@@FFDDDHFHDHIHJIJIIJIGJJIIJJIJIFIIGGHIJIJIIIIJIII
@174690/1
cgaccgatgccataaacagtgtgctgggcatcattcttagtgattgtaac
+174690/1
@CCFFDFFHHHHHIJJGIJHIIJJJJJJJIIJIJJHIJIJGHEIIJJJJJ
@3607899/1
ataacactttgacaggctgctgtgggatacggctggagaacaaatgtatt
+3607899/1
CCCFFFFDDBHGHGB?DHIIII@BAF@HGGBGHGII9F9D@FGE>G8=>F
@3608311/1
cgcttgtggtggtgcacgcgcttgggcagagggaatctgattgtgctgtt
+3608311/1
CCCFFFFFHHHHHIJJJJJJJJJJJJJJJIJJJIJIJJJJJJJHIJJJHI
@7713211/1
gctgatcctggttcctataccagggcgtgacgaccgcctccttgtacttc
+7713211/1
CCCFFFFFHHHHHJJJJJJJJJJJJJJHIJJJJJJJJJJJJJIIGGIJHH
@4972755/1
agggaatctgattgtgctgttgtggaactgcttcacctgtggccggcggc
+4972755/1
CCCFFFFFGHHHHJHIJJIJJJIJJJJJJJJJJJJJJIIHJJJJJIJJHF
@4972798/1
ctttgatcatagtagatgtttgcatgtcagttagctttttaatacatctc
+4972798/1
@@@D:AAB>DFAFFI9EGHHCFFCHHBH>E<CFEHBFFBGB?EFFIFIDD
@7714262/1
gcgatgttttacaagggcaggttgaactcacaccattcaatttaaaagaa
+7714262/1
CCCFFFFFHHHHHJJJJJJJJJJJJIJJJJJJJJJJJJJJJJJJJJJJJJ
@176245/1
ctctttcctatttctttatgcgtagacatagtaatggagacaagaaatgg
+176245/1
@@@DDFFFHGHHFHGIIIGIGIFGGGIDHGI?FG@F@GCCHG@DFHGGGI
@4973386/1
gttattgttatgtcgatgtcgaacccaaaaa
+4973386/1
@@@DDDDDHBDHFABAG@CACGH@GHCDHAG
@176473/1
ctgaatgccacagccgcatttgcggcttataatctgatcgagttccctgt
+176473/1
@CCFFFFFHGHHHJIIJJJJIIIIJIGHIJJIJJJIIJJJHIGHHGIIGI
@176660/1
ggaagtgtcggtacagtctatcagacactaccagctgcagcacggtgtcg
+176660/1
:?<D;BD?D?D<C:<@GCBB:A42ADAB<::C39DAG?3BB9BDB?B?BF
@6368292/1
gtcctcatctcttgcagtttggcctctttcgcagccaacttctggcgctc
+6368292/1
CCCFFFFFHHHHHJJJJIJJJJJJJJJJJJJJJJJJJJJJJJJJJJJJJJ
@4974194/1
cttcacctgtggccggcggcacgcagacgccttgatgacctccactttga
+4974194/1
CCCFFFFFHHHHHJJJJJJJJJJJJJJJHHFFFEEEEEEEDDDDDDDDDD
@6368682/1
gcaagaagtaccagaaacgggacttagccacaatctggtctggagagaag
+6368682/1
CCCFFFFFFHHHHJJJJJJJJJJJJJJJJJJJIJJIJJJJJJJJJJJJJJ
@3610944/1
cttttttctcctttcttttgcgagctgctgccgaaagattagaatcgtct
+3610944/1
C@@FFFFFHHHHFIJJIGEGH@EFHGIEHGHHIJJJJGIJJGGIJGDGHG
@6369139/1
cttcatggccgaggttggggcggcgcgggcatgtgagtgttggtaaatcc
+6369139/1
CCCFFFDBFFHFHGIIJJJJJGIIDDDDB6BDDCDED@AACDD?CCDCCC
@4974867/1
gccagatgccaaagttcttgatcttcactgggctcttctctgggattt
+4974867/1
?@@D?DDAFFBF:<2CEA<<FHEHEH:<C9;88C1CC9C1CC<D:??D
@3611350/1
agcaggtcgggctggttgtgccagagcgctagggcgaatacacgatctgc
+3611350/1
@CCFFFDFHHHHHJJJJIFFHHIJGJIJIIIIJGGIIJJJHHHHFFFFEC
@3611657/1
gccagttataaagcatagcccgaagtgctattggcacacaggcataatgc
+3611657/1
CCCFFFFFHHHHHJJJJJJJJJJJJIJJJJIJJJJJJJJJJJJJJJJJJJ
@6369688/1
tgtatgtttacatcataatgatgaacaaatcctcttggcattgatatttg
+6369688/1
CCBFFFFFHHHHHJJJJJJJJJJJJJJJJJJJJJIIJJJIJJJJJJJJJJ
@6369879/1
gtgcaggatcctcgtcattgcctggcatacaaggcaaagcaccgacgacg
+6369879/1
B@BFFFFDGFGHHJIJIIJJJJJJIIJIIJJJJJJIJIJJJJJJIJJJJH
@178809/1
ggcagagggaatctgattgtgctgttgtggaactgcttcacctgtggccg
+178809/1
CCCFFFFFHFHGHJJJJJJIJJJJIJJJJJJJJJJJJJJJJJJJIJJJJI
@3612564/1
ccacgtaaaaaggggtagtgttagtaaaaaaaaagatagttcttcaataa
+3612564/1
CCCFFFFFHHHHHJJEHHHHIJJJHIJJIJIJJJJJJJIIJHIJJJJJJH
@3612638/1
gcttcatccagaggcaagcgctccaagttgcttggaggcttggg
+3612638/1
@@@DBDDDHHFBD?EFHGIDBEHII>FEHIICGCHH>DHIG?FB
@3612650/1
ctcgtccaacaccttgaactctctcagcctctccagctcttcaggagtca
+3612650/1
CCCFFFFFHHHHHJJJJJJJJJJJJIJJJJJJJJJJJJJJJJJJJJJFHI
@6370812/1
caccagtggtcttcttgaacttcttcaattgacgcaagaagtaccagaaa
+6370812/1
CCCFFFFFHFHHHJJJJJJJJJJJJJJJIJIJJIIIJIJJJHIJJJJJEG
@4976231/1
gtttattttgtttttctctgtgatctgtttcttggcatctatagatgtcg
+4976231/1
<??DBDDA??2AD>E:CB@<FEFE>?AFFIID<A?A9?EA?:DCDA?0??
@3613061/1
ccttatcattaccaatcggtaaaggatctcttgtatacaaattatttcta
+3613061/1
CCCFFFFFHHGHHIJJJJJHIIIIIIIIJIFIEGGIJJJJIIJJJJJIII
@4976511/1
ggcgcttgtggtggtgcacgcgcttgggcagagggaa
+4976511/1
@@@DDDAD<DFDFF8C?<FFIE@F?FGIFFF=BFFFE
@6371198/1
cgtcagtggctttctttgatcattaatgtctcgtatgtcaaggacttcac
+6371198/1
@@?DDAABDDBHAFGEHBAAACFFHEG@CCHE9?@EH@FHHIC;FHGFBF
@4976617/1
gggctcgctctccgaagggagcttgcggccgatg
+4976617/1
@@@DDDDDBFDFBFHBEEG@FGGB?B@??DF;FE
@3613210/1
caccagtggtcttcttgaacttcttcaattgacgcaagaagtaccagaaa
+3613210/1
CCCFFFDFHFHHHJJJJJJJJJJJJJJJJJJIJJJJJJJJJBGIJJJJJJ
@3613342/1
catgagcgtacgtgtgggtgtagtgcctgtagtatagactgggaagctcg
+3613342/1
CCCFFFFFHGHHFGJJJJJJIJJHGGHIJIHJDDIIIJIJGGIIJIJJ>F
@3613354/1
ggctggttgtgccagagcgctagggcgaatacacgatctgctacatcaat
+3613354/1
CCCFFFDFHDHFHIJJJIIJIIJJJJJJJJEIJJJIJJIJJIIGIJIJJH
@4976892/1
gtgctgggcctcttgtatgcgaaggtgttgaggcgcttgtggtggtgcac
+4976892/1
C@@FFFFF<FHHHJJJJJJJJJJJJEGEGIGGEHIJIIJHIJGIHEHIJI
@179783/1
cctctatcaagtgctcgttttgttagacttcagtgtagctttgtattatg
+179783/1
CCCFFFFFGHHCDGGIHFHIJJHGGHBHHIJIJHHDFFHGHGIGFIIHII
@6371648/1
aaattagaggaagtaggtgctgggcctcttgtatgcgaaggtgttgaggc
+6371648/1
CC@FFFFFGGFFDFHIJHIHJJIIJIJJJJFIIIIIJHIIIBGFHIIJII
@179971/1
ccacagacaaatcatagcatttgtaaaatatttctatcacagatcgacat
+179971/1
CCCFFFFFHHHGFIIJIIJJJJJGEIIGIIIJJJJIJGIIJJJGIGIJJJ
@1571865/1
tctaaactatatctgtaccaaatttcaaccaaatccgtcaaatagttgcg
+1571865/1
@@@D?4BBDBFDF>@GFHGEGBAHIFDE:A@F?:??:?CGEGGBEDFGCG
@1571866/1
ccactgtttacctaccacgttaagtacgtaactttaaaatattgactgga
+1571866/1
CCCFFFEFHHHHHJJJJJJJJJJJIIJJIJJJJJJJJJJJJJJJJJJJJJ
@6372091/1
ggtcacggtactcgcggtacatgttgtgtacacctgagcgagactcataa
+6372091/1
@@@DDDDD2C<CBBBHIHFGIIIIII;F9?FFFHHIIIIIIIEGGIIIII
@3614072/1
gtccgtttttaaactattttttcaatgccctaagtgagtatacatctatt
+3614072/1
C@CAFDEFFHFFHIGIIIJIEIIEEHGIIIHIJJGHIIFFHIJIIJGGII
@4977675/1
ataacgcagccagatgccaaagttcttgatcttcactgggctcttctctg
+4977675/1
CCCFFFFFHHHHHJJJJJJJJJHGJJJJJJJJJJIJJJJJJJJJJJJJJJ
@1572444/1
tagaaatgttacaacctctatactttgcattaaaataatgcccattttca
+1572444/1
CCCFFFFFHHHHHJJJIJJJJIGHJJIIIIJIIIJIJIJIIIGGHIJJII
@2234209/1
gcaagaagtaccagaaacgggacttagccacaatctggtctggagagaag
+2234209/1
BCCFFFFFCDHHGGIIJJIDIIJJIJIJJJJJJGIJJJFHIJJHIJIJJI
@2234294/1
gcgccaaatattttattgtaacaatgaaccatggtttcaacaatttctct
+2234294/1
C@@FFFFFGHHHHIGJIIEJHGIGGGGIIIIGHGHIIGGIIIHGIJIGHJ
@2234338/1
cagtagtctaggttcttatcaatataaagggctccgaggaaagcttcaag
+2234338/1
B@BDFFFFHHHHHHIJJJJJJJJJJJJJJJJJJJJJJJIJJJJJJJJJJJ
@4978087/1
caccagtggtcttcttgaacttcttcaattgacgcaagaagtaccagaaa
+4978087/1
@@CFFFDDAFFFGJJIJIEGJIJJIIDHEIJFJBHIJJIG@?DEHIIIIJ
@4978278/1
gtcaagtatcatcatcaaaataaaaaattaaaagccactatctacactta
+4978278/1
CCCFFFFFHHHHHJJJJJJJJJJJJJJJJJJJJJJJJJJJJJIJJJJJJJ
@853436/1
caagaagtaccagaaacgggacttagccacaatctggtctggagag
+853436/1
@<@DBFF:DBHDHIGGFFEGIIIIBHIDA>FDGCG@AFHGIDA??/
@853832/1
gcaagaagtaccagaaacgggacttagccacaatctggtctggagagaag
+853832/1
CCCFFFFFDFHHHJJJJJJJJJJJJJIIJJJJJJJJJJIIJJJIIHIIII
@854343/1
ctgttgtggaactgcttcacctgtggccggcggcacgcagacgccttgat
+854343/1
CCCFFFFFHHHHHJJIJJJJJJJJJJJJGIJJJJEHHFFFDEDDDDDDDD
@4979135/1
cgtcattgaacaatctcgtatgatgccgtttctgtaccaataggaacaat
+4979135/1
CCBFFFFFHHHHHIIJIJJJJJJJJJJJJJJIIGIGIHIIHIIJIIJJII
@5669836/1
agccagatgccaaagttcttgatcttcactgggctcttctctgggatttc
+5669836/1
@@@DDDAD>F??FGHEEEHHB?FDFGAFCEHFCGCHGGGCGGIGGIIEGH
@5669989/1
gtagaaaagtgctgtctgtacattgaaaataaaaataaaaaaaatagcag
+5669989/1
CBCFFFFFHFHHHIJIJJIGIIJJJIJJJJJJJIIIJJJJIJJJJIIJJJ
@7716476/1
gtggtgcacgcgcttgggcagagggaatctgattgtgctgttgtggaact
+7716476/1
CCCFFFFFHHHHHJJJJJJJJIJJJIIJJJJJJJJIJJJJJJJIJJJJJJ
@4980061/1
catcaatttatcttcaaatgacgacaccacagttccagtctcaggcacat
+4980061/1
CCCFFFFFHHHHHJJIJJJJIJJJJJJJJJJJJJIJJJJJJJJJJJJJIJ
@5670666/1
gttgaacggaactccaatcctttactcgaatagtcttttctaacttgaac
+5670666/1
CBCFFFFFHFHHHJJJIJIJJJIJJJIJIJJIJHIJJJJJJJJJJJJJJJ
@4306652/1
gtatgcgaaggtgttgaggcgcttgtggtggtgcacgcgcttgggcagag
+4306652/1
@C@FFFFFGGHADFGGGIJJJJIGIGHIFHG?DGIJGIJJEHGFFDFDDD
@4980243/1
ccgcctttcatattcgcatctttttcgctcatactctcgcctttcatcaa
+4980243/1
CCCFDFFFHGGFHJJJJJJIJJIJJJJJIJJJIJGJJJJJIIJJJJJJJJ
@7022518/1
gtggattttaatgttattattacagcatacataataaaattagaggaagt
+7022518/1
B?BFDFFFHHHHHHIJJIJJGIJJIIJJJJJIJJJJIIIIIIIIJJJIIH
@7717179/1
ctcccatgtcacggtagcactgagtgacggcacctccgacactgaggtca
+7717179/1
CCCFFFFFHHHHHJEGIIIJJJJJFGIIJIIIJIJJJIIJJJJJJJJHIJ
@5671059/1
gtgctgttgtggaactgcttcacctgtggccggcggcacgcagacgcctt
+5671059/1
CBCFFFFFHHHHHJJJJJJJJJJJJIIJJJJJJJJJIHHFFDDDDDDDDD
@856445/1
gtcgagtagagccttagctgcggaatgcttagcttccttcttagagcgtc
+856445/1
@@@?;DDBH?FBDHIHGBHHIAFHGGEEGFGH9GHIDFBGGDFBACE6AF
@5671297/1
gtcacggtagcactgagtgacggcacctccgacactgaggtcacggtact
+5671297/1
CCCFFFFDHHHHHJJJJGIJJJJJJJJJJJJJJJJJJJJJIJJJJJ@EHH
@5671330/1
ctgcaagcgactggttgttaactccgaaaattatatcataatcattataa
+5671330/1
@@@FFDFFHBCDD;<AFDGIJJGIIIHGBHGICHIGAFGE@DDBHB<FGC
@7717591/1
ggatggagtgagcacgggctctgtgcctggctcccatgtcacggtagcac
+7717591/1
CCCFFFFFHHHHHJJJJJJJJJJIJJJJJJJIJJJJJJJJJJJIHIIJJJ
@4307320/1
cgtcattcgatatcttctgtagctgctgtgtgaagttcttcaaagcgtct
+4307320/1
CCCFFFFFHHHHHJJJJJJJJJJJJJJJIIIJJJJHGIJJJJJJJJJIJJ
@180599/1
cccaagtttgacgacataagaagcgaaggtaacattattgacgagtgctg
+180599/1
CCCFFFFFHHHHHJJJJJJJJJJJJIJJJHHIIJJJJJJJJJJJJHHJJJ
@7023242/1
gaagcgtgagacaatgcctccaataagaatgaggggtcattgaacttata
+7023242/1
CCCFFFFFHHHGGIJIIIJJJJJGIJJFHJJIJIJJIIIJJJJJJJIJJI
@7718060/1
gtggtgcacgcgcttgggcagagggaatctgattgtgctgttgtggaact
+7718060/1
@CBDDDFBHFFHHJJIFIGIIHIJJEGIIJJGIIJHHIJJJJIIIGGHHI
@180982/1
gcaagaagtaccagaaacgggacttagccacaatctggtctggagagaag
+180982/1
@??DBDBD?FFABFGEBBEHHEH@D?BFHICECGHHI>00?DDHC>DFC@
@5672005/1
gcgaaatagtcacaaccaagttggttatcaagtggcttggtaggatccaa
+5672005/1
@@@DDDDDD<4<ADFIII3CFHIIFGIIGFE@CBAFII8D009DF989/?
@4307917/1
gttgtgtacacctgagcgagactcataacgcagccagatgccaaagttct
+4307917/1
CCCFFDDDHFHFHJGIIJAHGHIIIIJJJJJIJGIGIIBEGIIJGIGIII
@6372612/1
ggacaaggcactggcaacgaccaatcatggacttttcttcaatatccaca
+6372612/1
CCCFFFFFHHHHHJJJJJJJJJJJJJJJJJJJJJJJJJJJJJJJJJJJJJ
@1574872/1
cacctgtggccggcggcacgcagacgccttgatgacctccactttgatga
+1574872/1
@@@FFDDFHHFHGBHEGEIIIGIGEGEHHFFDFFECEDEDCCCDDDCCC>
@2945640/1
gccagtctttagaagatgatggtgtttgtcttgtttgactgtagttgtat
+2945640/1
C@CFFDFFHHHHGJJGIIHHJJCFGHJJEHHGHHIJIIJIJFIJGIJJJJ
@6372801/1
gtggcaatactcggccgcgaacctccatcatattgtttgagatcgtcaaa
+6372801/1
BB@FFFFFHGHGHHGGIJJJJIJJJJJJJJJIJJJJJJJIIGHHHHHFFF
@7024060/1
gttgggagtaattattaataaattaaaaaggataattaaatattgcttgg
+7024060/1
CCCFFFFFDFHHHJJIJJIJJJJJJJJJJJJJJJJJJIGIJJJJIJJJIJ
@2235298/1
ggtgcacgcgcttgggcagagggaatctgattgtgctgttgtggaactgc
+2235298/1
@CBFFFFFHHHHHJJJJIJHIJJGIJJJJJJJJIIIJIJJIIJJGJJJJJ
@2235435/1
gctggagatgtgggtgtagctttaaggggatctgctgtctgtggagctga
+2235435/1
<?@=A??B?CC<<?EAFAE@<FB<??AEG?:??<BGE?BFGBAB9BFHI@
@1575659/1
acggcacctccgacactgaggtcacggtactcgcggtacatgttgtgtac
+1575659/1
@CCFFFFFHHGHHIJIJJJJJEHHJJJFHIJJJJIJFHIIJJJJJHHHHG
@5673484/1
gtgaatcatgccctcaatctgcaccagttcatacttgggcacagttcctc
+5673484/1
@@@FFFDDFFHFFGIIEIIIIIIJGHHEEFEFIIJJJJEIGIIGDFHIEH
@2236125/1
gtccgtcaaagcatttattgtggccgctctaggcagcaaacagttcatcc
+2236125/1
;??DDDDDA<B3?4CEEEE>A<AFCFI<DIIIIIIDDDD9BDA?BCCEIE
@5673718/1
gttgttaagaggtgttacctgcaacttggccaggttagggccaacagatt
+5673718/1
CCCFFFFFHHHHDHIIJJJJJJJJJJJJJJJJJJHIJJJJJJJJJJJIJJ
@6374197/1
gcgatgttttacaagggcaggttgaactcacaccattcaatttaaaagaa
+6374197/1
@@@DDDDDHFHHFJJJJJIIIFHIGEECEFDFHIIJIJGHIJIJGGGIII
@1576229/1
gtttattttgtttttctctgtgatctgtttcttggcatctatagatgtcg
+1576229/1
@@@DDDFFHHHDHIJJIJIGFHDIGJJHIJJJJJIIJIIIJIIIGGJJJF
@6374383/1
gggagggtcattcaatgtctccttccgtcttgggtgaggcataacggggt
+6374383/1
CCCFFFFDHHHHHJJJJJJJJJJJJJJIIJJJJJGHIJJJJJJJJJJJJ;
@6374471/1
ctcttgtatgcgaaggtgttgaggcgcttgtggtggtgcacgcgcttggg
+6374471/1
@CCFFFFFHHHGHGHF2A<CFHGGCHIIIIIIGFFGHCCHIHIIEBDFDD
@2947047/1
gtggaaaccaaaccaaacttctctgccaccaccaagggggtggtagtacc
+2947047/1
BBBFFFFFHHHHGJJJGHIIIJJJJJIJJJJJJIIJJIJJ@FH@DHHHHH
@2236785/1
tggtgagacacgagataaaagtccaattcagacg
+2236785/1
CCCFFFFFHHHHHJIJJIJIJIJIIJJJIJJIIJ
@2947239/1
ctgtggccggcggcacgcagacgccttgatgacctccactttgatgatct
+2947239/1
CCCFFFFFHHHHHJJJJJJJJJJJHHHHFFFFFFEEDEEDDDDDDDEEDE
@6375243/1
gtatgtcactgaacttctctcaaacg
+6375243/1
?:=?D:DDFBF>FF<C9CFD:E9CH8
@2237575/1
gcgagactcataacgcagccagatgccaaagttcttgatcttcactgggc
+2237575/1
B@CFFFFFHGHHHJJJJJIJJJJJJJJJJJJHIJJJJIJJJJJJJJJJJI
@1576987/1
gcactgtttagaagtattgggaactgtattctatgtttcctaacccgttt
+1576987/1
@@CFFFDDFHHHGJJEHGHGGCGIJGAHHGGIJJIGIJIIIIJJJGHEHI
@5675079/1
atcttgtatagaggaggcttgggctc
+5675079/1
???DDDDDD4=ACEECA;FF1E@F>8
@5675387/1
tgtacattgaaaataaaaataaaaaaaatagcaggggttattgttatgtc
+5675387/1
CCCFFFFFGDHHHIIIGGIIIIBFGG>FHDHIGIIGIFGIIIIHEHHA8=
@4981017/1
ctcatcttgtatagaggaggcttgggctcgctctccgaagggagcttgcg
+4981017/1
@@@DDDDDFAD?FFGGIGGGIDC?FBCCE?0BGG>B@6BGBA=;58CCDE
@857427/1
gcgttgtctaacgtcggattcaattcggaacatagaaatttgtgtaaccc
+857427/1
CCCFFFDDDCFFAIIGEFDHHHGGIIIGGHJCFH@HHIHIGIJGHECHGE
@1577427/1
cctggctcccatgtcacggtagcactgagtgacggcacctccgacactga
+1577427/1
@@@FFFFFGGHGHHGGIEEFBGGI@G@BG9CCGGBFGHGIIIGEGGGECD
@2238689/1
ggaactgcttcacctgtggccggcggcacgcagacgccttgatgacctcc
+2238689/1
CCCFFFFFHHHHHJJJJJJJJJIJJJJJJJJJHHFFFDEDDDDDEDDDDD
@4981538/1
cttttttcctcctttctttcggtggcttccccattttgacagcgtcttac
+4981538/1
CCCFFFFFHHHHHJJJJJJJJJHIJJJJJJJJJJJJJJJJIJJJHIJJJJ
@6376599/1
gttcaaattcaaataaaatcactctgcaatcctgcctcacatgattcatc
+6376599/1
@C@DBDDDFFFFBEEHBHFH@GGAHHIA<2ACCHGIIICHHEHI@>GGII
@3615334/1
cttcacctgtggccggcggcacgcagacgccttgatgacctccactttga
+3615334/1
CCCFFFFFHHHHHJJJJJJIIJJJJJJJHHFFFEEEEEEEDDDDDDDDDD
@6376901/1
cctggttctaccttcaagagcctcttctaaagcaaacaatgagacctgtg
+6376901/1
@@@D7DD?F8DFFFDF@CB:A@GE<FFH<DH>@FFEFIID3CDGDFC9?B
@181375/1
ctggagagaagatcctcatcttgtatagaggaggcttgggctcgctctcc
+181375/1
CCCFFFFFHHHHHJJJJJJJJJJJJJJJJJJJJJJJJHIJIIJJJIJJJJ
@3615505/1
tgaagaagaggagcaaatggaaaaaaaaattggtgaaaagaatcacaagt
+3615505/1
CC@FFFFFHHHHHJJJJJJJJJIJJJIJJHIJJDFHIJIGJJJJJJJJJ?
@3615543/1
gggaatctgattgtgctgttgtggaactgcttcacctgtggccggcggca
+3615543/1
?<@B?;DDHHDFHGEA?FBGHGEHCDHIIFHH<@<FH9:?9?;DG:ABB8
@3615561/1
tgggcctcttgtatgcgaaggtgttgaggcgcttgtggtggtgcacgcgc
+3615561/1
@<7?DAADHBH<CDFGEBHGG;AHCGHIIBE:DFGDF=FEF45=@D@8B<
@858569/1
gtacataatgatacgatgcggcttgaacccgccggtgctcttgtagaaca
+858569/1
CCCFFFFFHHHHHJJJJJJJJJJJIIIIIJIIJIIAHGGGEHHHHGHHFF
@4982141/1
tcaatttatcttcaaatgacgacaccacagttccagtctcaggcacattg
+4982141/1
CCCFFFFFHHHHHJJJJHJJJJJJJJJJJJIJJJJJIJJJJJJJJJJJII
@858843/1
ctgtttttaatttgtgctccaaattgtatctgacgacgcattgaatctga
+858843/1
?@@=BBDDDHFAFBAFHHHIEG<HCEHGFHCEEHGAHIEDG<GIIIGII@
@3615921/1
gccagatgccaaagttcttgatcttcactgggctcttctctgggatttcc
+3615921/1
CCCFFFFFHHHHHIHIJJJJIJJJJJJJJJJJJJJJJJJJJJJJHIJIJJ
@4308443/1
ccttcaggtgaagagaaaaatgaacgtcccacaggggtgtacatcatgga
+4308443/1
CCCFFFFFFHHHHJJJJJJJJJJJJJJJJJJJJJJJJBGHHJIJJJJJJJ
@181929/1
ctcttgtatacaaattatttctaccatcaaatacaggttttagtgcgcca
+181929/1
@CCFFFEFHHHHHJJJJIJJJJJJJJJJIIJJJJJJJGHIJJJFHIIJJJ
@4308720/1
ctgggcctcttgtatgcgaaggtgttgaggcgcttgtggtggtgcacgcg
+4308720/1
@@@DDDDBHBDFA<ED@CA@CEGBCE@<CCCFFHADBFB.7;5;@@CD<A
@4982541/1
cagctggtggagcagatatagcggtggaggggaacacagtttgggttggg
+4982541/1
CCCFFFFDHHHHGJJJJJJJJJJJHHJGIJJJGGIIJJJHIJJJJFIJHH
@3616527/1
gtctattaaaaagtttatttgttgggttttcctggttaaattatttaacg
+3616527/1
CCCFFFFFHHHHHGHIJJJJJJIJJJHIJJJJJJJGHIJJJJJJJJJJJJ
@182599/1
gttcattcaactgtcttgttaatgcctggccctcagcgacatgtaagagt
+182599/1
C@CFFFFDHHHHHJJJJJIHHJJIIIJJJJJGHIIJJIIIIIJGGJIEHE
@4983151/1
gaagaagaggagcaaatggaaaaaaaaattggtgaaaagaatcacaagta
+4983151/1
CCCFFFFFHHHHHJJJJJJJJJJJJJJJHIJJIHJJJJJJJJJJJJJJIH
@7719794/1
actgagtgacggcacctccgacactgaggtcacggtactcgcggtacatg
+7719794/1
@@@DDDBDDB?8CGDCBFGE@AGHIIEHI?FGCEG?BFFHDEEE:?D<C>
@860079/1
cacgtcgaacattctatgcttataccattaatctccgcaactatttgacg
+860079/1
@@@7ADDA;?8<FBH<BFBHHFGGHI@BFEIIBFGBAF<FHIHI4?BDHI
@3617123/1
ctgtggccggcggcacgcagacgccttgatgacctccactttgatgatct
+3617123/1
?@@BBDDDHFHHGJIIJJJJIJFJHGFHFFFFFFCEDEEDDDCDACEECD
@7720336/1
ccgcaatgttggagcttggtacaaagcaaaggtcgggcagttcgtcaaca
+7720336/1
@@@FFFFFFHHHHIIJJJJHGIIJJIIJJIJIHEHBHIIJJJJIGIEGHI
@183247/1
ggagcttggtacaaagcaaaggtcgggcagttcgtcaacaagacattact
+183247/1
CCCFFFFFHFHHHJJJJJJJJJHIJJJJJJHIJJJJJJJJJJJIIJJJJJ
@3618118/1
caccagtggtcttcttgaacttcttcaattgacgcaagaagtaccagaaa
+3618118/1
CCCFFFDFHHHHHJJJJIJJJJJIJJJJJJJJJJJJJJJJJFHIJJJJIJ
@4984160/1
gtccagaacacgtattaattctgttttcacgttgtcaataaactattggc
+4984160/1
C@@FFFFFHHHHHJJJGIJJGJIJJJJJJIIGIGIIJGIIGCGEEIIG>D
@183802/1
gttgagtttgatgacagcgtagttaacttcaatggaagtggcgacctctc
+183802/1
CCCFFFFFGHHHHJIHGIJIJJJJIIJJJJJJJJJEGDGIJIIHGHIJJG
@3618458/1
gccagatgccaaagttcttgatcttcactgggctcttctctgggatttcc
+3618458/1
CCCFFFFFHHHHHJHIJJJJJJJJJJJJJJJJJJJJJJJJJJJJHIIJJJ
@2947899/1
cacagttccagtctcaggcacattgccattagtagactgatcagccggag
+2947899/1
@@@FFDDFHHFFHGGIIIGIIIIGIJ@HHJJJDHGHFH>FGIIJJJ<@?D
@7026990/1
gcaagaagtaccagaaacgggacttagccacaatctggtctggagagaag
+7026990/1
CCCFFDFF=DHHDIIIIBC7?EHIIIGCGIIIIIIICHDH@BF@D;?D@;
@7721759/1
cctcatcttgtatagaggaggcttgggctcgctctccgaagggagcttgc
+7721759/1
@C@FFFFFHHHGHIJIIGDHIIJJ<GIJJJIIEHIGIH@GEGFBG@EGHA
@184621/1
ctgtggccggcggcacgcagacgccttgatgacctcc
+184621/1
?@;AB;?DAF:D?DFFFIIA6654=?=C<B??;BA6.
@5675911/1
tggtttcaacaatttctctattcacctttctaggacatttatctggctgt
+5675911/1
@CCDDFFFHHHHHJJJJJJIIJJJJJJJJJJIJJIJIJJJJJJJJJJJJG
@6377153/1
gcgagactcataacgcagccagatgccaaagttcttgatcttcactgggc
+6377153/1
CCCFFFFFHHHHHIJJIJJJJJJJJJJJDIJFHIGIGIGIIEGIJJIJJI
@5676157/1
cccgtttccaatctccaagacaggaggctccagtactttagctttgacag
+5676157/1
CCCFFFFFHHHHHJJJJJJJJJJJJJJJJJJJIHIIIJIJIJJJJJGJIJ
@5676170/1
acagtgagtgatttcaattttgagacctttgatttcttttgtaaatttaa
+5676170/1
CCCFFFFFDFFHHIJJJIJJJJJIJIIIIJIIJJJJJJJJJHJJJJJJJJ
@2949070/1
agcatacataataaaattagaggaagtaggtgctgggcctcttgtatgcg
+2949070/1
CC@FFFFFHFHHGJIIIJJJGJICHI<FHGCGHIJJJ3CGIIJJIJJJJJ
@6377595/1
cccatttttatctgtttgattgtgtagctggtatcgaatgttcgccattt
+6377595/1
CCCFFFFFGHHHGJIJJJJIJJHJIJJJJJJCEHHJJJJJHIJJJJJJJJ
@185325/1
ggcgcttgtggtggtgcacgcgcttgggcagagggaatctgattgtgctg
+185325/1
CCCFFFFFHHHHHIFHHJJJJJJJFJJJJIJEIJJHGIIGJIIJJGHIGH
@6378050/1
ggatggagtgagcacgggctctgtgcctggctcccatgtcacggtagcac
+6378050/1
@@@DDDFFDHHFHGIJB6FCFCF:EFHCBFGGHGHHDA?BGEIG7B@GHE
@185649/1
tgtcaatcggttcataaataaaaaagttatgtcaaattaaagaatcacgt
+185649/1
<@@DDADFFDHAFIGJJJIIGGFHG>EFIIIJJFGJIBFGIIJIIJGIGH
@6378254/1
gtgctgggcctcttgtatgcgaaggtgttgaggcgcttgtggtggtgcac
+6378254/1
CCCFFFFFDHHHHJJIJJJJJHGHIEGFGGHIJJJJJJJJJJIJJGHIJI
@2949736/1
ctgtattcttccaaaattttttcacgatctgataatggtttaggttcttg
+2949736/1
@CCDFFFFHHHHFIJIJJJJJJJJJJJJIIJJJJJJJJIIJJJIGHIJJH
@2950047/1
cacggctttttccagatccactcttgctccatggtccaggagcagcagcg
+2950047/1
CCCFFFFDHGHHHJJJJGIHIJJJJJIJJJJJJJHIJJJJIJIJJIIIJI
@2240945/1
atcaggacctgcaccatgcaccgccatgccatgtaccacgcctgggatgc
+2240945/1
CCCFFFFFHHFHHJJIJJJJIJJJJJJJIIJJJIJJJJJIJJJJJJIJJI
@186290/1
tcctcctttcttttttggtggcttccccattttgacagcgtcttacttca
+186290/1
CCCFFFFFHHHHHJJJJJFHJJJJJJJJJJJJJJJJJJJJGHJJJJJJJJ
@5677798/1
tttcacttcagcatagacaggtgtcttccctggcaatacaacaacgacaa
+5677798/1
CCCFFFFFHHHGHJJJJIJJJFHHHIJJJJJIIIJJJJJIJJJJJJJJJJ
@5678106/1
atttaatttaccaatttctgtagatagctgattatactataatcccagaa
+5678106/1
;??D?BDDDDD:C>AEE?CEF@D4CFBFFE<FE4F<<?CEFCAA<DE<?D
@5678305/1
gtagcactgagtgacggcacctccgacactgaggtcacggtactcgcggt
+5678305/1
::=DDDDDHAFAC@F@D:FGICGGIGHEGDFHGCFDFHB@7BA9=;@BD?
@2241700/1
cttgtagacacggcagatgaggatacctcaacttcatcttatacttatcc
+2241700/1
BCCFDDDFHHHHHJJJIJIIJEIGCHIJJIIJJGIIJJJIGIJJIIIIEC
@6379600/1
tggcaatgtggatagctggacaaggcactggcaacgaccaatcatggact
+6379600/1
@@CDBDDDFFD?CGHGGIEGDCGG?F?A9?;CE?FH;FG?;BCAGFGHHE
@5678567/1
tctatattaccatttcgtacaaacatgttaagtaaataagaatccgatta
+5678567/1
@@@DDFFDHHHGHHEDAG@FHHHAHGGEHEBCHGID<?FE>DHG@DFAG;
@2241857/1
gtcgcaagatagtgagacattcactttttagtcataatcttcag
+2241857/1
@@@DDDADAFAD<AEG4CFEECBBFGGEHDHFBEDF<CGDH<B9
@187038/1
gccttgatgacctccactttgatga
+187038/1
<;?DBDDDD?CBAFGDBFEGDCHH>
@2241939/1
acgggctatgccatttatcctcgcacgttggcagt
+2241939/1
<@@DDAD?8<BF<:C<<EB<HFG@CEFFGF8?36?
@2951226/1
ctcgggttggaatgattctggtgggttgtcctgcagagcttgccacatct
+2951226/1
CCCFFFDDHGHGHJGIJJJJGHGIJFHIIJJJJJJJJJJJJJJJJJIJJI
@187287/1
ggcagctcgaacacggttaccgggaattttgtttggtatctgataccgac
+187287/1
@C@FFFFDHHGGDGHIIIBHIIIIIIIGGGCDBGDHGGGGIIIIIIIIIG
@2242239/1
atacataataaaattagaggaagtaggtgctgggcctcttgtatgcgaag
+2242239/1
CCCFFFFFHHHHHJJJJJJJIJJJJJJIJIIJJJJJJJIJJHJJJJJJIJ
@4310710/1
cagagggaatctgattgtgctgttgtggaactgcttcacctgtggccggc
+4310710/1
CCCFFFFDHHHHHJJJJIIJJJJJJJJJJJJJJJJJJJJJJJJJJJJJJD
@4310823/1
ctcatcttgtatagaggaggcttgggctcgctctccgaagggagcttgcg
+4310823/1
CCCFFFFFHHHHHJJJJJJJJJJGHJIJJIJIIIJJJJJIJJGGIIJJJG
@2242995/1
ggcgcacagggcacgcttgcgcatgacatct
+2242995/1
@@@?DADDFDFD:EGEE;C;CC?F7FFD?DG
@2951942/1
ctgttgtggaactgcttcacctgtggccggcggcacgcagacgccttgat
+2951942/1
CCCFFFDFHHHHHJJJJJJJJJJJJJJJJJJJJJJHHFFFDEDDDDDDDD
@5679829/1
agtaaaggtttctgttactaatcaatcggccttttatatttgttaactgt
+5679829/1
CC@FFFFFHHHHHJJJJJJJJJJJJJJJJJJJJJJJJJJJJJJJJJJJJJ
@5679894/1
gtccattctcctcctgtatcttcacatacttcgtcaacacctcgttcagt
+5679894/1
@@@DDA?D?CFBFEHIHGGBFDIBBHC<FHBFGBCE:<?FBCFGGHIIBH
@4311183/1
gaggcgcttgtggtggtgcacgcgcttgggcagagggaatctgattgtgc
+4311183/1
CCCFFFFFHHHHHHIGIIJJJJJIJJJIHHIHJ;FHJEGHHHHHHFFFFF
@6381250/1
gcctcttgtatgcgaaggtgttgaggcgcttgtggtggtgcacgcgcttg
+6381250/1
CCCFDFFFHHHFHIGGHIAFHHIEHJIIJJJJBFHHIIBFGJIJJJHFFD
@1578120/1
agcatacataataaaattagaggaagtaggtgctgggcctcttgtatgcg
+1578120/1
CCCFFFFFHHHHHJJJJJJJIJJJJJGHJJHIJJJJJJJJJJJJJJJJJJ
@5680359/1
gaactcggtcggatgcgtgatgccgaggtcgacagtagtgcctgcgggga
+5680359/1
CCCFFFFFH:FHHJJJJIJJJJJJJJJJDHIEHIIHHIHJIJHHHFFDDD
@2952432/1
ggcaggttgaactcacaccattcaatttaaaagaaactgggtgcgtgcag
+2952432/1
CCCFFFFEDHHHHJJJJJJJJJJIJJJJJJJJJGJJJJJJJIIJJJJJJJ
@5680724/1
cgaagtgatggcaccaggatagagttaatgccgc
+5680724/1
C@@FFBBBFDHCF@;ECG9F@F:ACEEDHHCCC0
@2244133/1
gtagcactgagtgacggcacctccgacactgaggtcacggtactcgcggt
+2244133/1
CCCFFFFFHHHFHJJJJJJJJJJJJJJJJJJJJJGJJJJJHIJJJJJHFD
@2244158/1
atatacgacaacttaactacagtttaaagcacgttgtatatatttta
+2244158/1
@@CFFBDDDFFHGIEGIIGDFHIIIFAGGHHGIHGD?BFFIFDGGGG
@7027445/1
gttgtggaactgcttcacctgtggccggcggcacgcagacgccttgatga
+7027445/1
CCCFFFFFHGHHHJJJJJJJJJIJJJJJJJJIJJHHFFDEDDDDDDDDDE
@7027458/1
ctttcaagtcggcataacgggccgcgactccgccctcttcctcggg
+7027458/1
?@?DD;DDA=<@FGIGEF=:?C66@?@FFGC@BE=BEEE@C3;A39
@3619188/1
gtacagttagaaatgttacaacctctatactttgcattaaaataatgccc
+3619188/1
CCCFFFFFHHHHHJJJJJJJJJJJJJJJIJJJJJJJJJJJJJJJJJJJJJ
@1578900/1
actgcttcacctgtggccggcggcacgcagacgccttgatgacctccact
+1578900/1
CCCFFFFFGHHHBGGIIIGGGEGHGHGGIIGGHFFDDACECCDCCD?CDA
@7028220/1
cgcaagaagtaccagaaacgggacttagccacaatctggtctggagagaa
+7028220/1
=?1ABABB;2A?DEEEIECF>A:EDE@<???D>D?DCDB??BDDBD@DBB
@7028330/1
cagaaatttcgcacgctcgactaacattacctcgaaggcgcggcgtgcgg
+7028330/1
@?@DD;BDF?FDDHEGH<FEGHGBB@FFDHCBEGBG@A=GEHGEBBBBBB
@861562/1
gtacacctaatgaggactatttggcgttactgcttaatactactcactga
+861562/1
@@@DFABDBF>FFIGBEH@B>AB>GGCF8EFBGGHFHIE@@DCDGGGFGG
@861881/1
ggcctggctacttgatgcttcaccatcattcagtcttagcttttttgctg
+861881/1
@@@FFFFFHHGHGIJIGIJJJJJJIIJIJJJIJEHIJJJJIJJJJJIIJJ
@4313578/1
gtggattttaatgttattattacagcatacataataaaattagaggaagt
+4313578/1
@@@FDFFFHHDFHAEGIIIFIIJJGGI@HGHIFIIJIIIEHIJADG@EGB
@2954219/1
actgagtgacggcacctccgacactgaggtcacggtactcgcggtacatg
+2954219/1
CCCFFFDEHHHHGJJJJJJJJJJJJJJJJHIIIJJGHIJJJJJHHFFFFF
@4313627/1
ctgggtcttacagattggtggaaaccaaaccaaacttctctgccaccacc
+4313627/1
CCCFFFFFHGHHHJJJJJIJJGJJJJJJJJJJJJJJJJJJJJJJJJJJJI
@7029098/1
aacgaaaccaatttagaatatacgaaacagcaggaccactacagacaaat
+7029098/1
C@@FFDFFGHDFHIIIDHIIJJIIFIIJGIGIIIIIJIJJJJJJJIIJJJ
@7029148/1
agcactgagtgacggcacctccgacactgaggtcacggtactcgcggtac
+7029148/1
CCCFFFFFHHHHHJJJJJJJIIJJJJJJJHJJHHJJJJIJJJJJJJHEFF
@1580693/1
ctcatcttgtatagaggaggcttgggctcgctctccgaagggagcttgcg
+1580693/1
CCCFFFFFHFFFHIIJIIJJJJJIGIJJIHBHIGJJJIGGIJDHGHIIGE
@4984926/1
ctcgcacgttggcagtaatagtacaagtgaaaagtcacttgccgatggta
+4984926/1
CCCFFFFFHHHHHIJHIJJJJHIJJIIEGHJIJJGIJJJJJJJJHJJJFG
@863234/1
gatgcgcgggtcctcgatacccacgtagtcgaagaaggtgaagtcaggct
+863234/1
CCCFFFFFHHHHHJJJJJJIJJJIIIGIJJIGGHGIEEEHEFFFFFFEEE
@4985387/1
tgggtatgttattagtgttggattttacaaagtttaccagatacattaac
+4985387/1
@CCFDFFFHHHHHJJGHHIJJHGIJJJJJJJJHIJJJJJJJJJJJJJJJH
@4314251/1
ggaggcttgggcctgttttggtagcggcggcgcggtccgtgtggagcatg
+4314251/1
@@<DDDDDFFFFFAB2AFFEE<FHEFEIFFB?@>/37=72<8888?8<A@
@4985706/1
gatccaagttgaaatctttgatcatggcatcaagcaaactctggtgcctt
+4985706/1
CCCFFFFFFHHHHJJJJJJJJJJJJJJJJJJJJJJJIJJJJJIJFHIJJJ
@4314455/1
ggcacgcagacgccttgatgacctccactttgatg
+4314455/1
@@@?D:ADDD?FFGEHEFDBCDGBDGD>?@GGIC9
@7724447/1
aaattctatcagagagaataataaaatcctaaagtcattattctccgcgg
+7724447/1
@CCFFFFFHHHHHIJJJJJIJJJJJJJJJJJJJJFHIJJJJJJJJJJJJJ
@4314914/1
agcatggtaagaaggtggcggccagaatctagacatgcacagctcttgca
+4314914/1
CCCFFFFDFFHHHIJGIBGIIIHGGIIIGIJIJIIJJJJJJJJJIJJJEC
@189074/1
gtagaaattatggtctgtatctagctaaaagtagatgcaaatatctctgc
+189074/1
CCCFFFFFHGHHHGHJJIIJJJJJ>HIJJJJHHIJJJJJJJJJJJJJJJJ
@2245893/1
gataaagataagtataggctcaaaacctaacgacatcaatcaccagctta
+2245893/1
CCCFFFFFHHHHHHIJJJJJJJJJIIJJJJJJJJJJJJJJJJJJJJJJJJ
@4315636/1
caccagtggtcttcttgaacttcttcaattgacgcaagaagtaccagaaa
+4315636/1
CCCFFFFFHHHHHJJJJJJJJJJJJJJJJJJJJJJJJJJJJGHIJJJJJJ
@4316012/1
gtgctgggcctcttgtatgcgaaggtgttgaggcgcttgtggtggtgcac
+4316012/1
@BCFFFFFHHHHGJJIJJJJJJJJICFGHIGJJJJJJJJHIJHGIHHIIJ
@189941/1
gtttgtcaggggtaatgctaacgtcatagcgataaattttaagggattta
+189941/1
?@@FD?DDFDHAHGIIGGGIDHGCGEFDHIDHHIEBDGHGGEFGEBFHHI
@4316517/1
atctgattgtgctgttgtggaactgcttcacctgtggccggcggcacgca
+4316517/1
@?@FFFFFHFHHHIFHIBGHGG@EFGHGCHGHIIIIIBFHIGGAAB<A>:
@190065/1
gtgctgggcctcttgtatgcgaaggtgttgaggcgcttgtggtggtgcac
+190065/1
CCCFFFFFHHHHHJJIJJJJJIIJJHHIJJJIJIJJJJJJJJIGIEHHIG
@4987829/1
gtggattagtagctgtagcttcgtcagttgggtgataacatcattggata
+4987829/1
BBBFFFFFHHHHHJJJJJJJJJJJJJJIJJJJCGGIJJJJJJJJJJIJJJ
@190808/1
ccctggcgtaaaataacgtcaatacattggatctcctcagtaggatggca
+190808/1
CCCFFFDFFHHDHIJJJGJGGGGJIJJGGGIHHGGJJJIEFIIGFHIIFI
@191140/1
ctctatcaagtgctcgttttgttagacttcagtgtagctttgtattatgt
+191140/1
CCCFFFFFHHHHHJJJHIJJJJJJJJJJJJJJHIIJJJJJJJIJJJJJJI
@2248428/1
agcatacataataaaattagaggaagtaggtgctgggcctcttgtatgcg
+2248428/1
@CCFFFFFHHGHHIIJJJIJJJIJJJFHIJHHHIJJJJJJJJJJHIJJJI
@191329/1
gtcacggtactcgcggtacatgttgtgtacacctgagcgagactcataac
+191329/1
@CCDDFDDHHFFDIIIJIEIJEIIJFHGG9BFBHGGJJIGIIGGGIIJJ@
@6384410/1
ccaaatttcaaccaaatccgtcaaatagttgcggagattaatggtataag
+6384410/1
BCCFFFFFHHGHHFIHIJJJHJFHJJJJHIJJJJHIIFIJJJIJFHIJJJ
@6384535/1
acaagaacatgtaaaaccaagactcactaaacataaaaataatacattac
+6384535/1
CCCFFFFFHHFCFHJIFIGEHIJGHGBHHEHGGHIGEGEGHFAGHJGIHI
@2248940/1
ctccaaagcattctgggctgcagatgactgtgcatccttgctagtaagtc
+2248940/1
;?@ADDDD?FDFF@E99GH>@FDFHIIGIIFHDGG>HGHIIGIDDGCBGH
@863396/1
acgggacttagccacaatctggtctggagagaagatcctcatcttgtata
+863396/1
CCCFFFFFHHHHHJJJIJJJJJHIJJJJJJJJJJJJIJJJJJJJJJJJJJ
@5682359/1
aagggttttttaaactcatgttttcatggtaccaagttatgaatttttca
+5682359/1
@@@?D=A?BHHADEGGHH@E<AFHIIG>EC::DGIG9?FFFB<BDHHI@G
@5682432/1
agaggaagtaggtgctgggcctcttgtatgcgaaggtgttgaggcgcttg
+5682432/1
@@@DDDDDDDFHFIH3FH@@A;BBHHCCDFDG1?CF?FFBCDEE?GE<;D
@6384740/1
gtcgatatgtggatgtagctgccattatgtagactgttgtgttgaccaat
+6384740/1
?BBFFFDFFFFHHJIIHIFEHGGHIJIIIJJJ@CGGEHICGFGGCHIDII
@6384759/1
ccacttattaaattaatcgcacttctttgttttatttaaaaagcttaagt
+6384759/1
@CCFFFFFHHHHGJJJJIJJIJJJJJJJJGIJJJJJIJIJJJJJIJIJJI
@5682766/1
gctcggggtctgtggcgaagttttgttcacgttctttgcttgaacacact
+5682766/1
@@<?DDDD<CFBCGF9EG6C:CFEFIIFEBDFFFIFFIFFIIFEIFEFFA
@6385397/1
tttagatatttgttgttcattcaactgtcttgttaatgcctggccctcag
+6385397/1
@B@FFFFFHHHHHJJJJJJJIJJJJJJJJJ@HIIIGIIJIJJIJJJJJIG
@2955095/1
ccctcatgtaaatcaaaatccgtcaatgtgtgccccacagacaattttct
+2955095/1
@CCFFFFFHGHHHJJEEEIGBFGIIGIJJJJJJJJIIJJIJJJIIJJJII
@2955129/1
gtcaagcaaataaaggacatcttcaacaatctcgtggttcctctgcactt
+2955129/1
CCCFFFFFHHHHHJJJJJJJJJJJJJJJJJJJJJIJJJJJJJJJJJJJJJ
@1581787/1
agcgagactcataacgcagccagatgccaaagttcttgatcttcactggg
+1581787/1
CCCFFFDFFHHDHEHIEIJJJIGGGJJJIIJJFGIGGIIJJJIJGGJJIJ
@1581829/1
cctgaatgcgtagggaggtcctcatggactagtaaggtcccgataggtac
+1581829/1
CCCFFFFFHHFHHIIGIICGHHIJFHIGGIJGHGHIJHIIIIDHHIJ=FG
@1581962/1
cctggcatcagttacaatgtttgagtacttagttacttgttattgcttta
+1581962/1
CC@FFFFFHHHHHIJJGIJHIJJJJFJIJJJJHHJIJJJIJJJJJJJJJJ
@1582207/1
gtggattttaatgttattattacagcatacataataaaattagaggaagt
+1582207/1
@:?DDDDDD<FHFIIEF?CIFIIGDCGDEFHFHEHDHFEEEGGCFCDGG:
@6386249/1
gtcctttctaaggttctaaactatatctgtaccaaatttcaaccaaatcc
+6386249/1
CCCFFFFFHHHHHGHJJJJJJJJJJJJJJIIIJJJIJJJJJJJJJJJJJJ
@2955924/1
ctagtttcaaatgacgataaaatatccacttattaaattaatcgcacttc
+2955924/1
?@<D?AABFACFDAAFHEHEFHBFH@4CEFHIEGFHIIIF>GHDEHG@FD
@865688/1
tgattatctaggacgtcttcttgaatccacattggtgtgataaccgtgaa
+865688/1
@@@DBDDDF8AD<EFE<;EHF4:43CCFHAEE9F>CC8:DFCGIIBBBFF
@865697/1
cagccagatgccaaagttcttgatcttcactgggctcttctctgggattt
+865697/1
CC@FFFFFHHHHFBHG:CEIIJIIJIJEHGJIGIDFHIIJJIJHIGGHHI
@2956301/1
cgaaggtgttgaggcgcttgtggtggtgcacgcgcttgggcagagggaat
+2956301/1
CCCFFFBDHHHHHJIJJJJJIJJIJJHHJJJJJJJJJJJJJHHHFFFCEE
@3622281/1
tggtgcacgcgcttgggcagagggaatctgattgtgctgttgtggaactg
+3622281/1
BBCDDEFFHHHHHJJJJJJJJJJJJJJJJJJJJJIIJJJHIJHIJJIJJJ
@866107/1
agcatacataataaaattagaggaagtaggtgctgggcctcttgtatgcg
+866107/1
;?@D?DDDBB>FHEGIGIEHFHG;?EHHII9AECC3:CCHHHFG?FCHE<
@7727475/1
ggtctctataatcttaccaacgttatttggttcaaaatttgataataaat
+7727475/1
B@@DFFFFHHHHHJJJIIJJJJIJJJJJJJIIJJJIJJJJJIJJJJJIJJ
@7727673/1
ccagttataaagcatagcccgaagtgctattggcacacaggcataatgcc
+7727673/1
CCCFFFFFHHHHHJJJJJJJJJJJGIIJJJJJJJJJJJJJJJJJJJJJJJ
@1583269/1
cagtgttgaaattcgcccgtcgcaccagattattgatttctctttccctg
+1583269/1
@@@BDDDFFHHHDGGGAFEHIJJIIGIGFHHGGGIGIIIGGGEEBHIGGE
@3622779/1
gcaggccgactggtggctgccctcgcccgagtcgtgctccttctccacca
+3622779/1
@@@DDDDD>F@FDGF=;C8CG@3CFG<GEE>BC@C@5@@7C@@EE;?EFD
@866759/1
gaagaagaggagcaaatggaaaaaaaaattggtgaaaagaatcacaagta
+866759/1
?@@FBDDFFFDAFH@EFHIGGI>BFHGDDD<DHGAFGBFC;CGCH@DG=?
@867342/1
ttatagtataactctgcaggagaacttctaaaccacatcttggatatctc
+867342/1
@@CBFFFFHHHGDHHIIIIIJIJJGCFHEHIJJIIJIGIHIEIGJFJGEH
@867375/1
ctcccatgtcacggtagcactgagtgacggcacctccgacactgaggtca
+867375/1
CCCFFFFFHHHHHJFFHIIIJJIJIJJJJG8GIJJJJJIJJJJJJIJHGG
@7729025/1
ctagagctgtcgcttcgttttgatgaagcaacaacttctttgaattggtg
+7729025/1
CCCFFFFFHHHHHJJJJIJJJJIIJJJJJJJJJJJJJJJJJJGIIJJJHI
@7729110/1
gcccattttcacaggcaagggatcctaacttcgcaaccactaattccagt
+7729110/1
@<@DADDDFFFDFD31CGBF:CEEFFEIIIIE10CDA;DFBA?>DEF<?F
@7729134/1
cgcaagaagtaccagaaacgggacttagccacaatctggtctggagagaa
+7729134/1
@@@FFFDDHFDFHGHEHHFHIGGIIGGIEHGGHGHGGIIDHGIGHHDBGH
@1584429/1
gctgggcctcttgtatgcgaaggtgttgaggcgcttgtggtggtgcacgc
+1584429/1
CCCFFFDFFFHHHBHIIGI?GHGCFHII@HEGHGIJI>FHIII;@EGIGH
@867979/1
gatggagtgagcacgggctctgtgcctggctcccatgtcacggtagcact
+867979/1
CCCFFFFDFHHHGJJJJJJJJJHJJJJJJJJJJJJJJJJJJJJBGIJJJJ
@3624333/1
agatactccaaagcattctgggctgcagatgactgtgcatccttgctagt
+3624333/1
@@@FFFFFHGFHHIEGIIIIGIJGJJJJJCHIJJJJJJJGEGEHIIEFHB
@868173/1
gcaagaagtaccagaaacgggacttagccacaatctggtctggagagaag
+868173/1
@@@FFFFDCFDHDGHIGJJIFGIIJJEEGIIIIIJIHCBGGFGFHGIIGI
@7729560/1
agtaacttcaaatgattgctcagatgcaatttcttgcaagaattgcacaa
+7729560/1
CCCFFFFFHHHHHJJJJJJJJJJJJJJJJJJJJJJJJJJJJJJJJJJJJJ
@3624549/1
gtggatagctggacaaggcactggcaacgaccaatcatggacttttcttc
+3624549/1
@B@FFFFFHHHHHIJJJIJJJGHJJJJJJJJJJJJJJJJJJJJJJJJJJJ
@868360/1
gtggattttaatgttattattacagcatacataataaaattagaggaagt
+868360/1
@?@DFFFFHFFHFIEHGIACEIEEHGIIIIIIGHIFGICHHGGEGCHGG?
@1584968/1
atacataataaaattagaggaagtaggtgctgggcctcttgtatgcgaag
+1584968/1
CCCFFFFFHHGHHJJJJJJJHIJGHIJHIIJJIJGJJIJJJIJJIJJGEH
@2959020/1
ctagcggtcccatactataaaaacgtgccaattgtccacattttaataag
+2959020/1
CCCFFFFDHHHHHJJJJJJJJJJJJHIJJJJJJJIIIIJJJJJJJJJJJI
@2249445/1
ggcacagttcctcgacgagcaagtagttcttgaagcacagacacaggtgt
+2249445/1
CCCFFFFFHHHHHJJJJJJIJJJHIIIIJIJJJJJJJJJJJJJJJJIFIF
@2249659/1
gtcgggtcacattacatactctgtatttcctcttcatggtgccacagtga
+2249659/1
CCCFFFFFHHHHHJJJJJJJJJJIJJJJJJJJJJJJJJJIJJJJJJJHIJ
@7730994/1
gaagagaaaaatgaacgtcccacaggggtgtacatcatggaaggaagatg
+7730994/1
@@@DDFFFDFDDFCFGHHEHGAHIIIII?FGIGGBFHFHBBAFGBHIHIH
@4317827/1
caccagtggtcttcttgaacttcttcaattgacgcaagaagtaccagaaa
+4317827/1
@@@FFFFFHHHHHJJJJIJJJJJJJJJJIJJJJJJJJIJIIHIJJJJIJF
@7030532/1
acaaacggcgctatataacaaaacaattcatttcatatatacttatattg
+7030532/1
CCCFFFFFHHHHHJJJJJJJJJJJJJJJJIJJJJJJJJJJJJJJIIJJIJ
@2250351/1
cacctgtggccggcggcacgcagacgccttgatgacctccactttgatga
+2250351/1
CCCFFFDFHHHHHJJJJJIJJIJJJJHHHFFFFFEEEEEDDDDDDDDDDD
@2250408/1
gctgggcctcttgtatgcgaaggtgttgaggcgcttgtggtggtgcacgc
+2250408/1
CCCFFFFFHHHHHIJJIJJJJJJHHGHIHIJJJJIJJJJJJIJFHIJJIF
@2250614/1
gcatcatcttgtaaagactacagaataatgaaaaacagtggatacttact
+2250614/1
CCCFFFFFHHHHGJJJJJJJJJJIJJJJJJJJJJJJJJHIJJJJJJJJJJ
@192730/1
gtgacggcgtgcacggtgatggcgcgcgccatggcgatgggcgtgcggtc
+192730/1
@@@DDDADDFD:<<?D1?DG<<D@G6FA<@AF=CC><@8@C@B;;;88<5
@4990359/1
gtcttcttgaacttcttcaattgacgcaagaagtaccagaaacgggactt
+4990359/1
CCCFFFFFHHHHHJJJJJJJJJJJJJJJJJIJJIIJJJJJJJJJJJJJJJ
@4990466/1
gggtagtgttagtaaaaaaaaagatagttcttcaataaacaataaaattt
+4990466/1
@@CBDFFFHHHHHJJJJJJJJJIJJJIIIJIJJJIIIIIJJJJJJJJIJJ
@4318656/1
ttgcagcttttgacagagcgggagccgtacagacggagtagcgagcccca
+4318656/1
CCCFDFDEHHFDCGIGIGGGBGEGIIIFDDHGGCHGGIFCDHBIHBFFD?
@4990801/1
ctttagaccactgttccattttctctatgaaatcttcagaagtcttgcag
+4990801/1
@@;DDBDDFFD>FEFBE@C@:AHCFFB>EACH@FF@GFFB1?:C>BEFGE
@7031478/1
cgcttgtggtggtgcacgcgcttgggcagagggaatctgattgtgctgtt
+7031478/1
CCCFFFFFHFHHHHIJJJJJJJJJJJJJJIJJJJJJJJJJJJJJJJJJJJ
@7031754/1
aacaccttaggacgaagtgatggcaccaggatagagttaatgccgccaag
+7031754/1
@@CDFFFFGHDFHIGJJHIJIGIGIIIEGF@FGGBF?DDFEGBFHGGGGH
@7032030/1
ttcaaatgacgacaccacagttccagtctcaggcacattgccattagtag
+7032030/1
BCCFFFFFHHHHHJJJJJJJJJJJJJHHJJIJJJJJJJJJJJIJJJJIII
@2251937/1
gtgctgttgtggaactgcttcacctgtggccggcggcacgcagacgcctt
+2251937/1
C@BFFFEFHHHHHIJJJJJJJIJJJJIJJJJJJJJJIHHFFDDDDDDDDD
@7032159/1
gccagatgccaaagttcttgatcttcactgggctcttctctgggatttcc
+7032159/1
CCCFFFFFHHHGHJJJIIJIJJJJJJIJJJJJIGIJJJJJJJJIHJIIJJ
@193850/1
gtccttgttgttaagaggtgttacctgcaacttggccaggttagggccaa
+193850/1
?@@FFFFDHFDFHJIIIIFFHHGIHHGGGIIJJGGGHGHG?GBBDDD@FI
@4991548/1
cagcagagtgcacacaatggtgaactggcgttcatgcggcaaacgcctat
+4991548/1
CCCFFFFFFHHHHJJJJJJIFHIJJJJJJJGHJJJJJJIJJJJJJJJJJI
@4991809/1
cctctatactttgcattaaaataatgcccattttcacaggcaagggatcc
+4991809/1
?@@DDDDDFH<FA>BGIDFIFHEBH?F?:AFHB<EEEB?BBFHAEIBBDF
@194491/1
gtcgctacagtcgtacttgtttgaaggagtctatgcaagcttactataaa
+194491/1
CCCFFFFFHHHHHIJJJJJIJJJJJJJIJGHJJJJJIJJJJJJJJJJJJJ
@194612/1
gtagaaaagtgctgtctgtacattgaaaataaaaaataaaaaaatagcag
+194612/1
@@@FFFFDAFFHHIJGJIIJJGGJJJJGIJJIIJGIJJIIJGIJIIIJIJ
@4320676/1
acctgatccagtttatcttggggaaatgaggagtcactgtcaaggcc
+4320676/1
?@@7=2B4<AC<ACFFBFFB>B:E:FCA?9:C7CGFED?FGDB<BFD
@2253240/1
agcatttcggatctatagaggctgtcactgcagcaatgctgggaacattc
+2253240/1
CCCFFFFFHHHHHJJJJJJJJJJJJJJJJJJJJJJJJJJJJJJIJJJJJJ
@7033410/1
caatcaaccaaccaactccgtacctatacaataacaaaatacaataaaaa
+7033410/1
BBBFFFFFHHGHHJIJJJJJHHJJJJJJJJJJJJJJJJJJJJJJJJJJJJ
@4320974/1
gtggaactgcttcacctgtggccggcggcacgcagacgcctt
+4320974/1
=@?D?DADHDAH?EBE<?AC@BEBFDDHB8AHGEH<>>/9=;
@5684697/1
gcgagactcataacgcagccagatgccaaagttcttgatcttcactgggc
+5684697/1
@CCFFFFFGHHHHGGIIIHIIGIEIGIJGIJFGII<DGIIGGGIIIIIJJ
@5684749/1
ccccatctgaggaatagtattgttaaatcaaaccaaatatgctatag
+5684749/1
CCCFFFFFHHGHHJIIJIIJJJJJJJJJIJJJJJIJJJJJIJJJJJJ
@2254141/1
gccagttataaagcatagcccgaagtgctattggcacacaggcataatgc
+2254141/1
CCCFFFFFHGHHHJJJJJJJJIJJJIJJIJJJJJJJJJJJJJJJJJJJJJ
@195674/1
ggctagcagggaattggtagcaacttgaatgtgagtttttatcggaagcc
+195674/1
@@@DDFFFFDH;CFHIIIGEIIGIIHI@EHII><GFGGHIGIIAGCH:FH
@4993685/1
agcactgagtgacggcacctccgacactgaggtcacggtactcgcggtac
+4993685/1
@@@DDDDBF=CFHDHIIIGGICGHIIGGEFGEBDHGHG;BBHGAGIHBBD
@5685602/1
acgatttcaccagtggtcttcttgaacttcttcaattgacgcaagaagta
+5685602/1
@@@BFFDDHFGFHEGEHIIIIGIFCECHHHGGIEIJJJFIJJDHHHIIDH
@5685663/1
ggcctcttgtatgcgaaggtgttgaggcgcttgtggtggtgcacgcgctt
+5685663/1
;?@FFFDFHHDFDGI=FGIIIHICIIIC@FBHIIIGB7CFFHEIIGHHDC
@6387951/1
catcaatttatcttcaaatgacgacaccacagttccagtctcaggcacat
+6387951/1
CCCFFFFFHHHHHJJJJJJJJJJJJJJJJJJJJJJJJJJJJJJJJJJIJJ
@196402/1
gcgtgatgaggttcaccaagctagtggcgttgatgtcgcaagatagtgag
+196402/1
CCCFFFFFHHHFHJJJJJJJJJJJHHIJJJJJJJJJJJJJJJJJJJHIJJ
@196413/1
gtggattttaatgttattattacagcatacataataaaattagaggaagt
+196413/1
BBBFFFFFHGHHHJJJJJJJJJJJJJJIIJJJJIGJJJJJJIJJJJJJJF
@5686055/1
ggtcaccgaaggcggcggccgcattcggtttcacagaaaccgaattaata
+5686055/1
@B@FFFFFHHGGHIJJJJJJGFDDDDEDDBDDFDDDDDDDDDDDDDDDEE
@5686057/1
ccactgtttacctaccacgttaagtacgtaactttaaaatattgactgga
+5686057/1
@CCFFFDDHDHBBBHGIHDGHGIGFFHHIGEHGIIIGIHHIJIGGGHIIJ
@6388316/1
gtgagtacgaagcattgtctgtttataaaataattaacaactaatgtttt
+6388316/1
CCCFFDEEFHGHGIEHIIIJJHIIJIEIHIJJIJEIJJJGIIJIJJGIIJ
@869987/1
ccaaacgaatacctgtttatattagttgg
+869987/1
8=@DDDAA=<?DCGGGFFE::FHFD9CFG
@6388935/1
ctttagcgccattttggccgcagctcgcttggcttgagatttgttgcgac
+6388935/1
@@@DAADDDHDDFBHGIIGHIIDG>DDGHIIDHG@0BFGHEIICH9@EHB
@1586635/1
cgtttgaaaaattgacggccagccttaacgtacgactccaacgccccctg
+1586635/1
CCCFFFFFHHGHHFBGGIJJJJJJJJJJIIHIJIIJJIIIJJJJGEHFHF
@870178/1
ggtagcactgagtgacggcacctccgacactgaggtcacggtactcgcgg
+870178/1
?@:BDDDDFHBHCFGHG:EGGHIGIIGIIIGIGGGBGHHIIGGIIIIIHF
@197130/1
catagaacaaacaaaacttaagccttattataaaaggtataaatattcct
+197130/1
CCCFFFFFHHHHHJJJJJJJJJJJJJJJJJJJJJJJJHHJHJJJJJJJJJ
@2960422/1
gctgtctgtggagctgatgcttgctgggcctcaactgttggagctggttc
+2960422/1
CCCFFFFFHFHHHJJJIJGHIIJIJJGGIGIIIJGIGJJGJJJJJJI?FG
@5687285/1
cttgccgtcattgcagactgtgtggtagcgggtcggacgagccgtgcctt
+5687285/1
@CCFFFFDHHFFHGJJGHIJHGFGHCGHIJJJGGHIIIJGHFFDDDDDDD
@6389547/1
cttctgatttccaatgctatgaaaatttagtgaaataaacatgaattgca
+6389547/1
=?<DDDD>DH?2ACE?CF>HEEHI>?CF<<2A4AC<E@@?CB9CCGGEEA
@870745/1
cctcttcctcgggttggaatgattctggtgggttgtcctgcagagcttgc
+870745/1
CCCFFFFFHHHHHHIJJJJJJJJJJJIJEHIJGGIIJJJJJJJJJJJJJJ
@5687548/1
cgtagactctttgctatgactctcttctggtggtccagttgtgggaatag
+5687548/1
CCCFFFFFHHHHHJJJJJJJJJJJJJJJJJHIJJJJIJJJJJJJJJJJJJ
@3626194/1
gtacaaagcaaaggtcgggcagttcgtcaacaagacattactagctg
+3626194/1
CCCFFFFFHHHHHJHIJJJJJJJJJJJJJJJJJJJJJJJJJJJIIJJ
@198227/1
aatcagactatagttagtatagttataagactcagattgccatctcagaa
+198227/1
C@@FFFFDHHHBDHHIIHFHIGIIIIIJEHHJEIJIJIFGIIIJGICHGI
@2255666/1
gtgctgttgtggaactgcttcacctgtggccggcggcacgcagacgcctt
+2255666/1
@@@DFDDFDCFHHBGIGHGIIIIGI?CHGHIGHAGGGHE?D>BAA>??AB
@1588037/1
ggcgtgcggtcctcgctgcaggccgactggt
+1588037/1
?@@FFFFFHAHDFEDFEEDHIGIG??FDGG9
@3627680/1
ccatagcaaacagccactggcaatgtggatagctggacaaggcactggca
+3627680/1
CCCFFFFFHHHHHJJJJJJJJJJJJIIJJJJJJJJJJJJJJJJJJJJJJJ
@3627697/1
ggaatctgattgtgctgttgtggaactgcttcacctgtggccggcggcac
+3627697/1
@CCFFFFFHHHGHIIJJGHJIGJIIIJJJJJIJJIJJGIIJJIIIJJFFC
@2256887/1
ctcccatgtcacggtagcactgagtgacggcacctccgacactgaggtca
+2256887/1
CCCFFFFFHHHHHJGGHHGHIBHIHHJJIIJIIIJJIGIIIGIJJIJHIG
@2256937/1
cactgagtgacggcacctccgacactgaggtcacggtactcgcggtacat
+2256937/1
CCCFFFFEHHHHHJJJJJJJJJJJJJJJJJGHJJJJHGIJJJJJHEFFFF
@1588355/1
aggtgctgggcctcttgtatgcgaaggtgttgaggcgcttgtggtggtgc
+1588355/1
?@@DDDDDD7?DFGIIIE@FH@F@CFICGHHHGCHEHIGGGGI=FC7BGC
@2257085/1
ctcttttgctgcaaatgatataagctttccttcatagaaagtatctttgg
+2257085/1
CCCFFFFFHHHHHJJJJJJJJJJJJJJJJJJJJIJJJJJJJIJJJJJJJJ
@199643/1
ctaggattgtgtaggtaatattattaaacgaagaacatgcggctgaattg
+199643/1
CCCFFFFFHFHFHIJFHIJJJJJJJJJJJJJJJJJJJIIJIJJJJJJJJJ
@3628330/1
cgaacagacaaacagacaaacagacaaacagacaaacagacaaacagaca
+3628330/1
CCCFFFFFHHHHHJJJJJJJJJJJJJJJJJIJJIJIJJJJJJIJJJJJJJ
@1588773/1
gtcctgagccatagcaaacagccactggcaatgtggatagctggacaagg
+1588773/1
CCCFFFFFHHHHHJJJJJJJJJJJJJJJJJJJJGIJJJJJIJJJHIJJJJ
@1588890/1
gttgtggaactgcttcacctgtggccggcggcacgcagacgccttgatga
+1588890/1
??@DB?BD?FBFHG<EEHIHG<GG@FGIGBGGG>:ABECCCBB;;CCCCA
@3628784/1
cccgtatccgattccattgctgataataatgtggcccgtgcttttataca
+3628784/1
@@@FDFFFHHDHHIIIIIIIIIIIGHIIEHGFHGGIGGGDHIIIIIII9B
@200404/1
tattgttatgtcgatgtcgaacccaaaaatgtaattaacttttttttt
+200404/1
CCCFFFFFHHHHHJJJJJJJJJJJJJIIJJJHIJIIJJJJJJJJJJI/
@3629199/1
atgccatttatcctcgcacgttggcagtaatagtacaagtgaaaagtcac
+3629199/1
CCCFFFFFHHHHHJIJJJJJHIJJJJJIJJJJJIJJJJJFHIIJIJHIGH
@3629398/1
cttacgcaaaaatgtagataaaaagttatgtcataattttatttaaaaac
+3629398/1
@CCFFFFFHHHHHJIJJJJJJJJJJHHJJJJJJJJJJJJJJJJJIJJJJJ
@3629441/1
gtgacggcacctccgacactgaggtcacggtactcgcggtacatgttgtg
+3629441/1
CC@FFFFFHGHHHIIIJJJJIJJJIIJJJJIJJIJHIJIJHHHHHFFFFF
@2259142/1
gtcacggtagcactgagtgacggcacctccgacactgaggtcacggtact
+2259142/1
CBCFFFFDHHHHHJJJJGHIJJJJJJJJJJJJJJJJJJJJGIJJJJHIHH
@3630088/1
tgagtgacggcacctccgacactgaggtcacggtactcgcggtacatgtt
+3630088/1
BCCFDFFFHHHHHJJJJJJJJJJJIJJHIJJJJHJJJJJJJJEHFFFFFF
@7731448/1
gacgatttcaccagtggtcttcttgaacttcttcaattgacgcaagaagt
+7731448/1
BCCDDFFFHHGHHJIIJHIIIIJJGGGHIJHGIJIIIIGIJGGIJJJGJB
@1590368/1
ctggagagaagatcctcatcttgtatagaggaggcttgggctcgctctcc
+1590368/1
@CCFFFDFFHHDHIJJJJJIIJIJDGIHIIEEGGIBHDFHGIGIJJIJEI
@1590790/1
gtggcgttgatgtcgcaagatagtgagacattcactttttagtcataatc
+1590790/1
@?@DBD1@F??FFHIIGHIAAFH4?CDC?DDGGCBDE?FHGIIGIHFGH@
@871512/1
gccagatgccaaagttcttgatcttcactgggctcttctctgggatttcc
+871512/1
@@@FFFFFFHFFFFIBEGH<EHIIEGGGIIGI@CCFEDHIGIIHGBGIII
@7733654/1
cctgcctcacatgattcatccacaaattccaacccttgcgtttcaaaaca
+7733654/1
CCCFFFFFHHHHHJJJJJJJJJIIJJJJJJJJJJJJJJJJHIJJJJJJJJ
@872515/1
gtttttaatttgtgctccaaattgtatctgacgacgcattgaatctgaat
+872515/1
CCCFFFFFHHHHHIJJJJJIJJJJJJIJJJJJJJJJJJJJJJJJJIJJJJ
@7734209/1
cagcatacataataaaattagaggaagtaggtgctgggcctcttgtatgc
+7734209/1
CCCFFFFFFGHHHJJJJJJJJJIGHJJJJIIHIIJJIIJJJJJJJJJJJJ
@4995983/1
cttggaaatgataatgatatttgaacaagaacaatacacggagtaaacat
+4995983/1
=?@FA;ABDHCFB@DGDHIGIGICEDH@@FEEBEDGGEGHGDG6???DDF
@873314/1
ctcccatgtcacggtagcactgagtgacggcacctccgacactgaggtca
+873314/1
@@?DDDDDADFFHI<EEDHHGEHDFHEHIFFGGIII@DHGGBCGGEECEE
@5690775/1
gtgcccactacatcgagatggtaagcctttcattattagacatcgacaaa
+5690775/1
CCCFFFFFHHGHFHHGJJIJJJFHFGHHIJIIJJIJJJJJIJJJJJJJJI
@7735191/1
gaaacgatcaacaataatatataatttggagtacagttaatacctggcat
+7735191/1
CCCFFFFFHHHHHJJJJJJJIJJJJJJJJJJHIJJJIJJJJJJJJJJJJJ
@7735309/1
ctttaaaaaaagctcgatctcaatttaaagataagatctgcgacctcgag
+7735309/1
???<DBB?A0<<C:<EDEB?CE>DDEEDBBBDEEEEADEB?@66@AEDAA
@873916/1
gcaccgacaacgtgtacgccacactccgtcaaacatttacactttttaac
+873916/1
@@@DFFFFHGHHFGHIJJJIGHIIJJJIHIJJJJJJJJJJIIJJIJIIJJ
@873966/1
ctcttgtatgcgaaggtgttgaggcgcttgtggtggtgcacgcgcttggg
+873966/1
CCCFFFDFHDHHAAGIEFHGJIEIEIJJJIGCHHHEIBGHIGGGGDFFDD
@5691046/1
ctactatcaaatacaggttttagtgcgccaaatattttattgtaacaatg
+5691046/1
@@@DADFFHGHHHIGGIFIEGHIA@F?AHGEBGHDFIFHGHI?D:?DGID
@5691283/1
cccgtttagcagcttcatccagaggcaagcgctccaagttgcttggaggc
+5691283/1
CCCFFFFFHHHHHIJJJJJJJJJJIJIJGIJJJJJJGIGHJJJJJJIJJI
@7735983/1
cccacttatatacgacaacttaactacagtttaaagcacgttgtatatat
+7735983/1
??@DDDEDHHFDDGBG@@GHGFHEHAHAF?CGF<9??CDDHIEDHGIIDH
@7737082/1
ctccttgaccattttagatatttgttgttcattcaactgtcttgttaatg
+7737082/1
@@@DDFFBHHHHHJIJJGIJIIIJHGHGCHDGHGEIIJJIJGHGDDGIGF
@4322397/1
gataaagataagtataggctcaaaacctaacgacatcaatcaccagctta
+4322397/1
C@CFFFFFHHHHHIIJJJJJJJJJJJJJJJJJIIJJJJJJJJJJJJIJJJ
@5692257/1
ataatatgatatgatgccgacagttagaatttaaaagaaacaccttcata
+5692257/1
<@@?DDFDDFGHHGIFGBGDGIJIIJJJFIIIIIGIIJJJJIFHHIIEHI
@5692455/1
ctgtgatctgtttcttggcatctatagatgtcggtggcgcacagggcacg
+5692455/1
CCCFFFFFHHHGHJJJIJJJJJJJJJIHJJIGHIFHIJHIJJJJJJIJJG
@5693040/1
cccgtcgcaccagattattgatttctctttccctgtcgggag
+5693040/1
8?;4=B@ADFA3A@EGBDH@@>F?CF:??FF43DB0?@DD@:
@5693150/1
ctttcctaggagtgactttcccgtttccaatctccaagacaggaggctcc
+5693150/1
@@@DDDDDHH?F<ADHGIIICHIFFHIIFIIIIIIIIIIIIIICFGGIGB
@7738541/1
tgctgggcctcttgtatgcgaaggtg
+7738541/1
?@@ABDB8BBFDFBGIIIFI;1@@CC
@5694201/1
gccgtataccacagttggttaaactgttcctagcatgatccgggttggtt
+5694201/1
B@CFDDEFHHHHHIFHGGFHHIJJJIHIIJJJJIJIIJIJJJIIGHIJGI
@7739669/1
aggtgctgggcctcttgtatgcgaaggtgttgaggcgcttgtggtggtgc
+7739669/1
@@@BDDF<DDFHGGIJEHIIIFIIGGGHIGGGHIDIGIIJIFGGCAEEHC
@5694555/1
caattgtttatgattggtgttattaggtaatgttatatattttgtctttt
+5694555/1
CC@FFFEFHHHHHJJJJAGHIIIIIIIFHIJIJJJJJJGJJJJIIIJJJJ
@5694740/1
gtagcactgagtgacggcacctccgacactgaggtcacggtactcgcggt
+5694740/1
CBCFFFFFHHHFHHIJJIGIIJJJJIIJJJJIJIHJJJJJHIIJIJJHF=
@7740013/1
gtggaagcgtagatgtcttactagtaccgggatcaacattgcgtgctgaa
+7740013/1
CCCFFFFFDFHAFFGFGGIJJJJIHIJCHBHHIIJJIJIIBGG@GHHBGG
@7740355/1
ctcatcttgtatagaggaggcttgggctcgctctccgaagggagcttgcg
+7740355/1
CCCFFFFFHHGHHJJJJJJJJJJIIJIJIJJJJJJIHGIIIJBBHIIIEH
@7740501/1
ccctaagtgagtatacatctattaaattcaaacgcagagctcattatgtt
+7740501/1
CCCFFFFDHFHFHIJJJJJJJJJJJJJJJJJJJJJJJIJJJJIJJJJJJJ
@5695287/1
gatctgagaatggtttagattcacaattttgtccgctggacaatgttttt
+5695287/1
?;;B:?=DD<=CF<<EF@FIIGBHGHIICGAE<HG8GB6GD3?DFDDGHE
@4325105/1
gtgtcttcaacggaagagattccatttcccgtttagcagcttcatcc
+4325105/1
BCBDFFFFHHHHHJJJJJIIJJJJJJJJJJJJJJJJJJJJJJJJJJJ
@5695499/1
gtgagcacgggctctgtgcctggctcccatgtcacggtagcactgagtga
+5695499/1
?@@FAEFFDAHHHGGIHHIIJEHGFGGAGGHB>@FGG?B@CEGIEDB=CH
@5695544/1
cgataaaatatccacttattaaattaatcgcacttctttgttttatttaa
+5695544/1
@@CFFDDFHHGHHIHEIJFIHJIIHJJIIJJDHGJIGIJIGGIIJIJJIJ
@2961023/1
gtgcattattacattttttataaacggtacatctagagtataaaaaactg
+2961023/1
BBBFFFFFHHHHHJJJJJJJJJJJJJJHGIJJJJJJJJDGIJJJJJJJJJ
@3630941/1
gcaagaagtaccagaaacgggacttagccacaatctggtctggagagaag
+3630941/1
@@@DDDEDHHHHDF;FEHGIJGGIIJIJIGGIGIJGIJFHJGGHGEGGED
@2961081/1
gagtgtccccttgctgcagctagcctctgtcctctgaagtaaacgcctac
+2961081/1
=??A?D?B=ADD?E::?AAF?B::AFC@@DCC@?EADFEIFII<@@??DD
@7034994/1
ctatagtcatacatatgtctacctatcac
+7034994/1
@@@DDBDAF?AC<FGEF?FBBBAHHIICD
@6390316/1
ggtagcgggtcggacgagccgtgccttttattgcttggtgagacacg
+6390316/1
BB?DFFFFHHHHHJGIIJJJGHGIJJJJJJJJIIJGGGHFFFFFFED
@2961261/1
aaataaaaatccatttcattgttctcattcgcgtacttttcaaggaacat
+2961261/1
@BBFDFFFHHHHHJJJJJJJJJJJJJJJJJJJJIJJJJJJJJJJJJIJJJ
@6390455/1
agcatacataataaaattagaggaagtaggtgctgggcctcttgtatgcg
+6390455/1
CCCFFFFFHHHGHJJJJJJJJJJIJJGIIJFHIJJJJIJJJJJJIJJJJJ
@3631394/1
aagtaatattaaaacttgagctaaatgactcgcttattttttgtaataac
+3631394/1
BCCDFFFFHHHHHJJJJJJJJJJJJJJJJJJJJJJJJJJJJJJIJJJJJJ
@6390531/1
gagggaatctgattgtgctgttgtggaactgcttcacctgtggccggcgg
+6390531/1
CCCFFFFFHHHHHJJHHIJJJJJHIJJJIIJJJJJJJJJJFHJHIJIGHH
@7035227/1
gtttcaaggcaacatataagttcttttagatatcatacacttctagaggc
+7035227/1
@@@DDDDB>;FHD;FCGHGCIIIGIIIIGGGEHGIIIIIIIGGIGBECFG
@6390712/1
ggcctcttgtatgcgaaggtgttgaggcgcttgtggtggtgcacgcgctt
+6390712/1
@<?DBDDDFCFHAHGAH:FAEE=FI<B=ABAFC9/79?C@B7FADGBB9A
@3631589/1
gagggaatctgattgtgctgttgtggaactgcttcacctgtggccggcgg
+3631589/1
@<@DDD;ADFDBHHHFH@FGHEGH??FHBECH@CHC??DDFG3:DH>AFE
@6390987/1
ctgtatttcctcttcatggtgccacagtgag
+6390987/1
?@<=BDDDHHHGFIHGIH@FCE9EC@AFHGF
@3631892/1
tctatttacctatcttgagttttacagtttgtataaaaccctcatgtaaa
+3631892/1
@@@FFFFFHGHHHGGHGIJHHIJJJIIAHIGFHHHJJIIGHIIGIIFGHI
@6391115/1
gtcactttctgagcacttataacctatctacacctagaatatcattgggc
+6391115/1
CCCFFFFFHHHHHJJJJJJJJJJJJJJJJJJJJJJJJJJJJJJJJJJJJJ
@7036022/1
gtacacctgagcgagactcataacgcagccagatgccaaagttcttgatc
+7036022/1
B@BFFFFFHGHHHJJJIJJJJJJJJJJHIIJJJJJJIIIIJFHIGIJJJJ
@2962282/1
cctcatcacaacatctaaagctaagatggcatcatatggtatctgcctgg
+2962282/1
CCCFFFFFHHHHHJJJJJJJJJJJJJJJJJJJJJJJJJJIIIJJJJJJJJ
@6391659/1
gttaattacatttttgggttcgacatcgacataacaataacccctgctat
+6391659/1
CBCFFFFFHHHHHJJJJIGEIIJJJJJJJJJJJJJJIJJGJJGJJJJIII
@876102/1
ggatggagtgagcacgggctctgtgcctggctcccatgtcacggtagcac
+876102/1
CCCFFFFFHHGHHJJJHHIJJJJIJJJJIJGJJJJIJJIJIJJJGIJJJJ
@2962859/1
atcaatttatcttcaaatgacgacaccacagttccagtc
+2962859/1
@@@DDDDD<F>FFAGHG?H9FGGIGE@EB3:?DC9CD??
@3633386/1
gcaacatcttctttggtttgtcaggcgtaatgctaacgtcatagcgataa
+3633386/1
CCCFFFFFHHHHHJJJIGIJGIIJJJJGHIJJJJJJJJGIJIJJJJJJIJ
@877497/1
ctccaagtccttaggatggaactcacgttactttacgatcattggctgaa
+877497/1
CCCFFFFFHHHHHJEIIJFGIJI<FFHFEEHIGIIJGDEHGHGIDHHGGE
@3634176/1
ataataaaattagaggaagtaggtgctgggcctcttgtatgcgaaggtgt
+3634176/1
@B@FFDEFHHHHHJJJFGHIHJIFHGIJJIIIJJJIJIHIJJJDDGIBGD
@7037504/1
ggttcgtgaatcatgccctcaatctgcaccagttcatatttgggcacagt
+7037504/1
@C@FFFDFHHHHHJJJJJEIIJJJJJJJJJJJFIIJJJJJJJJJJJJJJH
@7037620/1
ctaggattgtgtaggtaatattattaaacgaagaacatgcggctgaattg
+7037620/1
CCCFFFFFHHHHGJJEHIJJJJJJJJJJJJJJJIJJJJJJJJJJJJIJJJ
@2259674/1
gcagagggaatctgattgtgctgttgtggaactgcttcacctgtggccgg
+2259674/1
@@@BFBDD<CFHHIIEGEHHBGGEHIIEEHCEEHED?FBDDB9F<9BFB@
@2964193/1
ctcttatatgggcagcccgaacacggttaccgggaattttgtttggtatc
+2964193/1
CCCFFFFFHHHHHJJEIIJJIJJJJJIJJJJJJJGJJJJJJIIJIIHHHH
@2964211/1
atcaggacctgcaccatgcaccgccatgccatgtaccacgcctgggatgc
+2964211/1
CCCFFFFFHHHHHJJJJJJJJJJJJJJJJJJJJJJJJIJJJJJJJJJJJI
@2964271/1
ggcagagggaatctgattgtgctgttgtggaactgcttcacctgtggccg
+2964271/1
CCCFFFFFHHHHHJJJJJJHIJJJHJJIIJJJJJJJJJJJJJJJIJJJJJ
@2260314/1
tgatgatcagggaagtgtcggtacagtctgtcagacactaccagctgcag
+2260314/1
CCCFFFFFGHHHHJJGHHIIJHIJJJIGJIIJIJJJJJJJJJJIJJJJJJ
@7038295/1
gtggattttaatgttattattacagcatacataataaaattagaggaagt
+7038295/1
?=@ADBDBC?ADD?EBGCIIIIGHEFHICDDHGE?EFBFGDFHIII9DEB
@1591167/1
ccctgggtaaggtatttcagggtcgtcacgacccacatcttcgtcgcgcc
+1591167/1
CCCFFFFBFHHHCFHIIJJIJJCFHIIJJJJJJIIIJJJJIIJHGIJIHG
@878707/1
gtacacctgagcgagactcataacgcagccagatgccaaagttcttgatc
+878707/1
@@<DDDDFGDFFDHGIJIGIJJJGGGGIBCHGGG@FHIDBFHH>CH=FHB
@2260514/1
cccgtttagcagcttcatccagaggcaagcgctccaagttgcttggaggc
+2260514/1
CCCFFFFFHHHHGJJJJJJJJIJJJIJJGIJJJIIIJJEHHIJJFIJJIG
@1591615/1
gaacattggaaactcgcagagtgtgggcaaagggttttgggttaagaaac
+1591615/1
@?<;DDDDHHHHDBHAHBHIBC?<AEEGHCBC@F?FAFGGIFAFCHHCDC
@2260995/1
tggtcttggttgaacggaactccaatcctttactcgaatagtcttttcta
+2260995/1
BBCDFFFFHHHHHJJJJJJJJJJJJJJJJJJJJJJJIJJJJIIJJJJJJI
@2261032/1
gccagatgccaaagttcttgatcttcactgggctcttctctgggatttcc
+2261032/1
@@@FFDFFHHDFHIFHIIJIIIJIJEGIJJJJJJJJJIJIJJIJGIIIII
@7038847/1
ggagcaaatggaaaaaaaaaattggtgaaaagaatcacaagtaagatact
+7038847/1
CCCFFFFFHHHGHJJJJJJJJHFFHFHIGHGFHIIJFHIIG7BDGGGHHH
@4998676/1
aggaccattaacatatcttacaaattacagaatcattatcccttgtttat
+4998676/1
@CCFFFFFHHHHGJIGIJJIJJIIIIIIJJIIJIIIIJJJIIJJJJJJJJ
@2261254/1
ccgacactgaggtcacggtactcgcggtacatgttgtgtacacctgagcg
+2261254/1
CCCFFFFFHHHHFHJJJJGIJJJIJJJGHIJJJIJIHIHIJJJJJJJJJJ
@2261370/1
ctcgcacagcagtgagttcgtgttgcaagacatgtaggaactgtccctcg
+2261370/1
CC@FFFFFHHHHDHGIFHGIHHIIIIJGGIIGIIFIFEGGHJGJJEHGGG
@1592377/1
ctgggcctcttgtatgcgaaggtgttgaggcgcttgtggtgg
+1592377/1
@@;?=BDDFDFDCCBGBFIBH>2CEFH4?CGE:?F@FGC.7;
@4999171/1
atcttgtatagaggaggcttgggctcgctctccgaagggagcttgcggcc
+4999171/1
CCCFFFFFHHHHHJJJJJJJHIIJJJJJJJJJJIIJJJJHIIJJJJJHHF
@7039399/1
cacagctcttgcagccatccaacaggattgcccatcaatttatcttcaaa
+7039399/1
CCCFFFFFHHHHHJJJJJJJJJJJJJJJJJJJJJJJJJJJIJJJJJJJJJ
@2261908/1
agccagatgccaaagttcttgatcttcactgggctcttctctgggatttc
+2261908/1
CCCFFFFFHHHHHJJGHHIJJEHIJJJJJJIGIJJJJJJJJJJJIGIJJI
@880393/1
cttacatgctaaaactaaactactatacctgtgaaacgatcaacaataat
+880393/1
@@CFDDFFHFHHHJJIH>GHIEGHGHIJJJIHGGIIGGIJJJIIJJJGGI
@880498/1
cacgcgcttgggcagagggaatctgattgtgctgttgtggaactgcttca
+880498/1
CCCFFFFFHHHHHJIHHJIHGHJJJJJJJJIIJIHJJIJJJJJJJCHIIJ
@5000560/1
ggcattatatgtttgaatgcattttcaaaagattcacaacaaaaag
+5000560/1
CCCFFFFFGGHHHJJJJJJIJJJIJJIJJJJJJJJJJJJJIJHJJJ
@1595588/1
ctccaattcaaccttatcattaccaatcggtaaaggatctcttgtataca
+1595588/1
CCCFFFFFHHHHHJJJJJJIJJJJJJJJJJGHJJJJJIIJIJJJHGIJIJ
@2265149/1
cacggtagcactgagtgacggcacctccgacactgaggtcacggtactcg
+2265149/1
CCCFFDFFHHHHHJJGHIJJJIJJJJJJJJJJJJJJJJIJJJJJFIJJJH
@1596039/1
cagtggtcttcttgaacttcttcaattgacgcaagaagtaccagaaa
+1596039/1
?<@4A?A=AFFBBHCEEFCAFHHGCFHHD91@?@CD9C00094:BBE
@1596183/1
agcatacataataaaattagaggaagtaggtgctgggcctcttgtatgcg
+1596183/1
CCCFFFFFHHGHHJJJJIJJGIJHIIHIJJIJJJJJJIJJJJIJGIIJJJ
@2266085/1
gctctgtgcctggctcccatgtcacggtagcactgagtgacggcacctcc
+2266085/1
CCCFFDFFHGBHHIIJJJJIJIJGHIGAFGIJIJIJJHGIGIGDDGHIJJ
@203486/1
ctaagaacagtacctacttggcgataaatattgcacatctacctttggaa
+203486/1
BBCFDFFFHHCFHJHIIGIJIJJJJJJJIIIIIIJJJGHJIJIHIGIIIJ
@203577/1
ggctccttcataaacacgatcccgcatagcgcatcgggattctgttgcat
+203577/1
@@CFFFFFHHGHHIJJHGGIIJJJJJIJJIJJJIIIIJGJIIIJGEHIHI
@4326611/1
caaagatgaaaaagtgccactgaacgaaaagggtacaataattaataatt
+4326611/1
CCCFFFFFHHHHHJGHIJJJJJJJJJJJJJJJJDHIJJJJJJJJJJJJJJ
@3635051/1
ggagattttaaaaactgcttaagacctttagcgccattttggccgcagct
+3635051/1
CCCFDFFFHHHHGJJJJJJJJJJJJJJJJJIIJJJJJJIJJIJJJJJJJJ
@2966885/1
gcggttttcacgaatatattgtgggatgcttaaatttacatttagtgttt
+2966885/1
@@@FFFFFHHGFA@FGIIII@ACFEADFGHIGGCHGGBG@GGGDHFD?FE
@2966989/1
cagtggtcttcttgaacttcttcaattgacgcaagaagtaccagaaacgg
+2966989/1
BCCDFFFFHHHHHJJJJJJJJJJIJJJJJJJJJJJJJJHIJJJJJJJJJJ
@2267302/1
ctcatcttgtatagaggaggcttgggctcgctctccgaagggagcttgcg
+2267302/1
CC@FFFFFHHHGHJJJJIIJJJJGHIIIIIEICHGHGIJJIIEHIIEGG@
@204647/1
ctcgttgaacaccttaggacgaagtgatggcaccaggatagagttaatgc
+204647/1
@@@BDDBDBFFDDHGHEDBF@@@F8?4CFGH>GEF?DGG@F4?DDF?9?<
@2267519/1
acataataaaattagaggaagtaggtgctgggcctcttgtatgcgaaggt
+2267519/1
CCCFFFFFHHHHHJJJJJHIJIJIJHJJJJJJJJJJJJJIJJJIIGIHJ9
@204844/1
gcggcggtgaatgcacatctatcggcatcatgggatagaccgcagtagg
+204844/1
CCCFFFF?DFFFHIIIGIJJEIJIIIIJJJIIGGJJGGIIIFFDCACCC
@2967687/1
tgctagttacataatatctactaaactataaccaaagtgacatttgcttt
+2967687/1
CCCFFFFFHHHHGJJJJJJJJJJJJJJJJJJJJJJJJIJJJJJJJJJIJJ
@3636023/1
ctcatcttgtatagaggaggcttgggctcgctctc
+3636023/1
8?@D?DD?DA=:A:4<<E;1?;CDC8CE=?DGF=0
@6393400/1
ggggccgtcagaacctgatagaaacggttggcgttaggtatatacaagaa
+6393400/1
CCCFFFFDHHHHHJJJJHJJJJJJJJJHIJJJJJJJJJFHIJJJJJJJJJ
@3636176/1
gaggtgttgaggcgcttgtggtggtgcacgcgcttgggcagagggaatct
+3636176/1
BBBFDDDFHHHHHJJJJJIJJGIHGHIJJJJJJIJJJJJIJGHHFDFFED
@205226/1
ggcctcttgtatgcgaaggtgttgaggcgcttgtggtggtgcacgcgctt
+205226/1
CC@FFFFFHHHHHJJJGIJFGFHJEHIEIIIJJHIJFHIFHIIJIIHHFD
@3636207/1
gcacctccgacactgaggtcacggtactcgcggtacatgttgtgtacacc
+3636207/1
B@BFFFFFHHHHHJJJJJIJJJJJHIJJJJJJJHIJJJJJJJJJJIJHIH
@205387/1
acaggggcgtaagcagttgaaggtgaaggagatggcgccggctgtgtgag
+205387/1
CCCFDDDFFFHHHIEHDGGB?DE:B?BGCDDBFEFHEHHIADBAEE>A>@
@4328091/1
ggttgaacggaactccaatcctttactcgaatagtcttttctaacttgaa
+4328091/1
@;?DD>>D3D<?D?FFGEHCHIIIEGHHB8FHGDGDFHID4BGDDDBGGI
@205623/1
cttccttcttagagcgtcccgtacccatagcaacaagatcagcgactgtc
+205623/1
@@?DDADDF>B4B:C@8?FGF?EGIC??FCEFFFIIE9?DF>>FFF<6=C
@6394219/1
cgcaaatcaaataatcctctatcaagtgctcgttttgttagacttcagtg
+6394219/1
CCCFFFFFHHHHHJJJJJJJJJJJJJHIJJJJHIJJJJJJJJJJJJJJII
@4328323/1
ggggttattgttatgtcgatgtcgaacccaaaaatgtaattaactttttt
+4328323/1
B@CFBDFFHHFHHJJJJJIJJHJJGJJJJIJJIJJJFGHHIJJGIJJJJJ
@6394286/1
tgtcacggtagcactgagtgacggcacctccgacactgaggtcacggtac
+6394286/1
@@@DFFFFCFDFHIHHIGFHIIJJEHIEDHIJJJJICGIGI@FGHIG@@E
@3637547/1
gggctctgtgcctggctcccatgtcacggtagcactgagtgacggcacct
+3637547/1
@@@DFFFDFHDHDHGGIJJJIJIJGHIIIIJJJJJGIJIBFDHGGHHGHI
@5001454/1
gggcagtagtgtgagtgcatcaagttctcctgcttcatacaacaacttgc
+5001454/1
@@@ADDFFHFHCDDBHEGGIIGII<<CAHGIIIHIG@FGGGIGHIEIDGI
@5001506/1
cctgcctcacatgattcatccacaaattccaacccttgcgtttcaaaaca
+5001506/1
CCCFFFFFHHHHHJJJJJJJJJJJJIJJJJJJJJJJJJJJIJJJJJJJJJ
@4329075/1
atcgacataacaataacccctgctattttttttatttttattttcaatgt
+4329075/1
CCCFFFFFHHHHHJGHJIGHGIJJJJJJJJJJJBFHJJJGIJJJJIGIIC
@3637943/1
gtaaaataactattgaaatacctgaggcatattattttattctagccttc
+3637943/1
CBCFFFFFGHHHHJJJJJJJJJJJEHIIIJIJJJJJJJJJIIIIGGHJJJ
@883376/1
gcctcttgtatgcgaaggtgttgaggcgcttgtggtggtgcacgcgcttg
+883376/1
CCCFFFFFHHHGHIHIIG<CACGFHIIIIIIIHIIHIIGHGIIIIIHFFC
@2968956/1
agggaatctgattgtgctgttgtggaactgcttcacctgtggccggcggc
+2968956/1
@@@FDDFFHHDHDFHEIJJIIIJIIHIJJJAHIIJJJIHIJJJJGJGIHB
@7742054/1
ataaaattagaggaagtaggtgctgggcctcttgtatgcgaaggtgttga
+7742054/1
?B@DFFFFHHFFHGGIGGIICGHIJJJFIJIJJJHGIIIJGDFH?DHHH@
@7742221/1
ggacacggagcgcgtgcagcgcacgtacgtgtggcacagctggtacgtca
+7742221/1
CCCFFFFFHHHHHJHIJJJJJJJJJJJJJIIEHJJJHGHHFFFDFFDEED
@5697118/1
gggtgacatcggacttaatacaaggaaactgtttagactggttacattgc
+5697118/1
@B@DDFFFGHHHHIJIIIGIEHGHHEHGIJIC@GHHGCHHIHIJGIIIJI
@7041866/1
cttggttccaattaaactttgggcctgtttcagagtctcgttgacttgct
+7041866/1
CCCFFDFFHHHHHGGHHIIJIJIJJJJHHIJIJEICGHIEHHIGIGJIJC
@7042049/1
ggtggtgcacgcgcttgggcagagggaatctgattgtgctgttgtggaac
+7042049/1
<@?DFDFFHGHHAGIIIICHIIIGIDHEHIIIIGIGHIGCHDHI@FEEAH
@2970365/1
cccagaaatttcgcacgctcgactaacattacctcgaaggcgcggcgtgc
+2970365/1
@CCDFFFFHHHHHJJJJIIJJJJJJJJJJJJJJJJJJJJJJJIJHFD=BB
@7742863/1
ctctgtgcctggctcccatgtcacggtagcactgagtgacggcacctccg
+7742863/1
CCCFFFFFHHHGHJJJJJJJIJJJJJGHJJIJJJJJGIIJJJJJJJJJJJ
@2970472/1
ccgacgtaccataactcgtgtttaccctgcacgaagaaatttgaatctat
+2970472/1
@@@DDDDDHHFHFIIIGIAFAGFFIIIIII>GGD?FHIIIIIIIGIHGII
@5697729/1
ctcgcacgttggcagtaatagtacaagtgaaaagtcacttgccgatggta
+5697729/1
CCCFFFFFHHHHHJJJJJJJJHIJJJJHIJJJJJIIJJJJJJJJIJJJFH
@2970569/1
ggacctattgctacataatatatgaaacgatctgctttggtataggtacg
+2970569/1
CCCFFFFFHGHHHJJJJJJJJJJJJJJJIJIJJJJJJJJJIJJJJIHIJJ
@2970599/1
tcttcgcgtggaagttttatttctccattttgagtaactgtgaaaatgac
+2970599/1
CCCFFFFFHHGHHJIJJJJJJJJFHGIJJJJJJJHIIJJJIIJJJJJJJH
@7042359/1
caccagtggtcttcttgaacttcttcaattgacgcaagaagtaccagaaa
+7042359/1
CC@FFFDDH?FHBHHIEBDGHGGGCECHGEGCFHGGDGIICB@DDFHHGI
@2970723/1
aggtgttgaggcgcttgtggtggtgcacgcgcttgggcagagggaatctg
+2970723/1
1?@4ADDDFDH?HG@FFCGGC8?CDGIIIIIGIIHIGIIGGEC<9BBDCD
@885706/1
gtgggtttggctttggggttgttgtatatcgcgtacgaggacatgtccag
+885706/1
B@BFFFFFHHHHHJJJJJFHIJJJIJJJJJJJJJJJJGIJJJJJJIHHHH
@885794/1
ctgttgtggaactgcttcacctgtggccggcggcacgcagacgccttgat
+885794/1
CCCFFFDFHGHHHJJJJJJJJJJJJJJJJJFIJJJHHFFFDEDCDDDDDD
@5698187/1
gcgatggacggcttcttgttgtcgcccgccggcggg
+5698187/1
CCCFFFFFHHFFHIJJJIEHIJJIGIIIIJJIGICB
@885844/1
cccgacagaacgttgtcctgtctacacgtctttaatttgaaaatttgtcg
+885844/1
@@<D?DDFFHCFCGBAEHHIJIJJEGFEDGHGGHEEIGHACAHHIEG9EG
@886136/1
caggcaacatcttctttggtttgtcaggggtaatgctaacgtcatagcga
+886136/1
@;?DDBEDFHAHHIFHIIIFGIIHHGII@G:CDDFHIICGIGGGGIIIFE
@7743912/1
tgtggatgtagctgccattatgtagactgttgtgttgaccaataatgggt
+7743912/1
@CBFFFFFHHHHHJGJIJJJJJIJJJJJIIJJHHHIJJJJJJJIJJJJJB
@886476/1
gtgggttcgtgaatcatgccctcaatctgcaccagttcatacttgggcac
+886476/1
<=@DF@DEHFDHHGIIGIIIIIIIIDHIIIIIGGIDGGHIIIIGIGIIHG
@7744242/1
gtcaaaaccttcattatggcgcgtttacattaggtcggtcaccgaaggcg
+7744242/1
CCCFFFFFHHHHHJJJJJJJJIJHJJJJJJJJJJFIJJHIJJJJIJJJJH
@7744573/1
gcagagggaatctgattgtgctgttgtggaactgcttcacctgtggccgg
+7744573/1
@@@?DFFFHFHGHJGEHIDHGGHHHGIJBFEEHGFFDEH>@FGGIJIIIJ
@2971747/1
cctgtggccggcggcacgcagacgccttgatgacctccactttgatgatc
+2971747/1
@CCFFFFFHHHHGJJJJJJIJIJJJHHHFFFFFFEEEDEDDDDDDDDEED
@2971951/1
cttgcagaagcatggctgcccaatgatcggcattccggcgtcattcgata
+2971951/1
CCCFFFFFHHHHHJJJJJJJJJJJJJIJJJIJJJJJJJJJHIJJJJJIJI
@7745034/1
aggtatgtatgtttatgctcttgacctacttgtagacacggcagatgagg
+7745034/1
BBCDDFFFGHHHHJJJJJJJJJJJJJJJJJJJJJJJJJJJJJJJHJJJJJ
@5699814/1
gcctggcatacaaggcaaagcaccgacgacgacactgtacagttagaaat
+5699814/1
?@@BDDDDBHHHBHG?GIHCHD9E@DH:?DHIIE8=3.7@GGC;D;CHCE
@7745069/1
caccagcattcgtgtcccccgctggagcttgaccaacggggtacatcttg
+7745069/1
C@BFFFFFHHHHHIJJIJJJJJJIJIJJIJJJJIJJJJJJI;BGHIIIJH
@2972169/1
cccacaggggtgtacatcatggaaggaagatgcctcatcacaacatctaa
+2972169/1
CCCFFFFFHHHFHJJJJJJJJJJJJIJJJJJJJJJJJJJJJJJJJJJJJJ
@887619/1
atatagttatatcaacaacaaagtatgagagatataaaagattggaagct
+887619/1
CCCFFDFFHFHDDHGEDBFEA>AAEFHCFHGIGEFHIIIIGIIDH9BDEG
@2972243/1
ctcactggttgtaataataatattcgttcctgaaaaagagaactgtactt
+2972243/1
@CCFFFFFFHHHHIJJIIJJJJJJJJJJJJJJJJJJJJIIIIIJJIIJIJ
@2267627/1
cagcatacataataaaattagaggaagtaggtgctgggcctcttgtatgc
+2267627/1
@@CFFFFFBHFDHEDHIHHHJIJJGHIIGIGHGGEFGC=FGGJJJGGIJF
@5002070/1
gtcttcttgaacttcttcaattgacgcaagaagtaccagaaacgggactt
+5002070/1
@@@DFFFFGHD<DFGHIGICHHIGGGIGGBHGIHGIICG@DHHIIIIGEG
@888125/1
gccagatgccaaagttcttgatcttcactgggctcttctctgggatttcc
+888125/1
CCCFFFFEHHHHHJHIJJJIDIJJIJJGIFHJJIJJJJIJJCDHGHGIIJ
@5002406/1
gttgcgtagactctttgctatgactctcttctggtggtccagttgtggga
+5002406/1
CCCFFFFFHHHHDHIJJIIGGGHIJGGGIJEHCEC?C?@DCFBDDFGGBH
@7042546/1
ccatccacggctttttccagatccactcttgctccatggtccaggagcag
+7042546/1
CCCFFFFFHHHHHJJJJJJJJJJJIJJJJJJJIJJJJJJGIJJJJGIJJJ
@3638850/1
gttgaggcgcttgtggtggtgcacgcgcttgggcagagggaatctgattg
+3638850/1
CCCFFFFFGHHHHGIJFBCAHIJJJJJJJJJJJJJJIJJJEFHHFFDEFD
@888675/1
cgcaagaagtaccagaaacgggacttagccacaatctggtctggagagaa
+888675/1
@@@FFADDFDHFHGHGGGGIIJIIIJIIIEGFIEGGGHIFHHIGIIGGIJ
@888885/1
ctcccacacgtttcacttcagcatagacag
+888885/1
1?;DFFFFHHCBA>F@FGHFEHHGGGIGGC
@2268752/1
gccagagcgctagagcgaatacacgatctgctacatcaatcccagcatct
+2268752/1
CCCFFFFFHHHHHJJJJJJJJJJJJJJJJJJJJJJJJJJJJJJJJJJJJJ
@2268778/1
agcaaatggaaaaaaaaattggtgaaaagaatcacaagtaagatactgca
+2268778/1
CCCFFFFFHHGHHJJJJJHIJJHHIJJJJJJJJJJJJJHHJJJJJJJJJJ
@7043076/1
accgtctggtgtaaccgttttaatagtaggtacgatgtagtagttgttat
+7043076/1
?@@FFFFFHHHHHIJJIJJJJDIJJJHIII?GHIFEHICIGIIGIIHHGI
@205877/1
ccacaggggtgtacatcatggaaggaagatgcctcatcacaacatctaaa
+205877/1
CCCFFFFDGHHFHIJJJJJJJJJIIJJJJIIJJJJJJJJJJJJJJJJJJJ
@3639774/1
ccgacgtaccataactcgtgtttaccctgcacgaagaaatttgaatctat
+3639774/1
CCCFFFFFHHHHHJJJJJAGGHJJJJJIIJJJIJJJJJJJJJJJIIJIJI
@205967/1
gcctcttctaaagcaaacaatgagacctgtgcaacccatttgatgctgac
+205967/1
CCCFFFFFHHHHHJJJJJIJJJJJJJJJJJJJJJJJJJJJJJJJJJJJJJ
@206121/1
gcaagaagtaccagaaacgggacttagccacaatctggtctggagagaag
+206121/1
CC@FFFFFDHFHHJJJJJJJJJJIJJJJFGJJJJJJIJJJJJJJJJJJJJ
@206164/1
gtcctattttagttaattagtaatgtgcattgtaaaattctagacacaca
+206164/1
@?@DDBDDHDFFCFHEHIIIHGEIIEHHDHGGEHIIIIIIIIGIIIIIII
@2269750/1
ggcgaatacacgatctgctacatcaatcccagcatctaagaagagtgcgc
+2269750/1
CCCFFFFFHHHHHIJJJJJJJJJJJJJJIJJJJJJJJJJJJJJJJDGIII
@5003742/1
gatggagtgagcacgggctctgtgcctggctcccatgtcacggtagcact
+5003742/1
@?@FADFFHHHGFIIIGHGHGGIJIEHEG@GIIIJIIHGGJJJDFHIIIE
@2269992/1
ccgacgtaccataactcgtgtttaccctgcacgaagaaatttgaatctat
+2269992/1
CCCFFFDFHHHHHJJJJJIIHJJJJJJJJJJJJJJJJJJIJJJIJJJJJJ
@1598463/1
ccacatacaagatagtgtactcgatattgaatcttattactttgcaagta
+1598463/1
CCCFFFFFHHHHHJJHHHJJJJJIJJJJJJJJJJJJJJJJJJJJJJJJHI
@7043282/1
cttgaacttcttcaattgacgcaagaagtaccagaaacgggacttagcca
+7043282/1
@@@FDFFFHFHHHIIIEHIIIIBHIDIIFFEEGGIGIIIIIGHIIIIIII
@6395459/1
cagccagatgccaaagttcttgatcttcactgggctcttctctgggattt
+6395459/1
CCCFFFFFHHHHHJJJHJJJJJJJJJJJJJJJJJJJJJJJJJJJJJIJJJ
@6396098/1
aagctgcaactgtacgaatgtgctcttgaggtacttgaacatgggctcca
+6396098/1
@@<BDDFFHGFBFHIHI=GGH@CBHAE>F?;?EGHEGBGIGGGGDGI<BF
@4331259/1
gtggatagctggacaaggcactggcaacgaccaatcatggacttttcttc
+4331259/1
@?@DADEFHHHHFGHBGIIIGGFDHIIIIGGHIEHIIIADGHEE@GGGGI
@4331274/1
cctggctcccatgtcacggtagcactgagtgacggcacctccgacactga
+4331274/1
CCCFFFFFHHHHHJJJJJJGIJJJJJJJJGIJJJJIJJJJJJJJJJJIJH
@5701195/1
actatctcttgtctgtgttgttgcacgcgcacggtggcggcgtaccgcga
+5701195/1
CCCFFADDFHBFDIEACHIIGDHHHE?@FG?DGGGIIIGB=<BBB?BBD7
@5005221/1
gtttgtctttataatcttgaagataaacgataaaataattgggacatagc
+5005221/1
CCCFFFFFHHHHHJJJJJJJJJJJJJJJJJJJJJJJJJJJJJJJJJJJJI
@4331604/1
gggaatctgattgtgctgttgtggaactgcttcacctgtggccggc
+4331604/1
??@7DDB?AFFFFAAEGFHIGHGHCEF9<FBEG?GEFICFGEHG<A
@5701554/1
atacataataaaattagaggaagtaggtgctgggcctcttgtatgcga
+5701554/1
?<;?DDB:CAC8ACB:3??F:CF<<<<CFEA4C1C1CC?D3?D<D<D@
@5005924/1
ccttcttctcttttttctcctttcttttgcgagctgctgccgaaagatta
+5005924/1
=B@FFDFFGHHHHJJJJIJJJJJJJJIJJJJHIJJJIJIIJJEHJJJGIJ
@5005962/1
ggaggctccagtactttagctttgacagtgtaaaacttctccgaaatctc
+5005962/1
@@@DADFFHHFFFGGEHGIEIIIIIGHHHHFHHIIGEIIIIIGBHIIIII
@206896/1
ctcagcttccctgcaaagttaaccatcttgtattcaaaagaaaacct
+206896/1
CCCFFFFFFHHHHJJIGGHHJIHJJJBHIJCHIGIJIIJIEGHJJJJ
@6397777/1
ccctcttcctcgggttggaatgattctggtgggttgtcctgcagagcttg
+6397777/1
@@@DFFFFHHHHFGFGGFHJIIIIIBHII?EGGHIGDFHGEGHGCFHHIG
@207146/1
gcaagaagtaccagaaacgggacttagccacaatctggtctggagagaag
+207146/1
CCCFFFFBDFFHHIGIGIGAGGHIGHGEBGEHGHIIIGDGHGEBFHCGHE
@207216/1
cgatttcaccagtggtcttcttgaacttcttc
+207216/1
??;=B??ACD?D2:A2AE<CAB:3:F?C4E4?
@5006563/1
tcttcatgaaaattgataattcattttcttttctaatctgtgtcaagtat
+5006563/1
CCCFFFFFHFFHGIIJJFHIJJIJJJJCHJIJIIEHIIJJHHFHEIJ@BF
@5702961/1
gccaccaataaatcgttttaacaactgggctctatgggacaaagtagctg
+5702961/1
@@<DDFFFHGGHABHHHGIJCHGIIECHIGHIGGIIIIGHBFHGDEHIII
@4333008/1
ctgatagagacgatttcaccagtggtcttcttgaacttcttcaattgacg
+4333008/1
CBCFFFFFHHHHHIJJJJJJJJHHJHIJJJJJJJJJJJJJJJJJJJJJJJ
@890167/1
cactgagtgacggcacctccgacactgaggtcacggtactcgcggtacat
+890167/1
CCCFFFFAFHHHFHIJJGIJJJJJJJJJJJHHIJIJBFHHIGIJHABFFB
@2270638/1
cgtgattctttaatttgacataacttttttatttatgaaccgattgacat
+2270638/1
CCCFFFFFHHHHHJJJJJJJJJJJJJJJJJJJJJJJJJJJJJJJJJJJJJ
@3641083/1
gcgccaccgacatgtatagatgccaagaaacagatcacagagaaaaacaa
+3641083/1
CCCFFFFFHHHHHJJIIJJJJJJIIIJHGHJIIJJJJJJJJJJIJJIIJJ
@3641263/1
gccaatatgtgttaaaataaaaatccatttcattgttctcattcgcgtac
+3641263/1
CC@FFFFFHHFHHIJIIJJJJJIIIGJJJJJIJJJIIJJJIIIIJJJHJI
@2270872/1
gtcacacggtagcggaaggtgggttcgtgaat
+2270872/1
@?8ADDDDHF?HHGE1CFB:CBF?FAEBFEEE
@5007688/1
tgcggagataatattttaaagtatagagaagccccagaaatttcgcacgc
+5007688/1
@@@A?DADBFFFBBFFEHGHIIEHHICG@EFF@GHFGGIIIIIFGIII:F
@2271063/1
ccttgttgttaagaggtgttacctgcaacttggccaggttagggccaaca
+2271063/1
CCCDDDFFHHHHHJIIJJJJHJJJIJICHHGDAGGDGHCGGIJIGGIGHE
@1598838/1
cgcaataccgtagccgcccaaatttataatcatcaaaaataatgcatgaa
+1598838/1
@CCFFFFFHHHHGIJJJJJJJJJJJJJJJJJJIJIJJJJJJJJJJJJJJJ
@7043541/1
gttgaggcgcttgtggtggtgcacgcgcttgggcagagggaatctgattg
+7043541/1
@@@FDDFFGHHHHIIGGGIJJJJJIDIGGIIIJJIJEGIJGFHHDE>CF@
@2972639/1
gaggaagtaggtgctgggcctcttgtatgcgaaggtgttgaggcgcttgt
+2972639/1
@@@FDEFDFHFFHJJJJJEHIHIHGHIIJJIFAGH9DHIJJJIHHJJIII
@2972726/1
aatgaaaataaaattgattatcgatgaagttttggaatccctattttttt
+2972726/1
CCCFFFFFHHHHHJJJJJJIJJJGJJJJJHIJJJJGIIJJJJJJJJJJJJ
@2972777/1
ggtgctttgtcctcacgaaagtttccatgttctatttacctatcttgagt
+2972777/1
@@@DDDD?HCDFHGGBEHIGIAHHHGABF??ECGIJJEFE<BBGIJGFGB
@1599492/1
ctggtgttctttagaccactgttccattttctctatgaaatcttcagaag
+1599492/1
@@@FDFFFHHHHGJIIGIHJJJJJJJIJIIGGGCHIIGIGIGIIJJJIGI
@3642868/1
cccagaaatttcgcacgctcgactaacattacctcgaaggcgcggcgtgc
+3642868/1
CCCFFFFFGHHFHIJJIJGHIIHIJJJJIGJGGEHIHGJJGGGGFFDBB=
@7746375/1
acgcgcttgggcagagggaatctgattgtgctgttgtggaactgcttcac
+7746375/1
@@@DFDFFHDHGF@FHGIGHGIIIJGGJGGGGGGGGFIJI>DEBHIGGGE
@7746495/1
gttctattcaagttatgtaagtattaaattcgtaccgctttttatgtgtc
+7746495/1
CCCFFFFFHGHHHIIIJHIIJJGJJIIIJJJJJJHJIJJJJIJJJIGIGI
@1600202/1
cgtcactattctaggattgtgtaggtaatattattaaacgaagaacatgc
+1600202/1
CC@FFFFFHHHHHJJHJJJHIFHHICHIIJJJJJJJJJJJJJJJJIJJJF
@208274/1
cacgcctgggatgccacccggcaccactcccgggtgaggatgcactacat
+208274/1
CCCFFFFFHHHHHJIJJJJJJJJJIIJJJJJJJJFHIIJIJJJJJIJHFH
@7045097/1
gtcgaggacggcgtagttgggctcgttgtggcgcgccttgtcttgtagca
+7045097/1
CCCFFDFFHHHGHFGGGHIJJJIIJIJIG@FFHGE9BADE@>@CDDCACD
@3644124/1
gagacgatttcaccagtggtcttcttgaacttcttcaattgacgcaagaa
+3644124/1
@@@FFFFFHHFHHIIIJJIIIIJJGIJFIFHGIJIIJIJJJGFGIIIIIJ
@1601173/1
gttgattttccagttcattattcccactcgcattctcttgtccattaaca
+1601173/1
CCCFFFFFHHHHHHIJJJJIJJJIJJJJJJJJJJJJJJJJJJJJJJJJJJ
@2974456/1
gttcgtctgtgcgcgctaatctcagaaacggctgatccg
+2974456/1
@@@D=BDDFBFFDIHGIGIHFGHEHIBFHGGHDGEHHHI
@7045556/1
ccgacagttagaatttaaaagaaacaccttcataataaggaccaaagatg
+7045556/1
CC@FFFFDHHFFHJJIIIJGJJIIIIIGHIIEGIJIHGIIJJJIIGHIJI
@3644768/1
cggatcagccgtttctgagattagcgcgcacagacgaacagacaaac
+3644768/1
CCCFFFFFHHHHHJJJJHJIJJIIJJJJJJJJJJJJJJJIJJHHHHF
@3644867/1
gctgtctgtacattgaaaataaaaataaaaaaaatagcaggggttattgt
+3644867/1
CCCFFFFFHHHHHJJJJJJJJJJIJJJIJJIIJJJJJJIJJJJFHIIJJE
@3644930/1
gttcgacatcgacataacaataacccctgctattttttttatttttattt
+3644930/1
CCCFFFFFHHHHHJJJJJJJJJJJJJJJJJJIJJJJJJJJHIJJJJIIJJ
@1601707/1
agaggaagtaggtgctgggcctcttgtatgcgaagg
+1601707/1
@@@;DDDDF?:3ACB@FE==BCB<FFC<FFFFFDFF
@3645016/1
ggcgatgggcgtgcggttaggcgaagtacatgaccttcttggtgacggcg
+3645016/1
CCCFFFFFGHHFHIJJEHHJJIJGIJFHIIIJIIIIJIJIJJCHIJJEHD
@1602286/1
gcctgttttggtagcggcggcgcggtccgtgtggagcatgctcgccatca
+1602286/1
CCCFFFFFHHHHHJJJIJJJHIGFDACDDBDDDDDDCDDDDDDDDDDDDD
@5703784/1
ccagtggtcttcttgaacttcttcaattgacgcaagaagtaccagaaacg
+5703784/1
CCCFFFFFHHHHHJJIJIJJJJJJIJJJJJJJJJJJJJJIJJJJJJJJJJ
@7046841/1
cacaatctggtctggagagaagatcctcatcttgtatagaggaggcttgg
+7046841/1
CCCFFFFFHHHHHJJIJJJJJJJJJJJJJJJJJJHIJJJJJJIJJJJJGI
@210667/1
caccagtggtcttcttgaacttcttcaattgacgcaagaagtaccagaaa
+210667/1
CCCFFFDFHHHHHJJJJJJJJJJJJJJJJJJJJJJJJJJJJGIJJJJJJJ
@891015/1
aggtgctgggcctcttgtatgcgaaggtgttgaggcgcttgtggtggtgc
+891015/1
=@@=AD?DBFFHFHIIFIIICGGI>HHB?FGGIGGHGHHBGHGCCC;;D>
@6400009/1
ctataatcttaccaacgttatttggttcaaaatttgataataaatattgc
+6400009/1
CCCFFFFFHHHHHJJJJHJJJJJJJJJJJJJJJJJJJJJJJJJJJJJJJJ
@5008503/1
gcacaggcggcggcatgaacgtcggcggagggccatacatcggcggcgg
+5008503/1
@<@DFFDDAAFFHIG@FDCCHEHEBEAB6<1<BBCCCCCEC@BBBB8BB
@5704593/1
gagttggatgcggttttcacgaatatattgtgggatgcttaaatttacat
+5704593/1
B@BFFFFFHHHHHGIJJGIJJIIJIGHGIGIJIJGIIIJJJIJJJJIJJJ
@211229/1
cattcatttcgctgtatattatcacgagatatggtgtgtctatattacca
+211229/1
@@<DDDDEHAFHHGHIIIIIIIIGGEEDECB<D>HEFHFHIIDIIIEHHE
@5704793/1
gtggcgcacagggcacgcttgcgcatgacatctatacatgccattggcgt
+5704793/1
@@7DD@DAFDFDHHDGHHFHIIIIIFGGEGGEIHIIIG<CBFHCGHIGGA
@5704928/1
ccattttctaactgaagaggaaacgattgcatctgtgaggggcgtcgggt
+5704928/1
CCCFFFFFHHHHHJJJJJJJJJJJJJJJJJJJJJJIJIJJJJJJHIHFF?
@4335090/1
gcgggagattttaaaaactgcttaagacctttagcgccattttggccgca
+4335090/1
CCCFFFFDHHHHHJJJJJJJJJJJJJJJJJJJJJJJJJJJJJJJJJJJJI
@5009482/1
acgggctatgccatttatcctcgcacgttggcagtaatagtacaagtgaa
+5009482/1
CCCFFFFFHHHHGJJJJJJJJJJJJJJHIJJJJJIIJJJJIJJJJJHJJJ
@892304/1
agacgatttcaccagtggtcttcttgaacttcttcaattgacgcaagaag
+892304/1
<??DDAFFHGFDFHFIIIJJIJGIEDCFHGHGHIICDHIJGIIIDAEGIE
@892436/1
ctagttttctcttttaatattataaatagttatttgatcacacactgatg
+892436/1
CCCFFFFAFDHFHJJJFIHIJDHGIEIHIIIJEBDHIEGIEGGHIJJIIJ
@5009867/1
gccagatgccaaagttcttgatcttcactgggctcttctctgggatttcc
+5009867/1
CCCFFFFFHHHHHJHIJJJJIIJJJJJJJJJJJJJJJJJJJJJJIJIJJJ
@5705930/1
gagtacttcatattggaaatcacttctttgattttcttcaagcgctcatc
+5705930/1
=?@4=BDDHHHDHGGHFD@EH@FHGIIGIDAFGHIGGHGGGGIIGIIIII
@5009957/1
agtccttgttgttaagaggtgttacctgcaacttggccaggttagggcca
+5009957/1
CC@FFFFFHHGHHJJIJIJAFHHJJJJJJJJJIJJJJJIJJHIJJJJIJJ
@5705977/1
tgggcctcttgtatgcgaaggtgttgaggcgcttgtggtggtgcacgcgc
+5705977/1
@@@BDFFFHHHHFHEBHAAFHFGHGIFHHCHGGHIHI?FFFHIIIIGBHF
@5705987/1
gcgttgatgtcgcaagatagtgagacattcactttttagtcataatcttc
+5705987/1
@@@DDD?DFHFF?FEGIIGGAB>C?C?FGCHEEDBFHGG??DFCHEHGGB
@892864/1
gcctgataagcccagacctagcccaaattcttcttcttcagccggctttg
+892864/1
@@@DFEFDAHDHDIGIGHGIJIGGHIEHIGIJJJJJIIIFHJIJGJGJJG
@892886/1
gacggcacctccgacactgaggtcacggtactcgcggtacatgttgtgta
+892886/1
@CCFFFFFHHHHHIJJJJJJJJGHIJJJHIJJJJIJJIIIIHHHHHHFFF
@5010087/1
tcaggattgaaacgtcttttatgttgggacagctatcttcataaaagcta
+5010087/1
CCCFFEFFHHGHHJHJJJJJIJJJJJJJIJJJJJJJJJJJJJJJJJJJJJ
@4335916/1
gtggattttaatgttattattacagcatacataataaaattagaggaagt
+4335916/1
CBBFFFFFHHHHHIJJJJJJJJJJJJJJJJJJJJJIJJJJJJJJJJIIJE
@4335986/1
gccacaatctggtctggagagaagatcctcatcttgtatagaggaggctt
+4335986/1
@@@BDADBHHFDFHIIBEHIEAGHGHHIIIIII@HIGHIIIIIIGGIEBF
@5010219/1
gtcgcgtgtgatgccgcttttgcaccacaataaacgtgattcccggctta
+5010219/1
CCCFFFFFHGHGGJJJJJJJJGHIJGIJJJJIJJJGHIJJIJIGIIIJJI
@5706598/1
ccacaatctggtctggagagaagatcctcatcttgtata
+5706598/1
@@CFFFFFHABBDG@EIIGIF@GHIIIIIGEGGHGIIII
@893428/1
cattaacatatcttacaaattacagaatcattatcccttgtttataagtt
+893428/1
CCCFFFFFHHHHHJJJJJJJJJJJJJJJJJJJJJJJJJJJJJJJJJJJIJ
@4336341/1
caacagcacaatcagattccctctgcccaagcgcgtgcaccaccacaagc
+4336341/1
CCCFFFFFHHHHHJJHIJIJJJJJJIJJJIIJJIIHIJJJJJJJJJJJJJ
@5706698/1
cgcaagaagtaccagaaacgggacttagccacaatctggtctggagagaa
+5706698/1
CC@DFFAEHCFDHHGHJIIIFGGIJJIIGGHIGJGGIGGJIGIIIJCFFH
@893694/1
ccgacgacgacactgtacagttagaaatgttacaacctctatactttgca
+893694/1
@@CFFFFFHHHGGJJJIIIIGHIIIJJJJIJJIJIIJIJJJJIJIIGGII
@2272867/1
cgtatattgagacaaaataacactgacatacgaccaattaaaacaccaaa
+2272867/1
@BBFFFFFHHHHHJJJJJJJJJJJJJJJBHIJJJJJJJJJJJJJJJJJJJ
@5707349/1
gtgctgggcctcttgtatgcgaagg
+5707349/1
@@@FFDDDFDFFHJGDEGFGEEHE@
@894279/1
gtgatttttcaccgataacttctaatttgtatttgtcagcatagtagtcg
+894279/1
@@<?DDDDHFDHD7EE<CBBHB>BH@DHI?@9?BDFGHGHCDF@:<490@
@5011316/1
gtcctactaaatttactttccactcgttaagcgtattagtttcttgtgac
+5011316/1
@CCFFFFFGFHFDGDGIGHHJIGIJGJIGIIJGEFEHIIJJJBGGCHGDG
@5011529/1
ggttattgttatgtcgatgtcgaacccaaaaatgtaattaactttttttt
+5011529/1
CCBFFFFFHHHHHIJJJJJIIJJJJJJJJJJJJJHIJJJJJJJJJJJJJJ
@2273808/1
ctccaatccaaaccgtttgaaatctcggttttgcgagtacttcatattag
+2273808/1
@@@?DDDB?<CCFHGAB?FHHBFEBHC?::D:?9@0@@28<8BGEEHGBB
@2273948/1
atggagtgagcacgggctctgtgcctggctcccatgtcacggtagcactg
+2273948/1
@BCFFFDDHHHHHJJJJJIJJIJIJGHIIJIJJIIIJJJJJJGGIIJJJI
@2274150/1
gtggaactgcttcacctgtggccggcggcacgcagacgccttgatgacct
+2274150/1
;=?ADFDDFDFHFAHGFIFFCGEGFBDDH@AGEEB<@?9A?>@>>;;>C>
@5708503/1
gcacgcgcttgggcagagggaatctgattgtgctgttgtggaactgcttc
+5708503/1
@C@FFFFDAHHGHJEHEFGGDHIHIEIIGIFFHIJJJFBBFGGHIHGIJH
@5708714/1
tggaggcttgggcctgttttggtagcggcggcgcggtccgtgtggagcat
+5708714/1
@@@DDDFFDHHHHHJEHIG@HIEGGGGIEGIDC@BD;@B@<?BB?ABCDD
@3646085/1
gtagcactgagtgacggcacctccgacactgaggtcacggtactcgcggt
+3646085/1
CCCFFFFFHHHHHIIIGIIJJJJJJIJJIJIJJJIIJIJGFGIIIJJGF9
@5012598/1
ctgtggccggcggcacgcagacgccttgatgacctccactttgatgatct
+5012598/1
@C@FFFFFHHGHGIJGIGHIEHIIHHHHEEFFFFEEDEEDDDDDDDEEDE
@1602654/1
ctccgctgtagtcggctcgctacgatagtcactgttaccaacaagtatcc
+1602654/1
CCCFFFFFHHHHHJJJJJIJJJJJJJIJJJJJJJJJJJJIJIIJJDHIJJ
@1602888/1
gtcaaattaaagaatcacgtcgaacattctatgcttataccattaatctc
+1602888/1
BBBFFFFFHHHHHJJJJJJHIJIJJJJIJJJJJJJJJJJJJJJJJJJIJJ
@3646704/1
ctcgaatagtcttttctaacttgaacagtgcgatgttttacaagggcagg
+3646704/1
@@@FDEFFHHGHHJJJJIJJJGIEJIGGHIIIIGIHIGGIHGGGJJJJJJ
@3646859/1
ctggtctggagagaagatcctcatcttgtatagaggaggcttgggctcgc
+3646859/1
BCCFFFFFHHHHHJJJJJJJJJJJJJJJJJJJJJJJJJJJJJHHJJJJJI
@7047472/1
gatggagtgagcacgggctctgtgcctggctcccatgtcacggtagcact
+7047472/1
@<?D?ADDBHBD:CDB6:GGGIEGDGDFHGIIHGAFHHGGFGGECAGEEA
@1603234/1
ggcagagggaatctgattgtgctgttgtggaactgcttcacctgtggccg
+1603234/1
CCCFFFDFG?BFFIIHGEIHGIHGIIIHIIFEIJJIIDFHDHIIGIHIIJ
@3647187/1
cggcgtcattcgatatcttctgtagctgctgtgtgaagttcttcaaagcg
+3647187/1
BC@FFDDFHHHFFGHIIJIIJIHHIGHGIGIBGHHIGI:BDFDGIGGGGG
@3647197/1
tggtggtgcacgcgcttgggcagagggaatctgattgtgctgttgtggaa
+3647197/1
CCCFFFFFHHHHHJJJJJJJJJJJJJJIJJJJJIJJJIIJJJJJJJJJJJ
@7748981/1
gtgagcacgggctctgtgcctggctcccatgtcacggtagcactgagtga
+7748981/1
@BBBDFFFHHDHGJJJIJIHHGHIGJJIEHGHDGGIE?BFHEIJJGGIG;
@7048177/1
catacataataaaattagaggaagtaggtgctgggcctcttgtatgcgaa
+7048177/1
CCCFFFFFHHGHHJJJIJGIJIIIEHIIHHHIIJIGJJIJJIHIIJJJIH
@1604045/1
gtagctttaaggggatctgctgtctgtggagctgatgcttgctgggcctc
+1604045/1
BBCFFFFFHHHHHJJJIJJJJJJJJJIJJGIJIJIIJJIJJJJJJJJJJJ
@3648020/1
gttgtggaactgcttcacctgtggccggcggcacgcagacgccttgatga
+3648020/1
CC@FFDDDDBFHDFHGGIIGEEFHIIIIIGBBGBH<DBAED@B=?C>@CA
@7749502/1
cgcgcttgggcagagggaatctgattgtgctgttgtggaactgcttcacc
+7749502/1
@C@FFFFFGHHGHIIJJFHIJJJJJJJHIJJJJJIIJJIJJJJJJJJJJJ
@3648157/1
gtcacacggtagcggaaggtgggttcgtgaatcatgccctcaatctgcac
+3648157/1
CCCFFFFFHHHHHJJJIJJEGIJFGHIGHGIIIIIIHIIGJIJJIIHGIG
@3648299/1
taagaggtgttacctgcaacttggccaggttagggccaacagattgtttg
+3648299/1
B@CFFFFBFHHHHJJJJJJJJJJJJJJJJGHJJJJIJJJJJJHIJJIJJJ
@1604779/1
cactaattctatgcaaagtatagcttgtatttgttatgtaaccactccat
+1604779/1
@CCFFFFFHHHHFGIIGHIJIJIIJGEGJIJIGFGIJIGIIGHHGGGGIJ
@7750068/1
ggtggtgcacgcgcttgggcagagggaatctgattgtgctgttgtggaac
+7750068/1
BCBFFFDFHHHHHJJJJJJJJJJJJJIJJIJJIJJJJJJJJJJJJJJGIJ
@3648617/1
cactgctggagtttggacttggggtcgttccaatcctggttcatgatgaa
+3648617/1
CCCFFFFFHHHHHJJJJJJJJJJJFHIHJJJJJJJJJJJHIJJJJJJJJJ
@2977841/1
atcaactcgttacatcacctcgtttatgttttgagactagctacgatcac
+2977841/1
@@@FFFDEHHHHDIEGIJIGGIHHIIGIFHGIJGHGGHHIJIIHHGGIEH
@2978047/1
ctctgcacttggtggtccacaaacattataatagcgttgtctaacgtcgg
+2978047/1
CCCFFFFFHHHHFIJJJJJJGJIJJJJJJJJJJJJJJJIJJIJJJJIIJJ
@7049147/1
aggcactagaaatatttcggcgatttaatttttttatgtttttattatgc
+7049147/1
:?<D?DDDA?A<D?AEAEFG@FCG@GGGFEHGGEICGF=FFGGIIGHID4
@7750609/1
ggcgtgcggtcctcgctgcaggccgactggtggctgccctcgcccgag
+7750609/1
@@@DDDFDFFFHHHGIFGIJGIIIEIGG@FBBFBGC5FG@DBBDB>9<
@7750933/1
gggatctccttaattattatgggccttgctgtatttgggtccaatagata
+7750933/1
@@CDA=DDDDHGFGHHIEGEGIJIIGHIIDGEGEIGIIJ;DAH@HIIJGI
@3649674/1
ggcctcttgtatgcgaaggtgttgaggcgcttgtggtggtgcacgcgctt
+3649674/1
CC@FFFFFHHHHHJJJIIJCHHIJGIJGJJJJJHIJIJJGHJJJJJHHFD
@3649684/1
agcatacataataaaattagaggaagtaggtgttgggcctcttgtatgcg
+3649684/1
CCCFFFFFHFHHHIIJIGIGIIGIIIGHGHFFHIIIIGIJIJIJFGHIFG
@3649715/1
gtggattttaatgttattattacagcatacataataaaattagaggaagt
+3649715/1
BCCFFFFFHHGHHGIIJJIJJJJIJJJJJJJJJJJIGIGJJJJIJJJJJG
@211781/1
gttgtgtacacctgagcgagactcataacgcagccagatgccaaagttct
+211781/1
@@CFDFBBFBHFBEGJGJGIHGGIJJJIJDHBHFIIJIJIJJJIIJFGHH
@1606011/1
[truncated: 1,844,062 more chars]
