# Supplementary material for: Identification and comparison of key RNA interference machinery from western corn rootworm, fall armyworm, and southern green stink bug
Source: PLoS One. 2018 Sep 5;13(9):e0203160. doi: 10.1371/journal.pone.0203160 (PMC6124762; doi:10.1371/journal.pone.0203160)
Supplement: S2 File — (TGZ) [file pone.0203160.s012.tgz › data/fastq/faw/1_Early-egg_EE_Rep4_aligned.fq]

@696883/1
ggctcccatgtcacggtagcactgagtgacggcacctccgacactgaggt
+696883/1
?@?DFDFFDHHDHGHGIEHGEHGHEGHHGIIIIJIJJJJJJJIIJJHIJC
@697093/1
ctagtttcaaatgacgataaaatatccacttattaaattaatcgcacttc
+697093/1
CCCFDFFFHHHHHJJJJJJJJJJJJJJJJJJJJJIIJJJJJJJIJIJJJJ
@3436605/1
ggcagagggaatctgattgtgctgttgtggaactgcttcacctgtggccg
+3436605/1
@@@FFADFHFDHFIIIIIDCBFCHFHIHIFIGGGIIIIIGIIICHCGBGG
@3437421/1
gcttcacctgtggccggcggcacgcagacgccttgatgacctccactttg
+3437421/1
?@@FDFFFFFFHFIGIGBFHGIGHIJJJGEEDDDEEE9@CACDDDDDCD@
@3438157/1
ccgcaatgttggagcttggtacaaagcaaaggtcgggcagttcgtcaaca
+3438157/1
@CCFFFFFHHHGHGHIIIJEHGIJIEGGGBFI?CGIIHGHFE@DFEFFEH
@2067794/1
caccagtggtcttcttgaacttcttcaattgacgcaagaagtaccagaaa
+2067794/1
C@CFFFFFHHHHHGIJIJJJJJGGIGHGIJIJJJJJJJJIJDGHJIJJII
@4803992/1
cttcacctgtggccggcggcacgcagacgccttgatgacctccactttga
+4803992/1
CCCFFFFFHHHHGIIJJJIJJJJJJJJJHHFFFDEEEEEEDDDCCDDDDC
@1385019/1
ctccaattcaaccttatcattaccaatcggtaaaggatctcttgtataca
+1385019/1
@@?DDDDAFBHBDBA@F<AIHHEHAGDHCECF8:E>3??:CBFH??FF@F
@2069086/1
caaattttcaaattaaagacgtgtagacaggacaacg
+2069086/1
@@@DDDFFHFBDFFEHIGDEAHGIGGEHEEDHBCBD@
@2754777/1
gtcggtcaccgaaggcggcggccgcattcggtttcacagaaaccg
+2754777/1
@@@FFFFFFFHGGIHIEGGGGGGD>BD@CDD<?@@CDDDCDC??@
@2755150/1
aatttatcttcaaatgacgacaccacagttccagtctcaggcacattgcc
+2755150/1
@@CFFFFEHHHGFIGGEIIIJIGIGHIIGIGGGHIIIJIJJJCDFHHIJH
@1386326/1
ctggagagaagatcctcatcttgtatagaggaggcttgggctcgctctcc
+1386326/1
@@BDDFDFHHHHHJJIJGJJJJJJIJGIJIJIJIIIJIGEHGJGFGIIEI
@2756530/1
ggagcaaatggaaaaaaaaattggtgaaaagaatcacaagtaagatactg
+2756530/1
CCBFFFFFHHHHHIJJJJJIIIJJGHIJJJJIIGJJJIJJFHIJJJJJJJ
@1386352/1
gggctctgtgcctggctcccatgtcacggtagcactgagtgacggcacct
+1386352/1
BCCFDDFFHGHHHGGHGJJJJIJJIJJJJ@GGIJJJJJJBFGIIJJIIJG
@1386384/1
gttacattaccactgtttacctaccacgttaagtacgtaactttaaaata
+1386384/1
@@@BDFFDHDDHH?AEGGICHHIIGGEIIIIIHGHIIHCGEHGCHIEGHE
@1386916/1
cgcttgggcagagggaatctgattgtgctgttgtggaactgcttcacctg
+1386916/1
CCCFFFFFHHHHHJJHIIJJJJJJJJJJJJJJJIJJJJJJJJJJJJJJJJ
@1387080/1
ctcatcacaacatctaaagctaagatggcatcatatggtatctgcctggt
+1387080/1
@@@DFDDFHHDFHJJGIHIHIGIB@FFCGBHGEGHIJIFBFHGEFIGHJ?
@5487436/1
gtggcacagctggtacgtcaggcactgcagctcgtccgacccgaagtggt
+5487436/1
C@@FFFFFHHHHGFFIJIIJJJJJJJGGIIJJJJFHHIIIJJJGGIHII=
@4122576/1
ggtgttgaggcgcttgtggtggtgcacgcgcttgggcagagggaatctga
+4122576/1
BB=DDDDEHHHHHJIJHIJIJJGHIJIJIJJJJJJJJJJIHHHDDFFFED
@3439350/1
ctgggcctcttgtatgcgaaggtgttgaggcgcttgtggtggtgcacgcg
+3439350/1
@@CFFFFFHHHHHJIJJJJHIJHGGIII3CGIIIJJIIJJJJIHJJJJHH
@2070331/1
gttctcagcatggtaagaaggtggcggccagaatctagacatgcacagct
+2070331/1
CBCFFFFFHHHHHFHIJJJJJFHJJJJJJJJJJJJJJJJJJJJJJJJJJJ
@6172975/1
gccagaatctagacatgcacagctcttgcagccatccaacgggattgccc
+6172975/1
@@@D:BBDFBDAAEAA@FH?:CCD?HH@>C<3?CCBFD>D;GF?699FAF
@6172985/1
tttagatatttgttgttcattcaactgtcttgttaatgcctggccctcag
+6172985/1
CC@FFFFFDHFHHIIGIJJJJIIJIIIJIIIIHCHGIIIGHEHIIGHIGJ
@2070608/1
gtggcgttgatgtcgcaagatagtgagacattcactttttagtcataatc
+2070608/1
@@@FFFFFHHHHHIGHIJIEIJJJIHGEHIJJJJIGIJJJJJIEIJIJJJ
@399/1
tctgcacttggtggtccacaaacattataatagcgttgtctaacgtcgga
+399/1
@?@D;B;AC:CA?BCB9EHCADH99C?E@:?CE48?FDGHGIIGEDE<@<
@467/1
attatatgtttgaatgcattttcaaa
+467/1
?=@DDDD8FCBDCFH<?4AIEFAHCD
@698320/1
cagaataatcgtatggtggtgcatagtagggtggcggcggtgaatgcaca
+698320/1
CCCFFFDDFHFFHHGG?EFCFHHIDHBFHII?FDFHIIIF9=?CDCACDC
@4123838/1
ctggcgttgagggcaagttcatgcgtttttgctctggcgttcaaaaggtt
+4123838/1
@?@D=D<@FF?FA@7BCACH@FHDFHHIGIIIGGGIIFG0@FCHGGH@.=
@948/1
cacagttccagtctcaggcacattgccattagtagactgatcagccggag
+948/1
@@@DDDDDDFHHHIIAFGGIE>HIIEEGGIIIHHEEFGIIICGGCGHG:F
@1223/1
gtacacctgagcgagactcataacgcag
+1223/1
@@@DDDB?FFFDABDG:FGEA<CFIHII
@4124257/1
tggtgcacgcgcttgggcagagggaatctgattgtgctgttgtggaactg
+4124257/1
;1;BD>?DDHFHDHGGGHDFDGGH>F@GCHIIIIGEH@<0=FGIC>==@E
@1844/1
gtggtggtgcacgcgcttgggcagagggaatctgattgtgctgttgtgga
+1844/1
@@@FDDFDCFFHFIJJGJIGIGDEDDHGDHGHIJJIIGFFBGG@F@=DCD
@699112/1
cttagccacaatctggtctggagagaagatcctcatcttgtatagaggag
+699112/1
@@@FFFFFHHHHHJIIFHIJJIJIJJJIJJJJJJJJJJJJJJJJJJJJJJ
@5488090/1
tgttgcaagacatgtaggaactgtccctcggagatgccgtcccggtacat
+5488090/1
@C@DFDDDHDHHHIFHIGJGJIIHHGJIHIIJJJJJIJJJJJJII@FFIJ
@5488690/1
ctcccatgtcacggtagcactgagtgacggcacctccgacactgaggtca
+5488690/1
@C@DFFDFDHGHGJIJGGJJJIIIIIGIGIIIIEIIIJJIIGIJIIJHIJ
@2905/1
ctgcaaagttaaccatcttgtattcaaaagaaaacctagaatcactggtt
+2905/1
@@@?DDB;FDFFF>EFG2IIAEF<@BEHH>FCFE?@CE>91:DDFGIEFE
@699889/1
aaggacttcacacataaactctatgactggctgcgctttataaaaggcag
+699889/1
CCCFFFFFHGHFFGJJJJIJJIJJJJJJJJJJJJJIIJJBGIJEGGIIGI
@2757327/1
tgtcgatgtcgaacccaaaaatgtaattaactttttttttgtctgtttgt
+2757327/1
@@@DFDDFHHGHGGHIJEIGHGHHFIIHHIJJJIJIIJJJFHGGGEHHH?
@2757465/1
cttcacctgtggccggcggcacgcagacgccttgatgacctccactttga
+2757465/1
CCCFFFFFHHHHGJJJIIJIJIJIJJIJHHFFFEEEEEEEDDDDDDDDDD
@2757600/1
gctggagtgattttgacgggtagctgatgtactaatgagtaataaaataa
+2757600/1
CCCFFFFDHHHHHJJJJJJJFHIJJJIJJGIJJIJIJIJHIIIIJJJJJJ
@5489313/1
ccgcaatgttggagcttggtacaaagcaaaggtcg
+5489313/1
<@@DDDDDHDFHDHA>EHH<FEB@FHIIEHGC:D:
@2758272/1
gtcttcttgaacttcttcaattgacgcaagaagtaccagaaacgggactt
+2758272/1
CCCFFFFFHHHHHJJJJIJJJJJJJJJJJJJJJ?DGIHHIJJJJIIJJHH
@2758658/1
gtgggttcgtgaatcatgccctcaatctgcaccagttcatatttgggcac
+2758658/1
C@CFFADDAHHDHJGIJGHIJIIJJJJJJJJJJIJGGHIJIJIJGHGIJJ
@2759005/1
gtcagcacagaatagtcgcgtgtgatgccgcttttgcaccacaataaacg
+2759005/1
CCCFFFFFHHHHHJJBHIJJHGIJIIJJJIIIJJGJJJIGIIGGIIJIII
@2759209/1
attgaaaataaaaataaaaaaaatagcaggggttattgttatgtcgatgt
+2759209/1
@CCFFFFFHGFHGJIIJJJJIIIJJJJHJJJJDGHJJIHIJJJJJJJJJG
@3439794/1
tttttttttgttcccacatcaggatgtggattttaatgttattattacag
+3439794/1
@@@DDDDDF6?FFII<?BFIEEI<3B?BGDFF>FFEECFF@FFFFFFAFE
@702157/1
gttggtcttggttgaacggaactccaatcctttactcgaatagtcttttc
+702157/1
CCCFFDFFHHHHHJJJJJJJJJJJJJJJJJJJJJJJJJJJJJJJJJJJJH
@2759547/1
ccacaatctggtctggagagaagatcctcatcttgtatagaggaggcttg
+2759547/1
CCCFFFFFHHHHHJJJIJHJJJJJJJJJJJJJJJJJJJJJJJJJJJJJJD
@2759736/1
cacaatctggtctggagagaagatcctcatcttgtatagaggaggcttgg
+2759736/1
BC@FFFFFHHFHHIIIJHIIFJJIIJJJJJJGIJIIIGEIJJGJJJJJEF
@2759808/1
ggcacctccgacactgaggtcacggtactcgcggtacatgttgtgtacac
+2759808/1
CCCFFFFFHHHHHJJJJJJIJJJJJHIJGJJJJJGJGJJIIGIGGHJJHF
@2760253/1
gttccatcactatcaaaacttctcaggattgaaacgtcttttatgttggg
+2760253/1
?;@BBBDFFFHDFHGGIBFGGHIIIIDHEGI?FH??FADFHIHIE9DDFB
@2760442/1
gtttcacagtctcgttgacttgctgttagctcattttaacacatttcaca
+2760442/1
@@BFFFFFHHHHHJIJJIJIIJIIEHIIGIIJJJJJJIJFGIGIJJJJJI
@3440094/1
ctgtgatctgtttcttggcatctatagatgtcggtggcgcacagggcacg
+3440094/1
@CCFFFFFHHHHHJJJIJIJJJJJJJJJJJJJJJGHIJJJJJJJJJJJJI
@3440697/1
gtcgcaagatagtgagacattcactttttagtcataatcttcagatactc
+3440697/1
?@@D7DDAFDFF<CBF?CFHDFEEHIGI<EGG?FEGHIFHFHIEGDGHII
@4124681/1
gtggaatagtgacttccggcaaatttttggttttaaccacatagttcccg
+4124681/1
@@@FDBFBHC?DD@HIIGIGHII<HHIIIB8CFHGIIIIIICGIFH@FEF
@2071613/1
gtcacattacatactctgtatttcctcttcatggtgccacagtgagtgat
+2071613/1
CCCFFFFFHHGHFHIJIJEEHIIJJEHIJJIJIIHIIJJJJJHHIIFHHI
@4806440/1
cagcatacataataaaattagaggaagtaggtgctgggcctcttgtatgc
+4806440/1
CCCFFFFFHHHHHJJJJJJJJJJJIIJHIGIHIHIIJJHHJJJJJIIJJJ
@2072515/1
cttgtatagaggaggcttgggctcgctctccgaagggagcttgcggccga
+2072515/1
CCCFFFFFHHHHHJJJJJGHIIJJJJJJJJJJIJJJJDHIJIJJJIHFDA
@702526/1
cgcaagaagtaccagaaacgggacttagccacaatctggtctggagagaa
+702526/1
?@@B?DD;C:22AE@>EG@GCAE:F<EGCHCGGGGIIICDDBDG>FFGGG
@2072811/1
gggcctcttgtatgcgaaggtgttgaggcgcttgtggtggtgcacgcgct
+2072811/1
@@<DADDDHFFDHG>?C@F@FFHE@4CBF:FAFGDDGHGIIEED@CGHB>
@2073165/1
ccagtggtcttcttgaacttcttcaattgacgcaagaagtaccagaaacg
+2073165/1
CCCFFFFFHHHHHJJJIJJJJJJJJJJJIIGHIIHJJIJFHIJJJJJJJJ
@702963/1
tgggcctcttgtatgcgaaggtgttgaggcgcttgtggtggtgcacgcgc
+702963/1
CCCFFFFFHHHFHJJJJGIHICGHHJFJJJJJJJIGHIHIJHHJJJJJHF
@2073767/1
ctcaacctgaatttaaagataagatctgcgacctcgagcgacgaatcaca
+2073767/1
;@<DDDDAF>:CF@G<EBHCEEHFHHAF@EA?G<<B@GGHEAA@EICEE=
@2073877/1
cctgcaccatgctgctcatctcgtgcactatctcttgtctgtgttgttgc
+2073877/1
CCCFFFFD?FHDFIGIJJJIJJGFGGIIJ>FGHHEGIGHIJDFFDHIGII
@703591/1
tgatccgagttggatgcggttttcacgaatatattgtgggatgcttaaat
+703591/1
CCCFFFFFHHHHHJJJIJJFHIJJJJIIJJIJJJJJJJJJJFIJJJJJJJ
@1387295/1
gccatactgtagcttgggtggtggcaatactcggccgcgaacctccatca
+1387295/1
CCCFFFFFHHHHHJJJJJFHIEGHJJJJJJJJJJJJJJJJJHFFFFDEEE
@1387642/1
gtgctgttgtggaactgcttcacctgtggccggcggcacgcagacgcctt
+1387642/1
C@CFFFEFFDDHDIHGJJJIEIJJJJGIIJCFI@FHAEHFFDDB?>?BBD
@1387897/1
gtaccataactcgtgtttaccctgcacgaagaaatttgaatctatttatc
+1387897/1
CCCFFFFFHHHHHIJIJJJJIJJJJJJJJJJJJJJJJJJJJJJJJJJJJI
@1388403/1
gtcacggtagcactgagtgacggcacctccgacactgaggtcacggtact
+1388403/1
CCCFFFFDHHHHHJJJJHIJJJJJJJJJJJJJJJJIJIJJHIJJJJEHHH
@6174821/1
agtcgtttaagagaagttcagtgacatacacacttacagaagaattatat
+6174821/1
CCCFFFFFHHHHHJJJHIJJJIJJJJJJJJJJJIJJJJJJJJIGIJJJJJ
@704782/1
gcttcacctgtggccggcggcacgcagacgccttgatgacctccactttg
+704782/1
CCCFFFFFHHFDHIJJJIJJJJJJIJJJHHHFFDDECCEEDDDDCCDDDD
@6174969/1
gtcacggtactcgcggtacatgttgtgtacacctgagcgagactcataac
+6174969/1
@@@B?@D?FAFDHI:<CGI@F?GCH:B:?BGGBBDCB>@:FA8@CHIIGG
@704855/1
gtttattttgtttttctctgtgatctgtttcttggcatctatagatgtcg
+704855/1
@?@FDFFDFHFBFHIIIIIIAEEHIIIHHIGGIFGCGIGIIIGIIIIGII
@704907/1
gttgtggaactgcttcacctgtggccggcggcacgcagacgccttgatga
+704907/1
CC@FFDDFHHGHHFIIIIIIIIIJIIJIJJIIIGHAEEDEDBDBBCDDDE
@705430/1
gatagagttaatgccgccaagtttgacgtttatcttcaagcacaaattgc
+705430/1
CCCFFFFDHHHHHIJJJJJJJHIJJJJJHIJJJJJJJJJJJJJJJJJJJJ
@6864314/1
ctttctttgatcattaatgtctcgtatgtcaaggacttcacacataaact
+6864314/1
CCCFFFFFHHHHHJJIJJJJJJJJHJJJ?H?A221CFBGC?BFHBGIJJG
@1389414/1
ccttgttgttaagaggtgttacctgcaacttggccaggttagggccaaca
+1389414/1
@CCFFFFFHHGHHJJIGIIIIJJJJJJJIJJIIJJIJJBGHIIJGIJJJG
@705499/1
cgaagtggttgtcgtcccacagcacgtggtagtgcgacggacgcgacg
+705499/1
@@@FFDFDFFFHBHHBIIIGGIJIGECGEFHHBFFHBGAHGEB<B>BD
@6864816/1
gctcagatgcaatttcttgcaagaattgcacaaagttgaagtccttgttg
+6864816/1
CCCFFFDFHHHHHJJJJJJJJJJIJJIJJIJIIIIGHIIHIFHIIJJJIJ
@6864882/1
cccgggtgaggatgcactacatttccgtccatcattttgtcaacgaactc
+6864882/1
@@@FDFDDHDF?HDFBFHHICHHGGIIEBCGGGEGHGHG?FHGIEF@AFG
@6176253/1
ccgtttagcagcttcatccagaggcaagcgctccaagttgcttggaggct
+6176253/1
@@@DDFDDHHHGHHIIFGIIIJDCHIIJJIIJIIGGCFHIJGIICGIIJF
@7550842/1
gtggccggcggcacgcagacgccttgatgacctccacttt
+7550842/1
1:?=A;AD::0D?FAAEBA@FEEDEE;>A<B@B;@366>;
@706868/1
cgcaagaagtaccagaaacgggacttagccacaatctggtctggagagaa
+706868/1
CCCFFFFFGFHHHJJIIJJJJIEHIJIGGGIJJJJEHFHGGHIIGGHIEG
@706971/1
gcttggtacaaagcaaaggtcgggcagttcgtcaacaagacattactagc
+706971/1
;@@DFDDAHHHDDGFGBGECEFAHGIGFHIIIGGIIIIGEHGG@CCFFHG
@707087/1
gtgggttgtcctgcagagcttgccacatcttgtaagcagcctgacgctta
+707087/1
?:?B=8=A@F<A?FFFBB;?C9BF?FB?FEGCGBBFGIIIE;FGIIFIIA
@7551406/1
gtatttttccaggataataagtaacctattttatgtccaggataataagt
+7551406/1
BBBFFFFFHHHHHJJJJJJJJJJJJJJJJJJJJJJJJJJJJJJJJJJJJH
@6176843/1
atttataatcatcaaaaataatgcatgaagattgcgcagatggagcttct
+6176843/1
@CCFFFFFHHHHHJJJJJJJJJJIIJJJJJJJJJJJJJJIIHJJJIJIIJ
@5491560/1
gcacctccgacactgaggtcacggtactcgcggtacatgttgtgtacacc
+5491560/1
@?@?A=ADCFHFF@CCGCG@B@GH11C?B??600<788=77.@D7@CGEH
@5491809/1
cgggttcactttcttcgtacgctctatgtcg
+5491809/1
?;;D=A?AFHHADBCA:23C?CA@A<?GH@@
@7551818/1
ctcactgatttatgtagcatcatcttgtaaagactacagattaatgaaaa
+7551818/1
CCCFFFFFHHHHHJHIJJJJJJJJJIJIIIJJJJJJJJJJJJJJJJJJJJ
@5491881/1
ggcgtgcggtcctcgctgcaggccgactggtggctgccctcgcccgagtc
+5491881/1
CCCFFFFFHHHHHJJJJJJJJJJJJJIIIJJFJDIIJJJIJHHFFFCCBD
@5492070/1
cacgcgcttgggcagagggaatctgattgtgctgttgtggaactgcttca
+5492070/1
BBBDFFFDDHFFHEFGIGDGGHHGIHFDH?DFDHIJIFHIIIJ@FHIGHG
@5269/1
cctatttccaaattatagttttatatacctaggctaactatagctaaagg
+5269/1
CCCFFDFFHFFFHI@FFHCIHGIIIIGGGHJIJIIGHJJJJHJDHIHCGH
@5492173/1
ctggatggagtgagcacgggctctgtgcctggctcccatgtcacggtagc
+5492173/1
@CCFFFFFGHDFHIJJJJJIJJJJJIJJJJIIJGHIJIJJJIJJIIEHIJ
@4125671/1
cactgagtgacggcacctccgacactgaggtcacggtactcgcggtacat
+4125671/1
CCCFFFFDFHHGHGIGIJIJJJJJJJGIII@GHHGBDGHIJJJJGEFFFF
@5492205/1
tcctcgacgagcaagtagttcttgaagcacagacacaggtgtcttcaacg
+5492205/1
CCCFFFFFHHHHHIJAEHGHIGIIJJIJHIJIJJJJJII9DBFFGGIJIE
@4125701/1
cagccagatgccaaagttcttgatcttcactgggctcttctctgggattt
+4125701/1
CCCFFFFFHHHHGJIJIJIJJJIJJJJJJJJJIJJJJJJJJIJJJJIIIJ
@5492602/1
ctcagatgcaatttcttgcaagaattgcacaaagttgaagtccttgttgt
+5492602/1
=@@BDA4BFB<FDHIIIIFIGEEHHIG>>F>FF@FHHICHDHHI@BGHIF
@2075070/1
gtacattcttttttcctcctttcttttttggtggcttccccattttgaca
+2075070/1
@?@:DDDDHHBFHGBGIFIIGIIIBHIGHI>BFHIDFDEACEGG@GHGGI
@5493291/1
gtgctgttgtggaactgcttcacctgtggccggcggcacgcagacgcctt
+5493291/1
CCCFFFFFHHHHHJJJJJJJJJJJJJJJJJJJJJJJJHHFFDDDDDDDDD
@4127211/1
taaaaacataaaaaaattaaatcgccgaaatatttctagtgcctctgtat
+4127211/1
CCCFFFFFHHHHHJJJJJJJJJJIJJJJJJJJJJJJIJJHJIJIJIJFHJ
@4808643/1
ggagtgagcacgggctctgtgcctggctcccatgtcacggtagcactgag
+4808643/1
B?BFDFFFHHHHHIIJJIJHJJJJJIIGGGGJJJJJJJGIGGGEIGEIHI
@5493677/1
cggacatttcaattttatttagttggtcttggttgaacggaactccaatc
+5493677/1
CCCFFFFFHHHHHJJJJJJJJJIJJJIJJJJIHIJJJJJJIJJJJJJJJJ
@4808926/1
gcggagtcctatctcaaaacatgaagacctcacagggtcactcccagctt
+4808926/1
CCCFDFDEHHHHHJJJJJJJJJJJJJJJJJJJJJIGJGHIJJJJJIJJJJ
@5494083/1
ccatgataacatgagtttaaaaaacccttcccgtgtcgtttgttatgtta
+5494083/1
CCCFFFFFHHHHHJJIIJJJJJJJJJJJJJJJJFIGIIHIJJGIJJJJIG
@4809279/1
gtcctttctaaggttctaaactatatctgtaccaaatttcaaccaaatcc
+4809279/1
CCCFFFFFHHHHHHIJJJJIJJJJJJJJJJJJJIJJJJIJJIJJJIHIJG
@4809717/1
accaaaaagcataatttatgataaaaa
+4809717/1
?;@DDD?=<?:DAGGGHEHC@@CFFH<
@5926/1
cttcgcaaccactaattccagtgataaattcactctagcacgtagttctc
+5926/1
CCCFFFFFHHHGHJJJJJIJIDHGFIJJJJJJJJJIJIIJJIBGHDHIIJ
@5494495/1
ggcagagggaatctgattgtgctgttgtggaactgcttcacctgtggccg
+5494495/1
@@@B?BDFA?FHFGEHIIICFHIIHIIIIGGHIGGHGI9BBHHC?FGEHE
@5494527/1
ctttattttccatctagcggtcccatactataaaaacgtgccaattgtcc
+5494527/1
@@@DBDFFHDHHHIIIGGID:FHIIGIIIIIEGGIIIIFHIGHGIIGIIH
@4810185/1
tgggtgctgggcctcttgtatgcgaaggtgttgaggcgcttgtggtggtg
+4810185/1
BC@FDFFFHHHHHJJJJJIJJJJJHIIJCGHHIIJJJJJJJJJJJIJJHH
@4810447/1
gcacagttcctcgacgagcaagtagttcttg
+4810447/1
CCCFFFBDFHFHAEHHIJJGIIEFBCGIJJI
@3444229/1
attgaaaataaaaataaaaaaatagcaggg
+3444229/1
?@@DDDDDHHF?>FHG>AHCH@EAFGGH=F
@3444270/1
ggacgaagtgatggcaccaggatagagttaatgccgccaagtttgacgtt
+3444270/1
CCCFFFFFFHFHHIJIJJJJJGHIIFGEGIJJJJJJJIJIIFHIJJJJJJ
@707653/1
gtgctgttgtggaactgcttcacctgtggccggcggcacgcagacgcctt
+707653/1
CBCFFFFFHHHHHJJJJJJJJIJJJJIIIJJJJJJJJHHFFDDDDDDDBD
@3444700/1
catagaacaaacaaaacttaagccttattataaaaggtataaatattcct
+3444700/1
CCCFFFFFHHHHHJJJJJJJJJJJJJJJJJJJJJJJJFHIIJJJJJJJJJ
@3444737/1
cttgattttataatttagagacacgtgtacatttcgagagaacaaattac
+3444737/1
CCCFFFFFHHHHHJJJJJIJJJJJJJJIIJJJJJJJJJJJJJJJJJJJJJ
@7472/1
ctattatagtttcaaaaaaactgtttcacataaataggtgagaagtgtga
+7472/1
@B@FDFFFHFHHHIJJJIJIJIJIJJGIJIJJJJJIJIIIIGEGIDHIHG
@7538/1
aacagattgtttgagatgtttgtgaaactgcgacaccttgtggctgtgac
+7538/1
CCCFFFFFHHHHHJIJIIJJJJHIIJJJJJJJGIJIJJJJIJJJIJIJGH
@6177909/1
gttgaggcgcttgtggtggtgcacgcgcttgggcagagggaatctgattg
+6177909/1
@@@D?DBADHFGHCDG;EEECCDGDGF@FHEGGIIGIIFD:A>CDDFFCE
@4812104/1
gcacgcgcttgggcagagggaatctgattgt
+4812104/1
CCCFFFFFHHHHHJJJJJJJIJJJJJJJJJJ
@8505/1
ccgggatcaacattgcgtgctggacaa
+8505/1
@@@F=@1AFHDBDHGIBDAGEHIII@@
@708847/1
gcctgacaccgaaggcagctctccttctac
+708847/1
:?;?DD8BA18@C@??EF=FEEF;B<@GC>
@6178261/1
gtggtgcacgcgcttgggcagagggaatctgattgtgctgttgtggaact
+6178261/1
B@CFDFFFHFHHHIIJJJJJJIJJIIHIJJJJJIJHHIIJIJIHIJIHGG
@1390136/1
acaaattccaacccttgcgtttcaaaacaattcattttaggttcaagtta
+1390136/1
CCCFFFFFHHHHHJJJJJJJJJJJJJJJJJJJJJJJJJJJJGIJJJJIIJ
@709480/1
tgaagaagaggagcaaatggaaaaaaaaattggtgaaaagaatcacaagt
+709480/1
@@@DDDDDBHFDFGGBHIAEGEGIIGGEGEE>F?;8BBHHAHGFGCEDE;
@1390660/1
gtcatgcgcaagcgtgccctgtgcgccaccgacatctatagatgcca
+1390660/1
BBCFFFFFHHHHHJJJJJJJJIJJJJJJJJJJJJJJJJJJJJJJJJJ
@1390666/1
gtcaacattaccccatttttatctgtttgattgtgtagctggtatcgaat
+1390666/1
CCCDFDDFHGHHHGGAHEHFEHCAGHIJIJIIIGGIEHGHJIHHEGGIIJ
@6865637/1
ctcatcttgtatagaggaggcttgggctcgctctccgaagggagcttgcg
+6865637/1
CCCFFFFFHHHHHJJJJJJJJJJGGIJJJJJJJJJJIIJJJJGIJIJIJI
@6178977/1
tggtagaatgtttcacagatcttctccaacttagcagtttgctggactcc
+6178977/1
@??DDDFDDHHFFIIIDH?IEGBEGIIIIIIACHEHIIHIIAAGAHIGAF
@1390999/1
ctacttaaagacatcatgataaaaatgtgtcattggagtcatattatgtg
+1390999/1
CCCFFFFFHHGHGJJJJJJJIJJJJJIHHHHJJJJJJJIHIIJJJJJJFI
@1391659/1
gtggattttaatgttattattacagcatacataataaaattagaggaagt
+1391659/1
@BBFFFFFHHHHHIJJJJJJJJJJJJJJJJJJJJJJJJJJJJJJJJIJJF
@6179894/1
gccagatgccaaagttcttgatcttcactgggctcttctctgggatttcc
+6179894/1
@7@??3BBD:?<;2CG?FHE>EB@AHB<<CF?;;E;C?CFFFFF;??BD@
@6179967/1
gtcgtatgattatttgtctgtagtggtcctgctgtttcgtatattctaaa
+6179967/1
CBCFFFFFHHHHHJJJIJJIIJJIJJHJJJJJJJIIJJJIJJJJJJJJII
@710975/1
ctgtgatctgtttcttggcatctatagatgtcggtggcgcacagggcacg
+710975/1
CCCDFFFFHHHHHJJJJJJJJJJJJJJJJJJJJJEHIJJJJJJJJJJJJI
@1392184/1
ccgacgacgacactgtacagttagaaatgttacaacctctatactttgca
+1392184/1
CCCFFFFFHDDFHIGHHIIIDHGHHHHIIGIEGIGIIIIJGIGIJIIIIG
@6180238/1
gttattgttatgtcgatgtcgaacccaaaaatgtaa
+6180238/1
1=1?DB4DABD82A@@EEE>FEEEA<EEBED9B?<9
@4812696/1
gccagatgccaaagttcttgatcttcactgggctcttctctgggatttcc
+4812696/1
CCCFFFFFHHHHHJHGIJJJJJJJJJJJIIJJJJJJIGJJJJJJGIJJIJ
@6180415/1
gctgggcctcttgtatgcgaaggtgttgaggcgcttgtggtggtgcacgc
+6180415/1
@CCFFFFFHHHHHHIJJJJIIIJCGHHJJJJIJJJJJIJJIJJIIJIJJG
@1392686/1
ctgtcactaacattttctttttctagtttcaaatgacgataaaatatcca
+1392686/1
@@@BDDDFHDF?CGDEBGIGCFFHDFIEDHHFDDEHIFIIIEEGIBDFFI
@4813037/1
cttgtggctgtgacttgtagtcaagg
+4813037/1
@@@BBDDDFFBAF94EBF?BAF<EGF
@711512/1
gggctctgtgcctggctcccatgtcacggtagcactgagtgacggcacct
+711512/1
CCCDDDEFHHHHHGBGEHGGEAHHIJJJIEEIEIGIJGIDD9<FGEFH@F
@6180573/1
tcttgacctacttgtagacacggcagatgaggatacctcaacttcatctt
+6180573/1
@CCFFFEFFFGGGIIIIGJIIBGEHIIJIGIIGDGGGEBGGIJEGDEHHI
@6180903/1
ctcatcttgtatagaggaggcttgggctcgctctccgaagggagcttgcg
+6180903/1
CCCFFFFFGHGHHJJJJIIGIIIGEHGGGIIIJJJIJGJFIJGGDIIIGI
@1393186/1
gccagatgccaaagttcttgatcttcactgggctcttctctgggatttcc
+1393186/1
CCCFFFFFHHHGHJFHIJJJJJJJIJJJJHGGJIJJJJJJJJJJIIIJJJ
@7553957/1
ctcctttttgtcagcacagaatagtcgcgtgtgatgccgcttttgcacca
+7553957/1
BCCFFFFFHHHHHIJJJJJIJJIIHHIGIIIIIGIJEIIIJJJJGIJIJJ
@2762492/1
gtcaacgatttatttcgattgttccatcactatcaaaacttctcaggatt
+2762492/1
@@@DDD:=<AB<CGGEGGIIIICHFHHGGIDE@<?EGGIHICHGIC@>DB
@2762576/1
gggaatctgattgtgctgttgtggaactgcttcacctgtggccggcggca
+2762576/1
@@CDFFDFF>FHHHHIIIEHHCDEAEE>DAHGCIIIIEHIGCFHIIBEBC
@7554321/1
gtcgagtagagccttagctgcggaatgcttagcttccttcttagagcgtc
+7554321/1
CCCFFFFFHHHGHJIJJIJIJIJJJJJJJJJJJJJJJJJJIJJJGJJJGI
@6181677/1
ttcctgtccccatctgaggaatagtattgttaaatcaaaccaaatatgct
+6181677/1
CCCFFFEFHHHHHJJJJJJIJJJJHIJJJIJJJJJJJJJJJJJJJJJJJJ
@7554349/1
aggcgcttgtggtggtgcacgcgcttgggcagagggaatctgattgtgct
+7554349/1
CCCFFFFFHHHHHIIIJJIJJJJJIIJGIIGIHIIJHGJJJIJJJIGHGE
@6182206/1
attttaatgttattattacagcatacataataaaattagaggaagtaggt
+6182206/1
CCCFFFFFHHHHHJJJJJJJJJJJJJJJJIJJIJIJJJJJJIJJJIIJJF
@2763456/1
caccattcatttccccagtattattgaaccacatctcaggatgtagtctc
+2763456/1
CCCFFFFFHHHHHJJJJJFHJJJJJJIJJJJJJJJJJJJJJJJIJJJJJJ
@4815238/1
gggttggaatgattctggtgggttgtcctgcagagcttgccacatcttgt
+4815238/1
??@BDDDDFDFF>AFBFFFGFG<AFC:DDGH>B<BDAADCFGGEBFIBGB
@9497/1
caccagtggtcttcttgaacttcttcaattgacgcaagaagtaccagaaa
+9497/1
CCCFFFDFHHHHHJJJJJJJJJJJJJJJJJJJJJJJIJJJJHGIJIIJJJ
@9594/1
tggtagaggaagaattatctgttgacaatatttatcacatctgattacta
+9594/1
@BCFFFFDHFHHHJJJJGIIJHIJJJJJJJIJJIJJJJJIIJJIJEGHII
@4815351/1
cctgtacgttcaaacgtatcacacattttctggtcaccttccatgcaaaa
+4815351/1
BCCFFFFFHHHHHJJJHIJJJJJJJJJJJJJJJIJJJJJJJJJJJJJJJJ
@6867413/1
ctttgcagcttttgacggaacgggagccgtacagacggag
+6867413/1
@@?A??D?<AAFDAGBC:GHBGC?1C8?FGH@GB89?;F@
@9879/1
ccttgtaccacagtactcctggatattcgtatttgacacagaattcagcg
+9879/1
CCCFFFFFHHHHHHIJJJJJJJHIJJJJJIJJJJJJJJJJJJJJJJJJJJ
@6867570/1
ctcatcttgtatagaggaggcttgggctcgctctccgaagggagcttgcg
+6867570/1
CCCFFFFFHHHHHJJJJJJJIJJEIJEHCFHEIJJIJIIJIJFGIJJCGI
@10266/1
cacgtagttctcagcttccctgcaaagttaaccatcttgtattcaaa
+10266/1
C@CFFFFFHHHHHJIJJJJJJJJIIJJIGGIJJIJJJJJHIJJJJJJ
@4815942/1
gtcaaagatgaaaaagtgccactgaacgaaaagggtacaataattaataa
+4815942/1
CCCFFFFFHHHHHJJJFHIJJJJJJJJJIJJJJJJDHIJJJJJJJJJJJJ
@4816051/1
gaggttcaccaagctagtggcgttgatgtcgcaagatagtg
+4816051/1
@@@DDDBDHDHFHIIFHA?DGEIIIGHIGIGIIIIIIGIHI
@4816206/1
atttttgttgttttttcataccgtcattatccctattgaaaacaactcta
+4816206/1
CCCFFFFFHHHHHJJJJJJJJJJJJJJJJJJJJJJJJJJJJJJJJJJJJJ
@10696/1
catctctgtccaggcactatattgcagacctccagtggtag
+10696/1
@@@D;DDB?DFHFIG?EBGFHHIIG@G@BGIIC>BCFG?C9
@2765667/1
accacagttccagtctcaggcacattgccattagtagactgatcagccgg
+2765667/1
@C@DDDFFDFDHHIEIBE@ECEG;AFEG9CFHFB1@?4?D??C>@DBF@G
@4816554/1
ccgtttagcagcttcatccagaggcaagcgcgccaagttgcttggaggct
+4816554/1
CCCFFFFFHHHHHJJJJJJJJJJJJJJJJJJ?DHHJJIIJJJJIJGJJJG
@5495591/1
gccatattcaaatgggaagtggtgataaagataagtataggctcaaaacc
+5495591/1
CCCFFFFFHHHGHJJJJJJHJJHIJJJJJJJJJJJGIIJJJJJJJJJIJJ
@712794/1
gtgaatttgtggcctggcgttagggcaagttcatgcgtttttgctctggc
+712794/1
CCCFFFFFHHHHHJJJJJJJJJJJJJJJJIJJJIJJJJJJJJIJJJJJJE
@4128623/1
cttggtacaaagcaaaggtcgggcagttcgtcaacaagacattactagct
+4128623/1
CCCFFDDFHHGHGIJJIJFIIIJIJJGIGJHIIJJIIJIIJJJJJJJJJJ
@712953/1
cgcaagaagtaccagaaacgggacttagccacaatctggtctggagagaa
+712953/1
=?@D?DA:C:ACFEF@;EEEEIIBAE@BDGEEF?G>BFGCF>GF@ECF1B
@5495879/1
gctcggacatttcaattttatttagttggtcttggttgaacggaactcca
+5495879/1
CCCFFFFFHHHHHJJIJJJIJJJIJJJJJIJJJJJJJJJJJJJIJJJJJJ
@11702/1
gccagttataaagcatagcccgaagtgctattggcacacaggcataatgc
+11702/1
@@@FFFFFHGGHHIHFIIGIGAGHG?D>GHHIJEIHGIJJFDFHGIIIHI
@5496385/1
cctcttcatggtgccacagtgagtgatttcaattttgagacctttgattt
+5496385/1
CCCFFFFFHHHHHJJJJJJIIJJFHHJJJIIJJJJJJIJJJJJJJJHJJJ
@3445284/1
ggacttacgaagtaaattcaattgttgatatagaggataccgatacctgg
+3445284/1
CCCFFFFFHHHHHIIJJJJJJJJJJJJJJJJJJJJJJJJJIJJJJJJJJJ
@5496585/1
cctaagtgagtatacatctattaaatttaaacgcagagctcattatgttg
+5496585/1
CCCFFFDFHHHHHIJIJJJJJJJJIJJJJJIJJJJJGGIJJIJJIJIIJI
@3445446/1
cgtgcggttaggcgaagtacatgaccttcttggtgacggcgtgcacggtg
+3445446/1
BC@FFFFDHHHHFIJJJFHIJJJJJJJJJJJJJFHJIJJJJIHHHHFFBA
@5496787/1
cttaagacctttagcgccattttggccgcagctcgcttggcttgagattt
+5496787/1
CCCFFFFFHHHDHHJJJJJJJIJJJIIHHGIJJJIIIJFIJJIJDGCEHH
@5496936/1
ctcttgtatacaaattatttctaccatcaaatacaggttttagtgcgcca
+5496936/1
CCCFFFEDHHHGHIJJJJJJIIJJJJJJJIJIIEIJJEHIJJJGIIJJJG
@2078414/1
cttattaaattaatcgcacttctttgttttatttaaaaagcttaagttga
+2078414/1
CCCFFFFFHHHHHJJJJJJJJJJJJJHJJJJJJJJJJJJJJJJJJJIIJJ
@12718/1
gtgctgggcctcttgtatgcgaaggtgttgaggcgcttgtggtggtgcac
+12718/1
@@CF@DAB<FDFHJJFGGIEHDFHIFHBGGGGHEGIIJJIII@CG@@HDG
@5497102/1
gggttgtcctgcagagcttgccacatcttgtaagcagcctgacgcttagc
+5497102/1
@@@DDFDEFFFHHIJEGGHIJJJJJGIJIIHIJIIIIFIJJIJIIGGGGG
@3446009/1
tcgcaaatcaaataatcctctatcaagtgctcgttttgttagacttcagt
+3446009/1
@<?ADFFFHHGHHFIIJGGHIIIIIGIIIHIGGDGIIJJJJJBFGFGHGG
@6183781/1
gaggcgcttgtggtggtgcacgcgcttgggcagagggaatctgattgtgc
+6183781/1
CCCFFFFFHHFHHFHIIIJJJJJJJIJJJJJJJIJJJHIHHHHHGFFDEF
@4128962/1
gccaaatattttattgtaacaatgaaccatggtttcaacaatttctctat
+4128962/1
@@@ADDD8BCB8<?<F<B@<BFGA<::3CGFGAE>FAHGDHEGFE90B4B
@5497793/1
gagagaagatcctcatcttgtatagaggaggcttgggctcgctctccgaa
+5497793/1
CCCFFFFFHHHHHJJJJJJJHIJJJJJJJJJIJJIJJIIJGGGIIIJGGI
@5497867/1
ctcggacagcagtgagttcgtgttgcaagacatgtaggaactgtccctcg
+5497867/1
@@CDBDFFDHHHBGGIAFHHEFIJJGIIGGIGHGIIJGGGEFEBFGEHHB
@4129142/1
ggagtcctatctcaaaacatgaagacctcacagggtcactcccagcttcg
+4129142/1
@@<BBDDDDHDH?BFCGDBHG>HHIHCGGIHIGHI:?FGEIA?HIIIIGI
@4129349/1
gctttatggctacacttcttgacatagtactcttccctcgtgttcttcaa
+4129349/1
CCCFFFFFHHHHHJJJJJJJJJJJJIJJJJJHHIJJJJJJIIHJJJJJJI
@6184738/1
ctccaatcctttactcgaatagtcttttctaacttgaacagtgcgatgtt
+6184738/1
@??DDDBDDHFAFGBBC@9FGCCDFHIGHIII>EE>>1:FDH49:DGGDD
@1393471/1
gggaatctgattgtgctgttgtggaactgcttcacctgtggccggcggca
+1393471/1
BCCDFFFFHHHHHIJIIGIIJHHJJJIIJJJJFIJJIJHIGIHG@@FHDC
@13007/1
cgggctctgtgcctggctcccatgtcacggtagcactgagtgacggcacc
+13007/1
@?1ADDD3?A:CBCA::EEFFIC3FC921?:??<FDAEFFBD<FDFFF<;
@5499093/1
gcttgggctcgctctccgaagggagcttgcggccgatgacctcatactcc
+5499093/1
BCCFDDDFHHHHHJJJJJJJJJJJJJJJJJJIIJJJJHGHHFFFFFFEEE
@1394882/1
gtggatacttacttgtgtgataccacaataatttagatcattacaaaata
+1394882/1
@@@B=BDAFHDHF@FHDFHIIIBFHHECAEGHGCGHFGIGIII>DFHIIH
@1395046/1
gcaagaagtaccagaaacgggacttagccacaatctggtctggagagaag
+1395046/1
CC@FFFFFDFHHHJJIJIJIIIHEHIFGHIIJJIIHEH@GHHHHIJJHII
@1395152/1
gtgctgttgtggaactgcttcacctgtggccggcggcacgcagacgcctt
+1395152/1
CCCFFFFFHFHHHJIIIJJFIIIGIJJIIIJJIJJGIHGFFDDDDDDDDD
@1395187/1
gtcacggtagcactgagtgacggcacctccgacactgaggtcacggtact
+1395187/1
::?ADDAD:@FFFBEG<2A<ACFBGGBFF9?0@@FIIC@=8@F@B>;==3
@14467/1
ccttgatttggtaaagcttgctgcccgcctagcgaggaaacgcggccgcc
+14467/1
@?@DDDDDDB?<A?A4AFIB::<3<<?8CG<FEF:F<FFFF?@@@A<@@B
@1396021/1
cgagtgcacaatatccgtgtcgaccactgtgcctggttccacgttatatt
+1396021/1
BBCFDDDDHGHHHJIHIIJJJJIIJJIJGIJJJIJIFHIJGIJHIIJJJJ
@4818734/1
ggtagcactgagtgacggcacctccgacact
+4818734/1
@CBFFFFFHHHHFIJJJJJIJJJJJJJJIJJ
@16079/1
ctcttgacctacttgtagacacggcagatgaggat
+16079/1
@@@FF?D?FBDBADGHGDHGHG>GDHI=?FGGEHA
@5500475/1
cccaattaaaccttatattaatacaatggtgactattaaattctgtctct
+5500475/1
@@?DFFF?CFFFFIIIGIIIGHIIIGII92<FBC@<CGEEHGAG>?CHDH
@6869317/1
gttgtatatattttaagatgaaatgttaccccaaaagctgcgctattcat
+6869317/1
@CCFDFFFHGHHHJIGIGJIIJJJJJGJJJJJJJIJJJIJJJJIJJIJJI
@16390/1
cggcacctccgacactgaggtcacggtactcgcggtacatgttgtgtaca
+16390/1
CCCDDFFFHGHHHJJGFGGG?EGGII?DAGHGGJIIIBFH=@EGCEHHHH
@1397119/1
ggtgcacgcgcttgggcagagggaatctgattgtgctgttgtggaactgc
+1397119/1
?@@DDDFFDFHDHIIIIGGEGHJGFEHGJIJJJJIIJJGHIIJJJJIJJG
@17287/1
cgacggcgatgagagcccacgatgtaagtgcttcgggcttcaacagcttg
+17287/1
CCCFFFFFHHHHHJJJJIJJJJIJIJJJIIIJJJJJJJJJHHHHHFFFFF
@2766462/1
caccagtggtcttcttgaacttcttcaattgacgcaagaagtaccagaaa
+2766462/1
CCCFFFFFGFHHGJJJIJGIJIJIJJIJJJJJJJJIJIIJJDGHJIJJJJ
@2766542/1
gttactgcttaatactactcactgatttatgtagcatcatcttgtaa
+2766542/1
CCCFFFFFHHHHHJJJJJJJJJJJJJJJJJJJJJCHJJJIJJJJJJJ
@4819964/1
gggctgtttctcactagtaagagcttttcgtataatatgatatgatgccg
+4819964/1
CCCFFFFFHHHHHIJGGFGIJJJJJJJJJJFHIJIJJJJJJJJJJJJJJI
@4820062/1
gcatagtagtcggcaaacgttaagtaagagtccgagtcgaattgagattg
+4820062/1
CCCFFFFFHHHHHJJJJJJJJJJJIIJJJJHIJJJJHIIHIJJJJJJJJG
@716033/1
gtgctgggcctcttgtatgcgaaggtgttgaggcgcttgtggtggtgcac
+716033/1
CCCFFFFFFHHHHJJJJJJJJIJIJFHIIJIJJJJJJJJJJJIIIGHIJI
@2767092/1
gtctaaccgactaatgtaaatgcgccattagactagttaattaaatgaat
+2767092/1
@?@FFFFFHHHHHIJJHIIJJJJIIJJJJJJJJJIJGIIJJJIJJIIJJJ
@716699/1
tgacacggcaggaccctgatgccgagccatgacatgaagagcagggctcc
+716699/1
@?@FFFDADHDDBFCFFHEI@FGIFGGGGICHGHGEGIGC@FF@@8@=6;
@2767534/1
gcaagtcaacgagactgtgaaacaggcccaaagtttaattggaaccaagt
+2767534/1
CCCFFDBDHFHFHJIJIGEHHIJJJIJIJIIIICDIGJIJIJIIJIGGG?
@716754/1
gcgaaggtgttgaggcgcttgtggtggtgcacgcgcttgggcagagggaa
+716754/1
@CCFFFF<CCFHHJJGJJIJJJJJHGGFGHIJJJJJIJJJHHHFFFFDDE
@4820871/1
cttagcttcgggttggacgaccaaaactgatataagtaaatctggatttt
+4820871/1
CCCFFFFFHHHHHIJJJJJJJJJJJJJJJJJJJJJJIIJJJJJJJJJJJJ
@5502389/1
ggtggtgcacgcgcttgggcagagggaatctgattgtgctgttgtggaac
+5502389/1
CCCFFFFFHHHHHJJJJJJJJJHIJJGEHJJJHIJJIJJJJJJJIIJIIJ
@6185547/1
gaggaagtaggtgctgggcctcttgtatgcgaaggtgttgaggcgcttgt
+6185547/1
@@<=ADDFBA>CBEEHIIBFGGG@HHH>FHDD0CHBBH@G>?@GG<FH5.
@4821922/1
gttcaaaatttgataataaatattgccttaagaaccgcatttcatatttg
+4821922/1
CBCFFFFFGHHHGJIIIEHJJJJJJJJJJII2<FGHHIIJJJIGIJJJJJ
@717895/1
ctcgcacgttggcagtaatagtacaagtgaaaagtcacttgccgatggta
+717895/1
CCCFFFFFHHHHHJJHJJJJJIHJJJJHIJJJJJGHIJJJJJJJGIJJHG
@2768870/1
tccactcttgctccatggtccaggagcagcagcgtgcgcaggttcaggca
+2768870/1
CCCFFFFFHHHHHJJJJJIIIIJJIJJJJJIIJJIGJJJJJJJJJJJIJG
@2768900/1
ggtggtgcacgcgcttgggcagagggaatctgattgtgctgttgtggaac
+2768900/1
CCCFFFFFHHHHHJJJJIJJJJIJJJGJJJJJJJJJJJJJJIJJJJJJJJ
@6186289/1
ggcgaattttgcgatctgcgtggtagcgtactaccagcgttgatagattc
+6186289/1
CCCFFFFFHHHHHJJJHIJIGHJFGIJJFEHIIJJJJJJHJJJJHIIHJJ
@6186504/1
gtagagccttagctgcggaatgcttagcttccttcttagagcgtcccgta
+6186504/1
@@@DDDEFGHGAFHIIGIJJDGHIIGDHEHGG@GHHIJIGGIGFHIGGBF
@6186506/1
gcgaaggtgttgaggcgcttgtggtggtgcacgcgcttgggcagagggaa
+6186506/1
CCCFFFFDHHHHHIIJJJJJJHIJIIIJJJJJJIJJIIHJHGEFFFFDAE
@7556149/1
ctgcgacaccttgtggctgtgacttgtagtcaaggtggagattttactat
+7556149/1
CCCFFFFFHHHHHHIIJJJGIHIJJJIJJGIIGHI?FHGHHIJJJIJJJJ
@718910/1
gtgctgggcctcttgtatgcgaaggtgttgaggcgcttgtggtggtgcac
+718910/1
CCCFFFFFHHHHHJJJJJJJJIIJJGHHIJJJJJJJJJJIJJJJJIIJJJ
@7556526/1
gggaagggttaggcaacctaatttcgtggattagtagctgtagcttcgtc
+7556526/1
@@@DFFFD:C8CF@HGEHDCEGGIIFGGEDG@FGCDGHGII@FIIIIIII
@5504354/1
cagtggtcttcttgaacttcttcaattgacgcaagaagtaccagaaacgg
+5504354/1
CCCFFFFFHHHHHJJJJJJJJJJJJJJJJJJJJJJJJJHIJJJJJJJJJJ
@5504596/1
gtgagacacgagataaaagtccaattcagacgagtgcacaatatccgtgt
+5504596/1
CB@FFFFFHHHHHJJJJJJHIJJJJJJIJJJIIJJJJJJJJJJJJIJGIH
@3448135/1
gctatgccatttatcctcgcacgttggcagtaatagtacaagtgaaaagt
+3448135/1
CCCFFFFFHHGHHJIJJGEGJIJFHJIJJIHIIJJJHIJJJJDGIJJJJF
@6187990/1
gccagatgccaaagttcttgatcttcactgggctcttctctgggatttcc
+6187990/1
??@=DDDDDBFHFGIHHGIICH>?EEEGHC88AFFGGGEEHH@EHGIEEA
@2081449/1
gccagatgccaaagttcttgatcttcactgggctcttctctgggatttcc
+2081449/1
CCCFFFFFHHHHHJHIJJJJJFJJJJJJJJJJJJJJJJJJJJJJIFIJJJ
@6188268/1
gagactcataacgcagccagatgccaaagttcttgatcttcactgggctc
+6188268/1
???DBBBDDD?3?@<C?:FC3<CBEE<EE1:?:CDDDD@BBDDDEB??BD
@6188324/1
gttaaaaccaaaaatttgccggaagtcactattccacgcgaacgaagtcg
+6188324/1
@@@FFDFFFFHDHGHEIJFIJJJIIJIHGGGIIGCFFEFHBHGIIFHHHD
@2081835/1
cgagccgtgagcgtatagcatgtactgttccagctctatgttcttagcca
+2081835/1
BCCDFFFFHHHHHJIJIJJJIJIGJJJIJJJJIIJJJJJJGIIJJJJJJI
@6188762/1
gtcggtggcgcacagggcacgcttgcgcatgacatctattcatgccattg
+6188762/1
@CCFFDFFHHHHHJJJJJJIIIJJJJJJJIJJJJJJJJJJJJGIJJJJJJ
@6189779/1
ctcttgtatgcgaaggtgttgaggcgcttgtggtggtgcacgcgcttggg
+6189779/1
@@@FFDD?FBHHHEHIAACGIECHDGEFDBHGC??@<BFGBF@A8555;;
@5507776/1
cagtgacatcgcgtttcatcttactctgggtcctcatctcttgcagtttg
+5507776/1
@@?DDDDDHAAADEFHD>CEHID9FGE9<9?31?D<DDFHAGGEBAFHID
@5507779/1
ggatgcttaaatttacatttagtgtttgtttcatgttaatcggttcataa
+5507779/1
?@<?D>DFD?DBDC@DFHIHIIGECHFGHEEEHIGDFE???CAHIDDG?B
@7557367/1
cctcatcttgtatagaggaggcttgggctcgctctccgaagggagcttgc
+7557367/1
CCCFFFFFHHHHHJIIJJIIJJJJGHIJJJJJJJJGIBAGIDI?H@FHCC
@5508062/1
aggcgcttgtggtggtgcacgcgcttgggcagagggaatctgattgtgct
+5508062/1
@@@DFFFFDFDFHIGIIIJIJIIIIHHGJIJGCHIIBGGIJJJIJGEEHH
@1399107/1
gtggattttaatgttattattacagcatacataataaaattagaggaagt
+1399107/1
CCCFFFFFHHHGGHIJIJJJJJJJIIJIJJJIJJIJIJIJJJJIJJJIJD
@7557680/1
ggacgaagtgatggcaccaggatagagttaatgccgccaagtttgacgtt
+7557680/1
CCCFFFFFFHHHHJJJJJJJJIJJJJJGIJJJJJIJJJJIJHIIJJJJHI
@1399145/1
gttctattcaagttatgtaagtattaaattcgtaccgctttttatgtgtc
+1399145/1
CBCFFFFFHHHHHJJJJIJJJIHJJJJJJJJJHJJJJJJJJJJJJJIIHJ
@1399419/1
ctccagtttcttcatctcagtatgtatgtgtcggtccccagctccgaagt
+1399419/1
CCCFFFFFHHHHHIJJJJGIEHJJJJJIJJJJJJJIJJJJIJJJJJJJIH
@4822576/1
ggcctcttgtatgcgaaggtgttgaggcgcttgtggtggtgcacgcgctt
+4822576/1
CCCFFFFFHHHHHJJIJJJFGHIJJJJJJJJJJHJJHIGIIIJJJJHHFD
@6870168/1
gttctattcaagttatgtaagtattaaattcgtaccgctttttatgtgtc
+6870168/1
@@@DDDDDHFF<AE?A<CHCFH<FGFHEHHIEF;A@FB@FHGGBG<BFFG
@5508984/1
ctggcaatgtggatagctggacaaggcactggcaacgaccaatcatggac
+5508984/1
CCCFFFDEFAFFFHIIIGIEFGHHHGIIIHHIIIIIIIIIIIIIIIIIG>
@5509218/1
ggagtgagcacgggctctgtgcctggctcccatgtcacggtagcactgag
+5509218/1
@C@DDDADHGHHHBGGBFBHH>FGHHIIIIGGHGGHEIII?DGHGGIIGE
@1400737/1
gccttgaattccttgatgactgcatagatagaaatcgaactcggtcggat
+1400737/1
CCCFFFFFHHHHHJJJJJJJJJJJJIJJJJJJJJJJJJJJJJJJIJJJII
@720038/1
ctcttttaatattataaatagttatttgatcacacactgatgcaaaccag
+720038/1
@C@FFFFFHHHGHGIJJJJJJHIJJIEIIJJJJJJJJJJIIJJIIIJJJG
@4823817/1
agagacgatttcaccagtggtcttcttgaacttcttcaattgacgca
+4823817/1
CCCFFFFFHHHHHJJJJIJJJJJJJJJJJJJJJJJJJJJJJJJJJJJ
@17516/1
cagcatacataataaaattagaggaagtaggtgctgggcctcttgtatgc
+17516/1
@@CFFFFFHHHGHIGIJJJJJJJJJJJGHHIHGHIJJJIIJIIJJGIIJI
@5509716/1
gccgtcccggtacataatgatacgatgcggcttgaacccgccggtgctct
+5509716/1
CCCFFFFFHHFHHIJJJJJJJIIHHGIJJIIJJIDIHIJIIJEF>>ACD@
@5509729/1
tgttgaggcgcttgtggtggtgcacgcgcttgggcagagggaatctgatt
+5509729/1
@C@FFDEFHHHHHGIEIEEGGDGGHHIIIGHJGIIEIGHIG8?ACFFDCD
@6192877/1
gtgctgggcctcttgtatgcgaaggtgttgaggcgcttgtggtggtgcac
+6192877/1
@@@DDFA??FFFDHEBAFGIG?HIICF?D?CDGIIEGHGBFECCEHEGIH
@5509922/1
tctggagagaagatcctcatcttgtatagaggaggcttgggctcgctctc
+5509922/1
CCCFFFFFHHHHHJJJJJJJJIJJHIJJJJJJJJJJJJIIJGCHIIIIJJ
@4132824/1
ctccaatctatatcgtaaccattgtcttctttgacgggcacaacgtacat
+4132824/1
@@@DDBDDHHFHDEHCGHDHGHIHCHDEHHDEEEDGGIIEHIIIG??CGE
@6871684/1
cacctgtggccggcggcacgcagacgccttgatgacctccactttgatga
+6871684/1
CCCFFFFFHHHHHJJJJIJJJJJJJJHHHFFFFFEEEEEDDDDDDDDDDE
@18104/1
gccagatgccaaagttcttgatcttcactgggctcttctctgggatttcc
+18104/1
=?@:BB;DAD<CFCAEG><??HEHEEFHHEGF3CEFBAFA@?G@@GBB?9
@2769557/1
ttgaaacgtcttttatgttgggacagctatcttcataaaagctaaacaac
+2769557/1
CCCFFFFFHHHHHJJJJJJJIJIJJJJJJJJJJJJIIJJJJJJJIJJJJJ
@2769732/1
ccacttattaaattaatcgcacttctttgttttatttaaaaagctaagtt
+2769732/1
8;?D=DDADD<4A<E<CF?;D:FAFEDHEIIB;FGEFG@EC90?FF><09
@2769756/1
gtcgcgtgtgatgccgcttttgcaccacaataaacgtgattcccggctta
+2769756/1
CCCFFFFFHHHHHJJJJJJJJJJJJJJJJJJJJJJJHIJJJJJJJJJJJJ
@6872042/1
ctcgggttggaatgattctggtgggttgtcctgcagagcttgccacatct
+6872042/1
CCCFFFDDHHHHHJJJJJJJJHHJJFHIIJJJJJJJJJJJJJJJJJJJJJ
@3450761/1
tgggcctcttgtatgcgaaggtgttgaggcgcttgtggtggtgcacgcgc
+3450761/1
CCCFFFFFHHHHHJJJJIHHIFGHHIJJJJJJJJJGEECHHGHIJJJJHF
@721036/1
gaggaagtaggtgctgggcctcttgtatgcgaaggtgttgaggcgcttgt
+721036/1
CCCFFFFEHFHHHJJJJJIIJJJJJEHIJJJHIHIHFGHIGJJIJJGIJG
@3450975/1
catacataataaaattagaggaagtaggtgctgggcctcttgtatgcgaa
+3450975/1
CCCFFFFFFHFHFIIIGIJIJJGHGIJGEGGIHHIJHGIJIIJGIJIJF@
@4824985/1
catacataataaaattagaggaagtaggtgctgggcctcttgtatgcgaa
+4824985/1
CCCFFFFFHHHHHJJJJJJJJIJJHJJJHHIJJJJIIJJJJJHIJJJJIH
@721176/1
gttcattcaactgtcttgttaatgcctggccctcagcgacatgtaagagt
+721176/1
@@@F;DEFFFDDHEEHGHHIHHGD>GDHIGE8<CFHIGBHIIGFHEHIE?
@6872392/1
gcaagaagtaccagaaacgggacttagccacaatctggtctggagagaag
+6872392/1
@@@DDFFFCFHHHJDFIGIEIBFHHHIGIGGHGIHJJJ:DDFHDDBB;DG
@6872425/1
tctggttcgattgggcctcaaaaaatcacgtttatacattttttttttaa
+6872425/1
CCCFFDFFHHHHHJJJJJJIIJJJEIJJJJHIJJJJJJJJJJJJJJHFDA
@6872530/1
gtaacactccacatccaacaaggtcacagtcgatagattacggtctatgt
+6872530/1
@@@DD8D??ADFFFG@FBHEGGIGEDHIIIEH;DBFHIGHGEAB?DFHE9
@3451189/1
ctttactcgaatagtcttttctaacttgaacagtgcgatgttttacaagg
+3451189/1
<@@FFFFFHFHHGIJIJIJJIIIIJJJIHIIIJFHJIIJIGIJJJJJJJJ
@6872697/1
gtgatctgtttcttggcatctatagatgtcggtggcgcacagggcacgct
+6872697/1
BBBDFFFFHHHFHJJGIHCFGCHIIJJHFHGIHIJIGJJIJIIIIJIJJJ
@2770793/1
gttgtggaactgcttcacctgtggccggcggcacgcagacgccttgatga
+2770793/1
CCCFFFFFGHHHHJJJIJJJJJJJJJJJJJJJJJHHFFDEDDDDDDDDDE
@4825472/1
ctcatctcgtgcactatctcttgtctgtgttgttgcacgcgcacggtggc
+4825472/1
CCCFFFFFHFHHHJJJJJJJJJJJJIJHIJJJIJJJIJJJJJIJIJEHGG
@721695/1
gtgtacacctgagcgagactcataacgcagccagatgccaaagttcttga
+721695/1
CCCFFFDDFHHHHJJIJGIJJIJJJJJJJIHIJJJIJJJJJJJGHJJJJI
@19617/1
gtcgagtagagccttagctgcggaatgcttagcttccttcttagagcgtc
+19617/1
@?@BDDBDBDDFFGEHICBFFGFCF?DHHEGGG>DHDD?GHGGGGCG?AC
@721923/1
accaggatagagttaatgccgccaagtttgacgtttatcttcaagcacaa
+721923/1
@@@DDDBDDFFH:CCFGH><EFFE:?GEHGBFFGHFEEFHI@FDF<FAB=
@722053/1
gggtgaggatgcactacatttccgtccatcattttgtcaacgaactcttc
+722053/1
??@ADDDFFHA?ACAFHGIIIIBGEHBFI>@FHIBFBGCGGIHEGHGIBF
@2771501/1
tgcaaagttaaccatcttgtattcaaaagaaaacctagaatcactggttc
+2771501/1
@@CFFFFDHGDHHJJJJJICFEHIGIJJIGGIJJIHIIHGDGIJJIJGHH
@2084446/1
gctgggcctcttgtatgcgaaggtgttgaggcgcttgtggtggtgcacgc
+2084446/1
CCCFFFFFHHHHHIGIIJJGIIJFGHIIIIIFHGGIIGGGCE@FHIIJJG
@4827315/1
agcatacataataaaattagaggaagtaggtgctgggcctcttgtatgcg
+4827315/1
CC@FBBDBHHHHFGHHFHHGHGEGCHEFHICGHIDHIGGIIIIIFGIGGG
@4827478/1
cacctgtggccggcggcacgcagacgccttg
+4827478/1
C@@FFDDADBFF>AFEHBAAEHBHGHHGHFC
@5511202/1
ccacaatatattcgtgaaaaccgcatccaactcggatcagccgtttctga
+5511202/1
CCCFFFFFHHHHHJIJJJJJJJJJJJJJJJJJJJJJJJJJJJJHIJJJJI
@2085435/1
aattagaggaagtaggtgctgggcctcttgtatgcgaaggtgttgaggcg
+2085435/1
CCCFFFFFHHHHHJJJIIJJJJJIJJJJJJJJJJJJHGHI?FGHIHIJIJ
@5511640/1
ctgttgtggaactgcttcacctgtggccggcggcacgcagacgccttgat
+5511640/1
@@@DDDAA:2C?AF@:A<IHF@:<<98A?18?@8;=AD<4?C>BB=@>B>
@4828179/1
cactgagtgacggcacctccgacactgaggtcacggtactcgcggtacat
+4828179/1
@;?DDDD2:CC711C@BE;FDFFFIIG?D=09DGAFFIIIEFA<BEDDD;
@6193738/1
catcaatcaccagcttaaaagccaggtgtccatcacaagaagttatttgt
+6193738/1
@?;?DDDDBA?F?CC?B<<A:A?AGDG@AC9?C?FBBFBFIA?D?BGICG
@2086154/1
ctgttgtggaactgcttcacctgtggccggcggcacgcagacgccttgat
+2086154/1
@@@DDDFFGDFHHGGHJIJJEIIHGGHEHDDDEEHFHEEDDAB>@DBCDD
@4828569/1
ctctgtgcctggctcccatgtcacggtagcactgagtgacg
+4828569/1
???DBDB>A2=;;EB?E3C@AECADECC@EEEB3CDIEEI1
@4828631/1
ctcgagtatccttgggctccgcgaacgcagttttcgaccttattatgtgt
+4828631/1
CCCFFFFFHHHHHJJJJJJJJJJJJJJJJJIJJJJJIJJJJJJJJHHHHH
@2086505/1
ccacagttccagtctcaggcacattgccattagtagactgatcagccgga
+2086505/1
CCCFFFFFFHGHFIJJIJJJJIJJJIJJIIIJIJIJJJJJJJJJJJJJJE
@5512824/1
ttcctaggagtgactttcccgtttccaatctccaagacaggaggctccag
+5512824/1
CCCFFFFFHHHHHJJJJJJJJIIJJJJJJJJJJIJJJJJJJJJJIJJJJI
@4829657/1
ggttcataaataaaaaagttatgtcaaattaaagaatcacgtcgaacatt
+4829657/1
BCBFFFFFHHHHHJJJJJJJJJJJJJJJJJJJJJJJJJJJIHIJJJJJIJ
@6195028/1
tggatggagtgagcacgggctctgtgcctggctcccatgtcacggtagca
+6195028/1
CCCFFFFFHFFHGJJJJJJJJJJJHJJJJJJJIJJJJJJJJJJJJFHIJI
@7559773/1
ggcacctccgacactgaggtcacggtactcgcggtacatgttgtgtacac
+7559773/1
B?@FFFFFHGHHHJJGIJGBFHHJJFHIJIIIJJ@FHIJJJJIEHGGIHF
@5513469/1
ctcggagatgccgtcccggtacataatgatacgatgcggcttgaacccgc
+5513469/1
CCCFFFFFHHHHHJJJJJJHHHJJJJJJJIJJJJJIJJJJJJIJIAHHDD
@4830646/1
ctggtgccttgggaagcctttgtgcgccacatcaatgttgataaaggctt
+4830646/1
@@@D?DDDHDFFFDH?EHFADHAE@@?EFGGEHGCHGHHIGGGHHA@FDH
@1402233/1
gcaagaagtaccagaaacgggacttagccacaatctggtctggagagaag
+1402233/1
CCCFFFFFDHHHHJJJIJJJJJJJJJJJJJJJJJJJJJIJJJJIJGHHIJ
@1402280/1
ctcatgtaatttttaatgttttccaaatcgacgactcctgtggctttcag
+1402280/1
CCCFFFFFHHHHHJJIJJFHIJJJJJJJIJJJJIJJJJJJGHIIJJJJJJ
@7560336/1
ggaacatagaaatttgtgtaacccaagtttgacgacataagatgcgaagg
+7560336/1
@@@FDFFDHFDHFHIIFCFGHEFHGGHHCIGH@EGGHIADCHGIA?DFGH
@7560440/1
gtcagaacctgatagaaacggttggcgttaggtatatacaagaacaaacc
+7560440/1
@@@FFFFFHHHHHJJJJJIJJGIJJJIIJJJJDHIIJJJJJJIJJJJJJJ
@7560454/1
gtcttttctaacttgaacagtgcgatgttttacaagggcaggttgaactc
+7560454/1
CCCFFFFFHHHHHJJJJJJJHIIJJJJHJJJJJJJJJJIJJJIJJJJJJJ
@6196575/1
cttgaattccttgatgactgcatagatagaaatcgaactcggtcggatgc
+6196575/1
CCCFFFFFFHHHGJGBHGJIGJHGEDHHGIIIJGGIJGDGHGDFFBGHBC
@5514447/1
cctcttgtatgcgaaggtgttgaggcgcttgtggtggtgcacgcgcttgg
+5514447/1
@CCFFFFFHHHHHJIIJAFHHIIIJHIJIGIHIIFHIFFEHIJIIHFFFD
@1402881/1
tttgtctgttcgtctgtgcgcgctaatctcagaaacggctgatccgagtt
+1402881/1
BCCFDFFFHHHHFHJJHHJJJJJJJJJJJJJJJJJJJJJJJIJJJJHICH
@1403010/1
gccagatgccaaagttcttgatcttcactgg
+1403010/1
@@@DDDA4CF??FGFFF<FA3CBHHFHDE?8
@7561134/1
atttatcctcgcacgttggcagtaatagtacaagtgaaaagtcacttgcc
+7561134/1
CCCFFFFFHHHHHJJJJJJJJJJJJJJJIJJJJJIJJJJJJIIJJIJJJJ
@7561231/1
gtgctgttgtggaactgcttcacctgtggccggcggcacgcagacgcctt
+7561231/1
@=?DDDDFHHFHDFGIIIIIGHIIIGDHIGIIIGGHG=EEEBBBDDBBDD
@4831762/1
ggtgcacgcgcttgggcagagggaatctgattgtgctgttgtggaactgc
+4831762/1
BBBDFFFFHHHHHJJJJJJIJJJJJJIJJJIJJIIJJJIJJIJJJJJJJJ
@22033/1
cacgcgcttgggcagagggaatctgattgtgctgttgtggaactgcttca
+22033/1
@@@DD8D1CDHFHIIIIIFEEHDGGBBD9B9DBHDHIDFHGIGIIIIIIE
@22167/1
ctccgattattattatacttatacatcaaataattgtcaacgatttattt
+22167/1
@@@DDDDD=DFDHEEG9EHIAHFHBH?BHC><<??E:C999?1:???:?D
@6875237/1
caccaggatagagttaatgccgccaagtttgacgtttatcttcaagcaca
+6875237/1
@@<BFFFFHDFDHEGGEHI9BGGHBDGBFDCDGGHHIIIFIIHGIIIIII
@6875251/1
catcgacataacaataacccctgctattttttttatttttattttcaatg
+6875251/1
@CCFDDDFHGGHHGEGIIGGGGGIGIJGGGIJJBCHIIJDGIIJJJGGII
@1403721/1
gtcgaatattccctgacacctcacccagggcgggatatggaattttaatt
+1403721/1
CCCFFFFFHHHFFGIGJGGHGGIJGECEGEGDGGEHDFFDEFECEEEACE
@6875620/1
cttgttgttaagaggtgttacctgcaacttggccaggttagggccaacag
+6875620/1
@@@FDDFEHHHHGJJEFFGGHIIIJJJIHIIJJJHIJHIGIIIJIIGIGI
@4832715/1
cgcagaaataattcatagcaaaaattaaagttagtctattatagtttcaa
+4832715/1
@@@BDDFFAF?CDGDHIBHHGGGHCFGHIH9A::CFGFGADDDG9CFGHI
@3453705/1
cacataagtaacttcaaatgattgctcagatgcaatttcttgcaagaatt
+3453705/1
@@@DDDDDDHHBHFHGIEA?:CDFEEHHGE9FHG<HEGHGHHIIIGEGBB
@2772122/1
ctgggcctcttgtatgcgaaggtgttgaggcgcttgtggtggtgcacgcg
+2772122/1
@?@ADDDDDHFHHGIGJGCHHI<FFHGGHGCEHIBEBDG8BF;@CGAGH<
@3453767/1
cttcacctgtggccggcggcacgcagacgccttgatgacctccactttga
+3453767/1
@CCFFFFFHHHHHJJJIIIJJJJJJJIJHHFFFEDEEEEDDDDDDDDDDC
@23197/1
gatggacacggagcgcgtgcagcgcacgtacgtgtggcacagctggtacg
+23197/1
CCCFFFFFGHHGHJJJJIJJJGJJIJJJHJJJEHHIHHHHHFFFFE@CED
@2772347/1
gtggtgcacgcgcttgggcagagggaatctgattgtgctgttgtggaact
+2772347/1
CCCFFFFFHHHHHJJJIJJIJIIIIIJGGIIGHIIIJIJJJIJIIIHHGG
@23357/1
gttgaggcgcttgtggtggtgcacgcgcttgggcagagggaatctgattg
+23357/1
@@@DD>DDFHHAHFHHAE78ECDGHEHGEHHIFDFHGE;8<>CEEEEEE@
@23382/1
gtcttcttgaacttcttcaattgacgcaagaagtaccagaaacgggactt
+23382/1
@@@DD;DBFDFFFFBGIEI@EI:CC@DG<:GGI:D@:CB@FG;?;DFFEI
@4833044/1
gcctgtaatttttgtctttcgcgaaatattccgcgacagatgtctttcta
+4833044/1
@@@FFEDFGGDFHHFGGIJIHGIGGHIIGHFGEGHEGEADDDHHDEEHHH
@23960/1
actgaacgaaaagggtacaataattaataattatgtcgcaataccgtagc
+23960/1
@CCFFFFFHFHGHJJEGHIJJJHIJIJJJIIIIHJIJIIJJJJBEHDGHG
@24023/1
ccgcgactccgccctcttcctcgggttggaatgattctggtgggttgtcc
+24023/1
CCCFFFFFHHHGHJJGIIJJJJJJJDGIJJJIJJIJJJJJHIJJBEHFFF
@4135689/1
agaagatcctcatcttgtatagaggaggcttgggctcgctctccgaaggg
+4135689/1
@@@FFDFFHGGHGJJJIIGGJIIIIFHEHGI@1DDHIHIGGEGGB@FGGG
@2773487/1
tgaacgaaaagggtacaataattaataattatgtcgcaataccgtagccg
+2773487/1
CCCFFFFDHHHHHBFHIIGJGIJIJJJJJIIJJJJJJJFIJIIJIJJJII
@4833747/1
cttcacctgtggccggcggcacgcagacgccgtgatgacctccactttga
+4833747/1
CCCFFFFFHHHHHJJJJJJJJJJJJJJJHHF3>BDDDEDDDDDDDDDDDC
@24492/1
gtcctttctaaggttctaaactatatctgtaccaaatttcaaccaaatcc
+24492/1
@@CDFDAEHFF?DEFHIJICGH@HIEIIIIAHGGGGIIIJGDFHIGCH9G
@4834046/1
cactgagtgacggcacctccgacactgaggtcacggtactcgcggtacat
+4834046/1
C@CFFFFEHHHHHJJJJJJJJJJJJJJJJJHIJJJJHIJJJJJJHHFEFF
@25096/1
gcggttttcacgaatatattgtgggatgcttaaatttacatttagtgttt
+25096/1
@CCFDDFFHHHHDHIJJJJJIJJJJJJJIIJIJJIIJJJGIJJJJGHGIJ
@2774188/1
ctggacaaggcactggcaacgaccaatcatggacttttcttcaatatcca
+2774188/1
CCCFFFFFHGHHHJJJIJJJJJJJJJJJJJJJJJJJJJJJJJJJJJJJJJ
@2774536/1
tcgccatcaggacctgcaccatgcaccgccatgccatgtaccacgcctgg
+2774536/1
CCCFFFFFHHHHHJJJJJJJJIIJJJJJJJJHJJJJJJHIIIJJJJJHII
@723165/1
cttgaattccttgatgactgcatagatagaaatcgaactcggtcggatgc
+723165/1
CCCFFFFFHHHHHJJJJJJJJJJJJJJGJIJGFAGIJJJJJJJHHGBHII
@4834531/1
ggggtgcaggcggcagagctcgggcacgaggatctgcttctggtccagcc
+4834531/1
B@@FBDFFHHHHHIIIIJJJJGGIIHGIIIJFHHHHFFFFFFE@CEEECD
@4834635/1
cagtaggatggcaaagagacgaagcgcgcgttctcatgtaatttttaatg
+4834635/1
BCCDFFFFHHHHHJJJJJGIJIIIJJJJJJGIIJJIJIIJIIJJJJHHHG
@2774963/1
ggatggagtgagcacgggctctgtgcctggctcccatgtcacggtagcac
+2774963/1
@CCFFFFFDFHHHIIJJJJJJJJIJJJJIJJJJJJJIJIJJJJJFGIJJJ
@26069/1
agcgagactcataacgcagccagatgccaaagttcttgatcttcactggg
+26069/1
@C@BA@0@<CB?BEGGDDGBGHABFCABG@;?B9:DGFCB<9?99/9?82
@2088016/1
gtaggggaagggttaggcaacttaatttcgtggattagtagctgtagctt
+2088016/1
@@@DFFFDHDFHFHIIIIIFIIICHHIJJJJJIFHGJJDDHIIGCFH>HI
@3455817/1
ctcggacatttcaattttatttagttggtcttggttgaacggaactccaa
+3455817/1
@B@FFDFFGHHFHIJJJJIJIJJJIJJIHHIIJJFHIIGIJJGCHIJJJG
@2088106/1
gcctgggatgccacccggcaccactcccgggtgaggatgcactacatttc
+2088106/1
CCCFFFFFHHHHHJJJJJJJJJJJJJJJJJJ@FIJJJJJJIJJJJIJJJH
@2088378/1
gtgctgggcctcttgtatgcgaaggtgttgaggcgcttgtggtggtgcac
+2088378/1
@@@D=DDDFHDFHGHEEFGEI7EFEFEHG@FHIIIIIEHBBGCFH<@ACH
@2088471/1
cttgtaccacagtactcctggatattcgtatttgacacagaattcagcga
+2088471/1
CC@FDFFFHGFHHIFHGHIGI@DFHCFGGFBEHIIIJHIIGEHIIJIIG<
@723893/1
caggcactatattgcagacctccagtggtaggtatgtatgtttatgctct
+723893/1
CCCFFFFFHHHHHJJJJJJJJJJJJHIJHIJJGIIIIIJJJJJJJJJJJJ
@1404503/1
gtagcactgagtgacggcacctccgacactgaggtcacggtactcgcggt
+1404503/1
B@@FFFFFHGHHHHGJJIJJIJJIIEIIJJIGHJJJIIJJCGIJJJIHFD
@724024/1
cacggtagcactgagtgacggcacctccgacactgaggtcacggtactcg
+724024/1
CCCFFDDFHHHHHJJHIJJJJJJJJJJJJJJJJJJJJIFHIJJJHIIJJC
@2775977/1
cacgtttatacatttttttttaatttttgtgttacgattcgaatactgga
+2775977/1
@@@DDDFFFHHBHBHGEIGIIA?DHHGDGHIIIGEH;=FHIIIIGGICGE
@724077/1
ggtgctgggcctcttgtatgcgaaggtgttgaggcgcttgtggtggtgca
+724077/1
@@@DDFFFHFHHGIJJEGIJJJGIIJ?EEGFGIJJJJGIGHIJJJJIHJI
@2776088/1
gcaagaagtaccagaaacgggacttagccacaatctggtctggagagaag
+2776088/1
CC@FFFFFHGHHHIJJIHGGIJJJJJHIIJIJIIIJGIFHIGIGIJGGGF
@5514962/1
cgacgcttcagcagagtgcacacaatggtgaactggcgttcatgcggcaa
+5514962/1
CCCFFFFFHHHHHJJJGHJJJJJJJIJIFGGIJJJJJIHIIJJGGIJJJJ
@6875641/1
gtgctgttgtggaactgcttcacctgtggccggcggcacgcagacgcctt
+6875641/1
@@@FFFEFHHHHHJJJJJJJJJJJIIHJIJJJJIJJJHHFFDDDDDDDDD
@5515052/1
ctctgtatttcctcttcatggtgccacagtgagtgatttcaattttg
+5515052/1
CCCFFFFFHHHHHJJJJJJJJHIJJJJJJIIJJHHIJJJJJJJJJJJ
@2089348/1
ccggtaagtttgtcgagtagagccttagctgcggaatgcttagcttcctt
+2089348/1
@@@FFFFDADFCCEDDH?FBHIIIIHGHEHGFFG<D@GIIIIIIIGEBCG
@5515328/1
ctccaattcaaccttatcattaccaatcggtaaaggatctcttgtataca
+5515328/1
CCCFFFFFHHHHHJJIJJJJJJJJJJIIJJIIJJIJJJJJJJJJJHJJJJ
@4136376/1
cttgatgactgcatagatagaaatcgaactcggtcggatgcgtgatgccg
+4136376/1
CCCFFFFFHHHHHJJJJJJJJJJJJJJJJJJJJIJJJJJJJJIIJJJJJJ
@2089822/1
caccagtggtcttcttgaacttcttcaattgacgcaagaagtac
+2089822/1
??7DD?D8DB:CCDEEEIIA:A:FFFE<FAEE?E@?D<DDE??4
@1405693/1
cagtaacactttttcagatgaatattttattattttctcgtatcccgtat
+1405693/1
BBCDDFFFHHHHHJJJJJJJIJJIJJJJJJJJJFIIJJJJIIJIJJJGIJ
@724891/1
caagaagtaccagaaacgggacttagccacaatctggtctggagaga
+724891/1
??@BDFFDD?ADFIIIEHHBHIGGGGHIIIGHHGIGGHIGEEIE>F7
@724895/1
ctcatcttgtatagaggaggcttgggctcgctctccgaagggagcttgcg
+724895/1
CCCFFFFFHHHHHJJJJJJJJJJ@GIJJJGIJGIIJIJJIJIGIIJJIII
@6198119/1
agacgatttcaccagtggtcttcttgaacttcttcaattgacgcaagaag
+6198119/1
CCCFFFFFHHHGHJIJJJJJJJJJJJJIJJJJJJJJJJJJJJJJIJJFJH
@2090090/1
ctccaattcaaccttatcattaccaatcggtaaaggatctcttgtataca
+2090090/1
@@@DDDFAFDHFFIJJFIGIGBCHEHCEHIAFGGEHIIJGIGGEIDIGHG
@6876592/1
ctcataacgcagccagatgccaaagttcttgatcttcactgggctcttct
+6876592/1
CCCFFFFFHHHHHJJJJJJJJJJJJIJJJJJJJJJJJJJJJJJJJJJJJJ
@725091/1
gtcggcataacgggccgcgactccgccctcttcctcgggttggaatgatt
+725091/1
CCCFFFFFHHHHGJJJJJJJJJJJHIJJJHHHHHHFFFD=BDDCCDCCCF
@4136993/1
gggaatctgattgtgctgttgtggaactgcttcacctgtggccggcggca
+4136993/1
@CCFFFFFHHHHHFHIJJIJJIJJJIJIJGIJJIJJJJHGIJIIJIGHFD
@5515985/1
cgcaaatcaaataatcctctatcaagtgctcgttttgttagacttcagtg
+5515985/1
CCCFFFFFHHHHHJJIJJJJJJJJJJHHIJJJIJJJJJJIJJJJJJJJIJ
@1406208/1
gttggtcttggttgaacggaactccaatcctttactcgaatagtcttttc
+1406208/1
@@@DDDB>DFF<CBDGIGGDEGHGIGIIBFE@HHAHIGHDGE>GDFFGB@
@6876887/1
ctttactcgaatagtcttttctaacttgaacagtgcgatgttttacaagg
+6876887/1
B@BFFFFFHHGHHJJJHJJJHHJJHJJJIJJJJHIJIHIHGHIIJJJJJJ
@4137356/1
ggaactgcttcacctgtggccggcggcacgcagacgccttgatgacctcc
+4137356/1
CCCFDDAEFDFDHGBFHDG?HGA<DBGHIBGIHHF>BCECCCC>CCC>@B
@6877152/1
tgagtgacggcacctccgacactgaggtcacggtactcgcggtacatgtt
+6877152/1
B@CFDFFFHHHHHJIJJJJJJJGJGIJIHIJJJFHIGIIIEHEHFFFFDF
@4137480/1
ccagtggtcttcttgaacttcttcaattgacgcaagaagtaccagaaacg
+4137480/1
@CCFDFFDHHHHHJJJJIIGFHHIJIJIJGIJJIJJJJJFHHGIIIJGJJ
@7563613/1
cttggttgcggtctttgtataccttcaggtgatcgaacatcatgtcttca
+7563613/1
CCCFFEFFHHHFHJJJJJJJIJJIJJJJJDHGIJJJJJJJJJJJJJJJIJ
@7563859/1
cttgtattcaaaagaaaacctagaatcactggttcaaattcaaataaaat
+7563859/1
@<@A:BDDBHF??BFFBHHEEEGHGBHGG9<8F<@FDDGG?D@CDDHHG<
@7564405/1
gccccatgagcgtacgtgtgggtgtagtgcctgtagtatagactgggaag
+7564405/1
@@;BDDADHHBA8CGHCEHHIIE?C@FCDGEDGGDH?BGBGF??FFGDHI
@7564597/1
gcggctgaattgcagcatcttgtcgagaacatgaagccgctttggtttac
+7564597/1
@<@DDDADDD?A?GGCHIHDGHA?FHAHHGGIC<FABEHGHGGCE=FDDC
@6878532/1
ctcatcttgtatagaggaggcttgg
+6878532/1
@@@:BDDD<CDCDE9EB>FEFIB68
@5517510/1
cccgtttagcagcttcatccagaggcaagcgctccaagttgcttggaggc
+5517510/1
CCCFFFFFFHHHHJGIGIHIHIJIGGJIIHGGIIJIJIDDHIIIIIFGGC
@7565034/1
gacgatttcaccagtggtcttcttgaacttcttcaattgacgcaagaagt
+7565034/1
BCCFDFFFHFFHFGHIJIJGIJIIJJGIIIGIIJIJIJIIJJJJJJJJJB
@7565041/1
ctctagcacgtagttctcagcttccctgcaaagttaaccatcttgtattc
+7565041/1
CCCFFFFFHHHHHHIJJJJJJJJJJJJJJJJJJIIJGIGGJJJJJHIJJJ
@4835314/1
gtgagcacgggctctgtgcctggctcccatgtcacggtagcactgagtga
+4835314/1
@@@FDEFFFFDHHGJIGHHIHHIJIJGGGGIGGIIIGIABHIJJIII==@
@4835670/1
cgtacttgcagaagcatggctgcccaatgatcggcattccggcgtcattc
+4835670/1
CCCFFFFFHHHHHJJJJJJJJJJJJJJJJJJJJJJJJJJJJJJJIJJJJJ
@2776981/1
cataccgataccatacaccaaaatattttttacgatttttgtctgtctgt
+2776981/1
CCCFFFFFHHHHHJIJIJJJJJJJIJJIJIIIJJGIJIJJJIIJJIIJII
@26525/1
ctggggaaaagatcctcatcttgtatagaggaggcttgggctcgctctcc
+26525/1
CCCFFFFFHHHDHJJJJIIJIJJHGIJJJJJJJIJJJHIJGIJJGIJJIJ
@6200101/1
ggtgctgggcctcttgtatgcgaaggtgttgaggcgcttgtggtggtgca
+6200101/1
CCBFFFFFHHHHHJJJIJJJJJJJJJEGGHIIJJIJJJJJIJJHIJHIID
@1406539/1
gtcagttagctttttaatacatctctgtccaggcactatattgcagacct
+1406539/1
CCCFFFFFHDHHHJJJJJJJJJJIIJJHJGGGIIJJJJJIJJIIJIHIJI
@3460059/1
ggcgttgatgtcgcaagatagtgagacattcactttttagtcataatctt
+3460059/1
CCCFFFFFHHHHHJJJJJJJJHIHJIJIJJJJJJJJJJJJJJJJJJJJJJ
@1406720/1
gtcttccttcatggccgaggttggggcggcgcgggcatgtgagtgttggt
+1406720/1
@@@DFDFFHHHHHJIJJIIJHIIJIJIJIGDDDDDDDDDDDAC@CCC@B?
@3460760/1
ccactatctacacttaaaaaaaactcactagtcatcatcagaatc
+3460760/1
@@@DDDDDHDHDFGIGGHID@@:?GEEGGIGBFGGCEGAFHD<?F
@3461335/1
ctcgaaggcgcggcgtgcggttaggcgaagtacatgaccttcttggtgac
+3461335/1
CCCFFFFFGGHHHJJHJJIJFHGJJIJGHF?DFEEEEEEEDDDDDDCDCD
@6202030/1
ggtagcgggtcggacgagccgtgccttttattgcttggtgagacacg
+6202030/1
C@@FDBDFFHGGA>AAAEGHGFGEH@HAGEHHAEGHCCABFFDECED
@6202334/1
cctcatcttgtatagaggaggcttgggctcgctctccgaagggagcttgc
+6202334/1
CCCFFFFFHHFHHIJIJJIIJJJJEFGGHHFIGGGGJJIIIJIGHIGGAE
@6202376/1
gtcggacccaaaaatgtaattaactttttttttgtctgtttgtctgtttg
+6202376/1
@@@FFFFDHHFGHIIIGFIIIJJCHIIGIIIJJJGHHJHIJJCHII9CHE
@1409921/1
cacctgtggccggcggcacgcagacgccttgatgacctccactttgatga
+1409921/1
@@@DDDDDHFHHAGGIEHGEHIIIIBEFHBCE>3>>@6>ACCC@C@C;@C
@3462982/1
gtttcaacaatttctctattcacctttctaggacatttatctggctgtat
+3462982/1
CCCFFFFFFFHHHJJJJJJJJJJJJJJJJJJJIJJJJJJJJJJJJJJIJJ
@1410156/1
cataataaaattagaggaagtaggtgctgggcctcttgtatgcgaaggtg
+1410156/1
@?<DDDD8DBFFHG@EG<FIAB??AB@B<FECDFFEBB9BCF<D?FHIHI
@5518061/1
atgttcaggcatcacgtgaaaactaacggttcgatttcgatgaaacttgg
+5518061/1
@@CDDEFFGFHHFGIGJGIGIJIIIFIIGFGGI@FHIHICGGFHGIGGCG
@7565794/1
gtgggtgtagctttaaggggatctgctgtctgtggagctgatgcttgctg
+7565794/1
@@@DD@@D?CFBFHJJGIFIIJIJJIIJJIIIJJIGHGHIAGGIIGHGIH
@7565987/1
tgctgggcctcttgtatgcgaaggtgttgaggcgcttgtggtggtgcacg
+7565987/1
@@CFFFFFGHHHGJIIGJJJIIGI1CGHIGIGHGHIJIIIBGIIA@CHJF
@4139555/1
catcgttctcagcatggtaagaaggtggcggccagaatctagacatgcac
+4139555/1
CCCFFFFFHHHHHJJJJGHJJJJJJGIJJJJJJJJJJJJJJJJJJJJJJI
@4837795/1
tccaaatcgacgactcctgtggctttcagtgaaacgtcaaaatttat
+4837795/1
?;@DDDDBBDDFF>EGEE>?EHA?FHGGHB@AGDECBC@DGI@DADH
@7566347/1
ccttagtacacctaatgaggactatttggcgttactgcttaatactactc
+7566347/1
CCCFFFFFHHHHHJJJJJJIIJJJJJJHIIIIJJJJJJJJJJJJJJJJJJ
@28170/1
cgggctctgtgcctggctcccatgtcacggtagcactgagtgacggcacc
+28170/1
@@CFFFFFHHGHHGJIJJJJJJJJIJJJJG?HHIIIIIJJDEHIIJIIIJ
@4838090/1
gttcgacatcgacataacaataacccctgctattttttttatttttattt
+4838090/1
CCCFFFFFHHHHHJJJJJJJJJJJJJJJJJJJJJJJJJJJHIJJJJJJJJ
@2091975/1
caaaacatagccccattttctgaaacacattacaaaaccgtcttaactaa
+2091975/1
CCCFFFFFHHHHHJJJJJJJJJJJJJJJJJJJJJJJJJJJJJJJJJJJJJ
@2092078/1
gcagcgttgagtttgatgacagcgtagttaacttcaatagaagtggcgac
+2092078/1
CCCFFFFFHHHHHJJJJJJJJJJJIJJJJJJJJJJJJJIJJJJHIJJJJJ
@2092520/1
ctgtgacttgtagtcaaggtggagattttactatctttcaagtcggcata
+2092520/1
CCCDFFFFHHHHHJJJJIJCGHIJFIJJJJJJJJJJJIJJJJIJJJJJJJ
@4141263/1
acagcatacataataaaattagaggaagtaggtgctgggcctcttgtatg
+4141263/1
CCCFFFFFHHHHGIJIJEHHJHGHGFGIJIIIHHIJIIIJIJJJJIIJII
@4839149/1
gccatattcaaatgggaagtggtgataaagataagtataggctcaaaacc
+4839149/1
CCCFFFFFHHHHHJJJJJIEHHCFHHGIGIJJIJJGHIGHIIJJJJJJJJ
@5519963/1
gtcacggtagcactgagtgacggcacctccgacactgaggtcacggtact
+5519963/1
@C@FFDFFGGGHGGHAFGHGCEHFHHIGFBFGE@FHECGH=@FGBA;@E>
@2778892/1
tgggcctcttgtatgcgaaggtgttgaggcgcttgtggtggtgcacgcgc
+2778892/1
BCCFFFFFHHHHHJJJJHIIICGHHIJJJJJIJJIIJJIIGHHIJIJJHF
@5520130/1
gtaccgtagcctgtaatttttgtctttcgcgaaatattccgcgacagatg
+5520130/1
@@CFFFFDHDFHGGGIJJJJJJIIJJHCHIIJJJJIJJJJIJJIGHGFEF
@30112/1
gtgatggcagtagacacacgcctgtgtaaatattcagcaaattcgtcctg
+30112/1
CBCFFFFFHHHHHJJJJJJJJJJJIJHIJIJJJJJJJJJJJJJJJJJJJJ
@30300/1
gcagagggaatctgattgtgctgttgtggaactgcttcacctgtggccgg
+30300/1
;1?DDDDDH<HD>FBECFHFGE9AFECA19??BFCGIGGGGHG?FFCD@0
@6879390/1
atgaaacgcgagtggggccgtcagaacctgatagaaacggttggcgttag
+6879390/1
@@@DADDD<C::@AA@DEHGGDGBCGBCHHDHGIADDCHFIHE<@<BAB=
@2779443/1
ctcggaatagaacaaataattagcttctttcaatatagtataatcctcag
+2779443/1
@@CFDDFFHHFHHJJJJIIIJJJJJJJJJJJIJJJJJIJGIIJJIJJJIJ
@6879623/1
cagtcaacggatggccaaataggaaacactacgctttacacgcatgaggt
+6879623/1
@CCDFFFFHHGHHJJJJJJJJJJJJIIJJJJJJJJJJJJJJJJJJJJJJ=
@726234/1
ctcagatgcaatttcttgcaagaattgcacaaagttgaagtccttgttgt
+726234/1
CCCFFFFFHHHHHJJIIIIGIGHJJHJJIJIGGGFEHIIICGGEGHDHIG
@6880004/1
ctcgtccacttccatcttctataaatctgttaagtcttttaaagtagatg
+6880004/1
CCCFFFADHHHHHJJJIJIJJJJJJJJJJIJIJJIIJJJJJJJJGHIJJJ
@6880257/1
ccggtacataatgatacgatgcggcttgaacccgccggtgctcttgt
+6880257/1
@CCFDFFFHHHHHIJJJIJHIJJIJIJEDGHHJIIIFGAGBEHHHB?
@31358/1
cgatatcttctgtagctgctgtgtgaagttcttcaaagcgtcttctctaa
+31358/1
@@@FFFBDHAADDFEFEDHGGCGEF@HCHIBHHIIGGHGIBFHIIGHHDH
@31435/1
agctcatgctggaggagtgagagtctggccagtctttagaagatgatggt
+31435/1
CCCFFFFFHGHHHJJHIFGHIJJFFHIJJJJJGHIJJJJJJJIJJJJHJ?
@6880514/1
caccagtggtcttcttgaacttcttcaattgacgcaagaagtaccagaaa
+6880514/1
CCCFFF=DFFDFHIJJJJEIJJJIJIJJJJJJJJJJJIIJJHGIJJJJJJ
@5521092/1
gctatgccatttatcctcgcacgttggcagtaatagtacaagtgaaaagt
+5521092/1
CCCFFFFFHHHHHJJJIIIJJJJIIJJJJJHHIJJJIIJJJIIJJIGII?
@31516/1
cttgaattccttgatgactgcatagatagaaatcgaactcggtcggatgc
+31516/1
CCCFFFFFHHHHHJJJJJJJJJJJJJJJJJJJJGIJJJJJJJJJJJJJJJ
@6880798/1
agaaatgttacaacctctatactttgcattaaaataatgcccattttcac
+6880798/1
CCCFFFDAFHFHHBHIJJCFIHIIGHIJJJJJJJJJIIIGIIIGGIJIJI
@2781102/1
gtcacggtagcactgagtgacggcacctccgacactgaggtcacggtact
+2781102/1
@@@DDDAAAFFHDGHEHBFEHBF>HIGBDEGIIIIEGGIIGHGHIGCGEE
@6881660/1
ggcaaaggtagtaagtcagctgttccacttcatcatcagggatcttgccg
+6881660/1
@<@FDFDADDFCFEF:AFDGHIBA@?@BBHHIIDGGBCFGHGIHGCDE>G
@727471/1
ttagcagcttcatccagaggcaagcgctccaagttgcttggaggcttggg
+727471/1
CCCFFFFFHHHHHJJJJIIJJJJJJJJJJJIJJHGJJJJJJHGIJIJGJJ
@6882072/1
gccagatgccaaagttcttgatcttcactgggctcttctctgggatttcc
+6882072/1
CCCFFFFFHFHHBGEHGGIIIIIIIGGIIDDGFHIIIIIGGIIIGGIIGI
@6882165/1
ctggagagaagatcctcatcttgtatagaggaggcttgggctcgctctcc
+6882165/1
CCCFFFFFHHHHHJJJJJJJJJJJJJJJJJJIJJJJJHHJJJJJJIJJIJ
@2782171/1
gtgcaaagcaagcaattgcccacacccgtatctcaacacccataaagaac
+2782171/1
8::DDBDDFBFDFHEGHGAHFHI=?FAA@@FGHEGCE>FHGGGGG>88=B
@4839871/1
ggatataatagcatggattatacattacacttactaatatagtaaaagca
+4839871/1
CCCFFFFFHHHHHJJIJJJJJJJJJJJJIIIJJJJJIJJJJJIIJJIIII
@7569579/1
gtttgtgaaactgcgacaccttgtggctgtgacttgtagtcaaggtggag
+7569579/1
B@@FFDEFGHGHHJHAHIJJJIJEGHJJJCFFHIJJDHIGIIJIJ?FHII
@4142903/1
ccgattgacatgaaacaaacactaaatgtaaatttaagcatcccacaata
+4142903/1
@@@DFDFDFBHHHJIJJJJJIEHIIGEHHIJIIJFIHJIJJJJIIIGIJI
@4143142/1
caggatgtggattttaatgttattattacagcatacataataaaatt
+4143142/1
@C@FADFDHDBHHJGGGIJIJJCAH@EIIIJGHCGGIGIIEHHGGI<
@4840393/1
agtcgtatgattatttgtctgtagtggtcctgctgtttcgtatattctaa
+4840393/1
@@@FFFFFHGGHHIJJJIJIJJJIGJIHIJIJJJJJJJJJGIJJJJJJJI
@4143520/1
cagtaatagtacaagtgaaaagtcacttgccgatggtagaataaggatta
+4143520/1
@@@DDDDDHFDHGIIBEHGGHBEHHEHIHGHEDHGG1:CDFGCFGGIIH?
@7570321/1
gccagatgccaaagttcttgatcttcactgggctcttctctgggatttcc
+7570321/1
CCCFFFFFHHHHHJIJJJJJJJJJJJJJJJGJJJJJJJJJJJJJIIJJJJ
@4143629/1
gtgatattagcattttaatgtgtgaaaatattataatggaccttattacg
+4143629/1
@CCFFFFFHHHHHIJJJJJJHJIJJJJJJIJJJJJJJJJJJJJJJJIJJJ
@7570640/1
gacgatttcaccagtggtcttcttgaacttcttcaattgacgcaagaagt
+7570640/1
CCCFFFFFHHHHHJHJJJJJJJJJJJJJJJJJJJJJJJJJJJJJJJJJJF
@4143954/1
gttgaggcgcttgtggtggtgcacgcgcttg
+4143954/1
@@@FDDD;DHFHGHCBF==??GGGB>@G6;B
@4841081/1
gaagcattgaaaataaaataggtacttatatactgaactcataacatcat
+4841081/1
CCCFFFFFHGHHHJIIJJJJJJCHHJJJJJJJJJJJJJJJJJJJJJJIJJ
@1410660/1
tagcatcacaacgtcatttaatataaaatacatttatatccgatattttt
+1410660/1
@<@DDD?DFFFF?<?A3?4AHFHEHFH>CDAFGF@CGCG?FFIFGFF@BB
@4145752/1
cctggcaatacaacaacgacaagctgcaactgtacgaatgtgctcttgag
+4145752/1
CCCFFFFFHHHGHJJJJJIJJJJJJJJJJJJJIJJJJJJJIJJJJJJJJJ
@6203317/1
gtcttccttcatggccgaggttggggcggcgcgggcatgtgagtgttggt
+6203317/1
@C@FFFFFHHHDDDFHHIII:CFHIFGIJHD@BDDDBCB>AAC@A@CAB8
@3463586/1
gctccgaggaaagcttcaagtaaatcagccttgtgtttcttggtggtggg
+3463586/1
CCCFFFFFGFHGHJJJJJJJIJJJJJJJJJJJJHIEHIJIJJJFHI?FHI
@32092/1
gccagatgccaaagttcttgatcttcactgggctcttctctgggatttcc
+32092/1
?<?:D>D;C?A::A<C<?FAE@BCFCEFHE?B9E;FG>?FFCCGICAFD@
@3463711/1
gtggtaaaattaaaatgaaaaatctaataaaaaataaatgtattgaagtt
+3463711/1
@BBFDFFFHHHHHJJJJJJJJJJJJJJJJJJJJJJJJJJJIJJJJIJJHI
@5521552/1
gtggtggtgcacgcgcttgggcagagggaatctgattgtgctgttgtgga
+5521552/1
CCCFFFFDHHHHHJJJJJJJJJJJJIJJHIJJJJJJJJJJJJJJJJIJJI
@1411574/1
cctcgctgcaggccgactggtggctgccctcgcccgagtcgtgctccttc
+1411574/1
BB@FFFFFHHHHHJIJJJIJHIJJJJJJJJJJJHJJGHCHIHHHFFFFFF
@3463899/1
cttgaattccttgatgactgcatagatagaaatcgaactcggtcggatgc
+3463899/1
@@@FFFFFDFFDBGEFHIIBHEHFHIGHIIIGGEIIGGIIIIDBGGGGID
@2098011/1
cttcacctgtggccggcggcacgcagacgccttgatgacctccactttga
+2098011/1
CCCFFFFFHGHHHJJJJJJJJJJJJJJJHHFFFEEEEEEEDDDDDDDDDD
@3464093/1
ttagggacttcgacatattcggcgatgatgcattcttcctcgtcaagcaa
+3464093/1
CCCFFFFFHHHHHJJJJJJIJJIJJJJJJJJJJJIIJJJJJIIJJJJIJI
@1411903/1
gtagcactgagtgacggcacctccgacactgaggtcacggtactcgcggt
+1411903/1
@@@FFFFDHHHHHIJJDGDHIJIBGFHGIIGGIIFHGHIJFFHGHJJHF=
@6203939/1
agcatacataataaaattagaggaagtaggtgctgggcctcttgtatgcg
+6203939/1
CCCFFFFFHHHGHJIIJJJIJJJJJJGHHIHIIIJJJJJJJIIJGIJJJJ
@2098702/1
ggcagagggaatctgattgtgctgttgtggaactgcttcacctgtggccg
+2098702/1
@B@FFFFFGAFHFGGGHIJGHIJJGHIEGIJGGGIIJJIIIJJGIIJIIJ
@5522221/1
gtgaaaactgcccctcagatacaccgtcacggaacacaaatatcttcttc
+5522221/1
@;@DFFFFHBHGFHIIIIEIHIII@BFHIIFIBG@GFGGGGIBDHGGHII
@1412564/1
cggaactccaatcctttactcgaatagtcttttctaacttgaacagtgcg
+1412564/1
@@@FFFADBFAHFHGGHICEHGGICEH<<EDHGEHHIGCFCFHIHCHBGH
@2099415/1
ggttgtcaaaacatagccccattttctgaaacacattacaaaaccgtctt
+2099415/1
@@@DFDDEHHFHHJIJJJJJHIJJJJIIIIIHIIIIIJJJJHHGHGGEHI
@2099444/1
catacataataaaattagaggaagtaggtgctgggcctcttgtatgcgaa
+2099444/1
CC@FFFFFHHHGHJJJJJJJJIJJDJHJHHHHJJJEHIIJJJGHIJJJHI
@2099559/1
ctggagagaagatcctcatcttgtatagaggaggctt
+2099559/1
==?D;?BD1?;8CHEGEFB:FD?<FFGC?9C;?@=?G
@2099612/1
gtttttaatttgtgctccaaattgtatctgacgacgcattgaatctgaat
+2099612/1
@?BFFFFFHHHHHGIJJJJJJJIJIJJJJJIJJJJJJJJJIJIJJJJJII
@2783150/1
gcctcttgtatgcgaaggtgttgaggcgcttgtggtggtgcacgcgcttg
+2783150/1
CCCFFFFFHHGHHJIJJJCFHHJJJJIJJIIJHIJGIJGHIJJJJJHFFD
@2783189/1
tgctgggcctcttgtatgcgaaggtgttgaggcgcttgtggtggtgcacg
+2783189/1
CC@FFFFFGHHHGJJIGIIJCGIJCFCFHHIJIJJJIIJIJ=FC@DHGHE
@5522912/1
aggcgcttgtggtggtgcacgcgcttgggcagagggaatctgattgtgct
+5522912/1
CCCFFFFFGHHHDIJGGGHJJJJFJFJJHGGIGIJIFHGJJIGI>D@CEH
@2783225/1
gcgccaaatattttattgtaacaatgaaccatggtttcaacaatttctct
+2783225/1
CCCFFFFFHHHHHJJIJJJJJJJJJJJJJJJJJJHIJJJJJJIJJJJJJJ
@34278/1
cctggctcccatgtcacggtagcactgagtgacggcacctccgacactga
+34278/1
<?@FFFFDHHHFHFFHIGGEGHIIIIIIICFGHGHIGIEHIGIIIIIIIF
@6205328/1
attgctcagatgcaatttcttgcaagaattgcacaaagttgaagtccttg
+6205328/1
@@@FBEDDH?DFDIGIIIIIGHGIIIGIIGIIIIIIGGIGBFHI?DDFFD
@2100244/1
cacgggctctgtgcctggctcccatgtcacggtagcactgagtgacggca
+2100244/1
@@;ADA?@CFFFDGII3;FA<FEEGIB@BBFG?GDEICGFEC9BFDBF:F
@2100275/1
cttacagattggtggaaaccaaaccaaacttctctgccaccaccaagggg
+2100275/1
C@@FFFFFHGHHHIJJJIGIBHIGIJJIGIEHIJIJIIIJIIIIIEHIII
@6883626/1
ctcataacgcagccagatgccaaagttcttg
+6883626/1
@@@AADBAFA?D:FGG;3ADC99AEFF@?CA
@4841734/1
gcacgtgcttgggcagagggaatctgattgtgctgttgtggaactgcttc
+4841734/1
CC@FFFFFHHHGHJJJIIJJHIJJJJJJJJJJJJIJJJJJJIJJJIJJJI
@6883864/1
tagcactgagtgacggcacctccgacactgaggtcacggtactcgcggta
+6883864/1
CCCFFFFFHHDHHIJHIHHIGIJIJJJJJIIGG?BGIIIFGGIJBHBHEF
@728538/1
agcaaatggaaaaaaaaattggtgaaaagaatcacaagtaagatactgca
+728538/1
CCCFFDEFHAFDFEGEDGHGHH:BDGGIIEIIIGHIGH8BCEDGGIECAD
@6884175/1
gtacgaagcattgtctgtttataaaataattaacaactaatgttttccaa
+6884175/1
C@BFFFFFHHHHHGIJJJJJJJJJJJJJJJJJJJJJJJJJJJGIIJJJJJ
@728658/1
gttaatgccgccaagtttgacgtttatcttcaagcacaaattgctcaggg
+728658/1
BBCFFFFFFGHHHJJGHIJIJIFHJIJGHJJEGIIJJJJJJJIJJJIIIB
@2784438/1
agggaatctgattgtgctgttgtggaactgcttc
+2784438/1
@<@A=B8D<DBF8DG?AFEH?I<<A3CEFG91?C
@728752/1
tttacaaagtttactagatacattaacttcctatcaaatataggatatct
+728752/1
CCCFFFFFHHHHHJJJJJJJJJJJJJJJJJJJJJJJJJJJJJJJJJJJJJ
@728905/1
caccagtggtcttcttgaacttcttcaattgacgcaagaagtaccagaaa
+728905/1
CCCFFFFFHHHHHJJJJJJJJJJJJJJJJJJJJJJJJJJJJGIJJJJIJJ
@4842673/1
gctgttccacttcatcatcagggatcttgccgtcattgcagacggtgtgg
+4842673/1
CCCFFFFFGHHHHJJIGIJIIJJJJJJJJJIJJJIJJJJJJHGIJGHIJJ
@729288/1
cgtcaatcaaatacttcagcacttcacacattgataaaacctcacatcca
+729288/1
CCBFFFFFGHHHHJJJJJJJJJJJJJJJJJJJJJJJJJJJJJJIJJJJJJ
@729305/1
ggacagctatcttcataaaagctaaacaacatttataaaattagactata
+729305/1
CCCFFFFFGHHHHJJJJJJIJJJJJJJJJJJJJJJJJJIJJJIIGIJGII
@4843449/1
gtgcattgtaaaattctagacacacatgccacatattcaggcattatgta
+4843449/1
CCCFFFFFHHHHHJJJJJJJJJJJJJJJJJJJIJJJJJJJJJJJJJJJGG
@4146026/1
ctttgatttcttttgtaaatttaactctctgtgagtccgtcagtggcttt
+4146026/1
CCCFFEFFHHHHHJJIJJJJJJJJJJJJJJJIJIJJJJJJJJJJJJIJJJ
@4843619/1
gcaagaagtaccagaaacgggacttagccacaatctggtctggagagaag
+4843619/1
CCCFFFFFHHHHHJJJJJJJJJJJJJJJJJJJIJJJJJHJJJJIJHIIJJ
@2786227/1
ctgatagagacgatttcaccagtggtcttcttgaacttcttcaattgacg
+2786227/1
CCCFFFFFHHHHHJJJJJJJJJHIIHJIJJJJJJJJJJJJJJJJJJJJHI
@2786566/1
gtgctgggcctcttgtatgcgaaggtgttgaggcgcttgtggtggtgcac
+2786566/1
CCCFFFFFHHHHHJJJJJJJJIJJJEFFHJJJIJJJJJJJJJIIJIIGIJ
@4147308/1
gccatgtaccacgcctgggatgccacccggcaccactcccgggtgaggat
+4147308/1
CCCFFFFFHHHHHJJJJJJJJJJJJJJJJJJIJJGHHIJJJJJFHIIHHH
@4147645/1
ggctattacaatagacagacatacagtaattcattgtatttcgtatcgat
+4147645/1
CCCFFFDFFHGHHIGIJJIJCIIIJIIIIJIGICGIGGIIICHGGHIHHI
@6206201/1
ggacgcgttaacatacgagatcttcgtgcggagataatattttaaagtat
+6206201/1
CCCFFFFFHHHHHJJJJJJHJJJJJJHIJJJHJJJJJJJJJJJJJJJHIG
@35768/1
ccctgctattttttttatttttattttcaatgtacagacagcacttttct
+35768/1
@@@DFFFFHHGHFGGIGHGGEHJHHI@DG@DBFGGGHEEGGCCFFE@GHG
@2100629/1
agaggaagtaggtgctgggcctcttgtatgcgaaggtgttgaggcgcttg
+2100629/1
C@CFFFFEDFFHDHGIEEIJJGJIJJHIJJJJGGFG?BDGGHIIGIIGIB
@4148817/1
gtacattgaaaataaaaataaaaaaaatagc
+4148817/1
?@@?DD?:<??F4A4:CGIF<<F<<?F?D@4
@36265/1
ctatactttgcattaaaataatgcccattttc
+36265/1
@@<B;DDDB4??FHFBF>HG<<<<<?@FHEGB
@4148889/1
ggaagtaggtgctgggcctcttgtatgcgaaggtgttgaggcgcttgtgg
+4148889/1
@CCFFFFFGHHGFFGHBHIGJJJGIJJIJJHGJFGGHIGIIDGIIIIHII
@36441/1
ccagaaacgggacttagccacaatctggtctggagagaagatcctcatct
+36441/1
@@@FADDDAFFFADHHIJJJJJJIIIJIFEGDEFHFHIDGIGIIJJGGGJ
@5524416/1
gcgaaggtgttgaggcgcttgtggtggtgcacgcgcttgggcagagggaa
+5524416/1
CCCFFFFDFDHHHJJGIJJJJIJJIJJHHIJJIIJIIJIJHHHFFFFDA@
@7573931/1
gccttgaattccttgatgactgcatagatagaaatcgaactcggtcggat
+7573931/1
@CCDFDBBHHHDFHGGEHHIDIIGJIIIIGHGIJJGGGHGIHHJ6DFG<G
@2101414/1
ggtgctttgtcctcacgaaagtttccatgttctatttacctatcttgagt
+2101414/1
?@:BDFDDFFHFHJGGIJBFBAHHI@BEH@FGIEGIIDHIGDFGGGIHGB
@5524661/1
gcaagaagtaccagaaacgggacttagccacaatctgatctggagagaag
+5524661/1
CCCFFFFFFHHHHJJJJJJJJJJJJJJJJJJJJJJJJJJJJJJIJIJJJJ
@7574167/1
gtgactacaaacggcgctatataacaaaacaattcatttcatatatactt
+7574167/1
@@@DDDDDFD<FAH8EGHIGCGIGHEGGGGIIHEGGGFHIIIIGH8=F@D
@7574223/1
tgggcctcttgtatgcgaaggtgttgaggcgcttgtggtggtgcacgcgc
+7574223/1
CCCFFFFFHHHFFIIIJIIGGAFFFHGGIFIJJJJCHHHIJIHIIJJJHF
@4845155/1
ctcataacgcagccagatgccaaagttcttgatcttcactgggctcttct
+4845155/1
CCCFFFFFHHHHHJJJJHIJJJJJJEHIFIIJIJJJIJJIHHIJJIJJJG
@37285/1
gggctgcagatgactgtgcatccttgctagtaagtcctgagccatagcaa
+37285/1
C@CFFFFDFDB?DHHIFHIGEHHHIJJHIDHH@EHIIJGIDGIGHCGIII
@6886736/1
gccagttataaagcatagcccgaagtgctattggcacacaggcataatgc
+6886736/1
@@@DDDA?DFFFBDDHGIICHHIAFHHFEHC@DGH?DFGGGGHGBGGGDG
@4845326/1
gtgctgggcctcttgtatgcgaaggtgttgaggcgcttgtggtggtgcac
+4845326/1
CCCFFFFFHHFHCCGAAAJHIJJJJ1@:?DFHHIIID?F=CHCGFADHIG
@5525130/1
ctcataacgcagccagatgccaaagttcttgatcttcactgggct
+5525130/1
@7@?D??3=?FHABGGGG>EGHIE@1@EAHE>FFFH9:BD??BGD
@5525378/1
gttcacctttagaagtatgtttttagctgtcatctggttcatacggcgcg
+5525378/1
CCCFFFFFHHHHHJJGHJJJJJJJJJJIJJJJJJJJIIIJJJJJIJJJJJ
@6887348/1
ggcttattctgcatacctgccatgcgctggtaagcgctatggactgccgc
+6887348/1
CCCFFFFFHHHHHJJJJIIJJJJJJJJIJJHHJJJJJIJJIJJJIJJJJI
@38074/1
gccagatgccaaagttcttgatcttcactgggctcttctctgggatttcc
+38074/1
<@@FFFFFGGFHGB?EHGGHIIIIIIIIIC@GCFHGHGIIIIIGBHIGAD
@1413161/1
gacgatttcaccagtggtcttcttgaacttcttcaattgacgcaagaagt
+1413161/1
CCCFFFFFHHHHGJHJIIJIJJJJJJJJJJIJJJJJIJJIIJJJIIHJJF
@5525612/1
ctgtacagttagaaatgttacaacctctatactttgcattaaaataatgc
+5525612/1
CCCFFFFFHHHHHJJJJIJJJJJJJJJJJJJJJJJJJJJJJJJJJJJJJJ
@6887588/1
cttcacctgtggccggcggcacgcagacgccttgatgacctccactttga
+6887588/1
CCCFFFFFHHHHHJJIJBHIJIJJJJJJHHFFFEEEEEEEDDDDDDDDDD
@38304/1
gtggtgcacgcgcttgggcagagggaatctgattgtgctgttgtggaact
+38304/1
CCCFFFFFHHHGHJJGIJIIJJIJJJIIJJJJIJDGIIIJIIJHIJIIHI
@6887847/1
gcctgttttggtagcggcggcgcggtccgtgaggagcatgctcgccatca
+6887847/1
CCCFFFFFHHHHHIJJJJJJJGFDDABBB?BBBDABBDDDDDDDBDDDDC
@6887907/1
cccgtcgcaccagattattgatttctctttccctgtcgggagcggagcgc
+6887907/1
CCCFFFFFHHHHHIJJJJJJJJJJJJJJJJJJJJJIJJJJJJJIJIHHFF
@2103022/1
ctttactcgaatagtcttttctaacttgaacagtgcgatgttttacaagg
+2103022/1
C@CFFFFDABFHGGFHHHIIBHHIIIIGIIEDH?EFHDFGHEHIIIIIII
@2103045/1
gggatgcttaaatttacatttaatgtttgtttcatgtcaatcggttcata
+2103045/1
CCCFFFFFHHGHHJJIJIJJJJJIJIGJJGHIJGIIHIIJJJJJHGIJJJ
@1413767/1
gggatatttccagactttcccgactgctcctttttgtcagcacagaatag
+1413767/1
CCCFFFFFHHHHHJJJJJJJJJJJJJIJIJIIJJJJJJJJJJJJJJJJJI
@2103373/1
cgggcttattctgcatacctgccatgcgctggtaagcgctatggactgcc
+2103373/1
@@@FFFFFGHHHHJJGIGJIJJJIGJJJIJJJCFHIHIIIIEGIJIIJGH
@3466381/1
tgtacacctgagcgagactcataacgcagccagatgccaaagttcttgat
+3466381/1
CCBFFFFFHHHGHJIJJJJJJJJJJJJJJJJJJJJJJJJJJIHIJJJJJJ
@3466401/1
gcgcttgtggtggtgcacgcgcttgggcagagggaatctgattgtgctgt
+3466401/1
CCCFFFFFHHHHHHIJJJJJJJJJJJJIJJGIJJIIJJJJIJJJIIIJJI
@3466451/1
ctgtgcctggctcccatgtcacggtagcactgagtgacggcacctccgac
+3466451/1
@@@ADFFDHDBHDHGGIIFHIGHHGHGJIIIIGGFHHGHIJBGHJIJIJI
@2103685/1
atacataataaaattagaggaagtaggtgctgggcctcttgtatgcgaag
+2103685/1
CCCFFFFFHHDHHIJGJGHGIIGGEGGCFHHHIJBHIJJJJFGIJJJFGH
@1414410/1
tgggggccgaataccaaaatgtactatctctgggtagtaaggtttatttg
+1414410/1
CCCFFFFFHDDHHJJJJIDIJHIIIIIIJJIJIGFHGHIGIICFHIIIII
@5526439/1
gttgtgtacacctgagcgagactcataacgcagccagatgccaaagttct
+5526439/1
CC@FFDDBHFDHHGGGGHIIJEIIIJJIJJIIJGHIA?DDBFD8@FHEBG
@2103811/1
ggcacctccgacactgaggtcacggtactcgcggtacatgttgtgtacac
+2103811/1
@@@FDDFFFGFFFIIGEFCAGHGGI??FHGHBGI@GGIIIJJJCAHIGHE
@2103847/1
gagagaagatcctcatcttgtatagaggaggcttgggctcgctctccgaa
+2103847/1
@@@FFFFFHHGHHJJJJJIJIIJJIIJJFHIJJJHCHHIIIJJJJIIJJJ
@6208009/1
agaagatcctcatcttgtatagaggaggcttgggctcgctctccgaaggg
+6208009/1
@@<DADDDDF??FHHBFEHEHH@E@C7?GFE?BGHH?F:D;FDB?EHGGH
@2104084/1
aggtggttcttcaacttgggctagcagggaattggtagcaacttgaatgt
+2104084/1
?BCBDDDFHHHHGJJJJJJJJJJJJJJJJIJJJJJHIIIJJJJJJIJJJF
@5526829/1
gtcgagtagagccttagctgcggaatgcttagcttccttcttagagcgtc
+5526829/1
CCCFFFDDHHHGHJJJJJJJJJJJJJJJJJJJJJJJJIJJJJJIIIJJIJ
@5527200/1
gaggaagtaggtgctgggcctcttgtatgcgaaggtgttgaggcgcttgt
+5527200/1
@@@DDDDDBHAHHI<E?F=FHGGIICEHHII7?8@:BD=F9BGDEH@;@6
@3467682/1
catacataataaaattagaggaagtaggtgctgggcctcttgtatgcgaa
+3467682/1
@<?DDDD?FCDBBGHIIBE>CF@GFG49C<DFE@GBF@BGII?DAGG:6?
@3467801/1
attaacattatcatcgttctcagcatggtaagaaggtggcggccagaatc
+3467801/1
CCCFFFFFHHHHHJJJJJJJJJJJJJJJHIJJJJJJHIJJJJIJJJJIJJ
@1416090/1
gtcttggttgaacggaactccaatcctttactcgaatagtcttttctaac
+1416090/1
@CCFFFFFHHHHHJJGIJJJJJJJJJJJJJJJJJJJJJJIJJJJJJJJJI
@3468381/1
acggtactcgcggtacatgttgtgtacacctgagcgagactcataacgca
+3468381/1
@CCFDFFFHHHHHIIIJJJJJJJJIJJHIIJJJJJJHIIJJJJJJJJJJJ
@5528008/1
ctaattacaaaaaagaaaacatttgtcaccaactcctaaagtcaggacat
+5528008/1
@@@FBDFFHHHHHJBHGIJGIHIIJGHIIJJJJGIIGIJII9BDHFEHIF
@6209849/1
gtggattttaatgttattattacagcatacataataaaattagaggaagt
+6209849/1
?@@?DBDDHFDHHCAEEH@CEGGHHEGIIIEGGAFCCHGE>E@FC@?;B0
@4149248/1
cttcaagcacaaattgctcagggtctgtggcgaagttttgttcacgttct
+4149248/1
@@?DDDDDFFFBC<ACAGF@@?:3<FA<A?C@:FD::?F??DBFDFIFFI
@2787958/1
cttaaagacatcatgataaaaatgtgtcattggagtcatattatgtgagt
+2787958/1
@CCFFFFDFHDHDGGEGJIIGFGHAFACECIIEEF?CBFDHIGIJ<FFG0
@6888572/1
tgggctgcagatgactgtgcatccttgctagtaagtcctgagccatagca
+6888572/1
@C@FFD@DBFDFDFHHIG@HHDHGEBHIGDHF?EEHHII@G:DGIAFBDH
@6888646/1
ggcgcttgtggtggtgcacgcgcttgggcagagggaatctgat
+6888646/1
@@@DD@DDFFD:CFFFEG???FFF@GCGI@FBDFFA;@>FF@7
@2105830/1
gttgtggaactgcttcacctgtggcc
+2105830/1
?@<DA?:D3::D>CFFEEFIEFGB82
@2788721/1
gtttgtctgtttgtctgtttgtctgtttgtctgtttgtctgttcgtctgt
+2788721/1
CCCFFFFFHHHHHHJJJHJJJIJJJFJJJJJJIJJJJIJJJJIJJJIJJH
@6889354/1
tcataacgcagccagatgccaaagttcttgatcttcactgggctcttctc
+6889354/1
CCCFFFFFHHHDHGIGGHHGGHGEDF@GGGIIJJJJJIJJIIIIJIJJJJ
@4846055/1
gagcgagactcataacgcagccagatgccaaagttcttgatcttcactgg
+4846055/1
CCCFFDDDHHHHHJJJJJJJJJJJIIJJJFIJJHIJJJJIJJJJJJJIJJ
@5529747/1
atatattttaagatgaaatgttaccccaaaagctgcgctattcatttgcg
+5529747/1
<@@FDDFFHFHGBHIGGIIJGGJJJIJIIIJIDEE@GHJJIJIJJJJJIJ
@2106391/1
cttgtatttgttatgtaaccactccatactttgtttcatttaaatttacg
+2106391/1
BCCFDFFFHHHHHJJJJJJHJJJJJJIJIJJJJIIJJJJJJJJJJJJJIJ
@5529978/1
gtcgcatgaccacctcgcgacataagtccgagccgtgagcgtatagcatg
+5529978/1
@8=DDDDDDDFF?<<CFFIBFFIFEE@BD=?F@@FFF@DEEEFDDDDDDC
@734413/1
gaaggtgttgaggcgcttgtggtggtgcacgcgcttgggcagagggaatc
+734413/1
CCCFFADBFHHHHJJIIIIGIJJJJHGIJIJJJJJIGJJJJHGHHFFDCE
@2106710/1
gagcattcttaacgccacgtaaaaaggggtagtgttagtaaaaaaaa
+2106710/1
CCCFFFFFHHHHHJJJJJJHJJJJJJJJJDFHFHIIJJIJJJIJJJJ
@4846595/1
ggcgttcatgcggcaaacgcctattaacattatcatcgttctcagcatgg
+4846595/1
CCCFFFFFHHHHHJIIJIJJIJJJJIHIJJJJJIIJIJJJJJJIJJJJJJ
@39453/1
gtgacggcacctccgacactgaggtcacggtactcgcggtacatgttgtg
+39453/1
@??DDDDDDHHBCCFCFEBGGFEF?FHHJI1DGHIJJDHHFHCEECEF??
@4846927/1
gtgctgggcctcttgtatgcgaaggtgttgaggcgcttgtggtggtgcac
+4846927/1
CCCFFFFFHHHHHJJIIJJJJJJIJ?EGHIIJJHIIJJJHJJHIJAEHII
@734954/1
ctcttgtatgcgaaggtgttgaggcgcttgtggtggtgcacgcgcttggg
+734954/1
CCCFFFFFHHHHHJJJCFFGIJJJIJJIJIIIJJIG;CHIGJJIHFFFDD
@4846985/1
gttgaccaataatgggttaatcagactatagttagtatagttataagact
+4846985/1
CCCFFDFFHHHHHJIJEGHIJJJIDHHHIHHHIIIEGHFIIJJGHIJJJJ
@5530726/1
cacaataaacgtgattcccggcttatactccgcctccaacttgatacaag
+5530726/1
CCCFFFFFHHHHHJJJJGIIJJJJJJJJJJJJJJJJJJJIJJJJJJJJJJ
@5530741/1
gcttcttgttgtcgcccgccggcgggtgcgtcacgtccacgcccaggaat
+5530741/1
CCCFFFFFHHHHHJJJJJJJJJIJJF9A?@?BDDDBDDBDDDDDDDDDDC
@2107698/1
ccaactcggatcagccgtttctgagattagcgcgcacagacgaacagaca
+2107698/1
C@@FFFFFHHHHHJIIJGHGEECGHJIJGHGEHIJIGIIGIIJHHFFFFE
@5531020/1
caccagtggtcttcttgaacttcttcaattgacgcaagaagtaccagaaa
+5531020/1
@@@DFFFFBFFHHIAHGEHC@AHHIDHHIEHHHG6??CGGGI490?BGH@
@6890849/1
gtgcaggatcctcgtcattgcctggcatacaaggcaaagcaccgacgacg
+6890849/1
@@@;BDEFA>FFHIIIIG>FHAGGIIDDHDAHIIIE?BBHGGHGIBA@AH
@2108001/1
gaggaagtaggtgctgggcctcttgtatgcgaagg
+2108001/1
@@@DD;DBF>F:AD3CGHC;?EF<CHE@H<GG0DH
@4847588/1
ggcctcttgtatgcgaaggtgttgaggcgcttgtggtggtgcacgcgctt
+4847588/1
CCCFFFFFHHHHHJJJJJJAFHHIJJJIJJJGIFHIHIJIHJJJJJHHFD
@7575568/1
ggcacagttcctcgacgagcaagtagttcttgaagcacagacacaggtgt
+7575568/1
C@CFFFFFHHHHHJJJJHGJGHGFFHFGIGIIJJJJIGGGGHEIGIJBFG
@4847784/1
gtagcactgagtgacggcacctccgacactgaggtcacggtactcgcggt
+4847784/1
BBCFFFFFHHHDFIJJIIIIJJJJJJJIJJJJJJBGHJII<FHIIJJHF5
@4847786/1
ctggagagaagatcctcatcttgtatagaggaggcttgggctcgctctcc
+4847786/1
CCCFFFFFHHHHHJJJJJJJJJJHHJJJJJJJJJJIIGHJIJJJJIGHIJ
@4149789/1
gcaacccatttgatgctgacacgatacactcggtccttaccctctccagg
+4149789/1
CCCFFFFFHHHHHJJJJJJJJJJJ2<CGIJJJJJJJIJJJIJJJJJJJJJ
@41146/1
cgttactgcttaatactactcactgatttatgtagcatcatcttgtaaag
+41146/1
CCCFFFFFHHHHHJJJJJJJJJJJJJJJJJJJIJJJJJJJJJJJJJJJJJ
@4848389/1
gcggtacatgttgtgtacacctgagcgagactcataacgcagccagatgc
+4848389/1
@CCFDFFFGGHHHIHHIJIIIIJJJJJGHGIIIJIIIIJJJJHDHHIJIG
@4848472/1
attgctacataatatatgaaacgatctgctttggtataggtacgtttctg
+4848472/1
CCCFFFFFGHHHHJJJJJJJIJJJJJJJJJJJJIGHIJJJDFHIFHIJIG
@5532502/1
gctcgctctccgaagggagcttgcggccgatgacctcatactccttcaac
+5532502/1
CCCFFFFFHHHHHJJJJJJJJJJJJJJJJIJJIJJJJJJJJJHHHHHHFF
@4848933/1
actgggtgtgctagttacataatatctactaaactataaccaaagtgaca
+4848933/1
CCCFFFDFHHHHHJIJJJJJJJJJJJJJJJJJJJJJJJJJJJJIJGHIJJ
@3470124/1
gtgttttctttctctttctcgcttagagaaactgtgttttctttctcttt
+3470124/1
@??BDDD:CFHHHEFFFHGEBBDEHGFHIIAGED1?:??CFGDFHIGIGB
@6211179/1
tggcgttcatgcggcaaacgcctattaacattatcatcgttctcagcatg
+6211179/1
@@@DDDD7F?DFFGGBEADGG<BGBD?FBFH9B?B>FHHHIGCG@AFCGI
@1416899/1
acggtatctcccacacgtttcacttcagcatagacaggtgtcttccctgg
+1416899/1
BCCFDFFFHHHHHJJJJHJJJJJJJJJJJJJJJJJJJJFHIIJJJJJJJJ
@4150144/1
caacgaaattcatttaactaactagtctaatggcgcatttacattagtcg
+4150144/1
CCCFFFFFHHHHHIJJJJIJJJJIJHHIIIIJIJJJJIJJJJJJIJJFHG
@737612/1
attgcatttgtgaggggcgtcgggtcacattacatactctgtatttcctc
+737612/1
CCCFFFFFHHHHHJJJJJJIJJJJFGIJJJJJJJJIIJJJJHHHHHHHFF
@6211473/1
ggcagagggaatctgattgtgctgttgtggaactgcttcacctgtggccg
+6211473/1
@CCFD=?DHDAFDGDGI@@C@FH@EFGIBDFHH9DHIGHGGG>BFHE?BF
@737958/1
gccagatgccaaagttcttgatcttcactgggctcttctctgggatttcc
+737958/1
CCCFFFFFHHHHHJHIJJJJJJJJJJJJJJJJJJJJJJJJJJJJIJJJJJ
@738099/1
gtcacggtagcactgagtgacggcacctccgacactgaggtcacggtact
+738099/1
CCCFFFFDFHHHHIJJIGHJIIJIHJJJJJJIJJJJJJJJFHIJJJEHHF
@1417997/1
gcaccagttcatacttgggcacagttcctcgacgagcaagtagttcttga
+1417997/1
CCCFFFFDHHHHHJJJJIJJJJJJHHIIIJJJIJJJJJJJHIJIJJIJJJ
@738665/1
gtgatgaggttcaccaagctagtggcgttgatgtcgcaagatagtgagac
+738665/1
@@@FFFFDDADDHGIIGEHIHICHFIIHIEGIIIGHIIGHIIIIBFHHCG
@1418276/1
gtcacgtccacgcccaggaatatcaccggctcattgaacaccttaggacg
+1418276/1
@CCFFFFFHHHHHJIJJJJJIEIIIJJJIIIIIJEGHIJIGJJGJIJHGH
@6212864/1
ctttgatttcttttgtaaatttaactctctgtgagtccgtcagtggcttt
+6212864/1
@@@DDDDDBFFBD<CGGBHIBHGCBCFEFIGHDHEDBCCCD?0CDD18?G
@6212993/1
gtcctatctcaaaacatgaagacctcacagggtcactcccagcttcggga
+6212993/1
CBCFFFFFHHHHHJJJJJJJJIJJJJJJJIJIFHHIJJJJJJJIJIJJJH
@1418907/1
gtggtcttcttgaacttcttcaattgacgcaagaagtaccagaaacggga
+1418907/1
CCCFFFFFHHHHHJIJJJJJJJJJJJJJJJJJJJJJJJJJGIJJJJJJJI
@1418983/1
gcaagaagtaccagaaacgggacttagccacaatctggtctggagagaag
+1418983/1
@CCFFFFFAACFHGJGHHGGJDIJIJFGHEFHJJJJIIBGHHIHIHHGEF
@3471163/1
agccaatcttcagtatttttgcgtactggagtgccgtatcccgtgtcatc
+3471163/1
CCCFFFFFHHHHHFIJJJJJJJJIJJJJJJIGHIJJHIJJJJJGHHIJJJ
@1419282/1
gtttattttgtttttctctgtgatctgtttcttggcatctatagatgtcg
+1419282/1
CCCFFFFFHHHHHJJJJJIJJJIIIJJJIJJJJIJJJJJJJJJJJJJIIJ
@1419436/1
gttgtggaactgcttcacctgtggccggcggcacgcagacgccttgatga
+1419436/1
@@@FFFFDHHHGFJIJJJJJHHIIJIIJJJIIJJGFFFDEDDDBDDDDCD
@1419478/1
ctgcgctttataaaaggcagttgcagaaacatcaatattaagcatcattt
+1419478/1
CCCFFFFFHHHHHJJJJJJJJJJJJJJJJJJJJJJJJJJJJJJJJJJJJJ
@3471560/1
gtgcctggctcccatgtcacggtagcactgagtgacggcac
+3471560/1
CCCFFFDDDHHHHGIJFGIIJJFHIJIIGHDHCGGHIGEHI
@3471635/1
gcgccaaatattttattgtaacaatgaaccatggtttcaacaatttctct
+3471635/1
;<@FDFDFHHHHHJJIGIIIGIIIG@FHIIGGIIHGIGIIGGIIJJJIGH
@2108513/1
tttcaaaaaaactgtttcacataaataggtgagaagtgtgataatgtcat
+2108513/1
@@@FDADEHFADBHEBFHIIIIIIIIGGI:CFGGGGDGB?DFG@FGBCHC
@5534551/1
tccatcactatcaaaacttctcaggattgaaacgtcttttatgttgggac
+5534551/1
=@8BDBDB?>AFF@B:EGGGIIGGIF9FH9A>FHFHCG@HHGDFDCGH;@
@6214084/1
gagagaagatcctcatcttgtatagaggaggcttgggctcgctctccgaa
+6214084/1
CCCFFFFFHHHHHJJJJJJJJJJJJJJJJJJJJJJJJIJJJIJJEIJGHI
@6214203/1
gggtaagacacggatcgcatacaccgtgaatataagtggcaaaggtagta
+6214203/1
@@@DDDDDHFHHHEBGHJIHJIJGIJHIJGBHIJIJIIIGEHIGICGGFH
@5534795/1
gtacacctgagcgagactcataacgcagccagatgccaaagttcttgatc
+5534795/1
@@@DFFDFGAHFFGIJIGIGIGIJJIFDFHHIGIEDGHIGEIIJJIIBHH
@2790413/1
ccttgttgttaagaggtgttacctgcaacttggccaggttagggccaaca
+2790413/1
CCCFFFFFHHHHHJJJCGHIJJJJJJJJJJJJJJJIJJHIJJJJJJJJJI
@5535081/1
ccacaatctggtctggagagaagatcctcatcttgtatagaggaggcttg
+5535081/1
C@CFFFFFGHHHFIJJFIGIIIHGIIJJJJIJJIJHIIGIIJJGGEIEI@
@6214624/1
gacgcaagaagtaccagaaacgggacttagccacaatctggtctggagag
+6214624/1
CCCFFFFFHHHHHJJIJJJJGJIJJJJJJJIJJJJJJJIJIHHJJJIJHI
@2109188/1
gtgctgggcctcttgtatgcgaaggtgttgaggcgcttgtggtggtgcac
+2109188/1
CCCFFFFFHHHHHJJJJJJJJGEHJ@FGHIIJJJJJJJIIJGGJJGHGJJ
@740745/1
ctcacatccaccctctggtaaatatcgtacgaaccgcggcatgaaatgaa
+740745/1
CCCFFFFFHHHHHJJJJJFHIJJJJJIHIJJJHHIJJJJJJJJJHHHHHH
@5535389/1
ggcctcttgtatgcgaaggtgttgaggcgcttgtggtggtgcacgcgctt
+5535389/1
@C@DFFFFHHHHHIJGJIEGGIGJJJIJJJJGJHHGGIIHHJJJJIHHFD
@5535570/1
ctgtgatctgtttcttggcatctatagatgtcggtggcgcacagggcacg
+5535570/1
@@@DDFFFHGDFHIEHEAEFEHIIJIGBHGIIJGCGGIJIJIGGDGFEHG
@2791242/1
ggggcgtcgggtcacattacatactctgtatttcctcttcatggtgccac
+2791242/1
CCCFFFFFHHHFHIJJJJJJJJHIJJJJIIIJJJJJJJJJJJJJIJJJJH
@4849312/1
cgcaagaagtaccagaaacgggacttagccacaatctggtctggagagaa
+4849312/1
CCCFFFFFGHFHHJJJJJJIJIJJJJJJJJJJJJHIIJJHHIIIIGHIGJ
@4152839/1
ggtagaactgcaccatttcatttggattcgtagagtaatctaagacttgt
+4152839/1
BBBDDDFFHHHHHJJJJJJJJJJJJJJJJJHIJJJEHGIJJJJJJJJJJH
@4152859/1
cagtggtgctttgtcctcacgaaagtttccatgttctatttacctatctt
+4152859/1
CCCFFFDDHHHGFGIJIHIGIIIJJJJIJGIIDIIJJJJHIJJJIIJJJJ
@741635/1
aactgcttcacctgtggccggcggcacgcagacgccttgatgacctccac
+741635/1
?<@D?DBDHADH?3<C;FEC:FHB?F6FH@HA>BDC@665@5>;;@C<9<
@43067/1
ggattttaatgttattattacagcatacataataaaattagaggaagtag
+43067/1
CCBFFFFFHHHHHJJJJJJJJJJJJJJJJJJJJJJJJJJJJJJJJJJHII
@741997/1
ctttcaagtcggcataacgggccgcgactccgccctcttcctcgggttgg
+741997/1
@@@D;DDDF?;FDEE@FGGGIBDHGIIIIHGE8EHEEE@@ACCAB:55;=
@2110929/1
caaaaatgtaattaactttttttttttgtctgtttgtctgtttgtctgtt
+2110929/1
@@@DFFDFADFFHHIHIIGGHIIIIIG;==B>BCEH@@ECHHG@?>E>CF
@742063/1
ctccgattcaaccttatcattaccaatcggtaaaggatctcttgtataca
+742063/1
CCCFFFFFHHHHHJJJJJJJJJJIJJJJJJHIJJIJJIJJJJJJJIIJJJ
@43199/1
gtggtgcacgcgcttgggcagagggaatctgattgtgctgttgtggaact
+43199/1
@B@DDDDAHFHHHJJGGIJJJGIJIGHEIIFJGGIIJJIJJGIHGJIIJG
@742126/1
ctgagtgacggcacctccgacactgaggtcacggtactcgcggtacatgt
+742126/1
CCCFFDDFGFGHFIJIJJIGIJIIIIIGHGIIIJFHIJIEHGHEHDFFFE
@742136/1
ctccatcatattgtttgagatcgtcaaaccaaattccttcacatacaagt
+742136/1
CCCFFFFFGHHHHJJJJJJJJJJJJJJJJJJJJJJJJJJJJJJJJJJIJH
@43257/1
gtcacattacatactctgtatttcctcttcatggtgccacagtgagtgat
+43257/1
@@@FFFFFHFHHFFHIIGCHGJIGGIJJIIGHHIEHGEHIGGHFHGDGGE
@5536834/1
gagggaatctgattgtgctgttgtggaactgcttcacctgtggccggcgg
+5536834/1
@@CFFFBFGHGHHIJGHGJIHIJJJJJJGIIGIIEIIIJJJJJEIJJIJH
@2111138/1
cacgacgctcggacatttcaattttatttagttggtcttggttgaacgga
+2111138/1
CCCFFFFFHHHHGJJJJJJJIJJJIGIJJGIHHJJGHGJJJIIIJJJIJG
@2111307/1
gaactgcttcacctgtggccggcggcacgcagacgccttgatgacctcca
+2111307/1
CCCFFFFFHHGHHIJHIJIIJJIJIIJJJJIHHHFFDEDDCDDEDDDDD?
@43515/1
ggaagctagccgggcggatgtatggcagtagctaactcgtccgagggtca
+43515/1
BCBFFFFFHHHHHJJJJHJJHIJJJJJJJJJJJJJJJJHHHHFFDDD?CD
@2111340/1
caatgttggagcttggtacaaagcaaaggtcgggcagttcgtcaaca
+2111340/1
@?@DADD?FDAFHDG;<<CHHIHG;C;<F<?88:AA@?BB@GGIGEG
@4153892/1
ctgtttttaatatttaaataaccgctttttactacatgcataaacataca
+4153892/1
BB@DDEFFHHGHFIJJIJJJIJJJJJJJJJJJJJJJJJJJJJJJJJJJIJ
@742465/1
cgcgtatagacattttgctaccaaaacccacttatatacgacaacttaac
+742465/1
BCCFDFFFHHHHHJJJJJJJJJJJIJJJJJJIIJJJJJJJJJJJJJJJJJ
@742526/1
ctttcagtgaaacatcaaaatttatcgatctttgattctgatctagtagc
+742526/1
CCCFFFFFHHHHHJJJJJJJJJJJJJJJJJJJJJJJJJJJJJJJJJIJJJ
@7577779/1
cggagataatattttaaagtatagagaagccccagaaatttcgcacgctc
+7577779/1
@@@D?DDDBDFHHIGF<<:<IFD<EBHH@>G=<?F@CD<@FBGIF?FG;;
@4850769/1
ccataactcgtgtttaccctgcacgaagaaatttgaatctatttatcatc
+4850769/1
CCCFFFFFHHFHFHIIJJJJJJIIIJJJIIIHIJJJJJJJJJJJJJJIJJ
@7577902/1
ctcatcttgtatagaggaggcttgg
+7577902/1
?@@FFEFFDHDDH?<AEG?EEHGG?
@7578045/1
gtaggtgctgggcctcttgtatgcgaaggtgttgaggcgcttgtggtggt
+7578045/1
CBBFFDEFHHHHHJJJJJJIIJJJJIJII?DGHIIJJIIJIIJJJIIJIA
@7578070/1
gtgaattattaactatcttaatcgattacactaagcaattaataattatt
+7578070/1
@@@FFDFDFHHHFGIIGGGHIICGHIIIIIIIIFIGH?FFA<CG@GCFEG
@4851244/1
aaacagacaaacagacaaacagacaaacagacaaacagacaaacagacaa
+4851244/1
CCCFFFFFGHHHHJIJJJJJGIJJJJJJJJJJJJIJJJJJJJJJJJJJJJ
@7578543/1
ctcatcttgtatagaggaggcttgggctcgctctccgaagggagcttgcg
+7578543/1
@@@BDDDDFHHHHGGFHGBGC;F?A;;DD:0;:DFA?DGHIHA;@FGEE<
@743377/1
atctgattgtgctgttgtggaactgcttcacctgtggccggcggcacgca
+743377/1
CCCFFFFFGDFHHJGIIGHIIJJJJJIJJJJJHDFHIIIJJJJJHFFDCB
@5538125/1
ctctatactttgcattaaaataatgcccattttcacaggcaaaggatcct
+5538125/1
@@@DFFFFFHFHGIIJJGIIIIIJJJJGGGIGJIJIJJJIJBGHGCGHIG
@743550/1
gaatctgattgtgctgttgtggaactgcttcacctgtggccggcggcacg
+743550/1
@?@BA::BDBDADFFG@BFAA13AFB<???CF@GCEHBADFDA<:8ABA6
@5538362/1
agggaatctgattgtgctgttgtggaactgcttcacctgtggccggcggc
+5538362/1
CCCFFFFFHHHHHJIJJJJJJJIJJIJJJJJJJJJJJJIJJJJJJJJJHF
@5538636/1
gattttaatgttattattacagcatacataataaaattagaggaagtagg
+5538636/1
@CCFFFFFGHDHDCIJJJIIIGIGIIJGIJIJIIJIJIIGHJIIIIIJJI
@5538637/1
ctgatcagccggagcagctccggtaagtttgtcgagtagagccttagctg
+5538637/1
@@@FFFDDHFHDFGABFEGDEGIFDDHIEBD9?FHF99DHIEIGCH>FDH
@7579402/1
ctttctttagttttaagttagttttcatcttaagttcggaaagattataa
+7579402/1
CCCFFFFFHHFHHJJJJIJJJIJJJJJJJJJJIJJJJJJJJJJJJJJJJJ
@744248/1
gctcatcgggaggtgtggcagcctccttgaccattttagatatttgttgt
+744248/1
CCCFFFFFHHHHHCGGHIJJJJJJJJIJJJJJIJJJJJJJJIIJJJIIIH
@7579817/1
ccccagcagcaccaggagcggttgctccggtggcgggggcagtgctgggg
+7579817/1
@C@FFBDB;CFHGGGGHIH>GFFGEIIIGFFGEG>GD@BB6333>>8>?D
@6892743/1
gtaggtgctgggcctcttgtatgcgaaggtgttgaggcgcttgtggtggt
+6892743/1
@@@DD=:ADHFHHDHBGHGAEHIIIGHHI?DCFGGIHEGIEBHIGI@@E5
@1419889/1
cccatcaatttatcttcaaatgacgacaccacagttccagtctcaggcac
+1419889/1
CCCFFFFFGHHHHJJJJJJJJJJJJJJJJJJJJJJJJJJJIJJJJIIJJJ
@1419890/1
ggctatgccatttatcctcgcacgttggcagtaatagtacaagtgaaaag
+1419890/1
@@@DFFFFHHHHHIIIIIIIJJIIJJJIGIHBFHIIIIEIGGJHEIIGIJ
@6215838/1
ccagttcatatttgggcacagttcctcgacgagcaagtagttcttgaagc
+6215838/1
@??DDFFFHHFGBG>BE@CHIEHGGIGIIIGAGG@FGFGDGEHIIIBHII
@5539422/1
agcaaatggaaaaaaaaattggtgaaaagaatcacaagtaagatactgca
+5539422/1
@@@DDFFEHHFGDHIJJJJJIIBFGIIHIJIJIGIGFG==FHIIJJIGGG
@3472554/1
ctatcttcataaaagctaaacaacatttataaaattagactatatgaaac
+3472554/1
BBCFFFFFHHHHHJIJJJJJJJJJJIJIJJJJJJJJJJJJJJJJJJJIJJ
@744687/1
attgaatctgaatacgaaaatgaattcagacgccaggcacacggacttac
+744687/1
CCCFFFFFHHHHHJJJJJJJJJJJJJJJJJJJJJJJJJJJJJJJIJJJJJ
@744805/1
catcgttctcagcatggtaagaaggtggcggccagaatctagacatgcac
+744805/1
C@CFFFFFHHHHHJJJJGJJJJJJJGIJJJJJJJJJJJJJJJJJJIJJJJ
@3472928/1
gttctattcaagttatgtaagtattaaattcgtaccgctttttatgtgtc
+3472928/1
@BCFFFFFHGHHCFHJJJJIJIJJJJJJJIIGHIJJJJJJJJJIJIIIIG
@745293/1
gtgcgatgttttacaagggcaggttgaactcacaccattcaattta
+745293/1
@@@DDDDD<DFFHAFAG@F;F@EG>;9EFHGD;CDB;GEG@B?F@F
@6216646/1
ggcaatactcggccgcgaacctccatcatattgtttgagatcgtcaaacc
+6216646/1
CCCFFFFFHHHHHJJJJHJJJJJJJJJJJJJJJIIJJJJJJJJHHHFFFF
@5540339/1
ctggagagaagatcctcatcttgtatagagg
+5540339/1
@@?=:BD;;FCFFD>@GA<FE>:<CC<D<<A
@5540474/1
cactctgcaatcctgcctcacatgattcatccacaaattccaacccttgc
+5540474/1
?@@DDDDDCCCDDFBAFHGIIJJIIIGGHIH@BFHHDGFFAHGD@0?BB9
@5540880/1
actccatactttgtttcatttaaatttacgggctatgccatttatcctcg
+5540880/1
CCCFFFFFHHHHHHJJJJJJJJJJJJJJJJJJJJJJJJJJJJJJJJJJJJ
@3474061/1
gtcccacagcacgtggtagtgcgacggacgcgacgtgccttgaattcctt
+3474061/1
CCCFFFFFHHHHHGIJIIJHIIIJJJJJJJJJJHFDDDDEEDDDDEDDDD
@746165/1
gatggagtgagcacgggctctgtgcctggctcccatgtcacggtagcact
+746165/1
CCCFFFFDHHHHHJJJJJJJJJGIJJJJJJIJJJJJJIJJJJJHJIIJJJ
@3474755/1
gaaaaatcgaataataattataaattatagaaagtgtcaaagtattttct
+3474755/1
CCCFFFFFHGHHHJJJJJJJJJJJJJJIIIJJJJEGHIIJJJDHIIJJJJ
@1422159/1
cgcttgggcagagggaatctgattgtgctgttgtggaactgcttcacctg
+1422159/1
CCCFFFFFHHHHHJJHJJJJJHIJJJJJJJJJJJJJJJIJJJIJJJJJJJ
@2112659/1
agagggaatctgattgtgctgttgtggaactgcttcacctgtggccggcg
+2112659/1
@C@FFFFFHHHHHJJJHIJJJJJJHIJJJJJJJJJJJJJJJJJJJJJJII
@6892947/1
gtcacggtagcactgagtgacggcacctccgacactgaggt
+6892947/1
C@CFFFAA;DFHFGHBDHGIHIIGHHHHGGGIJIIJJIJG=
@2112909/1
tggaagttttatttctccattttgagtaactgtgaaaatgacatcttata
+2112909/1
@@CFFDAB?DAFFIDGBEHHHIGC@FHHIIIG@<F@@?GHFGGGGGGHGG
@747076/1
ctcattttaacacatttcacattgaaaaataggtcaaaaccttcattatg
+747076/1
@CBFFFFFGHHHHIJJJJJIIJJJJJJJJJJJIJJJJJHIJHIJJJJJJJ
@47615/1
cccgtatctcaacacccataaagaactgtttgcctctcatgtcccatact
+47615/1
?<@D:@DDHFAFFIDBGIBHHEHAGGGBEDFEHIIABAFAHGDHGGBHGH
@6218417/1
cttcacctgtggccggcggcacgcagacgccttgatgacctccactttga
+6218417/1
@CCFFFFFHHHGHIJJIGGIGHIGGIIEEEEDFEEEEDCEDDDCCCDDDC
@47777/1
ctatagaggctgtcactgcagcgatgctgggaacattcgactgatccggt
+47777/1
CCCFFFFFHHHHHJJJJJJJJJJGIJJJJJJIJJJJJJJJJJJJJJJJJF
@6893538/1
cctgtttgttttatcgtcgccttgagaagcagacacaagcttcttctgtt
+6893538/1
CCCFFFDFHHHHHJJJJJJJJJJJIJBHIJJJJJJJJJJJJJJJJJJIJJ
@1423040/1
cagcatacataataaaattagaggaagtagg
+1423040/1
@<@BDDDDFADHHGIC<AFHF?C?;EGICB<
@747531/1
ctgcaaacctattttagtagaaagttttccacaagaacttcacgtcaagt
+747531/1
C@@DFFFDHFDBDEHGIHIIEGIICHHIIIGGGGDHIIGCHIIIIIIGG9
@2113942/1
cggccttgattttataatctagagacacgtgtacatttcgagagaacaaa
+2113942/1
CCCFFFFFHHHHHJJJJJ4FIHIJJJJJJIJJJJIIJJJJJJJJGHJJJI
@6894176/1
gtcacggtactcgcggtacatgttgtgtacacctgagcgagactcataac
+6894176/1
C@CFFFFFFHHHHJJJ@CEHGGGCGDFHIIFFHGGIJJJIJIIIIIIIGH
@747906/1
gtggtgggcttggctttggggttgttgtatatcgcgtacgaggacatgtc
+747906/1
@@@DDBADAHFFFFHHH>D>@FGEFGDGGHIFFHC@?FGA=BGHFFHHD@
@2792613/1
ctttatgattggttgcatattatggc
+2792613/1
???=DD;:A:AA22A93AFFE9F9<:
@2114173/1
cccgtagcttacgcatctcgttcctcagtttgtcgaggacggcgtagttg
+2114173/1
CCCDFFFFHHHFAAEFFHHGIIIGIGCH?FFGGGDFGEAGGGEB@<<?C;
@2114182/1
ccacaatctggtctggagagaagatcctcatcttgtatagaggaggcttg
+2114182/1
CCCFFFFFHHGHHIGIIJIJAFHGIHIIJJGIIHGJJJJJJJIGGIIGG6
@748135/1
cacctgtggccggcggcacgcagacgccttgatgacctccactttgatga
+748135/1
@CCFFFFFFFHADG<GAHIIGIAGGBEE@BC@EDCEECEBCCCCCCCCC@
@4852699/1
tgaacggaatttttctatgtactcttcaggcgcactcccctgccgtatca
+4852699/1
CCCFFFFFHHHHHJJJJJJJJJJJJJJJJJJIJJJJJJJJJJJJJHIJJJ
@5543518/1
cctctatcaagtgctcgttttgttagacttcagtgtagctttgtattatg
+5543518/1
@@@FFFFFGGHFHIGIIIIIJIHGJIGIJJJCHCEGIGJIIJJDIIIGGG
@2115003/1
gccagatgccaaagttcttgatcttcactg
+2115003/1
@C@?DDF?FHHHGIHGHHI@HHHHGGDHI>
@2115132/1
gcctcttgtatgcgaaggtgttgaggcgcttgtggtggtgcacgcgcttg
+2115132/1
CCCFFFFFHHHHHJIJJJFFHHIIJJJJJIJJHIJGHHFGIJJJJJHFFD
@2793768/1
gtagcactgagtgacggcacctccgacactgaggtcacggtactcgcggt
+2793768/1
CBCFFFFFHHHFHIJIIJJJJJJJJJJJJJJJJJFHIJJJFHHIIIJHF=
@3475970/1
caccagcattcgtgtcccccgctggagcttgaccaacggggtacatcttg
+3475970/1
@@@DDBDDFBAFD@G?<<CF<AHIBEHI;FD>D?DEFG6@<;;CD>;DE>
@749068/1
gccgatggtagaataaggattaaaaataaacttaaagattattaata
+749068/1
@@@D;=00<A:CDBAAC<FFHIF<EGE>@CFE94C?F<FGFB9DDGI
@4853621/1
gcaagaagtaccagaaacgggacttagccacaatctggtctggagagaag
+4853621/1
CCCFFFFFHHHHHJJJJJJJJJJJJJJJJJJJJJJJJJIJJJJIJJJJJJ
@2794092/1
gccgctttggtttacgttccagttctcgattatcgaatttttcgccatga
+2794092/1
CCCFFFFFHHHHHJJJHJJJJJIJIJIJFHJJJJJJJIJJJJJJJJJJJH
@6894491/1
ggtcacggtactcgcggtacatgttgtgtacacctgagcgagactcataa
+6894491/1
CCBFFFFFHHHHHJJJJIIIJJJJJIIIIJJJJJJJJJJJIJIIJJJJJJ
@2794168/1
gtcagaatgcccacctcacgttccgccaattgcttcaccttatgatagtc
+2794168/1
@=?DAAD?DDF>FGBEAAFGHGFCA>GBDGDFGGGHDHIII<FGIIICHI
@749286/1
gtcacggtagcactgagtgacggcacctccgacactgaggtcacggtact
+749286/1
CCCFFFFAFHHHHJJJJHIJJJJIHJJJJJJIJJJJJJIJGGIJJJHIHH
@5544582/1
gacgaaacattaaaataaaatagaatatttttgttc
+5544582/1
@@@D?DDDA<DFFIA?CE:CHE<B@E<FHFFF<GB>
@7580418/1
cctcatctcttgcagtttggcctctttcgcagccaacttctggcgctcct
+7580418/1
=;@DDDADFFHHDHBGIIBGCFHIIIIIFEHGHEGGHGCDHCFCHIGHGI
@6895013/1
gtcaacggatggccaaataggaaacactacgctttacacgcatgaggtaa
+6895013/1
@@@FFFFFFHHHHJJJJJCHHIIJIJJJJJJJIJJJJJJJJJJJJJJFHI
@2794825/1
catcaggacctgcaccatgcaccgccatgccgtgtaccacgcctgggatg
+2794825/1
CCCFFFFFHHHHGHIIIGHIHHIFIGIIHIJJIIHGIJJJJJJHJJJIJI
@7580684/1
gtcgaaatcaacttcagtgtatcggttgggcagtagtgtgagtgcatcaa
+7580684/1
CCCFFFFFFHFFHIJGHEEHIIGHEAF:::;D@0?D?D???B9?FBFGBF
@6895256/1
gcttcttagaagatagtaaatagcccagtcaacggatggccaaataggaa
+6895256/1
CCCFFFADHHHHFGIIHHIIJJEG@HHIJJGCIEHFHGIJJIIGGIIIJJ
@7580876/1
gctggtacgtcaggcactgcagctcgtccgacccgaagtggttgtcgtcc
+7580876/1
CCCFFDDFHHHHHJIJJJJJJJJJJJJJJJJJJJIIIJCHIDGHIJGEFH
@1423800/1
gttggcgttaggtatatacaagaacaaaccagaaaataggcggagtccta
+1423800/1
CCCFFFFFHHHHFGIJJJJJJJJJJJJJJJJJJJJJJJJJJJJIJCHIJJ
@4155642/1
tgccgaaagattagagtcgtcttctacttctgcttctggcacatcaggag
+4155642/1
<@@DA@@:?DFD><F:<AC8<;;EGE9:??FFG9D>AGEGI<BF>GC>??
@6219287/1
ccctaagtgagtatacatctattaaattcaaacgcagagctcaatatgtt
+6219287/1
@@@DDDD:AFB2AEGIIFFHFIDIFIBHIIIIIED:?CB9BFGGIIFEII
@750676/1
cctctatcaagtgctcgttttgttagacttcagtgtagctttgtattatg
+750676/1
CCCFFFFFHHHHHJJJJHJJJJJJJJJJJJJJJIIIJJJJJJJIJJJJJJ
@750684/1
ttcataaataaaaaagttatgtcaaattaaagaatcacgtcgaacattct
+750684/1
CCCFFFFFHHHHHJJJFHHHIIIIJJJJJJJJJJJJJJJGHIJJJJIHIJ
@1424606/1
gttgttaagaggtgttacctgcaacttggccaggttagggccaacagatt
+1424606/1
@?@DADDDBF<C2<CFBFF@DFGFFIF<FEGIIBDDFFEFFDFFD;DFIF
@4156646/1
ccaggcaccataaaatctttcctcggactaaattgttctatcttcatcct
+4156646/1
@@@DFFFDFDDBHIIJIJJGIGFHGGGGIHIIJJIFHHJJIJEGIEHIIH
@751003/1
gtgacttgtagtcaaggtggagattttactatctttcaagtcggcataac
+751003/1
@@@FFFFFFHFFHGIIG<CHGHEHHIJJIGHIGGIIGGGIFAGHIJJIIH
@6896825/1
gttacctgcaacttggccaggttagggccaacagattgtttgagatgttt
+6896825/1
CCCFFFFFHHHHHJJJIJGIJCHHHIJJJJJIIJHIJJIJJJJJIIIHIJ
@1425317/1
ttggtcttggttgaacggaactccaatcctttactcgaatagtcttttct
+1425317/1
CCCFFFFFGHHHGIJJJJJJJJJJJJJJJJJJJJJJJGIJJJGGIIJJJJ
@1425380/1
ggcctcttgtatgcgaaggtgttgaggcgcttgtggtggtgcacgcgctt
+1425380/1
@C@DFFFFDCFBFDHFGHHFFFFGGIICHDFICDDGB@C@EGGIGIGHED
@3476543/1
ttaggacgaagtgatggcaccaggatagagttaatgccgccaagtttgac
+3476543/1
CCCFFFFFHHHFHIJJJJJJJIJJHIJJIJEIGIJJJIJJJJJJGHJJJJ
@7582971/1
aacgaaaccaatttagaatacacgaaacagcaggaccactgcagacaaat
+7582971/1
?@@FDDFDDDHGGDEGGIIIE@BHIIIGEGGGIGIIIIICDAHEGCGHC>
@1425795/1
cctaaataatgctgaatattaaactggaaatatccacacgtatttttttt
+1425795/1
CCCFFFFFHHHHHJJIJIJJJJJJJJJHJJIHIJJJJJJJDHIJJJJJJJ
@3476813/1
cagcatacataataaaattagaggaa
+3476813/1
@@<DDDBD<BFFDB@EFI@:AEAG93
@1426068/1
cggcacgcatcgtgaggtctttggagccctgtccaacggtagatggaact
+1426068/1
CCCFFFFFHHHHHJJJJHIJJJJJJJJJJJJIJJJJJJJGIIHJJJIJJJ
@1426091/1
cctaagtgagtatacatctattaaattcaaacgcagagctcattatgttg
+1426091/1
CCCFFFDEHHFHHJIIJJJJJJJIJJJJJJJJJJJJIIJJJJJJJJJJJJ
@5547137/1
cgtacgtgtggcacagctggtacgtcaggcactgcagctcgtccgacccg
+5547137/1
@C@FFFDFFHHGHIEFBHGIAFHIFHGIIFIIIIGEHGEDEHGEFFEBGG
@3477462/1
aataaaattagaggaagtaggtgctgggcctcttgtatgcgaaggtgttg
+3477462/1
CCCFFFFFHHHHHJJJJIIJJIJJJJJJJJJJJJJJJJJJJJJJJFHHII
@3477586/1
cttgggcagagggaatctgattgtgctgttgtggaactgcttcacctgtg
+3477586/1
@<@B?DD?8A?10@B:C?@:?E9CE@F?EA?:CF?CF@?@FGCFEAG?99
@752435/1
cttcacctgtggccggcggcacgcagacgccttgatgacctccactttga
+752435/1
CCCFFFFFHHGGHJJJJIJJJJIJJJFIHFFBFECEEEECD@BDDDDDC;
@4855996/1
cttgaacttcttcaattgacgcaagaagtaccagaaacgggacttagcca
+4855996/1
CCCFFFFFHHHHHJJJJJJJJJJJJJJJ?GHIJJJJJJJIJJJJJJJJJI
@4856011/1
ccgtcagtggctttctttgatcattaatgtctcgtatgtcaaggacttca
+4856011/1
CCCFFFFDHHHHHJJJJJJJJJJJJJJJJJIJJJCHIJJIJJIJIJJJIH
@2795181/1
gttgtggactctagttttctcttttaatattataaatagttatttgatca
+2795181/1
CC@FFFDBFHHF?GHIEHHHHIGIIGEHGGHIIGIIIIEEFDHGHBFIHC
@2116606/1
gggagggtcattcaatgtctccttccgtcttgggtgaggcataacggggt
+2116606/1
CCCFFFFDFHFHGJJJJIJJJJIJJJJIJJJIJJGIJJJJJJIJJGIII5
@4856359/1
cttgtttgactgtagttgtatccagaataatcgtatgg
+4856359/1
CCCFFFFFFHHHFIIHIIFHJIJJJIJJJJJJJGGIJB
@2795613/1
ggctccacttggtcaggccccgtcgcgtacttgcagaagcatggctgccc
+2795613/1
CCCFFFFFHHHHHJJIJIIIIIGHIGIHIIIJIJIIGIJJJGGHIIJJIH
@51534/1
cagcatacataataaaattagaggaagtaggtgctgggcctcttgtatgc
+51534/1
@@@?DDDD8DFBFHGHGGH>9A??;FGE2<FH<DEEFEBGE9<F>?FBC@
@5548174/1
cccagcagcaccaggagcggttgctccggtggcgggggcagtgctgggga
+5548174/1
CCCFFFFADHFHFHIJJIIGFHGIIIGGGFHGIGIBBBBDD<CDCCDBD?
@5548470/1
gtttccacatcattcctagaatagttcagtaagaagttgatatcttctgg
+5548470/1
@?@;D:B?FB<DAFGF@EF?:CEAHCAFFC?FFHFF?B?B?FGIFGEFEF
@52001/1
gtcaacggatggccaaataggaaacactacgctttacacgcatgaggtaa
+52001/1
CCCFFFFFHHHHHJJJJJJJJJIJJJJJJJJJJJJJJJJJJJJJJJJ=FH
@753323/1
ctgcaaacatgccagttataaagcatagcccgaagtgctattggcacaca
+753323/1
@@@DDDDBHHHACFGHDBHBEH<>;:<FGEIHA:F:9DDGHI>DBB??BB
@2117605/1
cgcaagaagtaccagaaacgggacttagccacaatctggtctggagagaa
+2117605/1
CCCFFFFFHHHHHJJIJJJJJJJJJJJJIJJJJJJJJJJJJJJJJJHIIJ
@52380/1
tggaattttaatttatgccccctttaaaaaaagctcgatctcaatttaaa
+52380/1
BBCFFFFFHHHHHJJIJJJJIJIJJJJJIJJIJJJIJJJJJJJJJJJJJJ
@3479568/1
ctcttgtatgcgaaggtgttgaggcgcttgtggtggtgcacgcgcttggg
+3479568/1
CCCFFFDFHHHHHHIJEGHHIIJIIJJJJJIIJGJJHHIJIJJJHFFFDD
@52657/1
ctgagccatagcaaacagccactggcaatgtggatagctggacaaggcac
+52657/1
??7D:32=2:ABDEEAEB;C:FEE9D@?EAEC<@1C:CB9?D@DBD=DC>
@3479709/1
gtcttcttgaacttcttcaattgacgcaagaagtaccagaaacgggactt
+3479709/1
@@;DD?DBDBHBDGBHI@IGIGI?FBBEACEEFHGGEG?FHIEGBB@DHH
@753964/1
cctttatacatttcggcatggcgatcatgtcgatggcttggtttattccc
+753964/1
@@CFFFFFGHGHGJJJIGGBHIGGGIGGIIIIJEIIJJJJJ<DHHIJJJG
@2797335/1
gctcgccatcaggacctgcaccatgcaccgccatgccatgtaccacgcct
+2797335/1
CCCFFFFFHHHHHIIEIJJJJJJJJJJJJJIJJJIJJJJIJJJJJJJJJJ
@2797462/1
atttcggatctatagaggctgtcactgcagcaatgctgggaacattcgac
+2797462/1
CCCFFFFFHHHHGJJIIIJJJGIJJJJJJJJJJJJJIIJJJJJJJJJJJJ
@6220647/1
agcatggtaagaaggtggcggccagaatctagacatgcacagctcttgca
+6220647/1
@C@FDFFBBACBBDHB@FCEBHGEHFHHBEGDCFHCGEIGFHGFCFEEGI
@3480707/1
ggttattgttatgtcgatgtcgaacccaaaaatgtaattaactttttttt
+3480707/1
BCBDFFFFFHFHHIIJGHJGHIGGJJJJIIGIIJCFFBGIGIHHIJIIJI
@5550183/1
cacgtgtacatttcgagagaacaaattacattcacttgacatcataatac
+5550183/1
?@@DDADDHHFFFGIIG?FAHHIBHIGCHBGEGHEEEFHGIIBBFGEHII
@7583536/1
gctgggcctcttgtatgcgaaggtgttgaggcgcttgtggtgg
+7583536/1
CCCFFDADDFHHDGGGGHIFEHGGGFEGIHICGEEHIIJCB;C
@2798079/1
caatccaaattaaatacatattatttaacctaaaagccttttaacctttt
+2798079/1
<<:BDDDDDFDADD:EAAAECD<<EHGICHD>@CFE>C@FGGIIGGEHGI
@3481263/1
aggtgctgggcctcttgtatgcgaaggtgttgaggcgcttgtggtggtgc
+3481263/1
@BCDFFFFHHHHHJJJJIJJJJJJIIJEGGHJHIJIIJJJJJJJIJJGII
@7583946/1
ccttagtacacctaatgaggactatttggcgttactgcttaatactactc
+7583946/1
CCCFFFDDHHHHGEEHB@HCGIEGGHHACBGHGIEHHCEDEHI@FHGBG>
@4158613/1
caggcatcacgtgaaaactaacggtttgatttcgatgaaacttggtataa
+4158613/1
CCCFFFFFHHHHHJJJJJJJJJJJHIJJIJJJJJHJJJJIJJJJJFHIJJ
@755320/1
agaggaagtaggtgctgggcctcttgtatgcgaaggtgttgaggcgcttg
+755320/1
@C@FFDFFFFHH:CFHHIIIIIIIIIFGGIIIDGGGFGDHHAGEFHIIIG
@4158891/1
ctatttacctatcttgagttttacagtttgtataaaaccctcatgtaaat
+4158891/1
CCCFFFFFHHFHHJJJJI@HHIJIJJIJGIHGIIIJIIJJJIEFHIFIIJ
@7584335/1
gtaagaaggtggcggccagaatctagacatgcacagctcttgcagccatc
+7584335/1
CBCFFFFFHHHHHIIJIJJIJJJJJJJJJJJJIJJJJJJIIJJJIJJJJJ
@4857775/1
ccaggaatatcaccggctcattgaacaccttaggacgaagtgatggcacc
+4857775/1
CCCFFDFFHHHHHJJJDIJGHIHCHIJJIIIIIJGIIIHIFGHIIJHGHJ
@4159458/1
tgtaaatcatctctgtaatacttttattttgctactggaaaattccacag
+4159458/1
@@@FDDDFDHFDHGGHJIJGIIIJJIIJJJGGGIHIGIIJJJJJJIGGB@
@4159460/1
gctgggcctcttgtatgcgaaggtgttgaggcgcttgtggtggtgcacgc
+4159460/1
@@@FFFDDHHDHHIGIIJJHIIJCFHHIIJJGIIJIIIIGBAC;@DHHIF
@4159574/1
gtaatatagtttcttttttaattgttataaattcgtaattcgtagctttc
+4159574/1
@B@FFFFFHHHHFJJJJJJHGIIJJJIJFIJJJIJJIDFFHIIIJJGIIJ
@2799720/1
ctgcaactgtacgaatgtgctcttgaggtacttgaacatgggctccactt
+2799720/1
CC@FFDFFFFHFFBIJJCEGHIJIIBGJFGHIJGEGIIJIIHGHIJJIIJ
@7585389/1
acgggctctgtgcctggctcccatgtcacggtagcactgagtgacggcac
+7585389/1
CCCFFFFFHHHHHJJIIIIJJJIEHFGIJJJCEHIJJJJJJGHHIJJIIJ
@4160070/1
cttcagatttatgtttgcacatagcaactttagaaggtctcagaggtggc
+4160070/1
CCCFFFFFHHHHHJJJJJJJIJJJJJJJJJJJJJJJJIHIJJJJIIIIIJ
@756424/1
cttctttaataggacaagcgattggcattacgattgtgacaagttttcgt
+756424/1
CCCFFFFFHHGHHJJJJJJJJJJJJJJJJJJJJIJJHHJJJJJHJJJJJH
@6898857/1
taataaaattagaggaagtaggtgctgggcctcttgtatgcgaaggtgtt
+6898857/1
1?@DD:DDFFFBFGA@EAFFHFEC9BFAFCGBFFI<GBBFFEBDGEFEDE
@7585680/1
gctggacaaggcactggcaacgaccaatcatggacttttcttcaatatcc
+7585680/1
@@@=DDDDHHFDBGGGIECFFGBGHIGGBBHHHE>FBGHIEGGIIIII>>
@2800149/1
gaggaagtaggtgctgggcctcttgtatgcg
+2800149/1
@<@=DDDADHFDAEADEFCC@@BF@9CHI<:
@7585725/1
ggctcttctctgggatttcctggaaatgaaaatgataaattccattttat
+7585725/1
?@@DFDDBFHHDHGFFHIFIGIIIGFHBDHHHIEEGGIIIIC??CGGGDH
@2800404/1
gggatgcttaaatttacatttagtgtttgtttcatgtcaatcggttcata
+2800404/1
CCCFFFFFHGHHHHIJIIJJJJJAFFEGHHIIIIJJCFIJJJIJDHIJFI
@7585999/1
gtctgtttgtctgtttgtctgtttgtctgttcgtctgtgcgcgctaatct
+7585999/1
CCCFFFFDDHFHHHIIJGIIJHJJIHEHHHHGHFHIJFGCIIGIJJIGIJ
@756926/1
gcactgagtgacggcacctccgacactgaggtcacggtactcgcggtaca
+756926/1
CCCFFFFFFHHHHJJJJJJJJJJJJJJJJJJHIJJJJHIJJJJJJHEFFF
@5550796/1
gtcactgtcaaggccagaatcttcattagacttgtctgctggcatgattt
+5550796/1
@@@ADD>ADHAHF@CFHFE4CHGHI9FFG99<2??EFG<4<?:D<0??DD
@4160912/1
ggcaagatgggcatagtaggtaggcgtagggtaagacacggatcgcatac
+4160912/1
CCCFFFFFHHHHHJJJHIJJHIJJJJIJJJJFGIJJJJJJJJJJJJJJJJ
@4160977/1
cagctggtacgtcaggcactgcagctcgtccgacccgaagtggttgtcgt
+4160977/1
@@@BDDA=AAFBFHAHHIGHHIIHGGGHFHHG?DDHE::F@A>=CGHAE;
@757378/1
cctggatggagtgagcacgggctctgtgcctggctcccatgtcacggtag
+757378/1
CCCFFFFFHHHHHJJJJJJJJJIJJJJJJJJJJJJJJJJJJIJJJJJFHI
@6899862/1
ggaatctgattgtgctgttgtggaactgcttcacctgtggccggcggcac
+6899862/1
CCCFFFFFHHGHHHIJIHIJIJJJJJJJJJJJJJJIJHGIIJJJJJJFFD
@757467/1
ccggtgacggtgttaggctccggtagaactgcaccatttcatttggattc
+757467/1
BCCFDFFFHGFHFIJIIJJJJJJJJJHIJJJJJJJJJJJJJJJJJIHIJI
@6900412/1
gcaaagataagatgaagaagaggagcaaatggaaaaaaaaattggtgaaa
+6900412/1
@@@;DDDDBHFDHIIIIIFII@GEA?FDAAGCGIIIIIFIHCC;F7@CGC
@758056/1
cagcatacataataaaattagaggaagtaggtgctgggcctcttgtatgc
+758056/1
CCCFFFFFHHHGHJJJJJJJGIIJJJIGHHIHIHJIHIIGIJJJIHJJJJ
@5551928/1
agggaatctgattgtgctgttgtggaactgcttcacctgtggccggcggc
+5551928/1
CCCFDFFFHHHHHJJJJJJIJJHGJIJJJIJJIJJJJJJIJJJJJJJIHF
@5552082/1
gacgcaagaagtaccagaaacgggacttagccacaatctggtctggagag
+5552082/1
@CCFFFFFHHHHHJIIIIJJJJJJIJJJJJIIJJIJJJJJIHHJJJJJGI
@4162267/1
gatccggtgagggatgcgtgacgtcagcccctacgatcatcactgccgtg
+4162267/1
CCCFFFFDHHHHHJJJJJIJJJJJJJJJJJJJJJJJJJJJJJJJJJJJIH
@758515/1
gtttatcttcaagcacaaattgctcagggtctgtggcgaagttttgttca
+758515/1
CBCFFFFFHHHHHJJJIIJJJJJIJJJJJFGHJHIJJJJJJGIIJJHJJJ
@7588182/1
gttaggcgaagtacatgaccttcttggtgacggcgtgcacggtgatggcg
+7588182/1
@@BFFFFFHHHHHJJJJJJJJJJJJJJGHIJJJJJJJJJJJJHIJJHHHH
@5552819/1
cttgtatacaaattatttctaccatcaaatacaggttttagtgcgccaaa
+5552819/1
@@@FFDDDHDFHFGIIJJGIIIJJJIIJIIEIIIIIJIIIIIIJIGIJJI
@7588375/1
gttctcagcatggtaagaaggtggcggccagaatctagacatgcacagct
+7588375/1
BB@FFFFFHGHHGJIJJIJJJ;GHJHHIIJJJJJJIIJIIIJJJIJIJJJ
@7588386/1
gcaaaaattaaacgaagcattgaaaataaaataggtacttatatactgaa
+7588386/1
CCCDFDADHHDHFHG;FHEHFHGICF@FEGIGIGI:DAFHIIIII@FEIG
@759713/1
actggagctcctgctggagatgtgggtgtagctttaaggggatctgctgt
+759713/1
@B@FFFFFHHHHHJJJJGHGIIIHIIBFCGHIJJIDHIIJIGIIJJJJJC
@4163792/1
cacggacttacgaagtaaattcaattgttgatatagaggataccgatacc
+4163792/1
CCCFFFFFHHGGFJIFHHICHIJEHIJHIIIJJJIGJJIJJGHIJIJIHI
@3481498/1
taacgaaacagcgcaaatgagaaagctatctatttcaaataaaggcgtca
+3481498/1
?@?DDDDDFHFDDBHHIIADGHIGEAFHGGHIEGGIII@GEHIABGIIII
@3481505/1
ccctaatagagacgatttcaccagtggtcttcttgaacttcttcaattga
+3481505/1
CCCFFFFFHHHHHJJJJJJJJJJJIJJJJJJJJJJIJJJJJJJJJJJJJJ
@4163888/1
ctgggctctatgggacaaagtagctgtatttctttggattttaattt
+4163888/1
@@@?DDBDHFHDBB@FBBGHAACHGIHIIIIIIIIHEGIIIIIDGIH
@7589398/1
ggaagctcgctgcttggccatcttcttgttcttgctgatgacggtagccg
+7589398/1
CCCFFFFFHHHHHJJJJJJJJJJJJJJJIIJJJIJJJIJJGJJJGGIJIJ
@5554202/1
ctggagagaagatcctcatcttgtatagaggaggctt
+5554202/1
@@@DDDDD=F?F:EFFCEADHGHCHEHI<CGE@:D@B
@5554365/1
cctgtttatattagttggtgaatacggtctaaccgactaatgtaaatgcg
+5554365/1
@@8DDEFFGADFD><AE>DBHGEGHB@GIBHIEAHGHADDGFDF<?<8<:
@7590001/1
ggtaaatatcgtacgaaccgcggcatgaaatgaaactgtgagcaagtggt
+7590001/1
@?@BDD?DDHHHA?FBEHDDHBAGFHH@DBHD@GIICG=F@FA@@E=CE7
@5554780/1
cgcaagaagtaccagaacgggacttagccacaatctggtctggagagaag
+5554780/1
CCCFFFFFHHHHHJJJJJJJJJJJJJJJJIJJJJJJJJHIJJJHIIJJJJ
@760828/1
gggctatgccatttatcctcgcacgttggcagtaatagtacaagtgaaaa
+760828/1
@C@FFFDFDFHHHJJJJJIIJJIIICFGIFIJDGHIJJJGIJJJFGHIJJ
@4165008/1
cacttatatacgacaacttaactacagtttaaagcacgttgtatatattt
+4165008/1
@@@FFDEFHHDFAEG@BFAHGHIIGGIHHIIAEHIIID?FF?GHIIAGDH
@3482713/1
ccagatgccaaagttcttgatcttcactgggctcttctctgggatttc
+3482713/1
1:=4BDAD:CDDD:CEB<D9:?FFF@DD<3<?CB;EBDCFDAD@<??4
@5555113/1
cagcatacataataaaattagaggaagtaggtgctgggcctcttgtatgc
+5555113/1
CCCFFFFFHHHHHJJJJJJJJJJJJIJGHJJHIJJJJJEHIIJJJJJJJJ
@6223215/1
tctgtttcttggcatctatagatgtcggtggcgcacagggcacgcttgcg
+6223215/1
CCCFFFFFHHHHHJJJJJJJJJJJJIIJHIJJJJJJJHHIIJJJJIJJJJ
@6223273/1
cttgaattccttgatgactgcatagatagaaatcgaactcgg
+6223273/1
CCCFFFFFFDHDHIIIIGGGIC@FHIIIGIIIIDHGDFCBFF
@6223615/1
gtttattttgtttttctctgtgatctgtttcttggcatctatagatgtcg
+6223615/1
C@@FFDFDHHHGHJJJGIJJHIIJJJJGIHGIJJIEGIIIJJJJIIJJJF
@2119689/1
gtgtcgccattcctagtacggtatctcccacacgtttcacttcagcatag
+2119689/1
CCCFFFFFHHHHDIJIHIGIJHIHHHGIIIJIHIIJIIIJJIIIJJGJGH
@2801248/1
gtggaactgcttcacctgtggccggcggcacgcagacgccttgatgacct
+2801248/1
C@CFFFDFDBHHFJIJJGFGIIJIBFHIJGEHIEEBEFDBDDDDCCCDDD
@2801334/1
cgttaaaataaatatttcaaataaagatcgctgagtaaaacaatccg
+2801334/1
CCCFFFFFHHFHHIIEGIJGHEHFGIGIJIIJIJI?FHHGHIDBGGE
@2801341/1
gccacaatctggtctggagagaagatcctcatcttgtatagaggaggctt
+2801341/1
CCCFFFFFHHHHHJJJJHIHIIJJJIJJJJJJJJJJJJJJJJJJJJJIJJ
@4859277/1
gccttggagaccatcttcatccaaacattcatcttcactctccgatgaag
+4859277/1
CCCFFFFFGHHHHIJJJJJJJJJJJJJJJJJJJJJJJJJJJJJJJJJJJI
@6902281/1
cgtcattcgatatcttctgtagctgctgtgtgaagttcttcaaagcgtct
+6902281/1
CCCFFFFFHHHHHJJJJJJJJJJJJJJJIJIIJJJIJJJJJJJJJJJJJJ
@55024/1
cgtgaaagtaatgatttaatgtgtttattttgtttttctctgtgatctgt
+55024/1
@@@DBBDB=ADAH<EEHABFIIEHGCGIGGIIICGGGEHBFFHI@HEHII
@762330/1
gcctggttctaccttcaagagcctcttctaaagcaaacaatgagacctgt
+762330/1
CCCFFFDDHHHHHJJJJJJJJJJJJJJJJJJJJJJJJJJJJIJJJJJJJG
@6224551/1
cctctatcaagtgctcgttttgttagacttcagtgtagctttgtattatg
+6224551/1
CCCFFFFFGHHHHJJJJGHJJJJJJJHIJJJFIIIIIIJJJJJIJIJJJJ
@6224618/1
tggtcttcttgaacttcttcaattgacgcaagaagtaccagaaacgggac
+6224618/1
CCCFFFFFHHHHHJJJJJJJIJJJJJJJJJJJJJJGHHIJJJJJJJJJJJ
@4859691/1
ggtaactttgccagtttatagtgagagaacatcgaaaacccggagaataa
+4859691/1
BCBDFFFFHHHHHJHIJJJJJJJJJJJJJJJJJIJJJJJJJJJIJIJJJJ
@6902823/1
ccacacgtttcacttcagcatagacaggtgtcttccctggcaatacaaca
+6902823/1
CCCFFFFFHHHHHJJJJJJJJJJJJJJJHGIJJJJJJJJJJJJJJJIJJJ
@55490/1
gtcttcttgaacttcttcaattgacgcaagaagtaccagaaacgggactt
+55490/1
C@@FFDFFDADFFHHCHIGHIIJGIJIEEFBHICGHIGHDDAHCGIDFGH
@2121710/1
cttatatttaaatcaatcgcgtcctattttagttaattagtaatgtgcat
+2121710/1
CCCFFFFFHGHHHJGIGHGFIGIJJJJJJIGIHHIIJJJIGIJJJJIJJJ
@763212/1
gctgtctgtacattgaaaataaaaataaaaaaaatagcaggggttattgt
+763212/1
CCCFFFFFHHHHHJJJJJJJJJJJJJJJJJJJJJJJJIJJJJJHIJJJJI
@56261/1
taataaaattagaggaagtaggtgctgggcctcttgtatgcgaaggtgtt
+56261/1
@@@FFFADFHFDFFHEHGIIIHHHJDGGG9FHGIIGFGEGGIGHGB9BDE
@2122038/1
ggtgcacgcgcttgggcagagggaatctgattgtgctgttgtggaactgc
+2122038/1
@@@=B?DDDAAFHBE@DHGAD8:?D?B?9D99?00?D??B8.75=C@==@
@6903737/1
ctagtaagtcctgagccatagcaaacagccactggcaatgtggatagctg
+6903737/1
@@?DDDDE?FHFAGGGEHIIIIHGIJIGJJJJJEGEHIHJBGGEDIGGII
@1428046/1
agcatacataataaaattagaggaagtaggtgctggg
+1428046/1
CCCFFFFFHHHFFIGIBGIJIIJGIIJIIGIIIIJGI
@2803768/1
atcaatttatcttcaaatgacgacaccacagttccagtctcaggcacatt
+2803768/1
CCCFFFFFHHHHGJGHIIIIJIJJIIJJGJIFHEHIIHIIIJIIIHIIIJ
@6226142/1
ctcagatgcaatttcttgcaagaattgcacaaagttgaagtccttgttgt
+6226142/1
@@CDFDDEFDDFHCGB>EFBCIEHEHFD@FHCHE:CFDFGIIFHIIGHH@
@763940/1
ctcggtccttaccctctccaggtaatataacctccaattcaaccttatca
+763940/1
CCCFFFFFHHHHHJJJJJJJJJFHIJJJJJJJJJJJIJJIJJJJJJJJJI
@1428611/1
gccgtttctgagattagcgcgcacagacgaacagacaaacagacaaacag
+1428611/1
@CCFDDFFHHHHFGIIJJJJJJJJJIJJIJJJJJJJIIJJIJIJIHHHHC
@4861095/1
gcaagatagtgagacattcactttttagtcataatcttcagatactccaa
+4861095/1
CCCFFFFFHHHHHJJJJJJJJJJJJJJJJJJJJJJJJJJJJJJJJJJJJJ
@6226327/1
ctgtgatctgtttcttggcatctatagatgtcggtggcgcacagggcacg
+6226327/1
?@?:?DADFBDDH<FEEGGIEIGGCBEFAHC?FBFGIDIIBHG@;DGGHB
@7590959/1
gctctgtgcctggctcccatgtcacggtagcactgagtgacggcacctcc
+7590959/1
@@@FFFFFHHHHGJJJJJJJJHIJJJJGIIJJJJJJJGHIIHIJIJJIJJ
@764467/1
ccaaatttcaaccaaatccgtcaaatagttgcggagattaatggtataag
+764467/1
@CCFFFFFHHHHHJIGIJJJHGIIIJJJHIJJJJFHIJJIJJIIGHIJJJ
@1429302/1
ggcctcttgtatgcgaaggtgttgaggcgcttgtggtggtgcacgcgctt
+1429302/1
CCCFFFFFGHHHHJJGGGG<CHHIJJJGJJJIJIIHFFGEGHIIIJHHFA
@6227122/1
cactagttggcaaatcgcgcgtatagacattttgctaccaaaacccactt
+6227122/1
C@CFFFFFHDFHDGHHJJJJIJIIGIJJJGJJIIIJJJJIGJJGIJJJJJ
@1429885/1
gaggaagtaggtgctgggcctcttgtatgcgaaggtgttgaggcgcttgt
+1429885/1
@BCFFFFFHHHFHHIJJJJJJJJJJIJJJJJGHIJFHGHIIIJJIJJJJH
@765360/1
gctggagtgattttgacgggtagctgatgtactaatgagtaataaaataa
+765360/1
CCCFFFFDHHHHHJJJIJJJHIJJIJIJJGGGIJJIGGIFHJIJIIJJJI
@7592489/1
gggtgacatcggacttaatacaaggaaactgtttagactggttacattgc
+7592489/1
B@@ADDFFFHHHHJJIJFIIJJIJJIJGHIIHHIGIJJIJJJJIIGGJJJ
@765934/1
cgtgtgtatgtcactgaacttctcttaaacgactggattgattttgatga
+765934/1
@@@DDDDDHHHFFJIJIGIJIJJJJJIIIIJIIJIJDGHGGGIIJJHIJG
@7593135/1
gttgtggaactgcttcacctgtggccggcggcacgcagacgccttgatga
+7593135/1
CCCFFFFFHHHHHJJJJJJIJJJJJJJJJJIJJJHHFFDEDDDDDDDDDE
@5557321/1
ccggcaccactcccgggtgaggatgcactacatttccgtccatcattttg
+5557321/1
CCCFFFFFHHHHHJJJJFIIJJJJJJJJJJJIJJJJJJIJJJJJIJJIJJ
@6228846/1
ccggcgtcggttgcggaatcagcctcgcgggtgggtctggcatggtgcct
+6228846/1
CCCFFFFFHHHHHJJJJIIJJJJJJJJJJJFACDDBDDDDDCDDDCDDDD
@766533/1
gtgcgatgttttacaagggcaggttgaactcacaccattcaatttaaaag
+766533/1
B@BFFFFFHHHHHIIIJIIGIIJEGHJJJJJJJJJJJJJIJJIIIJJIJI
@6228890/1
ggattgtttatcctgtcaactgaagcgacctgaggtggttcttcaacttg
+6228890/1
CCCFFFFFHHHHHJJJJJJJJJJJJJJJJJJJIJJDGIHIJJJJJIJJJJ
@7593433/1
ccagtggtcttcttgaacttcttcaattgacgcaagaagtaccagaaacg
+7593433/1
CCCFFFFFHHHHHJJJJIJIIIJJIIJJJJJJJJJJJJJGHIJIJJJJJJ
@3483782/1
gatgaggttcaccaagctagtggcgttgatgtcgcaagatagtgagacat
+3483782/1
CBCFFFFFHHHHHJIJJJJJFHIJJJJJJJJIIJJJJJJJJJGHIJJJJJ
@3483975/1
gccagatgccaaagttcttgatcttcactgggctcttctctgggatttcc
+3483975/1
@@@DDFFFDHHFBGCEGHGHGIIIIIIIIHIIIIGIGHIGHIIIIEGGHG
@766934/1
ctcaatctgcaccagttcatacttgggcacagttcctcgacgagcaagta
+766934/1
CCCDFFFDGFD>FHIHIGHIGBHIGIGGIIIIB??E<CFGEG@EHGGGFB
@7593837/1
ctcgcacgttggcagtaatagtacaagtgaaaagtcacttgccgatggta
+7593837/1
C@CFFFFFHGHGHJIGGIJJJHIIJJICBEHIIGDGGHEIIJJJHIIJFF
@767185/1
ctcatcttgtatagaggaggcttgggctcgctctccgaagggagcttgcg
+767185/1
CCCFFFFFHHHHHJJJJJJJJJJIIHIJJJIIJJJJGIJJJJFHGIJJJJ
@767358/1
gcaagaagtaccagaaacgggacttagccacaatctggtctggagagaag
+767358/1
?@<DDFDDHDHFDGBDGGD=@@F;FEECFGEGHI>DDHDE>9B<DHDCG;
@5558332/1
cgttgatgtcgcaagatagtgagacattcactttttagtcataatcttca
+5558332/1
?@==BD?B2AFHDHGGGIGAFCF@GGHGGCDFGGGIEGC<FFGHIFIGGG
@767565/1
gtttggtatctgataccgacacatggtaggttccatggatttaggagcac
+767565/1
CBCFFFDEHHHHHJJJJJJIJJJJJJHHJJGIJJIJJJGIGJJJJIIIJJ
@5558623/1
acgcagccagatgccaaagttcttgatcttcactgggctcttctctggga
+5558623/1
CCCFFFFFHHHHHJJJJJJIJJJJJJJJJJJJJJJIJJJJJJJJJJJJJH
@767806/1
ctggagagaagatcctcatcttgtatagaggaggcttgggctcgctctcc
+767806/1
CCCFFFFFHHHHHJJJJJJJJJJIJJJJJJJJJJJJJIIJIIJJJJJJJJ
@5558682/1
tacaagaacaaaccagaaaataggcggagtcctatctcaaaacatga
+5558682/1
@@@FFFFFBDHFDHIJJIEIJJJEGIJGH?BGHHIJIEIGHGGGCFG
@5558715/1
gcctcttgtatgcgaaggtgttgaggcgcttgtggtggtgcacgcgcttg
+5558715/1
@CCFFFFFHHHHHJIJJJCGHHIJJJJJIJJJHIJIJJGHIJJJJJHFFD
@2803993/1
cttgggcagagggaatctgattgtgctgttgtggaactgcttcacctgtg
+2803993/1
CCCFFFFFHHHHHJJJIIJIJJJJJIIJHIIIHJJJJJJJJJJJJJJJII
@5559002/1
gtctctataatcttaccaacgttatttggttcaaaatttgataataaata
+5559002/1
C@@FFFFFHHHHHJIIIJJIJJJIJJIJIEFGGIHJJJIGIEIJJJJJJE
@5559037/1
gtttatttcactaaattttcatagcattggaaatcagaagcacatactgc
+5559037/1
@<<DB?DDFHHHHIIIIIIGEGGIIEHGHIGIIIIIE<EHIIIIHGGGHE
@57425/1
ctcatcttgtatagaggaggcttgggctcgctctccgaagggagcttgcg
+57425/1
@C@DBEDFGHBHFCGGIIIJEGEFHGGBHGIIEDEFA:FBHG<FGGDHDH
@2123196/1
gtccaggtcgtcgcacaccatcgactgggtgcggttgttcaccagagatg
+2123196/1
CCCFFFFDHHHHHJJJJJJHGHIIJIIJJFFHIIGIIJJJJJJJJHHHHH
@2123322/1
gttgaggcgcttgtggtggtgcacgcgcttgggcagagggaatctgattg
+2123322/1
CCCFFFFFHHHHHHIIGJIHHJJJJJIJJJIJJJJJIJIJHHHHFFFFFF
@2804858/1
gccagttataaagcatagcccgaagtgctattggcacacaggcataatgc
+2804858/1
@@@BDBAD<?:CC<@?F?FHCHEAG8?D>FC9CDCGBDGEB=DBBBEGHI
@6904133/1
gtgctcttgtagaacatgatgagtagctcctgcaccatgctgctcatctc
+6904133/1
CCCFFFFFHHHHHJJJIIJJIJJHHIJJJJJJJJJJJJJJJJJJJJHJII
@2123536/1
ctcatcttgtatagaggaggcttgggctcgctctccgaagggagcttgcg
+2123536/1
CCCFFFFFHHGHHJJJJHJJJJJGGIJJJJJIIIGIIHJIJJEHIJJIGI
@58025/1
ctcttgtatgcgaaggtgttgaggcgcttgtggtggtgcacgcgcttggg
+58025/1
CCCFFFFFHHHGHIHJCGEFGIGGGIGGGIFGHFGIIIIIGIJIHFDBAD
@6904427/1
aggcgcttgtggtggtgcacgcgcttgggcagagggaatctgattgtgct
+6904427/1
CCCFFFFFHFHHHIIHHHGGIJGIHAHIJIIJGIJJJIJIJJEGIICEEE
@6904442/1
ctccgattattattatacttatacatcaaataattgtcaacgatttattt
+6904442/1
@CCFFFFFHGHFHJJJJIIJJJIGHIGHIGIGHIJJIIJGGG?GGIJJJJ
@2805311/1
cccaactgtcctccggtactaacgatcaaatcgatcatgggtccataatc
+2805311/1
BC@FFFFFFHHHHJJIGGIJJJIIJII@CDCDHHIJGJIIJBFIHIIHIG
@58366/1
cccgccggcgggtgcgtcacgtccacgcccaggaatatcaccggctc
+58366/1
CCCFFFFFHHHF4;DEAHDEDECDDC?BDDBBDBD@CA@C@C@BBBD
@2123975/1
gtagcactgagtgacggcacctccgacactgaggtcacggtactcgcgg
+2123975/1
@?@DDDDDABFDD<E?EGGI@DGCHIIBHHG>@F9?FGEBHGB@FCBH<
@2805586/1
gcccactacatcgagatggtaagcctttcattattagacatcgacaaaac
+2805586/1
C@CFFDFFFHDHAHJJIIGHHHJJIJIJGGIIHIIIIHGIIJJJIIIDHG
@2805704/1
gccggtgctcttgtagaacatgatgagtagctcctgcaccatgctgctca
+2805704/1
@@CDDDDDHFHHHGHGIIGIIGGHGIIAFGHGGIJIJIJJIIGHIGIJH@
@4862815/1
atacataataaaattagaggaagtaggtgctgggcctcttgtatgcgaag
+4862815/1
@@@DDDDDHHFFHIIIIIIIIIA3CHHCGHIHGGGIIIIIIIIIIIIHGI
@4167529/1
cttctgtagctgctgtgtgaagttcttcaaagcgtcttctctaacagttc
+4167529/1
@@@AB?DDAFFFHHIIIIIGIIHHGHIIGHAH>ECGGG?D??GH?FBD<B
@770218/1
attgacatgaaacaaacactaaatgtaaatttaagcatcccacaatatat
+770218/1
CCCFFFFFHHHHHJJIIJJJIJJJJHIIIIJJIJIJJJJIJJJJJJJJJF
@4167699/1
gtacagtctgtcagacactaccagctgcagcacggtgtcgccaaggaact
+4167699/1
CCCFFFFFHHHHHJJJJJJJJJJJJJJJJJJJJJJGIJJJJJJJJJJJJJ
@770284/1
ggcgcttgtggtggtgcacgcgcttgggcagaaggaatctgattgtgctg
+770284/1
CCCFFFFFHHGHHIHHIIJJJJJJJJJJJJJIIIJJJIJJJJJJIJJJJJ
@2125353/1
cttgtatagaggaggcttgggctcgctctccgaagggagcttgcggccga
+2125353/1
@C@FFFFDHFHHHJIIIJIGGIIGHIIGEHIIIGGIIEGGIIGHEGEDD<
@4863954/1
ggtggtgcacgcgcttgggcagagggaatctgattgtgctgttgtggaac
+4863954/1
BC@FFDDFHHHHHJJJJJJJIJJIJJIJIJJIIJJJIJIJJJJIIJJJJJ
@2125649/1
tcttgacctacttgtagacacggcag
+2125649/1
<@@DA:D:CDB?DGCB>F@HFAG<F?
@770578/1
gtttattttgtttttctctgtgatctgtttcttggcatctatagatgtcg
+770578/1
CCCFFFFFHHHHHJJJJJJJIJIJJJJIJIIJJJJJJJJJJJIJJJJJJJ
@770694/1
gccacaatctggtctggagagaagatcctcatcttgtatagaggaggctt
+770694/1
CCCFFFFFHHHHDGGIIJJIHEHJJJIIGJGIIIJJJIJIJJIJHJIGJJ
@770835/1
cgcgcagatctccggaactactgattccaatttaactattctttttgtgt
+770835/1
CCCFFFFFHHHHHJIJJIJIJJIJJJJIJIJJJJFIJIJJJIJJJIJIJI
@1432807/1
tgctgggcctcttgtatgcgaaggtgttgaggcgcttgtggtggtgcacg
+1432807/1
CCCFFFFFHHHHHJJJJEIJHIJJ?EHHIJGJIIJJJIHIHIJIJIIJGH
@6230385/1
gctgacatccttttccccccatcaatatcttcagccaggtccatttggca
+6230385/1
=@@?DDDD<DDBFE<C>GGB@FGHEGGECGDGDF<@FGEIEHHEGIGG@/
@3485869/1
gtctggagagaagatcctcatcttgtatagaggaggcttgggctcgctct
+3485869/1
CCCFFFFFHHBFDIJJJJIDIEIJJHGIGIJIFIJIEII06@DGEDBHGG
@7596182/1
ctttcaatcagctgctggtagaatgtttcacagatcttctccaacttagc
+7596182/1
CCCFFFFFHHHHHJJJJJGHGGJJJHJJJJJJJJJJJJJJJJJJJJJIIJ
@4865565/1
gtcttcttgaacttcttcaattgacgcaagaagtaccagaaacgggactt
+4865565/1
CCCFFFFFHHHHHJJJJJJJJJJJJJJJJJJJJHJJJJJJJJJJJJIJJJ
@3486137/1
gtggtcttcttgaacttcttcaattgacgcaagaagtaccagaaacggga
+3486137/1
BC@FDFEFHHGHHJIJJGIHIGEIIHGJEGIEHGEEFGHIIIIIJIIJBA
@772471/1
cgtcaatatttttttaaatcaaagacgtaatttgtatgagtgttttgaat
+772471/1
BC@FFFFFHHHHHJJJJJJJJJJJJJJIJJJJJJIIJGIJHHHIIJJIJJ
@6231563/1
gttctcagcatggtaagaaggtggcggccagaatctagacatgcacagct
+6231563/1
@@@DADDDFFFFDFB?<AEFF<CFFE8?DF=GFFIIBDFIIECCAFCDED
@6231666/1
cacggtactcgcggtacatgttgtgtacacctgagcgagactcataac
+6231666/1
@CCDDDFFDDHHA8GHHIGGGHDFGFGCDB?B@HHI>FHBGIGIGEA=
@4866865/1
gcagaaggtaaggttaggagggagaggctccatcagctcgtcgtactccg
+4866865/1
CCCFFFFFCFHHHIJJJJJJJJIJIJJJJJJJJJJJJJJJGIJJJJJJJE
@3487197/1
gcccatcaatttatcttcaaatgacgacaccacagttccagtctcaggca
+3487197/1
CCCFFFFFGHHHHJJJJJJJJJIJJJJJJJJIJJJGIJJIJHIJJIJIJI
@6231942/1
cctgcacgaagaaatttgaatctatttatcatctatgaaaaaatggaaac
+6231942/1
CCCDFFDDHHHFFGEHEGGGHGIGIGHJJIGIJJIJIJJJIJJJFGGIJH
@6231954/1
ggactgtgccgcctttcatattcgcatctttttcgctcatactctcgcct
+6231954/1
CCCFFFFFDFHHHIJIJJJJJJJJIIJIJJJJJIGIIJJJJJJJJJJJJJ
@6905681/1
gtttcttggcatctatagatgtcggtggcgcacagggcacgcttgcgcat
+6905681/1
CCCFFFFFHHHHHJJJJJJJJJJJJHJIGIJJJJJJJJJJJJJJJIJJJH
@4867194/1
gggaaaattacactaattctatgcaaagtatagcttgtatttgttatgta
+4867194/1
@@@FFFFDFFHHFHGCHIHEGIJJIJIIEHHGEGEHHDGIJIGFHHIGFI
@6905812/1
gcacctccgacactgaggtcacggtactcgcggtacatgttgtgtacacc
+6905812/1
CCCFFFFDFHHHDHIGHGGHIJJIIJJGIGGGIGAGIHIHIHHIIIIGIE
@6905846/1
ccggcttatactccgcctccaacttgatacaagcttctcggacagcagtg
+6905846/1
CCCFFFFFHHHHHJJJJJJJIJJJJJJJJJJJJJJJJJJJIJJJJJJJGJ
@6906324/1
gtcctattttagttaattagtaatgtgcattgtaaaattctagacacaca
+6906324/1
@BCFFFFFGHHHHIIJIJJJIHJGICEHIJJJEIIGGJIJJIJIJJJIII
@6906342/1
accgcatccaactcggatcagccgtttctgagattagcgcgcacagacga
+6906342/1
@@@DDD:DFHFHHIII6EEGHHIIIFEFHICGIIIFIIIIIIIGHHHHED
@6906408/1
cgcttgggcagagggaatctgattgtgctgttgtggaactgcttcacctg
+6906408/1
CCCFFDFFHHHHGJJHIIIHIJJJJIIHEHEHIGGGGHI@GHEGGHIJFG
@6233024/1
gttaaaaccaaaaatttgccggaagtcactattccacgcgaacgaagtcg
+6233024/1
@@@DFBFDHHHFHJIIIJ@EBGIGEEGHIIJJJGFGIIIJJJGIBHHECD
@6906751/1
ccagtggtcttcttgaacttcttcaattgacgcaagaagtaccagaaacg
+6906751/1
BCCFDFFDHHHHHJJJJJJJJJJJJJJJJJJJJJJJJJJBGHIIJJJIJJ
@6233383/1
cgggctctgtgcctggctcccatgtcacggtagcactgagtgacggcacc
+6233383/1
CCCFFFFFHHHGHJJJIIJJJJJJIJJJJJCGGIJJIIGIFHGJGEHGHJ
@4868636/1
gggctctatgggacaaagtagctgtatttctttggattttaatttagaaa
+4868636/1
CCCFFFFFHHHHHJJIJJIIJJJJHIJJJJJJJJIJJJJJIIJJJIJIIJ
@6907199/1
cggcagatgaggatacctcaacttcatcttatacttatccaagaaatatt
+6907199/1
CCCFFFFFHHHHHIEHIJIJJJJJJIJJJJJJJJJJJJJJJJJJJIJJJJ
@7599315/1
gggaatctgattgtgctgttgtggaactgcttcacctgtggccggcggca
+7599315/1
@@@DDFBEFDFHDHGIGGHGGFGGIJIJIG9FFHGD?DHIIGGIIIIFF@
@5561537/1
gggcagttcgtcaacaagacattactagctgagaatatttttttccgttt
+5561537/1
@@CDDDEBCDCDFAFGEDCG>EHHDH>ECGHGICDHIGIGGIBEHIICHC
@6907536/1
tgatcagccggagcagctccggtaagtttgtcgagtagagccttagctgc
+6907536/1
CCCFFFFFHHHHHDHIIJJJJIDHIIGIJIFGIGIHGIGIJJJJJJEHIF
@4868994/1
gtttattttgtttttctctgtgatctgtttcttggcatctatagatgtcg
+4868994/1
CCCFFFFFHHHHHJJJJJJJJIHJJJJJJJJJJJJJJJJJJJJJJJJIJJ
@2807325/1
cttatcattaccaatcggtaaaggatctcttgtatacaaattatttctac
+2807325/1
CCCFFFFFHHHHHJJJJJHIJJJJJJJIJJJJIGIJJJJJJJJJJJJJJJ
@7599838/1
gccagttataaagcatagcccgaagtgctattggcacacaggcataatgc
+7599838/1
@@@DDEFFHHHGBHGIIGHIJBHIG?EHEGIIGGGIIFGIGIEIJICGIC
@3487546/1
ggcgtagttgggctcgttgtggcgcgccttgtcttgtagtagagtgat
+3487546/1
@@@BDDDDDFDHDIII?EA?FG@B:D0DHBGHB4BGGHGCAA9@CE9=
@2807527/1
agcatggtaagaaggtggcggccagaatctagacatgcacagctcttgca
+2807527/1
CCCFFFFEHHHHHJJHHJJJJJJJJJIIJJJJJJJJJJJJJJJJIJJJIJ
@4869516/1
atggaaaaaaaaattggtgaaaagaatcacaagtaagatactgcaaacat
+4869516/1
CCCFFFFFHHHHGHIJJGHJJJJJJJJJJJJJJHHJJJJJJJJJJJJJJI
@5562150/1
ctacacttcttgacatagtactcttccctcgtgttcttcaatgggttcac
+5562150/1
@@@FFFFDHHGHFIJJIJIFIIEGIGJIEIGBFEGGIIJIJHIGI?DHII
@3487980/1
gtggtcttcttgaacttcttcaattgacgcaagaagtaccagaaacggga
+3487980/1
CCCFFFFFHHHHHJJJJJJJJJJJJIJJJJJJJJJJFHIJJJIJJJJJJB
@2807949/1
gtgcgtgcaggatcctcgtcattgcctggcatacaaggcaaagcaccgac
+2807949/1
CCCFFDDFDHHHHIIIIIDGEHFHGGHECHIJIHGGIJBGEHIJIJIJJJ
@4869645/1
caccagtggtcttcttgaacttcttcaattgacgcaagaagtaccagaaa
+4869645/1
CCCFFFFFHHHHHJJJJJJJJJJJJJJJJJJIJJJJJJJJJHIJJJJJJJ
@2126549/1
gataggttgtaatatagtttcttttttaattgttataaattcgtaattcg
+2126549/1
B@BFFFDDHHDFHEIFHFHHJGJJJJJGGIIGHIJJJJDIIIIGGCGIIJ
@2808513/1
ctcgtccccacggttttagcaatgcttgacgaaatcttttaatgagacaa
+2808513/1
CCCFFFFFHHHHHFHGIHIJJIJHIJJGJJIIJIJJJJJJJIJJJJIJJJ
@4870315/1
atacataataaaattagaggaagtaggtgctgggcctcttgtatgcgaag
+4870315/1
CCCFFFFFHHHHHJJJJJJJJJJIJJJHHIJJIJJJJJJJJJJJJJJHHI
@62048/1
ccatcactatcaaaacttctcaggattgaaacgtcttttatgttgggaca
+62048/1
CCCFFFFFHHHHHIJJJJJJJJJJJJJJIJJJJJJJJJJJJJIIJJJJJJ
@2127463/1
agcatacataataaaattagaggaagtaggtgctgggcctcttgtatgcg
+2127463/1
CCCFFFFFHHHHHJIJJJJJJJJJJJGHGIEFGIIJJIJJJJIJHIJJII
@5563229/1
cacagtcgatagattacggtctatgtctatcggctccgatttgtcgtccc
+5563229/1
@CCFFDDDAHHGDGJIJJIJJJJJJFIIJIJJ>GGGDGDGIFFI@A6;;A
@1434263/1
actgaggtcacggtactcgcggtacatgttgtgtacacctgagcgagact
+1434263/1
@@CFFFFDHHHHHDGHGGGIJJJIJIIIIIIHIHHIGGFHIJJJJHIBGH
@2128413/1
gcctggttctaccttcaagagcctcttctaaagcaaacaatgagacctgt
+2128413/1
@@@FDAAACFFFDGIIGGIEI9FGIIIIICEIIEEHGFEGH@?DDAGGG4
@63177/1
ggagagaagatcctcatcttgtatagaggaggcttgggctcgctctccga
+63177/1
C@CFFFFFHH>DFHIGIGEHGHHIIJJHCDDFH=9:70?DGFAHH=FG@;
@1434551/1
catacataataaaattagaggaagtaggtgctgggcctcttgtatgcgaa
+1434551/1
@@@DDDFFFFFBFIIGIIIIEHIGAFHC29?EH<;BEFGHIBHIIG4@B@
@1434841/1
gttcgacatcgacataacaataacccctgctattttttttatttttattt
+1434841/1
@BCFFFFFHHGGHIIIGIIIJJIIJJJJJJJJJJJJJJJJJJJJJJJJJJ
@63458/1
gctgggcctcttgtatgcgaaggtgttgaggcgcttgtggtggtgcacgc
+63458/1
?<<DDDDDFDFBF<CDBFGEGG@1:1?@CFFDEDDFFFDEFD@;@A@EEA
@63730/1
ggaactgcttcacctgtggccggcggcacgcagacgccttgatgacctcc
+63730/1
@@@DDDFDFGGHHIGIIDDBGIIIFGIGFGIIFGEBDCEBAA>CC>CCCD
@2810589/1
gtaaattaatatcaaatacaataaaaaatacagaggcactagaaatattt
+2810589/1
CCCFFFFFHHHHFJJJJJJJJJJJJJJJJJJJJJJJJJJIJJIJJJJJJJ
@2810754/1
ggagagaagatcctcatcttgtatagaggaggcttgggctcgctctccga
+2810754/1
BC@FFFFFHHHHHJJJJJJJJIJJJJJJJIJJJJJGIJIIJIJIJJIJGA
@64303/1
gcacgcgcttgggcagagggaatctgattgtgctgttgtggaactgcttc
+64303/1
?<;DB:@DDAFAF3CDC;?<8DBFGGCB<DBDHDHDGBFGIEIFIGIIIA
@2811035/1
ctggctcccatgtcacggtagcactgagtgacggcacctccgacactgag
+2811035/1
CCCFFFFFHHHGGJJJJJFHJJJJJJJJCGGJJJJJJJJJJIIJJJIJIJ
@64720/1
gtacgaatgtgctcttgaggtacttgaacatgggctccacttggtcaggc
+64720/1
@C@DFFBDHHDHHGHIG<<CEEHEHIFHBDF>CGGCG@<DFH9DGE@DA9
@2811418/1
ggcctcttgtatgcgaaggtgttgaggcgcttg
+2811418/1
8??D1D:A22AAD><:EEA<?AC;EE;EDDA??
@64949/1
catcttgtatagaggaggcttgggctcgctctccgaagggagcttgcggc
+64949/1
CCCFFFFFGHHHHJJIJJJJIIIJIJJJJJJJJJJIIJJJGGIHIIIIHE
@65030/1
cgccattcctagtacggtatctcccacacgtttcacttcagcatagacag
+65030/1
CCCFFFFFHGHHHJJJJGIJJJJJJJJJJJFIJJJJJJJJJJJJJIJJJJ
@1436463/1
cccacacgtttcacttcagcatagacaggtgtcttccctggcaatacaac
+1436463/1
C@@FFFDDCFFFHIIIJGHHJIGIHHGFGHGIIIGBDGHHIHEGHGGGCG
@1436836/1
gacgcaagaagtaccagaaacgggacttagccacaatctggtctggagag
+1436836/1
CCCFFFFFHGHHHJJJJJJJJJJJJJJJJJGHIJJIJJJJJJJJJJIJHI
@1437001/1
ctggagagaagatcctcatcttgtatagaggaggcttgggctcgctctcc
+1437001/1
@C@DDDFFHFFDHIJIGGHHIGHEHEGGHIGDHGEFBHIEHHIIEGGICD
@2812140/1
gttgcggtctttgtacaccttcaggtgatcgaacatcatgtcttcaaact
+2812140/1
@@@DD<DDHFHFBGBDF>FBEBCHI1?GGEGD3?D?BBE?GHGIIIC<B<
@2812396/1
attaaattaatcgcacttctttgttttatttaaaaagcttaagttgaatt
+2812396/1
CCCFFFFFHHHHHJJJJJJJJJJHIJJJJJJJJJJJJJJJJJJJJJJJJJ
@66279/1
agccagatgccaaagttcttgatcttcactgggctcttctctgggatttc
+66279/1
CBCFFFFFFFHHHIJIJJJJJIJJJIGJJIEDFHIJJJJJJHIJEDFHJJ
@2812623/1
gggcgtcgggtcacattacatactctgtatttcctcttcatggtgccaca
+2812623/1
==@DDDDAFFDFFHIIGGGGG9CFHGEBGHEHH?D9D>@B4BGGCH@FEB
@1438146/1
agtttgtatacttaattcgatgttatacatatagcatttcggatctatag
+1438146/1
@<@DFDADDHFHFHIGIGGGGHF<FEIIJCHIAHEHEIIIEHGGGII@FF
@67272/1
attgctcagatgcaatttcttgcaagaattgcacaaagttgaagtccttg
+67272/1
CCCFFFFFHHHHHJJJJJJJJJJJJJJJJJJJJJJJJJIJJJJJHIJJIJ
@67501/1
ctcatcttgtatagaggaggcttgggctcgctctccgaagggagcttgcg
+67501/1
CCCFFFFFHHGHHJJJJJJJJJJEDGHIJGIGIIJJIHHIJIAGGCHIJI
@2128675/1
gacacggatcgcatacaccgtgaatataagtggcaaaggtagtaagtcag
+2128675/1
@@@FDFFFHFFHDHIIGIGGIECHHGHIGC?DGIIGHII?FDBBHICHGF
@2128690/1
tttatatttgttaactgtccttcattgagggtcgggaacttatggtatag
+2128690/1
@@@DFDDFFFDFH>DHGIIIGHGIIIIIIIIIIEGGBA?GIEGIGBGIEF
@6234587/1
gacggcacctccgacactgaggtcacggtactcgcggtacatgttgtgta
+6234587/1
B@CDDFFFHHHHGIIIJJJEHHFHIIIDDCHGIGJII;BHICE?HHHF@B
@4171836/1
ggaagtaggtgctgggcctcttgtatgcgaaggtgttgaggcgcttgtg
+4171836/1
@@<DDADDFFFFD<:CBEB?CH<EHHG<@?@FG:?B@DHHGIIIIHA.=
@4872209/1
ggcgacctctccgactgacatgaacattggaaactcgcagagtgtgggca
+4872209/1
CCCFFFFFHHHHHJJJJJJJJJJJJJJJJJJJJJJJJJJJHJGIIJJJJJ
@3489086/1
gtgctgggcctcttgtatgcgaaggtgttgaggcgcttgtggtggtgcac
+3489086/1
CCCFFFFFGHHHHJJJJJJJJHIJJCGGHIIJJIJJJJJIJJIJJHIJJI
@5564437/1
gcaagaagtaccagaaacgggacttagccacaatctggtctggagagaag
+5564437/1
CCCFFFFFDFHHGJJJIJGIIHGIGGHIIIJJIJIJIIIHEIIDGGHGIF
@7601157/1
cggtgctcttgtagaacatgatgagtagctcctgcaccatgctgctcatc
+7601157/1
@CCDFFFFHHHHHJJJJJJJJJJJJJJJJJJJJJJJJJJJJJJJJJJJJJ
@2129935/1
ctcataacgcagccagatgccaaagttcttgatcttcactgggctcttct
+2129935/1
CCCFFFFFHHHHHJJJJJJJJJJJJHJJJJJJJJJJJJJJJIIJJJJJJJ
@4172463/1
gcaagaagtaccagaaacgggacttagccacaatctggtctggagagaag
+4172463/1
CCCFFFDDAFFHHIIIGGHIJJJIIJIIJJJIJJIJIIJIJIJGIGGIII
@3489570/1
agatcctcatcttgtataaaggaggcttgggctcgctctccgaagggagc
+3489570/1
CCCFFFFFHHHHHJIIJJJJJJJJJJJJHHJJJJJJIIIJJJHIIHJGIE
@2130170/1
gctgggcctcttgtatgcgaaggtgttgaggcgcttgtggtggtgcacgc
+2130170/1
CCCFFFFFHHHHHIJJJJJHIIJEGGHIHIJJIJJJJFHICHIHIIJJJH
@4872987/1
ctcaataattgataatataacacggtcgctacagtcgtacttgtttgaag
+4872987/1
@@@BDDFFHHDHFIIIJJIHIJJGICEFGGIGGGBFHDDGIIIJJJJIJH
@7601642/1
gcacgcgcttgggcagagggaatctgattgtgctgttgtggaactgcttc
+7601642/1
B@@FFFFFHHHFH9FGEGHIFHGIIIHIJJJIIJGHIIFGIHIGJEGGGI
@5565082/1
ctcctttctttttcggtggcttccccattttgacagcgtcttacttcacg
+5565082/1
CCCFFFFFHHHHGIIJEGGHIIIIJJIGIIJIJIGGHJDFHIGIJJIJJJ
@2130455/1
ggtcttcttgaacttcttcaattgacgcaagaagtaccagaaacgggact
+2130455/1
@<@FDFFEHHHFFHHIIAFHFHHIGIIEGGGFEGGEGGEGHBHCH=F@FC
@4173006/1
cactgagtgacggcacctccgacactgaggtcacggtactcgcggtacat
+4173006/1
@CCFFFF:DFHHHJJJJJJJJJJIJJJJJJJIJJJIHIIJIIIHHEDDFD
@5565128/1
cataatatatgaaacgatctgctttggtataggtacgtttctgttcctgt
+5565128/1
CCCFFFFFGHGHHIJJIIIJJJJJJJJIIJJIIHIIJHIIJJJIJJJJJF
@4873224/1
atataatcttaccaacgttatttggttcaaaatttgataataaatattgc
+4873224/1
@@@DDFFFHDHD>FHIIHIIIIIEEHHHIII@CGHGCGIGHGHGGGIIII
@774149/1
gcacgcgcttgggcagagggaatctgattgtgctgttgtggaactgcttc
+774149/1
CCCFFFFFHHHHHJJJJJJJHIJJJJJJJJIJJJJJJIIJJIJJJJJJJJ
@4173184/1
cagtggtcttcttgaacttcttcaattgacgcaagaagtaccagaaacgg
+4173184/1
@@CBDDEDFHDHDIFIEHIIIIGGIIIFGGGGIHIDIIGIIEGIEEGHHI
@6235900/1
ctttttgttacacgttgtatagacagacagacaaaaaaataataatcaca
+6235900/1
CCCFFFFFHHHHHJJJJJJJIJJIJJIJJJIJJJJJJJJJJJJJJJIJGI
@2130796/1
ctcatcttgtatagaggaggcttgggctcgctctccgaagggagcttgcg
+2130796/1
CCCFFFFFGBFHFIIIIHHIIJJGJIJGIIIEGHIJJHIJJJGIGHIJII
@2130827/1
ataaaattagaggaagtaggtgctgggcctcttgtatgcgaaggtgttga
+2130827/1
CCCFFFFDHDHFHIIJGHHIAFHGIJJGDIGDHHHEHGGEEGGIHHHGGD
@774364/1
gttacattgctcacgtacagctaagttattagcgatattataattatcta
+774364/1
CCCFFFFFHHHHHJJJJJJJJJJJJJIJJJJJJJJJJJJJJJIIJFHIJB
@4873632/1
tgtcaataaactattggcgattcatacagtcgaattacatgacatcaagc
+4873632/1
@@@FDDFDFHHHDCFDGEGHIIIGIIIICIIIGCEHEGIIEGEFDDGHIG
@5565710/1
aggtgctgggcctcttgtatgcgaagg
+5565710/1
?184ABD?DDBCDHGIFGE@DHH=1:E
@2131101/1
ccataataattaaggagatccctctattgagctactgctgttgagcagaa
+2131101/1
CCCFFFFFHHHHHJJJJJJJJJJJJJJJJJJJJIJJJJJJJJJJJJJJIJ
@4173794/1
gttgtgtacacctgagcgagactcataacgcagccagatgccaaagttct
+4173794/1
@?<DBDBBACCCCG@GHIGE@FHCEHEFBGA?@DGHFI>GDGBA@F==BC
@7602569/1
cccattttcacaggcaagggatcctaacttcgcaaccactaattccagtg
+7602569/1
CCCFFFFFHHHHGIJJIJIJIJJJJJJJJJJJJJJIJJJIJJJJJGIJJJ
@2131496/1
gtttattttgtttttctctgtgatctgtttcttggcatctatagatgtcg
+2131496/1
@@@DDEFFFHHHHIJJFIGIIHHHIGHHGAHGGGGAEEHGFGIIDHIDEG
@68296/1
cccacctcacgttccgccaattgcttcaccttatgatagtcatcgcggcc
+68296/1
CCCFFFFFHHHHHJJJJJJJJJJJJJJJJJJJJJJJJJJHIJJJJJJJJJ
@4174567/1
cccgctttttcttgttgcgtagactctttgctatgactctcttctggtgg
+4174567/1
CCCFFFFFHHHHHJIJJJJHIJJJJJJJJJJJJJJJJJJJJJIJJJIJJJ
@775558/1
agcatacataataaaattagaggaagtaggtgctgggcctcttgtatgcg
+775558/1
7?@FFDDDFHFFAAA:CGEB@HBEBAFG<BFFFIG@?BAFGGEFDBDGD?
@4874666/1
cgcaaatgagaaagctatctatttcaaataaaggcgtcaactgggtgtgc
+4874666/1
CCCFFFFFHHHHHJJJJJJJJJJJJJJJJJJJJJJJJJJJJJJJJHIIJJ
@6237410/1
ctcatcttgtatagaggaggcttgggctcgctctccgaagggagcttgcg
+6237410/1
CC@FFFFFHFFHDIGIIHGIGIIDGGBFFGHGFFIGFIGEFH=FEHHIIG
@6909407/1
gccggctttggtggttctttggctgtctctggtggaggtttctcctgtga
+6909407/1
@C@FFFDFHGHCFHHGIJIGHJJIIGGJJJJJGHIIIIFAGEHIIJJHJF
@6909451/1
ctcaacttcatcttatacttatccaagaaatattttgctacagtaca
+6909451/1
@@CFDDDDHHFHHGGGGDHECHHFHHIGIIDGCHIHGDIIFHE9:C?
@775957/1
gccagttcccacttcacgacgcttcagcagagtgcacacaatggtgaact
+775957/1
@CCFFBDDHFHHGDHGHGIIGHHGHHFGEF;F:BBDHIGHGCHGH8BCHB
@4175135/1
ggcatctatagatgtcggtggcgcacagggcacgcttgcgcatgacatct
+4175135/1
CCCFFFFFHHHHHJJJJJJJJJJJJJJJJJJJJJJJJJJJJJJJJJJJHH
@776111/1
gtacatttcgagagaacaaattacattcacttgacatcataatacgatac
+776111/1
@C@FDFFFHHGDDGFHIIJIIGJJJJJJJIJJJIIJJJJJIJIJJIFHGH
@4175262/1
cgcgtttacattaggtcggtcaccgaaggcggcggccgcattcggtttaa
+4175262/1
@<<DDDFDHFHHAHBFHGHG>FCGE:FD<DGA;8/;;68B@B>CBBB@CC
@6238016/1
gccttaacgtacgattccaacgccccctggcgtaaaataacgtcaataca
+6238016/1
CCCFFFFFHHHHHJJJJJJJJJJJJJJJJJJJJJJJJJJJJJJJJJJJJH
@6238138/1
acagcatacataataaaattagaggaagtaggtgctgggcctcttgtatg
+6238138/1
@@@D?;DDFFDFBBGB<FHDGHG>BGHEAFEDFH<GB<@3?GHEHI:DG@
@4175597/1
gattatttgtctgtagtggtcctgctgtttcgtatattctaaattggttt
+4175597/1
C@CFFFFFHFHHHJJJHIJJJJJJJJJHJJJJIJJJJJJIJJJJJJJGIJ
@6238705/1
gtgctgttgtggaactgcttcacctgtggccggcggcacgcagacgcctt
+6238705/1
@@BFFFFFGFHHHIJJJJJJJIJJJIHJJIIJJJGJJGHFFDDDDDDDBD
@69618/1
ggtacatgttgtgtacacctgagcgagactcataacgcagccagatgcca
+69618/1
@@BFFFFFHHHHHIJJACCGHIJJJJIIIJJJJJJJJJJJJJJJJJJJJI
@69672/1
tgatagagacgatttcaccagtggtcttcttgaacttcttcaattgacgc
+69672/1
CCCFFFFFHHHHHJJJJJJJJJJJJJJJJJJJJJJJJJJJJJJJJJJJJJ
@2815954/1
ccatgtaccacgcctgggatgccacccggcaccactcccgggtgaggatg
+2815954/1
CC@FFDFFGHHHHJJJJJJJIGIIIJJJJJJJIIIJJJJJJI;BHIIHFG
@6238938/1
gtacgaagcattgtctgtttataaaataattaacaactaatgttttccaa
+6238938/1
C@@DFFFFHHFFFFHIIGIJIIJIIEGGIIGEHIGIGHIHIIFDHAHGGI
@2816160/1
gtaatttttgtctttcgcaaaatattccgcgacagatgtctttctagtgc
+2816160/1
CBCFFFFFHHHHHJJJJJJJJJJJJJJJJJJJJJJJJJIJJJJJJJJIJJ
@2816379/1
ctgcaacttggccaggttagggccaacagattgtttgagatgtttgtgaa
+2816379/1
CCCFFFFFHHHHHIJJHIJJJJIJJJJJJHIJJIJJJIJIJJIJJJIIHI
@3491069/1
gtagcactgagtgacggcacctccgacactgaggtcacggtactcgcggt
+3491069/1
CCCFFFFFHHHFHHIHIIJJIIJJJJJJJJJJJJFHIJJJBGHGIGIHF9
@70259/1
gcctgtttcagagtctcgttgacttgctgttagctcattttaacacattt
+70259/1
CCCFFDFFHHHHHHGJJJIJJEIIGJIIJJJJIIJJIJJJJJIJJJJIJJ
@3491370/1
ccgcgctttaatctaatgcttataagtaggtaataaacatattcttataa
+3491370/1
CCCFFFFFHHHHHJJJJJJJJJJJJJHIJJIJJJJJJJJJJJJJJJJJJJ
@6239872/1
gggcagttcgtcaacaagacattactagctgagaatatttttttccgttt
+6239872/1
@@<:B?DD<D?FF?<:EHIHCHGHIH99CGE@D<C<?DHIGIBG@@FC>F
@2817245/1
ctcatcttgtatagaggaggcttgggctcgctc
+2817245/1
@@@DDDD<FFBFHIB<;BA8;<CD<FGEGGB@A
@4875025/1
cttgggctcgctctccgaagggagcttgcggccgatgacctcatactcct
+4875025/1
CCCFFFFFHHHHHJJJJJJJJJIIJJJJJJJJJJJJH?HHHHFFFFFDEE
@6240437/1
ggagcatgctcgccatcaggacctgcaccatgcaccgccatgccatgtac
+6240437/1
CCCFFFFFHGHHDHJJJJJJJJJJJJIJJJJJJJIIJJJJJJJJJJJIIJ
@2817588/1
gcgcttgggcagagggaatctgattgtgctgttgtggaactgcttcacct
+2817588/1
CCCFFFFFHHHHHIJJGIJJJJJJJJJJJJJJJJJJJJJJJJJJJJJJJJ
@2817643/1
gctgtgacttgtagtcaaggtggagattttactatctttcaagtcggcat
+2817643/1
@CCFDDEFHHHHHJGIIJJIAFHHIHIIJIJJJJJJJJJJJJJIJIJJGH
@6240659/1
gtgctgttgtggaactgcttcacctgtggccggcggcacgcagacgcctt
+6240659/1
CCCFFFFFHDFDFHIJGIIJIJJJJGCAHIIJFGIJBHEFDDDDDDDDBD
@7602701/1
ctcataacgcagccagatgccaaagttcttgatcttcactgggctcttct
+7602701/1
@@CDFFFDHDAFHGIHDDFEHCBFGIGGGGIGCGGGIIGG?3?;FHGGIE
@2131630/1
tcagaatcagatcgtcgacatttttccttcaacttttcatattcattgcg
+2131630/1
@@@FDDDDFHDHDEHHGIHGGIIIHGIIJJJGBGHIJHGIJJJJJJICHG
@2817945/1
gtttattttgtttttctctgtgatctgtttcttggcatctatagatgtcg
+2817945/1
CBCFFFFFHHHHHJJJJJJJHIJJJJJJJJJIJIJJJJJJJJJIIJJJIJ
@6240938/1
gtgatctgtttcttggcatctatagatgtcggtggcgcaca
+6240938/1
@@@1AD>ACFA>FB4:AF?;:AFFFIHH3<<:11?>0:@D?
@1439532/1
agccaatcttcagtatttttgcgtactggagtgccgtatcccg
+1439532/1
@@@DD??2C4A?AE?B:E?IEGEG@CG4E98111CC0@G@??6
@2132118/1
ctttcatatgggattttgatttttaatttttctaatttgtttaggaggca
+2132118/1
CCCFFFFFHHHHFHIJJJIJJJJJJJJJJJJJJJIIJJJJJJJJHIJJJJ
@1439971/1
catcctcagcttgctccatagcatcctcttggatcaagtaatgttcttca
+1439971/1
CCCFFFFFHHHHHJJJJJJJHIIIJJJJJJJJJJJJJJHIJJJHGIJJJJ
@6241713/1
tacagattggtggaaaccaaaccaaacttctctgccaccaccaagggggt
+6241713/1
CCCFFDFFHHHHGIJJJJJJJJJJIJJJJJJJJJJIJJIJIIIIJIJIJ@
@5566969/1
ataaaagattggaagctagccgggcggatgtatggcagtagctaactcgt
+5566969/1
@CCFFDDBHHHHBEGIJIIJJJIJIJJ>;F8@GA@EHG>?EHAEFEFEFA
@2133148/1
cttaaaatacgtttaaaaaaaaatttgtaccaaatacttgatatcgcata
+2133148/1
BCCFFFFFHHHHHJJJJJJJJJJJJJJHIJJJJJJJJJJJJJJJJJJJJJ
@6242373/1
cgaaacattaaaataaaatagaatatttttgttcccacatcaggatgtgg
+6242373/1
@@@DBDEDHHHGFHGIGIDGCIIIBDHIBHDFGGEHEFGIIIII3?FDCG
@6910295/1
atttaggaagcatgttttcacttgttcgtcgtcgaaatcaacttcagtgt
+6910295/1
CCCFFFFFHHHHHJHIJJJIJJJJJJJJGIJIIJJJJJJJJJJJJJJHHG
@2133589/1
atcctaacttcgcaaccactaattccagtgataaattcactctagcacgt
+2133589/1
CCCFFFFFHHHHHIIGIIIIJJJIGHIEHHHIJJJIIJJJIGIGIJIJJB
@2133785/1
ccgacgacgacactgtacagttagaaatgttacaacctctatactttgca
+2133785/1
@@@DDFFFHGFHGGAHDGEHHEHGIGHJIIIBE@DGDGHHGIJJJJEEEF
@6910775/1
ccaccaataaatcgttttaacaactgggctctatgggacaaagtagctgt
+6910775/1
C@@FFFFDDHHGAHBFHIFGGEHIIIGGIIIIDGHIIFHEGGIFCFFHC?
@5567958/1
ctctagcacgtagttctcagcttccctgcaaagttaaccatcttgt
+5567958/1
@C@FFFFFHHHHGJJGIDHGGIIGGGIIJIJ@FGGIIJGIIIIJJG
@2133935/1
tggcgttactgcttaatactactcactgatttatgtagcatcatcttgta
+2133935/1
@?@DDDADDH<FFHIIEGGEHIIIA@F@HHIGGF?FHHADHHIDCEGCBE
@2134251/1
gaccaattaaaacaccaaaaagcataatttatgataaaaaaatgtttatt
+2134251/1
CCCFFFFFHHHGHJJJJJJJJJJJJJJJJJJJJJJJJJJJJJJJHIJJJJ
@5568313/1
gatcactttgacagcacctaatacaccgccgcttaaaagataggtaccga
+5568313/1
CCCFFFFFHHHHHJJJJJJJJJJJJJJJJJJJJJJJJJJJJJJJJIIJJH
@5568417/1
ctaccatcaaatacaggttttagtgcgccaaatattttattgtaacaatg
+5568417/1
;=?A?>ADDHFHBCGIEHGFHG@HBHH@@GECGBGGII>GIEBFG9D4?G
@6243455/1
gtattcgttaatctgttcagcggagagatgctgcgtcttccagctggtgc
+6243455/1
@@@DDDD=D;FHBEGHEFDHHI>HEHBGG9DDEGGIGDBB9DCGFECHFA
@6243635/1
acatgctaaaactaaactactatacctgtgaaacgatcaacaataatata
+6243635/1
@@@DDFFFGFHHHIEHIIIIIIIIJJJIHIIGGEHIGHGIJJJJGBFGHC
@6911788/1
ctgcctggttctaccttcaagagcctcttctaaagcaaacaatgagacct
+6911788/1
CCCFFFFFFHHHGJJJJJJJJJJJJJJJJJJJJIJIIJJJIJIIJJJJJJ
@2135480/1
ccagaatctagacatgcacagctcttgcagccatccaacgggattgccca
+2135480/1
@@@BDDDDFA?<?GG@FBHE>GG@FEHHCB>E?F@?CDHFG<6@BDEGDF
@2135513/1
ctttaatttgacataacttttttatttatgaaccgattgacatgaaacaa
+2135513/1
CCCFFFFFHHHHHJJJJJJJJJJJJJJJJJJJJJJJJJJJJJJJJJJJJJ
@5569276/1
ctaggacatttatctggctgtatgtttacatcataatgatgaacaaatcc
+5569276/1
CCCFFFFFHHHHHJJJJJJJJJJJJJJIIJJIJJJIJJIJJJJJJJIJJJ
@2135669/1
gaatctgattgtgctgttgtggaactgcttcacctgtggccggcggcacg
+2135669/1
@@@FFFFEHHHFHIJJFHIIIJJIGJJIJJJJJJJJGIJJJJJIJJHFDB
@6244435/1
cccccatgagcgtacgtgtgggtgtagtgcctgtagtatagactgggaag
+6244435/1
CCCFFFFFHHHHCGGHEFFFHICEHIHDGIIIJJJJDDHIJJJJJIIGHH
@1440930/1
caacggatggccaaataggaaacactacgctttacacgcatgaggtaata
+1440930/1
@C@FDFDDHHGHHGGGGIJIIGGEHGHGHGIGIIJJIIGDGHEGH8C>GA
@7607547/1
gtttttctctgtgatctgtttcttggcatctatagatgtcggtggcgcac
+7607547/1
@??DDDBDHDFHFDGFG<FHHGI@:CGCH@HCHH4<CFCCGGHI:>DGHI
@2818477/1
ctttgatcattaatgtctcgtatgtcaaggacttcacacataaactctat
+2818477/1
CCCFFFFFHHHFHIJFIJJIHIGHHIJGJIJJJJIJJEHIIJIGIIGIJH
@7607842/1
gcgccaaatattttattgtaacaatgaaccatggtttcaacaatttctct
+7607842/1
?=@?DD@;CFHBCFHFDHIACHAEHE4?9?B?F?1?DB?DG@BEGBDBE@
@6245183/1
aactgcttcacctgtggccggcggcacgcagacgccttgatgacctccac
+6245183/1
@@@BDFFDHBHDD@CFGIGGIIIFFHHGGIHGE>6AEDDCCADCDCCDDC
@7608079/1
gctgggcctcttgtatgcgaaggtgttgaggcgcttgtggtggtgcacgc
+7608079/1
CCCFFFFFHHHHHGJJJJJJIJJ?FGHJIIIIJJHIJHIJIJJGHIJJJH
@6245308/1
cgcttgggcagagggaatctgattgtgctgttgtggaactgcttcacctg
+6245308/1
CCCFFFFFGDHHHIEFBGHHIJIGIGEFFHGHGFHIIJIIJIIJJHIIJG
@1441766/1
atcctttactcgaatagtcttttctaacttgaacagtgcgatgttttaca
+1441766/1
CCCFFFFFHHHHHJJJJJJJJJJJJJJJJJJJJJJJHIJJJJJGIJJJJJ
@7608673/1
aggtgctgggcctcttgtatgcgaaggtgttgaggcgcttgtggtggtgc
+7608673/1
@@@DDDFFFHDHHGIGGIIIIIEBEGG?ECFG@HIIIIIIIEGH=FH4@@
@1442316/1
acccgtatctcaacacccataaagaactgtttgcctctcatgtcccatac
+1442316/1
?;?DD:DD3ADDD3EEBEEI9BECCED@CDE49?DDCDDADEBD4BBDDD
@4877145/1
ctcagatgcaatttcttgcaagaattgcacaaag
+4877145/1
@?@D1AADFDDD>GEI<AC?EE>?CE>4<CEF@;
@4877147/1
gtgccttcaggtagcgtggggtactggagcgtct
+4877147/1
CCCFFFFFFHH<FDHIIGGHE:?FDHGEGHGDGI
@2819494/1
gactgcttacttggacctgatccagtttatcttggggaaatgaggagtca
+2819494/1
CCCFFFFFHHHHHIIJJIJIJIJIJHHIJJJJJJJJJGHHIIGHIIJGIE
@4877254/1
gtggattttaatgttattattacagcatacataataaaattagaggaagt
+4877254/1
BBBFFFFFHHHHHFHJJJJJJJJJJJJJJJJJJJJJJJJJJJJJJJJJJB
@4877275/1
gtacaagtgaaaagtcacttgccgatggtagaat
+4877275/1
@@@BDDDDHFFGHI:ACDFHEHHIHIEGFGIAEI
@2819681/1
gttgatgtcgcaagataatgagacattcactttttagtcataatcttcag
+2819681/1
<:=DADD:A;DDD@EAEE@FDFFII4CCEE<9??DDBDDFCDEIIADDEE
@2819688/1
agtgatttcaattttgagacctttgatttcttttgtaaatttaactctct
+2819688/1
@@<BBDDDHFHHHJIIBFCCGIIIIHIGIJEIIJIGIGGHHICFGHGIJJ
@7609180/1
ggcacagttcctcgacgagcaagtagttcttgaagcacagacacaggtgt
+7609180/1
@<;BDFBADHHDB@H@GBEEHBEHI<GGHIFE@FHBDFD?BBHGCFHHC=
@778671/1
ctgtgttgttgcacgcgcacggtggcggcgtaccgcgaggggtgcgcgtc
+778671/1
@@BDFFFDFHFFHGIIJJIJIJFHGIGEHHEFDDDDDDDDDD0:?BBDBB
@2820111/1
ggtgcctctgtaggagtttcgggctcgggtttactagcctcctcctt
+2820111/1
@@=DDFFFHHHHFCEGGGIHGGEGGHIIGFFHGGEB>DEBFIIGGBH
@2820187/1
ctagtacggtatctcccacacgtttcacttcagcatagacaggtgtcttc
+2820187/1
@BCFDDFFHFFHHGJJJJJJJJHJJIJIJJJJJJJJJJIIJJJ?FFHGII
@2820405/1
gcctcttgtatgcgaaggtgttgaggcgcttgtggtggtgcacgcgcttg
+2820405/1
CCCFFFFFHGHFHJGIJJCFHFHHHHIIJGHGDHGIJF@FGIJJGIHFFD
@1443107/1
gcagagggaatctgattgtgctgttgtggaactgcttcacctgtggccgg
+1443107/1
@?@FDDAD<?FHHIEGHIHEHGGIHHHIIHIIII@HHG@DGHGIDHHIHI
@7609744/1
ctcactaaacataaaaataatacattacgttaaatgccacgacgctcgga
+7609744/1
@@CDFDDBA?FFFIGGCHIHGIGIIEHIIBFHIICE>DHH:GEDHDGGGG
@4878647/1
cacaaattccaacccttgcgtttcaaaa
+4878647/1
@@@7BDDD4CFD;<?CF@D@CEEGDGFI
@4178127/1
gttggtaaatccgctagcggtgcagcaggtgacacgaggctcatggcgcc
+4178127/1
CBCFFDDFHHGHHJJJJJJJGHIJIJJJIIGIIIJJJGHHIJJJIJIGHH
@71533/1
gtcacggtagcactgagtgacggcacctccgacactgaggtcacggtact
+71533/1
CCCFFFFDHHHHHJJJJHIJJJJJJJJJJJJJJJJJJJJJGHIJJJGIHH
@4878710/1
gtggattttaatgttattattacagcatacataataaaattagaggaag
+4878710/1
???;;BB>?C:??EAF>?E?EF:C@DF<EAC?@AFH9FFB<F>C?F:F@
@71576/1
gtcatatgttcgaggacacgagatacgatgtacctgtccggtagaactct
+71576/1
CCCFFFFFHHHHHJJJJJJJJJJIJJJIJJJJJJJJIGIJJHIJIJJJJJ
@4878783/1
ggcaaaggtagtaagtcagctgttccacttcatcatcagggatcttgccg
+4878783/1
?;?>DDB?=2<2<<C:AB?3FEEIIE>FCEBECCFFBB9?DDDDCCAA9@
@71685/1
cgcttgtggtggtgcacgcgcttgggcagagggaatctgattgtgctgtt
+71685/1
C@CFFFDFHHGF@EFGHIJIJIGJJJJHIHIJIEHGHIGHHIIHIIJJII
@779772/1
gccgacagttagaatttaaaagaaacaccttcataataaggaccaa
+779772/1
@CCFFFFFHHHHHJJJJJIJJJJJIIJJJJJJJJJIIJJJJJJJJJ
@71831/1
caagcgactggttgttaactccgaaaattatatcataatcattataactg
+71831/1
CCCFFFFFHHHFHJIJJJJJJJJJJJJJJJJIJJJJJJJJJJJIJJJJJJ
@2136607/1
ctgatagagacgatttcaccagtggtcttcttgaacttcttcaattgacg
+2136607/1
@C@FFFFFHHHGHJJJEIGGIIHJIJJJJIIIJIIJJJJJIJGHIIIGIJ
@3494248/1
ctcctatgtcacggtagcactgagtgacggcacctccgacactgaggtca
+3494248/1
CCCFFFFFHHHHHJFGIIIJJJIJHIJJJJIIJJJJJJJJJJJJJJJHIJ
@6913348/1
gcctcttgtatgcgaaggtgttgaggcgcttgtggtggtgcacgcgcttg
+6913348/1
@@@ADBDDADD??C:<CG3<<CEH@BGCFEFIFG?D6;;CFFI?BEBB<@
@5570675/1
gagagaacaaattacattcacttgacatcataatacgatactgattccac
+5570675/1
CCCFFFFFHHHHHJJJJJJJJJJJJJJJJJJJJJJJJJJJJJJJJIJJIJ
@4879511/1
ccgctgtaggtctctagcacactcaccattctccttattagttattaaac
+4879511/1
CCCFFFDFHGFHHJJJIJJJIJJJJJJJJJJIJJIJJFIJJHIJJJJIJI
@3494874/1
gattttaatgttattattacagcatacataataaaattagaggaagtagg
+3494874/1
@@@DFFFFHH?DFBEGEGGICHEHIGEIGFHGGIGDHIIIIIIIIGHGII
@4879646/1
ctcactagtcatcatcagaatcagatcggcgaca
+4879646/1
BCCFFFFFHGHHHIJJJIGIGHHJIJJJIJJGHG
@6248791/1
gcttgtacaaaattgttatttaaacattaccaagctcacatttacatgtg
+6248791/1
@@CFFFFFHHHHGGIHIJJJJJJIJJJJDHGIGIIJIGIJJIJIIIJJHH
@6913910/1
gtttttctctgtgatctgtttcttggcatctatagatgtcggtggcgcac
+6913910/1
@?@FFDDBFFHHHFHIJJJJIJGIHIIJJJJ@HEIGIIGGDGHGD>GGGI
@73143/1
gtcgaacattctatgcttataccattaatctccgcaactatttgacggat
+73143/1
@@@FFFDADDCFFEHEAGFFIGEFFFHEGGHGHIGEAFDEFDDHIGGIHA
@4880008/1
ctgccctcgcccgagtcgtgctccttctccaacaggtggtagcgcgcgcg
+4880008/1
CCCFFFFFHGHHHJJGIIIBHIGICHIJIJEFHGHI?DHFHIIIIIEEDB
@73189/1
gcgaaggtgttgaggcgcttgtggtggtgcacgcgcttgggcagagggaa
+73189/1
CCCFFFFDFHHHHJJGIJJJJIJJIJJHIJJJJJJIJIJJHHHFFFFDAE
@4179853/1
agacaggacaacgtctgtcgggtccgctagtttactatattttcaatatt
+4179853/1
@@@BDDDAFFFFHBF>FDEC@E?EHHIIIH9BGHEIIEHGGIGEGCEHGG
@6914232/1
cacgtggtagtgcgacggacgcgacgtgccttgaattccttgatgactgc
+6914232/1
CCCFFFFDHHHHHJJJJJJJJDH@AF@EDHHHHHDFFDFFEEEEEACDCA
@73522/1
cttcaattgacgcaagaagtaccagaaacgggacttagccacaatctggt
+73522/1
CCCFDFFFHFHHHJJGJJJHGHIGIJJIJIIIIJJJJJHJJJJJIJJJG=
@6914498/1
ggcgcacagggcacgcttgcgcatgacatctatacatgccattggcgttc
+6914498/1
B@<DDFFFHHGHHJJJJJJJIHIJJJJJJJJJJJJJJJJJIJJJJIJIII
@4880685/1
cacgtagttctcagcttccctgcaaagttaaccatcttgtattcaaa
+4880685/1
<??DDD?D?DBFFB:AABGEHDGEH<F<?ABBFEEHCEGF@GDDGBB
@6249727/1
gcctcttgtatgcgaaggtgttgaggcgcttgtggtggtgcacgcgcttg
+6249727/1
?@?DD>DDAFHDF@AGEG<C<CECFH?GGIGHIIIIIHGHIIIIIGD<?A
@4881043/1
tgtcacggtagcactgagtgacggcacctccgac
+4881043/1
;@@DDDDDB;DD<ACFEE<A>FEIIBGDGFGHII
@5572299/1
ctatctttcaagtcggcataacgggccgcgactccgccctcttcctcggg
+5572299/1
CCCFFFFFHHHHHJJJJJJJJJJJJJJJIJJIJJJHHHFFDEEEEEDDDD
@4881206/1
ctgggcctcttgtatgcgaaggtgttgaggcgcttgtggtggtgcacgcg
+4881206/1
CCCFFFFFHHHHHHIJJJGHHIAFHHIJJJJJJIIJIJJGHHHIJGHJHH
@4881212/1
actaattctatgcaaagtatagcttgtatttgttatgtaaccactccata
+4881212/1
??@DDDFDHFFF?@FCBAIIBH>EFFEHHHGICEEHIH>G?CGFHI??GD
@74380/1
gtcacggtagcactgagtgacggcacctccgacactgaggtcacggtact
+74380/1
CCCFFFFBFHHHHIIGIHGJIGIJJJIJIIJIIIIIJJJIGHIJGICDHH
@6915302/1
agcacgtagttctcagcttccctgcaaagttaaccatcttgtattcaaaa
+6915302/1
CCCFFFFFHHHHHJJJJJJJJJJJJJJJJIJJJJJJJJJJJIJJJJJJJJ
@74905/1
cgtcgcaccagattattgatttctctttccctgtcgggagcggagcgcgc
+74905/1
<?;DDDDDHHH?FGEGGHIIGHAHI@GHGHIIEB?D@FGBHGA;AA=AD8
@6250781/1
cagaaatttcgcacgctcgactaacattacctcgaaggcgcggcgtgcgg
+6250781/1
CCCFFFFFHFHGHJJIJGIIJIIIJIJJJJJIJJIJIJIJJJIFDDDDDD
@4881773/1
cacgttgtcaataaactattggcgattcatacagtcgaattacatgacat
+4881773/1
CCCFFFFFHHHHHJJJJJJJJJJJJJJJJIJJJJIJJJJJJJJJJJJJJJ
@2821590/1
gcctggttccacgttatattggacattaggaccgtcattgaacaatctcg
+2821590/1
@@@DDFBDFHHGDHIIGFFGGGIIIIIIGECFHGDHAFHDHIEEHIIGGI
@1444402/1
gccctgtgcgccaccgacatctatagatgccaagaaacagatcacag
+1444402/1
?=;DDDBBDFHFFI@G<GHGGGFDFFGGBCGIIIGEIIIIIIGHEFF
@75532/1
cgggacttagccacaatctggtctggagagaagatcctcatcttgtatag
+75532/1
CCCFFFFFHHHHHJJJJJJJJIJJJJJJJJJJJJJJJJJJJJJJJJJJJJ
@75553/1
ctgcaaagttaaccatcttgtattcaaaagaaaacctagaatcactggtt
+75553/1
CC@FFFFFFHHHHJJJJJJIJJJJJJJJJJJJJJJJJJJJJJIJJGHJFH
@1444547/1
cgcaagaagtaccagaaacgggacttagccacaatctggtctggagagaa
+1444547/1
@@@FDAAEAAFHGHJIIGGGGIJJBGIIIJGIJGIGIIJ<DDGGIJGHBH
@780335/1
gggcacagttcctcgacgagcaagtagttcttgaagcacagacacaggtg
+780335/1
CCCFFFFFHHHHHJJJJJJJJJJJIJJHIJJJJJJJJHIJJJJJJJJJFH
@780366/1
gctttttccagatccactcttgctccatggtccaggagcagcagcgtgcg
+780366/1
CCCFFFFFHHHHGJJIGJJIGJJJJJJJJJHIIIJFHGIJIICHIIFGGD
@75827/1
caccacagttccagtctcaggcacattgccattagtagactgatcagccg
+75827/1
CCCFFFFDCFHFGJGHIJGIFIGIIIIIIIDIIJGGGHHIIIIIGGIJGH
@780427/1
ccgcatttcatatttgtttgtttgtatataacgtgtattacaaaatagtt
+780427/1
CCCFFFFFHHHHHJJJJJJJHIJJJJJJJJJJJIIIJJJJJIJIJJJJJJ
@6251798/1
atcggacttaatacaaggaaactgtttagactggttacattgctcacgta
+6251798/1
?@@DD?@DFD:<?FAA?@F;<AFHA<CA?GFC@FFFGIBG<??9B??F0B
@780902/1
gtggattttaatgttattattacagcatacataataaaattagaggaagt
+780902/1
?=<DDDDD>F>DHDF@H?FHI9EHGCGBHFAFHGHI<FACGBBHCGCHID
@76669/1
gtcaaaacatagccccattttctgaaacacattacaaaaccgtcttaact
+76669/1
CCCFFFFFHHHHHJJJJJJJJJJJJJJJJJJJJJJJJJJJJJIIIJJJJJ
@1445760/1
cgtcgaacactattctatgcttataccattaatctccgcaactatttgac
+1445760/1
?@@DBDDDADB<DHIBEEH?HHIGIIB@EHCAHFFHIFIFEHIC9DCBBF
@781395/1
cgggttggttccaaagttctccctgtacgatggatgagttagggccgttt
+781395/1
@CCFDDDFHHHHHJJJIEIJIJJJIGHIJIJGJHHJHHIIIJJJEHHHEI
@6252791/1
ctcagcatggtaagaaggtggcggccagaatctagacatgcacaactctt
+6252791/1
@CCFFFFFHHDHHJJJJJHHJJJJIIIJGEHJJIIIJJJJJJIIIJJJJJ
@77081/1
cttgttgttaagaggtgttacctgcaacttggccaggttagggccaacag
+77081/1
@@CDDDDDFFFFBFG<CCGHIEHCEHIGGIIBGGHCC9?GEDGHGDGIGG
@77097/1
gccagatgccaaagttcttgatcttcactgggctcttctctgggatttcc
+77097/1
@@CFDFAFHDHHHJACEFHIIIJJIIJGF@8FBGGGIBHIGJJJIJIGGJ
@6253257/1
cacttattaaattaatcgcacttctttgttttatttaaaaagcttaagtt
+6253257/1
@@?D=DFFHG>FDDFFHGE=EAH@HDHHHGGHGEGFGAC9CG>DGH<?FH
@6916218/1
agcatacataataaaattagaggaagtaggtgctgggcctcttgtatgcg
+6916218/1
CCCFFFFFHGHHHJJJJJJGJJJJJCFHHJHHIJIJJGIJIJJJHIJJJJ
@2824250/1
cctctatcaagtgctcgttttgttagacttcagtgtagctttgtattatg
+2824250/1
CCCFFFFFHHHHHIIJJGIJJJJJIJIIJJJJJIIIGIJJJJJGIIIJIG
@3495644/1
gggaagtggtgataaagataagtataggctcaaaacctaacgacatcaat
+3495644/1
CCCFFFDDHFHHHJJJJJJIJIHJJJJJJJJJJJJJJJIIJJIJIJJJJI
@6916650/1
cgcaagaagtaccagaaacgggacttagccacaatctggtctggagagaa
+6916650/1
@@@FFFFFDFD>DEGGEBFABGGII<FGCGIIIGIIIIIB@F>DBGCHHI
@6253889/1
ctagtgcgtccgtctgattctgtgatagtgaagacaagatcgtggggtgg
+6253889/1
CCCFFFFFHHHHHIJJIJJJJJHHJJJJHJJJJJJJJJJJJJJJIJJIGI
@6916924/1
tgtagtcaaggtggagattttactatctttcaagtcggcataacgggccg
+6916924/1
@C@FDDDFFDH:CGGHHHHJJJIJJJIJJIJJJIGGIJJJJJJJJIJJIG
@6917022/1
gttggagcttggtacaaagcaaaggtcgggcagttcgtcaacaagacatt
+6917022/1
C@CFFFFFHHGHFHJJJJJJJJJJJHHIJGJJJHIJJJJIIJJJJJJJJJ
@4180309/1
gggctctgtgcctggctcccatgtcacggtagcactgagtgacggcacct
+4180309/1
@@C?DFDFAFDDHIIGIIIGHGHEDHGHI:CGGGGIIID?FEHGIIIGEG
@3496309/1
gttacacttaactgtaccgctgcttctatgtattataaaaactaattgta
+3496309/1
@@@DDDEDHDHHFIFBHIEGEHFHEGCHGIIGGGGIIIIIIEEDBDGGIC
@6254480/1
ctggctcccatgtcacggtagcactgagtgacggca
+6254480/1
@@@DDDFFGHFDDFCHIHGGJIIIJICH@FGIJDBG
@7610206/1
gtggtgcacgcgcttgggcagagggaatctgattgtgctgttgtggaact
+7610206/1
CCCFFFFFHHHHHJJIGGHIJGHIGHFHGGICIJGJJIIIGIICHIFHIJ
@5572443/1
aggtgcgcagtatggcgtgcggcgagggctcgcacgtcgccgcgcagaac
+5572443/1
@@CDDFFFHHHHHJIIJGGEHIIJEIIIGHGFDDDDBDBDDDDDBDDDDC
@7610342/1
aaggtgttgaggcgcttgtggtggtgcacgcgcttgggcagagggaatct
+7610342/1
???DDDDFFDFBHFHG@FGGGDGHFFHGEHGIIB>HGHAEHEHHD<BDEE
@6917602/1
gtgctgggcctcttgtatgcgaaggtgttgaggcgcttgtggtggtgcac
+6917602/1
CCCFFBFFAFHFHIIIGIIIIEDHI@EHHHEEIAHIIIEHG=8@F@CHEH
@2139128/1
cttgctagtaagtcctgagccatagcaaacagccactggcaatgtggata
+2139128/1
@@C?DDFFDFFDFHIIJGGEHGIJJJJJJJGHIGIGIIGGGGGG?BGHEG
@6255260/1
acccagtcgcgcttggtcgtcttaccaccacccgcattctcttctcccgt
+6255260/1
@@@DFFDDHHGDHIIJHIGGBGIJEEGCHIIIGGGAGIGH@AHHIGIHG=
@2139698/1
gtctgtttgtctgttcgtctgtgcgcgctaatctcagaaacggctgatcc
+2139698/1
@@@DFDDDDDFHDGIIEFHII@HHIHIJJJJJJHEHJFGIIGJJJGIGHI
@4882730/1
gttcctcgcatgatccgggttggttccaaagttctccctgtacgatggat
+4882730/1
CCCFFFFFHHHHHJJJJJJHIJJJJJJJJJJJJJJJJJJJIJJJIJJJIJ
@4882935/1
gagccttagctgcggaatgcttagcttccttcttagagcgtcccgtaccc
+4882935/1
CCCFFFFFHHHHGJJJJJJJJJJJJJIJHJGGIGGHGGCG?FHFHFHHJJ
@6255835/1
gttcgtgaatcatgccctcaatctgcaccagttcatatttgggcacagtt
+6255835/1
@@CFFDFFHHGHHJJJJJJJJJJJJJJJJIJIIIJJIJJJJJJJJJJJIJ
@7611415/1
agcgactgtcacacggtagcggaaggtgggttcgtgaatcatgccctcaa
+7611415/1
@C@FFFFFHDDHHIGJFFFCHIDIJJDDHI?FEHIJIGI@GHG@HIGHFG
@6256017/1
aataaggattaaaaataaacttaaagattattaataagaaaaaaataatg
+6256017/1
CCCFFFFDHHHHGJJJJJIIJJIJJJHIJJJJJJJIJJIJJJJJJJJIJJ
@1446775/1
cccatttgatgctgacacgaaacactcggtccttaccctctccaggtaa
+1446775/1
@@@DBDFDHAHDDBHGHAEGHIGGGGAFG?CDFGD?B???GB?BFH9?B
@7612391/1
agactcataacgcagccagatgccaaagttcttgatcttcactgggctct
+7612391/1
CCCFFFFFHHHHHJJJJJJJJJJJJJJJHIJJJJJJJJJJJJJJJJJJJJ
@2826391/1
cagccagatgccaaagttcttgatcttcactgggctcttctctgggattt
+2826391/1
CCCFFFFFGHHHHJJJGHHIIIHEHJIIJIIHIGIIJIIJGIJJJIGGIJ
@6257101/1
ctgcaccatgctgctcatctcgtgcactatctcttgtctgtgttgttgca
+6257101/1
@CCFFFFFHHHHHJJJJJIJJIIJJJJJJIJJJJJJHIJJIJJJJJJIJI
@6257517/1
ctcgtactaaggcctaagaacagtacctacttggcgataaatattgcaca
+6257517/1
CCCFFFFFHHHHHJJJJJJJJJJIIJJJJJJJJJJJJJJJJJJJJJJJJI
@7613217/1
gtcaattcaatatactacaagattgtttgtggacctattgctacataata
+7613217/1
CCCFFFFFHHHHHJJJJJJJJIJJJJJJJJJJIJJIJJJJJJJJJJJJJI
@1448208/1
cggcacctccgacactgaggtcacggtactcgcggtacatgttgtgtaca
+1448208/1
CCCFFFFFHHHHHJJJJIJJGHIJJJDGIJJJIJJFGHGIJIIIEHHEFE
@783805/1
cacactaattacaaaagagaaaacatttgtcaccaactcctaaagtcagg
+783805/1
CCCFFFFFHHHHHJJJIJJJJJJJIJJJJJJJJJJJJJJJJGIIJIJJJJ
@7613427/1
agcatacataataaaattagaggaagtaggtgctgggcctcttgtatgcg
+7613427/1
@BCFFFFFHHHHHJJJJJIIJJJJJJGHHIDGHIJJJJJJJJJJHIJJJJ
@1448595/1
ccgcctccaacttgatacaagcttctcggacagcagtgagttcgtgttgc
+1448595/1
?@@DDFFDHDDHHIEBEEHGJGJGGHIGGDFEDCHI?B@D?DFGFF?FFG
@7613623/1
ataacatcggattttaacaaacactgttgtacataaacacattagaataa
+7613623/1
C@CFFADDHHGDFGGGIIGIIJGIJGBFGGGHGGGGHIGDHIIIIGIJJE
@2827403/1
ggagcaaatggaaaaaaaaattggtgaaaagaatcacaagtaagatactg
+2827403/1
BC@?DFFFHHHHHJIIJJJIJJIIHIGGIJIJIJJIIJJCHIIJJJJJGG
@6258190/1
cccgccggtgctcttgtagaacatgatgagtagctcctgcaccatgctgc
+6258190/1
CCCFFDADDAFHGGGIGGGHIEGEEHIIIIJJJGJJIIGGGHIGFHGIGE
@7613845/1
cgggttggttccaaagttctccctgtacgatggatgagttagggccgttt
+7613845/1
B@@FFFFFDFFFHJIJJJIIIIIIJIJIGGGIIIGIGIJJIJDH?FFGHI
@1448962/1
tattaaattaatcgcacttctttgttttatttaaaaagcttaagttgaat
+1448962/1
?@@DB?ADF<:ADDFAF@BHE?FEAFBGEGBGEI>G@?DGIEGFGFEFCG
@784464/1
gtggagattttactatctttcaagtcggcataacgggccgcgactccgcc
+784464/1
BBBFFFFFHHHHHJJJJJJJJJJJJIJJJJJJJJJJJJJJJJJHFFFDDD
@2827736/1
atctgtttcttggcatctatagatgtcggtggcgcacagggcacgcttgc
+2827736/1
CCCFFFFFHHHHHJIJJJJJJJJJJJJJJFHIJJIJJJIIIIIJIJIJIJ
@7614222/1
atgcgaaggtgttgaggcgcttgtggtggtgcacgcgcttgggcagaggg
+7614222/1
CCCFFFFFHDFHHJHIJIIJJIJIJIGGHHIJJIJJIJJHHHFFFFDDDD
@7614234/1
caccagtggtcttcttgaacttcttcaattgacgcaagaagtaccagaaa
+7614234/1
@C@DDDFABH?DFBFFFDDGHEBFHEHHHHC?FDHIEEDFGDDHDHIHII
@2828255/1
cttgtatacaaattatttctaccatcaaatacaggttttagtgcgccaaa
+2828255/1
@CCFFFDFFHHDHJIGIJJJGJIJGDEHGHIHHIJGIIGIJDHDGHJJEI
@4883629/1
gtcacggtactcgcggtacatgttgtgtacacctgagcgagactcataac
+4883629/1
CCCFFFFDHHHHHJJJGGHJIJIJJJJJJJB?BFHIJIJJJJJJJJJJJJ
@1449888/1
gccagatgccaaagttcttgatcttcactgggctcttctctgggatttcc
+1449888/1
CCCFFFFFHHHHHJHJJJJJJJJJJJJJJJJJJJJJJJJJJJJJHIJJJJ
@1449912/1
cttgttgttaagaggtgttacctgcaacttggccaggttagggccaacag
+1449912/1
CCCFFFFFHHHHHJJEHHIJJJJJJJJJJJJJJJJJJJJJJJJJJIJJJI
@2828682/1
gtcccaaggaaactccttgttaagtctcttctgctgcaaatgatataagc
+2828682/1
CCCFFFFFHHHHFHIJJJJJJJIJHJJJJJJJJIJJJJJJIJIJJJJJJI
@2828986/1
cgcattgaatctgaatacgaaaatgaattcagacgccaggcacacggact
+2828986/1
@@CDFDEFHHFFHBBHGEGEHGIGIGIGIGGGGGIJJGIGGHIHCFEBGI
@6259831/1
gtggaactgcttcacctgtggccggcggcacgcagacgccttgatgacct
+6259831/1
CCCFFFFFHHHHHJJJJJJJJJJJJJJJIJJJJGHFFFDDDDDDDDEDDD
@6260091/1
ggccaaggttggggcggcgcgggcatgtgagtgttggtaaatccgct
+6260091/1
@@@DADDAFD?101@AA:BEB?B?BB?AB888>3B8?8@B>@A85?B
@6260268/1
gtccaattctttgacagtaaagttctgtggcgccggttcctccacataca
+6260268/1
CCCFFFFFHHHHHHJJJJJJJJJJJJJJJJJJJJJJIIHJJJJJJJJJJJ
@6260312/1
attttgtttttctctgtgatctgtttcttggcatctatagatgtcggtgg
+6260312/1
CCCFFFADFHAFFBHGIJGGHIJHHHIDFEFHIHIJGIJEFFHJIIEDDH
@6260339/1
ggctcgctctccgaagggagcttgcggccgatgacctcatactccttcaa
+6260339/1
?@@DFFDBFFBHHIIFHIHGHBHGGIDEGIIGG77=@DHEHEHFFFFDFE
@79473/1
tgatagagacgatttcaccagtggtcttcttgaacttcttcaattgacgc
+79473/1
CCCFFFFFHDHGHIJJJIGIGCFHIHIIIIIIGGCHIJIJIGHIIIJIJJ
@6918250/1
ggatacttacttgtgtgataccacaataatttagatcattacaaaatatg
+6918250/1
C@@FFFFFGHFHHJJJJJJIHEHJDIIJIIJEIJJJIIJIJIJJJIJEIC
@5574460/1
ggccagtctttagaagatgatggtgtttgtcttgtttgactgtagttgta
+5574460/1
@@CFDDDDHGHFHGIIEHIGIJJHHGGIIDHIJJGGIHFHIIDBGGHGGB
@786968/1
ttctttaataggacaagcgattggcattacgattgtgacaagttttcgtg
+786968/1
CCCFFFFFHGHGHJJJJJJIGIJJIJJJJJJFHIIFHIJIJJHHIJJJJJ
@6918616/1
caccagtggtcttcttgaacttcttcaattgacgcaagaagtaccagaaa
+6918616/1
CCCFFFDFHHHHHJJJJJJJJJJJJJJJJJJJJJJJIIJJJHIJJJJJIJ
@80009/1
ccgtttctgagattagcgcgcacagacgaacagacaaacagacaaac
+80009/1
BCCFFFFFHHHHHJJJJJJJIJJFIJJJJIJIJJJJJJJJIJJJJHH
@4885703/1
agctcctgcaccatgctgctcatctcgtgcactatctcttgtctgtgttg
+4885703/1
CCCFFFFFHHHHHJJJJJJJJJJJJJJHJJJJJIJJJJJJJIHIJGIIJJ
@5574950/1
actgagtgacggcacctccgacactgaggtcacggtactcgcggtacatg
+5574950/1
@CCFFF?DHHHHHJJJJJJJJJJJJJJJJGHIJJJHJJJJJJJHEDFFFF
@6919027/1
ccgcatccaactcggatcagccgtttctgagattagcgcgcacagacgaa
+6919027/1
@@@DDDDDH?DHB@FGDFHEEBA:8CGG<?D<??4BFGHIIGG@AEHEEE
@4183618/1
cacagttccagtctcaggcacattgccattagtagactgatcagccggag
+4183618/1
CCCFFDEFHHHHHHIJJJJJJJIJ4CHIIJJJHHIIHGIJIJIHIJJJJI
@5575714/1
gttaagaggtgttacctgcaacttggcc
+5575714/1
@@@DDDD?8=A<AFDEGGFII>FEAEEE
@7615246/1
ggtgctatcagtaaaccactctcgtcaatcaaatacttcagcacttcaca
+7615246/1
BC@FFFFFHHHHHJJJJJJJJJJJJJJJJJJJJJJJJJJJJJJJJJJJJI
@4183941/1
gtcataattttatttaaaaactattgctccctatagacaaacagaactat
+4183941/1
CCCFFFFFFHHHHJJJJJJJJIJIIHHIJJJJJIJJJJJJJJJIJIIIHI
@5576109/1
ctcatcttgtatagaggaggcttgggctcgctctccgaagggagcttgcg
+5576109/1
@@@DDBD;C:CD?CFBGI7CFAE1AE>GG8FHGD:@@D7DGE2AEGGA9/
@5576160/1
ctgataccgacacatggtaggttccatggatttaggagcacgtgcagtag
+5576160/1
CCCFFFFFHDHGGGHIJHHIJHHIJJJJJJJJJJJJIJJJJJHIJJJHIJ
@6920042/1
gtgacatcggacttaatacaaggaaactgtttagactggttacattgctc
+6920042/1
@@@FFDFDHHFFHIIJIHJFIIIJEGGIIEHHIIJJJJJIJGHIJIJJJI
@7615745/1
tctaaactatatctgtaccaaatttcaaccaaatccgtcaaatagttgcg
+7615745/1
CCCFFFFFHHHHHJJIIJJJJIJJJJJJJJJJJJJJJJJJJJJJJJJJJJ
@2142906/1
ccctaagtgagtatacatctattaaattcaaacgcagagctcattatgtt
+2142906/1
@?@ABDBDF8DDAGBGGBGHEHEHHGHGIIIIAE18CF?BGGG9BFGEGG
@2143220/1
ccttcttctataacgctcgtcgatatcaaacagttcaagtcattgttctt
+2143220/1
CCCFDFFFHGHHHGHIJJIHGIGHIIBIGEGIIHGGGGHIIIJGIIIIJI
@1451027/1
gatgaatgtttggatgaagatggtctccaaggctacacggataggatcat
+1451027/1
CCCFFFFFHHHHHJJJJJJJJJJHJJGJJJJJJJJJJJJJIJIJJIJJJJ
@1451207/1
cggggttcggtgcccgggtcggccggggactcggtagcacagaactgaac
+1451207/1
CCCFFDDFHHHHHJJJJJFHIIJJJJJJEFGFFF=ACEEDCDDDDDDDDD
@1451362/1
actgggtgcgtgcaggatcctcgtcattgcctggcatacaaggcaaagca
+1451362/1
@@@DFFDDFHCFHHEHABEHDEGGHHEDFGHDEIIIFEGHIIIIIGIIII
@7616781/1
ctcgggttggaatgattctggtgggttgtcctgcagagcttgccacatct
+7616781/1
?8?DFFDDHFBHF@DGHGHEEAFEF??CFGI>BBFDAF@?@DGHIIII@F
@7617025/1
agggaatctgattgtgctgttgtggaactgcttcacctgtggccggcggc
+7617025/1
@???DDDBFD4<C:EC@?C<<?GE7FHEACH<CGEFFBB?C@@DEB<FB8
@5577427/1
ctgcttaatactactcactgatttatgtagcatcatcttgtaaagactac
+5577427/1
@@@FFFFFHHHHHJJJJJJJJJJJJJJJJJIJJIJJJJJJIJHIJJJJJJ
@5577756/1
actacttccacgattgtcatcagtataagaacatacaaatcccagtatca
+5577756/1
@@@DDDFEHDBFDGHGII@EFHEHFHHEGHHGIGGIIIDHFGEHIGHIII
@5577872/1
tctacacaaagtttcagcttaaaatacgtttaaaaaaaat
+5577872/1
@@CFFFDFHHHFHIIJJIJIIGFHGGHEFAHGGHDBF@??
@4185945/1
cctagggtgactctgtttcctttgcagctccagcatgatcctgtccgtgt
+4185945/1
CCCFFFFDHHHHHJJIJJJJJJJJJJJJJJJJJJJJJJJJJJ>GIJJIJG
@7617701/1
ctccagtactttagctttgacagtgtaaaacttctcggaaatctccaatc
+7617701/1
CCCFFFDFHHHHHJJJJJJJJJJJJJJIJJJJJJJJJJJJJJJJJJJIJJ
@1452675/1
ggcacctccgacactgaggtcacggtactcgcggtacatgttgtgtacac
+1452675/1
@?@DDADFDDDFDGHDAH?FHHBHE?DGG9?0@F6AAHIAHIAEG=@G77
@4186425/1
agagggaatctgattgtgctgttgtggaactgcttcacctgtggccggcg
+4186425/1
CCCFFFFFFHHGFIJJIJJIJIJJJJJJJJJIIIIJJJIIIIJIJJJJFH
@5578328/1
gttcttgtctatgatgtcttgtttgtgttgggtgactgctgaacggaatt
+5578328/1
BBBFFFFFHHHHHIJIHIJJJIJJJJJHIJJJGHIIJJJJJJIJJIJJJJ
@5578361/1
ctatactttgcattaaaataatgcccattttcacaggcaagggatcctaa
+5578361/1
CCCFFFFFHHHHHJJJJJJJJJJJJJJJJJJJJJJJJJJJJJJJJJJJJI
@5578425/1
gtagtaagtcagctgttccacttcatcatcagggatcttgccgtcattgc
+5578425/1
BBCFFFFFHHHHHJJJJJJJJJJJJJJJJJJJJJJJJJJJJJJJJJJJJI
@5578430/1
agcatacataataaaattagaggaagtaggtgctggg
+5578430/1
;@@DDD?DHHHDH<<:CGEFCCGEIIGH432<<9:9C
@3498803/1
cggatggatcaagagcctgacaccgaaggcagctctccttctaccggcac
+3498803/1
@@@DDDDDFDCFFI@9EGIIGGIGIGDC?DBB@?BDDBFFHGC?BGGIEG
@80494/1
gtacatcatggaaggaagatgcctcatcacaacatctaaagctaagatgg
+80494/1
CCCFFFFFHHHHHJJJJJJJJJJJJJJJJJJJJJJJJJJJJJJJJJJIJJ
@4187396/1
ccgcaatgttggagcttggtacaaagcaaaggtcgggcagttcgtcaaca
+4187396/1
CCCFFFFFHHHHHJJJJJJHIJJJJJJJJJJJHHJJJJJJHJJJJJIJJJ
@1454343/1
ggcgcttgtggtggtgcacgcgcttgggcagagggaatctgattgtgctg
+1454343/1
@CCFFFFFHFGAFHEGGHGGGGIJIIGCGHGDIGIAFGHHIBHGGIJIJH
@5579793/1
cttgaacttcttcaattgacgcaagaagtaccagaaacgggacttagcca
+5579793/1
CCCFFFFFHAHFHIIIIIHIJEHGHHEIIJIJFIHGEHHGIIGIIIIIJI
@787797/1
gtgctgggcctcttgtatgcgaaggtgttgaggcgcttgtggtggtgcac
+787797/1
CBCFFFFFHHHHHJJJJJJJJIBHIHIJIJJJJJJJJJIHIJJIIIIJJJ
@1454502/1
gccagatgccaaagttcttgatcttcactgggctcttctctgggatttcc
+1454502/1
@@@DDEFDFFGH?GAEGGIHDEHIFIIIIFIIGBBBDDDBDDABCIHIII
@4188068/1
cttatttccgacccacaaacaattaagccttgggtaccgtagcctgtaat
+4188068/1
CCCFFFFFHHGHHJJJJJJJJJJJJJJJJJJJJJFHIJJIIIJJJJHIIJ
@81485/1
ataaagataagtataggctcaaaacctaacgacatcaatcaccagcttaa
+81485/1
CCCFFFFFHHHFHIJJJJJJJJJJJJJJJJJJJJJJJJJJJJJJJJJJJJ
@5580218/1
gggaattttgtttggtatctgataccgacacatggtaggttccatggatt
+5580218/1
CCCFFFFFHHHHHJJGGIIJJJJJJEGIJIJIIGDDFGEBGHIGJIJIJJ
@4188404/1
catagcaaacagccactggcaatgtggatagctggacaaggcactggcaa
+4188404/1
CCCFFFFFHHHHHJJJJJJIIGJJIIJJJIJIJJJHHIJJIJJJIJJIJJ
@1455197/1
gtgtacttacggcgatcagcccaacgtttgaaatgcatgatattaacagt
+1455197/1
BBBDDFFFHHHHHJJJJJJJJJJJJJHJJJJJJJJJJJJJJJJJJJJJJF
@81938/1
gttgattttggaatgttttacattggatccgacaaattttcaaattaaag
+81938/1
=1:AABD???:?4A:CGFEAH>HFEF3AC?@1:C:;BFABFD@<B?9B??
@5580686/1
gctgggcctcttgtatgcgaaggtgttgaggcgcttgtggtggtgcacgc
+5580686/1
@@@BDDDDDB?DH?EHIIIEGIDDGHEF?DGHBH6@?CB@HHG8@97@=E
@4188792/1
aggcactagaaatatttcggcgatttaatttttttatgtttttattatgc
+4188792/1
CCCFFFFFHHHGHJJJJJJJJJIJIJJJJJJJJJJJJJIJJJJJJJJJJH
@6921042/1
catagaacaaacaaaacttaagccttattataaaaggtataaatattcct
+6921042/1
CCCFFFFFHHHHHJJJJJJJJJIJJJJJJJJJJIJJJGHIJJJJJJJJJJ
@82774/1
gcaagaattgcacaaagttgaagtccttgttgttaagaggtgttacctgc
+82774/1
CCCFFFFFHHGHHJJJIIIGJIIIJIJJJJJJJIIJGIIGHHIIIJIJJJ
@6260635/1
gtggattttaatgttattattacagcatacataataaaattagaggaagt
+6260635/1
@?@FDFFFHAFHHHIIIJIJIIHIJJJJJJHHIIJIIEHAGHGDHIIEIB
@83287/1
ggagagaagatcctcatcttgtatagaggaggcttgggctcgctctccga
+83287/1
CCCFFFFFHHHHHJJJJJJJIHIIIJIJIHIJIJIFHJIJJJFGIHGIIB
@4887119/1
ggagcaaatggaaaaaaaaattggtgaaaagaatcacaagtaagatactg
+4887119/1
CCCFFFFFHHHHHJJJJJJJHIIJDFIIJJJJJIJJJJJJGHIJJIJJJJ
@2144505/1
gttctctgtggtgcaaagcaagcaattgcccacacccgtatctcaacacc
+2144505/1
CCCFFFFFHHHFHIJJJJJJJJJJJJJJJJJJJJJJJJIIIJJJJJJJJJ
@2830169/1
gtgctgttgtggaactgcttcacctgtggccggcggcacgcagacgcctt
+2830169/1
BB@DDFDFFHHHHJJIJJIJJJJJJHHIJIIJIJJJJHHFFDDDDDDDAB
@4887938/1
gccagatgccaaagttcttgatcttcactgggctcttctctgggatttcc
+4887938/1
CCCFFFFFGFFHHJGGIJJJJJJJJJJJJJIJJJJJJIJIJJJJGIJJJJ
@790850/1
gaggagtcactgtcaaggccagaatcttcattagacttgtctgctggcat
+790850/1
@@@FFDFFFDHHAFFHGGHHHGGGHIIGIGIGGIIIIIIGHIIIGBFHIC
@2144784/1
ctgttgtggaactgcttcacctgtg
+2144784/1
??<?=DADDDDDDI@@@D@FF:?3<
@6922535/1
ctggagagaagatcctcatcttgtatagaggaggcttgggctcgctctcc
+6922535/1
@@@F?DDDDHHHF<FFIIIIIIIICDHDBEGCEEGHG06?DFGA0BFH==
@3499553/1
gtagcactgagtgacggcacctccgacactgaggtcacgg
+3499553/1
@@@DDDDDFFF<<FEBD>DEE@81??FEGBDEDG9?DEII
@2144901/1
tgggcctcttgtatgcgaaggtgttgaggcgcttgtggtggtgcacgcgc
+2144901/1
@C@DADDFHGDHFGIIIHEGHFGFFEFBEG@EHIGIII8;@;FAFHHHHF
@4888279/1
ctcataacgcagccagatgccaaagttcttgatcttcactgggctcttct
+4888279/1
CCCFFFFFHHHHHJJJJJJJJJJJJHIJJJJJJJJJJJJJJIJJJJJJJJ
@2144979/1
ctcggacatttcaattttatttagttggtcttggttgaacggaactccaa
+2144979/1
@@CFADFFGHHHHBHBHHIGHHIIIIIIFCFHGGAGGGIIGI?HGHIAFF
@6922807/1
gtgaagttcattgaatcaatgtgcaaaaattaaacgaagcattgaaaata
+6922807/1
?@@DFDF>BFFHHIIIIIGGCAEHGGGHGIIICB?EHBH@DGIEI@<BBG
@791402/1
gtgctgggcctcttgtatgcgaaggtgttgaggcgcttgtggtggtgcac
+791402/1
C@CFFDFDFHDHHIGEIIGIIEIHDEFFFHH@FGGHFDHHGIHAH8@@GA
@6263076/1
gtgctgttgtggaactgcttcacctgtggccggcggcacgcagacgcctt
+6263076/1
CCCFFFFFHHHHHJJJJJJJJJJJJJJJJJJJJJJJJHHFFDDDDDDDDD
@3500765/1
gcaagaagtaccagaaacgggacttagccacaatctggtctggagagaag
+3500765/1
CCCFFFFFFHHHHJIJJJJJIJJJJJJIJJJJJJJJJJIJJIJGIHIHGA
@6263455/1
gaatctgattgtgctgttgtggaactgcttcacctgtggccggcggcacg
+6263455/1
CCCFFFFFHHHBHIJJJJJJJJJJJJJJJJJJJJJJIJJJJJJJJJHFDD
@2146238/1
ctcatcttgtatagaggaggcttgggctcgctctccgaagggagcttgcg
+2146238/1
@@CDDFFFDHHHFIIIIEEGIIIA=FEGFGGIIIEIIIIBHGFEEIIAEI
@3501221/1
gtcacggtagcactgagtgacggcacctccgacactgaggtcacggtact
+3501221/1
CCCFFFFDHHHHHJJJJGHIJJJJIJJJJJJJJJJJJJJJGIJJJJHIHH
@2832006/1
gtggattttaatgttattattacagcatacataataaaattagaggaagt
+2832006/1
CCCFFFFFHHHHHIJJJJJJJJJJJJJIJJJJJJJJJJJJJJIJJJJJJH
@6924539/1
ctggacgaaacattaaaataaaata
+6924539/1
??@DDD<DDH?;FBFHI@H9<FHHF
@2832389/1
tgctgggcctcttgtatgcgaaggtgttgaggcgcttgtggtggtgcacg
+2832389/1
??@DDD?A<CCFHGIEHFIEDFEAEFCFG<FABA@FGEIGI@;C;;@C@?
@2147854/1
ccaacagattgtttgagatgtttgtgaaactgcgacaccttgtggctgtg
+2147854/1
CCCFFFFEHHHHHJJJJHJJJJJJIJJJJJJJJJHJJJJJJJJJJJJJGI
@7619333/1
gccagatgccaaagttcttgatcttcactgggctcttctctgggatttcc
+7619333/1
CCCFFFFFHHHHGJHIJJJJJJJJJJJJJJIJJJJJJJJJJJJJJJJJJJ
@5582111/1
gccgaccacggcggcgatggacggcttcttgttgtcgcccgccggcgggt
+5582111/1
CCCFFFFFHHHHHIJJJJJHHHHFDDDDDDDCDDDDDDDDDDDDDDDDD0
@5582346/1
tggtggagcagatatagcggtggaggggaacacagtttgagttgggggtc
+5582346/1
@@CBDDFFGHHHHJJIJIJJFHIIJJJJHGIJJIJJJJJGIFHJJIJHBC
@7619879/1
ccaatctatatcgtaaccattgtcttctttgacgggcacaacgtacatac
+7619879/1
@CCFFFFFHHHHHHHIJJJJJJJJIJJJJJJIJJJJJJJJIJJHIJJJJI
@1456706/1
gttgtggaactgcttcacctgtggccggcggcacgcagacgccttgatga
+1456706/1
BBCFFFFFHHHHHJJJJJJJJJJJJJJJJJJJIJHHFFDEDDDBDDDDDD
@4191460/1
gcctattaacattatcatcgttctcagcatggtaagaaggtggcggccag
+4191460/1
CCCFFFFFHHHHHJJJJJJJIJJJJJJJJJJJHHIJIIJJGHIJJJJJJJ
@7620699/1
gctgggcctcttgtatgcgaaggtgttgaggcgcttgtggtggtgcacgc
+7620699/1
CCCFFFFFHHHHHJJJJJJJIHICHFHJJJJJJJJJIIGJIJJIIJIJJF
@7621133/1
ccacaaattccaacccttgcgtttcaaaacaattcattttaggttcaagt
+7621133/1
CCCFFFFFHFHGHJGGIGEGHIJJJJIGJJJJJIIGIGIJIJJGHGIGJH
@5583683/1
gttgattttggaatgttttacattggatccgacaaattttcaaattaaag
+5583683/1
@@CFFFFFGGGHGIIGIJJIJJJDIFGHIIJJJJJJJJJIJJJJJJJJIG
@4888731/1
agagaagatcctcatcttgtatagaggaggctt
+4888731/1
;?@DDDA;FDHFHGHIEE9ACH<H99CFGEF?3
@5584019/1
ctcgccatcaggacctgcaccatgcaccgccatgccatgtaccacgcctg
+5584019/1
CCCFFFFFHHHHHJJJJJJJJJJJJJGJJIJJJJJJJJJIJJJJJJJIJJ
@4888792/1
agtgacggcacctccgacactgaggtcacggtactcgcggtacatgttgt
+4888792/1
@BBFFFFFHHHHHJJJJJJJJJJJJHIIJJJGIJJJJJJJHHHHHFFFFD
@83603/1
gcagagggaatctgattgtgctgttgtggaactgcttcacctgtggccgg
+83603/1
CCCFFFFFHHHHHJJJJJJJJJJJJJJJJJJJJJJJJJJJJJJJJJJJJJ
@4889121/1
ggcaggttgaactcacaccattcaatttaaaagaaactgggtgcgtgcag
+4889121/1
CCCFFFEFHGHHHJJJJJJIJJJJJJJJJJJJIJJJJJJJJFHIIIJJHI
@4889131/1
ccttgaattccttgatgactgcatagatagaaatcgaactcggtcggatg
+4889131/1
CCCFDBEFH?FFDGAGHCHHHIHIIIEFGGGIGH@E;CEGH?;DGBGH7@
@5584565/1
ccacaatatattcgtgaaaaccgcatccaactcggatcagccgtttctga
+5584565/1
CCCFFFFFHHHHHJIJJJIIJJJIJJJJIJJJJIJIJJJJJJIHHIJJJG
@792444/1
cgacataacaataacccctgctattttttttatttttattttcaatgtac
+792444/1
CCCFFDDFFGHFFGHJJJIJJGGEHHIJJJJGJGIHFGIGIGHHGIGFGH
@792536/1
ctctgtgatctgtttcttggcatctatagatgtcggtggcgcacagggca
+792536/1
CCCFFDFAHFHGHIJJJJJJJJJJHHJJJGHGEHIHCFGIIGIIJIIIBH
@4193443/1
ctgtacgtgtgtatgtcactgaacttctcttaaacgactggaccgatttt
+4193443/1
BCCDFFFEHFHHFJIHIJJJJJJJJJIJJJJJIJJJJJJJJJJJJGGIJJ
@792772/1
gtggggtgcgcgcagtacaaatacgcagttatagcgaactttaggaaact
+792772/1
@@<DDDADHHHHHJIFHIGHIJJIGGGGHGGGGGEGIGHHHHHHHBDFFF
@5585154/1
gtgcgacggacgcgacgtgccttgaattccttgatgactgcatagat
+5585154/1
@@@FFFFAFDFFDII@GHGIGIIIIIDGHIIIGHHGGHFFFFFFCEE
@4890169/1
gcactgagtgacggcacctccgacactgaggtcacggtactcgcggtaca
+4890169/1
CCCFF?DFDFHFFGHHIGHGIGJIJIJGJIEDFGIIJFHGGIIIEEEDDD
@4890327/1
gcaacccatttgatgctgacacgaaacactcggtccttaccctctccagg
+4890327/1
@CCFFFFFHHHHHJIIIIJJIIJJGIJJIJJIJFHGJIJJJJJJJIJFII
@84909/1
gccagatgccaaagttcttgatcttcactgggctcttctctgggatttcc
+84909/1
CC@FFFFFHHHHGJGIJJJIIJJJIIGJJHGGHGIJJIJJIJIIFEGIIJ
@5585711/1
gtttattttgtttttctctgtgatctgtttcttggcatctatagatg
+5585711/1
@?@DABDDHDCFHGIIIIII?C@??FHFGHFHG<<39?BFGIIFGHG
@6264956/1
ctgtggccggcggcacgcagacgccttgatgacctccactttgatgatct
+6264956/1
@@@DDD=DDA1@?AF<F<AFAEHIBHFF9@BB@CCCCCC>CCCCAC@DCD
@2148682/1
cgcaagaagtaccagaaacgggacttagccacaatctggtctggagagaa
+2148682/1
@@@DDDBDD<CDFE<BGGGGIBHGCEGIGGHIGIAGGEAGGHGCHGGC;B
@6265453/1
tcctcatcttgtatagaggaggcttgggctcgctctccgaagggagcttg
+6265453/1
@@CDDDFFFHHHFIGHCHDHGIIII6F?FHIJICCGIIBHI:AH=FG@EE
@6265471/1
gccgtcagaacctgatagaaacggttggcgttaggtatatacaagaacaa
+6265471/1
CCCFFFFFGHFHHGHHIGJJJIJJHIJGIGHIG@DGHIJIIIIJAFHJGI
@6265622/1
gcttcttatgacataagtgaactgtcttagtgttacgttgtggactctag
+6265622/1
CCCFFFFFHHHHFIIGICJHIJJJJJJIJJIHIJJJJIJJHIGHJGHIJI
@6925917/1
ggcgttgatgtcgcaagatagtgagacattcactttttagtcataatctt
+6925917/1
CC@FFFFFFHFHHGGIJIIIIFHGHIJJJJJGGIJJJJJJIJIJIJJJJJ
@2149365/1
ctgcaatcctgcctcacatgattcatccacaaattccaacccttgcgttt
+2149365/1
;??DDBBBFB?FFHGB@GFE@HGGCCDHFGDEGIE<<EC@?@DGB<D@FH
@6926434/1
gcgttgatgtcgcaagatagtgagacattcactttttagtcataatcttc
+6926434/1
:;?BD83AC<?F;<?EGFEE<C<BH?;EGB<@C<BFFEI:B@FF@DDECC
@7622758/1
cgcagccagatgccaaagttcttgatcttcactgggctcttctctgggat
+7622758/1
@CCFFFFFHHHHHJJIJIFHIJJJJJJIIJGIIGGGGGGGIIJJIJFIJJ
@2834572/1
cgcgctgtagctttgatcatagtagatgtttgcatgtcagttagcttttt
+2834572/1
@@CFFFFDHFHHHJIIJJIJJJIIIJIJJJJJIGIJIIGGFHIIIIJJJI
@4891598/1
acgcaagaagtaccagaaacgggacttagccacaatctggtctggag
+4891598/1
@@@FFFFFGHCFHIGHGJIGHGIIJIJIJEICHGIIIJJJFGGGIGH
@4891714/1
ctattaattcattagcgaaaaacttatttttcacttttaaaaatacatca
+4891714/1
CC@FFFFFHHHHHGIIGIIIJJGIGJIJJJIJJIIJJIHGIJJIJGGIIE
@6266589/1
gttctcagcatggtaagaaggtggcggccagaatctagacatgcacagct
+6266589/1
CCCFFFFFHGHHHHIJJJJJJFGIIJJIJJJJJJJJJJJJJJJJIJJJJI
@4892178/1
aacgcagccagatgccaaagttcttgatcttcactgggctcttctctggg
+4892178/1
CCCFFFFFHHHHHJJJJJJJIIIJJJJJJJJJJJJJJJJJJJJJJJJJJJ
@2835323/1
ttcacatacaagtcagtgttgaaattcgcccgtcgcaccagattattgat
+2835323/1
CCCFFFFFHHHHHIIJHHHIJJJIIIJJJJJJGIJJJIJIJIIJJJJJII
@4892555/1
ccacaatctggtctggagagaagatcctcatcttgtatagaggaggcttg
+4892555/1
CCCFFFFFHHHHHJIJJIJJJJJJJJJJJJJJIJJJJJJJJJJJIJJJI>
@6927674/1
aaacgggacttagccacaatctggtctggagagaagatcctcatcttgta
+6927674/1
@CCFFFFFHHGHHIJJJJGIIIJJDFHIJIIHHHIIEGHGGIIIJIJJJI
@2835679/1
cgatgattttggacgtatttttgttgttttttcataccgtcattatccct
+2835679/1
CCCFFFFFFHDHFIJEHIIJJJJFIJHJJJJJJJJJJIJJJJJJJJJJIG
@4892989/1
caccagtggtcttcttgaacttcttcaattgacgcaagaagtaccagaaa
+4892989/1
CCCFFFFFHHHHHJJJJJJJJJJJJJJJJJJJJJJJJJJJJIJJJJJJJJ
@1460057/1
ggcagagggaatctgattgtgctgttgtggaactgcttcacctgtggccg
+1460057/1
CCCFFDDFGDFHHIIEGGGGHIGGHFGEEHGHGIIIGIHJJJGHFHIIGG
@2151224/1
ctcactgctgctttcactatcttttaattctttttctttctttgaatcct
+2151224/1
@B@FFFFFHHFHHIJHGIHIJIIJJGHHIJJJJJJJJJJJJJJJ??BCFF
@3503042/1
ggaagtaggtgctgggcctcttgtatgcgaaggtgttgaggcgcttgtgg
+3503042/1
@C@DFDFDHFFHHIIIGGIGIJJGHIJIGBHII?D?DHGHIJJIGGICHH
@2836176/1
caagcaaactctggtgccttgggaagcctttgtgcgccacatcaatgttg
+2836176/1
CCCFFFFFHHHHHJHIJJJJJJJJJJJJJJJJIIIJJJJJJJJJJJJIJJ
@2836188/1
gggggcagtgctggggactccgggcgcagcaccagtcgtgctcgcagccg
+2836188/1
CCCFFFFFHHHHHJJJJJJJJJJJIJIJJJJJJJJIJJHHHFFFDDDDDD
@793872/1
gatggagtgagcacgggctctgtgcctggctcccatgtcacggtagcact
+793872/1
CCCFFFFDHHHHHJJJJJIJJJJJJJJJJJJJIJJJJJJIJJJGIJJJIJ
@2151483/1
gtttttaatttgtgctccaaattgtatctgacgacgcattgaatctgaat
+2151483/1
CCCFFFDEHHGHHJJJJJJJIIJIGHIJIJIGIIGIJIJGGIIIIJIIID
@1460589/1
atccaagatagtattcaggtgcccactacatcgagatggtaagcctttca
+1460589/1
CCCFFFFFHHHHHJFIJJIIIJJJJJJJJJJJIJJGJIJIIIGJIGGJJJ
@2151710/1
ctcataacgcagccagatgccaaagttcttgatcttcactgggctcttct
+2151710/1
CCCFFFFFGHHHHJJJJJJJJJJJJJJJJJJJJJJJJJJJHIJJJJJJJJ
@4893732/1
gggaagggttttttaaactcatgttttcatggtaccaagttatgaatttt
+4893732/1
CCCFFFFFFHHHHJJIJJJJJJJGJJJJIJJJHIIJIGGHHIJJJIJJIJ
@2836843/1
ttccagttctcgattatcgaacttttcgccatg
+2836843/1
;??DD?=:=D?:2<?FGF::C:AA:A<<1111C
@2152244/1
cgcaagaagtaccagaaacgggacttagccacaatctggtctggagagaa
+2152244/1
CCCFFFFFHFHHHJJJJJJJJJJJJJJJJJJJJJJJJIIIJJJJJJIIGI
@2152657/1
cgacgagcaagtagttcttgaagcacagacacaggtgtcttcaacggaag
+2152657/1
CCCFFFFFGHGFHIHHIIJIJJJJGHIIIJIJIIIBFFHIIIIJJJJFII
@3504515/1
cctgttttggtagcggcggcgcggtccgtgaggagcatgctcgccatcag
+3504515/1
CCCFFFFFDHFHHIIIJIIB@BAB>AB;;;??BC?ABC@AAC?:B?@CA>
@4195175/1
gtggtcttcttgaacttcttcaatggacgcaagaagtaccagaaacggga
+4195175/1
BBCFDFFFHGHFHJJJJIJJJJJJ3<CGIGIIJJIJDHIJJJGHIHGGGA
@4195219/1
cactgagtgacggcacctccgacactgaggtcacggtactcgcggtacat
+4195219/1
::?DBDBD<F?DDBDA=AFE::?@:@GHGE9B@C6@7.<8B;4;:ABB;.
@2154055/1
ctgtgatctgtttcttggcatctatagatgtcggtggcgcacagggcacg
+2154055/1
@@CDFDFFHHHHHIJJJJJJHJJJJJJJIJDHHIIIIJJJJJIIJJEGFG
@2155160/1
cttgattttataatttagagacacgtgtacatttcgagagaacaaattac
+2155160/1
CCCFFFFFHHHHHJJJJJJJIJJJJHJIIJJJJJJJJJJJJJJJJJJJII
@2155339/1
gagactcataacgcagccagatgccaaagttcttgatcttcactgggctc
+2155339/1
CCCFFFFFHHHHHJJJJJJJJJJJJJJJJGHJJJJJJJJJJJJJJJJIJJ
@85354/1
attttgtttttctctgtgatctgtttcttggcatctatagatgtcggtgg
+85354/1
@@CFDFDDDHHHFGGIDGCFGHGEHHICH@FHIEGIGIGIGGIGIIFFFH
@5586371/1
cgccaaatattttattgtaacaatgaaccatggtttcaacaatttctcta
+5586371/1
@@CFFFFFHHGHHJJJJHJIGIHJIIJJJJJJIEHIGIIGIGHIIJJIJE
@5586576/1
ggagtacagttaatacctggcatcagttacaatgtttgagtacttagtta
+5586576/1
BCCFDFFFHHHHHJJJIIJJJIIJJJJJIJJJJJHIIIHIGIJIJJIIII
@86058/1
cggtagcggaaggtgggttcgtgaatcatgccctcaatctgcaccagttc
+86058/1
??<AA@?DFDFF;2<?F?@BD:69?:?F9@FGFAFFEB<CFCA===@FEC
@6929098/1
ggatggagtgagcacgggctctgtgcctggctcccatgtcacggtagcac
+6929098/1
CCCFFFFFDFHHHJJJIJIJJJJIHJJJJJJJJJJJIJIJJJJJCHHIJJ
@5587080/1
gttgaggcgcttgtggtggtgcacgcgcttgggcagagggaatctgattg
+5587080/1
B@BFDFEFHGHGFHHJHGIGGGCIIJJJIIJJJJIGIIFGBHHHDFDFEF
@86708/1
tggaatgattctggtgggttgtcctgcagagcttgccacatcttgtaagc
+86708/1
@@@D?D?DAFAHHGAF=:<ACCE<FFHGH@E3CB9?B?FHHDHEHGH9?B
@7623197/1
gtaaggtttatttgacgagtcatcagacgtggtcggcggactccggtcta
+7623197/1
@@@DDD:;CFFFFIIIIIIF@EBC9C?FBFFE;@DG>FF44=>B;9?CB>
@2837469/1
gtgttgaggcgcttgtggtggtgcacgcgcttgggcagagggaatctgat
+2837469/1
@@@FFFFFHDHGGIIHIECGICFGIGIGIIIIIIIGGHGIHEEEDFFFFC
@795569/1
gtggcgttgatgtcgcaagatagtgagacattcactttttagtcataatc
+795569/1
?:;BBDDDHHBHAFDDCHAHEGFC??D?C9DBBFAFHIIIG@?DFHG<F<
@4197816/1
ccgtccatcattttgtcaacgaactcttctgaagtatttgtttacaagac
+4197816/1
BCCFFFFFHHHHHJJHJJJJJIJJJJJJJJJJJJFHJJJJIJJJJJJJJJ
@4197866/1
ctcatcttgtatagaggaggcttgggctcgctctccgaagggagcttgcg
+4197866/1
CCCFFFFFHHHHHJJJJIJJJJJGIJJJJJJJJJJJJJJJJJEHIJJIII
@7624454/1
agggaatctgattgtgctgttgtggaactgcttcacctgtggccggcggc
+7624454/1
?@@D=DDDHHH4C<EGD?FFEIGFCHGGEF>BHAGHCE?DFEGEGIIGA<
@87366/1
gtgctgttgtggaactgcttcacctgtggccggcggcacgcagacgcctt
+87366/1
C@CFFFFFHHHHHJJJJIJJJJJJJIIIJJJJJJJIJHHFFDDDDDBDBD
@5587875/1
gcttgtttcacaatttccaacgaaattcatttaactaactagtctaatgg
+5587875/1
@@CFFEFFFHHHHBHHHIIJGJJIIIGHJJIIGHJIIIIIIJGHIGIJJJ
@87702/1
ccgaaggcggcggccgcattcggtttcacagaaaccgaattaatacggcc
+87702/1
CCCFFFFFHHHHHJJJHHFFFFFACDDFDDDDDDDDDDDDDDDEEDDDDD
@87765/1
gccagatgccaaagttcttgatcttcactgggctcttctctgggatttcc
+87765/1
@@@FFFBEHFGHHGGFGGJJJEHIGGIIBCBHIFHHGBFHHGIEHGHIIG
@87965/1
taatgccgccaagtttgacgtttatcttcaagcacaaattgctcagggtc
+87965/1
CCCFFFFFGHHHHGHIJJJJGIJJJIIJJJJJJJJJJJJJJJJJJJJJCH
@6271423/1
ctagtttcaaatgacgataaaatatccacttattaaattaatcgcacttc
+6271423/1
@@CFDEFDHFHHGIEGIEGHDHHGGIIIIGIIIIEGIIGIIIICHIIIFB
@6271993/1
agttataaagcatagcccgaagtgctattggcacacaggcataatgccat
+6271993/1
??@DDBDAH?FFCFG>F@GHEFA@DHHGGEGIIIGDHBHIIF@?DDGIGG
@5589202/1
ggtgcacgcgcttgggcagagggaatctgattgtgctgttgtggaactgc
+5589202/1
:;1A?DDDHDFA?;EEECH<CDHGHAFGGHGGHFFFHGGDG=C@FHIGGG
@89074/1
tgggcctcttgtatgcgaaggtgttgaggcgcttgtggtggtgcacgcgc
+89074/1
CC@FFFFFGHGHHJJJJJJJJFGHGIIJJIJJJJJJIJGGHFHGGJIJHF
@6933437/1
cacatctagactaattaataaaattggactgtttttaatatttaaataac
+6933437/1
?=@:BDEFHDHHDGIIIGHGGAEHIHEGIHIIEIGGIGIGGGHIG<FFEF
@6933565/1
ggtctttgtacaccttcaggtgatcgaacatcatgtcttcaaactccact
+6933565/1
@@?BDEEDFDHBHIIIIGHEHGIIGCHGDIII@HIHIIIIIFGIIIIGIC
@5589778/1
gttgaggcgcttgtggtggtgcacgcgcttgggcagagggaatctgattg
+5589778/1
@B@FDFFFHHHHHFIIJJIJJJJJJJJIJJJJJFHIIJJJHHHHFFEFFF
@5589848/1
ctggagagaagatcctcatcttgtatagaggaggcttgggctcgctctcc
+5589848/1
@@CFFFFFHHHHHJIJJJJJJJJIJJJJJJJJJJJIJDGIIJIJJJJIIJ
@89913/1
gtttattttgtttttctctgtgatctgtttcttggcatctatagatgtcg
+89913/1
CCCFFFFFHHHHHJJJJJJJJJIJJJJJJJJJJJJJJJJJJJJJJJJJJJ
@90127/1
tacataataaaattagaggaagtaggtgctgggcctcttgtatgcgaagg
+90127/1
@C@FFFDFFHDHHIGGBGHDGGHGIIEGIEGCGEEGGGJGDFIJIJDHHI
@6934582/1
gtggtgcacgcgcttgggcagagggaatctgattgtgctgttgtggaact
+6934582/1
@BCFDDDDHHHHHJJJIJJIIHIJJIJJIJJJIIIFGHCGCHIHGGIJJJ
@6273455/1
ccgacgacgacactgtacagttagaaatgttacaacctctatactttgca
+6273455/1
CCCFFFFFHGHHHIJIFGIJHIJJJJJJJIJIJJJJJJJJJJJJJJIIJI
@4894173/1
ctttgatcatagtagatgtttgcatgtcagttagctttttaatacatctc
+4894173/1
CCCFFFFFHHHHHIJJJJHJJJJJJJHIIJJIIJJJJIJJJJJJJIIJJJ
@796736/1
tcccatgtcacggtagcactgagtgacggcacctccgacactgaggtcac
+796736/1
@@@FDFFDBHDDGEGIEGIII<GEHHICHHGHHIIIFIIGIGEIECFEGI
@4894844/1
gacgatttcaccagtggtcttcttgaacttcttcaattgacgcaagaagt
+4894844/1
CCCFFFFFHHHHHJJJIJJJJJJJIJJJJJJJJJJJJJJJJJJJJJJJJG
@796896/1
gtggaactgcttcacctgtggccggcggcacgcagacgccttgatgacct
+796896/1
CCCFFFFFHHHHHJJJJJJJJJJJJJJJJJJJJHHFFFDDDDDDDDEDDD
@1462075/1
attctcttaataattatgctatgttacctactgcttaattatttaagttt
+1462075/1
CCCFFFFFHHHHHJJJJJJJJJJIJIJJJJJJJJJJJJJJJJJJJJJIJJ
@1462209/1
ctcatgtaaatcaaaatccgtcaatgtgtgccccacagacaattttctag
+1462209/1
CCCFFFDFHHHGHJIJJIJIJJJJJJJJIIJJJJIIJJJJJIIJJJIIJI
@4895199/1
atcctaagctcactggttgtaataataatattcgttcctgaaaaagagaa
+4895199/1
@@@DDFDDFDDFFGIIEHHGHICHIDFCHGIEHHEGHGIGIGFHIIIEBF
@797249/1
atacataataaaattagaggaagtaggtgctgggcctcttgtatgcgaag
+797249/1
CCCFFFFFHHHHHJJJJJJJJJJJJIIHIIJJJJIJJJJJJGJJJJJJII
@797265/1
aggtaatataacctccaattcaaccttatcattaccaatcggtaaaggat
+797265/1
BBCDDFFFHHHHHJJJJJJJJJJJJJJJJJJJJJJJJJJJJJHHIIIJJJ
@797415/1
gggatcctaacttcgcaaccactaattccagtgataaattcactctagca
+797415/1
CCCFFFFFHHGGHIIJJJJJIJJJJJJJIIIJJJJJJJJJJJIJJIJJJJ
@2840013/1
gcggtcaccgagcggttcctgttcctgcagcgggtgtgccctgtccttgg
+2840013/1
CCCFFFDEHHHHHJJHIJJJJJJJJJJJJJJJJJGIJJJJHHHGHFFFFF
@797785/1
gttgtggaactgcttcacctgtggccggcggcacgcagacgccttgatga
+797785/1
@@BFFFFFHGHGHJJJJJJJJIJJJIJJJJJIJIFGFFDEDDDDDDCDCD
@4895955/1
atctgattgtgctgttgtggaactgcttcacctgtggccggcggcacgca
+4895955/1
?@CFDBADFHHFFIIGGFGG>BGHIGIIIGIIIIB@GGHGGAFGBBDCC?
@2840669/1
gtcttttctgacattggtctctataatcttaccaacgttatttggttcaa
+2840669/1
CBCFFFFFHHHHHJJJJHIJJJJJJJJJJJJJJJJJJIJJJJJJJIJJJJ
@7626946/1
atttgatgctgacacgaaacactcggtccttaccctctccaggtaatata
+7626946/1
CCCFFFFFFHFDHIIJIJIJIJIIIGGHHJIJJIJIJIJJEIIDGGIGIJ
@7627024/1
ctcatcttgtatagaggaggcttgggctcgctctccgaagggagcttgcg
+7627024/1
@@@DDDDAHFHFH><DHCG@?EGIIIEGCG?BDEGGH:DFEEHEGIIE;B
@798236/1
atacataataaaattagaggaagtaggtgctgggcctcttgtatgcgaag
+798236/1
CCCFFFFFHHHHHJJJJJJJJJJJJIJGIJJJJJIIJJJJJIJJJJJJJJ
@798349/1
ggttgtatatatagttatatcaacaacaaagtatgagagatataaa
+798349/1
B@BDFFFFGHHHHJIJJIIJJJJJJJJJJJJHIGJHIHIGJIJJJJ
@4896906/1
ggcgaattttgcgatctgcgtggtagcgtactaccagcgttgatagattc
+4896906/1
@@@DDFFFFF<DFGEHGIHI@FGCDDEHDHGGGIIGH?GCCHHHIGCEHE
@799028/1
agccacaatctggtctggagagaagatcctcatcttgtatagaggaggct
+799028/1
CCCFFFFFHHHHHJJJJJJJHJIJJJJJJJJJJJJJJIJJJJJJJJJJIJ
@1464457/1
gcaagaagtaccagaaacgggacttagccacaatctggtctggagagaag
+1464457/1
CCCFFFFFHHHHHJJJJJJJJJJJJJJJJJJJJJJJJIJJJJJIJIJJJJ
@4198109/1
ggtcaccgaaggcggcggccgcattcggtttaaccgaaaccgaattaata
+4198109/1
CCCFFFFFHHHHHJJJJJJJHFDDDDEDBBDDDDDDDBDDDDDDDDDDEE
@799387/1
ctatcttgagttttacagtttgtataaaaccctcatgtaaatcaaaatcc
+799387/1
CCCFFFFFHHHHHJJJJJJJJJIIIIJIJJIIJJJJJJJJJJJJJIJJJJ
@2842071/1
cacctttagaagtatgtttttagctgtcatctggttcatacgccgcgcgg
+2842071/1
CCCFFFFFHHGHDHIIGHIJJJJJJJJJJJIJJJIIJHIJIJJGJJJJJJ
@3507924/1
gtgcatccttgctagtaagtcctgagccatagcaaacagccactggcaat
+3507924/1
@@@DFFFFHHHHHIIHIIJIHIIJGGIGHIJJJJJJJGJJJDGGIIJHGH
@799599/1
gcaagaagtaccagaaacgggacttagccacaatctggtctggagagaag
+799599/1
CCCFFFFFHHHHHJJJJJJJJJJJJJJIJJJJJJJJJJIJJJJJJIIIII
@799667/1
agcactgagtgacggcacctccgacactgaggtcacggtactcgcggtac
+799667/1
CCCFFFFFHFHHHJIJJJJJJJJJJJJJJIJJIJJJJJIGJJJJJJH?BE
@1464834/1
ttcaaattcaaataaaatcactctgcaatcctgcctcacatgattcatcc
+1464834/1
@CCFFFFFGHDFFHJIGIGGIJIEGG<3AACFHCFGGIGIIIBGFHGCGH
@1465043/1
ctggtctggagagaagatcctcatcttgtatagaggaggcttgggctcgc
+1465043/1
CCCFFEFFGHHHHJJJJJJJJJJJJJJJHJJJJIIJHHJJJJ>FGGIJII
@2842489/1
accacaataaacgtgattcccggcttatactccgcctccaacttgataca
+2842489/1
CCCFFFFFGHHHHHIJJIIIJIJJJJJJIJIJIJJJJJJIGHJIJIJIIJ
@3508335/1
gataaagataagtataggctcaaaacctaacgacatcaatcaccagctta
+3508335/1
@?@?D?DAFF?D<CFDEFFGFGCHEEF@EHGC;C@DHAFEEHDDBGCGHG
@800205/1
gatggagtgagcacgggctctgtgcctggctcccatgtcacggtagcact
+800205/1
@CCFDFFDFHDHHJIGGIIIIIJIGHJGGHGIJJJJJIIIIIGGGIGHIJ
@3508806/1
cacctgtggccggcggcacgcagacgccttgatgacctccactttgatga
+3508806/1
CCCFFFFFHHHHHJJJJIJIGJJIJJHHHFFFFFEEEEEDDDDDDCDDDC
@4199221/1
gtcggatgcgtgatgccgaggtcgacagtagtgcctgcggggatatttcc
+4199221/1
CCCFFFFFHHHHHJJJJJJJJGHIJJJJIJJIJJJJJJJJJDBDDDFFFE
@3508920/1
accaaatacttgatatcgcatatcgatatgatttcaaaccatacaaacgt
+3508920/1
CCCFFFFFHHHHHJJJIJJJJJJJJIJJJJIIJJJJJJJJIJJJJJJJJD
@3508966/1
gtttattttgtttttctctgtgatctgtttcttggcatctatagatgtcg
+3508966/1
CCCFFFFFHHHHHJIJJJIJJJJJIJJJJJJIIJIIIJJJIJJJJJJIIJ
@800595/1
caccagcattcgtgtcccccgctggagcttgaccaacggggtacatcttg
+800595/1
B@BFFFFFHHHHHJJJJJJJJJJJJHJJJJJJJJJJJJJJJ;AGIJJJJH
@1465948/1
gggaaattgctgcacgaaccggagaagggaatgacaacgacaatcggacg
+1465948/1
@CCFFFFFHGHGHJJJIJJIIIHJJJIJIIJJJJJJIJJJJJJJJJHHHF
@2155930/1
cagtggtcttcttgaacttcttcaattgacgcaagaagtaccagaaacgg
+2155930/1
@@@DDAEFHHFFHGGIIIIIIIIIDIIEFHIEHGGEHI?D?FGIIGEGDG
@3509311/1
cagccagatgccaaagttcttgatcttcactgggctcttctctgggattt
+3509311/1
CCCFFFFFHHHHHJJJIJJJJJJJJJJJJJJIHIJJJJIJJJJJJJIJJJ
@2156010/1
ctctgtgcctggctcccatgtcacggtagcactgagtgacggcacctccg
+2156010/1
CCCFFDDFHHHHG;FHIJIJIJJJIJAEHIIJJJJJCGGHIJIIIIIIJG
@801026/1
gtggagctgcttcacctgtggccggcggcacgcagacgccttgatgacct
+801026/1
CCCFFFFFHGHHHJGJJHJJJJIJIGGGGEGEEEHFB@AB=@DDCAA5:>
@2156510/1
gtatctgcctggttctaccttcaagagcctcttctaaagcaaacaatgag
+2156510/1
CCCFFDFFGHHGHJJJIJIIIHIIIJJGGHJJJJJGEGHIGIJJJJJIIF
@3509913/1
gggttcgtgaatcatgccctcaatctgcaccagttcatatttgggcacag
+3509913/1
CCCDFFFFHHHHHJJJJJJJJJJJJJJJJJJJJIJJJJJJJIJIJJJJJH
@3510226/1
ctcctccagtgtatctggtgctatcagtaaaccactctcgtcaatcaaat
+3510226/1
CCCFFFB?DFFFFHGIIGHGHGIIGIIGGGGIIHHIIIIIHGGEEHIEE>
@2157108/1
cgaaggtgttgaggcgcttgtggtggtgcacgcgcttgggcagagggaat
+2157108/1
@??DDFBAADFDFGDHGIIICFH?;??DHIIGGIIIIIIIIGGHFFFCBA
@4200707/1
ggaagctagccgggcggatgtatggcagtagctaactcgtccgagggtca
+4200707/1
CCCFFFFFHHHHHJJJJFHIGHIJJJJJHIJJJJJJJJHHHHFFDDD?CD
@4200717/1
gtcgtttgttatgttatctagaaactgtgcaattgatatgtataccccct
+4200717/1
CCCFFFFFHHFHHHIJJGJJJJIIJIJHIIIIJJJIJJJJIIJJJIJJIG
@3510656/1
ctgtgatctgtttcttggcatctatagatgtcggtggcgcacagggcacg
+3510656/1
@@CDDBDDHHFFHJJJIBFGIIJJGIJGIIGICHD@DEHHGIJGGIJJJE
@4200866/1
ctgcaaagttaaccatcttgtattcaaaagaaaacctagaatcactggtt
+4200866/1
@@@DDDDDHFFFFHAD@HGFFHHI@FGEGDHEDDGGGHGFHHII?D>AFH
@3511132/1
cttgtatagaggaggcttgggctcgctctccgaagggagcttgcggccga
+3511132/1
C@@FFDDDFHFH>EHIIGFCEGGCFA;DDHDEH@DDDDG:CAHDGIE8</
@5590908/1
gtggcgagtcctccctcagccaggccggggaacatgcggaacaaatgtat
+5590908/1
C@@FFFFFFHHHHJJJJIIIJIJJJJJIJIIJJJIJIJJAEFFFFFEBDE
@5590916/1
gcgatgattttggacgtatttttgttgttttttcataccgtcattatccc
+5590916/1
B@@DDDDFHHHHHGIJAFHIJJGIGIIHGIIJJJJIJHEHHIIJJJJIJJ
@1466222/1
ccacaatctggtctggagagaagatcctcatcttgtatagaggaggcttg
+1466222/1
CCCFFFFFHGHFFGIJGHEHIJJIJJJJJIJJJJIEHIIGIIIGIJIII>
@5591152/1
ccttgtaccacagtactcctggatattcgtatttgacacagaattcagcg
+5591152/1
@@@FFFFFFHFH?HGIIIIII@FHIGHIIIIIIIIGIDGFHGIHGIIIII
@3511467/1
acctgagcgagactcataacgcagccagatgccaaagttcttgatcttca
+3511467/1
@B@FFFFFHHHHHJJJJIJJJJJJJJIIIJJJJJJJJJJIIJJIIJJJJJ
@5591459/1
cagtggtcttcttgaacttcttcaattgacgcaagaagtaccagaaacgg
+5591459/1
@;?DDDDDDFFHFGGCGGG>HDFGIFHIGIIIIGGCIEIIDEHFAGCBHG
@4202006/1
gtgctgggcctcttgtatgcgaaggtgttgaggcgcttgtggtggtgcac
+4202006/1
CCCFFFFFHHHHHJJJJJJJJIJJJCGFHIJJJJJJJJJIJJIJJIIJJJ
@91104/1
ctcccatgtcacggtagcactgagtgacg
+91104/1
@;@?DDDD=DFADGAE:BHCE<F9CHHI1
@4202298/1
gacgatttcaccagtggtcttcttgaacttcttcaattgacgcaagaagt
+4202298/1
CCCFFFFFHHHHHJIJJGIJJJJJJJJJJJJJJJJJJIJJJJJJJJJJJD
@91419/1
ctcgaataggaagtaatggaattttttgaccaactggaacatagcagcgt
+91419/1
CCCFFFFFHGHHHHIJJJJJJJJJJIJIJJJJJJJJJJJJJJJJJJJJJG
@4202710/1
gccagatgccaaagttcttgatcttcactgggctcttctctgggatttcc
+4202710/1
@@@?D;DDAAFF;E4CCGFICEFIFFHIIHICIIIIIIIFEFCEDGEFIE
@1467788/1
ctgcaatcctgcctcacatgattcatccacaaattccaacccttgcgttt
+1467788/1
4=::==BDD<A<CBGIEDIIDEC?AA<C?EDHHEHB<GGGBF@BBFGFHE
@1468033/1
ccggcagttttcgaatatgtgtgatgttattaggaagtccaatatcgcat
+1468033/1
@@@DDFFFHHHGGHGHGHHEHFHIIHGEHIGGGGIGIFGHHGDHIIGGHD
@4203092/1
caggaatatcaccggctcgttgaacaccttaggacgaagtgatggcacca
+4203092/1
CC@FFFFFGHHHGIJIHIBFHGIGIJIICHIIIHIEHAF;CFGGIGJII=
@1468860/1
cgccctcttcctcgggttggaatgattctggtgggttgtcctgcagagct
+1468860/1
@@@DDDFFGFHHDIJIFGGIBDFHGHIIIIJEHIIEHGHIIIJJJJIIGJ
@5593570/1
cactgagtgacggcacctccgacactgaggtcacggtactcgcggtacat
+5593570/1
CCCFFFFDHHHHHJIJJJJJJJJJJJJJJJGHIJJJGIJJJJJJHEFFFF
@4203991/1
gtggattttaatgttattattacagcatacataataaaattagaggaagt
+4203991/1
@@@DDDDDFDFHD@F?FGIGIEFE@AFHIGHIHHGG@B?FEF<FHG;?F:
@6274279/1
gtttcttttaaattatttagtttaagcttggtttgacttggtattatagc
+6274279/1
CBCFFFFFHHHHHJJJJJJJHIJJJJJJJJJHHJJJJJJJJFHIJJJIJJ
@5594219/1
gttctcagcatggtaagaaggtggcggccagaatctagacatgcacagct
+5594219/1
@@@D?DBBF?DF>F<:CA?CG:3<:F::@D898BDD?DFBFEEFA=8@2=
@2158450/1
gtcgtagcgaactactagcagacactgtggtatgtctattccttcttcta
+2158450/1
CCCFFFFFHHHHHGIJIIIJIIIGIIJJJIJIJJIJJEFIHIIJJJJJJI
@2843517/1
ggccgatacccaacaaatactaataataaaaacgatagaaaacaaataaa
+2843517/1
CCCFFFFFHHHHHJJJJJJJJJJJJJJJJJJJJJJIJJJJJJJJJJJJJJ
@2843948/1
ggcgcttgtggtggtgcacgcgcttgggcagagggaatctgattgtgctg
+2843948/1
CC@FFDFDHHGHGIGGGIHJJIIBIIIJIFJFHJJHGIIIICHIJEHGGF
@801678/1
gaggaagtaggtgctgggcctcttgtatgcgaaggtgttgaggcgcttgt
+801678/1
@?@DDEFDHHHFHIIJJJDFHEGDGHGIIGHGCGE0?FFIBHIGEFAAG=
@801855/1
cgccgggatggacacggagcgcgtgcagcgcacgtacgtgtggcacagct
+801855/1
@@<B;@?@DF?3A@FD:FGH@D:DFE@8754;49??B3>CC55;CCC?B>
@2159350/1
ctgagtgacggcacctccgacactgaggtcacggtactcgcggtacatgt
+2159350/1
CCCFFFFFHHHHHJJJJJJJJJJJIJJJHGJJJJHIJIJJJJHBHFFFFF
@7628978/1
aggcgcttgtggtggtgcacgcgcttgggcagagggaatctgattgtgct
+7628978/1
@CCDDF>DH?DFFHG@ADEHGGGGEGIAEF>G@HGA;FHGHE=CEE7AA?
@2844692/1
tgggaaaattacactaattctatgcaaagtatagcttgtatttgttatgt
+2844692/1
<<?D=DDADF>F<BCAGG>CF@FC9:4<AFA?B<@FG?C:CCCF119:F9
@6276215/1
gtgggtagtaagcgcacgaccatttttttctacatttcattatttttgat
+6276215/1
BB@FFDEFHHHHGIJIIJJJJJJJJJJJJIJJJCHIJJJJJJJJJJJIIH
@802448/1
gaccaattaaaacaccaaaaagcataatttatgataaaaaaatgtttatt
+802448/1
CCCFFAEFHHHHHBGEHGIJEGBFCEHIJGHIGHIGGHGBHIJE?B<FDF
@2845544/1
gcttaaaatacgtttaaaaaaaaatttgtaccaaatacttgatatcgcat
+2845544/1
@@@FDF?DFBAFHHJBGGGFHHJIJGIJBDFFHCGFBDDBB3BDFHCFHI
@6277136/1
gtgcgtgcaggatcctcgtcattgcctggcatacaaggcaaagcaccgac
+6277136/1
CCCFFDFFHHHHHJJJJJIJJJJJJJJJJJJJJJJJJJJJJJJJJJJJJJ
@2845743/1
catcgttctcagcatggtaagaaggtggcggccagaatctagacatgcac
+2845743/1
CCCFFFFFHHHHHJJJJGJJJJJJJGJJJJJJJJJJJJJJJJJJJJJJJJ
@803144/1
gataaagataagtataggctcaaaacctaacgacatcaatcaccagctta
+803144/1
=:=ABDF8DFFDHEDGEGHGCAGGCE1AFGHGEEGGECBG?DGBE@DGH>
@2845755/1
cgcaagaagtaccagaaacgggacttagccacaatctggtctggagagaa
+2845755/1
@@@DD<DDF:A?FF@GFG@AF@CFHGGGEGGGG;DHEHIDDFGGIIIGI@
@5595624/1
cccgtatctcaacacccataaagaactgtttgcctctcatgtcccatact
+5595624/1
??@B=@DB?FHHFIGHIIG>DB9>EHG9FH@9FHCCCFHHCHGIGCFFC>
@2846039/1
cagcatacataataaaattagaggaagtaggtgctgggcctcttgtatgc
+2846039/1
CCCFFFFFHHHHHGJJIJJJHIIGHHGCFHHFHHGIJJJJIJIJIJJIII
@4900367/1
gtcctgcagagcttgccacatcttgtaagcagcctgacgcttagcaagtt
+4900367/1
CCCFFFFFHDHHHJIIJIJJJJJJJJIIIIJJIJJJJJJJJJJJJJJJJJ
@6936419/1
gcacggcctttgctctgtatgtatgaccggtactctaagggtgggtcgta
+6936419/1
@CCFFFFFHHHHHJJJJIIJJJJIJJJJJIFGIJIJJJJJJDFGIHIIHI
@4205079/1
cacctgtggccggcggcacgcagacgccttgatgacctccactttgatga
+4205079/1
@CCFFFDDDFHHHJJJFGEFHGGEHHHHGFFDFFECEDEDCDDDDCCDD>
@4205305/1
cctaagtgagtatacatctattaaattcaaacgcagaggttctcattatg
+4205305/1
CCCFFFDDHHDFHJJJJJJJJJJJJJIJJJJJJJJJJJJFHIJJJJJJJJ
@1469110/1
atctcttgtctgtgttgttgcacgcgcacggtggcggcgtaccgcgaggg
+1469110/1
CCCFFFFFHHHHHJJJJJJJJJJJJJJJJJJIJJJJJJDDDDDDDDDDDD
@5597313/1
cgcaagaagtaccagaaacgggacttagccacaatctggtctggagagaa
+5597313/1
CCCFFFFFHHHGHJJIJIJJ?GGIIJGIJJJJJJJJJJJIJJJJJJFHGI
@3513166/1
cgcaagaagtaccagaaacgggacttagccacaatctggtctggagagaa
+3513166/1
CCCFFFFFHHHHHJJJJJJJJJJJJJJJJJJJIJJJJJJIIJJIJJJJJJ
@1469610/1
gcgaagaacaatgtttatcaactacaagagggctgtttctcactagtaag
+1469610/1
@CCFFFDFGGHHGGGHIIJJJJJIJJIJJIIIICHDHIJJIEGJJI?DHD
@804916/1
gtcaacattaccccatttttatctgtttgattgtgtagctggtatcgaat
+804916/1
CCCFFFFFHHHHHJJJJJJJHIJJJJJJJIJJJJJJJJJJJJHJJJJJJI
@1469907/1
aagcattctgggctgcagatgactgtgcatccttgctagtaagtcctgag
+1469907/1
C@CFFFFFHHGHHBGGHEHIGIIGGEFGIIEHHGIEGIIGGIHJIIIGIC
@4206563/1
cgggacttagccacaatctggtctggagagaagatcctcatcttgtatag
+4206563/1
CCCFFFFFHHHHHJJJJJJJJHIJJJIJHIJJJJJJJJJJJJ22010?FI
@1470129/1
atacataataaaattagaggaagtaggtgctgggcctcttgtatgcgaag
+1470129/1
CCCFDFFFHHHHHIIIIIGGJEHFHIIHGHGHGGGIJJJJIHIJIIIIDB
@4206604/1
cccaaaagctgcgctattcatttgcgcaggaaggcgtcaatattttttta
+4206604/1
CCCFFFFFGHHGHJJJJJJJJJJJJJJJJJHJJJJJHIJJJJJJJJJHFF
@4206635/1
gtgcacttagcttcgggttggacgaccaaaactgatataagtaaatctgg
+4206635/1
@@@DDDDDHBHHHIFBHBED:?G:1???FHFHIGGIEGHGGIIGD<BFHG
@2159879/1
cactcactgcaccagcattcgtgtcccccgctggagcttgaccaacgggg
+2159879/1
@@@;DDEFHHGDHIIJJIHJGHIJIEGGIJJGIGEHJDIJIJJJIGIIII
@1470816/1
gccatttatcctcgcacgttggcagtaatagtacaagtgaaaagtcactt
+1470816/1
CCCFFFFFHHHHHJJJJJHJJJJIJHGHIJJHIJJJJFHJJJJJHIIJJJ
@805708/1
ggcctcttgtatgcgaaggtgttgaggcgcttgtggtggtgcacgcgctt
+805708/1
=@@DFFFFH?FFBBDEIHH;CCEGGCGEF@FGHCHIC?G:CGGGIIHFFA
@6277500/1
atctgattgtgctgttgtggaactgcttcacctgtggccggcggcacgca
+6277500/1
CCCFFFFFHHHHHJJJJIIJJJJJJJJJJJJJJIJIIJJJIJIJHFFDDD
@805973/1
ctgcaatcctgcctcacatgattcatccacaaattccaacccttgcgttt
+805973/1
=BBFBDDDHHHHHJJJJJJJJJJJJJJJJJJJJJJJJJJJJJJJJJJIJJ
@5599282/1
ccgattattattatacttatacatcaaataattgtcaacgatttatttcg
+5599282/1
CCCFFFFFHHHHHJJJJ>HIJJJJJIJIJJJJJJIJIJJJIJJJJJIJJJ
@806083/1
gcagccagatgccaaagttcttgatcttcactgggctcttctctgggatt
+806083/1
CCCFFFFFFHHHHJJJJHIIJJJJJJJJJJJJJJJJJJJJJJJJIJIGIJ
@7630464/1
ctgtgatctgtttcttggcatctatagatgtcggtggcgcacagggcacg
+7630464/1
CCCFFFFFHHHHHJJJBGIGGIJIIHIGHI<FFH?EGCHIGIJJJIJIJG
@7630918/1
cggatctatagaggctgtcactgcagcaatgctgggaacattcgactgat
+7630918/1
CCCFFFFFHHHHHJJJJJJJJJJJJJJJJJJJJJJJJJJJJJJJJJJJJJ
@6278517/1
ggctgatccgagttggatgcggttttcacgaatatattgtgggatgctta
+6278517/1
?@@FFFFFHGHHFHIIJJIIII@FGIGIJJDHIJIGIIEIIJJJJIIIIE
@806904/1
gtcacggtagcactgagtgacggcacctccgacactgaggtcacggtact
+806904/1
@BCFFFFDHHHHHJIJJEHHIHIEIGIIJGGIIIJIJIIJCEHIIIGIHH
@5600741/1
catacataataaaattagaggaagtaggtgctgggcctcttgtatgcgaa
+5600741/1
<@@DFFFFGHHHHJJJIFHGAFHIIIIIFHIIIIGIIJIIJIHIJJIJII
@2847513/1
ctggcatcagttacaatgtttgagtacttagttacttgttattgctttat
+2847513/1
CCCFFFFFHHHHHJIIJJJJIJJJHHJJIJJHIJJJJJJJIJJJJJIJJI
@7631973/1
cctggttacacttaactgtaccgctgcttctatgtattataaaaactaat
+7631973/1
CCCFFFFFHHHHHIJJIJIJIJJJJJIJIJJJJJJIJJJJJJJIJJJJJG
@5600897/1
ctggctgttctcgcagtagtctatcttggtagactgtgagttaatgaccc
+5600897/1
?@?AD;DBFF>DHGGFA<C<33AAFF@HH9CGIG9??FDD1?DFHEFHHI
@807476/1
ctgtggccggcggcacgcagacgccttgatgacctccactttgatgatct
+807476/1
@@@DDDFDD?HHHIIIHIJIIJEBHEEHD>BDDEEEDEECACCCCCC>AA
@7632126/1
ggtgcacgcgcttgggcagagggaatctgattgtgctgttgtggaactgc
+7632126/1
@@@DFEABHGAHHHIIGFHIGCG@GGGHHGHGIFBFIIIGHGIGDCEHII
@7632384/1
atacaggttttagtgcgccaaatattttattgtaacaatgaaccatggtt
+7632384/1
CCCFFFFDHHHHF?AGFGHIIGEGGDEFHGHHDEGEGFGGHIGEDHBEHH
@2848075/1
caccagtggtcttcttgaacttcttcaattgacgcaagaagtaccagaaa
+2848075/1
<@@FFDFFFHHHBGGGGGGEGICGEG@BHIC<<C@DHGGGIHGIEGGIIH
@6279699/1
gtgctgttgtggaactgcttcacctgtggccggcggcacgcagacgcctt
+6279699/1
CCCFFFFFHHHHHJJJJJJJJJJJJJJJJJJJJIJJJHHFFDDDDDDDDD
@6279782/1
ctatactttgcattaaaataatgcccattttcacaggcaagggatcctaa
+6279782/1
CCCFFFFFHHHHHJJJJJJJJJJJJJJJJJJJJJJJJJJJJJJJJJJJJI
@4900981/1
aggtgctgggcctcttgtatgcgaaggtgttgaggcgcttgtggtggtgc
+4900981/1
?@CA?DDDHHBHFHGIG@HHIGEC<?FCF?DDF@A@GGGBHBDAHIIHC@
@2848920/1
cactgagtgacggcacctccgacactgaggtcacggtactcgcggtacat
+2848920/1
;;@DDDDA?D?DDD@FCG?EHIGIIAGGGIIGDB@:B=ABF7@GH=<<C@
@6280668/1
atttgctttaaatgctcaataattaataatataacacggtcgctacagtc
+6280668/1
@BCFFFFFHHHHHJJIIIIHHJJJJJJJJJJIJIIJJJJ?FHIJIIJJBF
@6938067/1
gttacctgcaacttggccaggttagggccaacagattgtttgagatgttt
+6938067/1
@@@BDDDDB?A3AF@B3E;FH?:48;;EDGEFGI9D>F9<FGGEB@F?FG
@3515243/1
tagactgatcagccggagcagctccggtaagtttgtcgagtagagcctta
+3515243/1
CCCFFFFFHHHHHJJJIJGIJJJJJJJDHIIGIJJIJJJJHHIIJIJJJJ
@6280886/1
tgggcctcttgtatgcgaaggtgttgaggcgcttgtggtggtgcacgcgc
+6280886/1
CCCFFFFFHHHHHJJJJJIIJFGHIJJJJJJJJJJJJJIIHFHJJJJJHF
@6938356/1
ctggtacgtcaggcactgcagctcgtccgacccgaagtggttgtcgtccc
+6938356/1
=@@DDDDDA?F?;E?EDBGGECGHG@FFHDBFGB6FGGGHIIG8=BC=;=
@3515444/1
cgtgaagtgaattggagacatttgtgttatcaaaaaccagtttaaactgg
+3515444/1
CCCFFFFDHGHHHJJGIHJJJJJJJJJJJJJJJJJJJJJJJJJJJJJJJJ
@2849577/1
gccgtttctgtaccaataggaacaatacttcgggcttattctgcatacct
+2849577/1
@@@DDDDDHDDFD@BHGIGICHHHBHIJEHGGGIGGI@GGGI?FGGEG@?
@2849618/1
atcaggacctgcaccatgcaccgccatgccgtgtaccacgcctgggatgc
+2849618/1
@@@DDDDDHBDHBGHG<DBHHHBGGHCCFCFHD9DC@DGGIDHHIGEHDH
@6938714/1
ctgtgatctgtttcttggcatctatagatgtcggtggcgcacagggcacg
+6938714/1
;@@DDB?DFFFBFBFA4<?CACCC?<<CHFABC:1?D@@F?F:FDFE;7A
@2849881/1
cgacagttagaatttaaaagaaacaccttcataataaggaccaaagatgt
+2849881/1
@@@DFFFFFFHHGGIJJIJGDIIJIGIGIJJJJIGJJJGGIIJJJIIJJD
@6938805/1
ggcagagggaatctgattgtgctgttgtggaactgcttcacctgtggccg
+6938805/1
@@@DDD8B@?;?DABEHE@HGHHEHEG;ECHGHIIEIIIGEH@F?99BFA
@95022/1
gggctctgtgcctggctcccatgtcacggtagcactgagtgacggcacct
+95022/1
@@<DDDDDFHFFDDB2AGCHB?FFGB>EB:CGGIIIICGIGCHGABEHHI
@2160625/1
tgataatgtcataaagttgacaataatctataattactttaaatcttgag
+2160625/1
CCCFFFFFHHHGGIGIFHIJJIJJJIIJJIJJGIIJJJJJJIIJJIJJJJ
@95130/1
gcgacaccttgtggctgtgacttgtagtcaaggtggagattttactatct
+95130/1
CCCFFFFFHHHHHJJJJJJJJJJJIJJIIJJJJ?DHHIGIIJJJJJJIJJ
@95705/1
gacagtgtaaaacttctccgaaatctccaatccaaaccgtttgaaatctc
+95705/1
<@@DD2A=CFFFBF?F:<FFFE?A>D@FCBGF@FFE@GAGAFFE@<BC<B
@1471471/1
gtttcttggcatctatagatgtcggtggcgcacagggcacgcttgcgcat
+1471471/1
CCCFFFFFHHHHHJJJJJJJJIJJJHIJJJJJJJJJJIJJJJJJJJJJJH
@96043/1
gtgataaagataagtataggctcaaaacctaacgacatcaatcaccagct
+96043/1
CB@FFFFFHHHHHJGHIJHJJJJIJJJJJJJJJJJJJJJJJJGJJJJJJH
@4207913/1
tgagaagtgtgataatgtcataaagttgacaataatctataattacttta
+4207913/1
CCCFFFFDHHHHHJJJJIJJJJJJJIJIJJJJJJJJJJJIJJJJJJJJJJ
@2162708/1
cgggctctgtgcctggctcccatgtcacggtagcactgagtgacggcacc
+2162708/1
@@?DDDBDHCDFF>?F@FCBF?FFEE<FDH1:CC?BFGGE???FEGIIGI
@1472847/1
cttgtggtggtgcacgcgcttgggcagagggaatctgattgtgctgttgt
+1472847/1
CC@FFFFFFFFHDEHHIDGGHHIJJJIIIJIIJGIIJJIGJFDFIHCEHA
@97828/1
gtcctgagccatagcaaacagccactggcaatgtggatagctggacaagg
+97828/1
CBCFFFFFHHHHHJIJJJJJJJJJJIJJJJJJJIJJIIJJJJJJJJJJJJ
@2163524/1
gtagcactgagtgacggcacctccgacactgaggtcacggtactcgcggt
+2163524/1
@@@DDDDDHFDAD@@E:@F?CFEEEDGEHCGBGEDGEBGE7CFEAFBHD4
@2163692/1
gagagaagatcctcatcttgtatagaggaggcttgggctcgctctccgaa
+2163692/1
@@@DDDDFHFHHHJIJJJJGC>FGEHDHIJII?HC=DF?BGEHFHGEHAH
@2163916/1
gtcagaacctgatagaaacggttggcgttaggtatatacaagaacaaacc
+2163916/1
CCCFFFFFHHHHHJJJJJJJJIJJJJJIJIJJHIJJJIJJJJJJJJJJJJ
@2163943/1
agagaagatcctcatcttgtatagaggaggcttg
+2163943/1
:?@BDD?;AFDFB@GEIEIA<ADEDE@G@???FF
@2163947/1
tgggaacattcgactgatccggtgagggatgcgtgacgtcagcccctacg
+2163947/1
CCCFFFFDAHHHGDDFBGDHGG8CGGHGGEGIGEGGGHHG=FGGDHI@CB
@6940436/1
tgacgcaagaagtaccagaaacgggacttagccacaatctggtctgg
+6940436/1
CCCFFFFFGHHHDGIJJJJJJJJJJIJIIJJJIJJJJJJJJJJJJJJ
@4210449/1
cggcacctccgacactgaggtcacggtactcgcggtacatgttgtgtaca
+4210449/1
@@CFFFFFHGHHHIJGIJJJGGIJHJDHIIHJJIJHIJJJIJJIIIHH?C
@3516571/1
ctcatcttgtatagaggaggcttgggctcgctctccgaagggagcttgcg
+3516571/1
CCCFFFFFHHHHHJJJJJJJJJJGGIIJJGJJJGGIIIJGJIDHEGIJJJ
@2165432/1
gttcgtgaatcatgccctcaatctgcaccagttcatacttgggcacagtt
+2165432/1
CCCFFFFFHHHHHJJJJJJJJJJJJJJJJJJGHIIJIJJJJIJJJJIJIH
@3516902/1
ctcgcacgttggcagtaatagtacaagtgaaaagtcacttgccgatggta
+3516902/1
CCCFFFFFHHHHHJJJJJJJJHIJJJJHIIJJJJHJJJJJJJJJIIIJCG
@808245/1
agcaaatggaaaaaaaaattggtgaaaagaatcacaagtaagatactgca
+808245/1
CCCFFFFFHHHHHJJJJIIIIJDGHIJJJJJJJIJJJJIJJJJJJJJJJJ
@809210/1
cagcatacataataaaattagaggaagtaggtgctgggcctcttgtatgc
+809210/1
@CCFFFFFHGHDH@GBFDHGGIHGHGHHGIJIIJJIGGCGGHIIJJGIJJ
@1474886/1
gtctgtctgtcactaacattttctttttctagtttcaaatgacgataaaa
+1474886/1
CCCFFFFFHFHHHJJJJJJJJJJJIJJJJJJJHIJJJJJJJJJJJJJJJJ
@3518943/1
gcgagtacttcatattagaaatcacttctttgattttcttcaagcgctca
+3518943/1
CCCFFDDFHHHHHJJJJJJJJJJJJJJJJJJJJIJJJJJJJJJJJJJJJJ
@809542/1
gtggtggtgcacgcgcttgggcagagggaatctgattgtgctgttgtgga
+809542/1
?=<7BDDDFHHDHIIIIIGGIICFDE@@?BFEHCCHIIHHIIGHGIIHA@
@2851149/1
cctctatcaagtgctcgttttgttagacttcagtgtagctttgtattatg
+2851149/1
CCCFFFFFGHHHHJJJJHIJJJJJJJHIJJJJJIIIIJJJJJJIJJJJJJ
@6282858/1
ctggatattcgtatttgacacagaattcagcgacaaatacttctgcgaag
+6282858/1
@@@DDDDFDHGHFHGHJJJIJIJJJJGIJIIJFIJIJIIIJIJJJIJGIJ
@6283074/1
ctggcaatacaacaacgacaagctgcaactgtacgaatgtgctcttgagg
+6283074/1
BCCFFFFFHHFHHJJGGJJJJJIGIJJJJJJJJIJGIJIEIIJJJIDIII
@3519695/1
catgagcgtacgtgtgggtgtagtgcctgtagtatagactgggaagctcg
+3519695/1
CCCFFDDFHHHGDHHGIIFGIGIIIIIJJJIIDGIIJJJJIGICHIIIJJ
@3519755/1
taaagataagtataggctcaaaacctaacgacatcaatcaccagcttaaa
+3519755/1
CC@FFDFFGHHHGJJJJJJJJIJGHHGIIHIJJIJJJJIJIJJJJJJJJJ
@3519920/1
gttgcggtctttgtataccttcaggtgatcgaacatcatgtcttcaaact
+3519920/1
@@@=DDADDFD?FEFHGGBHGGGHEACCFEGCFBFHIIBAHGGICGEIGH
@810461/1
cttggtacaaagcaaaggtcgggcagttcgtcaacaagacattactagct
+810461/1
@@@DDDDDDFD?CHBEGHAC<GHBHGDDHIIIIIIIIIGIIIIICEHGGF
@2852001/1
cctttagaagtatgttcttagctgtcatctggttcatacggcgcgcggtc
+2852001/1
CCCFFFFFHHHHHJHJJJJJJJJJJJJJJJJJIJJJJJJJJJJJJJJJHH
@2852264/1
ctcacgtacagctaagttattagcg
+2852264/1
;?;DD?D?FC<>DF?C<AHD?3<C@
@2852429/1
gagtagagccttagctgcggaatgcttagcttccttcttagagcg
+2852429/1
@@CDFFFFGFHHHJJJIIJJJIGGJJJJJJIJJJIJJJIJIIJIJ
@6284521/1
tatttttagcagcttgtccacttataagataaccgggcg
+6284521/1
@@@DDDDDFBF?;;@9CBCE?FFF<?<B<FHIGEEFF:@
@2166311/1
agcatacataataaaattagaggaagtaggtgctgggcctcttgtatgcg
+2166311/1
@B@FFFFFHHHHHJJJJJJJJJJJJJHIIJIJJJJJJJJJJJJJIJJJJJ
@2166408/1
ctgagtgacggcacctccgacactgaggtcacggtactcgcggtacatgt
+2166408/1
@@@DD2=:ADFA8<A?AAC?E?DBB<?B0?9?DAFI<CCCF@E5=87777
@6942504/1
ctcctttcttttttggtggcttccccattttgacagcgtcttacttcacg
+6942504/1
CCCFFFFFHHHHHJJGEHGJJJGJJIGJJJJJIJFIIFGHIIIJJJJIJG
@2166718/1
cttcatccagaggcaagcgctccaagttgcttggaggcttgggcctgttt
+2166718/1
@BCFFADFHHHHHIJJJIJJJJJIJICFHIIGIIGGIIIHIIJGHGICHI
@7633461/1
tccacaaattccaacccttgcgtttcaaaacaattcattttaggttcaag
+7633461/1
@@@DDDDDDDBC<EFBHEHBBA<AFFHIEHEIIIGIIFB<DGHG9BH?BB
@2166925/1
gccgtcagaacctgatagaaacggttggcgttaggtatatacaagaacaa
+2166925/1
@<?DADDD?BCFFHDEHBBEACGB<CC?CD?GE@D9?BBF@FBB==CGDG
@4904557/1
cgcaagaagtaccagaaacgggacttagccacaatctggtctggagagaa
+4904557/1
@@@DBADEADDFHFGGIH@GGGGGHIGGGCEI8BGGIGDD@GGG9??DED
@4904708/1
gttcccacttcacgacgcttcagcagagtgcacacaatggtgaactggcg
+4904708/1
CCCFFFFFHHHHHJJJJJJJJJJJJJJJJJJJJJJJJJJJGIJJJJJJJJ
@100752/1
gctgggtcttacagattggtggaaaccaaaccaaacttctctgccaccac
+100752/1
@@@DDD=BDDFF?BGEGFI<AG;HBCCFGIFDFF@FGGIIIFFIEDDF@B
@1477431/1
ctcatcttgtatagaggaggcttgggctcgctctccgaagggagcttgcg
+1477431/1
@C@FFDFFHHHHHIIIIGIJJJJIIIII@GGGIIGIJIIIIHAABGIEGI
@4905234/1
cttatcattaccaatcggtaaaggatctcttgtatacaaattatttctac
+4905234/1
CCCFFFFFHHHHHJJJJJIIJJJJJJJJJJJJIIJJJJJJJJJJJJJJJJ
@2168643/1
gccagatgccaaagttcttgatcttcactgggctcttctctgggatttcc
+2168643/1
CCCFFFFFHHHHHIEHIJJJJJJJJJJJJJJJJJJJJJJJJJJJIJJJJJ
@1477932/1
cgcaagaagtaccagaaacgggacttagccacaatctggtctggagagaa
+1477932/1
CCCFFFFFFDFHHJGJJGIIJIIIJJJJJJIJIJJIJJIFGIJIIJJIII
@4905501/1
ccccgctatgtcaagtcaagatatttgacgttccgacgtccgaaacatca
+4905501/1
CCCFFFFFHGHHHJJIIIJJJJJJJJJIJJHIJGIGIIIHIIJIJJIIJI
@4905615/1
ctttggtaatgagttggttcttgtctatgatgtcttgtttgtgttgggtg
+4905615/1
CCCFFFDDHHHHHJJJJHIHIJIGHIIGJHJJJJJJJIJIJHIIJJJJGI
@1478200/1
ctcatcttgtatagaggaggcttgggctcgctctccgaagggagcttgcg
+1478200/1
CCCFFFFFHFHHHIIJJGIIJJJEEHIJFHIJJGIIIGIGIICGEHIEGH
@2169003/1
gtttttcctttaattgagctagcaatactctcttatttctctctatgctt
+2169003/1
@C@FDDFFHDHDHIJJGDGEIIIEHG@GHHIIJJCGIIIIJIGIDHIIIJ
@2169009/1
ctgcgctttataaaaggcagttgcagaaacatcaatattaagcatcattt
+2169009/1
@@CDDFFFGFFFDIGGGIJIFGGGEGIGIICHGGIIIIJJJIGIIGGHIJ
@1478969/1
agggaatctgattgtgctgttgtggaactgcttcacctgtggccggcggc
+1478969/1
CCCFFFFFHHHHHJIIJJJIJJIIJJJIJJJJJJIJJJJJJJIJJJJJHF
@1479243/1
gtctgttcgtctgtgcgcgctaatctcagaaacggctgatccgagttgga
+1479243/1
@?=DDADDDHHFFCFEHIDGDGIFHHIIIIIGIIIIIIIGGICHI@CECE
@7636515/1
ggattttaatgttattattacagcatacataataaaattagaggaagtag
+7636515/1
@C@FFFFFGGHHHIGIGIIIGIJJIIIDHIGGHIG>@GHHIHIJGGGDGI
@103140/1
ctttaatttgacataacttttttatttatgaaccgattgacatgaaacaa
+103140/1
@BCFFFFFHHGHHJJIIJJJJJJJIJJJJJJIJJJJJJJFIJJJJJJJJJ
@2170078/1
gtgctgggcctcttgtatgcgaaggtgttgaggcgcttgtggtggtgcac
+2170078/1
CCCFFFFFHHHHHJJJJJJIJIJII?EFHIIJJIJJJIJHIJIJIIIJJG
@103188/1
gtgctgggcctcttgtatgcgaaggtgttgaggcgcttgtggtggtgcac
+103188/1
@@BFFFFFGHHHHJJIIJJJJIJJJCHHIJJJJIJJIJJHIIHHEEGIJJ
@4211367/1
cgccagcacccccagcagcaccaggagcggttgctccggtggcggggg
+4211367/1
@@@DDDDD>DDADBH>@BDGHCCFG;?8DD?DA;/88:A;8B>=BBB:
@2170730/1
agactcataacgcagccagatgccaaagttcttgatcttcactgggctct
+2170730/1
CCCFFFFFHHHHHJJJJJJJJJJJJJJJGHIJJJJJJJJJJJJJJJIJJJ
@7637257/1
gtacatgttgtgtacacctgagcgagactcataacgcagccagatgccaa
+7637257/1
BBBFFFFDHHHHFHIFEGHJJJJJIJIHIJJJJJJJJJJIJJJJJJJJIJ
@104029/1
gtgggatgcttaaatttacatttagtgtttgtttcatgtcaatcggttca
+104029/1
CCCFFFFFHHHHHJJJJJJJJJJJJHHJJJJHJJJJJJIJJJJJJJHIJI
@1480237/1
gtgggttgtcctgcagagcttgccacatcttgtaagcagcctgacgctta
+1480237/1
CBBFFFFFHHHHHJJJJJJJJJJJJJJJJJJJJJJJJJIJJJJJJJJJJJ
@2171284/1
gcttcacctgtggccggcggcacgcagacgccttgatga
+2171284/1
?7;:;BDDA:2A;;:@<1:@66@F6@EECE/6;>A;A;;
@2171369/1
gtaaacgttttcgtctggcacactgtttagaagtattgggaactgtattc
+2171369/1
CBCFFFFDHHHHHHIIIJJIJIJJJIIJJJJJJGHIJJIJHJIJJGIIJG
@1480693/1
ccgtttagcagcttcatccagaggcaagcgctccaagttgcttggaggct
+1480693/1
CCCFFFFFGHHGHJJJIIJIJIJIGIJGGJGHHIIIIFHHIHGIJGEGC9
@3521064/1
cttcacctgtggccggcggcacgcagacgccttgatgacctccactttga
+3521064/1
CCCFFFFFHHHHHJJJJJJJJJJJJJJJHHFFFEEEEEEEDDDDDDDDCC
@6284574/1
gactcataacgcagccagatgccaaagttcttgatcttcactgggctctt
+6284574/1
CCCFFFFFHHHHHJJJJJJJJJJJJIJHIJJJJIJJJJJJJJJJJJJJJJ
@4212061/1
cttggaaatgataatgatatttgaacaagaacaatacacggagtaaacat
+4212061/1
@@@DBDDDHFHDDHGFEFH>I@FHIIII@DGIGIG>GIIGDGH??BGHGB
@2852964/1
ggtttcaacaatttctctattcacctttctaggacatttatctggctgta
+2852964/1
@C@DFFFFHHHGHJJJJJJJJJJJJJJJJJJJJJJJJJJJJJJJJJJJJJ
@7638196/1
ctggagagaagatcctcatcttgtatagaggaggcttgg
+7638196/1
@@@DAA?D?FCF?GI@GIBHBB@AAECHHIBDD:DBB80
@3521291/1
ccaacagattgtttgagatgtttgtgaaactgcgacaccttgtggctgtg
+3521291/1
@@1AD?BDFD>FFG;C;3<CEHHEGBFA<2?EGI0?@DB9?BBDFFEF=F
@7638262/1
atacctgccatgcgctggtaagcgctatggactgccgccaattcactgtt
+7638262/1
CCCFFFDDHDHHHIJJIJCHEHGIIJIJJJJHHHIIGGHIJJJJIJJIII
@5601661/1
cactttttagtcataatcttcagatactccaaagcattctgggctgc
+5601661/1
???DDDDDF?FFH@G>GEHBH>HEGHFGHG@FGGIGG9?EGD9C>0B
@5601766/1
gccagatgccaaagttcttgatcttcactgggctcttctctgggatttcc
+5601766/1
@@@DDDDDFBFAFGBAC2AC:FEGHIGG@F;@CGHGG@?@FBFGGIIIFB
@5601779/1
gggtattcagttcttaagatacatcaataaaacacgtgaaagtaatgatt
+5601779/1
BBCDDD?DHHHHHJJJJJJJJJJIJJIJJJJIJJJJEHHIIJGIIJJJJJ
@1481464/1
agcattctgggctgcagatgactgtgcatccttgctagtaagtcctgagc
+1481464/1
CCCFFFDFHGHHHJJIJIJJIGIFHHIGIJJJJJIJJJGIIIIIJIIIJE
@5602248/1
gttattaggtaatgttatatattttgtcttttctgacattggtctatata
+5602248/1
@@@FDDB:C=C?FHIEHGIHHHFHIGEHGBFHHEHEHIE@EGIHIIIIII
@1481651/1
gtcacggtagcactgagtgacggcacctccgacactgaggtcacggtact
+1481651/1
CCCFFFFDHHHHHJJJJGHIJJJJJJJJJJJJJJJJJJJJHIJJJJGIHH
@4906142/1
catacataataaaattagaggaagtaggtgctgggcctcttgtatgcgaa
+4906142/1
CCCFFFFFHHHHHJJJJJJJJJJJHJJJHIJJJJJIIJJJJJJJJJJJJI
@4906165/1
ggcagagggaatctgattgtgctgttgtggaactgcttcacctgtggccg
+4906165/1
CCCFFFFFHHHHHJJJJJJHIIJJJJJIIJJJIJJJJJJJJJJJJJJJII
@4906249/1
ggcgacctctccgactgacatgaacattggaaactcgcagagtgtgggca
+4906249/1
CCCFFFFFHHHHHJJJJJJIJJJJJJJJJJJJJJJJJJJJJJFHHIJJJI
@5602769/1
ttttttttaaagcaatatggcttacatgctaaaactaaactactatacct
+5602769/1
CCCFFFFFHHHHGJJJJJJJJJJJJJJJJJJJJJJJJJJJJJJJJFIJJJ
@5602859/1
aacggttggcgttaggtatatacaagaacaaaccagaaaataggcggagt
+5602859/1
@@@FFDDDFFHHHBIJHGIJIJJJJJJIJIIGIIJJJJJIGJIJJJIBH5
@5603416/1
agaagatcctcatcttggatagaggaggcttgggctcgctctccgaaggg
+5603416/1
@@@DDDDDHHFBDHIIG3CFFHBFHHIIIIIIGGDGGEBGHIFGIIIIII
@2173168/1
cttttctaacttgaacagtgcgatgttttacaagggcaggttgaactcac
+2173168/1
CCCFFFFFHHHHGIJJIJIHIJJFIGIIJJJIJJJJJJJJHIIIJJJJJI
@6945564/1
cagagggaatctgattgtgctgttgtggaactgcttcacctgtggccggc
+6945564/1
?;1BD7??D??ADG<EAE:<EEFGCFGFAGFEFEFIEC?C?FFBCEC@@F
@2173444/1
ctagtttcttctctttgcagcttttgacagagcgggagccgtacagacgg
+2173444/1
BCCFDFFFHHHHHJJJJJJJJJJJJJJJIJJJJJJJHJJJJIJJJJIIJJ
@5604271/1
ccgggaattttgtttggtatctgataccgacacatggtaggctccatgga
+5604271/1
@CCFFFFFHHFFFGGIGIGHIGDHIJIEHJJGHEHGGIIGBDHHIIJGEF
@6946007/1
gtgacggcacctccgacactgaggtcacggtactcgcggtacatgttgtg
+6946007/1
CCCFFFFFHHHHHJJJJJJJJJJJDHIJJJGHIJJJJJJAEHHHHFFFEF
@5604424/1
cccatgtcacggtagcactgagtgacggcacctccgacactgaggtcacg
+5604424/1
@CCDDDDDHFFDCFHIDGIGIGHGIGEG<DGGGEIIJJJIIIGHI=FHII
@2173790/1
gtgctgggcctcttgtatgcgaaggtgttgaggcgcttgtggtggtgcac
+2173790/1
@@@FFFDDHFHHHJIEIIIGGAFHI:CEDHHHIJIIJIIHCHJIJ;CGCD
@6286906/1
atcaaaatccgtcaatgtgtgccccacagacaattttctagtgtctaacc
+6286906/1
@@@DDDDD<??<DE@G>A@FFHIGE@GHHIHD9?9?DFH<BBFHCH<FBF
@2173977/1
gtggattttaatgttattattacagcatacataataaaattagaggaagt
+2173977/1
@CCFFFFFHHBHHGIGIJGIJIGGEGGIJJJIIIHJJJEEHGHGHIIIJI
@6287222/1
ggagagaagatcctcatcttgtatagaggaggcttgggctcgctctccga
+6287222/1
@@@DDDFFFHBFFGIEGIIJJEHIIJIGIGEIJJIJCF@DHGIIGGDGH;
@5605144/1
tatgtaaccactccatactttgtttcatttaaatttacgggctatgccat
+5605144/1
@@CDDFF>DFFHHJJJIGIJJIFGIJJJJJJJJJJJJJJIJJJJJJJHJJ
@2174465/1
ggtgcgtgcaggatcctcgtcattgcctggcatacaaggcaaagcaccga
+2174465/1
@@?DFFFFGHFHHJJJJJJGIGIJJIIIJJJJJJJJJJJIIJJJJJGIJG
@6947131/1
cgacagttagaatttaaaagaaacaccttcataataaggaccaaagatgt
+6947131/1
@C@FDFADDHHFHEFHGIIIGEFHACBBEHHCFHGGIGGFEBDCGGEHGH
@6287705/1
ggtgataaagataagtataggctcaaaacctaacgacatcaatcaccagc
+6287705/1
BB@DFFFFHHHHHIIHGIIJIIJJJJJJJJJJJJJJJJJJJIJJJJJJJJ
@6287761/1
gcttgccacaagtttctttcacacatagaccagtactggatatttaggtt
+6287761/1
CCCFFFFDFHHHAEHEGIGGIIJIEACFGGEGG?EHAHGGIGJEGHIFGI
@2853819/1
cataaaaccaaacctctggttcgattgggcctcaaaaaatcacgtttata
+2853819/1
@CCFFFFFHHHHHJJJJIJFHIJHIJIJJJJJJIJJJJJIIJJJJJJJJI
@811554/1
cgcattgttaggtgcgtgctcgtccaactcatccttcatctcgggtataa
+811554/1
@@@DBDDDDFDB<CGGIIGGEF@FEFBB??DFHGGGCFBDGIFEG8DGBF
@6287841/1
ctggtatactatgctgtgtgatcaagttgtacgggatgaaacaaccggcg
+6287841/1
BBCFDDFFHHHFHGJJJJIIJJJJJIJJJJJJJJIJIJJJJJIIJJGIIG
@6288436/1
gtttgtctgtttgtctgtttgtctgtttgtctgtttgtctgttcgtctgt
+6288436/1
@@@DDDDFGHHHHEGIGHDHDFHHHEHGHJIJIHIGHGEIIDHEH?GHH<
@812540/1
cacgaaccggagaagggaatgacaacgacaatcggacgcgttaacatacg
+812540/1
CCCFFFFFHGFHFGIJJIJIJJJJIGHGIIIJJJJJIJHFEDDACDDDDD
@106182/1
cctttctaaggttctaaactatatctgtacca
+106182/1
@;@DD?:DDB;D?FDBE4A<:<3CC?A3AHH<
@1482294/1
tattgagctactgctgttgagcagaataaaactgaaaaataaagtttttt
+1482294/1
CCCFFFFFHDHFHJJJHIJIIIHJGIIHIIJJIIHGGIJJJICF?FHIGJ
@813328/1
gaacaaacaaaacttaagccttattataaaaggtataaatattcctgcca
+813328/1
=?<DDDDDHHH?H@FGHIIEHIGHIIIIIE@FEBDFGICFGHEGIIIIGG
@2855980/1
tgatcatagtagatgtttgcatgtcagttagctttttaatacatctctgt
+2855980/1
CCCFFFFFHHHHHJJIIJJJJJJJJIJJJJJJJJJJJJJJJJJJJJJJJI
@7638986/1
ggcgccagcacccccagcagcaccaggagcggttgctccggtggcggggg
+7638986/1
CCCFFFFFHHHHHJJJJJJJJJJJJIJJJJJJIIJJJJJIJHHHHFDDDD
@7639023/1
ctttgattttcttcaagcgctcatcgggaggtgtggcagcctccttgacc
+7639023/1
CCCFFFFFFGHHHIJIGIIJIJIJJJIJHHJ6BBGGHIGGIIJDGIGHHI
@7639182/1
gggtcttccttcatggccgaggttggggcggcgcgggcatgtg
+7639182/1
=??142ADCF?<D4EE9CFGB<ECF:?@GIE?@666<B03/33
@3522493/1
acggtactcgcggtacatgttgtgtacacctgagcgagactcataacgca
+3522493/1
@BCFDFFFHHHHHGIIJJJJJJJJIJJHJIJJJJJJJJIIJJJJJJJJJJ
@3522684/1
gagatcttcgtgcggagataatattttaaagtatagagaagccccagaaa
+3522684/1
@<@BBDD<F8CDHGGIIGGBGGHGICFCBFCHEGBFBFGGGGGII@F==B
@3523449/1
atcgttctcagcatggtaagaaggtggcggccagaatctagacatgcaca
+3523449/1
BCCFFFFFHHHHHJJJFFHHJJJJFHIIJJJJJJJ;FHJJJJJJJJJJJI
@814912/1
gaggaagtaggtgctgggcctcttgtatgcgaaggtgttgaggcgcttgt
+814912/1
CCCFFFFDHFFFFGIGIJGIIJJJJIIIGIIFGGI?BBGFGHIEIIGIJE
@814924/1
cagcatacataataaaattagaggaagtaggtgctgggcctcttgtatgc
+814924/1
CCCFFFFFHHHHHJJJJJJIIJJJJJJIGJJJJJJJJJJIIJJJJIJJJJ
@7641098/1
ctgcaatcctgcctcacatgattcatccacaaattccaacccttgcgttt
+7641098/1
BB@FBDDBFFHHHJJIIIJEEHIJJJIJJIJJIIJGJIJJJJJJIJJIJI
@6948563/1
cccatgtcacggtagcactgagtgacggcacctccgacactgaggtcacg
+6948563/1
CCCFFFFFGGHHHIIJJJJIJJFGHIIIJJJJIJJJIJJJJIIJJHIIJJ
@6288513/1
cctgagccatagcaaacagccactggcaatgtggatagctggacaaggca
+6288513/1
CCCFFFFFHHGHHJJJJIJIJJJJJJJJJJJGIJJJJJJIJJIHJIJIIJ
@3524532/1
gcgaagttttgttcacgttctttgcttgaacacactgtgtcgccattcct
+3524532/1
CCCFFFBDHHHHHJIJJEHJJJJJJJJJJJJJJJJJJIJGHIJJJJJJJI
@815750/1
cctggcaatacaacaacgacaagctgcaactgtacgaatgtgctcttgag
+815750/1
CCCFFFFFHHHHHJJJJJIJJJJJJJJJJJJJJIJJJJJJIJJJJJJJJJ
@6949256/1
caatcctttactcgaatagtcttttctaacttgaacagtgcgatgtttta
+6949256/1
CCCFFFFFHHHHHJJJJJIJIJJIJJJJJJJJJIJJIJFGIJJIIGIJJJ
@815866/1
tcctcatcttgtatagaggaggcttgggctcgctctccgaagggagcttg
+815866/1
CCCFFFFFHHHFHJJJIJJJJJJJJHIJGHIJGGHJJJJIJJJGCHGIIE
@6949565/1
gtcacggtagcactgagtgacggcacctccgacactgaggtcacggtact
+6949565/1
CCCFFFFDDHHHFIIJEFHBHGEGIIJJJIIIIJIIGGGGGGGIJFJEHG
@3525542/1
cctcaatctgcaccagttcatacttgggcacagttcctcgacgagcaagt
+3525542/1
CCCFFFFFHHHHHJJJIJJJJJJJJJJJJJJJJJJJJJJJJJJJJJJJJF
@3525572/1
gggaatctgattgtgctgttgtggaactgcttcacctgtggccggcggca
+3525572/1
CC@FFFFFGDFDDFHIIJHGHGIGGIGGIGGHGGGIGJICGIJJGHGFFD
@3525577/1
gtagaatctataaccggctggcagtccgtgaacgcccaggctgtccgttt
+3525577/1
CCCFFFFFHGHHHJJJJJJJJJJJIJJJHIIJJJJJJIJJJJJJJJJEHJ
@816281/1
gtcagctcgatcttttggtactccagttttttcatctcagtatgtatgtg
+816281/1
@@CFDFFFHFFHHIIIIIE<FHII3C<CGHIGBHGGGHIHFGGIGIIGG?
@3525680/1
gacgcaagaagtaccagaaacgggacttag
+3525680/1
???DDD1<?D:CDE::<?9::8<@AACDE9
@3525823/1
tcattattagacatcgacaaaacatcaagcttgtacaaaattgttattta
+3525823/1
CCCFFFFFHHHHHJJJIJJJIJIJJJJJJJJJJJJJJJJJJJJIIJJJJJ
@6950285/1
cagcatacataataaaattagaggaagtaggtgctgggcctcttgtatgc
+6950285/1
@?@DFFFFGHGGFBEDHBDHIIIIIIEGEGGACEEDFGHGHIIGIBFHII
@6950309/1
gtccgtcagtggctttctttgatcattaatgtctcgtatgtcaagg
+6950309/1
CCCFFFFFDHHGHJIJJJJJJIIJGIIIIJJGGIJIGBCF:D9F>E
@6951220/1
aatttgtatgagtgttttgaataaatattcgagctgcaaacctattttag
+6951220/1
CCCFFFDEHHHHFHGIJJJJJJJGJIJJJIJIIJJJJJIJJJJIJJJJJJ
@6951252/1
ggtgggttgtcctgcagagcttgccacatcttgtaagcagcctgacgctt
+6951252/1
@@:DBD0AFFHHHIIIIGIEHIIIIEIGEGGIIEHGHIIEHGICGIIIFI
@2857198/1
cgactgtcacacggtagcggaaggtgggttcgtgaatcatgccctcaatc
+2857198/1
CCCFFFFFHHHHHJGHJJJJJJJJCGIJGIJJHIJJJJJJJJJJJJJJJH
@108726/1
gcaagcgactggttgttaactccgaaaattatatcataatcattataact
+108726/1
@;@DDDDDA?FCFEHHHEHHIGEIICEIGEHGB@DGHADHDEGIGGHIB8
@2857325/1
gccttagctgcggaatgcttagcttccttcttagagcgtcccgtacccat
+2857325/1
@C@DAEFD?FF>FHABGHHHEGGIGGGGIIEHIIIIII@GHIEGBHGGFF
@6951801/1
cccatttttatctgtttgattgtgtagctggtatcgaatgttcgccattt
+6951801/1
@@CFFDBDH?BFDGHHIIAEFIEHGGIGAHIEHBFGHGGIDGHIGIEIII
@2857536/1
caactactaataaattaaaaatttattaaaaaaacattgtccagcggaca
+2857536/1
@@CFFFFFGFHHHJJJJJJJJJIJGIIIDGGHIIJJJIJGIIFHIIJGGG
@6952018/1
ccatactttgtttcatttaaatttacgggctatgccatttatcctcgcac
+6952018/1
CCCFFFFFHHHHHJJJIJJIJJIJJJJIIIJIJIJIJJJJJJJJJJJJIJ
@4214202/1
gaccaattaaaacaccaaaaagcataatttatgataaaaaaatgtttatt
+4214202/1
CCCFFFFFGHHFHJJJJIIJJIIIJJJIJJJJJJJIIJIGIJGIGJJJJJ
@7641185/1
ctgctattttttttatttttattttcaatgtacagacagcacttttctac
+7641185/1
@CCFFFFFGHHHHJGIIIJIGIJJJJJIIJHGGJJIIJJIJIIJJJJJJJ
@2858165/1
aggttcaccaagctagtggcgttgatgtcgcaagatagtgagacattcac
+2858165/1
CCCFFFFFHHGHHJJJFHIJJJJJJIJJJJJJIJJJJJHIIJIJIJJJJJ
@4214645/1
cttcttcagccggctttggtggttctttggctgtctctggtggaggtttc
+4214645/1
CCCFFFFFHHHHHJIJJJJFGICFIIJJIJJJJJIJJJJJGHIIJJFHII
@4214652/1
cgtcgcaccagattattgatttctctttccctgtcgggagcggagcgcgc
+4214652/1
CCCFFFFFHHHHHIIJJJGHIIJJJJIJGIJJJJGHIHGIIJJ<GIFEFD
@110319/1
cactgagtgacggcacctccgacactgaggtcacggtactcgcggtacat
+110319/1
CCCFFFFFGFGFHIGIJJJIJIIIJJJHFIFGGIJJBHIEGCEHE:?DDE
@7641866/1
caccagtggtcttcttgaacttcttcaattgacgcaagaagtaccagaaa
+7641866/1
CCCFFFFFHFHHHJJJJIJJJJJIJJIIIIIGGIJJJJGJJHIIIIIJJI
@2858820/1
cacacgtatttttttttttacattttattattttatatttttttttttt
+2858820/1
CCCFFFDDHHHHHJJJJJJJJHJJJJGIJHIJJJIIIJJJJJHFDDDDD
@4215489/1
cttgcagaagcatggctgcccaatgatcggcattccggcg
+4215489/1
@@@FFFFFHHFGDHIJJIJIIIGIIJCHHIIJIIEGIIIJ
@2859080/1
cagcatacataataaaattagaggaagtaggtgctgggcctcttgtatgc
+2859080/1
C@CFFFFFHHHGHGJIJJJJJJIJJJIHGHGHGHJIIGCHIIJIJJJJJJ
@7642430/1
ctggagagaagatcctcatcttgtatagaggaggcttgggctcgctctcc
+7642430/1
CCCFFFFFHHHHHJJJJJJJJJJIJJJJJJJIIJJJJGIJJJJJJJJJJJ
@110914/1
cctcacgatcgattactactgctttcccaaagacaggacaagcgtgaatt
+110914/1
@CCFFFFFHHGFHIIIIGGHHIIIIJJICGIGIJIIJGGGIIIIDFIIIJ
@4215715/1
gagacgatttcaccagtggtcttcttgaacttcttcaattgacgcaagaa
+4215715/1
@<@DFFADF?DF?<BFEGIHHHGHHGIIIICGHGGGHIII@GGAEBE@FH
@111126/1
cttgtggtggtgcacgcgcttgggcagagggaatctga
+111126/1
@@<DDDDBF1<<CG>EFFBD:@8B@CA6;1:?BB@CC8
@2859341/1
ctacagtacattctactgtttgtccattttctaactgaagaggaaacgat
+2859341/1
CCCFFFDFHHHHHJJJJJJJJJHIJJJJJJJJJJHIJGHIGHJGIJGJIG
@7642880/1
cagcatacataataaaattagaggaagtaggtgctgggcctcttgtatgc
+7642880/1
CCCFFFFFHHHHHJJJJJJJJJJJJJJHHIJHIIJJJJJJJJJJJIJJJJ
@7642909/1
ctttcctaggagtgactttcccgtttccaatctccaagacaggaggctcc
+7642909/1
CCCFFFFFHHHHCGHJJJJJJJJHJJJJJJJJJJJJJJJJJJJJJJJJJJ
@6289873/1
tgtacacctgagcgagactcataacgcagccagatgccaaagttcttgat
+6289873/1
?@??=D??FFBD3<@1<<?@GHIEEFFB<FBGE29D@DEB8DDFFFICCF
@7643108/1
cacctaatgaggactatttggcgttactgcttaatactactcactgattt
+7643108/1
CCCFFFFFHHHHHIJIJJJJJJJJJJJJJJJJJJJJJJJJJJJJJJJJJJ
@6290044/1
gcagagggaatctgattgtgctgttgtggaactgcttcacctgtggccgg
+6290044/1
CCCFFFFFDFHHHJJJJJJIJIJHIJIJJJJJJJJJJJFIJJJIJJJJJG
@5608586/1
aatgattctggtgggttgtcctgcagagcttgccacatcttgtaagcagc
+5608586/1
@@@BDEAEHGFFFGHGBEHEGGGBGHGEGGIIEHIGIIIIIIHIIIIGII
@7643323/1
ggatggagtgagcacgggctctgtgcctggctcccatgtcacggtagcac
+7643323/1
CCCFFFFFFHHHHJJJJJJJJJJHIJJJIIJJJJJJIJIJJJJJBFHIJJ
@7643985/1
gtggaactgcttcacctgtggccggcggcacgcagacgccttgatgacct
+7643985/1
CCCFFFFFGHHHHIJJJIIJJJJIJJJJIJGIIHGFFFDDDDCDDCDDCC
@6290710/1
gtaatttttaatgttctccaaatcgacgactcctgtggctttcagtgaaa
+6290710/1
CBBFFFFFHGHHHIJJJJJJJJJIJHJIIJJJJJJGHJJJJJJJIIJJJJ
@2175888/1
gttgtcaataaactattggcgattcatacagtcgaattacatgacatcaa
+2175888/1
CCCFFFFFHHHHHJJJJJJJJJJJJJJIJJJIJJJJJJJJJJJJJIJJJI
@5609465/1
gtcttcttgaacttcttcaattgacgcaagaagtaccagaaacgggactt
+5609465/1
B@CFFFFFHHHHHJJJJJJIJJJJJJJJJJJJIDGIIHIJJJJJEIJGII
@7644404/1
gtggaactgcttcacctgtggccggcggcacgcagacgccttgatgacct
+7644404/1
BB@FFFFFHHHHHJJJJHHIIIIJIIJIJIJJJHHFFECDBDDDD@CDDD
@4909865/1
gtgccactgaacgaaaagggtacaataattaataattatgtcgcaatacc
+4909865/1
CCCFFFFFHHHHHIJJJJJJGHJJJJJJJJJJJJJJJJJJIJJJJJJJJJ
@4910110/1
acagctcttgcagccatccaacgggattgcccatcaatttatcttcaaat
+4910110/1
CC@FFFFFHHHGHJJJJJJJJJJJJJIJJJJJJJJIJJJJJJJJJJJJII
@5610381/1
gtggattttaatgttattattacagcatacataataaaattagaggaagt
+5610381/1
@@@BBDDDHFFHFGGGGFIDBAFIDGHAFHICHI>EGIJFFFHG@3DFD0
@2177176/1
tgagtgatttcaattttgagacctttgatttcttttgtaaatttaactct
+2177176/1
B@CFDDFFHHHHGJIJJJJJJJJJJJJJJJIJJIJJIJGIIGJJJJJGJJ
@4910567/1
acgcgcttgggcagagggaatctgattgtgctgttgtggaactgcttcac
+4910567/1
@BBFFFFFHHHHHJJIJJHIJJJJJJJJJJIJJJJJJJJJJJJJJJJJJJ
@4910578/1
cgaaaattcaactaaagtcccaaacaagaatcttgtctaacgctgacttg
+4910578/1
CCCFFFFFHHHHHJJJJHIJJJJJJJJJJJJJJJJJJJJJJJIJJJJJII
@5611066/1
cctcatcttgtatagaggaggcttgggctcgctctccgaagggagcttgc
+5611066/1
CCCFFFFFHHFHHJJJJAGHHGGIEFGIGGJJJGIGIIJJJJIGDGGIGE
@5611248/1
cctggctcccatgtcacggtagcactgagtgacggcacctccgacactga
+5611248/1
@C@FFFFFHHHGFFEHIGIGHGIIJGIIGE9EHDHIIIIGJJIIHEHIII
@6292521/1
gctgggcctcttgtatgcgaaggtgttgaggcgcttgtggtggtgcacgc
+6292521/1
@@@FDFDFHHGHHEGIGGIFAHBFHIIJEHGGHIIIJIJIBCFAEHGIJE
@4216212/1
ctcggacatttcaattttatttagttggtcttggttgaacggaactccaa
+4216212/1
CCCFFFFFHHHHHJJJJJJJIJJJJJJJHIIJJJIJJJJJJJJJJJJJJJ
@1484551/1
ccgggaattttgtttggtatctgataccgacacatggtaggttccatgga
+1484551/1
CCCFFFFFHHHHHIJJIBHGHIIIIJJJJGGAHGIGGHFHHBFFHBHGJ=
@5611768/1
cttcacctgtggccggcggcacgcagacgccttgatgacctccactttga
+5611768/1
?<@7DBBDFFF?FBFD@FGEHBH>FGIEBHFEFDCCEDEEC;BDDDDCCC
@4911657/1
gttttaataaagactactacatctatccaaaaaaagccccgtttgcatat
+4911657/1
BB@FFEDFGHGHGIJIIIJIJJJJIJGIHIIIJJGIGEHIJFHIJJJJGH
@4911954/1
cttcaaatgacgacaccacagttccagtctcaggcacgttgccattagta
+4911954/1
CCCFFFFFHHHHHJJJJJJJJJJJJJJHIJJJIJJJJJHIJJJJJJJJHI
@3527247/1
gtttattttgtttttctctgtgatctgtttcttggcatctataggtgtcg
+3527247/1
@CCFDFFFHHHHHJIJJJJJJIHJJJJHHJJJIJJJJJJJJJJJJIIJJJ
@4912289/1
agtggtcttcttgaacttcttcaattgacgcaagaagtaccagaaacggg
+4912289/1
@C@FFFFFHHHHHIIJIJJJJJJJJJJJJJJJJJJJJIJJIIJJJGHGIJ
@4217705/1
tatccgattccattgctgataataatgtggcccgtgcttttatacaatgc
+4217705/1
CCCFFFFFHHHHHJJJJJJJIJIJJJJIJJJJJJHIJJJJJJJJJJJJJI
@3527849/1
gctattaattcattagcgaaaaacttacttttcacttttaaaaatac
+3527849/1
:1?==>DD??=AFGI4CE:C1@@EFEF?E19D@G>GGG@DCEE@?B?
@4912754/1
gcttgtggtggtgcacgcgcttgggcagagggaatctgattgtgctgttg
+4912754/1
CCCFFFFFHHHHHJJJJJJJJJJJJJJJJJJJIJJJJJJIJJIJJJJJJJ
@4912881/1
cttccggcaaatttttggttttaaccacatagttcccgatctcgcgggat
+4912881/1
@@CFDDADFHGFFIIGGIJIJJEGGIIGGJIGGHEBBDFHHGGEHEID>A
@4218056/1
cgtgattcccggcttatactccgcctccaacttgatacaagcttctcgga
+4218056/1
CCBFFFFFHHHHHJJJJJJJJJJJJJJJJJJJJJJJIIJIJJJJJJIJJJ
@4218066/1
ggaggcttgggctcgctctccgaagggagcttgcggccgatgacctcata
+4218066/1
@@@DFFFDHHHF:E@FGGDFGD>HIIGGH@DHHIIIEGEHBF3;>@CEEC
@4218216/1
gtgctgggcctcttgtatgcgaaggtgttgaggcgcttgtggtggtgcac
+4218216/1
CCCFFFFFHHHHHJJIJJJJJJJJJEGGHJJJJJJJJJJIJJIIJIHIII
@4218294/1
cttgtatagaggaggcttgggctcgctctccgaagggagcttgcggccga
+4218294/1
@@@DDDADDD8F?EFBGHGEEC>EHGGGCAGHGDHIIB@<BF3=AEFE<9
@6954723/1
gttgattttggaatgttttacattggatccgacaaattttcaaattaaag
+6954723/1
@@@DDDDDDF?<DGBEFHHIGIIG>>BBBGC=A@@GIHGGIG@>DFDHGF
@111643/1
ctcttgtatgcgaaggtgttgaggcgcttgtggtggtgcacgcgcttggg
+111643/1
CCCFFDDDDHDDFHII<CAFFGHIGIBDHIIJJGIH7BCHGIGGH>DECD
@4914272/1
ggatgtcaggctcgccgccctccatagaccgcagagtgagacagcactgc
+4914272/1
CCCFFFFFHHHHHJIJIJJJGJJJJJJJJJJJJJJJ>EHIIHGHHHFFFF
@111898/1
gtttacatttgtaacatatttttctctttcctatttctttatgcgtagac
+111898/1
@?@FFFFFHHHHHGGIIIIIGIJJJGIIGJJIIGHIGDHHHIGGGGHH@B
@112098/1
ctcatcttgtatagaggaggcttgggctcgctctccgaagggagcttgcg
+112098/1
CCCFFFFFDFDHGHJDGGGJJJJIHEGFHIIHEEFFEGHBGGAGECFEGB
@112573/1
cgctacttctcgcacggcctttgctctgtatgtatgaccggtactctaag
+112573/1
CCCFFFFFHHHGHIIJIJIJJJIIJJJJJGIJJJIIGIJJJHGIIJJJJJ
@816910/1
cagtactttatttattgtaaaccgcgatgattttggacgtatttttgttg
+816910/1
BCCDFEFFHFHHGJJJJJJJJJJIJJEHIEIIJJJJJIJGHHIJJJJJJJ
@113065/1
ccagttataaagcatagcccgaagtgctattggcacacaggcataatgcc
+113065/1
B@BFBDDFHHHHHJIIHJIJIIIJFHIIJIIJJJCHIIJHIJJJJJHIJJ
@113089/1
gtgccactgaacgaaaagggtacaataattaataattatgtcgcaatacc
+113089/1
CCCFFFFFHHDHHHGIGIII<FGIIJGEIJJIJGJJJJJIHIIIEIJJJG
@817493/1
gtagcactgagtgacggcacctccgacactgaggtcacggtactcgcggt
+817493/1
CCCFFFFFHHHFHJJJJJJJJJJJJJIJJJJJJJGHGJJJHIJJJJJHF9
@817570/1
accacccgcattctcttctcccgtgttggccggctgcgcaggg
+817570/1
CCCFFFFFHHHHHJJJJJJJJJJGHIJJJIJJJJJJJJIJJJH
@113921/1
cttggttcatcttttgaagattctgatattgatagttttttcattccctg
+113921/1
CCCFFDDFHHHHHJJJIJJHIIJJJIJJJJJJJJJHIJJJIIHIJJJJJI
@7644834/1
gcctcttgtatgcgaaggtgttgaggcgcttgtggtggtgcacgcgcttg
+7644834/1
@@@FFDDDHHGHGG;EGIBFHGB<FCBFHIAFFD1DHIBF4@FHHG>DB7
@7644999/1
attcaatttaaaagaaactgggtgcgtgcaggatcctcgtcattgcctgg
+7644999/1
CCCFFFFFHHHHHJJDIJJJJJFHIIGHJJJIIJIJJJJJJJJIJJJIJJ
@6293868/1
cttcgcctgtggccggcggcacgcagacgccttgatgacctccactttga
+6293868/1
@CCFF@DDDF>FHIIJJIIGIEEIIIEEHFFED;AEDCACDCDC?CDDDC
@115037/1
ctaagacttgtccgagctcatcgactgtggcaatctttgcatggaatgtt
+115037/1
@??D;DBDFHAFABGHEEIGGHG<D?F99CGE30?<:<BFHIADBBBC8D
@5612337/1
tgcattattacattttttataaacggtacatctagagtataaaaaactga
+5612337/1
CC@FFFFFGGHHHJJJJJJJJJJJJJHIJJJJJJJJJFHHJJJJJJJJJH
@2177796/1
ctcatcttgtatagaggaggcttgggctcgctctccgaagggagcttgcg
+2177796/1
CCCFFFFFHHHHHJJJJJJJJIJHHJIJJJJJJIIJIFIJJJGJJJJJJI
@7645790/1
taaagataagtataggctcaaaacctaacgacatcaatcaccagcttaaa
+7645790/1
@@@FFAADBHDFHIGIBCEHHGHIIEIIBHIGIEHIIGEHIGBFHBDDGG
@6294555/1
gacccagtagcaccctgctatttattttttctatattttcaatgaac
+6294555/1
CCCFFFFFHHHHHJJJJJJJJJJJJJJJJJJJJJJIJJJJJJJJJJJ
@2178509/1
gtctgtacttcacatagtaacgccatgccttttggtattctgggttcccg
+2178509/1
CC@FFFDFHFGHHJJGGHGJIIJJJJJIIIJJJJJGHIGIIJJJIJJJJJ
@819752/1
cttttatgttgggacagctatcttcataaaagctaaacaacatttataaa
+819752/1
CC@FFFFFHHHHHJJIJJJJJJJJJJJIJJIJIJJJJJIJJJJJJIJJHJ
@2178701/1
gttgtggaactgcttcacctgtggccggcggcacgcagacgccttgatga
+2178701/1
CCCFFFFFHHHHHJJJJJJJJIJJJJJJJJJJJJHHFFDEDDDDDDDDDE
@820010/1
gtagcactgagtgacggcacctccgacactgaggtcacggtactcgcggt
+820010/1
CCCFFFFFHHHHHIJGIIIJJJJJJJJJJJJJIIGGIIJJHHHJJIIFFB
@2864697/1
ggaactgcttcacctgtggccggcggcacgcagacgccttgatgacctcc
+2864697/1
;;=DDDDD<F4ACGG>FHCE?E<@FFHHFH<E<4@4=>>@@AC@;;>@>?
@6295983/1
gtttattttgtttttctctgtgatctgtttcttggcatctatagatgtcg
+6295983/1
@??BBBDAD>DFBHAFAGA<F:<C<CFACHGHI@@?F@GH9FHDG?FHGH
@6296094/1
gaacttatgtttttttacttccagtaaaggttgtgatttttcaccgataa
+6296094/1
CCCFFFFFHHHHHJJJJJJJJJJJIJJJIJGHIHIHJJJJJJJJJJHIJJ
@115127/1
gacgcttcagcagagtgcacacaatggtgaactggcgttcatgcggcaaa
+115127/1
CCCFDFFDHHGDFCGEFBHFCHIGEIIIDGHHIJIGIFHBDGHDGIGIII
@2180597/1
ctctatgactggctgcgctttataaaaggcagttgcagaaacatcaatat
+2180597/1
CCCFFFFFHHHHGJJIIIJJJJJIJJJJJJJJHIIJJJJJIJJJJJJJJH
@6296877/1
gttctcatgtaatttttaatgttttccaaatcgacgactcctgtggcttt
+6296877/1
CCCFFFFFHHGHHIJJJJJJJHIIJEIIIJIEHGHIDFHIIJIJJJJGIJ
@2180889/1
ctcagatgcaatttcttgcaagaattgcacaaagttgaagtccttgttgt
+2180889/1
@@@FDEFBBDFFHJHHGGHIJIIJJJJIGDDGFGGGGFGGIIJIGHHGGB
@2181052/1
ataatcattcctggaatccgtgtcgacggcgatgagagcccacgatgtaa
+2181052/1
@BCFFFFFHHHHHJIJJJJJHIGIJJJJJJJJJJJJJJJJJJJHHHFFFF
@2181313/1
tgtaatttttgtctttcgcaaaatattccgcgacagatgtctttctagtg
+2181313/1
CCCFFFFFHHHHHJJJJJJJEHJJJJJJJJJJJJJJJJJJJJJJJIJJHI
@116231/1
ctcataacgcagccagatgccaaagttcttgatcttcactgggctcttct
+116231/1
CCCFFFFFGHHHHJJJGJIJIIIJJIJJJJJJJIJJJJIJFDHEHIJJJJ
@6297401/1
gtccgtcagtggctttctttgatcattaatgtctcgtatgtcaa
+6297401/1
CCCFFFFBD<DFBFHGIIIIIIIIIIGGIGDGHEIGBDAC?B00
@2181513/1
gggggtgacatcggacttaatacaaggaaactgtttagactggttacatt
+2181513/1
?@@DDADDFHCF=@FHEEGGFDHGIIJFIJJGGGHGHGGFHHGFHHIIEH
@2181543/1
ggcgtgcggtcctcgctgcaggccgactggt
+2181543/1
:=@?A:1@DFDDFBFBBFDG@9@F:0076?/
@117065/1
gcatccaactcggatcagccgtttctgagattagcgcgcacagacgaaca
+117065/1
CCCFFFFFHHHHHJJJJJJJJJJJJJJJJJJJJJJJJJJJJJJJJHHFFF
@2182417/1
cccacaatatattcgtgaaaaccgcatccaactcggatcagccgtttctg
+2182417/1
<@@DDD?DDBFD??BGHHICH;B@:?EECHGIICE=DGBH<8?AHAC=FH
@2182872/1
ataaggattaaaaataaacttaaagattattaataagaaaaaaataatgc
+2182872/1
CC@FFFFFHHHBDFHIIIGGIIIEHDHIIIIIIIFIIIGHIIIGIIIIEI
@3529002/1
gagccgcatagggtgatcgacgactgcgtggtgacattcgtcgaatatta
+3529002/1
@?@DFDDDHHFHHFGCGAGFGHHEDHFHIJJJIHCGCHFHIGG;;?AEH7
@3529566/1
cacctttctaggacatttatctggctgtatgtttacatcataatgatgaa
+3529566/1
CCCFFFFFHHHHHJJJJJJJJJJJJJIHIJJIJJJJJJJJJJJJJJJJJJ
@6957396/1
tcttggttgaacggaactccaatcctttactcgaatagtcttttctaact
+6957396/1
CC@FFFDFHGDDHGAHGEHGGHGIJJGEGFHIGEEHIIIJIJJJHIGIII
@6957784/1
gggtaagacacggatcgcatacaccgtgaatataagtggcaaaggtagta
+6957784/1
BBCDFFFFHHHHHJJJJJJJJJJJJJJJGIJJJJJJIIJJJJJJJFHHHI
@6957864/1
tagcgcgcacagacgaacagacaaacagacaaacagacaaacagacaaac
+6957864/1
<<=DDDADHFDFFDAFIEGG;DCB?FDE;FGHGGGC;FFHCEC>CECC@D
@6958171/1
agcatttcggatctatagaggctgtcactgcagcaatgctgggaacattc
+6958171/1
CCCFFFFFGHHHHJJJJFIIJJJJEHJJJJJJIJJJIJJJJJJIIIJHIJ
@2866091/1
aggtgctgggcctcttgtatgcgaaggtgttgaggcgcttgtggtggtgc
+2866091/1
BB@DDFFFHHHHHJJIJHIJJJJJIJJFHIIJIJJJJJIJJIJJIJJHHI
@2866255/1
gtcggattcaattcggaacatagaaatttgtgtaacccaagtttgacgac
+2866255/1
CCCFFFFFHHHHFGHJJJJIIIIJIJJGIIFHFFIIJJIIJBBFGIJJJJ
@5615911/1
gtcgagtagagccttagctgcggaatgcttagcttccttcttagagcgtc
+5615911/1
CCCFFFFFHFHHHJJIGIJJJJJJJFJJJJJIJJJJJJJJJIJIJJJJIJ
@5616089/1
gtggattttaatgttattattacagcatacataat
+5616089/1
<??DDFDFHHFHBGIDIIGHGIHI<DGEC:FB???
@5616188/1
gcctttcattattagacatcgacaaaacatcaagcttgtacaaaattgtt
+5616188/1
CCCFFFFFHHHHHJJIJIJJIJJJJJJJJJJJJJJJJJIIJJJJJJJJIJ
@3531370/1
gccagatgccaaagttcttgaccttcactgggctcttctctgggatttcc
+3531370/1
@<@??3BB>DFDA<<C<EE@I:<C?<:<CC8A8?;3?1::CD<@?<DFFB
@5616215/1
gacaaacagacaaacagacaaacagacaaacagacaaacagacaaac
+5616215/1
CCCFFFFFHFHHHJJGIHGI<GIIJJJJJJJCHFIJJJJJGIIIGGI
@4222486/1
gcaagaagtaccagaaacgggacttagccacaatctggtctggagagaag
+4222486/1
CCCFFFFFFHHHHJJJJJJJJIJJJIIJJJJJJJJJJJHIJJJJJJJJJJ
@1488366/1
aggcgcttgtggtggtgcacgcgcttgggcagagggaatctgattgtgct
+1488366/1
@@CDFFFFHDFHFBEHGIIGGGJGIJIIJEEHDDGGFGGGIIGIGEIHFE
@3531812/1
ggccttgattttataatttagagacacgtgtacatttcgagagaacaaat
+3531812/1
@@?DDBD4CFADFHIHFGEHHI>FEH;FACAFGHIBGGIIG@@BGGGCGG
@7646845/1
cttcaattgacgcaagaagtaccagaaacgggacttagccacaatctggt
+7646845/1
CCCFFFFFHHHHHJJJJJJHIJJJJJJJJJJJJJJJJJJJIJJJJJJJJF
@4916132/1
ataatctataattaattactttaaatcttgagattaatcacaagaacatg
+4916132/1
:?;A:BAADDF<ACCCA@B>DEHHI@@HHFEBC?EFCFCE?C?FFGEIFB
@3532325/1
gtcctgagccatagcaaacagccactggcaatgtggatagctggacaagg
+3532325/1
CCCFFFFFHHHHHJJJJJJJJJJJJJJJJJJJJHIJJJJJJJJJJJJJJJ
@5617363/1
cgcaagaagtaccagaaacgggacttagccacaatctggtctggagagaa
+5617363/1
@@@<B@?DFH>FDGGGG9CGHGGGG@BAHI@FGHI9BBGHGCG@GGFFGD
@7647344/1
caagtagttcttgaagcacagacacaggtgtcttcaacggaagagattcc
+7647344/1
BCCFDFFFHHHHHJJJJJJJJJJJJJJJEGHHHJJJJJJJIJJJJGIIJJ
@4916631/1
gaatctgattgtgctgttgtggaactgcttcacctgtggccggcggcacg
+4916631/1
CCCFFFFFHHHHHJJJIJJIJJJJJJJJJJJJJJJJJJJJJJJJJJHFDD
@2867782/1
gtctggggaaaagatcctcatcttgtatagaggaggcttgggctcgctct
+2867782/1
@@BFFFFFHHHHHIJJJJJJJJJJJIJJJJJJJJJJJJIHHJJJIJJJJI
@2868050/1
cgcaagaagtaccagaaacgggacttagccacaatctggtctggagagaa
+2868050/1
CCCFFFFFHFHHHJIJJJJJIJJIIJIJJJJJJJJJIJJHIIJIIJIJJJ
@7648093/1
gcttgggcagagggaatctgattgtgctgttgtggaactgcttcacctg
+7648093/1
CCCDDADEF>DDFEHIIEHE@FBCAEDGEIIG?D8DEHAFGGHHEHEC;
@5618150/1
ctgtgacttgtagtcaaggtggagattttactatctttcaagtcggcata
+5618150/1
???DD>DDDD=ADEE@E:F33<FDFBFEFFEIDC?EEFI@DDCBC:@@DD
@6299918/1
gggaatctgattgtgctgttgtggaactgcttcacctgtggccggcggca
+6299918/1
CCCFFFFFHHHHHIJJJJJJJIIJJJJJJJJJJJIJJJIJJJJJGIIHFD
@2868874/1
gtgcctggctcccatgtcacggtagcactgagtgacggcacctccgacac
+2868874/1
@?@DDDDDFHFHFIIEHGHIGIACGGGDGHGG?CHGHGDGFEFHEHIIGG
@5618788/1
ccattttctaactgaagaggaaacgattgcatttgtgaggggcgtcgggt
+5618788/1
C@@DDDFDFHDBDBAFGEG9F@GGHA<B?CEAEHECEHEI?EAA4;49B;
@6300153/1
ctgagtgacggcacctccgacactgaggtcacggtactcgcggtacatgt
+6300153/1
CCCFFBDEHDHHHJJJJJIJJJJJJJJJGHIJJJHHIHGHIEHAEFFCFB
@2869011/1
gtggattttaatgttattattacagcatacataataaaattagaggaagt
+2869011/1
B@BFFFFFHFHHHJJJIGHHIJJIIJJJJJJJIGIJJIJIJJJIIGGIGB
@120122/1
gtcgaatttcgggttgttcaccgctgccccgtcctgtgggctgttgttgc
+120122/1
@BCFFFFFHHHHHGHJJJJJJJJJJJJJJJJHJJJJJJJJJJJHIJIJJJ
@7649347/1
ctaacttcgcaaccactaattccagtgataaattcactctagcacgtagt
+7649347/1
@@@FDEFFHDHHGJIJJJJIGIHIJHHIJJJJJJIIIGJJJJJJIJJJJH
@120362/1
ccacaatctggtctggagagaagatcctcatcttgtatagaggaggcttg
+120362/1
@@?DDDDDFFDHHIIEHG9EEBEHIA>DEEGGCHI9CGEG4DGGEABHG@
@7649408/1
ctgcacgaaccggagaagggaatgacaacgacaatcggacgcgttaacat
+7649408/1
@@@FFFFFHGHHHHGEBGIICHIJHJJJJJIJJJJIIJJIFFDDDDDDDD
@120526/1
gcactatctcttgtctgtgttgttgcacgcgcacggtggcggcgtaccgc
+120526/1
CCCFFDAFHHGHGFHGIFGHHHJIFHIGIBEEIJIIJID@@@AA??B@@=
@6959823/1
gtaggtgctgggcctcttgtatgcgaaggtgttgaggcgcttgtggtggt
+6959823/1
CCCFFEFFHHHHHJJJJJJIJJJJJGHHICFFHIHIJEHIIJJJJJHII@
@5620108/1
gttagggcaagttcatgcgtttttgctctggcgttcaaaaggttaacaaa
+5620108/1
CCCFFDDEHHHFHIJIIJJIIJJJIIJJJIIIJGIHDIIIJJBGHGGJJJ
@5620153/1
gtgcaacccatttgatgctgacacgaaacactcggtccttaccctctcca
+5620153/1
@@@FFFFFHGHHHHGHGJIICHIIFHGHIGIGJJIIJIJJJJIIIIJJIG
@5620288/1
tagcactgagtgacggcacctccgacactgaggtcacggtactcgcggta
+5620288/1
CCCFFF;DHHFHGJJJJJJIIJJJJJJJJIGIJFFHEHIFAGIIGGHG=B
@5620398/1
cttggttgaacggaactccaatcctttactcgaatagtcttttccaactt
+5620398/1
CCCFFFFDHFFHH@GGG@HHJJGHJJIJIJJIJIJJIJIIJIJJJJJJGI
@121652/1
cagcatacataataaaattagaggaagtaggtgctgggcctcttgtatgc
+121652/1
CCCFFFFFHHHHHJJJJJJJJJJJJJJFHJJHIIJJJJJ;FHIJJJJJJH
@5621471/1
gccacaatctggtctggagagaagatcctcatcttgtatagaggaggctt
+5621471/1
@@<DFDDFFDDB?CGBHIH@CFHE@G@HE@BGHI9E:CGC@<@DDGA?;?
@122269/1
ctggagagaagatcctcatcttgtatagaggaggcttgggctcgctctcc
+122269/1
CCCFFFFFHHHHHJJIJJJJJJJJJJIJJJJEGIJJJ@DHDGIGGGGIJI
@122300/1
ggattttaatgttattattacagcatacataataaaattagaggaagtag
+122300/1
BC@FFFFFHHGHHJJJJJJJJJJJJJJJJJJJJIJIIJJIIJJIJIJIII
@122329/1
gacgatttcaccagtggtcttcttgaacttcttcaattgacgcaagaagt
+122329/1
CCCFFFFFHGHHHJIJJJJJJJJJJJJJJJJJJJJJJJJJJJJJJJJJJH
@5621683/1
ggataattaaatattgcttggaaatgataatgatattt
+5621683/1
@<@FFDFDAHHHBFEGBG@FCGB@A?<FHGIH@CCF99
@5621762/1
gtccgtttgttctggtgaatctctgaaatggctggagtgatttt
+5621762/1
@?@DFDDD?FHFFII<EGIEEHHIGBHHHBABEBAGGCFABFF?
@824840/1
ctgtagctttgatcatagtagatgtttgcatgtcagttagctttttaata
+824840/1
CCCFFFFFHGHHHJJJJJJJJJIJIIJJJJJJJJIJHIIJJJJJJJJJJJ
@1490756/1
gtcacggtactcgcggtacatgttgtgtacacctgagcgagactcataac
+1490756/1
CCCFFFFFHHHHHJJIGHIIIJHIIHJJIJBBBFIIJJJIJJIJJJJJJI
@4917811/1
gtcgcggtcaaacctaggactcgaggttggtcgtctaccgggcagttctc
+4917811/1
@@@FFFFFHHHGFIJJGIJJJJGIJIGHHGDFGIJJIJIGGIIHGFFFFF
@4223055/1
gtgtgacatttataaacagtctttcctcataagaagttggttgaactggt
+4223055/1
@?@DDFFFFHHHHGIGIGIEFFGEHGGGIIJJIIGFHGIJJGIGGGJJJ9
@4917978/1
cgcgtgtgatgccgcttttgcaccacaataaacgtgattcccggcttata
+4917978/1
CCCFFFFFHHHHHJJJJJJJJJJJIJJJJJJJJJHIJJJJJJJJJIJJII
@825328/1
ctcttgtatgcgaaggtgttgaggcgcttgtggtggtgcacgcgcttggg
+825328/1
CCCFFFDDDHGHFIIJCFHIJHIJJJJJJFFHIIJJFHGIIIJIHFFFDD
@3533536/1
gtctgtttgtctgtttgtctgtttgtctgtttgtctgtttgtctgttcgt
+3533536/1
CCCFFFFFHHGHH2CGIIJJJIJJJJIJJJJJJHIJJJJIIFHHGIGIIG
@2184471/1
acaccttgtggctgtgacttgtagtcaaggtggagattttactatctttc
+2184471/1
@<@DDDFFBFHGGJEGBFGHHEIIIIJIIJ<CGFHDCGHIIJGIJGIIII
@7650642/1
cttatacttatccaagaaatattttgctacagtacattctactgtttgtc
+7650642/1
@@@DDDDDFFDHFEG@G;BIH@<FGGCH>HCEDDFFG9DBFEHH?FBEHG
@2184624/1
ggcaggttgaactcacaccattcaatttaaaagaaactgggtgcgtgcag
+2184624/1
CCCFFFDEHHFHHJJJJJJJJJJJJJJJJJJJJJJJJIJJJDGHJGIJJJ
@3534128/1
cttgtatacaaattatttctaccatcaaatacaggttttagtgcgccaaa
+3534128/1
@@@FDDEFBBBAFICHGHIIJIJIEDBHIGHFED;F<:?FHDG9FGGDHG
@2185073/1
gtttattttgtttttctctgtgatctgtttcttggcatctatagatgtcg
+2185073/1
@@@DFDFFHHFHHIJJJJJJJGGGIGIHGGHHIJHIIEIIIJIIGGIFHI
@7651167/1
cgggaactatgtggttaaaaccaaaaatttgccggaagtcactattccac
+7651167/1
@@@FFFFFFDFHHFFHIHIJIIIIIIJIHGIJIJGIBGDGGHIIJGHAGF
@4224334/1
ccacaatatattcgtgaaaaccgcatccaactcggatcagccgtttctga
+4224334/1
CCCFFFFFHHHHHJIJJJJJJJJJJJJJJJJJJJJJJJJJJJJJJJJJJJ
@4224423/1
ggaactgcttcacctgtggccggcggcacgcagacgccttgatgacctcc
+4224423/1
@CCDFEFFHF?BDFH@GFDGGGIGGIAHAEGGF<@EEDEBCACAD@AA@A
@7651504/1
gtatatacttagtgcacaactttggtaggtatatagatttataatgtcat
+7651504/1
@@@D?;DDFDFF:CGG?:;CBA<DBF?<B2<<<BFAFD??GFBBBG:<?F
@7651538/1
ggcacacggacttacgaagtaaattcaattgttgatatagaggataccga
+7651538/1
@@@DFFFFHHHGHJIJJJJHHGGIIIJGIJJJJJIJJJJJJGIJIJIHJJ
@4224872/1
ctgacatcacttgcattttcgattttattttgttctataacaacgatctt
+4224872/1
CCCFFFFFHHHHHJJJJJJJJHIJJJJJJJJJJJJJJJJIJJJJJJJJJJ
@7651871/1
cctgtccccatctgaggaatagtattgttaaatcaaaccaaatatgctat
+7651871/1
CCCFFFFFHHHHHIJJJIIJJJFHJHGJJIJJIJIIIJIJIIIJJJGGIC
@3535554/1
gtcacggtagcactgagtgacggcacctccgacactgaggtcacggtact
+3535554/1
CCCFFFFDHHHHHJJJJGHIJJJJJJJJJJJJJJJJJJJJHIJJJJHIHH
@7652049/1
caccagtggtcttcttgaacttcttcaattgacgcaagaagtaccagaaa
+7652049/1
CCCFFFDFHHHHHJJJJJJJIJJJJJIIJJJJJJJJJJJJIHIHIGJIIJ
@2187128/1
cggggatatttccagactttcccgactgctcctttttgtcagcacagaat
+2187128/1
@CCFFDDFHHHHFII@HIIGJIGGIIIJJJHCDHJJIHHIGIIJJDHIJJ
@1491869/1
gccacatcaatgttgataaaggctttattggtaaatatggcggattggaa
+1491869/1
BCCFFFFFHHHHHJJJJJGIJJJJJJJJJJJJJJJJJJJJGIJDAHGIGG
@3537152/1
caacttttcatattcattgcgtctgatcaagtcttctttaatcttctgca
+3537152/1
@@@BDDDDHADDDGI<GHBHHIFHI4ACHBE19CFGHBDDHGGIGGGEFB
@7653295/1
ggtggtgcacgcgcttgggcagagggaatctgattgtgctgttgtggaac
+7653295/1
B@@DFDDFHHHHHJJJJJIJJJJJJJJJIJJJJJJJIIJJJIJJIJJJJJ
@6302107/1
ctctatgctttctattgtgatctggccatctttaaactctagttcgtctg
+6302107/1
CCCFFFFFHHHHHJJJJIJJJJJJJJJJJJJJJJJJJJJJIJHIJJIJJJ
@1492176/1
ctagaatatcttccacatctcatttttgaagagatcc
+1492176/1
@@@DADDDHDFHDF@B:ECBHHFHEIE<DHFCHF<E<
@1492258/1
gccgacacgattatgaagacgaagcggacgtcacggtaagcattcatcag
+1492258/1
CCCFFFFFHHHHHJJJIJJJJIJJJJJJJJGHHGIJ@EHHHHHFFFFFFF
@1492543/1
cagcatacataataaaattagaggaagtaggtgctgggcctcttgtatgc
+1492543/1
CCCFFFFFHHDHHIJJJJJJJGIIFIIJJJJHHIIGHI=FHJJJJHEIJI
@1492888/1
gtggaactgcttcacctgtggccggcggcacgcagacgccttgatgacct
+1492888/1
CCCFDFFDFHHGGIIEGBHGIIIJGIJJIIJJIHHFFDDDDDDDDCCDDD
@2869417/1
atacataataaaattagaggaagtaggtgctgggcctcttgtatgcgaag
+2869417/1
@@@FFFFFHHGHFGJJGGHIIJJHGGIIGGIGCHBHIIGIGIIIIGIFBH
@6303063/1
ccactccatactttgtttcatttaaatttacgggctatgccatttatcct
+6303063/1
@@@DD;3BFFF?2<CGHHA<EF?C>HHH<?CG@FFDCGI4D<?@DCGIB<
@4227676/1
ggaagctagccgggcggatgtatggtagtagctaactcgtccgagggtca
+4227676/1
CCCFFFFFHHHHHJJJJIJJHIJJJFHJHIJJJJJJJJJJHHFFFDD@CD
@4227825/1
tttttttttgttcccacatcaggatgtggattttaatgtt
+4227825/1
???DDDDDD8CDDID@?@>D4?D3?B0?D3DDIDD=B8BC
@6303483/1
gctccgaggaaagcttcaagtaaatcagccttgtgcttcttggtggtggg
+6303483/1
@@@DDDDDD?FHHGIIII?HHHIIG@EHIGGIIDFBHGGGHIEICGGHII
@2870031/1
ctcctccgattattattatacttatacatcaaataattgtcaacgattta
+2870031/1
CCCFFFFFHHHHHJJJJJJIJJJJJJJJJJIJJJJJJJJJJJJJJIJJJH
@6961375/1
tttatttcgattgttccatcactatcaaaacttctcaggattgaaacgtc
+6961375/1
@@@DDDDDDDHHFIIIIGIHG<<AFD>E>HGHIGIIIECHCGEHHGGID0
@6303644/1
ctctgtatttcctcttcatggtgccacagtgagtgatttcaattttg
+6303644/1
CCCFFFFFHHHHHJJJJJJJJIJJJJJJJJJJJIHIJJJJJJJJJJJ
@6961392/1
gtcacggtagcactgagtgacggcacctccgacactgaggtcacggtact
+6961392/1
CCCFFFFFHHGGHJGJJIIJJJIIJJIJJIJGIJIJJJJJBFHIJIGGHH
@2870270/1
attttgtttttctctgtgatctgtttcttggcatctatagatgtcggtgg
+2870270/1
CCCFFFDEHHHHHJJJIJJJJJJIJJJJJIJJJIJJJJJJIJIHIJJGHI
@2870319/1
ctgggctgcagatgactgtgcatccttgctagtaagtcctgagccatagc
+2870319/1
?@<D=3DDF?BD>FGEHIEEHGHB?HFEGH>FGGIIGIII9DFEBGGCHF
@6961765/1
gtgctgggcctcttgtatgcgaaggtgttgaggcgcttgtggtggtgcac
+6961765/1
@@@ADF3DFFAFDB@GGEHEEG<F>:CGCHHIEBFBHH7BFCHDG4@CG>
@4919389/1
cagagggaatctgattgtgctgttgtggaactgcttcacctgtggccggc
+4919389/1
@@CDFFDDHHFHHJJJJIIHIGIIHFHGIIIIIJIJJJJJIGHIJJJIIG
@126035/1
tgtcacggtagcactgagtgacggcacctccgacactgaggtcacggtac
+126035/1
CCCFFFFFHHHGBBGHHIFGAFGHJIJJIGJGIGIJIJDEGIJJJIICHE
@2871088/1
gtcgatatgtggatgtagctgccattatgtagactgttgtgttgaccaat
+2871088/1
CBCFFFFFHHHHHJJHIJJJJJJJJJJJJIIJJIJJIJJHIJJJJJJJJJ
@4919825/1
gcgagtattggttggacccaggcactcgatcaccttgtacacagggatgt
+4919825/1
CCCFFDDFHHHHHJJJJJJJJJJJJJJIJJJJJJJJJJJJJJJJJJIJJG
@126204/1
ctccaatcctttactcgaatagtcttttctaacttgaacagtgcgatgtt
+126204/1
@@@DDDDDHFHFH@EGE=DEHBAFCDE?AFECHEBF9EB<C?CDGAADBD
@2187767/1
ctcgggttggaatgattctggtgggttgtcctgcagagcttgccacatct
+2187767/1
CCCFFFDDFHHHHJJJJJJJJCHIJIIJIIJJJJJJJJJJJJJJJJJJJJ
@6962848/1
ctcggtccttaccctctccaggtaatataacctccaattcaaccttatca
+6962848/1
CCCFFFFFHHHHHJJJJJJJJJFHIJJJJJJJJJJJJJJJIJJJJJJJJJ
@2187846/1
cacgcgcttgggcagagggaatctgattgtgctgttgtggaactgcttca
+2187846/1
@@@DFDDDA=BAFB@@C;CDFGFHGCCHIHIGCGIIIH=FG@FG<@CHI@
@126613/1
agagacgatttcaccagtggtcttcttgaacttcttcaattgacgca
+126613/1
CCCFFFFFHFHHHJJJJHGIJJIJJJIJJJJJJJJJJJJJJJJJJJJ
@3537211/1
ggtgctgggcctcttgtatgcgaaggtgttgaggcgcttgtggtggtgca
+3537211/1
B@@FFFFFHHHHHJJJIJJJJJIHIJEGEHIGIJGJJJJJHIJHIJGHGG
@3537274/1
ggtatatacaagaacaaaccagaaaataggcggagtcctatctcaaaaca
+3537274/1
BC@DFFFFHHHHHJJJJJJJIJIJJJJJIJJJJGJFHJJJJJJJJJJJJJ
@6963167/1
gaggaagtaggtgctgggcctcttgtatgcgaaggtgttgaggcgcttgt
+6963167/1
@@@FDDDDFHHHFGIIIIIJEHIJIHGHCHGGGHIGIFGGGIIGGGIEHD
@1493747/1
gttttaataacctatctatcagttttggctaacagagagaaattttgaca
+1493747/1
CCCFFFFFHHHHHJJIJJJJJJJJJJJJJJJJJJJJJJJJJJIJJJJJJJ
@1493921/1
gtgctgttgtggaactgcttcacctgtggccggcggcacgcagacgcctt
+1493921/1
@@<DDDFFHFFBBGGIGGIIIIIEHGHCHEGGGGGGBHEFFDBAABBBBB
@6963824/1
tgaggcgcttgtggtggtgcacgcgcttgggcagagggaatctgattgtg
+6963824/1
CCCFFFFFHHHHHJIJJJIJJJJJJJJJJJJJJJJJJJIHHHHHFFFFFF
@6963906/1
cccacaatatattcgtgaaaaccgcatccaactcggatcagccgtttctg
+6963906/1
<@<DBDDD?D:CF?C?B;FHEFB8<CHAFEHHIFGGAD@F@@F;;AFG;@
@2188837/1
gataaaatatccacttattaaattaatcgcacttctttgttttatttaaa
+2188837/1
CCCFFFFFHHHHHJJJJJJJJJJJJJJJJJJJJJJJJJJHIJIJJJJJJI
@1494241/1
ggcctcttgtatgcgaaggtgttgaggcgcttgtggtggtgcacgcgctt
+1494241/1
CCCFFFFFHHHHHJJIHIIHGHHIJJJIJJJJJIIIGGHFHHJJJJHHFD
@3538215/1
gccagttcccacttcacgacgcttcagcagagtgcacacaatggtgaact
+3538215/1
CCCFFFFFHHHHHJJJJJJJJJJJJJJJJJJJDGIJJJJJJJJJHIIJJI
@826543/1
cggtaagtttgtcgagtagagccttagctgcggaatgcttagcttccttc
+826543/1
@@CDDFFDHHHHHGIIGGIJFIIJIGGIJJIIDIGIIIJIJFIGIIIIJJ
@3538666/1
tagcacgtagttctcagcttccctgcaaagttaaccatcttgtattcaaa
+3538666/1
<@@DDDD?;<DFBFEFEGFEIFEH?GFF9:ECEG<?DFFI@F:?FGII@F
@3538798/1
ctcgcacgttggcagtaatagtacaagtgaaaagtcacttgccgatggta
+3538798/1
CCCFFFFFHHHHHJJIJJJJJIJJJJJHJJJJJJJIJJJJJJJJGHIJFG
@827023/1
catggtttcaacaatttctctattcacctttctaggacatttatctggct
+827023/1
CCCFFDDFHHHHGGJJJJIJJJJJJJJJJJJJJJJJJJJJJJJIJJJJJJ
@2872973/1
ctccgattgagtttgtgatggtgcctctgtaggagtttcgggctcgggtt
+2872973/1
CCCFFDFFHHHFHIJHIJJJJIIJJJJJJGHIJIIGGIIJJJIIJJJJ;F
@1495122/1
ggattgaaacgtcttttatgttgggacagctatcttcataaaagctaaac
+1495122/1
@@CFDEFFHAHHHIEIGHIFHIGCHIGIGIIIIGHIGIIIIIIIIGIIIG
@2190101/1
ctccaatcctttactcgaatagtcttttctaacttgaacagtgcgatgtt
+2190101/1
:?8ADDDDFDFDAGEGI@?FHEH@HAEF<FEA1??G??CFD9D@@:;D9D
@2190473/1
gaggaagtaggtgctgggcctcttgtatgcgaaggtgttgaggcgcttgt
+2190473/1
CCCFFFFBFHGFFGIJIIJJIJIIJJJJJIJGGHI?BBFHHIJJJIJJIG
@1496001/1
gggcagttcgtcaacaagacattactagctgagaatatttttttccgttt
+1496001/1
@CCFFFDEBDCDFHHJJIJJIJGIJJJCHIJJGGIGGIIJIIJIJBDGGI
@2191313/1
gtgttgaggcgcttgtggtggtgcacgcgcttgggcagagggaatctgat
+2191313/1
B@@FFFFFHHHHGJJHIIJGIGHGIJHJJJJJJJJJJJJJHGEFFFFFFF
@828399/1
cttagccacaatctggtctggagagaagatcctcatcttgtatagaggag
+828399/1
@CCFFFFFHFDHHIJJHHIIJGIFEFGIJJJGIJJJJJJIJJIIGBHIGI
@1497059/1
cccctatcaatatcttcagccagatccatttggcagcacaactctttctc
+1497059/1
@@@FFFFFHHHHHIGGIJJJJGIJJJJJJ@IIIJGCHEHFCGGBHGGIIJ
@828473/1
cgcaagaagtaccagaaacgggacttagccacaatctggtctggagagaa
+828473/1
CCCFFFFFHCDHHIJJJJJJIIEIIIHIGGIJIGIIIJIJJJJIJJJIGJ
@1497491/1
gtgattctttaatttgacataacttttttatttatgaaccgattgacatg
+1497491/1
;:=BDDDDHFBCFIGGHHHHHIIEGD?A?E?F<?FB?FAGEGF1B?DEHI
@1497957/1
gcgaaggtgttgaggcgcttgtggtggtgcacgcgcttgggcagagggaa
+1497957/1
@@CFFFFBFHHHFHJIJJJIJHIJJIIIIJJIJIJJJJJJHHFFDFFD>@
@5624916/1
cccatgtcacggtagcactgagtgacggcacctccgacactgaggtcacg
+5624916/1
CC@DFFFFBHHHFHHGIEG@CFAFFHFGHHHIIIIIEIIEGHGGH@AHGB
@1498261/1
gtcttcttgaacttcttcaattgacgcaagaagtaccagaaacgggactt
+1498261/1
CCCFFFFFHHHHHJJJJJJJJJJJJJJJJJJJJFHIJIJJJJJIJJJJJJ
@7653578/1
acctgccatgcgctggtaagcgctatggactgctgccaattcactgttca
+7653578/1
??<DDDDDHBF@AHAEF<???FGBG6FH?<BHGCGG@GGIC?BFBF8C<B
@4229955/1
gttggttggagccgagcgtcagatgcgtgaacccgacggaccggtccgtg
+4229955/1
CCCFFFFFHHGHHJJJJIJJJJJII9DGHJIJJJJHGIEDFDDD@BDDDD
@4229978/1
cctgagtcaacgaacaaatttttatgtgccaaaatgctattaacatttaa
+4229978/1
CCCFFFDFHHHHHJJJIGJJJJJJJJIJJJJJJJJJJJJJJJJJJJJJJJ
@7653814/1
ctggtgcaatttcttcatgtgtggtcattacactccaatctatatcgtaa
+7653814/1
BCCFDFFFHHHHHJJJJJJJJJJJIJJJJJJJJJJJJJJJJJJJJJIIIJ
@4920773/1
gcaagaagtaccagaaacgggacttagccacaatctggtctggagagaag
+4920773/1
CCCFFFFFFHHHHJJJJJIJJJJJJJJJJJJJJJJJJJHHIJJJJIJJJJ
@7654002/1
gcgcgttctcatgtaatttttaatgttttccaaatcgacgactcctgtgg
+7654002/1
CCCFFFFFHHHHHJJJJJJJJJJJJHIJJJJJJJJJJJJJHIJJJJJJJJ
@7654115/1
gcctgacgcttagcaagtttcttagacttgccagttcccacttcacgacg
+7654115/1
CCCFFFFFHGH@HGIDGFHIIJJIJGIJIGFHGIHGGIIIGJIJJJIDHI
@5625991/1
acgcagccagatgccaaagttcttgatcttcactgg
+5625991/1
@@@DDDD;BFFFD<:A@FGHF@EHFHCFE@FFIICC
@6305096/1
atctgattgtgctgttgtggaactgcttcacctgtggccggcggcacgca
+6305096/1
@@@DDDDDDHBHDBFHGIGFIIIIIGCHIIIII@GGGGH@FEDGHE><A;
@7654405/1
ctcatcttgtatagaggaggcttgggctcgctctccgaagggagcttgcg
+7654405/1
CCCFFFFFHDFFHDHIGGIIGGIIEHGGGIJGGHHGHBHGJI@@B@FHII
@7654676/1
gggtggcccacgatattatatttgacgggacagttgagcggcagccgcag
+7654676/1
@CCDDFFFHHHHFHHIJIJJJJJJJIJGHEFIJDHIIJJJIJGHGG?B>9
@4921739/1
ctcgcttatagaagttgtgtcttctttctctttctcgctttgttctgatg
+4921739/1
CCCDDFFFGHFDFHE>GFEAHFHAH?DCDDEDHDHEHEFIIIFHGHE9?G
@7655045/1
gggctagtctttggagagaatgaatctaactttggaagttatgtgttaca
+7655045/1
C@CFFFFFHHGGGJEGHHIJIICCCFHHEIGIIGIEEHHGIIGGHHIJII
@6305858/1
gtcgtttgaaaaattgacggccagccttaacgtacgactccaacgccccc
+6305858/1
@BCFFFFFHHDHHHHGGIGIIJJJIIIJJJJJIIJJJIJJJIJJJJJJHF
@6306060/1
gtcctttctaaggttctaaactatatctgtaccaaatttcaaccaaatcc
+6306060/1
CC@FFFFFHDHGDIJGIIEHGIJJJJJIIEHIIHIIJJIIJJGJIIGIII
@4231514/1
ccggtgactttttacgtaaaatactcctgcctaactactttaattaaatt
+4231514/1
B@CFDFFFHHHHHJJJHIJJJJJJJJJJJJJJJJJJJJJJJJJJJIJIJJ
@4231566/1
cgccatgtaccacgcctgggatgccacccggcaccactcccgggtgagga
+4231566/1
@B@FFFFFGHHHHJJJJJJJIIIJJJJIJJJGIIJJJJJJIJIJHIIHHE
@4922323/1
gcacctccgacactgaggtcacggtactcgcggtacatgttgtgtacacc
+4922323/1
CCCFFFFFHHHHHJJJJJIIJJJJGIJJJJJJJIJIJJJJJJIJIJIGHE
@4231855/1
ccttgcgtttcaaaacaattcattttaggttcaagttaaccgcaatgttg
+4231855/1
CCCFFFFDHHHHGJJJJJJJIJJJIJIJIEGHJIHHIJJJJGIEGIJGIG
@2873617/1
gcactgagtgacggcacctccgacactgaggtcacggtactcgcggtaca
+2873617/1
@CC;DFDFHDHFHHHIJJJJJIIIJIJIGGGHIIJJJIJJJJGIJHBDBC
@2874004/1
cactcaatcactttgacagcacctaatacaccgccgcttaaaagataggt
+2874004/1
CCCFFFFFHHHHHJJJJJJJJJJJJJJJJJJJJJJJJJJJJJJJJJJJJF
@7656368/1
ctctgtgcctggctcccatgtcacggtagcactgagtgacggcacctccg
+7656368/1
CCCFFFFFHHHHHJJJJJJJJIJJJJHHJJJJJJJJGIJJJJJJJJJJJI
@2874377/1
gtagcactgagtgacggcacctccgacactgaggtcacggtactcgcgg
+2874377/1
@@@DFFFFGHHHHJJIIIIJJIJJDHIIJJGGHGIGHIJAHIJEHGGBB
@6966141/1
cagcatacataataaaattagaggaagtaggtgctgggcctcttgtatgc
+6966141/1
8??A?BB;DDFDFBGA@BHCEEHHFHHFHIGFGGHGHIFCCFDDH9DCEE
@7656951/1
ctgtacagttagaaatgttacaacctctatactttgcattaaaataatgc
+7656951/1
??@AAADBA??CDEGBDABEFGGHG:CHHE?FH9<FGIIIAHDBHGG@<F
@7656956/1
gtcgatgtcgaacccaaaaatgtaattaactttttttttgtctgtttgtc
+7656956/1
CC@FFFFFHHHHHJJJJGIGIIFHIIJJJJJJJJJJJJII@C@GGIJFAE
@6307882/1
ctaaatttactttccactcgttaagcgtattagtttcttgtgactacaaa
+6307882/1
CCCFFFFFHHFHHJJJJJJJJJIJJGIFGIJJJIHIJJJIHIIJIJJJIJ
@6966626/1
ctctgatagaatttaggattttattattttattactcattagtacatcag
+6966626/1
@@@AD8D=?:ACFBFEFFEEEC?:ACHHHIIIIIFBH@CGFF1?GEIFEG
@6966705/1
gtcattgttgctctgcgtcggtatacacttggggaaagcctcctcgctgg
+6966705/1
BB@DFFFDHHHGHJJIJIJJJHIJJJIJJJJJJJJJJJJJJJJJJJJJJJ
@128934/1
ttcactttttagtcataatcttcagatactccaaagcattctgggctgca
+128934/1
CCCFFFFFHHHHHJJJJJJJJJJJJJJJJJJIJJJJJJJJJJJJJJJJJJ
@7657372/1
cagtggtcttcttgaacttcttcaattgacgcaagaagtaccagaaacgg
+7657372/1
@@?DDBA;FFHHFE@EGGEEHGGH@HHBHIBGHEGHIIHIGEIIABFDDH
@6967122/1
ctcgtgttcttcaatgggttcacgttaaaaccaacaacgaaatcgtgttt
+6967122/1
??@DFDFFHHGHHGHHIICFHHGGIIGEHJCEGGGGIGGHIJIGCHGIJI
@2875872/1
gtcggatatacatgttgagtgataaaatatttgatcaaataaaagtcttc
+2875872/1
CCCFFFFFHHHHHJIJJJJFHIJJJJJJJJJJJJJJJJJJJJJJJDHIJJ
@2192868/1
tctcagcttccctgcaaagttaaccatcttgtattcaaaagaaaacctag
+2192868/1
;??BBADDHFDDHHBEC?FIHAEHIGGEEEHFBGIHHIFIG;BFGHGFEH
@1499307/1
gcacgcgcttgggcagagggaatctgattgtgctgttgtggaactgcttc
+1499307/1
CC@DFFFFFHGFHIIIGHCG?BFHIIIGFHIIIIIIIIGGIIBHFGHGIE
@129721/1
gtcgaatattaagaagtttatgtcttcaatcctaatgtattgatgggtca
+129721/1
@@CFDDFFHHAHGGIIIJJIIGIIJJIIGHHIIEDHJEEHGECGGIIIIH
@6967813/1
gcgtaaaataacgtcaatacattggatctcctcagtaggatggcaaagag
+6967813/1
CCCFFFFFHHHHHIIJJJJJJJJJIJJJJJJJJIJHJJJIJJJJJJIJJJ
@129756/1
gtagcactgagtgacggcacctccgacactgaggtcacggtactcgcggt
+129756/1
CCCFFFFFGFHCD@FGEHHIJGHIJJJIJJIIJJ?FGIJIBBFAHIJHDB
@3540619/1
ctgggcctcttgtatgcgaaggtgttgaggcgcttgtggtggtgcacgcg
+3540619/1
CCCFFFFFHHHHHJJJJJJJJJCFHHJGJJIJJJJJHIJIIIFHIJJJHH
@6967958/1
ggtggtgcacgcgcttgggcagagggaatctgattgtgctgttgtggaac
+6967958/1
CCCFFDFFHHHGHJJJJJJJJJJJJJIJJJJJJJJJHIJJJGJJGIIJIJ
@2876179/1
agggaatctgattgtgctgttgtggaactgcttcacctgtggccggcggc
+2876179/1
CCCFFFFFHHHHHJHIJJJJJJJJJJIJJJJJJJJJJJJJJJJJJJJJHF
@6968105/1
gtgactacaaacggcgctatataacaaaacaattcatttcatatatactt
+6968105/1
@@@DFFDFHHFHHJHIIJGIGGIHJJJIJIIJGIGIHJJJIJJJJJJJII
@6968137/1
caggcactatattgcagacctccagtggtaggtatgtatgtttatgctct
+6968137/1
@@@FDFFFHHHHHJEHIJIIGDHHIFHG<CCE?FIGBCDD?DGHDEGIJJ
@3540938/1
gccagatgccaaagttcttgatcttcactgggctcttctctgggatttcc
+3540938/1
@@?BDFDEHHHHDHHIJJEHJIIJJCGIJGIG9FAHHIGGGIIGIJJIIG
@6968168/1
ctcaggcaggcaagatgggcgtagtaggtaggcgtagggtaagacacgga
+6968168/1
@@@DD??BHADHHIIIIA=D@G<D1??@DBDF<D6@AF@FGIC<=CHEGH
@1500040/1
gtggattttaatgttattattacagcatacataataaaattagaggaagt
+1500040/1
BB@FDFFFHHGHHGIIJJJJJJJJJJJJJJJJJJJJJJJJJJJJJJJJJG
@2876524/1
gaatgattctggtgggttgtcctgcagagcttgccacatcttgtaagcag
+2876524/1
@@@DDDDDH?FF2ABFIIIIGGIHBFGHC@B9DG;DB?FHIE>DAGBFGC
@2194155/1
gcatacataataaaattagaggaagtaggtgctgggcctcttgtatgcga
+2194155/1
C@@FFFFFGDDADGHIIIIIIIEGIIIIIEGFFFGDHHIGGHIIIIIII@
@5627274/1
atcgcacttctttgttttatttaaaaagcttaagttgaattctacaaatg
+5627274/1
@@@DD:=<?FFDFE<A?EC4A?FCHFEFEECC9ECDGCB?:F?DF@GCBF
@3541688/1
ggagtttggacttggggtcgttccaatcctggttcatgatgaactcttgc
+3541688/1
@@@DDFEFDBFHHIJIIAFFIGIGHEG@GGIIIGIIIJGGIIAHHIIIIE
@5627355/1
acataataaaattagaggaagtaggtgctgggcctcttgtatgcgaagg
+5627355/1
@<@DDBDBFB?FFHGBE;:FGA:?AHH>HB9?FFGDDDGB<DDDG6@@G
@4924832/1
cacagttccagtctcaggcacattgccattagtagactgatcagccggag
+4924832/1
?@@BDDBDHHBFDGHEAFBGIAHE@HCCHH<AAA??FGGIGIBFFGHIDG
@830482/1
cgttgatgtcgcaagatagtgagacattcactttttagtcataatcttca
+830482/1
CCCFFFFFHHHHHJJJJJJHHHIIJJJJJJJJJJJJJJJJJJIJJJJJJJ
@3542152/1
ctgggcctcttgtatgcgaaggtgttgaggcgcttgtggtggtgcacgcg
+3542152/1
@C@FFFFFFHHHCGHIIIHBHICF@FGGIIHIIIIIIIGHIIIHEGGIFH
@2194847/1
ctggggaaaagatcctcatcttgtatagaggaggcttgggctcgctctcc
+2194847/1
CCCFFFFFBHGHHJJJJJIJJJJJGJIJJJJHIJJJJDEHHIJJIIGFHG
@5627987/1
gtggtgataaagataagtataggctcaaaacctaacgacatcaatcacca
+5627987/1
BB@FDFF4CHHHHJJJJGHIJJIIJIJJJGGIIJJIGHEHGGHIJJJJJH
@6969644/1
ctcagatgcaatttcttgcaagaattgcacaaagttgaagtccttgttgt
+6969644/1
CC@DDFFFHHHHGJJJJJJJJJIIJJJJIJIIJJIJIIIJJJJJIJJJJJ
@6969766/1
gtgaaactgcgacaccttgtggctgtgacttgtagtcaaggtggagattt
+6969766/1
@CCFFFFFHHHHHJJJJJJJJJJJJJJIJJJJIIJJGJIIJDFHHIHGHG
@2195237/1
gcgcttgggcagagggaatctgattgtgctgttgtggaactgcttcacct
+2195237/1
CCCFFFFFHGHHHJJJJJJJJJJJJJHIIJJHJJIJJJJJJJJJJJJJJI
@830951/1
agggaatctgattgtgctgttgtggaactgcttcacctgtggccggcggc
+830951/1
CCCFFFFFHHHHHJIJJJJJJJIJJIJJJJJJJJJJJJJJJJJJIJJJHF
@3542728/1
ctcctttttgtcagcacagaatagtcgcgtgtgatgccgcttttgcacca
+3542728/1
CCCFFFFFHHHHHJIJJJJJJJJJGIJJJIJHJJJJIJJJJJJJJJJJJJ
@5628575/1
gcacgcgcttgggcagagggaatctgattgtgctgttgtggaactgcttc
+5628575/1
CCCFFFFFHFHHHJIJBFGI<GHIJJJFJJIIIGIHHJIJJJJGIJJIJJ
@5628701/1
cataacgcagccagatgccaaagttcttgatcttcactgggctcttctct
+5628701/1
@@CFDDDFHGDHFIGDGBGIGHH?FHGIDBHGIEIHHGGIIJGIIGIGII
@4926204/1
ccagtggtcttcttgaacttcttcaattgacgcaagaagtaccagaaacg
+4926204/1
B@CFDEFFHHHHHJJIJJJJJJJJJJJJJIJJJJJJJIJHIIIJIIJIII
@831296/1
tttgtctgtttgtctgtttgtctgtttgtctgtttgtctgtttgtctgtt
+831296/1
CCCFFFFFFHGHHIJJIJJJFHIIHIJJIIIIHIJJIIJJJJJJJJJJIJ
@3543464/1
ggcagagggaatctgattgtgctgttgtggaactgcttcacctgtggccg
+3543464/1
???DDDDD:82ADEIEE@3<CFB<FEAFIE3?9CDDCDDDDBDDDDDDII
@4926459/1
ctggcaacgaccaatcatggacttttcttcaatatccacataagtaactt
+4926459/1
CCCFFFFFHFFHHIJJJJJJIIJIJIJJJJJIJJJIJGIJFGJIGHHIJJ
@3543532/1
ggcctgttttggtagcggcggcgcggtccgtgaggagcatgctcgccatc
+3543532/1
CCCFFFFFHHHHHJJJJJJJJIIEFDABBB?BBBDA@??>CCDDDBB@?A
@2196204/1
ctggtctggagagaagatcctcatcttgtatagaggaggcttg
+2196204/1
??<?AABB<<AD=;FHBCCCB?F<FFGH<?FE4CEE;D8DFF6
@2196480/1
gcggagtcctatctcaaaacatgaagacctcacag
+2196480/1
8:?DDDDD<F?FDHHHBH?BFFBGI<H>CGBCC>4
@831856/1
gttggaatgattctggtgggttgtcctgcagagcttgccacatcttgtaa
+831856/1
C@@FFFFFHHHHHIJJHHJJEHIFHIJJJIIGIIIJJIJJJGHHGJJJII
@3544166/1
cgccaatttaggaagcatgttttcacttgttcgtcgtcgaaatcaacttc
+3544166/1
CCCFFFFFHHHHHJJJJJJHIJJJJJJJJJJJJIJJIJJJJJJJJJJJJJ
@4927178/1
ctgtgcctggctcccatgtcacggtagcactgagtgacggcacctccgac
+4927178/1
CCCFFFFFHHHHHJJJJJJJJJJJFHJJJJJJJJGIJJIJJJJJJJJJJJ
@4233928/1
cttgctccatggtccaggagcagcagcgtgcgcaggttcaggcatctgca
+4233928/1
CCCFFFFFHHHHHJJJJJGIFIJJJJJJIJJJJJJJDHIJJGJIJJJJJI
@7657908/1
ggtcttcttgaacttcttcaattgacgcaagaagtaccagaaacgggact
+7657908/1
CCCFFFFFHHHHHJJJJJJJJJJJJJJJJJJJJJHIJJIJJJJJIJJJJJ
@5630288/1
gtaatatttattgctctcctccgattattattatacttatacatcaaata
+5630288/1
7??DDDDEHHHAF>FCG>FICBGEGF7C9EFBDABDFEGDB4CFHGIII@
@3544733/1
cttcaacttgggctagcagggaattggtagcaacttgaatgtgagttttt
+3544733/1
CCCFFFFFHHHHHJJJJIJJJIIJJJJGIIJJJJJJJHIJIGIIIBFIJJ
@4927619/1
catcaatttatcttcaaatgacgacaccacagttccagtctcaggcacat
+4927619/1
@@@DFFDDHH?FHJGIIGGJCHGIHHIEHIJIGIGJIGHGHGIH;?FGHF
@7658188/1
actgagtgacggcacctccgacactgaggtcacggtactcgcggtacatg
+7658188/1
@@CFFFDDHHHHFIIIJGIJIIIJGIIIIGFEGGI?FHIGHHIH:BDDED
@4928335/1
gtacagacagcacttttctacgattttattatatgtatagatatagatat
+4928335/1
<@@F?EDFHHDHHEIBHGIGIIDHGHIIIGGIGIIIG@FHGGFGFGGGHI
@4928358/1
gggtgcgtgcaggatcctcgtcattgcctggcatacaaggcaaagcaccg
+4928358/1
?@@:ABDB@DDD?GGIIBEDFDEDFGCFEGB9DHC@GIIGII;B?BFCD<
@3545533/1
gttctatttacctatcttgagttttacagtttgtataaaaccctcatgta
+3545533/1
CBBFFFFFHHHHHJJJJJJJJJJJJJJGIIJJJJJJJJJJIGIJJJJJIH
@4234744/1
gccgggcatcgtgtggtcattgatcttcggtatacccagccccacgtcta
+4234744/1
C@CFFFDFHHH?DHIJHHGGHEIJJJJJIGDGHGFDHEHCGDFHIIJJJH
@5631295/1
caatgtaaaacattccaaaatcaacaactactaataaattaaaaattaat
+5631295/1
CCCFFFFFHHHHHJJJJIJJIJJJJJJJJJJJGIJJJIJJJJGJIJJIJJ
@6309390/1
ccattttctaactgaagaggaaacgattgcatctgtgaggggcgtcgggt
+6309390/1
CCCFFFFFHHHHHJIJJJJJJJJJJIJJJJJJJJJJJJJJJIJIGHHFF;
@5631738/1
gtcttttctaacttgaacagtgcgatgttttacaagggcaggttgaactc
+5631738/1
CCCFFFFFHHHHHJJJJJJJHIIJJJJGIJIJJJJJJJJJJJIJJJIJJJ
@4235465/1
cagggacatgcctgaatctaagaaaatagctccagccacggactcgaaca
+4235465/1
CCCFFFFFHHHHHJJJJJJJJJJJJJJJHIJJJJJJJJJJIJIJJIJJJJ
@4929494/1
cacgcctgggatgccacccggcaccactcccgggtgaggatgcactacat
+4929494/1
CCCFDFFFHHHHHJJIJJJIIIIJGGIIJIIJIGHIGIGGIJJJGJIFHF
@4929563/1
accaataaatcgttttaacaactgggctctatgggacaaagtagctgtat
+4929563/1
CCCFFFFFHHHHHIJJJJJJIIJIJJJIIJJJJJJGGJGJGHJIIJJGHH
@7660325/1
gccagatgccaaagttcttgatcttcactgggctcttctctgggatttcc
+7660325/1
@C@FDDADFDBFDGHGGHIEHGFHIIIEIIIIIBHGGFHEIGBBGGGIEG
@1501070/1
caagatagtattcaggtgcccactacatc
+1501070/1
@@@DDDDDHHHDBFG>EHB>GHF?FD<2<
@2878087/1
caccgacgacgacactgtacagttagaaatgttacaacctctatactttg
+2878087/1
CCCFFFFFHHHHHJJJJIIIIJGHIJJJJJJHIIJJJJJIJJJJJJJJJI
@7660760/1
gtcacggtactcgcggtacatgttg
+7660760/1
???DDDDDDADBDEEEE8?1:CD?D
@1501237/1
tgattgtgctgttgtggaactgcttcacctgtggccggcggcacgcagac
+1501237/1
?<=DBBD;CD:AC<<C=9C;<FFEF>FB@9<C@91:?:?:8:88=9>;>2
@132321/1
ctgcagatgactgtgcatccttgctagtaagtcctgagccatagcaaaca
+132321/1
CCCFFFFDFHHHHHIJJJJJJIIIIJJHHIIFIHHJJJIJJIJIJJJIJJ
@6971067/1
caacaagatcagcgactgtcacacggtagcggaaggtgggttcgtgaatc
+6971067/1
CC@FFFFFDHHHGIJJJJGHGIJJGIFHGIIJJGIJFAEI;CHH;AEEFF
@2878320/1
gctgatccgagttggatgcggttttcacg
+2878320/1
??1:BB?D?DD<AEBEE<;F@811CE4D?
@1501449/1
catcttataaatatctattggacccaaatacggcgaggcccataataatt
+1501449/1
CCCFFFFFHHHHHJJJJJJJJIJJJJJJJJJJJJJJBHIIJJJJJJJJJJ
@6971192/1
ttatagtataactctgcaggagaactcctaaaccacatctttgatatctc
+6971192/1
CCCFFFFFHHHHHJJJJJJJJJJJJJJJJJJJJJJJJJJJJJJIJGIJJJ
@132574/1
ataacgcagccagatgccaaagttcttgatcttcactgggctcttctctg
+132574/1
CCCFFFFFGFHHHGJJIJJJJJHIIFIJGIJJJJIJJJFGIIIJJJJJJJ
@3548368/1
atacataataaaattagaggaagtaggtgctgggcctcttgtatgcga
+3548368/1
@@@DA;DBBHFBFH@GHEHIIIIAFE<<CEHHCBBGGEHII?BAGBF;
@132694/1
ctcggagatgccgtcccggtacataatgatacgatgcggcttgaacccgc
+132694/1
C@CFFFFFHHHGHJIJJJJCFHIJJIHIJIJJJJJJJJJJJJGIHCHHBD
@3548559/1
cgcaagaagtaccagaaacgggacttagccacaatctggtctggagagaa
+3548559/1
CC@FFFFFHHGHHIIJJJIJJJJJJJJJJJJJJJJJJJJJJJJJIJHHII
@6971524/1
ggtgcacgcgcttgggcagagggaatctgattgtgctgttgtggaactgc
+6971524/1
8?1A??DDDHFHAA=AFHGIE=<DFHGD@GIABDCBH@?B@=;17@@FHH
@6971681/1
gggtgtagtgcctgtagtatagactgggaagctcgctgcttggccatctt
+6971681/1
@CCDFFFFHHFHHIIFHJIJJJIGJIJJDEGIEGGBIGGEGGIIGEAGIJ
@2197397/1
cttgttaatgcctggccctcagcgacatgtaagagttcaatggggaagta
+2197397/1
CCCFFFFFHHHHHJIJJJJJJJJJJJJJJIIJJJJDEHIJJJJJJJIJHI
@2879004/1
aggtgctgggcctcttgtatgcgaaggtgttgaggcgcttgtggtggtgc
+2879004/1
@BCDFFFFHHFHHJJJJIIJJFJHHHICEDHIGIJJJJJJJHIJIJIGHG
@6312094/1
gggaattttgtttggtatctgataccgacacatggtaggctccatggatt
+6312094/1
@<@D7DDDFFHFDGIBEHBHBEHIHGFGIHGIIJIJID?DHGI>@AHFHI
@1502292/1
ctggagagaagatcctcatcttgtatagaggaggcttgggctcgctctcc
+1502292/1
CCCFFFFFHHHHHJJJJJJJJJJHHJIIJJIIIDIIJGHIHIIIIIIHJJ
@6972042/1
gggctgcagatgactgtgcatccttgctagtaagtcctgagcc
+6972042/1
@@@DAADD?>F?DC@GACHC4?CDHHIIDEH@<91?F9?1?9?
@1502458/1
gtcctgcagagcttgccacatcttgtaagcagcctgacgcttagcaagtt
+1502458/1
@?@D=D>DF?CAD3AE?FHCG@BBHIEGCCBFHIFG@H>FEEDDFG>FDE
@832713/1
gactatatgaaacgcgagtggggccgtcagaacctgatagaaacggttgg
+832713/1
CCCFDFDDHGHHHJIIBHEGHIJJJJFHIJJIGHIJJJJJIGIJJH?CBD
@1502522/1
tcctcatcttgtatagaggaggcttgggctcgctctccgaagggagcttg
+1502522/1
;;;=ADDD?A?<2AFGFF;BG<7?FCG?EFCD60089?:@D:6;=;;=CE
@6972653/1
gtggtgcacgcgcttgggcagagggaatctgattgtgctgttgtggaact
+6972653/1
@CCFFDFFHHHHHJJJJJJJJJJJJIIJJJJJIJJHIGIIJJJIJJJJJI
@6972711/1
ttctgggctgcagatgactgtgcatccttgctagtaagtcctgagccata
+6972711/1
CCCFFFFFDHGHFIHGIGGGHIIIIIIHHGCGIJDGEIHGIIIGIIIIGE
@4235861/1
gggaattttgtttggtatctgataccgacacatggtaggctccatggatt
+4235861/1
CCCFFFFFHGHHHJJHIJJJJJJJJJJJJJJJJJJGHIIJIJJJJJJJJI
@2198398/1
ctcatcttgtatagaggaggcttgggctcgctctccgaagggagcttgcg
+2198398/1
CCCFFFFFHHHHHJJJJJJJJIJHGGIGIJIJIIJJJHJIJJFIGFHIJI
@833370/1
tctgagctttcgtactgagtgtcgagtctgtaggcttttggtactttatc
+833370/1
CCCFFFFFHHHHHJJJJIJHHHJJHHFHIJHJJJJJJJJJJGHIJJJIJJ
@2198871/1
atccaattgggtttcttcactcatctttcactctgtctttgaggttattc
+2198871/1
CCCFFFFFHGHFHIIJJJJJJJJJJJJJJJJJJJJJJJJJJHIJHIJJJH
@3550342/1
gctgtttctcactagtaagagcttttcgtataatatgatatgatgccgac
+3550342/1
CCCFFFFFHHHHHJJGIJJJJJJJJJJJIJJJJJJJJJJJJJJJJJJJJJ
@3550454/1
gacgcgttaacatacgagatcttcgtgcggagataatattttaaagtata
+3550454/1
CCCFFFFFHHHHHJJJJJIJJJJJJHJJJJIJJJJJJJJJJJJJJJHHJI
@833613/1
acggcacctccgacactgaggtcacggtactcgcggtacatgttgtgtac
+833613/1
@BBFFDFFHHHHHJJJJJJJJGHIJJJFHIJJIJJIGIJJJJJJJHHHHH
@5633189/1
ctcagatgcaatttcttgcaagaattgcacaaagttgaagtccttgttgt
+5633189/1
@CCFFDFFHHHHHJJIJJJJIJJJJJJIJJIJJIHGHIIIIJJJJJIIHG
@3550851/1
gtcagaacctgatagaaacggttggcgttaggtatatacaagaacaaacc
+3550851/1
@@@FFFFFGHFHGIGGDEHGHEDHIIIFEHCGDDHEHIIGGGGGCHIIII
@5633574/1
gtcggttgcggaatcagcctcgcgggtgggtctggcatggt
+5633574/1
@@@DFFFDHHHHGJEHAGIJEGGJJIAGIGHHFFDFF@;>6
@4236817/1
gcgggtcggacgagccgtgccttttattgcttggtgagacacgag
+4236817/1
?@@A;?DDFAFDA@FG@GGIFII@FCB=.BF@FICC=CHIGHF8<
@1504388/1
ccagatgccaaagttcttgatcttcact
+1504388/1
?<?7AABBBFF<AFC<B<HHH9?EBHHA
@4236995/1
cacgtagttctcagcttccctgcaaagttaaccatcttgtattcaaa
+4236995/1
CCCFFFFFHHHHHJJJJJJJJJJJJIJIIJJJJJJJJJJHIJJJJJJ
@5633880/1
acaccaagcaggaatattggacggatctgcttttcgtttatgaatttttc
+5633880/1
CCCFFFFDHHFDDBHIIJJJJHIIEEGGIIIDHJGIFGHGHIIJIJJIIG
@834115/1
gcgaaggtgttgaggcgcttgtggtggtgcacgcgcttgggcagagggaa
+834115/1
@CCDFFFFHHHHHJJJJJJIJIJEFHHGGJIIGIIIEHIGHGHFFDFCAA
@834122/1
gcacgcgcttgggcagagggaatctgattgtgctgttgtggaactgcttc
+834122/1
CCCFFFDFHHHHGIGIIJJJHAHIJJGIIJIIJIGGIGDFHGGGIIGIII
@1504731/1
tggaactgcttcacctgtggccggcggcacgcagacgccttgatgacctc
+1504731/1
@?<DDFFA<FHFGII?CCFHIFEB>HGB6ABEEBDDBB92;>ACCE>A>A
@1504875/1
ctcgcacgttggcagtaatagtacaagtgaaaagtcacttgccg
+1504875/1
@<@DDDDDFHHB>?A<<FFH9F?4FFH?EB9<FG::??BGE9B8
@7661293/1
gccagatgccaaagttcttgatcttcactgggctcttctctgggatttcc
+7661293/1
@@CFFDFFHHHFDFAFBHII@CFFHECHIB8<;?FHHGIIGG<H@GDIFD
@4237711/1
ccaactgtcctccggtactaacgatcaaatcgatcatgggtccataatca
+4237711/1
CCCFFFFDHHHHHJJHHIJJJJJJJJEFHDCGHIIJJJJJDGIJJJIJJJ
@5634931/1
acataataaaattagaggaagtaggtgctgggcctcttgtatgcgaaggt
+5634931/1
@C?DFFFAHHHHHJJJJJIJJCHGGCGCHIIIIIIIJJJFEGIEGIJGI0
@4237949/1
ggggtgacatcggacttaatacaaggaaactgtttagactggttacattg
+4237949/1
BBCFDDFFHFHHHJJJJJJJJJJJJJJJJJJJIJJJJJJJJJIJJJJJJJ
@4930720/1
caccaataaatcgttttaacaactgggctctatgggacaaagtagctgta
+4930720/1
CCCDFFFFHHHGHJIEGGIIIIIJJJGGIIJJJIGGHHIIJIDFHGIJDG
@5635421/1
atctggtctggagagaagatcctcatcttgtatagaggaggcttg
+5635421/1
@?@DFFFFGFDFFEH?FGAEFGIGIIH<FFAEFGHIGDIGEBG>6
@3552863/1
cccggcttatactccgcctccaacttgatacaagcttctcggacagcagt
+3552863/1
@?@DFDFFHHHHHIAFHGGIIIIIIIIIIIIIIIIIIGIIIDGGIIEGI@
@5635808/1
atctgattgtgctgttgtggaactgcttcacctgtggccggcggcacgca
+5635808/1
@@CDFBDFF?DHFGHEHFBFHGGGIJCHIHIGEEH@D@DDFHJGHFFA>B
@5636097/1
cttatatactgaactcataacatcatgaaattaatgataatttaaatcat
+5636097/1
CCCFFFFFHHHHHJJJJJJJJJJIJJJJJJIJIJJJGIIIJJIJJIJJJI
@7662767/1
cactgagtgacggcacctccgacactgaggtcacggtactcgcggtacat
+7662767/1
CCCFFFFDHHHHHJJJJJJJJJJJJJJJJJHIJJJJGIJJJIJJHEDFFF
@5636323/1
gcagaaataattcatagcaaaaattaaagttagtctattatagtttcaaa
+5636323/1
@@@FFFFFHGHGHJIIGGIJIGEHGJJHIHGEBFHIIJJJIGHGHIGGHG
@4931680/1
acaatctggtctggagagaagatcctcatcttgtatagaggaggcttggg
+4931680/1
CCCFFFFFHFHHHJIIIJIJJJJJJJJJJJJJJJJJJJJJJJJJJJJIGI
@2879490/1
gtggattttaatgttattattacagcatacataataaaattagaggaag
+2879490/1
?=?=1BD?FHFHFABFGG@FCHGIIIIIIBHIEHHFHIIIIIGHDGEHG
@2879516/1
ggtgctgggcctcttgtatgcgaaggtgttgaggcgcttgtggtggtgca
+2879516/1
@CBFFFFFHGHHHJIJHJJJIJHGIJFGHIIIJJJJJIJIEHEFHIEHIG
@6313483/1
cgatggtagaataaggattaaaaataaacttaaagattattaataagaaa
+6313483/1
CC@FFFDDHHHHHJJJJJJJJJJJJJJJJJJJJIJHJJJJJJJJJJJJIJ
@2879626/1
tgatagagacgatttcaccagtggtcttcttgaacttcttcaattgacgc
+2879626/1
CCCFFFFFHHHHHJJJIJJJJJJJJJJJJJJJIIJJJJJJJJJJJJJJIJ
@3553916/1
caccttgtggctgtgacttgtagtcaaggtg
+3553916/1
;?8A?BAADDFDD<C::EFCA??F@F4E22<
@7663445/1
gaaggggtgcaggcggcagagctcgggcacgaggatctgcttctggtcca
+7663445/1
@<@DDDDDHFHHFII>:DHIEIGHHGGIGGIBHF>CEECCCCCCCCCCCC
@7663641/1
ggttaatcagactatagttagtatagttataagactcagattgccatctc
+7663641/1
@@@DDDDD>F?DH??AEABA<F@><ACBFHHIGIECDHH@FAB>?DBDHI
@134457/1
ctacttgtagacacggcagatgaggatacctcaacttcatcttatactta
+134457/1
CCCFFFFFHHHHHJJJJJJJJJJJJHIGHIIJIJJJJJJJJJJJJJJJJG
@3554385/1
ctcttgtatgcgaaggtgttgaggcgcttgtggtggtgcacgcgcttggg
+3554385/1
CCCFFFFFHHHHHHIJEGHHJIIJJJJJJJJJJJJJHHIJJJJJHFFFDD
@3554546/1
gtgatgccgaggtcgacagtagtgcctgcggggatatttccagactttcc
+3554546/1
CC@FFFDFHHF?HGGH@FEHIEB?FGGGHGIIGB/?CBBCDBDEB@A>@;
@6314146/1
ctatgccatttatcctcgcacgttggcagtaatagtacaagtgaaaagtc
+6314146/1
CCCFFFFFHHHHHJJJJJJJJJHIJJJJJIJJJJJIIJJJJHIJJJJJJJ
@2880432/1
ctcgggttggaatgattctggtgggttgtcctgcagagcttgccacatct
+2880432/1
@@@DDDDDHGDHHI<CEGAHA<CDE?FG?DDBDGGEGFHCA@FFEHHGH<
@6973400/1
cactgagtgacggcacctccgacactgaggtcacggtactcgcggtacat
+6973400/1
@?=DDD?2A?CFA8E@DDE;E@?8@DHB9FFADFBHBFGEFHBA=54=@D
@1505143/1
gcgatgttttacaagggcaggttgaactcacaccattcaatttaaaagaa
+1505143/1
@@@FDDDDHDFHFEH?FEGDBHHBE@GD?EH<@?BGEH@@GHEIGCGIGG
@3555146/1
ccacatcattcctagaatagttcagtaagaagttgatatcttctggagtg
+3555146/1
BCBFFFFFHHHHHJJJIJJJJJJJJJJJJJJJHHIIJJJJJJJJJJIJGH
@1505197/1
gtggaactgcttcacctgtggccggcggcacg
+1505197/1
?:8DDDBBD>CAFB?F<F@GG?A:8?@67@A@
@3555293/1
gcgacaccttgtggctgtgacttgtagtcaaggtggagattttactatct
+3555293/1
CCCFFFFFHHHHHIJJIEHHHJJJFHJHIJJJJCGHIIGHIIJIJJJJIJ
@1505357/1
agccatagcaaacagccactggcaatgtggatagctggacaaggcactgg
+1505357/1
CCCFFFFFHHHHGJJJJJJJJJIIJJJHHIJJJGIJIJIJJJJIJJIIJJ
@2200155/1
tgctgggcctcttgtatgcgaaggtgttgaggcgcttgtggtggtgcacg
+2200155/1
CCCFFFFFHHHHHJHIIJJJG@GEEFIIJIIIEIIIJIEHICDGIJJJIH
@7664802/1
ccggaagtcactattccacgcgaacgaagtcgcgggctataataaatctg
+7664802/1
CCCFFFFFHHHHHJJJJFIJJJJJJJJJJHIJJJJHFDEEEDEEDDEDDE
@2881253/1
ggtgcacgcgcttgggcagagggaatctgattgtgctgttgtggaactgc
+2881253/1
@@BFFFFFHHGHHJJJJJJJJJJHIJJJIJJJIHGIIJJJJJJIIJJJJJ
@3555816/1
agccagatgccaaagttcttgatcttcactgggctcttctctgggatttc
+3555816/1
CCCFFFDFHHGHHIJHIJJJJJIJJJJEIJJCDHIJIJJJJIIIGJJJJE
@6974275/1
ggccgtcagaacctgatagaaacggttggcgttaggtatatacaagaaca
+6974275/1
CCCFFFFFHGHHFIJGHIIIIIJJIFGHGEIGGDEHBFIBFEGGICHGEG
@3555884/1
gcttattctagcgataacaatatctaaatttatttaaattgtaaacaagc
+3555884/1
CCCFFFFFHHHHHJJJJJJJJJIIIJJGIJJJJJJJIJJJIHIGIJJJJH
@136095/1
gtgctgttgtggaactgcttcacctgtggccggcggcacgcagacgcctt
+136095/1
@@@=DD2AC=CFBG@C<FHIIIIIGGHEG;?:DGIIIEBEECC@BBBBBB
@6975013/1
gcctcttgtatgcgaaggtgttgaggcgcttgtggtggtgcacgcgcttg
+6975013/1
CCCFFFFFHGHGHJHGHJAHFHIIIJJJJJJJGHJIJJHFHIJJJJHFFD
@3556592/1
gcttggtacaaagcaaaggtcgggcagttcgtcaacaagacattactagc
+3556592/1
CCCFFFDFGHHHHJJJJJJHIIJJJJJHJJJJJJJJJJJIJJJJJJJIJJ
@136735/1
gtacacctgagcgagactcataacgcagccagatgccaaagttcttgatc
+136735/1
@@@DDBDDD>BAH@G>FHIGIIG>BE>@DDGAD?@FHG>FGBDDHECDHF
@6975317/1
gggctctgtgcctggctcccatgtcacggtagcactgagtg
+6975317/1
@@@FDDAADDDHF>GBHIGHIIGHD>FAH:EGIFGIIEG:B
@3557033/1
ccagtctttagaagatgatggtgtttgtcttgtttgactgtagttgtatc
+3557033/1
@@@DBDDDHHF?FH;CGCHE>3<<CFEDEEHHFEGEHIIICCGDFIDHI@
@1507150/1
gttggagcttggtacaaagcaaaggtcgggcagttcgtcaacaagacatt
+1507150/1
CCCFFFFFGHHHCFIJIIJJJJJJJHHJJJJJJIIJIGIIJJJJJIIJGI
@2202025/1
gtcacggtaagcattcatcagaatgctatgcaacatcttcatcttagcgt
+2202025/1
CCCFFFFDFHHHHJJJJJJJJJJJJJJJJJJJJJJJJJJJJJJJJJJJJH
@1507519/1
tgatagagacgatttcaccagtggtcttcttgaacttcttcaattgac
+1507519/1
@;;1?=;;422@D;AAF>HH?C?;CB24CFE4ECBGFFA9CFFFF?:B
@5637243/1
gtggattttaatgttattattacagcatacataataaaattagaggaagt
+5637243/1
BB@FFFFFHHHHHIJJJJJJJJJJJJJJIJJJJJIJJJJJJJJJJJHJJG
@835659/1
atacatctctgtccaggcactatattgcagacctccagtggtaggtatgt
+835659/1
@@@DDEFFGHHDFHIGIJJIGGJJIJJHIIJFIIIIGIFGIHIIGHEFHD
@2202613/1
ctttcacaatcttcgtgggactagtagtagtttctttctgccactcttta
+2202613/1
@@@DFFFFHFDHGJJJIJJHIIEGDBHIHIIIHIIIJIIGJBDHHIJGIC
@3558200/1
agaggaagtaggtgctgggcctcttgtatgcgaaggtgttgaggcgcttg
+3558200/1
@?@DDD?DC?FDHFG><EH?GGEAHDA<AF9?FEDEHHIGG@<BGAEAHD
@2202889/1
gcttcacctgtggccggcggcacgcagacgccttgatgacctccactttg
+2202889/1
CCCFFFFFHHHGHJJJIIJJJJJIJIGJHHHFFDEEEEECCDDDCDDDDD
@4933464/1
cccgtatctcaacacccataaagaactgtttgcctctcatgtcccatact
+4933464/1
??@DDFFFFHGHHIIGHGGEGHGCHHIDHCHHGHAGGHGGH<B?FEHEGD
@2203065/1
ggcgtagttgggctcgttgtggcgcgccttgtcttgtagaagagtgatct
+2203065/1
BCCFDFFFHHHHHJJJIJJIIIJJJJJJIJJIIJJJGHIGIIGI@EGGHG
@3558549/1
ctactctttgtacctgcttcatggaagcatcactcatcaactcgttacat
+3558549/1
@@@BDDDEDHBFHFGIIIGIGHHIFGEHIGIIGGGEFIBDAGAGDHIGGF
@4240129/1
cctggctcccatgtcacggtagcactgagtgacggcacctccgacactga
+4240129/1
CCCFFFFFHHHHHIIJJJJGIJJJJJJJJFHJJIJJJJJJJJIJJJIJJH
@4240189/1
ccattctatgcacctcctccaatgtgtctggtgctatcagtaaaccactc
+4240189/1
CCCDDFFFHHGHHJJIJJJJJJIJHGIIIHIHIIIIJJJJIIDHGJJJIJ
@4240225/1
cccaactgtcctccggtactaacgatcaaatcgatcatgggtccataatc
+4240225/1
CCCFFFFEFHHHHIIIGFHIJIJJJJJCFGGDFHIJJIIJIGFHIIJJJJ
@4934101/1
ctgggcctcttgtatgcgaaggtgttgaggcgcttgtggtggtgcacgcg
+4934101/1
?@?=D8BDHHHHHGEHHICEGB<ACCF9CDGGHGIIIGIFHH8;CDHGEH
@5638710/1
gctttctttagttttaagttagttttcatcttaagttcggaaagattata
+5638710/1
=;?DFEDDFFBFFIIGGHCF4<AFHGCDGHGHDHHGGIHIB;?@3B<DDB
@4934486/1
ctggagtgccgtatcccgtgtcatcggcaatttccgagagcagttcgtgt
+4934486/1
CCCFFFDEHHHHHJJJJJJJHJJJJJJJJJJJJJJJJJHIJJJIJJJJII
@4240756/1
aggtgttgaggcgcttgtggtggtgcacgcgcttgggcagagggaatctg
+4240756/1
BCCDDDFFHHHHHJJJIIJJJJJIIIJJJJJJJJJJJJJJGHHHBEFFEE
@4934683/1
ctggatggagtgagcacgggctctgtgcctggctcccatgtcacggtagc
+4934683/1
CCCFFFFFHHHHHJIJJJJJJJJJJJJJJIIGJIIJJJJJJJJJJIFIID
@5639613/1
ttttaatatttaaataaccgctttttactacatgcacaaacatacatacc
+5639613/1
@@@DDD?DF?DFHGBIBGHEIIIGGIHDEGEHHCGIGH@FDGHIIIIICF
@3560446/1
gtcgagtagagccttagctgcggaatgcttagcttccttcttagagcgtc
+3560446/1
CCCFFFFFHHHHHJJJJJJJJJJJJJJIJJJJJJJJJJJJJJJJJJJJIJ
@5640187/1
ctcatcttgtatagaggaggcttgggctcgctctccgaagggagcttgcg
+5640187/1
CCCFFFADHFHHHJIIJGJJJJJGHIIJIIEGGGGGGHGIII=FBGHGGG
@3561483/1
tgggcacagttcctcgacgagcaagtag
+3561483/1
@@CFFFDBBCFHHHHBHGHGEGFBG:::
@6315413/1
ggcacctccgacactgaggtcacggtactcgcggtacatgttgtgtacac
+6315413/1
@@CFFFFFHHHHHJJJIJJIJJJJJGHIJJJJJJIJIIJJJJJJJIJJEE
@6315590/1
gtatgtcactgaacttctcttaaacgactggaccgattttgatgaatttt
+6315590/1
@@??DDEDHHHDHJJJIJGIJIGEIIGIJJJGHHI@GGIIIIJIGFHIGG
@6315632/1
gggtagagaacatttaattacacaatagtaaatataacgcaaattgagcg
+6315632/1
B@CDDDFFHHHHHJJJJJJJJJJJJJIJGIJJJJJJJJJJJIIJJGJJJJ
@4936985/1
ggcgaattttgcgatctgcgtggtagcgtactaccagcgttgatagattc
+4936985/1
@<;BDDDDFFHDDBH@FHIHFFHDFD>D?DFIIG;?BBFCEGGGCCDGEG
@2882216/1
gcagcatcttgtcgagaacatgaagccgctttggtttacgttccagttct
+2882216/1
CCCFFFFFHHHHHJJJJJJJJJJJJJJJJJJJJJHIJJJJIJJJJJIJJI
@1508168/1
gtcggcatcgggtgacccacgatattatatttgacgggacagttgagcgg
+1508168/1
@BBFFFFFHHHHHIJJIJIJJIIIJJJJJJJJIJIJJJHIJJJJIJJIHH
@3562185/1
gtggtcttcttgaacttcttcaattgacgcaagaagtaccagaaacggga
+3562185/1
@@CFFFFFHHHHHJJJGIJJJJJJJJJJJJJJJJJJGHIIIJJIJJJJIG
@6316209/1
ggctatgccatttatcctcgcacgttggcagtaatagtacaagtgaaaag
+6316209/1
CCCFFFFFHHHHHJJJJJJJJJJJHJJJJJJIJJJJJIJJJJJHHJJJJJ
@1508561/1
ctttactcgaatagtcttttctaacttgaacagtgcgatgttttacaa
+1508561/1
@@@DD8?BBFFHAFCDEFE>HHGGIIDGIIIADH@<8CBA?F>BDBFG
@6316561/1
gtaagtttgtcgagtagagccttagctgcggaatgcttagcttccttctt
+6316561/1
@@@FFDFFHHHHHJJJJIJJJJJJJJJJJJJJJJJJJJJJJJJJJJJJJJ
@138125/1
gttgtggaactgcttcacctgtggccggcggcacgcagacgccttgatga
+138125/1
CCCFFFFFHHHHHJJJJJJJJIIJJJJJJJJIJJHHFFDEDDDDDDDDDE
@7667347/1
tgctttcactatcttttaattctttttctttctttgaat
+7667347/1
@CBFFFFFHHHHHJJJJJIIJFJJJJJJJJJGIJIJ@:C
@1509123/1
gccgaggttggggcggcgcgggcatgtgagtgttggtaaatccgctagcg
+1509123/1
CCCFFFFDHHHHHJJJJHFDDDDDDDDDEDCCCDDDDDDDEDDDDDDDDD
@138395/1
gtccttttgaggatctcaatccgatcgttgtattcagctggtggagc
+138395/1
CCCFFFFFHHHHHJJJJIIIJJJJJJJJJJJJJJJJJJJJIFHIJJJ
@1509390/1
ggcaatacaacaacgacaagctgcaactgtacgaatgtgctcttgaggta
+1509390/1
CCCDFDFFHHHHGJJIIIFIIJJJJIJIJIGHHEGIJEIJJIJJJIJJFG
@3563511/1
gcccaatgatcggcattccggcgtcattcgatatcttctgtagctgctgt
+3563511/1
CCCFFFFFHHGHHJJJJJIJJJJJIIJJJIIIGHGIJIJJJJJIIIJIIF
@7667795/1
ttcacctgtggccggcggcacgcagacgccttgatgacctccactttgat
+7667795/1
CC@FFFFFHDFHHIIJJJIJIJFGIJIHHFFFF3@CEEEEDDDDDDDDDD
@7667799/1
cccacatcaggatgtggattttaatgttattattacagcatacataataa
+7667799/1
@7@AD?DDFDABF@2AF?CFEEHC:FCEHFIEHI<?FG<GBDCGGCIEFE
@4937157/1
ttccacgattgtcatcagtataagaacatacaaatcccagtatcatgcat
+4937157/1
CCCFFFFFHHHHHJJJJJIJJJJJJJJJJJJJJJJJJJJJGIJJJJJJJJ
@6317424/1
ggagtgagcacgggctctgtgcctggctcccatgtcacggtagcactgag
+6317424/1
@@<=D?AB8DH<<@6C2CHHAB?FFGG@@?DFAGBB?@8?0?@<==B>@@
@6317463/1
gggtcttacagattggtggaaaccaaaccaaacttctctgccaccaccaa
+6317463/1
B@CDDDFFHHHGHIIIBEHIJJJJIGIIIJJIJJJJIIGIGGGHJJJIJJ
@6317469/1
gcctgggtacgttactatcatacctttgattctgtccacaaacttttgcc
+6317469/1
CCCFFFFBFDFDFIJJGIGIJJJJJJJJJJJFEGIJGGIIIIGGIJJIIJ
@7668084/1
tgacgcaagaagtaccagaaacgggacttagcca
+7668084/1
@@@DDD<D6AF;<A>EFFFI<CFCFFFIFBF@3?
@3564011/1
ggttggaatgattctggtgggttgtcctgcagagcttgccacatcttgta
+3564011/1
BCBFFFFFHHHHHJJJJHHJIGHIIIJJJJJJJJJJJJJJJJJJJJJJJJ
@7668532/1
cttgtagtcaaggtggagattttactatctttcaagtcggcataacgggc
+7668532/1
CCCFFFFFHHHHHCGIIJIJJJJJJJJJJJJJJJJJIJJJJJJJJJJJJJ
@6317978/1
caaagataagatgaagaagaggagcaaattgaaataaaaaattggtgaaa
+6317978/1
CCCFFFFFGHHHHJJJJJJJJJJJJIJJJJJJJJJJJJJJGGHIJDGGII
@3564411/1
gaagatcctcatcttgtatagaggaggcttgggctcgctctccgaaggga
+3564411/1
@??DFD?DHFDDHB>FI@IBCHFECEDHIIC;9CD8?DG;DB?67C:4@C
@139711/1
cgtctttgtacagttcgcgagcgatctccgctgtagtcggctcgctacga
+139711/1
CCCFFFFFHHHHHJJJJJJJJJJIIIIIJJJIJGIIJIJJJJJHFFFDDC
@6318328/1
tgctgggcctcttgtatgcgaaggtgttgaggcgcttgtggtggtgcacg
+6318328/1
@CCADEFFH@HBHGGIIIIIIBGICC?EFHGE68@DHGCGICHHBDHEGH
@2884784/1
tgaggtcacggtactcgcggtacatgttgtgtacacctgagcgagactca
+2884784/1
CCCFFFFFHHHHHJJJJJJJGHIJJJIJIHIIJJGGGIJJJJJJJJJJJJ
@4938383/1
gtttattttgtttttctctgtgatctgtttcttggcatctatagatgt
+4938383/1
@@<7ADDDBFFFF<@>EHGGIGB3CFFAFHC>@HIIGDGIIIEI>FHF
@4938609/1
gccatactgtagcttgggtggtggcaatactcggccgcgaacctccatca
+4938609/1
CCCFFFFFHFDFHIGGIIGHIFHHHHGJJJGIJJJJIIJJJGFFFFEEEC
@838014/1
gtcgatgaccagcagaaggcgtgttaccgaccagagtagcaaccaccttc
+838014/1
CCCFFFFFHHHHGJJJJJJJJHIIJJJJJJJJJJGIHIJJJJJJJJJJJJ
@140786/1
aagcagcctgacgcttagcaagtttcttagacttgccagttcccacttca
+140786/1
??1:BDDDFBACDADF?FAFFD<AE>FD<FEDFDGC@C>GFEBDDFCA9F
@4939163/1
cgcaagaagtaccagaaacgggacttagccacaatctggtctggagagaa
+4939163/1
:?@DDDDDFFDFDIEFFEIIC:@GFF@<<DBFIDCDFG?9BFGIFIE=FF
@4242631/1
gctcagatgcaatttcttgcaagaattgcacaaagttgaagtccttgttg
+4242631/1
CCCFFFFFHHHHHJJJJJJJJJJJJJJJJJJJJJJHHIGIJGIJJJJJJJ
@838328/1
cgggaaattgctgcacgaaccggagaagggaatgacaacgacaatcggac
+838328/1
CCCFFFFFHHHHHJJJJJJJJJJJJIIJJJJJJJJJJJIJIJJJJJHHHF
@4242681/1
gcaagaagtaccagaaacgggacttagccacaatctggtctggagagaag
+4242681/1
CCCFFFFFDFHHHJJJJJJJIJJJJJJJJJJJJJIIJJFFGIJJJJJJIG
@4242953/1
cgctagtttactatattttcaatattatcgacattctcttttcgccaatc
+4242953/1
CCCFFFDFHHHHHJJJJJJJJJJJJJJJJJJJJJJJJJJJIJJJJJJGII
@3566216/1
cttaaatttacatttagtgtttgtttcatgtcaatcggttaataaataaa
+3566216/1
CCCFFFFFHHHHGJJJJCFEHIHEGHJIJJIJJJJJJJHIIHIJJJJJJI
@4939763/1
cttgttgttaagaggtgttacctgcaacttggccaggttagggccaacag
+4939763/1
@@@FFFDDFHDGDEHEEFGGIHGCCAHGHHHIIHHGGDHCGEECHGEHIG
@4243263/1
caccttgtggctgtgacttgtagtcaaggtggagattttactatctttca
+4243263/1
CCCFFFFFHHHGDHGGGGIICCFBBHGII<FHHIGIHIHHGHGHEEGIII
@5641898/1
cccctgtttgttttatcgtcgccttg
+5641898/1
CCCFFFDFHHFHGIJIIJ9FAHHI>H
@839030/1
gtgcacgcgcttgggcagagggaatctgattgtgctgttgtggaactgct
+839030/1
@=?DDDDDHF??FEHIBEFGHG<;8BDFICEDFGGFHBHGBBGHG>FGCH
@3566549/1
gtagcactgagtgacggcacctccgacactgaggtcacggtactcgcggt
+3566549/1
@?@DFEFFHFF<CFEFEGGGHGGGGHHJGGDBD?FGGHHIBFGGIIEHF5
@2886526/1
cttttcttcaatatccacataagtaacttcaaatgattgctcagatgcaa
+2886526/1
CCCFFFFFHHHHGJJJGIJJJJIJIJJJJJJGHIIGHIIJJJJHGGIIIG
@5642140/1
ccctcttcctcgggttggaatgattctggtgggttgtcctgcagagcttg
+5642140/1
@CCDFFFFHHHHHJCGIJJJJJJJJJJJJHHJJGGIGIIJJJJJJJJJJJ
@839324/1
atgtcactgaacttctcttaaacgactggaccgattttgatgattttttt
+839324/1
@CCFFFFFHHHGHJJJJJJJJJJIJJJJJGIJJGHIJJJGHIFIIJJJJJ
@3566885/1
agcatacataataaaattagaggaagtaggtgctgggcctcttgtatgcg
+3566885/1
@@@FFFFFHGFHFHCIJJFHIIGJGIAFBGCCFHGIIIJIGIJJFDEGEH
@3567133/1
gccattagtagactgatcagccggagcagctccggtaagtttgtcgagta
+3567133/1
CCCFFFFFFHHHHJJJJJJJJJJJGHJHHIIJJJJFHIJHIIJIJJHIII
@6977260/1
ctcatcttgtatagaggaggcttgggctcgctctccgaagggagcttgcg
+6977260/1
CCCFFFFFHFHGFIGGGIGIJJJGBECGIIFIGIIGIGGFEBAEGGEAAG
@2887081/1
ggctttctttgatcattaatgtctcgtatgtcaaggacttcacacataaa
+2887081/1
CCCFFFFFHGHGHJJJJJJJJHIJJIHIJJIIHGJF>GHGIHGGIIIIIJ
@2203644/1
gcaagaagtaccagaaacgggacttagccacaatctggtctggagagaag
+2203644/1
CCCFFFFFFFHGHJJJJJIIIGJJIJIIIJIIJJJJJJGIIJIEEHHDHH
@6977466/1
gtcttggttgaacggaactccaatcctttactcgaatagtcttttctaac
+6977466/1
CCCFFFFFHGHHHJJJJJJIJJJJJJJJJJJJJJIIJJJIJIJJJJJJJH
@2887355/1
ctccacatcctcagcttgctccatagcatcctcttggatcaagtaatgtt
+2887355/1
CCCFFFFFHHHHHJJJJJIJJJJJJJJJJJJJJJJJJJJJJJJIJJJJIJ
@4244290/1
ctagcacgtagttctcagcttccctgcaaagttaaccatcttgtattcaa
+4244290/1
CCCFFFFFHHHHHJJJJJJJJJJJJJJJJJJJJJJJJJJJJJJHJJIJJJ
@2204120/1
gtcgcgtgtgatgccgcttttgcaccacaataaacgtgattcccggctta
+2204120/1
CCCFFFFFDFHHHJJJJJJJJJJJJJJJIJJJJJJJDGGIJJJJJJJJJI
@2887574/1
cgtttagcagcttcatccagaggcaagcgctccaagttgcttggaggctt
+2887574/1
@BBFFFFFHHHHHJJJJJJJJJJJJJJIJJJJJJJJIJJJJJJJIJJIJJ
@2887615/1
ccggcttatactccgcctccaacttgatacaagcttctcgcacagcagtg
+2887615/1
@@@FFFFFBHDBFHEHIIIGCGGIGGEEGFHIIIDGGIIIIEHG@FBFHI
@6977954/1
cgcagcattatgggtcttccttcatggccgaggttggggcggcgcgggca
+6977954/1
@@@FFFFFHHHHHG?<EHIIIIB@FHHDEGB?D?F?FFADAA?=BB@B87
@6319051/1
ttgggcagagggaatctgattgtgctgttgtggaactgcttcacctgtgg
+6319051/1
CCCFFFFFHHHHHIJJJJJJJJHIIGJJIJHIIJIJJJJIJJJJJJJIJJ
@6319109/1
gtgaaactgcgacaccttgtggctgtgacttgtagtcaaggtggagattt
+6319109/1
C@CFFFFFHHHHHJJIEHIEGHGIJGHEHIIIGHIFDGIII9DHIHEBFH
@1511116/1
gcaagaagtaccagaaacgggacttagccacaatctggtctggagagaag
+1511116/1
@@@DD<DA=:DDFIBFFEFGBFE?F@FE>@BCDFIIII?DEFI9D?D;;B
@141506/1
agcgcattccacataaagttctaattactacaaagatgaaattagtgact
+141506/1
CCCFFFFFHHHHHJJJJJJJJJJJJJJJJJJJJJJJJJJJJJJJJHIJJJ
@2205532/1
cgcaagaagtaccagaaacgggacttagccacaatctggtctggagagaa
+2205532/1
CCCFFFFFHHHHHJJJJJJJJJJJJJJJJJJJJJJJJJJHIJJJIJHIJI
@141584/1
gtggtcttcttgaacttcttcaattgacgcaagaagtaccagaaacggga
+141584/1
@@@FDFDBFFDD>BGEGFIGGICHHIIEF>EHH@DH?DDGFIGHG@GIG:
@1511571/1
gggcagagggaatctgattgtgctgttgtggaactgcttcacctgtggcc
+1511571/1
CCCFFFFFHGHHHJJJJJJIHJJIIIIIJJJJJJIJJJJJJIJJJGGIII
@142080/1
ctggagagaagatcctcatcttgtatagaggaggcttgggctcgctctcc
+142080/1
@@CFDFBDDFFHGIJJJIJIIIIEHIHGJIGJDBHGIA@@BBFFIJGHHG
@3570330/1
atagagaagccccagaaatttcgcacgctcgactaacattacctcgaagg
+3570330/1
@@@DADFFHHGHDGHHGGHGICHEGIF8DEH<GHEIEGEHHCH@FG6=DG
@3570338/1
ctcttgtatacaaattatttctaccatcaaatacaggttttagtgcgcca
+3570338/1
CCCFFFFDHFHGFHJIJJJJJJJJHJJJGDGHIIGHIEHHIJIDHGIGGI
@2889623/1
gttcacattgacaaacttaggtttgcttacagccattcccaactgtcctc
+2889623/1
CCCFFFFFHGHHHJJJJJJJJIIJJJJJJJJJJJJJJJJJJJJJJJJJJJ
@2206755/1
ctgtggaggtatgattctcatccactcaatcactttgacagcacctaata
+2206755/1
CCCFFDFFGCFHHJJJJJJJJIJJJJJJJJJIIHIJJJJJJIJJJJIJJJ
@6320562/1
gtttattttgtttttctctgtgatctgtttcttggcatctatagatgtcg
+6320562/1
??@DDDDFHAAAFGGIAHHICCHGGG@HGHGE>?GHGGGEGHIIDF<0B;
@4941956/1
ctgtcgtgtcctttatacatttcggcatggcgatcatgtcgatggcttgg
+4941956/1
CCCFFFFFHHHGHIIJJJJJJJJJJJJJJJJJJJJJJIJJJHIIJIIIJJ
@7671147/1
agatgcaatttcttgcaagaattgcacaaagttgaagtccttgttgttaa
+7671147/1
@@@DDAD?FDDHDFFAA<BFG@AA>EE@BGG<CD>9CEGFAGIIIGHIGG
@3570842/1
gtccttgttgttaagaggtgttacctgcaacttggccaggttagggccaa
+3570842/1
CBCFFFFFHHHHHJJJJJFGHIJJJJJJJJJJJJJIJJJJDHIIJJJJIJ
@4942184/1
gcaagaagtaccagaaacgggacttagccacaatctggtctggagagaag
+4942184/1
CCCFFFFFDHHHHJJJJJJJJJJJJJJJJJJJJJJJJJIJJJJJJHIIJI
@840374/1
gtatccgattccattgctgataataatgtggcccgtgcttttatacaatg
+840374/1
CCCFFFFFHHHHHJJJJJJIJJIIJJJJJJJIJJJGGIHIIIJJIIJJIG
@2207620/1
ctgcatagatagaaatcgaactcggt
+2207620/1
@@@DDDDD8FA<FHIDFBGGH@EH=E
@1511979/1
cttgtggtggtgcacgcgcttgggcagagggaatctgattgtgctgttgt
+1511979/1
@@@DDD;DDD0<CGBHAGIIIA@FG;GHHC>DDCHHCGEEH@@A8=CEH7
@840691/1
ctgcaacttggccaggttagggccaacag
+840691/1
:??B;D>B?CF?<GEB<AI@;AF=1AC@8
@143980/1
atctgagaatggtttagattcacaattttgtccgctggacaatgtttttt
+143980/1
CCCFFFFEHHHHFHIJJGIJJJJJJJJJJJJJJJJJJIIJGJJJHGIJJJ
@3571780/1
gagcaaatggaaaaaaaaattggtgaaaagaatcacaagtaagatactgc
+3571780/1
C@CFFFFFHHHHHJJJIJIGAFHDGGIJGGHGEHIGGGI=CGGIGHGGIF
@2890913/1
ccattatttagtttaaaaagtgacttgtacttgaaagaaaaataaaggaa
+2890913/1
CCCFFFFFHHHHHJJJJJJIFIHIJIJHJJJJJIJJJJIJJJJJJJJJJJ
@5644554/1
gtcacggtactcgcggtacatgttgtgtacacctgagcgagactcataac
+5644554/1
CCCFFFFDFHHHHJJJFHIIJIGIHGHHIJJJJHJJJJJJIGIIJJJJJH
@3572588/1
gcgcacagacgaacagacaaacagacaaacagacaaacagacaaacagac
+3572588/1
CCCFFFFFHHHHHJJJJJJJJJJJJJJJJJJJJJJJJJJJJJJJJJJJJG
@4245716/1
aggcgcttgtggtggtgcacgcgcttgggcagagggaatctgattgtgct
+4245716/1
CCCFFFFFHHHHHJIHJJJJJJJJJJJJJIJJJJJJGGJJJJIJJJIHHH
@3572728/1
ctgtgatctgtttcttggcatctatagatgtcggtggcgcacagggcacg
+3572728/1
CCCFFFFFHHHHHJJJJJJJJJJJJJJJJJJJJJGHJJJJJJJIJJJJJI
@3572770/1
ggaagctagccgggcggatgtatggcagtagctaactcgtccgagggtca
+3572770/1
@@@AD?BDHFDHAB:CA@?@H@D@FCFG@FFFHGIGEEHEE;<BA@B5?<
@4942574/1
cagtggtcttcttgaacttcttcaattgacgcaagaagtaccagaaacgg
+4942574/1
@@@FFFDFFHHHHJIIIJIIJJJJGJJIIGIJJJIIGGGHIIGHIJJGGI
@6979323/1
gccaaatattttattgtaacaatgaaccatggtttcaacaatttctctat
+6979323/1
CCCFDFFFHHHHHJJJJJJJJIJJIJJJJJJJIJJJJIJJJJJJJJJJJJ
@6979432/1
caccagtggtcttcttgaacttcttcaattga
+6979432/1
88:?DD=A3=:CD@EE4:EAEFBF@F:FEFEB
@4943029/1
gacgcaagaagtaccagaaacgggacttagccacaatctggtctggagag
+4943029/1
@@CDFFFFGHHDFDGGIIJJJGGIIJJIJJIIIJJIIJJJIHGIIJJIFH
@842361/1
ccaacaacgaaatcgtgttttagaaaaccaaactccttaggattcgtatc
+842361/1
CCCFFFFFHHHHHJJJJIIJJJJJJJJJJJJJJIJJJJJJJHIJJJJJJH
@842461/1
aggtgctgggcctcttgtatgcgaaggtgttgaggcgcttgtggtggtgc
+842461/1
@B@DDFFFHHHHHJIIJHIIJJJJJJJ?EDBHCHIIIJIIIEHIFHG@EG
@842689/1
tagtagactgatcagccggagcagctccggtaagtttgtcgagtagagcc
+842689/1
CCCDFFFFHHHHHJJJJJJIJJJJJJJJJJ@GIJHIJJJJJJJGHJJJJJ
@842727/1
ctccaacttgatacaagcttctcgcacagcagtgagttcgtgttgca
+842727/1
CCCFFFFFHHGGHJJIJJIJJJJJIIJIJIIJFHHIFGHIFHGIJIJ
@4943903/1
gtgcgccacatcaatgttgataaaggctttattggtaaatatggcggatt
+4943903/1
CBCFFFFDHHHGFHGIGIIGJGIGGIIGGIGGJJJJGGJGIJJEIJJ@BG
@3574221/1
gggcgtgcggtcctcgctgcaggccgactggtggctgccctcgcccgagt
+3574221/1
CCCFFFFFGHDHHGHGGIJIJIJIJIFHIIJFGHCHGEHJEHABEFB6>;
@6321953/1
gcactatctcttgtctgtgttgttgcacgcgcacggtggcggcgtaccgc
+6321953/1
CCCFFFFFHHHHGJIJJJJIJJHJIIIIHIJIIJJJIGIIGIGDDDDBDD
@4944238/1
ctggggaaaagatcctcatcttgtatagaggaggcttgggctcgctctcc
+4944238/1
CCCFFFFFHHHHFIJJJJIJJIJHIJJJJJJIJIJJJGJJIHHIIJJIIJ
@5646876/1
gtagcactgagtgacggcacctccgacactgaggtcacggtactcgcggt
+5646876/1
BBBFFFFFHHHHHIIIIJJJJJJJJJJJJJJJJJHIJJJJFHIJJJJHEB
@3574498/1
tggaagcgtagatgtcttactagtaccgggatcaacattgcgtgctgaac
+3574498/1
@@@FDFFFHDFDHEII@BH@FHHCFGCBGF@FGHIAGI@?8@HHIIGGHC
@5647000/1
cagagggaatctgattgtgctgttgtggaactgcttcacctgtggccggc
+5647000/1
@@@DDFFDDHHHFHGIIICEHEHGIHGIHGIGHGGC<FFHICIGEHGEB>
@2893310/1
aggaagtaggtgctgggcctcttgtatgcgaaggtgttgaggcgcttgtg
+2893310/1
@@@FFDDDFBADDCB>?BFHIGIIIGGGHIIADG:?:BBHIG7@:;FGHH
@843179/1
gctgcaggccgactggtggctgccctcgcccgagtcgtgctccttctcca
+843179/1
BBCFFFFFGHHHHJJJIJJJJJJJIJJIIJIIGIIJJJJGEGDCH>EAH;
@2893886/1
gcaaattcgtcctgtggaggtatgattctcatccactcaatcactttgac
+2893886/1
@CCFFFFFHHHFHGHEGHJJFFBHIJJIJIJJJEGJJGIJJJIJJJGGEG
@3575554/1
ctaggagtgactttcccgtttccaatctccaagacaggaggctccagtac
+3575554/1
@@@DDFFDDFFFHIBF<@FFHGIIIGICCECGF>FHGI??@EC;DHFF?9
@4945462/1
gttgtgtacacctgagcgagactcataacgcagccagatgccaaagttct
+4945462/1
@@@DDDDDHDFFDGHHHHGIEEHGIGHEFGIIIIIIDCGHIIDGEIIIGI
@4945533/1
atggattatacattacacttactaatatagtaaaagcagtgttcatttta
+4945533/1
CCCFFFFFHHHHFIJJJJJJIIIEJIJIJJDHHGJJIIIFHGHJGIGIJI
@4945535/1
gtgctgggcctcttgtatgcgaaggtgttg
+4945535/1
@?@=D>8;3A:DF<?ACEHFEB1@F?C1:D
@843657/1
ggcagagggaatctgattgtgctgttgtggaactgcttcacctgtggccg
+843657/1
CCCFFFFFGHHHHJJJJJJIJJJJIJIIIIIIJJJJJJJJIJJJGJJJIJ
@844233/1
ctgttgtggaactgcttcacctgtggccggcggcacgcagacgccttgat
+844233/1
CCCFFFDFHHHHHJJJJJJJJJJJJJJJJJJJJJIHHFFFDEDDDDDDDD
@2210780/1
ctcagatgcaatttcttgcaagaattgcacaaagttgaagtccttgttgt
+2210780/1
CCCFFFFFHHGHHJJJJJJJJJJJJJJJJJJJJJIJJJIJHIJJJJIJJJ
@3577647/1
gccagatgccaaagttcttgatcttcactgggctcttctctgggatttcc
+3577647/1
CCCFFFFFHHHHHJIJJJJJJJJJJJJJJJJJJJJJJJJJJJJJIJJJJJ
@2895606/1
gtaaggtttatttgacgagtcatcagacgtggtcggcggactccggtcta
+2895606/1
CBCFFFDEHHHHHJJJJJJGHHIJJGIJJHJJIGIIIJJJHHFFFD>CDD
@845071/1
ggcacacaggcataatgccatattcaaatgggaagtggtgataaagataa
+845071/1
CCCFFFFFDHHFHIJIJIIIGDHHGGIJIIIJEDG:CG?CFHIJIJIEII
@6322416/1
gcctggctcccatgtcacggtagcactgagtgacggcacctccgacactg
+6322416/1
@<@D=DD?FDDBDEHIIIIIACFDHIICGGFHGG=F>GHHIIIEAEBEHE
@4947772/1
cgagtaagttaattctaatttaatgtcagatgttttaatagtaagtacga
+4947772/1
@@?DDDDDFFHBFHHIJGIJIJEIIHGGHHIHIIJJJBFGGHIJJJIGEF
@3577887/1
gcgattcatacagtcgaattacatgacatcaagcttccgtacattttata
+3577887/1
CCCFFFFFHHHHHHIJIIJJJJJJJJJJJJJJIJJJJJJHIJIJJJJJJJ
@6322444/1
gaagtaggtgctgggcctcttgtatgcgaaggtgttgaggcgcttgtggt
+6322444/1
CCCFFFFFHGHFHJJ;EHHIJJJJIJJJFHHI9CCFGIJJJJJIIICGAC
@4947811/1
gcctttcatattcgcatctttttcgctcatactctcgcctttcatcaaat
+4947811/1
@@@FFFFFHHHHHJJJJJJJJJJJJJJJJJJJJJJJJJJJJJJJJJJJJJ
@4947947/1
gtcgagtagagccttagctgcggaatgcttagcttccttcttagagcgtc
+4947947/1
CCCFFFFFHHHHHJJJJJJJJJJJJJJIJJJJJJJJJJJIJJJJJJJJJJ
@2212041/1
ctcatcttgtatagaggaggcttgggctcgctctccgaagggagcttgcg
+2212041/1
CCCFFFDFHHHHHJJJJIJJJJJEGIIGHJJJJJJJJIJIJJGHIIJJJJ
@845355/1
ctccaatccaaaccgtttgaaatctcggttttgcgagtacttcatattag
+845355/1
CCCFFFDDDDFHHJJIJJJIJJJIJJJIFFHIJGHHIHGIIIJIJJJIIJ
@147910/1
gccagatgccaaagttcttgatcttcactgggctcttctctgggatttcc
+147910/1
CCCFFDFDDHDFFHAEBFHIIGHIGIEHGHAGIGEGGIIGIIIGDEHDHI
@2212253/1
ctcaagcttctcgtacatatcaaaatcatccaaattcttgtaaacgccaa
+2212253/1
@BBDFFFFHHHHHIJJJJJJJJJJJJJJJJIJJIIJJJJJJJIIJJJJJI
@4948364/1
catggccgaggttggggcggcgcgggcatgtgagtgttggtaaatccgct
+4948364/1
CCCFFFFFFHHHHJJJJJJJJFDDDDDDDDCDDDACACDDBCDDEDDDDD
@5647297/1
gccagatgccaaagttcttgatcttcactg
+5647297/1
@?@D=BD?4AA<8BEFHIGCDHCHIID?FD
@1513901/1
ctcggttttgcgagtacttcatattagaaatcacttctttgattttcttc
+1513901/1
CCCFFDFFHHHHHJEHIJJJJJJIJJJJJJJJJJJJJJJJJJJJJJJJJJ
@6981596/1
ctgtgatctgtttcttggcatctatagatgtcggtggcgcacagggcacg
+6981596/1
CCCFFFFFHHHHHJJJJJJJJJJJJJJJJJJJJJHIJJJJJJJJJJJJJJ
@7672208/1
cctggatattcgtatttgacacagaattcagcgacaaatacttctgcgaa
+7672208/1
@@??D;ABFFFDFFEGIIF<ACBCGIIE?BHBFGFED@G>GIIF<BGF<;
@5647618/1
cactgatttctatttcttttgtattttttattagatttttttttgtgtgt
+5647618/1
BCCFFDDFHHHHHJJJJJJJJIJJJJJJJHIJJJHIJJJJJJJJIIJJJI
@3579242/1
cctcacgaaagtttccatgttctatttacctatcttgagttttacagttt
+3579242/1
CCCFFFFFHHHFHIJJJIJJJIJIJJJJJJJJJJJJJJJGIJGJIIJIIJ
@1514211/1
gtggtgcacgcgcttgggcagagggaatctgattgtgctgttgtggaact
+1514211/1
@BBDDFFFHHGHGIIIIJIGJIIJIGIJJIJJJJI@FHIJHGHFFIIGEE
@6981934/1
gtggattttaatgttattattacagcatacataataaaattagaggaagt
+6981934/1
B@BFFFFFHHHHHHIJJJJJJJJJJJJJJJJJJJIJJJJJJJJJJIHJJF
@6324180/1
agcatacataataaaattagaggaagtaggtgctg
+6324180/1
CCCFFFFF<FFHHIIII@ECFDAFHGAHF<HHHI@
@7673067/1
cgatgtcgaacccaaaaatgtaattaactttttttttgtctgtttgtctg
+7673067/1
CC@FFFFFHGHHHJIIIJIJHIJIJIJIJJJJJJIJJJHHIJJJIJJJHH
@3580030/1
ccactgtttacctaccacgttaagtacgtaactttaaaatattgactgga
+3580030/1
CCCFFFFFHHHHHJJJJJJJJJJJJGJJHIJJJJJJJJJJIJJJJJJJJJ
@1515053/1
ccacaatctggtctggagagaagatcctcatcttgtatag
+1515053/1
<@@DB;DAF<?<CFFFI@@F;EF3F<<FAEFDFFFG@FAG
@5649065/1
tgaggcgcttgtggtggtgcacgcgcttgggcagagggaatctgattgtg
+5649065/1
@@@DDDDFHAHF?DFHA:?FGGIIEBHFCGIIGGD@GHBEFHHEFCCE?@
@6324887/1
gcgaaggtgttgaggcgcttgtggtggtgcacgcgcttgggcagagggaa
+6324887/1
@@CDDFFBFHHDDHEHIIBHGFHEFHHGEGIIJJJIIJEGHHGFFFFDAE
@845841/1
gttggagcttggtacaaagcaaaggtcgggcagttcgtcaacaagacatt
+845841/1
C@CFFEFFHHHHDHIJIIIJIIGIIHHGBEGGGFHHIJJJIJJGHGIJJI
@1516630/1
gaactgcttcacctgtggccggcggcacgcagacgccttgatgacctcca
+1516630/1
@@@DDDDDFFDDDF@2<ACFC8CD6:@;@A8:BE<BBCCBBA;>ABABB9
@4249939/1
gtgctgttgtggaactgcttcacctgtggccggcggcacgcagacgcctt
+4249939/1
CCCFFFFFHHHHHJJJJJJJJJJJJJIJJJJJJJJJJHHFFDDDDDDDDD
@1516943/1
ccaaattcttcttcttcagccggctttggtggttctttggctgcctctgg
+1516943/1
C<@FFFFDDFGDDHJ@EHHEHEH>FFHI@C;;GHFHDFHGGIB=FHCEGE
@2212576/1
cagtggtcttcttgaacttcttcaattgacgcaagaagtaccagaaacgg
+2212576/1
;?@DDFDDHHGHHJJJIJIJJJJJJFIJJHIIJJJJJIDGIJJJJJJJIH
@4950091/1
ggccgcagctcgcttggcttgagatttgttgcgaccgatgccataaacag
+4950091/1
CC@FFFFFHHFDFGGGIJJIICGCHHIGDHEHJJIJJJHHHFFFFEEEEE
@846659/1
gtggaactgcttcacctgtggccggcggcacgcagacgccttgatgacct
+846659/1
@@@DFDFFHGBFBBH>DDICBFGEGBHID>EEEE>BDBAA?>A@>;AACC
@2213342/1
aaatgacgacaccacagttccagtctcaggcacattgccattagtagact
+2213342/1
@@BFFFFFHGGHHJJJJIJIJJJIJJJJJJIJJJJJJJJJFIJJGIIJJI
@2213434/1
cctggatattcgtatttgacacagaattcagcgacaaatacttctgcgaa
+2213434/1
@CCFFDEDHHHHBGIIIIIIHIICFDHGIIGGIGGIEHHGIGGIIIIIFF
@2213504/1
cttatattggttgtatatatagttatatcaacaacaaagtatgagagata
+2213504/1
CCCFFFFFHHFHHJJJJJJJJJHIJJJJJJJJJJJJJJJFHIJJJJIJJJ
@2213792/1
agaagatcctcatcttgtatagaggaggcttgggctcgctctccgaaggg
+2213792/1
CCCFFFFFHHHHHJJJJIIJJIJJJJJJJJJGIJJIIIJGIJJJGHIJJI
@1518300/1
gtgagcacgggctctgtgcctggctcccatgtcacggtagcactgagtga
+1518300/1
@@@DDDEDHDFFHIEHGHHGGEGIHJJJJIFIIIGIJ?FAGGGIJGG=CA
@1518483/1
cttgggcagagggaatctgattgtgctgttgtggaactgcttcacctgtg
+1518483/1
CCCFFFFFHHHHHIJJJJJJJJJJJJJJHIIIJJJJJJJJJJJJJJJJIJ
@847223/1
atctgagaatggtttacattcacaattttgtccgctggacaatgtttttt
+847223/1
@B@FFFFFHHHHHJJJJIJJIJJJJJJJJJHIJIJIJJIIJJIHIJJJJJ
@4951050/1
tgggtgctgggcctcttgtatgcgaaggtgttgaggcgcttgtggtggtg
+4951050/1
BCCFDFFFHHHHHJJJJJIJJJJJJJJJDGHHIIJJJJJJJJFIIHGIIH
@2214164/1
cactgagtgacggcacctccgacactgaggtcacggtactcgcggtacat
+2214164/1
@@@FFFFBFDHHHGIIJJIJJGHGGEIJJJHHGIIJHGIJIJJJGB>BDF
@2214276/1
cttgtatgcgaaggtgttgaggcgcttgtggtggtgcacgcgcttgggca
+2214276/1
B@CFFFFFHHHHHJFHIIJJJJGIJJJJGHIHIHGHIJJIJJHHFFFFDE
@2214307/1
cgcgttaactgtcaacattaccccatttttatctgtttgattgtgtagct
+2214307/1
@@CDDDFFHHBDBGHIIIIGI@GHIIIGFHIGIGGFHIIHIIGHGIIGCD
@2897497/1
cgacagttagaatttaaaagaaacac
+2897497/1
@@@FFFFFFFHDBHIIGEIJJIICFG
@150518/1
cacggtactcgcggtacatgttgtgtacacctgagcgagactcataacgc
+150518/1
CCCFFDFFHHHHHJHIJJJJJJJJJHJJCDFHIJJJJJJIJJJJJJJJJJ
@2897569/1
cgctgaggaccttagggacttcgacatattcggcgatgatgcattcttcc
+2897569/1
CCCFFFFFHHHGHGHJJIJJJJJJJIJJJJJIFHIIGGIJJIIHIHGIIG
@1519063/1
ccaaaagctgcgctattcatttgcgcaggaaggcgtcaatatttttttaa
+1519063/1
@@@FBDFDFFGFHGIGJDFEIIJIDGGIJDEHGIIFDGHIAGGGHIIHDF
@4952077/1
ggcgcttgtggtggtgcacgcgcttgggcagagggaatctgattgtgctg
+4952077/1
CCCFFFFFHHHHHJGHIJJJJJJIIJJJJJIIJJJDIIHJJJHJIHIIEH
@4952571/1
tttctatttcccaattaaaccttatattaatacaatggtgactattaaat
+4952571/1
CCCFFFFFHHHHHJJJJJJJJJJJJJJJJJJJJJJJJJGHJJJJJJJJIJ
@2215605/1
gtagcactgagtgacggcacctccgacactgaggtcacgg
+2215605/1
@@?BDBDDFBCA??A211@@AC??8:?F@BBHIAH;9?7;
@2898438/1
gacgcaagaagtaccagaaacgggacttagccacaatctggtctggagag
+2898438/1
CCCFFFFFHHHFHJJJJJJJJJJJJJJJJJJJJJJIJJJJJHIIJJJJJJ
@848463/1
gataaattcactctagcacgtagttctcagcttccctgcaaagttaacca
+848463/1
CCCFFFFFHHHHHJJJJJJJJJJJJJJJJJJJJJIJJJJJJJJIIJJJJI
@1520556/1
ggtagaataaggattaaaaataaacttaaagattattaataagaaaaaaa
+1520556/1
BBBDFFFFHGFDHIJJJIIJJJIIIIJJIIIBHHIIIJIIIIIIJIJJJJ
@2216498/1
gcctcttgtatgcgaaggtgttgaggcgcttgtggtggtgcacgcgcttg
+2216498/1
CCCFFFFFHHHHHJJJJJCFHIJIJJJJJJJJJJJGIJGHJJJJJJHFFD
@7674151/1
gttgaaggtgaaggagatggcgccggctgggtgagcttgtccacatatgg
+7674151/1
@CCFDFFFFFHHDHDEGHJJIJIJJJIIIJGFHIGIIJIIIJJIIIIJJH
@2216738/1
ccgttttaaactattttttcaatgccctaagtgagtatacatctattaaa
+2216738/1
CCCFFFFFHHHHHJJJJJJJJJIJJJJJJJIFHJJIJJJJIJIJJJJJJI
@3581576/1
tgctgggcctcttgtatgcgaaggtgttgaggcgcttgtggtggtgcacg
+3581576/1
CCCFFFFDHHHHHJJJJJJJJGIJHHGHIIJJJJJJJJIJJJJJHIJJJH
@2899302/1
ctcataacgcagccagatgccaaagttcttgatcttcactgggctcttct
+2899302/1
CCCFFFFFHHHHHJJJJJJJJJJJJHHIJJJJJJJJJJJJJHJJJJJJIJ
@5650761/1
cataacgcagccagatgccaaagttcttgatcttcactgggctcttctct
+5650761/1
CCCFFFFFHHHHHJJJJJJJJJJJJJJJJJJJJJJJJJJJJJJJJJJJJJ
@3581906/1
aggcgcttgtggtggtgcacgcgcttgggcagagggaatctgattgtgct
+3581906/1
CCCFFFFFHHFHHFGCEGGIIJIJHIIJJIIJJIIJAHHIGGHIJJHHHH
@4250226/1
gtttttaatttgtgctccaaattgtatctgacgacgcattgaatctgaat
+4250226/1
CBCFFFFFHHHHHIJJJJJJJJJJIIJJJJJJJJJJJJJJJJJJJJJJJJ
@7674662/1
ctcatgtaatttttaatgttttccaaatcgacgactcctgtggctttcag
+7674662/1
CCCFFFEFHHHHHJJJJJJJJJJJJJJJJJJJIJJJJJJJJJJJJJJJJJ
@1521664/1
gaggcgcttgtggtggtgcacgcgcttgggcagagggaatctgattgtgc
+1521664/1
CCCFFFFFHHHHHIIJHIIJJJJJJJJJJJIJJJJJJJJHHHHHHFFEFF
@3582142/1
tgtaaatcaaaatccgtcaatgtgtgccccacagacaattttctagtgtc
+3582142/1
CCCFFFFFHHHHHJJJJJJJJJIIJJJJJJJJJJJJJJJJJJJJJJIIIJ
@7674802/1
caaaaagcctactttttttgtcaggtaatatacctaaaaccttcttctaa
+7674802/1
@?<;DBDDFDA>FGDBFHGI>GHGI:9?C?F9DC@GHGFEHI>ABFGAFG
@4250440/1
cttcacgacgcttcagcagagtgcacacaatggtgaactggcgttcatgc
+4250440/1
??@DFFDACCDDDCA@BFH;BECFHDHHEGHCB:?DBBB?@=E;;C=C==
@1522075/1
gccagatgccaaagttcttgatcttcactgggctcttctctgggatttcc
+1522075/1
@@@FFDEFHHHHFIJJGIIJGHGIJGIIJGCGHIGIIJJEGGGGCHIIGH
@4250584/1
tgctgttgtggaactgcttcacctgtggccggcggcacgcagacgccttg
+4250584/1
@@@DDBDD:AA3CFFHBHICGH@FHE??<@AFBAFGBEEDEB<@B?BBBC
@1522237/1
gacgcaagaagtaccagaaacgggacttagccacaatctggtctggagag
+1522237/1
@@@DDADDF?HHFIIGIBGDGI?@?D?BFBDE9DFD3?DCHHGECA?C9;
@4250707/1
aggaagtaggtgctgggcctcttgtatgcgaaggtgttgaggcgcttgtg
+4250707/1
@@@FFFFFGGDHHHHIIAGHIGIIJJJGGHAFGH:DDDGBFG=FGHEHIG
@4250767/1
gctattaattcattagcgaaaaacttatttttcacttttaaaaatacatc
+4250767/1
?;@DD8DD?FFA4<FF:C13CF@??9::EGF9CG9CF@B?FF?BDA@9?8
@3583047/1
caccagtggtcttcttgaacttcttcaattgacgcaagaagtaccagaaa
+3583047/1
@@@FFFDDHHHHHJIJIGHGIJJIJJIIFIJEIEIJJJJJIFDHIGJGIJ
@1522736/1
agcgactgtcacacggtagcggaaggtgggttcgtgaatcatgccctcaa
+1522736/1
;??D>DDD:A??DE6E2<C@EEAD6?:BDA.7DABCCD=CC9@@C;=??C
@6986260/1
cttcacctgtggccggcggcacgcagacgccttgatgacctccactttga
+6986260/1
CCCFFFFFHHHHHJJJIJJJJJJJJJJJHHFFFEEEEEEEDDDDDDDDDC
@5652412/1
ctcagcatggtaagaaggtggcggccagaatctagacatgcacagctctt
+5652412/1
@@@DFDDFDBHAFGGGB><FEEHIIJGHGFCCGI<BABHG<B8=C2.@E3
@1523088/1
agcatacataataaaattagaggaagtaggtgctgggcctcttgtatgcg
+1523088/1
CCCFFFFFHHHHHJJJJJJJJJJJJJIJJJIJJJJJJJJJJJJJIJJJJJ
@4953154/1
atccactcttgctccatggtccaggagcagcagcgtgcgcaggttcaggc
+4953154/1
@C@DFFFFHHGHHIJGHIIJHIIIBFHIJJGGIGGDHIJJIIJDHIGHIH
@6986717/1
tattagacaattaaacttatcgatctaaaacacatacatgagttgcttaa
+6986717/1
<@@DDDD?HDHHFIG?GBDBDHF;CGCHHGGIDCEGED??DD<<DHHGC@
@4251563/1
atatgaaacgcgagtggggccgtcagaacctgatagaaacggttggcgtt
+4251563/1
CCCFFFFFHHHHHJHIJJJJJJIJJJJJJJIJJJJJJJJJJJEHHFFDDD
@5652945/1
ctgggtcttacagattggtggaaaccaaaccaaacttctctgccaccacc
+5652945/1
BCCFFBDEHHGGGGIJJJIHJJJJJJJGHJJJJJIJJJJJJJJJJJJJJJ
@6986838/1
gaagtaggtgctgggcctcttgtatgcgaaggtgttgaggcgcttgtggt
+6986838/1
BCCFDDFFCFHHHJJJIJJJJJHIJJJJIJJJDGGHIHIJJJJJJJHJIC
@1523532/1
gcttgggctcgctctccgaagggagcttgcggccgatgacctcatactcc
+1523532/1
?@@DDDDADFHAF@D@FGBF@CAG<AGHB?FG:@G6B<EAABD>D;;>@C
@4251788/1
gctttggtttacgttccagttctcgattatcgaatttttcgccatgagta
+4251788/1
CCCFFFFFHHHHHGIIJJJHIIIIJGIJIJJJJJJJJJJJJJJIJJJJHH
@1523941/1
cagagggaatctgattgtgctgttgtggaactgcttcacctgtggccggc
+1523941/1
@@@DFDD?HHHHHGGFCFHIJJJIJGIEIGIFFEGHJHIIGGG@FHGIFI
@7676485/1
cagcatacataataaaattagaggaagtaggtgctgggcctcttgtatgc
+7676485/1
@@@FFDFFHDFFHIJIIIEGIGHJIIGFDEBHHGHEEFGGHHG>FBDICF
@1524520/1
ccttattagttattaaactgacttgtgtttcgctcttag
+1524520/1
@@@DDD>DABDD<CBE@<I<F>@<EB>EDFHGGBGE9:<
@4252584/1
cttgtattcaaaagaaaacctagaatcactggttcaaattcaaataaaat
+4252584/1
BCCFDFFFHHHHHJJJJJJJJJJJJJJJJJJJHHJJJJJJJIDDHHHJJJ
@5654239/1
cgcaagaagtaccagaaacgggacttagccacaatctggtctggagagaa
+5654239/1
@@@DD?DDDCDFBFEBHHGIIDEF??FHIDDGHHIGGFC9??BDBB;B;.
@2217345/1
ctcctttcttttgcgagctgctgccgaaagattagagtcgtcttctactt
+2217345/1
BC@ADFFFHHHHHJJJJIJJJJJJJJJJJJIJGIJIJGHJGGIJGIJJJJ
@6327335/1
ggtgcacgcgcttgggcagagggaatctgattgtgctgttgtggaactgc
+6327335/1
B@BFFFFFHHHHHJJJJJJJJJIHJJJJJJJJJJJJJJHIJIJJJJJJJI
@6327336/1
ggcaaaggtagtaagtcagctgttccacttcatcatcagggatcttgccg
+6327336/1
@@CFFFFFFFHHHJJHIJIIIIIIJJ>EHECHG4CEFCGIC?9:DFGIGE
@1525415/1
cgggtgcggctacgcattcgagattctcggcttggtgatctacaactttg
+1525415/1
?@@F:@BDADHHHIIAGIIHGIIIGGHIIGIGIAH=CA@CFHAHGGGIIB
@2899942/1
gatggagtgagcacgggctctgtgcctggctcccatgtcacggtagcact
+2899942/1
@@@DBBD=DDDHHIGEGIIHGGGGGHI@BDGGIIIIIHHIGHE7BGHHIC
@4955648/1
gttggcgttaggtatatacaagaacaaaccagaaaataggcggagtccta
+4955648/1
CCCFFFFDHHFGHIIIGIJJJJJIIJIJIJJIGGHJJJJJIIIGH;CEGG
@4955842/1
tggtggttcttcaacttgggcgagcagggaattggtagcaacttgaatgt
+4955842/1
@B@ADDDDHHDHHIJFEHEHIIIJJIIJIIJJJJIGHIJIIJIJJIIJI=
@1525929/1
gtactttatcgtcgaatttcgggttgttcaccgctgccccgtcctgtggg
+1525929/1
@?@FDFFABFFCCC?;CBHCDGAGGHDECH9@GGGIEGEDFGCFEEHHEE
@153845/1
acacggagtaaacataatactattgtttattctaagctctgagcccatac
+153845/1
CCCFFFFFAFHDHIJJIJJJIIJJJHHGIJIJIJJJIJJIIIIJJJJJJJ
@849800/1
ctgattcgtttctagttcagtgtcccatttggctttgtcccagtaatcta
+849800/1
CCCFFFFFHHHHHJJJJJJJIJIJJJIJJJIFIJJJIGIGIIIJIJIJJH
@4956198/1
ggacttagccacaatctggtctggagagaagatcctcatcttgtatagag
+4956198/1
@18:BDB>AD?FFA?D?<@<A9EFHDGEED;FFAF?BC4C@FEBG@FFIE
@6328003/1
ctctatcaagtgctcgttttgttagact
+6328003/1
:=?D:=ADBF=:DH4CEEHGFEEBC4CA
@4956355/1
ctcagcatggtaagaaggtggcggccagaatctagacatgcacagctctt
+4956355/1
CCCFFFFFHHHHGJJJJJJJJJJJJJJJJIJJJJJIJJJJJJJJJJJJJJ
@6328112/1
ccatttcattgttctcattcgcgtacttttcaaggaacatttgagtggtt
+6328112/1
CCCFFFFFHHHHHJJJJJJJJJJIJJJJJJJJJIJIJJJJJJJJJDHIGH
@6328354/1
atacataataaaattagaggaagtaggtgctgggcctcttgtatgcgaag
+6328354/1
C@CFFFFFHHHHHJJJJJJJJJJCJHIFHHHIGIJJJIIGJHHIJIJIIJ
@1526788/1
ggcggatgtatggcagtagctaactcgtccgagggtcaattcaatatact
+1526788/1
CCCFFFFFFHFHHJJJIJJIJJJJJJJJJJIHJJJFHHHGIIJJJJJJJI
@1526924/1
tgcaccatgctgctcatctcgtgcactatctcttgtctgtgttgttgcac
+1526924/1
:??;DBBB<FB>BEF>F44C3A31CFH9C@?99?9CFGFE<D@@:B?B99
@3583990/1
tttatcttcaaatgacgacaccacagttccagtctcaggcacattgccat
+3583990/1
CCCFFFFFHHHGHIJJJJJJJJJJGGJJIJJJIJJJIJIJJJIJJIJJJJ
@2219238/1
gctcagatgcaatttcttgcaagaattgcacaaagttgaagtccttgttg
+2219238/1
CCCFFFFFHGFHHJJJJJJJJIJIIJJJIJJJJJJJJJJGJGGIJJJJJI
@2219270/1
agaagtaccagaaacgggacttagccacaatctggtctggagaga
+2219270/1
CCCFFDDFHHHHHJJJJJJJJJJJJJIJJJJJJJJIJJJJIJIJG
@3584144/1
ccaaataggaaacactacgctttacacgcatgaggtaatatttattgctc
+3584144/1
@@@DFAEDFFHHHIJJJJGJGGHIGHIBHIGIIII:DDFIIIGHIJAHIH
@3584293/1
cctctatactttgcattaaaataatgcccattttcacaggcaagggatcc
+3584293/1
CCCFFFFFHHHHHJJJJJJJJJJJJJIJJJJJJJJJJJJJJJJJJJJJJJ
@850840/1
ggaactgcttcacctgtggccggcggcacgcagacgccttgatgacctcc
+850840/1
CCCFFFFFHHHGGJJJFGIIJJIIJIJJHGJIHHFFFDEDDDDDECDDDD
@155254/1
gtggtcttcttgaacttcttcaattgacgcaagaagtaccagaaacggga
+155254/1
@@@BDDDFFDHFFJJIGICHHDHIGGHHGHGHHGJGGHHGIIJJGGHGJG
@1527643/1
ctgcagatgactgtgcatccttgctagtaagtcctgagccatagcaaaca
+1527643/1
CCCFFFFFFDHHGHGGJJIJIHIIJJIIHJJJJIIGGIIIIJIIJIEGIH
@3584989/1
ggggccgtcagaacctgatagaaacggttggcgttaggtatatacaagaa
+3584989/1
@@@FFDDDHHHGHGHHIIJJIJIJJJJGIJGJJIFHIJFHIJIJJIJJIJ
@2220211/1
cctggcaagcatccaagatagtattcaggtgcccactacatcgagatggt
+2220211/1
CCCFFDDFHGHHGJDHGEHGJEHGIGIJGFGHHIJIJEIIJGHCGGHEGH
@1528076/1
gggaatctgattgtgctgttgtggaactgcttcacctgtggccggcggca
+1528076/1
CCCFFFFFHHHHHIJIJJJJJJJJJJJJJJJJJJJJJHHIJJJJJJJHFD
@7677345/1
cctggctcccatgtcacggtagcactgagtgacggcacctccgacactga
+7677345/1
CCCFFFFFHHHHHJJJJJJGIIJJJJJJJFHIJJJJJJJJJJJJJJJJJF
@1528325/1
gtacatcttgataaaagttttatatcaacaaagcttaaaacttaaaacag
+1528325/1
@?@?ADBBFBFFA<C:E<AEFAHHFI<A?>GGFGHFBG@A?F>B9DFF@@
@2220565/1
ataaactctatgactggctgcgctttataaaaggcagttgcagaaacatc
+2220565/1
@?@DFFDEHDHHFIIGGIIGGHIAFEEH@EBGHIIBGHBDCGG@H@GHIE
@3585618/1
ccgagctcatcgactgtggcaatctttgcatggaatgttatctccaactc
+3585618/1
@???;1DDBF?DF>EBHHIIIGIGEGCGGC>DC3CD@GGHIFGCFDG3?D
@1528524/1
gcgactgtcacacggtagcggaaggtgggttcgtgaatcatgc
+1528524/1
?7;1BA:ADBD<AF1CE@@FFII??BDA8DF;@CF9@F;;FF@
@2902386/1
ccacaatctggtctggagagaagatcctcatcttgtatagaggaggcttg
+2902386/1
CCCFFFFFHHHHHIJJJIIJJJJJIJJJJJJJJJJIJJJJJJJJIJJJI6
@4252867/1
ccctggcaatacaacaacgacaagctgcaactgtacgaatgtgctcttga
+4252867/1
@@@DDFFFGHHHHIIJIHIJJIJJIJGJGIJJJGIIJJJJIJJIJJJIIJ
@3586014/1
ccgggatcaacattgcgtgctgaacaacatcacacataagaccagtagta
+3586014/1
@@@FFDFFGHHHHJCGHHIJJJFIIGIGFHGIIJIFIIIGIGIIIIHHGI
@3586167/1
gcaagaagtaccagaaacgggacttagccacaatctggtctggagagaag
+3586167/1
CCCFFFFFFHHHHJJJJJJJJJJJJJJJJJJJJJJJJJHIJJJJJJJJJJ
@6988641/1
gcttcacctgtggccggcggcacgcagacgccttgatgacctccactttg
+6988641/1
@<@DDBDFHDD<DGGHIHIIGFIIIGB<HHB<DCDACED>@ACBDCCCCD
@6988667/1
ctggatggagtgagcacgggctctgtgcctggctcccatgtcacggtagc
+6988667/1
@@@FDFADBHCDHEIIIJGIJFFIGIHJIIG?HIGIHGGGIGJFHIHDHI
@4253403/1
gcaagaagtaccagaaacgggacttagccacaatctggtctggagagaag
+4253403/1
CCCFFFFFHGHHHJJJIJJJJGIJJJJJJJJJJJJJJJGIJJIIJIJJJI
@1529764/1
agatgccaaagttcttgatcttcactgggctcttctctgggatttccctg
+1529764/1
CCCDFFFFGFHFFGHBHHIIJJIGIJGHIIJIJJJJIJJGIJJJJJJIIH
@4956930/1
cagcatacataataaaattagaggaagtaggtgctgggcctcttgtatgc
+4956930/1
@@@DDD??BFDDD<FCGB@GIBHCCFHEHCH?<BEEGH3CCFGEGH<DGG
@4957204/1
cccagactagcatagcacagcacactacggatgaacagacacaatatcaa
+4957204/1
CCCFFFFFHHHHHJJJJJJJJJJJJJJJJJJJJJJJJJJJJJJJJJJJJJ
@7678623/1
gtggtgataaagataagtataggctcaaaacctaacgacatcaatcacca
+7678623/1
@@CFDFDFHHHHFIGFGBIEFFHGGHHGIGGGGGHHGGFHIGGHIADHH<
@6989828/1
gtcggtggcgcacagggcacgcttgcgcatgacatctattcatgccattg
+6989828/1
B@CFFDDFHGHHHJJIJIJJJJJJJJJIIJJGJJJJJJJJJIIJIJIJJG
@4253938/1
cataataaaattagaggaagtaggtgctgggcctcttgtatgcgaaggtg
+4253938/1
CCCFFFFFHHHHHJGIIHIJJJJJFHJJJJJJJJJJJJJJJJJJGHHIBH
@4957599/1
gtcagtggctttctttgatcattaatgtctcgtatgtcaa
+4957599/1
@?@DD?DDHFAH?HIGGGGEFHIGIIGEHHIIHIID9?<B
@1530483/1
gcgggatggtcgtttgaaaaattgacggccagccttaacgtacgattcca
+1530483/1
@@CFFADDFHBFHIBGIGGIFBH@GHIIIIGIGIIIGIIGHGIIGIGIID
@157648/1
gacaaattttcaaattaaagacgtgtagacaggacaacgtctgtcgggtc
+157648/1
?@@DFFEFHHHFFBHGGIIIEHE<CACHGIIIGHIEBBGBBFGBGCED=@
@6990137/1
atggcatcaagcaaactctggtgccttgggaagcctttgtgcgccacatc
+6990137/1
@C@FFFFDHDDDDIIEHIJJGEGHGGGGIGJJIIGIIJIDBCDFHIGGG@
@4254092/1
gctgcacgaaccggagaagggaatgacaacgacaatcggacgcgttaaca
+4254092/1
CCCFFFFFHHHHHJIJIJIJJJJJJIJJJJJIJJJJJJJJJHFDCBDDDD
@4957900/1
gccatgtaccacgcctgggatgccacccggcaccactcccgggtgaggat
+4957900/1
CCCFFDDDFFHGFIJJJGIGIIGGGIHHGIJJIJGGIIGIIII5@DHFHH
@6990612/1
tgctgggcctcttgtatgcgaaggtgttgaggcgcttgtggtggtgcacg
+6990612/1
CCCFFFFFHHHHHJIJJJJJIIIJ:EFFHIJJGGIEIJHIIHGHIIIGIH
@4958590/1
agcatacataataaaattagaggaagtaggtgctgggcctcttgtatgcg
+4958590/1
CCCFFFFFHHHHGIJJJJJIIJIHJIJJIIHIHHIII@GGHCGGHGGFII
@4254771/1
ggctagtctttggagagaatgaatctaactttggaagttatgtgttacaa
+4254771/1
CCCFFFDFHHHHHJJJJJJJJHHJJJJJJJJJJJJJJHIJJJIJIJJJJJ
@4254803/1
gcttgggcagagggaatctgattgtgctgttgtggaactgcttcacctgt
+4254803/1
:8?DDDDDD?ABFGFFFFIIE<C>CFECCGBGDFFFI>AEB>GCGFGEF4
@6330251/1
cacgcctgggatgccacccggcaccactcccgggtgaggatgcactacat
+6330251/1
@@@;DDDDFHHDFEHGIIAGGGHEIGGIIGIGHG7@DHGBG@DGCDCEHH
@1532165/1
cctgggatgccacccggcaccactcccggatgag
+1532165/1
==8?BA8?DF:<D?E@EFHIBDGBA>H>GHG6B/
@4959430/1
gtctgttatctctttctctcttaaagaaactgtgttttctttctctttct
+4959430/1
CCCFFFFFHHHHHJJJJJJJJJJJJJJJJJJJHIHIJJJJJJJJIJJJJJ
@1532432/1
ctcttgtatgcgaaggtgttgaggcgcttgtggtggtgcacgcgcttggg
+1532432/1
CCCFFFFFHHHHHIIJAFFHIJIGGIJJJJFGGFHG@DGIJJIJHFFFDD
@1532488/1
cgttgtattcagctggtggagcagatatagcggtggaggggaacacagtt
+1532488/1
;8:D=DFFFFBFHIGIFFGBFGGGGGHIIIEGG?FB=G<@A6<CCHGIII
@4959828/1
tcttggtgacggcgtgcacggtgatggcgcgcgccatggcgatgggcgtg
+4959828/1
C@@FFFBDDFBAFGFHGHGHG?DHIGBGIFBBHIEHFFFFCBBBBBBBCB
@1532917/1
gtagcactgagtgacggcacctccgacactgaggtcacggtactcgcggt
+1532917/1
@@@FADEDHHHCFEEHGFEIGGGEHGIGGEHDGIDCGCFH<;FHIBHHE9
@3586967/1
atttgtccagaacacgtattaattctgttttcacgttgtcaataaactat
+3586967/1
CCCFFFFFHHHHHJJJHJJJJIJJJIJJJJJJJJJFEHIJJJJJJJJJJJ
@2903705/1
ctggctacttgatgcttcaccatcattcagtcttagcttttttgccgctg
+2903705/1
CCCFFFFFHHHHHJJJJJJJJJJJJJJJIJGJJJJJJJJJJJIJJJJJJJ
@3587187/1
gtggattttaatgttattattacagcatacataataaaattagaggaagt
+3587187/1
@@;DDDDDFF3?F<CGGE4C@EEIACFHHF@CF>FBGIIE>?:C?8CFC9
@5656583/1
gtgctgggcctcttgtatgcgaaggtgttgaggcgcttgtggtggtgcac
+5656583/1
@?@DDDDFDHHHHJJIJJJJJEGHI?CEGGDHIGGHIJIHIDGIIBDEII
@6331058/1
gtcaattcaatatactacaagattgtttgtggacctattgctacataata
+6331058/1
@@@BDDDDFHHDDGIGIGHGHDHHE@CFHCFGHICHGIIGGGHFCAGHGG
@3587442/1
cccagggcgggatatggaattttaatttatgccccctttaaaaaaagctc
+3587442/1
CCCFFFFFHHHHHJJJJIJJJJJJJJJJJJJIJJJHHHFFFFFFDDDDDD
@3587609/1
catacataataaaattagaggaagtaggtgctgggcctcttgtatgcgaa
+3587609/1
CCCFFFFFHHHHHJJJJJJJJHHJIJJJIJIJJJJIJJJJJJJJJJJJJH
@6331621/1
gcgcttgtggtggtgcacgcgcttgggcagagggaatctgattgtgctgt
+6331621/1
CC@FFFFDHHHHHGHHIJJIJJJJJJJJJJHJJJIIJJJJIJJJGIIJJI
@5657407/1
ttgtcttgtttgactgtagttgtatccagaataatcgtatggtggtgcat
+5657407/1
B@@BDDFFHHHHHIIJHIIJHIIIJIJJJIIJIIJJGEEHJICDHFFHHI
@6331717/1
ctgtggccggcggcacgcagacgccttgatgacctccactttgatgatct
+6331717/1
@@CDDFFFDFFDDHHIGGHHIIJJGHHHF@BCEDECDCECCCD@CD;BCD
@5657659/1
ctctgtgcctggctcccatgtcacggtagcactgagtgac
+5657659/1
@<<D?DDDFHA??H>FGIGICHGGB>FGEEAHGE@FHI4:
@3588438/1
ggcacagttcctcgacgagcaagtagttcttgaagcacagacacaggtgt
+3588438/1
@@@DDDB:CDFDDB1@EDGBHCH?DC?CDFHH<D>9D;F>HGHFC;CBCH
@3588480/1
tggttgaactggtgcaatttcttcatgtgtggtcattacactccaatcta
+3588480/1
??;==A=;DFHHACAEHIGGIEHG@EGAFCFGIDHBB??FHHGCH@BDDB
@5658136/1
gcttattgtttcgatcttgttatacgtaaaacaaactcgtactaaggcct
+5658136/1
CCCFFFFFHFHHHIJJJJJJIJJIJJHHGIJJJJJJJJJJIJJJJJJJJJ
@3588711/1
tgtcaatcggttaataaataaaaaagttatgtcaaattaaagaatcacgt
+3588711/1
CC@FFFFFHHHHFGIJJIJIJJIGIJHIJJIJJJJJJJJJJJIJJJJJJH
@3588761/1
tgggcctcttgtatgcgaaggtgttgaggcgcttgtggtgg
+3588761/1
@;@D7DDBHHFFBAGIGHGEB2<2?;GHEGGGEEB?8<=;B
@6991013/1
aggtgctgggcctcttgtatgcgaaggtgttgaggcgcttgtggtggtgc
+6991013/1
BBCDFFFFHHGHHJJJIIIJJJJIIIJ@FFHHIIJJJJJJJJJJDHIGII
@5658386/1
gcatcatatggtatctgcctggttc
+5658386/1
???DDDDDB4CCDB4C>E>?CE3A<
@2223795/1
cagtggtcttcttgaacttcttcaattgacgcaagaagtaccagaaacgg
+2223795/1
@CCFFFFFHHHHHIIIIIEHIIG>EHIIGIIIIIIFHIHGHHIIGGGIIF
@5658487/1
gggaagtggtgataaagataagtataggctcaaaacctaacgacatcaat
+5658487/1
@@@DDD??:ACDFDBBBHIBHIHIEHHGIHGEEEGGEBDGGHIGIIGGIH
@2223886/1
gtgcactatctcttgtctgtgttgttgcacgcgcacggtggcggcgtacc
+2223886/1
CCCFFFFFHHHHHJJIJJJHHHIIJJIIJJJJJJJJJIHIJJJJFDDDDD
@6991213/1
gaggtgcttgtggtggtgcacgcgcttgggcagagggaatctgattgtgc
+6991213/1
BBCFDDFFHGHHHHGIHHIIJJJIJJJJJJJJJGIIIHIJJJJJJJIJJI
@6991229/1
gttcaagttaaccgcaatgttggagcttggtacaaagcaaaggtcgggca
+6991229/1
@@@FFFFFFHHGGGIEFHIFFHEGGIGGGIDHIGIIIJGHIGI?FHIIGE
@3589319/1
ccaggataaaaagtaacctattttatgtccaggataataagttaattata
+3589319/1
CCCFFFFFHHHHHHHJJJJIJJJJJJJJJJJJJJJJJJJJIIJJJJJJJJ
@5658819/1
gcaagaagtaccagaaacgggacttagccacaatctggtctgg
+5658819/1
@@@;BDDDAFHBHEGHG;ECG@F3<CGGGEC;DHIE9BBFD?@
@6332971/1
tttatcttcaaatgacgacaccacagttccagtctcaggcacattgccat
+6332971/1
CCCFFFFFHHHHHJJJJJJJJJJJJJJJJJJJJJJJJJJJJJJJJJJJJJ
@2224212/1
tgtcactaacattttctttttctagtttcaaatgacgataaaatatccac
+2224212/1
@C@FFFFFHHHHHJIJJJJJJJJJFEJJIIJIJJIJGEGIIIIJJJIIJJ
@2224231/1
gtggcgttgatgtcgcaagatagtgagacattcactttttagtcataatc
+2224231/1
@??DDDDDAF>HBG=;EADFDGB:C<D?DDF?DDHGGE?GFFHA?DDBFE
@5658893/1
tgtgataccaacaacatgaacaccctgtgtataatgctgggtaacatgat
+5658893/1
@@?DDDDDGFHHGGIJGGCBEHEHJJGCFCCFGE>DGGGHIFGHGBFH>?
@3589489/1
cgcaagaagtaccagaaacgggacttagccacaatctggtctggagagaa
+3589489/1
CCCFFFFFHHFHHJJJJIJIIIJIJJJGGIJIIIIJIJJHJJJIIJGGHI
@2224341/1
gtggtgcacgcgcttgggcagagggaatctgattgtgctgttgtggaact
+2224341/1
@@@FDDFFGDHFAFHGIIIIJIJIIGHHHJIIJIJFHIIIJGGIEIGIJG
@851702/1
gtggattttaatgttattattacagcatacataataaaattagaggaagt
+851702/1
CC@FDADFHH<CFCCGIIIEFGGHD<EHHGHGHIIE@@GHIGEHI@HEE:
@6991714/1
ccgatggtagaataaggattaaaaataaacttaaagattattaataagaa
+6991714/1
CCCFFFFACFHHHJJJJIJIIJJJIIJJJJJJJJIJJJJJJIJJJJJJJI
@3589615/1
ctggagagaagatcctcatcttgtatagaggaggcttgggctcgctctcc
+3589615/1
@CCFFFFFHHHHHJJJJJJJJJJJJJJJIIJJJJJJJGEIGFIGIIIJIJ
@6991900/1
atcttgtatagaggaggcttgggctcgctctccgaagggagcttgcggcc
+6991900/1
CCCFFFFFHGHHGIJIJIJJBBHCEEGBGFHIGIGGHJJGGIIIBEEHFF
@4255808/1
gtcgtctgaatctagatcgctagacataaa
+4255808/1
:?@AB1BBB>AB:E:<2CACC=FF<<F@EG
@2225129/1
gggaatctgattgtgctgttgtggaactgcttcacctgtggccggcggca
+2225129/1
BCCFFFFFHHHHHIJJJJJJJHIJJJJJJJJJJJJJJIIJIJJJJJJHFB
@4960415/1
ccgacgacgacactgtacagttagaaatgttacaacctctatactttgca
+4960415/1
@C@FFFFFHHHHHJJIHIIJHIIIJJJIJIJIJJEFIIJJJJJJGGJGIJ
@852388/1
ttattaaattaatcgcacttctttgttttatttaaaaagcttaagttgaa
+852388/1
?@?DFD>>DFDDDGEBFHIGHHIHIHGIIIHGGGGGEIGEHGGHIFD<FH
@852577/1
gcttcacctgtggccggcggcacgcagacgccttgatgacctccactttg
+852577/1
CCCFFFFFHHHHHJJJJJJIJJJJIJJIHHHFFDEEEEEDDDDDCDDDDC
@2225629/1
ctgtgatctgtttcttggcatctatagatgtcggtggcgcacagggcacg
+2225629/1
BC@DFFFFHHHHHJJJGIIJJJJIJJJIJJGIJIGGIGHIJJJIJJIJIG
@6993419/1
gatggagtgagcacgggctctgtgcctggctcccatg
+6993419/1
??<D7A;BCF?FBFI:CFFGIIGEEFGIFEFIFF>?D
@6993480/1
gttaactgtcaacattaccccatttttatctgtttgattgtgtagctggt
+6993480/1
B@CDFFFFHFFHGHIIIIIGIJDJIJJJJJJJJJIGIIJIHIGGHGJIC?
@4961494/1
gtctgtcactaacattttctttttctagtttcaaatgacgataaaatatc
+4961494/1
@?@FFDAD?DABHGGHAH@BIEIIIG:C?FHHICGH>DFACGIICCBBB?
@4256934/1
cataaacatacataccgataccatacaccaaaatattttttacgattttt
+4256934/1
CCCFFFFFHHHHHJJJJJJJJJJJJJJJJJJJJJJJJJJJJJJJIIJJJJ
@4961628/1
agtaaatgatagtattatgtttatcggcaatttcttcaagttgggcttgg
+4961628/1
;@?DDFFFGHHHHGHGGIGFHICIIIIIIIIIIIGIIGGGGHGGGIIIIG
@1533469/1
ctttactcgaatagtcttttctaacttgaacagtgcgatgttttacaagg
+1533469/1
CCCFFFFFHHHHHJHIJJJJJJJJJJJJIGJJJHHJJJJJIJJJJJJJJJ
@1533522/1
cccactacatcgagatggtaagcctttcattattagacatcgacaaaaca
+1533522/1
CCCFFFFFHHHHHIJJJJHIJJJIJJJJJJJJJJJJJJJJJJJJJJJJJJ
@853111/1
gtgctgttgtggaactgcttcacctgtggccggcggcacgcagacgcctt
+853111/1
@@@DDFDDH?FHFJJIIFIGGIIJJDFEGHIIJJEGJGHFFDDDDBDDBB
@161610/1
agagaagatcctcatcttgtatagaggaggcttgggctcgctctccgaag
+161610/1
CCCFFFFFHGGFHJJJGEIIIJJJIJJJIJJIGF=FGHIJGGEHGGDGIG
@4962074/1
acagcatacataataaaattagaggaagtaggtgctgggcctcttgtatg
+4962074/1
CCCFFFFFHHHHHJJJJJJJJJJJJJJJHIJJHIJJJJJBHIJJJJJJJJ
@161904/1
cttggtacaaagcaaaggtcgggcagttcgtcaacaagacattactagct
+161904/1
CCCFFEEFHHHHHJJIJIIHBGIIGIGGJJGGIGJJGJJJJIJJIJJJJG
@1534115/1
gcaagaagtaccagaaacgggacttagccacaatctggtctggagagaag
+1534115/1
@@@ADDBD?CDAFBFGGGIG@GHAFBGEHFGEDCHGEGCGGGIEEHIGEH
@4962586/1
gtacacctgagcgagactcataacgcagccagatgccaaagttcttgatc
+4962586/1
@@@DFFDDHHHHGGHEHHIIEIGIGIIJIIJIGIJJJJIJJDHIJJIJJJ
@1534485/1
gcaagaagtaccagaaacgggacttagccacaatctggtctggagagaag
+1534485/1
@@@DDDDDAD?HHGGBGIGGEEGEHGGHGIIGGGGEGIHGHGIDHFGDHI
@4257760/1
aacgggccgcgactccgccctcttcctcgggttggaatgattctggtggg
+4257760/1
@CCFDDDDHHFFFHGIGJJIGJJJIJII<GI@EEFFFFFEEEECED6?@B
@4258074/1
gttactcaaaatggagaaataaaacttccacgcgagaccg
+4258074/1
@@@BABDDDHFDDEEFHIIEGEECCDAB<AB@@8D:G@D6
@163154/1
ggacctcacataacattagcactttcagtattgacatcaaatgcgcagct
+163154/1
CCCBD?DDHDHHGIIIGGIIIEHHIEIIHHGEHGDDGGHDHIIDFIIIIG
@4258315/1
ccggctcgttgaacaccttaggacgaagtgatggcaccaggatagagtta
+4258315/1
CCCFFFFFHHHHHJJJJJJIJJJJJJJJFHGIJJJJJJIJJHIJJ7C=CH
@1535305/1
atcttgtatagaggaggcttgggctcgctctccgaagggagcttgcggcc
+1535305/1
CCCFFFFFHHHGDHEGGHIJHGIIBHIICHIEGGGGBHEBAACHHCGHBD
@1535691/1
gtgcgatgttttacaagggcaggttgaactcacaccattcaatttaaaag
+1535691/1
@C@DFFDDCFFDFEHDGBHIGHICEFHGHIEEGBEB@GCIIJGGGDGHIH
@4964451/1
cgagtgctgatcttaagtctgtcatctcaccaggcttcaattcccggcag
+4964451/1
BCCFFFFFHHHHHJJJJIJJJJJJJJJJJJJJIJJIJJJJJJJIJJJJJJ
@1536388/1
gatatttggaaatgattagctcgcagcattatgggtcttccttcatggcc
+1536388/1
@@@;DA?>FHDHBEBCGGIIAEHDGEIE<FA<?DG1:BDDEGGGCH9D@G
@2906678/1
cttggcgataaatattgcacatctacctttggaaagatactgtcgaccaa
+2906678/1
CCCFFFFFHHHHHJJJJJIJJJJJJJJJJJJJJJJJJJJJJJJJJJJJJJ
@4964944/1
gtgatgcgcgggtcctcgatacccacgtagtcgaaaaaggtgaagtcagg
+4964944/1
@?@DFFDDHFFH?FBFHHGGDFIGGIGCHH5CHHHHEFHFDFDBD;>@CC
@1537190/1
agcatacataataaaattagaggaagtaggtgctgggcctcttgtatgcg
+1537190/1
@@@FAADDHBFDHCFGEIIE@HE>GCCE?D4AEBBGH9CGHCFGFCBGHI
@7684484/1
ccgcaatgttggagcttggtacaaagcaaaggtcgggcagttcgtcaaca
+7684484/1
CCCFFFFFHHHHHJJJJJJHIJJJJJJJJJJJGIJJJJJJIJJJIJJJJJ
@1537504/1
tgtgaaactgcgacaccttgtggctgtgacttgtagtcaaggtggagatt
+1537504/1
?@@?DB?DHABD@FAAGIGAFEA=B8F@FGGHI<BB:?B@BC096BFGGI
@6333459/1
ctatgccatttatcctcgcacgttggcagtaatagtacaagtgaaaagtc
+6333459/1
CCCFFFFFHHHHHJJJJJJJJJIJJJJIJJJJJJJIJJJJJHIJJJJJIJ
@6333586/1
gcctcttgtatgcgaaggtgttgaggcgcttgtggtggtgcacgcgcttg
+6333586/1
CCCFFFFFHHHHHJJIIJFHIHJIJJIJJJJJHJJIJJHIIJJJIJHFFD
@2907833/1
ctatgccatttatcctcgcacgttggcagtaatagtacaagtgaaaagtc
+2907833/1
CCCFFFFFHHGHHIIJIIIGIJFEIIIIIGGIJIJDHIGIJDCGIJJIBF
@1538198/1
ctcgcacgttggcagtaatagtacaagtgaaaagtcacttgccgatggta
+1538198/1
CCCFFFFFFHHHHJJGIJJJJHIJJJJJJJIJJJJJJJJJJJJJJJIJHI
@5661367/1
gggctctgtgcctggctcccatgtcacggtagcactgagtgacggcacct
+5661367/1
@CCFFFFFFDHDHEFGGHGIJFGFHGIJI:?DGGIIJJI?FGGIIJHIDC
@3591350/1
ctccaaattgtatctgacgacgcattgaatctgaatacgaaaatgaattc
+3591350/1
@@CF;DDDFDFHFGIGBGHDAHEGHGGCHGGGHIEHG@F?B@GGC<=FG>
@1538401/1
ctctgtgcctggctcccatgtcacggtagcactgagtgacggcacctccg
+1538401/1
CCCFFDDDHFFFAHIIGBIGFHHHIIIIGHIEHFIIHGIAFHEHIIJJJI
@2908228/1
cacacggtagcggaaggtgggttcgtg
+2908228/1
???1B??D;:8@<@@CGE?ED:BF0D6
@3591624/1
gccagatgccaaagttcttgatcttcactgggctcttctctgggatttcc
+3591624/1
CCCFFFFFHHHHHJGHIJJJJJJIJIJJJIIJJJJJIJJIIJJJJIJJJJ
@1538546/1
gggctctgtgcctggctcccatgtcacggtagcactgagtgacggcacct
+1538546/1
CCCFFFFFHHHHHJJJJJJJJJJJJJJJJFHHHJJJJJJHIIJJJJJJJJ
@3591796/1
tgggcctcttgtatgcgaaggtgttgaggcgcttgtggtggtgcacgcgc
+3591796/1
CCCFFFFFHHHHHJJJJJGHG?FCFHGIJJJIGJJFHJIJIAGGIJJIHF
@5661796/1
ccttgatgacctccactttgatgatct
+5661796/1
?@@=ADDAFF>FDG?G>D9BCFD@HHG
@1538814/1
gtgaggggcgtcgggtcacattacatactctgtatttcctcttcatggtg
+1538814/1
BBBFFFFFHHFHHJIDDGIJGHFHJHGIHIIICHHJJIJJJIHHHHHHCE
@6334510/1
ggaccattaacatatcttacaaattacagaatcattatcccttgtttata
+6334510/1
@@@FFFDDDHHFGCEGHIIIIIIIIIIIIHEEHG@F>GG>EHHHGHG@HI
@3592095/1
cacgtccacgcccaggaatatcaccggctcg
+3592095/1
@@@FFFFFHHFHFHIGBHGIIIJGIIEG<@<
@7685932/1
gcactgagtgacggcacctccgacactgaggtcacggtactcgcggtaca
+7685932/1
CCCFFFDFAFFHHJJJJJFGIJIJIGEEEGIGGEHIGFGHDCAGGA5=DE
@2908834/1
gtcctactaaatttactttccactcgttaagcgtattagtttcttgtgac
+2908834/1
CCCFFFFFHHHHHJIGJIIIJIJGIJJJJJJJJHHIJIJFHGIGJGGIHI
@5662372/1
cacttattaaattaatcgcacttctttgttttatttaaaaagctt
+5662372/1
8=@:ADDDHB?DFHEBB;BA@8CEHH@CHBF9CE>FG9CDCFHIE
@3592444/1
ccttgaacgaaggtttcgccatgttggcaatcaagtgtctgtacttcaca
+3592444/1
CCCFFFFFHHHHHFHIJJJJJJIIJJJJJIIJJJJHGGIJJIJJJJJJJI
@3592474/1
gcctgggatgccacccggcaccactcccgggtgaggatgcactacatttc
+3592474/1
CCCFFFFFHHHHHJJJJJJJJJJIJJIJJJJGIJJJJJJJJJJJJJJJJH
@1539600/1
gccagttataaagcatagcccgaagtgctattggcacacaggcataatgc
+1539600/1
CCCFFFFFHHHHHJJJJJJJJJJIJHIJJJJIJJJJJJJJJJJJJJJJJI
@3592758/1
cctcatcttgtatagaggaggcttgggctcgctctccgaagggagcttgc
+3592758/1
CCCFFFFFHHFHHJJJJJJJJJIJHGEGIJJJJJJJJIIIIIJEIJJJJH
@4965300/1
ctgcagatgactgtgcatccttgctagtaag
+4965300/1
?1=1;DDA4CCFBF@BFGH:<:<BCHF<F4<
@4259108/1
gtggtggtgcacgcgcttgggcagagggaatctgattgtgctgttgtgga
+4259108/1
BBCFDFFDHHHHHJJJJJJJJJJJJJJJIJJJJJJJJJJJJJJJJJJJJJ
@4259141/1
gggctcgctctccgaagggagcttgcggccgatgacctcatactccttca
+4259141/1
?@?D=B?DDFHHFEGHBEIEDD@CFDEEHIGBHA@GHHEHEHE?@B>C?>
@2226536/1
gccggaaatatttatggaagccgtgccgggcggcgagagtagcgaatatg
+2226536/1
CCCFFFFFHHHHHJJJJJJJJJJJJJJJJJJJJHDDDDD@CCDDBDDDEE
@855120/1
gtggattttaatgttattattacagcatacataataaaattagaggaagt
+855120/1
BBBFFFFFHHHHHGIJJJJJJJJJJJJJJJJJJJJJJJJJJJJJJJJJJ?
@164563/1
ccaaatttcaaccaaatccgtcaaatagttgcggagattaatggtataag
+164563/1
CCCFFFFFHHHHHJHGHIJJJJJJJJIJHIJJJJJJIJJJJJJJIJJJJI
@164735/1
aggcgaagtacatgaccttcttggtgacggcgtgcacggtgatggcgcgc
+164735/1
CCCFFFFFFHHFHGGIJJJJGJJJFHGIIIJJIIIJJJIFGGGIJJHHFD
@4259506/1
gagcaagtagttcttgaagcacagacacaggtgtcttcaacggaag
+4259506/1
CCCFFFFFHHHHHJJJJJJJJJGIJJJJJJIGHAHIJJJJJJJIJJ
@2226995/1
ggtggtgcacgcgcttgggcagagggaatctgattgtgctgttgtggaac
+2226995/1
@@=BBDDDBBBFHG:FBGHIGH1DHH6BD<D<FD<B9DBHHFBHDHC;DD
@4966352/1
cctcaatgctataataccaagccaaaccaagcttaaactaaataatttaa
+4966352/1
CCCFFFFFHHHHGIJJJIJJJJJJJJJJJJJJJJJJEGIJIJJJIJJJJJ
@165028/1
agacgatttcaccagtggtcttcttgaacttcttcaattgacgcaagaag
+165028/1
?@@DDDDDF?FFHHG@FH9ADABDHEFIIHIGIIIAHBGBGHFDDAGFHE
@6996396/1
ctcgttttaataaagactactacatctatccaaaaaaag
+6996396/1
??;:DDBD?C:D4A:CE9F>HD?CHAACC?9FBFEFA@0
@4259746/1
ctgcaacttggccaggttagggccaacagattgtttgagatgtttgtgaa
+4259746/1
C@@FFFDFFFBDDGDBFF<C;F9FCBGAE;?GF:DGI@GIIIIHGG?B<F
@4966571/1
cttcacctgtggccggcggcacgcagacgccttgatgacctccactttga
+4966571/1
CCCFFFFFHHHHHJJJIJJJJJJJJJJJHHFFFEEEEEEEDDDDDDDDDC
@4259806/1
ctttactcgaatagtcttttctaacttgaacagtgcgatgttttacaagg
+4259806/1
@BCFFFFFHFHHGIHIIIIIHHHJJHJIJIIJIFGGGIIIFHIIJIIECG
@165289/1
agagaagatcctcatcttgtatagaggaggcttgggctcgctctccgaag
+165289/1
@@@DDFFFHHFHGIJIIIJHHIGJDHGDGGIGI:DGFIHEBHIJIGGAHB
@6996626/1
aattaatcgcacttctttgttttatttaaaaagcttaagttgaattctac
+6996626/1
C@CFFDFFHHGHHIJJGIHFGHIIJJIGGIJJJIJIJIJFFHJHIIGIIC
@4260124/1
tgctgggcctcttgtatgcgaaggtgttgaggcgcttgtggtggtgcacg
+4260124/1
@@@FFFFFHHHHHGIJIJIIHHGDCFHGGGIIIJJIIJ@DGAAGACEGIG
@4967368/1
gcactacatttccgtccatcattttgtcaacgaactcttctgaagtattt
+4967368/1
CCCFFFFFHHHHHJJJJJJJJJJJJJJJJJJHHJJJJJJJJJJJIFHIJJ
@856273/1
cgcggtacatgttgtgtacacctgagcgagactcataacgcagccagatg
+856273/1
CCCFFDFFHHHHHJJJJJJHHGIJJJJJJJJJJJJJJJJJJJJJJJJJJJ
@166407/1
ctctgtgcctggctcccatgtcacggtagcactgagtgacggcacctccg
+166407/1
CCCFFDFFHHHGGJJJJJJIJJJJJJGIJJJJJJJJGIIJJJJJJJIJJJ
@6997759/1
gttgggacagctatcttcataaaagctaaacaacatttataaaattagac
+6997759/1
C@CFFFFFHHHHHIHIJJJIIIIIIJJJJJJJJIIJJJEHGJJIJIJJJJ
@2228485/1
gtggaactgcttcacctgtggccggcggcacg
+2228485/1
@@<DDD;:C?FFB<F@C:CGF=F@GGIEFFF/
@1540103/1
ctcagcatggtaagaaggtggcggccagaatctagacatgcacagctctt
+1540103/1
CCCFFFFFHHFFHIJJJICHGIJGEHIJGIGIJIIJJJJJJJJJJJIJJJ
@166702/1
aaattaaagaatcacgtcgaacattctatgcttataccattaatctccgc
+166702/1
@@CFFFFFDDFHHGIGIJGHGIIIIIGIIGCGIJIEHI>FGGGGDFHBDE
@166812/1
ggtggtgcacgcgcttgggcaaagggaatctgattg
+166812/1
?;=BD@DDDBF6@EHD@ABHHCD9?@D?D>F>FBFA
@4260919/1
gtttcttttgtctctggtaggatttctgtgatgtcgtcatctttggtaat
+4260919/1
CCCFFFFFHHHHHJJJJGHJJHJJJJJJIIIJJJJJJJJJJJJJJJHJIJ
@4968221/1
gccacaatctggtctggagagaagatcctcatcttgtatagaggaggctt
+4968221/1
CCCFFFFFHHHHFHIJJJJIJGIJJJJJJJJJJJJJIJJJIJJJIJJJJJ
@1540585/1
ctgaggtcacggtactcgcggtacatgttgtgtacacctgagcgagactc
+1540585/1
CCCFFFFBFHFH2ADHBA@@@FHHIGGBBDHH?FGHHIIFIEGE<A@EHC
@4968675/1
tggtgataaagataagtataggctcaaaacctaacgacatcaatcaccag
+4968675/1
@BCDDFFFHHHHHJJJHHJJJJIJJJJJJJJJJJJJJJJJJJJJJJJJJI
@1540896/1
ccacatacaagatagtgtactcgatattgaatcttattactttgcaagta
+1540896/1
@@@DDDBDFHDDDFH?C?EA<FF:?AGH@CDFGHDFHDGAAFHGII@GHG
@857244/1
ctgcaactgtacgaatgtgctcttgaggtacttgaacatgggctccactt
+857244/1
?;::B=AAA:ADF?<:EAFBBHBE>H@9CFAEBF<EAAFF38??BBD;9D
@167738/1
gtcctattttagttaattagtaatgtgcattgtaaaattctagacacaca
+167738/1
???DDDDDDBCC2ACEIB:33<CFIAD??A:3C<CFDF@?EBEIEDDB:?
@4969083/1
gccagttataaagcatagcccgaagtgctattggcacacaggcataatgc
+4969083/1
CCCFFEFFHHHHHJJJJJJJJIJJJFHIIJJIIIJJJJJJJJJJIJJJII
@167875/1
gtcagcacagaatagtcgcgtgtgatgccgcttttgcaccacaataaacg
+167875/1
@B@FFFFFHHHHHJJHIJJJHIHIJIIIJGIGGIJJJJJJJJIJJJJJII
@4261634/1
gtgctgttgtggaactgcttcacctgtggccggcggcacgcagacgcctt
+4261634/1
@C@DDBFDFA?FCFGIIEGACGHGAAAE;FFEHFI86AEFF<<ABB@BBB
@2909443/1
gctagtacttgctcgaataggaagtaatggaattttttgaccaactggaa
+2909443/1
=@<=BA;BF?:D<FHG>?@CGBHHCH4A?FEA<F>GDG<1B9BFBBDFGG
@1541679/1
agcaagtagttcttgaagcacagacacaggtgtcttcaacggaagagatt
+1541679/1
<@CFFFDFHHHGHJJIIJJGGHJGIGGGGICE?BEHJJIIIJIJJGHDE@
@6999623/1
gttgggagtaattattaattaattaaaaaggataattaaatattgcttgg
+6999623/1
CCCFFFFFFHHHHJJJJJJJJIJJJIJJJJIJIJJJJJJJJJJJJJJJJJ
@4969612/1
ctccgacactgaggtcacggtactcgcggtacatgttgtgtacacctgag
+4969612/1
CCCFFFFFHHHHHJHHIJJJHIJJJJJJJHGIJJJJIJJJIJJGHEHJJJ
@1541873/1
gcaagaagtaccagaaacgggacttagccacaatctggtctggagagaag
+1541873/1
@@@FD?DB=DB??EHEIBFCGGICHGH@GHGC=DDFGHFGHGG>F9D7BD
@1542058/1
ccctcatgtaaatcaaaatccgtcaatgtgtgccccacagacaattttct
+1542058/1
@CCFFFFFHGHHHEIGEEEFHG@GEGIGHHHHGIIIIJIIJGGHJJIIJJ
@2910328/1
tggaactgcttcacctgtggccggcggcacgcagacgccttgatga
+2910328/1
;1=BDDDDFFF?BFIIFF3?FE<:CAFAFFA6=AD>=>>@B;A>@;
@2910376/1
cgcgttaactgtcaacattaccccatttttatctgtttgattgtgtagct
+2910376/1
@CCDDDFFDHGHFIGJJJJJJJJJIJJJJJJJJJJIJJJHIJJHHFGIJI
@6336125/1
gtcggcataacgggccgcgactccgccctcttcctcgggttggaatgatt
+6336125/1
CCCFFFFFHHHHHJJJJJJIJJJJJJJJJHHHHHHFFFDCDDDDDDDDDF
@1542820/1
cgcaagaagtaccagaaacgggacttagccacaatctggtctggagagaa
+1542820/1
?@<DDDFFBFDHDHACGHHIIGBBFIIGEHIIIIIIIGGGCHHC>B?BFG
@1543473/1
gcgtcactctgttgcgaatatatgaagcgtgagacaatgcctccaataag
+1543473/1
@@@ADDDDDHHHHIGF:CFEHHHIIIIGEHIIIIIGADBDF@DGEEFEHG
@5664978/1
gccatgtaccacgcctgggatgccacccggcaccactcccgggtgaggat
+5664978/1
BBCFFFEFHHHHHJJJJIJIJJJJJJJJJJJJJJJJJJJJJIJBHHJHHH
@3594538/1
ccaagtttgacgacataagatgcgaaggtaacattattgacgagtgctga
+3594538/1
CCCFFFFFHHHHHJJJJJJJJJJJJJJJFHIJJJJJJJJJIIJJCHIIJH
@1543624/1
caacgatttattttgattgttccatcactatcaaaacttctcaggattga
+1543624/1
@@@FFFFFGFHHGJJFBHIJIJIJJJJJIJJJIIJJJIIIHIJJJJJJEC
@5665132/1
cgcaagaagtaccagaaacgggacttagccacaatctgg
+5665132/1
@@@DDADDF<:ADFGDBF:<CG?EB999EDF@GD>F4:B
@6336905/1
ccaacagattgtttgagatgtttgtgaaactgcgacaccttgtggctgtg
+6336905/1
<<@DFBDAAFFHGIGEGBFIIIIICFG@FHIFE@CAGHG@GGDFCBEGHG
@6337035/1
gttggtcttggttgaacggaactccaatcctttactcgaatagtcttttc
+6337035/1
CC@FFFDFHHHFHIJJIIJIIGIJJJJJJJJJJJIIIJJJJJJJIIJJIH
@5665374/1
cttgtatagaggaggcttgggctcgctctccgaagggagcttgcggccga
+5665374/1
@CCFDFFFHHHHHJJJJJIJJIIIJIJJJJJJJJJIJGGIJJJJIJFFD>
@6337206/1
cacttattaaattaatcgcacttctttgttttatttaaaaagcttaagtt
+6337206/1
?@?DDFEFFHBFFGBBHBEGGBFDHECH@CCGCFHGIIGII>EHIIIIII
@2911595/1
cacggtagcactgagtgacggcacctccgacactgaggtcacggtactcg
+2911595/1
CCCFFDFFHHHHHJJGIJJJJJIJJJJJJJJJJJJJJJHIJJJJHIJJJH
@5665635/1
gctgggcctcttgtatgcgaaggtgttgaggcgctt
+5665635/1
:?8=DD3=<AAF?G?GBG@F8<FE9EB?419106@?
@2911719/1
gccagatgccaaagttcttgatcttcactgggctcttctctgggatttcc
+2911719/1
@CCFDDEFBFHHHIHIHIJJJGHBHGIGHIIIHIIJFGAGHGECHEEHHI
@7688638/1
gaactgcttcacctgtggccggcggcacgcagacgccttgatgacctcca
+7688638/1
@CCFFFFFHHHHHJJIJJJJJJJJJJJJJJJHHHFFDEDDDDDEDDDDDC
@6337519/1
tcactatcaaaacttctcaggattgaaacgtcttttatgttgggacagct
+6337519/1
CCCFFFFFHHHHHJJJJJJJJHIJJIJJJJHIJJJJJJJIIJJIJJJJJI
@6337786/1
cacataagtaacttcaaatgattgctcagatgcaatttcttgcaagaatt
+6337786/1
CCCFFFFFHHHHHJJJJJJJJJJJJJJJJJJJJJIJJJJJJJJIJJJJJI
@5666582/1
cactgagtgacggcacctccgacactgaggtcacggtactcgcggtacat
+5666582/1
@@@BDADBFAFFAEHGHICHJEGGGIABDF?DDHBF?F;FGGBEEHDDFA
@6338228/1
gctcgctctccgaagggagcttgcggccgatgacctcatactccttcaac
+6338228/1
@BCFFFFFHGHHHJJJJIIJJJJJJJIJJIJJCHIJJJJJJJHHHHHHFF
@2229844/1
taaacattatcatggccgctaccatattacttactgctttcacaatcttc
+2229844/1
@@@DDDBEHGFHHBGGGEBHIGGEGGIIGIHGIGGIGBGGIIIIIEGIID
@168379/1
gtatgactatgacgacttggactgcggctgtatcttcgttcactacggtg
+168379/1
CCCFFFFFHHHHHJIJJIIJJJJIJJJJJJJJJIJJJJJJJIJJGIJJCE
@168461/1
ctgcttcacctgtggccggcggcacgcagacgccttgatgacctccactt
+168461/1
@@@DBDBDHHBBHAAGGHGIGGBHIIIIFAHHFEBAECEE<CC>C=<CCC
@4262292/1
gggaatagttcatgagcacagctcagtgccttctcagcagcattcatctc
+4262292/1
CCCFFFFFFHFHHJJJJJJJIIJJIJHGIIIJJJJIJJJJJHHJJIJJJG
@3597112/1
ctcagatgcaatttcttgcaagaattgcacaaagttgaagtccttgttgt
+3597112/1
CCCFFFFFHHHHHJJJJJJJJJIJJJJIIJJJGIHHJIHJHIIIJJIJJI
@168696/1
ggcagagggaatctgattgtgctgttgtggaactgcttcacctgtggccg
+168696/1
C@CFFFFFD?FFFIIJIJIJJJJIEHHFGIHIJIJJIIJJJIJHIDGIIG
@6999840/1
tcctcatcttgtatagaggaggcttgggctcgctctccgaagggagcttg
+6999840/1
CCCFFFFFHHHFHIIHHIIGIIIJJFHIHIIIIEHHJJBGGIIIHIIJIG
@6999949/1
ctttgtttcatttaaatttacgggctatgccatttatcctcgcacgttgg
+6999949/1
CCCFFBADFHHHHIGIEIIIGIIIIIIIIIIIGIIIGGIIIDIIIIGHGE
@7000040/1
gtcacggtagcactgagtgacggcacctccgacactgaggtcacggtact
+7000040/1
CCCFFFFDHHHHHJJJIIJJJJIIIIIJJJJJJIJJJIJJIJJJJJIJHH
@2230953/1
gccgtttctgagattagcgcgcacagacgaacagacaaacagacaaacag
+2230953/1
?<1A=@DDDFHHAHB9C<C@G>AEGGADHIGAHC@FHAFGG@@@@;EHE@
@3597628/1
cttcacctgtggccggcggcacgcagacgccttgatgacctccactttga
+3597628/1
@CCFFFFFHHGHFIJJJIJJJJJJJJJJHHFFFEEEEEECDDDDDDDDDD
@6339534/1
atccacataagtaacttcaaatgattgctcagatgcaatttcttgca
+6339534/1
CCCFFFFFHHHFDGIJIIJIIIGAHIGJJJIICHIJJIGIJIJIJJJ
@2231252/1
ggtgaatttgtggcctggcgttagggcaagttcatgcgtttttgctctgg
+2231252/1
BC@FFFFFHHHHHJJJJJJJIJJJJJJJJJHIJJJJJJJJJJJJJJJJJJ
@169590/1
ccctaagtgagtatacatctattaaattcaaacgcagagctcattatgtt
+169590/1
@@@DD;A2=DDFF?FECFE??@CB??<:ABHHG11:EHGIFBGHI<9DHH
@169616/1
gctgggcctcttgtatgcgaaggtgttgaggcgcttgtggtggtgcacgc
+169616/1
@B@FDFFFHHHHHHIIJJJGGII:CFHIJJJIJIJIIFHIGHIIHIIGJH
@7000894/1
taataaaattagaggaagtaggtgctgggcctcttgtatgcgaaggtgtt
+7000894/1
@@<DDADDHHDFFIEHIG?F?EHHDHHIIIGGGGII1CDGG@;@6D0?BF
@2231943/1
gtcacggtagcactgagtgacggcacctccgacactgaggtcacggtact
+2231943/1
C@CFFFFBFHHHHIIIIHIIJJFIHEHHIIIIJJIGGJJJCFHHIJEGHG
@7001301/1
gaggaagtaggtgctgggcctcttgtatgcgaaggtgttgaggcgcttgt
+7001301/1
@?@;DDEADCDCFHJIJIDAFFGHHEHGGIGG0DB:?FBFGDBGHIABG;
@859090/1
taaactttcggtaattctgtgaccgcgtgaaag
+859090/1
?@@ADDDDFFAC?E?CCEBHC4AA@GECC?B<?
@4263769/1
ggtgcacgcgcttgggcagagggaatctgattgtgctgttgtggaactgc
+4263769/1
@@?DDFFFHGHHHIEEHIIIJJIGIIJIIIJGHIIJJJJJIJIJIGIIJD
@4970825/1
cttggtgacggcgtgcacggtgatggcgcgcgccatggcgatgggcgtgc
+4970825/1
CCCFFFFFHHHHHJJJJJJJGHIIIJIJJJJJJHHHFFFDDDDDDDDDDD
@2232408/1
gtggtggtgcacgcgcttgggcagagggaatctgattgtgctgttgtgga
+2232408/1
@@@FDFF=CDFHFGIIIIIEGIDHCGII@@FHII@FEIFEGEHIIIFHE@
@4971076/1
cagcatagtagtcggcaaacgttaagtaagagtccgagtcgaattg
+4971076/1
CCCFFFFFHHHHHJJJJJJJJIJJJJIIIIJJGHJJJJHHJIJJJJ
@7001946/1
ctttagtatcttatttgtattggttgtacccaaagcctgtacgattttta
+7001946/1
CCCFFFDFHHHHHJJJJHIJJJJJJJIJJJJJJIJJJJJIIJJEIJJJII
@4971207/1
gatggagtgagcacgggctctgtgcctggctcccatgtcacggtagcact
+4971207/1
@@@DFFDFHHFHHGIGGGEHIEIGGGGFIHAFFGHIIJIFGFH?FFGEF@
@859478/1
gttttacatgggcaggttgaactcacaccattcaatttaaaagaaactgg
+859478/1
CCCFFFFF<FHHHJJJGIGIGIJIJJJJJJJJJJJJJJJJJJJIJIJGJJ
@859533/1
gttgaggcgcttgtggtggtgcacgcgcttgggcagagggaatctgattg
+859533/1
B@BFDEFFHHHHHHIIHGIFHGIJJJJJIGJJIJJJJJJJEHHHFFFFF@
@7002407/1
ggaactgcttcacctgtggccggcggcacgcagacgccttgatgacctcc
+7002407/1
CCCFFFFFHFHHHJJJJIJIJJJIJJJJJJJJHHFFFDEDDDDDEDDDDD
@4264367/1
tagcactgagtgacggcacctccgacactgaggtcacggtactcgcggta
+4264367/1
@@7DDD?DDA:DHH?AEGE=FGEGGHHGIIIII??FEGG;FHGICBBBBD
@171343/1
ctggagagaagatcctcatcttgtatagaggaggcttgggctcgctctcc
+171343/1
=@@D?B?A?AF?CFH?FDEHECEHHGGHCHEFF@HGFDE@GDDFHI;B<=
@4971777/1
tgggaaaattacactaattctatgcaaagtatagcttgtatttgttatgt
+4971777/1
@??D;DD?FFD??DHBGGHGIABDCG@EFHEHIG@GIGIAFGGBHG@GHI
@7002706/1
gttcgcgtggaatagtgacttccggcaaatttttggttttaaccacatag
+7002706/1
B@BFFFDFHHGHHJJEGHIJJJIJJGHGGIIIJJGGHIIJJJIJJIJJJI
@171782/1
ctttcgtactgagtgtcgagtctgtaggcttttggtactttatcgtcgaa
+171782/1
CCCFFFFFHHHHHHHIIJIJHHJJIJJJJJJJJJJHIJJJJJJJJHJJJJ
@860311/1
gtcaaaaccttcattatggcgcgtttaca
+860311/1
@@@DFDFEDFHBHF@FGGIG@FAE<F8C9
@4265096/1
cttgggcctgttttggtagcggcggcgcggtccgtgaggagcatgctcgc
+4265096/1
CCCFFFFFHHHHHJJJHIJJJJIJJIGDBD>BB=?@BBDCBAACDDDDDB
@172440/1
ctatcaagtgctcgttttgttagacttcagtgtagctttgtattatgttc
+172440/1
CCCFFFFFHHHDHIGIJJJJJIGHIIJIIIHEGIHIJIIIFIIJJJJIJJ
@2234035/1
atgccatttatcctcgcacgttggcagtaatagtacaagtgaaaagtcac
+2234035/1
CCCFFFFFHHHHHJJJJJJJIJJIJJJIJJJJJHIJJJJIJJJJJJGGII
@2234558/1
cataataaaattagaggaagtaggtgctgggcctcttgtatgcgaaggtg
+2234558/1
@@@FDEDFFHHHHIJJJIJIAFEGIGGHGEEGHGHIDFCDGEDD;?FHED
@2234569/1
agctcttgcagccatccaacaggattgcccatcaatttatcttcaaatga
+2234569/1
CCCFFFFFHHHHHJJJJJJJJJJGIJJJJJJJJJJJJJJJJJJJJJJJJJ
@5668175/1
ctcattagtacatcagctacccgtcaaaatc
+5668175/1
@?@D?ADDHHDFBEHG@><BCF@DGHGG@DA
@3598114/1
gggtaaggtatttcaggatcgtcacgacccacatcttcgtcgcgcc
+3598114/1
=<@ADDFE?DHHHIGIF<BFGHHECHG@F:DHIG3?B9D?0?A:AE
@2913704/1
gttgattttggaatgttttacattggatccgacaaattttcaaattaaag
+2913704/1
@BCFFFFFHHHHHJJGHIJJJJJJJIJJJIJJJJIJJIJJJJIJJJJIJD
@5668391/1
ggattttaatgttattattacagcatacataataaaattagaggaagtag
+5668391/1
CCCFFFFFGHHHHJJJJJJJJJIIIIJJIJIIJJIJGGIIGIIJIJJ3DF
@861493/1
gctgcacgaaccggagaagggaatgacaacgacaatcggacgcgttaaca
+861493/1
CCCFFFFFHHHHHIHJGIJJJJJJJGHIIIJJIJJJIJJJJGFDDDDDDD
@861632/1
gtagccgtgtgtttgcccaccttcatcgtcagctcgatcttttggtactc
+861632/1
CCCFFFFFHFHFHIGJJJGJJJJJJJJJIJIIJJJJHJJJJJJJJFHIII
@3598868/1
attgaaaataaaataggtacttatatactgaactcataacatcatgaaat
+3598868/1
CCCFFFFFHHHHHJJJJGJIJJJJJJJJJJIJJJJJJGIJJJJJJJJJJI
@2235739/1
cccaaattcttcttcttcagccggctttggtggttctttggctgtctctg
+2235739/1
CCCFFFFFGHHHHJIJJJJJJJJJJIJJJJHHJGIJJJJGGIIJIIJJJI
@2235930/1
gttaaaaccaaaaatttgccggaagtcactattccacgcgaacgaagtcg
+2235930/1
CBCFFFFFHHHHHJJJJJJJJJIJJGHIJJJJJJJIIJJJJJIJIHHHHF
@3599641/1
gagccttagctgcggaatgcttagcttccttcttagagcgtcccgtaccc
+3599641/1
CCCFFFFFHHHHHJJJJJJJJJJJJJJJJJJJJJJJJJIJHJJJJHIJJJ
@5670148/1
cccagttattacataattgtacacagtgaacaaaattgcaatatagttat
+5670148/1
CCCFFFFFHHGHHJIGJJJHIJJJJJJJJJJJJJJJJJJJJJJJIJIJIJ
@2236958/1
gtccttatttccgacccacaaacaattaagccttgggtaccgtagcctgt
+2236958/1
@@@DFFFFHGGDFGIGIIJJIIJJIEGBGHIIGIJIIHHGIJGGIGI@B7
@2915107/1
cgcaagaagtaccagaaacgggacttagccacaatctggtctggagagaa
+2915107/1
???DDD?A32A4:<A3CEECAF8?EEC@EDECAB9DDDAEIED;?9DADD
@3600158/1
tagaaatgttacaacctctatactttgcattaaaataatgcccattttca
+3600158/1
@@CFFFFFHHBHHIGIGIJIJEFBHGHGIIIJIIJIEFGHIIIJIIIJHH
@3600565/1
ggtgcgtgcaggatcctcgtcattgcctggcatacaaggcaaagcaccga
+3600565/1
@@@DFFDFHHHHGJJJJJJIJJIJJJJJJJJJJJJJJJJIIJIHIJJJJJ
@863074/1
acgcgcttgggcagagggaatctgattgtgctgttgtgaaactgcttcac
+863074/1
CCCFFFFFHHHHHJJJJJGIJJJJJJJJIJJIJJJJJJIJJJJJJJIJJJ
@5670853/1
atagaggctgtcactgcagcaatgctgggaacattcgactgatccggtga
+5670853/1
;=;D?DAD?A?<CGGHIGGBDDHEHIICGC>FGG<DGGFHHAGFEIG@D;
@3600789/1
gacggcacctccgacactgaggtcacggtactcgcggtacatgttgtgta
+3600789/1
:?8AD8ADFAFBFEGFFF>GE@GECEFF0?FFIFEBEF8AEFEEFEABDB
@863292/1
ccagaggcaagcgctccaagttgcttggaggcttgggcctgttttggtag
+863292/1
@CCFDF;DDBFDHIGIIEEGHGEIGEHG<GGIGGIIDIIIFIIIIDG@DG
@3601352/1
ctttaataggacaagcgattggcattacgattgtgacaagttttcgtgag
+3601352/1
CCCFFFFFHHHHHIJJJJJJJJJJJJJJJIJJIJJJJJJIHIJJJJJJIJ
@1544726/1
ctgtatctagctaaaagtagatgcaaatatctctgcctcagaaaaa
+1544726/1
@@@DB4A?F?CFF>:?ECE?4CFF4???AHHFHFF<<9:?BBDDE3
@863876/1
ctcatcttgtatagaggaggcttgggctcgctctccgaagggagcttgcg
+863876/1
CCCFFFFFHHGHHJJJJIJJJJJHIJJJJJIJJIJJIIJIJJIJIIIJJJ
@3601968/1
tggaactgcttcacctgtggccggcggcacgcagacgccttgatgacctc
+3601968/1
CCCFFFFFHHHHHJJJJIJJJJJJJJJJJIJJHHFFFDDEDDDDDEDDDD
@6340715/1
gtgacttgtagtcaaggtggagattttactatctttcaagtcggcataac
+6340715/1
:?<ADDDDFHHFHGCG@<CABHFHCHHBHGIIGIIIIC9FHIIEGHGGHC
@172703/1
gtcttggttgaacggaactccaatcctttactcgaatagtcttttctaac
+172703/1
@@@FFFFDFHHGHJJJIJIJIJJJJIIJJJJJJIJJJIJIJIJJJGIJJJ
@1545304/1
gtggattttaatgttattattacagcatacataataaaattagaggaagt
+1545304/1
@@BFFFFFHGHHHHIIIJJJJJJJJJJJJJIJIJJJJJJIJJIJJJIJJF
@7004190/1
gtgctgggcctcttgtatgcgaaggtgttgaggcgcttgtggtggtgcac
+7004190/1
CCCFFFFFGHHHHJJJJJJJJHHIJCFGHIJJJIJJJJJHIJGIJGHHJJ
@6341399/1
catcaatttatcttcaaatgacgacaccacagttccagtctcaggcacat
+6341399/1
CCCFFDDEFDD?FHIHHIC??CCGIIIABFHCCGGGIGDEHHGCBGIGEG
@7004434/1
ctttcacaatcttcgtgggactagtagtcatttctttctgccactcttta
+7004434/1
CCCFFFFFHHHHHJJIJJJIHIIJHIJIJJJJJJJJJJJJJJJJJJJJJI
@3603050/1
ctcttgtatgcgaaggtgttgaggcgcttgtggtggtgcacgcgcttggg
+3603050/1
CCCFFFDFHHHHHHHJCGGIIJIJIJJJJJGIJIIIGHIJJJJJHFFFDD
@1546101/1
cttcagcagagtgcacacaatggtgaactggcgttcatgcggcaaacgcc
+1546101/1
@@@?DDDDFHFH>EBDBGHGGFG:ABFHHBCGG@?BB?DAGHEGBAFBHG
@4973845/1
gggtaagacacggatcgcatacaccgtgaatataagtggcaaaggtagta
+4973845/1
BCCDFFFFHHHHHJJJJJJJJJJJJJHIJJJJJJJJGHJJJJJJJCGIHI
@1546447/1
caccagtggtcttcttgaacttcttcaattgacgcaagaagtaccagaaa
+1546447/1
CCCFFFFFHHHHHJJJJJJJJJJJJJJJJJJJJJJJJJJJJIJJJJJJJJ
@6341895/1
gggcagagggaatctgattgtgctgttgtggaactgcttcacctgtggcc
+6341895/1
CCCFFFFFHHHHHIJJIIJJHIHIJIIJEGIIJJIJIJJJJJJIGHIIJJ
@4974312/1
agggaatctgattgtgctgttgtggaactgcttcacctgtggccggcggc
+4974312/1
@CCFFDFDHHHGHJHIIIIHHGGHJIGHJIIJEIJJJIGIGJDIJJJIED
@174172/1
ctacataatatatgaaacgatctgctttggtataggtacgtttctgttcc
+174172/1
@@@DDDDDHHHFHFEHJJJGHIJIIIIGGIAAEFGC?EFHIIIGGGBEHJ
@4265305/1
tcttggttgaacggaactccaatcctttactcgaatagtcttttctaact
+4265305/1
<@@?DEDDBDFH?BAFGHIFFGHIEGGIIIIIIIIGEFDGFGGEHIGGII
@7691879/1
gtgctgggcctcttgtatgcgaaggtgttgaggcgcttgtggtggtgcac
+7691879/1
CCCFFFFFHHHHGJJIIJJJJJIJJ:EEGIIIJJJJIJIIJIJIHAHIJJ
@4265412/1
gacaggtgtcttccctggcaatacaacaacgacaagctgcaactgtacga
+4265412/1
@@?BDFFFHFHHFHIGGIFGIAHHGGGIEGEEIB@BDCHIIIIEGHGIII
@7005883/1
gttattattacagcatacataataaaattagaggaagtaggtgctgggcc
+7005883/1
BBBFFFFFHHHGHJJJJJJJGIJJJJJJJIIEHIHIJHHIJGIIJJHICH
@4975160/1
ctggagagaagatcctcatcttgtatagaggaggcttgggctcgctctcc
+4975160/1
@@@FFFDDHHHHHGIIIJJJIIIHIJEGII>?EHIJGGIJF;BFAGHCFE
@175221/1
gatcttcgtgcggagataatattttaaagtatagagaagc
+175221/1
?;@:D;D;2<AFAF:CFEFIEIBEG<9CD:?49B@D9?B3
@4266021/1
ccttcttagagcgtcccgtacccatagcaacaagatcagcgactgtcaca
+4266021/1
CCCFFFFFHHHHHHIJJJHJJJJJJIJIJJJJJJJIJJJJJJJJJIJJJJ
@7006843/1
cggcacctccgacactgaggtcacggtactcgcggtacatgttgtgtaca
+7006843/1
CCCDFFFFHHHGHJIIJJJIHHIJJJHGIJIJJJJ@GGHIJJIJIGHEHE
@7692750/1
gtcacggtactcgcggtacatgttgtgtacacctgagcgagactcataac
+7692750/1
CCCFFFFFGHHHGJJJHIJIJIJJJIJIJJGGGIIJJJJIIJJJJJJJJJ
@7007258/1
ctcatcttgtatagaggaggcttgggctcgct
+7007258/1
??;:B?DD>DDD<FBFE3ACEGGIIF@EGF<F
@7007367/1
tgggaaaattacactaattctatgcaaagtatagcttgtatttgttatgt
+7007367/1
CC@DDFDFFHGHHJII>EHIHFEGHGIIIC@HIIJIGJ@FHIIIDHIIIH
@4266607/1
cagcatacataataaaattagaggaagtaggtgctgggcctcttgtatgc
+4266607/1
@@@DDDDDFHBAFGIE:BE?FEFHIGG?HHIFGCHIBAFGHABFGIIBHG
@176236/1
gtgctgggcctcttgtatgcgaaggtgttgaggcgcttgtggtggtgcac
+176236/1
CCCFFFFFHFHHHJJJJJJJJIIIJEFFHIIJJJJJJIJIJJJJJIJIJJ
@1549028/1
ctgcaatatatgttttaccagaacctgttggtaagtaaatgatagtatta
+1549028/1
:?@?DB;DAFFAFGBFHI:FA;?@EHEAFDH?9?CCE?<FF>D9C09::D
@4266993/1
gaaacaaacactaaatgtaaatttaagcatcccacaatatattcgtgaaa
+4266993/1
CCCFFFFFHHHHHJJJJHHJJJJJJJJJIIJJJJJIJJJJJJJJIJJJJJ
@4977092/1
ggacgaagtgatggcaccaggatagagttaatgccgccaagtttgacg
+4977092/1
@@@DDDDDCFB?CFGIDEFGGADA>1?CFEFCHIB?AGGIC9BDDD4:
@4267223/1
gaggaagtaggtgctgggcctcttgtatgcgaaggtgttgaggcgcttgt
+4267223/1
CCCFFFFDHHHHHJJIJJJJJJJJJIJJJJJHHHIHIIIIIJJJJJIJJG
@2239025/1
agcatacataataaaattagaggaagtaggtgctgggcctcttgtatgcg
+2239025/1
C@CFFFFFHHFFHAGIIJEHIIEBCDCHDHCBGHHCGDFGGGGHDEGIFI
@2239427/1
ctagcatcacaacgtcatttaatataaaatacatttatatccgatatt
+2239427/1
;?<D=A?DD><DD12AE::?C?E<CFF@<9FEE?41?C?CD:DDC<AD
@2239482/1
atacataataaaattagaggaagtaggtgctgggcctcttgtatgcgaag
+2239482/1
CCCFFFFFHHHHHJIHIGIIJJJHJIJHIJJGIJIHJJIIJJIIJJJIIJ
@5673364/1
gccagatgccaaagttcttgatcttcactgggctcttctctgggatttcc
+5673364/1
8??D;:B:4:3A;EFFDBHEBABEH@HDEFFGA>E;3BF<??F;BBD?DG
@2239767/1
gaattcttgccacaatcctttagtatcttatttgtattggttgtacccaa
+2239767/1
@@@AFFFDDDFFGDBEGCHHAGACHHGH@?CH@FAB?<?@FEF?BFAG>=
@5673546/1
cttctgtataagatgtcccaggctcaattctcagatagaataaatgtgta
+5673546/1
CCCFFFFFHHGHHIIIJJGIIJJJBGEHJJJJIJJJJIHGIFGIJICFGD
@865292/1
gtgctgggcctcttgtatgcgaaggtgttgaggcgcttgtggtggtgcac
+865292/1
CCCFFFFFGHHHHJJHJJJJJJJIJCFFHJJJJIJJJJJJJJJJJGHIJI
@5674256/1
gtagcactgagtgacggcacctccgacactgaggtcacgg
+5674256/1
@:?DBD?BFA?FF?EG>FA?@<C8@DGEF@G<?@8?FFF:
@3603813/1
ggcagagggaatctgattgtgctgttgtggaactgcttcacctgtggccg
+3603813/1
CCCFFFFFHHHHHJJJJJJJJJJJJJJJJJJIJJJJJJJJJJJJJJJJJJ
@2240714/1
aaacgcgagtggggccgtcagaacctgatagaaacggttggcgttaggta
+2240714/1
CCCFFDFDHDHFHJIJJJJJJIIJJJJJJJJJJJJJIEHGHGFFDDDECC
@2916389/1
atcgttctcagcatggtaagaaggtggcggccagaatctagacatgcaca
+2916389/1
@BBFFFFFHHHHHJJJGHIJJJJJHIJJJJIIJJJJJJJJJJJJJJJJJI
@5674566/1
atacataataaaattagaggaagtaggtgctgggcctcttgtatgcgaag
+5674566/1
@@@FFFFFHHHHHJJJJJJIJJJCHGICEGCHIIJJIIHJIDGHIJJHIG
@5674572/1
gaagaactgaggctgatcctggttcctataccagggcgtgacgaccgcct
+5674572/1
@@@AAEFFHHF?DDBCBAFHE@GIGHIIIIIGAACBFGGEEGDHGGGEFH
@1549474/1
aggggatctgctgtctgtggagctgatgcttgctgggcctcagctgttgg
+1549474/1
@B@DFFFFHHHHHIIJIIJJJJJJJIJJJJJJJJJIJIJJJJJJJIHIJI
@1549612/1
ccttcacatacaagtcagtgttgaaattcgcccgtcgcaccagattattg
+1549612/1
CCCFFFFFHHHHHJIJJJIIJJJJJJJJIJJJJJJJJJJJJJJJJIJJJJ
@1549788/1
ggtgttgaggcgcttgtggtggtgcacgcgcttgggcagagggaatctga
+1549788/1
@B?DDDFFHHHHHJJJJJJGGHGGHIIJIJJJJJJJJJJGHHHEFFFFEC
@3604456/1
ctcctttttgtcagcacagaatagtcgcgtgtgatgccgcttttgcacca
+3604456/1
CCCFFFFFHHHHHJJJJJJJJIJJHIJJJHJGHJJJJJJJJJJJIJJJJJ
@2916913/1
gtcctattttagttaattagtaatgtgcattgtaaaattctagacacaca
+2916913/1
@CCFFFFBHGFFDGHIIJJJJJJJJJJJJJJJIIJJEHIIIJIJFIIIIJ
@5675362/1
atacataataaaattagaggaagtaggtgctgggcctcttgtatgcgaag
+5675362/1
CCCFFFFFHHHHHJJIJJJJJJJHIJJHHIJJJJJJJJJJJJJJJJJHHI
@866197/1
aatgattctggtgggttgtcctgcagagcttgccacatcttgtaagcagc
+866197/1
CCCFFFFFHHHHHJIHIJJJIJJJJJJJJJJJIIIJJJJJJJIJJJIJJI
@1550277/1
gtggattttaatgttattattacagcatacataataaaattagaggaagt
+1550277/1
@BBFFFFFHHHHHIJIJJJJJJJJJJJJJJJJJJJJJJIJJJJJJJIJJG
@1550408/1
cggcgcgtggagtcgcctgcctcgggtgttgtatcgctcgggcagggcac
+1550408/1
CCCFFFFFHHHHHJJIJJJJJJJJJJ?FFHIHJJJJJIJHHFFDDDDCDD
@866275/1
gtctgtttgtctgtttgtctgtttgtctgtttgtctgtttgtctgtttgt
+866275/1
CBBFFEFFHHHHGJJJJIJJJJJJJGIJJHHJIHGHJHIIJHHIGIJJJG
@2917183/1
gtgcatagtagggtggcggcggtgaatgcacatctatcggcatcatggga
+2917183/1
@@@FDFFF?FHHFAFGDHIIII;EEGHGDCHHGHBFEFFDDDDDDDDDD?
@3605274/1
ggctatgccatttatcctcgcacgttggcagtaatagtacaagtgaaaag
+3605274/1
CCCFFFFFHGHHHJJGJIJJJJJJJJIIIJJIJJJJJHIIGIJDGGIJJJ
@3605347/1
gtgctgttgtggaactgcttcacctgtggccggcggcacgcagacgcctt
+3605347/1
CCCFFFFFFHHGHIIHHGEGIEGIGHIIGIIIJJJIEEHFFDD@DDDBBD
@1550744/1
gtcctattttagttaattagtaatgtgcattgtaaaattctagacacaca
+1550744/1
C@CFFFFFHHHHHIIIJJJJIJJJJJJJJJJJIIJJJJJJIIJJJJJJJJ
@2917490/1
tgaagaagaggagcaaatggaaaaaaaaattggtgaaaagaatcacaagt
+2917490/1
CCCFFFFFHHHHHJJJJJJJJJJJJJJJIIIIJGHIJJJJJJJJJJJJJA
@3605499/1
ggcgcgtttacattaggtcggtcaccgaaggcggcggccgcattcggttt
+3605499/1
B@BDFFFFHHGHHJJJJEHIJGHIJIIIJIIIJJJFDDBDDDDDDEDBDD
@1550934/1
gtggtggtgcacgcgcttgggcagagggaatctgattgtgctgttgtgga
+1550934/1
C@@FFFFDFHFHHJIJIJJJJJJJIIJJHGIIJJFIJJJIJJJJJJJJJG
@1551069/1
gctcctgcaccatgctgctcatctcgtgcactatctcttgtctgtgttgt
+1551069/1
CCCFFFFFHHHHHIJJJJJJJJJJJJHIJJJJJJJJJJJIJJJJHIJJJI
@1551261/1
gttcaaattcaaataaaatcactctgcaatcctgcctcacatgattcatc
+1551261/1
B@@FFFFEHHHDFEGHHIJIIIJJGHI<<<ACFHIIEHJJIJIGIGGIHI
@5676475/1
gccagatgccaaagttcttgatcttcactgggctcttctctgggatttcc
+5676475/1
<@CFFFFFHFHHDGCGHJJJJJJJJIGIJIIIIJIJIJJJJIJJJJJJJJ
@866999/1
gctcctttttgtcagcacagaatagtcgcgtgtgatgccgcttttgcacc
+866999/1
C@@FFFFFHHGFFIIJIJJJCHIJIBHGIIHIIG@GHHGGDAFHIJBHDG
@5676651/1
gtgacattacggggagcgcggggcgttacaaaccgcacccctttattttc
+5676651/1
CCCFFFFFGHHHFIJJJJJJIGGFBDDDDDDDDDDDDDDDDDDDD@CDEA
@5676921/1
gtgctgggcctcttgtatgcgaaggtgttgaggcgcttg
+5676921/1
<?@?D>DA=;<DF9CF<FAAEHGGG9CEFG@FG?H6FH=
@867369/1
aggaagtaggtgctgggcctcttgtatgcgaaggtgttgaggcgcttgtg
+867369/1
@CCFFFFFHHHHHIJFIIIJGIIJJIJIIIGHHJ?DGIIHHJIIJIJJEG
@5677320/1
cgagtagagccttagctgcggaatgcttagcttccttcttag
+5677320/1
@@@DD;?BD4D;CG@B<EFGIB:GE?G?FD<FGB90B?0:B9
@2918933/1
tctggagagaagatcctcatcttgtatagaggaggcttgggctcgctctc
+2918933/1
CCCFFFFFGDHHHJJJJJGHJGIHECIIHJJJHHIIGIAGEGGGEHIIII
@3607380/1
agggaatctgattgtgctgttgtggaactgcttcacctgtggccggcggc
+3607380/1
@CCFFFFFHHHHHJJJJJJJJJIJJJJJJJJJJJJJJJJIJJJJJJIJHF
@177579/1
ctagaataggaagacagacattaggataggatagaaaaggaaatagagac
+177579/1
@@@DFFFFGDHDB;EFFHHEHGHIGIGHC@?FFGI@??DECDHHIGCHDG
@6342122/1
cggcttatactccgcctccaacttgatacaagcttctcggacagcagtga
+6342122/1
@?<DDDDDHHC::EHGGEFBFCFHCHIIIGEHEG>F@?:@F<FEGGFB3F
@3607872/1
cagcatacataataaaattagaggaagtaggtgctgggcctcttgtatgc
+3607872/1
@@?DDDFFHHDDHIEEGHIIEHIICGFAEFGBGHIIII3DHGIEI?DFHG
@1553388/1
gggggcagtgctggggactccgggcgcagcaccagtcgtgctcgcagccg
+1553388/1
CCCFFFFFFHHHHJJIJJJIJJIIGIIJJGIIIIJJIJGHHFFFDDDDDB
@7008838/1
agcgcgcgttctcatgtaatttttaatgttctccaaatcgacgactcctg
+7008838/1
?7@DDFDFHFDFFHGGGHGIGIIIIGGIGGGHGGHGGGIIGIIIIIIGHH
@1553475/1
gcctactataaatgccatacaaggtctataaaaatataatttgcctgaca
+1553475/1
@@CB?DDBFHDHGIIIIIICHEHG<AHHIH@H@GHCHGCHIIGIGIIHII
@6342436/1
cttcatcttagcgttcacattgacaaacttaggtttgcttacagccattc
+6342436/1
@C@FFFFFHHFHGJIGHGIHIIJJJIIJIHJJIFCGIJGHHIJIDGGGHG
@178139/1
ctctgtatactggaagtcttcgtagcttttcatgaacttctttttatttt
+178139/1
CCCFFFFFGHHDHHGIGHIIGJHJFIJJJJJIJJJJJJJJJJJJJIIJJJ
@4978631/1
gcacctccgacactgaggtcacggtactcgcggtacatgttgtgtacacc
+4978631/1
CCBFFFFFHHHHHJJJJJGHJJJJHIJJJJJJJHIJJJJJJJJJJJJGHE
@7009006/1
ctgcttcacctgtggccggcggcacgcagacgccttgatgacctccactt
+7009006/1
@@@D7DDDHFHFFHJ?HGGIJIIIEHIGIHGGDFCDECECDDCCCDDDDD
@2241373/1
gtgctgttgtggaactgcttcacctgtggccggcggcacgcagacgcctt
+2241373/1
@@@DDEDBHBFFHIGGEHGHJJJJJEFFGGGEIDHIIGGFEDAADDDDDD
@7694841/1
atcttcatccaaacattcatcttcactctccgatgaagaacttccatctt
+7694841/1
@CCFDFDFFHHHGJHHIGGEHIIGIJJIGIIBHJJJJGIIJEIGHHIIJI
@4267776/1
gattatttgtctgtagtggtcctgctgtttcgtatattctaaattggttt
+4267776/1
@@@DDD?DFHHFH?CF<CG<<CFCHBEHGHHIEFFHG@FHEII<<@D?FG
@6342965/1
gtcacggtagcactgagtgacggcacctccgacactgaggtcacgg
+6342965/1
@@@DFFFDFAAFHGHGGCCEEGGGGBFGGEEGIJIJIIGGBFEGHH
@4267892/1
cctctattgagctactgctgttgagcagaataaaactgaaaaataa
+4267892/1
@@CFFFFFHHHHHIJIJIJJJJJGHHIJIJJJIIGIJJCHFHIJJI
@7009951/1
gatctcttgtatacaaattatttctaccatcaaatacaggttttagtgcg
+7009951/1
@@@FFFFFGHDFHFHHIIGJJJJIIJHGJJIIGIJGIIHHEHHJJJFIEG
@2242136/1
tggagattttactatctttcaagtcggcataacgggccgcga
+2242136/1
8=@=;3=DA?D8?BEHIB@BBFC<A@GBG:CGGB<F6@@6@A
@4979812/1
ctcttgacctacttgtagacacggcagatgag
+4979812/1
CCCDFFFFHGBFBHIFHIJJJJJIGGIJJF@1
@179684/1
gtttctgccgacacctttgaaagtacctcgcccaaagacttccacacaca
+179684/1
CCCFFDFFFFFHHIIGGGDCEHEHGGGHIJJIEGGEFDFGHDGGHJJJIG
@2242582/1
gcaagaagtaccagaaacgggacttagccacaatctggtctggagagaag
+2242582/1
CCCFFFFFDFFHHGIJJIJIIGIGHIJJIHGGIIJJJIIJJJIIIIICGE
@7695822/1
gtgaattattaactatcttaatcgattacactaagcaattaataattatt
+7695822/1
CCCFFFFFGGDHHIIIJJJJJJJJHGGGHEHIJIJJJIIIJFGEGIJGGI
@7696007/1
ttgggctcgctctccgaagggagcttgcggccgatgacctcatactcctt
+7696007/1
BBBDDFFFHHHHHJJJJIJJJIJJJJJJJJJJJIIJEEHHHHFFFFFFEE
@4980839/1
gacaaacagacaaacagacaaacagacaaacagacaaacagacaaac
+4980839/1
@@@D?DDBFBHHHIIG@HIIIIDCEHFEBEFFG>DFEDDF@GGIGGF
@180494/1
gcggtacatgttgtgtacacctgagcgagactcataacgcagccagatgc
+180494/1
BCCFFFFFHHFHHIJIIJJIHIJJJJJIJGIJJJIJJJJIJJIJJJJJJI
@4980944/1
gtgggagtactgagcagtatctattcagtaaacttatagctgacactgaa
+4980944/1
@??DDDDBA?FDFCEFGHGBGIHIIIGIIGEFDHIIICHGFHICCHGGGH
@6344382/1
gtgatctgtttcttggcatctatagatgtcggtggcgcacagggcacgct
+6344382/1
CCCFFFFFHHHHHIIHIIJJJJJJJJJJIJJJHJIIJJJJJJJJJJJJJJ
@2243569/1
ctgtacgttcaaacgtatcacacattttctggtcaccttccatgcaaaat
+2243569/1
BCCFDFFEHHHHHJJHIJJJJJJJJJJJJJJJIJJJJJJJJJJJIJJJJJ
@7697151/1
cttgggtggtggcaatactcggccgcgaacctccatcatattgtttg
+7697151/1
@@@D?B=A80AADFGGBGFBEFEGGIAGBAHD@;==??=A777;?C@
@3608335/1
ccgaaatatttctagtgcctctgtattttttattgtatttgatattaatt
+3608335/1
?@@DFFFFGHGHHGIEGGGHHJJHHIIJGIJIJJJIJJJIJJJIIJIIJI
@2920015/1
ccacaatctggtctggagagaagatcctcatcttgtatagaggaggcttg
+2920015/1
CCCFFFFFHHGHHIJJHIGHGIJJJJJJJJIJJJJIJJJJJJJIIJJJJD
@3608398/1
cctgctattttttttattttttatttcaatgtacagacagcacttttcta
+3608398/1
CCCFFFFFHHHHHJJIJJJJJIJJJJJIIJFIIJJIIJJJCGIIIJJJJJ
@3608428/1
agagaagatcctcatcttgtatagaggaggcttgggctcgctctccgaag
+3608428/1
CC@FFFFFHGHHHJJJIJJFHJIJIJJGIIIJIIGIGGIIIIFHIHFHEG
@7697613/1
gtggattttaatgttattattacagcatacataataaaattagaggaagt
+7697613/1
@@@FFFFFFHHHHHIIIJIJIHIJJJJJJIGIHHIIJJJJIJJGGCGHIG
@3608492/1
ctccagtggtaggtatgtatgtttatgctcttgacctacttgtagacacg
+3608492/1
CCCFFFDDHFFGHCEHIHJJJJJJJJIJJJJJJJJJJIJJJJJJJJJJJJ
@2920209/1
ggacgcgttaacatacgagatcttcgtgcggagataatattttaaagtat
+2920209/1
CCCFFFFFHHHHHJGIJIIIJJJJJJHIIJJGIJIJJJJJJJJJJJIHIH
@7697794/1
ctgtttgtctgtttgtctgttcgtctgtgcgcgctaatctcagaaacggc
+7697794/1
@@@ADBDBFF?FDAFE@FBEG@ECF8AFHHGGFHEDH@G>FIIAF@E=GF
@2245007/1
ggcagagggaatctgattgtgctgttgtggaactgcttcacctgtggccg
+2245007/1
CCCDDBBDA<FDFIIHABD<<@FHIGHGGHGFCHIEIHHIIIGIDHGHGI
@867850/1
gggcacagttcctcgacgagcaagtagttcttgaagcacagacacaggtg
+867850/1
C@CFFFDDHHHHHGIJGIGJJE@FHIJJIIJJJJJJJIIJJJJJJJJJII
@867948/1
gtcacggtagcactgagtgacggcacctccgacactgaggtcacgg
+867948/1
@@@DDDAADFHFFEGEG<AFHD@DGEF?GGIGIIIGG@CE=@FFHE
@3609220/1
tttttaaactcatgttttcatggtaccaagttatgaatttttcaaatcgc
+3609220/1
CCCFFFFFHHHHHJHIJJJJJJJHJJJJJJHIHIJJJJJJJJJJIJJJJJ
@5679574/1
gtgacggcacctccgacactgaggtcacggtactcgcggtacatgttgtg
+5679574/1
@?@DDDDDDHAHDAFFEGHIG<FEHHGGIGGCGCBGI@GH<EACEE9@DE
@868211/1
catgaaatgaaactgtgagcaagtggtatcagtccctttacccaagtcca
+868211/1
CCCFFFFFHHHHHJJIJJJJJJJHJJIJJJJJJJJJJJJJJJJJJJIJJJ
@3609536/1
cccgtttagcagcttcatccagaggcaagcgctccaagttgcttggaggc
+3609536/1
@@CFDEFFHHHHGHHGIJIJJIIGIGGHGHJGGGGIGIFDEB>HIJDGGH
@868288/1
cgcaagaagtaccagaaacgggacttagccacaatctggtctggagagaa
+868288/1
CCCFFFFFHHHHHJJJJJJJJJJJJJJJJJJJJJJJIJJGHIJJJJJJJJ
@7698728/1
aagaaggtggcggccagaatctagacatgcacagctcttgcagccatcca
+7698728/1
CCCFFFFDHHHHHJJJJJJJJJJJJJJJJJJJIIJJJJJIJJJJJJJJIJ
@1553688/1
tatagatgtcggtggcgcacagggcacgcttgcgcatgacatctattcat
+1553688/1
CCCFFDFDHHHHGJJJJJJIIHJDIIJJIJJFJIJIJJJJIJJJJJIJJE
@2921831/1
ctatactttgcattaaaataatgcccattttcacaggcaagggatcctaa
+2921831/1
BBCFFFFFHGHDHIIGGIJIJJJJIJIIIIJJJJJIIJIJIIJJIJJJJJ
@2921848/1
ggaactgcttcacctgtggccggcggcacgcagacgccttgatgacctcc
+2921848/1
CCCFFFFFHHHHHJJJJIIIJJJIJJJJIIIGEFFEFDDDDDDDDDCDDD
@5680779/1
ctgtattcttccaaaattttttcacgatctgataatggtttaggt
+5680779/1
?@@FDFDFHFFFHFHEHI@FGBGHIJB?G3EHIIBGHDHGGGDH<
@1554222/1
gtttgataattattaatggaattatctcacaagccttcaatttaaggaca
+1554222/1
CCCFFFFFHHHHHJJJIJJJJJJJJJGHJJJJHIJIIHIJIJJIJHIJIJ
@869159/1
gtcattacactccaatctatatcgtaaccattgtcttctttgacgggcac
+869159/1
C@CFFFFFHHHHHJIJJJJJJJJJIGIJJJJJJJJJJIJJJJJJJIJIIJ
@869462/1
ctgggcctcttgtatgcgaaggtgttgaggcgcttgtggtggtgcacgcg
+869462/1
@B@FFFFFHHGHHJJIJJGGGICFGIIIJJJIHGIIHIGF;=FEHIJJHE
@5681232/1
cgatgttttacaagggcaggttgaactcacaccattcaatttaaaagaaa
+5681232/1
@<?DDBDEDHHFFFHBEHIEGHGGCHHDHGFHFDGHIGFIIABFGHGGG@
@7699943/1
cccgtttccaatctccaagacaggaggctccagtactttagctttgacag
+7699943/1
@@@FDFFFHGDHDGGGJIJJIGIJEHIIDGJJJGGIIIJIJIIJJIIJJE
@180992/1
ggtgcgtgcaggatcctcgtcattgcctggcatacaaggcaaagcaccga
+180992/1
BC@FFFFFHHHHHJJJJJJJJJJJJJJJJJJJJJJJJJJJJJJJJJJJJJ
@870100/1
agtcaatgagacggtgggtagtaagcgcacgaccatttttttctacattt
+870100/1
@@?DFFFFHHFHHIFHIJFHHEGIJJIIJJJJJGJIJJJJJHHEHFHFFF
@7011756/1
ctgtggccggcggcacgcagacgccttgatgacctccactttgatgatct
+7011756/1
@@CF?DFFGFHDDEHIGDGGIJGIHEH>D@?BBBCCDECCCCDDD@CDDD
@6344862/1
ctggggaaaagatcctcatcttgtatagaggaggcttgggctcgctctcc
+6344862/1
CCCFFFFFHHHHHJJJJJJJJJJHGIJJIJJIJIJJJFEIIIJJIIJJIJ
@3611914/1
gtggattttaatgttattattacagcatacataataaaattagaggaagt
+3611914/1
@@CFFBBDFDFHHACHHGHHGBHBFHGEHGIHIGIGGIIIFHGIIIEGH0
@1555737/1
tcataacgcagccagatgccaaagttcttgatcttcactgggctcttctc
+1555737/1
CCCFFFFFHHHHHJJJJJJJJJJJEIJJJJJJJJJJJJJJJJJJJJJJJJ
@7012208/1
cacactaattacaaaaaagaaaacatttgtcaccaactcctaaagtcagg
+7012208/1
@@@ADEFBHHGDFIGBB@G?CGC@FDGHHGDHIGIIICGEGGDHE??BHB
@7700750/1
catgagtaagcgatcgggctctcaggcaggcaagatgggcatagtaggta
+7700750/1
CCCFFFDDHHHHHJJJJJIJJJJJJJIJJJIJJJJJJJIJJJJJHIJJHI
@181662/1
agcatacataataaaattagaggaagtaggtgctgggcctcttgtatgcg
+181662/1
@CCFFFFFHHHHHJJJJJJJIJJIJJJIJJHIJJJJJGIJJJIJIJJJJJ
@7012445/1
ggaaacgattgcatctgtgaggggcgtcgggtcacattacatactctgta
+7012445/1
CCCFFFFFHGHHHIJIIGGGHGGGBHIGIIGCEIIIHHHEEHGFFFF>;@
@4981915/1
gccacaatctggtctggagagaagatcctcatcttgtatagaggaggctt
+4981915/1
@CCFFFFFHHHHFHJJJJJJJJJJJJJJJJJJJJJJJJJJJJJJJJJJJI
@870554/1
gacgcaagaagtaccagaaacgggacttagccacaatctggtctggagag
+870554/1
B@@FFFFFHHHHHJJJJJJJJJJJJJJJJJJJJJJJJJJJJIIJJJIJJJ
@870781/1
gagtaattattaataaattaaaaaggataattaaatattgcttggaaatg
+870781/1
18?DDDDDFFAFAEF@F>?<:3C<1EBFBBFEBCFBCGCFEGC@C??<FD
@1556234/1
ccagaaatttcgcacgctcgactaacattacctcgaaggcgcggcgtgcg
+1556234/1
CCCFFFFFHHHHHJJJJJJJJJJJJJJJJJJJIJJJJJJIJJJHFDDDDD
@7012857/1
gcaagaagtaccagaaacgggacttagccacaatctggtctggagagaag
+7012857/1
CCCFFFFFHDHHBIIJJJIJHEHDHGIIIIIJJJIJJEIJJJJIJIIGJE
@4270971/1
tcacgtcgaacattctatgcttataccattaatctccgcaactatttgac
+4270971/1
@??DFFF@FHHGHIIIEDEGCGIGHIGIIIIIFGIIIBGHGHDGIFIGGI
@7013087/1
accataaaatctttcctcggactaaattgttctatcttcatcctaccagc
+7013087/1
CCCFFFFAFHHGHIIIGBHEBEFHICCFHHIGGFHGGEG<GHDHIGGIHF
@4982982/1
tgccacgacgctcggacatttcaattttatttagttggtcttggttgaac
+4982982/1
@?@ADDA?DAD?FA@8?GGIIEIIIIFFF<BFDF?BFEDA>DFFFIC>FF
@6346194/1
agcaaatggaaaaaaaaattggtgaaaagaatcacaagtaagatactgca
+6346194/1
CCCFFFFFHHHHHJJJJJJJJJGHJJJJJJJJJJJJJJHIJJJJJJJJJJ
@4983044/1
gtggtcttcttgaacttcttcaattgacgcaagaagtaccagaaacggga
+4983044/1
CCCFFFFFHHHHHJJJJJJJJIJJJJJJJJJJJJJJGHHJJJJJJIJJJJ
@4271522/1
gtcaaggattttattgaataactagcttctgcccgcgactccgtccgcgc
+4271522/1
@@@FDFF?FHHDBHIIGBFBIIGIHHIHGIE@BEH<F@DHDHGICAHGF=
@1557186/1
tgaacttctttttattttcttcgtttactaatataacgaagcttgactcg
+1557186/1
CCCFFFFDHFHFH3EHHIJJIIIHHGHIJGHJGIJJJIGIJIJJGAHGIE
@1557259/1
tgagacacgagataaaagtctaattcagacgagtgcacaatatccgtgtc
+1557259/1
<@@ADADDH<DHBHGGGE:CHHHHGIIIIEBHBC@FGIIIIIG<DFGFIF
@7702094/1
ggcttcttgttgtcgcccgccggcggg
+7702094/1
@@@ADDDBDHFHDDHIGIIFIIGGHA?
@6346443/1
cactgagtgacggcacctccgacactgaggtcacggtactcgcggtacat
+6346443/1
CCCFFFFFHGHHHEHGIJJJJIJJIJJJJJHGIIJJFHJJIJJJG:BDDF
@1557301/1
cgcaagaagtaccagaaacgggacttagccacaatctggtctggagagaa
+1557301/1
CCCFFFFFHHHHHJJJJJJJJJJJJJIJJJJJJJJJJJJIJJJJJJIJJJ
@183272/1
ctctatcaagtgctcgttttgttagacttcagtgtagctttgtattatgt
+183272/1
CCCFFFFFHHHHHJJJGHIJJJJJJIJJJJJJIIIJJJJJJJEGIJJIJI
@183276/1
gtgctgttgtggaactgcttcacctgtggccggcggcacgcagacgcctt
+183276/1
@<?DDDDDFFFFF9B9BF>EHGHGGCHG;ECHGGIEGAA<?BCCBBB@B=
@183317/1
tgtggaactgcttcacctgtggccggcggcacg
+183317/1
@@?DDDDABAFHDHIGEBA<CFHIGHGG?@8EA
@4271870/1
atcttctattgtattgaaaactagttcggcataacatcggattttaacaa
+4271870/1
@BCFFFFFGHHHHJJJJJIJJJJJHIJIJJJJJJJJJJJJJJJJJJJJJJ
@4984049/1
gtcctatctcaaaacatgaagacctcacagggtcactcccagcttcggga
+4984049/1
@@BDFFFFHHGHHIIIJGJIIJJJJJJJIEFHHIHIJGJJIGIJGHIJJI
@7702851/1
caacgatttatttcgattgttccatcactatcaaaacttctcaggattga
+7702851/1
C@CFFDDFHGHHHJJJJIIJJIJIJJIIJCGGIJJJIGIIGHIIJEHIHJ
@7702950/1
gtgttacctgcaacttggccaggttagggccaacagattgtttgagatgt
+7702950/1
@B@FFFFFHGHGHIJJJJJJJJJDHIJJJJJJJJIJEEHIGIJIIJJIIF
@7703081/1
cacattttctggtcaccttccatgcaaaatcttatcatgcaaattgttac
+7703081/1
CCCFFFFFHHHHHJJJJJJJJJJJJJJJJJJJJJJJJJJJJJJJJJJJJJ
@2922939/1
aggttcaccaagctagtggcgttgatgtcgcaagatagtgagacattcac
+2922939/1
CCCFFFFFHHHHHJJIHIJIIJJIGIIIJJJGJJJJJJHIIIIJJJJJJJ
@2923209/1
agcatacataataaaattagaggaagtaggtgctgggcctcttgtatgcg
+2923209/1
C@CFFFFFHHHHHJIIJJJHIIHJJHCHFGHIHIGGGGHIJJJIGHIHIE
@7703471/1
cttgttgttaagaggtgttacctgcaacttggccaggttagggccaacag
+7703471/1
?@<D:AD=ABFDD<E2ACFFHCBCEGIDGG<FFEF?B1?9?98DCFHDBF
@3612294/1
ctgcgacctcgagcgacgaatcacatgaaagggggaggggggagggtcat
+3612294/1
CCCFFFFFHHHHHJJJJJJJJJJJJJIJJJIJFIIEEFCDDD7@BD<CBD
@5682721/1
ggcctcttgtatgcgaaggtgttgaggcgcttgtggtggtgcacgcgct
+5682721/1
@@<DDDDDFA<DFEI=EGF3AAEFFFCFGIDF7?BB?D67<=CFF:A<B
@3612524/1
ccacgcaatcggcaacagacttatctgcaacagcttgagaatgcacgtac
+3612524/1
CCCFFFFFHHHHHJJJJJIJJJJJJJJJIJJJJJJJJJJJJJJJJJJGII
@871091/1
gaaagaaacaaaatgaaaacaaataaatacatataattccatttaattga
+871091/1
CCCFFFFFHHHHHJIJIJIIIJIJJJJJHJJJJJJJIJJJJJJJJJIJJH
@2246440/1
tccagttctcgattatcgaatttttcgccatgagtaagcgatcgggctct
+2246440/1
CCCFFFFFGHHFHIJJIJJJJJJJIJIIJJJJIJGHHEHIIGIJIIIJJH
@2923972/1
cagtggtcttcttgaacttcttcaattgacgcaagaagtaccagaaacgg
+2923972/1
@<@BDDDDHHHDHGGGIJJJIIJIHJIIJJJIGHIIJJIGIIJIGJGIDH
@5683555/1
gcagccagatgccaaagttcttgatcttcactgggctcttctctgggatt
+5683555/1
BCCBDFFFHHHHHIJJJJJJJJJJJJJJJJJJJJIIJIJJJJJJJJJJII
@2924122/1
ggtaatattattaaacgaagaacatgcggctgaattgcagcatcttgtcg
+2924122/1
B@BDFFFFGHHHHIJJJJJJGJIJJJJJJJJJIJJJJJJJJJJJJJJHII
@3613253/1
gtgatttctatttcccaattaaaccttatattaatacaatggtgactatt
+3613253/1
@=@DFDEBFDFDFFEHGGGHHIGGHGGGHGIIB@HIGDHAG>:CDGDDHG
@871707/1
ctcactgcaccagcattcgtgtcccccgctggagcttgaccaacggggta
+871707/1
CCCFFFFFHHHHHJIJJJJIJIJJJJJJJJJJIJJJJJJJIJJJJJJJ4=
@3614008/1
atacataataaaattagaggaagtaggtgctgggcctcttgtatgcgaag
+3614008/1
CCCFDFDFHHHHHIJJGJJIJJIJIHJEGHJGIIJIJIIJJJJJJGI=DH
@872155/1
catagaacaaacaaaacttaagccttattataaaaggtataaatattcct
+872155/1
@?@FFDDFHGHGHIIJJJJJJJIJIJGIGGGGGIJIH:BGHFHIGIJCA?
@5684494/1
gcacgcgcttgggcagagggaatctgattgtgctgttgtggaactgcttc
+5684494/1
@C@FFFFFHHHHHJJJHJJJIJJJJJIJJJJJJIJHIIGHIIJJJJJJJI
@3614185/1
ctcatcttgtatagaggaggcttgggctcgctctccgaagggagcttgcg
+3614185/1
CC@FFFFDFB?FBGGGFIIBEGC6CEG;EHGIECDG@GGEEGABGIGHIB
@872418/1
cacgcgcttgggcagagggaatctgattgtgctgttgtggaactgcttca
+872418/1
CCCFFFFFHHHHHJJJJJJJIJJJJJJ4HGIIJJJJJJJJJIJJJJJJJI
@5684974/1
ctggagagaagatcctcatcttgtatagaggaggcttgggctcgctctcc
+5684974/1
@@@FDD>DDDFDHBGHJGIIJIGFDG>HGGIBHGCHDDBABFGEBE9=<F
@2248796/1
cacaactttggtaggtatatagatttataatgtcattctcttaataatta
+2248796/1
@??DFFFFGFDAFGGEEHIIDEE@HDGIGIIGHIIIHHIGHGHHIIGIGH
@3615244/1
gtttgtgaaactgcgacaccttgtggctgtgacttgtagtcaaggtggag
+3615244/1
C@CFFFDFHHHHHIJJIJJJJJJIJJJJJGHIHHIJHIIIGIIIJ9BGGI
@5685861/1
ctccaattcaaccttatcattaccaatcggtaaaggatctcttgtataca
+5685861/1
C@@FFDE?FDHDAFGGIIIGFGGHHHGHCHF=GEFHCEGGEECGBABFBD
@2925909/1
tgatagagacgatttcaccagtggtcttcttgaacttcttcaattgacgc
+2925909/1
C@CFFFFFGHGHHJIIIIIIGCGHDEFGIIIIGGIGHIIIGJGIGIIJJI
@4985361/1
gcactgagtgacggcacctccgacactgaggtcacggtactcgcggtaca
+4985361/1
CCCFFFFFFHHHHJJJJJJJJJJJJJJJJJJHIJJJJHJJJJJJJHHFFD
@6347565/1
ctgagcgagactcataacgcagccagatgccaaagttcttgatcttcact
+6347565/1
CCCFFFFFHHHHHJJJJIJJJJJJJJJJJJJJJJJHIIJJJJJJJJJJJJ
@184297/1
ccaacagattgtttgagatgtttgtgaaactgcgacaccttgtggctgtg
+184297/1
@<@D:DDD>BFFHHGFHGHBHHBCHG@AC9AF9FDF>EGI?@?DDG>BFF
@184492/1
gttgcatattatggcaacatacacatttggttctattcaagttatgtaag
+184492/1
CCCFFFFFFHHHDHJIIGGIEIJJJIGJJJFGIJJJIJIJJIIJJJIIHI
@873742/1
gtgataatgtcataaagttgacaataatctataattaattactttaaatc
+873742/1
?8:ABD?DDBBDHH@>GF@BHIIIIH>CFFD9DCHCAAECFIIGGAH>?C
@6347924/1
ccatgtcacggtagcactgagtgacggcacctccgacactgaggtcacgg
+6347924/1
@@@DDDDBHFFFHBHA9FGBFAHGI@:EFGHGGEE<HA;CG9=@FHGDB@
@184928/1
ctagcacgtagttctcagcttccctgcaaagttaaccatcttgtattcaa
+184928/1
CCCFFFFFHHGHHIIIIIJJJJJJJFIJJIIGHIJJIJIJJJIHJJJJJJ
@4986535/1
cttggttgaacggaactccaatcctttactcgaatagtcttttctaactt
+4986535/1
CCCFFFFFHHHHHJJJJJJJJJJJJJJJJJJIJJJJJJJJJJJJJJIJJI
@6348411/1
ggaggcttgggcctgttttggtagcggcggcgcggtccgtgaggagcatg
+6348411/1
CC@FFFFFHHHHHJJHIIJJIHIJJJJGIJGB6;@7;@6B???BAB?8>C
@7703778/1
ctgtggccggcggcacgcagacgccttgatgacctccactttgatgatct
+7703778/1
@@<DDDDDDDAFFE6@GEGHAFBGEHHHEBDEE@@CCCCCCCCCCC3;>>
@4986940/1
agacgatttcaccagtggtcttcttgaacttcttcaattgacgcaagaag
+4986940/1
@@CFFFFFHHHHHJIHIJJJJJIJJJIJJJJJIIJGIJJJJJJIJJIIJI
@2250819/1
cagccagatgccaaagttcttgatcttcactgggctcttctctgggattt
+2250819/1
@@@BDDDDCFDHF@FGAAEFHGIIIEGH<EHEGHHFDHIIIIIGGGIIIB
@7703943/1
ctggagagaagatcctcatcttgtatagaggaggcttgggctcgctctcc
+7703943/1
CCCFFFFFHHHHHJJJJJJJJJJJJJJJJJJJJJJJJGHIIIIIGGHBGH
@186000/1
acaaacttttgccaagtataatggtccattctatgcacctcctccagtgt
+186000/1
@@@FFFEFHDAHH@HIEBI<IGGGFHCH@<?AFBHCHGHICDHGHEGFGG
@1559438/1
gtgctgggcctcttgtatgcgaaggtgttgaggcgcttgtggtggtgcac
+1559438/1
@@@DBDAD8C?FHIH?ACDEF3C?@:?9CD9CFEH>?DGDEE=@;AEC>G
@6349092/1
ggtgcgtgcaggatcctcgtcattgcctggcatacaaggcaaagcaccga
+6349092/1
BCBFFFFFHHHHHJJJJJJJJJJJJJJJJIJJJJJIJJJJJJJJIJJIJJ
@4987534/1
gtggattttaatgttattattacagcatacataataaaattagaggaagt
+4987534/1
@@@DDDDDH<BFFCHI@CHHGEHDFHIEHGIIIIIGIIGIGIIIIIIIIB
@7704598/1
ggcgcttgtggtggtgcacgcgcttgggcagagggaatctgattgtgctg
+7704598/1
@@@FFADBHBHCBHIIIGHAEGDDFGCDEGHIIIIDCGGGGDDHE@7@EC
@4987913/1
agcgaaatagtcacatccacgttggttatcaagtggcttggtaggatcca
+4987913/1
C@@FDFDFHGFHHIJJJJJJICFHIJJIIJGHIJGIJJJ:?B<<D9D8BB
@6349557/1
catactccttgatttggtaaagcttgctgcccgcctaacgaggaaacgcg
+6349557/1
@@@DDFFFHHHFHIEHIEIGIJJFIHIJJJJJIJJGIIJJIJJIJJJJJG
@7705322/1
gccattcccaactgtcctccggtactaacgatcaaatcgatcatgggtcc
+7705322/1
CCCFFFFFHHHHGJIJJJJJJJEGHIJIJJIJJJJJJJIJJJJJJJJFHJ
@7705324/1
agactggttacattgctcacgtacagctaagttattagcgatattataat
+7705324/1
CCCFFFFEHHHHHJJJJJJJJJJJJJJJJJJIIJJJJJJJJJJJJJJJIJ
@875931/1
tcgcgccaatttaggaagcatgttttcacttgttcgtcgtcgaaatcaac
+875931/1
CCCFFFFFHHHHHJJJJJJJJJHIJJJJJJJJJJGIIJJJJJJJJJIJJG
@876044/1
gtcaacgatttatttcgattgttccatcactatcaaaacttctcaggatt
+876044/1
@?@DDDDBHHHFHJHGGGFHHJJJGAHDGGHHGGGHIBHGIJGGDHGEGI
@5686667/1
gcgttaggtatatacaagaacaaaccagaaaataggcggagtcctatctc
+5686667/1
@@CDDDDF<ADFFIJJIJHEGHIJJJJJIJJJIIIJJJJHJFFBGIIIJJ
@7705822/1
ggtgcacgcgcttgggcagagggaatctgattgtgctgttgtggaactgc
+7705822/1
?@?DFFFFDDDDDFDBGIIIIGGGHGIGHII@HHIJIIB?CCB=DGHG>C
@3616596/1
gtggtggtgcacgcgcttgggcagagggaatctgattgtgctgttgtgga
+3616596/1
CCCFFFFDHHHHFIIJJIJJJJJJJJJIIJIJJGHIIJGIJGIIJJIIJI
@3616934/1
actaattctatgcaaagtatagcttgtatttgttatgtaaccactccata
+3616934/1
@BCFFFFFHHHHHJJJJHIJJJJJJJIJJJJJJJJJJGJJJJJJJJJJJJ
@1561869/1
agcactgagtgacggcacctccgacactgaggtcacggtactcgcggtac
+1561869/1
CCCFFFFFHFHHHJJJIJJJJJJJJJJJJJJJDHIJJJFGHJJJJJHBDF
@5687628/1
aatttatcttcaaatgacgacaccacagttccagtctcaggcacattgcc
+5687628/1
CCCFFFFFHHHHHJJJJJJJJJJJJJJJJJJJJJJJJJJJJJJJJJJJJJ
@7706695/1
attcgatatcttctgtagctgctgtgtgaagttcttcaaagcgtcttctc
+7706695/1
?@@DFFFDGDFHDDBHHGIIIGFIHIHIHIIH>DFHIIICH;ABDEHHID
@3618270/1
gtggtcttcttgaacttcttcaattgacgcaagaagtaccagaaacggga
+3618270/1
CCCFFFFFHHHHHJJJJJJJJJJJJJJJJJJJJJJJHIJJJJJJJJJJJI
@1563220/1
ctccatactttgtttcatttaaatttacgggctatgccatttatcctcgc
+1563220/1
@@CFFFFFHHHHHIIC@FDHGHHHCGHCHGHIGGIGDCHIIIIIIIGBHI
@3618623/1
ctgtattcttccaaaattttttcacgatctgataatggtttaggttcttg
+3618623/1
@CCDDFFFHHHGDGFIJJJIJGIGIEFHIII@FDGGHIFGIIHHDGIJHG
@2251241/1
cagtggtcttcttgaacttcttcaattgacgcaagaagtaccagaaacgg
+2251241/1
@@CDDDDFHHDFHGGIGIIGGHIIGHIIIJJJIEGIJJBGGHGIIIGIJI
@3618973/1
ggcttgggctcgctctccgaagggagcttgcggccgatgacctcatactc
+3618973/1
CCCFFFDFFHFHGIJIJJIDGIIJEHIIIIJGIGIGAHH>DEDDFFECDE
@3619066/1
gtgctgggcctcttgtatgcgaaggtgttgaggcgcttgtggtggtgcac
+3619066/1
@@CFFFFFHHHHFIJHHIJJJIIJJFGFHIIIJJJJJJJHIIGHHHGIII
@2251409/1
gtcctttatacatttcggcatggcgatcatgtcgatggcttggtttattc
+2251409/1
BCCFFFFFHHHHHJJJJJJJJJJJJIJJIJJIJJIIJJJIJJJGGIHIJJ
@7017863/1
gtcattcgatatcttctgtagctgctgtgtgaagttcttcaaagcgtctt
+7017863/1
CCCFFFFFHHHHGJJJJJJJJJJJJJIIJIJJJJHGIJJJJIJJJJIJJJ
@2251818/1
gcggtgaatttgtggcctggcgttagg
+2251818/1
=1?BA@:B?4C<22<C9<E;AFE:18?
@2252224/1
cgctacggccgcggagatgtggcagagttgcgccagaccagagcctctga
+2252224/1
:?<DAD6?@FFHFB???DFDBEHGEEGFFCHI>8=<BB6;>>ACBCCCC>
@2252354/1
ctgggatgccacccggcaccactcccgggtgaggatgcactacatttccg
+2252354/1
CCCFFFFFHHHHHJJJJJJJJJJJJJJJJFHJJJJJIJJJJJJIJJJJJJ
@2253088/1
ggtgcgtgcaggatcctcgtcattgcctggcatacaaggcaaagcaccga
+2253088/1
@@@DBDDD1C<CFE;BFF@AEFFFFIE<EFIIGGIBDFE=;D;;@?FCFB
@4274599/1
gacggcacctccgacactgaggtcacggtactcgcggtacatgttgtgta
+4274599/1
@@<BDFFDHGGHDBHGGIICBHFFGAHIBGGHIIGBHHEHCHHHAEHFFE
@4274904/1
cctggcaatacaacaacgacaagctgcaactgtacgaatgtgctcttgag
+4274904/1
@@@DFFF?CFDHHGIIBEACEHGIIBAHGGAH@DEHGAGII>9DFFHGEH
@2927136/1
gggtcttacagattggtggaaaccaaaccaaacttctctgccaccaccaa
+2927136/1
BCCDDFFFHHHHHJJJHIJJJIJJJJJJJJJIJJJJJJJJJJJJJJJJJJ
@2253493/1
gtcacggtagcactgagtgacggcacctccgacactgaggtcacggtact
+2253493/1
CBCFFFFDHHHHHJJJJGIIIJJJJJJJJJJJJJJJJIJJIIJJJJHHHH
@4275258/1
ggatggagtgagcacgggctctgtgcctggctcccatgtcacggtagcac
+4275258/1
???DDDB:2AD?;BEEDEAEEEECAEDIIDDDDDDDEIEEIEIADDADEE
@2253974/1
ggcagtagctaactcgtccgagggtcaattcaatatactacaagattgtt
+2253974/1
@@@DFADBFHFFHIEH<CFEFEGI?FHGHGHIGHIEGIFHHGIHEBDE=C
@4275677/1
gtcaacgatttatttcgattgttccatcactatcaaaacttctcaggatt
+4275677/1
CCCFFFFFHHHHHJJIJGJJJIJJJIJJJJJJJJJJJJJJJJJJJJJJJJ
@2927613/1
gtcctgcagagcttgccacatcttgtaagcagcctgacgcttagcaagtt
+2927613/1
CCCFFFFFHHHHHJJJJJJJJJJJJJJJJJJJJJJJJJJJJJJJJJJJJJ
@4275997/1
cgccattcctagtacggtatctcccacacgtttcacttcagcatagacag
+4275997/1
CCCFFFFFHHHHHHJJJGHIHJJJJJJJIIGHJJJJJJJJIJJJIJJJJI
@4276090/1
ccggcgtcattcgatatcttctgtagctgctgtgtgaagttcttcaaagc
+4276090/1
CCCFFFDFHHHHHJJJJJJJJJJJJJJGIJJJHIIIJJJIIJJJJJJJII
@4276178/1
gcacgcaaagtttcagattcaacatctataagcaaaaattataatacatt
+4276178/1
CCCFFFFFHHHHHJJJJIJJJJJJJJJJJJJJJJIJJJJJJJJJJJJJJJ
@876564/1
gtcacggtagcactgagtgacggcacctccgacactgaggtcacggtact
+876564/1
@C@FFFFAFAFHHJGGECHDHIGEGIJJJJJJIGJIJIJICDEIIJ@CEH
@6350014/1
gttgaggcgcttgtggtggtgcacgcgcttgggcagagggaatctgattg
+6350014/1
@@@FFDDDFAHH?:EDHEHIIEHIGEHGBF@CCHGE@C=B8CAEDF@;@E
@2255328/1
atcataatacgatactgattccacattaataatagggatgatgactaatg
+2255328/1
@@@FDFEEDDHFHGJJIEHHHIIIIJIIJDIHIIIGDFHHHEHGEIIGGI
@2255343/1
gtcctcacgaaagtttccatgttctatttacctatcttgagttttacagt
+2255343/1
CCCFFFFFHHHGHFHGHIIJGHHIIHIIIHIEIHIIIJ@FGIIIJJIJJI
@2255432/1
gtcacggtagcactgagtgacggcacctccgacactgaggtcacggtact
+2255432/1
@@CFDFFFHGFHDIIIICDFHIEGCCFHGFHBHIIIJGII;CGGIF;CBH
@2255472/1
ggctcgctctccgaagggagcttgcggccgatgacctcatactccttcaa
+2255472/1
@@@DDD>DCA?C@EA@EGEED@DBEGI>FA8FA@C@DGHFHHFEBDED@C
@188010/1
cccgtacccatagcaacaagatcagcgactgtcacacggtagcggaaggt
+188010/1
@@@FBDDFHHFHHIIIIJHGGHIGJIJJJFIJJJJIIJGDFHIJJJDHE?
@7707512/1
tatcagtctctctgtatactggaaatcttcgtagcttttcatgaacttct
+7707512/1
CCCFFFEFHHHGHIHIJJJJJIGJIJIJJJJGIJJJJJJJIJJHGIJJII
@6350761/1
ctggtctggagagaagatcctcatcttgtatagaggaggcttgggctcgc
+6350761/1
CCCFFFFFHHHHHJJJJJJJIJJJJJJJJJJIJJJJIJJJJJDFHGIIIG
@188160/1
catcaatttatcttcaaatgacgacaccacagttccagtctcaggcacat
+188160/1
@@<DD>D>ABFFHII@<<CF<EDGB@A@@;?FFCC>DBDG@?DGGIIIG@
@4988891/1
ctcttgtatgcgaaggtgttgaggcgcttgtggtggtgcacgcgcttggg
+4988891/1
CCCFFFFFHGHHHJJJ?EFHIIIJJIJJJJJJJJIIIGIJJJJJHFFFDD
@6350900/1
agtttcaaaaaaactgtttcacataaatag
+6350900/1
=8?D??DD?BFHH>GBHBH4FCGGGGB9CG
@7707729/1
cctaagtgagtatacatatacatctattaaattcaaacgcagagctcatt
+7707729/1
@<@BDDD?FDA<FGIGGIIGIIIIIEHHGIHIIGIIGIIIIIIIFGIIHI
@877749/1
aaataattgtcaacgatttattttgattgttccatcactatcaaaacttc
+877749/1
CCCFFFFFGDHDFIIJEGHJIJIJICHIJFHHIGIHGGGIIGIGICFGIE
@7708000/1
gcccaatgatcggcattccggcgtcattcgatatcttctgtagctgctgt
+7708000/1
@@@DABBDDCC??FDHE@HD6FHFE<DFEEC>G><?FDBGGEECEHGGGF
@878023/1
atgaagaagaggagcaaatggaaaaaaaaattggtgaaaagaatcacaag
+878023/1
CCCFFFFFHHHHHIJJJJJJJGIJJJJJJJJJJJFHIJJJJJJJJJJJJH
@189066/1
gtttatttcactaaattttcatagcattggaaatcagaagcacatactgc
+189066/1
@BCFFFFFHHHHHJJJJJJJJJJJJJJJJJIIJJJJJJJJJJJJJJJJJJ
@189153/1
gtgaaacgatcaacaataatatataatttggagtacagttaatacctggc
+189153/1
@@7?DDBD:FF:CBGEBBH>B>?CBBHIIIBEF??CGBFEB@CFEF@@BF
@6351584/1
gtacatttcgagagaacaaattacattcacttgacatcataatacgatac
+6351584/1
B@BFFFFFHHGHHIJJJIJIJJJJIJJJJJJIIJIJIJJJJIJJIIGGIJ
@4990180/1
gcttataccattaatctccgcaactatttgacggatttggttgaaatttg
+4990180/1
CCCFFFFFHHHHHJJJJJJJJJJJJJJJJJJJJJHHJJJJIJJIJJJIJJ
@189743/1
tggtggtgcacgcgcttgggcagagggaatctgattgtgctgttgtggaa
+189743/1
CC@FFFFFHFHHGJJJJIIJJJJJIIJHIJIJJIIJJJIJJJJJIJIJJJ
@189938/1
agcaacttgaatgtgagtttttatcggaagccaatcttcagtatttttgc
+189938/1
CCCFFFFFHFHHHJGJICJHJIIJEHHJJJGIJIJGIIJJJGHGIIJIJI
@6352336/1
gtcccatttggctttgtcccagtaatctaccccgtcttcaccgctgtaac
+6352336/1
CCCFFFFFHHHHHJJJIJJJJJGJIJJJJJJJJJJJJJIJJJJJJJJJJJ
@7709295/1
ggggactccgggcgcagcaccagtcgtgctcgcagccgcggtcactgccc
+7709295/1
@@@BB?D;C<:C@E?8C@DGFGHFFAFHBDGFGGIEGHE<B98>::@AAB
@879213/1
ggcgcttgtggtggtgcacgcgcttgggcagagggaatctgattgtgctg
+879213/1
@<@DDDDDDDBF?DFEGGIGDGHG0?DGEAFDHIGD@GGGGCC7=CDHCE
@879254/1
cccggcttatactccgcctccaacttgatacaagcttctcgcacagcagt
+879254/1
:?@D7DDDDHDDA?BFHDHII>;FEGC<@FHEE@@FDB@BDAA?:FGFE7
@2255842/1
tgctgggcctcttgtatgcgaaggtgttgaggcgcttgtggtggtgcacg
+2255842/1
@@@BDBDAFHHHHIIIIIGGIIII?EDFHHGGGGHGHGBFHCCD@DGIIF
@2928457/1
atattattaaacgaagaacatgcggctgaattgcagcatcttgtcgagaa
+2928457/1
8?;ADDDD<B<FB@:?CGC<FGB?DD@A;FDGCFB>F@FBFFI?FACFAF
@4991258/1
ctgcagatgactgtgcatccttgctagtaagtcctgagccatagcaaaca
+4991258/1
CCCFFFFFHHHHHIJJJJJJJJJJJJJHIJIHIIJJIJJJJJJJIJJJJG
@879636/1
ctggtctggagagaagatcctcatcttgtatagaggaggctt
+879636/1
@@@DADDDFHHFBBBDDHGHEGIGGHGDDHGGCD@;?F:=FH
@2928610/1
cacgcccaggaatatcaccggctcgttgaacaccttaggacgaagtgatg
+2928610/1
CCCFFFFFHHHHHJJJJJJJJJJJI?FBDHGIGIEIDGH8@A8AC5@@@E
@2256644/1
caaataggaaacactacgctttacacgcatgaggtaatatttattgctct
+2256644/1
CCCFFFFFHHHHHJJJJJJJJJJJJJJJJJJJJJDGIJJJJJJJJJJJJJ
@2256773/1
cctggctcccatgtcacggtagcactgagtgacggcacctccgacactga
+2256773/1
@<?D=DDABFDHHIE:CGEHIIIGEG>E@EDGEH:6DFDFGGGI><EEAA
@2929201/1
ctcttgtatgcgaaggtgttgaggcgcttgtggtggtgcacgcgcttggg
+2929201/1
CCCFFFFFHHHHHGGHFGHHJHIJIJJJJJIIJHJJHIJJJJJJHFFFDD
@7710322/1
actgagtgacggcacctccgacactgaggtcacggtactcgcggtacatg
+7710322/1
CCCFDDBBCFFHHJJJJJIIGIGGIGIIIBFHIGJFGIIIGHIG=?DEDE
@3620333/1
tgtacattgaaaataaaaataaaaaaatagcaggggttattgttatgtcg
+3620333/1
@C@FFFFFHGHHHJJJJJJIJJJJJJGIIJJJJIJJDGIIJJJJJJJIII
@7710410/1
ctgagtgacggcacctccgacactgaggtcacggtactcgcggtacatgt
+7710410/1
CCCFFDDFHHFGHIIIIJIIIJIJIGGIIIIJJIDEHIIHGIHAEFFFF@
@7710863/1
caacagattgtttgagatgtttgtgaaactgcgacaccttgtggctgtga
+7710863/1
;??DDD3DDD2CDD>EE<<FFIBCDEE?BEEEEA8:@DDECED<DDIIC@
@5691485/1
atgaggttcaccaagctagtggcgttgatgtcgcaagatagtgagacatt
+5691485/1
@@@BDEFFHHHHHIIIIGGAFHIIIIIGIGIIIIIIIIIIIFGFHBFDHI
@2930206/1
cctctatcaagtgctcgttttgttagacttcagtgtagctttgtattatg
+2930206/1
CCCFFFFFHHHHHJJJJJJJJJJJJJIJJJJJJIIHIIJJJJJIIIJJJJ
@3621790/1
ggtagaataaggattaaaaataaacttaaagattattaataagaaaaaaa
+3621790/1
B@?DFFFFHHGHHJJJJJJJJJIJJJJJJJIIJJJJJJJJIJJJJJIJJJ
@5691927/1
ctcatcttgtatagaggaggcttgggctcgctctccgaaggg
+5691927/1
@@@DDADDAFFBHGGGBEAG@F>@=;DFCEGGCHGGBGHHB@
@2259087/1
gtcaggctcgccgccctccatagaccgcag
+2259087/1
?@<?DB>D3DFF:FBGDF?@B@B@FAD<B@
@3622664/1
cttcagcagagtgcacacaatggtgaactggcgttcatgcggcaaacgcc
+3622664/1
CCCFFFFFHHHDFIJJJJJJJJJFHHIJJJJJJFHJJJJJJJJJJJIJJJ
@7018274/1
tcttcctcgggttggaatgattctggtgggttgtcctgcagagcttgcca
+7018274/1
B@@FFFFFHHHBFGHIGIIJJIIIJJCGHGCDGDHHIJIJIGGGGIJJIJ
@4277630/1
gttacatcacaatttaatttaccaatttctgtagatagctgattatatta
+4277630/1
@@BFFFFFHHHHHJJJJJJJJJIIJJJJJIJIJJJJJIJJJJJIIJJJJJ
@4277690/1
ggcggccagaatctagacatgcacagctcttgcagccatccaacaggatt
+4277690/1
CCCFFFFFHHHHHJJJJJJJJJJJJJJJJJJJJJJJJJJJJJEGHIJIJJ
@2260498/1
agcttcttgtatggagtgtccccttgctgcagctagcctctgtcctctga
+2260498/1
?<?DDD;??DDE8D4:E93<:33A:FD?FDBCE?<9CD>@90B@DEE@DD
@6352667/1
tttatgattggttgcatattatggcaacatacacatttggttctattcaa
+6352667/1
@@@FFFFFHFFHHIGIHIIJJJIGJGCGGIIGIGHIHJJJHHHJIGIEIH
@4278520/1
tgttgaggcgcttgtggtggtgcacgcgcttgggcagagggaatctgatt
+4278520/1
CCCFFFFFHHHHHJIJJHIJHIJJJJJJJJJJJJJJJJJJHECHFFFFFF
@6353325/1
cactgagtgacggcacctccgacactgaggtcacggtactcgcggtacat
+6353325/1
@@@FFDDF?BFHFGBGEDFEAEHIGIGIGFHCGIHEDDGGDDEHEEDFFC
@4279177/1
ctcatcttgtatagaggaggcttgggctcgctctccgaagggagcttgcg
+4279177/1
@@@ADBDDHBHFBFBB@G@<FHI@DGE@B@FI@FCH:6B?:FBB@FC@=;
@7020638/1
ttcacctgtggccggcggcacgcagacgccttgatgacctccactttgat
+7020638/1
CCCFFFFFHDHHHIGIJIJIJJJJIIJHHFFFFEEDEEDEDDCDDDDDDD
@190581/1
cctcatcttgtatagaggaggcttgggctcgctctccgaagggagcttgc
+190581/1
@@@DDDDDHDFHHIIIIIEFGGII:8FGEEGIIIIIGIGIIDIFAGGEHI
@1566330/1
gcaacatcaaatttatttaaattagcgcagaaataattcatagcaaaaat
+1566330/1
?<@DDFFEHHDDHDHFHIIIIIIGIHHHGIFHEHGGCHCCHGH<?FAGGI
@192478/1
cacactgttcagaagtattgggaactgtattctatgtttcctaacccgtt
+192478/1
CCCFFFDDFDFFB>FEEHEFAEB;EFGFHHGGCEGI9CF<FGIEIEBGDD
@4992468/1
ctagttttctcttttaatattataaatagttatttgatcacacactgatg
+4992468/1
CCCFFFFFHHHHHJJJJJJJJJJJJJJJJIGJJJJJJJJJJJJJJJJJJJ
@6355217/1
ggtcttacagattggtggaaaccaaaccaaacttctctgccaccaccaag
+6355217/1
@@@DDDDDHHAFDGIIIICBHG@GHGEDBED@FEDDHBD@@FFBDDGIGH
@192533/1
ttcttctcttttttctcctttcttttgcgagctgctgccgaaagatt
+192533/1
CCCFFDFFGFHGGGJJEIIIIIJJIHIJJJIJJJJJIIGGFHIIJIJ
@7711904/1
ctcccacacgtttcacttcagcatagacaggtgtcttccctggcaataca
+7711904/1
CCCFFFFFHHHHHJJJIJJJJJJJJJJJJJJFHHIJJJIJJJJJJJIJJH
@6355561/1
ccgcaatgttggagcttggtacaaagcaaaggtcgggcagttcgtcaaca
+6355561/1
CCCFFFFFHHHHHIIJJJJIJJIJJJJJJJJJBHIJIJIIIJJJJJJJJJ
@193012/1
tgtgacttgtagtcaaggtggagattttactatctttcaagtcggcataa
+193012/1
@@?DDFDFHDFHFHIIJI<CHGGFHGHCAHICHIIIIG@HECFGAHHGHI
@1567027/1
cttgttgttaagaggtgttacctgcaacttggccaggttagggccaacag
+1567027/1
B@@DBDDDHHHHHJI?EBGHIJIIIIGGIHJIGIEHGCGGIGGIEGIIIJ
@4993368/1
ggagattttaaaaactgcttaagacctttagcg
+4993368/1
@@@DDDD:2CDDFFEGFBHFEHBEDEGHFFAE<
@1567769/1
tctcagtatgtatgtgtcggtccccagctccgaagttcctgagcagacag
+1567769/1
B@CFFFDEHGHFFGHIGGIIJJJIIIGIIGJJGJIHJJJIIIJJJJJIGH
@1568784/1
tctccctgtacgatggatgagttagggccgtttgtaacagcgctctttgc
+1568784/1
CCCFFFFFHHHHHJIJIJJJJIJJJIJCGIEHIJGIJJJJJJJJJJJJJJ
@1568820/1
aataaaattagaggaagtaggtgctgggcctcttgtatgcgaaggtgttg
+1568820/1
CCCFFFFFHHHHHIGJJFJFHCFHHGIHEEHIIGJGGIIGIHAGG9BFHG
@1568841/1
gcaagaagcaccagaaacgggacttagccacaatctggtctggagagaag
+1568841/1
@@CADDDE3CFDDFHIIHIEHIGEHGGGGIIFGGHHGIIGIIIIIEHIII
@1568973/1
gtggaactgcttcacctgtggccggcggcacgcagacgccttgatgacct
+1568973/1
CCCFFFFFHHHHHJJJJIHIJJJJIIJJJJJJIHHFFFDDDDDDDDEDDD
@1569008/1
gtgctgggcctcttgtatgcgaaggtgttgaggcgcttgtggtggtgcac
+1569008/1
B@CFFFFFGHHHHJJGHIJJJIHII?EFHIIIIJJJJIJIJJHHJEEHII
@880543/1
gcgatgttttacaagggcaggttgaactcacaccattcaatttaaaagaa
+880543/1
CCCFFFFFHHHHFGFHGHHIIFEHIIJGIGIJIGCDCGGFIIIJGIIGII
@1569087/1
ctaaattctatcagagagaataataaaatcctaaagtcattattctccgc
+1569087/1
@@@DBBDAFHHHAHG>CB=;FGH>BH@HGHIHGICC?FC?CFGIA??BFH
@3623766/1
ctcttgtatgcgaaggtgttgaggcgcttgtggtggtgcacgcgcttggg
+3623766/1
CCCFFFFFHHHHHIJJCFHHIIJJJJJJJJHIJIJJGHIJJJJJHFFFDD
@2260823/1
ctatatattatattaatttgaagcaatattatattagaatttaatttaat
+2260823/1
CC@FFFFFHGHHHJJIIJJJGIIJJJJJJJJJJJIJIGGHGIJJGIJIJF
@2260829/1
agcgactgtcacacggtagcggaaggtgggttcgtgaatcatgccctcaa
+2260829/1
@B@DDFFFHHHHHJJJFHIJJJJIJJBGIJFHJJIJJJJJJJJJJJHHHH
@881218/1
gctgtgtgaagttcttcaaagcgtcttctctaacagttctctgtggtgca
+881218/1
CCCFFFFFHHHHHJJJJJJJJJJJJJICFFHIIGDFHIGGEEFFHEBBDH
@3624366/1
gtacatttcgagagaacaaattacattcacttgacatcataatacgatac
+3624366/1
@@CFFFFFHHHHHJJJJIJJIJIJIJJIJJJJJJJJJJJJJIIJJIIIJJ
@3624405/1
ctcttgtatgcgaaggtgttgaggcgcttgtggtggtgcacgcgcttggg
+3624405/1
@@@DDDDDFBFD;@C@2<<AFCEBCFBHEH?FB??B;;=B=;FEB?<?==
@5694229/1
gtcttttatgttgggacagctatcttcataaaagctaaacaacatttata
+5694229/1
@@@DDFFFDHFCFHABGG;FHGIGIIGIEFG>HIIEHIIIGI=HGIIIII
@3624530/1
cttgtatagaggaggcttgggctcgctctccgaagggagcttgcggccga
+3624530/1
BCCFDFFFHHHGFHDGHJGECEHIIIIIJJJJGIGGJGIIIIBGBHBFD<
@7714731/1
cttgattttataatttagagacacgtgtacatttcgagagaacaaattac
+7714731/1
CCCFDFFFHHHHHJJJJIJIJIJJJHHIIJJJJJJJJJJGJJJJJJJJJJ
@881749/1
cctcatcttgtatagaggaggcttgggctcgctctccgaagggagcttgc
+881749/1
CCCFFFFFHHHHHJJJJJJJJJJJIHJIHIIIIJIJJIJJIJJGIIJJJG
@5694778/1
ctcatcttgtatagaggaggcttgggctcgctctccgaagggagcttgcg
+5694778/1
@@@DFFFBHHDFHIGIGDHIGIGGGD>E:D:FFH?DFF=@EE9@FGD=@B
@2261934/1
gtgcgcgctaatctcagaaacggctgatccgagttg
+2261934/1
<@@FDDFFHHDFFIIGBCFFGF?DGIJBHGGF<FCA
@2933372/1
ggaagtaggtgctgggcctcttgtatgcgaaggtgttgaggcgcttgtgg
+2933372/1
CCCFFFFFHHHHHJIJJJJJJJJJJJJJJGHIJDHGHIIIJIIJJJJIJJ
@2933542/1
agggaatctgattgtgctgttgtggaactgcttcacctgtggccggcggc
+2933542/1
?@@FDDDDDHDAAHHEGAHGFGFGHFGGIIIIFGIIG?DDGGHH:?@A=B
@883026/1
acctagcatcacaacgtcatttaatataaaatacatttatatccgatatt
+883026/1
CCCFFFFFHHHHHJJJHIJJJJJJJJJJJJJJJJJJJJJJJJJJIJJIJJ
@3626665/1
gtgcgtgcaggatcctcgtcattgcctggcatacaaggcaaagcaccgac
+3626665/1
CCCFFFFFHHHHHJJJJJIJJJJJJJJJJJJJJJJJJJJJJJJJJJJJJJ
@883146/1
gaaaagtgttgtctgtacattgaaaataaaaataaaaaaaaatagcaggg
+883146/1
CCCFFFDDHHHHHIJIJIJJIJJJJJJIJJJJJJJJJJJJIJJIJJIJJJ
@2263274/1
ctcttggcattgatatttggaaatgattagctcgcagcattatgggtctt
+2263274/1
@?@D<A??D>F>D?FG<C3:AEHEAFHF>DEFA8:D?DDD<FF9BFI9?F
@4994897/1
gcgcttgtggtggtgcacgcgcttgggcagagggaatctgattgtgctgt
+4994897/1
CCCFFFFFHHHHHJGIJJJJJJJJJJJJJJIJJJIJJJJJJJJJIJIJJI
@4995517/1
ctagaataggaagacagacattaggataggatagaaaaggaaatagagac
+4995517/1
CCCFFFFFHHHHHJJJJGIIJJJJJHIJJJIJJIJJJJJJJJJJJIJJJJ
@2934834/1
accaaaacccacttatatacgacaacttaactacagtttaaagcacgttg
+2934834/1
CCCFFFFFHHHHHJIJJJJJJGIJHHIIIJGGGIIIDHGIIGEGIIGFHG
@2264106/1
ctgcaatcctgcctcacatgattcat
+2264106/1
:?=:BBDBC<?DFGGI=GB<EHC<BF
@2935665/1
gcttatactccgcctccaacttgatacaagcttctcggacagcagtgagt
+2935665/1
<?@DF?DFHFA?DHIGGGIIIIIF>>AFBAHHGDEGFGHIIIIIIICCDB
@7022921/1
gtccgtcagtggctttctttgatcattaatgtctcgtatg
+7022921/1
CCCFFFFFHHHHHJJJJJJJJJJJJJJJJIJJJJJJIJJI
@2935837/1
agagaagatcctcatcttgtatagaggaggcttgggctcgctctccgaag
+2935837/1
CCCFFFFFHHHHHJJJJJJJIJJJJJJJJJJJJJIJJJJIIEGGIJIGII
@7023491/1
ggagtcactgtcaaggccagaatcttcattagacttgtctgctggcatga
+7023491/1
CCCFFFFFHHHHGJIJJJIIJJJJJJJJJJIJIJJJIJGIJJJIIDIJJE
@194767/1
aggaagtaggtgctgggcctcttgtatgcgaaggtgttgaggcgcttgtg
+194767/1
BCCFFFFFHHHHHJJJJEIIIJJJJJJJJJJJJJBFGIJIJJJJJJJJHI
@7023881/1
gtttacattaggtcggtcaccgaaggcggcggccgcattcggtttaaccg
+7023881/1
@??DDD?DHDFA<AFHCCFFFGHI@:C:FHA<6@26=BB8@A85788@A7
@7715125/1
gtgctgggcctcttgtatgcgaaggtgttgaggcgcttgtggtggtgcac
+7715125/1
CCCFFFFFHHHHHJJJJJJJIIJJJGHHIJJJJIIJJJJJIIGGHGHIIJ
@4282203/1
ccctgatagagacgatttcaccagtggtcttcttgaacttcttcaattga
+4282203/1
CCCFFBEFFFHHGJJJIGHIHGIJJJJHGIJJGIHGIIEHHIGIJEGIJH
@195134/1
gttccagtctcaggcacattgccattagtagactgatcagccggagcagc
+195134/1
@@@DDDD?D?DFFGGIDGII??E<FBH<AFACHHHIGIIIICEGGG:DHC
@7024094/1
ccttcatgatgatcagggaagtgtcggtacagtctgtcagacactaccag
+7024094/1
BCCFFFFFHHHHHJJIIJJJJGHJIIJHFHIIGHJJIIJJJJIJIIJJJH
@195392/1
gtagcactgagtgacggcacctccgacactgaggtcacggtactcgcggt
+195392/1
CCCFFFFFHHHHHIJJJJJJJJJJJJJJJJJIJJFHIJJJFHJJJJJHFD
@4996244/1
agggctgtttctcactagtaagagcttttcgtataatatgatatgatgcc
+4996244/1
CCCFFFFFHHHHHJJJJJJJJJJJJIJJIJJHIJJJJJJJJJJJIJIJJJ
@7024729/1
gtgctgggcctcttgtatgcgaaggtgttgaggcgcttgtggtggtgcac
+7024729/1
@1=DA??BBFH?<EG?EHEIGCGIHEHBFBBGHIBDGHGHEB.5;;CEHI
@7715713/1
ggggccgtcagaacctgatagaaacggttggcgttaggtatatacaagaa
+7715713/1
?<;DDDA<CFFHDHGBG?EHEGDHGGDIIIGD@?7AFH=BCHFGHGIIGI
@7715798/1
ggtgcacgcgcttgggcagagggaatctgattgtgctgttgtggaactgc
+7715798/1
@@BFFFFF>FFGHJJJJJJJJJJJJIJIJGGIGHIJJJJIIHGGIIIIJJ
@196099/1
ctttctttggagtttgtatacttaattcgatgttatacatatagcatttc
+196099/1
CCCFFFFFHHHHDHIJEHIJJJJGIJJJIGGIHIIJIJJJJJJIFGIJJH
@196375/1
ctgattgtgctgttgtggaactgcttcacctgtggccggcggcacgc
+196375/1
@@@FAA?DFBHF<FFGGGHEHGGIGIIHICFGBDDHEDABGI>BEBC
@7716086/1
ggtcttcttgaacttcttcaattgacgcaagaagtaccagaaacgggact
+7716086/1
@@@DD4DAAFDHFHICHFG<FHCEG>FHBHGEII??FCFAGGGCGBGGHE
@2937467/1
cgacgctcggacatttcaattttatttagttggtcttggttgaacggaac
+2937467/1
CCCFFFFFGHHHHJJJJJIJJJJJJJJJIJJJJGHIJJIJJJJJJJJJJI
@7025642/1
gccagatgccaaagttcttgatcttcactgggctcttctctgggatttcc
+7025642/1
C@@FFFFFHHHHHJJJJJJIJJJJIJJJJJJJJJJJJJJJJJJJIJJJJJ
@2937913/1
gtatcggccgagcgcttcggtactgttgtggaaatagtgtactataagtc
+2937913/1
CCCFFFFFHHHHHJJJJJJJHIJJJJJJIJJJJJJIJHHHIJJJJJJJIJ
@7026349/1
caataaatcgttttaacaactgggctctatgggacaaagtagctgtattt
+7026349/1
C@@FFFDEHFDDFGIJHJJJCGIGDHIJGIIIGGIICGHDFDGIJBBEGI
@1569473/1
cttctctttgcagcttttgacggaacgggagccgtacagacggag
+1569473/1
@@@DFADDDHDBBEHIIICHIGG>FHA<FFA:?@FGECGEGED8A
@6356247/1
ctcagcgacatgtaagagttcaatggggaagtaaatgcatctgtccttat
+6356247/1
CCCFFFFFHHHHHIIJJJFHIIJJJJJJJJJHIJJIIJJJJJJIJJJJJJ
@6356268/1
cacagttccagtctcaggcacattgccattagtagactgatcagccggag
+6356268/1
CCCFFFFFHHHHHJJJJJJJJIJJJJJJJJJJIJJJJJJIJJJJJJIJJJ
@883537/1
cattccacataaagttctaattactacaaagatgaaattagtgactacgt
+883537/1
CCCFFFFFHHHHHJJJJJJJJJJJJJJIJJJJJJIJIGJJJFGHJIIJIF
@6357243/1
atattttaagatgaaatgttaccccaaaagctgcgctattcatttgcgca
+6357243/1
@C@FFFFFHGHHHGIGIIJIJJIIJJJGIJIJIJIJIJJJJJJJJJEIJB
@1571056/1
cactgagtgacggcacctccgacactgaggtcacggtactcgcggtacat
+1571056/1
CCCFFFFDHHHHHJIJJJJJJJJJJJJJJJFHIIJJFHIJJJJJHBDEFE
@1571070/1
atccacttattaaattaatcgcacttctttgttttatttaaaaagcttaa
+1571070/1
CCCFFFFFHHHHHJJJJJJJJJJJJJJJJJIGIJJJJJJJJJJJJJJJJJ
@3628479/1
gttgaggcgcttgtggtggtgcacgcgcttgggcagagggaatctgattg
+3628479/1
@@@ADBEFHHDFFIHDBCFGHGHIIIIEGGICHIIIAHIIHHHHFFFBD7
@1571838/1
gcctcgcgggtgggtctggcatggtgcctagagggacgggagtccatcca
+1571838/1
:?@DDA?D6CFA:@GG@HGIGIGE=8BCFHIGGGAA@ADD>B?CCAC;A:
@6358363/1
caccaggatagagttaatgccgccaagtttgacgtttatcttcaagcaca
+6358363/1
CCCFFFFDFHHHHCGIIJIGJJJHJ@GDGIIHJHIJJJJGIJJJIIGEGG
@2938340/1
acacactgacatacgaccaattaaaacaccaaaaagcataatttatgata
+2938340/1
CCCFFFFFHHHHHJJJJJJJJJJJJJJJJJJJIJJJJJJJJJJJJJJJJJ
@2938405/1
cttgaactctctcagcctctccagttcttcaggagtcacaaagttaccgt
+2938405/1
@@CDDF>DDBDHHIEHHGHEBFHIHHHIIEGH@BFC9?FEHIHDFGG@D?
@2264760/1
cagtggtcttcttgaacttcttcaattgacgcaagaagtaccagaaacgg
+2264760/1
CCCFFFFFHHHHHJJJJJJJJJJJIJJJJJJJIJJIJJHHJJJJJJJJJJ
@2264884/1
gtcagaacctgatagaaacggttggcgttaggtatatacaagaacaaacc
+2264884/1
@@@F?DBFBHGBBD@GGHGHEIIIB>AFGGED0?DGHGHHGGGHIG@CGE
@3629879/1
ctcggagatgccgtcccggtacataatgatacgatgcggcttgaacccgc
+3629879/1
@C@FFADFDHGGHHIIIGI@:CFHIIIIIGIIIIIIIIIIGGG;DEEH>?
@2265802/1
gagaagatcctcatcttgtatagaggaggcttgggctcgctctccgaagg
+2265802/1
CCCFFFFFHHHHHJJJJJJJJJJJJJJJJJJJBHIJJJIIIIJJJJIIGJ
@2940037/1
ggcttttggtactttatcgtcgaatttcgggttgttcaccgctgccccgt
+2940037/1
CCCFFFFFHHHHHJJJJJJIJJJJJJJJJJJIJJJJJJJJJJJJJJJJIE
@887140/1
gtgcacttagcttcgggttggacgaccaaaactgatataagtaaatctgg
+887140/1
CCCFFFFFHHHHHIJJJGHIJIJJGIGIJJJJJJJIIJJIGFHIGJJJJJ
@5695858/1
cccatcaatttatcttcaaatgacgacaccacagttccagtctcaggcac
+5695858/1
CCCFFFFFHHHHHJJJJJJIJJJJJJJJJJJJJJJJJJJJJJJJJJJJJI
@6358588/1
ccgatcgtctctaaccgttccagatttataccgtcgttcgcattggacat
+6358588/1
CCCFFFDFHHHHHIJJJIIGIGHEGHJGJIJJGHIIIIJJJJJJJJHIGI
@4998139/1
ctggagagaagatcctcatcttgtatagaggaggcttgggctcgctctcc
+4998139/1
@C@DBDD??BFDFEFGGGHGHIIJCFGIGFGEHIGIGH?GIJJIGCGGFG
@6358751/1
agtggtcttcttgaacttcttcaattgacgcaagaagtaccagaaacggg
+6358751/1
B@@DFFFFHHHHHJJJJJJJJJJJJJJGJJJJJJJJJFHIJJJGIJJJJI
@1572931/1
gtaggtgctgggcctcttgtatgcgaaggtgttgaggcgcttgtggtggt
+1572931/1
@?@DFBDDHHHGFIJJJJJIIIIJIFHIICFFHIIIGIIIHIIGIHCHI;
@4998991/1
atttgaataaaacctgcattatgttagtataatagtatatgattgagaat
+4998991/1
@CCFFFFFHHHHHJJJIGEHJJJJJJICHHIIHIJGIIJJJGIJJIIHHJ
@1573258/1
ctttagcgccattttggccgcagctcgcttggcttgagatttgttgcgac
+1573258/1
@@@DFDDDDHDHHIIIGHJJIIIIG@DGGEGGGGHGEGIIIJIEGIIHHF
@5697329/1
ctctggtgccttgggaagcctttgtgcgccacatcaatgttgataaaggc
+5697329/1
;=?ADDD?<FBFFDG?DBE@3CCHEF@E@FGF>DDFBDG?FFFFFF@FFF
@4999547/1
gtcaccttccatgcaaaatcttatcatgcaaattgttacatttatattaa
+4999547/1
CCCFFFFFHHHHHJIJJJJJJJJJJJJJJIJHIJJHIJJJJJJJJJJJJJ
@4999567/1
gtggtgcacgcgcttgggcagagggaatctgattgtgctgttgtggaact
+4999567/1
@@CFFDFFHHHHHJJJJJIJJJJJJFHJJJJIJIJIIIIJIIIHIJIGII
@2940993/1
ctgggctgcagatgactgtgcatccttgctagtaagtcctgagccatagc
+2940993/1
CCCFFFFFHHHGDHIJJIJJJJJJJJJJJJJIIIIJHHIJIJJJIIJJJJ
@2941016/1
gcctgttttggtagcggcggcgcggtccgtgaggagcatgctcgccatca
+2941016/1
@@@FFFFFHHHFFGGIGIGBFGEFCC?BB?B?BB@@BBD>CCC<@BDBC@
@2941171/1
gttgcgaatatatgaagcgtgagacaatgcctccaataagaatgaggggt
+2941171/1
B?BFFFFFHGHHHJJJJJJJJIJJJIJJJJJJJJIJJIJJIJJJIIJJIF
@2941378/1
cccgtatctcaacacccataaagaactgtttgcctctcatgtcccatact
+2941378/1
CCCFFFFFHHHHHJJJJJJIJJJJJJJJJJJJJJJJJJJJJJJJJJJIJG
@5000768/1
gtgttgaggcgcttgtggtggtgcacgcgcttgggcagagggaatctgat
+5000768/1
@@@DDFFFHGHHHJJFHGGHG?FHIJJJJIJIJIJJJJGIHGHHFFFFFD
@5000850/1
ttgttgttaagaggtgttacctgcaacttggccaggttagggccaac
+5000850/1
:?@ADDDDFHFDBEEEFHGHHIGHGHGEGCBHIGIIDAHB9B@FGIE
@2942021/1
gccatgtaccacgcctgggatgccacccggcaccactcccgggtgaggat
+2942021/1
BCCFFFFFHHHHHJJJJJJJJJJJJJJJJJJJJJJJJJJJJJJFHJJHHH
@5699338/1
gatagctggacaaggcactggcaacgaccaatcatggacttttcttcaat
+5699338/1
@@@FFFFFD?DDDHIIIJJJGGGIIIGIGIFIIGJIJJJJJJJIJIIJJI
@5699375/1
gagctaaatgctaagcctactataaatgccatacaaggtctataaaaata
+5699375/1
CCCFFFFFHHHHGJJJJIJJJJJJGJDIIJJIJJJJIJFHGJJJJJJJJI
@6360886/1
ctggagagaagatcctcatcttgtatagaggaggcttgggctcgctctcc
+6360886/1
@@@?DDDBFF?FHIGHIIIIIGGAFHIHEH?DEHIGHIEG@DBFHG@8CF
@2942295/1
gttggattttacaaagtttaccagatacattaacttcctatcaaatatag
+2942295/1
?@?:D;ABDDHB?CFH<?AII<AAF?FD@ABAFHE9E?G@CGBB?9?GBD
@4284037/1
gcaagaattgcacaaagttgaagtccttgttgttaagaggtgttacctgc
+4284037/1
@@@D??DD4CD8:4AEFGHEECH<ACHHDDE;CCFFEE9C1:CF9?@FCF
@4284092/1
tatctcacaagccttcaatttaaggacaataaaagaaaagtatttaaaag
+4284092/1
CCCFFDFFGHHDHIJIGEHIIGEECDHIJJGIJIGIJCHCDCGIJIIIJJ
@4284327/1
tgggcctcttgtatgcgaaggtgttgaggcgcttgtggtggtgcacgcgc
+4284327/1
CCCFFFFFHHHHHJJJJJIIJFGHIJJJJJJJJJJJJJHIIBFIJJJJHF
@5700066/1
tggtggtgcacgcgcttgggcagagggaat
+5700066/1
@@@DDFFDD?FBHGI@HGIGIIIIDGGFEG
@4284515/1
tggagtgattttgacgggtagctgatgtactaatgagtaataaaataata
+4284515/1
CCCFFDFFHHHHHJJJJJIJJJJJJJJJJJJJJJJJJIIJGHIJJJJJJJ
@2943590/1
cttcaagagcctcttctaaagcaaacaatgagacctgtgcaacccatttg
+2943590/1
CCCFFFFFHHHHHJJJJJJJJJJJIJJJJJJJJJIJJGHIJJJJJJJJJI
@4285742/1
ggccgtcatactgtagcttgggtggtggcaatactcggccgcgaacctcc
+4285742/1
@C@FFDDFHDHHHJJIJIIIIIIIIEFHHHIJJJJJJIIBGIJHFBCEED
@7717992/1
agcaaatggaaaaaaaaattggtgaaaagaatcacaagtaagatactgca
+7717992/1
@@CFFFFFHHHGHJJJIJIIJJGHGJJJIJIJJJJJJJEHIIIIJIJJJI
@7718084/1
attggatctcctcagtaggatggcaaagag
+7718084/1
<@@?ADDD<=<A;B;CEACE@CCCF?C;B?
@7718085/1
ctggcacactgtttagaagtattgggaactgtattctatgtttcctaacc
+7718085/1
@@@DDFDFHDHDFHIGG?HAIGGIGI;EEHIFIEGBFFGHJIGDDGFGGG
@7718239/1
ctcatcttgtatagaggaggcttgggctcgctctccgaagggagcttgcg
+7718239/1
CCCFFFFFHHHHHJJJJIJJJJJHHIIJJJIIJJJJJGIIJJCHGJJJII
@4286576/1
ggcacctccgacactgaggtcacggtactcgcggtacatgttgtgtacac
+4286576/1
CCCFFFFBFFGHHIIE@@GAEGDEGDEHIIEGIIIIIIGGGGIICHGGA?
@7718421/1
ggcgttgatgtcgcaagatagtgagacattcactttttagtcataatctt
+7718421/1
BB@DDFFFHHFDHIGJIJGJJJJGGHHFHJJJJJIJIJJJIJJJJIIIJI
@7718426/1
tctatactttgcattaaaataatgcccattttcacaggcaagggatccta
+7718426/1
CCCFFFFFHHHHHJJIJJIJJJJIIJJJJJJJJJJJIJJJJIJHIJJIJJ
@197841/1
atcgttctcagcatggtaagaaggtggcggccagaatctagacatgcaca
+197841/1
CCCFFFFFHHHHHIIIAFJJJJJJFGIIIIJHIIGIIJJJJJJIJJJJJF
@4286901/1
ggctcttcttctttctgtacattcttttttcctcctttcttttttggtgg
+4286901/1
@@@FFEF>FHHHHJIJIJIIIIJJJJJIJJJJIJJJJJJIIGIJJIJEGI
@4286923/1
gcagagggaatctgattgtgctgttgtggaactgcttcacctgtggccgg
+4286923/1
@C@FFFFD@FDHHJGIJECHHHHEFHGGGBHGIIGIGHHHF?DFB?DFGI
@198381/1
gcaagaagtaccagaaacgggacttagccacaatctggtctggagagaag
+198381/1
CCCFFFFDADHFHIIIJGIIIIJJJJIJJJJJIHIJJJGHIJJJJJJIII
@2268535/1
atacataataaaattagaggaagtaggtgctgggcctcttgtatgcgaag
+2268535/1
CCCFFFFFHHHHHJJJJJJJJJJHJJIHHIIIIJIJJJJJJJJJJJJIHJ
@2268690/1
cgcaaatcaaataatcctctatcaagtgctcgttttgttagacttcagtg
+2268690/1
@@@FFFFFFHGDFIJGHIIJIGIDABFEGGIJGGIHGDGGJBCHGG@CD@
@888463/1
gccttaaaaaccgcatttcatatttgtttgtttgtatataacgtgtatta
+888463/1
@@@FFEFFHFGHHGIGIIGIHIIJJIFHIIJIGIGGIEIJIIJDGGGGGD
@3630526/1
agggaattggtagcaacttgaatgtgagtttttatcggaagccaatcttc
+3630526/1
;?@DDDDDHD?AAC4<CFHDH@HHHGIGF>CEGFGBF6?F@3B?FBDGH@
@3630698/1
cgcgcttgggcagagggaatctgattgtgctgttgtggaactgcttcacc
+3630698/1
@@@DAD@BBFFF?@EB6F8<?EGFFGIFBDGEFGEBDFCADDFIFIF>A=
@199454/1
cattttcacaggcaagggatcctaacttcgcaaccactaattccagtgat
+199454/1
CC@FFFFFHHHGHJJJIJHIJJJIJIIJJJJJIJJJJIJJGIIFIIFHII
@889531/1
ctcatcttgtatagaggaggcttgggctcgctctccgaagggagcttgcg
+889531/1
CCCFFFFFGBFFHIJGIIIJJJJGGHIIIIJJEGGIGGHIIIEHD>FGHI
@7027018/1
cgaccactgtgcctggttccacgttatattggacattaggaccgtcattg
+7027018/1
@@@FFFFFHFHHHGIJHGIJJIIHIIIJJJJJGIGIJJGHIIJJIGJIJJ
@200042/1
ctaagtgagtatacatctattaaattcaaacgcagagctcattatgttga
+200042/1
?@@DD?;:CADFHEIIBDIIIDIGGIIHEEHGGAE:DFEFGHEIIFIII?
@7027305/1
gctgggtcttacagattggtggaaaccaaaccaaacttctctgccaccac
+7027305/1
CC@FFFDFHHGHHJHIIJJIJIJFHIIJJJJJJJIGIIJIJJJJIJIIJJ
@3631705/1
gtttgtctgtttgtctgtttgtctgtttgtctgtttgtctgtttgtctgt
+3631705/1
CBCFFDFFHFHHHIIJJIJJJIIJJHJJJIIJJIJJJIJJJIJJJJJJJJ
@200292/1
ctcttgtatacaaattatttctaccatcaaatacaggttttagtgcgcca
+200292/1
CCCFFFFEHHHHHJJJIJJJJJJJJJJJJJJJJIIIJEHIJJJIJJJJJJ
@890231/1
cctgatagagacgatttcaccagtggtcttcttgaacttcttcaattgac
+890231/1
CCCFFFFFGFHHHJJJJJIHJGIFHIHIJJJJJJJJJIJIJJJJFIJJIJ
@7027622/1
gcagagtgtgggcaaagggttttgggttaagaaaccatacccttcaccgc
+7027622/1
@CCFFFDEHHHHHJJJJJJFHIJJJJIIJJJJJJJJJJIJJJJJJJJJJJ
@3632354/1
cttggtttattcccatcagtttggagttcacctttagaagtatgttttta
+3632354/1
CCCFFDFFHHHHHJJJJJJJJJJJFHHIJJJJJJJIJHIJJJJJHIJJJJ
@200876/1
gtttcaacaatttctctattcacctttctaggacatttatctggctgtat
+200876/1
BB@FFFFFGHHFHIJIJICHHJFIIJGIEFEGIIEDFHIEFHGHFEDFHD
@3632548/1
gtcgcaataccgtagccgcccaaatttataatcatcaaaaataatgcatg
+3632548/1
CCCFFFFFHHHHHJJJJJJJJJJJJJJFJJJJJJJJIIIJIJJJJJIJJJ
@3632551/1
ccctcatgtaaatcaaaatccgtcaatgtgtgccccacagacaattttct
+3632551/1
CCCFFFFFHFFHHJHBEFEFEHHIJJJIHIJJJJJJIJIJIJIJIJJJHI
@890999/1
cacggagcgcgtgcagcgcacgtacgtgtggcacagctggtacgtcaggc
+890999/1
CCCFFFFFHHHHHJJJJJJJJJGHJJJIJJJJJJJIIJHHHHHFFFDDEE
@7028423/1
cgacactgaggtcacggtactcgcggtacatgttgtgtacacctgagcga
+7028423/1
@@@DD1=B<C:AB<CEGG;?9CEE@<:6?F@DDBGFIBF@BF@FC=@ABB
@891107/1
gtcgggaacttgtggtataggtagagactggctgcaaatttcaggaagga
+891107/1
CCCFFFFFHHHHHIJFHIIJIHHIJJJJJJJJJJIJJJJJJJJJJGIIJB
@201383/1
atctgattgtgctgttgtggaactgcttcacctgtggccggcggcacgca
+201383/1
@;?DBA:BAFFA?CEBG:ABCEGFFD@BHIIIC@GGFIIIFIIIBB/>>@
@3632971/1
gaatctgattgtgctgttgtggaactgcttcacctgtggccggcggcacg
+3632971/1
CCCFFFFFHHHFHIJJJJJJJJJIJJJJJJJJJJJJJIIJJJJJIJHDDC
@3633106/1
gcgactgtcacacggtagcggaaggtgggttcgtgaatcatgccctcaat
+3633106/1
CCCFFFFFHHHHHJJFHIJJJJJJJGGJJFHJJJJJJJJIJJJJJIJIHF
@201660/1
cacctgtggccggcggcacgcagacgcct
+201660/1
@<?D;=DDFBF@FHG?:6DG<@AA=6:BE
@7029050/1
gcacctccgacactgaggtcacggtactcgcggtacatgttgtgtacacc
+7029050/1
CCCFFFFFHHHHHJJJJJGHIJJJHIJJJJJJJGIIJJJIIIJJJJJJJH
@3633502/1
cgcagccagatgccaaagttcttgatcttcactgggctcttctctgggat
+3633502/1
CCCFFFFFHHHHHJJJJJHIJJJJJJJJJJJJJIHIJJJJJJJJJJJJJJ
@7029153/1
cggtagcactgagtgacggcacctccgacactgaggtcacggtactcgcg
+7029153/1
@@CDDFFFHHHHHGHIJJIJIJJJIJJJJJJIJIIJIIJJJJGHIJJJJH
@7029156/1
ctcgggttggaatgattctggtgggttgtcctgcagagcttgccacatct
+7029156/1
@@@DADADFAFHGI>GHIIGCFHIFFHIIIB@GIIGHEGHIGGIIIIIII
@1573839/1
gcaacatcttctttggtttgtcaggcgtaatgctaacgtcatagcgataa
+1573839/1
CCCFFFFFGHHHHJJJIJGJHIJJJIJHGIIIJJIIJJHGIJIJJJJJGI
@1574177/1
ggtaagaaggtggcggccagaatctagacatgcacaactcttgcagccat
+1574177/1
BCBDFFFFHHHFHIGGIIJJJJJJJJJJJJIJJJJJJJJJJJJJJJIJJJ
@5702743/1
ggagcaaatggaaaaaaaaattggtgaaaagaatcacaagtaagatactg
+5702743/1
CCCFFFFFHGHHHJJJJIJIHGHIBGGIJJGJJIJJJJJJHHIJJJJJJJ
@1574554/1
cttgttgttaagaggtgttacctgcaacttggccaggttagggccaacag
+1574554/1
@@@DDEDFHDHGDHE<CGGGHIIICGIGIICHGHEHGGGIIGBHIIEDGB
@5002364/1
ctgttgtggaactgcttcacctgtggccggcggcacgcagacgccttgat
+5002364/1
CCCFFFFFHHHHHJJJJJJJJJJJJJJJJJJJJJJHHFFFDEDDDDDDDD
@5002408/1
cagtggtcttcttgaacttcttcaattgacgcaagaagtaccagaaacgg
+5002408/1
CCCFFFFFHGHGHJJJJJJJJJJJJJJJGIJJJJJJJJGHIJJJJJJJJJ
@5703329/1
cgcaagaagtaccagaaacgggacttagccacaatctggtctggagagaa
+5703329/1
@@@FFDFFGHHDHGJIIJIGIJJJJJJIIJIJIIHIJJJHIJIJIHGIJG
@5703438/1
ctgggcctcttgtatgcgaaggtgttgaggcgcttgtggtggtgcacgcg
+5703438/1
@CCFFFFFGHHHDGGIIIDHHICG?GHGHIIHH>FIGHIGGG@FEGHIFF
@5002770/1
atcgattactactgctttcccaaagacaggacaagcgtgaattttctcat
+5002770/1
@@CFFFFFHFFDFIGICEHIGHIIJEGIDBBF?BFGHDGI=GIIJFGGHH
@5703515/1
gtaaaacaatccgaatctaatattacataactaatcctaggaccattaac
+5703515/1
@@@FFFFFGFHDHIIIGGHHFHIJJJGGHGGGGIIIIJCHGDFDAGFCE@
@5703566/1
ctgggctgcagatgactgtgcatccttgctagtaagtcctgagccatagc
+5703566/1
@@CFFDFFFFHDHHIIIGIJJJJGFHICBHGCCCEHEGHGFHEHHIIGIE
@1576096/1
ctgtttttaatatttaaataaccgctttttactacatgcataaacataca
+1576096/1
@@@FDFDDHHHDHIJGJJIJGGIIIGIGIJJJJJJJEIIJJJJFIGIJJJ
@5004376/1
atctgattgtgctgttgtggaactgcttcacctgtggccggcggcacgca
+5004376/1
@CCFDFFDFADDHHIIGEHIGGGGIJJJDGJGCGECFHGGIIJIGFFC@?
@5705243/1
cgatgttatacatatagcatttcggatctatagaggctgtcactgcagcg
+5705243/1
@@?BD;ADFHHFHGEBHGIGEGHIIFDFGCH<FHIIHGHGHDHHHGCGGG
@5705925/1
ggagtctatgcaagcttactataaaacaaaattaaaaactaaacgcgtta
+5705925/1
B@BFDEFFHHHHHJJJJJJJJJIJIJJJJJJJJJJJJJJJJJJJJJJJJJ
@3633836/1
ggagattttaaaaactgcttaagacctttagcgccattttggccgcagct
+3633836/1
@CCFFFFFHHHHHJJJJJJJJJJJJGJJJJIIIJJJJJJJJJJJJJJJJJ
@3633878/1
gtcgctacagtcgtacttgtttgaaggagtctatgcaagcttactataaa
+3633878/1
@@@FFFFFFHHHGJIBGGGIIJJIJIJICCFGIJGIIFJIIIIGIIJFIF
@3634690/1
gcctaaataatgctgaatattaaactggaaatatccacacgtattttttt
+3634690/1
CCCFFFFFHGHFDHIJJJJJJJJJJJJJIIGIJIJJJJJJJDHHJJJJJI
@891663/1
gttggaatgattctggtgggttgtcctgcagagcttgccacatcttgtaa
+891663/1
CCCFFFFFHGHGHJJJEFIJGIIIIIIJJJJIJJJJJJJJJJJJJJJJJH
@7721708/1
ccgacactgaggtcacggtactcgcggtacatgttgtgtacacctgagcg
+7721708/1
CCCFFFFFHHHHHIJJJJHIJJJJJJJGHIJJJIJJJJIJJHHIJJJJJJ
@7721965/1
ctgtgatctgtttcttggcatctatagatgtcggtggcgcacagggcacg
+7721965/1
BCCDFFFFHHHHHJJJJJJJJJJJJJJJJJIIJJGHJJJJJJJJJJJJJJ
@7030097/1
gtccgtctgattctgtgatagtgaatacaagatcgtggggtgggcccacc
+7030097/1
C@CFFFFFFHHHHJJIJJJIJIIJJJJJJJJJJJJIJJIIHHIJJJJJJJ
@7030426/1
ggtagaataaggattaaaaataaacttaaagattattaataagaaaaaaa
+7030426/1
BCBDFFFFHHHHHJGIJIJGIJIJJJJJJIIFGIJJJJGJJIIJJJJJJJ
@203480/1
ctacatttccgtccatcattttgtcaacgaactcttctgaagtatttgtt
+203480/1
@CCFFFFFHHHHHJJJJJJJJJJJJJJJJJJJJJJJJJJIIJGGIJJJJJ
@893352/1
gttggcgttaggtatatacaagaacaaaccagaaaataggcggagtccta
+893352/1
@?@FDFFFHGHH?CFHGIJGGGGIIGIJJFGJIGHIIIEIEHGGE@CEHG
@7031502/1
gatgggcgtgcggtcctcgctgcaggccgactggtggctgccctcgcccg
+7031502/1
CCCFFFFFHHHHHJJJJJJJIIJJJJIIJGIJJJJJJFIGHHHFFEDDD>
@1576675/1
gtcagtgttgaaattcgcccgtcgcaccagattattgatttctctttccc
+1576675/1
@?@DDDDDHHDHHIIGHIGIH?FCFHIIIIIIIGGIIIIIIIIIG8CFGG
@894194/1
ctcttgtatgcgaaggtgttgaggcgcttgtggtggtgcacgcgcttggg
+894194/1
CCCFFFDBDFHGHIGH<AFG8AFHADHGDHDFH@FF@EGGIDHGFFFFDD
@204712/1
gtacgttcaaacgtatcacacattttctggtcaccttccatgcaaaatct
+204712/1
???BDA?DHDFFCEEGHGIGIGIGGHBABHGGIIGHGIGGCGIIGIIIIB
@7724592/1
ctcatcttgtatagaggaggcttgggctcgctctccgaagggagcttgcg
+7724592/1
CC@DFFDFHHHHFIJIIJIJJIIGFFHGGIGHIIEEHGHJJICEHEHIII
@5706418/1
actacatttccgtccatcattttgtcaacgaactcttctgaggtatttgt
+5706418/1
CCCFFFFFHGHHHJJJJJGIJJJJJJJJJJJJJJJJJJJJJJJBGIJJJJ
@2270455/1
ccaagactcactaaacataaaaataatacattacgttaaatgccacgacg
+2270455/1
??;DDDDD>BBFFEGGDFIGGC@GC>DHB?FCFGC8?FCBCG@GEGIDBG
@4290476/1
gtgctgggcctcttgtatgcgaaggtgttgaggcgcttgtggtgg
+4290476/1
???DDDDDDF??FBBFGF@<FFFFH?E9CF<CFCFB:FFBFH8;;
@6366106/1
gcatgaacctgcgtataagtttcccccggcgcggcgacaccctgacatca
+6366106/1
CCCFFFFFHHHHHIIJJJJHJJJJJJJJJIJJJJJFDDDDDDDDDDDDDD
@6366122/1
cctcacgatcgattactactgctttcccaaagacaggacaagcgtgaatt
+6366122/1
CCCFFFFFHHHHHJEGGGJIIIJJJJJGJJJIJJJIJHIIIIIJFGIGIG
@895445/1
tcttgctccatggtccaggagcagcagcgtgcgcaggttcaggcatctgc
+895445/1
CCCFFFFFHHHHHHIIIJJJJJIJJIIJJFHIIJIIIJJJIGIIJJJJJJ
@205912/1
ggtggtgcacgcgcttgggcagagggaatctgattgtgctgttgtggaac
+205912/1
CCCFFDDFHHHHGIIIJJJJJJJJJIIIIJIIIJIJIIJIJHIIJIJJJJ
@5707447/1
tgcgaaggtgttgaggcgcttgtggtggtgcacgcgcttgggcagaggga
+5707447/1
CCCFFFDDCFHHHIJJIJJJJJHJJHGGDHIJJIJJJIJHHHHFFFDDDD
@5707761/1
gcttgggcagagggaatctgattgtgctgttgtggaactgcttcacctgt
+5707761/1
CCCFFFDDHHFHHIGHIJIIJJJJHHIIJIIIGIJJJJJJJJJJFIIGGF
@2271887/1
cgggaacttatggtataggtagagactggctgcaaatttcaggaaggagt
+2271887/1
CCCFFFFFHHHHHGHIJIJFHEIIGJGIIIJIGHIJJJIGJJIJJIJAH?
@5708026/1
gtaggtgctgggcctcttgtatgcgaaggtgttgaggcgcttgtggtggt
+5708026/1
@@@DFADDHHFHHJGIJGGIGHJJJHIIFDGDF;FHHIJJIJJGGIJGJG
@2272050/1
cgcaagaagtaccagaaacgggacttagccacaatctggtctggagagaa
+2272050/1
CCCFFFFFHFHHHIJJJJJJJJJJJJJJIJJJJJJJJJJJJJJJJJJJIJ
@5708213/1
aataaaattagaggaagtaggtgctgggcctcttgtatgcgaaggtgttg
+5708213/1
@@CFDFFFHGHHHIBGHFHIIFGHGGIIJJJJJIGIJIEHJJGGI?DDGI
@5006279/1
cactgagtgacggcacctccgacactgaggtcacggtactcgcggtacat
+5006279/1
CCCFFFFDHHHHHJJJJIJJJJJJJIJIGIHHGJIIFHIJJGJJHBDEFF
@2944613/1
gcacggtgatggcgcgcgccatggcgatgggcgtgcggtcctcgctgcag
+2944613/1
@@@FFFDDFHHGHJJIIGGHIGDCDEGGGGAFEHGHDFF6>AEBBDDDDC
@5006923/1
ctctatactttgcattaaaataatgcccattttcacaggcaagggatcct
+5006923/1
@@CFFFFDHFFFFGHIFHCEEHHIJIGIJIIJJFHJIJJIIEHGJGCCEG
@5007027/1
cggctttttccagatccactcttgctccatggtccaggagcagcagcgtg
+5007027/1
@@@DDDDDFHFDBGHG<EFHBFEDDBHHIGIGHGGCGIIIIGIIIIBHDF
@5007056/1
cttggcattgatatttggaaatgattagctcgcagcattatgggtcttcc
+5007056/1
CCCFFFFFHHHHHJJJJJHIJJJJJJJJJJJJJIJJJJJJJJJJGDFHIJ
@2945155/1
gtgctgggcctcttgtatgcgaaggtgttgaggcgcttgtggtggtgcac
+2945155/1
@@@FFFFFDHFHHJJJIJJJJDAGH:??FGHIGGIIGGGJGJJAEHHIJI
@6368175/1
gtgagaagtgtgataatgtcataaagttgacaataatctataattacttt
+6368175/1
?=?DDEDFDDAFFHIEIJJIIHJIIHIIJHHIIGGIIIIJGIGHHHGIIH
@6368246/1
ccggccttgattttataatttagagacacgtgtacatttcgagagaacaa
+6368246/1
@@@FDFFDDHHDHIEHDHHIIIB<FGGGIIEB:CD@GGIEHGHCGDHGHI
@2945595/1
gtgaggggcgtcgggtcacattacatactctgtatttcctcttcatggtg
+2945595/1
CCCFFFFFHHHHHJJFHJJJJJJJJJJJJJJJIHHJJJJJJJHHHHHHFF
@5709685/1
gccagatgccaaagttcttgatcttcactgggctcttctctgggatttcc
+5709685/1
CC@FFDDDHHGHGJJJGIJIHJJJIIGIIJGGIHJIJIIHIIJGHIGGHJ
@5709791/1
gtccattttctaactgaagaggaaacgattgcatctgtgaggggcgtcgg
+5709791/1
@@@DDD<DDHH?DBG@B@FHEGAC@>FH?FBFHIGGGIFAEEEGEA@;A?
@2945795/1
gcgtcctattttagttaattagtaatgtgcattgtaaaattctagacaca
+2945795/1
CCCFFFFFHHHHGJIJJJJJJJIJIJJIIGJJJJGIJJJJJJJJJIJJJJ
@5709899/1
gttggtcttggttgaacggaactccaatcctttactcgaatagtcttttc
+5709899/1
;?@DDDDFHF<FH=9EEBFEHBEHGCFGGHI@FGHIIIIIIDD<?BGGBF
@2946276/1
gccagatgccaaagttcttgatcttcactgggctcttctctgggatttcc
+2946276/1
CCCFFFFFHHHHGIIGHIIIJJJJJJIJIHHGIJIJJJJIJIIIIIIJJI
@5710787/1
gtttagcagcttcatccagaggcaagcgctccaagttgcttggaggcttg
+5710787/1
CBCFFFFFHGHHHJJIJJJIJIJJJIIJIJIIIIJIIJJIJJDFFHIIJ>
@5710852/1
gtagcactgagtgacggcacctccgacactgaggtcacggtactcgcggt
+5710852/1
@@@FFADDHHHHHJJEBGIJGGIIIJGGIIE>FHDF@HEGHEHGIIGHF?
@5710977/1
gtaccaaatttcaaccaaatccgtcaaatagttgcggagattaatggtat
+5710977/1
@@@DDDD;FFHF?CEHHECIBEFGIIIGHIECEBDBF@D@BHHIIIGBGC
@3637247/1
cagcgaaatagtcacaaccacgttggttatcaagtggcttggtaggatcc
+3637247/1
CCCFFFFFHHHHHJJJJJIJJJJJJJIIJIIJJIGHIJJJ>FBFCH<<=F
@3637288/1
catgccctcaatctgcaccagttcatacttgggcacagttcctcgacgag
+3637288/1
?<<DBDDDDH:AFHCHI@>?AC>HEHEFG@HGBECF@B4<DFGIFBD<<@
@6369497/1
ctctgtatgtatgaccggtactctaagggtgggtcgtagcgaactactag
+6369497/1
CCCFFFFFHHHHHJJJJJHIJJJJJJJJIEHIJHIIHIJJJJJJJJJJHG
@5711476/1
agcatactaccgatatgcaatcccttctgcgccattgacatgtatagatg
+5711476/1
CCCFFFFFHHHHHJJJIJJJJJJJIJJJJJJJJJIJJJJIJIIIJJJJJJ
@1577781/1
cgtagatgtcttactagtaccgggatcaacattgcgtgctggacaacatc
+1577781/1
CC@DFF?DHHDHDIGJGIFHHIIJJBHIIJJIIGHIGHIIIJJJIJJJJJ
@5711814/1
ctgatagagacgatttcaccagtggtcttcttgaacttcttcaattgacg
+5711814/1
@C@DDD:AFFHFAGIIFGHHIIIGIIIII9FGIIIDGIIIIIIGIGGEII
@3638368/1
gttcgtcaacaagacattactagctgagaatatttttttccgtttaatgc
+3638368/1
B@CFFFFFHHHHHGGHJJJJJIJJJJJJJJJIJJJJJJJJJJHJJJJJIF
@1578764/1
cccatgtcacggtagcactgagtgacggcacctccgacactgaggtcacg
+1578764/1
CCCFFFFFHHHHDHIJJJJJJJHIJJGIIJJJJJJJJIJJJJIIJCHHJJ
@6370505/1
cactgagtgacggcacctccgacactgaggtcacggtactcgcggtacat
+6370505/1
C@CFFFFEHHHHHJJJJJJJJJJJJJJJJJHGIJJJHIIJJJJJHEFFFF
@6370661/1
gctgggcctcttgtatgcgaaggtgttgaggcgcttgtggtggtgcacgc
+6370661/1
BBCDFFFFHHHHHJJJIJJIJJIEFHHIJFGIJJJJJGIJCGIFHIJIJG
@7727688/1
gttgggtaatccacttatcgagaaaggctataaaacatcactttcagata
+7727688/1
@@@DDFBDHHHHHHIGIJIJJIEHIJIGHIJICEFCGBGIIGIIAEHIII
@7727761/1
gggtgacatcagacttaatacaaggaaactgtttagactggttacattgc
+7727761/1
@@@BD;DDHF<BDHHGHIGGIIGIIEIGIIIGGGHHGGGIIICHGIIIIG
@5712941/1
ccttcaccgcgttgcaggagcttatacaaagcattctctcgagtatcctt
+5712941/1
CCCFFFFFHHHHHJJJJIHJJJJJJJJJJJJJJJJJJJJJJIJHIJJJJJ
@6370968/1
gtggtgcacgcgcttgggcagagggaatctgattgtgctgttgtggaact
+6370968/1
@C@DDDEFHHHHHJJJJIJJIIGIJHIJJJGHGIJJJIJJFIIIJJIJJJ
@4291102/1
gttttacaagggcaggttgaactcacaccattcaatttaaaagaaactgg
+4291102/1
@@@DDFFFFFHABFIJEGIIGGHFHHIIGGIEHGGIIIEHIJIIIIJJIE
@1579551/1
ggctcgttgtggcgcgccttgtcttgtagaagagtgatctgctgttcttc
+1579551/1
CCCFFFDDH?FFHGHIJJJJJGIGHIIGGEHIHE?FGHJIIIJIDDDHGE
@4291238/1
ataaaattagaggaagtaggtgctgggcctcttgtatgcgaaggtgttga
+4291238/1
CC@FFFFFGHAFHEIJCFHGHDGIJIJJIJJIJJIJIEIB=GHF0?DFGF
@896358/1
gtcgcaataccgtagccgcccaaatttataatcatcaaaaataatgcatg
+896358/1
CCCFFFFFHHHHHHIJJJIJJJJJJJGIJJJJIIJJGIJIIIJJIJJJEB
@896474/1
gtagcactgagtgacggcacctccgacactgaggtcacggtactcgcggt
+896474/1
CCCFFFFFHHHHHJJJJJJJJJJJJJJJJJJIJIBGIJJJHGIJJJJHF@
@4291504/1
attggatccgacaaattatcaaattaaagacgtgtagacaggacaacgtc
+4291504/1
@@@A7BDAHFBDFGHII<EBEDBHHHBFBBG<G?9?@FGHE@?F?D;;FH
@1579884/1
gctgcacgaaccggagaagggaatgacaacgacaatcggacgcgttaaca
+1579884/1
CCCFFFFFHHHHHJIJIJJJJJJJJJJJJJJJJJIJJJJJJHFDDDDDDD
@6371693/1
tagctcgacagtggcatggaaccgctctgtcgtcgtaatgttcttaagtg
+6371693/1
@CCDFFFDHHHFHIIIGHIJJJGIIFIJIIIGGHIGIJJJFHIJJJJJCD
@2272738/1
ctccgattattattatacttatacatcaaataattgtcaacgatttattt
+2272738/1
CC@FFDFFHGFHHJEIEIIJJGJJGIGHIHHCCFIHIIHGGHCAGIJJIJ
@5714112/1
gcgcttttggtggtgcacgcgcttgggcagagggaatctgattgtgctgt
+5714112/1
@@@DDA1B?DA:AEBFIICFD>@FFIDDFIB=DFBDFCCF;7@=7CEFE7
@4292373/1
agcatacataataaaattagaggaagtaggtgctgggcctcttgtatgcg
+4292373/1
CCCFFFFFHHHHHJJJJJJJJJJJJJHIJJHIIJJJJJJJJJJJIJJJJJ
@5714577/1
gcgttgatgtcgcaagatagtgagacattcactttttagtcataatcttc
+5714577/1
@CCFFFFFHHHHHJJJJJIJFHHIIIIJJJJJJJJJJJJJJJJJJJJJJJ
@897426/1
gtccacaaacattataatagcgttgtctaacgtcggattcaattcggaac
+897426/1
CCCFFFDFHHFHHGIJIJJEIJIIIJJJEIGJIGIIGIIJGIIIJJIGII
@897483/1
gtggtcttcttgaacttcttcaattgacgcaagaagtaccagaaacggga
+897483/1
@@@DDDEFGDFHDHIIIIGJGGIIIIJCEHIJIIJDCDHIIJJJGJJCB@
@6372513/1
tgggcctcttgtatgcgaaggtgttgaggcgcttgtggtggtgcacgcgc
+6372513/1
CCCFDFFDHHHHHJIJJFGHG<FEFHHHIIGIIJHHGCBCC@FGHIHJHF
@5714930/1
ggcaccaggatagagttaatgccgccaagtttgacgtttatcttcaagca
+5714930/1
@@@DFFDDHFDHDDGCHGIJJIGIIJGHGDGIIIGHFEGGHIJIIIHGGJ
@898241/1
gttagaaatgttacaacctctatactttgcattaaaataatgcccatttt
+898241/1
CCCFFFFFHHHHHJJJJJJJJJJJJJJJJJJJJJJJJJJJJJJJJJJJJJ
@898309/1
gtgcacgcgcttgggcagagggaatctgattgtgctgttgtggaactgct
+898309/1
CBCFFFFFHHHHHJJJJJJJJJJJJJJJJJJJJJJJJIJJIIJJJJIJJJ
@7032828/1
cctctatcaagtgctcgttttgttagacttcagtgtagctttgtattatg
+7032828/1
@?@DFFFFDHHCFGIGHFGDDGIIHIIIIIBFHGHHIEHIHIHBGHIIIE
@6373894/1
ccacaatctggtctggagagaagatcctcatcttgtatagaggaggcttg
+6373894/1
CCCFFFFFHHHHHIJJHHFHHJJJJJJJJJJJJJJHIIJJJJJJJJJJJF
@6373962/1
ctcatgtcccatactccttgatttggtaaagcttgctgcccgcctaacga
+6373962/1
CCCFFFFFHHHHHJJJJJJJJJJJJJGHIJJJIJJJJJJJJJJJJJJJIH
@209523/1
gtggattttaatgttattattacagcatacataataaaattagaggaagt
+209523/1
BBBFFFFFHHHHHFHIIJIJJJJIJJJJJJJIIIJJJJJJJJJJJJJJIF
@2273503/1
ccagaaatttcgcacgctcgactaacattacctcgaaggcgcggcgtgcg
+2273503/1
B@@FDDDFHHHHHIIJJJJIGGIFIIGHIJGEGEFIIHGGGGIGFD@BB@
@209868/1
gatctcttgtatacaaattatttctaccatcaaatacaggttttagtgcg
+209868/1
CCCFFFFFHHHHHJIJJJJJJJJJJJJIJIIIJJIJJJJJHJJJJJIIGI
@2948673/1
aagtagttcttgaagcacagacacaggtgtcttcaacggaagagattcca
+2948673/1
1??4AADBFFFF<CABCCFGC?:CD>GABECEAFGIIIFBAFDDGFGFCF
@6375332/1
gtggtgcacgcgcttgggcagagggaatctgattgtgctgttgtggaact
+6375332/1
CCCFFFFFHGHHHJJJJJIJIHGIJGHIJJJIJJJIJJJJIJJHIJJJJJ
@5009679/1
cgcaagaagtaccagaaacgggacttagccacaatctggtctggagagaa
+5009679/1
@<<DBD;D8AD8DBBFGEHDE<FBCCG@E>DFHBGG99499?DCF8?B1=
@5009740/1
gtgttacctgcaacttggccaggttagggccaacagattgtttgagatgt
+5009740/1
BBBDFFFFHHHHHJJJJJJJJJJFHJJJJJJJJJJJHIJIGIJJIJJJIB
@6375426/1
gtaatatttattgctctcctccgattattattatacttatacatcaaata
+6375426/1
@?@DFDFFDHFFFIIIJIGIIJIGIGGHHGIGIJGHGIGJIJGIIIJIJJ
@2950605/1
gcttgggcagagggaatctgattgtgctgttgtggaactgcttcacctgt
+2950605/1
CC@FFFFFHFFHGJGIIJIIHEHHEHHIIGBH?FHCGIIIIIJGBGGGAB
@2951602/1
cgctgatgtgacgcaccatgatccagtccaagggtagcacctcgaagtgg
+2951602/1
CCCFFFFFFHHHHJIJIJJJIIIJHIEFFHIIJGGGIIJJJIIIIGGBFG
@3639917/1
ctccaatcctttactcgaatagtcttttctaacttgaacagtgcgatgtt
+3639917/1
@?8AADDDDFBF?<CEB<A?:F<<CBFAHFCHBCFG@GFFF?D>D@BFBG
@7728766/1
gtttcatttaaatttacgggctatgccatttatcctcgcacgttggcagt
+7728766/1
B@@FFFDFHFHFHIGGHIGBHHIIJIHGHIIGIFHIIGGIBD9BFHIJI=
@5715241/1
atcatcgttctcagcatggtaagaaggtggcggccagaatctagacatgc
+5715241/1
?@?DFF?DBDHHHGGGHGIHICEHIEGCFHIHFBHGIIGIGIGGGID@HI
@2952185/1
ctgcaaacatgccagttataaagcatagcccgaagtgctattggcacaca
+2952185/1
CC@FFFFFHHHHHJJJJJJJJJJIIJJJIIIJIJJIJJIJJJJJJIIJIJ
@2277573/1
ggacgaagtgatggcaccaggatagagttaatgccgccaagtttgacgtt
+2277573/1
=?@DDDDDFHHFFEHGHIEHIEAEGEACCDEIGEDHGIE@F?DGECFF@C
@2277930/1
cacgtgcagtaggaaccacagccgttggcgtcgattgcggtatcggcgtc
+2277930/1
@C@FDDFFHHHHFIIIJEGHDGHGCFHIHIDHGIIJJJJJB@GHCGEEAA
@2277943/1
gtcagttagctttttaatacatctctgtccaggcactatattgcagacct
+2277943/1
CCCFFDFFHHHHHJJJJJJJJIJIJJGHHGJIHIHIJJJJJJIIJIJJJJ
@2952735/1
tgacaaacttaggtttgcttacagccattcccaactgtcctccggtacta
+2952735/1
@@@DD?DDHFHA><CFGBCEC<BC>FGH>C?FG@FDACF>F@GEHAFGIE
@6377903/1
gctgggcctcttgtatgcgaaggtgttgaggcgcttgtggtggtgcacgc
+6377903/1
@CCFFFFFHHHHHFGHIIJIJJJ@ECGHJJJJJJHHJFHJFIHFHHIJIG
@3641129/1
ggtgctgggcctcttgtatgcgaaggtgttgaggcgcttgtggtggtgca
+3641129/1
@CBFFFDEHHHHHJJJIJJJJJJJJJFGGHIIJJJJJJJJHJJIJHHIJJ
@1580211/1
gcaccatgctgctcatctcgtgcactatctcttgtctgtgttgttgcacg
+1580211/1
CCCFFFFFHGHHGJJJJJJJGIIJIHJJJJIJJJHIJJIJJJJJJJJJJI
@7034075/1
ggtcggacgagccgtgccttttattgcttggtgagacacgagataaaagt
+7034075/1
@C@FFFFFHHHHGJGIJJJJJJJJJJJIJJIJJJIIIJHIIJJJIJHHH=
@3641895/1
gtgaagttcattgaatcaatgtgcaaaaattaaacgaagcattgaaaata
+3641895/1
?8=DA>DD>FFDFF<BFFE@<CAIDHHGCEFHH??;??@@B?DFIIIID>
@7730267/1
ctcgctctccgaagggagcttgcggccgatgacctcatactccttcaact
+7730267/1
BC@FFFFFHHHHGIJJFIEIIIJIIGIIHHICBGHIGIHIJGHIIHHHHH
@1581164/1
atttcaccagtggtcttcttgaacttcttcaattgacgcaagaagtacca
+1581164/1
CCCFFFFFHGHHHHIIJJJJJJIJJJJJJJJJJJJJJJJJJJJJIGGHJJ
@7035176/1
cacacattttaaaagacaaaatatttttagtcgtaagcttgacgaataat
+7035176/1
@<@FFFFDHDHHDAH?GHGIGIFHHJIJIJCCFHIIIIIIJGCGIBHEGF
@3642820/1
cgagactcataacgcagccagatgccaaagttcttgatcttcactgggct
+3642820/1
<?@DDDDDHH>FHBEAEHIICH39EFFHE>HI<GA@FBGCGHEFG>8B=D
@3642839/1
cttcacctgtggccggcggcacgcagacgccttgatgacctccactttga
+3642839/1
CCCFFFFFHHGHHIJJJJIJJJIFJIJJHHFFFEEEEDEEDDDDDDDCDC
@900818/1
ctcaaaaagtcacgtttatacatttttttttaatttttgtgttacgattc
+900818/1
@CCFFFFDFDDFHHHGBHIIHEHIJJJJJJJJJJJJIIIGHHIJJIIGJH
@7036181/1
gtggcacagctggtacgtcaggcactgcagctcgtccgacccgaagtggt
+7036181/1
@@@DDDDDHHHHDCGHICG7FEGIAGHIIGIIIIGGIEBHGHH6@E@EGC
@901031/1
atccaactcggatcagccgtttctgagattagcgcgcacagacgaac
+901031/1
CCCFFFFFHHHHHJJJJJJIJJJJJJJJJJJJJJIJJJJJJIIJHHF
@1582474/1
ctgcccaatgatcggcattccggcgtcattcgatatcttctgtagctgct
+1582474/1
CCCFFFFFHHHHHJJJJJJJJIJJJIJJJJJJJIJJJJJJJJIJIIJJJJ
@901125/1
cctctgcacttggtggtccacaaacattataatagcgttgtctaacgtcg
+901125/1
@@@FFDDFHHHHHJJJJJIJJJIJJJIJJJJIJIJJJEHBHIJJIJGIJJ
@4294350/1
cttctgtacgtgtgtatgtcactgaacttctcttaaacgactgaattgat
+4294350/1
?@@DBDDDFFC>FHCFH@3ACIDEHBHHIGDHEF@?CE???@G??BGF>D
@7731704/1
gtgctgggcctcttgtatgcgaaggtgttgaggcgcttgtggtggtgcac
+7731704/1
CBCFFFFFGHHHHJJJJJJJJHHHJ@EFHIIJJIJJJJJIJJHJJGHJJJ
@1582965/1
agcatacataataaaattagaggaagtaggtgctgggcctcttgtatgcg
+1582965/1
@C@FFFFFHHHHHJJIIJJJJJJIGJHHGIFGHIIGGHIJJJJIIJJJJJ
@6378273/1
gcaagaagtaccagaaacgggacttagccacaatctggtctggagagaag
+6378273/1
CCCFFFFFHHHHHJJJJJJJJJJJJJJJIJJGIJJJJIHHJJJJJIJJJJ
@901583/1
gtcttacagattggtggaaaccaaaccaaacttctctgccaccaccaagg
+901583/1
@BBFFFFFHHHHHJIIJJJJJJJJJJJJJJJJJJJJJJJJJJJJJJJJJJ
@6378395/1
gccgtagccgcccaaatttataatcatcaaaaataatgcatgaagattgc
+6378395/1
CCCFFFFFGHHHHIIIJIJJJJGGIIIIJGIIIJJGIHGIJJIGIEHIIF
@6378426/1
tgatagagacgatttcaccagtggtcttcttgaacttcttcaattgacgc
+6378426/1
CCCFFFFFHHHHHJJIJJIJJGGGHIJIIJIIJJJJJJJJJIJJJIGJJJ
@901805/1
cttcacgacgcttcagcagagtgcacacaatggtgaactggcgttcatgc
+901805/1
@@@DDDDFHHGHHGEGEHH@GHHGIJEIEGHHEHGIIGGGCHGJIGGGEI
@4295414/1
gcctatttcaaacgcagcatcagcctcagcatcctccttctcctgcagta
+4295414/1
CCCFFFFFHGHHHJJJJIJJJJJJJJJJJJJIIJJJJJJJJJJJJJJJHJ
@4295543/1
ggagagaagatcctcatcttgtatagaggaggcttgggctcgctctccga
+4295543/1
?@;ADBDDF>FFHHIIGBCHGCH@DHCHGCEHIIII@9>FHE>HHEGDG@
@4295852/1
gggaatctgattgtgctgttgtggaactgcttcacctgtggccggcggca
+4295852/1
CCCFFFFFHHHHHIJJJJJJJIJJJJJJJJJJJJJJJJJJJJJJJIJHFD
@902777/1
ggacgcgttaacatacgagatcttcgtgcggagataatattttaaagtat
+902777/1
CCCFFFFFHHHHHJJIIIJJJJIJJJIJJJIHHIJJGIIGIJIIIIJ@EH
@4296564/1
ccactctcgtcaatcaaatacttcagcacttcacacattgataaaacctc
+4296564/1
@@CFFDEDFAFDDGHIGHHEHHHEHGIDFFGHIIIGIGIIIIIIIGEHGH
@7036375/1
agtataagttgtcacaggggcgtaagcagttgaaggtgaaggagatggcg
+7036375/1
BCCFFFFFHHHHHJJIJJJIJJIJJJJJJIIJIIIJGHFEIJJJIJJJJI
@6379785/1
cacggtagcactgagtgacggcacctccgacactgaggtcacggtactcg
+6379785/1
CCCFFDDFDHHHHJJGHIIJJIJJIJJJIIJJJJJJIJHIJJJICHIJJH
@5717294/1
gctgggcctcttgtatgcgaaggtgttgagg
+5717294/1
???;DA:BDDDDDAAEE>FA3<?EEAEAD>D
@5717631/1
tccgattattattatacttatacatcaaataattgtcaacgatttatttc
+5717631/1
@CCFDFDFHHHHHIJJJJJJJJJIIGHIJJJJJJIEGGGIJIIIJIJJJH
@4297088/1
cgaaggtgttgaggcgcttgtggtggtgcacgcgcttgggcagagggaat
+4297088/1
CCCFFFADFHHHHJJJJJJJGIJJJJIIJJJJJJJJJJIJIHHHFFFAEE
@5717862/1
catcttgtaagcagcctgacgcttagcaagtttcttagacttgccagttc
+5717862/1
@CCFDE;BFDDHHEHIGIIAFHIIIIIIEHI<GIIIIGGIGGGEIGIHGI
@6380257/1
cgtatctcaacacccataaagaactgtttgcctctcatgtcccatactcc
+6380257/1
CC@FFFFFHHHHHJJJJJJJJJJJJJJJJJJJJJJJJJJJJJJJJJJJJJ
@6380318/1
gtactgttgtggaaatagtgtactataagtcgtatgattatttgtctgca
+6380318/1
CCCFFFFFHHHHHJJJJJJJHIIJJJIIJIIIJHJJIJJIJJJIIJJJJJ
@7037351/1
cgatggtagaataaggattaaaaataaacttaaagattattaataagaaa
+7037351/1
BC@DFFEFHHHHHJIJGGIJJJJJJJIIGHIGHIJFGIGIGIJJIJGGII
@5011852/1
ggcgaatacacgatctgctacatcaatcccagcatctaagaagagtgcgc
+5011852/1
@@@DFDDDFDHHHEHG?GGIGHICGGGFECEHEHIIIE@GIGGBEDCGHI
@7038085/1
ggccaaacgaatacctgtttatattagttggtgaatacggtctaaccgac
+7038085/1
@C@DFFDFHFHHDGGHGFHIJJHHIHIIJJJJJGIJGIIJHEHGIIGHFH
@2952994/1
gttactttcttctgagctttcgtactgagtgtc
+2952994/1
CCCFFFFFHHHHHJJJJJJJJJHJJJJJJFHHI
@2953123/1
caaatggaaaaaaaaattggtgaaaagaatcacaagtaagatactgcaaa
+2953123/1
CCCFFFFFHHHHHIJIGIJJFHIIJJIJJJIIJJJJEHJJJJJJJJJJJJ
@2953548/1
gcacagttcctcgacgagcaagtagttcttgaagcacagacacaggtgtc
+2953548/1
CCCFFFFFHHHHHJJJJJJJJIHJJIJJJJJJJJJJJJJJJJJJJJBFHI
@3644407/1
gtcggcatcgggtggcccacgatattatatttgacgggacagttgagcgg
+3644407/1
CCCFFFFFGHHHFGIHIJJJIHJIJIEGIJJJJIIIGIHGGJ@GH>HHHF
@2954412/1
ctcatcttgtatagaggaggcttgggctcgctctccgaagggagcttgcg
+2954412/1
@C@FFFFFHFHHFGGGGJJIJJJIEHGIIJIG?FIJIEHDGIBEHIGDGH
@6382236/1
aataaaattagaggaagtaggtgctgggcctcttgtatgcgaaggtgttg
+6382236/1
@CCFFFDFHHHFHIIIJHEIIFHHIIIDIHJJJIJFGIJJJDAGGGGDDH
@6382370/1
agcaaatggaaaaaaaaattggtgaaaagaatcacaagtaagatactgca
+6382370/1
@@@?DDDDAFABF>FEAGI@DCFGICF@DACF@?B<FGHHIAFGE;C@;@
@6382439/1
caccttccatgcaaaatcttatcatgcaaattgttacatttatattaact
+6382439/1
C@@FFFFDDDHFDGB@EEHHHGIEHIGICE@HHACFGFGHEGHDGIIIII
@2955164/1
agagggaatctgattgtgctgttgtggaactgcttcacctgtggccggcg
+2955164/1
CCCFFFAFHHHHGJJJJJI@HHIJIIIIJJJJJJIIGGJGIHIIIIJJIG
@2955222/1
gtagctgctgtgtgaagttcttcaaagcgtcttctctaacagttctctgt
+2955222/1
CCCFFFFFHHHHHJJJJJJJJJJJJIJJJHIJJJJJJJJJJJJIIJJJJH
@3645915/1
gtttttaatatttaaataaccgctttttactacatgcataaacatacata
+3645915/1
CCCFFFFFHHHHHIJJJJJJIJJIIJJJJJIJJJJIJIJIIIIIJIIJIJ
@4298002/1
catacataataaaattagaggaagtaggtgctgggcctcttgtatgcgaa
+4298002/1
@@CFFDEFHFFHFHIIJJJGIGIGCHGG9CFGEHGGGIIDGGEBGHEHHG
@903132/1
cctaagtgagtatacatctattaaattcaaacgcagagctcattatgttg
+903132/1
CCCFFFDEHHHHHJJJJJJJJJJJJJJJJJJJJJIJHIJJJIJJJJJJJJ
@1585198/1
gtgcggttaggcgaagtacatgaccttcttggtgacggcgtgcacggtga
+1585198/1
CBCFFFDDFHHHHJJJHHIJJJIJJJJJJJJJHIJJJJJJHIIJHHHDEF
@1585318/1
tggaactgcttcacctgtggccggcggcacgcagacgccttgatgacctc
+1585318/1
CCCFFFFFHHHHHJJJIGGIIGIJJIJIJIJIHHFFFDDCBDDDDECDDD
@4298582/1
gccagatgccaaagttcttgatcttcactgggctcttctctgggatttcc
+4298582/1
??@=DDBDB?<DBIADBEDFHHGH<FE>DB@FFGIIIAFCGEDH;:DDFG
@2956255/1
cttgtatacaaattatttctaccatcaaatacaggttttagtgcgccaaa
+2956255/1
CCCFFFFFHHHHHJJJJJJJJJJJJJJJJJJJJJJHIJJJJHIJJJJJJJ
@1585666/1
ggcacctccgacactgaggtcacggtactcgcggtacatgttgtgtacac
+1585666/1
CCCFFFFFHHHHHIJJJJJFHIJJJFHJJJJIJI@FIIJJJJIIJHIJE?
@1585864/1
gccgtgtgtttgcccaccttcatcgtcagctcgatcttttggtactccag
+1585864/1
CCCFFFEFHHHHHJJJJJJJJJJJJGIJJJJJJIJJJJJJIJDHHIJJJJ
@2280724/1
gcacgcgcttgggcagagggaatctgat
+2280724/1
@??DDDADDAB?DFHI;@D>?8DD<?D9
@2280869/1
gttaggtatatacaagaacaaaccag
+2280869/1
@@<DD?DDBFFF>E::CBBBDFBFHC
@4299945/1
ggtgctgggcctcttgtatgcgaaggtgttgaggcgcttgtggtggtgca
+4299945/1
=@??BDDFHDHDHEIIHIIIIIGIHIFGEGGGIGIIEHIICFGIID@DAE
@4299963/1
agacgaactaactttaggtcaaagatgaaaaagtgccactgaacgaaaag
+4299963/1
@C@FDFFFHDFFHHIIJGHHHGDEGIHIIGGFAFGGHCHIC>DEIGIDGH
@4300130/1
ggtggtgcacgcgcttgggcagagggaatctgattgtgctgttgtggaac
+4300130/1
CCBFFFFFHHHGHJJJJJJJJJJJJJIJJJJJJJJJJJJJJJJJJIJJJJ
@4300690/1
cactgagtgacggcacctccgacactgaggtcacggtactcgcggtacat
+4300690/1
@@CBFFFDD:CBDDFHHIGHIFGIIEEHEIIIGHII?BAFGGGIHABDDB
@4300864/1
atcatgtcgatggcttggtttattcccatcagtttggag
+4300864/1
=@==A?DDF8BC:AA<C@HCB;CE9C3?@;??::D??G>
@210166/1
agaaactctaagcgttcgtaggaacgcgtcactctgttgcgaatatatga
+210166/1
CCCFFFFFHHHHGJIJJJIJJJJJJJJJIJJJJJJJIJJJJJJJJJJJJJ
@7038251/1
cgacccgaagtggttgtcgtcccacagcacgtggtagtgcgacggacgcg
+7038251/1
@@CFFFAA@FA?AEHIIIEFEHHICEBFHHIIIIHGGH;BBGGGF=<AB>
@210796/1
gtcacacggtagcggaaggtgggttcgtgaatcatgccctcaatctgcac
+210796/1
@@?DDDBDHACFFHICGGDHIIIH=GH;DD@GDFFDBCFAGFHIHHGGEC
@210865/1
ccttgtaccacagtactcctggatattcgtatttgacacagaattcagcg
+210865/1
CCCFFFFFHHHHHHJJJJJJJJJJJJJJJIJJJJJJJJJJJJJJJJJJJJ
@211053/1
aggtgctgggcctcttgtatgcgaaggtgttgaggcgcttgtggtggtgc
+211053/1
@B@DDEDFHHFHHJJJJIIIJJJJJJJ?CDGHHIJIJJJJJJJJHIIBDH
@3650969/1
cttgggcagagggaatctgattgtgctgttgtggaactgcttcacctgtg
+3650969/1
@@CBDDEEHFDDDCBGGBHHGGIHGGIIIIIFHIGGGIIGIGHGGGIIII
@5723066/1
gtcgaattacatgacatcaagcttccgtac
+5723066/1
@@@DDB3BFDFHDFH@FHCBAGEHAFCCC;
@5723258/1
gccagatgccaaagttcttgatcttcactgggctcttctctgggatttcc
+5723258/1
@<<BBDD?D?<A2AF9:?F@<F4CCFHII98<EF?FC>GF@E9ABF@DDE
@5723938/1
ggaagtaggtgctgggcctcttgtatgcgaaggtgttgaggcgcttgtgg
+5723938/1
@C@FFDEDHCFHHGEHGHIIJJJHIJJJJHHDG?CF=GFGI?FHHIIGII
@2282669/1
ccctaagtgagtatacatctattaaattcaaacgcagagctcattatgtt
+2282669/1
CC@FFFFDDFFHDGEHGFHIIIGIIIEIGIEHEEHIIGCGCGFHBCIGIG
@212572/1
ggtgctgggcctcttgtatgcgaaggtgttgaggcgcttgtggtggtgca
+212572/1
@@@FFFFFHHHGHJJJIJJJJJHHIJCFHIJJJJJJJJJJJJJGIIBHIG
@7041447/1
gtgctgttgtggaactgcttcacctgtggccggcggcacgcagacgcctt
+7041447/1
CBBFFFFFHHHHHJJJJJJJJJJJJJJJJJJJJJJJJHHFFDDDDDDDDD
@7041490/1
tcctgccaccaataaatcgttttaacaactgggctctatgggacaaagta
+7041490/1
1;?DBBBDDDDDDEBE4CEF:CEEFIDFIIEE;DDDEICBD;?DDDDIDD
@3653733/1
cttctctaacagttctctgtggtgcaaagcaagcaattgcccacacccgt
+3653733/1
CCCFFFFFGHHHHIJIJJJHIGCGIJJJJGIJJJJJJJJIIIJJJJIIIG
@3653830/1
ctggagtgattttgacgggtagctgatgtactaatgagtaataaaataat
+3653830/1
@@@DDDDDFHHHHI?DFHG@EAGCEIIIIIIIFIIIGGBDFHIGIIHIII
@3654065/1
tcgatgtcgaacccaaaaatgtaattaactttttttttgtctgtttgtct
+3654065/1
CCCFFFFEHHHHHJJJGJJJJCHIIJJJJJJJJJJJJJJHHIJHIJJIHE
@3654207/1
ggcagagggaatctgattgtgctgttgtggaactgcttcacctgtggccg
+3654207/1
@@@FDDDDFHFFDIEFIGEHGIIIIIGFGEC>GIJJJIEHEHGD??DEEH
@3654406/1
tgcttcacctgtggccggcggcacgcagacgccttgatgacctccacttt
+3654406/1
@@CFFFDADHHHDGGGHGGGDAFHEAGGGHHFDFCEECEEDDDDB;<CCC
@7731967/1
cagaaatttcgcacgctcgactaacattacctcgaaggcgcggcgtgcgg
+7731967/1
@CCFFFFFHHHHHJIJJJJIJJJJJJJJJJJIJJIIJJJJJJJFDBDDDD
@7732066/1
ggttattgttatgtcgatgtcgaacccaaaaatgtaattaactttatttt
+7732066/1
1=1BBB?DHBHHACGGGHGECGEBHHGIGGGCECB?FHHIEHGHI@FHIG
@3655082/1
gtgagcacgggctctgtgcctggctcccatgtcacggtagcactgagtga
+3655082/1
CC@FFFFFHHHHHJJIGIJJJJJJJJGIJJJFHIIJIHIIGIJJJGIIJI
@2284474/1
cttgccgatggtagaataaggattaaaaataaacttaaagattattaata
+2284474/1
@@@FFFFDHDACFEEFGGDGIGHEGHCEHGGHHIIDFH>GDEGIIIIFHH
@2284754/1
gacataagatgcgaaggtaacattattgacgagtgctgatcttaagtctg
+2284754/1
BC@FFFFFHHHHHJJJJBHGHIJJJJJIJIJJIBGIIIJJJIJJJIDHII
@3656457/1
cctgacgcttagcaagtttcttagacttgccagttcccacttcacgacgc
+3656457/1
CCCFFFFFHHGHHJIJHIJJJJJJJJJJJJJJJJJIJJJJJJIJJJJJJI
@1589350/1
ctcatcttgtatagaggaggcttgggctcgctctccgaagggagcttgcg
+1589350/1
CCCFFFFFHHHHHJJJIJJJJJJEHJIIIHIJJJJJGGIFIIHIGJJGGG
@7733385/1
caaacatgccagttataaagcatagcccgaagtgctattggcacacaggc
+7733385/1
CCCFFFFFHHHHGIJJJJJJIJJJJJJJJJJJIIJJJJIJJJJJJJJJJI
@2285444/1
ctgttgtggaactgcttcacctgtggccggcggcacgcagacgccttgat
+2285444/1
@@@ADDDDDFFHHEGIJJIGIIGHGHGGIBGIBAAEH<B?ABD>BBBCCC
@2285634/1
gtgctgggcctcttgtatgcgaaggtgttgaggcgcttgtggtggtgcac
+2285634/1
B@BFFFFFHHHHHJJIJJJJJJIIJ?EEFIGIJIJJJJJIJJJJJGEIJJ
@1589832/1
gtggccggcggcacgcagacgcctt
+1589832/1
@@7=?D:DFFAFDD<@:FAE6A6=A
@906165/1
ctggagagaagatcctcatcttgtatagaggaggcttgggctcgctctcc
+906165/1
CCCFFFFFHHHHHJJJJJJJJJJIJJJJJJJJJJJJJFHJJIJGIIJJJJ
@1590042/1
cacgaaagtttccatgttctatttacctatcttgagttttacagtttgta
+1590042/1
CCCFFFFFHHHHHJJJIJJJJIIJJJJJJJJJJJJIHJJIJJJJIIJJGI
@1590120/1
gggtgacatcggacttaatacaaggaaactgtttagactggttacattgc
+1590120/1
=8?4??=A:AF:?EGBCCHECEFE@@FEEE?::?C?BCB?800BGB?FBF
@1590174/1
ctttcttttgcgagctgctgccgaaagattagagtcgtcttctacttctg
+1590174/1
@<=DBDDDBBBA:C@8AA?FCEFD?F>?BDCD>D09?DFFIEE4=B=.=C
@1590815/1
cttgggcctgttttggtagcggcggcgcggtccgtgaggagc
+1590815/1
?@<B7DDBHHFHFED<CC@>E6<?;64?/6;>@698@8A3</
@5724680/1
gttggtaaatccgctagcggtgcagcaggtgacacgaggctcatggcgcc
+5724680/1
CCCFFFFFHHHHHJJFIIJJHHIIJIJJJHIJJIJJDHJJJJJJJJJJHH
@4303448/1
cagacgaacagacaaacagacaaacagacaaacagacaaacagacaaaca
+4303448/1
CCCFFFFFHHHHHGIIJJJGIJJIIJJHIGIJJIJIIHIIJJJIJJJGIF
@7043856/1
gtgctgggcctcttgtatgcgaaggtgttgaggcgcttgtggt
+7043856/1
@??DDDB;FHHDHBGIBB?H:<1<:11CGAHGE7DHII?.=;F
@5725077/1
cccgaagtggttgtcgtcccacagcacgtggtagtgcgacggacgcgacg
+5725077/1
@<@F?D@ACFDFFBHDEGGFGDGGIGGIHIDIFDHGIIIIIBGEHFDDBB
@1591538/1
gtcgcccgccggcgggtgcgtcacgtccacgcccaggaatatcaccggct
+1591538/1
@@@DBDD?FFFFHGIG:A7??>CBB@@B?CB?BBBB?<?AADAD8CBB@<
@7044303/1
gccagatgccaaagttcttgatcttcactgggctcttctctgggatttcc
+7044303/1
@@CFFFFFHGHHHIFIJJJJJJIJJJJJJJGHIJIJJJJJJIGIDGIJJJ
@5014522/1
tgataatgtcataaagttgacaataatctataattactttaaatcttgag
+5014522/1
???D?DFFHFHDHI@DAF@FHHGDGBDHHGICHGGCGEHCGEHIIGGGII
@4304256/1
cttagcttcgggttggacgaccaaaactgatataagtaaatctggatttt
+4304256/1
@CCFFFFFGHHDHIHJIIIGGIGGIJIHBDHGIGIGFIIGIIJGGFGGHJ
@907349/1
gacgatttcaccagtggtcttcttgaacttcttcaattgacgcaagaagt
+907349/1
CCCFFFFFHHHHHJHJJIJIJJJJJJJJJJJJJJJJJJJJJJJJJJJJJH
@7044693/1
cccatcaatttatcttcaaatgacgacaccacagttccagtctcaggcac
+7044693/1
@C?DFFFFHHHHHGIJJGGIJIHIIIIJJIDIJJGFGEBGDGIJJBHIII
@907480/1
gctgttgtggaactgcttcacctgtggccggcggcacgcagacgccttga
+907480/1
@C@FDDDEFFGHHIJJIJJJGHIIG<DGDAGHBGGIH>BBCAEBDD@@@:
@4304575/1
ctcatcttgtatagaggaggcttgggctcgctctccgaagggagcttgcg
+4304575/1
CCCFFFFFHHHHHJIJJJJJJJJHHJJJJJJJJJJJJIJJJJEHGHIIIJ
@5726036/1
gctggagtttggacttggggtcgttccaatcctggttcatgatgaactct
+5726036/1
@@@DD>B2AACBHEHGGGBE8CE?EFHBHGFGEABDDGHBGIIIIFHCHG
@3657529/1
caacatatctccgctactaggaagaactgaggctgatcctggtttctata
+3657529/1
CCCFFFFFHHHHHJJJJJJJJJJIJJJJJJJJJJJJJJJJJJGIIIJJIJ
@5726361/1
gagcgagactcataacgcagccagatgccaaagttcttgatcttcactgg
+5726361/1
CCCFFF8?DHHHHIIJJJIJJJJJIJJJJJIJIGHIJJJJIJJJJJIJGG
@5727511/1
cttcaattgacgcaagaagtaccagaaacgggacttagccacaatctggt
+5727511/1
CCCFFFFFHHHHHIIIJJJIIIIIJJJJHGGIIIIIIJJJJIICHIJJJC
@7046356/1
cggctgtctccgctgtaggtctctagcacactcaccattctccttattag
+7046356/1
CCCFFFDEHHFHHIJIJJIEHIJGEHJEEHGGHIEEHIGIJIIIJIIJDH
@7734907/1
gtggattttaatgttattattacagcatacataataaaattagaggaagt
+7734907/1
=1:DB=ADDBDDD?<CEE<CF<F:?:?F:C@FB?CB??CEEEB4?@C>8D
@7046964/1
gtcgccattcctagtacggtatctcccacacgtttcacttcagcatagac
+7046964/1
@BBFFFFFHHHHHJHJIJJHHIJJJJJJJJJJHHJJJJJJJJJJJJJJJJ
@5728674/1
ctctatcaagtgctcgttttgttagacttcagtgtagctttgtattatgt
+5728674/1
CCCFFFFFHHFHHHGIEGIJJJJJJJJJJIIIIIGIGIJJJJGIJIJJJG
@3660155/1
cttgatttggtaaagcttgctgcccgcctagcgaggaaacgcggccgcca
+3660155/1
CCCFDFFFHHFHHJJJJJJFGJJJJJJJJJGGIJJJIJIJJJJJGFDDDB
@7047663/1
cacatgattcatccacaaattccaacccttgcgtttcaaaacaattcatt
+7047663/1
@@@FDEFFHFHD8EFHIGGIIIIGIHGDFHGHHIIIIIGIIIIIIIGGII
@3660401/1
ggaatctgattgtgctgttgtggaactgcttcacctgtggccggcggcac
+3660401/1
:;??DBDEAC?FCDF@HAEGFEAHGEGHH<FCFHGHCDGGHF@D:FHFF?
@5729225/1
caccattcaatttaaaagaaactgggtgcgtgcaggatcctcgtcattgc
+5729225/1
@@@FFDDFHHGFDHIJGEGGIIHDGI?FHIIIIGDDFGHGGGHIIJJIGC
@3660914/1
cttcacgacgcttcagcagagtgcacacaatggtgaactggcgttcatgc
+3660914/1
@@@BDDA?FAHFFIFHB@C;G?EDHDFHHHGIGDFHIIIICGHB@GED=@
@3660965/1
ggcgcttgtggtggtgcacgcgcttgggcagagggaatctgattgtgctg
+3660965/1
CCCFFDFFHHGFFHDGHIIJJJGIJJIJJIGIJJJEGIIJIIIJJIIIIG
@7736206/1
ctcttgacctacttgtagacacggcagatgaggatacctcaacttcatct
+7736206/1
CCCFFFFFHHHHHJJJJJJJJJJJJJJJJJJJJJJIJJJJJJJJJJJJJI
@5729720/1
ggcgattcatacagtcgaattacatgacatcaggcttccgtacattttat
+5729720/1
@@CFFFFFHHHHHJIJJHGJJJJJJJJJJJJJJJJJJJJJHIJJJJJJJJ
@5729877/1
gccagatgccaaagttcttgatcttcactgggctcttctctgggatttcc
+5729877/1
@@CFFFFDHGF?BGIIIIIG@HICHIIIICC?FHIIIIGIIIIIBFGIHG
@2286306/1
acacctttgaaagtacctcgcccaaagacttccacacacactcggacgc
+2286306/1
??@?BDDDDFFHHIH9CF>HGGHIEC3?E@EC@4DGB7@?DDGG7DF@6
@3661620/1
gctggttcagcctttttctttttaggcttcttctttctagtgcctgataa
+3661620/1
CC@DDBDDDHBBFGIJIGIJJJJI@FEHIIIJJJJJIJEIGHIIHIJJJI
@214071/1
gctacttctcgcacggcctttgctctgtatgtatgaccggtactctaagg
+214071/1
CCCFFFFFHGGHHJGDIIJJJJJJIJIHJJGHGJJJJJJJJGIJIIGHIJ
@214288/1
tggcaaatcgcgcgtatagacattttgctaccaaaacccacttatatacg
+214288/1
CCCFFFFFHHHHHJGIIGJJJJJJJJJJJJJJJJJJJJJIJJJJJJJJJJ
@2958097/1
ctcctttcttttgcgagctgctgccgaaagattagaatcgtcttctactt
+2958097/1
@@?DDBDDFBFBFHI:F@FHEEH>GGF0?F;DGBGGGIEH8?FGGIGHIG
@5731746/1
gtagctttaaggggatctgctgtctgtggagctgatgcttgctgggcctc
+5731746/1
@B@FFFFFHHHHHJDHJJIGIJJJJJJIJI??GHGG<DHIIIGIHIIFII
@2958891/1
cgaaggataaaataaatctaatttctttctgtttgtctttataatcttga
+2958891/1
CCCFFFFFHHHHHJJJJJJJJJJJJJJJGIJIJJJIJJJJJJJJJJJJJJ
@907681/1
ctctcctccgattattattatacttatacatcaaataattgtcaacgatt
+907681/1
C@@DFFFFDHHHHIGIIIJJJGDHEHHGGGIGGIGIJGCIIHICEHJGII
@1592517/1
gccagatgccaaagttcttgatcttcactgggctcttctctgggatttcc
+1592517/1
CCCFFFFFGHHHGJHIJJJJJJJJJIIJJJJJJJJJJJJJJJJJJJJJJJ
@1592754/1
cttcagcatagacaggtgtcttccctggcaatacaacaacgacaagctgc
+1592754/1
CCCFFFFFHHFFFIEGACCCFHIIJJGIICGHGIGIIIIHDFHGIIIECI
@2289397/1
ggtacatgttgtgtacacctgagcgagactcataacgcagccagatgcca
+2289397/1
?@?DDDD?F>FHHBFHIICHGD@GIFEEFHIBDG?GGIEFBHGG>=BFGG
@1592997/1
gtttctgtaccaataggaacaatacttcgggcttattctgcatacctgcc
+1592997/1
C@CFFFFEHGHHHJJIJJJJJJJJJJJJJJJJJJJJJJJIJJIJJJJIJJ
@2960000/1
gacaaacagacaaacagacaaacagacaaacagacaaacagacaaac
+2960000/1
@<@DD>?DDDFDHGGHEHGAEHEGHICHDGIGHCHHCDGI@FFIIGI
@6383881/1
cgagtatccttgggctccgcgaacgcagttttcgaccttattatgtgtag
+6383881/1
??@DDDDFHABFAEBBGEBGGGIIFGFEFGEHHEHGB@FIGI@@@7=7?C
@6383958/1
gcaagaagtaccagaaacgggacttagccacaatctggtctggagagaag
+6383958/1
CCCFFFFFFHHGHIJGIJEIIJIIJJIJFGHEGGIJIGHHIIIGGIIEGG
@216108/1
agtcgctgtaggaactcgaagtccttgatatatttgcggtcgccgagcgg
+216108/1
@@@FBDFFDHHFDIIIJJCGHHFHGGGBGIIIJJIJJGEHIIFJJJHGEF
@908565/1
gcaccgtcaaggagttcatctcttgggaactgcacaccaatcaggaatat
+908565/1
CC@FFDFFDHDFAHCFEFCHIIIGECEGGDBFEHGGIGIICHIIGBHIIH
@216229/1
tgctgggcctcttgtatgcgaaggtgttgaggcgcttgtggtggtgcacg
+216229/1
CCCFFFFFHHHHHJHJJIJJIJJJEGGHIJJJJJIIJJGIIHIIGGJJJE
@216378/1
ttgtgaaactgcgacaccttgtggctgtgacttgtagtcaaagtgg
+216378/1
CCCFFFFFHHHHHJJJJJJJJJJJJJJIJJJJJJIJJJJJJJJFGI
@216497/1
agggaatctgattgtgctgttgtggaactgcttcacctgtggccggcggc
+216497/1
@@@FFDFFHHHGH@<CFEHHHGFHIIIGIJHHIJGHJJJHIIIIJJFHHD
@1594019/1
ctgtggccggcggcacgcagacgccttgatgacctccactttgatgatct
+1594019/1
@CCFFFFFHFFHHJIJJGIGIJIIHHHHFFFFFFEEDDCCDDDD3>DDDE
@7048722/1
atcgttctcagcatggtaagaaggtggcggccagaatctagacatgcaca
+7048722/1
CCCFFFFFHHHHHJJJGIJJJJJJJJJJJJJJJIJJJJJJJJJJJJJIJG
@909062/1
gtggaactgcttcacctgtggccggcggcacgcagacgccttgatgacct
+909062/1
CCCFFFFFHGHHHJJJJIHIJIJJIJIJJJJJIHHFFFDDDDDDDDEDDD
@909562/1
gcaaatggaaaaaaaaattggtgaaaagaatcacaagtaagatactgcaa
+909562/1
@CC?DDDDDDFFGIJJJGGHIFHEHEFGGGIIJJGIGIIIGIIGIGIIIH
@5015614/1
ggcgttcatgcggcaaacgcctattaacattatcatcgttctcagcatgg
+5015614/1
CCCFFFFFHHHHHIGIJIHGHIJIJJJJJJJJGIJIJJFHGHIHIIJJJI
@6385590/1
ctaacttcgcaaccactaattccagtgataaattcactctagcacgtagt
+6385590/1
BCCFFFFFHGHGHJJJJIJJIJJJJIJGIJJGIJIJIJJJJJIGJJIIHD
@6385689/1
ctatcatacctttgattctgtccacaaacttttgccaagtataatggtcc
+6385689/1
CCCFFFFDHHHHHJJIIJJJJJJJJJIJJJIJJIIIJEGGHJJIIIIDGI
@909926/1
cacagttccagtctcaggcacattgccattagtagactgatcagccggag
+909926/1
CCCFFFFFHHHHHJJJJJJJJJJJJJJJJJJJJJJJJJJJJJJJJJJJGI
@910209/1
gcaccatgctgctcatctcgtgcactatctcttgtctgtgttgttgcacg
+910209/1
@C@FDFDEFFGDDEHIJJGG<CFHII<@FHGEGGHGHGIGHHIJICEHGB
@2962709/1
cgccattcctagtacggtatctcccacacgtttcacttcagcatagacag
+2962709/1
CCCFFFFFHHHHFHHIJGHIJJJJJJJIJJHIJJJJJJJIJJJJJJJJJJ
@910555/1
tgaaacgcgagtggggccgtcagaacctgatagaaacggttggcgttagg
+910555/1
CCCFFFFFHGHFHIJJJJJIIIJJJJJJJJJJJJJJJJIEHHFFFDDDDD
@910619/1
gtggcgttgatgtcgcaagatagtgagacattcactttttagtcataatc
+910619/1
@@<B?DDD6FDFFGBFHIBHHIIB@9CGGBGHGIGHIIGIIEFAAHIFEI
@5016513/1
gatggagtgagcacgggctctgtgcctggctcccatgtcacggtagcact
+5016513/1
@CCFDFFDHHHHHJJGEGIIIJFIJJJIIIJGIIIJIEHIJJIIGGIJJJ
@5732255/1
gtaatgctaacgtcatagcgataaattttaagggacttaaattccatttc
+5732255/1
BBCFFFFFHHHHHJJJJJJJJJJJJJJJJJIJJJIJJJJJJJJJJJJJJJ
@1596781/1
tgggcctcttgtatgcgaaggtgttgaggcgcttgtggtggtgcacgcgc
+1596781/1
CCCFFFFFHHHHHJJJJJJJJFGHHIJJJJJJJJJJJJJJJIIIJJJJHF
@2963507/1
gttcgacatcgacataacaataacccctgctattttttttatttttattt
+2963507/1
@@<BDD?DDDHHFDFGHIGGGGGHEHIGGDGEHHHGGDHGGGGIGGIIGI
@6387151/1
gcaacatcttctttggtttgtcaggcgtaat
+6387151/1
?@@DDDDDF8:<D@E;2A3CBC?C@FEG<?8
@2963633/1
ggtacatgttgtgtacacctgagcgagactcataacgcagccagatgcca
+2963633/1
?@?DDFFFDFHHG:EHDCFHHGEEFEHDGFHGGHCHIIIGIGHHGGEGHI
@5732828/1
ctgggcctcttgtatgcgaaggtgttgaggcgcttgtggtggtgcacgcg
+5732828/1
CCCFFFFFHHHHHJJIJJJJJJFGGHJJJJJJJJJJIJJIIJHHIJJJHG
@7737264/1
cactgagtgacggcacctccgacactgaggtcacggtactcgcggtacat
+7737264/1
CCCFFFFDHHHHHJJJJJJJJJJJJJJJJJGHIJJJFHIJJJJJHEDFFE
@911232/1
ggttgtgtgaagttcattgaatcaatgtgcaaaaattaaacgaagcattg
+911232/1
@@?DDFFDHAHHHHIJJJIEDHHHHIIHHHIGIJJGHIJBGGIIIGJIII
@1597304/1
ggagtaaacataatactattgtttattctaagctctgagcccataccgtc
+1597304/1
CCCFFFFFHHHHHJJJJJJJJJIJJJJJJJJJJJJJJJJJJJJJJJIJHI
@6387594/1
aacgccaatggcatgaatagatgtcatgcgcaagcgtgccctgtgcgcca
+6387594/1
CCCFFFFFHHHHHJJIJJJJJJJJJJJJJJJJJJJJGIJJJJIHIJJJJI
@4304979/1
cgatcgggctctcaggcaggcaagatgggcatagtaggtaggcg
+4304979/1
@@@DDDDDHADDAH@3<CE<FBC?>3CFDHIGAGB@B90?<FDF
@4305160/1
atccaagaaatattttgctacagtacattctactgtttgtccattttcta
+4305160/1
CCCFFFFFHHHGHJJJJJJJJJJIJIJJJJJIIJJIJJJIJJJJJJJJJJ
@2289998/1
ggctcgctctccgaagggagcttgcggccgatgacctcatactccttcaa
+2289998/1
@C@FFFFFHHHHHJJJJJJJJJJJJJJJJJIJJCHHIIHHHHHHFFFFFE
@216740/1
ccgggcggatgtatggtagtagctaactcgtccgagggtcaattcaatat
+216740/1
CCCFFFFFAHHHHJJJGGHIJIIJIIIJJJJFJJEGIHDEDFFFECEEEE
@7738518/1
gtcgtcctactaaatttactttccactcgttaagcgtattagtttcttgt
+7738518/1
CC@FFFFFHHGDFIIIIGIIIIFGDGIIIIIICGGGFFHEHIEGHGIGHG
@5734447/1
cacgcgcttgggcagagggaatctgattgtgctgttgtggaactgcttca
+5734447/1
8=1BBDDAFDDDBBGEBFA@8CGA@FAA???<BGBF<FFD=CFFICCFEC
@7049171/1
ccgcaatgttggagcttggtacaaagcaaaggtcgggcagttcgtcaaca
+7049171/1
CCCFFFFFHFFFGGGIII?AFFHIIIGGGIIGHIIIIIIIBFHGH@FGGG
@5734655/1
gcacagttcctcgacgagcaagtagttcttgaagcacagacacaggtgtc
+5734655/1
@@@FDDBD8DAFHIBGHIIG@G?DGHIIGCGGIGGI9FFECGGGHE8<CB
@7049627/1
cacgtagttctcagcttccctgcaaagttaaccatcttgtattcaaa
+7049627/1
@CCFDFFDHHGHHIJIIIIIJJJIIJIHGIIGIIIIJIG?FGHIGII
@4306802/1
gccattcctagtacggtatctcccacacgtttcacttcagcatagacagg
+4306802/1
@@?=DDBDDHHF?D@DH=GCEBA:F;EA:GIBHDH@D9:D>BF????DHC
@7739239/1
atacataataaaattagaggaagtaggtgctgggcctcttgtatgcgaag
+7739239/1
CCCFFFFFHHHHHJJJJJJJIIICHHIHHIJJJJJJJJJJJIIIJJJJII
@7050056/1
catactccttgatttggtaaagcttgctgcccgcctaacgaggaaacgcg
+7050056/1
@?@DDFFBHHHAHGHIIAIHHGIGIIIHIIIIGIHGIGIGIIIIEHHIIF
@7050400/1
agtcaaggtggagattttactatctttcaagtcggcataacgggccgcga
+7050400/1
@@@DFFF?=BBBBEEHGBDIIIIAFHI>FGGE>C@FDGGBBF<GI>BFEF
@7050427/1
cacaactaaccaaacgtaaataatattgaactagacataagattgaacgt
+7050427/1
<@@FFDDFHHHGHIIIEHHICHIIIJGGIIIJJIIIJIGDHIHIGCGIIB
@4307471/1
gcctcttgtatgcgaaggtgttgaggcgcttgtggtggtgcacgcgcttg
+4307471/1
@C@FFFFFBFFHBGGHII<FHGIGGHBADHHGGEHIEGFGCHEGGHHFBC
@3661774/1
gtgcacttagcttcgggttggacgaccaaaactgatataagtaaatctgg
+3661774/1
@CCFFFFFHHHHHJJJJGHIJJJJJJJJIJJJJJJJJJJJJHHJJJJJIJ
@7050919/1
cactgagtgacggcacctccgacactgaggtcacggtactcgcgg
+7050919/1
@CCFFFF?ACFDFBFHIIIIGGGGGGHHGG?DHGGG?8AFGHBGE
@218526/1
gttgattttggaatgttttacattggatccgacaaatgttcaaattaaag
+218526/1
CCCFFFFFHHHHHJJEHIJIIJGEHGGGIJJIJIJIJJDGIJJIIJJJJJ
@3662696/1
gcgccattttggccgcagctcgcttggcttgagatttgttgcgaccgatg
+3662696/1
CCCFFFFFHHHHHJJJJJJJJJJIJJJIJJJGIGGIJJGHIHIJJIFDDD
@7051891/1
catgaaaaatgataattcattttcttttctaatctgtgtcaagtatcatc
+7051891/1
CCCFFFFF:DFFHGJJJJJJJJJJJJJJJJJIJJJJIIIJJJJIIJJJJI
@3663465/1
ggacgaaacattaaaataaaatagaatatttttgttcccacatcaggatg
+3663465/1
CCCFFFFFHHHHHJJJJJIIJJJJJJJJJJJJJJJJJJJJJJJJJJJIJI
@3663949/1
cttttctgacattggtctatataatcttaccaacgttatttggttcaaaa
+3663949/1
@@@FDFFFHGHGHIIIHGIJJIGGHGIGGHFHIIIGIJIIIIIIIGIGHG
@219879/1
ctatactttgcattaaaataatgcccattttcacaggcaagggatcctaa
+219879/1
@@CF?EFFHGHHBGGIIIGIJFJJIIIJJJGIGGGCHJIIJJJCCHIGEG
@2291362/1
gtgctgggcctcttgtatgcgaaggtgttgaggcgcttgtggtggtgcac
+2291362/1
BB@DDDDFGHHGHJJIJJJJIFHIIEGHHHHHJ=HHIJIFAB=CAAEHIJ
@2291386/1
tgtttgtccattttctaactgaagaggaaacgattgcatctgtgaggggc
+2291386/1
BCBFFFFFHHHHHJJJJJJJJJIJIJJIEHJJIJIJJJJJJJIIHIIJJJ
@3664576/1
cacactcggacgcgacggccgtccgccagacgttctggtttgccaaactt
+3664576/1
CCCFFFFFHHHHGJJJJJJJJJJJJHHFFFDDCDDDDDDDDDDDDDDDDD
@1598245/1
gtagcactgagtgacggcacctccgacactgaggtcacggtactcgcggt
+1598245/1
CCCFFFFFHHHHHGIGIIIIGGIJIIJJIJJJIIDFHIIICHHHIIJHFB
@6388456/1
ggaagagattccatttcccgtttagcagcttcatccagaggcaagcgctc
+6388456/1
CCCFFFFFHHHHHJJJJJJJHIJJJJJJJJJJJJJJJJJJJJJJJJJJJJ
@1598633/1
tgggcctcttgtatgcgaaggtgttgaggcgcttgtggtggtgcacgcgc
+1598633/1
@@@DD@DDHFHDH<FAGB:FF<ACDFCGHBGGFHGBFI=CCADA;CG;EB
@3665589/1
ccagaaatttcgcacgctcgactaacattacctcgaaggcgcggcgtgcg
+3665589/1
CCCFFFFFGHHHHJJJJJJJJJJJJJIJJJJJJJJJJJJIJJJHFDBDDD
@3665601/1
agcgcgcacagacgaacagacaaacagacaaacagacaaacagacaaaca
+3665601/1
@@CDDDFFDFFDFE@GHJIJJJGGGDD?FHJJCHJJGJIJGIDHAEHHFF
@5018072/1
agcatacataataaaattagaggaagtaggtgctgggcctcttgtatgcg
+5018072/1
CCCFFFFFHHHHHJJJJJJJJJJJJJHIIJHIIJJJJJJJJJJJHIJJJJ
@5018084/1
cctatgtcctttctaaggttctaaactatatctgtaccaaatttcaacca
+5018084/1
CCCFFFFFHHHHHJJJJJIIJJJJJJJJJJJJJJIJJJJJJIJJJJJJJJ
@2963942/1
tgacgcaagaagtaccagaaacgggacttagccacaatctggtctgg
+2963942/1
CCCFFFFFHHHHFIJJJJJJJJJJJJJJJJJJJJJJJJJJJJHHGIJ
@5018395/1
ccgacgacgacactgtacagttagaaatgttacaacctctatactttgca
+5018395/1
CCCFFFFFHHHHHJJJJJJJJJJJJJJJJJJJJJJJJJJJJJJJJJJJJJ
@912463/1
gttttacaagggcaggttgaactcacaccattcaatttaaaagaaactgg
+912463/1
@B@FFFDFBFHHHJIJEGGIHGEIIIGIGGGEGIIIIJJIJJGIIJJGIJ
@5018475/1
atcgttctcagcatggtaagaaggtggcggccagaatctagacatgcaca
+5018475/1
CCCFFFFFHHHHHJJJHIJJJJJIHIIJJIIJJJJJJJJIJJJIJIJIJG
@6389662/1
gcagaaacatcaatattaagcatcattttccattggctgggtcttac
+6389662/1
CCCFFFFFGHHHHJFIIHIHGIIIJIGIJGGCFHIGICGGIHGGHIG
@5018888/1
acttagtaaataaattatattagtagcttaggtcttacattacattgatt
+5018888/1
CCCFFFFFHHHHHJJJJJJJJJJHIJJJJJJJHHJJJJJJJJJJJJJJJJ
@6389989/1
cccatgtcacggtagcactgagtgacggcacctccgacactgaggtcacg
+6389989/1
CCCFFFFFHHHHHJJIJJJJJJIJJJJJJJJJJJJJJJJJJJJJJHIJJJ
@2965208/1
ccacaatatattcgtgaaaaccgcatccaactcggatcagccgtttctga
+2965208/1
CCCFFFDFHHHHHJHIIJJGIJIJJJJIIIJJJJJBIGIGGIIGHIIGIH
@913387/1
gtttattttgtttttctctgtgatctgtttcttggcatctatagatgtcg
+913387/1
@==DDFDFHHFAHGIHIIIIECDEHHGHIHIGIBHGGHGHIIIGGGHGII
@2965570/1
gctgggcctcttgtatgcgaaggtgttgaggcgcttgtggtgg
+2965570/1
@<?DDDB=DCDBF?FABG?C:FH1::?9CFG8DGHG==CF8@;
@7740206/1
gtggaactgcttcacctgtggccggcggcacgcagacgccttgatgacct
+7740206/1
CCCFFFFFHHHHHJJJJIJJJJJJJJJJJJJJIHHFFFDDDDDDDDEDDD
@2966351/1
ctctgtgcctggctcccatgtcacggtagcactgagtgacggcacctccg
+2966351/1
C@@DFDEFFHD8DHIEGAGECEHGIGHGGIIIIGICDHAEG>ADFIEGID
@1601402/1
ctgtacagttagaaatgttacaacctctatactttgcattaaaataatgc
+1601402/1
@@@D?DDDC>FHBAEAFHHGI>HFGII9CEEEHGI@C>FG@GD?DF4D?D
@2292958/1
cgtttttaaactattttttcaatgccctaagtgagtatacatctattaaa
+2292958/1
@B@DDFFFHHHHHJJJJIJJJJJJJJJIJJJHIJJGHIJJJJJJJJJJJJ
@1601502/1
gttcgcattggacattgttagggcctgcagaata
+1601502/1
?@@DDDDBF?F:A<A:?<C4<:CB?;?CFBHF?C
@5020499/1
cttgtattcaaaagaaaacctagaatcactggttcaaattcaaataaaat
+5020499/1
BBCFFFFFHHHHHJJGJIJJJJJJJIJJJJJJGHIJJJJJJIGHFIEIIG
@1601780/1
gtggtcttcttgaacttcttcaattgacgcaagaagtaccagaaacggga
+1601780/1
@@@FDFFFHHHHGJJJJJJJJIJJJJJIJIJIJJJJDFHIIJJJJJJIJJ
@1601813/1
catacataataaaattagaggaagtaggtgctgggcctcttgtatgcgaa
+1601813/1
CCCFFFFFGHFHDFHIGIJJIGGIDHIIHJIIDHICHHIJIHIIIIJIJI
@7740859/1
cacattaattggagtataagttgtcacaggggcgtaagcagttgaaggtg
+7740859/1
CCCFFFFFGHHHHJEGHIJJGJJJJJJJJJJIJJIJJJJJJHIJIFIJGH
@2966796/1
cgtttagcagcttcatccagaggcaagcgctccaagttgcttggaggctt
+2966796/1
@@?DDDDD?FBHHGGIDDHIIG@?EGICGEEGGHIIEHCGG>GG>BEGHI
@1601931/1
cacggtagcactgagtgacggcacctccgacactgaggtcacggtactcg
[truncated: 1,928,407 more chars]
