# Supplementary material for: Identification and comparison of key RNA interference machinery from western corn rootworm, fall armyworm, and southern green stink bug
Source: PLoS One. 2018 Sep 5;13(9):e0203160. doi: 10.1371/journal.pone.0203160 (PMC6124762; doi:10.1371/journal.pone.0203160)
Supplement: S2 File — (TGZ) [file pone.0203160.s012.tgz › data/fastq/faw/3_First-instar_FI_Rep2_aligned.fq]

@2583435/1
aaatagtttatttcgtgtttttgtcacatatttgtgtcgttggcgctcag
+2583435/1
CCCFFFDDHHHHHJJHHGHIIJJJJIGJJIJJJJGHHIJHIIJIJJJJJJ
@2583458/1
accgcatccaactcggatcagccgtttctgagattagcgcgcacagacga
+2583458/1
CCCFFFFFHHHHHJJJJJJJJJJJGIJJJJIJJIJIIJJJJJGIHHHHFD
@3615327/1
cgccaatggcatgaatagatgtcatgcgcaagcgtgccctgtgcgccacc
+3615327/1
@C@FFFFFHHGHHJIIJIJJIFHHIJJJGIJGIG?BGHGHJGHIIIIJJJ
@2583530/1
ctgcaatcctgcctcacatgattcatccacaaattccaacccttgcgttt
+2583530/1
1=?DAABDDHFFHEIJIJEGHJJJJJJJJJJIJJJEHHIIIJJGII6FGG
@2583622/1
gaggaagtaggtgctgggcctcttgtatgcgaaggtgttgaggcgcttgt
+2583622/1
CCCFFFFEHHHFHHGIJJIJJJJJJHHIJJJJJJJ?FDHIJJIJJJJJJE
@6177614/1
ccctaagtgagtatacatctattaaattcaaacgcagagctcattatgtt
+6177614/1
@??DB?A=?:C2AE@FEABHIIHII@HHHDII@?@CGH@::D?BBDGIHB
@3615565/1
gtagcactgagtgacggcacctccgacactgaggtcacggtactcgcggt
+3615565/1
@CCFDFBDFAHADHHIFHGHGHGBFDGFGGIIIGIIGGGIFB@FHIGHE9
@6177823/1
cccatgtcacggtagcactgagtgacggcacctccgacactgaggtcacg
+6177823/1
CCCFFFFFHHHHHIJIJJJJJJHHJJJIJJJJJJJJJJJJJJGIJFHIJJ
@2073586/1
agctggacaaggcactggcaacgaccaatcatggacttttcttcaatatc
+2073586/1
CCCFFFFFHHHHHJJJJJJIJJJIIIIIJGIIIJJIJJJJGIGIGGGHIE
@3616055/1
gtagaaaagtgctgtctgtacattgaaaacaaaaataaaaaaaatagcag
+3616055/1
CCCFFFFFHHHHHJJJJJIJJIIJJJJJJJIIJIJJJJJJJJJJJJJJJJ
@3099449/1
ggtagcactgagtgacggcacctccgacactgaggtcacggtactcgcgg
+3099449/1
B@?DFFFFHHHHDFGIIIJIJJJJJJJJJJJJJGIEGGIIICHGEFHHFF
@7200599/1
gcgacatgtaagagttcaatggggaagtaaatgcatctgtccttatttcc
+7200599/1
CCCFFFFFHHHHHJGHJIIIIIJJIJJFHGIJJJJJJJJIJJJJJJJJJJ
@3616251/1
gtggattttaatgttattattacagcatacataataaaattagaggaagt
+3616251/1
BBCFFFFFHHHHHHIJJJIJJJJJJJJJJJJJJJJJJJJJJJJJJJJJJD
@3099589/1
tctaaactatatctgtaccaaatttcaaccaaatccgtcaaatagttgcg
+3099589/1
@@CDBEDFDDFHHJGHIIGGHIJIIJIE@GGGFHGEHCFHIIJIIFIHII
@7200723/1
ggcagagggaatctgattgtgctgttgtggaactgcttcacctgtggccg
+7200723/1
@@CBDDBDACFHBGGIEGH>EDHGIGGHIG<BDHIHGIGIIICDHIIHHG
@6178568/1
gtgacggcacctccgacactgaggtcacggtactcgcggtacatgttgtg
+6178568/1
@?@FFFFFHGHHHJJJJJJJJIJJGJJJJJHIJJJJJJJEHHHHHFFFFF
@2074317/1
ggtggtgcacgcgcttgggcagagggaatctgattgtgctgttgtggaac
+2074317/1
@@@D?@DFHHGFHIIIIIIIIIIIIGGHIIIIIIGAHGGIIIIIFEIGGH
@5148258/1
tttttaatttgtgctccaaattgtatctgacgacgcattgaatctgaata
+5148258/1
@@CFFFFDHHHFHGIIDGIIEHIEHFH>HGIGIGBEBGG@GDEHIICBDH
@6688556/1
gttggaatgattctggtgggttgtcctgcagagcttgccacatcttgtaa
+6688556/1
CCCFFDAFHBHHFIIIAFHIHHJGHHGIJIIIJIJIJJIIIJJJJJJJJI
@7201036/1
ttttaatgttattattacagcatacat
+7201036/1
@@@BDDBDFHFBBHIIBGCFEIIID9H
@7712438/1
gatttcaccagtggtcttcttgaacttcttcaattgacgcaagaagtacc
+7712438/1
@<;DDEFDDFHFFGHGGHIEGIIJJJJEH@FIIIGGHG>EHFIGIC9?BD
@6688972/1
gttgaggcgcttgtggtggtgcacgcgcttgggcagagggaatctgattg
+6688972/1
@CCD=AADFFHHHHGGAEA:EDECHEEHIIEGGI>B;AGG8A=A;;CE@7
@5148765/1
aggaagtaggtgctgggcctcttgtatgcgaaggtgttgaggcgcttgtg
+5148765/1
@@@BD?DDD?AFFHEIDHHIGGIJ?HIGCGGDGHHHDGHIJIJJJJJFIJ
@4128088/1
ggtgctgggcctcttgtatgcgaaggtgttgaggcgcttgtggtggtgca
+4128088/1
B@BFFFFFHGHHHIJJIJJJJJJJJJEGGHJJJJJJJJJJIIJIIJHHIG
@7712908/1
ataaagataagtataggctcaaaacctaacgacatcaatcaccagcttaa
+7712908/1
CCCFFFFFHHHHHJJJJJJJJJJJJJJJJJJJJJJJJJJJJJJJJJJJJJ
@7201770/1
ccactccatactttgtttcatttaaatttacgggctatgccatttatcct
+7201770/1
CCCFFFFFHHHHHJJJJJJJJJJJJJJJJJJJJJJJJJJJJJJJJJJJJJ
@7713250/1
tcgcggtacatgttgtgtacacctgagcgagactcataacgcagcc
+7713250/1
@@CFFD@AFBB?<<EEFHIIGI9FC;EBGGIFFHGADG@DB@FHEG
@7201902/1
cttggcatctatagatgtcggtggcgcacagggcacgcttgcgcatgaca
+7201902/1
CCCFFFFFHHHHHJJJJHIJJGIJJJJJJJJJJIJJJJJJJJJJJJJJHH
@5149721/1
ttgtggaactgcttcacctgtggccggcggcacgcagacgccttgatgac
+5149721/1
@CCFFFFFHHHHHJJJJJJIHIIJJJJJJJJJJJHHFFFDDDDDDDDDED
@2074448/1
ggcctcttgtatgcgaaggtgttgaggcgcttgtggtggtgcacgcgctt
+2074448/1
@@@DDB?BDCFDDEDFG@83AFF?G@;1?@D@F?BF9?C;CFF@;8::9>
@3100308/1
gcagcctgacgcttagcaagtttcttagacttgccagttcccacttcacg
+3100308/1
C@CFFFFFHHHHHJJIJIIJIIIIHJIIJJJJJJJIJGHIIHIIIGJIJJ
@2074479/1
gttttttaaactcatattttcatggtaccaagttatgaatttttcaaatc
+2074479/1
BB@FFFFFHHHHHJJJJJJJJJJJJHIJJJJJHIJJJJIJJJJJJJJJJJ
@2074618/1
atggtataagcatagaatgttcgacgtgattctttaatttgacataactt
+2074618/1
@CCFDDFFGHHHHJIJJJJHIIJJJJJJJJJJJJJJIJJJJIJIJIGJJJ
@1562233/1
ccgattgacatgaaacaaacactaaatgtaaatttaagcatcccacaata
+1562233/1
@C@FFFFFHGHFHJJJJJIJJJJJIJJJGIJJJJJJIIJIJJIJJJJJJJ
@5150155/1
gccagatgccaaagttcttgatcttcactgggctcttctctgggatttcc
+5150155/1
CCCFFFFFHHHHHJGIJJJJJJJJJJJJJIIIJJJJJJJJJJJJJJJJJJ
@3617043/1
cacctgtggccggcggcacgcagacgccttgatggcctccactttgatga
+3617043/1
CCCFFFEFHHHHHJJJJJJJJJJIJJHHHFF?DF9CEEEDDDDDDDDDDD
@2585822/1
ggattttaatgttattattacagcatacataataaaattagaggaagtag
+2585822/1
CCCFFFFBHDBBFGHGIJIJIHIJIEGHIGIIIJJ@BAHEGIIG>GGIIH
@1562465/1
gaaaaaaaaattggtgaaaagaatcacaagtaagatactgcaaacatgcc
+1562465/1
CCCFFFFFHGFHHJEHGHJJJGJJJJJIJJBGHIGIJJJIIIIJIIJJJI
@5150319/1
gcacagacgaacagacaaacagacaaacagacaaacagacaaacagacaa
+5150319/1
@CCFFFFFHHHHHJHIJIIJIJAFIIIJJJJJJJJJIIJJJJJJJIHJIJ
@3617528/1
gcatcccacaatatattcgtgaaaaccgcatgcagctcggatcagccgtt
+3617528/1
CCCFFFFFHHHHHJJJJJJJJJJJJJJJJJJ:CG0BGHJJJJJJJJJJHI
@5150690/1
gggcagagggaatctgattgtgctgttgtggaactgcttcacctgtggcc
+5150690/1
CCCFFFFFFHHFHJJJJJJIHIJJIIJJJJJIJJJJJJJJJJJJIIJJJJ
@3617622/1
atcactttgacagcacctaatacaccgccgcttaaaagataggtaccgat
+3617622/1
@CCFFFFFHGHHHIGIIJGHHGIJJGIJJIIIIJJIIIIJJJJHHIJJJI
@5665761/1
gtctattatagtttcaaaaaaactgtttcacataaataggtgagaagtgt
+5665761/1
@CCFFFFFHHHFHJJJJJJJJJJJJIJJJJJJJIJJJJJJGHJJJJJFHF
@3618099/1
acataataaaattagaggaagtaggtgctgggcctcttgtatgcgaaggt
+3618099/1
CCCFFFFFHHHHHJJJIJIJJJJJJHJJJJJJJJJJJJJHJJJJJJJJJ9
@3101745/1
tggatgtggattttaatgttattattacagcatacataataaaattagag
+3101745/1
@CCDFFEFGFHHHJJJJJHJIIJIJJJJJJJIJJJJJJIHIIJIIJIIJJ
@5666202/1
tgttgaggcgcttgtggtggtgcacgcgcttgggcagagggaatctgatt
+5666202/1
BCBDDFFFHHHHHJIJJIIIFHIJJIJJJIJJIJJIJIJJHGHHFFFFFF
@3618324/1
gtcagcccctacgatcatcactgccgtgtcctttatacatttcggcatgg
+3618324/1
CCCFFFFFHHHHHJJJJJJJJJJJJJHJHIJJJJJJJJJJJJJJJJJJJJ
@3101946/1
gcaagaagtaccagaaacgggacttagccacaatctggtctggagagaag
+3101946/1
CCCFFFFFDHHHHJJJJJJJJJJJJJJJJJJJJJJJJJHIJJJJJJJJJJ
@4128962/1
gtgcacgcgcttgggcagagggaatctgattgtgctgttgtggaactgct
+4128962/1
CCCFFFFFHHHHHJJJIJJJJJJJJJJJJJJJJJJJJIJJJJJJJJJJJJ
@6179460/1
cccaaatacggcaaggcccataataattaaggagatccctctattgagct
+6179460/1
@@@FFFFFDDDFDHBEEEGIJEIJJJIGIIHGIHDHIGCGIEGJJJICH@
@6179507/1
gtgcctggctcccatgtcacggtagcactgagtgacggcacctccgacac
+6179507/1
BCCFFFFFGHHHHJJJJJJJJJCGHIJJJGIJCFGGIJIIJJJJJIJJJJ
@7202433/1
ggcgcttgtggtggtgcacgcgcttgggcagagggaatctgattgtgctg
+7202433/1
??<<DADD<A=<?@@?AEEE8:?00??B>CD=DCA:=@@7AA7ACEIE7=
@6179554/1
gacgcaagaagtaccagaaacgggacttagccacaatctggtctggagag
+6179554/1
CCCFFFFFHHHDFHHGIGJJJJGIIGIJJGIJIJJIGIJGJHIIJJIJJG
@6179603/1
ggcacctccgacactgaggtcacggtactcgcggtacatgttgtgtacac
+6179603/1
@@@DFFFFHHHHFJGIJJJFHHIJGBBEEIGIJIGGIIJICAFIIICHEE
@5666755/1
gcggaaggtgggttcgtgaatcatgccctcaatctgcaccagttcatatt
+5666755/1
@CCFDDDF<DFGDHIIJJIJJGIEIIJJIJJJIJJJJJJJJJJJIIJJJJ
@1277/1
ccgaaggcggcggccgcattcggtttcacagaaaccgaattaatacggcc
+1277/1
CCCFFFDFDHHGHDHGFBEF@DF=A>AADDDDDDCBB;=BDCDDEDDBDD
@1051470/1
gccacaatctggtctggagagaagatcctcatcttgtatagaggaggctt
+1051470/1
CCCFFFFFHHHHHJJJJIJJJIIJJJJJJJJJJJJJJJJJJJIJIJJJJJ
@4129372/1
agggaatctgattgtgctgttgtggaactgcttcacctgtggccggcggc
+4129372/1
@CCFDFFFHHGGHJIIIJJIIIIIIIJIJJJGGIGIJIGFHGGIIJIGFE
@7202932/1
gcacagctcttgcagccatccaacaggattgcccatcaatttatcttcaa
+7202932/1
CCCFFEFFHHHHHJIHGGIGIEIJIIIGHHIGIJIIGIJJJJIJJIGHGG
@4129636/1
ttctgatattgatagttttttcattccctgcagagcttgcaaagcttgca
+4129636/1
CCCFFFFFHHHHHJJGHJJJJJIJJJJJJJJJJJJJJIJJJJJJJFIJJH
@5667229/1
ggatggagtgagcacgggctctgtgcctggctcccatgtcacggtagcac
+5667229/1
@@@DDDEFHGHGHIJFGEGIJEGEGGHGGGGIGJEEHIJGGHIJHGIJIG
@1051837/1
cgcgacttcgttcgcgtggaatagtgacttccggcaaatttttggtttta
+1051837/1
@@<DFF@DFFFFHEEHHIIIGEHHBF@D4?9?GEFGIIDHI;CBH?=;CB
@4635806/1
gtaggtgctgggcctcttgtatgcgaaggtgttgaggcgcttgtggtggt
+4635806/1
CCCFFFFFHHHHGIJJJJJIJJJJJJJJJDGGHIJJJJJJIJJHIJHJIB
@7203356/1
cgggacttagccacaatctggtctggag
+7203356/1
@@@DDD?DHH?H>GI?BBH>43CHHGC>
@1052050/1
agccagatgccaaagttcttgatcttcactgggctcttctctgggatttc
+1052050/1
@BCFFFFFHHHHHIJIIJJJJJJJJJJJJJJIJIJJJJJJJJJJIGIJJJ
@2074872/1
ccggtcttgattttataatttagagacacgtgtacatttcgagagaacaa
+2074872/1
@@@FADDEGHFHFIIIIIJJIIIIJJJIJIFGCEHGGIJGGIIIJJJJJJ
@5667576/1
accgcatccaactcggatcagccgtttctgagattagcgcgcacagacga
+5667576/1
@@@DFADFFHBFHGI?@DHG@EII?CGIIIGIFHGIIHGDIIGHE=3??9
@1052132/1
gcctcttgtatgcgaaggtgttgaggcgcttgtggtggtgcacgcgcttg
+1052132/1
CCCFFFFFBHHHHJHHHJ<CHHIGHIIJJIIIHIIDHIGHIGIJJJHFFC
@2075044/1
tagttgttgattttggaatgttttacattggatccgacaaatgttcaaat
+2075044/1
@@@DDDDDDHHHBFGBGBHHAFHGHIGBH9EGIGIIDHIIGIIIIIIIDI
@1052394/1
agttaatacctggcatcagttacaatgtttgagtacttagttacttgtta
+1052394/1
@@?DFFFDFHHHHIJJJJJJJIJEGIIHIJJJJIGIIJGIGHJJJJJGIJ
@5667878/1
ttggcatctatagatgtcggtggcgcacagggcacgcttgcgcatgacat
+5667878/1
@@@DFFFFHHHHFIIIFGGG@CEHGGIIJIIGFIJGIGIIJIJJIIIIHE
@4636292/1
ctcagatgcaatttcttgcaagaattgcacaaagttgaagtccttgttgt
+4636292/1
CCCFFFFFHHHHHJJJJJJJJJJJJJJJJJJJIJIIGJJJHIJJJJJJJI
@7203803/1
cccacttcacgacgcttcagcagagtgcacacaatggtgaactggcgttc
+7203803/1
@@@ADDDDHFBFHGI>FFDF<9CCD1?DBGCDAAHGFIE@B89B8=@@AG
@6690453/1
gtctggagagaagatcctcatcttgtatagaggaggcttgggctcgctct
+6690453/1
C@CFFFDEHHFHGDGGIIIHIJJJIHIJJJGJDEHGJJJIHEGDGHGGGE
@1052629/1
cttcacctgtggccggcggcacgcagacgccttgatgacctccactttga
+1052629/1
CCCFFFFFHHHHHJJJJJJJJJJJIJJJHHFFFEDEEEEEDDDDDDDDDD
@7714027/1
ctcttgtatgcgaaggtgttgaggcgcttgtggtggtgcacgcgcttggg
+7714027/1
CCCFFFFFHHGHGIJJGHIIIJJJJJJJJJHIIFHHFHIJJJJJHFFFDD
@2075687/1
gtgttgaggcgcttgtggtggtgcacgcgctt
+2075687/1
???DDBDA2A?D6?EEEIDAEC:1:DD<?D:A
@7714247/1
gtggtgcacgcgcttgggcagagggaatctgattgtgctgttgtggaact
+7714247/1
CCCFFFFFHHGHHIJJJJJJJIJJJJJJJJJJJJJJIJJJJJJJJJJJJJ
@1053076/1
ggcgcttgtggtggtgcacgcgcttgggcagagggaatctgattgtgctg
+1053076/1
@@@DDDABFA?<?B<CGHIIGGGDHIEIIGHFHFEGHIGIIIIIIDHGIE
@6691008/1
cacgcctgggatgccacccggcaccactcccgggtgaggatgcactacat
+6691008/1
@@<DDDFD?FFHDBHEFFGHIIIBHIGHGGGD:F?@FF@G;CE>DGGEHH
@7204547/1
catgtaccacgcctgggatgccacccggcaccactcccgggtgaggatgc
+7204547/1
@@@FDDDDHD?ABGHD7FFGGGHGIIEIIIBDHIHIIIEGA;BCHIE>C;
@1053570/1
cgtaaatgtaaacctggcaagcatccaagatagtattcaggtgcccacta
+1053570/1
CCCFFFFFHHHHHJJJJJJJJJJJJJJJJJJJJGIJJJJJJIJJJJJJJJ
@5668248/1
tgtacattgaaaataaaaataaaaaaaatagcaggggttattgttatgtc
+5668248/1
BCCFFFFFHHHHHJJJJJJJJJJJJJJJIIJJJJJJJJIJJJJIJJJJII
@2586876/1
gttattattacagcatacataataaaattagaggaagtaggtgctgggcc
+2586876/1
@@@FFFFDHGHHFHIJJJIJIIIEHGIJIJIIIICHHHIGIIGIGGIIFG
@1053783/1
ctagaatatcattgggcagggcggttatatgtgtcacagtgcacaattac
+1053783/1
CCCFFFFFHHHHHJJJJJJJJJJJGIJJJJJIIIJJJJJHJJJJJJJJJJ
@2586931/1
caccattcaatttaaaagaaactgggtgcgtgcaggatcctcgtcattgc
+2586931/1
@@@FFFFDFFHHGDGG@FGEHFHGGIHHGEHEHG?DHBHIGHEFGII??F
@5151386/1
cggtagcactgagtgacggcacctccgacactgaggtcacggtactcgcg
+5151386/1
@@CDFFFFHGGDFHHFIBHIIIIIIIIGIHHIIIIEDFHHGIFHIIIGGH
@1054176/1
tgtcggtggcgcacagggcacgcttg
+1054176/1
=?:?;@02CCC:?EF9@A1B8:@6DD
@7205465/1
gttcaagttaaccgcaatgttggagcttggtacaaagcaaaggtcgggca
+7205465/1
CBCFFFFFHHHHHJJIIJJJJIJGJIJJJIDGIJJIJJJJJJJGHIIJJD
@5668805/1
ggctctcaggcaggcaagatgggcatagtaggtaggcgtagggtaagaca
+5668805/1
CCCFFFFFHGHHHJJJJJJJJJJJJJJJHIJIFGIIIJFHJJJDFHIJJJ
@1054256/1
ctacttaaagacatcatgataaaaatgtgtcattggagtcatattatgtg
+1054256/1
CCCFFFFFHHHHGIIGIIIIJJJIIIIEHIJJJJIIGIIIIJIIJJJJJJ
@531595/1
ggcgaattttgcgatctgcgtggtagcgtactaccagcgttgatagattc
+531595/1
@@@FF?DFHHFFHGBHGGGHGBGDBBDHHGIDDHGIIEHBFHIGHIJIJG
@7205699/1
ctttacccaagtccaggtccactaactccaacagctcgtagaatagaaat
+7205699/1
CCCFFFFFHHHHHJJJJIJJIJJJJJJJJJJJJJJJJJIJJJJJJJJJJJ
@4130994/1
ggcagagggaatctgattgtgctgttgtggaactgcttcacctgtggccg
+4130994/1
CCCFFFFFHDHHHIIHIIIBFHIJIJJIIJJJIJJIIIIJJGGEGGHGJJ
@5151885/1
aaacagacaaaaaaaaagttaattacatttttgggttcgacatcgacata
+5151885/1
CCCFFFFFHHHHHJJJJJGHIJIIJJJJJJJJJJJBGHIJJJJHHGFFFF
@7206350/1
gacaaacagacaaacagacaaacagacaaaaaaaaagttaattacatttt
+7206350/1
C@@FFFDFDADFFHHIJIJJIGIJGIIIGIJIGIJJJCDDHGIEGHHGFH
@532403/1
gccaagtttgacgtttatcttcaagcacaaattgctcagggtctgtggcg
+532403/1
CCCFFFFFHHFHHHIIIJIJJJIGJJJJJJIJJIJIIJIGGBFGIIJIHI
@7206442/1
ctgcaacttggccaggttagggccaacagattgtttgagatgtttgtgaa
+7206442/1
@@@DDFFF?B8DDEHI:CECAB>FAHAHEEEHCHGHGCGIBGIGGGH?DF
@7206456/1
ctccgacactgaggtcacggtactcgcggtacatgttgtgtacacctgag
+7206456/1
@@@BDADDABF<FE<?<CFA?B:?CC:?F0@@@?F8B<8@8@FG==@A3@
@6181186/1
ccgcaatgttggagcttggtacaaagcaaaggtcgggcagttcgtcaaca
+6181186/1
CCCFFFFFHHHHHJJJJJJHHJJJJJJIJJJJHHIJJJJJHGIJHGIJJI
@7714832/1
tagactgatcagccggagcagctccggtaagtttgtcgagtagagcctta
+7714832/1
CCCFFFFFGHHHHJJJIJIJJJJJJJJGHJJGGJIIJJJJIJJJJIIJJJ
@3618523/1
tggctcccatgtcacggtagcactgagtgacggcacctccgacactgagg
+3618523/1
@@@DDFFFHBDFFHIJICFGGIIIIIIFEGGHGHIHGEHGIGGIIJGEII
@6181306/1
ggcagagggaatctgattgtgctgttgtggaactgcttcacctgtggccg
+6181306/1
CCCFFDFFHHFHHJJIJJJHIIJJJJJHIGHIJJJIJJJJJJJJIJJIII
@6181333/1
ctcatcttgtatagaggaggcttgggctcgctctccgaagggagcttgcg
+6181333/1
CCCFFFFFHHHHHJJJJJJJIJJFGGGGIIHIJJJJJIJJJJGIJIJIIG
@3618681/1
cacgcgcttgggcagagggaatctgattgtgctgttgtggaactgcttca
+3618681/1
CCCFFFFFHGHGGJJGIJJJJJJIJJJJJIIIJIHIJJJJJIJJJIIJJJ
@1565904/1
agcatacataataaaattagaggaagtaggtgctgggcctcttgtatgcg
+1565904/1
@@@DFDDFHFHHFFCEHIIIGHEEGGIIAHHIIGGCE3DHIIGG@FHIII
@3618975/1
caccagtggtcttcttgaacttcttcaattgacgcaagaagtaccagaaa
+3618975/1
CCCFFFFFHHHHHJJJJJJJJJJJJJJJJJJJJJJJJJJJJDHHJJJJJJ
@4637870/1
tggtgataaagataagtataggctcaaaacctaacgacatcaatcaccag
+4637870/1
@@CDDFFFHHHHHJJJFGJJJJJJJJJJJJJJIJJJJJJJJJJJJJJJJJ
@6691285/1
cctcatcttgtatagaggaggcttgggctcgctctccgaagggagcttgc
+6691285/1
@@<DFDFDDFFHHIEEEFDHGEGG:FEC;CFHEEEGGG0DDABC;@6@E@
@1565969/1
gccagatgccaaagttcttgatcttcactgggctcttctctgggatttcc
+1565969/1
CCCFFDFFHHGHHJJJJJJJJJIJIJJIJJGEHIJJJJIJJJIJJJJJJJ
@7715400/1
caccagtggtcttcttgaacttcttcaattgacgcaagaagtaccagaaa
+7715400/1
CCCFFFEFHHHHHJJJJJJJJJJJIJJIIJJJJJJJJJJJJGHIIJJJJJ
@6691537/1
gataaagataagtataggctcaaaacctaacgacatcaatcaccagctta
+6691537/1
@?@?DDDD>FFBAC<A<CDFDHGGFEGGDCFDACGDHGBDDHGGG??9BD
@4638169/1
ctgtgatctgtttcttggcatctatagatgtcggtggcgcacagggcacg
+4638169/1
BCCDDFFFHHFDHJJJJJIJJJJJJJJIIJIJJJJIIJJJJJJJJJJJJI
@3619546/1
cttgtattcaaaagaaaacctagaatcactggttcaaattcaaataaaat
+3619546/1
???BABDAD??FHGIGGEGGHGIGHIBHF<?E9CFHIBBE9??CFC<FF@
@1566909/1
ggcaaatttttggttttaaccacatagttcccgatctcgcgggatctctt
+1566909/1
CCCFFFFFHHHHHGIJJJJJJJJJJJJIIIJJJJJJJJJJJJJJHHHHHF
@4131731/1
gtacattgaaaataaaaataaaaaaaatagcaggggttattgttatgtcg
+4131731/1
CCCFFFFFHHHHHIJJJJJJJJJJJJJJIJJJJJJJFHHJJJIJIJJIJJ
@3620061/1
agcatacataataaaattagaggaagtaggt
+3620061/1
CCCFFFFFGHGHHJJJJJIJJJJHJIFHIIF
@2078152/1
tcctgagccatagcaaacagccactggcaatgtggatagctggacaaggc
+2078152/1
@@@FFDDFFDDAFGIIIIIIICHGIIIGHHCGFCGHEGHGGGIGIGIIGC
@4136/1
agcatacataataaaattagaggaagta
+4136/1
??;;DDD;FHA>B?GBB>?AA43CFFEF
@3104503/1
gtaattcgtagctttctttagttttaagttagttttcatcttaagttcgg
+3104503/1
BBCFFFFFHHHHHJJJJJJIJIJJJJJJIGJJIJJJJJJJJJIIJIJJJJ
@4132394/1
atctgattgtgctgttgtggaactgcttcgcctgtggccggcggcacgca
+4132394/1
CCCFFFFFHGHHHJHJJJIJIGIJJJJJJ?GHIIGIJJIJJGJGEDDDDB
@5670556/1
attcaatttaaaagaaactgggtgcgtgcaggatcctcgtcattgcctgg
+5670556/1
CCCFFFFFHHHHHJJJJJJJGIFGGIHIJJJJCHIJJJJIJIJJIIIEIG
@6182303/1
cagacaaacagacaaacagacaaacagacaaacagacaaacagacaaaca
+6182303/1
CCCFFFFFHHHHHIJJJJJJJJJIJIJJJJIJIJGHIJIIJIJJJJJJJI
@4132765/1
cgcaagaagtaccagaaacgggacttagccacaatctggtctggagagaa
+4132765/1
@C@FFDFFHFFHHJGIIIJJJJJIJJJIJIGGHCHGIIGFBGHGGIJGII
@4133078/1
gcgagactcataacgcagccagatgccaaagttcttgatcttcactgggc
+4133078/1
@@CBDFFFHGHGHJJJJJIJJIGIJJIIIJJGGIGIIJJJJJJJJJJFGI
@6182814/1
ctggcaacgaccaatcatggacttttcttcaatatccacataagtaactt
+6182814/1
CCCFFFFFHHHHHHIIIIJICHIIJJIJJJJJJIJIIJJJJIIIIHIIJI
@1055724/1
gccagttcccacttcacgacgcttcagcagagtgcacacaatggtgaact
+1055724/1
<@;?DDDDDFHHHIIIIGAFEDFFHGIGGCEIDBHIEHIIIIIIHGGGGI
@5671189/1
tttttaaactcatattttcatggtaccaagttatgaatttttcaaatcgc
+5671189/1
CCCFFFFFHHHHHIJJJJJJIJJHIJJJJJJJJJJJJIJJJJJJIGIJJJ
@1055879/1
gcgagactcataacgcagccagatgccaaagttc
+1055879/1
@?<DDD?DB8?FF>=DG:<E?B99?>FHGGI:<?
@5671410/1
gccgtttctgagattagcgcgcacagacgaacagacaaacagacaaacag
+5671410/1
BBCFDFFFHHHHGIJIJJIJJJJIGJIIJIJFIJIJIIGIJIGJIHHHHF
@1056254/1
agtaggtgctgggcctcttgtatgcgaaggtgttgaggcgcttgtggtgg
+1056254/1
@CBFFFFFHHHHHIIJJIJJHIJIJJJIIJ?FDGIEHIHIJJJJHJIEHH
@6693047/1
ctcgaatagtcttttctaacttgaacagtgcgatgttttacaagggcagg
+6693047/1
CCCFFFDFDFFHHIIIJJIIHIGGIJJGFHGIIIIJIIIIJJJIGECGHI
@3105991/1
cctggatggagtgagcacgggctctgtgcctggctcccatgtcacggtag
+3105991/1
CCCFFFFFHHHHHIJJJJJJJJJJJJIJJJIJJJJJJJJJJJJIJJJFHI
@6693078/1
gccacatcttgtaagcagcctgacgcttagcaagtttcttagacttgcca
+6693078/1
CCCFFFFFHHHHHJJJJJJJJJJJJJJJJJJJJJIJJJJJJJJJJJJJIJ
@533473/1
gtgctgggcctcttgtatgcgaaggtgttgaggcgcttgtggtggtgcac
+533473/1
CCCFFFFFDHHHHJJIJJJJJIIIJEGHIJJJJIJJJJJIJJIJJHIJJI
@7716992/1
ctgatcaaacgctattaattcattagcgaaaaacttacttttcactttta
+7716992/1
@@@FFDFFFHDD=FHCHJJJIEHIGGGIIJGIIJGEHJCHIJJJIIIIIE
@4784/1
ggttattgttatgtcgatgtcgaacccaaaaatgtaattaactttatttt
+4784/1
@@?DDDDECFFDHGGHGHBHGEHIIGBHHCGHIG??4BAGGEBBHHIJIJ
@6693515/1
cggcacctccgacactgaggtcacggtactcgcggtacatgttgtgtaca
+6693515/1
@@@DDDDDFDHHHIIEIIIC?F?EGGBFHIIDGGGHHID@EC@DCE7AAE
@4134405/1
cctgttttggtagcggcggcgcggtccgtgtggagcatgctcgccatcag
+4134405/1
@@@ABDDDHDC?FBF<FF>BF>EDCBB6=599<>B<AC>8A>?BB@@>A>
@4134466/1
ggtgctgggcctcttgtatgcgaaggtgttgaggcgcttgtggtggtgca
+4134466/1
@@?DFDEFHFFAFFBFGGGEEGCFEG1?FEHGHIGHHBHG=BA@F@EHHE
@533854/1
gtggattttaatgttattattacagcatacataataaaattagaggaagt
+533854/1
BB@FFFFFHHHHHHIJJJJJJJJJJJJJJJIJJJJIIJJJJJJJIJJJJG
@5153465/1
ggcctctttcgcagccaacttctggcgctccttgaacgaaggtttcgcca
+5153465/1
CCCFDFFDGGHDHJJIIIJIIEHIJJJJJJJJJJJEGIFHIICHIHIIJG
@3621853/1
acgcgcttgggcagagggaatctgattgtgctgttgtggaactgcttcac
+3621853/1
CCCFFFFFHFHFHGGIJIIIFIJJJJEHBFG0::BFHGGIJIJGHGGHHC
@5153537/1
gtcttcttgaacttcttcaattgacgcaagaagtaccagaaacgggactt
+5153537/1
CCCFFFFFHHHHHJJJJJJJJJJIJJJJJJJJJGGIJJJJJJJJJJJJJJ
@5109/1
aagtaagatactgcaaacatgccagttataaagcatagcccgaagtgcta
+5109/1
@C@DFFFFHHHHHJIIJIIIJJIJIHIJIJJJIJJJIJIIJJJBGFHIJJ
@534016/1
ccgatggtagaataaggattaaaaataaacttaaagattattaataagaa
+534016/1
CCCFFFFDHHHHHJJJJJJJJJJJJJJJJJJJJJJJIJJJJJJJJJJJJJ
@7717633/1
tgggcctcttgtatgcgaaggtgttgaggcgcttgtggtggtgcacgcgc
+7717633/1
@CCFFFFDFHHHFIGJIBHBAGFHGIJIIEAGIIIHEG=CCH?HBGEIHF
@2588216/1
gtcgaacattctatgcttataccattaatctccgca
+2588216/1
CCCFFFFFHHHHHJJJJJIJJJJJJJJJJIIJJJIJ
@534324/1
gcgagactcataacgcagccagatgccaaagttcttgatcttcactgggc
+534324/1
@@@D?DFFAFFDBHGEGIBGGGGGHIEHGCH?CGH?FA<DGI9BDF>D;?
@7717951/1
gcctcttgtatgcgaaggtgttgaggcgcttgtggtggtgcacgcgcttg
+7717951/1
@@@DFFDFHHHFDGIIGHAEHGCHIGIEGIJGGGIHEC@=FDEFHEH<??
@4135072/1
gtgggatgcttaaatttacatttagtgtttgtttcatgtcaatcggttca
+4135072/1
@C@FD?DDBHDFH>EGBFFDFIIEGIHFHIBAEGB>FFCGGGEBGGGDDG
@5154170/1
agacgatttcaccagtggtcttcttgaacttcttcaattgacgcaagaag
+5154170/1
@C@FDFFFHGFHHIG?EGFEGHCEGCGIGCGIIIBGDHGFEEGG@GGGGI
@2588494/1
tcagcatggtaagaaggtggcggccagaatctagacatgcacagctcttg
+2588494/1
CCCFFFFFHFHHHJJJJIJJJJJJJJJJJJJJJJJJJJJJIJJJJJJJJI
@7718136/1
cgcaagaagtaccagaaacgggacttagccacaatctggtctggagagaa
+7718136/1
CCCFFFFFHFHHHJIJJJJJJJJJJJJJIJJJJJJJIIJIHIIJIIIIII
@7208216/1
ccagtggtcttcttgaacttcttcaattgacgcaagaagtaccagaaacg
+7208216/1
CCCFFFFFHHHHHJJJJJJJJJJJJJJJJJJJJJJJJJJGIJJJJJJJJJ
@7718294/1
gcttagcaagtttcttagacttgccagttcccacttcacgacgcttcagc
+7718294/1
@@CFFFFFHHHHHJJJIJJIJHIJJJJJJIJJJJJJIJJJJJJJJJJIJD
@2588669/1
gagagaagatcctcatcttgtatagaggaggcttgggctcgctctccgaa
+2588669/1
CCCFFFFFHHHHHJJJJJJJIJJIIJJIHJJJIJFHGHJJJIJIIJJJBH
@5154386/1
gaggaagtaggtgctgggcctcttgtatgcgaaggtgttgaggcgcttgt
+5154386/1
CCCFFFFFHHHDHIJJJJIJJJJJJHIJJJJIJJJBHGHIIJJIJJIJJ@
@534723/1
tgattctggtgggttgtcctgcagagcttgccacatcttgtaagcagcct
+534723/1
CCCFFFFFHFHGHJJJIJJJJJJJIJJJJJJJJJJJJJJJJJIJJJJJJJ
@7718384/1
gttgaggcgcttgtggtggtgcacgcgcttgg
+7718384/1
?=?;BDD;@A<F;<CB?1?1@9D>F60?6<C;
@1568370/1
gcaagaagtaccagaaacgggacttagccacaatctggtctggag
+1568370/1
@7@:DD>;FD8CAFGDB:FGECFFFEDF?CF@@FFCGCGFI9B@;
@1056629/1
aggaagtaggtgctgggcctcttgtatgcgaaggtgttgaggcgcttgtg
+1056629/1
@@@BDFEFFHFHDGIGGGHIJJJJJGJJJJECDG?DBFHGHIGHIIJJCH
@4135725/1
gcacagacgaacagacaaacagacaaacagacaaacagacaaacagacaa
+4135725/1
C@@FFFFDHHHHGJGHGEHEGIGGGIIJIJIIJICEGIDHIGGIJGHIGI
@1568608/1
accagtggtcttcttgaacttcttcaattgacgcaagaagtaccagaaac
+1568608/1
CCCFFFFFHHHHHJJJJJJJJJJJJJJJJJJJJJJJJJJJGHJJJJJJJJ
@4135882/1
acataataaaattagaggaagtaggtgctgggcctcttgtatgcgaaggt
+4135882/1
@@@DDDFFDHGHDFBFHIGIIGIG@CFGEAGEGGEHI<FHHGJIJA>HI0
@1568686/1
ctccgacactgaggtcacggtactcgcggtacatgttgtgtacacctgag
+1568686/1
CCCFFFFFHHHHHJIIJJJJIJJJJJJJJHIJJJJJJJJJJJJIJIJJJJ
@5154966/1
cataacgcagccagatgccaaagttcttgatcttcactgggctcttctct
+5154966/1
B@BFFDFFGGHHGJIJIIIJJJIHHIIJJIIJJJIJJIIGGIJIIJIJJG
@1568838/1
gccagatgccaaagttcttgatcttcactgggctcttctctgggatttcc
+1568838/1
CCCFFFFFHHHHFIIIJJJJJJJJJJJJJJIJJJJJJJJJJJJJJJIJJJ
@4136108/1
cacgattatgaagacgaagcggacgtcacggtaagcattcatcagaatgc
+4136108/1
CCCFFFFFHHHHHJJJIIJGIJIIJIJJJJIIIJIHJJJIJJJIJIJJHH
@1568958/1
ctgtacagttagaaatgttacaacctctatactttgcattaaaataatgc
+1568958/1
B@@FDEFFHHFGFIJJJHIJJFIJIJJJIJJJJJJJIJJJJJJJJJJJJJ
@5672717/1
gtttgtctgtttgtctgtttgtctgtttgtctgtttgtctgtttgtctgt
+5672717/1
BBCFFDFFHHHHHJJJJIJJJHIJJJJJJIJJJIJJJJJJJIJJJJJJJI
@4136582/1
cttcaattgacgcaagaagtaccagaaacgggacttagccacaatctggt
+4136582/1
@@@DD;?DABFF?E@E<:32AHHI@FCEGDGD06?FF?G3???88C=C=C
@5155603/1
aacaaatactaataataaaaacgatagaaaacaaataaaaactatcctat
+5155603/1
?@@DDDDDFBF>??GB?DE?:@FGEGF@FHDC@?FG9@@F<?:?B<?BDE
@6184162/1
gggaatctgattgtgctgttgtggaactgcttcacctgtggccggcggca
+6184162/1
CCCFFFFFDFFDBE>GBHGIGFDFEGHGIIIIIIFEBEDEHIIDFGAEDA
@4136735/1
cccatgtcacggtagcactgagtgacggcacctccgacactgaggtcacg
+4136735/1
@@CFDDFFHHHFAEDHIJHIGGIICGGBHGGIJJGGGHGIJJJIJ@FGHH
@5673023/1
gcacgcgcttgggcagagggaatctgattgtgctgttgtggaactgcttc
+5673023/1
@C@FFDFFHHHHHJIIGHJIIGCDGGBB@FFHIJCI<BDGEGI@>;@GA@
@5155735/1
cctctatactttgcattaaaataatgcccattttcacaggcaagggatcc
+5155735/1
@?@FFFDFHHFHGJIIIJIIGJIEHGGIIIGIJJJIIIJJJJJIGIIJHG
@4136854/1
ctcatcttgtatagaggaggcttgggctcgctctccgaagggagcttgcg
+4136854/1
CCCFFFFFHHHHGJJJJJJJJJJHIJJJJJIIJJJJJJIJJJGIIIJIJJ
@4136876/1
ggaatgattctggtgggttgtcctgcagagcttgccacatcttgtaagca
+4136876/1
@CCFFFFFHHHHHCGEGGHIGHIEIIJGGHIGHJJIJIJIIJIIHIJJII
@5673515/1
cataaataaaaaagttatgtcaaattaaagaatcacgtcgaacactattc
+5673515/1
CCCDDFFFHHHHHIJJJEIEHGHIIIIGHGIIGIGIGHIJJIIIGHHGIG
@3107719/1
ctgcaatcctgcctcacatgattcatccacaaattccaacccttgcgttt
+3107719/1
@CCADDDBFFDHAAF@FFHGGHGE@HBHIIADEHFCEDDC?:?GHBHHIG
@4137510/1
gttggtcttggttgaacggaactccaatcctttactcgaatagtcttttc
+4137510/1
@@@FFDEFHHHHHJIJIJJJJJJJJIIJJJIJIJJJJJJIJIJGIIHIJJ
@6118/1
gcaagaagtaccagaaacgggacttagccacaatctggtctggagagaag
+6118/1
@BCFFFFFFHHHHJIJJJJJJJJJJJJIJJJJJJJJJJIIJJJIJGIIJJ
@7208604/1
ttgtggaactgcttcacctgtggccggcggcacgcagacgccttgatgac
+7208604/1
@CCFFDFFHHHHHJJJIJIIHHGHJIGIIIJIJJHHFFFDDDABDDDDED
@535619/1
ctcgcattctcttgtccattaacagcatcagctgttatatcagatgtgaa
+535619/1
CC@FFFFFHHHHGIIIJJIJIJJJIJJJJJJJJIHIJJJJJIJJJJFHHH
@3623801/1
gtcttggttgaacggaactccaatcctttacgcgaatagtcttttctaac
+3623801/1
BB@FFFFFHHHHHJJIJJJIIIIJJJJJJJG:CGGFHIHIIIJJJGIIIG
@3623811/1
agatgccaaagttcttgatcttcactgggctcttctctgggatttccctg
+3623811/1
CCCFFFFFHHHHHJJJIJJJJJJJJJJJJJJJJJJJJJJJJJJJJJJJJJ
@7209135/1
tcagtaagaagttgatatcttctggagtggtcattttgtctgtgatggca
+7209135/1
@CCFFFFFDBHFHIIGIJIJJIJIGEE3AFCHGIGIJJJJHGHIIJJJIC
@535872/1
ggcctcttgtatgcgaaggtgttgaggcgcttgtggtggtgcacgcgctt
+535872/1
@@@FFFFFHFHGHJJJIIIAFHGJJJIJJIHIIFGIHIIFFGHIIJGHFD
@6695651/1
cggcacctccgacactgaggtcacggtactcgcgg
+6695651/1
@@7B??AD32@FDGBD9CFG?@>@A>0:?GC?:76
@4138672/1
cacgcgcttgggcagagggaatctgattgtgctgttgtggaactgcttca
+4138672/1
?@@D=D@DFFD?DGGGGEA:DD3CF?GAGBD@HI@GGFHECDHHIGDHGE
@7719544/1
gtggattttaatgttattattacagcatacataataaaattagaggaagt
+7719544/1
@@@FFFFFGHGHHHIJJIJIIGGJJIJJJIJIIHGIIICHGIGGIJHGI<
@6695780/1
gtgctgggcctcttgtatgcgaaggtgttgaggcgcttgtggtggtgcac
+6695780/1
CBCFFFFFHHHHHJJIIJJJJHHIJ?HGHIIJJIJJJJJDHIFHIGHIJJ
@3108624/1
gtacagacagcacttttctacgattttattatatgtatagatag
+3108624/1
1=;BDDDDD>D?C?<C<EFI>:?EBEE<F?ED4?9CEDEDD4C4
@3108641/1
atagagacgatttcaccagtggtcttcttgaacttcttcaattgacgcaa
+3108641/1
CC@FDFFFHFHHHJJJGJIJGIHHIIGHHIIGIJJHIGIJJJJIGHBFGI
@6695942/1
acgggctctgtgcctggctcccatgtcacggtagcactgagtgacggcac
+6695942/1
CCCFFFFFHHHHHJJHJIJJJJIJJJJJJJJGIJJJJJJJIIJJJJIGIJ
@1569696/1
tgtacacctgagcgagactcataacgcagccagatgccaaagttcttgat
+1569696/1
@CBDFFFFHHHHHJIJJIJJJJJJJJJJJJJJJJJJJJJJJJHIJJJJJJ
@2589554/1
catacataataaaattagaggaagtaggtgctgggcctcttgtatgcgaa
+2589554/1
CCCFFFFFHHHHHJJJJJJJJGIJHIJJHIIJJIIGIJJGIJHGGJJJIG
@4139169/1
cagcatacataataaaattagaggaagtaggtgctgggcctcttgtatgc
+4139169/1
C@CFFFFFGHHHHJJJJJJJJJJJHJIJIGIHIIIIJIHIJJJJJHGIJJ
@4139214/1
gccggcggcacgcagacgccttgatgac
+4139214/1
@@@DDDDD6?FHD6?@B@GG>@EGCEEC
@7720000/1
cggagattaatcaaatggtataagcatagaatgttcgacgtgattcttta
+7720000/1
@CCDFFFFHHHHHJJJJJIHJJJJJJJJJJJJJIJJJJJJJJJJJJJJJI
@7720308/1
ctcagatacaccgtcacggaatacaaatatcttcttcggcaatctgcctt
+7720308/1
@@CFFDFDFFCHHGIIIIDDAFGIE9GHHGGGGGGGFBFEHDGEHGGCHG
@7720321/1
gcacaaagttgaagtccttgttgttaagaggtgttacctgcaacttggcc
+7720321/1
CCCFFFFFHHHHHJHIJJJJJJJJJJJJIJJCHHIJJJJJJJJJJJJJJJ
@7720378/1
gcttgggctcgctctccgaagggagcttgcggccgatgacctcatactcc
+7720378/1
@<@B=?=ADDCF?=GBFEB8??88@FG???:DBB@4;<?;?BBBB>>6@>
@3109445/1
cgacgtgattctttaatttgacataacttttttatttatgaaccgattga
+3109445/1
@<<D?ADBFD??FEGHGGH<FHAHA>AFCEHII;?GIIIIG?BBFGIGC>
@2082156/1
gtgttgaggcgcttgtggtggtgcacgcgcttgggcagagggaatctgat
+2082156/1
BBBDFFFFHHHHHJJGIJIIJHHIIJJJJIHEIIJJJJJIHHHHFFFFFF
@2082193/1
gcacgcgcttgggcagagggaatctgattgtgctgttgtggaactgcttc
+2082193/1
CCCFFFFFHHHHHJJJJJJJIJJJJJJJJJJJJJJJJJIJJJJJIJJJJJ
@7210605/1
ctgacgcttagcaagtttcttagacttgccagttcccacttcacgacgct
+7210605/1
@@@?DDDFBFHHHEHEHGGEHIIGEHIG@AEEFHIGGGIIHGCHIG>F<A
@2590842/1
gccgacagttagaatttaaaagaaacaccttcataataaggaccaa
+2590842/1
C@CFFFDDHHGGGJJEHHGHGIJIGEHJIIIJIIJIIJIEGHIIII
@1571153/1
cctggccctcagcgacatgtaagagttcaatggggaagtaaatgcatctg
+1571153/1
CCCFFFFFHHHHHJJJJJJJJJJJJCGHIJJJJJJJJJIHIJJJJJJJJJ
@1059184/1
cggagattaatggtataagcatagaatgttcgacgtgattctttaatttg
+1059184/1
CC@FFFFFHHGHHIJJJJJJJJIIJHIJJJJJIJJIJJJIJIIIJGHIJI
@1059237/1
gtagcactgagtgacggcacctccgacactgaggtcacggtactcgcggt
+1059237/1
@@?DA8DDAFHFHGGGIIDDBBFBFEIIGIGIII?FAHHGFGGGIGAEE9
@536085/1
gtgcgatgttttacaagggcaggttgaactcacaccattcaatttaaaag
+536085/1
@B@FFFFDHFGHHIJIIIJJJJJJJJIGIIGEIGIEGDGHHJEHIJIJJI
@1571409/1
aggtaataaacatattcttataaaattttactgtttttaatttgtgctcc
+1571409/1
BCCDFFFFHHHHHJJJJJJIJIJJJJJJJJJJJHIJJJJJJJJJIIJJJJ
@5157218/1
gccgtcagaacctgatagaaacggttggcgttaggtatatacaagaacaa
+5157218/1
CCCFDFFFDHHHGJJJJIJJJJIJGHGIJFHIJJJFHGIIJJJJJIJJJJ
@1571665/1
ccacaatatattcgtgaaaaccgcatccaactcggatcagccgtttctga
+1571665/1
C@CFFFFFHHHHGJHIIIJJJJJJIIJJJIJJJJJIJJIJJIJHIJJJJJ
@7804/1
gggctgcagatgactgtgcatccttgctagtaagtcctgagccatagcaa
+7804/1
@<@=D8;DFFFDBBBGE@?E>HHGGEG>HHF>GGF??G>FEH@HGGGEGF
@7211804/1
caccattcaatttaaaagaaactgggtgcgtgcaggatcctcgtcattgc
+7211804/1
@@@FFFFFFDHGHIGIJHIIJJJJIJGHGJJIIIJJGEHIIJIHGHGGGI
@536659/1
gacgatttcaccagtggtcttcttgaacttcttcaattgacgcaagaagt
+536659/1
CCCFFFFFHHHHHJHJJIGIJJJJJJJJJJJJJJIJJJJJJJJJIJJJJB
@5674541/1
gtgctgggcctcttgtatgcgaaggtgttgaggcgcttgtggtggtgcac
+5674541/1
CCCFFFFFFHHHHJJHJJJJJHIJJCGHHJJJJJJJJJJJJJIJJHHIJJ
@5675065/1
ctgctatttattttttctatattttcaatgaacagaattgacccttctac
+5675065/1
@?@1ADDDHHFHFIIGIIHGE?EHIGIGGII@FHG@FGHGHBFDGHBG>B
@5675145/1
cggaaagattataatatttctttagtttaagtccgtttttaaactatttt
+5675145/1
CCCFFFADHHHHFIIBHHIIGIGDHDHICGIHGIIHCHGIF>BDBBGIID
@8942/1
gcctcttgtatgcgaaggtgttgaggcgcttgtggtggtgcacgcgcttg
+8942/1
CCCFFFFFHHHHHIIGHGAFAFGHGGIGIDIGFHIIGD@GEEHIIIHDFC
@6185906/1
gagagaagatcctcatcttgtatagaggaggctt
+6185906/1
@@@DA1BDF<DFBGGF@DF<CFFHHFCF>GGFIB
@5158724/1
cttgtattcaaaagaaaacctagaatcactggttcaaattcaaataaaat
+5158724/1
@?;D?BDDBHDFHEHIEEFH3AGHII@FHI4?:CGF<9DHEAC?DDAH9?
@3625322/1
ctcgcacgttggcagtaatagtacaagtgaaaagtcacttgccgatggta
+3625322/1
CCCFFFFFHHHHHIJIJJJJJHHIHJJFHGIJJJJJIJIIJJJJIIJJBD
@7213319/1
cggcgctatataacaaaacaattcatttcatatatacttatattggttgt
+7213319/1
CCCFFFFFHHGHHJJJJIGIGIJHHGIIIGJJJJJIGIIJJIJJIGHHIH
@4140443/1
gccagatgccaaagttcttgatcttcactgggctcttctctgggatttcc
+4140443/1
CCCFFFFFHHHHHJHJJIJJJJJJJJJJJJJJJJJJJJJJJJJJIIJJJJ
@4140665/1
atctgtttcttggcatctatagatgtcggtggcgcacagggcacgcttgc
+4140665/1
@@@DDABBFFBDA?AEEGDB@HBHH@F=F<;EFGDGIIEIIIGGBHIIEG
@5675935/1
gagactcataacgcagccagatgccaaagttcttgatcttcactgggctc
+5675935/1
@@@DFFFDHHBFFGAF<FHGIJE<DHGFCHHGGH<GIJIGHCHID;8BFG
@1059831/1
cacagttccagtctcaggcacattgccattagtag
+1059831/1
@;?=BDADBDFFDF<CA93?CD>?FFHHIFC@A?4
@4140782/1
gcgatgttttacaagggcaggttgaactcacaccattcaatttaaaagaa
+4140782/1
CCCFDDDFGHBHHHIID@FHEEFEFGEHGGGIGBBFHHGGHIIIIIIAHH
@3625878/1
aggtgctgggcctcttgtatgcgaaggtgttgaggcgcttgtggtggtgc
+3625878/1
@@@DDEFDGF?FHGIJGHHJIEGIJJG:EGCH@GF=ADFEHFHGGIG;D@
@1060304/1
acgcgcttgggcagagggaatctgattgtgctgttgtggaactgcttcac
+1060304/1
CCCFFFFFHGHHGIGIGJGIJJJJGGJJGEHIJIJIJJJHGJJHIJJIJJ
@4644537/1
cgggcttattctgcatacctgccatgcgctggtaagcgctatggactgcc
+4644537/1
?@<?DDD;CBFF<EB<AC;A<C;FC@;EDHB8?BBBBAFCGHHG<.88=8
@1060433/1
ctggtgggttgtcctgcagagcttgccacatcttgtaagcagcctgacgc
+1060433/1
??@D:BDDCBFHDIGGGGAHECDFGIIJIJIGHGGBG>DDFEHIGGIIJJ
@2591761/1
gtcttcttgaacttcttcaattgacgcaagaagtaccagaaacgggactt
+2591761/1
?@?DDDDDHGHHFEHGIGIGIIEHHIJGIJIJJFFGHGIGIIIFCG<FGG
@4141616/1
cacgaatatattgtgggatgcttaaatttacatttagtgtttgtttcatg
+4141616/1
B@CFFFFFHGHHHFGIJJJJJJJJJJJJJJIJJJIJJCHDGIIGIJJIJJ
@2083172/1
cgaacattctatgcttataccattaatctccgcaactatttgacggattt
+2083172/1
@@CFFFFFHHGFHIJJIJGIGGFHJJJIJIJJIJGIJGHGJJIJJI@GHI
@7214664/1
cacgtttctaatgcactgaatatcataccgctaaggttcatccatgaagc
+7214664/1
@CCFFFFFHHHHHJJJJIIIHJJJJIIIJIIGHIJIDFGIJGGGGIGIIJ
@7721173/1
gtgctgggcctcttgtatgcgaaggtgttgaggcgcttgtggtggtgcac
+7721173/1
@?@DDB>D3CFHHIIIIIGGH=FHICEFGEFFBHIDGHIIGED=@HGCEA
@3111916/1
actgagtgacggcacctccgacactgaggtcacggtactcgcggtacatg
+3111916/1
CCCFFFDFHHHHHJJJJJJJJJJJJJJJJHHIJJJHIJJJJJJHEFEFFF
@4645289/1
ctgggtctcttgtatgcgaaggtgttgaggcgcttgtggtggtgcacgcg
+4645289/1
CCCFFDDFHGHHHJJJJJHIIJCHHHIIJJIIJIIJHIJGIIGHGIJJJH
@2083550/1
ggcagagggaatctgattgtgctgttgtggaactgcttcacctgtggccg
+2083550/1
CCCFFFFFGDFHGIIJJIJIIIGJHIIGHIIGIJJIJIJJJIHJHIHIJJ
@4645334/1
gagacattcactttttagtcataatcttcagatactccaaagcattctgg
+4645334/1
=8:DDBA:=DFDDF:C:?A@F>F<FCFHHHEE<@AGEEBEF?CDF4:BFA
@1061043/1
atgcgaaggtgttgaggcgcttgtggtggtgcacgcgcttgggcagaggg
+1061043/1
CCCFFFFFGADBFHHIJJJJJJIFHIFCH:DHHJJIJJIGFHFB@BBCDC
@1061173/1
ctcatcttgtatagaggaggcttgggctcgctctccgaagggagcttgcg
+1061173/1
CC@FFDFDHHHHDHIIFJIJIIGE<FGEHFHF?GGIBFIGGIDGBHIA@E
@7721541/1
gtacacctgagcgagactcataacgcagccagatgccaaagttcttgatc
+7721541/1
BBBFDDDFHHHHGJJIJJJJJJIJJJJJJJJJJIJJJJJJJHIJJJJIJJ
@9309/1
ggacaaggcactggcaacgaccaatcatggacttttcttcaatatccaca
+9309/1
@@?DDFBDFHDFHGIGHIGIIJIJIJJJJGJIBHIJJJJJJJEGIIIJJG
@9316/1
ctcttgtatgcgaaggtgttgaggcgcttgtggtggtgcacgcgcttggg
+9316/1
CCCFFFDDAFHHFIJFACHIIIFIIHHFBH?DC?DH@GGGIJJJGEFFDD
@6186538/1
aaaaaaaattggtgaaaagaatcacaagtaagatactgcaaacatgccag
+6186538/1
C@@FFFFFHHHHFGDHIJJJIIIJGIGIIIGIJJJIIJGJHIIJGIIIJI
@9842/1
gtgctgggcctcttgtatgcgaaggtgttgaggcgcttgtggtggtgcac
+9842/1
CCCFFFFFGHHHHJJIJJJJJJHIJCGHIIIJJIJJJJJHGIHJJIIJJJ
@6186751/1
cccatgtcacggtagcactgagtgacggcacctccgacactgaggtcacg
+6186751/1
CCCFFFDDHHHHBGGIIIJJIJHIIJCDHGGGHCHEGIJJIGHGACGHGG
@7215904/1
atacataataaaattagaggaagtaggtgctgggcctcttgtatgcgaag
+7215904/1
CCCFFFFFHGHHHJJJIJJJJJJHJIJHHHHJJJIIIIIIIGIJJJJGJJ
@5159505/1
gtgagcacgggctctgtgcctggctcccatgtcacggtagcactgagtga
+5159505/1
CCCFFFFFHGHFHIJJJJJJJJEIJJJJJJJHJJJJJFHIIJJJJJJIIJ
@538791/1
ggtgctgggcctcttgtatgcgaaggtgttgaggcgcttgtggtggtgca
+538791/1
@@@FFFFFHFHHHJJJIIJJJJIIJJEGHIJIJJIJJJJJHIJIJJGHJJ
@539030/1
gtgctgggcctcttgtatgcgaaggtgttgaggcgcttgtggtggtgcac
+539030/1
@B@FFFFFFHHHHJJHIJJJJIJJJ?EGHJJJJJIJIJJFHIIJJHHIJI
@5159904/1
atacataataaaattagaggaagtaggtgctgggcctcttgtatgcgaag
+5159904/1
CCCFFFFFHHHHHJJJJJJJIIJIIJJHHIJJJJJIIJJJJHJJJJJHIJ
@7216454/1
tccgtgtcgacggcgatgagagcccacgatgtaagtgcttcgggcttcaa
+7216454/1
CCCFFFDEHGHHHJJJJJJJJJJJJJJJJJJIIJJIJJJJJHHHFDDEEE
@5677241/1
gtgctgttgtggaactgcttcacctgtggccggcggcacgcagacgcctt
+5677241/1
BCCFFFFFHHHHHJJJJJJJJJJJJJJJJJJJJIJJIHHFFDDDDDDDDD
@2083956/1
gttgtggaactgcttcacctgtggccggcggcacgcagacgccttgatga
+2083956/1
B@@FDFFDHHHHGJJJJJJJJIIJIJJIHIIIIJHHFFCDDDDDDCDDDE
@3627167/1
gctgtcatctggttcatacggcgcgcggtcgcctccttgatgcattgcgt
+3627167/1
?@@BBDBA?ABFDEFGGEEICGHBBA@D?@/@@AEEEH@C?CD3@;@C?8
@2084220/1
gagagaagatcctcatcttgtatagaggaggcttgggctcgctctccgaa
+2084220/1
B@BDFDDFGHHHHIJJJJJJJDIGGJGIFGIIJJGGHIIJJIIIGHIHGI
@11221/1
ctgtgcctggctcccatgtcacggtagcactgagtgacggcacctccgac
+11221/1
@@@FFDF;<CAFDGGGJJJJIGIDCGHHGHDG<FFBBF=?@FFD8CHIAA
@539854/1
aacggctgatccgagttggatgcggttttcacgaatatattgtgggatgc
+539854/1
CCCFFFFFFHHHHJIFHGHEHGGJJGIIIGGIGCGECICGHEHIIIGEGC
@539861/1
gtgcacttagcttcgggttggacgaccaaaactgatataagtaaatctgg
+539861/1
CCCFFFFFHHHHHJJJJHIJJJJJJJJJJIJJJJHJJJJIJIIJJJJJJJ
@1573277/1
gtcattgcctggcatacaaggcaaagcaccgacgacgacactgtacagtt
+1573277/1
CCCFFFFFHHHHHJJJJJJJJJJJJJJJJJJJJJJJJJJJJJJIEHHHEH
@5161361/1
gcacttctttgttttatttaaaaagcttaagttgaattctacaaatgctt
+5161361/1
@@@FFFDEHHHHDGIIJEHIGIHAGGIGGJIGJFIJJJJFHEAFIDGGIJ
@3112660/1
ctacagatttattatagcctgcgacttcgttcgtgtggaatagtgacttc
+3112660/1
CCCFFFFFHGHHHJJJJJJJJIJJIJJJJIJJJHHHJJJJJJJGIJJJJI
@4142336/1
gccagttataaagcatagcccgaagtgctattggcacacaggcataatgc
+4142336/1
CCCFFFFFHHHHHJJJJJJJJJJIJFHIJJJJJIJJJJJJJJJJJJJFIJ
@6697749/1
gcctggctcccatgtcacggtagcactgagtgacggcacctccgacactg
+6697749/1
CCCFFFFFHHHHHJJJJJJJHIJJJJJJJJGHIJJJJJJJJJJIJJJJJJ
@3628273/1
cagccagatgccaaagttcttgatcttcactgggctcttctctgggattt
+3628273/1
=;@;?DDDF?FFBFFI<C4AH4<CBEHHHI@43?=GFFIFB?FFFCGIII
@3628388/1
tctgtttcttggcatctatagatgtcggtggcgcacagggcacgcttgcg
+3628388/1
B@@FDFFFHHHHHJJJJJIIJIJJFHHIGHJJIIJJJJGIIJJGJJJJGI
@5161757/1
gttggtcttggttgaacggaactccaatcctttactcgaatagtcttttc
+5161757/1
@@@FFDFFGHGHHJIIJJJBEHGIJIJJGIJJIIJJJJFIJJJJIJJIJG
@540477/1
ggtgcacgcgcttgggcagagggaatctgattgtgctgttgtggaactgc
+540477/1
;@?DDFFFGHHHHIIJJJJGIGGDHHDGGIIIIJJGBFHHIHIIJGJIGE
@540496/1
gcaggttcaggcatctgcaccaagactggagctcctgctggagatgtggg
+540496/1
@CCFFDDFHGHHGGHIIIHAGIIHGIJJJIIJJJIIJIIGDFGHIIGGII
@6698229/1
ctatgactggctgcgctttataaaaggcagttgcagaaacatcaatatta
+6698229/1
CCCFFFFFHHFHHIIJJJJJJJJJJJJIJJJ@EHIJFIJJIJJJJJJJJI
@6698510/1
ctcgcttattttttgtaataactattaaaaagtatatatataaccttagt
+6698510/1
CCCFFFFFHHHHHJJIGHIIJJJIJJIHIJIJHJIJJJJJJJIJJJJJJG
@540792/1
gccagatgccaaagttcttgatcttcactgggctcttctctgggatttcc
+540792/1
@?@FDFFFFGHDFD<CEHHGCHIGIEGBFE;FABFFEHIIII@DCGCGGH
@12303/1
gcacgggctctgtgcctggctcccatgtcacggtagcactgagtgacggc
+12303/1
@@@DB:?AA?CDCEFHHCGHIEEEGGHGGHIIBBDHGCHGGHD9?CFHBF
@3629159/1
gcctggttctaccttcaagagcctcttctaaagcaaacaatgagacctgt
+3629159/1
@B@FFFDEHHHHDIJIJIJGIJIJIJJJJJIIJIJGGJJIJJJJIJJJJE
@3629236/1
tgtcacggtagcactgagtgacggcacctccgacactgaggtcacggtac
+3629236/1
BC@FFFFFHHHHHJJJIJEHHIIIIGJJJJJJDIJJJJIJIIJGIJIHGH
@12656/1
gcagagcttgccacatcttgtaagcagcctgacgcttagcaagtttctta
+12656/1
CCCFFFFFHHHHHJJJJJJJJJJJJJJJJJJJJJJJJJJJJJJHIJJJJJ
@12707/1
gccatagcaaacagccactggcaatgtggatagctggacaaggcactggc
+12707/1
CCCFFFDDHHHHAHGIIJGGIIJJGIHIIJIIIIEGIIIIIEGHIIGHIE
@2593139/1
gtgctgtctgtacattgaaaataaaaataaaaaaaatagcaggggttatt
+2593139/1
@@@DFFFDFHFFFGFIJJIICFIJIJCHIIJGEHGIJIIIIIIJJ<AFHJ
@7722412/1
aacagattgtttgagatgtttgtgaaactgcgacaccttgtggctgtgac
+7722412/1
@@@DFFFFHHHGDIJJIEEDHHDGIIIJIIIIEGGGDHICBFEHBG?@GC
@6699180/1
tcatcttgtatagaggaggcttgggctcgctctccgaagggagcttgcgg
+6699180/1
@?@DDDDDHD?BB:EHGBEFEG:GGHHIEE@BB0?DDAGGE2AEH<D@B8
@12864/1
cactgagtgacggcacctccgacactgaggtcacggtactcgcggtacat
+12864/1
@;@:BBD:CAFFA8:FDDGIIECAGEEFBFBFFFFE7BFFCDEEF:?BD7
@1574323/1
ggcaggttgaactcacaccattcaatttaaaagaaactgggtgcgtgcag
+1574323/1
@@@FFFBBFFHGHIIIIIIAGIIIIIIIIIIIFIIIIIIIIHIIIIIIII
@6699598/1
ctcatcttgtatagaggaggcttgggctcgctctccgaagggagcttgcg
+6699598/1
@@@DDEFFGHFHFEHIBHB<BGHCD?AGGHI??FEGIDD0@FHBEAFGIG
@7722898/1
ccacaatctggtctggagagaagatcctcatcttgtatagaggaggcttg
+7722898/1
CCCFFFFFHHHHHJJJJJJJJJJJJJJJJJJJJJJIIJJJJJJJJJJJJ@
@13274/1
cccatcaatttatcttcaaatgacgacaccacagttccagtctcaggcac
+13274/1
@@@FDDD>FHFDHHIJJJJJJJJJGIIIIJEGGIFGBDGIIIJGGIGHII
@2593691/1
agcatacataataaaattagaggaagtaggtgctgggcctcttgtatgcg
+2593691/1
@?@DDEDDDHHDCCEHIIGE@BFGGGIHC@<?9??<?@DEFAGD:??BBF
@7217957/1
cgcaagaagtaccagaaacgggacttagccacaatctggtctggagagaa
+7217957/1
CCCFFFFFHFHHHJJJJJJIJIIJJJJJJJJJJJJJJJJGGIJJGIGHHI
@2593811/1
ggtcttcttgaacttcttcaattgacgcaagaagtaccagaaacgggact
+2593811/1
?@@DDDDDHBDBFEGBGICE@AFEA?CG@????:1:D?:FFDGIB??6;=
@7218079/1
gtcgagtagagccttagctgcggaatgcttagcttccttcttagagcgtc
+7218079/1
@@@DDD3ABBFHHIIGGEGCCGG8@GG>GFHGGGG@DB@BDBGHG@@@7;
@2593896/1
gcgttatagtcactttataaaggagttcctcttccttagtcacagctttt
+2593896/1
@B@DFFFFHHHHHGJIIJJIJIJIJGHHIIIIJJIJJGIHHJJJJIIJJJ
@7218187/1
ggcgcttgtggtggtgcacgcgcttgggcagagggaatctgattgtgctg
+7218187/1
CC@FFFFFFBFFHECDHIIIIGDEIIJJJIJIIJF@GHIJIGIIIEHEGH
@5162892/1
ctgtggccggcggcacgcagacgccttgatgacctccactttgatgatct
+5162892/1
@@@FFFFFHHGHHJGGIIIIGGGIFHHHFFFFFFECDEEDCCCDCC@CCD
@3113247/1
cataacgcagccagatgccaaagttcttgatcttcactgggctcttctct
+3113247/1
BBBFFFFFHHHHHJJJJJJJJJJHHIJJJJJJJJJJJJIHIJJJJJJJJJ
@1062254/1
aggcgcttgtggtggtgcacgcgcttgggcagagggaatctgattgtgct
+1062254/1
CCCFFFFFHHHHHJJIIJJJJJJJJJJJJJJJJJJJFHIJJJIJJJIHHH
@7723573/1
gtgttgaggcgcttgtggtggtgcacgcgcttgggcagagggaatctgat
+7723573/1
BB@DFFFFHGHHHJJIJJIJJGHIJJJJJJJJJJJJJJIJHHHHFFFFFF
@4647012/1
cttgtatgcgaaggtgttgaggcgcttgtggtggtgcacgcgcttgggca
+4647012/1
BCCFDFFFHHHHFIAFEHIJJJJJJJJJIJJIJJEHIIJJJJGHFFFFDC
@3113476/1
cttgttgttaagaggtgttacctgcaacttggccaggttagggccaacag
+3113476/1
CCCFFFFFHHHHHJICGGIJJJJJJJJJJJJJJJIJJGHIJJJJJJJJJJ
@4647261/1
ctcgcacgttggcagtaatagtacaagtgaaaagtcacttgccgatggt
+4647261/1
@@@BDDFF;DHHHIHFHEHCGHC>F?BCG>FGGI?FE?FGGDGD0?@F.
@5163462/1
gcgagactcataacgcagccagatgccaaagttcttgatcttcactgggc
+5163462/1
@@<A?8=B?F??AA;?@@CH8F;FH9?9:9?GCG@?0:B999DH@??;88
@2085972/1
aatctgattgtgctgttgtggaactgcttcacctgtggccggcggcacgc
+2085972/1
CCCFFFFFHHHHHJJJJJIJJJJJJJJJJJJJJJJIJJJJJJJJJHFDDD
@5679639/1
gccagttataaagcatagcccgaagtgctattggcacacaggcataatgc
+5679639/1
@@@FFEFFHHHGHJJJJIJIIJJIIFHIJJJIIIIIIJIJHIJIJGIJHI
@5163644/1
acggcacctccgacactgaggtcacggtactcgcggtacatgttgtgtac
+5163644/1
@CCFDFFFHHHHHJIJGIGIIGGGIIJBDHHGGIJGBGGHIJHIIEE?EE
@3114010/1
cgcagccagatgccaaagttcttgatcttcactgggctcttctctgggat
+3114010/1
CC@FFDDFHHFGFGHGIIHHBHFHAHFGHHIIIIGIGGHGEGIIIECGHI
@5163801/1
ttcagatactccaaagcattctgggctgcagatgactgtgcatccttgct
+5163801/1
@@@?DDDDFHHBFHIIICHC?HFHIDEGG?E4EF@FCFGECBDFF<BFGE
@6187564/1
ggcaaagagacgaagcgcgcgttctcatgtaatttttaatgttttccaaa
+6187564/1
CCCFFFFFHHHHHJJJJJJJJGIJIJJJJIIIJJJJJJJJJIJJJIJJIH
@1063173/1
gtttgtctgtttgtcggtttgtctgtttgtctgtttgtctgtttgtctgt
+1063173/1
CBCFFDFFHHHHHHIIJGHIJHIJIJGIJGGIJJJIIGIIIGHIJJJJJJ
@2086570/1
gtagactgatcagccggagcagctccggtaagtttgtcgagtagagcctt
+2086570/1
@@BFFFFFHHHHHIJJJJJGJJJJJJJJHHIJFGIFIJIJJIJJJJJJJJ
@3114408/1
ctgcaaacatgccagttataaagcatagcccgaagtgctattggcacaca
+3114408/1
@@@DDDB:C?DFHIDCCGEBBBA<EH4ACG??FGI?DBBDDH<FHEGCHB
@1063459/1
agcaaatggaaaaaaaaattggtgaaaagaatcacaagtaagatactgca
+1063459/1
CCCFFFFFHGHHHJJJJGIIJJFHIJJJJJJJJJJJJJHIJJJJJJJJJJ
@7724788/1
ggagtgagcacgggctctgtgcctggctcccatgtcacggtagcactgag
+7724788/1
@CCFFFFFHHHHHJJJJJJJJJJJJJJJJJJJJJIIJJJJGIJIJJJJJJ
@13449/1
taggtgctgggcctcttgtatgcgaaggtgttgaggcgcttgtggtggtg
+13449/1
@C@FFFFFHHHFHJJJJJHIJJJJJJJJ?DFHIIJJIJJIJJIJIIJIHI
@5680400/1
gtgctgttgtggaactgcttcacctgtggccggcggcacgcagacgcctt
+5680400/1
@BCFFFFFHHHHHJJJJJIJJJJJJJJJJJJJJIJJIHHFFDDDDDDDDD
@4143293/1
atacataataaaattagaggaagtaggtgctgggcctcttgtatgcgaag
+4143293/1
CCCFFFFFHHHHGHIIFGHJGGIJIJJHIJIIIDHGJIGJJGGGGJJIHH
@2594638/1
gtgctgggcctcttgtatgcgaaggtgttgaggcgcttgtggtggtgcac
+2594638/1
B@CFFFDFHHHHGJIII4?FHFHHI9CCGIIIJJJJIIEFGIFGGEGEHH
@4143421/1
cgacataacaataacccctgctattttttttatttttattttcaatgtac
+4143421/1
CC@FFFEDHHHHDIIIGJGHIJIIIIGIJJJIIIJIJJJIIJJJFIGHHJ
@4143475/1
gcgagtacttcatattagaaatcacttctttgattttcttcaagcgctca
+4143475/1
C@CFF@DDHHHHGIJJIJIJJJJIJJJJJJJJJJFIIJIJIIJECHGHGH
@7725141/1
gtagcactgagtgacggcacctccgacactgaggtcacggtactcgcggt
+7725141/1
CCCFFFFFHHHHHHJJJJJJJJJJJIIJJJJIJJGHJIHJHGJJJJJHFB
@542252/1
cccatagcaacaagatcagcgactgtcacacggtagcggaaggtggg
+542252/1
CCCFFDADAFFHFGIGEHIGGFGHGCFHIII6G6?GDFGH<FA.=;B
@542360/1
aaaaccgcatccaactcggatcagccgtttctgagattagcgcgcac
+542360/1
@CCFFFFFHGHHHJJJJJJJJIJJIGHIJGIIJHIGIIIJJJJGIHF
@1575281/1
gtgctgttgtggaactgcttcacctgtggccggcggcacgcagacgcctt
+1575281/1
==@DDEDAFHHGCGGGHEFDACEEFHI<FBGGG@?AA8:BDBC8=?889=
@6700491/1
gcagccagatgccaaagttcttgatcttcactggg
+6700491/1
@<<B?BD;FB<C<CF;?<A@CHH:<?FF<AE92?;
@1575324/1
gttaaaaccaaaaatttgccggaagtcactattccacgcgaacgaagtcg
+1575324/1
CCCFFFFFHHHHHJJJJJJJJJJJJHJJJJIJJJJJJJJJJIJJIHHAEE
@4647765/1
ataaaattagaggaagtaggtgctgggcctcttgtatgcgaaggtgttga
+4647765/1
@CCFFFFFGHHHHGIJIIJJIIJJJJJFIJJJJJHIJJJJIIIJ?DFHIG
@3115250/1
ggtaagtttgtcgagtagagccttagctgcggaatgcttagcttccttc
+3115250/1
?@1ADDDDHH?CFGHF;FED9EFAAHIDHCGGEHCGI@GG@HH@GCBFG
@2595584/1
tgtcattggagtcatattatgtgagtacgaagcattgtctgtttataaaa
+2595584/1
@@@FFFFFGDDFHGHGIIFGIFGBHIGCEGIGIIIIFIFIIDHHHGGFBF
@2595864/1
gaggaagtaggtgctgggcctcttgtatgcgaaggtgttgaggcgcttgt
+2595864/1
CCCFDFDDHGFFHAGGGIGJJIJGIHIIGCH=FGG0?BDF@GHFGGGAE@
@2595890/1
ttgtggaactgcttcacctgtggccggcggcacgcagacgccttgatgac
+2595890/1
@@CDFFFDHHHHGJJGGGIGIGIEHIJJJIJJHIEEFFFDCBDDDDDDED
@2595908/1
gtggattttaatgttattattacagcatacataataaaattagaggaagt
+2595908/1
@?@FDFFFHHDHHGHFHHHIJGHHIHIIJIIIJIIJJJJJIIIHGGGGGG
@4144490/1
cattagtagactgatcagccggagcagctccggtaagtttgtcgagt
+4144490/1
CCCFFFDDHHHHHJJJJJJJJJJJJJJJJJJJJDHIIFHIJIJIIJF
@7726205/1
cacaatctggtctggagagaagatcctcatcttgtatagaggaggcttgg
+7726205/1
CCCFFFFFHHHHHJJJJIJIJJJJJJJJJJJJJJGIIIJJJJIJJJJJGG
@1576068/1
ggatggagtgagcacgggctctgtgcctggctcccatgtcacggtagcac
+1576068/1
CCCFFFFFHHHHHJJJJJJJJIJIJIJIIIHIJJJJJJIJJJJJCGHJJJ
@13795/1
gtggtggtgcacgcgcttgggcagagggaatctgattgtgctgttgtgga
+13795/1
@@CF?;D@FHHHHIIIIEHIIIIIDGIIGGIIIIIIIIDFHIIIIIGHII
@5164662/1
actaattctatgcaaagtatagcttgtatttgttatgtaaccactccata
+5164662/1
CCCFFFFFHHHHHJJJJHJJJJJJJJHJJJJJIJJJJJJIJJJJJJJJJJ
@7219929/1
ctgcaatcctgcctcacatgattcatccacaaattccaacccttgcgttt
+7219929/1
CCCFFFFFHGHHHJJJJJJJJJJJJJJJJJJJJJJJJJJIIJJJJJJHIJ
@6701802/1
ggcgcttgtggtggtgcacgcgcttgggcagagggaatctgattgtgctg
+6701802/1
@@@BDDDDF<BDFG?FHDBGHIGIIGGIIDGGGGIIIIIIIAHGIGGEGE
@14240/1
gggctctgtgcctggctcccatgtcacgg
+14240/1
@C@DBDAFHDHFDBB@GGC?FGIH>B<FA
@5680810/1
cagtaatctaccccgtcttcaccgctgtaaccaccaacagtgacagcaca
+5680810/1
CCCDFFFFHHHBFHIFHHJJIIGIIIHHHJGIGIIJIJEGFGEGGCGIJG
@5165062/1
ctcttgcagccatccaacaggattgcccatcaatttatcttcaaatgacg
+5165062/1
?@?DDFDDFFHDDBGIIIIII;FCEDHHIGGGEIEHGHAGIGHIGECGHF
@5165210/1
ctggcaacgaccaatcatggacttttcttcaatatccacataagtaactt
+5165210/1
CCCFFFFFHFFFHIJJJIIJIJJJIIJIJJFIIJJJJJJIIGGHFEHGGI
@5165273/1
gccagatgccaaagttcttgatcttcactgggctcttctctgggatttcc
+5165273/1
@@@FFFFFHHFFFGEEHGGGIIHEHIIIDFACCBDCGHIGHGGGGI@DFI
@5681123/1
agttcttgaagcacagacacaggtgtcttcaacggaagagattccatttc
+5681123/1
@C@FDFFFGGHHHIJJJJJJBHIFHHIIJJJJJJJIIJGIFHHJIJJJIJ
@7220567/1
gcctcttgtatgcgaaggtgttgaggcgcttgtggtggtgcacgcgcttg
+7220567/1
CCCFFFFFHHHHHJJJJICHHHIJJJJJJJJJIJJHJJIIJJJJJJHFFD
@7220685/1
gtacacctgagcgagactcataacgcagccagatgccaaagttcttgatc
+7220685/1
BBCFDDDFHHHHHJJDIIJJJJJJJJJJJJJJJJJIJJJIJIIJJIJJIJ
@7220748/1
ctcagatgcaatttcttgcaagaattgcacaaagttgaagt
+7220748/1
@@@DDDDA<?DB:EHGGGIIF@EGI?FCHIA@;B???F@9:
@14913/1
acataataaaattagaggaagtaggtgctgggcctcttgtatgcgaaggt
+14913/1
@@@FBDDEHHFHHIIIGGE?FHGGHIIIIGICCHHIIIGGHFHGGH@D<D
@2087414/1
cgcaagaagtaccagaaacgggacttagccacaatctggtctggagagaa
+2087414/1
@CCFFFFFHDHFFIIIJJGIIJEHIIGIHEIGGHGEGGGFGHJGECFHIE
@14966/1
gaagtaccagaaacgggacttagccacaatctggtctggggaaaagatcc
+14966/1
CCCFFFEDHGHHHGDGGGGGGIIJJJJIJIIIJJDFHIIFJCHIIJGJII
@542699/1
cttttctaacttgaacagtgcgatgttttacaagggcaggttgaactcac
+542699/1
CCCFFEFFHHHHHGGGEHHHGFAFFGHGIJJEEGGIJFIJHIJIGGHIGF
@5681569/1
gtggtgcacgcgcttgggcagagggaatctgattgtgctgttgtggaact
+5681569/1
B@<?DDFFGHGHHIGGEDGIIFIJJIHHIGAC@FGGGIJEGGGEFFFGDE
@7221019/1
atctgattgtgctgttgtggaactgcttcacctgtggccggcggcacgca
+7221019/1
CCCFFFFFGHHHHJJJJIJJJJJJJJJJJJJJJIIJJJJIIJIJHFFDDD
@1064971/1
agacgaacagacaaacagacaaacagacaaacagacaaacagacaaacag
+1064971/1
CCCFFFFFHHHHHJJJJJJJJJJJJJJJJJJJJJIJJJJJJJJJJJJJJI
@5682009/1
ggcagagggaatctgattgtgctgttgtggaactgcttcacctgtggccg
+5682009/1
@@@FFFFFHHHHHJJJIJJIJJJIEHIJJGGGIHJIJJJGJIJHIGGIGE
@2088063/1
gggacttagccacaatctggtctggagagaagatcctcatcttgtat
+2088063/1
@@CFFFFFHHHHHJJJJJJJIJJJJJJIJJJJJJJJJJIJJJJJIJJ
@1065329/1
tttttttttacattttattattttatatttttttttttgtatttttttat
+1065329/1
@@@DDDDDFDFHHIIII@F<DHIEFHCGIIGIIIGGFAA>.;@DECBB<@
@3630514/1
cagcatacataataaaattagaggaagtaggtgctgggcctcttgtatgc
+3630514/1
1?@D7DDDBDB<C<4CBA<A<<:B:FCAEBAHIIIFIEEEEGGIE:?@F4
@543278/1
gcaagaagtaccagaaacgggacttagccacaatctggtctggagagaag
+543278/1
CCCFFFFFFHHHHJJJJJJJJIJJJJJJJJJJJJJJJJIJJJJIJIJJJI
@7221559/1
ctcatcttgtatagaggaggcttgggctcgctctccgaagggagcttgcg
+7221559/1
C@CFFFFFHHDHHIIIIFFEGGEB@EEFF@EGGCDDHGIF<FCBAHGIEE
@2088167/1
ctgctatttattttttctatattttcaatgaacagaattgacccttctac
+2088167/1
CCCFFFFDHHHHHJJJIJJIIJJJJIJJJIJJJIJJJJJIIGIJJJJJJI
@6188637/1
tacataataaaattagaggaagtaggtgctgggcctcttgtatgcgaagg
+6188637/1
CCCFFFFFGHHHHJEHGHICHCFIJJCFHHIJJGIJIJJGGHGIIGB@FH
@6188743/1
gtttgtgaaactgcgacaccttgtggctgtgacttgtagtcaaggtggag
+6188743/1
CCCFFFFFHHHHHJJJJJJJJJJIJJJJJHIJJJJJIJJIIJJJJ?FHHH
@543560/1
cagcatacataataaaattagaggaagtaggtgctgggcctcttgtatgc
+543560/1
CCCFFFFFHHHHHJJJJJJJJJJJJJJIIJJHHIJJJJJJJJJJJJJJJJ
@5682571/1
cgggctatgccatttatcctcgcacgttggcagtaatagtacaagtgaaa
+5682571/1
CCCFFFFFHGHHHIJJJJJJJJJJJJIJJJJJJJJJJJIHIJJIJHIJHJ
@3116308/1
gtgctgttgtggaactgcttcacctgtggccggcggcacgcagacgcctt
+3116308/1
CCCFFFFFHHHHHJJIJJIIJJJJJGIJJJJJHJIJJEHFFDDDDBDDDD
@1576654/1
cagcatacataataaaattagaggaagtagg
+1576654/1
@<@D=DBDD?FDF>44:<CHF43:3<;29C3
@3116409/1
atcttgtatagaggaggcttgggctcgctctccgaagggagcttgcggcc
+3116409/1
CCCFFFEFHHHHHIHIJJIFHGIIIIIGFHDEGGIJIIJIGIAHHIIHHF
@5682934/1
gtgatttgatagttgttagtgctgctaatatgtctcttaactcaggacta
+5682934/1
C@CFFFFFHHHHHIJJJJJIIJJJGIJJIIJJJJJJJJJJJJJJJJJJJI
@3116607/1
ccaaattgtatctgacgacgcattgaatctgaatacgaaaatgaattcag
+3116607/1
CCCFFFFFHHHHHJJJJIJJJJJJJJJJJJJJHIJJJJJIJJJJJJJJJI
@544284/1
aggtgctgggcctcttgtatgcgaaggtgttgaggcgcttgtggtggtgc
+544284/1
B@@DFDDFHHGHHJHIIFHJJJJJJJJCGDGIIIJFIJGEGFHGHHI@DG
@6189565/1
gtggtggtgcacgcgcttgggcagagggaatctgattgtgctgttgtgga
+6189565/1
BB@FDFFDFHHFHJJJJJJIIJIGGJJJJJJJJGIIIJIJIJJJJJJJIG
@2597085/1
ccacaatctggtctggagagaagatcctcatcttgtatagaggaggcttg
+2597085/1
@@@FDFFFHHGHHGIIGGEGEGGHIHGFHHGJJGJIJJIDDGGEHI<FE:
@3116961/1
gctctgtgcctggctcccatgtcacggtagcactgagtgacggcacctcc
+3116961/1
@CCFFDDEHHA>F;EHGHIIIIGHHIIED>BGGHCFG@GIJJFGHIIJGG
@6702606/1
gtgacttgtagtcaaggtggagattttactatctttcaagtcggcataac
+6702606/1
@?@BDDDDHFFCFGEHG2ACEGFHGIIIIIIIIIIIBHHEHEHDGIICHG
@4649785/1
gtagcactgagtgacggcacctccgacactgaggtcacggtactcgcggt
+4649785/1
CCCFFFFDHGHFHIJJJJJJJJJJJJJJJJJIJJHIJJJJHJJJJJJHFB
@5683618/1
agccagatgccaaagttcttgatcttcactgggctcttctctgggatttc
+5683618/1
@CCFFFFFHHHHHJJHHJJJJIJGJJIJIJHHHHGIJJJJIJJIJIJJJG
@1577596/1
gtcttcttgaacttcttcaattgacgcaagaagtaccagaaacgggactt
+1577596/1
@CCFFFFFFFFFHIIIIBBCIHEFHB:EHF?BB?DFHGHGHDHEEGFGGH
@6702861/1
ctattttttttatttttattttcaatgtacagacagcacttttctacgat
+6702861/1
@@?DFFFEHHFGHIJGJJJJJIEEGIIEHIIEGDGIDGIIJJJIIJFGGH
@4145547/1
gccagatgccaaagttcttgatcttcactgggctcttctctgggatttcc
+4145547/1
@@@DFFFDHAFDHHCGAFHHHIEHGGCHIIIIGIIAHGIHGEEHGIIIGH
@7726805/1
ctgttgtggaactgcttcacctgtggccggcggcacgcagacgccttgat
+7726805/1
BCCDDFDDFFHHGIJIGGIJIIJGIJIIJJEEGGIHHDFFDEDDDDDDCC
@2598004/1
aggaagtaggtgctgggcctcttgtatgcgaaggtgttgaggcgcttgtg
+2598004/1
<@<DAD=A?FDH?B?EBBGIGDHAHHH@C@;CCG?FD@F>BD@AEGII67
@4145800/1
gttctaaactatatctgtaccaaatttcaaccaaatccgtcaaatagttg
+4145800/1
BC@FFDFFFGDFHIIIIFHIGIIGHGH>JCHIIEFFEHGFFFFHGHJGHJ
@3117930/1
gtgaaactgcgacaccttgtggctgtgacttgtagtcaaggtggagattt
+3117930/1
CCCFFFFFHHHHHJJJJJJIJJJJJHIIJJJJGHIIJJJIJBFHHIHIJJ
@7727220/1
gtagcactgagtgacggcacctccgacactgaggtcacggtactcgcggt
+7727220/1
CB@FFFFFHHHFHJJJIIIJIJJJJJJJJJJJJJGHIJJJFHIJJIJHF4
@4650635/1
gtttattttgtttttctctgtgatctgtttcttggcatctatagatgtcg
+4650635/1
CCCFFFFFHHFHHJJJJJJJJJIJJJJJJJJJJJJJIJJJJJJJJJJJJJ
@2598253/1
cagccagatgccaaagttcttgatcttcactgggctcttctctgggattt
+2598253/1
C@CFFFFFHHHHHJJJGHIIIJIJJJJJJIJIIJIJJJJJJJJJIJIIJJ
@2598266/1
gcttggtacaaagcaaaggtcgggcagttcgtcaacaagacattactagc
+2598266/1
@CCFFFBDHFFFDHIEAFGFGHIGGGGCFBAH@FFGIIIJIIJIIIIJGJ
@7727353/1
cgcaagaagtaccagaaacgggacttagccacaatctggtctggagagaa
+7727353/1
@CCDDDDDHHFFHIJGGIIJJJGGGGHJGIIHGGEGIIIIIIIJIIJJFC
@1578463/1
gccagatgccaaagttcttgatcttcactgggctcttctctgggatttcc
+1578463/1
CCCFFFFFHHHHHJGHIJJJJJJJJJJJJJJJJJJJJJJJJJJJHJJJJJ
@1578615/1
cgcaagaagtaccagaaacgggacttagccacaatctggtctggagagaa
+1578615/1
CCCFFFFFHHHHHJJJJJJJJJIJJJJJJJJJJJJJJJJIIJJJIJJJJI
@4651080/1
ggcacctccgacactgaggtcacggtactcgcggtacatgttgtgtacac
+4651080/1
B?@DDDFFFDFHHJJIHGIGHIIIIHIJJJGIGIAFIDCFHII>EEHIA=
@4651171/1
ccaacaaatactaataataaaaacgatagaaaacaaataaaaactatcct
+4651171/1
CCCFFFFFHHHHHJJJJJJJJJJJJJJJJJIJJJJJJJJJIJJJIJJJGI
@7222158/1
ctggtctggagagaagatcctcatcttgtatagaggaggcttgg
+7222158/1
=?@:4AD>FHH8::C:9EFC>ACHHBDGAFCHCB<93C@;DD06
@6704105/1
gcaagtagttcttgaagcacagacacaggtgtcttcaacggaagagattc
+6704105/1
CCCFFDDDFHFHHIIJGGGHHGIJJIIJJCHIIIJJJJJJJIJJJJGHIH
@3631395/1
ccacaatctggtctggagagaagatcctcatcttgtatagaggaggcttg
+3631395/1
CCCFFFFFHHHHHJJJIJIJJJJJJJJJJJJJJJJIJIJJJJJJJJJJJG
@1065995/1
ccacaatatattcgtgaaaaccgcatccaactcggatcagccgtttctga
+1065995/1
CCCFFFFFHHHHHJJJJJJJJJJJJJJJJJJJJJJJJJJJJJJHJJJJJI
@16728/1
cgcgcttgggcagagggaatctgattgtgctgttgtggaactgcttcacc
+16728/1
CCCFFFFFHHHHGEHEIIJJGGIJJIGHIIJJIJJHIFGHJJJJJJJJJJ
@16862/1
cgacgacactgtacagttagaaatgttacaacctctatactttgcattaa
+16862/1
@<@?D?<DFHACCFB@<?29CBCHB9C?CGGB;@DF?GGG@GIF<@AB4B
@5683819/1
agagggaatctgattgtgctgttgtggaactgcttcacctgtggccggcg
+5683819/1
@@@FFDADFFHHHGEG4CHGEHCHBGGEHIJIIJDGIIGIIGGGEEGGAA
@544789/1
cgcaagaagtaccagaaacgggacttagccacaatctggtctggagagaa
+544789/1
?@@DDFFFHHHDHIEHGDHII8@EFBGBHDBDF@DFH@FHIIGBFGDBBH
@17130/1
taggtgctgggactcttgtatgcgaaggtgttgaggcgcttgtggtggtg
+17130/1
?@@DDDDDFH??DHGEFBHIIIII8@CEGF?GHDGCHIIGGIGHDHHG;C
@1066769/1
gatattgatagttttttcattccctgcagagcttgcaaagcttgcaa
+1066769/1
BBBFFFFFHHHHHJJJJJIJJJJJJJJJJIJJJJJJJJJJJIJIJJI
@6190752/1
gcacgcgcttgggcagagggaatctgattgtgctgttgtggaactgcttc
+6190752/1
<@@FFFFFHHHHHJJJJJJJDHIJJIJJJIJJIIHDHHIJJJDIJJJIGI
@545307/1
gcaagatagtgagacattcacttttt
+545307/1
@@@FD?DFHCC4BEFEFGDGHGGIGH
@5167378/1
cacagttccagtctcaggcacattgccattagtagactgatcagccggag
+5167378/1
;?@DD;DDD<?A<FHEDGHGAGCHIIIGHHGE<F:<CFEG4CGCGE@A<@
@5684508/1
acactgtacagttagaaatgttacaacctctatactttgcattaaaataa
+5684508/1
CCCFFFDDHHHDHGIHIJHHHFHJIIIIIJJIJIIIEHGIJJJIIGGGIG
@5167510/1
gtcctttctaaggttctaaactatatctgtaccaaatttcaaccaaatcc
+5167510/1
@@@DDDDDHHBDHAFGGHGHHIIIH>EIGIJJIJJIDHIEHIGEGHGIGI
@4146621/1
ccctgctattttttttatttttattttcaatgtacagacagcacttttct
+4146621/1
CCCDFDFFHHGHGIJJIJJJJJGIJJJIJGGIJGIJJGIIHIIJJJJJIJ
@3632907/1
aggatgtggattttaatgttattattacagcatacataataaaattagag
+3632907/1
CCCFFFDFHHHHHJJJJJJJIJJJJJJJJJJJJJJJJJJJJJIIIIJJII
@5685100/1
gcaagaagtaccagaaacgggacttagccacaatctggtctggagagaag
+5685100/1
@CCFDDFFCFHHFIJJJJIIHIHGHHGIIIJJJIJIGEGGHIJGGCHGIE
@5167603/1
catcttgtatagaggaggcttgggctcgctctccgaagggagcttgcggc
+5167603/1
CCCFFFFFFGHHGJJHIIGGIHIIIHHEEIIGIIIIEIIIHBGIIJGEHE
@2599110/1
gggatatggaattttaatttatgccccctttaaaaaaagctcgatctcaa
+2599110/1
??@FDFFFDFFFFDICAECIGEEGFDBAFEHF><BFHIFC<FG:FGHHJC
@3119077/1
ggttattgttatgtcgatgtcgaacccaaaaatgtaattaactttttttt
+3119077/1
CC@FFFFFHHHHHJJJJJJIIJIJJJJJJJIIJJIIJIJJJJIJJJJJJJ
@2599181/1
gggatgcttaaatttacatttagtgtttgtttcatgtcaatcggttcata
+2599181/1
CCCFFFFFHHHHHJJJJIJJJJJHHHIJJHIJJJJJIJJJJJJJIJJJJI
@5685421/1
taggtgctgggcctcttgtatgcgaaggtgttgaggcgcttgtggtggtg
+5685421/1
@@@FBDDFHHHHHIIIJIJIIIIJGIIIGHEGIHGIJIIJJGHGGHEHBH
@6191366/1
gaggtgttacctgcaacttggccaggttagggccaacagattgtttg
+6191366/1
BBCFBDDFGHHHHJJJHJGIJJJJJJHHGIJJIJJJJIGGGIJEHGI
@2599415/1
ggaagtaggtgctgggcctcttgtatgcgaaggtgttgaggcgcttgtgg
+2599415/1
@@@FFFFFHFHGHJFIGHJIJJJIJJJJIIIIIGGHGIJJJIJIIJJJIJ
@2599433/1
cacagttcctcgacgagcaagtagttcttgaagcacagacacaggtgtct
+2599433/1
CCCFFDEFHHHHHJJJJJIJJFHIIIJJJJIJJJIIJJJJJJJJJBFFHI
@6704623/1
gggaagtggtgataaagataagtataggctcaaaacctaacgacatcaat
+6704623/1
CCCFFFFFHHHHHJJJJJJGJIHIJIJJJJJJJJJJJJJJIIJJIJJJJJ
@5685559/1
gtgctgggcctcttgtatgcgaaggt
+5685559/1
CCCFFFFFDHHHHJJGHJJE>CFEH?
@3119460/1
ggcaggttgaactcacaccattcaatttaaaagaaactgggtgcgtgcag
+3119460/1
CCCFFFDDHHHHHJJJJJJJJJJJJJJJJJJJJJJJJJJJJFHHJHIJJJ
@6704913/1
gtggtgcacgcgcttgggcagagggaatctgattgtgctgttgtggaact
+6704913/1
??<BA?DDFDAFHBEGEEE9F8C6?DEGGIIGCGHGDEHCHIGIIEGH>A
@1067325/1
ggccaggttagggccaacagattgtttgagatgtttgtgaaactgcgaca
+1067325/1
@@@FFFFDFFHBBGEBFHIJCHIJHHIJJGIGH?FHHHJJJIIIIJJJJI
@2599906/1
gggtaatctagctacccacgtaaatgtaaacctggcaagcatccaagata
+2599906/1
=BBBABDDHHHHHJJJJJJJJJJJJJHIJJJJJJJIJJJJJJJJJJJJJG
@1067460/1
agaaaagtgccgtctgtacattgaaaataaaaataaaaaaaatagcaggg
+1067460/1
@@CFFFFBFHHHHIIJGGIIIIJGJIJIIEIJEHIFHGEGIIGJJGIJII
@7728762/1
gtcacggtactcgcggtacatgttgtgtacacctgagcgagactcataac
+7728762/1
CCCFFFFFHHHHHJJJGHIJJJJJJIJIGIIIJJJJJJJJJIJJJJJJJH
@546235/1
gttgtgtacacctgagcgagactcataacgcagccagatgccaaagttct
+546235/1
=??D:A=BFFAFDBH:EEBHGBH@<F@EEGIHIGIIGCHF8BFHCG=BGF
@7728821/1
tcactttttagtcataatcttcagatactccaaagcattctgggctgcag
+7728821/1
CCCFFFFFGHHHHJJGJIJIGJJIJJJIJJJJJJJJJJJJJIIJJJIGGH
@546254/1
ggcctcttgtatgcgaaggtgttgaggcgcttgtggtggtgcacgcgctt
+546254/1
@@@DDDFDDCFFHI6EFFH<CCGHGIGIIIGIIBGIFHHHGCAFFHFHDA
@5168608/1
gtacattgaaaataaaaacaaaaaaaatagcaggggttattgttatgtcg
+5168608/1
@@@DFFFFFHDHFIGDFHIIJJGIIGGIJGIIGGEA7@GIGG@FHEHHCG
@1067625/1
ggaaaattacactaattctatgcaaagtatagcttgtatttgttatgtaa
+1067625/1
CCCFFFFFHHHHHJJJJJJJJJJJJJJHIIJJJJJJJJJJJJHGIJJJJJ
@7728934/1
ggtgataaagataagtataggctcaaaacctaacgacatcaatcaccagc
+7728934/1
BCBDFFFFHHHHHJJFHJJJIJJJJJJJIJJJJJJJJJJJJJJJJIJJJJ
@18062/1
ggacttagccacaatctggtctggagaga
+18062/1
:;;DD:A=CB<AC@FDBG<I@:C><;D;;
@2600398/1
ggggccgaataccaaaatgtactatctctgggtagtaaggtttatttgac
+2600398/1
@C@FDDDDHHFFHGGIGHHHIGGIIIGGGGIJ?BG?HCHG?DFFHGICAH
@4146927/1
cttcacctgtggccggcggcacgcagacgccttgatgacctccactttga
+4146927/1
@C@FFFFBFHDDFHBGGGGGFHEGHI>GHHFB4;;>;>@CCCBCC;ACDC
@7729229/1
gcgcgcttgggcagagggaatctgattgtgctgttgtggaactgcttcac
+7729229/1
@@@FFFFFBHGGFG@FGADHHGIIEIEI?FGGIIIFDGIGIIIGII@HDH
@4651780/1
cagcatacataataaaattagaggaagtaggtgctgggcctcttgtatgc
+4651780/1
<??DFBBDHAFHHADBGDBEHEG;AGD9CH@H??GB>C=FHFGAEIIBDE
@6705850/1
ttttttgttcccacatcaggatgtggattttaatgttattattacagcat
+6705850/1
CCCFFFFFGHHHHJIJJIIJEHIGHIHIJJJIIJJGIHIJJIJJIIJJJJ
@7225324/1
caccagtggtcttcttgaacttcttcaattgacgcaagaagtaccagaaa
+7225324/1
CCCFFFDDHHGHHGIIIGHIIIIIIJIIIIIGGHIEGGHIGBGHIIIFIH
@7225341/1
ctcatcttgtatagaggaggcttgggctcgctctccgaagggagcttgcg
+7225341/1
CCCFFFFFHHHHHJJJJJJJJJJJIJGJJJIFIIJJJGIJJJHIIIJIII
@546914/1
ctgtttcttggcatctatagatgtcggtggcgcacagggcacgcttgcgc
+546914/1
@@@B?DDDHHHHBGHGIIC??AIAFHBHBG@GG@DFH==FIDGBHHHGII
@4147251/1
ctggacaaggcactggcaacgaccaatcatggacttttcttcaatatcca
+4147251/1
CCCFFFFFHHGHHJJJJJJ@GHJJJJJJJJJJIJJJJJJJJJJJJJJJJJ
@6706110/1
catcaatttatcttcaaatgacgacaccacagttccagtctcaggcacat
+6706110/1
CCCFFFFFHHHHHJJJJJJJJJJJJJJJJJJJJJJJIJIIJJJIJJJJJJ
@4652183/1
ggcacgcttgcgcatgacatctatacatgccattggcgttcaaaaggtta
+4652183/1
CCCFFFFFHHHHHJJJJJJJJJJJJJJJJJJJJJJJJJIJJJJJIIJHIJ
@4652189/1
ctgtgcctggctcccatgtcacggtagcactgagtgacggcacctccgac
+4652189/1
BCCFFFFFFHHHHJJJJJHIJJJJHIJJJJJJJJHIIJIJIJJJJJJFHJ
@4147457/1
cttgtatagaggaggcttgggctcgctctccgaagggagcttgcggccga
+4147457/1
@@CFDDDFHHHHBIIIIJEHIJGIJJIJJJIJJJIJIGIIJJFIEHHFDC
@547151/1
ccaacagattgtttgagatgtttgtgaaactgcgacaccttgtggctgtg
+547151/1
@@@DDFFDFHHCFGEFGGCHFHGGGGEIIEHIHEF?DHBHFHFHHIIIBF
@18762/1
ctcgaatagtcttttctaacttgaacagtgcgatgtttta
+18762/1
@CCDFFFFHHHFHJJJIJG<FHIIIJG@CHHGIJFHJI9C
@3633486/1
ctatactttgcattaaaataatgcccattttcacaggcaagggatcctaa
+3633486/1
CCCFFFFFHHHHHIJJJJJJJJJJJJJIJJJJJJJJJJJJIIIJJJJJIJ
@4652452/1
cccagacctagcccaaattcttcttcttcagccggctttggtggttcttt
+4652452/1
CCCFFFFFHHHHHJJJJJJJJJJJJJJJJJJJJJJJIJJJJBFIFHIJIJ
@4652464/1
ctgggcctcttgtatgcgaaggtgttgaggcgcttgtggtggtgcacgcg
+4652464/1
BCCFFBDFHHHHHJJJJJIIJJCHHHJIJJIJJJJJJJJIIJHHJJJJHG
@3119728/1
aggaagtaggtgctgggcctcttgtatgcgaaggtgttgaggcgcttgtg
+3119728/1
CCCFFFFFHHHHHJJJJJIJJJJJIJJJJJGIJJGGGHJIJJIJJJJIII
@1579632/1
gtatttttccaggataaaaagtaacctattttatgtccaggataataagt
+1579632/1
C@@FFFFFHHGHGFHHIIJEIBHGHHHIJGHGEEGGIIGGIGGIJJJJJD
@4147803/1
gttgaggcgcttgtggtggtgcacgcgcttgggcagagggaatctgattg
+4147803/1
@=?DDDADDHFFDECBEGG8?DGHGGHIIGGIIEIIGIIIAAEEDDB@C;
@4652601/1
gcaaagataagatgaagaagaggagcaaatggaaaaaaaaattggtgaaa
+4652601/1
CCCFFFFFHHHHHJJJJIJJJJJJJJJJJJJJJJJJJIJJJJIJJHIJJJ
@7730196/1
gttgaactcacaccattcaatttaaaagaaactgggtgcgtgcaggatcc
+7730196/1
@@@FFBDAHDFHFEFHGHIHIIIGIGHEADHIIIGIGHGIIIGIJGIJJI
@4652778/1
cgcttgtggtggtgcacgcgcttgggcagagggaatctgattgtgctgtt
+4652778/1
CCCFFFFFHHHGHHIJJJJJJJJJJJJJJJJJJJJJJJJJJJJIIJJJJI
@2091514/1
ctcgggttggaatgattctggtgggttgtcctgcagagcttgccacatct
+2091514/1
CCCFFFDFHHHHHJJJJJJJJHIJJGHJIJJJJJJJJJJJJJJJJJJJJJ
@7730556/1
caataatatataatttggagtacagttaatacctggcatcagttacaatg
+7730556/1
<@@DDDD4CBFDH?G@FGEGGHI@>:?HGHHGIIEFIGIIDCC??FEHIC
@2091678/1
ataatcttcagatactccaaagcattctgggctgcagatgac
+2091678/1
<@@DFF;DFFHFAFHGGGGCGGEGGIIE@HGB>CGH;FCHCD
@3120318/1
aatctgattgtgctgttgtggaactgcttcacctgtggccggcggcacgc
+3120318/1
@CCFFFFFHHHHGGIIIIIJJJJJJJJJJJJJJJIIJIJJJJIJGHFCD@
@3634591/1
gagacgatttcaccagtggtcttcttgaacttcttcaattgacgcaagaa
+3634591/1
CCCFFFFFHHHHHJJJHJJJJJJJJJJJJJJJJJJJJJJJJJJIJJJJJJ
@6706162/1
gtggaactgcttcacctgtggccgg
+6706162/1
::=D?DDDCB>DHEE:CFF<@;FF<
@6192716/1
gcaagaagtaccagaaacgggacttagccacaatctggtctggagagaag
+6192716/1
@@@ADDDDD:AC?FEAFGIDEA<>F>FA<??DBFGGEHHIDCGBFAB6DG
@5686194/1
ccgacagacgttgtcctgtctacacg
+5686194/1
@@@7A@D:ADF=?GAGIIIDFAH42:
@5686343/1
ctgtgatctgtttcttggcatctatagatgtcgg
+5686343/1
C@CFFFFFHHDHHJJG>EDECCIJIJJIBH?EAF
@6192938/1
gttatgtcaaattaaagaatcacgtcgaacattctatgcttataccatta
+6192938/1
CBCFFFFFHHHHHJJJJJJJJJJJJJJJJJJJJJJJIJJJJJJJJJJJJJ
@6192986/1
gtgattctttaatttgacataacttttttatttatgaaccgaccgacatg
+6192986/1
CCCFFFFFHHGHGIJJIIIIIHIJJJJJIJJJJJGIJHIIEGIIJIJIJG
@5686416/1
gagagaagatcctcatcttgtatagaggaggcttgggctcgctctccgaa
+5686416/1
C@@FDFFFHHGGFIIJJJHIDHHGGIIIGGGHIG0:CDDEHHFFHGIIIG
@7226177/1
tgctgggcctcttgtatgcgaaggtgttgaggcgcttgtggtggtgcacg
+7226177/1
@@@DFFFFHFHHHIGHHIIJGGGI:ECFHHGIIIJHHGCHGCDG;CEHIF
@3634980/1
gccaaataggaaacactacgctttacacgcatgaggtaatatttattgct
+3634980/1
CCCFFFFFHHHHHJJJJJJJJJJJJJEHIJIIJ@HIFHJIIIJJJJJIII
@5686834/1
acgtagttctcagcttccctgcaaagttaaccatcttgtattcaaaagaa
+5686834/1
@BCFFFFFHHHHHJJJJJJJJJJJJJHHJJJJJJIJJJJJJJJJIJJJJJ
@6707165/1
atacataataaaattagaggaagtaggtgctgggcctcttgtatgcgaag
+6707165/1
CCCFFFFFHHHHGJJIJEHIIJJJHIJHHIIJJJJJJJJJIHIIJJIHII
@6707166/1
gagctgctgccgaaagattagagtcgtcttctacttctgcttctggcaca
+6707166/1
CCCFFFFFHHHHHJJJJJJIJJICHIHIJJGIIIIIJJIIJJJJJJIJJI
@5686844/1
gtcggcataacgggccgcgactccgccctcttcctcgggttggaatgatt
+5686844/1
CCCFFFFFHHHHHJJJJJJJJJJJJJJJJHHHHHHFFFDACDDDDDDDDF
@6707195/1
cttgcagccatccaacgggattgcccatcaatttatcttcaaatgacgac
+6707195/1
@@?D?BDBDAFAF>F9?1:G<DDEC>DHBH>GGHDG49:<BG??BG4DFG
@5686875/1
gttgaggcgcttgtggtggtgcacgcgcttgggcagagggaatctgattg
+5686875/1
@@@DDFFFFGHHGJJIJJJJIGIGEHIBGIJHIIGICHGG8?AHFEFFFF
@3635618/1
gtggaactgcttcacctgtggccggcggcacgcagacgccttgatgacct
+3635618/1
CCCFFFFFHHHHHJJJJJJJJJJJJJJJJJJJJHHFFFDDDDDDDDEDDD
@20557/1
gggaatctgattgtgctgttgtggaactgcttcacctgtggccggcggca
+20557/1
CCCFFFFFHHHHHJJJJJJJJIJJIJJJJJJJJJJJJJIJJJJJJIJHFC
@6193927/1
cataacgcagccagatgccaaagttcttgatcttcactgggctcttctct
+6193927/1
CCCFFFFFHHHHHJJJJJJJJIJHIJJJJJJJJJJJJJJJJJJJJJJIJJ
@5687439/1
gaggcgcttgtggtggtgcacgcgcttgggcagagggaatctgattgtgc
+5687439/1
???DDA1:D?<C;2<A<:9EEBADADIDDDI@@1=CAIDDDCDDA>;AAD
@7227105/1
gtcaaatagttgcggagattaatggtataagcatagaatgttcgacgtga
+7227105/1
@@CFFFFFHHHHHJJFIGHIIIIJJFIIJJJJJJJIIJJJJJJJIJJGHE
@7227124/1
acaaaatgaaaaaatatgactggctatgccatgattataatatacattaa
+7227124/1
@@CFFFFFGHHHHIGIIGFHDHAHIJJJFDHIJIIJJJFG@FGDHIGIIE
@4653544/1
gctctgtgcctggctcccatgtcacggtagcactgagtgacggcacctcc
+4653544/1
@C@FFFFFHGGFGIJJIJJJGHIEHGIEGIJJIJJIICFGGHIJJJJGIH
@4653682/1
ccacaatctggtctggagagaagatcctcatcttgtatagaggaggcttg
+4653682/1
@CCFFFFFHGHHHJJJJJJJIJIJJJJJJJJJJJJHIJJJJJJJJJJJJA
@7731155/1
catacataataaaattagaggaagtaggtgctgggcctcttgtatgcgaa
+7731155/1
@@@DBDFAHHDBBGHIGGFIH?;FAC@FEFGHIJJJJJIGHH?B9DDH78
@4653845/1
atcgcggcctctagccgatacgattatgaagacgaagcggacgtcacggt
+4653845/1
CCCFFFFFHHHHHJJJJJJJJJIJJJJJJJIJJJJJIFIHHFDABDDDD?
@3120920/1
gtagttctcagcttccctgcaaagttaaccatcttgtattcaaaagaaaa
+3120920/1
BBBFDFFFHHHHHJJJJJJJJJJJJGJJJJJJJJJJIJJJJJJJJJJJJJ
@1580799/1
gccagatgccaaagttcttgatcttcactgggctcttctctgggatttcc
+1580799/1
@CCFFFFFHHHHHJGHIJJJJJJJJJJJJJJJJJJIJJJJJJJJHIJJJJ
@2092379/1
ctcatcttgtatagaggaggcttgggctcgctctccgaagggagcttgcg
+2092379/1
@@@DDDDDHHHDBEHBHGB6EEF6?AB;;8?BD89?DDEA>H;FA>FHCH
@4653978/1
ctcgcagcattatgggtcttccttcatggccgaggttggggcggcgcggg
+4653978/1
@B@FFFFFHHHHHJIIGDFFGHIJIIJGGGIGIJJDFGBHGGHDBB@BBD
@2092420/1
gttcgtcttttgaagattcagatattgatagttttttcattccctgc
+2092420/1
@@@FFDDFHHHHGJIEHHIHIFHGIIIGJJJHJJJJIGJJJJJGJIJ
@548344/1
gcgacttcgttcgtgtggaatagtgacttccggcaaacttttggttttaa
+548344/1
CCCFFFFFHHHHHHGEGIIJGIJHGJJIJIJJJJJJJGJIJIJJFEHIJJ
@5687894/1
gccagatgccaaagttcttgatcttcactgggctcttctctggg
+5687894/1
@@@?D?DDHHHFDH?CF@<FCBB?FADF>HEHE?1?BDCF<??F
@2601372/1
gtcttcttgaacttcttcaattgacgcaagaagtaccagaaacgggactt
+2601372/1
CCCFFFFFHHHHHJJJJJJJJJJJJJJJJJJJJGHJJJJJJJJJJJJJJJ
@548594/1
gtccatcacaagaagttatttgttcaaataacttattaaaattaatatgc
+548594/1
CCCFFFFFHHHHHGJGIIJJIJIJJJJJJJJJJJJJJIJJIIJGGIIJJI
@3121560/1
agcaaatggaaaaaaaaattggtgaaaagaatcacaagtaagatactgca
+3121560/1
@@?DD?DD>:CDFE@FHGFBGGIIAGGGIIGGGGGGIGFG@HCHGIIICH
@548828/1
ttacagcatacataataaaattagaggaagtaggtgctgggcctcttgta
+548828/1
CCCFFFFFHHHHHJJJJJJJJJJJJJJHIJJJJJIIIJJJJEHJJJJJII
@548917/1
tcgaacccaaaaatgtaattaactttttttttgtctgtttgtctgtttgt
+548917/1
@@CFDFFFGDFHHIGCG@BHFCDHHGGGDHEHA=B<FBFHC@FGHDGGA?
@2601861/1
gtctggagagaagatcctcatcttgtatagaggaggcttgggctcgctct
+2601861/1
@?@DFFBDFHFFD;FFHIHCEHGIC9CFHGIGGDFEHIG@6?@GBG@6C@
@2093208/1
gtgataatgtcataaagttgacaataatctataattactttaaatcttga
+2093208/1
CCCFFFFFHHHHHJJJJHIJJJJJJJJJJJJJJJJJJJJJJJJJJJJJJJ
@4655090/1
acgcaagaagtaccagaaacgggacttagccacaatctggtctggag
+4655090/1
CCCFFFFFHHFHHIIJJJJJIIJJJJJIIJJIIJJJJJJJJIJJJIJ
@5688990/1
agcatacataataaaattagaggaagtaggtgctgggcctcttgtatgcg
+5688990/1
@@CFFFDAFHHHGHIIHIGIIIIIJEGGGDDHGIIIIIIJIJJJHGGIGI
@2093856/1
tgctgggcctcttgtatgcgaaggtgttgaggcgcttgtggtggtgcacg
+2093856/1
CCCFFFFDHHHHHJIJJJJIHIJJCGHHIGIIJJJJJIHJJIJJHHIJJH
@2602785/1
gtgctgttgtggaactgcttcacctgtggccggcggcacgcagacgcctt
+2602785/1
CCCFFFFFHHHHHJJJJJJJJJJJJJJJJJJJJJJJJHHFFDDDDDDDDD
@21532/1
gccagatgccaaagttcttgatcttcactgggctcttc
+21532/1
@@@;D>DDHF:<DHGGHGDIIIIIHHGG<HHGIGH;?F
@3636352/1
gtcgagtagagccttagctgcggaatgcttagcttccttcttagagcgtc
+3636352/1
@@<DDAFFHGHHFEIIJJIJJJIGEGGHGGGIIJIGGGHIJJJIGIGIFH
@5171036/1
cgcaagaagtaccagaaacgggacttagcca
+5171036/1
=;8D?ADDDAFBCGHGEDD@BB@A;CF@FBG
@7732045/1
gacggcacctccgacactgaggtcacggtactcgcggtacatgttgtgta
+7732045/1
CCCFFFFFHHHHHJJJJJJJJJHIJJJJHIJJJJJJJHIIJHHHHHHFFF
@22179/1
ctgctatttattttttctatattttcaatgaacagaattgacccttctac
+22179/1
CCCFFFFFHHHGDIIJJJIIJJIIJJJIGGIJJIJGGIJEHJJJJJJJHI
@7732555/1
gctaatattacgaaacatttcttctgtcaatttgatcgcctagtacctgt
+7732555/1
CCCFFFFFHHHHHIJJJJJJJJJJJJIJJJJJJJJJJJJJJJJIJJJJJI
@7732571/1
ttttaatgttattattacagcatacataataaaattagaggaagtaggtg
+7732571/1
@@CFDDFFDDHDDGHGFG@HHAHHHCHIGIIIGIIGGHIIIDDHDDGDDD
@22368/1
gtacagttagaaatgttacaacctctatactttgcattaaaataatgccc
+22368/1
@@@BBDDDDDBFABEEG@BH?<ABFECFHEH?CFEEFFEFIEGIIIEFED
@6709115/1
gtttgagatgtttgtgaaactgcgacaccttgtggctgtgacttgtagtc
+6709115/1
@@CFDDDFHHDHD@HBGHHGGEGGFHHGDHIIIIJG@=FFC@FCGBFFFG
@6194960/1
gttggtcttggttgaacggaactccaatcctttactcgaatagtcttttc
+6194960/1
@@CFDDDEFFHFFIGIIHIFGIJGIIJJJIGIJHJJJIJDBHHIGIJIIA
@3637942/1
ggcatacaaggcaaagcaccgacgacgacactgtacagttagaaatgtta
+3637942/1
CCCFFFFFHFHHHJIJJJJJIJIJJIGJIJJHI==FHICFGHIJJEHCAH
@6195216/1
gtgctgggcctcttgtatgcgaaggtgttgaggcgcttgtggtggtgcac
+6195216/1
CCCFFFFFHHHHHJJIJJJJJHHHICGHHIIJJJJJJJJJJJJIIHHIGI
@7228966/1
acataataaaattagaggaagtaggtgctgggcctcttgtatgcgaaggt
+7228966/1
CCCFFFFFHHHHHJJJJJIJJJJJJHJJJJJJEHJJJJJIIJJJJHJJJ?
@6195273/1
gcaagaagtaccagaaacgggacttagccacaatctggtctggagagaag
+6195273/1
CCCFFFFFDHHHGJIJJJJIIIHEHGIFIJIIIJJJJJIIJJJGIGHGHI
@5171266/1
ctcatcttgtatagaggaggcttgggctcgctctccgaagggagcttgcg
+5171266/1
CCCFFFFFHHHHHJJJJIJJJJJIIJJJJJJJJJJJJIJIJJGIIJJIIJ
@6709829/1
gtgattctttaatttgacataacttttttatttatgaaccgattgacatg
+6709829/1
@@@DFADDDDFDDFIIBEHIEEAHF>>HEGG4EDHAA>DEGHDGGGGG><
@1072282/1
gtgcacgcgcttgggcagagggaatctgattgtgctgttgtggaactgct
+1072282/1
CCCFFFFFHHHHHIJJJJIJJJIJIJJJIIJJHIIJJJJJJJJGJIJJJJ
@1072387/1
gtcagctgttccacttcatcatcagggatcttgccgtcattgcagacggt
+1072387/1
CCCFF>DEBHHHHJJJJJJJIJJJJJJJIJJJIJJJIHJJIJJJJJJJJ?
@1072420/1
gccagatgccaaagttcttgatcttcactgggctcttctctgggatttcc
+1072420/1
CCCFFFFFHHHHHJJJJJJJIJJJJJJJJIJJJJJJJJJJJJJGHIJJII
@5171622/1
ctcatcttgtatagaggaggcttgggctcgctctccgaagggagcttgcg
+5171622/1
@@@FFFFFHHHHHIHIIEIICHJIJJJJJGIGGHGIIHGIJJ@AFGGIIG
@1072519/1
ctccagtactttagctttgacagtgtaaaacttctcggaaatctccaatc
+1072519/1
@@CFFFDDHDFHGIIIICG@IDGFHHHHIIIGHIIIGDFGHHIIIIFIII
@1583072/1
gtgtacacctgagcgagactcataacgcagccagatgccaaagttcttga
+1583072/1
@@@DFDBBDFHHHJGIJGJJJJJJJJJJJJIJJJJJJJJJJJJJJJJJJI
@5689623/1
gtgctgtctgtacattgaaaataaaaataaaaaaaatagcagggg
+5689623/1
<=?DDD;DFF<CFFIIFIEHE?IAE@ECAHFHI>FE8?F@B@FFE
@23187/1
gttgtggaactgcttcacctgtggccggcggcacgcagacgccttgatga
+23187/1
@BCFFFFFHHHGHJJJJBIIFIJJJJIJGJJJJJHHFFDEDDDDDADDDE
@3638656/1
cgggacttagccacaatctggtctggagagaagatcctcatcttgtatag
+3638656/1
@@@DDDFDBHDHAFIGBHIIGHGHHIBBFHCCFGGGGGHBAHGBAGGGGI
@1072796/1
atacataataaaattagaggaagtaggtgctgggcctcttgtatgcgaag
+1072796/1
CCCFFFFFHDHGHJIJJJIIIJJHIHJFDFHHGIHIIHIJIJIIJIIJJJ
@23489/1
tttaaactcatattttcatggtaccaagttatgaatttttcaaatcgcgc
+23489/1
;???DDDDHAC<CFGIADH@DIBH::3<3AHHFHIIIBGB9CFCADG<@A
@6710667/1
gttggtcttggttgaacggaactccaatcctttactcgaatagtcttttc
+6710667/1
@@@DFBDDFHDFFEHIGGDEHIDCFGGGGEHIIGHGHEHCHIGFCFHII>
@3639033/1
tgtggaactgcttcacctgtggccggcggcacgcagacgccttgatgacc
+3639033/1
@CBFFFFFHHHHHJJJIJIIJJJJJGIJEIIJIGGHFFCDDDDDCCCDCD
@3639039/1
caacggtttacatttgtaacatatttttct
+3639039/1
;?;AD@DDD:FD?<CDGGHBCFHHEH?H?C
@1073137/1
gcacgttgtatatattttaagatgaaatgttaccccaaaagctgcgctat
+1073137/1
B@@FFBDDFFHHHJJJIJIIJIJIGIIHFHIGIJJGIIGEIIJIIJJIJJ
@4657110/1
gttggaatgattctggtgggttgtcctgcagagcttgccacatcttgtaa
+4657110/1
8=@DBBDBDFAFDHD92<C:3CECCFB<?E>FHGIGHCHBDBB?FEEFHI
@4657172/1
gcacctccgacactgaggtcacggtactcgcggtacatgttgtgtacacc
+4657172/1
BCCFFFFFHHHHHJJJJJIJJJJJHGJJJJJJJHIIJJJIJIJIHHIIJH
@23778/1
cgacaccttgtggctgtgacttgtagtcaaggtggagattttactatctt
+23778/1
@@<BDDDFHFDHFGHJGEFHIIGHHHIJEEHIEDF<GBGHIEIIGI@@FI
@6710935/1
gaggcttgggctcgctctccgaagggagcttgcggccgatgacctcatac
+6710935/1
@@@DAD?@D=FFFE:C;8AC@1??FB=FEFIFB@F;BF:A8.7.3.6>;6
@6711071/1
ccctaatagagacgatttcaccagtggtcttcttgaacttcttcaattga
+6711071/1
CCCFFFFFHHHHHJJJJJJJJJJJJJJJIJJJJJJJJJJJJJJJJIIJJI
@1073537/1
ggcgttgatgtcgcaagatagtgagacattcactttttagtcataatctt
+1073537/1
@C@FFFFFHHDHHJJJJJJIJHHIJGIIIJJIJIJIJJJIIJJIJJJJJJ
@24059/1
ggtacatgttgtgtacacctgagcgagactcataacgcagccagatgcca
+24059/1
=??DFFFFHHHGDFBHG@GEGIGEGIIHGIIIIGIHGGIIGIIGGIGIII
@5172696/1
gtagcactgagtgacggcacctccgacactgaggtcacggtactcgcgg
+5172696/1
?@@D=DDDDHAH<FFFFHIECHCHIBGGGIGGGE8DDHGI1BF>FDG=B
@1073724/1
ctgtgatctgtttcttggcatctatagatgtcggtggcgcacagggcacg
+1073724/1
@@@:B;DDFDA=DGIII@D@IIF<AHAH@B2CE6GGII<@FGGIA=FBB6
@3122908/1
ccacaatatattcgtgaaaaccgcatccaactcggatcagccgtttctga
+3122908/1
CCCFFFFFHHHHHJIJJJJJIJJIJJJJJJJJIIJJIJJIJIIIIJIJJI
@550659/1
ttttttaattgttataaattcgtaattcgtagctttctttagttttaagt
+550659/1
CCCFFFFFHHHHHJJJJIHIJJHJFGIJJHIIJJJJJJJIJJHIIJJJJI
@2094707/1
gcggcaaacgcctattaacattatcatcgttctcagcatggtaagaaggt
+2094707/1
C@CFFFFFHHHHHJJJJJJIJJJJJJJJJGIIJJIJJJJJJFHIJJJJJC
@550762/1
gttacctgcaacttggccaggttagggcc
+550762/1
<@@DABDBDHFDF<FHGHCA33A?FGAC8
@7229076/1
gacacggatcgcatacaccgtgaatataagtggcaaaggtagtaagtcag
+7229076/1
@?@FFFFFFHFHHJGHIIGGCFCGIEGCHHIIJCDFHIIIIIIIDGCFHG
@3123335/1
ctggagagaagatcctcatcttgtatagaggaggcttgggctcgctctcc
+3123335/1
@@@;1BB;?FF>FGCHHGHGIIGIGC<BFE9:EFDHGB1??BB:@DGG=C
@2095137/1
cttgttgttaagaggtgttacctgcaacttgg
+2095137/1
????DD:=ADDDD9;C@AE?3::3A;<3<CE9
@7734291/1
ctcataacgcagccagatgccaaagttcttgatcttcactgggctcttct
+7734291/1
@@@BDDDFHFFGDEB@ACBHGIIGDFCD>GIBGDHGCD@GC?FCGGIIIH
@3123568/1
ccacaatctggtctggagagaagatcctcatcttgtatagaggaggcttg
+3123568/1
CCCFFFFFHHHHHJJJIJJJIJJJJJJJJJJJJJJIJIJJJJJIJJJJJA
@6196038/1
gccagatgccaaagttcttgatcttcactgggctcttctctgggatttcc
+6196038/1
@CCFFFFFHHHHHJGHIIJJIIJJIHHJIJEHIIJJJJJJJJJIGIHIIJ
@7734403/1
atctatacatataataaaatcgtagaaaagtgctgtctgtacattgaaaa
+7734403/1
<?@DFAEB<CF>F>GIGIGIIEHEC;DHIE<FE@CBEHEBDDGFFDGGGI
@7229715/1
gtagcactgagtgacggcacctccgacactgaggtcacggtactcgcggt
+7229715/1
@@@;DDEFFHDABGGIJDHGHJIIIEHIJGIJIJBFGGHG;@FHIHJHFB
@551680/1
ggcgcttgtggtggtgcacgcgcttgggcagagggaatctgattgtgctg
+551680/1
CCCFFFFFHFHFHJHHIIJJJJJIJJJJJJJIJJJJJIJJJJJJJHHIJH
@551707/1
caccagtggtcttcttgaacttcttcaattgacgcaagaagtaccagaaa
+551707/1
CCCFFFDFHHHHHJJJIIJJJJJJJJIJJJJJJJJIJJJJJGHIJJJJJJ
@7734886/1
gtctgtttgtctgtttgtctgttcgtctgtgcgcgctaatctcagaaacg
+7734886/1
CCCFFEFFHHHHGIJJJJGGIHJIJFHIIHGIIIJJJJJJIIJJFIJJJH
@7230242/1
ggagtgagcacgggctctgtgcctggctcccatgtcacggtagcactgag
+7230242/1
8==:=ABDFHHHDHGIGGGFDFFHCHGCGBBFDEFGAFHI?BDHHE@BG=
@3124526/1
gccagatgccaaagttcttgatcttcactgggctcttctctgggatttcc
+3124526/1
C@CFFFFFHHHHHJJJJJJJJJJJJJJJJJGIJJIJJJJIJJJIJJJJJJ
@3639465/1
aggaagtaggtgctgggcctcttgtatgcgaaggtgttgaggcgcttgtg
+3639465/1
CCCFFFFFHHHHHJJJJIIJJIJJIJJJJJIJJJBGHIJIJJJJJJJJHI
@6196946/1
cctgtggccggcggcacgcagacgccttgatgacctccactttgatgatc
+6196946/1
CCCFFFFFHHHHHJJJJJJJJJJJJHHHFFFFFFEEEDEDDDDDDDDEED
@7735275/1
gcttggaaatgataatgatatttgaacaagaacaatacacggagtaaaca
+7735275/1
@@@DDDD??FCFFII<CBHHHGG9FEDEGAAF@BHEDHEIBFHIBDHEAH
@4153912/1
ccacaatctggtctggagagaagatcctcatcttgtatagaggaggcttg
+4153912/1
@@@FDDEEBFFFDGGHGHCGEIJGIHGHCHCHGHGEDHGIDEHBGHI=GG
@7230823/1
gcgacaaatacttctgcgaagcccctgtttgttttatcgtcgccttg
+7230823/1
CCCFFFFFHHHHHJJJJJJJJJJJJJJJJJJHIJJJJJJIJJJJJJJ
@6197223/1
gacgatttcaccagtggtcttcttgaacttcttcaattgacgcaagaagt
+6197223/1
@@@FADFFHHFHHEFH@FDFHIIIHGFDFHBDHGIGFHDAFBGGGGGIG?
@24287/1
ctcatcttgtatagaggaggcttgggctcgctctccgaagggagcttgcg
+24287/1
@@CDFFDDHDFHHIIEIDBGAHHFDBCHHE<@GHGIIGBEG>GAF=@G@@
@24389/1
atctgattgtgctgttgtggaactgcttcacctgtggccggcggcacgca
+24389/1
CCCFFFFFHHHHHJJJJIJJIIJJJJJJJJJJJJJJJJJJJJJJHFFDDB
@5173022/1
cctcttgtatgcgaaggtgttgaggcgcttgtggtggtgcacgcgcttgg
+5173022/1
@@@FFFFFHHHHGGFFH<AAFGHGGGIIJGGFHIJJJAFHDGEGGHFFFC
@5173130/1
gtcacggtagcactgagtgacggcacctccgacactgaggtcacggtact
+5173130/1
@B@FFFFDHHHHHJJJJGHIJJIJJJJIJJJJJJJJJJJJHIJJJJHIHH
@1584518/1
gcgtgcaggatcctcgtcattgcctggcatacaaggcaaagcaccgacga
+1584518/1
@@@FFFFFFHHHHJJJFGGIIJJJJGIJIIJIJIIIJIJJGGHHIIIIJI
@3640288/1
ccaacagattgtttgagatgtttgtgaaactgcgacaccttgtggctgtg
+3640288/1
CC@FFDDEHHHHHJJGIGIJIGGIJIIIIIIJGIFGGIIJJJGIJJJJFG
@1584611/1
gcgacttcgttcgtgtggaatagtgacttccggcaaatttttggttttaa
+1584611/1
@@@DDFFFHHHFHJIIJJIEHHIFGGGIJIIIJIIJIIJJIJJI=FHIIJ
@1074280/1
gtcacggtagcactgagtgacggcacctccgacactgaggtcacggtact
+1074280/1
CCCFFFFFHDHHHIJGIHI@CEFGGIIGGCDHGIHHHCCH=FHCBGHIHG
@5173539/1
gttaatcttaagactcagattgccatctcagaaattagcggatggatcaa
+5173539/1
@?@DFDDFHHHDAFEF<BD?@FHHIIG>CE@ACD?CE?BC?:??DH9DFI
@1584879/1
cttcacctgtggccggcggcacgcagacgccttgatgacctccactttga
+1584879/1
CC@FFFFFFDFDHIIGHIIJJJIIGEHJHHFFEEDCEDECCDDDDDDDDD
@5691615/1
gttctttggctgtctctggtggaggtttctcctgtgacggcatagccgca
+5691615/1
@@BFFFFFHHGHHJJJJJGIGHHHICHGIIIIIGFGHIIJIIJIJIJIJB
@1585012/1
ggcgttcatgcggcaaacgcctattaacattatcat
+1585012/1
?@@B10BD<?4@6<D:8C@E?C?DFF>D0BD<D>@?
@25471/1
gcttcatccagaggcaagcgctccaagttgcttggaggcttgggcctgtt
+25471/1
@CCFFFFFHHHFHGGHIGJGEGIGGGHFGIIJJEHDE?BGI?DGHIACCF
@3640984/1
ctgggctgcagatgactgtgcatccttgctagtaagtcctgagccatagc
+3640984/1
CCCFFFFFHHHHHJJJJJIIJJJIJJJJJJJJ?EHIFIJJJJJJJJJJJI
@25634/1
ctgtggccggcggcacgcagacgccttgatgacctccactttgatgatct
+25634/1
?@?BDDADD6F:D<0??6@AFFIDFE<3?@;@;B;>6;65>>ABAB9B>A
@7735659/1
ctgtgatctgtttcttggcatctatagatgtcggtggcgcacagggcacg
+7735659/1
?8@ABDDD?HDHHGHEGGHBHGEHIEFHGIAFF>CDGCBFGBAGE?E@B@
@6712975/1
cttttttatttatgaaccgattgacatgaaacaaacactaaatgtaaatt
+6712975/1
BCCFFFFFHHHHGJJJJIIJJIIJJJJJJJJIJJJJJJJJJJJJGIIGJJ
@2605125/1
ggagattttactatctttcaagtcggcataacgggccgcgactccgccct
+2605125/1
@?<AD>DEDHHFGIAEAEHHHIHCGH@@@GHI@6F:??AF@<4=;B>AA8
@1586071/1
ggagagaagatcctcatcttgtatagaggaggcttgggctcgctctccga
+1586071/1
CCCFFFFFHHHHHJJJJJJJIIJJJJJJJJJJJJIEHIIJJJJIIIIJJH
@3124997/1
gttcgtgtggaatagtgacttccggcaaatttttggtctcaaccacatag
+3124997/1
CCCFFDFDHHHHHJJGHJJJJJJJJJJJJJJJJJJJHIJJJJJJJJJJJI
@4154247/1
gtgctgggcctcttgtatgcgaaggtgttgaggcgcttgtggtggtgcac
+4154247/1
CCCFFFFF?FDHHJJGICEHBCHIIHHHGHIJIJIIJJEFHGF=C;CEGI
@552743/1
gtgctgttgtggaactgcttcacctgtggccggcggcacgcagacgcctt
+552743/1
@=??DDFDFHHGHGIHEHHGHEGHGGHDEFEHEBAFGHEBFDACB>@BDB
@3125362/1
gcagccagatgccaaagttcttgatcttcactgggctcttctctgggatt
+3125362/1
CCCFFFFFDHHGHJJIJBHJJJJGGJJIJJJJIHIIJIGIJIJJJJJIII
@5692174/1
cccaactgtcctccggtactaacgatcaaatcgatcatgggtccataatc
+5692174/1
CCCFFFFFHHHHHJJJHJJJJJJJJJJFGHFCFHJJJJJJJIIJJJJJJJ
@3125451/1
gtcgagtagagccttagctgcggaatgcttagcttccttcttagagcgtc
+3125451/1
CCCFFFDDHHGHHJJJJJJJJJJJJJJJJJIJJJJJJJJJJJJJJJJJJJ
@5692392/1
gtcctttctaaggttctaaactatatctgtaccaaatttcaaccaaatcc
+5692392/1
@C@DDFFFGHHHFFCGIIEDEBEBC@4<CHID<?B;EGGDDHI8DH?B@B
@7231768/1
gtcgtatgattatttgtctgtagtggtcctgctgtttcgtatattctaaa
+7231768/1
@@@FDDEF?FHFFIJJGGHGEIIEGCICGHIGGHHHIEGDHIEGDDIGBB
@2097186/1
aaaatattctagggaactcctcaaaaatcaacataatgagctctgcgttt
+2097186/1
CCCFFFFFHGGHHIIIJJIJJJJIJJIJJJIJJJGGHHIIIJJJJIJHIJ
@7231855/1
ctctatactttgcattaaaataatgcccattttcacaggcaag
+7231855/1
CCCFFFFFHHHHHJJJJJIJJIJJJJJIJIJJJJJJIJJJJII
@3125745/1
agcactgagtgacggcacctccgacactgaggtcacggtactcgcggtac
+3125745/1
CCCFFFFFHHHHHJIIGIJJJJJJIJJJJJJIHIJJJJHIJJJJJJHDFF
@2097726/1
ctcttgtatgcgaaggtgttgaggcgcttgtggtggtgcacgcgcttggg
+2097726/1
CCCFFFFFHHHHHIIJCGHHJJJJJJJJJJJJJIJJIHIJJJJJHFFFDD
@7232328/1
tcccatgtcacggtagcactgagtgacggcacctccgacactgaggtcac
+7232328/1
@@@FFFFFHHHHGIJJGIIIGIICHCHIIIEHIJGJJJIJJJJHIIAGHH
@4155477/1
cagagggaatctgattgtgctgttgtggaactgcttcacctgtggccggc
+4155477/1
CCCFFFFFHHHHHJJJJIJJJJJJJIJJJJJJJJJJJJJJJJGJJJJJJI
@3126336/1
aaccgattgacatgaaacaaacactaaatgtaaatttaagcatcccacaa
+3126336/1
@@?BD@DDFHFAF@H>B@GFGGAFGGHCHII>GGGEGIC<BGGIIIIGIC
@4155800/1
ctgctattttttttatttttattttcaatgtacagacagcacttttctac
+4155800/1
@@;DDDD>FB?D8829<??GEEGI?1CG<<F9?FBDBBDCECBFF<BCFE
@3126576/1
cataataaaattagaggaagtaggtgctgggcctcttgtatgcgaaggtg
+3126576/1
CCCFFFFFHHHHHJJJJIJJIJIJHIJIJJJJJJJJJJHJJJJJGHIJDG
@3127063/1
cctgtcgggagcggagcgcgctgtagctttgatcatagtagatgtttgca
+3127063/1
BCCDFFFFGHHHHJJJJJGJJIIJJJJJIJJIJJJJHHHHHGFFFFFFFF
@4156337/1
gtgcaggatcctcgtcattgcctggcatacaaggcaaagcaccgacgacg
+4156337/1
@@@FFDFFFGHHHJGGIIIDIJ@FHGHGIGGIJIGIJGGGI>DFHIIGAE
@3127187/1
aaccgcaatgttggagcttggtacaaagcaaaggtcgggcagttcgtcaa
+3127187/1
?@?D;@DADD?CBACC>?FCEA221?EEB@DC@>::?@GFEI88=55@=@
@4156672/1
cactgagtgacggcacctccgacactgaggtcacggtactcgcggtacat
+4156672/1
@@@DDFFFGFHFFGIJJGGIHIGIIIIJJJEHFHIJDHFCFIIIHEDFDD
@2098735/1
attttgagtaactgtgaaaatgacatcttataaatatctattggacccaa
+2098735/1
CCCFFFFFHHHHHJHIIIJJJIJJJJJJJJJIJIJJJJJGIJIIIJIIHI
@6199846/1
ggcagagggaatctgattgtgctgttgtggaactgcttcacctgtggccg
+6199846/1
@<;DDDDDD:C:DEEGGHC<CHHFHI9<CF<EGGHAGG<<?@909B38DD
@3127563/1
gggctatgccatttatcctcgcacgttggcagtaatagtacaagtgaaaa
+3127563/1
CCCFFFFFHHHHHJJJJJJJJJJJJIIJJJIJIJJJJJIIJJJJHIJIII
@2607512/1
ctgctatttattttttctatattttcaatgaacagaattgacccttctac
+2607512/1
CCCFFFFFHHHHHJJJJJJJJJJJJJJJJJJJJJJIJJJJJJJJJJJJJJ
@5694677/1
gcttggtacaaagcaaaggtcgggcagttcgtcaacaagacattactagc
+5694677/1
?@@DDDBDDHDGHIIIIIBHGGEG@AGGGAFHHGDHIGI>BFGHICFHIG
@6200186/1
gtttattttgtttttctctgtgatctgtttcttggcatctatagatgtcg
+6200186/1
CCCFFFFFHHHHHJJJJJJJJJJJJJJJJJJJJJJJJJJJJJJJJJJJJJ
@2099161/1
ggtcacggtactcgcggtacatgttgtgtacacctgagcg
+2099161/1
@@?DDDDA:AC?C<CCA?F?9DG1?9DGGIEB??B;B>>@
@2099209/1
gtcacacggtagcggaaggtgggttcgtgaatcatgccctcaatctgcac
+2099209/1
@@@DDBDDFH=DHGH:GGECG@FGDFFFFHCB?DH@HDGGGEHG@CEIGI
@7234099/1
gcagagggaatctgattgtgctgttgtggaactgcttcacctgtggccgg
+7234099/1
CCCFFFFFHHHHHJJJJJJJJJJJJJJJJJJJJJJJJJJJJJJJJJJIIJ
@5694893/1
gacttagccacaatctggtctggggaaaagatcctcatcttgtatagagg
+5694893/1
@CCFFFFFGGHHHJIJJJIIIJJJJIJIIJIJJJJJIGGIJJJJIIJJJJ
@4157458/1
cgtcttttgaagattctgatattgatagttttttcattccctgcagagct
+4157458/1
@C@FFFFFHHHHHJJJJJJJJJJIIJJJHIIIIIGJJJJJJJJJJJIIIJ
@2608006/1
gggcctcttgtatgcgaaggtgttgaggcgcttgtggtggtgcacgcgct
+2608006/1
@BBBDDFFHHHHHJJJJJJJHGHHJJJJJJJJJJJJJJJJIIIJJJJHFF
@2608024/1
gtttatgctcttgacctacttgtagacacggcagatgaggatacctcaac
+2608024/1
CCCFFFFFHHHHHJJJJJJJJJIJJIJIJJJIJJIJJJJIJJIJJIJJJJ
@554164/1
cactgagtgacggcacctccgacactgaggtcacggtactcgcggtacat
+554164/1
:=?BD;BD?BBFAAF@BD@CA@GG@DBGGI9BFHIFFEHGGGGB<59?C>
@7234577/1
ctctgtgatctgtttcttggcatctatagatgtcggtggcgcacagggca
+7234577/1
@CCFDFDB??:CFEBHGIFIIDGGHIGIHHGGHIGI8CFDDGEHEFGGDI
@3641641/1
gccattagtagactgatcagccggagcagctccggtaagtttgt
+3641641/1
@?@FDEFDAFHDFGGEGGIGIEIBFHHGICDHHHH?DHHDBGGI
@3128666/1
ctccaatcctttactcgaatagtcttttctaacttgaacagtgcgatgtt
+3128666/1
CCCFFFFFHHHHHJJJJIJJJJJJJJJJJJJIJJJJIIJJJGIIGIJJII
@4659456/1
agcatacataataaaattagaggaagtaggtgctgggcctcttgtatgcg
+4659456/1
CCCFFFFFHHHHHJJJJJJJJJIJJIHHIIIIIJJIIDHIIJJJJIJJJJ
@2100252/1
ccaagatagtattcaggtgcccactacatcgagatggtaagcctttcatt
+2100252/1
CCCFFFFFGHHHHJIJJHIGIJIJIIJGIIIJIEHHIHIIIGIIJIIJIJ
@2100254/1
acataataaaattagaggaagtaggtgctgggcctcttgtatgcgaaggt
+2100254/1
@@CDFFDDFAB?DEEFGGEHGCEFHACFFGGEHG?FH>FCFBBGGIGIB/
@5175298/1
gttaagaggtgttacctgcaacttggccaggttagggccaacagattgtt
+5175298/1
@?@DDDD??2AFDEHIGDEHBGDEAHGHCB;1:BFGIIII??GHIGGG?B
@6713820/1
tcgcaagatagtgagacattcactttttagtcataatcttcagatactcc
+6713820/1
@C@FFFFFHHHDFDGFHCHHHGJJJJJJJJHEIGIJJHIIJIJGIJJEGH
@6713828/1
gtacaaagcaaaggtcgggcagttcgtcaacaagacattactagctg
+6713828/1
@@<DDDDA?HADHH<CGIIAHIIGFDHHHGHGGIIIIBHGGGDBGGE
@3642493/1
gttaagaggtgttacctgcaacttggccaggttagggccaacagattgtt
+3642493/1
C@CFFFFFHCFHHGIJIJJJGIJJJJJJJIIFHGIJJDHGIJIJHIIJII
@3642505/1
ggcagagggaatctgattgtgctgttgtggaactgcttcacctgtggccg
+3642505/1
CCCFFFFFHHHHHJJJIJJIJJJJIJJGIJJJJJJJIJJJJJIJIJIJIJ
@7737503/1
aggcgcttgtggtggtgcacgcgcttgggcagagggaatctgattgtgct
+7737503/1
@CCFFFFFFCF=D?ECFAEDHBGGHEHHI@CHEHII<CHIGGCHGA;CCA
@7737526/1
gtcacggtagcactgagtgacggcacctccgacactgaggtcacggtact
+7737526/1
@@@FFFFDFFFDHJIJIFHHIJIDBHIIJGGIJJJJIGCHBCEHGIHHHA
@6714149/1
gtggtcttcttgaacttcttcaattgacgcaagaagtaccagaaacggga
+6714149/1
@?@FDDDDHDH?FIEEGGGIGIIIFIGDHGHBGAF>DHIIJIDGGEFCGA
@1587124/1
gtggtggtgcacgcgcttgggcagagggaatctgattgtgctgttgtgga
+1587124/1
BBCFDFFDHHHHHJJJJJJJJJJJJJIJHIJJJJIJJJHIJJJJJJIJJI
@5176024/1
gtgaaacgatcaacaataatatataatttggagtacagttaatacctggc
+5176024/1
@@@DDDDBC?=F:CEEFBBB<EDH@AEHHH9F?:EDGIDFC?FHBHIIEI
@27649/1
gcattttcctttaatataatgcgtgacattacggggagcgcggggcgtta
+27649/1
CCCFFFFFHHHHHJJJJJJJJJJIIIJJJJJJJJJJJJJJJJJHDDDDDD
@6714884/1
gcgccaaatattttattgtaacaatgaaccatggtttcaacaatttctct
+6714884/1
@<@FFFFDHFDHFJJJJIEFFHGIIHBHHGHEHGFHHIFIGIJJJJGIJF
@7738320/1
gggctctgtgcctggctcccatgtcacggtagcactgagtgacggcacct
+7738320/1
C@@FFFDFHHHHFIIIJJJJJJJIIIIJJIIJJIJIJJJDGHIGJIJJJJ
@2608226/1
cttaaaagccaggtgtccatcacaagaagttatttgttcaaataacttat
+2608226/1
=@@DDDBDF?F:?2AGGIFIHI<ECGFACACFFIEFIIIII@DDFEEG@B
@27905/1
ccacaatatattcgtgaaaaccgcatc
+27905/1
@@@DDDDDHHBHHHI?EA:AEGE@@G@
@6201191/1
gagcgagactcataacgcagccagatgccaaagttcttgatcttcactgg
+6201191/1
CCCFFFFFHHHHHJJJJJJJJJJJJJJJJJJJJIIJJJJJJJJJJJJJJJ
@1588285/1
acatgttgtgtacacctgagcgagactcataacgcagccagatgccaaag
+1588285/1
@CCFFFFFHHHHHHHGHJJJJJJJJJJJJJJJJJJJJIJJJJJJJJJJJJ
@7738548/1
gtcacggtagcactgagtgacggcacctccgacactgaggtcacggtact
+7738548/1
@?@DDADADDDHFEGHG<C@EBHGGFHGGEH>FEGGHFEHBCCGHI;EEH
@6201449/1
gtgttgttgcacgcgcacggtggcggcgtaccgcgaggggtgcgcgtcca
+6201449/1
BBBFFFFFHHHHHJJJJJJJDHIJJJIHFFFDDDDDDDDD:BDDDDBDDD
@1076857/1
ccttgttgttaagaggtgttacctgcaacttggccaggttagggccaaca
+1076857/1
CCCFFDDFHGHHFIJGGHHIIJJIHGIHJJGIIJJJJJHIGGGICHHJEG
@1076895/1
gtctgtttgtctgtttgtctgtttgtctgtttgtctgtttatctgtttgt
+1076895/1
@@@DDABD?ADDHDFHEFHGDIII?FHGFHIGIGGBDH@FHIGEHGDHBG
@1588400/1
gtcacggtactcgcggtacatgttgtgtacacctgagcgagactcataac
+1588400/1
@@@FFFFDHFHHDIJJ@FHEIIIIIJJGHIGHGIJIJIJIIHIIJJIJJI
@1077029/1
cgcaagaagtaccagaaacgggacttagc
+1077029/1
@@@DDDDD;ACCCFA9EHGFB66??CFDG
@5176510/1
cactgagtgacggcacctccgacactgaggtcacggtactcgcggtacat
+5176510/1
?<@DDDDBFFHFAEGHGEDGHIGGIII@HG?BF9DG/87BFHEBEE9?BC
@6715660/1
ctcgaatagtcttttctaacttgaacagtgcgatgttttacaagggcagg
+6715660/1
@@@DFDDFBFHDDHI@?GHGHG@EHHHGHGIIGCG?GGEEBE?DB6;DHB
@1588741/1
ggtgcacgcgcttgggcagagggaatctgattgtgctgttgtggaactgc
+1588741/1
B@BDFFFFGHHHHJIJJJJGIJJGGHIJJJJJJGIIJJIJJHIJFIJJJJ
@5695735/1
gctgtctgtacattgaaaataaaaataaaaaaaatagcaggggttattgt
+5695735/1
CCCFFBFFHHHHHJJJIIIIIJIJJJJJJJIGJIJCHIEIIHH;B@FHG=
@6715931/1
tgactaatgactatatttgtccagaacacgtattaattctgttttcacgt
+6715931/1
CCCFFFFFHHHHHJIJJIGJIIJJJJJJJIEFHIJIJEHIIIJJJGIIII
@1588910/1
gccaatcttattctcgagactgtccaaggatttgtggaaacgtagatgtc
+1588910/1
CCCFFFFFHHHHHJJIJJJJJJJJJJJJJIJJJJJJJJJIIJHIJJIJJJ
@1588914/1
ctttctaaggttcaaaactatatctgtaccaaatttcaaccaaatccgtc
+1588914/1
CCCFFFFFHHHHHJJJJJJJJHJJJJIIJJJJIJJJJJJJJJJIIJJJIJ
@6716041/1
atcgacataacaataacccctgctattttttttatttttattttcaatgt
+6716041/1
@@<?BDDDFBDDHHGIEHGGEE?EIIIIIIIGHCGGEGGBH>G@D>FIG=
@1077680/1
gggctcgctctccgaagggagcttgcggccgatgacctcatactccttca
+1077680/1
CCCFFFFFGHHHHIJJJJJJJJJJJJJJJJJIJJJJJHHHHHHFFFFFFE
@2609484/1
ggcgcttgtggtggtgcacgcgcttgggcagagggaatctgattgtgctg
+2609484/1
CCCFFFFFHHHHHJGHIJJJIJJJJJJJJJJJIJJHIIJJJJJJJIJJJH
@2609503/1
cgttgatgtcgcaagatagtgagacattcactttttagtcataatcttca
+2609503/1
@@@DDDDDFHDHDGIGEBBCFGH<F@FHBBFHGHIIDGGIGGGIHIIIII
@29300/1
gccagatgccaaagttcttgatcttcactgggctcttctctgggatttcc
+29300/1
CCCFFFFFHHHHHJIJJJJJJJJJJJJJJIJIJJJJJJJJJJJJEHIIJJ
@5177471/1
gtctcaggcacattgccattagtagactgatcagccggagcagctccgg
+5177471/1
@CCDDEAAFDFBFGD@GEIGCH<FDDFG>EAHBEEDGGEHGGCGICF6@
@3129013/1
gtgctgttgtggaactgcttcacctgtggccggcggcacgcagacgcctt
+3129013/1
??@DDDDDFFDDDGFEEEBCFDHGI@A<;@FFGEEAGHBD9BCDBB??9=
@5696353/1
gtcttggttgaacggaactccaatcctttactcgaatagtcttttctaac
+5696353/1
BBBFFFFDHHHHHJJJJJJJJJJJJJIIJIIIIIJJJJJIIJJJJIJIJJ
@2100767/1
ggtgcacgcgcttgggcagagggaatctgattgtgctgttgtggaactgc
+2100767/1
B@BFFFFFHHHHHJJJJGIJJJIHIJJJIJIJJIIGJJGEBFGGHJHIJI
@3129385/1
atctgattgtgctgttgtggaactgcttcacctgtg
+3129385/1
?@?AADDDDCDADF?EH;AFHGD<F<F@<<B<?G<:
@7740846/1
gccagatgccaaagttcttgatcttcactgggctcttctctgggatttcc
+7740846/1
CCCFFFFFHHHHHJJJJJJJJJJJJIJJJEGIJJJJJIJJJJIJIIJJJJ
@2101750/1
ctgttgtggaactgcttcacctgtggccggcggcacgcagacgccttgat
+2101750/1
CCCFFDDDHGHHHJJGGJJIJECHHIJJJIJJJJJHHFFFDEDDDBDDDC
@7741026/1
gcacctccgacactgaggtcacggtactcgcggtacatgttgtgtacacc
+7741026/1
@CCFFFFFHFHHHJJIIIHHJJIJHGGIJIJJJFHIJJIHIIHIEHIIHE
@2101857/1
gaatctgattgtgctgttgtggaactgcttcacctgtggccggcggcacg
+2101857/1
@?@DDDDDB=CCDHHEGEGIIIFIEIIGIIGEGHIIBHIIIGIGGHEEA<
@7236440/1
atagagacgatttcaccagtggtcttcttgaacttcttcaattgacgcaa
+7236440/1
@@<DDDDDHDBFHGGBBBFHFGCCHHIEEB9CHCGHIIIIIIIIIFEAAG
@556156/1
cactgagtgacggcacctccgacactgaggtcacggtactcgcgg
+556156/1
;;@?BDDBD?:ACGFFFFE?FFEGFFDCB@GFFDFE?BFFIFF<E
@3645019/1
gctgcggaatgcttagcttccttcttagagcgtcccgtacccatagcaac
+3645019/1
CCCFFFFFHHHHHJIJJIJJJIIJJJIIJJJJHIIJJGHIJJJIJJJJIJ
@7236624/1
ggtgcacgcgcttgggcagagggaatctgattgtgctgttgtggaactgc
+7236624/1
B@BDDFFFHHHHHJJJJIJJJJJJJJIJJIJIJGHIJJGGIIIJGIJJGJ
@7741452/1
gtcacggtagcactgagtgacggcacctccgacactgaggtcacggtact
+7741452/1
CCCFFFFDHHHHHJJJJHIJJJJJJJJJJJJJJJJJJJJJFHJJJJHIHH
@1589833/1
gctattggcacacaggcataatgccatattcaaatgggaagtggtgataa
+1589833/1
CCCFFFFFHHHHHJJJJJJJJJJJJJJJJJJJIJJJJJJJJIJJHHIJJJ
@1589870/1
gacgcaagaagtaccagaaacgggacttagccacaatctggtctggagag
+1589870/1
CCCFFFFFGHHDFHIGIIJJJGGEIJIIIJGIJJJJIJGJIFHHHIEHGG
@4662892/1
ggctgctgtgggatacggctggagaacaaatgtatttccttatgcatgat
+4662892/1
@@@DDDDDHHHHHIIIIIIIII>G?FEGHIGGFHGIIDHGIEGFHIIIGG
@2610016/1
gccagatgccaaagttcttgatcttcactgggctcttctctgggatttcc
+2610016/1
=<;DDDD;4D:D:<EEAEA<FF@?H<A@H>FBA:C??FGE?CF;F??FFD
@3645505/1
gaggcgcttgtggtggtgcacgcgcttgggcagagggaatctgattgtgc
+3645505/1
CCCFFFFFHHFHHFIIGGHIJJJJJJJIJJJJJGHJIJGHHHHHGFFFFF
@4663155/1
gccggctttggtggttctttggctgcctctggtggaggtttctcctgtga
+4663155/1
CCCFFFFFHHHFHJIJJJJJJIJJJJJJJJJJIJJHHJ@FIJJJJJJHIE
@1078629/1
ctgggcctcttgtatgcgaaggtgttgaggcgcttgtggtggtgcacgcg
+1078629/1
:1?;D3ADDDDADEIEDEA@EEF91@EEIDD:@DDD?8BCDDAAD;@C<A
@1078815/1
atacataataaaattagaggaagtaggtgctgggcctcttgtatgcgaag
+1078815/1
@@CFFFFFHHHHHJIIIJJJGIIHIIJIJIJJJIFHJJJJJIJJJJJGGH
@1590510/1
ccaggataaaaagtaacctattttatgtccaggataataagttaattata
+1590510/1
CCCFFFFFHHHHHHIJJJJJJJJJJJJJJJJJJJJJJJJJJHIJJJJHII
@5178000/1
aaacgattgaaagtgcgggggtgacatcggacttaatacaaggaaactgt
+5178000/1
C@CFFFFFHHHHHEHIJJJJJ@EHHHFFFFDDDDDDEEDDDDDDDDDDDD
@1079156/1
gcagccagatgccaaagttcttgatcttcactgggctcttctctgggatt
+1079156/1
CCCFFFFFHHHHHJJJJHIJJJJJJJJJJJJJJJJJJJJJJJJJJJJJJJ
@3646208/1
gtgctgttgtggaactgcttcacctgtggccggcggcacgcagacgcctt
+3646208/1
@@CFFFDFHHHHHJJJJJJJJJJJJJIJJIJJJJJIJHHFFDDDDDDDDD
@2610828/1
ccccgctatgtcaagtcaagatatttgacgttccgacgtccgaaacatca
+2610828/1
<@@FDADDDHHGBFBFHBCCFEGHGIIIAGFH@GHGDGHIFII<EGIGEA
@3646342/1
ccctgctattttttttatttttattttcaatgtacagacagcacttttct
+3646342/1
??;BDDDDFHHHHIGGG>GHDGEIIIIHGGH>FHGHGICCHHGIFIGIHG
@2103765/1
cgaacagacaaacagacaaacagacaaacagacaaacagacaaacagaca
+2103765/1
CCCFFFFFHHHHHJJJJJJJJJJJJJJJJJJJJJJJJJJIJJJJJJJJJJ
@31111/1
cagcatacataataaaattagaggaagtaggtgctgggcctcttgtatgc
+31111/1
@CCFFFDDFFHHDEHEGGIJJGHGAFFFEHGCFHHIIJIJDIIIIJJJIB
@6203102/1
ctggagagaagatcctcatcttgtatagaggaggcttgggctcgctctcc
+6203102/1
CCCFFFFFHHHHHJJJJJJJJJJJJJJJJJJJJJJJJHIJJJJIJJJJJJ
@31135/1
tacagttagaaatgttacaacctctatactttgcattaaaataatgccca
+31135/1
C@BFFFFFHHHHHJHIJJJJJJJJJJJJJJJJJJJJJIIJJJJJJJJJJJ
@3646739/1
ggcaaatttttggttttaaccacatagttcccgatttcgcgggatctctt
+3646739/1
CCCFFFFFHHHHHIIJJJJJJJJJJJJHIJJJJJJJJJJIJIIIJHGHHH
@2611411/1
ctggcaatgtggatagctggacaaggcactggcaacgaccaatcatggac
+2611411/1
@C@DFFFFHADFFEHGJJIIGIGGHIJIIGIHIIGIIJIIDHIGIHIJGI
@6203278/1
gggcaggttgaactcacaccattcaatttaaaagaaactgggtgcgtgca
+6203278/1
CCCFFFFDHFDHHIIGIJJJJIJJJJJGIIJGGIIIGGIJJJFHGIGHGE
@3130959/1
gccagatgccaaagttcttgatcttcactgggctcttctctgggatttcc
+3130959/1
CCCFFFFFHHHHHJJJJJJJJJJJJJJJJJJJJJJJJJJJJJJJHIJJJJ
@2104019/1
ctgctattttttttatttttattttcaatgtacagacagcacttttctac
+2104019/1
@@@FFDEFHHHGHIIIJJIJJGHIJJJJJIGGIIIIIGIIJJJJJIJJGG
@6203328/1
gcactgagtgacggcacctccgacactgaggtcacggtactcgcggtaca
+6203328/1
CCCFFFFFFHHHHJIJJIJJJJIJJJJJJJJIJJJIJHHIJJJJJHHDFF
@6203365/1
ggggtgcaggcggcagagctcgggcacgaggatctgcttctggtccagcc
+6203365/1
BCCFDFFFHHHHHJJJJJJJJJJJJJJJJJJHGHHHFFFFFFEEEEEEDD
@5697372/1
ggcaggttgaactcacaccattcaatttaaaagaaactgggtgcgtgcag
+5697372/1
@CCFBDFFHHGDHGEIIJGGIIJGHIJJGIDGIJJJIJJJJ?DGIEEGI@
@6716496/1
gaggtgttgaggcgcttgtggtggtgcacgcgcttgggcagagggaatct
+6716496/1
==@D=AAAFD?DDHECAFICHE?C?BFFDHIBGIEC;DHAE;CEE9>BA@
@5697575/1
gtggaactgcttcacctgtggccggcggcacgcagacg
+5697575/1
@@@DDDD?FHDFDGFHHGFCGG3CDGG6AFBGHFHB@9
@6203732/1
aatcccttctgcgccattgacatgtatagatgtcggactcg
+6203732/1
<@<D;DBDHHFDF?FHHBEGCGBEEFEH><?FHIC>@@?G@
@4160091/1
gatggagtgagcacgggctctgtgcctggctcccatgtcacggtagcact
+4160091/1
@@CF@EDDFAFHHJJJJIIHEHIIJEIGB@EGABDHGHGFGGI?=FGGHJ
@5697997/1
ggcacagttcctcgacgagcaagtagttcttgaagcacagacacaggtgt
+5697997/1
@@@FFFFDHHHHHIJJJJJJJIJHGIGGIGIJJIJJGHIIJIJJIII>F8
@7237514/1
gtggattttaatgttattattacagcatacataataaaattagaggaagt
+7237514/1
C@@FFFFDDDFHHHHHIEICAFFBHCHIIIIIGIIGGGEGHGHDFIFEH9
@3131743/1
cgtttccaatctccaagacaggaggctccagtactttagctttgacagtg
+3131743/1
BC@DDEFFGHDHHIJIHIJJJJJJIIIIJJIFHGGGIIJJJJIHIJHI<F
@6204123/1
cttcttgaacttcttcaattgacgcaagaagtaccagaaacgggacttag
+6204123/1
CCCFFFFFHHHHHJJJJJJJJIIJJJIJIJJIIJIJJJJJJJIJIIJJIG
@7237711/1
gtgataaagataagtataggctcaaaacctaacgacatcaatcaccagct
+7237711/1
B?BFFFFFHHHHHJGHJJIJJIJGIJJJIJIIJIJIIJJJIJHHJJIIIJ
@4160457/1
gtgacggcacctccgacactgaggtcacggtactcgcggtacatgttgtg
+4160457/1
?@@D=DDAFAFCFHHBGHGGGHEGBDFHG<DFHEE;A484=B>;A@CDFF
@6717306/1
gtcacggtagcactgagtgacggcacc
+6717306/1
@@@?A@DA?FA>BCF9CGA9EB1CFA;
@6204356/1
atcaatttatcttcaaatgacgacaccacagttccagtctcaggcacatt
+6204356/1
CCCFFFFFHHHHHJJJJJIJJJJJJJJJJJJJJJJJJJJJJJJJJJJIJJ
@7237926/1
cagtggtcttcttgaacttcttcaattgacgcaagaagtaccagaaacgg
+7237926/1
@@@=BDDDFFHFHIIBHGHEHGGGIHGGGGHGEBFDEHBGGIIIEHGHII
@4664026/1
ctaacgtcgaaaccaccaaaataataattgaagctcatgtaaattattgg
+4664026/1
@@@FDDFDDAADFGEHIJGGGJGHCGI<DBGGHIJGHF<B<BDHIIDHE9
@5698498/1
gtggattttaatgttattattacagcatacataataaaattagaggaagt
+5698498/1
@B@ADDFFHHHGHHIIJJJJJJJIIJJJ@GGGIGJIJJIIIGIEGIFHJB
@4664089/1
gggcctcttgtatgcgaaggtgttgaggcgcttgtggtggtgcacgcgct
+4664089/1
BB@DDFFFHHHHHJJJIGIJFGHGIJJJJJJJJIHIJIIIHIIJJJJHFF
@7238116/1
ggtgttgaggcgcttgtggtggtgcacgcgcttgggcagagggaatctga
+7238116/1
BBBDDDFFHGHHHJJJJJJHIJJIJJJJJJJJJJJJIJJIHHHFFFFFEC
@5698609/1
cgacaccttgtggctgtgacttgtagtcaaggtggagattttactatctt
+5698609/1
CCCFFFFFHHHHHIGIHHHIJIJIIJHICGHI?CGHGDGGIJIJI@GHII
@7238157/1
ccacaatctggtctggagagaagatcctcatcttgtatagaggaggcttg
+7238157/1
CC@FFFFFHHBHHIJJIJGIIJIJJJDHIJIIIJJHHIIIJFIGIGIIID
@6717882/1
ggtgcacgcgcttgggcagagggaatctgattgtgctgttgtggaactgc
+6717882/1
@CBFFFFFGHHGHJJJJJJJJJJHIJJJJIJJJHIHIJIIJHIJJIJJJJ
@4161178/1
gcctaaataatgctgaatattaaactggaaatatccacacgtattttttt
+4161178/1
CCCFFFFFHHHHHJJJJJJJJJJJJJJIJJJJJJJJJJJJJGGIIJJJJJ
@3132692/1
gacgatttcaccagtggtcttcttgaacttcttcaattgacgcaagaagt
+3132692/1
CCCFFFFFHHHHHJIJJIJJJJJJJJJJJJJJJJJJJJJIJIJIIJHIJF
@556884/1
ctttctaaggttctaaactatatctgtaccaaatttcaaccaaatccgtc
+556884/1
CCCFFFFFHGFHHJJJJJJJJJJJJJJJIIIJJJJJIJIIGIJJJIJIIJ
@3132761/1
gaggaagtaggtgctgggcctcttgtatgcgaaggtgttgaggcgcttgt
+3132761/1
@@@DDDDB:=2ACFGF<FFIIIIIIHHIFIIFFIF?BFGIIIFIIIIII@
@7743706/1
gaatgttcgacgtggttctttaatttgacataacttttttatttatgaac
+7743706/1
CC@DFDDFFDFFHIHAFFHGHHHIIHEGIEDDGGIGIGGHIIIIBHGHGI
@557208/1
tgtcacggtagcactgagtgacggcacctccgacactgaggtcacggtac
+557208/1
@CBFFFFFDFHHHJIJFIHJIJJIIJJJJJJJJIIJJIGIJFHIJJJEGH
@557242/1
tagcacgtagttctcagcttccctgcaaagttaaccatcttgtattcaaa
+557242/1
CCCFFFFFHHHHHJJJJJJJJJJJJJJJJJHHIIJIJJJJJJIIJJJJJJ
@4161612/1
cttgggcagagggaatctgattgtgctgttgtggaactgcttcacctgtg
+4161612/1
BC@FFFFFGGHHFEHHIIJIJIJFHHGGHIIHIJJJJJJJJJJIJIJJHG
@7743861/1
cctggctcccatgtcacggtagcactgagtgacggcacctccgacactga
+7743861/1
@@CDFFFFHHHHHFHJJJJEFHHJJJJJG:C@FHIEHIIGGIJBHGIGI9
@5699639/1
ctccaatcctttactcgaatagtcttttctaacttgaacagtgcgatgtt
+5699639/1
CCCFFFFFHHHHHJJJJJJJJJJIIJJJJJJJJJJJJJJJJHIJJJJIGH
@6204465/1
gtggtgcacgcgcttgggcagagggaatctgattgtgctgttgtggaact
+6204465/1
CCCFFFFFHHHHHJJJJJJIJJJJJJIJJJJJJJJJJJJJJJJIJJJJJJ
@4161950/1
atctgattgtgctgttgtggaactgcttcacctgtggccggcggcacgca
+4161950/1
CCCFFFDDHFHHHIHIIJIIIGIHJIJGIJJJIHIJIIIJJIJIFFFDCB
@6204722/1
gtgctgttgtggaactgcttcacctgtggccggcggcacgcagacgcctt
+6204722/1
CCCFFFFFHHHHHJJJJJJJJJJJJIIJJJJJJJJJJHHFFDDDDDDDDD
@1079740/1
cttgtatgcgaaggtgttgaggcgcttgtggtggtgcacgcgcttgggca
+1079740/1
CCCFFFAFHHADFGAEGIGHGHHIIIIIGHHIIIIIIIIIIIHHFDFFEE
@5700044/1
ccaagatagtattcaggtgcccactacatcgagatggtaagcctttcatt
+5700044/1
CCCFFFFDH=HHHGIIIIIJJJJJJJJJJJJJJJJJIIJJJJJIJJJIJH
@2612642/1
ggcagtagctaactcgtccgagggtcaattcaatatactacaagattgtt
+2612642/1
CCCFFFFFHHHHHJJJJJJJJJJJHHIJJJJJJJJJJJJJJJJJJJIJJJ
@4162452/1
catcaatttatcttcaaatgacgacaccacagttccagtctcaggcacat
+4162452/1
@??D;=D==AAA?FB?:CI?F9@;@<<???:DGI<??90::D??398B?9
@5700303/1
gtggattttaatgttattattacagcatacataataaaattagaggaagt
+5700303/1
CCCDDDDFFFHGHJJJ@DHHCHGIIJGIIIJJGIJJJEGGGGIGIIFIGF
@1080137/1
gttgaggcgcttgtggtggtgcacgcgcttgggcagagggaatctgattg
+1080137/1
@B@FFFFDGHHGHIIJGIH@GHEHIIJJGJJJJDHIHIIJBHFHFFFFFF
@4162506/1
cgcaagaagtaccagaaacgggacttagccacaatctggtctggagagaa
+4162506/1
CCCFFFFFHFHHHJJJJJJJJIIIJIIJJJJJJJJJJJJJJJJJJJIJJJ
@7238935/1
gcaccgacgacgacactgtacagttagaaatgttacaacctctatacttt
+7238935/1
@CCDFFFFHHHHHJIIEIFGHIIIIIJJIJJJJJIJJJJIIJIJIIJDGI
@2613076/1
gcaccagttcatatttgggcacagttcctcgacgagcaagtagttcttga
+2613076/1
BCCFDFFFHGGHHJJJJJJJGIIIHHGIIIJJIIDHIGIJGEGBFGIGGB
@7744967/1
gctgggcctcttgtatgcgaaggtgttgaggcgcttgtggtggtgcacgc
+7744967/1
BBCFFFDDHHHHHGIJJJJIJIICFEHHIIJIJJJJJFHGGCGFHIJIJH
@7239263/1
gtcctttctaaggttcaaaactatatctgtaccaaatttcaaccaaatcc
+7239263/1
CCCFFFFFHHHHHGHJJJJJJJJJJJJJJIJJJJJJJJJIJIJJJJIJJJ
@7745135/1
tccgtgtcgacggcgatgagagcccacgatgtaagtgcttcgggcttcaa
+7745135/1
BCCFDDDEHHHHHIIIIIIIIGGIJJJJHGGIHIIIIIJJJHHGFDDECE
@5179203/1
gtagcactgagtgacggcacctccgacactgaggtcacggtactcgcggt
+5179203/1
CC@FFFFFGHHHHJJIIDHIJIJJJIJJJJJJIJBFHJIJCFIIJJIHF?
@6718207/1
cccagtcaacggatggccaaataggaaacactacgctttacacgcatgag
+6718207/1
CCCFFDDDHHDHHHIIIJJGIIIGGEHIJGIJIGHIJJIIJGGGGBHGAH
@1080899/1
cgcatccaactcggatcagccgtttctgagattagcgcgcacagacgaac
+1080899/1
CCCFFFFFHHHHHJJJJJJJJJIJJJJJJJJJJJJJJJJJJJJJJHHGFF
@4664921/1
gttcgacatcgacataacaataacccctgctattttttttatttttattt
+4664921/1
@@@FFFDDFHGGGEIGIIEHEGGID?FHEGGEGIIIIIIEHIIIIIIIII
@1081035/1
cttggttgaacggaactccaatcctttactcgaatagtcttttctaactt
+1081035/1
C@CFFDDBCDFDHHBAEHB@@FEAEFHIGHGDIBGD??FHGHBGICHGII
@2105253/1
ccgacgacgacactgtacagttagaaatgttacaacctctatactttgca
+2105253/1
CC@FFDFFHGHDHEGFFFHIFHGHIIICEDHIIJJJGGGIGHGGGIJIIG
@1081094/1
ctcagatgcaatttcttgcaagaattgcacaaagttgaagtccttgttgt
+1081094/1
CC@FFDFFGHGHHJJJJFIIGGIJEHHIIJJJJIJJIIJJHIIJIIIIII
@2613841/1
ggtcattacactccaatctatatcgtaaccattgtcttctttgacgggc
+2613841/1
?;?DDDD:CB8<C?DA?;<@E<C<BA?FCH<FFF?FEGEFFF@DFG@@@
@5179618/1
gatgcttaaatttacatttagtgtttgtttcatgtcaatcggttcataaa
+5179618/1
CCCFFFFFHHHHHJJJJJJJJIIIJJJJJJJJJJIJJJJJJJJJJJJJJJ
@5179657/1
atcttgtatagaggaggcttgggctcgctctccgaagggag
+5179657/1
?;?DDDADDDFFH@HG<AEFFG;CCFGG=DBADEGI?:A27
@3647973/1
actgcttcacctgtggccggcggcacgcagacgccttgatgacctccact
+3647973/1
@CCFFFFFHHHHHHIJHIJJJJJJJJJJJJHHHFFBCEEEDEDDCDDDDC
@4665423/1
ctgtgatctgtttcttggcatctatag
+4665423/1
@@@DDDDDDFFFFFEI4:?FH3FAHE9
@4665439/1
gtgctgggcctcttgtatgcgaaggtgttgaggcgcttgtggtggtgcac
+4665439/1
1:?DDDDDHDH?FEGFGIBEH<CFH1?1??CCDBGEHDGC=;=CG5;EHI
@5701734/1
gtgcctggctcccatgtcacggtagcactgagtgacggcacctccgacac
+5701734/1
C@@FFF=DBH?FHIJJJJJJIJDGGDIIIICHGIGIIIIDIHIJJIBHJH
@6719027/1
tgtttgtttcatgtcaatcggttcataaataaaaaagttatgtcaaatta
+6719027/1
BC@FFFFFHHHHHIJJJJJJJIJJIJJJJJJJJJJJJIJIJJIIJJJJJI
@2105807/1
cattgacctttcctaggagtgactttcccgtttccaatctccaagacagg
+2105807/1
@@@FFFFEHHHBHGIJHIJEFHIIJJIJJJJJJGHGGIEHEEHDECHIHF
@1592236/1
cagcatacataataaaattagaggaagtaggtgctgggcctcttgtatgc
+1592236/1
@@CFFFFDHHHHGIIEGIGHIIGIBDEHGCEHGGGBDFBGEIGHIGCHHF
@5702251/1
gcaagaagtaccagaaacgggacttagccacaatctggtctggagagaag
+5702251/1
@@?DDDDD:CFAFH@GIEFGG>FFGHGIEHGD@EHHCGB9DB@AFGHGGH
@6719390/1
gtagcactgagtgacggcacctccgacactgaggtcacggtactcgcggt
+6719390/1
@@@DDDDAFDBCFHBD61C@FHG=AABHAG<<FGBDFFABHBGIC=@=<D
@2614806/1
gccagatgccaaagttcttgatcttcactgggctcttctctgggatttcc
+2614806/1
@CCFFFDEHGHHFIHIJJJJIJJJJJJJJHIFIIIJJJJJJIJJIJJJJJ
@557756/1
gtgcacacaatggtgaactggcgttcatgcggcaaacgcctattaacatt
+557756/1
CCCFFFFFHHHHHEGGIJJJJJJIJJIJJJJJJJJJJJJJJJJJJJJJJJ
@3648935/1
gcttgggcagagggaatctgattgtgctgttgtggaactgcttcacctgt
+3648935/1
CCCFFFFFHHHHHJJJJJJJIIJJIHJIJJJJIIJJJJIJJJJJJJJIGG
@5180920/1
gtgtcttcaacggaagagattccatttcccgtttagcagcttcatcc
+5180920/1
@?@DFFFFHHGHGIIJJJJJIJIIJJJJJJJGIJGGIIIIJJIJIIJ
@3649031/1
cagtggtcttcttgaacttcttcaattgacgcaagaagtaccagaaacgg
+3649031/1
@@@DDDDDFFFHHECFBHIIIIIIGGIGGIIIGGHIIIHHGIIIIEIGII
@2615518/1
gttgtggaactgcttcacctgtggccggcggcacgcagacgccttgatga
+2615518/1
B@@FDFFFHHHGFIJJIIJJJIDGIGHJJJIJIJHFDFDCDDDBDDDDDD
@6720189/1
gctgggcctcttgtatgcgaaggtgttgaggcgcttgtggtggtgcacgc
+6720189/1
???BBA3ADDBDDIIIEEIIAD:1:9CDDEDDDDDDDIEICD@4;=ACA/
@7745218/1
ctcatcttgtatagaggaggcttgggctcgctctccgaagggagcttgcg
+7745218/1
CCCFFFFDDBHBDHGIIGGHIIJ>GGEIIAGGIGHGEGHIFGCHGGEHIG
@5703341/1
tggtagaataaggattaaaaataaacttaaagattattaataagaaaaaa
+5703341/1
?@@ADDEFHHHHHGHIIGEHIIIJIGHJIGHGIGHIJJJJJIIIGHGIIJ
@33367/1
gcccataataattaaggagatccctctattgagctactgctgttaagcag
+33367/1
CCCFFFFFHHHHHJIJJJJJJJJJJIJJJJJHIJJJJJJJJJJJJIJJJJ
@4163351/1
gtcacggtagcactgagtgacggcacctccgacactgaggtcacggtact
+4163351/1
CCCFFFFFHHGHGIJIIBHEHEHGIIIIJGIAHEIJIJIIIIIJJJCGHE
@3649886/1
gggcacagttcctcgacgagcaagtagttcttgaagcacagacacaggtg
+3649886/1
CCCFFFFFHHHHHJJJJJIJJEHIIJIJIJJJJGHIGIHIJJJJJJJJHI
@33547/1
ataaaattagaggaagtaggtgctgggcctcttgtatgcgaaggtgttga
+33547/1
@?@DBDDDDHHHA;FGFEHE<AFHDFEEGGHIGCCFBFGH;@F@0?9?BB
@2616127/1
tgtggaactgcttcacctgtggccggcggcacgcagacgccttgatgacc
+2616127/1
CCBFFFFFHHHHHJJJJJGIJJJJJJJJJJJJJHHHFFDDDDDDDDDDDD
@5703769/1
cagtggtcttcttgaacttcttcaattgacgcaagaagtaccagaaacgg
+5703769/1
CCCFFFFFHHHHHJJJJJJJJJJJJJJJJJJJJJJJJJHJJJJJJJJJJJ
@4163671/1
acagcatacataataaaattagaggaagtaggtgctgggcctcttgtatg
+4163671/1
CCCFFFFFGGHGHJIHIGIIIIJIJFHIJJJIHHIFGII9GHGIJJGHIJ
@3134753/1
cacacttttgagaggtcaccgccggtgtccaggtaaattgcaccgattag
+3134753/1
CCCFFFFFHHHHHJJHIIJJJJJJIGIJJJJJJHIJJIIJJJJJJIJHHH
@5704036/1
cagatgccaaagttcttgatcttcactg
+5704036/1
??1BD4::DBD3AE?EE:?FE<@AEEEA
@3134975/1
ggatggagtgagcacgggctctgtgcctggctcccatgtcacggtagcac
+3134975/1
CCCFFFFFHHGF?FGFHIJIJIJHJJJJJJJJJJIJIIIIJIJIGIGIJJ
@6206197/1
gccagttcccacttcacgacgcttcagcagagtgcacacaatggtgaact
+6206197/1
CCCFFFFFHHHHHJJJJJJJJJJJJIJJJIIJGHIIJGIJJJJJFGGHGI
@34468/1
ggcatagtaggtaggcgtagggtaagacacggatcgcatacaccgtgaat
+34468/1
@@CAFDFBFF?FHGGIFC?FGICGIIHIIIIIIBHGIDHHIIIIGHFCGG
@6206288/1
ctgggcctcttgtatgcgaaggtgttgaggcgcttgtggtggtgcacgcg
+6206288/1
CCCFFFFFHHHHHJJJJJHHHJFHGHJHIJIJJJJJHIJIIIHHIJJIHH
@4164431/1
gtggtggtgcacgcgcttgggcagagggaatctgattgtgctgttgtgga
+4164431/1
@B@DDDFFGHHHGJIIJIGIJJJJGHIGGHHIIIIIGJHHIIJJJJEGHC
@2616986/1
cgcaagaagtaccagaaacgggacttagccacaatctggtctggagagaa
+2616986/1
CCCFFFFFHHHHHJJJJJJJJJJJJJJJJJJJJJJJJJJIIJJJJJJJJJ
@2617013/1
cctcatcttgtatagaggaggcttgggctcgctctccgaaggga
+2617013/1
CCCFFFFFGGHHHIIG??EHEHCGGC33?BAD;FGBDG@F6AHG
@3650521/1
gctgtctgtacattgaaaataaaaataaaaaaaatagcaggggttattgt
+3650521/1
@@@FDFFFFHFFDGAEGGIJJIJJIJJIJJIJJJGHJGJIJII6AHGIIF
@6720975/1
tggaactgcttcacctgtggccggcggcacgcagacgccttgatgacctc
+6720975/1
@@@DDDDBFBFHHIICEC:<FGBBHGGEHIFIEHEEECCBB@@CCD;>::
@559870/1
gcctcttgtatgcgaaggtgttgaggcgcttgtggtggtgcacgcgcttg
+559870/1
CCCFFFFFFHHHHJGHHIAFHHJJIJJJJJJJGJJIJJEFHIJJJJHFFD
@559887/1
ctcttgtatgcgaaggtgttgaggcgcttgtggtggtgcacgcgcttggg
+559887/1
C@@FFFFFGHHHDGHGFGFGGAHIHJJIJJHGCFHHFFHIIIJJHFFFDD
@5182191/1
gctcagtgtcccatttggctttgtcccagtaatctaccccgtcttcaccg
+5182191/1
CCCFFFFDFFHHGJIGIIJJIJJHIIJIJIJJJJIJJJJIJIJJJJFJIH
@4667068/1
agcactgagtgacggcacctccgacactgaggtcacggtactcgcggtac
+4667068/1
<@@FFDDDHFHFF@@DFGIIIIIIIGIII@FHGGGGGIHIIIIGGIHDFF
@3651313/1
cgcagatctccggaactactgattccaatttaactattctttttgtgttg
+3651313/1
CCCFFFFFHHHHHIJJJJJJJIJJJJJJJJJJJJJJJJJJJJJJJHIJJJ
@1594493/1
cgtcattcagatttgctgggctagtctttggagagaatgaatctaacttt
+1594493/1
@@@FDFFFHHDHHJJJGEHIGIGIJJIJJIIDGJJGHHGIIHIIJIIJIJ
@5706139/1
gccccctggcgtaaaataacgtcaatacactggatctcctcagtaggatg
+5706139/1
@@@?DDDDD?DF6CF<<2<FEBCGI?D<?FFIEEEFEB<BDDFF9?CB==
@3651819/1
caacggtttacatttgtaacatatttttctctttcctatttctttatgcg
+3651819/1
@@@DFFFFFDHDBAGCHCGEHHHIIIEIIIGGIIIHE?DEGHGHEAFHGD
@5706644/1
gggcatagtaggtaggcgtagggtaagacacggatcgcatacaccgtgaa
+5706644/1
CCCFFFEFDHHHFDGIIJIJJJJIJJGGIIJIIJJIIIJJFJIJJJDHGI
@3135662/1
cctggctcccatgtcacggtagcactgagtgacggcacctccgacactga
+3135662/1
@@@DDADDHHHFFHIHIF><3<9EHAGBAEEFHI<<AGGHIIIDHIIIID
@4667908/1
gtatgcgaaggtgttgaggcgcttgtggtggtgcacgcgcttgggcagag
+4667908/1
CCCFFFFDHHHCFGHIIJJJJJJJJHIJHIIFHIJJJJJJHHHFFFFDDD
@1595274/1
ccttagtacacctaatgaggactatttggcgttactgcttaatactactc
+1595274/1
@@@FDDFFDFHDFIGE9@FFABGHHGH>?F6?EGHG>@BGE<?D??GG>F
@3652342/1
cagccatccaacaggattgcccatcaatttatcttcaaatgacgacacca
+3652342/1
CCCFFFFFHHHHHJJJJJJJJJJJJJJJJJJJJJJJJJJJJJJJJJJJJI
@1595547/1
ctcttctaaagcaaacaatgagacctgtgcaacccatttgatgctgacac
+1595547/1
CCCFFFFFHHHHHJJJJJJJJJJJJJJJIJJJJJJJJJJJJJJJJJJJJJ
@5184025/1
gtcacggtactcgcggtacatgttgtgtacacctgagcgagactcataac
+5184025/1
@@@FFFFFHHHGHIIIJJIJJJFHIJJIIJIFHIIIIIJJIJIJJIIGIE
@2107291/1
cgcttgtggtggtgcacgcgcttgggcagagggaatctgattgtgctgtt
+2107291/1
C@@FDDFFFDHHFGBGHEEGIIIICGGFGDGGGIGIGGIGGIIFHGHHII
@7747423/1
gtcttcttgaacttcttcaattgacgcaagaagtaccagaaacgggactt
+7747423/1
CCCFFFFFHHHHHJJJJJJJJJJJJJJJIJJJJHIIIJJJJIJJJJIIJJ
@2618208/1
gaggagcaaatggaaaaaaaaattggtgaaaagaatcacaagtaagatac
+2618208/1
?<?D?D?::CDFFIFIEEEFIFII@>08BF@FFEFCFIEIIA@CC@EAEE
@6207669/1
ggaagtaggtgctgggcctcttgtatgcgaaggtgttgaggcgcttgtgg
+6207669/1
@@@DDDDAD:AFF<GG3:AFEFE?EHEEFIIII1?DFFCGE7FF:FFFEE
@1596714/1
ctgcaatcctgcctcacatgattcatccacaaattccaacccttgcgttt
+1596714/1
:=BFAAABFHHHHJJJJJJJJJJJIJJJJJJJJJJJJJJJJJJJJJJHJJ
@7748228/1
gtcttcttgaacttcttcaattgacgca
+7748228/1
@<;?:BBD<A3ABEFGIIE<BCF4<CF:
@7748236/1
gacgcaagaagtaccagaaacgggacttagccacaatct
+7748236/1
@?@DDFFFHDHDDHIEHGEHI=BFEFGG?BFGIIGCGDG
@1597013/1
ggtgcacgcgcttgggcagagggaatctgattgtgctgttgtggaactgc
+1597013/1
BBBDFFFFHHHHHJIJJJJJJJJIIIJJJIJJJJIJJJJJJFGHIJJJJJ
@7748463/1
tgaacggaactccaatcctttactcgaatagtcttttctaacttgaacag
+7748463/1
@@?DFFD?FFFHDGGIIIGIGEIGDFDGGGGFADHIGCG?GDHHGFHIEE
@6208375/1
gtgctgttgtggaactgcttcacctgtggccggcggcacgcagacgcctt
+6208375/1
CCCFFFFFHHHHHJJJJJJJJJJJJJHJJJJJJJJJJHGFFDDDDDDDDD
@7748721/1
aaacagacaaacagacaaaaaaaaagttaattacatttttgggttcgaca
+7748721/1
CCCFFFFFHHHHHJJJIJJJJJJJJJHGIJJJJJJJJJJJJJIEHIHHFF
@7748757/1
ggacatttcaattttatttagttggtcttggttgaacggaactccaatcc
+7748757/1
@@?DBDFDHA?DHHHBC>EIGEEHG1AFFCE<FFHGGGDCD@FDFHEDCF
@35140/1
ctgacacctcacccagggcgggatatggaattttaatttatgcccccttt
+35140/1
@C@FFFDDAHBHHFFHIEBEGGB@FAGH@@EHEEFE>EDDED@?@?A?BC
@561205/1
catacataataaaattagaggaagtaggtgctgggcctcttgtatgcgaa
+561205/1
?@@DDDDDFFHHFIIIGHBEG>EFGHGEFEGCGGGGHGCGHEDEFHIIEF
@3136900/1
ctcccatgtcacggtagcactgagtgacggcacctccgacactgaggtca
+3136900/1
CCCFFFFFHHHHHJGHJJJJJJJJHHIJJJIJJJJJJJJJJJJJHJJHIJ
@6722692/1
cttcaattgacgcaagaagtaccagaaacgggacttagccacaatctggt
+6722692/1
CCCFFFFFHHHHHJJJJJJFHIJJJJJJJJJJJJJJJJJJJJJJJJJJJG
@1597585/1
gtttgtggacctattgctacataatatatgaaacgatctgctttggtata
+1597585/1
CCCFFFFFHHHHGJJJJJJJIJJIJJJJJJJJJJIJJJJJJIJJJJHGII
@7240861/1
gtggtggtgcacgcgcttgggcagagggaatctgattgtgctgttgtgga
+7240861/1
??<DA?B8:<D:C@<EE@ED?D>A;D>ADDDEE>@DCE<BCCCCEC=CA>
@6722824/1
tgtgtgttcaaggggatctgagaatggtttacattcacaattttgtccgc
+6722824/1
=@?DBBD>FHFHFEDAHIIIIGIGIIE?GHIGIIFHHIGGGHIGIIIIIG
@4164957/1
atcttgtatagaggaggcttgggctcgctctccgaagggagcttgcggcc
+4164957/1
CC@FFFFFHHHGGGIJJJJJAEGAEDHIIJJIIGEGHIJ?G@DGIIJHGF
@7240962/1
gtcctttctaaggttctaaactatatctgtaccaaatttcaaccaaatcc
+7240962/1
CCCFFFFFHHHHHHIJJJJJJJJJJJJJJIJJJJJJJJJJJJJJJJIJJJ
@1084598/1
agcatacataataaaattagaggaagtaggtgctgggcctcttgtatgcg
+1084598/1
@@CFFFFFGGHFHIJIHIJJJGIIJJGHIIGHIEHIG=FHGIIIGHJJJI
@3137295/1
gcctcttgtatgcgaaggtgttgagg
+3137295/1
@7@DFFFBHHHDHH1@CAFGHFGEG3
@35739/1
ctgtgatctgtttcttggcatctatagatgtcggtggcgcacagggcacg
+35739/1
@CCFFFFFGHHGHJIIEHIJJIIIJJDEJIDCFFFFGGIIIIIIIIJJJH
@1084899/1
agcatacataataaaattagaggaagtaggtgctgggcctcttgtatgcg
+1084899/1
CCCFFFFFHHHHHJJJJJJJJJJIJJIJJJFHIJJJJGHJJJJJIIJJJJ
@7241405/1
cgcaagaagtaccagaaacgggacttagccacaatctggtctggagagaa
+7241405/1
CCCFFFDDHCFDHIIIJJIIIJJHIIJIGGIJIIJJJJGGHGIIJI>FFG
@561974/1
aggtgctgggcctcttgtatgcgaaggtgttgaggcgcttgtgg
+561974/1
:8;=DDD>FBHHDBAHIII@HCHEHIG??DDFHF9AFGHII=F?
@562014/1
agcatacataataaaattagaggaagtaggtgctgggcctcttgtatgcg
+562014/1
CCCFFFFDHGHHGIGHEDHEHCCDH@<?FCE@HEH9DDGCGGIGFCHGGG
@4668942/1
agataagatgaagaagaggagcaaatggaaaaaaaaattggtgaaaagaa
+4668942/1
C@@FFFDDFDHGGIIEEHIHI@CFHIIIGJICGIJIIFFGD@CCGIGGII
@4668987/1
gtagcactgagtgacggcacctccgacactgagg
+4668987/1
?=@D1DDDDDHDFGGEA@GEH>BEHGFHG>@F@F
@1598479/1
aaccactccatactttgtttcatttaaatttacgggctatgccatttatc
+1598479/1
@BCFFFFFHHHHHJJJJIJJJJJJJJJJJJJJJJJJJJJJJJJJJJJJJI
@6723793/1
ggcataacgggccgcgactccgccctcttcctcgggttggaatgattctg
+6723793/1
CCCFFFFFHHHHHIJJIJJJJJJJJJJJJJJJJHHH?DDDECEDDDFFDE
@4669323/1
cggacatttcaattttatttagttggtcttggttgaacggaactccaatc
+4669323/1
CCCFFFFFHHHHHJJJJJJJJJHJJIGHJIJJHHIIJJIJIJJIJJJIJJ
@7241908/1
gtagcactgagtgacggcacctccgacactgaggtcacggtactcgcggt
+7241908/1
C@CFDFFFGHFDBEHGGGGHIJIJIJJJJIIIIGBDGIIHFHIEIHGHFD
@2619514/1
ctgtgatctgtttcttggcatctatagatgtcggtggcgcacagggcacg
+2619514/1
BCCFFFFFHHHHHJJJJJJJJJJJJJJJJJIGJJGHJJJJJJJIIJJJJI
@2619520/1
ggcttgggctcgctctccgaagggagcttgcggccgatgacctcatactc
+2619520/1
CCCFFFFFHHHHHIIIJJJIJGIJGHHIIIIIJIGHEHHEFFEFEFEEED
@2108851/1
ggaagtaggtgctgggcctcttgtatgcgaaggtgttgaggcgcttgtgg
+2108851/1
CCCFFFFFHFHHHJJJJIJJIJJGIJJJJIGIICGHIJJJJJJJJJJJJJ
@1599380/1
gcagccagatgccaaagttcttgatcttcactgggctcttctctgggatt
+1599380/1
<@@DADDDDBH<DGEDCEFCFHE>HHBHIGIGEG@=FCBGIGGGICEHGH
@1599445/1
gcgcttgtggtggtgcacgcgcttgggcagagggaatctgattgtgctgt
+1599445/1
@@@FFFFFDFCFDCEBAHGGHIIIJ?DHIIDFEDBHHHIJHJGIHIGHIE
@2109326/1
tgtggaactgcttcacctgtggccggcggcacgcagacgccttgatgacc
+2109326/1
B@BDFFFFAHGHHJIGII@IIIGIIJGIIEHIJHHHFFDDDDBCC@CDDD
@4166708/1
ctcgcacgttggcagtaatagtacaagtgaaaagtcacttgccgatgg
+4166708/1
@@@DDDDD:ACDBHICFHCGH<A<<CB11CDGID9CDA<BBGHFHBFF
@2620154/1
tggctcccatgtcacggtagcactgagtgacggcacctccgacactgagg
+2620154/1
@CCFFFFFHHHFHIJJJFGIJGHIIJJCFFHHIGGIIJJJJJJJIJGHII
@7749666/1
gggctatgccatttatcctcgcacgttggcagtaatagtacaagtgaaaa
+7749666/1
??@DA8D?DH?FHHHIIIEIIBBFH:?C?FGD??BFB9B9FBHH0??98?
@6209378/1
ggagagaagatcctcatcttgtatagaggaggcttgggctcgctctccga
+6209378/1
=?;;DB1?CFADFGDGHIBHHEGHCHEHI3CEHIEFHGCGCGEGG=<FA8
@2109638/1
atgaaacgcgagtggggccgtcagaacctgatagaaacggttggcgttag
+2109638/1
@@CFFFFFG@ADFHGGEGHHGHIIIGIIJIBGGGDHHGHGIGEDFDBDDD
@2620444/1
agcacgggctctgtgcctggctcccatgtcacggtagcactgagtgacgg
+2620444/1
CCCFFFFFHHHHHJJIJJJJJJJJJJJJJJJJJJGGIJJJJJJJFHJIHI
@4669554/1
ctgtgcctggctcccatgtcacggtagcactgagtgacggcacctccgac
+4669554/1
BCCFFFFFHHHHHJJJJJIJJJJJFIIJIJJJJJGHIJJJJJJJJJJJJJ
@6209619/1
gtagcactgagtgacggcacctccgacactgaggtcacggtactcgcggt
+6209619/1
CCCFFFFFHHGDFGHGGGIJJJIJIJJGIIJJJIIJJJJJFHJJJJJHFB
@6724234/1
gtacagttagaaatgttacaacctctatactttgcattaaaataatgccc
+6724234/1
@BBFFFDFHHHHHJJGIJJJJJJJJJJJJJJJJJJJJJJIJIJJJJIJJJ
@6209827/1
gccagatgccaaagttcttgatcttcactgggctcttctctgggatttcc
+6209827/1
@@BFFFFFHHHHHJHIJJJIGJJJJIIJJHGHIJJJJJJJJJJIIIJJJI
@6724345/1
ctcatcttgtatagaggaggcttgggctcgctctccgaagggagcttgcg
+6724345/1
CCCFFFFFHFHHHIHIJHIJJIJEEHEIHIIIGIFIJIJIGI?BHCGGEH
@4669778/1
gacgcaagaagtaccagaaacgggacttagccacaatctggtctggagag
+4669778/1
CCCFFFFFGHHCFHIIJJJJJJJJJJJJJJJJJJJJJJJIJFHIJJJJHI
@2110222/1
accgcatccaactcggatcagccgtttctgagattagcgcgcacagacga
+2110222/1
@B@FFFFFHHHHHJJGGIIIIGGJHIJJJJJJJJEEGHGIGJGIFHHHB?
@6210193/1
gtcaaattaaagaatcacgtcgaacactattctatgcttataccactaat
+6210193/1
@@@FFFFFHGGHHIIJJJIFHGIGGIJIGJJIGIIGIIIIGGIGHIGIIH
@6210195/1
agggatcactcgctaatattacgaaacatttcttctgtcaatttgatcgc
+6210195/1
CCCFFFFFHHHGHJJJJJJJJJJJJJJJJJJJJJJJJJJJIJJJJJJJIJ
@7242172/1
ctatactttgcattaaaataatgcccattttcacaggcaagggatcctaa
+7242172/1
CCCFFFFFHHHGHJJIJJJJJJJJJJJJJJJJJJJJJJIJJJJJIJJJJJ
@2621405/1
cgcagccagatgccaaagttcttgatcttcactgggctcttctctgggat
+2621405/1
BCCFFFFFHHHHHJJJJJHIJJJJJJJJJJJJJJJIJJJJJJJJJJJJJJ
@1600675/1
tatgattatttgtctgtagtggtcctgctgtttcgtatattctaaattgg
+1600675/1
CCCFFFFFHHHHHIJJJJJJHHHHJJJJIJHHIJJFGIGHIIJJIIJJJJ
@4670461/1
ggcatctgcaccaagactggagctcctgctggagatgtgggtgtagcttt
+4670461/1
CCCFFFFFHHGHHIJJIJJJIJJJJJJJJJJJGHGHIIIJJDHFGIJJJJ
@1600823/1
ggaatctgattgtgctgttgtggaactgcttcacctgtggccggcggcac
+1600823/1
CCCFFFFFHHHHHIIGJIIJHIJIJJJIJIJJJJJJJIIIJIIJJJJFFD
@37729/1
caacaaataaacctttcaatagacaaatacaacgaaaccaatttagaata
+37729/1
@@@DDFFFHHHGBHGHIJJIIJJIJJJJJJIJJIJIIJJJGIIJJIEDDG
@6725392/1
gaggctgtcactgcagcaatgctgggaacattcgactgatccggtgaggg
+6725392/1
C@CFFFFFHHHHHGIJIJIJJJJIIJHIIJJJJJIJJJJJJJJJFFDGIJ
@562839/1
ccaacaaataaactttttaatagacaaatacaacgaaaccaatttagaat
+562839/1
@8==BBBBFFA<?CB:C3AAECE<A:F;9<A2:C:F?F@?B?GG?FD39B
@4167249/1
gttgtggaactgcttcacctgtggccggcggcacgcagacgccttgatga
+4167249/1
CCCFFFFFHHHHHJJJIJJJGEHIJJJJJIIGEIHHFFDDDDDDDDDDDD
@7750144/1
ctgggatgccacccggcaccactcccgggtgaggatgcactacatttccg
+7750144/1
CCCFFFFFDFHHHJGJIIIIIGHIIJJJJHIJIJIIJJJIJJIJJIJJJJ
@5709512/1
acgcgcttgggcagagggaatctgattgtgcggttgtggaactgcttcac
+5709512/1
@CCFDDFFDBFAHD8EFEHGHGDBBBFD?BA6@GGGHHHGGCGD=F@GIG
@7750563/1
cctgacgcttagcaagtttcttagacttgccagttcccacttcacgacgc
+7750563/1
CCCFFFFFHHGHHJJJHIJJJJJJIIHHJJIIIHIJJIIJJJJJJJGIIJ
@563350/1
caatgtggatagctggacaaggcactggcaacgaccaatcatggactttt
+563350/1
CCCFFDFFHHHHHJJJJJJJJJJJJJJJJJJJJGJJJJJJJJIJJJJJJJ
@4167731/1
agcatggtaagaaggtggcggccagaatctagacatgcacagctcttgca
+4167731/1
CCCFFFFDHHHHHJIEHGIJIIJIJJJJJJJJJJJIJJJJJJIJJJJJJJ
@563422/1
gttctctgtggtgcaaagcaagcaattgcccacacccgtatctcaacacc
+563422/1
CCCFFFFFHGHHHJJJJJIJIJJJJJJJJJJJJJJJJJJJJJJJJJJJJJ
@4167826/1
tgacgcaagaagtaccagaaacgggacttagccacaatctggtctgg
+4167826/1
@@@DDFDDAFHHAEFHHGIIIEGGBDHIIIGHGIIEHIIIEHIIHGH
@5186425/1
gccagatgccaaagttcttgatcttcactgggctcttctctgggatttcc
+5186425/1
CCCFFFFFHHHHHJHHJJJJJJIJJJIJJJJJJJJJJJJJJJJJIIJJJJ
@3655022/1
cggcagttttcgaatatgtgtgatgttattaggaagtccaatatcgcatc
+3655022/1
CCCFFFFFHHHHHHIJJJHIHHIJJHIGJJJJJGIJJJJJJJJJJJJJJJ
@563685/1
ctgttgtggaactgcttcacctgtggccggcggcacgcagacgccttgat
+563685/1
@@<BDDFFGHHFFIIIIGGFGICAGCGHG8@@GAGHHFFBAA@D?BDAC@
@3655321/1
actgagtgacggcacctccgacactgaggtcacggtactcgcggtacatg
+3655321/1
CCCFFFBDHHHHHJJIJIJJIJIIIJJJIGIIIIIFHIJJJJJH>DFFFF
@4168212/1
gctgggcctcttgtatgcgaaggtgttgaggcgcttgtggtggtgcacgc
+4168212/1
@@<DDA;BABBFBAFH@GIIIIGF>FGBBBC@D<FBGHBAHBG@DDA=;6
@4168335/1
agtaattattaattaattaaaaaggataattaaatattgcttggaaatga
+4168335/1
@@@DDDEFGF?BFGIEGABHBDG<@BFEGHEEHEHEGIHGEIIIFGG@FI
@564000/1
catgaaacaaacactaaatgtaaatttaagcatcccacaatatattcgtg
+564000/1
CCCFFFFFHHHHHJJJJJJJHIJJJJJJJJJJJJJJJJJJJIJJJJJIJI
@4672183/1
ctggagagaagatcctcatcttgtatagaggaggcttgggctcgctctcc
+4672183/1
CCCFFFEFHHHHHJJJJJJJJJJHJJJJJJIGJJJJJEHIGCHIJIJJJJ
@564275/1
cgacgacactgtacagttagaaatgttacaacctctatactttgcattaa
+564275/1
@@@FDFFFHHFHFHIJIIJIIIGIIGEIGGIIGIIIJIJJIJJJGGFGHJ
@38084/1
cagcatacataataaaattagaggaagtaggtgctgggcctcttgtatgc
+38084/1
CCCFFFFFHHHHHIGIJJJIJJJJHIIHHIJHIIJJJIEHIJIJJIJJJJ
@1086595/1
ggaccaaagatgtataataaagaatctatttcgcaagttccctactgaca
+1086595/1
CCCFFFFFHHHHHIJJJJJJJJJJJJJJJJJJGJJJJIIJJJJJIJJJJJ
@3139074/1
gtgctgggcctcttgtatgcgaaggtgttgaggcgcttgtggtggtgcac
+3139074/1
@@@DDBBDA?AFHIIEFGDHICEFG1@?;DGIECDGIIICG?CAF@DCEA
@2111079/1
gctgggcctcttgtatgcgaaggtgttgaggcgcttgtggtggtgcacgc
+2111079/1
?;?DDB:2AC?D>EEEIBA;?EE1?EEI4DD?DDADDCDDC=;@AADI>/
@3139201/1
gtgggttcgtgaatcatgccctcaatctgcaccagttcatacttgggcac
+3139201/1
BBBFFDFFHHHHHJJJJJJJJJJJJJJJJJJJJJJIJJJJJJJJJJJJJJ
@1087087/1
cggcacctccgacactgaggtcacggtactcgcggtacatgttgtgtaca
+1087087/1
CCCFFFFFHHHGHJJJJJJJFHJJJJHIJJJJJJJHIJJJJJJJIIHHHH
@38622/1
gacaaacagacaaacagacaaacagacaaaaaaa
+38622/1
?;@;DDDDFABBD:EACFF;:AE3?F@B3EFFIE
@4673035/1
agtggtcttcttgaacttcttcaattgacgcaagaagtaccagaaacggg
+4673035/1
@CBFFFFFHHHHHJJJJJJJJJJJJJJJJJJJJJJJJGHHIJJJJJJJII
@3139380/1
gtggattttaatgttattattacagcatacataataaaattagaggaagt
+3139380/1
@@BFDFFFHHHHHHJJJJJJJJJJJJJJJJJJJJJJJIJIJJJJJJIJJH
@4673136/1
ttgtaatatagtttcttttttaattgttataaattcgtaattcgtagctt
+4673136/1
BCCDDFFFHHHHHJJJJJJJJJJJJJJJIJJGEGIJIHHHIJJJJJJJJJ
@6726213/1
agcatacataataaaattagaggaagtaggtgctgggcctcttgtatgcg
+6726213/1
?@@DFFFFHHBBHIJJIIGGIIIEGHIGCH?CDGI>EDFGDGGHFDIIHE
@2622740/1
ctttactcgaatagtcttttctaacttgaacagtgcgatgttttacaagg
+2622740/1
CCCFFFFFHHHHHJIJJJJJJJJJJJJJJJJJJHIJJJJIFHIJJJIIJI
@6726369/1
ctccaatcctttactcgaatagtcttttctaacttgaacagtgcgatgtt
+6726369/1
CCCFFFFFHHHHHJJJJJJJJJJJJJJJJJJJJJJIJJIIJHIJJJJJHI
@2111539/1
cagcatacataataaaattagaggaagtaggtgctgggcctcttgtatgc
+2111539/1
CCCFFFFFHHHHHJJJJJJJJHJIGJJHGJJHHHIJJJJJJJJJIHIJJJ
@7243567/1
gtggcacagctggtacgtcaggcactgcagctcgtccgacccgaagtggt
+7243567/1
CBCFFFFFHHHHHGIJJJJJJJJJJJJJJJJJJJJJJJJJJJJGIJHIIE
@3139847/1
cccatgtcacggtagcactgagtgacggcacctccgacactgaggtcacg
+3139847/1
CCCFFFDFHHHHHIJJJJJJJJHIJJJIJJJJJJJJJJJJJJIJJFHGIJ
@4673578/1
catacataataaaattagaggaagtaggtgctgggcctcttgtatgcgaa
+4673578/1
CCCFFFFFHHHHHJJJJJIJJIJJJJJJHIJJJJJJJJJJJJIJJJJJII
@6726649/1
cctgtggccggcggcacgcagacgccttgatgacctccactttgatgatc
+6726649/1
@@@DB?DDFFFHHBHGDHAEEG@EGHFECEEEC@CAACCCCCCCCCCDDC
@4673601/1
ctggactagtaaaatacatagtttcactacacaagtgatacactgatttc
+4673601/1
CCCFFFFFHHHHHJIJJJIJJHJJJGJJJJJJJJJHHHICH@HIGHIJIG
@3139911/1
agcaggggttattgttatgtcgatgtcgaacccaaaaatgtaatta
+3139911/1
?<@BBDAAFH:CDECDACDFFEEAFBCEEFGII?BB?FAFBFGIGG
@7243822/1
cgtgaatcatgccctcaatctgcaccagttcatatttgggcacagttcct
+7243822/1
CCCFFFFFHHHHHJJJJJJJJJJIJJIIHIIJJJJJJJIIJJJJJGHHIC
@5710892/1
aggtgctgggcctcttgtatgcgaaggtgttgaggcgcttgtggtggtgc
+5710892/1
@@CFFDFFHFDHHGGGIHHJJHIIGHI?C?DHIIJGIGGIGIJJIJIAE@
@4673851/1
gtggtggtgcacgcgcttgggcagagggaatctgattgtgctgttgtgga
+4673851/1
@@@ADBDDHDHFFGGGGIIGIII:?FGG:GEHGIDEHGBFHGHFFGHIG@
@7751683/1
gatgaggttcaccaagctagtggcgttgatgtcgcaagatagtgagacat
+7751683/1
B@CFFFFDHHHHHJJJJJGIHHIGGIJIGIJJJJIJJJJJJJHHIHIIII
@6214033/1
gtgacggcacctccgacactgaggtcacggtactcgcggtacatgttgtg
+6214033/1
CCCFFFFFHHHHHJJJJJJJJJJJJJJJJJHEIJJJJJJAHHHHFFFFFF
@564495/1
cagtgagagagtggccccgttggatatagcgctgttagttacataaacaa
+564495/1
CCCFFFFFHHHDHIJJJJJIJJJJJJJJJJJJJJIJJJIJJJJJJJJJJJ
@4674098/1
gccttagctgcggaatgcttagcttccttcttagagcgtcccgtacccat
+4674098/1
CCCFFFFFHHHHGJJJJJJJIJJJJJJJJJJJIJIJIJGIJJIFHIHIJH
@6214200/1
cctgcggggatatttccagactttcccgactgctcctttttgtcagcaca
+6214200/1
C@CFFFFFHHHFHGGDHGIIGGGIIJIIIIJIIEHGHJGIJHHHHD@@DF
@4674192/1
caccattcatttccccagtattattgaaccacatctcgggatgtagtctc
+4674192/1
=@?BDDDDDDFFHHAGEB:ABCEBFHIIGIGIEHHHIIGG:@BHIIGHII
@3656978/1
ggcacctccgacactgaggtcacggtactcgcggtacatgttgtgtacac
+3656978/1
@@@DDD?DFDCDFHED?FHCBDHGEDCDDD;FDH;;ACGI=CG@D7=@CC
@6214318/1
tttcggcttaaaatacgtttaaaaaaaatttgtaccaaatacttgatatc
+6214318/1
=:?BA@DB@ADAAGHDFICH=CBBGII@FDDB9DFDBDHEDEBHHIIGH=
@4169153/1
caggataataagttaattataccaagtttcatcgaaatcaaaccgttagt
+4169153/1
CC@FFFFFFHGFHIIIIGJJIJHIGHIGHIJJIJGGHGEGGIIGGBEHI?
@5711614/1
tgcaaagatctttccttcttctcttttttctcctttcttttgcgagctgc
+5711614/1
CCCFFBD?CDHFDHHAEGHHIHJFHIIIIIEHGJGJJIGJIJJJGHGEGI
@6214430/1
ctcgctctccgaagggagcttgcggccgatgacctcatactccttcaact
+6214430/1
@@@FFDDFHFFFFGIJGGIGIIJ>DHIIGIJ<FHGHJJJIJJJJJHGFHA
@3657191/1
ctcagatgcaatttcttgcaagaattgcacaaagttgaagtccttgttgt
+3657191/1
@@@DDBDDHFDHDEFHEGBAHE@CHHCEFFII@FGH?FEH?CFGECH@;B
@2111935/1
cttcacctgtggccggcggcacgcagacgccttgatgacctccactttga
+2111935/1
CCCFFFFFHHGHHJJJIIJJIIIJJJJJHHFFFEECEEDECDDCCDDDD@
@6726873/1
gccattagtagactgatcagccggagcagctccggtaagtttgtcgagta
+6726873/1
CCCFFFFFFHHHHIJJJJJJJJJJJJJIJJJJJJJFHIJGIJJJJJJJHI
@1087268/1
cagccagatgccaaagttcttgatcttcactgggctcttctctgggattt
+1087268/1
CCCFFFFFFHHHHJJJHIJJJJJJJJJIJJJIGIJJJJJJJJJJJIFHIJ
@2623536/1
atctgattgtgctgttgtggaactgcttcacctgtggccggcggcacgca
+2623536/1
CCCFFFFFGHFHGIIJJGIIJJJJJJJJJJIJJIGJIIIJJIJJHFFDDD
@2112005/1
ggcagagggaatctgattgtgctgttgtggaactgcttcacctgtggccg
+2112005/1
CCCFFFFFHFHHHIJJIIIHIJIJIJJFHIIJJIIIJJIJJJJJIJIJII
@2623672/1
gaggaagtaggtgctgggcctcttgtatgcgaaggtgttgaggcgcttgt
+2623672/1
@B@FFFFFHHHHHJJJJIJJJJIJJJJJJJJIIJJDGFHIGIJIJJJJJD
@4674677/1
gttaagaggtgttacctgcaacttggccaggttagggccaacagattgtt
+4674677/1
CCCFFFFFHCFHHJJJJJJJJJJJJJJJJJJHHIJJJJJJJJJJIIIJHI
@2112373/1
agcatacataataaaattagaggaagtaggtgctgggcctcttgtatgcg
+2112373/1
CCCFFFFFHHHHHJJJJJIIIJJGHIJJJJIIIJJJJIJJJJJJIJJJIJ
@1602273/1
cactgagtgacggcacctccgacactgaggtcacggtactcgcggtacat
+1602273/1
@@@DDDFDDHFFDIGGGHGIGAFDHBGGEGBFHGIJ7=FGHHGIEHFFFF
@2112580/1
ctgggcctcttgtatgcgaaggtgttgaggcgcttgtggtggtgcacgcg
+2112580/1
@C@FF3BDHHHGHIIIGII>HI9FEGHGEGGIHIIIIGIBFHBHGGIIHH
@1087947/1
catacataataaaattagaggaagtaggtgctgggcctcttgtatgcgaa
+1087947/1
CCCFFFFFGHHGGJJGIJHGCHHGDHGIHJJJJJIIIJJIJIHHIIJJJH
@2624242/1
gagcaaatggaaaaaaaaattggtgaaaagaatcacaagtaagatactgc
+2624242/1
CCCFFFFFHHHHHIIIIII;GFH?DBGHIGHIIIIIIIIBHHFFHGGHHG
@2112742/1
cttcctagtacctgataagcccagacctagcccaaattcttcttcttcag
+2112742/1
@@@FFFFDFHHHHIIIDBHIJIIGIJJJJIIGDGGGHIJJJJJJJJIIAD
@39303/1
caccaggatagagttaatgccgccaagtttgacgtttatcttcaag
+39303/1
@@<DD=?D3A3AAAEFHIC@EFGGIIIIIIG@DHDCFGHG<FBE@F
@39381/1
gccagatgccaaagttcttgatcttcactgggctcttctctgggatttcc
+39381/1
CCCFFFFFHHHHHJIJJJJJJJJJJJJJJJJJJJJJJJJJJJJJIIJJJJ
@4675708/1
catgttgtgtacacctgagcgagactcataacgcagccagatgccaaagt
+4675708/1
CCCFFFFFHHHHHIJJJJJJJJJJJJJJJJJJJJJJJJJJJJJJJJJJJG
@39710/1
cttgaacttcttcaattgacgcaagaagtaccagaaacgggacttagcca
+39710/1
CCCFFFEEHHHHHJJJJJJJJJJJJIJJHIJJJJIJIJJIJJIJJJJJJI
@1602992/1
ggtggtgcacgcgcttgggcagagggaatctgattgtgctgttgtggaac
+1602992/1
B@@FFDDFHHHHHJIJJJJJJJIJJFFGIIJJJJJIHIJJIJIJIIJJJJ
@1603012/1
gccagttataaagcatagcccgaagtgctattggcacacaggcataatgc
+1603012/1
CCCFFFFFHHHHHJJJJJJJJJJJJHIJJJJJJJJJJJJJIJJJJJJJJJ
@1088550/1
agccagatgccaaagttcttgatcttcactgggctcttctctgggatttc
+1088550/1
@@@?DADDBD?AHIGEGGC9EEA<BHGCG@HEE=E=G>DGCF@GGIEHGG
@6728249/1
cccgcgactccgtccgcgcggatgtcggtcttcgcgtggaagttttattt
+6728249/1
CCCFFFFFHHHHHJJJJJJJJIJJIJJHHFFFFDDDBDDDDDACEDDDDE
@4675990/1
ccgcatccaactcgaatcagccgtttctgagattagcgcgcacagacgaa
+4675990/1
CCCFFFFFDHHHHJJIJJJIJJJHJJJJGCHJJJJJIHIJJJIIJIGGFF
@1088804/1
gtcacggtactcgcggtacatgttgtgtacacctgagcgagactcataac
+1088804/1
C@CFFFFBFHHHHJIJEGHIJJIJJHGGIIGHIIJJIJJJIIJJJJJJJH
@1603353/1
gccattggcgcgagagaacatgcttttttagccgatatttaagttgtttt
+1603353/1
@<@?DAADHHDF1@CEE?<FCFECDHCG<BDHBF@F@GHII;E7=E=?EH
@6728440/1
gtagtaatttctttctgccactctttaagttgtctagtgtgtgtagggga
+6728440/1
BBBFDFFFHGHHHJJJJJJJJJJJJJJJJHIJHIIJJHHIIGIHIIJJJA
@6214537/1
gttgtggaactgcttcacctgtggccggcggcacgcagacgccttgatga
+6214537/1
@BCFDDDFHHHHHHGHIIJIIGGHGIIEHGGIGGEHFFBABBDDDDCCCA
@5711832/1
ctgcttcacctgtggccggcggcacgcagacgccttgatgacctccactt
+5711832/1
8?@DDD4AFFDCCEFEGFIFFB@FEIDE6ACEDDCCCCC>ABBBBBBBBB
@4676527/1
atcctaacttcgcaaccactaattccagtgataaattcactctagcacgt
+4676527/1
CCCFFFFFHHHHHJJJJJJJJJJJJJJJHIJJJJJJJJJJJJJJJIJJJF
@4676684/1
ccagtggtcttcttgaacttcttcaattgacgcaagaagtaccagaaacg
+4676684/1
@@?DDDDFHHHGHJJIIIIJJJJIIHGIJIJIGJJJJJJ?DCGHIIIJII
@4170206/1
gtttgattgtgtagctggtatcgaatgttcgccattttattttcacttta
+4170206/1
@?@DDBDD<DFFFGIE@GFIECFE?F;A?EA<C;DCHEHIIIEBDAFEHC
@6215422/1
cggccttgattttataatttagagacacgtgtacatttcgagagaacaaa
+6215422/1
CCCFFFFFHHHHHJJJJJJJJJJJJJJJJHIIIJJJJJJJJJJJJJJJJJ
@5189728/1
cataataaaattagaggaagtaggtgctgggcctcttgtatgcgaaggtg
+5189728/1
C@CFFFFFHHHHHIIIJHIIEHHGHGGIGIJCHIIIIIFHJJJJJJJJDE
@4677146/1
gcaagaagtaccagaaacgggacttagccacaatctggtctggagagaag
+4677146/1
CCCFFFFFDHHHHJJJJJJJJHIJJJJIJJJJJJJJJJHIJJIGIIIIJJ
@4170495/1
atgcgtagacatagtaatggagacaagaaatggagttttaatacaaatca
+4170495/1
CCCFFDFFHHHHHJHIJJJJIJJJJJJHIJJJJHHDHIJJJJJJJJJJJJ
@4677310/1
cacggtagcactgagtgacggcacctccgacactgaggtcacggtactcg
+4677310/1
CCCFFFFFGHHHHIJFHJJIIJJJIJJJJIJJJJJIJJFHGJJJHJJJJH
@4170566/1
gtaatgctaacgtcatagcgataaattttaagggatttaaattccatttc
+4170566/1
@@@DDDBDDDDB<AEDACBFFDFFDFHHGIFHGFIBHI?:FGIA?GAHII
@3658648/1
ctggagagaagatcctcatcttgtatagaggaggcttgggctcgctctcc
+3658648/1
CCCFDFFFHHHHHJJJJJJJJJJJJJJJJJJHJIJJJGEHGIJGGIJIJJ
@1603688/1
acgatttcaccagtggtcttcttgaacttcttcaattgacgcaagaagta
+1603688/1
CCCFFFFFHHHHHIJJJJJJJJJJJJJJJJJJJJJJJJJJJJJJJJJJHJ
@6216608/1
tgtggaactgcttcacctgtggccggcggcacgcagacgccttgatgacc
+6216608/1
@C@DFFFFHHHGBHIIHIDFEGGEGGIIIIIIIGFHFFDDDDDDDDCDCD
@1089162/1
gcaagaagtaccagaaacgggacttagccacaatctggtctggagagaag
+1089162/1
CCCFFFFDDFHHHJJJJJIIIJIJIIIJJIJJIGIIJIGGHJJGIGHGII
@6728813/1
gccagttataaagcatagcccgaagtgctattggcacacaggcataatgc
+6728813/1
?@?DDDDDFFHFHHHFDFBH>GIAFFHHEHIECGIECHGHB2??BF<DGI
@4678020/1
ctcatcttgtatagaggaggcttgggctcgctctccgaagggagcttgcg
+4678020/1
CCCFFFFFHHHHHJJJJJJJJJJFHIIJJJFIJJJJJHJJJJGHGIJIIG
@6729133/1
cgggacttagccacaatctggtctggagagaagatcctcatcttgtatag
+6729133/1
@@@DDDFFDHHHGIIIIIIIGCHGIIEEHIGHA3DE>GHIGDHIFHGGIE
@2114322/1
gcattgcgtcagaatgcccacctcacgttccgccaattgcttcaccttat
+2114322/1
CCCFFFFFHHHHHJJJIJJJJJJJJJJIIJJJJJJJJJIJJJJJJJJJJJ
@6729272/1
gcgaaggtgttgaggcgcttgtggtggtgcacgcgcttgggcagagggaa
+6729272/1
@@@=DAD2ADFB<EFGDG<@D?DCH=F?DFGHHI>G<AHEHCCDEEEC<A
@1604601/1
cagtggtcttcttgaacttcttcaattgacgcaagaagtaccagaaacgg
+1604601/1
C@CFFFFFHHHHHJJIJJJJJJJJJJJJJJJJJJJJJJGHIJJJJJJJJI
@567755/1
gtcacggtactcgcggtacatgttgtgtacacctg
+567755/1
?@<=:A<DFD?>F8CEC?:<B9:DGB?B?DFBG@B
@567857/1
agaagatcctcatcttgtatagaggaggcttgggctcgctctccgaaggg
+567857/1
CCCFFFFFGHHHHIJJJGIJJJJJIJIIIJJHGIIJJIJIJIJJIIJJJJ
@1604832/1
cttgggcagagggaatctgattgtgctgttgtggaactgcttcacctgtg
+1604832/1
?@?B;BBDD?FDA@CCF<CHEBDHGGGCHAF:???DCHIGFGBDDEI;99
@5713516/1
agcgactgtcacacggtagcggaaggtggg
+5713516/1
CCCFFFDF:ACFHEIGCGGGIJJJGGBGGH
@1090676/1
gtggattttaatgttattattacagcatacataataaaattagaggaagt
+1090676/1
BBBFDEFFHHHHHJJIJJJJJJJJJGJJJJJJJJJJJJJIJJJJJJGIIF
@3142453/1
gacccagtaacaccctgctatttattttttctatattttcaatgaac
+3142453/1
CCCFFFFEHHHHHJJJJJJJJJJJJJJJJJJJJJJJJJJJJIJJJJJ
@7246949/1
cggaaagattataatatttctttagtttaagtccgtttttaaactatttt
+7246949/1
CCCFFFFFHHHHHJJJJJJJJJJJJHHJIJJIJJIHIJJJJIIJJIJJJJ
@7754431/1
cctgggtaaggtatttcagggtcgtcacgacccacatcttcgtcgcgcca
+7754431/1
CCCFFFBDHHHAFHIJJJIJJDGIJJJJJJJJJJJJJJJJJJJJJJJJHE
@4171482/1
gtggaactgcttcacctgtggccggcggcacgcagacgccttgatgacct
+4171482/1
B@@FFFFFHHHHHJJJJIIIJJJJJJJJJJJJJHHFFFDDDDDDDDEDDD
@4679512/1
ctcagcttccctgcaaagttaaccatcttgtattcaaaagaaaacct
+4679512/1
CCCFFFFFHHHHHJJJJJIIJJJJIJJJJJIJJJJJJJJJJJIJJJJ
@2625494/1
atgaagttttggaatccctatttttttcgtaggtatttgcggtgaatttg
+2625494/1
@@CDFFDEHHHGBEHJJGIGIJJJJJJJJIIIIBEHIJJJJIGIIGIJII
@1090848/1
ctgttttggtagcggcggcgcggtccgtgaggagcatggtcgcc
+1090848/1
@@@?DDDDFAC?AEHIIGIBEH>33>?;?<@BABB5:A8AA6@?
@41066/1
aaacgctattaattcattagcgaaaaacttatttttcacttttaaaaata
+41066/1
@CBFFFFFHHHHHJIIIIJJJJJIJJJIJJJJJIJJJJJJJIJJFGIJIJ
@4679718/1
cttttctaacttgaacagtgcgatgttttacaagggcaggttgaactcac
+4679718/1
C@CFFFFFGHHHHDGIGI?CDGIIIFFHIGEHIEIFIDBGEHIIFDFGII
@3659257/1
ctggagagaagatcctcatcttgtatagaggaggcttgggctcgctctcc
+3659257/1
@@@FFFFAAFH?FFGGIGGGIIIHGHIIHGGAHIIII:@FGGGEGI?CCF
@41400/1
cgttgatgtcgcaagatagtgagacattcactttttagtcataatcttca
+41400/1
@@@DDDDDHHFDHIIIIIGIAEED@FCFHEEGGEGGIIGDFDA>DGGHC<
@4680032/1
ccatcagtttggagttcacctttagaagtatgtttttagctgtcatctgg
+4680032/1
CCCFFFFFHHHHHJHIJJJJJJJJJJJJHHJJIJJJJJJJJJJJJJJJJJ
@5714343/1
gtgggatgcttaaatttacatttagtgtttgtttcatgtcaatcgcttca
+5714343/1
CCCFFFFFHHHHHJJJJJJJJJJJJIIJIJJHIJJJJJJJJJJJJJJJJJ
@7755294/1
caccagtggtcttcttgaacttcttcaattgacgcaagaagtaccagaaa
+7755294/1
CCCFFFFFDHHFHGIJJIJJGIJIIJJJJIGGHIIIIJEHIIGIJIJIJJ
@4680341/1
cgtttctgtaccaataggaacaatacttcgggcttattctgcatacctgc
+4680341/1
CCCFFFFFHHGHHIIIIIJIGHJJJJJJJIIJIJJJJJIJJIJJIJJJJJ
@41840/1
cgacactgtacagttagaaatgttacaacctctatactttgcattaaaat
+41840/1
@@CFBFFEDDHDHGGHHGAEIIIJII4AFHHJIIIIIJJJEIJIIEGGFI
@5714822/1
gcaagaagtaccagaaacgggacttagccacaatctggtctggagagaag
+5714822/1
??@BDDBEHBDDHEBHIIIGEFFHIIEGGGGIIIIIIBGGIIIIGGGGHH
@7755640/1
cggcacctccgacactgaggtcacggtactcgcggtacatgttgtgtaca
+7755640/1
@C<BDDDDDHF@FGHEGEEIECFHBGHEHHGGAHI;FHIGEIHGGC?EAH
@5714916/1
cctagcccaaattcttcttcttcagccggc
+5714916/1
?@@;:3BDF=;C>?<A<:F:C:C@3AFGD<
@7755713/1
atacataataaaattagaggaagtaggtgctgggcctcttgtatgcgaag
+7755713/1
CCCFFFFFHHHHHJJJJJJJGHJIJJJHIJIJJJGHIIJJJIJJJJJJII
@6730067/1
atacataataaaattagaggaagtaggtgctgggcctcttgtatgcgaag
+6730067/1
CCCFFFFFHHHHHJJJJJJJJJJJJJJHHIIJJJJJJJJJJIJJJJJGHJ
@3660236/1
gcacctccgacactgaggtcacggtactcgcggtacatgttgtgtacacc
+3660236/1
CCCFFFFFHHHHGJJIJJGHGGIIHGIIIIGHIFHIJJJJJIHIGGIEHE
@42157/1
ggacatttcaattttatttagttggtcttggttgaacggaactccaatcc
+42157/1
CCCFFFFFHHGHHJJJJJJJIIIJIHJJJJJHIIIJGIIGIIIJIIJJII
@6730738/1
ctggtctggagagaagatcctcatcttgtatagaggaggcttgggctcgc
+6730738/1
BCCFDFFFHHHHHJJJJJJJJJJJJJJJHJJJJJJJHIJJJJGHJGGIIF
@568840/1
aggtgctgggcctcttgtatgcgaaggtgttgaggcgcttgtggtggtgc
+568840/1
?@@ADDDDHHFFBHGIICFHGIIIIJJFHHGIGIJGIJGGIFFHGIIAGD
@1090985/1
aatataatctctacacaaagtttcagcttaaaatacgtttaaaaaaaatt
+1090985/1
@@BDFFFFHHHFHIGIJJGIHIGGGHIJJGGIIJJIJJJJIJIIJJJIIJ
@1091001/1
cacagctggtacgtcaggcactgcagctcgtccgacccgaagtggttgtc
+1091001/1
CCCFFFFFHHGHHIJIJJJJJJJJJJJJJJJJJJIJJJJIJJFHHHIJFF
@1091310/1
cttgttgttaagaggtgttacctgcaacttggccaggttagggccaacag
+1091310/1
@@CDBDDDAHFHHII<EGIIEHIGGIIGIJJIGI@FG?FFIGEGGFGIGH
@43164/1
cagccagatgccaaagttcttgatcttcactgggctcttctctgggattt
+43164/1
C@CFFFFDFFGHHGEHFHJJHIGHJJJIIJIGGIDIJJJGIIJIIIEHIJ
@1606490/1
cgggttggaatgattctggtgggttgtcctgcagagcttgccacatcttg
+1606490/1
BBCFDDFFHHHHHJJJJJJHHIJGHJIJJJJJJJJJJJJIJJJJJJJJJJ
@1091481/1
ctgcaaagttaaccatcttgtattcaaaagaaaacctagaatcactggtt
+1091481/1
CCCFFFFFFHHHHJIJJJJJIIIJJJJJJJIJJJJJJJJJJJJJJJJJHI
@1606548/1
ggatggagtgagcacgggctctgtgcctggctcccatgtcacggtagcac
+1606548/1
@@@DFFFFAFDFBHIJJIJJJJIHIGIJHIIIJJJJIJHHJJJJFHIJGI
@4681874/1
gtacagttagaaatgttacaacctctatactttgcattaaaataatgccc
+4681874/1
CCCFFFFFHGHHHJIEHHJJJJIJIJJJIIJJIGGIJJIJJJIJJJIGEG
@2116495/1
cagagggaatctgattgtgctgttgtggaactgcttcacctgtggccggc
+2116495/1
CCCFFFFFHHHHHJJJJHIIJJJJJIIJJJJJIIJJJJJJJJIJIIJJII
@4681945/1
gcaagaagtaccagaaacgggacttagccacaatctggtctggagagaag
+4681945/1
CCCFFFFFFHHHHJJJIJJJJIIJJJJJJJJJJJJJJJIJJJJJJIJJJI
@569621/1
tgagtgacggcacctccgacactgaggtcacggtactcgcggtacatgtt
+569621/1
BCCFDFFFHHHHHIJJJJJJJJJIJJJFGIJIJFHHJJGIJI=BDFFFFF
@7247844/1
gccagatgccaaagttcttgatctt
+7247844/1
@@@DD>D?CBFH>CG@AEFD4C@HD
@1092081/1
gcaagaagtaccagaaacgggacttagccacaatctggtctggagagaag
+1092081/1
CCCFFFFFCFHHHJJJJJJJJJJJJJJJJJJJIJJJJJHIJJJIJIIHII
@4682466/1
attatttgtctgtagtggtcctgctgtttcgtatattctaaattggtttc
+4682466/1
@@CFFFFFHHHHHIJGHIJJJJJJJJJJJJJHGIIIJIJJIIJIIJFHJI
@43988/1
gctcgatctcaatttaaagataagatctgcgacctcgagcgacgaatcac
+43988/1
@@@DDDBDBF<FHGIBGGHG@HHHDEHHHFFHIIGHB:DHHHGIG@EECE
@570080/1
ctcatcttgtatagaggaggcttgggctcgctctccg
+570080/1
<=?D?BDB>F?F?GHG<:CF?HHF7BGD@DB=AH@CD
@4682560/1
gcctcttgtatgcgaaggtgttgaggcgcttgtggtggtgcacgcgcttg
+4682560/1
@@@FFFFFFHHHHJGHHIAFHHHGJIGJJJJJGGIIGCFFGHHHGIHBDC
@1607427/1
ccatcttgtattcaaaagaaaacctagaatcactggttcaaattcaaata
+1607427/1
@@@FDFDECFDAFFGGGBFEBGAGHED@EHGEGEHF:CDFFC<FDHIIII
@6732190/1
cagacaaacagacaaaaaaaaagttaattacatttttggg
+6732190/1
@?@D?DDDFHB:CEFFDEHGDEEBB?FGAHGEGHIDGHG6
@6732199/1
gcttcacctgtggccggcggcacgcagacgccttgatgacctccactttg
+6732199/1
CCCFFFDFHGHHHIJJIJJJJFIJJIJEFHHFEDEEEEEEDDCDCDDDD@
@6732259/1
cgctaatattacgaaacatttcttctgtcaatttgatcgcctagtacctg
+6732259/1
CCCFFFFFHHHHHJJJJJJJJJJJJJJJJIJJJJJJJJIJJJJJIIJJJJ
@5715017/1
cagcatacataataaaattagaggaagtaggtgctgggcctcttgtatgc
+5715017/1
;=;DBBBBBFDDCG@??ACFEHGB:FEC9EFFEGID@BGHII@<B:?BG>
@7248366/1
ccacaatatattcgtgaaaaccgcatccaactcggatcagccgtttctga
+7248366/1
@CCDDFFFHHHHHJJJJIJJJJJIIIIIJJIJIJGGGIGIJJJIIIJJHI
@2626960/1
gggacaaagtagctgtatttctttggattttaatttagaaaattaaatga
+2626960/1
:;???ABDFFDFHGHEFIDHHHHGECEEHGB@BA:E<BGGBBH@??FD@<
@5715183/1
cagtggtcttcttgaacttcttcaattgacgcaagaag
+5715183/1
@@CDDAEDFHDBDFBHIGIIIIGIGGI??9CFHAGHCH
@4173072/1
cgatggtagaataaggattaaaaataaacttaaagattattaataagaaa
+4173072/1
?@?DDD2:DF<DFHIF>GHHIIEEI@EEHEHGHDHABDFGHABH><BFHA
@7756040/1
gccggctttggtggttctttggctgtctctggtggaggtttctcctgtga
+7756040/1
CCCFFFFFHHGCDH@FHHIJIEGHGGI@EIBDGGHIIG??FHGIGHIJIF
@5715332/1
ggaagagattccatttcccgtttagcagcttcatccagaggcaagcgctc
+5715332/1
CCCFFFFDHHHHHJJJJJJJJJJJJJJJJJJJJJJJIJJJJJIJJJJJJJ
@5715424/1
gctgaattgcagcatcttgtcgagaacatgaagccgctttggtttacgtt
+5715424/1
@@@FFF>DBHFF>GHGIIEHGIIIIBBFHGGA<FHIIIGHBHDBFHAGCB
@3143443/1
cggcacctccgacactgaggtcacggtactcgcggtacatgttgtgtaca
+3143443/1
CC@FFFFFHHGHGJJJJJJJJJJJJJHIJJJJJJIHGGJJJIJJHHEHHH
@4683476/1
caacaaataaactttttaatagacaaatacaacgaaaccaatttagaata
+4683476/1
CCCFFFFFHGHHHJIJJJIJJJJJJJJJJJJJJJIJJJJJIJIIJJIJJI
@7249180/1
cactggttcaaattcaaataaaatcactctgcaatcctgcctcacatgat
+7249180/1
CCCFFFBDFHHHHJJJGGJIJJJJJJJJJJJJJJJJJJJIJJJJIJJJIG
@7756607/1
gtcctttccaaggttctaaactatatctgtaccaaatttcaaccaaatcc
+7756607/1
CCCDFDFF?DHFHGHGIGJIIJJJJJJJJFHEFGGFHIIEGHHGIIGIGH
@4683757/1
gtggaactgcttcacctgtggccggcggcacgcagacgccttgatgacct
+4683757/1
CCCFFFFFGHHHHJIIIJIIIJJGIIIIIIIIIHHFFFDDBDDDCCEDDD
@7756710/1
caaagcattctgggctgcagatgactgtgcatccttgctagtaagtcctg
+7756710/1
CCCFFFFFHHHHHJIJJJJJJJIJJJJIJIJJJJJJJJJJJIJJJIJJJI
@5716010/1
gcctcttgtatgcgaaggtgttgaggcgcttgtggtggtgcacgcgcttg
+5716010/1
C@@FFFFFCFHHFIGIGI<CAEEGGGIIIEIGBFG@FG@FEEHIIIHBDC
@2627948/1
ccacaatctggtctggggaaaagatcctcatcttgtatagaggaggcttg
+2627948/1
CCCFFFFFHHHHHIJJJJIJJJJJJJJIJJJJJJJHJJJJJJJJJJJIJ?
@6219158/1
cactgagtgacggcacctccgacactgaggtcacggtactcgcggtacat
+6219158/1
CCCFFFFDHHHHHJJJJJJJJIJJJJJIJJDHJJJJGHIJJIIJHEDFFF
@5716152/1
gcacggtctctgtgcctggctcccatgtcacggtagcactgagtgacggc
+5716152/1
@@@FDD=BFHHHHJIGGGGHHJJJI@HHGIJJI?FFHGIJJJJFHIFIID
@6219297/1
gcggaatgcttagcttccttcttagagcgtcccgtacccatagcaacaag
+6219297/1
CCCFFFFFHHHHHJJJJJJJJJJJIJJJJHIIJJHIJJJJJJJJJJJIIJ
@2628123/1
gtgctgttgtggaactgcttcacctgtggccggcggcacgcagacgcctt
+2628123/1
B@@FDFDFHFFHHJJIJIJJJJIJIJHGIHGIJJJJGHGFFDDDDDDDBD
@6219336/1
cgagtagagccttagctgcggaatgcttagcttccttcttagagcgtccc
+6219336/1
CCCFFFFFHFHHHIJIGIJIJIJJIJIJHIIIIGIJGIJIHHBHFFFIGI
@3144263/1
gtccgtttttaaactattttttcaatgccctaagtgagtatacatctatt
+3144263/1
CBCFFFFFHHHHHJJIJJJJJJJJJJJJJJJJJJIJIJHIJJJJJJJJJJ
@5193358/1
ctgtggccggcggcacgcagacgccttgatgacctccactttga
+5193358/1
@@?BDDBBA8D:C6FF<@FFFFE6:?:>>B;@?;@;?@@B>A;5
@4684157/1
acgatttcaccagtggtcttcttgaacttcttcaattgacgcaagaagta
+4684157/1
@BCDFFFFHHHHHIJJJJJJJJJJJJJJJJJJJJJJJJJJJJJJJJJJHI
@3144314/1
cttgtatagaggaggcttgggctcgctctccgaagggagcttgcggccg
+3144314/1
@@@?ADD>A>DAH?@GH@EBEFGGC<FHHGHBFHEBD=F0=CGEII6BA
@5193409/1
ggtcacggtactcgcggtacatgttgtgtacacctgagcgagactcataa
+5193409/1
CCCFFFFFHHHHHJJJJHIIJJJJJJJJJJJIIJJJJJJJJJJJJJIJJJ
@5716451/1
gcaagaagtaccagaaacgggacttagccacaatctggtctggagagaag
+5716451/1
@@@FFFFD2CDDHGHIGGGCAHHHIBGHGHCGIBGDHE?FGIIII3D@B@
@7757465/1
gactcataacgcagccagatgccaaagttcttgatcttcactgggctctt
+7757465/1
C@BFFFFFHHHHHJJJJJGJJJJJJJJJJJJJJJJJJJJJJJIGIJIJJJ
@44561/1
ctcatcttgtatagaggaggcttgggctcgctctccgaagggagcttgcg
+44561/1
@CCFFFFFHFFHGIGGIGIJJJJIIEHGHGGGIJJJIIGGGIGGGGIEIG
@5716685/1
ggagagaatgaatctaactttggaagttatgtgttacaatccttctacaa
+5716685/1
@C@FDDDFFHF<FHIIGIIGHEF>BGFFGIGHFEGHIIIIGEGIIIIIII
@44609/1
ctttactcgaatagtcttttctaacttgaacagtgcgatgttttacaagg
+44609/1
CCCFDFFFHGHHHIJJJJJJIJJIJJJIJJJJJGIJJJJJGIJIIJJJJI
@5716701/1
cccgtacccatagcaacaagatcagcgactgtcacacggtagcgg
+5716701/1
@?@?DDD:CFDFFA?EE>E<E9ACEE@GFGA??@0?<:@0B73;@
@1607899/1
gtgcctggctcccatgtcacggtagcactgagtgacggcacctccgacac
+1607899/1
CCCFFFFFGHHGHJJJJJJJJJHIJJJJJJIJDGIJGHIIJJJJJJJJJI
@4684622/1
gcgctgtagctttgatcatagtagatgtttgcatgtcagttagcttttta
+4684622/1
CCCFFFFFHHHHHJJJJJJJJHIJJJJIJJJJJJJJIJJIJJJJJJJJJI
@2117421/1
gttgaggcgcttgtggtggtgcacgcgcttgggcagagggaatctgattg
+2117421/1
BBBFFFFFGDHHHGIIIIIHEGIIGIJJJJJJIJJIIIGIEHHHFFFFFD
@2117474/1
ggctatgccatttatcctcgcacgttggcagtaatagtacaagtgaaaag
+2117474/1
@@@FFFDFHGHDHGGIIJJJJJJIFHHIIEHGHJGIJFGIIIJBDHGIIJ
@4684820/1
aagaagtttgttggtggtgatactgttatcctgtaatggtacagcctgtc
+4684820/1
???4BDAADDAAFFGEA<AFBHBBFAFCCEC?EE@:CCCGEDGEADGC??
@2117875/1
cagtggtcttcttgaacttcttcaattgacgcaagaagtaccagaaacgg
+2117875/1
BCCDFFFFHHHHHJJJJJJJJJJJJJJJJJJJIJJJJJHIJJJJJJJJJJ
@2117961/1
aataattaaggagatccctctattgagctactgctgttaagcagaataaa
+2117961/1
@@BFFFFFHHGHFFGHBFGIJJJJJIJEHHIJJIJJIIJJJFJJIIJIGI
@571427/1
catgaaacaaacactaaatgtaaattcaagcatcccacaatatattcgtg
+571427/1
@<@D=DDDHCDB?EF:CAIH<ACFHI@9<ACGHIGGHI@B?GCBBGCG9D
@1093804/1
gcctcttgtatgcgaaggtgttgaggcgcttgtggtggtgcacgcgcttg
+1093804/1
CC@FFFFFFFHHGJFHIJEFFHIGIIGGIJJJJIIFHIHGIJIJIJGFFD
@7758388/1
cagagggaatctgattgtgctgttgtggaactgcttcacctgtggccggc
+7758388/1
C@@FFDD<ADBHD>GEEHIIE9CGDFEBEECAHHHBCHCGC;D0:@DHI;
@3662046/1
gttgaggcgcttgtggtggtgcacgcgcttgggcagagggaatctgattg
+3662046/1
B@BFDEFDFHHFHJIIIJJGHHJJIGJIIJJJJJIJGHIJEHFHFFEFFE
@571706/1
cgaaggtgttgaggcgcttgtggtggtgcacgcgcttgggcagaggg
+571706/1
:?1DB?DA2A:A<?EH<EGHFFHHGGFGHG<?DHEHAEDE>C/A??9
@45953/1
ccaaatttcaaccaaatccgtcaaatagttgcggagatcaatggtataag
+45953/1
@@@FFDFDHDHAHEHB<CHI:CFFHBHG:?@9DF<D@GABFDF<8BA<CE
@4685965/1
gctgggcctcttgtatgcgaaggtgttgaggcgcttgtggtggtgcacgc
+4685965/1
CCCFFFFFHHHHHHJJJJJJJJJ?HHIJHIJJJJJJJHIJHJJHHIJJJF
@7758856/1
gcaagaagtaccagaaacgggacttagccacaatctggtctggagagaag
+7758856/1
CCCFFFFFHHHHHJIJJJJJJIIJJJJJJJJIJJJJJJHI@GIHIGIIIJ
@6219605/1
ctgggcctcttgtatgcgaaggtgttgaggcgcttgtggtggtgcacgcg
+6219605/1
B@CDDFFFHHGHFIJGGIG<GGGGCFHCHDGEE0@F?DH=CF;@GGJJFF
@4174231/1
ctggtgctgggcctcttgtatgcgaaggtgttgaggcgcttgtggtggtg
+4174231/1
CCCFFFDDHHHFHHJIJJHIJJJJEEHICGDFHHFIFIIJGGFHIJJIGH
@7249871/1
gtgattctttaatttgacataacttttttatttatgaaccgattgacatg
+7249871/1
@@@1A;DDADF:DFBGAGHF9:CD?4<CGFF>FFGFEFFEF0@EGBFFFI
@3662723/1
ctgggcctcttgtatgcgaaggtgttgaggcgcttgtggtggtgcacgcg
+3662723/1
CCCFFFFFHHHHHJJIJJJJJJCFFHIJJJJJJJJJIJJJJJFHHIJJHG
@5716825/1
aaacagacaaaaaaaaagttaattacatttttgggttcgacatcgacata
+5716825/1
CCCFFFFFGHHGHJJJJJGHIJJJJIIJJJJJJIJFHIJIJJJHHEFFFD
@2628812/1
atacataataaaattagaggaagtaggtgctgggcctcttgtatgcgaag
+2628812/1
@BCFFFFFHHHHHJJJJJJJIJJJJJJHHIJJJJJJJJIJJHIJJJJIIJ
@2628841/1
tgctcatctcgtgcactatctcttgtctgtgttgttgcacgcgcacggtg
+2628841/1
CCCFFFFFHHHHHJJJJJJJJJJJJJJIJIJJJJIJJJJIGIJIJJJGHI
@7250156/1
gcctcttgtatgcgaaggtgttgaggcgcttgtggtggtgcacgcgcttg
+7250156/1
C@CFFFFFHGHHHJJIIIFGIIIIJIJJJJJJJJIJJJHHIIHIJIFFFB
@572175/1
ctggagagaagatcctcatcttgtatagaggaggcttgggctcgctctcc
+572175/1
C@CFFFFFF??FFGHIGIHGCHHHIEIGGBC?@?FFGF;GB?F@DGHIAH
@3663116/1
gcaagaagtaccagaaacgggacttagccacaatctggtctggagagaag
+3663116/1
@@CFFFFBADFHHIIIIIIGIGIIIIIIIIIGIIIIIIHHIIDHIGHGHG
@3663133/1
ctgggcctcttgtatgcgaaggtgttgaggcgcttgtggtggtgcacgcg
+3663133/1
CCCDFFFFGHHHDGIJJJFGGHAFHIJIIJCHIIJJHIIHIIACHGIIGF
@7250594/1
cgcgcttgggcagagggaatctgattgtgctgttgtggaactgcttcacc
+7250594/1
@CCFFFFFHHHHHJJJJHIJJJJJJJJIJJJJJJJIIJJJJJJJJJJJJJ
@6220469/1
ataaatatctattggacccaaatacggcaaggcccataataattaaggag
+6220469/1
CCCFFFFFHHHHHJJJJJJJJJJJJJJJJJJJJJJJJJJJJJJJJJJJJI
@6220509/1
gtctgtttgtctgtttgtcggtttgtctgtttgtctgtttgtctgtttgt
+6220509/1
CCCFFFFFHFHFHGIGIIIIEHHIIGGIIJJJJIJJJHIJIHEHIIJIJJ
@1094025/1
gcttcacctgtggccggcggcacgcagacgccttgatgacctccactttg
+1094025/1
@?@DDDDDHDCD?EGID@FGEBH@/;;4.445?>CCCA;AACC?CCCC>@
@572917/1
ggaagtaggtgctgggcctcttgtatgcgaaggtgttgaggcgcttgtgg
+572917/1
@@?DDBDFHHHHHIII@GHIIIIHHIIIIIIHICFGHIGGIIIIEGHGIG
@4175481/1
gataatgtcataaagttgacaataatctataattactttaaatcttg
+4175481/1
@@CFFDFDFHHHHIJEEGHIJJJJJIJJIJJJJIJJDHIHGGHIIGI
@4175499/1
gccagatgccaaagttcttgatcttcactgggctcttctctgggatttcc
+4175499/1
CCCFFFFFHHHHHJJJJJJJJJJJJJJJJJJJJJJJJJJJJJJIHIIJJJ
@5717781/1
catttatcctcgcacgttggcagtaatagtacaagtgaaaagtcacttgc
+5717781/1
CCCFBFFAHDHH8EGHIBBFBFHGBGHIIGCAHIIIHBCHGHHGGGIIIH
@7760203/1
gtgctgggcctcttgtatgcgaaggtgttgaggcgcttgtggtggtgcac
+7760203/1
@BCFFFFFGHHHHJJHIIJJJIJJJ@FEHIJJJJJJHIJHIJHIJGHHJJ
@6221093/1
agcatacataataaaattagaggaagtaggtgctgggcctcttgtatgcg
+6221093/1
B@CFFFFFHGHHHIJJIJJJIIIEHJHIHIHHHGIJJJJJJJJIHIJGIG
@5195785/1
gttgtgtacacctgagcgagactcataacgcagccagatgccaaagttct
+5195785/1
CCCDFFDDFHBFHECBBFFGAHGD>ACF??FA:<BAB@BDGCEHGIIIII
@573334/1
tccttcttctcttttttctcctttcttttgcgagctgctgccgaaagatt
+573334/1
@?<DDDDDDDACFHGHGHEH?AFFFEHHHI@GIBGGEFHHGH<0;AAF@@
@5195913/1
ccagtggtcttcttgaacttcttcaattgacgcaagaagtaccagaaacg
+5195913/1
CCCFFFFFHHHHHJJJJJJJJJJJJJJJJJJIJJJJJJJGHJJJJJJJJJ
@2630103/1
gtcacggtagcactgagtgacggcacctccgacactgaggtcacggtact
+2630103/1
CCCFFFFDHHHHHJJJJHIJJJJJJJJJJJJJJJJJJJJJGHJJJJHIHH
@573521/1
tgagtgacggcacctccgacactgaggtcacggtactcgcggtacatgtt
+573521/1
@@CFDEFFHHHHHJJJIJJJJJJJJJJHIIJJJDHIJJJJJJ=EEFFFFF
@7760799/1
ggtgctgggcctcttgtatgcgaaggtgttgaggcgcttgtggtggtgca
+7760799/1
CCCFFDFFF=FFFHGIHEFHGGGIGGCEFFEEHGIJJIGJBFIHEG@EAG
@2119218/1
gtagcactgagtgacggcacctccgacactgaggtcacggtactcgcggt
+2119218/1
CCCFFFFFHHHHHIJJJJJJJJJJJJJJJJJJJJGIJJJJIJJJJJJHFD
@1608816/1
ctgcttcacctgtggccggcggcacgcagacgccttgatgacctccactt
+1608816/1
BCCDDFFFHHHHHJJIJJJIJJJJJJJIJHHHFFEDEEEEEDDDDDDDDD
@46777/1
gaggaagtaggtgctgggcctcttgtatgcgaaggtgttgaggcgcttgt
+46777/1
@@@F?DFFFHG>>FBGGA?FHEHHGCHAHIGHGHGBFGHJIIIIIGIIH@
@46803/1
gttttacaagggcaggttgaactcacaccattcaatttaaaagaaactgg
+46803/1
BBCFFFFFHHHHHJJJIJJJHHIIJJJJJJJJJJJJJJJJJJJJJJJJJJ
@47022/1
ctcatcttgtatagaggaggcttgggctcgctctccgaagg
+47022/1
@C@DFDFDGHDHGGDBF>FFCEH>GHG@FE<FGDDF68607
@6734721/1
gtgctgggcctcttgtatgcgaaggtgttgaggcgcttgtggtggtgcac
+6734721/1
@@@FFFDDDFFFHJJJIIJIGGHHI?ECFHIJDIJIIEGHIHFHGEDGIC
@2631112/1
gcgaaggtgttgaggcgcttgtggtggtgcacgcgcttgggcagagggaa
+2631112/1
CCCFFFFDFHHHHJJJJJJJJIJJHJJHHIJJJJJJJJJJHHHFFFFDDE
@3145241/1
ggcatctatagatgtcggtggcgcacagggcacgcttgcgcatgacatct
+3145241/1
CCCDDFFFHHHHHJFHIICFHIIIJJJJJJIJJJIJIJJJJIJIIJIJHH
@1609632/1
gccagatgccaaagttcttgatcttcactgggctcttctctggg
+1609632/1
BCCFFFFFHHHHHJHHJJIJGIJJJJJJJJJIIJJJJJJJJJI3
@2120076/1
caccagtggtcttcttgaacttcttcaattgacgcaagaagtaccagaaa
+2120076/1
@@@FFFDEGHDHHGHIIDHIDHIGHJJGIJEHIJJJJIGIIDGFFHJIHI
@3145682/1
cccatgtcacggtagcactgagtgacggcacctccgacactgaggtcacg
+3145682/1
@@@DBDDDHHHHHIGBFGGG>F<FCHEHGGIIGIIIEGHIIIIIII@EH@
@1609872/1
atttcaaccaaatccgtcaaatagttgcgg
+1609872/1
1=?DDB?BFF?8D:CFG;E1FF99C@HIEB
@7251056/1
gtttattttgtttttctctgtgatctgtttcttggcatctatagatgtcg
+7251056/1
BBCFFFFFHHHHHJJJJJJJJJJJJJJJJJJJJJJJJJJJJJJJJJJIIJ
@7251102/1
ataaagttctaattactacaaagatgaaattagtgactacgtcagtttgg
+7251102/1
CCCFFFFFHHHHHJJJJJJJJJIJJJJJJJJJJHIJJJJJJJJJJJJJJJ
@6735462/1
agcatacataataaaattagaggaagtaggtgctgggcctcttgtatgcg
+6735462/1
CCCFFFFFHHHHHJJJGIIJHIJHJJJJJJHHIJJJJJJJJJJJIJJJJJ
@3663837/1
gtcgagtagagccttagctgcggaatgcttagcttccttcttagagcgtc
+3663837/1
@?@D;D;DH<DDFBEHIFHGAEB>HCEHI@CFBFFGGBBFFHGIDH>?@;
@47985/1
cctgagcgagactcataacgcagccagatgccaaagttcttgatcttcac
+47985/1
@@@ADDADD8DFDFHGFHIG:G@CDGIIIGGDFD9BB4?DHDBF?BCHF3
@5197640/1
gtggaactgcttcacctgtggccggcggcacgcagacgccttgatgacct
+5197640/1
CB@FFFFFHHHGHJJJJIIIGCEGGIGIJIJIIHHFFFDDDDDCCDEDDD
@1610211/1
cttgggcagagggaatctgattgtgctgttgtggaactgcttcacctgtg
+1610211/1
CCCFFFFFHHHHHHIIIJJJJIGHIIHJJJJHIJIJJJJJJJJJJJJJII
@7251404/1
gtggattttaatgttattattacagcatacataataaaattagaggaagt
+7251404/1
B?BDFFFFHHGGHIJJJJFJJJJIIIJJJJJJJIIJHGJJJJJIIIHIJI
@5197821/1
ctcatcttgtatagaggaggcttgggctcgctctccgaagggagcttgcg
+5197821/1
CCCFFFFFHFHHGJIIJHIJJJJGHIJIIJJJJJJJJGIJIJGIJIJIJJ
@2632233/1
gctgaggaccttagggacttcgacatattcggcgatgatgcattcttcct
+2632233/1
CCCFFFFFHHHHHJJJJJJJJJJJJJJJJJJJJJJJJJJJJJJJJJJJJJ
@6221857/1
gtggattttaatgttattattacagcatacataataaaattagaggaagt
+6221857/1
@CCFFDDFHFHHFEHBHIGJIIHGIIEHIGIJJIJCHIJIIJIIJFCHIB
@4176621/1
atacataataaaattagaggaagtaggtgctgggcctcttgtatgcgaag
+4176621/1
@@CADD>A<DFF?EFGBAIEFHEHD?FC>E@4EECA8C9??:B9B9@D::
@4687805/1
gttattgttatgtcgatgtcgaacccaaaaatgtaattaacttttttttt
+4687805/1
CCCFFFFFHHHHHJJJJJIJJJJJJJJJJJJJJGHIIIJJHIIIJJJJJH
@3664949/1
agcatacataataaaattagaggaagtaggtgctgggcctcttgtatgcg
+3664949/1
CCCFFFFFHHHHHJJJJJJJJJJIJJIJJJHIIJJJJJGIJJJJHIJJJJ
@5198843/1
gtaagatactgcaaacatgccagttataaagcatagcccgaagtgctatt
+5198843/1
CB@FFFEFGHHGHJJIJJJBHIIJJIIJJJJJIJJCHHEHJJIDFIGIIH
@3146067/1
gggaagtggtgataaagataagtataggctcaaaacctaacgacatcaat
+3146067/1
CCCFDFDDFHHFHIJIJJJHIIAHHHJIIJJJGJGGJJIIJJJIHIJIJG
@3146177/1
ctttactcgaatagtcttttctaacttgaacagtgcgatgttttacaagg
+3146177/1
CCCFFFFFGHHHHJIJJJJJJJJJJJJJJJJJIGGIJGJJHIJJJJJJJJ
@3146450/1
gtaactgtgaaaatgacatcttataaatatctattggacccaaatacggc
+3146450/1
@C@FFBDDDHHGFIIGFHIGIGGGIIJJJIGGBHIGIIIIIIIGIJGIIJ
@6222855/1
gtcaaattaaagaatcacgtcgaacactattctatgcttataccattaat
+6222855/1
@CCFFFFFHHGHDHIIJIJJIGGGGGIJJJJJ9DGGIGGIIIIIIJJJGG
@1096283/1
gcgagactcataacgcagccagatgccaaagttcttgatcttcactgggc
+1096283/1
CCCFFDFFHFHHHIEIIIGIJJJGIGIEGGIIIIIIGGIJIJJJIJIGIH
@3146648/1
tgtttgtctgtttgtctgtttgtctgtttgtctgtttgtctgtttgtctg
+3146648/1
BCBDFFDFHHHHHJJJJJHJJJHIJJIJJJJJJJJJJJJJJJJJJJJJJJ
@1096390/1
aacagacaaacagacaaacagacaaaaaaaaagttaattacatttttggg
+1096390/1
CCCFFFFFHHHHHIGIIJJJJJJGJIJJIJJJIFHIJJJJJJJJJJJJHH
@7761094/1
gctgggcctcttgtatgcgaaggtgttgaggcgcttgtggtggtgcacgc
+7761094/1
CCCFFFDDHHGHHHIJJJJIGHJCFFHIJJJIIJJJJHIJGIJIHIIJJF
@7761097/1
actgagtgacggcacctccgacactgaggtcacggtactcgcggtacatg
+7761097/1
CCCFFFDDHHHHGJJJJJJJJJJJJJJJJHHJJJJHIJJJIJJHHFFFFF
@48434/1
cagagggaatctgattgtgctgttgtggaactgcttcacctgtggccggc
+48434/1
@CCFFFFFHHHHHJJIBFHGIIDGIFHHIJIGIJJGIGIIIIGGGHIIIE
@6735956/1
catggtaagaaggtggcggccagaatctagacatgcacagctcttgcagc
+6735956/1
@@@FFDBDH<FHHIEIIJJFJJJJIIIIIJIHIIJJJJIJJIIIJJIGIH
@48742/1
tcataacgcagccagatgccaaagttcttgatcttcactgggctcttctc
+48742/1
CCCFFFFFHGHHHJJJJJJJJJIJHHIIJJJJJJJJJJJIHJJJJJJJJJ
@2634350/1
aggtgctgggcctcttgtatgcgaaggtgttgaggcgcttgtggtggtgc
+2634350/1
BBCDDFFFHHHHHJJJJIJJJJJIJJJEGGIJJJIIJJJJJIJJGIHAGG
@2634529/1
gtagacttatttataaatttcataaaatatatttatttgaatgtctgtct
+2634529/1
CCCFFFFFHHHHHJJJJJJJJJJIJIJJIIIJJJIJJJJJJIJIJJJDHI
@2120788/1
gagatataaaagattggaagctagccgggcggatgtatggtagtagctaa
+2120788/1
@@@FFFFFGHHHHJJJJJJJJJIIJJJJJJJJHIJHIIJJHHHHHHHFFF
@1610777/1
gcctgggatgccacccggcaccactcccgggtgaggatgcactacatttc
+1610777/1
CCCFFFFFHHHHHJJJJJJJJJJJJJJJJJJFHIJJJJJJJJJJJJJJJH
@7762318/1
ggacgtcttccgctttcatcatctataggattgtttatcctgtcaactga
+7762318/1
@@@DDDDFDBHDFIIIEBHIIIIIIIGDGEGHEHECGEICAEHFHEGGCG
@2634811/1
tgagtgacggcacctccgacactgaggtcacggtactcgcgg
+2634811/1
?@@DDDDD7@8CFHFHG@EHGEFBBBBDD>D:@6BA@F;@;@
@49425/1
gtcgggtagagccttagctgcggaatgcttagcttccttcttagagcgtc
+49425/1
CCCFFFDDGDFHHIJFIJJJJJJJIJBGIIGIJJJGHGIJJJIGHGIGII
@2634991/1
ccgctatgtcaagtcaagatatttgacgttccgacgtccgaaacatcaaa
+2634991/1
CCCFFFFFHHHHHFHIJJJJJJJJJJJJHJJJIJJJJIJJJJJJJJJJJJ
@1611384/1
caggattgaaacgtcttttatgttgggacagctatcttcataaaagctaa
+1611384/1
BCCFFFFFHHHHHHIJJJJJJJIIJJJJJJJIIJIIJJJIIJJJJJJJJJ
@1611445/1
gcaaaaattaaagttagtctattatagtttcaaaaaaactgtttcacata
+1611445/1
CC@FFFFFGHHFHJIJJFGGIJGGEHIJIJJJJJIIJJIIJJJIJGHHJI
@4688292/1
gtgcacgcgcttgggcagagggaatctgattgtgctgttgtggaactgct
+4688292/1
C@CFFFFFHHHHHJJJJJJJJJJIJJJJIJJJJJIJJHIJIJIJIJJJJI
@7762768/1
gactgatcagccggagcagctccggtaagtttgtcgagtagagccttagc
+7762768/1
CCCFFFFFHHHHHJJJIJJJJJJJJHIJJFIJJIJJJJIHIJIJJJJJJJ
@5201457/1
ggtgcgtgcaggatcctcgtcattgcctggcatacaaggcaaagcaccga
+5201457/1
BC@DFFDFHHHHHJJJJJJIJJJJJJJJJJJIJJJJJJIIIJJJIJJJJI
@4688527/1
gtagcactgagtgacggcacctccgacactgaggtcacggtactcgcggt
+4688527/1
CCCFFFFFGHHHHJJJIIHGIIJJIJJJIJIJIIBGHHGHBGHHGHHHF8
@2635430/1
gggttttttaaactcatattttcatggtaccaagttatgaatttttcaaa
+2635430/1
BBCBDFFFHHHHHJJJJJJJJJJJJJJGIJJJIIHIJJJJJJJJJJJJJJ
@6737292/1
agacgatttcaccagtggtcttcttgaacttcttcaattgacgcaagaag
+6737292/1
CCCFFFFFHHHHHJJIJJJJJJJJJJJJJJJJJJJJJJJJJJJJJJJJJJ
@2635526/1
gccagatgccaaagttcttgatcttcactgggctcttctctgggatttcc
+2635526/1
@@@FDFFFHGHHDGCFEFDHIIIJIIJJJIHGGDDFGHIIHIJJGIIIGH
@7252878/1
ggcacctccgacactgaggtcacggtactcgcggtacatgttgtgtacac
+7252878/1
C@CFFFFFHHHHHJJJIGIFGHGIJIIGIJJIGJHIGHJJIIJIIDHIHE
@5719275/1
ccctgatagagacgatttcaccagtggtcttcttgaacttcttcaattga
+5719275/1
=?@7D?DD<FFAC=<ECB><A?<82AEF?9EDEHIIE<CCHH<DDEHGGE
@5719333/1
gtcacatccacgttggttatcaagtggcttggtaggatccaagttgaaat
+5719333/1
@@@FFFDDFBHDFGHIDGEEHICG<CDF;EFH1?CB90?FGAF0?DGGG9
@4689230/1
cgtattaattctgttttcacgttgtcaataaactattggcgattcataca
+4689230/1
CCBFFFFFHHHHHIJJJJJJJJJJJJJJJJJJJJJJJJJJJJJJJJJJJJ
@7253502/1
ctgatagagacgatttcaccagtggtcttcttgaacttcttcaattgacg
+7253502/1
@@@FDFFDHHHHHIJGHIGIEHCEGIGHGIIGGGEGGHJIHHCHIIICHI
@3665612/1
gctgggcctcttgtatgcgaaggtgttgaggcgcttgtggtggtgcacgc
+3665612/1
CCCFFFDDHFFHGHIJJIIGGGH?FHIIJJIJIJJJJJGIHIGFHGIIIG
@5720041/1
cacgcgcttgggcagagggaatctgattgtgctgttgtggaactgcttca
+5720041/1
@@@D<DFFFHFFFIGBFGGIGGGIJFGHIDDFHHBGGFDECBFGGGIGGG
@2636419/1
gcctcttgtatgcgaaggtgttgaggcgcttgtggtggtgcacgcgcttg
+2636419/1
CCCFFFFFHHHHHJGHIJCGHHJHIJIJJJJJIJJHIIGHJJJJJJHFFD
@3665848/1
ctgcaacttggccaggttagggccaacagattgtttgagatgtttgtgaa
+3665848/1
CCCFFFFFGGHHHJJJIIJJIJJJJJJIJIIJJHHJJIJJJHGCGIIIJI
@3665890/1
ctagcacgtagttctcagcttccctgcaaagttaaccatcttgtattcaa
+3665890/1
CC@FFDFFBHHHFGIGJIJJIIGJJJJJIIJEFIIIGGHCHHEDDGIJJI
@2636540/1
cagcatacataataaaattagaggaagtaggtgctgggcctcttgtatgc
+2636540/1
CCCFFFFFHHHHHJJJIJJJJIJJHJIHIJIJJIIGIIJJJJGJGFGIJJ
@5720332/1
ggcgcttgtggtggtgcacgcgcttgggcagagggaatctgattgtgctg
+5720332/1
@@@FFFDDABFCCB??EFHIIHB6DFHGGIIIIIIHGIIIIIIGHIIIGH
@4178792/1
gtcggtcttcgcgtggaagttttatttctccattttgagtaactgtgaaa
+4178792/1
CCCFFFFFHHHHHFHIIGHHIJJJJJJJJJJJJJJJJJJHIIJIJIJJJJ
@2636819/1
gcacgcgcttgggcagagggaatctgattgtgctgttgtggaactgcttc
+2636819/1
CCCFFFFFHHHHHJJJJJJJIJJJJJJJJJJJJJJJJJIJJJJJJJJJJJ
@5202998/1
ggcctgttttggtagcggcggcgcggtccgtgaggagcatgctcgccatc
+5202998/1
CCCFFFFFHHHHBHIJJHIJJIHEDC<@BB?@B@DCBBDCDDDDDDDDDC
@5203006/1
gcgaaggtgttgaggcgcttgtggtggtgcacgcgcttgggcagagggaa
+5203006/1
:?@D?DDDDADFFH<FGGIIIFGGBGGAFHGID@ABHIIHHHG<;6?A<;
@5203120/1
accgcatccaactcggatcagccgtttctgagattagcgcgcacagacga
+5203120/1
CCCFFFFFHGGHHJJJIIJIIIGHFHIIJJIJIJIJJIIIIJJJHGHGFF
@574438/1
atacataataaaattagaggaagtaggtgctgggcctcttgtatgcgaag
+574438/1
CCCFFFFFHHHHHJJJJJJJJJJHJJJJJJJJJJHHJJJJJIIJJJJIII
@4179250/1
gcgcttgtggtggtgcacgcgcttgggcagagggaatctgattgtgctgt
+4179250/1
CCCFFFFFHHHHHHHIJJJJJJJJJJIJJJHIJJGIJJJJJJJJIIJJJG
@5203906/1
ctcatcttgtatagaggaggcttgggctcgctctccgaagggagcttgcg
+5203906/1
;@@DDDFFFDHHGEDHIHJIJIJJGGIGCGGGGIEGIII@@@BAEGEGIE
@574671/1
gaggaagtaggtgctgggcctcttgtatgcgaaggtgttgaggcgcttgt
+574671/1
CCCFFFFFHHHHHIJJJJJJJJJJJIIJJJJJJJJ?FDHIJJJJJJJJJE
@4179991/1
gcaagacatgtaggaactgtccctcggagatgccgtcccggtacataatg
+4179991/1
CCCFFFFFHHFHHIGIJJJHIIJGIIIIJIGHIGGGGHIGGBGFFEIGII
@7763290/1
atgaggttcaccaagctagtggcgttgatgtcgcaagatagtgagacatt
+7763290/1
CCCDFDDFHHHHHGIIIHIAHHGGHIJHIJJJJJIJIIJJJFIIIJJIJJ
@4180022/1
gtggtgcacgcgcttgggcagagggaatctgattgtgctgttgtggaact
+4180022/1
CCCFFFFFHHHHHJJJJJIIHHIIJGIIJJJJIIJJJJJJGIJHHEIIJE
@50214/1
gtggattttaatgttattattacagcatacataataaaattagaggaagt
+50214/1
??@D;BDEHHFHH?EGGHIGGIIGH@GGIIIEEHGBHGGGHHB>DDHIGE
@4689811/1
gcaagaagtaccagaaacgggacttagccacaatctggtctggagagaag
+4689811/1
?<@B;DDDFF8FFF:A<AEE>F@EF9?FCBFCGGEAB@GCF90B?9;?D;
@4689816/1
aggtgctgggcctcttgtatgcgaaggtgttgaggcgcttgtggtggtgc
+4689816/1
BBCDFFFFHHHHHJJJJJJJJJJJJJJCFGHJJJJJJJJJJHIJIJJGHG
@1612462/1
gtgcattattacattttttataaacggtacatctagagtataaaaaactg
+1612462/1
CCCFFFFFHHHHHJJIJJJJJJJJJJJHIIJJJJIJJJFHIJJJJJJJJJ
@574816/1
gtacatttcgagagaacaaattacattcacttgacatcataatacgatac
+574816/1
@@@DDDD;CCF;F@;FHEACBAADHHA?<CGACFEECEBD?CDFGHGHGH
@7763424/1
cataaataaaaaagttatgtcaaattaaagaatcacgtcgaacattctat
+7763424/1
@@@DDDBDHDDBCE:CBEFFFHIIHIIGHGGII@HEHHGGGEHIICHCIG
@1098879/1
ctaattctatgcaaagtatagcttgtatttgttatgtaaccactccatac
+1098879/1
CCCFFFFFHHGHBHIIIJJJIIJJGCHGIJIIIHGIHGIEGBFHIGEHHF
@6737555/1
ggcgcttgtggtggtgcacgcgcttgggcagagggaatctgattgtgctg
+6737555/1
CCCFFFFFFHHHHJHHJJJJJJJJJJJJIJJJJJJHIJJJJJJJIIIJJH
@3148488/1
tagcactgagtgacggcacctccgacactgaggtcacggtactcgcggta
+3148488/1
@@CFFFFFGHFFFJGJIIIJJIIJIIJJJJJJJHGIJJJHIJIDHIGGBD
@3148506/1
ctgcgacaccttgtggctgtgacttgtagtcaaggtggagattttactat
+3148506/1
CCCFFFFFHHHHHHIJJJJHIIIJJJHIJIJJJJJ?DHHI@FHHIIIJJJ
@6737714/1
ggaactgcttcacctgtggccggcggcacgcagacgccttgatgacctcc
+6737714/1
@?@DBD>DFF<D??GBA3A?CC81:?@5;@@A==@DD<A>>>@>@B;>:5
@7763805/1
gtagcactgagtgacggcacctccgacactgaggtcacggtactcgcggt
+7763805/1
@@@FFFFFHHHDFHIGGGHJJJJJJJJJJJIHJJIJJIJICFHGHIJHFB
@5204760/1
ggcaggttgaactcacaccattcaatttaa
+5204760/1
@@@FFFDDFFHHD<EFHIE@EHGHFF9FCB
@4180383/1
gcggttttcacgaatatattgtgggatgcttaaatttacatttagtgttt
+4180383/1
@CCFDFFFHHHHHIJJJJJJJIIJJIGIJJJJJJJJIJJIJJJJJGHHIJ
@5204846/1
agcctcagcatcctccttctcctgcagtatatcgttgatagtcttctcag
+5204846/1
CCCFFFFFHHHHHEIIGIIIJJIJJJJFHIIJJJHIIIGIIGHIIJJJII
@7763960/1
cctgtggccggcggcacgcagacgccttgatgacctccactttgatgatc
+7763960/1
BCCFFFFFHHHHHJIJJJIIJJJJJHHHFFFFFDCEEDEDDDDDCDDDAA
@2122036/1
cacgacgcttcagcagagtgcacacaatggtgaactggcgttcatgcggc
+2122036/1
CCCFFFFFHHHGHJJJGIHHIJJJJIJJJHHHHJJJJJJJIJJJJJJJJI
@575484/1
ctcttgtatgcgaaggtgttgaggcgcttgtggtggtgcacgcgcttggg
+575484/1
@@@FFFDBFHGHFFGHFBCBF<?DAHHBDFIGHHIGIIIIIEGBEFBDBC
@7255218/1
gtgctgggcctcttgtatgcgaaggtgttgaggcgcttgtggtggtgcac
+7255218/1
BB@DFFFFFHHHHJJIGIIJJJJJJ?FFHIJJJJJJHIJGGIFGHBGHIJ
@3667509/1
cgcaagatagtgagacattcactttttagtcataatcttcagatactcca
+3667509/1
@@@DDDDBFF<DFH@FGD<DHG?CHHIGIIIIIDGIIIHGIIGIGIIIII
@3667529/1
cgcaagaagtaccagaaacgggacttagccacaatctggtctggagagaa
+3667529/1
C@CFFFFFBFHFHIJJJIIGIGHHHIIHGIGHIHIJIIJJGIJIIJIIIA
@2122338/1
acagacagcacttttctacgattttattatatgtatagatattcagacct
+2122338/1
CCCFFFFFHHFHHIJJJJJJIJJJJJJJJJJJJGGIJJJJJJJIJJJJJJ
@1099482/1
agcatacataataaaattagaggaagtaggtgctgggcctcttgtatgcg
+1099482/1
@@@FFFFFHHGHHIJJJJIJIJIGIIIJJJHHIJJIIIIJJJIIIJJJJJ
@7255460/1
aataaaattggactgtttttaatatttaaataaccgctttttactacatg
+7255460/1
?@@1D?BDHDFHHIIFGGGHGAHCHHG>C<9CF?CGGADHGFHBHHIBDC
@51377/1
gtggtgcacgcgcttgggcagagggaatctgattgtgctgttgtggaact
+51377/1
@C@FDBDDFFHHHIIJJGIGHIJIJI@HGIGIJJJJJJJJGGHHIIGHGC
@4181182/1
ggctcccatgtcacggtagcactgagtgacggcacctccgacactgaggt
+4181182/1
BB@FFFFFHHHHHJJJHIJJJJJJJJHIIIJJJIJJJJJJJJJJJJJJJC
@4181205/1
ccgacactgaggtcacggtactcgcggtacatgttgtgtacacctgagcg
+4181205/1
CCCFFFFFGHGHHGGIJJFHGIJIJIJDFIIGEIJIGFGIIFGGHIJIJJ
@51477/1
gccgtttctgagattagcgcgcacagacgaacagacaaacagacaaacag
+51477/1
@CCFFFFFDD?AFGIJJJEHJJJJJJIJJBGIIJHIJIJJJIJJJHHHHE
@5721026/1
gcgctatataacaaaacaattcatttcatatatacttatattggttgtat
+5721026/1
@CCFFFFDHHDHGJJIIJJJIIIIIIJIIIIEIIIJFIJIIIGIHGIFHG
@2639021/1
caaaagaaaacctagaatcactggttcaaattcaaataaaatcactctgc
+2639021/1
CCCFFFDFFHHHDHAHHIG@FBHEAFHCHIIIDHFGFHIIIH3BDFDDHB
@51929/1
cagccgtttctgagattagcgcgcacagacgaacagacaaacagacaaac
+51929/1
?@@D=DDD?CFF>GFFIF3CA:E>FFB@DDBBAFFFCCEEFFEA>CA;;?
@2639169/1
tgatagagacgatttcaccagtggtcttcttgaacttcttcaattgacgc
+2639169/1
CCCFFFFFGHHHHJJJJJJJJJJIJJJJJJJJJJJJJJJJJIIJJJIJJI
@5205797/1
ccgcaatgttggagcttggtacaaagcaaaggtcgggcagttcgtcaaca
+5205797/1
@@@DBDABDDDBA;@DEGHFGCEHHIFEC;CE:CGGHIGGGHIDHIIFIG
@5721577/1
gaggaagtaggtgctgggcctcttgtatgcgaaggtgttgaggcgcttgt
+5721577/1
B@@FDFBDHHHHHJIJGIJJJIIJJGHGJIJEFGG:DFGHGHIJIJIGGC
@2639315/1
gtcccatactccttgatttggtaaagcttgctgcccgcctagcgaggaaa
+2639315/1
@@@FDBDDFHHHHIIDEHIIIIIGEGHIIHEHGEHIDHGIG;<FDHGGDF
@4182171/1
gagggaatctgattgtgctgttgtggaactgcttcacctgtggccggcgg
+4182171/1
@@@DDDDDDFBHFEDAAEHD<CFFFG>HIEHHGBHGGHGII>FGDGF@GH
@4182247/1
ggcaaaggtagtaagtcagctgttccacttcatcatcagggatcttgccg
+4182247/1
CCCFFFFFFHHHHJJIIJJJJIJJIJJGIIJJJJJJJJJJJIJJJJJJJJ
@5721977/1
gttgtggaactgcttcacctgtggccggcggcacgcagacgccttgatga
+5721977/1
@:?DDD7DHHHADHGGEBHHEH>:AFG6FDGHH@BEBDAAABB=;CAA>>
@52608/1
gtggattttaatgttattattacagcatacataataaaattagaggaagt
+52608/1
@=??DDDDHFFH<2<<CGH@FGHIH@CEBFGGGAHHGIGIGIEB@DCBF?
@5206467/1
gaacaaacaaaacttaagccttattataaaaggtataa
+5206467/1
@@@:AADA;FFFDBBFE?CCFF<EAFHFI<BGCCCGFE
@3149339/1
cacatgattcatccacaaattccaacccttgcgtttcaaaacaattcatt
+3149339/1
CCCFFFFFHHHHHJIJJJJJJJJJJJJJJJJJJJJJJIJJJJJJJJHIJJ
@3149367/1
cgggctatgccatttatcctcgcacgttggcagtaatagtacaagtgaaa
+3149367/1
@CCFFFFFHGHHHJJJJJJJIJJJJJIJIGJJJHGIJIJIJJJJJHIIJJ
@52939/1
ggtacatgttgtgtacacctgagcgagactcataacgcagccagatgcca
+52939/1
@@?DFFFDC?FDFBBDFGDHGHBEFGGHIIGGHGGGHDHI6FDF@FGIEB
@53110/1
aaattaaagaatcacgtcgaacattctatgcttataccattaatctccgc
+53110/1
CCCFFFDFHHHHHIJJJJJIJJJJJJJJJJJJJIJIJJJHIIJJIJJJIE
@5206925/1
aggcgcttgtggtggtgcacgcgcttgggcagaggg
+5206925/1
?@@=D>DFHFHA?FHGHGICHGIIIIIIFCGHIGI6
@7764313/1
ccacaatctggtctggagagaagatcctcatcttgtatagaggaggctt
+7764313/1
@@@DDDDDBFFFDEBGHHFFEFG@<EBHEHIIGHIIIIAGBBG@?FGED
@7764597/1
gtggtcttcttgaacttcttcaattgacgcaagaagtaccagaaacggga
+7764597/1
CCCFFFFFHHHHHJJJJJJJJJJJJJJJJJJJJIJJDHIJIJJJJJJJJG
@1101819/1
atcaaacgctattaattcattagcgaaaaacttatttttcacttttaaaa
+1101819/1
@CCFFFFFGHGHHJJJJJJJJJJJJIIGJIJJJJJJJJJJJJJJJJIJJI
@7764708/1
agtgacggcacctccgacactgaggtcacggtactcgcggtacatgttgt
+7764708/1
CCBFFFFFGFHHHJJJJJJJJJJIIFHIJJJFIJJJJIJJBHHGGFFFFD
@1102198/1
ctggatggagtgagcacgggctctgtgcctggctcccatgtcacggtagc
+1102198/1
@@@ADDD<FHHHFIBF@FGE6FEHIEDGGHG@FHHHIDGGH>?DDA7=AD
@6228072/1
gggaagtaaatgcatctgtccttatttccgacccacaaacaattaagcct
+6228072/1
@CCFFDFFGHHFFGIJJJHJIJIIJJEHHGHIGIIJJIGCHEGIIJIJJI
@4691789/1
gtcctttctaaggttctaaactatatctgtaccaaatttcaaccaaatcc
+4691789/1
CCCFFFFFHHHHHEHIIHIJJJJJJJJJJJIJJJJGIJJIJJJJJJJJJH
@2641216/1
tttttttttctcctttcttttgcgagctgctgccgaaagattagagtcgt
+2641216/1
??@?BADD@ABFFFIF9CFFEE>6@@6@;38<FFAB44AEFFFF9?.;<?
@4692066/1
ctggagagaagatcctcatcttgtatagaggaggcttgggctcgctctcc
+4692066/1
CCCFFFFFHHHHHJJJJJJJJJJHJJJJJJJGIJJJJIIJJFGJIIIIGH
@4184124/1
ccgcaatgttggagcttggtacaaagcaaaggtcgggcagttcgtcaaca
+4184124/1
CCCFFFFFHHHHHJJJJJJHIJJJJJJJJJJJGHIJJJJJHJJIIJJJJJ
@7765520/1
cctaacttcgcaaccactaattccagtgataaattcactctagcacgtag
+7765520/1
@@@DDDFFBHHGGJJJIIHIJJJIIIBEGGGGIIICHIJJJGGGGIIGEE
@4184164/1
gcggccagaatctagacatgcacagctcttgcagccatccaacgggattg
+4184164/1
<@@FFFFFGHHGHJGGIIJGGHGGIIGIJJGEGGHGIEEBEGGEBGAFHC
@6228602/1
atgcgaaggtgttgaggcgcttgtggtggtgcacgcgcttgggcagaggg
+6228602/1
CCCFFFFFHADFHIIIJJJJJJJDHGHIJIIJIJIJJJIHHHFFFFBCDD
@3150397/1
ctcggtccttaccctctccaggtaatataacctccaattcaaccttatca
+3150397/1
CCCFFDFFHHHHHJJJJJJJJJFHIJJJJJJJJJJJJJJJJJJJJJJJJI
@3668586/1
ctcatcttgtatagaggaggcttgggctcgctctccgaagggagcttgcg
+3668586/1
CC@FFFFFGCFHHJIJJJIFIGIGIIHCHHGGGHIJGHIAGGDEFGEG@;
@2641809/1
taggtgctgggcctcttgtatgcgaaggtgttgaggcgcttgtggtggtg
+2641809/1
@@@FBDDDF<FFGIJJIDICFHGIIBGI?DGHEDHIIHIIJIJIGGAEAE
@1103025/1
gtgtacacctgagcgagactcataacgcagccagatgccaaagttcttga
+1103025/1
@BCDFFEEHHHGHJJJJJIJIJJJJJJJIJJJJJJIIJIJJJJHIJJJJI
@1613907/1
aagaagtaccagaaacgggacttagccacaatctggtctggagaga
+1613907/1
CCCFFFDDHFHHGJIJIGHGIIJIIEIIJJJJJIJIIJJJJGIIJJ
@2641983/1
gtctgtttgtctgtttgtctgtttgtctgttcgtctgtgcgcgctaatct
+2641983/1
CBCFFFFFHHHHHIJJJJJJJJJJJJJJJJJJJJJJJIIJJJJJJJJJJJ
@54884/1
gggatctgagaatggtttagattcacaattttgtccgctggacaatgttt
+54884/1
CCCFFFFFHHDFDHIAFHGHFHIJJIJIJJJJIJJJJJJJJIIJIJHFII
@1613951/1
ctttaatttgacataacttttttatttatgaaccgattgacatgaaacaa
+1613951/1
CCCFFFFFHHHHHJJJIIJIJJJJJJJIIJGIIJJGIJJJJIJIFIJJJE
@2642008/1
gcgcttgtggtggtgcacgcgcttgggcagagggaatctgattgtgctgt
+2642008/1
CCCFFFFFHHHHHIIJJJJJJJJJJJJJJJJJJJJJJJJJJJJJJJJJJI
@3668797/1
ccgtacggatctgttctgcaatccttttgtcaatttccttctgcttctct
+3668797/1
@@@DDDDFFHHGHHGHAGGIGHGEHIIIIIIIIIIIIIGIIIGAGIIIEI
@6229074/1
agcatacataataaaattagaggaagtaggtgctgggcctcttgtatgcg
+6229074/1
CCCFFFFFHHHHHJJJJJJJHIJHIJJJJJIJJJJJJJJJJJJJJJJJJJ
@1103239/1
gcaagaagtaccagaaacgggacttagccacaatctggtctggagagaag
+1103239/1
CCCFFFFFDFHHHJJJJJJJJJJJJJJJJJJJJJJJJJJIJJJJJJJJJJ
@3150859/1
gtgctgttgtggaactgcttcacctgtggccggcggcacgcagacgcctt
+3150859/1
?@<DDDDDDFDFDHFHB3AFCBEA?<F<3C??CEIG/A459A>9;38=?=
@1614136/1
gggaatctgattgtgctgttgtggaactgcttcacctgtggccggcggca
+1614136/1
@@@D?DDDFFA<FAFDHG@BIHEHBB;@EHDHBFHHACHEGGBGIIGAB<
@1103389/1
ggattgtgtaggtaatattattaaacgaagaacatgcggctgaattgcag
+1103389/1
@C<DDFFDHHD?DGGGGEEFEFIIG@FADBFHCHEEFGIIIIIG@FG>>D
@6738835/1
gcactgagtgacggcacctccgacactgaggtcacggtactcgcggtaca
+6738835/1
CCCFFFFFFHHHHJJIJJJJJJJJJJIJJJIHHIJJJGGIJJIJJHEDFF
@2122946/1
gtgacggcacctccgacactgaggtcacggtactcgcggtacatgttgtg
+2122946/1
CCCFFFFDAHHHDHGEGEG>FADHFHHIIIIIIIGIIIIIHEEHHDFFDF
@4185024/1
gtcacggtagcactgagtgacggcacctccgacactgaggtcacggtact
+4185024/1
CCCFFFFBCFHGFGGEIAFGHGIJJIIDGHGGIIGHIEIGGIJJGGDHHE
@6229498/1
cgacgctcggacatttcaattttatttagttggtcttggttgaacggaac
+6229498/1
CCCFFFFFHHHHHJJJJJJJJJJJJJJJJHIJJFFHJJJHIJJJJJJJJJ
@5207685/1
gcctgttttggtagcggcggcgcggtccgtgaggagcat
+5207685/1
@@@DDDD<FBFDFBGIH<FGBBEECC>B?BB?5<@<<AC
@5722565/1
gtccaggataataagttaattataccaagtttcatcgaaatcaaaccgtt
+5722565/1
@?@DDDDDFHHABHEGEGJGEJEIGHGIICFHHHIIGIJBGEHIEEHGBG
@4185364/1
tgcaacttggccaggttagggccaacagattgtttgagatgtttgtgaaa
+4185364/1
CCCFFFFFHHHHHJJHIJJJJIJJJJJJHJJGHIJIGJIIJJIIJIGCHJ
@2123287/1
gccacaatctggtctggagagaagatcctcatcttgtatagaggaggctt
+2123287/1
CCCFFFFFHHHHHHJJJJJIJJJJJJJJJJJJJJJJHIJJJJJJJJJIJJ
@3151484/1
ggcgcttgtggtggtgcacgcgcttgggcagagggaatctgattgtgctg
+3151484/1
?@@DDDFFHGHHAG@CGFHGAHIGIIIIIIIIIEIGGEGGHIGGHEHGID
@6229922/1
gtggtgcacgcgcttgggcagagggaatctgattgtgctgttgtggaact
+6229922/1
CCCFFFFFHHHHHJJJJJJJJJJJJJJJJJJJJJJIJJJJJJJIJJJJJJ
@55757/1
gtgctgggcctcttgtatgcgaaggtgttgaggcgcttgtggtggtgcac
+55757/1
CBCFFFFFHHHHHJJIJJJJJGFHIHGGHJHIJIJJJJIHIJIIGGGHIJ
@6230314/1
gggctctgtgcctggctcccatgtcacggtagcactgagtgacggcacct
+6230314/1
CCCFFFFFFHHHHJIGIIJHIIJHHJIJJFHIJJJJJJIDHGHGGGIIII
@55926/1
tgctgggcctcttgtatgcgaaggtgttgaggcgcttgtggtggtgcacg
+55926/1
CCCFFFFFHHHHHJHIJJJJHIJJGHHGIJJJJJJJIIIIHHJJJIHJJH
@4693284/1
ctcatcttgtatagaggaggcttgggctcgctctccgaagggagcttgcg
+4693284/1
CCCFFFFFHHHHHJJJJJJJJJJEHJHJJIIGIIIJIGIJJJGIJJJIGI
@4186329/1
gtggtcttcttgaacttcttcaattgacgcaagaagtaccagaaacggga
+4186329/1
BBCFFFFFHHHHHJJJJJJJJJJJJJJJJJJJJJJJGIJJJJJJJJJJJI
@4186334/1
ggggtggtagtacccttcaggtgaagagaaaaatgaacgtcccacagggg
+4186334/1
B@CFADDDFHHHHJJJJJJJJFGIJIIJIJJJJJJJJJJIIIJJJJJJJJ
@1104376/1
gttgtggaactgcttcacctgtggccggcggcacgcagacgccttgatga
+1104376/1
@@@FBDFFHGFGGJJJJGIIGHGIGJIJJJIJJJEHFFDDB?B=:A@@@C
@6230923/1
ggcctcttgtatgcgaaggtgttgaggcgcttgtggtggtgcacgcgctt
+6230923/1
@C@FFFFFGDHFHIJBHHH<CAEGFHIJJJJIIFHIDAGFGGHGIIHHBA
@4693821/1
gtctgtttgtctgtttgtctgtttgtctgttcgtctgtgcgcgctaatct
+4693821/1
<?;1;2:BD=CD:AE<:<3:<33<CF?<<FCFICDEC9CDDDIIDA<BA=
@56858/1
tgtcacggtagcactgagtgacggcacctccgacactgaggtcacggtac
+56858/1
@@@DDDA?<A:C<DHHAF:EHHIGHDGHGIIDD@FHIIHHIIFAHIGD;:
@6740272/1
agggaatctgattgtgctgttgtggaactgcttcacctgtggccggcggc
+6740272/1
CCCFFFFFHHHHHJJJJJJJJJJJJJIJJJJJJJJJJJJHJJJJJJJJHF
@5208152/1
gtgctgggcctcttgtatgcgaaggtgttgaggcgcttgtggtggtgcac
+5208152/1
CCCFFFFFGHHHHJJIJJJJJIIJJ@HGFIIJJJJJGJJIIJHJIGHIJI
@3669151/1
gtaccgaagcgctcggccgatacccaacaaatactaataataaaaacgat
+3669151/1
@@?DBDDD1C?DD?<<7CDDHGICHGGFBFHGII@HIIGICEHGFA/=B.
@7255979/1
gcaagaagtaccagaaacgggacttagccacaatctggtctggagagaag
+7255979/1
CCCFFFFFFHHHHJJJJJJJJJJJJJJJJJJIJJJJJIGHJJJHIIJJII
@7256089/1
agcgtcccgtacccatagcaacaagatcagcgactgtcacacggtagcgg
+7256089/1
BBCFDFFFHGHGHJJJJIIJJJJIIJJJJIJJJJJJJJJGIIJJFHIJGJ
@7766238/1
ccacaatctggtctggagagaagatcctcatcttgtatagaggaggcttg
+7766238/1
C@@DDFFDDHHFHIDE@GGHDGGGHCGHIBHHFHGDGGGHIHGGHIIEG@
@5208776/1
gaaaattacactaattctatgcaaagtatagcttgtatttgttatgtaac
+5208776/1
?@@FDFDD4CDHH@HHIGIHEHIGGGACBHIIGIH?CCFF<??D??9CDG
@3669850/1
gtctggagagaagatcctcatcttgtatagaggaggcttgggctcgctct
+3669850/1
CCCFFFFFHHHGHIJJJJJIJJJJJIIJJJJJJIJJIJJHGEGHIIGIIE
@3669862/1
ggtgcgtgcaggatcctcgtcattgcctggcatacaaggcaaagcaccga
+3669862/1
CCBFFFDDHHHHHJJJJJJJJJJJJJJJJJJJJJJJJJJJIJJJJIJJJI
@2124131/1
tgaggcgcttgtggtggtgcacgcgcttgggcagagggaatctgattgtg
+2124131/1
@@CFFFFFHHHFHJIIJGGIJJJJJIJJJIIIJJFIJJHHHHHGFFFFFF
@6232235/1
ggatggagtgagcacgggctctgtgcctggctcccatgtcacggtagcac
+6232235/1
CCCFFFFFFFHHHJJJJJJJJJJJJJJJJJIJJJJJJJJJJJJJFHIJJJ
@5209164/1
ctgggcctcttgtatgcgaaggtgttgaggcgcttgtggtggtgcacgcg
+5209164/1
@@@DFADDHH<FFBHIIIEHIIHCFBGGIIGIIIIDIIGFHGHHGIIIGE
@2124181/1
cgccaattcactgttcattacctgtgaaaactgcccctcagatacaccgt
+2124181/1
CCCFFDFFHHHDDEHGIIGGIJGGAEHIIJGEBGCHGIIJEHIEGEFHJB
@3670101/1
tgaggcgcttgtggtggtgcacgcgcttgggcagagggaatctgattgtg
+3670101/1
@??D=DA?DHF;FHFIGEFGG@FHIIEEHIIIGGIIIGE=EHEE@DEEBC
@3153101/1
ggcagagggaatctgattgtgctgttgtggaactgcttcacctgtggccg
+3153101/1
CCCFFADFGHHHHJJJJJJJIIJJJJJHIJJJIIJJIJJJJJJGIJJJJI
@7257045/1
gccgtttctgagattagcgcgcacagacgaacagacaaacagacaaacag
+7257045/1
CCCFFFFFHHHHHJJGJJJJJJJJGIJIIJGHIIIJIJJJIJICIGHHHF
@5724830/1
ccacgcctgggatgccacccggcaccactcccgggtgaggatgcactaca
+5724830/1
CCCFFFFFHGHHHJJGGIJJJJJJGJJJJIJGJJJHIJIJJJJJJJHHHH
@3153256/1
ccctaatagagacgatttcaccagtggtcttcttgaacttcttcaattga
+3153256/1
CCCFFFFFHHHHHJJIJJIJJJJJFHIIIIJIJJJIJJJJJJJJIJJJJJ
@6232871/1
cgcccgccggcgggtgcgtcacgtccacgcccaggaatatcaccggctcg
+6232871/1
CCCFFFFFHHHHHJ;BEDDFDDDEDDDDDDDDDDDBDCDEDEDDDDBBD5
@5725063/1
gagggagtaggtgctgggcctcttgtatgcgaaggtgttgaggcgcttgt
+5725063/1
@@@DB6@AF><DB@E>A;3CCFBHA<DEABEFGGHGGGG?DHEGFGHI=@
@576726/1
cgggctctgtgcctggctcccatgtcacggtagcactgagtgacggcacc
+576726/1
CCCFFFFFHHFHHJIJIHICHGIHIGIJDHGHIFIJIGGIBFGHIGIIJJ
@3153567/1
tgatagagacgatttcaccagtggtcttcttgaacttcttcaattgacgc
+3153567/1
<<;BB??ABFF:C:C<DFEB?3AC??HFAFF@GF@FEEB?DEEF@D9406
@5725211/1
gtgcgatgttttacaagggcaggttgaactcacaccattcaatttaaaag
+5725211/1
==??DDB02ACFFF<AFFFFFEFEFFFEFEEFIFCFADGDAFEFB9?BD<
@2125003/1
cggtacatgttgtgtacacctgagcgagactcataacgcagccagatgcc
+2125003/1
@@@FDDAFF:ABFHHFFEFC>DGHGH@AEHHGE@GHIH<FHIG;F;FHDE
@6233099/1
ggatggagtgagcacgggctctgtgcctggctcccatgtcacggtagcac
+6233099/1
@@@FDDDEHFHHFIIGGIIJJIIIJIJIGCDGGIIJJJJ@HHJJBFGGGG
@5725266/1
taataaaattagaggaagtaggtgctgggcctcttgtatgcgaaggtgtt
+5725266/1
@@CFFFBDHHHHGIGIJJIHJIHGIJIJJIIIIJJIGGIJIIHIII?BBF
@2125062/1
gcggctgaattgcagcatcttgtcgagaacatgaagccgctttggtttac
+2125062/1
@@@DDDDDH>FFFFHEBEFHGEHDB?G=FFGCHEDGFCGHBGGIG8BFAE
@1104988/1
atctgactggtgttctttagaccattgttccattttctctatgaaatctt
+1104988/1
CCCFFFFFHHHHFIIJJJJJJJJJJJJHIJJJJJJJJJJJJJJJJJJJJJ
@2125287/1
ctcatcttgtatagaggaggcttgggctcgctctccgaagggagcttgcg
+2125287/1
@@@ADDBEHHDHBDFGEBGHIIID=GG;?DA;::D@@DDB@E;F6@EAEG
@7768199/1
agcgagactcataacgcagccagatgccaaagttcttgatcttcactggg
+7768199/1
@@@FFFADFFGHHGGIIIGGHGIJGIGGGIEEHIIIHE>D?FDFIIIHB=
@57405/1
ctacagatttattatagcctgcgacttcgttcgtgtggaatagtgacttc
+57405/1
CCCDFFDAHHAFHIJGADHHGEHGIEHIIHIDGFFHIJJJJGGFFIIJJG
@4694475/1
gtagaaaagtgctgtctgtacattgaaaataaaaataaaaaaaatagcag
+4694475/1
@?@D:AD;:AFFDFFIIDIEFIIBBC?AFFFH>EFCFFEA?:0D@F8BCF
@7257485/1
ctacatttccgtccatcattttgtcaacgaactcttctgaagtatttgtt
+7257485/1
B@BFFFFFGHHHHJJJIIJJJJJJIJIJJGIJJJJJIJIJJJHIIJJJII
@1615136/1
gtggaaataaaccaatacttacagatttcagtcgctgacgcgcataaatc
+1615136/1
BBBFFFFFHHHHHJJJJJJJJJJJJJJJJJJJJJJJJJJJJJJJJJJJJJ
@4695022/1
gtcacggtagcactgagtgacggcacctccgacactgaggtcacggtact
+4695022/1
?@?DDDDDHHDFHIIIGAFFHG>@FFDFHHIIIIIIIIGE=@@GGGCDHH
@3671850/1
gttctaaactatatctgtaccaaatttcaaccaaatccgtcaaatagttg
+3671850/1
CCCFFFFFHHHHHJJJJHIJJJJIJJJIIJJJJJJJJJJHIJJJJJJIJJ
@1615570/1
actgatcagccggagcagctccggtaagtttgtcgagtagagccttagct
+1615570/1
CCCFFFFFHHHHHIJIJJJJJJJJGHIJGIIJHJJIIIIJJJJJIJJJJJ
@1106216/1
agccagatgccaaagttcttgatcttcactgggctcttctctgggatttc
+1106216/1
@@@DFFDDFFADHHFEFEHGGHIIJIECGHHFFDBBFHGHEIDBGHJJJD
@7769418/1
ggcaaatttttggttttaaccacatagttcccgatctcgcgggatctctt
+7769418/1
C@CFFADFHHHHHBFHJJJJIJJJJJJGIDEDHIJJIIJJJIIJHHHFHF
@1106557/1
gtccgtttttaaactattttttcaatgccctaaatgagtatacatctatt
+1106557/1
@?@DFDD;ADHDHIIIGIIIIIGGID>@F;?CD??C9:?DD@GFGCHGEG
@7769542/1
gtaggtgctgggcctcttgtatgcgaaggtgttg
+7769542/1
@@@?ADDDF>DAFFFGE?@C:3CF:F1C?CDCDE
@4695663/1
tgtggaactgcttcacctgtggccggcggcacgcagacgccttgatgacc
+4695663/1
CC@FFFFFHHHHHJJJJJIJJJJJJJJJGIJJIHHHFFDDDDDDDDDEDD
@3153875/1
ggcgcacagggcacgcttgcgcatgacatctattcatgccattggcgttc
+3153875/1
@C@FFFFF?FHH?GGIGIIJJJIIJJIIIGHIIJJJGHIIGHGEIIJAHG
@7769796/1
gctatttattttttctatattttcaatgaacagaattgacccttctacag
+7769796/1
CCCFFFDDBFHHFEEHEIGICHAGCAE?BEHFHHIHEFHJHHGHJGHHHG
@7769865/1
cctcaatctgcaccagttcatatttgggcacagttcctcgacgagcaagt
+7769865/1
@@?DDDD<BDHHFGHG@G<FHGH<FHE<8CFH;EHGFCFD:6@F:@6=FH
@4189261/1
gtggtgcacgcgcttgggcagagggaatctgattgtgctgttgtggaact
+4189261/1
BCCFFDFFHHGHHIJJIGJIIGHJJFHIJJJIIJJJJGIJJJFHIIJJJJ
@1107001/1
gggcagagggaatctgattgtgctgttgtggaactgcttcacctgtggcc
+1107001/1
@@@DDDFDAACFFDFE@@EFHHHH@<CF?ECFHHIGCHGGGIGA?99BDG
@1616392/1
tgttgaggcgcttgtggtggtgcacgcgcttgggcagagggaatctgatt
+1616392/1
CCBFFFFFHHHHHJHJJJJJHIJJJJJJJJJJJJJJJIIJHHHHFFFFFF
@7770244/1
ctcataacgcagccagatgccaaagttcttgatcttcactgggctcttct
+7770244/1
CCCFFFFFHHHHHJJJJJJJJJJJJIJJJJJJJJJJJJJJIHIJJJJJJJ
@2645447/1
cctggctcccatgtcacggtagcactgagtgacggcacctccgacactga
+2645447/1
CCCFFFFFHHHHHJJJJJJFGIJJJJJJJGHIJJJIJJJJJJJJJJJJJG
@1616915/1
ctatactttgcattaaaataatgcccattttcacaggcaagggatcctaa
+1616915/1
BCCFFFFFHHHHHJJJJJJJJJJJJJJJJJJJJJJJJJGIEHIJIJJJIJ
@6740628/1
gcgatgttttacaagggcaggttgaactcacaccattcaatttaaaagaa
+6740628/1
@@@DDDDAFFHHHIIGHAFCD<CFGEFCH@FGH?AFGHBHGAGGHIIFFD
@2645758/1
ctgatagagacgatttcaccagtggtcttcttgaacttcttcaattgacg
+2645758/1
@@@FFDBBHDD?FHEFGGIIGICFFFHHIIIIGIIGGIGIHHHIGEGGIA
@5209915/1
cgcaagaagtaccagaaacgggacttagccacaatctggtctggagagaa
+5209915/1
CCCFFFFFHHHHHJJJJJJJJJJJJJJJJJJJJJJJJJJGIJJJIJHIIJ
@1617343/1
ccacaatctggtctggagagaagatcctcatcttgtatagaggaggcttg
+1617343/1
CCCFFFFFHHHHHJJJGHIJHJJJJJJJJJJJJJJHIIJJIJJHIJJJJ@
@58197/1
gtgctgggcctcttgtatgcgaaggtgttgaggcgcttgtggtggtgcac
+58197/1
?@?DBBDDBFHHHIIJGHIGGIFHE:?:DEHJIIJIGBGBG;CCC5@AD@
@5210162/1
gcgtcgcttgcggtaccggcgtcggttgcggaatcagcctcgcgggtggg
+5210162/1
@@@DFFFFH7DFHHGIJDIJBIIIJHIIEHGDCDEEECDDDDDDDB07<D
@3155370/1
tgtcacggtagcactgagtgacggcacctccgacactgaggtcacggtac
+3155370/1
@CBFFFFFHHHGHJJJJJHIJJJJJJJJJJJJJJJJJJJJJIIJJJJGIH
@5210349/1
ctgcagagcttgcaaagcttgcaatgatctttccttcttctcttttttct
+5210349/1
CCCFFFFFFDFHG@FEEEGIIBG:?GFC<A9C?EHECGCIEHIIIIIIII
@58485/1
cagcatacataataaaattagaggaagtaggtgctgggcctcttgtatgc
+58485/1
@@<;DDDB?CC?FBG?GE@D@?F>CG>AEHEHEGHC:@9DHIIII?DGII
@3155648/1
tttttttatttttattttcaatgtacagacagcacctttctacgatttta
+3155648/1
CCCFFFFFHHHHHIJJJJJJJJJJJJJJIJIJJJJIJJJJJIIIJJJJJI
@3155724/1
gtggtggtgcacgcgcttgggcagagggaatctgattgtgctgttgtgga
+3155724/1
@BCFFFFFHHHHHJJJJJJJJJJJJJJJIJJJJJJJJJJJJJJIJJHIJJ
@5726520/1
gcgatatcaagtatttggtataaattttttttaaacgtattttaagctga
+5726520/1
?@@?DD<?DBFD<>BBEH<AEGGCHGIIHGIIADBDDFGHIIIE@=FGGD
@6234104/1
ggaaaatattctagggaactcctcaaaaaccaacataatgagctctgcgt
+6234104/1
@@?DDFFDHHHHHIIJHIIJGGGIIIIIJJJJJJJGGHIJIIIIDGIGG@
@5726657/1
ggttattgttatgtcgatgtcgaacccaaaaatgtaattaactttttttt
+5726657/1
@@@BD3DDHHFDAAFHFFGFDFHIIIIJG>GHGG:CGECGE><B9?DHGI
@6234216/1
gcttcacctgtggccggcggcacgcagacgccttgatgacctccactttg
+6234216/1
CCCFFFFFHHHHHJJJJIJJIJJJJIJJHHHFFDEEEEECCCDBDCDDDD
@59080/1
gccagatgccaaagttcttgatcttcactgggctcttctctgggatttcc
+59080/1
?@<BDABDDDD?BDCE9EHAEHFHHBHIGBF3CFHGHIGIIGIIGGAAFA
@5726955/1
ccaataatgggttaatcagactatagttagtatagttataagactc
+5726955/1
:;=;DDDD??HDFD>ADG<3?A:C<C<?<C9FHEE:@EEEHHGGDH
@7770616/1
cacgtcgaacactattctatgcttataccattaatctccgccactatttg
+7770616/1
CCCFFFFFHHHHGJJJJJJJJJJJJJJJJJJJJJJIJJJJJJJJJJJJJJ
@7770730/1
cgcgtggaagttttatttctccattttgagtaactgtgaaaatgacatct
+7770730/1
BCBFDFFFHHHHGJIJJJJJJJJJIIJJIJEGIIJJJJJJJJIJJJJJJJ
@5211568/1
ctggagagaagatcctcatcttgtatagaggaggcttgggctcgctctcc
+5211568/1
CCCFFFFDF:ADHIJIJJJJJJJHIJIJIJJJJJJJIDHIIHGHJDEHJG
@1107871/1
tgacggcacctccgacactgaggtcacggtactcgcggtacatgttgtgt
+1107871/1
CCCFFFFFHHGHHJJJJGIIEHGFFHIJJHIEHGGGII@BHHHHHHFCE@
@5211621/1
ctgggcctcttgtatgcgaaggtgttgaggcgcttgtggtggtgcacgcg
+5211621/1
@@@AD?;DDHHHCGDFIIGIFEHH1?;C??BABHIIGC?F@F@;FDHDB4
@5211655/1
atacataataaaattagaggaagtaggtgctgggcctcttgtatgcgaag
+5211655/1
CCCFFFFFHHHGHJJJIJJJJJJGHJJHIHIJJJJJJJJJJHJJJJJIJJ
@4696743/1
taaaattagaggaagtaggtgctgggcctcttgtatgcgaaggtgttgag
+4696743/1
CCCFFFFFHHHHHJJIJJJJJIJJIJIIJJJJJIJJJJJIJIJBGHIJJJ
@7258708/1
agggaatctgattgtgctgttgtggaactgcttcacctgtggccggcggc
+7258708/1
CCCFFFFFHHHHHJJJJJJJJJJJJJJJJJJJJJJJJJJIIJJJJJGIHE
@1619170/1
cacacggtagcggaaggtgggttcgtgaatcatgccctcaatctgcacca
+1619170/1
;;?BADD<:<?DD@FAE1:?0?FGF6?GEFEC<BAB9BAF3=FC;E=@9@
@6235086/1
ctcatcttgtatagaggaggcttgggctcgctctccgaagggagcttgcg
+6235086/1
CC@FFFFFHHGHHIEEHBFHGII:GGHCEFGFBFHHI<FAFH?F<=FCAE
@6235199/1
gtgaaactgcgacaccttgtggctgtgacttgtagtcaaggtggagattt
+6235199/1
CCCFDFFDHFHDFIEIJGIJIIGIEEHHGEHGHIGIGC@FD09;8B;FGH
@4190206/1
gttgtggaactgcttcacctgtggccggcggcacgcagacgccttgatga
+4190206/1
CCCFFFFFH3DHHJJJJJJJJJJIJJJJJIJJJJHHFFDEDDDDDDDDDE
@4697279/1
gtctggggaaaagatcctcatcttgtatagaggaggcttgggctcgctct
+4697279/1
CBBFFFFFHHHGHJJJJJJJJJJJJHJJJJJJJHIJJJJJJGIIJJJIJE
@1108439/1
ctcagatgcaatttcttgcaagaattgcacaaagttgaagtccttgttgt
+1108439/1
C@@DFFFFFDFHFHHEHIFGGIIIIJGEGEIIGEFFCHGGIIIIJGFGHH
@5212252/1
ggattttaatgttattattacagcatacataataaaattagaggaagtag
+5212252/1
CCCFFFFFHHHFHJJJJJJJJJJIJJJJJJJJJJJJJJJJJJJJIJJIJJ
@7259277/1
gtgctgttgtggaactgcttcacctgtggccggcggcacgcagacgcctt
+7259277/1
CCCFFFFFHHHHHJJJJJJJJJJJJJIJJJJJJJJJJHHFFDDDDDDDDD
@1619770/1
gtggtgcacgcgcttgggcagagggaatctgattgtgctgttgtggaact
+1619770/1
CCCFFFFFHHDFHIJJJIDGGHIGIJJJIGJJJIIGIGIJJIIGGGDADH
@59347/1
gtcttcttgaacttcttcaattgacgcaagaagtaccagaaacgggactt
+59347/1
CCCFFFFFHHHHHJJJGJJJJJJJJJJJJJJJJFHIJJJJJJJJJJJJJJ
@59398/1
ccacaatctggtctggagagaagatcctcatcttgtatagaggaggcttg
+59398/1
@CCFFFFFHHHHHJIJIJIJJJIIJIGIIJGIIJJHIJJCECHJJIIJJG
@4697478/1
gtagcactgagtgacggcacctccgacactgaggtcacggtactcgcggt
+4697478/1
CCCFFFFFHHHFHIJJJJJJJJJJJIJJJJJJJJGIJJJJFHIIJJIHF>
@7259411/1
gtgctgttgtggaactgcttcacctgtggccggcggcacgcagacgcctt
+7259411/1
;?@DFFFDDFHHHGIGGIJIIGIJIIIGIJJIJIIIIFHFDDD@B@DDAB
@7771557/1
gtggatagctggacaaggcactggcaacgaccaatcatggacttttcttc
+7771557/1
CBCFFFFFHHHHHIJJJJJJJJJJJJJJJJJJJJJJJJJJJJJJJJJJJJ
@4697537/1
attgacctttcctaggagtgactttcccgtttccaatctccaagacagga
+4697537/1
CCCFFFFFHHHHHJJJJJHIJJJJJJJJJIJJJJJJJJJJJJJJJJJJJI
@5212594/1
ggtggtgcacgcgcttgggcagagggaatctgattgtgctgttgtggaac
+5212594/1
CCCFFDDDHHHGHJIJJJJJJIJIIJJJJJJIIIJJIIHIIJJJGGIIJJ
@4190908/1
gctgggcctcttgtatgcgaaggtgttgaggcgcttgtggtggtgcacgc
+4190908/1
@@CFFFFFAHHHFGHIJJJJJIJ:CCGFHIJIJJIJJHGGIIIHIIJJJG
@3155913/1
gcgagactcataacgcagccagatgccaaagttcttgatcttcactgggc
+3155913/1
CCCFFFFFHHHHHJJGJJIJJJJJJJJJJJJGIJJJIJJJJJJJJJJJJI
@3155968/1
tcataatcttcagatactccaaagcattctgggctgcagatgactgtgca
+3155968/1
??@FDDBDDBDHDBGHIIGIGCEFBHEGHIFDHGHFGIIIECFDBE?F<D
@7771965/1
gcggtacatgttgtgtacacctgagcgagactcataacgcagccagatgc
+7771965/1
BCCFDFFDHHHHHIJJIJHIHIIJJIIHIGIJJIJJJIJIIJJJJJJJJJ
@2127614/1
ccgcgactccgccctcttcctcgggttggaatgattctggtgggttgtcc
+2127614/1
CCCFFFFFHHHHHJJJJJJJJJJJJHIJJJJJJIJJJJJJHHJJHHHFFF
@4191325/1
cgatgttttacaagggcaggttgaactcacaccattcaatttaaaagaaa
+4191325/1
?@@DD=DBB?FDHIIEHHII:FHICE<CEGGICGGDFHIDHIIHIIGHGI
@3156385/1
tcccacttcacgacgcttcagcagagtgcacacaatggtgaactggcgtt
+3156385/1
CCCFFFFFHHHHHJJJJJJJJJJJJJHHIJJJJJJJJJHIIJJJJJJJJJ
@4191755/1
gtctgtttgtctgtttgtctgtttgtctgttcgtctgtgcgcgctaatct
+4191755/1
CCCFFFFFHHHHHJJJJJJJJIJJJJJJJJJJJHHJGIJJJJJJJJJJJJ
@4191808/1
gccagatgccaaagttcttgatcttcactgggctcttctctgggatttcc
+4191808/1
CC@FFDFDDFHGHJCEHHIIGHIIIFHB@4C==GGGIIGHEDGGEFGHHG
@2646827/1
tgagtgacggcacctccgacactgaggtcacggtactcgcggtacatgtt
+2646827/1
BBCFDDFFGHHHHJJJJJJJJJJJIJJIJJJJJHIJJJJJJJEHFFFFFF
@6742703/1
agcgagactcataacgcagccagatgccaaagttcttgatcttcactggg
+6742703/1
@@@DDFD:D8BFHIEEGBHEDEHEG@A9DDGDBDGHCHD@FGHCGDEDDE
@3156818/1
ggattttaatgttattattacagcatacataataaaattagaggaagtag
+3156818/1
CCCFFFFFHHHHHJJJIJJJJJJJJJJJJJJJJJJJJJJJJIIJIIJIII
@3157038/1
cagtggtcttcttgaacttcttcaattgacgcaagaagtaccagaaacgg
+3157038/1
CCCFFFFFHHHHHJJJJJJJJJJJJJJJJJJJJJJJJJGHJJJJJJJJJJ
@578782/1
ccactgcagacaaataatcatacgacttatagtacactatttccacaaca
+578782/1
@@@FFDFFHHHGGJJIJJIIIIJJIJIJGHHGFGIFGIGIIIIJIJJIIJ
@5214254/1
agacgaacagacaaacagacaaacagacaaacagacaaacagacaaacag
+5214254/1
CCCFFDFFFHFHDHEHIIGIJIJGIHIJJJJIIG;DHGCGIGGBFHGGIA
@2128734/1
ctttactcgaatagtcttttctaacttgaacagtgcgatgttttacaagg
+2128734/1
CCCFFFFFHHHHHJJJJJJJJJJJJJJJJJJJJHHJJJJJHIJJJJJJJJ
@6235711/1
agaagatcctcatcttgtatagaggaggcttgggctcgctctccgaaggg
+6235711/1
CCCFFFFFHHHHHJJJJJJJJJJJJJJJJJJIJJIJJJJJJJJJJJJJJJ
@579182/1
gggttcgacatcgacataacaataacccctgctattccttttatttttat
+579182/1
CCCFFFFFHHHHGJJJJJJJJJJJJJJJJJJJJJJJJJJJJJJJJJJJJJ
@6743249/1
gtgcgcgctaatctcagaaacggctgatccgagttggatgcggttttcac
+6743249/1
BBBFFFFFHHGHHJJJJJJJJJJJJJIIJIJFHFHIJIJIJJJHIHHHHF
@6235848/1
catgaaacaaacactaaatgtaaatttaagcatcccacaatatattcgtg
+6235848/1
C@@FFDEAHHHHDFEIJIJIHGHIJHIJJJJJEADFGIGIIIJGIJFIDH
@61193/1
agagacgatttcaccagtggtcttcttgaacttcttcaattgacgca
+61193/1
@@@DDDBDDFBFFE:?@2<3CHEEBE9FHEEBB>GIEDEGI><F6?F
@3157673/1
ctggagagaagatcctcatcttgtatagaggaggcttgggctcgctctcc
+3157673/1
BCCFDFDDHHFHHJJGIGJIIGIHGGHIGIJJJJJJJBGGGIIBGABFBD
@6236026/1
cacgcgcttgggcagagggaatctgattgtgctgttgtggaactgcttca
+6236026/1
CCCFFFFFHHHHHJIGIJJGIGIJIIGIJJJJJJHIJJJJJJJJIJJJJG
@6743421/1
gtcacggtagcactgagtgacggcacctccgacactgaggtcacggtact
+6743421/1
@C@DFFD=CFBHFHIHIFHGIIBGGHGGEHG<FEDHGEHIH=CHGGHGEH
@6743426/1
gcctaaataatgctgaatattaaactggaaatatccacacgtattttttt
+6743426/1
??<;BD;D<?<D<A:E3A:<:?FF:3A<CCEFE?<CEEEB@8C9DDDEDD
@5728171/1
cataaataaaaaagttatgtcaaattaaagaatcacgtcgaacactattc
+5728171/1
CC@FFFFDHFHGHIFGGFHHIJJGIJJJGIJIJCHJIDHIIIJJJIJGIJ
@6236104/1
gggcagagggaatctgattgtgctgttgtggaactgcttcacctgtggcc
+6236104/1
CCCFFFFFHHFHHJIJJJJJHIIIIJJJHIJIIJJJJIJJJJJJJJIIII
@5728243/1
cttcatcttagcgttcacattgacaaacttaggtttgcttacagccattc
+5728243/1
CCCFFFFFHHHGHIJJIJJJJJJIJJJJIIJJIIIJIJJIJJJIJJJJJI
@3157963/1
gccagatgccaaagttcttgatcttcactgggctcttctctgggatttcc
+3157963/1
CCCFFDFFGHHGFHGHJJJJJJJJJJJJJJGJJJJJJJJJJJJJFGIIJJ
@4192270/1
gggacttagccacaatctggtctggagagaagatcctcatcttgtat
+4192270/1
CCCFFFFFHHGHHJJJJJIJIIJJJGIIIGIJJJIJJJIIJJJJHIJ
@5215082/1
cattagtagactgatcagccggagcagctccggtaagtttgtcgagt
+5215082/1
CC@DFDEDBFDFFEGHGGGIADDHEGIIICIGG?@@GI9@>FGH;@@
@580083/1
gccagatgccaaagttcttgatcttcactgggctcttctctgggatttcc
+580083/1
CCCFFADFHAFHGIAEEGGHGHHGIDGGGHGEHHIEEAHHIIIIGHGIHH
@4192458/1
gtgctgttgtggaactgcttcacctgtggccggcggcacgcagacgcctt
+4192458/1
CCCFFFFFHHHHHJJJJJJJJJJJJJJJJJJJJJJJJHHFFDDDDDDDDD
@580335/1
agaggaagtaggtgctgggcctcttgtatgcgaaggtgttgaggcgcttg
+580335/1
@@@DDD?DCFH?HGIIIIAFGII>FBHGHGHIIHGDFD?FFGGHIIIIII
@1110295/1
gtagaataaggattaaaaataaacttaaagattattaataagaaaaaaat
+1110295/1
BB@DDFFFHHHHFHIJJJJJJJCHIIJIFHEHHGIIJJIIJJJJJJIJJI
@1623440/1
aacgaaaccaatttagaatatacgaaacagcaggaccactgcagacaaat
+1623440/1
CCCFFFFFHHHHHJJJIJJJJJJJJJJJJJJJJJJJJJJJJJIJJJJJJJ
@4698848/1
tcataacgcagccagatgccaaagttcttgatcttcactgggctcttctc
+4698848/1
@@<?B?DDDDH?FGGIIGCHGD>D1:C@EHHGGHDD?@G9:;FHGDHBFD
@4698850/1
cagcatacataataaaattagaggaagtaggtgctg
+4698850/1
@@@?DDDDDFB?F9<AEEHGCHG;;EE9<CFAE@@B
@1110670/1
ctgttgtggaactgcttcacctgtggccggcggcacgcagacgccttgat
+1110670/1
@CCFFFDDFHHHHJCEIJIJJJJHIIHHIJIIIGGFHFFFDE>BDDDDDD
@1110715/1
ccctgctattttttttatttttatttttaatgtacagacagcacttttct
+1110715/1
CCCFFFFFHHHHHJJGGHGJIJGIJJJJJEHIHIICIIIJIIGIJIJGIJ
@7772363/1
gaggaagtaggtgctgggcctcttgtatgcgaaggtgttgaggcgcttgt
+7772363/1
@@@F=DDB?FCHFGGIBEEGIGGIGF>EHIIF<FH:BGIIIIIIIGIIEC
@4699010/1
ctgttgtggaactgcttcacctgtggccggcggcacgcagacgccttgat
+4699010/1
CCCFFFFFHHGHHJJJJJJJJJJJJJJJIJJJJJJHHFFFDEDDDDDDDD
@3675441/1
gtgtacaattatgtaataactgggtattcagttcttaagatacatcaata
+3675441/1
@@@BDEDDHFHHGIIIGFIIEGGGACCHHEFIGGEEGCFEHGBGHEHCH@
@4699098/1
ccgcatccaactcggatcagccgtttctgagattagcgcgcacagacgaa
+4699098/1
@<@DDDDDHFDHHGB::EFGBHHGGEGC<<B<BFGDDD<AB<;@D76=<?
@581173/1
tacagatatagtttagaaccttagaaaggacataggatagtttttattta
+581173/1
CCCFFDFFHHHHHIIJJJIIIJJIGGJIIGIJIIIJIJJJDHIJJJJJIJ
@4699305/1
aggataataagttaattataccaagtttcatcgaaatcaaaccgttagtt
+4699305/1
CCCFFFFFHHDDHHIIIIIIIDGHIIIIIIIIIIIIIIIIIIIGHIIIGI
@7772908/1
cctgagcgagactcataacgcagccagatgccaaagttcttgatcttcac
+7772908/1
??@DFDBDFDFFHGIIGGIFEGHDGGIIHGEEIIGG<BFCHIDGGIHIGG
@7773162/1
tcgacataacaataacccctgctatttttttttatttttattttcaatgt
+7773162/1
CCCFFFFFHHHHHJJJJJJJJJJJJJJJJJJJJJJJJJJJJJJJJJJJJH
@4194169/1
catcttgtatagaggaggcttgggctcgctctccgaagggagcttgcggc
+4194169/1
CCCFFFFFHHHHHJJJJJJJJDGIJIJIIJJJJJJJJIJJCIFIJIGGHE
@7773409/1
cttggctatcctgtagtttctgccgacacctttgaaagtacctcgcccaa
+7773409/1
CCCFFDBDHAHDHBGGHIIIHIIIIIIIIIIHGIIII@?BGGIIIFIGGH
@2647553/1
gtggattttaatgttattattacagcatacataataaaattagaggaagt
+2647553/1
CCCFFFFFHHHHHHIJJJJJJJJIJJIJJJJJJJJJIJJJJJJIJJIJJH
@5728502/1
gccaggttagggccaacagattgtttgagatgtttgtgaaactgcgacac
+5728502/1
@CCFFFDFHHHHHJJJJJJHJJJHIJJJJJJJIJJJJJJJJJJJJJJJJJ
@5728548/1
ggagagaagatcctcatcttgtatagaggaggcttgggctcgctctccga
+5728548/1
CCCFFFFFHHHHHJJJJJJJJIJJJJJJJJJJJJJIHIIJJJIJJJJJJF
@1623793/1
ctcatcttgtatagaggaggcttgggctcgctctccgaagggagcttgcg
+1623793/1
@@=DDDDBDH?CFB@GG>CGGGH:C?;:1?:F;F?96FF@<FGBGACE?@
@5728763/1
gccagatgccaaagttcttgatcttcactgggctcttctctgggatttcc
+5728763/1
CCCFFFDFGHHHHJHIJJJJJJJJJJJJJJHIJJJJJJJJJJJJJJJJIJ
@5728892/1
cttcaagtttggtgtcttctttcattacaatg
+5728892/1
8@=?BD22CD??DGEGDHFG>HDHF>HHGEBE
@1624162/1
cgcaagaagtaccagaaacgggacttagccacaatctggtctggagagaa
+1624162/1
@@@FDFFFGADFHIIEGIIIJGGHIHGGGIIJIJJIGHFJGFGG?FFCBF
@62424/1
gctgggcctcttgtatgcgaaggtgttgaggcgcttgtggtggtgcacgc
+62424/1
@@CBDD8BFHFHHEGGIIIIIIG:C??FDFGGGIIIIIIFH?G45CGGEA
@2648486/1
aggtgctgggcctcttgtatgcgaag
+2648486/1
11:4ADD4=CADDE@>AACEED@E81
@6237330/1
agatgccaaagttcttgatcttcactgggctcttctctgggatttccctg
+6237330/1
CCCFFFFFHHHHHJJJJJJJJJJJJJJJJJJJJJJJJJJJJIIJJJJJJJ
@3158154/1
cgtgattctttaatttgacataactcttctatttatgaaccgattgacat
+3158154/1
BB@FFFFFHHHHHJIJJJJJJJJEHGJJJJJJJJIJIJJJJJIGIFIJIJ
@63168/1
ccaactcggatcagccgtttctgagattagcgcgcacagacgaaca
+63168/1
<<@BD332:D1DFG@CD<1A?H?F@9CGEI9CDEFI<A;FAAEFEB
@1111469/1
cgcaagaagtaccagaaacgggacttagccacaatctggtctggagagaa
+1111469/1
@@@FFFFFHFFHDGGFGEHGBF@@EFEGGHGEGDHGCHI9DDHIIIDGCF
@1111523/1
gctcgctctccgaagggagcttgcggccgatgacctcatactccttcaac
+1111523/1
CCCFFFFFHHHHHJJJJJJJJJJJJJJJJJJJFHHIJJJJJJHHHHHHFF
@1111638/1
actaattctatgcaaagtatagcttgtatttgttatgtaaccactccata
+1111638/1
@@@BDDDBFF?B<DBEA2<CIEDE?CAFHHI?HHHHFC<FE9:?D@9HA@
@6238229/1
cacggtagcactgagtgacggcacctccgacactgaggtcacggtactcg
+6238229/1
C@@FFDDDFHHGHJJIIJEFHJGGHIIGIIGEHIGHGDBFHIID@DHGH;
@1111950/1
gtggtcttcttgaacttcttcaattgacgcaagaagtaccagaaacggga
+1111950/1
@BCFFFFFHHHHGIJJJJJJJJJJIJJJJJJIJJJJHHIJJJJJJJJJJI
@2129543/1
gtcttcttgaacttcttcaattgacgcaagaagtaccagaaacgggactt
+2129543/1
CCCFFFFFHHHHHJJJJJJJJJJJJJJJJJGJJGIJJJIHIJJJJJIJIJ
@6745904/1
gtgctgggcctcttgtatgcgaaggtgttgaggcgcttgtggtggtgcac
+6745904/1
CBBFFFFFGHHHHJJJIJJJJHHHICFHHJHIJJJJJJJIJJIJIEHIII
@5729920/1
ccgacactgaggtcacggtactcgcggtacatgttgtgtacacctgagcg
+5729920/1
CCCFFFFFFHHHHIIJJJFGIJJGGIJFGGEIIFIHHGIJJIGHGJJJIJ
@2650243/1
gcaggggttattgttatgtcgatgtcgaacccaaaaatgtaattaacttt
+2650243/1
CCCFFFFAFHDHFHIGIIHGGGGI@FGGIGGGIEHGDHHFIGHIGHGHIH
@7260575/1
gccggctttggtggttctttggctgtctctggtggaggtttctcctgtga
+7260575/1
@@@DFFFFDHHHHIIIGIJJJJIFIGIIJIIIDFIGGHDFGIJJJJJIJI
@2130046/1
gccagatgccaaagttcttgatcttcactgggctcttctctgggatttcc
+2130046/1
CCCFFFFFHHHHHJHIJJJJJJJJJJJJJJJJJJJJJJJJJJJJIJJJJJ
@5730222/1
gtcgagtagagccttagctgcggaatgcttagcttccttcttagagcgtc
+5730222/1
@@@DDD;BCDBHH>FBGG<FGDE>D?DFGCGH><BGGIIEHIGCGI9?FH
@5217606/1
ggaggcttgggcctgttttggtagcggcggcgcgg
+5217606/1
@@CDFFDDHFH<FGIHGIIIJGHIJGGIJJGB8>6
@7260737/1
cgggctctgtgcctggctcccatgtcacggtagcactgagtgacggcacc
+7260737/1
@@@DDD?DDF?AFG?;BB@EEEHHEDDHIBFCGBDFG>3?DEHHGGEGI;
@5217824/1
gcctattaacattatcatcgttctcagcatggtaagaaggtggcggccag
+5217824/1
CCCFFFFFHFHHHGJIGIIJHIJJJJJJJJJJEGIIJGHIHIHIGDGIGH
@7774247/1
ctcggatcagccgtttctgagattagcgcgcacagacgaacagacaaaca
+7774247/1
=?@DDDDDH?D?D<@FB?F<BH?ABEEEGGIGHGF>BFFGHBEACE@DDD
@5730727/1
gccagttataaagcatagcccgaagtgctattggcacacaggcataatgc
+5730727/1
@@@DDDEDHGHHFJJJHGEHIGGDGIIIIIGGFGIGIIGIJIIGIIJGGC
@5218061/1
agagggaatctgattgtgctgttgtggaactgcttcacctgtggccggcg
+5218061/1
CC@FFFAFHHGHHJIGAGCIDHIFACBG9CFEHHHIIDHIIJGEC>DB@G
@2130665/1
cttgggtgaggcataacggggtgggttttacagactagaacccaccccgc
+2130665/1
@@CDFDDDABBFHIEHGG6:EGE@FHIIIGDCFECHIFHGGF;@@4=A>A
@2130673/1
ctcataacgcagccagatgccaaagttcttgatcttcactgggctcttct
+2130673/1
CCCFFFFFHHHHHJJJJJJJJJJJJIJJIJJIJJJJJJJJJIIJJIJIJJ
@581773/1
ctcttgtatgcgaaggtgttgaggcgctt
+581773/1
@@@ADD=DAB><FGIDID<AE9<C8?F::
@7774584/1
ccgacactgaggtcacggtactcgcggtacatgttgtgtacacctgagcg
+7774584/1
?<=DDDDDDD>?<AEAEAF8CFEB<A:?:D?D@8DDIC8=<BD>C==CDD
@3676727/1
gtgattccctaatttgacataacttttttatttatgaaccgattgacatg
+3676727/1
?@@FADDEHHHDFIIDHHGIIGIIGIEHICHGHHIE>@GIGHIEHGIGGG
@6238713/1
gcctcttgtatgcgaaggtgttgaggcgcttgtggtggtgcacgcgcttg
+6238713/1
CCCFFFFFGHHHHJJJIJFGHHJIJJJJJJJJIJJIJJGHIJJIJJHFFC
@5731173/1
gtgaggatgcactacatttccgtccatcattttgtcaacgaactcttctg
+5731173/1
@CCFFFFFHHHHHJJJJJJJJJIJJIJJJJJJJJIJJIJJJJJJJJJJJJ
@582081/1
gacaccttgtggctgtgacttgtagtcaaggtggagattttactatcttt
+582081/1
8:8A=DDAFBC=?>GHI>?FHHH@HHDFBGACFHFG?DHHHBHEGICHDG
@582194/1
ccgcataggatgatcgacgactgcgtggtgacattcgtcgaatatta
+582194/1
@@CFFFFFHFHHFGGHD@GGGEHGGHIIIIIBDHGHIFGH:FAGHII
@582232/1
gcacgcgcttgggcagagggaatctgattgtgctgttgtggaactgcttc
+582232/1
CCCFFFFFHHHHHJJJJJJJIJJJJJJJJJJJJJJJJJIJJJJJJJJJJJ
@5731412/1
gcccagacctagcccaaattcttcttcttcagccggctttggtggttctt
+5731412/1
@@@DFDDDGHHGDGIDHGHEHIIIJIIIJIIG@FDBGGGJJGBDA@FA<C
@3159606/1
gagcgagactcataacgcagccagatgccaaagttcttgatcttcactgg
+3159606/1
CCCFDFFDHHFHFIIHIGGEGIIIEICDGHGGHDFGGIGGHHIJGBAHEB
@4196331/1
gatggagtgagcacgggctctgtgcctggctcccatgtcacggtagcact
+4196331/1
@CCFDFFDFHHHHJIJJJJJJIFIGIJGJJGIJJIIJIIIIJJFHIGIJJ
@4196404/1
gtttcatgtcaatcggttcataaataaaaaagttatgtcaaattaaagaa
+4196404/1
@@?DFFDBCDHFDDFBHEGI@FFEFGHGEGHI:?<GHBFHG@BGIGIIIF
@582564/1
cccatgtcacggtagcactgagtgacggcacctccgacactgaggtcacg
+582564/1
CCCFFFFFHHHHFHIJJJJJJJHIJJJJJJJJJJJJJJJJJJJJJFHGJJ
@3677563/1
ccacaatctggtctggagagaagatcctcatcttgtatagaggaggcttg
+3677563/1
CCCFFFFFHHHHHJJJJJIJJIJJJJJJJJJJJJJHJJJJIJJJJJJJJ@
@582832/1
cccaactgtcctccggtactaacgatcaaatcgatcatgggtccataatc
+582832/1
@?;BDDD>DFBFF>FB1@CFCEEEHGI?DFFD;BB>FGHECDFGA>FGBF
@4196798/1
attcagttcttaagatacatcaataaaacacgtgaaagtaatgatttaat
+4196798/1
CCCFFFDFHHHHHJJJIJJJJJIJJJJJJJJJHJIJJJFHIGIIJJJJIJ
@2131880/1
gtcttcttgaacttcttcaattgacgcaagaagtaccagaaacgggactt
+2131880/1
C@CFFFFFFHHHHGJJJJJJIJIFJEGIJDIIJCGDGHGHIIJJGIGIGI
@2131951/1
ccatcttgtattcaaaagaaaacctagaatcactggttcaaattcaaata
+2131951/1
CCCFFFFFFHDHHFHIIJGIEEHGIGIGGGIIGIIIHGIGIJJIGGCGHI
@5732206/1
gtcgcgtgtgatgccgcttttgcaccacaataaacgtgattcccggctta
+5732206/1
@CCFFFDDFHFHHJJJJJJJJJJJJJJJJJJJIJJJFHIJJJJJJJJJJJ
@4196931/1
gcaggttgaactcacaccattcaatttaaaagaaactgggtgcgtgcagg
+4196931/1
CCCFFFFFHHHHHJJJJJJJJJJJJJJJJIJJJJJJJJJJFHHHHJJIIJ
@63297/1
ggatggagtgagcacgggctctgtgcctggctcccatgtcacggtagcac
+63297/1
CCCFFDDF<DBFHIBFEHHGEGHIIIIGICABFGHGIJGHGIIECCHIGG
@63418/1
aactgtcttagtgttacgttgtggactctagttttctcttttaatattat
+63418/1
CCCFFFFFHHHHHHIJJJJJJJJJJJJJJJJIIJJJJJJJJJJJJJJJJI
@6240025/1
cgcaagaagtaccagaaacgggacttagccacaatctggtctggagagaa
+6240025/1
<@@FFFFFHAFHHIIGHIGIIIIIIIIIIIIIIIIIIIIEHIIIIIIIII
@63627/1
cctggatattcgtatttgacacagaattcagcgacaaatacttctgcgaa
+63627/1
CCCFFFFFHHHHHJJJJJJJJJJJJJJJJJIJJJJJJJJJJJJJJJJJJJ
@1112606/1
cgacgctcggacatttcaattttatttagttggtcttggttgaacggaac
+1112606/1
CCCFFFFFFHHHHJIJGIGIIIEFHIIHIIIIJGGIIJJGIJJJIJJGGI
@7261827/1
gaggcgcttgtggtggtgcacgcgcttgggcagagggaatctgattgtgc
+7261827/1
@@@ABA@DHF:2<FF=@EBCFH8DGHGGECEHIBGIG6CCEAAAAD@EBE
@1626323/1
gcgagactcataacgcagccagatgccaaagttcttgatcttcactgggc
+1626323/1
@@@?DDDDHBHHFEE@DF@BE@?9?C?CDDH1:B?FDCDBH@?BFBGIE=
@1626334/1
ctggagagaagatcctcatcttgtatagaggaggcttgggctcgctctcc
+1626334/1
?@@D;BDB<DFFAEF@FAF<FF<<F?FFHIIEE<@C@G;B;?DA:;FFCF
@7262110/1
ccacaatctggtctggagagaagatcctcatcttgtatagaggaggcttg
+7262110/1
CCCFFFFFHHHHHJJJJJIJIJJJJJJJJJJJJJJIJJJJJJJIJJJJJD
@7775753/1
gtctgtagtggtcctgctgtttcgtatattctaaattggtttcgttgtat
+7775753/1
@@@DFBDFHGGHHIAFGHIHGGIIAGIGHICFFIHHGIIFFHIC?DH?DH
@2651876/1
gctgccctcgcccgagtcgtgctccttctccaccaggtggtagcgcgcgc
+2651876/1
CCCFFFFFHHHHHJJJHJJJJIJJJIJJIJJJJJIJJBGIFHJJJIIHFC
@7775837/1
ctgagccatagcaaacagccactggcaatgtggatagctggacaaggcac
+7775837/1
CC@FFFFFHHHHHIIIGJJJJJJJJIIJJIHHJIJJJJJJJIJJJJJJJJ
@1113498/1
cagtggtcttcttgaacttcttcaattgacgcaagaagtaccagaaacgg
+1113498/1
CCCDFFFFHHHHHJJJJJJJJJJJJJJJJJJJJJJJJJHJJJJJJIJIJJ
@7262502/1
gtacacctgagcgagactcataacgcagccagatgccaaagttcttgatc
+7262502/1
@@@FFDDFFHFGHJJGIHJIGIGGGIBGIIGGGIIGGHIGHFFGHGIIJI
@2132241/1
ccagtggtcttcttgaacttcttcaattgacgcaagaagtaccagaaacg
+2132241/1
@@@DDDFFDDFFHJJJIJGCH@HEHGIIIJGEHEHGIGB?DHHCHGIIII
@2132449/1
gctgggcctcttgtatgcgaaggtgttgaggcgcttgtggtggtgcacgc
+2132449/1
@@@FFF?DHHHHHFDHGGGFHIJFHGGJEIIGGEIII=CGFIIGGHIIJH
@584102/1
ttttaatgttattattacagcatacataataaaattagaggaagtaggtg
+584102/1
@CCDDFFFHHHHHJIJJJJJJJIJJJJJJJIIJJIIIJIJJGIJIJIHFH
@584154/1
cttgggcctgttttggtagcggcggcgcggtccgtgaggagcatgctcgc
+584154/1
@@@D?DADHFFHHIIIACFGIGGB@GE<AB/3;?918??>?/<3>38@?5
@584488/1
ttcgacatcgacataacaataacccctgctatccttctcatttttatttt
+584488/1
CCCFFFFFHHHHHJJJJJJJJJJJJJJJJJIJJJJJJJJJJJJJJJJJJJ
@2133457/1
aaacagacaaacagacaaacagacaaaaaaaaagttaattacatttttgg
+2133457/1
CCCFFFFFHHHHHIIJJJJGHGIJJJJIJIJJIGBFHIGIJEIJJFIJFH
@3679382/1
ggtagcactgagtgacggcacctccgacactgaggtcacggtactcgcgg
+3679382/1
?@1ADDDDDFDBDF<<?:<CE@CE3@8DFFFD>G@FEB<AA76@FFC@=B
@2133715/1
tattattacagcatacataataaaattagaggaagtaggtgctgggcctc
+2133715/1
CCCFFFFFHHHHHJJIJJJIJJJJJJJJJIJJJJJHIJJHIIJJJJJJJJ
@3160297/1
ctgggcctcttgtatgcgaaggtgttgaggcgcttgtggtggtgcacgcg
+3160297/1
CCCFFFFFHHHHHIJJJJHIJJFHGHJJJJJJJJJJIIJHIJFGIJJJHG
@5732423/1
cgggctctgtgcctggctcccatgtcacggtagcactgagtgacggcacc
+5732423/1
CCCFFFFFHHGGHJJJJJJJJJJJJJIJIIEHGIIIIJJIHIJJIIJIJI
@585222/1
gtcacggtagcactgagtgacggcacctccgacactgaggtcacggtact
+585222/1
CCCFFFFDHHHHHJJJJGHIJJJIJJJJJJJJJJJJJJJJFIJJJJGIHH
@5732625/1
ctagaatcactggttcaaattcaaataaaatcactctgcaatcctgcctc
+5732625/1
@C@DFFFFHHHGGBGHIJGJJJIGHEGFHGIIIJIJJIGHGCEHIIIJJJ
@585249/1
ggtgcacgcgcttgggcagagggaatctgattgtgctgttgtggaactgc
+585249/1
BC@DFDFDHHHHFGHIIGIJIJJIIGIFIIGHIFFFDFGHIFHIIIIGHI
@6240588/1
atcctaacttcgcaaccactaattccagtgataaattcactctagcacgt
+6240588/1
;@@DDDDDBDF=A<:FEHEGHBHB@B9?CEBFG4?DFB<<FACEAEFGG9
@4199209/1
gcctcttgtatgcgaaggtgttgaggcgcttgtggtggtgcacgcgcttg
+4199209/1
CCCFFFFFHHHHHJHJJJAFHHIIJJJJJJJJJJIIIIHIIJJJJJHFFC
@585639/1
ccagaatctagacatgcacagctcttgcagccatccaacgggattgccca
+585639/1
C@@FDDFFGBDHBHGBHICDGHIGFG>BFGIIIIGHIGGIIIIECH@GGG
@7262742/1
atacataataaaattagaggaagtaggtgctgggcctcttgtatgcgaag
+7262742/1
@@<DDFFFHHHHAHIEFDFAGEDFFFEEDDFCHG;CFGIIIGHIIIHCFG
@1627150/1
gtgcgtgcaggatcctcgtcattgcctggcatacaaggcaaagcaccgac
+1627150/1
@@@DDDDD;AC?<FGHGGEHEHHGEHIGIIGIIIIEGGGHEGHCGICB@@
@5733164/1
agccagatgccaaagttcttgatcttcactgggctcttctctgggatttc
+5733164/1
@BCFFFFFHFHHHJJCFHIJJIJJIDJJIGGGIGIJ3DGFHIJJJIIJJJ
@6241284/1
gcgtcccgtacccatagcaacaagatcagcgactgtcacacgg
+6241284/1
@CCFFFFFHHHHGJIIBEHGEIIIIJEHGDHEEIGH@DHBB@F
@65130/1
gctggtaggatgaagatagaacaatttagtccgaggaaagattttatgg
+65130/1
@@@DDDDDDFHDBF@CAGHIHHADHG<E>2CAFHIFDGDFDD>FHGGGF
@1114195/1
ctccaatcctttactcgaatagtcttttctaacttgaacagtgcgatgtt
+1114195/1
CCCFFFFFHHHHHJJJJJJJJJJJIJJJJJJJJJJJJJJJIHIJJJJJGI
@5733294/1
atagagacgatttcaccagtggtcttcttga
+5733294/1
CCCFFFFFHHF;FGGIJIGFHIJJDHGGHII
@2135076/1
ggcacctccgacactgaggtcacggtactcgcggtacatgttgtgtacac
+2135076/1
@@@DDFFDFHAACGHIIIEGEHIEEFGGGG;DAHFHGIJBFHBCG;@EHE
@6241460/1
gtgttgaggcgcttgtggtggtgcacgcgcttgggcagagggaatctgat
+6241460/1
BBBFFFFFHHHHHJJIJJHJIFHJJJJJJJIJJJJJJJJIHHEFFFFFFF
@6241483/1
cacagctcttgcagccatccaacaggattgcccatcaatttatcttcaaa
+6241483/1
@<@DDDFFHHDFDGEHIJIIJJJIBB@GEBHGGIJGGGIIGIIGHIGIJI
@2135200/1
gccaccaataaatcgttttaacaactgggctctatgggacaaagtagctg
+2135200/1
@@@FFFFFGHHGHJJFHGIJIIGIIGHFFIJEFHIHIGEGEGHGDEFHHI
@65466/1
gtaaaaagtaacctattttatgtccaggataataagttaattataccaag
+65466/1
CCCFFFFFFHHHHJJJJJJJJJJJJJJJJJJJJJJJJJJJJJJJJJJJJJ
@65479/1
gaaggtgttgaggcgcttgtggtggtgcacgcgcttgggcagagggaatc
+65479/1
@@@DFBDDFHHHHIIJGGBGHIGHJGFHHIIJJIIIJJJJCHHHHFFFEE
@2653079/1
cagtggtcttcttgaacttcttcaattgacgcaagaagtaccagaaacgg
+2653079/1
CCCFFFFFHHHHHJJJJJJJJJJJJJJJJJJJJJJJJJDHIJJJJJJJJJ
@5733891/1
agcatacataataaaattagaggaagtaggtgctg
+5733891/1
@<@D=DDDFHFDHA?EE>HGCBFB:AE>D922A99
@5733894/1
cgcaagaagtaccagaaacgggacttagccacaatctggtctggagagaa
+5733894/1
@@@DFFF;CAFFBBGIBGCGGIBGIIEHAGAEGCDGDB>?FGGGHCBFBG
@5733965/1
gctgggcctcttgtatgcgaaggtgttgaggcgcttgtggtggtgcacgc
+5733965/1
CCCFFFFFHHHHHIJJJJJJIHJEGFHIJJJIJJJJJJJJIJIGHJJJJF
@7263824/1
ggagatggcgccggctgggtgagcttgtccacatatggcacaggcgg
+7263824/1
?@?D;?::?@DCF>B8C:;::BB9<FFBFFFFFEBFEFIDFDCEEE?
@2135847/1
gtggattttaatgttattattacagcatacataataaaattagaggaagt
+2135847/1
@@@FFFFFHHHGHHIHIJJJJIIJJJJJIJIJIIJJGICHHHIJJJHIIJ
@5734124/1
gactgatcagccggagcagctccggtaagtttgtcgag
+5734124/1
?@<DFEEFF?FHD@A:6DFFGEHIB:@BFG<BFBGBBF
@7264019/1
gcacacaatggtgaactggcgttcatgcggcaaa
+7264019/1
@@?DBBDDFAFHAEBBGHGCFHIIEIGEHH:D:F
@3679838/1
acataataaaattagaggaagtaggtgctgggcctcttgtatgcgaaggt
+3679838/1
CCCFFFFFHHGHHJJJJJJJJGHHJFGHHIJJDHIIJJJHIJJJJJJJJ9
@6748877/1
gtgacggcacctccgacactgaggtcacggtactcgcggtacatgttgtg
+6748877/1
CCCFFFFFHHHHHJJJJJJJJJJJHIJJJJIIJJJIJJJJHHHHHFFFFF
@3679932/1
ctgggatgccacccggcaccactcccgggtgaggatgcactacatttccg
+3679932/1
CCCFFFFFHHHHHJJJJJJJIJJJJJJJJ@GHJJJJJJJJJJJJJJJJJJ
@2136257/1
gcggaaggtgggttcgtgaatcatgccctcaatctgcaccagttcatatt
+2136257/1
@@CFFDDBCHHHDGIJEHGGIGGIIIIGJJIGEHEIGIIJDGGDHEGHIG
@3679945/1
gaggaagtaggtgctgggcctcttgtatgcgaaggtgttgaggcgcttgt
+3679945/1
@@@FBDDD?DFCDEGIGIHIBGGHIHHIIIJIJHI:BBDHIEHHHIIHEG
@6748977/1
aggcactatattgcagacctccagtggtaggtatgtatgtttatgctctt
+6748977/1
CCCFFFFFHHHHHJJJGIJJJJJJHJJFHHICGIIIIJJIJJJJJJJJJJ
@6749060/1
cgggctctgtgcctggctcccatgtcacggtagcactgagtgacggcacc
+6749060/1
BC@FFFFFFFHHHJHGHIJJJJJJJJJIIICFIJJJJJJJDHHIGJIIJJ
@6749102/1
caccagtggtcttcttgaacttcttcaattgacgcaagaagtaccagaaa
+6749102/1
CCCFFFEFHHHHHJJJJJJJJJJJJJJJJJIIJJJJJJJJJIJJJJJJJJ
@3161540/1
gtggtgcacgcgcttgggcagagggaatctgattgtgctgttgtggaact
+3161540/1
@@@DDDEEGHHGHIIJIIIJJIIIJGGIJJIJJJJGGIJJJIIHHHIJJI
@2136540/1
gcgcttgtggtggtgcacgcgcttgggcagagggaatctgattgtgctgt
+2136540/1
CCCFFFFFHHHHHGHIJJJJJJJJJJJJJJJJJJGIJIJJIIJJIIJJJI
@2136560/1
tggatggagtgagcacgggctctgtgcctggctcccatgtcacggtagca
+2136560/1
??<DDEFFBDAHFG@GB>@@DBECCDF@FBBAFHDDGDBH<?FEEFGIGH
@2136615/1
gtctgtatctagctaaaagtagatgcaaatatctctacctcagaaaaagg
+2136615/1
@CCFFFFFHHHDAGGHJIIHHDGIJJJIGIJGIIIIJJIJJIIJJJIIJJ
@6749572/1
cgaccttattatgtgtagatagtaaacgttttcgtctggcacactgttca
+6749572/1
CCCFFFFFHHHHHHIHIJJJJJIJJJJJJJJJJJJJJJJJJJJJJJJJJI
@586738/1
ctgggcctcttgtatgcgaaggtgttgaggcgcttgtggtggtgcacgcg
+586738/1
=@<D7;BDDHF?CGG@BHIIIIGCFHGI<CBGEHIIIGEICH5@AEA;==
@6749674/1
tgtttgtgaaactgcgacaccttgtggctgtgacttgtagtcaaggtgga
+6749674/1
@<?ADDD?FBFHFE@A:?EDGHII@D;DHICGHEGGGHGG0?9BFG9BF@
@2136968/1
caatcctttactcgaatagtcttttctaacttgaacagtgcgatgtttta
+2136968/1
CCCFFFFDGHHHHJJJGIJIJJGIJIIJGHIJIJJIJGGHJJIJIGGIJJ
@6749810/1
gttttacaagggcaggttgaactcacaccattcaatttaaaagaaactgg
+6749810/1
CBCFFFFFHHHHHJJJIJJJJJJJJJJJJJJJJJJJJJJJIJJJJJJJJJ
@3162262/1
gtcacggtactcgcggtacatgttgtgtacacctgagcgagactcataac
+3162262/1
CCCFFFFFHHHHHJJJHIJJJJIJJJJJIJJJIJJJJJJHIIIIJJJJJJ
@5734392/1
ggagattaatggtataagcatagaatgttcgacgtgattctctaatttga
+5734392/1
@B@FDFFFHHHHFGIJIJJGIIIIGGJGJJJCGIIJIIJJJJJJJJJJJE
@5734531/1
tagtctttggagagaatgaatctaactttggaagttatgtgttacaatcc
+5734531/1
@@@DDDDBFDDFBB@FE@?I?C:FBCHB?FF<?CGFIEBGDCCFBGDGA9
@587378/1
tgctgggcctcttgtatgcgaaggtgttgaggcgcttgtggtggtgcacg
+587378/1
@@@DADDDDFF?<CAEDFBFFFGF19CEFBBF?GIFFEFFFF=5;@D=CE
@3681341/1
cggaactccaatcctttactcgaatagtcttttctaacttgaacagtgcg
+3681341/1
@@@=DDDDDBF>?FGGHC@AFBGC?FCH@EHIIEH@?DDHD>GGIGHHGF
@3681572/1
gtgctgggcctcttgtatgcgaaggtgttgaggcgcttgtggtggtgcac
+3681572/1
@@CFFFFFBHHHHJJJJJJJJJHHJCGGHIIJJJHJJIJIJJJJGGDGII
@6750689/1
gggatgcttaaatttacatttagtgcttgtttcatgtcaatcggttcata
+6750689/1
@@@FFDFFGHGDFHEHIEDFGHICFFBHIFEGGIDGC>EF<?DD?@GHII
@3163217/1
ttcaccagtggtcttcttgaacttcttcaattgacgcaagaagtacc
+3163217/1
<@@D?DDD=ACCDFFGIF:CF9E>BF:CHH9<9<CFGFFIIIFBDFA
@4200721/1
ccagatgccaaagttcttgatcttcactgggc
+4200721/1
8??ADD;4=C8DD<<2:<<?EHAHH>@4A>==
@66173/1
ctgtttataaaataattaacaactaatgttttccaaacaaacacaagcaa
+66173/1
@@@DFDFFGHGHFGHJCGGHIIIIIDHHAEHIJJAFHHIIIJGIIJJJJG
@7776568/1
gagggagtaggtgctgggcctcttgtatgcgaaggtgttgaggcgcttgt
+7776568/1
CCCFFFFBFHHHHJGIIIGGHJJJJHGIJJJIIJJDHEGHIIJJJJJJIC
@5735622/1
ccactgtttacctaccacgttaagtacgtaactttaaaatattgactgga
+5735622/1
@CCDDFBDHGDFFIJGGHIJJEI>AEHG3CFHGGJJJJJJGIGGEHBBF>
@4702976/1
gtttatacattttttttttaatttttgtgttacgattcgaatactggact
+4702976/1
CCCFFFFFHHHHHJJJJJIJIJJJJJIGGIIIGIIIJJJJIJJJIJHHGH
@7776920/1
gattttaatgttattattacagcatacataataaaattagaggaagtagg
+7776920/1
@?@DDFFDHHFHDEHHIIIIHCGIJJJIGIGGJJGIGIGIIJJIGIJIJF
@1628445/1
ggatggagtgagcacgggctctgtgcctggctcccatgtcacggtagcac
+1628445/1
@@?DDDBBAA?FHIGIIIIGIGIEGEHFDHIIGHGHIHFDHGGF;BFHGI
@4703540/1
ctgggctctatgggacaaagtagctgtatttctttggattttaattt
+4703540/1
CCCFFFFFHHHHHJIJJJJJHIIJJJHJJJJJJJJJJJJJJJJJJJJ
@1628963/1
cgcaagaagtaccagaaacgggacttagccacaatctggtctggagagaa
+1628963/1
CCCFFFFFHHHHHJJJJJJJJJJJJJJJIJJJJJJJJJJHHIJJIIHJHI
@6243206/1
gcgagactcataacgcagccagatgccaaagttcttgatcttcactgggc
+6243206/1
CCCFFFFFHHHHHJJJJJJJJJJJJJJJJJJHIJJJJJJJJJJJJJJJJI
@1115936/1
ggcacacaggcataatgccatattcaaatgggaagtggtgataaagataa
+1115936/1
CCCFFFFFHHHHHJIJJJJIJJJJJJJJJIGIIJJFHHCFHIJIJJJJJJ
@6243537/1
gggaagtggtgataaagataagtataggctcaaaacctaacgacatcaat
+6243537/1
CCCFFFDFHFFHHJJJJJJJJJEHGJJJIJJJJJJJJJJJJJJJJJJJII
@7777922/1
ctcttgtatgcgaaggtgttgaggcgcttgtggtggtgcacgcgc
+7777922/1
@??DDDAB?CBCH@C@FGAFH@EGDHHIIIBG@FD@GB@=B;4@5
@2137696/1
ggcgcttgtggtggtgcacgcgcttgggcagagggaatctgattgtgctg
+2137696/1
B@@FFADFHHGDHIIJJIGJJJIJIIIGHIB;DHIIIGEEHFGGI@DHGH
@6243925/1
cctcttgtatgcgaaggtgttgaggcgcttgtggtggtgcacgcgcttgg
+6243925/1
CCCFFFFFHHHHHHIHIGGHHJHIJIJJJJJJJIJIJHHIIJJJJHFFFD
@7778201/1
attattacagcatacataataaaattagaggaagtaggtgctgggcctct
+7778201/1
CCCFFFFFFGGFHGEGGGEIGIJEIIIJHIJHEGGIFIJJJJIDHHIICH
@67938/1
ttttttttgttcccacatcaggatgtggattttaatgttattattacagc
+67938/1
CCCFFFFFHHHHHJGIJJJJIJGIIBGIGIIIJJJJJIJJJJJJJJJIJI
@68015/1
gggctctgtgcctggctcccatgtcacggtagcactgagtgacggcacct
+68015/1
@@<DF?DDFHHHHIIJGIJIIIGIIJJGI1CHEHGHIJJ?DG@HIBGHEH
@4704969/1
ctagagtataaaaaactgataaattccgtcactattctaggattgtgtag
+4704969/1
@@CFFFDDHHHHHIJJJJIJJJJJJJJJJJJJJJJJJIJJJIJJJIJHII
@7778587/1
ctgtttgtctgtttgtctgttcgtctgtgcgcgctaatctcagaaacggc
+7778587/1
@?@D?ADBCDFFDCAAB??CIDF:?@1CBFBDF@GIEEFFHABAB@FCDA
@7778655/1
ctgggcctcttgtatgcgaaggtgttgaggcgcttgtggtggtgcacgcg
+7778655/1
@@@DDDDFHHHGHIIIIGFDFI9C?DG@DHFGGIIIIIICHGGIIDGHHE
@7778702/1
cagcgactgtcacacggtagcggaaggtgggttcgtgaatcatgccctca
+7778702/1
CCCFFFFFHHHHHJJJJGIIJJJIJJJ?GHJDGIJIIIJJJJJJIHHHHF
@7779020/1
cgacaccacagttccagtctcaggcacattgccattagtagactgatcag
+7779020/1
@@@DFFDDHFFFFFHGGGIGIGGEIIGGHIGAEHHIGDDGGGDFEBHBHE
@4705695/1
cgggctatgccatttatcctcgcacgttggcagtaatagtacaagtgaaa
+4705695/1
CC@FFFFFHHHHHJJJJJJIJJJJJJGGIJJJJHJIJJJJJJJJJHHJJJ
@7265683/1
gcgcagaaataattcatagcaaaaattaaagttagtctattatagtttca
+7265683/1
CCCFFFFFHHHHHJJJJJJJJJIJIJJJGJJIJJJJJJJJJJJJJHIJJJ
@5223989/1
atacataataaaattagaggaagtaggtgctgggcctcttgtatgcgaag
+5223989/1
@C@DDFFFDD<DFHGIIGEHGGIFHIJE@FBEGGG;DHGGIFGHIEIFGI
@68885/1
cagacaaacagacaaacagacaaacagacaaacagacaaacagacaaaca
+68885/1
CCCFFFFFHHHHHJJJJJJJJJJJJJJJJJJJJJJJJJJJJJJJJJJJJJ
@7779568/1
cgcaagaagtaccagaaacgggacttagccacaatctggtctggagagaa
+7779568/1
CCCFFFFFHFHFHJJJJJJJIIJJJJJJJJJJJJJJIJJHIJJJIJIJJI
@2656728/1
tcacggtagcactgagtgacggcacctccgacactgaggtcacggtactc
+2656728/1
CCCFFFDFHHHHHJJJHIJJIJJJJJJJJJJJJJJJHJJGIJJJJIJJJH
@2656744/1
cttcaaatgacgacaccacagttccagtctcaggcacattgccattagta
+2656744/1
CCCFFFFFHHHHHJJJJJJJJIJJJJJJJJJJJJJJJJJJJJJJJJJJHJ
@5737678/1
tggtcttcttgaacttcttcaattgacgcaagaagtaccagaaacgggac
+5737678/1
CCCFFFFFHHHHHJJJJJJJJJJJJJJJJJJJJJJHIJJJGIG@BG@?:@
@2656954/1
agcatacataataaaattagaggaagtaggtgctgggcctcttgtatgcg
+2656954/1
CCCFFFFFHHHHHJJJJJJJJJJHIJHIJJHHJJJJJJJJJJJJIJJJJJ
@7266300/1
gtcgagtagagccttagctgcggaatgcttagcttccttcttagagcgtc
+7266300/1
CCCFFFDEHHHHHJJJJJJJJJJJJJJJJJJJJJJJJJJJJJJJJJIJHJ
@5737976/1
gcacgtgcttgggcagagggaatctgattgtgctgttgtggaactgcttc
+5737976/1
CCCFFFFFHHHHHJJJJJJJJJJJJJJJJJJJIJJJJJJJJJJJJJJJJJ
@5738118/1
gctgggcctcttgtatgcgaaggtgttgaggcgcttg
+5738118/1
?@@DA7B;;<AD<2<CDBH;?FF@:?E=DGC78??@F
@5224863/1
gtggaactgcttcacctgtggccggcggcacgcagacgccttgatgacct
+5224863/1
@@BFFFFFHGHGHIJJJJIJJJJJJJJJJJJJIHHFFFDDDDDDDDEDDD
@7780362/1
gccgtcccggtacataatgatacgatgcggcttgaacccgccggtgctct
+7780362/1
CCCFFFFFHHHHHJJJJJJJJJJJJJJJJJJJJJDHFIJIIJFF=ACCD@
@69831/1
gtcaaattaaagaatcacgtcgaacattctatgcttataccattaatctc
+69831/1
CCCFFFFFHHHHHJJJJJJIJJJJJJJJJJJJJJJJJJJJJJJJJJJIIJ
@7780386/1
cgagcaagtagttcttgaagcacagacacaggtgtcttcaacg
+7780386/1
@?@?BDD>DBD42<?EF@9<<AEG>3ACEEGIFC19CCFHIIB
@7780431/1
ccggtactctaagggtgggtcgtagcgaactactagcagacactgtggta
+7780431/1
BCCFDFFFHHHHHJJCGIJFHIJJJJJJJJJJJJJJJJJJJJJJJGIIE@
@69931/1
tttgtctgtttgtctgtttgtctgtttgtctgtttgtctgttcgtctgtg
+69931/1
CCCFFFFFHFHHHIJJJJJJJJJJIJJJIJJJIJJJJJJJJJJJJJJJHJ
@3682118/1
gtggaactgcttcacctgtggccggcggcacgcagacgccttgatgacct
+3682118/1
@@@FFFFFHHHGHJJJJIGHIIJIGGJJIIHIIHHEFFDDBDDCACDDDC
@4201272/1
gaaaatattctagggaactcctcaaaaatcaacataatgagctctgcgtt
+4201272/1
@@@FFFFFFHHHGIIGGIIIIIIGCHICHEHGHIJEGDFCGEGHIIIEFH
@3682380/1
gggtaatctagctacccacgtaaatgtaaacctggcaagcatccaagata
+3682380/1
;?@ADDFFHHHHHIIIIIIIIEIIIIHHIIGIIIFIIIIIGIIIIIIIII
@588836/1
cgacgtgattctttaatttgacataacttttttatttatgaaccgattga
+588836/1
CCCFFDFFHHHGHJJJIJJJIIJJJIJJJJJJJJJJJJJIJJJJIGIJJG
@4201522/1
gtcggattcaattcggaacatagaaatttgtgtaacccaagtttgacgac
+4201522/1
CBCFFFFFHHHHHJJJIIJJJJJJJJJJJJIJHJJJJJIJJIJJJIJJJJ
@1630280/1
cacaatctggtctggggaaaagatcctcatcttgtatagaggaggcttgg
+1630280/1
CCCFFFFFHHFFFIJJJJJJGGIIIJIHHGHJJJHIIIGIIIIJIIGGDH
@3163832/1
gtgtgttcaaggggatctgagaatggtttacattcacaattttgtccgct
+3163832/1
BBCDFFFFHHHGHJIJJJJJJJJJJJHIJJJJJJJJJJJJJJJIHIJJJJ
@4201783/1
ggcgcttgtggtggtgcacgcgcttgggcagagggaatctgattgtgctg
+4201783/1
?;@ABDA;F:C<DGEEFHII>HIBFGGFIFGEI<@6@D=FAHIIDGECH@
@4201961/1
gtcttctacttctgcttctggcacatcaggagaagttggctcctcaacag
+4201961/1
@@@BFDFFHDFHFBGHIGFAHGHIJGGGIGIIGDGGGF@DFCHIEGHGJE
@3164038/1
ctccaatcctttactcgaatagtcttttctaacttgaacagtgcgatgtt
+3164038/1
CCCFFFFFHHHHHJJJJJJJJJJJIJJJJJJJJJJJIJJJJHIJJJJJHI
@2139275/1
cttcatggtgccacagtgagtgatttcaattttgagacctttgatttctt
+2139275/1
CCCFFFFFFHHGHJIIHGHIIHIGIIJIIHGJJJIJIIJJIJJIIJJJJI
@3683101/1
tgcttcaatttacatttagtgtttgtttcatgtcaatcggttcataaata
+3683101/1
CCCFFFFFHHHHHJJJJJJIIIHJJHJJJJJJJJJJJJJJHIJJJJJJJJ
@4202262/1
gtggtgcacgcgcttgggcagagggaatctgattgtgctgttgtggaact
+4202262/1
CCCFFFFFHHHHHJJJJJJJJJJJJIJJJJJJJJJJJJJJIJJJJJIJJJ
@4202293/1
gggaatctgattgtgctgttgtggaactgcttcacctgtggccggcggca
+4202293/1
CCCFFFFFHHHHHIJJJJJJJJJJJIJJJJJJJJJJJIIJJJJJJJJHFD
@3683251/1
cgcaagaagtaccagaaacgggacttagccacaatctggtctggagagaa
+3683251/1
CCCFFFFFHHHHHJJJJJJJJJJJJJJJJJJJJJJJJJJIJJJJIJIJIJ
@3683391/1
caccagtggtcttcttgaacttcttcaattgacgcaagaagtaccagaaa
+3683391/1
CCCFFFDFHHHHHJJJJJJJJJJJJJJJJJJJJJJJJJJIIBGHIJJJJJ
@5738616/1
cttggttcgtcttttgaagattcagatattgatagttttttcattccctg
+5738616/1
CCCFFEFFHHHHHJIJJJJIJJJJJJJIJJJJJJJGIJJJJJIJJJJJJJ
@1631531/1
ggatcctaacttcgcaaccactaattccagtgataaattcactctagcac
+1631531/1
CCCFFFFFGHHHHIJIJIJJJJJIJJJGIJJIIIGIJIJFIIJJIGIIIJ
@5226024/1
ctcggatcagccgtttctgagattagcgcgcacagacgaacagacaaaca
+5226024/1
@CCFFFFFHFHHHJJJJJJHIJJJJIJJJIJJJJJIJJJJIHHHHFFFFF
@1117218/1
attttaatgttattattacagcatacataataaaattagaggaagtaggt
+1117218/1
CCCFFFFFGDHHHJJJJJIJJGIJIJIJIJJJJJJJJJJIGJIJJIGIJG
@5738932/1
catgaaaattgataattcattttcttttctaatctgtgtcaagtatcatc
+5738932/1
@@@DADDDFHFFDFBHG<:F<AIEHIGIIFGCGACCHE?C?DHHHEHHHE
@5739002/1
accgcatccaactcggatcagccgtttctgagattagcgcgcacagacga
+5739002/1
@@@DDFFFGHGGFIGGG<EGCHC@HHIGIIIGDGEHGHEAHIGIHHBHDF
@5226179/1
gaggaagtaggtgctgggcctcttgtatgcgaaggtgttgaggcgcttgt
+5226179/1
@@CFFFFFHHHHHJJJJJJJJJJJJIJJJJJIIHJ?HGHIIJJJJJJJJH
@4203355/1
aggtgctgggcctcttgtatgcgaaggtgttgaggcgcttgtggtggtgc
+4203355/1
B@CFFFFFHHDHHJJJJHIJJJJIIIJHGHHIIJIJJJJJJGIIGIJBEG
@2658068/1
gtttcttggcatctatagatgtcggtggcgcacagggcacacttgcgcat
+2658068/1
CCCFFFFDFHHDFHGIGIIGE?EDH1AGBGHGIIEHIBHGHIGHE@FGGI
@6246190/1
ggtgctgggcctcttgtatgcgaaggtgttgaggcgcttgtggtggtgca
+6246190/1
CCCFFFFFHDHHHJJJHJJJJJGHIJCFFHJIIJJJJJJJHIJGIJHHIG
@2658142/1
cttgattttataatttagagacacgtgtacatttcgagagaacaaattac
+2658142/1
CCCFFFFFHHHHHJJJJJJJJJJJJHJHIJJJJJJJJIJJJJJJJIJJJJ
@70738/1
tgagtgacggcacctccgacactgaggtcacggtactcgcggtacatgtt
+70738/1
@@@FDFFFHHHHHJJJJJJJJJJJJJJGIJJJJGGJJJIJJJHHFFFFFF
@7781040/1
gtggaactgcttcacctgtggccggcggcacgcagacgccttgatgacct
+7781040/1
C@CFFFFFHHHHHJJJJJJJJJJJJ:GD@4;@A<=6;9AADB>;@CCC@>
@7267073/1
ccaaaagctgcgctattcatttgcgcaggaaggcgtcaatatttttttaa
+7267073/1
CCCFFFFFHHHHHIJJJJJIJJJJJIIIIGHIJJIGHIJIIJJJJJJHFF
@4708019/1
gccagatgccaaagttcttgatcttcactgggctcttctctgggatttcc
+4708019/1
CCCFFFFFHHHHHJHIJJJJIJJJJJJJJJJJJJJJJJJJJJJJJJJJJJ
@4708031/1
cgcaagaagtaccagaaacgggacttagccacaatctggtctggagagaa
+4708031/1
@@CDFFDFHFHHGGIIIEIJJJBIJJJIIJJIJIGJIGGIIJJJGGBFFG
@4708102/1
ctgtggccggcggcacgcagacgccttgatgacctccactttgat
+4708102/1
=@@A?;=D81DFFIAAAF6@FFABAEE7@9@77;>>2>6;AA;A;
@5226848/1
gctcgctctccgaagggagcttgcggccgatgacctcatactccttcaac
+5226848/1
@@1ADDDFFFF@?AEDHEIIFIIIIIIIIIIIGIIIIGIGIIECHHHHF;
@2658536/1
gtcacggtagcactgagtgacggcacctccgacactgaggtcacggtact
+2658536/1
C@CFFFFDHHHHHJJJJEHHIJJIIJJJJJJJJJJJIIIJHIJJIJIGHG
@2658620/1
ggctatgccatttatcctcgcacgttggcagtaatagtacaagtgaaaag
+2658620/1
CCCFFFFFHHHHHJJJJJJJJIJJJJJJJJJGIJJJJHIJIGJHIJJJJJ
@7267575/1
gcctcttgtatgcgaaggtgttgaggcgcttgtggtggtgcacgcgcttg
+7267575/1
CCCFFFFFHHHHHJIJHIAGHHIIJJJJJJJJHIJHIJHIJJJJIJHFFC
@5739896/1
gattcatccacaaattccaacccttgcgtttcaaaacaattcattttagg
+5739896/1
@@@DFDEFHFDHHIIGHIIJIBFHIGJGEHHFHIIJGGGIJGGIIJJJJI
@1118226/1
ctccaatcctttactcgaatagtcttttctaacttgaacagtgcgatgtt
+1118226/1
@@@DDDDBAACDDGBDBBEHE3ACH@HDB?EH<CEBFHAB9D9?D6:@GI
@2658856/1
gccatattcaaatgggaagtggtgataaagataagtataggctcaaaacc
+2658856/1
CCCFFFFFHHHHHJJJHIIGIJFHIJJJJJJJJJJIIJJJJJJJJJJJJJ
@4708636/1
ggtgcacgcgcttgggcagagggaatctgattgtgctgttgtggaactgc
+4708636/1
B@BDFFFFHHHHHJJJJJJJJIIGJJJJJIIJIHGIIJIIJFHEGGIIJI
@2140321/1
gtggattttaatgttattattacagcatacataataaaattagaggaagt
+2140321/1
@C@FFFFFHGHHHIGGIGIIIIGIG9CFHGJGGEGIICGHEGGIIIIIEE
@590695/1
cagtggtcttcttgaacttcttcaattgacgcaagaagtaccagaaacgg
+590695/1
@@@DBDEDHHFHHJIGIGHIHIGIIJJJJIIJIIIIJJBFGHIGIJJJJJ
@3684302/1
cggcattccggcgtcattcgatatcttctgtagctgctgtgtgaagttct
+3684302/1
CCCDFFFFHGHGGJJJIJJJGJIJJJIJJJIFIJJJJIIDHFIIJJIIHI
@3165453/1
ctcataacgcagccagatgccaaagttcttgatcttcactgggctcttct
+3165453/1
CCCFFFFFHHHHHJJJJJJJJJJJJHJJJJJJJJJJJJJJJJJJIJIJJJ
@591080/1
catacataataaaattagaggaagtaggtgctgggcctcttgtatgcgaa
+591080/1
CC@FFDFDDHHGHIIGGIGHICEHHIIJIGHIIIIHHIGIGIDHIEGIHH
@2140968/1
ctagaatcactggttcaaattcaaataaaatcactctgcaatcctgcctc
+2140968/1
@@@DDAADHH>D?2:<CFII?IFHC?FHBEAFCB??9?CGHCCD<FADHG
@3684546/1
ggtagcactgagtgacggcacctccgacactgaggtcacggtactcgcgg
+3684546/1
BCBDFFFFHHHHHJJJJJJJJJJJJJJJJJJJIJJHIGJJJFHJJJJJHF
@6753762/1
cggagattaatggtataagcatagaatgttcgacgtgattctttaatttg
+6753762/1
CCCDFFFFHHHHHHIJJJJJJJJJJJJJIJJJJJJJJJJJJJJJJJJJJJ
@591508/1
ctcatcttgtatagaggaggcttgggctcgctctccgaagggagcttgcg
+591508/1
@C@FFFFFHHHHHJIIJHIIIJJGHJJJIGGGIJJJIIJIIG@GGGGGIE
@5228669/1
cttttttatttatgaaccgattgacatgaaacaaacactaaatgtaaatt
+5228669/1
CCCFFFFFGH<DDAHGHIGIFIIEIJIJJJCIEHI@GIGHIGIJGDH@F>
@2141486/1
gccacatcttgtaagcagcctgacgcttagcaagtttcttagacttgcca
+2141486/1
@@@DDDDDFHHHHI@<FGCHIIIGAGHIIIGGIIHIIIIGIFBFGHCGGH
@3166217/1
ggtgctgggcctcttgtatgcgaaggtgttgaggcgcttgtggtggtgca
+3166217/1
@@@DFFFFF?FFFHGHIGGHIIJGHI:CFGGHGIIJJJJJFGIDFGHGIG
@4203740/1
gcaagaagtaccagaaacgggacttagccacaatctggtctggagagaag
+4203740/1
CCCFFFFFFHHGHJJIJJJJJJJJJJIJJJJJJIJJJJHIJIJJJIJGIG
@3166473/1
ccacgcctgggatgccacccggcaccactcccgggtgaggatgcactaca
+3166473/1
@@@DDFFFHHHHGJDHGIIIIGIIIIJJIHIIIHIFHGGECGGIIJFHHE
@3685408/1
gacgatttcaccagtggtcttcttgaacttcttcaattgacgcaagaagt
+3685408/1
CCCFFFFFHHFACGGHJHHHIIIIJIIHHIFHIJGGHIJHGH@DFFFEHB
@3166586/1
gccttttatatttgttagctgtccttcattgagggtcgggaacttgtggt
+3166586/1
CCCFFFFFHHGHHJJIJJGJJHIJJJJGJJIEHJJIIIEGFHIJJEFEH=
@6754661/1
ctcttgcagccatccaacgggattgcccatcaatttatcttcaaatgacg
+6754661/1
CCCFFFFFHHHHHJJJJJJJJJJJJJJJJJJJJJJJJJJJJJJJJJJJJJ
@592300/1
cggtactcgcggtacatgttgtgtacacctgagcgagactcataacgcag
+592300/1
@@<DDD?DFD:<0@EBGEBGFIIEFFFFFBA;FAGBE:@8=8C=@C;FA;
@5229318/1
gtggattttaatgttattattacagcatacataataaaattagagg
+5229318/1
C@@FFDBDHFDHGFDEHGGFIHGIJIGGB?<?F@<FC4CG@CA49?
@2142070/1
ataaggattaaaaataaacttaaagattattaataagaaaaaaataatgc
+2142070/1
@@@DD?;=CFFFDHFGFFHGGHHBHG3<CC92ACFE<F@EDC<@2BF@AH
@3685649/1
ctcagatgcaatttcttgcaagaattgcacaaagttgaagtcct
+3685649/1
?@@DDADDH<FHH>E?AACBI?BG<HIG4C<AC?1:9??:1??G
@4204420/1
ctgctatttattttttctatattttcaatgaacagaattgacccttctac
+4204420/1
?@@FFDFBBFFDFFBHBHIIGIIGGEBHIEGIHGFEHIGIIIGHCFGE@B
@4204468/1
ggcctcttgtatgcgaaggtgttgaggcgcttgtggtggtgcacgcgctt
+4204468/1
@@@DFFFFGHHFHIIGGIJCGHHIHIJFIJJJJHIJIIGFHIJJJJHHFD
@1633228/1
cttgggcagagggaatctgattgtgctgttgtggaactgcttcacctgtg
+1633228/1
CCCFFFFFHHHHHJIJJJJJJJJIJIJJJJJIJJJIJJJJJJJGJJJJHI
@3685988/1
cccgtatccgattccattgctgataataatgtggcccg
+3685988/1
@@@FBDFFGHFHFHGIEBBHHHE>FHBDHDEGHEIIIF
@3686094/1
ggtgctgggcctcttgtatgcgaaggtgttgaggcgcttgtggtggtgca
+3686094/1
BCCFFFFFHHHHHJJJIJJJJJJJJJCEFHIJJJJJJJJJGIIIJJEHHE
@4708855/1
cagtagctaactcgtccgagggtcaattcaatatactacaagattgtttg
+4708855/1
@@@DDFFFGHHGFHJIJJHGIJ?DGGIIJJJJIGGIIIGIIIJIJJGIIG
@4204732/1
cgcgcacagacgaacagacaaacagacaaacagacaaacagacaaac
+4204732/1
CCCFFFFFGHGHHIIJIEHGAGIJIGIIIIIGIGIIGIJIGEIIJJJ
@1118336/1
catcagtttggagttcacctttagaagtatgtttttagctgtcatctggt
+1118336/1
CCCFFFFFGGHHHHHJHGIJIJGHJJIFHIJHGIJIIJJIJJJIIJJJJB
@6755208/1
ataaggattaaaaataaacttaaagattattaataagaaaaaaataatgc
+6755208/1
CCCFFFFFHHGFHGIIIJJJJJJGGHJJJJJIIIGIIIFIHIIJJJIJJJ
@5230088/1
gattcatccacaaattccaacccttgcgtttcaaaacaattcattttagg
+5230088/1
CCCFFDDFDFHGHJJJIGIJJJIHIIIIIJJGIJIJJJJG@EHDIB<FH@
@7269216/1
gggctctgtgcctggctcccatgtcacggtagcactgagtgacggcacct
+7269216/1
@@@DDD;BH8DHA<;EGEFHIIIIFIHIIEEGEGIGIII:D@GBBFFGEB
@6755502/1
cgttctcagcatggtaagaaggtggcggccagaatctagacatgcacagc
+6755502/1
@@?DDDDDHGBDHICEABHIIGIIIGIG<F:FD?@GHCGGIIIIE@FEHI
@3167619/1
gcctcttgtatgcgaaggtgttgaggcgcttgtggtggtgcacgcgcttg
+3167619/1
C@CFFFFFHHHHHIJJJIFHFGEHIJIJIJJJJJIHIHHHGJJIJJHFFD
@2142905/1
cgcaagaagtaccagaaacgggacttagccacaatctggtctggagagaa
+2142905/1
CCCFFFFFHCFHHGIIGJJIJJJJJJIIIJFIJJJJJJJHIGJJIIIIII
@2143053/1
ggttattgttatgtcgatgtcgaacccaaaaatgtaattaactttttttt
+2143053/1
BCBFFFFFHHHHHIJJJJJJJJJJJJJJJJJJJJGIJJJJJIJJJJJJJJ
@2143125/1
cagacaaacagacaaacagacaaacagacaaacagacaaacagacaaaca
+2143125/1
@@@DDDFFHHGDDHGGHEGEGGEHIJGGGIIIIICFHCGGGIJGHGEHGH
@3168020/1
taggtatttgcggtgaatttgtggcctggcgttgagggcaagttcatgcg
+3168020/1
@@@DDDDFHHHHHCFDHHHGHJJJIJJJGIIFGIJIGIGGIGGGIEHIJF
@6756059/1
ggcctcttgtatgcgaaggtgttgaggcgcttgtggtggtgcacgcgctt
+6756059/1
@@<DFFFFHHHHHJJJHHJCFFGGHHGGJIIIGJADHEGHHFHHIGHGFD
@593651/1
ggcacctccgacactgaggtcacggtactcgcggtacatgttgtgtacac
+593651/1
@@@FFFFFHHGHGJJJJIJGGIIGHCFHIJJJJIFFGGIJIHIJJHHIHE
@1119408/1
gttacctgcaacttggccaggttagggccaacagattgtttgagatgttt
+1119408/1
CCCFFFFFHHHHHJJJJJJJJGHJJJJJJJJJIJIJJJIJJJIJJJJGIJ
@7270347/1
gccattcccaactgtcctccggtactaacgatcaaatcgatcatgggtcc
+7270347/1
@@CDBDADFFDHHGFEEHGFHGIIGCD@GGGGH@AH9?@D8?@DFGGAHI
@6756664/1
actgagtgacggcacctccgacactgaggtcacggtactcgcgg
+6756664/1
??<DD>2=2=A0@EEEEEB8?8CD9?<BDD@?B@A/=AECCAAA
@1633885/1
gaacttcttcaattgacgcaagaagtaccagaaacgggacttagccacaa
+1633885/1
CCCFFFFFHHHHHJJJJJJJJJJJJHHIJJJJJJJJIJJJJJJJJJJJIJ
@2659519/1
ggacttacgaagtaaattcaattgttgatatagaggataccgatacctgg
+2659519/1
CCCFFFFFHHHHHIJJJJJJJJJJJJJJJIJJJIJIHIJJJJJJJJJJJJ
@7782700/1
cagcatacataataaaattagaggaagtaggtgctgggcctcttgtatgc
+7782700/1
CCCFFFFFGHHHHIIIIIIIIJIJHIJIHIIHHIJJJIEIGGIJIJJJIH
@72178/1
ccaagttatgaatttttcaaatcgc
+72178/1
??@DDDDDHF>?DDGDBGDHHGGG=
@7270976/1
gtcacggtactcgcggtacatgttgtgtacacctgagcgagactcataac
+7270976/1
C@CFFFDFFHHHGJIHHGHIIGGGIHFHGHHGIIGIIJIJIBHJIIIIJH
@4709477/1
ggcgcttgtggtggtgcacgcgcttgggcagagggaatctgattgtgctg
+4709477/1
CCCFFFFFHHHFHJJIIJJHHIJIJJJIJJJIGJJJIIIJJJJJJGGIIG
@7271105/1
ccctaagtgagtatacatctattaaattcaaacgcag
+7271105/1
@?@DDDDBD4:CFEF@G?E>FHCHGDH>FHHH<C1:1
@72303/1
cgcagccagatgccaaagttcttgatcttcactgggctcttctctgggat
+72303/1
=?;BDDA?FFHHAEHGGHC@ABAEHCHIIIFGIAHE@FHIGC>BDGGCG>
@7782890/1
gtcacggtagcactgagtgacggcacctccgacactgaggtcacggtact
+7782890/1
CCCFFFFBFHHHHJIIJFHIJJJJJIJJJJJIJJJIJJIIGHIIIIEHHH
@1120357/1
ggacatttcaattttatttagttggtcttggttgaacggaactccaatcc
+1120357/1
@CCFDFFFGGHGGEHEGIJIJIHIIAHGEHI@FHGIIIEHGGGIJIGIJJ
@72468/1
gtggtgcacgcgcttgggcagagggaatctgattgtgctgttgtggaact
+72468/1
BBCFDDFFHHHHHIJJJJJEIIGIJEGGJIJJIIJHHIJICHIIIIHGII
@2144418/1
agccagatgccaaagttcttgatcttcactgggctcttctctgggatttc
+2144418/1
@@CFFDDFHGHHHIIJIGGHIFIIJIEHJJIHIDHIJJJGIIJIIEIIGI
@2144459/1
ggactatttggcgttactgcttaatactactcactgatttatgtagcatc
+2144459/1
CCCFFFFFHHHGHJJIJJJJJJJJJJJJJJJJJJJJIJJJJJJJJJJIJI
@1634344/1
gcttcacctgtggccggcggcacgcagacgccttgatgacctccactttg
+1634344/1
@@@FFFFFFHFBFEHHIIIGIEBG@;@B6:4=?<A>>>CA;CCBCCACD>
@4709774/1
gtgttgaggcgcttgtggtggtgcacg
+4709774/1
:1==BD;D3;8C?@82<CF;F181:C6
@2144542/1
ctcataacgcagccagatgccaaagttcttgatcttcactgggctcttct
+2144542/1
CCCFFFFFHHHHHJJJJJJJJJJJJHIJJJJJJJJJJJJJIGIJJJJJJI
@72723/1
gaagtgtgataatgtcataaagttgacaataatctataattaattacttt
+72723/1
???DBD=ACFACDGCCEGHEEHAEHHEEDHEHIGAHCCGIIIGGIEGHII
@2144857/1
ggtgctgggcctcttgtatgcgaaggtgttgaggcgcttgtggtggtgca
+2144857/1
@BBDDAFDHHHGGEEGFHHGIIIIEG?EGIJJJIIIIBHIFHIHDGEEHE
@4710206/1
ttctcagcatggtaagaaggtggcggccagaatctagacatgcacagctc
+4710206/1
CCCFFFFFHHHHHJJJJJJJFHIJJJJJJJJJJJJJJJJJJJJJJJJJJJ
@7271337/1
gcctggctcccatgtcacggtagcactgagtgacggcacctccgacactg
+7271337/1
CCCFFFFFGHHHHJJJJJJJFHHIJJJJJJHHIJJIHHJJJJJJJJJJJJ
@7271365/1
gcctggctcccatgtcacggtagcactgagtgacggcacct
+7271365/1
?@@BD?DD?FDDDBCEGHDECCFAH>F@EDCDGCEDGHH=F
@6756814/1
gtgaaaagaatcacaagtaagatactgcaaacatgccagttataaagcat
+6756814/1
CBCFFFFFHHHHHJJJIHHJIJGJIGJJJIJIIEGGHIJJJJJIJIHGGG
@7271546/1
atacataataaaattagaggaagtaggtgctgggcctcttgtatgcgaag
+7271546/1
@@@DDDADFDFBHCHGGGGDCFGGEFHFGF<CFG?GEHHEHGEIGGEGAH
@7784008/1
gtggatacttacttgtgtgataccacaataatttagatcattacaaaata
+7784008/1
1:?B=D?DFBCC?AEFG<<<CCAGDCCFE@HBEBEGIBEFDFCCGB<BBD
@4710491/1
gggctatgccatttatcctcgcacgttggcagtaatagtacaagtgaaaa
+4710491/1
CCCFFFFFHHHHHJJJJJJJJJIJJIJJJJJJIJJJJJIIJJJJIIJJJJ
@7784125/1
gcactgagtgacggcacctccgacactgaggtcacggtactcgcggtaca
+7784125/1
CCCFFFFFFHHHHJJIJJJJJJJJJJJJJJJHIJJJJHIJIJJJIHBDFF
@6757590/1
cagccagatgccaaagttcttgatcttcactgggctcttctctgggattt
+6757590/1
CCCFFFFFHHHHHJJJHIJJJJJJJJJJJJJJHIJJJJJJJJJJJJIJJJ
@7784812/1
caccattcaatttaaaagaaactgggtgcgtgcaggatcctcgtcattgc
+7784812/1
@?;DD<>DFFA?A<<FEFB3ACHAFB3<CEEGG;1CBDGDAHDHIGG?F<
@5741820/1
gagacgatttcaccagtggtcttcttgaacttcttcaattgacgcaagaa
+5741820/1
@@@FFFDDFHDHGJGHJIIHHHHIJJGHHIIGGIJJEFGIIGIIJIEHHI
@595314/1
gtccttttaaggttctaaactatatctgtaccaaatttcaaccaaatccg
+595314/1
@@@DDD;DHDFF?CEHEE<FIGICHE>F?<FBHIEHEIGHEHFDHDHGGG
@4711420/1
gggctctgtgcctggctcccatgtcacggtagcactgagtgacggcacct
+4711420/1
CCCFFFFFHHHHHJJJJJJJJJJJJJJJJHHJJJJJJJJGHIJJJJJJJJ
@4711496/1
atctgattgtgctgttgtggaactgcttcacctgtggccggcggcacgca
+4711496/1
CC@FFFFFDHFHHJIJJGIIIJJJFGJJGIIIIDDFGGGIGGIJGFFDC@
@595467/1
cacaggcggtggcatgaacgtcggcggagggccatacatcggcggcggca
+595467/1
CCCFFFFFHDHHHJJJIJJJHJJJIJJBHFFDDDDDDDEDDDDDDBBD<B
@4711745/1
tctgtctgtccgtttgttctggtgaatctctgaaatggctggagtgattt
+4711745/1
CCCFFFFFHHHHHJJJIIJJIIIJIJJJJJJJIIJJJIJJIJGI?DBBGI
@6247795/1
gcctcttgtatgcgaaggtgttgaggcgcttgtggtggtgcacgcgcttg
+6247795/1
CCCFFFFFHHHHHJHHHIHHHIJIJJJJJJJJGIJHIJFHIJJJIJGFFD
@6247832/1
gtcaaattaaagaatcacgtcgaacactattctatgcttataccattaat
+6247832/1
CCCFFFFFGHHHHJJJJJJHJJJJJJJJJJJJJIJJJJJJJJJJJJJJJI
@5742265/1
caatgttggagcttggtacaaagcaaaggtcgggcagttcgtcaaca
+5742265/1
@@@FF?DDFHHHGIGI<CEHGGIIIIIIG3CGFHIII9DFGDFHIII
@5742278/1
gtaggtgctgggcctcttgtatgcgaaggtgttgaggcgcttgtggtggt
+5742278/1
@@@DF?ABFHHHAFHDGIIIEHIIIGGGI?GDGIIIIIIGHIIICGHGIB
@4711925/1
gtcagaacctgatagaaacggttggcgttaggtatatacaagaacaaacc
+4711925/1
CCCFFFFFHHHGHJGGHIJIIHHJIIJHGGGHBFICGGIIIGGGGGHJEF
@6758641/1
gcctcttgtatgcgaaggtgttgaggcgcttgtggtggtgcacgcgcttg
+6758641/1
CCCFFFFFHHHHHJIJJJCGHHIIJJJJJJJJIJJIJJFHIIJJJJHFFD
@6248118/1
actttactgagctaaatgctaagcctaataaatgccatacaaggtctata
+6248118/1
@@<DDABBB:ACFFFF<CBBBCGGFFCEHEEHI>BEDEFGIIIE1?FBFB
@6758683/1
gtgacggcacctccgacactgaggtcacggtactcgcggtacatgttgtg
+6758683/1
?==DDD?DFFHBAHIEGHDGIGBE?BB@DH?B@FC;:AEBBE;AA;?B??
@4712164/1
cgcgtggaagttttatttctccattttgagtaactgtgaaaatgacatct
+4712164/1
@BCFDFFFFHHHHJJJJJJJJJJJJJJJJJIJJJJJJJJJJJJJJJIJJJ
@1635172/1
catacataataaaattagaggaagtaggtgctgggcctcttgtatgcgaa
+1635172/1
CCCFFFFFHHHHHJJJJJIJJIJJHIJJHHIJJJJJJJJJJJHJJJJJII
@6248442/1
atctgattgtgctgttgtggaactgcttcacctgtggccggcggcacgca
+6248442/1
CCCFFFFFHHHHHJJJJJJJJJJJJJJJJJJJJJJJJJJJJJJJFFFDDD
@2660728/1
tcataacgcagccagatgccaaagttcttgatcttcactgggctcttctc
+2660728/1
@@CDDFDBDDDAFHIFGGFHIGFDCFDGHE???DGHIIBFE9GDHGGEGD
@3686406/1
gttctcagcatggtaagaaggtggcggccagaatctagacatgcacagct
+3686406/1
CCCFFFFFHHHHHHHIJJJJJFHJJIJJJJJJJJJJJJJJJJJJIJJJJJ
@2144946/1
gttgtggaactgcttcacctgtggccggcggcacgcagacgccttgatga
+2144946/1
?8=BDDA>?FDFFEEGIBFECH@E@GBH>B@FB@EABD<@BB@BB>CCCC
@6248615/1
gtctttgtacaccttcaggtgatcgaacatcatgtcttcaaactccacta
+6248615/1
@@@DDDBBCFFHHGFGHIIAFHEFHGGGIIGIEHEGHIIIIFIEGIIIEH
@3686567/1
atctatttcaaataaaggcgtcaactgggtgtgctagttacataatatct
+3686567/1
CCCFFFFFHHGHHJJJIIIIJIJJJJJJJEGHHJJJIFHIJJJJJJJJJI
@3169247/1
aggtgctgggcctcttgtatgcgaaggtgttgaggcgcttgtggtggtgc
+3169247/1
BCCDFFFFHHFHHJJIJIIJJJJGGHJEGFHIIJIGIJJJJIIIIJJGEG
@1635754/1
gtaggtgctgggcctcttgtatgcgaaggtgttgaggcgcttgtggtggt
+1635754/1
CCCFFDEFHHHHHJJJJJJHIJJJJGHIJDGFGIIJJJJJJJIHJJHGHA
@2661121/1
gtaatttttaatgttttccaaatcgacgactcctgtggctttcagtgaaa
+2661121/1
@BBFFFFFHHHHHHIJJJJJJJJJJJJJJJJJJJJJJJJJJJJJJIIJJJ
@3169548/1
gtgggttgtcctgcagagcttgccacatcttgtaagcagcctgacgctta
+3169548/1
@@@FF?DDHHFHHEGFDGGIIGEHHIIGIIIIIIIGGGHIIIIIGHIIIG
@1636017/1
atgatgagtagctcctgcaccatgctgctcatctcgtgcactatctcttg
+1636017/1
CCCFFFFFHHHGHJJJJJJJJJJJJJJJJJJJJJJJJJJJJJJJJJJJJJ
@4206332/1
gtctgtacattgaaaataaaaataaaaaaaatagcaggggt
+4206332/1
?@@DDDD>BFBFB@EFGEEH9?@?BD>DHIEGDDGIICH:0
@3169658/1
gtagcactgagtgacggcacctccgacactg
+3169658/1
?=:A?DDDDDHFFGBFFEFFGGGE<HHIBHG
@6249114/1
gtggattttaatgttattattacagcatacataataaaattagaggaagt
+6249114/1
BBBDFFFFHHHGHIJJJJJJIIJJJJJJIJJJIJIJJJIIJJIIJIGHHB
@4206374/1
gcggcaaacgcctattaacattatcatcgttctcagcatggtaagaaggt
+4206374/1
@@@DDDDDAAFDBIIII@@EEFBGEGHIIIGHIIIGGDHHDDGD>GHGE8
@4206608/1
gaatctgattgtgctgttgtggaactgcttcacctgtggccggcggcacg
+4206608/1
CCCFFFFFHHHHHJJJIJJHGJJJJJJJJJJJJJJIJJJJJJJJJJHFDD
@2661851/1
cgttgatgtcgcaagatagtgagacattcactttttagtcataatcttca
+2661851/1
C@@DDFFFHFHHDHIGIIICFEGIIDHIIIGGIIGIEDCDGGHGGIIIII
@3170503/1
gtagcactgagtgacggcacctccgacactgaggtcacggtactcgcgg
+3170503/1
?;?DDDDBD>:222ACEEE@EA@9EA66@DEIIIB;DDAD7B8@@@;88
@3687952/1
acggtagcactgagtgacggcacctccgacactgaggtcacggtactcgc
+3687952/1
@?@DDDD??DADFE<ACGE:EGAD;8CDFHIGIIHGGDGBDHG5@AGI@8
@2662434/1
tacagcatacataataaaattagaggaagtag
+2662434/1
<??DDD:A2A?D??<E<?FFBFI<:?F;EEF9
@74922/1
tctgtatctagctaaaagtagatgcaaatatctctgcctcagaaaaaggc
+74922/1
@@@FFDFFHHHFHJJJJJHJIJJIIJJJJJJJJJIJJJJJJJJJIJJIIJ
@1637211/1
gctcgctctccgaagggagcttgcggccgatgacctcatactccttcaac
+1637211/1
CCCFFFFFHHHHHJJJJIJJJJJJJJJJJJJI8/88CGHGIHHHHHHHFF
@6758963/1
gggctctgtgcctggctcccatgtcacggtagcactgagtgacggcacct
+6758963/1
@@@DDDDAHHBHDFBAGFHGHH@AFAHIBHEH@FHIGDH?FDDGH<FEGH
@6758997/1
ctcgaatagtcttttctaacttgaacagtgcgatgttttacaagggcagg
+6758997/1
@@@<BDFBFBFH<EFBBBHAEGIHGEEFAFCF@FGI>FHIIGDDGH?=FH
@7274073/1
ttgtgaaactgcgacaccttgtggctgtgacttgtagtcaaggtgg
+7274073/1
?@@BD>BDAAHD?1ECEDHGGHGIIEGII9C@DE?DF9D?BFG0?F
@6759067/1
tggcagtaatagtacaagtgaaaagtcacttgccgatggtagaataagga
+6759067/1
@@CFFFFFHHHDFBHIJJEHBEGGGGCGHIEHJIJC@EB?FHGEGHEHIG
@7274405/1
tttaaactcatattttcatggtaccaagttatgaatttttcaaatcgcgc
+7274405/1
@CCFFDFFHHGHHJIJJJJIICIIIJJJJIIIJIIIJJJJJJJJJIGIIJ
@4713131/1
gttgggagtaattattaataaattaaaaaggataattaaatattgcttgg
+4713131/1
@@@FFFFFFHFHHJJJJIJJJIJJIGIJJIIGIJJJJJJJJIJIJJJJJI
@3170756/1
cagtggtcttcttgaacttcttcaattgacgcaagaagtaccagaaacgg
+3170756/1
@CCDFFEFGHHHHJJJJJJJJJJJJJJJJJJJJJJJJJFHIJJJJJJJJJ
@1122485/1
cttgttgttaagaggtgttacctgcaacttggccaggttagggccaacag
+1122485/1
CCCFFFFFHHHHHJJEHHIJJJJJJJJJJJJJJJJJJGHIJJJJJJJJJJ
@6759978/1
ctggtgggttgtcctgcagagcttgccacatcttgtaagcagcctgacgc
+6759978/1
?@@DBDADFFH?FHHCHIGIIIIGIIGGGGIIIIHHCFHGHE<FHGEHGE
@4207465/1
gccgacacgattatgaagacgaagcggacgtcacggtaagcattcatcag
+4207465/1
CCCFFFFFHHHHHJJJJIJJJJJJJJJJJJGIJJJJIJHHHHHFFFFFFF
@5234487/1
aggaagtaggtgctgggcctcttgtatgcgaaggtgttgaggcgcttgtg
+5234487/1
?BBFFFFDHHHGHHGIJIIIIJGHFHHGEGIGHIFFBGHGIGGGIJJGII
@6760468/1
cgacgacgacactgtacagttagaaatgttacaacctctatactttgcat
+6760468/1
@@@DD?DDDFHFHIEFHIIGHIGEGHIEBFDHI@GGGIIHHHIIHGGICH
@3171467/1
tggatggagtgagcacgggctctgtgcctggctcccatgtcacggtagca
+3171467/1
CCCFFFFFHFHHGJIJJJJJJJJJJJJJJJJIJJJJJJJJJJJJJFHJJI
@5234592/1
gcactgagggacggcacctccgacactgaggtcacggtactcgcggtaca
+5234592/1
@@@DDADA:C1CC:E@FFGGIIGHGICHFHGFGGIIGAEGIIIFEE<C8@
@6760554/1
acggcacctccgacactgaggtcacggtactcgcggtacatgttgtgtac
+6760554/1
CCCFFFFFHHHHHJJJJJIJJHIJJJJHIJJJJJJJHJJJJJJJJHHHHH
@5743922/1
gtgatgaggttcaccaagctagtggcgttga
+5743922/1
?=;A?;BBFHDFF<<:CAGC:CH>F8@G8?1
@5743930/1
ctcccatgtcacggtagcactgagtgacggcacctccgacactgaggtca
+5743930/1
CC@FFFFFHHHHHJHIJJIJJJIJHIIJJIJIJJJIJJJJJJJJJJJHII
@5234627/1
cgtaaatgtaaacctggcaagcatccaagatagtattcaggtgcccacta
+5234627/1
?@<DDBDB2=DD<BGBFIDG=;?A@GFEICCGBCFAAADGE9CFBG<6DG
@5743992/1
tgcaacttggccaggttagggccaacagattgtttgagatgtttgtgaaa
+5743992/1
@@?DDDDDB>FFF=A<?EA@DAF@ACGF9?FGFFEFHE3B@GGGG??FGG
@6760676/1
aggcataatgccatattcaaatgggaagtggtgataaagataagtatagg
+6760676/1
CCCFFFFFHHHHGJJJIJJJJJJJJJJIFHIHHIJJJIJJJJJJGIJJIJ
@4207947/1
cctcatcttgtatagaggaggcttgggctcgctctccg
+4207947/1
@@@DDDDBFFC<FB@EEFEFAEDH81?;G9CG?;8FBD
@6760758/1
ggacaaggcactggcaacgaccaatcatggacttttcttcaatatccaca
+6760758/1
BC@FFFFFHHHHHJJJJJJJJIJJJJJJJJIJJJJJIJJJJJJJJJJJJI
@1123491/1
cgaccaatcatggacttttcttcaatatccacataagtaacttcaaatga
+1123491/1
CCCFFFFFHHHHHJJJJJJJJJJJJJJJJJJJJJJJJIIIJJJJJJJJJJ
@5234907/1
cgagactcataacgcagccagatgccaaagttcttgatcttcactgggct
+5234907/1
C@CFFFFFHHHHHJJJJIJIJJJIJJJJGJHHIIJJJJJJIJJJIHIJJI
@3171854/1
ggcagagggaatctgattgtgctgttgtggaactgcttcacctgtggccg
+3171854/1
@@@DFFFFHGFFHBHGG@BHHCBHFGGIHIEHGIGAHFDHEFFGBD>DG:
@2148216/1
gtcacggtagcactgagtgacggcacctccgacactgaggtcacggtact
+2148216/1
B@BFFFFBFHHFHIFIICHGHGGHHJJGIIJIJJJJIGIJIHHIJJHIGE
@5235631/1
ggcgatcagattgacagaagaaatgtttcgtaatattagcgag
+5235631/1
;<@DDADDHHDFF>HGHCH>GCG<FHHGGE1:C?DFEG>>GHG
@7274994/1
gatggagtgagcacgggctctgtgcctg
+7274994/1
CCCFFFFDFFFHFEHGGIGIIGEHHGHI
@6761711/1
gcctgttttggtagcggcggcgcggtccgtgtggagcatgctcgccatca
+6761711/1
?@@FFDDFHDDAFDEIG>DEGGBFD6>>>58ABDCDDDDACD@?5:BDDD
@3172555/1
gcgaaggtgttgaggcgcttgtggtggtgcacgcgcttgggcagagggaa
+3172555/1
@CCFFFFDFHHFHIJJJJJJJHIJJJJHHIJJJJJJJJJJHHHFFFFDDE
@3688313/1
aggaagtaggtgctgggcctcttgtatgcgaaggtgttgaggcgcttgtg
+3688313/1
<??ADEFAAFAAC@@@E?FDHHIIIIIGCI;@DB?B:BDAGB?AG@FEIA
@6251003/1
agacaaacagacaaaaaaaaaagttaattacatttttgggttcgacatcg
+6251003/1
CCCFFFFFHHHHHJJJJJJJJJJDDIGIGIGIJJJJJJJBEHHHHFFFED
@75436/1
gaggaagtaggtgctgggcctcttgtatgcgaaggtgttgaggcgcttgt
+75436/1
???ADDDDDAD2:<?AEEIDFDII32ABCED?C?@:??BDBDDAAADADD
@75581/1
gacgcaagaagtaccagaaacgggacttagccacaatctggtctggagag
+75581/1
CCCFFFFFGHHHHJJJJJJJJJJIJJIJIGIJJJJJJJJJJHHHIJIJJI
@2663631/1
gtagcactgagtgacggcacctccgacactgaggtcacggtactcgcggt
+2663631/1
@@CFDFFFHFHHHIIIIIJHGGIJJGGIJJJIJIDFGHIGIIIGGGIHF=
@2663754/1
caccagtggtcttcttgaacttcttcaattgacgcaagaagtaccagaaa
+2663754/1
CCCFFFEFHHHHHJJJJJJJJJJJJJJJJJJJJJJJJJJJJIJJJJJJJJ
@6762477/1
atacaaggcaaagcaccgacgacgacactgtacagttagaaatgttacaa
+6762477/1
CCCFFFFFHHHHHJJJJJJJJJJJJJJJJJJIJJJIIJJJJJJJJJJJHH
@6251427/1
gcagagggaatctgattgtgctgttgtggaactgcttcacctgtggccgg
+6251427/1
@@@FFFFDFHHBHGGGIGHHGIJJJJHIJIJEHGIIIIGIIIIIIGGHDG
@4208615/1
cccagacctagcccaaattcttcttcttcagccggctttggtggttcttt
+4208615/1
CCCFFFFFHGGHHJJIIJJJJJJJJJJJJJJIJJJJJJJJJFHIHIJJJJ
@3688955/1
ccctgatagagacgatttcaccagtggtcttcttgaacttcttcaattga
+3688955/1
@@@FFFFFGGHHGGEHGIHIIIIJHHIHIIJIJJJJJIIIHHJJJCFIC9
@76157/1
gttcaaataacttattaaaattaatatgcgtgatgaggttcaccaagcta
+76157/1
CCCFFFFFHHHHHJJJJJJJJJIJJJJJJJGHGJIHHJHIJJJJJJJJJI
@4208839/1
ggtgctgggcctcttgtatgcgaaggtgttgaggcgcttgtggtggtgca
+4208839/1
@CCFFFFFHFHHHJJJJJJJJJJJJJCGHGJIJJIJJJJJJJJIJJGHIJ
@597326/1
atacataataaaattagaggaagtagg
+597326/1
?;?BA=A?=D?FCAA?::<::C?33<<
@3689480/1
cacaatctggtctggagagaagatcctcatcttgtatagaggaggcttgg
+3689480/1
CCCFFFFFHHHHHJJIJIJIIJIJJJJJJJJJJJJJJJJJJJHGJJJJBG
@3689507/1
gtacacctgagcgagactcataacgcagccagatgccaaagttcttgatc
+3689507/1
BBBFDFFFHHHHHJJJJJJJJJJJJJJJJJJJJJJJJJJJJHJJJJJJJJ
@3689511/1
gttgtaatatagtttcttttttaattgttataaattcgtaattcgtagct
+3689511/1
@@@BDEBDDHF?ACFDDFHGHHIEEGHIGIGEI?BFDG?G@DFED?FACG
@6252137/1
gcaagcttactataaaacaaaattaaaaactaaacgcgttaactgtcaac
+6252137/1
@<@DDFFFFHFHHIIGIECDECEHGIGGHIGGBHG=FIGEGGDHIIGIEG
@4209232/1
gctgggcctcttgtatgcgaaggtgttgaggcgcttgtggtggtgcacgc
+4209232/1
CCCFFF=DHHHHHIJJJJJIIIICFFHJJJJJJJJJJIJJHIJHHIJJJF
@3689653/1
ggtttactagcctcctccttagaagttggttcctctttacaagtagactc
+3689653/1
@@:DDEFEFGGHHIJIHGEHHIFHHCFFHEFGIGHGGHEFIGGEDFDGIH
@3689691/1
gttgtgtacacctgagcgagactcataacgcagccagatgccaaagttct
+3689691/1
@@@DDDFDHHDFHIEHEIEHBHHGAGGIGGIGIHHDGGAGEEBDAF>FBB
@1638580/1
cacggtagcactgagtgacggcacctccgacactgaggtcacggtactcg
+1638580/1
@@?DDDDDDFHHFGGFGAIAGDGGGCGEA:DGIHGGHICHDGGGHGIII=
@76929/1
gtagctgctgtgtgaagttcttcaaagcgtcttctctaacagttctctgt
+76929/1
CC@DFFFFHGHFHIJJJIFJIIIJIIIEHGIJIGHIIGJJJIIJJJIJJI
@4209695/1
catacataataaaattagaggaagtaggtgctgggcctcttgtatgcgaa
+4209695/1
CCCFFFFFHHHHHJJIIJJJJCHIJHJJHGIIJJJJJIJJJJGIJIJIGG
@598391/1
atacataataaaattagaggaagtaggtgctgggcctcttgtatgcgaag
+598391/1
@C@DDFFFHFHDHJICDFGHJJGIGGIDHHIEECHHIGIGGBFGIJJJII
@1639206/1
gcggttttcacgaatatattgtgggatgcttaaatttatatttagtgttt
+1639206/1
B@BFDDFFHFHHFGHHIGJJJJJJJJJJIJJIIIJJJJJJJJJIJFFDHI
@4714156/1
aggcgcttgtggtggtgcacgcgcttgggcagagggaatctgattgtgct
+4714156/1
CCCFFFFFHHHHHIJGHIIIIJJJJJIJJJJJIJJJEHJJJJJJJJIHHH
@4714219/1
ctgggcctcttgtatgcgaaggtgttgaggcgcttgtggtggtgcacgcg
+4714219/1
@@@D?DDDFFFFB<FF<E:@@A2AFFFDGI=DAF>FFIIFE<;@>CFFEE
@3173093/1
atagagacgatttcaccagtggtcttcttgaacttcttcaattgacgcaa
+3173093/1
CCCFFFFFHHHHHJJJJJJJJJJJJJJJJJJJJJJJJJJJJJJJJJJJJJ
@2663950/1
cggtaagtttgtcgagtagagccttagctgcggaatgcttagcttccttc
+2663950/1
=184=BDADDBF<?FE2:AEBE@EFFEEHGE>>F@DBDFFDB4BFI>DC<
@1124416/1
gctcgctctccgaagggagcttgcggccgatgacctcatactccttcaac
+1124416/1
CCCFFFFFHHHHHJJJJIJJJJJJJJJJJJJJIJJIJIJIJJHHHHHHFF
@2664375/1
gtcctgagccatagcaaacagccactggcaatgtggatagctggacaagg
+2664375/1
CCCFFFFFHHHHHJJJJJJJJJJJIJJJJJIJJHJJIJJJJJJJGGIJIJ
@2149166/1
gtgctgggcctcttgtatgcgaaggtgttgaggcgcttgtggtggtgcac
+2149166/1
B@@DDDDDHHHHHJJGIIJIIEEGGGHFFGIJJFIIIJJIGF@FHBHGCG
@1125026/1
ctggacctcttgtatgcgaaggtgttgaggcgcttgtggtggtgcacgcg
+1125026/1
@@@DDDDDF?AFFEEFHG18@?CB<??1?CGEEAGHHII8BE5;CCEGG>
@1125067/1
gtgcacgcgcttgggcagagggaatctgattgtgctgttgtggaactgct
+1125067/1
CCCFFFDDDFFFF8CCFFHJJDHIGGJEF@D?BBDGDFGCCC;DFEHGG@
@1125095/1
ggtgcgtgcaggatcctcgtcattgcctggcatacaaggcaaagcaccga
+1125095/1
=?:BD@=@@?CFDE?@EGGIDFBG<EF?@GDDCBD?????B8?B8BFBF@
@4715241/1
ccagcggacaaaattgtgaatctaaaccattctcagatccccttgaacac
+4715241/1
CCCFFFFFHHHHHJJJHIJJJJJJJJJJJJJJJJJJJJJJJJJJJJJJJJ
@4715478/1
ggattttaatgttattattacagcatacataataaaattagaggaagtag
+4715478/1
@@<DDDDB:=D<D><EFHGIG>HEGIIIIIGIG?@H>GHGCHEG@DFDEE
@2149582/1
ctcggacatttcaattttatttagttggtcttggttgaacggaactccaa
+2149582/1
@@BFFFFFFHGHHHHIJJEHJJIJHGGIECFGGIFHIIHIJIJGIJIIIG
@1125767/1
gacgcaagaagtaccagaaacgggacttagccacaatctggtctggagag
+1125767/1
CCCFFFFFHHGHHJIIJJJJIJIIGIJIJJJIJGGIIIIJJGHJJJJJJI
@2665371/1
tgaacggaactccaatcctttactcgaatagtcttttctaacttgaacag
+2665371/1
CCCFFFFFHHHHHJJJJJJJJJJJJJJJJJJIJJJJJJJJJJJJJIJJJJ
@600110/1
ctgggcctcttgtatgcgaaggtgttgaggcgcttgtggtggtgcacgcg
+600110/1
CCCFFADFHHHHHJJJJJJJJJCFGHIJJJJJJJJJJJIHIJAGHIJJHH
@6254626/1
cggcacctccgacactgaggtcacggtactcgcggtacatgttgtgtaca
+6254626/1
CCCFFFFFHHHHHJJJJJJJGHIJJJHIJJJJJJJGHIIJIJIIHHHHHH
@2150185/1
ccgtttagcagcttcatccagaggcaagcgctccaagt
+2150185/1
?1?BBBD;:C4C?EBB?AFGF>FEEGE7?C6CFFFF<0
@3690940/1
cggaactactgattccaatttaactattctttttgtgttgggtaatccac
+3690940/1
?@@DFFFFHGHHHJEGBHJJJJIJJIJJEIDHIIFEGHGIIJIJIJIJGF
@1126446/1
gccgggcggatgtatggcagtagctaactcgtccgagggtcaattcaata
+1126446/1
CCCFFFFFHHHHHIJJJJJJGIJJJJIJJJJGIJIJHHF=ACEEEDDEEE
@6763047/1
tgctgggcctcttgtatgcgaaggtgttgaggcgcttgtggtggtgcacg
+6763047/1
CCCFFFFFHHHHHJIJJJJJIGHICFFHIIJJIIJJJJIJJIJJGHJIJH
@3691196/1
ttatcatcgttctcagcatggtaagaaggtggcggccagaatctagacat
+3691196/1
@C@DFDBBDCDFBEGGGFHGDCFDBHEGDAFHIG@FGFCHGIICGGGE@G
@6763247/1
cctggttacacttaactgtaccgctgcttctatgtattataaaaactaat
+6763247/1
CCCFFFFFGGHHHJJJIJJJJJIFHIJJJJIEGIIGGIIIIGIIJJJIHH
@4211122/1
gggggagggtcattcaatgtctccttccgtcttgggtgaggcataacggg
+4211122/1
CCCFFFFFHFHHHJJJJJJJJJJJJJJJJJHJJIJIFHIJGIJJJJJIII
@6763571/1
gtcatgcgcaagcgtgccctgtgcgccaccgacatctatagatgcca
+6763571/1
@@@DDDDDHFHDHIFGHICHGEHI<AFGEEG<HGIIIIIIIIIIIGI
@2151364/1
gcaagatagtgagacattcactttttagtcataatcttcagatactccaa
+2151364/1
CCCFFFFFHFHHHHJJIJJJJJJJJJJJJJJJJJJJJJJJJJJJJJJJJJ
@1127247/1
cttcaattgacgcaagaagtaccagaaacgggacttagccacaatctggt
+1127247/1
CCCFFFFFHHHHHJJJJJJHIJJJJJJJJJJJJJJJJJJJJJJJJJJJJB
@6763827/1
tgacgcaagaagtaccagaaacgggacttagccacaatctgg
+6763827/1
1:??B6@DD>DD<CEEBBFE3A=C1?0D<D?D0:;DD3?B44
@1641078/1
aggtgctgggcctcttgtatgcgaaggtgttgaggcgcttgtggtggtgc
+1641078/1
@@CBDDDDHFAFHIIIIEIHIIID@CG?FGGIGBGCFHIIICFHCFH@DG
@6254859/1
gggaattttgtttggtatctgataccgacacatggtaggttccatggatt
+6254859/1
@CCDDFFFGHHHFIIIGIJJJFGIAHIGJJJJFGIHIJJDFFIGIJJCGI
@1127945/1
actgagtgacggcacctccgacactgaggtcacggtactcgcggtacatg
+1127945/1
@@@DDDFD>FHAHIIIEHCEGHEHEIGHIGFHGIJ?CHCCFG@AEDBFED
@3692647/1
gtccatcacaagaagttatttgttcaaataacttattaaaattaatatgc
+3692647/1
CCCFFFFFHGHHHJJHIJJJJJJJJJJIJJIJJJJIJJJJIIJHHHIIJH
@3692737/1
ggcgcttgtggtggtgcacgcgcttgggcagagggaatctgattgtgctg
+3692737/1
@@CFFFFDHHFAAEHBEFHD@@:@DHBDDEBFHEEFGHIIGA@@CHEGI;
@7789273/1
gcaggatcctcgtcattgcctggcatacaaggcaaagcaccgacgacgac
+7789273/1
?<?DDDDDFD3CFGIGIIFHGGIDE>EGE<CFFHIGG@FBFIEGHIIIBH
@78139/1
gccagatgccaaagttcttgatcttcactgggctcttctctgggatttcc
+78139/1
@@@FFFFFHHHHGJAFGHHIIJJIFIIIIGFHIIIIIJIJJJIJGGIGII
@5238203/1
gcctcttgtatgcgaaggtgttgaggcgcttgtggtggtgcacgcgcttg
+5238203/1
CCCFFFFFHDHFF6EHHGFGHII4C11?D<DFHIADG7;<CGIIIEHDD<
@1128437/1
gggaatctgattgtgctgttgtggaactgcttcacctgtggccggcggca
+1128437/1
@@CDDFFFHGBBHIIBGCHFDEE=DHGGIIGIIGIIHGGAHEGGGGHGFC
@3693107/1
cagcatacataataaaattagaggaagtaggtgctgggcctcttgtatgc
+3693107/1
CCCFFFFFHGHHHJIJJJJJJJJJJJJHIIJJJJJJHIEHIJJJJIJJJJ
@78411/1
gaggcgcttgtggtggtgcacgcgcttgggcagagggaatctgattgtgc
+78411/1
CCCFFFFFHHDHHEHHEFHIJJIIJIJJJJJJJJJJJJJHHHHHHFFCFF
@2665740/1
ctcagcttccctgcaaagttaaccatcttgtattcaaaagaaaacct
+2665740/1
CCCFFFFFHHHHHJJJJJHIJJJJJJJJJJIJJJJJJJJJJIJJJJJ
@2666160/1
ctggagagaagatcctcatcttgtatagaggaggcttgggctcgctctcc
+2666160/1
@@@FDFDFHHFHHJIJJIJGIGIHIIIJGHI@GHFIG:GEFHIJJGEEEH
@5745486/1
gcgcatgaacctgcgtataagtttcccccggcgcgg
+5745486/1
@??D?DD?ABFBF?CCGBE<FCFE@9C@AF?<@EHG
@6256196/1
gcaaagataagatgaagaagaggagcaaatggaaaaaaaaattggtgaaa
+6256196/1
@@@DDFDFHHFDHIGGHEIHJGGEFHIG@?EGGGGGGIJJJF=C>=@EGH
@2666423/1
gtggtcttcttgaacttcttcaattgacgcaagaagtaccagaaacggga
+2666423/1
CCCFFFFFHHHHHJJJJJJJJJJJJJJJJJJJJJJJGHJJIJIJJJJJJH
@7790475/1
gttttggtagcggcggcgcggtccgtgaggagcatgctcgccatcaggac
+7790475/1
@@CFDFFDFAHHGIIHEGIBDBCCDDDBBBC@@BCCDDAB6D@BCCACCB
@7277007/1
ctctacacaaagtttcagcttaaaatacgtttaaaaaaaatttgtaccaa
+7277007/1
@CCFFFFFHHDBCGHDFEGHGIIJIIJJJHHIHICEEHIGIGIBCFHGIG
@79448/1
cagtggtcttcttgaacttcttcaattgacgcaagaagtaccagaaacgg
+79448/1
CCCFFFEFHHHHHJJJJJJJJJJJJJJJJJJJJJJIJJDHIJJJJJJJJJ
@7277157/1
gtcgggcagttcgtcaacaagacattactagctgagaatatttttttccg
+7277157/1
@@@DDDD>?2<2AG;F<GC;F?E@CCFADGFCGFIC<?BDGFEFAFFIFF
@5239694/1
accagtggtcttcttgaacttcttcaattgacgcaagaagtaccagaaac
+5239694/1
?@@FFEDBFBHDCFGIIFGHHHGHIFIIEHEHEH<DHHIGDFEGGGIIII
@6764533/1
ccacagttccagtctcaggcacattgccattagtagactgatcagccgga
+6764533/1
@C@FFFFFBDFFFFGGIEGIIEHHIIJIIJJJJBGGBHIGIIIGIIJJG@
@6764549/1
gttgaggcgcttgtggtggtgcacgcgcttgggcagagggaatctgattg
+6764549/1
@CCFDDADHFFHFFEHFGH1?DGEHG:D7<C=DAGIJCGIHHACDFF;;?
@2152108/1
ttcaaattcaaataaaatcactctgcaatcctgcctcacatgattcatcc
+2152108/1
CCCFFFFFHGHHHJJJJJJJJJJJJJCCCFFGIJIIJJJJJIJIJBGIHJ
@5240025/1
gtttctagataacataacaaacgatacgggaagggttttttaaactcatg
+5240025/1
C@BFFFFFHHGHHIJJJJIJFIJIIIIJJJDHIJJ?FFHGIIIIJGHHIJ
@6764733/1
gcaagaagtaccagaaacgggacttagccacaatctggtctggagagaag
+6764733/1
CCCFFFFFHHHHHJJJJJJIJJHJIJJIJIJJJJIIJIFHIJJHGHHIJJ
@5240254/1
cacgcccaggaatatcaccggctcgttgaacaccttagg
+5240254/1
@@@FFFFDFHHGHIIIIEG@FHIID@13??BGDGDGCHI
@3175558/1
gcctggctcccatgtcacggtagcactgagtgacggcacctccgacactg
+3175558/1
CCCFFFFFHHHHHJJJJJJJHIIJJJJJJJHIJJJJJJJJJJJJJJJJJJ
@2667508/1
gtcttcttgaacttcttcaattgacgcaagaagtaccagaaacgggactt
+2667508/1
CCCFFFFFHHHHHJJJJJJJJJJJJJJJJJJIJFGIJJJJJJJJJJIIJI
@6764983/1
cacaggtgtcttcaacggaagagattccatttcccgtttagcagcttcat
+6764983/1
CCCFFFDDFHHHHJJJJJJJJJJJJJJJJJJJJJJJIJJJJJJJJJJJJJ
@7278219/1
ccgccatgccgtgtaccacgcctgggatgccacccggcaccactcccggg
+7278219/1
CCCFFFFFGHHHHHIJJJJJJJJJJJJJJJJJJJIIJIJJJJJJJJJJHH
@2667782/1
gcgaaggtgttgaggcgcttgtggtggtgcacgcgcttgggcagagggaa
+2667782/1
CCCFFFFDFFFHHGIIHIJIJGIJHGIGFHGJGIIJIGIIHHHFFFFDDE
@6765328/1
gtcctttctaaggttctaaactatatctgtaccaaatttcaaccaaatcc
+6765328/1
@@@FFFFFGHHFD?CDHIEHHHIIGIGHEFIAAHGHHGGIHIJIGEAGGF
@5747729/1
ggatgcttaaatttacatttagtgtttgtttcatgtcaatcggtttataa
+5747729/1
BCCFFFFFHHHHHJIJJJJIHIEIFHHHEHIIJIJJJJJJIJJGHIJIJJ
@1642414/1
cacctgtggccggcggcacgcagacgccttgatgacctccactttgatga
+1642414/1
@@@DD?DDHHHFHIGFBHIGGIE;DEHHEDBECBA@CAC?CCCCC>>@C@
@6256762/1
agaagatcctcatcttgtatagaggaggcttgggctcgctctccgaaggg
+6256762/1
@@@FFFFFHHHHHJJJJFHJEGGJJGHIGADDGEGCEHICF?BDF;CHII
@1642546/1
tgcacgcgcttgggcagagggaatctgattgtgctgttgtggaactgctt
+1642546/1
CCCFFFFFHHHHHJJJJIJJJJJJJJJIIJJHIJJJJJJHIJJJJJJJJJ
@2668951/1
ccacacgtttcacttcagcatagacaggtgtcttccctggcaatacaaca
+2668951/1
@C@FFFFEHHHHHJJJJJJJJJJJJJJJFHHIJJJJJJJJJJJJJJIJJJ
@4213499/1
gagacgatttcaccagtggtcttcttgaacttcttcaattgacgcaagaa
+4213499/1
CCCFFFFFHHHHHJJJHIJJIJJJJJJJJJJJJJJJJIJJJJIJJIJGIJ
@5748382/1
gtgctgttgtggaactgcttcacctgtggccggcggcacgcagacgcctt
+5748382/1
@BBFFFFFHHFHFHIIJJHJIHIJDFCFGGIBHJGIGHHFEDCDDDDDDD
@1642817/1
ctgcttctggcacatcaggagaagttggctcctcaacagacacagagctc
+1642817/1
CCCFFFFFHHHHHJJJIJJIJHIJHIJJJJJJJJJJJJJJJJJJJJJJJJ
@2669342/1
tccgaatctaatattacataactaatcctaggaccattaacatatcttac
+2669342/1
@@@DFFFFDFHFHIGHGGIGGGGHIGGHIIIIIGGIGHIGGEIIJFIJHD
@600522/1
ataaaattagaggaagtaggtgctgggcctcttgtatgcgaaggtgttga
+600522/1
CCCFFFFFHHHHHJJJAEHHIHGFHIIGHHHEHIFGIGHIJJJI9DFHHI
@600604/1
agcatacataataaaattagaggaagtaggtgctgggcctcttgtatgcg
+600604/1
CCCFFFFFHHHHDIJJIIGJJJJIGEHEHGCCGFEGH;FDGIIIIJJGII
@600672/1
catacataataaaattagaggaagtaggtgctgggcctcttgtatgcgaa
+600672/1
CC@FFFDDHGFHFEIJIIGHGHHIHIJIHHIGDHIGIGGIJJIIJIIHGH
@5240649/1
ggcattatatgtttgaatgcattttcaaaagattcacaacaaaaag
+5240649/1
CCCFFFFFHHHHHJJJJJJJIJJIJJJJJJJJJIJJJJJJJJJJJI
@7278424/1
ctttaatttgacataacttttttatttatgaaccgattgacatgaaacaa
+7278424/1
@@@DDBDDHHHFHGBHFGIJHHIDEIJCFDHIIAFD@GHDGDEHGIIJII
@81252/1
atgcgaaggtgttgaggcgcttgtggtggtgcacgcgcttgggcagaggg
+81252/1
CCCFFFFFHCFHHJIJJIJJJJJJJIHIIHHIGIJJJJIHHHFFFFDDDD
@7278524/1
cttgatttggtaaagcttgctgcccgcctagcgaggaaacgcggccgcca
+7278524/1
CCCFFFFFHGHFHIJJJJJJJJJJJGIJHIIJJJJJGIJJJJJJHFDDDD
@5240924/1
atacataataaaattagaggaagtaggtgctgggcctcttgtatgcgaag
+5240924/1
@?@DD?D;DHA:CBCFG9FGDHHA<F3?A?<C>@3EFGIII0?DDFIGH?
@7792097/1
gtagcactgagtgacggcacctccgacactgaggtcacggtactcgcggt
+7792097/1
CCCFFFFFGHHFHIIJGJJJIJJIIGJJJJIGJJDHIIIJIDIIJGJHF@
@5749292/1
gtaggtgctgggcctcttgtatgcgaaggtgttgaggcgcttgtggtggt
+5749292/1
@@@D=A:=AFDFHGBGFDEFEHHIIIIIIDFGIGGIGIIIIID@FC.@@5
@2669997/1
agacaaacagacaaacagacaaacagacaaacagacaaaaaaaagttaat
+2669997/1
CCCFFFFFHHFHHJJJJJJJJJJJJJIJJJJJJJJJJIJJIJJJIGIJJJ
@7278819/1
gctgggcctcttgtatgcgaaggtgttgaggcgcttgtggtggtgcacgc
+7278819/1
@CCFFFFFHHFHHHIG9EHHIIJCGGGIJIFGIJEFGGGHCEDAEHIGIG
@4716653/1
ggtgcacgcgcttgggcagagggaatctgattgtgctgttgtggaactgc
+4716653/1
?@?DDDDFFHF>FEIIIDG@FED@CHIIIIGGDHIGHGIIGBCDFEHIGA
@1128945/1
cacggtagcactgagtgacggcacctccgacactgaggtcacggtactcg
+1128945/1
@CCFFDDFHFHHHJJEGFHIJJIJJJJJJIJJJJJIIJGHIJJJIEGGGH
@5241614/1
gtcaaaacatagccccattttctgaaacacattacaaaaccgtcttaact
+5241614/1
CCCFBEBD=DBDBEHHIIIIIIIDII@3AFDGGEBBFGHH?F?DG?EDGH
@2153454/1
acggcacctccgacactgaggtcacggtactcgcggtacatgttgtgtac
+2153454/1
BC@FFFFFHHHHHJJJJJIJJFHIJJJIJJJJIJJJFHIJJJHJIEHHHH
@2153488/1
cgcaagaagtaccagaaacgggacttagccacaatctggtctggagagaa
+2153488/1
CCCDFFFFGHBHDGIGGAEGHIEGGIJIGGIIIIGGIIJFCHII@FDE=;
@7279348/1
tgtacacctgagcgagactcataacgcagccagatgccaaagttcttgat
+7279348/1
CCCFFDDDHHHHHJJJIIJJJJIJJJIJJJJJIGIJJJJJJJHIJJJJIJ
@2153516/1
gacgatttcaccagtggtcttcttgaa
+2153516/1
@@@D=B:;2AFFDG<<CCHC@CHE>FB
@7279482/1
ggacatttcaattttatttagttggtcttggttgaacggaactccaatcc
+7279482/1
CCCFFFFFHGGHHJJJJJJJJJJJJIIJJJJHIJIJJJJCFHIJIJJJJJ
@601882/1
ccacaatatattcgtgaaaaccgcatccaactcggatcagccgtttctga
+601882/1
CCCFFFFFHHHHHJIJJJJJJJJJJJJJJJJJJJJJJJJJJJJIJJJJJI
@7279621/1
cttgggcctgttttggtagcggcggcgcggtccgtgaggagcatgctcgc
+7279621/1
CCCFFFFFHHHHHJIIGHIIGGIJIHEB>@;37=<BDBD88<ACDCDCBB
@7279654/1
acgggctctgtgcctggctcccatgtcacggtagcactgagtgacggcac
+7279654/1
?@?DDDADFHFDDD<AFBEE;CCHG?ACGDE?CGHIII;?GB@GH1?@<A
@7279659/1
caagagcctgacaccgaaggcagctctccttctaccggcacgcatcgtga
+7279659/1
?@<DDB?D?C;?C2<@@:DD?FH?H>?<CDFDAGH@H::@;@FHGHAHC>
@3693955/1
cttcacctgtggccggcggcacgcagacgccttgatgacctccactttga
+3693955/1
CCCFFFFFHHHHHJJJJJJJJJJJJJIJHHFFFEEEEEEEDDDDDDDDDD
@6766815/1
cagcatacataataaaattagaggaagtaggtgctgggcctcttgtatgc
+6766815/1
C@CFFFFFHHHHHJJJJJJJJJIJGGIHIGIGHHHIJJJIJJIJJGIJJJ
@3176238/1
ggctgtttctcactagtaagagcttttcgtataatatgatatgatgccga
+3176238/1
CCCFFFFFHHHHHJHJGIJJJJIJJJJJJIJIJIJJJJJJJJJIJJJJJH
@2154337/1
ctagcacgtagttctcagcttccctgcaaagttaaccatcttgtattcaa
+2154337/1
CCCFFFFFHHHHHJJJJJJJJJJIJJJJJJJJJJJJJJJJJJJHIJJJIJ
@6767179/1
aggtgctgggcctcttgtatgcgaaggtgttgaggcgcttgtggtggtgc
+6767179/1
@@@BDEFFBF?FDGIEIGIGHGIHIGI?ECDHCHGFGGGIG=@F@FC;CD
@7280328/1
gtctggagagaagatcctcatcttgtatagaggaggcttgggctcgctct
+7280328/1
CCCFFFFFHHHHHJJJJJJJJJJJJHHJJJJJJJJJJJJGIJJJJJJJJI
@3694549/1
ctccgacactgaggtcacggtactcgcggtacatgttgtgtacacctgag
+3694549/1
CCCFFFDAFHFHHGAGHHII?EGIIDEH>@DDHIJGGIGFFHDDHGHIIJ
@1130497/1
tgctgttgtggaactgcttcacctgtggccggcggcacgcagacgccttg
+1130497/1
@CCFFDFFHFHHGIJJIJJGHIIHGHGHIGGEIIJIFHHBECCCDDDBDD
@6767651/1
ccgcaatgttggagcttggtacaaagcaaaggtcgggcagttcgtcaaca
+6767651/1
@@CFFDFDFFFFFGGIIGIHHGGHGI>FEECG?FFBGBFHIJIJJDIIG@
@81821/1
ttctacagatttattatagcctgcgacttcgttcgtgtggaatagtgact
+81821/1
@@@DDDDBFC?FFHDFFFFEIHHHB<EBDHBC@CE:???DDH>FGDHHG?
@602161/1
attcagatttgctgggctagtctttggagagaatgaatctaactttggaa
+602161/1
?@@;BD;DFHFDDBFHGGGIIIICHIIFC??8:CC?::?FHIIHGIICC>
@81974/1
cagtggtcttcttgaacttcttcaattgacgcaagaagtaccagaaacgg
+81974/1
CCCFFFFFHHHHHJIJJJJJJJJJJJJJIJJJJJJJJJGHJJJJJJJJJJ
@4718176/1
cacatagttcccgatctcgcgggatctcttcaaaaatgagatgtgga
+4718176/1
CCCFFFFDHHHHHJJJJJJJJJJJJJJJJJJJJJJJJJJJJIIGIJJ
@7793274/1
tcataacgcagccagatgccaaagttcttgatcttcactgggctcttctc
+7793274/1
CCCFFFDFHHHGHJJJIJJJJJDIIJJJJIJJJJJJJJJIJJIJJJJJJJ
@1131365/1
gcttgggcctgttttggtagcggcggcgcggtccgtgtggagcatgctcg
+1131365/1
CCCFFFFFHHHHHJJJJIJJJJJJJJJHFDDBDDDDDDDDDDDDDDDDDD
@1131470/1
gcaagaagtaccagaaacgggacttagccacaatctggtctggagagaag
+1131470/1
CCCFFFFFFHFHHIIJJJIIIJJJJJIIJJJJGIGIIIIIJJIGGGIJJI
@3696077/1
ctgggcctcttgtatgcgaaggtgttgaggcgcttgtggtggtgcacgcg
+3696077/1
CCCFFFFFHHHHHJJJJJIIJJ<FGHJIJJJJJJJJGIJHIIJIJIJJHG
@1131690/1
cttcacctgtggccggcggcacgcagacgccttgatgacctccactttga
+1131690/1
CCCFFFFFHHHHHJJJJJJJJJJJJJIJHHFFFEEEEEEEDDDDDDDDDD
@7282068/1
gacgcaagaagtaccagaaacgggacttagccacaatctggtctggagag
+7282068/1
@@<DFDFA?DDHAFHIIGGGGGHIEHIIG@GGCHABFBGFI@BDGEDE;;
@7793735/1
gaggcgcttgtggtggtgcacgcgcttgggcagagggaatctgattgtgc
+7793735/1
<@<ABDDD?;AD;<EFFBFGGGHIGHGHE==;AC;=;EGHHH>E;BDCCB
@7793849/1
gccagatgccaaagttcttgatcttcactgggctcttctctgggatttcc
+7793849/1
@@@FFDFDFGBDBF@EEHHIGHGH@FHHE@FHDHGIJIGGGHGIDDDHII
@6768810/1
gccagatgccaaagttcttgatcttcactgggctcttctctgggatttcc
+6768810/1
CCCFFFFFHHHHHJHIJJJJJJJJJJJJJJJJJJJJJJJJJJJJJJJJJJ
@7282394/1
ctgtgcctggctcccatgtcacggtagcactgagtgacggcacctccgac
+7282394/1
CCCFFFFFHHHHHJJJJJJJJJJJGHJJJJJJJJGHJJIJJIJJJJJJJJ
@1645402/1
gtcacggtactcgcggtacatgttgtgtacacctgagcgagactcataac
+1645402/1
CBCFFFFFHHGHHJJIGFHIJIHJJJJIHIGHIIJIJJIIJJIJJJJJJH
@3696571/1
cagccagatgccaaagttcttgatcttcactgggctcttctctgggattt
+3696571/1
@@CFFFFFHHHHHJJJIJJJJJJJJJJJJJJJJJJJJJJJJJJJJJHIJJ
@7282529/1
gagatgtttgtgaaactgcgacaccttgtggctgtgacttgtagtcaagg
+7282529/1
CCCFFFFFHHHHGIIJJJJJEGGIIJIJEDFIIJDEGHHIEBBFFGDDEE
@7794060/1
ccaggataaaaagtaacctattttatgtccaggataataagttaattata
+7794060/1
@@CFFFEFHFDHH<EHGHJJIJIJJGGCHHIGIIGHIHIGIGHGHIIIJJ
@7282568/1
attttaatgttattattacagcatacataataaaattagaggaagtaggt
+7282568/1
@<@DDDDDFCFFBGFBEFE>DG@AAFH<HACCFA>@9CBE>A@BB:?00B
@1645713/1
gtcacggtactcgcggtacatgttgtgtacacctgagcgagactcataac
+1645713/1
CBCFFFFFHHHHHJJJGHIJJJJJIHIHIJIJIJJJJJJIJIIJJJJJJI
@3696828/1
tcccatgtcacggtagcactgagtgacggcacctccgacactgaggtcac
+3696828/1
@@@FFFFFGHHHHEGHIJJJJJJCDHIIIGHIIIHIJJJJJJJJJJCGIJ
@3696881/1
gcaagaagtaccagaaacgggacttagccacaatctggtctggagagaag
+3696881/1
@@@DDDDD?C<CFFGGHGHGGHGIFGGIGJDHGCHHIJBGHIJJJEHGGI
@4214158/1
ctccgacactgaggtcacggtactcgcggtacatgttgtgtacacctgag
+4214158/1
CCCFFFFFHHHHHJFHIJJJGHIJJIJJJHIHIJJHIIIJGGGGHHHIII
@3177725/1
gccagatgccaaagttcttgatcttcactgggctcttctctgggatttcc
+3177725/1
@@@?D?D?=ADFFB2<:EHIIIIIEHFFEFF?FI;@FGII<?99:9;DGD
@2155618/1
gcgagactcataacgcagccagatgccaaagttcttgatcttcactgggc
+2155618/1
CCCFFFFFHHHHHJJJJJJJJJJJJJJJJJJHIJJJJJJJJJJJJJIIJI
@6769411/1
ggtggtgcacgcgcttgggcagagggaatctgattgtgctgttgtggaac
+6769411/1
@CBFFFFFHHGHHJJJJJJJIJJJJJIIJIIIJJJJJJIJJJJJIIIJIJ
@2155652/1
agctattatagttggagattttatcaagaagtttgttggtggtgatactg
+2155652/1
@@CFBDFFHHDHHIJEIJJIJJJIJJIJJJJFHIGHGIJ@FHHGGIIGII
@1646042/1
atacataataaaattagaggaagtaggtgctgggcctcttgtatgcgaag
+1646042/1
@@@FFFDFDFFHGGIIGBFFGHIFBE3<FE>A3C?EFGIBC9<DFDGEGH
@603569/1
gtggctgtgacttgtagtcaaggtggagattttactatctttcaagtcgg
+603569/1
@@@DADDBF<ADDFAGFG@C<CB3AC<C9?CBBEDFFG@DFFIIAD?BBG
@3177985/1
ctgttgtggaactgcttcacctgtggccggcggcacgcagacgccttgat
+3177985/1
CCCFFFDDHHHHHJIIJIIIJIIGHGIIJIIIJGEEFEEEDEDBDBDDAC
@1646213/1
cgggacttagccacaatctggtctggagagaagatcctcatcttgtatag
+1646213/1
CCCDFFFFFHHHHJJIJJJJJJJJJJHICGEGIIJJJJJIJJJJJJIJFI
@6769680/1
gcaagaagtaccagaaacgggacttagccacaatctggtctggagagaag
+6769680/1
?;?DDAD?DDD4CEE>B<C@:@18AEECEE@DDECECCDIB;BDB?D@D3
@2672037/1
ggtaagacacggatcgcatacaccgtgaatataagtggcaaaggtagtaa
+2672037/1
BCBFFFFFHHHHHJJJJJJJJJJJJHIJJJJJJJJGHIJJJJJIBFHGIJ
@5242656/1
ggtggtgcacgcgcttgggcagagggaatctgattgtgctgttgtggaac
+5242656/1
CCBFFFFFHHHHHJJIJIJJJJEGIJIJIIHICIIGIJEIIHHIHCHCDG
@5242684/1
agcaaatggaaaaaaaaattggtgaaaagaatcacaagtaagatactgca
+5242684/1
@@CDFFFFHCFDHGIGGICBGI?BDGGIH=?BBFHEGH8BFHHIGGDGEH
@2156285/1
gattgacatgaaacaaacactaaatgtaaatttaagcatcccacaatata
+2156285/1
@@@FFFFFGGHGHJIJJJIJIJJJJIEHIIIJJJIIJIJJJIIGIJJJJJ
@4215046/1
gtacagttagaaatgttacaacctctatact
+4215046/1
@@@FFFFFFDFHD>:A<FFHGGDF>FHHEH@
@5242830/1
gtcacggtactcgcggtacatgttgtgtacacctgagcgagactcataac
+5242830/1
@@@FFFFDHHHHHJJJGHIJJIHIIIIFHIHHHIJIJJJJJHJJJIIJJH
@82306/1
cctcgcgggtgggtctggcatggtgcctagagggacgggagtccatccac
+82306/1
CCCFFFFFHFFHHHHIJJJJJJJGIJJJJJJJJJJJHFFFDBDDDEDDDD
@4215300/1
aggcgcttgtggtggtgcacgcgcttgggcagagggaatctgattgtgct
+4215300/1
CCCFFFFFHHHHHIIHHHGJJJJJJJJJJJJJIJJJHIJJJIIJJJIGHH
@5243186/1
gttgacaataatctataattaattactttaaatcttgagattaatcacaa
+5243186/1
CCCFFFFFHHBFHJIJJIJJIIJJJJJJJJJJJJJJJJJJJJJJJJJJJJ
@5243263/1
gtgttgaggcgcttgtggtggtgcacgcgcttgggcagagggaatctgat
+5243263/1
@=@DDD>ADFHAHII?ECCFHHGDHGEAGBHIDHGECHGGGH=>@DFFFD
@5751029/1
gttggtcttggttgaacggaactccaatcctttactcgaatagtcttttc
+5751029/1
CCCFFDFFHHHHGIJJJJJJJIJJJJJIJJJJJJJJJJIJJJJJJJJJJG
@4215571/1
ctggagagaagatcctcatcttgtatagaggaggcttgggctcgctctcc
+4215571/1
CCCFFFFFHHGHHJJJJJJJJJJHIJJJJJJIJIJJJIIFGGGIIJIEHJ
@2672985/1
cccgtgtcatcggcaatttccgagagcagttcgtgtgataccaataacat
+2672985/1
@CCFFFFFHHHHHJJJJJJJJJJJJJJJJJJJJJJIIJJJJJJJJJJJJI
@82879/1
ctgctatttattttttctatattttcaatgaacagaattgacccttctac
+82879/1
CCCFFFFFHHHHHJJJJJJJJJJJJJJJJJJJJJJIJJJJJJJJJIJJJJ
@2673031/1
ctgatagagacgatttcaccagtggtcttcttgaacttcttcaattgacg
+2673031/1
CCCFFFFFHHHHHJJJJJJJJJJJJJJJJJJJIIJJJJIJJJIIJJJIJJ
@82977/1
gttttttaaactcatattttcatggtaccaagttatgaatttttcaaatc
+82977/1
@@?DDFFDBHHHDHIGGIIIIIGE?FHEHGAFHIIIIIAGIIIFIIIIIE
@83108/1
cccagtcgcgcttggtcgtcttgccaccacccgcattctcttctcccg
+83108/1
@@@ADDDDDHGAHIDBAEE@CCFFHIDHCGEIFHF0@CHGD@EAEDEA
@2673285/1
gtagagccttagctgcggaatgcttagcttccttcttagagcgtcccgta
+2673285/1
CCCFFFFFHHHHHJJJJJIJJJJJJJJJJJJJJJJJJJJJJIIHIJJJHI
@5751581/1
ggcgcttgtggtggtgcacgcgcttgggcagagggaatctgattgtgctg
+5751581/1
@@@DDDDDHBDAAD8AFGHBBHIGGIIIIIGIIII:FEFFHH>EGECD>C
@605068/1
ccatttccaaatagttgaccatcactcttatatgggcagcccgaacacgg
+605068/1
CCCFFFFFHHHHHJIIIJJJIJJIJJJJIEHGIJIJIJJJJJJJGIIJIJ
@5751705/1
gtgttgaggcgcttgtggtggtgcacgcgcttgggcagagggaatctgat
+5751705/1
?:?ADDDBHDHDGABHIGBHIF?GIGGGHGGHIIIIIICGAEAABEFD@D
@83357/1
agatgccaaagttcttgatcttcactgggctcttctctgggatttccctg
+83357/1
@@CDDDADHDFHHGHIJFJJJIJJGCCFFGGHGIEHGGGIIIJJGIJJJG
@2673561/1
gggatggacacggagcgcgtgcagcgcacgtacgtgtggcacagctggta
+2673561/1
@?<BDDDDFHHDDEGGHGGCDHGIIIGEGHIIGBHI??A?CD@BB>@C66
@7794390/1
gacgatttcaccagtggtcttcttgaacttcttcaattgacgcaagaagt
+7794390/1
@@@DD;DDBBFFHIGEGH?FDEHHHGI@FHBCGGIIIC3?18:@GFEAHD
@5751803/1
ctcatcttgtatagaggaggcttgggctcgctctccgaagggagcttgcg
+5751803/1
CCCFFFFFHHHHHJJJJJJJJJJEGIJIIJJJIIIIJIJJJJGGHHJIJI
@5751859/1
cttgtatagaggaggcttgggctcgctctccgaagggagcttgcggccga
+5751859/1
@CCFDDFDHHHHHIIIIJ<@FHFHGGAHBEHBICGGIDHHIJJJJIGFC=
@5244203/1
ggaactgcttcacctgtggccggcggcacgcagacgccttgatgacctcc
+5244203/1
CCCFFFFDHFHGDIIJHIJJGJJIJJIIGIJJHHFFFDEDDDDDDCCDDD
@5244247/1
gcctcttgtatgcgaaggtgttgaggcgcttgtggtggtgcacgcgcttg
+5244247/1
@@@DDDDDFAFFFFF@@C3A<CFE9CFDBFGFBCFABBFFCEFFE;ADBC
@5751970/1
actgagtgacggcacctccgacactgaggtcacggtactcgcggtacatg
+5751970/1
CCCFFFDDHHHHHJJJIJJJJJJIJIHIJDHIJJJGHJJJJJJHHFFFFF
@6259268/1
cgcgactccgccctcttcctcgggttggaatgattctggtgggttgtcct
+6259268/1
@;@DDDDDDDAFDGEGE@@EGBEA?DDGAGHI<BF@DF3BGH8G5AHE@?
@7794599/1
ccaacaaatactaataataaaaacgatagaaaacaaataaaaactatcct
+7794599/1
@@@DDDDAFDHHHJJGBHIIGIIJIJIFBHGEHGHBBGHI@FGDDFHGIJ
@2673868/1
ccgatacctggttacacttaactgtaccgctgcatctatgtattataaaa
+2673868/1
@@@FDFFFHFFHDGIJGIIIJIIJHIIGHIJIGGJIJIIGFIIIJJJIIH
@2673933/1
ccctgatagagacgatttcaccagtggtcttcttgaacttcttcaattga
+2673933/1
@@@DDDDDFB?<?DFAGIGDFH@FF>FHHGGEGHIBG<FH@BBFAEEHGI
@5752241/1
gcagatgactgtgcatccttgctagtaagtcctgagccatagcaaacagc
+5752241/1
CCCFFFFFHHHHHJJJJJJJJJJJJHIJJIJJJJJJJJJJJJJJJJJJJI
@1646375/1
gccagatgccaaagttcttgatcttcactgggctcttctctgggatttcc
+1646375/1
:88BDDB?BAACF?2<EAAIAA?CCCCHA?2CGBC??:??:C<?FBBBG@
@5752304/1
cataataaaattagaggaagtaggtgctgggcctcttgtatgcgaaggtg
+5752304/1
@@@DDDADDHFHHIIGGIGDFG>E<CFHFG;9EGHIIIFHIGGGEGGGFG
@4217118/1
agcgagactcataacgcagccagatgccaaagttcttgatcttcactggg
+4217118/1
CCCFFFFFHHHHHJJJJJJJJJJJJJJJIJJJHIJJJJJJJJJJJIJHGI
@6769947/1
cgcagccagatgccaaagttcttgatcttcactgggctcttctctgggat
+6769947/1
CCCFFFFFHGHHHJJJJJIJJIJJIJJJJJJJJGIIIJIJJJJIJJIJHI
@5752523/1
ggtgttacctgcaacttggccaggttagggccaacagattg
+5752523/1
:::BADDDHFHHDFCFHEDGHDAG2<9FG@;FFHIIGEEII
@5752544/1
agaggtgttacctgcaacttggccaggttagggccaacagattgtttgag
+5752544/1
@CCFFADEFHHHHGIIDEGIIGGIIIIEHIIGHGEGGHAFHHHIHIGIBH
@2674322/1
atacataataaaattagaggaagtaggtgctgggcctcttgtatgcgaag
+2674322/1
@CCFFFFFHHHHHJJJJJIJHIJIHHHFHHGIJJJJJIJIJFHIIJJGJJ
@2674407/1
gtggtgcacgcgcttgggcagagggaatctgattgtgctgttgtggaact
+2674407/1
@B@FDDFFHHHHGJJJJJJJJIJJJHIJJJJIJJJJJJJJIIJHIJJJJJ
@3697397/1
cctctattgagctactgctgttaagcagaataaaactgaaaaataa
+3697397/1
@@@DDB>DHFHHHDGHCGHIIIIGII@FEHGHIBDEGH@CD>FFH?
@7282829/1
ctgggcctcttgtatgcgaaggtgttgaggcgcttgtggtggtgcacgcg
+7282829/1
?@<DFADDFDFH?FFEF@F@BAAECFEHEGI@HADEHEE8BCA@@@DGHB
@7795505/1
ggaagtaggtgctgggcctcttgtatgcgaaggtgttgaggcgcttgtgg
+7795505/1
CCBFFFFFHFHHHJJJJJJJJJJHJJJJJHIGHCGHIJIJJIJJJJJFII
@5752864/1
gttttacaagggcaggttgaactcacaccattcaatttaaaagaaactgg
+5752864/1
@???DEFDHHDDHIIE<ABEHGHIIIEGIGGHIIIEGIHGGGIGHGGEBD
@7795589/1
gtcaattcaatatactacaagattgtttgtggacctattgctacataata
+7795589/1
CCCFFFFFHHHHHJJJJJJJJIJJJJJJJIJJJIJJJJJJJJJJJJJJJJ
@7795595/1
gtgggttttaatgttattattacagcatacataataaaattagaggaagt
+7795595/1
@@BFFFFFHHHHHIIGIJJJJJJJJIIJJJIIIIIIIJJJIIIGHIFHHF
@7795596/1
gcacgtagttctcagcttccctgcaaagttaaccatcttgtattcaaaag
+7795596/1
CCCFFFFFHDFHHJJJJJJJJJJJJGIJJJIJJIJIIJJJHIJJJIIJJI
@1647233/1
agcatacataataaaattagaggaagtaggtgctgggcctcttgtatgcg
+1647233/1
CCCFFFFFHHHHHJJJJJJJJJJGIJIGJJHHIJJJJJJJJJJJIJJJJJ
@3697627/1
gctgcagatgactgtgcatccttgctagtaagtcctgagccatagcaaac
+3697627/1
@C@FFFFFHGHHHJJJJJJJJJJJJJJJJJJJJIIJJJIIJIJJJIJJJH
@606371/1
gcaaagagttgtcgatatgtggatgtagctgccattatgtagactgttgt
+606371/1
@@@DFF?D=?CDDFEGBCBAC@EHI<EEHHIGIIIIGGGHHHIEHIIHIH
@2674767/1
gttgtgtacacctgagcgagactcataacgcagccagatgccaaagttct
+2674767/1
CCCFFFFFHFHHHJJJJJHIJJJJIJJJJJJJJJJJJIJIJJJJIIGHIJ
@6770670/1
gtcttcaacggaagagattccatttcccgtttagcagcttcatccagagg
+6770670/1
=@?DDDDDHFHF?F?DGGG:@CHHIHIIIFBBAG>9:BFHIGI>DF?9DB
@1133690/1
gatcagccggagcagctccggtaagtttgtcgagtagagccttagctgcg
+1133690/1
@@@FFFFFHHDFFGEGIGJIG?FGG?HBFFFHIGFGBDFGIIIGFHIJHG
@7283529/1
gttgtggaactgcttcacctgtggccggcggcacgcagacgccttgatga
+7283529/1
@@CDFFFDDHHHHIJJIJJEHHIGJJJIJJIIJJGHFEDCDDBDDDDDDD
@5753624/1
ctcttgtatgcgaaggtgttgaggcgcttgtggtggtgcacgcgcttggg
+5753624/1
?@?DDDABFFFFF8CD<C<A?CFFCFFEFIA?F?FE;;FEF@@BBBDD=@
@5753672/1
ctcccatgtcacggtagcactgagtgacggcacctccgacactgaggtca
+5753672/1
CCCFFFFFHHHHHJFHIJJJJJJJBHHJIIIJJJJJJJJJJIJJJJIDHH
@607089/1
cagcatacataataaaattagaggaagtaggtgctgggcctcttgtatgc
+607089/1
@@@DDFFFHHHHHJIIIIJJJDGHDHHIIEHHGIJIE?DHIJGIEICIIG
@5244941/1
ggattttaatgttattattacagcatacataataaaattagaggaagtag
+5244941/1
CCCFFFFFHHHHHJJIIJJJJJIJJIJJJJJJJJJJJJJJJJJJIJJIJI
@607180/1
cagtggtcttcttgaacttcttcaattgacgcaagaagtaccagaaacgg
+607180/1
@@CDFFFFHHHHHJIIIJJJJJIJJJJJJJJJJJIIJIBFGIJJJJJJJI
@3698562/1
gatgaggttcaccaagctagtggcgttgatgtcgcaagatagtgagacat
+3698562/1
CCCFFFFFHHHHHJJJJIJJHIJJJJJJJJJJJJJJJJJIJJHIJJJJJJ
@3698589/1
gctgatccgagttggatgcggttttcacgaatatattgtgggatgcttaa
+3698589/1
@@@DDEFFH7CCCFGGBH<HIEGEHGGHIGGIGHFGG@FH?G?FHCGHEH
@607362/1
agcatacataataaaattagaggaagtaggtgctgggcctcttgtatgcg
+607362/1
@CCFFFFFHHFHHJJIIJJIJJJJIJHHHGHHHFHIHGHDGFHIBFIIIH
@4720521/1
gcacgcgcttgggcagagggaatctgattgtgctgttgtggaactgcttc
+4720521/1
CCCFFFFFHGHHHJJJIJJJJJJJJJIJJJIJIIJIJIHJJJJJJJJIJJ
@7796166/1
cccatcaatttatcttcaaatgacgacaccacagttccagtctcaggcac
+7796166/1
@@<DDD?DBHHAHIG@EFGH<CFGIGGIIGIIGD?BDGGHFGEHEGGGHI
@4720789/1
acttcacgacgcttcagcagagtgcacacaatggtgaactggcgttcatg
+4720789/1
CCCFFFFFGHHHHJJJJJJJJJFFHIJJJJJJJJIGJJJJJJJJJJJJJI
@7796342/1
ataatcttcagatactccaaagcattctgggctgcagatgactgtgcatc
+7796342/1
CCCFFFFFHGHHHJJJIJJIIJJJJJJJJJGIIJIJJJJIJJJIHJIJJJ
@7796354/1
gatggagtgagcacgggctctgtgcctggctcccatgtcacggtagcact
+7796354/1
CCCFFFFDFHHHHJIJJJJJJJIIJIIJIGIIJJJJJIIJJJJDGIJJJJ
@4720973/1
aacaagatcagcgactgtcacacggtagcggaaggtggg
+4720973/1
?@@DFEDFGGHHHDGIIHHIIIIIG:CFEEF<FGCCCDG
@7285139/1
gttgtggaactgcttcacctgtggccggcggcacgcagacgccttgatga
+7285139/1
CBCFFFFFHHHHHJJIJJJJJJIJJJJJIIJIJJHHFFDEDDDDDDDDDE
@7285188/1
tttgtctgtttgtcggtttgtctgtttgtctgtttgtctgtttgtctgtt
+7285188/1
?@@DDBBAAFDBCFGIGHEBH>DHIGHE8CGFHGGCHGCF9?BG?BGF?D
@5245438/1
gcaagaagtaccagaaacgggacttagccacaatctggtctggagagaag
+5245438/1
CCCFFFBDAFFHHJEHGCEGIGIIJIIJJIJJIIIIJIHIIIJ<F9DHCC
@85188/1
gctttctttagttttaagttagttttcatcttaagttcggaaagattata
+85188/1
CC@FFFFFHGHDFBHIEFIICH?EHEIEIIIJIEHHEIJIIIGHBGHIII
@4721454/1
ggctgcagatgactgtgcatccttgctagtaagtcctgagccatagcaaa
+4721454/1
CCCFFFFFHHHHHJJJJJJJJJJJJJJJJJJJJJJJJJJJJJJJJJJJGH
@85485/1
ggtgtcttcaacggaagagattccatttcccgtttagcagcttcatccag
+85485/1
=?1ADDDDFDDBDG;B@;FBHGGECDFHHGIEIHIGIGIBBC>DGHBDEH
@85496/1
ccccctgctattttttttatttttattttcaatgtacagacagcactttt
+85496/1
@CCFFFFFH>FHDIIIIIHICHIIEGGIGGHGHIGGIIJHIGIGIIIGII
@85507/1
gctgttgtggaactgcttcacctgtggccggcggcacgcagacgccttga
+85507/1
BCCFDFFDHHHGHJJJJJIJIGIAHHGEBGFGHIIIHHDFDDEDBDBDCC
@4721751/1
agcatacataataaaattagaggaagtaggtgctgggcctcttgtatgcg
+4721751/1
@BCFFFFFHHHHGJJJIIGIJJIHIJFHHIIIJJJHIGIJJJJJIIGIHI
@608743/1
gacggcacctccgacactgaggtcacggtactcgcggtacatgttgtgta
+608743/1
@@CFDDFFBHBDFHIGAFHEGGCFBGDHDFDAHGEAEIIDGEF?EAAB;B
@2677126/1
ggcgcttgtggtggtgcacgcgcttgggcagagggaatctgattgtgctg
+2677126/1
CCCFFFFFHHHHHJHHIJJIJJJJJJIIJJJJIJJIJJJIIJJJJGHJJH
@1648613/1
gtacaaagcaaaggtcgggcagttcgtcaacaagacattactagctg
+1648613/1
C@CFFFFFGHHHHJGIJJJGIJHIJJJJJJJJJJJJJJJJJJJJJJJ
@3698775/1
gccagatgccaaagttcttgatcttcactgggctcttctctgggatttcc
+3698775/1
??@FDDD??BADFEAC@FIFIGFHEHDCC>3C8:EBHC9BCF<>>?B@FB
@3698892/1
agcatacataataaaattagaggaagtaggtgctgggcctcttgtatgcg
+3698892/1
@@@FFDDFFHHHBFGBFHIGHIEEFHAFD<2<CFE?BFGHHADBHGFEHE
@4217833/1
gggctctgtgcctggctcccatgtcacggtagcactgagtgacggcacct
+4217833/1
CCCFFFFFHHHHHJJJJJJJJJIJJJJJJGHIJJJJJIJGHIIJJJJJJI
@5754403/1
tggaactgcttcacctgtggccggcggcacgcagacgccttgatgacctc
+5754403/1
CCCFFFFFHHHHHJJJJJJJJJJJJJJJJJJJHHFFFDDEDDDDDDDDDD
@5246294/1
tatctttcaagtcggcataacgggccgcgactccgccctcttcctcgggt
+5246294/1
CC@FFFFFDHHHHGIIJIJCFGGGGJIIIGJIBHHHHFFFEDECEEDDD9
@5246474/1
cttttctaacttgaacagtgcgatgttttacaagggcaggttg
+5246474/1
@@@DD8DDHAFFFEIHIIEHGH@CFF@FCHEFHICBG76?FHA
@5246568/1
gtgactttcccgtttccaatctccaagacaggaggctccagtactttagc
+5246568/1
@@CDDDFDFHFHDHIIIJIGGHIEEEHHIHJEFHGGGHIBHGHIFJAGHC
@2677630/1
agcatacataataaaattagaggaagtaggtgctgggcctcttgtatgcg
+2677630/1
CCCFFFFFHGHHHJJJJJJJJIJHJJJJJIIGHIJJJGHIJIIJHIIJJJ
@5755505/1
gtcaaattaaagaatcacgtcgaacactattctatgcttataccattaat
+5755505/1
CCCFFFFFHHHHHJJJJJJJJJJJJJJJJJJJJJJJJJJJJJJJJJJIJJ
@5247121/1
gcctcttgtatgcgaaggtgttgaggcgcttgtggtggtgcacgcgcttg
+5247121/1
@CCFFFBDFFHHHGIH@G<CBEEHEEGEHIDGHEG@;F;CDGCHIAB<>;
@2678192/1
cttctcttttttctcctttcttttgcgagctgctgccgaaagattagagt
+2678192/1
@@CFFDDFDFDHHIGGEHGJJJJGDGGIFIGHICGGIIBHIEHBHGIJI.
@2678295/1
cgagtatccttgggctccgcgaacgcagttttcgaccttattatgtgtag
+2678295/1
@@@D=BDDFDDHFGGIEGGGG@GDAADBHIIIII7FFHC;DGGIC=CEEC
@5247368/1
cttcaattgacgcaagaagtaccagaaacgggacttagccacaatctggt
+5247368/1
CCCDDDDDHFFDHDGHJJJC>BHFGBGEGDGGEHIJEACHGHJCHHIIGG
@5247772/1
cgacagtggcatggaaccgctctgtcgtcgtaatgttcttaagtgcattc
+5247772/1
CCCFFFEFHHHHHJJIJJJJJJIJIJJHJJHIJJJIIJJJJJJIIJJJJJ
@4219387/1
gtcacggtagcactgagtgacggcacctccgacactgaggtcacggtact
+4219387/1
CCCFFFFDHHHHHJJJJFHIJJJJJJJJJJJJJJJJJJJJHGJJJJHIHH
@5756394/1
catcgacataacaataacccctgctattttttttatttttattttcaatg
+5756394/1
@CCFFFDFHGGHFJIIGIJGIEGIIIGIJJIJGIIGIIJGEHHIJIACHE
@2679064/1
cgactgtcacacggtagcggaaggtgggttcgtgaatcatgccctcaatc
+2679064/1
BCCFFFEDGHHHHJEGIJJJIJIJDHIJ@GIIIGEIIIJJIIJJJIIJJH
@2679292/1
ctcttgtatgcgaaggtgttgaggcgcttgtggtggtgcacgcgcttggg
+2679292/1
CCCFFFDFHHHHHIIJGHHHJHIJIJJIJJHIJJJJIHHJJJJJHFFFDD
@4220232/1
gttgtggaactgcttcacctgtggccggcggcacgcagacgccttgatga
+4220232/1
@@@D;DDDHHHGHIIHHIIIIHGGHGGDIDIFH>HGFDD;>B@ABDDCDD
@5757708/1
gattttaaaaactgcttaagacctttag
+5757708/1
==?DDD?DDBF>H@BFHAEBHDCGI@HA
@5757803/1
cttaaagacatcatgataaaaatgtgtcattggagtcatattatgtgagt
+5757803/1
CCCFFFFFHHHHHJJJJJJJIJJJIJJJJJJJJIJHJJJJJJJJJIJJJG
@4220519/1
ggcagagggaatctgattgtgctgttgtggaactgcttcacctgtggccg
+4220519/1
CCCFFFFFHHHHHJJJJJJIIGJJIIJGHIJIIIIJJJJHJIJJJJJJJJ
@609957/1
gccagatgccaaagttcttgatcttcactgggctcttctctgggatttcc
+609957/1
CCCFFFFFHHHHGJHIJJJJJJJIJJJJJJJJJJJJJJJJJJJJIJJJJJ
@610054/1
aacagacaaaaaaaaagttaattacatttttgggttcgacatcgacacaa
+610054/1
@@CFDFFFHHHHHFIGG?BDGHCIIIJJIJIJIIHIIJJIJBHHHHFFDD
@3701022/1
tgctgggcctcttgtatgcgaaggtgttgaggcgcttgtggtggtgcacg
+3701022/1
@CCFFFFAFHHHHJIIJJJJHHIJ@FGGIIJIIIIIGJHIGHHIHHIJJE
@86526/1
cgcaagaagtaccagaaacgggacttagccacaat
+86526/1
C@CFFDFBFDFHDIHGII@FGAAFHICHEIIAAGC
@3180616/1
agtaagtatacatctattaaattcaaacgcagagctcattatgttgattt
+3180616/1
@C@FFFDDHGHHHJIIIJJJIIJJJJJJIJIJJJJJIIJJJIIIJJIJJJ
@6773213/1
ggacaaagtagctgtatttctttggattttaatttagaaaattaaataaa
+6773213/1
CCCFFFFFFHHHHJIJJJJJJJJJJJJJJJJJJJJIJIJJJJJJJJJIII
@6773596/1
ggtgcgtgcaggatcctcgtcattgcctggcatacaaggcaaagcaccga
+6773596/1
BB?DDFDDHHHHHJJIJJIIIIJJJJJJJJJJIJJIJJJEIJJGIJJJJJ
@87149/1
tccaactcggatcagccgtttctgagattagcgcgcatagacacacagac
+87149/1
@@@;DDBDBHDDHBEG;FCEEGHIEEDGH<GHIFGIEGIIACFHDGE@EH
@1135426/1
gctcgctctccgaagggagcttgcggccgatgacctcatactccttcaac
+1135426/1
CCCFFFFFHHHHHJJJJIJJJJJJJIJJIIIJ8/=CDEH>C@EHHHHHFF
@1135649/1
agcactgagtgacggcacctccgacactgaggtcacggtactcgcggtac
+1135649/1
C@CFFFFFHBFDHBEGGIJJIJIIJJJJJJGJFGHIJIIGHGIHIJH?DF
@6774026/1
cttggttgaacggaactccaatcctttactcgaatagtcttttctaactt
+6774026/1
CCCFFDFFGFHHHIGIJJJIJJJJJJIJIJIJIIIJJIGFHIJGIIJIJJ
@1135743/1
ctgggcctcttgtatgcgaaggtgttgaggcgcttgtggtggtgcacgcg
+1135743/1
@C@FFADFHHGFHIIIFHFHHI<EFHIIIIGGGIIIIFCHG=5CFCHG<E
@6774082/1
gtggattttaatgttattattacagcatacataataaaattagaggaag
+6774082/1
@@@ABBDDF?AC?2CFAFIF>DA:C<FF?AFEFHAHFEBACG@EAB8DB
@6774278/1
gcagagggaatctgattgtgctgttgtggaactgcttcacctgtggccgg
+6774278/1
CCCFFFFFHHHHHJJJJJJJJJJJJJIJJIJJJJJJJJIJJJJJJIJJJJ
@87911/1
caagaagtaccagaaacgggacttagccacaatctggtctggagaga
+87911/1
=<?D7A:ABDFDB3AGFB@DCFFFF4?FFFC;FGFBDGCFF39BGCF
@6774522/1
gcttggtttattcccatcagtttggagttcacctttagaagtatgttttt
+6774522/1
CCCFFFDDHHHHHJJJJJJJIJJJJIIGHIJJJJJJJJJJJDHIIGIJJJ
@4221669/1
gaggaagtaggtgctgggcctcttgtatgcgaaggtgttgaggcgcttgt
+4221669/1
B@CFDFFFHHHHHJJJIIDGHIJJJHIIIJJJIHIDGHIJGGIIIJJJI@
@88183/1
gtggtcttcttgaacttcttcaattgacgcaagaagtaccagaaacggga
+88183/1
@@CA?BDDF?DDFIGHIIIIIGEHGG9FDCHGHG@GHCDFDGCDB3BBG6
@4724151/1
gcgatgttttacaagggcaggttgaactcacaccattcaatttaaaagaa
+4724151/1
@<?BDDDDHFHDHEG=GGGHGCFGGFADFEHHIIIIIEE@GEHECDGCHI
@4724168/1
ctcgctctccgaagggagcttgcggccgatgacctcatactccttcaact
+4724168/1
@C@DDDDDFHHFHGIGFGGEGGIJJGGHHHIEBFDHGIGIJJIIIGHEHE
@5248537/1
cacggtagcactgagtgacggcacctccgacactgaggtcacggtactcg
+5248537/1
?@@DDDDDDHDHFHGEGGG?<:FF;EGBD@D@GIBFGB.=CHBGIGGII1
@3180844/1
gtgctgggcctcttgtatgcgaaggtgttgaggcgcttgtggtggtgcac
+3180844/1
CBCFFFFFHHHHHJJIJJJJJHIHJ?HGHIHIJIJJJJJIIJIJIHGIEG
@5758364/1
ctccggtactaacgatcaaatcgatcatgggtccataatcattcctggaa
+5758364/1
CCCFFFDDHHHGHJJJJEEHFCGIIJIJJJJDHIJJJJIJJJJJIJJIJI
@5249037/1
ggcgcttgtggtggtgcacgcgcttgggcagagggaatctgattgtgctg
+5249037/1
CCCFFFFFHHHHHJHIJJJJJJJJJJJIJJJJJJJIJJJJJJJJJJIJJH
@1649896/1
ggaactgcttcacctgtggccggcggcacgcagacgccttgatgacctcc
+1649896/1
CCCADFFFHHHHHJGHEHIHIIJJJJGBHGGIFHEFDDEDDDDDDDDCCD
@5759402/1
gtcacggtagcactgagtgacggcacctccgacactgaggtcacggtact
+5759402/1
CCCFFFFDHHHHHJJJJJJJJJJJJJJJJJIIJJJJJIIIFHIIJJJJHH
@5249879/1
gctgggcctcttgtatgcgaaggtgttgaggcgcttg
+5249879/1
@@@DDDDAF>?ACEFGEIB;FGI9CEFGGICGGIAAF
@4724233/1
ggttaatcagactatagttagtatagttataagactcagattgccatctc
+4724233/1
CCBFFFFFHHHHHJJJJHJJJIJJJJJJJJJJJJJJJJJJJJJJJIJJJJ
@5759657/1
cttgggcagagggaatctgattgtgctgttgtggaactgcttcacctgtg
+5759657/1
CCCFFFFFHHHHHHIIJJJIJJJIIJJJGIJHIIIJJJIJJJJJJJJGHI
@4724532/1
cgaaggtgttgaggcgcttgtggtggtgcacgcgcttgggcagagggaat
+4724532/1
@C@FFF=BFHHBFHIGIHGHGIIBFG@DCFDGIIGIIIIIIGHFDBFCEE
@3701388/1
ctggtgggttgtcctgcagagcttgccacatcttgtaagcagcctgacgc
+3701388/1
BBCFBDFFHHGHHJJJJIHIJJJJJJJJJJJJJJJIJJIJJJJJJJJJJI
@2159608/1
gggccgaataccaaaatgtactatctctgggtagtaaggtttatttgacg
+2159608/1
CCCFFFFFHHHHHJJJJJHIJJJJJJJIJJJ?GHGIJJJGHIJJJJJIJJ
@2159671/1
gttattgttatgtcgatgtcgaacccaaaaatgtaattaacttttttttt
+2159671/1
CCCFFFFFHGHHFIJJJIJJIJIJJJJJIIIJJFGGIGIHIJJJJIIHIH
@2159708/1
ctcataacgcagccagatgccaaagttcttgatcttcactgggctcttct
+2159708/1
@@CFFFFFHHHHHIIIGIICEEIEGBFHIIIIIFHGDDHIGBGCDGFGII
@7798649/1
gtggattttaatgttattattacagcatacataataaaatt
+7798649/1
???D1BDDFDHHBE?FEFC>EICFHG;AADBD9<ACEB@DD
@2679619/1
ggaagtaggtgctgggcctcttgtatgcgaaggtgttgaggcgcttgtgg
+2679619/1
CCCFFFFFHHHHHJJJIIJJJJJIJJJJJIJJJFHHHIHJJJJJJJJIJJ
@2160011/1
cacgttggcagtaatagtacaagtgaaaagtcacttgccgatggtagaat
+2160011/1
CC@FFFFDHFHHHGGHIFJIIIGHHHIIJIEHIIJJJIIJGJJJ9?BGFG
@1651174/1
cacaactttggtaggtatatagatttataatgtcattctcttaataatta
+1651174/1
CCCFFFFFHHHHHJJCFHJJJJJJJJJJJJJJJJJJJJJJJJJJJJJJJJ
@2679755/1
gccagatgccaaagttcttgatcttcactgggctcttctctgggatttcc
+2679755/1
CCCFFFFFHHHHGJEHIJJJIJJJJJJJJJHHGIJJJJJJJJIJGIIIJJ
@6263174/1
cgcgcttgggcagagggaatctgattgtgctgttgtggaactgcttcacc
+6263174/1
@@@DFFFD;;?BDHIIGIIIIGEEGGAHIIIGIIIIIIFAFEEHIGDGIE
@2160195/1
gttgtggaactgcttcacctgtggccggcggcacgcagacgccttgatga
+2160195/1
@@CFDFFFDFHFHGIGIIJJJIIIJJJJJGEEGIHGFFCEBDBDDDACDE
@7287952/1
cgcaagaagtaccagaaacgggacttagccacaatctggtctggagagaa
+7287952/1
CCCFFFFFHHHHHJJIJJJJJJIIJJJJJJJJIJJIJJGJIJGIJJJJJF
@4726071/1
ccttgttgttaagaggtgttacctgcaacttggccaggttagggccaaca
+4726071/1
@@?DDABDDFHDHBAB<AI@B?CHB;?@AG@EDAD?DCHHDHCCBF@BFH
@1652065/1
ctttctaaggttctaaactatatctgtaccaaatttcaaccaaatccgtc
+1652065/1
@@?DD?DDDDF?BG@::<C??CEHIG3?FEGGDHI@HH@GEDFEGG<?:D
@7288208/1
agatgccaaagttcttgatcttcactgggctcttctctgggatttccctg
+7288208/1
C@CFFFFFHHHDHHIIJJIJJJJJJIEHGIIJJJJJJJIJJIJIIJJJJJ
@1652235/1
tggtgggttgtcctgcagagcttgccacatcttgtaagcagcctgacgct
+1652235/1
@@@DDFFFHFDDDIIIJGHHIJJGIJGGGGGGJGGHEGCHB@DFFGGGGI
@3182372/1
gcgcttgtggtggtgcacgcgcttgggcagagggaatctgattgtgctgt
+3182372/1
@??DBDAAC7CFDCBAGHIIIEEHHIIFIDEDEAF=CHII>FGG;CEE@@
@1139141/1
gcacctccgacactgaggtcacggtactcgcggtacatgttgtgtacacc
+1139141/1
C@@FFFFFHHHHHJJIJJFHJJJJIIJJJJJJJFHHHJJJIIHIHGJIDC
@5760355/1
gcttcacctgtggccggcggcacgcagacgccttgatgacct
+5760355/1
@@@?=BABFFD3?:<EF>E:<AAFB4AA?<BDB?CAAAB>5;
@6263419/1
gtgaagttcattgaatcaatgtgcaaaaattaaacgaagcattgaaaata
+6263419/1
@C@FFDFFHDFHHJEGIGHHIJIJIGGBFHIGHJGIJGIIJGGGCDDFHH
@3702085/1
gatttcaccagtggtcttcttgaacttcttcaattgacgcaagaagtacc
+3702085/1
CC@FFFFFHHHHHJIGIJJJJJJJJJJJJJJJJJJJJJJJJJJIJJHHIJ
@1139608/1
ggtgcacgcgcttgggcagagggaatctgattgtgctgttgtggaactgc
+1139608/1
@B@DDFFFHHHHHIJJJJJJJJJJJIJIJJIJJGFHHIHJJFGIJJJHIJ
@5760519/1
gtggattttaatgttattattacagcatacataataaaattagaggaagt
+5760519/1
@@BFFFFFHFHHHGHIJJJJJIJJIJJJIGIJJJJJJJJJJIJHIIJJJB
@3182925/1
ggaacattcgactgatccggtgagggatgcgtgacgtcagcccctacgat
+3182925/1
@@@DDBDDHFB?BDAE@:AF<@BFB8:?C>AH@FFGIEGH=37AAF>@AC
@6263613/1
attcaatttaaaagaaactgggtgcgtgcaggatcctcgtcattgcctgg
+6263613/1
@BCDDDFFHGDHHGIEHHIJIIFGHIEFGHIIIJIIIIJJIIJJGGIIIJ
@3702333/1
gcactgagtgacggcacctccgacactgaggtcacggtactcgcggtaca
+3702333/1
CCCFFFFFCFHHHGJJJJJJJJJJJJIIIJJHHJJJIFGIJJIJJHEDFB
@3702613/1
tgaaactgcgacaccttgtggctgtgact
+3702613/1
<?@DDDFFAH??DGBGGEBDH=GIGHIIG
@3183334/1
cccgtatctcaacacccataaagaactgtttgcctctcatgtcccatact
+3183334/1
@@@FBDFDDDFHDGGFIJIGIGIJGBFGHGGC9FHGGGIIBB9BFGGGHH
@4726705/1
gtcgagtagagccttagctgcggaatgcttagcttccttcttagagcgtc
+4726705/1
CCCFFFDEHGGHHJJJJJJJJJJJJJJJJJJJJJJIJJIIJIJJJJJJGH
@4726764/1
gtgtatgtcactgaacttctcttaaacgactggaccgattttgatgattt
+4726764/1
CBCFFFFEHHHHHJJJJJJJJJJJJJJJIHIJJIIJJDHIJJJFHIHIJJ
@6777727/1
agagacgatttcaccagtggtcttcttgaacttcttcaattgacgca
+6777727/1
CCCFFFFFHHHHHJJJJIJJJJJJJJJJJJJJJJJJJJJJJJJJJJJ
@1652865/1
ataataaaattagaggaagtaggtgctgggcctcttgtatgcgaagg
+1652865/1
?@<ADADDF<FA>:?FGFFCF:3F9ACHEEA?GG91::<FAFFGAF<
@3703195/1
gatggagtgagcacgggctctgtgcctggctcccatgtcacggtagcact
+3703195/1
B@BFFFFFHHHHHJIHIJJJJJJJJJJJJJJJJJJJJIJJJJIHIIJIJI
@3703243/1
gtggaactgcttcacctgtggccggcggcacgcagacgccttgatgacct
+3703243/1
CCCFFFFFGHHHHJIJJGHGHGIGJGJJJJIIJHFFFFDDDDDDDDEDDD
@1652999/1
ctcatcttgtatagaggaggcttgggctcgctctccgaagggagcttgcg
+1652999/1
C@CFFFFFHHHDHIIIGBEHGII>=EGGGEIIIIGIGEFHIIHGDEG;DE
@1653025/1
gagtccgtcagtggctttctttgatcattaatgtctcgtatgtcaaggac
+1653025/1
@@@DDDFDDFHFHIGDGHIIIGIJJJGGIIIJIJIJJBCFFGIIGIIJHI
@2160687/1
ggcgcttgtggtggtgcacgcgcttgggcagagggaatctgattgtgctg
+2160687/1
C@@FFFFFHH?FDHFEGIIGGGHHIGDHGGIGIIJIIJJIJGGHGEHHGH
@6264706/1
gaggaagtaggtgctgggcctcttgtatgcgaaggtgttgaggcgcttgt
+6264706/1
@@@DDDD?AB?<A?FBGEEBG:FB@HHHEFFADCDBBGGID@F?AAFFD.
@6264753/1
cggcacctccgacactgaggtcacggtactcgcggtacatgttgtgtaca
+6264753/1
CCCFFFFFHHHHHJJJJJJJHIJJJJHIJJJJJJJHIJJJJJJJJJHHHH
@6264839/1
caacgtgtaacaaaaagggggtatacatatcaattgcacggcttct
+6264839/1
CCCFFFFDFHHGHJIIIJJIJ??FIIJJJJJJJJJJIIJJJJIJIJ
@7799402/1
gcgacaccttgtggctgtgacttgtagtcaaggtggagattttactatct
+7799402/1
@@@DDFFFHHHFHIIIGEHCHEHGCGIIIJJJICFHGGGIIGIIJIJIJJ
@612136/1
aaacagacaaacagacaaacagacaaacagacaaacagacaaacagacaa
+612136/1
@@@DDDDDFHFHH;<ABFGGB?BDHECCHGAHBGB@DC9?BB?FHG39BF
@2160924/1
ggttattgttatgtcgatgtcgaacccaaaaatgtaattaactttatttt
+2160924/1
B@@DDFFFHGHHHIIJJJJJJJJJJJJJJJIJJJHGJJIJJJJJJJJJJJ
@612179/1
gcctggctcccatgtcacggtagcactgagtgacggcacctccgacactg
+612179/1
@@@DDDFDHDHGHB?CGEHIHDEHIIIGGGBCCHDGIIIIIIIIIIIIDH
@1653580/1
cagcatacataataaaattagaggaagtaggtgctgggcctcttgtatgc
+1653580/1
CCCDFFFFHHHHHJGBGGHIEEIIGIGHIGIAEFHIGGIGHIIJIIGGII
@3703823/1
ctcttgtatgcgaaggtgttgaggcgcttgtggtggtgcacgcgcttggg
+3703823/1
CCCFFFDB?DDFFHAGCBHHIHCGEGGHGIIIG9?B;;@FGGIEEBFDAB
@6265214/1
tggtggtgcacgcgcttgggcagagggaatctgattgtgctgttgtggaa
+6265214/1
@@CDFFDDGHHHHJJJJJJJJJJHJJJIJJJJJJJJJJJJJJJJJIIJIJ
@7799867/1
ctgagcgagactcataacgcagccagatgccaaagttcttgatcttcact
+7799867/1
CCCFFFFFHGHDHIJFGIJJIGIIIGGIIIIEGCGBBGGEIFEEGEHGGH
@6265410/1
cccttctacagatttattatagcctgcgacttcgttcgtgtggaatagtg
+6265410/1
CCCFFFFFHHHHHJJJJJJJJJJJJJJJJJJJJJJJJJIJIJJIJJJJIJ
@1653895/1
tataaaacaaaattaaaaactaaacgcgttaactgtcaacattaccccat
+1653895/1
@@@FDBDDHHFHDEBGGHFHIFGGIC@EFFGIEGIHGFGGAHEGIIGIIG
@4727433/1
ctcataacgcagccagatgccaaagttcttgatcttcactgggctcttct
+4727433/1
CCCFFFFFHHHHHJJJJJJJJJJJJIJJJJJJJJJJIJJJJJJIJJJJJJ
@90601/1
gcgaaggtgttgaggcgcttgtggtggtgcacgcgcttgggcagagggaa
+90601/1
CCCDFFFDHHHFHIGIJIJIIGGIJIIFGIJJIFEHEIJJHHHFFFFDDE
@6265818/1
gcggagattaatggtataagcatagaatgttcgacgtgattctttaattt
+6265818/1
@<@DDFDDHBDDFGEGHGIIGGCHGHGHIICHGFHDGHIEHGHGHDDFHI
@90656/1
gtcacggtagcactgagtgacggcacctccgacactgaggtcacggtact
+90656/1
CCCFFFFDHFHHHJIJJFHIJJJJJJJJJJJJJJJJJJGJFHGIJJHHHH
@4223277/1
gttcaagttaaccgcaatgttggagcttggtacaaagcaaaggtcgggca
+4223277/1
CCCFFFFFHHHHHJJJJJJIIJJJJJJJJJGHJJJJJJJJJJJHHJJJJJ
@90734/1
atacataataaaattagaggaagtaggtgctgggcctcttgtatgcgaag
+90734/1
@@<DDFDBAADHHIIICGHIFBD:C>FHEHIEFECGHHHIIFCFGGGIHG
@6266016/1
gcaagtagttcttgaagcacagacacaggtgtcttcaacggaagagattc
+6266016/1
@=;BDAB;FH<DFH:C@<F;CGI>FGG8A<BFGHIIIGGB8D6@;?;BA<
@7800475/1
taataaaattagaggaagtaggtgctgggcctcttgtatgcgaaggtgtt
+7800475/1
CCCFDDDDDFHHAFHBBBAEEGIGHHIIIIIIIIIIIIIIIGFHIG?FHH
@90842/1
ggtgctgggcctcttgtatgcgaaggtgttgaggcgcttgtgg
+90842/1
@@=A=;ADD;AACCFDHHEHHB=?E8:CGHI@DB??FFG@B8@
@5250740/1
gtggaagttttatttctccattttgagtaactgtgaaaatgacatcttat
+5250740/1
B@BFFFFDHHGFHJJJJJJJIJJJJIJHIJJJJIJIJJJJJJJJIJJJJJ
@5250778/1
gagggaatctgattgtgctgttgtggaactgcttcacctgtggccggcgg
+5250778/1
C@@FFFFFHHHGHJIJJJIJHIIJJJJJJJJJJJJJIIHIHIJIIIJIJH
@90986/1
ctcggatcagccgtttctgagattagcgcgcacagacgaacagacaaaca
+90986/1
CCCFFFDFFHGHGFHIJIJIJJIGHGIIIJGHIJI;CGHIIGHEHDDDDD
@7290168/1
gcggctgaattgcagcatcttgtcgagaacatgaagccgctttggtttac
+7290168/1
@@@DDDDDHFHD>GGG?FHHHIGCFGGBHIIIGIGHIIGA:@FGG8BF@C
@4728195/1
gaggaagtaggtgctgggcctcttgtatgcgaaggtgttgaggcgcttgt
+4728195/1
C@CFFFFDHGHHHIIJIIJJJJJJJHIIJJJIJIJ?FGHIIJJJJJIIIH
@4223861/1
gggctctgtgcctggctcccatgtcacggtagcactgagtgacggcacct
+4223861/1
CCCDFFFFHHHHHJIIIJJJJJJJIHIJIFGHHGJIJJIDHGGIIGIJJG
@7290463/1
ctccaacttgatacaagcttctcgcacagcagtgagttcgtgttgca
+7290463/1
@@@DDDDFBDFFDGHI>FAHHEFEFFGIIIIGGGIIBFCFGD8BGGG
@7290505/1
cacgcctgggatgccacccggcaccactcccgggtgaggatgcactacat
+7290505/1
CCCFFFFFHHHHHJJJJJJJJJJJJJJJJJJJJIDHIJJJJJJJJJJHHH
@4223926/1
cgaaggtgttgaggcgcttgtggtggtgcacgcgcttgggcagagggaat
+4223926/1
CCCFFFBDHHHHHJJJJJJJGIJGIJHHIJJJJJJJJJJJJHHHFFFCEE
@7801046/1
gtgctgttgtggaactgcttcacctgtggccggcggcacgcagacgcctt
+7801046/1
@@CFFFFFHHHHHJJJIIJJJJJIIHIGGIIJHIJIJFHFFDD9ABBDDD
@7290651/1
gcaagaagtaccagaaacgggacttagccacaatctggtctggagagaag
+7290651/1
CCCFFFFFHDHHHJIJJJJIIGGHGGGGGIJJIIJJGIIIJJJEHGHEGH
@6778791/1
aggtgctgggcctcttgtatgcgaaggtgttgaggcgcttgtggtggtgc
+6778791/1
@CCFFFFFGHFHHIJJJIJJIJJIIIJCGGHIIJJIIJJIIHIJGHIEE@
@7801256/1
agacgatttcaccagtggtcttcttgaacttcttcaattgacgcaagaag
+7801256/1
CCCFFFFFGHGHHIIBGIFHIIJJJJJIJJJJJJJJJJJJJJIJJJJJJI
@3184603/1
gggaatctgattgtgctgttgtggaactgcttcacctgtggccggcggca
+3184603/1
@@@DDDD?<FC<DEGHFHFFICEECHIGGIGGDFHIGICFGHIIIIIFE>
@4224439/1
gcgcttgtggtggtgcacgcgcttgggcagagggaatctgattgtgctgt
+4224439/1
CCCFFFFFHHHHHGHJJJJJJJJJJJJJJJJJJJIJJJJJJJJJJIJJJH
@6267238/1
tgtacacctgagcgagactcataacgcagccagatgccaaagttcttgat
+6267238/1
CCCFFFFFHHHHHJJJIJJJJJJJJJJJJJJJJJJJJJJJJJHIJJJJJJ
@7801575/1
ggaatctgattgtgctgttgtggaactgcttcacctg
+7801575/1
;?7A;BD?BFF?<ABG@2CCECC@D?E@EDH>G>@B9
@3184967/1
ctgcttcacctgtggccggcggcacgcagacgccttgatgacctccactt
+3184967/1
@@@FDEFDHFDF<EAFC:@FHIGBE>6AH8CBE<CCE;>@AACCCBCCCC
@7291285/1
ggcaccaggatagagttaatgccgccaagtttgacgtttatcttcaagca
+7291285/1
CCCFFFFFGHHHHJJHGEHIJIJFIJHEHHJJIJJIDHIJIIGIGIIIJI
@4729092/1
gtgacggcacctccgacactgaggtcacggtactcgcggtacatgttgtg
+4729092/1
CC@FFFFFHHHHHJJJJJJJJJJJHIIJJJHIJJJJJJJHHHHHGFFFFF
@7801801/1
agagaagatcctcatcttgtatagaggaggcttgggctcgctctccgaag
+7801801/1
CC@FFFFFHHHHGJJIIIIIGJIIEHGGHIIII@FGGHIGEGIDGHGEGB
@7291440/1
ggtcttggttgaacggaactccaatcctttactcgaatagtcttttctaa
+7291440/1
@CBFFFFFHHHHHJJJIJJJJJJJJJJJJJJJJJJJJJJJJJJJJJJJJJ
@1655768/1
ccacaatctggtctggagagaagatcctcatcttgtatagaggaggcttg
+1655768/1
CCCFFFFFHHHHHJJJIJIJJJJJJJJJJJJJJJJJJJJJJJJJJJIJJF
@6267668/1
gggaatctgattgtgctgttgtggaactgcttcacctgtggccggcggca
+6267668/1
@@@:DDBDHHHHFEGGIGHGGGGGAEFHGGIIIGGG?DFHCHHIBHHFEB
@3705259/1
gcaagaagtaccagaaacgggacttagccacaatctggtctggagagaag
+3705259/1
@@@DBDDDD<FHFHGGHHEGGGB;G@<B<DGGGGIIGHHGE9><B9FHG<
@7802092/1
cgacactgtacagttagaaatgttacaacctctatactttgcattaaaat
+7802092/1
CCCFFFFFHHHHHHIJJJJJJJHIIJJJJJJJJJJJJJJJJJJJJJJJJJ
@4225060/1
ctgttgtggaactgcttcacctgtggccggcggcacgcagacgccttgat
+4225060/1
@C@FFFFDHHDHDGEHIBFHHHGE@GIGHHG<FHIHGFEBCEDDBB=:AC
@5250820/1
cgggctctgtgcctggctcccatgtcacggtagcactgagtgacggcacc
+5250820/1
@@@DDADDBFDDFHG<FHHIIIIAEFHGII?BC?DFBDGFF39?D:DH6@
@7802367/1
cgtttctgagattagcgcgcacagacgaacagacaaacagacaaacagac
+7802367/1
@C@FFFFFGHGHHJJJJJJIGIIJIJIIJJJJJJJJJJIJHIJJJHHHHH
@5251218/1
gcttcacctgtggccggcggcacgcagacgccttgatgacctccactttg
+5251218/1
CCCFFFFFHGHHHIJJFIJIIJJJJIJEHGHFFDECCEEDDDDDDDDDDD
@91933/1
cgttggcgtcgattgcggtatcggcgtcgcttgcggtaccggcgtcggtt
+91933/1
CCCFFFFFHHHDHJJJJJFGIJJJIJIJJJJJJJHHDFDEDDDDDDDDDD
@7802601/1
gttgttaagaggtgttacctgcaacttggccaggttagggccaacagatt
+7802601/1
@@@DDDDDFFFF<<2CFDH<CGEHIICFFFIFIC1CFFEIFE7DGFFBFF
@1656733/1
gctgggcctcttgtatgcgaaggtgttgaggcgcttgtggtggtgcacgc
+1656733/1
CCCFFFDDHHHHHHIIIJJIIJJ?FFEHJJIIJGJJIFHIHGIGGHIJJH
@1656740/1
cgcaagaagtaccagaaacgggacttagccacaatctggtctggagagaa
+1656740/1
?@@FDFFFFHGHHJJGIIJIJIJIIIJIGIJJCHHGIIJJJJJIGIHEDG
@5251577/1
cgcaagaagtaccagaaacgggacttagccacaatctggtctggagagaa
+5251577/1
CCCFFFFFHFHHHEHJJGGHIJHIJJJJJJJJJJIJJJJHIJIJIIIJIJ
@1656800/1
gctgcgcagggatagtgattagcttggtgccttcaggtagcgtgggatac
+1656800/1
CCCFFFFFHHHFFGHCGIJJIJJIJJJDFGIJJJIJJFHIFIGHIJIJJJ
@92226/1
ggctctgtgcctggctcccatgtcacggtagcactgagtgacggcacctc
+92226/1
CCCFFFFFHHHHHJJJJJJJJJJJJJJJFHIJJJJJJJDHHIJJJJJJJJ
@6268773/1
atacgcgaatttcgcttgagataaaaatgaataaaaataataacataaa
+6268773/1
CC@FFFDFHHDHDGDIDHIIJIIJIGDFGGHDHIEGGGIGGHGGID@=@
@92378/1
gttcagtaagaagttgatatcttctggagtggtcattttgtctgtgatgg
+92378/1
BBCFDFFFHHHHHHIJJIGIIJJJJJJJICGCHHIIJJIIIHHHDHIGGI
@92431/1
gttgtggaactgcttcacctgtggccggcggcacgcagacgccttgatga
+92431/1
BBBFFFFFHHHHHJJJJJJJJJJJJJJJJJJJJJHHFFDDDDDDDDDDDE
@1141678/1
cttcacctgtggccggcggcacgcagacgccttgatgacctccactttga
+1141678/1
CCCFFFFDFFFFFHGIIIIJJJIJIIIJHHFBDEEEEDEEDCDDDCDDDC
@2683002/1
aggtgctgggcctcttgtatgcgaaggtgttgaggcgcttgtggtggtgc
+2683002/1
BBCDFFFFHHFHHJJJJJJJJJJJIHICGGHIIJJJJJJJJIJJIIJIGG
@7293157/1
ggatcctcgtcattgcctggcatacaaggcaaagcaccgacgacgacact
+7293157/1
CCCFFFFFHHHGHJJJJJJJJJJJJJJJJJJJJJJJJJJJJJJJJJHHFF
@93009/1
gacgcaagaagtaccagaaacgggacttagccacaatctggtctggagag
+93009/1
CCCFFFFFHHHHHJJJJJJJJJJJJJJJJJJJJJJJJJJJJHIJJJJJGI
@7803784/1
gctgtgacttgtagtcaaggtggagattttactatctttcaagtcggcat
+7803784/1
CCCFFFFFHHHHHJJJJJJJFHIJJHIJJJJJJJJJJJJJJJIJJJJIJJ
@1657873/1
gcccgaagtgctattggcacacaggcataatgccatattcaaatgggaag
+1657873/1
CCCFFFFFFHHHHJJJJGGIJJJJJIJJJIJJJJJIIJIJJJJJJJJHJJ
@4227075/1
gccctcagcgacatgtaagagttcaatggggaagtaaatgcatctgtcct
+4227075/1
CCCFFFFFHHHHHJJHIJJJJFHIJJJJJIJJJJGHJJJJJJJJJJIJJJ
@4227101/1
gtgctgggcctcttgtatgcgaaggtgttgaggcgcttgtggtggtgcac
+4227101/1
CCCFFFFFHHHHHJJJJJJJJIIJJCGHIJJJJIJJJJJIJJHJIHHIJJ
@4729814/1
gggttgtcctgcagagcttgccacatcttgtaagcagcctgacgcttagc
+4729814/1
@;?AB@DDFHFHHIIGIFGEGDEFIIIIIIGCACFED>DGIIIIGIID>B
@1142430/1
tttttttttttgttcccacatcaggatgtggattttaatgttattattac
+1142430/1
@@@DDDDDHHH:BGDHI@BBDEGHH8=C.=F;FFHIDGGD@E=AH>AHE;
@7293677/1
agcaaatggaaaaaaaaattggtgaaaagaatcacaagtaagatactgca
+7293677/1
BB@DDEFFHAHHHIGIIGHIJJHGIJJJIJJJIJJJGH=FHIGIIJIJJI
@4227201/1
ggttattgttatgtcgatgtcgaacccaaaaatgtaattaactttttttt
+4227201/1
C@CFFFFFFHHHHHHIGIIHIIEIGIJJGIGGHIC?FGGIGIHIJIGIGI
@7293747/1
gttttttaaactcatattttcatggtaccaagttatgaatttttcaaatc
+7293747/1
B@CFFFFFHHHHHJJJJJJJJJJJJDHIJIJJHIJJJJIJJJJJJJJJJI
@5763267/1
gcagagggaatctgattgtgctgttgtggaactgcttcacctgtggccgg
+5763267/1
CCCFFFFFFHHHGJGGIJIIGIJJIIIIIEGHJIJJJCGIIGCFIIGIJI
@7293795/1
acaatatattcgtgaaaaccgcatccaactcggatcagccgtttctg
+7293795/1
?@@?DDADHDHDACBFA@GIEHG@FHFGEGGHGBAEDHGHDD@@FCE
@7804241/1
gactcataacgcagccagatgccaaagttcttgatcttcactgggctctt
+7804241/1
CCCFFFFFHHGHHJJJJJJJJJJJJJJIIJJJJJJJJJJJJJHHJJJJJJ
@4227332/1
cttcataaaagctaaacaacatttataaaattagactatatgaaacgcga
+4227332/1
@@CDDDDFGHHDHGIIIIJGIIIGEIIJGGIJICHIGIIIIJJJEIJFGB
@1658342/1
gagagaagatcctcatcttgtatag
+1658342/1
@<@DDD3:F?CDDFDGFEIIFHHE<
@7293940/1
ggattttaatgttattattacagcatacataataaaattagaggaagtag
+7293940/1
CCCFFFFFHFFHHJJIIJJIJIFIJJJJJJJFHIHHGIGGIIJJIJJJJJ
@7804364/1
gccagttataaagcatagcccgaagtgctattggcacacaggcataatgc
+7804364/1
CCCFFDDFHHHHHJJJJJIJIJJIJFHIIJJJJJJJJIJJJJJJJJJJJJ
@3186008/1
gcactgagtgacggcacctccgacactgaggtcacggtactcgcggtaca
+3186008/1
CCCFFFFFFHHHHJJJJJJJJJJJJJJJJJJDHIJJJIGJJJJJJHHFFF
@4227560/1
gtgcacgcgcttgggcagagggaatctgattgtgctgttgtggaactgct
+4227560/1
CCCFFFFFHHHHHJJJJJIJIJJJIJJGIJJJJJIJJIJJIIJJJJIJJI
@1658577/1
cgcaagaagtaccagaaacgggacttagccacaatctggtctggagagaa
+1658577/1
CCCFFFFFHFHHHJJJJJJJJJJJJJJJJJJJJIJJJJJIJJJJJJHIJJ
@7294130/1
atgcgaaggtgttgaggcgcttgtggtggtgcacgcgcttgggcagaggg
+7294130/1
@@@DD:@DA<CCDGGHIHIGHAFBGE:DF?BFGIGDGGGEEEEDCECCB3
@1658672/1
cacaatctggtctggagagaagatcctcatcttgtatagaggaggcttgg
+1658672/1
CCCFFFFFHHHHHJJIJIJIJJJJGJJJJJJJJJJJJJJJJIHIIJJJIE
@1658754/1
cactgagtgacggcacctccgacactgaggtcacggtactcgcggtacat
+1658754/1
CCCFFFFDHHHHGEFIGIIJJEIIJJIIJJHIJJJJJJJJJJJJFADDFF
@1658782/1
acataataaaattagaggaagtaggtgctgggcctcttgtatgcgaaggt
+1658782/1
CC@FFDD>CBDDFHEIIEA>ECEFHIIGHGHEBHGGIIBHCGGIGH:DH9
@1658783/1
tgtggaactgcttcacctgtggccggcggcacgcagacgccttgatgacc
+1658783/1
@@CDDDDDHG?FHIIGEGFFCHGGIJGIJIIBEEHF>DBCDDDCADAD@C
@6270730/1
gtccatcacaagaagttatttgttcaaataacttattaaaattaatatgc
+6270730/1
@CCFFFFDHHFFHIGFFFJIJIHHIGGHHGDFHHEHIJJIGIIHHHIJJJ
@4730078/1
gccagatgccaaagttcttgatcttcactgggctcttctctgggatttcc
+4730078/1
CCCFFFFFHHHHHJIJJJJJJJJJJJJJJJIJJJJJJJJJJJJIIJJJJJ
@1658996/1
ctgttgtggaactgcttcacctgtg
+1658996/1
@?<BDBDD=FAFHBH@G:AABGII@
@3186614/1
ggagtgagcacgggctctgtgcctggctcccatgtcacggtagc
+3186614/1
?<?1DD8DADADD1?1A9AF>ED?:?D>DDDDED:?B>DA;BD3
@1659057/1
ctgctatttattttttctatattttcaatgaacagaattgacccttctac
+1659057/1
@??DB;?DFD?D>FHGFIHGI9A<EH?@>?9ACG>C:CDAHGGGIHEDFF
@7294647/1
atacataataaaattagaggaagtaggtgctgggcctcttgtatgcgaag
+7294647/1
@CCFFFFFFHHHHHJJJJJJJJJIHHIHIIIEHIGIJJJIGFHIJIGIFG
@3706713/1
cttcaaatgacgacaccacagttccagtctcaggcacattgccattagta
+3706713/1
CCCFFFFFHHHHHJJJJJIJJHGJIJJJJIIIJGIIIJGIJJIIJJJJEI
@4730273/1
gtcttcttgaacttcttcaattgacgcaagaagtaccagaaacgggactt
+4730273/1
@@@FFFFFHHHHHJJJJJJJIIIJIIJIIHJJJ:DFHGIJJIJJIIHIJI
@93105/1
ctggagagaagatcctcatcttgtatagaggaggcttgggctcgctctcc
+93105/1
@CCFFFDFHHHHHJJJJJJJIJJHIJJJJJJHIJJJIHGGHIJJJIJJJJ
@7294706/1
gtggaactgcttcacctgtggccggcggcacgcagacgccttgatgacct
+7294706/1
@@@DD?;DFFHFHIIGIGFAGEGBHIIEIIEH6/=B@DCCBBCCACCC>C
@3707001/1
ggatctgagaatggttttgattcacaattttgtccgctggacaatgtttt
+3707001/1
@@@DDDDACFFHHIAGGGE7EHHGIIIIIGGHFGCHIGIIBFHIIGGHII
@6780657/1
gccagatgccaaagttcttgatcttcactgggctcttctctggg
+6780657/1
@<@ADB?BHFDHF<2A@@D<EDDEHIIIIHBCGFCCEGGGIDC;
@93448/1
ctcctgtgacggcatagccgcagcctccgattgagtttgtga
+93448/1
;=@??BDDHFDDD6FFIDDHIG@::9DHHGB66??/8.=8=8
@93508/1
ggaatctgattgtgctgttgtggaac
+93508/1
@@@DF<DFDH4:<<CFFGGEICFGHI
@93527/1
cataaactctatgactggctgcgctttataaaaggcagttgcagaaacat
+93527/1
???DDDDDBBHFHICHGI9AFCG@EG@DGICHEHGGHIGHD?DEGGGBGI
@6271706/1
gcctggctcccatgtcacggtagcactgagtgacggcacctccgacactg
+6271706/1
@@@D:?:B<FBDDAHIBGHGF=@GH@CE<GGGEE@DF@GFHGBFH8@EH7
@4229044/1
cactctagcacgtagttctcagcttccctgcaaagttaaccatcttgtat
+4229044/1
C@@FFFFFHGHHHIJIJJJJJJJJJIJJJJJJJJJHIGJJJJIJJJJJJJ
@93984/1
cgagactcataacgcagccagatgccaaagttcttgatcttcactgggct
+93984/1
@C@FBDFDHHGHDHGIEGIJJJIIJIIJJJFGEIIHHHJJGHBFHHGIII
@1142739/1
gccagatgccaaagttcttgatcttcactgggctcttctctgggatttcc
+1142739/1
CCCFFFFFHHHHGJGIJJJJIJJJJJJJJJJJJJJJJJJJJJJJIIIJIJ
@94139/1
cttctttctagtgcctgataagcccagacctagcccaaattcttcttctt
+94139/1
CCCFFFFFGHGFHJJJJJJJIJJJJJIJJGJIGIJJIIJJJIJJJJJIEG
@7295745/1
gtgctgttgtggaactgcttcacctgtggccggcggcacgcagacgcctt
+7295745/1
@@?D?DDDHADFHIHIEDCFFHEC@3CF@GBGIGHEGHF</3=9?B88?:
@1660347/1
gttcgtgtggaacagtgacttccggcaaatttttggttttaaccacatag
+1660347/1
CCCFFFFFHHHGHJJHIJJJJJJJJJJIIJJJJJJJHIJIJJJJJJJJJJ
@1142875/1
gtttcatttaaatttacgggctatgccatttatcctcgcacgttggcagt
+1142875/1
@CCFDDFFHHHHHJIJIJFIGGGIIHGFHGGGGGGIJJIIIIDGEBEEHF
@6272218/1
ctgtgacttgtagtcaaggtggagattttactatctttcaagtcggcata
+6272218/1
@@CDDFFFHHHFHIJIJIJCFGFGBGHJJGGIIJGHJJIIIJIHIIJGII
@1660427/1
ctcatcttgtatagaggaggcttgggctcgctctccgaagggagcttgcg
+1660427/1
@@@FFFFFHHHHHJIGI>GHIIJBIIEIFJIHIJIGEIJJIFBB@FGIEH
@7295933/1
gcaaatttttggttttaaccacatagttcccgatctcgcgggatctcttc
+7295933/1
C@@DFDDDDFF?<CAEDFIEICBHHHHHGIE>FEHIIGH6@FBBCHEECE
@1660491/1
ggcgcttgtggtggtgcacgcgcttgggcagagggaatctgattgtgctg
+1660491/1
CCCFFFFFHHHHHJIIJJJJJJJJJJJJJJJIIJJGHJJJJJJJJJJJJH
@2684909/1
tagaataaggattaaaaataaacttaaagattattaataagaaaaaaata
+2684909/1
@@@FFFBDFDFHHGIJJJJIIIGGHIIHIGIJJGGIJJIFGCHJIJJJJJ
@6272832/1
gaacaatacttcgggcttattctgcatacctgccatgcgctggtaagcgc
+6272832/1
CCCFFFFFHHHGHJJJJJJJJJJJJJJJJJJJIJJIIJJJJJJHIJJJJJ
@4230147/1
gtgaatcatgccctcaatctgcaccagttcatacttgggcacagttcctc
+4230147/1
CCCFFFFFHHHHHJJJJIJJJJJJIIJHIJJJJJJJJJJJJJJIIJJJJJ
@6781379/1
cacctgagcgagactcataacgcagccagatgccaaagttcttgatcttc
+6781379/1
@B@DDFFFHHGHHIJIIJJJIIIJJIIIJHGIJJJJJJFHIJIIGGIIJH
@7807149/1
cgcaagaagtaccagaaacgggacttagccacaatctggtctggagagaa
+7807149/1
C@CFFFFFHFHDHIIJJJIJDHFHJGIGCHIIJJJIIIJGIJIJJJJIIJ
@7807249/1
gcttcacctgtggccggcggcacgcagacgccttgatgacctccactttg
+7807249/1
@@@DDDDA?FADFDGFGDGGI>AGIFHGHFFEECA@ACDCCACBCCCCAC
@7807377/1
acggcacctccgacactgaggtcacggtactcgcggtacatgttgtgtac
+7807377/1
@@@FFFFFGHHHHJJJJIGIIFDHGGIHIIIJJJJJ;AEGHEDHIHHHGH
@5765027/1
gtacacctgagcgagactcataacgcagccagatgccaaagttcttgatc
+5765027/1
@@@DD?ADFHHDHGH<EGCHIHGGEBHIGIIE@FHFGIIIGIHIICEEHI
@614523/1
cttttttcagccctcatacaaaccgtaaaggcggaatatccaagtctaat
+614523/1
CCCFFFFFHHHHHJJJJJJJJJJJJIJJJJJJJJJJJJJJJJIJHIJJJH
@2163518/1
ggcactggcaacgaccaatcatggacttttcttcaatatccacataagta
+2163518/1
CCCFFFFFHGHHHJJIJJJJJJJJJJJJJJJJJJJJJJJJJJJJJJJJHI
@5765083/1
tggaagttttatttctccattttgagtaactgtgaaaatgacatcttata
+5765083/1
CCCFFFDFHHHHHJJJJJJJJJJJJJHIHIJJHIJJJJJJJJJJJJJJJJ
@5765120/1
gtcggcataacgggccgcgactccgccctcttcctcgggttggaatgatt
+5765120/1
CCCFFFFFHHHDHJJJJJJJJJJJJJJJJHHHHHHFFFDACDDDDDDDDE
@7807502/1
gtcaaattaaagaatcacgtcgaacactattctatgcttataccattaat
+7807502/1
CCCFFFFFHHGHHJJJJJJIJJIIJJJJJJJJJJJJJJJJJJJJJJJJJJ
@2163652/1
gtctggagagaagatcctcatcttgtatagaggaggcttgggctcgctct
+2163652/1
CBCFFFFFHHHHHJJJJJJJJJJJJIJ4FIIJJJJJJJJIHJJJJJIJIG
@2685651/1
caaacctattttagtagaaagttttccacaagaacttcacgtcaagtata
+2685651/1
CCCFFFFFHHHHHJFHIJJJJJJJIJJJJIJJIJJJJJIJJHIJIJJIJJ
@7297059/1
cactgagtgacggcacctccgacactgaggtcacggtactcgcggtacat
+7297059/1
CCCFFFFFGHHHHJJJJJJIJJJJJJJJGGFHIIJJGIGJJFGHHBDDFF
@4230769/1
aaggtgttgaggcgcttgtggtggtgcacgcgcttgggcagagggaatct
+4230769/1
BBCFBDDDHHHHHJJJJJHIJIJJHGIJJJJJJIJJJJJJJHHHFFFFEE
@2685701/1
gcggtacatgttgtgtacacctgagcgagactcataacgcagccagatgc
+2685701/1
@<@BBDDEDBCFHACCFECAAFDAD<C@FGH@DAHGHGBGGIBEGE;=FH
@1661691/1
gtagcactgagtgacggcacctccgacactgaggtcacggtactcgcggt
+1661691/1
?=?ADFFFDHGFFGEHGGHIGGIJJIGIIHIJIIBFEHAGFHGGGIGFF5
@5765387/1
gccagatgccaaagttcttgatcttcactgggctcttctctgggatttcc
+5765387/1
CCCFFFFFHHHHHJIJJJJJJJJJJJJJJJJJJJJJJJJJJJJJJJJJJJ
@4230926/1
ctgatgaatacaggttgaatataatctctacacaaagtttcagcttaaaa
+4230926/1
CCCFFFFFHHHHHJHHJJJJJJJJJJJJJJJJJJJJJGIJJJJJJJJJJJ
@6782171/1
gtggattttaatgttattattacagcatacataataaaattagaggaagt
+6782171/1
@=@DDFFFHHFHHJJCHIIHIJJJJIEGHIIJIGHIJGGHIIIEHHGIIG
@94720/1
tcaatatccacataagtaacttcaaatgattgctcagatgcaatttcttg
+94720/1
@BCFFFFFHGHHGIIJGHHIJIIIJIIIGGIIJFIIGIIGHIIIHGIIJI
@7297628/1
gtcacggtactcgcggtacatgttgtgtacacctgagcgagactcataac
+7297628/1
CCCFADFFHHGHFGHIEHAGIIFHIFHHGFFBBFEHIIGBHBFHGIIIGG
@6274163/1
gcactgagtgacggcacctccgacactgaggtcacggtactcgcggtaca
+6274163/1
<@@DDDDD=CFFFE>GGGIIIHFGGDGG>FH9?FFGI;FFGG@@AE:BDC
@94882/1
tcctcatcttgtatagaggaggcttgggctcgctctccgaagggagcttg
+94882/1
@<@DBDDDHFD<CGHIHGIIGGGHBDACB3EA6;DG9DFDH<FAFGA2==
@4732127/1
ccagtggtcttcttgaacttcttcaattgacgcaagaagtaccagaaacg
+4732127/1
CCCFFDFDHHHHHHGBGGHHCIIGIIIIIEIIBGHDHI@:BGHDGEGIIF
@7808593/1
cgaaaccaatttagaatatacgaaacagcaggaccactacagacaaataa
+7808593/1
CCCFFFFFDHHHBHHGIIIGIJJJIJEHIJFGIJJIIIEHIIGIHIGGIG
@4231810/1
gccagttataaagcatagcccgaagtgctattggcacacaggcataatgc
+4231810/1
@@@BDFBDHHGDDFHIGGCGIIIJI?EGGGHIGGHHEIGGCGHGIIGIHD
@4732315/1
aacgccaatggcatgaatagatgtcatgcgcaagcgtgccctgtgcgcca
+4732315/1
CCCFFFFFHHHHHJJJJJJJJJIIJJJJJJJJJJJJIIJJJJJIJJJJJJ
@7298279/1
ggagattaatggtataagcatagaatgttcgacgtgattctttaatttga
+7298279/1
B@@FDDFFHHHHFHIIJJJIJJJIJJJEGHJJIIDHIEIJJJJJJJIJJH
@3707796/1
cctgcagagcttgccacatcttgtaagcagcctgacgcttagcaagtttc
+3707796/1
@@@FFF?DF8DFFIIGGICGHGGIIEH@FHIIIIIGGGAHI@F?GGBFG4
@7808951/1
cgcaagaagtaccagaaacgggacttagccacaatctggtctggagagaa
+7808951/1
@BCFFFFFHFHHHJJJJJJJJJJJJJJJJJJJJJJJJJJGHIJJIJIJII
@3708041/1
cagtggtcttcttgaacttcttcaattgacgcaagaagtaccagaaacgg
+3708041/1
@@@DDFFFFHHHHJFHGGIJJJIIGIJJFGEHGHFGIGBGHGGJIJIIIG
@4232348/1
cgttgatgtcgcaagatagtgagacattcactttttagtcataatcttca
+4232348/1
CCCFFFFFHHHHHJJJJJJHIJJJJJJJJJJJJJJJIJJJJJJJJJJJJJ
@1143939/1
gccagatgccaaagttcttgatcttcactgggctcttctctgggatttcc
+1143939/1
@C@FFFDDHFBHGJ<EFDEEGEHIEGIIG@@CHGIJGHGGHGCABEIIHI
@7298830/1
ctcggagatgccgtcccggtacataatgatacgatgcggcttgaacccgc
+7298830/1
@CCFDFFFFFHFHIFHI?F?GGIIIIIGIIIIGIIIIIFGIIAGHEHH>8
@3708244/1
cacataagtaacttcaaatgattgctcagatgcaatttcttgcaagaatt
+3708244/1
@@@DFEDFFFDHHICHJJJIIHGEHIJJGIGJHIIHJEHIIJIGGCHIIJ
@4232594/1
ctgggcctcttgtatgcgaaggtgttgaggcgcttgtggt
+4232594/1
@@@DDDDDHFHHFGFGIIEGGG2AEFGFHG@FGI<F?BFG
@1663434/1
gatgggcgtgcggtcctcgctgcagg
+1663434/1
1=?BDB3ACDDDDE?:9<CDDDDDC3
@6782657/1
gggcacagttcctcgacgagcaagtagttcttgaagcacagacacaggtg
+6782657/1
B@@FFFFDFDFHHJJJJDIJJJJIHGIBGIIIGIJJJIIJJJJIJJJGII
@6275631/1
ggctctgtgcctggctcccatgtcacggtagcactgagtgacggcacctc
+6275631/1
@C@FFFFDHHGHGJJJJJJJJJHIIJEGGIIICGGGDGGHEHEEHIJIEE
@7299181/1
gtttgtttcatgtcaatcggttcataaataaaaaagttatgtcaaattaa
+7299181/1
CCCFFDFFHHHHHIJIJJJJGGIJJIIJJJJIJJJJJJIIIIIJJIJJJJ
@7299263/1
tgcccatcaatttatcttcaaatgacgacaccacagttccagt
+7299263/1
;?@1A?A:=FF?AB4:C>FDF@HEECFFBEE=FFFF?FG9B?0
@1663701/1
catcgggaggtgtggcagcctccttgaccattttagatatttgttgttca
+1663701/1
CCCFFFFFDHBFFFAHIGHIEHIIEHGIIFIGIGGCIGIIIIIGGHHGID
@6782844/1
ctcactaaacataaaaataatacattacgttaaatgccacgacgctcgga
+6782844/1
CCCFFFFFHHHHHJJJJJJJJJJJJJJJJJJJJJJJJJIJIIJJJIJJJH
@615306/1
catcactagtaggcatgtatacatgccattggcgcgagagaacatgcttt
+615306/1
@<@DDADAFACCBBGBGIB?EIDHIIGIEHEEEHHE<?FGGEHH@=FHIE
@5766376/1
gttgaggcgcttgtggtggtgcacgcgcttgggcagagggaatctgattg
+5766376/1
CCCFFFFFHHHHHFHIJJJHHIIJJJJJJJJJJJJJJJJJHGHHFFFFFF
@6276036/1
ggcgcttgtggtggtgcacgcgcttgggcagagggaatctgattgtgctg
+6276036/1
@@@DDDDD??FA::E@FHAH@ADA@;FB@@<BF<B<FHHIIICHIGAGGH
@4233215/1
ccacgacgctcggacatttcaattttatttagttggtcttggttgaacgg
+4233215/1
CCCFFFFFHHHHHJJJJJJIIIIJJJJJJJJJJJJJIIJJJJGIJJJJJJ
@1664000/1
gtgaaaatgacatcttataaatatctattggacccaaatacggcaaggcc
+1664000/1
CCCFFFFFHHHHHJJJJJIIIJIJJJJJJJJIJJJJJJJIJJIIJGHEII
@5766432/1
cacggtgtcgccaaggaactcgagccgttggttggagccgagcgtc
+5766432/1
?@@DADA@CD?FAHGI3AEHG@?GAE@0?BFHGI>?FBC;@ABE:?
@6783151/1
gggctctgtgcctggctcccatgtcacgg
+6783151/1
?7;D=BBD=D?AFA3CAEGHIEEHBBDE>
@615443/1
tataaaattttactgtttttaatttgtgctccaaattgtatctgacgacg
+615443/1
@@@DFFDDFHFDHIB<EHEHEFHEFHIBHGGGIGIIIGHIIGH<?CFF<D
@2164445/1
ccaggataaaaagtaacctattttatgtccaggataataagttaattata
+2164445/1
<@@DDDDDHFFB@A<E@EBEGGBH9HGFEHEGAC@DH?FHG<BCCDGFII
@5766594/1
cagagggaatctgattgtgctgttgtggaactgcttcacctgtggccggc
+5766594/1
CCCFFFFFHHHHHJJJJJJJJJJJJJJJJJJJJJJJJJJJJJJJJJJJJJ
@4732630/1
gtagcactgagtgacggcacctccgacactgaggtcacggtactcgcggt
+4732630/1
@@@FFFDDFHF<AFGFDBGGCGHIIIIIIGGDGGFDGGHIHHEIGGIGF?
@6783347/1
cttcatattagaaatcacttctttgattttcttcaagcgctcatcgggag
+6783347/1
CCCFFFFFHHHHHIJJJIJJJJJJJGIJIJIJJIJJIIJIJJIJJJJJIJ
@7299916/1
gccttttgtatgcgaaggtgttgaggcgcttgtggtggtgcacgcgcttg
+7299916/1
CCCDFFFFHHHHHIIGHJACFFHGIJIJGIJJGHIFHIHHIJJJJJHFFD
@2687168/1
tggaactgcttcacctgtggccggcggcacgcagacgccttgatgacctc
+2687168/1
CCCFFFFFHHHHHIJJJIJJJJJJJJJJJJJJHHFFFDDEDDDDDECCDD
@4233767/1
ctggcaagcatccaagatagtattcaggtgcccactacatcgagatggta
+4233767/1
CCCFFFFFHHHHHJJJJJJJFHJJJJJJHIIJJJJJJJJJJJJJJJJJHI
@4233770/1
cgcgacttcgttcgcgtggaatagtgacttccggcaaatttttggtttta
+4233770/1
@@@FDDFDDFHFHIGGEHHGGIIG?GGHIGHIIIBGGHIIDIIII?EEHF
@1664546/1
tctgtcactaacattttctttttctagtttcaaatgacgataaaatatcc
+1664546/1
@@CDDBDDHHHFHIIIIGGHGHIGIII:FHCIGIJJJIGGGIBDFGGIIJ
@7300214/1
gcacaactttggtaggtatatagatttataatgtcattctcttaataatt
+7300214/1
CCCFFFFFHHHHHIJJEHJJJJJHJIJIJJJJJHIIJJJJJJJJJJJGII
@2164906/1
cacgcctgggatgccacccggcaccactcccgggtgaggatgcactacat
+2164906/1
@@CFFFFFHHHHGIJJJJJJIJJIJJJJJJJJIJHIJJIIJIJJJJJHHH
@96028/1
cacgtgcttgggcagagggaatctgattgtgctgttgtggaactgcttca
+96028/1
CCCFFFFFHHHHHJJIJJJJJJJJJJJJJJJJJJIJJJJJJJJJJJJJJI
@96076/1
ccctgatagagacgatttcaccagtggtcttcttgaacttcttcaattga
+96076/1
?@@FFDFFHHHGGIEHGGCHIFHIHEGHIIJIGIIGIJIJJJIJIGGJIE
@96163/1
gtggattttaatgttattattacagcatacataataaaattagaggaagt
+96163/1
<??DDBDD4DDDDEE:E@EE9EAC>ECECIEEIEDDFAEFADEFIC@>DE
@7300634/1
atcttgtcgagaacatgaagccgctttggtttacgttccagttctcgatt
+7300634/1
CCCFFFFFHHHGHJJJJJJJJJJJJJJJJIJJJJJJJJJJJJJJJJJHIJ
@7811043/1
gccagatgccaaagttcttgatcttcactgggctcttctctgggatttcc
+7811043/1
??@DFFFFHHHHGJJJJJJJJJJJJJIJJHHIJJIJJJIJJIJJJIJJII
@3188578/1
gtttttaaactattttttcaatgccctaagtgagtatacgtctattaaat
+3188578/1
B@BFFFFFHHHHHIJJJIJJJIJIJJIJIIFGIJGGHGGHJJJGJJJJIJ
@7811103/1
ccacaatatattcgcgaaaaccgcatccaactcggatcagccgtttctga
+7811103/1
@@@DDDDDDHHHDFIIB<@GIIEGIIIIIIIGIIIIIIIGIIGEHFHEED
@6277191/1
ctgtttgtctgtttgtctgtttgtctgtttgtctgtttgtctgtgtgtct
+6277191/1
@@?DDD?ACDF4CC>ACGEACHEAF:AHC9?C41?EEEF?DB:?C:?GG4
@5254388/1
gctgggcctcttgtatgcgaaggtgttgaggcgcttgtggtggtgcacgc
+5254388/1
@CCFFA?DHFGHAGIBEHGCAFE:?FGDGFEIHGIGGGIBHDHHD9DDAA
@1665188/1
gccacaatctggtctggagagaagatcctcatcttgtatagaggaggctt
+1665188/1
@<@DF?DDBDDFFEHIIECFEAFH>EH@HE>FHIFIGGBFGH@E?D@BBF
@6277425/1
agcgagactcataacgcagccagatgccaaagttcttgatcttcactggg
+6277425/1
??@B?@1ACC?FBCCF@?@G;?C9:9::?C9?FD<?GGIEIFED<9DBFI
@5254668/1
cagtggtcttcttgaacttcttcaattgacgcaagaagtaccagaaacgg
+5254668/1
@@@DDDDD?CA?DHHIGGHICHIIHIIIIIIIIIIIGH?BGHGGIDDGGI
@3189166/1
ggtgaggatgcactacatttccgtccatcattttgtcaacgaactcttct
+3189166/1
=@:ABDDFHHFHHGGHIJDGIIIFHGGIIIEIIIIDFGIJIDHHEHIIID
@6277673/1
gcttggtacaaagcaaaggtcgggcagttcgtcaacaagacattactagc
+6277673/1
CCCFFFDEHHHHHJJJJJJIHJJJJJJJJJJJIJJJJJJJJJJJJJJJJJ
@6277694/1
ctgttcattacctgtgaaaactgcccctcagatacaccgtcacggaatac
+6277694/1
C@CFFFFFHHGGGJIIJJJJIIIJJJJIJJJIJJJJJJICGIJJIHJJIJ
@2165756/1
ccctaagtgagtatacatctattaaattcaaacgcagagctcattatgtt
+2165756/1
CCCFFFFBFHHHHJJJJJJJJJJIJIJIJJJGIIJIGGJJIHIHIHIJIE
@97104/1
agactcataacgcagccagatgccaaagttcttgatcttcactgggctct
+97104/1
@CCFDDFFFDHGGGGGHJIJJJIJGEHIGDHEIJJGGIIIJJIG@GGHGI
@6784240/1
gccgtttctgagattagcgcgcacagacgaacagacaaacagacaaacag
+6784240/1
@@CDB<DDHDHFHGHHBFGIIIGGHGGHEGDDBA@FHHII>@C@=?EECB
@6784265/1
ctcccatgtcacggtagcactgagtgacggcacctccgacactgaggtca
+6784265/1
CCCFFFFFHHHHHJGHJJJJJJJJHHJJJJIJJJJJJJJJJJJJJJJGHI
@6277970/1
ttatcttcaaatgacgacaccacagttccagtctcaggcacattgccatt
+6277970/1
CCCFFFFFHHGHGJJJJJJJJJJJJGHIJIJIJJJJJJJJJJJJJJJJJJ
@5255039/1
gtcctttctaaggttctaaactatatctgtaccaaatttcaaccaaatcc
+5255039/1
C@@FFDFFHGBHD<BGIEHEHCCEGIIIIIIIIIG?FHI@AFIIEG?GIG
@6278005/1
gtagcactgagtgacggcacctccgacactgaggtcacggtactcgcggt
+6278005/1
C@CFFFFFHHHFHIJJJJJJGIJJJJJJJJJIJJFGIJJFBFGIJIJHF9
@5255217/1
gttaagaggtgttacctgcaacttggccaggttagggccaacagattgtt
+5255217/1
CCCFFDEDBDFHHJJJJIJIBHIEIBFHEHG>FBGCEADHEHGIHBHEDH
@2687727/1
tgagtgacggcacctccgacactgaggtcacggtactcgcggtacatgtt
+2687727/1
@BCDDDFFHGHHHJJJIIFHGIIJIJJIJIGIIHGIGJJJJJEFFFFFCE
@3189732/1
gcctgttttggtagcggcggcgcggtccgtgaggagcatgctcgccatca
+3189732/1
CCCFFFFFHHHHHJJJJJJIFGEDD>BDDABBDDCB@ACCCDDD@BBBDC
@6278260/1
cactggttcaaattcaaataaaatcactctgcaatcctgcctcacatgat
+6278260/1
@@BFFFEFHHGFHFIGEEHIIJIIGIJIHIJIGGGIJGIEEHIEHJJJII
@97650/1
ctcatcttgtatagaggaggcttgggctcgctctccgaagggagcttgcg
+97650/1
<@@FDFFFGFFFHIIDHIFIIID:F?@FCHHAFGHIDHI:;F2@AFGHII
@4734537/1
ggcacctccgacactgaggtcacggtactcgcggtacatgttgtgtacac
+4734537/1
CCCFFFFFHHHHHJJJJJJHIIJJJHIJJJJJJJFHIJJJJJJHIIIJHH
@5255574/1
gtcacggtaagcattcatcagaatgctatgcaacatcttcatcttagcgt
+5255574/1
?;?D>DADADDCDBA:EB:CEFBB<?BBFF41:C3CDDFD9C@DDB4?:8
@3710370/1
gcacgggctctgtgcctggctcccatgtcacggtagcactgagtgacggc
+3710370/1
CCCFFFFFHHHHHJJJJJJJJJJJJJJJJJJJJIJJJJJJJIJHIJJJJI
@6278539/1
aggcgcttgtggtggtgcacgcgcttgggcagagggaatctgattgtgct
+6278539/1
@@CFFFFFHHHHHEHJIJJJJDGHHIIDGIEGHJJJIJJJJGGJGGEEHH
@97837/1
gatggagtgagcacgggctctgtgcctggctcccatgtcacggtagcact
+97837/1
CCCFFFFDHHGHHJJJJIJJJJIJJJJJJJJJJJJJJIJJJJJFGIJIJJ
@7811415/1
gtcctgagccatagcaaacagccactggcaatgtggatagctggacaagg
+7811415/1
?@?DDD>=DFHF<BBHI>BF@HIAGI<F??EBF?DDGG<FEGIIBDDDHG
@2688667/1
gtgaagtgaattggagacatttgtgttatcaaaaaccagtttaaactggt
+2688667/1
@@@FFFFFHGFGHIGIJJJJJJJFHIJJJJJJGGHIIJJHIIIJIHIIJB
@2688884/1
agggaatctgattgtgctgttgtggaactgcttcacctgtggccggcggc
+2688884/1
@@@DDDADAF:DBFEGFFECFHC@13CC9A3?<FGFEEF<9CCFFIB:8<
@4735547/1
cttcacctgtggccggcggcacgcagacgccttgatgacctccactttga
+4735547/1
@@@FFFDDHCCDFFGEGGGIEIEEFEHHHEEBFCEECCECCCBCCCCCAC
@7811933/1
ggtacatgttgtgtacacctgagcgagactcataacgcagccagatgcca
+7811933/1
@@@DDB?DA?DBDE@GGGIIC@FGHA@GBBFGBFHF@AHI>A>GCHGAHG
@7301308/1
atttcattgttctcattcgcgtacttttcaaggaacatttgagtggttcc
+7301308/1
@@@DFFFFGHGHHIHGHIHIJGIJJJJIJFIDHGIIJBHIJGI?FHBDHE
@6279756/1
gttaagaggtgttacctgcaacttggccaggttagggccaacagattgtt
+6279756/1
CCCFFFFFHHHHHJBHGGJJJJJJJJJIJJJIJJJJJIJJFJJJGHIJHH
@4735880/1
tgtacacctgagcgagactcataacgcagccagatgccaaagttcttgat
+4735880/1
@B@DDDDFHHHHGGGIIJJJJIJJIJJJHJJJIJJIJIIIJJGIJJJJIJ
@1145722/1
gatggagtgagcacgggctctgtgcctggctcccatgtcacggtagcact
+1145722/1
@CCDDDEDFHHHHJIIJJJJJJHIJJJIIJJJIIJJJIJIJJJJJJJJJJ
@2689324/1
gcgagactcataacgcagccagatgccaaagttcttgatcttcactgggc
+2689324/1
CCCFFFFFHHHHHJJJJJIJJJJJJIJJJJJIIJJJJJJJJJJJJJJIJI
@5767736/1
gaagtaggtgctgggcctcttgtatgcgaaggtgttgaggcgcttgtggt
+5767736/1
BCCFDFFFFHHHHJJJIJJIJJHJJJJJJIIJCHFHHHIIJJJJJJHIJ@
@1665478/1
cgctcatcgggaggtgtggcagcctccttgaccattttagatatttgttg
+1665478/1
@@@FFFFFFHGDHI?FCFHJGJIIGIIGIIGIIGHHGIBGDHIGIJGDHF
@7301935/1
gtacacctgagcgagactcataacgcagccagatgccaaagttcttgatc
+7301935/1
B@BFFFFFGFHHHJEHHIJIJJJIJJJIJIIJJJJIIJJJJJJJJJJJJJ
@4235652/1
ggtcacggtactcgcggtacatgttgtgtacacctgagcgagactcataa
+4235652/1
BC@FFFFFHHHHHJJJIEGIIJIIIJJJJJIIIJJJJJIJJJIIIJJJJJ
@1146145/1
gtgctgttgtggaactgcttcacctgtggccggcggcacgcagacgcctt
+1146145/1
@@@FFFDFGFHHHIIIIGCHIHIGEIIGIDFHIJGJFEHFFDDBBD@D??
@7812945/1
gccagttataaagcatagcccgaagtgctattggcacacaggcataatgc
+7812945/1
CCCFFFFFHHHHHJJJJJJJJJIIJIJJIJJJIJJJJIJJJJJJJIJJJJ
@7812972/1
cgcaagaagtaccagaaacgggacttagccacaatctggtctggagagaa
+7812972/1
CCCFFFFFHHHHHJJJJJJJJJJJJJJJJJJJJJJJJJJHJJJJIJGIII
@4236065/1
gcaagaagtaccagaaacgggacttagccacaatctggtctggagagaag
+4236065/1
C@@DADFDADFHFIHIFHGGGFGGIIJIGGIIEGIHJJBBGHIGGJIGIG
@5768282/1
gttgaggcgcttgtggtggtgcacgcgcttgggcagagggaatctgattg
+5768282/1
@@@FFFFFHHHHHGIIGGEFGIIIGIIJJJJJJIIJJJJIFGFFFFFFFF
@1666084/1
gtcttttctaacttgaacagtgcgatgttttacaagggcaggttgaactc
+1666084/1
CCCFFFFFHFHFHIIIIIGIDHHIHIGEGGGIJJFIIIJIJJHGIIHFGH
@4736995/1
gtggtgcacgcgcttgggcagagggaatctgattgtgctgttgtggaact
+4736995/1
@@CFDDFBFFFGDIGGBGHEHJIGIJJIIIGIJJGHIIHGGHIIJD>FGH
@1146737/1
agatagaacaatttagtccgaggaaagattttatggtgcctggcttcttc
+1146737/1
@CCFFDDDHHHHHFIIJGIIBHIGIJH@EHBGCGHIIGGCGEHIEIIEGF
@6785224/1
gctgttgtggaactgcttcacctgtggccggcggcacgcagacgccttga
+6785224/1
@?@BDBDDHAACDGGG@ED9FHCH<EEEGHI@:A/;=E8B>82>>?9;AC
@1666444/1
cttgtatagaggaggcttgggctcgctctccgaagggagcttgcggccga
+1666444/1
CCCFDFFFHHHHHJJIJJFGGIGIGGIJJGIGIJIIGGGEGIIIGHFFD>
@4236594/1
ctcccatgtcacggtagcactgagtgacggcacctccgacactgaggtca
+4236594/1
@@@DADDDHFFFHIFH>EGIIIIBCFHGE@68??FCEGIGG@FGG>GECH
@4737429/1
gctattttttttatttttattttcaatgtacagacagcacttttctacga
+4737429/1
C@CFFFFFHHHHHIIJJJJJJJJJJCIJJJJJJJJIJIJIIJJJJJJJJG
@4236741/1
gtgtacacctgagcgagactcataacgcagccagatgccaaagttcttga
+4236741/1
B@BFFFFFHHHHHJJIJJJJJJJJJJJJJJJJJIJJJJJJJJJHIJJJJJ
@5255941/1
acataataaaattagaggaagtaggtgctgg
+5255941/1
@@@D=D>BF??ADF:2A3?EEFH<BC?AH9C
@3190846/1
gcaagaagtaccagaaacgggacttagccacaatctggtctggagagaag
+3190846/1
@@@FFDDDCFFHFGIGGIHIIGA@EHCGAGGH?FHCBG:?GDGBAGG?FF
@4737495/1
cggtagcactgagtgacggcacctccgacactgaggtcacggtactcgcg
+4737495/1
BCCDFFFFHHHHHGHJJJJJJJJJJJJJJJJJJIJJHIJJJJHIJJJJJH
@616369/1
tacataataaaattagaggaagtaggtgctgggcctcttgtatgcgaagg
+616369/1
C@@FFFFFHHHHHJJJGIIIIGDHJDHGGIIGG@FGHEIIHIGIJJGGHJ
@1147157/1
cttcacatacaagtcagtgttgaaattcgcccgtcgcaccagattattga
+1147157/1
CCCFFFFFGHHGHHHIJDHHHGFHDIHIGIIIJIJJJIGGIIJIIIIJJD
@4237027/1
cttgacgaaatcttttaatgagacaaactgcaatatatgttttaccagaa
+4237027/1
CCCFFFFFHHHHHJJJJJJJJJJJJJJJJJIJJJJJJJJJJJJJJJJJJJ
@1147227/1
ctggctcccatgtcacggtagcactgagtgacggcacctccgacactgag
+1147227/1
@@@DDDDFFHHHHJJJJIHIJIJGGIGHCGGIGIHGGIJGGIGHGIIGIG
@5769253/1
gggctctgtgcctggctcccatgtcacggtagcactgagtgacggcacct
+5769253/1
CCCFFFFFHHHHHIJJJJJJJJJJJJJJJGIJJJJJJJJGHJJJJIIJJI
@2689567/1
tcataataggaaagttgggggttagaaagagacaaaaagtagagcatatc
+2689567/1
CCCFFFFFHHHHHJGIJJJJJHIJJJJJJJJJJJJJJJJFHIJJGIJJJJ
@5256588/1
tgtggaactgcttcacctgtggccggcggcacgcagacgccttgatgacc
+5256588/1
@BBFFFFFHHHHHJJJJJJJJJJJJJJJJJJJJHHHFFDDDDDDDDDEDD
@3711830/1
acagcatacataataaaattagaggaagtaggtgctgggcctcttgtatg
+3711830/1
CC@FFFFFHHHHHIIJJJJJJJHJJEGHHIIJHIJJJJJCHJJJJJJJJI
@2689848/1
gccacaatctggtctggagagaagatcctcatcttgtatagaggaggctt
+2689848/1
CC@FFFDDFHHHDHGIIGHEGGIIIIIJJJJJJJJJFEGGIHIIIIJIIJ
@617089/1
tccctgcagagcttgcaaagcttgcaatgatctttccttcttctcttttt
+617089/1
CCCFFFFFHHHGHJJJJJJJJJJJJJDHICFFHIHIJJJJJJJJJJJJJJ
@4738561/1
ggttattgttatgtcgatgtcgaacccaaaaatgtaatcaactttatttt
+4738561/1
BCBDFFFFHHHHHIIIJJJJJJJJJJJJJJJJJJFIIJJJIJJJJJJIJJ
@1147956/1
gccagatgccaaagttcttgatcttcactgggctcttctctgggatttcc
+1147956/1
@CCFFFFFHHHGHIEGGHGIIJIJJEJIIIIJGIJJIGIJJJIJFEHHII
@2167590/1
cttgtatagaggaggcttgggctcgctctccgaagggagcttgcggccga
+2167590/1
BCCFDFFFHHHHHJJJJJIJJJIJIGGIJIJJGIIIHEGHGIHABHFFD>
@7302716/1
cacaaagttgaagtccttgttgttaagaggtgttacctgcaacttggcca
+7302716/1
C@@FFFFFFHFFAAFEFHHHHHGIIHHCFGACFGIGIIJGIGIGIGDHHH
@6280979/1
ggcacctccgacactgaggtcacggtactcgcggtacatgttgtgtacac
+6280979/1
?@BFFFFFHHHHGIIIJJGHIJJJIHJJJIIIIIHGHHHIIJJIIJIJEE
@1148302/1
caccagtggtcttcttgaacttcttcaattgacgcaagaagtaccagaaa
+1148302/1
@@@ADFDEHCFHHJJEGIGBDFHHGEHICHHHGIIGIICEG:BBGHGDHH
@5770250/1
ctgttgtggaactgcttcacctgtggccggcggcacgcagacgccttgat
+5770250/1
CCCFFFFFHHHHHJJJJJJJJIHHJJJJJJJJJJJHGFFFDEDDDBDDDD
@4739256/1
gccgtttctgagattagcgcgcacagacgaacagacaaacagacaaacag
+4739256/1
@C@DDFFFHGHHHIJJIJJJIIIIEHGHGGGIJIJIJIJJJGGHEHEHH@
@5770785/1
cagagggaatctgattgtgctgttgtggaactgcttcacctgtggccggc
+5770785/1
CCCFFFFFHHHHHJJJJIJJJJJJJJJJJJJJJJJJJJJJJJIJJJJJJE
@4739867/1
ccgcaatgttggagcttggtacaaagcaaaggtcgggcagttcgtcaaca
+4739867/1
CCCFFFFFHHGHDGIJJJJFHIIJJIIFIJIIFHHIIJHGIJHIJJJJGG
@4739879/1
gccttgaattccttgatgactgcatagatagaaatcgaactcggtcggat
+4739879/1
CCCFFFFFHHHHHJJJJJJJJJJJJJJJJJIJJJJJJJJJJJJJJJJJJI
@5770885/1
gtcgagtagagccttagctgcggaatgcttagcttccttcttagagcgtc
+5770885/1
CCCFFFEFHHHHHJJJJJJJJJJJJJJJJJJJJJJJJJJJJJJJJJJJJJ
@6785900/1
gcggatgtatggtagtagctaactcgtccgagggtcaattcaatatacta
+6785900/1
@@@D=DDDBFCBFIB2ACDEIIIIICCDFDEE6:GFGICAFFCEFIIEFF
@7303736/1
ccaattcactgttcattacctgtgaaaactgcccctcagatacaccgtca
+7303736/1
@BCFFFFDHHHFHIGJJJJJJJJJJIJIJIJJJJJJJJJIJJJIIJJGGI
@5771170/1
gtggatagctggacaaggcactggcaacgaccaatcatggacttttcttc
+5771170/1
@=@DDFF>BFHHHGGIIIIGIIIDGHIGIIIIIGIIGIGIGIIIIIIIII
@5771494/1
gaggaagtaggtgctgggcctcttgtatgcgaaggtgttgaggcgcttgt
+5771494/1
@@@D?DAACDFHBGHICH9?CFGHDAC?A9?1CDG0?DHHHIIC@B;FDE
@7304298/1
ctgggatgccacccggcaccactcccggg
+7304298/1
@@@7B;8BD8CF;@<BGIA?C9FD9FAGG
@5771643/1
tcataacgcagccagatgccaaagttcttgatcttcactgggctcttctc
+5771643/1
CCCFFFFFHHHHHJJJJJJJJJJJHJJJJJJJJJJJJJJJJJJJJJJJJJ
@5257176/1
atagaatgttcgacgtgattctttaatttgacataacttttttatttatg
+5257176/1
CCCFFFFFHGHHHJJJJIJJJJJJJJJJJJIIJEHJJJJJJJJJJJJJJI
@6786863/1
cacagttcctcgacgagcaagtagttcttgaagcacagacacaggtgtct
+6786863/1
CCCFFFFFHHHGHGGGIJJIICEHIIIIJIJIJJIJJIIJGGIJIBCFHH
@6786900/1
gataatgtcataaagttgacaataatctataattaattactttaaatctt
+6786900/1
CCCFFFFFHHHHHJJHIJJJJJJJJJJJJJJJJJJJJJJJJJJJIJJJJJ
@1668558/1
tgctgggcctcttgtatgcgaaggtgttgaggcgcttgtggtggtgcacg
+1668558/1
CCCFDFDFHHHHHIFFHIJIIIJJ:CGHGGHIIJIJIIJJJIAEHEGGHF
@1668646/1
cttgaattccttgatgactgcatagatagaaatcgaactcggtcggatgc
+1668646/1
@@@DFDDDHFBDDI<GHIBFGGEHH@HHHFHGHGIIIIEBFE?@@FHIIG
@1150131/1
cttggttgaacggaactccaatcctttactcgaatagtcttttctaactt
+1150131/1
CCCFFFFFHHHHHIIJJJJJJJJJJJJJJJJJIJJJJJJJJJJHIIJJJJ
@1150259/1
cacgacgcttcagcagagtgcacacaatggtgaactggcgttcatgcggc
+1150259/1
CCCFFFFFHHHGHJJJEGHIIJJJJJIHGIHHJJJJIJFJFHJGIIIJIH
@1150315/1
gggcacagttcctcgacgagcaagtagttcttgaa
+1150315/1
1=;AA?BDD>?<2A1@E:<FE<E?::4D9??<949
@7815611/1
gcgacaccttgtggctgtgacttgtagtcaaggtggagattttactatct
+7815611/1
CCCFFFFFHHHHHJJJJHIIJJJJHIJIJJJJJCHHHJCEHIJJJJJJJJ
@1669029/1
gttgttaagaggtgttacctgcaacttggccaggttagggccaacagatt
+1669029/1
@;?DDDFFDHGDCEDHBGGEHIIGIG<FGGJDIG:CDHIGDGGEDBGFCD
@6787562/1
gtggtgcacgcgcttgggcagagggaatctgattgtgctgttgtggaact
+6787562/1
@@@DDDFFHHHHHJJJIJJJJJJIJIEIJJJJJJIFGGIJGIJHIIIJJH
@6787600/1
cttggtacaaagcaaaggtcgggcagttcgtcaacaagacattactagct
+6787600/1
@@@DDDDDDF>BF??EBGEG<>E<FGBGDGDGGHHA8BFI<9CECF@FBH
@6787608/1
ctgggcctcttgtatgcgaaggtgttgaggcgcttgtggtggtgcacgcg
+6787608/1
CCCFFFFFHHHHFIJJJJJJJJCGGHJJJIIJJJJJIJJHJIHHIJJJHG
@5772791/1
cttggttgaacggaactccaatcctttactcgaatagtcttttctaactt
+5772791/1
CCCBFDDDADFFAA?@EDEGGGEEEHIIIIICEDBGIDDGHBHFHGCFGG
@1669350/1
aggtgctgggcctcttgtatgcgaaggtgttgaggcgcttgtggtggtgc
+1669350/1
BCCDFFFFHHHHGJJJJIJJJJJIIIJGHHIIJIJIJIJJJGIGHGIGII
@5772905/1
gcacgcgcttgggcagagggaatctgattgtgctgttgtggaactgcttc
+5772905/1
CCCFFFFFHHHHHIJJIJJJIJJJJIIJJIHHIJJGIJHIJJJJJJJJJJ
@7305241/1
ggcgcttgtggtggtgcacgcgcttgggcagaggg
+7305241/1
81?DBDDDF?F<<<<<?F@DFE@???8BGIAFIC6
@6787934/1
ttgtaatataatttcttttttaataattgttataaattcgtaattcgtag
+6787934/1
BCCDFFFFHHHHHJJJJJJJJJJJJJJJJJJJJJIJJJJJIJJJIJJIJJ
@5773089/1
gttgtattcagctggtggagcagatatagcggtggaggggaacacagttt
+5773089/1
BCCFFFFFHHHHHJJCGIHIHIJJJJJJJJJJDGIHIJJJDGHIIGHGHJ
@7305720/1
gggctctgtgcctggctcccatgtcacggtagcactgagtgacg
+7305720/1
?@7DDDDDCFFDB<;E@DFEAEBF<EHFEC9:<FEFAEFBA9B6
@5773403/1
gcacgtagttctcagcttccctgcaaagttaaccatcttgtattcaaaag
+5773403/1
CCCFFFFFHHHHHJJIIJJJJJJJJJJJIJJJJJJJJJJJJJJJJIJJJG
@4240002/1
ggcaacatcttctttggtttgtcaggcgtaatgctaacgtcatagcgata
+4240002/1
CCCFFFFFHHHHHJJJJHIJJJJJJJJJHHJIJJJIJJJIJJJJJJJJJJ
@1670035/1
gtgggttcgtgaatcatgccctcaatctgcaccagttcatatttgggcac
+1670035/1
B@BFFDFFHHHHHJJJJJJJJJJJJJJJJJJJIIJHIJIJJJJJJJIJJJ
@7816809/1
cccatgtcacggtagcactgagtgacggcacctccgacactgaggtcacg
+7816809/1
CCCFFFFFHHHHHJJJJJJJJJFHIJIIJJJHHJJJJJJJJIHJJIJJJG
@4240078/1
ccacaatctggtctggagagaagatcctcatcttgtatagaggaggcttg
+4240078/1
@@CDFDFDFHHHGGHF@EHIEHIHIHGIJIGHHIIEEGHIGHG@CFHIID
@4741344/1
cacgtgtacatttcgagagaacaaattacattcacttgacatcataatac
+4741344/1
BCCFDFDFHGHHHJJJJJJJJJJJJJJJJJJIJJJJJJIJJJJJJJIJJJ
@1670364/1
gtgaaaatgacatcttataaatatctattggacccaaatacggcaaggcc
+1670364/1
BBCFFFFFHGHHHJJJJJJJJJJJJJJJJJJIJIIJJJJJJJJJJJIJEI
@1670395/1
aggaagtaggtgctgggcctcttgtatgcgaaggtgttgaggcgcttgtg
+1670395/1
@CCFFFFFHGHHHJIGH?FIJIJJJJJJJJJIJJGHIIJJJJJIJJJIIG
@2169026/1
cgcaagaagtaccagaaacgggacttagccacaatctggtctggagagaa
+2169026/1
CCCFFFFFHFHHHIJJJJJJJJJJJJJJJJJJJJJJJJJHIJJJJJIJIJ
@2169311/1
ctgggcctcttgtatgcgaaggtgttgaggcgcttgtggtggtgcacgcg
+2169311/1
CCCFF=DFFHHHHGIIIIIIIIAFFHGHIIIHIIIIIIIIII@FGIIIGG
@5774036/1
agagaagatcctcatcttgtatagaggaggcttgggctcgctctccgaag
+5774036/1
@CCFDDBDHFFDHGDHAEIAFIGGIGCH=@AGG8DFCH=FD6B?D>@BFG
@5774154/1
gtgctgttgtggaactgcttcacctgtggccggcggcacgcagacgcctt
+5774154/1
BBCFFFFFHHHHHJJJJJIJJIJJJJJJJJJJJJJJJHHFFDDDDDDDDD
@4741987/1
agcaaatggaaaaaaaaattggtgaaaagaatcacaagtaagatactgca
+4741987/1
@@CBDFFFFHGDHGGGIGBFGDBBGIIIIHGIGHIFIJBFGIJJJJJJII
@3193036/1
gttgaacggaactccaatcctttactcgaatagtcttttctaacttgaac
+3193036/1
@@@DFFFFGFHFGJIGGIJIJJJJJJIJJJJJIGIGIJJIJIIIJIIGIH
@100626/1
gcaagaagtaccagaaacgggacttagccacaatctggtctggagagaag
+100626/1
@@@DD?DDF:CFHIEHIIIIIIIGFHIIIGIIDGH@FHBFHGIDHBGHII
@2169618/1
acgcgcttgggcagagggaatctgattgtgctgttgtggaactgcttcac
+2169618/1
CCCFFFFFHHHHHJGHJGHIIJJJJIJJIGHIJIIJFHGJJJJJIJJJJJ
@3193234/1
gggaatctgattgtgctgttgtggaa
+3193234/1
?;<DDBDDFHHDAHHHIG<CH<<<<B
@3193249/1
agcatacataataaaattagaggaagtaggtgctgggcctcttgtatgcg
+3193249/1
@@@FFFFFHHFHFIIIIEIJIJJJJGFHGIAEGCEECFEGIEHH?DGGHI
@4742286/1
agacaaacagacaaacagacaaacagacaaacagacaaacagacaaacag
+4742286/1
@@@FDDDFHHGHGGIIGIGIGGEHGGIIJFIIJIBGHIJIIIIIIGGIIG
@2691575/1
cctcaatctgcaccagttcatatttgggcacagttcctcgacgagcaagt
+2691575/1
CCCFFFFFHHHHHJJJHJJJJJJJJJJJJJJJJIJJJJJJJJJJJJJJJF
@2169773/1
cacctgtggccggcggcacgcagacgccttgatgacctccactttgatga
+2169773/1
C@CFFFFFHHHHHJIJJJIJJIIIJJHHHFFFDFEEDEEDDDDDDDDDDC
@4742342/1
ctttaatttgacataacttttttatttatgaaccgattgacatgaaacaa
+4742342/1
CCCFFFFDHFGGHJJFIIJJJJIJJJJJJJJJIIIGEHIJJIJJJIGIIJ
@4742814/1
cctggctcccatgtcacggtagcactgagtgacggcacctccgacactga
+4742814/1
CCCFFFFFHHHHHJJJJJJFGHJJJJJJJGIIJJJIJJJJJJJIJJJJJI
@4742832/1
ccccatctgaggaatagtattgttaaatcaaaccaaatatgctatag
+4742832/1
CCCFFFFFHGHHFHIJJGJIJIJIJJIJJJJJJJJJJJJJIJJIJJG
@101158/1
agaagatcctcatcttgtatagaggaggcttgggctcgctctccgaaggg
+101158/1
@@@FFDBDFHFDHHIIGHGIFBEHIGGIJEB@GGAFGHGGIGIEGGEGID
@3713569/1
gttccagttctcgattatcgaatttttcgccatgagtaagcgatcgggct
+3713569/1
@C@DDFFFFHFFHIJIIIJIIGIIGHGGIIGIJJJJFFGEHGGHHIIJJI
@4743163/1
agcctctccagttcttcaggagtcacaaagttaccgtagctatcctcact
+4743163/1
@@CFFFFDHHGBFHIIEHBCHGGGHHIIIIHGIIIIIGABHGIIGHIIIC
@3194125/1
gccagatgccaaagttcttgatcttcactgggctcttctctgggatttcc
+3194125/1
C@CFFFFFGHGHHJFHIIIHGIIJJJJJJJHIIJIJJJIJIJIIJIIJIJ
@5774986/1
gcaagaagtaccagaaacgggacttagccacaatctggtctgg
+5774986/1
C@CFFDFFADFFHIJJJJHGHBGDGG<CDFGGGGGIIIHHHGE
@4743193/1
ggcacctccgacactgaggtcacggtactcg
+4743193/1
CCCFFFFFFHHHHJJJIIJFHIJJJIIJJJJ
@7817182/1
gtggtcttcttgaacttcttcaattgacgcaagaagtaccagaaacggga
+7817182/1
@@@BFFDFHHHGHBHIIBHHHIIIIIGIIIIIGEHGDFDCGHIIIGIIGI
@3713780/1
gtagcactgagtgacggcacctccgacactgaggtcacggtactcgcggt
+3713780/1
@@@DDDDDD?FFFBFFDEGHHGEFHGGFHIIIGIIHGHIEHAGIIIIFD5
@4743323/1
cctggctcacatgattcatccacaaattccaacccttgcgtttcaaaaca
+4743323/1
??@DBDDDFDF:CEFGEEHE9CFECEBE<AEHIIEEBCBDGBDGIEFIDF
@3713887/1
agggaatctgattgtgctgttgtggaactgcttcacctgtggccggcggc
+3713887/1
<@@FDFFFHHHHHIIIIIIICHGIIGIIIIIIIIIIIIEGGIEIIIIIHE
@4743880/1
ctagtttcttctctttgcagcttttgacggagcgggagccgtacagacgg
+4743880/1
BCCFDFFFHHHHHJJJJJJJJJJJJJJJJJJAGHJJHJJJJFHJJJJHHH
@7817858/1
caaatggaaaaaaaaattggtgaaaagaatcacaagtaagatactgcaaa
+7817858/1
@?@FDFFFHGG?FFGGGGGGCDFCHI@GGEAGHIIJGHGEHGDHECEGIC
@3714527/1
ggaactgcttcacctgtggccggcggcacgcagacgccttgatgacctcc
+3714527/1
CCCFDFFFHHHHHJJIHHIJJJJJJJJJIIJJHHFFFDEDDDDDEDDDDD
@1152728/1
gcttcacctgtggccggcggcacgcagacgccttgatgacctccactttg
+1152728/1
CCCFFFFFHFDFDGIIIIIIJJJJIJIIHHHFFDEEECECDCDDDDDDDD
@102286/1
gccattagtagactgatcagccggagcagctccggtaagtttgtcgagta
+102286/1
CCCFFFFFHHHHHJJIIJJJJJJJIJJJJJIJJJJHIJJIJJJJJJJJJJ
@2693127/1
tgtgggactgcttcacctgtggccggcggcacgcagacgccttgatgacc
+2693127/1
@B@FFFFFGHHHHJJIJIIIIIJJJIIJJJJJHHHFBEDCDDBDDDDEDD
@3714783/1
cacggtagcactgagtgacggcacctccgacactgaggtcacggtactcg
+3714783/1
@@CFFADDHHHHHIJIJJJIGIGIIJJIHIHIJJJJJFHHIIIIFHGIJE
@102477/1
gctttttcttgttgcgtagactctttgctatgactctcttctggtggtcc
+102477/1
CCCFFFFFHHHHHJJJIJJJJIJJJJJJIJJJJJJJJJJJJJJJHJJJJJ
@3715027/1
gaggaagtaggtgctgggcctcttgtatgcgaaggtgttgaggcgcttgt
+3715027/1
B@@FDFFDHHHHHJJJJJIJJJJJJIJJJJJHHHJBGHHJHIIJJJJJJE
@3715126/1
ggcgcttgtggtggtgcacgcgcttgggcagagggaatctgattgtgctg
+3715126/1
?<1=BDD?AD:A:C<CEFHIB<:6DG=G8?DFBEEEGIEE@F=;=7=;DE
@102902/1
ccaatcctttactcgaatagtcttttctaacttgaacagtgcgatgtttt
+102902/1
@C@DDDDFGHGHDGHBCGFHIGHGIIEGEHIIHGIIIH@GIGHHEHIIII
@3715243/1
gctgtctgtacattgaaaataaaaataaaaaaaatagcaggggttattgt
+3715243/1
CCCDDBDDHAHFHGGIIIIGIIGEEGBFHGIIGIGIIIDGGGIIIIIIIG
@4744816/1
gtggtggtgcacgcgcttgggcagagggaatctgattgtgctgttgtgga
+4744816/1
B@CFFFFFHHHHHJJJJJJJJJJJIJJJIJJJJJJJJJIIJJJJJJIJJG
@1153568/1
ctggttcaaattcaaataaaatcactctgcaatcctgcctcacatgattc
+1153568/1
?@@F?DDDFAHHGECDHHAHHIIGGIIEGIDAHCDGGGIGIIGGHIHIIH
@7818912/1
gtcgatgtcgaacccaaaaatgtaattaactttttttttgtctgtttgtc
+7818912/1
@@CFDDFFHHHGDGHGHDHEIJHEHHGIGJJFIJJJJIIFIIIJIIJFEE
@1153702/1
gtgctgggcctcttgtatgcgaaggtgttgaggcgcttgtggtggtgcac
+1153702/1
CCCFFFFFHHHHHJJJIJJJJIHII@EGHJJJJJJJIJJIJIHIIBHHGC
@1153922/1
cccctgctattttttttatttttattttcaatgtacagacagcacttttc
+1153922/1
CCCFFFFFHGGHHJJJJJJJJJJJJJJGCGHEDDDG@F>@DDDD@FGIGA
@103446/1
tggattttaatgttattattacagcatacataataaaattagaggaagta
+103446/1
CCCFFFFFHHGGHHIJJGJJJJJJJIJJJJJIJJIJJJJJGHFHIGIJGI
@103449/1
ggtggtgcacgcgcttgggcagagggaatctgattgtgctgttgtggaac
+103449/1
@@?DD@DDDHFFHIJJIJIGCGFFHG?FFGIIIEIFAGFDH<BD=FHIDG
@4240249/1
gtgccctgtgcgccaccgacatctatagatgccaagaaacagatcac
+4240249/1
C@BFFFFFFHHGHJIJJJIJGHIJIJJJJJIGIGIIIGIJJJIIJIJ
@1154043/1
gtcttcttgaacttcttcaattgacgcaagaagtaccagaaacgggactt
+1154043/1
CCCFFFFFDHHFHJGGIGIGIJGEEGGGHEGIHIIIIGIIGIGEHIGHII
@7306377/1
agagaagatcctcatcttgtatagaggaggcttgggctcgctctcc
+7306377/1
;==AD8:DDFAFF>DBGF<EFIH@FFI3FGF:??DFC:BF>BDBD@
@6285089/1
tcataacgcagccagatgccaaagttcttgatcttcactgggctcttctc
+6285089/1
@@?DDFDD<FDHHEFAB>EH@@EG9CFFGA?<?@BBGHFDDCGGGHHGII
@5258933/1
agaagatcctcatcttgtatagaggaggcttgggctcgctctccgaaggg
+5258933/1
CCCFFFFFHHHHHJJJJIJIGIJJJJJJJJJIJJJIJIIEIJJJJHJJJJ
@4240482/1
ggtgctgggcctcttgtatgcgaaggtgttgaggcgcttgtggtggtgca
+4240482/1
@CCFFFFFHHHHHIJJJJJJJJJJJJEGGHJJJJJJJJJJIJJJJIEHII
@1672182/1
ctaacttgaacagtgcgatgttttacaagggcaggttgaactcacaccat
+1672182/1
CCCFFFFFHHHHHGHIJJJIHIJJJJJJJJJJJJJHIJJJJIJJJJJJJJ
@5775153/1
gcgttgatgtcgcaagatagtgagacattcactttttagtcataatcttc
+5775153/1
@@@DFFDDFDFHHIGGIJIJIJGGIIGGHIJGGGGIJGGIJGGGIJJJII
@1672457/1
ttttaatgttattattacagcatacataataaaattagaggaagtaggtg
+1672457/1
CCCFFFFFHHHHHJJJJJJJJJJJJJJJJJJJJJJJJJJJJIIJHIIIJJ
@2170976/1
ctggcatacaaggcaaagcaccgacgacgacactgtacagttagaaatgt
+2170976/1
@CCFFFDFHHHFFGBEHGEGHHGGI:@ABHIIGH@==7@G=CHHDHHEHC
@1672558/1
gacatcgacataacaataacccctgctattttttttatttttattttcaa
+1672558/1
@@@FFFFDFHHHHJIJIIIIIJJJJIJIIJJJJJJJHIJJJJGHJJIIJJ
@619487/1
cgagactcataacgcagccagatgccaaagttcttgatcttcactgggct
+619487/1
@@@BDDDDHFFHHBAFEEBBEC@FGGIIIGG@DEHEHIHGIDHGH???DD
@1672650/1
gtgtacacctgagcgagactcataacgcagccagatgccaaagttcttga
+1672650/1
BBCFFFEFHHHHHJJJJJJJJJJJJJJJJJJJJJJJJJJJJIJHIJJJJJ
@2171229/1
cggccttgattttataatttagagacacgtgtacatttcgagagaacaaa
+2171229/1
?8?BD@DDFD?BDHIGGHBCH?:AF@BFAHB:CEDCGGGGFBDH@FHEHB
@7819597/1
gctgggcctcttgtatgcgaaggtgttgaggcgcttgtggtggtgcacgc
+7819597/1
@CCF?ADD?FHHHHGIEGA@AEE?EHHGGH>DHIGIHHHGC@;5CEGIEE
@7819657/1
gggttttttaaactcatattttcatggtaccaagttatgaatttttcaaa
+7819657/1
:?@A?D?BFA3DFE><FAEDH>EGI<91@FHC<FCFEDGGB@<FDBADFG
@4745601/1
caacgggattgcccatcaatttatcttcaaatgacgacaccacagttcca
+4745601/1
CCCFFFFFHHHHHIGIIIHJJJIIGIGGHIDGEBF?CFHIHGHIGIIJGG
@1673309/1
catcaatttatcttcaaatgacgacaccacagttccagtctcaggcacat
+1673309/1
@@CFFFFFHHGHHIIJJJIGIIIJIJJIIGIJFGHIIGHGIJJIIIGIJJ
@1154884/1
gaatctgattgtgctgttgtggaactgcttcacctgtggccggcggcacg
+1154884/1
?;?BDFFDBFDBFEHGEGH<?13<A<F?BFEEFAEFGGFGBHIB<@889A
@7820004/1
gcgttgatgtcgcaagatagtgagacattcactttttagtcataatct
+7820004/1
?<<BDA32ADDDDIEEEEFE999C9CEEEEEDEIB9<B9B<B<DBDB9
@7820066/1
gcgagtacttcatattagaaatcac
+7820066/1
=??1:=2=?CDDDEBEDE9<EECEF
@7307943/1
ggcagagggaatctgattgtgctgttgtggaactgcttcacctgtggccg
+7307943/1
CCCFFFFFHHHHHJJJJJIJJJJJJIJHIJJJJJJJJJJJIJJIIJJJJJ
@2695466/1
tatagatgtcggtggcgcacagggcacgcttgcgcatgacatctattcat
+2695466/1
@@@FDBDFFHBF@EGGIIIIBD=AHIIIJDHFGG@@FDDGAFHIJFIEG>
@5775672/1
gttgtggaactgcttcacctgtggccggcggcacgcagacgccttgatga
+5775672/1
CBCFFFFFHHHHHJJJJJJJJJJJJJJJJJJJJJHHEFDEDDDDDDDDDE
@2171351/1
attttaatgatattattacagcatacataataaaattagaggaagtaggt
+2171351/1
@@@FFFFFH4CFHIIJJGHGIJJJEHIGJJIJJGGIIGIJJEHHGGHHFD
@6789589/1
gtttcttggcatctatagatgtcggtggcgcacagggcacgcttgcgcat
+6789589/1
BBCFBEFDHHHHHJIIJIIJJHIJJEHHIJJIJJJJJGJJIIJJIIJJJH
@1674079/1
gggcagagggaatctgattgtgctgttgtggaactgcttcacctgtggcc
+1674079/1
@@<DDADDDD8ACFAHACEFAABFEHIGHAB<DD@FHCED?DFEB9B;?D
@5775989/1
cacggtagcactgagtgacggcacctccgacactgaggtcacggtactcg
+5775989/1
CCCFFDFFHHHHHJJHIJJJJJIJJJJJJJJJJJJJJJIIJJJJHGIJJH
@2171866/1
gtgaattattaactatcttaatcgattacactaagcaattaataattatt
+2171866/1
CCCFFFFFHHGHHJIJJJJJJJJJJJJIJJJJIJJJJJJJJJJJJJJIJI
@4241868/1
ctccatggtccaggagcagcagcgtgcgcaggttcaggcatctgcaccaa
+4241868/1
BCCFFFFFHHHHHIGIGIIIGIIJIHJJJJIJBGIJJIIGIIJJJJJHJJ
@2171933/1
atcgttctcagcatggtaagaaggtggcggccagaatctagacatgcaca
+2171933/1
B@BFDDFFHHHGHIIJFHGIJJJJCFHIJGIHIIJJJJJIIGJJHHIJJJ
@5776253/1
gtgctgggcctcttgtatgcgaaggtgttgaggcgcttgtggtggtgcac
+5776253/1
CCCFFFFFHHHHHJJIJJJJJIIIJEGGHIJJJJJJJJJIJJJJJIJJJI
@6790194/1
ggtggtgcacgcgcttgggcagagggaatctgattgtgctgttgtggaac
+6790194/1
@@CFFFFFHHHHHJJJJIJJJJJJJJJJJJJJJIJJJIJJJHJGIJIIJI
@4242247/1
cataacgcagccagatgccaaagttcttgatcttcactgggctcttctct
+4242247/1
CCCFFFFFHHHHHJJJJJJJJJJIIJJJJJJJJJJJJJJIJJJJJJJJJJ
@4242259/1
ctcatcttgtatagaggaggcttgggctcgctctccgaagggagcttgcg
+4242259/1
CCCFFFFFHHHHDIIJJFHIIJJJJGIGHGIGHIHGIIIJJJ?GFHIJGG
@4242298/1
cgagactcataacgcagccagatgccaaag
+4242298/1
@;@BD@?AFFAAFE<G@G?8A?C@GCF???
@3717692/1
gcggttttcacgaatatattgtgggatgcttaaatttacatttagtgttt
+3717692/1
BCCFDFFFHHHHHIJJJIJJJHIJJIJJJJJJJIJJJJJJJJJJJGGHIJ
@105512/1
atttcggatctatagaggctgtcactgcagcgatactgggaacattcgac
+105512/1
@@@FFF@BHHGHHIIIBGGIGGHGGGGCGGHABGGIJIEHHHGIGIJGGE
@5776691/1
gccagatgccaaagttcttgatcttcactgggc
+5776691/1
@<@DDDDDDFH?BG<CFE?<:CCHIBHBH<A<;
@2172586/1
gtgaaaatgacatcttataaatatctattggacccaaatacggcaaggcc
+2172586/1
CC@FFFFDDHHFHJIIGHIHEHIGIIIJIEGGEEGEHIGGHGGEHHICHI
@105584/1
aaccttttgaacgccaatggcatgaatagatgtcatgcgcaagcg
+105584/1
???DDD<==DACBC8CEEEAFAC89CE@E>CDDED?DCD:DD@;7
@620354/1
aggaagtaggtgctgggcctcttgtatgcgaaggtgttgaggcgcttgtg
+620354/1
C@CFFFFDGHFHHJJJJJIIJJJJIJJIIJIGHIGHIIIHJJJJIJJIGH
@3717899/1
ctcatcttgtatagaggaggcttgggctcgctctccgaagggagcttgcg
+3717899/1
CCCFFFFFHHHHHJJJJJJJJJJHIJJJJJJJJJJJJJJJJJEHGIJIJI
@5260193/1
gtcacggtactcgcggtacatgttgtgtacacctgagcgagactcataac
+5260193/1
C@@DFDFBACDFHABHIIIIGIGIIIIIIIGHICHIHHGIGIIIIIIGIC
@4242806/1
cagccagatgccaaagttcttgatcttcactgggctcttctctgggattt
+4242806/1
CCCFFFFFHHHHHJJJDGJJJJJJJJJJJJJIJJJJJJJJJJJJJIJIJJ
@620521/1
acttcaaatgattgctcagatgcaatttcttgcaagaattgcacaaagtt
+620521/1
CCCFFFFFHHHHHJJJJJJIJJJJJJJJJJJJJJJJJJJJJJJJJJJJII
@5777464/1
caacaaataaacttcccaatagacaaatacaacgaaaccaatttagaata
+5777464/1
CCCFFFFFHHHHHJJJJJJJJJJJJJJJJJJJJJJJJJJJJJJJJJJJJJ
@5777470/1
tgacggcacctccgacactgaggtcacggtactcgcggtacatgttgtgt
+5777470/1
CCCFFFFFHHHHHJIJJJJIJJJHJJIJJHIJJJJJJJHIHHHHHHFFFC
@1155997/1
tggatggagtgagcacgggctctgtgcctggctcccatgtcacggtagca
+1155997/1
@@@=DFFDDCFHHIDGGGIFIIIFGIFIIGGHIIGGCHEDEIIGGBDFCF
@7821082/1
ggagtgagcacgggctctgtgcctggctcccatgtcacggtagcactgag
+7821082/1
@@<?AB>DHDBFHIIIBFCEEHDG>DCGHGGIIDF@BBGDFHIFBGIIB@
@4747012/1
cgtttagcagcttcatccagaggcaagcgctccaagttgcttggaggctt
+4747012/1
@BBFFFFFHHHHFIJIJJIJIGIGJIJJJIGIGIJJJIJJJJJJDGGGGG
@6286557/1
aggaagtaggtgctgggcctcttgtatgcgaaggtgttg
+6286557/1
;?<D=?DDAD2CAEC<2<CEE>FE9F9C4?:?C@0:0:?
@7821131/1
gtgctgttgtggaactgcttcacctgtggccggcggcacgcagacgcctt
+7821131/1
@?@DFFFFGFFHHIIBCGEGDEGG9;E9EDCHGEDHGHHB>ACDD>BBBD
@5777762/1
cctcgacgagcaagtagttcttgaagcacagacacaggtgtcttcaacgg
+5777762/1
@CCFFFFFHHGHBHEGHGHCHHIGGJJJJIJJHIIJJJDHGGGHGGIGHI
@2696665/1
gcgacaccttgtggctgtgacttgtagtcaaggtggagattttactatct
+2696665/1
CCCFFFFFHHHHHJJJJGIIJJJJIJJIJJJJJCGHIJGJJJJJJJJJJJ
@5261512/1
gccgtttgcccgctttttcttgttgcgtagactctttgctatgactctct
+5261512/1
@@@DDDADD4CD?EG?G<DHHIEHFHGDGD?B?DGHADFHGG@BDGFGII
@4747628/1
ggtgctgggcctcttgtatgcgaaggtgttgaggcgcttgtggtggtgca
+4747628/1
BC@FFFFFHHHHHJJJIJJJJJJJJJEHHHJJJJJJJJJJHIGHICGHIG
@1156656/1
ctgtggccggcggcacgcagacgccttgatgacctccactttgatgatct
+1156656/1
?@@ADDDFFHGHHFGEGHIIIIEG>AAEDDEEFFEEDEDCCCDDDCDDDA
@1156891/1
ctgcatacctgccatgcgctggtaagcgctatggactgccgccaattcac
+1156891/1
<@@DDDBDFF<FDEEFFGE<FGCH<GB?@?DDBB@BGFEBFFEFI>@DD>
@7310071/1
tgtacacctgagcgagactcataacgcagccagatgccaaagttcttgat
+7310071/1
:::ABD;AA????@EA?EH3F@HH@D?C8:;:?2DEGGGH@F0?C>F=CB
@7310223/1
gtgctgttgtggaactgcttcacctgtggccggcggcacgcagacgcctt
+7310223/1
CCCFFFFFGHHHHJJJJJJJJJJJJJJIJJJJJJJJJHHFFDDDDDDDDD
@1157351/1
tgtacacctgagcgagactcataacgcagccagatgccaaagttcttgat
+1157351/1
@@=DFFFDHHFFFHIG6@E>CGGIIFGIIIBEIIIIIIIBDGBFEGHEHG
@4748589/1
gcctcttgtatgcgaaggtgttgaggcgcttgtggtggtgcacgcgcttg
+4748589/1
CCCFFFFFHHHHGJGGHICFHHIGIJJJJGIJHIJJJJIJJJJJJIHFED
@6791224/1
gtggatagctggacaaggcactggcaacgaccaatcatggacttttcttc
+6791224/1
@@@DFFAAHDFHDHGGIEGBGFHIIIIIIIGEHEGBFD<B@GGGHHIIII
@6791281/1
gtggtggtgcacgcgcttgggcagagggaatctgattgtgctgttgtgga
+6791281/1
B@@FFFFFHHGHHJJJIJJJJJIJJIJJDEGIJJJJIGGGEIIHIIIJFD
@7310453/1
ctggagagaagatcctcatcttgtatagaggaggcttg
+7310453/1
???A1ADADDFFFHEBB?IHIIIB4FHH4CFBFHI?D<
@7822147/1
gacgatttcaccagtggtcttcttgaacttcttcaattgacgcaagaagt
+7822147/1
BCCFDFFFHHHHHJFHIIIJJJGJJJJJJJJJJJJJJJJJIJJIJJJJJ?
@7310782/1
gccacaatctggtctggagagaagatcctcatcttgtatagaggaggctt
+7310782/1
@@CFFDDFHHHHFFGHGGGHGHAHIIJJJIJJJJJJHEIHIIJJGGIIII
@6288136/1
ccacatttcataaccaaagcctaaatctatggggcgggatggtcgtttga
+6288136/1
@CCFDFFFHHHHHJJBHIJJJJIJIJJIJJJFGJJJIFDDDDACD@BDDD
@1158002/1
ggcctgttttggtagcggcggcgcggtccgtga
+1158002/1
8;@DDDBDHFFF?FGGAGIFBIGB<AA@???@<
@6288256/1
cgcttgtggtggtgcacgcgcttgggcagagggaatctgattgtgctgtt
+6288256/1
CCCFFFDFHFHHFHIJJGIIJIJJJJJJIIIJJIJJIJJJIJJIJJJIGI
@1158211/1
cataaataaaaaagttatgtcaaattaaagaatcacgtcgaacactattc
+1158211/1
@@CDFFFDHBHDDHBEFHGIIGIIIJJIHJIIJJJJGHIJJJIIIJIJJE
@1158217/1
ggcagagggaatctgattgtgctgttgtggaactgcttcacctgtggccg
+1158217/1
CCCFFFFFGHHHHJJJJJJJJJJJJJJIJJJJJJJIJIIJJJJJJJJJJI
@4243102/1
gcgcacagacgaacagacaaacagacaaacagacaaacagacaaacagac
+4243102/1
CCCFFFFFHGHHHIJJIJIJIIJJJJJIIJJJJJJJJJJJJJJJIJJJII
@6792327/1
ggattttaatgttattattacagcatacataataaaattagaggaagtag
+6792327/1
@@@FDFFDFHHHG@GHHIJGHGHGHHIIJIIGHIGAFBFFHAAG@FGGHG
@6289013/1
agacaaacagacaaaaaaaaagtta
+6289013/1
?@1BDAD=8BF>FF;:<@CDF:B?B
@4243425/1
cccgcgacttcgttcgcgtggaatagtgacttccggcaaatttttggttt
+4243425/1
@?@FDFFFDHGHFIGEHE@DEFHGGB?FDHGGHIGIFAGHFHHHGEF;AE
@3719892/1
aggtgctgggcctcttgtatgcgaaggtgttgaggcgcttgtggtgg
+3719892/1
=:84:?;BFBCDFFEG<2AFHH6D8CA:CFFFDFC;FFFFF=F;8;D
@7823519/1
gcttcacctgtggccggcggcacgcagacgccttgatgacctccactttg
+7823519/1
CCCFFFFFHHHHHJJJJJJJIIJJIJJIHHHFFDEEEEEEDDDDDDDDDD
@106508/1
gtgctgggcctcttgtatgcgaaggtgttgaggcgcttgtggtggtgcac
+106508/1
@C@FFBDDDHFFHIJGGGGIGJHIG9CFHHEIGJJIIIJHGGHDI<@GDH
@2697266/1
attgtcctttcctaggagtgactttcccgtttccaatctccaagacagga
+2697266/1
@@@DFFDDFHDFHGBCGG3ACHHGIGHFGCFGHEBCGIIHHHGIFHDGC>
@3196970/1
aaaaataaacttaaagattattaataagaaaaaaataatgcaaagataag
+3196970/1
C@@FFFFFDFHHHIIJ>EHHIGIHGIIHJJJIJJJIIJIIAHECGEGIGG
@2174175/1
ggtgctgggcctcttgtatgcgaaggtgttgaggcgcttgtggtggtgca
+2174175/1
?@?DDDDFFFHFDIIIJEHIIJGHIICEFDGEHIGHJGIJHGIHGIGHIJ
@3197324/1
ctccaatcctttactcgaatagtct
+3197324/1
@<@=DDDFFBDFDHBGB@F>F>A<C
@2174611/1
gttggtcttggttgaacggaactccaatcctttactcgaatagtcttttc
+2174611/1
@?@FFFFFHHHFFBHIJJIHIJIJJGGGJJEHHHGHJJDHIIJIJJJIIG
@1676478/1
ctgcatacctgccatgcgctggtaagcgctatggactgccgccaattcac
+1676478/1
CCCFFFFFGHHHHJJJJJJJJJGHGJJJJJJJJJJJJJJJJIJJJJJJJJ
@4244525/1
tggctcccatgtcacggtagcactgagtgacggcacctccgacactgagg
+4244525/1
@@CFFFFFHHHHGJIJJFHHIJJJJJJEGHIJJIIJJJJIIJJJJIJJJI
@2174839/1
catgactaaagatttgattagtgcttgccacaagtttctttcacacatag
+2174839/1
@@CFFFFFGHHFFHIJJJJJJHIJJJGJJJJJEHGHIJJJJJJIJJIJIJ
@2698472/1
gaagtaggtgctgggcctcttgtatgcgaaggtgttgaggcgcttgtggt
+2698472/1
BCCFFFFFHHHHHJJGIJJJJJIIJJJJJIJJCHHHJJJJJJJJJJHIJG
@2698721/1
cccaaaagctgcgctattcatttgcgcaggaaggcgtcaatattttttta
+2698721/1
CCCFFFFFHHHHHJJJJJJJJJJJJJJJJJHJJJJJJJJJJJJJJJJHFF
@5780099/1
cgacataacaataacccctgctattttttttatttttattttcaatgtac
+5780099/1
@@CFDFFBHFHHGJGIGHGGIIGIJJJGJJJHHJIIIGIJJJIIJJIGHI
@2175537/1
ggcaatactcggccgcgaacctccatcatattgtttgagatcgtcaaacc
+2175537/1
@@@DDDBBFBHFD<EHD?@F?DHGIIGCHIGHGGHCCG@@E>DAC=?DC?
@5780197/1
gatggagtgagcacgggctctgtgcctggctcccatgtcacggtagcact
+5780197/1
@CCFFFDDHHFFHIIIIBGIIEIEGGIIIDFBGGCHD?FDBFGIGGBBFE
@2698897/1
gtcacggtagcactgagtgacggcacctccgacactgaggtcacggtact
+2698897/1
C@CFFFFBFDDHHIIEA<EHGGHFGDHDGGHB@AHHGGIE=CFHHG@CEC
@2175569/1
agtaagtcctgagccatagcaaacagccactggcaatgtggatagctgga
+2175569/1
?@@DBDA??DDH?GGEBEEHCE?AFAGGDGGIIIGGIHHII<FDB>DEC;
@108352/1
ctggagagaagatcctcatcttgtatagaggaggcttgggctcgctctcc
+108352/1
@@@DADBDFDF?<CGHGCEHHGHAEFHHIFBAAHG=GD7DBGEGDHGIBA
@108494/1
gtatagaggaggcttgggctcgctctccgaagggagcttgcggccga
+108494/1
@@@DDB;DFFFFFFIFIFB?FD8C8?CDGGG<FF8.@;FF2;B8=?8
@623433/1
gtctgtttgtctgtttgtctgtttgtctgtttgtctgtttgtctgttcgt
+623433/1
CCCFFFFFHHHHHHJJJJJJJIJJJJJJJIJJJIJJJJJJJIJJJJJJJH
@2176120/1
attttaatgttattattacagcatacataataaaattagaggaagtaggt
+2176120/1
CCCFFFFFHHFHHJJJJJJJJJIJJJJJJIGJJJIJJIJIJIJIIGIIJD
@6289947/1
gaggaagtaggtgctgggcctcttgtatgcgaaggtgttgaggcgcttgt
+6289947/1
@?@DDB>DHHFCDGII>BFBG@D9CCHH?DE?FDH0?B?D<FH?FBBGHC
@2699634/1
ctgggcctcttgtatgcgaaggtgttgaggcgcttgtggtggtgcacgcg
+2699634/1
@C@FFFFFHHHHHJJJJJGIIJCHHIJJJJJJJIJJIJIHIIGIIJJIHG
@4245757/1
ttgagatgtttgtgaaactgcgacaccttgtggctgtgacttgtagtcaa
+4245757/1
CCCFFFFFHHHHHJJJJJJJJJJJJJJJJJJJJJJJHJJJJJJIJJIJJJ
@4750532/1
gcaaacatgccagttataaagcatagcccgaagtgctattggcacacagg
+4750532/1
1:?D?BDBBBFHAFFGHHA?HEEBH?CGI??@?FFDBGH<GD?BFBDHCB
@4750583/1
gtggaactgcttcacctgtggccggcggcacgcagacgccttgatgacct
+4750583/1
CCCFFFFFHGHHHJJJJJJJJJJJIIIJIIJGIHHFFFDDDBDDDDEDDC
@7823867/1
tgtgtctatattaccatttcgtacaaacatgttaagtaaataagaatccg
+7823867/1
@<?DBDDAFHAHFFAFBFEDHHEHEHCGHEI4FFFGCFFHHGEGEEGHII
@7312485/1
ctcatcttgtatagaggaggcttgggctcgctctccgaagggagcttgcg
+7312485/1
CCCFFFFFHHHHHJJJJJJJJJJIIJJIIGIIJIIJIIIIJJBGIIJIJJ
@3722389/1
tcgccctccgaagggagcttgcggccgatg
+3722389/1
<@@DDDD=CAFFFBGGGIFID?FGGGIAAF
@5782184/1
cctcaatctgcaccagttcatatttgggcacagttcctcgacgagcaagt
+5782184/1
@@@FFFFDHHGGHIIJGGIIGGG>HHJJIIIGJIIIGJJGIJJEHBHGGG
@4751176/1
gctttctttagttttaagttagttttcatcttaagttcggaaagattata
+4751176/1
CCCFFFFFHHHHHJJJJJJJJJIJJJJJJJJJJJJJJJJJIJJJIJJJJH
@6793600/1
gtaatataatttcttttttaataattgttataaattcgtaattcgtagct
+6793600/1
C@@DFFFFHHHHFIIJJJJJIIIIIJJHIJIIIEFIIGHIGHIJJJIGIJ
@3199431/1
cagtggtcttcttgaacttcttcaattgacgcaagaagtaccagaaacgg
+3199431/1
@CCFFFEFHHHHHJJJIJJHJJJJJJJJIJJJJJJJJJFGIIJJIJJJJI
@3199529/1
gccagttataaagcatagcccgaagtgctattggcacacaggcataatgc
+3199529/1
@<@DDBDBFHHHFIIBFGCAGGG@FHIIEHIIBFHIIIBFFEHIIIIIII
@3199600/1
ccctgatagagacgatttcaccagtggtcttctt
+3199600/1
@<<DDDFFHHDFFB:?CGHFEHGHCCFHCGGCGB
@5264615/1
ggctatgccatttatcctcgcacgttggcagtaatagtacaagtgaaaag
+5264615/1
@@@?A>DD???DF<?@EBHBGBE::BFB@FEGHIGCHBDBGDDDGHADGF
@3199825/1
tcttgaacttcttcaattgacgcaagaagtaccagaaacgggacttagcc
+3199825/1
CCCFFFFFHHHHHJJJJJJJIJJJJJJJJFGIJJJJJJJJJJJJJJJJJJ
@6793981/1
gcggagattaatggtataagcatagaatgttcgacgtgattctttaattt
+6793981/1
CCCFDFDFHHHHHJGHJJJJJJJJJJJJJJJJJJJJJJJJJJJJJJJJJJ
@5782677/1
ccagcggacaaaattgtgaatctaaaccattctcagatccccttgaacac
+5782677/1
CCCFFFFFHHHHHJJJHIJJJJJJJJJJJJJJJJJJJJJJJJJJJJJJJJ
@7824841/1
ggcaaatttttggttttaaccacatagttcccgatctcgcgggatctctt
+7824841/1
CCCFFFFFHHHHHFHIJJJJJJJJJJJJJJJJJJJJJJJJJJJJHHHHHF
@4751827/1
gacgtgattctttaatttgacataactcctttatttatgaaccgattgac
+4751827/1
CCCFFFFFHHHHHJJJJJJJJJJJJJJJJJJJJJJJJJJJJJJJJJJJJJ
@1678819/1
ggtgcacgcgcttgggcagagggaatctgattgtgctgttgtggaactgc
+1678819/1
?@=BBDDDFFHFFGIE>GG7FHDHGHIDGCHH@DEHGHEHIEHGCCHHII
@7313291/1
tgttatgtcgatgtcgaacccaaaaatgtaattaactttatttttgtctg
+7313291/1
CCCFFFFFGHHHHJJIJJJJJIIJJIJJGIJIJJJJJJJJJJJJJIGGII
@2700165/1
ccacaatctggtctggagagaagatcctcatcttgtatagaggaggcttg
+2700165/1
CCCFFFFFHHHHHJJJJJJJJJJJJJJJJJJJJJJIJJJJJJJIIIJJJG
@2177068/1
gcgatgttttacaagggcaggttgaactcacaccattcaatttaaaagaa
+2177068/1
CCCFFFDFHHGHBHIEIJIIIIJJIGEHHHHIJIJJJIJIHIJJIIIIGI
@5782883/1
ccaaaattttttcacgatctgataatggtttaggttcttgtctcatactt
+5782883/1
@CCFD?DDHHDFHIIIDHGICEC??EHECGGB?D@CFGGHHHEHIGIIIG
@5782886/1
gctgggcctcttgtatgcgaaggtgttgaggcgcttgtggtggtgcacgc
+5782886/1
@@?DDD?DFFDHA<CGI@GEEHI:CFFGDGHEGIDHGGIFCDGBEIGIID
@3723382/1
ctggagagaagatcctcatcttgtatagaggaggcttg
+3723382/1
?@@?DDDB?CBFF?GD?AHBDA@CECH>AFF3E<CFH0
@7313621/1
gaacaaaattgcaatatagttattataatatttgattgataaaaacaaat
+7313621/1
CC@FFFFFHHGHHJIJJJIJJJJJIHIJJJIIJJJJJIJJJJJJJIJIHI
@7313638/1
ggcgcttgtggtggtgcacgcgcttgggcagagggaatctgattgtgctg
+7313638/1
CCCFFFFFFDFDHHFGIJJIJJJJJJJJJJIJJIIEHIIJJIGIEHIIJH
@624423/1
tctgagaatggtttagattcacaattttgtccgctggacaatgtgttttt
+624423/1
@@@=DDDDHDAFDH>B9EHDHHI>@FFF>FHAAHGIEEH?;@BHCF>FGG
@6794421/1
cccacttcacgacgcttcagcagagtgcacacaatggtgaactggcgttc
+6794421/1
@?@F?DDDBF?HFGGIGGHHIIICG:?CHIGGGGGIIFGFGGHEIFIGGG
@7313920/1
cacaaagttgaagtccttgttgttaagaggtgttacctgcaacttggcca
+7313920/1
<@@FFFFFHH?FBAEGGIHHIHIECCHEHGAFGIIEEGEGCHIIGHGGHH
@7313931/1
gtggtcttcttgaacttcttcaattgacgcaagaagtaccagaaacggga
+7313931/1
CCCFFFFFHHHHHJJJJJJJJJJJJJJJJJJJJJJJGHIJJJJJJJJJJI
@7314140/1
aatttatcttcaaatgacgacaccacagttccagtctcaggcacattgcc
+7314140/1
@CCFFFFFHHHGHJGGGIJJJGIJJJJJJJJIIIGIIIIJIIJJGIJJJJ
@7314172/1
ttaacattatcatcgttctcagcatggtaagaaggtggcggccagaatct
+7314172/1
CCCFFFFFHHHHHIIHIJJJJJJJJIJHHIJJJJJFGIJJJIIJJJJJJJ
@2177835/1
cggcgcgcggtcgcctccttgatgcattgcgtcagaatgcccacctcacg
+2177835/1
@@@DDDDDHH<<?DF?:?DGGEFAEFDGCGAFGBHEGH>9>7.?DBBC?;
@624928/1
ctgttgtggaactgcttcacctgtggccggcggcacgcagacgccttgat
+624928/1
@@@DDADDDHD?<ACFHEHEHIIDC@CGA@A@:FG=:<B<AA;;BBB@@C
@1160239/1
tgcacgcgcttgggcagagggaatctgattgtgctgttgtggaactgctt
+1160239/1
CC@FFFFFHHHHHJJIJJJIJIGHJJJJEEGGHHIIHGIHIIGIIIJJII
@5265084/1
cgcaagaagtaccagaaacgggacttagccacaatctggtctggagagaa
+5265084/1
?@@FFFFFHFFHDEFFHGHGIJIIIGHIBDGIGIII>FD?FAFG?D?FBD
@7825353/1
ctatactttgcattaaaataatgcccattttcacaggcaagggatcctaa
+7825353/1
CCCFFFFFHHHHHJJJJJJJJJJJJJJJJJJJJJJJJJJJJIJJJJJJJJ
@6291744/1
gtggatagctggacatggcactggcaacgaccaatcatggacttttcttc
+6291744/1
@CCFFFFFHHHHHJIJJJJJJGIJJJJJJIIIIJJJJJJJGJIJIJGIJC
@7825406/1
cagtggtcttcttgaacttcttcaattgacgcaagaagtaccagaaacgg
+7825406/1
@@CDFFDDHHHHHIIJIGIJIJJJIIJJIJJJJJJJJJDGIGIIJJJJJJ
@4752366/1
acaacctctatactttgcattaaaataatgcccattttcacaggcaaggg
+4752366/1
@CCFFFFFHHGDHEGIJDHCJIIFGJIGIHGIIIJJJJIDGII<GIGGGI
@2700290/1
gtgctgggcctcttgtatgcgaaggtgttgaggcgcttgtggtggtgcac
+2700290/1
@@@DDDDD8AFFFHIFGHH@FIFHI?CGHGCDA?DH<FHFGCHII@D@CH
@110132/1
tgctgggcctcttgtatgcgaaggtgttgaggcgcttgtggtggtgcacg
+110132/1
CCCFFFFFFHHHHJJJJJJJDAHI:EEFGEHBHEHHEIGHIIIGACHIJC
@110220/1
atcggccttttatatttgttaactgtccttcattgagggtcgggaactta
+110220/1
@@@FFFDFHHFDH?C<FGIIG@FGGHGEHGCDBDHIIEG?DGGHIECGGB
@110266/1
acggcacctccgacactgaggtcacggtactcgcggtacatgttgtgtac
+110266/1
@CCFFFFFHHHHHJJJJJIIJHIJJJJJIIIJJJJJFHIJJJJJJHHHHG
@1161204/1
gccttagctgcggaatgcttagcttccttcttagagcgtcccgtacccat
+1161204/1
CCCFFFFFHHHHHJJJJJJJJJJJJJJJJJJJJJJJJJGIJJJHIJJJJJ
@1161392/1
cacagttccagtctcaggcacattgccattagtagactgatcagccggag
+1161392/1
CC@DFDDBFDHHHIIIEGIGIEEFHIIGEHGIFHI9FGGIGHGGHGIIBH
@4753115/1
gtggctgtgacttgtagtcaaggtggagattttactatctttcaagtcgg
+4753115/1
CCCFFFFDHFHHHIFGIJIIIJJFGHFHIGHJIIJHIIIIJJIIIJDFDG
@110746/1
tatagtttcaaaaaaactgtttcacataaataggtgagaagtgtgataat
+110746/1
CCCFFDEFHHHHHJIJJJJJJJJIJIJJJJIIJGCDHJJJJIIGIJJJJJ
@111148/1
cgccatcaggacctgcaccatgcaccgccatgccatgtaccacgcctggg
+111148/1
@@@FFFFFHGHHHJIEEHIIJGIIIJJJJJJIIJJIIGIIIEFHIJGHGI
@6292978/1
gtggcaatctttgcatggaatgttatctccaactcgcggagagtatcttc
+6292978/1
@BCFFFFFHHHHHJIJJJIJJIGIJJJJJJJJJJJIJJJJJIJBBFHIII
@1162082/1
gtcgatgtcgaacccaaaaatgtaattaactttatttttgtctgtttgtc
+1162082/1
@?@DFFDBBDFFBHGIIGGFBB2CGEBGFEBFHGCFDGHH:B?DBGHHFG
@5266874/1
cctggttctaccttcaagagcctcttctaaagcaaacaatgagacctgtg
+5266874/1
@@CFDDDDHDDC:EFGEHEGGCHGHIHGGGGHCGH>FCFHHDEGEAGGII
@5266956/1
ccacaatctggtctggagagaagatcctcatcttgtatagaggaggcttg
+5266956/1
CCCFFFDFHDHHHIGIEIEHIJJIJIIJIIGIJIIHHIIIIJJIIIJIJ:
@5266997/1
gtcacggtagcactgagtgacggcacctccgacactgaggtcacggtact
+5266997/1
C@CFFFFD:CHHHJJJIEFGIGHDIJJJJJJJJJIIGJIIFHGIGJHGEC
@2177998/1
cgcaagaagtaccagaaacgggacttagccacaatctggtctggagagaa
+2177998/1
@CCFFFFFHHHHHIJJJJJJJJJJJJJJJJJJJJJJJJJFHIJJFHGIIJ
@1162553/1
gcctggctcccatgtcacggtagcactgagtgacggcacctccgacactg
+1162553/1
@@CFFFFFDHFHFGHIIJGIIIGGIIJJGHIGGGIBGBHIGHJDHHHEHI
@3200755/1
ggtaggatccaagttgaaatctttgatcatggcatcaagcaaactctggt
+3200755/1
BCBFFFFFHHHHHHIJJJJJJJIJJJJJJJJJJJIJJJJJJJJJJJJJJD
@4247363/1
gcgacttcgttcgcgtggaatagtgacttccggcaaatttttggttttaa
+4247363/1
CCCFFFFFHFHHHJJIIJJJJJJGIIJJJIJJJJJIJJJJJJJJDHIJJH
@3200791/1
ctggagagaagatcctcatcttgtatagaggaggcttgggctcgctctcc
+3200791/1
BCCFFFFFHHHHHJJJJJJJJJJJIJJJJJJJJJIIJGIIDIIJJIJIJJ
@3200826/1
ggctcccatgtcacggtagcactgagtgacggcacctccgacactgaggt
+3200826/1
@@@FFFDFHGHHGIIJEGHGGIEIJGFGIGIJJJJIJGEBFFHIJIIGI@
@6293646/1
ccacaaattccaacccttgcgtttcaaaacaattcattttaggttcaagt
+6293646/1
@C@DFFFFGDHFFIGHJI@DHFGHJGIJJIIEIJJJIIJIIGH9DFHGHG
@7314438/1
gccagaatctagacatgcacagctcttgcagccatccaacgggattgccc
+7314438/1
@@@ABEFFHHHHHIIEGIIIIGGGGJJIGCGIE@FH@HIEGGGGDHEHIG
@3724321/1
ccaagactcactaaacataaaaataatacattacgttaaatgccacgacg
+3724321/1
CCCFFFFFHHHFDIJJJIEHHIJJJJJIJJJJJJJIJIJJJIJJJJJIJJ
@3724328/1
ggaatctgattgtgctgttgtggaactgcttcacctgtggccggcggcac
+3724328/1
CC@DDDFFDHHGHGHJJIJJHIJGHGJJJJIIJIIJEHIIJJJJIJJFFD
@3201222/1
gacggcacctccgacactgaggtcacggtactcgcggtacatgttgtgta
+3201222/1
@CCFFFFFHHHHHJJJJJJJJJJIIJJJFHIJIJJJJBEHIHHHHGHFDF
@1679038/1
ggcctgttttggtagcggcggcgcg
+1679038/1
:?=DDDDDDFBHHG>G<@6::F6:6
@5784299/1
acatagttcccgatctcgcgggatctcttcaaaaatgagatgtgga
+5784299/1
CCCFFFFFHHGHHHIJJJJJIJIIIJJJJIJJJJIIJJJJJJJJJJ
@3724847/1
gtcacggtagcactgagtgacggcacctccgacactgaggtcacggtact
+3724847/1
CCCFFFFDHHHHHJJIJGIIJJJJJJJJJJJJJJJJJJIJFHIJJJCGHH
@3724850/1
cccgcgacttcgttcgtgtggaatagtgacttccggcaattttttggttt
+3724850/1
C@CFFFFFGGHHHIIIHGGHIIGJGIFIGHGGGGBHGHHHHIJJHFFBDE
@3201722/1
aggaagtaggtgctgggcctcttgtatgcgaaggtgttgaggcgcttgtg
+3201722/1
CCCFFFFFHHHHHJJJJGIJJJJJJJJJJJIJJJGHHHJJJJJJJJJJJJ
@3724897/1
gtagcactgagtgacggcacctccgacactgaggtcacggtactcgcggt
+3724897/1
CCCFFFFFHHHHHJJJJJJJJJJJJJJJJJJJJJIJJJJJHIJJJJJHF?
@626125/1
tgtacacctgagcgagactcataacgcagccagatgccaaagttcttgat
+626125/1
@C@DFFFFHHHHHJJJJJJJJJJJJIJJIJIJJIIJJJJJJJHHIJJJJI
@626182/1
actgagtgacggcacctccgacactgaggtcacgg
+626182/1
8?@B?DDB8FDF1CCDHGI:CC:@<FAGEFC>DG6
@1679798/1
gtacacctgagcgagactcataacgcagccagatgccaaagttcttgatc
+1679798/1
@B@FFFFFGHHHHJJIJJJJJJJIJIJJJJJJJJJJJJJJJHIJJJJJIJ
@4248908/1
gtcgcaagatagtgagacattcactttttagtcataatcttcagatactc
+4248908/1
CCCFFFFFHHHHHIIIHIHHIJJJJJJJJJJHIIJJIJJJJJJIJJJJJJ
@1679962/1
gtgaggatgcactacatttccgtccatcattttgtcaacgaactcttctg
+1679962/1
@C@DFFDDDAFDFF?GHDFHIIBGHIGFGE@G@<??CFG>;?FHHDGEGI
@3725542/1
gctgggcctcttgtatgcgaaggtgttgaggcgcttgtggtggtgcacgc
+3725542/1
CCCFFFFFHHHHHIJJJJJIHHICFGHIIJJIJJJJJFIJFHIAEHIJJG
@1680209/1
gagaagatcctcatcttgtatagaggaggcttgggctcgctctccgaagg
+1680209/1
CCCFFFFFAFHHFIGJJJIIIIGIFGJFGIFG@FGGDHI<DHE@GH@FEB
@6795619/1
cacaaattccaacccttgcgtttcaaaacaatttattttaggttcaagtt
+6795619/1
CCCFFFFFGHHHHJJJJJJJFHIJJJIJJJIHIJJGIJIGIJIJJGIJIJ
@6795671/1
tacataataaaattagaggaagtaggtgctgggcctcttgtatgcgaagg
+6795671/1
CCCFFFFFGHGHDIIJDHGFHHBHHIHIHIIIJGHIJJJIECGHIIGEII
@1680846/1
acataataaaattagaggaagtaggtgctgggcctcttgtatgcgaaggt
+1680846/1
@CCFFFFFFHHHFGJHIJGIHHIJICFHIJIJIJJJJJJJJJJJJHHII9
@7827586/1
agcatacataataaaattagaggaagtaggtgctgggcctcttgtatgcg
+7827586/1
@@@?DEDFHHHGHGDFGHGGGGEFIIGBDCCFF<GAGGGHIIIIHCHIII
@1680901/1
gccagatgccaaagttcttgatcttcactgggctcttctctgggatttcc
+1680901/1
@@@DDADDFHHD?G<AEEIIIIIIGEHGEHIIIGIGGIIIFIIIDCHICH
@4754625/1
ggtgctgggcctcttgtatgcgaaggtgttg
+4754625/1
?;1ABB;3CBCFFF@GA@DE<C?1<E?C??B
@1163017/1
gtgctgggcctcttgtatgcgaaggtgttgaggcgcttgtggtggtgcac
+1163017/1
@@@FBDDDFFHFHJIFHGIEIHHGIGHGFGHIIIIGBHIIIG=;C@CEHI
@6796130/1
gccagatgccaaagttcttgatcttcactgggctcttctctgggatttcc
+6796130/1
CCCFFFFFHHHHHIIIJJJJJJIJJIIIIGIIJIIJJJJJJIIGGIJJJJ
@6796294/1
gcgatgttttacaagggcaggttgaactcacaccattcaatttaaaagaa
+6796294/1
@@@DDDBDHHGFHBHEG?CGGFHHGIIIIIGIIICHIIIIIIIICHHFHD
@1163865/1
gtgctgttgtggaactgcttcacctgtggccggcggcacgcagacgcctt
+1163865/1
BCCFFFFFGHHHHJJJJEIJJIGGGHIJIJIJIIJJJHHFFCDDBDBDDD
@5268811/1
gtacacctgagcgagactcataacgcagccagatgccaaagttcttgatc
+5268811/1
=::DDA=?FFDA:C@G>EGHGEGADHIBDBGEHD?@<BFHCHIA=CGGBC
@113816/1
agcatacataataaaattagaggaagtaggtgctgggcctcttgtatgcg
+113816/1
@@CFFFFFHHGFAHFHIEIJIIBGEEFHIFEHHJEEHCEHIJIIIGIJHG
@2703090/1
ggcagagggaatctgattgtgctgttgtggaactgcttcacctgtggccg
+2703090/1
CCCFFFFFHHHHHIJIJJGHJIJJJJJIGIJJJJJJJIJJJJJIGHIIJJ
@5269512/1
ttttttttaaagcaatatggcttacatgctaaaactaaactactatacct
+5269512/1
CCCFFFFFHHHHHJJIJDIIJJJJJJJIIGHIJJIGJIJJIIHIJIJJJG
@4249579/1
atgaagaagaggagcaaatggaaaaaaaaattggtgaaaagaatcacaag
+4249579/1
@BCFFFFFHHHHHJJIJJJJJIIJJJJJJJJJJJHHIIJJJJJJJJJJJH
@7316473/1
gcaagaagtaccagaaacgggacttagccacaatctggtctggagagaag
+7316473/1
CCCFFFFFFHHHHJJJIJJJJIIJIJJIJJJJIJJIJJEHIJJIJGHEGI
@3202261/1
gtgctgggcctcttgtatgcgaaggtgttgaggcgcttgtggtggtgcac
+3202261/1
@@@ADDD?FFHHHIIEGGBGGE?DGHIIIGIGEEGIAGHHIIFGG;CCHE
@7316603/1
cataaataaaaaagttatgtcaaattaaagaatcacgtcgaacattctat
+7316603/1
;?@ADDDDHHDFFB<CFHHDH@BDHEGIBHCHIE@GEHBHECGFGA?BFH
@3202475/1
gcttgggcagagggaatctgattgtgctgttgtggaactgcttcacctgt
+3202475/1
CCCFFFFFHHHHHJHIJJJJJJJJHJJJJJJJIJJIJJJJIJJJJJJJJJ
@4249969/1
atttccgtccatcattttgtcaacgaactcttctgaagtatttgtttaca
+4249969/1
CCCFFFFFHHHHHGIJJJJHIJJJJJJJJJJJJJJGHHBFIIGJIJJJJJ
@5786134/1
cgggctctgtgcctggctcccatgtcacggtagcactgagtgacggcacc
+5786134/1
B@@FDFFFDHHHHGIIJIJJJJIJHIEHIIFGGGFIIJIJBFHIHIJIJJ
@4250201/1
ctcgaatagtcttttctaacttgaacagtgcgatgttttacaagggcagg
+4250201/1
CCCFFEFFDHFDHGIEBHGGHIIHII@EHHHIIJFFIGIGA>?DG=7;D:
@7830451/1
gtgttgaggcgcttgtggtggtgcacgcgcttgggcagagggaatctgat
+7830451/1
BBCFFFFFHHHHHJJHIIHGHFFHIJJIJJJJJJIJIJGIHHGHFFFFFF
@3726768/1
cactgagtgacggcacctccgacactgaggtcacggtactcgcggtacat
+3726768/1
CCCFFFFDHHHHHJJJJJJJJJJJJJJJJJGIJJJJHIJJJJJJHBEFFF
@5786658/1
ggtgcacgcgcttgggcagagggaatctgattgtgctgttgtggaactgc
+5786658/1
CCBFFFFFHHHHHJJJJJJIJJJJJJJJJJJJJIIIJJIJJJJJJJJJJI
@1681843/1
agcatacataataaaattagaggaagtaggtgctgggcctcttgtatgcg
+1681843/1
CCCFFFFFHHDHFIJJIIJIIJJGGHCHHIHIGIIHICHGIJJJJJIJJJ
@3726997/1
ggatggagtgagcacgggctctgtgcctggctcccatgtcacggtagcac
+3726997/1
@?=:AD?BCD?FBHG@8<@AEGIFEHGC<FEG??FH@EHHEGIIBAGGII
@2180117/1
atatattcgtgaaaaccgcatccaactcggatcagccgtttctgagatta
+2180117/1
CCCFFFFFHHHHHJJJJJJJJJJJJJJJJJJJJJJJJJJJJJJJIJJJJJ
@4250875/1
gtgctgggcctcttgtatgcgaaggtgttgaggcgcttgtggtggtgcac
+4250875/1
CCCFFFFFHHHHHJJIJJJJIHGHJCHHHJJJJJJJJJJIJIHIGEGIGI
@3203405/1
ctcataacgcagccagatgccaaagttcttgatcttcactgggctcttct
+3203405/1
?@??DDDB:@8C<:C;A@DHDEFFI@?FDABCF>9CB9FGI>FG?;BEBD
@4756178/1
cgcaagaagtaccagaaacgggacttagccacaatctggtctggagagaa
+4756178/1
????DDDDFFF?:<<EC?A?FA8?81@GG@GIB?9:DBGGFBF>/9FF6.
@628511/1
tgttgaggcgcttgtggtggtgcacgcgcttgggcagagggaatctgatt
+628511/1
@@?DDDFAFHGFHJFFHGCHBFGGGIGDBIIIJGJIBCHHEECEDDF;CD
@3727546/1
cgtagaaaagtgctgtctgtacattgaaaataaaaaaataaaaaatagca
+3727546/1
@@?DDFDDHDCFFHGCFFHDIEFEGHGGGGIHIGFHIIIIGFECBHGIGE
@2180737/1
gccaattcactgttcattacctgtgaaaactgcccctcagatacaccgtc
+2180737/1
@@@ADADDDHHH?FHBEHGABCIHHIG?<FDHH>FHCGGHGHI<?<F@;D
@628870/1
gtggtggtgcacgcgcttgggcagagggaatctgattgtgctgttgtgga
+628870/1
@@CFFFFFHHHHHJIJJJJIJJJIIJGIHIIJIJJGIJJJIJJJJJFGGH
@6796947/1
gttgtcgcccgccggcgggtgcgtcacgtccacgcccaggaatatcaccg
+6796947/1
@@@DDDDDHHHHHIGFGGI5=AA;>BBBAB@5><=BB68?AB3>>38@C8
@6796995/1
gagtgagcacgggctctgtgcctggctcccatgtcacggtagcactgagt
+6796995/1
BCCDFFFFHHHHHJJJJJJJJJJIJIJJJJJJJIJIJJJFHHIJJJJJJ@
@6797107/1
gctcgctctccgaagggagcttgcggccgatgacctcatactccttcaac
+6797107/1
@CCDFDBDHHGHDIJFIGIGJJJGGGGIGAFHAFGGIIIIIGHEEEHHFF
@114659/1
gggtcattcaatgtctccttccgtcttgggtgaggcataacggggtgggt
+114659/1
@@CDFFFFGHHHGJJGGHGGJJJHJJIIIIAFHHIJJJIIIEHGGGFHHE
@6797154/1
tagcactgagtgacggcacctccgacactgaggtcacggtactcgcgg
+6797154/1
@@@FDDDFHGA<:CBFFIIG>EGIDGHIIFII70?B?@GCD@4=@@8E
@114727/1
caacgatttatttcgattgttccatcactatcaaacttctcaggattgaa
+114727/1
CCCFFFFFGHHHHJGGHIIIIIIJJJJIJJJJJIIJJJJJIGGIEIIIHI
@7830862/1
gttgaggcgcttgtggtggtgcacgcgcttgggcagagggaatctgattg
+7830862/1
@BCFFFFFHHHHHHIJFHIHHJJJJJJJJJJJJJJJIIJJHHGHFFFFFF
@5270364/1
gcctcttgtatgcgaaggtgttgaggcgcttgtggtggtgcacgcgcttg
+5270364/1
CCCFFFFFHHGHGIGIJJEGHHIIJIJJJJJJJJJFHGHHGJIIIIHFFA
@6797649/1
cgtttagcagcttcatccagaggcaa
+6797649/1
?;=DB:=2A4D;DEEIIEIA::?:FA
@6296551/1
ctgcaaacatgccagttataaagcatagcccgaagtgctattggcacaca
+6296551/1
CCCFFFFFHHHHHGIGHHJHHGIJJJJJIJJJJJJIJJJJJJIJJJJJJI
@7831214/1
cacggtagcactgagtgacggcacctccgacactgaggtcacggtactcg
+7831214/1
@??BBDBD<CDDHHHEHIF=AHEHE;?F??@DF@F>FCHG9BFEI=;CHA
@7831225/1
cgcgcgttctcatgtaatttttaatgttttccaaatcgacgactcctgtg
+7831225/1
CCCFFFFFHHHHHJJJIIJJJJJJJJIJJJJJJJJJJIJJJJJJJJJJJJ
@5270792/1
ggtgctgggcctcttgtatgcgaaggtgttgaggcgcttgtggtggtgca
+5270792/1
CCCFFFFFHDHHHJJJIJJJJJJJIJEGHHJIJJIIJJJJHJJIJJIIJJ
@7831298/1
gcaagaagtaccagaaacgggacttagccacaatctggtctggagagaag
+7831298/1
CCCFFFFDFFDHHGGJIHGCD@EGHJJJJJJIIJJJIJJJJGIEGGGGIC
@4251404/1
caaagataagatgaagaagaggagcaaatggaaaaaaaaattggtgaaaa
+4251404/1
CCCFFFFFHHHHHJJJJJJJJJJJJJJJJJJJJJJJJJJIHIIJDHIJJJ
@5270961/1
aataaaattagaggaagtaggtgctgggcctcttgtatgcgaaggtgttg
+5270961/1
@@@DDA?DFDHF<@3CFC@HH:CGHIB;GGGGIIIHGDGII1?DGBBB?C
@6296825/1
gttgtgtacacctgagcgagactcataacgcagccagatgccaaagttct
+6296825/1
?@@DDDFFGFBFFIEIIJFIFGIJIIGGGHIIIIGHIIECAHDAAGHIIJ
@4251561/1
acaatatattcgtgaaaaccgcatccaactcggatcagccgtttctg
+4251561/1
CCCFFFFFHHHHHIJJJJJJJJJJJJJJJJJJJJJJJJIJJHIJJJJ
@1166292/1
gttcgtgaatcatgccctcaatctgcaccagttcatatttgggcacagtt
+1166292/1
CCCFFBDEHHHHFHIJJIIJJHIIJJJJJJICGHIIIIJJIJJIJJJJDB
@6297060/1
tggactgtttttaatatttaaataaccgctttttactacatgcataaaca
+6297060/1
CCCFFFFEHHHHHIJIJJJJIGIIJJJJJJJJJJJJJJJJJJJJJJJJJJ
@5271209/1
gcacagttcctcgacgagcaagtagttcttgaagcacagacacaggtgtc
+5271209/1
CCCFFFFFHFHHHJIJE8C@FDFFHIIIGIJJJJJJGIJJJJIIHJCFBG
@6297196/1
gtgctgttgtggaactgcttcacctgtggccggcggcacgcagacgcctt
+6297196/1
CCCFFFFFHHHHHJJJJJJJJJJJJJJJJJJJJJJJJHHFFDDDDDDDDD
@6297313/1
gtcacggtactcgcggtacatgttgtgtacacctgagcgagactcataac
+6297313/1
B?BFFFFDHHHHGGIJHGGGHJGIIHHDGHEHGHIIJJJGIIJJJJJJJG
@5271664/1
ctgagcgagactcataacgcagccagatgccaaagttcttgatcttcact
+5271664/1
@@@DA8D80@D:ADG<4?EFAC11??;D:9:BGGFDFG?GEBBBGG8CBE
@629152/1
ggtgctgggcctcttgtatgcgaaggtgttgaggcgcttgtggtggtgca
+629152/1
?@=BDDDDFHHHHJJFHIHIDGGIHEEGEFFBGGCHAFHGEGGHGGGHI@
@1682987/1
gcaagaagtaccagaaacgggacttagccacaatctggtctggagagaag
+1682987/1
CCCFFFFFDFHHHJJJJJJJJJJJJJIIJJJJJJJJJJHHJJJJJJJJJI
@116290/1
aactgcttcacctgtggccggcggcacgcagacgccttgatgacctccac
+116290/1
@@@FDFFFFFHGHAACGBEB:EGHIGGIIIEBEDFC@CECCAACCCCBCC
@1683178/1
ctctaattaatttacttatatgttgggcgaattttgcgatctgcgtggta
+1683178/1
CCCFFFFFHHHGHIGGGGIJGGHFHDBEFGHFHIGGIIIGEFHHGG<A=@
@7832471/1
ggcaggttgaactcacaccattcaatttaaaagaaactgggtgcgtgcag
+7832471/1
CCCFFFEFHHHHHIJJJJJJJJJIJJJJJJJIIIJJJJJJJHHIIIIJJJ
@4252710/1
ataataattaaggagatccctctattgagctactgctgttgagcagaata
+4252710/1
CCCFFFFFHHHHHJJJJJJJJJJJJJJJJJJJJJJJJJJJJJJJJJJJJJ
@629663/1
ccggcaaatttttggttttaaccacatagttcccgatctcgcgggatctc
+629663/1
CCCFFFFFHHHHHJJHIJJJJJJJJJJJJJJJIJJJJJJJJJJJJHFFFF
@7832741/1
gacgatttcaccagtggtcttcttgaacttcttcaattgacgcaagaagt
+7832741/1
CCCFFFFFDDHFHIHGGIFIIFEH>HHEHJFGIIJJJJECHIJJGHEGGB
@1683633/1
cagccagatgccaaagttcttgatcttcactgggctcttctctgggattt
+1683633/1
@@BFFFFFHHHHHJJJHIJJJJJJJJJJJJJJJJJJJJJJJJJJJJHJJJ
@6297728/1
ggcagagggaatctgattgtgctgttgtggaactgcttcacctgtggccg
+6297728/1
CCCFFDFFGFFFHGIGHIEEHEHGFHICFGD?GIIHGIIIHJGGEHEHHF
@1683876/1
tgcctggctcccatgtcacggtagcactgagtgacggcacctccgacact
+1683876/1
@@@FFFDDHHDHFGGIHIIGHCFGGIJIJIIJIIIHHGGEHGECAHGIII
@4757691/1
gtgctgggcctcttgtatgcgaaggtgttgaggcgcttgtggtggtgcac
+4757691/1
CCCFFFFFHHGHHIIHIJJJJHIIJCGFHIIIIIJJGIJHIJIJJGGIJI
@630464/1
gccagatgccaaagttcttgatcttcactgggctcttctctgggatttcc
+630464/1
CCCFFFFFHHHHHJGIJJJJJJJJJJJJJJJJIJJJJJJJIJJJJJJJJJ
@5788481/1
ttctaaactatatctgtaccaaatttcaaccaaatccgtcaaatagttgc
+5788481/1
CCCFFFFFHHHHHJJIJJJJIGHJJJHHIJIJIIJJIJIJIIJIIIJJJJ
@630652/1
ctgtgcctggctcccatgtcacggtagcactgagtgacggcacctccgac
+630652/1
CCCFFFFFHHHHHJJJJJJJIJJJHJJJJJJJJJIJJJJIJJJJJJJJHI
@2704636/1
cactctgcaatcctgcctcacatgattcatccacaaattccaacccttgc
+2704636/1
CCCFFFFFCCFFHIJJJJJIJJJJIJJJJJJJJJJIJJJJJJJJJJJJJJ
@631085/1
ggagtgagcacgggctctgtgcctggctcccatgtcacggtagcactgag
+631085/1
@@@FDEDFHDHHHIJIJJJIIIIGIJIJJJJGJJIJJJIJDHIIJGJJJJ
@5789057/1
cttgttgttaagaggtgttacctgcaacttggccaggttagggccaacag
+5789057/1
CCCFFFFFHHHHHJJFGGHJJJJJIJJJJJJIIJIIJFHIIJJJJIIJJJ
@3729279/1
caaaaaaactgtttcacataaataggtgagaagtgtgataatgtcataaa
+3729279/1
CCCFFFFFHHHHHJJIJJJJJJJJJJFHIJJJJGHHIJJJJJJJJJJJJJ
@1685151/1
tcagcatggtaagaaggtggcggccagaatctagacatgcacagctcttg
+1685151/1
CCCFFFFFHFHHHJJJJGHJIIJIIJJJJIJJJJJJIJIJJJJJIJJJJJ
@4758769/1
ggagagaagatcctcatcttgtatagaggaggcttgggctcgctctccga
+4758769/1
@@@FDFFFDDHHGJJJJJIIJFHIJIIJJJJJJIIGHGEFHHIGIIJCHB
@1685182/1
gcttgggcagagggaatctgattgtgctgttgtggaactgcttcacctgt
+1685182/1
@BCFFFFFHHFHHIJIJJIIIHJIIJIGIIJJJJIIIIJJIJJJGFGEHB
@3729744/1
agaagatcctcatcttgtatagaggaggcttgggctcgctctccgaaggg
+3729744/1
@B@DDFFFHHHGHJJJJIIJIIFIJGJJJIJ@FHFGHIIJJIIIIBHEHI
@5789648/1
gcacttggttcatcttttgaagattctgatattgatagttttttcattcc
+5789648/1
@@@DDDD;ADFDF@GDFF@:CFFCCFFCFHEIIEEEGFFIIIIF9?BDFC
@7320457/1
ccacagttccagtctcaggcacattgccattagtagactgatcagccgga
+7320457/1
@@@BDDDDFHHFDHBFHICGAHIII<HHHIHCH<F<FCGGG<@FGGGEBE
@2181548/1
cataaagaactgtttgcctctcatgtcccatactccttgatttggtaaag
+2181548/1
CCCFFFFFHHHHHJJIJJJJJJJJJJJJJJJJJJJJJJJIJJJJJIJJJJ
@7320612/1
agtaggtgctgggcctcttgtatgcgaaggtgttgaggcgcttgtggtgg
+7320612/1
BCBFFFDFHHHHHJJJJJJJHIJJJJFHIJDHHHIJJJIJJIJIHIJGIJ
@3730111/1
aggtgctgggcctcttgtatgcgaaggtgttgaggcgcttgtggtggtgc
+3730111/1
@BBDDEFFHHHHHJJJJJJJJJJIIJJCFGHJJJJJJJJJJIJJGGIGHG
@2706210/1
gctgttgtggaactgcttcacctgtggccggcgg
+2706210/1
?<?DDD4BDD>DDEA3C<CCEEEA<C38FA<:@6
@4254099/1
catctggttcatacggcgcgcggtcgcctccttgatgcattgcgtcagaa
+4254099/1
CCCFFFFEHHHHHJJJJJJJJJJIJJJJJJJJJHHHHHHHFFFFDDDDDD
@2182415/1
gtacaaagcaaaggtcgggcagttcgtcaacaagacattactagctg
+2182415/1
BB@FFFFFHHHGFIIIIJIDHIIJIIHIJJJJIJJIGIJGJJJJIJJ
@5790683/1
gctcgctctccgaagggagcttgcggccgatgacctcatactccttcaac
+5790683/1
CCCFFFFFHHHHHJJJJIJJJJJJJJJJJJJJFGHIJEIJIJHHHHHHFF
@2182514/1
gccagatgccaaagttcttgatcttcactgggctcttctctgggatttcc
+2182514/1
@@@FDDDDDHDHFDEFEHAHDEHIIGGGGIIIIIGIGCHGICDHFHGGGG
@7834558/1
agcgacaaatacttctgcgaagcccctgtttgttttatcgtcgccttgag
+7834558/1
CCCFFFFFHHHHHJJJJIJJJJJJJJJIHIJG?DHHIJJJIJJJJJJJJJ
@2706863/1
cgggacttagccacaatctggtctggggaaaagatcctcatcttgtatag
+2706863/1
CCCFFFFFHHHHHJJJJJJJJHIIJJJJJJJJJJJJJJJJJJJJJHIIJJ
@117443/1
gcgttactgcttaatactactcactgatttatgtagcatcatcttgtaaa
+117443/1
@;@DADD;CFFFBG:CF<ACB@F;ABH42CBFHAEGF@?<DFFCCFCB9B
@7321633/1
gaggaagtaggtgctgggcctcttgtatgcgaaggtgttgaggcgcttgt
+7321633/1
@@@FDBFFDFDDDGGIIDFGIJIIIGGIGJIBGHIBFFGIEHIEGGIGIC
@7834615/1
gcgatgttttacaagggcaggttgaactcacaccattcaatttaaaagaa
+7834615/1
@@?DDDDABFBHHII<EEEFC?AAD@?@>GFAFDEBG@BGGBD@???9??
@2706930/1
ccaggataaaaagtaacctattttatgtccaggataataagttaattata
+2706930/1
CCCFFFFFGHHHHFHIJJJJJJJJJJJJJJJJIJJJJJIJJIIJJJJIII
@3204445/1
gatagagacgatttcaccagtggtcttcttgaacttcttcaattgacgca
+3204445/1
C@@FFFFFHHHGHJJJJIJJGIGIJGBHIIHHIJIIIJJJIJJIJJIIJJ
@117659/1
ctgggcctcttgtatgcgaaggtgttgaggcgcttgtggtggtgcacgcg
+117659/1
@@CFF@DDFHHHHIIJIJJIIIAFGHIGJJGHGIGIHEHHHIFGIJJJHG
@117722/1
gccatctttaaactctagttcgtctgtggtataagggaagatttcgtcta
+117722/1
CCCFFFFFHHHHHJJJIJJJJJJJJJHHJGHIJIJJJJJJJJJJJIHIJJ
@5272377/1
gggctgcagatgactgtgcatccttgctagtaagtcctgagccatagcaa
+5272377/1
BB@DFFFFHHHHHJJJJHIJJGIJJJJJJJJJJJDGHIIGDGIJJJJJJJ
@7322017/1
ggcagagggaatctgattgtgctgttgtggaactgcttcacctgtggccg
+7322017/1
?<@DDDDD>DFDF@>DDF4CC<<:ACF2??99CG??CCFD9DG?0??B@:
@4759817/1
cgtatagacattttgctaccaaaacccacttatatacgacaacttaacta
+4759817/1
@?=DDEBDFDDFHIIIGGH?CAGIGGIGIIEIIIIIIICEGIIIIIIIII
@6299449/1
catacataataaaattagaggaagtaggtgctgggcctcttgtatgcgaa
+6299449/1
CCCFFFFFHHHHHJJJJJJJJIJJJJJJHHIJJJJJJJJJJJIJJJJJHH
@6799980/1
acagcatacataataaaattagaggaagtaggtgctgggcctcttgtatg
+6799980/1
@@@DDDFFDHHFFIJEIJIIHHCBGFGGGHJIAEFIHIJIGIGGGGGHIG
@7322359/1
gccgtttctgagattagcgcgcacagacgaacagacaaacagacaaacag
+7322359/1
CCCFFFFFHHGHHJJJJJJJJJIJIJJJJJJJJJJJJJIJJJIJJHHHHF
@632311/1
gcaagaagtaccagaaacgggacttagccacaatctggtctggagagaag
+632311/1
CCCFFFFFDFHHHJJJJJJJJIJJIJJJJJJJJJJJJJHHGIJIJHJIIH
@632329/1
gtcgaacattctatgcttataccattaatctccgcaactatttgacggat
+632329/1
CCCFFFFDHGHHHIIABHJIJGHIIIGIHJGIJJJIGHEGIEIJJIGGDF
@6299766/1
cgcaagaagtaccagaaacgggacttagccacaatctggtctggagagaa
+6299766/1
@CCFFFFFHHHHHJJIJJJJJJIIJJJJJJJJJJJJJJJJJJJJJJJIJJ
@6800176/1
agtcaatgaaacggtgggtagtaagcgcacgaccatttttttcctacatt
+6800176/1
@@BFFFFFHHHHHJEHIJFHHHJJJJJJJJJJJJBHJJJJJJHHHHHHFF
@4255836/1
gaactgcttcacctgtggccggcggcacgcagacgccttgatgacctcca
+4255836/1
CCCFFFFFHHHHHJJJJJJJJJIJJJJJJJJHHHFFDEDDDDDEDDDDDD
@6800444/1
caccagtggtcttcttgaacttcttcaattgacgcaagaagtaccagaaa
+6800444/1
@@CFFFDDHHDDHIFHIIIIJIIIHIJJJIIGIGIFGGIEH:D@FGIJGJ
@1168934/1
gttggaatgattctggtgggttgtcctgcagagcttgccacatcttgtaa
+1168934/1
@?@DDFDFFDHHHIJECAHHIIIJHJFIJG@HEHEH3BDBFBGFGICH9F
@1686930/1
gtagcactgagtgacggcacctccgacactgaggtcacggtactcgcggt
+1686930/1
CCCFFFFFHHHFHIJJIJJJJJJJJJJJJJJJJJGHJJJJGIIJJJJHFD
@6800703/1
gggacttagccacaatctggtctggagagaagatcctcatcttgtat
+6800703/1
CCCFFFFFHGHHHJJJJJJIIIJJJJJJJIIJJJJJJJJJJJJJJJJ
@7323074/1
ctcgggttggaatgattctggtgggttgtcctgcagagcttgccacatct
+7323074/1
@@@FFDADHHGHHGIIIJIGIHHHI?EHDHGIGJIG@FGGIJJJJIJJIJ
@7323145/1
gcatacataataaaattagaggaagtaggtgctgggcctcttgtatgcga
+7323145/1
@@@FFFFFHHGFDIGGHFE>FHAEGEFHGCEFHIJJFIGHGHIDFIJGG?
@4256387/1
cgacactgtacagttagaaatgttacaacctctatactttgcattaaaat
+4256387/1
CCCFFFFFHFHHHIJIJGJJJIHIIIIIJJJJJJJJJJJJIGIJJIGGII
@4256452/1
gtttgtctgttcgtctgtgcgcgctaatctcagaaacggctgatccgag
+4256452/1
@?@FFFFFHDHHHJIGGIJGIGGIJJJJIGGIIGGDGHGGAF;@@FGEB
@6300701/1
atagtgttcgacgtgattctttaatttgacataacttttttatttatgaa
+6300701/1
@@?DBBDBFAHDFFGGHGDHGEHIIIGHEADGH@?GGHIIEHIIGEHIGI
@5791209/1
aagcatcccacaatacactcgtgaaaaccgcatccaactcggatcagccg
+5791209/1
@C?DFFFFHHHGHIIIGIEIECDHGHIIIDEEH8@GEFGAEGIIBB83@E
@6801304/1
gtgctgttgtggaactgcttcacctgtggccggcggcacgcagacgcctt
+6801304/1
C@@FFFFFFHFHHJJJJJJJJIJJJGFEIIJJJJIIIHHFFCDCDDDDDD
@5791270/1
ggaggcttgggcctgttttggtagcggcggcgcggtccgtgtggagcatg
+5791270/1
@@CDFFFFAFHBFIGAHIIIJBFFGGBHII>DD@B;=BBDDBDD@AC?@A
@3731666/1
gttcgacatcgacataacaataacccctgctattttttttatttttattt
+3731666/1
CCCFFDFFHGHHHJJIJJJJJJJJJJIIIIGGGIIJIJIIIJIJGIJIJJ
@5791393/1
acataataaaattagaggaagtaggtgctgggcctcttgtatgcgaaggt
+5791393/1
CCCFFFFFHHHGHJJIIJHJJGHJJIJJJJGEBHIJJJJJIJJJJJIIJB
@6801485/1
cctggctcccatgtcacggtagcactgagtgacggcacctccgacactga
+6801485/1
@CCFFFFFHHHFFGGIJJJCHGJIJJJJJEHIJJJJJJJJJJJJIIIJJJ
@1687798/1
gtggaactgcttcacctgtggccggcgg
+1687798/1
?@?A?ADADBF><<EBEF<<BBFFDEF0
@3731883/1
gcacagacgaacagacaaacagacaaacagacaaacagacaaacagacaa
+3731883/1
@C@FFFDFHGHHHJGHJJIJJJJJJJIJJIGHIJJ2DHHIJJJJJIJJGI
@3731941/1
gccagttataaagcatagcccgaagtgctattggcacacaggcataatgc
+3731941/1
@CCDFDDFHHGHHIJIGIIJIIJJIEGGIIIIIJJJJIJJIJJJIJIJJJ
@1688074/1
gttgaggcgcttgtggtggtgcacgcgcttgggcagagggaatctgattg
+1688074/1
@@@DDDD=FDDHDAFEAEB:?GHIGEGGIIGEHGEGEEEEA?AECB@???
@7324158/1
ccgcgacttcgttcgcgtggaatagtgacttccggcaaatttttggtttt
+7324158/1
CC@ADFFFHFFFHFGGG@DGEHIIG4BBGGIGHGEF<GEHDGHIFG?BDD
@3732154/1
gtcttcttgaacttcttcaattgacgcaagaagtaccagaaacgggactt
+3732154/1
CCCFFFFFHHHHHJJJJJJJJJJJJJJIJJJJIHHIJJJJJJJJJJJJJJ
@7835644/1
gtcaatcggttcataaataaaaaagttatgtcaaattaaagaatcacgtc
+7835644/1
CCCFFFFFGHHHHJGJJJIJJJIIIIIGIJJGIJJJJJJJJIJJIJJJJJ
@2183883/1
cagccagatgccaaagttcttgatcttcactgggctcttctctgggattt
+2183883/1
CCCFFFDBFDHDDGIGGHIIJGJEHGGHGICB>CHGGGIIJCDBGHIFIJ
@4257425/1
gatgaagaagaggagcaaatggaaaaaaaaattggtgaaaagaatcacaa
+4257425/1
C@@FFFFABFDHHGGIGGHIIGGIIGIIGIHHGCHGHGIIIJGJJJJJJE
@3732230/1
gtcacggtagcactgagtgacggcacctccgacactgaggtcacggtact
+3732230/1
CCCFFDF=CFBFBGIGIC@FFGAFHIIEHI@DGEFFGHEGIGGGHE@E=E
@3732353/1
ggtgctgggcctcttgtatgcgaaggtgttgaggcgcttgtggtggtgc
+3732353/1
?<?=;;DAABDABE>GFGGGDE7CGACECGEII<;D>D;B=BFHCC;;.
@7835879/1
cagcatacataataaaattaggggaagtaggtgctgggcctcttgtatgc
+7835879/1
CCCFFFFFHHHGHJJJJJJJJJJJIJJJJJJHIIJJJJIJJJJJJJJJJJ
@2184225/1
gtagcactgagtgacggcacctccgacactgaggtcacggtactcgcggt
+2184225/1
CBCFFFFFHHHHHJJJJJJJJJJJJJJJJJJIJJHIJJJJHIJJJJJHFD
@2707527/1
gtgaaactgcgacaccttgtggctgtgacttgtagtcaaggtggagattt
+2707527/1
@@@DDDDB>FHFHGIIIGGHGIIIF?DAFHIGBGHGGIGIG0?D=FEEHI
@7324648/1
ggctcactctccgaagggagcttgcggccgatgacctcatactccttcaa
+7324648/1
@@@DDD?DFHD;CGGGHGBGAGE9EDABFHFGBB<C>.@CH>EHGIIHFF
@7324656/1
ataacaataacccctgctattttttttatttttattttcaatgtacagac
+7324656/1
CCCFFFFFHGHHHJJJJJJJJJJJJJJJJJJJIJJJJJJJJJJGHHIJII
@7836162/1
ggtggtgcacgcgcttgggcagagggaatctgattgtgctgttgtggaac
+7836162/1
BC@DFDDFHGHHHJJIJJJJJJIIJJGGIJJJIJIIIJJJJJJJFHIIJJ
@4258198/1
agtggtcttcttgaacttcttcaatt
+4258198/1
:?8A;DDDDD<D8AGFBB<EEH@E><
@2184872/1
ctgagtgacggcacctccgacactgaggtcacggtactcgcggtacatgt
+2184872/1
CCCFFEFFHHHGHJJJJJJJJJJJJJJJGIIJJJHIJJJGIJHHHFFFFC
@6301060/1
tggatatttaggttacctgcagaagatcactagaataggaagacagacat
+6301060/1
CCCFFFFFHHHHFIGJJJIJJJJJJIJJJIJJIJJJJIJJIJJJIJJJJJ
@5274145/1
ggaagtaggtgctgggcctcttgtatgcgaaggtgttgaggcgcttgtgg
+5274145/1
CCCFFDDFH?HHDGGGIJIJJJJHIIJJJJBHIFHGGIIJIIJIGIJHJJ
@6301192/1
gtggatagctggacaaggcactggcaacgaccaatcatggacttttcttc
+6301192/1
CBCFFFFFHHHHHJJJJJJJJJJJJJJJJJJJJJJJJJJJJJJJJJJJJJ
@6301201/1
ttcatgtcaatcggttcataaataaaaaagttatgtcaaattaaagaatc
+6301201/1
CCCFFFFFFFHHHJHIJJJJJJJJJJJJJJIJJJJJJJJJJJJJJJJJJJ
@2185216/1
gccagatgccaaagttcttgatcttcactgggctcttctctgggatttcc
+2185216/1
@@@FAD>DHDAHDHFBGHIIGIIIHGGIIFIIICADGGGCDGIIBAG9D?
@5274196/1
agcactgagtgacggcacctccgacactgaggtcacggtactcgcggtac
+5274196/1
@@@FFFFFFFHHFGDGGGJJJIIJJJJIGGHGGHIIIJ;FHIIGIIHFFF
@4761962/1
ggcacctccgacactgaggtcacggtactcgcggtacatgttgtgtacac
+4761962/1
=1??DDDD;DCFAGIGIGA??9E?@D?:BFAEA@7@FGHCHAGDC7=CC7
@5274342/1
agattcttcatcgttgctgtcctcatcattagacttgacctcgtccaaca
+5274342/1
@@@DDDDD<FFFFGBGGIII9EFEEIIIIIIFIIIIIIIFEGIGIIIFFI
@4258982/1
cagcgaaatagtcacatccacgttggttatcaagtggcttggtagg
+4258982/1
@@@FDFDD3DBDDHGBGGCDGCHHDGIIIFBGEEFCHGID?DDB<D
@7325655/1
cagtggtcttcttgaacttcttcaattga
+7325655/1
?@@BBAD?DFFFHCBGHBIACGGGCHIB>
@633788/1
ctgtggccggcggcacgcagacgccttgatgacctccactttgatgatct
+633788/1
BCCFFFFFHHHHHJJJIIIJJJJIHHHHFFFFFFEEDEEDDDDDDDEFDE
@3206696/1
gcaagaagtaccagaaacgggacttagccacaatctggtctggagagaag
+3206696/1
CCCFFDEFHHFGHJGIIJJIIJJJJJJJJIGIGIIJJGHIJJJGHGI?FG
@4762230/1
atacataataaaattagaggaagtaggtgctgggcctcttgtatgcgaag
+4762230/1
@C@FDFFFHFFDHHJEH?FH@GFFHGIIIIJIIEGHIIJGIFGGHIIJHG
@2185694/1
cggcacctccgacactgaggtcacggtactcgcggta
+2185694/1
@@<ADDFFHDD>HIIGHIGFI9CEGBDAAHGBGGH<A
@7325800/1
cggcacctccgacactgaggtcacggtactcgcggtacatgttgtgtaca
+7325800/1
@CCFFFFFHHHHHJJJJIJJIJJJJJGGJJJJJJJFHHIJJIJIHIEHHH
@7325865/1
cagtggtcttcttgaacttcttcaattgacgcaagaagtaccagaaacgg
+7325865/1
@@@DDDFFHHHGHIJJIJIIIJJIIJJIJJJJJJJJIIHIIEIJJGJJIF
@4259358/1
cagtggtcttcttgaacttcttcaattgacgcaagaagtaccagaaacgg
+4259358/1
BCCDFFFFHHGHHJJJJJJHJJJJJJJJIJJJIJJJIJHIJJIJIJJJJJ
@3206922/1
gtggtcttcttgaacttcttcaattgacgcaagaagtaccagaaacggga
+3206922/1
@CCFFFFDFHHHHJJJJIJIJJJJJJIJJIGJIGIIHGGIJIJJIJJGID
@3207068/1
ccagtggtcttcttgaacttcttcaattgacgcaagaagtaccagaaacg
+3207068/1
CCCFFFFDHHHHHJJJJJJJJJJIHHIGJEHGIJGGHIJDGHIJJIJJJJ
@120233/1
gcgaaggtgttgaggcgcttgtggtggtgcacgcgcttgggcagagggaa
+120233/1
@@@DDDD;D:CBFBGHIIGHGDFH;DH?BGH<FEGGGBCCAE9?DD=AAB
@5274858/1
gtggattttaatgttattattacagcatacataataaaattagaggaagt
+5274858/1
@?@DD8D3DDBFF<C9FD4CHF:AFAGIIEGIFHF>41?FCFB@GIDFF?
@2186144/1
gtctgttcgtctgtgcgcgctaatctcagaaacggctgatccgagttgga
+2186144/1
@@@DDDDFHDFH=AEFGHIGIIIICHIEHE>GHHIIIIIIIACC;CCHFA
@120319/1
ggcgcttgtggtggtgcacgcgcttgggcagagggaatctgattgtgctg
+120319/1
B@@DFFFFDDHFFHCFGGHIJJJGHIIJFCHIIIJG=CC@GC=DADEGDC
@7326194/1
gaggaagtaggtgctgggcctcttgtatgcgaaggtgttgaggcgcttgt
+7326194/1
@CCFFFFEHHHFHIJIJJJJIJJJJHIJJJJHIIJ?DFHGJJJDIJJJJD
@3732941/1
gtcgtcctactaaatttactttccactcgttaagcgtattagtttcttgt
+3732941/1
CCCFFFFFHHHHHJIJJJJJJJJJIJJJJJJJJJJJHHIGJJGIJJJJJH
@3207456/1
gcgatgttttacaagggcaggttgaactcacaccattcaatttaaaagaa
+3207456/1
@@@DDFBEHDHH8DCGBEEHIIHIGIII@FHIIIIIIIGIIIIIIIIIII
@6802857/1
gtggattttaatgttattattacagcatacataataaaattagaggaagt
+6802857/1
@@@FDDEDHHHHHII>EHHIHIEHGEHIDHAHCHIEH?CEHDH@FFCBF?
@1689202/1
aggtgctgggcctcttgtatgcgaaggtgttgaggcgcttgtggtggtgc
+1689202/1
B@@FFEFFHHFHGIJJJJJIJJJHIJJFGFHIJIJIJJJJJHIIIIIEGG
@120804/1
cgtgaatataagtggcaaaggtagtaagtcagctgttccacttcatcatc
+120804/1
C@@DFFFDHHHDFGGHGGHIJCBHHGEHFFHHGHJGIJGGIIIJGIIIII
@7326608/1
cgaatagtcttttctaacttgaacagtgcgatgttttacaagggcaggtt
+7326608/1
@CCFFDFFHHHHHJIIJIIIHIIJIFAFHIBHHEGIIJIIIIGEIJJIEG
@5792911/1
gccagatgccaaagttcttgatcttcactgggctcttctctgggatttcc
+5792911/1
CCCFFFFFHHHHHJJJJJJJJJJJJIIJJIDHJGIJIIJJIJJIIJJJIJ
@2187438/1
gtgcgctaatctcagaaacggctgatccgagttggatgcggttttcacga
+2187438/1
@?@DFFFFHHHFFGGIJGIIEIIIGIGIGBF;FHIBGEFAE;FHECCHI;
@1170253/1
gttgtggaactgcttcacctgtggccggcggcacgcagacgccttgatga
+1170253/1
CCCFFFFFHHHHHJJJJJJJJJJJJJJJIJIJJJHFFFDECDDDDDDDDE
@7327212/1
tacgattcgaatactggactagtaaaatacatagtttcactacacaagtg
+7327212/1
CCCFFFFFHHHHHJJJJIJIJJJJJJJJJJJJIJIJJJJJJJJJJJJJHI
@2187637/1
gtaggaaccacagccgttggcgtcgattgcggtatcggcgtcgcttgcgg
+2187637/1
BCCDFFFFHHHHHJJIIJIJJJIJJJJIJJJJFHJJGHIJHFDDDDDDDD
@634397/1
gtggtcttcttgaacttcttcaattgacgcaagaagtaccagaaacggga
+634397/1
CCCFFFFFHHHHHJJJJJJJJJJJJJJJJJJJIIJJGIJJJJJJJJJJJI
@2187717/1
acataataaaattagaggaagtaggtgctgggcctcttgtatgcgaagg
+2187717/1
@@@BDAD;DBHFHGGGGIFGICHAFADEHG9;BFHIGGIIIIIG>GGE:
@5275320/1
gtgctgttgtggaactgcttcacctgtggccggcggcacgcagacgcctt
+5275320/1
CBCFFFFFHHHHHJJJJJJJJJJJJJJJJIJJJJJJJHHFFDDDDDDDDD
@2708986/1
ccctcaatctgcaccagttcatatttgggcacagttcctcgacgagcaag
+2708986/1
CCCFFFFFHHHHHJJJJGIJJIJJIJJJIJJJJJIIJJJJJJJJJJJJIJ
@2188065/1
gcttgggcagagggaatctgattgtgctgttgtggaactgcttcacctgt
+2188065/1
@CCFDFABDHHHGG@FHIGIIGIIHEDG9:CGIHGCBFDHGIIIIEFDF?
@4762936/1
cagccagatgccaaagttcttgatcttcactgggctcttctctgggattt
+4762936/1
CCCFFFFFHHHHHJJJJJJJJJJJJJJJJJJJJJJJJJJJJJJJJJIJJJ
@6302564/1
ggcgcttgtggtggtgcacgcgcttgggcagagggaatctgattgtgctg
+6302564/1
CCCFFFFFHHHHHJHIJJJJJJJJJJJJJJJIJJJIJJJJJJJJJJJJJH
@2709460/1
gtgctgttgtggaactgcttcacctgtggccggcggcacgcagacgcctt
+2709460/1
CCCFFFFFHHHHHJJJJJJJJJJJJJJJJJJJJIJJJHHFFDDDDDDDDD
@7327938/1
gttgaggcgcttgtggtggtgcacgcgcttgggcagagggaatctgattg
+7327938/1
@BBFFFFFHHHHHGIJHJJHIIJJJJJJJJJJJJJJIJJJFHHHFFFFFF
@6803254/1
gctctgtgcctggctcccatgtcacggtagcactgagtgacggcacctcc
+6803254/1
@CCFFFBDHFFHHGGIJJJJJEFIIIJHHIJIJJIIIFHEGIIIIJIGIJ
@635286/1
cgcgcacagacgaacagacaaacagacaaacagacaaacagacaaac
+635286/1
@B@FFFFFHHHHHJJJIIIJJJJJJJHJIIJJIJIJJJJIGHHIIJJ
@7328262/1
gtgctgggcctcttgtatgcgaaggtgttgaggcgcttgtggtggtgcac
+7328262/1
?@@DBD?D8ADHHBDA<GHFIIDFAGGHBCEG>;0??FD=CC@FG@;77=
@635351/1
agaggaagtaggtgctgggcctcttgtatgcgaaggtgttgaggcgcttg
+635351/1
CCCFFFFFHHHHHIJJJJJJJJJJJJHJJJJJIIJJFGFGIIJJJJJJJI
@635352/1
caataatctataattaattactttaaatcttgagattaatcacaagaaca
+635352/1
CCCFFFFFHHHHHJJIIJJJJJJJJJIJJJJJJJIJJJIJJJJJJJIJJJ
@635354/1
ggtgcacgcgcttgggcagagggaatctgattgtgctgttgtggaactgc
+635354/1
@B@DFFFFHHHHHJJJJJJJJJJIJJJJJJJJJJJJJJJJJJJJIJJJJJ
@4763694/1
aatatattcgtgaaaaccgcatccaactcggatcagccgtttctgagatt
+4763694/1
@@<?DBDD?;AFHHGGBF:FF:EFCG?GHIE:?6???;@.<FF><FHFD7
@5276283/1
tggattttaatgttattattacagcatacataataaaattagaggaagta
+5276283/1
CCCFFFFFHDHHHJJJJJJJJJJJJIJJJJJJGIIIIJJJJJJJJIJJJI
@7328644/1
gaggaagtaggtgctgggcctcttgtatgcgaaggtgttgaggcgcttgt
+7328644/1
@@@FDDFFHFFHHBDHGEIIGHIJJJJJJJGFAFHBFDFHHI>DGIIGGH
@7328721/1
cagcatacataataaaattagaggaagtaggtgctgggcctcttgtatgc
+7328721/1
=7=D=B?DFBBHFBDADGIEG>>?:CF<AC?E@?FIGGFCFHDAH?BDGB
@1171874/1
gtggattttaatgttattattacagcatacataataaaattagaggaagt
+1171874/1
@?@DDDD?FHFH?:A?CFFC?ECECFIHI?C?CHGGCH?FBEFIII3?DH
@1172015/1
gccagatgccaaagttcttgatcttcactgggctcttctctgggatttcc
+1172015/1
@;8AD>DDDFD<;D<<CGH@HHBAH@:BFH@8;E;E@?C:F@DFGBFG@B
@635957/1
gccagatgccaaagttcttgatcttcactgggctcttctctgggatttcc
+635957/1
@@@DDDB?>FF<:;C@<<AA:FE??3<FCE>9=EGFFDBGFFIIIFEFEG
@635958/1
tgatagagacgatttcaccagtggtcttcttgaacttcttcaattgacgc
+635958/1
CCCFFFFFGHHFHHJJJJJJJJJJJGIGJJJJIIJJJJIJIIGHJJJJJJ
@7328924/1
cgcaatgttggagcttggtacaaagcaaaggtcgggcagttcgtcaacaa
+7328924/1
@@@FDFBBDHHFHIIHIIAFHGGIGIIIIIICGHEFEAFBDHIFGGFGHE
@4261345/1
agagggaatctgattgtgctgttgtggaactgcttcacctgtggccggcg
+4261345/1
CCCFFFDFGHHHHIJJHIJJJIJJJJJIIJIJJJJJJJJIHJJJJJIFGI
@7328982/1
gttgatatagaggataccgatacctggttacacttaactgtaccgctgct
+7328982/1
C@@FDFFBFHFHHEEEGGHG1?FFHCCCFHIIGHGGGHGHIIIFBHGG@C
@6304222/1
ccacaatctggtctggagagaagatcctcatcttgtatagaggaggcttg
+6304222/1
CCCFFFFFHHHHHJJJHIHIJJJJJJJJJJJJJJJHJJJJJJJIJJJJJD
@2190059/1
gcaagaagtaccagaaacgggacttagccacaatctggtctggagagaag
+2190059/1
CCCFFFFFFFHFHGHIJGGHJJJIJIGGHJJJIIJJIIDCHGIIHJJDGG
@5794049/1
gtcacggtagcactgagtgacggcacctccgacactgaggtcacggtact
+5794049/1
@@CDDDDDDAHHHIGEG:?CHFBGGIIGHG@@FIFIIIIGFCFGIIGHHH
@6304418/1
cggttttcacgaatatattgtgggatgcttaaatttacatttagtgtttg
+6304418/1
@@CADDFDDFHHDHEHIJJHIGIIIIHJIJJGIJIJGHDHIIGGGHFHGI
@3208720/1
ctcatcttgtatagaggaggcttgggctcgctctccgaagggagcttgcg
+3208720/1
CCCFFFFFHFHHHIJJIHIIJJGCFHG@@GEHJGGIABHGIIFABHGDBB
@5794176/1
cagcttcatccagaggcaagcgctccaagttgcttggaggcttgggcctg
+5794176/1
@@@FFFADDFHGHGIEHIIIIGF@@ACEEHIEHGIIIIGIIEH<DGGEGG
@1172758/1
gtgctgggcctcttgtatgcgaaggtgttgaggcgcttgtggtggtgcac
+1172758/1
@@CFFFFFFHHHGGIHGIJIJGIHH@EFHGCHGIIIIJIHGICAGHGHGC
@7329423/1
gcgttgatgtcgcaagatagtgagacattcactttttagtcataatcttc
+7329423/1
CCCFFFDFHHHHHJJJJJJJFHHJIJJJJJJJJJJJJJJIJJJIJJJJJI
@5794414/1
gtcacggtagcactgagtgacggcacctccgacactgaggtcacggtact
+5794414/1
@CCFFFFACFHDFIIII?EEHGEIIIDCFGHEGIIGIGHIFHHGEE;CBE
@2710408/1
ggttcgtgaatcatgccctcaatctgcaccagttcatacttgggcacagt
+2710408/1
@;@DD@2AABA:A:AFB??:<:C?CHDBB911???:?9CCGBG=F@??FB
@5794568/1
gttgtggaactgcttcacctgtggccggcggcacgcagacgccttgatga
+5794568/1
@@@FFFFDHHGGHGGGGIJIJJJJJIIIIGIJJIHGFFDCBDDBDDCCCD
@7329802/1
aacatattcgtattaatgtatcacacctagcatcacaacgtcatttaata
+7329802/1
CCCFFFFFHHHHHJJJJJJJJJJJJJJJJJJJJJJJJJJJJJJJJJJJJJ
@2710621/1
ctgtgcctggctcccatgtcacggtagcactgag
+2710621/1
BCCFFFFFHHGHHJJJJJJIJJJJHIIJIJJJJJ
@1173329/1
caaacagacaaacagacaaacagacaaacagacaaaaaaaaagttaatta
+1173329/1
<@<DDDDB?BFBDFGHIIB@BHGHEHG9FGHCBGGHCHIIEAA77..?EA
@2710781/1
gtcctttctaaggttctaaactatatctgtaccaaatttcaaccaaatcc
+2710781/1
CCCFFFFFHHHHHHIJJJJJJJJJJJJJJJJJJJJJJJJIJJJJJJIJJJ
@5794963/1
ctccgccctcttcctcgggttggaatgattctggtgggttgtcctgc
+5794963/1
CCCFFFFFHHHHHJIJJJJGIIJJJJJJIJJJJJ?DHI?DHFGIIIJ
@4262711/1
ctggagagaagatcctcatcttgtatagaggaggcttgggctcgctctcc
+4262711/1
@@@DDDDDAFFFDEGHIGHHIEHHHEIH@HE8@EG=HDEGEAEHIHIFEG
@6305407/1
gttaaatgccacgacgctcggacatttcaattttatttagttggtcttgg
+6305407/1
BCCFFFFFHHHHHJJJJJJJJJJJJJJJJJJJJJJJJJJJIJJJIJJJJJ
@7838327/1
gcagctccggtaagtttgtcgagtagagccttagctgcggaatgcttagc
+7838327/1
@<@DDD<DHH<DFGIIIIHIIGIEHGIIGIIEIIGIIFGGIII@FHIIGG
@2711129/1
aggcgcttgtggtggtgcacgcgcttgggcagagggaatctgattgtgct
+2711129/1
CCCFFFFFHFHHFGHGFHHIJIJJJJJJJJJJJJJJFIJJJJIEIIGHHF
@636333/1
gcctaaataatgctgaatattaaactggaaatatccacacgtattttttt
+636333/1
CCCFFFFFHHHFHIIGIJJJJJJJJGGIJIJJIJJJJIJIG?GHIIJIII
@5277308/1
aggatgtggattttaatgttattattacagcatacataataaaattagag
+5277308/1
?@@BDEDBHFFFFHIHIEIGHIGEIGCHHFEHIIIHGIHHGI>GHDHGIJ
@7330774/1
cagatgccaaagttcttgatcttcactg
+7330774/1
??;D?;D:CADDDE>CDECF:CE<E3C3
@3733948/1
ggtcttggttgaacggaactccaatcctttactcgaatagtcttttctaa
+3733948/1
@@?DDFFFFHDFHIJJJJJIJJJJIJIJJJIJJJJGGHIIJJJJJJIIHE
@7330839/1
cctgcctcacatgattcatccacaaattccaacccttgcgtttcaaaaca
+7330839/1
?@@FFFFFFHHHHGEGBGGHEIGHHHGIIIIIGGIIGEHHDHIIIDHGHI
@636674/1
ctgcttcacctgtggccggcggcacgcagacgccttgatgacctccactt
+636674/1
CCCFFFFFHHHHHJIJIJJJJIJJJJJJJHHHFFEDEEEEEDDDDDDDDD
@1691241/1
ctggctcccatgtcacggtagcactgagtgacggcacctccgacactgag
+1691241/1
?@?:BD?DFHHHHGGIIGH@@>HEFB9CFHGGGG6@68BAGE@GHHGGEG
@636706/1
cagcatacataataaaattagaggaagtag
+636706/1
8;?B?B;DD<=AD?@4:CEH@<4CBDACF4
@7331065/1
ctcatcttgtatagaggaggcttgggctcgctctccgaagggagcttgcg
+7331065/1
@CCFFFFFHHHHHJIJJICGIEIGIJIIGJIIJGIGIJJEHJBHIIH@HI
@636842/1
ctgcaatcctgcctcacatgattcatccacaaattccaacccttgcgttt
+636842/1
:BBFBBDDFHHHHJJJJJJJJJJJJJJJJJJJJJJIJJJJJJJJJJJHIJ
@121883/1
gtagctttctttagttttaagttagttttcatcttaagttcggaaagatt
+121883/1
CCCFFFFFHHGHDHCFGHIGJJJJIFEHGIJIJIIGIGFHGJJJJJJGGH
@7331375/1
gtcctttctaaggttcaaaactatatctgtaccaaatttcaaccaaatcc
+7331375/1
CC@FFFFFHHHHGFHIIGIIJJJJJJJJJIIIJGIIJIJIIJJJJJGIJI
@6804889/1
ttcacctgtggccggcggcacgcagacgccttgatgacctccactttgat
+6804889/1
CCCFFFFFHGHHHJJJJJJJIIJJJJJHHFFFFEEEEEEEDDDDDDDDDD
@6804985/1
agaagatcctcatcttgtatagaggaggcttgggctcgctctccgaaggg
+6804985/1
@CCFFFFFHHHHHJJJJHIJJIJJJJJJJJJIHJIIJJIEHGGIJJJJJJ
@7331593/1
cttgggcagagggaatctgattgtgctgttgtggaactgcttcacctgtg
+7331593/1
@@CFFFFFHDHHHIJJJIJJIIHHHIIJJJJJJJJJJJJIJJJJIJJIHI
@122546/1
gtgttgaggcgcttgtggtggtgcacgcgcttgggcagagggaatctgat
+122546/1
@?@DDFFFHHHHHJJIJJJJIIIIIJJJIJFJIJIFIJIIGGEEDFFFFF
@3734928/1
gacgagtgcacaatatccgtgtcgaccactgtgcctggttccacgttata
+3734928/1
CCCFFFDDHHHGHJJJJJJGGGIJJJJJJJJIJJJJJJGIJJJJJHJJJJ
@122691/1
gccgtttctgagattagcgcgcacagacgaacagacaaacagacaaacag
+122691/1
??@DDDDDHFFF?<AAGEGGDHAGFF>FDFFDFHIGCFDHGIEHGHACHE
@122870/1
ggtgcacgcgcttgggcagagggaatctgattgtgctgttgtggaactgc
+122870/1
@@@DFFFFHGHHGIJGIJJJJIEIGCHGIFCHGDHIIIEGHFCGHIGIGI
@7840027/1
cacaatctggtctggggaaaagatcctcatcttgtatagaggaggcttgg
+7840027/1
CCCFFFFFHHHHHJJJJIJJJJJJJJJJJJJJJJGIJJJJJJHIJIJJGG
@122937/1
ctggatggagtgagcacgggctctgtgcctggctcccatgtcacggtagc
+122937/1
@@@FD?DDFDCDFHGBEHIIIBGIEHDGGGEGHHCHBG>?FHIGGE6BGI
@6805706/1
ccacaatctggtctggggaaaagatcctcatcttgtatagaggaggcttg
+6805706/1
CCCFFFFFHHHHHJJJJJIJJJJJJJJJJJJJJJJJJJJJJIJHIJJJJ@
@7840368/1
gttgtgtacacctgagcgagactcataacgcagccagatgccaaagttct
+7840368/1
CCCFFFFFHHHHHJJJJJJJIIJJJJJJIJIJJJJJJJJJJJJJJJHHII
@123372/1
ccatgtcacggtagcactgagtgacggcacctccgacactgaggtcacgg
+123372/1
@@CADABABFAACE@FHIEGCAFFHGGDGIHGCEGHJJIABDGGFCADGH
@5279438/1
gtacaaacaaaaacataaacacatctagactaattaataaaattggactg
+5279438/1
?@@?DDADHDHAHGIGGICIGID>B@HHCDHB3CHI49<D>FD<DHCGGH
@1174190/1
cagagggaatctgattgtgctgttgtggaactgcttcacctgtggccggc
+1174190/1
CCCFFFFAFFHHHJJICFHHIIJJJJIJIIGGJJJIGIJJJIEGGIIIIG
@4263234/1
ctgtgatctgtttcttggcatctatagatgtcggtggcgcacagggcacg
+4263234/1
@@@DFFFFHGDFHIIIGGJIJEHHGIJGEIJGIGFFIIGIBAGHJJGGGB
@3210077/1
agacagacaaaaaaataataatcacatatttgggtttggtatcgacccag
+3210077/1
C@CFFFFFDHHHHJJJJIJJFIGIIJJJJJJJJJIJJJJIIHHJIIGGIJ
@7333399/1
gggctctgtgcctggctcccatgtcacggtagcactgagtgacggcacct
+7333399/1
CCCFFFFFHHHHHJJJIJJJJJJJJJJJJEGIJJJJJJJHIJJJJIJIII
@7333449/1
gtcctttctaaggttctaaactatatctgtaccaaatttcaaccaaatcc
+7333449/1
CCCFFFFFHHHHHFGIIJJJJJJJJIJJIJJJJJJJJJJDHIHJJJGHIG
@1174529/1
gtttagcagcttcatccagaggcaagcgctccaagttgcttggaggcttg
+1174529/1
CCCFFFFFHHHHHJJJJJJJJJJJJJJJJJJJJJJJIJJJJJJGJJIJJI
@1174698/1
gttgttaagaggtgttacctgcaacttggccaggttagggccaacagatt
+1174698/1
BBBFFFFFHHGHDGHIIJJJJJJJJJJJJJJJJJGGJJJJJJJJJIJHIJ
@2191898/1
gtgctgttgtggaactgcttcacctgtggccggcggcacgcagacgcctt
+2191898/1
B@CFFFFFHHHGHJIICHJJIJJIJHIGIIJIIIJJJHHFDDDDDDDDDD
@3210999/1
ggcagagggaatctgattgtgctgttgtggaactgcttcacctgtggccg
+3210999/1
CCCFFFFFHFHHHJIJFHIGHIJJIJJJJIIIJIJJJJJJJJJIIJJJJI
@1175030/1
gtctgtacattgaaaataaaaataaaaaaaatagcaggggttattgttat
+1175030/1
CCCFFFFFHHHHHJJJJJJJJJJJJJJJJJJJJJIJJJJJDHIIJJJJJJ
@1175114/1
gaggaagtaggtgctgggcctcttgtatgcgaaggtgttgaggcgcttgt
+1175114/1
@@@DDBDDFHF4CCB?FGGGBB>HB?CHHIIIGA:0?BFH?FDH@A@GIC
@4264436/1
gccagatgccaaagttcttgatcttcactgggctcttctctgggatttcc
+4264436/1
CCCFFFFFHHGHGJGHIJJJIJJJJJJJJJJJJJJJJJJJJJJIGJJJJJ
@3211254/1
catacataataaaattagaggaagtaggtgctgggcctcttgtatgcgaa
+3211254/1
@@CFFFFFGHHGGIIJJJIIJGIJHJJIHHIJJJJIJJIIJJIGJJGIHG
@1175289/1
tggtataagcatagaatgttcgacgtgattctttaatttgacataacttt
+1175289/1
BCCDFFFFHHHHHJJJJJJJJJJJJIIIJJJJJJJJJJJJJJJJJJJJJJ
@4764671/1
gcttcacctgtggccggcggcacgcagacgccttgatgacctccactttg
+4764671/1
CCCFFFFFHHHHHJJJJJJJJJJJJJJJHHHFFDEDEEEEDDDDDDDDDD
@4764700/1
atgcgaaggtgttgaggcgcttgtggtggtgcacgcgcttgggcagaggg
+4764700/1
CCCFFFFFHFHHHGHIJJJJJJJHEIJJJHG>FHIJJJJHHHFFFFDDDD
@4264551/1
gttgtggaactgcttcacctgtggccggcggcacgcagacgccttgatga
+4264551/1
=@@??DDDFDA<F?FEFFEF;FCE?GBGFF>ABEBEB>9@>?B?@<AABA
@3211404/1
cttcacgacgcttcagcagagtgcacacaatggtgaactggcgttcatgc
+3211404/1
CCCFFDFFFHHGDHEHIIGIIHBEDGGGIIIGIFGBGHICHGIIIEG@FC
@4264642/1
gttacctgcaacttggccaggttagggccaacagattgtttgagatgttt
+4264642/1
B@@FFFDFHHHHHIJJIIHIJCHHIJJJJJIJIJGFIJFHIIIJJCHFGI
@3735755/1
cgtaattcgtagctttctttagttttaagttagttttcatcttaagttcg
+3735755/1
BCBFFFFFHHHHHJJJJJJJIJJJJJJJJIIJJIJJJJJJJJJIJJIJJJ
@4764918/1
cgcaagaagtaccagaaacgggacttagccacaatctggtctggagagaa
+4764918/1
@B@FFFFFHDHHHJJJIJJJIJDIJJEHHIIJJJJJJIJIIJJJJJJJIJ
@5281116/1
ctgcagatgactgtgcatccttgctagtaagtcctgagccatagcaaaca
+5281116/1
CCCFFFFFFHHHGIGJJJGIJIIIIGJHIHIFHHGIGGIJJJJJIJJJJB
@5281194/1
gttgaaacttggtacagatatagtttagaaccttagaaaggacataggat
+5281194/1
?@@1DDFDHHHHHJJJIJJJICIIIIGGHIGIIIFGIHIIIIGCHHHIFH
@3736108/1
cttgtagtcaaggtggagattttactatctttcaagtcggcataacgggc
+3736108/1
CCCFFFFFHHHHHCGIHIHJJJJJJJJJIJJJJIJJIJJJJJJJJJJJJI
@5281235/1
ctaacattttctttttctagtttcaaatgacgataaaatatccacttatt
+5281235/1
@@@1BB=BA?FBDEGF>BEFCEE<<DHF<F@GFFFFBEFEGDDFBFE@FE
@5281240/1
gcacgttggcagtaatagtacaagtgaaaagtcacttgccgatggtagaa
+5281240/1
CCCFFFDDHHHHHJJJJJJJJJJJGHIJJIJJJJJJJJIJJHIJIHIJII
@4765537/1
cttgtatacaaattatttctaccatcaaatacaggttttagtgcgccaaa
+4765537/1
BCCFFFFFHHHHHJJJJJJJJJEHJJIGIJIJFIJFHIJJJGHGGHJIJJ
@3736325/1
gttggtcttggttgaacggaactccaatcctttactcgaatagtcttttc
+3736325/1
CBBFFDFFHHHHHJJIJJJHIJJJJJJJJJJJJJJJJJIIJJJJIJJJJJ
@3736331/1
tggtgcacgcgcttgggcagagggaatctgattgtgctgttgtggaactg
+3736331/1
@@@FFFFFGGHGHJJJGIJJFHIIEFHIJJIJJJHGHIGHIJHIJJJJIH
@5796597/1
cttcacctgtggccggcggcacgcagacgccttgatgacctccactttga
+5796597/1
CCCFFFFFHHBHHJJJJJJJJJJJJJJJHHFFFEEEEEEEDDDDDDDDDD
@6307083/1
cagcatacataataaaattagaggaagtaggtgctgggcctcttgtatgc
+6307083/1
CCCFFFFFHHHHHJJJJJJJJJJJJIJIJJJHIIJIJJJJJJJJJIJJJJ
@3736474/1
gtcctgctgtttcgtgtattctaaattggtttcgttgtatttgtctatt
+3736474/1
@@@DDDDDHFDHFHII@GHGD@?CHDGHHEDGGEHE@C9::B?D9D@?B
@4765761/1
cgtcgaacactattctatgcttataccattaatctccgccactatttgac
+4765761/1
@@BFDFFFHHHHHJIJJJJJJJJJJJJJIJJJJGHHIJIIGIJGHIJJGI
@638826/1
cttcacctgtggccggcggcacgcagacgccttgatgacctccactttga
+638826/1
CCCFFFFFHHHHHJJJJJJJIJJJJJJJHHFFFEEEEEEEDDDDDDDDDC
@6807148/1
agcgagactcataacgcagccagatgccaaagttcttgatcttcactggg
+6807148/1
@?<D=D@DHDHHHIGHHIB1ABG;<E<DCFGHDDHIFAEGEH>D8?DDHI
@638892/1
gcaaccactaattccagtgataaattcactctagcacgtagttctcagct
+638892/1
CCCFFFFFHHHHHJJJIHIIJGIJJJJJJJIIIIIIIJJJJJJJJJJIIJ
@7335456/1
gcgggatctcttcaaaaatgagatgtggaaaatattctagggaactcctc
+7335456/1
@@@FBDADBBDFBIGGEIGBCCFBCHGCACGHIEDC<?D<DDAD@0??<;
@124503/1
cattggagtcatattatgtgagtacgaagcattgtctgtttataaaataa
+124503/1
CCCFFFFFHHHHHJJJJJJJJJIJJJJJJJJJJJIJJJJJJJJJJJJJJJ
@3736670/1
cagaggcaagcgctccaagttgcttggaggcttgggcctgttttggtagc
+3736670/1
CCCFFFFFHHHHHJJJJHIHIJJIJJJGJGIIGGIGIIJJIJIJDHFIID
@124658/1
gcaagaagtaccagaaacgggacttagccacaatctggtctggagagaag
+124658/1
CCCFFFFFDHHHHJJJJJJJJHJJJJJJJJJJJJJJJJGHIJJHIHIIJI
@1692714/1
ggcctcttgtatgcgaaggtgttgaggcgcttgtggtggtgcacgcgctt
+1692714/1
CC@FFFFFHHHHHJJJJJJCGHIJJJJJJJJJJIJJIJJJIIJJJJHHFD
@4766095/1
cagtggtcttcttgaacttcttcaattgacgcaagaagtaccagaaacgg
+4766095/1
C@@FFFFFGHHHHHIJJIIIJIJIIJJJJJJJJIJJIIDFGHJGEHIIJJ
@3736979/1
gcatccaactcggatcagccgtttctgagattagcgcgcatagacacaca
+3736979/1
<@@FFFFDHFHHHJJJJGDHIHJGGGHEIIGCHIIGIJGIGGDGGGHGHH
@7335837/1
cctgtgcgccaccgacatctatagatgccaagaaacagatcacagagaaa
+7335837/1
CCCFFFFFHGGHHJJIGIIIIIJGDIHIIJJJIIIJGIGGIJJIIJIHJ@
@124990/1
ctcctttttgtcagcacagaatagtcgcgtgtgatgccgcttttgcacca
+124990/1
CCCFFFFFHHHHHJJJJJJIJIJIFIIJJIIHIJJJJJJJIJJJJJJJJJ
@1693038/1
gctgggcctcttgtatgcgaaggtgttgaggcgcttgtggtggtgcacgc
+1693038/1
@@?D;DBDFBFHGHGBGGH@@EGHE??F9::?DFDHGIGG=FD;@GA;DE
@7336034/1
cctctattgagctactgctgttaagcagaataaaactgaaaaataa
+7336034/1
@CCFFFFFHHGHHJJJJJIJJJJJJJJJJJJIJIJJJIIGIJJJJJ
@1693148/1
acgcgcttgggcagagggaatctgattgtgctgttgtggaactgcttcac
+1693148/1
C@CFFFFFHHHHHJIIIJHGIIJJJJJIHIIJJIIJHIIIJJJJJIJJJJ
@3737264/1
ctgggcctcttgtatgcgaaggtgttgaggcgcttgtggtggtgcacgcg
+3737264/1
BCCFFDFFHGHHHIJJJJIIIJFHHHJIJJJJJIJJGIJIJIIIJJJIHG
@3737291/1
cagtggtcttcttgaacttcttcaattgacgcaagaagtaccagaaacgg
+3737291/1
BCCFFFFFHHHHHJIJJJJJJJJIJJJJJJJJIIGIJJFHIJJJJIIJIJ
@3737400/1
gaggaagtaggtgctgggcctcttgtatgcgaaggtgttgaggcgcttgt
+3737400/1
C@CDFFFDHDFHFIIBGGIIDIIIEIIGIIIIIGGDGBFHGIIIIIIIEC
@3737426/1
actgcttcacctgtggccggcggcacgcagacgccttgatgacctccact
+3737426/1
CCCFFFFFGHHHHIIJJJJJJJJJJJJIJJHHHFFEDEEEDEDDDDDDDD
@3211721/1
caatcctttactcgaatagtcttttctaacttgaacagtgcgatgtttta
+3211721/1
CCCFFFFFHHHHHJJJJJJJJJJJJIJJJJJJJJJJJJIJJJJJJHIJJJ
@7336298/1
agacaaacagacaaacagacaaacagacaaacagacaaacagacaaacag
+7336298/1
C@CFFFDFHHHHHJJJIJJJIJIIJJJFIIIJJJIJIJJIIJFGIHGIID
@4265773/1
gcgacaccttgtggctgtgacttgtagtcaaggtggagattttactatct
+4265773/1
CCCFFFFFHHHHHIIIJIIJJIJJHIIGJJJJJ?DHHIHHIIIJEIJJJJ
@3211958/1
gtggtggtgcacgcgcttgggcagagggaatctgattgtgctgttgtgga
+3211958/1
B@CFFFFFHHHGHJJJJJJJJJJJIJJJGJJIJJJJJJJJIJJJJJHIGE
@5282778/1
gaacactattctatgcttataccattaatctccgccactatttgacggat
+5282778/1
@@@DDFBDHDDFFIIIFIICIIIHIGIIIIIIGIIIIIIGHIIIHIHHFI
@5282790/1
cgacccagtaacaccctgctatttattttttctatattttcaatgaacag
+5282790/1
@@@7DDBD3CHHFIIIIIIIHHIIIIIIIIIIIIIIIIIIIBDHHIGIII
@3737836/1
ctaaattctatcagagagaataataaaatcctaaagtcattattctccgc
+3737836/1
@@@DDDDDABDFBC>A:CFGIIIIIGGGIIHGE@FHGEHGIIIIIIIIII
@1693821/1
ccgcgagatcgggaactatgtggttaaaaccaaaaatttgccggaa
+1693821/1
@<@DDDDA;<<D@:8?:?BF?FC?DGI@?BBD?8BB?FDFA=@8;4
@3737965/1
tcttggttgaacggaactccaatcctttactcgaatagtcttttctaact
+3737965/1
CCCFFFFFHHHHHJJJJJJJJJJJJJJJJJJJJJJJJJJJJJJJJJJJJJ
@5283112/1
cctgtggccggcggcacgcagacgccttgatgacctccactttgatgatc
+5283112/1
8:;ADDD?FH<<C?DHH?FH;FGII<>E@@CDCDCCCCCCCCCCC>CDDC
@5797463/1
cactgagtgacggcacctccgacactgaggtcacggtactcgcggtacat
+5797463/1
@@@DFFDDHFFH?CFEGGDGGIGIIIIIIGGIEHIGFCHIIIIEEA?>EF
@3738371/1
atgcggttttcacgaatatattgtgggatgcttaaatttacatttagtgt
+3738371/1
CCCFFFDFHHHHHJHIIJJJJJJIJJJJJJJJJJJIIJJJJJJJJJJGHD
@4766427/1
gaaacaaacactaaatgtaaatttaagcatcccacaatatattcgtgaaa
+4766427/1
CCCFFFFFHHHHHJJJIFJHJIJJJJJJJJIIJIIJJIIEGIIIIIIIJI
@639150/1
gccagatgccaaagttcttgatcttcactg
+639150/1
@7=BBDDBDDHDHI<C@:ACEHH@@<?B>9
@5283815/1
caggaaaacccaacaaataaactttttaacagacaaatacaacgaaacca
+5283815/1
@@@=DDDDFHDHFIIII4CEHIIIIEIIDHEHGIGIIIIIIGHDIIIIEG
@6307530/1
ctcatcttgtatagaggaggcttgggctcgctctccgaagggagcttgcg
+6307530/1
CCCFFFFFHHHHHJJIJGIJIJJHIIIGIIJIIJIIJIJGGJGIJIIIHI
@6307620/1
gacgcttagcaagtttcttagacttgccagttcccacttcacgacgcttc
+6307620/1
@@@FFFFFHHGHHHIIJJJJJJJIJJJJJJGIJJJJJJJJJJJIJJJJJJ
@6307665/1
ataaataaaaaagttatgtcaaattaaagaatcacgtcgaacattctatg
+6307665/1
CCCFFFFFHGFFHFHGJJJJIJJJJJIJJJJJIIJJJJJIIIJJJJJIJH
@126505/1
gcaagaagtaccagaaacgggacttagccacaatctggtctggagagaag
+126505/1
CCCFFDADB?FFFGGDGEG@FEHFGHG4CGDH@DBGEGIFBGICC>GGEC
@5284498/1
ccacgctgggaaaattacactaattctatgcaaagtatagcttgtatttg
+5284498/1
@C@FFDFFGFDDDBHIGIIIIGHGHIJJJJCHIDIHGGHJIJJIBAHIJB
@1176613/1
gatggagtgagcacgggctctgtgcctggctcccatgtcacggtagcact
+1176613/1
CCCFFFFFHHHHHJJJJJJJJJJJJJJIJJJJJJJJJJJJIJJGHJJJJJ
@640212/1
ccaaatttcaaccaaatccgtcaaatagttgcggagatcaatggtataag
+640212/1
@@CDDFDFHHDFBH?GHGIIIIJIEIHIEFAHHGDGDEHGIIFHHIIGHC
@3212576/1
cacgaatatattgtgggatgcttaaatttacatttagtgtttgtttcatg
+3212576/1
@@@ADDDDD>FFBCGGGDGB:<AA9FH@C@CDCDCHGDD:DCFH@GCHEF
@6809350/1
gctgaaactttgtgtagagattctattcaacctgtattcatctgggcttc
+6809350/1
@@CDBFDDFHHGCBEFHGGIIGHHFGIJJGHIJGFHGIJIIIIFHGIJJE
@6809376/1
gtgctgggcctcttgtatgcgaaggtgttgaggcgcttgtggtggtgcac
+6809376/1
CCCFFFFFDHHHHJJIJJJJJJJJJCHGHJIJJJJJJJJIIJIJJGIJJI
@7338987/1
ctcgtcattgcctggcatacaaggcaaagcaccgacgacgacactgtaca
+7338987/1
CCCFFFFFHHHHGJJJJJJJJIJJJJJJJJJJJJJIJIIIIJJHHHHHFF
@6308742/1
cctcatcttgtatagaggaggcttgggctcgctctccgaagggagcttgc
+6308742/1
CCCFFFFFHHHHHJJJJJJJJJJJGIJJJJJIJJJJJJIJJJJEHIIJJJ
@4266653/1
cctcttcctcgggttggaatgattctggtgggttgtcctgcagagcttgc
+4266653/1
@@@DDDDDHHFFF<EGHDEFGBFFGGGGGHII@DGDHGEDFGGGCGI@DA
@1694731/1
atagaatgttcgacgtgattctttaatttgacataacttttttatttatg
+1694731/1
@@@DDDDDHH<DFBFFHGIHGG@HHEHIFHIIIIIGIIIIIIICGIIIIG
@1694774/1
gtgtcttcaacggaagagattccatttcccgtttagcagcttcatcc
+1694774/1
@??BBDD?AA=@:C@F;;3CFHEFHA?9@@D?EC8DEDB>0?GHI<<
@5798170/1
catacataataaaattagaggaagtaggtgctgggcctcttgtatgcgaa
+5798170/1
CCCFFFFFHGHHHGIIGHEB@FGHFHDGFGGIIIIIIIIIIIIIIIIIAH
@1177537/1
cgcaagaagtaccagaaacgggacttagccacaatctggtctggagagaa
+1177537/1
CCCFFFFFHDFHHIIIIJJJJJHHIJJJIJJJJGJJJJJIHIJJIJGIIJ
@3213462/1
agacagacaaaaaaataataatcacatatttgggtttggtatcgacccag
+3213462/1
CCCFFFFFHHHHHJJJJJJJJJJJJJJJJJJJJJHIJJJFHJJJJJJJJJ
@7844242/1
ggcgcttgtggtggtgcacgcgcttgggcagagggaatctgattgtgctg
+7844242/1
CCCFFFFFFFHHHIGGIJJJJIJIJJJJJIJIJIJGIIJJIFGIIHEHIH
@1178041/1
gtctatgtctatcggctccgatttgtcgtcccaaggaaactccttgttaa
+1178041/1
@CCFDDEFDHDDFIJFIIDG8AFHGBBCHH<FBFCG<A??F>GGGHIGHI
@3738892/1
cacagacgaacagacaaacagacaaacagacaaacagacaaacagacaaa
+3738892/1
CCCFFFFFHHHHHJJJJJJJJJJJJJJJJHIJJJJJJJJJJJJJJJJJJJ
@2715193/1
caccagtggtcttcttgaacttcttcaattg
+2715193/1
@?@BDDADA?FFDGEHHIHHGHFHGIICHGG
@4769290/1
aacatcgaaaacccggagaataagaactcgtgctcgtcgtgagctattat
+4769290/1
@@CFFFFFHHFHGIGIEBEGHJJIGIIJEA:BFE<BFHI5@F?AEGGHHH
@3213984/1
cataataaaattagaggaagtaggtgctgggcctcttgtatgcgaaggtg
+3213984/1
CCCFFFFFHHHHHJIJJIJJIJJJHJJJJJJJJJJJJJIJJJJJHGIJBG
@3214116/1
cgcgaggggtgcgcgtccatggagccgaccacggcggcgatggacggctt
+3214116/1
CCCFFFFFHFFHHIJIIJJJJJHIFIIIJIHHGFFDDBD@BDDDDDDDDD
@1178498/1
gtcgagtagagccttagctgcggaatgcttagcttccttcttagagcgtc
+1178498/1
@@@FDFDFHGGFHIIGGJJJIJEHGHIIJJIIIJJIIGGGIIJJJIJJBH
@2715628/1
gtggattttaatgttattattacagcataca
+2715628/1
B@@FFFFFHHHHHHIJJJJJJJJJJJJJJJJ
@3739528/1
ggctcgctctccgaagggagcttgcggccgatgacctcatactccttcaa
+3739528/1
@@BFFFFFHHHHHIIGIJIJJIIIJJJJJJGHJC@EGHHGEHEHFFFFFE
@2193851/1
agacaaacagacaaacagacaaacagacaaacagacaaacagacaaacag
+2193851/1
CCCFFFFFHHHHHJJJJJJJJJJJJJJJJJJJIIIJJJJJJJIJJJJJJI
@3739642/1
gcactgagtgacggcacctccgacactgaggtcacggtactcgcggtaca
+3739642/1
@C@DFFFF<FBFHEGFHGGIIGHGGHDHFHDGGGIGHGHEGIGGIE:9?;
@2716078/1
gcctcttgtatgcgaaggtgttgaggcgctt
+2716078/1
CCCFFFFFHHHHHJJIJJCHHHJJJJJJJJJ
@7845363/1
ctaaattctatcagagagaataataaaatcctaaagtcattattctccgc
+7845363/1
@@CFFFFFHFDHHGGIJJCHHGHIJJJJJ<GHHEBH?EDFIIJJIJJIIJ
@2716098/1
gcgttgatgtcgcaagatagtgagacattcactttttagtcataatcttc
+2716098/1
CCCFFFFFHHHHHJJJJJJJHIIJIIJJJJJJJJJJJJJJJJJJIJJJJJ
@7845414/1
ccatactttgtttcatttaaatttacgggctatgccatttatcctcgcac
+7845414/1
@@@FF;DEHFHHFIIIGHHIIIFHGJIBHIBEHGFDEGHCBF?GIGGEHG
@7845642/1
cgcaagaagtaccagaaacgggacttagccacaatctggtctggagagaa
+7845642/1
CCCFFFFFHFHFFIJGHIJJIIGHIIIIIIIIJIIIJJJGHHIIJJFHIJ
@127609/1
cacgcctgggatgccacccggcaccactcccgggtgaggatgcactacat
+127609/1
@?@BDDDAD?>DD>GHIEHEE6EGCHF9DFFAAG@AFG@FC>CHGHIHFC
@127680/1
agaacaaacaaaacttaagccttattataaaaggtataaatattcctgcc
+127680/1
@C@FFFFFHHHHHJJJJIJJJJJJJJJJIJJIIJ?FHIJJJJJJJJJJJJ
@4266795/1
ggtcacggtactcgcggtacatgttgtgtacacctgagcgagactcataa
+4266795/1
@@@FFFFFHHHGHGIJJEGIJJIFHIGIJJGGDDHHIJJJ<FFHGIIJJI
@641118/1
ctgggcctcttgtatgcgaaggtgttgaggcgcttgtggtggtgcacgcg
+641118/1
CCCFFFFFHHHHHIJIIJEFHIAFEGHHIJIJIJJJIIJCGGAFHGHHHH
@6308986/1
gacgctcggacatttcaattttatttag
+6308986/1
?<<BD1AA8CFF>C:AE<<FE>HA:?@4
@6809805/1
gccgtcattgcagactgtgtggtagcgggtcggacgagccgtgcctttta
+6809805/1
@CCFFFFFHHHHHJJJJHIHGIHHJJJJJFHIJJJJHIHHFDFDDEEEDD
@2194501/1
gcaagaagtaccagaaacgggacttagccacaatctggtctggagagaag
+2194501/1
CCCFFFFFHHHFHIJJJFIJJGGIIJJIJJJJJJJIIJIIIJJDGGGGHG
@6308997/1
gaggaagtaggtgctgggcctcttgtatgcgaaggtgttgaggcgcttgt
+6308997/1
CCCFFFFEHFGHHHHHIJEHIIHJIGIJJJIGJJIDFFGGIJJGHIIIGD
@6309032/1
cttgtatagaggaggcttgggctcgctctccgaagggagcttgcggccga
+6309032/1
@CCFDEFDHHHHDIGHIG@ADGHGGGIGIJJJFGGIJIGEHIJJIJEFD8
@127942/1
cagtggtcttcttgaacttcttcaattgacgcaagaagtaccagaaacgg
+127942/1
?<@44BD?F?FFFGB<E?FDEEEHAHBEHEEBFFI>@F??D?@BD@CBFF
@1695157/1
ctcagcatggtaagaaggtggcggccagaatctagacatgcacagctctt
+1695157/1
@CCFFDDFDHHHHIJGIGFEGCHIIDBCCHIIIGIEIIJJ3CHGIGGIIJ
@7339901/1
gcttcacctgtggccggcggcacgcagacgccttgatgacctccactttg
+7339901/1
CCCFFFFFHHHHHJJJJJJJJJIJIJJJHHHFFDEEEEEEDDDDDDDDDD
@6810325/1
cctatgtcctttctaaggttcaaaactatatctgtaccaaatttcaacca
+6810325/1
CCCFFFFFHHGHHJJJJIFFHGIIJJJJJJJJJIIIGJJJEHJGJJJJJJ
@7340285/1
ggatctcctcagtaggatggcaaagagacgaagcgcgcgttctcatgtaa
+7340285/1
@<<DDDADFFHFHFB@BFCB3CA;CBE;E=@DFAD@D6@5;CGHC;?CC>
@5800409/1
ggtgttgaggcgcttgtggtggtgcacgcgcttgggcagagggaatctga
+5800409/1
=;1A=ADDFD?AFEACAAF?ED:CE???GFFFICFC@CEFECE/.;@BA;
@3740928/1
gttggaatgattctggtgggttgtcctgcagagcttgccacatcttgtaa
+3740928/1
CCCFFFFFHHHHHJJJHIJJIIJJJJJJJJJJJJJJJJJJJJJJJJJJJJ
@3214871/1
gctatttattttttctatattttcaatgaacagaattgacccttctacag
+3214871/1
CCCFFFFFHHHHHJJJJJJJJJJJJJJJIIJJJIJJJJJJJJJJJJJJJJ
@2195600/1
gtggtgcacgcgcttgggcagagggaatctgattgtgctgttgtggaact
+2195600/1
BBCFFFFFHHHHHIJJJJJJJJJJJJJJJJJJJJJIJIIJIJJHIJJJJH
@3214959/1
ggtgtagctttaaggggatctgctgtctgtggagctgatgcttgctgggc
+3214959/1
@@@DB=BDFFFFFIFF6E@FFHHFIHHCFIEGCFD@FG@FEBFGEFE@D@
@3214977/1
gctgggcctcttgtatgcgaaggtgttgaggcgcttgtggtggtgcacgc
+3214977/1
CCCFFFDFHHHHHJJJJJJIIIJEGGIJIJJJJJJJJHIJIJJFHIJJJG
@6310088/1
gccagatgccaaagttcttgatcttcactgggctcttctctgggatttcc
+6310088/1
CCCFFFFFHHHHGJIJJJJJIJIJJJJJJIIJJJJJJJJJJJJJGIJJJJ
@7341202/1
atttcaccagtggtcttcttgaacttcttcaattgacgcaagaagtacca
+7341202/1
@@CFFFFFGHFHHIIIIJFGIIIJJJIIIJJGGIJJJJJGIIIIIBGIII
@7341306/1
ctcatcttgtatagaggaggcttgg
+7341306/1
@@@DDBDB>F8DD>B9A2C:;FGG;
@5801431/1
taataaaattagaggaagtaggtgctgggcctcttgtatgcgaaggtgtt
+5801431/1
@@@FFFFFHHHHHJJEGIIIHIAEGHIIIIIIIIJIFIJJIJIAGG9BGH
@1695538/1
ctgggcctcttgtatgcgaaggtgttgaggcgcttgtggtggtgcacgcg
+1695538/1
CCCFFFFFHHHHHIJJJJIHJJCFGHIIJJJJJJJJIJJIJJIIJJJJHH
@3741936/1
aggcgcttgtggtggtgcacgcgcttgggcagagggaatctgattgtgct
+3741936/1
?@@FFFFFGDHHBHAEGIIBHIIIGIIIIIIIDEGGGEGIIGIIIIEHHG
@6310688/1
agcaggggttattggtatgtcgatgtcgaacccaaaaatgtaattaactt
+6310688/1
CCCFFFFFFHFHFIJFGIIHHIHIJIIJJIIJIIJIIJJIBGGHIJIJJI
@1695578/1
gtcgggcagttcgtcaacaagacattactagctgagaatatttttttccg
+1695578/1
CCCFFFFFHHHHHJJJJJJJJJJJJJJJJIJJJJJJJJJJJJJJJJJJIJ
@6310722/1
gccgccaattcactgttcattacctgtgaaaactgcccctcagatacacc
+6310722/1
?8?:BDDAFAD<DEFEABHHIFIIE@<<BC??EG<CGEFCFD>FFEFCCF
@6311003/1
gtgcgatgttttacaagggcaggttgaactcacaccattcaatttaaaag
+6311003/1
@@CFFFFFHHHHGJIGHIEEHIIEGGHIGHJIJGIGGIJIGIJJJDGGIE
@6311005/1
gttgtgtacacctgagcgagactcataacgcagccagatgccaaagttct
+6311005/1
CCCFFFDEHHHHHJJJJJIGJJJJJJJJJJJJJIJJJIJJJJJJJJIIJJ
@2718184/1
tcataacgcagccagatgccaaagttcttgatcttcactgggctcttctc
+2718184/1
CCCFFFFFHHHHHJJJJJJJJJJIHIJJJJJBHIJJJJJJJJJJJJJJJJ
@2196615/1
tgattatttgtctgtagtggtcctgctgtttcgtatattctaaattggtt
+2196615/1
CCCFFFFFHHHHHJJIJHIJIJJJJJJJJJJJJIJJJJJJJJIIIJJIHI
@3215948/1
agcgagactcataacgcagccagatgccaaagttcttgatcttcactggg
+3215948/1
@@CFDFDFFHHHHIIIBHIIIIIIIGGIGGDHFDHGGIIJIJJJGIJJEG
@7341774/1
gtggtggtgcacgcgcttgggcagagggaatctgattgtgctgttgtgga
+7341774/1
@CCFFFFDHHHHHJJJJJJJJJJJJJJJIJJJJJIIJJJJJJJJJJJJJH
@2196682/1
cacaatatattcgtgaaaaccgcatccaactcggatcagccgtttctgag
+2196682/1
CCCFFFFFHHHHHJJJJJJJJJJJJJJJJJJJJJJJJJJJJJIJJJJJJJ
@5801924/1
cggctacgcattcgagattctcggcttggtgatctacaactttgcctact
+5801924/1
CCCFFFFFHHHHHJJJJJIJJJJJJJJIJBFFHIGHJIIGIJJIIJGIJI
@3742614/1
cacacggtagcggaaggtgggttcgtgaatcatgccctcaatctgcacca
+3742614/1
CCCFFFFDHHHHHHIJJCGIJFHIJFHIJJJJJJJJJJJJJJJJJJJJJG
@1696243/1
cgcttgtggtggtgcacgctcttgggcagagggaatctgattgtgctgtt
+1696243/1
@@CDFD?BBCFD<AE?BEEHHIIGCGG>@;DCGHEGBCFGHIBFDBGHCG
@1696312/1
tagtattatgtttatcggcaatttcttcaagttgggcttggtaaggcctt
+1696312/1
B@@DDFFFHGHHHJIJJJJJGIJJJJJJIJJGHJJJJJJJIIIJJJJJJJ
@4267737/1
cttcttcaattgacgcaagaagtaccagaaacgggacttagccacaatct
+4267737/1
CCCFFFFFHHHHGJJJJJJIJJHIIJJJJJIJJIJIIJJGGFHIGIIJJJ
@3742794/1
gcaagaagtaccagaaacgggacttagccacaatctggtctggagagaag
+3742794/1
CCCFFFFFFHHHHJGIJJJJJJJJJJJJJJJJJJJJIJJJJGHGHIICHI
@128525/1
ggcacctccgacactgaggtcacggtactcgcggtacatgttgtgtacac
+128525/1
@<@DDDEFHFHDHJGEHHIACEEID?FFGICHIIHIIIIGIGIDGEHIEA
@5285935/1
caccagtggtcttcttgaacttcttcaattgacgcaagaagtaccagaaa
+5285935/1
@?@FFFFFHDFHHJJJJJI@DHDHGHIGGHIIIGGGEGGHGHIJBHIJJI
@5286002/1
ggtgttgaggcgcttgtggtggtgcacgcgcttgggcagagggaatctga
+5286002/1
?<?DAA?DDHAFFEGG?A7:;F:C4BD@FHGIIIFEGHIIHFHEEBDEE@
@7846077/1
gccgtttctgagattagcgcgcacagacgaacagacaaacagacaaacag
+7846077/1
@@@DADADFF:<<C?CAFAF@<GGFFGFF:?D:=CFF>FEEECDDFFFCB
@6810629/1
caccagtggtcttcttgaacttcttcaattgacgcaagaagtaccagaaa
+6810629/1
CCCFFFFFHHHHHJJJJJJJJJJJJJIJJJJJJJJJJJJJJFGIJJJJJJ
@5286159/1
cctgtggccggcggcacgcagacgccttgatgacctccactttgatgatc
+5286159/1
@C@FFF?DFFAFFEGHIIJIDHIJIHHHFC@DDFCDEDEDDDDDCCCDDD
@642215/1
ctgttgtggaactgcttcacctgtggccggcggcacgcagacgccttgat
+642215/1
@@CDDDDDFHHHHIJIIJJIJFHCDHIIJFEHIJGHH?DEDEDDD?BCDD
@1180606/1
ggcctcttgtatgcgaaggtgttgaggcgcttgtggtggtgcacgcgctt
+1180606/1
@@<DDDDDHHDDHGIFGGH<C<ACFGHGIGEGI@GF?DF7BGEHIAHH>>
@5286393/1
cctttctaaggttctaaactatatctgtaccaaatttcaaccaaatccgt
+5286393/1
@@@?DFFDHHFHHIIIIEGIHJJJJJJIHIIJJJJIIGGGIJIJIIGIIB
@7846443/1
tcgcacaatgcccgtggtcttcactagttggcaaatcgcgcgtatagaca
+7846443/1
CCCFFFFFHHHHHJGIIHHIJJJJJJJIJJJJJJIJIJJJJJIJIIHJJJ
@7846465/1
ataaagataagtataggctcaaaacctaacgacatcaatcaccagcttaa
+7846465/1
CCCFFFFFHHHFHJJJJJJIJJJJJJJJJJJIJJJJJJJJJJJJJJJJJI
@3743500/1
ggcgcttgtggtggtgcacgcgcttgggcagagggaatctgattgtgctg
+3743500/1
CCCFFFFFHHGHHJIIIJJJJJJJJJJJJJJJJJJIJJJJJIJJJJJJJH
@642473/1
catacataataaaattagaggaagtaggtgctgggcctcttgtatgcgaa
+642473/1
CCCFFFFFHHHHHIJJJIIHIGGGJIIJEHGIIJJDIHGGHIIJJGJJGI
@4268532/1
attttacaatttcattcatgaattttccattttaatatataaagcagtca
+4268532/1
CCCFFFFFHHGHHJJJJIJJJJJJJJJJJJJJJJJJIJJJJJJJJJJHJJ
@6811095/1
cctcatcttgtatagaggaggcttgggctcgctctccgaagggagcttgc
+6811095/1
C@CFFFFFHHHFGIJJJJJIJJGJJHJJGGGEIIJJII8FGGHCHIIGIH
@1180815/1
gtcttcttgaacttcttcaattgacgcaagaagtaccagaaacgggactt
+1180815/1
CCCFFFFFHHHHHJJJJJJJJJJJJJJJJJJJJGHIJJJJJJJJJJIIJJ
@5286631/1
gtggaactgcttcacctgtggccggcggcacgcagacgccttgatgacct
+5286631/1
=:?B=BDA3A?DDHGFEF?<EGCHABGIII<AG<A<BD@C@BC>5>ACC9
@4770588/1
ccagtactttagctttgacagtgtaaaacttctccgaaatctccaatcca
+4770588/1
CCCFFFFFHHHHHJJJJJJJJIIJJJJJJJJJJJJJJJJJJJJJJJJJJJ
@1696386/1
gtataatatgatatgatgccgacagttagaat
+1696386/1
=1:=::ADH>?FHGDAEDE<?@FGGII@@499
@1696496/1
gggctctgtgcctggctcccatgtcacggtagcactgagtgacggcacct
+1696496/1
CCCFFFDDCFHHDH@;EBD?FCGFEGHII?GHIIIIIIIIIIIGBA@BHG
@1696569/1
tgcaacttggccaggttagggccaacagattgtttgagatgtttgtgaaa
+1696569/1
CCCFFFFFHHHHHJJHIJJJJJJJJJJJHIJJJIJJJJJJJJJJJJJJJJ
@1696632/1
cgagtagagccttagctgcggaatgcttagcttccttcttagagcgtccc
+1696632/1
@CCFFFFFHHHHHGGIJJJJJIFIJJJJJJJIJJJJJJJIJJJJGIGIJJ
@642943/1
ctcataacgcagccagatgccaaagttcttgatcttcactgggctcttct
+642943/1
CCCFFFFFGHHHHJJJJJJJJJJIJHIJJJJHGGIIGIJIIJJJIIJJJI
@1181374/1
ctccaatcctttactcgaatagtcttttctaacttgaacagtgcgatgtt
+1181374/1
@@@BFDFFGHHGGJIIEEHIEE<EFIJBEHBHEGEFIIGGIIIIIEGBFE
@643120/1
ggcagtaatagtacaagtgaaaagtcacttgccgatggtagaataaggat
+643120/1
CCCFFEFFHHHHHJIIFDIIIIJJHIJJJJIJJJGIIJ?GHIJJJJJJJE
@7342159/1
ctcataacgcagccagatgccaaagttcttgatcttcactgggctcttct
+7342159/1
@@@ABDBDFDFC?FFFI<?9CFFECEEFFGIIFGFDEFEGB?BFEFFEFE
@5802430/1
tcagaatgctatgcaacatcttcatcttagcgttcacattg
+5802430/1
7;?BDDAB<F4<AAEEG;EGF>ECHB<@HHFFE?B3CDFB4
@3744712/1
cagacgaatgcacaatatccgtgtcgaccactgtgcctggttccacgtta
+3744712/1
CCCFFFFFFFHHGIJJJJJJJHIHIJJJIHJIIHIIJJEIHHGJJIIJIH
@7847812/1
ctccaaattgtatctgacgacgcattgaatctgaatacgaaaatgaattc
+7847812/1
@@@DDDDAFDFAF@C4:A?E81@8CDGFIIFIEEIF>C918.7?8BCEAB
@1697405/1
tagagtaatctaagacttgtccgagctcatcgactgtggcaatctttgca
+1697405/1
CCCFFDEAHHHHHJIIJJJJJJJIIJJJIIIGIJJIIJIJJJJJJIJIJJ
@2719699/1
gcagcctgacgcttagcaagtttcttagacttgccagttcccacttcacg
+2719699/1
?@@AFFFFFFFHDHGCHGDHEHHDHGFFCHGH@CGIIGGII@GGGHGHHG
@2719746/1
actgagtgacggcacctccgacactgaggtc
+2719746/1
CCCFFFDEHHHHHJJJJJJJJJJJJJJJJFH
@1697728/1
cacgattatgaagacgaagcggacgtcacggtaagcattcatcagaatgc
+1697728/1
CCCFFFFFHHHHHJJJJJJIJJJJJHIJJJJIIJJJJJJJJJJJJJJJHH
@2197958/1
gacgatttcaccagtggtcttcttgaacttcttcaattgacgcaagaagt
+2197958/1
CCCFFFFFHHHHHJJJJIIJJJJJJJJJJJJJJJJJJJJJJJJJGIJJJF
@3217484/1
gtcttcttgaacttcttcaattgacgcaagaagtaccagaaacgggactt
+3217484/1
CCCFFFFFHHHHHJJJJJJJJJJJJJJJJJJJJHGIJJJJJJJJJJJJJJ
@3217547/1
atgcgaaggtgttgaggcgcttgtggtggtgcacgcgcttgggcagaggg
+3217547/1
@CCFFFDFA2CADEHIIIIIIGIHGHIIE@DFGGGHGHHFHCDF@?BCBC
@6311594/1
gtcttcttgaacttcttcaattgacgcaagaagtaccagaaacgggactt
+6311594/1
CCCFFFFFHHHHHJJJJJJJJJJJJJJJJJJJJGHJJJJJJJJJJJIIJJ
@3745603/1
ggcctcttgtatgcgaaggtgttgaggcgcttgtggtggtgcacgcgctt
+3745603/1
@@@DFFEDHHHFHIGHIIIAFHHGBFHIGIIBHFHEFFEAFA=CGBEFBA
@3217867/1
gtacacctgagcgagactcataacgcagccagatgccaaagttcttgatc
+3217867/1
@@@FFDDDFHHFFIEEHIGIJJJJIJIJGIJIADGHEIGEHBFGHIBEHF
@7343567/1
gtcaatcggttcataaataaaaaagttatgtcaaattaaagaatcacgtc
+7343567/1
CCCFFFFFHHHHFIJJIJJJIIJIJHHIJJIJJIIJJJJJJJIJIJJJJI
@2198447/1
cctggctcccatgtcacggtagcactgagtgacggcacctccgacactga
+2198447/1
@C@FFFDFHGAHHIIIEGICFEEDHFGGI?F>FHI<@DHG?DFGHBGA97
@1181497/1
tcttcttgaacttcttcaattgacgcaagaagtaccagaaacgggactta
+1181497/1
@CCFFDFDFHHHHGGIGEHIJJIJJIJIJJJJFHGJIGHIJIJJJIIJGI
@6811665/1
gtgctgggcctcttgtatgcgaaggtgttgaggcgcttgtggtgg
+6811665/1
@CCFFFFFG@FDHGGHAHIJJJIEI;BGHIIGCGDHGIIJ@7.;@
@4269247/1
cgcaagaagtaccagaaacgggacttagccacaatctggtctggagagaa
+4269247/1
CCCFFFFFHHHHHJJJJJJJJJJJJJJJJJJJJJJJJJJGHJJJJJJJJJ
@4771371/1
gccagatgccaaagttcttgatcttcactgggctcttctctgggatttcc
+4771371/1
CCCFFFFFHHHHHJGIJJJJJJJJJJJJJJIJJJJJJJJJJJJJJJJJJJ
@1181775/1
agagaagatcctcatcttgtatagaggaggcttgggctcgctctccgaag
+1181775/1
<@@=DDBBHFBHBGBFBDH:?F@EEDG@EDFGC:DB;9:66?D=>@BHI8
@643507/1
aaggtgttgaggcgcttgtggtggtgcacgcgcttgggcagagggaatct
+643507/1
@@CFADDFHGHGHIJIIGDHCEFCFFHIIG>HHIIJJJICHAAED6BFEE
@4269645/1
gcacgcgcttgggcagagggaatctgattgtgctgttgtggaactgcttc
+4269645/1
CCCFFFFFHHHHHJJJIJJJIJJJJJJJJJJJJJJIJJIJJJJJJJJJJJ
@130455/1
gccagatgccaaagttcttgatcttcactgggctcttctctgggatttcc
+130455/1
CCCFFFFFHHHHHIHIJJJJJJIJJJIIJIJJJIJJJJJJJJIJJJJJJJ
@130467/1
gtagcactgagtgacggcacctccgacactgaggtcacggtactcgcgg
+130467/1
@@@BDDDDFHH::ECF@AGBGGH=GHIGIIGBFG@FGBF@;CGHG=AHD
@5287964/1
agggaatctgattgtgctgttgtggaactgcttcacctgtggc
+5287964/1
@@@DFFF3AF<FFIIEGIGHIIGFEGHGACHC@CGHIIIIIEG
@5288034/1
gtcttcttgaacttcttcaattgacgcaagaagtaccagaaacgggactt
+5288034/1
CCCFFFFFHHHHHJJJJJJJJJJJJJJJIJJJJFHIIJJIJJJJJJIIII
@4772102/1
ccttgttgttaagaggtgttacctgcaacttggccaggttagggccaaca
+4772102/1
CCCFFFFFHHHHHJJJCGIIJJJJJJJJJJJJJJJJJJGIJJJJJJJJJG
@643964/1
gtacattcttttttcctcctttcttttttggtggcttccccattttgaca
+643964/1
CB@FFFFFHHHHHJJJJJJJJJJJJJJJJJJGIIJJJJJJJIJJJJJJJI
@1182502/1
gggctctgtgcctggctcccatgtcacggtagcactgagtgacggcacct
+1182502/1
@@@DDDDDADFFHGG>FGGGGGIIFGIGEHIIIIIIIEDG@CHGEEGGCC
@644062/1
ctgcaatcctgcctcacatgattcatccacaaattccaacccttgcgttt
+644062/1
CCCFFFFFHHHHHJJJJIJJIJJJJJJIJIIIJIJJJJJJJJJJIIHHIJ
@1182590/1
ggcgtcgcttgcggtaccggcgtcggttgcggaatcagcctcgcgggtgg
+1182590/1
CCCFFFFFHHHHHJIJJJJJJJJJJJEIJHHFFDDEDDDDDDDDDDD7@D
@3747038/1
atccaactcggatcagccgtttccgagattagcgcgcacagacgaac
+3747038/1
@CCFFFFFHHHHHJJJJJJHJJJJJJJJIJJJJJJJJJJJJHHHFFD
@131062/1
ttagcaagtttcttagacttgccagttcccacttcacgacgcttcagcag
+131062/1
CCCFFFFFHHHHHJJJJJIIJJJJJIIJJJIJJJJJJJJJJJJJJJJJJJ
@1698350/1
aacaaataaactttttaatagacaaatacaacgaaaccaatttagaatat
+1698350/1
@@@FFFFFHHHFHJJIGIIJJJJIJJJJIJJIJIFIGIJIIGJIJHJIIJ
@6312108/1
ttggtcttggttgaacggaactccaatcctttactcgaatagtcttttct
+6312108/1
@?@FDEEFGHHHHIIEEE=FHIICGBHIIGEHEDHIBGHIGIHIIIHCGH
@644411/1
gggaatctgattgtgctgttgtggaactgcttcacctgtggccggcggca
+644411/1
CCCFFFFFHHHHHIJJJJJJJIJJJJJJJJJJJJJJJIIJJJJJJJJHFD
@644447/1
tgggaaaattacactaattctatgcaaagtatagcttgtatttgttatgt
+644447/1
CCCFFFFFHGFGHJIJGIJJJJJJIJJJJFHIGIJJJJGIGHIIHIJJJJ
@5803858/1
cttgatgactgcatagatagaaatcgaactcggtcggatgcgtgatgccg
+5803858/1
CCCFFFFFHHHHHJJJJJJJJIGIJJJJJJJJJIIJJIJJJJIJJJJJJJ
@6312298/1
aggaagtaggtgctgggcctcttgtatgcgaaggtgttgaggcgcttgtg
+6312298/1
CCCFFFDFHHHHHIJJJEHIJJJJIJJJJJIGHIDGHHJHIJIJJJJJII
@3747791/1
acataataaaattagaggaagtaggtgctgggcctcttgtatgcgaaggt
+3747791/1
CCCFFFFFHHHHHJJIJJHJJJJJJJJJJJJJJJJJJJJJJJJJJHHIJ?
@1698983/1
gtgctgttgtggaactgcttcacctgtggccggcggcacgcagacgcctt
+1698983/1
BBBFFFFFHHHGHJJJJJJJJJJJJJJIJJJJJJJJJGHFFDDDDDDDDD
@2198862/1
agacaaacagacaaaaaaaaagttaattacatttttgggttcgacatcga
+2198862/1
?=;?DD?DDBD:2:EEEDID66D>DD<0?DDC8BDE@A8A=.;CC:AA?;
@6813683/1
gtcacggtagcactgagtgacggcacctccgacactgaggtcacggtact
+6813683/1
@@@FFFFDHDHFHHIIJACHHGGIGIGIIJJIIGIIHIIGFH;FFE@=AE
@5288876/1
ggattttaatgttattattacagcatacataataaaattagaggaagtag
+5288876/1
?@@7DDDDDHHHHG@EGGHE@HIGHBHGGGD@CHC@DHGCHFGG8FEIII
@1183260/1
gagactcataacgcagccagatgccaaagttcttgatcttcactgggctc
+1183260/1
CCCFFFFFHHHHHJJJJJJJIJJJJJJIJHIIJJJIJJJJJJJJJIJJJJ
@3218944/1
ccctgctatttattttttctatattttcaatgaacagaattgacccttct
+3218944/1
C@CFFFFDBDHFDHIJJIIHIJGIFIJJIGGI@HGIIJIHIJIIGIIIGH
@6313315/1
ggcatacaaggcaaagcaccgacgacgacactgtacagttagaaatgtta
+6313315/1
CC@ADFFFFABBBFEHGHCAHEIIIIIIIFHIHFCFEHGCHIIFGBH=CE
@3748983/1
cctcaacttcatcttatacttatccaagaaatattttgctacagtacatt
+3748983/1
@CCFFFFFHHHHHJJJJJJJJJJJIJJJJJIJIJIJJJJJJJJJIIIJJJ
@1699415/1
gcttggtgagacacgagataaaagtccaattcagacgagtgcacaatatc
+1699415/1
CCCFFFFFHHHHHJJIJIJJJJJJHIJJJJJJJJJJJIJIJJJJJJJJJI
@1699494/1
cttgaattccttgatgactgcatagatagaaatcgaactcggtcggatgc
+1699494/1
CCCFFFFFHHFHGJJJJIDHIIJJJJJJJJJIJJJIJIIIJJFHGIIIII
@1699636/1
agctgttccacttcatcatcagggatcttgccgtcattgcagacggtgtg
+1699636/1
CCCFFFFFHHHHHJJJJJJJJJJJIJIJJJJJJHJJJJJJJJJIJJBHFH
@5805605/1
aaccgattgacatgaaacaaacactaaatgtaaatttaagcatcccacaa
+5805605/1
CCCFFFFFHHHHHJJJJJJJJJJJJJJJJJFGIIJJJJJJJJJJJJJJJJ
@1699675/1
gtcacggaacacaaatatcttcttcggcaatctgccttggttgcggtctt
+1699675/1
CBCFFFFFHHGHHJJJIJIJJJJJJJIJJJJIJJIJJJJIFHIJJJHIIJ
@645184/1
agggaatctgattgtgctgttgtggaactgcttcacctgtggccggcggc
+645184/1
CCCFFFFFHHHHHJJJJJJJJJIJJJJJJJJJJJJJJJJJJJJJJJJJHF
@7344937/1
gtagctttctttagttttaagttagttttcatcttaagttcggaaagatt
+7344937/1
@@@FFFFFHGHHHJFHIJIJJHJJJHGJJJJJJJJJJJIJJJJIIIIIJJ
@3749557/1
cccacttatatacgacaacttaactacagtttaaagcacgttgtatatat
+3749557/1
C@CFFFFFHHHHHGIJJJJJJJJJJJJJJIIJJJJJIIJJHGIHJFIJII
@2721309/1
ctgcttacttggacctgatccagtttatctt
+2721309/1
CCCFFFFFHHHGHJIJJJJJJJJHJJIJJJI
@2721577/1
cacacgtttcacttcagcatagacaggtgtcttccctggcaatacaacaa
+2721577/1
B@CFFFDDHGHGHJJJJJJJIJJJJJJ9FHGIJJJJJJJIJJJJJJJJJJ
@4271965/1
gggctctgtgcctggctcccatgtcacggtagcactgagtgacggcacct
+4271965/1
CCCFFFFFHHHHHIFGIJJJJJJJJJJJJCGIIIHIJJJDHGHIIJIIJG
@4271975/1
cactgagtgacggcacctccgacactgaggtcacggtactcgcggtacat
+4271975/1
CCCFFFFDHHHHHJJJJJJJJJJJJJJJJJHIJJJJIJJJJJJJHEFFFF
@1700540/1
gccatgtaccacgcctgggatgccacccggcaccactcccgggtgaggat
+1700540/1
???DDDDDD<D<DDEIDEDIB1CCBECA:60?DADDEBBDDII;A>DCC=
@2721849/1
gcaagaagtaccagaaacgggacttagccacaatctggtctggagagaag
+2721849/1
@C@DFFDF:DFFFFGHGIIIGGIIIIJGIDGEFGGHIJHIIGIBGFGFGH
@3750232/1
acctgtggccggcggcacgcagacgccttgatgacctccactttgatgat
+3750232/1
?@?;D::ACD?FFEHEGI6@@A<EGEE=5;@DBDCC@ACCCC>C@C;5;>
@1700697/1
gctgtctgtacattgaaaataaaaataaaaaaaatagcaggggttattgt
+1700697/1
CCCFFFFFFHFFHGGGIIIIGIJGHJIJGJJJJJIJGGIIJIJ@FHIJIH
@6314526/1
cagcatacataataaaattagaggaagtaggtgctgggcctcttgtatgc
+6314526/1
CCCFFFFFHHHGHGIJIIFIIHHGIJJGGIIAGHIJJJJJJIIJJJIJIJ
@4272351/1
cgacaccacagttccagtctcaggcacattgccattagtagactgatcag
+4272351/1
CC@FFFFFHHHHHIJIJGIJIIIIJJJJGIIIFGIJJGIJFGGIJIJJIC
@6314753/1
gtggtgcacgcgcttgggcagagggaatctgattgtgctgttgtggaact
+6314753/1
@C@FFDFFGHHDGGGIIFIHHIIJDIIIGGBHGIFIEGIIFGIHIIJGIJ
@7346059/1
acaatatattcgtgaaaaccgcatccaactcggatcagccgtttctg
+7346059/1
@@@D?DDBCFDHHEGIIFIIBE8<?9EHIIED?GG>GGG>:@FC84;
@6814729/1
ggcctcttgtatgcgaaggtgttgaggcgcttgtggtggtgcacgcgctt
+6814729/1
@@<DFFFFHHHHHIIFGHIHHHIJIIJIIJJJJIIIIJJIIIJJJJHHFD
@6314845/1
tatactttgcattaaaataatgcccattttcacaggcaagggatcctaac
+6314845/1
@@@BDD?DBFDHDIIEGIHFIIIIHDFFHIEDHEAHHGGGIIEG;FFHIH
@6814761/1
aataaaattagaggaagtaggtgctgggcctcttgtatgcgaaggtgttg
+6814761/1
CCCFFFFFFDHBFGHIJJIJJDFGGGIJJJJJIJJJJJIIJDGHE9BGHI
@7346261/1
gcaagaagtaccagaaacgggacttagccacaatctggtctggagagaag
+7346261/1
CCCFFFFFFFDHHHIIIIIGGGGHIIIIIGIIIIJJJIHIIIJBGHIIJH
@131948/1
gcaagaagtaccagaaacgggacttagccacaatctggtctggagagaag
+131948/1
@@@DDBDDFDFHDGGIGE;FEGGICGIGC@FFGBFGFGFFICG<GGI@AF
@3219936/1
gcacgcgcttgggcagagggaatctgattgtgctgttgtggaactgcttc
+3219936/1
CCCFFFFFHHHHHIJJHIJJHJJJJJJJJJJJJJJJJJIJJJJJJJJJJJ
@7850428/1
ggtgtgtgcaggatcctcgtcattgcctggcatacaaggcaaagcaccga
+7850428/1
@@@FDDDDHBHB7CFEHIJJJJGIHCDCHGGGGHIJIGGJJBEIGIIGIE
@7850564/1
aagaaggtggcggccagaatctagacatgcacagctcttgcagccatcca
+7850564/1
@@?DDBBDBDDFDBFHHIGIJIJJJGIIGHGHIBHGGGGGGID@FHHICG
@1184652/1
cacggtagcactgagtgacggcacctccgacactgaggtcacggtactcg
+1184652/1
C@CFFDDDDFHHHIIGGIIIAFDHGIIIIIIGIIIIIICCHGH@@CBGGE
@5289584/1
ctcataacgcagccagatgccaaagttcttgatcttcactgggctcttct
+5289584/1
@CCDFF:AFFFHHIIIGDHGAHGIIHHGIAFHHIIIIIIIHIIIGIIIII
@132744/1
ccacaatctggtctggagagaagatcctcatcttgtatagaggaggctt
+132744/1
@@@FADADFHGF?EEC@GIIIDIGGEGD<?F9?EEGBHIJGGE@F61DD
@7347172/1
ctcttgctccatggtccaggagcagcagcgtgcgcaggttcaggcatctg
+7347172/1
CCCFFFFFHHHHHJHIJJJJJJIJJJIJJJIIJJJJJJIJJJJJJIIJJI
@4775324/1
ggatggagtgagcacgggctctgtgcctggctcccatgtcacggtagcac
+4775324/1
CCCFFFFFHHHHHJJJJJJJJJJJJJJJJJJJJJJJJJJJJJJJFHIJJJ
@2200513/1
cgcaagaagtaccagaaacgggacttagccacaatctggtctggagagaa
+2200513/1
@C@FDFFEGFDHHJIIJIJJIGHIGGEHBHGIJGIIEIIHHJJFIIIIDI
@5290067/1
ggatggagtgagcacgggctctgtgcctggctcccatgtcacggtagcac
+5290067/1
@@@FFF3A=CHHHIIGAGGBHFIHIIIIIIIIIIII@GFGGIIICFHIII
@7347632/1
tggaactgcttcacctgtggccggcggcacgcagacgcc
+7347632/1
@@@DFFFFDFFFDGBFI<@CDEGB:FG@GHBGHE>;6>8
@6816229/1
ggggtaatgctaacgtcatagcgataaattttaagggatttaaattccat
+6816229/1
BCCFDFFFHHHHHJJIJJJJJJJJIJJJJJJJJJJJJJJJJJJJJJJJJJ
@4775758/1
gtcaaattaaagaatcacgtcgaacactattctatgcttataccattaat
+4775758/1
CCCFFFFFHHHHHJJJJJJJJJJJJJJJJJJJJJJJJJJJJJJJJJJJJJ
@1185549/1
gcgtcctattttagttaattagtaatgtgcattgtaaaattctagacaca
+1185549/1
@@@DDDFDHDDHFIGHBHIJHIHIIJBIGIJIIJIG?CCEEFIIIIHIEI
@1185559/1
gtcaaattaaagaatcacgtcgaacactattctatgcttataccattaat
+1185559/1
@@CDFFFFFHHFBEHIIGGIJJEGGHGEGGIJJEGGGGHHHEFGIGGEDH
@6315516/1
gtcttcttgaacttcttcaattgacgcaagaagtaccagaaacgggactt
+6315516/1
CCCFFFFFHHHHHJIJJJJJJJIIJGIIIJJIJDHHIJJJGJJIJJJIJJ
@6315614/1
gtcgaacactattctatgcttataccattaatctccgccactatttgacg
+6315614/1
CCCFFFEFGHHHHJJJJIJJJJJIJFIIIIJJJJIJJIJGIJIIJJIIJJ
@3750735/1
ctttatacatttcggcatggcgatcatgtcgatggcttggtttattccca
+3750735/1
CCCFFFFFHHHHHIJIJJJJIJGIIJJJIIIHIJJJJJJJDHIJJJGGII
@2724276/1
gcaagaagtaccagaaacgggacttagccacaatctggtctggagagaag
+2724276/1
CCCFFFFFFHHHHJJJJJJJJJIJJJJJJJJJJJJJJJHIJJJJJIJJJJ
@1701340/1
tgtacacctgagcgagactcataacgcagccagatgccaaagttcttgat
+1701340/1
???DBBDDFHFFDDHGGHHFHIGGGIIGGGIGIGFHGIIICCBDGHIIGI
@4776279/1
tggatggagtgagcacgggctctgtgcctggctcccatgtcacggtagca
+4776279/1
@CCDDDDDHCFFHIGIIFEGHIIIHIIGGGGGHGIIIIIIIIIIIBFHIG
@3751021/1
cttccttcatggccgaggttggggcggcgcgggcatgtgagtgttggtaa
+3751021/1
1=@DFFFFHHHHHJJHIJHHIJJJJJJGDBDDDDDDDCCCDCCCDDDDCD
@6316463/1
gacaaataacatctaattattgcaattaaaacatgactaaagatttgatt
+6316463/1
CCCFFFFFHHHHHJJIIJJJJJJJJJJJIJJJJJJJJJJJJHGIJJJJJI
@7348740/1
ggcagagggaatctgattgtgctgttgtggaactgcttcacctgtggccg
+7348740/1
CC@DFDFFHHHHHJJIIJGIIIJJJJJIJJIIJJJJJJIJJGIIIIIIII
@6316570/1
ccacaatctggtctggagagaagatcctcatcttgtatagaggaggcttg
+6316570/1
CCCFFFFFHGHFHGJJGGFEBGHGHJJIGIIEGIJEHIIIJJJDHHEHGG
@5806748/1
cctgatagagacgatttcaccagtggtcttcttgaacttcttcaattgac
+5806748/1
??@FDDDDDFFFH<CBEDHHGIGCFBHEGGGFFHIGIIECFAGHGGFFBF
@7851468/1
agcgagactcataacgcagccagatgccaaagttcttgatcttcactggg
+7851468/1
;?@DD1DDHFHDFIIBDE>@FHFFG>>DFHHIDGEHG@GFHC9?DGC@BB
@7349006/1
ctacgatcatcactgccgtgtcctttatacatttcggcatggcgatcatg
+7349006/1
@CCFFFFFHHHHHJJJJJIIHIJIJJJJJIJJJJJJJJJJJJIJHIJJJJ
@6816393/1
aggtgctgggcctcttgtatgcgaaggtgttgaggcgcttgtggtggtgc
+6816393/1
??@DDFFD>B=FHIIJIIIIIIJHEFHBGIJJIGIIGGIJDFGBHHIGIJ
@3220805/1
agggttttttaaactcatattttcatggtaccaagttatgaatttttcaa
+3220805/1
@@BFBDFFGHHHHJJJGIIJJJJJJJJJGHIIGIJHIIJJJIFIJJJJIJ
@6816424/1
ccagaaacgggacttagccacaatctggtctggagagaagatcctcatct
+6816424/1
?@@FFFDDFHHHHGIIIFIIJJGIGIIIFHGIGCGIJIJIFHIIJIGIJH
@7349169/1
ggcctcttgtatgcgaaggtgttgaggcgcttgtggtggtgcacgcgctt
+7349169/1
?<@DFFDDFFFDDGIIDGI<CCFGGFGB?@H@BBBHHGC<CAD@@B<E>9
@5807038/1
gtgctgttgtggaactgcttcacctgtggccggcggcacgcagacgcctt
+5807038/1
CCCFFFDDFHHHHIIIIIIJIIIIGFBHHHIIIEEDGHHFFCDDDDDDDD
@6816669/1
gccagatgccaaagttcttgatcttcactgggctcttctctgggatttcc
+6816669/1
@@@DDDDDFDAFD;2AFAEIIIFIFII>HFEGG@GGCFCGEIE;?@DFGD
@7349409/1
cgattgacatgaaacaaacactaaatgtaaatttaagcatcccacaatat
+7349409/1
?@@FFFDDDF:CFHBBEGIGIHG>ACFFAE@GCACGG@FE??C?8BDCBC
@5807454/1
cactggttcaaattcaaataaaatcactctgcaat
+5807454/1
?;;A:;2ABD:2AE9BCEDFEA><:CA@CFAE<C1
@6816975/1
gtcttcttgaacttcttcaattgacgcaagaagtaccagaaacgggactt
+6816975/1
@@CFFFFFHHHFHJJJJJJJJJJJJJJJJJJJJFGIJJJJJJIEIIIJJJ
@7349594/1
ccgcaatgttggagcttggtacaaagcaaaggtcgggcagttcgtcaaca
+7349594/1
?@@D?D?DFHHHDHBGGGGBHHHIIGBAEGC;DBBBBGIH?FGIH?CECF
@7349613/1
acgcgcttgggcagagggaatctgattgtgctgttgtggaactgcttcac
+7349613/1
CCCFFFFFHHHHHJIJJJIJJJJJJJJJIJJJJIJJIJJJJJJJJIJJJJ
@3221526/1
ggcgcacagggcacgcttgcgcatgacatctattcatgccattggcgttc
+3221526/1
BCCFFFFFHHHHHJJJJJJJJJJJJGIJJJJIJJJJJJJJIIJJIJJIIJ
@7349875/1
gtaggtgctgggcctcttgtatgcgaaggtgttgaggcgcttgtggtggt
+7349875/1
@CCFFDFFHGHGHIIJJJJIJJHJJHIIJFHCDGEHIGHJJJIHHJ7;DA
@2201043/1
cctaagtgagtatacatctattaaattcaaacgcagagctcattatgttg
+2201043/1
@@@FDF=BDFCFHFHHGHJIJJJJJJIIJIIGGIGHIIIIJGHIIJJJJI
@3221677/1
ccgcgagatcgggaactatgtggttaaaaccaaaaatttgccggaagtca
+3221677/1
????BDDDHGDFHHGDEHGGDDFHHIGHEBBGHIICH8FBBEEIIBB@E3
@2201096/1
cctcaatctgcaccagttcatacttgggcacagttcctcgacgagcaagt
+2201096/1
@@@DDFFFHHHGHJJIEGJGJJJJIIJJJJJJJCGHGJIJIJJIJGGEH8
@7852571/1
gcttggtacaaagcaaaggtcgggcagttcgtcaacaagacattactagc
+7852571/1
@@@FFFEBBFDDFHICHBHHGBBGGHG??FCH1?@AH?D@GHIHICHGHI
@134844/1
gttttttaaactcatattttcatggtaccaagttatgaatttttcaaatc
+134844/1
???DDDAA32ACD:CBBECF:EFIFFEFIECA???DDC<DBDEED<?DDD
@6817550/1
ctgggctgcagatgactgtgcatccttgctagtaagtcctgagccatagc
+6817550/1
?@@A;BDDA?<C:?F<<CIHCE<BA?FCF@FGHD?FE<CF9?DBG>FE@<
@5808019/1
gtgctgggcctcttgtatgcgaaggtgttgaggcgcttgtggtggtgcac
+5808019/1
BBBFDEFFGHHHHHIFFGJIJIGII:C?DGIJJIIIFHIFGI=FH@DEHE
@6817676/1
ctgtggccggcggcacgcagacgccttgatgacctccactttgatgatct
+6817676/1
BC@FFFFFHHHHHJJJJIJJJJJJHHHHFFFFFFEEDCEDDDDDDDEEDE
@7852983/1
cccgtttagcagcttcatccagaggcaagcgctccaagttgcttggaggc
+7852983/1
CCCFFFFFHHHHHJJJJJJJJJHIJJJJJJIJJJJJJJHIIJJJJJIIIH
@135222/1
ctgctatttattttttctatattttcaatgaacagaattgacccttctac
+135222/1
C@CFFFFFHDHDDGBGEHIJBHHIIIIIHEHDGGIEGGGIIIAGDEGGGG
@2726825/1
gtgctgttgtggaactgcttcacctgt
+2726825/1
@?<DADDDDH7BDFGGGFHHHEIIHGI
@135455/1
gtgctgggcctcttgtatgcgaaggtgttgaggcgcttgtggtggtgcac
+135455/1
CCCFFFFFFHHHHJJIJJJJJIJJJCGGGIJJJJJJJJJIJJIJJIHJJJ
@7853335/1
cagcatacataataaaattagaggaagtaggtgctgggcctcttgtatgc
+7853335/1
CCCFFFFFHHHHHJJJJJJJJJJJHIJJJJJJJJJIIJGIJJJJJIJIJI
@7350875/1
gttgattttggaatgttttacattggatccgacaaattttcaaattaaag
+7350875/1
@@@DDDEDBD@FDEH<FHHFHEA<<FF>DGIIIHGHIIIIIIIIIIGIIG
@4273848/1
gacgatttcaccagtggtcttcttgaacttcttcaattgacgcaagaagt
+4273848/1
CCCFFFFFHHHHHJJJJJJJJJJJJJJJJIJJIJJJJJIGIJJIJJJIIG
@3751706/1
ggttcataaataaaaaagttatgtcaaattaaagaatcacgtcgaacatt
+3751706/1
@C@FFFFFGHHHHJJJJJIIJJJJJFIJJIJJIJIJJJJJJHJJJJJJIJ
@6818468/1
gctcttgcagccatccaacaggattgcccatcaatttatcttcaaatgac
+6818468/1
CCCFFFFFGHHHHJJJJJJJJJJJJJIJJJJJJIJJJJJJJJJIGGIJJJ
@4777233/1
ccctaagtgagtatacatctattaaattcaaacgcagagctcattatgtt
+4777233/1
@@@F?DDB??DFFBGIB@IGHBHIHEEGEGIIHIIIIBGHGH>FFEGFDH
@5291681/1
gtgctgggcctcttgtatgcgaaggtgttgaggcgcttgtggtggtgcac
+5291681/1
@@@ADDDD3CBFHIIGI<FHIHHIGEG<FGDHIIIFIIIIIIGGH;EGHI
@4274103/1
ctgcaaacatgccagttataaagcatagcccgaagtgctattggcacaca
+4274103/1
CCCFFFFFHHHHHJJHIJJJJJJJJIJJJJJJJIJFHHJJJJJJJJJJJG
@6316827/1
gccgtttctgagattagcgcgcacagacgaacagacaaacagacaaacag
+6316827/1
CCCFDFFFHHGHHJJJJIJJIJJJJJJJJIIJIJJJJJJJJJJJJHHHHF
@3751929/1
catacataataaaattagaggaagtaggtgctgggcctcttgtatgcgaa
+3751929/1
CCCFFFFFHHHHHIJJJIJJJGIJFJIJHHJIJIJJJJJIJJIJIJJJJJ
@4777446/1
ggtgctgggcctcttgtatgcgaaggtgttgaggcgcttgtggtggtgca
+4777446/1
@CBDFFFFHHHHHJJJIJJJJJIIIJEGHHJIJJJJJJJJHJJIIIHHIG
@6818818/1
gtaagtttgtcgagtagagccttagctgcggaatgcttagcttccttctt
+6818818/1
@@@DDDDDHHFHFH:CA@H<G>?FFBGBCF6:DHDH?GH>BEGEGGIGGI
@6317130/1
cttgtggctgtgacttgtagtcaaggtggagattttactatctttcaagt
+6317130/1
B@BFDDFFHHFHHIBFFFHGEHIJIJAEEHIHEAGHIICFFGAIGGEGD0
@5292089/1
gtagcactgagtgacggcacctccgacactgaggtcacggtactcgcggt
+5292089/1
@@@D=BDD?DFCDEGHD1@FHIIBGIIIIGCCEGDFFGIIIIIBGEIEEF
@2202742/1
ctcgatctcaatttaaagataagatctgcgacctcgagcgacgaatcaca
+2202742/1
CCCFFFFFHHHHHJJIIJJJJIJJJJJJGIJIJIJJJJJJIJJJJJJJHH
@4777785/1
gttggtcttggttgaacggaactccaatcctttactcgaatagtcttttc
+4777785/1
CCCFFDFFHHHHHJJJJJJIJJJJJJJJJJJJJJJJJJJJJJJJJJJJJH
@648188/1
gccagatgccaaagttcttgatcttcactgggctcttctctgggatttcc
+648188/1
CCCFFFFFHHHHHJHJJJJJJJJJJJJJJJIIJJJJJJJJJJJJJIJJJJ
@3752352/1
gggctctgtgcctggctcccatgtcacggtagcactgagtgacggcacct
+3752352/1
CC@FDDDEFDHHHIE@GHIAEHGFHGIGIEHEGHBGECH?DFFGEFFGG;
@6819110/1
cttcttgaacttcttcaattgacgcaagaagtaccagaaacgggacttag
+6819110/1
CCCDFFDFGHGHFIJJJIIJHIIIJHJJIIG?DGHHGIIJIIIJGHIJJJ
@4777870/1
ctttgacaggctgctgtgggatacggctgg
+4777870/1
CCCFFDFFFFHHGBHIEGHB?FHIIGGIII
@4777874/1
gggcacagttcctcgacgagcaagtagttcttgaagcacagacacaggtg
+4777874/1
;?@DDDDDHAHABGGEA?FB<FGICCGEH<DDEFFGIIGHAAF;BCFCFE
@2202893/1
cccatttggctttgtcccagtaatctaccccgtcttcaccgctgtaacca
+2202893/1
CCCFFFFFHHHHHJJJJJJJIJJJJJJJJJJJIJJJJJJJJJJJIJJJJI
@3222681/1
gttcgacatcgacataacaataacccctgctattttttttatttttattt
+3222681/1
CC@FFFFFHHHHFJJIIIJJJIGIIJIHIIJJIJJGJJJJJIIGIJJJJJ
@5809017/1
ctccaatcctttactcgaatagtcttttctaacttgaacagtgcgatgtt
+5809017/1
CCCFFFFFHHHHHJIJIIIJIIHIJJJJJJJJJJJJIIJIJFHIJDHHHG
@3222837/1
ccctaagtgagtatacatctattaaattcaaacgcagagctcattatgtt
+3222837/1
@<@DDBDAD<DADGHGEGGHGHIDCCEFHGIIIIGIIGIAHHIIIEHIGH
@5809059/1
ccgtttctgagattagcgcgcacagacgaacagacaaacagacaaac
+5809059/1
@C@DFFFFHGHFFIGJJGGIJJJJIFIJJJJIJIIIJJJJGAHIJFH
@7351201/1
gctgggcctcttgtatgcgaaggtgttgaggcgcttgtggtggtgcacgc
+7351201/1
CCCDFDFFFHHHHJJGIJJE@FHDEHHIIIICHIJJIDGIFEGEGGHIJG
@2203502/1
cgacataacaataacccctgctattttttttatttttattttcaatgtac
+2203502/1
@@@FFFFFGHHHDIIGGFFEEHCFHIJJJJJIJJJJJJJJJJGIJGG=@F
@2727813/1
cgggacttagccacaatctggtctggagagaagatcctcatcttgtatag
+2727813/1
@@@FADDFDAHHDBCCAEHI@AFEFGHHFF;?FBCFBFDBDBGGFDBFDE
@2203680/1
ccacaatctggtctggagagaagatcctcatcttgtatagaggaggcttg
+2203680/1
CCCFFFFFHHHHHJJJJJJJJJJJJJJJJJJJJJJJJJJJJJJIJJJJJG
@3223332/1
tgggatgcttaaatttacatttagtgtttgtttcatgtcaatcggttcat
+3223332/1
@@@DDDDDHAFD?GIIGIIGIGHGAC:CGGIHIEHIIGHGGIEHIDGGGI
@2728022/1
ctctgtgcctggctcccatgtcacggtagcactgagtgacggcacctccg
+2728022/1
@@@BDDDDDF>AFFFFHGGHHG>BHGHGG>FGIE@>:??BBG@DGHIGI;
@7351721/1
cacaatctggtctggagagaagatcctcatcttgtatagaggaggcttgg
+7351721/1
CCCFFFFFHHHHHJJJJJJJIJJJJJJJJJJJJJHHJJJJJJJJJIJJGI
@1703136/1
cctctattgagctactgctgttaagcagaataaaactgaaaaataa
+1703136/1
CCCFFFFFHHHHHJJJJJJJJJJJJJJJJJJJJIJJJJHIJJJJJJ
@5809807/1
gtagcactgagtgacggcacctccgacactgaggtcacggtactcgcggt
+5809807/1
@@@DDDDDFH?AC?EF:FGBEGEGHEHHEGCHBH;DFHGEHIGIHCGFD4
@2204043/1
ccgtcaaatagctgcggagattaatggtataagcatagaatgttcgacgt
+2204043/1
CCCFFFFFHHHHHJJJJHIIJJJJJJJIIJJJJJJJJJJJJJHIJJJJJF
@2728357/1
gtacacctgagcgagactcataacgcagccagatgccaaagttcttgatc
+2728357/1
B@@FDDDFHGHHGJIHIJJJJIJJJJJJJJJIIJJJJJJIJIIJJJJGII
@3223712/1
caaacagacaaacagacaaacagacaaacagacaaaaaaaaagttaatta
+3223712/1
CCCFFFFFHHHHHJJJJJJJJJJJJJJJJJJIJJJJJJJJJJJHIHHHHH
@2204204/1
ccctgctattttttttatttttattttcaatgtacagacagcacttttct
+2204204/1
CCCFFFFFHHHHHJJJJJJJJJJJJJJJJJJJJJJJJIJJJJJJJJJJJJ
@3223766/1
cttacagattggtggaaaccaaaccaaacttctctgccaccaccaagggg
+3223766/1
CCCFFFFFHHHHHIJIJJJJIJJJJJJJJJJJJJJJJIJJJJJJJJJJJI
@7854770/1
gtgcctggctcccatgtcacggtagcactgag
+7854770/1
@@@=DDDDFHBF;EFGCFHHIIHIEGHHHGG@
@1703672/1
aggaagtaggtgctgggcctcttgtatgcgaaggtgttgaggcgcttgtg
+1703672/1
CCCFFFFFFHFHHIJII@FHHIJIHHGGJIIIIJBFBGHEHIIIJJIJHI
@2728842/1
ggctatgccatttatcctcgcacgttggcagtaatagtacaagtgaaaag
+2728842/1
@@CDDDFFHHHHHJJJJIJJIGGGIJJJJJJHGIJJIBHIGJJBEHIJIF
@7855175/1
gccagatgccaaagttcttgatcttcactggg
+7855175/1
???DDDDBBB:AD;22<:CC9<:?F>EFCF>;
@7855238/1
ggtagcactgagtgacggcacctccgacactgaggtcacggtactcgcgg
+7855238/1
@?:BDAADFFFHHEHIGIIIIIHIIIGGIIGCHDG?FHIIIBFHIIGBBD
@7855249/1
ctctgtatttcctcttcatggtgccacagtgagtgatttcaattttg
+7855249/1
@@CFFDBDHFHHHIGGHGHIIBEHIIIGIIIGICF<FHIGCHGGIII
@2204798/1
cggtagcactgagtgacggcacctccgacactgaggtcacgg
+2204798/1
@?<DDDDAFFFFHFEDHFBAEIIGGDHGHGGIIGGIBFBH<B
@5810615/1
ctggatggagtgagcacgggctctgtgcctggctcccatgtcacggtagc
+5810615/1
CCCFFFFFHHHHHJJJJJJJJJJJJJJIJJJJJIJJJJJJJJJIJJCGIG
@6317612/1
agaggaagtaggtgctgggcctcttgtatgcgaaggtgttgaggcgcttg
+6317612/1
CCCFFEFFHHHHHIJJIIIIIJJJJJIJJJJJJJJJ?FFEHIJJJJJIJJ
@648462/1
gaggaagtaggtgctgggcctcttgtatgcgaaggtgttgaggcgcttgt
+648462/1
BCCFFFFDHHGHHIJJJJIIJJJJJHGIGGIHIIJGHJJIGHJIJIIIJD
@5292582/1
cctcaatctgcaccagttcatatttgggcacagttcctcgacgagcaagt
+5292582/1
CCCFFF4DHHHHHJJJIJJJJJJJJJJJJJJIJIJJJJJIJJJIJJJJJE
@5292583/1
gccagatgccaaagttcttgatcttcactgggctcttctctgggatttcc
+5292583/1
C@@FFFFDDFFDHC<C@EH@FFGFCCFEHBFHGGDEGIED?FF9DHCHGC
@648497/1
cctgttttggtagcggcggcgcggtccg
+648497/1
@CCDDDDDDHDFFGIGBGGAGEHF6AB?
@4274977/1
ccagattattgatttctctttccctgtcgggagcggagcgcgctgtagct
+4274977/1
@@@DDDD?FBDDFHIIGGIIHCHIHIIIJGIFGE:@FAGEGBGED=BBCE
@4274989/1
ctcgctctccgaagggagcttgcggccgatgacctcatactccttcaact
+4274989/1
@CCFDFFFHHFHFIGGEGHJICFHJIIIJJJGGIJGGIIIICGGHHHHHF
@5292677/1
cgagactcataacgcagccagatgccaaagttcttgatcttcactgggct
+5292677/1
=@@4=ADDAHDHHBEBH6CHIIIIIIHFFG1:CDBBBFDEH>EHI<FHIE
@5810928/1
gtacacctgagcgagactcataacgcagccagatgccaaagttcttgatc
+5810928/1
11=DAAADFHGGHJJGHIJIGIJIIGIIJJJJIJIIJJGHHDGIJJJGIG
@4275087/1
tttgacagtgtaaaacttctcggaaatctccaatccaaaccgtttgaaat
+4275087/1
@@@AFFFDDFFHHJGDHHEIGGGGIJIEIIEGIGHBGGGIIGIIJIJEGD
@136957/1
atctgattgtgctgttgtggaactgcttcacctgtggccggcggcacgca
+136957/1
@@@DBBDDFHHHHIAFH<FHIIEIHHIGFDGHHG?EDGGGIIEGEEECCB
@6317934/1
gtggtgcacgcgcttgggcagagggaatctgattgtgctgttgtggaact
+6317934/1
@@@DDDEFGGGHHJJIIIJIJDHIGDGHIJJJJJJIIJJJHHIFHEGHIJ
@2205402/1
atagagacgatttcaccagtggtcttcttgaacttcttcaattgacgcaa
+2205402/1
@CCFFFFFHHHGHJJJJJJJJJIIIJJJJJJIJJJJJIJJJJIJJJJJJJ
@4275488/1
tatactttgcattaaaataatgcccattttcacaggcaagggatcctaac
+4275488/1
CCCFFFFFHHHHHJJJJJJJJJJJJJIJJJJJJJJJJJJJJJIJJIJJIG
@4275628/1
gcactatctcttgtctgtgttgttgcacgcgcacggtggcggcgtaccgc
+4275628/1
CCCFFFFFHHHHHJJJJHIJJJJJJJJJJJJJJJJJHIJJJJHDDDDDDD
@649346/1
gtcttcttgaacttcttcaattgacgcaagaagtaccagaaacgggactt
+649346/1
CC@FFFFFFHGGHJIIJIJJJJJIEHIIIJJJJDGIIIJJIJJJIIIGII
@5293506/1
gtgcgtgcaggatcctcgtcattgcctggcatacaaggcaaagcaccgac
+5293506/1
?1?DDDDFHAFDHGGIGGGGIIIGIGEHIGJ9?C@FBFHH@GEIIGCGG6
@3224325/1
gtttattatgtttttctctgtgatctgtttcttggcatctatagatgtcg
+3224325/1
@=@DDDD8CBCDCFHIHGIIBFFEHGHHHGGGIGGGEGGEEHGFHIEFHG
@6821359/1
acgggctatgccatttatcctcgcacgttggcagtaatagtacaagtgaa
+6821359/1
C@CFFFDFHHHHHJJJJIJJHIJJJJJCGIIHHJDGHIJIHGIIJJDHIJ
@1704428/1
ctgggcctcttgtatgcgaaggtgttgaggcgcttgtggtggtgcacgcg
+1704428/1
@@@DFDDFHHGHHGIIIJEBGIEFEFHHGJGIJJJJIIJ8;FGEIEHHHE
@2729371/1
ctgcaaacatgccagttataaagcatagcccgaagtgctattggcacaca
+2729371/1
CCCFFFFFGHHHHJJJJJJJJJJIJIJJJJJJJIJGHIJJJJIJJJJJJG
@3224962/1
ggttattgttatgtcgatgtcgaacccaaaaatgtaattaactttttttt
+3224962/1
@@@DBDDDHHFBDIEEAGB:CF=FD@EFED;1?F?::?:9?4BFD?F?FH
@6821564/1
cacataagtaacttcaaatgattgctcagatgcaatttcttgcaagaatt
+6821564/1
CCCFFFFFHHFHGIJJJIIGGH@HGHIGICFHIJ@HHIIIIJGGHIGGIJ
@3225048/1
actgggtgcgtgcaggatcctcgtcattgcctggcatacaaggcaaagca
+3225048/1
CCCFFFDFHHHHHJJJJJJJJJJJJJJJJJJJJJJJJJJJJJJJJJJJJJ
@2207060/1
tattaattcattagcgaaaaacttatttttcacttttaaaaatacatcag
+2207060/1
??@FBDDDDHHDDHIDEEGIGIICCHGIGEHDFDFGHEGEDDFFGIIIIG
@2729731/1
agtggtcttcttgaacttcttcaattgacgcaagaagtaccagaaacggg
+2729731/1
@C@FFDDEHFHHHIJIIJJIJJJJJIGIIJEGIJJJJDGHHIJIJJJJJJ
@6318961/1
gtgctgggcctcttgtatgcgaaggtgttgaggcgcttgtggtggtgcac
+6318961/1
CCCFFFFFHHHHHJJEHJIJJJIJJDGCFHHIJJIJGJJHIIIIJEHGII
@4276918/1
gagggaatctgattgtgctgttgtggaactgcttcacctgtggccggcgg
+4276918/1
CCCFFFFFHHHHHJJIIIIJIJJHHIIIIJJJJIJJIJJJIJJJJJJJJH
@5812806/1
tggtggtgcacgcgcttgggcagagggaatctgattgtgctgttgtggaa
+5812806/1
BCCDFFFFHHHHHJJJJJJJJJJIJJJIJJJJJJJJJJJJJJJJJIJJIJ
@5812877/1
gtcccgtacccatagcaacaagatcagcgactgtcacacggtagcggaag
+5812877/1
@?@DBDDAAA?FFGGGHIFBB9<ACBGGHBG:@HHEHGIAG/BGHGH6=A
@6822128/1
gtcaaattaaagaatcacgtcgaacactattctatgcttataccattaat
+6822128/1
CCCFFFFFHHHHHJIJJJJHIJIIJJJJJJJIJJJJJJJJJJJJJJJJJI
@3225882/1
cggtagcactgagtgacggcacctccgacactgaggtcacggtactcgcg
+3225882/1
CCCFFFFFHHHHHGIJJJJJJJJJJJJJJJJJJJJJHIJJJJGIJJJJJH
@6319703/1
gtcactattctaggattgtgtaggtaatattattaaacgaagaacatgcg
+6319703/1
@@<DDADDFD?4<CFBFGFEE43<<AEHE3CEHED@HDE<CBDFFIIEEI
@7354218/1
gtgctgggcctcttgtatgcgaaggtgttgaggcgcttgtggtggtgcac
+7354218/1
CCCFFFFFHHHGHJJFIJJJJHHIJCFGHIIJJIJJJJIHJJCFHEGHJJ
@1705658/1
gcctggctcccatgtcacggtagcactgagtgacggcacctccgacactg
+1705658/1
@CCFFFFFGHHFHIGIIJJJFFHIIJJJIJEHIJIGGIIIJIJIJJJIJG
@2208347/1
gtttagcagcttcatccagaggcaagcgctccaagttgcttggaggcttg
+2208347/1
@@@BDFDDHAFDDGIIEEEFBFBFFAGGGEGIBAG?FHEHGDB9FHGDC0
@5294368/1
caccagtggtcttcttgaacttcttcaattgacgcaagaagtaccagaaa
+5294368/1
@@CDDDDDB?CFHGHGGGHGIHHHEEGHAHDHGGAAGHIJG?BG@GE;DE
@3754360/1
gagcgagactcataacgcagccagatgccaaagttcttgatcttcactgg
+3754360/1
@@@FDFFDFFHHGJJJJJJIIIJGIIJCGIIGHDEIIIJJJJJIJJGIIJ
@7856692/1
cagtcaatgagacggtgggtagtaagcgcacgaccatttttttctacatt
+7856692/1
@@@DDADDFGHHHIJFFEGCEGHIDHHGGIGGIIIIGIJEIGGFHHFCFF
@5294442/1
ctccgctgtaggtctctagcacactcaccattctccttattagttattaa
+5294442/1
CCCFFFFAHHHHHIJJJJJJJJJJJJJJJIJJJJJJJJJJJJJIJJJJJJ
@7856936/1
agcaaatggaaaaaaaaattggtgaaaagaatcacaagtaagatactgca
+7856936/1
<@@FFFFFHGHHGGJJJJIJIJHIHGIGIJIJIJJIJIFHHJIJFIJGIJ
@4277043/1
cccgaagtggttgtcgtcccacagcacgtggtagtgcgacggacgcgacg
+4277043/1
CCCFFFFDHHHHHJJJJJJJJJJJJJJJHIJGIJIJJJJJJJIJHFDBDD
@4277072/1
gtcacggtactcgcggtacatgttgtgtacacctgagcgagactcataac
+4277072/1
@C@FFFFDFHHHHJJJEGIJJJJJJIIGIIIHHIEGIJIFIGIJJGIJJJ
@6823719/1
ggtcacggtactcgcggtacatgttgtgtacacctgagcgagactcataa
+6823719/1
@C@DDFFFHBFHFBHFHE:C><F?@AFHBDEGIIIFIIEIIE>FDGHGII
@650637/1
gggctctgtgcctggctcccatgtcacggtagcactgagtgacggcacct
+650637/1
CCCFFFFFHHHHHJJJJJJJJIJJJJJJJGHJJJJJJJJGIJJJJIIJJI
@650639/1
ccgcatccaactcggatcagccgtttctgagattagcgcgcacagacgaa
+650639/1
CCCFFFFFHHHHHJJJJJJJJJJHJJJJJJJJJJJJJJJJJJJJJHHHFF
@2208988/1
ttcgtgaatcatgccctcaatctgcaccagttcatatttgggcacagttc
+2208988/1
CC@FFFFFHHHGHIJIJJJJJIIIJJJJIIIIJJJIIIJIJJIJIIJJJG
@4277154/1
gggctctgtgcctggctcccatgtcacggtaacactgagtgacggcacct
+4277154/1
CCCFFFFFHHHHHJIJJJJJJJJJJJJJJEHIJJJJJIJGHGIJJIJJJJ
@3226832/1
gacgatttcaccagtggtcttcttgaacttcttcaattgacgcaagaagt
+3226832/1
CCCFFFFFHHHHHJGIJIJJJJJJJIJJJJJJJJJJJJJJJJJJJJJJJD
@4277221/1
gtctattatagtttcaaaaaaactgtttcacataaatagg
+4277221/1
??@DADBD?FFHHBE?@GFF?GI>C::CGH<DFFG@?<FH
@3754807/1
gtcgtatgattatttgtctgtagtggtcctgctgtttcgtatattctaaa
+3754807/1
BBCFDEFFFHHHHJJJHIJJJJIIGIIJIJJJJJHIJJJHIIIIJJJIII
@138450/1
gacgcaagaagtaccagaaacgggacttagccacaatctggtctggagag
+138450/1
CCCFFFFFGHHDHHIEHIJJIJIGIGHEGFHIJJJIIJIJJGIEGEEH@G
@4277555/1
tctatactttgcattaaaataatgcccattttcacaggcaagggatccta
+4277555/1
;?@DDDDDH?FFFHGGHBHDBAHB>EFGEHHHGHEGGIIIEGIII3?BBH
@7857502/1
gtcctattttagttaattagtaatgtgcattgtaaaattctagacacaca
+7857502/1
CCCFFDFFHHHHHIJJJJIIIJJIJIIIHIJJIGIJIJJIIJIGIJJJIJ
@2730635/1
aggtgctgggcctcttgtatgcgaaggtgttgaggcgcttgtggtggtgc
+2730635/1
?BBDDDDDHHGHFIHIJHHIJJJJJJJ@HCFIJJJJJJHIJHIJFHH@DH
@3755206/1
cgcaagttccctactgacatcacttgcattttcgattttattttgttcta
+3755206/1
?@@FFDFFHHHHHJJJIIGIJJJJJJIIJIJJJIGIJJHHHGGGIGHIGH
@2730732/1
gaagatcctcatcttgtatagaggaggcttgggctcgctctccgaaggga
+2730732/1
CCCFFFFFHHHHHJJIHIJIIJIJFHIFJIGGIIJJIBHGIHGIIJIJJ=
@2730768/1
agaggaagtaggtgctgggcctcttgtatgcgaaggtgttgaggcgcttg
+2730768/1
@@@D;DD8CFFHF@FBEGG?GGGIDHECB<F@ADHG0?:BDGIGDBEGHB
@4779618/1
gtcggatctgatgtaaaacattccaaaatcaacaactactaataaattaa
+4779618/1
CBCFFFFFHHHHHJJJJIJJJJJJJJJJJJIJJJIJJJJJJJJJJJJJJJ
@7354479/1
ttggtcttggttgaacggaactccaat
+7354479/1
@CCFFFFFHDHHHIIGIIIGGIEDCC?
@5813785/1
agaggaagtaggtgctgggcctcttgtatgcgaaggtgttgaggcgcttg
+5813785/1
CCCFFFFFHHHHHJIIJJJIJJJJJJJJJJJJIIIJDGGHIIJJJJJJJJ
@1189642/1
cataacgcagccagatgccaaagttcttgatcttcactgg
+1189642/1
CCCFFFFFHHHHHIJJJJJJJJJHGIJJJJJJJJJJJJJJ
@6319941/1
agaagatcctcatcttgtatagaggaggcttgggctcgctctccgaaggg
+6319941/1
CCCFFFFFHHHHHJJJJJJJJJHIJHIJJJJGHJIJJJIJJJJJJIJIJJ
@6824733/1
tgggcctcttgtatgcgaaggtgttgaggcgcttgtggtggtgcacgcgc
+6824733/1
@CCFDDFFHHHHHJJJJIIJJAFFHHIJJJJJJJJDHIGIJHGIJJJJHF
@6319957/1
aatttatcttcaaatgacgacaccacagttccagtctcaggcacattgcc
+6319957/1
CCCFFFFFHHHHHIJJJJJJJJJJJJJJJJJJJJJJIJJJJJJJJJJJJJ
@139361/1
agcgagactcataacgcagccagatgccaaagttcttgatcttcactggg
+139361/1
C@CDFFFFGHHHHJIGGJIIAGGHIIJJJJJJJJJJJJJIGIIGIIIGIG
@6824936/1
gtggattttaatgttattattacagcatacataataaaattagaggaagt
+6824936/1
B@BFFFFFHHHHHIJJJJJJJJJJJJJJJJJJJJJJJJJIJIJJJJIJJI
@4780153/1
atttaatataaaatacatttatatccgatatttttagcagcttgtccact
+4780153/1
CCCFFFFFHHHHHJJJJJJJJJJJJJJJJJJJJJJJJJJJJJJJJJJJJI
@6825032/1
gtcctttctaaggttctaaactatatctgtaccaaatttcaaccaaatcc
+6825032/1
@@@FFFFFHHHHHEHGHHHHJGGIIJIJJJJIIJIJJJJJJIJJJJIJJI
[truncated: 2,638,931 more chars]
