# Supplementary material for: Identification and comparison of key RNA interference machinery from western corn rootworm, fall armyworm, and southern green stink bug
Source: PLoS One. 2018 Sep 5;13(9):e0203160. doi: 10.1371/journal.pone.0203160 (PMC6124762; doi:10.1371/journal.pone.0203160)
Supplement: S2 File — (TGZ) [file pone.0203160.s012.tgz › data/fastq/faw/3_First-instar_FI_Rep1_aligned.fq]

@5149349/1
tggaactgcttcacctgtggccggcggcacgcagacgccttgatgacctc
+5149349/1
@@@DDDFFFHHHHJGGGIJBHIGGIIIIDGGBHHFFFDDCDDCCC@CCCC
@3604475/1
gtgctgggcctcttgtatgcgaaggtgttgaggcgcttgtggtggtgcac
+3604475/1
CCCFFFFFHHHHHJJJJJJJJHHIJEGHHJJJJJJJIJJJJJIJJHHIJJ
@3604645/1
gctgggtcttacagattggtggaaaccaaaccaaacttct
+3604645/1
@<??;;DDDFFFA:CGI<3C1;3CH@>FCE88?FF89BB<
@1046739/1
agcatacataataaaattagaggaagtaggtgctgggcctcttgtatgcg
+1046739/1
@@@FFFFFHGHHHIIIIJJJIIIJJJGHJJHHIJJGIJJJJJJJIIJJJJ
@7204371/1
ggcatctatagatgtcggtggcgcacagggcacgcttgcgcatgacatct
+7204371/1
:?@BDBDDHHDFHIHGIIHEDEGHHIIGGBBDGAEAHEEGGGAHAEEEFF
@5149709/1
caaatttcaaccaaatccgtcaaatagttgcggagattaatggtataagc
+5149709/1
CCCFFFFFHHHHHJJJJJJJJJJJJJJIJJJJJHHGIJJIJJJGHJJJJI
@1046966/1
gggaatctgattgtgctgttgtggaactgcttcacctgtggccggcggca
+1046966/1
@@@DDDDDHHHHGDFHIIHHIGIIHGIGIIGGIIIIGIFGGGIIGGIHFB
@3604976/1
tcataacgcagccagatgccaaagttcttgatcttcactgggctcttctc
+3604976/1
?@@DBBDDDHFFFIB>GEBAGCG@FFC@?<4??9:1:?B4;38;BECGF>
@4632532/1
ggcgcacagggcacgcttgcgcatgacatctatacatgccattggcgttc
+4632532/1
?@<ADDDD3CDF?FBEEBGHIGIADGGBDAAHGGGDGGGIBDFC>=@@GH
@7205005/1
cttcttagagcgtcccgtacccatagcaacaagatcagcgactgtcacac
+7205005/1
CCC@FFFBHGFHHIJJJEGIJJJIJHIDIJIGIIJIHIIJJIGE=C>HIJ
@7205011/1
ggcaaaggtagtaagtcagctgttccacttcatcatcagggatcttgccg
+7205011/1
@<<DFFDFCDDHDBF?ACHEHIEFHHB:CHBCHHEBFDFGB=DBHIGECB
@6177001/1
ctcatcttgtatagaggaggcttgggctcgctctccgaagggagcttgcg
+6177001/1
CCCFFFFFHHHHHJJJJJJJJJJIIJJJJJJJJJJJIIJIJJGHIIJJJI
@3605806/1
ctcccatgtcacggtagcactgagtgacggcccctccgacactgaggtca
+3605806/1
CCCFFFFFHHHHHJGGIJIJJJJJHJJJIJI:FHIHIJIJJJJJJJJJJH
@6177201/1
gtggattttaatgttattattacagcatacataataaaattagaggaagt
+6177201/1
CCCFFFFFGHDDHHE>FGFEHGDHHIIEGBFHIGGIDEGFHIIIIIIIIG
@1047929/1
gacggcgtgcacggtgatggcgcgcgccatggcgatgggcgtgcggtcct
+1047929/1
CCCFFFFFHHHHHJGHIJJJJJJJJJJJJJJJJHHFFFDEDDDDDDDDDD
@5150994/1
cctatgtcctttctaaggttcaaaactatatctgtaccaaatttcaacca
+5150994/1
CCCFFFFFFHHHHJJJJJFHGIJGJJJJJJJJJJIIIJIJGCHIJJJJJJ
@4633403/1
gttatatcaacaacaaagtatgagagatataaaagattggaagctagccg
+4633403/1
@@@FFFFFDHHFFGBDEFAEBHCFHGEEAFFHIGIIIIIDDEGD?DFGIG
@5151191/1
cttgttgttaagaggtgttacctgcaacttggccaggttagggccaacag
+5151191/1
CCCDFFFFHHHGHJJCGHHIIJJFIJIJJJJIIJJIGDGIJIJIJIJJJJ
@6177874/1
gttcgacatcgacataacaataacccctgctattttttttatttttattt
+6177874/1
CCCFFFFFHHHGHJJJIJJJJJIJJJJJJJJJJJJJJJJJJJJJJJJJJJ
@7206250/1
gtgctgttgtggaactgcttcacctgtggccggcggcacgcagacgcctt
+7206250/1
?@@DDDADHHHGFHJGIJDGGCHFHDEHEGHGJIIJIHEBFA>B@;@BBB
@3606613/1
aacaaatactaataataaaaacgatagaaaacaaataaaaactatcctat
+3606613/1
CCCFFFFFHHHHHJJJJJJJJJJJJJJJJJIJIJJJJJJJIJJJJJJJJJ
@2069477/1
gtggattttaatgttattattacagcatacataataaaattagaggaagt
+2069477/1
C@@FFFFFHHHGHGHIIIJIJIJJJJJJJJIJIJJIJJJIJJJJJJIJJ?
@6178323/1
ctgtggccggcggcacgcagacgccttgatgacctccactttgatgatct
+6178323/1
CCCFFFFFHHHHHJJJJJJJJJJJHHHHFFFFFFEEDEEDDDDDDDEEDD
@2583286/1
gttcgtctgtgcgctaatctcagaaacggctgatccgagttggatgcggt
+2583286/1
CC@DDDDDFFHGHIIIGIIJIJIJIJJJJJDHHIGGIFHIHJJ@FGIEH;
@7206904/1
gccagatgccaaagttcttgatcttcactgggctcttctctgggatttcc
+7206904/1
C@CFFFFFFFFHHICGIJJIGIJJGHFIJEEHHIIIEGHIJIJIDEHJGG
@3607192/1
ggaagtaggtgctgggcctcttgtatgcgaaggtgttgaggcgcttgtgg
+3607192/1
CCCFFFFFHHHGHJJJJJJJJJJJJJJJJIGIJCGGHJIJJJJJJJJIII
@5152252/1
tttttaaactcatattttcatggtaccaagttatgaatttttcaaatcgc
+5152252/1
?@@?DDDEFFFFDHIIIIGIIACCHHGGFGHHGHIIFGHGIIIGGGIIII
@2583748/1
gttgttaagaggtgttacctgcaacttggccaggttagggccaacagatt
+2583748/1
CCCFFFFFHGHHDGDHGIJJIIIJHJIJIIJJJICGGHEIHHIIJJJJIJ
@5152694/1
ctgggctgcagatgactgtgcatccttgctagtaagtcctgagccatagc
+5152694/1
CCCFFFFFHHHHHJJJJJIJIIIJGHHIIIIIFHIGFIIIIIGJIIEHHI
@5152754/1
cactgagtgacggcacctccgacactgaggtcacggtactcgcggtacat
+5152754/1
C@CFFDBAFFF=D@E>GGIGFEFGEG@FHIIIGIBHHIGGIID;A4=?>?
@5152756/1
ctttctttaattctttagttttaagttagttttcatcttaagttcggaaa
+5152756/1
CCCFFFFFHHHHHJJJIIIJJJIJIHIJJHIJJJJIJJJJJJGIIIJHGG
@3607716/1
gcaagaagtaccagaaacgggacttagccacaatctggtctggagagaag
+3607716/1
CCCFFFFFHHHGHJJJJJJJJIJJJJJJJJJJJJJJIJIIJJJIJHIIJI
@2584058/1
caccaagctagtggcgttgatgtcgcaagatagtgagacattcacttttt
+2584058/1
CCCFFFFFHHHHHJJJJJJJJJIJJJJJJJJJJGIIIHJIIJJJJJJJJJ
@6179687/1
gtgattctttaatttgacataacttttttatttatgaaccgattgacatg
+6179687/1
CCCFFFFFHHHHHJJJJJJJJJJJJJJIJJJJJJJJJJJJJJJJJJJIJJ
@2584467/1
cataataaaattagaggaagtaggtgctgggcctcttgtatgcgaaggtg
+2584467/1
C@CFDDFFDBHFDHGBHGIEACHGHGGHIIICHGGIEHDGHEGEEBGI9B
@3608316/1
ggatggagtgagcacgggctctgtgcctggctcccatgtcacggtagcac
+3608316/1
CCCFFFFFFHHHHJJJJJJJJJJJJJJJJJJJJJJJJJJJJJJJFIIJJJ
@2584558/1
cagcatacataataaaattagaggaagtaggtgctgggcctcttgtatgc
+2584558/1
C@@FFEBDHFDHHIIIGGIIIGIFDHIHIDGFDFHCGHGIIGIIIFGIHH
@7208273/1
agcgagactcataacgcagccagatgccaaagttcttgatcttcactggg
+7208273/1
@@@DFFFFHHHHHJJGGIJGGIIGDGHIHIJJ?DHHGIIHGIIJIJJGAH
@1559698/1
ggcctcttgtatgcgaaggtgttgaggcgcttgtggtggtgcacgcgctt
+1559698/1
@@7BBDFFHHFAFEBEFGI?EHHEIEHDHIGGHHGIHHGIHGICGEEBBA
@3608700/1
gtgacttgtagtcaaggtggagattttactatctttcaagtcggcataac
+3608700/1
@@BADFFFHHHDHHGHIEFHGIFHEHHIJIEHGEIIHIIIIJJJJJJJJE
@1560006/1
cataacgcagccagatgccaaagttcttgatcttcactgggctcttctct
+1560006/1
CCCFFFFFHHFHHJJJIIJJJGGHHIJJJIJGIJJJJJJDHIIIJJJIJG
@6180546/1
ggattttaatgttattattacagcatacataataaaattagaggaagtag
+6180546/1
CCCFFFFDHHHHHHIIJIJIIIJIIJJGGJJGIJHGGIIEIGJIJJIGHG
@2071803/1
ctcccatgtcacggtagcactgagtgacggcacctccgacactgaggtca
+2071803/1
@@CFFFFFHFDHFEHGIJGJJJIJFHGJIIGHIJJJGIJIIJJIGGJCEG
@2071913/1
gttgaggcgcttgtggtggtgcacgcgcttgggcagagggaatctgattg
+2071913/1
BCBFFFFFHHHHHIJJIJJJIJJJJJJJJJJJJJJJHJJJHHHHFFFFFF
@1560347/1
gtgctgggcctcttgtatgcgaaggtgttgaggcgcttgtggtggtgcac
+1560347/1
BBCFFFFFHHHHHJJJJJJJJIGHJEGFHIIJJIIIJJJHJJHHHGHIJI
@216/1
gtcgacggcgatgagagcccacgatgtaagtgcttcgggcttcaacagct
+216/1
<@@BDA?<?FFH<CCB>?DCDHH<FG=88BFCBGEH<BH>=CDDBBDCAC
@1560422/1
gactcataacgcagccagatgccaaagttcttgatcttcactgggctctt
+1560422/1
CCCFFFFFHHHHHJIJJJJJJJJJJIIHIJJJJJJJJJJJJJJJJJJJJJ
@6181047/1
ggggaagtaaatgcatctgtccttatttccgacccacaaacaattaagcc
+6181047/1
CCCFFFFEHHHHHJJJJJJIIJJJJJJJIIIJJJJJJJJJGHEHGHIJJJ
@3609690/1
gatggagtgagcacgggctctgtgcctggctcccatgtcacggtagcact
+3609690/1
CCCFFFFDHHHHHJJJJJJJJJJJJJJJJJIJJJJJJJJIJJIGHJJJJI
@1560960/1
ccacaatctggtctggagagaagatcctcatcttgtatagaggaggcttg
+1560960/1
BC@FFFFFHHHHHIJJHIGHHGIIIJJIIGIGIGGFHIIHIIGJJGHGH<
@5155133/1
ggccaacagattgtttgagatgtttgtgaaactgcgacaccttgtggctg
+5155133/1
@@@FFFFFHFF<F?BFFGGECDHGFC2AF@EGH@HBHGIBGIIIDGHIIE
@1004/1
ctcgaatagtcttttctaacttgaacagtgcgatgttttacaagggcagg
+1004/1
CCCFFFFDFHGHGGHIHEJGIIIJIJHHHHIJGGHGIJIJJIJJIIIGHG
@2072832/1
tcttggttgaacggaactccaatcctttactcgaatagtcttttctaact
+2072832/1
CCCFFFDDHFFHHIJIJJJGGIHGIIIJJIIGIJJJJJJIIGIIJJJJIJ
@2072876/1
ccgacactgaggtcacggtactcgcggtacatgttgtgtacacctgagcg
+2072876/1
CCCFFFFFHHHHDHEHIIFFHIJGHIJFEHIIGGIIHHFGHHGGGIIJII
@1561332/1
ctaaactatatctgtaccaaatttcaaccaaatccgt
+1561332/1
?@@D?ADDDHBD?GEHEEF@HICFHDCHII<HEB?C?
@6181720/1
atgcgaaggtgttgaggcgcttgtggtggtgcacgcgcttgggcagaggg
+6181720/1
CCCFFFFFHFHHHJJJJJJJJJJHIJIJJHHIJJJJJJJGHHFBEFDDDD
@6181757/1
ggcagagggaatctgattgtgctgttgtggaactgcttcacctgtggccg
+6181757/1
CCCFFFFFHGHHHJJJJJJIJJJJIIJEHHIJJJJJJJJJJJJJJIIJIJ
@7210196/1
gaggaagtaggtgctgggcctcttgtatgcgaaggtgttgaggcgcttgt
+7210196/1
CCCFFFFFFHHFHIJJJJJJJJJJJIJJJJJJJJJDGGHJGIJJJJJJJG
@2073148/1
tcccatgtcacggtagcactgagtgacggcacctccgacactgaggtcac
+2073148/1
C@@DABEDDFHFFCBCGHIIFGI@HHGGAEHICHIDGHG@GHIJJG@EGD
@2073168/1
gatctgtttcttggcatctatagatgtcggtggcgcacagggcacgcttg
+2073168/1
???DDFF?BCFH>BAFGGEIIHIEHGHHIBF@:?CFAHEDF?E@FHG>GF
@6181941/1
tggagattttactatctttcaagtcggcataacgggccgcgactccgccc
+6181941/1
CCCFFFFFHHHHHJJJJJJJJJJJJJJJJJJJJJJJJJJJJJHHFFFDDD
@5155701/1
cctggctcccatgtcacggtagcactgagtgacggcacctccgacactga
+5155701/1
@@?DDFFFHHHHHIIIJBHAEHGJIJIJIFHIGCFEHIIGGHGGHGIIIH
@1561675/1
cttcacctgtggccggcggcacgcagacgccttgatgacctccactttga
+1561675/1
@?@FFEDFHHFDFGFGIGHIBHEE<@@D>BBBB@CEACCCCCB?CCCCC@
@1561751/1
gtcacggtagcactgagtgacggcacctccgacactgaggtcacggtact
+1561751/1
CCCFFFFDHHGHHJFIIFHIJIIIIIJJJJJIJJJJJJIIHIJIJJCGHH
@6182090/1
gccgtttctgagattagcgcgcacagacgaacagacaaacagacaaacag
+6182090/1
CCCFFFFFHHHHHJJJJJJJJJJJJJJJJJJJJJJJJJJJJJJJJHHHHF
@5664500/1
caccagtggtcttcttgaacttcttcaattgacgcaagaagtaccagaaa
+5664500/1
CCCFFFDFHHHHHJJJJJJJJJJJJJJJJJJJJJJJJJJJJGHIJJJJJJ
@2073514/1
gatactgcaaacatgccagttataaagcatagcccgaagtgctattggca
+2073514/1
CCCDFFFFHHHDFIGGIJJIGEIIGGHGIHIECHHIHHGFHEGIIIGIIG
@6182375/1
gtccgtcagtggctttctttgatcattaatgtctcgtatgtcaaggactt
+6182375/1
CCCFFFFFHHHHHJJJJJJJJJJJJJJJJJJGIIJJGHIJCGEG<B?FGH
@1839/1
gtggaactgcttcacctgtggccggcggcacgcagacgccttgatgacct
+1839/1
CBCFFFFFHHHHHJJJJJJJJJJJJJJJJJJIJHHFFFDDDDDDDDEDDD
@6687113/1
gtgctgggcctcttgtatgcgaaggtgttgaggcgcttgtggtggtgcac
+6687113/1
@@@DDDDADHFHFGICGIFIIFFGH:C?FHGHIGIIIIEFHIIGGAEGIH
@1902/1
ccgacactgaggtcacggtactcgcggtacatgttgtgtacacctgagcg
+1902/1
C@BDFFFFFFGGHIGIGGCFEFHIIJJ@DFDIGJIGIIHEGHIFGIGGIG
@1929/1
ctgtggccggcggcacgcagacgccttgatgacctccactttgatgatct
+1929/1
CCCFFFFFHHHHHJJJJJJJJJJJHHHHFFFFFFEEDEEDDDDDDDEFDE
@6182518/1
cgggtcggacgagccgtgccttttattgcttggtgagacacgagataaaa
+6182518/1
CCCFFFFFHHHHHJJJJJIJJIJJGIJGGIJII=FDHHIIJJFHFEDFFF
@6182611/1
agcatacataataaaattagaggaagtaggtgctgggcctcttgtatgcg
+6182611/1
CCCFFFFFHHHHHJIJJJIJJJJJJJJJJJIJIJJIJJJJJJJJJJJJJJ
@6687290/1
ggcctcttgtatgcgaaggtgttgaggcgcttgtggtggtgcacgcgctt
+6687290/1
CCCFFFFFHHHHHJJJJJJFHHIJJJJIJJJJJHJJIJJIGGIJJJHHFD
@2055/1
tgatctgtttcttggcatctatagatgtcggtggcgcacagggcacgctt
+2055/1
CCCFFFFFHHHHHJJJJJJJJJJJJJJIJJIIIIIJJJJJJJIIIJJIJJ
@4115779/1
actgagtgacggcacctccgacactgaggtcacggtactcgcggtacatg
+4115779/1
?@@DDA=B?<A6FDEHBHAD@ADGHGDFHBFHGIB?;ACCHBEHEDBDED
@2184/1
ggcctcttgtatgcgaaggtgttgaggcgcttgtggtggtgcacgcgctt
+2184/1
BC@DFFFFHHHHHJJJJJJFGHIJJJJJJJJJJJJJFHIGIJJJJJHHFD
@6687438/1
gttgtgtacacctgagcgagactcataacgcagccagatgccaaagttct
+6687438/1
@@@FDDEDHHDHDIEHJJIIIIIJHJJGIEHGADECHFFIIIGI@GFAFH
@6182793/1
gcctcttgtatgcgaaggtgttgaggcgcttgtggtggtgcacgcgcttg
+6182793/1
@@CFFFFFHHHHHJIIJJFHHHJJIJJJJIJJIJIGIJJJJIJJJIHFFC
@2407/1
gtgctgttgtggaactgcttcacctgtg
+2407/1
@==7DBAAD2ACD<<C><AF>H>F>GEG
@7716993/1
gggaatctgattgtgctgttgtggaactgcttcacctgtggccggcggca
+7716993/1
CCCFFFFFHHHHHIJJJJIIJJJJJJJJJJJIJJJJJJIJJJJJJJJHFC
@6687759/1
atgaaacaaacactaaatgtaaatttaagcatcccacaatatattcgtga
+6687759/1
@CCFFFFFHHHHHJJJJJJHHIJJJJJJJJJJJJJJJJJJJJJJJJJHIJ
@6183176/1
cgcaagaagtaccagaaacgggacttagccacaatctggtctggagagaa
+6183176/1
CCCFFFFFGDHHHIJJIJJJJJJJJIIJIJJIJJJJIJJIJIIIJJJJJI
@6183177/1
aggtgctgggcctcttgtatgcgaaggtgttgaggcgcttgtggtggtgc
+6183177/1
@@@:ADDD>D=FHHGIEHHHGCHFBGHGGDGHHIIIGGAGHHGIGGGHII
@6687840/1
accgaagcgctcggccgatacccaacaaatactaataataaaaacgatag
+6687840/1
CCCFFFFFHGHHHJIJJIFIHIIJIJJJJJIJIIJIIJJIJJJJJFHHFB
@2702/1
catggtaagaaggtggcggccagaatctagacatgcacagctcttgcagc
+2702/1
CCCFFFFFHHHHGFHHJJJJJJJJJJJJJJJJJJJJJJJJJJJJJJJJJJ
@6687937/1
cgacacgattatgaagacgaagcggacgtcacgg
+6687937/1
@@@DDDDDBDH?F>A:CD@1F?:??GBDH?BB@;
@7717391/1
cacagctcttgcagccatccaacgggattgcccatcaatttatcttcaaa
+7717391/1
@CCDFFFFHHHHHJIJJJJJJJJJJIIIJJIIJJJIJJJJJIJIJJJJJJ
@7717458/1
tggagattttactatctttcaagtcggcataacgggccgcgactccgccc
+7717458/1
CCCFFFFFHHHHHJJJJJJJJJJHJJJJJJJJJJJJJJJJJJHHFFFDDD
@4116776/1
gtgcacgcgcttgggcagagggaatctgattgtgctgttgtggaactgct
+4116776/1
????D>BDHDHDBFHBGIIEC86?FBDEDHHAG@FIGFHE=CABCF.@@D
@3178/1
agcatacataataaaattagaggaagtaggtgctgggcctcttgtatgcg
+3178/1
CCCFFFFFHHHHHJIJIJJJJJJJIJIGIJIIJJJJJIIJJJJJIIJJJJ
@4116833/1
gtaggtgctgggcctcttgtatgcgaaggtgttgaggcgcttgtggtggt
+4116833/1
@@@FF=DDHHHGGIGDEGIGEHIGIEDFH:C?FHIGIIIIHIIGGIFGE5
@5666006/1
gttcgtgaatcatgccctcaatctgcaccagttcatatttgggcacagtt
+5666006/1
?:8BBB??DFFBFFG<CFHI@F>HBDDE;@GIGGF<FG9CDHDEGBEGFE
@525810/1
gctgtgacttgtagtcaaggtggagattttactatctttcaagtcggcat
+525810/1
?@@DDDEFHHHFHIHIJDHIAEGGGAHHHIJJIIJGIJIJJIIHIIJJII
@6183976/1
ttgtctgtttgtctgttcgtctgtgcgcgctaatctcagaaacggctgat
+6183976/1
BCCFFFFDHHHHGJJIJJJHIJJIJJJJJJJJJJJJJIJIJJJJJJJJJJ
@6688823/1
cttggcatctatagatgtcggtggcgcacagggcacgcttgcgcatgaca
+6688823/1
@C@FFFDFHHFHFGGHIIIGIEHIJJJJJJJJJJIIIFIIIFHHIIJIHE
@3660/1
gtccaggataataagttaattataccaagtttcatcgaaatcaaaccgtt
+3660/1
???B=AA3DB:?D<AEB<EAFI<:F<<F@CFEEFE9BE>ED9<CD>BDDD
@5666599/1
gctgcagatgactgtgcatccttgctagtaagtcctgagccatagcaaac
+5666599/1
CCCFFFFFHHHHHJJJJJJJJJJJJIJIFHIJIIIJIIJJJJIJJJJJJJ
@526602/1
tatcactgtctttacttttaattttcactgatttgcaataatattacagt
+526602/1
@?@DBD>DHDDHAF?BGBEHFDE?CFFBHFCBHG@BCFIGGHBEHGGDH:
@4280/1
gacggacgcgacgtgccttgaattccttgatgactgcatagatagaaatc
+4280/1
BCCFFFFFHHHHG@FHIIIJJJIJJJIIEIAHIIGIJIJIJJGHGGIGAC
@5667177/1
aggggtaatgctaacgtcatagcgataaattttaagggatttaaattcca
+5667177/1
CCCFFDDFHHHHHJJJJJJIJJJJJJIJJJJJJJJJJIHIIJJJJJJJJJ
@4436/1
ggcctcttgtatgcgaaggtgttgaggcgcttgtggtggtgcacgcgctt
+4436/1
CCCFFFFFHHHHHJJIIIJFGFHIIIJGJJIJJHGIGGHGIIJJJJHHFD
@4118157/1
agcatacataataaaattagaggaagtag
+4118157/1
::?DDDDDFFFFFDFBFFH>H<3A<F3AC
@6185039/1
tcctaacttcgcaaccactaattccagtgataaattcactctagcacgta
+6185039/1
BBCFFFFFHGHHHGHJJJJJJJJJIJJHIJJJJJJJJJJIJJIIJJJJHI
@5667651/1
tgtcgatgtcgaacccaaaaatgtaattaactttatttttgtctgtttgt
+5667651/1
CCCFFDFFHHGDFGHJJJJGIIJGIGIIJIHHIJIIIJJJJGHJIHIJID
@4118658/1
gacgcaagaagtaccagaaacgggacttagccacaatctggtctggagag
+4118658/1
CCCFFDDDFFHFDHHGIIIEFGHHGIIIIIIIIIGIGIGHGDGHIIHGEI
@527680/1
agcatacataataaaattagaggaagtaggtgctgggcctcttgtatgcg
+527680/1
@CCDDFFFHHHHHIJJJJJJJJIJJJHIJJHHIJJJJJJJJJJJHIJJJJ
@5668137/1
gggaatctgattgtgctgttgtggaactgcttcacctgtggccggcggca
+5668137/1
@@@BDDFFHHFHHCAEEHIAHGIHCEDGGIIIHHIIIIGHHEHHHGGH>8
@6690468/1
cgcttgggcagagggaatctgattgtgctgttgtggaactgcttcacctg
+6690468/1
@?@DDDDDBBF?BE@:D:CE>FHHICGDBF@G@GG<<??DBFDHIIEBDB
@6690638/1
gcacgttgtatatattttaagatgaaat
+6690638/1
????DD3=2CDCD<A?<E:F<<C:FFI@
@7720066/1
acggtagcactgagtgacggcacctccgacactgaggtcacggtactcgc
+7720066/1
BCCFDFFFHHHHBGGHJJIJJIJJJJJJIJJJJIJIJGIJJJIFHJJJJH
@528191/1
atctgattgtgctgttgtggaactgcttcacctgtggccggcggcacgc
+528191/1
;:?ADDDA>AFDFHFGIFHH9FAGGCHGCGCCF?CE@F?8@FGAE<D89
@6690856/1
gcacgtgcttgggcagagggaatctgattgtgctgttgtggaactgcttc
+6690856/1
CCCFFFFFHHHHHJJJIJJJIJJIJJJJJJIJIJJJJJJJJJJJJJJJJJ
@6186313/1
gttgaggcgcttgtggtggtgcacgcgcttgggcagagggaatctgattg
+6186313/1
CCCFFFFFHHHHHHJJHIIJIJJJJJJJJJJJJIJJJJIJHGHHFFFFFF
@7720438/1
gtgctgttgtggaactgcttcacctgtggccggcggcacgcagacgcctt
+7720438/1
CCCFFFFFHHHHHJIJJJJJIJJJJJIJJJJJJJJJJHHFFDDDDDDDDD
@7720470/1
cttggaggcttgggcctgttttggtagcggcgg
+7720470/1
?@@DDDDBF?C@FHGGEH:C@C@E:?FCH>H0;
@5668808/1
catacataataaaattagaggaagtaggtgctgggcctcttgtatgcgaa
+5668808/1
CCCFFFFFHHHHHJJJIJJJJJJJGJGJHHGGIJJIJJJJJJIJJJJJGI
@4119702/1
gcaagaagtaccagaaacgggacttagccacaatctggtctg
+4119702/1
=@@DBDDA2CFFHBB;GEGCB@FEFF<DHIICDHGA>40:BD
@528559/1
gtggaactgcttcacctgtggccggcggcacgcagacgccttgatgacct
+528559/1
CBCFFFFFHHHHHJJJJJJJJJJJJJJJIIJJJHHFFFDDDDDDDDEDDD
@5669242/1
agcgagactcataacgcagccagatgccaaagttcttgatcttcactggg
+5669242/1
CCCFFFFFHHHHHJIJJJJJJJJJJJJJJJJJHIJJJJJJJJJIJJJJHI
@4120145/1
gacgacactgtacagttagaaatgttacaacctctatactttgcattaaa
+4120145/1
CCCFFFFFHHHHHJJHIIJJJJJJIJJJJJJJJJJJJJJJJJJJJJJJJJ
@6691659/1
cttgtagacacggcagatgaggatacctcaacttcatcttatacttatcc
+6691659/1
CCCFFFFFHHHHHJJJJJJJJJIJIJJJJJJJJJJIJJJJJIJJJJJJJJ
@5669388/1
gccagatgccaaagttcttgatcttcactgggctcttctctgggatttcc
+5669388/1
CCCFFFFFHHHHBGFHIIJJJJJJJJJIJIJJJJIJJJJIJIJIIIIJJJ
@5669402/1
ggcgggatggtcgtttgaaaaattgacggccagccttaacgtacgattcc
+5669402/1
CCCFFFFFHHHHHIJJJJJJJJJJIJIIJJJJJJJJIGHHHEFFFDDDEE
@3094005/1
cgcaagaagtaccagaaacgggacttagccacaatctggtctggagagaa
+3094005/1
CCCFFFFFHHHHHJJJJJJJJGIJJJJJJJJJJJJJJJJHIJJJHIHIGI
@7721159/1
gtgatggcaccaggatagagttaatgccgccaagtttgacgtttatcttc
+7721159/1
CCCFFFFFHHHHHJIJJJJJHHJJJJIJJJJGHIFHIJJJJHIJJJJJJI
@6692175/1
ggatgcactacatttccgtccatcattttgtcaacgaactcttctgaagt
+6692175/1
@@@DDFFFDFHHGGIIIGIJIIGIIIIIIIIGGEHIGGIIEHIEGIIG@0
@6692234/1
catacataataaaattagaggaagtaggtgctgggcctcttgtatgcgaa
+6692234/1
@C@FFFDDBHDBHGGIGGAEGFHIFF<HACGGHIIGG=FCHIIIEHFIC@
@529622/1
gttcggaaagattataatatttctttagtttaagtccgtttttaaactat
+529622/1
C@@FFFFFHHHHHJJIJJJIJIJGIJJJHIIJJIHIIJGHJJJIIIJIJJ
@4634254/1
ggtgctgggcctcttgtatgcgaaggtgttgaggcgcttgtggtggtgca
+4634254/1
?@=DDDDDDFHFFIJJJJJFJIGIEHCC?FGGIIIFEIBBCE?F;@;CHG
@4634615/1
cacgttgtatatattttaagatgaaatgttaccccaa
+4634615/1
@@CFDFFDFHFHAFH:CCFHFHIIHIJIJGFCDDBAA
@5670390/1
ccacaatctggtctggagagaagatcctcatcttgtatagaggaggcttg
+5670390/1
CCCFFFFFGHHHHHIJJJIIGIJGIIJJJJJJJJJFHIJGJJJHII?GH0
@6692740/1
ctcatcttgtatagaggaggcttgggctcgctctccgaagggagcttgcg
+6692740/1
CCCFFFFFFFHHGIHIJGGGIIJGGCIIJGGGGIJIGIJIJJJIDHGCAE
@530224/1
gcatacataataaaattagaggaagtaggtgctgggcctcttgtatgcga
+530224/1
?<@DDFDEFFHHFHGIJJBBGGIGB?CHECFF@EFECGHGIEGHIIIJIJ
@3095174/1
tgtttgtctgtttgtctgtttgtctgtttgtctgttcgtctgtgcgcgct
+3095174/1
CCCFFFFFHHHHHJGHIJHIJJJJJJJJJJJJJIJJJJIIIJIIJJJJJJ
@6188336/1
cttctacagatttattatagcctgcgacttcgttcgtgtggaatagtgac
+6188336/1
CCCFFFFFHHHHHJJJJJJJJJJJJJJJJJJJJJJJIJHIJJJJJJIIJJ
@3095603/1
ctcataacgcagccagatgccaaagttcttgatcttcactgggctcttct
+3095603/1
@@@DADDFHHHHHIIGGBHII?G@EHHHGIIC>DHHEGGBHEGGGGGGHI
@530703/1
ctggagagaagatcctcatcttgtatagaggaggcttgggctcgctctcc
+530703/1
@CCFDFFFFHHHGJJJJJJJJJJJJJJJJJJIJJJJJGGIJIJJJJJJJJ
@6188869/1
ggtgcgcgtagtacgcgggcgccgggatggacacggagcgcgtgcagcgc
+6188869/1
@C@FFFFFHHHHHJJJJJJIJJHFDDDBDDDDDDDDDDDDDDDDDDDDDD
@4635606/1
gtttgtctgtttgtctgtttgtctgttcgtctgtgcgcgctaatctc
+4635606/1
@@@FFDDEFBDHHFGBHIIIIJIJJFGGIGGGGFHGHIIJGHGJJJJ
@4635613/1
caacccttgcgtttcaaaacaattcattttaggttcaagttaaccgcaat
+4635613/1
@@CFDDDFFFGHHIJJEHIIIJJJJJJJJJIGIGGIJJJIIIHGJIGGIE
@3095992/1
cgcaagaagtaccagaaacgggacttagccacaatctggtctggagagaa
+3095992/1
CCCFFFFFHHHHHJJJJJJJJJJJJJJJJJJJJJJJJJJHJJJJIJJJJJ
@2073899/1
ctgcaaacatgccagttataaagcatagcccgaagtgctatt
+2073899/1
;=@DDDDBCCFHDAFHIBEF@DC?AFD?<ACEG:F:??GBHB
@3096210/1
gcagagggaatctgattgtgctgttgtggaactgcttcacctgtggccgg
+3096210/1
@CCFFDFF?DFFDEIGGG@FEHHCFHIBHB9E<?AGHIIIIII<FGIIIJ
@7211327/1
gtcacggtagcactgagtgacggcacctccgacactgaggtcacggtact
+7211327/1
@@@DDDD:DFFFFAGEEFB4C:8:8CDGBAEFFIIFFFAFCFFDBB5@AA
@3096551/1
ctcgctctccgaagggagcttgcggccgatgacctcatactccttcaact
+3096551/1
CCCFFFFFHHHHHJJJIJJJJJJJJJJJJIIFIJGI@FIIJJJJJHHHHH
@531592/1
acggtactcgcggtacatgttgtgtacacctgagcgagactcataacgca
+531592/1
@BCFDDFEDDHHHHGGIJEHIJHIHIIGHHIICHIJIJJIJIJJJJJIJG
@5156676/1
ggcgcttgtggtggtgcacgcgcttgggcagagggaatctgattgtgctg
+5156676/1
@@@DDDDDFD;?AA<ADGIIGIIIIIIIIGICFEIGGGIIIGDHIIIIGH
@5156992/1
gcgactgtcacacggtagcggaaggtgggttcgtgaatcatgccctcaat
+5156992/1
@C@FFFDFFHHHGJJCGHJIJJIJJDGIID@DHHHIFGIJJIJJFEEHHH
@4636866/1
gtatttttccaggataaaaagtaacctattttatgtccaggataataagt
+4636866/1
BBBFFFFFHHHHHJJJJJIIJHIIJJJJJJJJJJJJJJJJJJJIJJJJJG
@2074948/1
cttggttgaacggaactccaatcctttactcgaatagtcttttctaactt
+2074948/1
CC@FFFFFHHHHGBHIJIIICHIJJJJGGJJIGGHJJJJJJJJJJJJJJJ
@4636918/1
cccgtacccatagcaacaagatcagcgactgtcacacggtagcggaagg
+4636918/1
?;?D=@D?FHA;?CGDGG9?@@HCHHBGIIB??@A>BFH7DFFEH@A@5
@532247/1
gaggcgcttgtggtggtgcacgcgcttgggcagagggaatctgattgtgc
+532247/1
BCCFDFFFHGHHHHIIFHIJJJJJJIJIJJJJJJJJJIIHHHHHHFFDFF
@4637048/1
ggcgaattttgcgatctgcgtggtagcgtactaccagcgttgatagattc
+4637048/1
@CCFFFFFHHGHHIJJJJJJIJGFHIJIDHIJJIJIJJJJJJJJJCHIIJ
@5157475/1
ctcataacgcagccagatgccaaagttcttgatcttcactgggctcttct
+5157475/1
@@C:DEFFHHHHHJJJJJJIJJJGIFHIJJJJJJJJJIJJJHJIJJJJJG
@532704/1
gcgatgggcgtgcggtcctcgctgcaggccgactggtggctgccctcgcc
+532704/1
B@CFDADDHHHHGIJFHIJJJJIJJIJJIJGFGHIHDEHHHHGFFEEDDD
@2075505/1
gcgatgttttacaagggcaggttgaactcacaccattcaatttaaaagaa
+2075505/1
CCCFFFFFHHHHHJGIIIJJJGIJIJJJJJJJJJIJIIJJJJJJJJJJJJ
@532913/1
gtcggtcttcgcgtggaagttttatttctccattttgagtaactgtgaaa
+532913/1
@BBDDDFFHHHHHIJIJIJJJJJJJJJJJJJJJJJJJJJHHIJIJJJJJJ
@5158149/1
ctgttgtggaactgcttcacctgtggccggcggcacgcagacgccttgat
+5158149/1
BB@DDEFFGHHHHEIIIJFGGIGHGIIIBHEHEEBBHBFFDDDDDBDDDC
@5158265/1
agaggaagtaggtgctgggcctcttgtatgcgaaggtgttgaggcgcttg
+5158265/1
C@@FFDFFHHHFFGGIGIJFIIIJJJHHJJIIAHHFBGHHIEIJIIJIJI
@1562328/1
gtggttctttggctgtctctggtggaggtttctcctgtg
+1562328/1
?@?DDDBDHB<DFF;GH@HHHCHIC@GEI@EGGAGGFDG
@1562332/1
tgacgcaagaagtaccagaaacgggacttagccacaatctggtctgg
+1562332/1
BCCFFFFFHHGHFHIJJJJIJJIIIJIJJIEHIJIJJJIJJJGHIIJ
@2075960/1
gcttcatctctctcccgtagcttacgca
+2075960/1
?<;1?DDD<FF:?FGAGA@EF>><?81?
@2076136/1
gcacgtagttctcagcttccctgcaaagttaaccatcttgtattcaaaag
+2076136/1
@<?DDDDDHHAFFHHGIIIGGGGIIEHEAFHFGHIIIIICFHHGFHCDHI
@4638273/1
cccatgtcacggtagcactgagtgacggcacctccgacactgaggtcacg
+4638273/1
CCCFFFDDDFFHFBEEBHB;HG?CFHG:FHGD>F?DHIIIIIFGHDFHII
@6191507/1
atcacgtcgaacattctatgcttataccattaatctccgcaactatttga
+6191507/1
CCCFFFFFHHHHHJJJJJJJJJJJJJJJJJJJJJJJJJJJJJJJJJJJJH
@5158907/1
cttcacctgtggccggcggcacgcagacgccttgatgacctccactttga
+5158907/1
CCCFFFFFHHHGHJJJJJJJJJJJJJJJHHFFFEDEEEEEDDDDDDDDDD
@5159192/1
gtggattttaatgttattattacagcatacataataaaattagaggaagt
+5159192/1
@@@ADD>DBFDGHHGIIIIIIGBHFFGIGIGIIDEHIGIEEEHGGCHIIE
@6192151/1
ccagaaacgggacttagccacaatctggtctggagagaagatcctcatct
+6192151/1
CCCFFFFFHGHHHJJJJJJJJJJJJJJJHHIJJGJHJJJJJIJJJJJJJJ
@4639136/1
catcttgtatagaggaggcttgggct
+4639136/1
@7;DDDD;4CFBBGE;CGG=F?AC9?
@4639248/1
gctgtctgtacattgaaaataaaaataaaaaaaatagcaggggttattgt
+4639248/1
@7<:BBD8DBFAFFDFE?<A:C?<AFFFCFGIF6?BD99B=:FAEF;=FC
@4639315/1
gcgatgttttacaagggcaggttgaactcacaccattcaatttaaaagaa
+4639315/1
@?@DDFDDHHDHDGEAFHHHI8?CA@DF@FGGIGHIDEGHHHFIIGGGGI
@1563616/1
gaggaagtaggtgctgggcctcttgtatgcgaaggtgttgaggcgcttgt
+1563616/1
C@@FFFFDFDF<CFFGGIDIIJJIICHHGDGGHGG:BDGHGGIEIJJJJ@
@1563706/1
ccacaatctggtctggagagaagatcctcatcttgtatagaggaggcttg
+1563706/1
CCCDDDDEDDDCDDDHEDEC:AFB<EF<FHGIIIGBFHIHCBHGGIICHD
@6192648/1
tgaggttcaccaagctagtggcgttgatgtcgcaagatagtgagacattc
+6192648/1
CCCFFDFFHHHHHJJJJJEHHJJJJJJJJIGIJJJJJJJJHIIIIJJJIJ
@2077616/1
catataataaaatcgtagaaaagtgctgtctgtacattgcaattctaaat
+2077616/1
@@@FFDFFDHHDHGHEHGGEDHHAFGGIJJJJHGEFBFHECCFIIIJGJI
@2587176/1
ggtggtgcacgcgcttgggcagagggaatctgattgtgctgttgtggaac
+2587176/1
@@@FDDDFHHHHHJIIJJJJJDIJJJJJJJJJIIJJGIIIIJJJIIJJJJ
@4884/1
gataaagataagtataggctcaaaacctaacgacatcaatcaccagctta
+4884/1
CCCFDFFDHFHFFHGIGGGIIIJJJJJIGJJIGJIGIIGIJJJJGJJJJH
@5671299/1
gccatattcaaatgggaagtggtgataaagataagtataggctcaaaacc
+5671299/1
BCCFFFFFHHHHHJJIJJJHIICGHJJJJJJJJJJFHIJHJJIJJJJJJJ
@4120754/1
gtgctgggcctcttgtatgcgaaggtgttgaggcgcttgtggtggtgcac
+4120754/1
@@@FFB>BFHHGBHGHGGHIIHIHGCC?DE?CGGIIIIICFGAHC@EC@E
@4120919/1
gtgacggcacctccgacactgaggtcacggtactcgcggtacatgttgtg
+4120919/1
BB@FFFFFHHHHHJJJJJJIJJJJDGHJJJBFHIIIJJJBEEHHHDFFDD
@533498/1
cgaatagtcttttctaacttgaacagtgcgattttttacaagggcaggtt
+533498/1
@@@=DDDFFHFHHJIFIGIGGGGIHGIGGG<EFHIJJJGIJIGCHGHG@F
@5239/1
ggttcgacatcgacataacaataacccctgctattttttttattttttat
+5239/1
?@=DDABDHDHHFIJIIGGIHIJJJJIJJJJJIIJJIIJJJBHIJJJHFE
@533642/1
gtacacctgagcgagactcataacgcagccagatgccaaagttcttgatc
+533642/1
@@@AD???FDAFD@@1@E@FC>D@GDA:8BFCFGHIGEDBF<DF@HGFE=
@4121350/1
ccacaatctggtctggggaaaagatcctcatcttgtatagaggaggcttg
+4121350/1
?@@DDDDDHHDHBEF@GG<FFHGEIHEFEEGHGIIIIIIGIEG?BDGHI@
@5672014/1
aaaattagaggaagtaggtgctgggcctcttgtatgcgaaggtgttgagg
+5672014/1
CC@FFFDFHHHHHIFGIICGHJJJJIJJJJJJIIJIJICGIJ?FGGIIJJ
@2588474/1
ctgctattttttttatttttattttcaatgtacagacagcacttttctac
+2588474/1
CC@FFFFFHHHHHJGIJJJIGIJJJJIIJJHJJJJJJJJJJIIIJJJJIJ
@4121797/1
gtggattttaatgttattattacagcatacataataaaattagaggaagt
+4121797/1
@@CFFFEFHHHHHGHJJJJJIIJFGIIIIGJIHIEGIHIIIIIIJEIIIF
@6694775/1
ctggagagaagatcctcatcttgtatagaggaggcttgggctcgctctcc
+6694775/1
@@@FDDFDFF>BFFHGGFHGJJIHIIGIJFIIJFIIJB;?F>BGEGH?HE
@1053073/1
cttcacctgtggccggcggcacgcagacgccttgatgacctccactttga
+1053073/1
@@CDFFDD;AFFHIEFGGIFBFIGEH@CEEBBBECEEEEECCBCCCCC>;
@4122202/1
cacaggcaagggatcctaacttcgcaaccactaattccagtgataaattc
+4122202/1
CCCFFDFFHGHHHJIJIJJJJJJJIJIJJJJJJJJJIHIIHIIJJJJJJH
@6694895/1
cttcaattgacgcaagaagtaccagaaacgggacttagccacaatctggt
+6694895/1
CCCFFFFFHHHGHGIJJJJHHIIIIJJJJIJJJIFIJJJIJJJJJJJJIB
@5672512/1
gttaagaggtgttacctgcaacttggccaggttagggccaacagattgtt
+5672512/1
CCCFFFFFHFHHHJJJJJJJJJJJJJJJGIJIJJJJJJJJIJJIHIJJJJ
@534638/1
ggctgcagatgactgtgcatccttgctagtaagtcctgagccatagcaaa
+534638/1
@CCDDDDFHDFBDGGGHFIJIGJJJJJJIEHGGIIJIIGGIJEDGHIJJI
@6695374/1
gtgctgggcctcttgtatgcgaaggtgttgaggcgcttgtggtggtgcac
+6695374/1
@@@DFFFFHHHHHJIHJJEIIGGHFCGGHIFEGGIIGBHHHIGGHHIJII
@5672984/1
cttgaacttcttcaattgacgcaagaagtaccagaaacgggacttagc
+5672984/1
@@@DDDDDH>DDD>GHEBC?FG@A:EF9EFHDGIIIIIA00@FAD8DC
@7723735/1
ccacaatatattcgtgaaaaccgcatccaactcgg
+7723735/1
CCCFFFFFHHHHHGIIJJJJJIJJJJJIIIJJJJI
@535027/1
cacggtagcactgagtgacggcacctccgacactgaggtcacggtactcg
+535027/1
@?@ADDDDFHHH?F<CC<FCFHHHEHCFFHGBGDGHB==CFEBAFGBH@?
@6978/1
gtagcactgagtgacggcacctccgacactgaggtcacggtactcgcggt
+6978/1
?1:?;D?DDD3<AEADDEF6@FEDEDDDDIIE>A8?DDADBC@=CDI8<5
@1053771/1
gttgtgtacacctgagcgagactcataacgcagccagatgccaaagttct
+1053771/1
BCCFFFDDHHFHFIJJJJJIJJJJJGIJJIGDFHIJJICGIJJJIIHHDH
@2589713/1
gtcttcttgaacttcttcaattgacgcaagaagtaccagaaacgggactt
+2589713/1
CCCFFFFFHHHHHJJJJJJJJJJJJJJIJJFIJHGJJJJJJJJJJJJJIJ
@2589866/1
aggtgctgggcctcttgtatgcgaaggtgttgaggcgcttgtgg
+2589866/1
8::DDDDDFH8BFBE>FABFHFHACD:EF:?FGGDHEB?AF8CC
@535507/1
tgacatcttataaatatctattggacccaaatacggcaaggcccataata
+535507/1
CCCFFFFFHHHHHJJJJJJJJJJJJJJJJJJJJJJJIJJJJIJJIJJJJJ
@6696032/1
aggtgctgggcctcttgtatgcgaaggtgttgaggcgcttgtggtggtgc
+6696032/1
?@@BDDDDHHGHHJJJJGHJJJJIIIJ:EGHIHIJJJJIIJIGIHGGGHG
@7568/1
acttagggcattgaaaaaatagtttaaaaacggacttaaactaaagaaat
+7568/1
@@@FFFEDFFHHHGIGIFHGHGHIGEDHG<@F@;FFHIIIIBFEADGHII
@7577/1
ctgtgactagagtaagaaggactgcgacaagcatgattacg
+7577/1
????:2BD8C8D<CBEDEC;9FE@3C8EEAD=?D99?<DC>
@7639/1
gatggagtgagcacgggctctgtgcctggctcccatgtcacggtagcact
+7639/1
CCCFFFFDFHHHHJJJJJIJJJJJJJJJIJJJJJJJJJJJJJJGIIJIJJ
@4640120/1
agactcataacgcagccagatgccaaagttcttgatcttcactgggctct
+4640120/1
CC@FFFFFHBHHHIGGGGHDGIIGHJEGDEFIIIGIIIFIIIJJJJHJ?;
@535794/1
caccagtggtcttcttgaacttcttcaattgacgcaagaagtaccagaaa
+535794/1
CC@FFFFFHFFHHGGIGGIEIGHIJIIGIGHIIIIIJJIIJBGGGGIHIJ
@535812/1
cgcaagaagtaccagaaacgggacttagccacaatctggtctggagagaa
+535812/1
CCCFFFFFHFHHHJJJJJJJJJJJJJIJJJJJIJJJJJJJJJJJHIHIII
@5674167/1
ctctgtgcctggctcccatgtcacggtagcactgagtgacggcacctccg
+5674167/1
C@@FFBDEGHA<DHDEGGIIIIIEGI<C:DGGGGEH?@FGGGGH:F>BGF
@8113/1
ctctgcgtttgaatttaatagatgtatactcacttagggcattgaaaaaa
+8113/1
CCCFFFFFHHHHHJJIJIJJIJJJIIJIIJJJJIJJJJJJIJJJJIIJJJ
@4640970/1
ctggctcccatgtcacggtagcactgagt
+4640970/1
@@@D?DDD??<B:<CFG>3AEDFCCF9C1
@5674594/1
atatattttaagatgaaatgttaccccaaaagctgcgctattcatttgcg
+5674594/1
CCCFFFFFHHHHGIIGGHIJIIJJJJJJIJJJJJJJJJJJIIIJJJJJIJ
@6697147/1
gcggagattaatggtataagcatagtatgttcgacgtgattctttaattt
+6697147/1
@@CDF?:DHHAFFAFHG@HG<BFHEHEHBHIIIIIIDBFEHIHHGG>FGG
@8683/1
tctcagcatggtaagaaggtggcggccagaatctagacatgcacagctct
+8683/1
CCCFFFFFHHHHHJJJJJJHIJJJJJJJJJJJJJJJJJJJJJJJJJJJJJ
@536719/1
cgcaagaagtaccagaaacgggacttagccacaatctggtctggagagaa
+536719/1
CCCFFFFFHHHGHIJJIIIJIIJJJJJJJJJJJJIJJJJJJIJJGHIIGJ
@536730/1
tgacgcaagaagtaccagaaacgggacttagccacaatctggtctgg
+536730/1
?<@?DA@@DDBHHD:EEHIF?FCC<:@DA<B@?D?BG?BDDF9BBFH
@1055307/1
ggagagaagatcctcatcttgtatagaggaggcttgggctcgctctccga
+1055307/1
BCCFFFFFHHHHHJJJJJJJJHJJJJJJJJJJJJJGIJJJJIIJIJIJJE
@8867/1
ggttattgttatgtcgatgtcgaac
+8867/1
:=@D12BAC=:?:ACBG@<<A:::<
@8876/1
gcctcttgtatgcgaaggtgttgaggcgcttgtggtggtgcacgcgcttg
+8876/1
B@BFFFFFHHHHHIJJIIFHHHIIEIHHIGIIHIJHII7BFEIJJJHFFD
@4641482/1
ggcgcttgtggtggtgcacgcgcttgggcagagggaatctgattgtgctg
+4641482/1
@@@DD1D1A?D:CF@EEHHI6EF@FHEGHGGEEGAGGHGEGG;G@7@DH;
@5675039/1
gcgaaggtgttgaggcgcttgtggtggtgcacgcgcttgggcagagggaa
+5675039/1
BCCFFFFBFFHHDIJJJJJJJIIJHGIFHIJJJGIIGJIJHHHFBDFDCE
@7215341/1
ggacatttcaattttatttagttggtcttggttgaacggaactccaatcc
+7215341/1
?@@?;DDADH>DFEB@FIIICHGF<?CBHAG<2CBBFE:FHIIE?999DD
@1564292/1
agatgccaaagttcttgatcttcactgggctcttctctgggatttccctg
+1564292/1
CCCFFFFFHFHHFIIJIIIEJIHGJJIIGGIIJGIJJJIJJGGIEGIJJJ
@2079082/1
tggtggtgcacgcgcttgggcagagggaatctgattgtgctgttgtggaa
+2079082/1
@@@ADDADHHHHHJJIJJJJJIJGIJJHGIIJJIJJJIIJJJJJJJIJHJ
@2079185/1
tggcatacaaggcaaagcaccgacgacgacactgtacagttagaaatgtt
+2079185/1
@@@ADFDEAHHFAGFGHIGHIBHIIJIHIIIGA@C=CCHCGHGGEHJFAE
@3612365/1
tttctaaggttcaaaactatatctgtaccaaatttcaaccaaatccgtca
+3612365/1
CCCFFFFFHFHHHJJJJJJJJJJJJIJJJJJJJJJJJJJJJIJJJJIHJJ
@5675406/1
ctgcaagcgactggttgttaactccgaaaattatatcataatcattataa
+5675406/1
@BCFFFFFHHHHGIGIIIIIIJGHIIJJJJIEHGJIJJJJJGHJGHIGGI
@7215703/1
gtggattttaatgttattattacagcatacataataaaattagaggaagt
+7215703/1
B@BFDFFFHHHFHGIJJJJJJIJIJIJJJJJJJJJIJJIIJJJJJJJJJB
@9575/1
gtggtggtgcacgcgcttgggcagagggaatctgattgtgctgttgtgga
+9575/1
CCCFFFFDHHHHHJJIJJJJJJIJIIJJIIJJJJHIJJJJJJJIJJHIJI
@6194409/1
cggcacctccgacactgaggtcacggtactcgcgg
+6194409/1
?;1BAD?D:2C??@<?CEF<E?EEDID=DED;DD<
@2079758/1
tgttgaggcgcttgtggtggtgcacgcgcttgggcagagggaatctgatt
+2079758/1
?@;DDDDFFHGFHH?FGHH;FHGICGHIGGEGIIIIIIIIGBCHFFEFFF
@2079850/1
atgcacagctcttgcagccatccaacgggattgcccatcaatttatcttc
+2079850/1
??@DDFDDHHHHFGHIIGIIIJJIIIGHBDH?BGHIGIIG@FIIJJIGIE
@3613088/1
gtcacggtagcactgagtgacggcacctccgacactgaggtcacggtact
+3613088/1
@?@FFFFBFHGFHJJJIEHHIIJIIIJIJJIHIJJJIJJJHHIIII@EHE
@3613200/1
gtcacggtactcgcggtacatgttgtgtacacctgagcgagactcataac
+3613200/1
CCCFFFFDHHHHHJJJEHIIJJJJIHIHHIGGGHJJJJJIJIIIJJJIIE
@7216445/1
ggtctggagagaagatcctcatcttgtatagaggaggcttgggctcgctc
+7216445/1
@@:ADDDDDHH?FHGIBHIGIIIIGH<<FFHHGIIGIEGF06?BCAFGDA
@1565296/1
ctcatcttgtatagaggaggcttgggctcgctctccgaagggagcttgcg
+1565296/1
@CCFFFFFHHHHHGIJJIGEGIJDHIIJJJGIGIHGIEGIIG=ABHIEGH
@4642699/1
catgtcaatcggttcataaataaaaaacttatg
+4642699/1
@@@FFFFDDHFHAFDGH>FHECH4<CGAED@CF
@1565410/1
acttagcttcgggttggacgaccaaaactgatataagtaaatctggattt
+1565410/1
?@@:B?DFFHDDFGBFHGGAHGHIADGGGGGIIIIIIGIIICHGI@<FGG
@1565624/1
ctgttgtggaactgcttcacctgtggccggcggcacgcagacgccttgat
+1565624/1
@C@DDFFFGGHHHIIIJJJGIIGJJIIJIJIHIIJHHFFEDDDDBA?CCC
@5160308/1
catacataataaaattagaggaagtaggt
+5160308/1
@@@DD8DB<DFHBGIBHGICG@3CA@EH9
@3099492/1
cacagttccagtctcaggcacattgccattagtagactgatcagccggag
+3099492/1
CCCFFFFFGHHHHJJJJJJJJJJJJJJIIIJJHGGIJJJJJJJJJJJJIJ
@4643240/1
cgacagatgggttactgaaaatggctataaatgattctaaatacatgaaa
+4643240/1
@@@DDDDDFDA2AAFGFII:E<FBEBHFFF9EGFB<FA@GFIBGFFIII9
@3613805/1
caccagtggtcttcttgaacttcttcaattgacgcaagaagtaccagaaa
+3613805/1
CCCFFFDFHHHHHJJJJJJJJJJJJJJJJJJJJJJIJJJJJGHJJJJJJJ
@7217108/1
gcaagaagtaccagaaacgggacttagccacaatctggtctggagagaag
+7217108/1
CCCFFFFFFFDHFJJJJJJJIBHIHIEIIIIIJJIIIJGHIGIEHGIGIG
@7217141/1
gtttgtctgtttgtctgtttgtctgttcgtctgtgcgcgctaatctc
+7217141/1
@@CFFFFFHFHHHIGIJHJGIJIGCFHHHHEHIJIJJIIJJJIJGGG
@7217274/1
ccagttatagagcatagcccgaagtgctattggcacacaggcataatgcc
+7217274/1
CCCFFFFFHBHHHJJJJJJJJJJJIJJJJJJJJJJJJJJJJJJJJJJJJJ
@3614153/1
tgtggattttaatgttattattacagcatacataataaaattagaggaag
+3614153/1
@@@DFDFFHHFHGJJIIJGHJIIIIJJJJJJJJJJJJIJIJJIIJJIIJI
@2081190/1
ggtgcacgcgcttgggcagagggaatctgattgtgctgttgtggaactgc
+2081190/1
B@BDFFFFHHHHHJJJJJJJJJJJJJJJJJJJJJIJJJIJJJJJJJJJJJ
@6196040/1
ctgggctgcagatgactgtgcatccttgctagtaagtcctgagccatagc
+6196040/1
?@@7?DEFDDHDHGCEHEHGCCHEHIBA>FB<GHEG?CHHD?D<?FHDF>
@5161112/1
gcaaacatgccagttataaagcatagcccgaagtgctattggcacacagg
+5161112/1
CCCDFFFFHHHHHIIJJJJJJJJJJJJJJJJJJGHIJJJJJJJJJJJJJJ
@3614417/1
ctcatcttgtatagaggaggcttgggctcgctctccgaagggagcttgcg
+3614417/1
C@@DDFFDHDFDFEBB@EBEFHG6?FBFHAGDB?BD?6B@F>;A<C=CDH
@3100392/1
ctatgccatttatcctcgcacgttggcagtaatagtacaagtgaaaagtc
+3100392/1
@CCFFF?DHHDDD@GD>FHIGDHIG?BCFCGGGGGGGDHCGDD@FGIGHG
@7217909/1
cctgagccatagcaaacagccactggcaatgtggatagctggacaaggca
+7217909/1
CCCFFFFFHHHHHJJJJJJJJJJJJJJJJJJIJJJJJJJJJJJJJJJJIJ
@2081611/1
cactatttccacaacagtaccgaagcgctcggccgatacccaacaaatac
+2081611/1
CC@FFFFFHHHGHJJIIFJIJIJJIIIJGHIIIIIGGIJIGJJJHHHGEF
@3100567/1
cgtgcggttaggcgaagtacatgaccttcttggtgacggcgtgcacggtg
+3100567/1
@C@FDDF@DDHDDGEEFHHGGDDHIGGGGIII<FGHJIIIIHEEEEEF;=
@5161463/1
catcaatttatcttcaaatgacgacaccacagttccagtctcaggcacat
+5161463/1
CCCFFFFFHHHHHJJJJJIJIJJJJJJJJJJJIIJJJJHIJJJJJJJJJJ
@2081753/1
gggccgtcagaacctgatagaaacggttggcgttaggtatatacaagaac
+2081753/1
CCCFFFFDHHHHGJIIJJJJIJJJJI?DGGIIHGGIGCFHIIJIIJGJJG
@2081858/1
ctgcaagcgactggttgttaactccgaaaattatatcataatcattataa
+2081858/1
CCCFFFFFHHHHHJHIJIJIJJJJGHIJJJIJJJJJJIGIJJJJJJJJJJ
@7218379/1
ccacaatctggtctggagagaagatcctcatcttgtatagaggaggcttg
+7218379/1
@<@D?BABD:AA?G>@<E3AFFFEF99<A9?@FE>FGIIEFFCFIIBFF7
@3101136/1
gtcctttatacatttcggcatggcgatcatgtcgatggcttggtttattc
+3101136/1
CCCFFFFFHHHHHJJJJJJJJJJJJJJJJJJIIJJJJJJJJJJGIJJJJI
@7724927/1
gtggtgcacgcgcttgggcagagggaatctgattgtgctgttgtggaact
+7724927/1
CCCFFDFFHHHHHJJJJJJJJJJJJIJJJJJJJJJJJJJJJJJHHJJJIJ
@4124005/1
gcattttcgattttattttgttctataacaacgatcttgaacatattcgt
+4124005/1
@C@FFFFFHHHHGJJIJJIGGHGIJIJIIIHIEIIJJJIFIJJJJIIIIB
@5676478/1
gcttcacctgtggccggcggcacgcagacgccttgatgacctccactttg
+5676478/1
@B@FFFFFHGHGHIIIIFJJJJJIIJJIHHHFFDEEEEEDCDDDCDCDDD
@4124120/1
atctctttctttggagtttgtatacttaattcgatgttatacatatagca
+4124120/1
CCCFFFFFHHHHHJJJGHIJJJIJJJJJJJJJJIIIJJJJJJJJIJJJIJ
@3101411/1
cagcatacataataaaattagaggaagtaggtgctggg
+3101411/1
==?DDDDDAFD<??DCE@F@CICH;FEC@<92AC39?7
@5676691/1
gccagatgccaaagttcttgatcttcactgggctcttctctgggatttcc
+5676691/1
@@@DDFFFFFHDDGHIIIJHCGHFHEEHGHGHIJGIJIGHIGIDEGIIGF
@6697890/1
gtgatgaggttcaccaagctagtggcgttgatgtcgcaagatagtgagac
+6697890/1
@?@FFDDDHHDHHIII@FGIIIIIIIIIGICEEGEHIGIIGCHHDFHIGG
@2590761/1
ctcataacgcagccagatgccaaagttcttgatcttcactgggctcttct
+2590761/1
CCCFFFFFHHHHHJJJJJJJJJJJJHJJJJJJJJJJJJJJJIJJJJJJJJ
@3101924/1
gacgatttcaccagtggtcttcttgaacttcttcaattgacgcaagaagt
+3101924/1
CCCFFFFFHHHHHJHIJIJJJJJJJJJJJJJJJJJJJJIJJIJJJIJJJF
@7725483/1
ggatggagtgagcacgggctctgtgcctggctcccatgtcacggtagcac
+7725483/1
@C@FFDFFFFHHHIJIIIJJJGIHIJJJIIGIJGHJJJJJJIJIBCHIJI
@6698215/1
cgtgtggaatagcgacttccggcaaatttttggttttaaccacatagttc
+6698215/1
?@BDBDFFHHHHHJJJJJJJJJJJHIJJJJJJJHJJJJJJJJJJHJJHIG
@1567839/1
aggtgctgggcctcttgtatgcgaaggtgttgaggcgcttgtggtggtgc
+1567839/1
?@<=ADBBFA?FFHFHDHCHCHDAFFG?CDBHDDGCFGIIIBCA8;@GH9
@3616158/1
gcggcaaacgcctattaacattatcatcgttctcagcatggtaagaaggt
+3616158/1
@?<?;DA?D<:F;8CFEB@DHCGHGHE<CCFDEHIHHGIIH09DGDGHCB
@7725969/1
tgtcacggtagcactgagtgacggcacctccgacactgaggtcacggtac
+7725969/1
CCCFFFFFDHHHHJJJIJHIIJJJJJJJJJJJIJJJJJHJJHJJJJJHGH
@2591584/1
gtcaaggtggagattttactatctttcaagtcggcataacgggccgcgac
+2591584/1
BBBFFFFADHHHHJJJJJJJJJIJJJJJJIIIJJJJJJJJJJJJJJJJHD
@5677922/1
gtaatatttattgctctcctccgattattattatacttatacatcaaata
+5677922/1
BB@FFFFFHGHHHJJJJJJJJJJJJJIJJJJJJJJJJJIIJJJJJJJJJJ
@1568690/1
gccagatgccaaagttcttgatcttcactgggctcttctctgggatttcc
+1568690/1
CCCFFFFFHHHHHJGIIJJJIJJJJJJJJJJJJJJJIJJJJJJJJJJJJJ
@4125993/1
tggagagaagatcctcatcttgtatagaggaggcttgggctcgctctccg
+4125993/1
@CCFFFFBHDHDFHIHIGIHIHFFHGIDBB?CGHDDDDE8DBDH?=FGGB
@5678329/1
ccaaatttcaaccaaatccgtcaaatagttgcggagattaatggtataag
+5678329/1
1:=ADDDD<CDD;BE=CEF?C@;1AFEEEEEEA6D<DEIEIEAD<8BCEA
@1568984/1
ctggctcccatgtcacggtagcactgagtgacggcacctccgacactgag
+1568984/1
CCCFFFFFHHHHHJJJJJGIJJJJJJJJHIJJJJJJJJJJJJJIJJJJHI
@2592473/1
gatggagtgagcacgggctctgtgcctggctcccatgtcacggtagcact
+2592473/1
=@@DDFFDHHFGHIGGAHIIIIEHGIIIIGIGHIIIIIIHIIIBFEGIIG
@5678487/1
agaagatcctcatcttgtatagaggaggcttgggctcgctctccgaaggg
+5678487/1
CCCFFFFDHFHHHJJJJHIIICGGICHGIIJGGIIEGGIIGEF?FEHJJI
@3617284/1
gttcacattgacaaacttaggtttgcttacagccattcccaactgtcctc
+3617284/1
C@CFFFFFHHHHHJJIJJJJJIIJIJJJJJJJJJJIJJJJJJJJJHIJJJ
@6699893/1
cactgagtgacggcacctccgacactgaggtcacggtactcgcggtacat
+6699893/1
CCCFFFFDHHHHHIJJJJJJJJJJJJJJJJHIJJJJHIIJJJJJHEEFFF
@3617470/1
ctggagagaagatcctcatcttgtatagaggaggcttgggctcgctctcc
+3617470/1
@BCFFFDFHHHGHJJJJJIJJJJDEIEIJIIHGIGGIEGGIHGGIEHGIJ
@6699961/1
agcatacataataaaattagaggaagtaggtgctgggcctcttgtatgcg
+6699961/1
CCCFFFFFHAHHHJIJJJJFIIGGIJFHIJIIJJJGEIJGHIJJIIGIHG
@4126575/1
gcacagctcttgcagccatccaacaggattgcccatcaatttatcttcaa
+4126575/1
CCCFFFFFHHHHHJJJJJJJIJJJJJJJJJJJJJJJJJIJJJJJJJJJJJ
@3103925/1
gtggtgcacgcgcttgggcagagggaatctgattgtgctgttgtggaact
+3103925/1
@@@FFFFFHHHHHJJJJJJJJIIJJHIIJJJJJJJGHJJJJJJIJJIIJG
@2593044/1
agccagatgccaaagttcttgatcttcactgggctcttctctgggatttc
+2593044/1
@CCFFFFFHHHHHJJIJJJJJJJJJJJJJJJIJJJJJJJJJJJJJIJJJJ
@6700376/1
ataaaattagaggaagtaggtgctgggcctcttgtatgcgaaggt
+6700376/1
;?@DADBD>AHHFBFDFB>3ABBHHC1C8CD<??:?F@4:6D@@0
@3617979/1
gtcctgcagagcttgccacatcttgtaagcagcctgacgcttagcaagtt
+3617979/1
C@CFFFFFGHHGHIJGIIJJJJJIIJJJJJJJIIJJJJJJJJJJJJGIBH
@4127125/1
gtcacggtagcactgagtgacggcacctccgacactgaggtcacggtact
+4127125/1
CBCFFFFDHHHHHJJJJGIJJJJJJJJJJJJJJJJJJJJJHIJJJJEHHH
@5679450/1
gtgctgggcctcttgtatgcgaaggtgttgaggcgcttgtggtggtgcac
+5679450/1
@B@FFFFFGHHHHJJIIJJJJIIIICGGGHIJJJJJJJIHGIJGIIGIJJ
@5679488/1
cacaaattccaacccttgcgtttcaaaacaattcattttaggttcaagtt
+5679488/1
CCCFFFFFHHHHHJJJJJJJHIJJJJJJJJJJJJJJJJJJJJGIJJJJJJ
@3104640/1
ggctcgctctccgaagggagcttgcggccgatgacctcatactccttcaa
+3104640/1
=;?DDDDBDDDDDAEE<<3CD8CDCDDIAD8A4=@C7@CACCDDAA@A;>
@3104670/1
gagactcataacgcagccagatgccaaagttcttgatcttcactgggctc
+3104670/1
CCCFFFFFHHHHHJJJJJJJJJJJJJJJJIJJJJJJJJJJJJJJJJJJJJ
@5679586/1
ctcatcttgtatagaggaggcttgggctcgctctccgaagggagcttgcg
+5679586/1
CCCFFFFFHHGGHHGGDFGHIFEB=GGGIGIIJGIHIIIIIJGJIHIIIG
@7728026/1
tacataataaaattagaggaagtaggtgctgggcctcttgtatgcgaagg
+7728026/1
CCCFFFFFHHHHHJJJJJJJJJJJJJHHHJJIJJJJIJJJJJJJJJEGHI
@1570297/1
aaccgattgacatgaaacaaacactaaatgtaaatttaagcatcccacaa
+1570297/1
@@@BD1@B?:B?CBBE@FF;C;CGAE;FF>CDFDAFFFFFCFGFFBFGEF
@1570447/1
cgcaagaagtaccagaaacgggacttagccacaatctggtctggagagaa
+1570447/1
@B@FDFFFGHFFFHIJJJJIGGIJIJHIIIIIIIIJJIIBDFGIIJJIGI
@10004/1
cactctgcaatcctgcctcacatgattcatccacaaattccaacccttgc
+10004/1
C@@FFFDBDHHHGIIIGIJJJJJJIJGIGIJJJIEHIIJIJJJJJJEIGI
@536867/1
ggctctgtgcctggctcccatgtcacggtagcactgagtgacggcacctc
+536867/1
CCCFFDEFHFHHFGGIIIGIJJHGHHIGGHJJJEHIIGDHHGGGHGIIJG
@5162256/1
tcactatcaaaacttctcaggattgaaacgtcttttatgttgggacagct
+5162256/1
<@?DADDDDFDFFD@FEBIIC3<AA?<A9<FEFIIFFIC9DB?::DG@?9
@537025/1
gcgatgttttacaagggcaggttgaactcacaccattcaatttaaaagaa
+537025/1
CCCFFFDFHGDFHIIIIJJFIIJJIHFHGHIJJJIJJJJJJJJIJJIIJJ
@4645174/1
ctgggcctcttgtatgcgaaggtgttgaggcgcttgtggtggtgcacgcg
+4645174/1
<@@DDDD?FFFH2CFHGIHEGHFBFHIBHGGGGHIGFHEFEG4@CA@EEA
@10394/1
ggaactgcttcacctgtggccggcggcacgcagacgccttgatgacctcc
+10394/1
CCCFFFFFHHHHHJJJIJJJJJJJJJJJJJJJHHFFFDEDDDDDEDDDDD
@2082576/1
atgaaacaaacactaaatgtaaatttaagcatcccacaatatattcgtga
+2082576/1
CCCFFFFFHHHHHJJJJJJHHIIJJJJJJJJJJJJJJJJJJJJJJJJHIJ
@7219156/1
cgcaagaagtaccagaaacgggacttagccacaatctggtctggagagaa
+7219156/1
@@@?DDBDF<A4ACGGDEHG=8EE;FFE>DBDBEH;FEHFECGG@FCHIH
@10685/1
gcaagaagtaccagaaacgggacttagccacaatctggtctggagagaag
+10685/1
CCCFFFFFFHHHHJJJJJJJJJJJJJJJJJJJJJJJJJIIIJJJJHHHII
@537518/1
cataataaaattagaggaagtaggtgctgggcctcttgtatgcgaaggtg
+537518/1
CCCFFFFFGHGHHIIIIIIJEHGJHGJJJIJIJJJJJJHIIJJJIHGIFH
@10759/1
atctgattgtgctgttgtggaactgcttcacctgtggccggcggcacgca
+10759/1
@CCFFFFFHFHHHJGIIGHIJEIGIGIIIIIJJEHGIIIJIJGGHFFDBB
@5163057/1
ctcatcttgtatagaggaggcttgggctcgctctccgaagggagcttgcg
+5163057/1
CCCFFFFFHFHHHJJJEIIIIJJ@CECHIIHJIGIGIEHGIDBAFGEGIH
@10996/1
ggcaggttgaactcacaccattcaatttaaaagaaactgggtgcgtgcag
+10996/1
CCCFFFEFHHHHHJJJIJJJJJJIJJIJJIIJJJJJJJJIJGGGIHGIJJ
@7219622/1
ggctgatccgagttggatgcggttttcacgaatatattgtgggatgctta
+7219622/1
CCCFFFFFHG=FHHIJGIIHIIJJJIIGGJEHIIIGIIIGHJJIEHGIII
@6197845/1
ggcgcttgtggtggtgcacgcgcttgggcagagggaatctgattgtgctg
+6197845/1
CCCFFFFFFHHHHJFGHIJJJJJGIJJJJJJJJJJIJJJJJJIJJHIIIG
@5163347/1
gaacttcttcaattgacgcaagaagtaccagaaacgggacttagccacaa
+5163347/1
BCCFFFDFHHFHHJJJJJJIGIGIJHGIJGIJGIJJHJIIJJJJJJJGII
@5163391/1
gtcttcttgaacttcttcaattgacgcaagaagtaccagaaacgggactt
+5163391/1
8??DDBDB<<FDCG?EEB>F>FG>FGF8F@AHH????BDG>DHC=:@AFH
@1056613/1
gaggcgcttgtggtggtgcacgcgcttgggcagagggaatctgattgtgc
+1056613/1
=?<DADDDHAFDDFEE<?B<FCB<FHGCGHCGGECBH@EHHFCAE;;7;;
@1056751/1
gcctgttttggtagcggcggcgcggtccgtgaggagcatgctcgccatca
+1056751/1
CCCFFFFFHHHFHJJJIJJJIIHDC>AB@?BB?BABBDDDCDDBBDBBDC
@7220092/1
aactgcttcacctgtggccggcggcacgcagacgccttgatgacctccac
+7220092/1
CCCFFFFFHHHHFGIJJJEHIIIIJIJJJIJHHFFDCDEDDDEDDDDDDD
@6198366/1
cacctgtggccggcggcacgcagacgccttgatgacctccactttgatga
+6198366/1
CCCFFFFFHHHHHGIJJJIIJJJJJJHHHFFFFFEDEEEDDDDDDDDDDC
@4646609/1
gggatgatgactaatgactatatttgtccagaacacgtattaattctgtt
+4646609/1
@@@DDDBDHH?FDFHIIIIG<IIIIFHGGGIIIIIIGHEIHHGGIIIIGB
@11723/1
cttgtatgcgaaggtgttgaggcgcttgtggtggtgcacgcgcttgggca
+11723/1
CCCFFFFFHHHHHJGHHIJJJJJJJJJJIJJGHIFGIJJJIJHHFFFFEC
@2083808/1
tgaacttcttcaattgacgcaagaagtaccagaaacgggacttagccaca
+2083808/1
CCCFFFFFHHHHHJJIIJIJJIJJJJFGGIJIIGJJJJJJJJJIJJGGII
@4646953/1
gccagatgccaaagttcttgatcttcactgggctcttctctgggatttcc
+4646953/1
CCCFFFFFHHHGHIGHJJJJJIJJJIIJJJIIGHIJJJIIJJIJDHIJJJ
@12215/1
cacggtagcactgagtgacggcacctccgacactgaggtcacggtactcg
+12215/1
CCCFFDDFHHHGHJJCGGHJIJJJJJIJJIDHIJJJJIGGIIJIFIJIJE
@4647236/1
agcaaatggaaaaaaaaattggtgaaaagaatcacaagtaagatactgca
+4647236/1
@@@?DFFFG>DAFIEIGHIIICB?@GEHIIIIGIGIGG==FHCHG@=@D;
@5164489/1
gaggaagtaggtgctgggcctcttgtatgcgaaggtgttgaggcgcttgt
+5164489/1
CCCFFFFFHHHCFHIJJJIJJJJJJHHIJJJIJJJBGGHIHJJJJJIJJD
@2084372/1
cctcttgtatgcgaaggtgttgaggcgcttgtggtggtgcacgcgcttgg
+2084372/1
@B@FFFFFHHHHHGIII<CFHHGIGHGIGIIBGGHEH@CHHGHIIHEFED
@6199116/1
gctcgctctccgaagggagcttgcggccgatgacctcatactccttcaac
+6199116/1
CCCFFFFFHHHHHIJJJJJJJJJJJJJJJIJJIJJJJJJJJJHHHHHHFF
@6199124/1
cgcaagaagtaccagaaacgggacttagccacaatctggtctgg
+6199124/1
=@@B?@DD82A2ACAAEDH??:GE@@99CD<:CFGEC>499D?F
@2084657/1
gccgtttctgtaccaataggaacaatacttcgggcttattctgcatacct
+2084657/1
CCCFFFFFHHHGFJIHJIJIGGIGIJIGIJJJGIIIJJFHEIGGEHGGGI
@539475/1
gtcttcttgaacttcttcaattgacgcaagaagtaccagaaacgggactt
+539475/1
CCCFFFFFHGHHHJJJJJJJJJJJJJJJJJJJJFHIJJJJJJJJJJJJDH
@12956/1
ctcataacgcagccagatgccaaagttcttgatcttcactgggctcttct
+12956/1
CCCFFFFFHHHHGJJJJJJJJJJJJHIJJJJJJJJJJJJJJIIJJJJJJJ
@6199575/1
gtggtcttcttgaacttcttcaattgacgcaagaagtaccagaaacggga
+6199575/1
@CCFDDEFHDHFFJIIJJJGIGGGHIJIIJJIIIIJHGGHHJJJIGHIII
@1058285/1
tgaggcgcttgtggtggtgcacgcgcttgggcagagggaatctgattgtg
+1058285/1
CCCFFFFFHHHHHJHIIHHIJJJIJJJJJJJJJJIIJJIHHHHHFFFFFF
@2085226/1
cacttttaaaaatacatcaggcaacatcttctttggtttgtcaggggtaa
+2085226/1
CCCFFFFFHHHHHJJJJJJJJJJJJJJJJJJJJJJJGGIJJJJJJJJDGI
@1058395/1
ccgacgacgacactgtacagttagaaatgttacaacctctatactttgca
+1058395/1
CCCFFFFFHHHHHJJJGHJJHIJIIJJJJIJIJJJJJIJJIJIJIIIJIJ
@6199883/1
cctggctcccatgtcacggtagcactgagtgacggcacctccgacactga
+6199883/1
@CCFFFFFHHHHHJJJJJJIIIJJJJJIJGHJJJJJJJJIIIIIJJJJJG
@13353/1
ggtgcacgcgcttgggcagagggaatctgattgtgctgttgtggaactgc
+13353/1
@@@FFFFDFHFHHJIIJJJBBHIHIJJJGHGIIEGHGIIIIHHJJIJJJJ
@5165556/1
gacgcaagaagtaccagaaacgggacttagccacaatctggtctggagag
+5165556/1
@@@FFFFFDHFCBHIHIIJIJJIIIGJJJFHIIJIJJIIIJFHGIJIIIJ
@6200037/1
cccatgtcacggtagcactgagtgacggcacctccgacactgaggtcacg
+6200037/1
CCCFFFFFHHHHFIJJIJJJJJIIIJJJIIJJJJJJJJJJJJJJJGGIJJ
@6200049/1
ctggctcccatgtcacggtagcactgagtgacggcacctccgacactgag
+6200049/1
CCCFFFFFHFHHDGBGIJIGGIGHIJJJCFHIJIGIJGGGHGGHBHHGCH
@1058788/1
atataatttcttctttaataattgttataaattcgtaattcgtagctttc
+1058788/1
CCCFFFFFHHHHHJJJJJJJJJJJJJJJJJJJJJJJJJJJJJIJJJJJJJ
@2085702/1
ctcttgtatgcgaaggtgttgaggcgcttgtggtggtgcacgcgcttggg
+2085702/1
CCCFFFEFHHHHHJIJEGHHIIJJJJJJIJJJJIJJHIJJJJJJHFFFDD
@6200282/1
ggagtgagcacgggctctgtgcctggctcccatgtcacggtagcactgag
+6200282/1
@@CFDDDDHHHHGIIJJIJGIJJGEDFHIGHGIIIJJIIJ?BGEEHGJHI
@3104810/1
cctgtggccggcggcacgcagacgccttgatgacctccactttgatgatc
+3104810/1
@CCFFFFFHHHHHJJJJJIJJJJJJHHHFFFFFFEEEDEDDDDDDDDEED
@5679691/1
cttgtaagcagcctgacgcttagcaagtttcttagacttgccagttccca
+5679691/1
=;@DDDBD8FD>FAHGEGDHHIHC@@GED?EFEII@BGACEDDAF>?DG?
@1059386/1
cagcacagaatagtcgcgtgtgatgccgcttttgcaccacaataaacgtg
+1059386/1
?@?=DFFFHGGDB:BAFDFD?FCGHCHDEA?BFFAFHIIIIIIIIIIACH
@6200851/1
ccacaatctggtctggagagaagatcctcatcttgtatagaggaggcttg
+6200851/1
CCCFFFFFHGHHHJJJJJJJIJJJJJJJJJJJJJJHIJJJJJJJJJJJJD
@7223012/1
ctgtggccggcggcacgcagacgccttgatgacctccactttgatgatct
+7223012/1
CCCFFFFFHHHHHJJIJJJJJJJIHHHHFFFFFFEEDEEDDDDDDDEEDE
@2086476/1
ctgtgatctgtttcttggcatctatagatgtcggtggcgcacagggcacg
+2086476/1
@@@FFFFDHFFHHEGIJIEHIIIJIJIIGHH@HHFBFGHIIIIIGIJJGI
@2086489/1
gctgggcctcttgtatgcgaaggtgttgaggcgcttgtggtggtgcacgc
+2086489/1
@@CFBDFFHHHHGIIIIIIHGHG?CGGHIIIEIIIGGHF=G=5AD@CAAA
@1059651/1
gctcgctctccgaagggagcttgcggccgatgacctcatactccttcaac
+1059651/1
C@CFFFFDHBFAFHFHIIIIFGHIIIIIIGAGGHIII@=@GIHHD>EEDE
@541271/1
gtgctgggcctcttgtatgcgaaggtgttgaggcgcttgtggtggtgcac
+541271/1
@@CDDDFFBHHHDIIDAFIIGGHI<1CEFFGHIIIGHGIHEB8@@;CEEH
@6201118/1
ggtggtgcacgcgcttgggcagagggaatctgattgtgctgttgtggaac
+6201118/1
BC@FFFFFHHHHHJJJJJJJJJJJJJHJJJJJJJJJIJJJJIJJJJJIJJ
@5680314/1
ggcctcttgtatgcgaaggtgttgaggcgcttgtggtggtgcacgcgctt
+5680314/1
CC@FFFFFHHHHHJJBHIJFGEGIIIJIJJJJJHIJFHIBGHIIIIGFFD
@6201324/1
atattatgtgagtacgaagcattgtctgtttataaaataattaacaacta
+6201324/1
@@<?BDD?2AFFDFGEEFFFICDFEHFIHHIIEDGEFF@BDGI@EFIEII
@2594531/1
cgatgttttacaagggcaggttgaactcacaccattcaatttaaaagaaa
+2594531/1
@C@FFDFFHHHGGIIJJJJJHIJIIIJIJJIIJJJJJJJJJJJJJJJJJJ
@7223713/1
ctttaaggggatctgctgtctgtggggctgatgcttgctgggcctcagct
+7223713/1
CCCFFFFFGFFHHJJJJJJJJIIJJJJIIJGGIJIJJIIJIIJJJJGHJB
@14597/1
gcgacaccatgtggctgtgacttgtagtcaaggtggagattttactatct
+14597/1
@@@DDDDDHFBFDB@BBAC4<CHDAF@HCHE@C1??BDHIIIDIIIGH>H
@4128912/1
tggagagaagatcctcatcttgtatagaggaggcttgggctcgctctccg
+4128912/1
CCCFFFFFHHHHHJJJJJJJJJJJJJJJJJIJJJJJGIJIJJJIJJJJJI
@4129025/1
cacagctcttgcagccatccaacgggattgcccatcaatttatcttcaaa
+4129025/1
CCCFFFFFHHHHHJJJJJJJJJJJJJIJJJJJJJJJJJJJJJJJJJJIJJ
@1060303/1
cctgtacgatggatgagttagggccgtttgtaacagcgctctttgcttga
+1060303/1
CCCFFFFFHHHHHJJJJJJJJJJCHIIJJJIIJJIJJJJJJJJJJJJJJJ
@2087973/1
cgcgttaacatacgagatcttcgtgcggagataatattttaaagtat
+2087973/1
@@@FDDAFHHHGHGIIHIGHHHJFGGHGBGIIIIGIGHIIGIHG=CG
@2595092/1
ggacgcgttaacatacgagatcttcgtgcggagataatattttaaagtat
+2595092/1
CCCFFFFDHHHHHJJJJJJJJJJJJJHIJJJIJJJJJJJJJJJJJJJHIH
@1060533/1
ctggagagaagatcctcatcttgtatagaggaggcttgggctcgctctcc
+1060533/1
CCCFFFFFHHHHHJJJJJJJJJJJJJJJJJJJJIJJJEHIIJJIGGIJJJ
@2088444/1
gcgagactcataacgcagccagatgccaaagttcttgatcttcactgggc
+2088444/1
@<@FFADFHHHHFIIIIIIIIIFGHHHIICH<?FHIIFIGHIIIIIIIID
@7728673/1
cggtactcgcggtacatgttgtgtacacctgagcgagactcataacgcag
+7728673/1
@@@BDFFFFDHG?FHHIIHIIIHHGGGGHJJEIGGIIFHIIGHHEAHHIB
@2595605/1
ctcatcttgtatagaggaggcttgggctcgctctccgaagggagcttgcg
+2595605/1
CCCFFFFFHHHHHJJJJJJJJIJJGJIJJIJIJJJJJIJIJJIIIHIJJG
@542547/1
gtgctgttgtggaactgcttcacctgtggccggcggcacgcagacgcctt
+542547/1
CCCFFFDFGHHGHIJJJJJJJJJJJIJIIIJJIJJJIGHFFDDDDDDDDD
@15727/1
gaggaagtaggtgctgggcctcttgtatgcgaaggtgttgaggcgcttgt
+15727/1
CCCFFFFDHHHHHJJJJJIJJJJJJJJJJJJIIJJDHGHIJJJJJJJJJE
@5681638/1
cgacaccacagttccagtctcaggcacattgccattagtagactgatcag
+5681638/1
CCCFFDDFHHHHHJJJJIJJJJJJIJJJJJIJJJJJJJIJJJJJJGJIJJ
@4130535/1
tgagcacgggctctgtgcctggctcccatgtcacggtagcactgagtgac
+4130535/1
CCCFFFFFHHHHHJJJJJJJJJJJJJJJJJJJJJJJGHJJJJJJJJGIJI
@7729214/1
ggcctgtttcacagtctcgttgacttgctgttagctcattttaacacatt
+7729214/1
CCCFFFFFHHFFHJIHJJGGIGIJIICGI@HHCGHDEEGIJIEIGIGDHI
@6701309/1
gtatgcgaaggtgttgaggcgcttgtggtggtgcacgcgcttgggcagag
+6701309/1
C@CFFFFDHHHDHIJJIIJIIJJJIHIJJJJIIIJJJJJIHHHFFFFDDD
@3618873/1
ggttcaccaagctagtggcgttgatgtcgcaagatagtgagacattcact
+3618873/1
CC@FFFFFHHHHHJJFHIIJJJJJJJJJJJJJJJJIJFIGIHIJJJJJJJ
@2089530/1
gtcctgcagagcttgccacatcttgtaagcagcctgacgcttagcaagtt
+2089530/1
C@@FFFFFHHHHFIJJJGJJJJIJJJJIIIGIJJIJIJJJJIJIJJIIHH
@2089605/1
ctcaatagagggatctccttaattattatgggtctagccgtatttgggtc
+2089605/1
@@@DFFDDFDFH<GFEIGHGGGHIIJJJGHIGHGHID@FH@@GEHEGGHA
@5681975/1
gtagctttctttagttttaagttagttttcatcttaagttcggaaagatt
+5681975/1
@@@FFFFFFHHGFGEFDGEBFACFGEHHGGFHEGDEEHHIEGB@F:FDDG
@4130975/1
ccacaatatattcgtgaaaaccgcatccaactcggatcagccgtttctga
+4130975/1
@??DDDDDHBFFFDH?FB?FFF@FFGGBCFGDHAC6;@FGGBB;FAFEG=
@7729411/1
gttgaggcgcttgtggtggtgcacgcgcttgggcagagggaatctgattg
+7729411/1
@@@BDDD?CFA@DFEG<CBEAA9CFGHIBHGECHIG@DHIBHHEDDECEB
@2596234/1
gcggttttcacgaatatattgtgggatgcttaaatttacatttagtgttt
+2596234/1
@@@ADDDDGDHHFEGHG9ACHCHGF?CFEHIFDFEHHHDBDGHIHHHIGH
@1571211/1
gttattattacagcatacataataaaattagaggaagtaggtgctgggcc
+1571211/1
@@@FFFDFHHHFHGIIIIJIIIIIGGIIIJJIIGGIIEHIJHHIJIII9F
@7729568/1
cgttctcagcatggtaagaaggtggcggccagaatctagacatgcacagc
+7729568/1
CC@FFFFFHHHHHJHIIJJJJJHJJIJJJJJJJJJJJJJJJJJJJJJJJJ
@1571334/1
ataaagataagtataggctcaaaacctaacgacatcaatcaccagcttaa
+1571334/1
C@@FFFDDFHF:<CEEGHGGIGHGJJJC9??EFGGGGGHIIGG9FHIDHI
@4648860/1
gagagaagatcctcatcttgtatagaggaggcttgggctcgctctccgaa
+4648860/1
@@@DFFFFDHGHHJJJFGJGHGIIHGDDE@<FHH>@DFHIII?DH@FGIA
@4131500/1
accagtggtcttcttgaacttcttcaattgacgcaagaagtaccagaaac
+4131500/1
@@CFFFFFHHHHHJJGIJJJJIJJIIJJJJJJJJJJJGGJIJHIGGIIGI
@5682427/1
gccagatgccaaagttcttgatcttcactgggctcttctctgggatttcc
+5682427/1
@CCFFFFFHHHHDECEDDICHGBEF@FCBDC8C;FGBCADEGGGGGHG@B
@4649053/1
gtgtacacctgagcgagactcataacgcagccagatgccaaagttcttga
+4649053/1
?==BDABBFFCFHGBDHBHIGIJGH?DHFEHHIIJGHEEHEDB0=8==B4
@4649056/1
gacgatttcaccagtggtcttcttgaacttcttcaattgacgcaagaag
+4649056/1
@@@DFDAFH>DF<BCFGGBHHHIDDB@EFHFGE@FFFH@GIGIEEGCHH
@4649066/1
catgaaacaaacaccaaatgtaaatttaagcatcccacaatatattcgtg
+4649066/1
CCCFFFFDHFHGHJJJJJCHHHIJJJJJIIIJJJFGJJIJJJJJJJJJII
@5166224/1
gcacgcgcttgggcagagggaatctgattgtgctgttgtggaactgcttc
+5166224/1
CCCFFFFAFHHGGJIGIDHGHIIJGIEGGIEGIJJFHHHGHJJJCHIIIC
@6702012/1
agacacacagacaaacagacaaacagacaaacagacaaacagacaaacag
+6702012/1
CCCFFFFFHHHHHJJJJJHIHIIJJIJJIIIJJJIIJJIJJJIJJJJJIG
@5166265/1
agaagtaccagaaacgggacttagccacaatctggtctggagaga
+5166265/1
@@@ADAD?FHBFAHGGHBEFG3CBHHEHEDFGGHIHBDHHDGCGH
@3105462/1
gcctgggatgccacccggcaccactcccgggtgaggatgcactacatttc
+3105462/1
C@BFFFFFHHFHHIJJIIIJIIIJJJIJJIIDGIGIGIJGIGIIJIGGIH
@5166376/1
gttcgacatcgacataacaataacccctgctattttttttatttttattt
+5166376/1
CCCFFFFFHGHHHJJJJJJJJJJJJJJJJJJIJJJJJJJJJJJJJJJJJJ
@6202424/1
ctgtcactaacattttctttttctagtttcaaatgacgataaaatatcca
+6202424/1
?8::B?B;C=DDFEEF?FEHIIIEFHICHECEH@FH@:C=BDGFF?FF<D
@3106316/1
cctgttttggtagcggcggcgcggtccgtg
+3106316/1
@@@BDDDDFFFHDADG::@DAE/9>A@@5;
@6202702/1
gcactgagtgacggcacctccgacactgaggtcacggtactcgcggtaca
+6202702/1
CCCFFFFFHHHHHJJJJJJJJJJJJJJJJIJHIJJJJCGHJJIJJHBDED
@543702/1
ggatatttccagactttcccgactgctcctttttgtcag
+543702/1
8??B:?DB<CD?<EED@:<C:FFI1<<9<CBE@DDC???
@3106612/1
gagcaagtagttcttgaagcacagacacaggtgtcttcaacggaag
+3106612/1
CCCFFFFDHHHHHJJJGIJJJIJJJJJJJJJEGHIJIJJJJJJJIJ
@3106646/1
ataatcttcagatactccaaagcattctgggctgcagatgactgtgcatc
+3106646/1
CCCFFFFFHHHHHJJJJJJJJJJJJJJJJIJJJJJJJJJJJJJJHIJJJJ
@543926/1
ctgcaatcctgcctcacatgattcatccacaaattccaacccttgcgttt
+543926/1
=B@FDDEDHHHFHJJJJJJJGIJJJJJJJJJIIJIJJJJJIJJJIIIHJJ
@3106799/1
tcataacgcagccagatgccaaagttcttgatcttcactgggctcttctc
+3106799/1
CCCFFFFFHHHHHJJJJJJJJJJJHGJJJJJJJJJJJJJJJJJJJJJJJJ
@3107032/1
caatatattcgtgaaaaccgcatccaactcggatcagccgtttctg
+3107032/1
@@@ADFFDFDHDHIIIGGFGIGIJJGIGGJEAAGGGGJHHDFEHID
@6703790/1
tgatagagacgatttcaccagtggtcttcttgaacttcttcaattgacgc
+6703790/1
CCCFFFFFHHHHHJJJJJJJJIJJJJJJJJJJJJJJJJJJJJJJJJJJJJ
@6703881/1
cataacaataacccctgctattttttttatttttattttcaatgtac
+6703881/1
CCCFFFFFHHHHHJJJJJJEHJJJJJJJJJJJJJJJJJJJJJJJJJJ
@544517/1
gccagatgccaaagttcttgatcttcactgggctcttctctgggatttcc
+544517/1
=8?DBDBDBDBF?BBD@?EDCFHGG9CH@DG9DEHIFGIIIDHC3BGICH
@3107282/1
cgggctatgccatttatcctcgcacgttggcagtaatagtacaagtgaaa
+3107282/1
@C@DFFFFHHFHHIJGIGIGIIJIIJAGHGGIIDFHIEGHGIIIGGGIJJ
@6203698/1
cacggtagcactgagtgacggcacctccgacactgaggtcacggtactcg
+6203698/1
CCCFFFFFHHHHHJJGIIJJJJJJJJJJJJJJJJJJJJHIJJJJHIIJJH
@1572165/1
cttgggcagagggaatctgattgtgctgttgtggaactgcttcacctgtg
+1572165/1
CCCFFFFFHHFGHBEHIGIIJIIIIIJJIFGHIEHIIJJIJJJJJIIJHJ
@5168404/1
ctcttgtatgcgaaggtgttgaggcgcttgtggtggtgcacgcgcttggg
+5168404/1
@BCDDFDFHHHHHIJJCGHIJIJJJJJJJJIJJJJJHIJJJJJJHFFFDD
@6203887/1
cttcttagagcgtcccgtacccatagcaacaagatcagcgactgtcacac
+6203887/1
CCCFFFFFHHGHHIJJJJGJJJJJJGIIGIIIJIIIGHIIIJJJHIJJJJ
@3107577/1
gttgaggcgcttgtggtggtgcacgcgcttgggcagagggaatctgattg
+3107577/1
@@@FFFFFDHFHHJJIGHHEGHIJIJIHGHIJJJJIEGIJEHHHFFFFFF
@6704304/1
cttcttcaattgacgcaagaagtaccagaaacgggacttagccacaatct
+6704304/1
CCCFFFFFGHHHHJJJJJJJJJFHIJJJJJJJJJJJJJJJJJIJJJJJJJ
@4651443/1
cgcgcttgggcagagggaatctgattgtgctgttgtggaactgcttcacc
+4651443/1
;?@AADDADHHDHEGIGHICCGDGEHI<?GHCHIDFG<9DGEIGIIGIII
@4651748/1
ctgctggagatgtgggtgtagctttaaggggatctgctgtctgtggagct
+4651748/1
CCCFFFFDHFHHFHIJHIHIJJJJJJJJJJJJIIJJJJJIHJJJJJJJJJ
@6704645/1
ttgtgtacacctgagcgagactcataacgcagccagatgccaaagttctt
+6704645/1
@BCDFFFFHHHHHJJJJJJIJJJJJIJJJJJJJJJJJJIJJJJJJFHIJJ
@5168905/1
ggtaagtttgtcgagtagagccttagctgcggaatgcttagcttccttct
+5168905/1
@C?DDFDDHHHHHIICG@HHIIGGIIIIIIIGIIIIIIIIIEHIHIGIG@
@6704844/1
gtgcgcgctaatctcagaaacggctgatccgagttggatgcggttttcac
+6704844/1
BBBFFFFFHHHHHJJJIGGJJJJJJJIJJJJGHFFGIIIIJJHBGHHHHF
@3108226/1
ccacaatctggtctggagagaagatcctcatcttgtatagaggaggcttg
+3108226/1
@?@DFFFFHHHHHIIJGIHIIJJJJIIIJJGIIIJJIJJGGHIJJIJGI<
@5169182/1
gtgcctgcggggatatttccagactttcccgactgctcctttttgtcagc
+5169182/1
@@@FFFFFDDDFFIFBHIJJIJGB@FGGGGIIGIIIIDCDHEHHEFCDE>
@3108456/1
agcatacataataaaattagaggaagtaggtgctgggcctcttgtatgcg
+3108456/1
@@@DFFDEHHHFHHGIIIJGHGEGIIIHHGFCGIIGEGGGGEHIHIIICH
@6705179/1
gttggaatgattctggtgggttgtcctgcagagcttgccacatcttgtaa
+6705179/1
CCCFFFFFHHHHHJJJGHIJGIJIHJIJJJIGIJJJJJJJJJJJJJJJJJ
@5169441/1
tacataataaaattagaggaagtaggtgctgggcctcttgtatgcgaagg
+5169441/1
C@CFFDFFHHAHHIHEHHEEHGFHGIAFGIFDGEGIIIJIJJJJJJDHGB
@545850/1
gcctggctcccatgtcacggtagcactgagtgacggcacctccgacactg
+545850/1
BCCFFFFFHHHHHJJJJJJJGHJJIJJJIJHIIJJJJJJJJJJJJIJJJJ
@6705625/1
acgggctctgtgcctggctcccatgtcacggtagcactgagtgacggcac
+6705625/1
CCCFFFFFHHHHHJIJIJJJJJJIIGIJJJJFHJJJJJJJIIJJJJJIIJ
@6705752/1
gcgcttgtggtggtgcacgcgcttgggcagagggaatctgattgtgctgt
+6705752/1
@@CFFFFFHHHHHGHJJJIJJJJJJJJJJJJIJJHIJJJJJJJJJIJIJI
@3619774/1
ctcatcttgtatagaggaggcttgggctcgctctccgaagggagcttgcg
+3619774/1
@@@FFFFFHHHHHJGJJIJIJIJHIJJJJJJJJJIIJIEIJJEGIHH@HG
@4653214/1
atacataataaaattagaggaagtaggtgctgggcctcttgtatgcgaag
+4653214/1
C@CFFFFFHHHHGJJJJJJIJFIGHJICGHHJJJIJJJJJJJJIJJJHIJ
@6706111/1
cgtcgaacactattctatgcttataccattaatctccgccactatttgac
+6706111/1
CCCFFFFFHHHHHJJJJJJJJJJJJJJJJJJJJJJJJJJJJJJJJJJJJJ
@1574322/1
ggtgctgggcctcttgtatgcgaaggtgttgaggcgcttgtggtggtgca
+1574322/1
@C@FFFFFHHHHHIJICDHHIIFFGG:CGHGDHGCHIJJJEHI=GH@EGG
@3109567/1
ccagtggtcttcttgaacttcttcaattgacgcaagaagtaccagaaacg
+3109567/1
=?;DA:AA<FFDHIIGGHBHGH?EHGGEHGCGFEGGGGE00??GEG@@AG
@6706368/1
gcaaagataagatgaagaagaggagcaaatggaaaaaaaaattggtgaaa
+6706368/1
CCCFFFFFHHHHHJJJJJJJJJJJJJJJJJJJHIJJJJJJIGHIJGHJJJ
@7730641/1
gtgagaagtgtgataatgtcataaagttgacaataatctataattacttt
+7730641/1
CCCFFFFFFHHHHJJJJJJJJJJJJJIJJJJJJJJJJJJJJJJJJJJJJJ
@3110020/1
gtttgtctgtttgtctgtttgtctgtttgtctgtttgtctgtttgtctgt
+3110020/1
@?@DDDD;A:AA?<ACBAAAEHHEEBABGBCHG<9CE?FHHFF@DHHGGD
@7730827/1
ggtgctgggcctcttgtatgcgaaggtgttgaggcgcttgtggtggtgca
+7730827/1
BCBFFFFFHHHHHJJJHIJJJJIJIJCFFGIIJJJJJJJJHIIJJJGHII
@1574957/1
gccagatgccaaagttcttgatcttcactgggctcttctctgggatttcc
+1574957/1
B@@DDDEFHHHHHJEHIIIJIIJJJFJIJJGIIJIJJJJIJJJJEGJJJJ
@4654084/1
gtcacggtagcactgagtgacggcacctccgacactgaggtcacggtact
+4654084/1
@BCFFFF?FHHHHJIJJJJJHIJJIJJJJIIIJJJIJIJJJJIIGI@DHH
@6706926/1
gttgaggcgcttgtggtggtgcacgcgcttgggcagagggaatctgattg
+6706926/1
@@@FDFFFGHHHHJJGIIIHHGIIJJJGEHIJIJJJIIJIEHFEFFEDF@
@6706990/1
gggatcactcgctaatattacgaaacatttcttctgtcaatttgatcgcc
+6706990/1
CCCFFFFFHHHHHJJJJJJJJJJJJJJJJJJJJJJJJJJJJJJJJJJJJJ
@1575186/1
ggcgaattttgcgatctgcgtggtagcgtactaccagcgttgatagattc
+1575186/1
??@D?DDDFHHHAHIIACAC<EH?C?FGHEDH?GB8DB@6;@GCHE=7==
@6707112/1
ctggagagaagatcctcatcttgtatagagg
+6707112/1
?@?D;A:AFCD;FB?<EHIBAFHAA?AAAC8
@3621032/1
gtagggtaagacacggatcgcatacaccgtgaatataagtggcaaaggta
+3621032/1
CBCFFFDDHHHHHJJJJJJJJJJJJJJJJIIJJJJJJJJDGIIJJJJJBF
@5171524/1
ttcttgaacttcttcaattgacgcaagaagtaccagaaacgggacttagc
+5171524/1
@C@FFFFFFHHFHJJJJJJJJJJIJGIGIIGGIIIJJIGIJIDIJIJIGI
@4654503/1
cagggatcttgccgtcattgcagactgtgtggtagcgggtcggacgagcc
+4654503/1
CCCFFFFFHHHHHJIJJJJJJJJJJJJIJHIIHHJJJJJGIIJIJHFFDD
@3110691/1
gcttcacctgtggccggcggcacgcagacgccttgatgacctccactttg
+3110691/1
;1;B?DADBFFHDEBFE?EFH;A6FHGGC>HEECC>;>C@CCA=??CCCA
@3621190/1
gtgcacgcgcttgggcagagggaatctgattgtgctgttgtggaactgct
+3621190/1
@@@DDDDDF?FFHIIGEG=?GI@GFHGGIIIBF@DHIGIGFGECDGHCHI
@3110844/1
cgcaagaagtaccagaaacgggacttagccacaatctggtctggagagaa
+3110844/1
@@@FFDDAHHHHGGGIBHGGGIDGDHGIJIGE?D@EHGHIHCG>FB?DBF
@3110900/1
gaggaagtaggtgctgggcctcttgtatgcgaaggtgttgaggcgcttgt
+3110900/1
@@@ADDDDFHDADF<@@GIIIIIII?EHGIGGEFEBDHIICEHGHGGGH;
@5171842/1
atgaggttcaccaagctagtggcgttgatgtcgcaagatagtgagacatt
+5171842/1
CCCFFFFFHGGBHHIJJIJHGJJJIJJJJJHIIJIIJGIJIGIGIJFAFH
@3621386/1
cagtggtcttcttgaacttcttcaattgacgcaagaagtaccagaaacgg
+3621386/1
CCCDFFFFGHHHHJIJJJJJJJJJJJJIJJJJJJJJJJGIJJJIJJJJJJ
@5171889/1
ggtgcacgcgcttgggcagagggaatctgattgtgctgttgtggaactgc
+5171889/1
BB@DFFDFFHHHHIIIIJGIIJJIJJIJIGJJJGHIHIJJIJJIEHIIJH
@4654832/1
cttgacatcataatacgatactgattccacattaataatagggatgatga
+4654832/1
CCCFFFFFHHHHHJIGIGIJJJJJIJIJJIIJJJJJJIIIGJJJJJJJJJ
@5171975/1
cgtcactattctaggattgtgtaggtaatattattaaacgaagaacatgc
+5171975/1
C@?DFFFDGHFDDHI<FGIHGCDHIEHGGIIBHHHIIIIIIEIEDFGIGG
@5172144/1
gttacctgcaacttggccaggttagggccaacagattgtttgagatgttt
+5172144/1
@@@DDFDEBDD?FAEGGGIH?AEHGEECGGIGIIDFGIEHICGGIEHFH@
@4655071/1
ggtcttcttgaacttcttcaattgacgcaagaagtaccagaaacgggact
+4655071/1
CCCFFFFFHHHHHJJJJJJJJJJJJJJJJJJJJJHIJJIJJJJJJJJJJJ
@4655245/1
agctgttccacttcatcatcagggatcttgccgtcattgcagacggtgtg
+4655245/1
@@;DDDDDDHDHHGHFH>CIHE@B::<EHHDAFEGEGE@<?F4???08@?
@3111412/1
tgtacacctgagcgagactcataacgcagccagatgccaaagttcttgat
+3111412/1
?@@;DDD?DAH?<FADFGEGGCEHHIBGB>?FDABAFCDG?890=F<CC<
@1062111/1
atcaggacctgcaccatgcaccgccatgccatgtaccacgcctgggatgc
+1062111/1
@BBFFFFFHHHHHJJJJJJJJJJJJJJJJJJJJJJJJJJJJJJJJJJJJJ
@1062156/1
gggttgtcctgcagagcttgccacatcttgtaagcagcctggcgcttagc
+1062156/1
@@@FDDADFHDFHIII;CEGIIIIIIIHIIHIIIIIIIIGGIGGHIHIIG
@3111508/1
gttgtggaactgcttcacctgtggccggcggcacgcagacgccttg
+3111508/1
?:=DABDDBF?FHB?FFH?B;CDC?3@G<DHBEHF<BBAACBBBB:
@4132268/1
gtcgcaagatagtgagacattcactttttagtcataatcttcagatactc
+4132268/1
@@@D?DDDBB?DHI<FCAEHG@AHHCHIIIGIGGHGGIHCGICFFHB@GH
@4132552/1
gccctgtccaacggtagatggaactctgtcgccgataccagatttaaaaa
+4132552/1
@@@DDDDDFFF?FG<?F><FGCC>FC<EFHIEF>F0?FGECDHHIIIGII
@4132555/1
cctgtggccggcggcacgcagacgccttgatgacctccactttgatgatc
+4132555/1
@@CFDFFFHHHHHJJJAGHGIIIJIDCEDEE@DCEEEBCCDDDDDDDEEC
@2091202/1
gtcttagcttttttgctgctggcacatccaattgggtttcttcactcatc
+2091202/1
C@CFFFFFHHHGHJJIJJJJJJJJJIJJJJJJJJJIDGIIJJJIJJJJJJ
@2091415/1
gtgccttttattgcttggtgagacacgag
+2091415/1
<@@?DDDDDAFH>GGF@GEABCEGHIIHG
@2091424/1
tcataatcttcagatactccaaagcattctgggctgcagatgactgtgca
+2091424/1
@@CFFFFFHHHHHJJIJJJJGIIJJIJJIJJJJJJJJJJJJJJIJJGHIJ
@1062653/1
cactgagtgacggcacctccgacactgaggtcacggtactcgcggtacat
+1062653/1
CCCFFFFDHHHHHJJJJJJJJJJJJJJJJJHIJJJJHIIJJJJJHHFFFF
@546926/1
gacgatttcaccagtggtcttcttgaacttcttcaattgacgcaagaagt
+546926/1
?<<D?BD;FFDFD=GEEGFCH4C?F<E9?@ACC?<FFC91:CA:::B3B/
@5173147/1
tgcgggggtgacatcggacttaatacaaggaaactgtttagactggttac
+5173147/1
@@@DDDDAFD=B8CHA@;B;GEAHA?C;??;;6@CA66>@@CCC>95>>5
@4133288/1
ctcagcttccctgcaaagttaaccatcttgtattcaaaagaaaacct
+4133288/1
@@@DDDDDHDF<F@FDFD3AHHGEHGCHI@<<?GHCHHIEHIIG@FH
@547158/1
gtagcactgagtgacggcacctccgacactgaggtcacggtactcgcggt
+547158/1
@@@DD;DDFHA?DGGE8DFGGHHIIIGHGGG<DGBBBDEG;BGC@AEBBB
@547165/1
gtgttgaggcgcttgtggtggtgcacgcgcttgggcagagggaatctgat
+547165/1
B@CFDFFFHHHHHIIGHIGIIHHIJJJJJJJJJJJJJJHIHHEHFFFFFF
@3112675/1
gttcgacatcgacataacaataacccctgctattttttttatttttattt
+3112675/1
==?DBDDDHHF>D<GGHEH@HHHIIIIGGEIDC@DDDHHBAFHH@DEHID
@2092301/1
tgaggcgcttgtggtggtgcacgcgcttgggcagagggaatctg
+2092301/1
?@<7AD@AAFB;CGHGHEHHECEGIEAFG<FGAG@FCHA?EAHF
@4133762/1
agaggtgttacctgcaacttggccaggttagggccaacagattgtttgag
+4133762/1
CCCFFBDDHHHHHJJJJJJJIJJIIJJFHIIJJJJGIJJIHHIJEHIJIJ
@4656497/1
gttaaaaccaaaaatttgccggaagtcactattccacgcgaacgaagtcg
+4656497/1
CCCFFFFFHHHHHJJJJJJJJJJJJHJJJJJJJJJJJJJJJJJJJHHHHF
@7733235/1
gtccgtttttaaactattttttcaatgccctaagtgagtatacatctatt
+7733235/1
@?=DADFFHHHHHII@GHHDHFGHGHIFHGIIIG?CGG?BDB:<DHHIIG
@7733404/1
cctaaataatgctgaatattaaactggaaatatccacacgtatttttttt
+7733404/1
@@@BBDDDHHHHHGGGIIA?IFDBAD@;AFBHEECFDGGE:CB??DFH:A
@2092709/1
ctcacgttccgccaattgcttcaccttatgatagtcatcgcggcctctag
+2092709/1
CCCFFFFFHHHHHJJJJJJJJJJJJJJJIJJJJJIJJJJJJJJJJJJJJJ
@3113153/1
gtatgtcactgaacttctcttaaacgactggaccgattttgatgaatttt
+3113153/1
CBCFFFFFHHHHHJJJJJJJJIJJJJIJJJJHIJJGIJJJJIJJJGIJJJ
@2093043/1
cacggtagcactgagtgacggcacctccgacactgaggtcacggtactcg
+2093043/1
@@CFFADDFHHGFGGFGEHDCEDEDFG=@EFHGHHGEHEFEGH<FGHGEE
@1063587/1
gtcgagtagagccttagctgcggaatgcttagcttccttcttagagcgtc
+1063587/1
@@@FFFDDFHHHHIJIIIJJJJJIJGIIIIJJJJJJJIIIGIJJJJIJGH
@4134648/1
gtcacggtagcactgagtgacggcacctccgacactgaggtcacggtact
+4134648/1
??@=BDD:?<CFFIIIBCAC<B<8:CCGFBFAG>BFF<FF==C@A<ECEF
@5174054/1
agacaaacagacaaacagacaaacagacaaacagacaaacagacaaacag
+5174054/1
?@;DDADDDFFB;;FHIG<EBGCHGIIIGGI3CBGGID;FHG@?@F@DGH
@4134776/1
gtgctgggcctcttgtatgcgaaggtgttgaggcgcttgtggtggtgcac
+4134776/1
CCCFFFFFGHHHHJJGHIJJJGJJJCGHHJIIJGIJJIIIGIHIIIJGGI
@4657148/1
gtcttcttgaacttcttcaattgacgcaagaagtaccagaaacgggactt
+4657148/1
@CCFFFFDHFFHHJJJJJIIJIJI>FHIGIJJJFFHHHJGIJJIGIIJJI
@1063928/1
agcaaatggaaaaaaaaattggtgaaaagaatcacaagtaagatactgca
+1063928/1
CCCFFFFFHHHHHJJJJIHIJJDGGIIJIJJJJJJJJJIIIJJJJJJJJJ
@4135197/1
ctgtggccggcggcacgcagacgccttgatgacctccactttgatgatct
+4135197/1
BCCFFFFFHHGHHJJJJIIJHIJJHHGHDFFFFFEEDCECDDDDDDEEDE
@4135214/1
gccagatgccaaagttcttgatcttcactgggctcttctctgggatttcc
+4135214/1
CCCFFFFDFDDHBGHIIIJJJGIIJIJJJIIJJJJGJJJJIGIJGJJGJJ
@2094220/1
gtgctgttgtggaactgcttcacctgtggccggcggcacgcagacgcctt
+2094220/1
@BBFFFFFHHHHGJJJJJJJJJJJJJJJIJJJJJJJJHHFFDDDDDDDDD
@2596439/1
aggtgctgggcctcttgtatgcgaaggtgttgaggcgcttgtggtggtgc
+2596439/1
=;@=BDBDBDAFHGEHIIGIGIEIEGEC?GGEGGAHGGIIIB@F=@EA;@
@2596462/1
agcatacataataaaattagaggaagtaggtgctgggcctcttgtatgcg
+2596462/1
CCCFFFFFHHHHHJJJJJJJJJJJJJIIJJHEHIJJJIIJJJJJJJJJJJ
@6206005/1
gcaaatttttggttttaaccacatagttcccgatctcgcgggatctcttc
+6206005/1
@@@F1DDFHHHHCGAFHIIGIIIHIGHIEDGHIIIIIGHA6A@<CEEFHH
@1576332/1
gtagcactgagtgacggcacctccgacactgaggtcacggtactcgcggt
+1576332/1
CCCFFFFFHHHFHJJJJJJJJJJJJJJJJJJHIJHIJJJJHHIJJJJHFB
@7226419/1
aggtgctgggcctcttgtatgcgaaggtgttgaggcgcttgtggtggtgc
+7226419/1
@BCDFFFFHHGHHJJJJJJJJJJHIIJEFHIJHJJJIJJJJIIJIIIHGG
@3622581/1
gaggaagtaggtgctgggcctcttgtatgcgaaggtgttgaggcgcttgt
+3622581/1
@@@FDFFFHHHHHIJJJIGHIJIJJJJJGIJIJIJ:?BGGGIJIIJIIJ@
@17615/1
atccagaggcaagcgctccaagttgcttggaggcttgggcctgttttggt
+17615/1
@CCFFDFFHFHHDFGIJJJJJIFGIBHIBEIIGIIIDHFIDGEHIIIGI2
@6206208/1
ctttaatttgacataacttttttatttatgaaccgattgacatgaaacaa
+6206208/1
@@@FFDDFHHAFDAGFAGBFHGHGGIICHDGBB8C??BD9@GF<?DH>ED
@2596924/1
ccttgttgttaagaggtgttacctgcaacttggccaggttagggccaaca
+2596924/1
;?@DDDDDHHHFDIIFAEHHIAHIIIIIIIIIIIIHI?3BAFEEHIII@F
@5682979/1
gtggattttaatgttattattacagcatacataataaaattagaggaagt
+5682979/1
BBCFFFFFHFHHHIIIIJJJFIIJIJIJJJJJHIIGGHIIGIJIJJGIJF
@5682986/1
ggtgcacgcgcttgggcagagggaatctgattgtgctgttgtggaactgc
+5682986/1
@CCDFFFFHHGHHJIJJJJJIGHJJJJJJJIJJGIIJIGIJGFHHIGJIE
@6206419/1
gggcatgtgagtgttggtaaatccgctagcggtgcagcaggtgacacgag
+6206419/1
BBCFFFFDHHHCFHIJJIIJJJJJJJJJIJJJIIJJJIJJJHIJJJJJIJ
@2597081/1
actaattctatgcaaagtatagcttgtatttgttatgtaaccactccata
+2597081/1
?@@FDEFBFHFFHIJGIIIIHIIGIIBHIIJJHIGGHHHIHFHIJJGHJG
@2094899/1
ctcccatgtcacggtagcactgagtgacggcacctccgacactgaggtca
+2094899/1
CCCFFFFFHHHHHJHJJJJJJJJJHIJJJJJJJJJJJJJJJJJJJJJHIJ
@17932/1
cgcaagaagtaccagaaacgggacttagccacaatctggtctggagagaa
+17932/1
CCCFFFFFHHHHHJJJJJJJJJJJJJJJJJJJJJJJJJJJJJJJIJIJII
@3622874/1
ggatggagtgagcacgggctctgtgcctggctcccatgtcacggtagcac
+3622874/1
CCCFFFFFHHHHGJGIIJJIJJJJJJJJIJJIJJIIJJJJIJIJ;FHIGJ
@2597341/1
gacatcgacataacaataacccctgctattttttttatttttattttcaa
+2597341/1
CCCFFFFFHHHHHJIJJJJJJJJIJJJGIJJJIJJJHIJJJJIIJIFIGH
@6206900/1
cgatatcaaactaaacctacgttaaacaatttaaccaggaaaacccaaca
+6206900/1
CCCFFFFFHHHHHJJJJJJJJIIJJJJJIJJJJJJJJJJIJJJJJJJJJJ
@18529/1
gccatcaggacctgcaccatgcaccgccatgccatgtaccacgcctggga
+18529/1
CCCFFFFFHHHHHJJJJJJJJJJJJJJJJJJJJJJJJJJJJJJJJJJJJJ
@5683770/1
actacatttccgtccatcattttgtcaacgaactcttctgaagtatttgt
+5683770/1
CCCFFFFFHHHHFHIIJJIIJJJJIJJJJJGFIIJJJGIICGHBHFIIIJ
@18586/1
gctgtgacttgtagtcaagggggagattttactatctttcaagtcggcat
+18586/1
@@CFFFFFHGHDHIIIHGHI1FGHIEGHIGIIIJJIIJJHGIJIEIIIJJ
@7227456/1
gttgtggaactgcttcacctgtggccggcggcacgcagacgccttgatga
+7227456/1
CC@DFDDBFFHFFHIIGFEHGFEGDGHEHFHGIHB<B<BB?BB?@CDDC;
@2597815/1
ctggctcccatgtcacggtagcactgagtgacggcacctccgacactgag
+2597815/1
CCCFFFFFHHHHHJJJJJGHJJJJJJJJFIIJJJJJJJJJJJJJJJJJGI
@18697/1
agctggacaaggcactggcaacgaccaatcatggacttttcttcaatatc
+18697/1
CCCFFFFFHHHHHJJIJJJJJJJJJJJJJJJJJJIJJJJJJJJIJJJJJI
@5683956/1
cttttctaacttgaacagtgcgatgttttacaagggcaggttgaactcac
+5683956/1
CCCFFEDDAHHHHBFGIIFHIJEGHCHIJGJIJIIGGIIBFGHGGG@FHE
@5683963/1
ccttcattgagggtcgggaacttatggtataggtagagactggctgcaaa
+5683963/1
CCCFFFFFHHHHHJJJJJIJJJJIJJJHFHIJJHHIIJJJJJJJJJJIIJ
@2095753/1
gccagatgccaaagttcttgatcttcactgggctcttctctggg
+2095753/1
?@@A=DDD8DFA:?<A@?<AFBCHEHEH?<2AA?19EGDG<G<?
@2598065/1
gtcacggtagcactgagtgacggcacctccgacactgaggtcacggtact
+2598065/1
@?@DDFFDFHFFHIG@HHIIIJGJJIJIIJJIJIIJJFIIIJJJJJHIGH
@18899/1
cactgagtgacggcacctccgacactgaggtcacggtactcgcggtacat
+18899/1
@CCFFFFDFHHHGFIIIJJJJJJIIJJJJFIGIJIFBFHJJIJIHEDFFF
@7227762/1
tattgttatgtcgatgtcgaacccaaaaatgtaattaactttacttttgt
+7227762/1
CCCFFFFFHHHHHJJJJJJJJJJJJJJJJJJIIJJJJJJJJJJJJJJJJG
@3623842/1
gccacaatctggtctggagagaagatcctcatcttgtatagaggaggctt
+3623842/1
CCCFFFFFHHHHHJJJJJJIJIIJJJJJJJJJJJJJHGJJJJJJJJJJJJ
@5684162/1
gggcagttcgtcaacaagacattactagctgagaatatttttttccgttt
+5684162/1
?<@DFDFFAHHFHIIIGIGEH9HHGHIECGECEHCHIEGIIEG<ACECFG
@2095995/1
cggcacctccgacactgaggtcacggtactcgcggtacatgttgtgtaca
+2095995/1
CCCFFFFFHHHHGJJJJGIJIIJJJJFIIJJGGIJHIHGIIJJJJJEHFH
@3623923/1
gcacttagcttcgggttggacgaccaaaactgatataagtaaatctggat
+3623923/1
CCCFFFFFHHHHHJJHHIJJJJIJJJIJIIJIJJJJJJJJJIJJJJIJGH
@1577892/1
cggcacctccgacactgaggtcacggtactcgcggtacatgttgtgtaca
+1577892/1
@@@FFDFFHGHHDGJGIIDG?FHIII?FHGIIIIG;AGHGGDGGHIHHHH
@1577954/1
cactgagtgacggcacctccgacactgaggtcacggtactcgcggtacat
+1577954/1
@@CDD?ADHDDBFGGCBGGFE@EBHBG<DB9DDDDGI?GGI7F@B:BDBE
@7228275/1
gtggattttaatgttattattacagcatacataataaaattagaggaagt
+7228275/1
CBCFFFFFHHHHHGHJJJJJJIJJJJIIJIIJIIHJJJJJJIJJJJIJJH
@1578177/1
ggagtgagcacgggctctgtgcctggctcccatgtcacggtagcactgag
+1578177/1
@@@FDFFDFHFFHGGIJJJFFHHCFHGGHIJJJHJGGIIIDHBHIICGGG
@3624372/1
gtgctgggcctcttgtatgcgaaggtgttgaggcgcttgtggtggtgcac
+3624372/1
@CCFFDFFFHGHHJJGGGIJIHIII?EFCHGHIIJJIJFGHGIGJGGGII
@2598798/1
ggaactgcttcacctgtggccggcggcacgcagacgccttgatgacctcc
+2598798/1
CCCFFFDEHGHHHJIIHGHIIGIJJJJJIIIIGFFDFDEBDACCCDDDCB
@7228492/1
cgcaaatcaaataatcctctatcaagtgctcgttttgttagacttcagtg
+7228492/1
CCCFFFFFHHHHGJJJGIJJIJJIIJJHIJJIFGJJJIJIIHIIDIIIIJ
@5684895/1
gggagtaaatgcatctgtccttatttccgacccacaaacaattaagcctt
+5684895/1
@@@FFDBEHHHHHJJJIGHIJGIJIJJDFHIJ@GIGICHIEHIIGIIIIJ
@2599126/1
gaatctgattgtgctgttgtggaactgcttcacctgtggccggcggcacg
+2599126/1
?=@B?DB:=DAFFGIGEFF?BFEGHHGGDHHHIBE?1:?1?@F@FBB89A
@2096944/1
gtgctgggcctcttgtatgcgaaggtgttgaggcgcttgtggtggtgcac
+2096944/1
@@@DDEDDFHAFDDFHGAGCGEHGH1@?DFFFCGEGGAHHCGACE;CCEH
@5685078/1
gttgaggcgcttgtggtggtgcacgcgcttgggcagagggaatctgattg
+5685078/1
@@CFFFFDHGHHHGGIFFHIGCHIJIIIJJJIJJIIIIJGHFHHFDDECB
@2599229/1
gtcacggtagcactgagtgacggcacctccgacactgaggtcacggtact
+2599229/1
@CCFFFFDHHHHHJJJJGHJJJJJJJJJJJJJJJJJJJJJGIIJJJEHHH
@6208480/1
cctctattgagctactgctgttaagcagaataaaactgaaaaataa
+6208480/1
?@@?D;DDH<FFDEHEHGH<<3CHFGIGIFHIEADFECH<F@GAGC
@2599387/1
ctacagatttattatagcctgcgacttcgttcgtgtggaatagtgacttc
+2599387/1
CCCFFFFFHHGHHJJJJJJJJJJJJJJIJJJJJHIIJJGHIJJIJJJJJH
@5685411/1
gtgctgggcctcttgtatgcgaaggtgttgaggcgcttgtggtggtgcac
+5685411/1
@?@DDBDDFHHFBEH<AFHEI1@FHCF?;FH@F@D>0@GFC7=;F5@@DH
@1579005/1
ctggagagaagatcctcatcttgtatagaggaggcttgggctcgctctcc
+1579005/1
CCCFFFFFHHHHHJJJJIJJJJJHIJJJJJJJJJJJJGHJJJJIIIIIJJ
@1579055/1
ggcgcttgtggtggtgcacgcgcttgggcagagggaatctgattgtgctg
+1579055/1
CCCFFFFFHHHHHJIJJJJJJJJJJJIJJJIHIIJGIJJJJJJJJIIIJH
@20423/1
cactgagtgacggcacctccgacactgaggtcacggtactcgcggtacat
+20423/1
CCCFFFDFFHHHHGH>GGGGIIJEGIJGII@GHGHEHAAFHAEBAHDD>@
@1579110/1
gtctttggagccctgtccaacggtagatggaactctgtcgccgataccag
+1579110/1
CCCFFFFFHHHHHJJJJJJJJJJGIIIJJJIJJJJJJIIJJJJIIJJJJI
@2599735/1
cttccgctttcatcatctataggattgttt
+2599735/1
@@@B?DD:F=F<D@<?FGCHB@HE9FH9CA
@2599745/1
taaaaaagttatgtcaaattaaagaatcacgtcgaacactattctatgct
+2599745/1
CCCFFFFFHHHHHJJJJJJJJJJJJJJJJJJJJJJIJJJJJJJJJIJJJJ
@6209007/1
agcatacataataaaattagaggaagtaggtgctgggcctcttgtatgcg
+6209007/1
CCCFFFFFHHHHHJJJJJJJJJJJJJFHIJHHIJJJJJJJJJJJHIJJJJ
@5685801/1
cttcacctgtggccggcggcacgcagacgccttgatgacctccactttga
+5685801/1
CCCFFFFDHHHHHJJJIJJGIGJIJJIJHGBDFEEEEEDEADDDDDDDDD
@5685839/1
ccttagctgcggaatgcttagcttccttcttagagcgtcccgtacccata
+5685839/1
CC@FFFFFDADHDAGHIJIHIGIIGGIHIJJEEGGHGJEHGGIIHIIFIG
@2600231/1
ggttattgttatgtcgatgttgaacccaaaaatgtaattaactttttttt
+2600231/1
@C@FFFFFHHGHHHIIIIJJCGHIIJJJJJJJJIGIIIIIGHIIJJJJJI
@3625816/1
gcagccagatgccaaagttcttgatcttcactgggctcttctctgggatt
+3625816/1
C@CFFFFFGHHGHJGIJHIIJIIIJJIJJIJJJJIIJJJJIJIIJIJGII
@1579802/1
gaggaagtaggtgctgggcctcttgtatgcgaaggtgttgaggcgcttgt
+1579802/1
CCCFFFFFDHGFHIJJIIIGIJJJIEHHJIIGIIIGHIJJJJI=GGIJJD
@3625961/1
ttcactagttggcaaatcgcgcgtatagacattttgctaccaaaacccac
+3625961/1
CCCFFFFFHHHHHBFCEHIJJJJJJJJJIJJJJJJJJJJJJJJJJJJJJJ
@5686343/1
cttgttgttaagaggtgttacctgcaacttggccaggttagggccaacag
+5686343/1
BCCFDFFFHHHHHII<CEEHIIJJJIJJEHIIFGIJJBHDDHGJJDIIGG
@1579971/1
gataaagataagtataggctcaaaacctaacgacatcaatcaccagctta
+1579971/1
CCCFFFFFHHHHHHJJJJJJJJJJJJJJJJJJJJJJJJJJJJJJJJJJJJ
@3626236/1
atcgttctcagcatggtaagaaggtggcggccagaatctagacatgcaca
+3626236/1
CCCFFFFFHHHHHJJJFHJJJJJJGIJJJJIJJJIJJJJJJIJJJJJJJJ
@21646/1
gtcacggtagcactgagtgacggcacctccgacactgaggtcacggtact
+21646/1
@@@DDDDDB?A?FFFEBAHH<C8::DGFFB@?@DFFECBAFEAFFF;CAE
@3626413/1
ctcattatgttgatttttgaggagttccctagaatatcttccacatctca
+3626413/1
CCCFFFFFHHHHHJJJJJJJJIIJIIJJJJJJJJJJIIJJJJJJIIJJJI
@6711074/1
gtagcactgagtgacggcacctccgacactgaggtcacggtactcgcggt
+6711074/1
C@CFFFFFHHHHHJJJJJJJJJJJJJJJJJJJJJIJJJJJHIJJJJJHF?
@2600985/1
tgggcctcttgtatgcgaaggtgttgaggcgcttgtggtggtgcacgcgc
+2600985/1
@@@DFFFFHHHHGIIJJIGII<CEGGIJJJIJJJIHIIFEHFFGGJIIHF
@2601020/1
gcagagggaatctgattgtgctgttgtggaactgcttcacctgtggccgg
+2601020/1
CCCFFFFF<CFFHJIJJJJJGJJJIJGGGCFGIJIIICHIIJJHIIIGGI
@7734216/1
gtagcactgagtgacggcacctccgacactgaggtcacggtactcgcggt
+7734216/1
CCCFFFFFHHHHHJJJJJJJJJJGJJJJJJJJJJHIJJJJGIJJJJJHFB
@548494/1
ctgggctgcagatgactgtgcatccttgctagtaagtcctgagccatagc
+548494/1
@CCFFFFFGHHHHJJJJJIIJJJGJJJJJJJJJJJJGIIIJIJJJJJJJG
@7734398/1
cacttatatacgacaacttaactacagtttaaagcacgttgtatatattt
+7734398/1
CCCFFFFFHHHHHJJJJJJJJJJJJJJHIJJJJJJJJJHIJIJJJJJJJJ
@22419/1
ggaagtaggtgctgggcctcttgtatgcgaaggtgttgaggcgcttgtgg
+22419/1
CCCFFDDDFCFFDIGIJJIIGIJHIJJIIGIHH?C??GGIIBHIGHIGGG
@5687648/1
cacaaattccaacccttgcgtttcaaaacaattcattttaggttcaagtt
+5687648/1
@@@DD:DD<A:AB:CCFH<FGIEIIG9BEGG9DC>GFHEH@E0?9D<F?F
@1064682/1
ggcttgggcctgttttggtagcggcggcgcggtccgtgtggagcatgctc
+1064682/1
CCCFFFFFGHHHHJJJIIHHHIIJIJFHFDDDDDDDDDB@BCDDDDCC@C
@4658150/1
gccgataccagatttaaaaaaaaagaaattgtgattttaataaatatacg
+4658150/1
CCCFFFFFHHHHHJJJJJJJJJJJJJJJIJJFHHIJIJFIIGJJJJIGIJ
@3626904/1
gtcacggtactcgcggtacatgttgtgtacacctgagcgagactcataac
+3626904/1
@@@DD:?DCCFHA?@@<CEH<G??C:?:B?FB?B?9?8?;;6@GDH@C@7
@5688023/1
ctgtgatctgtttcttggcatctatagatgtcggtggcgcacagggcacg
+5688023/1
@@CBDDFFGHDDHJIJJJJIJJJIJIJJJJHHGGHCHIIJIIJIJGIIJI
@3627060/1
cgtcattcagatttgctgggctagtctttggagagaatgaatctaacttt
+3627060/1
=@?DDDDDFHFHFG>FHIIIIIIIHHIIIGIGHHGGGII?1??F>FGGII
@6712286/1
caccagtggtcttcttgaacttcttcaattgacgcaagaagtaccagaaa
+6712286/1
CCCFFFDDHHHHHJJJJIJJJJJJJJJJJIJJJJJJJJJJIBGHIHGIIJ
@6712313/1
gcctcttgtatgcgaaggtgttgaggcgcttgtggtggtgcacgcgcttg
+6712313/1
CCCFFFFFHHHHHJJJJJCHHIJJJJIJJJJJHIJIJJHIJJJJJJHFFD
@3114099/1
cctctattgagctactgctgttaagcagaataaaactgaaaaataa
+3114099/1
CCCFFFFFDDFHHIIJIJIJJJIJJEGIIJIIIJJJJJIIIIJJJJ
@4136292/1
cctcatcttgtatagaggaggcttgggctcgctctccgaagggagcttgc
+4136292/1
CCCFFFFFHHDHHHIIJJGHIIIIJJJIIGHHIIIGGGGIIJJEGEHIJI
@4136458/1
atctgattcatacggcgcgcggtcgcctccttgatgcattgcgtcagaat
+4136458/1
CCCFFFFFHHHHHJJJJJJIJJHIJJJJJJJJJJHHHHHHFFFFDDDDDD
@4658839/1
caccagtggtcttcttgaacttcttcaattgacgcaagaagtaccagaaa
+4658839/1
CCCFFFDFHHHHHJJJJJJJJJJJJJJJJJJIJJJJJJJJJGHIIJJJJJ
@7735429/1
gcacgtgcttgggcagagggaatctgattgtgctgttgtggaactgcttc
+7735429/1
@@?D?=ABFDB;AAC?:EEH?F@C?CGBEB?FHEFCBBHICHIEHG>FF<
@5688581/1
ctccgctgccttatagtataactctgcaggagaacttctaaaccacatct
+5688581/1
@CCFDFFFHFHHHJIIJIJIIJJEIJJJJIGIIIJJIIIIJJJIIJJJJH
@3114565/1
gtcttcttgaacttcttcaattgacgcaagaagtaccagaaacggaactt
+3114565/1
@@@D?BDBC?B<DE<CBGIIABA?FHGIAFHFH:CDFGIEIIIIEFBFB>
@1065449/1
gccagatgccaaagttcttgatcttcactgggctcttctctgggatttcc
+1065449/1
C@CFFFFFGGGHDIEHIIJJGIIIGIJJJJIJGIJJJJJJJJJGJJJJJJ
@1065482/1
gtctgtttgtcggtttgtctgtttgtctgtttgtctgtttgtctgtttgt
+1065482/1
CBBFFFFFHHHHHGIJJIJJJJJJJIGIJIJJIIIIJIJJJIIJJJJJJH
@5688773/1
gcagagggaatctgattgtgctgttgtggaactgcttcacctgtggccgg
+5688773/1
?@@ADDDD?F?FHIAFF@ACHGCCFHGE=F@9?9DF@DFIGHHDDBFGIF
@4659091/1
gtcacggtagcactgagtgacggcacctccgacactgaggtcacggtact
+4659091/1
@CCFFDFDHHHHHJJJJGCHIJJJJJJJJJJJJIJJJJJIBFHJJJHGHG
@3627765/1
gcactgagtgacggcacctccgacactgaggtcacggtactcgcggtaca
+3627765/1
C@CFFFBD=CFHDHDFFBEGEGEGHEHGHIIDDHIIIIIIAFCHGH:9?@
@3114838/1
gttgttaagaggtgttacctgcaacttggccaggttagggccaacagatt
+3114838/1
CCCFFFFFHHHHFHIJJJJJJJJJJJJIJJJJJJGIJJJJJJJJJJIFHJ
@4137021/1
cacctgtggccggcggcacgcagacgccttgatgacctccactttgatga
+4137021/1
CCCFFFFFHHHGGJJJJIJIIJJJIJGHGFFFFFEEEEDDDDDDDDDDDD
@5689010/1
gccagatgccaaagttcttgatcttcactgggctcttctctgggatttcc
+5689010/1
CCCFFFFFHHHHHJHIJJJJJJJJJJJJJJJJJJJJJJJJJJJJJJJJJJ
@5174873/1
gtcacggtagcactgagtgacggcacctccgacactgaggtcacggtact
+5174873/1
@@?BDFFDHAAFHIDGBHCHIGGHFEHCBGGH@<FGCHGIGCHCHG5=AE
@549045/1
gcctcttgtatgcgaaggtgttgaggcgcttgtggtggtgcacgcgcttg
+549045/1
@CCFFFDDFBHDHHEBFGGHIIIFEIIHGGGIFHBFHIB@A3@@BHGDFA
@7735900/1
cagcatacataataaaattagaggaagtaggtgctgggcctcttgtatgc
+7735900/1
@CCFFFFFHHFHHGGGGIHHIJID@FHGHIGHIGIIDIEIJJJIIJJJIG
@7735986/1
taggtgctgggcctcttgtatgcgaaggtgttgaggcgcttgtggtggtg
+7735986/1
@B@FDEEFHHHDHJJJJJJJJJJJJJJIFGFHIIJJIJJJJJHHIHIJIJ
@1581576/1
atacataataaaattagaggaagtaggtgctgggcctcttgtatgcgaag
+1581576/1
@BBFFFFFHHHGHJJJJJJJJJJHJJJHIJJJJJGHIIJJJHHIJJJJJJ
@6713338/1
cagattggtggaaaccaaaccaaacttctctgccaccaccaagggggtgg
+6713338/1
CCCFFFFFHHHHHJJJJJJJJJJJJJJJJJJJJJJJJJJJJJIJJJJEHF
@549311/1
cgcaagaagtaccagaaacgggacttagccacaatctggtctggagagaa
+549311/1
CC@FFFFFHCFDHGIJIIBGHDGIGGCGHIJIIIJIIHJDGHGIDGCFCH
@5175403/1
atggagtgagcacgggctctgtgcctggctcccatgtcacggtagcactg
+5175403/1
C@CFFFEFHHHHHJIIJJJIJFGIJIJJIJJJJIJJHHIJIJDHGIIJIJ
@5175675/1
gttccctactgacatcacttgcattttcgattttattttgttctataaca
+5175675/1
@CCDDEFFGHHDHJJJJJJJJJFHJJJJFCHIIJEGEIGIIJGJJJJJJJ
@2602565/1
tacataataaaattagaggaagtaggtgctgggcctcttgtatgcgaagg
+2602565/1
CCCFFFFDHHHHHJIJJJJIIIACFHAFGHHHIGHHIFHHDFHIIJJJJJ
@6713831/1
aatctgattgtgctgttgtggaactgcttcacctgtggccggcggcacg
+6713831/1
@@@FFFAEHFCFBHGHIJHFCHHIGEHIGHHFGAHCFEBDBBGE<EDBC
@549833/1
cttctacagatttattatagcctgcgacttcgttcgtgtggaatagtgac
+549833/1
CCCFFFFFHHHHHJJJJJJJJJJJJJHJJJJJIJJJJJHIJIJJJJDGIJ
@6714116/1
accagtggtcttcttgaacttcttcaattgacgcaagaagtaccagaaac
+6714116/1
@@@D=D;;FDDFFIIF<EEHI<<CA3<CEE<F@@8CDBGFDF?DFDEF<F
@7230678/1
gacgcaagaagtaccagaaacgggacttagccacaatctggtctggagag
+7230678/1
@@@DFDDDBHFFFIIIHH@DHGIHEGHIIIJGJJIIGIIIIFFEEGCBFH
@1582602/1
cggcacctccgacactgaggtcacggtactcgcggtacatgttgtgtaca
+1582602/1
@CCDFFFFHHHHHIIJIJJJIIIJJJBGIJJJJJIHIIGIJJJJIIHHHH
@550390/1
cgcaagaagtaccagaaacgggacttagccacaatctggtctggagagaa
+550390/1
?@@DDDDDBFF4ACEFBGEBAFFGGEEH>FCHIIGIIC>BDHGGGGDHGG
@2603645/1
cgcaagaagtaccagaaacgggacttagccacaatctggtctggagagaa
+2603645/1
CCCFFFFFDADFFHIIJJJJIIGGIIIJJJJJJJGIJJJIIJJJHIGGGG
@6714924/1
gtggtgcacgcgcttgggcagagggaatctgattgtgctgttgtggaact
+6714924/1
CC@FFFFFHHHHHIJJIJJJJIHGIJJJJGJJJJJHHJJJJJIIJIJJJJ
@6715072/1
ggagtgagcacgggctctgtgcctggctcccatgtcacggtagcactgag
+6715072/1
BCCFDFFFHHHHHJJJJJJJJJJJJJJJJJJJJJJJJJJJFGIJJJJJIJ
@2603972/1
attgacatgaaacaaacactaaatgtaaatttaagcatcccacaatatat
+2603972/1
CCCFFFFFHHHHHJJJJJJJJJJJJIIJJJJJJJJJJJJJJJIJJJJJJJ
@7231660/1
ctgggcctcttgtatgcgaaggtgttgaggcgcttgtggtggtgcacgcg
+7231660/1
CCCFFFFFHHHHHJJJJJJJJJCHGHJJJJJJJJJJHIJIJJFGIJJJHH
@7737866/1
gttgtggaactgcttcacctgtggccggcggcacgcagacgccttgatga
+7737866/1
@CCFFFFFHHHHHJJJJJJJJJJJJJJJIJJJJJHHFFDEDDDDDDDDDE
@1583412/1
tcttttaatattataaatagttatttgatcacacactgatgcaaaccagt
+1583412/1
CC@FFFFFGHHHGJIEHJJJFHEIJJIJJJJHIJJJIJIJJJJJJJJJJF
@7737990/1
gcgcttgtggtggtgcacgcgcttgggcagagggaatctgattgtgctgt
+7737990/1
CCCFFFFEHHHHHHIJJJJJJJJJJJJJJJJJJJIJJJJJIJJJIIJJJG
@7738121/1
gccatttatcctcgcacgttggcagtaatagtacaagtgaaaagtcactt
+7738121/1
@@@FFFFFAF?FHGHIGIEHIIIJJHGIJJCFGBFHG?FHGIHEGG@DGI
@7231995/1
cagcatacataataaaattagaggaagtaggtgctgggcctcttgtatgc
+7231995/1
CCCFFFFFHHHHHJJJJJJJJJJJJJJHHJJIIIIJJJIIJJJJJJJJJI
@551438/1
ctgctatttattttttctatattttcaatgaacagaattgacccttctac
+551438/1
@<@DDDDD?HHGHIGHHEEIIIIIIIIIIIIHCEBCFCGEACG?DAFF@A
@551559/1
caccagtggtcttcttgaacttcttcaattgacgcaagaagtaccagaaa
+551559/1
@@@DDDDEFHFFH9FEDGFGGEHGFGIIDHAFGBGGGGDGGDGGEFBGCH
@551676/1
gccagatgccaaagttcttgatcttcactgggctcttctctgggatttcc
+551676/1
C@CFFDDDFHHGGJFHEFHGHGIGHHGIIDAFDEBGGHGGHIJIFEGGGG
@2604657/1
cctggctcccatgtcacggtagcactgagtgacggcacctccgacactga
+2604657/1
@?@DF?DDHHAHHCFGGGBE9DGDHBFFEEFAFHGGGGCECG?<@FHEHI
@551709/1
gctgggcctcttgtatgcgaaggtgttgaggcgcttgtggtggtgcacgc
+551709/1
@@@DDDDDHFDHAGGG<EBGII<CCGIB<FC?FHGGIIGGF@A;CHIGIF
@6715879/1
gcccgctacatcgagatggtaagcctttcattattagacatcgacaaaac
+6715879/1
CCCFFFFFHHHHHGFHIII?CHEHGHIJJJGFGGGIJGIJJJJIIJJIHC
@7738569/1
tgcacgcgcttgggcagagggaatctgattgtgctgttgtggaactgctt
+7738569/1
@CCFFFFFHHHHGEGJJGHIGADHGIJJIIJFHIGHHGGIJIEDGHHIIG
@1584211/1
gtctgttcgtctgtgcgcgctaatctcagaaacggctgatccgagttgga
+1584211/1
CBCFFFFFHHHHHHIJJJJJJJJJJJJJJJJJJJJJJJIIJJJCEDHHH?
@552110/1
agcatggtaagaaggtggcggccagaatctagacatgcacagctcttgca
+552110/1
CCCFFFFDHHHHHJJGIJIJJJJJJGJIJJJJIJJJJJIJJJJJJJJJJI
@7232929/1
tgggctcgctctccgaagggagcttgcggccgatgacctcatactccttc
+7232929/1
@BBFFFFFHHHHHJJJJJJJGJJJJJJJJIIJIJJHJHHHHHHFFFFFFC
@2605317/1
ctcatcttgtatagaggaggcttgggctcgctctccgaagggagcttgcg
+2605317/1
@@@DDDADD:CFHEHB@EG:EH@<E=F>FFGIB;@FAHH000@AHIE>E>
@7233311/1
tctatactttgcattaaaataatgcccattttcacaggcaagggatccta
+7233311/1
??@FF?DDFD>FHIIIIIGICEHECBFGHIIIIIIIIIIGHCGGGABGHE
@7739507/1
gcactgagtgacggcacctccgacactgaggtcacggtactcgcggtaca
+7739507/1
CCCFFFFFCFHHHJIJJJHJJJJJJJJJJJJFHIJJGBFHJJJJJH=BDD
@7739637/1
gcgctatataacaaaacaattcatttcatatatacttatattggttgtat
+7739637/1
CCCFFFFFHHHHHJJJJJJJJJJJJJJJJJJJJJJJJJJJJJJJIIJIJJ
@7233489/1
gccagatgccaaagttattgatcttcactgggctcttctctgggatttcc
+7233489/1
CCCFFFFFHHHHHJHIJJJJJIJJJJJJJJJJJJJJJJJJIJJJIJJIJJ
@6717441/1
ggttattgttatgtcgatgtcgaacccaaaaatgtaattaactttttttt
+6717441/1
@@?DDFFDHGHHHFFHAFHFHIJIJJJJICHIIIGIGFGIGIGGHHIIJI
@1585679/1
ggaatctgattgtgctgttgtggaactgcttcacctgtggccggcggcac
+1585679/1
CCCFFFFFHHHHHJJJJIJJIIJJJJJJJJJJJJJJJJJJJJJJJJJFFD
@5179502/1
agaggtgttacctgcaacttggccaggttagggccaacagattgtttgag
+5179502/1
CCCFFDDFHHGHHJJIJIJJJJJJIIJFHHIIJJJJIJJJGIJJIIJJIJ
@6717653/1
ccacagttccagtctcaggcacattgccattagtagactgatcagccgga
+6717653/1
CCCFFFFFHHHHHJJJJJJJJJJJJJJJJJJJJIJJJJJJJJJJJJJJJE
@553459/1
cgggatggtcgtttgaaaaattgacggccagccttaacgtacgattccaa
+553459/1
CCCFFFFFHHHHHJJIJJJJJJJJJIJJJJJJJJJJJJJJIJJJJJJJJJ
@2606654/1
ctgggcctcttgtatgcgaaggtgttgaggcgcttgtggtggtgcacgcg
+2606654/1
CCCFFFFFHGHHFIIIJJFHHICGGHIGJJJJJJJIHGDIIJJIIJJIGH
@2606666/1
cagtggtcttcttgaacttcttcaattgacgcaagaagtaccagaaacgg
+2606666/1
CCCFFFFFHHHHHJJJJJJJJJJJJJJIJJJJJJJJJJDFHIJJJJJJJI
@5179917/1
tgtttattttgtttttctctgtgatctgtttcttggcatctatagatgtc
+5179917/1
=BB4ABDFHHHHHJJJJJJJJHIIJJJJIJJJJJJGIIJJJIJJIIJJII
@553952/1
ggatggagtgagcacgggctctgtgcctggctcccatgtcacggtagcac
+553952/1
CCCFFDFDAFHHGIIGBHIIGIIFCEHEHIIIICHGIGHIIEIGFHIIII
@554089/1
ggagtgagcacgggctctgtgcctggctcccatgtcacggtagcactgag
+554089/1
@@CD?DBB?FFC@DGIIIIFHIIIIIGCGGIAGIIFIGHGHH@FHCFGIG
@554102/1
cacagttccagtctcaggcacattgccattagtagactgatcagccggag
+554102/1
CCCFFFFFHHHHHJJJJJJJJJJJJJJJJJJJHIJJIJJJJJJJJJJJIJ
@23998/1
cccacaatatattcgtgaaaaccgcatccaactcggatcagccgtttctg
+23998/1
@@@BBDA?HD?FFEEGB?CEEHGGGHGADBDBGGGFGGIGCH@AHIIFHA
@1586582/1
gcagggtataatagcatggattatacattacacttactaatatagtaaaa
+1586582/1
B@CFFFDDHHHHHJJJJJJJJJJJJJJJJJJJJJJJJJJJJJJJJIIJJJ
@5180556/1
atgtttgtgaaactgcgacaccttgtggctgtgacttgtagtcaaggtgg
+5180556/1
@@CBDDFDHGHGHJJJIGHIIJJJIIJJJJIHIIIJJIFGIIJIJJJ?DD
@554504/1
gtgctgggcctcttgtatgcgaaggtgttgaggcgcttgtggtggtgcac
+554504/1
@@@FDFFFGHHHHJJHIGJJJJGIJ?FHHIIFJIJJJJJIIIJJEGHIII
@7741230/1
cttgtattcaaaagaaaacctagaatcactggttcaaattcaaataaaat
+7741230/1
@@@FFFFFGHHHHJJJJHIJIHJHJJJJJIJJCGIIIFJJJJHHHJJJJI
@7741345/1
tttgtctgtttgtctgtttgtctgttcgtctgtgcgcgctaatctcagaa
+7741345/1
BCCFDFDFHHHHFHIIGIIIIJJJIIIJGHIJGGIJJJJIJJIJJJJJJJ
@5180857/1
cagcatacataataaaattagaggaagtaggtgctgggcctcttgtatgc
+5180857/1
CCCFFFFFHHHHHJJJJJJJJJJJIJJIIJJJJIJJJJIJJJJJJIJJJI
@2607782/1
ggttttttaaactcatattttcatggtaccaagttatgaatttttcaaat
+2607782/1
BCBFFFFFHHHHHJJJHJJJJJIJJIHIIJJIIHIJJJJJJJJJJJIJJJ
@6719034/1
cgtttgttatgttatctagaaaccgtgcaattgatatgtatacccccttt
+6719034/1
B@@FFFDFHHHHHJJJJJJJJJIJJGHIJJJJIIJJJJJIJIJIJJJJJJ
@2097643/1
cataaataaaaaagttatgtcaaattaaagaatcacgtcgaacactattc
+2097643/1
CCCFFFFFHHHHHJHHIJJIJJJIJJJJJJJJJJJIJJIJJIJJJJJJIG
@2097668/1
cttttttatttatgaaccgattgacatgaaacaaacactaaatgtaaatt
+2097668/1
@CCFFFFFHHHHHJJJJJJHIJJJJJJJJIJJJJJJJJJJJJJJIIJJJJ
@555085/1
ctctatgggacaaagtagctgtatttctttggattttaatttagaaaatt
+555085/1
CCCFFFFFHHHHHJJFHIJIIFHJJJJJJJJJJJIJJJJJJJJJJIIJJJ
@1587422/1
gttgggcgaattttgcgatctgcgtggtagcgtactaccagcgttgatag
+1587422/1
?=1ABD;:@::A42A<E@8E?FGF??F0?D<0.?@BFFIEDCF1;AA;;.
@2097878/1
caaatgacgacaccacagttccagtctcaggcacatt
+2097878/1
@?<BDD>;C7D?FFBFFAHF?2ABC<ECGCGIC@BDD
@2097997/1
tgggcctcagctgttggagctggttcagcctttttctttttaggcttctt
+2097997/1
@@@FDDADHFHHHFHHIGGIIGGCBFGHGIIIIGHIGIHIIIIGHHEGGI
@3628268/1
gggcagagggaatctgattgtgctgttgtggaactgcttcacctgtggcc
+3628268/1
CCCFFFFFHHHHHJJJJJJJIIJJJIIJJJJJJJJJJJJJJIJJIJJJJJ
@3628336/1
gacggcacctccgacactgaggtcacggtactcgcggtacatgttgtgta
+3628336/1
CBCFFFFFHHHHHJJJJJJIJJHIJJJJHIIJJJJJJHIJJHHHHHHFFF
@5689417/1
cagttcttaagatacatcaataaaacacgtgaaagtaatgatttaatgtg
+5689417/1
@CCDFFFFHHHHHJJJJJJJJJIJJJJJJGGGIIJFHHIJHHIIIIJJBG
@1066163/1
ggctcccatgtcacggtagcactgagtgacggcacctccgacactgaggt
+1066163/1
CCCFFFFFHHHHHJJJEHIJJJJIJJHHJJJJJJJJJJJJJJJJJJIJJC
@3628411/1
catgtcacggtagcactgagtgacggcacctccgacactgaggtcacggt
+3628411/1
BCCFFFFFHHDFHJJJJJJJFHIJJJJIJJJJJJJJJJJJJJJFHIJJJ@
@4138292/1
ggtgcacgcgcttgggcagagggaatctgattgtgctgttgtggaactgc
+4138292/1
@C?DDDFFHFHHHHBGIGGHIFGIGIIJJIGIJEGIJJJJJIGIGHIIJE
@2098447/1
gtgcaggatcctcgtcattgcctggcatacaaggcaaagcaccgacgacg
+2098447/1
CCCFFFFFHHHHHJJJJJJJJJJJJJJJJJIJJJJJJJJIJJJJJJJJJH
@3628569/1
cggcataacgggccgcgactccgccctcttcctcgggttggaatgattct
+3628569/1
C@@FFFFFHHHHHJJJJIIJJIIIJIJIIIJIIHFHF@DDDCDDCCCDDD
@3116281/1
ctgcaaagttaaccatcttgtattcaaaagaaaacctagaatcactggtt
+3116281/1
CCCFFFFFHHHHHJJJJJJJIIJJJIJJJJJJIJJJJJJJJJJJJJJJGH
@3628684/1
gcaaagataagatgaagaagaggagcaaatggaaaaaaaaattggtgaaa
+3628684/1
@@CDDDBEHDFFD>@BBB>EEEC?FHFGCBFD<FHIIIEBF;7CG7@DEC
@2098748/1
gtaatttttgtctttcgcgaaatattccgcgacagatgtctttctagtgc
+2098748/1
@:?DDFDFHHHFAGHCGEGHIEGEHGGIIIEIIIIFIHGHGHIGIGE=A9
@3628827/1
ggcagagggaatctgattgtgctgttgtggaactgcttcacctgtggccg
+3628827/1
CCCFFFFFHHHHHJJJJJJIJJJJIJJGIJJJJJJJIJGEGH909?B286
@3116543/1
gtcacaggggcgtaagcagttgaaggtgaaggagatggcgccggctgggt
+3116543/1
CCCFFFFFHFFHHIDGIIIIIF@DAD9BFDHI@FBGGAGHGGHFCABBB5
@3628882/1
ccagtctttagaagatgatggtgtttgtcttgtttgactgtagttgtatc
+3628882/1
BCCFFFFFHHHHHJJJJJJJJFIHIJJIJJIJJJJJJJJJGIHHIJJJIJ
@3116657/1
ggcgcttgtggtggtgcacgcgcttgggcagagggaatctgattgtgctg
+3116657/1
@<<DDDDDFFHFDBIIGGIIJJJJIECCHCGGGGE<@>GIG;DGGEEGI9
@3116860/1
gtcacggtagcactgagtgacggcacctccgacactgaggtcacggtact
+3116860/1
CCCFFFFBFHGHFGHIIGHHGHGJIJIJJJJJIJJJJIJJGHGIIJEHFG
@3629321/1
aggaagtaggtgctgggcctcttgtatgcgaaggtgttgaggcgcttgtg
+3629321/1
BCCDFF;DFHBFDIHJJGIJJIJJIJJJJIHIJIFHDGHHIJIJJJIGHG
@3117073/1
gtgctgttgtggaactgcttcacctgtggccggcggcacgcagacgcctt
+3117073/1
@BCFFFFFHHHHHIJJJJJJJIJJJIJIFIJIIIJJJHHFFDDDDDDDDD
@4660834/1
ctgcaaagttaaccatcttgtattcaaaagaaaacctagaatcactggtt
+4660834/1
<@@DDDDDHHFHBCGIIGIG<CHIAHHIIIEHIICFHIGHHGHEIIB>GE
@1067171/1
cgggctatgccatttatcctcgcacgttggcagtaatagtacaagtgaaa
+1067171/1
@@<DFFFDDFHFBHGHGGEHHIGIEIGGHCGFFFHIIIIDGHCHI<FCHH
@3117453/1
agcatacataataaaattagaggaagtaggtgctgggcctcttgtatgcg
+3117453/1
CCCFFFFFHDDDFIII@FHGEIGGIHFGGGIGHCHCEHI?HGGIHGHIGI
@5690942/1
gcatccaactcggatcagccgtttctgagattagcgcgcacagacgaaca
+5690942/1
?@@DFBDFFHGGHBHGBHHGGHIIIEGGIHC>HIGHEHIIBAEEEE<BBB
@2099989/1
ctgtgcctggctcccatgtcacggtagcactgagtgacggcacctccgac
+2099989/1
CCCFFFFFHHHHHJJJJJJJJJJJFHIJJJJJJJGIIJJJJJJJJJJJII
@6213424/1
gggaatctgattgtgctgttgtggaactgcttcacctgtggccggcggca
+6213424/1
CCCFFFFFHHHHHJJJJJJFGGHDIJJJJJJJJJJJJJIIJJJJJHIHFC
@4661639/1
cactgagtgacggcacctccgacactgaggtcacggtactcgcggtacat
+4661639/1
@@@DDDDAAFDBF@AHGBEE@GEHIIIGIG9?DDEE1B@CBD<AE599CE
@7234062/1
ctcagatgcaatttcttgcaagaattgcacaaagttgaagtccttgttgt
+7234062/1
@@@DBFFFHGGHHJIJIGHGIJJJJIHIEIIGHIEFFGGH:CGCHIGBGB
@3630319/1
gtcttcttgaacttcttcaattgacgcaagaagtaccagaaacgggactt
+3630319/1
CCCFFFFFHHHHHJJJJJJJJJJJJJJJJJJJJGHIJIJJJJJJJJJJJJ
@4140446/1
cccatgtcacggtagcactgagtgacggcacctccgacactgaggtcacg
+4140446/1
CCCFFFFFGHHGFHIJJJIIHIIIIFGJIIJIJJJJIJJIIJIIJIIJJJ
@1068410/1
ccacaatctggtctggagagaagatcctcatcttgtatagaggaggcttg
+1068410/1
BCCFFFFFHHHHHJJIJJIIIIIIJJIIJIGIJJJJIJJIJIIJJJJJJD
@5691908/1
gagggaatctgattgtgctgttgtggaactgcttcacctgtggccggcgg
+5691908/1
CCCFFDFFHGHHHJIEHIJJIJJGIJIIIIJJJJJGHIJGHGGJGIIIJH
@4140865/1
cagtggtcttcttgaacttcttcaattgacgcaagaagtaccagaaacgg
+4140865/1
@CCDFFFFHHHHHJJJJJJJJJJJJJJJJJJJJJJJJJGIJJIJJJJJJI
@3630954/1
ctggagagaagatcctcatcttgtatagaggaggcttgggctcgctctcc
+3630954/1
CCCFFFFFHHHHHIJJIJJJJJJJJJJJJJJJJJJJJIHIJJIJIIIIGJ
@1068848/1
tgaaaataaaaaaataaaaaatagcaggggttattgttatgtcgatgtcg
+1068848/1
CCCFFFFFHHHHGJJJJJJJJJJJJJJJJJGIJJJJIJJJJIJJJJJJJJ
@7235022/1
gggcctcttgtatgcgaaggtgttgaggcgcttgtggtggtgcacgcgct
+7235022/1
CCCFFFFFHHHHHJJJJJJJHGHIJJJJIJJJJJJJJJJJGHJJJJJHFD
@6214543/1
gcgcttgggcagagggaatctgattgtgctgttgtggaactgcttcacct
+6214543/1
=?@DDDDB3DF?FEHAFECAHA@FCGGIIGE@DEBGHAGDFGDGHEHGGI
@4141326/1
tcccatgtcacggtagcactgagtgacggcacctccgacactgaggtcac
+4141326/1
CCCFFFFFHHHHHHIJJJJJJJJDHHIJIIGIJJJJJJJJJJJJIJDHII
@3631287/1
gattttaatgttattattacagcatacataataaaattagaggaagtagg
+3631287/1
B@@FFFDDHDFHHIJJJJIIIJJJJJIJJHHHHHGGIIIJIIII@HFGGI
@3631317/1
ctgagcgagactcataacgcagccagatgccaaagttcttgatcttcact
+3631317/1
CCCFFFFFHHHHHJJJJJJJJJJJJJJJJJJJJJJHIJJJJJJJJJJJJJ
@2101578/1
cttgtggtggtgcacgcgcttgggcagagggaatctgattgtgctgttgt
+2101578/1
?@@DDFD?FHCFFHEGGHGIJJGIIJJHIGIGEIGIJGGGGFFGGJIJIH
@1069569/1
ctcgcagcattatgggtcttccttcatggccgaggttggggcggcgcggg
+1069569/1
@@CFDFFFHFFHACEGF:CHGHGIHIIIIIIIIGE@FDEHIIGBDDDDDD
@1587682/1
ttgttgttaagaggtgttacctgcaacttggccaggttagggccaac
+1587682/1
@@CFDDEDHHFBHG<EACHCHIIGIIIEHGGGIHIEFGGGGHIIIII
@1587782/1
caagaagtaccagaaacgggacttagccacaatctggtctggagaga
+1587782/1
@@@DDDEFGHHHHIEGIIIIIIIIIIGGIIIGGIIEFFGHEIGIGIE
@2608572/1
gtgctgggcctcttgtatgcgaaggtgttgaggcgcttgtggtggtgcac
+2608572/1
??@DDDDFGHHGHJGEFHGHEEGGIECGFGIJIBEHB:FBCC=;@;CEGG
@555627/1
gtcacggtactcgcggtacatgttgtgtacacctgagcgagactcataac
+555627/1
BBCDFFFDHHHHHJJJFHIJJJIJJJIGFIGGGHJIJJJJJJJJJJJJJJ
@1588006/1
catgtaccacgcctgggatgccacccggcaccactcccgggtgaggatgc
+1588006/1
@@@FDEFDBBFHHJIG=FFFECHHHGGGGHA?DGEGEGGFE@EGHGEE>E
@25125/1
gggctctgtgcctggctcccatgtcacggtagcactgagtgacggcacct
+25125/1
@@CFFAFFHFDHFGGIGEHIJJIGIEHIDHHHJBGGIJIFGGB?@0@GIG
@6720158/1
gggacagctatcttcataaaagctaaacaacatttataaaattagactat
+6720158/1
@C@DFFFDB?HFDFGGGGEHDGHEGGHIGHJCDGIIIIGIJGJEBGHIGC
@25280/1
atacataataaaattagaggaagtaggtgctgggcctcttgtatgcgaag
+25280/1
C@@FFFFFFHGHHHGIJJJJJJIEFHIFFFFEGIEGGGGIJIJIGIIJJJ
@6720330/1
gcctcttgtatgcgaaggtgttgaggcgcttgtggtggtgcacgcgcttg
+6720330/1
@@@DDDDDDFHHHIB@CC3A<CEAFH?FHIIHFB@9DGFHDGEEHABBDB
@25456/1
ctgttgtggaactgcttcacctgtggccggcggcacgcagacgccttgat
+25456/1
@C@DDDEFHHHFFDBGIIDHIEBHADFGIIFGIIGFEEFFCCBBBBBCCC
@1588522/1
gcgtgatgaggttcaccaagctagtggcgttgatgtcgcaagatagtgag
+1588522/1
CCCFFFFFHHHHHJFGIJJJJJIJHIJJJIJJJJJJJIJIJJIJJJEIJE
@6720581/1
cgggctctgtgcctggctcccatgtcacggtagcactgagtgacggcacc
+6720581/1
@@@FFFFFHHDFFGHGHIGIJJCGDHHHHJEHGEEGIGEGBGIIEG>GFG
@2103193/1
tgggcctcttgtatgcgaaggtgttgaggcgcttgtggtggtgcacgcgc
+2103193/1
@@@FDFFFHHHHDHHGHFHHI2CFHIIEG@GHIFJGIJHBFFGHDHGGBB
@2103203/1
tcacccagggcgggatatggaattttaatttatgccccctttaaaaaaag
+2103203/1
CCCFFFDFFHGGDB:@FFHDGCHHIIDHIIIIIIEEEHDBDFCCCE@B@B
@6720674/1
ccgcgacttcgttcgcgtggaatagtgacttccggcaaatttttggtttt
+6720674/1
@@CBDDF@FHHFHIIIIDGIHIIIIGIGGIIIIGIIIICCGHIIGH;?ED
@2609491/1
ggttgcagcgagacatgtccacaataaccataaacatgatcttggcaatc
+2609491/1
CCCFFFFFHHHHHJJJJJJJJJJJJJJJJJJJJJJJJJJJJJJJJJJJJJ
@2609541/1
ctggatggagtgagcacgggctctgtgcctggctcccatgtcacgg
+2609541/1
@@CFFDFBFDHHHIIJGGGIGIIEEE@FGCHDGIIJJIGGFGBFII
@556624/1
ggcctgttttggtagcggcggcgcggtccgtgaggagcatgctcgccatc
+556624/1
@CCFFFEFDHHGFHJJJJJIJIGBDDABDB?BB?B@B??CDDDDBBDBBC
@25869/1
agcactgagtgacggcacctccgacactgaggtcacggtactcgcggtac
+25869/1
CCCFFFFFHHHHHJIIIJJJJJJJJJJJIIJJIJJJJJGIJJJJJJHDFF
@25994/1
gatagagacgatttcaccagtggtcttcttgaacttcttcaattgacgca
+25994/1
C@CFFFFFHHGHHJJIJJJJIJJIJJJJJJJJJJJJJJJJIIJIIJJJJJ
@1589064/1
cttgtatgcgaaggtgttgaggcgcttgtggtggtgcacgcgcttgggca
+1589064/1
;@?ADDDD<C?<CEFEBFBFBAGGB@@H?DCHCB@B@EDBHA:=BEBBBC
@2609776/1
ctgcaaagttaaccatcttgtattcaaaagaaaacctagaatcactggtt
+2609776/1
@@@FFFFFFFDHHGIIJJIJGEHFIIGGJIGHIJJGHEIJJHIIGIGIGG
@2609946/1
acaaggcactggcaacgaccaatcatggacttttcttcaatatccacata
+2609946/1
CCCFFFFFHFGHHJJJIJJJJJJJIJJJIIJJJJJJJJJJJJJJJJJJJJ
@26399/1
gccagatgccaaagttcttgatcttcactgggctcttctctgggatttcc
+26399/1
CCCFFFFFHHHHGJHIJJJJJIJJJJJJJJJJJIJJJJJJJJJJJJJJJJ
@26432/1
cgggctctgtgcctggctcccatgtcacggtagcactgagtgacggcacc
+26432/1
@@@D??ADDHHBFGEGHHBC=FHIHHGHGGBFEGFHIIIIDFDDABH:FF
@26641/1
ggtgctgggcctcttgtatgcgaaggtgttgaggcgcttgtggtggtgca
+26641/1
@@BDDFFFHHHHHJJJGHJJJJJGIJCGHIJIJJJJJJJIHIGHIJJJJJ
@557669/1
gcaagaagtaccagaaacgggacttagccacaatctggtctggagagaag
+557669/1
?<?DDDD:CD:ADEDDEDFDEEAEFIIECEDDDDCEBD9?:DDDDDADA3
@557735/1
cactacttccacgattgtcatcagtataagaacatacaaatcccagtatc
+557735/1
CCCFFFFFHHHHHJJJJJJIJJJJHIJJJJJJJIJJJJJJJJIIJJGIJJ
@557893/1
ccacagttccagtctcaggcacattgccattagtagactgatcagccgga
+557893/1
@@@DD?DDDFFDFEBFEF:EDE3<CFCHCHIEHIEDABB?DFEDFBFFGB
@2611143/1
gctgggcctcttgtatgcgaaggtgttgaggcgcttgtggtggtgcacgc
+2611143/1
@@@DDDBDBBDDFIEGIBECAFE1?:?DCHEAFHBAG.BG.;F5@=3@DE
@1590516/1
ctccagtactttagctttgacagtgtaaaacttctccgaaatctccaatc
+1590516/1
CCCFFFDFHHGHHJIIHGJJJJIHGIIJJIJIJIJJJJHIJIJJJJJIJJ
@1590554/1
atctgattgtgctgttgtggaactgcttcacctgtggccggcggcacgc
+1590554/1
=?;BDBDDDAFAFBF:AA?F@ADCFHIG9FH<??1:CBGHI@FBEE89B
@7742621/1
gttggaatgattctggtgggttgtcctgcagagcttgccacatcttgtaa
+7742621/1
@??DFDDBFFFFFBHG<A@GHCGEHGHGGEHIGIDHICHFGCHHHIIGIG
@27603/1
tgttgaggcgcttgtggtggtgcacgcgcttgggcagagggaatctgatt
+27603/1
CCBFFFFFHHHHHJIJJHGHGHHJJJJJJJJJJIIIJIJJHHHHFFFFFF
@7742709/1
cccgtttagcagcttcatccagaggcaagcgctccaagttgcttggaggc
+7742709/1
@@@DDEFFHFHGHJJJIIHGIJGGGHIJJIIDGHHIJJDHGHGHEGAGEH
@2105398/1
cttggtcgtcttgccaccacccgcattctcttctcccgtgttggctggct
+2105398/1
CCCFFFFFHHHHHJJJJJJJJJJJHIJJJJJJJJJJJJHIIJJJJJJJJI
@558627/1
gcacgttgtatatattttaagatgaaatgttaccccaaaagctgcgctat
+558627/1
CCCFFFFFHHHHHJJJJJJJJIJJJJJJJJJJJJJJJJJJJJJJJJJJJJ
@2611577/1
cacaggcataatgccatattcaaatgggaagtgg
+2611577/1
;;?DDDDDHDHHHHBGB>HEGB@<FFGCGGI3?D
@7743065/1
gcacgggctctgtgcctggctcccatgtcacggtagcactgagtgacggc
+7743065/1
@@CFDFDFHHHHHJJJIGEGGIJJJIIGHGIIJGGIIGHIFIGIIEGIF@
@1591099/1
gcactgagtgacggcacctccgacactgaggtcacggtactcgcggt
+1591099/1
@7<=BDBD2AAD?8<:CGGFIIIIFFIIIFI9?DCDD7CFFFEEBE5
@558909/1
gtgctgggcctcttgtatgcgaaggtgttgaggcgcttgtggtggtgcac
+558909/1
CB@FFFDFHHGHHJJJJIJJJIIII?EFHIGIJIJJIIJHJICGF@EHII
@1591278/1
ccctgatagagacgatttcaccagtggtcttcttgaacttcttcaattga
+1591278/1
CCCFFFFFHDFDCFGIBHDGEIIIHHGHGHIIIGGIEHHGIIIIHGHIIE
@1591289/1
ctcatcttgtatagaggaggcttgggctcgctctccgaagggagcttgcg
+1591289/1
CCCFFFFFHFFHHJIIJIIJJIIGEIJJJIGJGGGIJDGHGJ=FHFAE2A
@559140/1
gggctctgtgcctggctcccatgtcacggtagcactgagtgacggcacct
+559140/1
@@@DDDDDABDFB<BGHIIIIIIIHIGGG@FFDHGGIIFGHIIIIIIIIG
@28468/1
cctcaatctgcaccagttcatatttgggcacagttcctcgacgagcaagt
+28468/1
CCCFFFFFHHHHHJJJHIJJJJJIJJGIJJJIJHIJJJJJJJJIJIJGJH
@559380/1
cggcacctccgacactgaggtcacggtactcgcggtacatgttgtgtaca
+559380/1
@@@FDFFEFFHFHDIJJIJJHIGGIIJJGIIDHIJJJIBHIIJIIGHHFH
@2106286/1
gagtgacggcacctccgacactgaggtcacggtactcgcggtacatgttg
+2106286/1
@@@BBDFFGHHGHIIIIJGIJICHHG?GDFHGIGIIJIGJIFHGFF@DBC
@2106416/1
ccacaatctggtctggagagaagatcctcatcttgtatagaggaggcttg
+2106416/1
CCCFFFFFHHHHHJJJJJGIIJJJJJJJJJJJJJJHIIJJJJIGIJJJJG
@2106429/1
agccagatgccaaagttcttgatcttcactgggctcttctctgggatttc
+2106429/1
C@CFFFFFHHHHHIJHIJJJJIJJJJIJJJJIJIJJJJJJJJJJJJJJJJ
@2106622/1
cagtggtcttcttgaacttcttcaattgacgcaagaagtaccagaaacgg
+2106622/1
C@@FFFDDHHHFHGIIJIJHJIIGGGIIJJJJIGIJGHGGHIIJJGJJII
@2612840/1
gccaaatattttattgtaacaatgaaccatggtttcaacaatttctctat
+2612840/1
CCCFFFFFHHHHHJJJHIIJJJJJJJJJJJJJHHIJJJJJIJJJJJJJJJ
@4142557/1
ggcaaatttttggttttaaccacatagttcccgatctcgcgggatctctt
+4142557/1
CCCFFFFFGHGHHCGHIJJJIJJIJJJGIIIJIIJJJJJIIEEGEHHHHF
@4142670/1
ggcacctccgacactgaggtcacggtactcgcggtacatgttgtgtacac
+4142670/1
CCCFFFFFHHHHHJJJJJJIIJJJJFGIJJJJJJAHHIIJHJHHIEHIC?
@6217857/1
cacctgtggccggcggcacgcagacgccttgatgacctccactttgatga
+6217857/1
CCCFFFFAFFHHHJIJIJIIGGGIIDHEHF@CFCEEAE>ADCDCDCDCDA
@2613776/1
ggttttttaaactcatattttcatggtaccaagttatgaatttttcaaat
+2613776/1
@@@DDFFFDHDBDBHDGHHB>DGIG9AA@>B9E?D@BFGIJGJBEG<FD?
@2613906/1
gcacgcgcttgggcagagggaatctgattgtgctgttgtggaactgcttc
+2613906/1
CCCFFFFFHHHHHJJJJJJJJJJJJJIIJJIJJJJIIJIJJIJJJJJJJJ
@6218054/1
gtgctgttgtggaactgcttcacctgtggccggcggcacgcagacgcctt
+6218054/1
CCCFFFFFHHHHHJJJJJJJJJJJJJIJJJJJJJJJJHHFFDDDDDDDBD
@6218109/1
ctcatcttgtatagaggaggcttgggctcgctctccgaagggagcttgcg
+6218109/1
CCCFFFFFGHHHHJJJIFHGJIJGIIEGHEGIGHGIIJJIGI=FGGJGAH
@6218179/1
cgcaagaagtaccagaaacgggacttagccacaatctggtctggagagaa
+6218179/1
CC@ADFFFHFDFHGIJIIGGIEFGGGHECHGJIJJJGGGEGGHGGGGIJD
@5182472/1
gttcgacatcgacataacaataacccttgctattttttttatttttattt
+5182472/1
@@@FFFDAFDFDHIJGIIHIGIJIJJJJGIGCHEIHIGGGHIIJIIFHIJ
@561275/1
cctggctcccatgtcacggtagcactgagtgacggcacctc
+561275/1
;=;B7DD>FBDF;A<EGA?33@3A?<??GG?<FB<06??9D
@4143388/1
gttggagcttggtacaaagcaaaggtcgggcagttcgtcaacaagacatt
+4143388/1
CBCFFFFFHHHHHJJJJJJJJJJJJHIJJJJJJIJJJJJJJJJJJIJJJJ
@6218596/1
agagacgatttcaccagtggtcttcttgaacttcttcaattgacgca
+6218596/1
CCCFFFFFHHHGGIJJICFHHGEHHHIIIJIJIJJIIJIJJJIGIJJ
@561413/1
gtctgtttgtctgtttgtctgtttgtctgttcgtctgtgcgcgctaatct
+561413/1
@?@DFFFFHFFHHIIGGHIJJJIIICHIHIGIJJJJEDFHBHIFHHGHIJ
@5182728/1
gatcagccggagcagctccggtaagtttgtcgagtagagccttag
+5182728/1
?<@DD;D??8:FDA;@@AEF>HHGDFDFD:90869/99DBBF==7
@561600/1
ttctaaactatatctgtaccaaatttcaaccaaatccgtcaaatagttgc
+561600/1
@@<DDDAEFDHHHIGGIJIJJJJJJJJIIGGGE?GGEGHFHHJ@H@BFHG
@2614621/1
gtcacggtagcactgagtgacggcacctccgacactgaggtcacggtact
+2614621/1
BBBFFFFBFHHHHJJJJFHIJJJJJJJJJJJJJJJJJJJJFHIJJJBDHE
@1072021/1
ccacaatatattcgtgaaaaccgcatccaactcggatcagccgtttctga
+1072021/1
CCCFFFFFHHHHHJIJJJJJJJJJJJJJJJJJJJJJJJGIJJJHIJJJJI
@6218805/1
gctgtctgtacattgaaaataaaaataaaaaaaatagcaggggttattgt
+6218805/1
CCCFFFFFHHHHHJJIIJJJIIIJJJJJJJJJJIJJJJIJJJJBFHIJIG
@2614695/1
cgtcttttgaagattctgatattgatagttttttcattccctgcagagct
+2614695/1
@@@DFFFFHFHHDGIJIJJJJJJJIJJJHIJJJJJJJJJJJJJJJJJJII
@5183082/1
gtgggcgtcagcgggttcgttacccgtgcaggcaccgagattgttcacgc
+5183082/1
@CCDABAFHHHHFIGFFA@FHEHHGBGDF9CFBACAAAE:ADEFFFFECC
@5183410/1
cttcagccggctttggtggttctttggctgtctctggtggaggtttctcc
+5183410/1
CCCFFFFFHHHHHJJJGHIFHIJJJJIJJJJJJJJJJHIJHIJ;FHIJJJ
@1072505/1
ggttaatcagactatagttagtatagttataagactcagattgccatctc
+1072505/1
@@?AD;DDHFHH>?FEFHHIIACFAHFB<EDA>FHCHII>ECGAEGIIIG
@3631876/1
gtggattttaatgttattattacagcatacataataaaattagaggaagt
+3631876/1
BBBFDFFFHHHHHHIJJJJJJJJJJJJJJJJJJJJJJJJJJJIJJJJJJF
@4144579/1
ctcatcttgtatagaggaggcttgggctcgctctccgaagggagcttgcg
+4144579/1
CCCFFFFFHHHHHJJJJJJJJJJIIJJJJJIJJIIIJGIGJIGGIJJIGI
@31697/1
agtggtcttcttgaacttcttcaattgacgcaagaagtaccagaaacggg
+31697/1
@?@FDFDDHFDHFHIGIEHHGF@CHFHGHIGFGHCHF?DGHGIJJJGCGE
@4664152/1
ggtgcacgcgcttgggcagagggaatctgattgtgctgttgtggaactgc
+4664152/1
@BBFFFFFHHHHHJJJJJJJJJJJJJJJJJJJJJJJJJJJJIJJJJJJJJ
@3632449/1
cttttattgcttggtgagacacgagataaaagtctaattcagacgagtgc
+3632449/1
@@@FFFFFFHHGHJEFHGIIJJIHIJIGEHIJGHHIJJGGIJJJJIJDDH
@32041/1
tgtgcctggctcccatgtcacggtagcactgagtgacggcacctccgaca
+32041/1
CC@FFFFFGHHHHJJJJJJJJJJFHIJJJJIJJGHIJIJJJJJJJJJJJI
@6220089/1
cacgcgcttgggcagagggaatctgattgtgctgttgtggaactgcttca
+6220089/1
@@CFFFFFHHHDHBHIJFIGGIIIIIJIJJJJIJGIJI?DFHIHIIJJIJ
@4145013/1
agggatcctaacttcgcaaccactaattccagtgataaattcactctagc
+4145013/1
CCCFFFFFHHHHHIJJJJJJJJJJIIIJJJJJDHIJIJJJJJJJIJIJJI
@32113/1
gtcttcttgaacttcttcaattgacgcaagaagtaccagaaacgggactt
+32113/1
@@@DDDDDHHF3DD@HCHCGHEC9CAEFEFGGHGHEAGHGHIBDGGBGEG
@3632586/1
gggctcgctctccgaagggagcttgcggccgatgacctcatactccttca
+3632586/1
@@?DDFFDHHFHHEHIBHICDGHGIIGIIIIIGGDHGEEHAEHCDF>?BC
@3632609/1
gcactgagtgacggcacctccgacactgaggtcacggtactcgcggtaca
+3632609/1
CCCFFFFFFFFFHJIGIJJJJJJJJJIJIGIGHIJJIFHIJJJJIGHFFF
@3632735/1
gtgctgggcctcttgtatgcgaaggtgttgaggcgcttgtggtggtgcac
+3632735/1
CC@FFBBA=FAFHEFHGHGGEB<EBHIFGHIGI;FFBHECA@=@G;@EGC
@5184408/1
gcagagggaatctgattgtgctgttgtggaactgcttcacctgtggccgg
+5184408/1
CCCFFFFFHHHHHJJJIIIHIJIGIJHGIIIIIJJJJIIIJIIJJJJJJJ
@3632848/1
gctgtctctggtggaggtttctcctgtgacggcatagccgcagcctccga
+3632848/1
@@@DDBDDFDAAD;BFHEGBEHBDHDHIICHG>GH@>9DGDHEHBFGF@/
@4145360/1
ctcttgtatgcgaaggtgttgaggcgcttgtggtggtgcacgcgcttggg
+4145360/1
@BCDDFDDHHGHFHHIEFFGGIIJIJJIJJHIIGIIAGHGJIIJHFFFDD
@4664678/1
cagagggaatctgattgtgctgttgtggaactgcttcacctgtggccggc
+4664678/1
@<@ABDA<CDDHH@@EH@<AEHHHEAFFHB>FC9?DHGIGGA?<:?BFD6
@5184601/1
gtggtcttcttgaacttcttcaattgacgcaagaagtaccagaaacggga
+5184601/1
BB@FDDEFHHHDHJGIIJJJJJJJJIIJIIIIIJJIFGIIIGGIEHHEGH
@6220539/1
cgtaccataactcgtgtttaccctgcacgaagaaatttgaatctatttat
+6220539/1
CCCFFFFFHHHHHJJIHJJJIIIJJJJJJGGIJJJIJJJJJJJIJJJJIJ
@4145530/1
gtctgattctgtgatagtgaatacaagatcgtggggtgggcccaccaggc
+4145530/1
CCCFFFFFHHGHDGIJJGHIJJJJJJJIJJJHIJIJ:DHIJJJJJIGIJI
@4664899/1
gcaagaagtaccagaaacgggacttagccacaatctggtctggagagaag
+4664899/1
CCCFFFFFACDHFGHIJJJJGGHIJJFIGIIJIJJIJIBGHIIJIHIGGG
@6220726/1
aggtgctgggcctcttgtatgcgaaggtgttgaggcgcttgtggtggtgc
+6220726/1
B@CDDFFFHHHHHJIJJGGIJJJFHII?EFHIIIJIJJJJJHIJFGGBEH
@4665033/1
gccagttataaagcatagcccgaagtgctattggcacacaggcataatgc
+4665033/1
CCCFFFFFHHHHHJJJJJJJJJJJJEHIJJJJJJJIIJJJJJJJJJJJJJ
@4665177/1
gtggtcttcttgaacttcttcaattgacgcaagaagtaccagaaacggga
+4665177/1
CCCFFFFFHHHHHJJJJJJJJJJJJJJJJJJJJJJJDHIJJJJIJJJJJI
@7235917/1
ggttattgttatgtcgatgtcgaacccaaaaatgtaattaactttttttt
+7235917/1
?@?DDEFFHGGFHJGEDBDFFHIJJIJJGAH?DG?B@GIGIHIIGIJJGH
@7235975/1
agtaggtgctgggcctcttgtatgcgaagg
+7235975/1
@?@DDDB?DFHFDEGIIBHGHGCHCEGADF
@1074387/1
ctgtgcctggctcccatgtcacggtagcactgagtgacggcacctccgac
+1074387/1
CCCFFFFFHHHHHJJJJJJJJJJJGHJJJJJJJJHIJJJJJJJJJJJJJJ
@7236223/1
caggtggtagcgcgcgcggaacgccaccaggtgcgcgtagtacgcgggcg
+7236223/1
BBCFDDFDFFHHHJJJJJJJIJJIJJJHHHHBDFFDDDDDDEDDDDDDDD
@5185483/1
tgttgaggcgcttgtggtggtgcacgctcttgggcagagggaatctgatt
+5185483/1
CCBFFFFFHHHHHJIJJFHIIIJJJJJIJJJJJIJJJIJJJIJJJJIJJJ
@7236354/1
gcacagggcacgcttgcgcatgacatctattcatgccattggcgttcaaa
+7236354/1
CCCFFFFFHHHHHIIJJJJJJJJJJJJJJJJJJJJJJJJJIJJJHIJJJJ
@6221531/1
gcctcttgtatgcgaaggtgttgaggcgcttgtggtggtgcacgcgcttg
+6221531/1
@@@DDFFFFDHHFHBGHG3ACFHHGIHHIII;BFH?BFGDGGHIIGHBFB
@7236579/1
cgcaagaagtaccagaaacgggacttagccacaatctggtctggagagaa
+7236579/1
@?@BADDAFC4A<EGGGFDEBG<FFAGEGGIECHHIGGIGG@BCHBGHI@
@5185828/1
gggacttagccacaatctggtctggggaaaagatcctcatcttgtat
+5185828/1
BCC=DFFFHGHHHJJJJJJJHGIJJJJIIJJJJJGGIJJIJJJJGII
@4146764/1
agggaatctgattgtgctgttgtggaactgcttcacctgtggccggcggc
+4146764/1
@CCFDFFFHHHGHJJJJJJJJJIJJJJJJJJJJJJJJJJJJJJJJJIJHF
@4146781/1
gcagtagctaactcgtccgagggtcaattcaatatactacaagattgttt
+4146781/1
BCCFFFFFGHHHHIJJJIJJJJICDHGJJJJJJJJJJJJJJIJJJJJIIJ
@7237004/1
gtgctgttgtggaactgcttcacctgtggccggcggcacgcagacgcctt
+7237004/1
@@@ADDDD?FHF?AFH@G<C?EHIICFH@AGGHHHGBHEB<ABCBBBBA;
@7237148/1
gcctcttgtatgcgaaggtgttgaggcgcttgtggtggtgcacgcgcttg
+7237148/1
@@@DDDDDADDDFGCHHG3A<CFHGGCHIEABDB@BDF7B=FHIGGBED;
@3634764/1
ggaactgcttcacctgtggccggcggcacgcagacgccttgatgacctcc
+3634764/1
@@@DBEDEDFHDHHJ;EHGHIGIGGEGGBGB4=EEDDB.9>ACCDCCDDB
@1591875/1
aaatggaaaaaaaaattggtgaaaagaatcacaagtaagatactgcaaac
+1591875/1
CCCFFFFFHHGHHJIEHFIHGIJIJHIJIJGIGJDBFHIIIGIJGGIIIE
@5693312/1
gctttatgattggttgcatattatggcaacatacacatttggttctattc
+5693312/1
CCCFFFFFHHHHHHHJJJJJJJJJJJJJJJJJJJJIJJJJJJHIJJJJJJ
@3118529/1
cctcatcttgtatagaggaggcttgggctcgctctccg
+3118529/1
@@@D?ADBFFA?DBGGBGB?8CFHI1CBGFE:B=D<FG
@3635088/1
caacaaataaactttttaatagacaaatacaacgaaaccaatttagaata
+3635088/1
CCCFFFFFHHHHHJJJJJJJJJJJJJJJJJIJJJJJJJJJJJJJJJHJJJ
@1592190/1
ggcacgcttgcgcatgacatctatacatgccattggcgttcaaaaggtta
+1592190/1
CCCFFFFFHHHHHJJJJJJJJJJJJJJJJJJJJJJJJJJIJJJJJJJHHI
@5693637/1
ggccaacagattgtttgagatgtttgtgaaactgcgacaccttgtggctg
+5693637/1
CCCFFFFFHFHHHIJJJJJIJJJJJJIJJJIJJJJJJJJJJJJJJJJJJJ
@4666975/1
agcatacataataaaattagaggaag
+4666975/1
@@?DFDDFHGF>FEEH@GIDII@GGG
@7744275/1
gtggtggtgcacgcgcttgggcagaggg
+7744275/1
@@@DDDB@CBAACDGHEHG?GIIGDD;D
@1592265/1
cggcacctccgacactgaggtcacggtactcgcggtacatgttgtgtaca
+1592265/1
CCCFFFFFHHHHHJJJJJJJHIJJJJHIJJJJJJJHIJJJJJJJJIHHHH
@3118976/1
gtggaaaccaaaccaaacttctctgccaccaccaagggggtggtagtacc
+3118976/1
@@@FFAEDABDADHHGEFHIHCHCC@CEBGHGHA?FDEBG75BAGHCECC
@7744384/1
gtcttttctaacttgaacagtgcgatgttttacaagggcaggttgaactc
+7744384/1
CCCFFFFFHHHHHJIJJJIJCHHHGIJFHHIJJJGEIGGHGHFGHJIIIG
@3635439/1
ctggagagaagatcctcatcttgtatagaggaggcttgggctcgctctcc
+3635439/1
@@@FBDBDBDF?FDFHIHIIIGGIEHHCGHIAFGGIBHG=GGGGGEIGCF
@1592491/1
gttacgattcgaatactggactagtaaaatacatagtttcactacacaag
+1592491/1
CCCFFFDDHFHDHIHHGIJJGIIIJGEHIJJJGJIGJGIHGIJDIJGEBG
@3119120/1
gaatctgattgtgctgttgtggaactgcttcacctgtggccggcggcacg
+3119120/1
@?@DFFFEHHHD?FHGIGJEDHHIBHIIHIIHGJICHFFHGIJGIGHFCA
@3119338/1
gacgatttcaccagtggtcttcttgaacttcttcaattgacgcaagaagt
+3119338/1
CCCFFFFFHHHHHJCGIIIJJIJJGJJJJJIJJIJJIJJJJIIJJJJJJF
@4667480/1
ggcgcttgtggtggtgcacgcgcttgggcagagggaatctgattgtgctg
+4667480/1
CC@FFFFFHHHHHJJJJJJJJJJJIJJJJJJJJJJHIJJJJJIIIIIJJH
@3119541/1
cagtggtcttcttgaacttcttcaattgacgcaagaagtaccagaaacgg
+3119541/1
@CCFDFDFHDHDHIJJIJEIJJGGIIJJGGGIHGIJIIGIJEDHJJIJIJ
@3119543/1
gcttcgggaaattgctgcacgaaccggagaagggaatgacaacgacaatc
+3119543/1
CCCFFFDFGHGHHIIIJJJJJBHIJJJGIFHIJIGIIIGIJJJJIFHFFE
@4667690/1
atacataataaaattagaggaagtaggtgctgggcctcttgtatgcgaag
+4667690/1
CCCFFFFFHHHGHJJJGIJGIJICFHIEGHHGIJIHIJJJJHIJJJJHII
@1592952/1
gcgtccgtctgattctgtgatagtgaatagaagatcgtggggtgggccca
+1592952/1
@C@DDDDAHHGBFIJJGGHGHIEFACCHGIDHHHGIGIBDFGGHIJIGGA
@1593016/1
ccacaatctggtctggagagaagatcctcatcttgtatagaggaggcttg
+1593016/1
C@@DFFFFHHGBHHIGHIID?GGIIEEIHGIIJJIGHIIIIIGGIJIJJ:
@7238551/1
ctcatgtaatttttaatgttctccaaatcgacgactcctgtggctttcag
+7238551/1
CCCFFFFFHHHHHJJJJJJJJJJJJJJJJJJJJJJJJJJJIJJJJJJJJJ
@7745262/1
gtcgtttgaaaaattgacggccagccttaacgtacgattccaacgccccc
+7745262/1
CCCFFFFFHHHHHJJJJJJJJJJJJJJJJJJJIIJJJJJJJJIGIJJJJH
@4667994/1
tctagcacgtagttctcagcttccctgcaaagttaaccatcttgtattca
+4667994/1
CCCFFFFFHHHHHIJJJJJJJJJJJJJJJJJJHHJJJJJJJJJJIJJJJJ
@7745323/1
gggaatctgattgtgctgttgtggaactgcttcacctgtggccggcggca
+7745323/1
CCCFFFFFHHHHHJJJJJJJJJJJJJJJJJJJJJJJJJJJJJJJJJJHFC
@7238889/1
gtcgacagtagtgcctgcggggatatttccagactttcccgactgctcct
+7238889/1
C@CFFFFFFHHHHJIIJJJJJJIJJJIIIIJJHIJJJIJJIGHFDFEFFE
@7238915/1
ttgggcagagggaatctgattgtgctgttgtggaactgcttcacctgtgg
+7238915/1
@@CDFFFFGHADFDHGIJGHGAEHHGEIEIHIJJIJJJJJIIGIIIGHIF
@1593754/1
aactgcttcacctgtggccggcggcacgcagacgccttgatgacctccac
+1593754/1
CCCFFFFFFHHHHGIHEHGIJIJIEGAGEGDGGFFDECCACCDCDDDDAC
@4668620/1
attttatttaaaaactattgctccctatagacaaacagaactatgtgaat
+4668620/1
@@CFDFFFHGHFHGIJGHGBFHGHHJIJIJJIGAEHIIF?D>FGHGIGGG
@7746095/1
cagccagatgccaaagttcttgatcttcactgggctcttctctgggattt
+7746095/1
CCCFFDDFFGFHFGHGBFEEBDHIGHEH9FE>?CDFFDEHGGDHGGAGCF
@4668836/1
gcgtaaaataacgtcaatacattggatctcctcagtaggatggcaaagag
+4668836/1
CCCFFFFFHHHHHJJJJJJJJJJJIJJJJJJJJJJGIJJJIIGIJJJJJJ
@7746154/1
ggcgcttgtggtggtgcacgcgcttgggcagagggaatctgattgtgctg
+7746154/1
CCCFFFFFHHHHHJHIJJJJJJJIJJJJIJJJJJJIJJJJJJJJJIHIJH
@7746369/1
cgcttgtggtggtgcacgcgcttgggcagagggaatctgattgtgctgtt
+7746369/1
C@CFFFFFGHFHFHIJJJJJJJJJJGIEIIIGIDHHIJIEIIIHIIJJIJ
@5695850/1
gtaattattaataaattaaaaaggataattaaatattgcttggaaatga
+5695850/1
@@@DDD?D?:ABBG@BBEHIB<EB9A:C9AFBF@FFFEI@DFF3:?<<4
@4669142/1
cagtggtcttcttgaacttcttcaattgacgcaagaagtaccagaaacgg
+4669142/1
@@@DDDDAFHFHHGEHEHHGIIHEHGJIHBGGIEGEGD:DDDBFHDDDBG
@1594464/1
gcattctgggctgcagatgactgtgcatccttgctagtaagtcctgagcc
+1594464/1
CCCFFFFFGHGHHJJJJJJJIJJJJJJJJJJJJJJJJHIJJJJJJIJIIJ
@5695921/1
ctttagaagtatgtttttagctgtcatctggttcatacggcgcgcggtcg
+5695921/1
CCCFFFFFHHHHHHIJJJJJJJJJJJJJJJJHIJJJJJJJJJJJJJJHHF
@5695934/1
gcttcacctgtggccggcggcacgcagacgccttgatgacctccactttg
+5695934/1
=??D:DDF?AAFFAGGGHAB>AGG8F<@A=BDBA96@.>@@ACAC?ACCC
@1594542/1
cccatgtcacggtagcactgagtgacggcacctccgacactgaggtcacg
+1594542/1
@CCFFFFFHHHHFHJIJJJJIJDHEHIJGJIIJIIHJJJJJJIJJFHIIJ
@3121439/1
ttttttttttgttcccacatcaggatgtggattttaatgttattattaca
+3121439/1
@@@DDDDDFA8?FBGG@@=DA9BF3BD/?F3CFHI@@=;@G4@G>=C;73
@7240302/1
gaggaagtaggtgctgggcctcttgtatgcgaaggtgttgaggcgcttgt
+7240302/1
B@@FFFFFFFHFHFFFGHIIGHDHIHHHGIIHIIJBD?DHIJJJJIFGJ@
@2616386/1
gttgtgtacacctgagcgagactcataacgcagccagatgccaaagttct
+2616386/1
@@@FDFDDGBHHBFFG@FAEFFH<CGHGHIGHD:BGFGGII?FHIE<==F
@1594860/1
gtggcgttgatgtcgcaagatagtgagacattcactttttagtcataatc
+1594860/1
@?@BDFFFHHHHFFHHIIJJJJIEHGGGIGHIGIHHIJJJJJJJIJGIJI
@4669676/1
gcgctaatctcagaaatggctgatccgagttggatgcggttttcacgaat
+4669676/1
CCCFFFFFHHHHHJJJJJJJJJJIJJJHIHHJJJJIJJJGHJJJJJJJJG
@7746989/1
gtcacggtactcgcggtacatgttgtgtacacctgagcgagactcataac
+7746989/1
CBCFFFFDHHHHHJJJGHIJJJJJIIJIJJDGGIJJJJIIJJJJJIJJJI
@2616686/1
ctctaattaatttacttatatgttgggcgaattttgcgatctgcgtggta
+2616686/1
CCCFFFFFHHHHHJJJJIJJJJJIJJJJJJJJJJJJIIIJJJJJJHIJGG
@7747085/1
ctgtcatctggttcatacggcgcgcggtcgcctccttgatgcattgcgtc
+7747085/1
CCCFFFFFHHHHHJJJJJJJJJJJJJJHJJJJJJHHHHHHFFFFFFEDDD
@4669848/1
acaacgacaagctgcaactgtacgaatgtgctcttgaggtacttgaacat
+4669848/1
CCCFFFFFHHHHFIJIGIGGCDHGIHGIDCDHHDHGGEIGHFHGAHIIGD
@3122030/1
tggctcccatgtcacggtagcactgagtgacggcacctccgacactgagg
+3122030/1
@@@FFBDFDFFHGIIIDAFHIGIICCG?CFGDG>GHIGIGIJIHJJIJIG
@3122124/1
cacggctttttccagatccactcttgctccatggtccaggagcagcagcg
+3122124/1
CCCFFFFFHHGHHJJJGJJJJJJIHIJGIJJJJJGHIIJJJJJJJIIJJI
@3122145/1
tgaggcgcttgtggtggtgcacgcgcttgggcagaggga
+3122145/1
<@@DD1ADCH?<:@GGEGFFGD@HBBHICGAGC@CF;A8
@1595667/1
gcgacaccttgtggctgtgacttgtagtcaaggtggagattttactatct
+1595667/1
@CCFFFFFHGDHHIIJIDGHHIJIEGHIIIEGFCGGGIGJIIJIIJJIII
@2617389/1
gtgctgggcctcttgtatgcgaaggtgttgaggcgcttgtggtggtgcac
+2617389/1
@@@DDDDD=FADHIBA:CFCGFHII:?G@D<?FHEG<DCHG;=CC4C>D@
@7241419/1
gcgctaatctcagaaacggctgatccgagttggatgcggttttcacgaat
+7241419/1
CCCFFFFFHHHHHJJJJJJJJJJJJJJIIGGIJIIGIJJFHIJJJJJEIG
@7747894/1
gggaactcctcaaaaatcaacataatgagctctgcgtttgaatttaatag
+7747894/1
CCCFFFFFHHHHHJJJIJJJJJJJIJJJJJJJJJJJJJJJIJJJIJJJJJ
@7241511/1
tttttttatttttattttcaatgtacagacagcacttttctacgatttta
+7241511/1
@@@DFFD?CFHHGJJJJIH@HHDGIGIIJGGGGIJIJGJ<GGGF@;BFIF
@3122722/1
ctcataacgcagccagatgccaaagttcttgatcttcactgggctcttct
+3122722/1
@@@DDDD:A??CDEHEAG>HGHFIICGHBEBHDFHIIGGEECG@DCFHHI
@3122768/1
agcaaatggaaaaaaaaattggtgaaaagaatcacaagtaagatactgca
+3122768/1
CCCFFFFFHHHHHJJJJIFHGI?FBFHJGIJIJJIJJIDHIIGIJIJJJG
@5697687/1
cgcaagaagtaccagaaacgggacttagccacaatctggtctggagagaa
+5697687/1
CCCFFFFFHFHHHIIJJJJJJJJIJJJJIJJJJJJJJJJIJJJJJJJJJJ
@7748189/1
cagcatacataataaaattagaggaagtaggtgctgggcctcttgtatgc
+7748189/1
CCCFFFFFGHHHHJIIJJJJJJJJJJJHIJJIJIJJJJJJJJJJJJIJJJ
@2107028/1
agaggaagtaggtgctgggcctcttgtatgcgaaggtgttgaggcgcttg
+2107028/1
@<@FFEFEF?AFCFHHHIG@AFGGBHHEGG<CFFDG?DGHHGHICGHHGG
@1075344/1
gtcacggtagcactgagtgacggcacctccgacactgaggtcacggtact
+1075344/1
C@CFFFFBFHHHFGGEGHGHHIGGHJJJIFHJIJJIGJJJDGGHII;CHH
@2107372/1
gcgctcatcgggaggtgtggcagcctccttgaccattttagatatttgtt
+2107372/1
CC@FFDDDHHDHHII<AFEHBEHCGIEGIGHBGHCHIIIIHCHECGIIII
@7242264/1
gcaagaagtaccagaaacgggacttagccacaatctggtctggagagaag
+7242264/1
CCCFFFFFFHHHHJJJJJJJJIJJJJIIIJJIJJJJJJHIJJJJJIJJJJ
@2618444/1
ccctgctattttttttatttttattttcaatgtacagacagcacttttct
+2618444/1
CCCFFFFFHHHHHJJJJJJJJJIJJJJJIIJJHJJJJJJJJJJJJJJJJJ
@7242330/1
acagcatacataataaaattagaggaagtaggtgctgggcctcttgtatg
+7242330/1
C@CFFFFDHHHHHIJIJJIJJJJJJJJJGHGICFHIIJJJJJJJJICHII
@2618469/1
gacgcaagaagtaccagaaacgggacttagccacaatctggtctggagag
+2618469/1
@CCFDFDFGHHFHIIEHGHCIJJJGIGIIJEGIJJJJIJJIGFHIGBFII
@2107853/1
cagcttcatccagaggcaagcgctccaagttgcttggaggcttgggcctg
+2107853/1
@C@FFFFFHDHDHIGEEECGGGGIJJJJEGI@GDGHG@EGIIJEGJGIEE
@1076140/1
gtcttggttgaacggaactccaatcctttactcgaatagtcttttctaac
+1076140/1
C@BFFFFFHHGHHJJJJJIIIJJIJJJJJJJIJJJJJJJIJJJJJJJJJG
@6724963/1
gttattattacagcatacataataaaattagaggaagtaggtgctgggcc
+6724963/1
??@DABDDA?DAF<EFBDGHCEEHICHHEHIIGIIG;CG@@GCD??BB;D
@1076181/1
gtcacggtagcactgagtgacggcacctccgacactgaggtcacggtact
+1076181/1
@@@DDDD2<@C<DEBEB<CHE=HBFDCGCABHGGE?CHIG8=CFGBECBH
@7749180/1
cggcacctccgacactgaggtcacggtactcgcggtacatgttgtgtaca
+7749180/1
@??DFDDFHHHFF@AHEHGECFFHGG?DFHGDHG865@GHCCEEIGEHE>
@563978/1
gtggatagctggacaaggcactggcaacgaccaatcatggacttttcttc
+563978/1
CCCFFFFFHHHHFIJJJJJIJJJIGIJIJIJJIIIIIJIJIJJJJJJJJI
@2619114/1
cactgagtgacggcacctccgacactgaggtcacggtactcgcggtacat
+2619114/1
@@@FFFFBFHHFGIIHJBHIIFJJJJJJJIIGIJJJHIGJJGIJH>BDFD
@7243061/1
cgcaagaagtaccagaaacgggacttagccacaatctggtctggagagaa
+7243061/1
CCCFFFFFHFFHHJJIIGIJJJIJJJJJJJJIJJIJJJJHIJIJIJJJJJ
@6725469/1
cggcataacgggccgcgactccgccctcttcctcgggttggaatgattct
+6725469/1
@CCFFFFFHHHHGIJJIIJIJJJJFIJJJJFIJHHHFBFDDCDDDDDEFD
@7243119/1
ctttgatttcttttgtaaatttaactctctgtgagtccgtcagtggcttt
+7243119/1
CCCFFFFFHHHHHJJHIIJJJJJJJJJJJIJJJIJHIJIJJJJIJJJJJJ
@2108431/1
ggatggagtgagcacgggctctgtgcctggctcccatgtcacggtagcac
+2108431/1
CCCFFFFFFHHHHJJIJGIJJIJHJIIGIJJJJJIIIJGHIJJICDHIJJ
@2108438/1
caccagtggtcttcttgaacttcttcaattgacgcaagaagtaccagaaa
+2108438/1
@<@FFFDDFHBHHJGIGGHGIHGIIJIEFIIIIJIJJFGGF<?BFEEHHG
@6725643/1
tgcaaagttaaccatcttgtattcaaaagaaaacctagaatcactggttc
+6725643/1
CCCFFFFDHHHHHJJJJJJJJJJJJJJJJJJJJJJJJJJJJJJJJJJIIJ
@1076892/1
gcaagaagtaccagaaacgggacttagccacaatctggtctggagagaag
+1076892/1
C@@DDDEFADFDFGIGBEGIGIDFIIIIGIIGHIGIIIFHIIIHIBHAGC
@7243412/1
aactgcttcacctgtggccggcggcacgcagacgccttgatgacctccac
+7243412/1
CCCFFFFFHHHHHGHIJJIJJJJJJJJJJJJHHFFDEDEDDDDDDDDDDD
@2619609/1
cttcacctgtggccggcggcacgcagacgccttgatgacctccactttga
+2619609/1
CCCFFFFFHHHHHJJJJJJJJJJJJJJJHHFFFEEEEEEEDDDDDDDDDC
@7243556/1
ctcttttaatattataaatagttatttgatcacacactgatgcaaaccag
+7243556/1
@@CFFDFFFHHHDGGHIIIIGCFIHHHE>HIIEHIIIIIAHHGGIIIBFG
@1077209/1
gtaattattaataaattaaaaaggataattaaatattgcttggaaatgat
+1077209/1
@8?D=BDDFF>F?B@EGIICI<@C3<<A?C<FAA??9?FBFBGFGICGD<
@1077363/1
gtaggtgctgggcctcttgtatgcgaaggtgttgaggcgcttgtggtggt
+1077363/1
CCCFFEFFHHHHHJJJJJJJJIJJJIJJJCGHGIIJJJJJJJJHIJGGGA
@564941/1
ccttgatgactgcatagatagaaatcgaactcggtcggatgcgtgatgcc
+564941/1
CCCFFFFFHHHHHJJJJJJJJIJJJJJIIIJJJJGIIJJJJJJHIJJJJJ
@1077517/1
cctgagcgagactcataacgcagccagatgccaaagttcttgatcttcac
+1077517/1
C@@FFFFFHHHHHJIIJJJJJJJIJJJHIJJJJJJGHEHJIJIIJJJJJI
@565056/1
ctgggcctcttgtatgcgaaggtgttgaggcgcttgtggtggtgcacgcg
+565056/1
@@@ADFFBFHDDDFGHGG@FHEIEEFHGGGGHHGHHDE?FGH;CFEHEHB
@2620264/1
cactgagtgacggcacctccgacactgaggtcacggtactcgcggtacat
+2620264/1
CCCFFFFDHHHGHIJJJJJJJIIJJJJJJJHIGIJIGIIJJGIJFFFFFF
@7244245/1
gcaagaagtaccagaaacgggacttagccacaatctggtctggagagaag
+7244245/1
?<@FFFFFAFHB?FHH@GGGI<@EFGE><GHGIGHGIGGHIHHCGGI79?
@1077858/1
ggtgctgggcctcttgtatgcgaaggtgttgaggcgcttgtggtggtgca
+1077858/1
CCCFFFFFHHHHHJIJJJJJJJJJJJGHHIJJJJJJJJJJHHIHJJIIJG
@565485/1
ccaggcactatattgcagacctccagtggtaggtatgtatgtttatgctc
+565485/1
CCCFFFFFHHHHHJJJJJJJJJJJJJIJJHIJJGIIJIJJJIIJJJJJJI
@2620644/1
ctgagcgagactcataacgcagccagatgccaaagttcttgatcttcact
+2620644/1
CCCFFFFFHHHHHJJJJJJJJJJJIJJJJJ@GHIIHHJJJJJJJJJJJJJ
@2620707/1
cgcgcttgggcagagggaatctgattgtgctgttgtggaactgcttcacc
+2620707/1
?@@FFDADG@FHFDB?@<GHHGEGICCFACEHBGFGHJJJFIIIIIGIIJ
@1078167/1
ctggtgggttgtcctgcagagcttgccacatcttgtaagcagcctgacgc
+1078167/1
CCCFFFFFHHHHHJJJJJJJJJJJJJJJJJJJJJJJJJJIJJJJJJJJJI
@7751612/1
atacataataaaattagaggaagtaggtgctgggcctcttgtatgcgaag
+7751612/1
@@@FFEFFHHHDFHBHHIGIJIGFHBFHGGFDCHJGEHHIGJGIFEEH:F
@1078839/1
tgatagagacgatttcaccagtggtcttcttgaacttcttcaattgacgc
+1078839/1
@C@FFFFFHHGGHIGGDHGGEHEHHHCBEFGFHHIIGGGHIHGIJIGGGG
@5187024/1
cctcatcttgtatagaggaggcttgggctcgctctccgaagggagcttgc
+5187024/1
CCCFFFFFHHFHHJJJJJGIJJIJIIJIGIIGIJIIJIGGIIJFGIHIJI
@7245785/1
ctccaaagcattctgggctgcagatgactgtgcatccttgctagtaagtc
+7245785/1
CCCFFFFFHHGHGJJJJJJJJJJIJJIHJJGHGJJJIJJJJJJJJJJJIJ
@7245884/1
gttcacattgacaaacttaggtttgcttacagccattcccaactgtcctc
+7245884/1
CCCFFFFFGHHHHJJJJJJJJHIJIJIIHJJIJHIIJIJJJJIIIHHIII
@7245922/1
gcaagaagtaccagaaacgggacttagccacaatctggtctggagagaag
+7245922/1
@@@FFFFFAFHHHGGJFHJGGIJHIIGGGIJJIJIJGIJIHIIJJJIGGE
@4148159/1
ggattttaatgttattattacagcatacataataaaattagaggaagtag
+4148159/1
CCCFFFFFHHHFHIJJJJJJJJJJIJJJJJJJJIIJJJIJJJJJJJJIIJ
@5187610/1
gtctgtttgtctgtttgtctgttcgtctgtgcgcgctaatctcagaaacg
+5187610/1
C@CFFBDDHDHHHEEGGGHIHHIGIAFGHAFGGGHGJIIGIJJJJJJJJI
@3637978/1
ctgttgtggaactgcttcacctgtggccggcggcacgcagacgccttgat
+3637978/1
@@@DFDD?B>:DFHIGGCFCHEEDDFCGEBGGGBHGHB>>AABBB@8:CC
@7246302/1
gtgcaggatcctcgtcattgcctggcatacaaggcaaagcaccgacgacg
+7246302/1
CBCFFFFFHHHHHJJJJJJJJJJJJJJJJJJJIJJIJJJJJJJJJJJJJH
@4148644/1
gcatgaggtaatatttattgctctcctccgattattattatacttataca
+4148644/1
CCCFFFFFAFHHHJJJJJJJJJJJJJJJJJJJJJJJJJJJJJJJJJJJJJ
@7246456/1
gccagatgccaaagttcttgatcttcactgggctcttctctgggatttcc
+7246456/1
CCCFFFFFHHHHHJIJJJJJJJJJJJJJIJJJJJJJJJJJJJJJJJJJJJ
@7752791/1
gtggtcttcttgaacttcttcaattgacgcaagaagtaccagaaacggga
+7752791/1
CCCFFFFFHHHHHJJJJJJJJIIJJJJJJJJJJJJJGHIJJJJIJJJJJI
@1080016/1
ccctgctgcagctagcctctgtcctctgaagtaaacgcctacggtgtaaa
+1080016/1
CCCFFFFDHHHGHIJJJJJJJJJJJIJJJJJFHIJIGIJJJJGGBF@FII
@4148962/1
cacggtactcgcggtacatgttgtgtacacctgagcga
+4148962/1
CCCFFFFFHHGHHJGGIJJJIJIFHGIJGHGIJJJIJJ
@3638408/1
ggctgaattgcagcatcttgtcgag
+3638408/1
???DD;ADD<?CB@BEB@CDFII;?
@1080338/1
cagctcttgcagccatccaacgggattgcccatcaatttatcttcaaatg
+1080338/1
@@CFFFFFHGGHHJJJIJJGIJGGG>FFGHGIJJJIIJJJFGIGIJFGGI
@7246915/1
cttgtatgcgaaggtgttgaggcgcttgtggtggtgc
+7246915/1
@?@DA:AAAD<FD?EF<CG9CGIIFADBB??96B7?8
@4149236/1
cattgacaaacttaggtttgcttacagccattcccaactgtcctccggta
+4149236/1
@@@<DD?DDHAHHBD9G@CDGHICICGGIGIIEHHIIAGIDHIIEH?DHE
@7753274/1
gcacgcgcttgggcagagggaatctgattgtgctgttgtggaactgcttc
+7753274/1
CCCFFFFFHHHHHJJJJJJJIJJJJJJJJJHIJJIIIJHIJJJJJJJJJJ
@1080439/1
gggctctgtgcctggctcccatgtcacggtagcactgagtgacggcacct
+1080439/1
CCCFFFFFHHHHHJJJJJJJJIJIIIIJJEFIJJJJJJJFHIJJJJJIJG
@4672572/1
ccctgatagagacgatttcaccagtggt
+4672572/1
;;?D=DDD??CD>G@ECB?FBCFDG9EF
@1080732/1
caagtatacagcgtcctaacgaaacagcgcaaatgagaaagctatctatt
+1080732/1
?<?DBBD?AAA2@EIIIEB?AFI:?9CEADDA:9?@D<BDCECCB=C7=C
@3123408/1
cgcggtacatgttgtgtacacctgagcgagactcataacgcagccagatg
+3123408/1
CCCFFFFFHHHFFHHIFHIIHIIIEIIIJJBGCHIIIIIJJJJIJJIIJJ
@4149940/1
cttgaacttcttcaattgacgcaagaagtaccagaaacgggacttagcca
+4149940/1
???=DBBDHB?CF>EEEG4CEGGIIIFE1?C9CDGIG>GG>67B9D9BGH
@7753958/1
atacataataaaattagaggaagtaggtgctgggcctcttgtatgcgaag
+7753958/1
;?<D1BB;C?DFF>FGBGI@D@:CE<C2<CBC98;BFG3CBBFIFCFC0D
@1081151/1
gagactcataacgcagccagatgccaaagttcttgatcttcactgggctc
+1081151/1
CCCFFFFFDFHFHIEGGIIGGHIGEFGDFCCDGGHDHFEGHGIII>FCFB
@3123580/1
agcatacataataaaattagaggaagtaggtgctgggcctcttgtatgcg
+3123580/1
@@@DDDDDFFDDDE>FFFI@B4:CBD<?9FCFFE9CACFFFB>FDFGDEA
@7248441/1
agcatacataataaaattagaggaagtaggtgctgggcctcttgtatgcg
+7248441/1
CCCFFFFFHHHHHJJJJJJJJJJJJJHIJJIIJJJJJJJJJJJJIJJJJJ
@1081830/1
gtcgcccaacgctttgggaacctccacatcctcagcttgctccatagcat
+1081830/1
@@8DBA@@DFBCFDD@>6BFHG>G=D?DDAGHG>BGHIIA9BFG>FHGHI
@7248811/1
gtagcactgagtgacggcacctccgacactgaggtcacggtactcgcggt
+7248811/1
C@CFFFFFHHHFFIIJJJJJJJJJJJJJJJJJJJIJJJJJDHGIJIIHFB
@1082153/1
gctggacaaggcactggcaacgaccaatcatggacttttcttcaatatcc
+1082153/1
@<@FF>DBFFHHHGIIBGAHEFCHGH@HIICBAHHCDEHHGHEGEHIIED
@3640636/1
ccacacgtttcacttcagcatagacaggtgtcttccctggcaatacaaca
+3640636/1
@CCFFDFDFDFHHJJJJJIIFJJGIGIJCGIIGIJJIJIIIGJJIGGGHI
@5697800/1
atgcgaaggtgttgaggcgcttgtggtggtgcacgcgcttgggcagaggg
+5697800/1
@@CFFFFFGFHHFGEHIJIIIIIHHIJJJJJGIIIIJIJGHFFFEFBDDD
@7755402/1
cgaaggtgttgaggcgcttgtggtggtgcacgcgcttgggcagagggaat
+7755402/1
B@?FDFDFHHHHHJIIIHGJIIIGHIIGIJJIIJJJJJJJIFHGFFFBEE
@7755424/1
atgcgaaggtgttgaggcgcttgtggtggtgcacgcgcttgggcagaggg
+7755424/1
CCCFFFFFHCFFHJJJJJJJJJJIJJIJJHIJJJJJJJJHHHFFFFDDDD
@1082690/1
cgcaagaagtaccagaaacgggacttagccacaatctggtctggagagaa
+1082690/1
CCCFFFFFHFHHHJJJJJJJJJJJJJJJJJJJJJJJJJJHIIIJJIHIIJ
@3641015/1
gctgggcctcttgtatgcgaaggtgttgaggcgcttgtggtggtgcacgc
+3641015/1
CCCFFFFFGHHHHIJJJJJIIGI:EGGJJJJJJJIJJIIJHIIFHIIJJG
@7756076/1
tttttttttgttcccacatcaggatgtggattttaatgttattattacag
+7756076/1
???DDDDDDDDD9E?BD8BDD?B9390??DCDEEI>B<C@9BCCEEI@A@
@6222665/1
ctcataacgcagccagatgccaaagttcttgatcttcactgggctcttct
+6222665/1
CC@FFFFFHHHDDEEGIIGIIICHC?CFGCGF@HDDEGGHA;BFGHGDHI
@566084/1
cctttctaaggttctaaactatatctgtaccaaatttcaaccaaatccgt
+566084/1
BBCDDFFFHHHHHJJJJJJJJJJJJJJIJJJJJJJJJJJJJJJJJJJJJH
@6222833/1
ggcgttgatgtcgcaagatagtgagacattcactttttagtcata
+6222833/1
?@@DDDA?F4C?<;8@FB@HFFI9G>?:EGCGFIIAFGEBDB4B4
@1083806/1
cttcacctgtggccggcggcacgcagacgccttgatgacctccactttga
+1083806/1
CCCFFFFFHHGHHJJJJJGIJJJJJJJJHHFFFECEEEEEDDDDDDDDDC
@4675378/1
tggaactgcttcacctgtggccggcggcacgcagacgccttgatgacctc
+4675378/1
CCCFFFFFHGHHHJJJJIJJJJJJJJJJJJJIHHFFFDDEDDDDDEDDDD
@4675383/1
gaccaattaaaacaccaaaaagcataatttatgataaaaaaatgtttatt
+4675383/1
@?@DDDDD<FHDH@AGB;:EFGEEEFBFGGIIIIIGHIGGG<GGG<FFF<
@6223004/1
tgttgtggaactgcttcacctgtggccggcggcacgcagacgccttgatg
+6223004/1
@C@FFFFFGGDFFEEHEHGIJEHDDCHEIBHGIJHFFFF?AADB5?C>>>
@1596178/1
gttcaaggggatctgagaatggtttagattcacaattttgtccgctggac
+1596178/1
CC@FFFFBDFFFFIJIGBHGGHFHGGHGGIGHGGIJIIAFBFHCHGGJDH
@5699320/1
gcaagaagtaccagaaacgggacttagccacaatctggtctggagagaag
+5699320/1
@@CFFDAD2CFDHGGGGHGGEBHE@GE?FHGDHII@DEGDHCG@D@DGHG
@3642736/1
ccgtgtcatcggcaatttccgagagcagttcgtgtgataccaacaacatg
+3642736/1
=??4====CD>1DD8EBE@?F@@@@?DDEDBD:?8DBDBBDD>DA;BACI
@3642742/1
gtcctgagccatagcaaacagccactggcaatgtggatagctggacaagg
+3642742/1
@@@DDDDDFH?HHI@BGHEH@FEF3A?DGEFHG?DDH@FHIIGIGAHIEB
@1596820/1
gtctggtctggagagaagatcctcatcttgtatagaggaggcttgggctc
+1596820/1
CCCFFFDEHHGHHIIIJJJJJJJJJJJJJJHIIJJJJJHIJJJJGIIGJH
@3642954/1
agaataaggattaaaaataaacttaaagattattaataagaaaaaaataa
+3642954/1
CC@FFFFFHFHFHJIIJJIJJIJGHJIIJJGIEFIGDIIIHIGGGDGGBF
@5191188/1
gtactttagctttgacagtgtaaaacttctcggaaatctccaatccaaac
+5191188/1
@@@DFFFFGHHHHJJIJJGIJJJJIJJJJGIGEIIIIJJGGIJJHGGIHG
@4676373/1
cacagacgaacagacaaacagacaaacagacaaacagacaaacagacaaa
+4676373/1
CCCFFFFFHHGGHEGIJIIJJGHIIIGJJGHJGIJIFIGGGIGIGCGHIG
@4676495/1
gacctttcctaggagtgactttcccgtttccaatctccaagacaggaggc
+4676495/1
@@@DDDDAFHDHD:A<CCCI@DDCGD<<<FHBCC?CG<?GDDFHIIIIB1
@3643198/1
cagccagatgccaaagttcttgatcttcactgggctcttctctgggattt
+3643198/1
CCCFFFFFHHHHHJIJJJJIIJJIIJJJJJJGFGIEHIIJJJIJJJHHGH
@1597694/1
gcacagttcctcgacgagcaagtagttcttgaagcacagacacaggtgtc
+1597694/1
CCCFFFDDHHHGFGIGGGIJJIFEHDIGIJGHIJIIIJGEHGIGII=FCH
@35920/1
ccggactattagacaattaaacttatcgatctaaaacacatacatgagtt
+35920/1
@CCFFFFFHHGHHJJIJIJIJIJJJJJJJJJJJJJJIJJJJJJJJJJJGH
@4677290/1
gttgtggaactgcttcacctgtggccggcggcacgcagacgccttgatga
+4677290/1
CCCFFFFFHHHHHJJJJJJIGHIJIIJJIJJGIJHHFFDEDDDDDCDDDE
@5701059/1
tgacgcaagaagtaccagaaacgggacttagccacaatctggtctgg
+5701059/1
CCCFFFFFHHHHFHIJJJJJJJJJJJJJJJJJJJJJJJJJJJIJJJI
@1598123/1
gtacacctgagcgagactcataacgcagccagatgccaaagttcttgatc
+1598123/1
1::AAA:A?FFBFGEBFGGHGIGDEAEHD?DBGDE9@GG@B???B=B=F<
@5192308/1
gacgatttcaccagtggtcttcttgaacttcttcaattgacgcaagaagt
+5192308/1
CCCFFFFFHHHHHJJJJJJJJJJJJJJJJJJJJJIIIJJJJJJJJJJJJG
@3124669/1
ctgggcctcttgtatgcgaaggtgttgaggcgcttgtggtggtgcacgcg
+3124669/1
@CC=DFFFHGHGBHIJIJGEHIHIJIIIGGIGIJIJHGI>;@AGEHIJHF
@36299/1
cttgtatagaggaggcttgggctcgctctccgaagggagcttgcggccga
+36299/1
@@@FFFFFFFFH>HGIGEHFHGEIGGDGHIEEAEFBF=ABHHGIGIHFA<
@6225173/1
cttcaacttttcatattcattgcgtctgatcaagtcttctttaatcttct
+6225173/1
CCCFFFFFHHHHHJJJJJJJJJJJIJJJJJJIJJJJJJJJJJJJJJIJJI
@5192855/1
cgccacatcaatgttgataaaggctttattggtaaatatggcggatt
+5192855/1
CCCFFFFFHHHHHFHIFIJIJIGIJIIHHJJIHIIJIJJGIJGIE@G
@1598657/1
ctcgaatagtcttttctaacttgaacagtgcgatgttttacaagggcagg
+1598657/1
@@@FADDDHFDF?FABABCHEBFHIGBGEHGGFFFHIIIIGIIE=;=BGG
@5702042/1
gccgtttctgagattagcgcgcacagacgaacagacaaacagacaaacag
+5702042/1
CCCFFFFFHHHHHJJJJJJJJJIJJJJJJJJJJJGIICHJIJIIJHHHHF
@4678425/1
gcgcttgtggtggtgcacgcgcttgggcagagggaatctgattgtgctgt
+4678425/1
CCCFFFFFHHHHHGHIJJJJJJJJJIJJJJJJJJIIJJJJJJJJIJJJJJ
@3125567/1
cgcagccagatgccaaagttcttgatcttcactgggctcttctctgggat
+3125567/1
CCCFFFFFHHHHHJJJJJIJJJJJJJJJJJJJJJHJJJJJJJJJJJIJIJ
@3125677/1
ctaggagtgactttcccgtttccaatctccaagacaggaggctccagtac
+3125677/1
CCCFFFFBFHHHHJJJJJFIIJJJJJJJJJJJJJJJJJJJJJJJJJJHIJ
@5702416/1
gttcgacatcgacataacaataacccctgctattttttttatttttattt
+5702416/1
CCCFFFFDHDAFHDGIGIIGIGIJIJJIIIIGIHIIEGIGIGFHGI?HIJ
@5193708/1
gcgcgctaatctcagaaacggctgatccgagttggatgcggttttcacga
+5193708/1
CCCFFFFFHHHHHJJIJJJJJJJJIJJJJGHGHIJIGJJJJIJJIJIJHE
@3126318/1
gtccgcgcggatgtcggtcttcgcgtggaagttttatttctccattttga
+3126318/1
@?@DDDDFGGHGHCFHGGIIIIIDGBHIGIH@;DHHEHHEHEDFFFFFED
@1599788/1
cagatgccaaagttcttgatcttcactgggctcttctctgggatttc
+1599788/1
<?<=DDABF<DFF4C<FBHFEDF<>CDFEBEGIFFFCFFE@;:BGF?
@4153145/1
tcggcataacgggccgcgactccgccctcttcctcgggttggaatgattc
+4153145/1
CCCFFFFFHHHHHJJJIJJJJIIIJJJJJJJHHHHHFF?BDDDDDDDDEE
@4153171/1
gcctcttgtatgcgaaggtgttgaggcgcttgtggtggtgcacgcgcttg
+4153171/1
CCCFFFFFHHHHHJJJJJFHHIIJJJHIJJJJJIIIGHHHIJIJJJHFFD
@4153548/1
cactgagtgacggcacctccgacactgaggtcacggtactcgcggtacat
+4153548/1
CC@DFFFFGHHHGFIJJJIHHJIIJJJGII@GGGIJ?FHIIJJJHABBDF
@1600178/1
cctggctcccatgtcacggtagcactgagtgacggcacctccgacactga
+1600178/1
@@@FDEFFDFHFHFHGHHICFHGIGIJIJCFHGIJIIJJJJJIIIIIGGH
@3126845/1
caggatgtggattttaatgttattattacagcatacataataaaatt
+3126845/1
@@@FFFDDFHHHHJIJJGIHIJJJIJJJIGIJDGGDGIGGGIICGGH
@6227080/1
ctcatcttgtatagaggaggcttgggctcgctctccgaagggagcttgcg
+6227080/1
CC@FFFFFHFHHHJGIJIJGIJJGHGGIIGGIIIIJIJIIJIGIIJJIIE
@6728056/1
gcgagactcataacgcagccagatgccaaagttcttgatcttcactgggc
+6728056/1
CCCFFFFFHHHHHJJJJJJJJJIJJJJJJJJHIJJJJJJJJJJJJJJJJI
@567297/1
ggtcacggtactcgcggtacatgttgtgtacacctgagcgagactcataa
+567297/1
BC@FFFFFHHHHHIJIJHIIGIJJJIHIIJJIFHGIJJIJJJJJJJJJJJ
@39091/1
gtggattttaatgttattattacagcatacataataaaattagaggaagt
+39091/1
B?BDDFFFHHHHHHJJJJIJJGHEHIJIJJJJJIJJFIIIJJJIIIIIIB
@1600796/1
ctcatcttgtatagaggaggcttgggctcgctctccgaagggagcttgcg
+1600796/1
CCCFFFFFFFHHHJIJJIJJJJIAGIJGIDFEHGGIJ@HGGICHIIIBGB
@6728289/1
aggtgctgggcctcttgtatgcgaaggtgttgaggcgcttgtggtggtgc
+6728289/1
BCCDDFFFHHHHHJJJJIJJJJJJJIJCGGHIJJJJJJJJJIJJGIJGHI
@1600889/1
gtttattttgtttttctctgtgatctgtttcttggcatctatagatgtcg
+1600889/1
@@@FFFFFHHHHHJJIJJJJHGIIJJJJJJJIJJIHIIIJJJJJJJJIIH
@6227959/1
ccacaatatattcgtgaaaaccgcatccaactcggatcagccgtttctga
+6227959/1
CCCDFDFDHDDFDHGHDHIJIEHFHGFHGIJIIIIGGGGIIIGHGIIIIF
@2110502/1
ggacttagccacaatctggtctggggaaaagatcctcatcttgtatagag
+2110502/1
CCCFFFFFHHHHHJJJJJJHIJJJJJDIJGIJJJJJJJJJJJJHJJJJJJ
@2621852/1
acctcacgttccgccaattgcttcaccttatgatagtcatcgcggcctct
+2621852/1
@@;A?DDDAFFF<FFFHCF>AEFE@BFGHEHGGHIBBAGGDHGGIBGGGI
@6729130/1
gacgcaagaagtaccagaaacgggacttagccacaatctggtctggagag
+6729130/1
CCCFFFFFHHHHHJJJJJJJJJJJJJJJJJJJJJJJIJJJJIIJJJJJIJ
@2111112/1
ctcacatgattcatccacaaattccaacccttgcgtttcaaaacaattca
+2111112/1
CCCFFFFFHHGHHIJIJJJIJJJJFIJJJJJIJJJGHIIIIIJJJJJJJJ
@4155378/1
ctcccatgtcacggtagcactgagtgacggcacctccgacactgaggtca
+4155378/1
@@@D;DD?F>?CDHFG?<BHFIBAHI>HHFEAFI>FGHAFFBGGIII=C9
@6228702/1
ctgtggccggcggcacgcagacgccttgatgacctccactttgatgatct
+6228702/1
@@@FFFFFGHGGHIIJIIJIIJJJHHHEFDEEFFEEDAEC>CC>CCCFDE
@7250524/1
gtgaaaaccgcatccaactcggatcagccgtttctgagattagcgcgcac
+7250524/1
@@@ADDD;AFHDHGGGBEEEHHGEHGIIFIH@GDHIIIGGCHGGIG@BDE
@7250573/1
ctgtcatctggttcatacggcgcgcggtcgcctccttgatgcattgcgtc
+7250573/1
:?@B?BDDFFHCFFHGGHIEBDBGFHI@:A@CHBE@EH@EDEB@>?C?>:
@568659/1
agcaaatggaaaaaaaaattggtgaaaagaatcacaagtaagatactgca
+568659/1
@?<BD>DDB<?DBE8EGGIIGGHGA99?BB@?8?8?=B/B==CGEA=@D@
@568706/1
gaggaagtaggtgctgggcctcttgtatgcgaaggtgttgaggcgcttgt
+568706/1
CCCFFFFEHHGHHJIIIJJIJJJJIFHIJJJHHIIBGHIJJJJIJJJJJH
@6228923/1
cctttctaaggttctaaactatatctgtaccaaatttcaaccaaatccgt
+6228923/1
CCCFFFFFHHHFHIJJJJJJJJJJJJJIGJJJIIIJJJJJJJJJIJJJJI
@6228948/1
agacggtgtggtagcgcgtcggacgagccgtgccttttattgcttggtga
+6228948/1
@@@DDDDD<DDDFIIGBDFHGGIE@@FHIG@BHEEEEEEEC6@CCCB>=>
@4156052/1
cagccagatgccaaagttcttgatcttcactgggctcttctctgggattt
+4156052/1
??8BDDBBBDDDDE@E<AB@FFC?4CBEFB<?@<EEB@CD><<<DDDECD
@6229274/1
acgggctctgtgcctggctcccatgtcacggtagcactgagtgacggcac
+6229274/1
@@CFFFFFHGFHHIJEHIIIJJIJGIIGJJJFGHIDHIJIGIIIIHIJGJ
@1602397/1
cttgtatagaggaggcttgggctcgctctccgaagggagcttgcggccga
+1602397/1
@@@FDFFFHHHGHIJJJJGCGCHIJIJIGJJJIJEGIFBHHCFHIJGFDA
@7251305/1
gtaggtgctgggcctcttgtatgcgaaggtgttgaggcgcttgtggtggt
+7251305/1
CCCFFFFFHHHHGJJJJJJHIJJJJGHHIDGFGIHHJHIJJJJHIIIIH;
@7251355/1
cagggatcactcgctaatattacgaaacatttcttctgtcaatttgatcg
+7251355/1
<;<?DDDDFFF<:CGEBBB@HIIBC@F:B<:CBDAFFGI?99?4D?<B>F
@4156269/1
gtcctttctaaggttctaaactatatctgtaccaaatttcaaccaaatcc
+4156269/1
CCCFFFFFHHHHHHHIJJJIJJJJJJJJJGGJJJJJJJJJJJJJJJJJJJ
@4156361/1
gggctctgtgcctggctcccatgtcacggtagcactgagtgacggcacct
+4156361/1
CCCFFDEDHHHGGDGGIGDGBHIHHEGGIEHEFGEHDDHHHIIHIIGGDG
@6730156/1
cttgtatagaggaggcttgggctcgctctccgaagggagcttgcggccga
+6730156/1
?<??=BDDFHAH>E<@FHIC=GHCHEHHGHHI>HAGHGB@FGH9AAEE<A
@2623272/1
gggaatctgattgtgctgttgtggaactgcttcacctgtggccggcggca
+2623272/1
@@CDBDDDHHHDHE@@DGIIIDHIIGGGHGIEHGGHGDH?@GGEBGBA>A
@569583/1
ggtggtgcacacgcttgggcagagggaatctgattgtgctgttgtggaac
+569583/1
@@:BD?BADHHHFIJJIJJIGIGEHIAFGIIGCHIIBBGHGGHEBFHEHG
@4156456/1
agtgagcacgggctctgtgcctggctcccatgtcacggtagcactgagtg
+4156456/1
BCBFFFFFHHHHHJJJJJJJJJJJJJJJJJJJJJJJJJGIJJJJJJJJHJ
@6730357/1
gttcgtgaatcatgccctcaatctgcaccagttcatatttgggcacagtt
+6730357/1
CBCFFFFFHHHHHJJJJJJJJJJJJJJJJJJIJJJJIJJJJJJJJJJJHJ
@7251881/1
gcaagaagtaccagaaacgggacttagccacaatctggtctggagagaag
+7251881/1
CCCFFFFFFHHHHIJJJJJJIJJJJJJJJJJJJJJJJJGHJJJJJIJIJJ
@1084525/1
catacataataaaattagaggaagtaggtgctgggcctcttgtatgcgaa
+1084525/1
@@@FFFFFHGDFHIIIBHHEIJJJFH@FAFCFHII@EDGDDEB?DGBG?:
@7252384/1
gactgatcagccggagcagctccggtaagtttgtcgagtagagccttagc
+7252384/1
@@@FFFFFGHHGHJGIEIIIJGHIIDHHIFHIIJIIGHHGIGHHHIIJJJ
@1084771/1
ctgttgtggaactgcttcacctgtggccggcggcacgcagacgccttgat
+1084771/1
CCCFFFFFHHHHHJJJJJJJJJJJJJJJJJJJJIJHHFFFDEDDDDDDDD
@1084789/1
tgcaaagttaaccatcttgtattcaaaagaaaacctagaatcactggttc
+1084789/1
@CCFDEFFHDHFFGGGIIIEGHIIIIGDHGHGGFGIIIIFHIIIIIICHE
@4679192/1
gcaagaagtaccagaaacgggacttagccacaatctggtctggagagaag
+4679192/1
@<@A?A:22=CDFEIEEFBEFAGIIDEEFEEGFFFCFDFFIDC9B?DADF
@7252748/1
aggtgctgggcctcttgtatgcgaaggtgttgaggcgcttgtggtggtgc
+7252748/1
@@<DDDDDAA?FFGHHGAFHGDGIED@GEHGGGFHGIGIGGIIA=CEHHE
@3646186/1
gattctttaatttgacataacttttttatttatgaaccgattgacatgaa
+3646186/1
;?@DBBBDDDDHDD:E@BC:<AFIDFH;FEEBGIFBH;:0688?BDD???
@4679772/1
cgcttgtggtggtgcacgcgcttgggcagagggaatctgattgtgctgtt
+4679772/1
CCCFFFEFHHHHFHIJJJJJJJJGIJJJJJJJJJIJJJJJJJJIIIIIHG
@1085613/1
tggaactgcttcacctgtggccggcggcacgcagacgccttgatgacctc
+1085613/1
;;;DDDDADBDD>AE:2A<CBBEEDCAA@DDA<D?DD</;?5>AADAA9>
@2624893/1
gcctcttgtatgcgaaggtgttgaggcgcttgtggtggtgcacgcgcttg
+2624893/1
CCCFFFFFHHGHHJGIIJ<CFGHIJJJIIIIJFHIGIIFGIIJJJJHFED
@2625026/1
gtaggtgctgggcctcttgtatgcgaaggtgttgaggcgcttgtggtggt
+2625026/1
@@CBDBBDHB>FHHIIIIGIIIGIIFHGI?@CDCHIEGDHGIE==;8;;A
@2625096/1
gtgctgggcctcttgtatgcgaaggtgttgaggcgcttgtggtggtgcac
+2625096/1
CC@FFFFFHHHHGIIIGIJIIGGHI?ECDGHJJIJJIIGFHGFEG;CHHH
@3646874/1
ctggagagaagatcctcatcttgtatagaggaggcttgggctcgctctcc
+3646874/1
CCCFFFFFHHHHHJJJJJJJJJJJJJJJJJJJJJJJJGJJIJJJIIIGII
@4680164/1
atcttgtatagaggaggcttgggctcgctctccgaagggagcttgcggcc
+4680164/1
CCCFFFDFHHHDHIGIIJJJGIIIIEGECHIGHIEEGHECHGGGHGIHEB
@4680211/1
cgagcgacgaatcacatgaaagggggaggg
+4680211/1
@@@?D:@@FDDF?GG>??9?<?D@G<F;6/
@4680273/1
gtgctgttgtggaactgcttcacctgtggccggcggcacgcagacgcctt
+4680273/1
C@CFFFDFHFHHHJJJJJJJJJIGHIGGIJJIJJJJIGHFFDDDDDDDDD
@5195465/1
ctgtggccggcggcacgcagacgccttgatgacctcca
+5195465/1
??<DDDDDD:?@?@0@DDIA4@@ADD/=?;7;@7@A=A
@7758671/1
gcactggcaacgaccaatcatggacttttcttcaatatccacataagtaa
+7758671/1
CCCFFAEFFFHGHIIIGIIIIIDFGGHGIEHGIIIGGGIIIIIIIIIHII
@4680561/1
gtgttacctgcaacttggccaggttagggccaacagattgtttgagatgt
+4680561/1
CBCFFFFFHHHHHJJJJJJJJJJHHJJJIJJJJJJJHIJJIIJJIJJJJH
@4680647/1
tgctatcttttttatttttattttcaatgtacagacagcacttttctacg
+4680647/1
@CCFFFFFHHHHGHHIJJIGIJIJJJIJIGIJJJJJIIJIGGIJJJJJJJ
@4680652/1
gtcctaacgaaacagcgcaaatgagaaagctatctatttcaaataaaggc
+4680652/1
@@@FFFFEHHHHFGIIIAEHGGIJGGIEBHGDGGIJFGIJIGIIIGGBEH
@5195872/1
gcttcatccagaggcaagcgctccaagttgcttggaggcttgggcctgtt
+5195872/1
CCCFFFFFHHHHHIJIJJJJIJJJJJIJJJJIJJJIJJJJJGIJIJHGGI
@5704314/1
ccttctacagatttattatagcctgcgacttcgttcgtgtggaatagtga
+5704314/1
CCCFFFFFGHHHHJJIJJIJJIIJIJJJJJJJJHIJJIIEGIGIJJIIIG
@5196021/1
gtcctgcagagcttgccacatcttgtaagcagcctgacgcttagcaagtt
+5196021/1
CCCFFFFFHHHHGJIJJJJJJJJJJIIJJJJJJJJJJJJJJJIJJJJJJJ
@4680833/1
gttgaggcgcttgtggtggtgcacgcgcttgggcagagggaatctgattg
+4680833/1
@CCFDFFFHHHHHJJJJEHGHHGIJIIJJJJJJJGIGHIJEHHHFEFEFE
@39275/1
gttgaggcgcttgtggtggtgcacgcgcttgggcagagggaatctgattg
+39275/1
CCCFFFFFHHHHHIIJIEGHIIJIGJIJJJJJJJJJJJJJHGHHFFFFFE
@7759143/1
gttgtgtacacctgagcgagactcataacgcagccagatgccaaagttct
+7759143/1
@@@DDFBDBHFFFHEHCHHIJGGIIGHICGBHHIIIIJIGICG@EHBFHI
@5196289/1
gtgctgttgtggaactgcttcacctgtggccggcgg
+5196289/1
???D?AD?D=D?D::C?AF@B:33C;93CBEE6:0;
@3647840/1
atctggtctggagagaagatcctcatcttgtatagaggaggcttgggctc
+3647840/1
CCCFFFDFHHGHHIJIJJJJJJJJJJJJJJIIJJJJIIHJIIIJEHIIHI
@1087076/1
tgggcctcttgtatgcgaaggtgttgaggcgcttgtggtggtgcacgcgc
+1087076/1
@@@DDDDD<<DACFDGHBHHGFECF@EEGGEGFHCFH;8CG4CFGGEHHE
@39944/1
gcctgggatgccacccggcaccactcccgggtgaggatgcactacatttc
+39944/1
CCCFFFFFHHHHHJJJJJJJJJJJJJJJJJJFIJJJJJJJJJJJJJJJJH
@5705035/1
cacggtactcgcggtacatgttgtgtacacctgagcgagactcataacgc
+5705035/1
@@@DDDDDBDDDHG8CEHIIEHIGGHGIFFGFIGIIIII<EEHGGIIGHB
@4681561/1
atcaagcaaactctggtgccttgggaagcctttgtgcgccacatcaatgt
+4681561/1
@@@DADD>F?<CH<BEA?EEHAED;AACBFHEHHFDFAHAHIHIII<DFF
@6229505/1
gtataagcatagaatgttcgacgtgattctttaatttgacataacttttt
+6229505/1
@@@FFFFDFFHGHIII<CHCGGIEEGCEEHICCBGIG9?BBDGIHGDEHI
@1087593/1
gtgaaaactgcccctcagatacaccgtcacggaatacaaatatcttcttc
+1087593/1
CBCFFFFFHHHHHJIIJJJJJJIJJJHJJJJJJJIJIJJJJJJJJJJJJJ
@6229806/1
ctcatcttgtatagaggaggcttgggctcgctctccgaagggagcttgcg
+6229806/1
CCCFFFFFHHHHHIIJJHGIIJIGHIIHIGJIJJIJJIJIJIIIIEIGGA
@5705545/1
gtgctgggcctcttgtatgcgaaggtgttgaggcgcttgtg
+5705545/1
?@@DDDBD8CFFHIGIE9FFEGGI>CF<DFGB91?DHE;==
@3648838/1
gtgctgggcctcttgtatgcgaaggtgttgaggcgcttgtggtggtgcac
+3648838/1
CCCFFFFFGHHHHJJJJJJJJJJJJFGFHIJJJJJJJJJIJJJJJHHJJJ
@3128348/1
cggtaagtttgtcgagtagagccttagctgcggaatgcttagcttccttc
+3128348/1
@@@DDDFDHHDFFIJJHHIJJIJJJJJJJJIJJGIIIGIJIGIIIIJJJJ
@3648919/1
gtgctgttgtggaactgcttcacctgtggccggcggcacgcagacgcctt
+3648919/1
@?@FFFDDHDFFFIIIJJJIIIIIIGIJIGIIJJJJIFHEBCCDBDDDDD
@6230006/1
gtccgtttttaaactattttttcaatgccctaagtgagtatacatctatt
+6230006/1
CBCFFFFFHHHHHJJJIJJJJJJJJJJJJJJJJJFHIJGIJJJJJJJJJJ
@40938/1
tgggtctcttgtatgcgaaggtgttgaggcgcttgtggtggtgcacgcgc
+40938/1
B@CFFFFFHHHFHJJJJJJII9CFHICHIIJJJJJGIIHIIGIIIIJJHF
@40995/1
cgagcaagtagttcttgaagcacagacacaggtgtcttcaacggaag
+40995/1
@C@FFFFFHFHHGJIIIJIIGIIIJGGGGEGI?FFD@FB?DGIIIGI
@1602454/1
gttgtggaactgcttcacctgtggccggcggcacgc
+1602454/1
@?@FDDDBAH?D3ABEEGCCHCECCGHGHIIIIIBA
@1602459/1
cactgagtgacggcacctccgacactgaggtcacggtactcgcggtacat
+1602459/1
CCCBFFFDHFHHGJGIIIJJJGIBHIIJIJJIEDHIDCFHIIIJHBDEFD
@4158109/1
gtcctttctaaggttctaaactatatctgtaccaaatttcaaccaaatcc
+4158109/1
CCCFFFFFHHHHHFHIJJJJJJJJJJJJJJIJJJJIJJJJJJJJJJJJJJ
@41203/1
ctcgctctccgaagggagcttgcggccgatg
+41203/1
???BBDDDDDAA;C1@3C1ABD=D>>DDI:A
@3128886/1
gacgcaagaagtaccagaaacgggacttagccacaatctggtctggagag
+3128886/1
CC@FFFFFHHHFFHIIIIJJJJIJIHIIJIIJJIJJJJJJIGGIIJJJDC
@5706152/1
gtttattttgtttttctctgtgatctgtttcttggcatctatagatgtcg
+5706152/1
CCCFFFFFHHHHHJJJJJJJHIJJJJJJJJJJJJJJJIJJJIJJJJJJIJ
@4158249/1
cagccagatgccaaagttcttgatcttcactg
+4158249/1
?<=DDD;BDDDDDEIB2<CEIE9FFBF@<F92
@6230463/1
gtccgtttgttctggtgaatctctgaaatggctggagtgattttgacggg
+6230463/1
CCCFFFFFHHHHHJJJJJJJJJJJJJJJJJJJJJJAH?DFIGGIGGHJJJ
@3649486/1
gtagcactgagtgacggcacctccgacactgaggtcacggtactcgcgg
+3649486/1
@@@DDDDDHHD<A?AFDGGIIIIIIIIIEGGIGE?DGGIBBFHHIIIFE
@3649526/1
tacataataaaattagaggaagtaggtgctgggcctcttgtatgcgaagg
+3649526/1
@@CFFFFFHGDHHJIIGIIFGGFHIJCFHGGJIDGIIGJIIIIIJJD@FG
@1602730/1
cgcaagaagtaccagaaacgggacttagccacaatctggtctggagagaa
+1602730/1
CCCFFFFDHFHHHGIIJJJJJJJIJJJJJJJJJJJJJIJJIJJJIJIJIJ
@41400/1
cccgtatccgattccattgctgataataatgtggcccgtgcttttataca
+41400/1
?<@DDDEDDFHHHGFDHIGGHIIHHGBGIIGBEEHIEGDGDHHHIGIEGB
@41668/1
aggaagtaggtgctgggcctcttgtatgcgaaggtgttgaggcgcttgtg
+41668/1
@@CFFD=?FFHFHFEEG@GGEHGEHGHH<FHADBHIBDFBGEGHGBHH@A
@4158651/1
gggaatctgattgtgctgttgtggaactgcttcacctgtggccggcggca
+4158651/1
@<<A?BDDHHBDD<CCBF?<EGFC<@E@F<EHG<FHB??DHGCHII::<>
@4683267/1
gttggtcttggttgaacggaactccaatcctttactcgaatagtcttttc
+4683267/1
@@@;D:==AB>CF=DGEEEFGHD<FEHEB?EDHD<DF;B@DF9?B4?DG<
@4683386/1
tctgtttgtctgtttgtctgtttgtctgtttgtctgtttgtctgtgtgtc
+4683386/1
CCCFFFFFFHHHFHIJFHGHHHIJGHIJIIJJHGJJIIJJJHJJFGHJJI
@3650063/1
gacacggagcgcgtgcagcgcacgtacgtgtggcacagctggtacgtcag
+3650063/1
?@?DDDDDA1CF@?E@DDFGAFHB=FCG@FFCCG==77?77>DB@A6>A:
@41994/1
ggtgcgtcacgtccacgcccaggaatatcaccggctcgttgaacacctta
+41994/1
B@?DFFFFHHHHHJJJJJJJJJJJJJJJJJJJJJJJJGFGGEHDCCHEC>
@6231212/1
gagaagatcctcatcttgtatagaggaggcttgggctcgctctccgaagg
+6231212/1
CCCFFFFFHHHHHJJJJJIJJJIJJJIJJJJJGHJJFIIJJIIJJIGJJJ
@1603475/1
ccctggtggcgcggtgcatgtagatgggcatcccgctgatg
+1603475/1
@?@?D;DDHBFH?1<8?GEHHHG<FB@@EDFHEBGEHBFGE
@3129983/1
gggcagagggaatctgattgtgctgttgtggaactgcttcacctgtggcc
+3129983/1
C@@FFFDDAHHFHHGIGACHHHIIJFFF?EA<FHGIJGGGIJI?FBBEFG
@6730750/1
cgaaaccaatttagaatatacgaaacagcaggaccactacagacaaataa
+6730750/1
CCCFFFFFHHHHHJJJJJJJJJJJJJJJJJJJJJJJJJJJJJJJJJJJJJ
@6231585/1
ctgagccatagcaaacagccactggcaatgtggatagctggacaaggcac
+6231585/1
CCCFFFFFHHHHHJJJJJJJJJJJJJJJJJHIJJJJJJJJJJJJJJJJJJ
@4684100/1
ggaggcttgggctcgctctccgaagggagcttgcggccgatgacctcata
+4684100/1
@@@DDDDD61;DHI@GBBGID6??86@3?F8DB/@GAH<B8?3.;6;C;3
@1604103/1
gccagatgccaaagttcttgatcttcactgggctcttctctgggatttcc
+1604103/1
@@@FFADDA?FBHG<EFHHHIGGHIIDHHIIIIG;CF?DHGIIIGE?FGI
@1604191/1
catattatgtgagtacgaagcattgtctgtttataaaataattaacaact
+1604191/1
CCCFFFFFGHHHHIIJIJIIJJJJJIJJJJIJJJJJJJIJJJJIIJJJJI
@6731365/1
acaaacagacaaaaaaaaagttaattacatttttgggttcgacatcgaca
+6731365/1
CCCFFFFFHHHHHJJJJJJJGGIJJJJJJJJJJJIJJHIJJJJHHHHFFF
@571017/1
cgtttagcagcttcatccagaggcaagcgctccaagttgcttggaggctt
+571017/1
@@BFFFFFHHHHHJJJJJJJJJIJIJJIIJJJJJJJJJJJJJJJIHIJJJ
@4160263/1
cagtggtcttcttgaacttcttcaattgacgcaagaagtaccagaaacgg
+4160263/1
@CCFFFFFHHHHHJJJJJJJJJJJIJJJJJJJJJJJJJHIJJJJJJJJJJ
@4160687/1
caagaagtaccagaaacgggacttagccacaatctggtctggagaga
+4160687/1
@@@FFFDEHHHHHJIJJJJIGHIIJJJJIJIJJEIHIEFHJIJJHII
@571606/1
gtcacggtagcactgagtgacggcacctccgacactgaggtcacggtact
+571606/1
@@@?D<D=C@?FHIGBDCFHBF<:CDGCHI@@GGIGD@FH=CFEAG5=BA
@43831/1
cgggacttagccacaatctggtctggagagaagatcctcatcttgtatag
+43831/1
B@@FFFFFFHFHHJJIIHIIGFHGGGEFDFFGGGHIGGIEHGHDHIHIGG
@6232872/1
ggaggggggagggtcattcaatgtctccttccgtcttgggtgaggcataa
+6232872/1
@@CDDDDDBCCCB@CBCEADC8>>AACCCCCCB@BBBC@B<9BBBB?CCC
@1604882/1
gtcacggtagcactgagtgacggcacctccgacactgaggtcacggtact
+1604882/1
CCCFFFFDHHHHHJJJJGIIJJJJJJJJJJJJJJJJJGJJIJJJJJHIHH
@571759/1
gtagtaagtcagctgttccacttcatcatcagggatcttgccg
+571759/1
BBCFDFFFFHHHHJJHIIJJJJJJJJJJJJJIIJJJJIJJJJJ
@572000/1
ggcaggttgaactcacaccattcaatttaaaagaaactgggtgcgtgcag
+572000/1
C@CFFFDDHHGHHJJJIJIGHIIJJJJJGJJJHJIIJJIIGBFHHGIGGG
@7254565/1
tgttgaggcgcttgtggtggtgcacgcgcttgggcagagggaatctgatt
+7254565/1
@@@FFEFFFHGHHJHIJBGGEFHIJJJJIIJGGJJJJIIGHBHHDFFFFF
@4161326/1
atacataataaaattagaggaagtaggtgctgggcctcttgtatgcgaag
+4161326/1
CCCFFFFFHHHHHIJIJIHGJJJHGGHHHIJIIFIIIJJJJIEHJIJGJJ
@7254712/1
gttgtggaactgcttcacctgtggccggcggcacgcagacgccttgatga
+7254712/1
@BCFFFFFHHHHHJJJJJJJJJJJJJJJJIJJJJHHFFDEDDDDDDDDDE
@7254839/1
caccagtggtcttcttgaacttcttcaattgacgcaagaagtaccagaaa
+7254839/1
@@@FFFDFHHGHHJJJIJJJJIJJIJIIJJJIJJIJJIJJJIJIJIJJJJ
@2626105/1
gccagatgccaaagttcttgatcttcactgggctcttctctgggatttcc
+2626105/1
CCCFFFFFHHHHHJGHJJJJJJJJJJIJJJIIJJJJJJJJJJJJJIJJJJ
@1605566/1
ctggctcccatgtcacggtagcactgagtgacggcacctccgacactgag
+1605566/1
@@BFFFFFHHHHHJJJJJFHIJJJJJJJGIJJJJJJIIJJJJJJJJJJJI
@5196881/1
ggttattgttatgtcgatgtcgaacccaaaaatgtaattaactttatttt
+5196881/1
BCBDFFFFHHHHHJJJJJJJJJJJJJJJJJJJJJHIJJJJJJJJJJJJJJ
@2626281/1
ctcgaataggaagtaatggaattttttgaccaactggaacatagcagcgt
+2626281/1
@@@FDDFDHGHGGAFHIIJIGIJIIIIHHGGGHGIIJGIIGGGIJJJJI=
@1605727/1
ctcatcttgtatagaggaggcttgggctcgctctccgaagggagcttgcg
+1605727/1
CCCFFFFFHFHHHIJJJHIIJJJIIJIEAGIGGIGGG0BGGIFHGIIIEE
@1605763/1
cccataaagaactgtttgcctctcatgtcccatactccttgatttggtaa
+1605763/1
CC@DFFFFHHHHHJIJIIJJJJJJJJJJJJJJJJJJJIJJJIIJJJIGGI
@572782/1
gcctcttgtatgcgaaggtgttgaggcgcttgtggtggtgcacgcgcttg
+572782/1
CCCFFFFFHHHHHIHIIJAFHHIGHIJJJJJJGIJGIIFGIJJJJJHFFD
@2115291/1
taaaaacaacttaaatatggctaaaaaagcatgttctctcgcgccaatgg
+2115291/1
@C@DDFFFDHDFHIGGIHIIJJJIJJGIHIHIJFHIJJJJIJIIJJJJFG
@7760172/1
gcctcttgtatgcgaaggtgttgaggcgcttgtggtggtgcacgcgcttg
+7760172/1
CCCFFFFFHHHHGJJJJJCGFHIIJJJJJJJJHGGIJIAFHIIJJIHFFC
@2626609/1
ctgcaacttggccaggttagggccaacagattgtttgagatgtttgtgaa
+2626609/1
CCCFDEFFHHDDHHIJGHEIIIIIB?HEGBHGHGIGGIJJJJEHGEEHEG
@7255658/1
gtgctgttgtggaactgcttcacctgtggccggcggcacgcagacgcctt
+7255658/1
@@@FDDDDFDDABEFHIIIHI<BFGBECFGIIIIEH><ED>9ABB@BBBB
@7255895/1
agcatacataataaaattagaggaagtaggtgctgggcctcttgtatgcg
+7255895/1
CCCFFFFFHHHHHJIJIJIJFIIGIJJJIJIIIJJJICHIJIJJHIIJJJ
@1088198/1
gtcctttctaaggttctaaactatatctgtaccaaatttcaaccaaatcc
+1088198/1
CCCFFFFFHHHHHGIJJJJJJJJJJJJJJIJJJJJIIJJJJJJJJJJJJJ
@5197944/1
cgagcaagtagttcttgaagcacagacacaggtgtcttcaacggaag
+5197944/1
CCCFFFFFHHHHHJJIIIJIJJJJIJJJIJJJEFHHIJIJJJJJJJJ
@7256283/1
gccgtttctgagattagcgcgcacagacgaacagacaaacagacaaacag
+7256283/1
@C@FDDFFHGDDDEDBGGIIJGIIJJGHIEHGGGIGGGCHIG>DGHHFF@
@6734067/1
agcatacataataaaattagaggaagtaggtgctgggcctcttgtatgcg
+6734067/1
@@@FFFFFHGHHHJJIIJJJIJJJIICHIIEHGHGIJIJJJIJJJHIJJJ
@5198293/1
ctggatggagtgagcacgggctctgtgcctggctcccatgtcacggtagc
+5198293/1
CCCFFFFFHGFHGJJGIJIJIGIIJJIJJIHIIJJJJJJJJJJJJIBFHI
@5198360/1
ggctctatgggacaaagtagctgtatttctttggattttaatttagaaaa
+5198360/1
CCCFFFFFHHHHHJJJIEHHHJJHHIIJJJJJJIJJJJJJIIJJJJJJJJ
@1088753/1
ctgcaatcctgcctcacatgattcatccacaaattccaacccttgcgttt
+1088753/1
?@8BBDDDF<BAFFE@F@EFHIHE@HHBF@BFEFI9?EB?C0BFFB:GFF
@3130666/1
gaggaagtaggtgctgggcctcttgtatgcgaaggtgttgaggcgcttgt
+3130666/1
CCCFFFFDFHHFHIJJJJJJIJJIJHIIIIJGGIJFGGHJHIJFIJJJIC
@574282/1
agaagatcctcatcttgtatagaggaggcttgggctcgctctccgaaggg
+574282/1
CCCDFFFFHHHHHJJJJJJJJJJJJHJJJJIFHIJJJJGIJJJJJIJIJJ
@1089031/1
ctacacttcttgacatagtactcttccctcgtgttcttcaatgggttcac
+1089031/1
CCCFFFFFHHHHHIJJJJJJJJJJJJJJJJJIIHHIIIJJIJJJJBFHIJ
@7761523/1
gcgccaaatattttattgtaacaatgaaccatggtttcaacaatttctct
+7761523/1
CCCFFFFFHHGHHJJJJJIJJJJJJJJJJJJJJJGIJJJJJJIJJJJJJJ
@5198791/1
cgcatccaactcggatcagccgtttctgagattagcgcgcacagacgaac
+5198791/1
CCCFFFFFHGHHHJJIJJJJJJHIJJGJJJIIIJJJJJJJIJJJJHHGFF
@44212/1
gcaagaagtaccagaaacgggacttagccacaatctggtctggagagaag
+44212/1
CCCFFFFFHHHHGJJJJJIJJJJJJJJIJJJJJJJJJJHIJJJIJGIGJI
@3131219/1
cagatgccaaagttcttgatcttcactg
+3131219/1
@@@DDD8D<F3AFF@GEIFBACHCFHI<
@7762060/1
agcaaatggaaaaaaaaattggtgaaaagaatcacaagtaagatactgca
+7762060/1
CCCFFFFFHHHHHJJJJIIIJJFGIJJJJJJJJJJJJJHIJJJJJJJJJJ
@44662/1
acgacactgtacagttagaaatgttacaacctctatactttgcattaaaa
+44662/1
CCCFFFFFGHHHFIGIIJIIJJFEHGHIHEIGIJEHIIIIIJJJIJIIJI
@45126/1
ccacactccaggagataggcgcctattagggcttccacacagtctgctat
+45126/1
@@@DDDDDHDHD=A@GFD3CF<EHG<GBHHD;;?BBHICGAGHIEG>FAH
@3132028/1
ggtgcacgcgcttgggcagagggaatctgattgtgctgttgtggaactgc
+3132028/1
8;?DD?DDFDAF?FGEFBFAC=66??DGEDFFE89BDFBFDBFFE>@@@E
@4684745/1
gtttcatttaaatttacgggctatgccatttatcctcgcacgttggcagt
+4684745/1
CCCFFFFFHHHHHJJJJJJJJJJJJJJIJJJJJJJJJJJIJJGIIJJJJF
@3132075/1
caccagtggtcttcttgaacttcttcaattgacgcaagaagtaccagaaa
+3132075/1
CC@FFBEDA?FFFEGHHIGEIIIIIGHIIIIECHIEGICGGGHGIIIIHI
@2629273/1
cgattatgaagacgaagcggacgtcacgg
+2629273/1
=:8?B;BABC:B:@CFA6FED<G@D?6@D
@4684912/1
ctggtctggagagaagatcctcatcttgtatagaggaggcttgggctcgc
+4684912/1
@@@FDDFFHFFHHIGEEHIIIIGIJIIJEHIJJJIJBGGEDGACEGBEG>
@1090593/1
gtttggtatcgacccagtaacaccctgctatttattttttctatattttc
+1090593/1
CCCFFFDFHHHHHJJJJIJJJJJJJJJJJJJJJIJJJJJJJJJJJJJJJJ
@1090737/1
ccaggataaaaagtaacctattttatgtccaggataataagttaattata
+1090737/1
CCCFFFFFHHHGHEFHIIJJJJJJIJJHIGHJIJJJIJJJJDGHHJIIJH
@1090751/1
cgacactgaggtcacggtactcgcggtacatgttgtgtacacctgagcga
+1090751/1
C@@FFFFB?DFHFHIIGEC@EHEHGIDDHI@DHICDF??CFIGIEHGIG6
@3651908/1
actgagtgacggcacctccgacactgaggtcacggtactcgcggtacatg
+3651908/1
CCCFFFDFHHHHHJJJJJIJJJJJJJJJJHIJJJJGHIJJJJJHHFFFFF
@1090901/1
ggtgctgggcctcttgtatgcgaaggtgtt
+1090901/1
@<:1;D;B?3:D?::?:A<CHA=:CE911:
@7257908/1
gtggattttaatgttattattacagcatacataataaaattagaggaagt
+7257908/1
@@@FFFFFHHHHHJJJJJJJJJJJIIJJJJJIJJIJJJJJJIIJJHJJJB
@4685755/1
atgaggttcaccaagctagtggcgttgatgtcgcaagatagtgagacatt
+4685755/1
CCCFFFADFHHFHBHIIJJHIGII8CFHIJIFHIJJJIIJFFGBHEGIJI
@7258333/1
gtcacacggtagcggaaggtgggttcgtgaatcatgccctcaatctgcac
+7258333/1
CCCFFFFFHHHHHJJJIJJGGIJGIJJIIIIJJJJIIJJJJIJJJJJJJJ
@3133401/1
gccagatgccaaagttcttgatcttcactgggctcttctctgggatttcc
+3133401/1
CCCFFFFFHHHHHIFHIGJJIIIJJJJJIGIIJJJIJIJJGIJJGGIIJJ
@2630602/1
gtgccctgtgcgccaccgacatctatagatgccaagaaacagatcac
+2630602/1
CCCFFFFFHHHHHJJJJJJJJJJIJJJJJJJJJJJJIIIJIJJJJJJ
@4686335/1
ccttgttgttaagaggtgttacctgcaacttggccaggttagggccaaca
+4686335/1
CCCFFFFFHHHHHJJJCGHIIJJJJJJJJJJJJJJHIJGHIJJJJJJJJI
@4162042/1
cgcatacaccgtgaatataagtggcaaaggtagtaagtcagctgttccac
+4162042/1
CCCFFFFFHGHHHJJJJJJJJHJJJJJIJJEFGIIJJHIJJIJJGIIIJJ
@3652972/1
ggtgctgggcctcttgtatgcgaaggtgttgaggcgcttgtggtggtgca
+3652972/1
?@1=?BDD=;CA?C@CAA<A<AEDFGFGCHBDDEGAHAHIFEG=@F@D7@
@3653222/1
accctgctattttttttatttttattttcaatgtacagacagcacttttc
+3653222/1
@@@FFDFDFHGHHJIIGGGIJIJJJJGHGIGGIHGGHGGEHJIJJGCEAB
@4162529/1
tgataatgtcataaagttgacaataatctataattaattactttaaatct
+4162529/1
CCCFFFFFHHHHHJJJHIJJJJJJJJJJJJJJJJJJJJJJJJJJJJJJJJ
@4687019/1
caaacagacaaacagacaaacagacaaacagacaaacagacaaaaaaaaa
+4687019/1
CCCFFFFFHHHHHIJIJJJJJIIIJJJJJJJIIJIJJJJIJJJJJIIJIF
@4162743/1
ggcacctccgacactgaggtcacggtactcgcggtacatgttgtgtacac
+4162743/1
CCCFFFFFHHHHHJJJJJIHIJJJJGGIJJIJJJGHIJJJHJIHIHIJEA
@3134399/1
gcctcttgtatgcgaaggtgttgaggcgcttgtggtggtgcacgcgcttg
+3134399/1
CCCFDFFFHHGHGJGIJGACFHEDEHGHIJEF?BHDGHFGIIIJGJHEBC
@2631444/1
gcacagacgaacagacaaacagacaaacagacaaacagacaaacagacaa
+2631444/1
@@@DADDEHHFHFE@FIGGGE@>CBDAHGCGDBGICHEGGGGGHFGGFII
@4162874/1
gttgtggaactgcttcacctgtggccggcggcacgcagacgccttgatga
+4162874/1
?=?DBBDAFHBAFE@FI@AFCAEGHGII>AFGEH>=<><;A;?ABC3:;;
@6234209/1
ctgcaatcctgcctcacatgattcatccacaaattccaacccttgcgttt
+6234209/1
CCCFFFFFHGHHHJJJJJJJJJJJJJJJJJJJJJJJJJJJJJJJJJJIJJ
@1606758/1
gttgtgtacacctgagcgagactcataacgcagccagatgccaaagttct
+1606758/1
@@@FDFFFHHHFHJDBGHEIEDHG@HBGFIHIJIIIJCHEGIGIJJFBBF
@4162978/1
ggtgctgggcctcttgtatgcgaaggtgttgaggcgcttgtggtggtgca
+4162978/1
BCBFFFFFHHHHHJJJIJJJJJHIIJCFGHJJJJIJJJJJIJJHGHHIJG
@7259859/1
agaagatcctcatcttgtatagaggaggcttgggctcgctctccgaaggg
+7259859/1
CCCFFFFFHHHHHJJJJIJJJJJJJJJJJJJFHJJIJJJIIGIJJIIGJJ
@3653839/1
gtactcgcggtacatgttgtgtacacctgagcgagactcataacgcagcc
+3653839/1
CCCFFFFFHHHHHIJJJIIHHGHJFGGHJJJJJJJJJJJIIJJJJJJJIH
@7259962/1
ggttggaatgattctggtgggttgtcctgcagagcttgccacatcttgta
+7259962/1
?@?DD?BDHDD?FEEF@<FHGGHII<EGD<@FDHGIIICECHIICFGEIB
@2631768/1
cacagttcctcgacgagcaagtagttcttgaagcacagacacaggtgtct
+2631768/1
CCCFFDDEHHHHHIIJJIGHHEGHBGIIJIJJJGIGGIIIJJIJJCFCHH
@2116391/1
gacgatttcaccagtggtcttcttgaacttcttcaattgacgcaagaagt
+2116391/1
@@@D?DDFFHABFHAAEFGEHEHIIIIIIIIEGH9CGIGGIIIBD@FBG9
@2631840/1
ggtacatgttgtgtacacctgagcgagactcataacgcagccagatgcca
+2631840/1
==?DDDDDD??:AA<ACACDEHGGB<@1EBA9DHI@B@F<:?DHCF=CC@
@2631954/1
gctgggcctcttgtatgcgaaggtg
+2631954/1
@<@DB;:BBFDFBEEF:@CFGE6::
@7260216/1
ccacaatctggtctggagagaagatcctcatcttgtatagaggaggcttg
+7260216/1
CCCFFFFFHHHHHIJJIJIJJJJJJJJJJJJJJJJHIJJJIJJJJJJIID
@1607225/1
agcatacataataaaattagaggaagtaggtgctgggcctcttgtatgcg
+1607225/1
CCCFFFDFHHHHGJJJIJIIGIHIIJHEGICGHJHGGJIIIHG>DGHIIG
@3654273/1
ccagtggtcttcttgaacttcttcaattgacgcaagaagtaccagaaacg
+3654273/1
CC@FDFFFHHHHGJIIJJJJJJIJJJIJIIIIJJJFJJJDDFHHEIHEIJ
@4163690/1
gtgctgggcctcttgtatgcgaaggtgttgaggcgcttgtggt
+4163690/1
@@@DDD<DDFHFDGGEHIIIG?G>FHGGGCFCGGIBA@FBFH=
@4163828/1
gtcacggtactcgcggtacatgttgtgtacacctgagcgagactcataac
+4163828/1
CCCFFFFDHHHHHJJJHIIJJJIJJHIGIIIGHIIJJJIJJJJJJJJJJJ
@3654570/1
ggtacatgttgtgtacacctgagcgagactcataacgcagccagatgcca
+3654570/1
@@<DDFFFHDHFFFGHHIEHGIIGIGIGH@GIJJJJGIJGFJIJJJJJJG
@4688226/1
gtgctgggcctcttgtatgcgaaggtgttgaggcgcttgtggtggtgcac
+4688226/1
@:?DDDDDBFFDBHFICIIEFB:FG:C?DC:<DDEGIIIDG;=@GBEGGG
@2632642/1
ccgtcattatccctattgaaaacaactctacacatacatacatatttact
+2632642/1
CC@DFFFFDFDHHFGJJJJJIIJGGIIJIJGGJJIJIIIGGIJJJIIIJI
@2632729/1
cgcaagaagtaccagaaacgggacttagccacaatctggtctggagagaa
+2632729/1
CCCFFFADDFDFFIGGIIIEGGIJJJGCEFGHJIJDIGGIHIJJGIIICG
@2117451/1
ggcagagggaatctgattgtgctgttgtggaactgcttcacctgtggccg
+2117451/1
CCCFFFFFHFHHHJJJJJJJJIJJHIJHIJJJJJJJJJJJJJJJIJJJIJ
@7261180/1
ggcagagggaatctgattgtgctgttgtggaactgcttcacctgtggccg
+7261180/1
@@CFFDFDHDFHHJJIJIIGIIJJJJJIIGIJJJJJFIJIJJJJIJJJJJ
@2117546/1
ctccatactttgtttcatttaaatttacgggctatgccatttatcctcgc
+2117546/1
CCCFFFFFHHHHHJJJJJJJJJJJJJJJJJJJJJJJJJJJJJJJIJJJJJ
@1608090/1
gtttgtttcatgtcaatcggttcataaataaaaaagttatgtcaaattaa
+1608090/1
CCCFFFFFHHHHHJCCEGIJHIJJJJJJJJJJJJJJHIJJJJJJJJJJJJ
@6735400/1
ccacaatctggtctggagagaagatcctcatcttgtatagaggaggcttg
+6735400/1
CCCFFFFFHHHFFHJJJJJJJIJJJJJJJJJJJJJHIIJJIJJGIJJJJD
@4164582/1
ttcacctgtggccggcggcacgcagacgccttgatgacctccactttgat
+4164582/1
CC@FFFFFHHHHHJIIIJJJJJJJIIJHHFFFFEEEEEEEDDDDDCDDDD
@575427/1
ccctcaatctgcaccagttcatatttgggcacagttcctcgacgagcaag
+575427/1
CCCFFFFFHHHHGJJJJIJJJJIJJJJIIIJJJJHGIJJJJJJJIJJJJJ
@4164706/1
agcatacataataaaattagaggaagtaggtgctgggcctcttgtatgcg
+4164706/1
CCCFFFFFHGHHHGIGGIIGJGFHGFCHHHEHGHIIJIHIIJJJIIJJJJ
@4164767/1
gggcagttcgtcaacaagacattactagctg
+4164767/1
::?DBADDH?<A?@FGIGGIE9F<F<CFEED
@1608456/1
gccagatgccaaagttcttgatcttcactgggctcttctctgggatttcc
+1608456/1
@CCFFDEDADHFAEAFHGGGIIIIIIGIIGHIIIIIIIIIIII@FAFGEG
@1608575/1
cgcaagaagtaccagaaacgggacttagccacaatctggtctggag
+1608575/1
@?<?D<?ADAAFFE?AFAFFGG<E?GGBCFCBFHAF?B909?DDF;
@575712/1
gtatctgcctggttctaccttcaagagcctcttctaaagcaaacaatgag
+575712/1
@@CFDDDFHHHGHHIJIIGIHEIJJIJGGGJJJJJJJIJJJJJIJJJJIE
@5708816/1
gtgctgttgtggaactgcttcacctgtggccggcggcacgcagacgcctt
+5708816/1
CBCFFFFFHFHHHJJJJJJJJJJJJJIJJJIJJJJIJHGFFCABDDBDDD
@4164981/1
gcttgggcctgttttggtagcggcggcgcggtccgtgaggagcatgctcg
+4164981/1
CCCFFFFFHGHHHJJJJJIJJIJJJIFG>CD>??=<?@BBCDBDCACDC@
@5708934/1
tcatctctttctttggagtttgtatacttaattcgatgttatacatatag
+5708934/1
@CCFFFDDHAFFHJIIIIEHHIIIGIJIIJJJICH>@GEEBGIIIGHGIE
@6735912/1
ccacaatatattcgtgaaaaccgcatccaactcggatcagccgcttctga
+6735912/1
C@@FFFDDHFDAFDHBGBGIIIIIEHIIIIEIGEC>FHE>>DEBFGBHGG
@2118254/1
atacataataaaattagaggaagtaggtgctgggcctcttgtatgcgaag
+2118254/1
CCCFFFFFHHHGHJJJJJJJJIIFGHJBFGHIJJJJIGIJJGIJJJIGGI
@45724/1
cttcaaatgacgacaccacagttccagtctcaggcacattgccattagta
+45724/1
CCCFFFFFHHHHHJGHHJJJJHIGGJIHGGIJIJIIJJIIJJJJJJJJFG
@2118334/1
tggaactgcttcacctgtggccggcggcacgcagacgccttgatgacctc
+2118334/1
@@?DDDBDBBFHFIFGGI>D;@CAHGG>/5AEEA6@BCAAB>@;>>CA>A
@1608935/1
ggtggtgcacgcgcttgggcagagggaatctgattgtgctgttgtggaac
+1608935/1
@CCFFDDFFHHHHJJJJJJJIJIIJJGHIIJJIJJJGHJJJJJJHIJIJI
@6236595/1
ggcgcttgtggtggtgcacgcgcttgggcagagggaatctgattgtgctg
+6236595/1
CCCFFFFFHHHHHJJJJJJJJJJJJJJJIJJJJJJGIGIJJHJJJJJJJH
@2118780/1
agaggaagtaggtgctgggcctcttgtatgcg
+2118780/1
??;DABD8DADD4:AEE3<ADFEE>FEE>EED
@46429/1
gggttttttaaactcatgttttcatggtaccaagttatgaatttttcaaa
+46429/1
@@@DDDFFHD?FHGGIIHAHHIEEIIEFFEFADF>BGHIJIIJIIJIIHG
@4165850/1
gtaatttttgtctttcgcgaaatattccgcgacagatgtctttctagtgc
+4165850/1
BBBFFFFFHHHHHJJJJJJJJJIJJJJJJJJJJJJJJJJJJJJJJJJHHH
@6736649/1
gccagatgccaaagttcttgatcttcactgggctcttctctgggatttcc
+6736649/1
CCCFFFFFHHHHHJHIIJJJJJJJJJIJJIIJIIIJJJJJJJJJIIJJJJ
@6736659/1
cttttttgccgctggcacatccaattgggtttcttcactcatctttcact
+6736659/1
CC@FFFFFHHGGHJIIIJGGIIIJJJJJJDGHIJJJJJJJJJJJJJJIJG
@5710008/1
cctttatacatttcggcatggcgatcatgtcgatggcttggtttattccc
+5710008/1
@@@DFDFDHFHHHGGIHGEGHEGFEHGIIGIJJJJII;DFI?DGGHIIDG
@1609785/1
ggtgcacgcgcttgggcagagggaatctgattgtgctgttgtggaactgc
+1609785/1
=@@DDFFFHHHHHJJJIJJIJJJIIJJJJJIIJFHIIJHJIFIGIJGGJH
@5201590/1
agggaactcctcaaaaatcaacataatgagctctgcgtttgaatttaata
+5201590/1
@CCFFFFFHHHHHJJJJJJJJJJJIIJJJJJJJJJJJIJJJJJJJJJJJJ
@5201699/1
ctgagtgacggcacctccgacactgaggtcacggtactcgcggtacatgt
+5201699/1
CCCFFDFFGHHHHJJJJJJJJJJJJJJJHHJJJJHIIJJJJJHBHFFFFD
@5710449/1
tctggggaaaagatcctcatcttgtatagaggaggcttgggctcgctctc
+5710449/1
C@CFFFA??DFFFIIIIIIIIIIIHIIIIIIIEGGGHGEHGDHGEEHIHE
@5710689/1
gtcaaattaaagaatcacgtcgaacactattctatgcttataccattaat
+5710689/1
@@@FFFFFFHDHHGIJJIGFGHIJJEHIGGGGDIHIIIJIIJJIJ@HGIA
@6737610/1
cctctatactttgcattaaaataatgcccattttcacaggcaagggatcc
+6737610/1
CCCFFFFFHHHHHJJJJJJJJJJJJJJJJJJJJJJJJJJJJJJJJJJJJJ
@5711065/1
aataaaattagaggaagtaggtgctgggcctcttgtatgcgaaggtgttg
+5711065/1
CCCFFFFFHGHHHJJJJIHJJHHIJJJJJJJJJJJJIJJJJJJJJBFGGG
@578278/1
atgcaatttcttgcaagaattgcacaaag
+578278/1
@@<BDDFFFHHDFGIJIGHEDHHCGHCEF
@1093111/1
agaggaagtaggtgctgggcctcttgtatgcgaaggtgttgaggcgcttg
+1093111/1
CCCFFFFFFHHHHIIIJJJIJJJJJJJJJJJJIIIIBFDHIIJJJJJJJJ
@5202916/1
gacgcttcagcagagtgcacacaatggtgaactggcgttcatgcggcaaa
+5202916/1
CCCFFFFFGHHHHHIBGGHIJJJJJIIFGIJJJJIJJHJJJJJIJGIJJJ
@7765700/1
gtggattttaatgttattattacagcatacataataaaattagaggaagt
+7765700/1
@@@FFFFFHHHHGIJGHJGJJGIFHIJJJJJIEHHIIIGJJIIIIJIJJH
@1093142/1
gccagatgccaaagttcttgatcttcactgggctcttctctgggatttcc
+1093142/1
@@@DDDEFGFHHBGDGEDHHIIGGGEHGIIIIIHIDHGGHIGIGFGHDGH
@3134656/1
gtgggttttaatgttattattacagcatacataataaaattagaggaagt
+3134656/1
@@<=DDFDHHHGDIHFHIIJFIGIJJIJFGAHIBFGEHCFGIGGIJIHJB
@6738304/1
gtcttcttgaacttcttcaattgacgcaagaagtaccagaaacgggactt
+6738304/1
CCCFFFFFHHHHHJJJJJJJJJIJJJJJJJJJJHIJJJJJIJJJJJJJJJ
@578544/1
gtagcactgagtgacggcacctccgacactgaggtcacggtactcgcggt
+578544/1
@@@D;A?B?:ADF<G=8CE@?9C1?8C?DBF99;?F<@AAF8;4CFEFD5
@6738383/1
ctagcttctgcccgcgactccgtccgcgcggatgtcggtcttcgcgtgga
+6738383/1
CCCFFFFFGHADHHIHBHIIIIIIIE@FE@B:?B@DC?=3;C@A:?8<58
@1093369/1
gctcatcgggaggtgtggcagcctccttgaccattttagatatttgttgt
+1093369/1
CCCFFFFFHHHHHAFFGHIIJIIIJJIIJHJIJIJIJAEGIJEIIJIHEC
@48594/1
ctcccatgtcacggtagcactgagtgacggcacctccgacactgaggtca
+48594/1
CCCFDFFDFFHGHIDHIIEEEEIIIEGHIBHIGIIIGIIGIIJJIIIHGE
@48627/1
cacacaggcataatgccatattcaaatgggaagtggtgataaagataagt
+48627/1
@@CFFFFFHGHFFHGEHIIIIJIHIHIIIDDHICFH???GGGGHFIIJJ?
@6738608/1
ggatggagtgagcacgggctctgtgcctggctcccatgtcacggtagcac
+6738608/1
@@CFFAEFHFDHFIJGGIJJIIGEEHIJEDGIJJIIIGHHIIIIJIIIIC
@2121518/1
gttcgacatcgacataacaataacccctgctattttttttatttttattt
+2121518/1
==@;??DDFBDDFHBEBAACHBDBEFGHIIIDGGIGEHHIGHI@HGCGHG
@578996/1
cctggctcccatgtcacggtagcactgagtgacggcacctccgacactga
+578996/1
CCCFFFFFHHHGHJJIJJJGHIJIJJJJJCGGIIJIIJJJJJJJJJJJIH
@6738756/1
ccgattgacatgaaacaaacactaaatgtaaatttaagcatcccacaata
+6738756/1
@?@BDDBDHHDFFDGHCHGHGHIICHGEBCHFGGIII<DBFDFGGHHEIC
@5712081/1
gagagaagatcctcatcttgtatagaggaggcttgggctcgctctccgaa
+5712081/1
BCCFFFFDFFHHHJJJIIJJHIIJJIGDHIECHIB;CDGG>GGEGCBAFI
@5712086/1
cagtggtcttcttgaacttcttcaattgacgcaagaagtaccagaaacgg
+5712086/1
CCCFFFFFHHHHHJJJJJJJJJJJJJJJJJJJJJJJJJGHIJJJJJJJJJ
@48955/1
gtagcactgagtgacggcacctcagacactgaggtcacggtactcgcggt
+48955/1
CBCFFFFFHHHHHJJIIIJJJJJJJJJJJJJJJJEHIJJJHIJJJJJJJE
@3135755/1
cacaatctggtctggagagaagatcctcatcttgtatagaggaggcttgg
+3135755/1
CCCFFFFFHGHHHJJJJHIJJJJJIIJIJJJJJJGHIJJJJJJJIIGJGH
@3135766/1
cgcaagaagtaccagaaacgggacttagccacaatctggtctggagagaa
+3135766/1
C@CFFFFFHCFDFIJJJJJJJIIJJJJJJIJJJIGIGIJJJJJJHIHIGH
@7766489/1
tgggtctcttgtatgcgaaggtgttgaggcgcttgtggtggtgcacgcgc
+7766489/1
BBCFDDFFHHHHHJJJJJJJJFGHHIGJJJJJJJJHIJGIIGHIJJJJHF
@3135833/1
tattgttatgtcgatgtcgaacccaa
+3135833/1
@<@D<DDDHH=C;EH>CEC=GHBGGG
@2122012/1
ggtcacggtactcgcggtacatgttgtgtacacctgagcgagactcataa
+2122012/1
:::=BBDA<CFDFB?@C:@EBBBHDD?BGHGDBBFHEADEEFAFDDEH;G
@6738998/1
cactgagtgacggcacctccgacactgaggtcacggtactcgcggtacat
+6738998/1
CCCFFFFBFHHHHJJJJJJJJJJJJJJJJJIJJJJJIIJJJHJJHEEFFF
@2633211/1
gtcggacgagccgtgccttttattgcttggtgagacacgagataaaagtc
+2633211/1
CCCFFFFFHHHHHIGIJJJJJIJJJJJJJJHIIIJJJJJHIGIJJIIJEH
@6739128/1
gcctcttgtatgcgaaggtgttgaggcgcttgtggtggtgcacgcgcttg
+6739128/1
@@@DDDD?DFHHHII@EH<CAEHCFHHIEGGHBBHDB7AGHIIIIIB<?=
@3136248/1
caccagtggtcttcttgaacttcttcaattgacgcaagaagtaccagaaa
+3136248/1
CCCFFFFFHHHHHJJJJJJJJJJJJJJJJIJJJJJJJJIJJGHIJIJJJJ
@2122510/1
ctcatcttgtatagaggaggcttgggctcgctctccg
+2122510/1
@@@DDDDDHFHFDGEEGAB:?F;82AAEDFGEHG@>D
@2633390/1
acgggctatgccatttatcctcgcacgttggcagtaatagtacaagtgaa
+2633390/1
@@@DDFFFHHHFGIIJJIJJJJIJJJJGGGJJJIIIIIJIIIIIJIDGEH
@2633425/1
atctgattgtgctgttgtggaactgcttcacctgtggccggcggcacgca
+2633425/1
@@@DFFFFFFFFDHBFHFHIJIIJGGGGIJIJJCHHGGGIFDIGDD>AA>
@2123023/1
tgagtgacggcacctccgacactgaggtcacggtactcgcggtacatgtt
+2123023/1
@@@DBDFFHHHGHIJJJJGIJJJJJJIHIHJIIDFHIJJIJJHFFFFFFF
@5204640/1
ggaagtaggtgctgggcctcttgtatgcgaaggtgttgaggcgcttgtgg
+5204640/1
CCCFFEFFHFHHHJJJJJJJJJJJJJJJJIJJJHHIIJIJJJJJJJJJJJ
@2633808/1
gcagtaatagtacaagtgaaaagtcacttgccgatggtagaataaggatt
+2633808/1
1?@DDDA;DDHABCGB<AFCGGCEEHGE?AEGG1CGGDBF<F?BBFGG@@
@6739758/1
cctcagcgacatgtaagagttcaatggggaagtaaatgcatctgtcctta
+6739758/1
@@@DDFADHFFHGHAFHFHHGIBGGHGGHDGE?DGDGHGIIIIIGGGFGI
@2123634/1
ggaagatgcctcatcacaacatctaaagctaagatggcatcatatggtat
+2123634/1
@C@FFFFFGHHHHJJJJIJIIIIIIIJJIIFIJGJJJJJJJJJJJJJHIJ
@6238163/1
ctgctattttttttatttttattttcaatgtacagacagcacttttctac
+6238163/1
@CCFDFFFHHHGHIIHIJJJJJIIJGGIJJEHIEGIHIIJIJJGGJJGHI
@4166519/1
gtggtcttcttgaacttcttcaattgacgcaagaagtaccagaaacggga
+4166519/1
@@@FDFFFFHHDFIIIIIIIIHJJIGHGIIEIJIIGCGFHGIHGEHIGGG
@50132/1
atacataataaaattagaggaagtaggtgctgggcctcttgtatgcgaag
+50132/1
CC@FFFFFHGHHHJJJJJJIIJJHIJJIIIJJJJJJJJIJJIJJJJJJJJ
@2123937/1
ggcggcgcgggcatgtgagtgttggtaaatccgctagcggtgcagcaggt
+2123937/1
@<@DDDDDHDFA<@G=CHG8=FHHAGHHHH>;BDECCCBB8;?CCCA9AA
@50200/1
tctgtgcctggctcccatgtcacggtagcactgagtgacggcacctccga
+50200/1
BCCFFFFFHHHHHJJJJJJJJJJJJHHIJJJJJJJGHJJJJJJJJJJJJG
@6238478/1
atcagccggagcagctccggtaagtttgtcgagtagagccttagctgcgg
+6238478/1
CCCFFFFFHHHHHJJJJJJJGIJJHJJIGJJJJHIJJJJJJJJIJIJJJJ
@4166727/1
caccagtggtcttcttgaacttcttcaattgacgcaagaagtaccagaaa
+4166727/1
???DD822:2<AC@EAEBFBEEEFIC?CCFBCAE?E@?DBB0:DEEIIII
@3138227/1
acgggctatgccatttatcctcgcacgttggcagtaatagtacaag
+3138227/1
?<?B?@DDD?D?FCGDFF>F<FFGID?FHIGH<B9BFFHI?FEF@F
@2124629/1
ggcaggttgaactcacaccattcaatttaaaagaaactgggtgcgtgcag
+2124629/1
?;<DD?ADHHHFD?FBBBCEEC@FGHHCEH><?GGHAEII<?FGF?DGHI
@2634795/1
ggtgcacgcgcttgggcagagggaatctgattgtgctgttgtggaactgc
+2634795/1
@BBDFFFFHHHHHJJJJJJIJJJGGIIJJIIIJGIIJJJIJHGIGIIJJG
@2124863/1
ggcgttgatgtcgcaagatagtgagacattcactttttagtcataatctt
+2124863/1
CCCFFFFFHHHHHJJJJJJJJHIIJIIIJJJJJJJJJJJJJJJJJJJJJJ
@4167358/1
gataaagataagtataggctcaaaacctaacgacatcaatcaccagctta
+4167358/1
CCCFFFFFHGHHFHGIIJIJIJJIIGIJJJJIJJJIHHJJCGHIJJJJJJ
@2635042/1
gaggaagtaggtgctgggcctcttgtatgcgaaggtgttgaggcgcttgt
+2635042/1
CCCFFFFDHHHHHIJJJJJJJJJJJIJJJJJHIJJ?DFHIIJJIJJJJJH
@6239163/1
tacataataaaattagaggaagtaggtgctgggcctcttgtatgcgaagg
+6239163/1
@CCFFFFFHHHHHJJJJJJJJJGHJJHIIJIIJJJJJJJJHIJJJJJJJJ
@2125074/1
tcgatgtcgaacccaaaaatgtaattaactttttttttgtctgtttgtct
+2125074/1
=@@:ABA?DHFFHIGGACEHIHGHCGHHHIGFGHIIBI8=@F>=CEH=AC
@7262675/1
aggtgctgggcctcttgtatgcgaaggtgttgaggcgcttgtggtggtgc
+7262675/1
@?@DDDDDFC=FFGGHIICCHEG<8?F:?GEADFEHGHBAGBCF@@E4@A
@4691049/1
cagatgccaaagttcttgatcttcactgggctcttctctg
+4691049/1
@@@DFDBDFHFHDHGG<BHB<FAFGHHHGGGGGB>@FIHG
@2635203/1
agacaaacagacaaacagacaaacagacaaaaaaaaagttaattacattt
+2635203/1
CC@FFFFFHHHHHJJJJIJJJJJJJJJJJJJJJIJJJJFHIIJIIJJJHH
@2635346/1
tgtacacctgagcgagactcataacgcagccagatgccaaagttcttgat
+2635346/1
CCCFFFDDHFHFHJJGHIJJJJJIJJIJGDEIIHGJIIIEGGD?FGGGEI
@4691290/1
tggagagaagatcctcatcttgtatagaggaggcttgggctcgctctccg
+4691290/1
@@@FDD=DFFHHDHIHGIEEFHDH:AABEGFAHCIIGBBB988@DC=FC5
@3654872/1
cagtggtcttcttgaacttcttcaattgacgcaagaagtaccagaaacgg
+3654872/1
@@CFFFFFHHHHHJJJJJJIJJJJJIJJJJJJJIJJJJGIJJJJJJIJJJ
@3654921/1
gggtagtaagcgcacgaccatttttttctacatttcattatttttgatca
+3654921/1
@CCDFFFFHHHHHJJJJJIJJJJJJJJJJIIIJJJJJJJJJJJJJJIJJJ
@1612282/1
gtgctgggcctcttgtatgcgaaggtgttgaggcgcttgtggtggtgcac
+1612282/1
C@CFFFFFGHHHGJJIJJJJJIIIJCGIIJIJJIJJJJJIJIIJJHHJJJ
@2125609/1
gcactgagtgacggcacctccgacactgaggtcacggtactcgcggtaca
+2125609/1
@@BFFFFFDHFHHJGIGIJJJIGGIIJEADE?DHIGIBFFHIEHGH5<BD
@2125614/1
ctggagagaagatcctcatcttgtatagaggaggcttgggctcgc
+2125614/1
<@<DFDDDDDDHHIEGGIGIGHIHCGGIIIIIIIIDG0?D>GGG>
@1612366/1
cggcacctccgacactgaggtcacggtactcgcggtacatgttgtgtaca
+1612366/1
@C@DD:BDBHAHFGHGHDCE??FGHEFCGIIIIIIHIEGII@DGEGCCHC
@1612410/1
atcacataaaaccaaacctctggttcgattgggcctcaaaaaatcacgtt
+1612410/1
CCCFFFFFHFHHHJIBHIJJJJJHIJJIIIIIJJJJJJJJJIIDIJJJIJ
@2635701/1
ggcgttgatgtcgcaagatagtgagacattcactttttagtcataatctt
+2635701/1
@@@DDDDDHFDHHIE@GHIIGABEHGBCFGGG>CDFHEIGIEGGHGIGGI
@6239814/1
gtaacaaaaagggggtatacatatcaattgcacggcttctagataacata
+6239814/1
CBCFFFFFHHHHHJJCFHJJJJJJJJJJJIJJJJJJJJJJJJJJJJJJJJ
@4168252/1
ccacaatctggtctggagagaagatcctcatcttgtatagaggaggcttg
+4168252/1
CCCFFFFFHHHHHJJJJJIJHJJJJJJJJJJJJJJIJJJJJJJIJJJJJH
@4168295/1
ctcatcttgtatagaggaggcttgggctcgctctccgaagggagcttgcg
+4168295/1
CCCFFFFFHHHHHJJJJJJJJJJIJJIIJIIGIGJJJIJJJJHIIJJGJJ
@2126121/1
cgcaagaagtaccagaaacgggacttagccacaatctggtctggagagaa
+2126121/1
@@CFFFFFHHGFHEIHGHIGIGBHIIEHIIIJIJIIJJIHIJGIIIEHGG
@579462/1
aggcgcttgtggtggtgcacgcgcttgggcagagggaatctgattgtgct
+579462/1
<@@ADDDDHAFFBGEEHHGGIIEH>GGGHIIGGB;@/==CA@GGG;7?AH
@2126489/1
agcatacataataaaattagaggaagtaggtgctgggcctcttgtatgcg
+2126489/1
@@@DDBDD?FFFDFBHGHDFHHE@GHCH?>FFEBA@C?@FHI<@DCFEHD
@3655899/1
ctcgaatagtcttttctaacttgaacagtgcgatgttttacaagggcagg
+3655899/1
CCCFFFFFHHHHHJJHJJJJJJJHIJIJHIJJJJJHIJJJJJJJJJJJJJ
@3655907/1
gtagcactgagtgacggcacctccgacactgaggtcacggtactcgcggt
+3655907/1
CCCFFFFFHHHFHJJJJJJJJJJJJJJJIJJJJJHIJJJJHIJJJJJHFB
@3656006/1
ctcttgtatgcgaaggtgttgaggcgcttgtggtggtgcacgcgcttggg
+3656006/1
@@@DFDBDFFBFDGGICEHCDFGC?FEHG?F>B?DDACFF@GGHGDDFDD
@4169251/1
ctttgtttcatttaaatttacgggctatgccatttatcctcgca
+4169251/1
@@@DAADDB?CDBGEGGHIIGIEGHIGHEHGIGG4DGCDGIGGH
@1094475/1
gaggaaacgattgcatctgtgaggggcgtcgggtcacattacatactctg
+1094475/1
@@@DDDFDADFDFIIIIIDEC<CGHIIIGEGGGGGIHGHHHGFFFFFFEC
@7767198/1
cgcaagaagtaccagaaacgggacttagccacaatctggtctggagagaa
+7767198/1
CCCFFFFDF2CFFFIGHIDIIIIIGGGIIGCFICDGIIHGGHHIGIHIBH
@2126970/1
gcactgagtgacggcacctccgacactgaggtcacggtactcgcggtaca
+2126970/1
@@@BBDDDDFABFGGFDCFH?F>GHIIIBGG?DEHIGIEHEGI>AE5??;
@580289/1
gatggagtgagcacgggctctgtgcctggctcccatgtcacggtagcact
+580289/1
CCCFFFFDHHHHHJJJJJJJJJIJIJJJJJJJJJJJJIJJJJJFIJJJJI
@1094888/1
atggagtgagcacgggctctgtgcctggctcccatgtcacggtagcactg
+1094888/1
CCCFFFDEHHHHHJIJJIJJJJJJJJJIJJJJJJJJJJJJJIFHIJJJIJ
@1094908/1
gcgatgttttacaagggcaggttgaactcacaccattcaatttaaaagaa
+1094908/1
CCCFFFDFHHHHHJJJJJJJJIJJJJJJJJJIJJIJJJJJJJJJJJJJIJ
@5204844/1
gcagcttcatccagaggcaagcgctccaagttgcttggaggcttgggcct
+5204844/1
CCCFFFFFHHHHHJJJIIJJJJJJJJJJJJJJJJJJJJJJJIJJIJJJJE
@7767981/1
cactgagtgacggcacctccgacactgaggtcacggtactcgcggtacat
+7767981/1
@@@FFFFDFFFHHJIGIIIJJGJIJIJJJE9DHGIJ?B@FHJIGHHFFFF
@2127796/1
ctcccatgtcacggtagcactgagtgacggcacctccgacactgaggtca
+2127796/1
@CCD?EF?CFAFHIGGGIJIJIJIJHHGGIIJIGIIIBHIHIHJJEGGBC
@7768159/1
gccacaatctggtctggggaaaagatcctcatcttgtatagaggaggctt
+7768159/1
CCCFFFFFHHHHFHJJJIJIJJJJIJJJJJJJJJJJIJJJJHIJGHJGIJ
@3657215/1
cgggacttagccacaatctggtctggagagaagatcctcatcttgtatag
+3657215/1
@@@DD?DDF>F3AE>CG@GGBHEFFADHIEGIGEH@GDEEGGIGE?FGFC
@5714008/1
cttctacaaagtctcaaaaaggcctttggcattcccacgacttttatgtc
+5714008/1
CCCFFFFFHHFFHIJJDGIIJJJJJJJJJJJJJIIJJIJIJIJJJJJJII
@7265782/1
gccactgaacgaaaagggtacaataattaataattatgtcgcaataccgt
+7265782/1
CCCFFFFFGDFFHJIJFHAFHGIJJJIIJJJIGGHIIJJGGGIJGIGDDC
@2128184/1
ctctgtgcctggctcccatgtcacggtagcactgagtgacggcacctccg
+2128184/1
CCCFFFFFHHHHHJJJJJJJJJJJJJHJJJJJIJJJGHIJJIJJJJJJJJ
@2128479/1
caccagtggtcttcttgaacttcttcaattgacgcaagaagtaccagaaa
+2128479/1
CCCFFFFFHHHHHJJJJJJJIJJJJJJJJJJJJJJJJJJJJFHIJJJJGI
@50856/1
cttagccacaatctggtctggagagaagatcctcatcttgtatagaggag
+50856/1
CCCFFFFFHHHHHJJJIJJJJJJJJIJJIJJJJJJJJJJJJJJJJJJJJJ
@3657852/1
gtccaggataataagttaattataccaagtttcatcgaaatcaaaccgtt
+3657852/1
@@@DDFFFFGHDFJE?FFHBHHHHGIGGJHIIJJIIHGHIGGJJJGIIBH
@5206021/1
aggcgcttgtggtggtgcacgcgcttgggcagagggaatctgattgtgct
+5206021/1
@?@B=DDDHH?HB1;@;CFHHBG8GG1BADBFHIIEEIIDH4=DH@77??
@5714712/1
tgacgcaagaagtaccagaaacgggacttagccacaatctggtctgg
+5714712/1
CCCFFFDDHFHHAEEHIIJHGGGIIJJJJJIIJJJIJJJIJGFHIIJ
@1096309/1
ctggagagaagatcctcatcttgtatagaggaggcttgggctcgctctcc
+1096309/1
CCCFFFFFHHHGHJJJJJJJJJJHIJJJJIJIJJJJJEIJIIIJJIIJJJ
@5206323/1
cgcaagaagtaccagaaacgggacttagccacaatctggtctggagagaa
+5206323/1
@@@DDA:BA<:CFIBEEGH1FGIII@G?EDFHIDGII?B??DEIDBHACC
@5714915/1
gggaatctgattgtgctgttgtggaactgcttcacctgtggccggcggca
+5714915/1
?@?DAD;BFAFFHC>BCBHG>CEGIGGIIAACE1C?EF?<?=FF@H;AB<
@3139293/1
cacagttcctcgacgagcaagtagttcttgaagcacagacacagg
+3139293/1
@@@DDDDDHFB?DGHGGIAAB1@?FGFGGHHIGHEDHDDHCBDD;
@6741241/1
gtcacggtactcgcggtacatgttgtgtacacctgagcgagactcataac
+6741241/1
BBBFFFFDHHHHHIJJGHIJIJHIIIJHIJDFDHHIJJJIJHHJJIJIJI
@2130174/1
gtcgggcagttcgtcaacaagacattactagctgagaatatttttttccg
+2130174/1
@@@DAD:@FHBHHIA@FGGI@?C9?GDFADDBBBHB4DD<BB?FHG8FC@
@5715229/1
gccagatgccaaagttcttgatcttcactgggctcttctctgggatttcc
+5715229/1
CCCFFFFFHHHHHJGIIIJJJJJJJJJJIIJJJJJJJJJJJJIJJJJJJJ
@51963/1
attttatgtccaggataataagttaattataccaagtttcatcgaaatca
+51963/1
@CCFFFFFHGHHHJJJIJIJCIEEHHIJHIGIHGIJIJJIHIJJGEGIJI
@4692118/1
gtcacggtagcactgagtgacggcacctccgacactgaggtcacggtact
+4692118/1
CCCFFFFDHHHHHJJJJHIJJJJJJJJJJJJJJJJJJIJJFHIJJJHIHH
@7769843/1
tttttttaaaacgtattttaagctgaaactt
+7769843/1
?@??D@822<AFD<<<<ACCGFIII>GF<11
@1613335/1
ggatggagtgagcacgggctctgtgcctggctcccatgtcacggtagcac
+1613335/1
CCCFFFFFCFHHHJJJIJJIHHIGHIIHEGGGIJJJIJGGIHII<BGIJJ
@3140481/1
ctgtgatctgtttcttggcatctatagatgtcggtggcgcacagggcacg
+3140481/1
@@@A;D;D:A=CDCGD>3BFIFFE@HHI4ACB=@FFFIIBFIBDFIDBF6
@2131090/1
cacaacagtaccgaagcgctcggccgatacccaacaaatactaataataa
+2131090/1
CCCFFFFFHHHHHHJIJIJIJIIIJIIJJJJJIJJIJJJJJJHHHHHHHF
@2131144/1
gccagttataaagcatagcccgaagtgctattggcacacaggcataatgc
+2131144/1
CCCFFFFFHHHGHJJJJJJJJJIJJIIJJJJJJJJJJJJJJJJJJJJJJJ
@52686/1
gccagatgccaaagttcttgatcttcactgggctcttctctgggatttcc
+52686/1
@C@FFFFFGGHHHI<CGGGIIGHIJGIGIEHIIJGHJHJIGIBHIGGICI
@52772/1
ctcatcttgtatagaggaggcttgggctcgctctccgaagggagcttgcg
+52772/1
CC@FFFBEHFDHBGHGGGGEHGHDDFBD=DHGBDHGAABFEA=F@DGGIG
@5716059/1
ccacaatatattcgtgaaaaccgcatccaactcggatcagccgtttctga
+5716059/1
@@?=DDDFHFHFDHCF?FGHFGGBBHGIIIIIIIIIIIHIGHGHIIGHCH
@4692839/1
caccagtggtcttcttgaacttcttcaattgacgcaagaagtaccagaaa
+4692839/1
CCCFFFFFHHHHHJJJJJIJJFIJJJIIIJJJJJJIGJIJIFGIIIJJJJ
@4170155/1
cagcatacataataaaattagaggaagtag
+4170155/1
@?@BD;DDHDBFDIEE<FCBA4:?AF?AC<
@2132208/1
gtgctgggcctcttgtatgcgaaggtgttgaggcgcttgtggtggtgcac
+2132208/1
BB@FFFFFGHHHHJJIJJJJJHIIJEHHHJJJJIJJJJJIJJIJIGHIIJ
@1097174/1
cacggtagcactgagtgacggcacctccgacactgaggtcacggtactcg
+1097174/1
CCCFFFFFHHHHHJJEHIJJJJJJJJJJJJJJJJJJJJGIJJJJJJJJJG
@1097260/1
actgagtgacggcacctccgacactgaggtcacggtactcgcggtacatg
+1097260/1
CCCFFFFFHHFFGIJJJJJJJJJJJJIJIIJGJJJHGHJJIJJHADEFFE
@4170738/1
gaggcgcttgtggtggtgcacgcgcttgggcagagggaatctgattgtgc
+4170738/1
@C@FFFDDHFHD;EA;EECGHIIGGGIIGGGEBHAGGBHFAEH?CDD;BC
@5716805/1
ccctgctattttttttatttttattttcaatgtacagacagcacttttct
+5716805/1
CCCFFFFFHHHHHJIJGHJIJJIJJJJJJHHGFFGIIJJJJJGGFGGHHH
@5716874/1
gtggattttaatgttattattacagcatacataataaaattagaggaagt
+5716874/1
@:?DDDDDHHGHDIIEBHG@IEAHGIICHIBHHIHIIIGHHEHGGG@FHB
@6743102/1
gccacaatctggtctggggaaaagatcctcatcttgtatagaggaggctt
+6743102/1
@@?DDDADHF?<FBHIEEH;GHAB<FH@4E<CGDHAHDDDEAGHDF>GBG
@6743129/1
gcgcatgccgtgtttttaaatgcggggaagttgcagaaagtattttatcg
+6743129/1
BCCFFFFFHHFFDHIJJJJJJJJJJJJGIJHIJJJJIJJJ=CHHHHHHFF
@4694200/1
ctgggcctcttgtatgcgaaggtgttgaggcgcttgtggtggtgcacgcg
+4694200/1
@@@DDDBDDHFAFBFF@EA3CEAFHGC?CGBDDHHIDHCHIIII9=@GEE
@7771699/1
ggtcacggtactcgcggtacatgttgtgtacacctgagcgagactcataa
+7771699/1
@??DBBD:ADFFBGGIGFEGGHIHCGDFHGGHHGEIGBBFBGGIIHGIII
@2636142/1
gttattgttatgtcgatgtcgaacccaaaaatgtaattaacttttttttt
+2636142/1
BB@FFFFFHHHFHGIEGJJIIHIIIJGIJJGHJIJJJIIJIGIJJJJJJH
@2133423/1
gtagcactgagtgacggcacctccgacactgaggtcacggtactcgcggt
+2133423/1
CB@FFFFFGHHFHIJJIJIJJJJJJJJJJJJJJJGHJJJICHIJJJJHFB
@2133446/1
aaacaaataaaaactatcctatgtcctttctaaggttcaaaactatatct
+2133446/1
@@@DFFFFHHHHHEGGICHIGGGCGGCHDHGHHIIEGH@EHIII>GIHII
@4694531/1
gagcaaatggaaaaaaaaattggtgaaaagaatcacaagtaagatactgc
+4694531/1
CBCFFFFFHHHHHJJJJJJJJJJGHHJJJJJJJJJJJJJHIJJIJJJJJJ
@2636323/1
ctcatcttgtatagaggaggcttgggctcgctctccgaagggagcttgcg
+2636323/1
@CCFFFFFFFHFHIIEIJIGHGHFGBEGCFGHH;FFFHDFGGCFFGI;CA
@7267144/1
agataagtataggctcaaaacctaacgacatcaatcaccagcttaaaagc
+7267144/1
CCCFFFFDFHHHHJJJJJJJJJJJJJJJJJJJJJJJJJJJJJJJJJJJJJ
@3658618/1
cttgtaaagactacagaataatgaaaaacagtggatacttacttgtgtga
+3658618/1
CCCFFFFFHHHHHJJJJJJJJJJJJJJJJJJGIJJJJJJJJJJJJJJIJJ
@3658638/1
gtggtcttcttgaacttcttcaattgacgcaagaagtaccagaaacggga
+3658638/1
?:?DDDDDD><:AAG<ACE@AFE@FEDFGIFAECDC??FFG>BGI@BB6F
@2133841/1
tgttgaggcgcttgtggtggtgcacgcgcttgggcagagggaatctgatt
+2133841/1
CC@FFFFFHHHHHJGGJFIHCGHIJJJJJJJJIJJJJIIJHFHHFFFFFF
@2636603/1
cctgagcgagactcataacgcagccagatgccaaagttcttgatcttcac
+2636603/1
CCCFFFFFGHHHHJJJJJJJJJJJJJJJJJJJJJJJIIJJJJJJJJJJJJ
@3658779/1
cataacaataacccctgctattttttttatttttattttcaatgtac
+3658779/1
@@@D?DDDFHHFD@FDHGI?<EAHH@GG9DHIIIGDHB<FHHEBGFG
@582442/1
gcgatgttttacaagggcaggttgaactcacaccattcaatttaaaagaa
+582442/1
@@@BDDDDFHGHHFHBDHEEFGHDGGGIIIIIG=FFEDFGDHIDFHIGDG
@1098644/1
ctcagattgccatctcagaaattagcggatggatcaagagcctgacaccg
+1098644/1
@@@FFFDDBDDHHJJGGEGHGIJIIJJIGIIJCHIHGIIEGHEGGIIJDE
@7772303/1
gtcacggtagcactgagtgacggcacctccgacactgaggtcacggtact
+7772303/1
CCCFFFFDHHHHHJJJJHIJJJJIJJJJJJJJJJJJJJJJFHJJJJHGHH
@7772330/1
tcatcgcggcctctagccgacacgattatgaagacgaagcggacgtcacg
+7772330/1
CCCFFFFFHHHHHJJJJJJJJJJJJJJJJJJJJJJJIJJHHFDDB;BBDD
@2636907/1
agggaatctgattgtgctgttgtggaactgcttcacctgtggccggcggc
+2636907/1
@BCFDFFFHHGHHJHIIJJJIGHHJIJJJJIJGIIIIJJJJIIIJIGIHF
@7772486/1
ctgggcctcttgtatgcgaaggtgttgaggcgcttgtggtggtgcacgcg
+7772486/1
@C@DFBDDHFHH?EFHBB;EBAAEEEHBG<8@@DGG?@181@@F<;DC=<
@4172419/1
gaacagtgcgatgttttacaagggcaggttgaactcacaccattcaattt
+4172419/1
B@CFFFBDHHGHHFHIGHIIJJJJJJJJHIJIGGHGHIIGIGIJJJJIJJ
@2637043/1
cgacactgaggtcacggtactcgcggtacatgttgtgtacacctgagcga
+2637043/1
?@@DDD>DHH?DDHIIIHIIIIIGGH?@DEHGIIIFGCHIBFCHGHIEH6
@2637106/1
ctcatcttgtatagaggaggcttgggctcgctctccgaagggagcttgcg
+2637106/1
CCCFFFFFHFFHHJJJJGHEGIIGIHIJIGIIIIIJJJJGHIHIIGIGII
@583094/1
atacataataaaattagaggaagtaggtgctgggcctcttgtatgcgaag
+583094/1
@@@DFFDDFFDBAEGIICEHHECFEFFE>9FHGG9C?C1CA:9DBDFA0?
@1099361/1
gagagaagatcctcatcttgtatagaggaggcttgggctcgctctccgaa
+1099361/1
C@@FFFFA>DFDHIHIIIIIIEHIIFGCHIIIIIDHHIGI<HGEDDCB<G
@7268245/1
gttgaggcgcttgtggtggtgcacgcgcttgggcagagggaatctgattg
+7268245/1
CC@FFFFDHHHHHIJJIJIFFIJJJJJJJJJJJIIIFGJJEHHHFFFFFF
@2134765/1
gtcttcttgaacttcttcaattgacgcaagaagtaccagaaacgggact
+2134765/1
?@;ABDDBDFAFAGGEFF<AIE:FHEEFDFIIB::C9CFFIFE7@6.?B
@2637553/1
cctgatagagacgatttcaccagtggtcttcttgaacttcttcaattgac
+2637553/1
?@@FDDDD?D?FHIIIGFCHGEEEEGGHEHGGIIICGCHIIIGIGHHGEH
@583394/1
cattttattaatatgaatgcaaaaatcatgcctaaataatgctgaatatt
+583394/1
@@@FFFFFGHGHHJIBFHCIHIEGEIGJEGGHIJGIIIGIBFHIJCBFGI
@3659763/1
gtcctttctaaggttcaaaactatatctgtaccaaatttcaaccaaatcc
+3659763/1
CCCFFFFFHHHHHGHJJJJJJJJJJJJJJIIJJJJIJJJJJJJJJJJJJJ
@7268717/1
gacggcacctccgacactgaggtcacggtactcgcggtacatgttgtgta
+7268717/1
CCCFFFFFHGHHHJJJIJJJJJHIIJJJHIJIJIJJIAGIJHHHHHFFDF
@2135076/1
ataatcttcagatactccaaagcattctgggctgcagatgactgtgcatc
+2135076/1
CCCFFFFFHHHHHIJJJJJJJJIIJJJJJJJJJJJJJJJJIJJJJJJIJG
@7268932/1
ctggagagaagatcctcatcttgtatagaggaggcttgggctcgctctcc
+7268932/1
@CCFFFFFHGHGHIJJJGIIJJJAFIGIGHIGHIIEIBGDCGEHBFGCGH
@2135401/1
tgggcctcttgtatgcgaaggtgttgaggcgcttgtggtggtgcacgcgc
+2135401/1
@@@?DDDDHHHFHIIIBGIIG<CHHHGEHCHGHIEGGIGGBAFHIDGEE<
@6241261/1
gtcacggtagcactgagtgacggcacctccgacactgaggtcacggtact
+6241261/1
;?8;DDDDDFAHFGB>DHGAHE6@AHGICGBHG@:DGD>@FGHG@BE=:?
@2638378/1
cgctaatctcagaaacggctgatccgatccggatgcggttttcacgaata
+2638378/1
CCCFFFFFFDHHHIIIIGIIGBHIEIII@GDHHIIIIE@BBGEGGGGGH;
@584257/1
agaagatcctcatcttgtatagaggaggcttgggctcgctctccgaaggg
+584257/1
@BCFFFFFGHHHHJJJJIJJJIJJJIIJJJJJJJIHIIGIJGIJIGIBGI
@6241413/1
ataaaattagaggaagtaggtgctgggcctcttgtatgcgaaggtgttga
+6241413/1
CCCFFFFFHHHHHJJJHIJJIJJJJJJJJJJJJJJJJJJJIIJJGHHIJH
@3660655/1
tgcgaaggtgttgaggcgcttgtggtggtgcacgcgcttgggcagaggga
+3660655/1
CCCFFFFFDFHHHIJJJJJJJJIJJHIJIHJJJJJJJJJHHHHFFFDDDB
@5208043/1
gcagccagatgccaaagttcttgatcttcactgggctcttctctgggatt
+5208043/1
@@@DDDBD<DHHHIIIIIGGIIG<EHIHIIIIIIIIIEIHHAHIIIGIII
@5208070/1
cagccagatgccaaagttcttgatcttcactgggctcttctctg
+5208070/1
@@@DDBD;?FAHHIIIHBC@HC>HHHEHIIIIIIEG3DHHEHGG
@1614214/1
ctggatggagtgagcacgggctctgtgcctggctcccatgtcacggtagc
+1614214/1
CCCFFFFFHHHHHJJJJJJJJJJJJJJJJJJJJJJJJJJJJJJJJJFHJI
@3660740/1
cacaatctggtctggagagaagatcctcatcttgtatagaggaggcttgg
+3660740/1
CCCFFFFFHHHHHJJJJJJGIJJJJJJJJJJJJJHIJJJJJJJJJJJJGH
@2638686/1
ctctagcacgtagttctcagcttccctgcaaagttaaccatcttgtattc
+2638686/1
CCCFFFFFHHHGHFHGIJGIJIJJJJJGJJIJIJJIJJJJJJJIJIIIJJ
@5208230/1
ctctgtgcctggctcccatgtcacggtagcactgagtgacggcacctccg
+5208230/1
<??D;=:22=D3DBGAAEHI:FHFGAA?EGDC@GIE?9BBG<0@:7CBBA
@1614572/1
gcaaagagttgtcgatatgtggatgtagctgccattatgtagactgttgt
+1614572/1
CCCFFFFFFHHHHJIJJJJHIJJJJJJJJJJJJJJJJJJIJJJJJJJJJH
@1614574/1
cacagttccagtctcaggcacattgccattagtagactgatcagccggag
+1614574/1
CCCFFFFFHHHHHJJIJJIJJJJJJJJGJJJJIIJIIJJIJIJJJJJIHJ
@5208540/1
agcatacataataaaattagaggaagtaggtgctgggcctcttgtatgcg
+5208540/1
CCCFFFFFHHHHHJJJJIJJJJJIJJJJJJHIJJJJJJJJJJJJJJJJJJ
@3661266/1
ggcacctccgacactgaggtcacggtactcgcggtacatgttgtgtacac
+3661266/1
B@BFFFFFHHGHHJJJIIJEHIIIJHGIIJHIIG@GHIJI@GHHHIJJEC
@5208770/1
gataagatgaagaagaggagcaaatggaaaaaaaaattggtgaaaagaat
+5208770/1
@@@FFFFFHGFFHGHBFECGIGHIIIIGGIGIJJIIJGHIFCHGIGIIGI
@2639383/1
tccgtttttaaactattttttcaatgccctaagtgagtatacatctatta
+2639383/1
@@@FDFFFHHHHGJJJJJIIJJJGIGGEHIJIJDEGHBGHGIIJIIIJJI
@7270392/1
cagtcgtttaagaggagttcagtgacatacacacgtacagaagaattata
+7270392/1
CCCFFFFFHHHHHJJJJHIJJJIJJJIJJJJJJJJJJJJJJJJJJJJJJI
@2136774/1
gccgtttctgagattagcgcgcacagacgaacagacaaacagacaaacag
+2136774/1
;??D=1ABFHFFA@4?EF@@F@@6:B@D:06@6CCBEF8;6C;;E9C9A7
@585433/1
cagccgtttctgagattagcgcgcacagacgaacagacaaacagacaaac
+585433/1
@CCFFFFFHHHHHJIJJJJJJJJJJJJJGIIJJIIJJJJJJJJHFHGFFF
@2137119/1
cttgttgttaagaggtgttacctgcaacttggccaggttagggccaacag
+2137119/1
CCCFFFFFHHHHHJJEGHIJJJJJJJJJJJJJJJJJJHIJJJJJJJJJJJ
@585588/1
taataaaattagaggaagtaggtgctgggcctcttgtatgcgaaggtgtt
+585588/1
B@@DDDFFHHHGHJJJJJHHGIHHJJIJJJJJJJJJIIJJIJHIIJDFFD
@3661943/1
gtggattttaatgttattattacagcatacataataaaattagaggaagt
+3661943/1
@BBFFFFFFHHFHIIGHIIJJIJJJIIJJIIIJJJJJJIJJIIJIIJIJF
@4694911/1
gtgctgttgtggaactgcttcacctgtggccggcggcacgcagacgcctt
+4694911/1
@@@FFFDEHHD@HIIJJIJJJJGHDEBBFGEGGGIIIHHFD@DCDDDBA=
@3662245/1
aaattaaagaatcacgtcgaacactattctatgcttataccattaatctc
+3662245/1
CCCFFFFFHHHHHJJJIJJJJJJJJJJJJJJJJJJJJJJJJJJJJJJJJJ
@4174331/1
cctggctcccatgtcacggtagcactgagtgacggcacctccgacactga
+4174331/1
@@CFADFFHHHHGEHHHGHFGGEIJJIBCHHIICD6DGHIGHHGGGHEHI
@4695459/1
gccagatgccaaagttcttgatcttcactgggctcttctctgggatttcc
+4695459/1
CCCFFFFFHHHHHJHIJJJJJJJJJJJJJJJJJJJJJJJJJJJJJJJJJJ
@7271181/1
atacataataaaattagaggaagtaggtgctgggcctcttgtatgcgaag
+7271181/1
?@@DDADDHB>H<CGGGEHG@EF:FHHA<CHHHIEEDHIGIIGFHGI?@D
@2640423/1
gtgcgcgctaatctcagaaacggctgatccgagttggatgcggttttcac
+2640423/1
B@BFFFFFHHHHHJJJJJJIJJIJJJJJJJJGIFHIJGIJJJJGHHHHEF
@3662570/1
gagacgatttcaccagtggtcttcttgaacttcttcaattgacgcaagaa
+3662570/1
@@@DDDA;DFDFFFIIA3B3AH9BEBDFEAG<B99CF:CD?<?:?DDF;B
@7271374/1
cacggtagcactgagtgacggcacctccgacactgaggtcacggtactcg
+7271374/1
CCCFFDFFHHHHHJJGIGJJJJJJJJJJJJJJJJJJIJGIJJJJHGJJJH
@7773830/1
cagcatacataataaaattagaggaagtaggtgctgggcctcttgtatgc
+7773830/1
C@@FFFFFHHHGHJJJJJJJJJIJJJJGHIGHHIIIJJIIJJIJJEIIII
@3662696/1
gcaagaagtaccagaaacgggacttagccacaatctggtctggagagaag
+3662696/1
CCCFFFFFFHHHHJJJJJJJJJJJJJJJJJJJJJJJJJGIIJIIJIJIII
@2138984/1
ggatggagtgagcacgggctctgtgcctggctcccatgtcacggtagcac
+2138984/1
CCCFFFFFFHHHHJJJJJJJJJJIJJJJJJJJJJJJJJJJJJJJIJJJJJ
@3144551/1
ctgcagtattcgttaatctgttcagcggagagatgctgcgtcttccagct
+3144551/1
CCCFFFFFHHHHHJJJJJJJIJJJJJJJJJJHGIHIJJJJJJJJJJJJJJ
@2640787/1
atgccatgtaccacgcctgggatgccacccggcaccactcccgggtgagg
+2640787/1
CCCFFFFFHHHHHJJJJJJJJJJJJJJJJJJJJJJIJJJJJJJJJBHIHH
@1101124/1
gttctcagcatggtaagaaggtggcggccagaatctagacatgcacagct
+1101124/1
@@@DDDD;C?CF?<<CFE<G>:?FFGIEIFIFIFIIIIAFFFFEICFFCE
@7272139/1
caacaaatactaataataaaaacgatagaaaacaaataaaaactatccta
+7272139/1
CCCFFFFFGGHHDGHIGIEIIJJJIIJIGIIJJCGIIIFDGJGGIGGGGI
@2140048/1
gcagagggaatctgattgtgctgttgtggaactgcttcacctgtggccgg
+2140048/1
CCCFDDFFHDHHHGEGHGEHIJJIIFIIIHGIIJHIJJGIJGJJIJJFHI
@4696478/1
gtggattttaatgttattattacagcatacataataaaattagaggaagt
+4696478/1
@@@FDFFDHHGAHGHJJJIJJIIJJIEHHJIIJEIGGGGIJIJIJIIGIH
@7272359/1
ccctaatagagacgatttcaccagtggtcttcttgaacttcttcaattga
+7272359/1
CCCFFFFFHHHHHJJJJJJJJJJJIJJJJJJIJJJJJJHIHIJJJJIJJI
@2140447/1
gccagatgccaaagttcttgatcttcactgggctcttctctgggatttcc
+2140447/1
CCCFFFFFHHGHHJHIJJIJJJJJJJJJJJJJJJJJJJJJJJJJJIJJJJ
@2140535/1
catcctgcacggtgtcccgcatgtagttgtcgaggtcccggtatacttcg
+2140535/1
CCCDFFFDHHGFHIIIGIGIIJJJIJFGEHIIGGJ:FGEFHFHIIJJJJI
@3663520/1
ctggggaaaagatcctcatcttgtatagaggaggcttgggctcgctctcc
+3663520/1
CCCFFFFFHHHHHJJJJJJJJIJHIIJJJJJIJJJJJHHIJJJJJJJJIJ
@6743431/1
cttggttcatcttttgaagattctgatattgatagttttttcattccctg
+6743431/1
CCCFFFFFHHHGHJJJHHIIJJJJJHIHIIJJJJJHGIJJJJHIJJJJJG
@2140726/1
cctgctattttttttatttttattttcaatgtacagacagcacttttcta
+2140726/1
CC@DFDFFHHHFHJJJJGIGIJJJJIJJIIGIIJJIJGJIGIIJIGIJII
@5209656/1
gtaggtgctgggcctcttgtatgcgaaggtgttgaggcgcttgtggtggt
+5209656/1
CCCFFFDFFFHGHIJJJJJJJJJJJJGJICGFGHJIJJGJJJJIJJIGHG
@1615560/1
gtagaaaagtgctgtctgtacattgaaaataaaaataaaaaaaatagcag
+1615560/1
B@CFFFFFHFHGHJJJJJGJJIJJJJJJIJIJJJJJJJJJJJJJJJJIJJ
@1615671/1
gacgatttcaccagtggtcttcttgaacttcttcaattgacgcaagaagt
+1615671/1
CCCFFFFFHHHFHJFFIHGHIJJJJIJJJJIJJJJJJJJIJJJJIIIGI8
@5717749/1
gtgctgggcctcttgtatgcgaaggtgttgaggcgcttgtggtggtgcac
+5717749/1
CCCFFFFFHHHHHJJJJJJJJHIIJHGFHIHIIHIJJJIJJIIIIGHIII
@54428/1
cagcatggtaagaaggtggcggccagaatctagacatgcacagctcttgc
+54428/1
@CCFFFFFHHHHHJIJCFHIGHIHIJIJJJJJJIIIGHIJJGIJJJJJJJ
@5209999/1
ctgggctgcagatgactgtgcatccttgctagtaagtcctgagccatagc
+5209999/1
@@@DDD>=FFFFBFGIFIFFEII4:C4F9FHFEGFFEEDGIIIIIIFIII
@3147142/1
ggattttaatgttattattacagcatacataataaaattagaggaagtag
+3147142/1
CCCFFFFFHHHHHJJJJJJJJJJJJJJJJJJJJJJJJJJJJJJJJJIIHH
@6243340/1
gcgtgcaggatcctcgtcattgcctggcatacaaggcaaagcaccgacga
+6243340/1
C@@FFFFFGGFFHIIJFHHFHHIJHEGGGHIIEEGHIICH@FHIGGIGFG
@5210260/1
ctccgattcaaccttatcattaccaatcggtaaaggatctcttgtataca
+5210260/1
CCCFFFFFHGDHGJIIJJIJIEIBHCFFGECEHGFHGHIII>DHHCIIJJ
@5210361/1
ggcacctccgacactgaggtcacggtactcgcggtacatgttgtgtacac
+5210361/1
@@@FDFDFGGHHGBHHGBFFHGHIIHDGIIIJGBFHBFHIIIIEHDCEEA
@5718143/1
gtcacggtagcactgagtgacggcacctccgacactgaggtcacggtact
+5718143/1
CCCFFFFDHHHHHJJIJCHIJJJJJJJIJJJJJJJJJJJJFHIJJJCHHH
@3147576/1
tagcactgagtgacggcacctccgacactgaggtcacggtactcgcggta
+3147576/1
@@<DDDDD?C22:CC:EFCB;DD@@GGGFCCHGDBFCHAF=8CF;BEB?D
@2142562/1
gtgggcttagctttggggttgttgtatatcgcgtacgaggacatgtccag
+2142562/1
@@@DDDFFHHDFHGHGFGCGHEHHEHIJJGGIIIIGIJGGIIGGIHCHIJ
@3147906/1
gcaagaagtaccagaaacgggacttagccacaatctggtctggagagaag
+3147906/1
CCCFFFFFHHHHHJJIJJJJJJJJJJJJJJJJJJJJJJIIJJJJJIJJJJ
@5210750/1
gtacattgaaaataaaaataaaaaaaatagcaggggttattgtaatgtcg
+5210750/1
CCCFFFFFHHGGHJJJJJJJJJIIJJJJJJJJJJJJFHIJJJIIJJJIJI
@2142960/1
gctgggcctcttgtatgcgaaggtgttgaggcgcttgtggtggtgcacgc
+2142960/1
@@@DBDDDDDHHHEFHFH<??C:??1:?DDD=DDGGIGECCCF5CA@E@:
@55405/1
gtgctgttgtggaactgcttcacctgtggccggcggcacgcagacgcctt
+55405/1
C@CFFFFFHHHHHIJJJJJJJJJJJJIJJJIJJJJJJHGFFDDDDDDDDD
@5718688/1
ggtctggagagaagatcctcatcttgtatagaggaggcttgggctcgctc
+5718688/1
BCBFFFFFHHHFHIIJJJJJJJJJJJIIJJJJJJGJJJJIHJIIJJJIDG
@587145/1
agacgatttcaccagtggtcttcttgaactt
+587145/1
=1?DD@D:<C:DDEEAEA<<A:3CBDFAAAD
@3148675/1
gttgaactcacaccattcaatttaaaagaaactgggtgcgtgcaggatcc
+3148675/1
@@@FBD?DHFHHHG<FGGGGGHIIFEGHHG?;FEE=?CFH?@:BD8B?BF
@1616840/1
cttagggcattgaaaaaatagtttaaaaacggacttaaactaaagaaata
+1616840/1
@@@DDFFFFHHHHJJJJJIIJFCDIHIIJJJJGBGGIIJGIJGIJFIGJI
@3149031/1
cttagctgcggaatgcttagcttccttcttagagcgtcccgtacccatag
+3149031/1
CCCFFFFFHHHHHJJJJJJJJJJJJJJJJJJJJJJJJJJJJIIJJJIJJI
@3149205/1
gctcggccgatacccaacaaatactaataataaaaacgatagaaaacaaa
+3149205/1
@@@DFFFFHHHHHJJJJJJIHJJJJIGIJJJJIJJIJJIGIJIGHGIJHI
@3149229/1
gcactgagtgacggcacctccgacactgaggtcacggtactcgcggtaca
+3149229/1
CCCFFFFFCFHHHIJJJJIJJJJJJJJJJJJHHIJJJCGIJJJJJHABFF
@5719259/1
cgttgatgtcgcaagatagtgagacattcactttttagtcataatcttca
+5719259/1
CCCFFFFFHHHHHJJJJJJFHIJIJIJJJJJJJJJJJJIJJJJJIJJJJJ
@587735/1
ctgtttgtctgtttgtctgtttgtctgtttgtctgtttgtctgtttgtct
+587735/1
CCCFFFFEGHHFHHJHIIJHIJJJJJJHHHIIIJIGIGIIIJJIIJIIII
@5211668/1
ctgttgtggaactgcttcacctgtggccggcggcacgcagacgccttgat
+5211668/1
@C@FFFFFGFHHHJJJIHIJEHIDHIIIIJIIIGIHGFEF?ABBDDBCCC
@5719330/1
cgggcagttcgtcaacaagacattactagctgagaatatttttttccgtt
+5719330/1
CCCFFFFFHHHHHJJJJJJIJJJJJJJJJJJJJJJJJJJJJJJJJJJJIJ
@56277/1
atcgaataacatttattaaacaaattacataaagcatttaaataactaat
+56277/1
@@@FFFFDHBFAHGGGGGGFHIJIIJJJIJJJJIEII@FIIHIIGGIIGC
@3149824/1
ctgtggccggcggcacgcagacgccttgatgacctccactttgatgatct
+3149824/1
BCCDFFFFHHHHHJJJJIIJIJ>HHHGHFFFFFFEEDECDDDDDDDEEDE
@1101890/1
gccagatgccaaagttcttgatcttcactgggctcttctctgggatttcc
+1101890/1
CCCFFFFFHHHHHJHIJJJJJJJJJJJJJJJJJJJJJJJJJJJJIJJJJJ
@1101931/1
ctgtttcaaccacagacaaatcatagcatttgtaaaatatttctatcaca
+1101931/1
CCCFFFFFHHHHHJJJJJJJJJJJJJJJJJJJIIJJJJJJJJJJJJJJJJ
@4696977/1
gggacttagccacaatctggtctggagagaagatcctcatcttgtat
+4696977/1
CCCFFDFFGGGGHJJJJIIJ@HHJJGIGIIJJIJJJJJJJJIGIFIJ
@3663895/1
cagagggaatctgattgtgctgttgtggaactgcttcacctgtggccggc
+3663895/1
@<@DDFFDHGFHHJJIIGIJJJIIJIJIJIJ<@GHHJIJJJGGIIEGIJI
@2145268/1
acgggctctgtgcctggctcccatgtcacggtagcactgagtgacggcac
+2145268/1
@BBDFFFFGHHHHJJJJJJJJJJJJIHJJJJDHIJJJJJJJHIJJJJJII
@3150686/1
cttgtatagaggaggcttgggctcgctctccg
+3150686/1
==?DB:BD?8>A8EEDEE3?9FFEEAD;DDE6
@2145525/1
ggtgctgggcctcttgtatgcgaaggtgttgaggcgcttgtggtggtgca
+2145525/1
@BBDDFFFHHHHHJIJJJJJJIFFHIEGEFIIJFJGIIJJGGGHIHGHHH
@3150938/1
gttgaggcgcttgtggtggtgcacgcgcttgggcagagggaatctgattg
+3150938/1
@?@FFFFFHHHFH@FHHJGCFGGAHHEGHIJIFGEACECBAEHHFDE3@?
@2145769/1
gtaggtgctgggcctcttgtatgcgaaggtgttgaggcgcttgtggtggt
+2145769/1
CCCFFDFFHHHHHJJJJJJHIJJJIIGHICGHHJJJJJJJJJJHIJEHIA
@57306/1
ctcatcttgtatagaggaggcttgggctcgctctccgaagggagcttgcg
+57306/1
<<@DDBDBDBFCBGIGIIIIFIG8EGG?EFH?DB@>F<D6@B8;@;CCCE
@1617404/1
atcgttctcagcatggtaagaaggtggcggccagaatctagacatgcaca
+1617404/1
?@8BDDDBBBHD<CFHHGGGHEECGHIEEHGHA=;DFBGH>CDGHEA;EH
@4176816/1
gtagcactgagtgacggcacctccgacactgaggtcacggtactcgcggt
+4176816/1
CBCFFFFFHHHFHIJJJJJJJJJJJJJJJJJJJJFHIJJJCFIJJJJHF=
@2146104/1
gtgcctggctcccatgtcacggtagcactgagtgacggcacctccgacac
+2146104/1
@@@BDFB?DFHHHGIFFHIHII?CGHIGIGGECDGHGFGDGIEHIGEEHI
@1617462/1
tggtggtgcacgcgcttgggcagagggaatctgattgtgctgttgtggaa
+1617462/1
@CCFFFDDHHHHHJJJJJJJJJJJJJIJIJJJJJIIJDHIJJGIIIIJJJ
@5720521/1
ccgtcagagctatcagattcttcatcgttgctgtcctcatcattagactt
+5720521/1
@CCDDFFFHHHHHJJJDIJHIIIIIJJGGIIGIEHIIIEHIIIGGIIHHH
@3664655/1
gtcttttctaacttgaacagtgcgatgttttacaagggcaggttgaactc
+3664655/1
CCCFFFFFHHHHHJJJIIJIIIHIHIIGIIJJIJIJJJJGIIIIGGIIJJ
@57736/1
caagaagtaccagaaacgggacttagccacaatctggtctggagaga
+57736/1
CCCFFFFDHHHHHJJJJJJJJJJJJJJJJJJJJJJJJIJJJJJJCGH
@4698050/1
cataataaaattagaggaagtaggtgctgggcctcttgtatgcgaagg
+4698050/1
=;?BDD<A4=?DDA@FB9DFCF4AEGHI>FG=EHHGIDFCGD?@GBEI
@3152029/1
ccgtttttaaactattttttcaatgccctaagtgagtatacgtctattaa
+3152029/1
CCCFFFFFHHHHHJJIJJJJJJJJHJJJJJJJIIJJIIJJJJJJJJJHIJ
@1617869/1
gcttgggcctgttttggtagcggcggcgcggtccgtgaggagcatgctcg
+1617869/1
CCCFFFFFGHG?FIIIIIHIFBFEIIIHFCDDDBBA?<?A>?ABCCC>A8
@1617984/1
gtctgtttgtctgttcgtctgtgcgcgctaatctcagaaacggctgatcc
+1617984/1
@@@FFDFFFHGFHIGIIDDCHFCEHGHIJEGGJGGIGIGHIIGIIJIJGG
@3665005/1
ggtgctgggcctcttgtatgcgaaggtgttgaggcgcttgtggtggtgca
+3665005/1
BC@FFFFDHHHHHJJJJJJIIJIJJIIHHHIIIJIJIJJJJJJHJIIIJJ
@3665066/1
gccctgtgcgccaccgacatctatagatgccaagaaacagatcacag
+3665066/1
@@@AB8BBDF?FHHGAFHEHGIIIFGGIIGGGIIIGGEFFDHGIIC=
@2147854/1
gggaatctgattgtgctgttgtggaactgcttcacctgtggccggcggca
+2147854/1
@CCFFFFFHGHHHIIIJJJJJIJJJGHIJJJJJJJJIGIGIHIFIBGADD
@3153246/1
ccttgattttataatttagagacacgtgtacatttcgagagaacaaatta
+3153246/1
@@@DDDDAHA?D?EFGGGE9BABFHECEGGGGIGHGBG??<7?FBBFHH<
@2148175/1
ccacaggggtgtacatcatggaaggaagatgcctcatcacaacatctaaa
+2148175/1
@C@DDFFDFCFDFFGFGIHGCHHHIGJIJDG@GHGCHHGJIIJIGJJGII
@6246040/1
ggcgcttgtggtggtgcacgcgcttgggcagagggaatctgattgtgctg
+6246040/1
CCCFFFFFDFDHDG@FHGIGIIIIIGGHGGIGIIIGGIIIIGIIIIIIIH
@2148377/1
cactgagtgacggcacctccgacactgaggtcacggtactcgcggtacat
+2148377/1
@@@DDDB=DFHFHEGEHIGIA:?CFGIIBFDE<FFBF=FHEGIIFHDDEE
@6246205/1
gtgttgaggcgcttgtggtggtgcacgcgcttgggcagagggaatctgat
+6246205/1
@@@FFDDFH?FFHIIHGAHG=CFFFFCGGIIIEGIIIHGGHF<C9CDDFF
@2642198/1
gttgtggaactgcttcacctgtggccggcggcacgcagacgccttgatga
+2642198/1
@@@FDFFFHHHHFGIGFIIGGFGGGIIBFFEHGGF<DBCBDDDDDDDDDE
@2148758/1
gtaggtgctgggcctcttgtatgcgaaggtgttgaggcgcttgtggtggt
+2148758/1
@@@DFDDDHHGHHIJIGJJEHHGGHIEGH:?GGHDGHHIIIIGIHGEHG;
@6745726/1
ggcacctccgacactgaggtcacggtactcgcggtacatgttgtgtacac
+6745726/1
CCCFFFFFHHHHHJJJJJJHIJJJJHGIJJJJJJFHIJJJIJJIIHIJHE
@7273359/1
ctcgcacgttggcagtaatagtacaagtgaaaagtcacttgccgatggta
+7273359/1
CCCDFFFFFHHDHJJIIJIIJHHJICICFGIIGJDGIJIIIIJGFGHIB@
@7273497/1
gtggtcttcttgaacttcttcaattgacgcaagaagtaccagaaacggga
+7273497/1
@@<AADA?FFHHHBGGFE@I@HIIIG@FB6F:@@GGG?DFGGH>?B?DFH
@6246716/1
gtagttctcagcttccctgcaaagttaaccatcttgtattcaaaagaaaa
+6246716/1
@@@FDDDFHFGFFGIIIGGIHIFFCHFIIJJIJJGGFHIJJIGHEHGIJI
@3154787/1
gtttgtgaaactgcgacaccttgtggctgtgacttgtagtcaaggtggag
+3154787/1
@@@FD=BDHHHDHGBGIIIIIAHBFHIII@GGFGGEFGCBGHIEH/8BG?
@2149729/1
cgatggtagaataaggattaaaaataaacttaaagattattaataagaaa
+2149729/1
@C@DDFDFHGDHFIIJBEHGGIJJJIIJGEHHJIJ9GFHIIBIIJIJJJJ
@2150417/1
gtgctgttgtggaactgcttcacctgtggccggcggcacgcagacgcctt
+2150417/1
@BCFFFFFHHHHHIJJJJJJJJJJJIIJJJJJJJJJJHHFFDDDDDDDDD
@5213275/1
gtttgtctgtttgtctgtttgtctgttcgtctgtgcgcgctaatctc
+5213275/1
@=?DD=DDFFDFFFGEGAFHFGAHBHIFGEGIFFFFFEIFIEIIIEF
@2150870/1
gcaagaagtaccagaaacgggacttagccacaatctggtctggagagaag
+2150870/1
CCCFFFFFFHFHHIJJJJIIIJIIJJJJGGIGJJJJGIGGGIIJJIIJIC
@589313/1
tgttgaggcgcttgtggtggtgcacgcgcttgggcagagggaatctgatt
+589313/1
@CCFDFFFHHHHHGHIJJJIGHJJJJJJJIJJJJIJJIJJHHHGFFFFFF
@5213357/1
atggagtgagcacgggctctgtgcctggctcccatgtcacggtagcactg
+5213357/1
8?@=DDDDADFFFF>::E?2C?9?<EE9D9C;D@GGII@B?600@BCFFF
@1103339/1
cccacgtcacggtagcactgagtgacggcacctccgacactgaggtcacg
+1103339/1
CCCFFFFFHHHHFHJJJIJJJJHHIJJGGIJJJJIIJJJJJJJJIDHIHH
@7274527/1
aatcattcctggaatccgtgtcgacggcgatgagagcccacgatgtaagt
+7274527/1
CCCFDFFFHHHGFIGGEIHGHHEHJJIBGHIJJJJJIGIIIJHHFDEFB?
@2151208/1
tgctgggcctcttgtatgcgaaggtgttgaggcgcttgtggtgg
+2151208/1
?;?=DDD8DDFFDEIIEFI:A:FE1:CB??CD;:AFFFFIFC;C
@5213633/1
gtagcactgagtgacggcacctccgacactgaggtcacggtactcgcggt
+5213633/1
CCCFFFFFHHHFHIIJJJJJJJJJJIIJJJIJJJHIJJIJGGIIJIJHFB
@5213650/1
ccccgctattttttttatttttattttcaatgtacagacagcacttttct
+5213650/1
=?@4=A@8@BDH4EGBH@?::B84:B99?DGH9?DHB>EGE<;F@FGCEH
@5213881/1
ccagtggtcttcttgaacttcttcaattgacgcaagaagtac
+5213881/1
@@@DDD?=CFBDHII<GFHIIGECB?CEH>BDHGG@DHI@BG
@3157248/1
cttgttgttaagaggtgttacctgcaacttggccaggttagggccaacag
+3157248/1
CCCFFFFFHHFHHIIFGIJJIJJIJIJJIJIIJJIJJHIIJJJJJJJJJI
@2152333/1
ggtgctgggcctcttgtatgcgaaggtgttgaggcgcttgtggtggtgca
+2152333/1
@C@FFFFFHHHHHJJJJJJJJJIJJJEGHIJIJJJJIIJJGJJIJJHIIJ
@7275131/1
gccagatgccaaagttcttgatcttcactgggctcttctctgggatttcc
+7275131/1
C@CFFFFFHHGGHJGIJJJJJJJJJJJJJIJJIJJJJJJJJJJJJJJJJJ
@3157631/1
gtttgtttcatgtcaatcggttcataaataaaaaagttatgtcaaattaa
+3157631/1
@@;DDBBD<D2<DDEB9F?@E1CE4CFHHIEEF9?00:B4:0009999BF
@3157673/1
gccgtttctgagattagcgcgcacagacgaacagacaaacagacaaacag
+3157673/1
CCCFFFFFHHHHHJJJJJJJJJJJJJIIIJIJJJGIJJIIIJJJIHHHHF
@6747545/1
gtgcacgcgcttgggcagagggaatctgattgtgctgttgtggaactgct
+6747545/1
@@CDDDDDHHAHHE?EAGFCGHDIEBBBBDGHIICGDHGGFGGA@@GIEG
@6747580/1
ctctgtgcctggctcccatgtcacggtagcactgagtgacggcacctccg
+6747580/1
CCCFFDFFHHHFHJJJJJJJIIIJJFEGHIHIJJJJIJJJIIJJIJJJJG
@4699290/1
gttatacatatagcatttcggatctatagaggctgtcactgcagcgatac
+4699290/1
CCCFFFFFHHHGHJIIJJJJJJIIJIJJJJJJJJJHJIIJJJJJJJIIJJ
@3158172/1
gctattttttttatttttattttcaatgtacagacagcacttttctacga
+3158172/1
CCCFFFFFHHHHHJJJJJJJJJJJJJJJIJJJJIJJJJJJJJJJJJJJJH
@2153056/1
ggttattgttatgtcgatgtcgaacccaaaaatgtaattaactttttttt
+2153056/1
BC@DFFFFHHHHHHIJJJJIJJJJJJJJJJJJJJFHIGJJJJJJJJJJJJ
@4699456/1
gtttgagatcgtcaaaccaaattccttcacatacaagtcagtgttgaaat
+4699456/1
@?@FFFDDHHD:DFHIIHJIAHHFHG4CEGHCHFG<DFAA@BGABFDG@G
@4178767/1
attttgtcaacgaactcttctgaagtatttgtttacaagacaacacaagg
+4178767/1
@CCFFFDEHHHDFBFHGIIIJJJIJHHIJIIIIGIGGIJGHJJIJIIIJJ
@7275918/1
ctcataacgcagccagatgccaaagttcttgatcttcactgggctcttct
+7275918/1
CCCFFDFEHFFFGGIIHGEGIHGIIHIJEEGGIEGJIGIJGIIJGIJJJI
@5722339/1
caaacagacaaacagacaaaaaaaaaagttaattacatttttgggttcga
+5722339/1
@@@FFFFFHHHHHJIGIIJIHIIIHI:;=.==@8=F7@GGI=EEFABBB?
@5722362/1
acgcgcttgggcagagggaatctgattgtgctgttgtggaactgcttcac
+5722362/1
CCCFFFFFGHHHHJJJJJIJJJJJJJJJIJJJJIIJJJJJIJJIJJJJJJ
@3159115/1
tgctgttgtggaactgcttcacctgtggccggcggcacgcagacgccttg
+3159115/1
C@CFFFFFHGHHHIIIJJJJJJJGHEGGIIJJJJJJHHGFFDDEDDBBDD
@2154156/1
gaggaagtaggtgctgggcctcttgtatgcgaaggtgttgaggcgcttgt
+2154156/1
@CCFFFFDHHGHHIJJJJJJJJIJJIJJJJJJGIJ?DGHIHHJGIJJIIC
@5722815/1
ctgagccatagcaaacagccactggcaatgtggatagctgg
+5722815/1
@@;DD;ABFHBDBGGGGHFBGDB<@EFGFHEHE9BG>@G>B
@3665579/1
cttgtattcaaaagaaaacctagaatcactgg
+3665579/1
@<@BDFFFFFDDDFEGBGGC:CGGIE@F>BH<
@2154701/1
ataaaattagaggaagtaggtgctgggcctcttgtatgcgaagg
+2154701/1
@@@DDDDDHDBB?EGG:CHAEGGBEHG?FGGBGG??CFFABD@F
@3159981/1
gtgacggcacctccgacactgaggtcacggtactcgcggtacatgttgtg
+3159981/1
@@@DFDA<CDBFFGIEHGGGHGGIDGIH<@?BFBDE<A84>E>AE??DE=
@7276841/1
ctttctaaggttctaaactatatctgtaccaaatttcaaccaaatccgtc
+7276841/1
@C@FFDFFHHFFFHGIJJIIIIIJIIHIIIJIFCAAGIIGHIFDFDFH@F
@2154997/1
gtccgtttttaaactattttttcaatgccctaagtgagtatacgtctatt
+2154997/1
CCCFFFFFDHDFFIJJJJIJJJJJJJJJJJJJIJFHIIDGHIJJIIIJJJ
@7276947/1
tgtggaactgcttcacctgtggccggcggcacgcagacgccttgatgacc
+7276947/1
=@;BDD>?CDH<?FHIGBEHDB;EGAAGGIG>BHAEE@A?<?85;;;AC>
@4700586/1
gtggattttaatgttattattacagcatacataataaaattagaggaagt
+4700586/1
@@<DD>D?FB?CFCF?CG<FI>AB<EGAHE<FC4A4CG9EFD@@FGIIED
@3160327/1
gtcctattttagttaattagtaatgtgcattgtaaaattctagacacaca
+3160327/1
B@@DFFFFHHHHDGIJJJJJIJIIIJICEJICHHIGIJJEFIGGGGHIJI
@1104512/1
acaatatattcgtgaaaaccgcatccaactcggatcagccgtttctg
+1104512/1
CCCFFFFFHFHHHGIJIJJIHIIIJJJIJIGIIJIIJJDHIIIJIJJ
@1104566/1
gcgagactcataacgcagccagatgccaaagttcttgatcttcactgggc
+1104566/1
@@CDFFFFHHHHHJGIJGGGGJJJIJIJJJJCDIIIJGGIJJIJJJGCHI
@3665958/1
cacggtagcactgagtgacggcacctccgacactgaggtcacggtactcg
+3665958/1
@?@D?DDDHHHHHGCCEGGB<BEGHIDGGGGGGIGGCHHEHIIFHIIIIE
@2155710/1
gcacagacgaacagacaaacagacaaacagacaaacagacaaacagacaa
+2155710/1
CCCFDFFFHDFFHGIIJJJJJIGEIGGIEFGHJJIJIGDHHIJGGGGGIG
@3161038/1
ggcgcttgtggtggtgcacgcgcttgggcagagggaatctgattgtgctg
+3161038/1
@@;DDDDDDHB<ADGEED@GGHEFG@ADGHEIEHBEIGAFHCGADDG>GH
@3161187/1
ctgggcctcttgtatgcgaaggtgttgaggcgcttgtggtggtgcacgcg
+3161187/1
CCCFFFFFHHHHHJJJJJGIIJCFGHJIIJJJJJJJJJJHIIHHIJJJHH
@2156071/1
cacatagttcccgatctcgcgggatctcttcaaaaatgagatgtgga
+2156071/1
@@@DDDDBDDHAFIGGHIEGGEG6D?D?FDDHHIFGGI>C@CF@D@G
@4701102/1
cgacactgtacagttagaaatgttacaacctctatactttgcattaaaat
+4701102/1
CCCFFFFFHFHHHHIJJJJJJJHGJJJJJJIJJJJJJJJJJJJJJJJJJJ
@2156189/1
gtgagaagtgtgataatgtcataaagttgacaataatctataattaatta
+2156189/1
B@BFFFFFHGDHHJJJJJJJJIJJJJFHJJIJJJIJJJJHIJJJJJIJJI
@5214379/1
gctgttgtggaactgcttcacctgtggccggcggcacgcagacgccttga
+5214379/1
@@@?BDDD?DHHFIJJJJIJJJJJIEHHFEHIJJI8BEDED6@BDDBDD>
@3161832/1
gtcctttctaaggttctaaactatatctgtaccaaatttcaaccaaatcc
+3161832/1
BB@FFFFFHHHHHEGHIIJJIEIJIJIIEHGGGEHIJJJJIIIEGIEHHH
@3162186/1
gtggtggtgcacgcgcttgggcagagggaatctgattgtgctgttgtgga
+3162186/1
@@CFFDDDFHFHHIJJJJIJJJJIIGIIIGIJEDGGIIHGGGIJJJIIJJ
@6248388/1
gtagcactgagtgacggcacctccgacactgaggtcacggtactcgcggt
+6248388/1
CCCFFFFFHHGHHJJJJJJJJJJJJJJJJJJJJJGHIJJJHHJJJJJHFB
@2157434/1
cactgagtgacggcacctccgacactgaggtcacggtactcgcggtacat
+2157434/1
CCCFFFFEGHGHHIJIJJJJJIJIIIIIJIFHHGGIHIIIIIIJHABBDC
@3162802/1
ctggagagaagatcctcatcttgtatagaggaggcttgggctcgctctcc
+3162802/1
CCCFFFFFHHHHHJJJJJJJJJJJJJJJJJJJJJJJJGIGIJJIIJJIJJ
@2644860/1
cttgcgtttcaaaacaattcattttaggttcaagttaaccgcaatgttgg
+2644860/1
CCCFFFFFHHHGHJJJJJJIJJJJJJIJIJJJJJGIJIJJJJIIJJGIIJ
@59683/1
gttattattacagcatacataataaaattagaggaagtaggtgctgggcc
+59683/1
;??DDDDDHHDDHIHFGG>F@AFH93<CFHCHE;FH@CBEF:1?C@DHHI
@591058/1
ggaactgcttcacctgtggccggcggcacgcagacgccttgatgacctcc
+591058/1
CCCFFFFFHHHHHJJJJJJJJJJIIJJJJJIJHHFFFDEDDDDDEDDDDD
@591092/1
cactgagtgacggcacctccgacactgaggtcacggtactcgcggtacat
+591092/1
@@@FFDDDFHHHHGHHGGIIIJJJIJIIJJGHHIJJDDAGHCHIHEDDDF
@3667192/1
cagtaatagtacaagtgaaaagtcacttgccgatggtagaataaggatta
+3667192/1
CCCFFFFFHHHHHGJGHIJIIIHJIIJGIIJJGIIJHIIIGJJJJJJJJI
@2157945/1
cactgagtgacggcacctccgacactgaggtcacggtactcgcggtacat
+2157945/1
CCCFFFFDHHHHHGIIJJJJJJJJJJIJJJJJJJJJHIIIJJJJHHFFFF
@3667238/1
gctttctttagttttaagttagttttcatcttaagttcggaaagattata
+3667238/1
CCCFFFFFHHHHHJJJJJJJJJIJJJJIJJJJIIIJJJIJIJJIIJJJJI
@2157981/1
ctacagatttattatagcctgcgacttcgttcgtgtggaatagtgacttc
+2157981/1
CCCFFFFFGHHHHJJJJIJJJJJIJJJJJIJJIHIHIIJJJJJJJJJJJJ
@1620678/1
tgaggcgcttgtggtggtgcacgcgcttgggcagagggaatctgattgtg
+1620678/1
:?<??B?DDD;AA7E8CC?EDDB?:DDDD7=CCA=ADDDCDDC@@AD37;
@2158312/1
ggatggagtgagcacgggctctgtgcctggctcccatgtcacggtagcac
+2158312/1
CCCFFFFFDFHHHJJJJIIJIGJGHHJJHCGHGGJIIJIIIIJJHGIJJJ
@7778033/1
cagcatacataataaaattagaggaagtaggtgctgggcctcttgtatgc
+7778033/1
CCCFFFFFGHHHHJJJJJJJJJJJJJJHIJJHHIJJJJJJJJJJJJJJJJ
@591506/1
cgcaagaagtaccagaaacgggacttagccacaatctggtctggagagaa
+591506/1
CCCFFF?DFCDHHIJIGIIJIJJIIJGIJJJJJIIIJIIIJIJIGIIIJI
@6748619/1
cacggtagcactgagtgacggcacctccgacactgaggtcacggtactcg
+6748619/1
CCCFFDDFHGHHHJIEGHIHGJJIJJJIIIJGHIJIJIHIIJJJFHJIJH
@1620899/1
ggccaaacgaatacctgtttatattagttggtgaatacggtctaaccgac
+1620899/1
CCCFFFFFHHHHGJJJJJJJJJJJJIIIGJJIIJJJJJJJGIJJJJJJJJ
@1621032/1
aaccactccatactttgtttcatttaaatttacgggctatgccatttatc
+1621032/1
@CCADFFFHHHBFIJIJDGIJJJJJJJJIIIIGGIJJJIJJIJJGIJIJH
@2645676/1
ggtgttgaggcgcttgtggtggtgcacgcgcttgggcagagggaatctga
+2645676/1
@@?DDDFFHHHAFAGIFIGGDGHIGHHIJIIIGIIGIGIHHHHBDFFFDA
@5216292/1
cactgagtgacggcacctccgacactgaggtcacggtactcgcggtacat
+5216292/1
CCCFFFFEHHHHHIJJJJJJJJJJJJJJJJIJJJJJFIIJJJJJHHFFFF
@6749136/1
gtcgagtagagccttagctgcggaatgcttagcttccttcttagagcgtc
+6749136/1
CCCFFFDDHFHHHJJJIIJJIIJJIJJIJJIIGEFHIJJJIJJGGIIIHJ
@5216443/1
gctgggcctcttgtatgcgaaggtgttgaggcgcttgtggtggtgcacgc
+5216443/1
CCCFFFFFHHHHHIJIJJJIHIG?FHIJIJJIIJIJJIJJGJJFGGIJJH
@3164847/1
agagggaatctgattgtgctgttgtggaact
+3164847/1
@@@ADD??<DFHBBBF<@AEHCGH?BGEH?E
@2646143/1
cctcatcttgtatagaggaggcttgggctcgctctccgaagggagcttgc
+2646143/1
@@@DDDDDHHC?F?FAEBGF<<CG8AFH@FFAGG?3DGG?FHAE@;@AG9
@2646168/1
cccagtaacaccctgctatttattttttctatattttcaatgaacagaat
+2646168/1
CCCFFFFFHHHHHJJJJJJJJJJJJJJJJJJJJJJJJJJJJJJJJJJJJJ
@3165164/1
aggcgcttgtggtggtgcacgcgcttgggcagagggaatctgattgtgct
+3165164/1
CCCFFFFFGFHDFHHGGGICGHGIIJJJJJIIGIJIJIGJJJEHIFJHHH
@5216750/1
cacttcacgacgcttcagcagagtgcacacaatggtgaactggcgttcat
+5216750/1
@@@DDDDDFFADDDGEEEEACGC?9:DFFIIIF>D9??B<?DCAFFIFE>
@7779120/1
agagaagatcctcatcttgtatagaggaggcttgggctcgctctccgaag
+7779120/1
CC@FFFFFHHGHGGGJJJJJJJJJJJJGIJIIJGEIIIIIDIGEGGDHHG
@2160562/1
gtacattgaaaataaaaataaaaaaaatagcagggg
+2160562/1
@@@A;DDDHFHDHIBA@CFCDHEE?:C;BDC@GE:D
@3667804/1
taaggattaaaaataaacttaaagattattaataagaaaaaaataatgca
+3667804/1
CCCFFFFFHHHHGJJJJJJJJIHJIJJJJJJJJJJJJJJIJJJJJJJJIJ
@3667916/1
tccgtttttaaactattttttcaatgccctaagtgagtatacatctatta
+3667916/1
CCCFFFFFHHHHHJJJJJJJJJJJJJJJJJJJJHIJJIIJJJJJJJJJJJ
@7277948/1
gtggatagctggacaaggcactggcaacgaccaatcatggact
+7277948/1
?@<?DFFDFHHH>FHG@FGGEHAGBHH?FD@D<@BFEHIB>@D
@2161041/1
ggggatctgagaatggtttagattcacaattttgtccgctggacaatgtt
+2161041/1
??7;?DDDFAB4<EC?2AFEDFBCHIECHHHIIIC<??8?D<GD>CDBFB
@2161124/1
gttgtggaactgcttcacctgtggccggcggcacgcagacgccttgatga
+2161124/1
@?<1DDB:2<D<?@CE?GDDAF??3CF1D@@F;;:8=<86=>8;8A555>
@5217469/1
ggtgcacgcgcttgggcagagggaatctgattg
+5217469/1
@@@DDDDD:8C@FD?EFGBDE7FHEHGIGCGHE
@5723757/1
gcaagaagtaccagaaacgggacttagccacaatctggtctggagagaag
+5723757/1
CCCFFFFFHHHHHJJJIJJJGIJIJJJIJEGGGIJIJ@FHHHJGIHGFGG
@593324/1
ctcctatgtcacggtagcactgagtgacggcacctccgacactgaggtca
+593324/1
@@@DDDDBHBFHHECB@<HHHGHIHEGGGA6CDDFGCHHH<GHG@HGCGI
@3166604/1
ctcttgtatgcgaaggtgttgaggcgcttgtggtggtgcacgcgcttggg
+3166604/1
@@<DDDDDHHAFBHGBGGEAF@ADAGHGIIDGH?BD@BCFHC@8ABEDAA
@2161511/1
tgtttcttggcatctatagatgtcggtggcgcacagggcacgcttgcgca
+2161511/1
C@@FFFDFD>FHHIIIIIHHEHEHGICGGGIHIIIGEG=FHIIEGHCGBB
@1106257/1
ggtggtgcacgcgcttgggcagagggaatctgattgtgctgttgtggaac
+1106257/1
@@=DDDDEHHHGHIIIIIIJJJIJFIGJJIJIGIIJHIIJIHIHGHIDII
@3166787/1
ctttactcgaatagtcttttctaacttgaacagtgcgatgttttacaagg
+3166787/1
CCCFFFFFHFHFGGJIIIIJIJDIFHCHIJIFHFFIHIJJGHJJJJJIII
@3668350/1
gtggattttaatgttattattacagcatacataataaaattagaggaagt
+3668350/1
@?@DADDFHHDHHIIIIIIIIIEIHIIIEIIHIIIIIHII3EHCGIIGI?
@2161692/1
gagggaatctgattgtgctgttgtggaactgcttcacctgtggccggcgg
+2161692/1
C@CFFFFFHHHDHIIEGIJIJJJEFHHJIJIHIIIGGIGIIIDIIJIIJH
@593555/1
cgggctctcaggcaggcaagatgggcatagtaggtaggcgtagggta
+593555/1
@CCDFFFFHFHDFGIJJJII@EGHGGHHIJDGGI@GGIJJ@FBHI=F
@2161744/1
cagtggtcttcttgaacttcttcaattgacgcaagaagtaccagaaacgg
+2161744/1
BCCDFFFFHHHHHJJJJJJJJJJIJJJJJJJJJJJJJJFHIJJJJJJJJJ
@7278487/1
cgtggaatagtgacttccggcaaatttttggttttaactacatagttccc
+7278487/1
@C@DFFFFHHHHFIJJJIJEGIJGIIJIIJJFHIJIJJJJJJJJJGIJJI
@6249707/1
cttcacctgtggccggcggcacgcagacgccttgatgacctccactttga
+6249707/1
@C@FFDFFHHHHGJJJJGGIIJIIIJIJGHFEFEDCEDEEDDDCCCDCAC
@2162097/1
caggggttattgttatgtcgatgtcgaacccaaaaatg
+2162097/1
???;?AAD??4CA@HGDCAF;ECAEE@BE00???DDB<
@3668648/1
gcggtacatgttgtgtacacctgagcgagactcataacgcagccagatgc
+3668648/1
CCCFFFFFHHFHHHIHIIHHHJJIIJJJJJJIJJJJJJGJJIJJJJJJJJ
@5218099/1
cttgaacttcttcaattgacgcaagaagtaccagaaacgggacttagcca
+5218099/1
CCCFFFFFHGHHHJJJJJJJJJJJJJJJFHJJJJJJJJJJJJJJIJJIJJ
@3167330/1
cttctctaacagttctctgtggtgcaaagcaagcaattgcccacacccgt
+3167330/1
CCCFFFFFGHHHHGJJJJJJJJHHIIJJJJJJJJIJJJHGHHIJIJIIGH
@7278804/1
cactaattacaaaaaagaaaacatttgtcaccaactcctaaagtcaggac
+7278804/1
C@CFFFFFHHHHHJJJJJJJJJJJJJIJJJJIJIJJGIIJIJJJJJIIJJ
@6249978/1
cagcatacataataaaattagaggaagtaggtgctgggcctcttgtatgc
+6249978/1
CCCFFFFFGHHGHJGJJIIIJIJJIJJHHJJIIIJIHIGIJJIJJIJJJJ
@5218183/1
gcaagaagtaccagaaacgggacttagccacaatctggtctggagagaag
+5218183/1
CCCFFFFFDHHHHJJJJIIIJIJIIJJIGGIGJJIJJJIJJJJEHCGDG@
@7278903/1
gacgatttcaccagtggtcttcttgaacttcttcaattgacgcaagaagt
+7278903/1
@@@DD;DD>CBAABFC@HCHHIIFHFGFEG@CHEHIIGGIIIGADDEAFF
@594121/1
cttgtggtggtgcacgcgcttgggcagagggaatctgattgtgctgttgt
+594121/1
@@CFDDFFHHFFHIIJJJJJJJIJIJIJIJIAHHJJIJIIJIJIJIIIJI
@6250173/1
cgctaatctcagaaacggctgatccgatccggatgcggttttcacgaata
+6250173/1
CCCFFFFFHHHHHJJJJJJJIJJJJJJJJJJJIJJJJJGIJJIJJJJJHH
@3668977/1
ctgataccgacacatggtaggttccatggatttaggagcacgtgcagtag
+3668977/1
C@@FFFFFHHHHHJJJFGHHHIJHIIIJJHJJJJIIIJJJJIFFIJJJJJ
@594173/1
gtggtgcacgcgcttgggcagagggaatctgattgtgctgttgtggaact
+594173/1
??8=DBADHFDHFIDDBFEGH?FFA@8?DHC>DD<F@DGFFFGFGBEAED
@5724686/1
gaggaagtaggtgctgggcctcttgtatgcgaaggtgttgaggcgcttg
+5724686/1
@@@FDEF?DDFCFGID<BCGCEEFHHHIGGHB@CG9B?DHCGGIIIGHC
@2163071/1
ggcctcttgtatgcgaaggtgttgaggcgcttgtggtggtgcacgcgctt
+2163071/1
CCCFFFFFHHHHHJJHGHJAGFHIGJIIJIJIJDGIFHIGHGIJJJHHFD
@6250434/1
cacctgtggccggcggcacgcagacgccttgatgacctccactttgatga
+6250434/1
CCCFFFFFHHHHHIJJJJJJJJJJJIHHHFFFFFEEEEEDCDDDDDDDDD
@594585/1
gtacacctgagcgagactcataacgcagccagatgccaaagttcttgatc
+594585/1
@@@DDDDFHGHHGGHHDBFHIIGCHHJIJJJIIIJFIJGIGDDHGIGCBH
@7279581/1
cagcatacataataaaattagaggaagtaggtgctgggcctcttgtatgc
+7279581/1
@C@BDFDFADFDFGD@CFHIGG>EHHIHHIIIEHIGIIIDGA?FEHADFH
@5218932/1
tgtctgtgttgttgcacgcgcacggtggcggcgtaccgcgaggggtgcgc
+5218932/1
CCCFFFDEHGHHHJGIIIJJIJJIIDHIIJJIFFDDDDDDDDDDDBBDDD
@3669522/1
gccagaatctagacatgcacagctcttgcagccatccaacaggattgccc
+3669522/1
@CCFFFFFHHGHHJJJJJIJGJIJJJJJJIJJJJJJJJIJJJJHIJIJJJ
@3669578/1
tacataataaaattagaggaagtaggtgctgggcctcttgtatgcgaagg
+3669578/1
CCCFFFFFHHGHHJJJJJJJJJHJJJHHIJJJJJJJJJJJIIIJJJJJJJ
@2163563/1
ccattttctaactgaagaggaaacgattgcatctgtgaggggcgtcgggt
+2163563/1
CCCFFFFFHHHHHJJJJJJJIJIJJJJJJJIJJJJIIJJJJIJJHGHFF?
@2163635/1
acctccgacactgaggtcacggtactcgcggtacatgttgtgtacacctg
+2163635/1
C@@FFFFFHGHHFEHIGHIIIJBGHGIHJJIHGICEGHIHGIHGICDCHF
@4701254/1
ctcatcttgtatagaggaggcttgggctcgctctccgaagggagcttgcg
+4701254/1
=@?DADDDDHBDHIIFBBF:?FGCAGHIHIIIIGGEHHEH<F2;@F<DEA
@6250927/1
agcatacataataaaattagaggaagtaggtgctgggcctcttgtatgcg
+6250927/1
CCCFFFFFHHHHHJJJJJJJJJJJJJHHJJHIJJJJJIJJJJJJIJJJJJ
@3169022/1
gcactgagtgacggcacctccgacactgaggtcacggtactcgcggtaca
+3169022/1
@@CFFFFFFHFHDHGHIIJJJJIJIIGGHEG9BGGIGCGHJJJIGAEDDF
@5725393/1
ctctgtgcctggctcccatgtcacggtagcactgagtgacggcacctccg
+5725393/1
CCCFFFFFHHHHHJJJJJGJJJJJJJFHIJJJJJJJFHIJJJIJJJJJJJ
@3169098/1
aagcgctcatcgggaggtgtggcagcctccttgaccattttagatatttg
+3169098/1
CCCFFFFFHHHHGJGIJAFFHIGIJIIJJJIIIIIJGIJIJGJIIIGJJG
@3169177/1
cacggtagcactgagtgacggcacctccgacactgaggtcacggtactcg
+3169177/1
CCCFFDFFHHHHHIJEGIIGIJIIIJJJJJJJJJJJJIHHIJJJFGHIJH
@3169363/1
cgacatcgacataacaataacccctgctattttttttattattattttca
+3169363/1
CCCFFFFFHHHHHJJIJJJJJJJJJJJJJJJJJJJJJJJJJJJJJJJJJJ
@7280471/1
atacataataaaattagaggaagtaggtgctgggcctcttgtatgcgaag
+7280471/1
@@@DDADDHDFBFBFG?EBF>EH3AA@H@EFB3DABD;DDCFGGEGGHGD
@2164501/1
gcctggctcccatgtcacggtagcactgagtgacggcacctccgacactg
+2164501/1
CCCFFFFFHHHHHJIJJJJJFGIJJJJJJJ?FHIIJJJJJJJJJJJJJJJ
@3169769/1
ggacaaaattgtgaatctaaaccattctcagatccccttgaacacacaca
+3169769/1
CCCFFFFFHFHDFHHGIJJJJIJJJIIJJJJIIJJJJJJGJIIJIJJJGI
@4702460/1
ggtagcactgagtgacggcacctccgacactgaggtcacggtactcgcgg
+4702460/1
@C@DFFFFGHHHHGHJFJJJJIJJJJJJIJJJJJJHGIIIGFEHIJIJHF
@2647171/1
aggcgcttgtggtggtgcacgcgcttgggcagaggg
+2647171/1
?@<=DDDFBHDHACCCFCGHHIJJGJJEIE??6BHI
@4702667/1
gacaaaaaaaaagttaattacatttttgggttcgacatcgacataacaat
+4702667/1
@@@DAFFFHGHAHGBFBFFHFGHIGFGH>AHGEAHCHFHGEHE>>ECEFC
@1108467/1
gatgttttacaagggcaggttgaactcacaccattcaatttaaaagaaac
+1108467/1
@CCFDDFFHHGHHIIIIHFCHFHGJIEIIIJIJJIIIEGIHHGGIGIGGH
@4181542/1
ccaacagattgtttgagatgtttgtgaaactgcgacaccttgtggctgtg
+4181542/1
CCCFFFFEHHHHHJJIJJJJJJJJJJJJJJJJJJIIJJJJJJJJJJJJGI
@3170551/1
ccatcaatttatcttcaaatgacgacaccacagttccagtctcaggcaca
+3170551/1
CCCFFFFFHHHHHJJJJJJJJJJJJJJJJJJJJIJJJJJJJJJJJJJJJJ
@2647648/1
cccgtttccaatctccaagacaggaggctccagtactttagctttgacag
+2647648/1
@CCFFFFFHHHHHJJJJJJJJJJJJJJJJJJJJHJJJJJJJJJJJJJJJJ
@4703243/1
gtggtcttcttgaacttcttcaattgacgcaagaagtaccagaaacggga
+4703243/1
CCCFFFFFHHHHGJJJJJJJJJJJJJJJJJJJJJJJFHJJJJJJJJJJJH
@7281684/1
ataaaattagaggaagtaggtgctgggcctcttgtatgcgaaggtgttga
+7281684/1
@@@DDBDDDHDHDIEHFFGHEGCCHDGEGHGIJJIIIGHDDDFHBDFHG4
@4703426/1
cgtagaaaagtgctgtctgtacattgaaaataaaaataaaaaaaatagca
+4703426/1
CCCFFFFFHHHHHJJJJJJJJJJJJJJJJJJJJJJJJJJJJJJJJIJJJG
@4704440/1
cttctacagatttattatagcctgcgacttcgttcgtgtggaatagtgac
+4704440/1
CCCFFFFDFH<FHGGECHHEHGGGDGAH>DGHIGGHGGFGI@GI>F98EF
@4183246/1
ctgttgtggaactgcttcacctgtggccggcggcacgcagacgccttgat
+4183246/1
@@@DFFDDBHHDBHIGGEGHGIIIDCGIIGIIIG8=A<>B<A88@BBD>@
@1110393/1
gtgctgggcctcttgtatgcgaaggtgttgaggcgcttgtggtggtgcac
+1110393/1
@@@FDDDADDFHHGGEEEHGGIJJJIIJIGIIGCFGHHHIIIACHIE<EG
@4704855/1
ttctcagcatggtaagaaggtggcggccagaatctagacatgcac
+4704855/1
@@@FFFDDFH?>FDGBBHGA<AFDEEGGAHCHGCDGB>FHCGGGI
@1110526/1
ctcgggttggaatgattctggtgggttgtcctgcagagcttgccacatct
+1110526/1
CCCFFFDDHHHHHJJJJJJJJHHIJFHIHJJJJJJJJJJJJJJJJJIJJJ
@4705314/1
gggcagagggaatctgattgtgctgttgtggaactgcttcacctgtggcc
+4705314/1
@@@FFFBDHDFHDGIIGGGIJGGIJGIJFHJCAHEFDDGIIIJJCHBGGE
@5219573/1
gacgatttcaccagtggtcttcttgaacttcttcaattgacgcaagaagt
+5219573/1
CCCFFFFFHHHHHJFHIHGHIJJJJJJIIIHIJJJGIIJJJIIGIHGII?
@5219584/1
tgattgtgctgttgtggaactgcttcacctgtggccggcggcacgcagac
+5219584/1
CCCFFFFFHHHHHJIIJJJJJIJJJJJJJJJIIJJJIJJJJHHFFDDDDD
@2167961/1
cctcatcacaacatctaaagctaagatg
+2167961/1
C@CFFBFAB?FBCGFEHEDEHHIED@9A
@2168136/1
gtggattttaatgttattattacagcatacataataaaattagaggaagt
+2168136/1
@@CFDFFFABCFF<AEBHEEHIDFHIFHGIEHHBHH<DHHIHH<FFHGIG
@1111393/1
gcaaatggaaaaaaaaattggtgaaaagaatcacaagtaagatactgcaa
+1111393/1
CCCFFFFFHHHHFJJJJIJJJGHGJJJJJJIJGIJIJGHGIJJJJJJJJI
@3173452/1
gcacagttcctcgacgagcaagtagttcttgaagcacagacacaggtgtc
+3173452/1
CCCFFFDFHHHHHIHFGJIJJJIJHCGIIJIHHIJJJJIJJJJJJJ=FHI
@2168541/1
gtaagaaggtggcggccagaatctagacatgcacagctcttgcagccatc
+2168541/1
BBBFFFFFHFHHHJJJJJJJJJJJJJJJIJJJJJJIIJJJJJJJJJJJJJ
@3173617/1
ccttgttgttaagaggtgttacctgcaacttggccaggttagggccaaca
+3173617/1
@CCFFFFFDDFDFIIF<CAGHDHIIIIIIIIGIIIGHIDFGIGEHIIIII
@4706230/1
cgcgcttgggcagagggaatctgattgtgctgttgtggaactgcttcacc
+4706230/1
;8?B?8ABD;?C@BCEEFCEEE:9?EE?<@AGBB<:?;FG9@BF>?9DFE
@4706328/1
ccacaatctggtctggagagaagatcctcatcttgtatagaggaggcttg
+4706328/1
?@@DDDBD<FHDFHIEIDBF?FBHIIIIIEIIIGGIGIGGIB>FED@GH7
@4706457/1
gtcccatactccttgatttggtaaagcttgctgcccgcctagcgaggaaa
+4706457/1
CCCFFFEFHGHHHJIGIIJIIIIIJJJJJJJJJJJJJIIHIHJJJJJIIJ
@2169035/1
gcaagaagtaccagaaacgggacttagccacaatctggtctggagagaag
+2169035/1
CCCFFFFFHHHHHJJJJJJJJJJJJJJJJIJJJJJJJJIIJJJIJIJIJI
@2169066/1
ggtgcacgcgcttgggcagagggaatctgattgtgctgttgtggaactgc
+2169066/1
BCCFFFFFHHHHHJJJJJJJJJJJJJJJJJJJJJJJJJJIJHIJJJJJJJ
@2169228/1
tgatcagccggagcagctccggtaagtttgtcgagtagagccttagctgc
+2169228/1
CCCFFFFFHHHHHIJJJJJJJJ?GHIHIJJJJJIJHGIJIJJJJJJJJJI
@4706808/1
caccagtggtcttattgaacttcttcaattgacgcaagaagtaccagaaa
+4706808/1
CCCFFFFFHFHHHJJJJJJJJJJJJJJJJJJJJJJJJJJJJHIJJJIJII
@61486/1
cccgtacccatagcaacaagatcagcgactgtcacacggtagcggaagg
+61486/1
8:;?:A=BDFAA>FC@;FGF3<<CC@?F>GECEG@??G:/?F@AABA;;
@2169717/1
gccagatgccaaagttcttgatcttcactgggctcttctctgggatttcc
+2169717/1
@@@FFFFFHHHHHJFGHGIIFHJJJJJJJIIHGJIJJJJFIIGIJJJIIJ
@4707180/1
ctccaatcctttactcgaatagtcttttctaacttgaacagtgcgatgtt
+4707180/1
CCCFFFFFHHHHHJJJJJJJJJIJJJJJJJJJJJJJIJJJJGHJJJJHHI
@6749876/1
gtcgaacattctatgcttataccattaatctccgcaactatttgacggat
+6749876/1
CCCFFFFFHHHHHJJJJJJJJJJIJJJJJJJJJJJJJJJJJJJJJJJJGI
@5221759/1
cgccatcaggacctgcaccatgcaccgccatgccatgtaccacgcctggg
+5221759/1
@<@DD?DDB<DBCADFHG?FB<FD<CF:@@G@DFE@?99?0B9?@BGH?A
@5221775/1
tcacggtactcgcggtacatgttgtgtacacctgagcgagactcataacg
+5221775/1
B@CFFFDFHHHHGIJGHJIFIHIJIHIJIGFDHIHEGIGHEHIJJJJJIJ
@4707390/1
cagtggtcttcttgaacttcttcaattgacgcaagaagtaccagaaacgg
+4707390/1
CCCFFFFDFHHHHIIJGIEIIGIIEIJJIJIJJIJGIJHIC?FHHGGHIG
@6750096/1
gttgaaacttggtacagatatagtttagaaccttagaaaggacataggat
+6750096/1
CCCFFFFFHHHHHIJJJFIHHIJJJJIJJJJJJJJJJJJJJJJIJJJJJI
@5221933/1
gacggcacctccgacactgaggtcacggtactcgcggtacatgttgtgta
+5221933/1
CCCFFFFFHHHHHIJJJJJJJJGHIJIJGHJJIJJJJGHIJHHHHGHFFF
@1113186/1
ggagtgcgctgtagctttgatcatagt
+1113186/1
?;8AD:BD>D@8CE>:CC:<?ECFE>F
@5222294/1
gtcgggcagttcgtcaacaagacattactagctgagaatatttttttccg
+5222294/1
CCCFFFFFHHHHHIIJJJJJIGJJJJJJJJJJJJIJIJJJJJJJJJJIJI
@5222323/1
cgcaagaagtaccagaaacgggacttagccacaatctggtctggagagaa
+5222323/1
@@@DDDAAD<CFHIGHB??CEE:EFEHIGBHGGFDFDGB9???@<?BE?C
@5222468/1
cagacaaacagacaaacagacaaacagacaaacagacaaacagacaaaaa
+5222468/1
CCCFFFBDHHHGGJJCGGGGIIHIIGHJIDGIEIIJJJJGIIIIIIGIGG
@6750606/1
gtcacggtactcgcggtacatgttgtgtacacctgagcgagactcataac
+6750606/1
@@CDDFFBFHHHHIGJ@GGEIGHIJGHFHHFHHGGGIGGGIEHJJJJJIE
@3175369/1
cagcatacataataaaattagaggaagtaggtgctgggcctcttgtatgc
+3175369/1
CCCFFFFFHHHHHIJIJIJJJJJJJJJHJJJIIJJJJJJJJJJJJIJJJI
@3175557/1
gccggcggcacgcagacgccttgatgacctc
+3175557/1
?;:D?A8:???DDADDD6@A=@C>47@C;=C
@4708179/1
gccagatgccaaagttcttgatcttcactgggctcttctctgggatttcc
+4708179/1
@CCFFEFFHGFDHEHIHIIJGGHIIJIJIIGHIIJJJIJIJIIJ>GIJJJ
@62595/1
aatacaagatcgtggggtgggcccaccaggccgttacagatgaactcccg
+62595/1
CCCFFFFFHHHHHIJJJHHIJJJJJJJJIJIJJGJJJJJJJJJHHHHHHF
@6751041/1
ctcttgtatgcgaaggtgttgaggcgcttgtggtggtgcacgcgcttggg
+6751041/1
@@@FFFFFHGGDDFGIFHIIIHHIIGHIICGGGGHIAHDIGIJIFEFFCD
@3175939/1
gcagagggaatctgattgtgctgttgtggaactgcttcacctgtggccgg
+3175939/1
CC@FFFFFFHHGHJJJJJJJJJJIJJIJFJJIIJIJIJJJJJJJIJIJJJ
@62858/1
ggaatctgattgtgctgttgtggaactgcttcacctgtggccggcggcac
+62858/1
?=1=BABDBD<FHHABGHIGDGE>?:C?AAA9EH??GD9DHH@??AHEB6
@3176138/1
cctcttgtatgcgaaggtgttgaggggcttgtggtggtgcacgcgcttgg
+3176138/1
CCCFFFFFHHHHHGIIJEGHHIIJIJJJIJDFGIFGHFHHIJJJIIHFFF
@2171209/1
gtcagagctatcagattcttcatcgttgctgtcctcatcattagacttga
+2171209/1
@@@DDFFDFHHHHE@FHIJJJJJGGECHHFCHIIGGG@HIJHIIIIGDIJ
@63129/1
gtgtagctttaaggggatctgctgtctgtggagctgatgcttgctgggcc
+63129/1
B?BDFFFFHHHHGJJJIJJJJJGJHIIJIJJIJJJJJJJJJIJJGIJJJJ
@6251854/1
gtggtggtgcacgcgcttgggcagagggaatctgattgtgctgttgtgga
+6251854/1
B@@FFFFDHHGHHIIJJJIIJJJJIIJJIJJJJJJJJJJJIIJJJJIIDG
@63872/1
gccagatgccaaagttcttgatcttcactgggctcttctctgggatttcc
+63872/1
@CCFFEFFHGHHHJJJJJJJJJJJJJJJJJJJJJJJJJJIIJJJHJJJJJ
@6252155/1
atgtcacggtagcactgagtgacggcacctccgacactgaggtcacggta
+6252155/1
CCCFFFFFHFHHHJJJJJJHHIJJJJJJJJJJJJJJJJJJJJFHJJJJEH
@6253234/1
gtcgagtagagccttagctgcggaatgcttagcttccttcttagagcgtc
+6253234/1
CCCFFFFFHHHHHJJJJJJJJJJJJJJJJJJJJJJJJJJJJIJJJJJJHJ
@7282018/1
ggatggagtgagcacgggctctgtgcctggctcccatgtcacggtagcac
+7282018/1
CCCFFFFFDFHHGJJJJJJJJIJFGGIHEHIJJJJJJJIIJIIJBFHGIJ
@6751676/1
gtcgaatattccctgacacctcacccagggcgggatatggaattttaatt
+6751676/1
CCCFFFFFHHHHHJJIJJJJJJJJJJJJJJJJJJEHFFFFFFEEEEEEEE
@7282229/1
cttgtatttgttatgtaaccactccatactttgtttcatttaaatttacg
+7282229/1
B@CFFFFFHHHHHJJIJIIJIJJJJJJIJJGIJIIJJJJJJJJJJJJJJJ
@6253992/1
gctgcagatgactgtgcatccttgctagtaagtcctgagccatagcaaac
+6253992/1
CCCFFFFFHHHHHJJJJJJJJJJJJJJJIIIJIJJJJJJJJJJJJJJJJJ
@65486/1
cgtcgatgaccagcagaaggcgtgttaccgaccagagtagcaaccacctt
+65486/1
CCBFFFFFHHHHHJJJJJJJJJJJJJJJJJJJJJJJJGIIJJJJJJJJJJ
@6254099/1
ggcacagttcctcgacgagcaagtagttcttgaagcacagacacaggtgt
+6254099/1
CCCFFFFEHHHHHJJJJJJJJJJHHJIJJJJJJJIJHIJIJJJJJJIBFC
@6752218/1
gcctcttgtaggcgaaggtgttgaggcgcttgtggtggtgcacgcgcttg
+6752218/1
@@@FFFFFHHGHHJIIIIAFFGHCHIJIJGGIHIJFHG;F=C=CHFEDDD
@7283553/1
ccaaatttcaaccaaatccgtcaaatagttgcggagattaatggtatata
+7283553/1
??@D?DDBHB<DHEEEEGIBAFF@D@HBGEFGHIEH@BDGDCGCGDHGC<
@66420/1
gtggaactacttcacctgtggccggcggcacgcagacgccttgatgacct
+66420/1
?@@FFDDFFFHHGIIIIGFGGIDF>BHIIIIIEHHEEFCCBCCCCCDCCC
@7283798/1
ggtgcacgcgcttgggcagagggaatctgattgtgctgttgtggaactgc
+7283798/1
@@@DD?DDAD@FDHGI@?FHEDD:????DHAGDHBG8?FBF=BFHAF;F;
@7283903/1
agaggagcaaatggaaaaaaaaattggtgaaaagaatcacaagtaagata
+7283903/1
??@B;?B8FD>BB@FG>;CEF?@?>DA?;@B??81=8/8@==;FAEHIA=
@6753623/1
tgaacttcttcaattgacgcaagaagtaccagaaacgggacttagccaca
+6753623/1
CCCFFFFFHHHHHIJJJJGIGIJIJJHIGGIJIHIJJJJJIIJIIIIJJJ
@6754154/1
agcatacataataaaattagaggaagtaggtgctgggcctcttgtatgcg
+6754154/1
@CCFFDFFDHFHHHIIIJIJIJGJJJGHIIFGGGIJJHIJHIJJGGIIII
@6754383/1
gtggattttaatgttattattacagcatacataataaaattagaggaagt
+6754383/1
B@@FDEFFHHGHHIJJJIIIJGGHGIIJJIJJIJGIJJIIIJIIJGIGID
@7284901/1
catcaatttatcttcaaatgacgacaccacagt
+7284901/1
@?:AD;D;=?D:AFDE<?CB@CBB:8CBFF?F1
@4708958/1
ccgtcagtggctttctttgatcattaatgtctcgtatgtcaaggacttca
+4708958/1
@@CFFDDBFAFHHIIFIIEHIIIIIIIIIACHHIEBGIDFHG>EDFEHII
@1114587/1
gccagatgccaaagttcttgatcttcactgggctcttctctgggatttcc
+1114587/1
C@CFFFFEDAFBDHGIIIIIHIGIIEHIIHBFHHIIIIGHHIIIDHIIIH
@4184392/1
ggcgcacagggcacgcttgcgcatgacatctatacatgccattggcgttc
+4184392/1
C@@DDDDFHGHFFIIJDHIIIHDEGCCDGGHGIJGIIJIIJGEGGGHGGI
@6754663/1
cgcgactccgccctcttcctcgggttggaatgattctggtgggttgtcct
+6754663/1
CCCFFFFFHBDHHIIIJIJIIIJJFHHJHGIJGHIJIIGBFHG;EGHHGE
@7285181/1
cttttcgccaatcatgcgcatccctagcatactaccgatatgcaatccct
+7285181/1
CC@FFFFFHHHHHIJJJJJJIJJJJJIJGJIJJJJJJJJJJJJJIJJJJJ
@7285217/1
cctttcttttgcgagctgctgccgaaagattagagtcgtcttctacttct
+7285217/1
CCCFFFFFHHHHHJJJJJJJJJJJIIJJJJIJJJJHIJJIJJJJJJJJJJ
@3176837/1
cttggttccaattaaactttgggcctgtttcacagtctcgttgacttgct
+3176837/1
CCCFFFFFHHHHHJJIJIIJJIIIJJIJJJJJJJJJJJJIHIIIJJJJII
@7782364/1
gcaagaagtaccagaaacgggacttagccacaatctggtctggagagaag
+7782364/1
CCCFFFFFFHHGHJJJJJJJJIJIJJJJJJJJJJJJIJIIJJJHIEIGIH
@3176884/1
agacaatcagacaaacagacaaacagacaaaaaaaaagttaattacattt
+3176884/1
@@@FFFFFHHHHHIEEHGIIFIIIJJIIGIIJJGIIJJ=FGIIGIGHIGG
@4184779/1
tgctgggcctcttgtatgcgaaggtgttgaggcgcttgtggtggtgcacg
+4184779/1
CCCFFFFFHHHHHJIJJJJJJJJJEHIIJJJJIJJJJJIJJIJJHHJJJH
@3176962/1
gccagatgccaaagttcttgatcttcactgggctcttctctgggatttcc
+3176962/1
CCCFFFFFHHHHHJGHIJJJJJJJJJJJJJJJJJJJIJJJJJJJIJJJJJ
@7285575/1
caacaaataaactttttaatagacaaatacaacgaaaccaatttagaata
+7285575/1
@@@DFFFFHHHHHJJJJJJJJJJGIJIIJJIIJJJIEHJIJJIJJJJIII
@3177167/1
gttctcagcatggtaagaaggtggcggccagaatctagacatgcacagct
+3177167/1
@C@DDDDEHFHFGAF>GHHHGBC7;?ADGDHIGIIICDGEEHHJGHGICE
@7782636/1
gcacgcgcttgggcagagggaatctgattgtgctgttgtggaactgcttc
+7782636/1
CCCFFFFFHHHHHJJJIJJJIJJJJJJJJJJJJJJIJIIJIJJJJJJJJJ
@1115534/1
attaaagaatcacgtcgaacactattctatgcttataccattaatctccg
+1115534/1
CCCFFFFFHHHHHJJJJIJJJJJJJJJJJJJJJJJJJJJJJJJJJJJJJI
@4185095/1
cttgtatgcgaaggtgttgaggcgcttgtggtggtgcacgcgcttgggca
+4185095/1
CCCFFFFFHHHHHJCFFHIIIJIJJJJJGHJJIIHHIJJJJIHGFFFFEE
@2172420/1
cttccctgcaaagttaaccatcttgtattcaaaagaaaacctagaatcac
+2172420/1
CCCFFFFFHHHHHHHIJJJJJJJJJJJJJJIJJJJJJJIIJJJJJJJJJJ
@5726513/1
ggcaaatttttggttttaaccacatagttcccgatctcgcgggatctctt
+5726513/1
CCCFFFFFHHGHHEHHIJJJJGJIJJIGIGFGIJJJIGIIJIIGFHHHHF
@2172506/1
caaaatttgataataaatattgccttaaaaaccgcatttcatatttgttt
+2172506/1
C@@FFDFFDHDHAFDGGCIIGBCBHIIIGIIIGGEFGHEGFIIIADAGFH
@6755422/1
gtccattctatgcacctcctccagtgtatctggtgctatcagtaaaccac
+6755422/1
C@@DFFFDHGHDHIJIJIJGIIFIHGIHHIG>HCFHEIIGIIHHIGHGEI
@6255919/1
gtcacggtactcgcggtacatgttgtgtacacctgagcgagactcataac
+6255919/1
@@@DDFFDHADHHIIGHIIIIIDEHIIGIDFGBAGCEFIGHBGHIGIGIC
@4710330/1
cgcaagaagtaccagaaacgggacttagccacaatctggtctggagagaa
+4710330/1
CCCFFFFFGFFFHIIIIJJJIJIJJJJIJIIJJJJJJIGFHIGGGHHHHG
@5223556/1
gcgatgttttacaagggcaggttgaactcacaccattcaatttaaaagaa
+5223556/1
@@@FDDDFHDAFHGIIIFCHHAFCGHHIIIIIIDHIIIIIIIIGIGHICH
@7285726/1
gtcacggtagcactgagtgacggcacctccgacactgaggtcacggtact
+7285726/1
CCCFFFFDHHHHHJJJJHIJJJJJJJJJJJJJJJJJJJIJHIJJJJIJHH
@67123/1
gtggtgcacgcgcttgggcagagggaatctgattgtgctgttgtggaact
+67123/1
@?@FDDDBFFFHHBDGDBDFH=GCFHCAHFEDHGGFHHGEHGEIGIEE9;
@7286130/1
gtagcactgagtgacggcacctccgacactgaggtcacggtactcgcggt
+7286130/1
?;?DDBDDDD3<:?AC1C@CFDDCEAD?@DICDDDDIDDD;B;CCCAD>5
@7286137/1
cagacagacaaaaaaataataatcacatatttgggtttggtatcgaccca
+7286137/1
?<@DDBDD>BDFDEEGEF>GFCFGIIGIIIIIIIGIGIIIIIIG;FGHII
@6756190/1
tacataataaaattagaggaagtaggtgctgggcctcttgtatgcgaagg
+6756190/1
@@@DFFDDFDFBCGFGHGIIIIBHHI?CHIGGIIIIIEGIHIIGIIF?FG
@1116469/1
ccgtttccaatctccaagacaggaggctccagtactttagctttgacagt
+1116469/1
@@@ADEDFFDHHHHIIID@FGHIFEEGGCHCFHGGIIIGCGIGH@H@GGB
@3671078/1
gcaagaagtaccagaaacgggacttagccacaatctggtctggagagaag
+3671078/1
CCCFFFFFDHHHGIJGIJJJGIJJJJJJJJIJJJJJJJHIJJJIJJJIIH
@7286463/1
ggtgcacgcgcttgggcagagggaatctgattgtgctgttgtggaactgc
+7286463/1
B@@DDDEFHHGHHIJJJIJIJJJIJJGIJJIJEFHFHGGHIHIIIGHHIH
@7286503/1
acggtagcactgagtgacggcacctccgacactgaggtcacggtactcgc
+7286503/1
@;?DDD:BFFAFBA:CEGFFIIGEEFEAEFFGGIIIDFEE3@A;CB>EAA
@1623543/1
gtcctaacgaaacagcgcaaatgagaaagctatctatttcaaataaag
+1623543/1
@@@?D?B:DBF:@F3?EA<AFF9<F@A><3B0?BFDFFFFAD9@4B<D
@4711038/1
cgcaagaagtaccagaaacgggacttagccacaatctggtctggagagaa
+4711038/1
CCCFFFFFHCFHHJJJJJJJIJJJIJJJJJJJJJGIHGGFFHIJIJIJHI
@4711182/1
cagagggaatctgattgtgctgttgtggaactgcttcacctgtggccggc
+4711182/1
@@@DDD68<DFHBHIIIF4:AEHDEI=;@GAHIEHGIIIIICBBGE@D@0
@4711227/1
gtcacggtagcactgagtgacggcacctccgacactgaggtcacggtact
+4711227/1
CCCFFFFDDDFFHJJIJCHGIJJJIIJIJJIJHIJEIGIB8@FGIIDEHC
@7783527/1
ggtagcactgagtgacggcacctccgacactgaggtcacggtactcgcgg
+7783527/1
@B?DFFFFHHHHFHIIIIJIIJJJJJJJJJJJJJJGHGIIJFGIJJJJHF
@4711480/1
cagccagatgccaaagttcttgatcttcactgggctcttctctgggattt
+4711480/1
@<@1ADDDDBDCF<A;2CCACDHGGII@HHIIIIDHEHIIIIIIIIGCHH
@2172759/1
agagaagatcctcatcttgtatagaggaggcttgggctcgctctccgaag
+2172759/1
@@@FDFFFHHHHHJIJJJJGIJJJJJIIJIIIIHHGHIIIIGIIJJJIIE
@2172813/1
caagaagtaccagaaacgggacttagccacaatctggtctggagaga
+2172813/1
CCCFFFFDHHHHHJJJJJJJJJJJJJJJJJJJJJJJJIJJJJJJIIJ
@7287278/1
gcctcacatgattcatccacaaattccaacccttgcgtttcaaaacaatt
+7287278/1
CCCFFFFFHHHHHJJJJJJJJJJJJJJJJJJJJJJJJIJJJJJJJJJJJJ
@7784108/1
ggtgctgggcctcttgtatgcgaaggtgttgaggcgcttgtggtggtgca
+7784108/1
BC@DFFFFHHHHHJJJJJJIJJGIIJCHFHIIJJIJJIJIHIIDHHADHH
@3671610/1
ctgtggccggcggcacgcagacgccttgatgacctccactttgatgatct
+3671610/1
C@@FFDFFHFFHFIIJIIGHEIHGHHEHFFDEFFEECECDACDCCCAACC
@4185778/1
gctgtatgtttacatcataatgatgaacaaatcctcttggcattgatatt
+4185778/1
CCCFFFFFHHHHHJJJJJJJJJJJJJJJJJJJJJJJJJJJJJJJJJJJJJ
@4185988/1
agcatacataataaaattagaggaagtaggtgctgggcctcttgtatgcg
+4185988/1
CCCFFFFFHHHHHJJJJJJJJIJJIJFHIJEHIJJIJIJJJJJJIJJJJJ
@4186081/1
ggtagcactgagtgacggcacctccgacactgaggtcacggtactcgcgg
+4186081/1
@@=DDFFFHHHHAFHJJJJIIJJJJJIIJIIJIIGFGIGIGGFGIIIIHD
@2650929/1
gttctcagcatggtaagaaggtggcggccagaatctagacatgcacagct
+2650929/1
@B@FFFFFHHFFGEGHGIIGI?FEHHGGHIIGIHGIIGCGCGHGJJJJDH
@4186147/1
gcttcacctgtggccggcggcacgcagacgccttgatgacctccactttg
+4186147/1
CC@FFFFFDBDDDHEAGEHJHIGHIGBHEEFFBCA>@EEEDDC?;?CDD@
@4712144/1
cagccagatgccaaagttcttgatcttcactgggctcttctctgggattt
+4712144/1
@C@FFFFDHFFHFIHGCFFDBEHFIIIECEHC@EBFGGGIGGIIIGEHCH
@3179166/1
gtcgcaagatagtgagacattcactttttagtcataatcttcagatactc
+3179166/1
C@BFFFFFGHGHHIGHCGHHIHGIIJJJJJJGGIIJJJJIJJIJJJJJJJ
@7287564/1
ggtgctgggcctcttgtatgcgaaggtgttgaggcgcttgtggt
+7287564/1
<@:A?:B8?;DFBB<:<EF?EFHGEGCAEF??:D1@@FHIB>F3
@1118596/1
gtggtcttcttgaacttcttcaattgacgcaagaagtaccagaaacggga
+1118596/1
@@BFFFFFHGHHAHIIJIGJJJIIIJJIJIJIJJJJFHDHIGIGHJGIIG
@4712426/1
gtttgtctgtttgtctgtttgtctgtttgtctgtttgtctgtttgtctgt
+4712426/1
CCCFFDFFHHHHHFHIJHJJJGHGJCHJIHGHIJIIJHIJJIJHIHHJJG
@3179360/1
gcataacgggccgcgactccgccctcttcctcgggttggaatgattctgg
+3179360/1
@@@DFFDDADFFHIIIIIGGHIGGIGEGDHDEEFH?BECECEC@@DDDCC
@4712518/1
caaatggaaaaaaaaattggtgaaaagaatcacaagtaagatactgcaaa
+4712518/1
CCCFFFFFHHHHHJJJJJJJHHIJJJJIJJJIJJJJIIJJJJJJJJJJJJ
@7287741/1
gtgggttttaatgttattattacagcatacataataaaattagaggaagt
+7287741/1
BBBFFDDFHHHHHGIIJJIJJJJJJJJJJJJJJJJJJIJJJJIJIIHIJD
@598871/1
gagcaaatggaaaaaaaaattggtgaaaagaatcacaagtaagatactgc
+598871/1
@@@DDDDDB?<?BGHGGGHIIAC:?<FGIE=FB>GI<FAF=CFF;CHE9D
@7287773/1
gttaagaggtgttacctgcaacttggccag
+7287773/1
???DDD:A;2A22:CE<:A;F@E4<3CE9;
@4712997/1
aaaagattggaagctagccgggcggatgtatggcagtagctaactcgtcc
+4712997/1
@C@FFDFDDHBDCBFBFEGGEHIEA;FF@FFHIGIIEEEFHEEDCDDBCC
@2173030/1
gcagagggaatctgattgtgctgttgtggaactgcttcacctgtggccgg
+2173030/1
@@@DADFFHHHDHIGIIIHIIJIGCHGGGGGHHGGIIDDHGIJHBHBHGG
@1624410/1
gacgcaagaagtaccagaaacgggacttagccacaatctggtctggagag
+1624410/1
CCCFFFFFHHHFHJJJJJJJJJIIIJJJJJJIJJJIJJJJJGIJIJJJIJ
@1624454/1
ggatggagtgagcacgggctctgtgcctggctcccatgtcacggtagcac
+1624454/1
CCCFFFFFFHHHHJJJJJJIJJJJJJJHHIIIJJJJIJJJJJIJCGIIIJ
@1624480/1
ttgtggaactgcttcacctgtggccggcggcacgcagacgccttgatgac
+1624480/1
@BCDDFFFHHHHHJJJJJJIIIJJJJJIJJJJJJHHFFFDDDDDDDDDED
@4713413/1
gcagagggaatctgattgtgctgttgtggaactgcttcacctgtggccgg
+4713413/1
CCCFFFFFHHHHHJHJIJHJIJJJJJJJJJJJJJJJJJJJJJIIIIJJIJ
@68192/1
ggattttaatgttattattacagcatacataataaaattagaggaagtag
+68192/1
CCCFFFFFHHGHHJIJJJJJJJJJJJJJJJJJJJJJJJJJJJJJJJJHII
@6757662/1
gtctggagagaagatcctcatcttgtatagaggaggcttgggctcgctct
+6757662/1
CCCFFFFFHHHHHJIJJJJJJJJJJHIIJJJJJJJJJJJIJJJJJGGGG?
@4713564/1
caccagtggtcttcttgaacttcttcaattgacgcaagaagtaccagaaa
+4713564/1
CCCFFFDFGHHHHJJJIJGGIJJJGIJGHIJIJJJJJJJIIHGHIIJIHI
@6257919/1
ctgtgacttgtagtcaaggtggagattttactatctttcaagtcggcata
+6257919/1
@@CDFFFFHHFHHHIJIIJ<FHIJGJJJJJI9FIIJJIJIJJJJIIIJGI
@7784949/1
cagcatacataataaaattagaggaagtaggtgctgggcctcttgtatgc
+7784949/1
CCCFFFFFHHHGHIJJJJJJJJJJJJJHIIJHHHIJIJJJJJJJJIJJJJ
@7784957/1
gtggattttaatgttattattacagcatacataataaaattagaggaagt
+7784957/1
@;@DD3BBHABHHAFFFEGEHGEGFEAFGHGIGGBGG<CGF<DGGGGBA<
@7288414/1
cagttcgtcaacaagacattactagctgagaatatttttttccgtttaat
+7288414/1
CCCFFFFFHGHHHJJJJJJIJJJJJJJIJJJJJJJJJJJJJIJJHIJJJI
@5225751/1
cccctttaaaaaaagctcgatctcaatttaaagataagatctgcgacctc
+5225751/1
@@@DBDDDFHBHHE?B@EEECGDDFIC99?DFAGCGHHIAHICFF6FGFH
@6258082/1
agacgatttcaccagtggtcttcttgaacttcttcaattgacgcaagaag
+6258082/1
@CCFFFFFHHHHHJJIJJJJIJJJJJIJJJJJJJJJJJJJJJJJJJJJJJ
@5225895/1
ggcctcttgtatgcgaaggtgttgaggcgcttg
+5225895/1
8??DDDDDFDFFFFF=GGD<BAE?9?9FGFIFA
@4714183/1
gtgagcacgggctctgtgcctggct
+4714183/1
@@@DDDBDFA?@D?:CEBF9AA8C;
@6758193/1
gaccattttagatatttgttgttcattcaactgtcttgttaatgcctggc
+6758193/1
CCCFFFFFHHHHHIJJJJJJJJJJJJJJJJJJJJJJJJJJJJJJJJJJJJ
@3673743/1
ggcatctatagatgtcggtggcgcacagggcacgcttgcgcatgacatct
+3673743/1
CCCFFFFDHHFDFEGHGIFEHIIJIGGGGJJIEHIIJIIJJGIIIJIGHH
@7785459/1
aataaaattagaggaagtaggtgctgggcctcttgtatgcgaaggtgttg
+7785459/1
@CCFFFFFHHHHHJJJJIJJJHHHJJIJJJJJJJJJIJJJJGIJJ?DDGH
@7288747/1
ccatttgatgctgacacgaaacactcg
+7288747/1
:8?D:B?DAB<C8<EGGHGA@3AC<<?
@2651539/1
gccagatgccaaagttcttgatcttcactgggctcttctctgggatttcc
+2651539/1
CCCFFFFFHHHHHJHIJJJJJJJJJJJJJJIJJJJJJJJJJJJJJJJJJJ
@4187759/1
gcatcccacaacatattcgtgaaaaccgcatccaactcggatcagccgtt
+4187759/1
CCCFFFFFHHHHHJJJJJJJJJJJJJJJJJJJJJJJJJJJJIJJJJJJJJ
@7785603/1
ggacgtcttccgctttcatcatctataggattgtttatcctgtcaactga
+7785603/1
CCCFFFFFHFHHHIJJJIJIGIJJJJJIIJJJIHIHGGHIGIHIIJIJJI
@3673804/1
gtcttcttgaacttcttcaattgacgcaagaagtaccagaaacgggactt
+3673804/1
CC@FFFFFGHHHHJJJIJJJJJJIJJJJJJIIIGGIIIIGIJJJJIEIIJ
@1120808/1
agaatgttcgacgtgattctttaatttgacataacttttccatttatgaa
+1120808/1
CCCFFFFFHHHHHHIJJJJJJJJJJJJJJJJJJJJJJJJIJJJJJJJJJJ
@2651660/1
tgctatttattttttctatattttcaatgaacagaattgacccttctaca
+2651660/1
@@CFFFFFHFHHHIJJJJJJJJIJJIGICHIJIIJJIEHIIIJJJJIJJC
@7785954/1
agaaaagtgctgtctgtacattgaaaataaaaataaaaaaatagcagggg
+7785954/1
@@@DDEFADHHHFIIIIHIJJJIJIIIJJGIJEIJJIJJJJJJJJGIIJJ
@4714926/1
agcatacataataaaattagaggaagtaggtgctgggcctcttgtatgcg
+4714926/1
@CCFFFFBHHGHHIIGIIIIHIICHIAFHHHHIIIEIIIIIIIIGIIIII
@4187846/1
caaatggaaaaaaaaattggtgaaaagaatcacaagtaagatactgcaaa
+4187846/1
CCCFFFFFHHHHHJJIIIJJGHIJJJJJJJJJJJJJGHJJJJJJJJJJJJ
@4187977/1
cagcatacataataaaattagaggaagtaggtgctgggcctcttgtatgc
+4187977/1
CCCFFFFFHHHHHJJJJJJIJJJJJIJHIIJHIJJJJJJJIJJJJIJJIJ
@7786606/1
gggctctgtgcctggctcccatgtcacggtagcactgagtgacggcacct
+7786606/1
CCCFFFFFHGHHHJJJJJJJJIJJJJJJJFHIIJJJJIJGGGIJIJJJJF
@7786707/1
cgtttagcagcttcatccagaggcaagcgctccaagttgcttggaggctt
+7786707/1
B@BDFFEDFHHHHJJJJJJJEIGGIIIJJJJJJHGHGHGGIJGIIIJIII
@1625794/1
cacgcgcttgggcagagggaatctgattgtgctgttgtgga
+1625794/1
@;=DDDD>HFF?D?E=BBCD@FCBDBGHGI<>BA?F@B;;C
@1625807/1
ccagtggtcttcttgaacttcttcaattgacgcaagaagtaccagaaacg
+1625807/1
CCCFFFFDHHHHHJJJJIJJIJJJJJJJJJJJJIIJJJJIGIIJJJJJJJ
@7786884/1
tgacgcaagaagtaccagaaacgggacttagccacaatctggtctgg
+7786884/1
CCCFFFFFHHHHHIJJJJJJJJJJJJJJJIJJJJJJJJJJJJHIJJJ
@4715751/1
tttgtttcatttaaatttacgggctatgccatttatcctcgcacgttggc
+4715751/1
?@@DDBDDHDDHHIGBBBIHGIAFBHDFGIIIGIIIICGGHIIGGBFHDI
@601110/1
gtcctttctaaggttcaaaactatatctgtaccaaatttcaaccaaatcc
+601110/1
CCCFFFFFHHHGHFHIIJJJJJJJJJJJJIIIHIIIJJJIJIJJJJJJJJ
@7787289/1
cagcttccctgcaaagttaaccatcttgtattcaaaagaaaacctagaat
+7787289/1
CCCFFFFFHHHHHJJJHIJJJJJJJJJJHIJJJJJJJJJJJJJJJJJJJI
@7787308/1
cctctattgagctactgctgttgagcagaataaaactgaaaaataa
+7787308/1
@@@DDDDACFFFABGIGIIIEHI4A<ECFGG>@?1?CGB99:100?
@4188456/1
ctcatcttgtatagaggaggcttgggctcgctctccgaagggagcttgcg
+4188456/1
CCCFFFFFHHHHHJJJJJJJJJJHIJGIJJJJJJJJIJIAGIIJIJIIJI
@6259411/1
caccagtggtcttcttgaacttcttcaattgacgcaagaagtaccagaaa
+6259411/1
BBCFFFEFHHHHHJJJJJJJJJJJJJJJJJJJJJJJJJJJJGHIJJJJJJ
@601582/1
atacaaggcaaagcaccgacgacgacactgtacagttagaaatgttacaa
+601582/1
<<<DDFDFGHHHGEIIJJGIIJFIIGIJJJEFDEHHGEHJIIJFGGC@EH
@4188783/1
ggcgcttgtggtggtgcacgcgcttgggcagagggaatctgattgtgctg
+4188783/1
@@CFFADFHFFHHE?DBFHIIGIEGEHECFGGGCBEHHIGHIHIEDEH@A
@7788018/1
gacggcacctccgacactgaggtcacggtactcgcggtacatgttgtgta
+7788018/1
CCCFFFFFHHHHHJJJJJJJJJGHJJJJHIJJJIJJJGHIJHHHHHHFFF
@5729374/1
gcctcttgtatgcgaaggtgttgaggcgcttgtggtggtgcacgcgcttg
+5729374/1
??@DFDBECAFHFHHGGGAFAEHFGIIIBHHIFGH?FH7CGGIGGIEDFD
@7290300/1
gagtgacggcacctccgacactgaggtcacggtactcgcggtacatgttg
+7290300/1
BCCDFFFFHGHHHJJJJJJJJJJJJJFHIJJJHIIIJJJJIBHHFFFFFF
@4717100/1
catggtttcaacaatttctctattcacctttctaggacatttatctggct
+4717100/1
@@@DFDADHHHFHHHGIIIHJJJJIGFAFHFHHHIFGGIIJJJIICIGIJ
@1626583/1
ggtgctgggcctcttgtatgcgaaggtgttgaggcgcttgtggtggtgca
+1626583/1
CCCFFFFFHGHHHIJJJJJJJJIJJJHHHIJJJJIJJJJJHJJIJJIIJJ
@6759798/1
gcaagaagtaccagaaacgggacttagccacaatctggtctggagagaag
+6759798/1
CCCFFFFFFHHHHJJJJJJJJJJJJJJJJJJJJJJJJJHHIJJJJJJJJJ
@3181503/1
gggctgcagatgactgtgcatccttgctagtaagtcctgagccatagcaa
+3181503/1
???DDDDDF?FDDHICGE4EHHDHBEGICGIH@EIGIGIEGHEIIEGIGG
@2175195/1
gtttattttgtttttctctgtgatctgtttcttggcatctatagatgtcg
+2175195/1
@CCFDDEDHHAAFGGIJJJJFHEIGGIHIJICIGIIIJJJCGHIJIJIHG
@7788603/1
cagtggtcttcttgaacttcttcaattgacgcaagaagtaccagaaacgg
+7788603/1
CCCFFFFFHHHHHJJJJJJJJJJJJJJJJJJJJJJIJJIJJJJJJJJJJJ
@7788655/1
tgttgaggcgcttgtggtggtgcacgcgcttgggcagagggaatctgatt
+7788655/1
B@@DFFFFHGHHHGHIJGHHEGGIGIIGGIEGIGIIJJIGH/=ADEFFFF
@7290662/1
cagtggtcttcttgaacttcttcaattgacgcaagaagtaccagaaacgg
+7290662/1
@@@?DDFDDDHHFIIIIIIIIIIGHIIIGG@EEEH>FGHIIHBDHHGIBE
@3181693/1
tgagtgacggcacctccgacactgaggtcacggtactcgcggtacatgtt
+3181693/1
@@@DDDDD7<D??EHIIIIIIIIEADB:B@BDF?BFCH@G<A8:?>AB;?
@3181793/1
ctgcaaacatgccagttataaagcatagcccgaagtgctattggcacaca
+3181793/1
@@@DFDBEDFHGHIIA?GBFEHHEGICFBGAFG@F?FHIGGEGIGHIIIE
@7290772/1
gccggcggcacgcagacgccttgatgacc
+7290772/1
<@<B?DDD?C66:?.?;;FF;@EF>=D7A
@7290827/1
agcacgggctctgtgcctggctcccatgtcacggtagcactgagtgacgg
+7290827/1
@@@FFFFFHHHGHDGGIJIIIIIJGHGGIHJJJJBGHIJIIIIHHEGEGJ
@2175733/1
tggatgtggattttaatgttattattacagcatacataataaaattagag
+2175733/1
@CCFFFDEHHHHHJJJJJJIJJJJJJJJJJJJJJJJJJJJIJJJJJJJJJ
@4717867/1
cccgtacccatagcaacaagatcagcgactgtcacacggtagcggaaggt
+4717867/1
@C@DFFFFBHFFHIIIIGGIIJIIJGGGHIJHIGIIGIJHCDGGIFEGH7
@3674191/1
agcaaatggaaaaaaaaattggtgaaaagaatcacaagtaagatactgca
+3674191/1
@CCFFFFFGDHFDGHIIJGCFGFFCDHJIHGGIJJGGHCGGJIGJJJIII
@6260309/1
gtttgagatgtttgtgaaactgcgacaccttgtggctgtgacttgtagtc
+6260309/1
@@@FFEFFHHDFHHDHIGJJJJGIIIIIJIIJJJIGHIIJGGIJIHGIFI
@1627036/1
atggagtgagcacgggctctgtgcctgg
+1627036/1
1?=:BAD3:DFB?::AB:FE@CCEF493
@7789166/1
cagccgtttctgagattagcgcgcacagacgaacagacaaacagacaaac
+7789166/1
@C@DFFFFHHHDDGIIJEDGIIIIJIGHJIGGJJGICCHJIIIGGHGFEE
@7290964/1
cgcaagaagtaccagaaacgggacttagccacaatctggtctggagagaa
+7290964/1
8?@DDDDBHHFHFGGEHGHEC:@F;3CEHGIGICAGF<AGGIIIGDHIED
@3182308/1
ccagaggcaagcgctccaagttgcttggaggcttgggcctgttttggtag
+3182308/1
C@@FDFDFFFFHFDIHGHDBCFB>CGCGHIDEDHEAGGGGGDEGIGB.==
@6760357/1
gtggtcttcttgaacttcttcaattgacgcaagaagtaccagaaacggga
+6760357/1
BCCFDFEFFHHHGJIIJIIJIGJIIJIJJJIIIIJJDHIJIJIJIIGIIG
@3674510/1
aggtgctgggcctcttgtatgcgaaggtgttgaggcgcttgtggtggtgc
+3674510/1
B@@DFFFFFGFHHJJJIJIJIJJJDHJHGFGHHIIEHJGHHGHHDEH@CC
@4718483/1
ctcgtcattgcctggcatacaaggcaaagcaccgacgacgacactgtaca
+4718483/1
CCCFFFFFHHHHHJJJJJJJJJJJJIJJJJIJJJJJJJJIGIJHHHEACD
@3182683/1
cagtggtcttcttgaacttcttcaattgacgcaagaagtaccagaaacgg
+3182683/1
BCCDFFFFHHHHHJJJJJJJJIJIGIJJJJJJEGJJJJGIIJIIJJJJIJ
@5228490/1
gtcataatcttcagatactccaaagcattctgggctgcagatgactgtgc
+5228490/1
C@CFFFFFHHHHFIGGEIIJGIGBEGGIJJGGDEBGBHIGBFDHHHI?DD
@4718623/1
ctcttgtatgcgaaggtgttgaggcgcttgtggtggtgcacgcgcttggg
+4718623/1
CCCFFFFDHHHHHJJJEGHIJJJJIJJJJJJJJGIJFHIJJJJIHFFFDD
@3182920/1
ctctgtgcctggctcccatgtcacggtagcactgagtgacggcacctccg
+3182920/1
CCCFFFFFHHHHHJJJJJJJJJJJJJFHIJJJJJJJFHIIJJJJJJJJJJ
@2652427/1
ggcacctccgacactgaggtcacggtactcgcgg
+2652427/1
?@<ADDDD8CDC@8CFAF<CGEFEF:?GFCC?DF
@2652436/1
cgcaagaagtaccagaaacgggacttagccacaatctggtctggagagaa
+2652436/1
@@@DDDDDHBDDBHBHB@CEE<@AGGEIIEGHFHHHIGIGHIGC@FCF1C
@4719028/1
ggatggagtgagcacgggctctgtgcctggctcccatgtcacggtagcac
+4719028/1
@@@FFFDFHHHFHIIIEIIIIIJIIDHIJIIIHJJJIJJJJHIIHJIIIH
@1627708/1
gggctatgccatttatcctcgcacgttggcagtaatagtacaagtgaaaa
+1627708/1
CCCFFFFFGHHHHJJJJJJJJJJJJHIIJJJJHIJJJJIJJJJJGHJJJI
@7790231/1
cagggaagtgtcggtacagtctatcagacactaccagctgcagcacggtg
+7790231/1
@CCFFFFFFHHHHJIHJJIIJJJJJIJJJJJJJJJIGIJJJJJJIJJJCC
@7291760/1
ctggacagaagatcctcatcttgtatagaggaggcttgggctcgctctcc
+7291760/1
?@<B?;DDAF>?FDGHGHGGFHEEBHBEGD>?GH?HF86FCGBADB=@8B
@69193/1
ctgcaatcctgcctcacatgattcatccacaaattccaacccttgcgttt
+69193/1
BB@FDDDDFHHHHJJJJJJJIJJJJJJJJJJIJJJJJJJJIJJJJIIIIJ
@5228830/1
tgataaccgtgaactgatcgtgtgggagtactgagcagtatctattcagt
+5228830/1
CCCFFFFFHHHGHJJJJJJIHIIIJJIJGHIJJJJJJJJJJJJJJJJJJH
@7291839/1
caccagtggtcttcttgaacttcttcaattgacgcaagaagtaccagaaa
+7291839/1
@@CFFFBD?FDDH@GHIIIGGHIEIJIGGJIGIJIHGGIJH?BDGHIJIE
@6261071/1
gatcaaacgctattaattcattagcgaaaaacttatttttcacttttaaa
+6261071/1
CCCFFFFFHHHHHJJJJJJJJJJJJJJJJJJJJJJJJJJJJJJJJJJJJJ
@5228939/1
gtcctttctaaggttctaaactatatctgtaccacaaatttcaaccaaat
+5228939/1
??@DADDDH?FHACDGHGDGHGEIIICHGC@EFGEFEGGHG<FHIEGGII
@69372/1
ctgtgatctgtttcttggcatctatagatgtcggtggcgcacagggcacg
+69372/1
@@@DFFFDDFFHHJIIIIJIJJBBHIJIIJHICEEEEIIGBGGIGIBFGG
@2652824/1
gtagcactgagtgacggcacctccgacactgaggtcacggtactcgcgg
+2652824/1
=1=:BDBD>FFF8AFCF@G:<C9BGFI@B3?39;8?BF@F7B4@@;5//
@7790619/1
gggcggatgtatggcagtagctaactcgtccgagggtcaattcaatatac
+7790619/1
CCCFFFFFHHHHHJJJJGIJJJJJJJJJIJJJJJJJDHIHHHHHHHFFFF
@7790670/1
gttgatgtcgcaagatagtgagacattcactttttagtcataatcttcag
+7790670/1
CCCFFFFFHHHHHJJJJJHIJJJJJJJJJJJJJJJJJJJJJJJJJJJJJJ
@69580/1
gccatagaacaaacaaaacttaagccttattataaaaggtataaatattc
+69580/1
CCCFFFFFHHHHHJIJJJJJJJJJJJJJJJJJJJJJJJJHIJJJJJIJJJ
@1627983/1
agcatacataataaaattagaggaagtaggtgctgggcctcttgtatgcg
+1627983/1
@CCFFFFFHHHHHGJJJJIJIJIGIGAFDFCGGIIIJJJIJJJJIJJJJJ
@602416/1
accgcatccaactcggatcagccgtttctgagattagcgcgcacagacga
+602416/1
CCCFFFFFHHHHHJJIIJJIJJJJIHJJJJEGHIJIJJIJJJIJHHHHFF
@6761204/1
gcaagaattgcacaaagttgaagtccttgttgttaagaggtgttacctgc
+6761204/1
@@CFFD?DHDHHDGGDIEH@HCF?FGGHFCFHIIIIGIGEDEHGEHIIG;
@4719910/1
gtcttggttgaacggaactccaatcctttactcgaatagtcttttctaac
+4719910/1
@@@;DD=BFAFDHIIIIIIIIEIIII<HI@HIIGAGIIIIIIIIIIIIIG
@7791179/1
gcaccttcaaacgcaacgaattttttagctattgctagtacttgctcgaa
+7791179/1
CCCFFFFFHHHHHJJJJJJJJJJJJJJJJJJJJJJJJJJJJJJJJJJJHI
@6261516/1
gaggcgcttgtggtggtgcacgcgcttgggcagagggaatctgattgtgc
+6261516/1
CCCFFFFFHHGHHGJJGHIJJIGIJJJJJJJJIFGIJBGHGHHHHFFFFE
@6761393/1
ggagtgagcacgggctctgtgcctggctcccatgtcacggtagcactgag
+6761393/1
CCCFFFFFGHHHHIJJJJJHIIIJJJJGHGIJJJIIJJJJEHIJJEHIIJ
@6261574/1
catgattcatccacaaattccaacccttgcgtttcaaaacaattcatttt
+6261574/1
CCCFFFFFHHHHHJJJJIIJJJJJJJJIJIJ?FHGIJJJJJJIIJJIIJJ
@6761420/1
gtcataatcttcagatactccaaagcattctgggctgcagatgactgtgc
+6761420/1
CCCFFFFFHHHHHJJJJJJJJJJJJJJJIJJJJJJJJJJJJJJJJJJJJI
@5730015/1
gttaaaaccaaaaatttgccggaagtcactattccacgcgaacgaagtcg
+5730015/1
CCCFFFFFHHHHHJIJJIJIJIIIIHIIGIGGIJGJJJJIIJIIHFHCEE
@7791530/1
gagagaagatcctcatcttgtatagaggaggcttgggctcgctctccgaa
+7791530/1
CCCFFFFFDHHHHJJJJJJJIJJJIJJJIJJJJJAFHIIJJIJIJJIJHI
@7791922/1
gtgctgggcctcttgtatgcgaaggtgttgaggcgcttgtggtggtgcac
+7791922/1
C@CFFFFFHHHGHGGFGGHHIIEHI?EHEHDHGGHEGHIDHD@FGAGGGG
@7292945/1
ggaatagtgacttccggcaaatttttggttttaaccaaatagttcccgat
+7292945/1
CCCFFFFDHHHHHIIJJIJJJJJJJJJJHIJJJJJJJJJJJJGIIIIHGI
@7792384/1
ggcgcacagggcacgcttgcgcatgacatctattcatgccattggcgttc
+7792384/1
@@<DFDDFHHHGHJJJJJIGGEGIIGIEHIGEEGIIIGIIGIIJJJIHIG
@6762040/1
gaggaagtaggtgctgggcctcttgtatgcgaaggtgttgaggcgcttgt
+6762040/1
CCCFFFFEHHHFHIJJJJBGIIJJJIJJJJJIJJJBFGHIGIJJJJJJJ@
@4721699/1
cagagggaatctgattgtgctgttgtggaactgcttcacctgtggccggc
+4721699/1
@@@DDDFAHDFBHGGGGFIGDFHGEGIII<FIIGEIHGEHIAFFCHHGGH
@1629049/1
cgcaagaagtaccagaaacgggacttagccacaatctggtctggagagaa
+1629049/1
@@@@?DBDH?ACFFGEHGIDGIGGEICAHEC@ECFC99B?DDGCHGFGBA
@6262358/1
gcttggtgagacacgagataaaagtctaattcagacgagtgcacaatatc
+6262358/1
CCCFFFDFHHHHHJJJJJJJIJJJHHJJJJJJJJJJJJJGHIJJJJJJJJ
@7793032/1
ctcatcttgtatagaggaggcttgggctcgctctccgaagggagcttgcg
+7793032/1
C@@FFDFFFHHHHIJIIBEHIGHAEC>GF<<DAABDDDGGGIGHIGH>A@
@6762241/1
agcaaagacagatgcccttcatgatgatcagggaagtgtcggtacagtct
+6762241/1
CCCFFFFFHHHHHJJJJJJJJJJJJJJJJJIJJJIJHIIIIJHIIIJIIJ
@4190496/1
ctcatcttgtatagaggaggcttgggctcgctctccgaagggagcttgcg
+4190496/1
CC@FFFFFHHHGHIJJIGIGIJJIIIIJIJIGJIIIGHHHJJIIJGIEHI
@3183362/1
cggcaaatttttggttttaaccacatagttcccgatctcgcgggatctct
+3183362/1
@@?DDD>DHBDHHIFFFGHHGICC=G@GGGGGIIIIIIIIIB6BEEFDEC
@7793247/1
tgggcctcttgtatgcgaaggtgttgaggcgcttgtggtggtgcacgcgc
+7793247/1
@@@DDDDFHGHHGGIIIGDHG<CDFHHGIEHIIIIIGGHIIIHHIGIIHF
@7293491/1
ctggagagaagatcctcatcttgtatagaggaggcttgggctcgctctcc
+7293491/1
@@@D?D;B?DFDHGGEHBFGHGICFGGG@HH@EHIIII@;DHGGIG;BFH
@3183712/1
cgtttagcagcttcatccagaggcaagcgctccaagttgcttggaggctt
+3183712/1
@@BFDFFFHGHDHJJJJJIJJJJJJJJJJIJIIGCGHHGIJJJJGHIJGI
@6762638/1
tgggcctcttgtatgcgaaggtgttgaggcgcttgtggtggtgcacgcgc
+6762638/1
CCCFFFDFHHHHHJJJJJJJJAFHHIJJJJJJHIJHIIGHIHGHIJJJHE
@7793777/1
cacgtagttctcagcttccctgcaaagttaaccatcttgtattcaaa
+7793777/1
CCCFFFFFHHHHHJJIJJJJJJJJJJJIJJJJIJJJJIIGHIJJIJJ
@2176873/1
cacggtagcactgagtgacggcacctccgacactgaggtcacgg
+2176873/1
C@@DFDDDD?DADEGEE<EEAFIIIIF<DHBHEHIGGIFGGGII
@4722759/1
cactgagtgacggcacccccgacactgaggtcacggtactcgcggtacat
+4722759/1
<@@DDDD2CFFFFFFI;FGFF<@GDGDDFIFEFBAFFIIIBEEFD><?AB
@6762798/1
cttcaacggaagagattccatttcccgtttagcagcttcatccagaggca
+6762798/1
CCCFFFFFHHHHHJHJJJJJJJJJJJJJJJJJJJJJJJJJJJJJJJJJJJ
@3184090/1
gtgttgaggcgcttgtggtggtgcacgcgcttgggcagagggaatctgat
+3184090/1
@@BDFFDFHHHHHJJIJGGGGCGIGJJJJJJIJIJJIJGIHHHHFFFFEF
@2177087/1
ccaaatttcaaccaaatccgtcaaatagttgcggagattaatggtataag
+2177087/1
@@CFFFFFHHGHHGHGIFHHGHIIGGIJJJJIJJHIJJJJIIJJFGIIIH
@1121674/1
cttgtatagaggaggcttgggctcgctctccgaagggagcttgcggccga
+1121674/1
@@@FDDDFHFHFFIBHGGIDHHBHGEHEIGHIIIIIIC@FECA=EG<BD<
@3675575/1
ggtgcacgcgcttgggcagagggaatctgattgtgctgttgtggaactgc
+3675575/1
B@?DFFFFHHHHGJJJJJJJIIJIJJJJJJJJIHGIJIGIIHIIIJJIJJ
@7794156/1
cagcatacataataaaattagaggaagtaggtgctgggcctcttgtatgc
+7794156/1
@CCFFFFDFHDBFGHIJJIJJIIEHHIHHDG<C<GGIJJJJJGHIGIJJI
@6762932/1
gacgcaagaagtaccagaaacgggacttagccacaatctggtctggagag
+6762932/1
@@@FFFFFFHDDFIIIIIGIIIEHGGHIIIIIIIIIIIIIIIIIIIHGEH
@6762951/1
gtgcctggctcccatgtcacggtagcactgagtgacggcacctccgacac
+6762951/1
CCCFFFFFHHHHHJJJJJJJJJGHIJJJJJJJGHIJJJJJJJJJJJJJJJ
@7294186/1
gcagagggaatctgattgtgctgttgtggaactgcttcacctgtggccgg
+7294186/1
C@@FFFFF<HHFHIDHHGDEHGGEHHFHIDGHGHGEHGIJJJGHA?GHGH
@6263328/1
gccagatgccaaagttcttgatcttcactgggctcttctctgggatttcc
+6263328/1
C@CFFFDDHHHHHIAEGHHIIFHFHIJIFEGIIGHGIHBGGHJJIIJJIJ
@7794568/1
gtgctgttgtggaactgcttcacctgtggccggcggcacgcagacgcctt
+7794568/1
@B@FFFDDHHHGHIJIJJJJJJJJJJHIJJIJJIIJIHHFFDDDDDDDDD
@5231294/1
atactttgtttcatttaaatttacgggctatgccatttatcctcgcacgt
+5231294/1
@CCFFFFFHHHHHJIJJJJJJJIJJIJIJJIJJJIIJJJJHJJJIJJJIG
@2653584/1
ggcacctccgacactgaggtcacggtactcgcggtacatgttgtgtacac
+2653584/1
@CCFFFFFHHHHHJJJJJJGFHJJJCFHHIEIII@FHIIIIIIIIGHIHE
@6263572/1
aatttatcttcaaatgacgacaccacagttccagtctcaggcacattgcc
+6263572/1
@@@DDDD;CFBHFGIIII=FHBHGGII>?BBGGEHGIIGCEBDDFBDFFB
@7294491/1
gcgaccgtcacacggtagcggaaggtgggttcgtgaatcatgccctcaat
+7294491/1
CCCFFFFDHHHHHJJHIJJJJJJJJ?FHIAHIJJJIJJGHHHHHHDFFFF
@5231509/1
cttcacctgtggccggcggcacgcagacgccttgatgacctccactttga
+5231509/1
C@CFFFFFGHHFHIJJJJJJIJJJJJJJHHFFFDECEEEEDDDDDDDDDD
@3676253/1
gcaagaagtaccagaaacgggacttagccacaatctggtctggagagaag
+3676253/1
CCCFFFFFHHHHHJJJJJJJJJJJJJJJJJJJJJJJJJIIJJJJJHIIJJ
@70681/1
gtggaactgcttcacctgtggccgg
+70681/1
?:?DB:=BFFFD>F<E<;A:CF;EF
@1630451/1
cagcatacataataaaattagaggaagtaggtgctgggcctcttgtatgc
+1630451/1
@@@DDDDFDHHFHJEEHIIJIEIEHGICFBHHHGGIJIFGHGJJGIBDFE
@70777/1
ctggagagaagatcctcatcttgtatagaggaggcttgggctcgctctcc
+70777/1
@CCFFFFFFHHHHJJJJJJJJJJAHJJJIJJJJJJJJ<FHIJJIIGIGIJ
@2178499/1
ctgtattcttccaaaattttttcacgatctgatagtggtttaggttcttg
+2178499/1
CCCFFFFFHHHHHJIJJJJJJJJJJJGIJJJIIJJGHIGIIJJJHHIJJI
@2653945/1
gacgaagtgatggcaccaggatagagttaatgccgccaagtttgacgttt
+2653945/1
CCCFFFFDHHHHHJJJJJJJIIJJJJHIJJJJIJJJJIJJFHIJJJJHIJ
@70813/1
gtgctgggcctcttgtatgcgaagg
+70813/1
@@@DDDD=FFDFBDEF>GFGII<<?
@2653980/1
tagcactgagtgacggcacctccgacactgaggtcacggtactcgcggta
+2653980/1
<@<DDDFDHFDFHIGIGHIDGHG6@FFHHIIIG?FGGG>H@FGEGGE:DD
@2178571/1
gagcaaatggaaaaaaaaattggtgaaaagaatcacaagtaagatactgc
+2178571/1
@@CFFFDFHGHGGIJJIIJHEHG:DDEHIIFGIJJIJJJGECHCHGGGII
@3676526/1
ccttgctagtaagtcctgagccatagcaaacagccactggcaatg
+3676526/1
@@@DDDBBFBF8A2<AD3ADHGHFF9AH>;A?B9C;GDGEH>GGB
@6264038/1
gatggagtgagcacgggctctgtgcctggctcccatgt
+6264038/1
?7=BBD?2A4A;C:?EDFEEBCFFEFEFIFF@DE@GGB
@71091/1
ccacaatctggtctggagagaagatcctcatcttgtatagaggaggctt
+71091/1
<?@DD=B?==AF>BEGF@:<ACGDAAA9CB9?9C<?9D@FHH<;????F
@5231980/1
ccagtggtcttcttgaacttcttcaattgacgcaagaagtaccagaaacg
+5231980/1
@CCFFDFBFDHHHIEG@EGIIGAHHGIIIEEIIIIIAHIGHDDGEFHGIG
@6264159/1
tctgtttcttggcatctatagatgtcggtggcgcacagggcacgcttgcg
+6264159/1
@@@DDDD<<FFABIGIIHIGEA?HCHEBFCBGGIBHIGIGGGDGG@FFHB
@2654286/1
cgaatatattgtgggatgcttaaatttacatttagtgtttgtttcatgtc
+2654286/1
CCCFDFFFHHHHDEHIIJIJJJJJJJJJJJJJJJJCFCGHIIIJJJJJII
@605518/1
ctgttgtggaactgcttcacctgtggccggcggcacgcagacgccttgat
+605518/1
CCCFFFDFHHHHGJJJJJJJJJJJJIJJJJIJJIJHHFEFDEDDBDDDCD
@6264279/1
atcaaaaataatgcatgaagattgcgcagatggagcttcttcatacaaaa
+6264279/1
BCCFFFFFHHHHHJIJIJIJIIIJJJIIJJGJJJJJFIJJJJJGIIJJIJ
@4725022/1
cggcacctccgacactgaggtcacggtactcgcggtacatgttgtgtaca
+4725022/1
C@CFFFFFHHGHHJJJJIJJFHIIJJFHHIJJJJJFHGHIIHIGGHHHGH
@6264385/1
ggcgttgatgtcgcaagatagtgagacattcactttttagtcataatctt
+6264385/1
@@CFDFFFHFHHHIIIJIIJJJIIIIIJJIIJJIJJJJJJJIJJIIJJJJ
@5232262/1
ccgcaatgttggagcttggtacaaagcaaaggtcgggcagttcgtcaaca
+5232262/1
BC@FDDFFFHHHHJIJIJIJIJIIJJJIGGIGCFHIIIGIHIGIJIIJIJ
@71583/1
ggtgctgggcctcttgtatgcgaaggtgttgaggcgcttgtggtggtgca
+71583/1
CCBFFFFFHHHHHJJIEGJJJJJJJJ?EFHIJJFIIJHJIGIJGHIHEHI
@1631124/1
tcttggttgaacggaactccaatcctttactcgaatagtcttttctaact
+1631124/1
@?@?DDDDHHFHBGGBFGGAFGHDFEEGIIIIGIIHHHHGHIIIFGEHF@
@6264725/1
cacaatctggtctggagagaagatcctcatcttgtatagaggaggcttgg
+6264725/1
CCCFFFFFHHHHHJJJJJJJJJJJJJJJJJJJJJIJJJJJJJJJIJJJEH
@6264745/1
ctcatcttgtatagaggaggcttgggctcgctctccgaagggagcttgcg
+6264745/1
CC@FFFFFHHGHHJJJJGIIJGIIJIFFHEBGHGIIGGIHGIBBHGIGI@
@7295796/1
cccatgtcacggtagcactgagtgacggcacctccgacactgaggtcacg
+7295796/1
CCCFFFFFFHHHDFHIGJIIIJFHGIIJJJJJJIJIJJHJHIJIIFGDEH
@7295832/1
gtcggcataacgggccgcgactccgccctcttcctcgggttggaatgatt
+7295832/1
CCCFFFFFHHHHHJJJJJJIJJJJJJJJJHHHHHHFFFDCDDDDDDDDDF
@7797232/1
ttatagtttcaaaaaaactgtttcacataaataggtgagaagtgtgataa
+7797232/1
:@@DDDDDBFHHFEF:@CFH9AEDGA><FDHEHIA0:0BGII9?0?FD?D
@1631564/1
gtggattttaatgttattattacagcatacataataaaattagaggaagt
+1631564/1
@@@FFDFFHHHHHFGIJIJJIJJIJJJIJIJJJJJJJIIIJJIIJIIJJG
@7797573/1
gccagttataaagcatagcccgaagtgctattggcacacaggcataatgc
+7797573/1
CCCFFFFFHHHHHJJJJJJJJJJIJHIJJJJJJJJJJJJJJJJJJJJJJJ
@7797623/1
caccagtggtcttcttgaacttcttcaattgacgcaagaagtaccagaaa
+7797623/1
@@@FDDDFGFFHHIJJEEGIFIAHHIGEGGGIJJJGI<DFDBDEFFCHGI
@7296197/1
cgtttttaaactattttttcaatgccctaagtgagtatacatctattaaa
+7296197/1
BC@DFFFFGHHGHJJJJJJJJJJJJJJJJJIHIIJHHIJJJJJIJJJJJJ
@6265198/1
ggcagagggaatctgattgtgctgttgtggaactgcttcacctgtggccg
+6265198/1
@<@FFBDDFDHDBG@FHIHIIJIHIJJGHIGGFHEGIAHGIHHEB<;BFA
@1631860/1
gtcacttgccgatggtagaataaggattaaaaataaacttaaagattatt
+1631860/1
CCCFFFFFHHHDHHIGBGHIJGIIJGIJGJGIJIIJIIJJJJIJEHIJII
@1631903/1
ccacaatctggtctggagagaagatcctcatcttgtatagaggaggcttg
+1631903/1
;??DBDDBDFF?FFEF>E><13;3?4CHD<EDCF@ECF4D?DG3B:DDED
@3185502/1
ctgggtaaggtatttcaggatcgtcacgacccacatcttcgtcgcgccaa
+3185502/1
C@@FFDDDFFC?FEFGIIJGGHHIJJJGHGIGHGIIIGEIIHIIIIGIGB
@7798197/1
cactgagtgacggcacctccgacactgaggtcacggtactcgcggtacat
+7798197/1
CCCFFFFDHHHFFJJJJIJJJEHIGGIHGGGHGIIJDGIJJHIJHHFFFC
@3678073/1
cggcggcgatggacggcttcttgttgtcgcccgccggcggg
+3678073/1
@<@DBDD<0??D>G<FGHGIEEE=D>AAE;B9=<;6@BBBB
@6765188/1
gacgatttcaccagtggtcttcttgaacttcttcaattgacgcaagaagt
+6765188/1
CCCFFFFFHHHHHJJJIIJIJJJJIJJHJJIJJIJJJJJIJJJJJJJJJ?
@3185769/1
ggattttaatgttattattacagcatacataataaaattagaggaagtag
+3185769/1
CCCFFFFFHHGHHJJJJJJJJJJJJJJJJJJJJJJGIJJJIJJJJJJHIH
@4191386/1
agaagatcctcatcttgtatagaggaggcttgggctcgctctccgaaggg
+4191386/1
CCCFFFFFHHHHHJJJJJJJJJJJJIJJJJJHIJJIJJJJJIIIIIJIJJ
@1632131/1
gccaaatattttattgtaacaatgaaccatggtttcaacaatttctctat
+1632131/1
@@CFDBDFGHHHFHIIFDIHIGHJIGHIIJIJIIIJIIEHGIHGJIIGEG
@4191458/1
cccatgtcacggtagcactgagtgacggcacctccgacactgaggtcacg
+4191458/1
CCCFFFFFHHHHFHJJJJJJJJGIJJJJIJJJJJJJJJJJJJJJJGIJJJ
@6265651/1
gcaagaagtaccagaaacgggacttagccacaatctggtctggagagaag
+6265651/1
CCCFFFFFDFHHFIJJJJJJJIJJJJJJJJJIIJIJJJGGIIJIIDHHII
@6265742/1
gtctgtttgtctgtttgtctgtttgtctgtttgtctgtttgtctgttcgt
+6265742/1
@@<DBBDBDHHHDGGHEEFHIIIJEEGGHIIJJGCHGEEDGIEHHGHBFD
@3678421/1
gttgtggaactgcttcacctgtggccggcggcac
+3678421/1
@??DDA=AFHAFFIHBBF3A<AD>@;<CAD:/44
@3678443/1
cttgtggtggtgcacgcgcttgggcagagg
+3678443/1
;@@DBDADBDFB?G<F:CE:FGDFE3@FFB
@4727934/1
cctccatcatattgtttgagatcgtcaaaccaaattccttcacatacaag
+4727934/1
CCCFFFFFGHHHHJJJJJJIIIJJJJJJJJJJJIJJJJJJJJJJJJJIJJ
@4727967/1
ggatggagtgagcacgggctctgtgcctggctcccatgtcacggtagcac
+4727967/1
CC@FFFAFFHHHHGIJGJIJJJIJIGHIGIJGIJJJJIIJJJJJEHIIJJ
@2654631/1
tgctgggcctcttgtatgcgaaggtgttgaggcgcttgtggtggtgcacg
+2654631/1
@@@BDFFDHHHHFIHGIIHIAFGI1?FGHCGIGHIGGHDHGHGG;DGHIH
@7799339/1
gcggagattaatggtataagcatagaatgttcgacgtgattctttaattt
+7799339/1
CCCFFFFFHHHHHIGGHIIJJIIJJJJJJHIJJJJJIJJJJJIJJJJJJJ
@3186724/1
cctgcctcacatgattcatccacaaattccaacccttgcgtttcaaaaca
+3186724/1
@C@FFF?DFHHHHIJFFDHGGIJJIIFIGABH9CFGGIIIDFIIIGIJII
@4728437/1
agcatacataataaaattagaggaagtaggtgctgggcctcttgtatgcg
+4728437/1
CCCFFFFFHHHHHJJJJJJJJJJJJJGHJJGHIJJJJJJJJJJJIIJJJJ
@7297339/1
ggcgaattttgcgatctgcgtggtagcgtactaccagcgttgatagattc
+7297339/1
CCCFFDFFHHGFHIGGIIIIHIIDGHIIFHHJJJJIJIJHIIJJJJJJII
@2180059/1
cgtcactattctaggattgtgtaggtaatattattaaacgaagaacatgc
+2180059/1
@@@DFDFFHHHHDHICFGIHGEHHIBEHGIIIGGEIIHCHJIIIJHIIHG
@4728832/1
cccatcaatttatcttcaaatgacgacaccacagttccagtctcaggcac
+4728832/1
@@?BDFFFHGHGHHIJIJIHHCIIIDHIJIIIGGFHGEEGHEHJJJIIJI
@4728843/1
gttgtgtacacctgagcgagactcataacgcagccagatgccaaagttct
+4728843/1
CCCFFFFFHGHHHJIJJJJIHIIJIJJJJJJJIJJJJJJIJJIIGGHHIG
@7800074/1
cgcaagaagtaccagaaacgggacttagccacaatctggtctggagagaa
+7800074/1
@@@FFFFFFBFFDGHIJGIJJJIIIJIJJIIJJJJJJJJFHGIGIIFHHI
@7297599/1
tggtggtgcacgcgcttgggcagagggaatctgattgtgctgttgtggaa
+7297599/1
@@@?DDDDHFHDHGGIIIHIBHFHIIFD>F?DDGIIGHCEHEFE>@FGGI
@7297620/1
ttacgcaaaaatgtagataaaaagttatgtcataattttatttaaaaact
+7297620/1
@C@FFFFDGHHGHJJJJIHGGIGGIJIIJJIJIIIJJJJIIJJJJJIJIJ
@3679233/1
agtaattattaataaattaaaaaggataattaaatattgcttggaaatga
+3679233/1
@CBDFFFFHHHHHJJIJJJIIJJJJJJJGJJIJJJJJJJJJJJIGJJJJI
@5233348/1
gcttcatccagaggcaagcgctccaagttgcttggaggcttgggcctgtt
+5233348/1
CCCFFFFFHHHHHJJJJJJJJJJJJJJHIJJJJJJJJJJJJJJJJJGJIJ
@607997/1
ggcagagggaatctgattgtgctgttgtggaactgcttcacctgtggccg
+607997/1
CCCFFFFFHHHHHIJJJJJGJJJJJJJHHHIGJIJJJJJJJJJJJJJJJJ
@72419/1
atgaggttcaccaagctagtggcgttgatgtcgcaagatagtgagacatt
+72419/1
@@<DDDA?FAFHGEGGIEHAEFHDGGEIIIGDGIEEHGIIIBD>DCFEGD
@7800542/1
gcacagacgaacagacaaacagacaaacagacaaacagacaaacagacaa
+7800542/1
=@@DD?:AF:C?8CGII@A?AG9:?:?FG@9B?9D;;?FF@??B8BFE9F
@5233515/1
tttagatatttgttgttcattcaactgtcttgttaatgcctggccctcag
+5233515/1
CCCFFFFFHHHHHJJIIJJIJJJJJJJIIJJJJJJJJJIJJJJJJJJJJH
@72748/1
gtttaaagcacgttgtatatattttaagatgaaatgttaccccaaaagct
+72748/1
CCCFFFFFHHHHHJJHIJJJJIJJJJJJJJJJJJJJGJJJJJJJJJJJJJ
@1633509/1
atctgattgtgctgttgtggaactgcttcacctgtggccggcggcacgca
+1633509/1
@CCFFFFFHHHHHJJJJHIJJJJJJJJJJJJJIJJJIJJIJJJJHFFDDD
@6267037/1
cagccagatgccaaagttcttgatcttcact
+6267037/1
@@<DDDDDF<?C:EF:CEDH<C43<FHBE9A
@6766768/1
gccagatgccaaagttcttgatcttcactgggctcttctctgggatttcc
+6766768/1
CCCFFFFFHHHHHJHJJJJJJJJJJJJJJJIJJJJJJJJJJJJJJJJJJJ
@608801/1
gtgctgggcctcttgtatgcgaaggtgttgaggcgcttgtggtggtgcac
+608801/1
CBCFFFFFGHHHHJJIIJJJJGIIJFHGGHGIJGIJJJJHIJGIIGHIIJ
@73061/1
gcacgttgtatatattttaagatgaaatgttaccccaaaagctgcgctat
+73061/1
@@@FFFFFHFFDHGIIIJJIIIIIJGIJIDHIIGHHGGIGIDIGEHGGGI
@2655903/1
ggtgcacgcgcttgggcagagggaatctgattgtgctgttgtggaactgc
+2655903/1
?@=DDEDFDHFHHIGIIJJGGGEGGDHIGHIJGHIJJG@FHDFGHHEHII
@4730169/1
gtcacggtagcactgagtgacggcacctccgacactgaggtcacggtact
+4730169/1
BB@DFFDDFFHHGJJIJHIJJJJIIJIJJIJGJJJIJJJJHGIJJJDHHH
@7298356/1
gctgcagatgactgtgcatccttgctag
+7298356/1
@@@D<BDDF<F?FFFD<DCDFIBHIFEE
@2655964/1
gccagatgccaaagttcttgatcttcactgggctcttctctgggatttcc
+2655964/1
CCCFFFFFHHHHHJIJJJJJJJJJJJJJJJJJJJJJJJJJJJJJGIJJJJ
@609037/1
ggaactgcttcacctgtggccggcggcacgcagacgccttgatgacctcc
+609037/1
@C@DDDDFHHHHHIHEHGIIJJIJIFGIFGGEHHBDFDE@ADDCDCDDDD
@5233971/1
cagccagatgccaaagttcttgatcttcactgggctcttctctgggattt
+5233971/1
CCCFFFFFHHHHHJJJHIJJJJJJJJJJJJJJIJJJJJJJJJJJJJJJJJ
@609078/1
gacggcacctccgacactgaggtcacggtactcgcggtacatgttgtgta
+609078/1
BCCFDFFFHHHHHIIIJIIJIJHIJJIJHGIJJJJIIFHHIHHHEHEEBF
@7801414/1
ctcttgtatgcgaaggtgttgaggcgcttgtggtgg
+7801414/1
??=BA?ADDDDDD?CE2AFEFAFF8CD@:B9BB?B;
@7298513/1
cacataagtaacttcaaatgattgctcagatgcaatttcttgcaagaatt
+7298513/1
CCCFFFFFHHHHHJJJJJJJJJJJJJJJJJJJJJIJJJJJJJJJJJJJJJ
@2656108/1
gctgcagatgactgtgcatccttgctagtaagtcctgagccatagcaaac
+2656108/1
@@@FFFDE?FHHHGFGHIJJGJIHGHIGEFFIFGHGIEGGHEHGIGIJIJ
@2656120/1
cacggtagcactgagtgacggcacctccgacactgaggtcacggtactcg
+2656120/1
@@@DDDBDDHHFHIGIIIIAE:GEHGDCBHGGEGDHII=FHCEG;DEGE?
@4730569/1
cactgagtgacggcacctccgacactgaggtcacggtactcgcggtacat
+4730569/1
@@@DDA:DDD>=@1C@EG?BDDHI8D>BFE9BF<FHBFE.8CFA<EEEEE
@609567/1
gtggtggtgcacgcgcttgggcagagggaatctgattgtgctgttgtgga
+609567/1
CCCFFFFFHHHHHJJJJJJJJJJJJJJJJJJJJJJJJJJJJJJJJJJJJJ
@7298768/1
cgcaagatagtgagacattcactttttagtcataatcttcagatactcca
+7298768/1
CCCFFFFFHHFHHIIJIJJJJJJJJJJJJJJJJJJJJJJJJJJJJJJJJJ
@4730942/1
cagtggtcttcttgaacttcttcaattgacgcaagaagtaccagaaacgg
+4730942/1
BCCDFFFFGGHHHJJIGIJIJIJJJJJJIJIJJGHEHIBGGIGGHGGIJJ
@609770/1
gtcgaacccaaaaatgtaattaactttatttttgtctgtttgtctgtttg
+609770/1
@CCFDDDAFH=>FAGGHGGHHHEDHDGIIIIIIICGIIIIIHHEIIIIIG
@609808/1
ggtacatgttgtgtacacctgagcgagactcataacgcagccagatgcca
+609808/1
?@:BDFEDFHFFFBEGCAFFFEHIFBHFHHIGIIIGIEID<FGIJJJEIH
@7802024/1
ctggatggagtgagcacgggctctgtgcctggctcccatgtcacggtagc
+7802024/1
@@@DDFFFBDDDDHIJJIIIDGIJIJGIEHIJJJJIIIIJICIIIGGGHC
@3680300/1
ccgcgacttcgttcgcgtggaatagtgacttccggcaaatttttggtttt
+3680300/1
@@@DDFFDHHFHHGHIJJJJJEIHJIGGIIIJIIIEI>GGHHJJHHDDBD
@2656437/1
gtctgattctgtgatagtgaatacaagatcgtggggtgggcccaccaggc
+2656437/1
@@CFDFDDHFHHHGGGICFGHGIJGGGHIJHAEFE<?FHIIHIIJEEEE@
@3680395/1
ggaactgcttcacctgtggccggcggcacgcagacgccttgatgacctcc
+3680395/1
CCCFFFFFHHHHHJJJJJJJJJJIJJJJJJJJHHFFFDEDDDDDEDDDDD
@610071/1
cccttctacagatttattatagcctgcgacttcgttcgtgtggaatagtg
+610071/1
?@@BDFFFHDHHHIJGIJJJJIIJJJJIIJJIIGHIGGGHHE@BFHEGDG
@3680484/1
ctctgtgcctggctcccatgtcacggtagcactgagtgacggcacctccg
+3680484/1
CCCFFFFDFHHHHGIGGGCBFFHHIGEEGGFEGIJJGHGHHJGGIIGIGB
@3187279/1
gctgggcctcttgtatgcgaaggtg
+3187279/1
@@?ADDBD;;AFD<CBFFC;D?@CE
@2656702/1
ccggccttgattttataatttagagacacgtgtacatttcgagagaacaa
+2656702/1
@@CDFFFFHBFFFIGIIIIJJDGGGCHHEG:CEHGGHIBDDBBD@FFHHI
@6267947/1
gcctggctcccatgtcacggtagcactgagtgacggcacctccgacactg
+6267947/1
CCCFFFFFHHHHHJIJJIJJFGHJIJJJIJIGIJJIJJJJJJJJIJJIFI
@2180694/1
ggggtattggtatgtcgatgtcgaacccaaaaatgtaattaacttttttt
+2180694/1
?;?1DDDDC<<DH<AEBBDDA::?@FD::?D?DGDB@0:<?BDHEADB@E
@7802659/1
gtttgtctgtttgtctgtttgtctgttcgtctgtgcgcgctaatctc
+7802659/1
?:==DADDD=DDD<CED2<<CAE>FAE<CAEB71??D:@A<DDIC>C
@6268031/1
cgcaatgttggagcttggtacaaagcaaaggtcgggcagttcgtcaacaa
+6268031/1
@@CDDFDBHHFHFGGEHIAHHGFDHGHHCGGCEGGHIIIHJGHCGGGHEG
@4192526/1
ctgttgtggaactgcttcacctgtggccggcggcacgcagacgccttgat
+4192526/1
CCCFFFEFHHHHHJJJJJJJJJJJJJJJJJJJJJJHHFFFDEDDDDDDDD
@4192614/1
cacagacgaacagacaaacagacaaacagacaaacagacaaacagacaaa
+4192614/1
@@@FBDDFGHDH?CFHIGICF;FHIIIII@FHAGHIIGIGIIIIIIG;FG
@7299488/1
ggaagtaggtgctgggcctcttgtatgcga
+7299488/1
@@<BDDD:CDDFDG@=?BGEFFB3ABHHBF
@4732122/1
gcctggctcccatgtcacggtagcactgagtgacggcacctccgacactg
+4732122/1
CCCFFB3BFH?B:AFHHFBGGHIIII9EGFFGGHGDHHIIIIIIIBGAGE
@1123714/1
caagaacttcacgtcaagtatacagcgtcctaacgaaacagcgcaaatga
+1123714/1
CCCFFFFFHHHHHGIJJJHIJJJJJJJIJIJJJJJJJJJJJJJJIJJJJG
@2657118/1
aacgaaaccaatttagaatatacgaaacagcaggaccactgcagacaaat
+2657118/1
<@@F=DADFH?HFHII@HDFHEHCGEGICGGICDHGCGHFDCBEDHGGII
@2657123/1
gtgctgttgtggaactgcttcacctgtggccggcggcacgcagacgcctt
+2657123/1
@@@DDDDADDFH>FGDHIIDGEBHIHD@BC>AGGIIAEA<DC<AA?BB?@
@6268465/1
ccgcaatgttggagcttggtacaaagcaaaggtcgggcagttcgtcaaca
+6268465/1
CCCFFFFFHHHHHJJJJJJHIJJJJJJJJJJJFHIJJJJJIJJJJJJJJJ
@1635018/1
gcggaatgcttagcttccttcttagagcgtcccgtacccatagcaacaag
+1635018/1
=;?DD??;BBAFFG@FH>IHGI@EBHH><8:?:??0BGDBGH>89?F888
@5733362/1
ggctatgccatttatcctcgcacgttggcagtaatagtacaagtgaaaag
+5733362/1
@?;DBDD4C8CFF@F:C<?F:FHHI@GHAHD9D>D>4?FDGCFH?<0998
@3681309/1
ctgggctgcagatgactgtgcatccttgctagtaagtcctgagccatagc
+3681309/1
CCCFFDFDFHHHFHCHGGIIEHIJJGGHGHIGFGIIIGHIJGGHGGHGIG
@3188455/1
aacgaaaccaatttagaatatacgaaacagcaggaccactacagacaaat
+3188455/1
CCCFFFFFHHHHHIIJJJIJIJGIJGIJIIJEGHGIJJJJJJJIJIJJIG
@6768276/1
gacgatttcaccagtggtcttcttgaacttcttcaattgacgcaagaagt
+6768276/1
???DDB:?BD:DAE22AAFBFFID<FC?BF@FDIEEEAA:DADDA<9?D/
@7803687/1
atctgattgtgctgttgtggaactgcttcacctgtggccggcggcacgca
+7803687/1
CCCFFEFFHHHHHJJJJJJJJJJJJJJJJJJJJJIJIJJJJJJJHFFDDB
@4732756/1
ctgtgatctgtttcttggcatctatagatgtcggtggcgcacagggcacg
+4732756/1
@CCFFFFFHHHHHJJJIJJJJJJJIIJJIJHIJJJJJJJIJJJJJJIJJJ
@7803824/1
gtccgtttttaaactattttttcaatgccctaagtgagtatacatctatt
+7803824/1
CCCFFDFFHHHHHJJJJJJJJJJJJJJJJJJJJJFHIJGHIJJJJJIJJJ
@4732881/1
caaatggaaaaaaaaattggtgaaaagaatcacaagtaagatactgcaaa
+4732881/1
@@<DDED>FFHBDGEHIIDGFHG>DHIDHEIIIAFG=BC>@CFFHA=FEH
@7804021/1
agtggtcttcttgaacttcttcaattgacgcaagaagtaccagaaacggg
+7804021/1
:?=BDBDDHHBFFHCHGBIAIGFDFABFGGGDHGG@?:B?DFFFFI;?;F
@6768586/1
cttcttcttcagccggctttggtggttctttggctgtctctggtggaggt
+6768586/1
CCCFFFFFHHHHHJJJJJJJJJFHIFHIJJJJJJJJJJJJJJIGHJIJJ5
@6768607/1
gggaatctgattgtgctgttgtggaactgcttcacctgtggccggcggca
+6768607/1
@C@DDEFFHGHHHGIIJJIFIGIFIGIIIJJGIJJIIGHIFIJJFGGHDB
@4733311/1
ccaagactcactaaacataaaaataatacattacgttaaatgccacgacg
+4733311/1
CCCFFFFFHHHHHJJJJJJJJJJJJJJJJJJJJJIJJJJJJJJJJJJJJJ
@73430/1
caccagtggtcttcttgaacttcttcaattgacgcaagaagtaccagaaa
+73430/1
CCCFFFFFHHHHHJJJJIJIJJJJJJJJJJJJJJJIJJJJIFHIJJJJJJ
@7300560/1
gttgaaacttggtacagatatagtttagaaccttagaaaggacataggat
+7300560/1
B@BFFFFFHHHGFHIJIIGGIIJIJJJJJJJJJJIJIJJJIJJJJJJJJI
@4733951/1
taaaattagaggaagtaggtgctgggcctcttgtatgcgaaggtgttgag
+4733951/1
?@?DDDDFHHH8DGHHGIFIDGIF>AFDG?GBFFHEHGIDAGH9BGGIII
@6769051/1
cgaaggtgttgaggcgcttgtggtggtgcacgcgcttgggcagagggaat
+6769051/1
BCBFFFADFHHHHJJJJJJJIJJIJJGGHIJJIJJJJIJJJHHHFFFDED
@2183168/1
cgacgtgattctttaatttgacataacttttttatttatgaaccgattga
+2183168/1
CCCFFFFFHHHHHJJJJJJJJJJJJJJJJJJIJJJJJJJJJJJJJJJJJJ
@2183172/1
gcgatgttttacaagggcaggttgaactcacaccattcaatttaaaagaa
+2183172/1
@CCFFDBDHHHHHJJGHIGGGHHIJIIJJJJJIJFJJIJJJIGGJJIHII
@7805177/1
gctatttattttttctatattttcaatgaacagaattgacccttctacag
+7805177/1
BC@DDFFFHHHHHJJJGIJJJJJJJGIGEDEHIIJJIIJGGIIGJJJJEH
@7300853/1
gccagatgccaaagttcttgatcttcactggg
+7300853/1
@??DADDDFHFD?GFDC<FE@C?CB:<CH4<<
@4194175/1
cttgtggtggtgcacgcgcttgggcagagggaatctgattgtgctgttgt
+4194175/1
CCCFFFFDHHHHHJJJJJJJJJJJJJJJJJJGHIIJJIJJJIIJJJHIJG
@7805795/1
gcccagtcaacggatggccaaataggaaacactacgctttacacgcatga
+7805795/1
CCCFFFFFHHHHHIJJJJJJJJJJJJJJJJJJJJJJJJJJJJJJJJJJJG
@4194276/1
tggaaaaaaaaattggtgaaaagaatcacaagtaagatactgcaaacatg
+4194276/1
CCCFFFFFHHHHHGIICDEHIIIJJJIIJJJIGHGIHIIIIIJJJIHJII
@2657813/1
tattattacagcatacataataaaattagaggaagtaggtgctgggcctc
+2657813/1
@@@DDDB>CF>B:F@GAEDIHI<<CFD?EHIAEEHEGGBG?C<D9BB@DB
@4194375/1
gcctcttgtatgcgaaggtgttgaggcgcttgtggtggtgcacgcgcttg
+4194375/1
CCCFFFFFHHHHHJJJJJAFHHJJJJJJJJJJIJJJJJIIIJJJJJHFFD
@7301418/1
ggcctcttgtatgcgaaggtgttgaggcgcttgtggtggtgcacgcgctt
+7301418/1
@C@DFFFFHHHHDHIGGHIEGHIJHIIEHHJJJGHIHGHGHGDGGGHHFC
@4194526/1
gtgattctttaatttgacataacttttttatttatgaaccgattgacatg
+4194526/1
CCCFFFFFHHHHHEIHGHGGJHGIHGJJJJJIJJIIGIIJJGIJIJIJJJ
@2184250/1
ggagtgagcacgggctctgtgcctggctcccatgtcacggtagcactgag
+2184250/1
?@<=BBDDDBFFDB@FBFHECDBFE@FH@?GCFGFGDHHGGFHGGGHF>@
@6769725/1
gcgaaggtgttgaggcgcttgtggtggtgcacgcgcttgggcagagggaa
+6769725/1
@@@FFDF<CFFFDHIIIIIIIGI<DGHDFHFGAGIIIGHIHGEDBBEB>A
@4735417/1
cacctgtggccggcggcacgcagacgccttgatgacctccactttgatga
+4735417/1
@@@ABB?;?DFDAB?:FFD<:AE6=;6=E6C?@@@@@;>;5=;@A@5555
@4735576/1
ctcataacgcagccagatgccaaagttcttgatcttcactgggctcttct
+4735576/1
CCCFFD<DHHHGFBHIIIJIEEGIJJICGGIJIHJJJJGIHEHIJJJIII
@2184692/1
gggcagttcgtcaacaagacattactagctgagaatatttttttccgttt
+2184692/1
@@@DB<DD:C:C??FFFFFFFD9BH>>B?FE>DB1?DCBGFDF??FF8=F
@4735686/1
gtcctttctaaggttctaaactatatctgtaccaaatttcaaccaaatcc
+4735686/1
@@BFFFFFHGHHHEHHIJJIIIIIIJJJIIIJJJIJJJJJIIHIIGJJJI
@2184715/1
gcacgcgcttgggcagagggaatctgattgtgctgttgtggaactgcttc
+2184715/1
CCCFFFFFHHHGHJJJIJJJJJIJJJJJJJJJJJJJIJIDIIIJJJIIII
@7806763/1
catcaatttatcttcaaatgacgacaccacagttccagtctcaggcacat
+7806763/1
CCCFFFFFHHHHHJJJJJJJJJIJJJJJJJJJJJJJJJJJJJJJJJJJJJ
@6770088/1
gtgacggcacctccgacactgaggtcacggtactcgcggtacatgttgtg
+6770088/1
C@CFFFFFHHGHHJJJJJJJJJJJIJJJJJHJJJJJJJJHHHHHHEFFFF
@2185348/1
atgcgaaggtgttgaggcgcttgtggtggtgcacgcgcttgggcagaggg
+2185348/1
CCCFFFFFHFHFHIIIJIJJIJJGHIJJJGGIIJJJJJJHHGFFFFDDDD
@2185459/1
gtctgttcgtctgtgcgcgctaatctcagaaacggctgatccgagttgga
+2185459/1
@@@FFFFDHBDHH2AEGGHGIJIIGIGIJJJCHIIIJJHIIEG@EEGHFA
@6770373/1
catctatgaaaaaatggaaaccctacttaaagacatcatgataaaaatgt
+6770373/1
C@CFFFFFGHHHHJJJJJIJIHIJJJJJJJJJJIJJIGJIHJJJGEGIEG
@3189614/1
gtgcattattacattttttataaacggtacatctagagtataaaaaactg
+3189614/1
?1?DDDDBHDH?HIHGGHGGGIICEHI;FHHHGHEGCE:?DFDDGGHGGE
@2658900/1
caccagtggtcttcttgaacttcttcaattgacgcaagaagtaccagaaa
+2658900/1
@@@DDDBBABCFDEHI<?EH@@HFFECHGIIIEHB<@F>CHDDHGEFGGG
@1125032/1
gcaaagttaaccatcttgtattcaaaagaaaacctagaatcactggttca
+1125032/1
CCCFFFFFHHHHHJJJJJHIJJJJJJJJJJJJJJJJIJJJJJJJIJIGII
@2658923/1
gttggggcgcttgtggtggtgcacgcgcttgggcagagggaatctgattg
+2658923/1
@@@FFDAD?FAHFIGIDDGFDFGHIII<AHEEHFFFBFDDAADCDECDCC
@6269378/1
ctggagagaagatcctcatcttgtatagaggaggcttgggctcgctctcc
+6269378/1
@@CDBD;BFHDHHIIGHIJJGCGFFHG@EHGAGB?FHGAE<H?F:CEE<F
@4195619/1
tcataatcttcagatactccaaagcattctgggctgcagatgactgtgca
+4195619/1
CCCFFFFFHHHHHJJJJJJJJJJJJJJJJJJJJJJJJJJJJJJJJJIJJJ
@1125298/1
gtcttcttgaacttcttcaattgacgcaagaag
+1125298/1
@@<BDDDDFBC?D::EHDHGE@IF@HDA:C:C?
@2186329/1
tgctgggcctcttgtatgcgaaggtgttgagg
+2186329/1
==?D7BB;D:DF8F?B?BFB78?F?FEFEE<?
@611021/1
gcaagaagtaccagaaacgggacttagccacaatctgg
+611021/1
;@7?DABBDF>DHEFHC@7;GE@GCEFEFEHGCH>FDC
@3682462/1
gtggattttaatgttattattacagcatacataataaaattagaggaagt
+3682462/1
@=@DDDFAHDDFHJJIJJJJJIJJIJIIJJJICHIJJGIEIIJJJGGGIB
@611195/1
atatattttaagatgaaatgttaccccaaaagctgcgctattcatttgcg
+611195/1
CCCFFFFFHHHHHJJJJJJJJJJJJJJJJIGIJIJJJJJJJJJJJJJJJJ
@4195854/1
gcgttgatgtcgcaagatagtgagacattcactttttagtcataatcttc
+4195854/1
CCCFFFDFGHHHHJIJIJJJEHHIHJIJJJJJJJJJJJJJJJJJJJJJJJ
@5734556/1
gttgtggaactgcttcacctgtggccggcggcacgcagacgccttgatga
+5734556/1
@BCFFFFFHHHHHJJJJJJJJIJJJJJJJJJJJJHGFFDEDDDDDDDDDE
@74571/1
cactgagtgacggcacctccgacactgaggtcacggtactcgcggtacat
+74571/1
CCCFFFFFHGHHHIJJJJJJIJJJIJJIIJHIJJJJJJJJJJJJHHEFFF
@3682809/1
gacgatttcaccagtggtcttcttgaacttcttcaattgacgcaagaagt
+3682809/1
CCCFFFFFHHHHHJIJJIJJJJJJJJJJJJJJJJJJJJJJJJJJJJJJJB
@2659593/1
cctcttgtatgcgaaggtgttgaggcgcttgtggtggtgcacgcgcttgg
+2659593/1
C@@DFFFFHFHFHEHIIAFFGIHGGGHGGHGIFGFGGHHGIFIIIBFFDD
@3190936/1
gcctcttgtatgcgaaggtgttgaggcgcttgtggt
+3190936/1
CCCFFDFFFFDHHIEDFBCC<CFHHI?FHHGGHG78
@3682945/1
tcttgaacttcttcaattgacgcaagaagtaccagaaacgggacttagcc
+3682945/1
CCCFFFFFHHHHGJJJJJJJJIJJJJIJJHIJJJJJJJJJJJJJJJJJJJ
@6270113/1
ggtggtgcacgcgcttgggcagagggaatctgattgtgctgttgtggaa
+6270113/1
@<@BDDDDFDHFHIIIHF?HGHGBEI8BAGHEECGIIGGDHIGIHHB9D
@75181/1
gtgctgggcctcttgtatgcgaaggtgttgaggcgcttgtggtggtgcac
+75181/1
CCCFFFFFGGHHHJJIJIJIJJJIIGHIIIGIJJJIGJIFHIHIGGHJIH
@3191259/1
gtgctgggcctcttgtatgcgaaggtgttgaggcgcttgtggtggtgcac
+3191259/1
CBCFFFFFGHHHGIIHIJJJJIJJIEGGHIGHIIJJJJIIJIIJJIJJJI
@2187388/1
agactcataacgcagccagatgccaaagttcttgatcttcactgggctct
+2187388/1
@@@BDDDFFDHDA@CFDGBBHGHIFIGGHIEGDH@FHGHGAFFB8??BFF
@75210/1
gccagttataaagcatagcccgaagtgctattggcacacaggcataatgc
+75210/1
CCCFFDDFHHHHHIGHIIGIJJJJJFHIIJJJJJIIJJJJIIJGHJJIJJ
@6270265/1
cttggtagtttttcctttaattgagctagcaatactctcttatttctctc
+6270265/1
CC@FFDDDHHHHHIGHIIIJJIHCEEHIGEIGHHGHHIJIGEHIJHJJJE
@2187580/1
gcctcttgtatgcgaaggtgttgaggcgcttgtggtggtgcacgcgcttg
+2187580/1
?@@DDDEDHDBFDGAGGDCCCFHDGGIIGAG=GBFDDHGBAGICEEABDC
@4196479/1
cataaataaaaaagttatgtcaaattaaagaatcacgtcgaacactattc
+4196479/1
CCCFFFFFHHHHHJGHJJIHIJGIIIIJIJIJJJJJJIJIIIJJJJIIJI
@2187685/1
gtcttagtgttacgttgtggactctagttttctcttttaatattataaat
+2187685/1
CCCFFFFFHHFHHJIJJJIJIJJJJJJJJIJJJJJJJJJJJJJJJJJIJH
@4736871/1
gtcttcttgaacttcttcaattgacgcaagaagtaccagaaacgggactt
+4736871/1
@@@DDFFFABF?DG@@FGCC>EGIIIIIEGBBDFEGGFEHIIIIIFBDGG
@4196646/1
ctggcaacgaccaatcatggacttttcttcaatatccacataagtaactt
+4196646/1
CCCFFFFFHHHHHJJJJJJJJJJJJJJJJJJJJJJJJJJJJJJJGIIJJJ
@7808414/1
agtgacggcacctccgacactgaggtcacggtactcgcggtacatgttgt
+7808414/1
@C@FFFFFHHHHGIJJJJJIIJJJIFHIJJIHIJJIIIGIEEHHHFFFFF
@7808419/1
ccacaatctggtctggagagaagatcctcatcttgtatagaggaggcttg
+7808419/1
CCCFFFFFHHHHHJJJJJJJIJJJJJJJJJJJJJJJJJJJJJJIJJJJJA
@7808490/1
gttcaaggggatctgagaatggtttagattcacaattttgtccgctggac
+7808490/1
@@@DFDEFHFHHHIGIIBCHIGHIGHHFHIGGIIIGJJIJIIJIJJJIFH
@7808496/1
ctcacatgattcatccacaaattccaacccttgcgtttcaaaacaattca
+7808496/1
CCCFFFFFGHHHHJJJJIJJJJJJJJJJJIJJJJJJIJJJJJJJJJJJJI
@4737663/1
ttctcagcttccctgcaaagttaaccatcttgtattcaaaagaaaaccta
+4737663/1
CCCFFFFFHHHHHJJJJJJJHIJJJJJJJJJJFHGJJJJJJJJJJJJJJJ
@1637943/1
ctcttgtatgcgaaggtgttgaggcgcttgtggtggtgcacgcgcttggg
+1637943/1
CCCFFFFFHHHHHIIJCGHIJJJJIJJJJJHIIIJJJIJIJJJJHFFFDD
@2188756/1
ctgggcctcttgtatgcgaaggtgttgaggcgcttgtggtggtgcacgcg
+2188756/1
CCCFFFFFHHHHHIJJJJIIIJAFHHJGIJIIJJJJJJJ=FGFHIJJJHH
@1637984/1
ggtgcacgcgcttgggcagagggaatctgattgtgctgttgtggaactgc
+1637984/1
?@?DFFDDHHHHFEEFEHIGFHGBHAHHIJGIIDFHHIDHI@FHIIIGGI
@7809054/1
cctcttgtatgcgaaggtgttgaggcgcttgtggtggtgcacgcgcttgg
+7809054/1
CCCFFFFFHHHHHEHHIAEEGIEHIHIGHJIDHIJJIGHGGJIJJHFFFD
@2189050/1
cgcttgtggtggtgcacgcgcttgggcagagggaatctgattgtgctgtt
+2189050/1
CCCFFFEFHHHHFHIJJJJJJJJJJIJJJIJJJIIIJJJIJJIHIJJJJJ
@7809876/1
ccacaatctggtctggagagaagatcctcatcttgtatagaggaggcttg
+7809876/1
@CCFFFFFHGGHHJIGFHIJGGIFHFHIJIIIJJJFHIIJJIIEHIICHA
@2190298/1
ctctatactttgcattaaaataatgcccattttcacaggcaagggatcct
+2190298/1
@@@D?DDDFFBH4EBFHG>IDHCI>EFGII<HEG<EAHGCEFG?FEHG@F
@5236744/1
ctgagtgacggcacctccgacactgaggtcacggtactcgcggtacatgt
+5236744/1
@@CFF?DDHHGHHJJJIGGIIJGHJIJJGGIIJJGHJJIGG@B=BBEFF@
@2190326/1
agcatacataataaaattagaggaagtaggtgctgggcctcttgtatgcg
+2190326/1
@CCFFFFDHHHHDGGHGIIIIGHDGGC@BFCGFIG@ABGHIJAHICHIID
@4739496/1
cgcaagaagtaccagaaacgggacttagccacaatctggtctggagagaa
+4739496/1
CCCFFFFFHFHHHJJJJJJJJJJJJJJJJJJJJJJJJJJIIJJJIJHIIJ
@3193261/1
gtggattttaatgttattattacagcatacataataaaattagaggaagt
+3193261/1
BB@FDFFFHGDHFHHJIIIJJJIGIIHHIJJJIIJEIHIIJJIIJHEGI:
@2661237/1
aaggtgttgaggcgcttgtggtggtgcacgcgcttgggcagagggaatct
+2661237/1
@@BFFFEFHHHHHJJJJJHJJHIHFGIIJJJJJJJJJJJJJHHHFDFFEE
@612463/1
ggcttggtttattcccatcagtttggagttcacctttagaagtatgtttt
+612463/1
CCCFFFFDHHHHGGJJIIIIJIJIJJFHHIJJJJJJJGIGIJDGIIGIJJ
@75484/1
gccgccaattcactgttcattacctgtgaaaactgcccctcagatacacc
+75484/1
CCCFFFFFHHHGFIIEGFHIIIJICHFHJGGIJIGGGIJIIJJJJGIIII
@75547/1
ggttgtaatatagtttcttttttaattgttataaattcgtaattcgtagc
+75547/1
@@@DDDDEGHFDHCFFHBHFIIFDEGIGGHGGGIEGIHHCFEGGIGDHHG
@1126200/1
ggcagagggaatctgattgtgctgttgtggaactgcttcacctgtggccg
+1126200/1
CCCFFFFFHHHHHJJJJJJHIJJJIJJHIJJJJJJJJJJJJJJJIJJJJJ
@612831/1
gttgaggcgcttgtggtggtgcacgcgcttgggcagagggaatctgattg
+612831/1
BCCFDFFFHHHHHHIJIJJJIJJJJJJJJJJJJJJJIIJJEHGHFFFFFF
@75949/1
gataaagataagtataggctcaaaacctaacgacatcaatcaccagctta
+75949/1
CCCFFFFEHHHHHHJIJJJJJJJJJJJJJJJJJJJJJJJJIJJJJJJIJJ
@2191424/1
tggttaaatagtttatttcgtgtttttgtcacatatttgtgtcgttggcg
+2191424/1
BCCFFFFFHHHHHJJJJJJJIIIJJJJJJJJJIJDGIJJIIIJJIJJJJJ
@2191522/1
cactgagtgacggcacctccgacactgaggtcacggtactcgcggtacat
+2191522/1
CCCFFDF2CDHBDGGJGIGHHGGIJIJEGGDDGEHI?FHIJGJJE<BEF@
@76145/1
gtgctgggcctcttgtatgcgaaggtgttgaggcgcttgtggtggtgcac
+76145/1
C@CFFFFFHHHHHJJHJJIJIHIIJIIJGJGHGGGIJJJHJJHIIIHIJI
@2191638/1
gccagatgccaaagttcttgatcttcactgggctcttctctgggatttcc
+2191638/1
@@@?DBDDHBDDFIGHIDGGGHFHIFBGEF;;9EGGBGIEEGHIEIAFFF
@613427/1
gattgctcagatgcaatttcttgcaagaattgcacaaagttgaagtcctt
+613427/1
@@@ADABDDA<CFBGHCFEHH9HHIGGIGIDHIIIGIIIFBBFIE:DBAH
@613477/1
gtggaactgcttcacctgtggccggcggcacgcagacgccttgatgacct
+613477/1
CCCFFFFFHHHHHJJJIJIJIJJIJJJJJJJJJHHFFFDDDDDDDDEDDD
@3683765/1
gtgacttgtagtcaaggtggagattttactatctttcaagtcggcataac
+3683765/1
?@@??DDDHDDHHIII@AFD@GCAHIIIIIGIIIIIIIIIIIIGIIIIII
@5735934/1
gtgctgggcctcttgtatgcgaaggtgttgaggcgcatgtggtggtgcac
+5735934/1
CBCFFFFFGHGHGJJHHHIIJJGIJCEEHIJJJIIIIIGDHGGHJFGIII
@2191918/1
atcgttctcagcatggtaagaaggtggcggccagaatctagacatgcaca
+2191918/1
CCCFFFFFHHHGFHIJGHIJJJIJGGIJIIIJIIIIIGJIJIGJJIIIJI
@3683853/1
gttgaaacttggtacagatatagtttagaaccttagaaaggacataggat
+3683853/1
CCCFFFFFHHHHFHJJJJJJJJJHGJJJJJJJJJJJJJJJJJJJJJJJJI
@1126686/1
ggatggagtgagcacgggctctgtgcctggctcccatgtcacggtagcac
+1126686/1
@@@DFFFFDHHGFIIIIJIIIJJJIJIHEEIGHHJJJJJJJJIJFGIIJG
@5237765/1
gtttattttgtttttctctgtgatctgtttcttggcatctatagatgtcg
+5237765/1
@BCFFFFFHHHHHJJJJJJJHIJJJJJJGIJJJJJJJJJJJJJJIJJIIJ
@5736166/1
gtacacctgagcgagactcataacgcagccagatgccaaagttcttgatc
+5736166/1
BBBFDDDFHHHHHIJIJJJJJJJJJJIJJJJJJJJJJIIJJIIJJJJJJJ
@614189/1
ctgttgtggaactgcttcacctgtggccggcggcacgcagacgccttgat
+614189/1
CCCFFFFFHFHFHJIJJJJJJJEIGGGGEEGHGIIHHFFFDEDDDDDDDC
@3684148/1
cttgccacatcttgtaagcagcctgacgctta
+3684148/1
?88:B:BDFFFFB>EGB>CIB?ABC@E:@?F@
@614374/1
gtcctatctcaaaacatgaagacctcacagggtcactcccagcttcggga
+614374/1
CCCFFFFFHHHHHJJJJJJJJJJJJJJJJHHJGHIJJJJJJJJJJJJJJH
@614445/1
tctcagcttccctgcaaagttaaccatcttgtattcaa
+614445/1
???DBD>AD>>>?EE3CB>3A:<CFDD@E9CE4EDBD>
@77270/1
gtggattttaatgttattattacagcatacataataaaattagaggaagt
+77270/1
BBBFFFFFHHHHGJJJJJJJJJJJJJJJJJIJJJJJJJJJJJJJJJJJJ?
@77345/1
gcgatgttttacaagggcaggttgaactcacaccattcaatttaaaagaa
+77345/1
CCCFFFFFHHHHHJJJJIJJJIIJJJJJJIJJJJJJJJJJJJJJJJJJJJ
@77355/1
cgcaagaagtaccagaaacgggacttagccacaatctggtctggagagaa
+77355/1
CC@DDFDFHHDHHJIIJIJIIJIGGHHJIIJJJJJIJIJHHIDIHIGIHI
@77410/1
tgctgggcctcttgtatgcgaaggtgttgaggcgcttgtggtggtgcacg
+77410/1
CCCFFFDBFHHHHIFHHGIIC?CGHHIIEGIJJIJIIIHIGDEH;DHIJE
@4197416/1
agcatacataataaaattagaggaagtaggtgctgggcctcttgtatgcg
+4197416/1
@@BFFFFFHFHHHJJJJJJJIJIJJJHGIIHIIJFIJIIJIJIJIJJJJJ
@614695/1
catacataataaaattagaggaagtaggtgctgggcctcttgtatgcgaa
+614695/1
B@@DDDFFHHHFHJJJIIJIJJJJFHJIFHIIJJJIJJJJJJJJJJJJGH
@614769/1
gccagatgccaaagttcttgatcttcactgggctcttctctgggatttcc
+614769/1
BCCFFFFFHHHGHJHIJJJJJJJJJJJJJJIJJJJJJJJJJJJJJJJ3BH
@614860/1
agcatacataataaaattagaggaagtaggtg
+614860/1
?@@DDDDDHHBDHEGHHIICGFGD;;A<C?2<
@77657/1
ggtgctgggcctcttgtatgcgaaggtgttgaggcgcttgtggtggtgca
+77657/1
@@@DDD;A?BFHHI>FFGHIIEF?DGEGCGDDHGGGHBEH=@FCHIGCHG
@614918/1
ggcgcttgtggtggtgcacgcgcttgggcagagggaatctgattgtgctg
+614918/1
C@BFFFFFFHHHHJIJJJJJJJJJJJJJJJIIJJIGIJJJJIJJIJJJJG
@2193280/1
ctcatcttgtatagaggaggcttgggctcgctctccgaagggagcttgcg
+2193280/1
CCCFFFFFHHHHHJJJJJJJJJJGIJJIIIJJJIJJJIJJJIHIGIJIJI
@3684474/1
accttttgaacgccaatggcatgaatagatgtcatgcgcaagcgtgccct
+3684474/1
CCCFFFFFHHHHHJJJJJJJJJJJJJJJJJJJJJJJJJJ<HIJJJJJJJJ
@2193356/1
gtgggactgcttcacctgtggccggcggcacgcagacgccttgatgacct
+2193356/1
CCCFFFFFDBFHHIJEIGFHJJJIIHGIGGIJHEHFBCDDDDDDDDEDDC
@2193416/1
tggctcccatgtcacggtagcactgagtgacggcacctccgacactgagg
+2193416/1
CCCFFFFFHHHHHJJJJGIHIJJJJJJIIIJJJIJJJJJJJIJJJJJIJJ
@3194835/1
gttccacttcatcatcagggatcttgccgtcattgcagactgtgtggtag
+3194835/1
BB@FFFFFHHHHHJJJJJJJJJJJJJJJJHIGIJJIIJJIJJIJHJJHIJ
@3194868/1
gtgctgttgtggaactgcttcacctgtggccggcggcacgcagacgcctt
+3194868/1
@?@FFFDDHHGGDIIIGBHHFHIJJGFDHGGGGGGGJFEFEDBDABBBBD
@1638782/1
gcacagacgaacagacaaacagacaaacagacaaacagacaaacagacaa
+1638782/1
CCCFFFFFHHHHHJJJJJJJJJJJJJJIJGIJIJJJJIJIJIIJJJIJJJ
@615551/1
gtgctgggcctcttgtatgcgaaggtgttgaggcgcttgtggtggtgcac
+615551/1
@@8BDDBB=?CDFHBEHGGHIG<GG;EHHG<DH7DAGHIFGH@FH;@@EG
@7307113/1
cccgtttagcagcttcatccagaggcaagcgctccaagttgcttggaggc
+7307113/1
@;@BBBDD:BBFFIF?EEFEFEI??<FFEGF8AFABFGDFEEIIFCCF<A
@1638881/1
gcagagggaatctgattgtgctgttgtggaactgcttcacctgtggccgg
+1638881/1
CCCFFFFFHHHHHJJJJJJJJJJJJJJJJJJJJJJJJJJJJJJJJJJJJJ
@2194274/1
gcgcgctaatctcagaaacggctgatccgatttggatgcggttttcacga
+2194274/1
CCCFFFFADHHHHIIIEGGIFEHEGGIIIGFGGGFFCHIGGGIJHHHIIA
@4198206/1
ccggcaaatttttggttttaaccacatagttcccgatctcgcgggatctc
+4198206/1
CCCFFFFFHHHHHJJGHIJJJIIJJJJJJIJJIJIHIJJJIJJJJHFFFF
@1639180/1
agggaatctgattgtgctgttgtggaactgcttcacctgtggccggcggc
+1639180/1
C@CFFFFFHHHHGIHGGHHFHJFGIGHIJJJJJJJJJJJJJJJJJIJJGD
@2194746/1
caagacatgtaggaactgtccctcggagatgccgtcccggtacataatga
+2194746/1
CCCFFFFFHHHHHJJJJJIJJJJJJJIJJJJJJJJJJJJJDHIJJJJJJI
@6272020/1
ctcatcttgtatagaggaggcttgggctcgctctccgaagggagcttgcg
+6272020/1
@@@FFFFFHFHHHJGIIIJJJIJGGIBGHIDIGIGIIIJIJIGBGAFGHI
@2194978/1
gggatctgctgtctgtggagctgatgcttgctgggcctcaactgttggag
+2194978/1
CCCFFFFFHHHHHJJJJJJJJJJJJJJJJJJJJJJJJJJJJJJJJJJJJJ
@7307734/1
caaatgacgacaccacagttccagtctcaggcacattgccattagtagac
+7307734/1
CCCFFFFFHHHHHJJJJJHHIIIIIIJJJIJJJJJJJJJJJJJIJJJIJJ
@2661916/1
ggtgcacgcgcttgggcagagggaatctgattgtgctgttgtggaactgc
+2661916/1
=?:A;DDFFHHHHIIIIEIGGHIHGIIGIHGGGHGIGIHIIIFIEGHIGG
@4740870/1
ggcagagggaatctgattgtgctgttgtggaactgcttcacctgtggccg
+4740870/1
@@@FFFFFHFHHHJIGGHIIJIGIHIIEGGGGIGGIJIJGGJJGGGIDHE
@1639245/1
gccagatgccaaagttcttgatcttcactgggctcttctctgggatttcc
+1639245/1
BCCFFFFFHHHFHJGIIIJJJJIJJIJJJJIJGGIJJJIIJGIJIJJJGH
@7308407/1
gccagatgccaaagttcttgatcttcactgggctcttctctgggatttcc
+7308407/1
@@@DFDDFHFAHBEGGGIJJIIJJIJEHIGGIIIJIIGIIGIIHGDHIGI
@7308458/1
gtgctgttgtggaactgcttcacctgtggccggcggcacgcagacgcctt
+7308458/1
@@@FFFDFGHHHHJIJIBHIIJJJIIGHIJJIIIJJIEBDDDDDD@DBBD
@3196242/1
gtagcactgagtgacggcacctccgacactgaggtcacggtactcgcggt
+3196242/1
C@BFFFFFHHHFHIJJJIJJJJJIJJJJJJJIJJFHGIJJHGIJJGJHF@
@1639451/1
ctcatcttgtatagaggaggcttgggctcgctctccgaagggagcttgcg
+1639451/1
CCCFFFFFHHHHHIJJJJIJJJJIIIJJJJJJJJJJIIIGIJIIIIIGGH
@2196352/1
gagagaagatcctcatcttgtatagaggaggcttgggctcgctctccgaa
+2196352/1
CC@FFADDFFHHHIGIIIHIHFHIIIIJJEGIJJHCGEEGGIIGIIIGFC
@7308568/1
gtaagtcctgagccatagcaaacagccactggcaatgtggatagctggac
+7308568/1
@@@;D;BDF>DFD?AFEBGH@BA>B@EGEFFFD?FCG?D@3?FEBBBAFF
@2196424/1
ggtcacagtcgatagattacggtctatgtctatcggctccgatttgtcgt
+2196424/1
CCBFFFFFFHHHHJJJJJJJJIFHIJJJJJJJJJJJIJJJJDFHIJGHIH
@6773403/1
gtgattctttaatttgacataacttttttatttatgaaccgattgacatg
+6773403/1
CCCFFFFFHHHHHJJJJJJJJJJJJJJJJJJJJJJJJJJJJJJJJIJJJJ
@4742067/1
ggtagcggaaggtgggttcgtgaatcatgccctcaatctgcaccagttca
+4742067/1
?@:=DDDDFFDHCFGGFGGDHGCHIGGDFGIFIIEGHAFGEG@HEEH@FH
@2196559/1
ccacaagaacttcacgtcaagtatacagcgtcctaacgaaacagcgcaaa
+2196559/1
??@DD??D?DDBA@FGIGIIIDHGGHHHHEDFHGDGIECEHGGIIGGGII
@4742163/1
caccagtggtcttcttgaacttcttcaattgacgcaagaagtaccagaaa
+4742163/1
C@CFFFDFHHHHHJJJJJJJJJJJJJJJJJIJJJJJJJJJJGHIIJJJJJ
@6773491/1
gccagttataaagcatagcccgaagtgctattggcacacaggcataatgc
+6773491/1
CCCFFFFFHHHHHJJJJJJJJJJIJHIJJJJJJJJJJJJJJJJJJJJJJJ
@7813216/1
ctgcaatcctgcctcacatgattcatccacaaattccaacccttgcgttt
+7813216/1
=@BFBDDDHHHGHJJJJJJJJJJIJJJJJJJJIJJJJJJJJJJJJJJJJJ
@6272660/1
ctatagatgtcggtggcgcacagggcacgcttgcgcatgacatctattca
+6272660/1
;?@DDDDDFDAFF@B<GFIIBFF=AEEGBGIIFEII<FFFFIEFEEIIFF
@2662757/1
ggattttaatgttattattacagcatacataataaaa
+2662757/1
@<=BB;;?<BBFB>?FG<F<?EIHCG<EC4ACF<CDG
@1639725/1
gtccgtttttaaactattttttcaatgccctaagtgagtatacgtctatt
+1639725/1
CC@DFDFFFDHHHJIJJEHIIIGGIJECHHIDHHIJ<F?FFCHIIIGIDF
@7813581/1
ctgggatgccacccggcaccactcccgggtgagga
+7813581/1
@@@ADDDD;ADDB?:@DC@8C:?:9:?F607BFEE
@2662947/1
agcatacataataaaattagaggaagtaggtgctgggcctcttgtatgcg
+2662947/1
CCCFFFFDHHGHHJGIIIJJIJIGIJBBFGHGIIF@GIIGJIIJFCHIJJ
@2197275/1
cacggtagcactgagtgacggcacctccgacactgaggtcacggtactcg
+2197275/1
@C@FFDFFFHHHFJICEHHIGGEHJGIJJGHIJJJIIIIHIIJJGHIDHE
@2197324/1
ctcgcacgttggcagtaatagtacaagtgaaaagtcacttgccgatggta
+2197324/1
@@@FFDDD<DBHH@BAEEHFAEHHEGI?CBDEEI<??DGHEGGEFGGG8B
@615785/1
ggtacatgttgtgtacacctgagcgagactcataacgcagccagatgcca
+615785/1
@@@DFFFFHHHHHHJIGFGIGGGIJJJJIJIJGHGHEGEFHEHGIJCFHI
@6273176/1
cgcttgggcagagggaatctgattgtgctgttgtggaactgcttcacctg
+6273176/1
CC@FFFFFGHGHGJJGHGIJJGIJJJJJJJHIJFHEHIJJJJGJJJJJIF
@6273185/1
ctgggcctcttgtatgcgaaggtgttgaggcgcttgtggtggtgcacgcg
+6273185/1
?;?DDDDDDHHBDEHIIBFDBGHIFG?F@EBFBHIG@?BBBF;5.7@GBB
@6774031/1
gcaagaagtaccagaaacgggacttagccacaatctggtctggagagaag
+6774031/1
CCCFFFFFHHHHHJJJJJJJJJJJJJIJJJJJJJJJJJIIJJJIJJJJJJ
@2197981/1
tgacgcaagaagtaccagaaacggg
+2197981/1
8==DB:80C?DCDE@:A:CAF;221
@3197274/1
tagcactgagtgacggcacctccgacactgaggtcacggtactcgcggta
+3197274/1
???DDDDBDA<<:CB?EFGGIEBCHGGIGGCF6?DBGG6BCFEAAGEA9/
@1128000/1
gcccatcaatttatcttcaaatgacgacaccacagttccagtctcaggca
+1128000/1
CCCFFFFFHHHHHJIJJIIJJJIJJJIJIJJJJJJHIHHIJIJJJIIJJJ
@79595/1
gcaagaagtaccagaaacgggacttagccacaatctggtctggagagaag
+79595/1
CCCFFFFFFHHHHJJJJJJJIJJJJJIJJJJJJJJJJIIJJJJJIJJJJJ
@616954/1
accccgctatgtcaagtcaagatatttgacgttccgacgtccgaaacatc
+616954/1
@@?DFFFD@HFHHIIGCEDFDHICCDGE<G<1?CH>GGIDGCFBGBBGHD
@7309988/1
gcaagaagtaccagaaacgggacttagccacaatctggtctggagagaag
+7309988/1
C@CFFFFFHHHGFIIIJJJIBHHGGIIJIJJJJIJJIIBGHIJGIJJIIC
@80194/1
ctctgtgcctggctcccatgtcacggtagcactgagtgacggcacctccg
+80194/1
@@@DDDBD:D:?3AEDHIIIEHEFEGHGEGEHIIEADF4DH@DDGHIE;;
@7310191/1
ccagtggtcttcttgaacttcttcaattgacgcaagaagtaccagaaacg
+7310191/1
?;@BDA3DFBH<DGAA3EHI><AFA9FE@DHACFG@919BF99?B?GGDC
@617430/1
ctcatcttgtatagaggaggcttgggctcgctctccgaagggagcttgcg
+617430/1
CCCFFFFFHHHHHJJJJJJJJJJIJJJJJJJJJIJJIGIJJJIIIJIIJI
@3198004/1
ggcgcttgtggtggtgcacgcgcttgggcagagggaatctgattgtgctg
+3198004/1
@@@DDDDDDC;AC=FEBEEGGB8:00B;DHBHIID6AFGHG47CA7@EG>
@3685345/1
cacgggctctgtgcctggctcccatgtcacggtagcactgag
+3685345/1
???BDDADDHDFFEGG<@@F@AHG@F:EDG@??FHIIAA?D<
@2199381/1
gcctcttgtatgcgaaggtgttgaggcgcttgtggtggtgcacgcgcttg
+2199381/1
CCCFFFFFHHHHHJHGHJAFHGIIJJJJJJJJHIJHGGFHHIJJJJHFFB
@80692/1
tgagtgacggcacctccgacactgaggtcacggtactcgcggtacatgtt
+80692/1
@@@DDFFFHHGHHIJGGIJIIJGHHIIFEHIJIGGHGIIJJJBEDFFFFE
@3198310/1
gtgaggggcgtcgggtcacattacatactctgtatttcctcttcatggtg
+3198310/1
CCCFFFFFHHHHFGGBFHJJJJJGGJJJJIJJFHJIJJJJJJHHHHFG?C
@4199521/1
ctgtggccggcggcacgcagacgccttgatgacctccactttgatgatct
+4199521/1
B@@DFFFFHGHGFGIJJJIIIJGIFFGCEFFEFFEEDEECDDCCDCDFCD
@5238845/1
gcaagaagtaccagaaacgggacttagccacaatctggtctggagagaag
+5238845/1
@@@DFDDDDFHFHIJJIGIJGGADHDEHGGGGIIIJIJHGIJJHHGGGCE
@4199613/1
cactgagtgacggcacctccgacactgaggtcacggtactcgcggtacat
+4199613/1
CCCFFDEFHHD7CDGGIIIIIIIGIII@HIBGGIIG?BGHGGGBHBDDFF
@3198700/1
tgaggcgcttgtggtggtgcacgcgcttgggcagagggaatctgattgtg
+3198700/1
@@@DDD?DHAHFAB<ACAEGIIIGBGHGGIIGEGE2;A8=C>AEC?C>77
@5238951/1
atacataataaaattagaggaagtaggtgctgggcctcttgtatgcgaag
+5238951/1
CC@FFFDFGFHHHGGEGIIGEHDHGHFIGGIHIGCHGIIGGFHIGEGIGF
@5239017/1
gggcctcaaaaaatcacgtttatacatttttttttta
+5239017/1
CCCFFFFFHHHHHJJJJJIJJJJJJJJJJJJJJJJ8C
@2200698/1
gtggtgcacgcgcttgggcagagggaatctgattgtgctgttgtggaact
+2200698/1
CCCFFFFFHHHHHJJJJJIGIGHJJIIJIJIGIGJHIIDHIIJGIJJJJI
@2200789/1
cttttttatttatgaaccgattgacatgaaacaaacactaaatgtaaatt
+2200789/1
@@CFFFFDFHDHHEDGCDHGEGHIIIIF<??DBGGIGFG@FFHCDFG8=<
@5738195/1
ctcggacatttcaattttatttagttggtcttggttgaacggaactccaa
+5738195/1
CC@FFFFFGGHHGFHJJJ@GHIHIJJJJ;CGIBFCFFGGFGJGIECHGHE
@7311273/1
gtggtggtgcacgcgcttgggcagagggaatctgattgtgctgttgtgga
+7311273/1
@C@DFFFFGFHDFIIIJJJGJIJI;DEHGGIHIIFIIJJGIJIGGGIIIH
@7814328/1
gtcacggtagcactgagtgacggcacctccgacactgaggtcacggtact
+7814328/1
CCCFFFFDHHHHHJJIJHIJJJJJJJJJJJJIJJJJJIJJHIJJJJHIHH
@4743308/1
caccagtggtcttcttgaacttcttcaattgacgcaagaagtaccagaaa
+4743308/1
CC@FFDBDDHFHDGIIIJJJJJIIJIJGIIIHHIJEGICDGHGIIIJGIG
@2201258/1
gggctctgtgcctggctcccatgtcacggta
+2201258/1
<?7?DDDBFDHHFG?HH<CGHIIDHGGGH?B
@2201334/1
acgcaagaagtaccagaaacgggacttagccacaatctggtctggag
+2201334/1
@@;DDDDBCDCFDBCFBHICDFEA@DCAEGDBH@EGE@BDDFG>9<B
@2663710/1
gggttgtcctgcagagcttgccacatcttgtaagcagcctgacgcttagc
+2663710/1
@@@BA@@DHDF<CGHHIBFI=??C;EFGGIGDGECCDFFEGEGFHH=6BC
@2663725/1
gctgggcctcttgtatgcgaaggtgttgaggcgcttgtggtggtgcacgc
+2663725/1
CCCFFFFFHHHHGHIJJJIHGHI?FFHIIJJIJJJJJJBHHBHGHIIJJF
@7814644/1
tgtttttaatttgtgctccaaattgtatctgacgacgcattgaatctgaa
+7814644/1
@@<DDDDDBDHFAHBDHIIICHHHGFHIIGIGEECGGIGBDHH@FBFGE@
@7814740/1
gcaagaagtaccagaaacgggacttagccacaatctggtctggagagaag
+7814740/1
CCCFFFFFDHHHHIIIJJJJJJHIJJJJJJJJIJJJJJGHJJJIIHJHIJ
@4743880/1
gattgctcagatgcaatttcttgcaagaattgcacaaagttgaagtcctt
+4743880/1
@@@DDDFEFHFHHIGCHGGHIJJIJJIJJIJDHHHIJIJHIACHGBDGII
@4744160/1
gccagatgccaaagttcttgatcttcactgggcttttctctgggatttcc
+4744160/1
@@CFFF;DBHHHDBGCCFHAGDFHABHEGECHBBHCEDHGIGEBCDGIAD
@2202287/1
ggtgctgggcctcttgtatgcgaaggtgttgaggcgcttgtggtggtgca
+2202287/1
@B?DDFFFGGHHHJJJJJIJJJJJJJFHHHIJJJIIJGJIGGHHIJHHI@
@6774551/1
gcaagaagtaccagaaacgggacttagccacaatctggtctggagagaag
+6774551/1
CCCFFFFFFHHHFIJJJJJJJIJJJJJJJIJJJJJJIJGHJJJIJHIIJI
@7815769/1
cgaaggtgttgaggcgcttgtggtggtgcacgcgcttgggcagagggaat
+7815769/1
???DB?2=DDD<DEI@@C8:EED:1::?9???D@A@8@5=@=A;;=D<;@
@7815802/1
gtgctgggcctcttgtatgcgaaggtgttgaggcgcttgtggtggtgcac
+7815802/1
CCCFFFFFGHHHHJJIIJIJJGJJJFHGHJJJJIJJIJJJJJIJIGHIJJ
@7815882/1
tccattttctaactgaagaggaaacgattgcatctgtgaggggcgtcggg
+7815882/1
CCCFFFFFHHGHHJIJGGJJJIJGIJHIJIJGIIJJHHGHGIJHIIIHFF
@6774777/1
acggcacctccgacactgaggtcacggtactcgcggtacatgttgtgtac
+6774777/1
@BCFFFFFHHHHHJJJJJJJJHHJJJJHIIJJJJJJHHIJJJJJJHHHHH
@1641147/1
cgaacagacaaacagacaaacagacaaacagacaaacagacaaacagaca
+1641147/1
@@7ADDDAF?DFFDBGEHB;@FEED>FHC>?FCHIGFG@FH<BHHCHEHG
@2203148/1
tctgtgatctgtttcttggcatctatagatgtcggtggcgcacagggcac
+2203148/1
C@CFFFFFHHHFHHIJJAFHIGGIIIJJJJJFHIIDHIIGIIJIIJJIJJ
@2203261/1
cacctgtggccggcggcacgcagacgccttgatgacctccactttgatga
+2203261/1
C@@FFFDEFFHHGIJJJJGGEHIJJGHFHFFFEFEEEEEDDDDDDDCCDE
@2203276/1
ctccaattcaaccttatcattaccaatcggtaaaggatctcttgtataca
+2203276/1
C@CFFFDFHHHHHIIJJJFJIJIIGHJIJJFHGGIIJJIJIJJFIGJIJH
@2664676/1
ggttattgttatgtcgatgtcgaacccaaaaatgtaattaactttatttt
+2664676/1
B@BFDFFFHHHHHJJIIJJJJJGIJJIJJJJIJJGGGIIJIIJJIIJJJJ
@4745555/1
gcctcttgtatgcgaaggtgttgaggcgcttgtggtggtgcacgcgcttg
+4745555/1
CCCFFFFFHHHHHJIIIJFHHHJJJJJJJJJJHIJIJJHIJJJJJJHFFD
@6775150/1
cgcgcttgggcagagggaatctgattgtgctgttgtggaactgcttcacc
+6775150/1
@@@DDFDFHHHHHFGIG>FGGAEHFFHHC@FEIEBBD?GHGGEGGDHBHG
@7816957/1
gtcccgtacccatagcaacaagatcagcgactgtcacacggtagcggaag
+7816957/1
CCCFFFFFHHHHHJIJJJJJJJJJJJJJJJJJJJJJJJJJJFHIJJJIHH
@2204001/1
ggcatcaagcaaactctggtgccttgggaagcctttgtgcgccacatcaa
+2204001/1
CCCFFFFFHHHHHJJJJJJ@FHIIJJIIHIJJJJJJJIIIJJJIJJJJII
@2204070/1
agatcctcatcttgtatagaggaggcttgggctcgctctccgaagggagc
+2204070/1
@CCFFFFFHHHHHJHGIJIJJJJJJJJJEFGGGIIGGIJJJJJJIIIEGE
@1641669/1
gccagatgccaaagttcttgatcttcactg
+1641669/1
:;=D=ADD8D?BFF@<:CACDA:<F??3CH
@4746357/1
gtttataataatttgttttatatacataatgtatgtggttgtgtgaagtt
+4746357/1
CCCFFFFFHHHHHJJJJJJJJJJJJJJJJJIIJJJJJJHIIHIJJJJJJJ
@82338/1
ctcacatgattcatccacaaattccaacccttgcgtttcaaaacaattca
+82338/1
CCCFFFFFHHGHHJJJJJJJJJJJJJJJJJJJJJIHIJJJIIJJJJJJJG
@1129609/1
cagccggctttggtggttctttggctgtctctggtggaggtttctcctgt
+1129609/1
CCCFFFFFHHHHHFHIFHIJJJJJJJJJJJJJJJGHJIJJBFHIJJJJJH
@6275491/1
gtacacctgagcgagactcataacgcagccagatgccaaagttcttgatc
+6275491/1
?@@BADBDFHHHGEGIJJIEHIJJIIJJIGGHFH@HIIE@BBFGGIIJIG
@6275532/1
ggcacctccgacactgaggtcacggtactcgcggtacatgttgtgtacac
+6275532/1
@@@D=2B?CFFFHGIFFGCCCGGHI1?FH@F<?F@FADHFHII=EHCIEA
@1129851/1
ctgtacagttagaaatgttacaacctctatactttgcattaaaataatgc
+1129851/1
@@@DDDFFFHHFFGHGIFIHJIIGJJJIIIJGIHIIGIJIIIIGIIJJJG
@4200526/1
gtacacctgagcgagactcataacgcagccagatgccaaagttcttgatc
+4200526/1
BBBFDDDDHHGHHIJIIJJJJJJJJJJJIJJJJJJIJJJJJIIJJJJJJJ
@1642484/1
tgggcctcttgtatgcgaaggtgttgaggcgcttgtggtggtgcacgcgc
+1642484/1
@@@FDADDDFFD8EGIGBGGEAFFFHGIGJJJEGDDH=FHD;FGC@EBHF
@1130114/1
atgcactacatttccgtccatcattttgtcaacgaactcttctgaagtat
+1130114/1
@?<DDFFFHHFHHJGHIIHIIIJGIGIIGGGIGIGHIBAFHIJII@G9?B
@6275917/1
gacgcaagaagtaccagaaacgggacttagccacaatctggtctggagag
+6275917/1
?@?DDDDDFHF:AAFHEGIDGFEDGHCGHHIIIGGGIIDHHBFHGEHI@F
@4200647/1
gtgtacacctgagcgagactcataacgcagccagatgccaaagttcttga
+4200647/1
@BBDDFFFHHHHHJJIJJJJJJJJJJJJJJJJJJJJJJJJJIJIIJJJJI
@620842/1
ggtgttgaggcgcttgtggtggtgcacgcgcttgggcagagggaatctga
+620842/1
BBBDDDFDGHFHHGJJFHJHIJDHIJJJJJJIJJJJJJJJHHHDEFFFEE
@5738977/1
ggcgttgatgtcgcaagatagtgagacattcactttttagtcataatctt
+5738977/1
@C@DFFFBHHFDHGGIEFGHHFCBF@EDHEGIIIFHJJIIJJGIIIJJIJ
@6276101/1
gtcacacggtagcggaaggtgggttcgtgaatcatgccctcaatctgcac
+6276101/1
CCCFFFFFHFHHHJJJJJJGIJJJJJJJJIJJJJJIJJJIJJJJIJIJJJ
@2206415/1
gtggattttaatgttattattacagcatacataataaaattagaggaagt
+2206415/1
@BBFDFFFHHHHHHIIJJJJJHHIJJJJJJIIIIIJJIJIJIJIJIJJJG
@621407/1
gttggaatgattctggtgggttgtcctgcagagcttgccacatcttgtaa
+621407/1
BBBFFFFFHHHHHJJJGHIJHIJIIJJJJJJIJJJJJJJJJIJJJJJJJJ
@7314351/1
gcctgggatgccacccggcaccactcccgggtgaggatgcactacatttc
+7314351/1
CCCFFFFFHHHHHJJJJJJJJJJJJJJJJJJHIJJJIJJJJJJJJJJJJH
@622076/1
ctcatcttgtatagaggaggcttgggctcgctctccgaagggagcttgcg
+622076/1
C@@FFFFFFDCFDHGHB;DHGIIGECGGBFEDCCHG@:B:06B;@@G>DA
@7314774/1
cacggtagcactgagtgacggcacctccgacactgaggtcacggtactcg
+7314774/1
@@@=DDDD>A?DFEGAEG4FEEGGGIIIEBDFAFGE@@8=<C86;DHHEC
@5240744/1
ctccaaagcattctgggctgcagatgactgtgcatccttgctagtaagtc
+5240744/1
@CCFFFFFHHHHHJJJJJJJJJIIJJGJJJJIIIJIJIIJJJJJJJIJIJ
@1130947/1
ggtgcacgcgcttgggcagagggaatctgattgtgctgttgtggaactgc
+1130947/1
=?:BDFDDHHHFHJIJJJJIHIGAEGHGCG>GGJEHGIDGGHEHGDEGHD
@7314918/1
atacataataaaattagaggaagtaggtgctgggcctcttgtatgcgaag
+7314918/1
CCCFFFFFHHHFFIJJIJJJJIJGHJJHGIJJJIJIJJJJJHHJJIJGBG
@2207931/1
gctgggcctcttgtatgcgaaggtgttgaggcgcttgtggtggtgcacgc
+2207931/1
CCCFFFFFHHHHHHIJJJJGHJJEHHIJEHJJJIIJJGIJHJIBGIIIJF
@2665364/1
tgggcagagggaatctgattgtgctgttgtggaactgcttcacctgtggc
+2665364/1
CCBFFFFFHHHHHJJJJJJJJHIJJJIJJIJJJJJJJJJJJIJJJJIJIJ
@5240935/1
gtagactgttgtgttgaccaataatgggttaatcagactatagttagtat
+5240935/1
@@@BDDDDFFB<CGGEEEF:A<A<CHHIACGFFFEFFFIEEFFGAFFBFF
@7818066/1
gggcatagtaggtaggcgtagggtaagacacggatcgcatacaccgtgaa
+7818066/1
CCCFFFFFFHHHHJJJJJHGIJIFHJIJJJJJJJJJJJJJJJJJJJIIII
@1131176/1
acggtactcgcggtacatgttgtgtacacctgagcgagactcataacgca
+1131176/1
@@CFDFFFHHHHHIHIJJJIJIIJHIIFFGIIIJJJJJIIJJJJJJJJJJ
@3688145/1
atacataataaaattagaggaagtaggtgctgggcctcttgtatgcgaag
+3688145/1
CCCFFFFFHHHGHJJJJJJJJJJFIJJHIJJJJJJJJJJJJIJJJJJGHI
@7818173/1
gtggtcttcttgaacttcttcaattgacgcaagaagtaccagaaacggga
+7818173/1
CCCFFFFFHHHHHIJJJIIJJJIJJJJJIJJJJJIJDGIIJIIJJJJJII
@5739978/1
gtggtcttcttgaacttcttcaattgacgcaagaagtaccagaaacggga
+5739978/1
CB@DFFFFHGHFFJJGIIJJJJEIJJJIJIJJJJJJDGHIGGEHIHIJII
@2208426/1
gtgctgttgtggaactgcttcacctgtggccggcggcacgcagacgcctt
+2208426/1
@?@DDFADF?FDHGIIIGC@EHHCGICFEGIHG<GBHHFDE8<<=@@?BD
@7818360/1
atcaggacctgcaccatgcaccgccatgccgtgtaccacgcctgggatgc
+7818360/1
C@CFFDFFHHGFHHIGIIJJGEHGHJIFGHEGFGHGDFHGGGIIIFIIGE
@4747278/1
gtgttacctgcaacttggccaggttagggccaacagattgtttgagatgt
+4747278/1
@?@ADDD8DF;;BHB?FADE3<:3AFCFE9EFBB7?DG@DHCI;D1DEHA
@7818704/1
ggagcacgtgcagtaggaaccacagccgttggcgtcgattgcggtatcgg
+7818704/1
@@?DDFFFHHHHHHIJJJJJJIJIGIIHGADEHGGHGGHIBHII@EHHE<
@7818716/1
gagggaatctgattgtgctgttgtggaactgcttcacctgtggccggcgg
+7818716/1
@@@DDDFFFDB?FIB<ACBICBHHE@CCFHEBHEGHIG<H??9?B@@@FE
@3688432/1
cctgacgaaaatgaaaataaaattgattatcgatgaagttttggaatccc
+3688432/1
@CCFFFFFHHHHHJJJJJJJIJJJJJJJJJJJIJJJJIHIJJJJHHIJJJ
@5241351/1
gtggattttaatgttattattacagcatacataataaaattagaggaagt
+5241351/1
::;D?DDDFB:C<FFF<:IHF?333AEEHEIBH?EHF@FE<FB??DFFIF
@7818953/1
ctcatcttgtatagaggaggcttgggctcgctctccgaagggagcttgcg
+7818953/1
CCCFFFFFHHHHHJJJJJJJJJJIIJIIJJJJIJJJJJJJJJGJJJJIJI
@2209029/1
atacataataaaattagaggaagtaggtgctgggcctcttgtatgcgaag
+2209029/1
@CCFFFFFHHHGHIJGIIIIJJIIIGJFHIJJGIIIJIJJJHIJIJJHIJ
@7819071/1
cagcgactgtcacacggtagcggaaggtgggttcgtgaatcatgccctca
+7819071/1
CCCFFFFFHHHHHJJJJHIJJJJIJJJFHIJFHIJGHIJIJJJJJHHHHF
@2665959/1
gcggttttcacgaatatattgtgggatgcttaaatttacatttagtgttt
+2665959/1
BBCFDFFFHHHHDGIIIHIJJHIJJIJIJJJIIGIJJJJIIJJJJHHIIJ
@7819402/1
gcgacagccaatatgtgttaaaataaaaatccatttcattgttctcattc
+7819402/1
CCCFFFFFHHHHHJJHHIIJJJJJIJJIJJIJJJJJJJJJJJJJJJJJJJ
@5740520/1
ctgcagatgactgtgcatccttgctagtaagtcctgagccatagcaaaca
+5740520/1
CCCFDFFFHHHGFHIJJJGGIJJJIHIHHIC<EHHGGIIGIHIIDGIJJG
@5241740/1
agggaatctgattgtgctgttgtggaactgcttcacctgtggccggcggc
+5241740/1
<@@D??ABAC<A:<2<AAA33:3AFHI?99AE??C?GGI:CGGDG?6@E8
@2209654/1
gcctggctcccatgtcacggtagcactgagtgacggcacctccgacactg
+2209654/1
B@CDFFFFHHHHHJIIIJIICFHJJJJJJJFCGHGIIJJJJJJIIIIJIJ
@4748398/1
gtggtcttcttgaacttcttcaattgacgcaagaagtaccagaaacggga
+4748398/1
CCCFFFFFDHHHGIJIIGIJJIIJJIJIIJIGIJJJFHGCGIGEGIJJIJ
@7819769/1
ggtggtgcacgcgcttgggcagagggaatctgattgtgctgttgtggaac
+7819769/1
CCCFFFFFHHHHHJJJJJJJJJJJJJJJJJJJIJJJJJJJJJJJJJJJJJ
@4748594/1
gcaagaagtaccagaaacgggacttagccacaatctggtctggagagaag
+4748594/1
CCCFFFFFHHHHHJJJJJJJJJJJJJJJJJJJJJJJJJIJJJJIJIIHJJ
@7820133/1
agtaagatactgcaaacatgccagttataaagcatagcccgaagtgctat
+7820133/1
CCBFFFFFHHHHHJJJJJJJJJJJJJJJJJJJJJJJJJJJJJJJGHIJJJ
@2666475/1
caccagtggtcttcttgaacttcttcaattgacgcaagaagtaccagaaa
+2666475/1
CCCFFFDFHHHHHJJJJJJJJJJJJJJJJJJJJJJJJJJJJGGIJJJJJJ
@5740926/1
gggacttagccacaatctggtctggagagaagatcctcatcttgtat
+5740926/1
CCCFFFFDHHHHHJJJJJJIIJJJIHGGIJJJJJJJJJJJJJJJHGI
@1132220/1
gtgctgttgtggaactgcttcacctgtggccggcggcacgcagacgcctt
+1132220/1
B@@FFFFFHHHHHJJJJJJJJJJJJIIJJJIIHIJJJHHFFDDDDDDDDD
@2210312/1
tagcactgagtgacggcacctccgacactgaggtcacggtactcgcggta
+2210312/1
??@<DEFFDD<CDBGGB@FBFHE@<GHGIGHDEDGHEHICCFHGC88<5?
@7820381/1
cacagacgaacagacaaacagacaaacagacaaacagacaaacagacaaa
+7820381/1
CCCFFDFFHFHHFHIGIJIJGJJJJIJJIIGIJJJJJIJIIJIJJIJJJJ
@7820393/1
gagactcataacgcagccagatgccaaagttcttgatcttcactgggctc
+7820393/1
CCCFFFFFHHHHHIJJJJJJJJJJJJJJJHIJJJJIJJJJJJJJJHJJJJ
@1132404/1
cataaaaccaaacctctggttcgattgggcctcaaaaaatcacgtttata
+1132404/1
@@@FDFFDHHHFHGIIJGGDHCHBBFHGDFHFHIJGGHGGGGHH=FAFGG
@4749563/1
caagaagtaccagaaacgggacttagccacaatctggtctggagaga
+4749563/1
B@CFDFFFHHHFHIGIIJJFIIGGGGJJJJJJJJJJIFHIIIJJIIG
@2666871/1
cagtggtcttcttgaacttcttcaattgacgcaagaagtaccagaaacgg
+2666871/1
?8=?:?BDFFD?FA:C@<EHICHI:?FEAHIB::??C;?B<BFBGFIIE=
@1132578/1
gacggcacctccgacactgaggtcacggtactcgcggtacatgttgtgta
+1132578/1
CCCFFAFAFHDAHDHIIIIIIICC?FHI?BGGHFHEG;4@EHH;ACA?;;
@6777146/1
ggcagagggaatctgattgtgctgttgtggaactgcttcacctgtggccg
+6777146/1
CCCFFFFFHFHHHJJJJJJIIIJJIJJHIIJJJJJJJIJJJJJHGIJJJJ
@1132668/1
gtcttcttgaacttcttcaattgacgcaagaagtaccagaaacgggactt
+1132668/1
@@@ADDDBHHDFBFGIIIGEGIIGHIIIGGGGIGIIIIGFFHGGIGBFGH
@6777190/1
gggctcgctctccgaagggagcttgcggccgatgacctcatactccttca
+6777190/1
BCCFFFFFHHHHHJJJJIJJJJIJJJIIGHIGHJGIIHHHHHHFFFFFFD
@623039/1
ggatggagtgagcacgggctctgtgcctggctcccatgtcacggtagcac
+623039/1
;@?;D=3=DFFA?E381<:GGE<::?FGFCFFFEFA>>DC?F:@7=@<@D
@1132864/1
ccatcttgtattcaaaagaaaacctagaatcactggttcaaattcaaata
+1132864/1
CCCFFFFFDHHHHJJJJJIJJJJIJJJIJIIHJJJJIJJJIIJJJJJJJJ
@1642974/1
ggcagagggaatctgattgtgctgttgtggaactgcttcacctgtggccg
+1642974/1
@@@FFFFDDFHFHJJGEGGCEGHEFGEHIIJJFGGIJIIEEHEGFBEEGG
@1643076/1
gtgctgggcctcttgtatgcgaaggtgttgaggcgcttgtggtggtgcac
+1643076/1
@?@DDDFFHHHHHGJJJJHIJGHHI?EFHHGHIEIJGIGHIJCHHHHGII
@86339/1
ctgtggccggcggcacgcagacgccttgatgacctccactttgatgatct
+86339/1
?@;=A?DD@DDDHEHGEGBB<HGGHEHFEB;BDB>@BCCCCCCC>>ADCA
@2212089/1
cttgtatagaggaggcttgggctcgctctccgaagggagcttgcggccga
+2212089/1
BCCFDFFFGHHHHJJIGIEEIHGJGIJIIJJIJJIJIIIIGGGGIJHFCB
@3205055/1
ggttttttaaactcatattttcatggtaccaagttatgaatttttcaaat
+3205055/1
@@?DDFFFGDHHHIIJIIJJJIJJJGFIHIGHIHHJJIEGIJJJJGIIGG
@623716/1
gaggaagtaggtgctgggcctcttgtatgcgaaggtgttgaggcgcttgt
+623716/1
B@CDFFFDFHGFHIIJJJIIIJJJJHIJJIJIIIJ?GHHJIIJJJJJJJ@
@2212289/1
aggtgctgggcctcttgtatgcgaaggtgttgaggcgcttgtggtggtgc
+2212289/1
@=?DDBDAHH=DDHIEEF@HHHIIGGI1@CDE>GCBDEFFGFG=GHIHGG
@6276715/1
acgcttagcaagtttcttagacttgccagtt
+6276715/1
@@@DDA@?BBADFEG<CFFE@DHHH>CCCHH
@624154/1
gcaagaagtaccagaaacgggacttagccacaatctggtctggagagaag
+624154/1
CCCFFFFFFHHHHJJJJJJJJJJJJJJJJJJJJJJJIJGHIJJJJIJJII
@1643483/1
agcactgagtgacggcacctccgacactgaggtcacggtactcgcggtac
+1643483/1
CCCFFFFFHFHHHJJJJJJJJJJJJJJJJIJJGHJJJJGIJJJJJJHEFF
@4202558/1
tgggcctcttgtatgcgaaggtgttgaggcgcttgtggtggtgcacgcgc
+4202558/1
CCCFFFFFHHHHHJIJJJJJJCGHHGIIJJJJJJJJGIIIJGHIJJJJHF
@6276987/1
cggcacctccgacactgaggtcacggtactcgcggtacatgttgtgtaca
+6276987/1
CCCFFFFFHHHHHJJJJFJJGIJIJJFHIIJGIIIAAGIIEIIIIIHHGH
@87464/1
agcatacataataaaattagaggaagtaggtgctgggcctcttgtatgcg
+87464/1
@@CFFFDD?FDHHIIGGGEHHHEGHI?CF@ADCHGDGHAGCAHGIJJIHG
@87612/1
gttggcagtaatagtacaagtgaaaagacacttgccgatggtagaataag
+87612/1
@?@ADDFFFFFHHJJJJJJJFIJIGIJ?GHHGGIIJJHGIG?DEHIIIII
@2213335/1
ggtcttcttgaacttcttcaattgacgcaagaagtaccagaaacgggact
+2213335/1
BCBFFEFFHHHHHHIHJJIIIJIJIIHHGIIJJJFHHHDGHHIJJHGJIG
@3689037/1
gttttaaccacatagttcccgatctcgcgggatctcttcaaaaatg
+3689037/1
@?<DBDDDHHDFHII?CFC?EFGGHIE8D<D::C=@FHGGF=@CEE
@6277261/1
gtcttcttgaacttcttcaattgacgcaagaagtaccagaaacgg
+6277261/1
@@@DDDDDHFHHBFGEGH>B4FFEHGEI<BGGDD<<CBFBHH>67
@625385/1
agcatacataataaaattagaggaagtaggtgctgggcctcttgtatgcg
+625385/1
@CCFDFFFHHHHHJHIIJIJEIJIJJFHIJBFHHDHGDGIIIJJGHIIJI
@7316398/1
cagtggtcttcttgaacttcttcaattgacgcaagaagtaccagaaacgg
+7316398/1
@@CDDFFFHHFHHJJJJJJJJJIIGIIIJJJJJJJJJGFHGHIIGGGIIJ
@3205975/1
ggcagagggaatctgattgtgctgttgtggaactgcttcacctgtggccg
+3205975/1
CCCFFFFFGGHHGJGGJJJJIJJIHHGDHIIIIIIJIJJJJIGCGEGHII
@1644018/1
gggttttttaaactcatattttcatggtaccaagttatgaatttttcaaa
+1644018/1
BCCDDFFFHHHHHJJJJJJJJJJJJJJHIJJJJJIIJJJJIJJJJJJJJJ
@88330/1
cattgaatacatcattgtaactagctatgtgtttactcattttgat
+88330/1
CCCFFFFFHHHHHJJJJGHIIJJJJJIJJHIEHIJJJJJJJJIIEH
@7316575/1
agtttcaaaaaaactgtttcacataaataggtgagaagtgtgataatgtc
+7316575/1
BC?DDFFFHFHHGJJJGIIJIJJJJJJJJJIDGHIIIJHIFGIJJJJJIJ
@7820862/1
gtagaaaagtgctgtctgtacattgaaaataaaaataaaaaaaatagcag
+7820862/1
C@@FFFDEDHFFHBEEGEDBEIIHGCFHIICHECFGGBGEIDDGGGCEBF
@7820931/1
gtacaaagcaaaggtcgggcagttcgtcaacaagacattactagctg
+7820931/1
@?@DDFFFHGFDDG@EFAFEHIIIIGIGGIIJGIGGGEIIIJFHHGH
@1644167/1
tgtggaactgcttcacctgtggccggcggcacgcagacgccttgatgacc
+1644167/1
CCBFFFFFHHHHHJJJJJJJJIJJJJJJJJJJJHHHFFDDDDDDDDDEDD
@7821095/1
ggtgcacgcgcttgggcagagggaatctgattgtgctgttgtggaactgc
+7821095/1
@@=DBBDBD@AHHIIIIIH;FFID@FHGGIGGIBDEGIIIIIIIECCFHI
@5741400/1
gccagatgccaaagttcttgatcttcactgggctcttctctgggatttcc
+5741400/1
CCCFFFFFHHHGHJGHJJJJHIJJJJJIJJJIIJJIJJIJJJJIJJJJGI
@7821370/1
gtgcgtgcaggatcctcgtcattgcctggcatacaaggcaaagcaccgac
+7821370/1
CBCFFFFFHHHHHJJJJJIIIJJJJJJJJJJJJJJJJJJJJJJJJJJJIJ
@2214678/1
aggaagtaggtgctgggcctcttgtatgcgaaggtgttgaggcgcttgtg
+2214678/1
CCCFFFFFHHFHHJJJJIJJJJJJHIJJJJHIIJDGGHHIJJJJJJJJIJ
@4750439/1
gcagagggaatctgattgtgctgttgtggaactgcttcacctgtggccgg
+4750439/1
@@@DDDDD6CDADDCDE?C<FHHIF@AEEIE@GCGIIEE@DFGDBFFF>B
@7821862/1
ggacatttcaattttatttagttggtcttggttgaacggaactccaatcc
+7821862/1
@@@DDFFFFHDHHIJIGIIIHHIIJ?CHIGIHIIBGHIHGIHIGGGGIII
@3690018/1
gccagatgccaaagttcttgatcttcactgggctcttctctgggatttcc
+3690018/1
@@@DDDBDHHDHDBGFGHHEEGHHHE?HBCEGEHBGHEHGDHIDGIIEHG
@1134898/1
gtggattttaatgttattattacagcatacataataaaattagaggaagt
+1134898/1
BBBFFFFFHHHHHHIJJJJJJJIIJJJJJJJJJJJJJJJJJJJIJJIJIF
@2215707/1
ggcagagggaatctgattgtgctgttgtggaactgcttcacctgtggccg
+2215707/1
CCCFFFFFHGHHHJJJJJJHIJJJJJJIJJJJJJJIJJJJJJJJJJJJJJ
@4204077/1
gtcctgcagagcttgccacatcttgtaagcagcctgacgcttagcaagtt
+4204077/1
CCCFFFFFHHHHHJJJJJJJJJJJJJJJJJJJJJJJJJJJJJJJJJJJIJ
@2216055/1
gcaaagcaccgacgacgacactgtacagttagaaatgttacaacctctat
+2216055/1
CCCFFFFFHHHHHJJJIJJJJJJIJJJJIJJJJJJJJHIJJJJJJJJJIH
@7822682/1
gtgctgggcctcttgtatgcgaaggtgttgaggcgcttgtggt
+7822682/1
@@@ADDAD;D?AFBFHGHIIHC@EGFG?FGAFG1DEG6CCF1.
@7318012/1
gacgatttcaccagtggtcttcttgaacttcttcaattgacgcaagaagt
+7318012/1
CCCFFFFDHHHHHIFHIEIIIJJIIGJJGIJIJIJJJJJIJIIJJJJJJ?
@3207592/1
gtggtcttcttgaacttcttcaattgacgcaagaagtaccagaaacggga
+3207592/1
B@CFFFFFHHHHGJJIJJJJJIIHJJJJJJJJJJJJ?DHHHIIGIGJJJJ
@2216693/1
ctcctttcttttttggtggcttccccattttgacagcgtcttacttcacg
+2216693/1
?@<DDDDDHHFD?:?FEB;BEFC??FDFGCBC;?:98@87@D@<B=C8.=
@5243791/1
aggtgcttgtggtggtgcacgcgcttgggcagagggaatctgattgtgct
+5243791/1
BCCDDEFFFHGHHJJJGIGJJJJJJJJJJIIJGIJJHIJJJIFHIJIJJJ
@7823402/1
gcctcttgtatgcgaaggtgttgaggcgcttgtggtggtgcacgcgcttg
+7823402/1
CCCFFFFFHHHHHJIJIJHIHHIGIJFHHIGJDFIHJJIHIJJJJJHFFB
@4204664/1
gcaagaagtaccagaaacgggacttagccacaatctggtctggagagaag
+4204664/1
@@@FFFFFHHHDDHAGBHIFIIEHHGI@EGGEHIIIIIGGGIIEIAF@FF
@1135596/1
ctggagagaagatcctcatcttgtatagaggaggcttgggctcgctctcc
+1135596/1
BCCFDFEFHHHHHJJJJJJJJJJJJJJJJJJGIJJJJGHJJJJJJJJJIJ
@1135740/1
gctgggcctcttgtatgcgaaggtgttgaggcgcttgtggtggtgcacgc
+1135740/1
CCCFFFFFHHHHHIJJJJJIJJJEGHIJJJGFHIJJJHIIHHIGHIJJJG
@1135765/1
gggcacagttcctcgacgagcaagtagttcttgaagcacagacacaggtg
+1135765/1
CCCFFFFFHHHHHJJJJJJJJJJJGHJIIJIIJIJJJIJJJJJJJJJJBG
@2667071/1
cccctgctattttttttatttttattttcaatgtacagacagcacttttc
+2667071/1
@@@DDDDDF<FAD<C@CBBFFE4?D<DFEFDFGFGFFIFIIIEBBFIFF@
@5742977/1
cagccagatgccaaagttcttgatcttcactgggctcttctctgggattt
+5742977/1
C@CFFFFFGHHHHJJJHIJJIJHFHJIIJJIIJJJJJIJIJJIJJJJJJJ
@6777960/1
gcttggtacaaagcaaaggtcgggcagttcgtcaacaagacattactagc
+6777960/1
@@@DDDAD<<FFFIGGHGGECHEGHEHCGBGFBDAFHIGGGHGIGGDGGF
@3208319/1
gcaagaagtaccagaaacgggacttagccacaatctggtctggagagaag
+3208319/1
CCCFFFFF<FDFDFHGJIJIIIIIGIBFHHGGGGIJGIGGIIBGGG@DFF
@90813/1
gtcgagtagagccttagctgcggaatgcttagcttccttcttagagcgtc
+90813/1
CCCFFFDDHHHHHJJJJJJJJJJJIJJJJJJJJJJJJJJJJJJJJJJJII
@91148/1
gctgggcctcttgtatgcgaaggtgttgaggcgcttgtggtggtgcacgc
+91148/1
CCCFFFFFHHHHFIIIEBGFFHEHIHHHIJJJJJJJJHIFEGHADHIGGF
@91150/1
ctcatcttgtatagaggaggcttgggctcgctctccgaagggagcttgcg
+91150/1
CCCFFFFFHHHHHJJJJIIJJJJJIJJJJJJJJJJJJJJIJJHIHJJJII
@2218175/1
ggcatagtaggtaggcgtagggtaagacacggatcgcatacaccgtgaat
+2218175/1
C@@FFDFDFHFCDHIIJGIJJJ?EHIGHGIIJJGJJIIJIHIJIJ=FFFH
@3208544/1
agaggaagtaggtgctgggcctcttgtatgcgaaggtgttgaggcgcttg
+3208544/1
@@CFFFFFHHHGAEFIEHEIIIIEFHHIIIIJIIIG?DDHIGIJJJIJJI
@91333/1
ctcatcttgtatagaggaggcttgggctcgctctccgaagggagcttgcg
+91333/1
CCCFFFFFHHHHHJJJJIJJJJJGIJJJJJIIJIIIIIJIJJEHBHIIGH
@3208737/1
ttcccgtttagcagcttcatccagaggcaagcgctccaagttgcttggag
+3208737/1
CCCFFFFFHHHHHJJJJJJJJJJJJJJJJJJJJJJJJJJJGIJJIJJJII
@2218534/1
gccacaatctggtctggagagaagatcctcatcttgtatagaggaggctt
+2218534/1
@@@DDDABFHA?FEDHBBD;E=>FECCGGGAEF<BCGBF?9DAH@DGHGG
@1136505/1
gtggattttaatgttattattacagcatacataataaaattagaggaagt
+1136505/1
BBBFFFFFHHHHHHIJJJJJJJJJJJJJJJIJJJJJIJJJJJJJJJJJJG
@5244895/1
aatctgattgtgctgttgtggaactgcttcacctgtggccggcggcacgc
+5244895/1
C@@BDDFDHHHHHJIFIHGGHGIJIIGIEGIHHHCEAFHIIIIJIHFDDD
@1136586/1
gtagcactgagtgacggcacctccgacactgaggtcacggtactcgcggt
+1136586/1
CCCFFFFFHHHHHIIIJIIJJJJJIIHJJJHFFHDGGJIIBFHIIJJHF/
@1644597/1
gcatacataataaaattagaggaagtaggtgctgggcctcttgtatgcga
+1644597/1
CCCFFFFFFFFHFEFGHGGGGGDEFCFCHHHHJIGEIGFHIJIJIJIIIF
@4751084/1
gggaactcttcaaaaatcaacataatgagctctgcgtttgaatttaatag
+4751084/1
@@CFDDEF?FFFBFHDGEHDGCHEFHHIIBHEHGEGDGGHIIIIAFHCHG
@3209128/1
gtcttcttgaacttcttcaattgacgcaagaagtaccagaaacgggactt
+3209128/1
CCCFFFFFHHHHHJJJJJJJJJJJJJJJJJJJJFHIJJJJHJJJJJJJJJ
@6778853/1
caaatgacgacaccacagttccagtctcaggcacattgccattagtagac
+6778853/1
CCCFFFDFHHHHHEIJIIHGIJIIIIIJJJJJJJJIIJJJIJIIJHIIJJ
@4751419/1
ggtgttacctgcaacttggccaggttagggccaacagattgtttgagatg
+4751419/1
@@?DDDBBDDCDADE@EHHHI;FGFH@F?@GECGGICF@BA?DGI>GDDH
@1136974/1
gatactccaaagcattctgggctgcagatgactgtgcatccttgctagta
+1136974/1
CCCFFFFDHHHGDFHIJJIFIJIIJIJIJIJIJJJJJGJIEHGIJIEGFH
@4751612/1
gacgatttcaccagtggtcttcttgaact
+4751612/1
18=;D?DDFFHAFGA@@E3CF9DBD>@@F
@2668238/1
attgacatgaaacaaacactaaatgtaaatttaagcatcccacaatatat
+2668238/1
@@@DFDFFGDHFHIJJJJJJJJGJGIIJHIJIHIIGHIIJJIJIIJJJJG
@4751624/1
gccagatgccaaagttcttgatcttcactgggctcttctctgggatttcc
+4751624/1
;@<DAB;D<AFHD?EFDGE>HGC>CBBBHCFGCD=B@F?DFF<D@GHIDF
@4751807/1
gtctgtagtggtcctgctgtttcgtatattctaaattggtttcgttgtat
+4751807/1
@?=DDBDDHDAHD>BGGHIHGBFFBFGGEHEFE@@CB<?FHBDHBGHDB<
@3690639/1
gcctcttgtatgcgaaggtgttgaggcgcttgtggtggtgcacgcgcttg
+3690639/1
CCCFFFFFHHHHHJJIJJ<CFGIGIJJJJJJIJIIHGHHIIIJJJJHFFD
@3209559/1
cttgtggtggtgcacgcgcttgggcagagggaatctgattgtgctgttgt
+3209559/1
BCCFDFFFHHHHHJJJJJJJJJJJJIJIIJJIJJJJJIJJIHIJJJIIJE
@4752027/1
ctgtacagttagaaatgttacaacctctatactttgcattaaaataatgc
+4752027/1
CCCFFFFFHHHHHJJJJIJJJJIJJJJJJJJJJJJJJJJJJJJJJJJJJJ
@4752054/1
ggcaggttgaactcacaccattcaatttaaaagaaactgggtgcgtgcag
+4752054/1
C@CFFFFFHHFFHHGIJJJIIJJJJIJJJJJJJJIIGGIIJBGEIIIJGI
@3690789/1
gccggctttggtggttctttggctgtctctggtggaggtttctcctgtga
+3690789/1
CCCFFFFDFHHAFGCGGIIIIIIIIHGIICHIFGGIII8BFHIIGIIHIF
@628337/1
gtgctgggcctcttgtatgcgaaggtgttgaggcgcttgtggtggtgcac
+628337/1
CCCFFFFFGHHHHJJIJJJJJIIIJCGFHJJJJJJJJJIHIJHIIGHIIJ
@2220177/1
gttggagcttggtacaaagcaaaggtcgggcagttcgtcaacaagacatt
+2220177/1
CCCFFFFFHHHHFHJJJJJJJJJJJFHIJJJJJHIJJJJJIJJJJJJIJJ
@628444/1
acgcaagaagtaccagaaacgggacttagccacaatctggtctggag
+628444/1
@@@DDDDDF?<?DCGIIF9G=FFIIIEEIEDGFIIIFFFEFIFFI@D
@2668592/1
gccacaatctggtctggagagaagatcctcatcttgtatagaggaggctt
+2668592/1
CCCFFFFFHHHHHIJJJJJIJHJJJJJJJJJJJJJJJIJJJJJJJJJJJJ
@6779419/1
gttgtgtacacctgagcgagactcataacgcagccagatgccaaagttct
+6779419/1
CCCFFFFFHDDDHIJJJJJJJJJJJJJJJJJJJJJJJJJJJJJJJJFHIJ
@628579/1
cggtagcactgagtgacggcacctccgacactgaggtcacggtactcgcg
+628579/1
:?@ADDD??FDDBA<F?ACG>GG;CG?8:::BGIBF?DGCEHIIIID@B=
@4752562/1
gtagcactgagtgacggcacctccgacactgaggtcacggtactcgcggt
+4752562/1
@@@FDFFFFHHFHGAHGGHIJJJIIEHIJIGIGG?BFGGGIIJJJIJGFB
@1645488/1
cggcgaggcccataataattaaggagatccctctattgagctactgctgt
+1645488/1
?@@FFDDAHDFHAGHIIGGBBGGHCG=DHGDHIFHIGIG@E@>B@FB@FC
@6278801/1
gtagcactgagtgacggcacctccgacactgaggtcacggtactcgcggt
+6278801/1
@@@DDDDFFFFADGEGBBHGHHGIIEIIGIHIDFFFIGHEHGHHGDBED?
@4752746/1
ataaaattagaggaagtaggtgctgggcctcttgtatgcgaa
+4752746/1
?7@DDDDDD?D?C;;?22AFHCF<:F=3AF@CC9C??F?D@0
@4204973/1
gtcacggtactcgcggtacatgttgt
+4204973/1
:=@=:==A?@FFFBDB2:??FB:CC?
@4752944/1
acggtagcactgagtgacggcacctccgacactgaggtcacggtactcgc
+4752944/1
@?@DDDDFHFHFFICFHGEHAGIBEGHGFDFHGG9DG?BFEGG5=@;ED8
@2221538/1
gtcacggtagcactgagtgacggcacctccgacactgaggtcacggtact
+2221538/1
CCCFFFFDHHHHHJJJJGHJJJJJJJJJJJJJJJJJJJJJHIJJJJGHHH
@7824738/1
tggagcttggtacaaagcaaaggtcgggcagt
+7824738/1
=<?1AB;;?AFFF<GFIFI>FDB<AF<EFIE:
@2221688/1
gccagtctttagaagatgatggtgtttgtcttgtttgactgtagttgtat
+2221688/1
CCCFFEFFHHHHHGIIJJHJJJFHGIJJJJJJJJJJJEIJJJIJJJJGIJ
@7824939/1
acgcgcttgggcagagggaatctgattgtgctgttgtggaactgcttcac
+7824939/1
CCCFFFFFHHHHHJJJJJJJJJJJIJJJIJJJJJJJJJJJJJJJJJJJJJ
@3691633/1
gtttggtatcgacccagtaacaccctgctatttattttttctatattttc
+3691633/1
CCCFFFDFHHHHHJJJJHIJJIJJJJJJJJJJJJJJJJJJJJJJJJJJJI
@7825090/1
gccagatgccaaagttcttgatcttcactgggctcttctctgggatttcc
+7825090/1
C@@FFFFFGFHGHJHIIGJJIJIJJJJJJIFIIIIJJJJIGIJIEDGGHI
@4753916/1
gcgtccgtctgattctgtgatagtgaatacaagatcgtggggtgggccca
+4753916/1
@@@DDFDFFHFFFE?FEAEDHHAFH@BH<BEFGIGGEFI>?:??@BEHE=
@1138228/1
acaagaagttatttgttcaaataacttattaaaattaatatgcgtgatga
+1138228/1
CCCFFFFFFHHHHJJJJJJJJJJIJJJJJJIIHIJJIIIIIGIIHIJJJI
@91881/1
gtgctgttgtggaactgcttcacctgtggccggcggcacgcagacgcctt
+91881/1
?@@DD>;DB=:CC9AFHGCE<@FHFEAFDCAFH?:<B5=6?BAA=>@:BB
@7825533/1
gtgctgggcctcttgtatgcgaaggtgttgaggcgcttgtggtggtgcac
+7825533/1
CCCFFFFFHHHHHJJIJJJJJJJJJEFGHIIJJJJJJJJIIIHHHEHIJI
@6780361/1
gcctcttgtatgcgaaggtgttgaggcgcttgtggtg
+6780361/1
@?;BDBDBBFBFDH@HHGCC<<FFHIEAGADFBDH8?
@7318640/1
tggctcccatgtcacggtagcactgagtgacggcacctccgacactgagg
+7318640/1
@@<?AD?DA>D<A?FA82<@FABEABE?:9C@D::@DAFFFIFIE@FFII
@1645872/1
cttgaacagtgcgatgttttacaagggcaggttgaactcacaccattcaa
+1645872/1
CCCFFFFFHFHGHAHGCFGGGHIIGGGHEFGBHHGIIEHJJJJGIEGIJJ
@7318766/1
ctctgtgcctggctcccatgtcacggtagcactgagtgacggcacctccg
+7318766/1
C@@FFDDFF?FDFHGHIIGGFHEHIHEH@<FEHIGGHHGHGBDFGIIGII
@7825979/1
aaggtgttgaggcgcttgtggtggtgcacgcgcttgggcagagggaatct
+7825979/1
BBBFDDDFHHHHHJJJJJIJJHJIHHJJJJJJJJJJJJJJJGHHFDFFEE
@6780722/1
tgtttcttggcatctatagatgtcggtggcgcacagggcacgcttgcgca
+6780722/1
CCCFFFFFHGHHHJJJJJJJJJJJIJFHIIIIIJJJJJIJJJJJJJJJJJ
@7826425/1
ctcagatgcaatttcttgcaagaattgcacaaagttgaagtccttgttgt
+7826425/1
@CCFDFFDDHHHFEIIIEHIIEHIGGHHGFGIJIFHIJICFHGIE@GIHI
@5245589/1
gtggattttaatgttattattacagcatacataataaaattagaggaagt
+5245589/1
@@@FFFFDFDFDFAEHGGIDIIGIIBGGHGJGEDHIIJEGHJJIIAGGCB
@93085/1
ccgccaattcactgttcattagctgtgaaaactgcccctcagatacaccg
+93085/1
???DDDAD?DADDE?E:E<E>FA?3FFCFCAE><E?C@BDDEA9?9?BD:
@2223669/1
ctggagagaagatcctcatcttgtatagaggaggcttgggctcgctctcc
+2223669/1
???DDD>BDD3C:EE:CB@FFEIF>?EBFBF>E@D@DD>=DDDDDDA@=7
@3211538/1
ctggagagaagatcctcatcttgtatagaggaggcttgggctcgctctcc
+3211538/1
@@CFFFFFHGHHHJJJJJJJIJICHIJJIJJIJJJIIFHIEHIJEGIFIJ
@2223794/1
ttcttgaacttcttcaattgacgcaagaagtaccagaaacgggacttagc
+2223794/1
?@@DDD?;CDFADEGIBGEGFHDF?CFDEC::C?CGGDGFIGGDFCGIGG
@1646531/1
gtgctgggcctcttgtatgcgaaggtgttgaggcgcttgtggtggtgcac
+1646531/1
C@CFFDDDHFDDHGB?DHGGGG:FF::EB=C?@GGE:@D8C@F=1@GAGG
@93570/1
ggagagaagatcctcatcttgtatagaggaggcttgggctcgctctccga
+93570/1
@?@DDDDDF?FBA4ADHIIEIHEGIIIHGGIIIEEAFI3?=FHGGHIHHG
@6781186/1
ggcgttgatgtcgcaagatagtgagacattcactttttagtcataatctt
+6781186/1
@CCFFFFFHHHHHJJJJJIIJHIIIIIHHIJJJJJJJJJJIJJJJJJJIJ
@93635/1
agaggaagtaggtgctgggcctcttgtatgcgaaggtgttgaggcgcttg
+93635/1
@@@DDEEEFDFAHHGIG>FHHIGGIIEHGGHHB@DF:B?BGBFHDHAAGG
@2224046/1
cctctattgagctactgctgttaagcagaataaaactgaaaaataa
+2224046/1
CCCFFFFFHHHHHJJJJJJJJJJJJJJJJJJJJJJJJJIJJJJJJJ
@6781201/1
ggcagagggaatctgattgtgctgttgtggaactgcttcacctgtggccg
+6781201/1
CCCFFDFFGDFHHIIJGIJHIIJJJJICFHGFHIJIIJIIDFHGGGGIIF
@93716/1
cgacgacactgtacagttagaaatgttacaacctctatactttgcattaa
+93716/1
CCCFFFFFHHHHHJJJJJJJIJJJJJJJJJJJJJJJJJJJJJJJJJJJJI
@7827277/1
tgtacattgaaaataaaaataaaaaaaatagcaggggttattgttatgtc
+7827277/1
CCCFFFFFHGFHHJJJIJGIIJJIJJJJJIIJJIIIJ@GHIIIJJJJJHF
@2224251/1
ctggagagaagatcctcatcttgtatagaggaggcttg
+2224251/1
@@@BBBAB:A:<A<<CGFIHBHDHEEB<FFD;?:?DG6
@6781339/1
gacgatttcaccagtggtcttcttgaacttcttcaattgacgcaagaagt
+6781339/1
CCCFFFFFHHHHHJHIJJJJJJJJJJJJJJJJJJIJJJJJJJJJJJJJJF
@1646813/1
ggctcgctctccgaagggagcttgcggccgatgacctcatactccttcaa
+1646813/1
@@BFFFFFHGHHHJIIJJGHJJJJIJIJJIJJI==CHHHHCEEHFFFFFE
@2669350/1
gtagagaacatttaattacacaatagtaaatataacgcaaattgagcgct
+2669350/1
CCCFFFFFHHHHHJJJJJJIJJJJJJJJJJJJJJJJJJJJJJJJJJJJJJ
@630183/1
cgcaagaagtaccagaaacgggacttagccacaatctggtctggagagaa
+630183/1
@<@DDD8=:<<CDG@FBFEAGIIIBHEEGHHIEGIIIAG0?DCFECBFFG
@2225568/1
tccagatccactcttgctccatggtccaggagcagcagcgtgcgcaggtt
+2225568/1
CCCFFFFFHHHHHJJJJJJJJJJJJJJJJJIIJJJJJJJJHHHIJJJJHI
@3212474/1
tcatgtcaatcggttcataaataaaaaagttatgtcaaattaaagaatca
+3212474/1
?@?D?DADD<?<DHDBHI<FHBBHGGIEH9CF>:?D?DFGDCHDDGHIDG
@2225650/1
gtccttgttgttaagaggtgttacctgcaacttggccaggttagggccaa
+2225650/1
CBCFFFFFHHHHHJJJJJFHIJJJJJJJJIJIJJJJJJJJGHHJJJJJJJ
@5744147/1
ggcgcttgtggtggtgcacgcgcttgggcagagggaatctgattgtgctg
+5744147/1
BCCFFFFFHHHHHIJHIJJJJJIJJIJGIGIJJJJGIJIJJEIJIEIHIE
@1140165/1
gtggattttaatgttattattacagcatacataataaaattagaggaagt
+1140165/1
@@@DDBDDDHHHFII@GHGIIHEICGE<EHDFHHGHGI@EDECCGIGIGB
@6280031/1
ccgacactgaggtcacggtactcgcggtacatgttgtgtacacctgagcg
+6280031/1
8?@?BDDDF>DF<A>GGIAFAHIIBHIDGHEHIEHIFFCHIGBF=FGGHG
@3212884/1
gcgacaccttgtggctgtgacttgtagtcaaggtggagattttactatct
+3212884/1
BC@DFFFFGGHHHHHIIFHHIIGIFHGFFHHHJ?DDFHEHHIJJJJIIHI
@6782360/1
gtcggcataacgggccgcgactccgccctcttcctcgggttggaatgatt
+6782360/1
@@@FFFFDHGFDDHGGIEIGIJGIIHIJJGEFGHFEDFD=ADDADCACCD
@631258/1
ggcaggttgaactcacaccattcaatttaaaagaaactgggtgcgtgcag
+631258/1
CCCFFFDEHFHHHJJJJJJIJJJJJJJJJJJJJJJJJJJJIHIIJIIIJJ
@2670078/1
gcgctatataacaaaacaattcatttcatatatacttatattggttgtat
+2670078/1
CCCFFFFFHHHHHJJJJJJJJJJJJJJJJJJJJJJJJIJJJJJJGIIIJJ
@4755785/1
tgtacacctgagcgagactcataacgcagccagatgccaaagttcttgat
+4755785/1
1??DDDDDHH>CFB1E61A<DHCA?E<@C:DD;?B4993?BFB?B@FAEG
@3692805/1
tgcttcacctgtggccggcggcacgcagacgccttgatgacctccacttt
+3692805/1
CCCFFFFFHHHHHJJJJJIJJJJJJJJJJHHFFFDEEEDEDDDDDDDDDD
@631540/1
tgaggcgcttgtggtggtgcacgcgcttgggcagagggaatctgattgtg
+631540/1
@@@DDDDDHHHHBGFEHEGHIJJJJJIJIDHIIGFHIJEHHHHHFFFFFF
@3213168/1
ggtgttacctgcaacttggccaggttagggccaacagattgtttgagatg
+3213168/1
BB@DBDFFHHGGHJIIIIIIJJJJGHGIIIJIGJIIHEGHIGHJJHGGII
@1140620/1
cgcttgtggtggtgcacgcgcttgggcagagggaatctgattgtgctgtt
+1140620/1
CCCFFFFFHHHHHJIJIJJJIJJJJJJIIJJJJJJIJIIIJJJIJGIJJJ
@3692986/1
caccagtggtcttcttgaacttcttcaattgacgcaagaagtaccagaaa
+3692986/1
@;@DFDDD?FDFHEHG@HG@CI>BEBC4CHIG?GGGGG9BG:BEBB3B08
@6782762/1
cacgttgtcaataaactattggcgattcatacagtcgaattacatgacat
+6782762/1
CCCFFFFFHHHHHJJJJIJJJGIIIJJJJJJJJJHIJJJJJIJIJJJJJI
@632192/1
ctgggcctcttgtatgcgaaggtgttgaggcgcttgtggtggtgcacgcg
+632192/1
CCCFFFFFHHHHHJJJJJIIJJCGHIJIJJJJJJJJFGIIII@FHIJIHH
@1140804/1
gtccgtttgttctggtgaatctctgaaatggctggagtgattttgacggg
+1140804/1
CCCFDDDDHHHHHJEFHIHIJJJJJJJIIJJDEGIGC1?9DGHEFHHIJJ
@632568/1
ctccgacactgaggtcacggtactcgcggtacatgttgtgtacacctgag
+632568/1
CCCFFFFFHHHHHJHIJJJJGIJJJJJJJGHIJJJIJJIJIGIFFGHJJJ
@6280872/1
gttaaatgccacgacgctcggacatttcaattttatttagttggtcttgg
+6280872/1
CCCFFFFFHHHHHJJJJJJJJJJJJJJJJJJJJJJJJJJJIIJJHHJJJJ
@3693391/1
cttcaaatgacgacaccacagttccagtctcaggcacattgccattagta
+3693391/1
CCCFFFFFFFHGGJJJEHIIGFHIIGIBFHIIIJJJIJIIGHIHIJIGFH
@5745067/1
ctcatcttgtatagaggaggcttgggctcgctctccgaagggagcttgcg
+5745067/1
CCCFFFDFDCCFDD?BFCCDFFG@EE3?EG6DH?G9@GHGGGGH<FHCEB
@3693423/1
gtcacggtagcactgagtgacggcacctccgacactgaggtcacggtact
+3693423/1
CCCFFFFDHHHHHJJJJHHIJJIJJJJJJJJJJJJJJJJJFHIJJJEHHH
@632858/1
ggattttaatgttattattacagcatacataataaaattagaggaagtag
+632858/1
CCCFFFFFFHHHFIIJJJIJJGIJIJJJJJGJJJIIIIJJJIIJJGIHHH
@5745142/1
ccacagttccagtctcaggcacattgccattag
+5745142/1
@@@DFDDDDFHHH<BGAEFEHIBHICDCHIHDH
@1647117/1
tcataacgcagccagatgccaaagttcttgatcttcactgggctcttctc
+1647117/1
@C@DFFFFFHGHHIGGGIGHJIIIIIIGDHGGIIIJIIJFCFGGHIIGGC
@7827705/1
gccagatgccaaagttcttgatcttcactgggctcttctctgggatttcc
+7827705/1
CCCFFFFFHHGHHJIJJJJJJJJJJGJJJJJIJJJJJJJJJJIJIJIIIJ
@2671072/1
cttcaattgacgcaagaagtaccagaaacgggacttagccacaatctggt
+2671072/1
C@@FFFFFBFFFHIJIGIJHHIGGIIEIIJGEGIIGGGIJFGEDFGGIF=
@2228933/1
agaggaagtaggtgctgggcctcttgtatgcgaaggtgttgaggcgcttg
+2228933/1
@@@FDFFFDFHGHGIJIJIIIJIIGIEHHIJIEDFH:BBDHBHGGHIDII
@1647318/1
ggcgcttgtggtggtgcacgcgcttgggcagagggaatctgattgtgctg
+1647318/1
@@@BDDDDDFHH?FGEHICHGHGIIIDGIIGIIIGBGHEHIIIIC=EHIF
@2671084/1
cctctattgagctactgctgttaagcagaataaaactgaaaaataa
+2671084/1
@CCFFFFFHHHHHIJJJJJJJJJJJJJJJJJJJJJJJJJIJJIJJJ
@6783663/1
gtgacttgtagtcaaggtggagattttactatctttcaagtcggcataac
+6783663/1
CC@FFFFFHHGFHGHHGFFHGGHIJJJJJGGIGIJJHIJJHDDHIIJJII
@1141700/1
cacggtactcgcggtacatgttgtgtacacctgagcgagactcataacgc
+1141700/1
CCCFFBDDHHHGDHHHGHGGHIIIGIIJFGFHGIJJJFIGHIJJIIJGII
@2229692/1
cagcatacataataaaattagaggaagtaggtgctgggcctcttgtatgc
+2229692/1
@@@DFDFFHHFHFGIGIIGGIJJIGGIFHHH9FGGGEHEGIHGIJGIIJH
@7320694/1
gggaatctgattgtgctgttgtggaactgcttcacctgtggccggcggca
+7320694/1
@@@=ABBDDBFAHBGEBGCEHAC@H3FFHIH@BC?:::C9C;8@A:FED<
@2671673/1
ggtacatgttgtgtacacctgagcgagactcataacgcagccagatgcca
+2671673/1
@@@DDDDDHHHCFACGCAAFHIIIIGGHGHIGIIIIIIIGGIIIIEHIII
@96279/1
tctgattgtgctgttgtggaactgcttcacctgtggccggcggcacgcag
+96279/1
CCCFFFDFHHHHHIJJHIJJJJIJJIJIJJJJJJJJJJJJJJIGFFDDDC
@1142045/1
tctacacaaagtttcagcttaaaatacgtttaaaaaaaatttgtaccaaa
+1142045/1
CCCFFFFFHHHFHIJIIJJJJJJIJJJJJJIIEIJJJJJJJJIGHIIJIE
@96387/1
gcgatgttttacaagggcaggttgaactcacaccattcaatttaaaagaa
+96387/1
@C@D?DFFAFDHHII?FFGIG2AAEEE<??CGAH??BD<GGIBAGCHIAG
@3215053/1
tgtcaatcggttcacaaataaaaaagttatgtcaaattaaagaatcacgt
+3215053/1
@@?DDDFAFHFHDHGEEGGEGHEE<FEDDHGIIGGIJJGIIIIIIGGGHI
@96518/1
gcaaagataagatgaagaagaggagcaaatggaaaaaaaaattggtgaaa
+96518/1
1=8BDDDDFFDB?EE<ECF9FEC9BD@C?E<@FDGC@GABF;@;==@EEC
@7321018/1
tggtgataaagataagtataggctcaaaacctaacgacatcaatcaccag
+7321018/1
BBCDDFFFHHHHHJJJHIJJJJJJJJJJJJJJJJJJJJJJJJJJIJJJJJ
@2231020/1
gccagatgccaaagttcttgatcttcactgggctcttctctgggatttcc
+2231020/1
CCCFFDFFGHHHHJHIIGIIFJEGJJGIJJGIGHIJIBCGIIJEHGIIJJ
@7830119/1
caccagtggtcttcttgaacttcttcaattgacgcaagaagtaccagaaa
+7830119/1
C@CFFFDDHFHHHJIIBHGIJJJJIJJJJJJIIIIGIIJJJHGIGHEHIJ
@1648389/1
gtgcacgcgcttgggcagagggaatctgattgtgctgt
+1648389/1
@@@BBED@FF<A?HHBGI;C=FFGFHC<BEGH?9?FF?
@97499/1
ctgtgacttgtagtcaaggtggagattttactatctttcaagtcggcata
+97499/1
CCCFFEDEHHFHHHIIIIIAFGGIAHIJJIJJIJJJJJJJIIIHIJJJJJ
@6784759/1
cttcacctgtggccggcggcacgcagacgccttgatgacctccactttga
+6784759/1
CCCFFFFFHHHHGJJJIJJJFJJIJJIJHHFFFEEEEEEEDDDDDDDDDD
@5247740/1
gccgcgactccgccctcttcctcgggttggaatgattctggtgggttgtc
+5247740/1
CCCFFFFFHHHHHJJJJJJJJJJJJJDHIJJJJJJJJJJJJHIHHDFFDE
@6785053/1
caagaagtaccagaaacgggacttagccacaatctggtctggagaga
+6785053/1
CCCFFFFBDFHHHIIIJJGBHIIJJFIJGJJJIJJJIFHIIJJJIII
@6785087/1
ggtgctgggcctcttgtatgcgaaggtgttgaggcgcttgtggtggtgca
+6785087/1
@B@DDDFFHHHHHJJJFHHJJJJJJJEGEHHJJJJJJHIJGIJGIIEHIG
@633303/1
gtggactctagttttctcttttaatattataaatagttatttgatcaca
+633303/1
@@@DDDADHFBD<B><CF?CHCB@CEHEHGEHBBAAFG@?FEFAHFG;B
@4207563/1
cgagactcataacgcagccagatgccaaagttcttgatcttcactgggct
+4207563/1
BC@FDFFFHHGHHJIIJIIIJGDIJJJGGHHHIJIJHIJJJJJIJIJIIE
@2232237/1
aggcgcttgtggtggtgcacgcgcttgggcagagggaatctgattgtgct
+2232237/1
@@@DBADACFHFCAG8EEGHF>FIAGIIIIDH@FHG<FHGGDCHHGEHEE
@4757806/1
gaggttcaccaagctagtggcgttgatgtcgcaagatagtgagacattca
+4757806/1
?@@ABDDDHBHDF=GEF<AAFD@FD?GEHGGEGIBIGGC0?FG>FGHIBB
@3693797/1
cgtcattcagatttgctgggctagtctttggagagaatgaat
+3693797/1
??@????DBA?F?A@?C?G;=E??<<A<AC>@FCF?F@?:C9
@6281054/1
atcttgtatagaggaggcttgggctcgctctccgaagggagcttgcggcc
+6281054/1
CCCFFFFFHHHHHJJJJJJJHHJJJJJJIJJIJJJJIJJGIIGJJIIHHF
@2232456/1
caagaagtaccagaaacgggacttagccacaatctggtctggagaga
+2232456/1
CCCFFFFDHHHHHJJJJJJJJJJJJJJJJJJJJJJJJIIJJJJJIJI
@3216096/1
ctcttgtatgcgaaggtgttgaggcgcttgtgg
+3216096/1
@@@DFFFFHHFDFGHI2AFHGAGHIIIEBHF@F
@3216118/1
gtttgtcggtttgtctgtttgtctgtttgtctgtttgtctgtttgtctgt
+3216118/1
B@BFFFFFDCFHHHIJJIJJJHIJIGJJJHGIJGIIJHGIGHIJIBGIJH
@3216214/1
cttgaacttcttcaattgacgcaagaagta
+3216214/1
???DDD;DD::C:A<A:C9<83@1CECEC?
@5745622/1
cctctattgagctactgctgttaagcagaataaaactgaaaaataa
+5745622/1
CCCFFFFFHHHHHIIJJJFIIIJJJIIJIJJJIJJJJJIIIJGJJJ
@3216296/1
gccacaatctggtctggggaaaagatcctcatcttgtatagaggaggctt
+3216296/1
@C@FFFFFHHGGHIIJIJJHIJGCGIIJJIIJJIJIHHIJJJGIJJJIIJ
@1143197/1
ctggagagaagatcctcatcttgtatagaggaggcttgggctcgctctcc
+1143197/1
CCCFDFFFFHHHHIJJJJJJJJJJJJJJIJGHIIJJJHGJIFGIJJIIJI
@2232937/1
gagggaatctgattgtgctgttgtggaactgcttcacct
+2232937/1
@@@DD@BDD?FHHGGIGGG@<CHA@C>@EEFHIHG@DGC
@634278/1
tgggcctcttgtatgcgaaggtgttgaggcgcttgtggtggtgcacgcgc
+634278/1
CCCFFFFFGHHFHJJJJEHIHAFFHIIIJJJJIJIHIIFHGAFHIJJJHF
@3694193/1
gtctgtttgtcggtttgtctgtttgtctgtttgtctgtttgtctgtttgt
+3694193/1
CBCFFFFFHHHHHHJJJHIJJIJJIIGJJIJJIIIJJIJJJJIJJIJJJJ
@4208078/1
gagactcataacgcagccagatgccaaagttcttgatcttcactgggctc
+4208078/1
CCCFFFFFHHGHHJJIJJIJJIIJJIJIIIJJJJJJJJJJJJJJIGGIIJ
@2233442/1
gctgggcctcttgtatgcgaaggtgttgaggcgcttgtggtggtgcacgc
+2233442/1
@@BFFFFFHHHHHHIJJJJJJIJ?EHGIIJJIJJJJJIIIHJJGHHJJJG
@4759003/1
gcacagttcctcgacgagcaagtagttcttgaagcacagacacaggtgtc
+4759003/1
CCCFFFFFGGGGFIJDIJJJJIIJJGIJJJGHGHIJJJJJJJJGIIGIIF
@2233900/1
ctcatcttgtatagaggaggcttgggctcgctctccgaagggagcttgcg
+2233900/1
CCCFFFFFHHHHHJJIJIJJJJJGGIIGIJJJJJJJGIIGJJGGEHIIIG
@6785967/1
gaggaagtaggtgctgggcctcttgtatgcgaaggtgttgaggcgcttgt
+6785967/1
CCCFFFFBFHHFHIIJJJIIGIJIJGIIJJJIIJJBFHIJJJJJJJIIJD
@6281798/1
gctgttgtggaactgcttcacctgtggccggcggcacgcagacgccttga
+6281798/1
CCCFFFFDDAFHHIIIGHDHIIGEHIJJJJIFGGIIHEDFDDDBBBA?CC
@6786062/1
gccttagctgcggaatgcttagcttccttcttagagcgtcccgtacccat
+6786062/1
CCCFFFFFHGFFDEHHGHEFHGICFHHICHIEHIIJIIGHIIJBFEGHIG
@3217013/1
tagcactgagtgacggcacctccgacactgaggtcacggtactcgcggta
+3217013/1
CCCFFFFFHBAFFHJJJJJJJJJJJJIJJJIJIHIJIJJGGIIIJJHHFF
@6282145/1
gggcagagggaatctgattgtgctgttgtggaactgcttcacctgtggcc
+6282145/1
@@@FDDFDDADHHGEHJGGBCFDHCHIGIIIEHGHHGIIJGHGIIJJC=D
@3217588/1
aaacagacaaacagacaaacagacaaacagacaaacagacaaacagacaa
+3217588/1
CCCFFFFAFHGHHJIJJGIJJI;EHIIGGIGHHIIIIJJIJEGIJJHIJI
@3217643/1
cgaaggtgttgaggcgcttgtggtggtgcacgcgcttgggcagagggaat
+3217643/1
CCCFFFADHHHHHJJJJJJJIJJIJIGHJJJJJJJJJJJJJHHHFFFDEE
@4209293/1
gttgaggcgcttgtggtggtgcacgcgcttgggcagagggaatctgattg
+4209293/1
@B@FFFFFHHHHGHIIHIIHIJJJIJJJIJJJJJIIHIJIEEHHFDDFFF
@5248134/1
cgcatccaactcggatcagccgtttctgagattagcgcgcacagacgaac
+5248134/1
CCCFFFFFHHHHHJIJJJJJJJIJJJJJIJJIJJJIJJJJJJJJJHHHFF
@6786960/1
gggtgacatcggacttaatacaaggaaactgtttagactggttacattgc
+6786960/1
BC@DDFFFHHHHFIIJIJJIIGGIIIIJJIJGGIJJCGHIIGHDGIIJJG
@4209490/1
gtgctgggcctcttgtatgcgaaggtgttgaggcgcttgtggtggtgcac
+4209490/1
C@CFDDDDHHHHHIJHIJEIGDHGICFCFHGHGIGIIGIJJHIIH@DHGG
@7831641/1
gatggagtgagcacgggctctgtgcctggctcccatgtcacggtagcact
+7831641/1
CCCFFFFDHHHHHJJIIIIJJJJJJJIJJJIJJIJJJJJIJJJFHJJJJG
@6787039/1
ctcataacgcagccagatgccaaagttcttgatcttcactg
+6787039/1
@@@?ADDBFFH<ADHIIB>EFGHGACDFDDGG9?DGHGF@?
@5747243/1
gcaagaagtaccagaaacgggacttagccacaatctggt
+5747243/1
?@?;DBB>FBHFAHGIIFAEF:FGHEF4ECGC;??@E4D
@7831853/1
ctagaatcactggttcaaattcaaataaaatcactctgcaatcctgcctc
+7831853/1
CCCFFFFFHGHGHHHIJJJJJJJCFHHJJIIJIJJJJJIJIJJJJEGIJJ
@2236345/1
gtgctgggcctcttgtatgcgaaggtgttgaggcgcttgtggtggtgcac
+2236345/1
CCCFFEDDHGHHHIIAFHIIIEAFE1??DHHGGEHHIHFHG@.5;5@DCG
@5248641/1
aggtgctgggcctcttgtatgcgaaggtgttgaggcgcttgtggt
+5248641/1
?@@4=?=BF?;AF?:AFA?C<B8EF>6C::?C??@D>ED;1.818
@1145136/1
acataataaaattagaggaagtaggtg
+1145136/1
?@<ABDDDAFDFDDA4<CAECGF<<FE
@4209989/1
gttcctctttacaagtagactcatctttagcacttggttcatcttttgaa
+4209989/1
CCCFFFFFHHHHHIJHGIJJJJIIIJJJIIIJJJJJIGHIJJJJJJJIIF
@5248784/1
ttttaaactcatattttcatggtaccaagttatgaatttttcaaatcgcg
+5248784/1
CCCFFFFFHHHHHJJJJJJJJJIJJJJJJIIJJJJJJJJJJJJJJJJJJJ
@2237113/1
cggcacctccgacactgaggtcacggtactcgcggtacatgttgtgtaca
+2237113/1
@@CFFFFDFHDAFGGGIGHGFGHHIG?DFGIIIII@BHGIHEEHDHAEHH
@2672071/1
cagccagatgccaaagttcttgatcttcactgggctcttctctgggattt
+2672071/1
CCCFFFFFHHHHGJJJHIJJJJJJJJJJJJJJJJJJJJJJJJJJJJJJJI
@4210231/1
gaggcgcttgtggtggtgcacgcgcttgggcagagggaatctgattgtgc
+4210231/1
CCCFFFFFHGHHH;BFCFHIJIFIJIIGIJJJIIJJJIJHHHHHHFFBDF
@5248947/1
cagtggtcttcttgaacttcttcaattgacgcaagaagtaccagaaacgg
+5248947/1
?@@DDFFFFHDHHIJIGIGGHIIIGGIIJJJBDGHIGIBGGGGFGGEHGG
@4210386/1
agagggaatctgattgtgctgttgtggaactgcttcacctgtggccggcg
+4210386/1
CCBFFFFFHHHHHJJJHIJJJIJJJJJJJJJJJJJIJJJIIHJJJJJJJJ
@1649056/1
cagcatacataataaaattagaggaagtaggtgctgagcctcttgtatgc
+1649056/1
@@@FFDFFFHHHFIIIIIGIEFHGGGIBHHGEFFGHIIIGIHGIGBDGGE
@7322841/1
gcttcacctgtggccggcggcacgcagacgccttgatgacctccactttg
+7322841/1
CCCFFFDFFHHFFIIJIIIIJJJJJIHJGFHFFDEEEEEEDDDDDDDDDC
@2672552/1
gtatgattatttgtctgtagtggtcctgctgtttcgtatattctaaattg
+2672552/1
@@@FFDFF?FDDFHHIIBIHEGGDEGHIIHIHHIIIGEGHFGHIIGHIII
@2238333/1
gaggcgcttgtggtggtgcacgcgcttgggcagagggaatctgattgtgc
+2238333/1
CCCFFFFFHHHHGIJIHHIIJJJIJIJJIJJJJJJJIIJHHHHHHFFFFF
@7323047/1
gtaggtgctgggcctcttgtatgcgaaggtgttgaggcgcttgtggtggt
+7323047/1
@@@D;DDDFH8FHIG@FHHGHCGGGEAFE1?DGH>BF?EGHFIIEA@@@4
@1145943/1
atttggttgaaacttggtacagatatagtttagaaccttagaaaggacat
+1145943/1
CCCFFFFFHHHHHJJJJIIJJJJHJJJJIIJJJJGIJJJ<GHJJJIJJJJ
@4760834/1
ctgtctgtcactaacattttctttttctagtttcaaatgacgataaaata
+4760834/1
@@@FDFFFDFHGHJHEHGIJIIJJJIEHIIIIIJJIGICFEHIJGIIIJJ
@5249652/1
gcaagaagtaccagaaacgggacttagccacaatctggtctggagagaag
+5249652/1
@@@FFD?BFHFFBBEEHDHGBIEIHIGGAEHGCDHBDG9B>F>DCB;?/?
@1649568/1
gtttattttgtttttctctgtgatctgtttcttggcatctatagatgtcg
+1649568/1
@@@DDDABF?CFHGIIGD?H:C4CB9C<AFEFHIIC>FDE9:DDFHGGE3
@7323312/1
gcctcttgtatgcgaaggtgttgaggcgcttgtggtggtgcacgcgcttg
+7323312/1
CCCFFFFFHHHHHJJJJJGGHIJIJJJJJJJJHIJJIJHHJIJJJJHFFD
@3695401/1
gccctgtgcgccaccgacatctatagatgccaagaaacagatcacag
+3695401/1
?@;DDEDDGGDDHICFFHGBHGGICIGIBFDBBDDHEIAHBDFHGFH
@636914/1
ccagtggtcttcttgaacttcttcaattgacgcaagaag
+636914/1
:?;BB;BAFHFFF<<@D<FFHEHH<HBHI@H@FCGG?GE
@2673053/1
ttgtagtcaaggtggagattttactatctttcaagtcggcataacgggcc
+2673053/1
@@CBDDBDFFHGFGIHIEHHIIIIIIIFHHIIIGIFIIIIIIIIGIIIGI
@2673075/1
gtggattttaatgttattattacagcatacataataaaattagaggaagt
+2673075/1
?1:BDBB??AF:A<ABBF@I?FIBBFFI@D@HHDDB9:?E@EBCBBBF80
@4761281/1
ccggccttgattttataatttagagacacgtgtacatttcgagagaacaa
+4761281/1
CCCFFFFFHHHHHJGIHIJJJJJJJJJJJJHHHIJJJJJJJJJJJJIJIJ
@4761707/1
gcttggtacaaagcaaaggtcgggcagttcgtcaacaagacattactagc
+4761707/1
C@@FFFBDDHHFFGBD;EBAC@DFGIIDFHGBDGDHIEH@FHIII@GBAF
@2673567/1
cagcatacataataaaattagaggaagtaggtgctgggcctcttgtatgc
+2673567/1
@?@FFFFFHHFHHBFGHIIIIIIIIIIFHIIFHIGHIIIIIIIGIHIIII
@2240212/1
atgctaacgtcatagcgataaattttaagggatttaaattccatttccaa
+2240212/1
CCCFFFFFHHHHHJJJJJJJJJJJJJJJJJJHJJJJJJJJJJJJJJJJJJ
@2240258/1
gtagcactgagtgacggcacctccgacactgaggtcacggtactcgcggt
+2240258/1
CCCFFFFFHHHFHIIJJJJJJJJJJJJJJJJIJJFHIJJJHGJJJJJHFB
@2240270/1
ctgtgatctgtttcttggcatctatagatgtcggtggcgcacagggcacg
+2240270/1
CCCDFFFFHHHHHJJJHHIIJJJJJJJJJJIJJJHIJGJJJJJJJJGIJI
@638032/1
cttctacagatttattatagcctgcgacttcgttcgtgtggaatagtgac
+638032/1
;@@ADBDDDHDHHBCA?EDIBGICD<A???<:?DD@GHGHGI@DDDH@BF
@1146800/1
ctaggagtgactttcccgtttccaatctccaagacaggaggctccagtac
+1146800/1
CCCFFFFDHHHHHJJJJJIJJJJJJJJJJJJJJJJJJJJJJJJJJJJHJJ
@4762683/1
ttcacctgtggccggcggcacgcagacgccttgatgacctccactttgat
+4762683/1
CCCFFFFFBDDHGIJJJJIJJJJGIJJFFFFFFEEEDEECDDCDDDDDDD
@1650413/1
gtcacggtagcactgagtgacggcacctccgacactgaggtcacggtact
+1650413/1
@BBFFFFDHHHHHJJJJFHJIIHIJJJJJJJJJJJJIJJJFGIJJJEHHH
@7834056/1
gggaatctgattgtgctgttgtggaactgcttcacctgtggccggcggca
+7834056/1
@@@BDAD>B8AD<CGBHCDGHIG;EF;CC<FFGG@CG;::9?@GDHEH<B
@4211884/1
gtggaactgcttcacctgtggccggcggcacgcagacgccttgatgacct
+4211884/1
BBBFFFFFHHHHHJIJGHIJIJJJJJJIIJJIIHHFFFDDDDDDDDEDDC
@101313/1
gcaagaagtaccagaaacgggacttagccacaatctggtctggagagaag
+101313/1
@@@DFFFFCFFHHGJJEIJJIGDGIIIIJIGGGHHGIIDGGHIBGDGEGH
@101382/1
cgcaagaagtaccagaaacgggacttagccacaatctggtctggagagaa
+101382/1
CCCFFFFFHHHHHJJJJJJJJJJJJJJJJJJJJJJJJJJJJJJJIJJJJJ
@2674202/1
cactgagtgacggcacctccgacactgaggtcacggtactcgcggtacat
+2674202/1
@@@DDDBDFHBHHEHIBGFFIGHIGIICHGFGIIIIFDEGIGIEHHEECE
@7834484/1
ctgtcactgcagcgatactgggaacattcgactgatccggtgagggatgc
+7834484/1
@CCDFDFFFHHGGJIJIIIIJJIGGJJJIIJJIIIIIJIG?@FHGIEHHF
@1650735/1
ggatagctggacaaggcactggcaacgaccaatcatggacttttcttcaa
+1650735/1
@@@DDA;ADHDFDGHDBGIHIICHE=EFDGDHHEIHIEAGHGHFG@FIIG
@1147311/1
gttgtggaactgcttcacctgtggccggcggcacgcagacgccttgatga
+1147311/1
CCCFFFFFHHHHHJJJJJJJJJJJJJJJIJJIJJHHFFDEDDDDDDDDDD
@2674322/1
ggtgcacgcgcttgggcagagggaatctgattgtgctgttgtggaactgc
+2674322/1
B@@DFFFFHHHHHJJJJJJJJJJJJJJJJJJJJIIJJJJJJIJJJJJJJJ
@1147388/1
gtgcctggctcccatgtcacggtagcactgagtgacggcacctccgacac
+1147388/1
CCCFFFFFGHHHHIJJIJJJJICEGHIJJJJJDHIJJIIHJIIIIJIJJG
@2241624/1
cttgaacttcttcaattgacgcaagaagtaccagaaacgggacttagcca
+2241624/1
CCCFFFFFHHHHHIIJJJIJJJIJJIGIHHIJJJJJIJGIJIIJJJJJJI
@2241742/1
gtcgaatttcgggttgttcaccgctgccccgtcctgtgggctgttgttgc
+2241742/1
@@@FFFFFGHGHGGHIHIGIGGIJJEDHJJIGIJJJDHJJIDIHGIHIIC
@2674529/1
gggcagttcgtcaacaagacattactagctgagaatatttttttccgttt
+2674529/1
@@<BDDADFFFDDHIIIGIEEHHHHIDH>CBGBB9?DGIIIGGEDFHIII
@7835185/1
acgcgcttgggcagagggaatctgattgtgctgttgtggaactgcttcac
+7835185/1
CBCFFFFFHHHHHJJJJJIJIJJJIJJJJJJJJJJJJJJJJJJJJJJJJJ
@1147723/1
cgacactgtacagttagaaatgttacaacctctatactttgcattaaaat
+1147723/1
CCCFFFFFHHHHHIJJJJJJJJIJJJJJJJIIJJJIJJJJJJJJJJJJJJ
@6790531/1
gtcttcttgaacttcttcaattgacgcaagaagtaccagaaacgggactt
+6790531/1
CCCFFFFFHHHHHJJIJJJJJJIJJJJJJJJJJHIJJJJJJJJJJJJJJJ
@6790560/1
aggcgcttgtggtggtgcacgcgcttgggcagagggaatctgattgtgct
+6790560/1
CCCFFFFFHHHHHJJHIJJJJJJJJJJJJJJJIJJJGIJJJJJJJJIHHH
@6284067/1
gcacgggctctgtgcctggctcccatgtcacggtagcactgagtgacggc
+6284067/1
@@CFFFFFHGHGHIIJJIGJJJJJJJJJIEIJJDHIJJJIJJE?DFHJIJ
@2242676/1
gcgttgatgtcgcaagatagtgagacattcactttttagtcataatcttc
+2242676/1
CCCFFFFFGFHHHJJIJJIJIGHHGGHIJJEGIIIJIJJJIGIGGGGIIE
@2242774/1
agagggaatctgattgtgctgttgtggaactgcttcacctgtggccggcg
+2242774/1
@C@FFFFFHHHHHJJJJJJJJJJJJJJJJJJIJJJJJJJJJIJJJJJJJI
@1651553/1
ctggctcccatgtcacggtagcactgagtgacggcacctccgacactgag
+1651553/1
CCCFFFFFHFHHHJJGIJFHIJJJIIGIGGIIIIIIJJJIJJIIJJJJII
@2242933/1
gcctcttgtatgcgaaggtgttgaggcgct
+2242933/1
CCCFFFFFHHHHHJJJJJFGHIJIIJIJJJ
@1651635/1
agtaggtgctgggcctcttgtatgcgaaggtgttgaggcgcttgtggtgg
+1651635/1
@CCFFFDDHHHHHFHJJIIIHGIGJJJGEHGHGGHG@DFHIGGHFGHDHD
@1148235/1
ctgatagagacgatttcaccagtggtcttcttgaacttcttcaattgacg
+1148235/1
@CCFFFFFHGHHFHIGIJIIJJEHIGGHGIGHHIICHIJJJJJJJJJIJI
@1148257/1
cttgtggtggtgcacgcgcttgggcagagggaatctgattgtgctgttgt
+1148257/1
@@BFDFDFHFFDHJIJJIJJJIJIJIJGHJIHGIIIIHJJIHIJIIHIIE
@7836359/1
tgtcacggtagcactgagtgacggcacctccgacactgaggtcacggtac
+7836359/1
@@@DDDDD<CDFFIFFFIFFEA8EFGFEICEFFIIIFIIDIFFIFID;@B
@7324121/1
gccagatgccaaagttcttgatcttcactgggctcttctctgggatttcc
+7324121/1
CCCFFFFFHHHHHJGHJJJJIIIJJJJJJIGIJJJIJJJJJJJJHIJJJJ
@103430/1
gagactcataacgcagccagatgccaaagttcttgatcttcactgggctc
+103430/1
CCCFFFFFHHHHHJJJIJJJIJJJJJJJJGHIJJJJJJJJJJJJJJJJII
@1148481/1
taataaaattagaggaagtaggtgctgggcctcttgtatgcgaaggtgtt
+1148481/1
@@CFDDEDHHGFHDBAHHCFFHACDHBEGIGEFHEIIEIGIIDHIG9??F
@7836656/1
cagtgaacaaaattgcaatatagttattctaatatttgattgataaaaac
+7836656/1
CCCFFFFFHHHHHJJJJJJJJJJIJJJJJJJJJJJJJJJJJJJJJJJJJJ
@6284559/1
cgcaagaagtaccagaaacgggacttagccacaatctggtctggagagaa
+6284559/1
@@<DDDDD;2ADFHIIIGIGII<DHEHII3D?DHGICCHEHCBDEFEI<F
@2243535/1
gtgcgtgcaggatcctcgtcattgcctggcatacaaggcaaagcaccgac
+2243535/1
CCCFFDFFHHHHHJJJJJJJJJJJJJJJJJJJJJJJJJJJJIJJJJJJII
@7324298/1
tgctgggcctcttgtatgcgaaggtgttgaggcgcttgtggtggtgcacg
+7324298/1
CCCFFFFFHHHHHIGHIIHIIII>1@EFGIHGIGIHHIHEH@;@@@DHHC
@1651951/1
cgcaagaagtaccagaaacgggacttagccacaatctggtctggagagaa
+1651951/1
CCCFFFFFHFHFHIJJJJJJJJJJJJJJJJJJJJJJJJJIIJJJJJIJJJ
@7324405/1
gtaggtgctgggcctcttgtatgcgaaggtgttgaggcgcttgtggtggt
+7324405/1
@CCFDBDFDDHHGIIIIIIIIIIIAEBHI?GGHEGHGEHIHBCCF?=@D@
@1148669/1
aataaaattagaggaagtaggtgctgggcctcttgtatgcgaaggtgttg
+1148669/1
@@CFFFFFHHHHHJJIGCFHEFEGGGGGGGIIJJJIJIGIJDFHG?F9DE
@3218635/1
gtcgctacagtcgtacttgtttgaaggagtctatgcaagcttactataaa
+3218635/1
@?@DFDDDHDDDHHIIJGIHGIIGGCHEGGHIIJIJJCGEFGIIJIJJIE
@7837138/1
ctctttgaacatataggaagtactggcctggctacttgatgcttcaccat
+7837138/1
CCCFFFFFHHHHHJJJIJIJGJGJHIJJJJJJJJJJJJJJJJJJJJJJJI
@6284778/1
ctcatcttgtatagaggaggcttgggctcgctctccgaagggagcttgcg
+6284778/1
CCCFFFFFHHHHHJJJJJJJJJJGIJJJJJIJJJJJJJJIJJGIIJJJJJ
@7837233/1
atcaaagtggaggtcatcaaggcgtctgcgtgccgccggccacaggtgaa
+7837233/1
<@@DFDFFGG<DHGBHH@EDBGEHGIHGAH??DHIGGII>BEE;B?77;@
@1148812/1
attacagcatacataataaaattagaggaagtaggtgctgggcctcttgt
+1148812/1
CCCFFFFFGHHHHJJJJJJJJJJJJJJJJJJHHIIHIIJJJJIJJJJJJH
@1652252/1
gaggaagtaggtgctgggcctcttgtatgcgaaggtgttgaggcgcttgt
+1652252/1
@@@D7?DADBFC?EEHHD=FG;CFFC@FGEHBDHG0?G=BFH<DH;ABG@
@5250197/1
ggcaaatttttggttttaaccacatagttcccgatctcgcgggatctctt
+5250197/1
CCCFFFDFHHHGFCHGGGHGGIIIJJJGGIIJGFHEEIHIHIIBEHFEEF
@1652364/1
ggcctcttgtatgcgaaggtgttgaggcgcttgtggtggtgcacgcgctt
+1652364/1
@@@DDFFDHHHHGIJHHHGCFFEEFHIGIJBHGDHGFGIF@EGIIJHHDB
@2244842/1
ggcagagggaatctgattgtgctgttgtggaactgcttcacctgtggccg
+2244842/1
CCCFFFFFHHDHHJJIJJJIIIJJHIJIGIEIJJJJJJJJJJIJHHHIJG
@2245082/1
cctctttacaagtagactcatctttagcacttggttcatcttttga
+2245082/1
CCCFFDFFHHGHHJBEIJGIJJJJJHIBHIGJJIEGDEIHIJJJG=
@4763745/1
ggaaacgattgcatctgtgaggggcgtcgggtcacattacatactctgta
+4763745/1
CCCFFFFFHHGGHJJJIGIIIJJJIIFHIJJFHGIIHHHHHHHFFFFFEE
@7325083/1
gccagatgccaaagttcttgatcttcactgggctcttctctgggatttcc
+7325083/1
CCCFFFFDHHHHBHHIIJJIGEHCHIIJIICHIGHJJJIJIIJIDHIJII
@1652688/1
tggagcttggtacaaagcaaaggtcgggcagttcgtcaacaagacattac
+1652688/1
CCCFFFFFHHHHHJJIJJJJJJJHHIJJJJJJJIJJJJJJJJJJJJIJJJ
@639651/1
gtagcctgtaatttttgtctttcgcgaaatattccgcgacagatgtcttt
+639651/1
C@CFFFFFHHHHHJJJJHIJJJJJJJJJJJJJJJJJJJJJJJIJJHHHHH
@7325135/1
ccagtactttagctttgacagtgtaaaacttctccgaaatctccaatcca
+7325135/1
@@CFDFFFHHHHHJJJJJJJJIIJJGJJJJJJIGIJJIJJJIJJJ@FIIJ
@639937/1
caccagtggtcttcttgaacttcttcaattgacgcaagaagtaccagaaa
+639937/1
CCCFFFFFHHHHHJJJJJJJJJJJJJJJJJJJJJJJJJIJJDHHIJJJJJ
@6792124/1
gtgcacgcgcttgggcagagggaatctgattgtgctgttgtggaactgct
+6792124/1
?@CFFDD@DDFFABBG?CGDDDDBBBGG9?BFBGFGHFDFBCFB@C@FCH
@2245893/1
ccagttataaagcatagcccgaagtgctattggcacacaggcataatgcc
+2245893/1
CCCFFFFFHHHHHJIJJJJGHIGHGHIJJIGICHGIIGIIICCFHIIJJJ
@4764586/1
ctgggcctcttgtatgcgaaggtgttgaggcgcttgtggtggtgcacgcg
+4764586/1
@C@FFBDDAFAFFGEGEGGGIH9C?CHCGGGHIIGHIGICDFHAAHGGEH
@5748844/1
gcaaagataagatgaagaagaggagcaaatggaaaaaaaaaattggtgaa
+5748844/1
BCCFFFFFHHHHHJJJJJJJJJJIJJJJJJJJIIIJJIJJJIJIIJEHHH
@640524/1
ctatgccatttatcctcgcacgttggcagtaatagtacaagtgaaaagtc
+640524/1
@CCDDFBEHHGGGGGGIJIIIGFGHIJJCHIGHIIBFFIIIGGBIEHHJI
@2246304/1
ggcaggttgaactcacaccattcaatttaaaagaaactgggtgcgtgcag
+2246304/1
CCCFFFEFDFHHHIIJJJJIJJJJJJIJJJJIIJJIJIJJJFHGIGIIJJ
@3697280/1
cttgttgttaagaggtgttacctgcaacttggccaggttagggccaacag
+3697280/1
@@CFDEDFHHBHHIGGHBCFDFDFEHIIGIIICGBFG?CFGGHIIIGIII
@5748933/1
gtcgagtagagccttagctgcggaatgcttagcttccttcttagagcgtc
+5748933/1
CCCFFFFFHHHGHJJJJJJJJJJJJJJJJJJJJJJJJJJJJJJJJJJJJJ
@5250807/1
gccagttataaagcatagcccgaagtgctattggcacacaggcataatgc
+5250807/1
@@@FDFDEFHHHGIGHIGGIIIGEH?FCIIGI@BFFCHGIGEGIJEHGGG
@641049/1
ggagcttggtacaaagcaaaggtcgggcagttcgtcaacaagacattact
+641049/1
CCCFFFFFFDFHFIIIJIJJIIHHHEIGHIGHHHIJIGGHIJJJIJGIJJ
@5250874/1
gaggaagtaggtgctgggcctcttgtatgcgaaggtgttgaggcgcttgt
+5250874/1
C@@FFFDBFFFFHHIGDBBEFHGFHFHIGGIDDEH9BBFF?DEBGEGHGC
@2675729/1
ctcgaatagtcttttctaacttgaacagtgcgatgttttacaagggcagg
+2675729/1
@@?D:B?:?2CDD@F<CEIEHHIE?F:CFH<@?;?:C<B1?DGE;6DB<@
@641192/1
cttcaattgacgcaagaagtaccagaaacgggacttagccacaatctggt
+641192/1
@@@FFFFFBAFHFGEGHIJJGHCDEGGIGGC?DFDHIFECGIJJIJGHHI
@2675781/1
acctccgacactgaggtcacggtactcgcggtacatgttgtgtacacctg
+2675781/1
@@@DDFDAHHFHHEGHGGIGIFCFGHIJJJJF>EGCD=FGHGGHDCGAEH
@641259/1
ccctaagtgagtatacatctattaaaatcaaacgcagagctcattatgtt
+641259/1
CCCFFFFDHHHFHIJJIJJJJJJJJJIJJJJJJJJJBHIIJJJJJIJJIJ
@6792890/1
gggctctgtgcctggctcccatgtcacggtagcactgagtgacggcacct
+6792890/1
CCCFFFFFHHHHHJJJJJJJJJJJGJJJJHIJJJJJJJJIJJJJJJJJJI
@5251003/1
cattcgactgatccggtgagggatgcgtgacgtcagcccctacgatcatc
+5251003/1
@@@DDDDDDHFFHI=FEEFF9F:?@E?1?FHHHE?HDBBAGF@A/@E>=@
@4765647/1
ctctgtgcctggctcccatgtcacggtagcactgagtgacggcacctccg
+4765647/1
@B@FFFFFHHHHHJJJJIJIHIIJJJHIIJJJJJIJDHIJJJGJJJJJJJ
@1150371/1
gtgctgggcctcttgtatgcgaaggtgttgaggcgcttgtggtggtgcac
+1150371/1
CBCFFFFFHHHHHJJJJJJJJJJJJEHHIJIJJJJJJJJIJJIJJIIJJJ
@6793009/1
gtcttcttgaacttcttcaattgacgcaagaagtaccagaaacgggactt
+6793009/1
CCCFFFFFHHHHHJJJJJJJJJJJJJJJJJJJJGIJJJJJJJJJJJJJJJ
@641478/1
gtctggagagaagatcctcatcttgtatagaggaggcttgggctcgctct
+641478/1
CCCFFFFFHHHHHJJJJJJJJJJJJIJJJJJJJJJJJJJIIJJIIIJIIE
@1150395/1
gtggtggtgcacgcgcttgggcagagggaatctgattgtgctgttgtgga
+1150395/1
CBCFFFFFHHHHHJJJJJJJJJJJIJJJHIIJJJHJJJJIJJJJJJIJJI
@2247379/1
gcgcacagggcacgcttgcgcatgacatctatacatgccattggcgttca
+2247379/1
@C@FFFFDDHHHHIIGIIGGJGGIGHGGIJIIIIGHIIJJIJIJJJFAEH
@2247567/1
ctcagatgcaatttcttgcaagaattgcacaaagttgaagtccttgttgt
+2247567/1
@@@AB>BD8F8DF@@EHG@HIGBHBBB9F>HFHIFEGIGG9<CCFABBG;
@6793234/1
gtcaaattaaagaatcacgtcgaacactattctatgcttataccattaat
+6793234/1
C@CFFFFFFHDFFHIEIIGGIDEAEHCGHJJIIJJJGGHAHIIJJIJJIG
@2247666/1
gggttttttaaactcatattttcatggtaccaagttatgaatttttcaaa
+2247666/1
@BCDDFFFHHHHHJJIJIIGIJJJJJIHHIIIIJHIGJJJGIJJJIJJJJ
@2247894/1
ccgacactgaggtcacggtactcgcggtacatgttgtgtacacctgagcg
+2247894/1
?@@DDDDDF<?FAECBFDH?GHIIIIDDH?9D9?FG?CG@FFDFEHFHGI
@104880/1
gggatgcttaaatttacatttagtgtttgtttcatgtcaatcggttcata
+104880/1
CCCFFFFFHHHHHJJJJJJJJJJFHFJIJJJIJIJIIJJJJJJJGIIJJJ
@7837969/1
gcgccaaatattttattgtaacaatgaaccatggtttcaacaatttctct
+7837969/1
CCCFFFFFHHHHHJJJJJIJJJJJJJJJJJJJJJHIJJJJJJHJJJJJJJ
@104928/1
agcactgagtgacggcacctccgacactgaggtcacggtactcgcggtac
+104928/1
CCCFFFFFHFHHHJJIJIIJJJJIJJJJJIJIGGHJJJFHIJJJJIH?DF
@5251639/1
ctgtctacctaattttgaagcgcgcgtcggcgcgatttgaaaaattcata
+5251639/1
@C@DFFFFHHHHHJJJIJIGGGIJJJFHGIJIIHEFFFEEEEEEDDDDEE
@2676478/1
ccgattgacatgaaacaaacactaaatgtaaatttaagcatcccacaata
+2676478/1
CCCFFFFFHHHHHJJJJJJJJJJJJIJJEHIJIJJJJJJJIIIJJIJJJJ
@6793579/1
gtggtgcacgcgcttgggcagagggaatctgattgtgctgttgtggaact
+6793579/1
CCCFFFFFHHHHHJJJJJJJJIIJJJIJJJJJJJJIJJJJJJJJJJJIII
@2248282/1
gccagatgccaaagttcttgatcttcactgggctcttctctgggatttcc
+2248282/1
CCCFFFFFHHHHFGIJJJJJGJJJJJIIIIJIJJJJJJJJJJJJJIJJJJ
@1654192/1
tgtgtacacctgagcgagactcataacgcagccagatgccaaagttcttg
+1654192/1
B@BDDDFDFFHHHJJJJJIIIJJJJJIJJJJJJJJJJJJJIIJJFHIIJJ
@4213280/1
tgacgcaagaagtaccagaaacgggacttagccacaatctggtctgg
+4213280/1
@@@DD:ADDFFF22<ACDF>9@?;FGGCFFFIIFFCDAFCBBDFF;B
@1151017/1
tgggcctcttgtatgcgaaggtgttgaggcgcttgtggtggtgcacgcgc
+1151017/1
@@@F@DFFHHHHGIIIJIJJJBGHGIIIIGIJJJJJIGHIJEHEHIJJHF
@4213319/1
agcatacataataaaattagaggaagtaggtgctgggcctcttgtatgcg
+4213319/1
@@@DDFFFHFDFHJIEIGHIIEECGHAEHHFGHGHIIGGIIGIIGEIGFD
@1654445/1
agcaaatggaaaaaaaaattggtgaaaagaatcacaagtaagatactgca
+1654445/1
CCCFFFFFHHGHHJJIJIIIIIGHIIJIJJJJJJJJIJFGHJIJIJJJJJ
@5251988/1
gtggtcttcttgaacttcttcaattgacgcaagaagtaccagaaacggga
+5251988/1
CCCFFFFFHHHFHJJJJJJJJJJJJJIJJJJJJJJJGHIIEGIIJJIJJI
@7325264/1
catgattcatccacaaattccaacccttgcgtttcaaaacaattcatttt
+7325264/1
@@@DD>DDAFFDFIEIGG9BHEA:<8C;C><GCBDDHE9B;@DGHID@>F
@5252119/1
aataaacatattcttataaaattttactgtttttaatttgtgctccaaat
+5252119/1
@CCFFFFFHHHHHJJIIJIJJJJJJJJJJJHJJJJJJJJJJGJJJJJIIJ
@2249459/1
cccatgtcacggtagcactgagtgacggcacctccgacactgaggtcacg
+2249459/1
CCCFFFFFHHHHFHIJJJJJJJHIJJIJJJJJJJJJIJJJJJIJJHIJJI
@7839410/1
ctcatcttgtatagaggaggcttgggctcgctctccgaagggagcttgcg
+7839410/1
CCCFFFFFHHHHHJJJJJJJJJJHIJIJJIJJJJIJIHJJJJGGIJJJII
@6794262/1
gctgggcctcttgtatgcgaaggtgttgaggcgcttgtggtggtgcacgc
+6794262/1
@CCFFFFFHHHHHJJJJJJJJJJFFEGIIIIIJJJJIJIJHEHHGGIIIG
@106481/1
gtgctgttgtggaactgcttcacctgtggccggcggcacgcagacgcctt
+106481/1
C@BFFFDEHFFHHJIJJJIJIJJJJIHIIIJJIIJJJHHFFCDDDDDDDD
@6285412/1
gtctggagagaagatcctcatcttgtatagaggaggcttgggctcgct
+6285412/1
;?@?DD;AC?;DF3<C<CC@H<CFGHIIFHEGG;@8B@F<=DFDD607
@7325743/1
gtgctgggcctcttgtatgcgaaggtgttgaggcgcttgtggtggtgcac
+7325743/1
@@@FDFFFFFHHAHBGHIEHGJEGH;EGHBCFHA?FGHIIGCGFCAAHGI
@6794442/1
cacggtagcactgagtgacggcacctccgacactgaggtcacggtactcg
+6794442/1
C@CFFDBDFHFHHJJEGEHHHIIHJIIJJJJIJJJGJIFHHIJICEHIJE
@106953/1
ccacaatctggtctggagagaagatcctcatcttgtatagaggaggcttg
+106953/1
CCCFFDEFHHHDHGIJGIGIIGIIIJIJIJJJIIJFGIJJJJIDHIJJJE
@7840145/1
catacataataaaattagaggaagtaggtgctgggcctcttgtatgcgaa
+7840145/1
B@@FFFFFHHHHHJJJJJJJJJJJHJJJIIJIJJJJJJJJJJJJJJJJG@
@3220167/1
ggtactcgcggtacatgttgtgtacacctgagcgagactcataacgcagc
+3220167/1
B@BDFFFFGHHDFIIJGFHIGIIJJFGGGIIJJJIJIJJJJJJJIJJJIJ
@2250603/1
ctccaatcctttactcgaatagtcttttctaacttgaacagtgcgatgtt
+2250603/1
@CCDFB?AFHDDFGIIIEHGGHCEFHGIII<HGDEFCHGIB:DDGGGF??
@3220184/1
gtcttcttgaacttcttcaattgacgcaagaagta
+3220184/1
@@@DD?A??F?FFIDGD?C:F@H<AEG@CF?G@11
@7326117/1
gcaaccactaattccagtgataaattcactctagcacgtagttctcagct
+7326117/1
@CCFFFFFHHGHHJIJJGHIJJJIJJJJJJJJJJJIJJHIJIJJJJIJIG
@641911/1
tcagcatggtaagaaggtggcggccagaatctagacatgcacagctcttg
+641911/1
CCCFFFFFHFHHHJJJJGHJJJJJJJJJJJJJJJJJJJJJJJJJJJJJJJ
@6285877/1
cttgttgttaagaggtgttacctgcaacttggccaggttagggccaacag
+6285877/1
?=;DA;BDFFDDF9EG=EGHGH@FGHIII9EDE<;D?GHGA3BC6BFGBF
@7326325/1
tcacggtactcgcggtacatgttgtgtacacctgagcgagactcataacg
+7326325/1
CCCFFFDFHHHHHJJHIJJJJJIIHIHIJIJJIIJJJIIIIHIJJJJJJJ
@6286018/1
gtcggcataacgggccgcgactccgccctcttcctcgggttggaatgatt
+6286018/1
@@@FFFDFFFFFHJJIJIIGGIHIIIIIIEEHHGHDFFD?BBBCDDDDDD
@4766508/1
ttgggcacagttcctcgacgagcaagtagttcttgaagcacagacacagg
+4766508/1
;?@ADDD?BCADCAE?E:F@C?EGI@?9?:D?BG@BHIGCDFHHGCCA=C
@7326446/1
gtgctgggcctcttgtatgcgaaggtgttgaggcgcttgtggtggtgcac
+7326446/1
@@@DDDFFFFHGHJJGIIIEICHHJEHHIJIGGEIJGHIGHHIII@CGHD
@2251518/1
gttgtggaactgcttcacctgtggccggcggcacgcagacgccttgatga
+2251518/1
CCCFFFFFHHHHHJJJJJJJJJJJJJJJJJJJIJHHFFDEDDDDDDDDDE
@642610/1
gcaagaagtaccagaaacgggacttagccacaatctggtctggagagaag
+642610/1
CCCFFFFFFHHHHJJJJJJJJJJJJJJJJJJJJJJJJJIIJJJJJJJJJJ
@5750073/1
gaacccgccggtgctcttgtagaacatgatgagtagctcctgcaccatgc
+5750073/1
@@CFFFFDDHHHFIIGIIEFGGJIIJIIJIHDGIJIEGHIGHGCGHIGJJ
@6795356/1
cctcttgtatgcgaaggtgttgaggcgcttgtggtggtgcacgcgcttgg
+6795356/1
C@BFFFFDHHHHGIIJIGGHHIGIGEGIJJIIHJJJDHEHIIJGIHFFFD
@6286315/1
gccattagtagactgatcagccggagcagctccggtaagtttgtcgagta
+6286315/1
CCCFFFFFDFHHFIJJJJJIJJJJJJJJJJIIJJI@FIHHHIJGIJGIHD
@5750446/1
ccaacagattgtttgagatgtttgtgaaactgcgacaccttgtggctgtg
+5750446/1
@@@DDDDDDFHFFGF<ED?B?HHFFHGHCEGEHIDHGIGFICDFGDHGHE
@643625/1
gtggtgcacgcgcttgggcagagggaatctgattgtgctgttgtggaact
+643625/1
CCCFFFFFHHHHHJJJJJJJJJJJJIIJJIJJJJJIHJJJJJJHIJJJJJ
@643839/1
gtcacggtagcactgagtgacggcacctccgacactgaggtcacggtact
+643839/1
???=DDA2<0<C<E@>?E>F<@F@8:DC>;DDDDIDEIC?=@CEDA5;A;
@643958/1
agtgacggcacctccgacactgaggtcacggtactcgcggtacatgttgt
+643958/1
@B=DFFFFGHHHHJJJJJJJJJIJJFHIJJJFGHIJJJJJAEHHHFFFF@
@2677408/1
ccagaatctagacatgcacagctcttgcagccatccaacgggattgccca
+2677408/1
CCCFFFFFHHHGGJJIEIJJJJJJJJJJGIIJIJGGHGIJJIIIHHIIII
@6796014/1
gccctcttcctcgggttggaatgattctggtgggttgtcctgcagagctt
+6796014/1
CCCFFFFFHHHHHJJHIJJHJJJIJJGJJJGHJJHHIGIIJJIJIFIIJJ
@6796131/1
aaataatttaaaagaaacgacttaaatctaattaatttataaattat
+6796131/1
CCCFFFFFHHHHHJJJJJJJJJJJJJJJJJJJJJJJJJJJJJJJJJJ
@4768465/1
gctcttgcagccatccaacaggattgcccatcaatttatcttcaaatgac
+4768465/1
CCCFFFFFGHGHHJJJIJJJIFIEGHIIJIJJIIIIIJIIJJJIJGJIJJ
@4768522/1
ttccaggataaaaagtaacctattttatgtccaggataataagttaatta
+4768522/1
CCCFFFFFHHHHHJJGGIIJJJJJJJJJJIJJJJJJJJJJJJJIIJJJJJ
@1153575/1
cacgcctgggatgccacccggcaccactcccgggtgaggatgcactacat
+1153575/1
CC@FFFFFGAHFAHGABHIGHIBEFABGBDDHFH@FDFGEHIBHIIIHE>
@5751019/1
cttagccacaatctggtctggagagaagatcctcatcttgtatagaggag
+5751019/1
@@CFFFFFHHGHFIJJFHHIJIJFHHIJIJJHHIJJJIJJJJJIJ@GGEH
@2677796/1
gtgcattattacattttttataaacggtacatctagagtataaaaaactg
+2677796/1
@C@DFBDDDBBFHIIIIGGCGIGGEHI?FEEGGGGDHG9BDDEDGG?FCD
@7840595/1
gtgctgggcctcttgtatgcgaaggtgttgaggcgcttgtggtggtgcac
+7840595/1
@@<BA?DDAFFFFIB<EGHDHEHGI:?CFEFHHHHAFEHGIICGHIIID@
@5252590/1
cgtgattctttaatttgacataacttttttatttatgaaccgattgacat
+5252590/1
CCCFFFFFHHHHHJJJJJJJJJJJJJJJJIJJJJJJJJJJJJJJJJJJJJ
@107723/1
gttcgacatcgacataacaataacccctgctattttttttatttttattt
+107723/1
@@@FFFFFHHHDHJJJJJJJJJIIDHIJJJGGIJJJJJIJGHIJIIGIJI
@4216114/1
tcatcttgtatagaggaggcttgggctcgctctccgaagggagct
+4216114/1
@@@D?DDDHFDDBDFH@A@DAA@1CE@C?C@GADHB@G@66;65@
@7841384/1
atcaggatgtggattttaatgttattattacagcatacataataaaatta
+7841384/1
?@@DDD2AFCFF:CGHI>CFHIIAEHHGEHDDBCFFGGIIGEHBD?FBF?
@4216439/1
ccagtggtcttcttgaacttcttcaattgacgcaagaagtaccagaaacg
+4216439/1
@@@D??DDFHHG?FCBF@HHGGGHCHIIIBHDHIIGEEIFGBGGGGGHIG
@2254668/1
agtggtcttcttgaacttcttcaattgacgcaagaagtaccagaaacggg
+2254668/1
BC@FFFFFHHHHHJJJJJJJJJJJJJJJJJJJJJJJJHIJJJJJJJJJJJ
@2254726/1
gtggattttaatgttattattacagcatacataataaaattagaggaagt
+2254726/1
CCCFFFFFHHHGHHIJJJJJJJJJJIJJJJJJJIIHIIJJJIJJJJJIIF
@1655773/1
ttcacctgtggccggcggcacgcagacgccttgatgacctccactttgat
+1655773/1
CCCFFFFFHGHHHJJJJJJJJJJJJJJHHFFFFEEEEEEEDDDDDDDDDC
@1655806/1
ctgatcagccggagcagctccggtaagtttgtcgagtagagccttagctg
+1655806/1
CCCFFFFFHHHHHJIGHIJJJJFDGIJHIJJIIIJJDFHGGHIIIJJJII
@2255159/1
gatataaaagattggaagctagccgggcggatgtatggcagtagctaact
+2255159/1
CCCFFFFFHHHHHJJJJJJJJJJJJJJJJJHIJHIJJJJHHHHHFFFFFF
@7326811/1
gtggtgcacgcgcttgggcagagggaatctgattgtgctgttgtggaact
+7326811/1
B@@FADEFFHGHHJJJJJJJJHIJIJIJJIJJJJIJIJJJIJJHJJJJJI
@7842049/1
ggcaggttgaactcacaccattcaatttaaaagaaactgggtgcgtgcag
+7842049/1
CCCFFFDDHHHHHJJJJIJJJJJJJJJJJJJJJJJJJJJJJDHIJIJJJJ
@4216832/1
gcgcttgtggtggtgcacgcgcttgggcagagggaatctgattgtgctgt
+4216832/1
@<@?DADDDDA??1AE?EB<GDFFE;GF<AB8B?FBFF;AF<AD.=CEFE
@7842224/1
cagtggtcttcttgaacttcttcaattgacgcaagaagtaccagaaacgg
+7842224/1
@@<A??DDHFFFDHIIBAFCEFG><FF<FAGGE@C3:DGHB@BDG@D@6?
@6797657/1
cattgaaaacaaaaataaaaaaaatagcaggggttattgttatgtcgatg
+6797657/1
CCCFFFFFHHHHHJJJJJJJJJJJJJJJIJJJJFHHIJJIJJIJJJJJJJ
@5253666/1
atcttgtatagaggaggcttgggctcgctctccgaagggagcttgcggcc
+5253666/1
@@@DDFDEHHHGGGBGIJIG@EGGHHBBGHIFHJIJ@GBHIFGIIGIGHF
@7842846/1
cttttgaagattctgatattgatagttttttcattccctgcagagcttgc
+7842846/1
CCCFFFFEHDFHHIGG@GGHIIGIIHHFGHIBHGGHI<DEHIGHCHIBHH
@1656280/1
ccagtggtcttcttgaacttcttcaattgacgcaagaagtaccagaaacg
+1656280/1
B@CFDDFDHHHHGJJFJJJIJJJJJJJJJJJJJIJJIIIGHIIGIJIJJI
@6797820/1
tggagagaagatcctcatcttgtatagaggaggcttgggctcgctctccg
+6797820/1
CCCFFFFFHHGHHJJJJIJJJJHJJJJGJJGHGIJIGDHIAFHIJIIJIE
@5253991/1
cgcaagaagtaccagaaacgggacttagccacaatctggtctggagagaa
+5253991/1
CCCFFFFFHBFHHJJJIJJJJJHIJJJIJJJJJIJJJJIJIJJJGIIJJJ
@6287144/1
gcaggatcctcgtcattgcctggcatacaaggcaaagcaccgacgacgac
+6287144/1
@B@FDFFFFFHHHIIIGGHHFEGIIEHJJJJIJGGHGGHGIGIIIGGHFH
@4217416/1
ctgtgacttgtagtcaaggtggagattttactatctttcaagtcggcata
+4217416/1
CCCFFFFFGHHHHIJIJJJEGHGJFIHJJJJJJJIJJJGIJJJJJJJJJI
@7843654/1
cggtactcgcggtacatgttgtgtacacctgagcgagactcataacgcag
+7843654/1
CCCDFFFFHHHHHIIIJJJJJJJHIJGIHIJJJJJJJHIJJJJJJJIIJG
@1155458/1
ctcttgtatgcgaaggtgttgaggcgcttgtggtggtgcacgcgcttggg
+1155458/1
CCCFFFDFHHHHHIJJAFHHJJJJJJJJJJJJJHIHHHIJIJJJHFFFDD
@1155483/1
gaggaagtaggtgctgggcctcttgtatgcgaaggtgttgaggcgcttgt
+1155483/1
BBCFBDFEFHFHHGGIGFIIEIIHJGIIIJHEHIGDFDGHGIIIGIIIIG
@3699205/1
gtttattttgtttttctctgtgatctgtttcttggcatctatagatgtcg
+3699205/1
C@CFFFFDHGFHHIIJJJIJGEGAHHIIJJJIJJIGGIJEGIJIIJJIGE
@4217566/1
gccagatgccaaagttcttgatcttcactgggctcttctctgggatttcc
+4217566/1
CCCFFFFFHHHHHJHIJJJJJJJJJJJJJIJJJJJJJJJJJJIJIJJJJJ
@4217570/1
tctgtgcctggctcccatgtcacggtagcactgagtgacggcacctccga
+4217570/1
CCCFFFFFHHGHHJJJJJJJJJJJJHIJJJJJJJJHIJJJJJIJJJJJJH
@3221847/1
agatgtttgtgaaactgcgacaccttgtggctgtgacttgtagtcaaggt
+3221847/1
CCCFFFFFHHHHHJJJJJJIJJJJJJJIJJJJJHJIJJJJIJJJJJJJJ?
@6798426/1
cagttttttcatctcagtatgtatgtgtcggtccccagctccgaagttcc
+6798426/1
@CCDFFFFHHHHHJJJJHJJJIJJJIIIIJJJJJJJJJJJJJJJIJIJJJ
@4769495/1
agaagatcctcatcttgtatagaggaggcttgggctcgctctccgaaggg
+4769495/1
CCCFFFFFHHHHHJFGIHIJJJJJJHJJIJJDHHIJJJJJJJIJIHJHIJ
@4769932/1
gtagcactgagtgacggcacctccgacactgaggtcacggtactcgcggt
+4769932/1
@@<DDBDDHFDDFAFH1CFGICHIBGGGHIGHIGDGIIIIIGGHCAGHE?
@2258190/1
gtggattttaatgttattattacagcatacataataaaattagaggaagt
+2258190/1
BBBFFFFFHHHHHHHIJJJJJJJIJJJJJJIJJJJJJJJJJJJJIIJJJI
@3699954/1
ctgtgatctgtttcttggcatctatagatgtcggtggcgcacagggcacg
+3699954/1
CCCFFEFFHHHHHJJJJJJJJJJJJJJJJJHGJJIIJJJJJJJJJJJJJI
@2258744/1
ggctatgccatttatcctcgcacgttggcagtaatagtacaagtgaaaag
+2258744/1
CCCFFFFFHHHHHJJJJJJJJJJJJJJJJJJIJEIJJHIJJJJHIJIJJJ
@1156372/1
ctcatcttgtatagaggaggcttgggctcgctctccgaagggagcttgcg
+1156372/1
CCCFFFFFHHHHHJIJJGIJJJJGHIJIJJIJJJIJJEIIIJAHGIIJII
@646560/1
gtccagaacacgtattaattctgttttcacgttgtcaataaactattggc
+646560/1
CCCFFFFFHHHHHJJJJJJJJJJIJJJJJJJHIJJJIIJJJJJJJJJJJI
@1156471/1
acgattgaaagtgcgggggtgacatcggacttaatacaaggaaactgttt
+1156471/1
CCCFFFFFHHHHHJJJJJJFHIHHHHHFFDDEEEEEDDDDDDDDDDDDDD
@646844/1
gtagcactgagtgacggcacctccgacactgaggtcacggtactcgcggt
+646844/1
CCCFFFFFHHGFHIJJJJJJJJJJJJJJJJJJJJHIJJJJFHIJJJJHFB
@4771009/1
ggagcaaatggaaaaaaaaattggtgaaaagaatcacaagtaagatactg
+4771009/1
CC@FFFFFHHHHHJIIJJJIIJIGIGIIGIIIIIIIIJJJGFIIJJIIJJ
@2259318/1
ggtgcacgcgcttgggcagagggaatctgattgtgctgttgtggaactgc
+2259318/1
B@@FFFFFHHHHHJJJJJJJJJJIIJJJJJJJJIJJJJJJJJJJJJJJJI
@4771357/1
tggatggagtgagcacgggctctgtgcctggctcccatgtcacggtagca
+4771357/1
<@@DFFFFHHHFHFEHEAGIIIGIHIIIIHIIIIIIIIIIGIIIDBFGII
@2259716/1
ctgtggccggcggcacgcagacgccttgatgacctccactttgatgatct
+2259716/1
CCCFFFFFHHHHHJJJJJJJJJJJHHHHFFFFFFEEDEEDDDDDDDEFDE
@4771526/1
ccgcaatgttggagcttggtacaaagcaaaggtcgggcagttcgtcaaca
+4771526/1
CCCFFFFFHHHGGHIJIHJHGGHIHIIJJIJJBGIJIEHIHIGIHCGHJJ
@2259986/1
tttttttttttgttcccacatcaggatgtggattttaat
+2259986/1
@@@DDDDDHFH:DH@DH<??FHDBF83=8@FCDFFH;7=
@2679568/1
agacgatttcaccagtggtcttcttgaacttcttcaattgacgcaagaag
+2679568/1
@@@FFFFFGHHHHJIGIIIIJIJJIIIIEGIGIIIGIJIJIGIJIIJJIJ
@647900/1
gccagatgccaaagttcttgatcttcactgggctcttctctgggatttcc
+647900/1
CCCFFFFFHHHHFIIJJJJJJJJJJJJJJJJJJJJJIJJJJJJJHIJJJJ
@5255185/1
gcacgcgcttgggcagagggaatctgattgtgctgttgtggaactgcttc
+5255185/1
CCCFFFFFHHHHHJJJIIJJIJJJJJIJJJJJJJJJJJJJJJJJJJJJJJ
@5752887/1
gtggtcttcttgaacttcttcaattgacgcaagaagtaccagaaacggga
+5752887/1
CCCFFFFFHHHHHJJJJJJJJJJJJJJJJJJJJJJJGHIIJJJJJJJJJI
@6799984/1
atacaaggcaaagcaccgacgacgacactgtacagttagaaatgttacaa
+6799984/1
@C@FDFDDAFDDBGGBHG<FGHEGBGHIGGIEICGIIGA@@GGGHCH@?=
@5255337/1
tggcgttgatgtcgcaagatagtgagacattcactttttagtcataatct
+5255337/1
CCCFFFFFFHHFHIJGIJJJJJEGIIGHIJJIIJJJJJJGHIJIIIJJIJ
@2260739/1
gccagaatctagacatgcacagctcttgcag
+2260739/1
:?@DD:A??A<<<E?C?3IAEGEB:AC9?<<
@2260786/1
gccagatgccaaagttcttgatcttcactgggctcttctctgggatttcc
+2260786/1
CCCFFFFFDFHHHGGHIJIJIJJJJHGIJJGICGIJJJJJJJGJHGIJHI
@1157625/1
gctgttgtggaactgcttcacctgtggccggcggcacgcagacgccttga
+1157625/1
@@CFDFFFHHGGFIIIJIJIIJIIHIGIIJIJJJJIHHFFCDEDDDDBD@
@111372/1
atctgattgtgctgttgtggaactgcttcacctgtggccggcggcacgca
+111372/1
@@@DDDDDH?DFFEGGIHHGAFEGBHHIIGGGEHIEGIGGFHDGEBDACB
@7844797/1
cgcggtacatgttgtgtacacctgagcgagactcataacgcag
+7844797/1
@<8?A0?@4C<F<E<A2<A:<A:CG;9??@88BBGIEDF7:?6
@111616/1
ctcatcttgtatagaggaggcttgggctcgctctccgaagggagcttgcg
+111616/1
@CCFFDEEFHGHHJJJIGIGIJIAHHIEC?D;FHGIBDHIIIDGGHII;;
@2261514/1
ctccatactttgtttcatttaaatttacgggctatgccatttatcctcgc
+2261514/1
CCCFFFFFHHHHHJJJJJJJJJJJJJJJJJJJJJJJIJJJJJJJJJJJJJ
@1157981/1
tcacggtactcgcggtacatgttgtgtacacctgagcgagactcataacg
+1157981/1
CCCFFFDDHHHHHJJEHHJIJJIIGHGIJIJIIJJJJIIIJJJJJJJJJJ
@2680587/1
gctttctttagttttaagttagttttcatcttaagttcggaaagattata
+2680587/1
CCCFFFFFHHHHHIJJJJIJIJHHIIJJJJJJHIJIJJDGIJJIHIEIIJ
@112201/1
ccacagttccagtctcaggcacattgccattagtagactgatcagccgga
+112201/1
@@@DDDB?2CFDHIEAGEAEGHCHD?HHIIDCGHBHGGAHABDDH>F:F<
@7845536/1
ctcatcttgtatagaggaggcttgggctcgctctccgaagggagcttgcg
+7845536/1
CCCFFFFFHHHHHJJJJIJJJJJGIJJJJJJIJJJJGIJJJJGIIIIGII
@1657627/1
gggcagagggaatctgattgtgctgttgtggaactgcttcacctgtggcc
+1657627/1
CCCFFD?DHDABFGH@EHIEEFGHGIIGEGBGAEHGGGCHEHICGB99BG
@7328761/1
ctcatcttgtatagaggaggcttgggctcgctctccgaagggagcttgcg
+7328761/1
CC@FFFFFHHHHFJEHIGIGIIJEHJJGEHEGGEGHGHEHGIDGIIJJII
@6288376/1
ccgcaatgttggagcttggtacaaagcaaaggtcgggcagttcgtcaaca
+6288376/1
@@CFDDFFD?FHAHHBAFHECGIIIGIIFEGG?DG8FGIGF@BF;CGIII
@2262875/1
gtgtggaatagtgacttccggcaaatttttggttttaaccacatagttcc
+2262875/1
@??DDFDDBFDCFGHGGEABBFGHIIID?@DEFGGGIICGHEHGD>9BFH
@113073/1
gccagatgccaaagttcttgatcttcactgggctcttctctgggatttcc
+113073/1
CCCFFDFAFFFDFIAFGGGGIIJII@HHGIJICHIGIGIGIII@HABEID
@7846419/1
cacctgtggccggcggcacgcagacgccttgatgacctccactttgatga
+7846419/1
@C@FDDFDFDDFFHIIIEHHBGHECGAEHFD@D@>>>CCBDCCDDDDDC9
@1158680/1
gcactgagtgacggcacctccgacactgaggtcacggtactcgcgg
+1158680/1
@;=DDA?A2A:AC<8@EG@G;?8D?FBDGDC0??DFD7BFBFF<55
@1158796/1
ggtgttgaggcgcttgtggtggtgcacgcgcttgggcagagggaatctga
+1158796/1
BBBDDFFFGHHHHJJJHIJGIIHIIJJJJJIIJJJJJJJJHHHFFFFFEE
@3700744/1
catacataataaaattagaggaagtaggtgctgggcctcttgtatgcgaa
+3700744/1
CCCFFFFFHHHHGJJJJJJJJJJJHHJJHHIIJJJJJJJJJJIJJJJJII
@7329109/1
gtctgtacattgaaaataaaaataaaaaaatagcaggggttattgttatg
+7329109/1
@=@DDDDDDHDHFEBG@EHIIIGIGIHIIEGIIGDDB?FFHHGGHCFGCF
@1158862/1
ctgggatgccacccggcaccactcccgggtgaggatgcactacatttccg
+1158862/1
CCCFFFFFHHHHHJJJJJJJJJIJJJJJJFHIJJIJJJIJJJJJJJJJJI
@7329158/1
cccatgtcacggtagcactgagtgacggcacctccgacactgaggtcacg
+7329158/1
@@@DDDBDHHFDBFFBHIEECA:AAF?GDHAGEHGIGIGGBHGCG@@D@E
@4220770/1
cttcatccagaggcaagcgctccaagttgcttggaggcttgggcctgttt
+4220770/1
CCCFFFFFHHHHHJJJJIJJJJJJJJHJJJJJJJJJJJJJJJJIJIJDHI
@4220774/1
gggctctgtgcctggctcccatgtcacggtagcactgagtgacggcacct
+4220774/1
CCCFFFFFHHHHHJJJJJJJJJJJJIJJJGIJJJJJJJJHIJJJJJJJJI
@113880/1
ctggagagaagatcctcatcttgtatagaggaggcttgggctcgctctcc
+113880/1
CCCFFFFFHHHHHJJJJJJJJJJIJJJJJJJJJJJJJGIIIJJIIIIIJJ
@6801665/1
agagggaatctgattgtgctgttgtggaactgcttcacctgtggccggcg
+6801665/1
CC@FFFFFHHHHHJJJJIJJJJJJJJJJJJJJJJJJJJJJJIJJJJJJIJ
@1658202/1
gctctgtgcctggctcccatgtcacggtagcactgagtgacggcacctcc
+1658202/1
CCCFFFFFHHHHHJJJJJJJJJJIJJJHIJJJJJJJJHIIJJJJJJJJJJ
@648112/1
gttgtgtacacctgagcgagactcataacgcagccagatgccaaagttct
+648112/1
CCCFFFFFHHHHHJJJJJJJIJJJJJJJJJJJJJJJJJJJJJJJJJIJJJ
@1658272/1
gcgaaggtgttgaggcgcttgtggtggtgcacgcgcttgggcagagggaa
+1658272/1
BCCFFFFBFFHHHJJJJJJJJIJJJJJGHIJJJJJJJJJJHHHFFFFDDE
@4220875/1
ccgccctcttcctcgggttggaatgattctggtgggttgtcctgcagagc
+4220875/1
CCCFFFFFHHHHHJJJJGHJJJJJJJJJJJJJDGIJGIIHIJJIJJJJJJ
@648201/1
gtcgcgggtcggacgagccgtgccttttattgcttggtgagacacg
+648201/1
CCCFFFFFHHHHHIJIJJJIIJIJJHHHEHHFFFFFC@BCCEDDDD
@6801916/1
caccagtggtcttcttgaacttcttcaattgacgcaagaagtaccagaaa
+6801916/1
@CCFFFEFHGHHHJJJJJJJJJJJJJJJJJJIJIJJJJJJJGIIJJIJJJ
@648802/1
ctcatcttgtatagaggaggcttgggctcgctctccgaagggagcttgcg
+648802/1
@CBFFFFFHHHHHJJJIIGHIIJBBHEIIGEHIGIJJEGIHG@AFHIIIE
@2265272/1
gtcacggtagcactgagtgacggcacctccgacactgaggtcacggtact
+2265272/1
CCCFFADBFHHHHHGGIHHIIIGGEHIHIGHJJJJIJIEHIIIJJJJIHF
@1159638/1
tttgtttttctctgtgatctgtttcttggcatctatagatgtcggtggcg
+1159638/1
@CCFFFFFHHHDHJJJJJIGHHHIGHJHIGHIIIJIJJJJIJJIIFGHGI
@4773793/1
gccccattttctgaaacacattacaaaaccgtcttaactaaatgatagtg
+4773793/1
CCCFFFFFHHHHHJJJJJJJJJJJJJHIIIJJJJJIJJJJJJJJJJJ<FH
@5753748/1
gtgctgggcctcttgtatgcgaaggtgttgaggcgcttgtggtggtgcac
+5753748/1
C@CFFFFFFHHHHJJIJJJJJIIJJ?FGHIGHICHIJJIHIJGIJGHHII
@3224322/1
aggggttattgttatgtcgatgtcgaacccaaaaatgtaattaacttttt
+3224322/1
CCCFFDDFHHGHHJJJFHIIJJJIJIJJJJJJJIJJJDFIJJJJIJJJJJ
@2265896/1
gcggtacatgttgtgtacacctgagcgagactcataacgcagccagatgc
+2265896/1
CCCFFFFFHHHHHIIHIJ<IHJJJJJJJJJJJJJJJJJJJJJJJJJJJII
@4774220/1
ctttagaagtatgttcttagctgtcatctggttcatacggcgcgcggtcg
+4774220/1
@CCFFFDDHDFHFHHGIJGGIHIHGIJJIEGHHGGHHGIIBHIHIHGJHF
@2265965/1
agcatacataataaaattagaggaagtaggtgctgggcctcttgtatgcg
+2265965/1
@@@DDDB?FFHHBFGIGIGGIBDHD>AFHGIIIGIGGCFIIIIG?BFHGI
@5753906/1
cgcaagaagtaccagaaacgggacttagccacaatctggtctggagagaa
+5753906/1
CCCFFFFFHDFHHIJJJJJJJJJJJIIIJJJJJJJJJJJGHIJJIIIJJI
@4774375/1
cgcagccagatgccaaagttcttgatcttcactgggctcttctctgggat
+4774375/1
CCCFFFFFGAHHFIIIGEHIIIJIGIJGIJJJJGHICHIJJJJJJICGHH
@6802859/1
gcaagaagtaccagaaacgggacttagccacaatctggtctggagagaag
+6802859/1
CCCFFFDFCFBFFIGIJIJJJIHIIJJIIJJJJIJIIJIIGIIIIHIIGG
@2266269/1
tgaggcgcttgtggtggtgcacgcgcttgggcagagggaatctgattgtg
+2266269/1
CCCFFFFFHHHHHJIJJIIJJJJJJJJJJJJJJJJJJJHGHHHHFFFFFF
@6289728/1
cgcttgggcagagggaatctgattgtgctgttgtggaactgcttcacctg
+6289728/1
CCCFFFFFHFHFFGIGGHIIIHIJH@FHHIJIJJJIJJGIJJJGIJJJII
@4221946/1
agaataaggattaaaaataaacttaaagattattaataagaaaaaaataa
+4221946/1
CCCFFFFFHHHHHJJJJJJIJJJJIBHIIJJJJJJJJJJJJJJJJJJJJI
@650560/1
cacagacgaacagacaaacagacaaacagacaaacagacaaacagacaaa
+650560/1
CCCFFFFFHHHHHJJJJJJJJIJJJJJJJJJJJJJJJIJJJJJJJJJIJJ
@5256109/1
cacggtagcactgagtgacggcacctccgacactgaggtcacggtactcg
+5256109/1
@CCFFDDFGHHHHJICFGIIEIGIGIGGIGJIJJJBFGCCGGGI@EHIJG
@650683/1
ctgtggccggcggcacgcagacgccttgatgacctccactttgatgatct
+650683/1
@@@DDEFFHGHHGGIIGIIGIJEEHHEFDEFFFFDEDCEDDDDCCDDDCA
@2266583/1
gtctattatagtttcaaaaaaactgtttcacataaataggtgagaagtgt
+2266583/1
BBCFDDFDHHHCHIHIJJJJJJJHIFHIHJJJHIJJIIII?DHIJJJDF?
@4774983/1
ctcatcttgtatagaggaggcttgg
+4774983/1
???D:DDDBDDB:CDCE@:CEFCF7
@5754535/1
gacgatttcaccagtggtcttcttgaacttcttcaattgacgcaagaagt
+5754535/1
CCCFFFFFHHHHHJIJJJJJIJJJJIJJJJIJJJJJJJJJJJJJJJJJJB
@1160864/1
gctgatcttaagtctgtcatctcaccaggcttcaattcccggcagttttc
+1160864/1
CCCFFFFFHHHHHJJJJJJJJJJJJJJIJJJJJJJJJJJJJJJJJIJJJI
@6803748/1
gtacacctgagcgagactcataacgcagccagatgccaaagttcttgatc
+6803748/1
@BBFFFEFHHHHHIJJJJJJJJJJJJJJJJJJJJJJJJJJJHIJJJJJJJ
@4222928/1
tttctaacttgaacagtgcgatgttttacaagggcaggttgaactcacac
+4222928/1
;@?BDDD??CA:<CC;:<FECEGGCDB??E9:?F18:?BD3???D<B3?F
@4223143/1
gcgcgttctcatgtaatttttaatgttttccaaatcgacgactcctgtgg
+4223143/1
CCCFFFFFHHHHHJJJJJJJJJJJJIJJJJJJJJJJJJJJEIJJJJJIJJ
@4223184/1
ataagcatagaatgttcgacgtgattctttaatttgacataactttttta
+4223184/1
CCCFFFFFHHHHHJHIJJJGIIJJJIJIJJJJJJJJJJJJJJJJJJJJJI
@2268436/1
gtgcgatgttttacaagggcaggttgaactcacaccattcaatttaaaag
+2268436/1
<@@DDDDDFF?<<<<?E=;:<<<21:1:?EB?D9DDCDECG>BD9?F?88
@1161454/1
gtgcacgcgcttgggcagagggaatctgattgtgctgttgtggaactgct
+1161454/1
CCCFFFFFHHHHHJJJJJIIJJIJJJJJJJJJIJJJJIJJIJJJJJJJJJ
@652685/1
ctcccatgtcacggtagcactgagtgacggcacctccgacactgaggtca
+652685/1
CCCFFFFFHHHHHJGIJJJJJJJJHIJJJJJJJJJJJJJJJJJJJJJJII
@2268652/1
gtacacctgagcgagactcataacgcagccagatgccaaagttcttgatc
+2268652/1
BBBFFFFFHHHHHJJIIJJJJJJJJJJJJJJJJIJJJJJJIHIJJJJJJJ
@115599/1
tgctgggcctcttgtatgcgaaggtgttgaggcgcttgtggtggtgcacg
+115599/1
CCCFFFFFHHHHHJHJJJJJGIHI?HGHIIJJIJJJJJIJJIIJHHIGIH
@2682828/1
cttggcctcttgtatgcgaaggtgttgaggcgcttgtggtggtgcacgcg
+2682828/1
@@@DFFFDDDDFFGGEBEHEGBCCCCFIGABHHFAFH@G=@B;C@FDEGB
@2682858/1
cggtgctcttgtagaacatgatgagtagctcctgcaccatgctgctcatc
+2682858/1
@@@DDADDHHHHDIEEGIIIBAHIIHIIGHGBFGICFIHEGHGIIIII@F
@653130/1
ggcctgttttggtagcggcggcgcggtccgtgtggagcatgctcgccatc
+653130/1
CCCFFFFFHHHHHJJJJJJJJJJHFDCDDDBDDDDDDCDDDDDDDDDDDD
@116015/1
ataaaattagaggaagtaggtgctgggcctcttgtatgcgaaggtgttga
+116015/1
CCCFFFFFHHHHHJJJHHHIEFHHGHJJIIIIJJIIIJJJJJJJDHFGII
@2269152/1
gttgtattcagctggtggagcagatatagcggtggaggggaacacagttt
+2269152/1
BBCFFFFFHHHHHJJEGIHIJJJJJJJJJJJJCGHDHIJJGIJJJJJGGI
@4223594/1
ctcaacatgtatatccgacctcctgtatattcctatttgtgtaaactaac
+4223594/1
@<?D??DDHCFBFGHEGFAGG>AFG?EEBFCBEB9CDFGB@BF>DFGHG@
@7849642/1
ggtgctgggcctcttgtatgcgaaggtgttgaggcgcttgtggtggtgca
+7849642/1
BC@FFFFFHDHHHJJJGJIJJJFHIJFHFHIJJJIIJIIJHIJIJJ4@GG
@6804568/1
ctccaatcctttactcgaatagtcttttctaacttgaacagtgcgatgtt
+6804568/1
?@@DDFDDHHDDDHBHGGGIIGEHGIGHIFGIBHIIIIIBDGDBF@HH?B
@116689/1
gcgcttgggcagagggaatctgattgtgctgttgtggaactgcttcacct
+116689/1
CCCFFFFFHHHGHJIIIJJJJJJJJIIJJJJIJJIJJJJJJJJJJJJJJG
@6804630/1
cctttctaaggttctaaactatatctgtaccaaatttcaaccaaatccgt
+6804630/1
C@CFFDFFHFHFHIIIIJJJJJIJJJJHIJJJIGGIIHIHIJIJJJIJII
@116821/1
ggatggagtgagcacgggctctgtgcctggctcccatgtcacggtagcac
+116821/1
CCCFFFFFFHHHHJJJJJJJJJJJJJJJJIJJJJJJJJJJJJJJGGIJJJ
@6804716/1
gtggattttaatgttattattacagcatacataataaaattagaggaagt
+6804716/1
@BBFFFFFHHHHHJJJJJJJJJJJJJJJJJJJJIJJJJJIJJJJJJJJJ@
@3702625/1
gtcacggtagcactgagtgacggcacctccgacactgaggtcacggtact
+3702625/1
CBCFFFFDHHHHHJJJJGHIIIJJJJJJJJJJJJJJJJJJGHJJJJHIHH
@3702740/1
gtggattttaatgttattattacagcatacataataaaattagaggaagt
+3702740/1
B@@FFFFFHHHHHJJJJJJJJJJJJJJJIJJJJJJJJJJJJJJJIIJJJH
@6805210/1
gggaatctgattgtgctgttgtggaactgcttcacctgtggccggcggca
+6805210/1
@CCFFFFFHHHFHIJIIHIJJFHIIIIJJJIIIJJJIIIIGIIIJFGBED
@1660180/1
ctctaattaatttacttatatgttgggcgaattttgcgatctgcgtggta
+1660180/1
@@@A=;DD?BFBDBDG@CHEGC?FBG<FB:@:DDCGAF@?FD?BGFEH@@
@7850000/1
gtgatctgtttcttggcatctatagatgtcggtggcgcacagggcacgct
+7850000/1
@B@FFFFFHHHHHJJJJJJJJJJJJJJJJJFJIJJJJJJJJJJIJJJJII
@1660314/1
cacggtagcactgagtgacggcacctccgacactgaggtcacggtactcg
+1660314/1
@C@FFDDDBHHFHGIIIJIJGGHIGGGIJIIGIJDDHIBFHHII@DHGI;
@2271365/1
gcaagaagtaccagaaacgggacttagccacaatctggtctggagagaag
+2271365/1
CCCFFFFFFHHHHJJJJJJJJJJJJJJJJJJJJJJJJJJJJJJJJJJIII
@3703442/1
tcaggattgaaacgtcttttatgttgggacagctatcttcataaaagcta
+3703442/1
CCCFFFFFHHGHHIGIJJJJJJIIIJGIIJIIJJJJJJJJJJJJIGGGIJ
@118415/1
gcgactgtcacacggtagcggaaggtgggttcgtgaatcatgccctcaat
+118415/1
?<@DDD?DFHHDDGICFFHEHIGII00?D67?@G?=CFGGGIGEHIGG@H
@6805708/1
cgtagaaaagtgctgtctgtacattgaaaataaaaataaaaaaaata
+6805708/1
@@@DDDDDHHF8AF>CDGHIIIE4A<EHHHGIIIGGCHCHI<FEGG=
@5258508/1
agacgatttcaccagtggtcttcttgaacttcttcaattgacgcaagaag
+5258508/1
CC@FFFFFHHGHHJJHIJHIIJJJJJJJGHIIJJJJJJJIHJIIIJJJIJ
@2271820/1
ccgcaatgttggagcttggtacaaagcaaaggtcgggcagttcgtcaaca
+2271820/1
CCCFFFFFHHHHHJJJJJJHIJJJJJJJJJJJGHIJJJJJIJJJIJJJJJ
@118745/1
agcatacataataaaattagaggaagtaggtgctgggcctcttgtatgcg
+118745/1
CCCFFFFFHHHHHJJJJJJJJJJJJJJJJJIJIJJJJJJJJJJJJJJJJJ
@1163377/1
cccactacatcgagatggtaagcctttcattattagacatcgacaaaaca
+1163377/1
CCCFFFFFGHHHHJJJJJHHJJJJJJJJJJJJJJJJJJJJJJJJJJJJJI
@2271983/1
cagcatacataataaaattagaggaagtaggtgctgggcctcttgtatgc
+2271983/1
@@@DDB:A===<<FG<<AF<<<<C:<A<9AFH@GGBC?GADDFGC?9?DG
@119048/1
gacggcacctccgacactgaggtcacggtactcgcggtacatgttgtgta
+119048/1
@@@==DFFFHFGFIGGGIEGHH:;FHIIGGIJJJJJI@BHHEBHEEHECC
@1163532/1
ttgatgctgacacgaaacactcggtccttaccctctccaggtaatataac
+1163532/1
CC@FFFFFHHHHGIGIJJGJIJIIHGJIIIGEHIJJIJJJIBGHIIJJJI
@1660989/1
aattcgtaattcgtagctttctttagttttaagttagttttcatcttaag
+1660989/1
@?@BDFBDCFHHHGIIGIJJJJJJIJJIJJJJJJJIJHGGIJJJJIJJIJ
@4775715/1
ccacaatatattcgtgaaaaccgcatccaactcggatcagccg
+4775715/1
@@@DADFFHFDFDGC=BAEGGIGEGIIGGGGGIBBA?6BB>;A
@1163791/1
taatacaccgccgcttaaaagataggtaccgatgagcgcttccacgcaat
+1163791/1
CCCFFFFFGHHHHJJJJJJJJJJJJJHHJJJIJJJJJJJJJJJJJJHHFF
@6806321/1
aagaagtaccagaaacgggacttagccacaatctggtctggagagaag
+6806321/1
?@@DD3=A4<=<?FGC=7@AFEHC9<?DFAGF9DFI?BG@9DB;8?DF
@5259107/1
ctgggcctcttgtatgcgaaggtgttgaggcgcttgtggtggtgc
+5259107/1
@@CDDDDDDHAHHEEGEF1<CF<A?FBCGIEGGGECHBH=C@@@=
@1163894/1
gcctcttgtatgcgaaggtgttgaggcgcttgtggtggtgcacgcgcttg
+1163894/1
CCCFFFFFHHHHHJIIIJAFHIJIJJJJJJJJJIJHIJHIJJJJJJHFFD
@653873/1
gcaagaagtaccagaaacgggacttagccacaatctggtctggagagaag
+653873/1
CCCFFFFFFHHHHJJJJJJJJJJJJJJJJJJJJJJJJJJJJJJJJIIIJJ
@6806448/1
aggtgctgggcctcttgtatgcgaaggtgttgaggcgcttgtggtggtgc
+6806448/1
BBCDDFFFHHHHHJJJJIJJJJJJJJJCHHHIIJJIIJJJJIJIGIHEHI
@120048/1
ctgcaccatgctgctcatctcgtgcactatctcttgtctgtgttgttgca
+120048/1
CCCFFFFFHHHHHJJJJJJJJJIJJJJJJJJJJJJJIJJJIJJJJJJJJJ
@6806605/1
gcatagatagaaatcgaactcggtcggatgcgtgatgccgagg
+6806605/1
?@@?DD;?DFB>DCFHGEHIII7<CF>E1:BDFFHGGE@FE@A
@4776293/1
ggcacctccgacactgaggtcacggtactcgcggtacatgttgtgtacac
+4776293/1
B@@FFFFFHHGHHJJJIIICGHIIIDFHIJJJIIFGIJJJJJJIIDHHEH
@4776324/1
gcacgcgcttgggcagagggaatctgattgtgctgttgtggaactgcttc
+4776324/1
CCCFFFFFHHHHHIEHIBCF@FHGGHFHGGBGIIIEGGDGCGIGIIGGCD
@1661484/1
gtcctttctaaggttctaaactatatctgtaccaaatttcaaccaaatcc
+1661484/1
CCCFFFFFHHHHGHIIJJGIJJIIIJJJJHIJJJJIJJJHIIIIIDFHHI
@654276/1
gttgtggaactgcttcacctgtggccggcggcacgcagacgccttgatga
+654276/1
@BCFFFFFHHHHHJJJJJJHHHIJJIJJIJJJJJHHFFDEDDDDDDDDDE
@3704590/1
atacataataaaattagaggaagtaggtgctgggcctcttgtatgcgaag
+3704590/1
@CCFFFFFHFFFHJGIGGGHIHJDHIGAFHIJIIIIJJEHIIIJIIIIJI
@7331121/1
ggcagagggaatctgattgtgctgttgtggaactgcttcacctgtggccg
+7331121/1
@@@FDDDDHFFDHHGIIEACEHF@HICHIGGHIGFGHEDGHFDAB@DDFE
@7331184/1
gcttcacctgtggccggcggcacgcagacgccttgatgacctccactttg
+7331184/1
CCCFFFFFHHHHHJJJJJJJJJJJIJIIHHHFFDEEEEEDDDDDCDDDDD
@3225192/1
cggtgatggcgcgcgccatggcgatgggcgtgcggtcctcgctgcaggcc
+3225192/1
@@CBDDFFFHHGGBHGIJJIJIJHGIIIIIJGIIFA?<CEDDDDDDDDDD
@1661798/1
gacgatttcaccagtggtcttcttgaacttcttcaattgacgcaagaagt
+1661798/1
CCCFFFFFHHHHGJHIJJIJJJJJJJJJJJJJJJJIIJJFIJJIIGHIJ?
@2683849/1
atacataataaaattagaggaagtaggtgctgggcctcttgtatgcgaag
+2683849/1
@@@FDFFFHFFHFGHIJIIJJIIHJJIAFHIIIIJJJJIJIJIJJIJJII
@121131/1
tggaactgcttcacctgtggccggcggcacgcagacgccttgatgacctc
+121131/1
CCCFFFFFHHHHHJJJJJJJIJJJJJJJJJJJHHFFFDDEDDDDDEDDDD
@7331516/1
agctgctgccgaaagattagagtcgtcttctacttctgcttctggcacat
+7331516/1
@@CDFFFFAHFDFHHJGIICGE<FFCFHHHIGIJJIJEIIJJJGEGGCDF
@3705079/1
cactggttcaaattcaaataaaatcactctgcaatcctgcctcacatgat
+3705079/1
@@@FFFDDHFHFHJEHEGJGFHJIJJHHIJJGHHIHIIIIJJIGGGGIIJ
@5259924/1
ctcttgtatgcgaaggtgttgaggcgcttgtggtggtgcacgcgcttggg
+5259924/1
CCCFFFFFHHHHHIIJFHHHJHIJJJJJJJIJJIJJHHIIJJJJHFFFDD
@4777575/1
ggcctcttgtatgcgaaggtgttgaggcgcttgtggtggtgcacgcgctt
+4777575/1
@@@DDDDDFB?FDEG<<EE3AAFHHGIDGGHGIIIGIEH@BF7@FBE><<
@121388/1
cacggtactcgcggtacatgttgtgtacacctgagcgagactcataacgc
+121388/1
@@@DB?DDF?FA@AF@FHGGFCE9;DF>??B@F>@FBFGGIIIG;FD@G<
@1662166/1
gtgaaaaccgcatccaactcggatcagccgtttctgagactagcgcgcac
+1662166/1
CCCFFFFFHHHHHJJJJJJJJJJJJJJJJJIJJJJJJJJJJJJJJJJHFF
@7331749/1
atagcaaacagccactggcaatgtggatagctggacaaggcactggcaac
+7331749/1
CCCFFFFFHHHHHIJJJJJJJJIEHIJIIIJJIJIHIJJJJJJJJJIJII
@3225847/1
ctggtctggagagaagatcctcatcttgtatagaggaggcttgggctcgc
+3225847/1
@@CFBDEFHBHHHIGJJJJIIJIIIIJJJJJIIIIIGIJJIGEIIIDFHG
@7331845/1
agccagatgccaaagttcttgatcttcactgggctcttctctgggatttc
+7331845/1
CCCFFFFFHHHHHJJIJJJJJJJJJJJJJJJHIJJJJJJJJJJJJJJJJJ
@3225937/1
ggatgcgtgacgtcagcccctacgatcatcactgccgtgtcctttataca
+3225937/1
CCCFFFFFH1FHFHIHGHIIIIIGIGEHGG@DFGBHHFHEEHIGIDHIGG
@3226011/1
ctgctatttattttttctatattttcaatgaacagaattgacccttctac
+3226011/1
CCCFFDFFHHHHHJJJJJJJJJJJJJJJJJIIJJJJJJJJIJJJJJJJJJ
@4778454/1
gccagatgccaaagttcttgatcttcactgggctcttctctgggatttcc
+4778454/1
CC@FDDFDHFDHBGFHIG@HIHIGIIIECG;CFFIBGHHIID@AFHIIIB
@3705633/1
cgcttgtggtggtgcacgcgcttgggcagagggaatctgattgtgctgtt
+3705633/1
@@@DDDADFAACCFGHGIIIGIIIIIGFGDDDDHEHGIIIIGGIIIIIDG
@122335/1
cacgcgcttgggcagagggaatctgattgtgctgttgtggaactgcttca
+122335/1
CCCFFFFFHHHHHJJJJJJIJJJJJJJJJIJJJJJJJJJJJJJJJJJJJG
@2684677/1
gaggaagtaggtgctgggcctcttgtatgcgaaggtgttgaggcgcttgt
+2684677/1
@@@FDFFFFHGHFIIGHIGGHIGEGEHIIGIGDGIGHDFEDGIGIJGHI@
@122387/1
gcatagatagaaatcgaactcggtcggatgcgtgatgccgaggtcgacag
+122387/1
CCCFFFFFHHHHHIGGGIIIJGIFHIFGIIGHIIJJIHGGIIIGGEFHFF
@4225149/1
gtcacggtagcactgagtgacggcacctccgacactgaggtcacggtact
+4225149/1
@=@BDDABFFFAFGIEGDHHIC1?8::CBG><DDFEAFDHIG;=@8GC:A
@1662681/1
gtcttcttgaacttcttcaattgacgcaagaagtaccagaaacgggactt
+1662681/1
@@@DFFDFDHHFHJGGIJJEHIIEIJIBGGIJIGBFGHIJJJJGGGIJII
@4778896/1
gctgggcctcttgtatgcgaaggtgttgaggcgcttgtggtggtgcacgc
+4778896/1
CCCDFDDFHHFHHGHJJJJGGIJHHECHIIJFJJJJJCBHFEHAHIIJJH
@4778917/1
actgagtgacggcacctccgacactgaggtcacggtactcgcggtacatg
+4778917/1
CCCFFF?DFHFH?GDHIII8AC@@DHGGIHCGHIIDCHGIGGEH=BB3;>
@4779071/1
ctgctatttattttttctatattttcaatgaacagaattgacccttctac
+4779071/1
@@CFFEDBHFFDHDHEFFED?FBHGFFFHGFHHHG9?DHFBF?FD?BDBB
@3226552/1
gtttgtctgtttgtctgtttgtctgtttgtctgtttgtctgtttgtctgt
+3226552/1
CBCFFFFFHHHHHIIJJIJJJIIJJHJJJIJJJJJJJIJJJJJJJJJJJH
@5260842/1
cctggatggagtgagcacgggctctgtgcctggctcccatgtcacggtag
+5260842/1
CCCFFFFFHHHHHJJJJJJJJJIJJJIJJJJJJJJJJJJJJJJJJJJHJJ
@1662897/1
ctcatcttgtatagaggaggcttgggctcgctctccgaagggagcttgcg
+1662897/1
@@@DDDDDHHHFFIIGGBG1CFD?FDBFHIEI;FFGGHG6@@=8FGHEI>
@4779386/1
gctctgtgcctggctcccatgtcac
+4779386/1
;??DDDDAAAA33B<C=EFECFAB3
@123394/1
ataaaattagaggaagtaggtgctgggcctcttgtatgcgaaggtgttga
+123394/1
@CCFFFFFHHHHHJJJHIJJIHIJJJJJJJJJJJIJJJJJJJIJBFHIJI
@5757294/1
gttcgacatcgacataacaataacccctgctattttttttatttttattt
+5757294/1
;@@D73ADHDDHDHEH<FHEFGEDBEGIIIIIIGGGIIGBHCFHGGGGGI
@6292358/1
tgtaaaacttctcggaaatctccaatccaaaccgtttgaaatctcggttt
+6292358/1
@@;DADDFGHHDHIHGBHHJIIIJIIEEGEGHIIABHGDDFEHEAHIG@F
@4779983/1
gggctctgtgcctggctcccatgtcacgg
+4779983/1
@@@ADFF>F?FDFHGGBGEEGIFFHHGEG
@5757559/1
gctgggcctcttgtatgcgaaggtgttgaggcgcttgtggtggtgcacgc
+5757559/1
CCCFFFFFHHHHHJJJJJJIIJJHHGIJIGIIJJIJJJJIIJGFEHJJJF
@3706776/1
gccagatgccaaagttcttgatcttcactgggctcttctctgggatttcc
+3706776/1
@@@FFDFDHGGGHJFGIJJGJJIIJJIIIEHEGGGGIJIHIIJJIGJJGD
@6292648/1
ctcatcttgtatagaggaggcttgggctcgctctccgaagggagcttgcg
+6292648/1
CCCFFFFFHHHHHJJJJJJJJJJIIIIIJJJIJJJJIIJIJJGJJJJIJG
@3706875/1
tacataataaaattagaggaagtaggtgctgggcctcttgtatgcgaagg
+3706875/1
@@@FFDFFFHDDHIGHIIGHGIEEHIEFHHIGDDEGHIDFFDHIIIDFGI
@124419/1
ctgttgtggaactgcttcacctgtggccggcggcacgcagacgccttgat
+124419/1
CCCFFFFFHHHHHJIJJJJJJJJHJIJJJJJJJJJGHFFFDEDDDDDDDD
@4780909/1
ctattttagttaattagtaatgtgcattgtaaaattctagacacacatgc
+4780909/1
<@<DD;2ADFFBFIBGFACFHI<ABCFHB3AEBFAGDDFCBFFEECFDFG
@124625/1
agaggaagtaggtgctgggcctcttgtatgcgaaggtgttgaggcgcttg
+124625/1
CCCFFFFFHHHHHIIJJJJIJJJJJJIJJJJJIIJJDGGHIIJJIJJJJJ
@1663850/1
agcaaatggaaaaaaaaattggtgaaaagaatcacaagtaagatactgca
+1663850/1
CCCFFFFFHHHGHJJJJJJJJJFHJJJJJIJJJJJJJJHHIJJJJJJJJJ
@3707143/1
gcaagaagtaccagaaacgggacttagccacaatctggtctggagagaag
+3707143/1
@@@DDDD?=CFDFDFHGIDHIAFEHIGGGGCHABEDHIGGFHIAHIGIG@
@5261969/1
cacagttccagtctcaggcacattgccattagtagactgatcagccggag
+5261969/1
@@@F?BDDDFHDHHHIIEHIIJGGGHHHJJGJBHIIIJGHIIJIGGHFHE
@6293120/1
ggcgcttgtggtggtgcacgcgcttgggcagagggaatctgattgtgctg
+6293120/1
?;;DDDD?DFACFEEGEGFGEGGHBFDGDGH==BA:CGGCIICGH=7CDE
@7853572/1
gtactttatcgtcgaatttcgggttgttcaccgctgccccgtcctgtggg
+7853572/1
CCCFFFFFHHHHHJIJJJJJJIJIIIIIJJJJJJJJJJJJJGIIGEHIJH
@1664006/1
gatttaaagtcgaatattccctgacacctcacccagggcggg
+1664006/1
@@@AD>DDF?AF<CG;EE<FG4C:AFGI@GGB3?DDCF?F6/
@2272675/1
taaaattagaggaagtaggtgctgggcctcttgtatgcgaaggtgttgag
+2272675/1
CCCFFFFFHHHGHJJHIIJIHIJJIIIIJJIJJHIIIJIA@GH9DBFGHJ
@125246/1
gcaagaagtaccagaaacgggacttagccacaatctggtctggagagaag
+125246/1
<??DDEDBFFDFBFGEGIGIIEGI<BF<BFGICHIIEGBBFI>9DBHGEG
@1165649/1
gcgtcccgtacccatagcaacaagatcagcgactgtcacacggtagcgga
+1165649/1
@C@FDFFFFHHDDDGEGGHBGHIHHGGHGHGFGHIGIGIIIFIBGHIGIE
@125451/1
gtcaaattaaagaatcacgtcgaacactattctattctatgcttatacca
+125451/1
CCCFFFFFHHHHHJJJJJJIJJJJJJJJJJJJJJJJJJJJJJJJJJJJJJ
@2273020/1
gtggtggtgcacgcgcttgggcagagggaatctgattgtgctgttgtgga
+2273020/1
@@CFFFF@FHDHHJIJGJIJJJIIDFGGFHJJJJIJIIDHHIIIHJHIJI
@1165727/1
gcctcttgtatgcgaaggtgttgaggcgcttgtggtggtgcacgcgcttg
+1165727/1
@?@DDFFFDFHGDIIJIIHFCFHIJE?EBHIGHGCGGG@FGHGIIJHF<C
@125634/1
ctgcagatgactgtgcatccttgctagtaagtcctgagccatagcaaaca
+125634/1
@C@FDDFFGHHHHHIIIIGGIHIGIJHHHIFFHHIGCGGIHIJGHIIJJD
@125699/1
agcatacataataaaattagaggaagtaggtgctgggcctcttgtatgcg
+125699/1
@@@FFBF8CDFHDHIGIJJIHGGIGGGGDDHHDHJJD?CDHHEG?@GIIH
@656882/1
gccctcaatctgcaccagttcatatttgggcacagttcctcgacgagcaa
+656882/1
CCCFFFFFHHHHHJJJJJIJJJJJJJJJJJJJJJJJJJJJJJJJJJJJJJ
@2685132/1
caagtaagatactgcaaacatgccagttataaagcatagcccgaagtgct
+2685132/1
CCCFFFFDHHFDHIJGIIJGEIJGGGIJJJJJGHHGGGGGJFA<FHBGIG
@4781399/1
gtgcctggctcccatgtcacggtagcactgagtgacggcacctccgacac
+4781399/1
@?@DDDD;CBDFHGHHH9BAEECF>?FH<?>GB?GD@@6@FGGIIIFGIB
@126096/1
agagaagatcctcatcttgtatagaggaggcttgggctcgctctccgaag
+126096/1
CCCFFFFFHHHHHJJJJJJHIJJJJJJJJJJJIGHIIIJJIIICGIIIJE
@6807150/1
ccgcatccaactcggatcagccgtttctg
+6807150/1
;=;D?DAD<DBD3A@AF1C@EFE:DFDF<
@3228313/1
cttcaactctaattttcaaaaatctgatacatggcattatatgtttgaat
+3228313/1
;?@DFFFFHFFDFIIIGEGIIIDGIGCHCHHHIGEEGHIIIIIFFIIGIE
@126245/1
gctgtctgtacattgaaaataaaaataaaaaaatagcaggggttattgtt
+126245/1
@?@FFFFFHHHHHJFIGHGHIJGIIJJGIIEEIIGGIJIGIJ:FHHIJII
@126269/1
tgtggaactgcttcacctgtggccggcggcacgcagacgccttgatgacc
+126269/1
@@?DDDDDHB>DDFFEGIIB<DEEEFHHDHGIG:BBDDCBAA@CC@CDAC
@126272/1
gtgaaaaccgcatccaactcggatcagccgtttctgagattagcgcgcac
+126272/1
@@@FFFFFADHHHIJIJIJJJJGIJJJJJIIIIGHIIJIHJJIJJJJHFF
@126338/1
gtcgaacccaaaaatgtaattaactttttttttgtctgtttgtctgtttg
+126338/1
CCCFFFFFHHHHHJJJHIJIJJIIJJJJJJJJJJJJJJIJIJJIJJJJJG
@6807315/1
gagactcataacgcagccagatgccaaagttcttgatcttcactgggctc
+6807315/1
CBCFFFFFHHHHHJJJIJJIJJJJIJJJJFHJIJJJJJJJJJJJJIGHII
@2685453/1
gtggattttaatgttattattacagcatacataataaaattagaggaagt
+2685453/1
CC@FFFFFHHHHHCHGGJGIIJJJJJIGIJIJJIJJGJJJJJIJJIIJJD
@1166425/1
ctgcttcacctgtggccggcggcacgcagacgccttgatgacctccactt
+1166425/1
CCCFFFFFHHFFFIIIJJJJJJIJJIJJJHHHFFBDEEEEEDDDDDDDCD
@657897/1
cagtggtcttcttgaacttcttcaattgacgcaagaagtaccagaaacgg
+657897/1
CCCDFFFFHHFHHJJJJJJIIJJJJJJJHIIJIJJJJJFHIIJJJJJJJJ
@4226056/1
cacggtagcactgagtgacggcacctccgacactgaggtcacggtactcg
+4226056/1
CCCFFFFFGHHGHJJHIJJJJJJJJJJJJJJIJJJJJJFHJJJJHHIIJH
@5263210/1
tggtcttcttgaacttcttcaattgacgcaagaagtaccagaaacgggac
+5263210/1
CCCFFFFFHHHFGHIJGHIHGHJIGHCFIHHIHIICGHIEHGIJJJGIHH
@127219/1
aaagataagatgaagaagaggagcaaatggaaaaaaaaattggtgaaaag
+127219/1
@@BFFFFFHHHHGJJIIJIJJHIIIIIIIJIGJJGGJJIHIJICHIIGIG
@6807874/1
ctcataacgcagccagatgccaaagttcttgatcttcactgggctcttct
+6807874/1
CCCFFFFFHGHHHJJJJJJJJJJJJHJJJJJJJJJJJJJJJJJJJJIJJJ
@2686150/1
gcaagaagtaccagaaacgggacttagccacaatctggtctggagagaag
+2686150/1
CC@FFFFFFHHHFJJJJIJIGIIGJIHGIIIJFIIJIGIIIGHGHHEGGE
@658678/1
ggcagagggaatctgattgtgctgttgtggaactgcttcacctgtggccg
+658678/1
18?DD:AD6?FFAA<:AEFFHFEEAFHGEIIIIFFFA9CAFGCFEBDBDF
@4226429/1
gtcctttctaaggttctaaactatatctgtaccaaatttcaaccaaatcc
+4226429/1
@;@DDDDDHHHHHFBBFHIIIIIAHBFHCEHHEHGIHIIIIIIIIFIIII
@4226465/1
gccacaatctggtctggagagaagatcctcatcttgtatagaggaggctt
+4226465/1
@@<D?BBD>FA:2AEE>GAHD?B>FC<AC9CEEC>GD9C@>9<FHGE<F9
@2686332/1
ctgcaaagttaaccatcttgtattcaaaagaaaacctagaatcactggtt
+2686332/1
CCCFFFFFFHHHHJIJIIJJIJJJJIJJJJJJIJJJJJJJIJJJJJJJGH
@3229583/1
cggtagcactgagtgacggcacctccgacactgaggtcacggtactcgcg
+3229583/1
BCCDFFFFHHHHHGHJJJJJJJJJJJJJJJJJJJJJIIJJJJCGIJJJJH
@128334/1
ctgagcgagactcataacgcagccagatgccaaagttcttgatcttcact
+128334/1
@@@D?DDDDFHBFEHGIGG>GFABGHII<?GEHCB9BFH@?8BFD<CHGH
@5263935/1
caacagattgtttgagatgtttgtgaaactgcgacaccttgtggctgtga
+5263935/1
@@@FFFAEFFCFHGGGGCGHIHEA@HGGIIIGGIGEECHEABBBHGIFHC
@1167406/1
aaatagtttatttcgtgtttttgtcacatatttgtgtcgttggcgctcag
+1167406/1
@@@FFDADFDFHFHHHFFGGABFIIGGIIIJJJIBFCDEGIIJDHIGIIG
@659517/1
aggtgctgggcctcttgtatgcgaaggtgttgaggcgcttgtggtggtgc
+659517/1
@@@BDFFFHGHDHIIIIIIIIII?FHGGHFHIHIIIIIIIIIGGCHIHAE
@4227007/1
cacgtgtacatttcgagagaacaaattacattcacttgacatcataatac
+4227007/1
CCCFFFDEHHHHHJJJJJGJJIJJJJJJJJJJJJIJJJJJJJJJIJJIJJ
@659839/1
tgtgacttgtagtcaaggtggagattttactatctttcaagtcggcataa
+659839/1
BCBFFFFFHHGHFIIIIJAGHIJFIIJIIJJJJJJJJIJJJIJIJJJJJJ
@5264227/1
atacataataaaattagaggaagtaggtgctgggcctcttgtatgcgaag
+5264227/1
@@<DDBB:ACFF?AEFEGF<3<FACHF9<?9C<E3??D<DGIIIIID?0@
@128785/1
cacttcagcatagacaggtgtcttccctggcaatacaacaacgacaagct
+128785/1
CC@DFDFFDHHFHGHIGI<C3CFHEFIIIIFIEGIIIIGIIGIE<GHFCB
@7854335/1
ctcgaatagtcttttctaacttgaacagtgcgatgttttacaagggcagg
+7854335/1
CCCFFFFFHHHHHJJJJJJJJJIJJJJJHHJJJJJHIJJJJIIJJJJJJJ
@129045/1
gcctcttgtatgcgaaggtgttgaggcgcttgtggtggtgcacgcgcttg
+129045/1
@?@DDDDDBFFFDF;@@@3A2CA<FD?CD@GD?BB?B6ACC3CCFE<4=B
@2274244/1
tcgtgaatcatgccctcaatctgcaccagttcatatttgggcacagttcc
+2274244/1
=@@:B:BDDFHFFADEBHHI>HGHGFH;BBFGIGFGGGI@AGGEIIDHGE
@7332646/1
agtggtcttcttgaacttcttcaattgacgcaagaagtaccagaaacggg
+7332646/1
@@@DFEFFHHHHHIJJIJJJIIJJJIJJJJJJJJIJIDGIIIIJGIJJJJ
@7332651/1
gcaagcgtgccctgtgcgccaccgacatctatagatgccaagaaac
+7332651/1
?@@DDDDD?FDDHG@BBGGHGIIEGEGIIIAB?BFHIGIGIIGEGI
@129360/1
cgggctctgtgcctggctcccatgtcacggtagcactgagtgacggcacc
+129360/1
@CCFFFFFHHHHHJJJJJJJIJJJJJIHIICFGIGIJIIJFHIJIJJJJJ
@7854699/1
ggaactgcttcacctgtggccggcggcacgcagacgccttgatgacctcc
+7854699/1
?@;BDFDDHHFHFGHHGHIIGIIEGGBHBGEGH8?<DA@>CCCCDCCCC?
@7332854/1
gcgagactcataacgcagccagatgccaaagttcttgatcttcactgggc
+7332854/1
CCCFFFFFHHHHHJIJJJJJIIJJJIJJJJJIIIIIJJJJJJJIJJJIJJ
@660793/1
acgtagttctcagcttccctgcaaagttaaccatcttgtattcaaaagaa
+660793/1
CCCFFFFFHHHHHJJJJJJJJJJJJJJIJJJJJJJJJJIJJJJJJJJJJJ
@7855317/1
gtttattttgtttttctctgtgatctgtttcttggcatctatagatgtcg
+7855317/1
CCCFFFFFHHHHHJJJJJJJJIJJJJJJGJJJJJJJJJJJJJJJJJJIJJ
@2275200/1
gcatcccacaatatattcgtgaaaaccgcatccaactcggatcagccgtt
+2275200/1
CCCFFFFFHHHHHJJJJJJJJJJJJJJJJJJJJJJJJJJJJJJJJJJJIJ
@6294135/1
gagtcatcagacgtggtcggcggactccggtctatctgatccacgcggac
+6294135/1
CCCFFFFFHHHHHIIJFHIJJJIJJJJIIJHHIHHHHHHHFFFFFDDDBD
@3708553/1
gctggagatgtgggtgtagctttaaggggatctgctgtctgtggagctga
+3708553/1
CCCFFDFDHHFHHJFHGIJJJJJJJJJJJGIJJJJJJIJJJJJJGIJJJH
@130229/1
gcactgagtgacggcacctccgacactgaggtcacggtactcgcggtaca
+130229/1
C@CFFFFFDFHHHJIJJJJJJJJJJJJJJJJIJJJJJHIJJJJJJHHFFF
@7855613/1
ctcatcttgtatagaggaggcttgggctcgctctccgaagggagcttgcg
+7855613/1
CCCFFFFFHHHHHJJJJJJJJJJIJJJJJJJJJJJJJIJJJJGHIIIJJI
@2275549/1
gttgtggaactgcttcacctgtggccggcggcacgcagacgccttgatga
+2275549/1
CCCFFFFFHHHHHJJJJJJJJIJJJJJJJJJJJJHHFFDEDDDDDDDDDE
@7333334/1
gtggctttctttgatcattaatgtctcgtatgt
+7333334/1
:1:A?BDDFH<FHGIBEF?FIAHFE4:AF8A@C
@661587/1
agccagatgccaaagttcttgatcttcactgggctcttctctgggatttc
+661587/1
@CCFFDDFFHGHHIICFGJEGGIIIGGHJJHHHCHHGEDHIIJIIIJJJI
@7333361/1
gctgggcctcttgtatgcgaaggtgttgaggcgcttgtggtggtgcacgc
+7333361/1
C@@DFFDDHHHHHFHIHJJFCEG1@CGGIIIIIIJJJJIICFGIJJJIIE
@661767/1
accagtggtcttcttgaacttcttcaattgacg
+661767/1
;=@DDDDAFFFHFGGHIIIEGGHH<EAFHII<E
@2275801/1
gggaatctgattgtgctgttgtggaactgcttcacctgtggccggcggca
+2275801/1
CCCFFFFFHHHHHIIJJJIJIIJJJJJJJJJJJJJJIJJJJJIJJJJHFD
@2275809/1
gttcacattgacaaacttaggtttgcttacagccattcccaactgtcctc
+2275809/1
CCCFFFFFHHHHHJJJJJJJJIJJJJJJJJJJJJJJJJJJJIJIIJJJJJ
@3231311/1
gggctctgtgcctggctcccatgtcacggtagcactgagtgacggcacct
+3231311/1
@CCDFFFFFHDDFFABFHIIEHGIJJJJI?EFCFHGIGGHIHIJJEHIIE
@5759338/1
tttacaagggcaggttgaactcacaccattcaatttaaaagaaactgggt
+5759338/1
CCCFFFFFGHHHGJGHIIHIJJJJJJJJJJJIJIJJJJJJJJJJJIJJJ9
@7856203/1
accgcatccaactcggatcagccgtttctgagattagcgcgcacagacga
+7856203/1
@CBFFFFFHHHHHJJJJJJJJJJJIJJJJJJJJJJJJJJJJJJJHHHHFF
@3709037/1
cagcatacataataaaattagaggaagtaggtgctgggcctcttgtatgc
+3709037/1
@@@DFEFDHFHFHBFFEGGIGAHIEHIIFIH<FGGFGGDGHGDHGHGEGC
@7856277/1
ccgcgagatcgggaactatgtggttaaaaccaaaaatttgccggaagtca
+7856277/1
CCCFFFFFHGHHHGIIJJJJIJJJJJIJJJJJJJIJJJJJIJJJIJJIHH
@6808359/1
ataaaattagaggaagtaggtgctgggcctcttgtatgcgaaggtgttga
+6808359/1
CC@FFFFFHHGGFIJJEDEHHHIJIGIIJGIIIJFECIIGGIGE?DFHHG
@2276462/1
gttctcagcatggtaagaaggtggcggccagaatctagacatgcacagct
+2276462/1
CCCFFFFFHHHGHGHIJJIJJGHIJJJIJJJJJJJJJJJJJJIJIJJJJJ
@6294915/1
gctgatctctttgcggccttcaaactgaacctaggtaatccctttatttc
+6294915/1
CCCFFFFFGHHHHFJJJJJJJGJJJJJIJJJGIJJ0BGIJIIJJJIJJJH
@131293/1
tgtacattgaaaacaaaaataaaaaaaatagcaggggttattgttatgtc
+131293/1
@@@FDFFFHHHGHEHGEFGIIIIJJGGIJIJIHIJIJ@FAGCGIGIGGHG
@131299/1
gttgaggcgcttgtggtggtgcacgcgcttgggcagagggaatctgattg
+131299/1
@@@FFFFFHHHHHFGIGGHEHIJGIIJIIJGHGGIJDGIJHFHHFFCEFB
@6808599/1
gtcttcttgaacttcttcaattgacgcaagaagtaccagaaacgggactt
+6808599/1
CCCFFFFFHGHHHJJJJJJJJJJJJJJJJJJJJGHIJJJJIJJJJJIJJJ
@6294988/1
ggggatctgagaatggtttacattcacaatt
+6294988/1
:??D:DDDFD:<F@GFGIFA:A<<<:?<9CB
@7333786/1
gcgagactcataacgcagccagatgccaaagttcttgatcttcactgggc
+7333786/1
CC@FFFFFHGHHGIIIIJIJJJJJJIIIJEHFHIIGIDHIIJJGIIGFFG
@5264976/1
gtgctgggcctcttgtatgcgaaggtgttgaggcgcttgtggtggtgcac
+5264976/1
CCCFFFFFHHHHHJJJJJJJJJJJJ?HEHIIJJJJJIJJIJJGIJIIJJJ
@7856951/1
gtgggttcgtgaatcatgccctcaatctgcaccagttcatatttgggcac
+7856951/1
CBCFFFFFHHHHHJJJJJJJJJJJJJJJJJJJJIJIJJJJJJJJJJJJJJ
@6808879/1
gtgctgggcctcttgtatgcgaaggtgttgaggcgcttgtggtggtgcac
+6808879/1
@@@ADDBDFHAFHIEEHEHEHF?@E:CEFFEEIE@FDFDFEG=;C@@GEG
@6808961/1
ccatattcaaatgggaagtggtgataaagataagtataggctcaaaacct
+6808961/1
@C@FFFFFGHHGHIJGGHFIIHHIJIJIJJ>HHJIJJJIIIJJJJJJGII
@2687498/1
gcactgagtgacggcacctccgacactgaggtcacggtactcgcggtaca
+2687498/1
CCCFFFFFDFHHHIJJJJJJJJJJJJJIJJJGHJJIJHIJJJJJIHHFFF
@7857303/1
ggtacatgttgtgtacacctgagcgagactcataacgcagccagatgcca
+7857303/1
BC@DFFFFDHFHHHHIIIIJJIJJIHIGIIIJJJJJJJJJJJJIIFIJJI
@5265431/1
gtggtggtgcacgcgcttgggcagagggaatctgattgtgctgttgtgga
+5265431/1
B@BFDFFDFHHHHJJJJJJJJJJJJJJJJJJJJJJJJJGEGHJHIJFHIJ
@4227869/1
gttcgacatcgacataacaataacccctgctattttttttatttttattt
+4227869/1
@?@DFFDFHFHHHJJFEFAAHIGGHGGGGGIAGHHFHGHIDEHIIJGHHI
@2277198/1
ccgtttttcatgttagaggcactgataatggtttattgttaaacattttt
+2277198/1
@@BDFFFFHHHHHJJJJJJIJIJJJJHHHIJEGIJJJJJJJJJJJJJJJJ
@4227994/1
ctcccatgtcacggtagcactgagtgacggcacctccgacactgaggtca
+4227994/1
C@@DFFBDHHBHFGHGIGHJGEIHFEDHHIFHHJCGBGHIIIIIA@;EHG
@6809340/1
ctgggcctcttgtatgcgaaggtgttgaggcgcttgtggtggtgcacgcg
+6809340/1
CCCFFFFFHHHHHJJJJJHIIJFGGHIIIJJJJJJJJJJHIJGGHIJJHH
@5265677/1
caccagtggtcttcttgaacttcttcaattgacgcaagaagtaccagaaa
+5265677/1
@@<DFFD?FHHFHIGHIIGHH>FFHIGHG@FCHIIIGIIIGBGIIGIHF9
@6809487/1
ctggagagaagatcctcatcttgtatagaggaggcttgggctcgctctcc
+6809487/1
@CCFDFDDDDHHGJJIGHJJIGJEHGIIIIIIJIIJJD?EHGGGGGIGGJ
@5265988/1
gtggtgcacgcgcttgggcagagggaatctgattgtgctgttgtggaact
+5265988/1
CCCFFFFFHHHGGJJGIIIJIIJIIGGHIHGGIIIIIJJJJIJHIIIGHJ
@4228527/1
ctgtggccggcggcacgcagacgccttgatgacctccactttgatgatct
+4228527/1
@@@DDDADFHDDHGEHBG>BHD4;AEHF>DDD@@@CDC@CDCD;;@>BC;
@2277933/1
gtggattttaatgttattattacagcatacataataaaattagaggaagt
+2277933/1
@@@F=DDDHHHHHIIIIIJJIJIGHIIHJJIDIIIGEHCGIAHEHEHIJB
@2278057/1
ctcagatgcaatttcttgcaagaattgcacaaagttgaagtccttgttgt
+2278057/1
@CCFFFFFHHHHHJJJIIJJJIJJJIIJDHIJJJFHHIJJHEHIJJFGEI
@6810010/1
gtcgagtagagccttagctgcggaatgcttagcttccttcttagagcgtc
+6810010/1
@BCFFFFFHHHHHJJJIJJJJJIGIGHJJJIJIIIJJJJJJJJJJIIJJJ
@2688615/1
ccagtggtcttcttgaacttcttcaattgacgcaagaagtaccagaaacg
+2688615/1
@@@FDEFFHHGHHJIIJJJJJJJJJJJJJIJJJJJJJJIHIJJJJIIIII
@2278548/1
ctgacacctcacccaggcgggatatggaattttaatttatgcccccttta
+2278548/1
CCCFFFFFHHHHHJJJJJJJJGGIIJJGIJJJJJJJJJJIJJJHHHFFFF
@7858810/1
ggcgcttgtggtggtgcacgcgcttgggcagagggaatctgattgtgctg
+7858810/1
@@@FFFFFHAFFDH8EGHGGGIJJJGIIJGIIJIJGIJJJIEIIEDGHHH
@4229267/1
gccagttataaagcatagcccgaagtgctattggcacacaggcataatgc
+4229267/1
C@CFFDDDFHGFHIIIHIIGIGGBHEFHIJIIJJJJJJJGIIJGHJGIJG
@2278927/1
cgggctctgtgcctggctcccatgtcacggtagcactgagtgacggcacc
+2278927/1
CCCFFFFFHHHHHIIJJJJJJJJJJJJJJJFHIJJJJJJJGIJJJJJJJJ
@5266950/1
cagttataaagcatagcccgaagtgctattggcacacaggcataatgcca
+5266950/1
@@@DDFFDFFDFHGDEBEGHGEIIJIJ>?<?EGGDGGDFHIIJIIJ@CGI
@7335826/1
gtgctgggcctcttgtatgcgaaggtgttgaggcgcttgtggtggtgcac
+7335826/1
CCCFFFFFHHHHHJJIJJJJJHGHI?FHHIIIJIJJJIJIJJHIJGHIJI
@5266982/1
ctcgaatagtcttttctaacttgaacagtgcgatgttttacaagggcagg
+5266982/1
CCCFFFFFHHHHHJJJJJJJJJJJJJIJHIJJIJJHIJJJJJJJJJJJJJ
@5267079/1
gtggtggtgcacgcgcttgggcagagggaatctgattgtgctgttgtgga
+5267079/1
@CCFFFFFHHHHHJJJIJIJIIJIIIJIHIJIJJIJJJJJIJJJJJIJIG
@7859369/1
ggtgcacgcgcttgggcagagggaatctgattgtgctgttgtggaactgc
+7859369/1
?@@DFFDFGHGAFIHGIIGHGII@FHHDBDHHGHIIIIHGIFGHGIGIIE
@6810898/1
gcacagttcctcgacgagcaagtagttcttgaagcacagacacaggtgtc
+6810898/1
CCCFFFFFHHHHHJJJIJJJJJHIJIIJJJJJJJJIIJJJJJJJJJFHIJ
@7336226/1
gctgtctgtacattgaaaataaaaataaaaaaaatagcaggggttattgt
+7336226/1
@@@FFFFFHGHDHIIHCIIHGJIGBGGGIGGI>DBGG>HHIGAGIDFHGH
@2279750/1
cgcaagaagtaccagaaacgggacttagccacaatctggtctggagagaa
+2279750/1
CCCFFFFFHFHHHJJJJJJJJJJJJJJJJJJJJJJJJJJIIJJJIJIJJJ
@7336418/1
taggtgctgggcctcttgtatgcgaaggtgttgaggcgcttgtggtggtg
+7336418/1
B@@FDEFFHHHDHGIJJIIIJJJJHIJJEGFHIHJGIIJIIIHGIIJIAG
@4230036/1
gtcacggtactcgcggtacatgttgtgtacacctgagcgag
+4230036/1
??@DD6:BFFFA?FF6@@GCF>FHG;69BDG<BGC;>>FA0
@4230264/1
gtctgtttgtctgtttgtctgtttgtctgttcgtctgtgcgcgctaatct
+4230264/1
BB@DFDFFHHFHHBGHHEFIHIHJJIJGIHIIJ?FHEGHGJHIJGHIIJI
@2280323/1
ctgtggccggcggcacgcagacgccttgatgacctccactttgatgatct
+2280323/1
@C@DFFFFFFDHDEIAFGGGEEGIEEFHFFDDEFEEDEEDDDCCCCCA@D
@1666328/1
ggcgtcgcttgcggtatcggcgtcgcttgcggtaccggcgtcggttgcgg
+1666328/1
CCCFFFFFHHHHHIDGHHGIJIFHGGIJJJIHHHFFFDDDBBDDDDDDDD
@3710101/1
gggcagttcgtcaacaagacattactagctgagaatatttttttccgttt
+3710101/1
CCCFFFDDHHDHHGIIGEIJJIEHGIJIJJHIJGIIIHHIGIGHGIGCFH
@2690428/1
catacataataaaattagaggaagtaggtgctgggcctcttgtatgcgaa
+2690428/1
;@@DDDDD?DHHHIIIG@HIDGFBHG@D<ADEHGH;DFB3CDHD>GHG;8
@662716/1
gtgaatataagtggcaaaggtagtaagtcagctgttccacttcatcatca
+662716/1
@@BFFFFFHHHHHJJJJJJJFHIJIJJHIJJJJJJJJJJJJJJJJJJJJJ
@4783923/1
gtggattttaatgttattattacagcatacataataaaattagaggaagt
+4783923/1
@BBFDFFFHHHHHIIJJJJJJJJJJJJJJJIJJJJJJIJIJIJJJIIJJH
@1666500/1
gccaggtgccaaagttcttgatcttcactgggctcttctctgggatttcc
+1666500/1
@CCFFFFDHHHHFFEGGGIJDHIIJIEHIHCHJJJIIJJJJJIJJIJJIJ
@4784624/1
gcactgagtgacggcacctccgacactgaggtcacggtactcgcggtaca
+4784624/1
CCCFFFFDADFHHGEGEIIJJJIIJJIIIGIHFHIJJDEGHIIJJH:BDD
@132503/1
cgtgccctgtgcgccaccgacatctatagatgccaagaaacagatcacag
+132503/1
CCCFFFFFHHHHHJJJJJJJJJJJJJJJJJJJIJJJJIJJJJJJJJJJJJ
@5760608/1
agaggaagtaggtgctgggcctcttgtatgcgaaggtgttgaggcgcttg
+5760608/1
CCCFFFFFFHHHHIJJJJJJJJJJJJHIJJJJFHHI?DGIIIJJJJIJJI
@3710788/1
ctcccatgtcacggtagcactgagtgacggcacctccgacactgaggtca
+3710788/1
CCCFFFFFHHHHHJFHJJJJJJJJHGIJJIJJJJJJJJJJJJJJJIJEHH
@7337593/1
gtcacggtagcactgagtgacggcacctccgacactgaggtcacggtact
+7337593/1
????ADD2A??FHAGEF2ACEGDGIGIIHGEBFDE8BFH?CFEGB<5@BE
@663990/1
caccagtggtcttcttgaacttcttcaattgacgcaagaagtaccagaaa
+663990/1
CCCFFFFFHHHHHJJJJJJJJJJJJJJIJJJJJJJJJJJJJHIJJJJJJJ
@3711018/1
gtgttgaggcgcttgtggtggtgcacgcgcttgggcagagggaatctgat
+3711018/1
BBBDFFFFHHHHHJJHIIIJJFFHJJIJJIJJJJJJJJJJHHHHFFFFFF
@664143/1
cttgtatagaggaggcttgggctcgctctccgaagggagcttgcggccga
+664143/1
CCCFFFFFGHHHHIJJJJJJJIJJIJIJJIIIJI<GIHIIJJIJIIGFDA
@664170/1
cgggacttagccacaatctggtctggagagaagatcctcatcttgtatag
+664170/1
BC@DFFFFHGFHGJJIIJGIJHGIIGGHEFFFHGIGGIJJIJGIGGHIGH
@5761017/1
agggaatctgattgtgctgttgtggaactgcttcacctgtg
+5761017/1
@<;BBDDAFD?BFHAACA@EEHFEEBFAGGIGHGIGCABBB
@133362/1
cctcgacgagcaagtagttcttgaagcacagacacaggtgtcttcaacgg
+133362/1
CCCFFFFFGHHHHJGIIJJJFJJIJJJIHIIJIGIGIJ?DFGIJJIJJIJ
@1667394/1
ctcgatcttttggtactccagtttcttcatctcagtatgtatgtgtcggt
+1667394/1
?@@DBDD;FHAHD:EFGGEDGCEEFHHBFDHHIGIIIFHHGHIFFGIIFI
@6296032/1
atgcgaaggtgttgaggcgcttgtggtggtgcacgcgcttgggcagaggg
+6296032/1
??<DB7D@FAFFBFGH9F@FHDF?F;?8??@B<FC6@<@A;7?DBD??;>
@5761181/1
cctggatggagtgagcacgggctctgtgcctggctcccatgtcacggtag
+5761181/1
@CCDFFFFDDHFDDAADFHJEBGIGIJJGIGIJGGIIGIGIIIHIIIHII
@5761228/1
gtttgagatgtttgtgaaactgcgacaccttgtggctgtgacttgtagtc
+5761228/1
CCCFFFFFHHHHHJJJJJJJJJJJJJJJJJJJJJJJJJFIIJJJIIJJIJ
@1667694/1
tggatggagtgagcacgggctctgtgcctggctcccatgtcacggtagca
+1667694/1
CCCFFFFFGAFHHJIIG>HIIJJJHIIJJIGHIJJJJJJIGIGJJHHGGI
@3232906/1
gtgctgggcctcttgtatgcgaaggtgttgaggcgcttgtggtggtgcac
+3232906/1
CC@FFFDBHHHHHHBFGIJIIGHGI?FGHIFGGEIJEIJJJGF@GEGGIJ
@134368/1
cacggtagcactgagtgacggcacctccgacactgaggtcacggtactcg
+134368/1
CCCFFFFFHHHHHJJGIJJJJJJJJJJJJJJJJJJJJJHJIJJJHIJJJH
@4786792/1
gtggattttaatgttattattacagcatacataataaaattagaggaagt
+4786792/1
CC@FFFFFHGDFHHGGIJJJJJIJJIJJJJJJJJJIJJJJIIJIJIJJJB
@1167972/1
ctcatcttgtatagaggaggcttgggctcgctctccgaagggagcttgcg
+1167972/1
@@@DDDDDH=C?DGGGEEEGG@F6?3EFBGG?GIIG>FGG>HGDAEG@D;
@665865/1
gttgaagtccttgttgttaagaggtgttacctgcaacttggccaggttag
+665865/1
C@CFFFFFHHHHHIJJGIIJJJJJFGHIJJJJJJJJJJJJJJJJJJDHIJ
@6811632/1
ctgcagatgactgtgcatccttgctagtaagtcctgagccatagcaaaca
+6811632/1
CCCFFFFFHHHHHJJIIJJIJJHGJJIHIIGEIHIIJIIIJIJJJIIGIB
@7339093/1
gctgtctgtacattgaaaataaaaataaaaaaaatagcaggggttattgt
+7339093/1
@@@FDEFFHHHHHJIJJJJJJJJJIIJIIJJJJJJJIJIJJJIAHEHGHI
@4230579/1
ctggcgttcatgcggcaaacgcctattaacattatcatcgttctcagcat
+4230579/1
CCCFFFFFHHHHHJJJIJJJJJJJJJJJJJJJJJJJJJJJJJJIJJJJIJ
@7861174/1
gtcacggtagcactgagtgacggcacctccgacactgaggtcacggtact
+7861174/1
CCCFFFFDFHHHHJJIIHHIHEHIGIIGJJGIHJJIJJJJJJJJIJIIFG
@7339492/1
gttcaaattcaaataaaatcactctgcaatcctgcctcacatgattcatc
+7339492/1
CCCFFFFFHHHGHHJIJJIIJJJJIJIJJJJJJJJJJIJJJJJIJJJJJJ
@4231057/1
gcttggtgagacacgagataaaagtctaattcagacgagtgcacaatatc
+4231057/1
@@@FFF?DFHHGHGIIIGIGIIIICFHHIIIIIIIIIII8DHIIIHHGIF
@2281428/1
ggcgcttgtggtggtgcacgcgcttgggcagagggaatctgattgtgctg
+2281428/1
CCCFFDDFHFH<CFEGIJIGJJJGHIGIGGHFFGGBCHIIBDDHHCEHEH
@1169121/1
cgtagttctcagcttccctgcaaagttaaccatcttgtattcaaaagaaa
+1169121/1
CCBFFFFFHHHHHJJJJJJJJJJJJHIIJJJJJJJJJJJJJJJJJJJJJJ
@7339904/1
ttcacctgtggccggcggcacgcagacgccttgatgacctccactttgat
+7339904/1
CCCFFFFFHHHHHJJJIJGIJJGIJIIHGFFFFEDCEEEEDDCCCCDCDD
@1668330/1
attgacgcaagaagtaccagaaacgggacttagccacaatctggtctgga
+1668330/1
CC@FFFFFHHHHHIFGIJJJJIJIIIIJJIIIIGJJJJJIJIJGBCGGIE
@1668411/1
gcctcttgtatgcgaaggtgttgaggcgcttgtggtggtgcacgcgcttg
+1668411/1
CCCFFFFFHHHHHJIIJJCHHHJJJJIJJJJJIJJCHHHIJIJJIJHFFC
@1668525/1
caccagtggtcttcttgaacttcttcaattgacgcaagaagtaccagaaa
+1668525/1
CCCFFFFFGC<DFGEHEHGEGFGHGGIIIIIIIIIIGIIIGGHIIIIIHG
@7340312/1
gtggtggtgcacgcgcttgggcagagggaatctgattgtgctgttgtgga
+7340312/1
@@@FBBBFHHFFHBHIIDC=FDGHEGEBHIIIIIBGIIIIEIEGGIIICC
@4231897/1
gtggattttaatgttattattacagcatacataataaaattagaggaagt
+4231897/1
??@FFDDF?HDHBAAGFGIGIBEFBA:FBCGIIDC9?FH@BD?DHFGIB:
@1668791/1
ccacaatatattcgtgaaaaccgcatccaactcggatcagccgtttctga
+1668791/1
@@@DFDD?DHDDBGGDBEDIHGIEDDF>FICHGGHGGADG9FGIAHGHG@
@7340616/1
ggttattgttatgtcgatgtcgaacccaaaaatgtaattaactttttttt
+7340616/1
@@?DFFFFHHFHHDGIJJJJJJJIIJJJIHHHIIFHIJJIJJJJJJJIGI
@4232061/1
ccacaatctggtctggagagaagatcctcatcttgtatagaggaggcttg
+4232061/1
CCCFFFFFHHHHHJJJIJJJIJJJJJJJJJJJJJJJJJJIJJIJJJJJJD
@7340682/1
tgtggaactgcttcacctgtggccggcggcacgcagacgccttgatgacc
+7340682/1
C@@FFFFDHHHFGIJJJJIIGHHI<EEGHFGJGGGHFFBCDBDDD@C@CD
@5269887/1
cataaataaaaaagttatgtcaaattaaagaatcacgtcgaacattctat
+5269887/1
CCCFFBBEDHGDFIBBFGIIIIIIIIGIGGHFFFGH7?BFGFHBHGGICF
@2282579/1
ccacaatatattcgtgaaaaccgcatccaactcggatcagccgtttctga
+2282579/1
CCCFDDFADDFHHJGHEEHGGIIIIJIIGGGIJIJEGIJJIJJBHHJGIA
@4232190/1
gtagcactgagtgacggcacctccgacactgaggtcacggtac
+4232190/1
B@BFFFFFHHHFFIJJJJJJJJJJJJIJJJJJJJ?FHIIJCGI
@7341028/1
aacgatcaaatcgatcatgggtccataatcattcctggaatccgtgtcga
+7341028/1
C@CFFDB@FBADHIBFIHFBDCFHGIIGIIIIGGGIIIEGCGGABFGGGG
@6812668/1
gttcgtgaatcatgccctcaatctgcaccagttcatatttgggcacagtt
+6812668/1
CB@FFDFFHHGHHJIIJJIIJJJJJJJJJJJIJJJJIJJJJJJJIJJJHG
@7863215/1
gccagatgccaaagttcttgatcttcactgggctcttctctgggatttcc
+7863215/1
@CCFFDEFHFHGGGJJIIGGBHHIIJJJJJJJFGIIGIJJII<HE>GGIJ
@7341139/1
gtttaaagcacgttgtatatattttaagatgaaatgttaccccaaaagct
+7341139/1
@;??BDDDDFHDB;G<AEHHGDHHHIIEGFHA@?CEHIGHBFGHIIGGIA
@2283292/1
ggtgctgggcctcttgtatgcgaaggtgttgaggcgcttgtggtggtgca
+2283292/1
BC@DFFFFHHHHHJJJHIJJJJGHIJCGHIJJJJIIIJJJHGEIGHEEGG
@2691143/1
gttgtggaactgcttcacctgtggccggcggcacgcagacgccttgatga
+2691143/1
@@@FDFFDFDHD?GGGFGIIGH@FECBH6FE8@;=:?DCCB@BB@9ACCC
@7341330/1
caccagtggtcttcttgaacttcttcaattgacgcaagaagtaccagaaa
+7341330/1
CCCFFFFFHHHHHJJJIIJJJJJJJIJJJJJIJJJJJJJJIGIIIJJJIJ
@7863636/1
cagcagagtgcacacaatggtgaactggcgttcatgcggcaaacgcctat
+7863636/1
@@CFAEFFFFHHGIIJJFHJJJJIJJIJJIHIJJJJJJJJIIIJJJJJGG
@3233998/1
tgctgttgtggaactgcttcacctgtggccggcggcacgc
+3233998/1
@@@FDDDADBF>FHDG9@HHCHIGFHEEIHFHDGB@:AE4
@7341455/1
gtcacacggtagcggaaggtgggttcgtgaatcatgccctcaatctgcac
+7341455/1
?@?DFFDDDDFAHBGHAFEGHGIADHIDFFGGCGGEGHCGH@CFFADGGG
@7341486/1
cttgtatacaaattatttctaccatcaaatacaggttttagtgcgccaaa
+7341486/1
@C@FDFFFGHHHHIGIGIJJGJIGIJGIGGIIHJJCGHIGGGHIJIIJJI
@7864029/1
ctgggcctcttgtatgcgaaggtgttgaggcgcttgtggtggtgcacgcg
+7864029/1
CCCFFFAFFHBFBEGHGIGIIIFGHHGIHGGIIIFIHIGBBC@CHGEHFF
@7864184/1
agtgacggcacctccgacactgaggtcacggtactcgcgg
+7864184/1
?@=4ADDAFF@FBDEGDHGIIIEGIIGHEIDHIIIEAH;6
@4233118/1
ctggagagaagatcctcatcttgtatagaggaggcttgggctcgctctcc
+4233118/1
@C@BDBDDHD:CCGEHBHIIIEECHHGFC@EHGBDFC@;B9FEG@;CG@=
@7864364/1
gtgctgttgtggaactgcttcacctgtggccggcggcacgcagacgcctt
+7864364/1
<@@DDDDDD?A?BGCGEBBA@DEG:ACFAFBD<@@FEHHEE>AABB>@BB
@3712023/1
gtacacctgagcgagactcataacgcagccagatgccaaagttcttgatc
+3712023/1
:?8AB:=DFFFFFFEAFFC@AHHFBGFGII;FC?B<BDACF8<DFFFFCC
@7864392/1
cttgtatttgttatgtaaccactccatactttgtttcatttaaatttacg
+7864392/1
CC@DFFFFHGCDHIIHIIHDIIIIIIIIGGIIICGGIIIIIGIIIIIIII
@2284339/1
cgacaccacagttccagtctcaggcacattgccattagtagactgatcag
+2284339/1
@@@DDDDD=FBHD@C>CGBCHH@BBHIIAF@B?EAB9D:C?GFGDA?B<B
@7341933/1
cagcatacataataaaattagaggaagtaggtgctgggcctcttgtatgc
+7341933/1
CCCFFFFFHHHHHJJJJJJJJJJJJJIIJJJIIJJJJJJJJJJJJIJJJI
@2284396/1
atacataataaaattagaggaagtaggtgctgggcctcttgtatgcgaag
+2284396/1
CCCFFFFFHHHHGIJJJJIGIIIEFHGHGGIGHIGHIGHHE?GGGIBDDH
@6813503/1
gtctattatagtttcaaaaaaactgtttcacataaataggtgagaagtgt
+6813503/1
CBCFFFFFHHHHHJJIJJJJJJJJJGIJJJJJJJJJJJJJDGIJJJJFHE
@2284471/1
gcagccagatgccaaagttcttgatcttcactgggctcttctctgggatt
+2284471/1
CCCFFFFFHHHHHJJJJHIJJJJJJJJJJJJJIHIJJJJJJJJJJJJJJJ
@7864765/1
cggcaaatttttggttttaaccacatagttcccgatctcgcgggatctct
+7864765/1
CCCFFFFFHHHHHJGIJJJJJJJJJJJJHJJJJJJJJJJJJJJJHHHFFF
@2284536/1
cagcatacataataaaattagaggaagtaggtgctgggcctcttgtatgc
+2284536/1
C@CFAFFDGGGHFHC>GIJIJIJGIIJFGEGHHJIIFIFIIJJIJGGIGG
@5762815/1
atgtgtagatagtaaacgttttcgtctggcacactgttcagaagtattgg
+5762815/1
@CCDFDEFHHHHDHIJJEFHJJJJJJJIJJJJJJJJJJJJJIIIEHGIIJ
@2691989/1
agcgagactcataacgcagccagatgccaaagttcttgatcttcactggg
+2691989/1
CCCFFFFFHHHHHJJJJJJJJJJJJJJJJJJJFHIJJJJJJJJJJJJJIJ
@3234810/1
agtggtcttcttgaacttcttcaattgacgcaagaagtaccagaaacggg
+3234810/1
@CBFFFFFHHHHHJJJJJIJJJJJJJIIJJJIJJJJJHIIJIIJJIJJIJ
@3234849/1
gcgcttgggcagagggaatctgattgtgctgttgtggaactgcttcacct
+3234849/1
CCCFFFFFHHHHHJJJJJJJJJJJJJJJJJJIJJJJJJJJJJJJJJJJJJ
@4787793/1
ggcaggttgaactcacaccattcaatttaaaagaaactgggtgcgtgcag
+4787793/1
CCCFFDFFBFFDBGIJJIJIJIJIJIJIIGGHIGIIIIJJJFHGHDFGHI
@4787972/1
aataaaattagaggaagtaggtgctgggcctcttgtatgcgaaggtgttg
+4787972/1
<@@FDEDDFFHFDEDGIGID@CFHIICHCFGHIIGFDGHEE;:FG0??DH
@6813899/1
gtgctgttgtggaactgcttcacctgtggccggcggcacgcagacgcctt
+6813899/1
@@@DFFD>FHHHGJJJJJIIJJIJJJHJJIJEDGIJJHHFEDDDDDDDBD
@6297434/1
gatagagacgatttcaccagtggtcttcttgaacttcttcaattgacgca
+6297434/1
CCCFFFAFHHGHHJJJJJJJHIGIIJIJJJGGGIJJJJJHIJJJIIJJJJ
@666979/1
gtgaaaaccgcatccaactcggatcagccgtttctgagattagcgcgcac
+666979/1
@?@DBDDDFD<FHHIEBEHHGG?F>>D@FFBD><DFE9?DG<<CFAGHEF
@4788170/1
ggcatctatagatgtcggtggcgcacagggcacgcttgcgcatgacatct
+4788170/1
??@?DFFFHFHGGGIGGG@FHGIGGEDFBHHGHGGIGGGBHIIIGGGHFE
@5763309/1
ctgtttgtctgtttgtctgtttgtctgtttgtctgtttgtctgttcgtct
+5763309/1
CCCFFFFFHHHHHJJIIJJIIJJIJJJJJJJJJJJIJJJIJJIJJJJHIJ
@3235240/1
ggcagagggaatctgattgtgctgttgtggaactgcttcacctgtggccg
+3235240/1
CCCFFFFFHHHHHJJJJJJJJJJJIJJHJJJJJJJJJJJJJJJJJJIJJI
@3235242/1
ggctcgctctccgaagggagcttgcggccgatgacctcatactccttcaa
+3235242/1
C@@FFFFFHHHHHJJJIIJJIJJIJGGJJJGGIGIIJJHHGHHHFFFFFE
@6814099/1
gcctcttgtatgcgaaggtgttgaggcgcttgtggtggtgcacgcgcttg
+6814099/1
CCCFFFFFHHHHHJIJJJHHHHHHIJJJIJJJHIJGGIGHIIJJJIHFFD
@136204/1
taataaaattagaggaagtaggtgctgggcctcttgtatgcgaaggtgtt
+136204/1
CCCFFFFFHHHHHJJJJJHHJJHIIJJJJJJJJJJJHIJJJJIJJJBFFH
@6814216/1
cttaagttcggaaagattataatatttctttagtttaagtccgtttttaa
+6814216/1
CCCFFFFFHHHHHJJJJJJJJJJJJJJJJJJJJHIJJJJHIJJHJJJJJJ
@3235441/1
cagccagatgccaaagttcttgatcttcactgggctcttctctgggattt
+3235441/1
CCCDFFFDHHHHHDHID<IHGIGHJJJJCIJJIIJIIIIJJCHIEIGIII
@667576/1
agtaggtgctgggcctcttgtatgcgaaggtgttgaggcgcttgtggtgg
+667576/1
@@@DDDDFHHHG<GGIIJJJJGJJJICHFB:DHGIIIIBHGBB@=CE@A;
@667579/1
gcaagaagtaccagaaacgggacttagccacaatctggtctggagagaag
+667579/1
@@CDFFFFHGHHHJJJIIIIJJIIIJJJIGIFGGHIJJHIJIIGCDGHHG
@3235450/1
tggtcttcttgaacttcttcaattgacgcaagaagtaccagaaacgggac
+3235450/1
BCCFFFFFHHHHHJJJJJJJJJJJJJJJJJIJJGJFHIJJJJJJJJJJJJ
@4788782/1
aggtgctgggcctcttgtatgcgaaggtgttgaggcgcttgtggtggtgc
+4788782/1
BBCDDFFFHHGHHJJJJHIJJJJJJJJ?EGFHIJJGJJJJJHJJEHJGHG
@667607/1
gttgtggaactgcttcacctgtggccggcggcacgcagacgccttgatga
+667607/1
CCCFFFFFFHHHHJJJJJJJJIJJJJJIIJJIIJHHFFCEDDDDDDDDDE
@667624/1
gcctcttgtatgcgaaggtgttgaggcgcttgtggtggtgcacgcgcttg
+667624/1
C@CFFFFFHHHFHIHGGIAGHHGHHJGIJJJJHIIIIIBHGJJIIJHFFD
@136519/1
ctcccatgtcacggtagcactgagtgacggcacctccgacactgaggtca
+136519/1
CCCFFFFFHHHHHJFHJIJJJJJJHHIJJJIIJJJJIJJJJJIJJJJGII
@3713024/1
agagggaatctgattgtgctgttgtggaactgcttcacctgtggccggcg
+3713024/1
;=8D=:1AC?DD4CGA2ACFHEHGC2<FAEG?<EE>FHCDDHBF@??DAF
@6297844/1
gttggtcttggttgaacggaactccaatcctttactcgaatagtcttttc
+6297844/1
CCCFFDEFHHHHHJIIJJJJJIJJJJJJJJJJJJJJJJJJJJIIIJJJJJ
@667801/1
gttgaggcgcttgtggtggtgcacgcgcttgggcagagggaatctgattg
+667801/1
@@@DDDDD@HAFDAEEC?C:CAGGHD?D@GGAEDABHGII6EAEBC@D;;
@7342920/1
gtggattttaatgttattattacagcatacataataaaattagaggaagt
+7342920/1
@?@DDFFFHHHHHHIJJJJJJJJJJJJJJIJJJJJJJIJJJJJJJJJJJ?
@136851/1
ccctaagtgagtatacatctattaaattcaaacgcagagctcattatgtt
+136851/1
CCCFFFFDHHHFFIIJJJJJJJJJJJJJJJJJJJJJJJJJJJJJJJJJJJ
@136910/1
gtagcactgagtgacggcacctccgacactgaggtcacggtactcgcggt
+136910/1
CBCFFFFFHHHFHJJJJJJJJJJJJJJJJJJJJJGHIJJJGHIJJJJHF@
@136929/1
atttgatgctgacacgaaacactcggtccttaccctctccaggtaatata
+136929/1
@@CFFFFDFGHFHJIHIGEGGBGIJ?CEGHHGG;DGIGGFHGIHJJIIIG
@5270063/1
gcatgttctctcgcgccaatggcatgtatacatgcctactagtgatgtag
+5270063/1
CCCFFFFFHHHHHJJJJJJJJJJJJJIIIJJIJJJJJJJJIJGHHIJIJJ
@3713228/1
gtggaactgcttcacctgtggccggcggcacgcagacgccttgatgacct
+3713228/1
?1=;:ADDFFDFDFIEFEHIFEEEEEIBFFFE<85<@DCC29ABBB>AA>
@1669212/1
gtggattttaatgttattattacag
+1669212/1
???DD;=ACD3CD2<EE><AFF43<
@1669348/1
cagtggtcttcttgaacttcttcaattgacgcaagaagtaccagaaacgg
+1669348/1
CCCFFFFFHHHHHJJJJJJJJJJJJJJJJJJJJIIJJJFHJJJJJJJJJJ
@4789735/1
gccatggcgatgggcgtgcggtcctcgctgcaggccgactggtggctgcc
+4789735/1
CCCFFFFFHFHHHJJJIJJJJJJJJJJJJJJJJJIJJJHHHFCEFEEDCD
@4789788/1
gaggaagtaggtgctgggcctcttgtatgcgaaggtgttgaggcgcttgt
+4789788/1
?;@DD?BAFDD?FEG@BEGBFGCHAHCHHII@@@DD?:DDFGCDAFEHG;
@137525/1
ctcatcttgtatagaggaggcttgggctcgctctccgaagggagcttgcg
+137525/1
CCCFFFFFHHHHHJJJJJJJJJJHIJJJJEHIJIJJJIJIJJGJIJJJJJ
@4790057/1
gcctcttgtatgcgaaggtgttgaggcgcttgtggtggtgcacgcgcttg
+4790057/1
CCCFFFFFFDHHHIFHIJFGCFHIJJEHIGIIDFF??B@CHHIJGIFFFC
@5270608/1
cagtggtcttcttgaacttcttcaattgacgcaagaagtaccagaaacgg
+5270608/1
BCCDFFFFHHHHHJIJJJJJJJJIIJIJJJIJJJJIJJBGHIIJJIJJJJ
@669260/1
gtcgagtagagccttagctgcggaatgcttagcttccttcttagagcgtc
+669260/1
CC@FADABDDFBDGIIIIIIGIGEHIIGHHCHGGIFIGHIIIIIIGHIGI
@669354/1
tcgtgaatcatgccctcaatctgcaccagttcatatttgggcacagttcc
+669354/1
@CCDFFFFHHHDHIHIJJJIJHJJJJJIJFHHGIIIJJJJJJIJJJHIHI
@1670007/1
ctggtctggagagaagatcctcatcttgtatagaggaggcttgggctcgc
+1670007/1
BCCFDFFFHHHGHJJJJJJJJJJJJJJJJJJJJJJJHGIJJJIJIIJJJJ
@5270948/1
ctgtcatctggttcatacggcgcgcggtcgcctccttgatgcattgcgtc
+5270948/1
BBCDDDFFHHHFDIJJJJJJJJIJJJIFHIJJJJHFFHHFFFFFFFDDDD
@7343917/1
cgtatgattatttgtctgtagtggtcctgctgtttcgtatattctaaatt
+7343917/1
CCBFFFDFHHHHHJFHHJIIJJIJHHIJJJJJHHJJJHHJJJJJJIJHIJ
@6299110/1
tggagtgagcacgggctctgtgcctggctcccatgtcacggtagcactga
+6299110/1
CCCFFDBDF><DHGGGGIII4CCHGHIIIGGGGIIHEGIHGFGIIEIGII
@2285204/1
gtcggactcgtgacgtcgtaagcgcatgccgtgtttttaaatgcggggaa
+2285204/1
CCCFFFFFHHHHHJJIJJIJJIJJJJJJJJJGHDHIJJJJIJJJJJHDBB
@7344375/1
gcccagtcaacggatggccaaataggaaacactacgctttacacgcatga
+7344375/1
CCCFFFEFHHHHHHIJJIJJJJJJJJJJJJJJJJJJJJJJJJJJJJJJJH
@7344417/1
gcttcatccagaggcaagcgctccaagttgcttggaggcttgggcctgtt
+7344417/1
CCCFFFFFHHHHHJJJIJJIJJJJIJJJJJJJJJJJJJJJJIIIGJIIEH
@1171697/1
acacggtagcggaaggtgggttcgtgaatcatgccctcaatctgcaccag
+1171697/1
@@@FFFDADAFHFBHBABEB@GGEDFE7DBDCGHHBFB@CEHIJIIIIGG
@7865668/1
cagtggtcttcttgaacttcttcaattgacgcaagaagtaccagaaacgg
+7865668/1
@@@DD?A:CABFD<EDB<@<A?IABHAFEHH111:CFH???DGF@9DHGA
@4233950/1
gctgggcctcttgtatgcgaaggtgttgaggcgcttgtggtggtgcacgc
+4233950/1
CCCFFF8DFHHHHFHGGIIEEFG?EHHGCGHGGIIIIFHIBCGBCEEHIE
@1671056/1
gccagatgccaaagttcttgatcttcactgggctcttctctgggatttcc
+1671056/1
CCCFFFFFHHHHHJGHIJJJJJJJJJIJJJJJIJJJJJJJJJJJJJJJJJ
@5763942/1
gcgcaaatgagaaagctatctatttcaaataaaggcgtcaactgggtgtg
+5763942/1
@@@DDDFFHFHDBFFHGBHGG@EFCEBGIIEHEEGHGA@FAGHGIJ?FHH
@4234164/1
gacgatttcaccagtggtcttcttgaacttcttcaattgacgcaagaagt
+4234164/1
C@CFFFFFHHGHFIEGIGIIIJJJGGBHIJGIJJGIIIJJIIGJIJGIJF
@5764045/1
ctgggcctcttgtatgcgaaggtgttgaggcgcttgtggtggtgcacgcg
+5764045/1
CCCFFFFFHHHHHJJJJJHIHJCHGHIIJJIJJJJJHJJIJJHHJJJJHH
@1172091/1
gttgaactcacaccattcaatttaaaagaaactgggtgcgtgcaggatcc
+1172091/1
@@@DFFDDHFFFDDEHGFCGIIIIEHIGIJJAHGIICFGGJIGGIGEIHI
@2286754/1
gcaaagagttgtcgatatgtggatgtagctgccattatgtagactgttgt
+2286754/1
CCCFFFFFHGFDFIEGIGJBHGIJJFHHIJJIIJJIJJIIJEHHIIGIJF
@1671634/1
gtgctgttgtggaactgcttcacctgtggccggcggcacgcagacgcctt
+1671634/1
@CC7DDFFHCHHDIBFBGEHCFGIGGEEEHIIGGIIGEEFDDDDDBD@BD
@3235968/1
gggcagagggaatctgattgtgctgttgtggaactgcttcacctgtggcc
+3235968/1
@;?D?DBB?@FD?FFFGIIGIEIIGIIIIIFHHIGGGHHGDGCDEGCFEH
@7867009/1
gctcgctctccgaagggagcttgcggccgatgacctcatactccttcaac
+7867009/1
CCCFFFFFHHHHHJJJJIJJJJJJJJIJJIGJGIJJJJJJJJHHFHHGFF
@7345680/1
gcatacataataaaattagaggaagtaggtgctgggcctcttgtatgcga
+7345680/1
CCCFFFFFGHHHHJIJJIIJIEHGIEHHIHIGHIIJJJJIHJIGIJIIJD
@5764710/1
gtcgaacattctatgcttataccattaatctccgcaactatttgacggat
+5764710/1
CCCFFFFFHHHHHJJJJJGIIJJJJJJJJJJJJJJJJJJIJJJJJJJJHI
@4791082/1
atgcgcaagcgtgccctgtgcgccaccgacatctatagatgccaagaaac
+4791082/1
B@BFFFFFHGHHHJJIJJIJJJJIIJGHIIJJJJJJJJJJJIJJJJIJJJ
@7345773/1
cctcttgtatgcgaaggtgttgaggcgcttgtggtggtgcacgcgcttgg
+7345773/1
CCCFFFFFHHHHHJJIJFGHHJIJJIJJJJJIJJJJJGHIJJJJJHFFFD
@2287496/1
gtaaggtatttcaggatcgtcacgacccacatcttcgtcgcgccaattta
+2287496/1
C@CFFFDEHHHHHJJIIIJIJJJJJJJJJJJIJJJJJJJJJJJIHGJHHG
@3713404/1
tattaattaattaaaaaggataattaaatattgcttggaaatgataatga
+3713404/1
CCCFFFFFHHHHHJJJJJJJJJJJJJJJJJJJJJJJJJJJJJJJJJJJJJ
@3236358/1
agaataaggattaaaaataaacttaaagattattaataagaaaaaaataa
+3236358/1
@@@?DDDDBFHHBFHI@BIHGHGIEFHGHEHE@EDCFH>F?DH;FGHG@E
@4791521/1
gcctcttgtatgcgaaggtgttgaggcgcttgtggtggtgcacgcgcttg
+4791521/1
@C@DDFFFFHHHAGFEGHCEBFHEHIGIFJIGDGGG=FFFB@@DHEADEC
@7867699/1
cgcaatgttggagcttggtacaaagcaaaggtcgggcagttcgtcaacaa
+7867699/1
@C@DFFFDDDFDHAHHEHADHFGIGEEIJGI?FHIJDHIBFFHEGIJJIE
@2288066/1
gcctggctcccatgtcacggtagcactgagtgacggcacctccgacactg
+2288066/1
CCCFFFFFHHHHHJIJJJJJHIJJJJJJJJHJJJJJJJJJJJJJJJJJJJ
@7346101/1
cacggtagcactgagtgacggcacctccgacactgaggtcacggtactcg
+7346101/1
CCCFFDDFHHHHGJJEHIJJHIIJJJJJJJJIJJJJJICFHIJIFGHIJH
@7346126/1
tgggcctcttgtatgcgaaggtgttgaggcgcttgtggtggtgcacgcgc
+7346126/1
@<@FFFBAHFHHHJIIIJIFH<EEFGEHH?HE@FGIJIF;;@FGIIIGHD
@7867957/1
gtgttgaggcgcttgtggtggtgcacgcgcttgggcagagggaatctgat
+7867957/1
@@@FFFDDHBHHFIBEGGIGHFHCHIIJJIJJJIJIJJHGHH=EBEFF@D
@2288115/1
gttgatgtcgcaagatagtgagacattcactttttagtcataatcttcag
+2288115/1
@CCFFFFDHFHHGJGGIIHGBCDGGHHDIJGJIJGGAHEEBFDFGGFGEG
@7346135/1
gccagatgccaaagttcttgatcttcactgggctcttctctgggatttcc
+7346135/1
CCCFFFFFHHHHHJHJJJJJJJJJJJJJJJJJJJJJJJJJJJJJJJJJJJ
@3236559/1
tggacacggagcgcgtgcagcgcacgtacgtgtggcacagctggtacgtc
+3236559/1
@CCFFFFDAAHHHIIFHIIIJDHHGGFHIIHHHIIJHGF?BDDDFCEDEC
@5271997/1
gtggattttaatgttattattacagcatacataataaaattagaggaagt
+5271997/1
@;?ADFFFHHHHGIIFHIHFGHGADHDHGCDHGIIIBBFEFFHIIIIIIB
@3713751/1
caccagtggtcttcttgaacttcttcaattgacgcaagaagtaccagaaa
+3713751/1
@@@FFFDDFFHDDIIJJIIJIJGIIIGHIJJIIGI<@D>FHHIGIHIIIG
@4792045/1
gctgggcctcttgtatgcgaaggtgttgaggcgcttgtggtggtgcacgc
+4792045/1
CCCFFFFFHHHHHIIGIJJHGIJ?EFGHHIIIIIJIJGIJCFFFHHHJJF
@2693573/1
gtgtcctttatacatttcggcatggcgatca
+2693573/1
1:?==D:==A=<<A<EC?A@EFEH@A?FH;?
@138137/1
cgcgcttgggcagagggaatctgattgtgctgttgtggaactgcttcacc
+138137/1
CCCFFFFFHHHHHIJJJIJJJJJJJJJJJJJJJJJJIIIJJJJJJJJJJJ
@3713910/1
ggtggtgcacgcgcttgggcagagggaatctgattgtgctgttgtggaac
+3713910/1
BC@DDDDFHHHHHJJJJJJJIJIJJJJJIJJJJJJJGIIJJGIJJJJJII
@2288565/1
ctggtgggttgtcctgcagagcttgccacatcttgtaagcagcctgacgc
+2288565/1
BBCFDEFFHHHHHJJJJJJJJGJJJJJJJJJJJJJJJJJJJJJJJJJJJJ
@669531/1
gcttcacctgtggccggcggcacgcagacgccttgatgacctccactttg
+669531/1
CCCFFFFFFFHHHJJJJJJJJJJJJJJIHHHFFDEEEEDEDDDDDDDDDD
@4792384/1
gtacatgttgtgtacacctgagcgagactcataacgcagccagatgccaa
+4792384/1
CCCFFDFFHHHHHIIHHHIJJJJJGIHHIGJJJJJJJIJIJIJJJJJIJJ
@2288687/1
gagtgacggcacctccgacactgaggtcacggtactcgcggtacatgttg
+2288687/1
BCCDDFFFHHHHHJJJJJJJJJJJJJHIJJJJGIJJJJJJJEHHFFFFFF
@2693750/1
gtgcgccaaatattttattgtaacaatgaaccatggtttcaacaatttct
+2693750/1
CCCFFFFFHHHHHJJJJJJJIJJJJJJJJJJJJJJJHHIJJJJJJJJJJJ
@669605/1
cggtagcactgagtgacggcacctccgacactgaggtcacggtactcgcg
+669605/1
BBCDDFFFHHHHHGIJJJJJJJJJJJJJJJJJJJJJHHIJJJFHIJJJJH
@138589/1
tgggcctcttgtatgcgaaggtgttgaggcgcttgtggtggtgcacgcgc
+138589/1
@@@DDDDDHFFHH@C?EGHHI<?AEGEEGGGGGIGIHGCFH;;CFDGEEE
@1671941/1
gcctcttgtatgcgaaggtgttgaggcgcttgtggtggtgcacgcgcttg
+1671941/1
@@@DDDDDHBHFFIDEGB3CA<ACCGAFEHBGGIIBFGFFEHIGIIHBEC
@5272505/1
gctgggcctcttgtatgcgaaggtgttgaggcgcttgtggtggtgcacgc
+5272505/1
CCCFFFFFHHHHHIJJJJJHJJJHGGHIIIJJJJJJJIIJJJJHGIIJJG
@138852/1
gtgaaactgcgacaccttgtggctgtgacttgtagtcaaggtggagattt
+138852/1
@@@DDFDFHGHGHIJFGGGIIFJJIFEGHEHG?DBGIIGGI99DFF?DGI
@4792897/1
cactggttcaaattcaaataaaatcactctgcaatcctgcctcacatgat
+4792897/1
@@CFFADDDFHHBGI>BDHHGGGHFFH>HIIIII@GHHGEDDCEHCHIIG
@2289301/1
gccttgtgtttcttggtggtgggtttggctttggggttgttgtatatcgc
+2289301/1
CCCFFFFFDHHHHIJICFH@FGH@FHEGGIJJGGIIDHIGHJHEGAHGGI
@670247/1
gccacaatctggtctggagagaagatcctcatcttgtatagaggaggctt
+670247/1
CCCFFFFFHHHHHJIJJJJJJJJJJJJJJJJJJJJJIIJJJJJJJJJJJJ
@670249/1
gtagctttctttagttttaagttagttttcatcttaagttcggaaagatt
+670249/1
@@CFFFFFFHHHHJGIIJHIIIIJIHHIIJJJIIJIIIIJJJJGIIJJGH
@6299622/1
atagagacgatttcaccagtggtcttcttgaacttcttcaattgacgcaa
+6299622/1
CCCDFFFFGHHHHJJIJJJHGIJIGJJJJIJJJIJIIGIJJJJJIJJIGI
@5272645/1
ctcatcttgtatagaggaggcttgggctcgctctccgaagggagcttgcg
+5272645/1
CC@FFFFFHFFHHJJIIEHJJIGBHIIIIJGGGGHJIEIHIGGIJ@HGGI
@139044/1
cagcatacataataaaattagaggaagtaggtgctgggcctcttgtatgc
+139044/1
CCCFFFFFHHHHHJJIJJJJJJJJJJJGHJJHHIJJJJJJJJJJJIJJJJ
@4793173/1
cttgttgttaagaggtgttacctgcaacttggccaggttagggccaacag
+4793173/1
CCCFFFFFHHHHHJJFHIJJJJJJJJJJJJJJJJJJJHHIJJJJJJJJJJ
@139173/1
cagcatacataataaaattagaggaagtaggtgctgggcctcttgtatgc
+139173/1
CCCFFBDFHHFFHGGEBFHIIJEIJIIFHIIFHHIJJG?HHGJIIFIJJJ
@2289613/1
cgcgacttcgttcgcgtggaatagtgacttccggcaaatttttggtttta
+2289613/1
CCCFFFFFHHHHHJJJJJJJJJJJHGJJIJJJJJJJJIJJJJJJJEHHHF
@3714458/1
ggcctcttgtatgcgaaggtgttgaggcgcttgtggtggtgcacgcgctt
+3714458/1
CCCFFFFFHHHHHJIGHGICGHHIIJJEIJIJIHIIHHJBFGIJJJHHFD
@2289738/1
ggcctcttgtatgcgaaggtgttgaggcgcttgtggtggtgcacgcgctt
+2289738/1
BCCFFFFFHHHHHJJJJJJAFHIJJJJJJJJJJJJJFIJHGHIJIJHHFC
@5272897/1
ctgcttcacctgtggccggcggcacgcagacgccttgatgacctccactt
+5272897/1
CCCFFFFFHHGHFGIIIIJJJJJJJJIIIHGHFFEDEEEEEDDDDDCDCD
@1172593/1
gcgaaggtgttgaggcgcttgtggtggtgcacgcgcttgggcagagggaa
+1172593/1
BCCFFFFADCFFFIIIJJJJJJJJIIIEHGIJJJJJJJIFGGHFFFFDDE
@1672411/1
tcgaatagtcttttctaacttgaacagtgcgatgttttacaag
+1672411/1
@CCDFFDFHHHHHIJJIJJJJJJIJJIFFHIIIIHIIJJJJJJ
@5273027/1
gaggaagtaggtgctgggcctcttgtatgcgaaggtgttgaggcgcttgt
+5273027/1
CCCFFFFDHHDCFHIHIJ=FHIIGIHGGIIIGIGI?FFDHIIJJJJJJIE
@5273127/1
ccacaatctggtctggggaaaagatcctcatcttgtatagaggaggcttg
+5273127/1
CCCFFFFFHHHHHJJIIJHJJJJJJJJJJJJJJJJGIJJIGJJIJJJIJF
@1672581/1
cgtcaacaagacattactagctgagaatatttttttccgtttaatgctca
+1672581/1
@C@FFFFFHHHHHJJJJJJJJJIJJJJJJJJJJJJJJJJIJJJJJJJJJI
@140117/1
gtgcctggctcccatgtcacggtagcactgagtgacggcacctccgacac
+140117/1
@BCFFFFFHHHHHJJJJJJJJJFHIJJJJJJIGGIIIJJJJJJJJJJJJJ
@671399/1
ccctcttcctcgggttggaatgattctggtgggttgtcctgcagagcttg
+671399/1
@@@DFFFFHHHFDGHHDHGHGEHHGGHCC?FHGHIJJIGH@HGIIIGIIE
@1172990/1
caagaaacagatcacagagaaaaacaaaataaacacat
+1172990/1
@@?DD?DDD??:<?FHIBCHBDG>FFDFFE??<D4?8?
@140325/1
gtgctgggcctcttgtatgcgaaggtgttgaggcgcttgtggtggtgcac
+140325/1
CCCFFFFFGHHHHJIHIIJJJIIIJCFGIIIIJJJJJJJIJJIGIGHJJJ
@140359/1
acggcacctccgacactgaggtcacggtactcgcggtacatgttgtgtac
+140359/1
@CCDFFDDFHHDHDGGEF@GGHHGDHIFGDFIGGII8FHEHEGHIHHCCA
@672027/1
gccagatgccaaagttcttgatcttcactgggctcttctctgggatttcc
+672027/1
<@@FDEBDHFFHDGIHHIGE<AEEH@H@@CAEDEGDHEEGEGGEGB@BBD
@7347866/1
ctccaatcctttactcgaatagtcttttctaacttgaacagtgcgatgtt
+7347866/1
CCCFFFFFHHHHHJJJJJJJJJJJJJJJJJJJIJJJJJJJJIJJJJJJHJ
@7347879/1
gtcacggtagcactgagtgacggcacctccgacactgagg
+7347879/1
@@@DDDDABFFHHEGIGA<BCFG6E8DHEHBGEIEBHGIH
@1173361/1
gtggtggtgcacgcgcttgggcagagggaatctgattgtgctgttgtgga
+1173361/1
@C@FDDFDHHHHHJJJJJJJJJJJIJJJJIIJJJJJJJHHHJJHJJHIJG
@141011/1
gacgatttcaccagtggtcttcttgaacttcttcaattgacgcaagaagt
+141011/1
CCCFFFFFHHHHHJIIIJJIJIJJIJJJJJJJJJJJJJJJJIJJJJJJJE
@7348139/1
gtcgaacactattctatgcttataccattaatctccgccactatttgacg
+7348139/1
CCCFFFFFHHHHHJJJJIJJIJJJJJIJJJJJJJIJIGJJIJIIJIIJJJ
@6300935/1
tggagagaagatcctcatcttgtatagaggaggcttgggctcgctctccg
+6300935/1
CCCFFFFFHHHHHJJJJJJJJJIJJJJJJJJJJJJJJIJJJJJJJJJJJJ
@2292004/1
tggtggtgcacgcgcttgggcagagggaatctgattgtgctgttgtggaa
+2292004/1
@@CDFFDFHHHHHJJJJJJJJJJJJJJJJJJJJJJJJHIJJJJJJIJJIJ
@5765527/1
gccagatgccaaagttcttgatcttcactgggctcttctctgggatttcc
+5765527/1
CCCFFFFFFHAFHHEFHHGHGIIIJJIJIJCGHGCHB?DHIHBG?FBBFD
@1173869/1
agaggaagtaggtgctgggcctcttgtatgcgaaggtgttgaggcgcttg
+1173869/1
CCCFDFFFHHHHBFGHGGICIGIIJJGIJJJICFHI?DFHIGJIHIIIGI
@7869023/1
gtggtggtgcacgcgcttgggcagagggaatctgattgtgctgttgtgga
+7869023/1
B@@FBDDDFHHHHIJJJJJIIJJJJJIIGIJIIIJIJJHIHIJJIJJJJJ
@2292335/1
gtgctgttgtggaactgcttcacctgtggccggcggcacgcagacgcctt
+2292335/1
CCCFFFFFHHHHHJJJJJJJJJJJJJJJJIJJJJJJJHHFFDDDDDDDDD
@141843/1
gacgacgacactgtacagttagaaatgttacaacctctatactttgcatt
+141843/1
CCCFFFFFHHHHHIIJJJJJJJJJJJJIIIJJJJJJJJJJJJJJIJJJJJ
@7348563/1
ttcaaattcaaataaaatcactctgcaatcctgcctcacatgattcatcc
+7348563/1
CCCFFFFFHHHHHJJJJJJJJJJJJJCCFHGIIJJJJJJJJJJJJJJJJJ
@4235967/1
ctgcaaagttaaccatcttgtattcaaaagaaaacctagaatcactggtt
+4235967/1
CCCFFFFFDFHHHJIJJJJJHIIJJJJJJJJJJJJJJJJJIJJJJIJJGH
@4236042/1
cactgagtgacggcacctccgacactgaggtcacggtactcgcggtacat
+4236042/1
@@@DD?B2=4CCF:FD?CDEGAFFFFECGDGGDFFAFCFDDABEBFDBD@
@7349014/1
gaaacaaacactaaatgtaaatttaagcatcccacaatatattcgtgaaa
+7349014/1
CCCFFFFFHGHGHIJIJGHIIJJJJJJJJJJJJJJJIJIJJJJJJJJJJJ
@1174559/1
ttttttttgttcccacatcaggatgtggattttaatgttattattacagc
+1174559/1
@@@DDDDDAF?9CGDGIFIFGI9BD9B<FFBD@F@DDFFCEFFII>=FF>
@1174572/1
ctttaatttgacataacttttttatttatgaaccgattgacatgaaacaa
+1174572/1
CCCFFFFFBDBFHBGGIEIFGGHEAHC?FBA?GEA:?D@A?DFDEEFEHG
@5766385/1
ttttaatgttattattacagcatacataataaaattagaggaagtaggtg
+5766385/1
@@?DA>DBACFFFGIIIIIEGIE?GGIICHGH4CFH@GCHC@FEHGHGFA
@7869897/1
catacataataaaattagaggaagtaggtgctgg
+7869897/1
@@8BBDDDDF?::<ACCFHB@9<F33AAF<FF@?
@4793277/1
ggttattgttatgtcgatgtcgaacccaaaaatgtaattaactttttttt
+4793277/1
<@@DDDDDHH4C?BEB?AF;IGHIIBHIIGCGHIFEGHGIFHGGGFGBEH
@2293314/1
agtgagcacgggctctgtgcctggctcccatgtcacggtagcactgagtg
+2293314/1
;@=?DBDD?FA6AHHIIE?C@CF?EGEDGBEH?FGCG:8?@3BGIGCB=@
@7349346/1
gcctcttgtatgcgaaggtgttgaggcgcttgtggtggtgcacgcgcttg
+7349346/1
B@@FFFFFHGHHGIJJJJ3ACGHHIJEGIJIHBHIGIGBEHIJJIJHEEA
@1174949/1
gggaagggttttttaaactcatgttttcatggtaccaagttatgattttt
+1174949/1
CCCFFFFFCHHHHJJJJJJJJJJIJJJJJJJJGIJJJJJIIJJJJJJJJJ
@4793548/1
gtctgtttgtctgtttgtctgtttgtctgttcgtctgtgcgcgctaatct
+4793548/1
CCCFFFFFHHHHHFHIIHHIJIJJJHIIJEHGGHIJJJIJJJIJJJJJJJ
@4793576/1
gtggtgcacgcgcttgggcagagggaatctgattgtgctgttgtggaact
+4793576/1
@@@DDDDFGHHHGAHHHIIGIBFGIIGGIEICHIIHGGHHCCGCHIEGHG
@2293698/1
ccacaatatattcgtgaaaaccgcatccaactcggatcagccgtttctga
+2293698/1
CCCFFFFFHHHHHHIJJJJJJJJJJJJJJJJJJJJIJJJJJJJHIJJJJG
@1175190/1
gtccattttctaactgaagaggaaacgattgcatctgtgaggggcgtcgg
+1175190/1
CCCFFFFFHHHHHJJJIJJJJJJJJJJJJJJJJJJJJIIJJJJJIJGIHF
@6816573/1
cagttccagtctcaggcacattgccattagtagactgatcagccggagca
+6816573/1
?;?=AAD;BCDCA<A3CGEBBEH>?A??AFACCB?9?GC9D@9??:6?FF
@6816600/1
cttgcgtttcaaaacaattcattttaggttcaagttaaccgcaatgttgg
+6816600/1
CC@FFFFDHHHFFIJJEHJIJJJIJJJIFGGHIIIIGIIIJJGEHIJJJJ
@1175340/1
gtgttgaggcgcttgtggtggtgcacgcgcttgggcagagggaatctgat
+1175340/1
@C@DDDEFHHGGGIIDFHFFGCFGEGEGIGEHIAHAFAGIEH:?;BBC@@
@2294053/1
ccctgatagagacgatttcaccagtggtcttcttgaacttcttcaattga
+2294053/1
CCCFFFFFHHHGHJJJJJJJJJJJJJJJJJJJJJIJJJJJJJJJJJJJJI
@2294068/1
cgtgaaaaccgcatccaactcggatcagccgtttctgagattagcgcgca
+2294068/1
CCCFFFFFHHHHHJJJJJJJJIJJJJJJJJJHIJJIJHIIJJJJJJJJHF
@4794114/1
gcctgttttggtagcggcggcgcggtccgtgtggagcatgctcgccatca
+4794114/1
?@?BDDFFHD:?D@AGEDEHHIH>CA>?@BB9<<3??BCACCCBBC??AC
@7870945/1
gcaagaagtaccagaaacgggacttagccacaatctggtctggagagaag
+7870945/1
CCCFFFFFFFHHHJJGIIJJGIIJJJIJIJJIJJJJJJIIJIJIIHJIIJ
@4237206/1
ccagaatctagacatgcacagctcttgcagccatccaacgggattgccca
+4237206/1
CCCFFFFFHHHHHJJJJJJJJJJJJJJIJJIJJJJJJJJJIJGIJJJJJJ
@7871017/1
cagagggaatctgattgtgctgttgtggaactgcttcacctg
+7871017/1
?;?DA=@DFHAHF<CF<?E@FHCEF9CEBBB9C>FGGIIID?
@7871058/1
gtgctgggcctcttgtatgcgaaggtgttgaggcgcttgtggtggtgcac
+7871058/1
CCCFFFFFFHHHHJJJJJJJJHGGHGHHIJGIJIJJJJJJJJJJJJHJJI
@2294463/1
ggcgcttgtggtggtgcacgcgcttgggcagagggaatctgattgtgctg
+2294463/1
CCCFFFFFHHHHHJHIJJJJJJJJJJJJJJJJJJJIJJJJJJJJJJJIJH
@5767275/1
gcaatcctgcctcacatgattcatccacaaattccaacccttgcgtttca
+5767275/1
?B?DDDEFFHHHGGHGIIJJIGGJHGGHGJJJJEGEFAHGGHIJJAHHGH
@7871397/1
gatttcaccagtggtcttcttgaacttcttcaattgacgcaagaagtacc
+7871397/1
CCCFFFFFHGHHHGEHIIIJJJJJIIIIJJJJIIJHIIJJIGIJJJGGGI
@2294574/1
tagaaaagtgctgtctgtacattgaaaataaaaataaaaaaaatagcagg
+2294574/1
??<74BAD=?CB:CEFBFHBHH@DHIB<FFFF<FFIFFII686/?B<FC;
@7871443/1
ggattttaatgttattattacagcatacataataaaattagag
+7871443/1
<@<DDDD?=D8DFHGGHE><::C<3<F?CCH9C<92CEH>B49
@2695138/1
gttgtggaactgcttcacctgtggccggcggcacgcagacgccttgatga
+2695138/1
@@CFDBD?CFHB?EFGBHDGDFEDHGIIDBH;;@AADDD>>>9;;>>CA>
@4795128/1
gtgctgggcctcttgtatgcgaaggtgttgaggcgcttgtggtgg
+4795128/1
@@@ADDDD8FFADGGGIGHCHB1C61:EBF<@9?@DGGFFCGE@F
@4237719/1
ggcacctccgacactgaggtcacggtactcgcgg
+4237719/1
8??1AADDDA@?DG>F?<F<?CED>1:?996@?6
@4795364/1
tctatactttgcattaaaataatgcccattttcacaggcaagggatccta
+4795364/1
CCCFFFFFFFHHHJJJIIIJJJJIIJJJJJJJJJJIBHGIJGHIJIJGJI
@2295350/1
catacataataaaattagaggaagtaggtgctgggcctcttgtatgcgaa
+2295350/1
CCCFFFFFHHHHHJJIJJJJJJJIEGHHHIGHGIIIJJJJJJJJJJIJGI
@3715523/1
gtagcactgagtgacggcacctccgacactgaggtcacggtactcgcggt
+3715523/1
C@BFFFFFHHHFHIJJJJJIJJJJIIJJJJJJJJFHIHIJGIJJJJJHF@
@2695483/1
gtcgagtagagccttagctgcggaatgcttagcttccttcttagagcgtc
+2695483/1
CC@FFFFFHGHBFIIJJJGHIJFGHGGJJGGIHIJEHGHIGJJJIGGIHE
@2295627/1
ctcttgtatgcgaaggtgttgaggcgcttgtggtggtgcacgcgcttggg
+2295627/1
@CCFFFDFHGHHHGGIEGDGHIIIGHIJIJGGIGIJEGIJJJJJHEEFDD
@6301221/1
gtgctgggcctcttgtatgcgaaggtgttgaggcgcttgtggtgg
+6301221/1
@@@FFADAFDHHHIIFHIGGI;GHG:CEGG<GHGIGGIIFCHF;@
@3715745/1
ggcagagggaatctgattgtgctgttgtggaactgcttcacctgtggccg
+3715745/1
@CCFFFDFGAFFDHHGHIGIIJJJJIIBFHJEIJGICGGGIGHGIGIGGH
@7350722/1
gctcgctctccgaagggagcttgcggccgatgacctcatactccttcaac
+7350722/1
CCCFFFFFFHHHHJJFGIGIJJJIIIJJJGIIDHIJGIJIIJHHGHCEB@
@7350725/1
cgcaagaagtaccagaaacgggacttagccacaatctggtctggagagaa
+7350725/1
CCCFFFFFHHHHHJJJJJJJJJJJJJJJJJJJJJJJJJJHHIJJJJIJIJ
@673310/1
ccacaatctggtctggagagaagatcctcatcttgtatagaggaggcttg
+673310/1
@CCFFFFFHHHDHIIIEGAHGHEEHIJJGJJJIJIEIJIJIIIGIJEHJA
@673508/1
gtcacggtagcactgagtgacggcacctccgacactgaggtcacggtact
+673508/1
@@BFFFFDHHFHHJFIICHHIGGGIJ;CBFDFHIJIIGJJBFHIHB@@AH
@2296088/1
tgggcctcttgtatgcgaaggtgttgaggcgcttgtggtggtgcacgcgc
+2296088/1
?@7BBDDDFDFFFIIF:A@F<GF<C;CFEFEFIIFIIE=BC@@;CCEEFD
@2296119/1
ccctaagtgagtatacatctattaaattcaaacgcagagctcattatgtt
+2296119/1
CCCFFFFDFHHFHGIGHIJIJGGJJ?EFI<FHHHGIIJIIIJIEIGHGGC
@4796167/1
gagacgatttcaccagtggtcttcttgaacttcttcaattgacgcaagaa
+4796167/1
C@CFFFDFDFHHGBHH<CGHIEIGHIIIIIIIIIIIIGIIIIIGIIGGII
@2296231/1
gtttattttgtttttctctgtgatctgtttcttggcatctatagatgtcg
+2296231/1
@@@DBDFF?FHFHGGIIIIICFGHGGIIIGIIIIIIIIIIIIIIDIIH>D
@3716052/1
ggtgtgtctatattaccatttcgtacaaacatgttaagtaaataagaatc
+3716052/1
@BBDDFFFHHHHHJJJJJJJJJJIJJJJJJJJJJIJJJIJIJJJJJJJIJ
@2296252/1
gtggattttaatgttattattacagcatacataataaaattagaggaagt
+2296252/1
??@DAEFDHD<ADCFFHGIIF@FHEGHIIIIIIIGGIGHHGICGDFHHHH
@3238272/1
ggcagagggaatctgattgtgctgttgtggaactgcttcacctgtggccg
+3238272/1
@@CFFFFDDHGHHGGHIJIHGHIGJJEEFGGDHIIJJIIGIIJJIIIIJJ
@673750/1
aggtgctgggcctcttgtatgcgaaggtgttgaggcgcttgtggtggtgc
+673750/1
@@CDFFFFHHHHHJJJJJJJJJJHHIJCGGHIIJJIJJJJJIJJIIIGHI
@2296387/1
cagggatcttgccgtcattgcagacggtgtggtagcgggtcggacgagcc
+2296387/1
CCCFFFFFHHHHHJJJJJJJJJJJJJJHIGIJHIIJJJJBHGIEHFDDDD
@3238433/1
cttctgtagctgctgtgtgaagttcttcaaagcgtcttctctaacagttc
+3238433/1
CCCFFFFFHHHHHJJGHHIIGIHHJJJJJJJIJJGHIJIIJJIGGHGIJB
@7351172/1
ggtgcacgcgcttgggcagagggaatctgattgtgctgttgtggaactgc
+7351172/1
BCBDFFFFHHHHHJIJJJJIJIJIHHIIJJJJJJIJIJJJJHHIGGHHJG
@5274395/1
ctgtggccggcggcacgcagacgccttgatgacctccactttgatgatct
+5274395/1
CCCFFFFFHHHHHJJJJJJJJJJJHHHHFFFFFFEEDEEDDDDDDDEEDE
@6301868/1
gctgggcctcttgtatgcgaaggtgttgaggcgcttgtggtgg
+6301868/1
??<ADBBDDDDBD2AC@E@38CF:?EED4?DBDDDDDCII85;
@7351330/1
gacgatttcaccagtggtcttcttgaacttcttcaattgacgcaagaagt
+7351330/1
BCCFDFFFHHHHHJJGGFHHIIIJJJIIHIHIJIGIIJJJJGGIJJIII9
@674419/1
tgagtgacggcacctccgacactgaggtcacggtactcgcggtacatgtt
+674419/1
@@@DDADFDADDHGHIIIIIIIIIIGIGIIIIIFGIII<FFI8ADFFCDF
@3238761/1
gctgggcctcttgtatgcgaaggtgttgaggcgcttgtggtggtgcacgc
+3238761/1
CCCFFFFFHHHHHIIJJJJHGIJ?HGHJIJJJJJJJJJJIFGHFHEHHIG
@674582/1
gctgttgtggaactgcttcacctgtggccggcggcacgcagacgccttga
+674582/1
@CCFFFFDFFHHHIJJJJJJJJIHHEGGIJIIIJIIHHFFD>CBDB?@DC
@674749/1
gttgaggcgcttgtggtggtgcacgcgcttgggcagagggaatctgattg
+674749/1
B@BFFFFFHHHHHHIJCGIGHJJIIJJJJIJGIIGIAHIJEHHHFFFFDE
@3239076/1
tatactcacttagggcattgaaaaaatagtttaaaaacggacttaaacta
+3239076/1
CCCFFFFFHHHHHJJJJJJJJJJJJJJJJHIJJJJJJJJJJJJJJJJJJJ
@675349/1
gggaatctgattgtgctgttgtggaactgcttcacctgtggccggcggca
+675349/1
@CCDFFFFHHHHHHIIJJIIJIIIFJJJJJJJJJJJJJJJJJJJJJJHFC
@2298129/1
gccagatgccaaagttcttgatcttcactgggctcttctctgggatttcc
+2298129/1
@CCFFFFFGHHHHJHHHJJJJJJJJJJJJGJJJJJJJJJJJJJJHIJIIJ
@2298160/1
gtgacttgtagtcaaggtggagattttactatctttcaagtcggcataac
+2298160/1
?@<DDDDDD:CFDDHHGHB=GBHA@D?FHHBHG?GHI@FBGAGHHGH@@F
@144427/1
tgacggcacctccgacactgaggtcacggtactcgcggtacatgttgtgt
+144427/1
CCCFFFFFHHHHHJJJJJJJJJJHJJJJJGIJJJJJJIHIHHHHHHFFFC
@7872088/1
gtgggatgcttaaatttacatttagtgtttgtttcatgtcaatcggttca
+7872088/1
@CCFFFFFHHHHGJJJJJJIJJJJJHHCHIJGHJJJJJJJJJJJJJIIJJ
@2298563/1
gtgctgggcctcttgtatgcgaaggtgttgaggcgcttgtggtggtgcac
+2298563/1
??@DB>DBCAD?FDB<BBHEG;@EFCD:CG>DFBGD@@B8=B7@C/57=@
@144775/1
gttcccacttcacgacgcttcagcagagtgcacacaatggtgaactggcg
+144775/1
CCCFFFFFGHHHHJJJJJJJJJJJJJIJGHIJJJJJJJJJHIJJJJJJJJ
@4238169/1
gccagttataaagcatagcccgaagtgctattggcacacaggcataatgc
+4238169/1
@CCFFDDDHHHGHGIIIIIIGHI@F?FHGHIEHGIJIIGIGGGHIIGJJH
@7352499/1
cgcttgggcagagggaatctgattgtgctgttgtggaactgcttcacctg
+7352499/1
@@CFFDDDHFHHDIIIEGGHIHIJJJCGIGEGGIIJBDHIGGIEIHGGGI
@2298924/1
cacagctcttgcagccatccaacaggattgcccatcaatttatcttcaaa
+2298924/1
@;:D?3BA?<FD?C9FEGIBE<D:F;3CCFFEEFBGAGGDGFECFII@9?
@2299119/1
gccctcaatctgcaccagttcatacttgggcacagttcctcgacgagcaa
+2299119/1
CCCFFFFFHHGHGIIEFGFFHCHEIIHIJIGIJJJHIIJJIGDIJIJIBC
@4238397/1
agagggaatctgattgtgctgttgtggaactgcttcacctgtggccggcg
+4238397/1
?@1DDADDDA?<FEB>G<HFI?D<<8CFFEAFFF<D<B@CEDF3?DGFE;
@4238436/1
ggatggagtgagcacgggctctgtgcctggctcccatgtcacggtagcac
+4238436/1
@@@FFDDDCFHHFHGIIJIJJGGEHEFFEEHGGHGEGHEGIGEIGIIEHE
@6817675/1
ctcgttgtggcgcgccttgtcttgtagaagagtgatctgctgttcttcta
+6817675/1
CCCFFFFFHHHHHJIJJJJGJIJIIIJJJIHJBFHIJJIJIJIJIIJJJG
@4238495/1
gtccgtttttaaactattttttcaatgccttaagtgagtatacatctatt
+4238495/1
@@@DD:BDHHHDHGHIIHGEHHIGGIGG??GGGEDGGEGGHGIJJEIIIG
@2299324/1
gctggacaaggcactggcaacgaccaatcatggacttttcttcaatatcc
+2299324/1
@C@DDDDDDFB=BFIIIIIFGHHIDGGIIEGHIGIIIIIHGGIIGHGGGG
@7873025/1
ggtgttacctgcaacttggccaggttagggccaacagattgtttgagatg
+7873025/1
@@@FDDFFHGGHHIEGGGGIJIIJFHIJIJJJJIGIGCHIJIJIJGIIII
@3239201/1
gcacaatgcccgtggtcttcactagttggcaaatcgcgcgtatagacatt
+3239201/1
BCCFFFFFHHHHFIJGHIJJJJJJJIIJIJJJJIIJJJJJHHIJJJJJJJ
@7353413/1
gccagatgccaaagttcttgatcttcactgggctcttctctgggatttcc
+7353413/1
CCCFFFFFHHHHHJIJJJJJJJJJJJJJJJIJJJJJJJJJJJJJJJJJJJ
@7353429/1
cccgtttagcagcttcatccagaggcaagcgctccaagttgcttggaggc
+7353429/1
@@@BD8DD<FFADIGEHBHGFGIGCAFGEEGA@DHGIIDG@CGGGIGGEC
@2300185/1
ggaatctgattgtgctgttgtggaactgcttcacctgtggccggcggcac
+2300185/1
BC@FFFFFDHHGHIJJJHIJJIJJJIJJIJJIIIJJJJJJIIJJJJIFFD
@5769116/1
cacagacgaacagacaaacagacaaacagacaaacagacaaacagacaaa
+5769116/1
CC@FFAEDFHH@F>FGEHIECCHG;9DGHGGIFGGICDBBFEHIIHIGHG
@676379/1
cttgaacttcttcaattgacgcaagaagtaccagaaacgggacttagcca
+676379/1
CCCFFFFFHHHHHJJJJJJJJJJJJJJJIGJJJJJJJJJJJJJJJJJJJI
@676380/1
gccagatgccaaagttcttgatcttcactgggctcttctctgggatttcc
+676380/1
@@CFFFFFHHGHDGEFGGIIGIGHIIIGIIEHGGIIJIJJJIIIADHGII
@2300536/1
gtggtcttcttgaacttcttcaattgacgcaagaagtaccagaaacggga
+2300536/1
CCCFFFFFHHHHHJJJJJJJJJJJJJJJJJJJJJJJGIJJJJJJJJJIJI
@676532/1
gcactgagtgacggcacctccgacactgaggtcacggtactcgcggtaca
+676532/1
@@@FDFFFDFHHDIIIJGHCFHIIIEBFBDG?FEGGGHEAFGIBEA:?BE
@2300606/1
gtttattttgtttttctctgtgatctgtttcttggcatctatagatgtcg
+2300606/1
@@@FFFFFHGDFHIJEBHIJCHFIIIIHEIJJJJGIFGIJJJIGECGGIJ
@4239519/1
ctccaaagcattctgggctgcagatgactgtgcatccttgctagtaagtc
+4239519/1
CCCFFFFFHHHHHJJJJJJJJJJJJJJJJJIJJJJJJJJJJJJJJIJJIJ
@6818666/1
cagcatacataataaaattagaggaagtag
+6818666/1
??@DBDBDHHGHFBGGGIBCGIIG>FHA@C
@2300947/1
gccagatgccaaagttcttgatcttcact
+2300947/1
@<@DDBD??FDFFDIIEGHIEHFHI@C@D
@2696665/1
gttgaggcgcttgtggtggtgcacgcgcttgggcagagggaatctgattg
+2696665/1
@@<DDFABFDDAFHIIGGIEFGGBD>FGAHFGHIIG=EAEEC6=?CDD@>
@5769481/1
cgcagccagatgccaaagttcttgatcttcactgggctcttctctggg
+5769481/1
@@@D;DD?AF>>DHG?BEDBCHEDH9CHHDHIIF;?DGHIIIIID@9;
@2301259/1
acataataaaattagaggaagtaggtgctgggcctcttgtatgcgaaggt
+2301259/1
CCCFFFFFHHHHHJJJJJJJJIIJJHHIJJJJIJJJJJJJJJJJIIJIJ?
@2301368/1
gtagctttaaggggatctgctgtctgtggagctgatgcttgctgggcctc
+2301368/1
C@CFFFFFHHHHHJJJJJJJJJHIJJIJJHJJJJJJJJJJJJJJJJIJJJ
@677442/1
gcaagaagtaccagaaacgggacttagccacaatctggtctggagagaag
+677442/1
@@@DFDDE=CDDHGIIGHIDE>?EEBFBFGIGGHIGII?DAGGBF?F@@B
@3717355/1
ggcagagggaatctgattgtgctgttgtggaactgcttcacctgtggccg
+3717355/1
@@@BDBD;FAFFFEEBEEC:CH@E<AFCDFDCGEFIDGCFEFIIIIIFFF
@1177807/1
agatgaagaagaggagcaaatggaaaaaaaaattggtgaaaagaatcaca
+1177807/1
CCCFFFFFHHHHHJIHGJJJJJJJIJJJJJGIGFHIFHIIJJJJJJJIJI
@5769854/1
gttacctgcaacttggccaggttagggccaacagattgtttgagatgttt
+5769854/1
CCCFFFFFHHHGHJJJJJJJJHIJJJJIJIJIHIEHJJHHJJGJJJJJJJ
@2301652/1
gtcaaggtggagattttactatctttcaagtcggcataacgggccgcgac
+2301652/1
@@CFFFFADHHHFIIIJJJJIIGIIGIIJIJEIJJIJJJIIJJIGHIGGC
@5769977/1
ggatggagtgagcacgggctctgtgcctggctcccatgtcacggtagcac
+5769977/1
@C@DFFFFCFHHAEGIGDGIIIGHIEGIGJIIIGGJJJJJJIIGHIIJJG
@1675238/1
gagactcataacgcagccagatgccaaagttcttgatcttcactgggctc
+1675238/1
CCCFFFFFHHHHHJJJJJJJGJJJJJJIHDHIJJJIIJJJJJJJJJIGJJ
@1178089/1
gtgtgttcaaggggatctgagaatggtttacattcacaattttgtccgct
+1178089/1
@BBDFFFFHHHGHJIJJJJJJJJJJJFHIJIFIIJJJJJJJJJJHIJJJJ
@5770041/1
ccggaagtcactattccacgcgaacgaagtcgcgggctataataaatctg
+5770041/1
CCCFFFFEHHHGHJJJJDIJJJJIIJGIJDHIJIJHEDCDEDFEDDEDDE
@5770045/1
ctgtgatctgtttcttggcatctatagatgtcggtggcgcacagggcacg
+5770045/1
BCCDFFFFHHHHHJJJGGJIIIJJJJJIJIJJJIJJJJIJIJJJJIIJJI
@1178110/1
caccagtggtcttcttgaacttcttcaattgacgcaagaagtaccagaaa
+1178110/1
@@@DDBDDDFBFDHIIGIIIH@AEHHH@HIIIIIGGIGEHCFG<<FFHGD
@5770066/1
ctgagcgagactcataacgcagccagatgccaaagttcttgatcttcact
+5770066/1
@@CFFFFFHHHHHJIJJBHIIJJJJJJJJJJJJJIHJGIJJJJJIJJJJJ
@3717770/1
gccagttataaagcatagcccgaagtgctattggcacacaggcataatgc
+3717770/1
CCCFFFFFHHHHHJJIJJJJJJJJJIJJJJJJJJJJJJJJJJJJJJJJJI
@1178270/1
gcactgagtgacggcacctccgacactgaggtcacggtactcgcggtaca
+1178270/1
@@CDFDBBFFHBFDFACCFFHGIEBHCHIEH?BDFGGBFGGGDEIG=?BF
@678103/1
agggaatctgattgtgctgttgtggaactgcttcacctgtggccggcggc
+678103/1
@@@FDDFFFHHFGGFHGIJJGCHIGHIGJJJIJJ@HGCHHIIJIJIIJHF
@2697560/1
caaagataagatgaagaagaggagcaaatggaaaaaaaaattggtgaaaa
+2697560/1
?@@DDABDDD8F?HIF9CD>EG;CGGFDEG>DBGEGIHBGGCC@FCDCGE
@2302312/1
ggttcaccaagctagtggcgttgatgtcgcaagatagtgagacattcact
+2302312/1
BC@FFFFFHGHHHJJGHIJJIJJGIJIIIIJHJJJJJHIJJJIHIJJJJJ
@2697592/1
cttcacctgtggccggcggcacgcagacgccttgatgacctccactttga
+2697592/1
@@@DDDDD?=?DFFAADHIIGBHIIGHEHA>DDCCCCECCCCBCA>CCCC
@2302355/1
atgttgtgtacacctgagcgagactcataacgcagccagatgccaaagtt
+2302355/1
@@@DDDDDDFHFDEDHEFCF>FBEGGEGHFGIJJGGHJGGIIGGJIIJJI
@678286/1
agaagtaccagaaacgggacttagccacaatctggtctggagaga
+678286/1
CCCFFDEFHHHHHIJJJJJJJJJJJJJJJJJJJJJIHIJJJJIJJ
@678288/1
actattctaggattgtgtaggtaatattattaaacgaagaacatgcggct
+678288/1
CCCFFFFFHHHHHJJHHHHJJFJIJJJJJJJJJJJJJJJJJIJJJJJJJJ
@678352/1
ccctcttcctcgggttggaatgattctggtgggttgtcctgcagagcttg
+678352/1
CCCFFFFFHHHHHJFHIJJJJJJJJJJJJHIJJFHJHIJFGIIJIJJJJF
@3717957/1
agaagatcctcatcttgtatagaggaggcttgggctcgctctccgaaggg
+3717957/1
8??DDBDB?CB?D:EGECC@F?FH?CBF;FG1?C>DDGFC9BFFB<FFFA
@6303371/1
gacgatttcaccagtggtcttcttgaac
+6303371/1
::?BB:ADFD>2AA2<?C?CH9BHIHI<
@7355036/1
ggtcacggtactcgcggtacatgttgtgtacacctgagcgagactcataa
+7355036/1
@@@FFFFFDHHHHIIJJJJIGIHCCFGGDGFGHGIIGHIIGHBGHIGIIJ
@2302593/1
ctcttgtagaacatgatgagtagctcctgcaccatgctgctcatctcgtg
+2302593/1
CCCFFFFFHHHHGJJIJJJJJJJJJJJJJIIIJIJJJJJJJJJJJJJJHI
@2697801/1
ctctttacaagtagactcatctttagcacttggttcatcttttgaagatt
+2697801/1
CCCFFFFFHHHFHIJJJJJIJJJJJJJJJJJJJFHHIJIHJJJJJJJJJJ
@145460/1
gttacctgcaacttggccaggttagggccaacagattgtttgagatgttt
+145460/1
@@@DDADDDFHFAG>FGG9FCCFFEBA<CAG??DCC?BF>BH?B?DGGBE
@2302789/1
cttgggcagagggaatctgattgtgctgttgtggaactgcttcacctgtg
+2302789/1
CCCFFFFFHHHHHIIJJJJIJIIIIJJJJJJJJJJIJIJJIIJIIJJIII
@1178756/1
ctggggaaaagatcctcatcttgtatagaggaggcttgggctcgctctcc
+1178756/1
CCCFFFFFHHHHHJJJJJJJJJJIIJJJJJJGIJJJJGIIGIIJIIIIJJ
@7355324/1
gtcggcataacgggccgcgactccgccctcttcctcgggttggaatgatt
+7355324/1
C@CFFFFFHHHFFIIJJJIIIJIJEGIIJHHHFEFFFBB=ABBDDC>CDE
@146079/1
gtcttcttgaacttcttcaattgacgcaagaagtaccagaaacgggactt
+146079/1
@CCFDEFFBHFBFH9EHEI@EEGGGIIGHHEAG?FEGHIG@DGHC:F@FC
@6303736/1
ccttgattttataatttagagacacgtgtacatttcgagagaacaaatta
+6303736/1
CCCFFFFFHHHHHJJJJJJJJJJJJJHIHIJJJJJJJJJJJIJJJJJJJJ
@7355550/1
cctaacttcgcaaccactaattccagtgataaattcactctagcacgtag
+7355550/1
@CCFDDBDFDHFHIIIGIIII@EHGGGHIIIIIIIGIIIGIGIEHGGHHG
@6303863/1
ccagaatctagacatgcacagctcttgcagccatccaacgggattgccca
+6303863/1
CC@FFFFFHGGFHIJJIJJIJJJGJIJIJIIJJJIJJJJJIIHIEIJJJJ
@146612/1
ggttattgttatgtcgatgtcgaacccaaaaatgtaattaactttttttt
+146612/1
[truncated: 3,071,868 more chars]
