# Supplementary material for: Identification and comparison of key RNA interference machinery from western corn rootworm, fall armyworm, and southern green stink bug
Source: PLoS One. 2018 Sep 5;13(9):e0203160. doi: 10.1371/journal.pone.0203160 (PMC6124762; doi:10.1371/journal.pone.0203160)
Supplement: S2 File — (TGZ) [file pone.0203160.s012.tgz › data/fastq/faw/10_Pregnant-female_PF_Rep4_aligned.fq]

@1368445/1
gtctgtatctagctaaaagtagatgcaaatatctctgcctcagaaaaagg
+1368445/1
CBCFFFFFHHHH4EGIJJJIHIJJJJJJJJJJJJJJJJJJJJJJJIJJJJ
@4067217/1
gtgctgggcctcttgtatgcgaaggtgttgaggcgcttgtggtggtgcac
+4067217/1
BBBDDFFFAFHHHJJHIIJJJIIJJ@HFHIJJJJJJJJJHIJFHIGHIJJ
@1368762/1
ctcgcacgttggcagtaatagtacaagtgaaaagtcacttgccgatggta
+1368762/1
@@@FDFDDDDHFFHGFAHIIJIGIIIJFGIGGIIDGGIIHJJEA?@DHHH
@4067508/1
ccgtacccatagcaacaagatcagcgactgtcacacggtagcggaaggtg
+4067508/1
CCCFFFFFHHHHHJJJJJJJJJJJJJJIJJHIJJJJJJHIJJJJIJJJ@E
@4067752/1
cacacaatggtgaactggcgttcatgcggcaaacgcctattaacattatc
+4067752/1
CCCFFFFFDDCFFHIIHIIIIIIIIJJJJJJJIIIIJIIJIIIJJJIJHE
@6092795/1
cgcaagaagtaccagaaacgggacttagccacaatctggtctggagagaa
+6092795/1
CCCFFFFFHHHHHJJJIJJJJJJJJJJJJJJJJJIJJJJIJJJJJIIJIJ
@6092845/1
cggactcgtgacgtcgtaagcgcatgccgtgtttttaaatgcggggaagt
+6092845/1
?@@BDDDDDBBDHGGHIIGIHHGAAGAEHFHGHHGHHDHCDGHIGC;?@C
@6093137/1
ccagcattcgtgtcccccgctggagcttgaccaacggggtacatcttgat
+6093137/1
@@@DBDDDH><ACGFGGFAEFFBFBGHDHII9?DFHGBG4;CFH@GGHII
@1370414/1
cctcatcttgtatagaggaggcttgggctcgctctccgaagggagcttgc
+1370414/1
CCCFFFFFHHHHHJJJJJIJJJJJGHJJJIJJJJJJJJJJJJJIJIJJJG
@6094086/1
aggcgcttgtggtggtgcacgcgcttgggcagagggaatctgattgtgct
+6094086/1
<BBDFFFFHFHHCGIGHGHIJJJIJJJJJJIJCHJJEHIGJJIJJIHHGH
@1370977/1
gcttcacctgtggccggcggcacgcagacgccttgatgacctccactttg
+1370977/1
CCCFFFFFHHHHHJJJJIJJJJIJJJJJHHHFFDEEEEEEDDDDDDDDDD
@6094229/1
gctcgctctccgaagggagcttgcggccg
+6094229/1
:?<D=@DDHHHHFHGII;FA9B;@F66@A
@4069386/1
cgagtagaaattatggtctgtatctagctaaaagtagatgcaaatatctc
+4069386/1
?@@FBDDEHHHGGJIJCFIIHIDIJGH@HGIIHICHHEIEIJCEGDHIHI
@4069490/1
ctcgtcattgcctggcatacaaggcaaagcaccgacgacgacactgtaca
+4069490/1
@@@FDFFFHHAFHIIIHIHIJIIJDGGHIGIJIJJJIIJDIEIHFHHHFF
@6094575/1
gggcatagtaggtaggcgtagggtaagacacggatcgcatacaccgtgaa
+6094575/1
CCCFFFFFHHHHFHIJJJGHIJJFFHIIJJJJJJJJJJJJJJJJJJHIJJ
@6094632/1
gcgttgatgtcgcaagatagtgagacattcactttttagtcataatcttc
+6094632/1
CCCFFFFFHHHHHJJJJJJJFHHIIJIIJJJJJJJJJJJJJIJJIJJJJJ
@1372258/1
gtcggcataacgggccgcgactccgccctcttcctcgggttggaatgatt
+1372258/1
CCCFFFFFHHHHHJJJJJJJJIJJJJJJJHHHHHHFFFDACDDDDDDDDE
@4070771/1
caatcaaccaaccaactccgtacctatacaataacaaaatacaataaaaa
+4070771/1
CCCFFFFFHHHHHJJJJJJJJJJJJJJJJIJJJJJJJJJJJJJJJJJJJJ
@2718970/1
ggcaagggatcctaacttcgcaaccactaattccagtgataaattcactc
+2718970/1
CCCFFFFFHHHHHJJJJJJJJJJJJJJJJJJJJJJJIIJJJJJJJJJJJJ
@446/1
cacataaaaccaaacctctggttcgattgggcctcaaaaaatcacgttta
+446/1
CCCFFFFFHHHHHJJJJJJJJHHJJIJJJJJJJJGIIJJIJJJJJJHIJJ
@689067/1
ctcgtgttcttcaatgggttgacgttgaaaccaacaacgaaatcgtgttt
+689067/1
CC@FFFFFFHHHGIIIGHFHGIJIIJJJJJIJIIIJJJIIJJGHHCGFHE
@2719459/1
ctcatcttgtatagaggaggcttgggctcgctctccgaagggagcttgcg
+2719459/1
@CCFFFFFHHHHHJJJJJJJJJJJIJJJJJJJJJJJJIJIJJIJJJJJJJ
@2719537/1
cccacttcacgacgcttcagcagagtgcacacaatggtgaactggcgttc
+2719537/1
@@@DDDDDDBDFHIE:AFHHGI@?F:?DGHGHIIGFHDFFFG?D@=FH@D
@689514/1
cgtagttctcagcttccctgcaaagttaaccatcttgtattcaaaagaaa
+689514/1
CCCFFFFFHHHHHJJJJJJJJJJJJJIJJJJJJJJJJJJJJJJJJJJJJJ
@2720204/1
cggggatatttccagactttcccgactgctcctttttgtcagcacagaat
+2720204/1
CCCFFFFFHHHHHJJJJJJJJJJHIIJHJJJJJJJJJJJJJIJJJJIJJI
@690260/1
gtggtgcacgcgcttgggcagagggaatctgattgtgctgttgtggaact
+690260/1
@?@DBDFDAF<AFFIIIEIB@;DHIIGHHGCBBA?9DEFFBGHIGE<;EH
@3393118/1
gggatcctaacttcgcaaccactaattccagtgataaattcactctagca
+3393118/1
CCCFFFFFHHHHHJJJJIJJJJJJJJJJJJJCGHIJJJJJJJJJJJJJIJ
@3393220/1
atcatcgttctcagcatggtaagaaggtggcggccagaatctagacatgc
+3393220/1
@CCFFFFFHHHHHJJJJJJIHJJJJJJHJJJJJJJJJJJJJJJJJJJJIJ
@2721353/1
gcaagaagtaccagaaacgggacttagccacaatctggtctggagagaag
+2721353/1
CCCFFFFFFHHHHJJJJJJJJJJJJJJJJJJJJJJJJJHHJJJJJJJJJJ
@2721863/1
caatgaaccaaccaattaatcagcgaacgcttattgtttcgatcttgtta
+2721863/1
CCCFFFFFHHHHHJJJJJJJJJJJJIJJIJJJIJJIJJJJGIIJJJJJJG
@2722494/1
gtgttgaggcgcttgtggtggtgcacgcgcttgggcagagggaatctgat
+2722494/1
BBBDFFFFHHHHHJJJJJHIJHIJJJJJJJJJJJJJJJIJHHHHFFFFFF
@2722632/1
ctcatcttgtatagaggaggcttgggctcgctctccgaagggagcttgcg
+2722632/1
CCCFFFFFHHHHHJJJJJJJJJJHIJJJJJJJJJJJJJJJJJGHIIJJJI
@2722775/1
ctcaataattaataatataacacggtcgctacagtcgtacttgtttgaag
+2722775/1
BCCFFFFFHHHHHJJJJJJJJJJJJHJJJJJJJJJJJJJJJJJJJJJHGI
@5418162/1
gaggaagtaggtgctgggcctcttgtatgcgaaggtgttgaggcgcttgt
+5418162/1
@@@FFFFDHHFFHIJJGIGHHJIJIHIIIJJFHHI?DDGIJJGJGGHIGH
@5418215/1
ggctatgccatttatcctcgcacgttggcagtaatagtacaagtgaaaag
+5418215/1
CCCFFFFFHHHHHJJJJJJJJJJJIJJJJJJIJJJJJHIJJJJHIJJJJJ
@2723433/1
cgtagttctcagcttccctgcaaagttaaccatcttgtattcaaaagaaa
+2723433/1
@CBFFFFFHHHHHJJJJJJJJJJJJHIJJJJJJJJJJIJJJJIJJJJJJJ
@5418377/1
cacacataaactctatgactggctgcgctttataaaaggcagttgcagaa
+5418377/1
C@CFFFFFGHHGHJJJJJJJIJGHHGIJIJJJJEGIIHJIJJDHIJJIGG
@5418798/1
gacgctcggacatttcaattttatttagttggtcttggttgaacggaact
+5418798/1
CCCFFFFFHHHHHJJJJIJJJJJJJJJJHIJJHIJJJJIJJJJJJJJJJJ
@5418986/1
agcaaatggaaaaaaaaattggtgaaaagaatcacaagtaagatactgca
+5418986/1
CCCFFFFFHHHHHJJJJJIGGGHIIJIJIJJJIJJJJJGHHJJJJJJJJJ
@1372378/1
catcgttctcagcatggtaagaaggtggcggccagaatctagacatgcac
+1372378/1
:;=DDDFFHHHHHJJJJHJJJJJJJHIJJJJJJJJJJJJJJJJJJJJJJI
@1373246/1
ctcatctttagcacttggttcatcttttgaagattctgatattgatagtt
+1373246/1
CCCFFFFFHHHHGJJJJJIGIJJJJJJJJHIIHIJJJJIJJJJJJJJJHJ
@3393603/1
gcgatgttttacaagggcaggttgaactcac
+3393603/1
;@@;?@DBF>FBAFF=GG?D?F<9<?F@@??
@3393916/1
ctcttttaatattataaatagttatttgatcacacactgatgcaaaccag
+3393916/1
CCCFFFFFHHHHHJJJJJJJJJJJJJJJJJJJJJJJJJJJJIJJJJJJJJ
@6098419/1
gttggtcttggttgaacggaactccaatcctttactcgaatagtcttttc
+6098419/1
CCCFFFFFHHHHHIJJJJJJJJJJJJJJJJJJJJJJJJJJJJJIJJJJJG
@4045/1
ggttattgttatgtcgatgtcgaacccaaaaatgtaattaactttttttt
+4045/1
CCBFFFFFHHHHHIJJJJJJJJJJJJJJJJJJJJGIJJJJIJJJJJJJJI
@3394695/1
ccggtgtccaggtaaattgcaccgattagtgcctctaatatatcgctgag
+3394695/1
BCCFDFFFHHHHFHJJJJJJJJJJJIJJJIJJJJJJJJJJJJJJJJJJJJ
@3394875/1
ctccaatcctttactcgaatagtcttttctaacttgaacagtgcgatgtt
+3394875/1
CCCFFFFFHHHHHJJJJJJJJJJJJJJJJJJJJJJJJJJIJHIJJJJJHI
@3395377/1
ggacatttatctggctgtatgtttacatcataatgatgaacaaatcctct
+3395377/1
CCCFFFFFHHHHHIJJJJJJJJJJJJJJJJJJJJJJJJJJJJJJJJJJJI
@3395450/1
atcaatttatcttcaaatgacgacaccacagttccagtctcaggcacatt
+3395450/1
CCCFFFFFHHHHHJJJJJJJJJJJJJJJJJJJJJJJJJJJJJJJJJJJJJ
@3395560/1
cctgcagagcttgccacatcttgtaagcagcctgacgcttagcaagtttc
+3395560/1
11144=BBFFHDFHJJJGIJJJJJJJGJJJJJJIJJJIIIJGIEHGDDGF
@6099563/1
gtcattggagtcatattatgtgagtacgaagcattgtctgtttataaaat
+6099563/1
CCCFFFFFHHHHHJJJJJJJJJJJHHJJJJJJJJJJJJJJJJJJJJJJIJ
@4070984/1
cgcaagatagtgagacattcactttttagtcataatcttcagatactcca
+4070984/1
CCCFFFFFHHFHHJJJJJJJJJJJJJJJJJJJJJJJJJJJJJJJJJJJJJ
@1373410/1
ccgcgctttaatctaatgcttataagtaggtaataaacatattcttataa
+1373410/1
CCCFFFFFHHHHHJJJJJJJJJJJJJJJJJHIJJJJJJJJJJJJJJJJJJ
@4071996/1
acgcgacgtaccttgaattccttgatgactgcatagatagaaatcgaact
+4071996/1
?BBFFFFFHHHHHJJJJJJJJJJJJJJJJJJJJJJJJJJJJJJJGJJJJJ
@6768332/1
ctgagtgacggcacctccgacactgaggtcacggtactcgcggtacatgt
+6768332/1
CCCFFDFFHHHHHJJJJJJJJJJJJJJJHIJJJJHIJJJJJJHHHFFFFF
@1374779/1
ggcgttgatgtcgcaagatagtgagacattcactttttagtcataatctt
+1374779/1
@@@FFFDDHHHFHJJIGIGIJHIGJGEGHIHIGIIJIJJJJJGICHIGII
@1375705/1
ccttgctagtaagtcctgagccatagcaaacagccactggcaatgtggat
+1375705/1
CCCFFFFFHHHHHJJJJJJJJJJJJJJJJJJJJJJJJJJJJJJJJIJJJJ
@6769746/1
atcagttttggctaacagagagaaattttgacacattttcaagaatgttt
+6769746/1
;BBFFEFFHHHHHJJJJJJJJJJJJJJJJJIJJJJJJJJJJJJJJJJIJJ
@6770019/1
gggttgtcctgcagagcttgccacatcttgtaagcagcctgacgcttagc
+6770019/1
??@ABDDEHHHHHIIGEGIIGIGIJJ@EFFEEGHDHIIJJJIIIIIIJJG
@3396455/1
ggtagaataaggattaaaaataaacttaaagattattaataagaaaaaaa
+3396455/1
BCBDFFFFHHHHHJJJJJJJJJJJJJJJJJJIJJJJJJJJJJJJJJJJJJ
@3396685/1
ctgttgtgttgaccaataatgggttaatcagactatagttagtatagtta
+3396685/1
CCCFFFEFHHHHHJJJJJJJJJJJJJJJJJJJJJJJJJIJJJHIJJJJJJ
@6770662/1
ctgtttcacataaataggtgagaagtgtgataatgtcataaagttgacaa
+6770662/1
??@BDDDDHGHDAHIGEGCEGHHIICDCFAHEHEIH<GHGI<FGHGEE?F
@7443091/1
gtggtgataaagataagtataggctcaaaacctaacgacatcaatcacca
+7443091/1
BBBFDDFFHHHHGJIJJGHGIJIIJJJJJJJJJJEHIJIIGIGFIJIJJI
@6771445/1
gacgctcggacatttcaattttatttagttggtcttggttgaacggaact
+6771445/1
CCCFFFFFHHHHHJJJJIJJJJIJJJJJJJJJHIJJIJIJJIJJJJIJJJ
@6771568/1
tgtggaactgcttcacctgtggccggcggcacgcagacgccttgatgacc
+6771568/1
CC@FFFFFHHHHHJJJJJJIIJJJJJJJJJJJJHHHFFDDDDDDDDDEDD
@3398449/1
gtcgagtagagccttagctgcggaatgcttagcttccttcttagagcgtc
+3398449/1
CCCFFFFFHHHHHJJJJJJJJJJJJJJJJJJJJJJJJJJJJJJJJJJJJJ
@7444046/1
gagaagtgtgataatgtcataaagttgacaataatctataattaattact
+7444046/1
CCCFFFDFFHHHHJJJJJJJJJJJJJJJJJJJJJJJJJJJJJJJJJJJJJ
@3399353/1
gtttgtctgttcgtctgtgcgcgctaatctcagaaacggctgatccgagt
+3399353/1
@C@FDBBDDACFDAFHIAEDDAFHEHIHIIIGGEBFHGGEFGAFFGH@AH
@2043438/1
gcttccttcttagagcgtcccgtacccatagcaacaagatcagcgactgt
+2043438/1
CCCFFFFFHHHHHJJJJIJJJJIJJJJJJJJJJJJJJJJJJJJJJJJJJI
@7444891/1
cctcgacgagcaagtagttcttgaagcacagacacaggtgtcttcaacgg
+7444891/1
CCCFFFFFHHHGGIHIJFHIJJJJJJJJGIJJJJJJJJJIHHIJJJIJJJ
@2044818/1
gtgttgaggcgcttgtggtggtgcacgcgcttgggcagagggaatctgat
+2044818/1
@@@DDDBDB7??FGHFGIFEEDGGHI?@8@GIIIICFE@DC<5ABFFF@E
@694917/1
gtcacggtagcactgagtgacggcacctccgacactgaggtcacggtact
+694917/1
B@BFFFFDHHHHHJJJJGHJJJJJJJJJJJJJJJJJJJJJHIJJJJGHHH
@5419560/1
ctcacgtacagctaagttattagcgatattataattatctattctaatta
+5419560/1
CCCFFFFFHHHHHJJIJJJJJJJJJJJJJJJJIJJJJJJIHGGIIIJJIJ
@5419616/1
ctcagcatggtaagaaggtggcggccagaatctagacatgcacagctctt
+5419616/1
CCCFFFFFHHFHHJJJJJHHJJJJJJJJJJJJJJJJJJJJJJJJJJJJJJ
@2045975/1
ctggagagaagatcctcatcttgtatagaggaggcttgggctcgctctcc
+2045975/1
CCCFFFFFGHHHHJJJJJJJJJJJJJJJJJJJJJJJJJIIHIIJJJJJJJ
@5420004/1
cccatgtcacggtagcactgagtgacggcacctccgacactgagatcacg
+5420004/1
CCCFFFFFHHHHFIJJIJJJJJHHIJJJJJJJJJJJIJJJJJIJIJJJJJ
@695885/1
gtaagtttgtcgagtagagccttagctgcggaatgcttagcttccttctt
+695885/1
@@CFFBDEHHDDDGGGHBD>GHGGHEEFAGG>FGHGFHGGC@DFDFGDFD
@696430/1
ctcttctaaagcaaacaatgagacctgtgcaacccatttgatgctgacac
+696430/1
@C@FFDFFFDDFFHEGGGDBHCCGGIDEF@FEHF:?BECDHDE>FCEE>F
@5421009/1
cctcttgtatgcgaaggtgttgaggcgcttgtggtggtgcacgcgcttgg
+5421009/1
CCCFFFFFHHHHHIIJJEGHIJIJJJJJJJJJJJIJJGHJJJJJJHFFFD
@4742301/1
ctcgcacgttggcagtaatagtacaagtgaaaagtcacttgccgatggta
+4742301/1
CCCFFFFFHHHHHJJIIJJJJHIJJJJHJJJJJJGIJIJJJJJJIIJJFH
@4742516/1
ctgggcctcttgtatgcgaaggtgt
+4742516/1
CCCFFFFFHHHHHJJJJJJJJJGHH
@4743895/1
gtacgctttctccttctgcttgggagcacccttgaagtcctccggaaggt
+4743895/1
CCCFFFFFHHHHHJJJJJJJJJJJJJJJJJJJJJJJJJJJJJJJJJJJJC
@698068/1
gcataacgggccgcgactccgccctcttcctcgggttggaatgattctgg
+698068/1
CCCFFFFFHHHHHJJJJJJJJJJJJJJJJJJJJHHHFFDEEEEDDFFDED
@5852/1
gtcaaaacatagccccattttctgaaacacattacaaaaccgtcttaact
+5852/1
CCCFFFFFHHHHHJJJJJJJJJJJJJJJJJIJJJJJJJIJJJJJJJJJJJ
@5880/1
ctcatcttgtatagaggaggcttgggctcgctctccgaagggagcttgcg
+5880/1
CCCFFFFFHHHHHJJJJJJJJJJGIJJJJJJJJJJJJJJJJJIIJJJJJJ
@2724930/1
ccatcttgtattcaaaagaaaacctagaatcactggttcaaattcaaata
+2724930/1
C@@FFFFFHHHHHJJIJJJJJJJJIJJIIIHIJGIJJIJIIJIJIIDBGH
@2725076/1
gtgacggcacctccgacactgaggtcacggtactcgcggtacatgttgtg
+2725076/1
CCCFFFFFHHHHHJJJJJJJJJJJIJJJJJGHIJJJJJJHHHHHHFFFFF
@2725531/1
atccacataagtaacttcaaatgattgctcagatgcaatttcttgca
+2725531/1
@CCFFFFFHHHHHIJJJJJJJJJIJJJIIJJJIIIJJJJJJJJJJJI
@6813/1
cgttgatgtcgcaagatagtgagacattcactttttagtcataatcttca
+6813/1
CCCFFFFFHHHHHIJJJJJHHHIJJJJJJJJJJJJJJJJJJJGJIJJJJJ
@2726094/1
caccagtggtcttcttgaacttcttcaattgacgcaagaagtaccagaaa
+2726094/1
CCCFFFFFHHHHHJJJIJJJJJJJJJJJJJIJJJJJJJJJJHIJJJJJJJ
@6100262/1
gttgaggcgcttgtggtggtgcacgcgcttgggcagagggaatctgattg
+6100262/1
CCCFFFFFHHHHHIJJHJJGIJJJJJJJJJJJJJJJJJJJHHHHFFFFFF
@2726177/1
tgggtatcggccgagcgcttcggtactgttgtggaaatagtgtactataa
+2726177/1
BBCFBDFFHHHHHJJJJJJJJJJHJIJJIJJIJJJJJJJJGHIJJJJJIH
@7414/1
cctctatactttgcattaaaataatgcccattttcacaggcaagggatcc
+7414/1
CCCFFFFFHHHHHJJJJJJJJJJJJJJJJJJJJJJJJJIIJJJJJJJJJJ
@7875/1
ctggggaaaagatcctcatcttgtatagaggaggcttgggctcgctctcc
+7875/1
CCCFFFFFHHHHHJJJJJJJJJJIJJJJJJIIJIJJIGHHIJJIGJIJIJ
@8204/1
gggccaacagattgtttgagatgtttgtgaaactgcgacaccttgtggct
+8204/1
CCCFFFFFHHHHHJIJJJJJJJJJJJJJJJJJJJJJJJJJJJJJJJJJJJ
@8644/1
gtaatactagcggacccgacagacgttgtcctgtctacacgtctttaatt
+8644/1
CCCFFFDFHHF?FHIGIGIGGDFGGGCCFFHIIH@FHGIIDGCHGIGGHG
@6102103/1
agcaaatggaaaaaaaaattggtgaaaagaatcacaagtaagatactgca
+6102103/1
CCCFFFFFHHHHHJJJJJIJIJBGHIJIIIJJJJJJJJHHJJJJJJJJJJ
@6102250/1
gtcttctctaacagttctctgtggtgcaaagcaagcaattgcccacaccc
+6102250/1
CCCFFFFFHHHHHJJJJJJJJJJJIIJJJJJIJJJJJJJJJJJJJJJJJJ
@6102321/1
catggtaagaaggtggcggccagaatctagacatgcacagctcttgcagc
+6102321/1
CCCFFFFFHGHHHGIJJJJJJJJJJJJJJJJJJJIJJJJJJJJJJJJJJI
@1377177/1
cgcaagaagtaccagaaacgggacttagccacaatctggtctggagagaa
+1377177/1
CCCFFFFFHFHHHJJJJJJJJJJJJJJJJJIJJJJJJJJHJJJJJJIJJJ
@4073954/1
gccacagtgagtgatttcaattttgagacctttgatttcttttgtaaatt
+4073954/1
@@@FFFFFHHHDFFHIJJJJIJJJJGIGIJJJJJIJJJJJJJJIHIJJJJ
@1378041/1
gcttcacctgtggccggcggcacgcagacgccttgatgacctccactttg
+1378041/1
CCCFFFFFHGHHHJJJJJJJJJJJJJJJHHHFFDEEEEEEDDDDDDDDDD
@1378327/1
gactatatgaaacgcgagtggggccgtcagaacctgatagaaacggttgg
+1378327/1
C@CFFFFFGHGHHJJJGIFHIJJJGIFHIJIJJJJIJJJJJJIJJHAHFF
@4075334/1
tgtttgtgaaactgcgacaccttgtggctgtgacttgtagtcaaggtgga
+4075334/1
CCCFFFFFHHHHHJJJJJJJJJJJJJJJJJGIIJJJJIJJJJJJIJ?FHC
@4076384/1
gtgcttgatatccgactccgtttcgctgtgtttgccgaaccgagacataa
+4076384/1
CCCFFFFFHHHHHJJJJJJJJJJJJJJJIIIJJJJJJJJJJJJJJJJHHH
@6772322/1
gtcctttatacatttcggcatggcgatcatgtcgatggcttggtttattc
+6772322/1
CCCFFFFFHHHHHJJJJJJJJJJJJJJJJJJJJJJJJJJJJJJFHIJJJI
@6772650/1
agcatggtaagaaggtggcggccagaatctagacatgcacagctcttgca
+6772650/1
@BBFFFFDHHHHHJJIJJJJJJJJJJJJJJJJJJJJJJJJJJJJJJJJJJ
@6772983/1
gtccttgttgttaagaggtgttacctgcaacttggccaggttagggccaa
+6772983/1
CCCFFFFFHHHHHJJJJJFHIJJJJJJJJJJJJJJJJJJJHIJJJJJJJJ
@2047866/1
cgcgaatttcgtttgagataaaaatgaataaaaataataacataaacgag
+2047866/1
CCCFFFFFHHHHHJJJJJJJJJJJJJJJJJJJJJJJJJJJJJJJJJJJIJ
@2048030/1
ttgtcctgcagagcttgccacatcttgtaagcagcctgacgcttagcaag
+2048030/1
CCCFFFFFHHHHHJJJJJJIJJJJJJJJJJJJJJJJJJJJJJJJJJJJJJ
@2048038/1
gtgaaactgcgacaccttgtggctgtgacttgtagtcaaggtggagattt
+2048038/1
CCCFFFFFHHHGHJJJJJJIJJJJJHIIIJJJGIIGIIIIJBGHHICHGI
@7446398/1
gtgggttgtcctgcagagcttgccacatcttgtaagcagcctgacgctta
+7446398/1
CCCFFFFFHHHHHJJJJJIJJJJJJJJJJJJJJJJJJIJJJJJJJJJJJJ
@6774152/1
cttcaattgacgcaagaagtaccagaaacgggacttagccacaatctggt
+6774152/1
CCCFFFFFHHHHHIJIJIIEHIJJJJJJJJIIJIGIGGIIJJIJJJIIJC
@2049016/1
tacaaggcaaagcaccgacgacgacactgtacagttagaaatgttacaac
+2049016/1
@@@FFFFFHHHHFIIBEEGIJJJGIIIIJEFHJJJJJJIIIJIJJIII@H
@4745357/1
ctcgcgatacatgttgtgtacacctgagcgagactcataacgcagcc
+4745357/1
??;DDA6DD8CDDIE@AE<A9A:?EE@>9:DD?DDDDEEB?;:AD?=
@4745554/1
cgacgctcggacatttcaattttatttagttggtcttggttgaacggaac
+4745554/1
@@@DA8D?:@FDFBGFB@D>CDH@GGHADHGCEGHEHIGHEDG<FDHCHG
@7448359/1
gtactaaggcctaagtacagtacctacttggcgataaatattgcacatct
+7448359/1
CCCFFFFFHHHHHJJIIJIIHJJJJJJJJJJJJJJJJJJJJJJJJJJJJJ
@4746177/1
caaatgacgacaccacagttccagtctcaggcacattgccattagtagac
+4746177/1
?<=??>??:CF8<:<?B9FE?F9EFCGFIA@9C:DG@FC?<9?DD0?9D>
@5423171/1
gtgctagttacataatatctactaaactataaccaaagtgacatttgctt
+5423171/1
C@CFFFFFHHHHHJJJJJJJJJJJJJJJJJJJJJJJJJHIIJJJJJJJJJ
@2728051/1
ggtagcactgagtgacggcacctccgacactgaggtcacggtactcgcgg
+2728051/1
BCBFFFFFHHHHHJJJJJJJJJJJJJJJJJJJJJJHHJJJJHJJJJJJHF
@5423285/1
agcttgttagcttgccattgtcctttcctaggagtgactttcccgtttcc
+5423285/1
CCCFFFFFHHHHHJJJJHIJJJIJJJJJJJJJJJGHIJJJJJJJIIJJJJ
@5423356/1
cacgcgcttgggcagagggaatctgattgtgctgttgtggaactgcttca
+5423356/1
CCCFFFFFHHHHHJJGIJIIJJJJJIJJJJJJJJJJJJJJJJJJJJJIJJ
@700605/1
cttgttgttaagaggtgttacctgcaacttggccaggttagggccaacag
+700605/1
@@CF;DDDFHFFHJJFHGIJJJDIIJJJIJJCEHIJJHIJIGIJJIIIJJ
@700626/1
gtcttttctaacttgaaaagtgcgatgttttacaagggcaggttgaactc
+700626/1
@B@FFFFFHHHHHJJIJGJJHHIJGIIHIIJJJJJJFIJIJJIIGFHIIJ
@5423620/1
ctcgggttggaatgattctggtgggttgtcctgcagagcttgccacatct
+5423620/1
CCCFFFDDHHHGHJJJJJJJJHHIJHIJJJIJJIIJJJJJJJJJJJJJJJ
@2728544/1
gtctctagcacactcaccattctccttattagttattaaactgacttgtg
+2728544/1
CCCFFFFFHGHHHJJJJJJJJJJJJJJJJJIJHIIIJJJJJJJJJJJJIJ
@5423792/1
gtgggttcgtgaatcatgccctcaatctgcaccagttcatatttgggcac
+5423792/1
CBCFFFFFHHHHHJJJJJJJJJJJJJJJJJJJJJIHIJJJJJJJJJJJJJ
@2729004/1
tgcattattacattttttataaacggtacatctagagtataaaaaactga
+2729004/1
CCCFFFFFHHHFHJJJIJJJJJJJJJFFHJJJJJJJIFGIIIIJJIIIIG
@5424294/1
cgcagccagatgccaaagttcttgatcttcactgggctcttctctgggat
+5424294/1
@CCFFFFFHHHHHJJJJJHIJJJIJJJJJJJJJIIJJIIJJJJIJJIEHG
@5424318/1
cccagtcaacggatggccaaataggaaacactacgctttacacgcatgag
+5424318/1
CCCFFFFFHHHHHJJJJJJJJJJJJJJJJIJJJJJJJJJJJJJJIJJJJJ
@5424620/1
gaggagcaaatggaaaaaaaaattggtgaaaagaatcacaagtaagatac
+5424620/1
B@@FDDDFHGFFFIJJIGGGIIIJGGBB@GGCIHHIIJJJJJHAHCHIIH
@5424710/1
gaattttattggtacacgtttctaatgcactgaatatcataccgctaagg
+5424710/1
CCCFFFFFHHHGHIJJJJHHJJJJJJJJJJJJJIJIJJJJJJJJJJJJJJ
@5424987/1
gcacagctcttgcagccatccaacaggattgcccatcaatttatcttcaa
+5424987/1
CCCFFFFFHHHGHJIJJJJJJJJJJJJJJJJJJJJJJJJJJJJJJJJJJJ
@2730011/1
ctcatcttgtatagaggaggcttgggctcgctctccgaagggagcttgcg
+2730011/1
CCCFFFFFHHHHHJJJJIJJJJJJJJJJJIJJJJJJIJJIJJHIJJJJII
@5425051/1
gacgatttcaccagtggtcttcttgaacttcttcaattgacgcaagaagt
+5425051/1
CCCFFFFFHHHHHJJJJJJJJJJJJJJJJJJJJJJJJJJJJJJJJJJJJD
@702064/1
gaggcgcttgtggtggtgcacgcgcttgggcagagggaatctgattgtgc
+702064/1
CCCFFFFFHHHHHIJJIIJJJJJJJJJJJJJJJIJJJHJHHHHHHFFFFF
@5425554/1
gtaagtgcttcgggcttcaacagcttgttagcttgccattgtcctttcct
+5425554/1
CCCFFFFFHHHHHIJJJJJJJJJJJJJJJJJJJJJJJJJJJJJJJJJJJJ
@1379801/1
cgttgatgtcgcaagatagtgagacattcactttttagtcataatcttca
+1379801/1
@CCFFFDFHHHHGJJJJIIFHGIIICHIIJJJJJJIJIIGGHIIIJHGIG
@5425675/1
tctgtctgtcactaacattttctttttctagtttcaaatgacgataaaat
+5425675/1
CCCFFFFFHHHHHJIJJJJJJHJJJJJJJJJIJJJJJJJJJJJJJJJJJJ
@702700/1
catcaatttatcttcaaatgacgacaccacagttccagtctcaggcacat
+702700/1
CCCFFFFFHHGFHJJJJJJJIJIIJJJJJJJJJJJJJJJJJJJJJJJJJI
@703041/1
atcgtgttttagaaaaccaaactcctcgggattcgtatctttcacatctt
+703041/1
@@@FFFDAHHFHDHGGIJJFGIJJJJJJIJFIIJIHIJJJIIJJJIJJIJ
@1380553/1
gtacttacggcgatcagcccaacgtttgaaatgcatgatattaacagtct
+1380553/1
CBCFFFFFHHHHHJJJJJJJJJJJHIJJJJJJJJJJJJJJJJJIJJJFHJ
@1381138/1
ctacatttcattatttttgatcaagaagtacaagatatcatccgcatcaa
+1381138/1
CCCFFFFFHHHHHJJJJJJJJJJJJJJJHHJJJJJJJJJJJJJJJJJJJJ
@1381230/1
gttgcggtctttgtacaccttcaggtgatcgaacatcatgtcttcaaact
+1381230/1
CCCFFFFFHHHHHJJJJJJJJJJJJHIJJJJJJJJJJJJJJJJJJJJIJJ
@10239/1
gtggattttaatgttattattacagcatacataataaaattagaggaagt
+10239/1
CBBFFFFFHHHHHHIIJJIJJJJJJJJJGJIJJIJIIIJJJJJJJJJJJE
@6104913/1
gggatcttgccgtcattgcagactgtgtggtagcgggtcggacgagccgt
+6104913/1
BCCFFFFFHHHHHJJIJIJJJJIIJHHIJJGHIIJJJJJJJJIHHEFDD@
@3401071/1
gctgtagctttgatcatagtagatgtttgcatgtcagttagctttttaat
+3401071/1
CCCFFFFFHHHHHJJJJJJHJJJJJJJJJJJJJJJJJJJJJJJJJJJJJJ
@3401784/1
aacgcttattgtttcgatcttgttatacgtaaaacaaactcgtactaagg
+3401784/1
CCCFFFFFHHHHHJJJJJJJJJJJJJJJJJJJJIJJJIHIJJHIJJJGIJ
@3401899/1
ctgagtgacggcacctccgacactgagatcacggtactcgcggtacatgt
+3401899/1
@CCFFDFFHHHHHJJJJJJHJIJJJJJHJJJJJJFHIIJIJJJHHHFFFD
@11528/1
gtatatacaagaacaaaccagaaaataggcggagtcctatctcaaaacat
+11528/1
CCCFFFFFHHHHHJJJJJJJJJJJJJJJJJJJJJFHIJJJJJJJIHIJJD
@3402274/1
ctcatttttgaagagatcccgcgagatcgggaactatgtggttaaaacca
+3402274/1
@CCFFFFFHHHHHJJJJJJJJJJIJJJJJJJIJJJJJJHJJIIIJJJJJH
@6106223/1
ccgggcgattatttactttgacaccacttttttccacgaaaaagctattt
+6106223/1
CCCFFFFFHHHHHJJIIJJJIIJIIIJIIJJJJJIJJJJJJJJIJJIIHH
@6106395/1
agcaaatggaaaaaaaaattggtgaaaagaatcacaagtaagatactgca
+6106395/1
@@@DDFFDDDHHHBIIFEHCHEHIGEHIIJJGIGIIIIGHIIGJJIJJIJ
@6106589/1
caggcgtaatgctaacgtcatagcgataaattttaagggatttaaattcc
+6106589/1
CCCFFDDDHHHHHJJJIJJJJJFJJIJJJJJJJJJJIJJIGIJJJJJIJI
@12640/1
gtacaaagcaaaggtcgggcagttcgtcaacaagacattactagctg
+12640/1
CCCFFFFFHHHHGJHIJJJJJJHIJJIJJJJJJJIJJJJJJJJJJJJ
@6106967/1
cctcgggttggaatgattctggtgggttgtcctgcagagcttgccacatc
+6106967/1
CCCFFFFDHHHHHJJJJJJJJJHIJJIIIJJJJJJJJJJJJJJJJJJJJI
@12698/1
gctccaaattgtatctgacgacgcattgaatctgaatacgaaaatgaatt
+12698/1
CCCFFFEFHGHFHJJJJJJJJJJJJJJIJJJJJJIJJJJIJJJJJJJJJJ
@3403575/1
gcaaagataagatgaagaagaggagcaaatggaaaaaaaaattggtgaaa
+3403575/1
@<?DBDADFHFFDIDAE<FHBBCE@EBBDGGIIIDADHIGIGGEHGEIGE
@12864/1
agcgagactcataacgcagccagatgccaaagttcttgatcttcactggg
+12864/1
@@@D?DDDHHHHFFEHGEDACFHD?CGDCBEH??DHIIGGGGGGHIH<2B
@12891/1
agcaaatggaaaaaaaaattggtgaaaagaatcacaagtaagatactgca
+12891/1
CCCFFFFFHHHHHJJJJJJJJJGHIJJJJJJJJJJJJJJJIJJJJJJJJJ
@12990/1
aaacgattgaaagtgcgggggtgacatcggacttaatacaaggaaactgt
+12990/1
@CCFFFFFHHHHHFHIJJJJJEHHHHFFFFDDDDDDEEDDDDDDDDDDDD
@4747404/1
ggtgcacgcgcttgggcagagggaatctgattgtgctgttgtggaactgc
+4747404/1
BCCFFFFFHHHHHJJJJJJJJJJHIJJJJIJJJJJJJJJJJIJJJJJJJI
@6107580/1
gggtcttacagattggtggaaaccaaaccaaacttctctgccaccaccaa
+6107580/1
BCCDFFFFHHHHHJJJIIJJJJJJJJIJJJJJJJJJJJJJJJJJJJJJJJ
@4078885/1
cctacgttcaaaatattttaaaagcaccaaaaatccaaagtgtaatgctg
+4078885/1
CCCFFFFFHHHHHJJJJJJJJJJJJJJJJJJJJJJJJJJJHIIJJJJJJJ
@2731493/1
gttctcagcatggtaagaaggtggcggccagaatctagacatgcacagct
+2731493/1
CCCFFFFFHHHHHGIIJJIJJGIJIJJIJJJJJJJJIJJJJJJJIJJJJJ
@2731765/1
cttttgaacgccaatggcatgaatagatgtcatgcgcaagcgtgccctgt
+2731765/1
CCCFFFFFHHHHHJJJJIIJJJJJJIJJJJJJJJJJJJJJJJIJJJJJJH
@6776747/1
cccgtgcttttatacaatgcgttatagtcactttataaaggagttcctct
+6776747/1
CCCFFFFFHHHHHJJJJJJJJJJIJJIIGIJJJJJJJJHJJJJJJJJJJJ
@2732917/1
ctggcatcagttacaatgtttgagtacttagttacttgttattgctttat
+2732917/1
@@@FDFDDHDDDHIGIGIIIHGIIH@EHIIE?FHHHHIHIJIIJIJJIJI
@4080790/1
gttctcagcatggtaagaaggtggcggccagaatctagacatgcacagct
+4080790/1
CCCFFFFFGGHHGCEHGIIGIHHJIIIIJJJJJJJJJJJJIHIJIJJJIJ
@4081352/1
ggttctttggctgtctctggtggaggtttctcctgtgacggcatagccgc
+4081352/1
BC@FFFFFHGHHHHIIIJJJIGIGHIGIJJIJJJJGHIJJFHHHIIIIIG
@7449542/1
aactgcgacaccttgtggctgtgacttgtagtcaaggtggagattttact
+7449542/1
@B@FFFFFFHHHGJJFHIJJJGGIJJJJDHIHIGIIJBGHEHFFHIJJII
@2049720/1
ctgcaatcctgcctcacatgattcatccacaaattccaacccttgcgttt
+2049720/1
:BBFAADBFHHHHJJJJJJJJJJJJJJJJJJJJJJJJJJJJJJJJJJJJJ
@2050241/1
cttagagcgtcccgtacccatagcaacaagatcagcgactgtcacacggt
+2050241/1
CCCFFFFFHHHHHJJJJJJJJJJJJJJJJJJJJJJJJJJJJIJJJJJJJC
@7450605/1
gcacgcgcttgggcagagggaatctgattgtgctgttgtggaactgcttc
+7450605/1
@@@DDAAAHA?BBGI@EHIB@FHEB@F409??9DBH?B?BFFHA;@CHA=
@6779544/1
cgacactgtacagttagaaatgttacaacctctatactttgcattaaaat
+6779544/1
@CCFFFFFHHHHHJJJJJJJJJIIJJJJJJJJJJJJJJJJJJIJJJJIJI
@6779838/1
gtgcgtgcaggatcctcgtcattgcctggcatacaaggcaaagcaccgac
+6779838/1
@@@FFDDFHHHHHJJJJJJJJJJJJIIIIGIJJJJJIJJJJGGGGIIJJJ
@2051056/1
cttgtttataagtttagtatagcttattacaaaataaatcttatatttaa
+2051056/1
@BCFFFFFHGGHHGJIJHIJJIJJJJJJJJJJJIJIIJJJJJJJJJJJJJ
@7452491/1
gagaagatcctcatcttgtatagaggaggcttgggctcgctctccgaagg
+7452491/1
CCCFFFFFHHGHGIJIIJHIJJJJIGIIGJJIIIGHEGIIJIIIIIIIGJ
@7452637/1
agaagtgtgataatgtcataaagttgacaataatctataattaattactt
+7452637/1
;BBDFDFDHHHHHJJJJJJJJJJJJJJJJJJJJJJJJJJJJJJJJJJJJJ
@1381685/1
agcactgagtgacggcacctccgacactgagatcacggtactcgcggtac
+1381685/1
C@CFFFFFHDFHHJEIJJIIIIJIIGIIICGJJJJJJJFHIIJJJJHBBF
@704459/1
gcgagactcataacgcagccagatgccaaagttcttgatcttcactgggc
+704459/1
CCCFFFFFHHHHHJJJJJJJJJJJJJJJJJJHIJJJJJJJJJJJJJJIJJ
@7452879/1
ccagaatctagacatgcacagctcttgcagccatccaacaggattgccca
+7452879/1
CCCFFFFFHHHHHJJJJJJJJJJJJJJJJJJJJJJJJJJJJJJJJJJJJJ
@5426768/1
ctcccgtcgatgaccagcagaaggcgtgttaccgaccagagtagcaacca
+5426768/1
CCCFFFFFHHHHHJJJJJJJJJJJJJHIIJJJJJJJJIJJJHIJJJJJJJ
@5426804/1
gttctcagcatggtaagaaggtggcggccagaatctagacatgcacagct
+5426804/1
CCCFFFFFHHHHHHIJIJJJJHIJJJJJJJJJJJJJJJJJJJJJJJJJGI
@1382859/1
cacgggctctgtgcctggctcccatgtcacggtagcactgagtgacggca
+1382859/1
B@BDDDFFHHHFHHIIEIJIJJIJJJJIIIJJFFGHIHIJJJJJJJIIJJ
@705500/1
ggctgtttctcactagtaagagcttttcgtataatatgatatgatgccga
+705500/1
CCCFFFFFHHHHHJJJHJJJJJJJJJJJJHJJJJJJJJJJJIJJJJJJJH
@5427579/1
gtcggtatgtggatgtagctgccattatgtagactgttgtgttgaccaat
+5427579/1
CBCFFDFFHHHHHIJIJJJJJIJJJJJJJIJJJJJJJJJHIIJJJIJIJJ
@705761/1
cctgagtcaacaagaacaaatttttatgtgccaaaatgctattaacattt
+705761/1
CCCFFFFFHHHHHJJJJJJJJJJJJJJJJJJJJJJJJJJJJIJJJJJJJJ
@1383712/1
gcggccagaatctagacatgcacagctcttgcagccatccaacgggattg
+1383712/1
BC@DFFFFGHHHHJJIJJJJJJJJJJJJJIJJJJJJJJJJJJJJJJHIIJ
@5428908/1
tggcgagtcctccttcagccaggccggggaacatgcggaacaaatgtatg
+5428908/1
CCCFFFFFHHHHHJJJJJJJJJJJJJJJJJJJJJJJJJJJHHHHHFFFFF
@3404301/1
cgtttatcttcaagcacaaattgctcagggtctgtggcgaagttttgttc
+3404301/1
BCBFFFFFHHHHHJJJJJJJJJHJJJJJJJHHIJHIJJJJIIGIJJJJJJ
@5429623/1
cctgatagagacgatttcaccagtggtcttcttgaacttcttcaattgac
+5429623/1
CCCFFFFFGHBDFGIGIIGHGHIHBDHGGHIIIBGGGGIGGGG@FIIGIG
@5429951/1
agatagtaaacgttttcgtctggcacactgttcagaagtattgggaactg
+5429951/1
@@@FFD?DHHHHDGIIIIGIIGFIIIIIIIIIIIIIIIH@HIIIGG@FHE
@5430218/1
ctgttttggtagcggcggcgcggtccgtgaggagcatgctcgccatcagg
+5430218/1
CCCFFFFFHHHHHJJIJJIIGEF>CDBBDDDDCDBBDCCDCDBD@DDCDD
@5430576/1
gtgctgttgtggaactgcttcacctgtggccggcggcacgcagacgcctt
+5430576/1
CCCFFFFFHHHHHJJJJJJJJJJJJJJJJJJJJJJJJHHFFDDDDDDDDD
@3405662/1
gtcggatccaatataaaacattccaaaatcaacaactactaataaattaa
+3405662/1
CBCFFFFFHHHHHJJJJJJJJJJJIJJJJJJJJJJJJJJJJJJJJJJJJI
@14285/1
gtcacacggtagcggaaggtgggttcgtgaatcatgccctcaatctgcac
+14285/1
CCCFFFFFHFHHHJJIIJJFHJJIJJJJJJJJJJJJJJJJJJIJJJJJJJ
@6109766/1
ctgcagatgactgtgcatccttgctagtaagtcctgagccatagcaaaca
+6109766/1
CCCFFFFFHHHHHIJJJJJJJJJJJJJJIJJHIJJJJJJJJJJJJJJJJI
@6109942/1
ctcggcggtaagcaaagcatggtatggcgctaatcggtatatcatgacgc
+6109942/1
CCCFFFFFHHHHHJJJJJJJJJFIJJJJJJJJJJJJJEIIHHHHHHHFFF
@2053019/1
gttgttaagaggtgttacctgcaacttggccaggttagggccaacagatt
+2053019/1
@@@DDDDDFDFF2CGFIFIIH;GHFFEDGIIIFFIIIACFGFFIIFICFE
@2053380/1
tctatgtttcctaacccgtttctttgtccctgggtaaggtatttcagggt
+2053380/1
CCCFFFFFHHHHHJJJJJJJJJJJJJJJJJJJJJCGHJJDGIJJJJJJJE
@6110612/1
gtgctgtctgtacattgaaaataaaaataaaaaaaatagcaggggttatt
+6110612/1
CBCFFFFFHHHHHJJJJJJJJJJJJJJJJJJJJJJJIGEGGGIJJ<FGHI
@4081410/1
atagagacgatttcaccagtggtcttcttgaacttcttcaattgacgcaa
+4081410/1
@BCFFFFFHHHHHJJJJJJJJJJJJJJJJJJJJJJJJJJJJJJJJJJJJJ
@4749491/1
ggatggagtgagcacgggctctgtgcctggctcccatgtcacggtagcac
+4749491/1
@CCDFDBEDHHHDGHEHIJIIJJJJIIGIIIJJIJJJIEHIGIIIIGIIJ
@4749567/1
cggtactaacgatcaaatcgatcatgggtccataatcattcctggaatcc
+4749567/1
BCCDDFFFHHHHHJFHIFFHIJJJJJJJFHIJJJJJIJJJJJJJJJJJJJ
@4749646/1
cttggcattgatatttggaaatgattagctcgcagcattatgggtcttcc
+4749646/1
CCCFFFFFHHHHGJJJJJJJJIJJJJJJJJJJJJJJJJJJJJJID9BGHJ
@4082133/1
ctaatctcagaaacggctgatccgagttggatgcggttttcacgaatata
+4082133/1
CCCFFFFFHHHHHJJJJJJIJJJJFHGHIIIJJJJJFHJJHHIJIGIIIH
@4082343/1
ggcatgaatagatgtcgcaagcgtgccctgtgcgccaccgacatcta
+4082343/1
CCCFFFFFHHHHHJIIJIIIJJJIJJJJJJHGIIIJJJJJJJJJJJJ
@4082660/1
cactacttccacgattgtcatcagtataagaacatacaaatcccagtatc
+4082660/1
CCCFFFFFHHHHHJJJJJJJJJJJIJJJJJJJJJJJJJJJJJJJJJGHIJ
@4750396/1
gccagatgccaaagttcttgatcttcactgggctcttctctgggatttcc
+4750396/1
CCCFFFFFHHHHHJIJJJJJJJJJJJJJJJIJJJJJJJJJJJJJHIJJJJ
@4083203/1
ccgcaatgttggagcttggtacaaagcaaaggtcgggcagttcgtcaaca
+4083203/1
CCCFFFFFHHHHHJJJJJJHIJJJJJJJJJJJGIJJJJJJHJJJJJJJJJ
@6782088/1
ctttctttaattctttagttttaagttagttttcatcttaagttcggaaa
+6782088/1
CCCFFFFFHHHHHJJJJJIJJJIJJIGIJJJJJJJJJJJJJJIJJJJJJJ
@4084472/1
agcgctacttcacaaatattacatacattccgacgtaccataactcgtgt
+4084472/1
@B@FFFFFHHHHHJJJJJJJJJJJJJJJJJJJJJJIJJJJJJJJJJJIII
@4084548/1
ggcatctccgacactgaggtcacggtactcgcggtacatgttgtgtacac
+4084548/1
CCCFFFFFHHHHHJJJJJJHIJJJJGIJJJJJJJGHIJJJJJJIJIIJGI
@4084593/1
gcctgggatgccacccggcaccactcccgggtgaggatgcactacatttc
+4084593/1
CCCFFFFFHHHHHJJJJJJJJJJJJJJJJJJDHIJJJJJJJJJJJJJJJF
@1386103/1
gacgatttcaccagtggtcttcttgaacttcttcaattgacgcaagaagt
+1386103/1
CCCFFFFFHHHHHJIJJJJJJJJJJJJJJJJJJJJJJJJJJJJIJJIJJB
@4085434/1
cacgcctgggatgccacccggcaccactcccgggtgaggatgcactacat
+4085434/1
==@DBD;D=F?AD@:CG>F?@?:?FFEFF?GFAAFFEFFFIBDAE;CCCE
@1386303/1
ttcgtgaatcatgccctcaatctgcaccagttcatacttgggcacagttc
+1386303/1
CCCFFFFFHHHHHJJJJJIJJJJJJJJJJJIJJJJJJJJJJJJJJJJIJJ
@4085712/1
gccagttataaagcatagcccgaagtgctattggcacacaggcataatgc
+4085712/1
CCCFFFFFHHHHHJJJJJJJJJJJJHHIJJJJJJJIJJJJJJJJJJJJJJ
@4086133/1
ggaactgcttcacctgtggccggcggcacgcagacgccttgatgacctcc
+4086133/1
CCCFFFFFHHHHHJJJJJJJJJJJJJJJJJJJHHFFFDEDDDDDEDDDDD
@4086414/1
ctggtctggagagaagatcctcatcttgtatagaggaggcttgggctcgc
+4086414/1
CCCFFFFFHHHHHJJJJJJJJJJJJJJJJJJJJJJJIJJJJJGGIJJJJI
@2055012/1
gcctgggatgccacccggcaccactcccgggtgaggatgcactacatttc
+2055012/1
CCCFFFFFHHHHHJJJJJJJJJIIJJJJJJJHIIIJJJJJJJJJJJJJJH
@4086520/1
gccagatgccaaagttcttgatcttcactgggctcttctctgggatttcc
+4086520/1
CCCFFFFFHHHHHJIJJJJJJJJJJJJJJIIJJJJJJJJJJJIJJJJJIJ
@2055104/1
gtgcacaatatccgtgtcgaccactgtgcctggttccacgttatattgga
+2055104/1
CCCFFFFFHHHHHJJJJJJJJJJJJJJJJJJJJIJJJJJJIJJJJJJJJI
@4086829/1
ctcatcttgtatagaggaggcttgggctcgctctccgaagggagcttgcg
+4086829/1
CCCFFFFFHHHHHJJJJJJJJJJIIJJJJJJJJJJJJJJJJJHIJJJJJI
@4086843/1
ggagtctatgcaagcttactataaaacaaaattaaaaactaaacgcgtta
+4086843/1
BCCFFFFFHHHHHJJJJJJJJJJJJIJIJJJJJJJJJJJJJJIIJJJJJJ
@2055396/1
cagttataaagcatagcccgaagtgctattggcacacaggcataatgcca
+2055396/1
CCCFFFFFHHHHHJJJJJJJJJJIJJJJJJJJJJJJJJJJJJJJJJJJJJ
@14713/1
gaatgattctggtgggttgtcctgcagagcttgccacatcttgtaagcag
+14713/1
CCCFFFFFHHHHHIJJGIJJJJJJJJJJJJJJJJJJJJJJJJJJJJIIJJ
@15318/1
gcgtagggtaagacacggatcgcatacaccgtgaatataagtggcaaagg
+15318/1
CCCFFFFFHHHHHJJJJJJJJJJJJJJJJJJIJJJJJJJJJFHCGIJJJJ
@2734420/1
gcttcatccagaggcaagcgctccaagttgcttggaggcttgggcctgtt
+2734420/1
CCCFFFFFHGHHHDHIJJJJJJJJJIJFHHJJJJJJIGJIJGIJIJJJGJ
@16161/1
gttggtcttggttgaacggaactccaatcctttactcgaatagtcttttc
+16161/1
CBCFFFFFHHHHHJJJJJJIJJJJJJJJJJJJJJJJJJJJJJJIJJJJJJ
@17022/1
gtttgtttcatatcaatcggttcataaataaaaaagttatgtcaaattaa
+17022/1
CCCFFDFFHHHHHJJJJJJJIIJJJJJJJJJJJJJJGIIIJJJJJJJJJJ
@17204/1
ctgatagagacgatttcaccagtggtcttcttgaacttcttcaattgacg
+17204/1
BBCFFFFFHHHHHJJJJJJJJJIJJJJJJJJJJJJJJJJJJJJJJJJJJJ
@17310/1
gcggggatctggagattgtcgggctcctgtctagccatgagtattcctat
+17310/1
CCCFFFFFHHHHHJJJJJJJIJJJJJJJJIJJJJJJJJJJJHJJHHHHHH
@18349/1
cgcgagtggggccgtcagaacctgatagaaacggttggcgttaggtatat
+18349/1
CCCFFFDDHHHHHJHIJJJJJJJJJJIIJJJJJJHIHIJJJHHHH?BDFE
@708441/1
gggcgcagcaccagtcgtgctcgcagccgcggtcactgcccccgctacac
+708441/1
CCCFFFFFHHHHHJJJJJJJJJJJJJJJJJJJIIJHHHHHHFFDDDDDDD
@709047/1
gactgcgacaagcatgattacgatgactgcttgagctggtatgactatga
+709047/1
CCCFFFFDHFHHHJJIJJJIIJJJJJJJJJJJJHIIJJJHIJJJJJJJJJ
@709115/1
cacacggtagcggaaggtgggttcgtgaatcatgccctcaatctgcacca
+709115/1
CCCFFFFDHHHHHJJJJCGIJFHJJHJJJJJJJJJJJJJJJJJJJJJJJI
@6111634/1
tgcaaacatgccagttataaagcatagcccgaagtgctattggcacacag
+6111634/1
CCCFFFFFHHHHHJJJJJJJJJJJIJJJJJJJJJHIJJJJJJJJJJJJJJ
@5432067/1
cttgttgttaagaggtgttacctgcaacttggccaggttagggccaacag
+5432067/1
@@CFFFFFHHHFHIIEGHHIHIHHIJJJJIJJJJIJJFHIJIJJIJIJGI
@5432165/1
gtgcgatgttttacaagggcaggttgaactcacaccattcaattcaaaag
+5432165/1
CCCFFFFFHHHHHJJJJJJJJJJGIJJJJJJJJJJJIJJJJJJJJJJJJJ
@6112460/1
ggcttattctgcatacctgccatgcgctggtaagcgctatggactgccgc
+6112460/1
CCCFFFFFHBHHFIIJIIIIIJIJJJJGGGEFHGIIGFGEHJIGIGHJJJ
@711482/1
ggtaagtttgtcgagtagagccttagctgcggaatgcttagcttccttct
+711482/1
?@=DDDDEFHDFHEGIIJGECDDFDHEHIC@::@GGCGIGBHIGGCBGGG
@6113699/1
ccacaaattccaacccttgcgtttcaaaacaattcattttaggttcaagt
+6113699/1
CC@FFFFFHHHHDHGGIJJIIHIIJJJIIJJJJIGGIGIIGIJBGHIIJI
@6113749/1
tgagaagtgtgataatgtcataaagttgacaataatctataattaattac
+6113749/1
CCCFFFFEFDHHHJIJJJJJJJJGJHHIJJIJJJIJJJIIIJIJJIGIII
@1386961/1
catgcacagctcttgcagccatccaacaggattgcccatcaatttatctt
+1386961/1
CCCFFFFFHHHHHJJJJJJJJJJJJIJJJJIJJJJJJJJJIIJJJJJJJJ
@1387007/1
gtcgcaagatagtgagacattcactttttagtcataatcttcagatactc
+1387007/1
CBCFFFFFHHHHFIIJJJIJJJJJJJJJJJJJJJJJJJJJJJJJJJJJJJ
@6113955/1
tttatcaagaagtttgttggtggtgatactgttatcctgtaatggtacag
+6113955/1
CCCFFFFFHHHHHIIJIJJJHIJEGIJJJJJJJJJJJJJJJJJJJIIJJJ
@4751641/1
gtcctttatacatttcggcatggcgatcatgtcgatggcttggtttattc
+4751641/1
CCCFFFFFHHHHHJJJJJJJJJJJJJJJJJJIJJJJJJJJJJJGHIJJJJ
@4751813/1
tggcgcacagggcacgcttgcgcatgacatctatacatgccattggcgtt
+4751813/1
CCCFFFFFHHHHHJJJJJJJJJJJJJJJJJJJJJJJJJJJJJJJJJJJJJ
@1387471/1
cccgtttagcagcttcatccagaggcaagcgctccaagttgcttggaggc
+1387471/1
CCCFFFFFHHHHHJJJJJJJJJJJJJJJJJJJJJJJJJJJJJJJJJJJJJ
@4752136/1
gagcaagtagttcttgaagcacagacacaggtgtcttcaacggaag
+4752136/1
@@@DFFDDHFHGFGIIIIIIGI@GHIGGGIDEEGHEHCHCHEDCGB
@1388196/1
caaacagacaaacagacaaacagacaaacagacaaacagacaaacagaca
+1388196/1
CCCFFFFFHHHHHJJJJJJJJJJJJJJJJJJJJJJJJJJIJJJJJJJJJJ
@1388749/1
agacaaacagacaaaaaaaaagttaattacatttttgggttcgacatcga
+1388749/1
CCCFFFFFHHHHHJJJJJJJJJIIJJJJJJIJJJJIJJJIIJIIFHHFFD
@6784022/1
gccacaatctggtctggagagaagatcctcatcttgtatagaggaggctt
+6784022/1
CCCFFFFFHHHHHJJJJJJIJJJJJJJJJJJJJJJJJJJJJJJJJJJJJJ
@1388873/1
gcaaagataagatgaagaagaggagcaaatggaaaaaaaaattggtgaaa
+1388873/1
CCCFFFFFHHHHHJJJJJJJIIJHIJJJJJJJIJJJJJJJJJJJJFHIJI
@7455000/1
ccacagttccagtctcaggcacattgccattagtagactgatcagccgga
+7455000/1
CCCFFFFFHHHHHJJJJJJJJJJJJJJJJJJJJGJJJJJJJJJJJJJJJF
@6785401/1
ctcagcttccctgcaaagttaaccatcttgtattcaaaagaaaacct
+6785401/1
CCCFFFFFHHHHHJJJJJJIJJJJJJJJJJIJJJJJJJJJJJJJJJJ
@4755515/1
gtgggttgtcctgcagagcttgccacatcttgtaagcagcctgacgctta
+4755515/1
@?@DDDDADBF<<FGABDDHBEFGHHAFDCDGDFE@BCDAFFDFIIGEEA
@2738245/1
ggggagttgcagaaagtattttatcgagtacctacattataattgcaaaa
+2738245/1
CCCFFFDFHHHHHJJJCGIJJJJJJJJJGIJJJJJJJJJJJJJJJJJJJJ
@2738321/1
gaggttcaccaagctagtggcgttgatgtcgcaagatagtgagacattca
+2738321/1
CCCFFFFFHHHHHJJJJHIJJJJJJJJJJJJJJJJJJJJGIIIJJIJJJJ
@6786562/1
catacataataaaattagaggaagtaggtgctgggcctcttgtatgcgaa
+6786562/1
CCCFFFFFHHHHHJJJJJJJJJIJHJJJHIIJJIJ@HIIIJJIJJJJJHH
@20197/1
cctcatcttgtatagaggaggcttgggctcgctctccgaagggagcttgc
+20197/1
CCCFFFFFHHHHHJJJJJJJJJJJGHIJJJJJJJJJJJJJIJJGJIIJJI
@6787412/1
aagaagtaccagaaacgggacttagccacaatctggtctggagaga
+6787412/1
CCCFFFDFHHHHHJIJJJJJJJJIJJJJJJJJJJJJJJJJJJJJJJ
@20754/1
ggtgggtcgtagcgaactactagcagacactgtggtatgtctattccttc
+20754/1
CCBFFFDDHHHHHJJJJJJJJJJJJJJJJJJJIJJHIJJJJJJJJJJJJJ
@2740181/1
cgattcgaatactggactagtaaaatacatagtttcactacacaagtgat
+2740181/1
CCCFFFFFHHHHHJJJJJJJJJJJJJJJJJJIJJJJJJJJJJJJJJIJJJ
@21285/1
gggcacagttcctcgacgagcaagtagttcttgaagcacagacacaggtg
+21285/1
CCCFFFFFHHHHHJJJJJJJJJJJIJJIIJJJJJJJJJJJJJJJIJJJFH
@6788084/1
ctgcaaacatgccagttataaagcatagcccgaagtgctattggcacaca
+6788084/1
@@@FFFFFHHHHHGIFFHJJIHJJIIIIJJIHHJJIJJJJIIIJIIGJII
@2740471/1
actcataacgcagccagatgccaaagttcttgatcttcactgggctcttc
+2740471/1
@BCFFFFFHHHHHJJJJJJJJJJJJJIIJJJJIIJJJJJJJIFHIJJJJJ
@3407898/1
ccatactttgtttcatttaaatttacgggctatgccatttatcctcgcac
+3407898/1
CCCFFFFFHHHHHJJJJJJJIJJJJJJIJJJIJJJJIJIJJJJJJJJIIJ
@4087314/1
ctcgcacgttggcagtaatagtacaagtgaaaagtcacttgccgatggta
+4087314/1
CCCFFFFFHHHHHJJJJJJJIHIJJJJGIJJJJJIJJJJJJJJJIJJJHI
@7456395/1
cccggcaccactcccgggtgaggatgcactacatttccgtccatcatttt
+7456395/1
CCCFFFFFHHGHHJJJJJHIIJJIJJJJJJJJJJJJJJJHHHIJJIIJJJ
@2741213/1
gtggaactgcttcacctgtggccggcggcacgcagacgccttgatgacct
+2741213/1
CCCFFFFFHHHHHJJJJJJJJJJJJJJJJJJJJHHFFFDDDDDDDDEDDD
@4088393/1
ctcgtcatcaggacctgcaccatgcaccgccatgccatgtaccacgcctg
+4088393/1
CCCFFFFFHHHHHJJJJJJJJJJJJJJJJJJJJJJJJJJJJJJJJJJJJJ
@3409059/1
tagtaagtcctgagccatagcaaacagccactggcaatgtggatagctgg
+3409059/1
@@CDDFDDFHFHHIIJIJGIIJIFHJJIIJJEHIIIIIJDGGIIEHIGIJ
@7458122/1
ggcagagggaatctgattgtgctgttgtggaactgcttcacctgtggccg
+7458122/1
CCCFFFFFHHHHHJJJJJJHIJJJJJJJJJJJJJJJJJJJJJJJJJJJJJ
@7458647/1
gatagctggacaaggcactggcaacgaccaatcatggacttttcttcaat
+7458647/1
CCCFFFFFHHHHHJJJJJJJJJJJJJJJJJJJJJJJJJJJJJJIJJJJJJ
@4090144/1
cttcaaatgacgacaccacagttccagtctcaggcacgttgccattagta
+4090144/1
CCCFFFFFHHHHHJJJJJJIJJJJJJJJJJJJJJJJJJIJJJJJJJJJHJ
@3410485/1
tgataaagataagtataggctcaaaacctaacgacatcaatcaccagctt
+3410485/1
??<?D>:=<BDDD<C?<<F@CE>:CB@ECFD?CE@DDD<9B?BCDD@?DE
@7459122/1
gcctgttttggtagcggcggcgcggtccgtgtggagcatgctcgccatca
+7459122/1
CCCFFFFFHHHHHJJIIJJJGIGFDCDDDABBDDDDDDDDDDDBDDDDDD
@3411211/1
ggaagcgtagatgtcttactagtaccgggatcaacattgcgtgctgaaca
+3411211/1
CCCFFFFFHHHHHIIJJJJJIJIJJJJJJJJJJJJJJJIJIGIIJIJJJJ
@7460129/1
ggtaagaaggtggcggccagaatctagacatgcacagctcttgcagccat
+7460129/1
BCBFFFFFHHHHHJJJJJJJJJJJJJJJJJJJJJJJJJJJJJJJJJJJJJ
@2058956/1
gtgacggcacctccgacactgaggtcacggtactcgcggtacatgttgtg
+2058956/1
BBBFFFFFHHHHHJJJJJJJJJJJGHJJJJGHIJJJJJJBHHHGHFFFEF
@7460294/1
cacgtagttctcagcttccctgcaaagttaaccatcttgtattcaaa
+7460294/1
CCCFFFFFHHHHHJJJJJJJJJJJJJIHIJJJJJJJIJJHIJJJIIJ
@2059089/1
gaccttagggacttcgacatattcggcgatgatgcattcttcctcgtcaa
+2059089/1
CCCFFFFFFHHGHGHGGIJJJIIGI9AHIIICFGIBHIJJJJJIGHHG@F
@2059286/1
ccttgttgttaagaggtgttacctgcaacttggccaggttagggccaaca
+2059286/1
CCCFFFFFHHHHHJJJFHIJJJJJJJJJJJJJIJJJJJHIJJJJJJJIJH
@7460772/1
cgcaagaagtaccagaaacgggacttagccacaatctggtctggagagaa
+7460772/1
CCCFFFFFHFFHHJJJJJJJJJJJJJJJJJJJJJJJJJJHIIJJJJJJJJ
@6115372/1
catcgttctcagcatggtaagaaggtggcggccagaatctagacatgcac
+6115372/1
CCCFFFFFHHHHHJJJJGJJJJJJJHIJJJJJJJJJJJJJJJJJJJJJJJ
@6115613/1
gggctgcagatgactgtgcatccttgctagtaagtcctgagccatagcaa
+6115613/1
CCCFFFFFHHHHHJJJJJJJJJJJJJJIJJJIJJIJJJJJJJJJJJJJJJ
@7461830/1
gtgctgggcctcttgtatgcgaaggtgttgaggcgcttgtggtggtgcac
+7461830/1
@@@FFFFFHGHDHIGHIHIIGCFFHCCGGECDGDHIJJJJGECGIEHCDH
@5435762/1
ctctatactttgcattaaaataatgcccattttcacaggcaagggatcct
+5435762/1
@@CDDFADFFADHEGGEFCCIGFGGIGGIIIIIIIIGGHC@GBHHG@FFH
@5435969/1
gccgatacgattatgaagacgaagcggacg
+5435969/1
@@@DD1ADDDC?CHC>E<FH@CC?C?DGEH
@4756217/1
ccgcgatgattttggacgtatttttgttgttttttcataccgtcattatc
+4756217/1
BCCFFFFFHHGHHJJIJJGHIJJJJJJJJHIJJJJJJJJJJJJJJJJJJJ
@4756244/1
cttagctgcggaatgcttagcttccttcttagagcgtcccgtacccatag
+4756244/1
CCCFFFFFHHHHHJJJJJJJJJJJJJJJJJJJJJJJJJJJJJJJJJJJJJ
@5436317/1
ggggagggtcattcaatgtctccttccgtcttgggtgaggcataacgggg
+5436317/1
CCCFFFFFFHHHHJJJJJJJJJJJJJJJJJJJJJJFHIJJJJJJJJJJGJ
@4756846/1
gccagatgccaaagttcttgatcttcactgggctcttctctgggatttcc
+4756846/1
CCCFFFFFHHHHHJIIJJJJJJJJJJIJJJIJJJJJJJJJJJJJIJJJJJ
@6117346/1
gggtgggttgtcctgcagagcttgccacatcttgtaagcagcctgacgct
+6117346/1
BCCDDFFDHHHHHJJJJJJJJJJJJJJJJJJJJJJJJJJJJJJJJJJJJJ
@4757174/1
cggcacctccgacactgaggtcacggtactcgcggtacatgttgtgtaca
+4757174/1
CCCFFFFFHHHHHJJJJJJJIJJJJJHJJJJJJJJHGIIJJJJJJJHHHH
@7463292/1
ggtggtgcacgcgcttgggcagagggaatctgattgtgctgttgtggaac
+7463292/1
CCCFFFFFHHHHHJJJJJJJJJIJJJIJJJJJJIJJJJJJJJJJJJJJJJ
@7463306/1
ggagcaaatggaaaaaaaaattggtgaaaagaatcacaagtaagatactg
+7463306/1
CCCFFFFFHHHHHJJJJJJJJJJJHIJJJJJIJJJJJJJJHIJJJJJJJJ
@5437384/1
gcttggtacaaagcaaaggtcgggcagttcgtcaacaagacattactagc
+5437384/1
CCCFFFDFHGHGHJJIJIJFFFHGIIIJJJJIIIJJIJJIJJGIJJJJFH
@4091190/1
ctgatagagacgatttcaccagtggtcttcttgaacttcttcaattgacg
+4091190/1
CCCFFFFFHHHHHJJJJJJJJJIJJJJJJJJJJJJJJJJJJJJJJJJJJJ
@4091507/1
gtgcgtgcaggatcctcgtcattgcctggcatacaaggcaaagcaccgac
+4091507/1
@CCFFDFFGHHHGJGHIJFHGIJHIGIJJJGJGIIJJJGGGIJJGHGHHB
@4091790/1
cccattttcacaggcaagggatcctaacttcgcaaccactaattccagtg
+4091790/1
CCCFFFFFHHHHHJJJJJJJJJJJJJJJJJJIJJJJJJJJJJJJJJJJJJ
@2061765/1
cccatgtcacggtagcactgagtgacggcacctccgacactgaggtcacg
+2061765/1
CCCFFFFFHHHHCFHIJJIJJJEHIJJJIIJJHIIJJJJJJJIJJFFIIJ
@6118608/1
ccttgaattccttgatgactgcatagatagaaatcgaactcggtcggatg
+6118608/1
CCCFFFFFHHHHHJIJJJJJJJJJJJJJJJJJJJJJJJJJJJJHIJJJJJ
@2062215/1
gagaagtgtgataatgtcataaagttgacaataatctataattaattact
+2062215/1
BCCDDFDFHHHHHJJJJJJJJJJJIIJJJJJJJIIJJJJJJJJJJJJJJJ
@6119145/1
acacggtagcggaaggtgggttcgtgaatcatgccctcaatctgcaccag
+6119145/1
;B@FFFDDGHHHHJJJEGIJGHIJIIIJJJJJJIJJIIJJJJJJJJJJJJ
@4093094/1
gcggttttcacgaatatattgtgggatgcttaaatttacatttagtgttt
+4093094/1
BCCFDFFFHHHHHJJJJJJJJJJJJJJJJJJJJJJJJJJJJJJJJFHIIJ
@2062980/1
gcctcttgtatgcgaaggtgttgaggcgcttgtggtggtgcacgcgcttg
+2062980/1
CCCFFFFFHHHHHJIHIJIHIIJIJJJJJJIJIJJIJJIIJJJJJJHFFD
@6788406/1
ctgcaacttggccaggttagggccaacagattgtttgagatgtttgtgaa
+6788406/1
CCCFFFFFHHHHHJJJHIJJJJJJJJJJJHIJJIIJJIJIJJJJJJIJJJ
@6788444/1
ctggcgtaaaataacgtcaatacattggatctcctcagtaggatggcaaa
+6788444/1
CCCFFFFFHHHHHJJJIJJJJJJJJJJJJJJJJJJJJJHDHIJJJJJJJJ
@2742076/1
gccaagtataatggtccattctatgcacctcctccaatgtatctggtgct
+2742076/1
CCCFFFEFHHHHHJIJJJJJJJJJJJJJJJJJJJJJJJJIIIJJJJIJJJ
@2742209/1
gcttgaccaacggggtacatcttgataaaagttttatatcaacaaagctt
+2742209/1
CCCFFFFFHHHHHJJCGIJJJJJJJJJJJJJHJJJJJJJJJJJJJJJJJJ
@2742287/1
cattacctgtgaaaactgcccctcagatacaccgtcacggaacacaaata
+2742287/1
CCCFFFFFHHHHHJJJJJJJJJJJJJJJJJJJJJJJJJJJJJJJJJJJJJ
@2742462/1
gtcttttctaacttgaacagtgcgatgttttacaagggcaggttgaactc
+2742462/1
CCCFFFFFHHDHHJJJJJJJHIJJJJJIJJJJJJJJJJIJJJIIJJJIJJ
@2742819/1
caccacagttccagtctcaggcacattgccattagtagactgatcagccg
+2742819/1
CCCFFFFFHHHHHJJJJJJJJJJJJJJJJJJJJJJIJIJJJJJJJJJJJJ
@21842/1
ctagtagtaatttctttctgccactctttaagttgtctagtgtgtgtagg
+21842/1
@B@FFFFFHHHHHJJJJJJJJJIIJJJJJJJJIIJJJJIIIIIIIIIIIJ
@6789667/1
tgttttggtagcggcggcgcggtccgtgaggagcatgctcgccatcagga
+6789667/1
CCCFFFFFHHHHHJJJJIIIHF<BDD?BBDDCDBDDCDCDDDDDDDDDDC
@21876/1
ctgtacagttagaaatgttacaacctctatactttgcattaaaataatgc
+21876/1
<@<DBDDD=DFH?EGIIDGIIIIGGIIDHIIIIGIIIGIIIGEIIIEIHG
@713830/1
caagatagtattcaggtgcccactacatcgagatggtaagcctttcatta
+713830/1
CCCFFFFFHHHHHJJJHIJJJJJJJJJJJJJJJJIJHIIJJJJJJJJJJI
@4757959/1
ggcttattctgcatacctgccatgcgctggtaagcgctatggactgccgc
+4757959/1
CCCFFFFFHHHHHJJJJJJJJJJJJJJJJJHJJJJJJJJJJJJJJJJJJJ
@4758143/1
ccttcacatacaagtcagtgttgaaattcgcccgtcgcaccagattattg
+4758143/1
@CCFFFFFHHHGGJEGGHIJJGIGGHGFHIIIJJHHJJJJJIJEHJIGJJ
@22639/1
ctgttgtggaactgcttcacctgtggccggcggcacgcagacgccttgat
+22639/1
@CCFFFFFHHHHHJJJJJJJJJJJJJJJJJJJJJJHHFFFDEDDDDDDDD
@714743/1
ctcggacatttcaattttatttagttggtcttggttgaacggaactccaa
+714743/1
@BBFFFFFHHHHHJJJJJJJJJJJJJJJIIJJJJJJJJIJJJJIJJJJJJ
@22990/1
ggcctcttgtatgcgaaggtgttgaggcgcttgtggtggtgcacgcgctt
+22990/1
=?1ADDFDHFHHDEHFFHIEFEGGGEGFGBGIGIIIHBGAGEAGGHEFFC
@23016/1
cagcatggtaagaaggtggcggccagaatctagacatgcacagctcttgc
+23016/1
CCCFFFFFFFHHHJIJCEHIGIJIJJIJJJIJJJJJIJJJJIJJJJIIIG
@23047/1
ctgcaatcctgcctcacatgattcatccacaaattccaacccttgcgttt
+23047/1
CCCFFFFFHHHHHJJIJJJJJJJJJJJJJJJJJJJJJJJJJJJJJJJJJJ
@2743363/1
cagccactggcaatgtggatagctggacaaggcactggcaacgaccaatc
+2743363/1
CCCFFFFFHHHHHJJHIIIJJJJJJJGIJJJJJJJJJJJJJJJJJJJJJJ
@2743464/1
gcgttgatgtcgcaagatagtgagacattcactttttagtcataatcttc
+2743464/1
CCCFFFFFHHHHHJIIIIIIHHGHHIHHIGIIIIJJJIGIHGIJGJJJJI
@6790648/1
ctgatcagccggagcagctccggtaagtttgtcgagtagagccttagctg
+6790648/1
@CCFFFFFHHHHGJJIJIJJJJJDGHIFIIIJJJJJEGHIIJIJJIIIII
@715248/1
ctccggtactaacgatcaaatcgatcatgggtccataatcattcctggaa
+715248/1
CCCFFFFFHHHHHJJJJGGHHGHIJJJJJJJGIJJJJJJJJJJJJJJJJJ
@3412289/1
ctcatcttgtatagaggaggcttgggctcgctctccgaagggagcttgcg
+3412289/1
CCCFFFFFHFFHHJIJJIIJJJJEFGIGIFGHGIIIGGJIJIEGHJJJJJ
@3412712/1
gtggattttaatgttattattacagcatacataataaaattagaggaagt
+3412712/1
BBCFFFFFHHHHHHIJJJJJJJJJJJJJJJJJJJJJJJJJJJJJJJJJJH
@3412777/1
ggcaagatgggcatagtaggtaggcgtagggtaagacacggatcgcatac
+3412777/1
@@@BDDBDHADDDFHIFHGHCHHEHIHFEGI??DHAGGIGEGHIEHEECF
@3412933/1
cacggtagcactgagtgacggcacctccgacactgaggtcacggtactcg
+3412933/1
CCCFFDFFHHHHHJJGHJJJJJJJIJJJJJJJJJJJJJFIJJJJCHIJJH
@2745113/1
cacggtagcactgagtgacggcacctccgacactgaggtcacggtactcg
+2745113/1
CCCFFFFFHHHHHJJHIJJJJJJJJJJJJJJJJJJJJJHIJJJJIJJJJH
@3413048/1
ctggagagaagatcctcatcttgtatagaggaggcttgggctcgctctcc
+3413048/1
CCCFFFFFHHHHHJJJJJJJJJJIJJJJJJJJJJJJJHIJJIJJJJJGGI
@717029/1
tgtcacacggtagcggaaggtgggttcgtgaatcatgccctcaatctgca
+717029/1
CC@FFFFFHHFFHJJJJIJJGHJIHIJIHIJJJJIIIIJIJJIJJJJJJJ
@1391005/1
ccaggttagggccaacagattgtttgagatgtttgtgaaactgcgacacc
+1391005/1
CCCFFEFFHHHHHJJJJJHIJJIIJJJJJJJJJJJIJJJJJJJJJIJJJJ
@2745339/1
ggccgcgactccgccctcttcctcgggttggaatgattctggtgggttgt
+2745339/1
CCCFFFFFHHHHHJJJJJJJJJJJJJJFHIJIJJJJJJJJJHCHHFBCDD
@2745389/1
ccgtcccgtacccatagcaacaagatcagcgactgtcacacggtagcgga
+2745389/1
@CCFFFFFHHHHHJJJJJJJJJJJJJJJJJJJJJJJJJJJJJJHIJJJJH
@3413206/1
ccacaatctggtctggagagaagatcctcatcttgtatagaggaggcttg
+3413206/1
CCCFFFFFHHHHHJJJJJJJJJJJJJJJJJJJJJJHIJJJJJJJJJJJJG
@3413227/1
agctggttcagcctttttctttttaggcttcttctttctagtgcctgata
+3413227/1
CCCFFFDDHHHHHJJJJJJJJJJJJJJJJJJJJJJJJJJJJJJJJJJJJJ
@3413341/1
ggtagcggaaggtgggttcgtgaatcatgccctcaatctgcaccagttca
+3413341/1
CC@FFFFFHHHHDHIJGHIJHIJJJJJJJJJJJJJJJJJJJJJJJJJJJJ
@717405/1
atccacataagtaacttcaaatgattgctcagatgcaatttcttgca
+717405/1
CCCFFFFFHHHHHJJJJJIJJJJJJJJJJJJJJJJJJJJJJJJJJJJ
@3414124/1
ggaactgcttcacctgtggccggcggcacgcagacgccttgatgacctcc
+3414124/1
CCCFFFFFHHHHHGIIJFIJJJIGIEGIIJFGEEDFFDEDDDDDDDACCD
@1392215/1
tggcaatgtggatagctggacaaggcactggcaacgaccaatcatggact
+1392215/1
CCCFFFFFHHHHHJJJJJJHIJJJJJJJJJJJJJJJJJJJJJJJJJJJJJ
@718691/1
ccgacactgaggtcacggtactcgcggtacatgttgtgtacacctgagcg
+718691/1
@@@DDDDDHDHFACGFHIACFAFEGGH?@GGGGFFGDF=FFCB=CGEGGI
@3414677/1
cgatgtcgaacccaaaaatgtaattaactttttttttgtctgtttgtctg
+3414677/1
@@@DDDDDHFFHFGGHFGEG<F<FFGBFHIIIIIIIGB=7FDHIFGHGFC
@6791400/1
gcttcacctgtggccggcggcacgcagacgccttgatgacctccactttg
+6791400/1
CCCFFFFFHHHHHJJJJJJJJJJJJJJHHHHFFDEEEEEEDDDDDDDDDD
@3414762/1
ctgcggaatgcttagcttccttcttagagcgtcccgtacccatagcaaca
+3414762/1
CCCFFFFFHHHHHJJJJJJJJJJJJJJJJJJJJJJJJJJJJJJJJJJJJJ
@3414961/1
gctgggcctcttgtatgcgaaggtgttgaggcgcttgtggtggtgcacgc
+3414961/1
CC@FFFDDHHHHHHIJJJJIJIJ@ECGIJJJJJJJJJHIJGHJFGIJJJH
@4760668/1
cagcatggtaagaaggtggcggccagaatctagacatgcacagctcttgc
+4760668/1
B@CFFFFFHHHHHJJJHIJJJJJJJJJJJJJJJJJJJJJJJJJJJJJJJJ
@1393393/1
cacagttccagtctcaggcacattgccattagtagactgatcagccggag
+1393393/1
CCCFFDFFHHHHHJJJJJJIJJJJJIJJJJJJHGIGIJIJJJIJJJGIII
@6792060/1
ggcgcttgtggtggtgcacgcgcttgggcagagggaatctgattgtgctg
+6792060/1
?@<BDADDA?=;?=@ABGBEEEDGEACHFA@;DGG@FGGIGDEHEC@CDA
@3415361/1
gcttcacctgtggccggcggcacgcagacgccttgatgacctccactttg
+3415361/1
CCCFFFFFHHHHHJJJJJJJJJJJJIJJHHHFFDEEEEEEDDDDDDDDDD
@6122659/1
gtgctgggcctcttgtatgcgaaggtgttgaggcgcttgtggtggtgcac
+6122659/1
CCCFFFFFBHHHHJJJJJJJJJJJJEHHIJJJJJJJJJJHIJJJJHIJJJ
@3415544/1
cccgtttagcagcttcatccagaggcaagcgctccaagttgcttggaggc
+3415544/1
CCCFFFFFHHHHHJJJJJJJJJJJJJJJJJJJJJJJJJHIJJJJJJJJJJ
@6792373/1
gataaagataagtataggctcaaaacctaacgacatcaatcaccagctta
+6792373/1
CCCFFFFFHHHHFHIJJJJJJJJJJJJJJJJJJJJJJJJJJJJJJJJJJJ
@6792429/1
ctgcaatatatgttttaccagaacctgttggtaagtaaatgatagtatta
+6792429/1
CCCFFFFFHHHHHJJJJJJJJJJJJJJIJJJHIJJIIJJJJJJJJHGIJJ
@4761342/1
cctcctcgtccccatggttttagcaatgcttgacgaaatcttttaatgag
+4761342/1
CCCFFFFFHHHHHJJJJAFHIIJJJJJJJJJJJJJJJJJJJJJJJJJJII
@3415921/1
caccgacgacgacactgtacagttagaaatgttacaacctctatactttg
+3415921/1
CCCFFFFFHHHHHJJJJIHHIJHJJJJJJJJIJJJJJJJJJJJJJJJJJI
@6792738/1
gccacaatctggtctggggaaaagatcctcatcttgtatagaggaggctt
+6792738/1
CCCFFFFFHHHGHIJJJJIJJJJJJJJJJJJJJJJJJJJJJJJJIJJJJJ
@5437921/1
gagtacgaagcattgtctgtttataaaataattaacaactaatgttttcc
+5437921/1
BBCDDFFFHHHHHJIJJJJIJJJJJJJJJJJJJJJJJJJJJJJJHIJIJJ
@6792803/1
ctcagcatggtaagaaggtggcggccagaatctagacatgcacagctctt
+6792803/1
CCCFFFFFHHHHHJJJJJHJJJJJJJJJJJJJJJJJJJJJJJJJJJJJJJ
@6793155/1
gcactgagtgacggcacctccgacactgaggtcacggtactcgcggtaca
+6793155/1
CCCFFFFFHHHHHJJJJJJJJJJJJJJJJJJIJJJJJHIJJJJJJHHFFF
@5438869/1
aaattcttcttcttcagccggctttggtggttctttggctgtctctggtg
+5438869/1
CCCFFFFFHHHHHJJFIJJJJJJJJII?FHGHIJJJJJJJJJJJJJIJCH
@6794029/1
ccccattttgacagcgtcttacttcacgtggtagcgttatcactgtcttt
+6794029/1
CCCFFFFFHHHHHJJJJJJJJJJJJJJJHHJHHIJJIJIJJJJJJIJJJJ
@6794151/1
cctcactggcatagacgccatgtcgcataccgtaacgtcgtgcacgcgca
+6794151/1
CCCFFFFFHHHHHJJJJJJJJJJJJJJJJJJJJJJJJJJJJJJJJJJJHF
@5439317/1
gccagatgccaaagttcttgatcttcactgggctcttctctgggatttcc
+5439317/1
CCCFFFFFHHHHHJHHJJJJJJJJJJJJJJIJJJJJJJJJJJJJIJJJJJ
@6794671/1
gtttattttgtttttctctgtgatctgtttcttggcatctatagatgtcg
+6794671/1
CCCFFFFFHHHHHJJJJJJJJJIJJJJJJJJJJJJJJJJJJJJJJJJIIJ
@2064311/1
gttaaaataaatatttcaaataaagatcgctgagtaaaacaatccgaatc
+2064311/1
@@@DFFDFHGHDHIGIBGIGIICHEHIEHGGHIEHGIGD@=DCGFGDHHA
@7465110/1
gggaaaattacactaattctatgcaaagtatagcttgtatttgttatgta
+7465110/1
CCCFFFFFHHHHHJJJJJJJJJJJJJJJHHJJJJJJJIJJJJJJJJJJIJ
@6796076/1
gtataatgctgggtaacatgatagccttgtaccacagtactcctggatat
+6796076/1
CBCFFFFFHHHHHGHIJJJJJJJJJJJJJJJJJJJJJHIJJJJJJIJJJJ
@2065667/1
cgttgatgtcgcaagatagtgagacattcactttttagtcataatcttca
+2065667/1
?@@DFFFDCFFDDHHIIGHFHEGHFIIIIIGGIIIIIIIIGIIIIGDIII
@4094545/1
gatggagtgagcacgggctctgtgcctggctcccatgtcacggtagcact
+4094545/1
CCCFFFFFHHHHHJJJJJJJJJJJJJJJJJJJJJJJJJJIJJJIJJJJJJ
@6796593/1
acggaactccaatcctttactcgaatagtcttttctaacttgaacagtgc
+6796593/1
@CCFFFFFHHHHHJJJJJJJJJJJJJJJJJJJJJJJJJJJJJIJJJJIIJ
@2066162/1
gtctgttcgtctgtgcgcgctaatctcagaaacggctgatccgagttgga
+2066162/1
CCCFFFFFHHHHHHIJJJJJJJJJJJJIJJJJJJJJJJIIJJJIJGHHHE
@2066226/1
ctcttgtatgcgaaggtgttgaggcgcttgtggtggtgcacgcgcttggg
+2066226/1
CCCFFFFFHHHHHIIJEHHHJGIJIJJJJJGIJHJJHHJJJJJJHFFFDD
@4094977/1
cgcgcttgggcagagggaatctgattgtgctgttgtggaactgcttcacc
+4094977/1
?@CFFFFFGHDDHFGHH:BGGHHHIIEIGIIIFHHIIIGHIIIIGGIIII
@4095241/1
gttggaatgattctggtgggttgtcctgcagagcttgccacatcttgtaa
+4095241/1
CCCFFFFFHHHHHJJJHHIJIJJJJJJJJJJJJJJJJJJJJJJJJJJJJI
@2067135/1
tctgtttgtctgtttgtctgtttgtctgtttgtctgttcgtctgtgcgcg
+2067135/1
CCCFFFFFHHHHHJJJJJJJJJJJJJJJJJJJIIIJJJJJJJJJIIJJJJ
@2067389/1
gctgggcctcttgtatgcaaaggtgttgaggcgcttgtggtggtgcacgc
+2067389/1
CCCFFF;DHHHHHIJJJJJIJJJCGHHIJJJJJJJJJJJJHIJHIJJJJJ
@4096381/1
cttgcgtttcaaaacaattcattttaggttcaagttaaccgcaatgttgg
+4096381/1
CCCFFFFFHHGHHJJJJJJJJJJJJJJJFHJJJJJJJJJJJJIIJJIJJJ
@2068012/1
tactgattccacattaataatagggatgatgactaatgactatatttgtc
+2068012/1
CCCFFFFFHHHHHJJJIJJJJJIJJJJJJJJJJJJJJIJJJJJJJJJJIJ
@7467766/1
gacgacgacactgtacagttagaaatgttacaacctctatactttgcatt
+7467766/1
CCCFFFFFHHHHHJIGIJJJIJJGIJJHIGIGIIIIJJJJIIJJJIJGIJ
@2746620/1
ggagagaagatcctcatcttgtatagaggaggcttgggctcgctctccga
+2746620/1
BCBFFFFFHHHHHJJJJJJJJJJJJJJJJJJJJJJHJJIIIIIJIJJJJH
@7468458/1
cgcctgtgtaaatattcagcaaattcgtcctgtggaggtatgattctcat
+7468458/1
CCCFFFFFFFHHHJJJJJJJJJJJJJJJJJJJJJIJJJDGHIJJJJJJJJ
@720197/1
ctcagatgcaatttcttgcaagaattgcacaaagttgaagtccttgttgt
+720197/1
CCCFFFFFHHHHHJJJJJJJJJJJJJJJJJJJJJJIGJJJHIJJJJJJJJ
@720355/1
gtttcgttgtatttgtctattaaaaagtttatttgttgggttttcctggt
+720355/1
CCCFFFFFHHHHHJJIIJJJJJJJJJJFHIIJJJJGJJJJHIJJJJJIJB
@3417261/1
caccagttcatacttgggcacagttcctcgacgagcaagtagttcttgaa
+3417261/1
CCCFFFDEDHHHHJIIHIIJJJJJJJJJJJJJIIJJJJJGHGIIIIJJIJ
@2747392/1
ggttattgttatgtcgatgtcgaacccaaaaatgtaattaactttttttt
+2747392/1
@CBFFFFFHHHHHHIJJJJJJJJJJJJJJJJJJJIIJJJJJJJJJJJJJJ
@720712/1
cgacgacgacactgtacagttagaaatgttacaacctctatactttgcat
+720712/1
CCCFFFFFHHHHHJJJJJJIJJJJJJJJJJJJJJJJJJJJJJJJJJJJJJ
@6124391/1
gtggttcttcaacttgggctagcagggaattggtagcaacttgaatgtga
+6124391/1
BBBFFFFFHHHHHJJJJJJJJJJJJJJJJJJJJGIIJJJJIJJJIJJHII
@720948/1
cagcgaaatagtcacaaccacgttggttatcaagtggcttggtaggatcc
+720948/1
CCCFFFFFHHHHHJJJJJJJJJIJJJIJJJJJJJIIJJJJDH9DBGBEHI
@3417670/1
ggcttggtttattcccatcagtttggagttcacctttagaagtatgtttt
+3417670/1
CCCFFFFDHHHHHJJJJJJGHIJJJJGHHIJJJJJJJIJIIIGIJJIJJJ
@2747776/1
gtgcgtgcaggatcctcgtcattgcctggcatacaaggcaaagcaccgac
+2747776/1
CCCFFFFFHHHHHJJJJJJJJJJJJJJJJJJJJJJJJJJJJJJJJJJJJJ
@3417804/1
ctccgacactgagatcacggtactcgcggtacatgttgtgtacacctgag
+3417804/1
CCCFFFFFHHHHHJJJJJJJIJJJJJJJJJJJJJJJJJIJIJJFGFIJJJ
@2748424/1
ctgtaatttttgtctttcgcaaaatattccgcgacagatgtctttctagt
+2748424/1
B@CDFFFFHHHHHIIIJJJJIJJJJJJJHJIJJJIIJJJJHIIJJJJIGF
@6125213/1
cttgttgttaagaggtgttacctgcaacttggccaggttagggccaacag
+6125213/1
CCCFFFFFHHHHHJJFGHIJJJJJJJJJJJJJJJIJJHIJJJJJJJJJJJ
@721778/1
tcgaatagtcttttctaacttgaacagtgcgatgttttacaagggcaggt
+721778/1
CCCFFFFFHHHHHJIIJJJJJIGJJJJHHIJJJJHJJJJJJIJJJIIJJI
@722189/1
ctgcagatgactgtgcatccttgctagtaagtcctgagccatagcaaaca
+722189/1
CCCFFFFFHHHHHJJJJJJJJJJJJJJJJJJIJJJJJJJJJJJJJJJJJJ
@1394018/1
gtcgaaatcaacttcagtgtatcggttgggcagtagtgtgagtgcatcaa
+1394018/1
CBCFFFFFHHHHHJJJJHIJHJJJJJJJIJJJJHJJHHHIIJHIJJJJGI
@722361/1
ctagcacgtagttctcagcttccctgcaaagttaaccatcttgtattcaa
+722361/1
CCCFFFFFHHHHHJJJJJJJJJJJJJJJJJJIGJJJJJJJJJJJJJJJJJ
@7470914/1
gtcttcttgaacttcttcaattgacgcaagaagtaccagaaacgggactt
+7470914/1
CCCFFFFFHHHHHJJJJJJJJJJJJJJJJJJJJGIJJJJJJJJJIJJJJJ
@722798/1
ccctaagtgagtatacatctattaaaatcaaacgcagagctcattatgtt
+722798/1
@@@DDDDA?DFCFEGGGIIEECEHEHHDBEGDHGIGB@FHDGHGEGCHHI
@4763167/1
cttgttaatgcctggccctcagcgacatgtaagagttcaatggggaagta
+4763167/1
CCCFFFFFHHHHHJJJIJJJJJJJJJJJJJJJJJJGIJJJJJJJJJJJIJ
@3419544/1
tgcttggtgagacacgagataaaagtctaattcagacgagtgcacaatat
+3419544/1
=@@BDB;D;F?F?AED8C<FHDE?F1:?C?GBDD@G<@GEII?F?<?FHI
@4763358/1
gcgagatcgggaactatgtggttaaaaccaaaaatttgccggaagtcact
+4763358/1
BCCFFFFFHHHHHJJJJJHIJJIJJJJJJJJJJJJJJJJJJJJJJHIJJJ
@7471239/1
ggagcttggtacaaagcaaaggtcgggcagttcgtcaacaagacattact
+7471239/1
CCCFFFFFHFHHHJJJJJJJJJJJJIJJJJJIIIHIJJJJJJJJIJJJJJ
@4763515/1
cccgtagcttacgcatctcgttcctcagtttgtcgaggacggcgtagttg
+4763515/1
CCCFFFFFHHHHHJJJJJJJJJJJJJJJIJJJJJJJJJJJJJJJHHHEFE
@7471492/1
cttgttgttaagaggtgttacctgcaacttggccaggttagggccaacag
+7471492/1
BCCFDFFFHHHHHJJFGHJIIJJJJJIJJJIIIHIJJJJJJJJJIJJJJJ
@7471584/1
cttcacctgtggccggcggcacgcagacgccttgatgacctccactttga
+7471584/1
CCCFFFFFHHHHHJJJJJJJJJJJJJJJHHFFFEEEEEEEDDDDDDDDDD
@5440912/1
tttgtttgtttgtatataacgtgtattacaaaatagttgtcgtcctacta
+5440912/1
CCCFFFFFFHHGFIIIJJJIJFHFGIJIJJJJJJJJIIJJJJIJJJJJJJ
@5441026/1
tgtcacggtagcactgagtgacggcacctccgacactgaggtcacggtac
+5441026/1
CCCFFFFFFHHHHJJJJJHIJJJJJJJJJJJJJJJJJJJJIHIJJJJGHH
@2749634/1
catggattatacattacacttactaatatagtaaaagcagtgttcatttt
+2749634/1
CCCFFFFFHHHHHJJJJJJJJJJJJJJJJJJHIJIJJJJJHHGIIJJJJJ
@28277/1
cgtagaaaagtgctgtctgtacattgaaaataaaaataaaaaaatagcag
+28277/1
CCBFFFFFHHDHHJJJJJJHJJJJJJJJJJJJIJJJJJJJJJJIIJIJJJ
@2750016/1
ctgggctgcagatgactgtgcatccttgctagtaagtcctgagccatag
+2750016/1
@@@BD8BDFFF??B:CBDIHE<E?;FDHGI<F:?FGFED1::1B;9?:?
@5441662/1
ccgacgacgacactgtacagttagaaatgttacaacctctatactttgca
+5441662/1
CCCFFFFFHHHHHJJJJJJJJJJJJJJJJIJIJJJJJJJJJJJJJJJJJJ
@5441727/1
atctctttctttggagtttgtatacttaattcgatgttatacatatagca
+5441727/1
CC@FFFFFGHHHHJHIHIJJJJIJJJJJJJJIJIJJJJJJJJJJJJJIJI
@5441846/1
ctgcaatcctgcctcacatgattcatccacaaattccaacccttgcgttt
+5441846/1
@C@FFFFFHGGHHJGHGGHGJJIEIIIJGGGIGIIJIHHDHGIEHGIJJG
@29151/1
cccaaattcttcttcttcagccggctttggtggttctttggctgtctctg
+29151/1
CCCFFFFFHHHHHJJJJJJJJJJJJJJJJJGIJIJJJJJJJJJJJJJJJJ
@29559/1
acgacactgtacagttagaaatgttacaacctctatactttgcattaaaa
+29559/1
@BCFFFFFHHFHHIHIJJJJIJJIJJJJJJJJJJJJJJJJJJJJJIJJJJ
@2751404/1
gcgatgttttacaagggcaggttgaactcacaccattcaatttaaaagaa
+2751404/1
CCCFFFFFGHHFHJGJGEHIJFHGHEHEHIJIIJJJJJJFIHJJJIIHJJ
@5442979/1
ctggttcaaattcaaataaaatcactctgcaatcctgcctcacatgattc
+5442979/1
CCCFFFFFHHHHHJJJJJJJJJJJJJJJJJIIIJJJJJJJJJJJJJJJJJ
@5443145/1
tcttggttgaacggaactccaatcctttactcgaatagtcttttctaact
+5443145/1
CCCFFF=DHHHHHJIGIGIJJIJJIJJJJJIJJHIJJJIGIIJJJEIIJJ
@5443387/1
ctcagatgcaatttcttgcaagaattgcacaaagttgaagtccttgttgt
+5443387/1
CCCFFFFFHHHHHJJJJJJJJJJJJJJJJJJJJJIIJJJJJJJJJJJJJJ
@5443678/1
cttgttgttaagaggtgttacctgcaacttggccaggttagggccaacag
+5443678/1
=<?DDDEDFHDDFED<AGHIHIGEHIGIIIDHIIIEGCHFGEGGHG?H@D
@5443797/1
cttcagcagagtgcacacaatggtgaactggcgttcatgcggcaaacgcc
+5443797/1
CCCFFFFFHHHFHJJJJJJJJJJHJJJJJJJJJIJJJJJJJJJJJJJGGJ
@724148/1
ctcatcttcatctgactggtgttctttagaccattgttccattttctcta
+724148/1
CCCFFFFFHHHHHJJJJJJIHIIJJJJJJJJJJJJJJJJJJJJJJJJJJI
@2068747/1
cccatgtcacggtagcactgagtgacggcacctccgacactgaggtcacg
+2068747/1
CCCFFFFFHHHHFHJJJJJJJJHIJJJJIJJJJJJJJJJJJJJJJIIJJJ
@724587/1
cgcctattaacattatcatcgttctcagcatggtaagaaggtggcggcca
+724587/1
CCCFFFFFHHHHHJJJJJJJJJJJJJJJJJJJJHIGJJIJJFHIIIIJJJ
@724642/1
ctggagagaagatcctcatcttgtatagaggaggcttgggctcgctctcc
+724642/1
CCCFFFFFHHGHHIJJJGJIIJJJJJIJJJJGHJJJJDFGHGIHEGIGGI
@4765092/1
gtgatttcaattttgagacctttgatttcttttgtaaatttaactctctg
+4765092/1
BBBFFFFFHHHHHJJJJJJJJJJJIJJJJJJJJJJJJJJJJJJJJJJJJJ
@5444804/1
cgacgacgacactgtacagttagaaatgttacaacctctatactttgcat
+5444804/1
CCCFFFFFHHGHGJJJJJJJIIIJJJJJJIIIJJJJIJJJJJJJJJJJIJ
@5445046/1
cgcaagaagtaccagaaacgggacttagccacaatctggtctggagagaa
+5445046/1
CCCFFFFFHHHHHJJJJJJJJJJJJJJJJJJJJJJJJJJHJJJJIJJJJJ
@2069790/1
gcctcttgtatgcgaaggtgttgaggcgcttgtggtggtgcacgcgcttg
+2069790/1
CCCFFFFFHHHHHJIIIJCHHHIIJJJJJJJJIJJIJJHIJJJJIJHFFD
@2752516/1
ggcacggttcctcgacgagcaagtagttcttgaagcacagacacaggtgt
+2752516/1
CCCFFFFDHHHHHJJJJJJJJJJHJJJIJJJJIJJJIBGIIJJJJJJFHG
@725752/1
cttcagcagagtgcacacaatggtgaactggcgttcatgcggcaaacgcc
+725752/1
CCCFFFFFHDHHHHIJJJJIJIIHHIJJJJJJJJJJJJJJJJJJJJJJJJ
@725769/1
cctcttcctcgggttggaatgattctggtgggttgtcctgcagagcttgc
+725769/1
@BCFFFFFHHHHHGHJJIJJJHJJJJJJGHJJGIJHJJJJJJJJJJJJJJ
@725842/1
caaccactaattccagtgataaattcactctagcacgtagttctcagctt
+725842/1
CCCFFFFFHHFHDIJJJJHJJJHIJJJJJJJJJJJJJIJJHIJJIIJIJJ
@2752694/1
cgcacgttggcagtaatagtacaagtgaaaagtcacttgccgatggt
+2752694/1
CCCFFFFFHHHHHJJIJJJJJJJJJHIJJJJJIJJJJJJJJJIJJJF
@725933/1
gtagcactgagtgacggcacctccgacactgaggtcacggtactcgcggt
+725933/1
CBCFFFFFHHHFHJJJJJJJJJJJJJJJJJJJJJFHIJJJHIJJJJJHFD
@4097721/1
gttcctctttacaagtagactcatctttagcacttggttcatcttttgaa
+4097721/1
@@@FFFFFHHHGGGHGGGIJIJGHIGJGHGGIGHIIC?EBFGIIIIII=B
@2753366/1
gcctgttttggtagcggcggcgcggtccgtgaggagcatgctcgccatca
+2753366/1
CCCFFFFFHHHHHJJIGGJJJJGFDCCB??@BBDDDBACDDCDDDDDBDC
@2753385/1
gtagttcttgaagcacagacacaggtgtcttcaacggaagagattccatt
+2753385/1
CCCFFFFFHHHHHJJIJJJJJJJIJHHIJJJJJJJJJJJJJJHIJJJJJJ
@726901/1
gcaagtagttcttgaagcacagacacaggtgtcttcaacggaagagattc
+726901/1
CCCFFFFFHHGHHJIJJJIIEFHIGIIJIHHHIJJJJJJJJJJJJJJJJI
@2071174/1
gtgcattattacattttttataaacggtacatctagagtataaaaaactg
+2071174/1
CBCFFFFFHHHHHJJJJJJJJJJIJJJJJJJJJJJJJJGHJJIIJJJJJI
@6127192/1
cctcatctcttgcagtttggcctctttcgcagccaacttctggcgctcct
+6127192/1
CCCFFFFFHHHHHJJJJJJJJJJJJJJJIJJJJJJJJJJJJJJJJJJJJJ
@3420379/1
gtccacttccatcttctataaatctgttaagtcttttaaagtagatgatg
+3420379/1
CC@FFFFFHHGHHJJJJJIJJJJJJJIJJJIHIIJJJIIIJHIJJJJIJI
@727532/1
gtgggtgtagctttaaggggatctgctgtctgtggagctgatgct
+727532/1
CCCFFDDDHHHHHJIJJJJIIJJJJJJJJJJIIIJIJJJJJJJJJ
@2071430/1
ggacatttcaattttatttagttggtcttggttgaacggaactccaatcc
+2071430/1
CCCFFFFFHHHHHJJJJJJJJIJJJIJJJJIHIIJJJJJGIJJJJJJJJJ
@2754462/1
agatactccaaagcattctgggctgcagatgactgtgcatccttgctagt
+2754462/1
CCCFFFFFHHHHHJJJJJIJJJJJJJJJJJJJJJJIJJJJJIJJJJJJJH
@4099005/1
gttggtaaatccgctagcggtgcagcaggtgacacgaggctcatggcgcc
+4099005/1
CBCFFFADDDFHHJJJJJJJJJJJJJJJJGIJJJJJJJJJJJJJJJIJHH
@7472434/1
cgtgtatcctaagctcactggttgtaataataatattcgttcctgaaaaa
+7472434/1
BCBFFFFFHHHHHJJJJJJJJIJJJJJJJJJJJJJJJJIHIJJJJJJJJJ
@4765541/1
tcgttttgttagacttcagtgtagctttgtattatgttcactttcttatt
+4765541/1
CCCDFFFFHHHHHJJJJJJJJJJJJJJJJIJJJJJJJJJJJJJJJJJJJJ
@6798249/1
gtcaggggtaatgctaacgtcatagcgataaattttaagggatttaaatt
+6798249/1
CCCFFFFFD@FHHJJJJJJHJIJGIJJJJJJJJJJJJJJJJDIIJJIJJJ
@6798486/1
ccacagttccagtctcaggcacattgccattagtagactgatcagccgga
+6798486/1
@CCFFFFFHHHHHJJJJJJJJJJJJJJJJJJJJJJJJJJJJJJJJJJJJD
@7473219/1
cttgttgttaagaggtgttacctgcaacttggccaggttagggccaacag
+7473219/1
CCCFFFFFHHHHHJJGHIJJJJJJJJJJJJJJJJJJIHIJJJIIJJJJJJ
@3421697/1
ccactccatactttgtttcatttaaatttacgggctatgccatttatcct
+3421697/1
@CCFFFFFHHHHHJJJJJJJJJJJJJJJJJJJJJJJJJJJJJJJJJJJJJ
@7473285/1
gttggagcttggtacaaagcaaaggtcgggcagttcgtcaacaagacatt
+7473285/1
CCCFFFFFHHHHHIJJJJJJJJJJJHIJJJJJJHJJJJJJJJJJJJJIJJ
@1396511/1
gctgggcctcttgtatgcgaaggtgttgaggcgcttgtggtggtgcacgc
+1396511/1
CCCFFFADHHHHHIJJJJJJJJJFGHIJJJJJJJJJJJJJIJJIJJJJJH
@6799101/1
taatattattatttatttattggaaagcaggatataatagcatggattat
+6799101/1
BBCFFFFFHHHHHJJJJJJJJJJJJJJJJJJJJJJIJJJJJJJJJJJJJJ
@1396930/1
gtctgtggaattttccagtagcaaaataaaagaattacagagatgattta
+1396930/1
CCCFFFFFHHHHHJJJIJJJJJIJJIJJJJJJIHIJJJJJJJJJJJJJII
@3422267/1
gtttgtgaaactgcgacaccttgtggctgtgacttgtagtcaaggtggag
+3422267/1
CCCFFFFFFHHHHJJIJJJJJJJJJJJJJIJJJJJJIJJIJJIIJ?FHII
@4766972/1
tcataatcttcagatactccaaagcattctgggctgcagatgactgtgca
+4766972/1
CCCFFFFFHHHHHJJJJJJJJJIJJJJJJJJJJJJJJ<HHJJJJJJJJJJ
@7473845/1
atcgttctcagcatggtaagaaggtggcggccagaatctagacatgcaca
+7473845/1
@CCFFFFFHHHHHJIJFHGIJIJJFHIJJIJJJJJIJJJIJJJIJJJJJI
@6799450/1
ctagcacgtagttctcagcttccctgcaaagttaaccatcttgtattcaa
+6799450/1
@CCFFFFFHHHFHIIGDGIGIJIIGIIJJGGIIGGIIGIJJJJGIJJJJI
@3422551/1
gttgaacggaactccaatcctttactcgaatagtcttttccaacttgaac
+3422551/1
CCCFFFFFHHHHHJJJJJJJJJJJJJJJJJJJJJJJJJJJJJJJJJJJJJ
@7474102/1
cagcagagtgcacacaatggtgaactggcgttcatgcggcaaacgcctat
+7474102/1
@@@DDDBDFBB?BFHGEHE>CA@EFHHIIIIHDBGBHHIIIGGHIBHEGI
@7474171/1
ccagaatctagacatgcacagctcttgcagccatccaacaggattgccca
+7474171/1
CCCFFFFFHHHHHJJJJJJJJJJJJJJJJJJJJJJJJJJJJJJJJJJJJI
@7474504/1
gctgtctgtacattgaaaataaaaaaataaaaaatagcaggggttattgt
+7474504/1
@@@DD>AAC4<:CD<:<<<CDIAI@@GGIDF<??F<9<FF<AF@A@CAF@
@4099040/1
tagctttgtattatgttcactttcttattaaactatgtttgaaattaacc
+4099040/1
C@CFFFFFHHHHHJJIJIJJJJJJJJJJJJJJJJJJJJJJJJJJJJJJJJ
@6800090/1
gtcccagtaatctaccccgtcttcaccgctgtaaccaccaacagtgacag
+6800090/1
CCCFFFFFHHHHHJJJJJJJJJJIJJJJJJJHJJJJJJJJJJJJIJJJJI
@7474682/1
ctcagcatggtaagaaggtggcggccagaatctagacatgcacagctctt
+7474682/1
CCCFFFFFHHHHHJJJJJHIJJJJJJJJJJJJJJJJJJJJJJJJJJJJJJ
@6800186/1
tgatgtcgcaagatagtgagacattcactttttagtcataatcttc
+6800186/1
CCCFFFFFHHHHHJIJHIIJIIIJJJJJJIJJJIIJJJJJJJJJJJ
@7474938/1
cttggttgaacggaactccaatcctttactcgaatagtcttttctaactt
+7474938/1
CCCFFFFFHHHHHJJJJJJJJJJJJJJJJJJJJJJJJJJJJJJJJJJJJJ
@4768193/1
ctcagcttccctgcaaagttaaccatcttgtattcaaaagaaaacct
+4768193/1
CCCFFFFFHHHHHJJJJJIJJJJJJJJJJJIJJJJJJJJJJJJJJJJ
@7475019/1
ctccaattcaaccttatcattaccaatcggtaaaggatctcttgtataca
+7475019/1
@@@DDDDDDBFDDGECF?FIICHIEHBFGEAEEHEHIADDDGEHBFBCDG
@7475191/1
ccacaatctggtctggggaaaagatcctcatcttgtatagaggaggcttg
+7475191/1
CCCFFFFFHHHFHIJJJJHIJJJJJJJJJJJJJJJIJJJJJIJHIJJJJH
@4768782/1
cactgagtgacggcacctccgacactgaggtcacggtactcgcggtacat
+4768782/1
??@DDDDBFHF=@@FEHIIIIIIHGHIGIIDFHHII?CFEHIIIGBBEFD
@1398925/1
attgaaaataaaaataaaaaaaatagcaggggttattgttatgtcgatgt
+1398925/1
CCCFFFFFHHHHHJJJJJIJJIJGG@FHIJJJ8@DFHCCHGIGHGIAHGE
@4768891/1
cgggctctgtgcctggctcccatgtcacggtagcactgagtgacggcacc
+4768891/1
CCCFFFFFHHHHHJJJBGIJIJJIJJIJJJHJJJJJJJJJGIGIJJJJJJ
@3425049/1
ccccatctgaggaatagtattgttaaatcaaaccaaatatgctatag
+3425049/1
CCCFFFFFHHHHHJIJJGJJJJHJIJJJJJJJJJJJJJJJJJJJJJJ
@6801576/1
tggatagctggacaaggcactggcaacgaccaatcatggacttttcttca
+6801576/1
CCCFFFFFHHHHHJJJJJJJJJJJJJJJJJJJJJJJJJJJJJJJJJJJJJ
@729163/1
agcgactgtcacacggtagcggaaggtgggttcgtgaatcatgccctcaa
+729163/1
?<@FBDFFHBHHAHEI1AC<FHAGIGD@A>@DD<B@CFHEC@CDH@AHCC
@3425865/1
cacataagtaacttcaaatgattgctcagatgcaatttcttgcaagaatt
+3425865/1
CCCFFFFFHHGHHJJIIJJJJJJJJJJJJJJJJGIJJJJJJJIJJJIJIJ
@729636/1
cactgagtgacggcacctccgacactgaggtcacggtactcgcggtacat
+729636/1
CCCFFFFDHHHHHJJJJJJJJIJJJJJJJJHIJJJJHIJJJJJJHHFFFF
@6802448/1
cccatctgaggaatagtattgttaaatcaaaccaaatatgctatag
+6802448/1
=:1BBBDDAD;DFBFEGFHHFCAAFBFEE>D9CGEEFBGC@CCG@?
@730001/1
ggcaaagagacgaagcgcgcgttctcatgtaatttttaatgttctccaaa
+730001/1
CCCFFFFFHHHHHJJJJJJJJHIIJJJJJHIJJJJJJJJJJHJIJJJJJH
@730985/1
ccgcaatgttggagcttggtacaaagcaaaggtcgggcagttcgtcaaca
+730985/1
CCCFFFFFHHHHHIJJJJJHIJJIJJJJJJJJIIJIIJJJIJJJJJJIJJ
@731130/1
ccctgatagagacgatttcaccagtggtcttcttgaacttcttcaattga
+731130/1
CCCFFFFFHHHGHJIJJJIJIIJJJJIGIIIJJJICFGHGIIIGIHIIIG
@3427870/1
ctgtgatctgtttcttggcatctatagatgtcggtggcgcacagggcacg
+3427870/1
CCCFFFFFHHHHHJJJIJJJJJJJJJJJJJJJJJGIJIJJJJJJJJIJJJ
@731602/1
cggacatttcaattttatttagttggtcttggttgaacggaactccaatc
+731602/1
CCCFFFFFHHFGHJJJFJIJIIIIJJGHJJJJHIIJJJJJJJJJJIGJJJ
@3428462/1
ggtgctgggcctcttgtatgcgaaggtgttgaggcgcttgtggtggtgca
+3428462/1
@@BDFFFFH?FHHJJIJJJJJJGHIJGGGHIJJJJJJJJJHHIFHGEHII
@3428487/1
ggcaggttgaactcacaccattcaatttaaaagaaactgggtgcgtgcag
+3428487/1
CCCFFFFFHHHHFIJJJJJJJJJJJJJJJJJIJJIJJJJJJGIJJIIJJJ
@6804495/1
caacgggattgcccatcaatttatcttcaaatgacgacaccacagttcca
+6804495/1
CCCFFFFFHHFHHJJJJJJIJJJIHIIJJIJJJJIJIJJJJIJJJIIJJI
@6804680/1
attccaacccttgcgtttcaaaacaattcattttaggttcaagttaaccg
+6804680/1
CCCFFFFFHHHHHJJIJJJJJJJJJJJJJJJJJJJJJFHJJJJJJJJJJJ
@4100485/1
ggcatctatagatgtcggtggcgcacagggcacgcttgcgcatgacatct
+4100485/1
@@@FFFFFHHHGHIHIIJFHIJJJJJIJJJJJJJIJJJIJIJJJGHIIHH
@5445755/1
ataaacttaaagattattaataagaaaaaaataat
+5445755/1
@CCFFFFFHHHHHJJJJJJJJJJJ4CHJJJJ>4C9
@5445915/1
gggtcttacagattggtggaaaccaaaccaaacttctctgccaccaccaa
+5445915/1
:?@ADDDDBBFDFIDGIIEEEHIEHIIHIGIGDEGGHGEGGHHDGHHIBD
@6128022/1
gggttcgtgaatcatgccctcaatctgcaccagttcatatttgggcacag
+6128022/1
BCCDFFFFHHHHHJJJJJJJJJJJJJJJJJJJJJJJJJJJJJJIJHJJJJ
@5446038/1
gcctgttttggtagcggcggcgcggtccgtgaggagcatgctcgccatca
+5446038/1
CCCFFFFFHHHHHIJJJJIJJIHFDBCDDABBBDCBBDCDDDDDDDDDDD
@6128435/1
gcgtttcaaaacaattcattttaggttcaagttaaccgcaatgttggagc
+6128435/1
CCCFFFFFHHHHHJJJJJJJJJJJJHIJJJJGJJJJJJJIJJJJJJJIJJ
@4101588/1
aacagacaaacagacaaacagacaaaaaaaaagttaattacatttttggg
+4101588/1
;BBDFFFFHHHHHJJJJJJJJJJJJJJJJJJJJIIJJJJJJJJJJJJJHH
@4101629/1
gtgttgaggcgcttgtggtggtgcacgcgcttgggcagagggaatctgat
+4101629/1
@@@DDFDFGFDFHJGHIIFF@GGGHGHGIGGIJCEE@EHIHHGHBEEC?D
@6128582/1
ggaatgattctggtgggttgtcctgcagagcttgccacatcttgtaagca
+6128582/1
CCCFFFFDHHHFFEGHIEGHIIIJIJJJJJIIIGHIIJJJGIJIJJIGII
@6128663/1
atctgattgtgctgttgtggaactgcttcacctgtggccggcggcacgca
+6128663/1
@CCFFEFFGHHHHJJJJHIJIJJIIJJJJJJJIIIJJJJJJJJJHFFDDB
@5446872/1
ctataatcttaccaacgttatttggttcaaaatttgataataaatattgc
+5446872/1
CCCFFFFFHHHHHJJJJJJJJJJJJJJJJJJJJJJJGJJJJJJJJJJJJJ
@4101937/1
cctgtggccggcggcacgcagacgccttgatgacctccactttgatgatc
+4101937/1
@@BFFFFFHHHHHJJJJJJJJJJJJHHHFFFFFFEEEDEDDDDDDDDEFD
@2073284/1
attgaaaataaaaataaaaaaatagcaggggttattgttatgtcgatgtc
+2073284/1
@@B:DEFFHHHHHJJJJJJJJJJJJJJJJJIFGHIJJJJJJJHIJJJJIJ
@2756473/1
gcggatgtatggcagtagctaactcgtccgagggtcaattcaatatacta
+2756473/1
@CCFDFDBFHFGGBFHGHGIGGGHGJGGH>FHGIGDFGGIFGIHHIGEGI
@5447742/1
gtggatagctggacaaggcactggcaacgaccaatcatggacttttcttc
+5447742/1
BBBFFFFFHHHHFIJIJJJJJJJIJJJJJGJJJJJJJJJJJJJJJJJJJJ
@4103030/1
gacgcgttaacatacgagatcttcgtgcggagataatattttaaagtata
+4103030/1
CCCFFFFFHHHHHJJJJJHIJJJJJIIJJJIJJJJJJJJJJJJJJJHIJJ
@4103051/1
attgacatgaaacaaacactaaatgtaaatttaagcatcccacaatatat
+4103051/1
CCCFFFFFHHHHHJJJJJJJJJJJJIIIJJJJJJJJJJJJJJJJJJJJJJ
@6130211/1
tgttgaggcgcttgtggtggtgcacgcgcttgggcagagggaatctgatt
+6130211/1
CCCFFFFFHHHHHJHJJIIJHIJJJJJJJJJJJJJJJIJJHHHHFFFFFF
@4103423/1
gggttattgttatgtcgatgtcgaacccaaaaatgtaattaacttttttt
+4103423/1
BBCDFFFFGFHHHJIIJJJJHHGJJJJJJJJIIJJFIIIJJJJJIJJJJJ
@4769231/1
gtgactattaaattctgtctctaaagcattgctaaacaagcaatgta
+4769231/1
CCCFFFFFHHGHHJJJJJJJJJJJJJJJJJJJJJJJJJJJJJJJJIJ
@1399630/1
ggctatgccatttatcctcgcacgttggcagtaatagtacaagtgaaaag
+1399630/1
CCCFFFFFHHHHHJJJJJJJJJJJIJJJJIJJJJJJJIJJJJJHIJJJJJ
@30759/1
agtatacattttattaatatgaatgcaaaaatcatgcctaaataatgctg
+30759/1
@@@FFFFFHHHHHJJJGIIJHJJGGHIIJJJIJJIGGIIJIIIIJIHGJI
@4103985/1
agcaaatggaaaaaaaaattggtgaaaagaatcacaagtaagatactgca
+4103985/1
CCCFFFFFHHHHHJJJJJIIJJGHJJJJJJJJJJJJJJHIJJJJJJJJJJ
@6130917/1
tccctgcaaagttaaccatcttgtattcaaaagaaaacctagaatcactg
+6130917/1
CCCFFFFFHHHHHJJJJJJJJJJJJJJJJJJJJJJJJJJJJJJJJJJJJJ
@1400028/1
cttgttgttaagaggtgttacctgcaacttggccaggttagggccaacag
+1400028/1
CCCFFFFFHHHHHJJFGIJJJJJIJJIJJJJJJJIJJHIJJJJJJJJJJJ
@4769955/1
ctgcccctcagatacaccgtcacggaacacaaatatcttcttcggcaatc
+4769955/1
CCCFFFFFHHHHHJJJJJJJJJJJJJJJJJJJJJJJJJJJJJJJJJJJJJ
@6131870/1
tgttcattcaactgtcttgttaatgcctggccctcagcgacatgtaagag
+6131870/1
@CBFFFFFHHHHHJJJJJJJJJJJJJJJJJJJJJJJJJJJJJJJJJJJJJ
@6132028/1
cacctgtggccggcggcacgcagacgccttgatgacctccactttgatga
+6132028/1
@@@FFDDDABFF@GHGAFHIEHGAHIEEHFEDD?@CCACBACCACCCCC@
@6132718/1
gtcagtggctttctttgatcattaatgtctcgtatgtcaaggacttcaca
+6132718/1
CCCFFFFFHHHHHJJJJJJJJJJJJJJJJJJJJJJJIIJJJJJJIIJIJI
@4107667/1
gggcagttcgtcaacaagacattactagctgagaatatttttttccgttt
+4107667/1
CCCFFFFFHHHHHJJJJJJJJJJJJJJJJJIJJJJJJJJJJJJJJJJJJJ
@1403506/1
gcctggctcccatgtcacggtagcactgagtgacggcacctccgacactg
+1403506/1
:?@BAD?DFHDDF@HHIIIGGHGCGIIGGGIAHG@@DDFFGGIGA@BEDE
@1403518/1
gccagttataaagcatagcccgaagtgctattggcacacaggcataatgc
+1403518/1
CCCFFDFFHHHHHJJJJJJJJJJJJGHIJJJJJJJJJJJIJJJJJJJJJJ
@2757697/1
caggcataatgccatattcaaatgggaagtggtgataaagataagtatag
+2757697/1
@@@DBDDDDHFHDFHIIIIIEHHDGHIIGICH?CFGHIIEDFGGI?BGGG
@1403767/1
cacctgtggccggcggcacgcagacgccttgatgacctccactttgatga
+1403767/1
CCCFFFFFHHHHHJJJJJJJJJJJJJHHHFFFFFEEEEEDDDDDDDDDDE
@1404123/1
agtaggtgctgggcctcttgtatgcgaaggtgttgaggcgcttgtggtgg
+1404123/1
8?@FFFDFHHGHHBHIIIIIHIIIIIIIIIDHGHIIIIIIIIIIHHIGHI
@32024/1
tgttaagaggtgttacctgcaacttggccaggttagggccaacagattgt
+32024/1
CCCFFFFFHHFHHIJJJJJJJJJJJJJJJIIJHHJJJJJJJJJJJGIIJI
@5448990/1
gccgaaccgagacataatgtttattagggtcacgatacctttcttcctag
+5448990/1
CCCFFFFFHHHHHJJIJJJIJJJJJJJJJDHIJJJJJJJJJJJJJJJJJJ
@5449123/1
tgacgcaagaagtaccagaaacgggacttagccacaatctggtctgg
+5449123/1
CCCFFFFFHHHHFFHIJJIJJJJJJJIJJIGJJJHHIJJJJJDFHJJ
@733991/1
ctacagtcgtacttgtttgaaggagtctatgcaagcttactataaaacaa
+733991/1
CCCFFFFFHFHHGJIHHIJJJJIIGGHHGGIIGIIIGIJJJIJIIIJHIJ
@5449883/1
ccttcttctcttttttctcctttcttttgcgagctgctgccgaaagatta
+5449883/1
4:=DDDFFHHHHHJJJJJJJJJJJJJJJJJJJJJJJJJJJJJJJJJJJJJ
@5449923/1
ctcagcatggtaagaaggtggcggccagaatctagacatgcacagctctt
+5449923/1
CCCFFFFFHHHHFHJJJJIJJJJJJJJJJJJJJJIJJJJJJJJJJJJJJJ
@5450098/1
acgtcgaacactattctatgcttataccattaatctccgcaactatttga
+5450098/1
@@@DDFFFHGHHFIIBGIFIIIIIIIIIGIEGEHHIIIIIGEHIIIIIIB
@734455/1
cgaacattctatgcttataccattaatctccgcaactatttgacggattt
+734455/1
CCCFFFFFHHHHHJJJJJJJJJJJJJJJJJIJJJJJJIJJJJJJJJIJJJ
@33532/1
ctggttcaaattcaaataaaatcactctgcaatcctgcctcacatgattc
+33532/1
CCCFFFFDHHGHHIGGIJJJIJHJJJJJJJJIGIIJJJJJJJJJJJJJJI
@735274/1
gccagatgccaaagttcttgatcttcactgggctcttctctgggatttcc
+735274/1
CCCFFFFFHHHHHJHJJJJJJJJJJIJJJJJJJJJJJJJJJIJJIJJJJJ
@7478416/1
gtcaacaagacattactagctgagaatatttttttccgtttaatgctcag
+7478416/1
CCCFFFFFHHHHHJJJJJJJJJJJJJJJJJJJJJJJJJJJJJJJJJJJJJ
@3429283/1
cgggcgccgggatggacacggagcgcgtgcagcgcacgtacgtgtggcac
+3429283/1
CCCFFFFFHHHHHJJJJJJJJJJJJIJHHFFFFDDDDDDCDDCDABDDDD
@7478550/1
gtggtgataaagataagtataggctcaaaacctaacgacatcaatcacca
+7478550/1
BBBFDDFFHHHHHJJJJHJJ@JIJJJJJJJJJJJJJJJJJJJJJJJJJJJ
@3429665/1
cactgagtgacggcacctccgacactgaggtcacggtactcgcggtacat
+3429665/1
@@CFDDDDFBDAFGHIIIGGGIDGIIHEHGDFHHIIIGHGIEGGHHFFFF
@737090/1
tggcagtagtctaggttcttatcaatataaagggctccgaggaaagcttc
+737090/1
CCCFFFDFHHHHHJJHIJJJJJJJJJJJJJJJJJJJJJJIJIIJJJIJJJ
@3430982/1
gggatcctaacttcgcaaccactaattccagtgataaattcactctagca
+3430982/1
CCCFFFFFHHHHHJJJJJJJJJHIJIIJJJJFGHGIJJIIJJJIJJJIJJ
@737270/1
ctccgcagtactgtcgtttgcaaatttgtccctcaccatgctcatactat
+737270/1
CCCFFFFFHHHHHIJJIJJJJJJJJJJJJJJJJJJJJJJJJJJJJJJJJJ
@7480551/1
gtcacggtagcactgagtgacggcacctccgacactgaggtcacggtact
+7480551/1
CCCFFFFDHHHHHJJJJGIJJJJJJJJJJJJJJJJJJJIJIJJJJJHIHH
@2077118/1
gaaaagaatcacaagtaagatactgcaaacatgccagttataaagcatag
+2077118/1
CCCFFFFFHHHHHJJIJJJJJJJJJJJJJJJJJJJJJIJJJJJJJJJJJI
@2077406/1
gccctgatgaatacaggttgaatagaatctgtacacaaagtttcagctta
+2077406/1
CCCFFFFFHHHHHJJJJHIJJJIJJJJJJJJIIJJJJJJJGHJJJJJJJJ
@7481400/1
agcatggtaagaaggtggcggccagaatctagacatgcacagctcttgca
+7481400/1
CCCFFFFDHHHHHJJHIJJJJJJJJJJJJJJJJJJJJJJJJJJJJJJJJJ
@6804993/1
gggctctcaggcaggcaagatgggcgtagtaggtaggcgtagggtaagac
+6804993/1
@C@DDDDDHHHFDIHIEEHGIHIJDICFHDFFGBDGIGGGFFGG=CHIIJ
@739206/1
catggtaagaaggtggcggccagaatctagacatgcacaactcttgcagc
+739206/1
CCCFFEFFHHHHHIJJJJJJJJJJJJJJJJJJJJJJJJJJJJJJJJJJJJ
@5451974/1
cctacttgtagacacggcagatgaggatacctcaacttcatcttatactt
+5451974/1
@CCDFFFFFHHFHJJIIJIJIIIGIJIG?DDDDDGHGIJJJJJJJIHHIJ
@6805538/1
cttcttagagcgtcccgtacccatagcaacaagatcagcgactgtcacac
+6805538/1
@@CFFFFFDHHHDIJJIHGJJIIJIJGIIIGGIGIBHI@GEHGIHIJIJG
@4770386/1
ggcgaattttgcgatctgcgtggtagcgtactaccagcgttgatagattc
+4770386/1
CCCFFFFFHHHHHJJJJJJJIJJGHJJJIJJJJJJJJJJIJJJJJJJJJJ
@5452748/1
cagagggaatctgattgtgctgttgtggaactgcttcacctgtggccggc
+5452748/1
CCCFFFFFHHHHHIJJJIJJJJJJJIJJJJJJJJJJJJJJJJJJJJJJJI
@6806083/1
agcgctgttagttacataaaacaaggaaacttatatcactaatgaatgag
+6806083/1
CCCFFFFFHHHHHJJJJJJJJJJJJJIJJJJJJIJJJJJJJJJJJJJJJJ
@4770951/1
gcgatgttttacaagggcaggttgaactcacaccattcaatttaaaagaa
+4770951/1
CCCFFFDEFHHHHJJJJJJJJGHIJJJJJJJJJJJIJJJJJJJJJJIJJJ
@4770980/1
cacataagtaacttcaaatgattgctcagatgcaatttcttgcaagaatt
+4770980/1
CCCFFFFFHHHHHJJJJJJJJJJJJJJJJJJJJJJJJJJJJJJJJJJJJJ
@5453368/1
cacggagtaaacataatactattgtttattctaagctctgagcccatacc
+5453368/1
CCCFFFFDHHHHHJJJJJJJJJJJIIJJJJJJJJJJIJJJJJJJJJJJJI
@6806872/1
cagcatacataataaaattagaggaagtaggtgctgtgcctcttgtatgc
+6806872/1
CCCFFFFFHHHHHJJIJJJJJJJJIJJHJJJIJIJJJIJJJJJJJJJJJJ
@2759561/1
ctggcaatgtggatagctggacaaggcactggcaacgaccaatcatggac
+2759561/1
CCCFFFFFHHHHHJJJJJJJJJJJJJIJJJJJJJIIJJJJJJJJJJJJJJ
@2760038/1
cctcagatacaccgtcacggaatacaaatatcttcttcggcaatctgcct
+2760038/1
CCCFFFFFHHHHHJIJJIJJIJIJJJJJJJJJJJJJJJJJJJJJJJJJJJ
@6808088/1
cactgagtgacggcacctccgacactgaggtcacggtactcgcggtacat
+6808088/1
CCCFFFFFHHHHHJJJJJJJJJJJJJJJJJIIJJJJJJJJJJJJHHFFFF
@33838/1
ggcagagggaatctgattgtgctgttgtggaactgcttcacctgtggccg
+33838/1
CCCFFFFFHHHHHJJJJJJJJJJJJJJJJJJJJJJJJJJJJJJJJJJJJJ
@5455540/1
attaacatatcttacaaattacagaatcattatcccttgtttataagttt
+5455540/1
@CCFFFFFHHHHHJJJJJJIJJJJJJJJJJJJJJIJJJJIJJJJJJJIIJ
@4773759/1
ggtgcacgcgcttgggcagagggaatctgattgtgctgttgtggaactgc
+4773759/1
CC@FFFFFHHHHHJJJJJJJJJJJIJJJJJJJJJIJJJJJJJJJJJJJJJ
@1404816/1
atctgatcaaacgctattaattcattagcgaaaaacttatttttcacttt
+1404816/1
;BBDDFFFHHHHHJJJJJJJJJJJJJJJJJJJJJJJJJJJJJJJJJJJJJ
@2761933/1
ttaaattcaaacgcagagctcattatgttgatttttgaggagttccctag
+2761933/1
CCCFFFFFHHGHHJJJJJJJJJJJJJJJJJJJJJJJJJJJJJHIJJJJJJ
@35573/1
acaagaacaaaccagaaaataggcggagtcctatctcaaaacatgaagac
+35573/1
;B@DFFFFHHHHHJJJJJJJJJJJJJJJHIJJJJJJJJJJJJJJJJJIIJ
@4107951/1
ccaagactcactaaacataaaaataatacattacgttaaatgccacgacg
+4107951/1
CCCFFFFFHHHHHJJJJJJJJJJJJJJJJIJJJJJJJJJJJJJJJJJJJJ
@4108072/1
cacgaatatattgtgggatgcttaaatttacatttagtgtttgtttcatg
+4108072/1
CCCFFFFFHHHHHJJIIJIJIJJJJGGJJJJJJJJJJDGFIIJIJJJGII
@4108100/1
gtctgattctgtgatagtgaatacaagatcgtggggtgggcccaccaggc
+4108100/1
C@@FFFFFHHHHHIIIJFHIJIJJIIJJJJIIHIGJFDEHIJIJJJJJII
@1406738/1
ttcataaataaaaaagttatgtcaaattaaagaatcacgtcgaacattct
+1406738/1
@@@FFDFFHFDHFHGGIGIJJIJIJGIIGIIJIIHIJIIHBFBGHEGGEG
@7483364/1
cgccaatggcacgaatagatgtcatgcgcaagcgtgccctgtgcgccacc
+7483364/1
CCCFFFFFHHHHHJJJJJJJJJJJJJJJJJJJJIIJJJJIJJJJJJJJJJ
@4109609/1
caagctagtggcgttgatgtcgcaagatagtgagacattcactttttagt
+4109609/1
CCCFFFFFFHHHHJJJJIJJJJJJJJIJJJHIIJJJJJJJJJJJJJJJJI
@4109777/1
ccgctttttatgtgtcaaaataatgttatcctgagtcaacaagaacaaat
+4109777/1
CCCFFFFFHHHHHJJJJJJJJJJJJJJJJJJJJJJIJJJJJJJJJJJJIJ
@1407701/1
ggttcgtgaatcatgccctcaatctgcaccagttcatatttgggcacagt
+1407701/1
@CBDFFFFHHHHHJIGIJJJJJJJJJJJIJHIHIJJJIJJJJJJJGIJII
@4110124/1
ggcagttcgtcaacaagacattactagctgagaatatttttttccgttta
+4110124/1
CCCFFFFFHHHHHJJJJJJJJJJJJJJJJJJJJJJJJJJJJJJJJJIJJJ
@7484013/1
cctcaatctgcaccagttcatatttgggcacagttcctcgacgagcaagt
+7484013/1
CCCFFFFFHHHHHJJJIJJJJJJJJJJJJJJJJIJJJJJJJJJJJJJIIB
@7484100/1
cacgggctctgtgcctggctcccatgtcacggtagcactgagtgacggca
+7484100/1
BCCFFFFFHHHHHJJJJJJJJJJJJJIIJIJJHIJJJJJJJJDHHIJJJI
@1408242/1
attaggtaatgttatatattttgtcttttctgacattggtctctataatc
+1408242/1
@BBFFFDFHHHHHJJJJJJJJJJJJJJJJJJJJJJJJJJHHIJJJJJJJJ
@7484595/1
ggacgcgacgtgccttgaattccttgatgactgcatagatagaaatcgaa
+7484595/1
CCCFFFFFHHHHHJJJJJJJJJJJJJJJJJJJJJJJJJJJJJJJJJIJIJ
@4110835/1
ggcaggttgaactcacaccattcaatttaaaagaaactgggtgcgtgcag
+4110835/1
CCCFFFDEHHHHHJJJJJJJJJJJJJJJJJJJJJJJJJJJJGHIJJJJJJ
@1408888/1
gtgtcgccattcctagtacggtatctcccacacgtttcacttcagcatag
+1408888/1
CCCFFFFFHHHHHJJJIJJJJGIJJJJJJJJJJJHJJJJJJJJJJJJJJJ
@6135621/1
ggctctgtgcctggctcccatgtcacggtagcactgagtgacggcacctc
+6135621/1
CCCFFFFFHHHHHJJJJJJJJJJJJJJJGIJJJJJJJJHIJJJJJJJJJJ
@4111250/1
gtcttcttgaacttcttcaattgacgcaagaagta
+4111250/1
<??DDDDDAAF3A@?A:ACA:CFFFB<F@E?CFF9
@7485015/1
gtgtaggggaagggttaggcaacttaatttcgtggattagtagctgtagc
+7485015/1
B@BDDFFFHFHHHJGHIIJJIJJJJJJJJJJJGHICHHGJHIJJIJHJJI
@6135772/1
gcagcttcatccagaggcaagcgctccaagttgcttggaggcttgggcct
+6135772/1
CCCFFFFFHHHHHJJJJJJJJJJJJJJJJJIJJJJJJJJJJJJJJJJIJG
@6136010/1
gcgactgtcacacggtagcggaaggtgggttcgtgaatcatgccctcaat
+6136010/1
CCCFFFFEHHHHHJJGIJJJJIJJJBGIJGIJJIIJJJJJJJJJJJJJHH
@6136124/1
gctgcagatgactgtgcatccttgctagtaagtcctgagccatagcaaac
+6136124/1
CCCFFFFFHHHHHJIJJJJJJJJJJJJJIIIJIIJJJJJJJJJJJJJJJJ
@6136557/1
ggagaacttctaaaccacatcttggatatctcatcttcatctgactggtg
+6136557/1
CCCFFFFFHHHHHJJJJJJJJJJJJIJIIJJJJJJJJJJJJJJJJJJJHI
@7486017/1
cgcaagaagtaccagaaacgggacttagccacaatctggtctggagagaa
+7486017/1
CCCFFFFDHDHHAHIIIGGGGIGIJJGGGDGGEDGHHGCFGGHGCH@FDH
@6808120/1
ctgtcatctggttcatacggcgcgcggtcgcctccttgatgcattgcgtc
+6808120/1
CCCFFFFFHHHHHJJJJJJJJJJJJJJJJJJJJJHHHHHHFFFFFFEDDD
@6808126/1
ctggtgggttgtcctgcagagcttgccacatcttgtaagcagcctgacgc
+6808126/1
@@@FDFFFFHDHGIJIJIJJGGIIJJJJJJJJJJHJIIGHHIJJJEHGHI
@4112765/1
cgaaggtgttgaggcgcttgtggtggtgcacgcgcttgggcagagggaat
+4112765/1
@@@FFF:BFHHHHJJIJJJJIIJFFGIGIJJIJIJJJJIJJGGHFFFDEE
@4112768/1
ctgtggagctgatgcttgctgggcctcaactgttggagctggttcagcct
+4112768/1
@@CFFFDDHHHHFIIJJJJJJIJGIJJJJJJJJJIIGHGIIIFFIJJIHI
@4113154/1
cgcaagaagtaccagaaacgggacttagccacaatctggtctggagagaa
+4113154/1
CCCFFDFFDFHFDHIJJJGFG@GEFHIAFFHIHGIIIJA9B?FDEGGDHI
@3434247/1
cgtcattgcagactgtgtggtagcgggtcggacgagccgtgccttttatt
+3434247/1
BCBFFFFFHHHHHJJIIIJJIIJJJJJIJJJJIJJJJJHHFFFFEEEEEE
@6809236/1
gggttcgtgaatcatgccctcaatctgcaccagttcatatttgggcacag
+6809236/1
BCCDFFFFHHHHHJJJJJJJJJJJJJJJJJJJJJJJJJJJJJJJJJJJJJ
@3435141/1
ctgcagatgactgtgcatccttgctagtaagtcctgagccatagcaaaca
+3435141/1
CCCFFFFFHHHHHIJJJJJJJJJJJJJJIIJIGJJJJJJJJJJJJJJGJI
@6809866/1
cacgcctgggatgccacccggcaccactcccgggtgaggatgcactacat
+6809866/1
CCCFFFFFGHHHHDHIJJJHIEHJGJJJIIJIIJFGIHIIJJGGGGGAHB
@4115300/1
gcttggtacaaagcaaaggtcgggcagttcgtcaacaagacattactagc
+4115300/1
CCCFFFEFHHHHHJJJJJJHIJCGIJJHIJJJJIJJJJJJJIJJJJJJJJ
@4115642/1
cgctattaattcattagcgaaaaacttatttttcacttttaaaaatacat
+4115642/1
CCCFFFFFHHHHHJJJJJJJJJJJJJJJJJJJJJJJJJJJJJJJJJJJJJ
@6810912/1
gtcgcaataccgtagccgcccaaatttataatcatcaaaaataatgcatg
+6810912/1
CCCFFFFFHHHHHIJJJJJJJJJJJJJIIJJJJJJJJJIIJJIJJJJJJG
@2762594/1
gttgattttggaatgttttacattggatccgacaaatgttcaaattaaag
+2762594/1
BCCFFFFFHHHHHJJGIJIIJJJJIIJJJJJIIJJJJJIIJJJJJJJJJJ
@6811663/1
ccgtatccgattccattgctgataataatgtggcccgtgcttttatacaa
+6811663/1
BC@FFFFFHHHHHJJJJJJJJIJJJJJJJJHIJJJJJIJJJJJJIJJJJI
@6811747/1
gctgggcctcttgtatgcgaaggtgttgaggcgcttgtggtggtgcacgc
+6811747/1
B@CFFD?DHGHHGGHHIJJJGIICGFGIJJJJJJGJJFHHBHG@ECHHHG
@4116991/1
ctccaaagcattctgggctgcagatgactgtgcatccttgctagtaagtc
+4116991/1
CCCFFFFFHGHHHJJJJJJJJJIJJJJJJJFHGIJIIJJJJJJJHIIIJI
@6811883/1
cttgtatacaaattatttctaccatcaaatacaggttttagtgcgccaaa
+6811883/1
BCCFFFFFHHHHHJJJJJJJJJJJJJJJJJJJJJJGHJJJJHIJJJJJJJ
@4117318/1
agcatggtaagaaggtggcggccagaatctagacatgcacagctcttgca
+4117318/1
<BBDFFFFHHHHHJJEHIJJJJJJJJJJJJJJJJJJJJJJJJJJJJJJJJ
@2763618/1
actgagtgacggcacctccgacactgaggtcacggtactcgcggtacatg
+2763618/1
CCCFFFEFGHHHHJJJJJJJJJJJJJIJJJJJJJJHHJJIIJJHHFFFFF
@3438585/1
cagccagatgccaaagttcttgatcttcactgggctcttctctgggattt
+3438585/1
CCCFFFFDHHHHHJJJIJJJJJIIJJIJJJJJJJJIJJJJJJJJJJGJJJ
@4117851/1
cccaactgtcctccggtactaacgatcaaatcgatcatgggtccataatc
+4117851/1
CCCFFFFFHHHHHJJJHIJJJJJJJJJFEHGDHIJJJJJJJGHJJJJJJJ
@2764072/1
cctgccaccaataaatcgttttaacaactgggctctatgggacaaagtag
+2764072/1
CCCFFFFFHHHHHJJJJJIJJJJIJJJJJJJJJJJJJJJJJJJJJJJHIJ
@3438990/1
ccatcttgtattcaaaagaaaacctagaatcactggttcaaattcaaata
+3438990/1
CCCFFFFFHHHHHJJJJJJJJJJJJJJJJJJJJJJJHIJJJJJJJJJJJI
@5455788/1
ctctttacaagtagactcatctttagcacttggttcatcttttgaagatt
+5455788/1
CCCFFFFFHHHHHJJJJJJJJJJJJJJJJIJJJHIJJJJJJJJJJIIJJJ
@2764391/1
caccgacatctatagatgccaagaaacagatcacagagaaaaacaaaata
+2764391/1
CCCFFFFFHHHHHJJJJJJJJJJJJJJJJJJJJJJJJJJJJJJJJJIJJJ
@2078056/1
gccagatgccaaagttcttgatcttcactgggctcttctctgg
+2078056/1
@<@DDFFFGFHDFIIIIIHIHGEHGDHEHHHIIIIIIIIEHGG
@2764590/1
gtctggcacactgtttagaagtattgggaactgtattctatgtttcctaa
+2764590/1
CCCFFFFFHHHHHJJJJJJJJHIJJJJJJIJJJIJJJJJJJJJJJJJJJJ
@4775743/1
ggcctgttttggtagcggcggcgcggtccgtgtggagcatgctcgccatc
+4775743/1
@@@DDDFFHFFDACDGGIAGHBHF>>9>?658?28><C9@CCCC@@BBBC
@39154/1
cccgtttagcagcttcatccagaggcaagcgctccaagttgcttggaggc
+39154/1
BCCFFFFFHHHHHJJJJJJJJJJJJJJJJJJJJJJJIJHHJJJJJJJIJJ
@2078186/1
ctggcaatgtggatagctggacaaggcactggcaacgaccaatcatggac
+2078186/1
CCCFFFFFHHHHHJJJJJJJIJIJJJJJJJJJJJJJJJJJJJJJJJJJJH
@5456485/1
agcaaatggaaaaaaaaattggtgaaaagaatcacaagtaagatactgca
+5456485/1
CCCFFFFFHHHHHJJJJIDHHJBGGHIJCEIGHFGHIGCHIGGAGDFGEG
@2078793/1
ccttcttctcttttttctcctttcttttgcgagctgctgccgaaagatta
+2078793/1
CCCFFFFFHHHHHJJJJJJJJJJJJJJJJJJJJJJJJJJIJJJJJJJJJJ
@2765520/1
gcacgtagttctcagcttccctgcaaagttaaccatcttgtattcaaaag
+2765520/1
BCCFFFFFHHHHHIJJJJJJJJJJJJJIHIJJJJJJJJJJJJIJJIJJIJ
@40320/1
cctctgtaggagtttcgggctcgggtttactagcctcctccttagaagtt
+40320/1
@CCFFFDFHGFHHHGIIJJJJIJJJCGHIJJJIJJIJJJJJIIIJHIJJJ
@1409354/1
ctacttggttccaattaaactttgggcctgtttcacagtctcgttgactt
+1409354/1
CCCFFFFFHHHHHIJJIJIJJJJJIJJJJJHIJJJJJJJJJJJHIJJJJJ
@2079584/1
gtgctgggcctcttgtatgcgaaggtgttgaggcgcttgtggtggtgcac
+2079584/1
CCCFFFFFGHHHHJJIJJJJJIIIJEHHIJJJJJJJJJJIJJGIJHIJJJ
@4777247/1
ctgtggccggcggcacgcagacgccttgatgacctccactttgatgatct
+4777247/1
CCCFFFFFHHHHHJJJJJJJJJJJHHHHFFFFFFEEDEEDDDDDDDEFDE
@41002/1
atcttcaacaatctcgtggttcctctgcacttggtggtccacaaacatta
+41002/1
CCCFFFFFHHHHHJJJHJJHIJJJJJJJJJJJJJJJJJJJJJJJJJIJJJ
@7487290/1
gccggctttggtggttctttggctgtctctggtggaggtttctcctgtga
+7487290/1
CCCFFFFFHHHFHJIIJJIJJJJJIJJJJJJJHIJGIJFHIJJJJJJIII
@2080791/1
caccagtggtcttcttgaacttcttcaattgacgtaagaagtaccagaaa
+2080791/1
CCCFFFFFHHHHHJJJJJJJJJJJJJJJJJJJJJGJJJJJJHIIJJJJJJ
@740269/1
gaggaagtaggtgctgggcctcttgtatgcgaaggtgttgaggcgcttgt
+740269/1
@@@FDDDDFDHBFGIGHI?EHIIIIGHIIIIIGGG?DBFEGIGFGGIIIE
@1410905/1
gtttattttgtttttctctgtgatctgtttcttggcatctatagatgtcg
+1410905/1
CCCFFFFFHHHHHJJJJJJJJJHJJJJJJJJJJGIJJJJJJJJJHIJIIJ
@740775/1
gataaagataagtataggctcaaaacctaacgacatcaatcaccagctta
+740775/1
CCCFFFFFHHHHFHIJIIJJJJJJJJJJJJJJJJJJJJJJJJJJJJJJJJ
@2081547/1
cactagtcatcatcagaatcagatcggcgacatttttccttcaacttttc
+2081547/1
CCCFFFDFHHHHHJJJJJJJJJJJJJJJJJJJJJJJJJJJJJIJJJJJJJ
@740971/1
cataatcttcagatactccaaagcattctgggctgcagatgactgtgcat
+740971/1
CCCFFFFFHHHHHJJJJJJJJJJJJJJJIJJJJJJJJJJJJJJIJIJJJJ
@1411775/1
ctggaatccgtgtcgacggcgatgagagcccacgatgtaagtgcttcggg
+1411775/1
CCCFFFFFHHFHHHIJIIEIJJJJJJJJJJJJJIJJJJHHHHHHHFFFFD
@741622/1
ggtgggttgtcctgcagagcttgccacatcttgtaagcagcctgacgctt
+741622/1
@B?DFFFFHHHHHJJJJJJJJJJJJJJJJJJJJJJJJJJJJJJJJJJJJJ
@7488869/1
gtctgtagtggtcctgctgtttcgtatattctaaattggtttcgttgtat
+7488869/1
CBCFFFFFHHHHHJJJJJJJJJJJIJJJJJJJJJJJJJIHIJJJIIJHIJ
@6137832/1
gtcgggcagttcgtcaacaagacattactagctgagaatatttttttccg
+6137832/1
CCCFFFFFHHHHHJJJJJJJJJJJJJIJJJJJJJJJJJJJJJJJJJJJJJ
@742000/1
gtcctttatacatttcggcatggcgatcatgtcgatggcttggtttattc
+742000/1
CCCFFFFFHHHGFIIJJJIJJJJIJJIIJJJGGIIIJJIJJJJJJGIGHI
@7489364/1
cctcacatgattcatccacaaattccaacccttgcgtttcaaaacaattc
+7489364/1
CCCFFFFFHHHHHJJJJJJJJJJJJJJJJJJIJIJJGJJJIJJJJIIJJI
@742786/1
ctctcctccgattattattatacttatacatcaaataattgtcaacgatt
+742786/1
CCCFFFFFHHHHHJJJJJJJJIIJJJJJHIJIGIHIJIJJJGIIJJJGII
@5457539/1
cttgcgtttcaaaacaattcattttaggttcaagttaaccgcaatgttgg
+5457539/1
CCCFFFFFHHHHHJJJJJJJJJJJJJJJHIJJJJJJJJJJJJJJJJJJJJ
@6138764/1
gtgggatgcttaaatttacatttagtgtttgtttcatgtcaatcggttca
+6138764/1
CCCFFFFFHHHHHJJJJJJJJJJJJFHFJIJGIJJJJJJJIJJJJJJJJJ
@1413090/1
ggtaagaaggtggcggccagaatctagacatgcacagctcttgcagccat
+1413090/1
BCBFFFFFHGFHHJJIJIIIJJJJJJJJJJJJJJJJJJJJJJJJIIJJJJ
@1413275/1
cagcatacataataaaattagaggaagtaggtgctgggcctcttgtatgc
+1413275/1
CCCFFFFFHHHHHJJJJJJJJJJJJJJHIJJHIIJJHI@HHIJJJJJJJJ
@7490905/1
gaaacaaacactaaatgtaaatttaagcatcccacaatatattcgtgaaa
+7490905/1
CCCFFFFFHHHHHJJJJJJJJJJJJJJJJJJJJJJJJJJJJJJJJJJIJJ
@43049/1
aaattgaattaaatcccgtgaagtgaaatgaaatggagacatttgtgtta
+43049/1
CCCFFFFFHHHHHJJJJJIJJJJJIJJJJJJJJJJJJJIJJJJJJJJJJI
@1413559/1
gctcttgcagccatccaacgggattgcccatcaatttatcttcaaatgac
+1413559/1
CCCFFFFFHHHHHJJJJJJJJJHJJJJJJJJJJJJJJJJJJJJJJJJJIJ
@43297/1
cgaacattctatgcttataccattaatctccgcaactatttgacggattt
+43297/1
CCCFFFFFHHHHHJJJJJJJJJJJJJJJJJIJJIJJJJJJJJJJJJGIJJ
@43390/1
aatctgattgtgctgttgtggaactgcttcacctgtggccggcggcacgc
+43390/1
@@<D=DDD?F=?CGH<AF?BAEEGIII><FHEE@EFFHGHIAFAB>D8AC
@5459163/1
cttggttgaacggaactccaatcctttactcgaatagtcttttcta
+5459163/1
CCCFFFDDHHHHHDHIGJJIIIGHIJJGIIIIIJIGIGHIIJIJJJ
@5459481/1
cctcgacgagcaagtagttcttgaagcacagacacaggtgtcttcaacgg
+5459481/1
CCCFFFFFHGHHHJIJJHIIJJJIJJJJJJJJJJJJJJGHHIJJJJJJJJ
@43862/1
cacgtagttctcagcttccctgcaaagttaaccatcttgtattcaaa
+43862/1
@<@DDDAAFFDHFHFHIGEFHIIGGIGGIIIIEHIGIGIIGFHABFH
@44096/1
gtctggggaaaagatcctcatcttgtatagaggaggcttgggctcgctct
+44096/1
@BBFFFFFHFHHHJJJJJJJJJJJJIJJJJJJJHIJJIJIIIJJJJJJJI
@5459949/1
cttggaaatgataatgatatttgaacaagaacaatacacggagtaaacat
+5459949/1
CCCFFFFFGHHHHJJJJJJJJJJJJJJJJJJJIIIIJIJJJJJFHIIJIJ
@7492500/1
tcttcctcgggttggaatgattctggtgggttgtcctgcagagcttgcca
+7492500/1
CCCFFFFFHHHFHJJIJJJIJJJJJJGIIJHHJFHIJJJJJJJJJJIJJJ
@1415283/1
ctgtttgtctgttcgtctgtgcgcgctaatctcagaaacggctgatccga
+1415283/1
C@@FFFD??FHFFDGCFHIHHCGHIGIEDHIIIIGGIIGIGGIIHHCE@5
@5460685/1
cgaacattctatgcttataccattaatctccgcaactatttgacggattt
+5460685/1
CCCFFFFFHHHHHJJJJJJJJJJJJJJJJJJJJJJJJJJJJJJJJJFIJJ
@7493121/1
aatgattctggtgggttgtcctgcagagcttgccacatcttgtaagcagc
+7493121/1
@B@FFFFFHHHFHIJHHIIJJJJJJJJJJJJJJJJJJJJJJJJJJJJJJJ
@5460995/1
caggcataatgccatattcaaatgggaagtggtgataaagataagtatag
+5460995/1
CC@FFFFFHHHHGJJIJJJJJJJJFIJJIGIJGHJJJJIIJIJJIHGIII
@45203/1
gattgacatgaaacaaacactaaatgtaaatttaagcatcccacaatata
+45203/1
CCCFFFFFHHHHHJJJJJJJJJJJJJIJJJJJJJJJJJJJJJJJJJJJJJ
@1416228/1
catccttgctagtaagtcctgagccatagcaaacagccactggcaatgtg
+1416228/1
CCCFFFFFHHHHHJJJJJJJJJJJJJJJJJJJJJJJJJJJJJJJJJJJHI
@5461475/1
cacagttccagtctcaggcacattgccattagtagactgatcagccggag
+5461475/1
CCCFFFFFHHHHHJJJJJJJJJJJJJJJJJJJJJJJJJJJJJJJJJJJJJ
@7493691/1
cccagacctagcccaaattcttcttcttcagccggctttggtggttcttt
+7493691/1
CCCFFFFFHHHHHJJJJJJJJJJJJJJJJJJJJJJJJJJJJGHIHIJJJJ
@4777974/1
ctttcacaatcttcgtgggactagtagtaatttctttctgccactcttta
+4777974/1
CCCFFFFFHHHHHJJIJJJIJJJJJJJJJJJJJJJJJJJJJJJJJJJJJI
@5462002/1
gcttcacctgtggccggcggcacgcagacgccttgatgacctccactttg
+5462002/1
@@@DDB>DDBHHFIIIGEHII<HHGGBHHHHBB>CCC;>6;>ABCCCCCC
@5462178/1
ctggttcaaattcaaataaaatcactctgcaatcctgcctcacatgattc
+5462178/1
CCCFFFFFHHHHHJIIJJJJJJJJJJJJJJIJJJJJJJJJJJJJJJJJJI
@4778418/1
ctccaaagcattctgggctgcagatgactgtgcatccttgctagtaagtc
+4778418/1
=:8B::BDADAFAFGF;:<@:ABHGHBHHF9??BGA@FDFD@FDFCFA??
@4778764/1
ccatcttgtattcaaaagaaaacctagaatcactggttcaaattcaaata
+4778764/1
CCCFFFFFHHHHHJJJJJJJJJJJJJJJJJJJJJJJHJJJJJJJJJJJJJ
@1417555/1
cccatgtcacggtagcactgagtgacggcacctccgacactgaggtcacg
+1417555/1
CCCFFFFFHHHHHIIJJJJJJJHIJJJJJJJJJJJJJJJJJJJJJHIJJJ
@1417706/1
cacgcgcttgggcagagggaatctgattgtgctgttgtggaactgcttca
+1417706/1
@@?D=DD??DFHHGGBHH>HGBFCFHBFE?<BDDHEGBDDGHH<FF@=FC
@1417733/1
ccgcaatgttggagcttggtacaaagcaaaggtcgggcagttcgtcaaca
+1417733/1
CCCFFFFFHHHHHJJJJJJHIJJJJJJJJJJJIJJJJJJJHJJJJJIJJJ
@1417968/1
ggtgggttgtcctgcagagcttgccacatcttgtaagcagcctgacgctt
+1417968/1
BBBDFFDDHHHHHJJJJJJJJJJJJJJJJJJJJJJJJJJIJJJJJJJJJJ
@4779691/1
ctaggacctgtctacctaattttgaagcgcgcgtcggcgcgatttgaaaa
+4779691/1
CCCFFFFFHHHHHJJJJJJJJJJJJJJJJJJJJIJJJJJFFDDDDDEDDD
@2083218/1
ctccttagaagttggttcctctttacaagtagactcatctttagcacttg
+2083218/1
CCCFFFFFHHHHHJJHIJIJJJJJJJJJJHJJIJJJJJJJJJJJJJJJJJ
@2083257/1
gtgcgtgcaggatcctcgtcattgcctggcatacaaggcaaagcaccgac
+2083257/1
CCCFFFFFHHHHHJJJJJJJIIJJJJJJJJJJJJJJJJJJJJJJJJJJJI
@1418647/1
tgagaagtgtgataatgtcataaagttgacaataatctataattacttta
+1418647/1
CCCFFFFEHHHHHJJJJJJJJJJJJJJJJJJJJJJJJJJJJJJJJJJJJJ
@3441005/1
tgttgaggcgcttgtggtggtgcacgcgcttgggcagagggaatctgatt
+3441005/1
CCBFFFFFHHHHHJIJJEIJIJJJJJJJJJJJJJJJJIJJHHHHFFFFFF
@4780473/1
cgttgatgtcgcaagatagtgagacattcactttttagtcataatcttca
+4780473/1
<?=DD=D>HH=3@1CGGC9FHGGGG;DG9:9?FGIEGGH@?G<???DEHI
@3441178/1
gtctgtacattgaaaataaaaataaaaaaaatagcaggggttattgttat
+3441178/1
CCCFFFFFHHHHHIIGJJJJJJJJJIJHIJIJJHIJIIJIHGHJIJJIGI
@1419380/1
cggctgatccgagttggatgcggttttcacgaatatattgtggga
+1419380/1
@@CFFFDDHHHHGCDHIFCFGGI?FHIHGIHGIIJIJI@FGHIHG
@1419723/1
cttcacctgtggccggcggcacgcagacgccttgatgacctccactttga
+1419723/1
CCCFFFFFHGHGHJJJJJJIJJJJJJJJHGFFFEEECEEDDDDDDDDDDC
@2084218/1
ggctcccatgtcacggtagcactgagtgacggcacctccgacactgaggt
+2084218/1
CCCFFFFFHHHHHJJJGIJJJJJJJJFHIIJJJIJJJJJJJJJJJJJJJD
@4118133/1
taaggattaaaaataaacttaaagattattaataagaaaaaaataatgca
+4118133/1
C@CFFFFFHHHHHJJJJJJJJJIJJJJJIJJJJJJJIJJJIJJIJJJJJJ
@4781189/1
ctcagatgcaatttcttgcaagaattgcacaaagttgaagtccttgttgt
+4781189/1
:??DD:A:ADDFF?EF<<@EB@GFCH<<FD?8<:9?<??C??CGGCBFCB
@4781271/1
agacaaacagacaaacagacaaacagacaaacagacaaacagacaaacag
+4781271/1
1BBDFFFFHHHHHJJJJJJJJJJJJJJJJJJJJJJJJJJJJJJJJJJJJH
@1420058/1
gtggtggtgcacgcgcttgggcagagggaatctgattgtgctgttgtgga
+1420058/1
BBCFFFFFHHHHHJJJJJJJJJJJJJJJJJJJJJJJJJJJJJJJJJJJJJ
@1420172/1
gtgaggtctttggagccctgtccaacggtagatggaacttagtcgccgat
+1420172/1
CCCFFFDDHHHHHJIJJJJJGJJJJJJJEFHGHIIGIIIJJJJJJIJJIH
@3442389/1
caagaagtaccagaaacgggacttagccacaatctggtctggagaga
+3442389/1
CCCFFFFDHHHHHJJJJJJJJJJJJJJJJJJJJJJJJIJJJJJJJJJ
@4118940/1
gtcaaggccagaatcttcattagacttgtctgctggcatgatttcttctt
+4118940/1
CCCFFFFFHHHHHHJIIIJJJJJJJHHIHHHHHHIJJJJJJJJJJIJJJJ
@3442941/1
ctcagcatggtaagaaggtggcggccagaatctagacatgcacagctctt
+3442941/1
CCCFFFFFHHHHHJJJJJIIJJJJJJIJJJJJJJJJJJJIJJJJJJJJJJ
@6813432/1
gtgtgttcaaggggatctgagaatggtttacattcacaattttgtccgct
+6813432/1
@BCDFFFFHHHHHJJJJJJJJJJJJJHIJJJIJJJJJJJJJJJJJJJJJJ
@4782424/1
ctgatagagacgatttcaccagtggtcttcttgaacttcttcaattgacg
+4782424/1
CCCFFFFFHHHHHJJJJJJJJJIJJJJJJJJJJJJJJJJJJJJJJJJJJJ
@743155/1
gtcacgatacctttcttcctagtataatgaatccttctatcaccatactc
+743155/1
CCCFFFFFHHHHHJJJJJJJJJIJJJJJJJJJJJJJJJJJJJJJJJJJJJ
@5462360/1
ctcagcttccctgcaaagttaaccatcttgtattcaaaagaaaacct
+5462360/1
<@@FDDDDFFHFDDDFHIFFHHGGIIIGIIIIGHHIGGIIEHFEGGI
@5462635/1
ctgtttgtccgttcgtctgtgcgcgctaatctcagaaacggctgatccga
+5462635/1
BCCDFFFFHHHHHJJHIJJHJJJJJJJJJJJJJJJJJJJJJJJJJJJJHC
@6814649/1
cacgattatgaagacgaagcggacgtcacggtaagcattcatcagaatgc
+6814649/1
CCCFFFFFHHHHHJJJJJJIJJJJJIJJJJJHIJJJJJJJJJJJJJJJHH
@5463586/1
cttggttccaattaaactttgggcctgtttcagagtctcgttgacttgct
+5463586/1
CCCFFFFFHHHHHJJJJJJJJJJJJJJIJJJJJJJGHIJJJJJIJJJJJJ
@6814847/1
ctccacatccaacaaggtcacagtcgatagattacggtctatgtctatcg
+6814847/1
CCCFFFFFHHHHHJJJJHIIJJJJJJJJJJJJJIJJJHIJJJJIJJJJJJ
@6814854/1
gtacttttcaaggaacatttgagtggttccttttagtaaaaaattctaat
+6814854/1
CCCFFFFFHHHHHJJJJJJJJJJHIJIJJJJJJJJJIJJJJJJJJJJJJJ
@744685/1
ctggagagaagatcctcatcttgtatagaggaggcttgggctcgctctcc
+744685/1
CCCFFFFFHHHHHJJJJJJJJJJHJJJJJJJJJJJJJIHJJJJJIIJJJJ
@6814954/1
attgcgtctgatcaagtcttctttaatcttctgcatgtcgcttagtagac
+6814954/1
CCCFFFFFHHHHHJJJHJJJJJJJJJJJJJJJJJJJJIJJJJJIJIJJJJ
@5463979/1
cagcatggtaagaaggtggcggccagaatctagacatgcacagctcttgc
+5463979/1
CCCDFFFFDFHHHJJIHHGIIIIHIGGIEHIJJJJGJIGHIIGIIIGIGI
@4121888/1
gtcgcaagatagtgagacattcactttttagtcataatcttcagatactc
+4121888/1
BCCFFFFFGGHGHGIJJJJJIJJJJJJJJIDGHGIJJJJJIGIJGGIJIJ
@745495/1
ctttgcagcttttgacggaacgggagccgtacagacggagtagcgagccc
+745495/1
CCCFFFFFHHHHHJJJJJJJJJJJIJJJJGGHJJJIJIJJFHIJJJHHFF
@745596/1
gtccaggcactatattgcagacctccagtggtaggtatgtatgtttatgc
+745596/1
CCCFFEFFGHHHHJJJFGHGIJJIJJJGGJJGIGIIJJIJJJJGGJIJJI
@5464950/1
cactgagtgacggcacctccgacactgaggtcacggtactcgcggtacat
+5464950/1
CCCFFFFDHHHHHJJJJJJJJJJJJJJJJJJJJJJJHIJJJJJJHHFFFF
@4122492/1
tctgcagtggtcctgctgtttcgtatattctaaattggtttcgttgtatt
+4122492/1
CCCFFFFDHHHHHJJJJJIJJJJHJJIGJJJJJJJJJJHIJJJIJJHIJJ
@6138933/1
gccattatttagtttaaaaagtgacttgtacttgaaagaaaaataaagga
+6138933/1
CCCFFFFFHHHHHJJJJJJJJIHJJJJJIJJJJJJJJJJIJJJJJJJJJI
@4123206/1
gcacgttggcagtaatagtacaagtgaaaagtcacttgccgatggtagaa
+4123206/1
CCCFFEFFHHGH?FHJJJEIIJJJFHIIJJJJJIIIJIJJJIJJJFGIJJ
@6139390/1
cttgtattcaaaagaaaacctagaatcactggttcaaattcaaataaaat
+6139390/1
@BCFDFFFHHHHHJJJJJJJJJJJJJJJJJJJHIJJJJJJJJIJJJJJJJ
@6139953/1
cacctgtggccggcggcacgcagacgccttgatgacctccactttgatga
+6139953/1
CCCFFFFFHHHHHJJJJJJJJJJJJJHHHFFFFFEEEEEDDDDDDDDDDE
@6139966/1
ggcgagtcctccttcagccaggccggggaacatgcggaacaaatgtatgg
+6139966/1
CCCFFFDFHHHHHJJJJJJJJJJJJJJJJJJJJJJJJIJJJHHHHHHFFF
@747490/1
gtgaaaactgcccctcagatacaccgtcacggaacacaaatatcttcttc
+747490/1
CCCFFFFFHHHHHJJJJJJJJJJJJJJJJJJJJJJJJJJJJJJJJJJJJI
@2766350/1
gttcacattgacaaacttaggtttgcttacagccattcccaactgtcctc
+2766350/1
C@CFFFFFHGHHHJJJJJJJJIHJJIJJJJJJJIJJJGJJIJJJJIJIJJ
@2766455/1
gtggtcattacactccaatctatatcgtaaccattgtcttctttgacggg
+2766455/1
@B@FDFFFHHHGHIJIJIIJJIIJIIJIIIJJIJJJJJHJJIIJJIIIJJ
@6140423/1
cttgtattcaaaagaaaacctagaatcactggttcaaattcaaataaaat
+6140423/1
CCCFFFFFHHHHHJIIJJJJIIJJJJJJJIJIHHIIJJJGJIFDFGHIJI
@4783083/1
atgtcacggtagcactgagtgacggcacctccgacactgaggtcacggta
+4783083/1
CCCFFFFFHCFHHJJJJJIHHHIIHJGIJJJIJJJJJJJJJJ@FHHIIDE
@6140601/1
tgctcatctcgtgcactatctcttgtctgtgttgttgcacgcgcacggtg
+6140601/1
CCCFFFFFHHHHHJJJJJJJJJJJJJJJJHIJJJJJJJJJJJJJJJJJIJ
@6141129/1
gagggaatctgattgtgctgttgtggaactgcttcacctgtggccggcgg
+6141129/1
C@CFFDFFHHHDFHDIEBHIFHJJGDEHIJGGGIJIIIJGIIGIJEGHAB
@2767922/1
cactctttaagttgtctagtgtgtgtaggggaagggttaggcaacttaat
+2767922/1
CCCFFFFFHHHHHJIJJJJJIHHHHHJJJJJHJJJJHIJJJJJJJJJJJJ
@4784113/1
ccgccctcttcctcgggttggaatgattctggtgggttgtcctgcagagc
+4784113/1
CCCFFFFFHHHHGJJJJHHIJJJIJJJJJJJJGHIJFHJJJJJJJJJJJJ
@4784147/1
ctcatgtaaatcaaaatccgtcaatgtgtgccccacagacaattttctag
+4784147/1
CCCFFFFFHHHHHJJJJJJJJJJJJJHJIJJJJJJJJJJJJIJJJJJJJJ
@4784320/1
gtcctgcagagcttgccacatcttgtaagcagcctgacgcttagcaagtt
+4784320/1
CCCFFFFFHHHHHJJJJJJJJJJJJJJJJJJJJJJJJJJJJJJJJJJIII
@1420345/1
gcttattctgcatacctgccatgcgctggtaagcgctatggactgctgcc
+1420345/1
CCCFFFFFHHHHHJJJJJJJJJJJJJJJJHIJJJJJJJJJJJJJJJJJJJ
@1420446/1
gtgctgggcctcttgtatgcgaaggtgttgaggcgcttgtggtggtgcac
+1420446/1
CCCFFFFFGHHHHJJHIJJJJFFHJCGHHIHJJIIIJIJHHIHIIGHIJJ
@2768665/1
tctgtttcttggcatctatagatgtcggtggcgcacagggcacgcttgcg
+2768665/1
CCCFFFFFHHHHHJJJJJJJJJJJGJJJHIJJJJJJJJIJJJJJJJJJJJ
@4784952/1
aggtgctgggcctcttgtatgcgaaggtgttgaggcgcttgtggtggtgc
+4784952/1
@B@FFFFFHHHHHJJJJIJIJJJIJIICGGHJJJJJJJJJJGIJFHIHII
@1421445/1
ctgggtgcgtgcaggatcctcgtcattgcctggcatacaaggcaaagcac
+1421445/1
C@CFFDFFHHHGHJJJJJJIJJJJJJJJIJJJJJIJJIIJJJJJJJJJIJ
@2769712/1
atacataataaaattagaggaagtaggtgctgggcctcttgtatgcgaag
+2769712/1
@CCFFFFFHHHHHJJJJIJJIJJHJJJIIJJJIJ@GHJJJJJJJJJJHHJ
@2769861/1
atgtcacggtagcactgagtgacggcacctccgacactgagg
+2769861/1
@@<ADDDAD:AFBEGHHBGAEDAEHGI@FFDFGIIDGHEBFB
@1421985/1
cttcaggtgatcgaacatcatgtcttcaaactccactatcatctctttct
+1421985/1
@@@FDFFDFHFHFGEHGHGHIJHIIJGGHGIGGGGHIJJJIIGHHIGIGH
@2770087/1
caatcggttcataaataaaaaagttatgtcaaattaaagaatcacgtcga
+2770087/1
??BDDFFDHHHHHJJJJJJJJJJIIJJJJJJJJJJJJJJJJJJIJJJJJJ
@1422102/1
ctgatattgttgcatcgcgcagtacggcggg
+1422102/1
CC@FFFFFG?DDHHIII?GHIIGEIIIIGIB
@2085732/1
attgaaaataaaaataaaaaaatagcaggggttattgttatgtcgatgtc
+2085732/1
;=BDFFFFHHGGGJJIJIJIJJJJJJJJJJJHHIJJJIJJJJIJJIJJJJ
@2770623/1
ccttcttagagcgtcccgtacccatagcaacaagatcagcgactgtcaca
+2770623/1
C@@FFDFFDHFHHJJGGIJJGIJJJJGIHJGGHEGHJJJIIJJJJJJIJJ
@2085952/1
gtcccgtacccatagcaacaagatcagcgactgtcacacggtagcggaag
+2085952/1
CCCFFFADHHHHHGFDHIJJJIJJJJJJIJIJIGFHIJJJJIIJJJJIHH
@2086102/1
ctcataacgcagccagatgccaaagttcttgatcttcactgggctcttct
+2086102/1
CCCFFFFFHHHHHJJJJJJJJJJJJIJJJJJJJJJJJJJJJJJJJJJJJJ
@747875/1
gcaaagataagatgaagaagaggagcaaatggaaaaaaaaaattggtgaa
+747875/1
CCCFFFFFHGHHHJGIJIJJJJJJJJJIIJJJJJJJJJJJJICEDG7??C
@6816703/1
gggctctgtgcctggctcccatgtcacggtagcactgagtgacggcacct
+6816703/1
CCCFFFFFHHHHHJJJJJJJJJJJJJJJJGHJJJJJJIJGHIJJJJJJJJ
@2086382/1
gcgaattcgattatagcgcattccacataaagttctaattactacaa
+2086382/1
CCCFFFFFHHHHHJJJJJJJJJJJJJJJJJJJIJJJJJJJJJJJJIJ
@4124406/1
gtgctgttgtggaactgcttcacctgtggccggcggcacgcagacgcctt
+4124406/1
CCCFFFFFHHHHGJJJJJJJJJJJJJJEIJIJJJJJIHHFFDDDDDDDDD
@4124497/1
cacggtagcactgagtgacggcacctccgacactgaggtcacggtactcg
+4124497/1
CCCFFDFFHHHHHJJFHIJIJJJJJJJJJJJJJJJJJJIIJJJJJJJJJH
@5466876/1
cacagctcttgcagccatccaacaggattgcccatcaatttatcttcaaa
+5466876/1
CCCFFFFFHHHHHJJJJJJJJJJJJJHIJIJJJJJJJJJJJJJJJJJIJJ
@1423630/1
gtccgagccgtgagcgtatagcatgtactgttccagctctatgttcttag
+1423630/1
CCCFFFFFHHHHHJJJJJJJJJJJJJJJJJJJJJJJJJJJJJJIIJJJJH
@5466971/1
atggcatcaagcaaactctggtgccttgggaagcctttgtgcgccacatc
+5466971/1
CCCFFFFFHHHHHJJJJJJJJHHJJJJJJJJJJJJJJJJJJJJJJJJJJJ
@4124728/1
gcaaccactaattccagtgataaattcactctagcacgtagttctcagct
+4124728/1
CCCFFFFFHHHHHJJJJIJJJJJJJJJIJJJJJJJJJJIJJHJJJJJJJJ
@748896/1
cgaaggtgttgaggcgcttgtggtggtgcacgcgcttgggcagagggaat
+748896/1
@CBFFFDDHHHHHJJJJJJJIJJIIJHIIJJJJJJJJJJJJHHHFFFDEE
@4124879/1
ctgctttcacaatcttcgtgggactagtagtcatttctttctgccactct
+4124879/1
CCCFFFFFHHHHHJJJJJIJJJJJJJJIIJGJJJJJJJJJJJJJJJJJJJ
@6817452/1
tgcaatcctgcctcacatgattcatccacaaattccaacccttgcgtttc
+6817452/1
CCCFFFFFHHHHHJJJJJJJJIJIJJJJJJJJJJJIJJJJJJJJJJHJJJ
@4125073/1
atctgtttcttggcatctatagatgtcggtggcgcacagggcacgcttgc
+4125073/1
CCCFFFFFHHHDHIIJGIJIIIIJGHIIICGGHIGJJJJJIIIIHIGHJG
@6142068/1
tgaagaagaggagcaaatggaaaaaaaaattggtgaaaagaatcacaagt
+6142068/1
CC@FFFFFHHHFHJJJJJJJJJJJJJJJIJJJJFHJJJJJJJJJJJJJJA
@2087385/1
gcaacttggccaggttagggccaacagattgtttgagatgtttgtgaaac
+2087385/1
CCCFFFFFHHHHHJGIJJJJJJJJJJJGIIJIJJJJJJJJJJJJJJJJJJ
@6142304/1
gtcgagtagagccttagctgcggaatgcttagcttccttcttagagcgtc
+6142304/1
CCCFFFFFHHHHHJJJJJJJJJJJJJJJJJJJJJJJJJJJJJJJJJJJII
@1424647/1
gatctcttgtatacaaattatttctaccatcaaatacaggttttagtgcg
+1424647/1
@@@FFDFFHFHHHJJJEGIIJIIIIHIJJJJJJJJIJJJJHIIJHIHIJJ
@1424854/1
ttccagatccactcttgctccatggtccaggagcagcagcgtgcgcaggt
+1424854/1
CCCFFFFFHGHHHJJJJJJJJJJIJJIJJJJIJJJJJJIJJGHJJJJJJH
@6142552/1
cacggcagatgaggatacctcaacttcatcttatacttatccaagaaata
+6142552/1
CCCFFFFFHHHHHJHIFIHIJJJJJJJJJJJJJJJJJJJJJJJJJJJJJJ
@5468233/1
gtccgtttttaaactattttttcaatgccctaagtgagtatacatctatt
+5468233/1
CBCFFDFFHHHHHJJJJJJJJJJJJJJJJJJJJJIJJJIIJJIJJJJJJJ
@6142708/1
gactatgacgacttggactgcggctgtatcttcgttcactacggtgtctc
+6142708/1
CCCFFFFFHHHHFJJJJJJJJJJJJJHIJJJJJJJGIIJJJJJJFGFGIJ
@6142927/1
ctcctgtatcttcacatacttcgttagcacctcgttcagtccgggcgaca
+6142927/1
CCCFFFFFHHHHHJJJJJJJJJJJJJJJJJJJJJJJJJJIJJJIJJJJJI
@2088310/1
tacgattcgaatactggactagtaaaatacatagtttcactacacaagtg
+2088310/1
<?@DDDDDFBCFABFHI@HE?FFFHHGEGHB?EHHGGAFCEEHIIIEFFH
@2088402/1
ccgagtcgaattgagattgcggcgtcatatgttcgaggacacgagatacg
+2088402/1
CCCFFFFFHHHHHJJIJJJJJJJJJJJJJJJJJJJJJJJJJJJHHHFFFF
@45579/1
ggtctttgtacaccttcaggtgatcgaacatcatgtcttcaaactccact
+45579/1
@C?DFFFFDHHHHJIGJJFJIIJJHIIJJGIJJJJJJJJJJJJFIIIJJJ
@3443512/1
atcctaacttcgcaaccactaattccagtgataaattcactctagcacgt
+3443512/1
8BBFFFFFHHHHHJJJJJJJJJJJJJJJJJJJJJJIJJJJJJJJJJJJJH
@4127175/1
cgtttcaaaacaattcattttaggttcaagttaaccgcaatgttggagct
+4127175/1
@C@FFFFFHHHHHJJJJJJJJJJJHIJJIJIJJJJIIJHIIJGGHJJJJG
@46410/1
aggtgctgggcctcttgtatgcgaaggtgttgaggcgcttgtggtggtgc
+46410/1
CCCDFFFFHGDHHIJJJIJJJJJJHII:CFHI@HIIIJJJIFGIHIJJIE
@5470043/1
ccacgcctgggatgccacccggcaccactcccgggtgaggatgcactaca
+5470043/1
CCCFFFFFHHHHHJJJJJJJJJJJJJJJJJJJJJJHIJJJJJJJIJHHHH
@7496036/1
cactgtacagttagaaatgttacaacctctatactttgcattaaaataat
+7496036/1
CCCFFFFFHHHHHJJIJJJHHJJJJJJJJJJJJJJJJJJJJJJJJJJIJJ
@7496962/1
ctctatactttgcattaaaataatgcccattttcacaggcaagggatcct
+7496962/1
CCCFFFFFHHHHHJJJJJJJJJJJJJJJJJJJJJJJJJJJJJJJJJJJJJ
@5471175/1
gtagaaaagtgctgtctgtacattgaaaataaaaataaaaaaaatagcag
+5471175/1
CCCFFFFFHFHHHJJJJJIJJJJJJJJJJJJJJJJJIJJJJJJEIJJJJJ
@5471377/1
cttgtggtggtgcacgcgcttgggcagagggaatctgattgtgctgttgt
+5471377/1
@@@FDDDDFHFHAHIHJJJJJJJIICHGEGGDGGIJGHIJJJCGEGIIIC
@48357/1
gtcggacccaaaaatgtaattaactttttttttgtctgtttgtctgtttg
+48357/1
CCCFFFFFHHHHHJJJGIIJIJJGIIIGJIJJJIJJJJGHJIJIJJJIHC
@7497685/1
cagcatacataataaaattagaggaagtaggtgctgggcctcttgtatgc
+7497685/1
CCCFFFFFHHHHHIJJJJJJJJJJJJJHJJJIIJJJJJ;HHIJJJJJJJJ
@7498029/1
cgtcgcgtacttgcagaagcatggctgcccaatgatcggcattccggcgt
+7498029/1
CCCFFFFFHHHHHIJJIJJJJJJJJJJJJJJJJJJJJJJJJJJJJJJJHD
@7498322/1
tgacaaacttaggtttgcttacagccattcccaactgtcctccggtacta
+7498322/1
CCCFFFFFHHHHHIJJJJJJJJJJJJJJJJJJJJJJJJJJJJJJJIJJJJ
@7498862/1
cctatttccaaattatagttttatatacctaggctaactatagctaaagg
+7498862/1
@@CFFFFFHHHHDHGIJIFJJJJJJJJJGIIHGHJJJJIJIJJJJJJJJJ
@5473143/1
cacaaagttgaagtccttgttgttaagaggtgttacc
+5473143/1
CCCFFFFFHHHHHGIJJJJJJJJJJJJJJJFHGIJJJ
@1426166/1
ctgtcatctggttcatacggcgcgcggtcgcctccttgatgcattgcgtc
+1426166/1
CCCFFFFFHHHHHIIIJJIJJJJIJJJIJJJJJJHHHHHHFFFFFFEDDD
@7499148/1
ggatggagtgagcacgggctctgtgcctggctcccatgtcacggtagcac
+7499148/1
@C@FFFFFFHHHHJJIGJJJJJJJJJJJIIIJJJJIJJJJJJJJHIJJGI
@1427080/1
gtgtgttcaaggggatctgagaatggtttagattcacaattttgtccgct
+1427080/1
BBBDFDFFHHHHHJJJIJJJJJJJJJHIIJJJJJJJJJJJJJJJIJJJJG
@1427224/1
ggcttcaacagcttgttagcttgccattgtcctttcctaggagtgacttt
+1427224/1
CCCFFFFFHHHHHJIIJJJJIIGJJJJIJJJJJJJJJJIJJJJFHIJJJJ
@2088843/1
ctgaggtcacggtactcgcggtacatgttgtgtacacctgagcgagactc
+2088843/1
@@@ADADDDHDF<C@CFH8@F?@?CDGDDEGB?DDGEGCGDGABHH<A;@
@750260/1
cctcaatctgcaccagttcatatttgggcacagttcctcgacgagcaagt
+750260/1
@;?DDDDDHFDDFBCFCFHHHGEFGI<8?<1?F?EFGGIAD?GHGIIFBC
@3445505/1
gtcggcataacgggccgcgactccgccctcttcctcgggttggaatgatt
+3445505/1
CCCFFFFFHHHHHJJJJJJIJJJJJJJJJHHHHHHFFFDDDDDDDDDDDF
@2089902/1
ggcgttgatgtcgcaagatagtgagacattcactttttagtcataatctt
+2089902/1
CCCFFFFFGHHHHJJJJJJJJHIHIIJIJJJJJJJJJJJJJJJJJJJJJJ
@1428932/1
ctgcaatcctgcctcacatgattcatccacaaattccaacccttgcgttt
+1428932/1
BC@FFFFFHHHHHJJJJJJJJJJJJJJJJJJIJJJJJIJIJJJJJJIHIJ
@2090127/1
ggcacagttcctcgacgagcaagtagttcttgaagcacagacacaggtgt
+2090127/1
CCCFFFFFHHHHHJJJJJJJJJJHIJIJJJJJJJJJGIJJJJJJJJJFHG
@751686/1
acaatatattcgtgaaaaccgcatccaactcggatcagccgtttctg
+751686/1
@??DB>D?D>C>FACFHI@EGE@FHB?3?C@@1@GG@HGIGG:CBF@
@751721/1
ctctatactttgcattaaaataatgcccattttcacaggcaagggatcct
+751721/1
CCCFFFFFGHHHHJJJJJJJJJJJJJJJJJJJIJJJJJJJJJIJJJJJJJ
@2090436/1
ctgtttcacataaataggtgagaagtgtgataatgtcataaagttgacaa
+2090436/1
CCCFFFFFHGHHHJJJJJIGIJJJJHHJIJJJJJJJJJJJJJJHIJJJJJ
@2771386/1
gccatgagtaagcgatcgggctctcaggcaggcaagatgggcgtagtagg
+2771386/1
CCCFFFFFHHHHHJJJJJJJJJJJJJJJJJJJJJJJIJJJJJJGIIIJJJ
@6820005/1
ttttaatattataaatagttatttgatcacacactgatgcaaaccagtgt
+6820005/1
CCCFFFFFHHHHHJJJJJJJJJJJJJJJJJJJJJJJJJJJJJJJJJJHII
@6820245/1
cgagtgcacaatatccgtgtcgaccactgtgcctggttccacgttatatt
+6820245/1
CCCFFFFFHHHHHJJJIIHIJJJJJJJJJIJJIJJJIJJJJIJIJIJJJJ
@2771949/1
ggctcgctctccgaagggagcttgcggccgatgacctcatactccttcaa
+2771949/1
C@@DFA@BFHFHDEHEHHFFGIGIDAHGGIIIICHHIGGHBHHHF?CE@>
@2092868/1
gtgctgggcctcttgtatgcgaaggtgttgaggcgcttgtggtggtgcac
+2092868/1
CCCFFFFFHHHHHJJJJJJJJIIJJCGGHJJJJJJJJJJJJJHIJHIJJJ
@2773511/1
cacgtagttctcagcttccctgcaaagttaaccatcttgtattcaaa
+2773511/1
CCCFFFFFHHHHHJJJJJJJJJJJJJJIIJJJJJJJJJJHIJJJJJJ
@6821582/1
ctccattttgagtaactgtgaaaatgacatcttataaatatctattggac
+6821582/1
CCCFFFFFHHHHHIJJJJIIIJJJIJJJJJJJJJJJJJJJJJJJJJJJJJ
@2093156/1
gggttattgttatgtcgatgtcgaacccaaaaatgtaattaacttttttt
+2093156/1
BCCDDFFFHHHHHJJJJJJJJJJJJJAGIJJJJJJHIJJJJJJJJJJJJJ
@2773676/1
gacgcaagaagtaccagaaacgggacttagccacaatctggtctggagag
+2773676/1
CCCFFFFFHHHHHJJIJJJIJJJJJJJJJJJJJJGJJJJJJIIJJJHIHI
@6821641/1
ggcgcttgtggtggtgcacgcgcttgggcagagggaatctgattgtgctg
+6821641/1
CC@FFDFDCFHCFEFDGFHIEHIIEFDHIIIIIIGFHIIIIFIIGEEGHA
@6821795/1
gatggagtgagcacgggctctgtgcctggctcccatgtcacggtagcact
+6821795/1
CCCFFFFDHHHHHJJJJJJJJJJJJJJIJJJJJJJJJIJJJJJGIJJJJJ
@6822437/1
ctgacgcttagcaagtttcttagacttgccagttcccacttcacgacgct
+6822437/1
CCCFFFFFHHHHHJJHIJJJJJJJJJHIJJJJHIJJJJJJJJJJJJJJJJ
@6822522/1
gggaatctgattgtgctgttgtggaactgcttcacctgtggccggcggca
+6822522/1
CCCFFFFFHHHHHIJJJJJJJJJJJJJJJJJJJJJJJJIJJJJJJJJHFD
@752250/1
ggatggagtgagcacgggctctgtgcctggctcccatgtcacggtagcac
+752250/1
CCCFFFFFHHHHHJJJJJJJJJJJJJJJIJJJJJJJJJIJJJJJFIJJJJ
@3447484/1
agcatggtaagaaggtggcggccagaatctagacatgcacagctcttgca
+3447484/1
CCCFFFFEHHHHHJJHIJJJJJJJJJJJJJJJJJJJJJJJJJJJJJJJJJ
@753167/1
atacataataaaattagaggaagtaggtgctgggcctcttgtatgcgaag
+753167/1
<BBDFFFFHHHHHJJJJJJJIJJFHJJHHIJJJJAHHJJJJIJJJJJHHI
@3447946/1
gcttcacctgtggccggcggcacgcagacgccttgatgacctccactttg
+3447946/1
CCCFFFFFHHHHHJJJJJJJJJJJJJJJHHHFFDEEEEEEDDDDDDDDDD
@753560/1
gttggttatcaagtggcttggtaggatccaagttgaaatctttgatcatg
+753560/1
CCCFFFFFHHHHHHJJJJJGIFHGIDHGH@GGDGEGHJEDGIJGGGIEHG
@3449306/1
tcgacgagcaagtagttcttgaagcacagacacaggtgtcttcaacggaa
+3449306/1
CCCFFFFFHHHHHIJJJJJJJJJJJJJJJJJJJJIJGHHIJJJJJJJJJJ
@754636/1
ctagactaattaataaaattggactgtttttaatatttaaataaccgctt
+754636/1
CCCFFFFFHHGHHJJJIIICFHJJJJJIJJIJJJJJIJJJJJJJIIJIJJ
@3449567/1
ctcagatgcaatttcttgcaagaattgcacaaagttgaagtccttgttgt
+3449567/1
CCCFFFFFHFDFHGIJJIIGJGHGIJJIIJJFIIGHIGIGIIGIIIJJJG
@3449652/1
gcccattttcacaggcaagggatcctaacttcgcaaccactaattccagt
+3449652/1
CCCFFFFFHHHHHJJJJJJJJJJJJJJJJJJJJJJJJJJJJJJJJJJJJF
@755159/1
ctgggctgcagatgactgtgcatccttgctagtaagtcctgagccatagc
+755159/1
?@@DDDDD<DAD>GHEH><C>F>FAH?FBGD@9CHIIIEHG<GEGEGHHD
@755351/1
aactgtcctccggtactaacgatcaaatcgatcatgggtccataatcatt
+755351/1
CCCFFFFFHHHHHGGHIGJJJIJJGHHGFHHIJJJJIIJIJGIJIJJJJJ
@52639/1
gtagcactgagtgacggcacctccgacactgaggtcacggtactcgcggt
+52639/1
CCCFFFFFHHHHHJJJJJJJJJJJJJJJJJJJJJIJJJJJIJJJJJJHFB
@1430160/1
ccaagtttcatcgaaatcgaaccgttagttttcacgtgatgcctgaacat
+1430160/1
CCCFFFFFHHHHHJJJJJJJJJJJIJJJIJJJJJJJHIIJJJJJJJJJJJ
@52907/1
gccatttatcctcgcacgttggcagtaatagtacaagtgaaaagtcactt
+52907/1
CCCFFFFFHHHHHJJJJJJJJJJJJIJJJJJIJJJJJIJJJJJJJJJJJJ
@4788272/1
tctgcttctggcacatcaggagaagttggctcctcaacagacacagagct
+4788272/1
CCCFFFFFHHHHHJJJJJJJIIHJIIIJJJJJJJJJJJJJIIJJJJIJJI
@53577/1
cctctatactttgcattaaaataatgcccattttcacaggcaagggatcc
+53577/1
CCCFFFFFHHHHHJJJJJJJJJIIJJJJJJJJJJJJJJJJJJJJJJIJJJ
@4789026/1
gctcttttcatttccactacttccacgattgtcatcagtataagaacata
+4789026/1
CCCFFFFFHHHHHJJJJJJJJJJJJJJJJJJJJJJJJJJJJJJJJJJJJJ
@1431472/1
gtttcaaatgacgataaaatatccacttattaaattaatcgcacttcttt
+1431472/1
CBCFFFFFHHHHHJJJJJJJJJJJJJJJJJJJJJJJJJJJJJJJJJJJJJ
@4789519/1
cgtatgattatttgtctgtagtggtcctgctgtttcgtatattctaaatt
+4789519/1
CCBFFFFFHHHHHJIJJJIJJJIJJJIJJJJJIJJJJIIJJJJJJJJJJJ
@6148250/1
cagcgaaatagtcacacccacgttggttatcaagtggcttggtaggatcc
+6148250/1
@@@DBDDDHDFBFEFEIIHIEEIIIGIIGIGCDD?BBG>G0DB<8;38BC
@4128225/1
gcctcttgtatgcgaaggtgttgaggcgcttgtggtggtgcacgcgcttg
+4128225/1
C@CFFFFFHFHHHJIJJJFHHHIIJJJJJJJJGIJGIJHIJJJJJJHFFD
@4128382/1
ctggagagaagatcctcatcttgtatagaggaggcttgggctcgctctcc
+4128382/1
@@CFFFFFGHHHHJJJJIJJJJIJJJJJJJIJJJJJJHHIHJIJIIGIGI
@2778106/1
gttcggaaagattataatatttctttagtttaagtccgtttttaaactat
+2778106/1
CCCFFFFFHHHHHJJJJJJJJJJJJJJJHJJJJJJJJJJJJJJJIIJJJJ
@2095012/1
ggagggtcattcaatgtctccttccgtcttgggtgaggcataacggggtg
+2095012/1
@@@FFA<BDDDHFHGEE@EEHHGIIEHHGIIIIIIIHICDFAGG;D?A0;
@2778274/1
gacaccttgtggctgtgacttgtagtcaaggtggagattttactatcttt
+2778274/1
CCCFFFFFHHHHHJJHIIJJJJIJJIJJJJJEGIIJHIJJJJJJJJIIJJ
@1433038/1
tacacctgagcgagactcataacgcagccagatgccaaagttcttgatct
+1433038/1
BCCFFFFFFHHHHGGIIJJJJIJIJJIBHIJJJIEGJJGIJIIGIJIJJJ
@1433206/1
aaccactccatactttgtttcatttaaatttacgggctatgccatttatc
+1433206/1
@BBFFFFFHHHHHJJJJJJJJJJJJJJJIJJJJJJJJJJJJJJJJJJJJI
@4128922/1
ctccaaagcattctgggctgcagatgactgtgcatccttgctagtaagtc
+4128922/1
CCCFFFFFHHHHHJJJJJJJJJJJJJJJJJJJJJJJJJJJJJJJJIIJIJ
@4128949/1
ctggacaaggcactggcaacgaccaatcatggacttttcttcaatatcca
+4128949/1
CCCFFFFFHHHHHJIJJJJJJJJJJJJJJJJJJJIJJJIJJJJJJJJJJJ
@2095638/1
ggatggagtgagcacgggctctgtgcctggctcccatgtcacggtagcac
+2095638/1
CCCFFFFFFFHHHIJDGHJJJIJGJJJIGGGIJJJJJJJJJJJJGIJJJJ
@4129182/1
gtcgcatcacaacctcgcgacataagtccgagccgtgagcgtatagcatg
+4129182/1
CCCFFFFFHHHHHJJJJJJJJJJJJJIIJJJJJJJIJJJJHHHFFFFFFE
@6149733/1
gtttgtctgtttgtctgtttgtctgttcgtctgtgcgcgctaatctc
+6149733/1
CCCFFFFFHHHHHHJJJJJJJIIJIHJIIFHIGJJJJJJJJJJIJJJ
@1433810/1
cttgtattcaaaagaaaacctagaatcactggttcaaattcaaataaaat
+1433810/1
@CCFDFFFHHHHHJJJJJJJJJJJJJJJJJJJFHJJJJJJJJGHIJJJJI
@1433862/1
gccagatgccaaagttcttgatcttcactgggctcttctctgggatttcc
+1433862/1
CCCFFFFFHHHHHJGHIJJJJJJJJJJJJIIIJJJJJJJJJJJJIJJJJJ
@1433897/1
gccttagctgcggaatgcttagcttccttcttagagcgtcccgtacccat
+1433897/1
CCCFFFFFHHHHHJJJJJJJJJJJJJJJJJJJJJJJJJIJJJJJJJJJJJ
@2096684/1
tggtgataaagataagtataggctcaaaacctaacgacatcaatcaccag
+2096684/1
BCCDFFFFHHHHHJJJIIJJJJJJJJJJJJJJJJJJJJJJJJJJJJJJJJ
@1434872/1
ggatgaatcatgtgaggcaggattgcagagtgattttatttgaatttgaa
+1434872/1
CCCFFFFFHHHHHJJJJJJJJJJJJJJJIJ9EFIIJJJIJIIIIIJJJJJ
@2097065/1
caggaatatcaccggctcgttgaacaccttaggacgaagtgatggcacca
+2097065/1
CCCFFFFFGHHFHJJJJIJGHHGEHIJJGHGHIGHIIJI;CFHGIIGHHH
@1435393/1
gcttggtttattcccatcagtttggagttcacctttagaagtatgttttt
+1435393/1
CCCFFFFFHHHHHJJJJJJJHIJJJIJIIJJJJJJJJJJJJHHJJIJJJJ
@2097358/1
gtgttacctgcaacttggccaggttagggccaacagattgtttgagatgt
+2097358/1
CCCFFFFFHHHHGIJJJJJJJJJIJJJIIJJJJJJJIJJJHIJJJJJJIG
@1435464/1
cttttctaacttgaacagtgcgatgttttacaagggcaggttgaactcac
+1435464/1
CCCFFFFFHHHHHJJJJJIIJJJJJHJJJJJJJJJJJJJJFHJJGGHIJJ
@4130850/1
cttaggacgaagtgatggcaccaggatagagttaatgccgccaag
+4130850/1
@@@BDDDDHAHH:EBEDB>GHHFIBFGIGIICGGIDGCEHIHEH@
@5475807/1
gcgggggtgacatcggacttaatacaaggaaactgtttagactggctaca
+5475807/1
CCCFFFF?FHHGHJJJJJJJJJJJJHHHHHFFFFFEEEDEEEDDDDDDCD
@3451150/1
attgaaaatatagaaaaaataaatagcag
+3451150/1
@@@DDBDBDBC4DCGF@GDF:AFDH<EHH
@7500713/1
gcaaagataagatgaagaagaggagcaaatggaaaaaaaaattggtgaaa
+7500713/1
CCCFFFFFHHHHHJJJJJJIIJJJJJJJJJJJJJJJJJJJJJJJJHIJJJ
@7500899/1
gtgggttcgtgaatcatgccctcaatctgcaccagttcatatttgggcac
+7500899/1
CCCFFFFFHHHGHJJIIJJJJJJJJJJIIIIJJJJHJJIIJJJJJJJJJJ
@7501241/1
ggcaaatttttggttttaaccacatagttcccgatctcgcgggatctctt
+7501241/1
CCCFFFFFHHHHGEHGIJIIJJJJIJJIIGGCGHHHGIGIIIJHFHHHGF
@6824908/1
ctgacgcttagcaagtttcttagacttgccagttcccacttcacgacgct
+6824908/1
CCCFFFFFHHHHHJJIJJJJJJJJJJJJJJJJJJJJJJJJJJJJJJJJJJ
@3452431/1
tcttggttgaacggaactccaatcctttactcgaatagtcttttctaact
+3452431/1
CCCFFFFFHHHHHJJJJJJJJJJJJJJJJJJJJJJJJJJJJJJJJJJJJJ
@7502101/1
catcaatttatcttcaaatgacgacaccacagttccagtctcaggcacat
+7502101/1
CCCFFFFFHHHHHJJJJHIIJJJJJJJJJJJJIJJJJJJJJJJJJJJJJJ
@6825604/1
catgaacattggaaactcgcagagtgtgggcaaagggttttgggtta
+6825604/1
???DDDFFHFHHGEGEGGHEFH>GE9:9?FFD?DFGGIB?F>F<BFH
@6825752/1
gtctggagagaagatcctcatcttgtatagaggaggcttgggctcgctct
+6825752/1
CCCFFFFFHHHHHIJJJJJJJJJJJJJJJJJJJJJJJJJGGIIJJJJJJI
@7502861/1
ctctatactttgcattaaaataatgcccattttcacaggcaagggatcct
+7502861/1
CCCFFFFFHGHHHJJJJIJJJJJJJJJJIIJJJJIIJEHGIIJJJJJJJJ
@6826016/1
ctggagtgccatatcccgtgtcatcggcaatttccgagagcagttcgtgt
+6826016/1
CCCFFFDEHHHHHJJJJJGGGHJJJJJJJJJJJJJJJJJJJJJGIJJHIC
@3453849/1
gctgcagatgactgtgcatccttgctagtaagtcctgagccatagcaaac
+3453849/1
CCCFFFFFHHHHHJIJJJJJJJJJJJJJHIJJGIJJJJJJJJJJJJJJJJ
@3453916/1
ctggatggagtgagcacgggctctgtgcctggctcccatgtcacggtagc
+3453916/1
@C@FFFFFHHHHHIJJJJJJJJJJJJJJJIJJJJJJJIJJJJJJJJFHJJ
@6826382/1
cgcaagaagtaccagaaacgggacttagccacaatctggtctggagagaa
+6826382/1
CCCFFFFFHHHHHJJJJJJJJJJJJJJJJJJJJJJJJJJIJJJJJJIJIJ
@3454291/1
ggcgcttgtggtggtgcacgcgcttgggcagagggaatctgattgtgctg
+3454291/1
CCCFFFFFHHGHGJHHIIBHGHJJJIJJIJJJJIIEHIIIHIGHJIJJJH
@3454426/1
ccattagactagttaattaaatgaatttcgttggaaattgtgaaacaagc
+3454426/1
CCCFFFFFHHHHFIIJJJJJJJJJJJJJJJHJJJJJJJJJHIIJJJJJJJ
@6826719/1
cctatagacaaacagaactatgtgaattattattagtcagggatttatgc
+6826719/1
CCCFFFFFHHHHHJJIIJIJJJHIJJJJJJJJJJJJHHIIJJJJJJJJJJ
@3454848/1
cacagctcttgcagccatccaacgggattgcccatcaatttatcttcaaa
+3454848/1
CCCFFFFFHHHHHJJJJJJJJJJJJJHIJJJJJJJJJJJJJJJJJJJIJJ
@4790649/1
gccagatgccaaagttcttgatcttcactgggctcttctctgggatttcc
+4790649/1
CCCFFFFFHHHHHJHIJJJJJJJJJJJJJJIIJJJJJJJJJJJJHIJJJJ
@756055/1
tcacatgattcatccacaaattccaacccttgcgtttcaaaacaattcat
+756055/1
CCCFFFFFHHHGHJFJIIJJJJGGFHIIEHIJJGHIJJJJIGIJJJJJJJ
@54470/1
cgatggtagaataaggattaaaaataaacttaaagattattaataagaaa
+54470/1
CCBFFFBDHHHHHJJJJJJJJJJJJJJIJJJJJHIHIJJJJJJJJJJJJJ
@54518/1
cttgggtataatagcatatctttatatatataattcttctgtacgtgtgt
+54518/1
CCCFFFBDHHHHHJJJJJJJJJJJJJJJJJJJJJJJJJJJJIJJJHIHIH
@756511/1
atcacaagtaagatactgcaaacatgccagttataaagcatagcccgaag
+756511/1
1?@FFFFBAFHDF@FHHGGGIIIIIGHCFHHIGIIIIIIGIIIIIIIIBG
@6151200/1
cttggttgaacggaactccaatcctttactcgaatagtcttttctaactt
+6151200/1
CCCFFFFFHHHHHIJJJJJJJJJJJJJJJJJJJJJJJJJJJJJJJJJJJJ
@4792095/1
ccgtttagcagcttcatccagaggcaagcgctccaagttgcttggaggct
+4792095/1
CCCFFFFFHHHHHJJJJJJJJJJJJJJJJJJJJJJJJHJJJJJJJGIJJJ
@6151440/1
gtacaaagcaaaggtcgggcagttcgtcaacaagacattactagctg
+6151440/1
CCCFFFFFHHHHHJHIJJJJJJHJJJJJJJJJJJJJIJJJJJJJJJJ
@4792308/1
ctcgcggtacatgttgtgtacacctgagcgagactcataacgcagcc
+4792308/1
CCCFFF<DHHHHHJJJHIHIJGIHIJJJJJJJIJJJJJJJJJJJJJJ
@4792316/1
atttcgagagaacaaattacattcacttgacatcataatacgatactgat
+4792316/1
@BBFFFFFHHHHHJJJJJIJJJJJJJJJJJJJJJJJJJJJJJJJJJJJJJ
@4792339/1
cgcagatctccggaactactgattccaatttaactattctttttgtgttg
+4792339/1
CCCFFFFFHHHHHIJJJJJJJJJJJJJJJJJJJJJJJJJJJJJJJIJJJJ
@1436547/1
cgtcaagcaaataaaggacatcttcaacaatctcgtggttcctctgcact
+1436547/1
@C@FFFFFHHGHHJJJJJIJJJJJJJJIJJJJJJJJJJHIJJJJJJJJJJ
@4792665/1
ctgaggtcacggtactcgcggtacatgttgtgtacacctgagcgagactc
+4792665/1
C@@FFFDFHDHFHIIIIIIIID0DCGIHIIIIIIIIFIIIIIIIIIHIII
@6152021/1
cagcatacataataaaattagaggaagtaggtgctgggcctcttgtatgc
+6152021/1
CCCFFFFFHHHHHJJJJJJJJIJJIJJGIJJHHIJJJJ;HHJJJJIJJJJ
@55496/1
tcttggttgaacggaactccaatcctttactcgaatagtcttttctaact
+55496/1
CCCFFFFFHHHHHJJJJJJJJJJJJJJJIJJJJJJJJJIJJJJJJJJJJJ
@2780898/1
cctgtggccggcggcacgcagacgccttgatgacctccactttgatgatc
+2780898/1
1:==422:=@DA?8686?:75A@DAAD67.?;7@;6;?A?A>A>55>55>
@4793354/1
ctcagatgcaatttcttgcaagaattgcacaaagttgaagtccttgttgt
+4793354/1
@@@DFFDFHG?FHEHHEEGGGHIIEHFHIIECGHEFBCEF??DBDBBBDB
@2781246/1
ctcgtcattgcctggcatacaaggcaaagcaccgacgacgacactgtaca
+2781246/1
CCCFFFFFHHHHHJJJJJJJJJJJJJIJJJJJJJJJJJJJJJJHHHHHFF
@55849/1
ggttattgttatgtcgatgtcgaacccaaaaatgtaattaactttttttt
+55849/1
@C@FFFFFHHHHGHHJJJJIIJJJJJJJJIJJJJFIIIJIJGHIJJJJJJ
@758444/1
gcccgtcgcaccagattattgatttctctttccctgtcgggagcggagcg
+758444/1
CCCFFFFFHHHHHJJJJJJJJIJJJJJJJJJJJJIJJJIJJJJIJJHHFF
@56034/1
cgtagttctcagcttccctgcaaagttaaccatcttgtattcaaaagaaa
+56034/1
CCBFFFFFHHHHHJJJJJJJJJJJJJGJJJJJJJJJJIIJJJJJJJJJJJ
@56067/1
caaagataagatgaagaagaggagcaaatggaaaaaaaaattggtgaaaa
+56067/1
CCCFFFFFHHHHHJJJJJJJJJJJJJJJJJJJJJJJJJJJHIIJCGHJJJ
@56091/1
atgtcacggtagcactgagtgacggcacctccgacactgaggtcacggta
+56091/1
CCCFFFFFHHGHGIJJJJJJIGHGIIIJJJJJIGIIJJJGHIHIIIIICH
@56120/1
ccgacactgaggtcacggtactcgcggtacatgttgtgtacacctgagcg
+56120/1
CCCFFFFFHHHHHIJJJJHHIJJJJJJIIIJJJGJJIIIIJHHHIJJJJJ
@2782023/1
ctggagagaagatcctcatcttgtatagaggaggcttgggctcgctctcc
+2782023/1
@C@FFFDFHFF;FHHGIJIIJJJHIIIJJJIHIIIJI?FHHIGEIIGIII
@2782206/1
ggcctgttttggtagcggcggcgcggtccgtgtggagcatgctcgccatc
+2782206/1
CCCFFFFFHHHHHIJJIGIIIGIGFDDDDDDDDB@CBDDDDDDDDDDDDD
@1438812/1
ctggcgtaaaataacgtcaatacactggatctcctcagtaggatggcaaa
+1438812/1
CCCFFFDFHHHHHJJJJJJJJJJJJJJJJJJJJJJJJJHIJJJJJJJIJJ
@1439025/1
ccagctggtgctgacagtctcgacccgcggcggcggcatcactatacctc
+1439025/1
CCCFFFFFFFHHHIJIJGIJJJJJJJIJIGGIFDDDDDDDDDDDDDDDDD
@4131537/1
atgtaagagttcaatggggaagtaaatgcatctgtccttatttccgaccc
+4131537/1
@BCFFFFFHFHHHJJJJIJJJJJJJJJJJJJJJJIJJJJJJJJJJIJJJJ
@5476637/1
cacataagtaacttcaaatgattgctcagatgcaatttcttgcaagaatt
+5476637/1
@@CFDFFDBFHHHJIJIIFHHHJJIJHJGBCAHHHBGGHEHHIJJGIIGE
@6153707/1
ggacaaggcactggcaacgaccaatcatggacttttcttcaatatccaca
+6153707/1
BCBFFFFFHHHHHJJJJJJJJJJJJJJJJJJJJJJJJJJJJIJJJJJJJJ
@1439426/1
gcttggtacaaagcaaaggtcgggcagttcgtcaacaagacattactagc
+1439426/1
CCCFFFDEHGHHHJJJJIIHHHJIJIJJJIJGIIGIIJJIIIIJJJJIJJ
@6153888/1
gcgcaggttcaggcatctgcaccaagactggcgctcctgctggagatgtg
+6153888/1
@<@DDDDDHFFFHIIIHDHII<AFGGIIFIIIIIIGHGIIIIIBF>CFCG
@1439464/1
gcctgttttggtagcggcggcgcggtccgtgtggagcatgctcgccatca
+1439464/1
CCCFFFFFHHHHHHJIIJJJJJHFDDDDDBDDDDDDDDDDDDDDDDDDDD
@6154138/1
tgcacatctacctttggaaagatactgtcgaccaagtcaagtcaatttag
+6154138/1
@@@DDDFFGGHBHHIG<AHGGIIIIFIDG@DGIJFHBGGGHDFGEGIJHH
@5477235/1
ggcactggcaacgaccaatcatggacttttcttcaatatccacataagta
+5477235/1
@@@FBFFFGDFFHIIIBFHGIGIIGGIIGICFHGIIIIIIGIEHHIGIII
@1439991/1
gattatttgtctgcagtggtcctgctgtttcgtgtattctaaattggttt
+1439991/1
@@CFFFFFHHHGHJJJJJJHIHIIJJJHIJJJGHHIGGIJJJHIIIIHIJ
@4132383/1
ctgtgacttgtagtcaaggtggagattttactatctttcaagtcggcata
+4132383/1
@CCDFFFFHHHHHIJJJIJCFHIJGJJIJJJJJJJJJJJJJJIJIJJJJJ
@1440427/1
ctcgggttggaatgattctggtgggttgtcctgcagagcttgccacatct
+1440427/1
@CCFFFDDHHFHHJJJJJJJJEGIIGGHHJJJJJJJIIJJJJJJJJJJJJ
@1440531/1
ggcagagggaatctgattgtgctgttgtggaactgcttcacctgtggccg
+1440531/1
CCCFFFFFHHHHHJJJJJJI4CHJIJJJJJJJJJIJJJJJJJJIJJJIJJ
@5478883/1
cccgtttagcagcttcatccagaggcaagcgctccaagttgcttggaggc
+5478883/1
CCCFFFFFHHHHHJJJJJJJJJJJGIJJJJJGIIIHIIHIJJJJIJJJJG
@4133961/1
gtaagaaggtggcggccagaatctagacatgcacagctcttgcagccatc
+4133961/1
CCCFFFFFHHHHHJJJJJJJJJJJJJJJJJJJJJJJJJJJJJJJJJJJJJ
@2101478/1
gccatattcaaatgggaagtggtgataaagataagtataggctcaaaacc
+2101478/1
CCCFFFFFHHHHHJJJJJJIJJHHJJJJJJJJJJJIIJJJJJJJJJJJJJ
@2101508/1
tcttggttgaacggaactccaatcctttactcgaatagtcttttctaact
+2101508/1
CCCFFFFFHHHHHJJJJJJJJJJJJJJJJJJJJJJJJJJJJJJJJJJJJJ
@3456641/1
ctcacatgattcatccacaaattccaacccttgcgtttcaaaacaattca
+3456641/1
CCCFFFFFHHHHHJJJJJJJJJJJJJJJJJJJJJJIJJJJJJJJJJJJJJ
@4134571/1
gcagcttttgacggaacgggagccgtacagacggagtagcgagccccatg
+4134571/1
CCCFFFFFHHHHHJJJJJJJJJJJJIJJJJJJJJJJHHJJJJJHHHFFFE
@3456741/1
ggcctgttttggtagcggcggcgcggtccgtgtggagcatgctcgccatc
+3456741/1
CCCFFFFFHHHHHIJJJJJJJJJFEDCDDDDDDDDDDDDDDDDDDDDDDD
@4134682/1
ctagtaagtcctgagccatagcaaacagccactggcaatgtggatagctg
+4134682/1
BCCFDFFFHHHHHJJJJJJJJJJJJJJJJJJJJJJJJJJJJJJJJJJJJJ
@2102249/1
tccgagtcgaattgagactgcggcgtcatatgttcgaggacacgagatac
+2102249/1
CCCFFFDDHHHHHJJJJJJJJJJJJJJJJJJJJJJJJJJJJJJHHHFFFF
@2102432/1
cgtgattctttaatttgacataacttttttatttatgaaccgattaacat
+2102432/1
@@@BDDDDFHDHAHIE<FDHGAHIIIIICHGIIDCGHIDGHA:DBBBBFH
@6827990/1
gcttgggcagagggaatctgattgtgctgttgtggaactgcttcacctgt
+6827990/1
CCCFFFFFHHHHHJJJJJJJJJIJIIIJJEHJHHJJJJJJJJJJJJJJJH
@3457450/1
ggctgcagatgactgtgcatccttgctagtaagtcctgagccatagcaaa
+3457450/1
CCCFFFFFHGHHHJJJJJJJJJJJJJJJJIJJJIJJJJJJJJJJJJJJJJ
@2103231/1
cagccagatgccaaagttcttgatcttcactgggctcttctctgggattt
+2103231/1
CCCFFFFFHHHHHJIJIJJJJJJJJJJJJJJHIJJJJJJJJJJJJJIJJJ
@3457847/1
gtctggcacactgtttagaagtattgggaactgtattctatgtttcctaa
+3457847/1
CCCFFFFFHHHHHJJJJJJJJHIJJJJJIJIJJHIJJJJJJJJJJJJJJJ
@2103885/1
agatgaagaagaggagcaaatggaaaaaaaaattggtgaaaagaatcaca
+2103885/1
@CCFFFFFGHHHHJJJJJJJIJJJJJJJJJJGFHIJHIJGJJIJJJJJJJ
@2103887/1
tcgcaagatagtgagacattcactttttagtcataatcttcagatactcc
+2103887/1
CCCFFFFFHHHHHIJIJJJJJJJJJJJJJJJJJJJJJJJJJJJJJJJJJJ
@6829101/1
aatgtggatagctggacaaggcactggcaacgaccaatcatggacttttc
+6829101/1
@@BFFFFFHHHHHJJGIIJJJIJJJJJJJJJJJJJJIJJJJJJIJJJJJC
@6829507/1
tctatactttgcattaaaataatgcccattttcacaggcaagggatccta
+6829507/1
CCCFFFFFHHHHHJJJJJJJJJJJJJJJJJJJJJJJJJJJJJJJJJJJJJ
@6830276/1
cgtatgattatttgtctgtagtggtcctgctgtttcgtatattctaaatt
+6830276/1
BCBFFFFFHGHHHJIIJJJJJJJJHHHJJJJJJJIJJIJJJJJJJJGJJJ
@5480904/1
aaatgattagctcgcagcattatgggtcttccttcatggccgaggttggg
+5480904/1
@CCFFFFFHHHHHJJJJJJJJJJJJIFCFHHJJJJJJJJJJJGHJHHJJJ
@4795297/1
ccgtgcttttatacaatgcgttatagtcactttataaaggagttcctctt
+4795297/1
CCCFFFFFHHHHHJJJJJJJJJJJJJJJJJJJJJJJJJJJJJJJJJJJJJ
@2105834/1
ccggcagttttcgaatatgtgtgatgttattaggaagtccaatatcgcat
+2105834/1
CCCFFFFFHHHHHJJJIJJHIHIJJJJJJJJJJJJJJJJJJJJJJJJJIJ
@3460477/1
caccaactcctaaagtcaggacatacgttcttcccaacttttagttgatt
+3460477/1
:=;ADDDB:<CC?F?<<C:<CCF<?FEII@?:?ECG;FFF<?>G?FGIBF
@4795503/1
ctctatactttgcattaaaataatgcccattttcacaggcaagggatcct
+4795503/1
CCCFFFFFHHHHHJJJJJJJJJJJJJJJJJJJJJJJJJIJJIJJJIJJJJ
@6830673/1
gaggtgttacctgcaacttggccaggttagggccaacagattgtttg
+6830673/1
=:?DABADHFH?DDHGIBDHCBGHIIAEHFHGCHHEFBD9BDFHGGG
@7505188/1
cagccagatgccaaagttcttgatcttcactgggctcttctctgggattt
+7505188/1
BBBFFFFFFHHHHJJJGIIJJIIIJIJJJJJJGIIIJJIIGHIJJJGGGH
@6830826/1
ggcagagggaatctgattgtgctgttgtggaactgcttcacctgtggccg
+6830826/1
CCCFFFFFHHHHHJJJJJJIIJJJIJJJJJJJJJJJJJJJJJJJJJJJJJ
@3461006/1
gttcgtgaatcatgccctcaatctgcaccagttcatacttgggcacagtt
+3461006/1
CCCFFFFFHGHHHJJJJEHIJJJJJIJJIJJJJJIJJIJJJJJJJJJJIJ
@7505447/1
attgctcagatgcaatttcttgcaagaattgcacaaagttgaagtccttg
+7505447/1
CCCFFFFFHHHHHJJJJJJJJJJJJJJJJJJJJJJJJJHIJIJJHIJJJJ
@4795986/1
agcaaatggaaaaaaaaattggtgaaaagaatcacaagtaagatactgca
+4795986/1
CCCFFFFFHHHHHJJJJIJJJJHIJJJJJJJJJJJJJJHIJJJJJJJJJJ
@6155141/1
ctcagcatggtaagaaggtggcggccagaatctagacatgcacagctctt
+6155141/1
@@@DDDBDDFADBGGIGHIG?B@E:?DHC?BBFEAHIIFHGIG4=@F=@E
@7505754/1
tctgattgtgctgttgtggaactgcttcacctgtggccggcggcacgcag
+7505754/1
CCCFFFFFHHHHHIJJJJJJJJJJJJJJJJJJJJJJJJJJJJJHFFDDDD
@3461542/1
gccagttataaagcatagcccgaagtgctattggcacacaggcataatgc
+3461542/1
CCCFFFFFHHHHHJJJJJJJJJJJJHIJJJJJJJJJJJJJJJJJJJJJJJ
@7505900/1
gtcctgagccatagcaaacagccactggcaatgtggatagctggacaagg
+7505900/1
CCCFFFFFHHHHHIJJJJJJJJJJJJJJJJJJJIJJJJJJJJJJHIJJJJ
@7506028/1
catcattagacttgacctcgtccaacaccttgaactctctcagcctctcc
+7506028/1
CCCFFFFFHHHHHJJJJJJJHIJJJJJJJIIJJIJJJIJJJJJJJJJJJJ
@56737/1
gggcctgttttggtagcggcggcgcggtccgtgaggagcatgctcgccat
+56737/1
@@@FFFFFHHHHGEGHIHGGIIGHFBB9>BB<@??BABDDC3>A@BDDD@
@759389/1
ggttcaaattcaataaaatcactctgcaatcctgcctcacatgattcatc
+759389/1
@CBFFFFFHHHHHJJJJJJJJJJJJJJAAFCHHIJJJJJJJJJJJJJJJI
@759511/1
tcctcatcttgtatagaggaggcttgggctcgctctccgaagggagcttg
+759511/1
CCCFFFFFHHHHHJJJJJJJJJJJJJJJJJJJJJJJJJJIJJJJHIIJJG
@4797033/1
ctcatcttgtatagaggaggcttgggctcgctctccgaagggagcttgcg
+4797033/1
CCCFFFFFHFHHHIIIIAHGIIIAGHHGIGGGGGIIIIIIGIFGGIICGH
@56973/1
cctgagtcaacaagaacaaatttttatgtgccaaaatgctattaacattt
+56973/1
CCCFFFFFHHHHHJJJJJJJJJJJJJJJJJJJJJJJJJJJJJJJIJJJJJ
@4797054/1
atcaatttatcttcaaatgacgacaccacagttccagtctcaggcacatt
+4797054/1
CCCFFFFFHHHHHJJJJJJJJJJJJJJJJJJJJJJJJJJJJJJJJJJJJJ
@56991/1
gtgctgggcctcttgtatgcgaaggtgttgaggcgcttgtggtggtgcac
+56991/1
C@CDFDFF8DFFFIJHIJJIJGHHI?FEGHGIJIJIJJGDHI@GGBEHII
@2782307/1
ccatcttgtattcaaaagaaaacctagaatcactggttcaaattcaaata
+2782307/1
CCCFFFFFHHHHHJJJJJIJJJJJJJJJJJJJJJJJHIJJJJJJJJEFHI
@759744/1
cctaaataatgctgaatattaaactggaaatatccacacatatttttttt
+759744/1
@@CFFFFFHHHHHIGGIJGIEHHIIJJJJIJIJJJIIJJJJIIJGIGJJJ
@4797180/1
ctctgattattattatacttatacatcaaataattgtcaacgatttattt
+4797180/1
CCCFFFFFHHHHHJJJJJJJJJJJJJJJJJJJJJJJJIIJJJGIJJJJJJ
@759912/1
gactgatcagccggagcagctccggtaagtttgtcgagtagagccttagc
+759912/1
CCCFFFFFHHHHHJIJJJJJJJJJJGHIJIIJJIIJJJIIJJJJJJJJJJ
@759984/1
ccaatcctttactcgaatagtcttttctaacttgaacagtgcgatgtttt
+759984/1
CCCFFFFFGHHHHJJJIJJJJJJJJJEHIGIJJJIJJJIDHGHHJIHIJJ
@4797743/1
gccagatgccaaagttcttgatcttcactgggctcttctctgggatttcc
+4797743/1
CCCFFFFFHHHHHJIIJJJJIJJJJJJJJIHJJIJJJJJJJJIJJJJJIJ
@57574/1
gcactacatttccgtccatcattttgtcaacgaactcttctgaagtattt
+57574/1
CCCFFFFFHHHHHJJJJJJJJJJJJJIJJIJJJJJJJJJIJIJFH?FHIE
@57608/1
tgggtattcagttcttaagatacatcaataaaacacgtgaaagtaatgat
+57608/1
@@CFDDEFHFHHHIIJJJJIJJJJIJJJJJJJJJJJJHIIJIJIJFIIIJ
@5483676/1
ctggagagaagatcctcatcttgtatagaggaggcttgggctcgctctcc
+5483676/1
CCCFFFFFHHHHHJJJJJIJJJJHJJJJIJJJJIJJJHHIGHGIIJGGHJ
@6156350/1
cacagctggtacgtcaggcactgcagctcgtccgacccgaagtggttgtc
+6156350/1
CCCFFFFFHHHHHIJJJJJJJJJJJJJJJJJJJJJJJJJJJJFHIHHJHH
@4798160/1
cagcgactgtcacacggtagcggaaggtgggttcgtgaatcatgccctca
+4798160/1
CCCFFFFFHHHHHJJJJGHJJJJJJJJBGHJFHJJIJJJJJJJJJHHHHF
@2783655/1
gcttggtacaaagcaaaggtcgggcagttcgtcaacaagacattac
+2783655/1
CCCFFFFFHHHHHJJJJJJIIJJJJJJHJJJJJJJJJJJJJJJJJJ
@6156665/1
ggttcaccaagctagtggcgttgatgtcgcaagatagtgagacattcact
+6156665/1
BCBFFFFFHHHHHJJHIJJJJJJJJJGJJJJJJJJJJHIJJIIJJJJJJJ
@2783756/1
gttacctgcaacttggccaggttagggccaacagattgtttgagatgttt
+2783756/1
CCCFFFFFHHHHHJJJJJJJJFHJJJJJJJJJJJJJJJHIIJJJJJJHII
@7506950/1
ggttggaatgattctggtgggttgtcctgcagagcttgccacatcttgta
+7506950/1
BCBDFFFFHHHHHJJJJHIJJIJJJJJJJJJJJJJJJJJJJJJJJJJJJJ
@4798522/1
cttgtggtggtgcacgcgcttgggcagagggaatctgattgtgctgttgt
+4798522/1
BCCFDFFDHHHHHGJJJJIJJJJJJIJJGJFGIIJJJJJJJIIJJJIIIC
@6156767/1
ctagacatgcacagctcttgcagccatccaacaggattgcccatcaattt
+6156767/1
CCCFFFFFHHHHHJJJJJJJJJJJJJJJJJJJJJJIJJJJJJJJJJJJJJ
@4798871/1
gttgttaagaggtgttacctgcaacttggccaggttagggccaacagatt
+4798871/1
CCCFFFFFHHHHFHHJJJJJJJJIJJJJJJJJJJGHJJJJJJJJJJJHIJ
@1443222/1
catacaccaaaatattttttacgatttttgtctgtctgtctgtctgtccg
+1443222/1
CCCFFFFFHHHHHJJJJJJJJJJIJJJJJJIIIJIJJJJJJJJJJJJJJJ
@6831758/1
aagtagttcttgaagcacagacacaggtgtcttcaacggaagagattcca
+6831758/1
CCCFFFFFHHHHHJJJJIJIIJJJJJJFHHIJJJJJJJJJJJJJJJJJJI
@6832094/1
cacgcctgggatgccacccggcaccactcccgggtgaggatgcactacat
+6832094/1
@@CFFFDDHFHFFEHHGHGHIBGGIGICFGHIGG?@FEHEEHHGEIIGHH
@7508366/1
ggcagttttcgaatatgtgtgatgttattaggaagtccaatatcgcatcg
+7508366/1
CCCFFFFFHHHFHJJIJHHJHIIJJJJJJJJJGHIHIIJJJJIJJIJJII
@6832236/1
ctcatcttgtatagaggaggcttgggctcgctctccgaagggagcttgcg
+6832236/1
CCCFFFFFHHHHHJJJJJJJJJJIGJJJJJJJJJJJJJJJJJGIIIJIII
@3463546/1
gtggattttaatgttattattacagcatacataataaaattagaggaagt
+3463546/1
BB@FDFFFGHHHHHIIIJJJJJJIJIJJJJJJJJJIIDHIJJJJJIGIJG
@7508888/1
cacggctttttccagatccactcttgctccatggtccaggagcagcagcg
+7508888/1
CCCFFFFFHHHHHJJJJJJJJJJJJJJJJJJJJJIJJJJJJJJJJJJJJJ
@6832915/1
cggcgatttaatttttttatgtttttattatgcaattcatgtttatttca
+6832915/1
?@@?ADDDHFHDBHIBBG=GH:?@?FAGH@D@GI@FDCFDC?B?==FGGG
@6833095/1
ctatgccatttatcctcgcacgttggcagtaatagtacaagtgaaaagtc
+6833095/1
@@@DDD?D?FHDDDFIEGGGHGAFBABHGIHGG@EF?<??@BF<<BF>?F
@6833527/1
actaattctatgcaaagtatagcttgtatttgttatgtaaccactccata
+6833527/1
BBCFFFFFHHGGHJJJJHJJJJJJJJHJJJJJIJJJJIJHIJIJJJJJJJ
@6833594/1
gtcggcataacgggccgcgactccgccctcttcctcggg
+6833594/1
;@@DD::DDDFFA@@GC6D:@;686@FEEE>CEEE><BC
@761040/1
gcacgcgcttgggcagagggaatctgattgtgctgttgtggaactgcttc
+761040/1
CCCFFFFFHHHHHJJJIJJJJIIJJJIJJJJJJJJJJJIIJJIJJJJJJJ
@6833968/1
tgtgaaactgcgacaccttgtggctgtg
+6833968/1
@@@DBD?=D?DA1?@CCFHGHGBAFCGE
@761610/1
ggtacatgttgtgtacacctgagcgagactcataacgcagccagatgcca
+761610/1
BCBFFFFFHHHHHIJJFGHIJJJJJJJJJJJJJJJJJJJJJJJJJJJJJJ
@3465501/1
catacataataaaattagaggaagtaggtgctgggcctcttgtatgcgaa
+3465501/1
CCCFFFFFHHHHHJJJJJIJJIIJHIJJIIJJJJJJJJJJJJHJJJJJHH
@3465795/1
ctagcacgtagttctcagcttccctgcaaagttaaccatcttgtattcaa
+3465795/1
@@@DDDDAACFFHGGGHFGFHIGDHIIIAFGCFEBFDCHGEHGHGGHHHH
@4799172/1
gtggattttaatgttattattacagcatacataataaaattagaggaagt
+4799172/1
@@@DDDDDHHAFDG@FHH>?H@E<C@FFEFDHHFHCHICEHB??CC;?F:
@6835046/1
tagacagacatacagtaattcattgcatttcgtatcgatataaatagtta
+6835046/1
CCCFFFFFHHHHHJJHIJJJJJJJJJJJJJJJIIJJJJJJJJJJJJJIJI
@4799559/1
cctttatacatttcggcatggcgatcatgtcgatggcttggtttattccc
+4799559/1
CCCFFFFFHHHHHJJJJJJJJJJJJJJJJJJJJJJJJJJJJGIJJJJJJJ
@3466807/1
cagcatacataataaaattagaggaagtaggtgctgggcctcttgtatgc
+3466807/1
CCCFFFFFHHHHHJJJJJJJJJJJJJJIJJJIJJIJJJGHIJJJJJJJJJ
@2107027/1
tggtagaataaggattaaaaataaacttaaagattattaataagaaaaaa
+2107027/1
BCCDDFFFHHHHHIJJJJJJJJJJJJJJJJJJHJJJJJJJJJJJJJJJJJ
@4799903/1
cgggcagttcgtcaacaagacattactagctgagaatatttttttccgtt
+4799903/1
BC@FFFFFHHHHGGIIJJJJJGIJJJJJJJJIJJIJJJIJIIJJIJIJJJ
@2107661/1
caaacagaaaaaaaaagttaattacatttttgggttcgacatcgacataa
+2107661/1
CCCFFFFFHGHHHJJJJHIJJJJJJJJJJJJJJJJJJJJJIJJHHHFFFF
@4135493/1
cccatcaatttatcttcaaatgacgacaccacagttccagtctcaggcac
+4135493/1
CCCFFFFFHHHHHJJJJJJJJJGJJJJJJJJJJJIJJJJJJJJJJJJJJJ
@2108122/1
gcgactgtcacacggtagcggaaggtgggttcgtgaatcatgccctcaat
+2108122/1
B@CFFFFFHHHHHJJGIJJJJJIJJDHIJHIJJHJJJJJIJJJJJJJJHH
@6835952/1
ctgacgcttagcaagtttcttagacttgccagttcccacttcacgacgct
+6835952/1
CCCFFFFFHHHHHJJGHJJJJJJJJJJJJJJJHIJJJJJJJJJJJJJJJJ
@4801193/1
cacgtagttctcagcttccctgcaaagttaaccatcttgtattcaaa
+4801193/1
@@@FDFDFHFHHHJIJIGGIIIJGDGHCFH@FHIJIIGHBGGIIEIH
@4136008/1
agcgtcccgtacccatagcaacaagatcagcgactgtcacacggtagcgg
+4136008/1
@B@FFFFFHHHHHJJJJJJJJJJJJJJJJJJJJJJJJJJJJJJJGHJJJJ
@5485747/1
ccttgttgttaagaggtgttacctgcaacttggccaggttagggccaaca
+5485747/1
CCCFFFFFHHHHHJJJFGIJJJJJJJJJJJJJJJJJJJJJJJJJJJJJJJ
@58548/1
gtagccttggagaccatcttcatccaaacattcatcttcactctccgatg
+58548/1
CCCFFFFFHHHHHJIJJJJJJJJJJJJJJIJJJJJJJJJJJJJJJJJJJI
@58595/1
attcttccaaaattttttctcgatctgataatggtttaggttcttgtctc
+58595/1
CCCFFFFFHHHDHJJJJJJJJJIJJJJGIIJIJJHIJIJJHIJJJJJJJI
@58625/1
agcaacttgaatgtgagtttttatcggaagccaatcttcagtatttttgc
+58625/1
CCCFFFFFHHHHHIHJJFJIJJJJJJJJJJJJJJJJJJJJJHIJJJJJJJ
@4802099/1
ggtgttgaggcgcttgtggtggtgcacgcgcttgggcagagggaatctga
+4802099/1
BBBDDFFFHHHHHJJJIJJIJJHIJJJJJJJJJJJJJJJJHHHFFFFFEE
@6157981/1
ctccaatcctttactcgaatagtcttttctaacttgaacagtgcgatgtt
+6157981/1
CCCFFFFFHHHHHJJJJJJJJJJJJJJJJJJJJJJJIIJIJHJJJJJJIJ
@58975/1
gccccattttctgaaacacattacaaaaccgtcttaactaaatgatagtg
+58975/1
CCCFFFFFHHHHHIJJJJIIJJJJJJJIJJIIIIIJJJEHHIIIIIIJGG
@2785247/1
atacattccgacgtaccataactcgtgtttaccctgcacgaagaaatttg
+2785247/1
CCCFFFFFHHHHHJJJJJJJJJJJJIJIJJJJJJJJJJJJIJJJJJJJJJ
@1445856/1
cacttgccgatggtagaataaggattaaaaataaacttaaagattattaa
+1445856/1
CCCFFFFFHHDHHAEHHIHIJJIIIJIJJJJJJJJJJJJJJJCHGJJJIJ
@59120/1
tgctgggcctcttgtatgcgaaggtgttgaggcgcttgtggtggtgcacg
+59120/1
CCCFFFFDHHHHHJIJJJJJIIJJFGHHJJJJJJJIJJIJJJJJIJJJJH
@1446066/1
cggtaagtttgtcgagtagagccttagctgcggaatgcttagcttccttc
+1446066/1
BCCDFFFFHHHHHJJJGIJIIIJJJJJJJJJJJIJIJIJJJJJJIJJJJI
@4803297/1
agaggaagtaggtgctgggcctcttgtatgcgaaggtgttgaggcgcttg
+4803297/1
CCCFFFFFHHHHHJIJJJJIJJJJJJJJJJJJHIJJDGGHJJJJJJJJJJ
@5487228/1
ggaagtaggtgctgggcctcttgtatgcgaaggtgttgaggcgcttgtgg
+5487228/1
CCCFFDEFHHHHHGBG?FHIIIIHIIIIIGFFHGHDGIIIIIIIIIICGH
@5487733/1
gcctattaacattatcatcgttctcagcatggtaagaaggtggcggccag
+5487733/1
@CCFFFFFHHHHHJJJJJJJIJJJJJIJJIJJFCGIJIJJHIJJJGIIII
@5487799/1
caccttccatgcaaaatcttatcatgcaaattgctacatttatattaact
+5487799/1
CCCFFFFFHHHHHJJJJJJJJJJJJJJJJJJJJJJJJJJJJJJJJJJJJJ
@1447321/1
gcacgtagttctcagcttccctgcaaagttaaccatcttgtattcaaaag
+1447321/1
C@@FFDFFCDDFFGIHFGHIGHGIGIIJHHJIJJIJJJJGIEIIACEIJF
@4136653/1
cttctcttctagaactgtagtttgtctagtaatgtacgctttctccttct
+4136653/1
CCCFFFFFHHHHHJJJJJJJJJJJIJJJJIJJJJIJJJJJJJJJJJJJJJ
@60479/1
gtagaataaggattaaaaataaacttaaagattattaataagaaaaaaat
+60479/1
@BBFDFFFHHHHHJIJJJIJJJIJJJIJIJJJJIJJJJIJJJGHJJJIJH
@6159580/1
cacacacactcggacgcgacggccgtccgccagacgttctggtttgccaa
+6159580/1
CCBFFFFFHHHHGJJJJJJJJJJJJJHHFFDDDDDDBDDDDDDDDDDDDD
@60677/1
gggttcgtgaatcatgccctcaatctgcaccagttcatacttgggcacag
+60677/1
CCCFFFFDHHHHHJJJJJJJJJJJJJJJJJJJJFHHJJJJJJJJIJJJJJ
@763377/1
ctgcaacttggccaggttagggccaacagattgtttgagatgtttgtgaa
+763377/1
CCCFFFFFHHHHHJJJHIIIJJJJJJJJJIJJJHIJJIJJJJIJJJJJIJ
@4137483/1
tgcgacaccttgtggctgtgacttgtagtcaaggtggagattttactatc
+4137483/1
CCCFFFFFHHHHHIJJJJGIJJJJJIJJIIIJJJ?FHIJIIIJJJJJJJJ
@1448309/1
ctccttagaagttggttcctctttacaagtagactcatctttagcacttg
+1448309/1
CCCFFFFFHHHHHJJHIJJJJJJJJJJJJJJJJJJJJJJJJJJJIJJJJJ
@6160756/1
cacgtagttctcagcttccctgcaaagttaaccatcttgtattcaaa
+6160756/1
CCCFDFFDHHHHHJIJIJJJIJJJJJJIIIJJJJJJJJJJJJJJJJJ
@6836423/1
aaagataagatgaagaagaggagcaaatggaaaaaaaaattggtgaaaag
+6836423/1
<BBFFFFFHHHHHJJJJJJJJHJJJJJJJJJJJJJJJJJJJIJFHIJJJI
@765100/1
gtctgtttgtctgtttgtctgtttgtctgtttgtctgtttgtctgtttgt
+765100/1
CCCFFFFFHHHHHIJJJIIJJHIJJHHJJHIJJJJJJJJJJJJJJJJJJH
@6836891/1
gtggtgcacgcgcttgggcagagggaatctgattgtgctgttgtggaact
+6836891/1
BCCFFFFFHHHHHJJJJJJJJJJJJIJJJJJJJJJJJJJJJJJIIJJJJJ
@6161708/1
ctggtctggagagaagatcctcatcttgtatagaggaggcttgggctcgc
+6161708/1
CCCFFFFFHHHHHJJJJJJJJJJJJJJJIIJJJJJJIJJJJJGIIIJJJI
@6837292/1
gtcagggatttatgcgcgtcagcgactgaaatctgtaagtattggtttat
+6837292/1
CCCFFFFFHHHHHJJJJJJJJJJJJJJJJJJJJJJJIJJHIJJJJHIJJJ
@4139765/1
cccaaattcttcttcttcagccggctttggtggttctttggctgcctctg
+4139765/1
CCCFFFFFHHHHHJJJJJJJJJJJJJJJJJHHJHHJJJJJJJJJJJJJJJ
@6162022/1
ctcgatcactttgacagcacctaatacaccgccgcttaaaagataggtac
+6162022/1
CCCFFFFFHHHHHJJJJJJJJJJJJJJJJJJJJJJJJJJJJJJJJJJHIJ
@4140382/1
cgcaaccactaattccagtgataaattcactctagcacgtagttctcagc
+4140382/1
CCCFFFFFHHHHHJIJJJHHIIIJJJJJJJJJJJJJJJJHIJIJJJJJJJ
@6162590/1
caatcatggacttttcttcaatatccacataagtaacttcaaatgattgc
+6162590/1
CCCFFFFFHHHHHJJJJJJIIJJJJJJJJJJJJGJJJJJJJJJJJJJJJJ
@4803448/1
ctaaaaaagaatgttctctcgcgccaatggcatgtatacatgcctactag
+4803448/1
CCCFFFFFHDHHHIJJJJJJJJJJJJJJJJJJJJHJJJJJJJJJJJJJJJ
@767122/1
ctagtagtcatttctttctgccactctttaagttgtctagtgtgtgtagg
+767122/1
@B@FFDFEFDHHFJJJJIIIIJJIJGJJJJHHCHHIIIDHIJGGGGHGIJ
@767198/1
gctgtctgtacattgaaaataaaaataaaaaaatagcaggggttattgtt
+767198/1
CCCFFFFFHHHHHJIGIGJJJJJJJJJJJJJJJIJJJJJJJJGIJJJIIJ
@4141446/1
ccaatcatggacttttcttcaatatccacataagtaacttcaaatgattg
+4141446/1
CCCFFFFFHHHHHJJJJJJJJJJJJJJJJJJJJJIJJJJJJJJJJJJJJJ
@5488092/1
gtcaaattaaagaatcacgtcgaacactattctatgcttataccattaat
+5488092/1
CCCFFFFFHHHHHJJJIIJIJJJJJJJJJJJJJIJJJJJJJJJJJJJJJJ
@4804677/1
cgacactgtacagttagaaatgttacaacctctatactttgcattaaaat
+4804677/1
CCCFFFFFHHHHHHJJIJJJJJIJJJJJJJJJJJJJJJJJJJJJJJJJJJ
@4804720/1
ctgggcctcttgtatgcgaaggtgttgaggcgcttgtggtggtgcacgcg
+4804720/1
@@@BF3DDDHFFHIJJJJGGHGGFGFHGIJJIJJIIFHFFGAFIAGIIHB
@4142352/1
caataaatcgttttaacaactgggctctatgggacaaagtagctgtattt
+4142352/1
CCCFFFFFHHHHHJJJJJJJJJJJJJJJJJJJJJJJJJJFHIJJJHIJJJ
@6163086/1
ctgtgatctgtttcttggcatctatagatgtcggtggcgcacagggcacg
+6163086/1
CCCFFFFFHHHHHJJJJJJIIJJJJJJJJJIJIJFHIJJJJJJJJJJGJI
@2110373/1
tgggaacattcgactgatccggtgagggatgcgtgacgtcagcccctacg
+2110373/1
CCCFFFFFHHHHHJJJJJJJJJGIGIJJJJJJJHIIJJJJJJJJJJJJJJ
@6163123/1
cagcttcatccagaggcaagcgctccaagttgcttggaggcttgggcctg
+6163123/1
CCCFFFFFHHHHHJJJJJJJJJJJJJJJJHGJJJJJIJJJJJJIJJJJII
@6163222/1
gggatctgctgtctgtggagctgatgcttgctgggcctcaactgttggag
+6163222/1
CCCFFFFFHHHHGJJIJJJJJJJJJJJIJJJJJJJJJJJJJJJJIJIJJJ
@4805354/1
gggtgaggatgcactacatttccgtccatcattttgtcaacgaactcttc
+4805354/1
BCCDFFFFHHHHHJJJJJJJJJJJJJJJJJJJJJJJIJJJJJIJJJJJJJ
@4143418/1
caacctctatactttgcattaaaataatgcccattttcacaggcaaggga
+4143418/1
CCCFFFFFHHHHHJJJJJJJJJJJJJJJJJJJJJJJJJJJJJJJJJJJJJ
@2111270/1
ccataatcattcctggaatccgtgtcgacggcgatgagagcccacgatgt
+2111270/1
CCCFFFFFHHHHHJJJJJJJJJHIHIJJJJJJJJJJJJIJJJJJHHFFFE
@2111404/1
ggatggagtgagcacgggctctgtgcctggctcccatgtcacggtagcac
+2111404/1
CCCFFFFFFHHHHJJJJJJJJJJJJJJJJJIIJJJJJJJJJJJJHIJJJJ
@2111581/1
ccattttcacaggcaagggatcctaacttcgcaaccactaattccagtga
+2111581/1
CCCFFFFFHHHFFIIJJIJJJJJJJJJJJJIJJIJJIJJJJJJIJIJJJJ
@5490258/1
cttcacctgtggccggcggcacgcagacgccttgatgacctccactttga
+5490258/1
@@@FFFFFHHD;DGGHIIIIIGAGFHIFHHFFEEEEEEECCCBCCCCCAA
@4806517/1
gtgctgttgtggaactgcttcacctgtggccggcggcacgcagacgcctt
+4806517/1
CCCFFFFFHHHHHJJJJJJJJJJJJJIJJJJJJJJJJHHFFDDDDDDDDD
@5490453/1
ggtgaaaagaatcacaagtaagatactgcaaacatgccagttataaagca
+5490453/1
@CBDFFFFHHHHHJJJJJIIJJJJJJJJJJJJJJJJJJJJHIJJJJJJJJ
@2111992/1
atgactgtgcatccttgctagtaagtcctgagccatagcaaacagccact
+2111992/1
CCCFFFFFHHHHHJJJJJJJJJJJJJJJJJIJJJJJJJJJIJJJJJJJJJ
@3467509/1
ctgcagagcttgccacatcttgtaagcagcctgacgcttagcaagtttct
+3467509/1
CCCFFEEFHHHHHJJJJJJJJJJJJJGIGIJJJJJIJJIHGJJJJFHJJJ
@3467525/1
tgtgacttgtagtcaaggtggagattttactatctttcaagtcggcataa
+3467525/1
CCBFFFFFHHHHHIJJJJHHIJJJJIJJJJJJJJJJJJJJIIJJJJJJJJ
@4807085/1
gtagctttaaggggatctgctgtctgtggagctgatgcttgctgggcctc
+4807085/1
CBCFFFFFHHGHHJGIIJJJJJJJJJJJJIJJJJJJJJJJJJJJJJJJJJ
@3467800/1
catcaggacctgcaccatgcaccgccatgccatgtaccacgcctgggatg
+3467800/1
CCCFFFFFHHHHGJIJJJJJJIIJGIGIJIIJJJJJJJJJJJJJJJJJJG
@6164832/1
gctgggcctcttgtatgcgaaggtgttgaggcgcttgtggtggtgcacgc
+6164832/1
@C@FFFDDHHHHHHIJIIIGIJJ@EEGHGIJJJJJJJIIIFHIGGIJJJH
@7512245/1
gtccgtttttaaactattttttcaatgccctaagtgagtatacatctatt
+7512245/1
CCCFFFFFHHHHHJJJJJJJJJJJJJJJJJJJJJIIIJIIJJJJJJJJJJ
@3469184/1
gcaacatcttcatcttagcgttcacattgacaaacttaggtttgcttaca
+3469184/1
CCCFFFFFHHHHHIJJIGIJFEGAHGIIGIGGCGGGBDDGHGHGIEGHJJ
@7512469/1
tgggcctcaaaaagtcacgtttatacatttttttttaatttttgtgttac
+7512469/1
CCCFFFFFHHHHGJEGIJJGGHJJIJJJJJJJJJJJJJJJJJJJHGIJJG
@5492934/1
ctccgattattattatacttatacatcaaataattgtcaacgatttattt
+5492934/1
CCCFFFFFGHHHHJJJJJJJJJJJJJJJJJJJJJJJJJJJJIHGIJJJJJ
@7513007/1
ctcgcacgttggcagtaatagtacaagtgaaaagtcacttgccgatggta
+7513007/1
C@CFFFFFHHGFDCGHIGIGIGHGIGGEHGGIGIHHGGIIGIII@FHEFG
@7513047/1
ctcatcttcatctgactggtgttctttagaccattgttccattttctcta
+7513047/1
CCCFFFFFHHHHHJJJJJJIIHIJJJJJJJJJIJJJJJJJJJJJJJJJJI
@7513183/1
cttcttagagcgtcccgtacccatagcaacaagatcagcgactgtcacac
+7513183/1
CCCFFFFDHHHDDGHHGJJIHIIGGHGHBFGIJIJJGIJIIJEAHIJIJJ
@2787015/1
ctcataacgcagccagatgccaaagttcttgatcttcactgggctcttct
+2787015/1
CCCFFFFFHHHHHJJJJJJJJJJJJHHJJJJJJJJJJJJJJJJJJJJJJI
@2787278/1
cttttatatttgttaactgtccttcattgagggtcgggaacttatggtat
+2787278/1
CCCFFFFFHHHHHJJJJJJJJJJJJJJJJJJJJIIJJJIIJJJJJJJGHH
@7514450/1
ccaggcactatattgcagacctccagtggtaggtatgtatgtttatgctc
+7514450/1
@@@DFFFFHHFHGJJGIIJJJIGIIJFEHEGHICFEG?GHIHIIJIJIJH
@768726/1
cttggttgaacggaactccaatcctttactcgaatagtcttttctaactt
+768726/1
CCCFFFFFHHHHHJJJJJJJJJJJJJJJJJJJJJJJJJJJJJJJJJJJJJ
@1449568/1
ggtaagtttgtcgagtagagccttagctgcggaatgcttagcttccttct
+1449568/1
BCBDFFDFHHHHHIJHHJJJJJJJJJJJJJJJJJJJJJJJJJJJJJJJJJ
@1449827/1
ccgcttaaaagataggtaccgatgagcgcttccacgcaatcggcaacgga
+1449827/1
@@CFFDFDHGGHHJJJJJIBFHHJIJIJIGHIIJJJJJIIJGIJJJIIHE
@769565/1
cgcaagaagtaccagaaacgggacttagccacaatctggtctggagagaa
+769565/1
CCCFFFFFHFHHHJJJJJJJJJJJJJJJJJJJJJJJJJJIJJJJIJHIJJ
@1449973/1
gaatgattctggtgggttgtcctgcagagcttgccacatcttgtaagcag
+1449973/1
CCCFFFFFHHHHFIJJGHIIJJJJJJJJJJJJJJJJJJJJJJJJJIJJJJ
@6839489/1
gtttcaaaacaattcattttaggttcaagttaaccgcaatgttggagctt
+6839489/1
CBCFFFFFHHHHHJJJJJJJJJJJJJJJJIIJJJJJJHIJJIIIJJJJJJ
@769887/1
ggcctcttgtatgcgaaggtgttgaggcgcttgtggtggtgcacgcgctt
+769887/1
BB;DFFFFHHHHHJJJJJJCGHIJJJJJJJJJJJJJHIJHIJJJJJHHFD
@2789425/1
ctaagtgagtatacatctattaaattcaaacgcagagctcattatgttga
+2789425/1
@C@FFFFEHDDFHHIIIJJJJJJJJJIJJJIJJIJGGIIJIGIJJJIHJF
@770049/1
ctattacaatagacagacatacagtaattcattgtatttcgtatcgatat
+770049/1
CCCFFFFFHHHHHJJJJJJJJJJJHIIJIJJJJJJJJJJJJIJJJJJJJI
@6839904/1
cagggatcttgccgtcattgcagactgtgtggtagcgggtcggacgagcc
+6839904/1
CCCFFFFFHHHHHJJJIJJJJJJJJJJIJIIJHHJJJJJJJJJJJHFFDD
@2790179/1
cactgagtgacggcacctccgacactgaggtcacggtactcgcggtacat
+2790179/1
CCCFFFFFHHHHHJJJJJJJJJJJJJJJJJFHJJJJGHJJJJJJHEEFFF
@770710/1
tcctgagccatagcaaacagccactggcaatgtggatagctggacaaggc
+770710/1
CCCFFFFFHHHHHJJJJJJJJJJJIJIIJJIJFHIJJJJJJJJJJJJJJI
@1451258/1
ccgccaattcactgttcattacctgtgaaaactgcccctcagatacaccg
+1451258/1
@;?DDA@DDHHBHEHI<AC?AE?CH<F<?<<:E???FB?@DBGIDHIB??
@2790896/1
cacgtgcttgggcagagggaatctgattgtgctgttgtggaactgcttca
+2790896/1
@@@FFFFFHHHGGJJIJJJIJJJJJHJJJFHIJJIIIJJJIJJJJIIJJH
@6841231/1
cagccagatgccaaagttcttgatcttcactgggctcttctctgggattt
+6841231/1
CCCFFFFFHHHHHJJJHIIJJJJJJJJJJJJJGIJJJJJJJJJIJJIJJJ
@2791454/1
ctggttcatacggcgcgcggtcgcctccttgatgcattgcgtcagaatgc
+2791454/1
@CCFFFFFHFHHGJJJIJJJIJIJJJJJJJJJJHGFHHGHFFDDDEDDDD
@2792153/1
gttctcagcatggtaagaaggtggcggccagaatctagacatgcacagct
+2792153/1
CCCFFFFFHHGHHFFHIJJJJHIJJIJJJJJIIJJJJJJJJIJJIJJJJJ
@772259/1
ctccatactttgtttcatttaaatttacgggctatgccatttatcctcgc
+772259/1
CCCFFFFFHHHHHJJJJJJJJJIJJJJJJJJJJJJJJJJJJJJJJJJJJJ
@3471045/1
tggcagtaatagtacaagtgaaaagtcacttgccgatggtagaataagga
+3471045/1
CCCFFFFFHHHHHJJJJJHIJJJJJJJJJJJJJJJHIJJGIIIJJJJJJH
@772392/1
agtgacggcacctccgacactgaggtcacggtactcgcggtacatgttgt
+772392/1
@@=DDFDDHHGFFIIIIIBHGEBDD?FHGGG?DFHEGIII;BHEHFDFF@
@772470/1
cctcaatctgcaccagttcatacttgggcacagttcctcgacgagcaagt
+772470/1
CCCFFFFFHHHHHJJJHIJHIJJJJJJJJJJJJHIJJJJJGIJIJJJJJF
@1453490/1
gctccgcgaacgcagttttcgaccttattatgtgtagatagtatacgttt
+1453490/1
CCCFFFFFHHHHHJJIJJJJJIJJJJJJJJJJJJIJJJJJJIIJJJJIJJ
@772523/1
cagtggtcttcttgaacttcttcaattgacgcaagaagtaccagaaacgg
+772523/1
CCCFFFFFHHHHHIJJJJJJJJJJJJJJJJJJJJJJJJHIJJJJJJJJJJ
@4808753/1
gttgaacggaactccaatcctttactcgaatagtcttttctaacttgaac
+4808753/1
@B@DDFFFFFHHGJIIIGIJJGIJJIIJGJIJIGDGIIICHIIGJJIIJJ
@2792954/1
ccacacgtttcacttcagcatagacaggtgtcttccctggcaatacaaca
+2792954/1
?@@FFFFFHHHHHJJJJJJJJJJJJJJIHHFHGIJJJIJIIJJJJIJJJJ
@4144597/1
tgctgttgtggaactgcttcacctgtggccggcggcacgcagacgccttg
+4144597/1
CCCFFFFFHHHHHJJJJJJJJJJJJJJJJJJJJJJJHHHFFDDEDDDDDD
@1454561/1
cctaagtgagtatacatctattaaattcaaacgcagagctcattatgttg
+1454561/1
CCCFFFDFHHHHHJJJJJJJJJJJJJJJJIJJJJJJIJJJJJJJJJJJJJ
@4144780/1
cctgatagagacgatttcaccagtggtcttcttgaacttcttcaattgac
+4144780/1
CCCFFFFFHHHHHJJJJJJJJJJIJJJJJJJJJJJJJJJJJJJJJJJJJJ
@4144891/1
gaatgattctggtgggttgtcctgcagagcttgccacatcttgtaagcag
+4144891/1
@C@DFFFFHHHHHIJIIJJGHGHHJIJIIIIJJJJJIJIHIHIJIEIJJJ
@1454707/1
cccttctgcgccattgacatgtatagatgtcggactcgtgacgtcgtaag
+1454707/1
CCCFFFFFHHHHHJJJJJJJJHIJJJJJJJJJJJJJJJJJJJJJJIIJJI
@5493621/1
aagcagcctgacgcttagcaagtttcttagacttgccagttcccacttca
+5493621/1
CCCFFFFFHHHGHJJJJJJJJJHIJJIJJJJJJJJJJJJIJJHJJJJIJJ
@3472460/1
ctggtctggagagaagatcctcatcttgtatagaggaggcttgggctcgc
+3472460/1
@CCFDFFFHHHHHIJJJJJJJJIJJJJJHJJJJJJJIJJJJJIGIGIIGI
@5493691/1
ctgggtgcgtgcaggatcctcgtcat
+5493691/1
CCCFFBDFHFHFHIIJIIIIJJJIII
@4145171/1
ctctgtgcctggctcccatgtcacggtagcactgagtgacggcacctccg
+4145171/1
CCCFFFFFHHHHHJJJJJJJJJJJJJGHJJJJJJJJHIJJJJJJJJJJJJ
@3472763/1
gcctggctcccatgtcacggtagcactgagtgacggcacctccgacactg
+3472763/1
CCCFFFFFHHHHHJJJJJJJGIJJJJJJJJHIJJJJJJJJJJJJJJJJJJ
@2112948/1
gtcgatgtcgaacccaaaaatgtaattaactttttttttgtctgtttgtc
+2112948/1
BB@FDFFDHHHFHIHIJJIJJJHIIIJJJFHIGJJJJJIJHIGIGHIHFF
@3472847/1
ctctattgagctactgctgttgagcagaataaaactgaaaaataaagttt
+3472847/1
CCCFFFFFHHHHHJJJJJJJJJJJJJJIJJJJJJJJJIJJJJJJJJJHII
@5494069/1
ctcatataaagacgactcattttaatatgacgagtttaaataattaggta
+5494069/1
CCCFFFFFHHHHHJJJJJJJJJJJJJJJJJJJIJHHIJJJJJJJJJJJFH
@3472924/1
cagtgcgatgttttacaagggcaggttgaactcacaccattcaatttaaa
+3472924/1
CCCFFFFFHHHHHJJJJJJJJJJJJHIIIJJJJJJJJJJJJJJJJJJJJJ
@3473499/1
cctctatcaagtgctcgttttgttagacttcagtgtagctttgtattatg
+3473499/1
??7D1BD?F<F<AAADEGFIIA;?FAFBFC>F??@1:C?G@FFD<FECEE
@2113723/1
cagctagatgccaaagttcttgatcttcactgggctcttctctgggattt
+2113723/1
CCCFFFFFHHHHHJJJHIJJJJJJJJJJJJJJIJJJJJJJJJJJJJJJJJ
@3473780/1
agggtaagacacggatcgcatacaccgtgaatataagtggcaaaggtagt
+3473780/1
@CCFDDFFHHHHHJJJJJJJJJJJJJJIJJJJJJJJJFHJJJJJJJCFHG
@3473886/1
gttgtaatatagtttcttttttaattgttataaattcgtaattcgtagct
+3473886/1
BCCFFFFFHHHHHIJJJJJJJJJIJJJJJJJJJHIJJJHIDHIJJIJJJJ
@3473939/1
cccttctgcgccattgacatgtatagatgtcggactcgtgacgtcgtaag
+3473939/1
CCCFFFFFHHHHHJJJJJJJJHJJJJJJJJJJJJJJJJJJJJJJJJJJJI
@3474305/1
ctctgcacttggtggtccacaaacattataatagcgttgtctaacgtcgg
+3474305/1
CCCFFFFFHHHGHJJJJJJJJJJJJJJJJJJJJJJJJJJJJJJJJJJJJJ
@2114460/1
ctcagggacagttttcgcttgtcacgtatttgtgacgaaaatgaaaataa
+2114460/1
CCCFFFFFHHHBHJJJJJIJJJJJJJGHIIIJGIJJJJJJJJJJJJIJJJ
@7514673/1
gaggaagtaggtgctgggcctcttgtatgcgaaggtgttgaggcgcttgt
+7514673/1
CCCFFFFFHGGFHIJJJJ=GHIJJJHGIIIIIIJJBFDGHIGGJJJJJJI
@6166607/1
ctaaaattgaattaaatcccgtgaagtgaaatgaaatggagacatttgtg
+6166607/1
CCCFFFFFHHHHHJJJJJJJJIJJJJHIJJJJJJJJJJJJJHIJJJJJJJ
@4811854/1
gaagtgtgataatgtcataaagttgacaataatctataattaattacttt
+4811854/1
BCCFDFDDHHGHHJIJJJJJJJJJJJJJJJJJJJJJJJJJJJJJJJJJJJ
@5495943/1
cacttcacgacgcttcagcagagtgcacacaatggtgaactggcgttcat
+5495943/1
CCCFFFFFHHHHHJJJJJJJJJJHIJJJJJJJJJJHJJJJJJJJJJJJJJ
@5496272/1
ctggtaaatatcgtacgaatcgcggcatgaaatgaaactgtgagcaagtg
+5496272/1
BC@FDEFFHHHHHGHGGHIJJJJJJJJJJJIJJJJJIGIIHIJJJIJJJJ
@4147666/1
ggtgttgaggcgcttgtggtggtgcacgcgcttgggcagaggga
+4147666/1
BBBDDFFFHHHHHJJJIJJHIJIJJJJJJJJJJJJJJJJIHHHE
@65680/1
cataaataaaaaagttatgtcaaattaaagaatcacgtcgaacattctat
+65680/1
CCCFFFFFHHHHHJJJJJJJJJJJJJJJJJJJJJJJIIJJJJJJJJJJJJ
@5496669/1
ctggagaacaaatgtatttccttatgcatgataccgtatataacagacca
+5496669/1
CCCFFFFFHHHHHJHIJJJJJJJJJJJJJJIIJJJJHIIJIIIIJJJJJI
@7515766/1
gaggcgcttgtggtggtgcacgcgcttgggcagagggaatctgattgtgc
+7515766/1
CCCFFFFFHGHHHHIJHIJJJJJJJJJJJJJJJJJJJJJHHHHHHFFFFF
@5496840/1
gttgttaagaggtgttacctgcaacttggccaggttagggccaacagatt
+5496840/1
CCCFFFFFHHHHDHIJJJJJJJJJJJJJJJJJJJGHJJJJJJJJJJJIJJ
@2116105/1
ccgctttttactacatgcataaacatacataccgataccatacaccaaaa
+2116105/1
CCCFFFFFHHHHHJJJJJJJJJJJJJJJJJJJJJJJJJJJJJJJJJJJJJ
@66515/1
gtctgtctgtcactaacattttctttttctagtttcaaatgacgataaaa
+66515/1
CCCFFFFFHHHHHJJJJJJJJJJJJJJJJJJJIJJJJJJJJJJJJJJJJJ
@7516621/1
agcatacataataaaattagaggaagtaggtgctgggcctcttgtatgcg
+7516621/1
CCCFFFFFHHHHHJJJJJJJJJJJJJHJJJIJJJJJJDHHIIGIFGIHGI
@66725/1
ctcttgtatgcgaaggtgttgaggcgcttgtggtggtgcacgcgcttggg
+66725/1
CCCFFFFFHHHHHJJJEGHHIJJJJJJJJJIJJIJJHIJJJJJJHFFFDD
@1455402/1
ctcgaatagtcttttctaacttgaacagtgcgatgttttacaagggcagg
+1455402/1
CCCFFFFFGHHHHJJJJJJJJJJJJJJJFHIJIJJFHIJJJJJIJJJIII
@2794912/1
ccaaaatcaacaactactaataaattaaaaaattattaaaacaaaacatt
+2794912/1
CCCFFFFFHHHHHJJJJJJJJJJJJJJJJJJJJJJJJJJJJJJJJJJJJJ
@2794989/1
tgtacattgaaaataaaaataaaaaaaatagcaggggttattgttatgtc
+2794989/1
CCCFFFBEHHHHHJJJJJJJJJJJJJJIIJIJJJIJJJIIJJJJJJJIII
@6842554/1
cttgtatgcgaaggtgttgaggcgcttgtggtggtgcacgcgcttgggca
+6842554/1
BCCFFFFFHHHHHIAEGHIJJJJJJJJIFGIGHIHHIGIJJJHHFFFFEE
@1456340/1
cacagttccagtctcaggcacattgccattagtagactgatcagccggag
+1456340/1
CCCFFFFFHHHHHJJJJJJJJJJJJJJJJJJJHIJJJJJJJJJJJJJJHJ
@2795881/1
ggcacagctggtacgtcaggcactgcagctcgtccgacccgaag
+2795881/1
CCCFFFFFHAHHFIJEGBEHGGIIGGHIIIEEDGIIGHIIAH<F
@6843016/1
ctcagatgcaatttcttgcaagaattgcacaaagttgaagtccttgttgt
+6843016/1
@@@DDDDDBFHHFIIGGEHIIIIIGHHIIIIIIIHGHGGIHIIGHGDFHD
@6843036/1
gcgttgatgtcgcaagatagtgagacattcactttttagtcataatcttc
+6843036/1
CCCFFFFFHHHHHJIJJJJJHIIJJJJJJJJJJJJJJJJJJJJJJJJJJJ
@1456785/1
gtttccaatctccaagacaggaggctccagtacttt
+1456785/1
CBCFFFFFHHHHHJJJJJJJJJJJJJJJEB1:99CH
@2796206/1
cacgtagttctcagcttccctgcaaagttaaccatcttgtattcaaa
+2796206/1
@BCFFFFFHHHHHJJJJJJJJJJJJJJIJJJJJJJJJJJIJJJJJJJ
@1456801/1
cataatcttcagatactccaaagcattctgggctgcagatgactgtgcat
+1456801/1
CCCFDFFFHHHHHJJJJJJJJJJJJIJJJJJJJJJJJJJJJJJJJJJJJJ
@1456816/1
atccagaggcaagcgctccaagttgcttggaggcttgggcctgttttggt
+1456816/1
CCCFFFFFHHGHHJJIJJJJJJHHJIJJJJJJJJIJIJJJIEHFHIJIJ=
@1456956/1
cactctagcacgtagttctcagcttccctgcaaagttaaccatcttgtat
+1456956/1
CCCFFFFFHHHHHIJJJJJJJJJJJJJJJJJJJJJJJJJJJJJJJJJJJJ
@6843842/1
agcgcatgccgtgtttttaaatgcggggaagttgcaaaaaatattttatc
+6843842/1
B@BFFFFFHHHHHHJJJJJJJJJJJJJJHIJJJJJJJJHHFFFFEFEFEE
@1457596/1
cacgcctgggatgccacccggcaccactcccgggtgaggatgcactacat
+1457596/1
CCCFFFFFHHHHHJJJJJJJJJJJJJJJJJJJJJGIIJJJJJJJJJJHHH
@2797403/1
cccgtttccaatctccaagacaggaggctccagtactttagctttgacag
+2797403/1
BCCFFFFFHHHHHIJIIJJJJIHIJIJJJJJJIJIJJJJJGIJJJJJJIJ
@3474646/1
cttttcgccaatcatgcgcatccctagcatactaccgatatgcaatccct
+3474646/1
@CCFFFFFHHHHHJJJJJJJJJJJJJJJJJJJJJJJJJJJJJJJJJJJJJ
@776640/1
ctacgctttacacgcatgaggtaatatttattgctctcctccgattatta
+776640/1
CCCFFFFFHHHHHJJJJJIJJGIIIIJJJJJJJJJJJJJJJJJHIJIIIG
@2798584/1
tgcaaagttaaccatcttgtattcaaaagaaaacctagaatcactggttc
+2798584/1
CCCFFFFFHHHHHJJJJJJIIJJJIJJJJJJJJJJJJJJJJJJJJJJIII
@2798667/1
ggcagtaatagtacaagtgaaaagtcacttgccgatggtagaataaggat
+2798667/1
CCCFFFFFHHHHHJJIJFIJJJJJJJJJJJJJJJIJJJHHIJJJJJIJJJ
@3475700/1
accacagttccagtctcaggcacattgccattagtagactgatcagccgg
+3475700/1
1B@FFFFFHHHHHIJJJJJJJJJJJJJJJJJJJJJJJIJJJJJJJJJJJJ
@3475794/1
ctcatcttgtatagaggaggcttgggctcgctctccgaagggagcttgcg
+3475794/1
@@@FDDEDFAFFHIIIIGIGIGHGBDGCFGGCGBFHHBHBGIGBHAGGI>
@2798924/1
ttctcattcgcgtacttttcaaggaacatttgagtggttccttttagtaa
+2798924/1
CCCFFFFFHHHHHJJJJJJIJJJJJJJJJJJJJJIIJHIJJJJJJJJJJJ
@6845578/1
ggcgtcacgacacagtccttgtaattctctggtgtgacatttataaacag
+6845578/1
CCCFFFFFHHHHHJJIJJJJJJJJJJJJJJJJHIHIJJJJJJJJJJJJJJ
@6845670/1
gttgtggaactgcttcacctgtggccggcggcacgcagacgccttgatga
+6845670/1
CCCFFFFFGHHHHJJJJJJJGIJJJJJJJJJJJJHHFFDEDDDDDDDDDE
@777666/1
cgacgacactgtacagttagaaatgttacaacctctatactttgcattaa
+777666/1
@@CFFFFFGHHHHIJJGHJIJIJHIJJJJJJJJJGHIIIIJJGEGGIJIH
@1459891/1
ctattttttttatttttattttcaatgtacagacagcacttttctacgat
+1459891/1
?@@FFFFFGHGFHIJIIGGIJJJJJIJJJGIIIIJJIIGJJJJJJJJJHG
@7516963/1
gtaccaaatttcaaccaaatccgtcaaatagttgcggagattaatggtat
+7516963/1
BB@FFFFFHHHHHJJJJJJJJJJHIIJJJJJIIIJJIJJJJJJJJJJFHJ
@4148236/1
cttcggcaatctgccttggttgcggtctttgtacaccttcaggtgatcga
+4148236/1
CCCFFFFFHHHHHJJJJJJIIJJJJHJJJJJJJJJJJJJJJJJHIJJJII
@4148281/1
gtatgatgtaagtttatatgtactcatataaagacgactcattttaatat
+4148281/1
CCCFFFFFHHHHHIJIIJJJIJJJJJJJJJEIJJJFIJJJJIJJJJJIII
@5497339/1
ggaagtggtgataaagataagtataggctcaaaacctaacgacatcaatc
+5497339/1
CC@FFDDFFFHHGJJJIJJJJHIJJJJJJJJJJJJJJJJJ1DHIJJIIJI
@3476732/1
gtgcgaataaattgcatttaaagttactatatactatagattggtttcaa
+3476732/1
CCCFFFFFHHHHHJJJJJJHIJJJJJJJJJJJJJJJJJJJIJJJHIJJJJ
@4148785/1
ggttcaccaagcaagtggcgttgatgtcgcaagatagtgagacattcact
+4148785/1
@@=DDD?DHHDHHHIFGGIIEHE?GHFFHIGGGIGG@DG@GFHGHIGIII
@6846518/1
gtcccgtacccatagcaacaagatcagcgactgtcacacggtagcggaag
+6846518/1
CCCFFFFFHHHHHJJJJJJJJJJJJJJJJJJJJJJJJJJJJFHIJJJJHH
@7517884/1
cgggctatgccatttatcctcgcacgttggcagtaatagtacaagtgaaa
+7517884/1
CCCFFFFFHGHHHJJJJJJJJJIJJJIJJJJIJIJJJJJHGIJJJIJJJJ
@5498247/1
ggtggtgcacgcgcttgggcagagggaatctgattgtgctgttgtggaac
+5498247/1
@CBFFFFFHHHHHJJJJJJJJJJJJJJJJJJJJJJJJJJJJJJJJJJJJJ
@7518276/1
gcaccgacgacgacactgtacagttagaaatgttacaacctctatacttt
+7518276/1
BCCFFFFFHHHHHJJJJJJHHIJIJJJJJJJJJJJJJJJJJJJJJJJJJJ
@5498375/1
gttcagtaagaagttgatatcttctggag
+5498375/1
@?@DD4BB?F8CF2CF9:CDIHIFCEECF
@4149618/1
gcttgtggtggtgcacgcgcttgggcagagggaatctgattgtgctgttg
+4149618/1
CCCFFFFFHHHHHJJJJJJJJJJJJJJJJJJJIJJJJJJJJJJJJJJJJJ
@4814440/1
ctgcaaagttaaccatcttgtattcaaaagaaaacctagaatcactggtt
+4814440/1
CCCFFFFFHHHHHJJJJJJJJJJJJJJJJJJJJJJJJJJJJJJJJJJJIJ
@4149767/1
gccgaccacggcggcgatggacggcttcttgttgtcgcccgccggcggg
+4149767/1
CCCFFFFFHHHHHJJJIJJHHHHFDDDDDDDDDDDDDDDDDDDDDDDDD
@67869/1
gttattaggtaatgttatatattttgtcttttctgacattggtctctata
+67869/1
CCCFFFFFHFHHHJIJJJJJJJJJJJHJJJJJJJJJJJJJJJIIJJJJJJ
@68102/1
cggcagatgaggatacctcaacttcatcttatacttatccaagaaatatt
+68102/1
CBCFFFFFHHHHHJJJIJJJJJJJJIJJJJJJIJIJJJJJJJJIJJJJJJ
@2118082/1
ctggagagaagatcctcatcttgtatagaggaggcttgggctcgctctcc
+2118082/1
CCCFFFDFHHHHHJJJIIJJJJJJJJJJGIJHGJJJJDGGDHIIGIGIIJ
@1461302/1
acagctcttgcagccatccaacgggattgcccatcaatttatcttcaaat
+1461302/1
@CCFFFFFHHHHHJJJJJJJJJJJJJJJJJJJJJJJJJJJJJJJJJJJJJ
@2118786/1
tcaccagtggtcttcttgaacttcttcaattgacgcaagaagtaccagaa
+2118786/1
CCCFFFFFHHHHHJJJJJJJJJJJJJJJJJJJJJJJJJJJJJGIJJJJJJ
@2118856/1
ggcctcttgtatgcgaaggtgttgaggcgcttgtggtggtgcacgcgctt
+2118856/1
BC@DFFFFHHHHHJJGIJJCFHHJIJJJJJJJJHIGHIJIIJJJJJHHBC
@1461633/1
cttggtacaaagcaaaggtcgggcagttcgtcaacaagacattactagct
+1461633/1
CCCFFFFFHHHHHJJJJJIIJJJJJJIJJJJJJJJJJJJJJJJJJJJJJJ
@2119409/1
gctgatccgagttggatgcggttttcacgaatatattgtgggatgcttaa
+2119409/1
CCCFFFFFHHHHHJJJJJJJJGIJJJJJJJJJJJJJJJJJIJJJJJJJJJ
@69384/1
ccgacgacgacactgtacagttagaaatgttacaacctctatactttgca
+69384/1
CCCFFFFFHHHHHJJJGHIJJJJJJJJJJJIIJIJJJIIIIJJIJJJJII
@69496/1
cctgttttggtagcggcggcgcggtccgtgaggagcatgctcgccatcag
+69496/1
CCCFFFFFGHHHHJJJJJJIGHEFACDDBDDDDABBDDDDDDDDDDDDDD
@1462768/1
ctgcaaacatgccagttataaagcatagcccgaagtgctattggcacaca
+1462768/1
CCCFFFFFHHHHHJJJJJJJJJJJJJJJJJJJJJJIJJJJJJJJJJJJJJ
@779483/1
gaactgcttcacctgtggccggcggcacgcagacgccttgatgacctcca
+779483/1
CCCFFFFFHHHGHJJJGIJIJJFGIIIJIJJHHHFFDEDDCDDEDDDDDC
@70488/1
cttggttgaacggaactccaatcctttactcgaatagtcttttctaactt
+70488/1
<<@DDBBDDDFHDEHII>AEGEGFHGEEFCGGIDFHCGCHBEGGHCHBFE
@780650/1
ctgcgaagaacaatgtttatcaactacaagagggctgtttctcactagta
+780650/1
CCCFFFFFHHHHHJJJJJJJJJJJJJJJJJJJJJJJJJJJJJJJJJJJIJ
@780727/1
gctgggaaaattacactaattctatgcaaagtatagcttgtatttgttat
+780727/1
BC@DFFFFHGHHHJIJGIIJJJJJJJJJIJJHHHIJJJHIGIJIJJGIJJ
@71279/1
ctaacgctgacttgtaccaatccaaattaaatacatattatttaacctaa
+71279/1
CC@FFFFFHGGFBFGGIGFHIGGGIHIIGEHEGJIJGGGIJFIJJJIJJJ
@1464367/1
ctgggcctcttgtatgcgaaggtgttgaggcgcttgtggtggtgcacgcg
+1464367/1
CCCFFDDFHHHGHJIJIJEGHGCFHIIGIIGHIIIIHIGFHGHHIIJIHH
@1464598/1
caacagattgtttgagatgtttgtgaaactgcgacaccttgtggctgtga
+1464598/1
B<BDFFEFHHFHHJIIJJJJJJJJJJIJJJJJJIJJJJJIJJJJJJJJJH
@2122017/1
ccacagttccagtctcaggcacattgccattagtagactgatcagccgga
+2122017/1
CCCFFFFFHHHHHJJJJJJJJJJJJJJJJJJJJJJJJJJJJJJJJJJJJG
@2122167/1
gttgaaattcgcccgtcgcaccagattattgatttctctttccctgtcgg
+2122167/1
CCCFFFFFHHHHHJJIJJJJJJJIGGIJJJJIJJIJJJJJJJJJJJJJJJ
@1464980/1
tgataaagataagtataggctcaaaacctaacgacatcaatcaccagctt
+1464980/1
CCCFFFFFHHHHHHHJJJJJJJJJJJJJJJJJJJJJJJJJJJJJJJJJJJ
@6847206/1
ccagaggcaagcgctccaagttgcttggaggcttgggcctgttttggtag
+6847206/1
CCCFFFFFHHHHHJJJJJJJIJJJJJJJJJJJJJJJIJJIJGIJJIJGHG
@2799613/1
cactgagtgacggcacctccgacactgaggtcacggtactcgcggtacat
+2799613/1
CCCFFFFDDHHHGIIJJIJJGIJIJJJJIJGGHIJGDGHIJFGGH<BDFF
@6847276/1
cgttgatgtcgcaagatagtgagacattcactttttagtcataatcttca
+6847276/1
CCCFFFFFHHHHHJJJJJJHHIJJJJJJJJJJJJJJJJJJJJJJJJJJJJ
@7520108/1
gtcactaacattttctttttctagtttcaaatgacgataaaatatccact
+7520108/1
@@@DFDFFHGGFAHHFHIADCDIGIIIDEHGHGHCGGGEEIH@GHB?FDC
@7520171/1
tggagcttggtacaaagcaaaggtcgggcagttcgtcaacaagacattac
+7520171/1
@CCDFFFFHHFFHIJJJJJJJJJHHJGIHJJGIJJJJJIJJIJJJJJJJJ
@7520293/1
gggatcctaacttcgcaaccactaattccagtgataaattcactctagca
+7520293/1
CCCFFFFFHHHHHJJJJJJJJJJJJJJJJJJIJJJJJJJJJJJJJJJJJJ
@4814840/1
agcatacataataaaattagaggaagtaggtgctgggcctcttgtatgcg
+4814840/1
@CCFFFFFHHHHHJJJJJJJJJJHJJHGJJHHJJJJJCGIJJJJJJIJJJ
@1466728/1
catcaatttatcttcaaatgacgacaccacagttccagtctcaggcacat
+1466728/1
@@CFFFFFHHHHHJJIIIIJJJJIJJJJJJJJJJJJJJGHJJJJGIGIJH
@4815369/1
gttggagcttggtacaaagcaaaggtcgggcagttcgtcaacaagacatt
+4815369/1
@BCFFFFFHHHHHIJJJJJJJJJJJHJJJJJJJHIJJIJJJJJJJJJJJJ
@1467237/1
cactgagtgacggcacctccgacactgaggtcacggtactcgcggtacat
+1467237/1
CCCFFFFFHHHHGIIJJJJJJJJJJJJJJIIIJJJJHIIJJJJJHEFEFF
@6848715/1
gtgatctgtttcttggcatctatagatgtcggtggcgcacagggcacgct
+6848715/1
CCCFFFFFHHHHHJJJJJJJJJJJJJJJJJJJIJJJJJJJJJJJJJJJJI
@1467371/1
ctcggacatttcaattttatttagttggtcttggttgaacggaactccaa
+1467371/1
CCCFFFFFHHFHHJGJJJJJJJJJFEGIIJJJJJJJJIIJJJJJJJJJIH
@4815529/1
cattttctaactgaagaggaaacgattgcatctgtgaggggcgtcgggtc
+4815529/1
CCCFFFFFHHHHHJJJJJJIJJJJJJJJJJJJJJIJIJJJJJJGIHHFFD
@1467575/1
tttttgttcccacatcaggatgtggattttaatgttattattacagcata
+1467575/1
BBBFFFFFHHHHHJJJJJJHIJHGIJJJJJJJJJHGIJJJJJJJIJJJJJ
@2801801/1
gtatcagtctctctgtatactggaagtcttcatagcttttcatgaacttc
+2801801/1
CCCFFFFEHHHHHJJIJJJJJJJJJJJJJJJJJJJJJJJJJJJJIIJJJI
@4815958/1
ggcctgttttggtagcggcggcgcggtccgtgaggagcatgctcgccatc
+4815958/1
CCCFFFFFHHHHHIJJJJJJJJIFEDBBDBBBBDDCB@BDDDDDDDDDDC
@1468006/1
cgcgtcctattttagttaattagtaatgtgcattgtaaaattctagacac
+1468006/1
CCCFFFFFHHHHHJIHIIIJJJJJJJJJJJJJJJJJJJJJJJJJJJJJGI
@1468281/1
gggggaggggggagggtcattcaatgtctccttccgtcttgggtgaggca
+1468281/1
CCCFFFFFGHHDBDDDBCDDEEEEEDDEEDDDDDDDDDDDDDD?BBDDDD
@5500814/1
gtgtatacctgagcgagactcataacgcagccagatgccaaagttcttga
+5500814/1
BBCDFFEDHHHHHJJJJJJJJJJJJJJJJJJJJJJJJJJJJJJHHJJJJJ
@4816567/1
gtcctgagccatagcaaacagccactggcaatgtggatagctggacaagg
+4816567/1
CCCFFFFFHHHHHJJJJJJJJJJIJJJJJJJJJHGIIJJJJJIJJJJJJJ
@4150123/1
cactgagtgacggcacctccgacactgaggtcacggtactcgcggtacat
+4150123/1
@C@FFFFDFFHHHJIJJJJJJJIJJJJIIJHIJJJJIJJJJJJIHADDFF
@4816931/1
ctggcaatgtggatagctggacaaggcactggcaacgaccaatcatggac
+4816931/1
CCCFFFFFHHHGFIIIIIIJIIJJJIIGIJGGHHGHIIJGGIIJIIJIAC
@6849946/1
ctccaatcctttactcgaatagtcttttctaacttgaacagtgcgatgtt
+6849946/1
@@CFFFFFHHHGHJJJJJJJGIJJJJJJIJJJIJJJJJJIJGIJJIJJJJ
@6850428/1
gggtgcgtgcaggatcctcgtcattgcctggcatacaaggcaaagcaccg
+6850428/1
=1:4AA@<<8C<FG@AAFCF<<1:91CE?::??BGDG?B@?88?9D?=86
@4151054/1
gtgcgatgttttacaagggcaggttgaactcacaccattcaatttaaaag
+4151054/1
CBCFFFFFHHHHHJJJJJJJJJJHJJJJJJJJJJJJJJJJJJJJJJJJJJ
@4817791/1
ggttattgttatgtcgatgtcgaacccaaaaatgtaattaactttttttt
+4817791/1
BCBFFFFFHHHHHIIJJJJJJJJJJJJIJIJJJJGIJGIJIIIJIJJJJJ
@4817942/1
cgcaactatttgacggatttggttgaaatttggtacagatatagttt
+4817942/1
CCCFFFFFHHHHGJJJHJJJIIHJJJJJJJJJJIJIJJFDGIJJIJJ
@4818012/1
ccctaagtaagtatacatctattaaattcaaacgcagagctcattatgtt
+4818012/1
CCCFFFFDHHHHHIJJJJJJJJJJJIJJJJJJJJJJJIJJJJIIJIJJII
@4151325/1
cttgttgttaagaggtgttacctgcaacttggccaggttagggccaacag
+4151325/1
BCCFFFFFHHHHHJJEGHJJJJJJJJJJJJJJJJJJJHHJJJJJJJJJJJ
@4818263/1
tcgacgagcaagtagttcttgaagcacagacacaggtgtcttcaacggaa
+4818263/1
CCCFFFFFHHHHHIJIJJJJJJJJJJJJJJJJJJJJGHIJJJJJJJJJJJ
@6851060/1
tgctgggcctcttgtatgcgaaggtgttgaggcgcttgtggtggtgcacg
+6851060/1
CCCFFFFDHHHHHJIJJJJJIJJJFGHIJJJJJJJJJJIJJHJJHIJJJH
@782145/1
gtggaactgcttcacctgtggccggcggcacgcagacgccttgatgacct
+782145/1
CCCFFFFFHHHHHJJJJJIJJJJJJJJJJJJJJHHFFFDDDDDDDDEDDD
@4818499/1
aggtgctgggcctcttgtatgcgaaggtgttgaggcgcttgtggtggtgc
+4818499/1
=BBDDFFFHHHHHJJJJJJJJJJIJJJEGHHJJJJJJJJJJJJJHIJHII
@6168894/1
ctcttgtatgcgaaggtgttgaggcgcttgtggtggtgcacgcgcttggg
+6168894/1
CCCFFFFFHHHHHJJJCGIIJIJJJJJJJJHJJIJJGGIJJJJJHFFFDD
@3480809/1
cagccgtttctgagattagcgcgcacagacgaacagacaaacagacaaac
+3480809/1
@<<BDDDDFFFF?AEAAEF;C<E::0?B@F:DFFFFFFIC@EE=?>A;@;
@4819288/1
aaacgattgaaagtgcgggggtgacatcggacttaatacaaggaaactgt
+4819288/1
CCCFFFFFHFHHHHIJJJJJJBHHHHFFFFBDDD3@DDDDDDDDDDDDDD
@783104/1
gtcgaacactattctatgcttataccattaatctccgccactatttgacg
+783104/1
C@CFFFFFHHHHHJJJJJJJJJJJJJJJJJJJIJJJJJJJJJJJJJIJJJ
@3481320/1
acctaatacaccgccgcttaaaagataggtaccgatgagcgcttccacgc
+3481320/1
CCCFFFFFHHHHHJJJJJJJJJJJJJJJJHHJJJJJJJJJJJJJJJJHHH
@783292/1
gcctactataaatgccatacaaggtctataaaaatataatttgcctgaca
+783292/1
CCCFFFFFHHHHHJJJJJJJJGJJHIJJJJJJJJJJJJIJJJJJJJJJJJ
@4819930/1
gtcacggtagcactgagtgacggcacctccgacactgaggtcacggtact
+4819930/1
CCCFFFFDHHHHHJJJJGIIJJJJJJJJJJJIJJJJJJJIHIJJJJIIHH
@3481556/1
gcttgggcagagggaatctgattgtgctgttgtggaactgcttcacctgt
+3481556/1
@@?DDFFFHHHGGIBDHHGIIGCHHHIIIGCEIIIIIIIIIIGHGGIIII
@783806/1
gcttggtacaaagcaaaggtcgggcagttcgtcaacaagacattactagc
+783806/1
CCCFFFEFHHHHHJJJJJJIIJJJJJJIJJJJJJJJJJJJJJJJJJJJJJ
@3481975/1
gtagcactgagtgacggcacctccgacactgaggtcacggtactcgcggt
+3481975/1
@@@DDFEFHHHDFGIJBDHIJIIIIJJJJJJIIJFHIJIJGIHGIGIHF4
@6170431/1
cttgtggctgtgacttgtagtcaaggtggagattttactatctttcaagt
+6170431/1
CCCFFFFFHHHHHJJJJJJJIJJJJJCGHHJHIJJJJJJJJJJJJIIJJI
@6170453/1
tccatactttgtttcatttaaatttacgggctatgccatttatcctcgca
+6170453/1
CCCFFFFFHHHHHJJJJJJJJJJJJJJJJJJJJJJJJIJJJJJJJJJJJJ
@6170549/1
aataatctataattactttaaatcttgagattaatcacaagaacatgtaa
+6170549/1
1BBFFFFFHHHHHJJJJJJJJJJJJJJJJJJJJJJJJJJJJJJJJJJJJJ
@3482261/1
ctcttgcagccatccaacaggattgcccatcaatttatcttcaaatgacg
+3482261/1
CCCFFFFFHHGHHIJJJJJJJIJJGIJJJJJJJJJJJJHJJJJJJJJJJJ
@4820752/1
atccgagttggatgcggttttcacgaatatattgtgggatgcttaaattt
+4820752/1
CCCFFFFFHHHHHJJJJEHIJIJJIIJJJJJJJJJIJJIJJJIJIIJJJJ
@2122731/1
ctcataacgcagccagatgccaaagttcttgatcttcactgggctcttct
+2122731/1
@@@DDDDDBF@FHIIIEBGGGGEGGEGGEHIIIIIIGCGHIFDCEHIGID
@6170805/1
gtggtgcacgcgcttgggcagagggaatctgattgtgctgttgtggaact
+6170805/1
@@@@B?DEFDDHFGHEGHGHIIIIIEGHIGIHGIIIGEEEFGHHIBHGII
@6170849/1
gtttgagatgtttgtgaaactgcgacaccttgtggctgtgacttgtagtc
+6170849/1
CCCFFFFFHHHHHJIJJJJJJJJJJJJJJJJJJJJJJJHJIJJJJIJJIJ
@3483063/1
ctctgcacttggtggtccacaaacattataatagcgttgtctaacgtcgg
+3483063/1
CCCFFFFFHHHHHJJJJJJJJJJJJJJJJJJJJJJJJJJJJJIJJJJJJJ
@2123510/1
cgcttgggcagagggaatctgattgtgctgttgtggaactgcttcacctg
+2123510/1
@1;DD;BB?F@1BFI6FGCHC9CEEC?FHB?D91?DE@HG@>GHHB@FI9
@6171570/1
ctgcaacttggccaggttagggccaacagattgtttgagatgtttgtgaa
+6171570/1
CCCFFFFFHHHHHJJJHIJJJJJJJJJJJIJJJIJJJJJJJJIJJJIJJJ
@2123664/1
ctcgtcattgcctggcatacaaggcaaagcaccgacgacgacactgtaca
+2123664/1
CCCFFFFFHHHHHJJJJJJJJJJJJJJJJJJJJJJJJJJJJJJHHHHHFF
@1468505/1
gctccacttggtcaggccccgtcgcgtacttgcagaagcatggctgccca
+1468505/1
CCCFFFFFHHHHHJJJJJJJJJJJJJIJJJJJJJJJJJJJJJJJJJJJJH
@7523072/1
cactgtacagttagaaatgttacaacctctatactttgcattaaaataat
+7523072/1
CCCFFFFFHHHHHJJJJJJIJJJJJJJJJJJJIJJJJJJJJJJJJJJIJJ
@7523511/1
cactgagtgacggcacctccgacactgaggtcacggtactcgcggtacat
+7523511/1
CCCFFFFDHHFHHJJJJJJIJJIJJJJIJJGIIJJIEHIIJJIIHBDEFF
@2125707/1
agcatacataataaaattagaggaagtaggtgctgggcctcttgtatgcg
+2125707/1
@CCFFFFFHHHHHIJJJJIJIIJIIJHHJJHIJJJIJBHIIJJJJJJJJJ
@1469487/1
cctcaatctgcaccagttcatatttgggcacagttcctcgacgagcaagt
+1469487/1
CCCFFFFFHHHHHJJJIJJJJJJJJJJJJJJJJIJJJJJJJJJJJJJIJH
@7524527/1
ctgcaaagttaaccatcttgtattcaaaagaaaacctagaatcactggtt
+7524527/1
@CCFFFFFHHHHHJJJJJJJIJJJJJJJJJJJIJJJJJJJJJJJJJIJII
@7524719/1
ctctatactttgcattaaaataatgcccattttcacaggcaagggatcct
+7524719/1
CCCFFFFFHHHHHJJJJJIJJJJJJJJJJJJJJIIJJJJGIJIJJIJJJJ
@1470678/1
gttggtcttggttgaacggaactccaatcctttactcgaatagtcttttc
+1470678/1
CCCFFFFFHHHHHJJJJJJJJJJJJJJJJJJJJJJJJJIJJJJIIJJJJJ
@6852773/1
caccaggatagagttaatgccgccaagtttgacgtttatcttcaagcaca
+6852773/1
CCCFFFFFHHHHHIIJJJJJJJJJJJJIJJJJJJHJJJJJJJIJJJJJJJ
@6852837/1
ctccaaagcattctgggctgcagatgactgtgcatccttgctagtaagtc
+6852837/1
CCCFFFFFHHHHHJJJJJJJJJJJJJJJJJIJJJJJJJJJJJJJJJJJIJ
@5501621/1
tgacaataatctataattaattactttaaatcttgagattaatcaca
+5501621/1
CCCFFFFFHHHHGIIIJJJJJIJJJJJIHHGIGIJIJGIIJJJGIIG
@7525262/1
ctcgaatagtcttttctaacttgaacagtgcgatgttttacaagggcagg
+7525262/1
CCCFFFFFHHHHHJJIJJJJJJJIJJJJJJJJIJJIJJJJJIJJJJJJJJ
@5501832/1
ggactgccgccaattcactgttcattgcctgtgaaaactgcccctc
+5501832/1
CCCFFFFFHHHHHJJJJJJJJJJJJJJJJJJJJJJJJJJJJJJJJJ
@5501852/1
ccgcaatgttggagcttggtacaaagcaaaggtcgggcagttcgtcaaca
+5501852/1
CCCFFFFFHGHHHJIJJJJEHGIIJIJJJJJJHGHIJJHIDHIIHHGIJJ
@5502041/1
atgtaatttttaatgttctccaaatcgacgactcctgtggctttcagtga
+5502041/1
CCCFFFFFHHHHHJJJJJJJJJJJJJJJJJJJJJJJJIJJJJJJJJJJJJ
@2804214/1
tggatacttacttgtgtgataccacaataatttagatcattacaaaatat
+2804214/1
CCCFFFFFHHHHHJJJJJJJJJJIJJJJJJJJJJJJJJJJJJJJJJJJIJ
@1471840/1
ctggaaaaatacgtagaaaaaaatctttatttttcagttttattctgctc
+1471840/1
@@BFFFFFHHHHHHHIJJJJJJJJJIJJJJJJJJJJJHIJJIJJJJJJJI
@7525925/1
gtggatagctggacaaggcactggcaacgaccaatcatggacttttcttc
+7525925/1
CCCFFFFFHHHHHJJJJJJJJJJJJJJJJJJJJJJJJJJJIJJJJJJJJJ
@6853804/1
tatctcaacacccataaagaactgtttgcctctcatgtcccatactcctt
+6853804/1
CCCFFFFFHHHHHJJJJJJJJJJJJJJJJJJJJJJJJJJJJJJJJJJJJJ
@2805595/1
gagccttagctgcggaatgcttagcttccttcttagagcgtcccgtaccc
+2805595/1
CCCFFFFFHHHHHJIIJJJJIJJJIJJJJJJJJJJJJJJJHHJJIGIJIJ
@5503558/1
ccctaagtaggtatacatctattaaattcaaacgcagagctcattatgtt
+5503558/1
C@?DDDDFFFHABEHGIHGGGIHIHGGGEHIIGFHGH6DDGG<FGHIGGG
@5503925/1
gtgaaaagaatcacaagtaagatactgcaaacatgccagttataaagcat
+5503925/1
???;D:BADFF<CAFGGEE@A?CDCH@BBHHBG>GGGCGHHEDHADAC?B
@4152838/1
cgggtgaggatgcactacatttccgtccatcattttgtcaacgaactctt
+4152838/1
B@@FDDFFHHHHHJIJJJJJIJJJJHIJJJGIJIJJJJJJJJIIJJJJJJ
@5504615/1
ctcatcttgtatagaggaggcttgggctcgctctccgaagggagcttgcg
+5504615/1
CC@FFFFFHHDHDGHIJGIFIJJGHJIICDABFGEHIFFHIJGBHIHIAB
@6855511/1
agtttcaaaaaaactgtttcacataaataggtgagaagtgtgataatgtc
+6855511/1
=B@FFFFFHHHHHJJJJJJJJJJJJJJJJJJGHIJJJJHIIJJJJJJJII
@4821681/1
atctgattgtgctgttgtggaactgcttcacctgtggccggcggcacgca
+4821681/1
<BBFFFFFHHHHHJIJJIIJIJJJJJJJJJJJJJIJIJJIJJJJHFFDDD
@4821882/1
tgtttgtcttgtttgactgtagttgtatccagaataatcgtatggtggtg
+4821882/1
CCCFFFFFHHHHGJJJJJJJIJIJJJJJJJJJJJJJJJJJJJJJJIJJII
@4821976/1
tattaattcattagcgaaaaacttatttttcacttttaaaaatacatcag
+4821976/1
CCCFFFFFHHHHHJJJJJJJJJJJJJJJJJJJJJJJJJJJJJJJJJJJJJ
@4822153/1
cctttcttttgcgagctgctgccgaaagattagagtcgtcttctacttct
+4822153/1
CCCFFFFFHHHHHJJJJJJJJJJJJJJJJJJJJIJGIJIJJJJJJJJJJJ
@4822278/1
gtgcaggatcctcgtcattgcctggcatacaaggcaaagcaccgacgacg
+4822278/1
CCCFFFFFHHHHHJIIIJJIJJJJJJIGIJJJJJJJJJJJJJJJJJJJJH
@6174375/1
gcgactgtcacacggtagcgaaaggtgggttcgtgaatcatgccctcaat
+6174375/1
@?@?DDDDFHHBHIIEHIIIGEHHDDHIIIIIIFHGFIGHIIIGGHIIII
@6174411/1
caatttatcttcaaatgacgacaccacagttccagtctcaggcacgttgc
+6174411/1
CCCFFFFFHHGHHFGGHIIEGJJJJJJJJHHIGGIGGEIGIJJJJJFHGI
@3486029/1
gttgaaatttggtacagatatagtttagaaccttagaaaggacata
+3486029/1
CC@FFFFFHHHHHIIIJGHIIJJIIJJJJJJJJJJJJJIJJIJJJJ
@787457/1
cggtagcactgagtgacggcacctccgacactgaggtcacggtactcgcg
+787457/1
BCCDFFFFHHHGHGIJJJJJJJJJJJJJJJJJJJJJHIJJJJGHJJJJJH
@4822810/1
gcaagaagtaccagaaacgggacttagccacaatctggtctggagagaag
+4822810/1
CCCFFFFFHHHHHJJJJJJJJJJJJJJJJJJJJJJJJJIJJJJIJIJJJJ
@787554/1
cttgtattcaaaagaaaacctagaatcactggttcaaattcaaataaaat
+787554/1
CCCFFFFFHHHHHJJJJJJJJJJJJJJJJJJJIIJJJJJJJJGHIIJJJJ
@6174797/1
ctcttgtatgcgaaggtgttgaggcgcttgtggtggtgcacgcgcttggg
+6174797/1
CCCFFFFFHHHHHIJJFHIIJJJJJJJJJJIJJIJJIJJJJJJJHFFFDD
@4823095/1
gtgctgggcctcttgtatgcgaaggtgttgaggcgcttgtggtggtgcac
+4823095/1
@@@FFDFFBFDDHIGHIHIIICHII::@FFGIIIIIGHGBFGCGE;CCCH
@4823439/1
ccctggcgtaaaataacgtcaatacattggatctcctcagtaggatggca
+4823439/1
CCCFFFFFHHHHHIJIIJJJIJJIIIJJJIJJJJJJIJJJIIJJJJJIJI
@6175378/1
ctcagcatggtaagaaggtggcggccagaatctagacatgcacagctctt
+6175378/1
CCCFFFFFHHHHHJJIIIFHIIJHJIJJJJJJJJJJJJJJJJJIJJJJJJ
@4154009/1
cgaatatattgtgggatgcttaaatttacatttagtgtttgtttcatgtc
+4154009/1
CCCFFFFFHHHHHJJJJJJJJJJJJJJIJJJJJJJHHHIJJHIJJJJJJJ
@4823786/1
gtagctttctttagttttaagttagttttcatcttaagttcggaaagatt
+4823786/1
CCCFFFFFHHHHHJIJJJJJJJJJJHJJJJJJJJJJJJJJJJJIJJIIJJ
@788477/1
caccacagttccagtctcaggcacattgccattagtagactgatcagccg
+788477/1
CCCFFFFFHHHHHJIJJJJJJJJJJJJJJJJJJJJHIJJJJJJJJJJJJJ
@6175720/1
tggaactgcttcacctgtggccggcggcacgcagacgccttgacctccac
+6175720/1
CCCFFFFFHHHHHJJJJIJJJJJJJJJJJJJJHHFFFDDEDDDDDDDDDD
@4154576/1
cccagacctagcccaaattcttcttcttcagccggctttggtggttcttt
+4154576/1
CCCFFFFFHHHHHJJJJJJJJJJJJJJJJJJJJJJJJJJJJHHJIJJJJJ
@4824218/1
tgaggcgcttgtggtggtgcacgcgcttgggcagagggaatctgattgtg
+4824218/1
CCCFFFFFHHHHHJIJJIJJJJJJJJJJJJJJJJJJJJIHHHHHFFFFFF
@6176069/1
ggcagagggaatctgattgtgctgttgtggaactgcttcacctgtggccg
+6176069/1
CCCFFFFFHHHHHJJIJJJJJJJJJJJIJJJJJJJJJJJJJJJJJJJJJJ
@4155100/1
tgcgaaggtgttgaggcgcttgtggtggtgcacgcgcttgggcagaggga
+4155100/1
CCCFFFFFAFDFHJJJJJJJJJHIJFHIFHIJJJJJJIJHHHHFFFDDDD
@4824652/1
gtcactaacattttctttttctagtttcaaatgacgataaaatatccact
+4824652/1
BBBFFFFFHHHHHJJJJJJJJJJJJJJIJJJJJJJJIJJJJJJJJJIIJJ
@6176433/1
ccacatcttgtaagcagcctgacgcttagcaagtttcttagacttgccag
+6176433/1
@@@FFFFFHHDFDHIIIFIJGJJIIGIIJIJJJGGDHIEIJJIJJJJGIJ
@4155239/1
cccgtacccatagcaacaagatcagcgactgtcacacggtagcggaaggt
+4155239/1
CCCFFFFFHHHHHJJJJJJJJJJJJJJJJJJJJJJJJJJIJJJJJJJJH?
@4155425/1
ggccaaataggaaacactacgctttacacgcatgaggtaatatttattgc
+4155425/1
CCCFFFFFHHHHHJJJJJJJJJJJJJJJJJJJJJJJJGHJJJJJJJJJJJ
@4825148/1
gttctcagcatggtaagaaggtggcggccagaatctagacatgcacagct
+4825148/1
CBCFFFFFHHHHHHIJJJJJJHIJJJJJJJJJJJJJJJJJJJJJJJJJJJ
@73893/1
gttggtcttggttgaacggaactccaatcctttactcgaatagtcttttc
+73893/1
BB@FFBDDHHGFBEGHIJJHGIIIJJIGIIIJJJJIJIIJIIJFHIIIJI
@4156606/1
tatagcttgtatttgttatgtaaccactccatactttgtttcatttaaat
+4156606/1
B@@DFDDFHHFHHJJIIAJIJGIJHIIGFHGHECFHGJJJJCCDHIEFEG
@74394/1
ctgagcgagactcataacgcagccagatgccaaagttcttgatcttcact
+74394/1
CBCFFFFFHGHHHJJIJJJJJJJJJJJIJIJJJJJDHIIJJJIJIIIJJH
@74453/1
ggacggatctgcttttcgtttatgaatttttcaacttcttgcggcgcgaa
+74453/1
C@CFFDDFDDAFHIIIIIIIIIIIGEHIIIIEHIEHEDHGIIIEGEEEBC
@74618/1
ctcacatgattcatccacaaattccaacccttgcgtttcaaaacaattca
+74618/1
CCCFFFFFHHHHHJJJJJJJJJJJJJJJJJJJJJJIIJJJJJJJJJJJJI
@4157820/1
gtacattgaaaataaaaataaaaaaaatagcaggggttattgttatgtcg
+4157820/1
CBCFFFFFHHHHHJJJJIJJJJJJJJJJJJJJJJJJIJJJJJJJJJJIJJ
@1472452/1
cgatggtagaataaggattaaaaataaacttaaagattattaataagaaa
+1472452/1
CCCFFFDEHHHHGJJJJJJJJJJJJJJJJJJIJJIIJJJJJJJJJJJJJJ
@1472577/1
gtcttttctaacttgaacagtgcgatgttttacaagggcaggttgaactc
+1472577/1
CBCFFFFFHHHHHJJJJJJJIIJJJJJHJJJJJJJJJJJJJJHIJJJJJJ
@1472804/1
ctagtaagtcctgagccatagcaaacagccactggcaatgtggatagctg
+1472804/1
CCCFFFFFHHHHHJJJJJJJJJJJJJJJJJJJJJJJJJJJHIJJJJJJJI
@6179529/1
cttgttgttaagaggtgttacctgcaacttggccaggttagggccaacag
+6179529/1
CCCFFFFFHHGHHJJCGHIJJJJJJJJJJJJJIIJJJHIJJJJJJJJJJJ
@2128811/1
ctataaaaatataatttgcctgacaaataacatctaattattgcaa
+2128811/1
CCCFFFFFHHHHGJJJJJJJJJJJJJJJJJJJJJJJJJJJJJJJJJ
@7526695/1
ccgtttttaaactattttttcaatgccctaagtgagtatacatctattaa
+7526695/1
CCCFFFFFHHHHHJJJJJJJJJJJJJJJJJJJHHIIHIJJJJJJJJJJJJ
@1473755/1
gtgctgttgtggaactgcttcacctgtggccggcggcacgcagacgcctt
+1473755/1
@@?DDDDDFHHD?FBACAIDHIEHBAA9ABBGH@@FBA=DEA>9;>?;5?
@6857265/1
agcaaatggaaaaaaaaattggtgaaaagaatcacaagtaagatactgca
+6857265/1
CCCFFFFFHHHHHJJJJJJJJJGHJJJJJJJJJIJJJJHIJJJJJJJJJJ
@1473812/1
atctacctttggaaagatactgtcgaccaagtcaagtcaatttagacaag
+1473812/1
CCCFFFFFHHHHGJIJJJJIJJIJIJJJJJJHGIJJGHIIJJJJJJJJJJ
@2129135/1
ccgattattattatacttatacatcaaataattgtcaacgatttatttcg
+2129135/1
CCCFFF1DHHHHGJJJJJJJJJJJJIJJJJJJJJJJJJJJJJJJJJJJJI
@7527112/1
cctgccaccaataaatcgttttaacaactgggctctatgggacaaagtag
+7527112/1
CCCFFFFFHHHHHJJJJJJJJJJJJJJJJJJJJJJJJJJJJJJIJJJHIJ
@6857773/1
cgacaccacagttccagtctcaggcacattgccattagtagactgatcag
+6857773/1
CCCFFFDFHGHFD>FHIHGICIIJJJJJJJJIJIJJJIHIJJJIGIIJJJ
@5506303/1
gtgttgaggcgcttgtggtggtgcacgcgcttgggcagagggaatctgat
+5506303/1
?@@ADDADF@DDDDGIDBHHD?C?DCG@@D:FHA=;@;;2;A:6?;?C;;
@5506449/1
tccatactttgtttcatttaaatttacgggctatgccatttatcctcgca
+5506449/1
CBCFFFFFHHHFHIJJIJJJJJJJIJJJIJJJJJJJJJJJJJJJJJJJIJ
@5506493/1
gtaattcaagtaatattaaaacttcagctaaatgactcgcttattttttg
+5506493/1
:=?AAA2AAD2A<FBGGIBGDHIIBIEBDB>F9CEFGHCFF=CDII@C<F
@2806557/1
gtttattttgtttttctctgtgatctgtttcttggcatctatagatgtcg
+2806557/1
CCCFFFFFHHHHHJJJJJJJJJJJJJJJJJJJJJJJJJJJJJJJJJJJJJ
@5506924/1
ccactggcaatgtggatagctggacaaggcactggcaacgaccaatcatg
+5506924/1
C@CFFFFFHHHGFHJIJJJJJJJJJJJJJJIJJJIJIJIJJJJJIJJJIJ
@5507497/1
tcccacaatatattcgtgaaaaccgcatccaactcggatcagccgtttct
+5507497/1
@@CDFFFDFFFFHGGHFFHIJJJIGGIIIIHHEFHGIAHIIGIJIAFHII
@2807259/1
ctccgtgatgcgcgggtcctcgatacccacgtagtcgaagaaggtgaagt
+2807259/1
CCCFFFFFHHHHHJJJGIJJJJJJJJJJJJJIJJHIJHHHHFFFDEEEEC
@5507717/1
ctgggatgccacccggcaccactcccgggtgaggatgcactacatttccg
+5507717/1
CCCFFFFFHHHHHJJJJJJIJIIJJJJJJGIHHIIJJIJIJIJJJJJJJJ
@1475794/1
gtcacggtagcactgagtgacggcacctccgacactgaggtcacggtact
+1475794/1
CBCFFFFDHHHHHJJJJGHIIIJJJJJJJJJJJJJJJJJJFHIJJJHIHH
@1475954/1
gggctatgccatttatcctcgcacgttggcagtaatagtacaagtgaaaa
+1475954/1
CCCFFFFFHHHHHJJJJJJJJJ1FHGIJJJJJIJJJJJIJJJJJHIIJJJ
@1476096/1
gtgatctgtttcttggcatctatagatgtcggtggcgcacagggcacgct
+1476096/1
CCCFFFFFHHHHHJJJJJJJJJJJJJJJJJIIHIJIJIJJJHIJJJJJJG
@7528887/1
gctgggcctcttgtatgcgaaggtgttgaggcgcttgtggtggtgcacgc
+7528887/1
CCCFFFBFHHHHHJIJJJJHHIJ@FFGIIJJIJJJJJIIJIJJJIJJJJH
@6859548/1
ctcgcacgttggcagtaatagtacaagtgaaaagtcacttgccgatggta
+6859548/1
CCCFFFFFHHHHHJJIJJJJJIJJJJJHIJJJJJIIJJJJJJJJIIJJFH
@7529078/1
tcttggttgaacgaaactccaatcctttactcgaatagtcttttctaact
+7529078/1
CCCFFFEFHHGHHIIJJIJIJJJJIJJJJJJJJIJJJJJJJJJJGIJIJJ
@6859923/1
caacttttcatattcattgcgtctgatcaag
+6859923/1
@@<DDDFEHHHGFIIJIGHIFGGIGHIJJDG
@5509105/1
gctacagtacattctactgtttgtccattttctaactgaagaggaaacga
+5509105/1
CCCFFFFFGHHHHJJJJJJJJJJJJJJJJJJJJJJIJIIJJJJJIIIIJI
@6860299/1
cctggctcccatgtcacggtagcactgagtgacggcacctccgacactga
+6860299/1
@CCFFFFFHHHHHJIJJJJFHJJIJJJJJGHIJIJJJJJJJJJJJJJJJG
@3487821/1
ggcacagttcctcgacgagcaagtagttcttgaagcacagacacaggtgt
+3487821/1
CCCFFFFDHHHHHJJJJJJJJJJHIJIJJJJJJJJJJIJIJJJJJJJFHG
@790033/1
ctctcaggcaggcaagatgggcatagtaggtaggcgtagggtaagacacg
+790033/1
CCCFFFFFHHHHHJJJIJJJJJIJJJFIJJHIJJJJHIJJJGHIJJJJJJ
@5509968/1
gccacaatctggtctggagagaagatcctcatcttgtatagaggaggctt
+5509968/1
CCCFFFFFHHHHHJJJJJJIJIJJJJJJJJJJJJJJJJJJJJJJJJJJJJ
@790228/1
gggatggacacggagcgcgtgcagcgcacgtacgtgtggcacagctggta
+790228/1
CCCFFFFFHHHHHJJIJJJIJJJJJJJJJJHIJJHJHHHHFFFFDEEEEE
@2809875/1
gtcgaatattccctgacacctcacccagggcgggatatggaattttaatt
+2809875/1
CCCFFFFFHHHHHJJJJJJJJJJJJJJJJJJJJJHHFFFFFFEEEEEEEE
@790670/1
cactgagtgacggcacctccgacactgaggtcacggtactcgcggtacat
+790670/1
CCCFFFFFHGHDDEGIEIJIIJEGJJJGIIEFBFGGFGA<FFH;A:9?C@
@3489315/1
gttaaatgccacgacgctcggacatttcaattttatttagttggtcttgg
+3489315/1
CCCFFFFFHHHHHJJJJJJJIIJJIJJJJJJJJJJJJJJIHJJIHIJJJI
@790937/1
gctcgctctccgaagggagcttgcggccgatgacctcatactccttcaac
+790937/1
CCCFFFFFHHHHGJGIGJGHIGEHGGIJJGEGEHHGIJJJJJHHHHFFBD
@3489775/1
catcaatttatcttcaaatgacgagaccacagttccagtctcaggcacat
+3489775/1
CCCFFFFFHHHHHJJJJJJJJJJJ:GIJJJJJIIIJIJIJJJJJIJJJJJ
@3489806/1
cacttttatcttttgcacctcacgatcgattactactgctttcccaa
+3489806/1
@@CFFFFDDHHHHJJGHGHJIJJIJJIFGIIJIJJJJJEEIIIEHIG
@2811181/1
gcctgggatgccacccggcaccactcccgggtgaggatgcactacatttc
+2811181/1
CCCFFFFFHHHHHJJJJJJJJJJJJJJJJJJFHJJJJJJJJJJJJJJJJH
@3489872/1
ggcaacatcttctttggtttgtcaggggtaatgctaacgtcatagcgata
+3489872/1
CCCFFFFFHHHHHJJJJHIJJJJJJJJJGHIJJJJJJJJJJJJJJJJJJJ
@3489893/1
ggccagaatctagacatgcacagctcttgcagccatccaacgggattgcc
+3489893/1
@@@FFFDFHHHGGJJJJJJJJJJJJJJJJJJJJJJJIJJIIJJJIJJJJJ
@3489896/1
gcctcttctaaagcaaacaatgagacctgtgcaacccatttgatgctgac
+3489896/1
CCCFFFFFHHHHHJJJJJJJJJJJJJJJJIIJJJJJJJJJJJJJJJJJJJ
@2811323/1
ctgaggtcacggtactcgcggtacatgttgtgtacacctgagcgagactc
+2811323/1
BCCFFFEFHHHHFIJJJJJJJFHIJJJJJJIIHIJIIJJJIJJJJJHIJJ
@3490181/1
gtttattttgtttttctctgtgatctgtttcttggcatctatagatgtcg
+3490181/1
CCCFFFFFHHHHHJJJJJJJJJJJJJJJJJJJJJIJJJIJJJJJJJJJJJ
@3490215/1
acgcgaatttcgtttgagataaaaatgaataaaaataataacataaacga
+3490215/1
CCCFFFFFHHHHHJJJJJJJJJJJJJJJJJJJJJJJJJJJJJJJJJJJJI
@2811614/1
gccagatgccaaagttcttgatcttcactgggctcttctctgggatttcc
+2811614/1
CCCFFFFFHHHHHJIJJJJJJJJJJJJJJJIJJJJJJJJJJJJJJJJJJJ
@3490329/1
gttggcagtaatagtacaagtgaaaagtcacttgccgatggtagaataag
+3490329/1
CCCFFFFFHHHHHJHIJJJJIJJJJJJIJJJJJJJJJIJJJHIJJJJIJJ
@3490339/1
cacaaattccaacccttgcgtttcaaaacaattcattttaggttcaagtt
+3490339/1
CCCFFFFFHHHHHJJJJJJJJJJJJJJJJJJJJJJJJJJJJJHIJJJJJJ
@791672/1
ggggatctgctgtctgtggagctgatgcttgctgggcctcagctgttgga
+791672/1
CCCFFFFFHHHHHJJJJJJIJJJJJJJJIJJJJJJJJJJJJJIJGGIIJI
@6180051/1
caccagtggtcttcttgaacttcttcaattgacgcaagaagtaccagaaa
+6180051/1
CCCFFFFFHHHHHJJJJJJJJJJJJJJJJJJJJJJJJJJJJGHJJJJJJJ
@6180255/1
gtgacttgtagtcaaggtggagattttactatctttcaagtcggcataac
+6180255/1
@@@FFFFFFHHHHJIIIAFFGHHHGHIJJJJJJIIJJJJJIHIJJIIGJH
@3490788/1
tgtccacattttaataagtcactttctgagcacttataacctatctacac
+3490788/1
CCCFFFFFHHHHHJJJJJJJJJJJJJJJJJJJJJJJJJJJJJJJJJJJJJ
@792633/1
gtggtcttcttgaacttcttcaattgacgcaagaagtaccagaaacggga
+792633/1
CCCFFFFFHHHHHJJJJJJJJJJJJJJJJJJJJJJJHHIJJJJJJJJJJJ
@2812927/1
ccataatcattcctggaatccgtgtcgacggcgatgagagcccacgatgt
+2812927/1
@@CFFFFFHHHHHGGIGIGIGGFGHIGHHIIIIGEHEHJIIJJIHEDBD@
@2812965/1
aatttatcttcaaatgacgacaccacagttccagtctcaggcacattgcc
+2812965/1
@@CFFFFFHHHHHJJJJJJJJJJJJJJJJJJJJJJJJJJJJJJJJJJJJJ
@6181238/1
gaagtaggtgctgggcctcttgtatgcgaaggtgttgaggcgcttgtggt
+6181238/1
BBCFFFFFHHHHHJJJJJJJJJJJJJJJIIIJCGIIJJJJJJJJJJJJJI
@793496/1
gggctatgccatttatcctcgcacgttggcagtaatagtacaagtgaaaa
+793496/1
CCCFFFFFHHGHHJJJJJJJJJJJJJJJJJJJJJJJJJIIJJJJGHIJJJ
@76326/1
gggcagttcgtcaacaagacattactagctgagaatatttttttccgttt
+76326/1
CCCFFFFFHHHHHJJJJJJJJJJJJJJJJJJJJJJJJJJJJJJJJJJJJJ
@6181841/1
cttggttgaacggaactccaatcctttactcgaatagtcttttctaactt
+6181841/1
CCCFFFFFHHHHHJJJJJJJJJJJJJJJJJJJJJJJJJJJJJJJJJJJJJ
@4826704/1
ctcgacgagcaagtagttcttgaagcacagacacaggtgtcttcaacgga
+4826704/1
CCCFFFFFHHHHHGHIFHIJJJJJJIHGIJJJJJJJJDGHGIIJJJJJJI
@4826733/1
cttggttcgtcttttgaagattctgatattgatagttttttcattccctg
+4826733/1
CCCFFFFFHHHHHJJJJJJJJJJJJIJJJJJJJJJJJJJJJJFIJJJJJI
@4159410/1
ctcttgtatgcgaaggtgttgaggcgcttgtggtggtgcacgcgcttggg
+4159410/1
CCCFFFFFHHHHHJJJFGHHJJJJJJJJJJIJJIJJHIJJJJJJHFFFDD
@4159632/1
ctgggctgcagatgactgtgcatccttgctagtaagtcctgagccatagc
+4159632/1
CCCFFFFFHHHHHJIJJJJJJJJJJJJJJJJJJJJJIJJJJIJJJJJJJJ
@4827066/1
gacggatttggttgaaatttggtacagatatagtttagaaccttagaaag
+4827066/1
CCCFFFFFHHHHHJIJJJJJJJHIIHIHIIIJJJJJJJJJJJJJJJJJJH
@4160137/1
gctaaaactaaactactatacctgtgaaacgatcaacaataatatataat
+4160137/1
BCCFFFFFHHHHHJJJJJJJJJJJJJJJJJJJJJJJJJJJJJJJJJJJJJ
@77483/1
agcaaatggaaaaaaaaattggtgaaaagaatcacaagtaagatactgca
+77483/1
CCCFFFFFG?FHFIIJIIHIJJBFDFHHIJFIEFHHGJCGHIJFIGEIGC
@6183387/1
gttctcagcatggtaagaaggtggcggccagaatctagacatgcacagct
+6183387/1
BBCFFFFFHHHHHJJIGIJJJFHIGGIIGHIIJIJJJJJJJJJIJJJJJJ
@4828302/1
ctgcagatgactgtgcatccttgctagtaagtcctgagccatagcaaaca
+4828302/1
CCCFFFFFHHHHHJJJJJJJJJJJJJJJJJJIIJJJJJJJJJJJJJJJJJ
@6183505/1
gggctctgtgcctggctcccatgtcacggtagcactgagtgacggcacct
+6183505/1
CCCFFFFFHHHHHJJJJJJJJJJJJJJJJGIJJJJJJJJHIIJJJJJJJJ
@4161202/1
ataagatgaagaagaggagcaaatggaaaaaaaaattggtgaaaagaatc
+4161202/1
@CCFFFFFHHHHHJJJJIJJJJJJJJJJJJJJJJIIIJJFHIJJJJJJJI
@78347/1
cgatgttttacaagggcaggttgaactcacaccattcaatttaaaagaaa
+78347/1
CCCDFDFFHHHGFJGGEGFIHHHEHGIGGIHIFGHHHGIIJIJIIFIJIJ
@6860538/1
cgaaggtgttgaggcgcttgtggtggtgcacgcgcttgggcagagggaat
+6860538/1
BCBFFFDDHHHHHJJJJJJJJJJHJJJIIJJJJJJJJJJJJHHHFFFDEE
@6860542/1
cctggcaatacaacaacgacaagctgcaactgtacgaatgtgctcttgag
+6860542/1
CCCFFFFFHHHGHJJJJJJJJJJJJJJJJJJJJJJJJJIJHJJJJJJJJJ
@6184529/1
atcctaacttcgcaaccactaattccagtgataaattcactctagcacgt
+6184529/1
@@@FFBEDBHH?HE@@@@FFHBFHAECGB?EGDHCDHGCFGBDFFGGIB9
@6860993/1
ctgggctgcagatgactgtgcatccttgctagtaagtcctgagccatagc
+6860993/1
@CCFFFFFHHHHHJJJJJHIJJJJJJJJJJIGGGIJIJJIIJJJJJJJJI
@79282/1
gtggcgttgatgtcgcaagatagtgagacattcactttttagtcataatc
+79282/1
CBCFFFFFHHHHHJJJJJJJJJJFIIJJJIIJJJJJJIJJJJJJJJJJJJ
@5510807/1
gtgctgggcctcttgtatgcgaaggtgttgaggcgcttgtggtggtgcac
+5510807/1
CCCFFFFFDFHHHJJJIJJJJIIJJCHHIJJJJJJJJJJIJIHIJHJJJJ
@6861281/1
cggcggcgatggacggcttcttgttgtcgcccgccggcgggtgcgtcacg
+6861281/1
CCCFFFFFHHHHHJJJJJJJJJJJJJHHHHFFDDDDDDDDD5<@BBBDD@
@6185242/1
gggtgcgtgcaggatcctcgtcattgcctggcatacaaggcaaagcaccg
+6185242/1
BCCDFFFFHHHHHJJJJJJJJJJJJJJJJJJJJJJJJJJJJJJJJJJJJJ
@79613/1
gccagatgccaaagttcttgatcttcactgggctcttctctgggatttcc
+79613/1
@@CFFFFFHHHHHJIIJJJJJJJJJJJJJJJJIJJJJJJJJJJJJJJJJJ
@1477015/1
ataaagataagtataggctcaaaacctaacgacatcaatcaccagcttaa
+1477015/1
CCCFFFFFHHHHHJJHIJJJJJJJJJJJJJJJJJJJJJJJJJJJJJJJJJ
@3491519/1
gcacttggttcatcttttgaagattctgatattgatagttttttcattcc
+3491519/1
CCCFFFFFHHHHHJJJJJJGHIGHJJJJIJJJJIJJJJIJJJJJIJJJJJ
@3492018/1
gatggagtgagcacgggctctgtgcctggctcccatgtcacggtagcact
+3492018/1
@@CFFFFDD?FHHIJIJJJJJJJJDGIHIGGIIJJJIJIIJJJJJJJIIJ
@6862459/1
ccacgacgctcggacatttcaattttatttagttggtcttggttgaacgg
+6862459/1
CCCFFFFFHHHHHIJJIJJJJIIJJJJIIJIIJIJJFHIIJJJIIJIIIG
@2132581/1
cggggacggtgttaggctccggtagaactgcaccatttcatttggattcg
+2132581/1
CCCFFFFFH@FHFIHHIJJJJJFGHGIJJJJGGGIJJJJJJJJJJJJJJJ
@6862942/1
atcctcgtcattgcctggcatacaaggcaaagcaccgacgacgacactgt
+6862942/1
?BBFFFFFHHHHHJJJJJJJJJJJJJJJJJJJJJJJJJJJJJJJJHFFFF
@7529994/1
aggctaactatagctaaaggaagagaatagcttaaaaacaagtttcgtac
+7529994/1
@@@FFFFFFHHHHJJJJJJJJIJIGGIIIHIIIJJIJIIJJJHIIIIJHJ
@2133062/1
cttcggtactgttgtggaaatagtgtactataagtcgtatgattatttgt
+2133062/1
CCCFFFDFHHHHHJIIJJJJJJJHIIJJJJJJJJIIJIIJJIJJJJJJJJ
@4830791/1
gctaaaactaaactactatacctgtga
+4830791/1
@@@DDD?AFCFABB>GEHG@HFEH?FG
@6863292/1
gccatattcaaatgggaagtggtgataaagataagtataggctcaaaacc
+6863292/1
<<@DDDDDF<A<DBFAB@BGH<ACEHHDHHAHDDC1CFHHE@F??0BFFH
@793572/1
accaactggaacatagcagcgttgagtttgatgacagcgtagttaacttc
+793572/1
CCCFFFFFHHHHHJJJJJJJJIJJJJHIJJJJJJJJJJJIIJIJJJJJJJ
@2134011/1
cgcaccagattattgatttctctttccctgtcgggagcggagcgcgctgt
+2134011/1
CCCFFFFFHHHHHJJJJJJJJJJJJJJJJJJJJJJJJJJJIIJJJHFFDA
@793817/1
gcgatgttttacaagggcaggttgaactcacaccattcaatttaaaagaa
+793817/1
@@@DDDDDFHDH4CCFHIAH<GEAEGGGBBGHCBBGFDHHIIIGGGIIEH
@793958/1
cttcacctgtggccggcggcacgcagacgccttgatgacctccactttga
+793958/1
CCCFFFFEFHFHHJJJJJJIGIIJIJJJHHFFFEEEEEEEDDDDDDDDDD
@794062/1
ggagcaaatggaaaaaaaaattggtgaaaagaatcacaagtaagatactg
+794062/1
CCBFFFFFHHHHHJJJJJJIIJJJGHIJJJIJJJJJJJJJIJJJJJJJJJ
@5514624/1
ctataattactttaaatcttgagattaatcacaagaacatgtaaaaccaa
+5514624/1
CCCFFFFFHHHHGJIIIIJJJIJHJJGJJIJIGJJJJIJIIIIJJJIJJI
@3493602/1
ggatgcttaaatttacatttagtgtttgtttcatgtcaatcggttcataa
+3493602/1
CCCFFFFFHHHHHJJJIJJJJJIIHJJJJJJJIJJJJJJJJJJHIJJJJJ
@6186682/1
caccagttcatatttgggcacagttcctcgacgagcaagtagttcttgaa
+6186682/1
CCCFFFDFHHHHHJJJJJJJJJJJJJJJJJJJJJJJJJJIJJJJJJJJJJ
@794270/1
gatcctaacttcgcaaccactaattccagtgataaattcactctagcacg
+794270/1
@@CFDDDDHFHHFGIGEIIIIIICHGGGGEEGHIII>FHHIGIGEHIIIG
@6186832/1
ctcgaatagtcttttctaacttgaacagtgcgatgttttacaagggcagg
+6186832/1
CCCFFFFFHHHHHJJJJJJJJJJJJJJJHIJJJJJHIJJJJJJJJJJJJJ
@4832102/1
acgggctatgccatttatcctcgcacgttggcagtaatagtacaagtgaa
+4832102/1
?BBFFFFFHHHHHJJJJJJJJJJJJJJIJJJJJJIIJJJJIIJJJJHIJJ
@3494408/1
gtttataaaataattaacaactaatgttttccaaacaaacacaagcaatg
+3494408/1
CBCFFFFFHHHHHJJIJJJJJJIJJJIJJIHJJJJJJJJJJJJJJIJIJJ
@6864010/1
taacattatcatcgttctcagcatggtaagaaggtggcggccagaatcta
+6864010/1
C@CFFFFFGFHFHJJJJIJJJJGIJJHIIJJJJIFHHIGIBGGGGGIJJI
@6864375/1
gccggagcagctccggtaagtttgtcgagtagagccttagctgcggaatg
+6864375/1
CCCFFFFFHHHHHJJJHHJJIJJJJJJJJHHIJJJJJJIJJJJJJJJJJJ
@2134674/1
ccctgctattttttttatttttatttttaatgtacagacagcacttttct
+2134674/1
CCCFFFFFHHHHHJJJJJJJJJJJJJJJJJJJJIJJJJJJJJJJJJJJJJ
@3495670/1
tgggcatagtaggtaggcgtagggtaagacacggatcgcatacaccgtga
+3495670/1
CCCFFFFFHHHHHGIJJJJJJJJJHIJJJJJJJJJJJJJJJJJIJJJIJI
@6864903/1
cccgtttctttgtccctgggtaaggtatttcagggtcgtcacgacccaca
+6864903/1
@@@DFFFFDHHHFGHIIIJICHGHI<CHFHIIGGH?CF@FHIGIIGGHJI
@2135705/1
ctcatcttgtatagaggaggcttgggctcgctctccgaagggagcttgcg
+2135705/1
CCCFFFFFHHHHHJJJJJJJJJJGFIGHIIJEGIIJJJJIJJGHIGGIIH
@2136674/1
gttacctgcaacttggccaggttagggccaacagattgtttgagatgttt
+2136674/1
CCCFFFFFHHHHHJJJJJJJJGIJJJJJJJJJJJHJJJIJJIJJJJJGJJ
@2136876/1
ctcgggttggaatgattctggtgggttgtcctgcagagcttgccacatct
+2136876/1
@@@FFFFFHFBHDHAEHIGDFIBAFCEGHBGEFDHFHICFFIEHIIEIED
@3497793/1
ccgggatcaacattgcgtgctgaacaacatcacacataagaccagtagta
+3497793/1
CCCFFFFFHHHHHJJJJHIJJJJJJJJJJJJJJJJJJJJJJJJJJHIJHJ
@3497836/1
ggcgattcatacagtcgaattacatgacatcaggcttccgtacattttat
+3497836/1
CCCFFFFFHHHHHJJJJJJJJJJJJJJJJJJJJJJJJJJJHJJIJJJJJJ
@2137275/1
gggtgcgtcacgtccacgcccaggaatatcaccggctcgttgaacacctt
+2137275/1
BCCDDFFFHHHHHJJJJJJJJJJJJJJJJJJJJJJJJJIAHCDGHHFHEH
@2137513/1
ctggagagaagatcctcatcttgtatagaggaggcttgggctcgctctcc
+2137513/1
BCCFFFFFHHHHHJJJJJJJJJJJJJJIJJIIJJJJJDFHIJJIJIJJIJ
@3498377/1
ccgggttattaggtagtctagtatagcgtctcccaggaactcgagtcgct
+3498377/1
CCCFFDDFHHHHHFHIIJJJJJJJJJJJJJJJJJJJJGIJJJJJJHIJJJ
@2137882/1
ggggttattgttatgtcgatgtcgaacccaaaaatgtaattaactttttt
+2137882/1
BCCFDDFFHHHHHJJHIJHJJJJJJJJJJJJJJJIJIJJIJJJGIJJJJJ
@2137898/1
ctcatcttgtatagaggaggcttgggctcgctctccgaagggagcttgcg
+2137898/1
CCCFFFFFHHHHHJIJJGIJJJJIIJJIEIJGIGGGGEGGIICHHGJIGH
@2137953/1
ctcgccatcaggacctgcaccatgcaccgccatgccatgtaccacgcctg
+2137953/1
CCCFFFFFHHHHHJJJJJJJJJJJJJJJJJJIJJJJJJJIJIIIJJJJJI
@3500084/1
ccagaatctagacatgcacagctcttgcagccatccaacaggattgccca
+3500084/1
CCCFFFFFHHHHHJJJJJJJJJJJJJJJJIIIIJJJJJJJJJIJJGHIIJ
@3500116/1
tctttatatatataattcttctgtaagtgtgtatgtcactgaacttctct
+3500116/1
@@@DFFFF?FFHHJJIIJIGIGIEIIEFHHGGHHICFIDFHJHGIIJJIB
@6868432/1
ccgtttagcagcttcatccagaggcaagcgctccaagttgcttggaggct
+6868432/1
CCCFFFFFHHHHHJJJJJJJJJJJJJJJJJJJJJIJJHIJJJJJJJJJJI
@3500845/1
cccagacctagcccaaattcttcttcttcagccggctttggtggttcttt
+3500845/1
CCCFFFFFHHHHHJJJJJJJJJJJJJJJJJJJJJJJJJJJJFHIIJJJJG
@6869095/1
gtcctttctaaggttctaaactatatctgtaccaaatttcaaccaaatcc
+6869095/1
CCCFFFFFHHHHHEGHJJJJJJJJJJJJJIJJJIIJJJJJJJJJJJJJJI
@3501030/1
cggccttttatatttgttaactgtccttcattgagggtcgggaacttatg
+3501030/1
CCCFFFFFHHHHHJJJJJJJJJJJJJJJJJJJJJJJJHIJJJJJJJJJJJ
@3501076/1
gttattgttatgtcgatgtcgaacctaaaaatgtaattaacttttttttt
+3501076/1
@BCFFFFFHHHHFIJGIJIIIIIJIIJJJJJJJIIJIJJJJJJJJJJJJJ
@2140669/1
gttgcagaaacatcaatattaagcatcattttccattggctgggtcttac
+2140669/1
@BCFFFFDHHHFHJJJJJIJJJIHIJGIIJJJICIIJJIGHIGGDHGIJG
@3501620/1
atccagaggcaagcgctccaagttgcttggaggcttgggcctgttttggt
+3501620/1
CCCFFFFFHHGHHJJJJJJJJJHIJJJJJJJIJJJJIJJIJIJHGJJGIC
@794840/1
gccagaatctagacatgcacagctcttgcagccatccaacgggattgccc
+794840/1
CCCFFFFFHHHHHJJJJJJJJJJJJJJJJJJJJJJJJJJJJJIJJJJJJJ
@2815382/1
ggcacctccgacactgaggtcacggtactcgcggtacatgttgtgtacac
+2815382/1
C@CFFFFFHHHHHJJJIJJEHIJJJEHJJJJJJJFHIIIIIIJJJGHJHE
@2815436/1
cctgggatgccacccggcaccactcccgggtgaggatgcactacatttcc
+2815436/1
CCCFFFFFHHHHHJJJJJJJJJJJJJJJJJFHJJJJJJJJJJJJJJJJJJ
@795098/1
gccacgacgctcggacatttcaattttatttagttggtcttggttgaacg
+795098/1
CCCFFFDFHG:@@<@AEGHHGICGHIIDGHGHG?FGE?DHHIIIIIIGEG
@1478537/1
ctcgggttggaatgattctggtgggttgtcctgcagagcttgccacatct
+1478537/1
CCCFFFDFHHHHHJJJJJJJJHHJJHHJJJJJJJJJJJJJJJJJJJJJJJ
@795445/1
ctgcaacttggccaggttagggccaacagattgtttgagatgtttgtgaa
+795445/1
@@;BDBDBBFDFF;EF?C:::F;C?AFGF@>GEDFF;BBDFEFFC@DD8B
@5516384/1
cgggctctcaggcaggcaagatgggcatagtaggtaggcgtagggta
+5516384/1
CCCFFFFFHHHHHJJJJJJJJJJJJJJJJJJJJJHIJJJJJJJJJHI
@2816314/1
atcgttctcagcatggtaagaaggtggcggccagaatctagacatgcaca
+2816314/1
14:A=BDFHHHHHJJJGHJJJJJJIJJIJJJJJJJJJJJJJJJJJJJJJI
@2816778/1
ccatcatattgtttgagatcgtcaaaccaaattccttcacatacaagtca
+2816778/1
CCCFFFFFGGHHHJIFIJIJJIIIIIJIJIIIHHGGIIIIJJJJFCHIJJ
@2816908/1
cttgtattcaaaagaaaacctagaatcactggttcaaattcaaataaaat
+2816908/1
CCCFFFFFHHHHHJJJJJJJJJJJJJJJJJJJIJJJJJJJJJJJJJJJJJ
@5517148/1
ctttgcttgaacacactgtgtcgccattcctagtacggtatctcccacac
+5517148/1
CCCFFFFFHHHHHJJJJJJJJJJJJJJJJJJJJIJJJJGIJJJJJJJJJJ
@1479618/1
ctcgaatagtcttttctaacttgaacagtgcgatgttttacaagggcagg
+1479618/1
CCCFFFFFHHHHHJJJJJIJJJJJJJJIHHIJJJJGIJJJJJIIHIIIJJ
@796427/1
aggcaagggatcctaacttcgcaaccactaattccagtgataaattcact
+796427/1
?B@FFFFFHHHHHJJJJJJJJJJJJJJJJJIJJJJJJIJJJJJJJJJJJJ
@5517700/1
gatgaagaagaggagcaaatggaaaaaaaaattggtgaaaagaatcacaa
+5517700/1
CCCFFFFFHHHHHIJJIJJJJJIJJJJJJJJHHIJHGGIJJJJJJJJJJH
@1480111/1
gtcgagtagagccttagctgcggaatgcttagcttccttcttagagcgtc
+1480111/1
@@@DFFFEHHHGFHGIGGHIJIIGIJIHIJIJIJJJJHIJJJJIJGGJHG
@796712/1
ctcatcttgtatagaggaggcttgggctcgctctccgaagggagcttgcg
+796712/1
@CCBDDEDFDDFFHIIEAFDFFHCGGGHIIEEGHI>@6B@;AE@B=C@DA
@2817599/1
tgctgttgtggaactgcttcacctgtggccggcggcacgcagacgccttg
+2817599/1
CCCFFFFFHHHHGJJJJJJJJJJJJJJJJJJJJJJJHHHFFDDEDDDDDD
@2817629/1
gcagccagatgccaaagttcttgatcttcactgggctcttctctgggatt
+2817629/1
CCCFFFFFGHHHHJJJJIJJJJJJJJJJJIJJJJJIGIJJJJJIJIJFHI
@1481613/1
gtgctgggcctcttgtatgcgaaggtgttgaggcgcttgtggtggtgcac
+1481613/1
CCCFFFFFFHHHHJJJJJJJJJJIJEGHIJJJJJJJJJJIJJIJJHIJJJ
@6190405/1
agcatggtaagaaggtggcggccagaatctagacatgcacagctcttgca
+6190405/1
@BCFFFFDHHHHHJJIJJJIJJJJJJJJJJJJJJJJJJIJJJJJJJJJJJ
@1481776/1
cgcgacagatgtctttctagtgcgtccgtctgattctgtgatagtga
+1481776/1
CCCFFFFFHHHHHJJJJJJJJJJJIJJJIIJJJJJJJJIJJJJJIJJ
@2819338/1
cgcccaaatttataatcatcaaaaataatgcatgaagattgcgcagatgg
+2819338/1
CCCFFFFFHHHHHJJJJJJJIIJJJJJJJJIJJJJJJJJJJJJJJJIJIJ
@4832674/1
ggcagagggaatctgattgtgctgttgtggaactgcttcacctgtggccg
+4832674/1
CCCFFFFFHHGHHJJJJJJGHJJJJJJJJJJIGIIJJJJIIJJJHJIJJJ
@1482342/1
ctccgatttgtcgtcccaaggaaactccttgttaagtctcttctgttgca
+1482342/1
CCCFFFFFHHHHHIJJJJJJJJJJJIJJJJJJJJJJIJJJJJJJJJJIIJ
@6191172/1
ctgcaaacatgccagttataaagcatagcccgaagtgctattggcacaca
+6191172/1
CCCFFFFFHHHHHJJJJJJJJJJJJJJJJJJJJIJHHJJJJJJJJJJJJJ
@4833211/1
gttctcagcttccctgcaaagttaaccatcttgtattcaaaagaaaacct
+4833211/1
CCCFFFFFHHHHHJJJJJJJJJIJJJJJJJJJJHIJJJJJJJJJJJJJJJ
@4164186/1
tgaaactgcgacaccttgtggctgtgacttgtagtcaaggtggagatttt
+4164186/1
CCCFFFFFHHHHHJJJJJIJJJJJHIHIJJJIJJIJJJIJDGIGIGIIJJ
@7532686/1
ggcagagggaatctgattgtgctgttgtggaactgcttcacctgtggccg
+7532686/1
CCCFFFFFHHHHHIJJJJJJJJJJJJJJJJJIJJJJJJJJJJJJJJJJJJ
@4164328/1
gtcgagtagagccttagctgcggaatgcttagcttccttcttagagcgtc
+4164328/1
@@@DFFDDHFFDHIHIJIGJFIGIJJGGIJIGIJJIJIJJIJJIJGIIHJ
@6191743/1
gcaggatataatagcatggattatacattacacttactaatatagtaaaa
+6191743/1
CCCFFFFFHGHHHJJJJJJJJJJJJJJJJJJJJJJJJJJJJJJJJJGIJI
@4833629/1
gggtgcgtgcaggatcctcgtcattgcctggcatacaaggcaaagcaccg
+4833629/1
BCCDDFFDHHGHHJJJJJJJJJJJJJJJJJJJJJJJJJJJJJIJJJJJIJ
@4164600/1
tgtttgtctgtttgtctgtgcgcgctaatctcagaaacggctgatccgag
+4164600/1
CCBFFFFFHHHHHJHHJJHIJJJJJJJJJJJJJJJJJJJJJJJJIIJJHI
@4164840/1
gccagatgccaaagttcttgatcttcactgggctcttctctgggatttcc
+4164840/1
CCCFFFFFHHHHHJJJJJJJJJJJJJJJJJJJJJJJJJJJJJJJJIJJJJ
@1483758/1
ctcagcatggtaagaaggtggcggccagaatctagacatgcacagctctt
+1483758/1
@CCFFFFFGHFHHIJJGGHIBGIIJJJIIIGJJIIJJGJJIIJJIIJIIJ
@4164886/1
ctcgaatagtcttttctaacttgaacagtgcgatgttttacaagggcagg
+4164886/1
CCCFFFFFHHHHHJJJJJJJJJJJJJJJHIJJIJIHIJJJJJJJJJJJJJ
@4834255/1
ccttagtacacctaatgaggactatttggcgttactgcttaatactactc
+4834255/1
CCCFFFFFHHHHHJJJJJJJJJJJJJJIJJJJJJJJJJJJJJJJJJJJJJ
@4834386/1
ctgttcgtctgtgcgcgctaatctcagaaacggctgatccgagttggatg
+4834386/1
@CCDFFFFHGHHHJJJJJJJJJJJJJJJJJJJJJJJIJJJJFHDGIJGHH
@4834403/1
gtaatatttattgctctcctccgattattattatacttatacatcaaata
+4834403/1
CBCFFFFFHHHHHJJJJJJJJJJIJJJJJJJJJJJJJJJJJJJJJCHHIJ
@4165125/1
gcttcttagaagatagtaaatagcccagtcaacggatggccaaataggaa
+4165125/1
CCCFFFFFHHHHHJJJGHJJJJJJJJJJJJJJJJJJJJJJJJJJJJJJJJ
@7533330/1
ctgcaacttggccaggttagggccaacagattgtttgagatgtttgtgaa
+7533330/1
CCCFFFFFHHHHHJJJGHJJJJJJJJJJJJJJJJJJJJJJJJJJJJJJJJ
@4165287/1
agcgcgcgcggaacgccaccaggtgcgcgtagtacgcgggcgccgggatg
+4165287/1
CCCFFFFFHHHHHJJJJJJJJJJHJJJHHEDDDFEDDDDDDDDDDDDDDD
@1484329/1
cgggaattttgtttggtatctgataccgacacatggtaggttccatggat
+1484329/1
;@@D?@DDHFB:DFEEHGIIEGICACGFIGFHIGCBHE@@??DGDGG>==
@7533613/1
tggtcttggttgaacggaactccaatcctttactcgaatagtcttttcta
+7533613/1
BCCDFFFFHHHHHJJJJJJJJJJJJJJJJJJJJJJJJJJJJJJJJJJJJJ
@7533630/1
cctgtttgttttatcgtcgccttgagaagcagacacaagcttcttctgtt
+7533630/1
CCCFFFFFHHHHHJJJJJJJJJJJGIIJJJIJJJJJJGIJJJJJJJJJHJ
@1484508/1
ccgacgacgacactgtacagttagaaatgttacaacctctatactttgca
+1484508/1
@BBFFFFFHHHHHJJJJJJJJJJJJJJJJJJJJJJJJJJJJJJJJJJJJI
@7533647/1
gtctgtttgtctgtttgtctgttcgtctgtgcgcgctaatctcagaaacg
+7533647/1
CBCFFFFFHHHHHJJJJIJJJJJJJIJJJIJJJJJJJJJJJJJJJJJJJJ
@4835234/1
cttggtgacggcgtgcacggtgatggcgcgcgccatggcgatgggcgtgc
+4835234/1
CCCFFDFFHHHHHIIJJJJJIJJJJJJJJJJIJHHHFFFDDDDDDBDDDB
@797036/1
gtaggtaatattattaaacgaagaacatgcggctgaattgcagcatcttg
+797036/1
CCCFFDFFHHHHHJJJJJJJJJJJJJJJJJJJJJJJJJJJJJJJJJJJJJ
@4166555/1
cactgtacagttagaaatgttacaacctctatactttgcattaaaataat
+4166555/1
CCCFFFFFHHHHHJJJJJJJJJJJJJJJJJJJJJJJJJJJJJJJJJJJJJ
@4835950/1
cacccagtcgcgcttggtcgtcttgccaccacccgcattctcttctcccg
+4835950/1
@BCFFFFFHHHHHJJJJGHIIIJJJJJJJJJJJJJJGIJIIIJJJJIHHE
@4836055/1
cacctgtggccggcggcacgcagacgccttgatgacctccactttgatga
+4836055/1
CCCFFFFFHHHHHJJJJJJJJJJJJJHHHFFFFFEEEEEDDDDDDDDDDE
@4836131/1
ttcttagagcgtcccgtacccatagcaacaagatcagcgactgtcacacg
+4836131/1
CCCFFFFFHHHHHJJJJJJJJJJJJJJJJJJJJJJJJJJJJJJJJJJJJJ
@4166989/1
cgacgctcggacatttcaattttatttagttggtcttggttgaacggaac
+4166989/1
CCCFFFFFHHHHHJJJJJJJJJJJJJJJJIJJJIJJJJJIJJJJJJJJJJ
@4836269/1
aatcttcagatactccaaagcattctgggctgcagatgactgtgcatcct
+4836269/1
@@@FDFFFHGHHFIIJIIGHIJJIJJIEGGIGIJIIJJIJJIHHIJJJJI
@4836458/1
ctcagatacaccgtcacggaacacaaatatcttcttcggcaatctgcctt
+4836458/1
@CCFFFFFHHGHHHIIGIJIIIJIIJIJJJJJJJJFIJJJGGIJJJJIJJ
@7534537/1
gcagagggaatctgattgtgctgttgtggaactgcttcacctgtggccgg
+7534537/1
CCCFFFFFHHHHHJJJJJJJJJJJJJIJJJJJJJJJJJJJJJJJJJJJJJ
@4836518/1
cttgttgttaagaggtgttacctgcaacttggccaggttagggccaacag
+4836518/1
@@@ADDDDDFH?DFHFHHBH@FHIIGGGA<CA<:CFC:?DFEGCHHCFHG
@1486463/1
gggaagtggtgataaagataagtataggctcaaaacctaacgacatcaat
+1486463/1
CCCFFFDDHFHHHJJJJJJJJJIIGJJJJJJJJJJJJJJJJJJJJJJJJJ
@1486484/1
ctggttcatacggcgcgcggtcgcctccttgatgcattgcgtcagaatgc
+1486484/1
@@@FFDDFHGHHFGG<HGHHHGJJJIGGHGGIGHHHHHGFEFDDDCCCCD
@5519606/1
cgcgctaatctcagaaacggctgatccgagttggatgcggttttcacgaa
+5519606/1
CC@FFFFFGDHHGJIJIJJIJIGGJGIH?G1BGIIGGHJIIIJJDHGEGG
@80846/1
gccagttataaagcatagcccgaagtgctattggcacacaggcataatgc
+80846/1
CCCFFFFFHHHHHJJJJJJJJJJJJGIIJJJJJJJJJJJJJJJJJJJJJJ
@7535184/1
ggtgctgggcctcttgtatgcgaaggtgttgaggcgcttgtggtggtgca
+7535184/1
CCBFFFFFHGHHHJJJJJJJJJIHHJCHHHJJJIJJJJJJIJJHJJIIJJ
@7535246/1
ctgatttctatttcttttgtattttttattag
+7535246/1
41144222=AD>D4AF><<<CDIJI9EEEC4C
@7535380/1
gacgcttagcaagtttcttagacttgccagttcccacttcacgacgcttc
+7535380/1
CCCFFFFFHHHHHIJJJJJJJJJJJJJGIIIJJJJJJJJJJJJJJJJJJJ
@7535382/1
ctcaaaaaatcacgtttatacattttttttttaatttttgtgttacgatt
+7535382/1
CCCFFFFFHHHHHJI:EHIJJGJJJJJJJJJJJIGJJJJDDEHHHHFFFF
@5520644/1
gtatgtttatgctcttgacctacttgtagacacggcagatgaggatacct
+5520644/1
@@@DFDEDHFFHHIHEGGIJJGJJJIEHGIJJJIIJIJFIICHIGIJEHH
@81435/1
ggtgggttcgtgaatcatgccctcaatctgcaccagttcatatttgggca
+81435/1
BC@FFFFFHHHHHJJJJJJJJJJJJJJJJJJJJJJJJJJJJIJJJJJJJF
@2820447/1
tgtttgtctgtttgtctgtttgtctgtttgtctgtttgtctgtttgtctg
+2820447/1
CCCFFFFFHHHHHJIJJJJJJJIJJJJJJJIJJJJJJJJJJJJJJJIJJJ
@5520805/1
cgtcttgggtgaggcataacggggtgggttttacagactagaacccaccc
+5520805/1
CCBFFFFFHDFHHJJIJJJIJJJJEGHH?FHIJIJJIJJIH@8=DEHHHH
@81692/1
gtcgtcgtaatgttcttaagtgcattcaacgaataacagttcttcatctg
+81692/1
BC@FFFFFHHHHHIIIJJJJIJJJJJIIJIIJJJJJJIJHHIIJJJJJJJ
@81699/1
tctgcacttggtggtccacaaacattataatagcgttgtctaacgtcgga
+81699/1
CCCFFFFFHHHHHJJJJJJJJJJJJJJJJJJJJJJIJJJJJJJJJHIJJG
@2820661/1
ctggacaatgtttttttaataaatttttaatttattagtagttgttgatt
+2820661/1
CCCFFFFFHHHHHJJJJJJJJJJJJJJJIIJJJJJJJJHJJJJJJJJHIJ
@5521236/1
ctaggttcttatcaatataaagggctccgaggaaagcttcaagtaaatca
+5521236/1
CCCFFDFFHHHHHJIJIJJJJJJJJJJJIJJJIJJJJJJJIIJJJJJJJJ
@5521605/1
ctgcaacttggccaggttagggccaacagattgtttgagatgtttgtgaa
+5521605/1
CCCFFFFFHHHHHJJJIJJJJJJJJJJJJIJJJJJJJJJJJJIJIJHIJJ
@82380/1
ggcgaattttgcgatctgcgtggtagcgtactaccagcgttgatagattc
+82380/1
CCCFFFFFHHHHHJJJJJJJJJJHIJJJJJJJJJJJJJJJJJJJJJHJJJ
@82455/1
cttcttctcttttttctcctttcttttgcgagctgctgccgaaagattag
+82455/1
4=BFFFFFHHHHHJJJJJJJJJJJJJJJJJJJJJJJJJJJJJJJJJJJJJ
@2821428/1
ccagtactttatttattgtaaaccgcgatgattttggacgtatttttgtt
+2821428/1
CCCFFFFFHHHHHJJJJJJJJJJJJJJJJJJJJJJJJJJJHIJJJJJJJJ
@5521978/1
gggcctcttgtatgcgaaggtgttgaggcgcttgtggtggtgcacgcgct
+5521978/1
@@@FFFDFHFFHHIIGBEEG<CCFGAHICHGGGIHHC8CGFFHIIGGBBF
@2821579/1
cgatgttatacatatagcatttcggatctatagaggctgtcactgcagcg
+2821579/1
CCCFFFFFHHHHHJJJJJJJJJJJJJJJIJJJJJJJJJJJJJJJJJIJJJ
@82946/1
cctctatactttgcattaaaataatgcccattttcacaggcaagggatcc
+82946/1
CCCFFFFFHHHHHJJJJJJJJJJJJJJJJJJJJJJJJJJJJJJJJJJJJJ
@83117/1
gtgtacacctgagcgagactcataacgcagccagatgccaaagttcttga
+83117/1
B@@DFFDDFHHHFJIHIDHJIIJIGGGIIJIJJJGGGIIGGIIFGHIJII
@83569/1
catcaatttatcttcaaatgacgacaccacagttccagtctcaggcacat
+83569/1
CCCFFFFFHHHHHJJJJJJJJJJJJJJJJJJIJJJJJJHIJJJJJJJJJJ
@5523023/1
ctggagagaagatcctcatcttgtatagaggaggcttgggctcgctctcc
+5523023/1
CCCFFFFFHHHHHJJJJJIJJJJJIJJJJJJIJJIIJGHIGEIIIJJJJJ
@83911/1
gcaaatggaaaaaaaaattggtgaaaagaatcacaagtaagatactgcaa
+83911/1
@@@FFFFFDHHHHGGGHFDGGDFEHHIGGHIIHIIIICEHIHGGIJIGIJ
@83991/1
caccttgtggctgtgacttgtagtcaaggtggagattttactatctttca
+83991/1
BCCFFFFDHHHHHHIIJJJJHIJIJIJJJFGHGIGIHJJIJJJJJJIJJE
@84053/1
gtttgagatcgtcaaaccaaattccttcacatacaagtcagtgttgaaat
+84053/1
CCCFFFFFHHHHHJJJJJJJIIJJJJJJJJJJJJJJJJJJJJJJJJJJJJ
@797552/1
gtcataatcttcagatactccaaagcattctgggctgcagatgactgtgc
+797552/1
CCCFFFFFHHHHHJJJJJJJJJJJJJJJJJJJJJJJJJJJJJJJJJJJJJ
@4167619/1
cgatggtagaataaggattaaaaataaacttaaagattattaataagaaa
+4167619/1
BCBFFFDDHHHHHJJJJJJJJJJJJJJJJJJJJIJIJJJJJJIJJJJJJJ
@84483/1
cagcagagtgcacacaatggtgaactggcgttcatgcggcaaacgcctat
+84483/1
CCCFFFFFHHHHHJJJJJJJHIGIJJJJIJJJJJJJJJJJJJJJJJJJJJ
@798004/1
gcctaaataatgctgaatattaaactggaaatatccacacgtattttttt
+798004/1
CCCFFFFFHHHGHJJIIIJJJJJJJJJJHHIIJJJJJJJJJHIIJJJJJJ
@6192977/1
gtgcgatgttttacaagggcaggttgaactcacaccattcaatttaaaag
+6192977/1
CBBFFFFFFHHHHJJJJJJIJJJJJIJIIJJJJJJIJJJJJJJJJIJJJH
@4168159/1
cctggatattcgtatttgacacagaattcagcgacaaatacttctgcgaa
+4168159/1
CCCFFFFFHGHHHJJJJJJJIJJJJJJJJIJJJJJJJJIJJJJJJJIJJJ
@4837976/1
gtggattttaatgttattattacagcatacataataaaattagaggaagt
+4837976/1
CBCFFFFFHHHHHHIIIJJIJJJJJJJJJJJJJJJJJJJIJJJJJJHIJG
@4168298/1
tggcaaaggtagtaagtcagctgttccacttcatcatcagggatcttgcc
+4168298/1
CCCFFFFFHFHHHJJJJJJJJJJJJJJJJJJJJJJJJJJJJJIJJJJJJI
@6193354/1
gggcacagttcctcgacgagcaagtagttcttgaagcacagacacaggtg
+6193354/1
CCCFFFFFHHHHHJJJJJJJJJJJIJJJJJJJJJJJJJJJJJJJJJJJHI
@4838374/1
ctatgccattcatcctcgcacgttggcagtaatagtacaagtgaaaagtc
+4838374/1
CCCFFFFFHHHHHIJIJIIIJJFHJIJIJHIJIJJFHIIJJHIJJJJJIJ
@4838469/1
gcaaagataagatgaagaagaggagcaaatggaaaaaaaaattggtgaaa
+4838469/1
BCCFFFFFHHHHHJJJJJJJJJJJJJJJJJJIJJJJJJJJIIIJJFHIJJ
@4168862/1
ctcataagaagttggttgaactggtgcaatttcttcatgtgtggtcatta
+4168862/1
CCCFFFFFFHHHHJJIIJIJJJJJHIIIJJJJIIJJIJJHIJJJGHJJJJ
@6193685/1
gccagatgccaaagttcttgatcttcactgggctcttctctgggatttcc
+6193685/1
@BCFFFFFHHHHHJGHJJJJJIJJJJJJJJJIJJJJJJJJJJJJIJIJJJ
@6193922/1
gtgctgttgtggaactgcttcacctgtggccggcggcacgcagacgcctt
+6193922/1
CCCFFFFFHHHHHJJJJJJJJJJJJJJJJJJJJJJJJHHFFDDDDDDDDD
@4839445/1
tcccatgtcacggtagcactgagtgacggcacctccgacactgaggtcac
+4839445/1
CCCFFFFFHHHHHGHJJJJJJJJHIJJJJJJJJJJJJJJJJJJJJJHIJJ
@4170063/1
ctcctttcttttgcgagctgctgccgaaagattggaatcgtcttctactt
+4170063/1
CCCFFFFFHHHHHJJJJJJJIJJJJJJIIIGIIJJJJJJJHIJJJIJJJJ
@4839848/1
ctgatagagacgatttcaccagtggtcttcttgaacttcttcaattgacg
+4839848/1
CCCFFFFFHHHHHJJJJJJJJJIJJJJJJJJJJJJJJJJJJJJJJJJJJJ
@4170144/1
caacatatctccgctactaggaagaactgaggctgatcctggttcctata
+4170144/1
@;?D?ADDBFHBFEAFHIHIB9BAF9CBEH9;BF3;FGEFEG9DFFHGGI
@3503178/1
gtcgcaagatagtgagacattcactttttagtcataatcttcagatactc
+3503178/1
CCCFFFFFHHHHHJIIIJJJJJJIJJJJJJJGJJJJJJJJJJJJJJJJJJ
@3503475/1
ggtgcgtgcaggatcctcgtcattgcctggcatacaaggcaaagcaccga
+3503475/1
BCBFFFFFHHHHHJJJJJJJJJJJJJJJJJJJJJJJJJJJJJJJJJJJJI
@4840373/1
gccataaacagtgtgctgggcatcattcttagtgattgtaacgcccactt
+4840373/1
CCCFFFFFHHHHHIJJJJJJJJJJJJJJJJJJHIJJJJJJJJJJJJJJJJ
@6195108/1
ctccaatcctttactcgaatagtcttttctaacttgaacagtgcgatgtt
+6195108/1
CCCFFFFFHHHHHJJJJJJJJJHJJJJJJJJJJJIJJJJJJDHIJJJIIJ
@3504215/1
ctctttctttggagtttgtatacttaattcgatgttatacatatagcatt
+3504215/1
CCCFFFFFHHHHHJHIJJHIJJJJJJJJJJJIJJJJJJJJJJJJJJIJJJ
@6195924/1
gtggtgataaagataagtataggctcaaaacctaacgacatcaatcacca
+6195924/1
BBBFDDFFHHHHHJJJJHJJJJJJJJJJJJJJJJJJJJJJJJJJJJJJJI
@3504693/1
gtaagaaggtggcggccagaatctagacatgcacagctcttgcagccatc
+3504693/1
CCCFFFFFHDHHH@GGIJJHIIJJJJIIIIIJJJIIJGIJIEHIJIJGHE
@6196409/1
gtggtgcacgcgcttgggcagagggaatctgattgtgctgttgtggaact
+6196409/1
BBCFFFFFHHHHHJJJJJJJJJJJJJJJJJJJJJJJJJJJIJJIJJJJJJ
@3505217/1
ggtggagcagatatagcggtggaggggaacacagtttgggttgggggtcg
+3505217/1
BB?DFFFFHHHGHJJIIJJGHIHGIJJGIIJJJJEHIJJJCGHJJHF=AD
@3505929/1
ctcatcttgtatagaggaggcttgggctcgctctccgaaggg
+3505929/1
@@@DDDBADAFHBEH?BCB:@CBHIA@?;CG@3B<968D6;7
@3506284/1
cttgttgttaagaggtgttacctgcaacttggccaggttagggccaacag
+3506284/1
CCCFFFFFHHHHHJJFHHIIJJJJJJJJJJJJJJJJJHIJJJJJJJJJJJ
@6871220/1
cggctgaattgcagcatcttgtcgagaacatgaagccgctttggtttacg
+6871220/1
CCCFFFFFHHHHHJJJJJJJJHJJJJJJJJJJJJJJJJJJJJJJHIJJJJ
@3507582/1
gttacctgcaacttggccaggttagggccaacagattgtttgagatgttt
+3507582/1
C@CFFFFFHHHHHIIJIJHIJFHJJIJJJGIIGIGHIJIIJJHGIIJGIJ
@3507811/1
cgatggtagaataaggattaaaaataaacttaaagattattaataagaaa
+3507811/1
CCBFFFDDHHHHHIJJJJJJJJJJJJJJJJJJJJJIJJJJJJJJJJJJJJ
@2143729/1
atatacttagtgcacaactttggtaggtatatagatttataatgtaatgt
+2143729/1
CCCFFFFFHHHHHJJJJJJJJJJGIJJHIJJJJJJJJJJJJJJJIJJJJI
@3507999/1
actggcgttcatgcggcaaacgcctattaacattatcatcgttctcagca
+3507999/1
CCCFFFFFHGHHGIJJJIJJJJJJIGIIIJJIGIGGBFHEHIJJJJJIJJ
@5523977/1
gcataacgggccgcgactccgccctcttcctcgggttggaatgattctgg
+5523977/1
CCCFFFFFHHHHHJJJJJJJJJJJJJJJJJJJJHHHFFDEEEEDDFFDED
@5524055/1
cctgagccatagcaaacagccactggcaatgtggatagctggacaaggca
+5524055/1
CCCFFFFFHHHHHJJJJJJJJJJJJJJJJJJHIJJJJJJJJJIJJJJJJJ
@5524151/1
cggcagatgaggatacctcaacttcatcttatacttatccaagaaatatt
+5524151/1
CCCFFFFFHHHHFIHJJIJJJJJJJJJJJJJJJJJJJJJJIIJIJJJGIJ
@2144114/1
gtagaataaggattaaaaataaacttaaagattattaataagaaaaaaat
+2144114/1
CBCFFFFFHHHHHJJJJJJJJJJJJJJJIJIJJJJJJJJJIJJJJIIJJJ
@2144606/1
ctccgtccgcgtggatgtcggtcttcgcgtggaagttttatttctccatt
+2144606/1
CCCFFFFFHHHHHJIJJIJJJIJJJJIJJIJJJJIHIJJJJJJJJHHHHH
@3508940/1
ggagcttggtacaaagcaaaggtcgggcagttcgtcaacaagacattact
+3508940/1
CCCFFFFFHHHHHJJJJJJJJJHHIJJJJJGIJJIJGIJJJJJJJJJJJJ
@5525345/1
cgccacatcaatgttgataaaggctttattggtaaatatagcggattgga
+5525345/1
CCCFFFFFHHHHHIJJJJJJJIJJJJJJIJJJGIJJJJJJIIJJIJJJJI
@5525422/1
gggatcctaacttcgcaaccactaattccagtgataaattcactctagca
+5525422/1
?@@DAFFDFHDFHGIIIIIIGIIIEGIEGHHGGEIGEIGHIIIIIIIGEI
@5525630/1
gtcctttatacatttcggcatggcgatcatgtcgatggcttggtttattc
+5525630/1
C@CFFFFFHGHHHJJJGIIIIJJJJIJJIIIJJJJJIIIGIJIHIJGGII
@5525819/1
ccgtttagcagcttcatccagaggcaagcgctccaagttgcttggaggct
+5525819/1
?<?=BDDDHHDFBG@FIGHGGIIIIIIIGEEHAHG@GBD<GCCHGBFG?C
@2146061/1
gtcaaagatgaaaaagtgccactgaacgaaaagggtacaataattaataa
+2146061/1
@@BFFFFFHHHHGIJJEHIJJJJJJJJJJJIJJJIHHJJJJJJJJJJJJI
@5526195/1
aaccgattgacatgaaacaaacactaaatgtaaatttaagcatcccacaa
+5526195/1
@CCFFFFFHHHHHJJJJJJJJJJJJJJJJJHGIJJJJJJJJJJJJJJJJJ
@2146423/1
cacgaatatattgtgggatgcttaaatttacatttagtgtttgtttcatg
+2146423/1
CCCFFFFFHHHHHHIJJJJJJJJJJJJJJJJJJJJJJCFCGIHGHJJJJJ
@2823693/1
tggacaaggcactggcaacgaccaatcatggacttttcttcaatatccac
+2823693/1
CCCFFFFFHHHHHJJJJJJJJJJJJJJJJJJJJJJJJJJJJJJJJJJJJJ
@1487724/1
gtcacggtagcactgagtgacggcacctccgacactgaggtcacggtact
+1487724/1
CCCFFFFDHHHHHJJJJHIJJJIJJJJJJJJJJJJJJIJJIJJJJJHIHH
@85817/1
ggaacattcgactgatccggtgagggatgcgtgacgtcagcccctacgat
+85817/1
CCBFFFFFHHHHHJJJJJJJGIJJJJJJJJJJJJJJIJJJJJJJIHHIII
@5527113/1
aaccatcttgtattcaaaagaaaacctagaatcactggttcaaattcaaa
+5527113/1
CCCFFFFFHHHHHJJJJJJJJJJJJJJJJJJJJJJJJJIJJJJJJJJJJI
@2824523/1
gtctggagagaagatcctcatcttgtatagaggaggcttgggctcgctct
+2824523/1
CCCFFFFFHHHHGJJJJIJJJJJJJHIGJJJJJJJJJJJGGIIIJGGCGI
@4172639/1
gttctcagcatggtaagaaggtggcggccagaatctagacatgcacagct
+4172639/1
CCCFFFFFHHHHHGHIJJJJJHIJJIJJJJJJJJJJJJJJJJJJIJJJJI
@5527825/1
cgacgacactgtacagttagaaatgttacaacctctatactttgcattaa
+5527825/1
@@@DDDAAFBHFBFGIFGBHHIEEHFGIIHIIIHGIJIIHIGIIIGFEEE
@4172715/1
ctttagcacttggttcgtcttttgaag
+4172715/1
@?@D?DBBCFD?F<AA@<<AFHB?1<F
@5527878/1
gccagatgccaaagttcttgatcttcactgggctcttctctgggatttcc
+5527878/1
CCCFFFFFHHHGHJEEGIIGIJIIJHIJIHIJIGFGHFGIJEHIBHIJGI
@5527965/1
ggcaatgtggatagctggacaaggcactggcaacgaccaatcatggactt
+5527965/1
CCCFFFFDHHHHHJJJJJHIIGIGAEEGHGIJIHGGIIJGGGGHIIGHHI
@7537841/1
gtgttgaggcgcttgtggtggtgcacgcgcttgggcagagggaatctgat
+7537841/1
BBBDFFFFHHHHHJJHHIHIJHHIIJJJJJJIJJJJJJJJHHHHFFFFFF
@4173080/1
atccgctagcggtgcagcaggtgacacgaggctcatggcgccagcacccc
+4173080/1
CCCFFFFFHHHHHJJJJJJJJIJJJJJJJJJJJJJJJJJJJJJJHHHHFF
@2825568/1
ctcggacatttcaattttatttagttggtcttggttgaacggaactccaa
+2825568/1
CCCFFFFFHHHHHJJJJJJJJJJJJJJJHIJJJJJJJJJJJJJJJJJJJI
@7538085/1
ctggtacgtcaggcactgcagctcgtccgacccgaagtggttgtcgtccc
+7538085/1
BCCFDFFFHHHHHJJJJJJJJJJJJIJJJJJJJJJJJFHJHIJJIJJHHH
@5528504/1
agcaaatggaaaaaaaaattggtgaaaagaatcacaagtaagatactgca
+5528504/1
CCCFFFFFHHHHHIJJIIGHIJDHIIJJJJJJJJJJJJHGIJJJJJJJGI
@87441/1
ggcgttgatgtcgcaagatagtgagacattcactttttagtcataatctt
+87441/1
B@BFDDFFHGFHFJJJJJJJJEHIIEHGIIJJJJJJJJIJHIGIJJJJJJ
@4173871/1
ctctatactttgcattaaaataatgcccattttcacaggcaagggatcct
+4173871/1
CCCFFFFFHHHHHJJJJJJJJJJJJJJJJIJJJIJJJJJJJJJJJJJJJJ
@4174039/1
gtggcgttgatgtcgcaagatagtgagacattcactttttagtcataatc
+4174039/1
@@BFFFFFHHGHFHJJJJJJJJJGGGGJIGGIGIJJJCHIIJJIGIGIJG
@4842222/1
cgtgaatataagtggcaaaggtagtaagtcagctgttccacttcatcatc
+4842222/1
CCBFFFFFHHHHHIJJJJJJJHIJJJJJJJJJJJJJJJJJJJJJIJJJJJ
@1490284/1
gttggtcttggttgaacggaactccaatcctttactcgaatagtcttttc
+1490284/1
CCCFFDFFHHHHHJJJJJJHIJJJJJJJJJJJJJJJJJJJJJJJJJJJJI
@802206/1
gtcgtttcttttaaattatttagtttaagcttggtttgacttggtattat
+802206/1
BBCFFFFFHHHHHHIIJJJJJJIJJJJJJJJJJJHIJJHIJJJJDHHIJJ
@1490790/1
gggatggacacggagcgcgtgcagcgcacgtacgtgtggcacagctggta
+1490790/1
CCCFFFFFHHHHHJJJJJJJJJJJIJJJJJJJJJHIHHHHFFFFDEEEEE
@1491085/1
cttggttgaacggaactccaatcctttactcgaatagtcttttctaactt
+1491085/1
CCCFFFFFHHHHHGIIIJJFIJJJJJJGJJJJJJJJJJJJJJJIJJJJJJ
@4175396/1
ctgggcctcttgtatgcgaaggtgttgaggcgcttgtggtggtgcacgcg
+4175396/1
CCCFFFFFHHHHHJJJJJHIIJDGHHIJJJJJJJJJIJJIJJIIJIJJHH
@802800/1
cttgatttggtaaagcttgctgcccgcctagcgaggaaacgcggccgcca
+802800/1
CCCFFFFFHHHHHJJJJJJJJJJJJJJJJJIJIJJJJJJJJJJJHFDDDD
@89789/1
ctgcaaacatgccagttataaagcatagcccgaagtgctattggcacaca
+89789/1
CCCFFFFFHHHHHJJHIJJJJJJJJJJJIJJJIIJHIJJJJJJJJJJJJJ
@6199372/1
ccacttcacgacgcttcagcagagtgcacacaatggtgaactggcgttca
+6199372/1
CCCFFFFFHHHHHJJJJJJJJJJJHHJJJJJJJJJJHIJJJJJJJJIJJJ
@3510597/1
cgatggatgagttagggccgtttgtaacagcgctctttgcttgaacacgt
+3510597/1
CCCFFFFFHHHHHJJIJAGHHIJJIJJJJJJJJJJJJJJJJJJJJJJJJF
@3511094/1
ctgcaaagttaaccatcttgtattcaaaagaaaacctagaatcactggtt
+3511094/1
C@CFFFFFDHHHHGHIGIIGCCFHFIIIIEIHIIIECHHIGGIIIGHHII
@90400/1
agcaaatggaaaaaaaaattggtgaaaagaatcacaagtaagatactgca
+90400/1
CCCFFFFFHHHHHJJJJJJJJJGHIJJJJJJJJJJJJJJJJJJJJJJJJJ
@4176540/1
cccctgtttgttttatcgtcgccttgagaagcagacacaagcttcttctg
+4176540/1
CCCFFFDFHHFHHJJJJJJJJJJJJJJJGIJJJJJJJJJJJJJJJJJJJG
@3511434/1
ctgggctgcagatgactgtgcatccttgctagtaagtcctgagccatagc
+3511434/1
CCCFFFFFHHHHHJJJJJJJJJJJJJJJJJJJIIJJIJJJJJJJJJJJJI
@3511696/1
cagccagatgccaaagttcttgatcttcactgggctcttctctgggattt
+3511696/1
CCCFFFFFHHHHHJJJHIJJJJJJJJJJJJJHIJJJJJJJJJJJJJIJJJ
@4177063/1
ctctgtgcctggctcccatgtcacggtagcactgagtgacggcacctccg
+4177063/1
CCCFFFFFHHHHGJJJJIJJJJJJJJGIJIJJJJIJGIJIJJJJJJJIJI
@4177067/1
agcatcttgtcgagaacatgaagccgctttggtttacgttccagttctcg
+4177067/1
CCCFFFFFHHHHHJJJJJJJJJJJJJJJJJJJGIJIJJIJJJJJJJJJJJ
@3512220/1
ctgcaacttggccaggttagggccaacagattgtttgagatgtttgtgaa
+3512220/1
CCCFFFFFHHHHHJJJGHJJJJJJJJJJJHJJJJJJJJJJJJJJJJJJJJ
@4845506/1
ctgcaccagttcatatttgggcacagttcctcgacgagcaagtagttctt
+4845506/1
CCCFFFFFHHHHHJJJJJJJJJJJJJIJJJJJJJJJJJJJJJIJJJJJJJ
@4845706/1
gtagaaaaggctgtctgtacattgaaaataaaaataaaaaaaatagcagg
+4845706/1
CBCFFFFFHHHHHJJJJJJJJJJJJJJJJJJJJJJJJJJJJJIIJJIJJJ
@804048/1
ctccaatcctttactcgaatagtcttttctaacttgaacagtgcgatgtt
+804048/1
CCCFFFFFHHHHHJJJJIJJJJIJJJJJJJJJJJJJJJJGJHIJJJJJHI
@7538707/1
gccagttataaagcatagcccgaagtgctattggcacacaggcataatgc
+7538707/1
CCCFFFFFHHHHHIJJIIJJJIIJJHIIJJJJIIJJJJJJIIJJJJJJJJ
@5528709/1
gttatacatatagcatttcggatctatagaggctgtcactgcagcg
+5528709/1
??@DDDDDF?FBBF>FE?:3<FGFHHII@HF97FEF?@@GCEG;D?
@7539130/1
caccagtggtcttcttgaacttcttcaattgacgcaagaagtaccagaaa
+7539130/1
CCCFFFFFHHHHHJJJJJJJJJJJJJJJJJJJJJJJJJJJJGHIJJJJJJ
@7539180/1
cttgtggtggtgcacgcgcttgggcagagggaatctgattgtgctgttgt
+7539180/1
CCCFFFFEHHFHHJJJJJJJJJJJJJJJIJJJJJJJJJJJJIIJJJJJJG
@3514261/1
cgcaagaagtaccagaaacgggacttagccacaatctggtctggagagaa
+3514261/1
CCCFFFFFHHHHHJJJJJJJJJJJJJJIJJJJJJJJJJJHIJJJJJJJJJ
@3514662/1
gggcacagttcctcgacgagcaagtagttcttgaagcacagacacaggtg
+3514662/1
CCCFFFFFHHHHHJJJJJJJJJJJIJJJJJJJJJJJJIIJJJJJJJJJHI
@3514808/1
ccgcgatgattttggacgtatttttgttgttttttcataccgtcattatc
+3514808/1
CCCFFFFFHHHHHJJJJJHIJJJJJJIJJHHIJJJJJJJJJJJJIJJJJJ
@6873959/1
ctgcaatcctgcctcacatgattcatccacaaattccaacccttgcgttt
+6873959/1
=BBFBBDDHHHHHJJJJJJJJJJJJJJJJJJJJJJJIJJJJJJJJJJIIJ
@2150954/1
gttattattacagcatacataataaaattagaggaagtaggtgctgggcc
+2150954/1
CCCFFFFFHHHHHJJJJJJJJJJJIJJJJJJIJJIIJJJJJGHHIIIIAG
@2151000/1
ctatgactggctgcgctttataaaaggcagttgcagaaacatcaatatta
+2151000/1
@@<DFADEHHHDFGGHIJGJJIEGIGGJIJIJ@FHEED@GIEHIIJGJIA
@3515805/1
agcaaatggaaaaaaaaattggtgaaaagaatcacaagtaagatactgca
+3515805/1
CCCFFFFFHHHHHIJJJJJJJJFHIJJJJJJJJJJJJJGHJJJJJJJJJJ
@7540906/1
cccacttatgagaaggataaaactttttagctgattttgttaaattaact
+7540906/1
CCCFFFFFHHHHHJJJJJJJJJJJJJJJJJJJJIJJJJJJJJJJJJJJJJ
@1491485/1
cccgtatcggattccattgctgataataatgtggcccgtgcttttataca
+1491485/1
BCCFDFFFHHHHHJJJJJIJIJJJJIHIJIGIIIIJJIJJIJJJJJJ4BD
@7541051/1
gctgggcctcttgtatgcgaaggtgttgaggcgcttgtggtggtgcacgc
+7541051/1
CCCFFFBDHHHHHJJJJJJIIIJHFHHJJJJJJJIJJHIJHIIFHIJJJH
@2151884/1
ctggagagaagatcctcatcttgtatagaggaggcttgggctcgctctcc
+2151884/1
CCCFFFFFHHHHHJJJJJJJJJJHIIJJJJJIIJJJJGGIJIJJIIJJJJ
@7541085/1
ctggtgttctttagaccattgttccattttctctatgaaatcttcagaag
+7541085/1
BCCFDFDFHHHHHJJJIJJJJJIJJJJJJJJJJJJJJJJJJJJIJJIJJI
@6200549/1
ttcttttttcctcctttcttttttggtggcttccccattttgacagcgtc
+6200549/1
CCCFFFFFHHHHHJJJJJJJJJJJJJIJJJJJJJJJJJJJJJJJJIJJJJ
@92252/1
ctccttattagttattaaactgactagttgtgtttcgttcttagatgttc
+92252/1
CCCFFFFFHHHHHJJJJIJJJJHIIHIJJJJIHJJJJIGHIJIJDHCIHI
@5531809/1
agcatggtaagaaggtggcggccagaatctagacatgcacagctcttgca
+5531809/1
CCCFFFFDHHHHHJJHIJIJIJJJJJJJJJJJJJJJJJJJIJJJJJJJJJ
@5531914/1
tgattttggaatgttttacattggatccgacaaatgttcaaattaaagac
+5531914/1
@@@DFFFFFFDFHHGGIIJIHGGGIGGHIGFGG@FH?:DGIEHAHGGIEI
@7541582/1
gtagttcttgaagcacagacacaggagtcttcaacggaagagattccatt
+7541582/1
BBCFFFFFHHHHHJJJJJJJJJJJJDHHIJJJJJJJJJJJJJIJJJJJJJ
@6201034/1
gtgtggtagcgggtcggacgagccgtgccttttattgcttggtgagacac
+6201034/1
BBBFFFDFHHHHHJJJJJJJJJJJJJJJJJJJJHHHHHHHFFFFDEEEED
@2152644/1
ggagagaagatcctcatcttgtatagaggaggcttgggctcgctctccga
+2152644/1
CCCFFFFFHHHHHJJIJJJJJJJJJJJJJFHJJIIHJJJJJJIJJJIJII
@7541830/1
cctctatactttgcattaaaataatgcccattttcacaggcaagggatcc
+7541830/1
CCCFFFFFHHHHHIJJJJJJJJJJJJJJJJJJJJIJJJJJJJJJJJJJJJ
@6875889/1
gtcccgtacccatagcaacaagatcagcgactgtcacacggtagcggaag
+6875889/1
C@@FFFFFHHHHHIGGIIJIGHCGHGIEHHGIIJJIIGHIJFHHGHFBEH
@4177959/1
cgattgacatgaaacaaacactaaatgtaaatttaagcatcccacaatat
+4177959/1
CCCFFFFFHHHHHJJJJJJIJJJJJJJHHIJJJJJJJIIJJJJIIFIJJJ
@5532782/1
cgaacattctatgcttataccattaatctccgcaactatttgacggattt
+5532782/1
CCCDFDEDHGFHHGIIJJJJJGHHHIEEFHIJIJJJIEHJIGDGHGDHDG
@4178154/1
agaaatgttacaacctctatactttgcattaaaataatgcccattttcac
+4178154/1
@@BDFFFFHHHHHJJJJJJJJJJJJJJJJJJJJJJJA??EGE?FHIH<:?
@6876284/1
gttgttaagaggtgttacctgcaacttggccaggttagggccaacagatt
+6876284/1
@@@FDDFB?FF=<CCEG>AEEIB@FHC9<CBFGEGDHE>DFGICEHGFHI
@4178340/1
gtttcttttaaattatttagtttaagcttggtttgacttggtattatagc
+4178340/1
CCCFFFFFHHHHHJJJJJJJIJJJJJJJJJJIJJJJJJJJJGIIJJJJIJ
@804670/1
gcgtgatgaggttcaccaagctagtggcgttgatgtcgcaagatagtgag
+804670/1
@@@DDFFFBDHBFIHJJJEGJJJIFDHIIAEGHCEHGGIJJJICHH8BHI
@804879/1
gtttggacttggggtcgttccaatcctggttcatgatgaactcttgcagg
+804879/1
CCCFFFFFHHGHHJGHJIJJJJJJJJJJIGHIJIJJJJJJJJJJIJJJJJ
@4178838/1
gtgctgggcctcttgtatgcgaaggtgttgaggcgc
+4178838/1
CCCFFFFFFHHHHJJHIJJJJIIIJCGHHJIIJJJJ
@4847263/1
ggcgatcatgtcgatggcttggtttattcccatcagtttggagttcacct
+4847263/1
CCCFFFFFHHHHHJJJIJJJJJHIJIIIJJJJJJJJIIJJJJJHIIJJJI
@4178983/1
gtcacacggtagcggaaggtgggttcgtgaatcatgccctcaatctgcac
+4178983/1
CCCFFFFFHHHHHJJJJJJFHJJHIJJJJJJJIJJJJJJJJJJJJJJJJJ
@4178995/1
cccgtttccaatctccaagacaggaggctccagtactttagctttgacag
+4178995/1
CCCFFFFFHHGHGJIJGJJJIJEGGIGHGHIIGCFHIGHGHEHFFGHJGD
@2826490/1
gttgaacggaactccaatcctttactcgaatagtcttttctaacttgaac
+2826490/1
CCCFFFFFGHHHHJJJJJJJJJJJJJJJJJJJJJJJJJJJJJJJJJJJJJ
@4179025/1
ttgaggcgcttgtggtggtgcacgcgcttgggcagagggaatctgattgt
+4179025/1
CCCFFFFFHHHHHJJJJJHIJJJJJJJJJJJJJJJIJJJHGHHHFFFFFF
@4847704/1
gtggcgttgatgtcgcaagatagtgagacattcactttttagtcataatc
+4847704/1
CBCFFFFFHHHHHJJJJJJJJJJGIJJIJJJJJIJJJJJJJJJJJJJJJJ
@2826795/1
ggcggccagaatctagacatgcacagctcttgcagccatccaacgggatt
+2826795/1
CCCFFFFFHHHHHJJJJJJJJJJJIJJJJJJJJIJJJJJJJJJJJJJIJJ
@805339/1
gccagatgccaaagttcttgatcttcactgggctcttctctgggatttcc
+805339/1
CCCFFFFFHHHHHJGHIJJJJJJJJJJJJIIJJIJJJJJJJIJIIJIJJJ
@2827013/1
ctgcaatcctgcctcacatgattcatccacaaattccaacccttgcgttt
+2827013/1
CCCFFFFFHHHHHJJJJJJJJJJJJJJJJJJJJJJIJJJJJJJJJJJHIJ
@4848042/1
ccactctttaagttgtctagtgtgtgtaggggaagggttaggcaacttaa
+4848042/1
@=?DDDDDHD>FC<C?F@AHHHA@AFHIEGEBHIEGIBDHCC>DBGGGDH
@4848168/1
catcaatttatcttcaaatgacgacaccacagttccagtctcaggcacat
+4848168/1
CCCFFFFFHHHHHJJJJJJJJJJJJJJJJJJJJJJJJJIJJJJJJJJJJJ
@4848182/1
tttctatttcccaattaaaccttatattaatacaatggtgactattaaat
+4848182/1
CCCFFFFFHHHHHJJJJJJJJJJJJJJJJJJJJJJJJJGIJIJJJJJJJJ
@2827185/1
gttaagaggtgttacctgcaacttggccaggttagggccaacagattgtt
+2827185/1
CCCFFFFFHFHHHJJJJJJJJJJJJJJJJJJGHIJJJJJJJJJJHJJJIJ
@4848469/1
gcaagaagtaccagaaacgggacttagccacaatctggtctggagagaag
+4848469/1
CCCFFFFFFHHHHJJJJJJJJJJJJJJJJJJJJJJJJJIJJJJJJJJIJI
@4848905/1
ggcctcttgtatgcgaaggtgttgaggcgcttgtggtggtgcacgcgctt
+4848905/1
BC?DFFFFHHHHHJJIIIJFGHIJJJJJJJJJJIJJHIJIJJJJJIHHFD
@4849153/1
ctgcaacttggccaggttagggccaacagattgtttgagatgtttgtgaa
+4849153/1
CCCFFFFFHHHHHJJJJJJJJJJJJJJJJJJJJJIJJJJJJJJJJJJJJJ
@1495708/1
gtcccaaggaaactccttgttaagtctcttctgttgcaaatgatataagc
+1495708/1
CCCFFFFFHHHHHJJJJJJJJJJJJJJJJJJJJJJJJJJJJJJJJJJJJH
@1496019/1
cgtttgttatgttatctagaagccgtgcaattgatatgtatacccccttt
+1496019/1
@CBFFFFFHHHHHJJJJJJJJJJJJHIJJJJJJJJJJJIIJJJJJJJJJJ
@4181311/1
ctttatacatttcggcatggcgatcatgtcgatggcttggtttattccca
+4181311/1
CCCFFFFFHHHHHIJJJJJJIJIJJJJJJJJIJJJJJJJJIIIGIJJJJI
@4181642/1
ccacagttccagtctcaggcacattgccattagtagactgatcagccgg
+4181642/1
CCCDFDBDBF?FHIIIIEHIIICHGHGEEHHGGCBEHHGGAFE<DGFA@
@2153166/1
gacgcgacgtgccttgaattccttgatgactgcatagatagaaatcgaac
+2153166/1
CCCFFFFFHHHHHJJJJJJJJJJJJJJJJJJJJJJJJJJJJJJJJJJJJJ
@2153279/1
ctccaatcctttactcgaatagtcttttctaacttgaacagtgcgatgtt
+2153279/1
CCCFFFFFHHHHHJJJJJJJJJJJJJJJJJJJJJJJJJJJJJJJJIJIHJ
@2153723/1
cgttctcagcatggtaagaaggtggcggccagaatctagacatgcacagc
+2153723/1
CC@FFFFFHHHHHJGIHJJJJJHJJIJJJJJJJJJJJJJJJJJJJJJJJJ
@1497644/1
gttggaatgattctggtgggttgtcctgcagagcttgccacatcttgtaa
+1497644/1
CBCFFFFFHHHHHJJJIJJJJJJJJJJJJJJJJJJJJJJJJJJJJJJJJJ
@808504/1
gtcttcttgaacttcttcaattgacgcaagaagtaccagaaacgggactt
+808504/1
@=?DDADDFFADAEEGIFHBFF<A@EFI@FFGB:DGIIIEF@?66?:?==
@4851885/1
cgcaagaagtaccagaaacgggacttagccacaatctggtctggagagaa
+4851885/1
CCCFFFFFHFHHHJJJJJJJJJJJJJJJIJIJJIIJJJJJJJJJHIIJHI
@2154902/1
cacgtagttctcagcttccctgcaaagttaaccatcttgtattcaaa
+2154902/1
CCCFFFFFHHHHHJJJJJJJJJJJJJJIJJJJJJIJJJJJJJJJJJJ
@1498868/1
gtcgaacctaaaaatgtaattaactttttttttttgtctgtttgtctgtt
+1498868/1
CCCFFFFFHHHHHJJJHJJJJJJJJJJJJJJJJJJECDGDHHHEEEE>DE
@2155261/1
cacacgtttcacttcagcatagacaggtgtcttccctggcaatacaacaa
+2155261/1
CCCFFFFFHHHHHJJJJJJJJJJJJJJEGHIJJJJJJJJJJJJJJJJJJJ
@4852625/1
taatttttgtctttcgcaaaatattccgcgacagatgtctttctagtgcg
+4852625/1
@@C?DDEFHHGHHJJGIBFHIJIJGICFGGIIGIGIGFEHIIIJIIGCFG
@1499724/1
cgatgccataaacagtgtgctgggcatcattcttagtgattgtaacgccc
+1499724/1
CCCFFFFFHGHHHJJHIIIJJJJJJIJJJJJJJJJJHIHIJJIJIJJJJJ
@5534308/1
ctcatcttgtatagaggaggcttgggctcgctctccgaagggagcttgcg
+5534308/1
@@@FDFFFGFDDFCDDC9DDGHGICGCHAE6BGGEHGEHDFA;;AFGAE;
@2156741/1
cctcttcctcgggttggaatgattctggtgggttgtcctgcagagcttgc
+2156741/1
CCCFFFFFFHHHHIIJJJIJJJJJJJJI@FGIIJGHGIJEHIGICEHIII
@94238/1
ccctgatagagacgatttcaccagtggtcttcttgaacttcttcaattga
+94238/1
CCCFFFFFHHHHHJJJJJJJJJJJJJJJJJJJJJJIJIJJIJJJJJJJJJ
@7543638/1
ggtggtgcacgcgcttgggcagagggaatctgattgtgctgttgtggaac
+7543638/1
BC@DFFFFHHHHHJJJJIIJJJGIJJIJJJJJJJJJHHIJJJJJJJJJII
@2157013/1
gcaggttcaggcatctgcaccaagactggagctcctgctggagatgtggg
+2157013/1
CCCFFFFFHHHHHJJJJJJJJJJJJJJJJJJJJJJJJJJJJHIGIJGHIJ
@5534679/1
cccacttttatcttttgcacctcacgatcgattactactgctttcccaaa
+5534679/1
CCCFFFFFHHHHHJJJJJJJJJIIJJJJJJJJJJJJJJJJJJJJJIJJJJ
@5534794/1
gtgctgggcctcttgtatgcgaaggtgttgaggcgcttgtggtggtgcac
+5534794/1
@@@FDEDA=CFHHGIHIEIIGHAFHFGEFGIIIIIIIIEBHBFH15@EGH
@7543996/1
ctgagaatatttttttccgtttaatgctcagcatgttaaataactgctta
+7543996/1
CCCFFFFFHHHHHJJJJIJIJJJJJIIIJJJJJJJJJIJJJJJJJJJJJI
@7544007/1
gcgcttgggcagagggaatctgattgtgctgttgtggaactgcttcacct
+7544007/1
CCCFFFFFGHHHHJJJEHIJJGHIJJJJJIJIJJJJJJJJJJJJIJJJJJ
@6201586/1
atcctttactcgaatagtcttttctaacttgaacagtgcgatgttttaca
+6201586/1
CCCFFFFFHHHHHJJJJJJJJJJJJJJIIJIIJJJJHIJJJJJHIJJJJJ
@6877455/1
ctcgaatagtcttttctaacttgaacagtgcgatgttttacaagggcagg
+6877455/1
CCCFFFFFHHHHHJJJJJJJJJJJJJJJFHHJJJJFHJJIJJJIIJIJJJ
@3516484/1
ccaacagattgtttgagatgtttgtgaaactgcgacaccttgtggctgtg
+3516484/1
CCCFFFFFHHHHHJJJJJJJJJJJJJJJJJJJJJIJJJJJJJJJJJJJIJ
@6202050/1
cttccgtcttgggtgaggcataacggggtgggttttacagactagaaccc
+6202050/1
CCCFFFFFHHHHHGIJJJJJJJJJJJJJCHHIFHJJJJJJJJJJJJJJHH
@5535795/1
ctcagcttccctgcaaagttaaccatcttgtattcaaaagaaaacct
+5535795/1
CCCFFFFFHHHHHJJJJJIJJJJJJJJJJJHIJJJJJJJJJJJJJJJ
@7544863/1
ctatgccatttatcctcgcacgttggcagtaatagtacaagtgaaaagtc
+7544863/1
CCCFFFFFHHHHHJJJJJJJJJIJJJJJJJJJJJJIJJJJJHIJJJJJJJ
@96042/1
cgggtgaggatgcactacatttccgtccatcattttgtcaacgaactctt
+96042/1
@@@FFFFFHHHHHJJIJJJJJJJJJIIJJJJIJJJJJIIIJJJJJJJJJJ
@3517652/1
tgggcctcttgtatgcgaaggtgttgaggcgcttgtggtggtgcacgcgc
+3517652/1
BCCFDDFFHHHHHJJJJIJJJFFHHIJJJJJJJJJHIJGIIGHIJJJJHF
@808669/1
cgggaattttgtttggtatctgataccgacacatggtaggctccatggat
+808669/1
CCCFFFDFGHHFHIJIIJJJJJIJJIIJIJJJIIJIHIIJIJJIJIIGFH
@6878844/1
gtctgtttgtctgtttgtctgtgcgcgctaatctcagaaacggctgatcc
+6878844/1
CBCFFFFFHHHHHHJJJJJJJHIJJJJJJJJJJJJJJJJJJJJJJJIJJJ
@96604/1
agcaaatggaaaaaaaaattggtgaaaagaatcacaagtaagatactgca
+96604/1
CCCFFFFFHHHHHJJJJIJJJJBGIJJJJJJJJJJJJJIIJJJJJJJJJJ
@6203149/1
gttgttgattttggaatgttttacattggatccgaaaaattgtcaaatta
+6203149/1
CCCFFFFFHHHHHJJJJJIJJJJJJJIJJJJJJJJJJJJJJJIIJJJJJJ
@96897/1
gaagaggagcaaatggaaaaaaaaattgg
+96897/1
@<7BDDD;CD?DFBDG<:CGIFII:??FE
@5537187/1
gcaggggttattgttatgtcgatgtcgaacctaaaaatgtaattaacttt
+5537187/1
@CCFFFFDHHHHHJIJJJHIIJJJGIJGGIIIJIJJJIJIGJJGIGHIJJ
@2828985/1
gttccttttagtaaaaaattctaatattataacattccctgtacgttcaa
+2828985/1
CBCFFFFFHGHHHJJJJJJJJJIJJJJJJJJJJJJJJJJJJJJJJIJJIJ
@97421/1
agaggaagtaggtgctgggcctcttgtatgcgaaggtgttgaggcgcttg
+97421/1
CCCFFFFFHHHHHIIJJJJEHJJJJJIJJJJJHIIJDGGHIJJJJJJJJJ
@5537732/1
gctgtctgtggagctgatgcttgctgggcctcagctgttggagctggttc
+5537732/1
@CCFDFFFHHHHHIJJIJJJJJIJJJIGGHIIHIJIIHHGHIIJJJJHGI
@97647/1
gtgaaactgcgacaccttgtggctgtgacttgtagtcaaggtggagattt
+97647/1
CBCFFFFFHHHHHJJJJJJJJJJJJHIIJJJJIJJIJJJJIBFHHIGIIJ
@2829576/1
cggctttggtggttctttggctgtctctggtggaggtttctcctgtgacg
+2829576/1
CCCFFFFFHFFHFHJJJJJJJJJJJJJJJJGHIIIJBGIJJJJJJJJJJJ
@2829635/1
ggactatttattgacacttagtaaataaattatattagtagcttaggtct
+2829635/1
CCCFFFFFHHHHHJJJJJJJJIJJJJJJJJJJJJJJJJHJJJJJJJJHIJ
@2829840/1
cggtactctaagggtgggtcgtagcgaactactagcagacactgtggtat
+2829840/1
BCCDFFFFHGHHHJIJJJHJJJJJJJJIJJJJJJJJJJJJJJJJIJJIJJ
@5538582/1
ggtgcacgcgcttgggcagagggaatctgattgtgctgttgtggaactgc
+5538582/1
BCBFFFFFHHHHHJJJJJJIJJJJJJJJ<FIJJIJJJJJJJJJJJJJJJJ
@2830194/1
ggactagtaaaatacatagtttcactacacaagtgatacactgatttctt
+2830194/1
CCCFFFFFHHHHHJJJJJJJJJJJJJJJJJJJIHIIJJJJJJJGJJJJJJ
@98932/1
tgctggagatgtgggtgtagctttaaggggatctgctgtctgtggagctg
+98932/1
B@BDFFFEDHFHHIJHHHJJJJJJIHGIJIGIIIJJJIJJJJJJJHIJIJ
@99434/1
gtcgtgtcctttatacatttcggcatggcgatcatgtcgatggcttggtt
+99434/1
?=@DDDDEFFHFFIIHIJJJIGBHIGHCGHIDGDECFG?GHIIGECGE8=
@99463/1
gtcataatcttcagatactccaaagcattctgggctgcagatgactgtgc
+99463/1
C@CFFFFFHHHHHJJJJJJJJJJJJJJJJJJJJJJJJJJJJJJJJJJIJI
@811206/1
gtctgtttgtctgtgcgcgctaatctcagaaacggctgatccgagttgga
+811206/1
=@;ADDDDDF?BC<:CFHIIBBEDFGGGGG?GH1BD6?8<<B;FH@DCDE
@811344/1
gcccattttcacaggcaagggatcctaacttcgcaaccactaattccagt
+811344/1
CCCFFFFFHHHHHJJJJJIJJJJJJIJJJJJJJJJJJJJJJJJJJJJJJH
@2831074/1
ccatcaatttatcttcaaatgacgacaccacagttccagtctcaggcaca
+2831074/1
CCCFFFFFHHHHHJJJJJJJIJJJJJJJJJJJJJJJIJJIJJJJJJJJJI
@5539926/1
gtgctgtctgtacattgaaaataaaaataaaaaaaatagccggggttatt
+5539926/1
CCCFFFFFHHHHHJJJJJJIJJJJJJJJJJJJJJJJJJJJJJJIJEHHHH
@2831534/1
tcctaacttcgcaaccactaattccagtgataaattcactctagcacgta
+2831534/1
CCCFFFFFHHHHHJJJJJJJJJJJJJJJJJJJJJJJJJJJJJJJJJJJIJ
@100504/1
agcatacataataaaattagaggaagtaggtgctgggcctcttgtatgcg
+100504/1
CCCFFFFFHHHHHJJJJJIJIJJHJJHIJJHHJJJJJBHIJJJJIJJJJJ
@100526/1
ctcatgtaaatcaaaatccgtcaatgtgtgccccacagacaattttctag
+100526/1
CCCFFFFFHHHHHJJJJJIJJJJJJJIJJJJJJJJJJJJJJJJJJJJJJJ
@100534/1
gttgtgtacacctgagcgagactcataacgcagccagatgccaaagttct
+100534/1
CCCFFFFFHHHHHJJJJJJJHJJJJJJJJJJJJIJJJJJJJJJJJJGHIJ
@2831683/1
aaaatctttcctcggactaaattgttctatcttcatcctaccagcc
+2831683/1
CCCFFFFFHHHHHJJJJJJJJJJJIJJJJJJJJJJJJJJJJJJJJJ
@5540617/1
ctcccgtcttgggtgaggcatagcggggtgggttttacagactagaaccc
+5540617/1
CCCFFFBDDFHHHAGGGJIJIHHEGHII@ABH5?BFCFFFEEEEEDDDDD
@6203773/1
ctccgatcctttactcgaatagtcttttctaacttgaacagtgcgatgtt
+6203773/1
CCCFFFFFHHHHHJJJJJJJJJJJJJJJJJJJJJJJJJJJJHIJJJJJHJ
@2832126/1
cttggttcatcttttgaagattctgatattgatagttttttcattccctg
+2832126/1
CCCFFBBDHFGGHIIGGHIBAHHIGHIGHIIIIIHCEGGIIIIGIIIGGE
@6203997/1
ggatggagtgagcacgggctctgtgcctggctcccatgtcacggtagcac
+6203997/1
CCCFFFFFHHGHHJJJJJJJJJJJJJJJJJJJJJJJJJJJJJJJFHJJJJ
@2832274/1
tcggacatttcaattttatttagttggtcttggttgaacggaactccaat
+2832274/1
CCCFFFFFHHHHHJIIJIIJJHJHHIJGHHJJJHIJJJJJJIJIJJJJJJ
@5541678/1
gtttgtgaaactgcgacaccttgtggctgtgacttgtagtcaaggtggag
+5541678/1
CCCFFFFFHHHHHJJIJJJJJJJJJJJJJGIGIJJJIIJGIIJJIBFIGH
@2832807/1
cccgtttagcagcttcatccagaggcaagcgctccaagttgcttggaggc
+2832807/1
CCCFFFFFHHHHHIJJJJJJJJJJJJJJJJJJJJJJJJIJJJJJJJJJJJ
@5541985/1
tgctgggcctcttgtatgcgaaggtgttgaggcgcttgtggtggtgcacg
+5541985/1
CCCFFFF8DFHHHIFFHGGHIAFGGGIGGGGIGIGGIIIIICG?@DA>CA
@6204704/1
gtctggggaaaagatcctcatcttgtatagaggaggcttgggctcgctct
+6204704/1
CCCFFFFFHHHHHJJJJJJJJJJJJJJJJJJJJJJJJJJGGIJIJJJJJJ
@6204883/1
gtcgggcagttcgtcaacaagacattactagctgagaatatttttttccg
+6204883/1
@@@DDADDFDDFBGHD@<<CBF?;FFHIIIIGG@H?FCFGGEHIIIDGE;
@102181/1
ctcgaatagtcttttctaacttgaacagtgcgatgttttacaagggcagg
+102181/1
CCCFFFFFHHHHHJJIJJJIJJJIJJIJHHIIGIIGIJJJJJJJJJIJIJ
@2158312/1
gtgcacaactttggtaggtatatagatttataatgtcattctcttaataa
+2158312/1
CCCFFFFFHHHHHJIJJJIJIJJJJJJJJJJJJJJIJJJJJJJJJJJJJJ
@1500882/1
ctgggatgccacccggcaccactcccgggtgaggatgcactacatttccg
+1500882/1
@@@FFFDFGHFHHJGIJJJIIGFIIGGIG8DBHGCCFFICHHIGGGHGHH
@6205309/1
ctcttgtatgcgaaggtgttgaggcgcttgtggtggtgcacgcgcttggg
+6205309/1
CCCFFFFFHHHHHJJJEGHIJJJJJJJJJJHJJIJJIHJJJJJJHFFFDD
@4852930/1
cttcttcagccggctttggtggttctttggctgtctctggtggaggtttc
+4852930/1
CCCFFFFFGHHHHJJJJJJHIIEHGIJJJIGGIHIJGIJG?FHGHIFFIG
@4853052/1
tgatagagacgatttcaccagtggtcttcttgaacttcttcaattgacgc
+4853052/1
CCCFFFFFHHHGHJJJJJJJJIJJJJJJJJJJJJJJJJJJJJJJJJJJJJ
@1501438/1
acgtcttccgctttcatcatctataggattgtttatcctgtcaactgaag
+1501438/1
CCCFFFFFHHHHHJJJJJJJJJJJJJJIJJJJJJJJJJJJJJJJJJJJJH
@4853211/1
ctctatactttgcattaaaataatgcccattttcacaggcaagggatcct
+4853211/1
CCCFFFFFHHHHHJJJJJJJJJJJJJJJJJJJJJJIJJJJJJJJJJJJJJ
@1501595/1
ctccaaagcattctgggctgcagatgactgtgcatccttgctagtaagtc
+1501595/1
CCCFFFFFHHHHHJJJJJJJJJJJJJJJJJJJJJJJJJJJJJJJJJJJIJ
@2834048/1
ggagaagggaatgacaacgacaatcggacgcgttaacatacgagatcttc
+2834048/1
CC@FFFFFHHHHHIJJJJJJJJJJJJJJJJJJIIJJJJJJJJHHHFFFFF
@2159565/1
atagtgagacattcactttttagtcataatcttcagatactccaaagcat
+2159565/1
@CCFFFDFDHFHHJJJJJJJJJIJJIJJJJJJJJJJIJJJJJJJJJJJJJ
@2159715/1
gcgactgtcacacggtagcggaaggtgggttcgtgaatcatgccctcaat
+2159715/1
C@CFFFFFHGHHHJJGHJJJJIIJJFHIJHIJJIJIIIIJJJJJJJJJHH
@7545423/1
atgttattaggaagtccaatatcgcatcgccaagaaactctaggcgttcg
+7545423/1
@@CFFFFFGHHGHJJJJJJJIJIIJJJIJJJJFIFIJJJJJJHGIIIJJI
@1502569/1
gcgatgttttacaagggcaggttgaactcacaccattcaatttaaaagaa
+1502569/1
C@CDFFFFGHHHGIIIGIIEGFHIGHHGIJIIJIIIJJJGIIIJIJIIJJ
@4854344/1
gtgtgttcaaggggatctgagaatggtttagattcacaattttgtccgct
+4854344/1
BBBFFFFFGHHHHJIJJJJJJIJJJJHIJIIIJJJJJJJJJJJJJJJJJJ
@7545761/1
cttttctaacttgaacagtgcgatgttttacaagggcaggttgaactcac
+7545761/1
CCCFFDFFFFHHFGIIGFCFIGFCG?9CGEEGDDHG@GBHD@BAGFHIJJ
@3518877/1
accaactggaacatagcagcgttgagtttgatgacagcgtagttaacttc
+3518877/1
CCCFFFFFHGHHHJJJJJJJJHJJJJHIJJJJJJJJJJJHIJIJJJJJJJ
@4855545/1
ctatatgaaacgcgagtggggccgtcagaacctgatagaaacggttggcg
+4855545/1
BBCFFFFFHHHHHJJJGHJJJJJJJJJJJJJJJJJJJJJJJJJJHHFFFD
@3520042/1
tacattgaaaataaaaataaaaaaaaatagcaggggttattgttatgtcg
+3520042/1
CCCFFFFFHHHHHJJJJJJJJJJJJJJJJJJJJJJJFHIJJJJJJJJJJJ
@7546806/1
ccctcaatctgcaccagttcatatttgggcacagttcctcgacgagcaag
+7546806/1
CCCFFFFFHHHHHJJJJHIJJJJJJJJJJJJJJJIJJJJJJJJJJJJJJJ
@4856282/1
ggatagagttaatgccgccaagtttgacgtttatcttcaagcacaaattg
+4856282/1
BCBFFFFFHHHHHJJJJJJJJJHIJJJJJJJJJJJJJJJJJJJJJJJJJF
@6882774/1
agggaatctgattgtgctgttgtggaactgcttcacctgtggccggcggc
+6882774/1
CCCFFFFFHHHHHJIJJJJJJJJJJJJJJJJJJJJJJJJJJJJJJIJJHF
@6882822/1
gcaagaagtaccagaaacgggacttagccacaatctggtctggagagaag
+6882822/1
CCCFFFFFDFHHHJJJJJJJJJJJJJJJJJJJJJJJJJJJJJJIJGIIJJ
@4183943/1
cctcttgtatgcgaaggtgttgaggcgcttgtggtggtgcacgcgcttgg
+4183943/1
CCCFFFFFHHHHHIJJJCHHHJJJJJJJJJJJJJJJJFHIJJJJJHFFFD
@812466/1
gttgtgtgaagttcattgaatcaatgtgcaaaaattaaacgaagcattga
+812466/1
C@@FFF?DHHHHHIJJGGGIGIGIJIIGHHIJIJIIIJJIJIJCHIGIGG
@6883254/1
gtgcacgcgcttgggcagagggaatctgattgtgctgttgtggaactgct
+6883254/1
C@CFFFFFHHHHHJJJJJJJJJIJGIJJJJJJHIIJJIJJJJJJJJJJJJ
@6883379/1
ctaattccagtgataaattcactctagcacgtagttctcagcttccctgc
+6883379/1
CCCFFFFFHHHHHJJJJJJJJJJJJJJJJJJJJJJJJJJJJJJJJJJJJJ
@6883405/1
ggctccgcgaacgcagttttcgaccttattatgtgtagatagtaaacgtt
+6883405/1
CCCFFFFFHHHHHJJJIJJJJJJJJJJIJJJJJJIHIJJJJJHIJIJJIH
@4857412/1
agctggacaaggcactggcaacgaccaatcatggacttttcttcaatatc
+4857412/1
BCCFFFFDHGHHGJIIIGHIIJJJJGJJJJJJIJJJIJJJIJJJJJJJII
@812694/1
cccgtttagcagcttcatccagaggcaagcgctccaagttgcttggaggc
+812694/1
CCCFFFFFHGHHGJJJJJJJJJJJJJJJJJJJJJJJJJIIIJJJIIIHGJ
@3522066/1
cggtggcgcacagggcacgcttgcgcatgacatctatacatgccattggc
+3522066/1
BCCDFFFFHHHHHJJJJJJJJJJJJJJJJJJJJJJJJJJJJJJJJJJJJJ
@813230/1
gttgaggcgcttgtggtggtgcacgcgcttgggcagagggaatctgattg
+813230/1
CCCFFFFFHHHHHJJJJJJIJJJJJJJJJJJJJJJJJJJJHHHHFFFFFF
@813285/1
ctcgctctccgaagggagcttgcggccgatgacctcatactccttcaact
+813285/1
@@CDFFFFHHGFHIJJ9FHGGIJJIIGBHFHIEGIGGIIGGIGEHHHGFC
@813666/1
cacggtagcactgagtgacggcacctccgacactgaggtcacggtactcg
+813666/1
CCCFFDFFHHHHHJJGHJJJJJJJJJJJJJJIJJJJJJIJJJJJHJJJJH
@3522851/1
ctgggctgcagatgactgtgcatccttgctagtaagtcctgagccatagc
+3522851/1
CCCFFFFFHHHHHJJJJJJJJJJJJJJJJJJJJJJJJJJJJJJJJJJJJI
@3522890/1
ctctataccacggcgtcacgacacagtccttgtaattctctggtgtgaca
+3522890/1
CCCFFFFFHHHHHJJJJJJJJJJJJJHIJJJJHJJJJJJJJJJFHHIJJI
@4858793/1
gcttcacctgtggccggcggcacgcagacgccttgatgacctccactttg
+4858793/1
C@CFFFFFHHHFHHIJJJJIJJIJIJIIGHHFFDEEEEEDDDDDDDDDDD
@4858849/1
cgtagaaaagtgctgtctgtacattgaaaataaaaataaaaaaatagcag
+4858849/1
CC@FFFFFGHFHHJJJJJJJJJJJJJJJIIJJJJJJJJJJJJJJJJIJJJ
@814399/1
tccataatcattcctggaatccgtgtcgacggcgatgagagcccacgatg
+814399/1
8:?DDDADBA<?BAGBBBFFIGI;<A8?3:EHG6@;F;FH@@6;@CH86?
@4186995/1
ccggcaaatttttggttttaaccacatagttcccgatctcgcgggatctc
+4186995/1
CCCFFFFFHHHHHJJGIJJJIJJJJJJJJJJJJJJJJJJJJJJJJHFFFF
@1503532/1
gagggaatctgattgtgctgttgtggaactgcttcacctgtggccggcgg
+1503532/1
@@@?DADDDHDBFGHIIIIIFHIIGBEIIGGIIIEB@FHDC>BDF@EHGF
@4187365/1
ctgatcagccggagcagctccggtaagtttgtcgagtagagccttagctg
+4187365/1
CCCFFFFFHHHHHJIJJJJJJJJHIJJIJJJJJJJJIJJJJJJJJJJJJI
@2161742/1
aattaaaccttatattaatacaatggtgactattaaattctgtctctaaa
+2161742/1
CCCFFFFFHHHHHJJJJJJJJJJJJJFHIIJJJJJJJJJIJJJJJJJJJJ
@1503833/1
ttgtgaaactgcgacaccttgtggctgtgacttgtagtcaaggtgg
+1503833/1
CCCFFFFFHHHHHJJJJJJJJIJJJJJHIEIJJJIJJJJJJJJ?FH
@2162328/1
cttgctagtaagtcctgagccatagcaaacagccactggcaatgtggata
+2162328/1
CCCFFFFFHHHHHJJJJJJJJJJJJJJJJJJJJJJJJJJJJJJJIJJJJJ
@1504410/1
cttcaggtgaagagaaaaatgaacgtcccacaggggtgtacatcatggaa
+1504410/1
CC@FFFFACFBDFDHHIIIIBAHIEHIEGCHEFGGG:?@DGGG>BGCBCG
@2162471/1
ctcactaaacataaaaataatacattacgttaaatgccacgacgctcgga
+2162471/1
CCCFFFFFHHHHHJJJIIIJIJJJJJJJIJJJJIJJJJIJJJJJJJJJJJ
@7547870/1
tggatggagtgagcacgggctctgtgcctggctcccatgtcacggtagca
+7547870/1
CCCFFFFFHFFHHJIJJJJJJJJJJJJIJJJJJJJJJJJJJIJJJFHJJI
@4187844/1
cactattctaggattgtgtaggtaatattattaaacgaagaacatgcggc
+4187844/1
@?@FDFFFGBHGHIDGEHHIHIFGGFEHHEHHHDAEHBHCBH@EHB<DE6
@4187945/1
taaagatttgattagtgcttgccacaagtttctttcacacatagaccagt
+4187945/1
CCCFFFFFHHHHHJJIJJJJJJJJJJJJHJJJJJJJJJJJJJJJGIJJJG
@1505190/1
gggcagagggaatctgattgtgctgttgtggaactgcttcacctgtggcc
+1505190/1
CCCFFFFFHGAFHIIJJJIIHHGIJIJIHHIIJJIIIGIJIGIHIHJJIJ
@1505265/1
attaacattatcatcgttctcagcatggtaagaaggtggcggccagaatc
+1505265/1
;BBFFFFFHHHHHJJJIJJJJJJJJJJJHIJJJJJJHIJIJJJJJJJJJJ
@2835931/1
ctctagcacgtagttctcagcttccctgcaaagttaaccatcttgtattc
+2835931/1
CCCFFFFFHHHHHJJJJJJJJJJJJJJJJJJJJIJJJJJJJJJJJIJJJJ
@4861821/1
cacggtagcactgagtgacggcacctccgacactgaggtcacggtactcg
+4861821/1
@@CFFDDFHHHHHJIFGIJGHGIIJJIJJJJJJJJIIJGHGHJIFGHGIH
@7548516/1
ctgatcaaacgctattaattcattagcgaaaaacttacttttcactttta
+7548516/1
CCCFFFFFHHHHHJJJJJJJJJJJJJJJJJJJJJJJJJJJJJJJJJJJJJ
@7548873/1
gcgacaccttgtggctgtgacttgtagtcaaggtggagattttactatct
+7548873/1
CCCFFFFFHHHHHJJJJIJJJJJJIJJJJJJJJ?HHIJIJIJJJJJJJJJ
@2836590/1
cccagaaatttcgcacgctcgactaacattacctcgaaggcgcggcgtgc
+2836590/1
CCCFFFFFHHHHHJIJJJJJJJJJJJJJJJIJJJJJJJJJJJJJHFDDDD
@1506215/1
cacgcgcttgggcagagggaatctgattgtgctgttgtggaactgcttca
+1506215/1
CCCFFFFFHHHHHJIIIIJHIJJJJIIJJDGGIIHHIHHIJJIJJJJJJJ
@4189170/1
cttgccgatggtagaataaggattaaaaataaacttaaagattattaata
+4189170/1
CCCFFFFFHHHFHIJJJJJJJIJJJJJJJJJJJJJJJJIJHIJJJJIJJH
@1506532/1
ccaaagcattctgggctgcagatgactgtgcatccttgctagtaagtcct
+1506532/1
CCCFFFFFHHHHHIIJJJJJJJIGIHIIHGIJJJJJJJJJIJJJJIFIIJ
@3523234/1
catcgttctcagcatggtaagaaggtggcggccagaatctagacatgcac
+3523234/1
CCCFFFFFHHHHHIJJJHJJJJJJJFHJJJJJJJJIJJJJJJJJJJJJIJ
@2837255/1
cttgaacttcttcaattgacgtaagaagtaccagaaacgggacttagcca
+2837255/1
CCCFFFFFHHHHHJJJJJJJJHIJJJJJHIJJJJJJJJJJJJJJJJJJJJ
@2837498/1
ccgacactgaggtcacggtactcgcggtacatgttgtgtacacctgagcg
+2837498/1
C@CFFFFFHHHHHIJJJJFGIJJJJIJFHHIJJJJIJIHIJHIIJJJJJJ
@3523678/1
cgccaattgcttcaccttatgatagtcatcgcggcctctagccgatacga
+3523678/1
CCCFFFFFHHHHHJJJJJJJJJJJJJJJJJJJJJJJJJJJJJJJIJJJJH
@3524200/1
ctgggcctcttgtatgcgaaggtgttgaggcgcttgtggtggtgcacgcg
+3524200/1
@@BFFADFHHHHHJJJJJHJJIFHHIJJJJJJJJJJIIJFGIHIHIJIHH
@4190619/1
ggcgttgatgtcgcaagatagtgagacattcactttttagtcataatctt
+4190619/1
CCCFFFFFHHHHHJJJJJJJJIIIJIHGIJJJJJJJJJIJJJIJJJJJJJ
@2838286/1
agggatccctcgctaatattacgaaacatttcttctgtcaatttgatcgc
+2838286/1
CCCFFFFFHHHHHJJJJJJJJJJJJJJJJJJJJJJJJIJFEIHJGGIJJJ
@4190742/1
tgaacttctcttaaacgactggaccgattttgatgaatttttttgtgtgt
+4190742/1
CCCFFFFFHHHHHJJJJJJJJJJJJJHIJJJJJJJJJJJJJJJJJIJHHC
@2838384/1
tgtagctttaaggggatctgctgtctgtggagctgatgcttgctgggcct
+2838384/1
CCCFFFFFHHHHHJJHIJJJJJJJJIJJJJ>GIJJJJJJJJJJJJIJIJJ
@2838495/1
gcctcttgtatgcgaaggtgttgaggcgcttgtggtggtgcacgcgcttg
+2838495/1
CCCFFFFFHHHHHJHJIJFGHIJJJJJJJJJJJJJHJJJIJJJJJJHFFD
@2838588/1
cacggcctttgctctgtatatatgaccggtactctaagggtgggtcgtag
+2838588/1
CCCFFFFFHHHHHJJJIJJJJJJJJJJJJHJJJJJJJJJJHIJJHIIIIJ
@7551025/1
ctgatagagacgatttcaccagtggtcttcttgaacttcttcaattgacg
+7551025/1
@BCFFFFFHHHHHJJJJJJJJJIJJJJJJJJJJJJJJJJJJJJJJJJJJJ
@4191499/1
ctcccatgtcacggtagcactgagtgacggcacctccgacactgaggtca
+4191499/1
CCCFFFFFHHHHHJGHJJJJJJJJHHJJJJJJJJIJJJJJJJJJJJJGHI
@2839236/1
gtcacggtagcactgagtgacggcacctccgaca
+2839236/1
?@@DD@DDDAF?FHI<EEBBFFHEC:?9D;6:00
@3525543/1
gttcgacatcgacataacaataacccctgctattttttttatttttattt
+3525543/1
CCCFFFFFHHHHHJJJJJJJJJJJJJJJJJJJJJJJJJJJJJJJJJJJJJ
@2162945/1
gtggcgttgatgtcgcaagatagtgagacattcactttttagtcataatc
+2162945/1
?=@BFDFFH=DHFGGEIIIBHGA?FHHIGDFFFHEFBDFGIIDGGHCFBH
@2162994/1
cagttataaagcatagcccgaagtgctattggcacacaggcataatgcca
+2162994/1
@@@DFDFFHGHGHJJGIJJIJJJFHIJJJJJJJIJJJIJJJJJJIJJJJJ
@2163275/1
gggttgtcctgcagagcttgccacatcttgtaagcagcctgacgcttagc
+2163275/1
BCCDFFDFHHHHHGIJIJJJJJJJJIJJJJJJJJJJJJJJJIJDIEIIIJ
@4192471/1
gtcggtatacacttggggaaagcctcctcactggcatagacgccatgtcg
+4192471/1
CBCFFFFFHHHHHJJJJJJJJJJJJJJJJJJJJJJJJJJJJJJJJIJIJJ
@4192526/1
ctccgacactgaggtcacggtactcgcggtacatgttgtgtacacctgag
+4192526/1
CCCFFFFFHHHHHJHIJJJJHIJJJJJJJIJJJJJJJJJJJJJ@CCHIHJ
@2163353/1
ctgatagagacgatttcaccagtggtcttcttgaacttcttcaattgacg
+2163353/1
@@CFFFFFHDFHHIGIJJIHHIJIIHIIIIIJJGIGGGIJIJIJJJJJJJ
@3526227/1
cttgtattcaaaagaaaacctagaatcactggttcaaattcaaataaaat
+3526227/1
@CCFDFFFGHHHGJJJJJJJIJJIJJJJJJJJJJJJJIIJJIDGHGHIJJ
@3526311/1
gtcttcttgaacttcttcaattgacgcaagaagtaccagaaacgggactt
+3526311/1
CCCFFFFFHGHHGIJJJJJJJJJJIJJJJJIJJGIGIJJJJJJJJJJJJJ
@3526323/1
gttcaaattcaaataaaatcactctgcaatcctgcctcacatgattcatc
+3526323/1
@?@FFFBBFFBFD@FHEFIGHGIGIGGHHHBHGEHGAEHHIGGIGFBHHD
@4193460/1
cccgtttccaatctccaagacaggaggctccagtactttagctttgacag
+4193460/1
BCCFFFFFHHHHHJJIIJJJJJJJJJJJJJJJJJJJJJJJJJJJJJJJJJ
@6208681/1
aggcgcttgtggtggtgcacgcgcttgggcagagggaatctgattgtgct
+6208681/1
1?@DDDDDBADFHIBD<C<F@?DBBFFGBEHGCH;:@HHGGEHIGGCEHF
@2164961/1
tgctgtgtgaagttcttcaaagcgtcttctctaacagttctctgtggtgc
+2164961/1
CCCFFFFFHHHHHIJJJJJJJJJJIJJJJJJJJJJJJJJJJJJJJJJIII
@6886679/1
ctggtgggttgtcctgcagagcttgccacatcttgtaagcagcctgacgc
+6886679/1
@CCFDFFFFHHHHJJJJJJJJJJJJJJJJJJJJJJJJJJIIJJJJJJJJJ
@6886704/1
cactacttccacgattgtcatcagtataagaacatacaaatcccagtatc
+6886704/1
CCCFFFFFHHHHHIJJJJJJJJJJIJJJJJJJJJJJJJJJJJJJJJHIJJ
@103152/1
tataagcatagaatgttcgacgtgattctttaatttgacataactttttt
+103152/1
CCCFFFFFHHHHHJJIIJJJJJJJJJJJJIJJIJJJJIJJJIIGIJJJJJ
@5543146/1
cgactgtcacacggtagcggaaggtgggttcgtgaatcatgccctcaatc
+5543146/1
CCCFFFFFHHHHHJJJJJJJJJJJ?FHIHIIIGHIIEHHJGJJJIIJJIF
@5543743/1
gtgctgggcctcttgtatgcgaaggtgttgaggcgcttgtggtggtgcac
+5543743/1
CCCFFFFF?FHHHJJIJJJJJGIIJCGGHIJJJJJJJJJIJJHJJGIJJJ
@6887411/1
gtcacggtagcactgagtgacggcacctccgacactgaggtcacggtact
+6887411/1
CCCFFFFDHHHHHJJJJFHJJJJIJJJJJJJJJJJJJJJJHIJJJJHIHH
@6209698/1
gtggattttaatgttattattacagcatacataataaaattagaggaagt
+6209698/1
BBBFFFFFHHHHHIIJJJJJJJJJJJJJJJJJJJJJJJJJJJJJJJJJJH
@2166442/1
gtttttagctgtcatctggttcatacggcgcgcggtcgcctccttgatgc
+2166442/1
@@@FFF?DBFHFHHIIIIIIIGIIIGHIIIIIGIIAHIHHFFFFEEEEED
@6887927/1
ctcctttcttttttggtggcttccccattttgacagcgtcttacttcacg
+6887927/1
CCCFFFFFHHHHHJJJHJJJJJJJJJJJJJJJJJJJJJIJJJJJJJJJJJ
@815690/1
cacaaattccaacccttgcgtttcaaaacaattcattttaggttcaagtt
+815690/1
CCCFFFFFHHHHHJJJJJJJGHJJJJJJJJJJJJIJJJJJJIDHIJJJJJ
@815781/1
ggttgaactcacaccattcaatttaaaagaaactgggtgcgtgc
+815781/1
:;?B;A:DFH8FHIDIHE@<EHHHG@C?@GHCF??E3D:1?0?0
@2166978/1
tggagcttggtacaaagcaaaggtcgggcagttcgtcaacaagacattac
+2166978/1
CCCFFFFFHHFHHJJJJJJJJJJHJJJJJJJIJJJJJJJJJJJJJJJJJJ
@2166995/1
gtcgagtagagccttagctgcggaatgcttagcttccttcttagagcgtc
+2166995/1
CCCFFFFFHHHHHJJJJJJJJJJJJJJJJJJJJJJJJJJJJJJJJJJJJJ
@6888278/1
cccaaattcttcttcttcagccggctttggtggttctttggctgtctctg
+6888278/1
CCCFFFFFHHHHHJJJJJJJJJJJJJJJJIGHIHHIJJJEHJJJJIJJJG
@104892/1
cagtggtcttcttgaacttcttcaattgacgcaagaagtaccagaaacgg
+104892/1
@@@DDD?BDFDHFEBGHHBHCH<EHHDFHHHBGE6;;CDGGEGBDDGGGH
@5545132/1
ggcagtaatagtacaagtgaaaagtcacttgccgatggtagaataaggat
+5545132/1
CCCFFFFFHHHHHJJJJHIIJJJJIJJJJJJJJJHJJJFHIJJJJJJJJJ
@105052/1
gccagaatctagacatgcacagctcttgcagccatccaacgggattgccc
+105052/1
CCCFFFFFHHHHHJJJJJJJJJJJJJJJJJJJJJJJJJJJJJJIJJJJJJ
@105133/1
ccgccctcttcctcgggttggaatgattctggtgggttgtcctgcagagc
+105133/1
CCCFFFFFHHGHHJIJJHGJJJJJJIJJJJJJHHHJHIIJJJJJJIJIJI
@105160/1
gtggctttctttgatcattaatgtctcgtatgtcaaggacttcacacata
+105160/1
CBCFFFFFHHHHHJJJJJJJJJJJJJJJJJJJBGEGDE;FHGIEFDFHEH
@5545535/1
ggcgttgatgtcgcaagatagtgagacattcactttttagtcataatctt
+5545535/1
CCCFFFFFGHHHHJJJJJJJJHIJJJIJJJJJJJJJJIJJJJJJJJJJJJ
@4863695/1
tgatgttattaggaagtccaatatcgcatcgccaagaaactctaggcgtt
+4863695/1
CCCFFFFFHHHHHJJJJJJJJJJJJJJJJJJJJJJJJJJJJJJJHIJJJJ
@4863935/1
ttcaaattcaaataaaatcactctgcaatcctgcctcacatgattcatcc
+4863935/1
CCCFFFFFHHDDHIJJJJJJJJJJJJJJJJJJJJJJJJJJJJJJJJJJJJ
@816613/1
gttcgtgaatcatgccctcaatctgcaccagttcatatttgggcacagtt
+816613/1
CCCFFFFFHHHHHJJJJJJJJJJJJJJJJIJJJJJJJJJJJJJJJJJJJJ
@1506737/1
gggccaacagattgtttgagatgtttgtgaaactgcgacaccttgtggct
+1506737/1
@@@FFFFFGFDFHGFGHIBACHIIIICEDGGHAGCGADGGIGHGIHGHBE
@1506808/1
gtggtagtgcgacggacgcgacgtgccttgaattccttgatgactgcata
+1506808/1
@@CFFDFBFHGFHIIIIHIIHIJGCDHGIIHHHHHGFFFFFBDCEDEEED
@106419/1
cactgtacagttagaaatgttacaacctctatactttgcattaaaataat
+106419/1
CCCFFFFFHHHHHJJJJJJJJJJJJJJJJJJJJJJJJJJJJJJJJJJJJJ
@4864485/1
ctcatcttgtatagaggaggcttgggctcgctctccgaagggagcttgcg
+4864485/1
CCCFFFFFHHHHHJJJJJJJJJJGHJJJJJJJIIIIIIJIJJJJJJJJII
@1507166/1
attcattggtcaaggattttattgaataactagcttctgcccgcgactcc
+1507166/1
CCCFFFFFHHHHHJJIJJJJJJJJJJJJJJJJJJJJJJJJJJJJJJJJJJ
@106620/1
cgtagttctcagcttccctgcaaagttaaccatcttgtattcaaaagaaa
+106620/1
CCCFFFFFHHHHHJJJJJJJJJJJJHIJJJJJJJJJJHIJJJJJJJJJJJ
@817398/1
cagcatacataataaaattagaggaagtaggtgctgggcctcttgtatgc
+817398/1
CCCFFFFFHHHHHJJJJJJJJJJJJJJHIJJHIIJJJJCGIJJJJJJJJJ
@107154/1
ggccaacagattgtttgagatgtttgtgaaactgcgacaccttgtggctg
+107154/1
CCCFFFFFHHHHHHIJJIJJJJIJJJIJJJJJJJJJIJJJJJJJIJJJJJ
@817881/1
ggcctcttgtatgcgaaggtgttgaggcgcttgtggtggtgcacgcgctt
+817881/1
@C@FFFFFHHHHHJJHHIJFGFHIJJIIJJJJIGIIJJJAGHIJJJHHFD
@1508382/1
ctggttcaaattcaaataaaatcactctgcaatcctgcctcacatgattc
+1508382/1
B@CFFFFFFDHHHIBCGFHHJIIJJJJJGIJJJJJJGIJJJIJJJJGIJI
@7551435/1
tcttcatcttagcgttcacattgacaaacttaggtttgcttacagccatt
+7551435/1
?@@DBD;BBA?:28E@GEH>HCE?FBHFFIBGIEGA@D??GGD>998?BD
@4866470/1
ggagagaagatcctcatcttgtatagaggaggcttgggctcgctctccga
+4866470/1
CCCFFFFFHHHHHJJJJJJJJHFIDHFHIHIIIGHA=GGGGHJIJIGIJB
@1509538/1
ccgacactgaggtcacggtactcgcggtacatgttgtgtacacctgagcg
+1509538/1
<<@DDD<DFFA<AEHEB6FFGAG71FBHGGDF>DH@FGHHIGFHGGG>>A
@4867384/1
atccgactccgtttcgctgtgtttgccgaaccgagacataatgtttatta
+4867384/1
@B@FFFFFHGHHHJJJJJJHIIJJJJJJIIIIJJJJJJJJJJJJJJJJJH
@1510974/1
tccaaattgtatctgacgacgcattgaatctgaatacgaaaatgaattca
+1510974/1
C@CFFFFFHHFHHJJJJJJJJJJJJJIJJJJJJJJJJJJJJJJIJJJJIJ
@6888548/1
taaagataagtataggctcaaaacctaacgacatcaatcaccagcttaaa
+6888548/1
CC@FFFFFFHFDDGFHIIIJJJJIJIJIJGHIJIJJJIIIJIIIJJGIII
@6888571/1
ggcagagggaatctgattgtgctgttgtggaactgcttcacctgtggccg
+6888571/1
@@@DFDDDFCDFHII>FEEEEFEHFFHIIIGEHEFHEHGHIHIHFHGIIG
@5546555/1
gagatgtttgtgaaactgcgacaccttgtggctgtgacttgtagtcaagg
+5546555/1
B@BFFFDEHHHHGGIJJJJJIIJIJJJJIJJFIJHIJJJJJIIJIIIIGI
@5546693/1
acttcttcaattgacgcaagaagtaccagaaacgggacttagccacaatc
+5546693/1
CCCFFFFFHHHHHJJJJJJJJJJHIJJJJJJJJJJJJJJJJJIJJJJJJJ
@5546834/1
accgacgacgacactgtacagttagaaatgttacaacctctatactttgc
+5546834/1
@BBFFFFFHHHHHJJJJJJJJJJJJJJJJJJJJJJJJJJJJJJJJJJJJJ
@1511778/1
atacataataaaattagaggaagtaggtgctgggcctcttgtatgcgaag
+1511778/1
CCCFFFFFHHHHHJJJJGJJJJJHHJJFHIJJJIGHIJJJIIJJJJJJII
@5546936/1
cgttcacattgacaaacttaggtttgcttacagccattcccaactgtcct
+5546936/1
CCCFFFFFHHHHHJJJJJJJJJHJJJJJJJJJJJJJJIJJJJJJJJJJJJ
@2168334/1
gtcacggtagcactgagtgacggcacctccgacactgaggtcacggtact
+2168334/1
CCCFFFFDHHHHHJJJJGIIJJJJJJJJJJJHIJJJJIJJHJJJJJIJHH
@1512020/1
gggatgcttaaatttacatttagtgtttgtttcatgtcaatcggttcata
+1512020/1
CCCFFFFFHHHHHJJJJJJJJJJHHJJJJIJJJJJJJJJJJJJJIIJJJJ
@5547176/1
tgtacattgaaaataaaaataaaaaaaatagcaggggttattgttatgtc
+5547176/1
B@BFFFFFHHHHHJJJJJJJJJJJJJJJIIIJJIJJJFFHIJIHIJIIJJ
@6889448/1
gcggcctctagccgatacgattatgaagacgaagcggacgtcacggtaag
+6889448/1
CCCFFFFFHHHHHJIJJJJJJJJJJJJJJJJJJJJJJIJHHHFFFDCDDD
@2168942/1
cactgtacagttagaaatgttacaacctctatactttgcattaaaataat
+2168942/1
CCCFFFFFHHHHHJHJJJJJJJJJJJJJJJIJJJJJJJJJJJJJJJJJJJ
@1512585/1
ggaccgtcattgaacaatctcgtatgatgccgtttctgtaccaataggaa
+1512585/1
CCCFFFFFHHHHHJJJJJJJJJHIJJIJJJJJIJJJJJIJJJJJJJJJJJ
@2169219/1
gtgtagctttaaggggatctgctgtctgtggagctgatgcttgctgggcc
+2169219/1
BBCDFFFFHHHHHJJJJJJJJJJJJJJJJJJIJJJJJJJJJJJJJJIJJJ
@6890109/1
ctttgacagtgtaaaacttctccgaaatctccaatccaaaccgtttgaaa
+6890109/1
BCBFFFFFHHHFFIJIIJJJJJJJJJJJJJJJJJJIJIIIIJJHGGGGIJ
@1512991/1
caccagtggtcttcttgaacttcttcaattgacgcaagaagtaccagaaa
+1512991/1
CCCFFFDFHHFHHJJJAGGGIIGIIJGIIJJIJGIJJIGIIIIIIJJJJI
@2169593/1
gacatcttcaacaatctcgtggttcctctgcacttggtggtccacaaaca
+2169593/1
CCCFFFFFHHHHHJJJJJJIJJGIIJJJJJJJJJJJJIJJIJJJJJJJJI
@2170025/1
gtgctgggcctcttgtatgcgaaggtgttgaggcgcttgtggtggtgcac
+2170025/1
CBCFFFFFFHHHHJJJJJJJJJJJJEHHIJJJJJJJJJJJJJHIJIJJJJ
@2842574/1
cttgtattcaaaagaaaacctagaatcactggttcaaattcaaataaaat
+2842574/1
CCCFFFFFHHHHHJJJJJJJJJJJJJJJJJJJHIJJJJJJJJJJJJJJJJ
@2842681/1
ctagagtataaaaaactgataaattccgtcactattctaggattgtgtag
+2842681/1
BCCFFFDFHHHHHJJJJJIJJJJJJJIJJJJJJJJJJJHIJGIJJIIHJI
@107974/1
gtgtacatcatggaaggaagatgcctcatcacaacatctaaagcta
+107974/1
B@@DDDFFHHHHHJJJIJJJJJJJJJJJJJJJJJJIJJJJJJJJJJ
@2842823/1
ctgaacgaaaagggtacaataattaataattatgtcgcaataccgtagcc
+2842823/1
CCCFFFFFHHHHHJGFHJJJJJJJJJJJJJJJJJJJJJJJJJJJJJJJJJ
@2842883/1
ctcggacatttcaattttatttagttggtcttggttgaacggaactccaa
+2842883/1
CCCFFFFFHHHHHJJJJIJJJJJJIJJJFHIJJJIJGJJJJIJJJJJIIJ
@2843012/1
ctcacatgattcatccacaaattccaacccttgcgtttcaaaacaattca
+2843012/1
CCCFFFFFGHHHHJJJJJJJJJIJJJIJIJJJJGIHIIIJJJJJJJJJJJ
@7553538/1
ggcgcttgtggtggtgcacgcgcttgggcagagggaatctgattgtgctg
+7553538/1
CCCFFFFFHHHHHJHHIJJJJJJJJJJJJJJJJJJIJJJJJIJJJJIJJH
@4867841/1
gttaagaggtgttacctgcaacttggccaggttagggccaacagattgtt
+4867841/1
CCCFFFFFHCFHHJJJJJJJJJJJJJJJJJJHIJJJJJJIJJJJIJJJIJ
@4867908/1
aggaagtaggtgctgggcctcttgtatgcgaaggtgttgaggcgcttgtg
+4867908/1
CCCFFFDEHHFFHIIHGBGHIJJJHIJIIIGGIJGHFFIHJIJJJIJJGI
@7553697/1
cagcatacataataaaattagaggaagtaggtgctgggcctcttgtatgc
+7553697/1
CCCFFFFFHHHHGHJJJJJJJHIJJJJJJJJEGIJJIJ@FHIJIJJJJIJ
@2843879/1
ccacaatctggtctggggaaaagatcctcatcttgtatagaggaggcttg
+2843879/1
CCCFFFFFHHHHHIJJJJHJJJJJJJJJJJJJJJJIIJJJIIJJJJJJJD
@109853/1
gccattagtagactgatcagccggagcagctccggtaagtttgtcgagta
+109853/1
@@CFFFFDHHBFFGEIIIEFHGIBHGGGDGIII><DGBDFDBFFGGBBHG
@4869078/1
gtcctccggtactaacgatcaaatcgatcataggtccataatcattcctg
+4869078/1
CCCFFFFFHFHHHJJJJJJJHIJIHIIJJJJJJJHIJJJJJJJJJJJJJJ
@4869171/1
agggagtccatccacggctttttccagatccactcttgctccatggtcca
+4869171/1
CCCFFFFFHFHHFIJJJJJJJJJIIJJJJJJJJJJJJJJJIJJJJJHIJJ
@5548173/1
gctgggcctcttgtatgcgaaggtgttgaggcgcttgtggtggtgcacgc
+5548173/1
@CCFBB8BFFDHHHIIGIIHEHFGGIIIIIIIIIIIIGHIFCAF@CAE@E
@110443/1
gcttcgcctgtggccggcggcacgcagacgccttgatgacctccactttg
+110443/1
CC@FF6DDHHHFGJHIGJGIJJJIJGHFHFFDEDDDDDEDDDDDDDDDDD
@5548246/1
gaacggaactccaatcctttactcgaatagtcttttctaacttgaacagt
+5548246/1
@@@FDFD:CCCFAHHIGIIIIGIIIGGGGIFGIDGIIIIIIFCHGHHGHB
@6891199/1
cgtgaatcatgccctcaatctgcaccagttcatatttgggcacagttcct
+6891199/1
BCBFFFFFHHHHHJJJJJJJJJJJJJJJHIJJJJJJJJJJJJJJJHJJJJ
@2844989/1
cgcttgtggtggtgcacgcgcttgggcagagggaatctgattgtgctgtt
+2844989/1
CCCFFFFFGHHGHIJJJJJJJJJJJJJIJJJJIJJJJIJJJJJHIJJJJJ
@6891377/1
cactctgcaatcctgcctcacatgattcatccacaaattccaacccttgc
+6891377/1
CCCFFFFFHHHHHJJJJJJJJJJJJJJJJJJJJJJJJJJJJJIJJJJJJJ
@4869896/1
gcggtacatgttgtgtacacctgagcgagactcataacgcagccagatgc
+4869896/1
@@@DD@?DHD?F?<B?CFHC@FHEF9CG@GECHIGCHFGBFAF=CC8=@F
@6891607/1
gcctcttgtatgcgaaggtgttgaggcgcttgtggtggtgcacgcgcttg
+6891607/1
CCCFFFFFHHHHHJIIIJFGHIJJJJJJJJJJJJJIJIHIJJJJJJHFFD
@4870106/1
gttacctgcaacttggccaggttagggccaacagattgtttgagatgttt
+4870106/1
CCCFFFFFHHHHHJJJJJJJJEHJJJJJJJJJJJGIJJJJJJJJJIJJJJ
@817947/1
ccgacgtccggaacatcaaatatcttgacttggcaaagagttgtcgatat
+817947/1
CCCFFFFFHHHHHJJJJJJJJJJJJJJJJJJJJJJJJJJJHIJJJJJJJJ
@4870315/1
cctgtttatattagttggtgaatacggtctaaccgactaatgtaaatgcg
+4870315/1
CCCFFFFFHHHHHJIIJJHHJJJJJJJHIJJJJJJJJJJJJJIJJJJJJI
@111491/1
gtgctgggcctcttgtatgcgaaggtgttgaggcgcttgtggtggtgcac
+111491/1
@@@DDEAD@BFDHIJIJJIIGJIGBCHGGGIGIGIIGIHGGAFGDEHIJI
@818352/1
gccttgggaagcctttgtgcgccacatcaatgttgataaaggctttattg
+818352/1
@@@FFFDFHGFBFGGGIGIIIGIJGADFBFHGIJIIGIIIEHBFHHHIIE
@2845923/1
tgggcctcttgtatgcgaaggtgttgaggcgcttgtggtggtgcacgcgc
+2845923/1
BCCFADFFHHHHHJJJJIJIJFGHIJJJJJJJJJJJJJIJJIJJJJJJHF
@5549837/1
gtacgaagcattgtctgtttataaaataattaacaactaatgttttccaa
+5549837/1
CCCFFFFFHHHHHJJJJJJJJJJJJJJJJJJJJJJJJJJJJJIJJJJJIJ
@818876/1
ggtaggcgtagggtaagacacggatctcatacaccgtgaatataagtggc
+818876/1
BCBFFFFFHGHHHGHIJIJJJJJJJJJJJJJJJJJJHJJJJJJJJJIJJJ
@5550254/1
gccagatgccaaagttcttgatcttcactgggctcttctctgggatttcc
+5550254/1
CCCFFFFFHHHGHJHIJJJJJJJJJJJJJJJJJJJJJJJJJJJJJJJJJJ
@6893026/1
catggtttcaacaatttctctattcacctttctaggacatttatctggct
+6893026/1
C@@FFABDFHHHHGHIJJJGIGGIIJAFEGDIJJJJ@DFFGIBIGIIGGI
@6893061/1
ctcagcttccctgcaaagttaaccatcttgtattcaaaagaaaacct
+6893061/1
@CCFFFFFHHHHHJJIGIIIJJJHIIJIIIHIIJIIJIIGDHIJJII
@819224/1
ccagaatctagacatgcacagctcttgcagccatccaacgggattgccca
+819224/1
CCCFFFFFHHHHHJJJJJJJJJJJJJIJIJJJJJJJJJJJGGBHIJIJII
@4197231/1
cctcgctgcaggccgactggtggctgccctcgcccgagtcgtgctccttc
+4197231/1
CCCFFFFFHHHHHJJJJJIJJIJJJFFIIIJJJJIIIJCHA?BHDFFCFD
@819429/1
gtgactacaaacggcgctatataacaaaacaattcatttcatatatactt
+819429/1
CCCFFFFFHHHFHIIJJJJJIJJJJJJJJJIJIJGIJIJJIJJJJJJJIJ
@4871883/1
ctccgccctcttcctcgggttggaatgattctggtgggttgtcctgc
+4871883/1
CCCFFFFFHHHHHJJJJJJEHIJJIJJJJJJJJJHIIIHIIIGIJIJ
@2170565/1
gtcctactaaatttactttccactcgttaagcgtattagtttcttgtgac
+2170565/1
CCCFFFFFHHHHHJJJJJJJJJJJJJJJJJJJJHIIJJJIJJJJJJIJJJ
@6894088/1
gacgatttcaccagtggtcttcttgaacttcttcaattgacgcaagaagt
+6894088/1
CCCFFFFFHHHHHJIJJIJJJJJJJJJJJJJJJJJJJJJJJJJJJJJJJE
@6894136/1
ggcacagttcctcgacgagcaagtagttcttgaagcacagacacaggtgt
+6894136/1
CCCFFFFDHHHHHJJJJJJJJJJIJJJJJJJJJJJJJJJJJJJJJJJHIG
@2171210/1
ctcttgtatgcgaaggtgttgaggcgcttgtggtggtgcacgcgcttggg
+2171210/1
CCCFFFFFHHHHHGHIAGIHHIJJJJJJJJHJEIGGHFHIJJJIHFFF?D
@6212400/1
tgctgttgtggaactgcttcacctgtggccggcggcacgcagacgccttg
+6212400/1
@CCFFDEDCDFHHIIGIJGIIJJIGHIIIHFEHHIIHFEFFCDDDDD?BD
@3529800/1
acgggctctgtgcctggctcccatgtcacggtagcactgagtgacggcac
+3529800/1
BCCFFFFFHHHHHJJJJJJJJJJJJJJJJJJHHJJJJJJJJHIJJJJJJJ
@5552126/1
gtcctgcagagcttgccacatcttgtaagcagcctgacgcttagcaagtt
+5552126/1
@??DBDDBFHF?FGEAGGIIGGIIIEHGIGHIIEGGIEGGIIIIIIIIHI
@5552235/1
gagcaaatggaaaaaaaaattggtgaaaagaatcacaagtaagatactgc
+5552235/1
CCCFFFFFHHHHGJJJJJIIHJJGHIJJJJJJJJJJJJJFGIJJJJJJJI
@3530053/1
ctcatcttgtatagaggaggcttgggctcgctctccgaagggagcttgcg
+3530053/1
CCCFFFFFGFHHGJJIJIJJIJIIIJIIIJJIJIJJIIIIJJCHIJIHIG
@2171963/1
catcaatttatcttcaaatgacgacaccacagttccagtctcaggcacat
+2171963/1
CCCFFFFFHHHHHIJJJJJJJJJJJJJJJJJJGIJJJJIIJJJJJJJJJJ
@7555617/1
gccttagctgcggaatgcttagcttccttcttagagcgtcccgtacccat
+7555617/1
CCCFFFFFHHHHHJJJJJJJJJJJJJJJJJJJJJJJJJJJJJJIJJJJJJ
@2172444/1
ggatgcttaaatttacatttagtgtttgtttcatgtcaatcggttcataa
+2172444/1
CCCFFFFFHHHHHJJJJJJJJJIIHJJJGIJJIJJJJJJJJJJIJJJJJJ
@7555808/1
gtacaaagcaaaggtcgggcagttcgtcaacaagacattactagctg
+7555808/1
@C@FFFFFHGHHHGAEFAEHGIIEHIIIIDGIIIFHIIIGIGGGIII
@7556129/1
gccagttataaagcatagcccgaagtgctattggcacacaggcataatgc
+7556129/1
CCCFFFFFHHHHHJJJJJJJJJJJJHJJJJJJJJJJJJJIJJJJJJJJJJ
@3530973/1
ctccaaagcattctgggctgcagatgactgtgcatccttgctagtaagtc
+3530973/1
CCCFFFFFHHHHHJJJJJJJJJJJJJJJJJJJJJJJJJJJJJJJJIJJIJ
@2172963/1
cgttaaaataaatatttcaaataaagatcgctgagtaaaacaatccgaat
+2172963/1
CCCFFFFFHHHHHJJJJJJJJJJJJJJJJJJJJJJIIJJJJJIJJJJJIJ
@6214060/1
tggatagctggacaaggcactggcaacgaccaatcatggacttttcttca
+6214060/1
CCCFFFFFHHHFHIIJJIJJJJIJGIIJIJJGIJIIJIGAFHIJJJIJJI
@1515303/1
gtccgtttttaaactattttttcaatgacctaagtgagtatacatctatt
+1515303/1
CCCFFFFFHHHHHJJJJJJJJJJJJJJJJJJJJJIJIJHIJJJJJJJJJJ
@2174188/1
tctcagcatggtaagaaggtggcggccagaatctagacatgcacagctct
+2174188/1
CCCFFFFFHHHHHJJJJJJHJJJIJJJJJJJJJJJJIJJJJJJJJJJJJJ
@1516025/1
ggaggcttgggcctgttttggtagcggcggcgcggtccgtgaggagcatg
+1516025/1
CCCFFFFFHHHHHJJIJJJJJHJJJJJJJJGDBBD;?B@<??@BCBBBCC
@6215187/1
ctcccatgtcacggtagcactgagtgacggcacctccgacactgaggtca
+6215187/1
CCCFFFFFHHHHHJGHIJJJJJJJHHJJJJJJJJJJJJJJJJJJJJJIIJ
@6215326/1
gggggcagtgctggggactccgggcgcagcaccagtcgtgctcgcagccg
+6215326/1
C@CFFFFFHHHHHJJJJJJJJJJJJJIIJIIIJJJJJJHHHFFFDDDDDD
@1516926/1
gctcgctctccgaagggagcttgcggccgatgacctcatactccttcaac
+1516926/1
CCCFFFFFHHHHHJJJJIJJJJJJJJJJJIJI==CCHGHHIHHHHHHHFF
@1517907/1
ctggggaaaagatcctcatcttgtatagaggaggcttgggctcgctctcc
+1517907/1
CCCFFFFFHHHHHJJJJIIJJJJJJJJJJJJJJIJJJGIJGGJGJJIIIJ
@112284/1
ccacgacgctcggacatttcaattttatttagttggtcttggttgaacgg
+112284/1
@@?DDDDFHHHHGGGHGIJIIGGIIJJIIJCEH@BDFDFGGGHCGGIIJG
@4874170/1
gttaaaaccaaaaatttgccggaagtcactattccacgcgaacgaagtcg
+4874170/1
C@CFFFFFHGHHHJIIIJIHJEGHIEHIHGIJJJJGJIIIGIIJGEHAHF
@4874253/1
ggaatgattctggtgggttgtcctgcagagcttgccacatcttgtaagca
+4874253/1
CCCFFFFFHHHHHHIJJHIJIJJJJJJJJJJJJJJJJJJJJJJJJJJJJJ
@2848735/1
gtcgtcttctacttctgcttctggcacatcaggagaagttggctcctcaa
+2848735/1
@CCFFFFFHHHHHJJJJGJJIJGHIJJIIJIJJJJHJJIJJJIIIJJJIJ
@4874440/1
ctccggtactaacgatcaaatcgatcatgggtccataatcattcctggaa
+4874440/1
CCCFFFDFHHHHHJJJJCGHECGHJJJJJJJFHIJJJJJIJJJJJJJJIJ
@7561065/1
gagaaaaatgaacgtcccacaggggtgtacatcatggaaggaagatgcct
+7561065/1
CCCFFFFFHHHHHJJJJJJJJJJJJGHHIJJJJJJJJJJJJJJJJJJJJJ
@7561191/1
atgcgaaggtgttgaggcgcttgtggtggtgcacgcgcttgggcagaggg
+7561191/1
@BCFFFFFHDFHHJIJJIJJJJJJJJHGHHHIJJJJJJJHHHFFFFDDDD
@2849218/1
tttacaagtagactcatctttagcacttggttcgtcttttgaagattctg
+2849218/1
CCCFFFFFHHHHHJJJJJJJJJJJJJJJJJHIJIIIJJJJIIJJIJJJJJ
@6894551/1
gtgctgggcctcttgtatgcgaaggtgttgaggcgcttgtggtggtgcac
+6894551/1
CCCFFFFFBFHHHJJHIJJJJJJJJEHHIJJJJJJJJJJHIJIJJIIJJJ
@2850099/1
aggaagtaggtgctgggcctcttgtatgcgaaggtgttgaggcgcttgtg
+2850099/1
@CCFFFDDHHHHHJJJJBGIJJJJIIJJJJJJJJDGGIJJJJJJJJJJIJ
@4876393/1
gtctcatactttgttgtgatacatgagacatttcacgggtgcggctacgc
+4876393/1
CCCFFFFFGHHHHIIJIJJIJJJJJJJJJJJJJJJJJJJCGHJJIIJJJI
@4876407/1
tccatcattttgtcaacgaactcttctgaagtatttgtttacaagacaac
+4876407/1
CCCFFFFFHHHHHJJJJJJJJJJJJJJJJIJGIJJJJIIJJJJJJJJJJJ
@2850660/1
ctggcgttgagggcaagttcatgcgtttttgctctggcgttcaaaaggtt
+2850660/1
CCCFFFFFHHHHHJJJJHIJJJJJJJJJJJJJJJJJJJJHIJJJJJJJIJ
@820434/1
ctcttgtatgcgaaggtgttgaggcgcttgtggtggtgcacgcgcttggg
+820434/1
CCCFFFFFHHHHHIIJCGHHIJJJJJJJJJIJJIJJIIJJJJJJHFFFDD
@820526/1
gtcgatgtcgaacccaaaaatgtaattaactttttttttgtctgtttgtc
+820526/1
@@@DDDDDFHHFFGHHGIGEIHC<FHHCHIIIG@FHEAHACDHDEGIFHH
@820679/1
ctgcaaacatgccagttataaagcatagcccgaagtgctattggcacaca
+820679/1
CCCFFFFFHHHHHJJJJJJJJJJJJJJJJJJJJJJHIJJJJJJJJJJJJJ
@5554147/1
cgcaagaagtaccagaaacgggacttagccacaatctggtctggagagaa
+5554147/1
CCCFFFFFHFHHHJJJIJJJJJIIJJJJJJJJJJJJJJJHIJJJJJJJJJ
@820933/1
ctccaatcctttactcgaatagtcttttctaacttgaacagtgcgatgtt
+820933/1
CCCFFFFFHHHHHJIJJJJJJJJJJJJJJJJJJJJJIJJJJIJJJJJJGI
@2851446/1
tccttgttgttaagaggtgttacctgcaacttggccaggttagggccaac
+2851446/1
B@BFFFFFHHHHHJJJJFHIJJJJJJJJIJJJJJJJJJJIIJJJJJJJJJ
@6896687/1
cataataaaattagaggaagtaggtgctgggcctcttgtatgcgaaggtg
+6896687/1
@CCDFDFFDHHHGGHHIIIIJJJICFIJJJJJJJIJJJJIJIJJHIHIHG
@2851492/1
ggcatagtaggtaggcgtagggtaagacacggatcgcatacaccgtgaat
+2851492/1
CCCFFFFFHHHDHIJJJFHIJJFHIJJJJJJJJJJJJJJJJJJJJIJJJJ
@4877588/1
cacagttcctcgacgagcaagtagttcttgaagcacag
+4877588/1
8:?D?AD?C:C8<@:@@@EEC?<<CDADDB93@3??D9
@821633/1
cgtagttctcagcttccctgcaaagttaaccatcttgtattcaaaagaaa
+821633/1
CCCFFFFFHHHHHJJJJJJJJJJJJJJJJJJJJJJJJIIJJJJJJJJJJJ
@2175340/1
cacaaagttgaagtccttgttgttaagaggtgttacctgcaacttggcca
+2175340/1
CCCFFFFDHHHHHIJJJJJJJJJJJJJJJJFHIIJJJJJJJJJJJJJJJJ
@5555095/1
ccgcaatgttggagcttggtacaaagcaaaggtcgggcagttcgtcaaca
+5555095/1
CCCFFFFFHHHHFHIJJJJHGIJJIJJIJJJJHGIIJJJJIJJJGHHIJI
@821718/1
tgatttgatagttgttagtgctgctaatatgtctcgtaactcaggactag
+821718/1
CC@FFFFFHHHHHJJJJJJJJJJJJJJJJJJJJJJJIJJJJJJJJJJJJI
@3533405/1
caggattgaaacgtcttttatgttgggacagctatcttcataaaagctaa
+3533405/1
CCCFFFFFHHHHHIJJJJJJJJJJJJJJJJJJJJJJJJIJJIJIJJIJJJ
@6897224/1
aggtgctgggcctcttgtatgcgaaggtgttgaggcgcttgtggtggtgc
+6897224/1
@BCDDFFFHHHHHJJJJJJJJJJIIIJFGHHJIJJJJJJJJJJJIJJHIG
@3533590/1
ggcgcttgtggtggtgcacgcgcttgggcagagggaatctgattgtgctg
+3533590/1
?<@DDDDDCFHABB<EG>EE@GGIIIGIGIIIEIIGG@CHHGGIIDGIIF
@5555446/1
cagggatttatgcgcgtcagcgactgaaatctgtaagtattggtttattt
+5555446/1
C@CFFDFFHHGHHJJJHIIJJJJJJJJJJJJJIIJJJHIJJJIHJJJJIJ
@822209/1
tgttgaggcgcttgtggtggtgcacgcgcttgggcagagggaatctgatt
+822209/1
CCCFFFFFHHHHHJIIJHIJGHIJJJJJJJJJJJJJJHIJHFHHFFFFFF
@3533906/1
gttggaatgattctggtgggttgtcctgcagagcttgccacatcttgtaa
+3533906/1
C@CFFFFFHGHHHJJJGIJJGGHIJIJJJJJIJJJJJJJJJIJIJJJJIJ
@5555741/1
ttttaatgttattattacagcatacataataaaattagaggaagtaggtg
+5555741/1
@CCFFFFFHHGHHJJJJJJJJJJJJJJJIJJJJJJJJJJJJJJJHIJJHI
@4201312/1
ctatgccatttatcctcgcacgttggcagtaatagtacaagtgaaaagtc
+4201312/1
CCCFFFFFHHHHHHIJJJJJJJJJJJJJJIJJJJJIJJJJJIJJJJJJJJ
@3534730/1
ctcgcacgttggcagtaatagtacaagtgaaaagtcacttgccgatggta
+3534730/1
CCCFFFFDHHHHHJJIIJJJGHIJJJIIJJJJJJIJIJJJJJJJJJJIII
@4201526/1
gtccaattctttgacagtaaagttctgtggcgccggttcctccacataca
+4201526/1
CCCFFFFFHHHHHJJJJHJJJJJIJJJJIJJJJJJJHIJJJJJJJJJJJJ
@4201695/1
gggggcagtgctggggactccgggcgcagcaccagtcgtgctcgcagccg
+4201695/1
CCCFFFFFHHHHHJJJJJJJJJJJJJJJJJJJJJJIJJHHHFFFDDDDDD
@2177169/1
gtttgtgaaactgcgacaccttgtggctgtgacttgtagtcaaggtggag
+2177169/1
CCCFFFFFHHHHHJJJJJJJJJJJJJJJJHJJJJJIHIJJJJJIJDGIHI
@2177408/1
ggtgctgggcctcttgtatgcgaaggtgttgaggcgcttgtggtggtgca
+2177408/1
BCBFFFFFHAFHHJJJJJJJJJHIIJEGGHJJJJJJJJJJIJJIIJHIJJ
@4202185/1
cactacatcactagtaggcatgtatacatgccattggcgcgagagaacat
+4202185/1
CCCFFFFFHHHHHJGIIIIJJIHIIIJJJJJJJJJIJJJJJHIIJIJJJJ
@6215626/1
ctgtcgtttgcaaatttgtctctcaccatgctcatactatcttcagacaa
+6215626/1
?@?BB?DDFDDFHIGIIEIGGHGHIGIBHCHIJIGGIIJEIJJJGGEDFH
@4202892/1
catcgttctcagcatggtaagaaggtggcggccagaatctagacatgcac
+4202892/1
CCCFFDFFHHHHHJJJJGIJIJJJIIJJIHIJIJJIJJJJJJJJJIJJJJ
@3536286/1
gcttgctgcccgcctagcgaggaaacgcggccgccatactgtagcttggg
+3536286/1
CCCFFFFFHHHHHJJJIJJJJJJJJJJJJJJJJHFFDEEEEFEDDDDDDD
@6216714/1
cttggtacaaagcaaaggtcgggcagttcgtcaacaagacattactagct
+6216714/1
@@@DDADDHDBBBBDBD>IIEA<?C?:DBC?BF?G@DA?FDHGGHDHC>F
@4203593/1
ctcgttttgttagacttcagtgtagctttgtattatgttcactttcttat
+4203593/1
CCCFFFFFHHHHHHJJJJIJIIIIJJJJJJHIJJJJJJJIJJJJJJJJJJ
@2179005/1
cctgcaccatgcaccgccatgccatgtaccacgcctgggatgccacccgg
+2179005/1
@@CFFFFFHHHHHJJJJJJJJJJJJIJJIGIJJJJJJJJJJJIJIJJJII
@6216979/1
tttccttatgcatgataccgtatataacagaccacacttttgagaggtca
+6216979/1
CCCFFFFFHHHHHJJJJJJJIJJJJJJJJJJJJJJJJJJJJJJJJJJHIJ
@3537000/1
actgagtgacggcacctccgacactgaggtcacggtactcgcggtacatg
+3537000/1
CCCFFFEFHHHHHJJJJJJJJJJJJJJJJIJJJJJHIJJJJJJHHFFFFF
@1518413/1
gctctttgcttgaacacgtagccaatcttattctcgagactgtccaagga
+1518413/1
CCCFFFFFHHHHHJJJJJIJJJJJJJJJJJJJJJJJIIIJJJJJJJJJJH
@4878270/1
gctttctttagttttaagttagttttcatcttaagttcggaaagattata
+4878270/1
CCCFFFFFHHHHHJJJJJJJJJIJJJJJJJJJJJJIJJJJJJJIHJJJJJ
@4878359/1
ctcgttgaacaccttaggacgaagtgatggcaccaggatagagttaatgc
+4878359/1
CCCFFFFFHHHHHJJJJJJJJIJJHGJIGIHIJJJJJHIGIIIGIJJJIJ
@3537181/1
cacaatctggtctggagagaagatcctcatcttgtatagaggaggcttgg
+3537181/1
CCCFFFFFHHHHHJJJJJJJJJJJJJJJJJJJJJHJJJJJJIJJJJJJBH
@1518574/1
cgcccgtcgcaccagattattgatttctctttccctgtcgggagcggagc
+1518574/1
@@@FFFFFGFFHGJJGHIHGIJHGIJJJJGIJIJJJJJIJIJIIJJJAEF
@3537507/1
ggagggcgtgcacaccctggtggcgcggtgcatgtagatgggcatcccgc
+3537507/1
B@CFFFFFHHHHHJIJJJJIFHIJJJJJGHIJJJJJJIJJJJJHHHHFFF
@1519133/1
tcctcatcttgtatagaggaggcttgggctcgctctccgaagggagcttg
+1519133/1
CCCFFFFFHHHHHJJJJJJJJJJJJIIJJJJJJJJJJJIIJJJJGHIJJG
@1519154/1
gtttcttggcatctatagatgtcggtggcgcacagggcacgcttgcgcat
+1519154/1
CCCFFFFFHHHHHJJJJJJJJJJJJHJJJJJJJJJJJJJJJJJJJJJJJH
@6218089/1
atagtttcaaaaaaactgtttcacataaataggtgagaagtgtgataatg
+6218089/1
@B@FDFFFHHHHHJJJJJJJJJJJJJJJJJIJJGHHJJIJGHIHJJJJJJ
@4879259/1
caaagcattctgggctgcagatgactgtgcatccttgctagtaagtcctg
+4879259/1
CCCFFFFFHHHHHJJJJJIJJJJJJJJIIJJJJJIJJIJJJIIIJGIJJH
@7565272/1
catcgttctcagcatggtaagaaggtggcggccagaatctagacatgcac
+7565272/1
=B@FFFFFHHHHHJJJJGHIJJJJJJJJJJJJJJJJJJJJJJIJJIJJIJ
@7565642/1
atcaatttatcttcaaatgacgacaccacagttccagtctcaggcacatt
+7565642/1
<BBFFFFFHHHHHJJJJJJIJJJJJJJJJJJHJJJJJIJJJJJJJJJJJJ
@4879951/1
caggggttattgttatgtcgatgtcgaacccaaaaatgtaattaactttt
+4879951/1
CCCFFFDFHHHHHJJJJIJJIJJJIJJJJJIJJJJJJJDHIIIJJJJJJJ
@1520220/1
caggatcctcgtcattgcctggcatacaaggcaaagcaccgacgacgaca
+1520220/1
CCCFFFFFHHHHHJJIJJJIJJJIJJJJJIJJJJJJJIIIJJJJJJJHGF
@3538702/1
ctcgacgagcaagtagttcttgaagcacagacacaggtgtcttcaacgga
+3538702/1
CCCFFFFFHHHHHIJJJJJJJJJJIJJJJJJJJJJJJFHHJJIHIJIJJG
@3538961/1
ctcgttgacttgctgttagctcattttaacacatttcacattgaaaaata
+3538961/1
CCCFFFFFHHHHHJJJJJJJJJJJJJJJJJJJJJJJJJJJJJJIJJJJJI
@4880584/1
ctgcaaagttaaccatcttgtattcaaaagaaaacctagaatcactggtt
+4880584/1
CCCFFFFFHHHHHJJJJJJJIJJJJJJJJJJJJJJJJJJJJJJJJJJJHI
@7566802/1
ctgtccttcattgagggtcgggaacttatggtataggtagagactggctg
+7566802/1
@CCDD?DDHHGHFGGBHHHIIIHIIIIIIIIIIIIIIHHIIIGIIHIIII
@3539215/1
ccgcaatgttggagcttggtacaaagcaaaggtcgggcagttcgtcaaca
+3539215/1
CCCFFFFFHHFHHJIJJJGHHIJJJGIJJIIIHGHIIJJJIJJJJJJIJJ
@7566855/1
ctgcctcacatgattcatccacaaattccaacccttgcgtttcaaaacaa
+7566855/1
CCCFFFFFHHHHHJJJJJJJJJJJJJJJJJJJJJJJJJJIIJJJJJJJJJ
@3539486/1
gccagatgccaaagttcttgatcttcactgggctcttctctgggatttcc
+3539486/1
@<@AD?DDAHFHDGBFDEEHHEHIHFDEHDE=CDGHAGHEGIDEDGDDFH
@1521632/1
tgatcaaacgctattaattcattagcgaaaaacttacttttcacttttaa
+1521632/1
CCCFFFFFGGHHGJJJGIIIJJIGIHIGHIJJJJJIIIIJJIGJIJJJGG
@7567543/1
gtagctttaaggggatctgctgtctgtggagctgatgcttgctgggcctc
+7567543/1
CCCFFFFFHHHHHJIJJJJJJJJJJJJJJJJJJJJJJJJJJJJJJJJJJJ
@4203999/1
cccagttattacataattgtacacagtgaacaaaattgcaatatagttat
+4203999/1
CCCFFFFFHHHHHJJJJJJJJJJJJJJJJJJJJJJJJJJJJJJJJJIIJJ
@117255/1
tttcaaaacaattcattttaggttcaagttaaccgcaatgttggagcttg
+117255/1
@CCFFFFFHGHHHJJJJIJJGGIJIIIJIIIIJJJJGIJJIIJJGIIIGI
@4204252/1
cttgaattccttgatgactgcatagatagaaatcgaactcggtcggatgc
+4204252/1
CCCFFFFFHHHHHJJJJJIJJJJJJJJJJJJJJJJIJJJJJJIJJJJJJJ
@7568098/1
cccgtcttcaccgctgtaaccaccaacagtgacagcacagcgttgttcga
+7568098/1
CCCFFFFFHHHHHJJJJJJJJJJJJJJJJIJJJJJJJJJJJJJJJJIJJJ
@4204346/1
cctttatacatttcggcatggcgatcatgtcgatggcttggtttattccc
+4204346/1
CCCFFFFFHHHHHJJJJJJJJJJJJJJJJJJJJJJJJJJJIHIJIJJJJJ
@7568444/1
gtgtgataaccgtgaactgatcgtgtgggagtactgagcagtatctattc
+7568444/1
CCCFFFFFGGHHHJIJJJJJJJJGHGIGJJICGHIIJJJJIHHJIGJJJJ
@117788/1
gccagttataaagcatagcccgaagtgctattggcacacaggcataatgc
+117788/1
?1?;DDBB:CBBFBFAEAFBGC<@@??@C@FEFFIECFFFIAGFFFCEEF
@6899245/1
gcctgttttggtagcggcggcgcggtccgtgaggagcatgctcgccatca
+6899245/1
CCCFFFFFHGGHFJJJIJJIHBFBDACBBABDDBCBABCCACCBDDDBDC
@7568676/1
gtgataaagataagtataggctcaaaacctaacgac
+7568676/1
BBBFFFFFHHHHHJEGIJJJJJJJJJJJJJJJJJGJ
@5557870/1
agcaaatggaaaaaaaaattggtgaaaagaatcacaagtaagatactgca
+5557870/1
<@@DFFFFHBFDFEHGHGIHAE?DGHGIGIGGGGGEIGHIIGGAGEEIII
@5557934/1
gccagatgccaaagttcttgatcttcactgggctcttctctgggatttcc
+5557934/1
CCCFFFFFHGHHFIACCFGHHIIIJJIJJIBHBFHHGI@GBGGF@FHGHG
@4205143/1
gtcgagtagagccttagctgcggaatgcttagcttccttcttagagcgtc
+4205143/1
CCCFFFFFGHHHHJJJJJJJJJJJJJJJJJJJJJJJJJJJJJJJJJJJJJ
@7568942/1
cttagggacttcgacatattcggcgatgatgcattcttcctcgtcaagca
+7568942/1
CCCFFFFFHHHHHJJJJJJJJJJJJJJJJJJJAIIJJJJJJJJJJJJJJJ
@823510/1
aaggcactggcaacgaccaatcatggacttttcttcaatatccacataag
+823510/1
@@CFFFFDHGGHHGHIIJJEIIJJGGHHIHJJJJJJJJJJJJJIJJJJIJ
@6899948/1
ctttactgagctaaatgctaagcctactataaatgccatacaaggtctat
+6899948/1
CCCFFFFFHHHHHJJJJJJJJJJJJJJJJJJJJJJJJJJJJJJJJHIJJJ
@2180110/1
cagcgaaatagtcacaaccacgttggttatcaagtggcttggtaggatcc
+2180110/1
CCCFFFFFHHHHHJJJJJJJJJJJJJJIJJJJJJIJJJJJAH?D@GDAHI
@6900160/1
gtggttcttcaacttgggctagcagggaattggtagcaacttgaatgtga
+6900160/1
@@@FDDFDHGHHHGEGGGGIFJIGHIFHGIGGGDDHHGIHGIIEHHIJHI
@4205710/1
tgggctgcagatgactgtgcatccttgctagtaagtcctgagccatagca
+4205710/1
CCCFFFFFHHHHHJJJJJJJJJJJJJJJJJJJJJJIJJJJJJJJJJJJJJ
@2180327/1
cttcagcagagtgcacacaatggtgaactggcgttcatgcggcaaacgcc
+2180327/1
CCCFFFFFHHHFHIJJJJJJJJJHJJJJJJJJJJJJJJIJJJJJJJJJJJ
@119156/1
cgcaagaagtaccagaaacgggacttagccacaatctggtctggagagaa
+119156/1
CCCFFFFFHBDFHIJJJJJJJJJJJJJJJJJJJJJJJJJHIJJJIJIJIJ
@824468/1
ggtgcacgcgcttgggcagagggaatctgattgtgctgttgtggaactgc
+824468/1
@C?DDDFDHHHFAHJIIJJHIJJJIJICFGIIJGHHGHFHJJJJJJJJJJ
@824496/1
gcctcttgtatgcgaaggtgttgaggcgcttgtggtggtgcacgcgcttg
+824496/1
@@@FFFFFFFFHDIGHII<FHEGHIIHHGGHGFHHBFHFFGHGHGGHFF?
@4206251/1
cctgagcgagactcataacgcagccagatgccaaagttcttgatcttcac
+4206251/1
;BBFFFFFHHHHGIIJJJJJJIJJIJJJJJJJJJIJFGIIGIIJJJJJJJ
@824635/1
ctcgcacgttggcagtaatagtacaagtgaaaagtcacttgccgatggta
+824635/1
CCCFFFFFHHHHHIJHIJJJJHHIJJJGHIJJJJHIIJJJJJJJIJJJBC
@6900753/1
atcgttctcagcatggtaagaaggtggcggccagaatctagacatgcaca
+6900753/1
@CCFDFFFHHFHHJJJEHHGIJGGADEGIDEFGGIJJJJGJJIIDAGGGC
@4206961/1
ctgagtgacggcacctccgacactgagatcacggtactcgcggtacatgt
+4206961/1
CCCFFDEFHHHHGJJJJJJGJJJJJIJIJJJJJJGIIJJIJJJBEHFFFD
@4207215/1
gttgattttggaatgttttacattggatccgacaaatgttcaaattaaag
+4207215/1
BB@FDEFDFHGHHJJHIGIIIJJJJIGIIJJIJJJJJIDIIJJIIJJIJI
@2181780/1
tcagcatggtaagaaggtggcggccagaatctagacatgcacagctcttg
+2181780/1
@@@FFFFFHHHHHJJJJGGGGIJGJ0DDEHIIIJIIFIIGIIGIIJJJJJ
@7571437/1
catcccacaatatattcgtgaaaaccgcatccaactcggatcagccgttt
+7571437/1
?<@DFBBD?ACDCB@GEECFDGCEEEHGADGEE@FEHHI???BFBDF;@D
@7571479/1
gccttagctgcggaatgcttagcttccttcttagagcgtcccgtacccat
+7571479/1
C@CFFFFFHHHHGIJIIGJJIGIIJJIJJJJIJGGGGJJIJJJIIJJIII
@2854536/1
cataacgcagccagatgccaaagttcttgatcttcactgggctcttctct
+2854536/1
CCCFFFFFHHHHHJJJJJJJJJJJJJJJJJJJJJJJJJJIJJJJJJJJJJ
@1522278/1
tgtcaatcggttcataaataaaaaagttatgtcaaattaaaaaatcacgt
+1522278/1
@CCFFFFFHAHFB@FGIIIIGIIIFGFEGHAGAHIIIIIIGIIIIIIGIH
@2182674/1
ctgggctgcagatgactgtgcatccttgctagtaagtcctgagccatagc
+2182674/1
CCCFFFFFHHHGHJJJJJJJJJJJJJJJJJJJIIJJJJJJJJJJJJJJJJ
@6219284/1
gggcaggttgaactcacaccattcaatttaaaagaaactgggtgcgtgca
+6219284/1
CCCFFFFEHHHHHJJJJJJJJJJJJJJJJJJJJJJJJJJJJJHIJJIIJJ
@6219322/1
gggtgaggatgcactacatttccgtccatcattttgtcaacgaactcttc
+6219322/1
BCCDFFFFHHHHHJJJJJJJJJJJJJJJJJIJJJJJIJJJJJIJJJJJJJ
@1522774/1
agttctcagcttccctgcaaagttaaccatcttgtattcaaaagaaaacc
+1522774/1
BCBDFFFFHHHHHJJJJJJJJJHIJIJJJJJJJJHIJJJIJJJJJJJJIJ
@2183316/1
ctgggatgccacccggcaccactcccgggtgaggatgcactacatttccg
+2183316/1
CCCFFFFFHHGHHJJJJJJJJJJJJJJJJHIIJJIJJJJJJJJJJJJJJJ
@7572832/1
gccagttataaagcatagcccgaagtgctattggcacacaggcataatgc
+7572832/1
CCCFFFFFHHHHHJJJJJJJJJJJJIJJJJJJJJJJJJJJJJJJJGJJJJ
@1523780/1
gccatattcaaatgggaagtggtgataaagataagtataggctcaaaacc
+1523780/1
CCCFFFFFHHHHHJJJJJJJJJFHHJJJJJJJJJJIIJJJJJJJJJJJJJ
@1523838/1
ctttactcgaatagtcttttctaacttgaacagtgcgatgttttacaagg
+1523838/1
CCCFFFFFHHHHHJJJJJJJJJJJJJJJJJJJJIIJJJJJHJJJJJJIII
@6220408/1
gtgcgatgttttacaagggcaggttgaactcacaccattcaatttaaaag
+6220408/1
CCCFFFFFHHHHHJJJJJJJJJJIJJJJJJJJJJJJJJJJJJJJJJJJJJ
@5560167/1
gccacaatctggtctggagagaagatcctcatcttgtatagaggaggctt
+5560167/1
CCCFFFFFHHHHHIJJJIJIJJJJJJJJJJJJJJJJJJJIJJJJIJJJJJ
@6900953/1
gtcttggttgaacggaactccaatcctttactcgaatagtcttttctaac
+6900953/1
CBCFFFFFHHHHHJJIJJJJJJJJJJJJJJJJJJJJJJJIIJJJJJJJJJ
@2185959/1
ctggagatgtgggtgtagctttaaggggatctgctgtctgtggagctgat
+2185959/1
CCCFFFFFHHHHHEHIJJJJJJJJJJJJIJJJJJJJJJJJJJJJJJIJJJ
@2186001/1
ctcgaatagtcttttctaacttgaacagtgcgatgttttacaagggcagg
+2186001/1
CCCFFFFFHHHHHJJJJJIIIJJIJJJJIIJIJJJIJJJJJIJJJJJJIJ
@5561538/1
gctgtctgtggagctgatgcttgctgggcctcaactgttggagctggttc
+5561538/1
CCCFFFFFHHHHHJJJJJJJJIJJJJJJJJJJJJJJJHJJJJJJJJIFHI
@5561944/1
tacataataaaattagaggaagtaggtgctgggcctcttgtatgcgaagg
+5561944/1
C@CFFFFFHHHGHJJJJJJGHJHIIJHIIJJJJ@EFGIJJHHIJJJGIHH
@5561965/1
ccactctttaagttgtctagtgtgtgtaggggaagggttaggcaacttaa
+5561965/1
@CCFFFFFHHHHHJJJHJJJJIHIHJIJJJJJIJJJJHIJJJJJJJJJJJ
@2187182/1
ctcgcacgttggcagtaatagtacaagtgaaaagtcacttgccgatggta
+2187182/1
CCCFFFFFHHHHHJJHJJJJJHHJJJJFHIJJJJJIJJJJJJJJIJJJED
@7573494/1
ctcgaatagtcttttctaacttgaacagtgcgatgttttacaagggcagg
+7573494/1
CCCFFFFFHHHHHJJIIJJIJJJJJJJJJJJJIJJHIJJIIJIJIIJIJJ
@828491/1
cgtagaaaagtgctgtctgtacattgaaaataaaaataaaaaaaatagca
+828491/1
BC@FFFFFHHHHHJJJJJJIJJJJJJJJJJJJJJJJJJJJJJJJJJJJJJ
@1524329/1
ctcgttgtggcgcgccttgtcttgtagaagagtgatctgctgttcttcta
+1524329/1
BCCFDFFDHHHHHJJJIJJIJJJJIJJJJJIJBFHIJJJJJJIJIJJJJH
@4883594/1
gtgcacgcgcttgggcagagggaatctgattgtgctgttgtggaactgct
+4883594/1
CCCFFFFFHHHHHJJJJJIJJJIJJJJJJJJJJJJJJJJJIJJJJJJJJJ
@4883631/1
aataaattaaaaaattattaaaacaaaacattgtccagcggacaaaattg
+4883631/1
CCCFFFFFHHHHHJJJJJJJJJJJJJJJJJJJJJJJJJJJJJJJJJJJJI
@4884045/1
gtcacggtactcgcggtacatgttgtgtacacctgagcgagactcataac
+4884045/1
CCCFFFFFHHHHHJJJHGIJJJJIJJJIJJJIIJJJJJJJJJJJJJIJJI
@829469/1
caacgatttatttcgattgttccatcactatcaaaacttctcaggattga
+829469/1
CCCFFFFFHHHHHJJJJJJJJJJJJJJJJJJJJJJJJJJJJJJJJJJJJJ
@2857281/1
gcagtcagatgccaaagttcttgatcttcactgggctcttctctgggatt
+2857281/1
CCCFFFFFHHHHHJJJJIJJJJJJJJJJJJJJIJJJJJJJJJJJJJJJJJ
@829809/1
gtccttgttgttaagaggtgttacctgcaacttggccaggttagggccaa
+829809/1
CCCFFFFFHHHHHJJJJJFGHIJJJJJJJJJJJJJJJJJJJJJJJJJJJJ
@6222033/1
caatttacatgatgatcttataactaatgaccagttttaataacctatct
+6222033/1
CCCFFFFFHHHHHJJJJJJJJJJJJJJJJJJJJJHIJJJJJJJJJJJJJJ
@2857456/1
ccagctccgaagttcctgagcagacaggtgcgcagtatggcgtgcggcga
+2857456/1
@@CFFFFFHGHHAGGHGIJJJJIIIJIIEGIIJJIHHHIJEHHGEGGGF;
@6222192/1
gtgcattattacattttttataaacggtacatctagagtataaaaaactg
+6222192/1
CCCFFFFFHHHHHJJJJJJJJJJJJJJHIJJJJJJJJJFHIIJIJJJJJJ
@1525576/1
cactctgcaatcctgcctcacatgattcatccacaaattccaacccttgc
+1525576/1
CCCFFFFFBCDFFHGIIJJJJJJJJJIIIIIGIJJJJJJGIJJIJJJJIH
@2857802/1
gtggctttcagtgaaacatcaaaatttatcgatctttgattctgatctag
+2857802/1
CCCFFFFFHHHHHJJJJJJJJJJJJJJJJJJJJJJJJJJJJJJJJJJJJI
@6222343/1
ctccaatcctttactcgaatagtcttttctaacttgaacagtgcgatgtt
+6222343/1
CCCFFFFFHHHHHJJJJIJJJJJJJJJJJJJJJJJJIIJJJIJJJJJJIJ
@1526314/1
cacacggtagcggaaggtgggttcgtgaatcatgccctcaatctgcacca
+1526314/1
@CCFFFFDHHHHHJJJJ?FHIGHIJJJJIJJIIJJJJJJJJJJJJJJJJJ
@1526539/1
gacgagtttaaataattaggtatatacttagtgcacaactttggtaggta
+1526539/1
CCCFFFDFHHHHHJJJJJJJFHIJJJJJJIJIIJJJJJJJJJJJIJJJFG
@3541742/1
ctgtgatctgtttcttggcatctatagatgtcggtggcgcacagggcacg
+3541742/1
@BBFFFFFHHHHHJJJHIJJJJJJJJJJJJIIJJFHIIJIIJJJJJJJJI
@1526960/1
gccttagctgcggaatgcttagcttccttcttagagcgtcccgtacccat
+1526960/1
CCCFFFFFHHHHHJJJJJJJJJJJJJJJJJJJJJJJJJIJJJJIIJJJJI
@1527307/1
ctccaatcctttactcgaatagtcttttccaacttgaacagtgcgatgtt
+1527307/1
CCCFFFFFHHHHHJJJJJJJJJIJJJJJJJJJJJJJJJJJJHIJJJJJHJ
@1527666/1
ggaagtaggtgctgggcctcttgtatgcgaaggtgttgaggcgcttgtgg
+1527666/1
CCCFFFFFHHHHHIJJGHJJJJJJJJJJJEIIJDGHIJJJIIJJJJJHHG
@1527697/1
cttgttgttaagaggtgttacctgcaacttggccaggttagggccaacag
+1527697/1
@CCFDFFFHGFHFHJAFFHIJJJIIIIJGIJJJJGIIDGGGGIIJIJIHI
@1527801/1
cttgaagcacagacacaggtgtcttcaacggaagagattccatttcccgt
+1527801/1
@@@DDDB?FF?FCGBEFF;3AFEEHI<HBCD@?:DD:?DB0???BBFGDF
@832353/1
ctctatcaagtgctcgttttgttagacttcagtgtagctttgtattatgt
+832353/1
CCCFFFFFHHFHHJJJHIJJJJJJJHJJJJIJIIIIJJJJJJIJJJJJJJ
@832436/1
gtggatagctggacaaggcactggcaacgaccaatcatggacttttcttc
+832436/1
BBBFFFFFHHHHHJJJJJJJJJJJJJJJIIJJJJJJJJJJJJIJJJJJJJ
@2187782/1
gtcacggtactcgcggtacatgttgtgtacacctgagcgagactcataac
+2187782/1
CCCFFFFFHHHHHJJJHIIJJJIJJIJIJJIIHJJJJJJJJJJJJJJJJJ
@3543008/1
gttcggaaagattataatatttctttagtttaagtccgtttttaaactat
+3543008/1
CCCFFFFFHHHHGJJJJJJJJJJJJJJJHHIJJJIJJJIJJJJJJIIIJJ
@832500/1
ggcaggttgaactcacaccattcaatttaaaagaaactgggtgcgtgcag
+832500/1
CCCFFFFFHHHHHJJJJJJJJJJJJJJJJJJJJJJJJJJJJIJJJJJJJJ
@832683/1
atcgttctcagcatggtaagaaggtggcggccagaatctagacatgcaca
+832683/1
@BBFFFFFHHHHHJJJHIJJJGJJHIJJJJJJJJJJJJJJJJJJJJJJJJ
@2188119/1
ctggtgggttgtcctgcagagcttgccacatcttgtaagcagcctgacgc
+2188119/1
BCCFDFFFHHHHHJJJJJJJJJJJJJJJJJJJJJJJJJJJJJJJJJJJJJ
@832835/1
gtttgtgaaactgcgacaccttgtggctgtgacttgtagtcaaggtggag
+832835/1
;@@DD>;BDFADHB?EGHEGCFFHBHCHH89CDHIGGCH9?@@><0910B
@1528631/1
gtcacggtagcactgagtgacggcacctccgacactgaggtcacggtact
+1528631/1
CCCFFFFBFHHHHJJIJGIJJJJJJJJJJJJJJJJJJJJJFHIJJJHHHH
@4207954/1
cgttaacatacgagatcttcgtgcggagataatattttaaagtatag
+4207954/1
CCCFFFFFHHHHHJJJJJJJJHIJJJIJJJJJJJJJJJJJJJIIJJJ
@4207970/1
gtggattttaatgttattattacagcatacataataaaattagaggaagt
+4207970/1
C@CFFFFFHHHHHHIJJJJJJJJJJJIJJJJJJJJJJJJJJJJJJJJJJD
@2188569/1
gccatgtaccacgcctgggatgccacccggcaccactcccgggtgaggat
+2188569/1
CCCFFFFFHHHHHJJJJJJJJJJJJJJJJJJJJJJJJJJJJJJHJJJHHH
@3543834/1
ctctttctttggagtttgtatacttaattcgatgttatacatatagcatt
+3543834/1
CCCFFFFFHHHHHJHIJJJJJJJJJJJJJJJIJJJJJJJJJJJJJJJJJJ
@2189088/1
ctgtgatctgtttcttggcatctatagatgtcggtggcgcacagggcacg
+2189088/1
CCCFFFFFHHHHHJJJJJJJJJJJJJJJJJIJJJIIJGIJJJJJJJJJJJ
@2189132/1
gagctctactatgactcctgtagtctctgctacgagatggactgtgccgc
+2189132/1
CCCFFFFFHHHHHJJJJJJJIJJJJJJJJJJJJJJJJJJJJJJJJJJJJJ
@4208649/1
gccagttataaagcatagcccgaagtgctattggcacacaggcataatgc
+4208649/1
CCCFFEFFHHHHHJJJJJJJJJJIIJJIJIIGIJJJJJJGGGIIJJJJII
@3544251/1
ggcgcttgtggtggtgcacgcgcttgggcagagggaatctgattgtgctg
+3544251/1
CCCFFFFFHHHHHJIJJJJJJJJJJJJJJJJIJJJHIJJJJIJJJJJJJH
@2189465/1
ctccaatcctttactcgaatagtcttttctaacttgaacagtgcgatgtt
+2189465/1
CCCFFFFFHHHHHJJJJJJJJJJIJJJJJJJJJJJJJJJJJIJJJJJJIJ
@2189500/1
ctatgccatttatcctcgcacgttggcagtaatagtacaagtgaaaagtc
+2189500/1
CCCFFFFFHHHHHJJJJJJJJJIJJJJJJJJJJJIJJJJJJJJJJJJJJJ
@4209036/1
gcgaaggtgttgaggcgcttgtggtggtgcacgcgcttgggcagagggaa
+4209036/1
BCCFFFFDFHHHHJJJJJJJJIJJJJJJJJJJJJJJJJJJHHHFFFFDDE
@3544749/1
tgcggctgaattgcagcatcttgtcgagaacatgaagccgctttggttta
+3544749/1
CCCFFFFFHGHHHJJJJJJJJJJIJJIJJJJJJJJJJJJJJJJIIJHIJI
@122112/1
cgcaagaagtaccagaaacgggacttagccacaatctggtctggagagaa
+122112/1
@@@DFDDFHFDHHIIIJJJJJIIJIIJJJJIJJIIGHHHDGIGIIJJGII
@122268/1
gtggtgcacgcgcttgggcagagggaatctgattgtgctgttgtggaact
+122268/1
B@CFFFFFHHHHHJJJJJJJJJJJJJJJJJJJIIJGHIJJIJJJJJJJIG
@3545620/1
cccacttttatcttttgcacctcacgatcgattactactgctttcccaaa
+3545620/1
@@@FFFFFHFHHGJJJJJJJJJIJJHIGIGECGFIGGIGGIGIGHJJGIJ
@835410/1
gtgttgaggcgcttgtggtggtgcacgcgcttgggcagagggaatctgat
+835410/1
BBBFFFFFHHHHHJJIJJIJJHIJJJJJJJJJJJJJJJJJHHHHFFFFFF
@835494/1
gcttcacctgtggccggcggcacgcagacgccttgatgacctccactttg
+835494/1
CCCFFFFFHHHHHJJJJJJJIIJJJJJJHHHFFDEEEDEEDDDDDDDDDC
@4210650/1
ctccaataagaatgaggggtcattgaacttatagttcaaaatcgtttcca
+4210650/1
@@@FFFFFGHHGHIGIJJJEGHIGHIGIIJIJJGIJIGJGGIIIDEHIII
@123175/1
ctcatcttgtatagaggaggcttgggctcgctctccgaagggagcttgcg
+123175/1
CCCFFFFFHHHHHJJJJJJJJJJJJJIJJJJJJJJJJJJJJJIJJJJJJJ
@123286/1
cgaatagtcttttctaacttgaacagtgcgatgttttacaagggcaggtt
+123286/1
CCCFFFFFHHHHHJJJJJJJJJJJIJHJJJJJJHJJJIJJJJJJJJJJJJ
@6223069/1
gtgggttgtcctgcagagcttgccacatcttgtaagcagcctgacgctta
+6223069/1
CCCFFDFFHHHHHJJJJJJJJJJJJJJJIJJJJJJJIJJJJJJJJJJJJJ
@4886184/1
gtagttctcagcttccctgcaaagttaaccatcttgtattcaaaagaaaa
+4886184/1
BBBFFFFFHGHHHJJJJJJJJJJJIJIGJIJIJJJJJIIJGIIGJIJIJJ
@2858474/1
tgtcgatgtcgaacccaaaaatgtaattaacttttttttgtctgtttgtc
+2858474/1
CCCFFFFFHHHHHJJJJJJJJJJIJJJJJJJJJJJJJJJJIJJJIIJJHI
@4886571/1
gtggtcttcttgaacttcttcaattgacgcaagaagtaccagaaacggga
+4886571/1
CCCFFFFFHHHHHJJJJJJJIJJJJJJJJJJJJJJJCGIJJJJJJJJJJI
@6223579/1
gcatggtaagaaggtggcggccagaatctagacatgcacagctcttgcag
+6223579/1
CCCFFFDDHHHHHJHIIJIJJIJJJJJJJJJJJJJJJJJJJJJJJJJJJJ
@6223633/1
ccaatcctttactcgaatagtcttttctaacttgaacagtgcgatgtttt
+6223633/1
C@@FFFDFHGFHHIIGGGIIHGGIIGGHGCHHGHIJIGIDGHIGIIHGJJ
@4886975/1
ggagcaaatggaaaaaaaaattggtgaaaagaatcacaagtaagatactg
+4886975/1
CCCFFFFFHHHHHJJJJJJJJJJJHHIJJJJIJJJJJJJJFHIJJJJJJJ
@2859374/1
tctaattaatttacttatatgttgggcgaattttgcgatctgcgtggtag
+2859374/1
CCCFFFFFHHHHHJJJJJJJJJJJJJJJJJJJJJJJJIJJJJJJJJJHJJ
@4887604/1
ctcggatcagccgtttctgagattagcgcgcacagacgaacagacaaaca
+4887604/1
CCCFFFFFHHHHHIJJJJJJJJJJJJJJJJJJJJJJJJJJJHHHHFFFFF
@2859918/1
ctggtctggagagaagatcctcatcttgtatagaggaggcttgggctcgc
+2859918/1
CCCFFFFFHHHHHJJJJJJJJJJJJJJJJJJJJJJJJJJJJJIIJJJJJJ
@1530814/1
cttcttagagcgtcccgtacccatagcaacaagatcagcgactgtcacac
+1530814/1
CCCFFFFFHHHHHJJJJJJJJJJJJJJJJJJJJJJJJJJJJJJJJJJJJJ
@4211294/1
ctgatcagccggagcagctccggtaagtttgtcgagtagagccttagctg
+4211294/1
CCCFFFFFHHHHHJJJJJGJJJJHIJJIJJJIJJJJGHIJJJJJJJJJJJ
@4211636/1
gccttgctgtatttgggtccaatagatatttataagatgtcattttcaca
+4211636/1
CCCFFFFFHHHHHJJJJGIJJJJJJJJJJJJJJJJJJJJJJJJJJJJJJI
@6225432/1
ccctaagtgagtatacatctattaaattcaaacgcagagctcattatgtt
+6225432/1
CCCFFFFDHHHHHJJJJJJJJJJJJJJJJJJJJJJJJJJJJJJJJJJJIJ
@4889507/1
cttttctaacttgaacagtgcgatgttttacaagggcaggttgaactcac
+4889507/1
CCCFFFFFHHHHHJJJJJIJJJJJJIJJJJJJJJJJJJJJJJJJHHIIIJ
@7576722/1
ctcctggatgaagaactgcgagaaagtctatcatgagaatctcttcggga
+7576722/1
CCCFFFFFHHHHHJJJJJJJJJJJJJIJJJJJJJJJJJJJJJJJJJJJJF
@4213123/1
gggaatctgattgtgctgttgtggaactgcttcacctgtggccggcggca
+4213123/1
CCCFFFFFHHHHHJIJJJJJJIJJIJJJJJJJJJJJJJJJJJJJJJJHFD
@6226421/1
aggggttattgttatgtcgatgtcgaacccaaaaatgtaattaacttttt
+6226421/1
CCCFFDFFHHHHHJJJIJJJJJJJJJJJJJJJJJJJJHIJJJJJJJJJJJ
@6906959/1
caaatgatataagctttccttcatagaaagtatctttggacgtcttccgc
+6906959/1
CCCFFFFFHHHHHJJJJJJJJJJJJJJJJJHJJJJJJJJJJJJJJJJJJI
@4213764/1
gccattcccaactgtcctccggtactaacgatcaaatcgatcatgggtcc
+4213764/1
CCCFFFFFHHHHHJJJJJJJJJIJJJJJJJJJJFHIGFHIJJJJJJJHIJ
@7577536/1
gcttggtacaaagcaaaggtcgggcagttcgtcaacaagacattactagc
+7577536/1
CCCFFFDDHHHGHJJJJJJHIJJJJJJHGJJIJJJJJJJJJJJJJJJIJJ
@4213868/1
gaacttcttcaattgacgcaagaagtaccagaaacgggacttagccacaa
+4213868/1
CCCFFFFFHHHHHJJJJJJJJJJJJHJJJJJJJJJIJJJJJJJIJJJJJJ
@4213875/1
cttcagcagagtgcacacaatggtgaactggcgttcatgcggcaaacgcc
+4213875/1
CC@FDDDDDHHADDFHGEBBFHGCF@EDHHEEHCDFIDHDHEHIGHGIGG
@6907419/1
gtcatttagctgaagttttaatattacttgaattacactacatcactagt
+6907419/1
???1BDD:A?BDD9C4CEC@?F@EFEBFCEIEEIDAE9?EE@CDD>DF<:
@4891538/1
gtaatttttgtctttcgcaaaatattccgcgacagatgtctttctagtgc
+4891538/1
CCCFFFFFGHFHHIIIIIIJIGIJJHIIIIIIIIJGHJGIIJJJJIEFIJ
@4214413/1
acgcgcttgggcagagggaatctgattgtgctgttgtg
+4214413/1
@@@DBD?<<DDA?@8?81EHGDGDFDHD??D@?GH<DF
@6227624/1
ctctatactttgcattaaaataatgcccattttcacaggcaagggatcct
+6227624/1
CCCFFFFFHHGHGIIIGHJIJJJJIIJGIIJJJJJJIJJIIIJJIGIIIJ
@4214671/1
ccctacttaaagacatcatgataaaaatgtgtcattggagtcatattatg
+4214671/1
?@@?DDDFBCFFHGGGEGHGBEHHCHICBCEEHC@ECGCFFCDBE<DFCE
@6908042/1
cttggtacaaagcaaaggtcgggcagttcgtcaacaagacattactagct
+6908042/1
@CCFFFFFHHHHGJGIIJHHIGGEGGFGJJJGGGFHIIGGIIIJIIHHIJ
@2189886/1
gttctcagcatggtaagaaggtggcggccagaatctagacatgcacagct
+2189886/1
BB@FFFFFHHHHHHIJJJJJJHIJJJJJJJJJJJJJJJIJJJJJJJJJJJ
@6908200/1
ggcctcttgtatgcgaaggtgttgaggcgcttgtggtggtgcacgcgctt
+6908200/1
@@@DFFFFHHHHHJJGGHIAFHIJHIJHIJJJJHIJHIJFHGJIIJHHFD
@5563577/1
cacataaaaccaaacctctggttcgattgggcctcaaaaaatcacgttta
+5563577/1
CCCFFFFFFHHHHGIJIIIIIHHIJAFIIJIJJIJIJJJJIIIJJJIIJI
@6908778/1
gtcgagtagagccttagctgcggaatgcttagcttccttcttagagcgtc
+6908778/1
CCCFFFFFHHHHHJJJJJJJJJJJJJJJJJJJJJJJJJJJJJJJJJJJJJ
@2190776/1
gccccctttaaaaaaagctcgatctcaatttaaagataagatctgcgacc
+2190776/1
@@@FBDFFHHHHGJJJJJJJIJIGIIIJJEGHGIDIIIIJGIJJHIJGHE
@2191131/1
tgtgactagagtaagaaggactgcgacaagcatgattacgatgactgctt
+2191131/1
CCBFFFFFHHHHHJJJJJJJJJJJJIJJJJJJJJJJJJJJJJJJJJJJJJ
@5564609/1
agtaatagtacaagtgaaaagtcacttgccgatggtagaataaggattaa
+5564609/1
@C@FFFFFHFHHFIFHIJJJJHIJJJJJJJJIIJJGGIIJJIJJJJJJJJ
@837577/1
ccggtaagtttgtcaagaagagccttagctgcggaatgcttagcttcctt
+837577/1
BCCFDDFFHHHHHJIJJJJJJJJJJJJJJJJJJJJJJJJJJJJJJJJJJJ
@2192783/1
ctcacatgattcatccacaaattccaacccttgcgtttcaaaacaattca
+2192783/1
@@@FFFFFDHDHHIIJJJJIJJJIJJJJJJJJJJIFHGIJIIJJJIJIJJ
@838305/1
ctggattgatttttaagatttttttgtgtgtgttcaaggggatctgagaa
+838305/1
BCCFDFFFFHHHHJJJJHJJJJJJJJHIHIHIIJJJJJJJJJJJJJJJJJ
@838316/1
gtcctgcagagcttgccacatcttgtaagcagcctgacgcttagcaagtt
+838316/1
CCCFFFFFHHHHHJJJJJJJJJJJJJJJJJJJJJJJJJJJJJJJJJJJIJ
@5566863/1
atcgttctcagcatggtaagaaggtggcggccagaatctagacatgcaca
+5566863/1
@@@DDDDDHFADAH@@FGHHAHIIAGGH:<DGGHIEIGGHHIGIGIIGGG
@123709/1
ctccaatctatatcgtaaccattgtcttctttgacgggcacaacgtacat
+123709/1
CCCFFFFFHHHHHJJIJJJJJJJJIJJJJJJJJJJJJJJJJJJJJIJJJJ
@5567025/1
cgagttggatgcggtttcacgaatatattgtgggatgcttaaatttacat
+5567025/1
:?=D=BDDHFFFFIF?EBHGIBAHGIGEGE?CGID>GHGIIGGICGIIII
@124059/1
gcaggggttattgttatgtcgatgtcgaacccaaaaatgtaattaacttt
+124059/1
@@CFFFFDFHHFHCEHGIHHIJGGHHGIGGGIJJGFHIIFADFIIIEHGI
@5567334/1
ctccaaagcattctgggctgcagatgactgtgcatccttgctagtaagtc
+5567334/1
CCCFFFFFHHHHHJJJJJJJJJJJJJIJJJHIJJJJJJJJJJJJGIHJGI
@5567817/1
cttcaatatccacataagtaacttcaaatgattgctcagatgcaatttct
+5567817/1
CCCFFFFFHHHHHJJJJJJJJJJJJJJJJJJJJJJJJJJJJJJJJJJJJJ
@5568049/1
cacctttatataatcgtgcgaataaattgcatttaaagttactataacta
+5568049/1
?@@FFFFFHGFGHGGIEHIIIJEIJGGIGIGIIIGJJJGGIEGGIIGDEG
@839690/1
ccacaaattccaacccttgcgtttcaaaacaattcattttaggttcaagt
+839690/1
CCCFFFFFHHHHHJJJJJJJJHIJJJJJJJJJJJJJJJJJJIJGIJIJJJ
@839693/1
ctgggcctcttgtatgcgaaggtgttgaggcgcttgtggtggtgcacgcg
+839693/1
@C@DF?DDFHHHHGIIJGHHHJAEGFHGIIIJJIIIGGGIII@CEHEEFG
@1531597/1
tttcaattttatttagttggtcttggttgaacggaactccaatcctttac
+1531597/1
@@CFFFDFHHDFHEEHDEIIHGIGI<HHIB<CFH;FHGGIGGECBGGHD<
@1531687/1
agcatggtaagaaggtggcggccagaatctagacatgcacagctcttgca
+1531687/1
CCCFFFFDHHHHHJJHJJJJJJJJJJJJJJJJJJJJJJJJJJJJJJJJIJ
@840271/1
agaggaagtaggtgctgggcctcttgtatgcgaaggtgttgaggcgcttg
+840271/1
CCCFFFFFFHHHHIJJJJJBGIJJJJHIJJJIGHHJBGHHIIJJIJJJJJ
@126615/1
caccagtggtcttcttgaacttcttcaattgacgcaagaagtaccagaaa
+126615/1
CCCFFFFFHHHHHJJJJIJJJJJJJJJJJJJJJJJJJJJJJIJJJJJJJJ
@1532760/1
ataaagataagtataggctcaaaacctaacgacatcaatcaccagcttaa
+1532760/1
@CCFFFFFHHHFHIJJJJJJJJJJJJJJJJJJJJJJJJJJJJJJJJJJJJ
@6909599/1
caaagataagatgaagaagaggagcaaatggaaaaaaaaattggtgaaaa
+6909599/1
CCCFFFFFHHHHHJJJIJJJJJIJJJJJJJJIJJJJJJJJIIJJFHIJJJ
@126875/1
ctctgtgcctggctcccatgtcacggtagcactgagtgacggcacctccg
+126875/1
CCCFFFFFHHHGHJJJJJJJIIJJJJFHIJJJJJJJDHIJJJJIJJJJJJ
@127440/1
gcacaactttggtaggtatatagatttataatgtcattctcttaataatt
+127440/1
@@@;BBD?DFBFF<FFCABHECFBCFBE@?DDH9C99EFFFGIEBGIDF9
@6229063/1
gcgactgtcacacggtagcggaaggtgggttcgtgaatcatgccctcaat
+6229063/1
CCCFFFFFHHHHHJJGHIJJJJJJJFGIJHIJJIJJJJJJJJJJJJJJHH
@7578339/1
ggagattttaaaaactgcttaagacctttagcgccattttggccgcagct
+7578339/1
CCCFFFFFHHHHHJJJJJJJJIJJJJJJJJJJJJJJJJJJJJJJJJJJJJ
@4892541/1
cttggttgaacggaactccaatcctttactcgaatagtcttttctaactt
+4892541/1
CCCFFDFFHHHHHJJJJJJJJJJJJJJJJJJIJJJJJJJIJJJHHIIJJJ
@4892577/1
gtcccgtacccatagcaacaagatcagcgactgtcacacggtagcggaag
+4892577/1
CCCFFFFFHHHHHJJJJJJJJJJJJJJIJJJJJJJJJJJJJHIIJJJIGH
@6910731/1
ctggaatatattctagctcgaataaatagttacaccttacttgactacta
+6910731/1
CCCFFFFFHHHHHJJJJJJJIIJJJIJJJJGIJJJJIJIJJJJJJJJJJJ
@4893011/1
ccatccacggctttttccagatccactcttgctccatggtccaggagcag
+4893011/1
CCCFFFFFHHHHHJJJIJJJJJIIIJIJJJJJJJIJJIJJJJJJIIIJJI
@4893049/1
gtcaaggattttattgaataactagcttctgcccgcgactccgtccgcgc
+4893049/1
CCCFFFFFHHHHHJJJJJJJJJJJJJJJJJJJJJJJJJJJJJJHJJJJHH
@1534441/1
ggactagtaaaatacatagtttcactacacaagtgatacactgatttcta
+1534441/1
;?@DDDEEHGHHGIIIIICIIGEFHIIIGEHGG<CG@GIICGC<CDHIIH
@7579130/1
cacggtagcactgagtgacggcacctccgacactgaggtcacggtactcg
+7579130/1
CCCFFFFFHHHHHJJHJJJJJJJJJJJJJJJJJJJJJJIJJJJJJJJJJH
@1534635/1
gtcacggtagcactgagtgacggcacctccgacactgaggtcacggtact
+1534635/1
CCCFFFFDHHHHHJJJJGIJJJJJJJJJJJJJJJJJJJJJHIJJJJIJHH
@6229953/1
aggcgcttgtggtggtgcacgcgcttgggcagagggaatctgattgtgct
+6229953/1
@BBFFFFFHHHHHIJEHIJJJJJJJJJJJJJJJJJJIIJJJJJJJJIHHG
@1534656/1
cttttagtaaaaaattctaatattataacattccctgtacgttcaaacgt
+1534656/1
CCCFFFFFHHHHHJJJJJJJJJJJJJJJJIJJJJJJJJIJJIJJJJJJJG
@1534689/1
ctgatctctttgcggccttcaaactgaacctaggtaatccctttatttct
+1534689/1
CCCFFFFFHHHGHIIBHHIJJJJJJIHIJJJJJJHHIJJJJJJJJJJJJJ
@1534768/1
gtttattttgtttttctctgtgatctgtttcttggcatctatagatgtcg
+1534768/1
CCCFFFFFHHHHHJJJJJJJJJJJJJJJJIJJJIJJJJJJJJJJJJJIJJ
@1535286/1
ggatagctggacaaggcactggcaacgaccaatcatggacttttcttcaa
+1535286/1
CCCFFFFFHHHHHJJJJJJJJJJJJJJJJJJJJJJJJJJJJJJJJJJJJJ
@7579901/1
gccagatgccaaagttcttgatcttcactgggctcttctctgggatttcc
+7579901/1
CCCFFFFFHHHHGJHIJJJJJJJJJJJJJJIJJJJJJJJJJJJJIIJJJJ
@6911808/1
cataatcattcctggaatccgtgtcgacggcgatgagagcccacgatgta
+6911808/1
CCCFFFFFHHHHHJJJJJJJJHIHJJJJJJJJJJJJJJJJJJJJHHFFFF
@1535719/1
ccctaatagagacgatttcaccagtggtcttcttgaacttcttcaattga
+1535719/1
CCCFFFFFHHHHHJJJJJJJJJJJIIJJJJJJJJJJJJJJJJJJJIJJJJ
@1535887/1
gcaaagataagatgaagaagaggagcaaatggaaaaaaaaattggtgaaa
+1535887/1
CCCFFFFFHHHHHJJJJJJJJJJJJJJJJJJJJJIJJJJJGHHIJFHIJJ
@6231119/1
cttgttattgctttatgattggttgcatattatggcaacatacacatttg
+6231119/1
CCCFFFFFHHHHHJJJJJJJJJJJJJJJJJJJJJJJJJJJJJJJJJJJJJ
@4215412/1
cggagaataagaactcgtgctcgtcgtgagctattatagttggagatttt
+4215412/1
CCCFFFFFHHHHHJJJJIJJJJJJJJIJIIJJJJJJJJJIIJJJJHJJJJ
@4894998/1
ctagcatcctaccgatatgcaatcccttctgcgccattgacatgtat
+4894998/1
CCCFFFFFHHHHHJJJJJJJJJJJJJJJJJJJJJJJJJJJJJJJIJJ
@4895509/1
gtgctgggcctcttgtatgcgaaggtgttgaggcgcttgtggtggtgcac
+4895509/1
CCCFFFFFFHHHHJJJJJJJJIJJJFGHIJJJJJJJJJJIJJHJJIIJJJ
@4216346/1
cttgtggctgtgacttgtagtcaaggtggagattttactatctttcaagt
+4216346/1
CCCFFFFFHHHHHJJJJHIJIJJJJJEHIIJIJJJBIIJJJJJJJIJJIG
@4216362/1
gcacgttggcagtaatagtacaagtgaaaagtcacttgccgatggtagaa
+4216362/1
CCCFFDFFHHGHFIJJJJJHIJJJFHJJJJJHIJJJJJJJJIIJJBDHIJ
@841035/1
gtctgtacattgaaaataaaaataaaaaaaatagcaggggttattgttat
+841035/1
CCCFFDDFHHHHHJJIJJIJJJIIJJIJJJJJJJJJJJIJFEIJJJJJJI
@4216710/1
gcgaaggtgttgaggcgcttgtggtggtgcacgcgcttgggcagagggaa
+4216710/1
BCCFFFFBFHHHHJJJJJJJJJJJHIJHIIJJJJJJJJJJHHHFFFFDDE
@4896657/1
ctcccatgtcacggtagcactgagtgacggcacctccgacactgaggtca
+4896657/1
CCCFFFFFHHHHHJIJJJJJJJJJIJJJJJJJJJJJJJJJJJJJJJJIJJ
@4217328/1
cttcgcctgtggccggcggcacgcagacgccttgatgacctccactttga
+4217328/1
CCCFFFFFHHHHHJJJJJJJJJJJJJHHHFFEDEEEDEDDDDDDDDDDDD
@6233007/1
gttgcatattatggcaacatacacatttggttctattcaagttatgtaag
+6233007/1
@@<;DDD;FD<A:AFDB;C>CGGI@FAHFCEGII@?FGBFGDDFF>DDGF
@2862065/1
gattgaaagtgcgggggtgacatcggacttaatacaaggaaactgtttag
+2862065/1
CBCFFFFFHHHHHJJJJBEHIJJHHHFFFEEEEEEDDDDDDDDDDDDDDD
@3549124/1
ccttgcgtttcaaaacaattcattttaggttcaagttaaccgcaatgttg
+3549124/1
CCCFFFFFHHHHHJJJJJJJJJJJIJJJJEHIJJJJJJJJJIJJIJJIIJ
@3549227/1
cttgttgttaagaggtgttacctgcaacttggccaggttagggccaacag
+3549227/1
BCCFDFFFHHHHHJJCGHIJJJJJJJJJJJJJJJJJJHIJJJJJJIJJJJ
@4218644/1
cttgttgttaagaggtgttacctgcaacttggccaggttagggccaacag
+4218644/1
CCCFFFFFHHHHHJJEGIIJJJJJJJJJJJJJJJJJJHHIJJJJJJJJJJ
@2193629/1
tctgattgtgctgttgtggaactgcttcacctgtggccggcggcacgcag
+2193629/1
CCCFFFFFHHHHHJJJJJJJJJJJJJJJJJJJJJJJJJJJJJJHFFDDDD
@2193950/1
cagtcgtttaagagaagttcagtgacatacacacttacagaagaattata
+2193950/1
BCCFFFFFHHHHGJJJJHIJJJJJJJJJJJJJJJJJJJJJJJJJJJJJJJ
@5568890/1
cttgttgttaagaggtgttacctgcaacttggccaggttagggccaacag
+5568890/1
CCCFFFFFHHHHHJJCGHIJJJJJJJJJJJJJJJJJJJJJJJJJJJJJJJ
@5569249/1
gtacccatagcaacaagatcagcgactgtcacacggtagcggaaggtggg
+5569249/1
CCCFDFFFDHDBFIIGE;CBFHIIIIIHBFDHBGHIHBDDFHG@AE.=CH
@2195096/1
gtggtgcacgcgcttgggcagagggaatctgattgtgctgttgtggaact
+2195096/1
CCCFFFFFHHHHHJJJJJJJJJJJJJJJJJJJJJJJJJJJJJJJJJJJJJ
@5569586/1
gtcttcttgaacttcttcaattgacgcaagaagtaccagaaacgggactt
+5569586/1
@@@FFFFFDFHFHIIIGIIIJJIGIJJIGIIJIIGDHIIHIIJJIJGHGG
@127697/1
atcttgtattcaaaagaaaacctagaatcactggttcaaattcaaataaa
+127697/1
CCCFFFEFHHHHHJJJJJJJJJJJJJJJJJJJJJHIJJJIJJJIGFHIJJ
@5570370/1
tttgtctgttcgtctgtgcgcgctaatctcagaaacggctgatccgagtt
+5570370/1
CCCFFFFFHHHHHIJJHHIIIJJJJJJIJIJJJIJJJJJIJIGHJJEHEH
@842481/1
acgacgcttcagcagagtgcacacaatggtgaactggcgttcatgcggca
+842481/1
@CCFFFFFHHHHHIJJJIIIJJJJJJJJJGHIJJJJJJJJJJJJJJJJJH
@5572116/1
gcggttttcacgaatatattgtgggatgcttaaatttacatttagtgttt
+5572116/1
CCCFDFFFHHHHHHIIIIJJJHHJJIJIJJJJJJJJJJJJJJJJJFGGIJ
@129677/1
cactctgcaatcctgcctcacatgattcatccacaaattccaacccttgc
+129677/1
@@@DDFFFGHF?FEA>FBFGHEIIIIGHGIIGGGIIIGEEHHIBDFHIED
@129736/1
cctagaatcactggttcaaattcaaataaaatcactctgcaatcctgcct
+129736/1
CCCFFFFFHHHHHJHIJJJJJJJJIJJJJJJJJJJJJJJJJJJJJJJJJJ
@5572610/1
gttcgtgaatcatgccctcaatctgcaccagttcatatttgggcacagtt
+5572610/1
CCCFFFFFHHHHHJJJJJJJJJJJJJJJJJJJJJJJJJJJJJJJJJJJJJ
@130649/1
cgtccatcattttgtcaacgaactcttctgaagtatttgtttacaagaca
+130649/1
CCCFFFFFHHHHHJIJJJJJJJJJJJJJJJJJJFGIJJJIIJJJJJJJJJ
@130715/1
cgcaagaagtaccagaaacgggacttagccacaatctggtctggagagaa
+130715/1
C@CFFDDFHHGFHIIIJJJJJJIIIJJEIJJJJJIIJJJIIJIIIICHII
@4896875/1
cctcatcttgtatagaggaggcttgggctcgctctccgaagggagcttgc
+4896875/1
CCCFFFFFHHHHHJJJJJIJJJJJHIJIJJJJJJJJJJJJIJJGIJJJJJ
@5574820/1
ctcttccttagtcacagcttttcgttttaagcgttctaataacactatgt
+5574820/1
CCCFFFFFHHHHHJJJJJIJJJJJIJJJJJJJJJJJJJJJJJJJJJJJJI
@844573/1
cgccccctggcgtaaaataacgtcaatacattggatctcctcagtaggat
+844573/1
CCCFFFFFHHHHHJJJJJJJJJJJJJJJJJJJJJJJJJJJJJJJIJJJJJ
@7581243/1
cttggtacaaagcaaaggtcgggcagttcgtcaacaagacattactagct
+7581243/1
CCCFFFFFHHHHHJJJIJIIJJJJJJJJJJJJJJJJJJJJJJJJJJIJJJ
@5575124/1
gcacatctacctttggaaagatactgtcgaccaagtcaagtcaattt
+5575124/1
C@CFFFFFGDHHHHJIIGHHIJGHIGJJIJJJJIIHIIJJGHIIJJJ
@6234097/1
gttcgattacttttttctgttggtttaccaatggtacattgttgacc
+6234097/1
CCCFFFFFHHHHHJJJJJJIJJJIJJJJJJJJJJHIJJJJJJJJJJJ
@7582032/1
gggttattgttatgtcgatgtcgaacccaaaaatgtaattaacttttttt
+7582032/1
CCCDFFFFHHHHHJJJJJJJJJJJJJJJJJJJJJJGIJJJJJJJJJJJJJ
@7582131/1
gatctgagaatggtttagattcacaattttgtccgctggacaatgttttt
+7582131/1
CCCFFFFFHHHHHHIJJJHIJJJJJJJJJJJJJJJJJIJIJJJJJIJJJJ
@5576147/1
gctcaataattaataatataacacggtcgctacagtcgtacttgtttgaa
+5576147/1
CCCFFFFFHHHHHJJJJJJJJJJJJJHHIJJJJJJIJJIGIJJIJJJIJJ
@2198982/1
gcaaagataagatgaagaagaggagcaaatggaaaaaaaaattggtgaaa
+2198982/1
@BCFFFFFHHHHHJJJJJJJJJJJIJJIJJJJJJJJJJJJJIIIJGHIJJ
@6234737/1
gtgacggcacctccgacactgaggtcacggtactcgcggtacatgttgtg
+6234737/1
CBCFFFFFHHHHHJJJJJJJJJJJHIJJJJGHJJJJJJJEHHHHHFFFFF
@1536395/1
ccacaatctggtctggagagaagatcctcatcttgtatagaggaggcttg
+1536395/1
CCCFFFFFHHHHHJJJIJHJIJJJJJJJJJJJJJJIJJJJJJJJJJJJJA
@1536444/1
cttagccacaatctggtctggagagaagatcctcatcttgtatagaggag
+1536444/1
CCCFFFFFHHHHHJJJIJJJJJJJJJJJJJJJJJJJJIJJIJJJJJJJJJ
@6913399/1
cttcacctgtggccggcggcacgcagacgccttgatgacctccactttga
+6913399/1
CCCFFFFFHHHHHJJJJIJJJJIGIHJJHHFFFCEEEDECDDDCDDDDDD
@7583179/1
cttcttctcttttttctcctttcttttgcgagctgctgccgaaagattag
+7583179/1
=BBDFFFFHHGHHJIJJJJJJJJJJJJJJJJJJJJJJJIJJJJJJJJJJI
@6913680/1
cggccttttatatttgttaactgtccttcattgagggtcgggaacttatg
+6913680/1
@C@FFFFFGHHDHDGFEGFHGHHIJDHHJEHIGEGDGIGIHIFHGIIGGH
@1537556/1
catttcccgtttagcagcttcatccagaggcaagcgctccaagttgcttg
+1537556/1
CCCFFFFFHHHHHJJJJJJJJJJJJJJJJJJJJJJJJJJJJJJIJJJJJJ
@7584280/1
gtttgtttcatgtcaatcggttcataaataaaaaagttatgtcaaattaa
+7584280/1
@C@FDDFFHDHHHIJIIHGIIJJIIGIIJJIJIFGHFHIIGGEGGGIJJJ
@2864092/1
ggaagtaggtgctgggcctcttgtatgcgaaggtgttgaggcgcttgtgg
+2864092/1
CCCFFFFFHHHH<GHJEIJJJJJJJJJJJIIJJDGGHJIJJJJJJJJIJJ
@6236833/1
cggttcataaataaaaaagttatgtcaaattaaagaatcacgtcgaacat
+6236833/1
@@@ADDDFHHGHHJIIIJIHIIGIHIJIJJJJJJJJIJGIHIIJFHJIGG
@1539227/1
ctgcaaagttaaccatcttgtattcaaaagaaaacctagaatcactggtt
+1539227/1
CCCFFFFFHHHHHJJJJJJJIIJJJJJJJJJJJJJJJJJJJJJJJJJJIJ
@2865097/1
gtgcccactacatcgagatggtaagcctttcattattagacatcgacaaa
+2865097/1
CCCFFFFFHHHHHJJJJIJJJHHIJJJJJJJJJJJJJJJJJJJJJJJIJJ
@2865268/1
gtgggttcgtgaatcatgccctcaatctgcaccagttcatatttgggcac
+2865268/1
CCCFFFFFHHHHHJJJJJJJJJJJJJJJJJJJJJJHIJJJJJJJJJJJJJ
@2866233/1
ctcgtcattgcctggcatacaaggcaaagcaccgacgacgacactgtaca
+2866233/1
CCCFFFFFHHGHHJJJJJIJJJJJJJJJJJJJJJJJJJJJJJJHHHFHFF
@4220572/1
ccaatccaaaccgtttgaaatctcggttttgcgagtacttcatattagaa
+4220572/1
CCCFFFFFHHHHHIJJJJJJJJJJJJGIJJJJJJJGHIJJJJJJJJJJJJ
@4221182/1
cattaataatagggatgatgactaatgactatatttgtccagaacacgta
+4221182/1
CCCFFFFFHHHHHJJJJJJJJJJJJJJJJJJJJJJJJJJJJJJJJJJJHI
@2867493/1
cgctaatctcagaaacggctgatccgagttggatgcggttttcacgaata
+2867493/1
CCCFFFFFHHHHHIGJJJJJJIGGHIGIFHEIGIIGHI?DGGHIJIIJJI
@2867872/1
ctcgacgagcaagtagttcttgaagcacagagacaggtgtcttcaacgga
+2867872/1
CCCFFFFFHHHHHIJJIJJJJJJJJIJJJJJJJJJJJGIIJJJJJJJJJG
@2868180/1
cctcaatctgcaccagttcatatttgggcacagttcctcgacgagcaagt
+2868180/1
CCCFFFFFHHHHHJJJIJJJJJJJJJJJJJJJJJJJJJJJJJJJJJJJJH
@3554193/1
ggtggtgcacgcgcttgggcagagggaatctgattgtgctgttgtggaac
+3554193/1
CCBFFFFFHHHHHJIJJJJJJJIJJJHJJJJJJJJJIJJJJJJJJJJJJJ
@2868588/1
gcacagttcctcgacgagcaagtagttcttgaagcacagacacaggtgtc
+2868588/1
CCCFFFFFHHHHHJJJJJJJJJHIJIJJJJJJJJJIIJJJJJJJJJFHIJ
@4222913/1
ccacaaattccaacccttgcgtttcaaaacaattcattttaggttcaagt
+4222913/1
CCCFFFFFHHHHHJJJJJJJJIIJJJJJJJJJJJJJJJJJJJJGIJJJJJ
@2868782/1
gtttgtgaaactgcgacaccttgtggctgtgacttgtagtcaaggtggag
+2868782/1
CCCFFFFFGHHHHJJJJJJJJJJHIJJJJGHIJJJJJJJJJJJJJDGIIJ
@3554683/1
cgcttgtggtggtgcacgcgcttgggcagagggaatctgattgtgctgtt
+3554683/1
CCCFFFFFHHHHHIJJJJJJJJJJJJJJJJJJJJJJJJJJJJJJJJJJJJ
@3554715/1
cgttctcagcatggtaagaaggtggcggccagaatctagacatgcacagc
+3554715/1
CCCFFFFFHHHHHJIJJJJJJJHJJJJJJJJJJJJJJJJIJJJJJJJJJJ
@3555438/1
gtttcttggtggtgggtttggctttggggttgttgtatatcgcgtacgag
+3555438/1
CBCFFFFFGAFH@EHIEHIJJJJJJJJJJ@FHDHGGDIGJFHGJJIJHHB
@133409/1
catcgttctcagcatggtaagaaggtggcggccagaatctagacatgcac
+133409/1
CCCFFFFFHHHHHJJJJHJJJJJJJHJJJIJJJJJJJJJJJJJJJJJJJJ
@3555938/1
cttgtattcaaaagaaaacctagaatcactggttcaaattcaaataaaat
+3555938/1
CCCFFFFFHGHHHJJJJJJJJJJJJJJJJJJJHIJJJJJJJJGHJIIJJJ
@4225153/1
gggctctgtgcctggctcccatgtcacggtagcactgagtgacggcacct
+4225153/1
CCCFFFFFHHHHHJJJJJJJIJJJIJJJJGHJJJJJJJJIJJIJJJJJJJ
@134265/1
ccctgtgactagagtaagaaggactgcgacaagcatgattacgatgactg
+134265/1
CCCFFFFFHHHHGJIJJJJJJJJJJJJJJJJJJJIJJJJJJJJIJJJJJJ
@134692/1
ctcggacatttcaattttatttagttggtcttggttgaacggaactccaa
+134692/1
CCCFFFFFHHHHHJJJJJJJJJIJHJJJHIJJJJJIJJJJJJGIJJJIJJ
@2201465/1
tgaagtaaacgcctacggtgtaaacgcgagtattggttggacccaggcac
+2201465/1
CCCFFDDFHHHHHJJJJJIIIJJJJJJJIJGHIJJJHIJJJJJJJJJHHH
@3557096/1
ggcaggttgaactcacaccattcaatttaaaagaaactgggtgcgtgcag
+3557096/1
C@CFFFDDHHFHHJJJJJJJJJJJJJJJJJJJJJIJJJJJJ?FHIGIJJJ
@6237341/1
gtaggtgctgggcctcttgtatgcgaaggtgttgaggcgcttgtggtggt
+6237341/1
CBCFFFFFHHHHGIJJJJJJJJJJJIIII:DGIJIJJJJJJJJJJIIJJB
@6237380/1
cactggttcaaattcaaataaaatcactctgcaatcctgcctcacatgat
+6237380/1
CCCFFFFFHHHHHJJJGHJHJJJJJJJJJJJJJJJJJJJJJJJJJJJJJJ
@3557177/1
ggtgtcttcaacggaagagattccatttcccgtttagcagcttcatccag
+3557177/1
BCBFFFFFHHHHHJJJJJJJJJJJJJJJJJJJIJIJJJJJJJJJJJJJJJ
@6237446/1
ctggagagaagatcctcatcttgtatagaggaggcttgggctcgctctcc
+6237446/1
CCCFFFFFGHHHHJIJJJJJJJJHJJJGJJJIIIJJJFFIJJJGHIJJJJ
@2201837/1
gtggtcttcttgaacttcttcaattgacgcaagaagtaccagaaacggga
+2201837/1
BCCFFFFFHHHHHJJJJJJJJJJJJJJJJJJJJJJJGIJJJJJJJJJJJJ
@3557393/1
gtcacacggtagcggaaggtgggttcgtgaatcatgccctcaatctgcac
+3557393/1
CBCFFFFFHFHHHJJJJJJHHIJGHJJJJJJJJJJJJJJJJJJJJJJJJJ
@2201937/1
ccctttcaatcagctgctggtagaatgtttcacagatcttctccaactta
+2201937/1
CCCFFFFDHHHHHJJJJJJJHIJJJJJIIJJJJJJJIJJJJJJJJJJJJJ
@2202447/1
cagcatacataataaaattagaggaagtaggtgctgggcctcttgtatgc
+2202447/1
CCCFFFFFGHHHHJJJJJJJJJJJIJJIJJJHJIJJJJIJJJJJJJJJJJ
@2202541/1
atcgttctcagcatggtaagaaggtggcggccagaatctagacatgcaca
+2202541/1
?@@A;DDDFDDFHG@EFFGEGGEHCB;;EGG@@BFA4=CHCHIIIFGG>;
@5578017/1
ggcgcttgtggtggtgcacgcgcttgggcagagggaatctgattgtgctg
+5578017/1
CCCFFFFFHHHHHJHHIJJJJJJJJJJJJJJJJJJIJJJJJJJJJJJJJH
@6238241/1
gcacaactcttgcagccatccaacgggattgcccatcaatttatcttcaa
+6238241/1
CCCFFFFFHHHHHJJJJJJJJJJJJJJJJJJJJJJJJJJJJJJJJJJJJJ
@136429/1
cacggtagcactgagtgacggcacctccgacactgaggtcacggtactcg
+136429/1
CCCFFDFFHHHHHJJGIJJJJJIJJJJJJJJJJJJJJJHIJJJJFHJJJH
@4902704/1
cgacgagcaagtagttcttgaagcacagacacaggtgtcttcaacggaag
+4902704/1
CCCFFFFFHHFFHJFHIGIJJJIIJJJIIJJIJJJDFHIJIGGGCEIEGI
@5578842/1
gaagttttaatattacttgaattacactacatcactagtaggcatgtata
+5578842/1
BCCFDFFFHHHHHJJJJJJIJJJJJJJJJJJJJIJJJIIIGHHGEDCFDB
@4903232/1
cccgtttagcagcttcatccagaggcaagcgctccaagttgcttggaggc
+4903232/1
BBCFFFFFHHHHHJJJJJJJJJJJJJIJIJJJJJJJJJHIJJJJJJIJJI
@6238986/1
gtcccgtacccatagcaacaagatcagcgactgtcacacggtagcggaag
+6238986/1
CCCFFFFFHHHHHJJJJJJIJJJJJJJIJJJJJJJJJJJJJGGIJJJIHH
@6915548/1
tgagtgacggcacctccgacactgaggtcacggtactcgcggtacatgtt
+6915548/1
BCCFDFFFHHHHHJJJJJJJJJJJJJJHJJJJJGIJJJJJJJHHFFFFFF
@846420/1
cgatgttttacaagggcaggttgaactcacaccattcaatttaaaagaaa
+846420/1
CCCFFFFFHHHHHJJJJJJJHIIJJJJJJJJJJJJJJJJJJJJJJJJIJJ
@6239003/1
gttcaccaagctagtggcgttgatgtcgcaagatagtgagacattcactt
+6239003/1
CCCFFFFFHHHFHJHHGGJIGIJJJIGIJGGIJJJJIIIJIIDGIJIIJJ
@6239047/1
gtggatagctggacaaggcactggcaacgaccaatcatggacttttcttc
+6239047/1
CCCFFFFFHHHHHJJJJJJJJJJJJJJIJJJJJJJJJJJJJJJJJJJJJJ
@2203807/1
cactttttagtcataatcttcagatactccaaagcattctgggctgc
+2203807/1
CCCFFFFFHHHHHJJJJJJJJJJJJJJJJJJJJJJJJJJJJJJJJJJ
@846571/1
agcatacataataaaattagaggaagtaggtgctgggcctcttgtatgcg
+846571/1
@CCFFFFFHHHHHJIJJJJJJJJIJJHJJJHHIJJJJCGIJJJJIJJJJJ
@4903973/1
cccatcaatttatcttcaaatgacgacaccacagttccagtctcaggcac
+4903973/1
CCCFFFFFHHHHHJJJJJJJJJGJJJJJJJJJJJIJIJJJHJJJJJJJJJ
@6916336/1
taagtgagtatacatctattaaattcaaacgcagagctcattatgttgat
+6916336/1
@@CFDFEFDHFHHIJJIJJJIJJJJJIIJJJJJJJJJJJJIJJJIJIIIJ
@4904551/1
ctggaatccgtgtcgacggcgatgagagcccacgaagtaagtgcttcggg
+4904551/1
CCCFFFFFHHFHHJJJJJJJJJJJJJJJIJJJJJJJJHHHHHHHFFFFDD
@1540624/1
gtgtagctttaaggggatctgctgtctgtggagctgatgcttgctgggcc
+1540624/1
BB@FFFFFHHHHHJJJJJJJJJJJJJJJIJJIJIJJJJJJJJJJJJIJJJ
@2204877/1
gtcttcttgaacttcttcaattgacgcaagaagtaccagaaacgggactt
+2204877/1
CCCFFFFFHHHHHJJJJJJJJJJJJJJJJJJIJGIJJJJJIJJIJJJJJJ
@2869727/1
ctccaaagcattctgggctgcagatgactgtgcatccttgctagtaagtc
+2869727/1
CCCFFFFFHHHHHJJJJJJJJJJIJJJJJJJJJJJJJJJJJJJJJJJJIJ
@6917029/1
ctcgggttggaatgattctggtgggttgtcctgcagagcttgccacatct
+6917029/1
CCCFFFDFHHHHHJJJJJJJJHIJJHIJJJJJJJJJJJJJJJJJJJJJJJ
@6917065/1
ctgcaaagttaaccatcttgtattcaaaagaaaacctagaatcactggtt
+6917065/1
CCCFFFFFHHHHHJJJJJJJIJJJJJJJJJJJJJJJJJJJJJJJJJJJIJ
@847965/1
ctgggcctcttgtatgcgaaggtgttgaggcgcttgtggtggtgcacgcg
+847965/1
=@?=ABDDHFHFFBHHGH?EGE<AFGBBCFDFEHIIBBFHIG85=D@CBB
@6241118/1
gtacagttagaaatgttacaacctctatactttgcattaaaataatgccc
+6241118/1
BCBFFFFFHHHFHJJIJJJIIJJJJJJJJJJIGIIJJJJHHIIJJJJJJJ
@6241198/1
cttgttgttaagaggtgttacctgcaacttggccaggttagggccaacag
+6241198/1
CCCFFFFFHHHHHJJCGHIJJJJJJJJJJJJJJJJIJFHIJJJGIGIICG
@1543071/1
tggtgataaagataagtataggctcaaaacctaacgacatcaatcaccag
+1543071/1
BBCDDFFFHHHHHJJJHHJJJJJJJJJJJJJJJJJJJJJJJJJJJJJJJJ
@3558442/1
attgacatgaaacaaacactaaatgtaaatttaagcatcccacaatatat
+3558442/1
CCCFFFFFHHHHHJJJJJJJJJJJJIJJJJJJJJJJJJJJJJJJJJJJJJ
@6242108/1
ctgtgatctgtttcttggcatctatagatgtcggtggcgcacagggcacg
+6242108/1
@@@DDDDDF>ACD<<FAE:<FBI?H?:<EF<FFGEGFFAEAGEFFDFFEF
@6242388/1
gtatgattatttgtctgcagtggtcctgctgtttcgtgtattctaaattg
+6242388/1
CBBFFFFFHHHHHJJJJJJJJJJJJJJJJJJIJJJJHJJJJJJJJJJIJJ
@4225907/1
aacctctatactttgcattaaaataatgcccattttcacaggcaagggat
+4225907/1
B@CFFFFFHHHHHJJJJJJJJJJJJJJJJGJJJJJJJJJJJJJJJJIJJJ
@3559386/1
ctggcgttcatgcggcaaacgcctattaacattatcatcgttctcagcat
+3559386/1
CCCFFFFFHHHHHJJJJJJJJJJJJJJJJJJJJJJJIJJJIJJJJJJJJJ
@3559391/1
gttgtggaactgcttcacctgttgccggcggcacgcagacgccttgatga
+3559391/1
CCCFFFFFHHHHHJJJIJJJJIJJJJJIJJJIJJJHHFFFDDDDDDDDCD
@137276/1
ctcactgcaccagcattcgtgtcccccgctggagcttgaccaacggggta
+137276/1
CCCFFFFFHHHHHJJJJJJHJJJJJJJJJJJJJJJJJJJJJJJJJJJJBH
@137322/1
ctctccagttcttcaggagtcacaaagttaccgtagctatcctcactacc
+137322/1
CCCFFFFFHHHHHJJJJJJIJIJJJJJIJJJJJJJJJJJJJJJJJJJJIJ
@4227124/1
gcctcacatgattcatccacaaattccaacccttgcgtttcaaaacaatt
+4227124/1
BCCFFFFFHHHHHJJJJJJJJJJJJJJJJJJJJJJJJJJJJJJJJJJJJJ
@4227167/1
ctgcaatcctgcctcacatgattcatccacaaattccaacccttgcgttt
+4227167/1
:??DAABADFHHFIIIIJJJJJJGGGIHEIIIJJJJJJGIIIIIJJJJIJ
@3560055/1
ctcttgtatgcgaaggtgttgaggcgcttgtggtggtgcacgcgcttggg
+3560055/1
CCCFFFFFHHHHHJJJFHHIJJJJJJJJJJJJJIJJJJJJJJJJHFFFDD
@137692/1
gtcgtccttttgaggatctcaatccgatcgttgtattcagctggtggagc
+137692/1
???D?BBDHFDFFIIGEFGHIAB?BFFHGGD=@GBFBBGIFDHH?DH=F@
@138123/1
gtagcactgagtgacggcacctccgacactgaggtcacggtactcgcggt
+138123/1
C@CFFFFFHHHBFIIJJJIJJJIJGIJJJJIJJJGHIJJJIJJJJJJHFE
@3560576/1
gccgcgactccgccctcttcctcgggttggaatgattctggtgggttgtc
+3560576/1
CCCFFFFFHHHHHJJJJJJJJJJJJJGHIJIJJJJJJJJJJEHHHDFFDE
@4228328/1
cgttgatgtcgcaagatagtgagacattcactttttagtcataatcttca
+4228328/1
CCCFFFFFHHHHHJJJJJJHIIJJJJJJJJJJJJJJJJJJJJJJJJJJJJ
@3561078/1
gggcaggttgaactcacaccattcaatttaaaagaaactgggtgcgtgca
+3561078/1
CCCFFFFEHHHHHJJJJJJJIJJJJJJJJJJJJJJJJJJJJJDGHIHIII
@138784/1
cttcacctgtggccggcggcacgcagacgccttgatgacctccactttga
+138784/1
@@CFFFFFHHGHHJIJJJJJIJJIIIJJHGFFFEEEEECEDDDDDDDDDC
@4228508/1
cataattttatttaaaaactattgctccctatagacaaacagaactatgt
+4228508/1
CCCFFFEDHHHGHIJIIIJJJJJJJIIJJJIJIJGJJGHIIIHGHIIJJD
@3561251/1
gtcccgtacccatagcaacaagatcagcgactgtcacacggtagcggaag
+3561251/1
CBCFFFFFHHHHHJJJIJJIJJJIJJJJJJJJJJJJJJJJJHIJJJJJHH
@4229131/1
caccagtggtcttcttgaacttcttcaattgacgcaagaagtaccagaaa
+4229131/1
CCCFFFFFHHHHHJJJJJJJJJJJJJJJJJJJJJJJJJJJJHHIJJJJJJ
@4229731/1
tggagatgtgggtgtagctttaaggggatctgctgtctgtggagctgatg
+4229731/1
CCCFFFFFDFHHCGHJIJJJJJJJJJJJJJJJJJJHIJJIIJIJJJJJJJ
@140019/1
gggctctgtgcctggctcccatgtcacggtagcactgagtgacggcacct
+140019/1
CCCFFFFFHHHHHJJJJJJJJJJJJJJJJGIJJJJJJJJGIJJJJJJJJJ
@2205373/1
gcttggtacaaagcaaaggtcgggcagttcgtcaacaagacattactagc
+2205373/1
CCCFFFDFHHHHHJJJJJJIIJJJJJJHJJJJJJIJJJJJJJJJJJJIJJ
@6917209/1
cgcaagaagtaccagaaacgggacttagccacaatctggtctggagagaa
+6917209/1
@BCFFFFFHDFFHIIIJJJJJJJIJJJJJJIJJJJJJJJHIJJJJJJJJJ
@6917250/1
gtcgggcagttcgtcaacaagacattactagctgagaatatttttttccg
+6917250/1
CCCFFFFFHHHHHIJJJJJJJJJJJJJJJIJJJJJJJJJJJJJJJJJJJJ
@4230511/1
tggttcaaattcaaataaaatcactctgcaatcctgcctcacatgattca
+4230511/1
BCCDFFFFHHHHHJJJJJJJJJJJJJJJJJIJJJJJJJJJIJJJJJJJJJ
@6246468/1
gtggatacttacttgtgtgataccacaataatttagatcattacaaaata
+6246468/1
@@@BDDDDHHDFHIICFHGDFEHFHEBDFHEHII?CFGGHIIIEDG@BDB
@6917723/1
gtggtgataaagataagtataggctcaaaacctaacgacatcaatcacca
+6917723/1
BBBFDFFFHHHHHJJJJHJJJHJJJJJJJJJJJJJJJJJJJJJJJJJIJJ
@848812/1
cttcaaatgacgacaccacagttccagtctcaggcacattgccattagta
+848812/1
CCCFFFFFHHHHHJJJJJJJJIJJJJJIJJJJJJJJJJJJJJJJJJJJDH
@7586992/1
cgcgcttgggcagagggaatctgattgtgctgttgtggaactgcttcacc
+7586992/1
CCCFFFFFHHHHHJJJJJJJJJJJJJJJJJJJJJJHIJJJJJJJJJJJJJ
@6917991/1
agcgactgtcacacggtagcggaaggtgggttcgtgaatcatgccctcaa
+6917991/1
@C@FFFFFHHHHHGGIFHIJJJHJJJGIJJIIJJJJJJJJJIJJJJHHHH
@4906509/1
gtggctgtgacttgtagtcaaggtggagattttactatctttcaagtcgg
+4906509/1
@@?DDBD=AFFDCGAEBAFHDDCFEEFG;FHDGHIGDDBFHG<?BDHHGI
@849237/1
cctgacgcttagcaagtttcttagacttgccagttcccacttcacgacgc
+849237/1
CCCFFFFFHHHHHJJJJJJJJJJJJJJJJJJJJJJJJJJJJJJJJJJJJJ
@2206658/1
ggtgtcttcaacggaagagattccatttcccgtttagcagcttcatccag
+2206658/1
BCBFFFFFHHHHHJJJJJJGIIJJJJJJJJJJJJJJJJJJJJJJJJJJJJ
@6247383/1
gttgaagtccttgttgttaagaggtgttacctgcaacttggccaggttag
+6247383/1
CCCFFFFDHGHHGIIIIJJJJJJJFHHHIJJJJJJJJIJJJJJIJJHIIJ
@7587657/1
gggtataatagcatatctttatatatataattcttctgtacgtgtgtatg
+7587657/1
BBCDDEFFHHHHHJJJJJJJJJJJJJJJJJJJJJJJJJJJJJHJJJJJJJ
@6247745/1
tgatgaggttcaccaagctagtggcgttgatgtcgcaagatagtg
+6247745/1
8=8BD8?>DAD<D?CE2ACEDFEC8@EAD@ACDDDD6@DDEID?B
@4907129/1
cttgattttataatttagagacacgtgtacatttcgagagaacaaattac
+4907129/1
@CCDFDFEHGHHFIGEHIEGIIJJIGGGHJJJGGHGIGGIHHIJGIGGGE
@5580156/1
ccggccttgattttataatttagagacacgtgtacatttcgagag
+5580156/1
<@@ADDADHADHHGII4CD?EHEGBCCFHG?CFEAGGBGG@FFD:
@4907579/1
cgacactgtacagttagaaatgttacaacctctatactttgcattaaaat
+4907579/1
?@@FFFFFFHHGHFHGGAFGHIIJIJIJ>F@FGGIEIIGIGGHIGGEDFF
@6248340/1
gtagaaattatggtctgtatctagctaaaagtagatgcaaatatctctgc
+6248340/1
CBCFFFFFHHHHHHIJJJIJJJJJDHJJJJJHIJJJJJJJJJJJJJJJJI
@6919183/1
gttcgtgaatcatgccctcaatctgcaccagttcatacttgggcacagtt
+6919183/1
C@CFFDDFFHHGBFHGFAAEGFHIEIIIIIIEFHEIIJIJIIBCGGGDHI
@6919266/1
cggtagcactgagtgacggcacctccgacactgaggtcacggtactcgcg
+6919266/1
@CCDFFFFHHHHHGHIJJJJIJJJJJJJJJJJJJIJHIJJJJGIJJJJJH
@7588588/1
agatgccaaagttcttgatcttcactgggctcttctctgggatttccctg
+7588588/1
@BCFFFFFHHHHHJJJJJJIIJJJJJHHJJJIJJIJJJJJJJJJJHJJJJ
@2208312/1
agtagactcatctttagcacttggttcatcttttgaagattctgatattg
+2208312/1
@B@FFFFFHHGHHJJJJIIJJJJJFGIIIJJIJJJJJIIIJJJJIJIJJH
@6919675/1
gctgttgtggaactgcttcacctgtggccggcggcacgcagacgccttga
+6919675/1
CCCFFFFFHHHHHIJJJJJJJJJJJJJJJJJJJJJJHHFFDDEDDDDDDD
@850777/1
ctgggatgccacccggcaccactcccgggtgaggatgcactacatttccg
+850777/1
CCCFFFFFHHHHHJJIJJJJJJJJJJJJJFHIJJJIJJIJJJJJJJJJJJ
@851006/1
ctcgctctccgaagggagcttgcggccgatgacctcatactccttcaact
+851006/1
CCCFFFFFHHHHHJJJJJJJJJJJJJJJJJJJJJJJJJJJJJJJJHHHHH
@5581467/1
ctgtgttgttgcacgcgcacggtggcggcgtaccgcgaggggtgcgcgtc
+5581467/1
BCCDDFFFHHHHHJJJJJIJJIFHJIJIJHFFDDDDDBDDDDBBDDDDDD
@2872674/1
cacgaatatattgtgggatgcttaaatttacatttagtgtttgtttcatg
+2872674/1
CCCFFFFFHHHHHJJJJJJJJJJJJJJJJJJJJJJJJIHHIJJJJJJJJI
@3563371/1
cgacgctcggacatttcaattttatttagttggtcttggttgaacggaac
+3563371/1
@C@DFFFFHHADHGIIIHGIIGICHHGHHDFHGIIIIIIIGFHIIGBCGF
@1544749/1
cttccctgcaaagttaaccatcttgtattcaaaagaaaacctagaatcac
+1544749/1
8?@DDFFFGGHHHIIIIIHHGIGHGIJJJIJIIECG@DFIEGGGIGIHHH
@1545028/1
ctctatactttgcattaaaataatgcccattttcacaggcaagggatcct
+1545028/1
@<@DDDBDH??<?F>FGGBD?E??FH@FGFHCEFCFE<@CHC?;B;DGH>
@6251040/1
gcgcgccttgtcttgtagaagagtgatctgctgttcttctagtttcttct
+6251040/1
CCCFFFFFHGFFFHIFBHGIGHIHIJFIEHGGIGIJGIIDHIDIIIIIII
@3564562/1
cttggtacaaagcaaaggtcgggcagttcgtcaacaagacattactagct
+3564562/1
CCCFFDFFHHHHHJJJJJIIJJJJJJIJJJJJJJJJJJJJJJJJJJJJJJ
@1545879/1
ctttctaaggttctaaactatgtctgtaccaaatttcaaccaaatccgtc
+1545879/1
CCCFFFFFHHHHHJJJJJJJJJJJJJJJJJJJGIJJJJJJJJJJJJJJJJ
@2875892/1
cacctgtggccggcggcacgcagacgccttgatgacctccactttgatga
+2875892/1
CCCFFFFFHHHHHJJJJJJJJJJJJJHHHFFFFFEEEEEDDDDDDDDDDE
@6252242/1
gtggattttaatgttattattacagcatacataataaaattagaggaagt
+6252242/1
BB@FFFFFHHHHHGIJJJJJJJJGJJIJJJIJJJJJIJJJJJJJJIJJJD
@2876208/1
caccagtggtcttcttgaacttcttcaattgacgcaagaagtaccagaaa
+2876208/1
CCCFFFFFGHHHHJJJJJJJJJJJJJJJJJJJJJJJJJJJIHIIJJJJJJ
@2876214/1
cgttgatgtcgcaagatagtgagacattcactttttagtcataatcttca
+2876214/1
CCCFFFFFHHHHHJJJJJJHIIJJJIJJJJJJJJJJJJJJJJJJJJJJJJ
@1547272/1
catcactcttatatgggcagcccgaacacggttaccgggaattttgtttg
+1547272/1
CCCFFFFFHHHHHJJJJJJJIJJJJJJJJJJJJJJJJJJIIJJJJJJJJH
@4233349/1
gccagatgccaaagttcttgatcttcactgggctcttctctgggatttcc
+4233349/1
CCCFFFFFHHHHHJJJJJJJJJJJJJJJJJJJJJJJJJJJJJJJJJJJJJ
@851512/1
cccatgtcacggtagcactgagtgacggcacctccgacactgaggtcacg
+851512/1
@CCFFFFFHHHHFHIJJJJJJJHIJIIJJJJJJJJJJJJJJJIJJHIJJJ
@4233646/1
ttcaattttatttagttggtcttggttgaacggaactccaatcctttact
+4233646/1
CCCFFFFFHHHHHJJIJJJHIJJJJJJJJJJJJJJJJJJJJJJJJJJJJJ
@4908722/1
agcaaatggaaaaaaaaattggtgaaaagaatcacaagtaagatactgca
+4908722/1
CCCFFFFFHHHHHJJJJJIJJJHHIJJIJJJJJJJJJJHIJJJJJJJJJG
@4908729/1
tggctgcccaatgatcggcattccggcgtcattcgatatcttctgtagct
+4908729/1
CCCFFFFFHHHHHJJJJJJJJJJJJJJJJJJJJJJJJJJJJJJJJJJJJJ
@1548545/1
atcgaacatcatgtcttcaaactccactatcatctctttctttggagttt
+1548545/1
@CBFFFFFHHHHHJJJJJJIJJJJJJJJJJJIJJJJJJJJJJJJJHIHIJ
@851988/1
gcaccgacgacgacactgtacagttagaaatgttacaacctctatacttt
+851988/1
@@@FFFFFHHHGHJIJJJJJIJJIIJJJJIJJIJJJJJJJJJJJJJJJJJ
@4908979/1
ctttcatcaaacctttgtctgtaagacttttctcgttccctgtgact
+4908979/1
CCCFFFFFHHHHHJJJJJJJJJJJJJJJJJJJJJJJJJJJJJJJJJJ
@4909512/1
ggtgtacatcatggaaggaagatgcctcatcacaacatctaaagcta
+4909512/1
;<?DDDDDDHDDFIGGDGEHIHHIGGGHGIIIIIIIII>DGGIGIHG
@142729/1
ttgtggaactgcttcacctgtggccggcggcacgcagacgcctt
+142729/1
?@@BDDFFHFDHHIIC@AGA<AF?GGDH@@@8A;:AD>?A<9A/
@5582165/1
gccagccttaacgtacgactccaacgccccctggcgtaaaataacgtcaa
+5582165/1
=@?ADDDDHDFHFAFGEIGA@<???CDCG@D@?FHIHI;FCD@GIA==;=
@4235588/1
cacgggctctgtgcctggctcccatgtcacggtagcactgagtgacggca
+4235588/1
CCCFFFFFHHHHHJJJJJJJJJJJJJJJJJJJDHJJJJJJJJHIJJJJJJ
@143062/1
gtcccatactataaaaacgtgccgattgtccacattttaataagtcactt
+143062/1
CCCFFFFFHHHHHJJJJJJIJJJJJJJJIJJJJJJJJJJJJJJJJJJJJJ
@5582492/1
gtaattattaataaattaaaaaggataattaaatattgcttggaaatgat
+5582492/1
@@?DDFADHDHHDGIIIIGIDHECGEIHHHGHDHGIFFCGHI?GGEIG9?
@6920350/1
gggatggacacggagcgcgtgcagcgcacgtacgtgtggcacagctggta
+6920350/1
CCCFFFFFHHHHHGJJJJJIJJJJJJJJJJJJJJHIHHHHFFFFDEEEEE
@7588704/1
cgttgatgtcgcaagatagtgagacattcactttttagtcataatcttca
+7588704/1
@CCFFFFFHHHHHJJJJJJHIIJJJJJJJJJJJJJJJJJJJJJJJJJJJJ
@7588727/1
ctcacatgattcatccacaaattccaacccttgcgtttcaaaacaattca
+7588727/1
CCCFFFFFHHHHHJJJJJJJJJJJJJIJJJJJJJJIJJJJJJJJJJJJJJ
@2877026/1
ctcgggttggaatgattctggtgggttgtcctgcagagcttgccacatct
+2877026/1
@=@DDD=AFDH?AAG@AF?HI?F=?1:CGIE@?G@GHICFBB@DBFBC8B
@6253037/1
cctcagatacaccgtcacggaatacaaatatcttcttcggcaatctgcct
+6253037/1
CCCFFFFFHHHHHJJIJJJJJJJJJJJJJJJJJJJJJJIIIJJJJJJJJJ
@2210807/1
gcaggggttattgttatgtcgatgtcgaacccaaaaatgtaattaacttt
+2210807/1
CCCFFFF@FFHHHHHGHIJIIGFHIJFIJJIJJJIGGHIDHCGIIIIJJJ
@4910509/1
ctattgaaaacaactctacacatacatacatatttacttagattaacatt
+4910509/1
CCCFFFFFHHHHHJJJJJJJJJJJJJJJJJJJJGJJJJJJJJJJJJJJJJ
@6920966/1
ggcttattctgcatacctgccatgcgctggtaagcgctatggactgccgc
+6920966/1
CCCFFFFFHHHHHJJJJJJJJJJJJJJJJIHJJJJJJJJJJJJJJJIIII
@5583336/1
gtagagccttagctgcggaatgcttagcttccttcttagagcgtcccgta
+5583336/1
CCCFFFFFHHHHHJJJJJJJJJJJJJJJJJJJJJJIJJJJJJJJJJJJGI
@6921033/1
ggcacacaggcataatgccatattcaaatgggaagtggtgataaagataa
+6921033/1
CCCFFFFFHHHHHJJJJJJJJJJJJJJJJJJJIJJHHIGHIJJJJJJJJJ
@6921105/1
cagcatagtagtcggcaaacgttaagtaagagtccgagtcgaattg
+6921105/1
CCCFFFFFHHHHHJJJJJJJJHIJJJIJJJJJHJJJJJHIJJIJJJ
@6253905/1
ggatggagtgagcacgggctctgtgcctggctcccatgtcacggtagcac
+6253905/1
CCCFFFFFHHHHHJJJJIJJJJJJJIJIJJIJJJJJJJIIJIIJHHIIIJ
@5584491/1
cttggttgaacggaactccaatcctttactcgaatagtcttttctaactt
+5584491/1
CCCFFEFFHHHHHJIJJJJJJJJJJJJJJJJJEIJJJIIJIJJJJIIIJJ
@6254469/1
atcaatttatcttcaaatgacgacaccacagttccagtctcaggcacatt
+6254469/1
CCCFFFFFHHHHGJGJJGJIJIJJJJJJIJJIIJJJJIJJJJJJJJJIJJ
@5584567/1
cacgcctgggatgccacccggcaccactcccgggtgaggatgcactacat
+5584567/1
CCCFFFFFHHHHHJJJJJJJJJJJJJJJJJJJJJGIJJJIJJJGIIJHEF
@2879297/1
cacacggtagcggaaggtgggttcgtgaatcatgccctcaatctgcacca
+2879297/1
CCCFFFFDHHHHHIIJJ?GHIFGHIHIIJJIJJIGJJJJJIJJJIIJJJI
@6254978/1
tgagtgacggcacctccgacactgaggtcacggtactcgcggtacatgtt
+6254978/1
@@CFDFFFHHHHHJJJIIIJJIIJJJIHIJJJJJJJJJJJJIBEFFFFFF
@6254986/1
tgtacagttagaaatgttacaacctctatactttgcattaaaataatgcc
+6254986/1
@BCDFFFDHHHHGJJJHHHIGIIIJJIJJJJJIJJJJIJGHIIIJJJJJJ
@143636/1
cctgttttggtagcggcggcgcggtccgtgaggagcatgctcgccatcag
+143636/1
CCCFFFFFHHHHHJJJJJJGGFHF>CBDABBDDCB@BCDCDDBBDDDDCC
@143638/1
cacttattaaattaatcgcacttctttgttttatttaaaaagcttaagtt
+143638/1
CCCFFFFFHHHHHJJJJJJJJJJJJJJJIJJJJJJJJIJJJJJJJJJJJJ
@6923039/1
cctgttttggtagcggcggcgcggtccgtgaggagcatgctcgccatcag
+6923039/1
CCCFFFFFHHHHHGJJJJJJIHHFACDBABDBDCBBDDDDDDDDDBBDDC
@1549128/1
ctcgggttggaatgattctggtgggttgtcctgcagagcttgccacatct
+1549128/1
CCCFFFDFHHHHHJJJJJJJJHIJJHIJIJJJJJJJJJJJJJJJJJJJJJ
@2881030/1
cccgtttagcagcttcatccagaggcaagcgctccaagttgcttggaggc
+2881030/1
CCCFFFFFHHHHHJJJJJJJJJJJJJJJJJJJJJJJJJJJJJJJJJIJJJ
@3568652/1
cacgtgtacatttcgagagaacaaattacattcacttgacatcataatac
+3568652/1
@@@FFFDDHFHFHDGGHGIGCGHIIHGIFGIIJBHIJJGJIJJJIIIJIG
@1550730/1
gcgatgttttacaagggcaggttgaactcacaccattcaatttaaaagaa
+1550730/1
CCCFFFFFHHHHHJJJJJJJJHIJJIIJJJJJJJJJJJJJJJJJJJJJJJ
@3568750/1
gtggtcttcttgaacttcttcaattgacgcaagaagtaccagaaacggga
+3568750/1
B@BFFFFFHHHHHJJJJJJJJJJJJJJJJJJJJJJJGHIJJJJJJJJJJJ
@854077/1
ctggagagaagatcctcatcttgtatagaggaggcttgggctcgctctcc
+854077/1
CCCFFFFFHFHFFHGJJIIJJJIJIHIIJIIFHGHGIDDHHIGHJGIJIJ
@4236413/1
cttttctaacttgaacagtgcgatgttttacaagggcaggttgaactcac
+4236413/1
CCCFFFFFHHHHHJJJJJIIJJJJJIJJJJJJJJJJJJJJIIJJJJJJJI
@3569271/1
cactggttcaaattcaaataaaatcactctgcaatcctgcctcacatgat
+3569271/1
CCCFFFFFHHHHHJJJJJJJJJJJJJJJJJJJAACCGHIJJJJJJJJJJJ
@854683/1
ttcacataaataggtgagaagtgtgataatgtcataaagttgacaataat
+854683/1
CCCFFFFFHHHHHJEHIJJJJIIIHIJJJJJJJJJJIJJIIJJJJJJJJJ
@4911456/1
gccctcttcctcgggttggaatgattctggtgggttgtcctgcagagctt
+4911456/1
B@BFFFFFHHHHHJJFHIJJJJJJJJJIJJGIIJIJIJJJJIJJJJJJJJ
@1552224/1
cgacgtgattctttaatttgacataacttttttatttatgaaccgattga
+1552224/1
CCCFFFFFHHHHHJJJJJJJJJIJJJIJJJJJJJJJJJJIJJJJJIJJJJ
@3569912/1
ggcagtaatagtacaagtgaaaagtcacttgccgatggtagaataaggat
+3569912/1
CCCFFFFFHHHHHJJJJHIIJJJJHJHJJJJJJJIJJJCGHIJJJIJJIJ
@4911686/1
gggcgcagttcctcgacgagcaagtagttcttgaagcacagacacaggtg
+4911686/1
BCCFFFFFHHHHHJJJIJJJJJJJJJJIIJJJJJJJJIIJJJJJJJJJGI
@4237919/1
gtcacggtagcactgagtgacggcacctccgacactgaggtcacggtact
+4237919/1
CCCFFFFDFHHHHJJJJGIHIJJGIIJJJJJJJJJJJIJIGHJJJJDHHH
@4911879/1
gtcaaattaaagaatcacgtcgaacattctatgcttataccattaatctc
+4911879/1
CCCFFFFFHHHHHJJJJJJIJJJJJJJJJJJJJJJJJJJJJJJJJJJJJJ
@2212520/1
tgtcacggtagcactgagtgacggcacctccgacactgaggtcacggtac
+2212520/1
CCCFFFFFFHHHHJJJJJHHIIJJJJJIJJJJJJJJIJIJJIJJJJJGGH
@1552695/1
agcatacataataaaattagaggaagtaggtgctgggcctcttgtatgcg
+1552695/1
?B@FFFFFHHHHHGIJIJJJJJJGIIFHIIHIJJJJJ;DHIJJJIJJJII
@1552774/1
gtagagactggctgcaaatttcaggaaggagtctcctaaggtctcaacac
+1552774/1
BBCFFFFFHHHHHJJJJJJJJJJJJIJJJJJHIJJJJJIJJHHJJJJJJI
@7594554/1
gggcagagggaatctgattgtgctgttgtggaactgcttcacctgtggcc
+7594554/1
CCCFFFFFGHFFHGIGFGIHHHGHHJIIHIIHIIJGIJJIJJJIGHIIIJ
@1552918/1
ctcggacatttcaattttatttagttggtcttggttgaacggaactccaa
+1552918/1
CCCFFFFFHHHHHJJJJJJJJJJJJJJJHIJJJJIIJJJJJJJJJJJJJJ
@1553074/1
gccagatgccaaagttcttgatcttcactgggctcttctctgggatttcc
+1553074/1
CCCFFFFFHHHHHJIJJJJJJJJJJJJJJJJJJJJJJJJJJJJJJJJJJJ
@855791/1
ctcgcacgttggcagtaatagtacaagtgaaaagtcacttgccgatggta
+855791/1
CCCFFFFFHHHHHJJHHJJJJHIJJJJGIJJJJJHJJJJJJJJJHJJJEG
@1553398/1
gttttcatcttaagttcggaaagattataatatttctttagtttaagtcc
+1553398/1
CBCFFFFFHHHHHJJJJJJJJJJHIJJIJJIIIJJJJJJHJIIJIHIIJJ
@4238921/1
gtgctgttgtggaactgcttcacctgtggccggcggcacgcagacgcctt
+4238921/1
CCCFFFFFHHHHHJJJJJJJJJJJJJJJJJJJJJJJJHHFFDDDDDDDDD
@2213540/1
cacagggatgtcaggctcgccgccctccatagaccgcagagtgagacagc
+2213540/1
CCCFFFFFHHHHHJJJJJJJJJJJJJJJJJJJJJJJJJJHHHHHFFFFFD
@856321/1
cttcaaatgacgacaccacagttccagtctcaggcacattgccattagta
+856321/1
@CCFFFFFHHHHHJIJJIJJJJJJJJJJJIJJJJJJJJJJJJJJJJJJGI
@4239382/1
ctggcaacgaccaatcatggacttttcttcaatatccacataagtaactt
+4239382/1
CCCFFFFFHHHHHJJJJJJJJJJJJJJJJJJJJJJJIJJJJJJJEIIJJJ
@1553975/1
cctcatcttgtatagaggaggcttgggctcgctctccgaagggagcttgc
+1553975/1
CCCFFFFFHHHHHJJJJJJJJJJJGGIHIJJIIJJJJJJJJJJGIIIIJI
@1554060/1
ccgacgacgacactgtacagttagaaatgttacaacctctatactttgca
+1554060/1
CCCFFFFFHHHHHJJIIJJJIJJJJJJJIIJJJJJJJJJJJJJJJJJIJG
@4913446/1
gcgccaaatattttattgtaacaatgaaccatggtttcaacaatttctct
+4913446/1
CCCFFFFFHHHHHJJJJJJIJJJJJJIJJJJJJJHIJJJJJJIJJJJJJJ
@2214159/1
ttagagcgtcccgtacccatagcaacaagatcagcgactgtcacacggta
+2214159/1
CCCFFFFFHHHHHJJJJJJJJJJJJJJJJJJJJJJJJJJJJJJJJJJJHI
@145550/1
ccgtttttaaactattttttcaatgccctaagtgagtatacatctattaa
+145550/1
CCCFFFFFHHHHHJJJJJJJJJJJFJIJJJJJDHIJDFIJJJJJIIJJIJ
@6256318/1
ctgggatgccacccggcaccactcccgggtgaggatgcactacatttccg
+6256318/1
CCCFFFFFHHHHHJJJJJJJJJJJJJJJJHIJJJJJJJJJJJJJJJJJJJ
@4914031/1
cggcataacgggccgcgactccgccctcttcctcgggttggaatgattct
+4914031/1
CCCFFFFFHHHHHJJJJJJJJJIJJJJJJJJJJHHHFBFDDCDDDDDEED
@5586422/1
ctcgtcgtactccgaggtctcggggatcgaggacgccatgtcgttgctcc
+5586422/1
CCCFFFFFHHHHHJJJJHHIJJJJJJJJJJJJJJJJJJHHHHHFFDCEEE
@6256649/1
gtagaaaagtgctgtctgtacattgaaaataaaaataaaaaaaatagcag
+6256649/1
CCCFFFFBDHDHFHHHGHJJGIJJJIGIIJIJGGGIJIJGGGJJIGJJIJ
@2214990/1
ctccgcctccaacttgatacaagcttctcgcacagcagtgagttcgtgtt
+2214990/1
CCCFFFFFHHHHHJJJJJJJJJJJJJJJJJJJJJJJJJIIJJIJJJJJIJ
@6256917/1
gcggttttcacgaatatattgtgggatgcttaaatttacatttagtgttt
+6256917/1
CCCFFFFFHFHHFIJIJJJJJJJJJJJIJJJJIJJJJJJJJJJJIHHGIJ
@6256983/1
tgggaaaattacactaattctatgcaaagtatagcttgtatttgttatgt
+6256983/1
CCCFFFFFHHHHHJJJJJJJJJJJIJJJJHIJJJJIJJIJJJJJIJJJJJ
@2215315/1
gcactgagtgacggcacctccgacactgagatcacggtactcgcggtaca
+2215315/1
@@@FFFDDDFHHHGGGEGIJGHADHHHIEHBGHJJIGIGGIJIIGG=BBD
@6257230/1
tggctcccatgtcacggtagcactgagtgacggcacctccgacactgagg
+6257230/1
CCCFFFFFHHFHAGIIIAFHIIIIIII?FFFHBGHHGIIGIIIIIIIIII
@6924735/1
gttgtaatatagtttcttttttaattgttataaattcgtaattcgtagct
+6924735/1
CCCFFFFFHHHHHIJJJJJJJJJJJJJJJJJJJIIJJJHIGHJJJHIJJJ
@6925001/1
cggtaagtttgtcgagtagagccttagctgcggaatgcttagcttccttc
+6925001/1
BCCFFFFFHHHHHJJJIHIJJJJJJJJJJJJJJJJJJJJJJJIJJJJJJJ
@2216103/1
gccactggcaatgtggatagctggacaaggcactggcaacgaccaatcat
+2216103/1
CCCFFFFFHHHHHGIJJJJJJJJJJJJJJJJJJJJJJJJJJJJJJJJJIJ
@147594/1
ctgctaattcactgttcattacctgtgaaaactgcccctcagatacaccg
+147594/1
CCCFFFFFHHGHHJJJJJJJJJJJJIJJIJJJJJJJJJJJJJJJJJJJJJ
@147655/1
tgttcgtctgtgcgcgctaatctcagaaacggctgatccgagttggatgc
+147655/1
@@@FFFDFHHBFHIIIIIIIIIIEHGIIIIIIIIIIIIII=FDEHIAEHH
@5588338/1
gtgtacacctgagcgagactcataacgcagccagatgccaaagttcttga
+5588338/1
CCCFFFFFHHHHHJJJJIIIJJJJJJJJJJJJJJJJJJJJJGIFGIJJJJ
@147943/1
tggttaaatagtttatttcgtgtttttgtcacatatttgtgtcgttggcg
+147943/1
@@@DDDFDHFFCFHGIIIIICCFHGIGIEHIGGIHIIGGHIIEGGBGIII
@6925906/1
cttgttgttaagaggtgttacctgcaacttggccaggttagggccaacag
+6925906/1
CCCFFFFFHHHHHJJFHIJJJJJJJJJJJJJJJJJJJHIJJIJJJJJJIJ
@6925994/1
tgctcagatgcaatttcttgcaagaattgcacaaagttgaagtccttgtt
+6925994/1
CCCFFFFFHHHHHJJJJJJJJJJJJJJJJJEHJJJJIIJIHJIJJJJJJJ
@148326/1
gcggagattaatggtataagcatagaatgttcgacgtgattctttaattt
+148326/1
CCCFFFFFHHHHHJIJJJJJJJJJJJJJJIJJIJJJJJJJJJJJJJJJJJ
@2881259/1
ctgccaccaataaatcgttttaacaactgggctctatgggacaaagtagc
+2881259/1
CCCFFFFFGHHHGJJJJHJJJJJJJJJJJJJJJJJJJJJJJJIJJJFHIJ
@5589269/1
ggaggcttgggcctgttttggtagcggcggcgcggtccgtgaggagcatg
+5589269/1
CC@FFFFFHHHHHJJHJJJJJJJJJJIIJJFFBBD2;@@?B?@D@?8ACC
@2881359/1
atacataataaaattagaggaagtaggtgctgggcctcttgtatgcgaag
+2881359/1
@BCFFFFFHHHHHJJJJIJJIJJGIJJFGIIJJJ?HIJIJJJJJJJJIIJ
@5589655/1
gtttcttggcatctatagatgtcggtggcgcacagggcacgcttgc
+5589655/1
CCCFFFFFHHHHHIJJIJJJJIIIJHIJFIJJJJIJJJIIIJ@D;6
@5590304/1
gtacaattatgtaataactgggtattcagttcttaagatacatcaataaa
+5590304/1
CCCFFFFFHHHHHIJJJJJJIJCEHJJJJIIJJJJJJJIJJJJJJJIJJJ
@4915330/1
gtgcgatgttttacaagggcaggttgaactcacaccattcaatttaaaag
+4915330/1
CCCFFFFFHHHHHJJJJJIJJJJHIJJECFFHIJJJJJJJJJJJJJJJJJ
@4240623/1
cccgtttagcagcttcatccagaggcaagcgctccaagttgcttggaggc
+4240623/1
@C@FDFDFGDFHGJIIIJHJIJCHIJJJIIIIHHJEGGDHIJIJIIHIID
@857584/1
gttggtcttggttgaacggaactccaatcctttactcgaatagtcttttc
+857584/1
CCCFFDDFHHHHHJIIJJJJJJJJJJJJJJJIJJJJJJJIJJJJJJJJIH
@4915600/1
cgtcaatcaaatacttcagcacttcacacattgataaaacctcacatcca
+4915600/1
CC@FFFFFHHHHHIJJIJJJJJJJJIJJJJJJJIJJJJIGIIIJGJJJIJ
@4915712/1
gttcccacttcacgacgcttcagcagagtgcacacaatggtgaactggcg
+4915712/1
CBCFFFFFHHHHHJJJJJJJJJJJJJJJGHHJJJJJJJJJHIJJJJJJJJ
@7596259/1
caatacaacaacgacaagctgcaactgtacgaatgtgctcttgaggtact
+7596259/1
CCCFFFFFHHGHGJJJJHIGGIIGIJIGIIJIIJJJJJJIIJGIJJBFGI
@4916179/1
gttggatgcggttttcacgaatatattgtgggatgcttaaatttacattt
+4916179/1
CCCFFFFFHHHHHJJJJJJIJJJJJJJJJJIJJJJJJJJJJJJJIJJJJJ
@4916225/1
ctcgcggtacatgttgtgtacacctgagcgagactcataacgcagcc
+4916225/1
CCCFFFFDHHHHHHIJJJJIJGHHHJJJJJJJJJJJJJJJJIJJJJJ
@4916317/1
ggaatctgattgtgctgttgtggaactgcttcacctgtggccggcggcac
+4916317/1
CCCFFFFFHHHHHGIJJJJJGIJJJJJJJIJJJJJJJJJJJJJJJJJFFD
@4242355/1
gcctcttgtatgcgaaggtgttgaggcgcttgtggtggtgcacgcgcttg
+4242355/1
CCCFFFFFHHHHHJHHHIHGHHJHIJIJJJJJIJJIJJIIJJJJJJHFFD
@6258416/1
cactgagtgacggcacctccgacactgaggtcacggtactcgcggtacat
+6258416/1
CCCFFFFDHGHHGJJJJJJJJJJIJJJJJJGIIIIJHIJJJJJJHEFFFF
@4242492/1
cgagtagagccttagctgcggaatgcttagcttccttcttagagcgtccc
+4242492/1
B@CFDDEFHHHHHJJJJJJJIIJIIJJJIIJJJJJJJJJJJJJIIJHIIJ
@2217075/1
cgcaagaagtaccagaaacgggacttagccacaatctggtctggagagaa
+2217075/1
CCCFFFFFHFHHHJJJJJJJJJJJJJJJJJJJJJJJJJJHIJJJIJIJJJ
@859013/1
cgtgaatcatgccctcaatctgcaccagttcatacttgggcacagttcct
+859013/1
BC@FFFFFHHHHHJJJJJJJJJJJJJJJJJJIJJJJJJJJJJJJJHJJJJ
@4917588/1
cttggtacaaagcaaaggtcgggcagttcgtcaacaagacattactagct
+4917588/1
CCCFFDDFHHHHHJJJJJIIJJJJJJHJJJJJJJJJJJJJJJJJJJJJJJ
@2883849/1
gcgactgtcacacggtagcggaaggtgggttcgtgaatcatgccctcaat
+2883849/1
CCCFFFFFHHHHHJJFHJJJJJJJJDGIJHIJJIJJJJJJJJJJJJJJHH
@2217456/1
cttagttacttgttattgctttatgattggttgcatattatggcaacata
+2217456/1
CCCFFFFFHHHHHJJJJJJJJJJJJJJJJJIJJJJJJJJIJJJJJJJJJJ
@859413/1
ggcgtcgcttgcggtaccggcgtcggttgcggaaccagcctcgcgggtgg
+859413/1
CCCFFFFFHHGHHJFGHIJJDIIJJJIJIHHFFDDDDDDDDDDDDDD5@D
@859432/1
cgggctctcaggcaggcaagatgggcatagtaggtaggcgtagggta
+859432/1
@<@DDDDDD8CDFGD?EGGBGIECDHII@FC?D<FHGGGGFFFEEGG
@1554583/1
gcctggcatacaaggcaaagcaccgacgacgacactgtacagttagaaat
+1554583/1
CCCFFFFFHHHHHJJIIJJJJIJJJJJJJJJJJJJJJJGIJJHIJHHHHH
@1554990/1
ggttcataaataaaaaagttatgtcaaattaaagaatcacgtcgaacatt
+1554990/1
CCCFFFFFHHHHGJJJJJIJJJJJJJJJJJJJJJJJJJJJJJJJJJJJJJ
@859974/1
gttcccacttcacgacgcttcagcagagtgcacacaatggtgaactggcg
+859974/1
CCCFFFFFHHHHHJJJJJJJJJJJJJIJIHIJJJJJJJJJIGIIJJJJJJ
@1555120/1
acctgccatgcgctggtaagcgctatggactgccgccaattcactgttca
+1555120/1
CCCFFFFFHHHHHJJJHJJJJJJJJJJJJJJJJJJJJJJJJJJJJJJJJJ
@4243670/1
gtttatattagttggtgaatacggtctaaccgactaatgtaaatgcgcca
+4243670/1
CCCFFFFFHHHHHJJHIJJJJJJJJJJJJJJJJJJJJJJJJJJJJJJJJJ
@4243832/1
cagtggtcttcttgaacttcttcaattgacgcaagaagtaccagaaacgg
+4243832/1
CCCFFFFFHHHHHJJJJJJJJJJJJJJJJJJJJJJJJJGHJIJJJJJJJJ
@3572720/1
gtgaactgatcgtgtgggagtactgagcagtatctattcagtaaacttat
+3572720/1
CCCFFFFFHHHHHJIJJJIJGIIJJJJJJJJJJJJJJJJJJIJIJJJJJJ
@2885471/1
gccattcccaactgtcctccggtactaacgatcaaatcgatcatgggtcc
+2885471/1
CCCFFFFFHHHHHJJJJJJJJJHGIJIGJIIIJFGGHGGHGIIJJJJHII
@4244926/1
ctcgcacgttggcagtaatagtacaagtgaaaagtcacttgccgatggta
+4244926/1
CCCFFFFFFHHGHJJJJJJJJHIJJJJHIIJJJJJJJJJJJJJJHJJJFG
@4244968/1
gttggaatgattctggtgggttgtcctgcagagcttgccacatcttgtaa
+4244968/1
C@CFFDDFHHHHHJIJEFHIFGGIJGGIIIIEFHIIIJJIGGIJJJJJJJ
@3573023/1
gtcctgcagagcttgccacatcttgtaagcagcctgacgcttagcaagtt
+3573023/1
CCCFFFFFHHHHHJJJJJJJJJJJJJJJJJJJJJJJJJJJJJJJJJJJIJ
@4919122/1
cactgatttatgtagcatcatcttgtaaagactacagattaatgaaaaac
+4919122/1
@CCFFFFFHHHHHJJJJJJJJJJJJJJJJJJJJJJJJJJJJJJJJJJJJJ
@3573287/1
attatagtttcaaaaaaactgtttcacataaataggtgagaagtgtgata
+3573287/1
@BCFFFFDHHHHHJJJJJJJJJJJJJJJJJJJJJJJDGHIJJJGIIHIJJ
@4245329/1
gagccttagctgcggaatgcttagcttccttcttagagcgtcccgtaccc
+4245329/1
CCCFFFFFHHHHHJJJJJJJJJJJJJJJJJJJJJJJJIJJIJJJJHIJJJ
@4245396/1
gtccatcattttgtcaacgaactcttctgaagtatttgtttacaagacaa
+4245396/1
C@CFFFFFHHHHFIJJIJIJGGJJJJIJJJJIEGGGIIIJJJJJJJJJJJ
@2886596/1
ctcttgtatacaaattatttctaccatcaaatacaggttttagtgcgcca
+2886596/1
@@CFFFFFHGFHGIIIIJJJJJJJGIJGIJIIIIIIIHIIGGIHHGIJJJ
@2886606/1
cccacttcacgacgcttcagcagagtgcacacaatggtgaactggcgttc
+2886606/1
@CCFFFFFHHHHHJJJJJJJJJJJJHIJJJJJIJJJJHIJJJJJJJJJJJ
@152354/1
caccagtggtcttcttgaacttcttcaattgacgcaagaagtaccagaaa
+152354/1
;<@DDDD?DA:A?:EFBGF>IH?FECHDCHHI@@GEFFE@D:?FDGDEDD
@155065/1
ctcgtatgtcaaggacttcacacataaactctatgactggctgcgcttta
+155065/1
CCCFFFFFHHHHHJJJJJJJJJJJJJJJJJJJJJJJJJJJJJJJJJJJJH
@155384/1
ggcaacatcttctttggtttgtcaggggtaatgctaacgtcatagcgata
+155384/1
CCCFFFFFHHHHHJJJJGIJJHJJJJJJ?FHIJJJJIJJJJIJJJJJJJJ
@5595510/1
cggtagaactgcaccatttcatttggattcgtagagtaatctaagacttg
+5595510/1
@BCDDFEFHHHHHJJJJJJJJJJJJIIJJJJIIJJJHIGJJJJJJJJJJJ
@155912/1
tacataataaaattagaggaagtaggtgctgggcctcttgtatgcgaagg
+155912/1
CCCFFFFFHHHHHJJJJJJIJJFJJJHIJJJJJ;FHHIJIHIJJJJHIIJ
@156560/1
ctatactttgcattaaaataatgcccattttcacaggcaagggatcctaa
+156560/1
CCCFFFFFHHHHHJJJJJJJJJJJJJJJJJJJJJJJJJJJJJJJJJJJJJ
@5596647/1
ctctgcacttggtggtccacaaacattataatagcgttgtctaacgtcgg
+5596647/1
CCCFFFFFHHHHHJJJJJJJJJJJJJJJJJJJJJJJJJJJJJJJJJJJJJ
@5596768/1
ctctgggtagtaaggtttatttgacgagtcatcagacgtggtcggcggac
+5596768/1
CCCFFFFDHHHHHJJGIJJJJJJJJJJJHJJJJJJJJJJJJIJIJJJHFD
@6260192/1
gcgatgttttacaagggcaggttgaactcacaccattcaatttaaaagaa
+6260192/1
CCCFFFDFGHHHFGIHIHIEHIJGIIGIJIJJJGHIIG@DFGHHEHGIJI
@7599222/1
ggtaagaaggtggcggccagaatctagacatgcacagctcttgcagccat
+7599222/1
BC@DFFFFHHHHHJJJJJJJJJJJJJJJJJJJJJJJJJJJJJJJJJIJJJ
@7599278/1
cttgggcagagggaatctgattgtgctgttgtggaactgcttcacctgtg
+7599278/1
CCCFFFFFHHHHHHJJJJJJJJJIJJJJJJJJJJJJJJJJJJJJJJJJJJ
@7599478/1
gtgataaccgtgaactgatcgtgtgggagtactgagcagtatctattcag
+7599478/1
CCCFFFFFHHHHHJJJJJJJJJJHJJJJJFHIJJJJJJJIJJJJJJJJJJ
@6261554/1
ggtatcggcgtcgcttgcggtaccggcgtcggttgcggaatcagcctcgc
+6261554/1
@C@FFDDDDHHHHJAEGIIIJJIIIIJJJHFF6=BB@BDDBCD@@CDDDD
@7600675/1
gtcctgcagagcttgccacatcttgtaagcagcctgacgcttagcaagtt
+7600675/1
CCCFFFFFHHHHHJJJJIJJJJJJJIJJJIJJJJIJJJJJJJJJJJIIHI
@6262499/1
cgaacccaaaaatgtaattaactttttttttgtctgtttgtctgttt
+6262499/1
CCCFFFFFHHFF;FFBGIIGEHHJJJGHIJ@:==BAHHF>@@;@@EH
@6262676/1
tcgcaagatagtgagacattcactttttagtcataatcttcagatactcc
+6262676/1
CCCFFFFFHHHFHIIBFDHHICHHIIIIIIIGGGHIIIII@BFGGHGHH>
@6263178/1
ttcataaataaaaaagttatgtcaaattaaagaatcacgtcgaacattct
+6263178/1
CCCFFFFFHHHHFIGGBGHIHGIJIJGIGIJIHIJJJIIIIIJJJJJJJJ
@6927340/1
agcaaatggaaaaaaaaattggtgaaaagaatcacaagtaagatactgca
+6927340/1
@BCFFFFFHGHHGJJJJIIIJIFHJJJIJJJJJJJJJJHIIJJJJJJJJJ
@6927840/1
ctcagatacaccgtcacggaatacaaatatcttcttcggcaatctgcctt
+6927840/1
CCCFFFFFHHHHHGGHIEHIIJIJJJIJJJJJJJJJJHIJJJJJJHIHJJ
@7603117/1
gccacatcttgtaagcagcctgacgcttaacaagtttcttagacttgcca
+7603117/1
CCCFFFFFHHHHHIJIJJIJJJJJJJJJJIJJJJHIJJJJJJJJIJIJJJ
@7603368/1
gacgatttcaccagtggtcttcttgaacttcttcaattgacgcaagaagt
+7603368/1
CCCFFFFFHGHHHJHIJJJJJJJJJJJJIJJJJJJJJJJJJJJJJJJJJ?
@3575757/1
cttgttgttaagaggtgttacctgcaacttggccaggttagggccaacag
+3575757/1
@CCFFFFFHHHHHJJGHIJJJJJJJJJJJJJJJJJJJHIJJJJJJJJJJJ
@3575760/1
ctgtggccggcggcacgcagacgccttgatgacctccactttgatgatct
+3575760/1
BBCDFFFFHHHHHJJJJJJJJJJJHHHHFFFFFFEEDEEDDDDDDDEFDE
@1557085/1
gttattgttatgtcgatgtcgaacccaaaaatgtaattaacttttttttt
+1557085/1
CCCFFFFFHHHHHJJIJJJJJJJJJJJIJJJJJIIIIJJGHIJJJJJJJH
@6928794/1
ctcctgcaccatgctgctcatctcgtgcactatctcttgtctgtgttgtt
+6928794/1
CCCFFFFFHHHHHJGJJJJJJJJJJJJJJJJJJJJJJJJIIJJHJJIJJJ
@1557583/1
ctggctcccatgtcacggtagcactgagtgacggcacctccgacactgag
+1557583/1
@CBFFFFFHHHHHHHJJJCGIIJJJJJJCHHIJIJIJJHJJJJJJJJJJJ
@3576599/1
caccagtggtcttcttgaacttcttcaattgacgtaagaagtaccagaaa
+3576599/1
CCCFFFFFHHHHHJJJJJJJJJJJJJJJJJJJJJHIJJJJJHIJJJJJJJ
@3576717/1
gtgcgatgttttacaagggcaggttgaactcacaccattcaatttaaaag
+3576717/1
CBCFFFFFHHHHHJJJJJJJJJJJJJJHIJJJJJJJJJJJJJJJJJJJJJ
@3576993/1
ctgtacattgaaaataaaaataaaaaaaatagccggggttattgttatgt
+3576993/1
@@@BDDEDFH>DHII<FGGIIIHIIGIIIIIEHGGIGH;AGHGGH9EGHE
@1558402/1
ctcgggattcgtatctttcacatcttttaaaagattgaataaaaccttcg
+1558402/1
CCCFFFFFHHHHHJJJJJJJJJJJJJJJIJJJJIJJJIJJIJJGJJJJJJ
@7605199/1
gtgccaaatattttattgtaacaatgaaccatggtttcaacaatttctct
+7605199/1
CCCFFFFFHHHHHJJJJJJJJJJJJJJJIJJJJJHIJJJJJJIJJJJJJJ
@3577346/1
gcaggttcaggcatctgcaccaagactggagctcctgctggagatgtggg
+3577346/1
CCCFFFFFHHHHHJJJJJJJJIJJJJJJJJJJJJJJJJJJJIIHJIGIJJ
@6929688/1
actgtacagttagaaatgttacaacctctatactttgcattaaaataatg
+6929688/1
?@BFDDDEHHHHHIJJJJJGGIJIJIJJJJJIJJJIIJJJJIJIIIJJJJ
@1558814/1
gtttcaaaacaattcattttaggttcaagttaaccgcaatgttggagctt
+1558814/1
C@@DFFFFHHHHHJJJJJJJJJIFHHIFHIIIJJJJIGHIJJJIJGHIJJ
@1558884/1
ccgttcatgttcatcacccagtcgcgcttggtcgtcttgccaccacccgc
+1558884/1
???==ABBDABD??BCEBFFICEEEEIDA?=DEDDDCDBD@ECDDACDAA
@6929959/1
gccattagtagactgatcagccggagcagctccggtaagtttgtcgagta
+6929959/1
CCCFFFFFHHHHHJJJJJJJJJJJIJJJJJJJJJJJIJJIJJJJJJHHGI
@3577797/1
gtgtgttcaaggggatctgagaatggtttagaatcacaattttgtccgct
+3577797/1
@BBDFDFFHHHHHJJJJJJHJIJJJJHIIJJIJJJJJJJJJJJJJJJJJJ
@5597543/1
gtgtcttcaacggaagagattccatttcccgtttagcagcttcatccag
+5597543/1
CC@FFFFFHHHGHJJJJJHHIJGJJJJJJJJIJJIJJJJJJJC>?9039
@6930273/1
ggttttttaaactcatgttttcatggtaccaagttatgaatttttcaaat
+6930273/1
CC@FFFFFHHHHHJJJJHJJJJJJJJHIJJJJJJJIIJJIJJJJJJJJJJ
@5597642/1
ctgttgtggaactgcttcacctgtggccggcggcacgcagacgccttgat
+5597642/1
CCCFFFFFHHHHHJJJJJJJJJJJJJJJJJJJJJJHHFFFDEDDDDDDDD
@7606083/1
agaggaagtaggtgctgggcctcttgtatgcgaaggtgttgaggcgcttg
+7606083/1
CCCFFFFFHHHHHJIJJJJCGIJJJJIJJJJJJJJJDGHIJJJJJJJJJJ
@7606091/1
gagaagatcctcatcttgtatagaggaggcttgggctcgctctccgaagg
+7606091/1
CCCFFFFFHHHHHJJJJJIJJJJJJJJJJJJJEHIIJJIJIJJGGGGIGI
@3578469/1
gctgggcctcttgtatgcgaaggtgttgaggcgcttgtggtggtgcacgc
+3578469/1
BCCFFF;DHHHHHHIJJJJGIIJEGGHIIJJJJJJJJIIJFHIEHIJJJH
@5598294/1
cccgtacccatagcaacaagatcagcgactgtcacacggtagcggaaggt
+5598294/1
CCCFFFFFHGHHHJJJJJJJJJJJJJJJJJJHIJJJJJJHIJJJJJJJH7
@6931381/1
gtgggttgtcctgcagagcttgccacatcttgtaagcagcctgacgctta
+6931381/1
CBCFFFFFHHHHHJIJJJJJJJJJJJJJJJJJJJJJJJJJJJJJJJJJJJ
@7607231/1
ataagactcagattgccatctcagaaattagcggatggatcaagagcctg
+7607231/1
CCCFFFFFHHHHGJJJJJJJJJJJJJJJJJJJJJJJJJJJJJJJJIJJJJ
@3579823/1
gtttcttggtggtgggtttggctttggggttgttgtatatcgcgtacgag
+3579823/1
CBCFFFFFHDFHCGIJGHIJJJJJJJJJJDHIIJJIIJJJJJJJJJJHHF
@3580306/1
agcaggggttattgttatgtcgatgtcgaacccaaaaatgtaattaactt
+3580306/1
@B@FFFFFDHHHHJJJJJJJJJHIJJJJJJJJJIJJJJJJGGIIIIJIIJ
@5600128/1
gttctcagcatggtaagaaggtggcggccagaatctagacatgcacagct
+5600128/1
CCCFFFDDGHHHDIHHCFHGHICE?CFEGIEIGIGJJCBFIE=@@@@=C>
@4246693/1
caattaaaacaccaaaaagcataatttatgataaaaaaatgtttattaac
+4246693/1
CCCFFFFFHHHHHJJJIGGIJJJIJJJJJJJJJJJJJJJJJFGIIIJJJH
@4246800/1
gggcacgcttgcgcatgacatctatacatgccattggcgttcaaaaggtt
+4246800/1
CCCFFFFFHHHHHJJIJJJJJJJJJJJJJJJJJJJJJIIIJJJJJJJJIJ
@3580787/1
gtgcctggctcccatgtcacggtagcactgagtgacggcacctccgacac
+3580787/1
@@@FFFFFGFHGHIEIIIHIBGCFF@GHIGGH:?FEHEIIIGGGCGBGI@
@3580813/1
tgtacattgaaaataaaaataaaaaaaatagcaggggttattggtatgtc
+3580813/1
CCCFFFFFHHHHHJJJJJJJJJJJJJJJJJJJJJJJJGHIJJJJFHIJII
@3581022/1
gtgttgaggcgcttgtggtggtgcacgcgcttgggcagagggaatctgat
+3581022/1
?:==DDABHDFHHEEHGGE?????F?DDHIGHIICGHGGIFF<EDEDEEE
@2219412/1
ctaacagagagaaattttgacacattttcaagaatgtttgcttaaaaacc
+2219412/1
<??D>BD3CCDADEEEII9E<F>E@E>@@E?CEC@EEDF@D9CDD9DDII
@2219556/1
ctccttattagttattaaactgactagttgtgtttcgttcttagatgttc
+2219556/1
CCCFFFBDHHHHGJJJGHJGIJIJJCHHIIHGIJJIIHHGIIHIIJJJJI
@3581470/1
tgctgggcctcttgtatgcgaaggtgttgaggcgcttgtggtggtgcacg
+3581470/1
CCCFFFFDHHHHHJJJJJJJIIIJEHIIJJJJJJJJJJIJJJJJIJJJJH
@4247733/1
cttgctagtaagtcctgagccatagcaaacagccactggcaatgtggata
+4247733/1
CCCFFFFFHHHHHJJJJJJJJJJJJJJJJJJJJJJJJJJJJJJJIJJJJJ
@1559824/1
atcgttctcagcatggtaagaaggtggcggccagaatctagacatgcaca
+1559824/1
??@DDDDFFHHHFGHDCGGHIGGACFHIIEAGEFHJIJGHIJJJGIJJJI
@2220680/1
cctgcaacttggccaggttagggccaacagattgtttgagatgtttgtga
+2220680/1
CCCFFFFFHHHHHJJJJIIJJJJJJJJJJJJJJJIJJJJJJJJJJJJJJJ
@1561115/1
cccaaggaaactccttgttaagtctcttctgctgcaaatgatataagctt
+1561115/1
CCCFFFFFHHHHHJJJJJJIJJJJJJJJJJJJJJJJJJJJIJJJJJJJJJ
@2221383/1
ctcccatgtcacggtagcactgagtgacggcacctccgacactgaggtca
+2221383/1
CCCFFFFFHHHHHIEDHIIGGJIJHGGHGHBHHIIJJIJGGGGIJJJEHI
@1561419/1
ggcagtaatagtacaagtgaaaagtcacttgccgatggtagaataaggat
+1561419/1
CCCFFFFFHHHHHJJJJHIJJJJJJJJJJJJJJJIJJJGIIJJJJJJJIJ
@1561547/1
ctccagcatagtaaaggtttctgttactaatcaatcggccttttatattt
+1561547/1
CCCFFFFFHHHHHJJJJGIJJJJJJJJJJJJJJJJJJJJJJJJJJJJJJJ
@2221909/1
ttatcggcaatttcttcaagttgggcttggtaaggccttgccttgagctg
+2221909/1
@CCFFFFDFAFFHJJIJFIJHIJIJJGIIIHIEHIGIIJJIJJIIGGHGI
@4249747/1
gcaaccactaattccagtgataaattcactctagcacgtagttctcagct
+4249747/1
CCCFFFFFHHHHHJJJJHIIJJJJJJJJJJJJJJJJJJIJIHIJJJJJJJ
@2223196/1
gcgatgttttacaagggcaggttgaactcacaccattcaatttaaaagaa
+2223196/1
CCCFFFDFHHHHHJJJJJJJJHHJJJJJJJJJJJJJJJJIJJJJJJJJJJ
@1563081/1
catcaatttatcttcaaatgacgacaccacagttccagtctcaggcacat
+1563081/1
CCCFFFFFHHHHHJJJJJJJJJJJJJJJJJJJJJJJJJJJJJJJJJJJII
@4920875/1
gagtgagcacgggctctgtgcctggctcccatgtcacggtagcactgagt
+4920875/1
BCCDFFFFHHHHHJJJJJJJJJJJJJJJJJJJJJJJJJJBFIIJJJJJJ@
@157641/1
gccagatgccaaagttcttgatcttcactgggctcttctctgggatttcc
+157641/1
CCCFFFFFHHGHHJHIJJJJJJJJJJJJJJIJJJJJJJJJJJJJIGIJJJ
@4921503/1
ctgtctgtcactaacattttctttttctagtttcaaatgacgataaaata
+4921503/1
CCCFFFFFHHHHHJJIJJJJHIJJJJJJJJIGJJJJJJJJJJJJJIJJJJ
@158233/1
ttcgccaatcatgcgcatccctagcatactaccgatatgcaatcccttct
+158233/1
CCCFFFFFHHHHHJJJJJJJJJJJJJJJJJJJJJJJJJJJJJJJJJJJJJ
@2888274/1
ctcgaataggaagtaatggaattttttgaccaactggaacatagcagcgt
+2888274/1
@@@FDDFFHHFHDGGIJJGGIGICAHGEGHGIIIGIGG9FGGIIGIEGHH
@2888395/1
cttttcgccaatcatgcgcatccctagcatactaccgatatgcaatccct
+2888395/1
CCCFFFFFHHHHHJJJJJJJJJJJJJJJJJJJJJJJJJJJJJJJJJJJJJ
@4922329/1
aggtgctgggcctcttgtatgcgaaggtgttgaggcgcttgtggtggtgc
+4922329/1
1?@DDDDDHHAFHIIIIIIIIIIHIHICGGHIIIIIIIIIIIIIIIIIIH
@4922434/1
agggaatctgattgtgctgttgtggaactgcttcacctgtggccggcggc
+4922434/1
CCCFFFFFHHHHHJIJJJJJJJIJJJJJJJJJJJJJJJJIIIJJJJJJHF
@2889998/1
atcgaataacatttattaaacaaattacataaagcatttaaataactaat
+2889998/1
CCCFFFFFHHHHHJJJJJJJJJJJJJJJJJJJJJJJJJJJJJJJJJJJJJ
@159730/1
ggctctgtgcctggctcccatgtcacggtagcactgagtgacggcacctc
+159730/1
CCCFFFFFHHHHHJJJJJJJJJJJJJJJFHJJJJJJJJFHIJJJJJJJJJ
@860170/1
cagagggaatctgattgtgctgttgtggaactgcttcacctgtggccggc
+860170/1
CCCFFFFFHHHHHJJJJJJJJJJJJIIJJJJJJJJJJJJJJJJJIJJJJH
@4924127/1
atttgaacaagaacaatacacggagtaaacataatactattgtttattct
+4924127/1
@BCFFFFFHHHHHJJJJJJJJJJJJEHIIJJJIIJJJJJJJJGHIJJJJJ
@860523/1
gtcacggtagcactgagtgacggcacctccgacactgaggtcacggtact
+860523/1
CCCFFFFDHHHHHJJJJHIJJJJJJJJJJJJJJJJJJJJJHIJJJJGIHH
@4924394/1
tacagcatacataataaaattagaggaagtaggtgctgggcctcttgtat
+4924394/1
C@@DFFFDHHFHHGHGHGGIIIJGHEGGIEFHH?BE9CCD??@FFIGHGF
@7608958/1
cttcatcttagcgttcacattgacaaacttaggtttgcttacagccattc
+7608958/1
CCCFFFFFHHHHHJJJJJJJJJJJJJJJJJJJJIJJJJJJJJJJJJJJJJ
@4924978/1
aaatggaaaaaaaaattggtgaaaagaatcacaagtaagatactgcaaac
+4924978/1
CCCFFFFFHHHHHJJIJIJCGHJJJIJJJJIJJJJHIJJJJJJJJJJJJG
@161372/1
agccgagcgtcagatgcgtgaaccctacggaccggtccgtgaatgcgcgc
+161372/1
CCCFFFFFHHHHHJJJJJIJJJJJJJIJIJJJJJIBHHHHHFFFFFDDDD
@7609481/1
gccttagctgcggaatgcttagcttccttcttagagcgtcccgtacccat
+7609481/1
@@CFFFFFHGFHHJJJGIIIJJJJJJJJGJJJIGIHGIDHHGGFAGGIHI
@6932754/1
gctcctgtaagtttgtcgagtagagccttagctgcggaatgcttagcttc
+6932754/1
CCCFFFFFHHHHHJJJJJJJIIJJJJJJJJJJJJJJJJJJJJJJJJJJJJ
@6263726/1
cacagacacaggtgtcttcaacggaagagattccatttcccgttt
+6263726/1
B@BFFFFFHGHHCFHIJJJJJJJJHIJIJIJJJJJJJJJJJJ8BG
@6932959/1
ggtgcgtgcaggatcctcgtcattgcctggcatacaaggcaaagcaccga
+6932959/1
?7?DDDDDFBHD;F>AGGGHHEEFGIIIIGIIGHIIIIIIHGGIFGBFH<
@6263895/1
cgggtagctgatgtactaatgagtaataaaataataaaatcctaaattct
+6263895/1
@@CFBDFFHHHHHIIHJIGIJJJCHHIJJIIJJJIJJJJJJIJJJIIIII
@6932977/1
gtcagctgttccacttcatcatcagggatcttgccgtcattgcagacggt
+6932977/1
CCCFFFFFHHHHFJJJJJIJJJJJJIJIJJJJJJJJDHIJJJJJJJJIJ@
@6932995/1
cagttataaagcatagcccgaagtgctattggcacacaggcataatgcca
+6932995/1
CCCFFFFFHHHHHJJJJJJJJJJIIJJJJJJJJJJJJJJJJJJJJJJJJJ
@6265613/1
ctcatcttgtatagaggaggcttgggctcgctctccgaagggagcttgcg
+6265613/1
CCCFFFFFHHHHHJJJJJJJJJJHIJJJJJJJJJJJJJJIJJHJJJJIJJ
@2892484/1
tccgtttaatgctcagcatgttaaataactgcttaaacacacgacactta
+2892484/1
CCCFFFFFHHHHHJJJJJJJJJJJJJJJJJHHIJJJJJJJJJJJJJJJJJ
@5601116/1
ctctatactttgcattaaaataatgcccattttcacaggcaagggatcct
+5601116/1
CCCFFFFFHHHHHJJJJJJJJJJJIJJJJJJJJJJJJJJJJJHIJGCGFD
@5601369/1
ctggggaaaagatcctcatcttgtatagaggaggcttgggctcgctctcc
+5601369/1
CCCFFFDFHHHHHJJJJJJJJJJIIJJJJJJJJJJJJHIJJJJJJJGIJJ
@6935291/1
gtgtttttgtcacatatttgtgtcgttggcgctcagggacagttttcgct
+6935291/1
BB@FFFFFHHHHHJJJJJJJIIIJJJJJJJJJJJJJJJJJJJFIJJJJJJ
@2893843/1
ccgcaatgttggagcttggtacaaagcaaaggtcgggcagttcgtcaaca
+2893843/1
@BCFFFFFHHHGFIJJJJJFHIJJIIIIIGHIGGIIJJIJFHGIIIGGIH
@865369/1
ctccgccctcttcctcgggttggaatgattctggtgggttgtcctgc
+865369/1
CCCFFFFFHHHHHJJJJJJGHJJJJJJJJJJJJJBGIJHHIJJJJJJ
@2895244/1
gcacgtagttctcagcttccctgcaaagttaaccatcttgtattcaaaag
+2895244/1
CCCFFFFFHHHHHJJJJJJJJJJJJJJJJJJJJJJJJJJJJIJJJJJJJJ
@2895510/1
ctggcaatgtggatagctggacaaggcactggcaacgaccaatcatggac
+2895510/1
CCCFFFFFHHHHHJJJJJJJJJJJJJJJJJJJJJJJJJJJJJJJJJJJJJ
@1565833/1
cttgcgtttcaaaacaattcattttaggttcaagttaaccgcaatgttgg
+1565833/1
CCCFFFFFHHHHHJJJJJJJJJJJJJJJHIJJJJJJJJJJJJJJJJHJJJ
@1566257/1
gcgttgatgtcgcaagatagtgagacattcactttttagtcataatcttc
+1566257/1
C@CFFFFFHHHHHJJJJJJJIIHIIJJJJJJJJJJJJJJJJJJJJJJJJJ
@1566511/1
cttgttgttaagaggtgttacctgcaacttggccaggttagggccaacag
+1566511/1
CCCFFFFFHHHHHJJEHIJJJJJJJJJJJJJJJJJJJFHJJJJJJJJJJJ
@1566655/1
gcaaagataagatgaagaagaggagcaaatggaaaaaaaaattggtgaaa
+1566655/1
CCCFFFFFHHHHHJJJJJJJJJJIJJJJJJJJJJJJJJJJJHJJJHIJJJ
@868568/1
catcaatttatcttcaaatgacgacaccacagttccagtctcaggcacat
+868568/1
CCCFFFFFHHHHHJJJJJJJJJJJJJJJJJJJJJJJJJIJJJJJJJJJJJ
@868823/1
cgagcaagtagttcttgaagcacagacacaggtgtcttcaacggaag
+868823/1
B@CFFFFFHHHHHJJJJJIJJJJJJJJJJJJJFHIJJJJJJJJJJJJ
@2897241/1
gcacagttcctcgacgagcaagtagttcttgaagcacagacacaggtgtc
+2897241/1
CCCFFFFFHHHGHJJJJJJJJJHIJHIIJJJJJJJIHIIJJJJJJJCGHI
@868954/1
gcagatgactgtgcatccttgctagtaagtcctgagccatagcaaacagc
+868954/1
CCCFFFFFHHHHHJJJJIJJJJJJJHJJJHIIJHFIJJJJJJJJJJJJJJ
@2897489/1
ccagaaatttcgcacgctcgactaacattacctcgaaggcgcggcgtgcg
+2897489/1
CCCFFFFFHHHHHJJJJJJJJJJJJJJJJJJJJJJJJJJJJJJHFDBDDD
@1568233/1
ctcttgtatgcgaaggtgttgaggcgcttgtggtggtgcacgcgcttggg
+1568233/1
CCCFFFFFHHHHHJJJEGHIJJJJJJJJJJJIJHIJIJJJJJJJHFFFDD
@1568352/1
cgatggtagaataaggattaaaaataaacttaaagattattaataagaaa
+1568352/1
@@@DDD:BFFHFHGGIGGIIIIIIIGIGIGHHIHHGDHEEHIIIHHHCDA
@869745/1
ggcagttcgtcaacaagacattactagctgagaatatttttttccgttta
+869745/1
CCCFFFFFHHHHHJJJJJJJJJJJJJJJJJJJJJJJJJJJJJJJJJIJJJ
@5601756/1
cttttcttcaatatccacataagtaacttcaaatgattgctcagatgcaa
+5601756/1
CCCFFFFFHHHHHJJJJJJJJJJIJJJJJJJJJJJJJJJJJJJJJJJJJJ
@7610311/1
gtcgatgtctatcttgtgtgtaccgtctggtgtaaccgttttaatagtag
+7610311/1
CCCFFFFFHHHHHJJJIJJJJJJJJJJJJJFHIJJJJJIJJJJJJIIIIH
@3583518/1
cagcatacataataaaattagaggaagtaggtgctgggcctcttgtatgc
+3583518/1
CCCFFFFFHHHHHJIJJJJJJJJIHJJHIJJHIJIIFIGHIJJJJJJJJI
@7610644/1
actgggtgcgtgcaggatcctcgtcattgcctggcatacaaggcaaagca
+7610644/1
8=BDDFDDDHHHHIJIJJJJJJGFHIIIIJJJJJJIJJJJJIIIJGJJJJ
@4251181/1
atgaggttcaccaagctagtggcgttgatgtcgcaagatagtgagacatt
+4251181/1
CCCFFFFFHHHHHJJJJJJHIJJJJJJJJJJJJJJJJJJJJGIIJJJJJJ
@3583846/1
ttcatccacaaattccaacccttgcgtttcaaaacaattcattttaggtt
+3583846/1
@CCFFFFFHHHGHJIIIJHIJJJJIJEHIGIIJIIIIIJGIIJIIIJIDH
@3584053/1
gtgggtttggctttggggttgttgtatatcgcgtacgaggacatgtccag
+3584053/1
CBCFFFFFHHHHHJJJJJGIJJJJIJJJJJJJJJJJJIJJJJJJJJHHHH
@3584094/1
ctctagttttctcttttaatattataaatagttatttgatcacacactga
+3584094/1
C@CFDFDDHFHGHEIJIEIIIIJJJHHIIIIGIHIJJJIJIIIJJIJJJG
@7611699/1
cttggttgaacggaactccaatcctttactcgaatagtcttttctaactt
+7611699/1
CCCFFFFFHGHHHJJJJJJJJJJJJJJJJJJJJJJJJIIIJJJJJJJJJJ
@5603761/1
gttgcaagacatgtaggaactgtccctcggagatgccgtcccggtacata
+5603761/1
CBCFFFFFHHHHHIJJJJJJJJIJJJJJJJJJJIJJJJJJJJJJFIJIJI
@4252466/1
ggcctcttgtatgcgaaggtgttgaggcgcttgtggtggtgcacgcgctt
+4252466/1
CCCFFFFFHHHHHJJJJJJHHHHJGJJJJJJJJIJJIJJIIJJJJJHHFD
@4252475/1
gggcagttcgtcaacaagacattactagctgagaatatttttttccgttt
+4252475/1
CCCFFFEFHHHHHJJJJJJJJJJJJJJJJJJJJJJJJJJJJJJJJJJJJJ
@5603944/1
ggtggtgcacgcgcttgggcagagggaatctgattgtgctgttgtggaac
+5603944/1
BCBFFDDFHHHHHJJJJJJJIJIJJJIIJIJJIJJJIIHJJIJJJJJJJJ
@3585154/1
cctgttttggtagcggcggcgcggtccgtgtggagcatgctcgccatcag
+3585154/1
CCCFFFFFHHHHHJJJJJJJJHHFADDDBDDDDDDDDDDDDDDDDDDDDD
@4253016/1
cccacaacacattcgtgaaaaccgcatccaactcggatcagccgtttctg
+4253016/1
CCCFFFFFHHHHHJJJJJJJJJJJJJJJJJJJJJJJJJJJJJJJJJJJJI
@3585535/1
ctcatgtaatttttaatgttctccaaatcgacgactcctgtggctttcag
+3585535/1
CCCFFFFFFHHHHJJJJJJJJJJJJJJJIJJJJJJJJJJJIJJJJJJJJJ
@3585549/1
gttctcagcatggtaagaaggtggcggccagaatctagacatgcacagct
+3585549/1
CCCFFFFFHHHHHIIJJJJJJHJJJJJIJJJJJJJJJJJJJJJJJJJJJJ
@3585606/1
cacctgtggccggcggcacgcagacgccttgatgacctccactttgatga
+3585606/1
?@<DADDDFFDA:EE<D?FA;@FGHGEHEEB>>DAC;@@@??ACAACC;>
@7612952/1
ctaataatcgatatcaaactaaacctacgttaaataatttaaccagaaaa
+7612952/1
CCCFFFFFHHHHHJJJJJJJJJJJJJJJJJJJJJJJIJJJJJJJJJJJJJ
@7613027/1
gtgggttcgtgaatcatgccctcaatctgcaccagttcatatttgggcac
+7613027/1
@@@DDDDD?AFBFDCGIEDHGIIIIIIIIIDHHIIGHGHIGGIIIGHEII
@4253469/1
gacaccttgtggctgtgacttgtagtcaaggtggagattttactatcttt
+4253469/1
CCCFFFFFHHHHHJJHIIJJJJHJJIJJJIJCGIGIGIJJJJJJJJIIJJ
@7613090/1
cgcgcttgggcagagggaatctgattgtgctgttgtggaactgcttcacc
+7613090/1
CCCFFFFFHHHHHIJJJIJJJJJJJJJIJJJJJJJJJJJJJJJJJJJJJJ
@3586583/1
agcaaatggaaaaaaaaattggtgaaaagaatcacaagtaagatactgca
+3586583/1
@CCFFBDFHHFFFJJJJIGGGIDGGJJJJJJJIGJJJJCGHJJJJJJIGG
@7613868/1
ctttcttttttggtggcttccccattttgacagcgtcttacttcacgtgg
+7613868/1
@@CFFFFFHHGGFCGGIJJIIHIEHJIGHIGIBGHBDGGBBGIGEDBCGG
@6267042/1
ggtgcacgcgcttgggcagagggaatctgattgtgctgttgtggaactgc
+6267042/1
@@@DDFDFHGHHHJIAHIIGHJJJJIGJJIIGHHIGGJHIGEBFHIJGJE
@2223288/1
cggtgagggatgcgtgacgtcagcccctacgatcatcactgccgtgtcct
+2223288/1
CCCFFFFFHHHHHJJJJJJJJJJJJJJJIJJJJJJJJJJJJJJJIJHIJJ
@6267109/1
gtttgatgacagcgtagttaacttcaatggaagtggcgacctctccgact
+6267109/1
CCCFFFFFHHFHGIFHBHIGHGHIJIHEIJGGIJJFGIJGHHBDHIIGII
@162060/1
ctgcaaacatgccagttataaagcatagcccgaagtgctattggcacaca
+162060/1
CCCFFFFFHHHHHJJGHIJJJJJJJJJJJJJJIIJJJJJJJJJJIIJJJI
@6267446/1
ccgaaggcggcggccgcattcggtttaaccgaaaccgaattaatacggcc
+6267446/1
CCCFFFFFHHHHHJJJHHFFFFFBDDDDDDDDDDDDDDDDDDDEEDDDDD
@2223633/1
aagataagtataggctcaaaacctaacgacatcaatcaccagcttaaaag
+2223633/1
@BCFFFFFHHHHHJJJJJJJJJJJJJJJJJJJJJJJJJJJJJJJJJJJJH
@6267586/1
ccagacctagcccaaattcttcttcttcagcaggctttggtggttctttg
+6267586/1
CCCFFFFFHHHGHIGGGGIJIJGIJIEHIIJJIIJGGIJEBFHFHGIJJJ
@162464/1
gtggtgcacgcgcttgggcagagggaatctgattgtgctgttgtggaact
+162464/1
CCCFFFFFHHHHHJJIJJJJJJJJJJJJJJJJJIJJJJJJIJJIIIJJJJ
@2223865/1
gttaagaggtgttacctgcaacttggccaggttagggccaacagattgtt
+2223865/1
CCCFFFFFHFHHHJJJJJJJJJJJJJJJIJJFHJJJJJJJJJJJIJJJJJ
@2223872/1
catcgttctcagcatggtaagaaggtggcggccagaatctagacatgcac
+2223872/1
C@CFFFFFHHHHHJJJJFHGHIIIJFHIJJJJIJJIIJJJJJJJJJJJJJ
@162494/1
ctcgaatagtcttttctaacttgaacagtgcgatgttttacaagggcagg
+162494/1
CCCFFFFFHHHHHJJJJJJJJJJJJJJJHHJJJJJHJJJJJJJJJJJJJJ
@3587765/1
cttacgcaaaaatgtagataaaaagttatgtcataattttatttaaaaac
+3587765/1
@@@DDDFFGA?FFCHGGEHGIIEFHIGHGGFGHIBDABFABBEGII<GBF
@162998/1
cttcttctttctgtacattcttttttcctcctttctttttcggtggcttc
+162998/1
CCCFFFFFHHHHHJJJJJJJJJJJJJJJJJJJJJJJJJJJJJJHIJJJJJ
@2224694/1
gcacagttcctcgacgagcaagtagttcttgaagcacagacacaggtgtc
+2224694/1
CCCFFFFFHHHHHJJJJJJJJJJJJJJJJJJJJJJJIJJJJJJJJJFGHI
@6268559/1
tgttaagaggtgttacctgcaacttggccaggttagggccaacagattgt
+6268559/1
CCCFFFFFHHFHHIJIJJJJJIJJJJJJJJJJJIJJJJJJJJJIJIIJJH
@6268809/1
ctcgcacgttggcagtaatagtacaagtgaaaagtcacttgccgatggta
+6268809/1
CCCFFFFFHHGHHIIHGIJIIHIIIJIGIIIJJJJJJJJJJJJJHIJJBE
@3588842/1
caggttttagtgcgccaaatattttattgtaacaatgaaccatggtttca
+3588842/1
BBCFDDFFHHHHHJJJJJJJJJJJJJJJJJJJJJJJJJJJJJJJJGIJJJ
@3588981/1
ctctacacaaagtttcagcttaaaatacgtttaaaaaaaatttg
+3588981/1
CCCFFFFFHHHHFIJJJJJJJJJJJJJJJIJJJJJJJJJ:FH8.
@2225894/1
gtcacggtagcactgagtgacggcacgtccgacactgaggtcacggtact
+2225894/1
@CCFFFFDHHGHHJJGGBHGHIGJJJJGIIIJIJJJJJJIFGIJIIIHHH
@3589165/1
caggttagggccaacagattgtttgagatgtttgtgaaactgcgacacct
+3589165/1
B@CFDFFFHHHHHJJJJHJJJIJJJJJJJJIJJJJJJJJJJJJJJJJJJJ
@2226031/1
cccaactgtcctccggtactaacgatcaaatcgatcatgggtccataatc
+2226031/1
CCCFFFFFHHHHHJJJHJJJJJJJJJJEGHHCGIJJJJJJJHHJJJJJJI
@2226130/1
ctcatcttgtatagaggaggcttgggctcgctctccgaagggagcttgcg
+2226130/1
CCCFFFFFHHHHHJJJJJJJJJJGIJJJJJJJJJJJJJJIJJHIIJJJJI
@6935505/1
cctctccaggtaatataacctccaattcaaccttatcattaccaatcggt
+6935505/1
CCCFFFFFHHFHHJJJJJIJJJJJJJJJJJJJJJJJJJJJJJGGIJJJJH
@2226275/1
catcgacataacaataacccctgctattttttttatttttattttcaatg
+2226275/1
CCCFFFFFHHHHHJJJJJJJIJJJJJJJJJJJJJJJJJJJJJJJJJJJJJ
@2226367/1
gtggaactgcttcacctgtggccggcggcacgcagacgccttgatgacct
+2226367/1
CCCFFFFFHHHHHJJJJJJJJJJJJJJJJJJJJHHFFFDDDDDDDDEDDD
@3590066/1
cgttaactgtcaacattaccccatttttatctgtttgattgtgtagctgg
+3590066/1
CCCFFFFFHHHHHJJJJJJJJJJJJJJJJJJJJIJJJHJJJIIIJJJJJJ
@165461/1
gcaaagataagatgaagaagaggagcaaatggaaaaaaaaattggtgaaa
+165461/1
CCCFFFFFHHHHHJJJJJJJJJJJJJJJJJJJJJJJJJJJJIIJJGHIJJ
@165756/1
ctgttgtggaactgcttcacctgtggccggcggcacgcagacgccttgat
+165756/1
CCCFFFFFHHHHHJJJJJJJJJJJJJJJJJJJJJJHHFFFDEDDDDDDDD
@3591046/1
ccgctgacgtgcatattactacctctttagtttccagttcagccatccag
+3591046/1
CCCFFFFFHFHHHJIJJJJJIJJJJJJJJIGIIJGIJIHIJIJJJJJJJJ
@6937460/1
cggcacgcatcgtgaggtctttggagccctgtccaacggtagatggaact
+6937460/1
CCCFFFFFHHHHHJIJJJJJJJJJJJJJJJJJJJJJJJJHIIJJJJJJJJ
@3591775/1
ctgtgacttgtagtcaaggtggagattttactatctttcaagtcggcata
+3591775/1
BBBDDFFFHHFHHFGIJJJ<FHIJEHJJJIJIJIJJJJJJJJHIJJJJJJ
@4928270/1
gctgggcctcttgtatgcgaaggtgttgaggcgcttgtggtggtgcacgc
+4928270/1
BCCFFFBDHHHHHJJJJJJGIIJHGHIJJJJJJJJJJJJJIIJHIJJJJH
@3591965/1
gttggcgctcagggacagttttcgcttgtcacgtatttgtgaccctgacg
+3591965/1
CCCFFFFFHHHHHJIJJJHIJJJJJJJJJJJJJIJJJJJJIJIJJJJIJJ
@3591967/1
gatatcaaactaaacctacgttaaataatttaaccaggaaaacccaacaa
+3591967/1
CCCFFFFFHHHHHJJJJJJIHIIJJJJJJJJJIJJJJJJJJJJJJJJJJJ
@4928516/1
gtggtgcacgcgcttgggcagagggaatctgattgtgctgttgtggaact
+4928516/1
CCCFFFFFHHHGGIJIIJJJJHHJJFGGGIJCIIIIIJJJIIJFGHIJIJ
@2228919/1
cttcttctcttttttctcctttcttttgcgagctgctgccgaaagattag
+2228919/1
CCCFFFFFHHHHHJJIJIJJJJJJJJJJJJIJJJIJJJJJJJJJJJJJJG
@7614354/1
ctccagtactttagctttgacagtgtaaaacttctccgaaatctccaatc
+7614354/1
CCCFFFFFHHHHHJJJJJJJJJJJJJJJJJJJJJJJJJIJJJJJJJJIJI
@6939340/1
ggcagagggaatctgattgtgctgttgtggaactgcttcacctgtggccg
+6939340/1
CCCFFFFFHGGHHJJJJJJJJIJJJJJIIJJJJJJJJJJJJJIJJJJJJJ
@5606508/1
gccttagctgcggaatgcttagcttccttcttagagcgtcccgtacccat
+5606508/1
CCCFFFFFHHGHHJIGHIJJIJJJJJJJJJJJJIGIJJHHJJGBFGFHG>
@7615109/1
cttccctgcaaagttaaccatcttgtattcaaaagaaaacctagaatcac
+7615109/1
CCCFFFFFHHHHHJJJJJJJJJJJJHJJJJJJJJJJJJJJJJJJJJJJJJ
@6939860/1
gttgagtttgatgacagcgtagttaacttcaatagaagtggcgacctctc
+6939860/1
CCCFFFFFHHHHHJJIJJJGHIGIIJIIJJJJJJJJJJHIIJJJJJJJJJ
@7615453/1
gtgaggtctttggagccctgtccaacggtagatggaactctgtcgccgat
+7615453/1
CCCFFFFFHHHHHJJJJJJJJJJJJJJJIJJIJJJIJJJJJJJJJJJJJI
@6940007/1
gctcggacatttcaattttatttagttggtcttggttgaacggaactcca
+6940007/1
CCCFFFFFHHHHHJJJJJJJJJJJJIJJJHHJJJJJJJJJJJJJJJJJJJ
@4254639/1
ccgccggcgggtgcgtcacgtccacgcccaggaatatcaccggctc
+4254639/1
CCCFFFFFHHH;FGHHHHGFFFDDEDDDDDDDDDDDEDEDDDDBDD
@4254670/1
gccgttacagatgaactcccgtcgatgaccagcagaaggcgtgttaccga
+4254670/1
CCCFFFFFHHHHHJIJJJJJJJIJJJJJJJJJJJJJJJJJJJJJJJJJJI
@169348/1
ctcgtcgaaatcaaacagttcaagtcattgttcttaaacttcaataacgc
+169348/1
@CCFFFFFHHHHHJJJIIFHIJJJIJJJJJJJJJJJIJJJJJJJJIJJJJ
@2898073/1
ctgacgcttagcaagtttcttagacttgccagttcccacttcacgacgct
+2898073/1
CCCFFFFFHHHHHJJGHJJJJJJJJJJJJJJIHIJJJJJJJJJJJIJJJJ
@1568854/1
ctctatactttgcattaaaataatgcccattttcacaggcaagggatcct
+1568854/1
CCCFFFFFFFHDDGGHFIJIIJEJJJIJIJJGHFHIIJIEIIJIJECGGH
@5607743/1
gtggattttaatgttattattacagcatacataataaaattagaggaagt
+5607743/1
@@@FFFFFHHHHHGHGHIJJIJJJJJJJJJFIJIJJJJIIIJJGHGGIJH
@2898663/1
ctcggacatttcaattttatttagttggtcttggttgaacggaactccaa
+2898663/1
CCCFFFFFHHHHHJJJJJJJJJJJJJJJIIJJJJJJJJJJJJIJJJJJJJ
@5608493/1
gcacgtagttctcagcttccctgcaaagttaaccatcttgtattcaaaag
+5608493/1
@C@FFBDDHHDHHJJJJJJIJJJJJIIJIJJEGGIJJJJJIJIJJJGHIJ
@5608555/1
gccagatgccaaagttcttgatcttcactgggctcttctctgggatttcc
+5608555/1
CCCFFFFFHHHHGJIJJJJJJJJJJJIJJJIJJJJJJJJJJJJJIJIJJJ
@4255724/1
gtggcgcggtgcatgtagatgggcatcccgctgatgtgacgcaccatgat
+4255724/1
CBCFFFFFHHHHHJJJJJJJJJJJJJJJJJJJJJJJJJJJJJJJJJJHHH
@6270261/1
gcttagcttccttcttagagcgtcccgtacccatagcaacaagatcagcg
+6270261/1
@@CFABDDHDFHHJJJIJGGHIGIGGEDFGHJIJIGIJGGIIJJIJJJFI
@2899540/1
catcaatttatcttcaaatgacgacaccacagttccagtctcaggcacat
+2899540/1
CCCFFFFFHHHHHJJJIIIIJJJJJJJHGGIJJIIJIIFGHHJJEIIJJH
@2899749/1
ggcctgttttggtagcggcggcgcggtccgtgaggagcatgctcgccatc
+2899749/1
CCCFFFFFHHHHHHIJJJJJJIGEDDABDDAB?BDCDDDCDDDDDDDBBD
@6270975/1
ctcgttgtggcgcgccttgtcttgtagtagagtgatctgctgttcttcta
+6270975/1
@CCFDFFDFFHHHJJJGIG@GHIJHGIFIFHI<FFHGIJIJJIIGJJJJI
@6271057/1
gtcctaacgaaacagcgcaaatgagaaagctatctatttcaaataaaggc
+6271057/1
@@@DFFDDHDFHHEIGBHHIBHEHGDDHIGGBDHGHGGIIHGGHIIIG@B
@6271419/1
cgctcatcgggaggtgtggcagcctccttgaccattttagatatttgttg
+6271419/1
CCCFFFFFHHHHHIEGGHJJJJJJJJJJJJJIJJJJJJJJJIJJJJJHJI
@6271667/1
cgtcgcgtacttgcagaagcatggctgcccaatgatcggcattccggcgt
+6271667/1
CCCFFFFDGFHHGJJIIIHIJIIJJJIJJJJJJJJJIJIJJJJJJIJJHF
@7617643/1
gtcttttctaacttgaacagtgcgatgttttacaagggcaggttgaactc
+7617643/1
CCCFFFFFHHHHHJJJJJJJIIJJIJJHIJJJJJJJIJJJJJJJJJJJJI
@2900770/1
gctgtgacttgtagtcaaggtggagattttactatctttcaagtcggcat
+2900770/1
@@CFDDFFHHHHGIHHGGHIHHGDFGIEGIGIIIIGHIJGHJIEHIIJJJ
@2900846/1
ctcagcatggtaagaaggtggcggccagaatctagacatgcacagctc
+2900846/1
@@@DDDDFGD?DBHHGHIGGG@AGBGH@BCBCHIIGCGCBF=C@AAA@
@2229753/1
gccgtatctcaaaattccatcacattcattttaaacatataaagttctac
+2229753/1
@CCFFFFFHHHHGJJJJJJJJJJJJJJJJJJJJJIJJJJJJJJJIIJJJJ
@4258004/1
gggccttgctgtatttgggtccaatagatatttataagatgtcattttca
+4258004/1
CCCFFFFFHHHHHJJJJJJHHIJJJJJJJJJJJJJJJJJJJJJJJJJJJJ
@2230040/1
ctgtcatctggttcatacggcgcgcggtcgcctccttgatgcattgcgtc
+2230040/1
CCCFFFFFHHHHHJJJJJJJJJJJJJJHIJJJJJHHHHHHFFFFFFEDDD
@2230218/1
gcgacaccttgtggctgtgacttgtagtcaaggtggagattttactatct
+2230218/1
CCCFFFFFHHHHHJJJJHJJJJJJIJJIJJJJJCGHHIGIJJJJJJJJJJ
@2230787/1
ccgcaatgttggagcttggtacaaagcaaaggtcgggcagttcgtcaaca
+2230787/1
CCCFFFFFHHHHHJJJJJIHIJJJJJJJJJJJIJJJJJJJHIJJJJJJJJ
@2902047/1
gaattattaactatcttaatcgattacactaagcaattaataattatttt
+2902047/1
CCCFFFFFHHHHHJJJJJJJJJJJJJJJJJJIJJJIJJJJJJJJJIJJJJ
@2230921/1
cttttcgccaatcatgcgcatccctagcatactaccgatatgcaatccct
+2230921/1
CCCFFFFFHHHHHJJJJJJJJJJJJJJJJJJJJJJJJJJJJJJJJJJJJJ
@2902140/1
gccttggttgcggtctttgtataccttcaggtgatcgaacatcatgtctt
+2902140/1
CCCFFFFEHHHHHHIJJJJJJJJJJJJJJJJHIJJJJJJJJJJJJJJJJJ
@3592878/1
cacggtagcactgagtgacggcacctccgacactgaggtcacggtactcg
+3592878/1
CCCFFDFFHHHHHJJHIJJJJJJJJJJJJJJJJJJJJJIJJJJJFHJJJH
@2231442/1
cgggaattttgtttggtacctgataccgacacatggtaggttccatggat
+2231442/1
CCCFFFFFHHHHHJJJJJJJJJJJJJJJJJJJJJJJHIJJHIJJJJJJIJ
@4259561/1
catcaatttatcttcaaatgacgacaccacagttccagtctcaggcacat
+4259561/1
CCCFFFFFHHHHHJJIJJJJIJJJJJJJJJJJIJJJJJIJJJJJJJJJJJ
@3593111/1
ggttattgttatgtcgatgtcgaacccaaaaatgtaattaactttttttt
+3593111/1
CC@FFFFFHHHHHJJJJJJJJJJJJJJJJJJJJJHIJJJJIJJJJJJJJJ
@3593804/1
tccttcttctcttttttctcctttcttttgcgagctgctgccgaaagatt
+3593804/1
==BDDDDFHHHHHJJJJJJJJJJJJJJJJJJJJJJJJJJJJJJHJJJJJJ
@2232893/1
ggcaaaggtagtaagtcagctgttccacttcatcatcagggatcttgccg
+2232893/1
CCCFFFFFFHHHHJJHIJJJJJJJJJJJJJJJJJJJJJJJJJJJJJJJJJ
@3594417/1
cgggaagggttttttaaactcatggtttcatggtaccaagttatgaattt
+3594417/1
CCCFFFFFHFHHHJJJJJJJJJIJJHIJJGJIJIJJJJJJJJJJJJJJJJ
@2232918/1
gtgatgaggttcaccaagctagtggcgttgatgtcgcaagatagtgagac
+2232918/1
CCCFFFFFHHHHHJJJJJJJJJHHJJJJJJJJJJJJJJJJJJJJHIJJJJ
@6941182/1
gcacaactttggtaggtatatagatttataatgtcattctcttaataatt
+6941182/1
CCCFFFFFHHHHFHGIHGJJJJJIJIIIJJIJJHIJIJJJJJJJJJJJJJ
@170289/1
gcgactgtcacacggtagcggaagg
+170289/1
@@@F?DDEFAHAHHIGEGDGIFGII
@1570493/1
cggaactccaatcctttactcgaatagtcttttctaacttgaacagtgcg
+1570493/1
CCCFFFFFHHHHHJJJJJJJJJJJJJJJJJJJJJJJJIJJJJJJJJHIJJ
@6941768/1
gcttgggcagagggaatctgattgtgctgttgtggaactgcttcacctgt
+6941768/1
CCCFFFFFHHFHGIHIIJJJHIIJGJJJJJJIGGIIJJJIJJJJJJGIJJ
@4932041/1
ggtggtgcacgcgcttgggcagagggaatctgattgtgctgttgtggaac
+4932041/1
CCCFFDFFHHGHHJJJIJJJJJHIJJIJJJJJHIJIHIJJJJJJJJJJIJ
@3595908/1
gtcacggtagcactgagtgacggcacctccgacactgaggtcacggtact
+3595908/1
CCCFFFFDHHHHHJJJJGHGJHGIIJJJJJJIJJJJIGIJFHIIIIDGHE
@1571206/1
ctccatactttgtttcatttaaatttacgggctatgccatttatcctcgc
+1571206/1
CCCFFFFFHHHHHJJJJJJJJJJJJJJJJJJJJJJJJJJJJJJJJJJJJJ
@6942255/1
cttttattgcttggtgagacacgagataaaagtccaattcagacgagtgc
+6942255/1
CCCFFFFFHHHHHJHJIJIJJJJJJIJJJJJJIJJJJJJJJJJJJJJJJI
@870540/1
gttaaaaccaaaaatttgccggaagtcactattccacgcgaacgaagtcg
+870540/1
@?@DDF?BBFHHHIIIIGEHGGBGHCGHHHHIB><BGGHGBBGGIFD;?B
@171774/1
cgccaattgcttcaccttatgatagtcatcgcggcctctagccgatacga
+171774/1
@CCFFFFFHHHHHJJJJJJJJJJJJIJJJJJJJJJJJJJJJJJJJJJJJH
@870641/1
atctgattgtgctgttgtggaactgcttcacctgtggccggcggcacgca
+870641/1
CCCFFFFFHHHHHJIJJJJJJJJJJJJJJJJJJJJJJJJJJJJJHFFDDD
@3596833/1
ggaactgcttcacctgtggccggcggcacgcagacgccttgatgacctcc
+3596833/1
CCCFFFFFHHHHHJJIIJJJJJJJJJJJJJJJHHFFFDEDDDDDEDDDDD
@3596838/1
ctcgaatagtcttttctaacttgaacagtgcgatgttttacaagggcagg
+3596838/1
CCCFFFFFHHHHHJJJJJJJJJJJJJJJHIJJJJJHIJJJJJJJJJJJJJ
@1572127/1
catagaacaaacaaaacttaagccttattataaaaggtataaatattcct
+1572127/1
@;<DDDDDF?F?BFAG@A:A?FHIC@DBDDG@A>BFF1CGF@GIBGFIIC
@6943128/1
cttagagcgtcccgtacccatagcaacaagatcagcgactgtcacacggt
+6943128/1
CC@FFFFBHHHFHIHJIJJIJIJJJJJJJJJJJIJIIIJJJJJJJJJJJ@
@172522/1
gttgaaatttggtacagatatagtttagaaccttagaaaggacatagata
+172522/1
CCCFFFFFHHHHHIIJJJJJJJJIJJJJJJJJJJJJJJJIJJJJJIJJJJ
@3597514/1
gttggcagtaatagtacaagtgaaaagtcacttgccgatggtagaataag
+3597514/1
C@CFFFFFHHHHHJHIJIJJFHJIJJJGIIGIJJJJJHIJJHEHHIJGJI
@1572964/1
atcctcgcacgttggcagtaatagtacaagtgaaaagtcacttgccgatg
+1572964/1
?BCFFFFFHHHHHJJJJJIJJJJJIIJJJJHIJJJJJJJJJJJJJJJJJJ
@6943937/1
gagtctatgcaagcttactataaaacaaaattaaaaactaaacgcgttaa
+6943937/1
@CCFFFFFGFHDFGEGGJIIGGIGHIIGIIIIJIJJJGIGHIIGHGIIEH
@871992/1
gtggtggtgcacgcgcttgggcagagggaatctgattgtgctgttgtgga
+871992/1
BB@FFFFFHHHHHJJJJJJJJJJJIJJJIJJJJJJJJJIJJJJIJJHIJJ
@3598249/1
gtgcacgcgcttgggcagagggaatctgattgtgctgttgtggaactgct
+3598249/1
@@@DDDDAAFHFHFGHIIEGGI>DDDGGGGIIIIGGGDHIHII<FHHGA=
@3598343/1
ccctaagtgagtatacatctattaaattcaaacgcagagctcattatgtt
+3598343/1
CCCFFFFDHHHHHIJJJJJJJJJJJJJJJJJJJJJIJJJJJJJJJJJJJJ
@3598402/1
cacgcgcttgggcagagggaatctgattgtgctgttgtggaactgcttca
+3598402/1
@CCFFFFFHHHHHJJIJJJJJJJIJIIJJIJJJJJJJGHJEIJJJJGIJJ
@7618091/1
ggcaggttgaactcacaccattcaatttaaaagaaactgggtgcgtgcag
+7618091/1
C@@FFFDDDHHHHJIJJJIGHIIIJJJJIJJJGIIJJJIIJGFIIIIJJG
@3598820/1
aacgcagccagatgccaaagttcttgatcttcactgggctcttctctggg
+3598820/1
@CCFFFFFHHHHHIJJJJIJHIIJIIJIJJJJJIIGIIFIJJJJJJJJJJ
@4261547/1
ggcgttgatgtcgcaagatagtgagacattcactttttagtcataatctt
+4261547/1
CCCFFFFFHHHHHJJJJJJJJHIJGIIIIGJJJJJJJJIJJJJJIJIJIJ
@7618779/1
ctgttgtggaactgcttcacctgtggccggcggcacgcagacgccttgat
+7618779/1
CCCFFFFFHHHHHJJJJJJJJJJJJJJJJJJJJJJHHFFFDEDDDDDDDD
@5609666/1
ggtgttacctgcaacttggccaggttagggccaacagattgtttgagatg
+5609666/1
;;?DADDDHDDHDGCHIG>DGEFH?EHCGEIEGIHHIEHI@?BGEEGGEI
@5609810/1
ccacatcattcctagaatagttcagtaagaagttgatatcttctggagtg
+5609810/1
CCCFFFFFHGHHHJJHGIJJJJJJJJJJJJJIHHIHIJJJJJJBFGCF?F
@3599228/1
aggtaatattattaaacgaagaacatgcggctgaattgcagcatcttgtc
+3599228/1
=BBDDFFFHHHHHJJJJIJJJJJJJJJJIJJIJJJJJJJJJIJJJJJJIH
@3599253/1
tcgtcattgcctggcatacaaggcaaagcaccgacgacgacactgtacag
+3599253/1
CCCFFFFFHHHHHJJJJJJJJJJJJJIJJJJJJJJJJJJIJJJHHHHHHH
@7619239/1
ctcacatgattcatccacaaattccaacccttgcgtttcaaaacaattca
+7619239/1
@CCFFFFFHGHGHIJEHIIIJJJHEHHIGEHBEHIGIIJJJJJJJIIJIF
@4262113/1
ctctgtggtgcaaagcaagcaattgcccacacccgtatctcaacacccat
+4262113/1
<@8DB:DDAFFF>:AFB;ABAEHH?E?ECFFEFEEFFDB@?DCDDCFBDE
@3599791/1
gtcgacggcgatgagagcccacgatgtaagtgcttcgggcttcaacagct
+3599791/1
BBBFFFFFGHHHHIJJJJJJJJIJHGGFHJFHIIIIIIIHHHFFFFFEEC
@3600064/1
gttcgacatcgacataacaataacccctgctattttttttatttttattt
+3600064/1
CCCFFFFFHHHHHJJJJJJJJJJJJJJJJJJIIJJIJJJJI>GIIJJJJJ
@7619915/1
cccgtttagcagcttcatccagaggcaagcgctccaagttgcttggaggc
+7619915/1
CCCFFFFFHHHHHJJJJJJJJJJJJJJJJJJJJJJJJJIJJJJJJJJJJJ
@4263216/1
ctctagcacgtagttctcagcttccctgcaaagttaaccatcttgtattc
+4263216/1
CCCFFFFFHHHHHIJJJJJJJJJJJJJJJJJJJIIJJJJJJJJJJIIJJJ
@5611555/1
gtctgatattgttgcatcgcgcagtacggcggg
+5611555/1
CCCFFFFFHHHHHJJJJJJIJJJJIJJJJJJJF
@3600859/1
atcttaagttcggaaagattataatatttctttagtttaagtccgttttt
+3600859/1
CCCFFFFFHHHHHIJJJHIIIJJJJJJJJJJJJJJHIJIJJIJJJIJJJJ
@5612080/1
gttggtcttggttgaacggaactccaatcctttactcgaatagtcttttc
+5612080/1
CCCFFDDFHHHHHJJJJJJJJJJJJJJJJJJJJJJJJJJJJJJIJJJJJJ
@6273830/1
ctctgagaaaaaaggtaaatatactatattttaaactgaaaaattcttgg
+6273830/1
CCCFFFFFFHHHHJJHGHJJJJJJJJJIIJJJJJJJJJIIJJIIJJJJIJ
@7621258/1
gtccgtttttaaactattttttcaatgccctaagtgagtatacatctatt
+7621258/1
CCCFFFFFHHHHHJJJIJJJJJJJJJJJJJJJJJIIJJHIIIJJJJJJJJ
@6274227/1
ggatggagtgagcacgggctctgtgcctggctcccatgtcacggtagcac
+6274227/1
@@@FFDEDADHHHGJJGGIGIIIIJJJIBFGHJJIJIJIGJIIG<CHIIG
@2904530/1
gcttattctagcgataacaatatctaaatttatttaaattgtaaacaagc
+2904530/1
CCCFFFFFHHHHHJJJJJJJJJJJJJJJJJJJJJJJJJJJJIIJJJJJJH
@4264219/1
gtaagcctttcattattagacatcgacaaaacatcaagcttgtacaaaat
+4264219/1
CBCFFFFFHHHHHJJJJJJIJJJJJJJJJJJJJJJJJJJJJJJJJJJJJJ
@6274770/1
cttcatccagaggcaagcgctccaagttgcttggaggcttgggcc
+6274770/1
==@D?A===::<CBGDF9E@C88CFFGII<BFG???BDBBG@;28
@6274827/1
ctcatcttgtatagaggaggcttgggctcgctctccgaagggagcttgcg
+6274827/1
CCCFFFFFHHHHHJJJJJJJJJJGIJJJJJIJJJJJJJJJJJHJIJJJJJ
@2905188/1
ctcatcttgtatagaggaggcttgggctcgctctccgaagggagcttgcg
+2905188/1
CCCFFFFFHHHHHJIJJJJJJJJGHJJIJJIJJIJJJJJJJJIIIJJIIJ
@1573840/1
cttgtggctgtgacttgtagtcaaggtggagattttactatctttcaagt
+1573840/1
CCCFFFFFHHHGHIJJJHIIIJJIJJFGIIJHIIJJJJJJJJJJJJJJJI
@1574319/1
gttattgttatgtcgatgtcgaacccaaaaatgtaattaacttttttttt
+1574319/1
CCCFFFFFHHHHHJJJJJJJJJJJJJJJJJJJJIJJIJJJIIJJJJJJJH
@6276078/1
gtgagcacgggctctgtgcctggctcccatgtcacggtagcactgagtga
+6276078/1
CCCFFFFFHHHHHJJJIJJJJJJJJJJJJJJIIJJJJGIGJJJJJJJFHI
@1574454/1
ctacatttccgtccatcattttgtcaacgaactcttctgaagtatttgtt
+1574454/1
CCCFFFFFHHHHHJJJJJJJJJJHIJJJJIJJJJJJJJJIJJHIJJJJJJ
@1574647/1
tgtacattgaaaataaaaataaaaaaaatagcaggggttattgttatgtc
+1574647/1
CCCFFFFFHHHHHJJJJJJJJJJJJJJJJJJJJJJJJGHIJJJJJJJJJJ
@6276363/1
cgaccaattaaaacaccaaaaagcataatttatgataaaaaaatgtttat
+6276363/1
CCCFFFFFHHHHHJJJJJJJJJJJJJJJJJJJJJJJJJJJJJJJJIJJJJ
@6276576/1
ggtaatagatacaagtaggtatgatgtaagtttatatgtactcatataaa
+6276576/1
@CBFFFFFHHHHHJJGHJJIJJJJJJJJJJJJJJJIJIJJJJJJJJJJJJ
@2233500/1
cctaagtgagtatacatctattaaattcaaacgcagagctcattatgttg
+2233500/1
@CCFFFBDDF?FHIJJIJJJJIJGJIJJJIJJDEHEEGGGHJGGGHJIJJ
@4265159/1
tcctgagccatagcaaacagccactggcaatgtggatagctggacaaggc
+4265159/1
CCCFFFFFHHHHHJJJJJJJJJJJJJJJJJJJHIJJJJJJJJJJJJJJJI
@4265171/1
cagccagatgccaaagttcttgatcttcactgggctcttctctgggattt
+4265171/1
@CCFFFFFHGFHHAHHGGGJJIJJJJIIJJJJIIHIIJGIIGJJJJGHIJ
@6944921/1
cagggatttatgcgcgtcagcgactgaaatctgtaagtattggtttattt
+6944921/1
@?@ABDDFFFHGHJJJEGIIIGIIJIGBBGGHIJJIEGGIBHICHIHIIE
@2233917/1
gagattttaaaaactgcttaagacctttagcgccattttggccgcagctc
+2233917/1
CCCFFFFFHHHHHJJJJJJJJJJJJJJJJJJJJJJJJJJJJJJJJJJJJJ
@2907258/1
agcatacataataaaattagaggaagtaggtgctgggcctcttgtatgcg
+2907258/1
C@CFFFFFHHHHHJJJIJHIHJJJIIFIIIHHIJJHJCHIJJJIJIJJJJ
@4265636/1
cttgagatttgttgcgaccgatgccataaacagtgtgctgggcatcattc
+4265636/1
CCCFFFDFHHHHHJIJJJJJJJJJJJJJJJJJJHIJJJJJJJJJJJJJJJ
@872327/1
cccagtaacaccctgctatttattttttctatattttcaatgaacagaat
+872327/1
CCCFFFFFHHHHHJJJJJJJJJJJJJJJJJJJJJJJJJJJJJJJJJJJJJ
@2907379/1
cttggcattgatatttggaaatgattagctcgcagcattatgggtcttcc
+2907379/1
CCCFFFFFHHHHHJJJJJIJJJJJJJJIJJIJJGJJJJJIJJJJB9BDFH
@872649/1
cgcaagaagtaccagaaacgggacttagccacaatctggtctggagagaa
+872649/1
CCCFFFFFHFHHHJJJJJJJJJJJJJJJJJJJJJJJJJJIIJJJJJJJJJ
@2907710/1
ctcatcttgtatagaggaggcttgggctcgctctccgaagggagcttgcg
+2907710/1
CCCFFFFFHHHHHJJJJJJJJJJGIJJIJJIIJJJJJJJIJJIIJJJIII
@2908140/1
accataactcgtgtttaccctgcacgaagaaatttgaatctatttatcat
+2908140/1
@@CFFFFFHHHDFEGIHIJJIJIJJJIJJJJJJJJJJJJJJJJJJIIIJH
@6946106/1
gcgccaaatattttattgtaacaatgaaccatggtttcaacaatttctct
+6946106/1
CCCFFFFFHHHHHJJJJJJJJJJJJJIJJJJJJJGIJJJJJJJJJJJJJJ
@2908215/1
cttaaaaaccgcatttcatatttgtttgtttgtatataacgtgtattaca
+2908215/1
=@@?DDDD?FADHIGE<EBHHAHHHGEIFDGF??@GGGBFBBF99B@F?F
@4933970/1
cagctagcctctgtcctctgaagtaaacgcctacggtgtaaacgcgagta
+4933970/1
CCCFFFFFHHHHHJJJJJJJJJJJJJJJJJJJJJJJHIJJJJJJJJHJBH
@4934045/1
cgcgtacttttcaaggaacatttgagtggttccttttagtaaaaaattct
+4934045/1
CCCFFFFFHHHHHJJJJJJJJJJJJJHHIHJJJJJJJJJIIJJJJJJJJJ
@873846/1
atacattacgttaaatgccacgacgctcggacatttcaattttatttagt
+873846/1
CCCFFFFFHHHHHJJIJJJJJJJJJJJJJJJJJJJJJJJJJJJJJJJJJH
@6946604/1
ctgcaatcctgcctcacatgattcatccacaaattccaacccttgcgttt
+6946604/1
BCBFFFFFHHHHHJJJJJJJJJJJJJJJJJJJJJJJJJJJIJJJJJJHGI
@2235804/1
ctcgaatagtcttttctaacttgaacagtgcgatgttttacaagggcagg
+2235804/1
CCCFFFFFHHHHHJJJJJJJJJJHIJJJIJJJJJJIIJJJJIJJJJJJJJ
@2908782/1
ctcgggttggaatgattctggtgggttgtcctgcagagcttgccacatct
+2908782/1
CCCFFFDDHHHHHIJJJJJIJCGIICGIIJJJJJJIJJJJJJJJJJJJJJ
@2908814/1
gtcgctgtcaaacctaggactcgaggttggtcgtctaccgggcagttctc
+2908814/1
C@CFFFFFHHHHHJJIJIIJJIJGJEFHGIGHIIJJJJJJIJJIGIIJJE
@874143/1
ggcgcttgtggtggtgcacgcgcttgggcagagggaatctgattgtgctg
+874143/1
CCCFFFFFHHHHHJGHIJJJJJJJJJJJJJJJJJJIJJJJJJJJJJJJJG
@2235998/1
ctgtgatctgtttcttggcatctatagatgtcggtggcgcacagggcacg
+2235998/1
CCCFFFFFHHHHHJJJJJJJJJJJJJJJJJJJJJGHIIJJJJJJJJJJJJ
@6947101/1
ggcctgttttggtagcggcggcgcggtccgtgaggagcatgctcgccatc
+6947101/1
CCCFFFFFHHGHHIIIIGIIIIB=6>3;>>5<@??5?B?CCCCCBBBBBC
@7622659/1
cgcaagaagtaccagaaacgggacttagccacaatctggtctggagagaa
+7622659/1
@CCFFFFFHFHHHJJJJJJJJJIJJJJJJJJJJJJJJJJHIJJJIJJJII
@7622966/1
gtagagccttagctgcggaatgcttagcttccttcttagagcgtcccgta
+7622966/1
CCCFFFFFHHHHHJJJJJJJJJJJJJJIJJJJJJJJJJJJJJJGIJIIGI
@875140/1
gccgctttggtttacgttccagttctcgattatcgaacttttcgccatga
+875140/1
CCCFFFFFHHHHHJJJJJJJJJJJJJJJHIJJJJJJJJJJJJJJJJJJJH
@173917/1
ctgggcctcttgtatgcgaaggtgttgaggcgcttgtggtggtgcacgcg
+173917/1
CCCFFDFFHHHHHJJJJJHIHJFHIIIJJJIJJJJJHJJIJJIIJJJJHH
@7623331/1
attgaaaataaaaataaaaaaaata
+7623331/1
@@?DDFEFHGHDDHJJGGIGHGGGC
@5613111/1
tgaggcgcttgtggtggtgcacgcgcttgggcagagggaatctgattgtg
+5613111/1
CCCFFFFFHHHHHJJJJIIJJJJJJJJJJJJJJJJJJJIHHHHHFFFFFF
@875726/1
gtcttttctaacttgaacagtgcgatgttttacaagggcaggttgaactc
+875726/1
CCCFFFFFHHHHHJJJJJJJIIJJJJJIJJJJJJJJJJJJJJIJJJJJJJ
@5613371/1
gtcataatcttcagatactccaaagcattctgggctgcagatgactgtgc
+5613371/1
CCCFFFFFHHHHHJJJJJJJJJJJJJJJJJJJJJJJJJJJJJJJJJJIJI
@5613979/1
gtgacttgtagtcaaggtggagattttactatctttcaagtcggcataac
+5613979/1
CB@FFFFFHHHHHIJJFCGHIJFHJJJJJJJJJJJJHJJJFHHIJJJJJJ
@876497/1
ctcgggattcgtatctttcacatcttttaaaagattgaataaaaccttcg
+876497/1
CCCFFFFFHHHHHJJJJJJJJJJJJJJJJJJJJIJJJJJJJJJJJJJJJJ
@876554/1
gcgttgatgtcgcaagatagtgagacattcactttttagtcataatcttc
+876554/1
CCCFFFFFGHHHHJJJIJFJHIGIIHHHIHIIIJJJIGGHIJJJIIIIJI
@5614492/1
tcccacttcacgacgcttcagcagagtgcacacaatggtgaactggcgtt
+5614492/1
@@@FFFFBFHHFHJHIIGHIGHGHGI?DGIIJIJJIGADFGGIGIIIIHI
@1575495/1
ggcacagttcctcgacgagcaagtagttcttgaagcacagacacaggtgt
+1575495/1
CC@FFFFDHHHHHJJJJJJJJJJJJJIJJJJJGIJJJJJJJJJJJJJFHH
@5615169/1
aggcaagcgctccaagttgcttggaggcttgggcctgttttggtagcggc
+5615169/1
BB@FFFFFHHHHHJJJIJJJJJJJJJJJJJIJJJJJJIJJIJJEHIJJJG
@1575611/1
ccgtagcctgtaatttttgtctttcgcgaaatattccgcgacagatgtct
+1575611/1
@@@DDDFFHHHGHIJJJJJIJGDHFHIIIIJIIJJGHIEHIGIJHHGHHH
@5615575/1
ctcctgtagtctctgctacgagatggactgtgccgcctttcatattcgca
+5615575/1
CCCFFFFFHHHHHJJJJJJJJJIJJJIJJJJJJJJJJJJJJJJJJJJJJJ
@176267/1
ctagcatttcatgccttatctcaaaattccatcacattcattttaaacat
+176267/1
CCCFFFFFHHHHHJJJJJJJJJJJJJJJJJJJJJJJJJJJJJJJJJJIJJ
@4267768/1
cgggcttattctgcatacctgccatgcgctggtaagcgctatggactgcc
+4267768/1
CCCFFFFFHHHHHJJJJJJJJJJJJJJJJJJJHJJJJJJJJJJJJJJJJJ
@878702/1
ctcagcatggtaagaaggtggcggccagaatctagacatgcacagctctt
+878702/1
CCCFFFFFHHHHGJJJIJGHIJIIJJJJJJIJJJJJJJJJJJJJJJJJJJ
@4268169/1
tgaggttcaccaagctagtggcgttgatgtcgcaagatagtgagacattc
+4268169/1
CCCFFEFFHHHHHJJJJJJJJJJJJJJJJIJJJJIJJJJJHIIJIJIIJI
@878856/1
cacaaattccaacccttgcgtttcaaaacaattcattttaggttcaagtt
+878856/1
CCCFFFFFDHHHHGHJJIHIFHIJIJJJJIJJJJJIJJJIJJBDHIHIGI
@2236802/1
atgaagaagaggagcaaatggaaaaaaaaattggtgaaaagaatcacaag
+2236802/1
@BBFFFFFHHHHGJJJJJJJJJJJJJJJJJJJJJGHJJJIIJJJJJJJJH
@6277242/1
ctcataacgcagccagatgccaaagttcttgatcttcactgggctcttct
+6277242/1
CCCFFFFFFHHHHJJJIIJJJIJJJHIJJJJIGIIJJJJJAGHIGHIJFH
@879345/1
ggatggagtgagcacgggctctgtgcctggctcccatgtcacggtagcac
+879345/1
CCCDFDFFFDDFFIJIEFIJJJIJGIIIHIJJJIIIJJJJIGHJ;FHHJJ
@3601917/1
ggttcctctgcacttggtggtccacaaacattataatagcgttgtctaac
+3601917/1
BB?DDFFFHHHHHJJJGHHJIJIJIIGGIEIJJIJJJJGHHHCHGHIIIJ
@3602082/1
ggaagtaggtgctgggcctcttgtatgcgaaggtgttgaggcgcttgtgg
+3602082/1
CCBFFDFFHFHHHJIJ;EHIJJJJJIJJJJJJJFHHIJJJJJJJJJJIJJ
@4269055/1
tgctgggcctcttgtatgcgaaggtgttgaggcgcttgtggtggtgcacg
+4269055/1
CCCFFFFDHHHHHJJJJJJJIIIJEGGHJIJJJJJJJJIJJIJJHIIJJH
@2237487/1
gttaaaataaatatttcaaataaagatcgctgagtaaaacaatccgaatc
+2237487/1
CCCFFFFFHHHHHJJJJJJJJJJJJJJIJIJGIJHHJJJJIJJJJJJJJJ
@3602224/1
agaggaagtaggtgctgggcctcttgtatgcgaaggtgttgaggcgcttg
+3602224/1
CC@FFFFFHHHHHIJJJJJGIJJJJJJJJJJJHHIJDHIIJIIJIJJJJJ
@2237595/1
gtccttgttgttaagaggtgttacctgcaacttggccaggttagggccaa
+2237595/1
CCCFFFFFHHHHHJJJJJHHIIJJJJJJJIJJJJJJJJJJHJJJJJJJJJ
@4269384/1
gcaagaagtaccagaaacgggacttagccacaatctggtctggagagaag
+4269384/1
CCCFFFFFFHHHHJJJJJJJJJJJJJJJJJJJJJJJJJHJJJJJJIJJJG
@3603162/1
ggattttaatgttattattacagcatacataataaaattagaggaagtag
+3603162/1
CCCFFFFFHHHHHJJJJJJJJJIJJJJJJJJJJJJJJJJJJJJJHIJHIJ
@4270145/1
ggaaaattacactaattctatgcaaagtatagcttgtatttgttatgtaa
+4270145/1
CCCFFFFFHHHHHJJJJJJJJJJJJIJHIJJJJJJJJJJJJJJJJJJIJJ
@6279450/1
ccagtagtatggaacccttcagacgatatagcgacagtgacatcgcgttt
+6279450/1
CCCFDFFFHHHGHJJIJJJJJJJJJIJJJJGGHJJIIHGJJGIIJJJGII
@6279474/1
cgcaatgttggagcttggtacaaagcaaaggtcgggcagttcgtcaacaa
+6279474/1
CCCFFFFFHHHHHJJJJJHIJJJJJJJJJJJHHJJJJJJIJJJJJJJJJJ
@3603654/1
ggcatctatagatgtcggtggcgcacagggcacgcttgcgcatgacatct
+3603654/1
CCCFFFFFHHHHHJIJJJHJJJJJJJJJJJJJJJJJJJJJJJJJJJJJHH
@6279880/1
gcttggtacaaagcaaaggtcgggcagttcgtcaacaagacattactagc
+6279880/1
CCCFFFEFHHHHHJJJJJJIJJJJJJJHIJJJJJJJJJJJJJJJJJJJJJ
@3604159/1
atgctcttgacctacttgtagacacggcagatgaggatacctcaacttca
+3604159/1
<B@FFFFFHHHHHJJJJJIIIJJJJIIJJJIJJJJIJJJJJIJJIIHIJD
@3604208/1
cacgacgctcggacatttcaattttatttagttggtcttggttgaacgga
+3604208/1
CCCFFFFFHHHHHJJJJJJJJJJJJJJJJJJJJJJHIJJJJIJJHIJJJG
@2240004/1
cgtcgatgaccagcagaaggcgtgttaccgaccagagtagcaaccacctt
+2240004/1
CCBFFDFFGHHHHJJJJJJJIIGGHIJIHIEIJJJIIFFHIIIJJJJJJJ
@4271527/1
gtagttcttgaagcacagacacaggtgtcttcaacggaagagattccatt
+4271527/1
CCCFFFFFHHGHHJIIJJJJJJJJJHHIJJJJJJJJJJJJJJIJJJJJJJ
@6948776/1
cagaggcaagcgctccaagttgcttggaggcttgggcctgttttggtagc
+6948776/1
CCCFFFFFHHHHHJJJJJJJJJJJJJJJJJJJJIJJJJJJJJJJIJHIGI
@1576832/1
atcacataaaaccaaacctctggttcgattgggcctcaaaaaatcacgtt
+1576832/1
CCCFFFFFHHHHHJJJJJJJJJJHIJJIJJJJJJJJJJJJJJJJJJJJGI
@2909461/1
cctcaatctgcaccagttcatatttgggcacagttcctcgacgagcaagt
+2909461/1
CCCFFFFFHHHGHJJJIJJJJJJJJJJJJJJJJHIJJJJJJJJJJIJJJH
@1577315/1
ctggcaacgaccaatcatggacttttcttcaatatccacataagtaactt
+1577315/1
CCCFFFFFFHHHHJJJJJJHGJJJJJIIJIIJIJJJIJJJJIJJGHGHIJ
@6282384/1
gcgatgttttacaagggcaggttgaactcacaccattcaatttaaaagaa
+6282384/1
CCCFFFDDHGFHHGIHIGIIJFHIIIIIJIGGHHHJIIGIIJJJIIJIJI
@1578427/1
ctccagtactttagctttgacagtgtaaaacttctccgaaatctccaatc
+1578427/1
CCCFFFFFHHHHHJJJJJJJJJJJIJJJJJJJJJJJIJIJJJJJJJJJJI
@1578799/1
gcgttgatgtcgcaagatagtgagacattcactttttagtcataatcttc
+1578799/1
CCCFFFFFHHHHHJJJJJJJHIHJHIDHIJJJJJJJJJJJJJJJJJJJJJ
@2911147/1
cacggtagcactgagtgacggcacctccgacactgaggtcacggtactcg
+2911147/1
CCCFFBDFHHHHHJJGHIJJJJIIJJJJJJJJJJJJJJCHIJJJCAHIJH
@2911886/1
ctaggagtgactttcccgtttccaatctccaagacaggaggctccagtac
+2911886/1
CCCFFFFBFHHHHJJJJJIJJGHJJIJJJJJJGGJJJJIIIJIIJIJHEI
@6951852/1
cttccttcttagagcgtcccgtacccatagcaacaagatcagcgactgtc
+6951852/1
@CCFFFFDHHGHGIIHHIGIIFIIIIIJJJGIIJIIIJIJJJIJIGJIJJ
@4936003/1
gggcacagttcctcgacgagcaagtagttcttgaagcacagacacaggtg
+4936003/1
???DD??D?DCD:?EE<EI6EAC?11111:0BDI9D3?3?DEIADCC2B=
@4936101/1
gtcatggtagcactgagtgacggcacctccgacactgaggtcacggtact
+4936101/1
CCCFFFFDHHHHHJJJJHIJJJJJJJJJJJJJJJJJJIJJIJJJJJHIJJ
@1580092/1
ctccgacactgaggtcacggtactcgcggtacatgttgtgtacacctgag
+1580092/1
CCCFFFFFHHHHHJHIJJJJGHJJJJJJJGIIJJJJJJJJIIJGHHIJJJ
@1580128/1
attttaataaatatacataaacaaaacaattaattatcacataaaaccaa
+1580128/1
CCCFFFFFHHHHHJJJJJJJJJJJJJJJJJJJJJJJJJJJJJJJJJJJIH
@4936344/1
gccgatacgattatgaagacgaagcggacgtcacggtaagcattcatcag
+4936344/1
CCCFFFFFHHHHHJJJJJJJJJJJJJJJJJGIJJJJIIJHHHHHHHFFFF
@1580236/1
gttcaaattcaaataaaatcactctgcaatcctgcctcacatgattcatc
+1580236/1
@@BFFFFFHHHHHIJJJJJJJJJJJJJCCFFGHIJJJJJJJJJJJJJJJJ
@1580445/1
ccgaggaaataaactttcttaaaatttcatttggtatacgcgaatttcgt
+1580445/1
CCCFFFFFHHHHHJJJJJJJJJJJJJJJJJJJJJGHIJJJJJJJJJJJJI
@2912578/1
caccagtggtcttcttgaacttcttcaattgacgcaagaagtaccagaaa
+2912578/1
CCCFFFFFHHHHHJJJGHIIIJJJJJIJJJJJJJJIJJIJHHHIIJJJJJ
@1580683/1
tgctgggcctcttgtatgcgaaggtgttgaggcgcttgtggtggtgcacg
+1580683/1
CCCFFFFFHHHHHJGHIJJJJJJJ@HFGIJJJIJJIIJFHIFHIFGHJJH
@6952790/1
ctgatagagacgatttcaccagtggtcttcttgaacttcttcaattgacg
+6952790/1
CCCFFFFFHHHHGJIJJJJJJJIJJJJJJJJJJIJJJJJJJJJJJJJJJJ
@1580995/1
gcagttcgtcaacaagacattactagctgagaatatttttttccgtttaa
+1580995/1
BCCFDFFFHGHHGIIJJJJJJJJJJJJJJJIJJIJJJIJJJJJJJIJJJJ
@4937683/1
cggcataacgggccgcgactccgccctcttcctcgggttggaatgattct
+4937683/1
CCCFFFFFHHHHHJJJJJJJJJIJJJJJJJJJJHHHFBEDDDDDDDDFFD
@7625352/1
ctccaatcctttactcgaatagtcttttctaacttgaacagtgcgatgtt
+7625352/1
CCCFFFFFHHHHHJJJJJJJIJIJJJJJJJJIIJJJJJJJJIIJJJJJIJ
@4937952/1
tgatagagacgatttcaccagtggtcttcttgaacttcttcaattgacgc
+4937952/1
CCCFFFFFHHHHHJJJJJJJJJJJJJJJJJJJJJJJJJJJJJJJJJJJJJ
@176732/1
gcctttgtgcgccacatcaatgttgataaaggctttattggtaaatatgg
+176732/1
CCCFFFFDHHHHHJJJJJGHIJIJJIJIGIJJJJJJJJJIJJJJGJJJIJ
@176838/1
actggttcaaattcaaataaaatcactctgcaatcctgcctcacatgatt
+176838/1
CCCFFFFFHGHHHJJBEGHHIJJJJIJJJGHHIJJIJJJJJJIIHIJIJJ
@6953863/1
ctgttttggtagcggcggcgcggtccgtgaggagcatgctcgccatcagg
+6953863/1
BCCFFFFFHHHHHIJJJJJJJGFACDBBDDDDCBB?CCDDDDDDDDDDDD
@7625754/1
gtgttgttgacgagcgcggagcggaggtcggtgagcgcgcccggcgagtg
+7625754/1
BBBDFFFFHHHGHJIIJJJGIIJIIJI@EHFBEDEDDDDDDDDDDDDD@B
@6954004/1
ctgggctgcagatgactgtgcatccttgctagtaagtcctgagccatagc
+6954004/1
@CCFFFFFHHHGHJJJJJHJIJJICHJJGIHIGIJJJJJJJIJJJJJIJJ
@177407/1
ctgtggccggcggcacgcagacgccttgatgacctccactttgatgatct
+177407/1
@@@FFFDFGHGHHJJJGIIJJJJJHHHGEFFFFFEEDEEDDDDDDDEFDE
@178042/1
gtgctgggcctcttgtatgcgaaggtgttgaggcgcttgtggtggtgcac
+178042/1
CCCFFFFFHHHHHJJIJJJJJJJJJEFHIJIJJJJJJJJIJJJJJJIJJI
@7626925/1
tgccattcatcctcgcacgttggcagtaatagtacaagtgaaaagtcact
+7626925/1
CCCFFFFFHHHHHJJJJJJHIJJJIJIJJJJJIJJJJJHIIJJJJJJJJJ
@178283/1
ggatctgagaatggtttagattcacaattttgtccgctggacaatgtttt
+178283/1
CCCFFFFFHHHHHJGIIIJIJJJJJJJJJJJJJJJJJJJJIJJJJJIJJJ
@7627335/1
gggttattgttatgtcgatgtcgaacccaaaaatgtaattaacttttttt
+7627335/1
BCCDFFFFHHHHHJJJJJJJJJJJJJJJJJJJJJJIJJJJJJJJJJJJJJ
@4939996/1
cttgccgatggtagaataaggattaaaaataaacttaaagattattaata
+4939996/1
CCCFFFFDGHHHHJJJIGGIIGGGGGIGIIIIJJJIIFCHHEGIJGGGHI
@7627393/1
ctcccatgtcacggtagcactgagtgacggc
+7627393/1
@@@D;D>DDBFFAACA@BDEF@9<2<4FEB0
@4940260/1
gtgctgggcctcttgtatgcgaaggtgttgaggcgcttgtggtggtgcac
+4940260/1
@@@FFFDFHGHHHJJHIJJIJIGHG?FFHJIJJDHIJJIHIJGIIHGIIG
@4940278/1
gtcttcttgaatccacattggtgtgataaccgtgaactgatcgtgtggga
+4940278/1
CCCFFFFFHGHHHJGHIJJJJIJJJJJJJJJJJJJJJJJJJJJJJIIJJD
@178723/1
cccagttattacataattgtacacagtgaacaaaattgcaatatagttat
+178723/1
CCCFFFFFHHHHHJJJJJJJJJJJJJJJJJJJJJJJJJJJJJJJJJIJJJ
@5616393/1
ccgcgactccgtccgcgcggatgtcggtcttcgcgtggaagttttatttc
+5616393/1
CCCFFFFFHHHDHHIJJJJJJJJIJJJJHHHHHFDCDDDDDDDEDDDDEC
@7627901/1
tgcgtgatgaggttcaccaagctagtggcgttgatgtcgcaagatagtga
+7627901/1
CCCFFFFFHHHHHJJJJJJJJJJJJHHJJJJJJJJJJJJJJJJJJJJFHH
@7628317/1
tgtggaactgcttcacctgtggccggcggcacgcagacgccttgatgacc
+7628317/1
CCBFFFFFHHHHHJJJJJJJJIJJJJJIJJJJJHHHFFDDDDDDDDDEDD
@7628478/1
ctccggtactaacgatcaaatcgatcatgggtccataatcattcctggaa
+7628478/1
CCCFFFDFHHHHHJJJJHIJJHJJJJJJJJJHHIJJJJJJJJGJJJJJJJ
@5617449/1
gtgggttcgtgaatcatgccctcaatctgcaccagttcatatttgggcac
+5617449/1
BBBFFFFFHHHHHJJJJJJJJJJJJJJJJJJJJJJIJJJJJJJJJJJJJJ
@7629141/1
atactttgtttcatttaaatttacgggctatgccatttatcctcgcacgt
+7629141/1
CCCFFFFFHHHHHJJJJJJJJJJJJJJJJJJJJJJJJJJJJJJJJJJJJH
@4272292/1
gtttattttgtttttctctgtgatctgtttcttggcatctatagatgtcg
+4272292/1
CCCFFFFFHHFHHJJJJJJJJJJJJJJJJJJJJGIJIJJJJJJJJJJJJI
@5618214/1
gatgttatacatatagcatttcggatctatagaggctgtcactgcagcga
+5618214/1
@?BFDEFFHHHHHJJJJJJJJJJJJJJJJJJJJJJJJJGIJJJJJJJJJH
@5618283/1
ctcgagcgacgaatcacatgaaagggggaggggggagggtcattcaatgt
+5618283/1
CCCFFFFFHHHHHJJJJJJJHIJJJJJJFHIJHFDDDDDBDDDEEEEEDC
@4940489/1
ggcgaattttgcgatctgcgtggtagcgtactaccagcgttgatagattc
+4940489/1
CCCFFFFFHHHHHJJJJJJJJJJIIJJJIJJJJJJJJJJHIJJJJJJJJJ
@7629732/1
cttggtacaaagcaaaggtcgggcagttcgtcaacaagacattactagct
+7629732/1
CCCFFFFFHHHHHIJJJJIIJJJJJJJJJJJJJJJJJJJJJJJJJJJJJJ
@4940688/1
gttggaatgattctggtgggttgtcctgcagagcttgccacatcttgtaa
+4940688/1
CCCFFFFFHHHHHJJJHIJJHIJIJJJJJJJJJJJJJJJJJJJJJJJJJJ
@4941121/1
gctcctttttgtcagcacagaatagtcgcgtg
+4941121/1
CCCFFFFFHHHHHIIGIJJJIJIJIHIIIJJJ
@4941459/1
tgtggatagctggacaaggcactggcaacgaccaatcatggacttttctt
+4941459/1
@@@DFFFFDDHHGDGGIIIJIJDHHEIJGHIJJJJJIJJIJIJIIIJFHI
@2914639/1
gccaccgacatctatagatgccaagaaacagatcacagagaaaaacaaaa
+2914639/1
CCCFFFFFHHHHHJJJJJJJJJJJJJJJJJJJJJJJJJJJJJJJJJJJJJ
@7630906/1
taaagaactgtttgcctctcatgtcccatactccttgatttggtaaagct
+7630906/1
;?:ABBDD<:CFFB<AGGBADDCF4<<<ACFFIFFCFEC@GI9F??BG99
@4941956/1
gtgctgttgtggaactgcttcacctgtggccggcggcacgcagacgcctt
+4941956/1
BCCFFFFFHHHHHJJJJJIJJJJJJJIJJJJIGJJJJHHFFDDDDDDDDD
@180995/1
aggacatcttcaacaatctcgtggttcctctgcacttggtggtccacaaa
+180995/1
CCCFFFFFHHHHHJJJJJJJJJIJIJJJJJJJJJJJJJJJJJJJJJJJJJ
@4942314/1
gtcgtgtcctttatacatttcggcatggcgatcatgtcgatggcttggtt
+4942314/1
CCCFFFFFHHHHHJJJIJJJJJJJJJJJJJJJJJJJJJJJJJJJJJJJHI
@181117/1
ccagttcatacttgggcacagttcctcgacgagcaagtagttcttgaagc
+181117/1
CCCFFFFFHHHHHJJJJJJJJHIJJJJJJJJJJJJJJHIJIIJJJJJJJJ
@181133/1
tacaaggcaaagcaccgacgacgacactgtacagttagaaatgttacaac
+181133/1
CC@FFFFFFHHGHJJJJJJJJJJIJJJJJIHIJIHIIJIJJJJIJJJJHH
@181287/1
gttcgtgaatcatgccctcaatctgcaccagttcatatttgggcacagtt
+181287/1
CCCFFFFFHHHHHJJJJJJJJJIJJHIJIJHIIIIIGIIJJIJHGIIHIJ
@7631798/1
cgggcagttcgtcaacaagacattactagctgagaatatttttttccgtt
+7631798/1
CCCFFFFFHHHHHJJJJJJJJJJJJJJJJJJJJJJJJJJJJJJJJJJJJJ
@181522/1
ccagtggtcttcttgaacttcttcaattgacgcaagaagtaccagaaacg
+181522/1
CCCFFFFFHHHHHJJJJJJJJJJJJJJJJJJJJJJJJJJHJJJJJJJJJJ
@4943371/1
agagacgatttcaccagtggtcttcttgaacttcttcaattgacgca
+4943371/1
@BCFFFFFHHHHHJJJJIJJJJJJJJJJJJJJJJJJJJJJJJJJJJJ
@4272544/1
gtgcacgcgcttgggcagagggaatctgattgtgctgttgtggaactgct
+4272544/1
BBCFFFFFHHHHHJJJIJIJJJIIJJJJJJJJHIJJJIJJHJJJJJJJJJ
@882537/1
gccagttataaagcatagcccgaagtgctattggcacacaggcataatgc
+882537/1
CCCFFFFFHHHHHJIJIIJJJJJIIHIJJJJJJJJJJJJJJJJJJJJJJJ
@5618668/1
gcctcttgtatgcgaaggtgttgaggcgcttgtggtggtgcacgcgcttg
+5618668/1
C@@FFFFFFFHFHIAFBH<ACCDCGIIIDIHIIIBFCG;CEHGHIIHFFC
@1581697/1
cattttcacaggcaagggatcctaacttcgcaaccactaattccagtgat
+1581697/1
CCCFFFDFFFHHGIIJIJHJIIIJJJIJJIIJJJJIJJIJJJJIJJHIJG
@3606008/1
ttaaaaccaaaaatttgccggaagtctctattccacacgaacgaagtcgc
+3606008/1
CCCFFFFFHGHHHJJJJJJJJJJJHIIJJJJJJJJJJJJJJJJJJJHHII
@5619273/1
cataagtaacttcaaatgattgctcagatgcaatttcttgcaagaattgc
+5619273/1
@@CFFFFFGHHHHJIIIJJIGIIJJJJIIIJJJJJJIJJJJJJJJJJJJI
@1582291/1
ctctttacaagtagactcatctttagcacttggttcatcttttgaagatt
+1582291/1
CCCFFFFFHHHHHJJJJJJJJJJJJJJJJJJJJHIJJJJJJJJJIIJJJJ
@883520/1
ccgccatgccatgtaccacgcctgggatgccacccggcaccactcccggg
+883520/1
CCCFFFFFHHHHHJJJIJJJJJJJJJJJJJJJJJJJIIJJJJJJJJJJJH
@4273531/1
atgaagaagaggagcaaatggaaaaaaaaattggtgaaaagaatcacaag
+4273531/1
<BBDFFFFHHHHHJJJJJIJJIJJJJJJJJJJJJHIJJJIJJJJJJJJJH
@6957609/1
gttcaccaagctagtggcgttgatgtcgcaagatagtgagacattcactt
+6957609/1
CCCFFFFFFHHGHJEHIJJJJJJJJJJIJJJJJJJJIIIJIJJJJJJIJJ
@3606606/1
agcgctagagcgaatacacgatctgctacatcaatcccagcatctaagaa
+3606606/1
CCCFFFFFHHHHHJJJJJJJJJJJJJJJJJJJJJJJJJJJJJJJJJJJJJ
@4273907/1
cgcctattaacattatcatcgttctcagcatggtaagaaggtggcggcca
+4273907/1
@@@FFFFFHHBHGJJJJIJGIHGJIJGIJGIJJGGIIJJJJFHHCHGGGI
@4273991/1
tctatactttgcattaaaataatgcccattttcacaggcaagggatccta
+4273991/1
CCCFFFFFHHHHHJJJJJJJJJJJJJJJJJJJJJJJJJJJJIJJJJJJJJ
@3606732/1
gtttcatgtcaatcggttcataaataaaaaagttatgtcaaattaaagaa
+3606732/1
CCCFFFFFHHHHHJJJIJJJJJJJJJJJJJJJIJJJJJJJJJJJJIJJJJ
@5620981/1
ctcataacgcagccagatgccaaagttcttgatcttcactgggctcttct
+5620981/1
?@?DFFDBBDDFDBGHEFIGGEEEEHHEFHIGGGHGDDGHC@;GDHGGIG
@885040/1
gcctgtttcagagtctcgttgacttgctgttagctcattttaacacattt
+885040/1
CCCFFDFFHHHHHHGIJJJJJGIJIJJJGIJIJJJIJJJJJFIGGIIJJJ
@6958801/1
gttgtggaactgcttcacctgtggccggcggcacgcagacgccttgatga
+6958801/1
CCCFFFFFHHHHHJJJJJJJJJJJJJJJJJJJJJHHFFDEDDDDDDDDDE
@2914827/1
tccgtttttaaactattttttcaatgccctaagtgagtatacatctatta
+2914827/1
BCCFDFFFHHHHHJJJJJJJJJJJJJIJJJJJJIIJJHHIJJIJJJJJJJ
@6958892/1
gaggaagtaggtgctgggcctcttgtatgcgaaggtgttgaggcgcttgt
+6958892/1
CCCFFFFDFHHFHIJJIJEHIJIJJHIJJJJHHHI?DDHIJJJJJJJJJC
@6283764/1
gtgctgttgtggaactgcttcacctg
+6283764/1
CCCFFFFFHHHGHIJJJJJJJJJJJJ
@6283987/1
gtcgcaagatagtgagacattcactttttagtcataatcttcagatactc
+6283987/1
CCCFFFFFHHHHHIHIHJIHJJJJJJJJJJJJJJJJJJJJJJJJIJJJJI
@885722/1
cgcacttctttgttttatttaaaaagctaagttgaattctacaaatgctt
+885722/1
CCCFFFFFHHHHHJJJJJJJJGIJJJJJJIJIGHJJIEIJJIIGHIJJIJ
@1582629/1
gaggagcaaatggaaaaaaaaattggtgaaaagaatcacaagtaagatac
+1582629/1
@@@FDFFFHGHHHJJJJJIGDHHHHIDGGIJJJJJJJJJJJJFHIJJJJJ
@2915283/1
cagccagatgccaaagttcttgatcttcactgggctcttctctgggattt
+2915283/1
CCCFFFFFHGHHHJJJIJJJJIJJJJJJJJJJIJJJJJJIJJJJJJIJJJ
@2915291/1
ctaggattgtgtaggtaatattattaaacgaagaacatgcggctgaattg
+2915291/1
BCBFFFFFHDFFHIJGHHJJJJJJJJJJJJJJJJJJJJJJJJJJJJJJJI
@6284195/1
ctcataacgcagccagatgccaaagttcttgatcttcactgggctcttct
+6284195/1
CCCFFFFFHHHHHJJJJJJJJJIJJIJJJJJJJJJJJJJJJJJJJJJJJJ
@6284471/1
ctccaatcctttactcgaatagtcttttctaacttgaacagtgcgatgtt
+6284471/1
CCCFFFFFHHHHGJJJJJJJJJJJJJJJJJJJJJJJHIJIJJJJJIJJIJ
@6284641/1
tcaggattgaaacgtcttttatgttgggacagctatcttcataaaagcta
+6284641/1
CCCFFFFFHHHHHJIJJJJJJJJJJJJJJJJJJJJJJJJJJJJJJJGJJJ
@6284751/1
gttaagaggtgttacctgcaacttggccaggttagggccaacagattgtt
+6284751/1
CCCFFFFFHFHHHJJJJJJJIJJJJJJJJJJHIJJJJJJJJJJJHIJJJJ
@1584714/1
gtagaataaggattaaaaataaacttaaagattattaataagaaaaaaat
+1584714/1
BB@FFFDFHHHHHJIJIJIJIJJJJJJIFHBEHEHIIIIJIGCGGHIJJI
@182998/1
gttcaagttaaccgcaatgttggagcttggtacaaagcaaaggtcgggca
+182998/1
CBCFFFFFHHHHHJJJJJJIJJJJJJJJJJHIJJJJJJJJJJJHIJJJJJ
@1585118/1
tgctcagatgcaatttcttgcaagaattgcacaaagttgaagtccttgtt
+1585118/1
CCCFFFFFHHHHHJJJJJJJJJJJJJJJJJJJJJJIIJJJIJHIJJJJJJ
@6286153/1
ctctatactttgcattaaaataatgcccattttcacaggcaagggatcct
+6286153/1
CCCFFFFFHHHHHIHJIIJIJJJJJJJJJJJJJJJJJJJJIJIJJJJJJJ
@6286171/1
gccagatgccaaagttcttgatcttcactgggctcttctctgggatttcc
+6286171/1
@@@BD?DD?FDDFHFFF@EHIEDAHIIGHIGIIIIIGGIIGHIICHGHFH
@183702/1
gtcttcttgaacttcttcaattgacgcaagaagtaccagaaacgggactt
+183702/1
CCCFFFFFHHHHHJIJJJJJJJJJJIJJJJJJJGHJJIIGIJJJJJJIJJ
@183924/1
gcggttttcacgaatatattgtgggatgcttaaatttacatttagtgttt
+183924/1
@;?BDA?DDAAF;@AEABHHCAH@CGBFGADHD9?FHGE?FDGBB?DFDH
@1586832/1
gccagttataaagcatagcccgaagtgctattggcacacaggcataatgc
+1586832/1
CCCFFFFFHHHHHJJJJJJJJJJJJHHJJJJJJJJJJJJJJIJJJJJJJJ
@184809/1
cacagttccagtctcaggcacattgccattagtagactgatcagccggag
+184809/1
CCCFFFFFHHHHHJJJJJJJJJJJJJJJJJJJIIJJJJJJJJJJJJJJHI
@1587587/1
gtgctgggcctcttgtatgcgaaggtgttgaggcgcttgtggtggtgcac
+1587587/1
CCCFFFFFGHHHHJJJIJJJJHHIJFHIIJJJJJJJJJJIJJHIJJJJGI
@6959031/1
gtgctgggcctcttgtatgcgaaggtgttgaggcgcttgtggtggtgcac
+6959031/1
C@CFFFFF<FHHHJJHJJJJJHIIJEGFHIJJJJJJJJJIIJFHIHIIJG
@6959033/1
gaggaagtaggtgctgggcctcttgtatgcgaaggtgttgaggcgcttgt
+6959033/1
CBCFFFFDHFHDHIJJJJIJGJJJJGIIIJJGGIJDFFHHIGIGGJJJJ>
@185668/1
tgcattattacattttttataaacggtacatctagagtataaaaaactga
+185668/1
CCCFFFFFHHHHHJJJJJJJJJJJJJHIJJJJJJJJJHIJJJJJJJJJJJ
@1588133/1
gcacagttcctcgacgagcaagtagttcttgaagcacagacacaggtgtc
+1588133/1
CCCFFFDEHHHHHJJJJJJJJJGHJHHIJJJJJJJJJJJJJJJJJJBFFI
@6289263/1
gaggtgttacctgcaacttggccaggttagggccaacagattgtttg
+6289263/1
B@CFDFFFHHHHHJJJJJJJJJJJJJHIIJJJJJJJJIJHGIJIJJJ
@185861/1
ctcatcttgtatagaggaggcttgggctcgctctccgaagggagcttgcg
+185861/1
CCCFFFFFHHHHHJJJJJJJJJJIIJJJJJJJJJJJJJJIJJIJJJJJIJ
@6959563/1
gggatatggaattttaatttatgccccctttaaaaaaagctcgatctcaa
+6959563/1
@CCDFFFFHHHHHJJJJJJJJJJJJJJJJJJJJIJJJJIJJJJJJJJJJI
@886124/1
ggagagaagatcctcatcttgtatagaggaggcttgggctcgctctccga
+886124/1
CCCFFFFFHHHHHJJJJJJJJJJJJJJJJJJJJJJGGIIIJJJJIIIJJJ
@886267/1
gtgctgttgtggaactgcttcacctgtggccggcggcacgcagacgcctt
+886267/1
@B@FFFFFHHHHGJJJJIIJJJJJJJIGGIJJJIIJJHHFFDDDBDDDDD
@186182/1
agtgacggcacctccgacactgaggtcacggta
+186182/1
=?::B;1=@@FFB9:@1CFFGFCD1:?BBFEF8
@886357/1
tgtcacggtagcactgagtgacggcacctccgacactgaggtcacggtac
+886357/1
@@@DDFFFFFDDFHGHIIEBCHGAGGHGGGJFEGIHDCDGH=FGIIGCAE
@6289864/1
ggtggtgcacgcgcttgggcagagggaatctgattgtgctgttgtggaac
+6289864/1
BCBFFFFFHHHHHJJJJJJJJJJJJJIJIJJJJJJJJJJJJJJJJJJJJJ
@886614/1
gggttattgttatgtcgatgtcgaacccaaaaatgtgattaacttttttt
+886614/1
BCCDFFFFHHHHHJJJJJJJJJJJJJJJJJJJJJJIIIJJJJJJJJJJJJ
@886672/1
cctgtggccggcggcacgcagacgccttgatgacctccactttgatgatc
+886672/1
CCCFFFFFHHGHHJJJJJIIJJJJJHGHFFFFFFEEEDEDDDDDDDDEED
@1589050/1
gcgatgttttacaagggcaggttgaact
+1589050/1
@8=DDA:B=?<<CBE9BCFEEGHGE<FF
@4944746/1
ggaatctgattgtgctgttgtggaactgcttcacctgtggccggcggcac
+4944746/1
CCCFFFFFHHHHHJJJJJJJJJJJJJJJJJJJJJJJJJJJJJJJJJJFFD
@888052/1
cccagtcaacggatggccaaataggaaacactacgctttacacgcatgag
+888052/1
CCCFFFFFHHHHHJJJJJJJJJIJJJJJJJJJJJJJJJJJJJJJJJJJJJ
@3609368/1
gttattgttatgtcgatgtcgaacccaaaaatgtaattaacttttttttt
+3609368/1
CBCFFFFFHHHHHJJJJJJJIJIJJJJJJJJJJIIJIIIJIJJJJJJJJH
@7634622/1
ccctgcaaagttaaccatcttgtattcaaaagaaaacctagaatcactgg
+7634622/1
CCCFFFFFHHHHHJJJJJJJJJHJJJJJJJJJJJJJJJJJJJJJJJJIJJ
@3609592/1
gggagtaattattaataaattaaaaaggacaattaaatattgcttggaaa
+3609592/1
CCCFFDEFHHHHHJIJJJJJJJJJJJJJJIJJJJJJJJJJJJJJJJJJJJ
@6961939/1
cttgttgttaagaggtgttacctgcaacttggccaggttagggccaacag
+6961939/1
CCCFFFFFFHHHHJJAEEGHHIIIGIGIIIGIJJGIJHHIJJJIJGHJJJ
@3609762/1
ctacttggttccaattaaactttgggcctgtttcacagtctcgttgactt
+3609762/1
CCCDFFFFHFHHGJIJJIIJIJJJIIIJGIGEHGGGHGIIIIIJJGBGCH
@889092/1
tctgtccttatttccgacccacaaacaattaagccttgggtaccgtagcc
+889092/1
@@@FDFDFDHHHHJJGIIIIHGGGHGIFIIJIJIJGJIJGIJJIJFGIII
@3610694/1
tgccatttatcctcgcacgttggcagtaatagtacaagtgaaaagtcact
+3610694/1
CCCFFFFFHHHHHJJJJJJIJJJJJJIJJJJJIIJJJJGIJJJJJIJJJJ
@7636005/1
cacgtagttctcagcttccctgcaaagttaaccatcttgtattcaaa
+7636005/1
@CCFFFFFHHHHHJJJJJJJJIJJJJJIIJJJJJJJJJJIJJJJJJJ
@4278452/1
ctccgacactgaggtcacggtactcgcggtacatgttgtgtacacctgag
+4278452/1
CCCFFFFFHHHHHJHIIJJJHIJJJJJJJHIJJJJJJJJJIIJCCDHJIJ
@6963269/1
gtggctgtgacttgtagtcaaggtggagattttactatctttcaagtcgg
+6963269/1
CCCFFFFDHHHHHJHIIIJJJIJFGIIIGIJJJJJJJJJJJJIJIIIJJJ
@2916986/1
agacgatttcaccagtggtcttcttgaacttcttcaattgacgcaagaag
+2916986/1
@CCFFFFFHHHHHJJIJJJJIJJJJJJIJJJJIJJIJJJJJJJJJJJJJJ
@2917537/1
cttggttgaacggaactccaatcctttactcgaatagtcttttccaactt
+2917537/1
CCCFFFFFHHHHHJJJJJJJJJJJJJJJJJJJJJJJJJJJJJJJIJIIJJ
@5622022/1
gactcatctttagcacttggttcgtcttttgaagattctgatattgatag
+5622022/1
@@@FFDFFHGHGHIIJIIIIFGIEEHGIGHEFEHGHEHCGDGCGGGGGIJ
@2242965/1
gccagaatctagacatgcacagctcttgcagccatccaacgggattgccc
+2242965/1
CCCFFFFFHHHHHJIIJJJJJJIJJJJJJJJJJJJJJJJJJIIIJJJIJJ
@5622360/1
ctggtgggttgtcctgcagagcttgccacatcttgtaagcagcctgacgc
+5622360/1
@CCFDEFFHHHHHJJJJJJJJJJJJJJIJJJJJJJJJJJJJJJJJJIJJJ
@5622717/1
cagttataaagcatagcccgaagtgctattggcacacaggcataatgcca
+5622717/1
@@CDFDFFHHHHHIFIIIGIIEHAHGGHIIIIIIGIIIIIIIIIIIIIII
@4280297/1
cacgtcgaacattctatgcttataccattaatctccgcaactatttgacg
+4280297/1
CCCFFFFFHHHHHJIJJJJJJJJJJJJJJJJJIIJJJJJJJJJJJJJIII
@2918750/1
ctgcaaagttaaccatcttgtattcaaaagaaaacctagaatcactggtt
+2918750/1
CCCFFFFFHHHHHJJJJJJJIJIJJJJJJJJJJIJJJJJJJJJJJJJJHJ
@4280482/1
cactctagcacgtagttctcagcttccctgcaaagttaaccatcttgtat
+4280482/1
CCCFFFFFHHHHHJJIJJJJJJJJJJJJJJJJJJJJJJJJJJJJJJJIJJ
@2918983/1
gtggatagctggacaaggcactggcaacgaccaatcatggacttttcttc
+2918983/1
@@@DDDBDDFFF8FFBEF?CCGA?GBG?C;?DB;?D<?9???BDFD==CB
@4280590/1
gccgtttctgtaccaataggaacaatacttcgggcttattctgcatacct
+4280590/1
CCCFFFFFHHHGHJJJJJJJGHJJIJGGIJJIIGBHIJJJJJJGJJJJJI
@5624157/1
tgtacattgaaaataaaaataaaaaaaatagcaggggttattgttatgtc
+5624157/1
CCBFFFFFHHHHHJJJJJJJJJJJJJJJJJJJJJJJJHIJJJJIJJJJGH
@4281169/1
ccacttcacgacgcttcagcagagtgcacacaatggtgaactggcgttca
+4281169/1
CCCFFFFFHHHHHJJJJJJIJJIJHHIJJJJJIJJJFHGIJJJGIIIJJJ
@2919768/1
tgaggcgcttgtggtggtgcacgcgcttgggcagagggaatctgattgtg
+2919768/1
CCCFFFFFHHHHHJHIJGHIJJJJJJJJJJJJJJJJJJIHHHHHFFFFFF
@5624547/1
gggatcctaacttcgcaaccactaattccagtgataaattcactctagca
+5624547/1
CCCFFFFFHHHHHJJJJJJJJJJJJJJJJJJJJIJJJJJJJJJJJJJJJJ
@2920187/1
ctgatcagccggagcagctccggtaagtttgtcgagtagagccttagctg
+2920187/1
@@@DDAD>BDD<?CBHIIGCHBGFHHI?FEHBB@GHDD?BFBFBGCGGEG
@2920589/1
cgccatgccatgtaccacgcctgggatgccacccggcaccactcccgggt
+2920589/1
CCCFFFFFHHHHHJJJJJJJJJJJJJJJJJJJJJJJJJJJJJJJJJJJJA
@5626379/1
catggcatcaagcaaactctggtgccttgggaagcctttgtgcgccacat
+5626379/1
CCCFFFDEHHGHFGHGIIGIGFHGHGIGIIIIIGGIIIIIIICHIHIIII
@5626562/1
gctcattatgttgatttttgaagagt
+5626562/1
CCCFFFFFHHHHGIIIIJJJJJIGGF
@187140/1
cttaaatttacatttagtgtttgtttcatgtcaatcggttcataaataaa
+187140/1
BB@FFFFFHDHHHJJJJFHIIJJHIIIJJGGHJJJJJJHHJJJGGGIIJJ
@187323/1
ctggttcaaattcaaataaaatcactctgcaatcctgcctcacatgattc
+187323/1
CCCFDFFFHHGHHJGGHIJJJJJJJJJJJJJJJJJJJJJJJJJJJJJJJJ
@187381/1
cctgacgcttagcaagtttcttagac
+187381/1
@@@DBDDDF=CFA?@F<?ACHDDH9A
@187468/1
gtggatagctggacaaggcactggcaacgaccaatcatggacttttcttc
+187468/1
?;@D?BDDDDFHFGBBCCAGDEFHGGHDFHED@FGGGGCDGIGHIIDFHG
@1590656/1
gctcgtccaactcatccttcatctcgggtataagaatatgtatggagttc
+1590656/1
@@CFFFFFHHHHHJIJJJIHIJJJJJJJFHHJII@HHIIJIIIIJIIGHE
@1590721/1
cttgccgatggtagaataaggattaaaaataaacttaaagattattaata
+1590721/1
CCCFFFFFHHHFHIJJJJJJJJJJJJJJJJJJJJJJJJJJIJJJJJJJJI
@1590861/1
gacgaagtgatggcaccaggatagagttaatgccgccaagtttgacgttt
+1590861/1
CCCFFFFDHHGHHJJJJJJJHJJJJJIIJJJJJJJJJJJJHIJJJJJGIJ
@6291787/1
ggcacctccgacactgaggtcacgg
+6291787/1
<<@DD?D?AF:F::FG?GCACBDD@
@3611570/1
gtcttcttgaacttcttcaattgacgcaagaagtaccagaaacgggactt
+3611570/1
CCCFFFFFHHHHHJJJJJJJJJJJJJJJJJJJJHIJJJJJJJJJJJJJJJ
@1591290/1
ggagattttactatctttcaagtcggcataacgggccgcgactccgccct
+1591290/1
B@BFFFFFHHHHHJIJJJHJJJJJJJJJJJJJJJJJJJJJJHHFFFDDDD
@890309/1
taattaattactttaaatcttgagattaatcacaagaacatgtaaaacca
+890309/1
CCCFFFFFHHHHHJJJJJJJJJJJJJJJJJJJJJJJJJJJJJJJJJJJJJ
@6292688/1
tgtcaatcggttcataaataaaaaagttatgtcaaattaaagaatcacgt
+6292688/1
CC@FFFFFHHHHHJJJJJJJJJJJJJIJIJJJJJJJJJJJJJJJJJJJJJ
@6293384/1
gtagcactgagtgacggcacctccgacactgaggtcacggtactcgcggt
+6293384/1
CCCFFFFFHHGHHJJJJJIIJJJJIJJIJJJIJJGHIJJJFHIJJJJHFD
@6293689/1
cccatgtcacggtagcactgagtgacggcacctccgacactgaggtcacg
+6293689/1
CCCFFFFFHHHHFIIJJJJJJJHHIJJJJJJJJJJJJJJJJJIJJIJJJJ
@1592810/1
tgtcactgaacttctcttaaacgactggaccgattttgatgatttttttt
+1592810/1
@CBFFFFFHHHHBGHIJJIJIIIIJJJJFHJIGHIJJJGIJBIIJJJJJH
@6293897/1
cacctgtggccggcggcacgcagacgccttgatgacctccactttgatga
+6293897/1
CCCFFFFFHHHGGJJJJIJJJJJJJJHHHFFFFFEEEEEDDDDDDDACDC
@6964419/1
ggcatacaaggcaaagcaccgacgacgacactgtacagttagaaatgtta
+6964419/1
CCCFFFFFHHHHHJJJJJJJJJJJJJJJJJJJJJIJJJIJJJJJJJJHHH
@3613328/1
ctgtgatctgtttcttggcatctatagatgtcggtggcgcacagggcacg
+3613328/1
CCCFFFFFHHHHHJJJIIJIIJJJJJJJJJHIJJGIIIJJJJJJJJJJJJ
@891884/1
cttgtattcaaaagaaaacctagaatcactggttcaaattcaaataaaat
+891884/1
BCCFDFFFHHHHHJJJJJJJJJJJJJJIJJJJIJJJJJJJJIHFHJIIJJ
@6294316/1
cgatgttttacaagggcaggttgaactcacaccattcaatttaaaagaaa
+6294316/1
CC@FFDFFHHHHHIGGGHIJBHEDGGGIIJJGHIJGIIGIIIHIHGIIJI
@892027/1
gtggaactgcttcacctgtggccggcggcacgcagacgccttgatgacct
+892027/1
CCCFFFFFHHHHHJJJJJIJJJJJJJJIJJJJJHHFFFDDDDDDDDEDDD
@1593607/1
ggccttttatatttgttagctgtccttcattgagggtcgggaacttatgg
+1593607/1
CCCFFFFFGHHHHJJJJJJJJJJJJJJJJJJJJJJJHIJJJHIJJJJJJI
@6294746/1
ccagaatctagacatgcacagctcttgcagccatccaacgggattgccca
+6294746/1
CCCFFFFFHHHHHJJJJJJJJJJJJJJJJJJJJJIJJJJJJJIJJIJIJJ
@6964913/1
tgctcgttttgttagacttcagtgtagctttgtattatgttcactttctt
+6964913/1
@@@DDFFFHHHHHGGHIJJJGGIHIGHJIJJJIJGJJJJJJJEGGIJJIJ
@1593782/1
gttcaaggggatctgagaatggtttagaatcacaattttgtccgctggac
+1593782/1
@@@DDDDDBHAFDHEEF94ACAAEFHGIGEGFIEBDHGDH0::?6D@@/B
@6294866/1
ggttggaatgattctggtgggttgtcctgcagagcttgccacatcttgta
+6294866/1
B@BDFFFFHHHHHJJJJGHIJFHJHJJIIJJJJJJJJJJJJJJJJJJJJI
@7636281/1
cagcatacataataaaattagaggaagtaggtgctgggcctcttgtatgc
+7636281/1
CCCFFFFFGHHHHJJJJJJJJIJJIJJGIJJHIJJJJJIJJJJJJHJJJJ
@6965048/1
cagggatcttgccgtcattgcagacggtgtggtagcgggtcggacgagcc
+6965048/1
CCCFFFFFHHHHHIHIJJIJJGJJJJJFHGHIIIJJJJJIJJIHHFDDDD
@6295025/1
ggcaaagagacgaagcgcgcgttctcatgtaatttttaatgttctccaaa
+6295025/1
CCCFFFFFHGH<FHEGHIJJJHJJJJJJJHIJJJJJJJJJJJIJJJJJJH
@3613916/1
gccgacagttagaatttaaaagaaacaccttcataataaggacaaa
+3613916/1
CCCFFFFFHHHHHJJJJJJJJJJJJJJJJJJJJJIJJJJJJJJJJJ
@3613971/1
cattagtagactgatcagccggagcagctccggtaagtttgtcgagt
+3613971/1
CCCFFFFFHHHHHJJJJJJJJJJJJJJJJJJJJIIJJHIJJIJJIJH
@892694/1
ccctaagtgagtatacatctattaaattcaaacgcagagctcattatgtt
+892694/1
CCCFFFFDHHHFHJJJJJJJJJJJJJJJJJJJJJJIJJJJJJJJJJJJIJ
@4947933/1
ggaagctagccgggcggatgtatggcagtagctaactcgtccgagggtca
+4947933/1
CCCFFFFFHHHHHJJJJHJJIIJJJJJJHJJJJJJJJJHHHHFFDDD?CD
@7636611/1
ctgcaatcctgcctcacatgattcatccacaaattccaacccttgcgttt
+7636611/1
@C@FFFFDHHGGHJJJJJJIGIJJJIJJJJIJGIJJGGHJIIIJIIJIJJ
@4281901/1
gttgggtatcggccgagcgcttcggtactgttgtggaaatagtgtactat
+4281901/1
C@@FFFDFHHHHHJJIIJJJJJJJJFHHIJIEIHHIIIJJJJGHGEHGGH
@4948536/1
gtcgcaagatagtgagacattcactttttagtcataatcttcagatactc
+4948536/1
@C@FFFFDAHFHAFBGCEAFGGEHGIIIIII:EBG@EGBEGGII>FGGEG
@6295976/1
ctgggcctcttgtatgcgaaggtgttgaggcgcttgtggt
+6295976/1
@@@DD8BB?ABF2CGIE@AG@F<CGD8:?DGIAGFIFFF=
@4282080/1
cctgtacgttcaaacgtatcacacattttctggtcaccttccatgcaaaa
+4282080/1
CCCFFFFFHHHHHJJJIJJJJJJJJJJJJJJJJJJJJJJJJJJJJJJJJJ
@893507/1
ctcatcttgtatagaggaggcttgggctcgctctccgaagggagcttgcg
+893507/1
CCCFFFFFHHHHHJJJJJJJJJJJIJIJJIJJJFHJIJJJJJGHIIJJJG
@188365/1
caaggaaactccttgttaagtctcttctgttgcaaatgatataagctttc
+188365/1
CCCFFFFFHHHHHJJJJJJJHIJJJJJJJJJJJJJJJJJJJJJJJJJJJJ
@6296325/1
ccgcaatgttggagcttggtacaaagcaaaggtcgggcagttcgtcaaca
+6296325/1
CCCFFFFFHHHHHJJJJJJHJJJJJJJJJJIJGIIJJJJIHJJJIJJJJI
@5626936/1
gtgacggcacctccgacactgaggtcacggtactcgcggtacatgttgtg
+5626936/1
@?@DDDADHHHHFIIAFDGGGEHIBFD9DG?FGHGEEGA5AEEFE@C@;?
@4282580/1
gtcgagtagagccttagctgcggaatgcttagcttccttcttagagcgtc
+4282580/1
CCCFFFDEHHHHHJJJJJJJHJJIIJJJJJJJIJJJJJJJJJJJJJJJIJ
@188774/1
aggcgcttgtggtggtgcacgcgcttgggcagagggaatctgattgtgct
+188774/1
@B@FFFFFHHHGHIJHIJJJJJJJJJJJJJJJJJJJIJJJJJJJJJIHHH
@4949424/1
ccgtcagtggctttctttgatcattaatgtctcgtatgtcaaggacttca
+4949424/1
CCCFFFFFHHHHHJJJJJJIJJJJJJIJJIIJJJIJJJJJJJJJIJJJJI
@4949642/1
caggtaaattgcaccgattagtgcctctaatatatcgctgaggaccttag
+4949642/1
@CCFFDFFHHHHHJJJJJJJJJJJJJJJJJJJJJJJJJJJJJJIIJJJJJ
@894496/1
catcgttctcagcatggtaagaaggtggcggccagaatctagacatgcac
+894496/1
CCCFFFFFHHHHHJJJJHJJJJJJJIJJJJIJJJJJJJJJJJJJJJJJJJ
@894620/1
ctcatcttgtatagaggaggcttgggctcgctctccgaagggagcttgcg
+894620/1
CCCFFFFFHHHHHJJJJIJJJJJGIJJJJJIJJJJJJJJIJJFHHIIGGJ
@7637477/1
ctaaacataaaaataatacattacgttaaatgccacgacgctcggacatt
+7637477/1
CCCFFFFFHHHHHJJJJJJJJJJJJGJIJJJJJJJJJIJJJJJJJJJJJJ
@5628156/1
ccagtggttgctgtaccagtgctactgtcctggctgttctcgcagtagtc
+5628156/1
B@BFDDFDHHHHHIJJJJJHIIJJIJJIIIJJJJJJHJIIJJJJJHIJII
@4283595/1
gaccattttagatatttgttgttcattcaactgtcttgttaatgcctggc
+4283595/1
@?@DDBBDF?:<AFFHGBADHIGGEEEFGHIIIBDDFBHGIGE?FGG>BA
@4950557/1
gccagatgccaaagttcttgatcttcactgggctcttctctgggatttcc
+4950557/1
CCCFFFFFHHHHHJJJJJJJJJJJJJIJJJIJJJJJJJJJJJJJJJJJJJ
@895638/1
gcccattttcacaggcaagggatcctaacttcgcaaccactaattccagt
+895638/1
CCCFFFFFHHHHHJJJJJJJJIJJJJIJJJJJJJJJJJJJJJJJJIJJJF
@895963/1
cctgtgaatattattaactatcttaattgattacactaagcaattaataa
+895963/1
CCCFFFFFHHHHHJJJJJJJJJJJJJJJJJJJJJJJJJJJJJJJJJJIII
@896492/1
gtacagctaagttattagcgatattataattatctactctaattaattta
+896492/1
CCCFFFFFHHHHHIJJJJJJIIJJJJJIIJJJJJJJJJJJJJJJJJJJJH
@896545/1
ttcaaattcaaataaaatcactctgcaatcctgcctcacatgattcatcc
+896545/1
CCCFFFFFHHHHHJJJJJJJJJJJJJAAFFFHHGIJJJJJJJJJJJJJJJ
@2921928/1
gtgggttcgtgaatcatgccctcaatctgcaccagttcatatttgggcac
+2921928/1
@@@FFDDFHHHHHJJJJJJJJJJJJJJJJJJIJJJIIJJJJJJJJJJJJJ
@4284648/1
caaggggatctgagaatggtttagattcacaattttgtccgctggacaat
+4284648/1
CCCFFFFFHHHHHJIIIJJHHIIIJJJJJJJJJJJJJJJJJJJJJIJJIJ
@5629681/1
gcctcttgtatgcgaaggtgttgaggcgcttgtggtggtgcacgcgcttg
+5629681/1
C@CFFFFFHHHHHJIJJJFGHHIJJJJJJJJJIJJHIJHIJJJJJJHFFD
@2922089/1
ggcatcagttacaatgtttgagtacttagttacttgttattgctttatga
+2922089/1
CCCFFFFFHHHHHIIJIJJJJJIJJJJJJIJJJJJJIJJJJJJJJJJJJI
@7639204/1
atgccatttatcctcgcacgttggcagtaatagtacaagtgaaaagtcac
+7639204/1
@BBFFFFFHHHHHIJJJJJJFHGGIIJJJJGIJHIHIIJGHIIJJJIIJJ
@5629894/1
atttaatataaaatacatttatatccgatatttttagcagcttgtccact
+5629894/1
CCCFFFFFHHHHHJJJIJJJJJJJJJJJJIJJJJJJJJJJJJJJJIJFJJ
@5629968/1
ggcacctccgacactgaggtcacggtactcgcggtacatgttgtgtacac
+5629968/1
CCCDDFFFGHHGHJJFJJJCGGDFGCGDFGHGHJA:FHGIGCFDEEHGHE
@5630002/1
aggtagctgcgcccgttcatgttcatcacccagtcgcgcttggtcgtctt
+5630002/1
@CCFDDEFDFFDFIJHGGIJJHIEHIHGIIJGJHIIIIIJJJIJIJJIHH
@2922508/1
gggtaatgctaacgtcatagcgataaattttaagggatttaaattccatt
+2922508/1
BCCDDFFFHHHHHJJJJJJJJJJJJJJJJJJJJJJJJJJJJJJJJJJJJJ
@4285309/1
cggtagcactgagtgacggcacctccgacactgaggtcacggtactcgcg
+4285309/1
BBCDDFFFHHHHHEHHJJJIHJJJJJJJJJJJJJJJGHIJJJFGIIJJJH
@2922580/1
gctgggcctcttgtatgcgaaggtgttgaggcgcttgtggtggtgcacgc
+2922580/1
CCCFFFFFHHHHHJJJJJJGIIJHHHIJIJJJJJJJJIJJHIJ4CHIJJF
@2922848/1
ctccaatcctttactcgaatagtcttttctaacttgaacagtgcgatgtt
+2922848/1
CCCFFFFFHHHHHJJJJIJIJJJJJJJJJJJJJJJJJJJJJHIJJIJIGH
@2923070/1
ctccaaagcattctgggctgcagatgact
+2923070/1
@@@FDEFDB?<CFHGG>BHHEHG>C>432
@4285947/1
tcccaactgtcctccggtactaacgatcaaatcgatcatgggtccataat
+4285947/1
CCCFFFFFHHHHHJJJJGHIJIJJJJJJCFHFDHIJJJJJIJHHIJJIJI
@6297681/1
gtggtgataaagataagtataggctcaaaacctaacgacatcaatcacca
+6297681/1
@@CFFDDEFHHDDGHHIHJGGJIJIJGIGHGHIEIIGHBGHIHIGGHJJI
@6297717/1
aaatatatagatacaagtaggtatgatgtaagtttatatgtactcatata
+6297717/1
@@@DDDDDHDH<DFEADAEEAIIGGIDBAFHGHIIIEIG@:C?CFHHEII
@2249261/1
ccatacaccaaaatattttttacgatttttgtctgtctgtctgtctgtcc
+2249261/1
CCCFFFFFHHHHHJJJJJJJJJJJIJJJJJJJJJJJJJJJJJJJJJJJJJ
@6298133/1
gtcataatcttcagatactccaaagcattctgggctgcagatgactgtgc
+6298133/1
@@@DDDDDDF?:CFF:EGHCGFFEFFIEFIFCFECGIIFF>F?G@GFFFG
@2923882/1
gccaggcacacggacttacgaagtaaattcaattgttgatatagaggata
+2923882/1
CCCFFFFFHHHHHJJJJJJJIJJIIJJJJJJJJJJJJJIJJJJJJJJJJJ
@2923897/1
ccacaatctggtctggagagaagatcctcatcttgtatagaggaggcttg
+2923897/1
CCCFFFFFHHHHHJJJJJJJJJJJJJJJJJJJJJJJJJJJIJJJJJJJJB
@6298195/1
attgccatctcagaaattagcggatggatcaagagcctgacaccgaaggc
+6298195/1
<8?DDDEDFHHGB@GHGGIIIDGIGGABA@BBGE;FGGGCFGGGGGB>BE
@6298265/1
atgaggttcaccaagctagtggcgttgatgtcgcaagatagtgagacatt
+6298265/1
?@BFFFFFHHHHHJJJJJJHHIJJJJJJJJIJJJJJJJJIJIIIIHIIJJ
@2924000/1
gtgggttcgtgaatcatgccctcaatctgcaccagttcatatttgggcac
+2924000/1
CBCFFFFFHHHHHJJJJJJJJJJJJJJJJJJJJJJJJJJJJJJJJIJJJJ
@2924209/1
ctgagtgacggcacctccgacactgaggtcacggtactcgcggtacatgt
+2924209/1
CCCFFDDEFFFFHIIJIJJJGIGIGIIJGGEGHG6DGIJGIIHHHFFFFF
@6298928/1
ctcatcttgtatagaggaggcttgggctcgctctccgaagggagcttgcg
+6298928/1
CCCFFFFFGHHHHJJJJJJJJJJHIJJJJJJJJJJJJIJIJJGJJJJJJG
@2250314/1
attgctcagatgcaatttcttgcaagaattgcacaaagttgaagtccttg
+2250314/1
CCCFFFFFHHHHHJJJJJJJJJJJJJJJJJJJJJJJJJIIJJIJIJJJJJ
@3614576/1
ctggagagaagatcctcatcttgtatagaggaggcttgggctcgctctcc
+3614576/1
BCCFDFEFHHHHHJJJJJJJJJJIJJJJJJJJJJJJJGHIJJJJIJJJIJ
@7642430/1
cttagaagttggttcctctttacaagtagactcatctttagcacttggtt
+7642430/1
CCCFFFFFHHHHHJJJJJJJJJJIJJHIIJJJJJJJJJJIJIJJJJJJHJ
@6299813/1
cgcaatgttggagcttggtacaaagcaaaggtcgggcagttcgtcaacaa
+6299813/1
CCCFFFFEHHHHGJJJJJHIJJJJJJJJJJJIJJJJJJIHGJJIJJJJJJ
@2251089/1
gtgctgggcctcttgtatgcgaaggtgttgaggcgcttgtggtggtgcac
+2251089/1
@@CFDFFFBHHHHJJIJJJJJHIHJCGGHIIJJJJJJJJIJJ@GG@DHDG
@3615086/1
cctgagccatagcaaacagccactggcaatgtggatagctggacaaggca
+3615086/1
@C@FFFDFHHHHHGGIHIIGHIJJIJEHDBFHIIHIIIHDGHDGIGGIJD
@6300024/1
gtgctgggcctcttgtatgcgaaggtgttgaggcgcttgtggtggtgcac
+6300024/1
CCCFFFFFFHHHHIJHJJJJJJJJJCGGHIIJJJJJJJJJJJGIJEHIJJ
@7643213/1
gttgtggaactgcttcacctgtggccggcggcacgcagacgccttgatga
+7643213/1
CCCFFFFFHHHHHJJJJJJJJJJJJJJJJJJJJIHHFFDEDDDDDDDDDE
@3615576/1
ggaagtaggtgctgggcctcttgtatgcgaaggtgttgaggcgcttgtgg
+3615576/1
@@@DDDBDDFFHDB@E;CBFHIICHIIGIGIHGFGFHIIIGIIIGIIHII
@2251782/1
gtcgaacccaaaaatgtaattaactttttttttgtctgtttgtctgtttg
+2251782/1
CCCFFFFFHHHHHJJJGIIJJJIIJJJJJJJJJJIIJJJJJJHIJJIJJG
@6300664/1
cagcatggtaagaaggtggcggccagaatctagacatgcacagctcttgc
+6300664/1
CCCFFFFFHHHHHJJJGHIIJJJJJJJJJJJJJJJJJJJJJJJJJJJJJJ
@6967490/1
gcgtgatgaggttcaccaagctagtggcgttgatgtcgcaagatagtgag
+6967490/1
BCCDFDFFHHHFHJJJJJJJJJJJFHIJJIJJJJJJJJJJJJJJJJHIGI
@6967528/1
ctctatcaagtgctcgttttgttagacttcagtgtagctttgtattatgt
+6967528/1
CCCFFFFFHHHHHJJJIJJJJJJJJJJJJJJJIHIIJJJJJJIJJJJJJJ
@2252275/1
gccagtcataaagcatagcccgaagtgctattggcacacaggcataatgc
+2252275/1
CCCFFFFFHHHHHJJJJJJJJJJJJIJJJJJJJJJJJJJJJJJJJJJJJJ
@3616192/1
ccacaatctggtctggagagaagatcctcatcttgtatagaggaggcttg
+3616192/1
CCCFFFFFHHHHHJJJIJIJJJJJJJJJJJJJJJJIJJJJJJJJJJJJJA
@3616268/1
gcaaagataagatgaagaagaggagcaaatggaaaaaaaaattggtgaaa
+3616268/1
CCCFFFFFGHHGHJJJJIIJIJJJJIIJJJJJIIJJJJJJIIJJJFHIIJ
@6301552/1
ctccgtgatgcgcgggtcctcgatacccacgtagtcgaagaaggtgaagt
+6301552/1
@@@DDAD=HDFADFGH?@?GHIGCD@FAHGI=FEHIICECHE@B?AACCC
@6301651/1
ccacttatatacgacaacttaactacagtttaaagcacgttgtatatatt
+6301651/1
CCCFFFFFHHHHHJJJJJJJJJJJJJJJIIJJJJJJJJJHJJHHJJJJJJ
@2252943/1
gataaagataagtataggctcaaaacctaacgacatcaatcaccagctta
+2252943/1
@@@FDFFFHHHFAFHIGGGIHIJIJGGFHHGIIIIGHJIHIJJJGIIJJJ
@1595123/1
gtgattctttaatttgacataacttttttatttatgaaccgattgacatg
+1595123/1
CCCFFFFFHHHHHJJJJJJIJJJJJJJJJJJJJJJJJJJJJJJJJJJJJJ
@1595197/1
cagccagatgccaaagttcttgatcttcactgggctcttctctgggattt
+1595197/1
CCCFFFFFHHHHHJJJIJJJJJJJJJJJJJJJJJJJJJJJJJJJJJIJJJ
@6302133/1
ctcagcttccctgcaaagttaaccatcttgtattcaaaagaaaacct
+6302133/1
CCCFFFFFHHHHHJJJJJIJJJJJJJJJJJIJJJJJJJJJJJJJJJJ
@4951358/1
caggggttattgttatgtcgatgtcgaacccaaaaatgtaattaactttt
+4951358/1
CCCFFFDFHHHHHJIJJJJJJJJJJJJJJJJJJJJJJJIIJJJJJJIJJJ
@1595287/1
gggggagggtcattcaatgtctccttccgtcttgggtgaggcataacggg
+1595287/1
CCCFFFFFHFHHHJJJJJJJJJJJJJJJJIIJJJJJHIJJJJJJJJJJJJ
@2253395/1
tgtggcgaagttttgttcacgttctttgcttgaacacactgtgtcgccat
+2253395/1
CCCFFFFFHHFHHJJHHIJJJIJJJJJJJJJIIIJJJIJJJHHFHJIJJJ
@6968758/1
gtcacggtagcactgagtgacggcacctccgacactgaggtcacggtact
+6968758/1
CCCFFFFFHHHHHJJJJIJJJJJJJJJJJJJJJJJJJHJJFHIIJJDGHH
@2253874/1
tgactgcatagatagaaatcgaactcggtcggatgcgtgatgccgaggtc
+2253874/1
CCCFFFFFHHHHHIJJJJJJJJJJJJJJIJJJIJJJJHJJJJJJJJJJAH
@897796/1
ccgtttagcagcttcatccagaggcaagcgctccaagttgcttggaggct
+897796/1
@CCFFFFFFHHGHIIGIIIJIGGEHHJJJIJJJJJJIHHIJIJHIEHIJG
@2254100/1
ggctatgccatttatcctcgcacgttggcagtaatagtacaagtgaaaag
+2254100/1
CCCFFFFFHHHHHJJJJJJJJJJJHHJJJJJHIJJJJIIJJJJHIJJJJJ
@5630568/1
ccgcaatgttggagcttggtacaaagcaaaggtcgggcagttcgtcaaca
+5630568/1
?@@FFFFFHFHHFIJJGIIHEIDIJIDHIEHIHGIGIBHGGHGGBBCAHG
@4952461/1
gtgagtttttatcggaagccaatcttcagtatttttgcgtactggagtgc
+4952461/1
BCCFFDEFHHHHHJJJJJJJJJJJJIJJJIIJJJJJJJJJIJJJJIJHII
@190210/1
cctgagccatagcaaacagccactggcaatgtggatagctgg
+190210/1
;@@DD?DDF>FF?G?EGHGCF@FGD@D>FFG?@C3CDGIBGE
@4286401/1
atgtggttaaaaccaaaaatttgccggaagtctctattccacacgaacga
+4286401/1
=BBDFFFFHHHHHJJJJJJJJJJJJJJJJJJJJJJJJJJJJJJJJJJJJI
@6969385/1
ctccatactttgtttcatttaaatttacgggctatgccatttatcctcgc
+6969385/1
CCCFFFFFHHHHHJJJJJJJJJJJJJJJJJJJJJJJJJJJJJJJJJJJJJ
@4286417/1
ccagacctagcccaaattcttcttcttcagcaggcttggtggttctttgg
+4286417/1
CCCFFFFFHHHHHJJJJJIJJJJJJJJJJJJJIJJJJJJBFH@GHIJJIJ
@190424/1
gtacaaagcaaaggtcgggcagttcgtcaacaagacattactagctg
+190424/1
CCCFFFFFHHHHHJIJJJJJJJJJJJJJJJJJJJJJJJJJJJJJJJJ
@190471/1
gttggtaagtaaatgatagtattatgtttatcggcaatttcttcaagttg
+190471/1
CCCFFDFEHHGHHJIGIHJGIHJIJJJJIJJIJJJJJIJJJJJJJJJIJH
@5631190/1
gggcacgcttgcgcatgacatctattcatgccattggcgttcaaaaggtt
+5631190/1
CCCFFFFFHHHHHJJJJJJJJJJJJJJJJJJJJJJJJJJJIJIIJJJJFH
@4286622/1
gttttttcattccctgcagagcttgcaaagcttgcaatgatctttccttc
+4286622/1
CB@FFFFFHHHHHJJJJJJJJJJJJJJJJJJJJJJIJJJGHHIIIJJJJJ
@6969851/1
cacgaggctcatggcgccagcacccccagcagcaccaggagcggttgctc
+6969851/1
CCCFFFFFHHHHHJJJIJJJJJJJJJJJJJJIJIJJIJJJJIJHHFFFEE
@6969879/1
ctcagatgcaatttcttgcaagaattgcacaaagttgaagtccttgttgt
+6969879/1
CCCFFFFFHHHHHJJJIJJJJJJIJJJJJJJJJJIIIIJJHIJJJJIJJJ
@190751/1
ccgacactgaggtcacggtactcgcggtacatgttgtgtacacctgagcg
+190751/1
BBCFFFFFGHHHFHIJJFGIIJJJJJJGIIJIJIIHGIJIJJJFIJIIJI
@4953424/1
ctcgcacgttggcagtaatagtacaagtgaaaagtcacttgccgatggta
+4953424/1
CCCFFFFFHHHHHJJIIJJJJHIJJJJHJJJJJJIJJJJJJJJJIJJJHH
@1597262/1
cggaaagattataatatttctttagtttaagtccgtttttaaacaatttt
+1597262/1
@?@DFFFAFDHHHIIIIIIIIEIIIHHGDHGEHIIGIIFGGFIIIIIIII
@4953454/1
ggcaggttgaactcacaccattcaatttaaaagaaactgggtgcgtgcag
+4953454/1
CCCFFFDFHHHHHJJJJJJJJJJJJJJJJJJJJJJIIJJJJHIJJJJJJJ
@1597283/1
tagctttaaggggatctgctgtctgtggagctgatgcttgctgggcctca
+1597283/1
CCCFFFFFHHHHHIJJJJJJJJJJJHIJJJJJJJJJJJJJJJJJJJJJJI
@191122/1
ctggatggagtgagcacgggctctgtgcctggctcccatgtcacggtagc
+191122/1
CCCFFFFFHHFHHJJJJJJJJJJJJJJJJJJJJJJJJJJJJJJJJJFHJJ
@4287440/1
agtgacggcacctccgacactgaggtcacggtactcgcggtacatgttgt
+4287440/1
@CBFFFFFHHHHHJJJJJJJJJJJJGIJJJJHIJJJJJJJGHHHHFFFFC
@7643801/1
gaggaagtaggtgctgggcctcttgtatgcgaaggtgttgaggcgcttgt
+7643801/1
CBCFFFFDHHHFHIIJJJIJJJJJJJJJJJJHIJJFHFHIJJJIJJIJJE
@4287786/1
gtggtgcacgcgcttgggcagagggaatctgattgtgctgttgtggaact
+4287786/1
CCCFFFFFHHHHHJJJJJJJJIIJJGHIJJJIJJJJJJJJJJJHIJJJJJ
@5632599/1
acaaagttgaagtccttgttgttaagaggtgttacctgcaacttggccag
+5632599/1
CCCFFFDDHHHHHJJJJJJJJJJJJJJJJHHJJJJJJJJJIIJIJIJJJJ
@5633086/1
catcgttctcagcatggtaagaaggtggcggccagaatctagacatgcac
+5633086/1
CCCFFFFFHHHHHJJJJHIIJJJJJHIJJJJJJJJJJJJJJJJJJJJJJJ
@5633247/1
ctcagcatggtaagaaggtggcggccagaatctagacatgcacagctctt
+5633247/1
CCCFFFFFHHFHHJJIJJHIIJJJJJJJJJIJJJJJJJJJJJJJJJJJJJ
@7644604/1
agcgagactcataacgcagccagatgccaaagttcttgatcttcactggg
+7644604/1
@@CFFFFFHHHHHJJJJJJJJJJJJJJJJJJJHIJJJJJJJJJJJJJJJJ
@5633768/1
gcccgcgactccgtccgcgcggatgtcggtcttcgcgtggaagttttatt
+5633768/1
CCCFFFFFHHHHHHIIJJJJJJGJJJHHHFFFEEDDDBDDDDDCDEDDDD
@7645214/1
gatgttttacaagggcaggttgaactcacaccattcaatttaaaagaaac
+7645214/1
BCCFDFFFHHHHHIJJJJJHJJJJJJIJJJJJJJJJJJJJJJJJJJJJJJ
@5634552/1
gtctgtttgtctgtttgtctgtttgtctgttcgtctgtgcgcgctaatct
+5634552/1
C@CFFFFFHHHHHIJJJJJJJJJJJJJJJJJJJIJJJIJJJJJJJJJJJJ
@5634737/1
gtctgtttgtctgtttgtctgtttgtctgtttgtctgtttgtctgtttgt
+5634737/1
BBBFFDDFHFFHHIJJJIIIIIJJJHIIJHIJJFHJJIJJJGHIIFIIIG
@7646678/1
cagctcttgcagccatccaacaggattgcccatcaatttatcttcaaatg
+7646678/1
CCCFFFFFHHHHHJJJJJJJJJJJJJJJJJJJJJJJJJJJJJJJJJJJJI
@2926505/1
gatggatcaagagcctgacaccgaaggcagctctccttctaccggcacgc
+2926505/1
CCCFFFFFHHHHHJJJJJJJJJJJJJJJJJJJJJJJJJJJJJJJJJJJJJ
@900280/1
gtatgcgaaggtgttgaggcgcttgtggtggtgcacgcgcttgggcagag
+900280/1
CCCFFFFFHHHDFFHIJJJJJJJJJJJJHHIHIJJJJJJJHHHFFFFDDD
@2926748/1
gctgtctgtacattgaaaataaaaataaaaaaatagcaggggttattgtt
+2926748/1
CCCFFFFFHDHHHJJJJJJJJJJJJJJJJJJJJJJJJJJJJJGHJJJJIJ
@900650/1
gtcccgtacccatagcaacaagatcagcgactgtcacacggtagcggaag
+900650/1
CCCFFFFDHHHHHIIJIJJIJIJJJJJJJJJJJIJJJIJIJDHIJJJIHH
@5636004/1
gcacgtagttctcagcttccctgcaaagttaaccatcttgtattcaaaag
+5636004/1
CCCFFFFFFHHHHJJJJJJJJJJJJIJJIJJJJJJJJJJJIJJJJJJJJJ
@900783/1
aggtaaattgcaccgattagtgcctctaatatatcgctgaggaccttagg
+900783/1
CCCFFFFFHHHHHJJJJJJJJJJJJJJJJJJJJJJJJJJJJJJJJJJJJJ
@2926981/1
cttcaattgacgcaagaagtaccagaaacgggacttagccacaatctggt
+2926981/1
CCCFFFFFHHHHHJJJJJJHIJJJJIJJJJJJJJJJJJJJJJJJJJJJJH
@1598449/1
gggctcgctctccgaagggagcttgcggccgatgacctcatactccttca
+1598449/1
CCCFFFFFHHHHHJJJJJJJJJJJJJJJJJJJJJJJJHHHHHHFFFFFFE
@2927344/1
ccataactcgtgtttaccctgcacgaagaaatttgaatctatttatcatc
+2927344/1
CCCFFFFFHHHHHJJJJJJJJJJJJIJJJJJJJJJJJJJJJJJJJJJIJJ
@2927491/1
gcacagacgaacagacaaacagacaaacagacaaacagacaaacagacaa
+2927491/1
CCCFFFFFHHHHHJJJJJJJJJJJJJJJJJJJJJJJJJJJJJJJJJJJIJ
@2927656/1
agactgatcagccggagcagctccggtaagtttgtcgagtagagccttag
+2927656/1
????DDDDFDDDFFEIFFGIII9FBB?DFCGDGIEGEIIIDFI<86=@FF
@1599693/1
cactgtacagttagaaatgttacaacctctatactttgcattaaaataat
+1599693/1
CCCFFFFFHHHHHJJJJJJJJJJJJJJJJJJJJJJJJJJJJJJJJJJJJJ
@2928331/1
cgtagttctcagcttccctgcaaagttaaccatcttgtattcaaaagaaa
+2928331/1
CCCFFFFFHHHHHJJJJJJJJJJJJJJJJJJJJJJJJIJJJJJJJJJJJJ
@1600271/1
gttatacgtaaaacaaactcgtactaaggcctaagtacagtacctacttg
+1600271/1
CCCFFFFFHHGHHJJJJJJJJJJJJJJJJIJJJJJIJJJJJJJJJIJJJJ
@2928562/1
cgttgatgtcgcaagatagtgagacattcactttttagtcataatcttca
+2928562/1
CCCFFFFFHHHHHJJJJJJHHIJIJIJJJJJJJJJJJJJJJJJIJJJJJJ
@6303194/1
gtttgtctgttcgtctgtgcgcgctaatctcagaaacggctgatccgagt
+6303194/1
CCCFFFFFHHHHHIJJJIIJJJJJJJJJJJIJJJJJJJJJJJHHEHG;B;
@903101/1
aggtgctgggcctcttgtatgcgaaggtgttgaggcgcttgtggtggtgc
+903101/1
8?@BDEFFHHFHHJJGIFHHJIIGHIIEEFGIIJIJJJIJJGHIHIIHIG
@7647280/1
gttcgacatcgacataacaataacccctgctattttttttatttttattt
+7647280/1
CCCFFFFFGHHHHIJJJJJJJJJJJJJJJJJIJJJJJJJJGHJJJJJJIJ
@6971973/1
cctacttggcgataaatattgcacatctacctttggaaagatactgtc
+6971973/1
=?@BBD4=:DC1C:?AEEHDAHEGDFIF@?:9?CFC<@D@GCDB??FD
@7647746/1
gccatttatcctcgcacgttggcagtaatagtacaagtgaaaagtcactt
+7647746/1
CCCFFFFFHHHHHJJJJJIJJJJJJIJJJJJIIJJJJHIJJJJJJJJJJJ
@7647966/1
cgttgatgtcgcaagatagtgagacattcactttttagtcataatcttca
+7647966/1
CCCFFFFFHHHHHJJJJJJIJHIEHJIJJJJJJJJJJIIHIJJJIJJJJI
@192977/1
gacgcaagaagtaccagaaacgggacttagccacaatctggtctggagag
+192977/1
CCCFFFFFHHHFHJJJJJJJJJJJJJJJJJJJJJJJJJJJJJJJJJJJJJ
@193689/1
ctcgttgtggcgcgccttgtcttgtagtagagtgatctgctgttcttcta
+193689/1
B@BFDFFDHHHHHJJIJJJIJJGJJJJJJJIJFFHIJJIJJJGIJJJJIH
@6973276/1
cactgagtgacggcacctccgacactgaggtcacggtactcgcggtacat
+6973276/1
CCCFFFFFHHHHHJJJJIJJJIIIJJJIJJHHIJJJGIHIJIJJHEFFFB
@193820/1
cgtccatcattttgtcaacgaactcttctgaagtatttgtttacaagaca
+193820/1
BBBDFFFFHHHHHJGHIJJJJJJJJJJJJJJJJCGIJJJHIJJJJJJJJJ
@2255137/1
cgatcatgtcgatggcttggtttattccgatcagtttggagttcaccttt
+2255137/1
CCCFFFFFHHHHHJJJJJJJFHIJJJIJJJJJJJIIJJJFHIIJJJJJJJ
@2255351/1
catcaatttatcttcaaatgacgacaccacagttccagtctcaggcacat
+2255351/1
CCCFFFFFHHHHHJJJJJJJJJJJJJJJJJJJIIJJJJHJJJJJJJJJJJ
@6974147/1
gtgaaaagaatcacaagtaagatactgcaaacatgccagttataaagcat
+6974147/1
CBBFFFFFGHHHHJJGIHIJJJJJJJJJJJJJJJJJJJJIJJIJJJJIJG
@6305427/1
cacataagtaacttcaaatgattgctcagatgcaatttcttgcaagaatt
+6305427/1
CCCFFFFFHHHHHJJJJJJJJJJJJJJJJJJJJJJJJJJJJJJJJJJJJJ
@903579/1
agcgaaatagtcacaaccacgttggttatcaagtggcttggtaggatcca
+903579/1
@BBFFFFFHHHHHJJJJJJJJIJJJHJJJJJJJIJJJJJGI?D@HBBFGG
@4290680/1
cttgttgttaagaggtgttacctgcaacttggccaggttagggccaacag
+4290680/1
CCCFFFFFHHHHHJJCGHIIJJJJJJIJJJJJJJJJJGHJJJJJJJJJJJ
@903874/1
ctccggtactaacgatcaaatcgatcatgggtccataatcattcctggaa
+903874/1
CCCFFFDFHHHHHJJJJEFHHGHIJJJJJJJHIIJJJJJJJIJJJJJJJJ
@3617781/1
cgtcgaacactattctatgcttataccattaatctccgccactatttgac
+3617781/1
CCBFFFFFHHHHHJJJJJJJJJJJJJJJJJJJJJJJJJJJJJJJJJJJJJ
@1602909/1
gtcaaatagttgcggagattaatggtataagcatagaatgttcgacgtga
+1602909/1
@@@FFFFFHFFHHJJGEHEHIJEIG?FGHIG>GHIJIJGJHIIIIIIJIG
@6306530/1
atacataataaaattagaggaagtaggtgctgggcctcttgtatgcgaag
+6306530/1
CCCFFFFFHHHHGIIIJIJJEIJJIDGFGIIEGEGIIIJJJIJIJIIB@D
@1603161/1
caggcatctgcaccaagactggagctcctgctggagatgtgggtgtagct
+1603161/1
BCBFFFFFHHHGHIGIJJJJJJJJJJJJJJJJJJIJIJJHHJIDGHIIII
@6307161/1
tgctaaacattttgacgaattcttgccacaatcctttagtatcttatttg
+6307161/1
CCCFFFFFHHHHHJJJJJIIJJJJJJJJJJJJJJJJJJIHIIJJJJJJJI
@3618697/1
cctctatactttgcattaaaataatgcccattttcacaggcaagggatcc
+3618697/1
CCCFFFFFHHHHHJJJJJJJJJJJJJJJJIJJJJJJJJJJJJJJJIJJJJ
@4291788/1
agcagcttcatccagaggcaagcgctccaagttgcttggaggcttgggcc
+4291788/1
@CCFFFFFHHHHHJJJJJJJJJJJJJJJJJJIIJJJJJJIJJJJJIJJJJ
@3618896/1
gtcaagtatcatcatcaaaataaaaaattaaaagccactatctacactta
+3618896/1
CCCFFFDFHHHHHJJJJJJJJJJJJJJJJJJJJJJJJJJJJJJJJJJJJJ
@1604265/1
gaatgattctggtgggttgtcctgcagagcttgccacatcttgtaagcag
+1604265/1
CCCFFFFFHHHHHIJJIGIJJJJJJJJJJJJJJJJIJJJJJIJJJJJJJJ
@1604710/1
gctggagatgtgggtgtagctttaaggggatctgctgtctgtggagctga
+1604710/1
CCCFFFFFHHHHHJEFGIJJJJJJJJJJJIJJJJJJJJJJJJJJIIJIJJ
@4292837/1
gcctggcgttagggcaagttcatgcgtttttgctctggcgttcaaaaggt
+4292837/1
CCCFFFFFHHHHHJJJJJIIJJJJJJJJJJJJJJJJJJJJJJJJJJJJJD
@3619939/1
catagcaacaagatcagcgactgtcacacggtagcggaaggtgggttcgt
+3619939/1
CCCFFFFFHHHHHJJJJJJJJJJJJJJJJJJHIJJJJJJJJ7CHIHHHHD
@4293141/1
gttctcagcatggtaagaaggtggcggccagaatctagacatgcacagct
+4293141/1
CCCFFFFFHHHHHHIJJJJJJHJJJJJJJJJJJJJJJJJJJJJJJJJJJJ
@906792/1
cgctgggaaaattacactaattctatgcaaagtatagcttgtatttgtta
+906792/1
CCCFFFFFHHHHHJIJJJJJJJJIIJJIIJJJGHIIJJJJJHGIIJJJGE
@2256918/1
gtagcactgagtgacggcacctccgacactgaggtcacggtactcgcggt
+2256918/1
CCCFFFFFHHHFHJJJJJJJJJJJJJJJJJJJJJHIJJJJIJJJJIJHFB
@1605723/1
tgtgaaactgcgacaccttgtggctgtgacttgtagtcaaggtggagatt
+1605723/1
CCCFFFFFHGHHHJJJIIGIHIIJJJGIJJJJJIJIHIIJIIBGIIJIII
@2257091/1
atacataataaaattagaggaagtaggtgctgggcctcttgtatgcgaag
+2257091/1
CCCFFFFFGHGFHJJJJIJJJIJJJJIHIIIGBH;EGIIJIIIJJJJIII
@1605760/1
atttgtctgtagtggtcctgctgtttcgtatattctaaattggtttcgtt
+1605760/1
@BCFFFFFHHHHHJJGIJJJJJJJJJJJIJIIJJJJJIIJIJJHIJJJJJ
@907267/1
gttgaggcgcttgtggtggtgcacgcgcttgggcagagggaatctgattg
+907267/1
@C@FDBA=FHHHFHIIJGIFEEHJIIGGIJJIIJIJGHCHBHHFCEDDFD
@1605956/1
ctccaatcctttactcgaatagtcttttctaacttgaacagtgcgatgtt
+1605956/1
CCCFFFFFHHHHHJJJJJJJJJJJJJJJJJJJJJJJJJJJJIHJJIJJJJ
@2257440/1
gcaccgacgacgacactgtacagttagaaatgttacaacctctatacttt
+2257440/1
@@@FFFFFHHGGDIJJJJHGIJJHIJIJJJJJGIIIIJJJIIJJJJJJJJ
@3620685/1
gcttggtacaaagcaaaggtcgggcagttcgtcaacaagacattactagc
+3620685/1
CCCFFFDFHHHHHJJJJJJIHJJJJJJIJJJJJJJJJJJJJJJJJJJIJJ
@3620822/1
ctaacagttctctgtggtgcaaagcaagcaattgcccacacccgtatctc
+3620822/1
@@@F7DDFHH?DHIDD@HGGHIDG?FGEHHBHIIIEFGBBDFDFGBF>DF
@907897/1
ctgcagatgactgtgcatccttgctagtaagtcctgagccatagcaaaca
+907897/1
CCCFFAFFHHGHHFGIIJGHJJJIJJJHHIIFIIJIIJJJJJJIJJ@GHJ
@908009/1
gccagatgccaaagttcttgatcttcactgggctcttctctgggatttcc
+908009/1
CCCFFFFFHHHHHJHIIJJJJJJJJJJJJIHJJJJJJJJJJJIJHIJJJJ
@908316/1
cagagatgaacggagcaaagacagatgcccttcatgatgatcagggaag
+908316/1
CCCDDDDEHHGDHBGBEHJIGGEHGEGGIJGGIDED@F<FGHI@GG?FG
@3621787/1
gtggattttaatgttattattacagcatacataataaaatagaggaagta
+3621787/1
CCCFFFFFHHHHHHIJJJJJJIJJJJJJJJJJJJJJJJJJJJIJJJJJJJ
@3621824/1
atgccatttatcctcgcacgttggcagtaatagtacaagtgaaaagtcac
+3621824/1
:BBFFFFFHHHHHJJJJJJJHIJJJJJHIIJJJIIJIIJHIJJJJJHHGH
@3621922/1
ccacaatctggtctggagagaagatcctcatcttgtatagaggaggcttg
+3621922/1
CCCFFFFFHHHHHJJJJJJJJJJJJJJJJJJJJJJIJJJJJJJJJJJJJG
@2928867/1
ccttgaattccttgatgactgcatagatagaaatcgaactcggtcggatg
+2928867/1
CCCFFFFFHHHHHJJJJJJJJJJJJJJJJJJJJJJJIJJJJJJJJJJIJJ
@2929031/1
ggtgagtcggttgctgtggtgggaggcgtgcgtgagggcctgcaggagga
+2929031/1
BCBFFFFFHHHHHJJIHIJFHIJIJJJJIJIJHIIJJJJJJHHHHFFFDB
@2259385/1
tgtacattgaaaataaaaataaaaaatagcaggggttattgttatgtcga
+2259385/1
@CBFFFFFHHHHHJJJJJJJJJJJJJJJJJJJJJJHIJJJIIJJJJIJJJ
@2259866/1
ccttatttccgacccacaaacaattaagccttgggtaccgtagcctgtaa
+2259866/1
@CCFFFFFHHHHHJJJJJJJJJIJJJJJJJJJJJJHIJJJIJJJJJJJJJ
@4956161/1
ggcttgttttggtagcggcggcgcggtccgtgaggagcatgctcgccatc
+4956161/1
CCCFFFEFHHHHHIJJJJJJJIGFFD=?B?<<??BCBAACCCCCBBDBBC
@4956610/1
caaagataagatgaagaagaggagcaaatggaaaaaaaaattggtgaaaa
+4956610/1
@@@FDFFFGHHFDHJIIIGJJJIJJJIIIGHJJIJJJIJGC@GH=CGGHI
@2260541/1
ctgggcctcttgtatgcgaaggtgttgaggcgcttgtggtggtgcacgcg
+2260541/1
CCCFFDDFHHHHHJJJJJIHIJHHHHJIJJJJJJJJJJJIJJIIJJJJHH
@2930815/1
cccattttgacagcgtcttacttcacgtggtagcgttatcactgtcttta
+2930815/1
CCCFFFFFGHHHHJJIJJJJJJJJJJJHIJFHHJJIJJJJIJIJJIJJII
@4958065/1
tgttgtggaactgcttcacctgtggccggcggcacgcagacgccttgatg
+4958065/1
CCCFFFFFHHHHHJJJJJJJJJJJJJJJJJJJJJHHHFFDEDDDDDDDDD
@4958295/1
gttaggtatatacaagaacaaaccagaaaataggcggagtcctatctcaa
+4958295/1
CCCFFFEEHHHHHJJJJJJJJJJJJJJJIJJJJJJJJIJHHIHIJJJJJJ
@4958539/1
ctttcaagtcggcataacgggccgcgactccgccctcttcctcgggttgg
+4958539/1
@BCFFFFFHHHHHJJJJJJJJIJJJJJJJJJJJHHFFFFEEEEDDDBBDD
@2932010/1
cttcgggcttcaacagcttgttagcttgccattgacctttcctaggagtg
+2932010/1
CCCFFFFFHHHHHJJJJJJJJJJJJJJJJJJJJJJJJJJJJJJJJJJJIJ
@6307821/1
ggcgtgcggtcctcgctgcaggccgactggtggctgccctcgcccgagtc
+6307821/1
CCCFFFFFHHHHHJJJJJJJJJIJJJJJJJIJJIJJJJJJJGHFFFCDBD
@2932611/1
gcttgtggtggtgcacgcgcttgggcagagggaatctgattgtgctgttg
+2932611/1
CCCFFFFFHHHHHJJJJJJJJJJJJJJJJJJJIJJJJJJJJJJJHJJJJJ
@2932878/1
cctgttttggtagcggcggcgcggtccgtgaggagcatgctcgccatcag
+2932878/1
CCCFFFFFHGHHHJJIJJJIJFHFBDDBBBBDDCDBDCCDDDDDDBBCDC
@6308767/1
ctctttacaagtagactcatctttagcacttggttcatcttttgaagatt
+6308767/1
BBBFFFFFHHHHHJJJJJJJJJJJJJJJJJJJJHIJJIJJJJJJHIIHII
@5638032/1
cagtaatagtacaagtgaaaagtcacttgccgatggtagaataaggatta
+5638032/1
CCCFFFFFHHHHHJJIIJJJJJJJJJJJJJJJHJJJFIIIJJJJJJJJJJ
@194707/1
cacgcgcttgggcagagggaatctgattgtgctgttgtggaactgcttca
+194707/1
CCCFFFFFHHHHHJJJJJJIJJJJJJJJJIIJJJJJJJJJJJJJJJJJJJ
@194794/1
cactgaacgaaaagggtacaataattaataattatgtcgcaataccgtag
+194794/1
CCCFFFFFHHDHHJJJGGIJJJJJJJJJJJJJJJJJJJJJJJJJJJJIJH
@5638433/1
gtgctcttgaggtacttgaacatgggctccacttggtcaggccccgtcgc
+5638433/1
CCCFFFFFHGHHCGHJJJJJJJJJJJJJJJJJJJJIIJJJJJJJJJIJJJ
@5638469/1
ccctgatagagacgatttcaccagtggtcttcttgaacttcttcaattga
+5638469/1
CCCFFFFFHHHGHJIGIJIGHIGIHGIHIJJJJJIJJJJJIJJJHIIGIJ
@6309716/1
gcaccatttcatttggattcgtagagtaatctaagacttgtccgagctca
+6309716/1
CCCFFFFFHHHHHJJJJJJJJJJJJJHIJJJJJJJJJJJJJJJJJJJJJJ
@7650775/1
ctcacatgattcatccacaaattccaacccttgcgtttcaaaacaattca
+7650775/1
?@CFFFEFHHHDHHJGIIGIJIGGHHIGGFIIIJJFHHJJIIGHJIIGGI
@7650977/1
atgccagttataaagcatagcccgaagtgctattggcacacaggcataat
+7650977/1
CCCFFFFFHHHHHJJJJJJJJJJJJJJIJJJJJJJJJJJJJJJJJJJJJJ
@908667/1
gtctgtttgtctgtttgtctgttcgtctgtgcgcgctaatctcagaaacg
+908667/1
CCCFFDFFHFHHHGIIJGHIIIIGIHIJJHHIGIIJJJJJHGGIIHGIII
@908880/1
gtttattttgtttttctctgtgatctgtttcttggcatctatagatgtcg
+908880/1
CCCFFFFFHHHHHJJJJJJJJJJJJJJJJJJJJJIJJJJJJJJJIJJIJJ
@6310603/1
gacgcaagaagtaccagaaacgggacttagccacaatctggtctggagag
+6310603/1
CCCFFFFFHHHFHIJJJJJJJJJJJJJJJJJJJJJJJJJJJGIIJJJJII
@4294682/1
gtacatgttgtgtacacctgagcgagactcataacgcagccagatgccaa
+4294682/1
CBCFFFFFHHHHHJJJJIJJJJJJJJJJJJJJJJJJJJJJJJJJJJJJJJ
@5639625/1
ctggcatggtgcctagaggcacgggagtccatccacggctttttcc
+5639625/1
CCCFFDFAHDFHFIHJJJGGIIHGHGGBFFHGGIGEFHIIIJIIJI
@7651776/1
atgcactacatttccgtccatcattttgtcaacgaactcttctgaagtat
+7651776/1
CCCFFFFFHHHHHJJJJJJJJJJJJJJJIJJJJJJJJJJJJJJJJJJGHJ
@6310954/1
ccagtggtcttcttgaacttcttcaattgacgcaagaagtaccagaaacg
+6310954/1
CCCFFFFFHHHHHJJJJJJJJJJJJJJJJJJJJJJJJJJIJJJJJJJJJJ
@5639867/1
gtgcaatttcttcatgtgtggtcattacactccaatctatatcgtaacca
+5639867/1
CCCFFFFFHHHHHJJJJJFHJIJJJJJJJJIJJJJJJJIJJJJJJJJJJJ
@7652148/1
gtgctgggcctcttgtatgcgaaggtgttgaggcgcttgtggtggtgcac
+7652148/1
CCCFFFFFFHHHHJJJJJJJJIIJJHHIJJJJJJJJJJJIJJJJJHIJJJ
@196526/1
attgcatctgtgaggggcgtcgggtcacattacatactctgtatttcctc
+196526/1
;=?DFFFFGHHHHJJJJJJIIJJJGHHIJIJJIJJ=EHIJJHEHHHHHFF
@909950/1
cgttgatgtcgcaagatagtgagacattcactttttagtcataatcttca
+909950/1
?<:ADB?DCFDFHIIB@FHHHIIHGGCG?E@GCGGHGIH4?DDGHHGEHG
@909956/1
ctcttgtctgtgttgttgcacgcgcacggtggcggcgtaccgcgagggg
+909956/1
CCCFFFFFHHHHDHIJJJJJJJGIIIIIIFHGIIIIFDDD?BDDBD87<
@910088/1
ttgtgaaactgcgacaccttgtggctgtgacttgtagtcaaggtgg
+910088/1
@CCFFFFFGHHGHJJIJJJJJHIJJJJFGGIEIGFHE?DFHIJH@G
@5640543/1
tcactctgcaatcctgcctcacatgattcatccacaaattccaacccttg
+5640543/1
CCCFFFFFHCDFAEHGJJIGHIJJJJJJIIJIJJJIIEHHHCHHHGGIJJ
@7652492/1
gccttgggaagcctttgtgcgccacatcaatgttgataaaggctttattg
+7652492/1
@CCFFFFDAHHHHIIIIHIIIIGIIIIIGHIEHIAHIIIIGIIIIIIIIG
@6977849/1
gcgtcccgtacccatagcaacaagatcagcgactgtcacacggtagcg
+6977849/1
@C@DFFFFHFBFD@CEBEHDEGHGHCHHGIIDHGIDBGGBGFFIE@>A
@6311686/1
ccagttcatatttgggcacagttcctcgacgagcaagtagttcttgaagc
+6311686/1
CCCFFFFFHHHHHJJJJJJJJJJIJJJJIIIIIJJJJFHIIJJJJJIJIJ
@910487/1
tgcacgcgcttgggcagagggaatctgattgtgctgttgtggaactgctt
+910487/1
CCCFFFFFHHHHHJJJJJJJJJJJJJJJJJJIIJJJIJJIIJJJJJJJJJ
@5640877/1
cttggtacaaagcaaaggtcgggcagttcgt
+5640877/1
@@@DDB?:A??CF9E?<AAA@GG8?C:D??D
@4296027/1
gggctctcaggcaggcaagatgggcatagtaggtaggcgtagggtaagac
+4296027/1
CCCFFFFFHHHHHJJJJJJJJJJJJJJJJIJIJFHIJJJHIJJJFHIJJJ
@910822/1
gccagatgccaaagttcttgatcttcactgggctcttctctgggatttcc
+910822/1
CCCFFFFFHHHHHJHJJJJJJJJJJJJJJJIJJJJJJJJJJJJJJJJJJJ
@910853/1
cttgtattcaaaagaaaacctagaatcactggttcaaattcaaataaaat
+910853/1
@CCFDFFFHHHHHJJJJJJJJJJJJJJJJJJJGIJJJJJJJJIJJJJJJJ
@5641574/1
gtttgtctgtttgtctgtttgtctg
+5641574/1
:==BB2=BFFCFFB<FGHHHIAH:C
@2263481/1
cttaaaaaccgcatttcatatttgtttgtttgtatataacgtgtattaca
+2263481/1
@BCFFFFFHHHHHJJJJJJJJJJJJJJJIIJJGIIJJJJJJHIIJJJJJJ
@1607428/1
gggcacagttcctcgacgagcaagtagttcttgaagcacagacacaggtg
+1607428/1
@@@DDFBEFFHFDGIIIIGGIIIECFG??FGIIIGICGHBGGIIIGIIIG
@2933637/1
cggctgaattgcagcatcttgtcgagaacatgaagccgctttggtttacg
+2933637/1
CC@FFFFFHHHHHJJJJJJJJHJIJJJJJJJJJJJJJJJJJJIJHIIJJI
@911910/1
ctagccgatacgattatgaagacgaagcggacgtcacggtaagcattcat
+911910/1
CCCFFFFFHHHHHJJJJJIJJJJJJJJJJJJJJGIIJJHHHHFFFFFFEE
@911915/1
cactctgcaatcctgcctcacatgattcatccacaaattccaacccttgc
+911915/1
CCCFFFFFHHHHHJJIJJJJJJJJJJJJJJJJJJJJJJJJIJJJJJJJJI
@1608038/1
tcccatgtcacggtagcactgagtgacggcacctccgacactgaggtcac
+1608038/1
CCCFFFFFHHHHHGIJJJJJJJJGHJJIJJIJJJJJIJJJJJJJJIIIJJ
@1608486/1
attttgtttttctctgtgatctgtttcttggcatctatagatgtcggtgg
+1608486/1
@CCFFFFFHHHHHJJJHJJJJJJJJJJJJJJJIJJJJJJJJJJIJJJGIJ
@2934724/1
ccatgtaccacgcctgggatgccacccggcaccactcccgggtgaggatg
+2934724/1
CCCFFFFFHHHHHJJJJJJJJJJJJJJJJJJJJJJJJJJJJJHIJJJHHH
@1609460/1
atcaggacctgcaccatgcaccgccatgccatgtaccacgcctgggatgc
+1609460/1
CCCFFFFFHHHHHJJJJJJJJJJJJJJJJJJJJIIJIIJIJJJJJJJJJI
@4960750/1
ggccgagcgcttcggtactgttgtggaaatagtgtactataagtcgtatg
+4960750/1
CCCFFFFFHHHHHJJGIIJJHJJIJJJJJJJJHIHIIJJJJJJHHIGHJJ
@4961232/1
caaagcattctgggctgcagatgactgtgcatccttgctagtaagtcctg
+4961232/1
CCCFFFFFHHHHHJJJJJJJJJJJJJJJJJJJJJJJJJJJJJJGIIJJJJ
@6313795/1
gtcgatgtcgaacccaaaaatgtaattaactttttttttgtctgtttgtc
+6313795/1
CBCFFFFFHHHHHJJJJJJJJJHIJJJJIJIJJJJJJJJIIJJIJJJHHH
@198414/1
ccgtttccaatctccaagacaggaggctccagtactttagctttgacagt
+198414/1
BCCDFFFFHHHHHJJJJJJJJJJJJJJJJJJIGIJJJIIJJJJJJJJJJF
@4297723/1
gataaagataagtataggctcaaaacctaacgacatcaatcaccagctta
+4297723/1
CCCFFFFFHHHHHJJJJJJJJJJJJJJJJJJJJJJJJJJJJJJJJJJJJJ
@4961500/1
gtcttcttgaacttcttcaattgacgtaagaagtaccagaaacgggactt
+4961500/1
@@@FFFFFHHHHHJEHHIIIJJIGIIIJIJIIJFHGGHIIJJJJGIHIJH
@6314101/1
cttggtacaaagcaaaggtcgggcagttcgtcaacaagacattactagct
+6314101/1
CCCFFDFFHHHHHJJJJJIIJJJJJJHJJJIJJJJJJJJJJJJJJJJJJJ
@198652/1
cccaactgtcctccggtactaacgatcaaatcgatcatgggtccataatc
+198652/1
CCCFFFFFHHHHHJJJHIJJJJJJJJJFGHHGHIJJJJJJJHIJJJJJJJ
@4298160/1
ctaaattgttctatcttcatcctaccagccagattgaacctttctccagc
+4298160/1
CCCFFFFFAFHHHJJJJJIJJIGHJIIJJJJJIIGJIJIIIJJGGJIJJJ
@6314427/1
cattaacatatcttacaaattacagaatcattatcccttgtttataagtt
+6314427/1
CCCFFFFFHHHHHJJJJJJJJJJJJJJJJJJJJJJJJJJJJJJJJJJJII
@5641893/1
cagtaatctaccccgtcttcaccgctgtaaccaccaacagtgacagcaca
+5641893/1
C@@FFFFFGGGHHGIJJJJJJHGIJIJJIGIJGJGIIJJJJIJIJGGGIJ
@6314935/1
gcgtgcaggatcctcgtcattgcctggcatacaaggcaaagcaccgacga
+6314935/1
CCCFFFFFHHHHHJJJJJJJJJJJJJJJIIJJJIJJIIJJJJJIJJJJJJ
@3623066/1
ggatagctggacaaggcactggcaacgaccaatcatggacttttcttcaa
+3623066/1
CCCFFFFFHHHHHJJJJJJJJJJJJJJJJJJJJJJJJJJJJJJJJJJJJJ
@6315219/1
cccatagcaacaagatcagcgactgtcacacggtagcggaaggtggg
+6315219/1
CCCFFFFFHHGHHJJJJJJIJJJJJIIJIJJJJHIJJJJIIJG=FHI
@7652843/1
agctagctgagaatatttttttccgtttaatgctcagcatgttaaataac
+7652843/1
@@CFFFFFHHHGHJIJJJJJIJHIDBBDGIJDHIJIGIJJJIIIGIIJJJ
@5642753/1
cccgtttagcagcttcatccagaggcaagcgctccaagttgcttggaggc
+5642753/1
CCCFFFFFHHHHHJJJJJJJJJJJJJJJJIJJJJJJJJIIJJJJJJJJIJ
@7653043/1
tgatgtcgcaagatagtgagacattcactttttagtcataatcttc
+7653043/1
CCCFFFFFHHHHHJIJGIIJJJJIJJJJJJJJJJJJJJJJJJJJJJ
@6315644/1
agcaaatggaaaaaaaaattggtgaaaagaatcacaagtaagatactgca
+6315644/1
CCCFFFFFHHGHHJJJJJIJJJHHIJJJJJJJJJJJJJHIJJJJJJJJJJ
@6315715/1
cgcgtatagacattttgctaccaaaacccacttatatacgacaacttaac
+6315715/1
CCCFFFFFHHHFHIJJJIJJIJJJJJJJJJJJJJJJJJJJIJJJJJJJJJ
@6315937/1
ctccggtactaacgatcaaatcgatcatgggtccataatcattcctggaa
+6315937/1
CCCFFFDDHHHHHJJJJFHIHGIIJJJJJJJGHIJJJJJJJJJJJJJJJJ
@5643233/1
agcatacataataaaattagaggaagtaggtgctgggcctcttgtatgcg
+5643233/1
CCCFFFFFHHHHHJJJJJJJJJJJJJIGJJHJJJJJJGHJJJJJIIJJJJ
@200134/1
ctgtggccggcggcacgcagacgccttgatgacctccactttgatgatct
+200134/1
BBCFFFFFHHHHHJJJJJJJJJJJHHHHFFFFFFEEDEEDDDDDDDEFDE
@5643270/1
ataaagataagtataggctcaaaacc
+5643270/1
;?;DDA?DBDDA<E>>C><CDFH@BF
@5643276/1
gtgctgggcctcttgtatgcgaaggtgttgaggcgcttgtggtggtgcac
+5643276/1
@@@FFDDFDFHHHIJHEBHGIDIHIFHFGGIIIJJJGJIJJGCHGB@CHI
@7653717/1
caccacagttccagtctcaggcacattgccattagtagactgatcagccg
+7653717/1
CCCFFFFFHHHHHJJJJJJJJJJJJJJJJJJJJJJJJJJJJJHJJJJJJJ
@2266128/1
cttcacctgtggccggcggcacgcagacgccttgatgacctccactttga
+2266128/1
@CCFFFFFHHHHHJJJJJJJJJJJJJJJHHFFFEEEEEEEDDDDDDDDDC
@5643553/1
gataaagataagtataggctcaaaacctaacgacatcaatcaccagctta
+5643553/1
CCCFFFFFHHHHFHIJJJJJJJJJJJJJJJJJJJJJJJJIJJJJJIJJJJ
@6979873/1
caccagtggtcttcttgaacttcttcaattgacgcaagaagtaccagaaa
+6979873/1
@@CFFFDFHHHHHJJJJJJJJJJJJJJJJJJJJJJJJJJIIGHFHIIJJJ
@2266297/1
gtttatgaatttttcaacttcttgcggcgcgaagaagccaggcaccataa
+2266297/1
BBCFDFFFHHHHHJJJJJJJJJJJJJJJJJJJJJJJJJJJJHHHHFFFFE
@4300301/1
ggaactccaatcctttactcgaatagtcttttctaaattgaacagtgcga
+4300301/1
CCCFFFFFHHHHHJJJJJJJJJJJJJIJJJJJIJJJJJJJJJJJJGIJJI
@3624700/1
tcatcgttctcagcatggtaagaaggtggcggccagaatctagacatgca
+3624700/1
CCCFFFFFHHHHHJJJJJFIHIJJIJCGIHHHIHIJJJJJJJJJJJJJJJ
@5644216/1
ctgcaaagttaaccatcttgtattcaaaagaaaacctagaatcactggtt
+5644216/1
@@@DDD:DFDF?FFDF><DH:C?D:F>HFE=<FFEEFF@DFIC>FFEEII
@4300750/1
gtgggtatgttattagtgttggattttacaaagtttaccagatacattaa
+4300750/1
CBCFFDEFHHHHHJJJIIJIJJIJJJJJJJJJJHJJJJJJJJJJJJJJJJ
@912828/1
gtcacggtagcactgagtgacggcacctccgacactgaggtcacggtact
+912828/1
CCCFFFFDHHHHHJJJJGHIJJJJJJJJJJJJJJJJJJJJGIJJJJHIHH
@3625675/1
ctgttgtggaactgcttcacctgtggccggcggcacgcagacgccttgat
+3625675/1
?@@DDDDBDAFHHIIIIIIGIGGIIIGHHI<@GGG4ADBFACDDBDBDCC
@6981403/1
taataaattaaaaattaattaaaaaaacattgtccagcggacaaaattgt
+6981403/1
C@CFFFFFHHHHHIJJJJJJJJJJJJJJJJJJIIJJJJJJJJJJJJJJJG
@1610143/1
ggggttattgttatgtcgatgtcgaacccaaaaatgtaattaactttttt
+1610143/1
@BCFDDFFHHHHHJJIJJJJJJJIJJJJJJJJJJJJGIIJJJJJIJJJJJ
@2937579/1
gtttactttaaaagttgctcatgcacgcaaagcttcagattcaacatcta
+2937579/1
CCCFFFFFHHHHHJIIJJJJJJJJJJJIJJIJJJJJJJJJJJJJJJJJJJ
@2937897/1
gtgctgggcctcttgtatgcgaaggtgttgaggcgcttgtggtggtgcac
+2937897/1
CBCFFFFFBFHHHJJJJJJJJIIJJEGHIIIJJJJJJJJJGJGHFAAHGI
@914641/1
gtttacgttccagttctcgattatcgaacttttcgccatgagtaagcgat
+914641/1
CCCFFFFFHHHHHIJJJJJIJJJJJJJJJJJJJJJJJJJJJJHIIJJJJJ
@6982960/1
ggatgcggttttcacgaatatattgtgggatgcttaaatttacatttagt
+6982960/1
CCCFFFFFHHHHHJJJJJJJJJJJJIJJJIJJJJJJIJJJJJJIJJJJJD
@1611841/1
[truncated: 1,974,818 more chars]
