# Supplementary material for: Identification and comparison of key RNA interference machinery from western corn rootworm, fall armyworm, and southern green stink bug
Source: PLoS One. 2018 Sep 5;13(9):e0203160. doi: 10.1371/journal.pone.0203160 (PMC6124762; doi:10.1371/journal.pone.0203160)
Supplement: S2 File — (TGZ) [file pone.0203160.s012.tgz › data/fastq/faw/8_Adult-male_AM_Rep1_aligned.fq]

@144/1
ctttatacatttcggcatggcgatcatgtcgatggcttggtttattccca
+144/1
@@@FFFFFFHGHFGBGIIGDHGFHIJJJJIGGHEIIBGGGFHICGGFFGC
@2589584/1
gcttggtacaaagcaaaggtcgggcagttcgtcaacaagacattactagc
+2589584/1
CCCFFFDFHHHHHJJJJJJHIJJJIJJIJJJIJJJJJJJJJJJIJJJIJJ
@334/1
aatctgattgtgctgttgtggaactgcttcacctgtggccggcggcacgc
+334/1
BCCFFFFFHHHHGJJHJJJJJJJJJIJJJJIIJJIHIJJJJIIJJHFDDD
@1562140/1
gccgccaattcactgttcattacctgtgaaaactgtccttcagatacacc
+1562140/1
@@BFFFFFGHHFHJJHGHHIJIIJJIIIIICGIIIIJDGEFGHHIJG@GH
@6693090/1
cgcaagaagtaccagaaacgggacttagccacaatctggtctggagagaa
+6693090/1
@@@ADD?DFFDFFGDHGIEFEGAFFGEIIGIEGGIGIIIIIIGIBHEHII
@1044752/1
ggcgcacagggcacgcttgcgcatgacatctatacatgccattggcgttc
+1044752/1
@@?DFDDDFADFHGGBDEGGGFEH??B3BGGEIAHG>HHIGIJ93CBFGC
@4636656/1
gtgttgaggcgcttgtggtggtgcacgcgcttgggcagagggaatctgat
+4636656/1
@@@DDD8DH<FHHIIHIIIIIFHIIGIIIIIIIIIIIIHGHHHHEEEEEE
@2076775/1
gagactcataacgcagccagatgccaaagttcttgatcttcactgggctc
+2076775/1
@@@ADFEDFHHDBGIGIFIGI3FAGGE9F@FCGIIDGIIIGIFI9FADCH
@5661832/1
accgcatccaactcggatcagccgtttctgagattagcgcgcacagacga
+5661832/1
CCCFFFFFHGHHHJJJIJJJJJJJJJJJJJJJIJJJJJJIJGJJHHFHFF
@6174084/1
ccatccacggctttttccagatccactcttgctccatggtccaggagcag
+6174084/1
C@@FFFFFFDHHFIJIIJJGHGHEFEGGHDCEGIHE9B?09??DF=D?D;
@7714505/1
gccattgatacagagtgtgctaaacattttgacgaattcttgccacaatc
+7714505/1
CCCFFFFFHHHHHIJGHGIIJJJJJJJJJJJJJJJJJJJJJJJJJJJJJJ
@1045555/1
gagagaagatcctcatcttgtatagaggaggcttggg
+1045555/1
?;?DD;;AA2AD?3:22<?F<CADFEA3C=FD3:D??
@2077168/1
gcgccaccgacatctatagatgccaagaaacagatcacagagaaaaacaa
+2077168/1
CCCFFDDDHDHHFIJBGGIGIJIIGGIGIEDHGGIJJI@FGGII>@GHJJ
@5662379/1
ctagttttctcttttaatattataaatagttatttgatcacacactgatg
+5662379/1
@@?D=A?AAD?CFII@FGD@<HFGE?FHEA?FHHECFHBH@G>DGHB?4F
@4637853/1
tcgcaaatcaaataatcctctatcaagtgctcgttttgttagacttcagt
+4637853/1
CCCFFFFFHHHHHJJJJJJJJJJJJJJIJJJJJJJJJJJJJJJJJJJJJH
@6694888/1
cgggaattttgtttggtatctgataccgacacatggtaggttccatggat
+6694888/1
@CCFFFFFHHHHHJJIFHHIJJJJJJIIIJIJJJJIHEHDDHIIIJJIJJ
@7715653/1
ctacgatcatcactgtcgtgtcctttatacatttcggcatggcgatcatg
+7715653/1
CCCFFFFFHHHHHJJIJJHJIIIJJJJJJJJJJJJJJJJJJIIJJJJJJJ
@3101423/1
atccactcttgctccatggtccaggagcagcag
+3101423/1
@@@DDDDD?DBDFHGGGIEIGGIIIG;FDGEG>
@3101881/1
cgagccgtgccttttattgcttggtgagacacgagataaaagtccaattc
+3101881/1
CCCFFFFFHGHHHJJJJJHIIJIJHIIJIJGIJJIGGJJJJI?FIJIJJI
@6175923/1
ggagcttggtacaaagcaaaggtcgggcagttcgtcaacaagacattact
+6175923/1
CCCFFFFFHHHHHJJJJJJIJJHHIJJJJJIJJJJJJJJJIJJJJJJJJJ
@4638828/1
atccactcttgctccatggtccaggagcagcagcgtgcgcaggttcaggc
+4638828/1
CCCFFFFFHHHHHJJJJJJGIHIJGIJJJJJJIJJDGIJIIJIFHJJJJI
@6176107/1
ggatgcttaaatttacatttagtgtttgtttcatgtcaatcggttcataa
+6176107/1
CCCFFFFFHHHHGJIJJJJJJJIIFIJJHIJJJJJIJJJJJJJHGJJJJJ
@6176495/1
gtgctgggcctcttgtatgcgaaggtgttgaggcgcttgtggtggtgcac
+6176495/1
B@@FFFFFHHHHHJJIGIJJJHHHJFHHHIJJJIJJJJJIIJIIGGIJGI
@5146526/1
gcttgaacttaccccacgaaaaatcttacgaggttcgtgctggg
+5146526/1
?8=DDADDDDDDD;AC:C@EEAD9C@99DDDDDD?<:/BD1=BC
@6176637/1
gtgccttttattgcttggtgagacacgagataaaagtccaattcagacga
+6176637/1
C@CFFFFFHHHHHIJJJJHGIIJIJJJHIGIIIIJJFDGIIJIIGGGIJJ
@1047539/1
cccacaatatattcgtgaaaaccgcatccaactcggatcagccg
+1047539/1
@@@DDDDD?FBHDDH?EEHHIIIEA??C??CDDHE=60??FHHG
@3103094/1
gccgtttctgtaccaataggaacaatact
+3103094/1
???DDDD?D:DB42CEE<AFFIIIIIAAC
@520765/1
cgcaagaagtaccagaaacgggacttagccacaatctggtctggagagaa
+520765/1
CCCFFFFFHBFDHIIGIIIJIEIIJJIHIIJIJGIIIHIJGIIJGGGHGG
@3103420/1
gtttggtatctgataccgacacatggtaggttccatggatttaggagcac
+3103420/1
CBCFFFDDHHHHHJJJJJJJJJJJJJHIJJGIIJIJJJHIJJJJIIIJJJ
@7205609/1
gtgacttgtagtcaaggtggagattttactatctttcaagtcggcataac
+7205609/1
BBCFFFFFHHHHHJJJJAHHIJIJJJJJJJJJJJJJJJJJJJJJJJJJJI
@1562675/1
gtgcacaatatccgtgtcgaccactgtgcctggttccacgttatattgga
+1562675/1
??=DBDFFHGHB?GCEFFGIIGIIJGFDGGIJGIIIGGIC??DDIGGIEI
@1562684/1
gtcactgcagcgatactgggaacattcgactgatccggtgagggatgcgt
+1562684/1
@C@DBDD>BDDD1CFGHHECFCEGHID?E=GBB<BD8?8?;?BDHHEGGD
@3614125/1
tggatggagtgagcacgggctctgtgcctggctcccatgtcacggtagca
+3614125/1
CCCFFFDFHFFHHIJJJJJJJJJJJJJJJJIJJJJJJJJJJJJJJFHIJJ
@3614145/1
gggctatgccatttatcctcgcacgttggcagtaatagtacaagtgaaaa
+3614145/1
CCCFFFFFHHHHHJJJJJJJJJJJJGIJJJJJHJJJJJFIIJGJHIJJJJ
@4126676/1
gggatgcttaaatttacatttagtgtttgtttcatgtcaatcggttcata
+4126676/1
CCCFFFFFHHHHGIJJJJJJJJJHHHJJJHIJJJJJJJJIJJJJHIJJJI
@1049307/1
ggtacatctagagtataaaaaaatgataaattccgtcactattcta
+1049307/1
BBBDFFFFHHHHHIGIJJJEGHIGCAGGDEHCHIJHJCH@@<@G@C
@7715877/1
tgggaacattcgactgatccggtgagggatgcgtgacgtcagcccctacg
+7715877/1
CCCFFFFFHHHHHJJJJJJJJJJJJJJJJJJJJJJJJJJJJJJJJJJIIH
@1049583/1
tgatttcgatgaaacttggtataattaacttattatcctggacataaaat
+1049583/1
@@@FFFFFFFHGDGIJIIFFHHDHJI3AED<CCCFI?FGGIJGEHIAGHG
@7716062/1
gccgctttggtttacgttccagttctcgattatcgaacttttcgccatga
+7716062/1
CCCFFFFFHGHHHIJJJJIJJJIJJJJJHIIJJJJJJJJJJJJJJJIIJH
@6179448/1
gctaaatctaattaagaaggaggtgggtatgttattagtgttggatttta
+6179448/1
CCCFFFFFHHHHHJJJJJIJJJJCFHIEGGIIJJJJJJFHHIJJGIIJJJ
@3615176/1
gtggaactgcttcacctgtggccggcggcacgcagacgccttgatgacct
+3615176/1
CCCFFFFFHHHHHJJJJJJJJJJJJJJJJIJJJHHFFFDDDDDDDDEDDD
@6180263/1
gcgtagggtaagacacggatctcatacaccgtgaatataagtggcaaagg
+6180263/1
@CCDFDDFDFDDHJIGDEDGHIIIIIIEHCHDEGGGGGIJJDCGICHJGJ
@7717003/1
ataatcttcagatactccaaagcattctgggctgcagatgactgtgcatc
+7717003/1
@CCFFFFFHHHHHJJIJJJJJJJJJJJJJJJJJJJJJJJJJJJJJJJJJJ
@6695388/1
agtagactcatctttagcacttggttcatcttttgaag
+6695388/1
==::DDDD?:ACCFH@FFBFHAHB<CH@C>9ACDB?C1
@5665012/1
tttaaaaatacatctggcaacatcttctttggttt
+5665012/1
@@CFFFDFHGAFHHEEGIHIIGIIJGICHHGI?FH
@1051157/1
ctggtctggagagaagatcctcatcttgtatagaggaggcttgggctcgc
+1051157/1
B@@FDDEFDHHHHIIIIIIIJJIJIIJEBHIGIIEIFBGHGG@FEC;?AE
@6181540/1
ggtgcacgcgcttgggcagagggaatctgattgtgctgttgtggaactgc
+6181540/1
@@@DDDDFHGHHGJJIIIJJJJJJJIJGIIIJJGHGGGIJJJJIGGIJII
@1051715/1
gtcacggtactcgcggtacatgttgtgtacacctgagcgagactcataac
+1051715/1
CCCFFFFDHHHHHJJJEHIJJJIJJJIJJJDGGHIJJJJJJJJJIJJJJH
@7718434/1
ctgttggtaagtaaatgatagtattatgtttatcggcaatttcttcaagt
+7718434/1
CCCFFFFDHHHHHJJJJJJJJIIJJJJJJJJJJJJJJJJJJJJJJJIHIG
@7718635/1
gccacatcttgtaagcagcctgacgcttagcaagtttcttagacttgcca
+7718635/1
CCCFFFFFHHHHHJIHIIJJJJIJJJIJJJJJJJHIJJJJJIJJGIJIJI
@6182394/1
gggcatagtaggtaggcgtagggtaagacacggatcgcatacaccgtgaa
+6182394/1
CCCFFFFFHHHHHIJJJJIJJJJHGJJJJJJJJIJJJIJJJJJJJJJJII
@7718866/1
gtaacccaagtttgacgacataagatgcgaaggtaacattattgacgagt
+7718866/1
@@@DDFDFGGFHHJGIIJJIJJJJJFIJJIIJI?DGIGIIIIGGGIIIJ5
@521791/1
ggacaaaattgtgaatctaaaccattctcagatccccttgaacacacaca
+521791/1
CCCFFFFFHHHDHIJJJJJJIJJJJJJJJJJIIJJJJIJJJIIIIJGIJJ
@2591673/1
tcataaataaaaaagttatgtcaaattaaagaatcacgtcgaacattcta
+2591673/1
@@@DAAADHHHF>EF?EB<BACHIEHCFCFGCHAABHIDF>GCAG@<FCD
@521899/1
cgggcttattctgcatacctgccatgcgctggtaagcgctatggactgcc
+521899/1
@@@DDDFDDFBDF>FFHI@EFEHGEGEGAFGGCFGHEIGCGHDG?FGGGG
@1052633/1
gtccgtttttaaactattttttcaatgcccaaagtgagtatacatctatt
+1052633/1
@@@DD2=BFDFD?FGIGEIIBBFG>H99EHEAF919<<BBF>GBGEHG<F
@1052825/1
ggtgttacctgcaacttggccaggttagggccaacagattgtttgagatg
+1052825/1
?@=BDBFDHGHDFGHGIGGIGGFIHEGGEB@EFH=FD3<DD:DEHCEGGE
@6183208/1
ctcataacgcagccagatgccaaagttcttgatcttcactgggctcttct
+6183208/1
@CCFFFFFHHFHHIIJIJIIJEIIJGHIIIHGIIIJJJJIJJJIJJIJJI
@5149080/1
catgagtaagcgatcgggctctcaggcaggcaagatgggcatagtaggta
+5149080/1
@<@FFEDDHGDHHBGGGGIIIIIEDHIGIIIIGIIEIIIIIGGIFGHI@F
@522490/1
ccctaagtgagtatacatctattaaattcaaacgcagagctcattatgtt
+522490/1
CC@FFFFFHHHHHJJJJJJJJJJJJJJJJJJJIIJJJJJJJJIIJIJJHI
@4640709/1
cctcatcttgtatagaggaggcttgggctcgctctccgaagggagcttgc
+4640709/1
@C@FFFFDFDHFHHJJGBHIIIIIA=FGEBCAFDHCHGHHHIIJJIFHI?
@6183977/1
ccgcgacttcgttcgcgtggaatagtgacttccggcaaatttttggtttt
+6183977/1
CCCFFFFFHHHGHJJJIIJJJJJJJHGJIJJJJJJJJJIJJJJJHHBDFF
@6184161/1
cgcatacaccgtgaatataagtggcaaaggtagtaagtcagctgttccac
+6184161/1
@@@DDDABDCAA?CDHIGGC:FFGHI@HGH?E@FFDH?:@?B?DGIIG>G
@2078232/1
gcaaagataagatgaagaagaggagcaaatggaaaaaaaaatt
+2078232/1
@@CDDDDDDFH<FHIHGEGHJJIIIIIGGHIGHHGIIGGII2C
@5150105/1
cgattatcgaatttttcgccatgagtaagcgatcgggctctcaggcaggc
+5150105/1
@C@DDFFFHDHGHIJIIJIIJJJIJEEFHGIJIIIJJIIJIJJJJIJJJI
@2078800/1
gaggggaacacagtttgagttgggggtcgcacgtcatattccaaggtagt
+2078800/1
CCCFFFDFHHHHHIJJJJJIIJJJJJGIJJJJJHJJJJJHGHHHHFBEFD
@5150765/1
tctttgtataccttcaggtgatcgaacatcatgtcttcaaactccactat
+5150765/1
<?@DDADFHHGGHIIGIIGGFHGGIIIGGEGHGHCDHIACF@GEGHIIEG
@5150776/1
cctcgtgttcttcaatgggttcacgttaaaaccaacaacgaaatcgtgtt
+5150776/1
CCCFFDDDFHHHHJJJJJJFHIIJJJHIJJJIJJJJGJJIJGIJJJDFDH
@4128373/1
cttgaacttcttcaattgacgcaagaagtaccagaaacgggacttagcca
+4128373/1
8?@BDDDDF8DFDHGBAFHCGIDGEGGCGGE@F?FHBHE=FAG@FEC>C=
@1566664/1
cactgagtgacggcacctccgacactgaggtcacggtactcgcggtacat
+1566664/1
CCCFFFFDFHHHHIIJJJJJIIIJJJJIJJJJJJJJJIIIJJJJHHFFFF
@1055458/1
ttacagatgaactcccgtcgatgaccagcagaaggcgtgttaccgaccag
+1055458/1
CCCFFFFFHHHHHJJJJIIJIJIJJJJJJJJJJJJJJHIJIJJJJJJJJI
@1055634/1
cataatcattcctggaatccgtgtcgacggcgatgagagcccacgatgta
+1055634/1
CCCFFFFFHFG?FHIIJJIIIGGCGHGIEFHJIJJJIJJJJJJJHHFFFF
@6186352/1
atcaaacgctattaattcattagcgaaaaacttatttttcacttttaaaa
+6186352/1
@@@DDDDDAHF:CEGGIIIC<C<?GGGGGIIGCGE9DBFGHGG@FGFH@E
@1055790/1
cccgtacccatagcaacaagatcagcgactgtcacacggtagcggaaggt
+1055790/1
8??DDDDFFHHFHJDHHHIGGIFEEGIGIGG?FEHEGII6?FGEHGGHH.
@7210790/1
acaatatattcgtgaaaaccgcatccaactcgaatcagccgtttctg
+7210790/1
CCCFFFFFHHHHHJJJJJJJJJJJJJJJJJJJJJJJJJJJJHJJJJJ
@5666879/1
cgctgagtaaaacaatccgaatctaatattacataactaatcctaggacc
+5666879/1
@@@DDDDA?FHDFEHIIGGCDA2CEHI@HHHHCHIFEIGIGGIC>DFHEF
@7211258/1
ggcagttcgtcaacaagacattactagctgagaatatttttttccgttta
+7211258/1
CCCFFFFFHHGHHJJIJJJJJJIJJIJJJJJIJJJJJJJJJJJJJJIIJI
@4129680/1
gttcactgtgtacaattatgtaataactgggtattcagttcttaagatac
+4129680/1
@@@DFFFFHHFHFGIIJGIIJIIIJJIIEIIJJGIJFGGIHIJIIJGIGI
@4129759/1
atttagtttaaaaagtgacttgtacttgaaagaaaaataaaggaaacaaa
+4129759/1
BCCFFFFFHHHHHJJEHIIJJJHGJJJJIJIJHIJIIJJJIJJJJJJIJI
@6187556/1
tggcacactgtttagaagtattgggaactgtattctatgtttcctaaccc
+6187556/1
;=@?D?D>F?2<CAC?FBB>FHHFD:;F9A?AGHIIF@CG@FFHIGGIGB
@4129963/1
ggcctcttgtatgcgaaggtgttgaggcgcttgtggtggtgcacgcgctt
+4129963/1
CCCFFFFFHHHHHIFBFFIHIHHHIIIGIJJJJHIDDAGHHIEIJIHFFD
@1057017/1
catacaccaaaatattttttacgatttttgtctgtctgtctgtctgtccg
+1057017/1
???DDDD:DDDDD9EE:A:1CEE8:?1?DD8?DBBD??0?BDDABD/9BB
@1057119/1
cttgggcagagggaatctgattgtgctgttgtggaactgcttcacctgtg
+1057119/1
BCCDFFFFHHHHHJJJJJJJJJIIJJJIHIJJIJJJIGJJJI4BHIJIHJ
@2592032/1
aagtgctgtctgtacattgaaaataaaaataaa
+2592032/1
18?=A8B;==4CA:2<AFH93ACIHHIIF>D92
@6188350/1
gtacattgaaaataaaaataaaaaaatagcaggggttattgttatgtcga
+6188350/1
CCCFFFFFHHHHHIHIJJIJJJJJJJIIIJJJJJIGHIJJJJJJJJGIIG
@3107183/1
ggcaacatcttctttggtttgtcaggcgtaatgctaacgtcatagcgata
+3107183/1
CCCFFFFFHHHHHJJJJHJJJJJJJJJJHJJJJJJJJJJJJJJJJJJJJJ
@4130261/1
gtcttcttgaacttcttcaattgacgcaagaagtaccagaaacgggactt
+4130261/1
CCCFFFFFHHHHHJJJJJJJJJJJJJJJJJJJJHHIJJJJJJJJJJJJJJ
@4130530/1
cttctttaataggacaagcgattggcattacgattgtgacaagttttcgt
+4130530/1
CCCFFFFFHHHHHJJJJJJJJJJJJJJJJJIJJIJJGIIJJJJGIJJJIH
@3617753/1
gcgggtcggacgagccgtgccttttattgcttggtgagacacgagataaa
+3617753/1
C@CFFFFFHGGHFE<FHHHIJJJIJEIGIIGJJI=FIJIIIGFEDFDECE
@2810/1
gttcttttttcagccctcatacaaaccgtaaaggcggaatatccaagtct
+2810/1
CBCFFFFFHHHHHJJJJJJJJJJJJJJIHIJJJJJJJJJJJJJJJJJIJH
@3053/1
ctgtcgtgtcctttatacatttcggcatggcgatcatgtcgatggcttgg
+3053/1
@CCFFFFFHHHHHJJJJJJJJJJJIJJJJJJJIJJJJJJJJIJJJJIJII
@6699094/1
gtggttcttcaacttgggctagcagggaattggtagcaacttgaatgtga
+6699094/1
BBBFFFFFHHHHHJJJJJJJJJJIJJJIJJJJJIJJJJJJJJJIIJJHHH
@3619353/1
ctggcgtaaaataacgtcaatacattggatc
+3619353/1
?=@:ADDDHDB<:CABCBEHEGHII>@FG@<
@1058586/1
gcataccacaatatattcgtgaaaaccgcatccaactcggatcagccgtt
+1058586/1
@@@?D;DBFFHF?FAGGBCEFEFHGFGHDEDG;DHGFFHFGGFAFBFHAG
@6699782/1
ggcgtcgcttgcggtaccggcgtcggttgcggaaccagcctcgcgggtgg
+6699782/1
CCCFFFFFHHHHHJIIJJJJJJJJJJJIJHHFFDDDDDDDDDDDDDDDDD
@6191696/1
gtgggttcgtgaatcatgccctcaatctgcaccagttcatatttgggcac
+6191696/1
@B@FFDFFGDHHHJJJJIIJJJJJJJJJJJJJJJJHIJIJJJJJGGIIJI
@7211667/1
atctggttcatacggcgcgcggtcgcctccttgatgcattgcgtcagaat
+7211667/1
CCCFFFFFFDHFHGIGIHGIJIIIIIIJJJJJJHHHHHGHFFFDDDDDDA
@4132697/1
gccgcatcagcctcagcatcctccttctcctgcagtatatcgttgatagt
+4132697/1
@@?DD@DDCCFHDGGEFFHDEBH?FEDEHIEDAH@::DHAGBFBHDB9B/
@1567562/1
gccaaatattttattgtaacaatgaaccatggtttcaacaatttctctat
+1567562/1
CCCFFFFFHHHHHJJJJJJJJJJJJJJJJJJJFHIJJJJJIIJJJJJJJJ
@1059345/1
gcgaaggtgttgaggcgcttgtggtggtgcacgcgcttgggcagagggaa
+1059345/1
BCCFFFFAFFHHHJJJJJJJJJJJFHG??FA?D@;@GBHJA?79;@DCDC
@6192471/1
ccctacgatcatcactgtcgtgtcctttatacatttcggcatggcgatca
+6192471/1
@@CFFDDDDHFHHJIJJHIJFHGIIJJIGIHIIIJJGIJJJJJJIIHGHG
@2593762/1
ccgcaatgttggagcttggtacaaagcaaaggtcgggcagttcgtcaaca
+2593762/1
CCCFFFFFFHHHDHJJJJJHIJGIJJIJIJJJIIJIJIIJJJJJJIJJJJ
@7212690/1
agggaatctgattgtgctgttgtggaactgcttcacctgtggccggcggc
+7212690/1
C@@FFFFFHGHHHIIJIFGHHGGHGIJJIIJJIIIGIGHIJJIIIJJJHF
@6192882/1
attgacgcaagaagtaccagaaacgggacttagccacaatctggtctgga
+6192882/1
CCCFFFFFHHHHHJIJJJJJJIJJJJJJJJJJJJJJJJJJJJJJHIJJJH
@6193121/1
cttctttggtttgtcaggcgtaatgctaacgtcatagcgataaattttaa
+6193121/1
@@@DDDDAH:AFD<C<BEFGCF?DCFAG<?F??CEBDFHIIG;D>BGHFG
@4642713/1
ctttcctaggagtgactttcccgtttccaatctccaagacaggaggctcc
+4642713/1
CCCFFFFFHHHHHJJJIJJGIIIEHIIIIJIIIJJJJJJJJJJIJJJIJJ
@2594265/1
gttctcagcatggtaagaaggtggcggccagaatctagacatgcacagct
+2594265/1
@@@FFFFFHHHGHBFHIIIHIFHIIJJJIJJIGGIJIIJJJJJJJJIIJI
@2594436/1
ggaagtaggtgctgggcctcttgtatgcgaaggtgttgaggcgcttgtgg
+2594436/1
CCCFFFFFHHHHHJJJJJJJJJJIJJJJJHIIJCGGHIIJJJJJJJJIJI
@3108615/1
gactcataacgcagccagatgccaaagttcttgatcttcactgggctctt
+3108615/1
CCCFFFFFHHHGHJJJJJJJIIJJJJJIIJIJIJJJIIIIJJIHIIIJJJ
@525141/1
gttgaggcgcttgtggtggtgcacgcgcttgggcagagggaatctgattg
+525141/1
@BBFFFFFHHHHHIIGHIGHHJJIJJJJJJGIJJJJIJJJEHHHFFFFFD
@7720953/1
ccagtggtcttcttgaacttcttcaattgacgcaagaagtaccagaaacg
+7720953/1
CC@FFFFFGHGHHJJIJJJJJJJJGDHIIIJJIJIIIJJDHIIJJGGIJG
@2595045/1
attagaggaagtaggtgctgggcctcttgtatgcgaaggtgttgaggcgc
+2595045/1
CCCFFFFFHGHHHJJHHIJJJJJJJJJJJIJJJJJHGIJBFFHIJJJGIJ
@6194258/1
aaggaaactccttgttaagtctcttctgctgcaaatgatataagctttcc
+6194258/1
@@;DDDBDFFDDCE?CAFHH@HEHFEHFEIFEECGG@GFBFFIIEGFICE
@6194376/1
gccagatgccaaagttcttgatcttcactgggctcttctctgggatttcc
+6194376/1
CCCFFFFFHHGHHJJJGJJJIJIJJJJJJIIJJJIJJJJJJJJJIJJJJJ
@3109642/1
tggaactgcttcacctgtggccggcggcacgcagacgccttgatgacctc
+3109642/1
CCCFFFFFHHHHHJJJIIJJJJJJJJJJJJJJHHFFFDDEDDDDDEDDDD
@7722012/1
ctggggagaagatcctcatcttgtatagaggaggcttgggctcgctctcc
+7722012/1
@CCFFFFFHFHFHGIIJIJIHHHHHIIJJJJIIJIJJIJJIGHGGIIJJJ
@6195107/1
ggctatgccatttatcctcgcacgttggcagtaatagtacaagtgaaaag
+6195107/1
@@@DDFDFGHHHHIIIIGGIGE<HCGHIBHHDDGDHHB@FHGBFGCCBDB
@5203/1
agcagcctgacgcttagcaagtttcttagacttgccagttcccacttcac
+5203/1
@B@FFFFFGHHHHJJJJJJJJJJJJJJJJJJJJJJJJJHIJJJJJJJJJJ
@1568307/1
ggcgcgaagaagccaggcaccataaaatctttcctcggactaaattgttc
+1568307/1
CCCFFFFFHHGHHJJJJIIJJJJJIJIJJJJIJJJJJJJIJIJJJJJHII
@3110419/1
gcgcgcgttctcatgtaatttttaatgttctccaaatcgacgactcctgt
+3110419/1
CCCFFFFAHHHHHJJHIIJJJJJJJJJIJJJJJJJJJJJJJJJJJJJJJH
@5668988/1
ggctgatccgagttggatgcggttttcacgaatatattgtgggatgctta
+5668988/1
CCCFFFFFHHHHHHIJGIJJJJGIJJJJJJJIIJJIIJJIIJJHJJJJJI
@3619965/1
cactatctacacttaaagcttataaaaactcactagtcatcatcagaatc
+3619965/1
CCCFFFFFHHHHHJJJJJJJJJJJJJJJJJJJJJJJGHIJGIJIJJJIJI
@1060709/1
cctctttacaagtagactcatctttagcacttggttcatcttttga
+1060709/1
CCCFFFFFHHGHHHIJJJJJIIJIJIIIJIJJJIFHHIIJJJJIIH
@2082822/1
gggaatctgattgtgctgttgtggaactgcttcacctgtggccggcggca
+2082822/1
@CCDFFDFBBFDB@FHFHFHIEGGAHIIIII<GHIIIFHGIIIIFEHFDA
@3620962/1
gtccgaaacatcaaatatcttgacttggcaaagagttgtcgatatgtgga
+3620962/1
CCCFFFFFHHHHHJJJJJJJJJJJJJJJJJJJJJJHIJJJJJJJJJIIJH
@4134646/1
gcctcttgtatgcgaaggtgttgaggcgcttgtggtggtgcacgcgcttg
+4134646/1
@@@DBEFFFHHHFHE@FHHGCEFFDH?DEHHGIIJBDG;B@;CFBEEDFB
@6196218/1
gtggattttaatgttattattacagcatacataataaaattagaggaagt
+6196218/1
@BBDBDDFHHHHGIIGIJIJJJJJJJJJIIIJJEHGIFIJJGICHGFGIG
@6700325/1
gtggtggtgcacgcgcttgggcagagggaatctgattgtgctgttgtgga
+6700325/1
?@@ABDDDFHFHHJIIIJJGGHGBAHIJBDGGHJIIGIIJIIJDGIIGII
@6700339/1
gtgaaaaccgcatccaactcggatcagccgtttctgagattagcgcgcac
+6700339/1
CCCFFFFFHGHHHIIIIJJJJIIJJIIJJJHIIJJJIIEGIGIIIGIHFF
@1568868/1
tttgtctgtctgtctgtctgtctgtccgtttgttctggtgaatctctgaa
+1568868/1
CCCFFFFFHHHHHJJJIJJJJJJJJJJIHGIJGIIJJJGGFGIIJJJJJI
@4644858/1
ctgtggccggcggcacgcagacgccttgatgacctccactttgatgatct
+4644858/1
CCCFFFFFHHGHHJJIJJJJJJJJHHHHFFFFFFEEDEEDDDDDCDCFDE
@6055/1
cgacgactcctgtggctttcagtgaaacatcaaaatttatcgatctttga
+6055/1
CCCFFFFFHHHHHJJJJJJJJJIJJJJJJJJJJJJJJJJJJJHIJJJJJI
@5153692/1
agctattatagttggagattttatcaagaagtttgttggtggtgatactg
+5153692/1
=@@?DDDDFHHFDDHEGG?EFGHABHDHIEH?FCHCEHIGHG:BFFHDDD
@7723904/1
cttcgggcttcaacagcttgttagcttgccattgacctttcctaggagtg
+7723904/1
CCCFFFFFHHHHHJJJJJJJJJJIJJJJJJJJJJIJJJJJJJJIJJJJFH
@1569838/1
ccacccttgctccatggtccaggagcagcagcgtgcgcaggttcaggcat
+1569838/1
@C?FFFFFHGGHHGIIGJJJJIJDGIJJJJJJJFFGHFIGGCFHIJGGIG
@7723976/1
gcggacaaaattgtgaatctaaaccattctcagatccccttgaacacaca
+7723976/1
@@@FFDDFFFFHGCCFEGGHIIHIDGGHIGIIII@FHIIGFHHIIIIIII
@7724332/1
gttggaaattgtgaaacaagccagaaattaaattggcttattctagcgat
+7724332/1
CCCFFFFFHHHHHJJJJJJJJJJJJJJJJJJIJJJJJJJJJJJJJJJJJJ
@5154463/1
gctcgatgtaaactttcggtaattctgtgaccgcgtgaaa
+5154463/1
?@=DDDD?A:42CFB<CG6F<?CA<F<FFGHCE:F?@;??
@5154632/1
gcacgcgcttgggcagagggaatctgattgtgctgttgtggaactgcttc
+5154632/1
CCCFFFFFHHHHHJJJIJJJJJJJJJJJJJIJJJJJJJJJJIIJJJJJJI
@7724652/1
atttgcggtgaatttgtggcctggcgttgagggcaagttcatgcgttttt
+7724652/1
CCCFFFFFFFHHHJJJJJJIJJJJJJHIJJJJJIJIJFHGGIGHIJJJJJ
@1062576/1
gtcgagtagagccttagctgcggaat
+1062576/1
CC@FFFABFFHHHGIIIJJIIBHIJ=
@1062691/1
cgcgcacagacgaacagacaaacagacaaacagacaaacagacaaac
+1062691/1
@@@FFADFHGHHHIJJJEHIIIGGIJICHIJAD?DCGIJEHIJICGH
@1062833/1
attattacagcatacataataaaattagaggaagtaggtgctgggcctct
+1062833/1
CCCFFFFFHHHHHJJJJJJJJJJJJJJJHJJIIJIIJJEHGIJJJIJJJJ
@2597168/1
ggcatctatagatgtcggtggcgcacagggcacgcttgcgcatgacatct
+2597168/1
@@@FFFFFHHHHHJHIIJCGGGJJIIJJIJJJJJJJJIJJJIJJJJJJHH
@7725451/1
ctaatgtattgatgggtcagcatgtcgcatagaatctgactggtcattac
+7725451/1
B@BDFFEFHHHHHJJIFHGIJIJJIIIJJJJJHIJJJJJJJIJFGIJGII
@2597356/1
aattagaggaagtaggtgctgggcctcttgtatgcgaaggtgttgaggcg
+2597356/1
;?@D=ADDDDBBAGGHACEHCHIIGFH<DHGHGHEB@0@DDFFB28?FDB
@526680/1
caccgtgaatataagtggcaaaggtagtaagtcagctgttccacttcatc
+526680/1
CC@FFDDDFHFHDHIHIIJJJJJJFHEHIGGEGGIJJJJJEIGGIICHII
@1571588/1
agccgtttctgagattagcgcgcacagacgaacagacaaacagacaaaca
+1571588/1
CCCFFFFFHHHGHJJJJJJJJJJJJJJJJJJJJIJJJIJJJIJJHHHHFF
@7216092/1
cccgaacacggttaccgggaattttgtttggtatctgataccgacacatg
+7216092/1
CCCFFDFDHDHHHGGIGGGIHIJJJJIEIIGBGHGIGGGGDAFGHGEHHA
@1571675/1
ctcggatcagccgtttctgagattagcgcgcacagacgaacagacaaaca
+1571675/1
@CCFFFFDHHHHHGIIJJJGIJJJGGIGIJJJJJIJJJJIJHHFGFFFFF
@7216434/1
gtttattttgtttttctctgtgatctgtttcttggcatctatagatgtcg
+7216434/1
@CCFBEFFFF:ADEGHIICHC@BHIAHCFF@HIF<?CD9:?F<94?CD@B
@4135251/1
ctgagcgagactcataacgcagccagatgccaaagttcttgatcttcact
+4135251/1
CCCFFFFFHHGBFIIIGIJFIJJJJJGGIJJIJJJJJJJJJJJJJJJJIJ
@3622256/1
gcccacttttatcttttgcacctcacgatcgattactactgctttcccaa
+3622256/1
CCCFFFFFHHGHHJJJJIJJJJJJIJJJJGHFHIIIJJJJJIJJJJIGJJ
@4135459/1
ggtgtagctttaaggggatctgctgtctgtggagctgatgcttgctgggc
+4135459/1
@B@DDFFFHHHHHJJJJIJJJJJJIIJJJJIIJJJJIJJJJJJJJJJJJI
@6196828/1
atcggcaatttccgagagcagttcgtgtgataccaataacatgaacaccc
+6196828/1
CCCFFFFFHHHGHJJIJJIIJGIIJIJIHIIJJJJJJJJIJIIIIJJIHJ
@7216702/1
ttggagtcatattatgtgagtacgaagcattgtctgtttataaaataatt
+7216702/1
CCCFFFDDHHHHHJJJIJJJIIJJJJJJJJJJIIJJIJJJJJIJJJJJJJ
@2084621/1
ccaattcactgttcattacctgtgaaaactgtccttcagatacaccgtca
+2084621/1
@@@DDDFFGHHCFIIIGGJIJJHGJIEHIGHHIJJJGFDAHIFIJIIHGG
@7217065/1
gtagcactgagtgacggcacctccgacactgaggtcacggtactcgcggt
+7217065/1
@@@FFFDDGHHDFHHGGIHIIJIIJGGGEIE@FEBFEIGJBGHJJJJGE9
@6197187/1
tggcagtagtctaggttcttatcaatataaagggctccgaggaaagcttc
+6197187/1
CCCFFFADHCFHHGJHGIJJEHIIIJIIIJJIIIIJIIJIJIJIIJJJII
@3623294/1
caaaacatagccccattttctgaaacacattacaaaaccgtcttaactaa
+3623294/1
@@@FFFBDHGHHHIIEGGHBEHHGIIIGEGGGGEHGGEHGFHGIDHIIII
@5670870/1
cataaataaaaaagttatgtcaaattaaagaatcacgtcgaacattctat
+5670870/1
CCCFFFFFHGHHHJHIIIIIJJJJIJJIIJJJJEIIJGGIGGIIGIEGIG
@6703940/1
ctaaactatatctgtaccaaatttcaaccaaatccgtcaaatagttgcgg
+6703940/1
CCCFFFFFHHHHHJHJJJJJJJJJJJJJJJJIJHIJJJJJIJJJIIJJJJ
@3623838/1
cagcactgctggagtttggacttggggtcgttccaatcctggttcatgat
+3623838/1
CCCFFFFFGHDFHJEEFIIIIIGDEHGFGHGGIGIGIIIEB@9?FHIGGH
@4136665/1
gccagatgccaaagttcttgatcttcactgggctcttctctgggatttcc
+4136665/1
CCCFFFFFGHHGHJHIJJJJJJJJJJJJJJJJJIJJJJJJJJJJJIJJJJ
@4136765/1
ctccaaagcattctgggctgcagatgactgtgcatccttgctagtaagtc
+4136765/1
@@CFFFFFHGFHHIJJGGIIFIJIHJIJIJHIIIJGIJJGGIIJJIJJII
@5671217/1
gtggtgcacgcgcttgggcagagggaatctgattgtgctgttgtggaact
+5671217/1
BCCFDDFFHHHHHIJJIJJJJFHIJGHIJJJIIJJIIJIJIIJJJJJJJJ
@2598027/1
ctggagtgattttgacgggtagctgatgtactaatgagtaataaaataat
+2598027/1
:@1;D;DDFFF4CBEBFD>3<CBA:CFFEBFBFFDDFIFFFFFIIEBFF?
@3624444/1
cgcaatgttggagcttggtacaaagcaaaggtcgggcagttcgtcaacaa
+3624444/1
CCCFFFFFHHHHHJJJJJIJJJJJJJJJJJJHIJJJJJJJJJJJJJJJJJ
@3115523/1
gtcggtcttcgcgtggaagttttatttctccattttgagtaactgtgaaa
+3115523/1
CCCFFFFFHHHHHEHIFHHFHHJJJJJGIJJJJJJJJIIDHIIJJIJJIJ
@3115605/1
tcgtatgatgccgtttctgtaccaataggaacaatacttcgggcttattc
+3115605/1
?@@A?DDDFF>BFEFFHHHEH@AEC@9EGEHIGGDHGEFIIHEAFHEIIG
@7217927/1
ggtgcacgcgcttgggcagagggaatctga
+7217927/1
@?@D=B?D?DDAHGEEHE@DD?GFHGGHGH
@8700/1
ggcttcaacagcttgttagcttgccattgacctttcctaggagtgacttt
+8700/1
@@CFFFFFHHHHHJJHGJIJJJGIJJJJIIJJIJJJJJIJJIJDGIJIJJ
@8911/1
ggatacggctggagaacaaatgtatttccttatgcatgatgccgtatata
+8911/1
@@@DDDDDHFHDAFHGBHGIII9:?FF<EBGE>>BF@AE9?BG<?DHGGI
@7726047/1
gtctggagagaagatcctcatcttgtatagaggaggcttgggctcgctct
+7726047/1
@@@FFFFDHGFFFGGGGFDEFFHIEEEHGIEHG@EDAFH6:BB?F::B==
@7218885/1
gccattcccaactgtcctccggtactaacgatcaaatcgatcatgggtcc
+7218885/1
CCCFFFFFHHHHHJJJJJJJJJGIIJJJJJJIJFHIHGHIJJJJJJJFGH
@1572673/1
cgggctatgccatttatcctcgcacgttggcagtaatagtacaagtgaaa
+1572673/1
@@<;ADD:A<DFBBFH?A?CE@GHE11::::DDB9BB<90?BB4//0/89
@9961/1
gtttattttgtttttctctgtgatctgtttcttggcatctatagatgtcg
+9961/1
@=@DFADFHDFHHIIIFEGGIEBHCHHIIIIGIEGGGGCGCGG>DFEHEE
@2599722/1
agcgcgcacagacgaacagacgaacagacaaacagacaaacagacaaaca
+2599722/1
@@@FFFDDDDHHHJIIJIIIIJIJJGIGIDFHHEHIIJJEEFFEEFFFDA
@6704461/1
gtcctttctaaggttctaaactatatctgtaccaaatttcaaccaaatcc
+6704461/1
CCCFFFFFHHHHHEGHJIHJJJJJJJJJJJJJJIJJJJJJJJJJJIGJJJ
@7727318/1
gtagcactgagtgacggcacctccgacactgaggtcacggtactcgcggt
+7727318/1
CCCFFFFFHHHHHJJJJIIJJJJJJJJIJJIJJIDGGIIEHGGJJIIHF?
@1573307/1
gtggaactgcttcacctgtggccggcggcacgcagacgccttgatgacct
+1573307/1
@@@FDDFFBADHHIGGIJHEFEGIHIDFHHBGGEFEFFDDBBDDDCDDCD
@1063084/1
gtggattttaatgttattattacagcatacataataaaattagaggaagt
+1063084/1
@@@FADFFHD<FHHIEFGGICEHADBCH<F>EGG@FFHGGHGCCGHHG@F
@6705687/1
ctccaatccaaaccgtttaaaatctcggttttgcgagtacttcatattag
+6705687/1
@@@DDA;D8ACBCA@BEFEEHEH@FEA@BDFH8FG@G6?B??FDFFGE==
@529054/1
gtcttggttgaacggaactccaatcctttactcgaatagtcttttctaac
+529054/1
CBBFFFFDHHHHHJJJJJJJJJJJJJJJJJJJJJJJJGJIJJJJJJJJJH
@3626175/1
ctcataagaagttggttgaactggtgcaatttcttcatgtgtggtcatta
+3626175/1
CCCFFFFFHHHHHJJJJJJJJJJJFHIIJJJJJJJJJJJJJJJJHIGJJJ
@1575576/1
cagcatacataataaaattagaggaagtaggtgctgggcctcttgtatgc
+1575576/1
CCCFFFFFHHHGHJJJJJJJJIJJIJJJJJJHHHJJIIEHIJJJGGIJJJ
@2600079/1
gtggtagcgggtcggacgagccgtgccttttattgcttggtgagacacga
+2600079/1
CB@FFFFFHGGFHGIGEIJBHHIIIJJHJJJIJJJHHHHHDFFFFEEED?
@1576191/1
ctcatcttgtatagaggaggcttgggctcgctctccgaagggagcttgcg
+1576191/1
CCCFFFFFHHHHHJJJJJJJJJJJJJJJJJJJJJJJJJJJJJJJJJJJIJ
@7729431/1
aaacgttttcgtctggcacactgttcagaagtattgggaactgtattcta
+7729431/1
CCCFFDFFHHHHHJJJJJJJJJJJJJJJJJJHGJJJJJIJJJJHJJJJJI
@2600702/1
attgacatgaaacaaacaccaaatgtaaatttaagcatcccacaatatat
+2600702/1
CCCFFFFFHHHHHIJJJJJJJJJJJIIJJJJJJIGIJJIJJJJJJJJJIJ
@1576694/1
gagcaaatggaaaaaaaaattggtgaaaagaatcacaagtaagatactgc
+1576694/1
?;;=DDDAF8:AFGE<EDGBDFF0009BF?FFDBFEIEEFD;@C@F;C4;
@2600805/1
cataaataaaaaagttatgtcaaattaaagaatcacgtcgaacattctat
+2600805/1
CCCFFFFFHGHGGJGHGHIIJJJJJJJJJJJJJIIJJIIJJJJIJJJIIJ
@1577221/1
ggcttattctgcatacctgccatgcgctggtaagcgctatggactgctgc
+1577221/1
@@@FFFFFHHHHHJJJIIEHJIIIJJJJJGEGHIJGIIIIGGIJJIEIGG
@6706821/1
gttttttaaactcatgttttcatggtaccaagttatgaatttttcaaatc
+6706821/1
?=?BABDDAFFA<<AFAEHBBBE?<2<CC@<:1:C><D?C?GEGI@?BFF
@7730472/1
cgcaagatagtgagacattcactttttagtcataatcttcagatactcca
+7730472/1
CCCFFFFFHHHHHJIJJJJJJJJJJJJJJJJJJJJJJJJJIJJJJJJJJJ
@1577504/1
tgatgaggttcaccaagctagtggcgttgatgtcgcaagatagtgagaca
+1577504/1
@@@=?B?BH?FHDIIIGGGIHFG;F?FGHDEGFFGDGII<EGG8?<CBDF
@1577550/1
ggcgatgagagcccacgatgtaagtgcttcgggcttcaacagcttgttag
+1577550/1
CCCFFFFFFBBHDEHIIGGGGHIGEGHGGG@G@@FGGGHGIJJJJJII@C
@7730974/1
cggtcaccgaaggcggcggccgcattcggtttaaccgaaa
+7730974/1
?@<ABD:BDCF<:9@:004@6??C9>33;;==B@:@6:6B
@4649540/1
attccctgacacctcacccagggcgggatatggaattttaatttatgccc
+4649540/1
C@CFFDADD?FFHGGGGHIGIIIDFHIAHGHFHCEEHFFFDFFEEEDEEE
@3116289/1
gctgttgtggaactgcttcacctgtggccggcggcacgcagacgccttga
+3116289/1
CC@FFFFFHGHHHJJJJJJGHIGHIJJJIJJJJIJJHGFFDDDDDDDBDD
@3628802/1
cagggatcttgccgtcattgcagacggtgtggtagcgggtcg
+3628802/1
C@@FFFFFHHGHDGHIIIJJIIIIIIIFGDGGDDGGIJIFGG
@6707775/1
tgatctacaactttgcctacttggtgatctaagttttcgttgtt
+6707775/1
?;?DDBBDHHFDDFHEH>FGCIDG:ACHB@<<<EHGH@FHIGII
@7731376/1
gtctgtttgtctgtttgtctgttcgtctgtgcgcgctaatctcagaaacg
+7731376/1
B@@FFDFFHHHHHHIJJIIJJJJGIHIJFIIIIJIJIJJJIJJIEIIJJI
@5157094/1
actgcttcacctgtggccggcggcacgcagacgccttgatgacctccact
+5157094/1
@@@DDDDDHFHFHH>FHGAGI@@DHBHIEEEC<>DCCCCCCA>CCAB??>
@6708038/1
tgtctgtctgtctgtctgtccgtttgttctggtgaatctctgaaatggct
+6708038/1
@@;?DDDDF?AFFIBGEHDEEGA@FHBGGIHBFEEFFHGGEHD@GIIII<
@6708408/1
ctcgcacgttggcagtaatagtacaagtgaaaagtcacttgccgatggta
+6708408/1
CCCFFFFFHHHHHJJJJJJJJIJJJJJHJJJJIJHIIJJJJJJJHJJJFH
@12670/1
ccacaatatattcgtgaaaaccgcatccaactcggatcagccgtttctga
+12670/1
@CCBDBFDHHFDFEEGEGGGGGIJIJJJGEGGIGEIIGDBADBIGHGGFC
@3630019/1
cgctattaattcattagcgaaaaacttatttttcacttttaaaaatacat
+3630019/1
CCCFFFFFHHHHHJJJJJJJJJJJJJJJJJJJJJJJJJJJJJJJJJJJJJ
@3117598/1
gtgcacaatatccgtgtcgaccactgtgcctggttccacgttatattgga
+3117598/1
B@CFFFFFGGHHGJFGIHHIJJJJIIHIJJJJJGIJJJJJGHIJJIJJJG
@12964/1
cttcagtatttttgcgtactggagtgccgtatcccgtgtcatcggcaatt
+12964/1
CCCFFFD?DBFHHIIBFGEHHIIIGDHII@GGIIIGDDFDDEGHIIIGII
@7221409/1
cggcattccggcgtcattcgatatcttctgtagctgctgtgtgaagttct
+7221409/1
CCCFFFFFHHHHHJJIJJJJJJJJJJJJJIJJJJJJJJJJJHIJJJIIJJ
@7221537/1
ggcaacatcttctttggtttgtcaggggtaatgctaacgtcatagcgata
+7221537/1
CCCFFFFFHGHHHJJJIFGHIGHIJJJJGHIJIIIJGIJGHJIIIJIJGJ
@4651069/1
aataaaattagaggaagtaggtgctgggcctcttgtatgcgaaggtgttg
+4651069/1
CCCFFFFFHHHHHJHIJHJJJHHJJJJJJJJJJJJHJJJJJHHHJBFFHI
@4651121/1
ctcgattatcgaacttttcgccatgagtaagcgatcgggctctcaggcag
+4651121/1
@C@FFDFFFHDDHEHI@@EGGIIIDIG@FCHHIFEHDGDBFGIIIEGGGI
@6200048/1
catcactgtcgtgtcctttatacatttcggcatggcgatcatgtcgatgg
+6200048/1
CCCFFFFFHHHHHIJIJJJJJJJJJJJJJJJJJJJIJEIIGJJIJJGIIJ
@3118635/1
ggctccgcgaacgcagttttcgaccttattatgtgtagatagtaaacgtt
+3118635/1
?<@?ADD?HHFAAHHFDGDF@GABEHHGHB@CHGHCGIFGCGHHIGHGEH
@3631266/1
agacagacagacaaaaaaaaagttaattacatttttgggttcgac
+3631266/1
<@<D;DDDFFFFDGEIEGEF:@GFF<BB9BDFFIIIIDA5CFEF1
@3119305/1
tatcttaatcgattacactaagcaattaataattatttttttcttttttt
+3119305/1
CCCFFFFFHHHFDHJJJIJIIIIJJIJIJIIGIIGIJIJGIJIFIIIJJJ
@6200876/1
ccaattctttgacagtaaagttctgtggcgccggttcctccacatacaag
+6200876/1
CCCFFFFFHHHHHJJIJJJJJIJJJJJJJJJJJJHIJJJJJJJJJJJJJJ
@3632412/1
ctcataacgcagccagatgccaaagttcttgatcttcactgggctcttct
+3632412/1
CCCFFFFFHHHHHJJJJJJJJJJCHGIJJJJJJJJJJJJJJHIIJJJJJJ
@2089283/1
agttcgtgttgcaagacatgtaggaactgtccctcggagatgccgtcccg
+2089283/1
<@?DDFBDCFHFHIIIIIIIHIIIIIIIFIIIGHIIIEGFHFGGIHGGII
@4141014/1
agatgccaaagttcttgatcttcactgggctcttctctgggatttccctg
+4141014/1
@@?DDFFDDHBHFGGEEFGIGIJDGHIJDGGIIJIIIJIJJBDAHIAAGG
@1578865/1
ctcataacgcagccagatgccaaagttcttgatcttcactgggctcttct
+1578865/1
CCCFFFFFHHGHDIJJJJJJJJJIIIGJJJJJJJJJJIIIB@FGHIJJJI
@7223560/1
ctggagagaagatcctcatcttgtatagaggaggcttgggctcgctctcc
+7223560/1
CCCFFFFFHHGHHJJJJJJJJJJGJJJJJJJIJJJJJGIIHGIJIJIJJJ
@2089550/1
aactgcttcacctgtggccggcggcacgcagacgccttgatgacctccac
+2089550/1
CCCFFFFFHHHHHJHGIJJJJJJJJJJJJJJHHFFDEDECDDEDDDDDDD
@7731774/1
gtttgtctgtttgtctgtttgtctgtttgtctgttcgtctgtgcgcgcta
+7731774/1
C@BFFFFFHHHHHGIJJJJJJJJJJJJJJJGIJJJIGJJJJGHCFHIJJJ
@6201555/1
gtgcattattacattttttataaacggtacatctagagtataaaaaactg
+6201555/1
@@@FFDFFHHFFHIGIGIGDHEHIGIIEEFEGGIIF@H?DGFBDGIJIII
@2089855/1
ctaagtgagtatacatctattaaattcaaacgcagagctcattatgttga
+2089855/1
@@<BDAD?DHBFHFB@EEH@BHFEE:<AB><F@:C@FDHF>@CCDF?DF9
@7224070/1
ggcgtcattcgatatcttctgtagctgctgtgtgaagttcttcaaagcgt
+7224070/1
@@@DDD@DFFFHHBGIIIIIIEH<EHHIIAFDGHGGGIIGGI@GHIEGG?
@2602603/1
ctcttgatgtcttaacatttgcattcaaaagagttgctgtcaaacctagg
+2602603/1
CCCFFFFFHHHHHJJJJJJJJJJJJJIJJJJIJIJJJJJJJJHIJJJJJI
@531393/1
gtccgtttttaaactattttttcaatgccctaagtgagtatacatctatt
+531393/1
CCCFDFFDHHGGGIIGHIIIIJGIJJJJJIJJIGFHHHFGIJGGIJIJJJ
@5673991/1
gtagcgcgtcggacgagccgtgccttttattgcttggtgagacacg
+5673991/1
CCCFFFFFHHHHHJJJJJJJIJJJJJJJJIJJJJJHHHHFFFFFED
@1067244/1
cgtgaatataagtggcaaaggtagtaagtcagctgttccacttcatcatc
+1067244/1
@B@FFFFFHHHHFGIJJJJJIHIIHIFHJJJJJJJJJJHIIIJJJJIIJJ
@3119495/1
ctcataacgcagccagatgccaaagttcttgatcttcactgggctcttct
+3119495/1
@@<DBD?DBFFFFF3BC:F@AFFEE:CFDFF9CCBA9??FFGIIIFBFEE
@1067552/1
gggcagttcgtcaacaagacattactagctgagaatatttttttccgttt
+1067552/1
CCCFFFFFHHHHHJJJJJJJIJJIJJGHIJJIJIJJIJJIJIEHEGFHIJ
@14456/1
tcatttttgaagagatcccgcgagatcgggaactatgtggttaaaaccaa
+14456/1
CCCFFFFFHHHHHJJJJJJJJJJJJJJJJJJJJJJJJIJJJJJJJJJJJH
@1068458/1
caccagtggtcttcttgaacttcttcaattgacgcaagaagtaccagaaa
+1068458/1
@CCFFFDDDFFHGJIGGFHIIIJIHGJJJJGHHIEHIIHIGBGHHIJFHI
@3120907/1
ggcacaacgtacatacaattgactgcaccttcaaacacaacgaatttttt
+3120907/1
@@CFFFFFHHFGHIJIIGIJJIIIIIIGGIIJJJJIJJJIIIGHIGIJJJ
@5676088/1
cctggcaatacaacaacgacaagctgcaactgtacgaatgtgctcttgag
+5676088/1
@@@DDAD;D?D:<<EB=CFFFIII<BBFEIDCDEG<CA8?0?9B@BFCFC
@3636232/1
tgagtgacggcacctccgacactgaggtcacggtactcgcggtacatgtt
+3636232/1
B@CFDFFFGHHHHJJJJJJJJJJIIJJHIIJJJFHIJJJJJJHHFFFFFF
@5159227/1
gaacagacaaacagacaaacagacaaacagacaaacagacaaacagacaa
+5159227/1
C@@FFFFFFHDHGJIIGJIJIJIIGHIIJJGIFIJJIHIIFIIJIIIHIJ
@7226094/1
gtgattctttaatttgacataacttttttatttatgaaccgattgacatg
+7226094/1
CCCFFFFFHHHGHJJJJJJJJJIIJJJJJJJJJJJJJJJIJJJJJJJJJJ
@4652819/1
ggggtgggcccaccaggccgttacagatgaactcccgtcgatgaccagca
+4652819/1
@@@F?DDFGDFHHJIIJIJHHIJJJJJIIIIIIJJGIJJJIIJIIHHGGF
@15483/1
gttgatgtcgcaagatagtgagacattcactttttagtcataatcttcag
+15483/1
CCCFFFFDHHHHHJJJJJFHIIIJJJJJIIIJJJJIJJJFIJIJIIJJIJ
@1069800/1
gcgaaggtgttgaggcgcttgtggtggtgcacgcgcttgggcagagggaa
+1069800/1
CCCFFFDDFHHHBEE@GHGGE?:?B66@BFHGIEFH>@E;6AED?DEACC
@1582242/1
gtcaaggagttcatctcttgggaactgcacaccaatcagg
+1582242/1
@@1;D:DDD2AF<FGIEGEHII=GFB>E9<DC@@GFCBBF
@6711731/1
agcaaatggaaaaaaaaattggtgaaaagaatcacaagtaagatactgca
+6711731/1
CCCFFFFFHHHHHJJJJJHIGG?BHIIIJJJJIJJJJJHHIJJJJJJJJJ
@6711829/1
tggcaaatcgcgcgtatagacattttgctaccaaaacccacttatatacg
+6711829/1
BBCFDFFFHHHHHJJJJJJJJJJJJJJJJJJJJJJJJJJJJJJJJJJJJJ
@16605/1
cccacatcaggatgtggattttaatgttattattacagcatacataataa
+16605/1
CCCFFFFFHHHHHJEHIIJIJJIIJJIJJJJJJJJJJJIJJJJJJJJJJJ
@6712170/1
cggactcgtgacgtcgtaagcgcgtgccgtgtttttaaatgcggggaag
+6712170/1
:?@??DBBA?;?AEFGC2883::::?GGE6;BBBFF@FFIE;EEF??:<
@3636848/1
gtgccttttattgcttggtgagacacgagataaaagtctaattcagacga
+3636848/1
@@@FFFFFHHDHHJJIIGCFGHGFHIIDHEGGIGDHDEDHIIGGEHGGHI
@3121719/1
cataatcattcctggaatccgtgtcgacggcgatgagagcccacgatgta
+3121719/1
CCCFFFFFHHHHHJJIJJJJJHIIJJJJJJJJJJJJJJJJJJJJHHFFFF
@3637351/1
gtgcgatgttttacaagggcaggttgaactcacaccattca
+3637351/1
?:?7DDBDBDFFFI@?AB1BBDFGGAEE3CD<F<F1?9?4B
@3122233/1
gtggtggtgcacgcgcttgggcagagggaatctgattgtgctg
+3122233/1
?@<D::ADC??DFI@EGEGA88CAGD;G@B2B4??48=.88.=
@3637536/1
gtcctttctaaggttctaaactatctctgtaccaaatttcaaccaaatcc
+3637536/1
CCCFFFFFHHHHHIIJJIGIIIHJJJJJJJJIJJJGIJJHIIJJJJHJJJ
@6202628/1
ctcgtgttcttcaatgggttcacgttaaaaccaacaacgaaatcgtgttt
+6202628/1
B<@FDFFFHHHHHJJJJJEFHGJIJIJIJJJJGIJJJJJJJIGFIFIBGG
@3637758/1
ggtgctgggcctcttgtatgcgaaggtgttgaggcgcttgtggtggtgca
+3637758/1
@@CFDFFFHDFHDGIGFHIIJIFHG>GEHHGIGHDHGDHGFEE>;C5@EG
@3637772/1
gttgaggcgcttgtggtggtgcacgcgcttgggcagagggaatctgattg
+3637772/1
@CCDDEDBFHHHDAFBCBFCFGHIGGGGGII<BDGHGGGIHEFHFFFED@
@4144769/1
gtcctttatacatttcggcatggcgatcatgtcgatggcttggtttattc
+4144769/1
CCCFFFFFHHHHHJJJJJJJJJJJJIJJJJJJJJHIJJJJJJJEIJGIJG
@5159341/1
gtgagcacgggctctgtgcctggctcccatgtcacggtagcactgagtga
+5159341/1
B@BFDFFFHHHHFIHJHGIIHHEGIJJJJJIFGIJIIHHIJIJIGIIHII
@2604395/1
gttgtggaactgcttcacctgtggccggcggcacgcagacgccttgatga
+2604395/1
@@@FFF@DDFHFHIIJJIGICHCHGE?GEHHI<AAAB?AEC@>B>:@@A@
@5677557/1
tggtggtgcacgcgcttgggcagagggaatctgattgtgctgttgtggaa
+5677557/1
BBBDFFDDFHHGHIJJJJJJJIJIJJJGJJJJJJJJJIJJJJJJJIJJJJ
@5677569/1
gtctgtatctagctaaaagtagatgcaaatatctctgcctcagaaaaagg
+5677569/1
CBCFFFFFHHHH?HIJJJJIHIJJJIJJJJJJJJJIIJJJJJJIJJJJJJ
@7735976/1
cacggctttttccagatccactcttgctccatggtccaggagcagcagcg
+7735976/1
@?@FF??DHFHHFGGEHGGGGDHIHICDFHHEHGDCGAFGGHGHIIGGGG
@1582713/1
cttcttctcttttttctcctttcttttgcgag
+1582713/1
@@@DFFA?BFFDDBGEBFFBDHFDEH9EA:?0
@1582842/1
gttggttcctctttacaagtagactcatctttagcacttggttcgtcttt
+1582842/1
BBBFDDDFHHHHHJJJJJJIJJJJIJJJJIJJJJJJJJJJJHHJJHHJJJ
@7736281/1
cattgacctttcctaggagtgactttcccgtttccaatctccaagacagg
+7736281/1
@@@DDFDFHHGDHIGIEHIHIGGGGGIGHHFIJJGIGIJIIJFIJJIIIG
@5160027/1
gtttattttgtttttctctgtgatctgtttcttggcatctatagatgtcg
+5160027/1
@@@FDDFDHGHHDEGG@EIIHICHIIIIFIEGD@EFHGEGDDHH>D<BDE
@7736600/1
atgcatgatattaacagtcttaaacttgaacaggcgtctgcagtattcgt
+7736600/1
CCCFFFFFHHHHHJJJJHHIIJIJJJJIIJJJJJJIFHHIJIIGHJJIJH
@6713714/1
gggcagagggaatctgattgtgctgttgtggaactgcttcacctgtggcc
+6713714/1
@CCFDDFDFDDHHIIHIIFHGHEHCFGGHEAAHHCGGGHGIJIJDBD@BB
@4653380/1
acgaagcggacgtcacggtaagcattcatcagaatgctatgcaacatctt
+4653380/1
@CCFFFFFHHHHHIJJJJHIJJJIJJJJJJIJJJJJJJJJJJJJJJJJJJ
@1583371/1
gctattaattcattagcgaaaaacttacttttcacttttaaaaatacatc
+1583371/1
CCCFFFFFHHHHHJJJJJIJJIIJJJJJJJJJJJJJJJJJJJJJJJJIJJ
@2091887/1
ctggcacatcaggagaagttggctcctcaacagacacagagctctgtgac
+2091887/1
CCCFFFFFHDFHHIIEIIHHJJJJGJJJJIJJJIEIIJJIJJJIJIDHBF
@2092213/1
gtcgaaatcaacttcagtgtatcggttgggcagtagtgtgagtgcatcaa
+2092213/1
@@@DDADDFF<?FFDBEA9IB<BEFII<FBDC<FDEBGBFGGHAFHIAHD
@7737689/1
cgcaagaagtaccagaaacgggacttagccacaatctggtctggagagaa
+7737689/1
CCCFFFFFHFHHHIJJJJJJJJIIJJJJJJJJJJJJJJJIJJJJJJIIJI
@1584388/1
gtcggactcgtgacgtcgtaagcgcatgccgtgtttttaaatgcggggaa
+1584388/1
??@D7@DAFD?F>FHFEGDBECFFIIIIIIGI>FDHGII@DGC@EEEB=?
@2604643/1
ctgtcatctggttcatacggcgcgcggtcgcctccttgatgcattgcgtc
+2604643/1
@@@DDADDD?FFHDHIIIGD<FEHIGBFFA8CGHHHHHHFEEEEEECC=;
@2604669/1
gttcaaggggatctgagaatggtttagattcacaattttgtccgctggac
+2604669/1
CCCFFFFFHHHHHJJJJHIIIJHIJIJIJJIJJJJJJJJJJJJJJJJJJJ
@533321/1
tttttaaactcatattttcatggtaccaagttatgaatttttcaaatcgc
+533321/1
CCCFFFFFHHHHHIIIIJJJJJJJIJJJJJJJJJJJGIJJJJJJJIJIJI
@2605225/1
ccgccttcttcctcgggttggaatgattctggtgggttgtcctgcagagc
+2605225/1
C@CDDFFDDDFFFIIIIEGGIEIII@FHGHIE116@GHGIGGJJJGDF==
@6715606/1
cttctcttttttctcctttcttttgcgagctgctgccgaaagattagagt
+6715606/1
?@@FFDDEHFHHDGHBHGJJIJIGIJJIIDIIEHGFFHFHIGGGIID=FC
@3638930/1
cagtgagagagtggccccgttggatatagcgctgttagttacataaacaa
+3638930/1
@@@DDFEDHGHHHEIJIGIIGGBDCIIJFIHIJJGHIIGHGHGJJIGHHH
@6203326/1
agcgataaattttaagggatttaaattccatttccaaatagttgaccatc
+6203326/1
?@@DDDDDDFDHHGADHB;:FHCFHFIEHGIIIIGHGEGEHFGEC@DGHI
@2605623/1
gcaaagataagatgaagaagaggagcaaatggaaaaaaaaattggtgaaa
+2605623/1
@<@DD?>DFAF:CB<:<E@C;BGEEEFAGEE<FDF>D<FB@FF=@/;@DC
@6716231/1
gtctgtttgtctgtttgtctgtttgtctgtttgtctgttcgtctgtgcgc
+6716231/1
@CCFFDFFHHDHDHIIJGIIIIEHJIGIJGHHIDHCIIIGGGHGHFEGGI
@3124520/1
cgtatctcaacacccataaagaactgtttgcctctcatgtcccatactcc
+3124520/1
@C@FFFFFDHHHHJJIJJIDHGJJJJBGHIEGIJJIIJIIJJGGIJJJJI
@534130/1
atttgacataacttttttatttatgaactgaatgacatgaaacaaacact
+534130/1
<@@DFDDFFFHFHJJJJIJIGIIJJJJJBHCCHHGIGHG>EHGJEHGIGE
@3640149/1
atgatttaaagtcgaatattccctgacacctcacccagggcgggatatgg
+3640149/1
CCCFFFFFHHHHHJJJJJJJJJJJIGIGHIJIJJJJIJJJJJJF>CCCDD
@6717470/1
gtgctgttgtggaactgcttcacctgtggccggcggcacgcagacgcctt
+6717470/1
CCCFFFFFHHHHHIJJJJJJJJJJJJJJJJJJJIJJJHGFFDDDDDDDDD
@2606715/1
tgtgttgaccaataatgggttaatcagactatagttagtatagttataag
+2606715/1
?@:BBDAD?FDFBEGEFFFCFEH?FFFCFEAFIF?CDF:D?FFCFEBFGF
@2606831/1
aggcataatgccatattcaaatgggaagtggtgataaagataagtatagg
+2606831/1
CCCFFFFFHBHHHIHJJHIIJJIIJJIJJIIHF@FIGHIGHIJJHGIIHJ
@6205015/1
gtcctgcagagcttgccacatcttgtaagcagcctgacgcttagcaagtt
+6205015/1
CCCFF<DFHHHHHJJJIJJJJJJJJIJJGGGIJJIJGIIJJJJIEIIJHI
@7228089/1
ggaagtaggtgctgggcctcttgtatgcgaaggtgttgaggcgcttgtgg
+7228089/1
@@@FFDADBHDFHGCGHFIGIEHFHIIIJEGFG:CDHGIJIGIGIIJJJH
@2092839/1
ggcacctccgacactgaggtcacggtactcgcggtacatgtgtgtacacc
+2092839/1
BCCFFFFFHHHHHJJJIJJIIJJJJHHJJJJJJJIJJJJJIHIIHIJIIH
@2092877/1
aggccgactggtggctgccctcgcccgagtcgtgctccttctccaccagg
+2092877/1
CBCFFFFFHHHHHJJJJJJJJIJJJJJJJIJJJJIIJJJJJJIJJJHHHH
@2607372/1
atctgattgtgctgttgtggaactgcttcacctgtggccggcggcacgca
+2607372/1
@@CFFFFFHHFHHJHIIFHIJJIJJIIJJJIJIIGIIIJJIJJJHFFDDD
@4655182/1
gtcatctggttcatacggcgcgcggtcgcctccttgatgcattgcgtcag
+4655182/1
CCCFFFFFHHHHGJJJJIIJJIJJJGIJIJIJJHHHHHHHFFFFFDDDDD
@6206362/1
aacagttcttcatctgatcaaacgctattaattcattagcgaaaaactta
+6206362/1
@@@FFDDF?FBDDBAD>EDEB:CFIIIIEHGICDGGCHH@EHIGGI>FCG
@536035/1
ccatagaacaaacaaaacttaagccttattataaaaggtataaatattcc
+536035/1
CCCFFFFFHHHHHJJJJJJJJJJJJJJJJJJJJJJJJJIIIJJJJJJJJJ
@6206813/1
ctgcaaacatgccagttataaagcat
+6206813/1
CCCFFFFFHHHHHJJHIJJJJJJJJJ
@3126368/1
gtgtagctttaaggggatctgctgtctgtggagctgatgcttgctgggcc
+3126368/1
CCCFFFFFHHHHHJJJHIJJJJJJJJJJJJJHJJJJGIJJJJJJJJIJIJ
@7230011/1
gcgttctcatgtaatttttaatgttttccaaatcgacgactcctgtggct
+7230011/1
@C@DFFFFHHHHHIBGGIIIIIIAEBHHBHGGGGIGG>HIFHIGHIGIII
@2608662/1
ccaataagaatgagggatcattgaacttatagttcaaaatcgtttccaca
+2608662/1
@CCDDFEF<CFHHHGGEIJEGHGGEFHICHIJI@9GGHGH9HDHG?DCHI
@2094382/1
atggcttacatgctaaaactaaactactatacctgtgaaacgatcaacaa
+2094382/1
CCCFFFFFHHHGHJJJJJJJJJJJJJJJJJJJJJJJJJJJJJJJJJJJJJ
@3643449/1
ccaaatttcaaccaaatccgtcaaatagttgcggagattaatggtataag
+3643449/1
@@@DDDD;=DHFHHGGGIIIGHGGFHIGCBEGHIDD@FHGGHHIIIIIEH
@3643688/1
gtgcattattacattttttataaacgg
+3643688/1
;??DFFFFFHHGDIJDIGHIIIIIGII
@3643696/1
gttcattcaactgtcttgttaatgcctggccctcagcgacatgtaagagt
+3643696/1
CCCFFFFFHHHHHJJJJJHIJJIJJJJJJJJJIJJJJJJJJJJIJJJJJB
@536914/1
cgtctgtgcgcgctaatctcagaaacggctgatccgagttggatgcggtt
+536914/1
@C@DFFEFHFHFHJJJIJJJIJJGIJJJJIIGIJJJIJCGDEGHHGGHBD
@3644011/1
gtttcttggcatctatagatgtcggtggcgcacagggcacgcttgcgcat
+3644011/1
C@CFFFFEHGFHDIIIIEHHGHIJJEFHGIIGGGGIJGIIJIGIFG@AHE
@6717800/1
gtgggatgcttaaatttacatttagtgtttgtttcatgtcaatcggttca
+6717800/1
?=@DDDDDHADFFD@E?EI@IDFFCAF<AFF?FGGHGG?CDGFFIB?FFG
@5161940/1
gcttagcttccttcttagagcgtcccgtacccatagcaacaagatcagcg
+5161940/1
CCCFFFFFHHFHHIJIEGDHHIGGGHDHGEIHGHCGGGIIJGBDHHIJIG
@1071952/1
gctccttcataaacacgatcccgcataacgcgtcggg
+1071952/1
@<=DDDDDDHFFFII=@CGGE?E1CGIICHI<@@FHA
@7738722/1
gtttattttgtttttctctgtgatctgtttcttggcatctatagatgtcg
+7738722/1
CCCFFFFFHHHHHJJJJJJJJJIJJIJJJJJJJIJJJJJJJJJJIJJJJJ
@6718502/1
cggcacctccgacactgaggtcacggtactcgcggtacatgttgtgtaca
+6718502/1
CCCFFFFFHHHHHJJJJIJJIJJJJJHIJJJJJJJFHIJJJIJJJJHHHH
@7739292/1
gctgggcctcttgtatgcgaaggtgttgaggcgcttgtggtggtgcacgc
+7739292/1
@CCFDDFFGHHHHGGGIJJJIII?FFHIHIJJJJGIJHIIFGHBGGIJGH
@5679922/1
acataagattgaacgtgtgttgatttgtaccccagactagcatagcacag
+5679922/1
;@@DADDDFDFB:CAAFCD:CGAFBFDAFEHIGFFDGIDDEEEIBDFE>B
@7739456/1
gtggtgcacgcgcttgggcagagggaatctgattgtgctgttgtggaact
+7739456/1
@CCFFFFFHHHHHJJJJJJJJJJJJJJJJJIJIJJIJIJJJJIHIJGGJI
@7739469/1
gtctgtttgtctgtttgtctgtttgtctgtttgtctgtttgtctgttcgt
+7739469/1
?=@DFBDDFHGHGGGHEIIIHHIEIGGHIFHBEHGGD?GHHGEGCGGIGF
@3128520/1
gatctgtttcttggcatctatagatgtcggtggcgcacagggcacgcttg
+3128520/1
CCCFFFFFHHHGGJIJJIIGJIJHHGHIJIFIIGIIJJJJJJJIJJJJJI
@5162686/1
ctcataagaagttggttgaactggtgcaatttcttcatgtgtggtcatta
+5162686/1
@@@DDDDDHFFDBAGCE=EHGG>E3AFGECGGHEDGGGEHGCDEBDGIII
@7231176/1
gccggctttggtggttctttggctgcctctggtggaggtttctcctgtga
+7231176/1
CCCFFFFFHHHHHIEGHJJJJJJJJJJJJJJJHIJGIJ@FHIJJJJJHIG
@4657021/1
gtttgagatgtttgtgaaactgcgacaccttgtggctgtgacttgtagtc
+4657021/1
CCCFFFFFHHHHHJGHIJIJJJJJIJJJJJJJIJJJJJFHHJJIJHIIFH
@2095283/1
gtcctttatacatttcggcatggcgatcatgtcgatggcttggtttattc
+2095283/1
CCCFFFFFHHHHHJJJJJJIJJJIIIJJJJJJJIGIJIJGIJJJJJHJII
@7232164/1
ccagccttaacgtacgattccaacgccccctggcgtaaaataacgtcaat
+7232164/1
C@CFDFFFGHHHHJJIHIJJIGEHJJJJJJJJHIJFHIJJIIGIIHHIHH
@7232299/1
ggcaggttgaactcacaccattcaatttaaaagaaactgggtgcgtgcag
+7232299/1
CCCFFFDFHHHHHJIJJJJJJJJJJJJJJIJJJJJJJJJJJBHIJGHJJJ
@3645473/1
ggaccttagggacttcgacatattcggcgatgatgcattcttcctcgtca
+3645473/1
@CCFFFFFHHHHHJJJJJJJJJJJJJJIJJJJJJJJJJJJJJJJJJJJJJ
@4658276/1
ggcagcccgaacacggttaccgggaattttgtttggtatctgataccgac
+4658276/1
@@?DFFFFHDDHAFGGHGJIIJGIHJJICHHBGHEGBFHCHGGHIIJJGH
@7233455/1
cgtcgccttgagaagcagacacaagcttcttctgtttgtccgtcaaagca
+7233455/1
8?@=DDDDHFHFHGGGG@GGAFGGACFEABF<DDCGGDDHHEGGGE@DED
@4659072/1
ctcatgtaatttttaatgttttccaaatcgacgactcctgtggctttcag
+4659072/1
@@@DDDDBFFDHHIIGIJGGEGGIGIEHEHGIIHIJJJIIIGIEGGHDGC
@5163139/1
ccacgcctgggatgccacccggcaccactcccgggtgaggatgcactaca
+5163139/1
CC@FFFFFHHHHHJJJJJJJJJJJJJJJJJJJJJJGHIJJJJJJJJHHHG
@1073246/1
ccttattataaaaggtataaatattcctgccaccaataaatcgttttaac
+1073246/1
CCCFFFFFHHFHHJJFHIJGIJJJIIHJJIJIIJJFEIGIGIIHHGGGEH
@6720822/1
gcacagctcttgcagccatccaacgggattgcccatcaatttatcttcaa
+6720822/1
@@@ADDFBHDCFDAHGFEG>FGAEHB@FEEHIE?BFGGIEAG@FHIIIHI
@4148407/1
gtcggattcaattcggaacatagaaatttgtgtaacccaagtttgacgac
+4148407/1
@@BFFFFFHHHHHJJJHIJJJJJJJJJJJJJJIJJJIIJJJIIJJJJJGH
@1587884/1
ctgttgtggaactgcttcacctgtggccggcggcacgcagacgccttgat
+1587884/1
@@@DFFBDDDBAFHGEGGGEHGIHDHHGGG>HEGIBEEBDCC>?B?BCCC
@4149006/1
gtggattttaatgttattattacagcatacataataaaattagaggaagt
+4149006/1
CBCFFFFFHHHHHIJJJJIJJJJJJJJJJJJJJJJJJJJJJIJJJJJJJB
@7741515/1
ccagcattcgtgtcccccgctggagcttgaccaacggggtacatcttgat
+7741515/1
CCCFFFFFHHHHHIJJJJJJJJJJJJJJJJIJJJJJJJJAGIJJJJJJJJ
@5164362/1
gcaaatggaaaaaaaaattggtgaaaagaatcacaagtaagatactgcaa
+5164362/1
@@CFFFFFHHHHHJJJIFGHI?DDGGIGIJIJJJFGH=CGHIIIIIIGII
@5681457/1
gccattcccaactgtcctccggtactaacgatcaaatcgatcatgggtcc
+5681457/1
@<@D:DAD?FDFHHBFBGGIGIEFG@9CAFHBGHGHH36?8?FGHIIFH@
@1588967/1
gccagatgccaaagttcttgatcttcactgggctcttctctgggatttcc
+1588967/1
CCCDFFFFHFFHHJJGIJJJJJIJJGGIGIHHGIGIJIJJJJJICIGGIJ
@1589030/1
gtagcactgagtgacggcacctccgacactgaggtcacggtactcgcggt
+1589030/1
CBCFFFFFHHHHHJJJJJJJJJJJJJJJJJJJJJHIJJIJIJJJJJJHFB
@22823/1
gcctggttccacgttatattggacattaggaccgtcattgaacaatctcg
+22823/1
@@@FDDEFHHFHFHHIJIEGGBCGHIJIIDBHGDCFHHBHIJIJIEICHI
@7742372/1
gttaaaaccaaaaatttgccggaagtcactattccacgcgaacgaagtc
+7742372/1
@@@DDDFFD=BFD9GGEHIGEFE6GHFGIG<G>?<G@D<D:@@B8C?5=
@7742604/1
ctgggcctcttgtatgcgaaggtgttgaggcgcttgtggtggtgcacgcg
+7742604/1
BCCFFFFFHHHGHJJJJJJIJIGHIHHJIIJJJJJHIGGIDHHIIIJJHE
@1074945/1
ctggagagaagatcctcatcttgtatagaggaggcttgggctcgctctcc
+1074945/1
@@@FFFDDDFH>HHHIIGEIIIEHHI@HHH>BGBGDGFE=FHGB<AGEGI
@540415/1
ggcgccagcacccccagcagcaccaggagcggttgctccggtggcggg
+540415/1
@@@DDDDDBFHF;EAEGBGBB?CGGDBDCEHB@AGHGCEGGIFBBECB
@1075614/1
gggatcttgccgtcattgcagacggtgtggtagcgggtcggacgagccgt
+1075614/1
@@@FFFFFFFGHHIJJIIIJIIJIIGGACFHIECHDHHFH8AEBBACDB3
@7234786/1
gagaagatcctcatcttgtatagaggaggcttgggctcgctctccgaagg
+7234786/1
CCCDFFFFHHHHGIJIIJJIJIJJJJGIIJJJIIJJFIIGEGIGIIGHII
@7234817/1
tggcgcacagggcacgcttgcgcatgacatctatacatgccattggcgtt
+7234817/1
CCCFFFFFHHHHHJJJJJJJJJJJJJJJJJJJJJJJJJJIJJJJJJJJJJ
@6212073/1
cccaactgtcctccggtactaacgatcaaatcgatcatgggtccataatc
+6212073/1
CCCFFFFFHHHHHJJJHIIIIJJJGGICFGGDHHGIGJJJJBFHIJJIJJ
@2098281/1
gcgacctcgagcgacgaatcacatgaaagggggaggggggagggtcattc
+2098281/1
CC@FFFFFHGFHHGGIGIJJJJJJIHHGHJJJJEHGFDDDBDDD8>BCDD
@2098372/1
gagcaaatggaaaaaaaaattggtgaaaagaatcacaagtaagatactgc
+2098372/1
@@@DDFEADAHHGHIDGGGHIIIBHBFHIIIIIGEFHIGDCHEHHE;F=C
@7235024/1
gggaatctgattgtgctgttgtggaactgcttcacctgtggccggcggca
+7235024/1
?@<ADDDFFDBCCC@CGFDFHFEHFH;EDHFGIIIIIDFEHEGEGIIB<8
@3130024/1
gttctcattcgcgtacttttcaaggaacatttgagtggttccttttagta
+3130024/1
CCCFFFFEHHHDHHDHIJJJCHIJGBHIJJIGIIIBF10?9DHAGGIIBG
@4150909/1
gtagcactgagtgacggcacctccgacactgaggtcacggtactcgcggt
+4150909/1
@?@DFFFFHHHFHHJIIIIEHHGDGGIGHGGFGHFHIGIJBGGJIHIHF9
@541388/1
gtgtcatgtgatttgatagttgttagtgctgctaatatgtctcgtaactc
+541388/1
B@BDDFFFDFFHHHJGHJJJJIGIIIEIIIIIIGIIJJIJIIG>GHHIGI
@3649686/1
gagagaagatcctcatcttgtatagaggaggcttgggctcgctctccgaa
+3649686/1
81;?D:A?;CABBF>EFBC?3A?@H<DF2CE8EGD=FEFCFI@?FF>0@;
@6213642/1
ccgcgaacctccatcatattgtttgagatcgtcaaaccaaattccttcac
+6213642/1
CCCFFFFFHHHHHJJJJJHJJJJJJJIIJJJIJIIJJJJJJJJJJJJJIJ
@3649796/1
attgacatgaaacaaacactaaatgtaaatttaagcatcccacaatatat
+3649796/1
CCCFFFFFHHHHHJJJJJJJJJJJJIIIIJJJJGJJJJJJJJJJJJIJJJ
@1077449/1
tgatagagacgatttcaccagtggtcttcttgaacttcttcaattgacgc
+1077449/1
@@@DDFDDBFHADFFHGBCAE<AFF?FFGIIIHIGGFDGCEGGIIIIIIE
@1590295/1
cttccctgcaaagttaaccatcttgtattcaaaagaaaacctagaatcac
+1590295/1
;@@BDDD;FBC4?G<GI<FDBACBA<C?CH>A92C?GIC9C;DBGAD?99
@7743588/1
gccgctttggtttacgttccagttctcgattatcgaacttttcgccatga
+7743588/1
CCCFFFFFHHHHHJJJGHIIJJGIGHIIEIIJJJJJIGGIJJIHHJJIJI
@542533/1
gccgtgccttttattgcttggtgagacacgagataaaagtccaattc
+542533/1
CCCFFFFFGHHHHIJBHIIIJHIJJJJGHGHBHEIJIJJHJJJJJJJ
@4660718/1
cgtgattatctaggacgtcttcttgaatccacattggtgtgataaccgtg
+4660718/1
?@=DDBDDFHFDHGIGHHIIFEDEHCHGIGGIJGGHD:C:BFFHEEGIGH
@7236810/1
ggactgctgccaattcactgttcattacctgtgaaaactgcccctc
+7236810/1
CCCFFFFFHHHHHJJJJJIJHIJJJJJJJJIJJJJJJJJJJJJJJJ
@7236853/1
ctccgactgacatgaacattggaaactcgcagagtgtgggcaaagggttt
+7236853/1
CCCFFFFFHHHHDHIIGGIIJJJJJJIEHGGIGGHGFFHHIJCHGGI=CG
@7237509/1
gccataaacagtgtgctgggcatcattcttagtgattgtaacgcccactt
+7237509/1
CCCFFFFFHHGHHJJIIIGIIJJIJJJJJJIJEHGIJJJJJJJJJJJJJJ
@7237725/1
tctgtatctagctaaaagtagatgcaaatatctctacctcagaaaaaggc
+7237725/1
CCCFFFFFHGH?FHIJJJIIJJJJJJJJJJJJJJJJJJJJJJJJJJJJJJ
@5167473/1
gcaaagataagatgaagaagaggagcaaatggaaaaaaaaattggtgaaa
+5167473/1
CCCFFFEFHGHGHIIIIGIJJIJHIIIIIJJJGIJJJJJJJIJJJHHGJJ
@3651999/1
gtaatattattaaacgaagaacatgcggctgaattgcagcatcttgtcga
+3651999/1
CBBFFFFFHHHHHJJJJJJJJJJJJJJJJJJIJJJJJJJJJJJIJJHIJI
@2614051/1
cacgaatatattgtgggatgcttaaatttacatttagtgtttgattcatg
+2614051/1
C@@FFFFFHHHHHIJIIJJJJJJJGHIJJJJGIJJJIBFICHGFGIJJJJ
@3652260/1
ccgtgattatctaggacgtcttcttgaatccacattggtgtgataaccgt
+3652260/1
=8?=DB?BCD?FBF:@GHGGHICGHCG@CFHHIB>GDGH<D09<B@EGAB
@7238716/1
cctggcgtaaaataacgtcaatacattggatctcctcagtaggatggcaa
+7238716/1
CCCFFFFFHHHHHJJJJJJJJJJJJJJJJJJJJJJIJJJJJJJJJJJJJJ
@6723126/1
cagggatcttgccgtcattgcagacggtgtggtagcgcgtcggacgagcc
+6723126/1
@@@BFDDDGHGFHIJJIIGIIGIGGII?GCFHDFHGIIJHIJI>EDACB:
@25940/1
gggatgcttaaatttacatttagtgtttgtttcatgtcaatcggttcata
+25940/1
CCCFFFFFHHHHHJJJJJJJJJJFFFHJJHIIHGJJJJJJJJJJHIJIIJ
@26215/1
gcactgagtgacggcacctccgacactgaggtcacggtactcgcggtaca
+26215/1
?@@D?DDBCFFFBD>DFFFDGEFHIGHGF?DGHIGEE7CHGC@@GE==BC
@2100998/1
cgcaagaagtaccagaaacgggacttagccacaatctggtctggagagaa
+2100998/1
=?@ADA;ACFFF?FB@BEHC1@ECFBFBFHGHIGIIICF???BDBFDD@B
@4153514/1
tcataatcttcagatactccaaagcattctgggctgcagatgactgtgca
+4153514/1
@@@DDFFDHBBDHIEDFBIGEFHIGGGDHEHHDCHGEDFF>FFHGIEHGG
@4153656/1
ttttgaagattctgatattgatagttttttcattccctgcagagcttgca
+4153656/1
@@@FFDBDHHHDDHFFHHIGGIIIHIH@FFHIIIHHIJIJGI@FGEHBFE
@2101358/1
cacgggctctgtgcctggctcccatgtcacggtagcactgagtgacggca
+2101358/1
CCCFFFFFHHHHHJJJJJJJJJJJJJJJJJJJHIJJJJJJJJHHIJJJIJ
@4153931/1
ctcttgtatacaaattatttctaccatcaaatacaggttttagtgcgcca
+4153931/1
CCCFFFFFHHHHHJJJJJJJJJJJJJJJJJJJJJJJJFHJJJIHIIJIJJ
@2101460/1
ccgtatccgattccattgctgataataatgtggcccgtgcttttatacaa
+2101460/1
CCCFFFFFHGHGHJJJJJJJJJJJJJJJJIJIJJJJJHIJIJJJJJJJJI
@7240912/1
cctaagtgagtatacatctattaaattcaaacgcagagctcattatgttg
+7240912/1
@@@DDDDDHA=<CEHGIBDGEGIEGEHHGHHIGI@GIIIIEEGGFHGIII
@7240975/1
tggtgacattcgtcgaatattaagaagtttatgtcttcaatcctaatgta
+7240975/1
BCCDFFFFHHHHHJJIHHGIJIGJJJJEEHGIJIJJJHIIJJJJJJJJGI
@2616218/1
taccacgcctgggatgccacccggcaccactcccgggtgaggatgcacta
+2616218/1
CCCFFFFFHHHHHJJJIJJJJJJJJJJJJJJJJJJJJIJJJJJJJHHHHH
@6217687/1
cgtacccatagcaacaagatcagcgactg
+6217687/1
CCCFFFFFHHHHHIJJJJJJJJJJJJIIJ
@2101787/1
ggcgatttaatttttttatgtttttattatgcaattcatgtttatttcac
+2101787/1
CCCFFFFFHHHHHJJJJJJJIJJJJJJJJJJJJIJJJJJJIJJJJJJJIJ
@27474/1
caagatagtgagacattcactttttagtcataatcttcagatactccaaa
+27474/1
CCCFFFFFHHHHHJJJJJJJIJJJJJJJIJJJJJJJJJJJJJJJJJJJJJ
@27540/1
ccctggcgtaaaataacgtcaatacactggatctcctcagtaggatggca
+27540/1
CCCFFFFFHHHHHJJJJJIJJJJJIJJJJJJIJJJJJJJJIIJJJJJJJJ
@2616469/1
cttgtattcaaaagaaaacctagaatcactgg
+2616469/1
@;?DDDDBBHFFBDEHII@HG@HIBF<<EHEH
@2616670/1
ttggtatctgataccgacacatggtaggttccatggatttaggagcacgt
+2616670/1
B@@DDDDFHHHHHJJIGIGIIHHEGFGGHGIJJJJIGGIIJJIIEIGIJC
@6218557/1
ctatggactgctgccaattcactgttcattacctgt
+6218557/1
@CCFDFDFHB??FHBGGGGGHGHEIG4CEFHDHEF1
@2616988/1
gcgtcatatgttcgaggacacgagatacgatgtacctgtccggtagaact
+2616988/1
B@CDDDFFHGFHGJIJJGJJJJJIIJJIJJJJIHGIJJGHIIJJIIJIIJ
@7242481/1
gagaagtgtgataatgtcataaagttgacaataatctataattaattact
+7242481/1
CCCFFFDEHHHHHJJJJJJJJJJJHIIJJJJJJJJJIJJJJJJJJJJJJJ
@4661323/1
caaagcattctgggctgcagatgactgtgcatccttgctagtaagtcctg
+4661323/1
@@@DDBDDFDHBFGBGII@GHIIIIIICEGGIGIIIIFHGICFHEDHIIB
@7746944/1
gacagcacagcgttgttcgattacttttttctgttggtttactaatggta
+7746944/1
CCCFFFFFHHHHHJJIJJJJJJJIJJJJJJJJJJJJIGIJJJJJIJJJGI
@5168169/1
tgctatgcaacatcttcatcttagcgttcacattgacaaacttaggtttg
+5168169/1
?@?DDBDEDDBHHEEEHA<CCHAHEHHCGHGGEBDHEGFEHI@FCE:DBD
@5168299/1
gcgaaggtgttgaggcgcttgtggtggtgcacgcgcttgggcagagggaa
+5168299/1
CCCFFFFAFFHHHJJJJJJJJJJIIIHHIHIIJJJJJJJJHHHFFFFDDD
@4661592/1
cagtactttagctttgacagtgtaaaacttctcggaaatctccaatccaa
+4661592/1
@@@DDDFFFDHFFIJJGIEEHHIECGIIJIHIIGGGCAHFFHIIGIIJJD
@3131712/1
gtggattttaatgttattattacagcatacataataaaattagaggaagt
+3131712/1
??@DFDEDHFDFHGHGGGFIIIIGGCEBEGGHA@BHHG@GGIE<FDGAG?
@5169060/1
cgtgattctttaatttgacataacttttttatttatgaaccgattgacat
+5169060/1
CCCFFFFFHHHHHJJJJJJJJIJHIJJJJJJJJJJJJJJJJJJJJJJJJJ
@4156161/1
cgtagcctgtaatttttgtctttcgcgaaatattccgcgacagatgtctt
+4156161/1
@C@FFFFFHHHHHJJJJJIJJJJJJJJIJJJJJJIJJJJJJJJJJHHHHH
@7244420/1
ccctaagtgagtatacatctattaaattcaaacgcagagctcattatgtt
+7244420/1
CCCFFFFBFDFDDGHHIIIIJJIJHHJIJJGIHIJJJHIJJJJHIJJIJJ
@3132990/1
agtggtcttcttgaacttcttcaattgacgcaagaagtaccagaaacggg
+3132990/1
?@:DDBDEFFHFHIIIIIIIIIIHHGCFHGGFGGGCFHGIGCHEGGGFHI
@3133009/1
ctcgtcaagcaaataaaggacatcttcaacaatctcgtggttcctctgca
+3133009/1
CCCFFFFFHHHHHJJJJJJJJJJJJJJJJJJJJJJJJIJJIIJJJJJJJI
@545216/1
ggcgcttgtggtggtgcacgcgcttgggcagagggaatctgattgtgctg
+545216/1
@@@DDFFFHFGFF;@EGGHIIIIGGIHCGGIGIIIB@GFGGIIIICHEGF
@3652812/1
gatgttttacaagggcaggttgaactcacaccattcaatttaaaagaaac
+3652812/1
CCCFDFFFHGHHHIJJJJJHIIIJJJJJJJJJJJJJJIJJJJIJJJJJJJ
@7244876/1
atgacatcaagcttccgtacattttatactaagctgtaaagtaccgactg
+7244876/1
CCCFFFFFGHHHHJJJJHIIIJJJ@E4CCBH<C@4?1CG>C1?F<@???D
@7244960/1
cggcaggaccctgatgccgagccatgacatgaagagcagggctccgcggg
+7244960/1
@@@FFDDDHHFFDHGHIGGEI>FHBFGHEHHIIIIB@FHIIHI@FGGIF?
@7244979/1
gttttacaagggcaggttgaactcacaccattcaatttaaaagaaactgg
+7244979/1
@@CFFFFFHGHHGGHIHHJJJJJJIJIJIGHIIIJJJJJIJJJIJJJIJI
@545623/1
caccttgtggctgtgacttgtagtcaaggtggagattttactatctttca
+545623/1
@@@DDDDDC?FFH<EFHIIGEFGE?<BED<A;EGEFHIGGHGEHBGHIHI
@7245246/1
cacatctttgatatctcatcttcatctgactggtgttctttagaccactg
+7245246/1
???DABDDF?4C:EEBFHGIIIIGI@>A<EHHEHGFEGCGII@<GGGIIE
@2619135/1
cctgagcgagactcataacgcagccagatgccaaagttcttgatcttcac
+2619135/1
@@CBDDEFFDHHFIIIIIGDB@FFGCHI9GHGEICG?FHFHDBBGGHIHG
@7245697/1
ggacaaaattgtgaatctaaaccattctcagatccccttgaacacacaca
+7245697/1
C@CFFFFFGHGFFGHGGIJGJIIJJJJIJJJJJJGGJJIGHIJJJJJJJJ
@7245976/1
cttcacatacaagtcagtgttgaaattcgcccgtcgcaccagattattga
+7245976/1
@@@DDDDDFFHHFCE:A<CIIGCECAHC?FE@@:DHEDBHIIIIIIHGH<
@5169963/1
gtcacggtagcactgagtgacggcacctccgacactgaggtcacggtact
+5169963/1
@@@D@DDDHFDFFGGBCA<EGC1CDH;FCFHHG:DGH>=F=3@CFHEHE=
@4662585/1
gggacttagccacaatctggtctggagagaagatcctcatcttgtat
+4662585/1
C@@FFFFFHGHHHJJIIJJJHHIJJJJIJJJJJIJJJJJJJJJGHII
@5170204/1
ctttatacatttcggcatggcgatcatgtcgatggcttggtttattccca
+5170204/1
CCCFFFFFHHHHHJJJJJJJJJJJJJJJIJJJJJJJJJJJIJJJJJJJJI
@2102840/1
gcgagtcatttagctcaagttttaatattacttgaattacactacatcac
+2102840/1
@CCDF@DDHHHHBHIJJIGEIIGIGG?AGGEHGCFDEEIAGGGIBFHGCH
@1597392/1
acataataaaattagaggaagtaggtgctgggcctcttgtatgcgaaggt
+1597392/1
CCCFFFFFHHHHFJIJJJGGGHHGJEGGIJJEFHIJGIJIIJIJJHHHG?
@3134008/1
ggtgctgggcctcttgtatgcgaaggtgttgaggcgcttgtggtggtgca
+3134008/1
BC@FFFFFHHHHHJJJIJJJJJHIJJCFGIJJJJJJJJJJJJJIJJHIJG
@2619771/1
ccgtcagaacctgatagaaacggttggcgttaggtatatacaagaacaaa
+2619771/1
???ADD>8<DBDHDFE><<H@GGEHI6DGH<ADF9DEDBB@?FG9FHGDD
@2619892/1
ggcgccgggatggacacggagcgcgtgcagcgcacgtacgtgtggcacag
+2619892/1
CCCFFFFFHHHHHJJIJJJIJIIJJHIIGGHHHFFDEEDDCCCDDDDDDD
@1598231/1
cataacgcagccagatgccaaagttcttgatcttcactgggctcttctct
+1598231/1
@?@DDDDDDHDDBFHIG9FFG>FHHII>G>GGGIIIEHGHIIHIIIIIIE
@1598618/1
ccttcattgagggtcgggaacttatggtataggtagagactggctgcaaa
+1598618/1
CCCDFDBDFHFHHIJBGGHGGHI@GGA:CFGGHIJGIGBGHGGGHIA98B
@1081521/1
caccagtggtcttcttgaacttcttcaattgacgcaagaagtaccagaaa
+1081521/1
CCCFFFFFHHHHHJIJJGIHHCH@EHG9FGGGHBHGHJJB;099BFGECH
@2620452/1
gtttattttgtttttctctgtgatctgtttcttggcatctatagatgtcg
+2620452/1
CCCFFFFFHHHHHJJJJJJJJJJJJJJIJJJJJGIIJJJJJJJJJJJIIJ
@7747092/1
ctttatttcttctttaataggacaagcgattggcattacgattgtgacaa
+7747092/1
@@@DDFFFHHHGHJJJJJJIJIJJJIJIJJJJIIIJJIJIJJJJHGIJJI
@7246499/1
gttgtgtacacctgagcgagactcataacgcagccagatgccaaagttct
+7246499/1
@?<BA?BBFFFFFIGGEGIIIIGGEGHHIGAHHIIGHGICHHGGGIBFGG
@4664529/1
ccctaagtgagtatacatctattaaattcaaacgcagagctcattatgtt
+4664529/1
;8:D?A?2=CFA<AECGC?F<BIFH@@AAFFBCFE8?08?BB@DB@?FGH
@2621199/1
cctcgcacgttggcagtaatagtacaagtgaaaagtcacttgccgatggt
+2621199/1
@@@FFFDADFDDHIGGHGGIIIIIEGHGHIFEF@D??DGEEGDIGFBHB3
@32113/1
tcggttcataaataaaaaagttatgtcaaattaaagaatcacgtcgaaca
+32113/1
?@@DDDDBFFHDHFHIEEFEAAEBHCCCF>GID?GDHCHDBDEFF@:BDH
@546817/1
ggcattgatatttggaaatgattagctcgcagcattatgggtcttccttc
+546817/1
CCCFFFFFHHHHHIIHHJIJIJJJJJJJJJIJJJJJIIJIGDFFHIJJJI
@7247648/1
atgttgtgtacacctgagcgagactcataacgcagccagatgccaaagtt
+7247648/1
CCCFFFFFFHHCDCGIGJIIHIIJJJJJJJJIJJJIJJJIJJJJGFHICH
@2621489/1
ctgtctgtacattgaaaataaaaataaaaaaatagcaggggttattgtta
+2621489/1
@CCFFFFFGHHHHJJIIEHIIJJIJIJJJJDIJJIJGIGIJHGIJJJGGH
@547140/1
ccataatcattcctggaatccgtgtcgacggcgatgagagcccacgatgt
+547140/1
CCCDFFEFDHHHHIJJIJJGHHIHHHIIJJIHIJFGGGGHIIJJHGFFFB
@547266/1
gtttgtctgttcgtctgtgcgcgctaatctcagaaacggctgatccgagt
+547266/1
CBCFFFFFHHHHHH1CHHIJJJJJJJJJJJJJJJJIJJJJJJJJJJJEHA
@32744/1
gtggcttccccattttgacagcgtcttacttcacgtggtagcgttatcac
+32744/1
CB@FFFFFFHGHHIIJJIJJEGGHGIGEGIIGIJJCGHEHIIIDDEH=BF
@6220624/1
ggagtgactttcccgtttccaatctccaagacaggagg
+6220624/1
=1;;DD?4DFA:D:CA<E3:A<3<<<AF;FF@FBGB?:
@6726568/1
ctcctccttagaagttggttcctctttacaagtagactcatctttagcac
+6726568/1
CCCFFFFFHHHFHJIIJJIIIJIIJJJHIGIIJIJIIJJJJJJJJJJJHJ
@6221034/1
gccagatgccaaagttcttgatcttcact
+6221034/1
@CCDDEEDFHFFDGGFGIHHGHGGIGIIC
@6726841/1
gggactagtagtcatttctttctgccactctttaagttgtctagtgtgtg
+6726841/1
@@@DDDFFCFHFHHG@HIIIIIIIEGFHIIIIIIEGHIIIIIHHGGGHGH
@5172028/1
gccgatggtagaataaggattaaaaataaacttaaagattattaata
+5172028/1
BCCFDFFFFFHHHJIJJJIJJJJJJJJJJJJJJIJIJHGJJJJJJJJ
@6727363/1
gtcgcttgcggtaccggcgtcggttgcggaatcagcctcgcgggtgggtc
+6727363/1
CCCFFFFFHHHHHJJJJJJJJJJIJJJJJJHHHFFFFFEDDDDD<BDDBD
@6221725/1
ggcaaatttttggttttaaccacatagttcccgatctcgcgggatctctt
+6221725/1
@<@ADDDDD?DFD<A@EGEGHHCGGGHED<:BCFE0B9D=DBA8:CCHHD
@4666208/1
ctgtttcttggcatctatagatgtcggtggcgcacagggcacgcttgcgc
+4666208/1
CCCFFFFFHHHFFGFHGHGHIGIIIIIGGBHGIHJBBGHBDGGHEHIJI>
@548284/1
cctggttccacgttatattggacattaggaccgtcattgaacaatctcgt
+548284/1
CCCFFDEFGHHHFHIJJJJJJJJIJJJJIJJJJIIIJIJJJJIIJJJJJI
@4666382/1
ccaatctccaagacaggaggctccagtactttagctttgacagtgtaaaa
+4666382/1
=?=DDDBDCFFF>EDB1:B@DGGHHHFG><FEC?<@FCGIIBD<DFCBAB
@2103911/1
gcaggttcaggcatctgcaccaagactggcgctcctgctggagatgtggg
+2103911/1
CCCFFDDDDHHGHJJJIJIIJJJJJJJJJJJIJJJIIJIIJBGBGHBFHI
@7249283/1
ctcttgtatgcgaaggtgttgaggcgcttgtggtggtgcacgcgcttggg
+7249283/1
@@@DD?D??DDDBDGGFEIGE>BG@FEIIIIIC@DG;CGIIIGGDDDECA
@5686781/1
agcatcttgtcgagaacatgaagccgctttggtttacgttccagttctcg
+5686781/1
CCCFFFFFHHHHHJIJJJJIHJJIJJIJJJJJIJJIJJJJJJJJJJJJJJ
@5687266/1
ccacgttatattggacattaggaccgtcattgaacaatctcgtatgatgc
+5687266/1
?@@DDDEDHHFFHIBH>FHIIEEHBEFGECHIE>FHGIID@G0BD>CGGI
@1082640/1
caccagtggtcttcttgaacttcttcaattgacgcaagaagtaccagaaa
+1082640/1
CCCFFFDFHCDFFIIFIIGGGEDHHGIIGHIGEHIIEGIGG?DGIGHIII
@7250416/1
gcgagactcataacgcagccagatgccaaagttcttgatcttcactgggc
+7250416/1
CCCFFFFFHGHHHJJJJJJJJJJJJJJJJJJIIJJJJJJIJJJIJJIHJJ
@5687847/1
caaacgctattaattcattagcgaaaaacttatttttcacttttaaaaat
+5687847/1
@@?D:@ADHDFF>GBGEFHEGDGIIIIGAHIAA@FHIAFHEHEBDB??B>
@1083246/1
ctcagattgccatctcagaaattagcggatggatcaagaggctgacaccg
+1083246/1
C@CFFFFFGHHGHJJJJJIIIGHJIIJIIJJJIIJGGJJJJJIIIIGGIJ
@7750059/1
gtaatttttgtctttcgcgaaatattccgcgacagatgtctttctagtgc
+7750059/1
CBCFFFFFHGHHHJJJJJIJJJJJJIJJJJJJJJJJJJHIJJJJJIIHHH
@7750092/1
ataagcatagaatgttcgacgtgattctttaatttgacataactttttta
+7750092/1
@@CFFFFFHHHHHIIIHIIJJJIGJJJJJIJGIIJJGHJJJJDGHIIJJG
@4667956/1
caataatgggttaatcagactatagttagtatagttataagactcagatt
+4667956/1
@@@DFFFFH3DHHJIHIIIJJHIHIFHIFHIIGIJIGIGIJJJJJJJGIG
@3657579/1
cagggatcttgccgtcattgcagacggtgtggtagcgggtcggacgagcc
+3657579/1
CCCFFFFFHHHHHJJJJJJJJJJJJJJHIFHJHIJJJJJJJJJHHFDDDD
@6224362/1
gcaagaagtaccagaaacgggacttagccacaatctggtctggagagaag
+6224362/1
CCCFFFFFHHHHHJJJJJJJJJJJJJJJJ:CGHIJJJJHJJJJJJIJJJI
@2105699/1
cagtggtcttcttgaacttcttcaattgacgcaagaagtaccagaaacgg
+2105699/1
@CCFFFFFHHHHHJIJJJJJJJJJJJJJJJJJJJJJJJJJJJJJJJJJIJ
@6224639/1
gtcagctgttccacttcatcatcagggatcttgccgtcattgcagacggt
+6224639/1
@@<:DDDDFFFDAFGFBFFFEEA??3:8;;CH@EDFFFEFFIIIFEIB<?
@6224685/1
cgccattcctagtacggtatctcccacacgtttcacttcagcatagacag
+6224685/1
CCCFFFFFHHHHHIJJJHIJJJJIJJIIIJIJJJJJJJJJJJJJJJJJJJ
@5172517/1
ctttatacatttcggcatggcgatcatgtcgatggcttggtttattccca
+5172517/1
CCCFFFFFHHHGHIJJJJJJIJJJJJJJHIJJJJJJJIIIGHJHIJJJJG
@2622259/1
gacgatttcaccagtggtcttcttgaacttcttcaattgacgcaagaagt
+2622259/1
C@CFDDAFHHHFBHGIIHCGIIIIIIIIGHGFEGBFHIEEH@FH>DCGHB
@2622379/1
ggacgtcttccgctttcatcatctataggattgtttatcctgtcaactga
+2622379/1
@@@DDDDDDFBCDAGHG9FHIIIIIFGGHGHFIIIIIIIIIIIEHIECD?
@5688846/1
gtcaaattaaagaatcacgtcgaacattctatgcttataccattaatctc
+5688846/1
CCCFFFFFHHHHHJJIJJJIJJJJIJJJJJJJJJJJJJJJJIJJJJJJIJ
@2622659/1
cctttatacatttcggcatggcgatcatgtcgatggcttggtttattccc
+2622659/1
CCCFFFFFHHHHHJJJJJJJJJJJJJJJJJJJJIJJJJJJJHIJJJJJJJ
@3658710/1
agacaaacagacaaacagacaaacag
+3658710/1
<@<DDADDA;;DBF9?:AGHIIDE;A
@5173371/1
ccgcgacttcgttcgcgtggaatagtgacttccggcaaatttttggtttt
+5173371/1
@@<DDAD<FBDAFGHII?FGGGIIIHIGHGHGHHEGE@GGIIIIAB?BDB
@3658997/1
accgccgcttaaaagataggtaccgatgagcgcttccacgcaatcggcaa
+3658997/1
@C@FFFFFHGHHGIJGIIJIFHHIIJJJJJJIIJHGGIJJIIJJHHHFFD
@1600450/1
gtacgttcaaacgtatcacacattttctggtcaccttccatgcaaaatct
+1600450/1
?@@ABBDEBHDBDEEEHHDHAFHHHIGHIGHIIHEHGGEGIGCEGIIIIH
@4159151/1
caactgtcttgttaatgcctggccctcagcgacatgtaagagttcaatgg
+4159151/1
CCCFFFFFHHHHHJJJJJJJJJJJJJJJHIJJJJJJIJJJJJHIIJJJJJ
@33699/1
tgtagctttaaggggatctgctgtctgtggagctgatgcttgctgggcct
+33699/1
@CCFFFFFHHHFDGIJJIJGGIIHIIJHIJJIIJJJJJIIJJGIEHGGHG
@4159224/1
cacgcgcttgggcagagggaatctgattgtgctgttgtggaactgcttca
+4159224/1
CCCFFFFFHHHHHJJGIJIIGGIJJIJIIDHIIJFHIHIJJJJIIJJIIJ
@1600687/1
cctgttggtaagtaaatgatagtattatgtttatcggcaatttcttcaag
+1600687/1
CCCFFFFFFHHHHIJJJIJJJJHJGJIJJIGJJJJJJJJIJJJJJJJJIJ
@5173901/1
gtacagttaatacctggcatcagttacaatgtttgagtacttagttactt
+5173901/1
@C@FFFEFHHHHHJJJJJJJJJJIJGIJJJJHJJJIJEFHIJJJIIJJJJ
@4669517/1
gtagcactgagtgacggcacctccgacactgaggtcacggtactcgcggt
+4669517/1
CCCFFFAEHDHCFHJJJIJJJJJJJJJJJJIJJJFHIJJIBFHIJJJHF=
@5174124/1
gggcacgcttgcgcatgacatctattcatgccattggcgttcaaaaggtt
+5174124/1
@<:?DDAAHFHF?DEE;9EFHIGE?GIDG<FGHGH?BCG@?B>DFGE==C
@4669675/1
tgtcactgaacttctcttaaacgactggaccgattttgatgatttttttt
+4669675/1
CCCFFFFFGHHHHJJJJJJIJJGIJJJJIIJJHIJJJJJJJJJJJJJJJH
@1601137/1
aatcaatcggccttttatatttgttaactgtccttcattgagggtcggga
+1601137/1
CCCFFFFFHHHHHJJJJJJJJJIJIJJJJJJJJJJJJIJJJJJJHHIJJG
@1601311/1
ccataatcattcctggaatccgtgtcgacggcgatgagagcccacgatgt
+1601311/1
CCCFFFFFGHHHHJJJIJJJJJGIJIJJJJJJJJJJJJIJJJIIHHFFFE
@1601442/1
gacgcaagaagtaccagaaacgggacttagccacaatctggtctggagag
+1601442/1
@@@DFDDF?FFHFIGHIIEHGIIIIIIIIIGIIGIIIIIIIGIIIIAFAG
@4159909/1
attaaattctgtctctaaagcattgctaaacaagcaatgtaagaacaaac
+4159909/1
CCCFFFFFHHHHHJJJIIJJJJJJJJJJJJJJJJJJJJJJJJJJJJJJJJ
@4670118/1
tgtttgtctgtttgtctgtttgtctgttcgtctgtgcgcgctaatctcag
+4670118/1
@@@=DBDDHFDDHBGDDHAEEG??EHHCEHFGHIGGDHAFBEIGGIIGDH
@6728912/1
tgattatttgtctgtagtggtcctgctgtttcgtatattctaaattggtt
+6728912/1
@@@DFFFFHGCFHGDGHCGICHDHBDHIDHIII?DGGIIIIDHHFHIFFH
@2624361/1
aggaagtaggtgctgggcctcttgtatgcga
+2624361/1
<@@DDDDD?FA?DBFD1EGGI<FEF>EFHI;
@1602606/1
cctttaacgaatgcagcgaaatagtcacacccacgttggttatcaagtgg
+1602606/1
:?@DDDDDHDFFHI?:DGEGBEGHIEFGG?FEHIIFAGIFHIDE=CFBFG
@1602689/1
catggatttaggagcacgtgcagtaggaaccacagccgttagcgtcgatt
+1602689/1
@@<DABDDHFAF?@GHEEA@FGEFGIID>FHIGGACHGFFE;B<HGBH@E
@1602804/1
gccaagtttgacgtttatcttcaagcacaaattgctcagggtctgtggcg
+1602804/1
CCCFFFDDFHHHHEGGHIJJJJJIJJIHIJJJJIIIJJIJJ?GHIDHGGI
@4160922/1
gagtcatttagctgaagttttaatattacttgaattacactacatcacta
+4160922/1
B@CDFFFFHHHHHJJJJHIJJJJJJJJJJJJJJJJJJJJJJJJJJJJJJJ
@6225547/1
ccacaatatactcgtgaaaaccgcatccaactcggatcagccgtttctga
+6225547/1
CCCFFFFFHHHHHJGIJIJIJJIJIIIIJJJJJJJJJJJJJJIIJJJJJI
@5176651/1
ctatgtctatcggctccgatttgtcgtcccaaggaaactccttgttaagt
+5176651/1
CCCFFFFFHHHHHJJJJJIJJJJJJJJJJJJJJJJJJJJJJJJIJJJJJG
@4671326/1
ctcttgtatgcgaaggtgttgaggcgcttgtggtggtgcacgcgcttggg
+4671326/1
CCCFFFFFHHHHHIIJCGHHIJJJJJJJJJJIIIJJJJIIJJJJHFFFDD
@2106872/1
gtttgtttcatgtcaatcggttcataaataaaaaagttatgtcaaattaa
+2106872/1
@@@FFDFFHGHHFGGHJJJJGGIJJJJJJJJJJIJIBFIIJIIIIIJIJJ
@6730584/1
gagactcataacgcagccagatgccaaagttcttgatcttcactgggctc
+6730584/1
CCCFFFFFHHHHHJJJJJJJJJJJJJJJJIJJJJJJJJJJJJJJJJJJJJ
@2107006/1
ggcttggtaggatccaagttgaaatctttgaccatggcatcaagcaaact
+2107006/1
@C@DFFF:CDBDDHHIIGFHHIIIGHIGICCFFCHFGGIIHGGIIHIIIG
@6226363/1
gcaagaagtaccagaaacgggacttagccacaatctggtctggagagaag
+6226363/1
CCCFFFFFDFHHHJJJJJJJJJJJJJJJJJJJJJJIJJJIJJJIJJJJJI
@3659458/1
tctaccccgtcttcaccgctgtaaccaccaacagtgacagcacagcgttg
+3659458/1
CCCFFFFFHHHHHJJJJJJJJIIIJJJJJJJJJJHIJJJJJJJJJJJJJJ
@3660314/1
tctgtggcgaagttttgttcacgttctttgcttgaacacactgtgtcgcc
+3660314/1
CCCFFFFFHHHHFIJJJJJJJJJIJJJJJJJJJJJJJJJJJJJJJIJJJJ
@1085915/1
tgtttgtccattttctaactgaagaggaaacgattgcatctgtgaggggc
+1085915/1
@@CF?ABDFBCDDHIIEBABIICGEEH;FHFGH;EGIHEBFE<BGAD=@A
@7252009/1
gcaaagagttgtcgatatgtggatgtagctgccattatgtagactgttgt
+7252009/1
C@@FFFFFCFHFHJEHJJJHHIGHIIGHIIJJFIJJJIJIJJJJIJBGHB
@7252029/1
gttcaaggggatctgagaatggtttacattcacaattttgtccgctggac
+7252029/1
B@CFFFFFHHHHHJIIJJJJJJHHIJJJJJJJJJJJJJJJIJJIJJJIIJ
@7252085/1
ctcagcatggtaagaaggtggcggccagaatctagacatgcacagctctt
+7252085/1
CCCFFFFFHHHHHJIJIJHIJIIJJJIJIJJJIJJJJJIJJJJJJJJJJJ
@7752623/1
catcaatttatcttcaaatgacgacaccacagttccagtctcaggcacat
+7752623/1
CCCFFFFFGHHHHJJJIHIIJJJJJJJJJJJJJJJJJJJJJJJJJJJJJJ
@7752697/1
gtcggcaaacgttaagtaagagtccgagtcgaattgagattgcggcgtca
+7752697/1
@BCFFFFFHHHHHJJJIJJJJJHIJJGIGHIJJJIJJJJJGIIJJJHFFF
@7252321/1
gccagaatctagacatgcacagctcttgcagccatccaacgggattgccc
+7252321/1
CCCFFFFFHHHHGJJJJJJIJIJJJIJJGIJJJJJIIJIIJJJIJJJJJJ
@36537/1
cgagccttagctgcggaatgcttagcttccttcttagagcgtcccgtacc
+36537/1
CCCFFFFFHHHHHJJIJJJJJJJJJJJJJJJJJJJJJJIJJHIJIJIJJJ
@2625262/1
gtaatattattaaacgaagaacatgcggctgaattgcagcatcttgtcga
+2625262/1
CB@FFFFFHGHHGJJJJJJHIIJJHIJJJIIJJJJIJIJJJJIJJJIHIJ
@4673872/1
gcacgcgcttgggcagagggaatctgattgtgctgttgtggaactgcttc
+4673872/1
CCCFFFFFHHHHHIJJJJJJJJJJJJJJJJJJJJJJJJJJJJJJIIJJJJ
@5691231/1
gcagaaataattcatagcaaaaattaaagttagtctattatagtttcaaa
+5691231/1
CCCFFFFFGHHHHJJJJJJJJJJJJJJJJHIJJIJJJJJJJJJGIJJJIJ
@3137174/1
cgctcatcgggaggtgtggcagcctccttgaccattttagatatttgttg
+3137174/1
CCCFFFFFHHHHHJEHHIJJJJIJIJJIJIIIJIJJJJIJJJJJJJJJJB
@7253942/1
gcgggtcggacgagccgtgccttttattgcttggtgagacacgagataaa
+7253942/1
CCCFFFFFHHHHHJJJJJJIJJJJJJJJJJJJJJHIJJJJJHHHFFDEEE
@7254432/1
gtccacttataagataaccgggcgattatttactttgacaccactttttt
+7254432/1
@@@DDDDDHDF>B>EHBBBHGEH@FEADGGIFAAHEF@CH?C@BFAEGIG
@3138250/1
gaaacgatcaacaataatatataatttggagtacagttaatacctggcat
+3138250/1
CCCFFFFFHHHHHIJJJJJJJJJJJJJJJJJGIJJJJJJJJJJJJJJJJJ
@7254980/1
gtgagtttttatcggaagccaatcttcagtatttttgcgtactggagtgc
+7254980/1
B@CDFDFFHHHHHJJJJJJJIIJJJJJJJIGIJJIJJJJIJJJJIJJHIH
@1605606/1
gcggagattaatggtataagcatagaatgttcgacgtgattctttaattt
+1605606/1
BCCFFFFFHHHHHJHHIJJJJJJJJJJJIHIJJJJJIIJJJJJJJJJJJJ
@4675439/1
gcccaatgatcggcattccggcgtcattcgatatcttctgtagctgctgt
+4675439/1
CCCFFFFFHHHHHJJJJJIJJJJIJJJJJJJJJJJJJJJIJJJJJJJJJF
@3139134/1
ctgtgatctgtttcttggcatctatagatgtcggtggcgcacagggcacg
+3139134/1
@CCDFDFFHHHHHIJIIIIGIIJIJIGBJJHGCHFCFHJJIIA;FHHGII
@4675546/1
acgggctatgccatttatcctcgcacgttggcagtaatagtacaagtgaa
+4675546/1
?B@FFFFFHHHHHJJJJJJJJJJJJJJJJJJJJJIJJJJJIIJJJJJIHI
@6228326/1
caccagtggtcttcttgaacttcttc
+6228326/1
CCCFFFFFHHHHHJJJJJJJJJJJJJ
@4163673/1
gattgctcagatgcaatttcttgcaagaattgcacaaagttgaagtcctt
+4163673/1
CCCFFFFFHHDFHIJIHIJIJIJJJJJJGJJJIIJJIJJFHGIJJJJJGJ
@5692414/1
cgccaattcactgttcattacctgtgaaaactgtccttcagatacaccgt
+5692414/1
@@@?DDDDDBFHHIIIIHFGEGHG<EH??FGHIGHIIIIFIIIGGFGGHH
@6230007/1
gtatatacttagtgcacaactttggtaggtatatagatttataatgtaat
+6230007/1
CC@FFFFFHDHHHJFIIJGJJIIIJHCBHAFDFHIIJGHGGIHGIIHIII
@551922/1
gtccggaacatcaaatatcttgacttggcaaagagttgtcgatatgtgga
+551922/1
@C@DDFFFDHHHHIGIIGJJJJGHIIJJJJGJIHHGHHIGHGIIJJJJII
@7754425/1
agcacctaatacaccgccgcttaaaagataggtaccgatgagcgcttcca
+7754425/1
CCCFFDFFFFHHGEHIJJJJIJJJJJJJJJJJBGIIIJJGJIGIIHJHHH
@3662671/1
gttgtgctgttgtggaactgcttcacctgtggccggcggcacgcagacgc
+3662671/1
CCCFFFFFHHHHHHIIJJJJJIIJJJJJJIJJIJJJJIJHHFFDDDDBDD
@7754451/1
caacaaataaactttttaatagacaaatacaacgaaaccaatttagaata
+7754451/1
CCCFFFFFHHHHHJJJJJJJJJJJJJJJJJJJJJJJIJJJJJJJJJJJJI
@3662903/1
gccagatgccaaagttcttgatcttcactgggctcttctctgggatttcc
+3662903/1
CCCFFFFFHHHHGJHIJJJJJJJJJJJJJJIJJJJJJJJJJJJJJJJJJJ
@4677248/1
ctggagagaagatcctcatcttgtatagaggaggcttgggctc
+4677248/1
@CCFFFBDFHHFHIDHHIAEHIJFEHCGHIBCGE=?D:0B>@D
@3663132/1
gtaggatggcaaagagacgaagcgcgcgttctcatgtaatttttaatgtt
+3663132/1
@@@DDFDDFHFBBHEEHEF6FGE@GB@@07BF=F@AGHACCGAC?E;A=>
@3663343/1
ctggtctggagagaagatcctcatcttgtatagaggaggcttgggctcgc
+3663343/1
CCCFFFFFHHHHGIJIIGJIJJJIJJJJJGIIJJJJIJJFIJJIA;DFGI
@4677557/1
tgctcagatgcaatttcttgcaagaattgcacaaagttgaagtccttgtt
+4677557/1
CCCFFFFFFFHHDHHJJJJJJJJJGIGIIJJJJIIJGGIJIJDFHIJJIJ
@2627032/1
ccctgacacctcacccagggcgggatatggaattttaatttatgccccct
+2627032/1
@@@FFFFDHGHHBHGIIE=<A<FHGIGHIIFE?EECADEEEFFFCEC=>B
@3663824/1
ggtgcacgcgcttgggcagagggaatctgattgtgctgttgtg
+3663824/1
;;1BDDDDDDFHHIIIIFI?GHIIGIGIIGHIIGIHIIIGHCC
@39076/1
ctccagtactttagctttgacagtgtaaaacttctcggaaatctccaatc
+39076/1
@@@DBBD<2ADDC@@FBF@4FHI3A:CFE@BECD4C?;888?9?FE>G99
@3664196/1
gtccgagccgtgagcgtatagcatgtactgttccagctctatattctta
+3664196/1
@=;DDDDDAH?@AFGH8?FEEDGF3:CCBGIIFGB4B?GBFHIGIEC<B
@553209/1
gtgacggcacctccgacactgaggtcacggtactcgcggtacatgttgtg
+553209/1
@@@FFFFFHGDHHJJIJJJJJJJJDHIIJJFHIJIJJJJIHHHHHFFFFD
@553220/1
ctcggcgagcaagtagttcttgaagcacagacacaggtgtcttcaacgga
+553220/1
CCCFFFFFHHHHHIJIGIJJJJJJJJJJJJJJJJJJJFHIJJJJJJJJJI
@2627689/1
ggggttattgttatgtcgatgtcgaacccaaaaatgtaattaactttttt
+2627689/1
B@@FDFFFHHHHFIJIIJIGIIJIGIJIJJJJGIHHDDGGIIGGGHIJJJ
@5181149/1
gcctcttgtatgcgaaggtgttgaggcgcttgtggtggtgcacgcgcttg
+5181149/1
@@@FFFFFFDFHHIFEHB<CHHIGHIBFGGGIIGGIIIAHHGIIGIEFFD
@5181235/1
ctccgctgtagtcggctcgctacgatagtcactgttcccaacaagtatcc
+5181235/1
@@@FFFFFFHHHHIGAD???DGDHDHGE9?BBFF??FFHGBA;@=.==EH
@5181679/1
gtgtagctttaaggggatctgctgtctgtggagctgatgcttgctgggcc
+5181679/1
??@DDDFFFHHHHJIJFBGGJJJJHJHGHIJHIIIJIJJIJIIJIGGIII
@5181963/1
cgattcgaatactggactagtaaaatacatagtttcactacacaagtgat
+5181963/1
@@@DDFFDFHHDFGCHHIIGBAHHGGIIIEHIDEEGFGEC?:DBHHHHIE
@1089608/1
cagtaatctaccccgtcttcaccgctgtaaccaccaacagtgacagcaca
+1089608/1
?;:BDDD8D?AFHDEGGF?H>BHEGB8E>99CG=6BFE??FHHCF<;BFG
@6735048/1
cggctaaaaaagcatgttctctcgcgccaatggcatgtatacatgcctac
+6735048/1
CCCFFFFFGHFHHJJJGIIJJJJJJIJJJJJJJJIJJGGHIJGGIGIIJJ
@5694909/1
gtcgatggcttggtttattcccatcagtttggagttcacctttagaagta
+5694909/1
CCCFFFFFHHHHHHIJGJJIIJJJJJJIIJJJFGHIJJJIJJJJJIJJGI
@4165531/1
gccagatgccaaagttcttgatcttcactgggctcttctctgggatttcc
+4165531/1
CCCFFFFFHHHHGJJJJJJJJJJJJJJIJJGIJJJIIJJJJIJJIJJIJI
@2111023/1
ataggatagaaaaggaaatagagaccagtaagagagtggccccgttgga
+2111023/1
=?;BADDD>FH>F;F@EBEHBH@?EA?FC>FGEF3D?CFAF;D0DFHI9
@4166055/1
acataataaaattagaggaagtaggtgctgggcctcttgtatgcgaaggt
+4166055/1
@CCFFFFFGHHHHIJIIJJIJIGIJFEEHCHIJJJJJJJGHIJJJGGFG9
@4166058/1
gccttgaattccttgatgactgcatagatagaaatcgaactcggtcggat
+4166058/1
@CCFFFDFD?DFHIGIHFIIJIJIJIIIGIIIIIGCDCFHIJJJFGIIJJ
@7757024/1
ttcgtcttttgaagattctgatattgatagttttttcattccctgcagag
+7757024/1
@@@FDFFFHHHHHJBHIIGIHHIIJJHIJIFIHIIJIIHIGIIIJIIICH
@7757091/1
gctctcaggcaggcaagatgggcgtagtaggtaggcgtagggtaagacac
+7757091/1
@C@DFEFFHFHFFBIGEH@EGG<GHB??FHHFGGEGGG<DHICGHIE;CH
@3144564/1
tgtcaatcggttcataaataaaaaagttatgtcaaattaaagaatcacgt
+3144564/1
@C@FFFFFDHHDFEHBEEHFDHCGEGGHIJGJIGCCGHGCEHHDIJEHGI
@1609651/1
tcttcttcagccggctttggtggttctttggctgcctctggtggagg
+1609651/1
?@@DDDD;<CFB?:@?@B?F3C@HHDHGIIGGG@F@FGFGA09CFAA
@7757730/1
gcggtatcggcgtcgcttgcggtaccggcgtcggttgcggaaccagcctc
+7757730/1
BCCFDFFFHHHHHJJJJJJJJJHGIIJJJJHHFDDDDDDDDDDDDDDDDD
@1610278/1
agactagttagttaaatgaatttcgttggaaattgtgaaacaagccagaa
+1610278/1
@@CFFDDFHHHHHBGCEHEIJIIEIGHIIGIIJJJFIGGGIIJGDHGHIJ
@7758152/1
acccctgctattttttttatttttattttcaatgtacagacagcactttt
+7758152/1
1:14=ADDBFHHHBHIFIEGIGIIEGIGIG9FB>GDFDEEGHE=8FGDHI
@1090266/1
ggcttggtttattcccatcagtttggagttca
+1090266/1
@@@DDDDDHHFFHIIIIGII@4AAA22AAEGC
@40812/1
aactgcttcacctgtggccggcggcacgcagacgccttgatgacctccac
+40812/1
@@@DDADBF??B?3EHBAFD?F@8::@F@BAEEBBA>3A>;;;;>;>?CC
@1090518/1
gcagccagatgccaaagttcttgatcttcactgggctcttctctgggatt
+1090518/1
CCCFFFFFHHHHHJJJJIIJJJJJJJJJJJJJJIJJJJJJJJJJJJJIJJ
@6736185/1
agtcgtttaagagaagttcagtgacatacacacttacagaagaattatat
+6736185/1
@B@DFDFFHHHHHJJJIJJJJIIJJJJJJJJJJJIJJIJJJJGIJIJJJJ
@40972/1
caggcatctgcaccaagactggagctcctgctggagatgtgggtgtagct
+40972/1
@C@FFFFFHHHHHJJJJJJJJJJJJJJJJJJJJJIJHIJIIJJGHIJJJJ
@6233670/1
ccgcgacttcgttcgcgtggaatagtgacttccggcaaatttttggtttt
+6233670/1
CCCFFDFFGHHHHGIIJJIIGIJJJIIIIJJCFFHIFIJIIJJJHHBFFF
@6736335/1
atccacggctttttccagatccactcttgctccatggtccaggagcagca
+6736335/1
CCCFFFFFHHHHHJJJJJJJJJJJJJJJJJJJJJJJJJJJJJJGIJJJJG
@1091335/1
cagcatagtagtcggcaaacgttaagtaagagtccgagtcgaattgagac
+1091335/1
8=;DDDDDFFFF?DBEBDFIIGEICF:?EF<C????@G0?@?DDFI@=FC
@5182702/1
agcgaaatagtcacacccacgttggttatcaag
+5182702/1
;@?BDA?BF82<ACFEGB@;ED@@@:;CC>FFG
@3666567/1
gtcgagtagagccttagctgcggaatgcttagcttccttcttagagcgtc
+3666567/1
@=??DD?B<FD?D>FEFGBCGIEGIIIIEGIGIGI?FH@FGIICH<??FH
@2631203/1
atccatttcattgttctcattcgcgtacttttcaaggaacatttgagtgg
+2631203/1
CCBFFFFFHHHHHJJJJJJJJJJJJJJJJJJJJJJJJJJJJJJJJJJJIJ
@5182990/1
ctcttttttctcctttcttttgcgagctgctgccgaaagattagagtcgt
+5182990/1
@@@DBDDE>FDDDG<CG@@CGG@6@:D@;?DBBFGD:@FGHGIIGA@C@;
@7261627/1
ctccaaattgtatctgacgacgcattgaatctgaatacgaaaatgaattc
+7261627/1
CCCFFFFFHHHHHJJJJJJJJJJJJJJJJJJJJJJJJJJJJJJJJJJJJJ
@2631774/1
gtaccgtagcctgtaatttttgtctttcgcgaaatattccgcgacagatg
+2631774/1
@@@DDAA?;:?ACF>?EGCCA@3<9CBE=E<@GFG<DF<F;;@F4=8.;;
@7261992/1
ggcgttactgcttaatactactcactgatttatgtagcatcatcttgtaa
+7261992/1
CCCFFFFFHHHHHJJJJJJJJJJJJJJIJJJJJJJJJJJJJJJJJJJJJJ
@4167121/1
gccttagctgcggaatgcttagcttccttcttagagcgtcccgtacccat
+4167121/1
@C@FFFFFHDHHHGIJGGGHHGBEHGDHIJIIIIJJEHIDGGIJGGIGAE
@4684408/1
cttcaattgacgcaagaagtaccagaaacgggacttagccacaatctggt
+4684408/1
CCCFFFFFHHHHHJJJJJJHIJJJJJJJJJJJJJJJJJJJJJJJJJJJJH
@6236019/1
gagctggttcagcctttttcttttta
+6236019/1
@<@DD?D=AF?B?FGHEHIEIIIIIC
@2112760/1
gccgacacgattatgaagacgaagcggacgtcacggtaagcattcatcag
+2112760/1
C@@FDDFDHHHHGJIJJIJGEGHFGGGGGI@GIGIGEEEACAEDDEFFF@
@2112930/1
ctccggtactaacgatcaaatcgatcatgggtccataatcattcctggaa
+2112930/1
@@@FFFDDHHHGHGIJICGGCACFHHHHIIIFGHGJIJIGCHIIGIIJHJ
@4684846/1
cgtagttctcagcttccctgcaaagttaaccatcttgtattcaaaagaaa
+4684846/1
CCBFFFFFHHHHHJJJJJJJJJJGJJJJJJJJJJJJJJJJJJJJIJJIJJ
@41316/1
cctctatactttgcattaaaataatgcccattttcacaggcaagggatcc
+41316/1
C@CFFFFDHFHBFHIJJIIAHHGIJEGICGHIGIIIGIHIGIIJFGGIGG
@5697870/1
attgaaaataaaaataaaaaaaatagcaggggttattgttatgtcgatgt
+5697870/1
@@@DDDDDH?<ACCDH@CB>CFDBB9?FHIBE8@;FHF=CDFFGGHIG>G
@7263494/1
ctgggcctcttgtatgcgaaggtgttgaggcgcttgtggtggtgcacgcg
+7263494/1
CCCFFFFFHHHHHJJJJJIIJJFHHIJJJJJJJJJJJJJJJJIIJJJJHH
@3146624/1
ctgatagagacgatttcaccagtggtcttcttgaacttcttcaattgacg
+3146624/1
CCCFFFFFHHHHHJJJJJJJJJIJJIJJJJJJJJJJJJJJJJJJJJJIJJ
@7263778/1
gtggcaatctttgcatggaatgttatctccaactcgcgtagagtatcttc
+7263778/1
@C@FFFFFFHHHHJJJJJIHGIJJJIJJJJJJJJJJJIIIJJJBFHIJJF
@5184676/1
ggatctgctgtctgtggagctgatgcttgctgggcctcagctgtt
+5184676/1
@@@DDDDDFDADD9FA93A@@??@?F<CA3F<<1?EHBDE<90:9
@1611663/1
ctcatcacaacatctaaagctaagatggcatcatatggtatctgcctggt
+1611663/1
@@@DB>DAFHBFHFBECE<@HHGBDBBAFACDG>?CEDHGHFGDHGIGDG
@1611675/1
cggacatttcaattttatttagttggtcttggttgaacggaactccaatc
+1611675/1
CC@FFDFFHHDFHIJIHHJJ@HCEHGFHIAFHIIGBGGHI;BDGAHGGII
@2113655/1
gtcaccgaaggcggcggccgcattcggtttaaccgaaaccgaattaatac
+2113655/1
@??D?DDAFF?F?8E?;@@EDACCCDB=??CCCC/=B6BB@0:?BCCCCC
@1611915/1
ctgtggccggcggcacgcagacgccttgatgacctccactttgatgatct
+1611915/1
CCCFFFFFHHHHHJJJJIJJJJJJHHHHFFFFFFEEDEEDDDDDDDEFDE
@3147120/1
ggtctttgtacaccttcaggtgatcgaacatcatgtcttcaaactccact
+3147120/1
@@=BDDEFHHGHHJJIJIHCCGHGHGIGIIIIGGIGGIIJJGDHJIJJIE
@1611951/1
gtaaactttgtaaaatccaacactaataacatacccacctccttcttaat
+1611951/1
@BCFFFFFHHHHHHJJGIIJJIIJJJJJJJJJIJIJIHJJJIGIIIJIGI
@4168281/1
ttgtaatataatttcttttttaattgttataaattcgtaattcgtagctt
+4168281/1
BCCFFFFFHHHHHJJJJJJJJJGIJJHIJJJJIJJJGGIHIIJJIJJIIJ
@1612245/1
gggtaaggtatttcagggtcgtcacgacccacatcttcgtcgcgccaatt
+1612245/1
@@CDDDDD=ACDHIGGGJE@FHIJGDEFHIGGIJIJGIIJDHIJJIFHGF
@42235/1
atagtcatcgcggcctctagccgacacgattatgaagacgaagcggacgt
+42235/1
@CCFFFFFHHHHHJJJJJJJJJJJJJJJIJJJJJJJJJJJJJHHFFDDD=
@5698588/1
cgtttctgttcctgtccccatctgaggaatagtattgttaaatcaaacca
+5698588/1
CCBFFFFFHHHHHJJJJJJJJJJJJJJJJJJJHIJJJJJJJJJJJJJJJJ
@1612727/1
ctcatttttgaagagatcccgcgagatcgggaactatgtggttaaaacca
+1612727/1
?@@FFFFFDHBD?DGIEHIGHIIDGBHGE6AHEFIGGEHG@@FHGGGIGH
@556197/1
gtggatagctggacaaggcactggcaacgaccaatcatggacttttcttc
+556197/1
??@BDEADDFDHHGIIIHGGGIGHIIGIIEHGHIIIIEFGBGGGIIHIIC
@6738533/1
agcgagactcataacgcagccagatgccaaagttcttgatcttcactggg
+6738533/1
CCCFFFFFHHHHHJJJJJJJJJJJJJJJJJJJGIJJJJJJJJJJJJJJJJ
@6738893/1
caacagattgtttgagatgtttgtgaaactgcgacaccttgtggctgtga
+6738893/1
=?=BADDDHFA?DAB;GBA<AFEH@FHIII@<8?8?:D>F@?@18?B08/
@1613783/1
gtaatgctaacgtcatagcgataaattttaagggatttaaattccatttc
+1613783/1
==?D?DD>B?FB2<E>FEGHGI:CHGGHGIIA@;DDF@DBDDAG@B?BFD
@557255/1
ctaattaataaaattggactgtttttaatatttaaataaccgctttttac
+557255/1
@C@FFFFDFHHHHJJIIJJJIIIJJJJGJIIIJIJIIJJJIIFIJJJJJI
@2633052/1
cctaaatctatggggcgggatggtcgtttgaaaaattgacggccagcctt
+2633052/1
CCCFFFFFHGHHHJJJJJJHIJJEHHHFFFEEEEEEDDDDDDDDDDDDDD
@1614234/1
gtttattttgtttttctctgtgatctgtttcttggcatctatagatgtcg
+1614234/1
CCCFFFFFHHHHHJIJJJJJJJHIJJJIGGIJIHIIJJIIJJJJJJIJHG
@6237388/1
ggccgactggtggctgccctcgcccgagt
+6237388/1
CCCFFFFFHHHHHJIJJJJJJJJJJI<GG
@1614453/1
tctagaaaccgtgcaattgatatgtataccccctttttgttacacgttgt
+1614453/1
??<DDBBDBDD<CE@EAAFIECFI9A@E@FCDDDCCDED?BDDDEC?BBD
@1614661/1
ttcaaggggatctgagaatggtttagattcacaattttgtccgctggaca
+1614661/1
CCCFFFFFHHHHHJJJHIIJJHIJIJHJJJIJJJJJJJJHJJJJJJJJJJ
@2633835/1
agacgatttcaccagtggtcttcttgaacttcttcaattgacgcaagaag
+2633835/1
C@@FFFFFGHHFFHGCFHFBHHEBDABAEEGIIIGIIIGGGHIHIGBHIG
@1615112/1
gtaagtcagctgttccacttcatcatcagggatcttgccgtcattgc
+1615112/1
==?DDB:?DAD>CF<<FGII@AHD:CFCDED=DEGIIIIIIE=FCEF
@1615175/1
gggcttattctgcatacctgccatgcgctggtaagcgctatggactgc
+1615175/1
@@<DDD?BF:ABF@?4<:<<<FGIB;GDEGF1??D?FHDGABB9?D;8
@3148231/1
gcaacatcttctttggtttgtcaggcgtaatgctaacgt
+3148231/1
@<1:A=DBDD<AF<<A<C3A<?<:;911?B:9??BDFE?
@7267689/1
agcaaatggaaaaaaaaattggtgaaaagaatcacaagtaagatactgca
+7267689/1
@BCFDFFFGDDFHFIFJFFFHIIIIIIJGFIGHIIIJIIIJJIJJIJJJJ
@4688579/1
ctgtacgtgtgtatgtcactgaacttctcttaaacgactggaccgatttt
+4688579/1
CCCFFFFFHHHHHJJJJJJJJJJJJJJJJJJJJJJJIJJJJJIJJHIJJJ
@2114844/1
gtgctgttgtggaactgcttcacctgtggccggc
+2114844/1
@?@D:A=B>CCA?FBFFEI?CAFEEEHCEF;FF?
@4688672/1
cagccatccaacgggattgcccatcaatttatcttcaaatgacgacacca
+4688672/1
CC@FFFFFHHGGHJJJJIIJJJFJIJIIJJJJIIJJJIJJIJJJJJJJJI
@43092/1
ccctgtttgttttatcgtcgccttg
+43092/1
@?;DD3;B=FD?FFFBGFEAFFEGB
@43104/1
caccacagttccagtctcaggcacattgccattagtagactgatcagccg
+43104/1
CC@FFFFFHHHHHJJJJJJJIJJJJJIJJJJJJJJHIIIHIJJJJJJJJI
@1616354/1
gcttgggcagagggaatctgattgtgctgttgtggaactgcttcacctgt
+1616354/1
CC@FFDFFHHBHHJEGGGIJGIIGFHHJJGIJIIFGGGGJIJJIIJIADB
@5700039/1
ggatggagtgagcacgggctctgtgcctggctcccatgtcacggtagcac
+5700039/1
CC@FFFFFHHHHHJJJJJJJJJJJJJJJJJIIJJJJJJJJJJJJGIJJJJ
@1616601/1
gataaatattgcacatctacctttggaaagatactgtcgaccaagtcaag
+1616601/1
CCCFFFFFHHHHHJJJJJJJJJIJIJJJJJJJJJJJHGHIIJJJJIJJJJ
@5186312/1
agtaggtaggtgtagggtaagacacggatcgcatacaccgtgaatataag
+5186312/1
B@BDDFFFFFAFDGGIIEGIGJJJJJIJHIIJIJJJJJIIFHGHIJEHII
@4689402/1
ctccaccctcttcctcgggttggaatgattctggtgggttgtcctgc
+4689402/1
@@@DDD;@DFFBDHBGHGDAE@GBFHGGGGIGII?BCG@DF?C=CBF
@6742315/1
cctgtggccggcggcacgcagacgccttgatgacctccactttgatgatc
+6742315/1
CCCFFFFFHHHHHJJJJJJJJJJJJHHHFFFFFFEEEDEDDDDDDDDEFD
@2634107/1
gcactgagtgacggcacctccgacactgaggtcacggtactcgcggtaca
+2634107/1
CCCFFFFFHHHHHJIJJJJJJJJJJJIJJIJHGIIIICHIIIIJJHHFFF
@3669777/1
ggtgaatttgtggcctggcgttgagggcaagttcatgcgtttttgctctg
+3669777/1
@<@DFFDDDDDDFHGIIEHFEEFHBD@@DGHHGIIIEGBFHGHIICDHF@
@1094695/1
agcaaatggaaaaaaaaattggtgaaaagaatcacaagtaagatactgca
+1094695/1
@@CFFFFFGHHHHJFIIJ@DGEDFA@EHGGEFFEHCC@C<CGCFDGGIJJ
@1617897/1
agttagtatagttataagactcagattgccatctcagaaattagcggatg
+1617897/1
@@=DADFFHHHFHBEHIEIGIGHIIIIGIGIFIIIIIEGIIGHGHIIIGI
@558826/1
gggctctgtgcctggctcccatgtcacggtagcactgagtgacggcacct
+558826/1
@@CAFDFA?AFDD:FGGEHIIIIEB@HGHFHIE@DDHECHG<BGHG6@HG
@7268450/1
tgggcctcttgtatgcgaaggtgttgaggcgcttgtggtggtgcacgcgc
+7268450/1
CCCFFFFFHHHHHJJJJHIJJFGHIJJJJJJJJJJIJJIJJIIJJJJJHF
@1618113/1
gtgctgtctgtacattgaaaataaaaataaaaaaaatagcaggggttatt
+1618113/1
CCCFFFFFGGGHHJIJJJJIJIJJJIIIJJGHIIJIEGIIIJJIJ;@@GI
@559081/1
ctcagatacaccgtcacggaatacaaatatcttcttcggcaatctgcctt
+559081/1
@@CFDE?DDFDFDFFGB@CFEBFEHIIGIGGGEGGGEEGGAGFGBDEHGG
@1618250/1
atttcaccagtggtcttcttgaacttcttcaattgacgcaagaagtacca
+1618250/1
??8:?ABDFBAFBA:<EEBBHI?AEFB<FBEAD<?@@AA@?????999DB
@1095009/1
ctctgtgcctggctcccatgtcacggtagcactgagtgacggcacctccg
+1095009/1
@@@ABD2=CFFDDGEG?EGIHGIB@AHIGEHGGIGH?C?FB@GIIIIG@F
@1095155/1
gcggtctttgtataccttcaggtgatcgaacatcatgtcttcaaactcca
+1095155/1
?@@?;==BFDFBFGBGI9?<?EAA3C9?FGIIC?DGIGE9?DFGEABG<B
@7268891/1
ctgcaaacatgccagttataaagcatagcccgaagtgctattggcacaca
+7268891/1
CCCFFFFFHHHGHJJJJJJJJJJJJJJJJJJJJIJIJJJJJJJJJJJJJJ
@4690418/1
ttcccaactgtcctccggtactaacgatcaaatcgatcatgggtccataa
+4690418/1
@@@DDFDDHHHHHJJJJJDFFHGIIJJJIFGHFGHHIIIJJJGFGHIIIJ
@1619957/1
ggtcactgcccccgctacactcactgcaccagcattcgtgtcccccgctg
+1619957/1
@CBFFFFFHHHHHJJJJJJJJJJJIJJJJJJJJJJJJJJJJJJJJJIJHH
@7269663/1
gtgcctgataagcccagacctagcccaaattcttcttcttcagccggctt
+7269663/1
CCCFFFFFHHHHHJIIJJJJJJIJJJJJJJJJJJJJIJJJIJJJJJJIJJ
@1620314/1
ctccttagaagttggttcctctttacaagtagactcatctttagcacttg
+1620314/1
CCCFFFFFHHHHHJJHIJJJJJJJJJJJJJJJJJJJIJJJJJJJJJJJJJ
@2118421/1
catcaatttatcttcaaatgacgacaccacagttccagtctcaggcacat
+2118421/1
CCCFFFFFHHHHHJJJJIIIJJJJJJJJJJJJHJJJJJJJJJJJIIJJJI
@6745906/1
tgtagctttaaggggatctgctgtctgtggagctgatgcttgctgggcct
+6745906/1
@@CFDDFFGHGFFBFGGGHJJIIHGGIDECDECGGHGGGIIGGEIIJJJE
@7763442/1
ttccagttctcgattatcgaacttttcgccatgagtaagcgatcgggctc
+7763442/1
@@@DFFBDFFDDDAHBHIGCGEEAHGCFBGEHEHGIG@BGHIGIIIIBG@
@7270201/1
gccaattcactgttcattacctgtgaaaactgcccctcagatacaccgtc
+7270201/1
?71BDDD:ADD?D<:EEDEEFEFEECECEEE@EAEEDACDEFD<9?BD8?
@5700749/1
ctcggagatgccgtcccggtacataatgatacgatgcggcttgaacccgc
+5700749/1
C@CFFFFDHFHBFIIIIIEFBGCIIIJJFIJGIIIIIIJJIJHE@==A?<
@5186852/1
gaggaagtaggtgctgggcctcttgtatgcgaaggtgttgaggcgcttgt
+5186852/1
CCCFFFFEHHHHHIJJJJJJJJJJJIJJJJJIIIJBHGHJJJJJJJJJJE
@559486/1
gccttttattgcttggtgagacacgagataaaagtctaattcagacgagt
+559486/1
@1?;BDD>FDHF?BHIGHGGIBGEEF<AG<CFHI?D?DGHIIIGG9?@D7
@7763756/1
ccttggttgcggtctttgtataccttcaggtgatcgaacatcatgtcttc
+7763756/1
@@?DDFDDFFHHFHIIEGHHHGIIIJBDGIGHIIIJHIIJJGIGIIIIJI
@6238906/1
gctgggcctcttgtatgcgaaggtgtcgaggcgcttgtggtggtgcacgc
+6238906/1
@@@DDFFFGHFHGEHJIJIIFGE:CG1?DGGGIIJJICGGGCE@EEEHHF
@45178/1
ggagtgagcacgggctctgtgcctggctcccatgtcacggtagcactgag
+45178/1
=?<DAADDDD:D8@EEEEEC@FCEEE?BDDDD?DBEIIDDDD@CEIIBBE
@5700994/1
gtggattttaatgttattattacag
+5700994/1
???D7DDDH???FFFFGIFHEBEEH
@7763805/1
gtctgtagtggtcctgctgtttcgtatattctaaattggtttcgttgtat
+7763805/1
CCCFFFFFHHHHHJIJJJJJJJJJIJJJJJJJJJIIIJJIJJJJIJJIJJ
@7763844/1
cgtcaaagcatttattgtggccgctctaggcagcaaacagttcatccttg
+7763844/1
CCCFFFFFHHHHHJJJJJJJJIJJJJJJJJJJJIJJGIJIIJJJJJJJJJ
@559671/1
cagcagaaggcgtgttaccgaccagagtagcaaccaccttcaatccttta
+559671/1
CCCFFFFFHGHHHJJJJJJJJJJJJJJFHIJJJJJJJJJJJJJJJJJJJI
@6746665/1
gcctggctcccatgtcacggtagcactgagtgacggcacctccgacactg
+6746665/1
CCCFFFFFHHHHHJJJJJJJEEHIJJJJJJHIIIJJJJJJJIIJGGJIJJ
@45512/1
tagaactctataccacggcgtcacgacacagtccttgtaattctctggtg
+45512/1
BBBFFFFFHHHHHIIJJIIJGIIJJJJIJJJIJIJIJJJJJJJIJJJIIJ
@46110/1
gcatggtgcctagaggcacgggagtccatccacggctttttccagatcca
+46110/1
@@@DD>=BDF?DCE>?;EF>BFC?E39CFCE<DA:@6?DD=BF@<CCAC;
@5701968/1
gaggcgcttgtggtggtgcacgcgcttgggcagagggaatctgattgtgc
+5701968/1
??@A?DADFFA<1AEE<C<F>F>G:DB?@FA8@@C=BA@CC?A;EBD77@
@3671718/1
ctcggtccttaccctctccaggtaatataacctccaattcaaccttatca
+3671718/1
CCCFFFFFHHHHHJJJJJJJJJGHJJJJJJJJJJJJJJJJJJJJJJJJJJ
@7271029/1
tatacatataataaaatcgtagaaaagtgctgtctgtacattgaaaataa
+7271029/1
CCCFFFFFHHHHHJJJJJJHIJJJJJJHHIJJIJJJJJJJJJJJJJJJJJ
@560984/1
taatattattaaacgaagaacatgcggctgaattgcagcatcttgtcgag
+560984/1
?@@DDDDDDFHFHIJJJIIIIJBFHFGHBHIJFHGGIJIJFHGIIFHIII
@7271137/1
cgagactcataacgcagccagatgccaaagttcttgatcttcactgggct
+7271137/1
CCCFFFFFHHHHHJJJJJJJJJJJJJJIJJGHIJJJJJJJJJJJJJJJJJ
@2636980/1
cccaattaaaccttatattaatacaatggtgactattaaattctgtctct
+2636980/1
CCCFFFFFGHHGHJIIJIJIJIJIJIJJJCE@GHIJJJIIGIEIIIIGIJ
@3672827/1
gtcttcttgaacttcttcaattgacgcaagaagtaccagaaacgggactt
+3672827/1
CCCFFFFFHHHHHJJJJJJJJJJJJJJJJJJJJHHJJJJJJJJJJJJJJJ
@561843/1
cttggttgaacggaactccaatcctttactcgaatagtcttttctaactt
+561843/1
CCCFFDDDHFHHHIJJJJIJJIJJJJJIJJJJJJJJJIIJJJJJJJJJJJ
@5189678/1
gccgtttctgtaccaataggaacaatacttcgggcttattctgcatacct
+5189678/1
CCCFFFFFHHHHHJJJJJJJJJJJJJJJJJJJJJJJJJJJJJJJJJJJJJ
@1098188/1
cacgcgaagaccgacatccgcgcggacggagtcgcgggcgg
+1098188/1
@@@DDFFDDFHD?>GGHIIAHIIIIEF>ABDBCBB=9BBBB
@1620854/1
acattcttttccccccatcaatatcttcagccaggtccatttggcagcac
+1620854/1
CCCFFDEFHHHGHGHIGHIGIIGIJIJJJJIJJIJFEHFIGHFIJJJJGE
@6749751/1
gggatgcttaaatttacatttagtgtttgtttcatgtcaatcggttcata
+6749751/1
@@@BDDDDBDDFF:EFH@ECHDCEHHEEIDHII@FECEFBG@HHIIFIGG
@6749752/1
gggatgcttaaatttacatttagtgtttgtttcatgtcaatcggttcata
+6749752/1
B@@DDFFFHHFHGJIGGHGBFJIHHHHGIFDHIEEGGGICFHHDHGBHIE
@3157253/1
gtctgttcgtctgtgcgcgctaatctcagaaacggctgatccgagttgga
+3157253/1
C@CFFEFFDHFDFHIJJJJIJIJJJJJJJJIJJJJJJJIBGHJDHGGCEH
@4692582/1
gttggaatgattctggtgggttgtcctgcagagcttgccacatcttgtaa
+4692582/1
B@@FFFFFHHHGFJJJHHHIHJIGHIIIIIJJEIJIJIJIIJJJJJJHIJ
@3157377/1
atcgacataacaataacccctgctattttttttatttttattttcaatgt
+3157377/1
CCCFFFFFHHHHHJJJJJJJJJJJJJJJJJJJJJIJJJJIJJJJJIIJJH
@5702369/1
agaggaagtaggtgctgggcctcttgtatgcgaaggtgttgaggcgcttg
+5702369/1
C@@FFDFFHHHHFDFHAHIGIJJIJJIGIGGJJIIJBFHGGHIJJJJIJI
@2119651/1
gtgctgttgtggaactgcttcacctgtggccggcggcacgcagacgcctt
+2119651/1
@BCFFFFFHHGGHJJJJJJJJJJJJIIJJHIBHIIBHHGFFDDDDDDDBD
@2119826/1
gaaccgattgacatgaaacaaacactaaatgtaaatttaagcatcccaca
+2119826/1
@B@DFFFFHHGHHJJJIJJJJJJJJIJJJJJIJJGIJJJJIIJJJIJJJJ
@4693395/1
gtcggtggcgcacagggcacgcttgcgcatgacatctatacatgccattg
+4693395/1
CCCFFDDFBFFHHIJJIJIJJIJJIHIGIHGGHJGIGIJIJJFHEIIHJJ
@1099914/1
tacgattcgaatactggactagtaaaatacatagtttcactacacaagtg
+1099914/1
CCCFFFFFHGHHHJJJJJJJJJIJJGIJJJJJJJIJJJJJJJJJJIGIIJ
@1622953/1
gtcctttatacatttcggcatggcgatcatgtcgatggcttggtttattc
+1622953/1
CCCFFFFFHHHHHJJJJJJJJJJIJJJJJJJJJJHHJJIJJJJHJJJJJI
@47138/1
gagcgcttccacgcaatcggcaacagacttatctgcaacagcttgagaat
+47138/1
CCCFFFFFHHHHHJJJJJJJJJJJJJJJJIJJJJJIJJJJJJJJJJJJJI
@6241478/1
cgcagagctcattatgttgatttttgaggagttccctagaatat
+6241478/1
;8=D???A<DFF8EE:2C@I:AFCH:A1;3?GGG49?<FC9DF<
@3673946/1
gtaaaacttctcggaaatctccaatc
+3673946/1
=;1DDDBDAB<FBBHBFGHGIII@H<
@6752213/1
gttgtgtacacctgagcgagactcataacgcagccagatgccaaagttct
+6752213/1
CCCFFFBDDFHDDGGHGGEGFFHGFGHGDGEADHEFGECFHIJJ@GHGGJ
@5190157/1
ggatggagtgagcacgggctctgtgcctggctcccatgtcacggtagcac
+5190157/1
@@?DD?DDACFHHIIIAHEDHIGFGIIIHDEHIHHIIIIIGHHIHGHIII
@3674518/1
agccagattgaacctttctccagcatagtaaaggtttctgttactaatca
+3674518/1
CCCFFFFFHHGHHJJJJIJJJJJJJJJJHIJIJJCGHIIJHIJJIEHIIJ
@2639918/1
ctttaaaaaaagctcgatctcaatttaaagataagatctgcgacctcgag
+2639918/1
CCCFFFFFHHHHGJJJIJIJJJIIJIJJJJIJIJJJJJIJJJIIJJJJJJ
@2640169/1
cgcgactccgccctcttcctcgggttggaatgattctggtgggttgtcct
+2640169/1
CCCFFFFFHHGFGGJJJJIJJJJJHIGJIIIJIIJJFIJGEHJ;DHEHHG
@4693906/1
ccgcaatgttggagcttggtacaaagcaaaggt
+4693906/1
@;<?D@?D2A4;D3AED?EE:FCFFE33?F>9D
@6754059/1
cagagactaaagttatatatatactttttaatagttattacaaaaaataa
+6754059/1
CCCFFFFFHHHHHIIJJJJJJJJJJJJJJJJJJJIIJJJJJIJJJJIJJJ
@5191818/1
ttcttgaacttcttcaattgacgcaagaagtaccagaaacgggacttagc
+5191818/1
CCCFFFFFHGGHHJIGIJGIIIIIIIGHIIFHGHIIIIIIIIIEHGGIJI
@1623472/1
ataatcttcagatactccaaagcattctgggctgcagatgactgtgcatc
+1623472/1
CCCFFFFFGHHHHJJJJJJIJJIIIJJJJJJJJJJJJJIJJJJIIJJJJI
@5191920/1
ggcaaagagacgaagcgcgcgttctcatgtaatttttaatgttctccaaa
+5191920/1
@@CFDFDDFBDFFIIBGIIGGFDHIICEHFICGGHGIJJIIHFCHEGDHE
@1623663/1
ctcaaaatggagaataaacttccacgcgaagaccgacatccgcgcggacg
+1623663/1
???DDD8==22<DE<EAEIDF:<<AFED8@D?DDI6A<@7ADDDD@?8;<
@2641217/1
cggcgcgcggtcgcctccttgatgcattgcgtcagaatgcccacctcacg
+2641217/1
?@@D=DDDDHHHABBFHGCGDGIIFEHGICIGGIIIIFEHHEEEEECCA?
@6754875/1
tgtggaactgcttcacctgtggccggcggcacgcagacgccttgatgacc
+6754875/1
?@@DDDDDH?DDCCDFD@:CFGGGGGBD:A<GB=:B9BCCCBBCCCCACC
@4694677/1
cctgcaacttggccaggttagggccaacagattgtttgagatgtttgtga
+4694677/1
CCCFFFFFHHHGHIIJJGHIIGHGIJJIJJGIJIIIJJIIIIJIIJGGHG
@47722/1
gtagcactgagtgacggcacctccgacactgaggtcacggtactcgcgg
+47722/1
?@;ADDDDFFF2AGFFBEFIIID;?CFGIIIBDG?DFEIE7BFFFFEE<
@3676230/1
cccatgtcacggtagcactgagtgacggcacctccgacactgaggtcacg
+3676230/1
<8?AD?ABDHDFBFF?EGFHGE<@FHIGEG?GHGG>HBFAEDHIGD3=CG
@1103461/1
ccgattgacatgaaacaaacactaaatgtaaatttaagcatcccacaata
+1103461/1
@CCFFFFFHGHHHJJJIJJJJJJJJJJJHHIGJJJIIIJJJJGIJIJJJJ
@5704607/1
cggcgatgagagcccacgatgtaagtgcttcgggcttcaacagcttgtta
+5704607/1
B@@FFFFFHHHHHIIJJJJIIHHGJEEGIJJIII0DGHHIIJIJJJJJJG
@6243272/1
aggaagtaggtgctgggcctcttgtatgcgaaggtgttgaggcgcttgtg
+6243272/1
@@@DDEDFFDFHFGHIFGHIIGIJGGEGBHFCCF?D9BB4B??AGIIDEE
@4694846/1
ggctgcagatgactgtgcatccttgctagtaagtcctgagccatagcaaa
+4694846/1
@@@FFFDDDDDHHGIJIGIIIJIJJIJGGCHIHDGHJJIIJJJJIIIJIJ
@7275360/1
acagcatacataataaaattagaggaagtaggtgctgg
+7275360/1
7@@B;?DBFBF?HGFGDEHDDE@FC;FFBD9A21?CF3
@2121322/1
ctgatcaaacgctattaattcattagcgaaaaacttatttttcactttta
+2121322/1
CCBFFFFFHHHHHIJIHIJJJJJJIIFGEIJEIIJJJJJJJIIIGGIIJI
@3678307/1
ccagccgaaggcgtgttaccgaccagag
+3678307/1
@@@D?DDDFH?AFIGGHGDGGHEGH;BF
@2121566/1
tgacgacataagatgcgaaggtaacattattgacgagtgctgatcttaag
+2121566/1
CCCFFFFFHHHHHJJJJJJJJFHIJJJJJJJGIJIIJHIJJJIJJJJJJJ
@3678394/1
ctttgcattaaaataatgcccattttcacaggcaagggatcctaacttcg
+3678394/1
CCCFFFFFHHHGHJJJJJJJJJJJJJJJJJJGIJJJJJJIJJJJJJJJJJ
@4695506/1
gccatgagtaagcgatcgggctctcaggcaggcaagatgggcgtagtagg
+4695506/1
CCCFFFFFHHHHHJJJJJJJJJJJJJJJJJJJJJJJJJJJJJJHIIHJJJ
@4695645/1
tatattatcacgagatatggtgtgtctatattaccatttcgtacaaacat
+4695645/1
?@@?BDDDHHHH?GFGGFHCFC<AEBFDDGHAH<EDDGIDCDFGGDFGGH
@2642573/1
ggtgcgtgcaggatcctcgtcattgcctggcatacaaggcaaagcaccga
+2642573/1
@@@DB?A@AF?::EGHHIBGGCGHIFD@EC3DGGGDADGEBFGA>FBAAG
@4696001/1
ccacaatatattcgtgaaaaccgcatccaactcggatcagccgtttctga
+4696001/1
CCCFFFFFHHHHHIIJJJJJJJJJJJJJJJJJJJJJJJJJJJJJJJJJJG
@2642898/1
aaagataagatgaagaagaggagcaaatggaaaaaaaaattggtgaaaag
+2642898/1
C@CFFFFFGGGHHGGEHHGGIIJGGGIIJJJIGIIJIGHFDGG=FHIJJI
@3679432/1
gtacattcttttttcctcctttcttttttggtggcttccccattttgaca
+3679432/1
<=?DFDFDDD??BAB@>FGGHEAEDFHGII0?D;?DFDFIGIIIIHGCH@
@1105529/1
gcagtatcttgtcgagaacatgaagccgctttggtttacgttccagttct
+1105529/1
@CBFFFFFGHHFDHFGIGGHGIJGFGHHGDHIIJBGIIJIFHIIGIHGHB
@6757608/1
gtaccaaatttcaaccaaatccgtcaaatagttgcggagattaatggtat
+6757608/1
CCCFFFFFHHHHHIIJJJJIJJJIIJIIGJJIIJJJJJJGIIGHHIIHGJ
@4696746/1
cagcatacataataaaattagaggaagtaggtgctgggcctcttgtatgc
+4696746/1
@@@FFFFFBHGHHIIJJJJFEFHG@H9EHEH>GHIJIIBGDHIJEFHGII
@7277561/1
gctattaattcattagcgaaaaacttatttttcacttttaaaaatacatc
+7277561/1
CCCFFFFFHHHGHJJJIIIIEHIJJJJIJJJJJIHHJJJJJIIJJJJIJH
@7277902/1
agccagatgccaaagttcttgatcttcactgggctcttctctgggatttc
+7277902/1
@@?D?A;DFFAACFH?BBGBIHA<BFH@AFC3C9@CAF?D?DC<FBGEG@
@6243449/1
cgttgatgtcgcaagatagtgagacattcactttttagtcataatcttca
+6243449/1
@@@DFDEDADFDFGEBGGG??HDHGD2::C?GH@GGIIGGIIGIIIGDHC
@1106547/1
cgtttttaaagtattttttcaatgccctaagtgagtatacatctattaaa
+1106547/1
@@@DDDDDDFFCFBGH@FGI@CHGGIIHEHGGHHH?CGGIGFFHEBHIII
@6243506/1
gtcaaattaaagaatcacgtcgaacattctatgcttataccattaatctc
+6243506/1
??@DBA8DFH<D<?F?:EHH3CG=AE9?4?9CGD<CGAF>BG>BDBGII<
@6758803/1
ccgataccatacaccaaaatattttttacgatttttgtctgtctgtctgt
+6758803/1
@C@DFFFDFFHHFGIGGGEGGIHIIAECGGIJJJIIJGHGG?DGICGGH@
@7769548/1
gcttcttctttctagtgcctgataagcccagacctagcccaaattcttct
+7769548/1
CCCFFFFFHHHHHJJIJJJJJJJJJJIJJJJJJJJJJJJJJJJJJJIJJJ
@6758957/1
gtacagatatagtttagaaccttagaaaggacataggatagtttttattt
+6758957/1
BB@FFFDDFHHHHJJJJJJJJJJJJIJJJJJIJJJJJIJJJGIJJJJJJJ
@49175/1
gttccacttcatcatcagggatcttgccgtcattgcagacggtgtggtag
+49175/1
CCCFFFFFHFFHHHIJJIJJFHJJJJIJJHHIJJJIJJJIJJ@FDGIHIJ
@6244526/1
gtgcgatgttttacaagggcaggttgaactcacaccattcaatttaaaag
+6244526/1
@BBFFFFFHHHHHJJJJJJJJJJIIJ11?FHIJJJJJJJJJJJJJJJJJJ
@3164683/1
ctaaactatatctgtaccaaatttcaaccaaatccgtcaaatagttgcgg
+3164683/1
CCCFFFFFHHHHHJIIJJJJJJJJJJJJJJJJJIJJJJIIIJJJGHIJJJ
@3164697/1
ctcttttttctcctttcttttgcgagctgctgccgaaagattagaatcgt
+3164697/1
@@@DDDDDA?CDBFEC?GGIIC9FDG6:D?FHIIIFHEGI@FGIEGCDG6
@5194184/1
cgggctatgccatttatcctcgcacgttggcagtaatagtacaagtgaaa
+5194184/1
CCCFFFFFHHHHHJJJJJJJJJJJJJJJJJJJJIIJJJJIJJJJJHIJJJ
@5194230/1
ctcccatgtcacggtagcactgagtgacggcacctccgacactgaggtca
+5194230/1
11?BD??DA:ACDE2<<C:A?FEF2<AA8EADDCEIDA@D;;C@;8@7=;
@6244751/1
gtcggccggggactcggtggcacagaactgtacacacacgtagctcaggc
+6244751/1
@@@BDDDDDFD:????DDFGG>GGIEH>DHIIGGGIGEIIHGHHHHDB?>
@3680107/1
ttctcttttttctcctttcttttgcgagctgctgccgaaagattagagtc
+3680107/1
CCCFFFFFHHHHHJJJJJJJJJJJJJJJJJJJJJJJJHIJJHIIJJJJHI
@3165450/1
cttcaccttatgatagtcatcgcggcctctagccgacacgattatga
+3165450/1
@@@DDDADHFFHHEHBCEHHBBBC1?CGHHIIIIEIGEGHHAFHGEE
@4698527/1
ctcaggcaggcaagatgggcatagtaggtaggcgtagggtaagacacgga
+4698527/1
@@@DDD>;F?HDH?G?CB?FGI?@A?19?BFBEG??88??B?BDBG=:;;
@6245348/1
cttacagattggtggaaaccaaaccaaacttctctgccaccaccaagggg
+6245348/1
CCCFFFFFHHHHHJJJJJJJJJJJJJGIJJJJJJJJJJJJJJJJJJJJJJ
@3680965/1
ggttcctctgcacttggtggtccacaaacattataatagcgttgtctaac
+3680965/1
?=?DDDFFGBHDHEF>>CGHGGHHIIIIGGDFFHGDDFEHGGGEDDFDGG
@50058/1
gcgcgcgttctcatgtaatttttaatgttctccaaatcgacgactcctgt
+50058/1
CCCFFFFDHHHHHJJIIIIJJJJJJJJIJJJJJJJJJJ;FHGIJJJJJJE
@6245803/1
ctcgcacgttggcagtaatagtacaagtgaaaagtcacttgccgatggta
+6245803/1
CCCFFFFFHHHHHJJJJJJJJHJJJJJHIJJJJJJJJJJJJJJJHJJJFH
@6245828/1
cagggatcttgccgtcattgcagacggtgtggtagcgggtcggacgagcc
+6245828/1
CCCFFFFFHHHHGJIJJJJJJJJJJJGFHHIJHIJJJJJHGJIGHFDDDD
@4698859/1
cccaactgtcctccggtactaacgatcaaatcgatcatgggtccataatc
+4698859/1
CCCFFFFFHHGHHJIHFHIJJIJJIJJDEH?CFECGGHGIGBFHIIIGGI
@1108322/1
aggtattaagtcagctgttccacttcatcatcagggatcttgccgtcatt
+1108322/1
=@@DDD?D?CAF?CG?<:AEI4CEH@<FDHEFB?BE;:CG9DC?FDDBFD
@1108369/1
acctgcaccatgcaccgccatgccatgtaccacgcctgggatgccacccg
+1108369/1
CCCFFFFFFHHHHIGIIHDIIIJIJHIH4CFGIJIIIJIIIIGGGEGIJH
@2644486/1
ttgtggaactgcttcacctgtggccggcggcacgcagacgccttgatgac
+2644486/1
CCCFFFFFHHHHHJJJJJJJJJJJJJJJJJJJJJHHFFFDDDDDDDDDDD
@2124112/1
ctccatacggtgtaacaaatggcggcacgtcttcgtctttgtacagttcg
+2124112/1
CC@FFFFFHHFHFHIIJJIJHIJJJJJJHGIIFIJGGHHIH@CHEHGHGG
@7278937/1
ggcggtttgaatttctccaaaatttcgacgaatcttaatattttcggagt
+7278937/1
C@CDFDDFHFDDHIHIGEHGHGHIJHIIIIIGIIIGGEIGIGJIIGHHI@
@1626486/1
ggatgcttaaatttacatttagtgtttgtttcatgtcaatcggttcataa
+1626486/1
@@@FFFFFHHDFFGFGEFHJHHEHHHIJGHIHGIGGGJGGFHIGHGGG>F
@6762133/1
gttggagcttggtacaaagcaaaggtcgggcagttcgtcaacaagacatt
+6762133/1
@CCFDBDFHGHHDFIJIEIIIJJIJHHIHIIJJGIIIHIIJIIGIJJJJJ
@6762161/1
ctcgcacggcctttgctctgtatatatgaccggtactctaagggtgggtc
+6762161/1
CCCFFFFFHHHHHJJIIIHIFGHIIJIJIJJJJDGIHHHGIIHIBFHI@E
@2124892/1
ggtttgcttacagccattcccaactgt
+2124892/1
?@8=ADBDBB:C?:EA?ABB?<F?@CC
@1627334/1
ctcttgtatgcgaaggtgttgaggcgcttgtggtggtgcacgcgcttggg
+1627334/1
@CCFFFFFHHHHHGIGCEHHIIJIIJIJJIIJGHIIIIJJJJJJHFFFDD
@7280110/1
ccttttattgcttggtgagacacgagataaaagtccaattcagacgagtg
+7280110/1
CCCFFFFFHGHHHJIEGHJJJJJJIIJJIIIJJHIGIJJJIJIJJJJJHI
@2125297/1
gtgtgctcaaggggatctgagaatggtttagattcacaattttgtccgct
+2125297/1
BBBDFFFFHHHHHJJJJIJJJIJJJJFHIJJJIJJJJJJJJIJJHIJJJH
@1627705/1
ctgtatattatcacgagatatggtgtgtctatattaccatttcgtacaaa
+1627705/1
@@@FFFDDDHDHHGIEHBFEHIIEHGHIIIIGIIBHHIIGGHGGHGGGII
@2645938/1
cccatgtcacggtagcactgagtgacggcacctccgacactgaggtcacg
+2645938/1
@@@DDDDDHHGFAGGGIGHDHGFCHHGG@GIGEHGGGHIIGGHII@FGEH
@566822/1
ctgtttttaatatttaaataaccgctttttactacatgcataaacataca
+566822/1
CCCBFFFFFHHHHJJIIJIIIJJIIJJJIJGGIJJIGCFGIGEGHGIJJG
@1627819/1
tcggttgcggaatcagcctcgcgggtgggtctggcatggtgcctagaggg
+1627819/1
@CCFDFFFHHHHHJJJIJIIJJJDHAAGGHHGHHFFFFDEDDEEDDDCDD
@6763254/1
tacatgttgtgtacacctgagcgagactcataacgcagccagatgccaaa
+6763254/1
?@@DDDDD?CDFFHGEEHEGIIG<G@FBHGGIIIGGDHGIEHGGB@HGGG
@6763329/1
ctccgctgtagtcggctcgctacgatagtcactgttaccaacaagtatcc
+6763329/1
CCCFFFFFHHHHHJJJJJIJIIJJJJGIHIJIJIGHIJJIJJIIJGGGIJ
@7280940/1
ggcctgtttcacagtctcgttgacttgctgttagctc
+7280940/1
??;;;BDBF>??D4C<EEGFI:<<4<E<FCHC<D49:
@2646431/1
acgggccgcgactccgccctcttcctcgggttggaatgattctggtgggt
+2646431/1
CCCFFFFFHHHHHJJJJJJJJJJJJJJJIJEHHHHFFFFFFFEEEEEDD?
@6764168/1
gtttcatgtcaatcggttcataaataaaaaagttatgtcaaattaaagaa
+6764168/1
@@CFFFFFHHHHHJIIJFIJJJJJJJJJJJIIDHIIJIIJJJJJJJJJJI
@3166332/1
cgtccatcattttgtcaacgaactcttctgaagtatttgtttacaagaca
+3166332/1
CCCFFFFFHHHHHJI4CGHIIJJJJJJJJJJJJCFIJJJGIJJJJIJJJJ
@3166649/1
ggctttttccagatccactcttgctccatggtccaggagcagcagcgtgc
+3166649/1
@@@FFFFFGGGFDGHGGGIIGEFGIJIGIIIHGIGIHAGIIJJJJHIJJF
@5707283/1
cttgttgttaagaggtgttacctcttcctcgggttggaatgattctggtg
+5707283/1
@@@FFFFDHHHHHGGFGFGHGIGIIJIIGIIJJDGIEGIIJIIIIJHIHJ
@5196537/1
cttttttctcctttcttttgcgagctgctgccgaaagattagaatcgtct
+5196537/1
1=?DBDD>HDHHFBEGGCHGII<GEDDFF?9BD??D@GDH=C==F4CG6=
@7771970/1
atacataataaaattagaggaagtaggtgctgggcctcttgtatgcgaag
+7771970/1
CCCFFFFFHGHFFIIJIJJJJIIHGJIHIGGEEG3CFHIJIIJJJJJF@F
@7772071/1
ctcagatgcaatttcttgcaagaattgcacaaagttgaagtccttgttgt
+7772071/1
CCCFFFFFHHHHHJJJJIJJJJJJJJJJIJIJJJJJJJJJHIJJJJJJJJ
@4700651/1
gtcacattacatactctgtatttcctcttcatggtgccacagtgagtgat
+4700651/1
CBCFFFFFHHHHHJJJJJJJJJJJJJJJJJJJJJJJJJJJJJIJJJHIII
@7281583/1
ctcctcagtaggatggcaaagagacgaagcgcgcgttctcatgtaatttt
+7281583/1
@@@DDA:BAFB>DEFGFF:CE?;:FE:F;:DG66<AFCC=4@DEECEFAE
@6764358/1
cgcaagaagtaccagaaacgggacttagccacaatctggtctggagagaa
+6764358/1
CCCFFFFFHHDHDBHIIGHIGJGHGGEGIJAHIIHHIGIJJIJICHFHHF
@7282167/1
caccatttcatttggattcgtagagtaatctaagacttgtccgagctcat
+7282167/1
CCCFFFFFHHHHHJJJJJJJJJJJJIJJJJJJJJJJJJJJJJJJJJJJJJ
@7282242/1
tggattttagccgatagttgtatgaaaaatattcgagttatccgaaattc
+7282242/1
@@<DFFDDDCF<CFHGIHECCEHHHIDEHIIIGGGIGFHGBGGEHIGIDG
@568285/1
agggatcttgccgtcattgcagacggtgtggtagcgcgtcggacgagccg
+568285/1
CCCFFFFFHHHHHHIJJJJJJJJJJJEHGGIFHIJJJJIJJJHHFDDDDD
@568351/1
tagcaaaaccgctttaatacacccgcaggataccacctcg
+568351/1
??;B?DDBCFDA>AFAF>HGHI9E6:FAG=@?FD9BB?F6
@6765175/1
ccagcggacaaaattgtgaatctaaaccattctcagatccccttgaacac
+6765175/1
BCCFFFFFHHHHHJJJIIJJJJJJJIJJJJIJJJJJIJJJJJJJJIJJJJ
@6765569/1
ggggttattgttatgtcgatgtcgaacccaaaaatgtaattaactttttt
+6765569/1
@@@DDDFFHGFFDEGCFHEGIFHGIIIBGEDCGIIGBBDHHGGHHGIIII
@1629034/1
ttccacttcatcatcagggatcttgccgtcattgcagacggtgtggtagc
+1629034/1
@@CFDFFFFHHFFHHIGGIIEGHHHIGIEGGHIJJJIGHII8B?DF8BF=
@568862/1
ggcggagtcctatctcaaaacatgaagacctcacagggtcactcccagct
+568862/1
@@@FDDDAFFHHHIIGHIGHIGIIEHIIIIIIIIIGHGBDGIIIIIIGGI
@7283336/1
gcacgtagttctcagcttccctgcaaagttaaccatcttgtattcaaaag
+7283336/1
CCCFFFFFFHHHHJJJJJJJJJJJJJJJHIJJJIJJJJJJJJJIJJIJJJ
@6766087/1
ggttcaaattcaaataaaatcactctgcaatcctgcctcacatgattcat
+6766087/1
BC@DFFFFHHHGBEGHIJJJIJJJJJJJJJJJJJJJJJJJJJJJJJJJII
@5197188/1
gacaaacagacaaacagacaaacagacaaacagacaaacagacaaac
+5197188/1
@@@FBFFDHHHHDEHGIIIGIIIIGCHGIIIIIIIIIIIIEIII?FH
@7283809/1
gccagccttaacgtacgattccaacgccccctggcgtaaaataacgtcaa
+7283809/1
CCCFFFFFHHHHHIHIJIJJJIJJJJJJJJJJJJJJIJJJJJJJJJJJHH
@6766636/1
ccgctttggtttacgttccagttctcgattatcgaactttt
+6766636/1
@@@DDDDDF;CFD@FFEFFF:3AFEIICFFI>GGCBEFFDE
@6766737/1
gatccctctattgagctactgctgttgagcagaataaaactgaaaaataa
+6766737/1
CCCFFFFFHHHHHJJJJJJJJJJJJJJIJJJJJJJJIJJJJJIIJJJJJJ
@6766775/1
attccctgtacgttcaaacgtatcacacattttctggtcaccttccatgc
+6766775/1
@CCDFFFFFDFHDHIJGHHGEGHJGIJJJHGHHGGIEDDFHCGIGIIIJJ
@1629980/1
gcaagaagtaccagaaacgggacttagccacaatctggtctggagagaag
+1629980/1
CCCFFFFFDFHFHHIJIJJIGGHIJIHIIIIJIJJJJJJJJIJHIFIGHG
@6767121/1
gttagttttcatcttaagttcggaaagattataatatttctttagtttaa
+6767121/1
@@@1BB?DCFFBFGHEHGCBIE@:F@@9CF?CEFFFH<?FFHGHG?DGG@
@569745/1
tgattatttgtctgtagtggtcctgctgtttcgtatattctaaattggtt
+569745/1
??@DD>DDD?DD?CA<ACFF<FBFHIBFFEHFD?CCGFGBFII@FFF@GG
@3168635/1
gccctcaatctgcaccagttcatacttgggcacagttcctcgacgagcaa
+3168635/1
CCCFFFFFHGHHDGJJJIHIJJJJJCAHEHIJIIJJJJIHIJJJJJIIJJ
@1630806/1
cctgatagagacgatttcaccagtggtcttcttgaacttcttcaattgac
+1630806/1
=;=ADDDB?FF?F6C:C:ACEH?2<?F@C91?FBGI<GFGBCF>????FD
@4701493/1
cgaacattctatgcttataccattaatctccgcaactatttgacggattt
+4701493/1
CCCFFFFFHGGHHJJIIJIJJJJJJJJJJJJJJJJJJJJJJIGJJIGHGH
@4178728/1
ccttcttagagcgtcccgtacccatagcaacaagatcagcgactgtcaca
+4178728/1
@@@FDFDDHDHA@@B:FE?FGGGGEG@GA?D;FHGH<FGBH@F<68;=C=
@4179079/1
gcgatgattttggacgtatttttgttgttttttcataccgtcattatccc
+4179079/1
CCCFFFFFHHHHHHJJIJJJJJJJJJJIJJJJJJJJJJJJJJJJJJJJJJ
@4179228/1
attttagatatttgttgttcattcaactgtcttgttaatgcctggccctc
+4179228/1
CCCFFFFFHHHHHJIJJJJJJJJJJJJJJJJJJJJJJJJJJJJJJJJJJJ
@5198870/1
tgctgggcctcttgtatgcgaaggtgttgaggcgcttgtggtggtgcacg
+5198870/1
CCCFFFFFHHHHHJIJJJJJHIJJHFGHIIJJIJJJJJJJJIJIHIJJJH
@6250162/1
gtcgagtagagccttagctgcggaatgcttagcttccttcttagagcgtc
+6250162/1
CCCFFFFEHHHHHJJJJJJJJJJJGJIIJIJJIIJIJJJJJJIJJJJJII
@4702336/1
cagtgagagagtggccccgttggatatagcgctgttagttacataaacaa
+4702336/1
@??DDAD>D?B<D@GHGIIFDGGG@BFGGGHGGGGGDHFGHIGH@?FB=;
@4702834/1
ggtacaaagcaaaggtcgggcagttcgtcaacaagacattactagctgag
+4702834/1
@C@DFFBDHHFDHFCGHIJJIIIIIHIIIIGGHGDBG>BHHIIEHGEHCH
@3686004/1
cttcaatcctaatgtattgatgggtcagcatgtcgcatagaatctgactg
+3686004/1
@@CFFFFFHHHHHIEFFHJHEHGIFHGIIIIIHEHIIGGIIJJIJIIJIJ
@5710678/1
gtgctgggcctcttgtatgcgaaggtgttgaggcgcttgtggtggtgcac
+5710678/1
@CCFFFBDDHHHHIIHIIJIJGGIJCFHIJIJJIIJJJGIGGGIE@CEGG
@3686385/1
ctgctgtctgtggagctgatgcttgctgggcctcaactgttggagctggt
+3686385/1
@B@FFFDFHHHHHHJJJJJJJJJJJJJJJJJJJJJJJJJGIIJJJJJJJB
@3686396/1
tcataacgcagccagatgccaaagttcttgatcttcactgggctcttctc
+3686396/1
@?@FFDBD?DDFH@G@EHIEHEGGFFHF@GBDEGHGHIIIIGIIIEHGII
@52712/1
cacacaggcataatgccatattcaaatgggaagtggtgataaagataagt
+52712/1
CCCFFFFFHHHHHJJJJJJJJJJJJJJJJJJJJIJJJIJJJJJJJJJJJE
@7776037/1
gggattttgatttttaatttttctaatttgtttaggaggcagaaagctgc
+7776037/1
CCCFFFFFHHHHHJJJJJJJJJJJJJJJJJIJJIJJJJJJJJJJJJJJJI
@7285691/1
ggcaggttgaactcacaccattcaatttaaaagaaactgggtgcgtgcag
+7285691/1
CCCFFFFFGHHHHJIJJJJIJJJJJIJJIIIJJHIIJJJJJHIGIHHJHI
@7776627/1
aggtgttgaggcgcttgtggtggtgcacgcgcttgggcagagggaatctg
+7776627/1
?@@DDDDDBFFCHEHEBHICH?F8C9?BFBHEHIIIIGCEGEHF/;?BCC
@7285912/1
cttcgtttactaatataacgaagcttgactcgctacttctc
+7285912/1
@??D:=:=CDFFBG@9BFBG7A@CBA3C@1?EEECEGAFD4
@7286087/1
gtctgtttgtctgttcgtctgtgcgcgctaatctcagaaacggctgatcc
+7286087/1
@@@FFDDFHHGHHFGHJJGIGJIJIJJJJJIJIJJJJIIIJJGGIJIGGI
@7777152/1
gatttttcaccgataacttccaatttgtatttgtcagcatagtagtcggc
+7777152/1
CCCFFFFFHHHGHJIJJJJJJJJJJJJIIJJJJJJJJJJIJJIIJIIIII
@7286334/1
tgctgggcctcttgtatgcgaaggtgttgaggcgcttgtggtggtgcacg
+7286334/1
@@CFDFFFFAFHHIEGHGGGC?FH1CGFHEDGIIIIGGIGA=F=;@CEHH
@2130458/1
cctggtacctgataagcccagacctagcccaaattcttcttcttcagccg
+2130458/1
@CCDDDDEHHHHHIJIIJJEIIJJJIJJJJJIJJJIJJJJJJIJJJJJJJ
@2130566/1
cgtatgattatttgtctgtagtggtcctgctgtttcgtatattctaaatt
+2130566/1
CC@FFFEFHHHHHJJJJJJIJJIJHIIJJJIIHIJJJHGIJJJJJIJIJJ
@7287138/1
cttctttctgtacattcttttttcctcctttcttttttggtggcttcccc
+7287138/1
@@@=AA?DFDHDA>HGGFEEGGGGHIG;C:E??CFG@@FG?B?FFGBFEH
@2650783/1
gcaaatggaaaaaaaaattggtgaaaagaatcacaagtaagatactgcaa
+2650783/1
CCCFFFFFHHGGHJJJIJJJJHIJJJJJJJJJJJJJIGHJJJJJJJIJJJ
@1114419/1
cgcctccttgatgcattgcgtcagaatgcccacctcacgttccgccaatt
+1114419/1
@CCFFFFFHHHHHJJIJIGGIGGIIJIIIIGIJIJJJGHHIJIGHGBHIE
@7287804/1
cttttattgcttggtgagacacgagataaaagtctaattcagacgagtgc
+7287804/1
@@@FFDFFHHHDHIGIJJJJGJGHIJJIGIIJJIIHGIIIEH@CHHGBFA
@1633495/1
gtagcactgagtgacggcacctccgacactgaggtcacggtactcgcggt
+1633495/1
@@@FDFDDHHHCFHIIIB@FHIIHHEHGIIIEHIDFHIID;BFGHHI6?5
@5711145/1
gataaagataagtataggctcaaaacctaacgacatcaatcaccagctta
+5711145/1
CCCFFFFFHGHGAAFHHIIJIIGGIGIIJJIIIIIHGEHHEGGGGGJBH?
@6770885/1
cccgtcgatgaccagcagaaggcgtgttaccgaccagagtagcaaccacc
+6770885/1
@@@DDDDDHBHB:EEGFFGEF9BD?DGF@?D<DAD@C=8BB@@=FHHCGH
@5711425/1
ctgcaaacatgccagttataaagcatagcccgaagtgctattggcacaca
+5711425/1
CCCFFFFFHHHHHJJJIJJJJJJJJJJIJJJJJIJHIJJJJJIIJJJJJJ
@5199861/1
cgacaccacagttccagtctcaggcacattgccattagtagactgatcag
+5199861/1
CCCFFFFFHHHHHJJJJJJJJJJJJJJJJJJJJJJJJJIIIJJJJJJJJJ
@3171287/1
attttgtttttctctgtgatctgtttcttggcatctatagatgtcggtgg
+3171287/1
?@BFFFDFHHHHHJJJJJIJJJJJJJJJJJJJJJJJJJJJJJJJJJJIIJ
@1634243/1
cgtgaatataagtggcaaaggtagtaagtcagctgttcca
+1634243/1
=?;DDDD?D?>C<AEHGB?GE<CFGHIH?CFHCEHBG9CB
@4704094/1
atggcattatatgtttgaatgcattttcaaaagattcacaacaaaaagag
+4704094/1
??=ADABBBBBCBAEF?<DIDHGHHIIEEC9?A8CBHIE@??BGC@DFBD
@4704424/1
gctccgaggaaagcttcaagtaaatcagccttgtgcttcttggtggtggg
+4704424/1
CCCFFFFFHHHHHJJJJIJJHJJJJJJJJIJIJIJJJJJJJJJGHIFHIJ
@4181858/1
acagcatacataataaaattagaggaagtaggtgctgggcctcttgtatg
+4181858/1
@@CFDEFFHHGFHIIIEIGIJIGICGIIBHIIJJJIJJJIIJJJJJJIII
@7777754/1
gcctcacatgattcatccacaaattccaacccttgcgtttcaaaacaatt
+7777754/1
?7@DBD?BFHFHHGGGHEHG>B@HHEGBBG:@GHBHHFFHICE@FDHEGG
@4704800/1
gcgagatcgggaactatgtggttaaaaccaaaaatttgccggaagtcact
+4704800/1
C@@FFDDFHGGDHJJJJJIIIEHGJIJHIJIJIGGGIGGGJIIGIHHEHI
@5201598/1
cgatgttatacatatagcatttcggatctatagaggctgtcactgcagcg
+5201598/1
CCCFFFFFHHHHHJJJJJJJJJJJJJJJJJJJJJJJJJJIJJJJJJJIJJ
@3688358/1
cccccctttaaaaaaagctcgatctcaatttaaagataagatctgcgacc
+3688358/1
CCCFFDADDDFFF>@F:B?CG>AGFEFFAB<DHBDHHGB9CH=CG@<A<E
@6253315/1
ccgggatcaacattgcgtgctggacaacatcacacataagaccagtagta
+6253315/1
C@@FFFFDHDFBHIGIIDEFGAHIIG3?CBFGDDHIGIIEHGGGG?FGHI
@6771921/1
agcatacataataaaattagaggaagtaggtgctgggcctcttgtatgcg
+6771921/1
CCCFFFFFHHHHHJJJJJJJJJJJJJJIJJHHIJIJJJJJJJJJJJJJJJ
@2131582/1
tgcgaaggtgttgaggcgcttgtggtggtgcacgcgcttgggcagaggga
+2131582/1
CC@DFDDF<DCDHEEEHGGIED?FD?BB?DGHIGGEEGGCHEEDBBC?<9
@2131634/1
gtcgatgaccagcagaaggcgtgttaccgaccagagtagcaaccaccttc
+2131634/1
@@@?BBDD?F?FAE>FFE3:@@@:CCDGF<FEG?GFFEEEBFFI=@DFC=
@6772548/1
acttgcagaagcatggctgcccaatgatcggcattccggcgtcattcgat
+6772548/1
CC@DFFFFHDHGHJJJJJIJJJJJJJIGGGEGGIJD@GFEIHIIJJJJIH
@6253592/1
tgattgtgctgttgtggaactgcttcacc
+6253592/1
@@@DDADDFHDDFGCFBFGGHIIGGHEHC
@573352/1
ctccaactcgcggagagtatcttctactcttgatgtcttaacatttgcat
+573352/1
CCCFFFFFHGHGHBHGGDGHGIJJJJJIJJJJJJIJJJJJJJJJIJJJJJ
@573527/1
gaccatcactcttatatgggcagcccgaacacggttaccgggaattttgt
+573527/1
CCCFFFFFHHHHHJGIJIGGIIIGJJJJJJJJJJDHIJJJJJIIIJGGIE
@6773152/1
ctgatagagacgatttcaccagtggtcttcttgaacttcttcaattgacg
+6773152/1
@CCDFFFDHDFHAFEIIJJJIIHIJIIHHIJIJJGFHHGHHHGIHGEIIG
@1637371/1
gttgcaagacatgtaggaactgtccctcggagatgccgtcccggtacata
+1637371/1
@@@ADDDBAFDFDACGHIDGHIHEHGEGFG<:FGDE<?6@FHHI<<F7=C
@1637551/1
cggcagatgaggatacctcaacttcatcttatacttatccaagaaatatt
+1637551/1
;@@DDDBDFBBF<AF<ABEDBHDHGGHGIIIGIEGGHEHGACB?FDHDFB
@6254529/1
tggtgcacgcgcttgggcagagggaa
+6254529/1
@@@=BDDDFHHFHGGGEGIIICHI?D
@7291222/1
gccagatgccaaagttcttgatcttcactgggctcttctctgggatttcc
+7291222/1
CCCFFFFFHHHHHJGHIJJIJJJIJJJJJJJJIJJJJJIIJJJJHGJGIJ
@6255178/1
cgggtgaggatgcactacatttccgt
+6255178/1
@CCDDDDFBADHFGHIIIIIIIIICH
@4705216/1
tcctggatattcgtatttgacacagaattcagcgacaaatacttctgcga
+4705216/1
CCCFFFFFHHHHHJIIJJJJJJJJJJJIJJJJJJJJJJJJHIJJJJJJJI
@7291921/1
tgcatgataccgtatataacagaccacacttttgagaggtcaccgccggt
+7291921/1
CCCFFFFFGHFHFHEHIJJJIHIGDHGHJIIJICEDHHIJIJIDGHGGIB
@7778774/1
ctcatcttgtatagaggaggcttgggctcgctctccgaagggagcttgcg
+7778774/1
CCCFFFFFHHGHHJGIIIIJIJJHHGIJJJJJJJIFGGIJJJIGIJJIHG
@3689178/1
tttcattccctgcagagcttgcaaagcttgcaaagatctttccttcttct
+3689178/1
@@@FDFFFFHFHHIIHGHJJJIIIGGIIGGIJA:C@FGGFFBFHHGIIJG
@1116110/1
ctcaatctgcaccagttcatatttgggcacagttcctcgacgagcaagta
+1116110/1
@@@DDDD;FFHHHIIBGIEHFIIIGFBEAHHIHGFHFIGHGFFFHBHIFB
@2132286/1
cctggcgtaaaataacgtcaatacattggatctcctcagtaggatggcaa
+2132286/1
@==DDDDDHHFHHI>ACA?D@HB?:?CCFHHFDFHGAFHFGCEFGGIEG9
@4183168/1
cgtagaaaagtgctgtctgtacattgaaaataaaaataaaaaaaatagca
+4183168/1
CC@FFFFFHHFHHJJIJJJIIJJJJJJIJJJJIJIJJJJJJJIJIIJJFI
@3689646/1
gccagatgccaaagttcttgatcttcactgggctcttctctgggatttcc
+3689646/1
CCCFFFFFHHHHHJHHJJJJJJJJJIJJJJJIJIJJJJJJJJJJJIIJJJ
@1116418/1
ggcaatgtggatagctggacaaggcactggcaacgaccaatcatggactt
+1116418/1
CCCFFFFFHGFHHJIIGIHIJJJJIJJJJIJJJJJJJJJGIJJJJIJIII
@3174465/1
ggcgttgatgtcgcaagatagtgagacattcactttttagtcataatctt
+3174465/1
CCCFFFFFHHHHHJJJJJJJIHIIJIIIJJIIIJJIJJJJIJIIJJJJJJ
@3689800/1
gatttaaattccatttccaaatagttgaccatcactcttatatgggcagc
+3689800/1
@@?ADD?=AAA<<<AAAFIBAAAC<AHF:FFG@ACHFBEG????FB?DGB
@7779911/1
gtcccatttggctttgtcccagtaatctaccccgtcttcaccgctgtaac
+7779911/1
?@@DDFFFGDHHDHHGCDFBCHGFGEGHIEGIGBEGHGBGGEHIGHFGHE
@2132872/1
tttgtctgttcgtctgtgcgcgctaatctcagaaacggctgatccgagtt
+2132872/1
CCCFFFFFHHHHHIJJHIJJJJJJJJJJJJJJJJJJJJJJJIJJJJHIHH
@4706453/1
aacggctgatccgagttggatgcggttttcacgaatatattgtgggatgc
+4706453/1
CCCFFFFFGGHHHDGCFHIGIJIEGHIJJJJJJGIJHIGGIIHHJJHHFE
@574655/1
gtcaaattaaagaatcacgtcgaacactattctatgcttataccattaat
+574655/1
@@@DDDDDFHDFFI>EHH@?<CGHIGCEHAG<F<D@D<DFG<B@GII@DB
@2133196/1
catcgttctcagcatggtaagaaggtggcggccagaatctagacatgcac
+2133196/1
@@CFFFFFHGHHHJJJJHJJIJJJJHJJJJJJJJJJJJJJJJJJJJJJJJ
@5714436/1
gtgtgttcaaggggatctgagaatggtttacattcacaattttgtccgct
+5714436/1
CCCFFFFFHHHHHJJJJJJJJJJJJJHIJJJJJJJJJJJJJJJJJJJJJJ
@6775872/1
ccataatcattcctggaatccgtgtcgacggcgatgagagcccacgatgt
+6775872/1
?@@DFDDAF<DHDGGGIIIIG>GHEHBHGIEIGIIIFECHDAE;ABBEF;
@6776099/1
cgctattaattcattagcgaaaaacttacttttcacttttaaaaatacat
+6776099/1
@@@FFFFFFABBFHGH>@F:EAFHIIICGGGGIHEFHGIIIIIGGB@@BD
@6776135/1
gtttgtctgtttgtctgttcgtctgtgcgcgctaatctcagaaacggctg
+6776135/1
@?@DDDDEDHHHHHIIIHIJJIGGHEHGIIJJIIIIIGGIIGGIIIIJJE
@6256486/1
ctgtgatctgtttcttggcatctatagatgtcggtggcgcacagggcacg
+6256486/1
@@CDDFFFFGHHHJIIEBGIGGIJIIIJJIJJGDFFHIIAGGGIGGDGIG
@1640592/1
ctatcatctctttctttggagtttgtatacttaattcgatgttatacata
+1640592/1
CCCFFFFFHHHHHJJJJJJJJIJJJJJJJJJJJJJJIJJJJIJIJIJIJI
@7296134/1
ctcttgtatgcgaaggtgttgaggcgcttgtggtggtgcacgcgcttggg
+7296134/1
CCCFFFFFHHHHHJJJEGHHIJJJJJJJJJIJJIJJHHJJJJJJHFFFDD
@6257136/1
ccctgctattttttttatttttattt
+6257136/1
CCCFFFFFHHHHHJJJGHIIJJJJJJ
@6777091/1
cgatgttatacatatagcatttcggatctatagaggctgtcactgcagcg
+6777091/1
B@BFFDEDHHHHHJIIIJJJJJJGGGHFGHIIFGHIJIIGGHIGIJJJJI
@1117123/1
gagagaagatcctcatcttgtatagaggaggcttgggctcgctctccgaa
+1117123/1
@<@DFDFFGGFFFEBFGHIJFHIFGCHIEGGIFG6DHIEIFGGIGHGGBH
@4183932/1
gcagcgttgagtttgatgacagcgtagttaacttcaatggaagtggcgac
+4183932/1
CCCFFFFFHHHHHJJJJJJJJJJJHIJJJJJJJJJJJJJJJJJHIJIJJI
@61243/1
caggtgtcttccctggcaatacaacaacgacaagctgcaactgtacgaat
+61243/1
@CCFDFEFHHHHHJJJJJJJJJJJJJJJJIJJJJJJJJJJJJJJJJJJJJ
@1117343/1
actggttcaaattcaaataaaatcactctgcaatcctgcc
+1117343/1
@@@FFFAEDHAHHIIBFBB@HHGIE?DBCC@FHGE?FAD9
@3691245/1
gtaatttttgtctttcgcgaaatattccgcgacagatgtctttctagtgc
+3691245/1
@@@DDFFDHHCFHIFBDA@??CFEHIIIB>F<B@HI4CGEHI>DGGEEHD
@3691285/1
cccgaagtggttgtcgtcccacagcacgtggtagtgcgacggacgcgacg
+3691285/1
CCCFFFFDHHHHHJJJJJJJJJJJJJJJIHJHIJHIJJJJJJJIHFDDDD
@5204435/1
ctccgactgacatgaacattggaaactcgcagagtgtgggcaaagggttt
+5204435/1
CCCFFFFFHHHHHJIJJJJJJJJJJJJJJJJJIJGIJJJJIJJJJJJCGI
@61500/1
ctttcttttgcgagctgctgccgaaagattagagtcgtcttctacttctg
+61500/1
CCCFFFFFHGHHHIJJJJJJJIJHIJJIIIHJJJBGGGIIJJJIIJIJJI
@2135675/1
ccgtgccttttattgcttggtgagacacgagataaaagtccaattcagac
+2135675/1
CCCFFFFFHHHHHJJJJJJJHIIJJJJJJJJJJJJJJJHIJJJJJJJJJJ
@3691518/1
cttatgatagtcatcgcggcctctagccgacacgattatgaagacgaagc
+3691518/1
@CCDFFFFHGHDDGFEGIIIIIGIIIIJJGG:DHHGGGG@EGHEGBBEEF
@5204583/1
cttcttctcttttttctcctttcttttgcgagctgctgccgaaagattag
+5204583/1
:?@DDFFFHHHHFJIJJGIJJIIJJIIHIGEGGGIJJGJGIGEGGIIIGI
@3691869/1
caatatattcgtgaaaaccgcatccaaatcggatcagccgtttctg
+3691869/1
CCCFFFFFHHHHHIJJJJJJJJJJJJJJJJJJJJJJJJJJJJJJJJ
@7781891/1
caccttcaaacgcaacgaattttttagctattgctagtacttgctcgaat
+7781891/1
CCCFFFFFHHHHHJJJJJIJJJJJJJIJJJJJJJJJJJJJJJJJJJJGIJ
@5716481/1
cacggtactcgcggtacatgttgtgtacacctgagcgagactcataacgc
+5716481/1
CCCFFDFFHHGGFJEHGIJJIJIHIIJJGHBGIJJJJJJIJJJJJJJGII
@3176818/1
atacataataaaattagaggaagtaggtgctgggcctcttgtatgcgaag
+3176818/1
@@@FFFFDHHHGDHIIC?FCCGDAACDHGEHEGGAGHGIIGB@FFHIIEG
@3692281/1
cttgttgttaagaggtgttacctgcaacttggccaggttagggccaacag
+3692281/1
CCCFFFFFHHHGHJJEHHHIJJJJJJJGJJIJJJJJJFHIJJJIJJJJJJ
@62113/1
caacctctatactttgcattaaaataatgcccattttcacaggcaaggga
+62113/1
@@@DDDDDFFDFB?EGIIFIII<FHIIIIIGIEHIIIIIGIIIIIDHCGG
@4184947/1
gccataaacagtgtgctgggcatcattcttagtgattgtaacgcccactt
+4184947/1
CCCFFFFFHHHFHIJJJJJJJJJJJJJJJJJJGIIJJJIJJJJJJJJJJJ
@2136300/1
ctgtgatctgtttcttggcatctatagatgtcggtggcgcacagggcacg
+2136300/1
CCCFFFFFHHHHHJIJJJJJJJIJJIJJJJHIIJIIIEHIIJJJIGIIJG
@6257974/1
cttgggcagagggaatctgattgtgctgtggtggaactgcttcacctgtg
+6257974/1
CCCFFFFFHHHHGJJJJJJJJJJIIJIJH1:?DHIJJIJJIJJJJJJJIJ
@2655984/1
ggcgtaaaataacgtcaatacactggatctcctcagtaggatggcaa
+2655984/1
CCCFFFFFHHHHHJIJJJJJJJJJJJJJJJJJJJJJIJJJIJJJJJI
@6258497/1
tgattttggaatgttttacattggat
+6258497/1
@@<?DBEDDAACFCGGHGIEEH<A@D
@2656204/1
gctgggcctcttgtatgcgaaggtgttgaggcgcttgtggtggtgcacgc
+2656204/1
BCCFDFFFHHHHHEHGIJJHHIJCFFAHHIJIIJJIJIJJGGHGIHJIJH
@2137404/1
ggcgtcgattgcggtatcggcgtcgcttgcggtaccggcgtcggttgcgg
+2137404/1
@CCFDFFFHHGHHJIGIJIJJIJJJJJIJIIIHHHHFFDDBBBB:BDDDD
@1119344/1
gtaggatggcaaagagacgaagcgcgcgttctcatgtaatttttaatgtt
+1119344/1
@@@DDDDDHHHFFIFIBD?ED8@EE@GGDFCGDAFECA4C=7=CCGHH?E
@2137578/1
cgcttgggcagagggaatctgattgtgctgttgtggaactgcttcacctg
+2137578/1
CCCFFFFFGHHHHJJIJJJJJIJJJJJJJJJJJJJJIJJJJJJJIJJJJJ
@2137837/1
ccgtctgattctgtgatagtgaatacaagatcgtggggtgggcccaccag
+2137837/1
=?@DD>?BFHHB?<AFEBE3<AIA<CBBEA?F8C?88008@B;BFE@;CH
@1119819/1
ggggaagggttaggcaacctaatttcgtggattagtagctgtagcttcgt
+1119819/1
?@<DDAD<:CFHHBGHGHIGIEHEH<C8?F7FGHG???FG@FDBBBFH:D
@4186565/1
cccgtatccgattccattgctgataataat
+4186565/1
??<B?DDDDDDDA:CEBEE>CE4CEEIEE@
@6259572/1
ggcgatttaatttttttatgtttttattatgcaattcatgtttatttcac
+6259572/1
CCCFFFFFHHHHHJJJJJJJGIJJJJJJJJJIIJJJJJJJIJJJJJJJIJ
@6259715/1
ggcagagggaatctgattgtgctgttgtggaactgcttcacctgtggccg
+6259715/1
CCCFFFFFHFHHHJJJJJJJJJJJJJJJIJJJJJJJJJJJJJJJJJJJJJ
@1120096/1
atgataccgtatataacagaccacacttttgagaggtcaccgccggtgtc
+1120096/1
@<@DDBFFGHHHFIIIGGIGFIJIICHEGIGGGGIEJIIJIH<DGHGI@E
@7782689/1
gccattgacctttcctaggagtgactttcccgtttccaatctccaagaca
+7782689/1
CCCFFFFFHHHHHJJJJJJJJCFHJJJJJJJJHIJJJJJJJJJJJJJJJJ
@5205342/1
ggctcttcttctttctgtacattcttttttcctcctttcttttttggtgg
+5205342/1
@7@;BBD8FHDFFGHGG<CEDEBC@EH<FHCBFBFGBAFCCCFHGD<FEE
@7301802/1
gtcggatccgaagtaaaacattccaaaatcaacaactactaataaattaa
+7301802/1
B?BDDDDFFGHHHCFHIJJJFFHIJJJJJJJJJJJJIIJIIIHIIJIIIJ
@4708699/1
tggtggtgcacgcgcttgggcagagggaatctgattgtgctgttgtggaa
+4708699/1
@CCDFFFFHHHHHJJJJJJIJJJIJJJHHHJIIIIJJJIIJJJJJJJJJJ
@1644460/1
ctgtgatctgtttcttggcatctatagatgtcggtggcgcacagggcacg
+1644460/1
BCCDFFFFHHHHHJJJIIJJJJJJJJIJJIGJJJJJJJJIJJJJJJJIJJ
@1120633/1
ctgctatttattttttctatattttcaatgaacagaattgacccttctac
+1120633/1
CCCFFFFFHHHHHJJJJJJJJJJJJJJJJJJJJJJJJJJJJJJJJJJJJJ
@1644679/1
gacggatttggttgaaatttggtacagatatagtttagaaccttagaaag
+1644679/1
@@@DD<DDFFHFBC;ECDH@CEACFHGBHBFEF:EGCHHHIIIGGIGCEE
@1120786/1
gtgctgttgtggaactgcttcacctgtggccggcggca
+1120786/1
@@@DDDD;FHHFFGHIIIIEI<FHGIIIIEIGFGFEH/
@62685/1
gcttggtaggatccaagttgaaatctttgaccatggcatcaagcaaactc
+62685/1
CCCFFFEFDHHHHGHGHHHGBFCGIJIIHECFEFFCEHGIJIIIJIHCHI
@3693269/1
gtgaatttgtggcctggcgttgagggcaagttcatgcgtttttgctctgg
+3693269/1
@@@ADADACFH=FBH??BDFH@@@9F0?DGGGH?FHHGHHHIGF3=FHII
@6778692/1
caccattcaatttaaaagaaactgggtgcgtgcaggatcctcgtcattgc
+6778692/1
CCCFFFFFHHHHHJJJJJJJJJJJJJGHJJJJJJJJJJJJJJJJJJJJJJ
@2139602/1
cgtatgatgccgtttctgtaccaataggaacaatacttcgggcttattct
+2139602/1
@@@DFFFFGGFHFGGGGIBFHIIIIIIIGEHIJJJJIEIGEBGBHIJGIG
@1121577/1
ctcctgtggctttcagtgaaacatcaaaatttatcgatctttgattctga
+1121577/1
@@@BDDDDF?BDAHIIEH@FHCAH@DEHE@BAGG@GE8?DHGHIIIIIIG
@6779148/1
gcgtgacgtcagcccctacgatcatcactgccgtgtcctttatacatttc
+6779148/1
@@@BDDFB?@FAAFGHHGDBFGIGIGGIECCHI?D?8?9DE>DGBDHEHA
@6779166/1
tggtgatctaagttttcgttgttcatgagctctactatgactcctgtagt
+6779166/1
@C@DFABDHHHHFBFFIIHHHFHIIHICEDHHIIIIIGCGEH@FHIFHGB
@3694541/1
ctttctagtgcgtccgtctgattctgtgatagtgaagacaagatcgtggg
+3694541/1
CCCFFFFFHHHHHJJJIIJJIIJJJJIHJIIJIIIGIIJJJIIJIJHIJJ
@1646193/1
cctttctaaggttctaaactatatctgtaccaaatttcaaccaaatccgt
+1646193/1
CCCFFFFFGHHHHJJJJIJJJJJJJJJJJJJJIJJJJJJJJJJJJJHIIH
@3694982/1
ccaaaatattttttacgatttttgtctgtctgtctgtctgtccgtttgtt
+3694982/1
@@@FFFFAHHDFFD@DFDHIGIIIFFGDFGBFCFGHBG@F?DGG8BGG;B
@1646640/1
gtggattttaatgttattattacagcatacataataaaattagaggaagt
+1646640/1
CBCFFFFFHHHHHIJJJJJJIIJJJJJJJJJJJJJJJJIJJJJJJJJJJH
@7305070/1
atggcttggtttattcccatcagtttggagttcacctttagaagtatgtt
+7305070/1
CCCFFFFFGFHHDIJGIJJJEGIIGJHIEEGHDIJJJJJ@EDGHFHGIII
@3178510/1
gaaactttgtgtagagattctattcaacctgtattcatctgggcttcttg
+3178510/1
CCCFFFFFHHHHHJJJIJJIIJJJJIJJJJIHHJJJJJJJJIJIIJJJJJ
@3178987/1
gtcataattttatttaaaaactattgctccctatagacaaacagaactat
+3178987/1
CCCFFFFFHHHHHJJJJJJJJJJJJJJJJJJJJJJJJJJJJJJJJJJJJJ
@4710112/1
ctcctttcttttttggtggcttccccattttgacagcgtcttacttcacg
+4710112/1
CCCFFFFFHHHHGJJJIJJJJJJJJJIJJJJJJJJJJJJJJJJJJJJJJJ
@3179419/1
agcatacataataaaattagaggaagtaggtgctgggcctcttgtatgcg
+3179419/1
CCCFFFFFHHHHHJJJJJIJIIJHHJHIJJHHIJJJJIJJJJJJJJJJJJ
@3179479/1
cctcacgatcgattactactgctttcccaaagacaggacaagcgtgaatt
+3179479/1
CCCFFFFFHHHHHJJJJJJJJJJJJJJJJJJJJJJJJJJJJJJJHIJJJJ
@7306283/1
ccagtactttagctttgacagtgtaaaacttctccgaaatctccaatcca
+7306283/1
@<?;D?B>?CF?F9EGGGGHGA@CDHHHGA?FHHHGBHIGIEGC<?FH@E
@7785645/1
caccgctctgaagttttctttacctataggcatcagctggttgtctagct
+7785645/1
CCCFFFFFHHFHHHJJJGHGJEGEHEGIJIIIIGIJIJJJIIIGIGIJJH
@2142061/1
aaacaagaatcttgtctaacgctgacttgtaccaatccaaattaaataca
+2142061/1
CCCFFFFFHGHGHIJHJIJJJJJGIIIIIEHGIJJIGIIJJJIJIIJIJJ
@5206785/1
gttggcgtcgattgcggtatcggcgtcgcttgcggtaccggcgtcggttg
+5206785/1
CCCFFFFFHHHHHJJJJGIJJJJJJIJJJJJJJHHFFFEDDDDDDDDDDD
@4189153/1
ctaccacgttaagtacgtaactttaaaatattgactggaatatattctag
+4189153/1
@@CFBFDFHHHF?CFEGHIGJHGHIDHEGIGG<CFHGHEGIEGGHHIGIH
@6261386/1
ctgtcatctggttcatacggcgcgcggtcgcctccttgatgcattgcgtc
+6261386/1
CCCFFFFFHHHHHIJJJJJIJJJJJJ6FHIIJIJHHHHHHFFFFFFEDDD
@1647165/1
cttgaacttatgttttttacttccagtaaaggttg
+1647165/1
?@@D1BDBF4?22CEG1:@CHFDHHHAEC<CD1?D
@579335/1
ggtgaactggcgttcatgcggcaaacgcctattaacattatcatcgttct
+579335/1
CC@FFFFDFFHGHIJJGIIJJIIJIJIIJIIJJJJJJJJJJJHHIJIJJJ
@6261795/1
gctgggggtcgcacgtcatattccaagg
+6261795/1
@@<DDDDDDFHFDHDBB;FGGECDABB@
@1647747/1
cctaagtgagtatacatctattaaattcaaacgcagagctcattatgttg
+1647747/1
CCCFFFDFHHHHHIJJJJJJJJJJIJJJJJJJJJJJIJJJJJJJJJJJJJ
@7787169/1
ccctgcgatcatcactgtcgtgtcctttata
+7787169/1
@@?DDBDDFDFFF<AEGIBFFFF?9ECFA?9
@7787181/1
cagtcgtttaagagaagttcagtgacatacacacttacagaagaattata
+7787181/1
@@@DFFFFHGHHGJEGGFHIJIHJIIIIIFIIGIGGIGIIGIIJEHIJID
@1124839/1
cagggatcttgccgtcattgcagacggtgtggtagcgcgtcggacgagcc
+1124839/1
@C@DA=DBFBDBHHIIHEG<<FGECGG:?88B0??<0?67@A68:=89;/
@1124909/1
gttgtcaataaactattggcgattcatacagtcgaattacatgacatcaa
+1124909/1
@?@DFF8BBBBFFGDGIIIIIHGEHGDGGI@GHADDFGIDEHGIGIIIII
@7787545/1
gtggattttaatgttattattacagcatacataataaaattagaggaagt
+7787545/1
@@@FFFFFHHGHHCFGIHHIIEDDGGIIIIEIIIIGBGGFHHIGIIGGIH
@1648299/1
ggcttggtttattcccatcagtttggagttcacctttagaagtatgtttt
+1648299/1
CCCFFFFEHHGHFGIIJJJIJHIIJJGHIIIIJJJJJJJIIJFHIIJJIJ
@64544/1
ttttaatattacttgaattacactacatcactagtaggcatgtatacatg
+64544/1
CCCFFFFFHHHHHJJJJJJJJJJJJJJJJJJJJJIJJJJJJJJJJJJJJJ
@1648746/1
ctcttctaaagcaaacaatgagacctgtgcaacccatttgatgctgacac
+1648746/1
@BCFFFFFHHHHHJJJIIJGJGIJIIEHGJGIIIJIIJJIIIIIIIJJGI
@65160/1
atacaaggcaaagcaccgacgacgacactgtacagttagaaatgttacaa
+65160/1
CCCFFFFFHHHHHJJJJJJJJJJJIJJJJJJIIIJHIJJJJIJJJJJJHH
@4191167/1
cagcgaaatagtcacaaccacgttggttatcaagtggcttgg
+4191167/1
CCCFFFFFHDACFHIIADGGHIGGIGGGIGBHIIHIIIII?6
@7788778/1
cttgaatccacattggtgtgataaccgtgaactgatcgtgtgggagtact
+7788778/1
CCCFFFFFHHHHHJJJHIHIIJJJJJJJJIJJJJJJJJIJIJJJJJDHIJ
@6263975/1
gtgcctggctcccatgtcacggtagcactgagtgacggcacctccgacac
+6263975/1
C@@FFFDDHHHHHJJJHGJJJJCGIJHHGJJJDFHIJHIJJIJIIIIIJI
@4191353/1
gccagtggttgctgtaccagtgctactgtcctggctgttctcgcagtagt
+4191353/1
<@@DDDDDHHFHBHHDG@HG<ACEABFIDHHIII9ED?B?F?BDGHCHG?
@1649707/1
gttgtattcagctggtggagcagatatagcggtggaggggaacacagttt
+1649707/1
BBCFDFFFHHHHHJJGIJIJJJJJJJJJJJJJFHIGHIIJFHIJJIJFHI
@65790/1
ggggagggtcattcaatgtctccttccgtcttgggtgaggcataacgggg
+65790/1
CCCFFFFFFFHHHJJJJJJJJJJJJJJJJJJJJJJHHIJJJJJJJJJJJJ
@6781971/1
ctgtcactgcagcgatactgggaacattcgactgatccggtgagggatgc
+6781971/1
CCCFFFFFHHHHHJJJJJJJJJIJJJJJJJJJJJJJJJJJIIJJJJJJJJ
@7789892/1
cttcttctcttttttctcctttcttttgcgagctgctgccgaaagattag
+7789892/1
:BBFFFFFHHHHHJJJJJJJJJJJJJJJJJJJJJJJJJJJJJJJJJJJJJ
@6782218/1
gctgggcctcttgtatgcgaaggtgttgaggcgcttgtggtggtgcacgc
+6782218/1
CCCFFFFFHHHGHHGJIJJFGHICGGHIHJIGHJGJJJJIHIJHGGEGIG
@5720739/1
gtcaccgaaggcggcggccgcattcggtttaaccgaaaccgaattaatac
+5720739/1
@@@FFFFFHGHGHIFGIIHHFDDDEEDBBDDDDDDDDDDDDBDDDDDEED
@3698800/1
tgtgattttaataaatatacgtaaacaaaacaattaattatcacataaaa
+3698800/1
?@@DDDDDHDFH<E<FHIGGHII;ED?FFHFH;EGEE@GHA?FGHGG<DH
@1650206/1
cccagttattacataattgtacacagtgaacaaaattgcaatatagttat
+1650206/1
@C@FFFFFHHHHHJJJJJJJJIIJJJJJJJJJJJIJJJJJJJJJJIJIJJ
@4192429/1
ggagtttgtatacttaattcgatgttatacatatagcatttcgggtctat
+4192429/1
BCCFDEFFFHHHHJJJJJJJJJGIGIIJJJJJJIIJIJJJJJIJJFGIJJ
@1650937/1
ctcgcttattttttgtaataactattaaaaagtatatatataaccttagt
+1650937/1
CCCFFFFFHHHHHJJJJJJJJJJJJJJJJJIJGHIJJJJJJJJJJJJJJI
@6265677/1
agttagaaatgttacaacctctatactttgcattaaaataatgcccattt
+6265677/1
CCCFFFFFHHHHHJJJJJJJJJJJJJJJJJJJIJJJJJJJJJJJJJJJJJ
@6265694/1
gccagatgccaaagttcttgatcttcactgggctcttctctgggatttcc
+6265694/1
@C@FFDFFDFHHGIGHIGIFEIIJJGHHI2AFGEGHIJJJIJJJJIJJII
@1651069/1
cttttttatttatgaaccgattgacatgaaacaaacactaaatgtaaatt
+1651069/1
@CCFFFFFHHHDHIIJJJGGHGHGIIJJJIIIJJIEDHIJIJJJDFGGGG
@1126228/1
cggctttttccagatccactcttgctccatggtc
+1126228/1
?????82A<2AD?3CE?EEE;FFIDIDF9<C9:?
@1651404/1
attgttatgtcgatgtcgaacccaaaaatgtaattaactttttttttgtc
+1651404/1
BC@DFFFFHHHHHJGGHJJJJJJIJJJJIFCHIIGIFFHIIJJJIJJ8=7
@7309594/1
ccttgttgttaagaggtgttacctgcaacttggccaggttagggccaaca
+7309594/1
???DFFFFDDB?FAG?<<IE??CFC;B?AF9FCB@C;?FHF???3??8??
@3183071/1
ctttttcagatgaatattttattattttctcgtatcccgtatccgattcc
+3183071/1
CCCFFFFFHHHHGJJJJJJJJJJJJJJIJJJIFGHIJJJFHIJJJJJJJJ
@7309770/1
gttcaaggggatctgagaatggtttagattcacaattttgtccgctggac
+7309770/1
@?@D:BDDDD:C?FFAE<E<E>AEEFEAFAFD?BFFDGIIFGCFBFB:;F
@6266705/1
gcaagaagtaccagaaacgggacttagccacaatctggtctggagagaag
+6266705/1
@@@DDFFFHHGHDIJIJJJIJIJJJJIJJJJGIIIJIGHIIGJGGIDGII
@6266787/1
gtcgtcgtaatgttcttaagtgcattcaacgaataacagttcttcatctg
+6266787/1
CCCFFFFFHHHHHJJJJJJJHIIJJJJJJJJJJJJJJJJIJJIJJJJJJJ
@4193520/1
acggcacctccgacactgaggtcacggtactcgcggtacatgttgtgtac
+4193520/1
@@@D=D@;D?:@8CD@DB99CFBGFFGBFFFGI>AF5@AAEFFEEFEFDF
@7310361/1
cttggttgaacggaactccaatcctttactcgaatagtcttttctaactt
+7310361/1
CCCFFDFFHHHHHJIJJJJJJJJJJJJJJJJJJJJJJJJJJJJJJIJJJJ
@3184227/1
agcatacataataaaattagaggaagtaggtgctgggcctcttgtatgcg
+3184227/1
@CCFFFFDDHDHDGGEHHGD@HCCFEFHICAFBGHIIHIIE@GHGEFFGH
@3184232/1
gtgctgggcctcttgtatgcgaaggtgttgaggcgcttgtggtggtgcac
+3184232/1
@@@FDDDDHFHGHJJIJJJJJDEGIGGEGIGGGHIJGI?CGHFGHIIIIJ
@6267653/1
ctttagcacttggttcgtcttttga
+6267653/1
CCCFFFFFHHHHHHIJJIIJJIJJI
@3184475/1
gcgtgacgtcagcccctacgatcatcactgccgtgtcctttatacatttc
+3184475/1
@@@DDDFFHGHGHJJJJJGH@GGHIIGGGIIIIJIHIIHIJIIGJGGHGB
@7790619/1
ctgtgatctgtttcttggcatctatagatgtcggtggcgcacagggcacg
+7790619/1
CCCFFFFFHHFHHJJJIJIJFJJJIIJJJJIIJJFHHHIJIJJJJJJJIG
@3184568/1
gtccataatcattcctggaatccgtgtcgacggcgatgagagcccacgat
+3184568/1
@CCDDFDDFDFFFEHIJJGHJJIJEGH@FF?@FFGGGDEHEGDHJFFFFF
@3184611/1
agcgtgccctgtgcgccaccgacatctatagatgccaagaaacagatcac
+3184611/1
@@<DDDDFHHGFDHGBGIGGIIIIIIFFFEHIGIIGEGGIGIIIIEIGGH
@5721025/1
cgagcgcttcggtactgttgtggaaatagtgtgctataagtcgtatgatt
+5721025/1
@;@BDD@DFDFFFIIFFFCECFGF<DBGEFFBBBFEBGFF?FEBDFECFB
@580463/1
gtcagctgttccacttcatcatcagggatcttgccgtcattgcagacggt
+580463/1
CCCFFFFFHHHHHIJJIJJJIIJJJJJHIJIJJJJJJJJJJJJJJIIJIF
@7790993/1
gttcctctgcacttggtggtccacaaacattataatagcgttgtctaacg
+7790993/1
@@C7DD?DHDHHFHABCFGCCGGGIIIIEBGEHCDDGCHG@EHIB>>FHD
@5721121/1
tttcatttggattcgtagagtaatctaagacttgtccgagctcatcgact
+5721121/1
@CCFFFFFHHHHHJJIGIJIFHIJJJJIJJJJJJGHIJGGEGGIIJJIHG
@66258/1
gggaagcctttgtgcgccacatcaatgttgataaagg
+66258/1
@<?D?DBDFBFHFGGGGIGECAEFHB@?CF>A@@HG@
@5211099/1
attcaactgtcttgttaatgcctggccctcagcgacatgtaagagttcaa
+5211099/1
@B@DFFFFHHHHHJJJJJJJJJJJJJJJJJIJJJIJIIJIIIJJIGIIII
@3185233/1
ctggatggagtgagcacgggctctgtgcctggctcccatgtcacgg
+3185233/1
?@@D=DD=AH<<ADFGGH@C:FGFCFFBG>BFEDHGIABGFHGCGB
@5721327/1
cttctccaccaggtggtagcgcgcgcggaacg
+5721327/1
@@@?BDDBFAF=BAEGGG<<:EEBGFH@@@B:
@580836/1
gttgtggaactgcttcacctgtggccggcggcacgcagacgccttgatga
+580836/1
;??DDD1B>::CBEEAEE>@CC3CBCFED:AAA8/59?8@@?3;;A>>AD
@7792109/1
tgttgaggcgcttgtggtggtgcacgcgcttgggcagagggaatctgatt
+7792109/1
CCCFFFFFHHHHHJIJJIJIGHIJJJJJJJJJJJJJJEHHHEHHFFFFFF
@66872/1
ggagagaagatcctcatcttgtatagagga
+66872/1
@@@DDD?;DBCCFGHAEFFEFCCEFBH@H3
@67059/1
aggcaacatcttctttggtttgtcaggggtaatgctaacgtcatagcgat
+67059/1
@CCFFFFDHFHGHJIJJJEHIJHIIJIIJCEHHIIJGIIIEHIJJIJJGG
@581342/1
cctcacgttccgccaattgcttcaccttatgatagtcatcacggcctcta
+581342/1
CCCFFFFEHHHHHJJJJJJJJJJJJJJJJJJJJJJHIJJJJJJJJJJJJJ
@581469/1
ccgcgacttcgttcgtgtggaatagtgacttccggcaattttttggtttt
+581469/1
CCCFFFFFHHHHHJJHIGHIJJJJJFIJJJJJJJJJIJJJJJJJJHEFFF
@7792826/1
gttgtggaactgcttcacctgtggccggcggcacgcagacgccttgatga
+7792826/1
CCCFFFFFHHHHHJJJJJJJJIIJIIJJJJJIJJHGFFDEDDDDDDDDDD
@6783910/1
agggaatctgattgtgctgttgtggaactgcttcacctgtggccggcggc
+6783910/1
?@@FDDDDFHHFFIBGGDHACHIIHEHGIGGGIIGIG>DFFHGFIGBHHD
@7793367/1
ctacgatcatcactgtcgtgtcctttatacatttcggcatggcgatcatg
+7793367/1
@B@FFFFFHGHHHJJIIJHIIIJJJJJJJJJJJJJJIJJJJIJJJJJJJI
@3701722/1
acgattatgaagacgaagcggacgtcacggtaagcattcatcagaatgct
+3701722/1
;?=BDDDBFBHFABDCD?6FHGGF@GHIIFFAFH>FD=CFG;FEHCEDHF
@7793625/1
gtcttcttgaacttcttcaattgacgcaagaagtaccagaaacgggactt
+7793625/1
@@@FFFDEDFHHHIJIIIIGIJGIIJJIGDHIIEGIIIJDIJGHIG>FEG
@5722890/1
gcccattttcacaggcaagggatcctaacttcgcaaccactaattccagt
+5722890/1
CCCFFFFFHHHHHGGIJIJJIJJIGJEHIJJJJJJJJJIJJIJJIIGIJF
@1653223/1
cctaaatctatggggcgggatggtcgtttgaaaaattgacggccagcctt
+1653223/1
CC@FFDDFAHHDF9FGIIIABEDHCEEFDDCCCCAAAACC@8=@?BBBCC
@1653282/1
ctcttgctccatggtccaggagcagcagcgtgcgcaggttcaggcatctg
+1653282/1
@CCFFFFFHHHHHIIIJJJJCHIJJJJIJJFHGJJJJJDGIJJIJJJGGG
@3702152/1
atcttaagttcggaaagattataatatttctttagtttaagtccgttttt
+3702152/1
CCCFFFFFHGHHGJJJJHIIJJJJJJJJJJJJJJJIJJJIJHIJJHIJJJ
@6784698/1
ctccaatcctttactcgaatagtcttttctaacttgaacagtgcgatgtt
+6784698/1
@@CFFDDEGGFHHJJJIIIJIIFHHIGEGIHGGIJJIIGGEDFGIIEH?F
@2661162/1
ccaacagattgtttgagatgtttgtgaaactgcgacaccttgtggctgtg
+2661162/1
CCCFFFFFHHHHHJIJJJJJIJJJIJJJJJJJJJJJJJJJJJJJJIJJHH
@7793817/1
gcatcattttccattggctgggtcttacagattggtggaaaccaaaccaa
+7793817/1
CCCFFFFFHHHHHJJJJJJJIJFHHIIIJJIHIJJEFHIJJJJJJJIJGJ
@7793865/1
gcctcttgtatgcgaaggtgttgaggcgcttgtggtggtgcacgcgcttg
+7793865/1
CCCFFFFFHHHHHJHIIJFGHHJIJJJJJJJJIJJIJJIHJIJJJJHFFD
@4194109/1
tgagaagtgtgataatgtcataaagttgacaataatctataattaattac
+4194109/1
CCCFFFFFHHHHHJJJJJJJJJJJJJJJJJJJJJJJJJJJJJJJJIJJJJ
@6268226/1
caccaaaatattttttacgatttttgtctgtctgtctgtctgtccgtttg
+6268226/1
CCCFFFFFHGHHHJJJJJJIJJJJJJIJJJJJJJJJJJJJJJJJJIIJJJ
@4194305/1
cttggtacaaagcaaaggtcgggcagttcgtcaacaagacattactagct
+4194305/1
@@@FFDDDFDHFFBDHGICFHGGHIBHGHGIGGIIIGGIIIIIIIIGIII
@2661504/1
gcaactgtacgaatgtgctcttgaggtacttgaacatggctccacttggt
+2661504/1
@@@BDDEDAHFD?DGADBFHDHICFGAFCHGIJJJJJIJJEHB>DCDFFG
@2661677/1
gcgtagggtaagacacggatcgcatacaccgtgaatataagtggcaaagg
+2661677/1
BCCDDFFFADHHHJJJJJIJJJJJIJJJJJJEGFIGIJJJJD@FHIJIGI
@1654288/1
cagggatttatgcgcgtcagcgactgaaatctgtaagtattggtttattt
+1654288/1
=8=;1DDDD4C8?1CGE@@:B@:FFG???BBFFD>4F?9BF>C=CFFFEC
@1654295/1
tcctcatcttgtatagaggaggcttgggctcgctctccgaagggagcttg
+1654295/1
CCCFFFFFHHHHHJJJJJIJJJJJJIJJJJJIGIJJJJJJJJJJIIJJJI
@7794750/1
ctttagaagtatgtttttagctgtcatctggttcatacggcgcgcggtcg
+7794750/1
?@@F;A;DHHBFHEFHIIIIAFFEFHEHHHGFHEGGGFGEHB@FHGGGA>
@7795202/1
cggctgaattgcagcatcttgtcgagaacatgaagccgctttggtttacg
+7795202/1
CCCFFFFFHHHHHJJJJJJJJIHIJJHIGIJJIJJHIJJJJJJJGIJIHJ
@6269762/1
cttcaattgacgcaagaagtaccagaaacgggacttagccacaatctggt
+6269762/1
CCCFFFFFHHHHHJJJJJJIJJJJJJBHJ1DHIIJJJJJJJJJJJJIJJF
@6786145/1
gccaccaataaatcgttttaacaactgggctctatgggacaaagtagctg
+6786145/1
CCCFFFFFHHHHHJJJJJJJJJJJJJJJJJJJJJJJJJJJJJJJHIJJJJ
@7795721/1
gcactgagtgacggcacctccgacactgaggtcacggtactcgcggtaca
+7795721/1
CCCFFFFFDHHHHJJJJJJJJJJJJJJJJJJDHHJJJFHIJJJJJHBEFF
@7795779/1
cctttctaaggttctaaactatatctgtaccaaatttcaaccaaatccgt
+7795779/1
C@@FFDFDHHHDHHEHGHIGGGDHHHIAEBHDDFHCHGHGIGDHDFHDG?
@5211415/1
ggcatgaatagatgtcatgcgcaagcgtgccctgtgcgccaccgacatct
+5211415/1
C@CFFFFAFDHBFHEGBFHIIEGGHHGGFH;BDEGFCHHGHGGHEFHGII
@7796046/1
gcaatactcggccgcgaacctccatcatattgtttgagatcgtcaaacca
+7796046/1
CCCFFFFFGHHHHJJHGFIIIJJJJJJIJGGIHIJIEGGJIIGHHHFFFF
@6270535/1
tgacaagttttcgtgagccgtgattatctaggacgtcttcttgaatccac
+6270535/1
??@:B?B:CDF<F?A;;EF@?CFC>FFEE@EIFFEIF@GFCB@DFDBB8=
@2662949/1
agcagcttgtccacttataagataaccgggcgattatttactttgacacc
+2662949/1
CCCFFFFFHHGGHIIJJJJJJIIJIIJJJJJIHHIJJJJGIIIJJCGHJG
@1127681/1
gccttagctgcggaatgcttagcttccttcttagagcgtcccgtacccat
+1127681/1
CCCFFFFFHHHHHJJJJJJJJJJJJJJJJJJJJJJJJJJJJJJJJJJJJI
@1656197/1
ggctcgctctccgaagggagcttgcgg
+1656197/1
@@@DDA<BDDDHHD@?C?;CG@DG;?D
@582966/1
attagtgttggattttacaaagtttaccagatacattaacttcctatcaa
+582966/1
CCCFFFFFHHG?FFHIIGEHHJGIHJJDGGHIIIGHGIIJIJHGIIIHGH
@3186341/1
ccaaatttcaaccaaatccgtcaaatagttgcggagattaatggtataag
+3186341/1
CCCFDFFFHGHHHJJJJJJJJJJIJJJJIJJJJJHHHJIJJJJJGIJJJI
@1128036/1
gtgagacacgagataaaagtctaattcagacgagtgcacaatatccgtgt
+1128036/1
CCCFF4AAFDHHHJIJJJJFIIJIIJIJJJJI<GFGGGGG;FHIIIGIJG
@2663474/1
cgcaagaagtaccagaaacgggacttagccacaatctggtctggagagaa
+2663474/1
C@<DDFDFHDACHEHHIIIIGIGGDHGIEGGGIIIHIIIHHIIICH@GDH
@3186672/1
tgtggaactgcttcacctgtggccggcggcacgcagacgccttgatgacc
+3186672/1
C@CFFFFFHHHHHJIIGFHHFHIIJIGGGBIGHHFGEFCBDBDD@CCDAD
@68245/1
gtgctgggcctcttgtatgcgaaggtgttgaggcgcttgtggtggtgcac
+68245/1
CCCFFFFFHHHHHJJHIJJJJJJJJCGGHIJJJJJJJJJJJJHIJEHIJJ
@6271712/1
cctgcaccatgctgctcatctcgtgcactatctcttgtctgtgttgttgc
+6271712/1
CCCFFFFFHHHHHJJJJJJJJJJJJJEHIGJIJJJJJHIJJJJJIJIIJJ
@1656815/1
caccagtggtcttcttgaacttcttcaattgacgcaagaagtaccagaaa
+1656815/1
@?@D?DBBDDHHD4AGEHEBHH>FB?EEFGG@@AGIB@@BGHEBGAEHII
@6786663/1
tggtggtgcacgcgcttgggcagagggaatctgattgtgctgttgtggaa
+6786663/1
@@CDDDFFHH8DDIJIGGHGIIJIIGIGIIIJIIJJJFGIIJIJJHIJJJ
@1128612/1
ggtggtgcacgcgcttgggcagagggaatctgattgtgctgttgtggaac
+1128612/1
BCBFFDDFHHHHHJJJJJJJJJJJJJJJJJJJJJJJIJJIJIJJGIJJIJ
@6272393/1
tggtgccttgggaagcctttgtgcgccacatcaatgttgataaaggcttt
+6272393/1
?@@=ABDDDCFDA@GEHGII<CCHGBHEHGIID@GIIGIIHGGEFABFHG
@6272710/1
gccagatgccaaagttcttgatcttcactgggctcttctctgggatttcc
+6272710/1
@@@DDDEFHGHHFGAEAHGGEHI@FIEEHIGIBGGCHG@GHDDHIJJJJG
@6787171/1
tggcaatactcggccgcgaacctccatcatattgtttgagatcgtcaaa
+6787171/1
?;@DD?DDFH>FDEHG:FEGD?D?FEGGEF@8C9==FDCEHG3ACHHB;
@7312619/1
gccagttataaagcatagcccgaagtgctattggcacacaggcataatgc
+7312619/1
CCCFFFFFHHHHGJJJJJJIJGIJJHIJJIJIIJJIJJJJIJIJIGIIJI
@6787778/1
gtttcatgtcaatcggttcataaataaaaaagttatgtcaaattaaagaa
+6787778/1
CCCFFFFFHHHHGJJJJJJJJIJJJJJJJJJJDHIJJJJJJJJJJJIIJJ
@1130208/1
gccacaatctggtctggagagaagatcctcatcttgtatagaggaggctt
+1130208/1
CCCFFFFFHHHHHJJJJHIHJJJJJJJJJJJJJJJJJJJJJJJIIIJJJJ
@2147211/1
gcttaaataaaatattaatcgactagtataagtaatgagtagaaaagcga
+2147211/1
CCCFFFFFHHHHHIJJJJJJJJJJJJHGIJIJGHJJJJJHIIJJGIIJJJ
@1657343/1
cccgactgctcctttttgtcagcacagaatagtcgcgtgtgatgccgctt
+1657343/1
@@@FDADDGGHFHGGHCGCHHHICFGIIJIEGIIIGEHGFGIGIEHEEIJ
@3702907/1
ggcaaagagacgaagcgcgcgttctcatgtaatttttaatgttttccaaa
+3702907/1
CCCFFFDEHHHHHIBFAFABG@GGIIGHICHIIIIIIIIIICCHIIIIGE
@3703274/1
gccatagcaaacagccactggcaatgtggatagctggacaaggcactggc
+3703274/1
@CCFDDBDFHAHFHIGEGIDIIIIEHI>FGHGBGBFHGGFGGII2FGGDF
@1130792/1
gtaatattattaaacgaagaacatgcggctgaattgcagcatcttgtcga
+1130792/1
CCCFFDDDHHFBFDHIIIE<F@@?A9EAEHIIGCGDHIIICHCFGB8BFE
@1657940/1
ccgattgacatgaaacaaacactaaatgtaaatttaagcatcccacaata
+1657940/1
BCCDFFFFFHHGHIIGJGIIIJJIGIJJHIIIGIIIHGIIJIJJIGJIJJ
@1658391/1
gtgggtgtagctttaaggggatctgctgtctgtggagctgatgcttgctg
+1658391/1
@@@FF?D@DFHFHIJGIIJIHIFHJJJJHHGIGHGIJJJGGGGGHIIJIE
@583603/1
tggcgcacagggcacgcttgcgcatgacatctatacatgccattggcgtt
+583603/1
CCCFFFFFHHHHHJJJJJJJJJJJJJJJJJJJJJJJJJJJJJJJJJJJII
@583604/1
cgttagggcaagttcatgcgtttttgctctggcgttcaaaaggttaacaa
+583604/1
B@BFFFFFHHHHHJJJJJJJJJJJJJJJJJJJJJIJJIJJJJJGHJJJJJ
@5725171/1
ctttctagtgcgtccgtctgattctgtgatagtgaatacaagatcgtggg
+5725171/1
C@@DFDEFCBFAHGGIIIIGIGGIIIIIAGEEHIIIBBEGAA?:DFFG6:
@4197026/1
atccaactcggatcagccgtttctgagattagcgcgcacagacgaac
+4197026/1
@@@DFFFFHDDHHDHJIIIHIIIJJDIIIIIJJIIIIIIJIJIIHGF
@1659669/1
cagtaggatggcaaagagacgaagcgcgcg
+1659669/1
?;?BAB;:DBH??AFG:A:<:?AF@F<<DG
@3705410/1
gggctctcaggcaggcaagatgggcatagtaggtaggcgtagggtaagac
+3705410/1
?@@FFFFFHHHHHJJJJJJJJJJJJJJJJIJJJFHIJJJHIJJJFHIJJJ
@4197353/1
gataaagataagtataggctcaaaacctaacgacatcaatcaccagctta
+4197353/1
?=@?BDD?F?<CHGH@<A?FBA?A<F?G><F;E::DBD?@B?GB???9?<
@3188654/1
ggcaggttgaactcacaccattcaatttaaaagaaactgggtgcgtgcag
+3188654/1
CCCFFFDEHHHHHJJJIJJJJJJJJJJJJJJJJJJJJJJJJHIJJHJJJJ
@3188886/1
gcaacgaccaatcatggacttttcttcaatatccacataagtaacttcaa
+3188886/1
CCCFFFFFHHHHHJJJJJJJJJJJJJJJJJJJJJJJJJJJJIIJJJJJJJ
@6274373/1
agggaatctgattgtgctgttgtggaactgcttcacctgtggccggcggc
+6274373/1
@CCFFFFFFHGHHIIJIJJJJJCH?HGGIGHHGIGHIGIJJGJIJIDAE>
@3189167/1
tgggcctcttgtatgcgaaggtgttgaggcgcttgtggtggtgcacgcgc
+3189167/1
@@@FDFFFHFHHGJIEHIIGIBFFGGEFGEGI6:FFHGIDFHIIIJ?GFF
@5726661/1
cggcgatttaatttttttatgtttttattatgcaattcatgtttatttca
+5726661/1
C@CFFDFFHFHHHJJJJJEHIFHIGIIJIIIJJIGHHJIIJGHJHGIIJI
@3189527/1
ggctgtctctggtggaggtttctcctgtgacggcatagccgcagcctccg
+3189527/1
CCCFFFFFHHHHFHIIIJHIIJIJJJIGIIIIIJJIIJIJJJJIJJJJJG
@5726683/1
gtagcactgagtgacggcacctccgacactgaggtcacggtactcgcggt
+5726683/1
CC@FFFFFHHHFGJIIIJIJJJJIGGIJJJJJJIHIJJJJJJJJJIJHF=
@3189980/1
gttctcagcttccctgcaaagttaaccatcttgtattcaaaagaaaacct
+3189980/1
@?@DDDDBDAFHDGIFBEEGHEEHIGGFFHIAHGCIGJIIFIICCHGCHH
@71284/1
gggctctcaggcaggcaagatgggcatagtaggtaggcgtagggtaagac
+71284/1
@;?ADDDDHHFHHGGEGHEGIG@HGBF@DCFHDGB@GHH@G@CE9=FFB>
@71355/1
agcgtgagacaatgcctccaataagaatgaggggtcattgaacttatagt
+71355/1
CCCFFFFFHHHHHJGJJJJJJJJJJJJJJJJJJJFHIIJJJJJJJIJJJJ
@3190292/1
cagggatcttgccgtcattgcagactgtgtggtagcgggtcggacgagcc
+3190292/1
@CCFBDFF>FDHFHIIGIGIEBGCGEGFHEFHCFFFGAAFGGEHIH>8<>
@7799192/1
gtttattttgtttttctctgtgatctgtttcttggcatctatagatgtcg
+7799192/1
@@@FFFFFGHFAHGIIJJJJEHGIIIJHGHHIIH>GEHFGGIIIIIIGIG
@7799330/1
tgtacattcttttttcctcctttcttttttggtggcttccccattttgac
+7799330/1
C@CFFFFFFFHGHJGIIJJIJJIGIJIJJJJJ?F@DGHIGHIDHIJI@FE
@3190633/1
cgggctctcaggcaggcaagatgggcatagtaggtaggcgtagggta
+3190633/1
CCCFFFFFHGHHGJJJGIJJJJJJJIJJJJDFIIDGIJJJGIIJJCG
@1131660/1
gtcagctgttccacttcatcatcagggatcttgccgtcattgcagacggt
+1131660/1
@@@AB3ADAFF>??C<A:BCHIEBCGHFHCFHICEE@F?BBDDDEBD?DF
@7799460/1
gtcggcaaacgttaagtaagagtccgagtcgaattgagactgcggcgtca
+7799460/1
@@<DDDDDFDDAAFG9<AABFGCBFDEHCCDHGHG39FEGII3?F@=BDB
@2148572/1
gtcctttatacatttcggcatggcgatcatgtcgatggcttggtttattc
+2148572/1
@@@D;?DDDADBF<AC?<E@FEEGACFGGHC?BFCHBDBD>DB4=BBFCH
@72133/1
gttggcgttaggtatatacaagaacaaaccagaaaataggcggagtccta
+72133/1
BBCFFFFFHHHGHIHJJJJJJJJJJJJJJJIJJJJJJJJJJJJGJHHIII
@6276819/1
gtgggtgtagctttaaggggatctgctgtctgtggagctgatgcttgctg
+6276819/1
?:=;BDD?BBFHDBAFDHC?@@?<??9???G?GB?9???9<?BAD??B?<
@1132148/1
tgtgcttttatacaatgcgttatagtcactttataaagaagttcctc
+1132148/1
<@@DDDDDFHHHHIIIIIIIG@FAFHHEHB?CHII<F9?CG:CGGEB
@6276989/1
gtaggtgctgggcctcttgtatgcgaaggtgttgaggcgcttgtggtggt
+6276989/1
CCCFFFFFHHHHHJJJJJJIJIJJJJIHJCGGHIJJJIJIJIJGIJIFIB
@3191516/1
ggaaaacccaacaaataaactttttaatagacaaatacaacgaaaccaat
+3191516/1
CCCFFFFFHHHHHJJJJJJJJJJJJJJJJJJJJJJJJJJJJIJJJJJJIJ
@6277200/1
tctgtttcttggcatctatagatgtcggtggcgcacagggcacgcttgcg
+6277200/1
CCCFFFFFHHDFDGIGIJIJJGJIIHIFGIIGIJJGIJJIHIHGHIIJJJ
@3191993/1
agaaaagtgttgtctgtacattgaaaataaaaataaaaaaaatagcaggg
+3191993/1
CCCFFFFDHHHHHJJJJJJJJJJJJJJJJJJJJJJJJJJJJJGIIIJJJJ
@6790707/1
gtcaaaataatgttatcctgagtcaacaagaacaaatttttatgtgccaa
+6790707/1
CBCFFFFFHHHHHJJJJJJJJJIIJJJJJJJJJJJJJJJJJJJJJJJJJJ
@7317262/1
ggccaacagattgtttgagatgtttgtgaaactgcgacaccttgtggctg
+7317262/1
CCCFFFFFHHHHHJJJJJJJJJJJJJJJJJJJJJJJIJJJJJJJJJJJJJ
@1133230/1
cgcttggcttgagatttgttgcgaccgatgccataaacagtgtgctgggc
+1133230/1
@@@DDDA:CFD<C?AFEBAF;D@FGIGBADF?F9FGHF=CF=F<@7@EHH
@6790984/1
ggggagggtcattcaatgtctccttccgtcttgggtgaggcataacgggg
+6790984/1
@@CFDFFFDFHHHJJJJJJJJIJJJJJJHIJJIJJHIIIJJJIJJJGGFG
@3193177/1
cttctttgattttcttcaagcgctcatcgggaggtgtggcagcctccttg
+3193177/1
:?<DDDDD<BF?AA?@FBI@9CAF8AHHEBFBDGB;D?@FF@?;CF8=;8
@3706941/1
gcttcacctgtggccggcggcacgcagacgccttgatgacctccactttg
+3706941/1
CCCFFFFFHHHHHJJJJJJJJJJJJJJJHHHFFDEEEEEEDDDDDDDDDD
@7318615/1
gtcacggtagcactgagtgacggcacctccgacactgaggtcacggtact
+7318615/1
CCCFFFFDHHGHHJIGIGHHIJJJJJGIJJJIIJJJJJJJIIJJJIIIGH
@7318682/1
ccaaatttcaaccaaatccgtcaaatagttgcggagattaatggtataag
+7318682/1
CCCFFFDFDBHHHJJIJIGHGHGHHIIGFFHGJIFGFHI>FHIIIJJIBD
@1661495/1
cgtgaatcatgccctcaatctgcaccagttcatacttgggcacagttcct
+1661495/1
@C@DDFFFHHHGHIJIIGIGJJJJJHIIFEHIGHEGIEGHIIIJJBFGHG
@7319487/1
ggattttaatgttattattacagcatacataataaaattagaggaagtag
+7319487/1
CC@FFFFFHHHHHIJJIIJJJIJJJJJJJIJJJIIIJJJHJIJJGIIJFI
@3708742/1
tcttcagccggctttggtggttctttggctgcctctggtggaggtttctc
+3708742/1
<?@BDDD?FDDDFGHGIGHGEEHFEFEH<FGIIBFEHIIEC;BG;BF=FH
@4199077/1
ctttaacataatgcgtgacactttacggggagcgcggggcgttacaaacc
+4199077/1
CCCFFFFFHGDBFEFHGGECHGIIIEHIGIIIGIIGGGDDDBBBDDC8?B
@7320076/1
gtccataatcattcctggaatccgtgtcgacggcgatgagagcccacgat
+7320076/1
CCCFFFFFHHHHHJJJJJJJJJJJIJJIJJJJJJJIJJJJJJJJJHHHFF
@5727933/1
ctagtagtcatttctttctgccactctttaagttgtctagtgtgtgtagg
+5727933/1
@@@FFDEDFHHHHJJJIJJJJEGIIJJIIIHJJJGGGGIHEG?D8CDBGH
@7800674/1
cgaataacatttattaaacaaattacataaagcatttaaataactaattt
+7800674/1
CCCFFFFFGHHGHJJJJJGIIJJJJJJJIIICHGJJJIGHGIGIIJIJJJ
@2666982/1
caaatattttattgtaacaatgaaccatggtttcaacaatttctctattc
+2666982/1
@?@DDDFFHHDHHCEGHIHGHHGGCHHGGJFHHCDGGGGIGIGIEGIGJI
@5728358/1
gtagacacggcagatgaggatacctcaacttcatcttatacttatccaag
+5728358/1
@CCFFFDDHFHGGBDHAGE9A?FFEHI@EFGHDDEEGIEAEHIC@FCH<D
@5216206/1
ctcttttttctcctttcttttgcgagctgctgccgaaagattagagtcgt
+5216206/1
CCCFFFFFHHGDHJJJHGGEHGIEHHIIJJJGIII<DHIGIJIIHFCGG@
@4199801/1
ttctcgattatcgaatttttcgccatgagtaagcgatcgggctctcaggc
+4199801/1
CCCFFFFFHHHHHJJJJJJJIJJJIIJJJJJJJJJJJJJJJJJJJJIJII
@6278777/1
cgacagatgggttactgaaaatggctataaatgattctaaatacatgaaa
+6278777/1
CCCFFFFFHHHFHIJJJJJJJJJJJJJJJJJJJIJJJJJJJJJJJJJJJJ
@4718689/1
gtcacggtagcactgagtgacggcacctccgacactgaggtcacggtact
+4718689/1
C@@FFFFDFHGDHGHGIFHEHIGGIIIJIJIGIGIIGGIJGIEIHI@AEE
@6279074/1
gttaagaggtgttacctgcaacttggccaggttagggccaacagattgtt
+6279074/1
?@@DFFFFHADHHEGIIIJGIGCDEEFGDHIFFEBGGIIGIJJJIIIJDG
@5216652/1
gtgtaacaaaaagggggtatacatatcaattgcacggcttctagataaca
+5216652/1
@@@?DDDFBDFFFDBEIIIGDDFHGFBCCGHC@HGI8DHIIDIIIIIG@H
@1664108/1
gcaggatataatagcatggattatacattacacttactaatatagtaaaa
+1664108/1
@<@FFFDDHHFHGIJJJJJGGIIIIIJCGGIJGHIGDHIHHGIGG?FEEH
@3709380/1
gtggttctttggctgtctctggtggaggtttctcctgtgacggcatagcc
+3709380/1
B@@DFFFFFHHHGJJIJIJJJJGHIIJJCEGIIIGIGGGGIJIFGGGEEI
@6791621/1
ctgtgacttgtagtcaaggtggagattttactatctttcaagtcggcata
+6791621/1
CCCFFFFFHHHHHJJJJJJEHIIJHJIJJJJJJJIJJJJJGJIJJJJJJJ
@7802762/1
cgtcttttgaagattcagatattgatagttttttcattccctgcagagct
+7802762/1
@@?DDFFFGHFHFHIGHGBHIIJIEGHIHIIIJIGGIJIIGIGCHGIJFH
@1134204/1
gtttattttgtttttctctgtgatctgtttcttggcatctatagatgtcg
+1134204/1
CCCFFFDDHFHFHIIEIIJJHIEHJIGIJIGEIHEGHG@FGIJIJIFIIG
@3193542/1
tctatttcaaataaaggcgtcaactgggtgtgctagttacataatatcta
+3193542/1
CCCFFFFFFHFHHJHIJGIFGJIJJIJGHGGGIJIHFIIJJJJJJJJJJJ
@3193735/1
gttattgttatgtcgatgtcgaacccaaaaatgtaatcaactttattttt
+3193735/1
CCCFFFFBFFHFFHIJJGIJJEHBHIGJIJGHGFFIIIGADGHJEIIIIG
@5729680/1
agtaggtgctgggcctcttgtatgcgaaggtgttgagg
+5729680/1
@@@DDD=BDFHHHGIJFGGGIJJJII@GGH:CDFH@HH
@587036/1
cggtcaccgaaggcggcggccgcattcggtttaaccgaaaccgaattaat
+587036/1
@@@ADDFFFDHHDHGIJBHHEEAB>BCDB?BBDA>C@B707A539BBDCC
@5729732/1
tcgacataacaataacccctgctattttttttatttttattttcaatgta
+5729732/1
CCCFFFFFHHGHHJJJJJJJJJJJJJJJJJJJJJJJJJJJJJJJJJJJIJ
@4201272/1
gtcggtggcgcacagggcacgcttgcgcatgacatctatacatgccattg
+4201272/1
CBCFFFFFGHGHHJIJIIJJJJJJGIJJJJJJJIJJIJGGIGGIIJJIJG
@6792658/1
gtgggtcgtagcgaactactagcagacactgtggtatgtctattccttct
+6792658/1
C@@FFDDFHFFFHGIGJJJJJJGGIJJGJIJHIIDFGIIIIFHIFHHIJI
@587739/1
cttagccacaatctggtctggagagaagatcctcatcttgtatagaggag
+587739/1
CCCFFFFFHHHHHJJJIJJJJJJJJJJJJJJJJJIJJJJJIJJJJJJJJJ
@4718833/1
acctaatacaccgccgcttaaaagataggtaccgatgagcgcttccacgc
+4718833/1
@@@FFFFFDHFBCCHGIIJIJHIIDHIIIIJJJJIJIGGGFGHIJIIHHG
@4719013/1
ctgagtgacggcacctccgacactgaggtcacggtactcgcggtacatgt
+4719013/1
CCCFFFFFHHHGHJJJJJJGIJJJIIIJIJJJGGHGJIHIJJGFHFFFFD
@1667374/1
gcactgagtgacggcacctccgacactgagg
+1667374/1
@@@DA:DDC?4<C<@CG=9F3E1D@DFFED@
@6281627/1
gacgcgttaacatacgagatcttcgt
+6281627/1
@@@FFFDFDHFHGEHEEEHIBGIIHC
@6281664/1
gtttgtctgttcgtctgtgcgcgctactctcagaaacggctgatccgagt
+6281664/1
CCCFFFFFHHHHHHHJIGIIJJJJJJ0BGIJJJJJJJJJJJJIJJJJGHE
@7320620/1
gtttattttgtttttctctgtgatctgtttcttggcatctatagatgtcg
+7320620/1
@@@FDFFFDFFFHJGHIJJJIIIIIIJJJIJJJIIGGIJJJIHIGFHFGG
@7320692/1
gtactttatttattgtaaaccgcgatgattttggacgtatttttgttgtt
+7320692/1
BBCFFFFDHHHFHJIHHGJGIIJJJIJIGJJJCHEHIDGHJJJJJHGIHG
@5731178/1
gcaaatttttggttttaaccacatagttcccgacctcgcgggatctcttc
+5731178/1
BC@FFFFFHHHHHIJJJJJJJJJJJJJJJJJJJJJIJJJJJJHHHHFFFF
@6282174/1
ctggagagaagatcctcatcttgtat
+6282174/1
B@CFFFDFHHHHHIIIJJIJIJIJJI
@6793981/1
gtcggtggcgcacagggcacgcttgcgcatgacatctatacatgccattg
+6793981/1
C@CFFDFFHHFFHIIIIJIIJJJJJJJJJJGIJIJJJJJIJJJIEIIIIH
@3196416/1
atcttgtatagaggaggcttgggctcgctctccgaagggagcttgcggcc
+3196416/1
@@CFFFDDHHHFHI?FHJEGGDGGGGJJIJIBHIGGIGICHAFEEHIHHF
@1134419/1
gttacgattcgaatactggactagtaaaatacatagtttcactacacaag
+1134419/1
CC@FFFFFGGHFHIIIJJJIGHIJHGGGCHHIJJJJGIIJIIJFIJIIDH
@5217238/1
ttataaattcgtaattcgtagctttctttagttttaagttagttttcatc
+5217238/1
CCCFFFDEHHHHHGHIJJIJJJIJJJJJJJJHIJJJJJJJJJIJJJJJJJ
@5217241/1
ctttgatttcttttgtaaatttaactctctgtgagtccgtcagtggcttt
+5217241/1
CCCFFDFFDHHHFJGIIIIJIJIGIJIGJIJHGIIIJJJHHIIHEGIGIJ
@76407/1
cgtgaatcatgccctcaatctgcaccagttcatatttgggcacagttcct
+76407/1
BC@FFFFFHHHHHJJJJJJJJJJIIJJJHIJJJIJJJJJJJIJJJIIIJJ
@4201939/1
cggcaaatttttggttttaaccacatagttcccgatctcgcgggatctct
+4201939/1
CCCFFFFFHHHHHJEHIJJJJJJJJJJJIJGIIIIJJJJJJJJJHHHFFF
@3197844/1
cagtggtcttcttgaacttcttcaattgacgcaagaagtaccagaaacgg
+3197844/1
@@CDFDFFHHHHHJJJJIJJJJJJJJIJJIJJJJJJJIFGHIIJIIJJJJ
@3198255/1
gtctttctagtgcgtccgtctgattctgtgatagtgaagacaagatcgtg
+3198255/1
@@<DDDD>DFHFDE@@FHHHHIAECCHE:CBFHGDHEGGEGIFHGEAGDH
@1668616/1
catgcacagctcttgcagccatccaacgggattgcccatcaatttatctt
+1668616/1
CCCFFFFAFFDFFEHGHGG<EHIJCGHHIIGHHIGICHIGHFGIGGIGIG
@2152243/1
tgctgggcctcttgtatgcgaaggtgttgaggcgcttgtggtggtgcacg
+2152243/1
;;@=D8DBFFDBDHE@<CCH?@EH1?FGD@CE@GGBGIFGG@FH;EACGH
@7321840/1
gtgttcaaggggatctgagaatggtttagattcacaattttgtccgctgg
+7321840/1
?===BDDDHFDHDHGGGEFBHHHIAAFCD>FHICG@FGIIIIFGHGGGHI
@2152587/1
cagcagagtgcacacaatggtgaactggcgttcatgcggcaaacgcctat
+2152587/1
CCCFFFFFHHHHHJJIJJIJFHHJJJJJJJIJJJJJIIJJJIIJJJJJII
@2669506/1
acgtagttctcagcttccctgcaaagttaaccatcttgtattcaaaagaa
+2669506/1
@@CDFFDEHHHHHIJJJIJIJJJJJJJJJJJEIJJJJJIIJJJIJJJJJJ
@2152694/1
cccaaattcttcttcttcagccggctttggtggttctttggctgcctctg
+2152694/1
@CCFFFFFHHHHHJJJJJJJJJJJJJJJJJHHJ:BGIIJJJJJJJJJJJJ
@3199475/1
ctcttgtatgcgaaggtgttgaggcgcttgtggtggtgcacgcgcttggg
+3199475/1
CCCFFFDDHHHGDFG8EFHFHHHIIIIIIFDDHHFCGDGCGHBGEDB?=A
@3712377/1
gtacacctgagcgagactcataacgcagccagatgccaaag
+3712377/1
?=?DDD>DADADD1CCG@FHIGBCGIIGDFGHDHGGHI>DC
@3199694/1
ttcacattgacaaacttaggtttgcttacagccattcccaactgtcctcc
+3199694/1
@@@DADBD4:AD<3CCGBHGA@FGHIGG@AEGGGE9GEFFHIAFFGBGFH
@6795343/1
ctttatacatttcggcatggcgatcatgtcgatggcttggtttattccca
+6795343/1
@C@FFFDFFHHDHFGGIDDFEHBGHEGHICGHGIFIGDHI@FGEHGIJG>
@7322751/1
gtgctgttgtggaactgcttcacctgtggccggcggcacgcagacgcctt
+7322751/1
@@@FDFFDACFHHGIIEBHIIIIGBFH<GCBGGGHIGHBD>ABD?BDDDD
@6284427/1
tgcaatgatctttccttcttctctttttt
+6284427/1
?@@DADDBDCFFFHJJJJJJJJJJJJJJJ
@7322966/1
ggttcaccaagctagtggcgttgatgtcgcaagatagtgagacattcact
+7322966/1
CCBFFFFFHHHHHGIEGGIJJJJGJJJJJJFIIIJJIHIIJIJJJJJJJJ
@5732874/1
cgatgattttggacgtatttttgttgttttttcataccgtcattatccct
+5732874/1
CCCFFFFFHHHHHIJGIJJJJJJIJJIJJJJJJJJJJJJJJJJJJJJJJJ
@3713132/1
cacgttctttgcttgaacacactgtgtcgccattcctagtacggtatctc
+3713132/1
CCCFFFFFHHHHHJJJJJJJJJJJJJIJJJJJJJJJJJJJJJJJIJJJJJ
@589807/1
caccagtggtcttcttgaacttcttcaattgacgcaagaagtaccagaaa
+589807/1
CCCFFFFFHHHHHJJJJJJJJJJJJJJJJJJJJJJJJJJJJHIIJJJIJJ
@4202713/1
aaagataagtataggctcaaaacctaacgacatcaatcaccagcttaaaa
+4202713/1
@@@FFFFFHFFHHIGGHIGGHDGHGIIIJEHJJIJJJJIJGEIIJJJIJI
@7323652/1
gccgtttctgagattagcgcgcacagacgaacagacaaacagacaaacag
+7323652/1
CCCFFFFFHHHHHJJJJJJJIJJIJJJJIJJJJIIJJJJJIJJJJHHHHE
@77697/1
gccccatgagcgtacgtgtgggtgtagtgcctgtagtatagactgggaag
+77697/1
CCCFFFFFHHHHHJJJIJIJJJJJJJJJJIIJJIIJGIJJJIJJJJJFHI
@7805959/1
cgccaatggcatgaatagatgtcatgcgcaagcgtgccctgtgcgccacc
+7805959/1
CCCFFFFFHHGHHIIIJJIJJJJJJJJJJJJJJIJJJJJJJJJJJIJJJJ
@4203205/1
gatccaagttgaaatctttgaccatggcatcaagcaaactctggtgcctt
+4203205/1
CCCFFFEFDFHHHIIJJJJJJJIJJJJIGIIJJGIICGIIIGGGBDGIIE
@7806328/1
tgaacttatagttcaaaatcgtttccacatcattcctagaatagttcagt
+7806328/1
@C@FFFFFHHHHHJIIIIJJJFHGJHIIIJIJIIJJIIIGHHDHIJJGII
@3713532/1
cacctaatgaggactatttggcgttactgcttaatactactcactgattt
+3713532/1
@@@FFDFFHGHGFBGHIIIIIIHIIGHGECHIGIIHIIJGEDFEGGGIJI
@78142/1
ccctaagtgagtatacatctattaaattcaaacgcagagctcattatgtt
+78142/1
CCCFFFFDHHHFHIJJJJJJJJJJJJJJJJJJJIJIJJJJJJJJJJJJJJ
@7806648/1
gtcgcatagaatctgactggtcattacaattacctgattcgtttctagct
+7806648/1
?@CBDADDBF?FHDCBGBAFCHAEHIIEHAHGIDF@EBBBD?GDFHDDB?
@7806663/1
acataataaaattagaggaagtaggtgctgggcctcttgtatgcgaaggt
+7806663/1
CCCFFFFFHHHHHJJJJJGIJGIJJIIJJJJIJJJJJJJIJJJJJHHIGB
@78433/1
gtgagggatgcgtgacgtcagcccctacgatcatcactgtcgtgtccttt
+78433/1
CCCFFFFDHHHHHIIGIHJJIIJGGIIJIHGIJIIIJIIHIGFHH@FHIJ
@5219906/1
cacgtttatacattttttttttaatttttgtgttacgattcgaatactgg
+5219906/1
CCCFFFFFHHHHHJJJJJJJJJJGIJJJJIFHIJJIJIJJJJJJJHHHHH
@1671699/1
gcgggcgccgggatggacacggagcgcgtgcagcgcacgtacgtgtggca
+1671699/1
CCCFFFFFHHHHHIJJJJJJJJJJJJJF>CCDDDDDDDDACDD<C>BBDC
@591228/1
cacacacaaaaagaatcatcaaaatcggtccagtcgtttaagagaagttc
+591228/1
@@@DFFFFHHHHHIIJIGIIIIHGGGHE?CGHIDFHDHCHHGJIIJJCFH
@7807503/1
cagtggtcttcttgaacttcttcaattgacgcaagaagtaccagaaacgg
+7807503/1
CCCFFFFFHHHHHJJJJJJJJJJJJJJJJJJJJJJJJJIJJJJJJJJJJJ
@3202772/1
gccaatggcatgtatagatgtcatgcgcaagcgtgccctgtgcgccaccg
+3202772/1
CCCFFFFFHHHHHJJJJJJJJJJJJJJIJJJJJJJJJJJJJJJJJJJJJJ
@1672460/1
gtgcacgcgcttgggcagagggaatctgattgtgctgttgtggaactgct
+1672460/1
@@CFFFFFHHHGGEGHIIEHIGEI;FGIGIIJDFHHI?FGBFGIIGGIIJ
@7807953/1
ggcacattgccattagtagactgatcagccggagcagctccggtaagttt
+7807953/1
CCCFFFFFHHHHHJJIIJJJJJJJJIJJJJJJJJGJIJJJJJJGHIJHJJ
@4204389/1
aataaaattagaggaagtaggtgctgggcctcttgtatgcgaaggtgttg
+4204389/1
@@@DADBD?C?:A;:CGF>?@C9?CHAEEGFGB<D?DG>GI;?@GHGBFG
@79214/1
cacagacgaacagacaaacagacaaacagacaaacagacaaacagacaaa
+79214/1
@CCDFBFFDHHHHIIIHIIIGIIJJJJIFEIJJJICGFHCHIIJIJJJIJ
@2670697/1
gaacaatctcgtatgatgccgtttctgtaccaataggaacaatacttcgg
+2670697/1
CCCFFFFFHHHHHGIJJIIJGFHIGIIFIIIJJJJIIIIJJJJJJJJJJJ
@6795959/1
ctgctgtctgtggagctgatgcttgctgggcctcaactgttggagctggt
+6795959/1
@@@DDFEDHHDFDGIGIGGEIJIIGGIJIIIJGIIIGHGJJICEFHIIJB
@2154002/1
ctgtctgtaagcaacatagattcaaaactgatttcgatttaattcga
+2154002/1
CCCFFFFDHFHHHJIJGIIIJJIJJIIJJJJJJJJIJJJIIJJJJJJ
@2670958/1
ctgtgatctgtttcttggcatctatagatgtcggtggcgcacagggcacg
+2670958/1
CCCFFFFFHHHHHJJJIJJJJJJJJJJJJJIJJJIJJJJJJJJJIJJJJJ
@6285777/1
ctaattaataaaattggactgtttttaatatttaaataaccgctttttac
+6285777/1
CCCFFFFFHHHHHJIJJJJIIIIJJJJIIIJJJJIDGHGEIIEGHJIJJH
@6796255/1
ggcgcttgtggtggtgcacgcgcttgggcagagggaatctgattgtgctg
+6796255/1
@@@DDDDDFD?<<C<CGFIFEIIIIFIIIIIIIIIEEIFFIIIIICDFEC
@7809148/1
gcgagactcataacgcagccagatgccaaagttcttgatcttcactgggc
+7809148/1
CCCFFFFFHHHHHJIJJJJJJJJJIJJIJIJFHIJJIJJJJJJJJJIIJJ
@3716337/1
ctggtgttctttagaccactgttccattttctctatgaaatcttcagaag
+3716337/1
@C@FDFFFHHHHHJJJJJJJJHIJJJJJJJJJJJJJJJJJJJJJJJIJJI
@2671658/1
gatccaatgtaaaacattccaaaatcaacaactactaataaatttaaaat
+2671658/1
@@@FFFFFFCFHGJIJEHIJJJJEFHIIJJJJFHIGHICGIIGIIIJIID
@6287036/1
aatttatcttcaaatgacgacaccacagttccagtctcaggcacattgcc
+6287036/1
BCCFFFFFDHHDFG@CGGIJIIIGIJIGBFHHIIHGJIIHGGGIJADGII
@6797141/1
ctcatcttgtatagaggaggcttgggctcgctctccgaagggagcttgcg
+6797141/1
CCCFFFFFHCFFHGGIGIJJIGIEGIICCHBEGHIJJIEGGGGHIAAEHA
@2155105/1
ttcgtcttttgaagattctgatattgatagttttttcattccctgcagag
+2155105/1
<8?DDDDA<FFAF>FEDHAHHIAFBF@H>D<AB9?GGE9?<BBFBB@D>D
@3717139/1
gcatcaagcaaactctggtgccttgggaagcctttgtgcgccacatcaat
+3717139/1
C@@DFFFFHFHDGIJIJGHHEGHIJJIIJJJJJJJJFHIJIJJIJJIGHI
@6287262/1
accagtggtcttcttgaacttcttcaatt
+6287262/1
@CCFFEFFHHHHHIJJJGGBHHIIIHBHH
@2672298/1
gggacttcgacatattcggcgatgatgcattcttcctcgtcaagcaaata
+2672298/1
CCCFFFFFHHHHHJJJJJJJJJIJJJJJJJJJJJJJJJJIJJJJJJJJJJ
@4204532/1
ccacaatatattcgtgaaaaccgcatccaattcggatcagccgtttctga
+4204532/1
@@@DD2ADBFHBFGAEGFCCDEHHGHIIIGGEF?3?DFEGBEGI;F=@;=
@6797517/1
gtgctgttgtggaactgcttcacctgtggccggcggcacgcagacgcctt
+6797517/1
@@@DFDDDFHHHHJFGGHIGI@HHEDCECGGHEFGHJHGFDACDDDDDDD
@1672899/1
gttattaggtaatgttatatattttgtcttttctgacattggtctctata
+1672899/1
@?BFDDFDHADHHIGHIGJIHDHJIEFHIJIJFIIIIJIJJJGHCIIBGI
@3203755/1
gtgtattcaaggggatctgagaatggtttagattcacaattttgtccgct
+3203755/1
@?@:DEEFDHFFHIFHIIIGGHIIIICHGCHHIFEHIIJJJCBDDDGGFI
@3204299/1
cactaattccagtgataaattcactctagcacgtagttctcagcttccct
+3204299/1
CCCFFFFFHHHHFIIJJJJJJJJJJJJJJJJJJIJJIIJ@HIJJJJJJJJ
@1673766/1
ccggcaaatttttggttttaaccacatag
+1673766/1
<<@DDAD;CA<A<C8A:EAH>?3CF@FFF
@1673886/1
gtccgtctgattctgtgatagtgaatacaagatcgtggggtgggcccacc
+1673886/1
@@@DBDDFFHHHHGIAEGIIIHIICEHG<EEHDHIGGGB:??DEECAFFA
@593160/1
cgcacatcatattccaaggtagttactaatggagtcgaaacaaactcgtc
+593160/1
CCCFFFFFHHHHHJJJJJJHIIJJJJJJJJJJJJHIJJJJJJJJJJIJJJ
@5221142/1
ggggaagttgcagaaagtattttatcgagtacctacattataattgcaaa
+5221142/1
CCCFFFFFHHHHHJJJJEJIJJJJJJJJJHIJJJJJJJJJJJJJJJJIIJ
@1674262/1
ctcctggatattcgtatttgacacagaattcagcgacaaatacttctgcg
+1674262/1
@@@DDDDBFFFFBF<EDFHE:CHFEGIIIHIFIFFBGFE><BDEFA@F>F
@80622/1
ctccagtactttagctttgacagtgtaaaacttctcggaaatctccaatc
+80622/1
C@CFDFDEFHHHHJIIIJIGCHIHHBHFGIJFICIGFHJJGIABFGIIGB
@7812451/1
gtgagaagtgtgataatgtcataaagttgacaataatctataattacttt
+7812451/1
B@@FFFFFHHHHHJJJJJJJJJJJJJIJJJJJJJJJJJJJJJIIJJJJJJ
@6289675/1
ctaggattaagtctgcttcgtacaat
+6289675/1
@@?DD>DA:AC<CGH>EBIIADCEBE
@80907/1
ctcgtactaaggcctaagaacagtacctacttggcgataaatattgcaca
+80907/1
CCCFFFFFHHHHHJJJJJJJJJJJJJJJJJJJJJJJJJIJJJJJJJJJJJ
@6289906/1
cttggtgagacacgagataaaagtctcattcagacgagtgcacaatatcc
+6289906/1
@@@FDFDFHFFGHIJJGIIIEGHHGHAGIGIIGGHE@@?BDBHGHIJJGG
@4723495/1
gtgtttgtcttgtttgactgtagttgtatccagaataatcgtatggtggt
+4723495/1
CCCFFFFFHHHHHJJJJJJJIIJGJJJJJJJJJJJJJJJJJHJJJJHIJF
@4723496/1
gccagatgccaaagttcttgatcttcactg
+4723496/1
@<;BDADDFBF<DE<ECGC?@E?CE4E@CF
@2155704/1
ctcgtactaaggcctaagtacagtacctacttggcgataaatattgcaca
+2155704/1
@CCFDFFFHHHHHJJJJJJJJJJJJJJJJJJJJJIJJJJJJJJJJJJJJJ
@4206135/1
cccatgtcacggtagcactgagtgacggcacctccgacactgaggtcacg
+4206135/1
CCCFFFFFHHGHFGIJJJJJJJHJJJIIJIJJJJJJJJJJJJJIJGHIJJ
@1675571/1
gtgaaaactgcccctcagatacaccgtcacggaatacaaatatcttcttc
+1675571/1
CCCFFFFFHHHHHJJJJJJJJJJJJJHIIIJIJJJJJJJJJJJJJJJJJJ
@6290576/1
gtgctgttgtggaactgcttcacctg
+6290576/1
??<DD?:A?=::ADE@EBEF<:AFAA
@1139751/1
ctgtcatctggttcatacggcgcgcggtcgcctccttgatgcattgcgtc
+1139751/1
@@@ABDBDFDDDFHIEEHGBEAFA6@:7AAHCIH9CCC9CC;?BBECBC;
@7326296/1
cgtcacgtccacgcccaggaatatcaccggctcg
+7326296/1
?@?ADDADDFDBFB;@CFH@EFDHIEGHIGI6?@
@2672640/1
cctaagaacagtacctacttggcgataaatattgcacatctacctttgga
+2672640/1
@8=;DB;B??:D?GGEA?AFEA>1<CCA@ECFFFFIEI9DBA<<FA>@F3
@2672657/1
cattcttttttcctcctttctttttcggtggcttccccattttgacagcg
+2672657/1
@@@FDFFFGFDFHGGFHHIHHIIIIHIIIIJIGEGHIGGHIGGGEIJJJI
@7813843/1
ggcataatgccatattcaaatgggaagtgg
+7813843/1
??@DFADDHDDHFIIIFGCDBF@@FHCCC>
@2672823/1
ggccaaacgaatacctgtttatattagttggtgaatacggtctaaccgac
+2672823/1
@CCFDFFDHHDDFIIJJDFHGHGIGJGHGGECFHHEGHGG?FGGHHGGGA
@594129/1
gacgcttcagcagagtgcacacaatggtgaactggcgttcatgcggcaaa
+594129/1
?<@D7=D?FF?D?;C2A@CF<CFAFCA:??FBC?B=GDFGED@>DDF;@E
@7814045/1
ccagatttaaaaaaaaagaaattgtgattttaataaatatacgtaaacaa
+7814045/1
@CCFFFFFHHHGGIJJJJJIIIIJFHEHIJJJJJJJIJJJJJJJJIJJJJ
@1140291/1
atcaagttctcctgcttcatacaacaacttgcaagcatttagagctgctg
+1140291/1
@@@FFFFFFAFFFIJIIIJIJJIIIJJIIIJGJGIGGIIGJJHIGGGGHH
@1140437/1
gggaatctgattgtgctgttgtggaactgcttcacctgtggccggcggca
+1140437/1
@@@?D?DDDHF?AG?CEEHGEHGH9CGA9AEHGIHIICHGGIGII<GH<>
@3718056/1
cgtcaagcaaataaaggacatcttcaacaatctcgtggttcctctgcact
+3718056/1
C@@FFFFFGBHHHJGIJJIJJJJJIEIJJIJIIIJHIJIJIGIJJIIIJI
@2673391/1
ctcggacatttcaattttatttagttggtcttggttgaacggaactccaa
+2673391/1
@@@DD8A@FHFD?EFBHEEFEFHC?DHHAB?FGGHHIGBGGIIGGIIGGG
@7814811/1
ggatggagtgagcacgggctctgtgcctggctcccatgtcacggtagcac
+7814811/1
@CCFFFFFHHHHHIIIIJJJJJJIIIJJGEGHIJJIJJJIJJJIHIJIJG
@3718927/1
ggcagctcgaacacggttaccgggaattttgtttggtatctgataccgac
+3718927/1
@@@DDDDDDH?F:EHI:EHGGGIGIIIIIGIIIIIIFHGIIIIIIIIGII
@7815466/1
atttggttgaaacttggtacagatatagtttagaaccttagaaaggacat
+7815466/1
@@@DDFFFHHHHDHGGHJIGIJEEGHGIFIJIIGGIGGHGEHJICHGIIJ
@2674255/1
cctcatcttgtatagaggaggcttgggctcgctctccgaagggagcttgc
+2674255/1
CCCFFFFFHHHHHIJJIJJJJJJIJJJJJJJIHJJJJJJJJJJJJIFJJG
@3719524/1
gctattgctagtacttgctcgaataggaagtaatggaattttttgaccaa
+3719524/1
@@@7;;?BD??DFBBF@HAIIHC@AEH?CG2?FBG?<:??BFFF:?89BG
@7328451/1
ctcagcttccctgcaaagttaaccatcttgtattcaaaagaaaacct
+7328451/1
???D?DBDHDDH?EEB<FIGGIGH?GIAFCAAA9???EF@@FDFHII
@2674933/1
ggattttaatgttattattacagcatacataataaaattagaggaagtag
+2674933/1
C@CFFFFFFHHHHGGIJJJJEHIIGJIIIJGIJFGGIGCEGHHIEHGHGD
@7816371/1
gcctggcgttagggcaagttcatgcgtttttgctctggcgttcaaaaggt
+7816371/1
CCCFFFFFHHHHHJJJJJIJJJJJJJJJJJJJJJJJJJJJIJJJJJJJJE
@6293922/1
gtgttgaggcgcttgtggtggtgcacgcgcttgggcagagggaatctgat
+6293922/1
BB@DFFFFGHHHHJJIJJHEGIJIGIIJIJJJIIJJJGGIHHEHEFFFFF
@6294117/1
gtcagggatttatgcgcgtcagcgactgaaatctgtaagtattggtttat
+6294117/1
CCCFFDFDDDFFHIFHGGIEBEFHA@HFDHBFEHFDFHI=@BFFEHGGGI
@1676772/1
cgcttgggcagagggaatctgattgtgctgttgtggaactgcttcacctg
+1676772/1
@CCDFDDDFHHHHJJJJJJJJJJJJIJJJJIJJJIIJJJJJJJJJJJJIH
@6294235/1
ggaaatgataatgatatttgaacaagaacaatacacggagtaaacataat
+6294235/1
@<?DDADD4:2A:CFFFEC4IFGICFIIFII<2AFG@G@ADFD??FD4?<
@1141035/1
gtccattttctaactgaagaggaaacgattgcatctgtgaggggcgtc
+1141035/1
@@@DDAADF?DAFB:E:?F?CB:?:AF1FEH>FAGGH?D?@FGG?F;A
@1141078/1
gatggagtgagcacgggctctgtgcctggctcccatgtcacggtagcact
+1141078/1
CCCFFFFDHHHHHJIHIJJJJJIJJJIIJIJJJJJJJJJJJJJHHJJJJJ
@3207181/1
gtgtgttcaaggggatctgagaatggtttagattcacaattttgtccgct
+3207181/1
??@;B2BDDF>BBA@GGI>EGCFCGGFFFHIGEGGAFFEEGGEFH@BBFA
@4725665/1
ccaaaatattttttacgatttttgtctgtctgtctgtctgtccgtttgtt
+4725665/1
CCCFBDBEBHDHHIBHHEHIGGHIFFGFHHIIDGCGIEGIIIIIGEEIEH
@594680/1
cagccagatgccaaagttcttgatcttcactgggctcttctctgggattt
+594680/1
@@@FFFFDHHGHGI@FHIIIIIIFIIIIGIIHIIIIIIIIIIIIIIIIII
@3207553/1
cgacataacaataacccctgctattttttttatttttattttcaatgtac
+3207553/1
@@@FFADDHFHDFGGIIIGHHEAHIIIIEHIAHHGIIIIIGGIIIGEB@F
@3207655/1
gcggtaccggcgtcggttgcggaatcagcctcgcgggtgggtctggcatg
+3207655/1
@@@DDDDDHHGHHIGJ@GHIJIGJJIIJIGIJJHFD@7?BB7CACDACCD
@3720969/1
cgtcaatacactggatctcctcagtaggatggcaaagagacgaagcgcgc
+3720969/1
CCBFFFFFGGHHHJIJJJJJJJIJIHJJIJJJJIIJJIIJJJJJJIJIJJ
@7328635/1
ctcagcttccctgcaaagttaaccatcttgtattcaaaagaaaacct
+7328635/1
@@@DDADDB<A<?DHBGFGHHI<EHGBHGE4CH????EHC=FHDGCH
@5223923/1
tgtggaactgcttcacctgtggccggcggcacgcagacgccttgatgacc
+5223923/1
CCBFFFFFHHHHHJJJJJJJJJJJJJIJJJJJJHHHFFDDDDDDDDDEDD
@7818455/1
gtcgcgccaatttaggaagcatgttttcacttgttcgtcgtcgaaatcaa
+7818455/1
CCCFFFFFHHGHHJJJIGIJJJJFIJIIJJJJJIIIIJJJIJJGIJJIJJ
@2675866/1
ccaaaactgatataagtaaatctggattttagccgatagttgtatgaaaa
+2675866/1
CCCFFFFFHHHGHJJJHIJJJJJJJJJJJJJIJJJJJIJIIJIJJJGIIJ
@1678666/1
gttgaccaataatgggttaatcagactatagttagtatagttataagact
+1678666/1
CCCFFFFFHHHHHJJJHIJJJJJJJJJJJJJIIJJHIJJJJJJJJJJJJJ
@2675879/1
cctttctaaggttctaaactatatctgtaccaaatttcaaccaaatccgt
+2675879/1
CCCFFFFFHHHFHIJJJJJJJJJJJJJIJJJJJIJJJJJJJJJJJJJJJH
@4209593/1
gcgcttgggcagagggaatctgattgtgctgttgtggaactgcttcacct
+4209593/1
CBCFFFFFHHHHHJJJIJJJIIIIIJJJJJJJJIIIIJIIIJJJIIJJJG
@2676041/1
ggcgcttgtggtggtgcacgcgcttgggcagagggaatctgattgtgctg
+2676041/1
CCCFFFFFHHHHGJIIJGIIIJJIIJJJJJIJJJJHIJJJJEGJJIJJJH
@6295133/1
agctcgatctcaatttaaagataagatctgcgacctcgagcgacgaatca
+6295133/1
CCCFFFFFHHHHGJJJJJJJJJJJIJJJJJIJJJIJJJJJIIIJIJHHHH
@3209445/1
ggcaaatttttggttttaaccacatagttcccgatctcgcgggatctctt
+3209445/1
11?DD3BDBB:DF<AEFFCBFFGIIIIFAG@GACDDGFCFEE@;B;=AA;
@4210306/1
ataccatacaccaaaatattttttacgatttttgtctgtctgtctgtctg
+4210306/1
@C@FFFFFFGHHGJJJIIGIJJJJIIGGIGIIJJEHIIHIIJFHIJJJJI
@596577/1
gcacttggttcgtcttttgaagattcagatattgatagttttttcattcc
+596577/1
CCCFFFFFFHHHHIJJJJJJJJIJJJJJHIJJJJJJJJGIJIJJJJJJJJ
@7819249/1
ggtggtgcacgcgcttgggcagagggaatctgattgtgctgttgtggaac
+7819249/1
@C?FFDDFFHFHHIJJJJJJJJJJJJGIJJJJJIJJEHIJIHIJGIIIII
@3210250/1
cgttcacattgacaaacttaggtttgcttacagccattcccaactgtcct
+3210250/1
CC@FFFFFHHHHHJJJJJJJJJHJJJJJJJJJJJJJJJJJJJJJJJJJJJ
@2677843/1
gtaccggcgtcggttgcggaatcagcctcgcgggtgggtctggcatggtg
+2677843/1
CCCDDDFFGHFHHDFGGGI@FFGICHIEDEGBF@9=BB@CCDDDCDBDCD
@597594/1
gcgatgttttacaagggcaggttgaactcacaccattcaatttaaaagaa
+597594/1
;7@DDDDDHDHDHEE=;EEFGAF9?EHHGAFEGEA?<FGEEAGDD@FDFC
@3211332/1
tgtcgatgtcgaacccaaaaatgtaattaactttttttttgtctgtttgt
+3211332/1
C@BFFFFFHHHHHJJJJJJJIJIEGIIIJJHGGIIIIJJJIHIIJHIHHA
@3211471/1
gtcgcaagatagtgagacattcactttttagtcataatcttcagatactc
+3211471/1
@@@DDDADDFFFCFHIH3FGHGBFHIIIII>:EHIGIIGFCGGIIGGIII
@7820791/1
gttggtcgtctaccgggcagttctcgaaatgtttcataacgagccgcata
+7820791/1
CCCFFFFFHHHHHJJJJJJJJJJJJJJIJJJIJJJJJJJJIJJJJJJJHH
@82694/1
cttcgcaaccactaattccagtgataaattcactctagcacgtagttctc
+82694/1
CCCFFFFFHHHHHJIJJJJJJIIIJJJJJJJJJJJJJJJIJJIJJIJJJJ
@598260/1
aggggttattgttatgtcgatgtcaaacccaaaaatgtaattaacttttt
+598260/1
CCCFFDFFHHHHHJJJJJJJJJJJJJJJJJJJJJJIJIIJIJJJJJJJJJ
@83079/1
ttcaatcctaatgtattgatgggtcagcatgtcgcatagaatctgactgg
+83079/1
CCBFFFFFHHHHHIJJJJHJJJJHJJJJJJJIJJJJJJJJJJJJJJJJJJ
@5225169/1
gcacctccgacactgaggtcacggtactcgcggtacatgttgtgtacacc
+5225169/1
B@@FFFFFHHHHHJJJJIHHIJJJFHIJJIJJJGIJJJJHIJIIJJJIJH
@5737324/1
tcttgttatacgtaaaacaaactcgtactaaggcctaagaacagtaccta
+5737324/1
CCCFFFFFHHHHFHIIJJGIJJJJJGGIJJJJJIJJJJJJJJJJHIJJJJ
@3722604/1
tcttcatcttagcgttcacattgacaaaggtaggtttgcttacagccatt
+3722604/1
@@@FFDEFHFD?DCGGEHIJEGHEHIGH?A9BG?ED>C>FBB@BFFGCGC
@3722764/1
ctcagcgacatgtaagagttcaatggggaagtaaatgcatctgtccttat
+3722764/1
@@?DDDDDHGHGFIIIIICFHECHGGGHHJGJIGIDIGHGIEGHIIGIJG
@2159194/1
agcgttgtctaacgtcggattcaattcggaacatagaaatttgtgtaacc
+2159194/1
@@@FDDFDFDDFHBEFGBAFGIIIGIIIGCEHGHHIEGECHIEIIGIGGI
@1679495/1
cagcatacataataaaattagaggaagtaggtgctgggcctcttgtatgc
+1679495/1
C@CFFFDDHHHGGIG<GHIGG>HGHEHGH>HEE@FHFGHBFGIIEDDFGD
@4212049/1
gtgttgaggcgcttgtggtggtgcacgcgcttgggcagagggaatctgat
+4212049/1
<@@FFFDDFFDFAGBFHGFGGGGCIIIIIGIJIEHIEHACEHBADCEBB;
@2678768/1
gcccattttcacaggcaagggatcctaacttcgcaaccactaattccagt
+2678768/1
@C@BDFFFHHDFHFGHEGHEDGHHGHEGGHIEGIIDHG@DFGGHGIGCF?
@3724515/1
atacataataaaattagaggaagtaggtgctgggcctcttgtatgcgaag
+3724515/1
CCCFFFFFHHGHGJJIJIJJJJJGHJIHHIJJJJ8EHIJIJIJIJJJIJJ
@6297121/1
gttcgacatcgacataacaataacccctgctattttttttatttttattt
+6297121/1
CCCFFFFFHHHHHJJJJJJJJJIJJJJJJJJJJJJJJJIJJJJJJJJJJJ
@3724783/1
ggtgagggatgcgtgacgtcagcccctacgatcatcactgccgtgtcctt
+3724783/1
BCBDDFFFHHHGHJIGIJJJJIEHFIIGIGGGIIIIJIIEHIGBFIGCEH
@1681768/1
cagtggtcttcttgaacttcttcaattgacgcaagaagtaccagaaacgg
+1681768/1
@@@DDDDDDHFDFIIGIIICHGGGIIIIIIIIIGGHEGIIIIIIIIG>DG
@7820909/1
cgtctgtgcgcgctaatctcagaaacggctgatccgagttggatgcggtt
+7820909/1
BC@DFFFFHHHHHJJJJJJJJJJJJJJJJJJIJJJJGHFHIJGIJJJHBE
@7820967/1
ggagcacgtgcagtaggaaccacagccgttggcgtcgattgcggtatcgg
+7820967/1
@@<D?DADHFHHHFGIIIIIDGG?E=EA?G@CH>HGIEHEGGGIIBE=5<
@3725477/1
ttttttttttattttcaatgtacagacagcacttttctacgattttatta
+3725477/1
CCCFFFFFHHBHHJIGHGIGBGIGG@FGIGIEGHJIII>DHAGIII>GE=
@6802932/1
ggcaggttgaactcacaccattcaatttaaaagaaactgggtgcgtgcag
+6802932/1
@<@DBDDDBFFHDGHFEID@EHHGCHHHIIIIIIGAFHIBHHIBHGIIII
@4214090/1
cataatcattcctggaatccgtgtcgacggcgatgagagcccacgatgta
+4214090/1
CCCFFFDFHGHHHJIEGIIIIHIEGIJJJIHIIIJJGIIIHGAGEEBFDE
@84366/1
ctgcatacctgccatgcgctggtaagcgctatggactgccgccaattcac
+84366/1
CCCFFFFFHHHHHJJJJJJJJJHIJJJJJJJJJJJJJJJJJJJJIJJJIJ
@5225878/1
gccccctttaaaaaaagctcgatctcaatttaaagataagatctgcgacc
+5225878/1
<@@DFDDFHHHFFIIGIIGIJBHIJIJIIGIIIGGHGIGIIIJJJIIJJJ
@4728121/1
gttacattgctcacgtacagctaagttattagcgatattataattatcta
+4728121/1
CCCFFFFFHHHHHJJJJJJJJJJJJJJJJJJJJJJJJJJJJJIJJJJJJB
@3212205/1
gcacgtagttctcagcttccctgcaaagttaaccatcttgtattcaaaag
+3212205/1
CCCFFFFFHHHHHJJJJJJJJJJJJIJJHHJJJJJJJJJJJJJJJJJJJG
@6299287/1
gctgcagatgactgtgcatccttgctagtaagtcctgagccatagcaaac
+6299287/1
CCCFFFFFHHHHHJJJJJJJJJJJJJIIHIIJIGJJIIJJIIJJIJIJJG
@85180/1
cgtcattgcctggcatacaaggcaaagcaccgacgacgacactgtacagt
+85180/1
CCCFFFFFHHHHHJJJJJJJJJJJJJJJJJJJJJIJJJJJJJJHHEHHHE
@3212854/1
ctcatcttgtatagaggaggcttgggctcgctctccgaagggagcttgcg
+3212854/1
CC@FFDFFHDHHDGIGEGHBEHIJFGIIHGIGGGE>:FGGE>HHGBCDHE
@85398/1
gcttgtggtggtgcacgcgcttgggcagagggaatctgattgtgctgttg
+85398/1
CCCFFFFFFHHHHJJJJJJJJJJJJJJJJJJJHJJJJJJJJJJJJJJJJJ
@3213023/1
cgactgatccggtgagggatgcgtgacgtcagcccctacgatcatcactg
+3213023/1
CCCFFFFDHHDHFHFHIJGGHIIHJIIIIIJJJJIJIGHIGHIJJJJIJG
@5741615/1
ttcaccttatgatagtcatcgcggcctctagccgatacgattatgaagac
+5741615/1
CCCFFFFFFHGHHJJJJJJJJIJJJJJJJJJJJJHJJJJIJJJJJIJJJJ
@3213351/1
tgtggattttaatgttattattacagcatacataataaaattagaggaag
+3213351/1
?;=D?>DDFFHDFIHGHEHGGGEIGIIIIGGEHHHHHEFHIIIIEACHII
@4729116/1
gtttattttgtttttctctgtgatctgtttcttggcatctatagatgtcg
+4729116/1
CCCFFFFFHHFHHJJJJJJJJIJJJJJJJJJJJIIJIJGIJIJIJJJIIH
@5741792/1
cctaaatctatggggcgggatggtcgtttgaaaaattgacggccagcctt
+5741792/1
@@@D??DBFHD?8?FBEGEGBGGHC:BB==@CAC>BC@959?;@88<?CC
@5741836/1
ccgacacatggtaggttccatggatttaggagcacgtgcagtaggaacca
+5741836/1
=@?DDADBF?FDFFH2CFDHHD;CFHD<?9??@?CF?BCFA9B?DDB?D8
@3726386/1
gcagcttcatccagaggcaagcgctccaagttgcttggaggcttgggcct
+3726386/1
@@@D?BDDBFACD>E?EHG>1C?FE@<<E9:CGG>FF7?FGG@B?=2286
@5742254/1
gcgcagatctccggaactactgattccaatttaactattctttttgtgtt
+5742254/1
B@BFFFFFHHHHHJJJIJJJJJJJJIIGJJJJJJJJJJJJJJJJJJHHHI
@6301126/1
gtgataatgtcataaagttgacaataatctataattaattactttaaatc
+6301126/1
@=@DBDDDBAFBFDBCED@EHGGIIIIIIIEHIICEH@HEHIIIHIIHII
@5227602/1
cttgaacttcttcaattgacgcaagaagtaccagaaacgggacttagcca
+5227602/1
CCCFFFFFHHHHH@GIJJJJJJJJJIJJHIJJJJJJJJJJJJJJJJJIJJ
@5227676/1
gcgcgtccatggagccgaccacggcggcgatggacggct
+5227676/1
@@CFDDDFHHHGDGHGGHGEGGHHIJGHD?>BDDCBDDD
@5227806/1
gtttctttgtccctgggtaaggtatttcaggatcgtcacgacccacatct
+5227806/1
C@CFFFFFHHHHHJJJJDIGIICHIIJJGIJGIIIJJIJJIIJIJJJIII
@7333814/1
gtgctgggcctcttgtatgcgaaggtgttgaggcgcttgtggtggtgcac
+7333814/1
CBCFFFFFGGHGGJJHIIIIJFGII:CGHHDGHHIIIIJDGGFHHEGIII
@5228128/1
gtttgtttcatgtcaatcggttcataaataaaaaagttatgtcaaattaa
+5228128/1
??;BDBADFHBDCBCGIIE>A3AFFF>CE@AB<GAGHCGFBBBGH>GHGH
@5743038/1
cacagctcttgcagccatccaacgggattgcccatcaatttatcttcaaa
+5743038/1
@;?1ABDDFHBDDH:FHEFHGHEE6E?8EGCG@?DEDEFHHCHGGIIIGI
@3727441/1
ctgtttcttggcatctatagatgtcggtggcgcacagggcacgcttgcgc
+3727441/1
CCCFFFFFHHHHHJJJJJJJIJJIJJJGIJIJJJJJJJJJJJJJJJJJJG
@4730537/1
cttctataacgctcgtcgatatcaaacagttcaagtcattgttcttaaac
+4730537/1
CCCDFFFDBDHHHIIFGIJGIJGHIIJJJDDGHIIDEGIGGFHHIIIEEE
@4214863/1
cgcctccttgatgcattgcgtcagaatgcccacctcacgttccgccaatt
+4214863/1
@@@FFDDFHHHHGIJIJJIJJJJJJIJJJJGIGGIJJHIEGIEGIJEHIJ
@1145577/1
gtcctttatacatttcggcatggcgatcatgtcgatggcttggtttattc
+1145577/1
@@@FFFFFHHHFHJJJJFIGHJJIHHJJJIJJIGEGIJHIJJIHHGGIIG
@5743644/1
atacataataaaattagaggaagtaggtgctgggcctcttgtatgcgaag
+5743644/1
CCCFFFFFHGHHHJJIIIJJIJJJJJJIJJJJIJIIJJJJJGGIJJJGHG
@5743671/1
agcgagactcataacgcagccagatgccaaagttcttgatcttcactggg
+5743671/1
@@@FFDDDHFDDHGFHIGIFHGGGIIGDIIIIDFIIJJIJIIJJGIJIGG
@1145841/1
gtggtgcacgcgcttgggcagagggaatctgattgtgctgttgtggaact
+1145841/1
@@@FFDDDHHHGHJJJJIJJJJJIIHIJIIJIIIJIIIJIHIJJJJIIJI
@2680715/1
ctaaaattgaattaaatcccgtgaagtgaaatgaaatggagacatttgtg
+2680715/1
C@CFFFFFHHHHHIJGJGJJJIJIIJHIIJGIJIJJJJJIJIJJJJJIII
@2680925/1
aactgcttcacctgtggccggcggcacgcagacgccttgatgacctccac
+2680925/1
@@@FDDFFHHHHDFFGBGGGGBGHIIHIJJIGHEDDEDEDDDEDDDDDDD
@2681532/1
gcggagattaatggtataagcatagaatgttcgacgtgattctttaattt
+2681532/1
@CCFADDDFHHHHHIFGGHIGHIIIIGHHJJIIJJBDEGGDFHIGECDFF
@3215142/1
ctgggctgcagatgactgtgcatccttgctagtaagtcctgagccatagc
+3215142/1
@CCFFFDDFDHFFEGHIIJIIJIJIJJJJJIIHEGIEGIHH>DDGHIJGC
@6303297/1
ccgtttccaatctccaagacaggaggctccagtactttagctttgacagt
+6303297/1
@CCFFFFFHHHHHJJJIJJJJJJJJJJJJJJJIJJJJJJJJJJJJJJIJH
@5745689/1
ctccgattgagtttgtgatggtgcctctgtaggagtttcgggctcggg
+5745689/1
@@@DF?DDF?F?CFGHHGHGGBBHHHHICCF@FCG9CCHBFHJJID>H
@5745879/1
gggagtccatccacggctttttccagatccactcttgctccatggtccag
+5745879/1
CCCFFDFFHHHHHJJJJJJJJJJJJJJJJJJJJJJJJJJJJJJJJJJJJJ
@2682970/1
gtataatatgatatgatgccgacagttagaatttaaaagaaacaccttca
+2682970/1
@C@FDFDFFHHHDHGIIJGIIAFHIEHHIIGGIIJJJGJJGICGIGHJIC
@2163029/1
gcaacatcttctttggtttgtcaggggtaatgctaacgtcatagcgataa
+2163029/1
CCCFFFFFHHHHHJJJHIJJJJJJIJJCFHIJJJJJJJHHIJJJJJJJJJ
@1684283/1
gttcgacatcgacataacaataacccctgctattttttttatttttattt
+1684283/1
@CCDFDDFFHHGHJJJJJJIJJJJJJJJJJJJJJJJJJJJJJJIJJJJJJ
@7823341/1
gacctttcctaggagtgactttcccgtttccaatctccaagacaggaggc
+7823341/1
<@@FFFFFFHFHGFG<CHIIGHIIIGGHIIIIIEGIIIFGIIIFIIGHGE
@88335/1
cccataccgtcattcagatttgctgggctagtctttggagagaatgaatc
+88335/1
CCCFFFFFHHHHHJJJIJJJJJJJJIJJJJJJJJIIJJJJJGEHIJJJJJ
@7824128/1
cgttactgcttaatactactcactgatttatgtagcatcatcttgtaaag
+7824128/1
@<=DBD?BAFFBA<BBGHC?CEE>A?CCHBHED?9<EFFCCB9DG9?BBB
@604194/1
ggtggttcttcaacttgggctagcagggaattggtagcaacttgaatgtg
+604194/1
BCBDFFFFHHHGHJJJJJJJJJJJJJJJIJJJJJHIJJJJJJJJIJJJGH
@604370/1
ggacacggagcgcgtgcagcgcacgtacgtgtggcacagctggtacgtca
+604370/1
CCCFFFFFHHHHHJIJJJJJJIIGJJJJJIJIJIIJHHEEFFFFFFDEED
@89321/1
cgacgtgattctttaatttgacataacttttttatttatgaaccgattga
+89321/1
CCCFFDFFHHHHHJJJJJJIJIJJJIJJJJJJJIJJJJJJJJJJJJJJJJ
@3730770/1
cgatgttttacaagggcaggttgaactcacaccattcaatttaaaagaaa
+3730770/1
@C@FFFFFGFHDCEHEHIEBHHGIGGGGHGGHJEGIIIEIGHIEHEAGGG
@3730910/1
gcgcgcgttctcatgtaatttttaatgttctccaaatcgacgactcctgt
+3730910/1
@C@FFFFFHHHHHJJJJIIJJJJJJJJJJJJJJJJIJJJGIIJGIJJJII
@604934/1
ttcccacttcacgacgcttcagcagagtgcacacaatggtgaactggcgt
+604934/1
@CBFFFFFHHGHHJIIJJJJJJJJIJJFHIJJIJJJJJJGIIJJIJJIIJ
@2684881/1
cttctcttttttctcctttcttttgcgagctgctgccgaaagattagagt
+2684881/1
CCCFFFFFHHHHHJIIJJJJJJJJJJJJJJJJJJIJJJJIJJJJJJIJJG
@89907/1
caccagtggtcttcttgaacttcttcaattgacgcaagaagtaccagaaa
+89907/1
CCCFFFDFHHHHHJJJJJJJJJJJJJJJJJJJJJJJJJJJJGIJJJJJJJ
@2685056/1
gttcacattgacaaacttaggtttgcttacagccattcccaactgtcctc
+2685056/1
CCCFFFFFHGHHHJIJIJJIIHHIJJJJJJJJJJJJJJIIJJJJIJJJII
@1148284/1
ctatagacaaacagaactatgtgaat
+1148284/1
?@<BDBDAF8ADDF3CEAFHI4?C@D
@2163148/1
agcatacataataaaattagaggaagtaggtgctgggcctcttgtatgcg
+2163148/1
@@@FFFFFHDDHHGGGGGGHJEEBGGHGGIJIIIGEHBG=F>FHDFIGGG
@7336002/1
ccgtttttaaactattttttcaatgccctaagtgagtatacatcttttaa
+7336002/1
@@@FFFFFFHHHGIIIIICGIDDHIEGGHDAH:?BDFHGIIEGEHIIIII
@3217056/1
gtagcactgagtgacggcacctccgacactgaggtcacggtactcgcggt
+3217056/1
C@CDFFFEGGH?FGGEHEGHGEHIIIGIEHIHIGGHIIGGFGGFHDHHEB
@2685565/1
cgctacttctcgcacggcctttgctctgtatatatgaccggtactctaag
+2685565/1
@@@AD@DDHFHH=AF:EBHIBHFHIIBHGDDFGIIIGHIII7<AEHIIAH
@2163537/1
gtcattgaacaatctcgtatgatgccgtttctgtaccaataggaacaata
+2163537/1
???DDD;?:=C<<<E4C2CD3<FEAA?CC;<BBD<?@?DDDBDEDCDD9D
@7336453/1
gttggggcggcgcgggcatgtgagtgttggtaaatccgctagcggtgcag
+7336453/1
CCCFFFFFHHHHHJHFDDDDDDEDCCCCDDBDDDEDDDDDDDDDDDDDDD
@6304435/1
gtagcactgagtgacggcacctccgacactgaggtcacggtactcgcggt
+6304435/1
@?@DFDFDFHH?CFHF@EHHGEHIFEGFGHGBHI?BBHEB;CGFGFHHD5
@2685989/1
ctggagagaagatcctcatcttgtatagaggaggcttgggctcgctctcc
+2685989/1
@@@FDFFFFDHHHGGGIGHIJIJIGIJJIJIGGIJJJIGF8BFG>GGIJI
@2164184/1
gccgccaattcactgttcattacctgtgaaaactgcccctcagatacacc
+2164184/1
CC@FFFFAHHFFDHIGGIJJJIGIIJHGEGEHIJEIGIIIJJJIGGHIJI
@6304971/1
cttgagaatgcacgtacagttgcatagcgttctgaaccttctctggtggt
+6304971/1
=?@DDDADHBBFHIGDGGHHEDHCGGI3CCFHIHI<CFHHGIIEGG9DH?
@7337307/1
ggcgcttgtggtggtgcacgcgcttgggcagagggaatctgattgtgctg
+7337307/1
@@@DD?DDDH7<:AFDGDEEHFGG<BDGEBGC;FG;=@FCAFEGGEEHGA
@2164637/1
gcctcttgtatgcgaaggtgttgaggcgcttgtggtggtgcacgcgcttg
+2164637/1
@@@DDDDDBFFHAG?FFACBHHHCFGDHGIIIB97?BFHEGEHE>GHDDC
@7337416/1
ggcgcttgtggtggtgcacgcgcttgggcagagggaatctgattgtgctg
+7337416/1
CCCFFFFFHHHHHJIIHJJJJJJJJJJJJJJJJJJJJJJJJJJJJIIJJH
@6305590/1
cctcttcctcgggttggaatgattctggtgggttgtcctgcagagcttgc
+6305590/1
CCCFFFFFHHHHHHIJJJJJJJJJJJJJGHIJHIJJJJJJJJJIJJJIIJ
@3218422/1
ctgtgatctgtttcttggcatctatagatgtcggtggcgcacagggcacg
+3218422/1
@B@BBBDDHGDFHHIJJIIJJGIJIIEGGIEHIJHBH9FFEIIIJIGGGI
@7337965/1
gtgcctctgtaggagtttcgggctcgggtttactagcctcctccttagaa
+7337965/1
CBCFFFFFHHHHHGIFHIJJJJJJJJJJDGHGIIIIJJJJJJJJJJIIHI
@6306182/1
gttataaagcatagcccgaagtgctattggcacacaggcataatgccata
+6306182/1
@@@FFDFFFFFHHGGHGGHEGFEDHIJIHJJJIJJGGGIJJGGGIJJGIJ
@5748397/1
gtcgggcagttcgtcaacaagacattactagctgagaatatttttttccg
+5748397/1
CCCFFFFFHHHHHHJJJJJJJJJJJJIJJJJJJJJJJJJJJJJJJJJJJJ
@1149379/1
tctcgcagtagtctatcttggtagactgtgagttgataacccaattgccc
+1149379/1
CCCFFFFFHHHHHIHIEIJIJFHGCHIIIIHIJIJGGIJJJGIIIIEHII
@3732280/1
cggctttttccagatccactcttgctccatggtccaggagcagcagcgtg
+3732280/1
@@@FFFFFHHHHGEGGIJIJJGIJIGIJJGIEIJIJGIIJJJJJJIII?D
@3732362/1
cgctgtagctttgatcatagtagatgtttgcatgtcagttagctttttaa
+3732362/1
@@@AD??DF<DDHDH@A@4CACFECCC:CCH<<CBCCG<9?EEH?:CD=G
@2688061/1
agcatacataataaaattagaggaagtaggtgctgggcctcttgtatgcg
+2688061/1
@CCFFFFFHGHHGJJJJJJIJJJIJJIIJJGIIIGIJJIIIJJJHGJJJJ
@5749033/1
ctggagagaagatcctcatcttgtatagaggaggcttgggctcgctctcc
+5749033/1
CCCFFDEFDFHHHJJIJJCHJJJHIJIIJIGGHGIGIGCHIIJEGCCFFH
@2688306/1
ccttgaattccttgatgactgcatagatagaaatcgaactcggtcggatg
+2688306/1
@@@DD?DEHGDF<EFEIGHBHGIIIHIIGHIIIIFDBGGIIGIIIIIIII
@3732745/1
cctgatagagacgatttcaccagtggtcttcttgaacttcttcaattgac
+3732745/1
@@CFDFFFHGHHHEHIJIJJEIJIIIJIHIGHJJGGJIJGIIIGGIIJGG
@4734912/1
ctcctgtggctttcagtgaaacatcaaaatttatcgatctttgattctga
+4734912/1
CCCFFFDFHHHHHJJJHIJJJJJJJJJIIJJJIJJJHGIJIJJIIJJJJJ
@1150559/1
aagaaatattttgctacagtacattctactgtttgtccattttctaactg
+1150559/1
CCCFFFFFHHGHHJJGIIIIEHIIJJIJJJJJJJJJJIJIJIJJJJJJJI
@1150740/1
cagttatgtttacgagaaaatctttttttgtatgtattttactgtagact
+1150740/1
?;??B=BDFFFFAFFB@8C;F@FHFHIIIIFDFFBFFGICFDBFFFEBBF
@1686813/1
gctcgtcgaaatcaaacagttcaagtcattgttcttaaacttcaataacg
+1686813/1
CCCFFFFFHHHHHJJJJJJHIJJJJHIJJJJJJJJJJJJJJJJJJJJJJJ
@2689195/1
gatgtcgaacccaaaaatgtaattaactttttttttgtctgtttgtctgt
+2689195/1
C@CFFFFDHHGHFGIJJIIHEGGIHEHIJJJGGIJJIJIIGGHHICHHHC
@7828489/1
ggcgacagccaatatgtgttaaaataaaaatccatttcattgttctcatt
+7828489/1
CCCFFFFFHGHHHIIJIIJIJHIJIJJJJJJJIJJJJJJJJJJJJJJJJJ
@5230936/1
gggcctcttgtatgcgaaggtgttgaggcgcttgtggtggtgcacgcgct
+5230936/1
CCCFFFFFHHHHHJIJGHIJAECFGGIJGGIFIJIIFFEFFGIIJJIHFF
@6806683/1
gcactgagtgacggcacctccgacactgaggtcacggtactcgcggtaca
+6806683/1
@CCFFFFFHHFHHIIGGJJIJJJJIGIIIJIBGHIJIGHIGIJJIHHDFC
@6806692/1
ctgtgatctgtttcttggcatctatagatgtcggtggcgcacagggcacg
+6806692/1
CCCFFFFFHHHHHJJJGIJJJJJJJIJJJJGJJJHIJJJJJJJIJJIJJJ
@4736847/1
aggtgctgggcctcttgtatgcgaaggtgttgaggcgcttgtggtggtgc
+4736847/1
BCCFFFFFGHHHHJJJJHGIIJJHIII?EDGGCHIGIIJJJHIIGGG@C@
@6807264/1
cttgttaatgcctggccctcagcgacatgtaagagttcaatgggg
+6807264/1
?;=DDDDAD:?D?BEDEBEBC::@1CA@?DEIEB?BDDDDE93B6
@6807545/1
ttgtgctgttgtggaactgcttcacctgtggccggcggc
+6807545/1
?@?AB>:BD8DAB7ACGG@<<CAEHEECC<C;;EDF@@8
@7339461/1
cgcagccagatgccaaagttcttgatcttcactgggctcttctctgggat
+7339461/1
@@@?DDBDHHDHFI@DHGHIIIGIIGIIEGBDHEGHGHGGABFGIIEICG
@4737344/1
tgggtcagcatgtcgcatagaatctgactagtcattacaattacctgatt
+4737344/1
CCCFFFFFHHHHHJJJJJJIJJJJJJJJJJJIJJJJJJJJJJJJJJJIJJ
@7339585/1
agggaactcttcaaaaatcaacataatgagctctgcgtttgaatttaata
+7339585/1
CCCFFFFFHHHHHJJJJJJJJJJJGHHHJJJJJJJJJJJJJJJJJJJJJJ
@6808170/1
gttttagaaaaccaaactcctcgggattcg
+6808170/1
@??DDDDAFF3<DFF?:?@EEAF?1CF;9?
@3735726/1
ctcgtcgatatcaaacagttcaagtcattgttcttaaacttcaataacgc
+3735726/1
CCCFFFFFHHGHHJJJJJHIJJJJJJJIJJJJJJJJIJJJJJJJJJJJJJ
@1151591/1
ggagataatattttaaagtatagagaagccccagaaatttcgcacgctcg
+1151591/1
CCCFFFFFHHHHHJJJJIHJJIJJJJIIIJIJJJJJJJJJIJJJJJJJJJ
@7831455/1
gggatgatgactaatgactatatttgtccagaacacgtattaattctgtt
+7831455/1
CCCFFFFFHHHHHJIJGIJJJJJJJJJDHJJJIIIIIJIJJIIIJEIHII
@7831608/1
cctttctaaggttctaaactatatctgtaccaaatttcaaccaaatccgt
+7831608/1
CCCFFFFFGHHFHJJJJJJJJJJJJJJIJJJJJIJJJJJJJJJJJJJJJH
@4738550/1
atattacagtcaatttaccttggaaactgtgttacctatgatattttaat
+4738550/1
@@BFFFFFHHHHHJJJJJJJJJJGJJJJJHIHIGIJIIJJJIIJJIJJJJ
@1687052/1
tctgtgcctggctcccatgtcacggtagcactgagtgacggcacctccga
+1687052/1
CCCFFFFFHGHGHJJJJJJJJJJJJGIJJIJJJJJFHIJJJJJJJJJJJG
@1152378/1
ctgtgggatacggctggagaacaaatgtatttccttatgcat
+1152378/1
@@CDDDDFFHHHHIIIIDEAGBEIIG>:C>DHGIGIC@@<BF
@3221414/1
gtgaggcataacggggtgggttttatagactagaacccaccccgctatgt
+3221414/1
BBBFFFFFHHHHHJJJEFHICHIJJ@FIJJJJJJJJJJJJJJJJHHFFFD
@2166868/1
accaagtttcatcgaaatcaaaccgttagttttcacgtgatgcctgaaca
+2166868/1
C@CFFFADFHHFHGIEEAEHHIIJJCEHIFGGIEIIJGHIIGGGGHJJJJ
@2166908/1
gtcagcatgtcgcatagaatctgactggtcattacaattacctgattcgt
+2166908/1
CCCFFFFFHHGHHJJJIJJJJJJJJJJJHIJJJJJJJJJJJJJJJJJJJH
@3221666/1
ctgatagagacgatttcaccagtggtcttcttgaacttcttcaattgacg
+3221666/1
@@@DDDD?D?DF@GEG@:F<CDHI<A@HHHGHIG99CGGIECBBFECHG<
@3221937/1
gggcgggatggtcgtttgaaaaattgacggccagccttaacgtacgattc
+3221937/1
CCCFFFFFHHHFHIIJJIIJJJJJJIJJJJHHFFFDEEEEEDCBDDDDDD
@2167466/1
ccctgacacctcacccagggcgggatatggaattttaatttatgccccct
+2167466/1
@@@=DDFDHFFHFGIHIIIBHGBHGGIIIGG=CEHHEDDD>@DECC>=?B
@1687574/1
gtctgtttgtctgtttgtctgtttgtctgtttgtctgtttgtctgttcgt
+1687574/1
CC@FFEFFHDHDFJJGIHHGHHIHJGHHGCHHFFHHGFGICDGGIFEFG;
@2167972/1
gcctctgtaggagtttcgggctcgggtttactagcctcctccttagaagt
+2167972/1
CCCFFFFFHHHHHIIJJIJJJJJJJJFHIJJJJJJJJJJJJJJJJJJJJG
@5231329/1
tcttcatcttagcgttcacattgacaaacttaggtttgcttacagccatt
+5231329/1
CCCFFFFFHHHHHJJJJJJJJJJIJJJJJJJJJJJJJJJJJJJJJJJJJJ
@92675/1
ctaccagccagattgaacctttctccagcatagtaaaggtttctgttact
+92675/1
CCCFFFFFHHHHHJJJJJIIJJJJJJJJIJJJJIIIJIJHIJJJJIJJJI
@6309280/1
gcgacaaatacttctgcgaagcccctgtttgttttatcgtcgccttg
+6309280/1
CCCFFFFFHHGHHJJJGIIIIIJJJJJHHIJHIIJIIGEHIGJIIJJ
@5231518/1
gtgcttttatacaatgcgttatagtcactttataaaggagttcctcttcc
+5231518/1
CCCFFFFFHHHHHJJJJJJJJJJJJJJJJJJJJJJJJJIJIJJJJIJJJJ
@93002/1
ggcgtgcggtcctcgctgcaggccgactggtggctgccctcgcccgagtc
+93002/1
@@@FFFFFHFHFFGGHHIJIEDIJJGHBBGBCGF9FAGGCHEFFD9/9;=
@2169085/1
ccacaatctggtctggagagaagatcctcatcttgtatagaggaggcttg
+2169085/1
@CCFFDFFGHGFHGHEHGGGEGHJIIJGIGIIJEIGGIJJJJJEHGIGI@
@1688691/1
agaggaagtaggtgctgggcctcttgtatgcgaaggtgttgaggcgcttg
+1688691/1
CCCFFFFFHHHHHIJJJJJJJJJJJJJJJJJJIIJJFGFHGHJJIJJJJG
@5232157/1
ggcagagggaatctgattgtgctgttgtggaactgcttcacctgtggccg
+5232157/1
@C<DFFFFFHHGHJIIIGIHGGHHFHIGIIJJEIIGCHGIHIJGIHCGHJ
@5232195/1
ctacacttcttgacatagtactcttccctcgtgttcttcaatgggttcac
+5232195/1
CCCFFFFFHHHHHJJJJJJJJJJJJJJJJJJIIIJJJJJJJJJJJHIJJJ
@3736126/1
gctgtctgtggagctgatgcttgctgggcctcagctgttggagctggttc
+3736126/1
??8=DD?AFBFF?;?AF<<AEF<;FHGFIIFE>::F91::?F9?8?B009
@4740494/1
gtcctattgaggatctcaatccgatcgttgtattcagctggtggagc
+4740494/1
CCCFFFFFHHHHHJJJJJIJJJJJJJJIIJIJIJIJJJJJJFHIGHJ
@1689134/1
cagttataaagcatagcccgaagtgctattggcacacaggcataatgcca
+1689134/1
BCCDFFFFHHHHHIJIJIJJIIJIHIJJIJIFIJJIIDGIJJJIJJJJJJ
@7832068/1
ctctcatgtcccatactccttgatttggtaaagcttgctgcccgcctaac
+7832068/1
CCCFFFFFHHHHHJJJJJJJJJIJJJJJHJJJJJJJIJIJJJJJJJJJJJ
@2169407/1
gcaagaagtaccagaaacgggacttagccacaatctggtctggagagaag
+2169407/1
C@CFFFFFHHHHHIGJIIHIGGHJJJHIJGIFIGGIIJHGGIJIJJIIIJ
@7341389/1
gagtgattttgacgggtagctgatgtactaatgagtaataaaataataaa
+7341389/1
@@CDDDFFHHGGHJJJIIJJJJHJIGIIIJIJJIJJJJJJJJIIIIHIIJ
@3736925/1
gttttcacgaatatattgtgggatgcttaaatttacatttagtgtttgtt
+3736925/1
@C@FFFFFHHGHGIJJCGFGGIJFIIFIGEHIJJJJGIJIJIHHDDIIHG
@2170081/1
gtctgtttgtctgtttgtctgtttgtctgttcgtctgtgcgcgctaatct
+2170081/1
@@@DFFFDHFFHHF?FGBHHGCHHGEEHIGGHC?8BBFGFHGGIIGIG@G
@611909/1
gtctgtttgtctgtttatctgtttgtctgtttgtctgtttgtctgtttgt
+611909/1
C@@FFFFFHHHFHIGIGIGIGBHGG3FHHHHGHFHIHFHIIIJJJHGIJH
@7341910/1
gtcctttatacatttcggcatggcgatcatgtcgatggcttggtttattc
+7341910/1
@CCFFFFFHHHHFGHGHIIDEFFGHGHIGIIFGHGIJDGJJIJGHIIJGH
@4741335/1
ctcagatacaccgtcacggaatacaaatatcttcttcggcaatctgcctt
+4741335/1
CCCFFFFFHFHHHIIJJIGI1FHIJJJJJJJJJJJJJJJJJJJJJIJIJJ
@611947/1
attgatacagagtgtgctaaacattttgacgaattcttgccacaatcctt
+611947/1
@@CFFFFFFFFDACGHEHIIJIIIIJJGGHIIHEHGIJBAHIII@HIIJI
@611960/1
cccatgtcacggtagcactgagtgacggcacctccgacactgaggtcacg
+611960/1
CCCFFFFFHHHHFIJJJJJJJJHIJJJJJJJJJJJJJJJJJJJJJHIJJJ
@612429/1
ctgttcgtctgtgcgcgctaatctcagaaacggctgatccgagttggatg
+612429/1
CCCFFFFFHHHHHIJJJJJJJJJJJJJJJJJJJJJJIJJIJFHCGIJHHH
@94336/1
ctggcgtaaaataacgtcaatacactggatctcctcagtaggatggcaaa
+94336/1
?@@DBDDDDFHHGGGGHGHEGGEGIE>EHIHIGGIIGGDCGICGHFGGBF
@4741902/1
gtggaactgcttcacctgtggccggcggcacgcagacgccttgatgacct
+4741902/1
@@BDFFFFHHHHHIIIJJJIJIJJJIJIJIIGIHHFFFDDDDDCDDEDDC
@4741951/1
gcaagaagtaccagaaacgggacttagccacaatctggtctggagagaag
+4741951/1
@@@DDFDD?FFFHIIIIJIGIJJJIJGGGHGIJIIJJEFIJJJIIGIEGA
@3738124/1
tttttttaaacgtattttaagctgaaactttgtgtagagcttctattcaa
+3738124/1
CCCFFFFFHHHHHJJJJJJJJJJJJIJJJJJJHIJJJJJJJJJJJJJIJI
@612835/1
gttgttgattttggaatgttttacattggatccgacaaatgttcaaatta
+612835/1
@@@FDDDDHHGHB>B@FH>HHGHEGEHIIGGGBGIIIBEHIGIIICBGBB
@612943/1
cctgtttgttttatcgtcgccttgagaagcagacacaagcttcttctgtt
+612943/1
CCCFFFFF?FHHHJIIJJJJIJJJIJHGJIJJIJJJIIIIJIGHIHIJHI
@94787/1
gccgtcattgcagactgtgtggtagcgggtcggacgagccgtgcctttta
+94787/1
CCCFFFFFHHHHHIJJJHIHIJHIJJJJJIJJJIJJJJGHFFFDDEEEDC
@4220655/1
gggctctgtgcctggctcccatgtcacggtagcactgagtgacggcacct
+4220655/1
CCCFFFFFHHHHHJJIJJJJJJJJJJJJJFHIJIJJJJJHIIJIJJIJJH
@94912/1
tcctcatcttgtatagaggaggcttgggctcgctctccgaagggagcttg
+94912/1
CCCFFFFFHHHHHJJJIIJIJJJIJGIJJJJJJJJJJJIFHIJJGJIJJI
@4742650/1
agcacgtagttctcagcttccctgcaaagttaaccatcttgtattcaaaa
+4742650/1
@?@DDDDDHDFHHIIGEHIIIIIIGEHH@EGEIIIIBBGGIBFHIIGGGI
@95416/1
gggatgcttaaatttacatttaatgtttgtttcatgtcaatcggttcata
+95416/1
@@@DDDFFGGDDHIJGHIJJJGIGGHIIGHHEHGIGIEEGGIE<GFGGID
@95464/1
gttgtggaactgcttcacctgtggccggcggcacgcagacgccttgatga
+95464/1
@@@DBDDDFFABBEB<CFCE@<<ABGHBG?:AGGHEEECBC@BBBC@CA>
@2172551/1
ctcctttcttttttggtggcttccccattttgacagcgtcttacttcacg
+2172551/1
CCCFFFFFHHHHHJJJBGIIJJJJJJIJJJJIIJJJJJIJIJJJJJIIJJ
@3224748/1
cccagacctagcccaaattcttcttcttcagccggctttggtggttcttt
+3224748/1
@@@D7?ADABA<FGHE?CH?:C4<AFGI<<<:38CDGBGHD?D=@GC@=C
@6808501/1
ctcaggcaggcaagatgggcgtagtaggtaggcgtagggtaagacacgga
+6808501/1
CCCFFFFFHHHHHJJJJJJJJIJJIJJJIJJJJJHIHIJBFHIIJJJJJG
@7832372/1
gccagatgccaaagttcttgatcttcactgggctcttctctgggatttcc
+7832372/1
@CCFFDFFHGHDAHFFGHGEGHGFGHIGGGIGEHIGHGHGIIHID>DGBH
@7832392/1
tgtttgtctgttcgtctgtgcgcgctaatctcagaaacggctgatccgag
+7832392/1
@CBFFFFFHHHGHJHHJIHGJJJJJJJJJJJJJJJJJJJJJJJIJJJJGH
@6808812/1
agaacatttaattacacaatagtaaatataacgcaaattgagcgctactt
+6808812/1
@@;DDDDDDFFFFIIEFIEI<CAFHHEHBFHIIIAFEFF?<DCFA@FFII
@5233040/1
gtctgtacattgaaagtaaaaataaaaaaatagcaggggttattgttatg
+5233040/1
CCCFFFFFHHHHHJJJHHIJJJJJJJJJJJJJJJJJJJJGHJJJJJJJJI
@6808888/1
tgcacgcgcttgggcagagggaatctgattgtgctgttgtggaactgctt
+6808888/1
CCCFFFFFHHHHHJJJJJJJJJJJJJJJJJJJJJJJJJJJIJJJJJJJJJ
@1154561/1
gtgaaacatcaaaatttatcgatctttgattctgatctagtagctcgaca
+1154561/1
C@CFFB?DHHHGGIIIIIIIIEIIIIIIIIIIGIIIIIIIHIIIIIIIII
@3225879/1
gcaagaagtaccagaaacgggacttagccacaatctggtctggagagaag
+3225879/1
C@@FFFFFDFAFFIJJIIIIIIIIGIIJJJJJJJJJJGIHIIIGHHIJJJ
@5753201/1
ggttattgttatgtcgatgtcgaacccaaaactgtaattaactttttttt
+5753201/1
?@?BDDDFFHHGDHGEEHDGICFFHEHGFEDBFFFGHGIIBFHGIIIIII
@4222368/1
gaatctgattgtgctgttgtggaactgcttcacctgtggccggcggcacg
+4222368/1
@@@FFDDDFFHHHGIIEHIFE@HGGHIGIHIIIGIFC?DHFFHDGG:BAC
@7833746/1
agtgacggcacctccgacactgaggtcacggtactcgcggtacatgttgt
+7833746/1
@C@FFFFFHHHHHJJJJJJJJJIGIFHJJJJIJJJJJJJJBEHHHFFFFF
@6312466/1
ccgcgaacgcagttttcgaccttattatgtgtagatagtaaacgttttcg
+6312466/1
@@CDFFFFHHGHFHGGIIFHIEGECHIJJIIHIHGGGI?FHIJJFGEHCH
@7834013/1
ctgagtgacggcacctccgacactgaggtcacggtactcgcggtacatgt
+7834013/1
CCCFFDDFHGHHHJJJJJJGHIJJJJJJGGIIIJBHIJJJJJHHHFFFFF
@4223167/1
ctaatcaatcggccttttatatttgttaactgtccttcattgagggtcgg
+4223167/1
CCCFFFFFHHHHHJJJJJJJJJJJJJJJJJJJJJJJJJJJJJIJJJGGIJ
@614291/1
atctgatcaaacgctattaattcattag
+614291/1
CCCFFFFFHHHHHJJJJJJJJJJJJJJJ
@2694812/1
gtttgagatgtttgtgaaactgcgacaccttgtggctgtgacttgtagtc
+2694812/1
CCCFFFFFHHHHHJJJJJJJJJJJIJJJJJJJJJJIJJHIJJJJIIJJIJ
@5234767/1
ctagcacgtagttctcagcttccctgcaaagttaaccatcttgtattcaa
+5234767/1
CCCFFFFFHHHHHIIIGJJJJJIIJJJJJJJJJJEIGGIIJIJBFIIJJJ
@614465/1
cgataccatacaccaaaatattttttacgatttttgtctgtctgtctgtc
+614465/1
BCCFFFFFHHHGHIIJJJJIJJJJJJJJJJJJJJJGIJJJJJJJJJJJJI
@2173482/1
ggttcctctgcacttggtggtccacaaacattataatagcgttgtctaac
+2173482/1
@@?DDBDDDD??FHB?:E@EEBEHICGBFBFGGICDHGIIIFHHBGGHGH
@96945/1
ctcattttaatatgacgagtttaaataattaggtatatacttag
+96945/1
@@@DDDDDHB??FF@CE??A?FEHHGCHEBHCHFHBEDE>FF@@
@5235584/1
ccatcactatcaaaacttctcaggattgaaacgtcttttatgttgggaca
+5235584/1
@<@DD?BDFDFH?A?GHIIIG?AG?CA?A?H@CGIE@F@?CGC9?:?8?0
@3741413/1
gtagctttctttaattctttagttttaagttagttttcatctt
+3741413/1
=@;;DD>DDDFDF:EC9C3AI@FB?C43A<AF22<AC9C9EFC
@3741545/1
gcctcttgtatgcgaaggtgttgaggcgcttgtggtggtgcacgcgcttg
+3741545/1
@@CFDFFDFDFFHGD<FF3AACFIGIIIIBFC?37/0;7CCHHIIGDF<;
@1690855/1
catggatttaggagcacgtgcagtaggaaccacagccgttggcgtcgatt
+1690855/1
CCCFFFFFHHFHFGIIJJJJJJJHIIIJJJJJJJJJIGIJJJJJJJJJIJ
@3741555/1
gagtcatattatgtgagtacgaagcattgtctgtttataaaataattaac
+3741555/1
BCCFFFFFHHGHGJJJJHHJJJJJJJJJJJJJJJJJJJIJFJJJJJJJJG
@1690944/1
ggtgctgggcctcttgtatgcgaaggtgttgaggcgcttgtggtggtgca
+1690944/1
BCBDFFFFHHHHHJJJIJJJJJGHIJCHGHIHIJJJJJJIIJHIJIHHIG
@1691009/1
gccggaagtcactattccacgcgaacgaagtcgcgggctataataaatct
+1691009/1
CCCFFFFFDFHHHIIJJIJJIJIJIJIIIJFHIHIJEDDDDECDEDDDDC
@1691112/1
ctccggtactaacgatcaaatcgatcatgggtccataatcattcctggaa
+1691112/1
CCCFFFFFHHHHHJJJJEGGFCGHIHIJJJJIJJJJJJJJJJJJJJIIJJ
@2696543/1
ggtgcacgcgcttgggcagagggaatctgattgtgctgttgtggaactgc
+2696543/1
??8BB:BDH<ADFHBAHHE=FEGAHGFHIEIGGBFGGGGCFHICG;=FGC
@4743403/1
gggaagtggtgataaagataagtataggctcaaaacctaacgacatcaat
+4743403/1
CCCFFBDDHFHHHJIJGHJJJJHJIJIJJJJJJJJJJJJJJIIJGJJIJJ
@3227417/1
agcgctcatcgggaggtgtggcagcctccttgaccattttagatatttgt
+3227417/1
CCCFFFFFHHHHGFHICGHIJJJJJJJJJJJJHIJIGIJJIJIJJJJJJI
@5754493/1
gatggagtgagcacgggctctgtgcctggctcccatgtcacggtagcact
+5754493/1
@<@DDA?AFBFD4BGFB:EHCA?FCHEEGIIIDCFCDGGGGFE08@FGGG
@6313336/1
gtggttctttggctgtctctggtggaggtttctcctgtgacggcatagcc
+6313336/1
B@CFFFFFHGHHHJJJJJJJJJHIIGIJHHIJJJJJJHIIJJJJJJJJJI
@3228123/1
gtaccaaatttcaaccaaatccgtcaaatagttgcgg
+3228123/1
@@@D=DD3D?FDB?CEGE=EAC?<AF@BFFF:ED<@:
@5754845/1
gccggctttggtggttctttggctgtctctggtggagg
+5754845/1
?@?DDDDDBF>F:<22AFCHH9@G7?BCDFFA:01B86
@1156598/1
gttttacaagggcaggttgaactcacaccattcaatttaaaagaaactgg
+1156598/1
?=<DDBDDAH?=DGHICFEEFDGBGBCA8?CHDGEGCGFD<F?DFHIG>;
@6313945/1
gtcgcgtgtgatgccgcttttgcaccacaataaacgtgattcccggctta
+6313945/1
CCCFFFDDHFHHHJJJJJJJJHGIJJJIIIJJJJJJBFFHIIIJJIIJJJ
@4744086/1
gtgtgaagttcattgaatcaatgtgcaaaaattaaacgaagcattgaaaa
+4744086/1
@CCDFFFFFHHHGJGIJJJIIJJGIIJJJIJJJJJJJJJJJIJJJIIJJJ
@7835532/1
cttattgtttcgatcttgttatacgtaaaacaaactcgtactaaggccta
+7835532/1
CCCFFFFFHHHFFHGHIJHIJJIJJHJJJJIJJIIGJJGGIIJIJJJIIH
@5755276/1
tgttgatatagaggataccgatacctggttacacttaactgtaccgctgc
+5755276/1
@CCFFFFFHHGHHIGHIJIJIJJJIJIDEHIIIIIJJJJJJJIIJJJJIG
@3228761/1
gggctgtttctcactagtaagagcttttcgtataatatgatatgatgccg
+3228761/1
@@@FFFFFHGHHFJIGIHHIJIIJJJJJJJHJJHGJJJJHIIJJIJJJIJ
@3228806/1
caacaaataaactttttaatagacaaatacaacgaaaccaatttagaata
+3228806/1
CCCFFFFFHHHHHJJJJJJJJJJJJJJJJJJJJJJIJJJJJJJJJIJJJJ
@5755433/1
gttcctctgcacttggtggtccacaaacattataatagcgttgtctaacg
+5755433/1
@@CDFFFDFHFFHJIJGGGCFHIIJIJJIJJJJJJJJIIIDFGHHIIEHG
@4226411/1
cctctatcaagtgctcgttttgttagacttcagtgtagctttgtattatg
+4226411/1
C@@FFFFFGHDFHIEIIHHGHIIJIJJJJJJGIHIFGHIJIJJHGJIJJI
@7345384/1
gtcgatgtcgaacccaaaaatgtaatcaacttttttttttgtctgtttgt
+7345384/1
CCCFFFFFHHHHHJJJJJIJJJHIIJJJJJIJJJJJJJJJGHHHFHHFDB
@2697678/1
gcaagtttcttagacttgccagttcccacttcacgacgcttcagcagagt
+2697678/1
CCCFFFFFHHHHHJJJJJJJJJIJJJJJJJJJJJJJJJJJJJJJJJJJJC
@3230428/1
ctgcaaagttaaccatcttgtattcaaaagaaaacctagaatcactggtt
+3230428/1
@@@FDDEFFHHGHJJJJJJIHGHGGGJIGIIIDCGEHIIGIIJGGHIIHH
@4227497/1
taataaattaaaaattaattaaaaaaacattgtccagcggacaaaattgt
+4227497/1
@C@BDFFAFABFB9CBCEGA@FDBCG<C8C4:11BBF>FD6@FAF;C@G.
@618691/1
gtggaactgcttcacctgtggccggcggcacgcagacgccttgatgacct
+618691/1
@@@DFFFD?DHFB@FCDEHDHIGIIIEFGGGHIGEFFFCCBCCCCCD@CC
@618759/1
gtttcatgtcaatcggttcataaataaaaaagttatgtcaaattaaagaa
+618759/1
@?@DDFFFFHHHHIGJHIIIJEHHHEIJIGGIGGIGGDGIEGGIGEDHHI
@7346968/1
ctggagagaagatcctcatcttgtatagaggaggcttgggctcgctctcc
+7346968/1
CCCFFFFFGHHHHJJJJJJJJJJHJJIJJJJIJJIJJIGJIJIGHIJJIJ
@3231039/1
ctcatcgggaggtgtggcagcctccttgaccattttagatatttgttgtt
+3231039/1
CCCFFFFFHHHHCFFHJJIJIJJJJIJJJJJJJJJJJJIJJJJJJGIFGI
@4746246/1
gcatcccacaatatattcgtgaaaaccgcatccaactcggatcagccgtt
+4746246/1
CCCFFFFFHHHHHJJJJJIGHHIIIIIJJJIIJJJIIIJIJJJJIJEGFG
@2698697/1
ctaagtgagtatacatctattaaattcaaacgcagagctcattatgttga
+2698697/1
CCCFFFFFHFFHHJJJJJJJJJJIJJJJJIJJJJIIJJJJGIJJJJGIJG
@5755745/1
gtttataataatttgttttatatacataatgtatgtggttgtgtgaagtt
+5755745/1
@BCFFFFFHHHHHJJHIJJJJJJJJJJJJJJJIJJJJJIIJIJJJJJJJJ
@7836485/1
cctttatacatttcggcatggcgatcatgtcgatggcttggtttatt
+7836485/1
CCCFFFFFHHHHHJJJJIJJJJJJJJJJJIJJIJJJJJJJJGIJJJJ
@2698963/1
gggactagtagtcatttctttctgccactctttaagttgtctagtgtgtg
+2698963/1
@@@FFDDDACFFHIIJIJJJJIIJIJJJJGJFIGHIHGGFGIJJIGBGF@
@3231960/1
caccagtggtcttcttgaacttcttcaattgacgcaagaagtaccagaaa
+3231960/1
CCCFFFEFGHHHHIJJJJJJJJJJJJJJJJJIJIJJJJJJJGGIIJJJJJ
@7836837/1
cttgttgttaagaggtgttacctgcaacttggccaggttagggccaacag
+7836837/1
@<@DDDDDDAF?DGIABEF?C>HGEBHDGIGIIIGBGFG<B@DADBDEIE
@2699093/1
cagtggtcttcttgaacttcttcaattgacgcaagaagtaccagaaacgg
+2699093/1
CCCFFFFFHHHHHJJJJJJJJJJIJJJJJJJJJJJJJJHIJIJJJJJJJJ
@4746682/1
cggcgatgagagcccacgatgtaagtgcttcgggcttcaacagcttgtta
+4746682/1
CCCFFFFFHHHHHJJJIJJJJIJJJIJJJIJJJJJJJJJJJJJIJJJIJI
@620112/1
tattgagctactgctgttgagcagaataaaactgaaaaataaagtttttt
+620112/1
CCCFFFFFGHGHHJJJIIIHIGIIIIJJIGIEHIIGJIJJJJJJGHHIJJ
@7836986/1
gtatcctttgtatcagtctctctgtatactggaagtcttcgtagcttttc
+7836986/1
=:8B?DDDFHAFBBCFBGIHIH>FDEHHHDEGDEB<@FH@G1?C7HGFFG
@2699257/1
ggtaggtgtagggtaagacacggatcgcatacaccgtgaatataagtggc
+2699257/1
BCBFFFBDFHHHHGIJJIJJJJJJJJJJJIJJJJJJIIGIJJJJJJGHJJ
@5756253/1
cactgagtgacggcacctccgacactgaggtcacggtactcgcggtacat
+5756253/1
CCCFFFFFHHHHHJIJJJJJJJIJJJJJJIJIIJJJGGIIJIJJHHFFFF
@620318/1
ctcctttcttttttggtggcttccccattttgacagcgtcttacttcacg
+620318/1
CCCFFFFFHHHGHJJJGHIJJJJJJJJJJJJJJJJJJJHIJJJJJJJJJJ
@6315111/1
atctagactaattaataaaattggactttttttaatatttaaataaccgc
+6315111/1
?@@DBD>DFFB>DH<FHB@HDEIAB<C<CB9:CC9DGFHIIGIGB9B@@0
@2176708/1
gttgtaatataatttcttttttaaatgttataaattcgtaattcgtagct
+2176708/1
BBCFFFFFHHHHHJJJJJJJJJIIIJJGFHIJJHIIIJIJIIJJJJJIJJ
@5757213/1
gagtgacggcacctccgacactgaggtcacggtactcgcggtacatgttg
+5757213/1
@CCDFFFFHHHHHJJJJJJJJJJJJJHIJJIJHIJJJJJJJHHHFFFFFF
@6315560/1
gtgctgggcctcttgtatgcgaaggtgttgaggcgcttgtggtggtgcac
+6315560/1
C@CFFFFFGHHHHJJHJJJJJHIJJEGGHJJJJJJJJJJJIJJJJIIIIJ
@5757308/1
gtccggaacatcaaatatcttgacttggcaaagagttgtcgatatgtgga
+5757308/1
@BCFFFFFHGHHGJIJJJJJJJJJJJJIIJIIJGG?DHDGHGIGIJJIIG
@6315710/1
gttgtgtacacctgagcgagactcataacgcagccagatgccaaagttct
+6315710/1
@?<DDFA?DACAFG@GEGGIIIIGIIIIIIIIIIIGGGGGIIIIGHFGGI
@3743065/1
ctcagatacaccgtcacggaatacaaatatcttcttcggcaatctgcctt
+3743065/1
@@@DDDDDFBBFFFGB@F>:CBFFFHIIIIIEIIEG>GIGEGHGIBDG@C
@2177322/1
gctgggcctcttgtatgcgaaggtgttgaggcgcttgtggtggtgcacgc
+2177322/1
@@?A?D?D;??DFF94CB@@@DA1?:ED4?DGFFFDEFBFC;A@;@==@E
@2177445/1
cgggaactatgtggttaaaaccaaaaatttgccggaagtcactattccac
+2177445/1
CCCFFFFFHHHHHJJJJJJJJJJJJJJJJJJJJJJJJJHJJJJJJJJJJJ
@2177453/1
agctggttcagcctttttctttttaggcttcttctttctagtgcctgata
+2177453/1
CCCFFFDFHHHHHJJJJJJJJJJJIJJJJIIJJJJJJJJIJIJJJJJJJJ
@5237630/1
gtcctttctaaggttctaaactatatctgtaccaaatttcaaccaaatcc
+5237630/1
CCCFFFFFHHHHHGHJJJJJJJJJJJJJJJJJJJJJJJJJJJJJJJJJJJ
@3743631/1
gttttattgacgtatcttaagaactgaatacccagttattacataattgt
+3743631/1
CCCFFFFFHHHHHJJJJJJJJJJJJJJJJGHHIJJHJJJJJIJJJJJIJH
@5758286/1
ggcaaaggtagtaagtcagctgttccacttcatcatcagggatcttgccg
+5758286/1
CCCFFFFFCFHHHIGIJJIIJJJGHJJJJJJIJJJJIIJJJJIJJIGIJI
@6316955/1
ccacacttttgagaggtcaccgccggtgtccaggtaaattgcaccgatta
+6316955/1
B@@FFFFDHHHHHJIHFFGGGIJIIIGHFHIEGIDDHIIIIIIJJJJJFH
@6813320/1
taccacgcctgggatgccacccggcaccactcccgggtgaggatgcacta
+6813320/1
CCCFFFFFHHHHHIJJJJJJJJJJJJJJJJIJIIJJJHHHHIJJIHHHHH
@99938/1
gaccgtcattgaacaatctcgtatgatgccgtttctgtaccaataggaac
+99938/1
CCCFFDFFHHHHHGJJJJJJIGIJJJIJJJJIJJJJJIIGIJJJJJIJJJ
@99953/1
gtctcttttgctgcaaatgatataagctttccttcatagaaagtatcttt
+99953/1
?@@BDDDDFFDBHEHIIIBFEGEGIEGHIGHHIDGIGGGEHGGBCFGAFI
@100038/1
gtcgaacattctatgccattataccattaatctccgcaactatttgacgg
+100038/1
CCCFFFFFHHHHHJJJJJJJJJJJJJJJJJJIIJJJJJJJJJJJJJJJIJ
@6317680/1
gtggcgcacagggcacgcttgcgcatgacatctatacatgccattggcgt
+6317680/1
CC@FFFFFHHHHHJJJJJJJJIJJJJJJJJJJJJJJJJJJJJJJJJJJIG
@7838300/1
cacgaatatattgtgggatgcttaaatttacatttagtgtttgtttcatg
+7838300/1
CCCFFFFFHHHHHHIJJJJJJJJJJJJJJJJJJJJJJGHGHIJIJJJJJI
@6317850/1
ctccagtttcttcatctcagtatgtatgtgtcggtccccagctccgaagt
+6317850/1
CCCFFFDDHHFHHIJJJJJGEIHIHIGJHGIJJIIIIJJJJJIJIJIJJG
@6318279/1
gagcaagtagttcttgaagcacagacacaggtgtcttcaacggaag
+6318279/1
CCCFFFFFHHHHHJJJJJJJJJJJJIJJJJJFHHIJGJIJJJJJJJ
@7839531/1
aggtgctgggcctcttgtatgcgaaggtgttgaggcgcttgtggtggtgc
+7839531/1
@@@DDDDDBHDHHIGIIHFGGGG=FFG:C:CGHGIIIIIIGCGA=FGBCG
@4229903/1
agcacgtgcagtaggaaccacagccgttggcgtcgattgcggtatcggcg
+4229903/1
=8?ABDBB=FF<<:<EFHGEGIF?F@8D?BDF@@A<7CBBFH5@AA;=<=
@4746911/1
ccgtttttaaactattttttcaatgccctaagtgagtatacatctattaa
+4746911/1
@@@DDFFFGHHDHIHIJJJJJJIJJJIJJIJIGHHIGIIIJIEIJJIJJJ
@5758771/1
cgtttagcagcttcatccagaggcaagcgctccaagttgcttggaggctt
+5758771/1
BC@DFFFFHHGHHIJGJJIJIHHIIIIIFIJGIGGIJIJIIGJJIIBGGI
@2178440/1
cccgtgtcatcggcaatttccgagagcagttcgtgtgataccaacaacat
+2178440/1
@CCFDFFFHHHHHJJJJJJJJJJJJJJJJIJJJJJIIJJIJIJJJJJJJJ
@4747148/1
cttgtatagaggaggcttgggctcgctctccgaagggagcttgcggccga
+4747148/1
CCCFFFFFHHHHHJJJJJJJJJJJJJJJJJJJJJJJJIJJJJJJJJHFDB
@2179062/1
gggctctgtgcctggctcccatgtcacggtagcactgagtgacggcacct
+2179062/1
@@@FFFFDFHHFFIJEEGEHIIIJJGJIJHIIIJIIJJJ?GEHGIIGGHC
@621641/1
ggaacatagaaatttgtgtaacccaagtttgacgacataagatgcgaagg
+621641/1
BCBFFFFFHHHHHJJJIIIJJJJJJJJIJJJJJJJJJJJJJJJJIIIIJJ
@2701111/1
caccttcaaacgcaacgaattttttagctattgctagtacttgctcgaat
+2701111/1
@@@DDDDDFHDFA@AHG<CC?FDHIDDHIIIGGIIGIDEGDFGGGHIAGI
@1161261/1
cgtattttaagctgaaacttcgtgtagagattctattcaacctgtattca
+1161261/1
BC@FFFFFHHHHHJJIJJJJJJHHHJJJJJJJJJJJJJJJJJJJIJJJJJ
@621974/1
tcactgttcattacctgtgaaaactgcccctcagatacaccgtcacggaa
+621974/1
CCCFFFFFHGGHHJJJJIJIJJJJJJJIJIJIJGIGGHIIJJIIIIJJIJ
@622028/1
ccactcttgctccatggtccaggagcagcagcgtgcgcaggttcaggcat
+622028/1
@CCFFFFFHHHHHJIJJJJJJJJHJJJIIJJJIFHFHIJJJFHCHIIJJI
@5760115/1
gtggcgcacagggcacgcttgcgcatgacatctatacatgccattggcgt
+5760115/1
@?=DDAADDDFHHIFIIIIHHEGBGGDGGHGGHIIIIIIIEGEFGIC@G@
@1162073/1
gtttgtgaaactgcgacaccttgtggctgtgacttgtagtcaaggtggag
+1162073/1
@@BFFFFFHHHHHJJJJJJJJJJIJJJIJGHIJJJJGIJGIIJJJ?FHGH
@5760483/1
gaggaagtaggtgctgggcctcttgtatgcgaaggtgttgaggcgcttgt
+5760483/1
C@CFFFFFHGHHHIJIGJIJJJJJJJJJJJJFGHIBFFGIGIIGGIJIIH
@6319406/1
tgtcaatcggttcataaataaaaaagttatgtcaaattaaagaatcacgt
+6319406/1
;@@DD;DAD:2CCDAC<EDCHC?:8C9:C9:DD<FGE>FGECG@GG?@69
@3746393/1
gccagatgccaaagttcttgatcttcactgggctcttctctgggatttcc
+3746393/1
CCCFFFFFHHHHHJHIJJJJJJJJJJJJJJJJJJJJJJJJJJJJGJJJJJ
@6319926/1
tgattatttgtctgtagtggtcctgctgtttcgtatattctaaattggtt
+6319926/1
BCBFFFFFHHHHHJJJJHIJHIIJJJJJIIJJJIJJJJJJJJIHIJJJHI
@101294/1
gtgagaagtgtgataatgtcataaagttgacaataatctataattaatta
+101294/1
@@@DFFFFHHFHGIJBGHGJIHDJIIJJJJJEHIIGIIJIIIJJJJJJJF
@1694039/1
ggcgcttgtggtggtgcacgcgcttgggcagagggaatctgattgtgctg
+1694039/1
CCCFFFFFHHHHHJHIJJJJJJJJJJJJJJJHIJJJJJJJJJJJJJJIJG
@2182002/1
ccgccaattgcttcaccttatgatagtcatcgcggcctctagccgacacg
+2182002/1
@@?DDDDBFDFDFDE@GFFEED<A<2CH9F<:8::???8D?F>C0A@EA:
@3747263/1
ctgtggccggcggcacgcagacgccttgatgacctccactttgatgatct
+3747263/1
BCCFFFFFHHHHHJJJJIJJIJJJHHHHFFFFFFEEDEEDDDDDDDEEDE
@4230277/1
gttcattacctgtgaaaactgcccctcagatacaccgtcacggaacacaa
+4230277/1
CCCFFFFFHHHHHHGIEHIGH@EHIGIIIHIDGGHIJGHGIGGHGIJJGG
@1694469/1
ggcctctagccgacacgattatgaagacgaagcggacgtcacggtaagca
+1694469/1
BCCFFFFFHHHHHJJJJJJJIJJJJJJIJJIJJJJGIGGHHHFFFEDEEC
@7839832/1
gtagcactgagtgacggcacctccgacactgaggtcacggtactcgcggt
+7839832/1
@@@D<:B>F8A<2?:AEF:C@F?@:1?66BDE>7/8?/<:;B4C;@@8?D
@6814567/1
aacgccaatggcatgaatagatgtcatgcgcaagcgtgccctgtgcgcca
+6814567/1
7;@DADDA?<A?DB;CDG>HFB4A?C??EDBE@G;?BFFI@DFCFFFIIF
@7840156/1
cctttatacatttcggcatggcgatcatgtcgatggcttggtttattccc
+7840156/1
CCCFFFFFHHHHHJJJJJJJJJJIJJJJJJJJJJJJJJIJIIIJGIIIJJ
@7348215/1
ggtgttgaggcgcttgtggtggtgcacgcgcttgggcagagggaatctga
+7348215/1
BBBDFFFFHHHHHJJIGHIJIJJHIIJJJIJJJJJJJJJIHHHFFFFFED
@6814832/1
ccggcacgcatcgtgaggtctttggagccctgtccaacggtagatggaac
+6814832/1
CCCFFFFFHHHHHIJJJIGIIJJJJJJJJJJJJJJJJJJJCHIJJJJJJI
@7840801/1
agaaatcacttctttgattttcttcaagcgctcatcgggaggtgtggcag
+7840801/1
@C@DDFFFGGHGHJIJGIGJJJIJJJJIEGGHIG@GGIJGII7??;FEGE
@2183672/1
gcgagactcataacgcagccagatgccaaagttcttgatcttcactgggc
+2183672/1
@@@DD@DFHHHDFBHIJGIIGCFHDHFGGIGCBGGIIJJJJJIJIFDDGE
@5240647/1
ctttcttttgcgagctgctgccgaaagattagaatcgtcttctacttctg
+5240647/1
CCCFFFFFHHGHHJJJJJJJJJJJJJJIJJJJJJJJJJJJJJJJJJJJJI
@7841389/1
gttagcttgccattgacctttcctaggagtgactttcccgtttccaatct
+7841389/1
@CCFBFFFFHHHHJGJJJJJJJJIGJIJICFHHIJIIGGHJJJJIIIJII
@2184220/1
tgtggaactgcttcacctgtggccggcggcacgcagacgccttgatgacc
+2184220/1
?@?AD;DDHHFFFBHCGIEHIGBHGHIIIEIGEEBHDB>>>=@;>CCDCC
@6815608/1
gttctcagcatggtaagaaggtggcggccagaatctagacatgcacagct
+6815608/1
@CCFFEDFGHFHHHIGIIJJJGGEHGIJJJIJGIIIGHGJGIGIIJIJII
@2184719/1
ctccgattgagtttgtgatggtgcctctgtaggagtttcgggctcgggtt
+2184719/1
@CCFFDFFHDFFFIJHIHHJJ<EBGHIJEEEDC9E?DHCGIGHJEHGB.;
@6815836/1
gtgtttttaaatgcggggaagttgcaaaaaatattttatcgagtacctac
+6815836/1
B?BDDFFFHHHHHIJIJJGHIGIHHGGIIIJJIJJJIJIIHJHHEHHFFF
@103202/1
ctcggttatcgaatttttcgccatgagtaagcgatcgggctctcaggcag
+103202/1
CCCFFFFFHHHHHJJJJJJIJJJJJJJIIJJIJIJJJJJIIJJJJJJJJJ
@3236250/1
caagatagtgagacattcactttttagtcataatcttcagatactccaaa
+3236250/1
CCCFFFFFFHHHHJJJJJJJJJJJJJJJJJJJJJJJJJJJJJJJJJJJJJ
@4749942/1
ctgggctgcagatgactgtgcatccttgctagtaagtcctgagccatagc
+4749942/1
CCCFFFFFGHHHHJJJJJJJJJJJJJJJJJJJIIJJIJJJJJJJJJJJJJ
@3236539/1
ctttcttttgcgagctgctgccgaaagattagagtcgtcttctacttctg
+3236539/1
CCCFFFFFHHHHHJJJJJJJJJJJJJJJJJIJJJIJJJJJJJJJJJJJJJ
@5762079/1
gtgtacacctgagcgagactcataacgcagccagatgccaaagttcttga
+5762079/1
@CCFFFDDFHHHHJJJJJJJJJJJJJJJJJJJJJJJJJJJJJJIIJJJJJ
@624836/1
gtgctgggcctcttgtatgcgaaggtgttgaggcgcttgtggtggtgcac
+624836/1
@@@D?B;DDFAFHGIG9FAAE<C@:1@:?FAGE@G<HGGBC1=@FEHGIG
@6816384/1
gggatctgctgtctgtggagctgatgcttgctgggcctcaactgttggag
+6816384/1
@@@DFFFFHHHHHIJIIIFIIJJFIIIJIJJJIIIIJJJIGIJJHIIIJJ
@4750554/1
gagggaatctgattgtgctgttgtggaactgcttcacctgtggccggcgg
+4750554/1
C@CFFFFFHHHGHIIHHGHHHIIFHGGHIIGGIIIGEHGFGHHJJIJIIG
@4750722/1
gtttcctaacccgtttctttgtccctgggtaaggtatttcaggatcgtca
+4750722/1
CCCFFFFFHHHHHIJJJJJJJJJJJJJJJHHGJJDHIJJJJJJHJJJJJI
@625854/1
cttcgcaaccactaattccagtgataaattcactctagcacgtagttctc
+625854/1
CCCFFFFFHHHHHJJJJJJJIIJIJJJJJJIJJJJJJJJIJJIJJIJJJJ
@6817073/1
cttgcaagaattgcacaaagttgaagtccttgttgttaagaggtgttacc
+6817073/1
CCCFFFFFHHHHHJJJJJJJIJJJJJIJJJJJJJJJJJJJJJJBGHIJJJ
@104632/1
ctccagtactttagctttgacagtgtaaaacttctccgaaatctccaatc
+104632/1
B@@DFEFFGHHGHJIJGIJGGIIHIHGHJIIIJJJEHIEFDHGIIGGGHH
@3238651/1
ctcggacatttcaattttatttagttggtcttggttgaacggaactccaa
+3238651/1
CCCFFFFFHHHHHJJJJJJJJJJJJJJJGHIJJJIJJJJJJJJJJJJJJJ
@6323599/1
catgttttcacttgttcgtcgtcgaaatcaacttcagtgtatcggttggg
+6323599/1
?@?DDDDDH>?D>DEGGH::EFGHHFEIDEHHEBHEC?B0?<DGEGHAAG
@4231772/1
tcttgacttggcaaagagttgtcgatatgtggatgtagctgccattatgt
+4231772/1
CCCFFFFFHHHHHJJJJJIJJJJJIJJJJJJJJJJJJJJJJJJJJJJJJI
@6817794/1
atcgaataacatttattaaacaaattacataaagcatttaaataactaat
+6817794/1
CCCFFFFFHHHHHJJJJJJJJJJJJJJJJJJJJJJJJJJJJJJJJJJJIJ
@3239044/1
atctgattgtgctgttgtggaactgcttcacctgtggccggcggcacgca
+3239044/1
@@@D?B;?A2:?FGFEF:C1:CFCFFEEBBECD;??FFA:DGAAEBB>?>
@105295/1
gtatgtctattccttcttctataacgctcgtcgatatcaaacagttcaag
+105295/1
BC@FFEFFFHHFHJJJJJJJIJJJJJJJJJJJJJJJJJJJJJJJHIJIJI
@6324094/1
gtgctgggcctcttgtatgcgaaggtgttgaggcgcttgtggtggtgcac
+6324094/1
CCCFFFFFHHHHHJJJIJJJJIJJJCGHHIFHIIJJJIJIIIEHIGIIJJ
@627289/1
ggtcttggttgaacggaactccaatcctttactcgaatagtcttttctaa
+627289/1
CCBFFFFFHHHHHJJJJJJJJJJJJJJJJJJJJJJJJJJJJJIJJJJJJJ
@7841776/1
cgcagccagatgccaaagttcttgatcttcactgggctcttctctgggat
+7841776/1
@@<DDDDDFHFHBGHE@CAFFBBCEEDGHIGFHFDBCBFHGHIGFGIIGD
@7349941/1
gcttgggcagagggaatctgattgtgctgttgtggaactgcttcacctgt
+7349941/1
CCCFFFFFGHHHHJJJJJJJJJJJIJJJJIJJIJJIJJJJJJIJJJJJIH
@2705808/1
cttagccacaatctggtctggagagaagatcctcatcttgtatagaggag
+2705808/1
CCCFFFFFHHHHHJJJIJJJJJJJIJJJJJJJJJJJJJJJIJJJJJJJJJ
@2706065/1
gtatgttattagtgttggattttacaaagtttaccagatacattaacttc
+2706065/1
@@@FFEFFHHFHHJIIJJGGIJJJJIJJGHIJJJJJIJIJJJIJJJHIJJ
@3749579/1
cgcagccagatgccaaagttcttgatcttcactgggctcttctctgggat
+3749579/1
@@@FFFFDFHHGHIIJIIDFHIJJIJJJJJJJJIJIIJJIJJJJGIEIBH
@628853/1
gtgcaggttcaggcatctgcaccaagactggagctcctgctggagatgtg
+628853/1
@@@DABDDFDA>?AEGGIDGGIABDCE;FHDB>@?FGHCGGII9DB>DHE
@4751332/1
gcctggctcccatgtcacggtagcactgagtgacggcacctccgacactg
+4751332/1
CCCFFFFFHHHHHIJJIJJJFHHJIJJJGJIJJJJJIIJJJJJJIHIJJJ
@3749882/1
gatctatagaggctgtcactgcagcgatactgggaacattcgactgatcc
+3749882/1
@?BFDFDEFHFHHIGIJJIIGIJJGIIIEGEEGGJJIGGEGIGIJJDHIG
@2706642/1
gccagtttatagtgagagaacatcgaaaacccggagaataagaactcgtg
+2706642/1
CCCFFDFFHHHHFHIJJJJJJJJJJJIJJJJJJJJJIJJIJJJJJIJJIJ
@3239257/1
gtacacctgagcgagactcataacgcagccagatgccaaagttcttgatc
+3239257/1
BBBFDEFFHHHHHJJGIJJJJJJJJJJJIJJJJJIJJJJJJFHIJJJJJJ
@106964/1
cctacttaaagacatcatgataaaaatgtgtcattggagtcatattatgt
+106964/1
CCCFFFFFHHHHGJJJJJJIIIJJJJJJIJHFEHHIJGJGHHIGIIJJIB
@629215/1
gtatgattatttgtctgtagtggtcctgctgtttcgtatattctaaattg
+629215/1
BBCFFFFFHHHHGIJJJJJJJJJHIJJJJJJJJJJJHJJJJJJJHHIHJJ
@3239379/1
catatgttcgaggacacgagatacgatgtacctgtccggtagaactctat
+3239379/1
C@CFFFFFGHHHHJIIJJJJGHIJJJJJGIIIJJFHIGIDGGGIFGIIJI
@629644/1
gttcctctttacaagtagactcatctttagcacttggttcgtcttttgaa
+629644/1
@@CDDFFFHGHHHIJJIGJJJJIJJJJIIIAEHGIJJGEFHIJJJIJDDF
@6325393/1
gacacgattatgaagacgaagcggacgtcacggtaagcattcatcagaat
+6325393/1
CCCFF@ABFHHDFIIIGIJJGIIDHIIFHIIIJJJJIJIJJIJJIHHEHH
@1164957/1
ggcgcacagggcacgcttgcgcatgacatctatacatgccattggcgttc
+1164957/1
CCCFFFFFHHHHHIJIJJJJIJJJJJJJJJJIJJIJJJJJIJJJIJJJJJ
@6325533/1
gtcgcaagatagtgagacattcactttttagtcataatcttcagatactc
+6325533/1
CCCFFFFFHHGHFHJIGIIIJJJJJJJJJJJJJJIJIIJJJJJJJJJJIJ
@4752058/1
ttccattgctgataataatgtggcccgtgcttttatacaatgcgttatag
+4752058/1
CCCFFFFFHHHGHJJJIJJJJJJJJJJDHGIGIJIIJIJJJFGIIJJJJI
@3240251/1
cttgggcagagggaatctgattgtgctgttgtggaactgcttcacctgtg
+3240251/1
@@CFDFFFHGFHHIJJJIJJIIJIJIJIHHIHGJJGJJJJJJJIJJJIIH
@1697801/1
gccaatcatgcgcatccctagcatactaccgatatgcaatcccttctgcg
+1697801/1
C@CFFFFFHHHHHIJJJJJJJJJJJJJJGHIJJJJJJJJJJJJJJJJJIJ
@3240353/1
gtcgcgccaatttaggaagcatgttttcacttgttcgtcgtcgaaatcaa
+3240353/1
@@@DD1@D<FAFDF:ABFFIBE@CGGEB9BD<B?DBBB=DFF@FF;FFFI
@6326070/1
ggcgcttgtggtggtgcacgcgcttgggcagagggaatctgattgtgctg
+6326070/1
@@@DADDDBFFDFE@BGIIIJIJIJIDGHGHGIEHIJGIIADHGHHIGGH
@6326364/1
gtgcacacaatggtgaactggcgttcatgcggcaaacgcctattaacatt
+6326364/1
@@@DADDB=?FD8C:CFB9@F9?@E=@GHEBEE>B>?@07=FC@GIEGGI
@1698115/1
ccagatgccaaagttcttgatcttcactgggctcttctctggga
+1698115/1
@@@FDDDDFBFDFAFG<BFGHCHHIII><A;@;;@1?9?CBGBG
@6326661/1
ctctttacaagtagactcatctttagcacttggttcatcttttgaagatt
+6326661/1
@CCFFFFFHHHHHIJJJJIIJJJJIIJJJJJJJCGHIJJJJJJJIIJFHI
@1698374/1
agcatacataataaaattagaggaagtaggtgctgggcctcttgtatgcg
+1698374/1
@CCFFFFFHHHHHIIJJJJJJJJDJIFHJJHIJJJJJJJJJJJJHIJJJJ
@4753155/1
ctcgtactaaggcctaagaacagtacctacttggcgataaatattgcaca
+4753155/1
@CCFFFFFGHHHGJJIIIIGJJJGIJFHIHHIIIGHHIGIJJJIJJIJJG
@1166507/1
ctgtgatggcagtagacacacgcctgtgtaaatattcagcaaattcgtcc
+1166507/1
@CCDDFFFHFFHDHIJJGIIDGIGHGHHGHAIIJJ@HAHIGGGGEGGDFH
@2709042/1
cccagtcgcgcttggtcgtcttgccaccacccgcattctcttctcccgtg
+2709042/1
CCCFFDDDFFHHFGFFGIGHJIEHIDHGGIIEGHGGIIGIGJGCEHIFHF
@6817827/1
cacgacgcttcagcagagtgcacacaatggtgaactggcgttcatgcggc
+6817827/1
?@@AB?AAFFC?CEDAAB<C@?E>G?GHIFGG<9:DBGEGD@C=CA@F8@
@2709594/1
ggaacattcgactgatccggtgagggatgcgtgacgtcagcccctacgat
+2709594/1
BC@DDFFFHFGGHJJIJJJIIHIHIJBFFIEDHGEHHIGIIJGGJGIIEG
@7352126/1
ataacgcagccagatgccaaagttcttgatcttcactgggctcttctctg
+7352126/1
CCCFFFFFHHHHHJJJJJJJJJIJJJJJIIJJJJIJJJJJJJJJJJJJJJ
@5243254/1
cagtcgtttaagagaagttcagtgacatacacacttacagaagaattata
+5243254/1
CCCFFFFFHHHHHJJJJJJJJJJJJJJJJJJJJJJJJJJJJJJJIIJJJH
@109799/1
ctgtacagttagaaatgttacaacctctatactttgcattaaaataatgc
+109799/1
CCCFFFFFFHDHHJJJJIJIJJJIIIJJJJIIGJJIIJIJJJCGIIIJHG
@6818553/1
ggcagctcgaacacggttaccgggaattttgtttggtatctgataccgac
+6818553/1
BCCFFFFFHHHHHJJIHHIJJJJIIJJJJJJJJJJIHHIJJJIJJIIJJJ
@6818639/1
acaacctctatactttgcattaaaataatgcccattttcacaggcaaggg
+6818639/1
CCCFFFFFHHHGHJJJJJJJJJJJJJJJIJJJJIJJJJIJJJJJJJJJJI
@2709910/1
atccgagttggatgcggttttcacgaatatattgtgggatgcttaaattt
+2709910/1
@@@DDDDDFDFDBGHEG<FGE@GGIIIGGHDHH@DFEBHIIEFGGGGCHG
@5243583/1
gtgggttgtcctgcagagcttgccacatcttgtaagcagcctgacgctta
+5243583/1
@@CDFDDDFHGAFGGIIIBHHIGGIHEDEHIFHIIDIIIIIIIIIEGEBF
@2188314/1
caacatcttctttggtttgtcaggggtaatgctaacgtcatagcgataaa
+2188314/1
CC@DDDEFFHHFHEGFHIJGIIEGCIFBEGGHGJIIGIJJJIDGIJJIJD
@5763541/1
cgtcacggtaagcattcatcagaatgctatgcaacatcttcatcttagcg
+5763541/1
CC@FFFFFFHHHHJJJJJGIJJGHIIJJJJJIJIJJJIJJJJJJIJJIJJ
@4234889/1
cacataagtaacttcaaatgattgctcagatgcaatttcttgcaagaatt
+4234889/1
CCCFFFFFHHHHHJJJJJJJJJJJJJJIJIJJJJJJJJJJJJJJJJJJJJ
@6818995/1
acactaattacaaaaaagaaaacatttgtcaccaactcctaaagtcagga
+6818995/1
@@@DDDDDFFDDFHHIGIDHEEGIIGIEGGHIGGGHGGIGICHDGGIIGG
@3243680/1
actgcaccttcaaacgcaacgaattttttagctattgctagtacttgctc
+3243680/1
@@@D=DDDHHAFHIE6@HGBDGGGEGGGHGIIIIGIHBFIIGGI>FHGDH
@6819191/1
gtcacggtagcactgagtgacggcacctccgacactgaggtcacggtact
+6819191/1
CBCFFFFDHHHHHJJIJGHIIJJJJJJJIGHIJJJJJGIJGIIJJJHHHH
@5764245/1
agccaatatgtgttaaaataaaaatccatttcattgttctcattcgcgta
+5764245/1
CC@FFFFFHHHHHIJIJJJIJJJJGIJJJIJJJJJJIJJJJJIJJJIJIJ
@6328069/1
ctggttcaaattcaaataaaatcactctgcaatcctgcctcacatgattc
+6328069/1
BCCFDFEFHHHHHJJJJJJJJIJJJJJIJIHJHIJIJJJIIJJJIJJJJJ
@3244752/1
gtcacggtagcactgagtgacggcacctccgacactgaggtcacggtact
+3244752/1
CCCFFFFDHHHHHJJJJHIIJJJJJJJJJJJJJJJJJJJJHIJJJJHHHH
@111251/1
cctgacgcttagcaagtttcttagacttgccagttcccacttcacgacgc
+111251/1
C@@FFFFFFHFHFGIIJJJIIJJGIIIJIIIJJIIGIJJJIJIJIJIJID
@3245172/1
tgtagctttaaggggatctgctgtctgtggagctgatgcttgctgggcct
+3245172/1
BCBFFFFFHHHGHIJJJJJJJJJJJJJIJJJJJJJJJJJJJJJJJJJJJJ
@2711480/1
cctgtttatattagttggtgaatacggtctaaccgactaatgtaaatgcg
+2711480/1
@@BFDEFFHFHHGJBGHIJIGGIIIBGGGIIJJJJAGIJIJJGHIGGIJJ
@4754142/1
gctttctttaattctttagttttaagttagttttcatcttaagttcggaa
+4754142/1
CCCFFFFFHHHHHJJJJJJIIJJJJJHIJJHJJJJJIJJJJIJHIJJJJJ
@633017/1
accacagttccagtctcaggcacattgccattagtagactgatcagccgg
+633017/1
@@?DFDFEHFHHGGIIIJIJGIIIJIJGIHIJJIFIHIIIJJIJIIJFIJ
@111747/1
gtgcctggctcccatgtcacggtagcactgagtga
+111747/1
@@?BDDBDDDBH?D?FC?CHGGHGIHGGGIIG:?1
@111760/1
ctgggctgcagatgactgtgcatccttgctagtaagtcctgagccatagc
+111760/1
CCCFFFFFHHHHHJJJJJJJJJJJJJJJJJJJJIIJIJJJJJJJJJJJJJ
@1699932/1
gctgtctgtacattgaaaataaaaataaaaaaaatagcaggggttattgt
+1699932/1
@@@DDDDDCFCDFGEEBGH?EHHGEGI>FHIIIDHHGICGIFFGGIIB98
@1167584/1
gcttcttctgtttgtccgtcaaagcatttattgtggccgctctaggcagc
+1167584/1
CCCFFFFFHHHHHJIJJIIJJJJJJJJJJJJJJJJJJIJJJJJJJJJJJJ
@6329843/1
tgtggagctgatgcttgctgggcctcagctgttggagctggttcagcctt
+6329843/1
CCCFFFFFHFHHFIIEHIJIHGGHIJJJJJEGHGEIGIFIEGHGIIGIII
@633741/1
cacataagtaacttcaaatgattgctcagatgcaatttcttgcaagaatt
+633741/1
@@CFFFFFHHFHHJIIIJJJJJJJJJJJIJEIJGHHIIJJJJJJJJJJJJ
@633880/1
gttcgtctgtgcgcgctaatctcagaaacggctgatccgagttggatgcg
+633880/1
CBCFFFFFHHHHHJJJJJJJJJJJJJJIJJJIJJJJJJJGIGHIJIIGHH
@5765673/1
tacatttccgtccatcattttgtcaacgaactcttctgaagtatttgttt
+5765673/1
@@@DFFFFHHHHGGIGIGHIIIFEHGIGGIGIIJJJJGDFHBGGGGIHGH
@112498/1
gcacgcgcttgggcagagggaatctgattgtgctgttgtggaactgcttc
+112498/1
C@@FFFFDFHFAAAFH@?FE@?BFFHFHGGDFGHEIII8;;===@;C;C7
@112626/1
attctctcgagtatccttgggctccgcgaacgcagttttcgaccttatta
+112626/1
CCCFFFFFHGHFHIJJJJJJIHIJJJJJJJJJJJJFHIJJJJJJHHHHHH
@6819644/1
ccaatttgtatttgtcagcatagtagtcggcaaacgttaagtaagagtcc
+6819644/1
@@@DDDDDD:??ACGGBBFF?@?<:AFDGEBBAFFGGEI@FFFIBE@F@B
@3247249/1
gtgctgggcctcttgtatgcgaaggtgttgaggcgcttgtggtggtgcac
+3247249/1
@CCFFBDDFHHFHIIFHGEC?A@CG?C1?F9CB;:DDDFBFI=1;@EHGI
@3247276/1
ctcagggtctgtggcgaagttttgttcacgttctttgcttgaacacactg
+3247276/1
CCCFFFFFHHHHHJJJJDHGEHIJIJGGIIBHIGIGIIJIJJJJJIJJJJ
@4755607/1
gagactcataacgcagccagatgccaaagttcttgatcttcactgggctc
+4755607/1
C@CFFFFFHHHHHJJJJJJIJIJJJJJIIHIJJJJJJJJJJJJJJJJJJJ
@7845780/1
catcaatttatcttcaaatgacgacaccacag
+7845780/1
@@@DDDD?C::2AEFIFBB><CGA8F8CB@D>
@6820024/1
ctccgacactgaggtcacggtactcgcggtacatgttgtgtacacctgag
+6820024/1
@@@DD?DDHBHHFBHIGGII?FHGGIIIIIIDHEGCGGDGDGHHHIIIII
@2189763/1
gatgttatacatatagcatttcggatctatagaggctgtcactgcagcga
+2189763/1
@<@?BDDDFFHHHGG9CBHFHGIIIFIGEHHGG>EEDFGGEGHCDHHIIG
@2189902/1
ccgtttagcagcttcatccagaggcaagcgctccaagttgcttggaggct
+2189902/1
@CCDDDDDBHDHHGIJIJJJEHGCGGBAAFGHIG?BFHEGGGH<B<;DCF
@2190158/1
gagcaagtagttcttgaagcacagacacaggtgtcttcaacggaag
+2190158/1
CCCFFFFDHHHHHJJJJJJJJHJJJJIJIJJHHIJJJJJJJJJJJJ
@2713664/1
ttcttgaacttcttcaattgacgcaagaagtaccagaaacgggacttagc
+2713664/1
C@@FFFFFHHHHGIIJJJJJIJJJIGIIJIIJIJJJJJJJJJJIJJJIGI
@113788/1
ctccgcgggcgacagccaatatgtgttaaaataaaaatccatttcattgt
+113788/1
CCCFFFFFHHHHHJJJJJJJJJJHIJJJJJJJIIJHHHHHEF3;CFFFEE
@6820559/1
ccaagactggagctcctgctggagatgtgggtgtagctttaaggggatct
+6820559/1
CCCFFFFFHHHHHJJIJJJJIIFHEGGHIIIEHHIIJJJIIJJJIJAHIJ
@7846813/1
gttcctgtccccatctgaggaatagtattgttaaatcaaaccaaatatgc
+7846813/1
C@CFFFFFHHFHGJJJJIJGIJJJJFIIIIJJJJIGHIHIJJIIIJJIJI
@1700413/1
cggctaaaaaagcatgttctctcgcgccaatggcatgtatacatgcctac
+1700413/1
@@@?DDDDFFFFFIIIGEHHI<AFGIIIIIAFCFIAF?FFFII>F<FFIC
@6330726/1
cctggttacacttaactgtaccgctgcttctatgtattataaaaactaat
+6330726/1
@CCFFDEFHHHHHJIIJJJJIJJJJJIJJJIIJJIIIJJJJJJJJJIJII
@2714265/1
ctcatcttgtatagaggaggcttgggctcgctctccgaagggagcttgcg
+2714265/1
CCCFFFFFHHHHHJJJJJJJJJJJJJJJJJJJJJJJJJJIJJJJJJJJIJ
@2714378/1
gtaatttttgtctttcgcgaaatattccgcgacagatgtctttctagtgc
+2714378/1
C@@FFFFFHHFFHIIJJJJJJIIJ>DHIGIGIJIJHHIHIJJIIJJJEHA
@3754329/1
agtccatccacggctttttccagatccactcttgctccatggtccaggag
+3754329/1
@@@FFFFFDFHHFHIJJIJIJJIGJIIJJIGHIJIIJIIJIJHIGGGIJJ
@3249300/1
ggtggtgcacgcgcttgggcagagggaatctgattgtgctgttgtggaac
+3249300/1
@C@FFDFFHHHHHJJJJJJJJJJJJJJJJJJJJJJJJJJJJIJJGHIJJJ
@114825/1
gtccgcttccctcctcgtccccatggttttagcaatgcttgacgaaatct
+114825/1
C@CFFFFFHHGHHJIJIJIGHIJGIJDGHIHGIJIIJIJJJJJJIJJJGH
@5766569/1
ccatcttgtattcaaaagaaaacctagaatcactggttcaaattcaaata
+5766569/1
CCCFFFFFFHHHHJIJJJJJJJJJJJJJJJJJJJIJHIJJJGIJJJJJJI
@5245827/1
ctcatctttagcacttggttcgtcttttgaagattcagatattgatagtt
+5245827/1
CCCFFFFFHHHHHJJJJJHIJJHIJJJJJIJJIJJJJJIJJJJJJJJJIJ
@1168947/1
gtgagggatgcgtgacgtcagcccctacgatcatcactgccgtgtccttt
+1168947/1
@@@DDDDFBHDHFFHJIIGHDGHIIHHHGGHGIJGIIGGHHG@FCFHIGI
@1701524/1
gtgggtatgttattagtgttggattttacaaagtttaccagatacattaa
+1701524/1
CC@FFDDDFDFHFIGGIGHGEIAEGHIJIIJGGGGIGACBFGCHGCEHHI
@5766930/1
gtgccaaaatgctattaacatttaagaatctgtcgttaaaataaatattt
+5766930/1
CCCFFFFFGGGHHJJJJJJJJJJJJJIJJJIJJJJJJJJJJJIIJJIJJJ
@635916/1
ctccaatccaaaccgtttgaaatctcggttttgcgagtacttcatattag
+635916/1
CCCFFFFFHHHHHJJJJJJJIJJJJJJJGHIJJJJHIGGIJJJIJJJJJJ
@115531/1
gatctgtttcttggcatctatagatgtcggtggcgcacagggcacgcttg
+115531/1
@CCFFFDDHFDDB:AEBGGGIGEAD?CA@F@BEEGFAFAHD;BBFHHBG=
@2715476/1
ctctggttcgattgggcctcaaaaaatcacgtttatacattttttttttt
+2715476/1
CCCFFFDDHHHHHGGIJJJIJIJJJJJJJJJIJIHIGGIIJJJJJJJHDD
@6332656/1
cttctttctagtgcctgataagcccagacctagcccaaattcttcttctt
+6332656/1
CCCFFFFFHHHHHJJJJJJJJJIJJJJJJJJJJJJJJJJJJIJJJJJJJJ
@4756233/1
cagtggtcttcttgaacttcttcaattgacgcaagaagtaccagaaacgg
+4756233/1
??@ABDDDH?BDDEFIGIIJIIIGIJJGGHAGG@FGHHIEID@FHGGGGG
@1169734/1
tctatcttcatcctaccagccagattgaacctttctccagcatagtaaag
+1169734/1
@@@DDDDDDF?FFGEG;<DGBFE9:FHGGG@EDHHGCE@?;@FHDHEAEH
@2715915/1
cacataaaaccaaacctctggttcgattgggcctcaaaaagtcacgttta
+2715915/1
CCCFFFFFHHHGGEHIIJJJFAFHHCIIBGGIIIJGFHIJJJIIJJFCHI
@637345/1
tccaaatcgacgactcctgtggctttcagtgaaacatcaaaatttatcga
+637345/1
CCCFFFFFHGHHGJJJJJJIJJJJJJJFIIIIJJJJJJJIJIJJJJJJJI
@4236714/1
gaatatccaagtctaataacaataaacgaaataaaaatattgcttctaca
+4236714/1
@@@FFDDDFBB<DGGGFIGGGEHHGIHEFEHGIGCEEGDHIEIGHIIIIE
@1170319/1
cctaggagtgactttcccgtttccaatctccaagacaggaggctccagta
+1170319/1
@@@DDEFF=AFHHJIIIIGACFGIGBHGHHAGHCHIGGDEHH@DFGHGBF
@4757147/1
gcaagaagtaccagaaacgggacttagccacaatctggtctgg
+4757147/1
CC@DDBFD:CBFHGIGGIJJGDHHIIGIIEGDFHIHGG?BBGG
@2716583/1
cttgaacttcttcaattgacgcaagaagtaccagaaacgggacttagcca
+2716583/1
@@@FFFFFDBHFHHGGIFBIIGE@EEEG?FHIGGIIFIIIIIIIGGIIIG
@2191584/1
ggcggtcagaatctagacatgcacagctcttgcagccatccaacgggatt
+2191584/1
CCCFF8@DHDHBFHDBGHIFIIIIIGIIIIIHHEGCHGGGCGIBHIEGAF
@3252461/1
ttcaacggaagagattccatttcccgtttagcagcttcatccagaggcaa
+3252461/1
@@<BDDDDHFHFHEEGEIIEIJGIHIGGGEHCGHGGEDGCG>GGHIBIII
@4757606/1
cgtcacggtaagcattcatcagaatgctatgcaacatcttcatcttagcg
+4757606/1
CCCFFFFFHDDHGIJJJIIJJJIJJJJJIIJJJJJIJJJJJJJJJJJJJJ
@7356628/1
gccgggatggacacggagcgcgtgcagcgcacgtacgtgtggcacagctg
+7356628/1
CCCFFFFDHHHHFGGIIIIIGG??FHIEHGHII?EEEFFFDDDCEDDDCD
@1702708/1
caccagtggtcttcttgaacttcttcaattgacgcaagaagtaccagaaa
+1702708/1
CCCFFFDFGFHHHJJJJJJJJJJJIJJJJJJIJJJJJJJJJFFIJJJIJJ
@4237714/1
ctgtggccggcggcacgcagacgccttgatgacctccactttgatgatct
+4237714/1
CC@FFFFFHHHHHEGGHIJIIJIIEAHEBED>DDEECEEDDDDCCCCDDD
@3755814/1
ggcgcacagggcacgcttgcgcatgacatctatacatgccattggcgttc
+3755814/1
?;@ADD?DFD@;DBG@8EGIAGG:FHGGCFGHIC?FEF>?D>BFCBAHGA
@117916/1
gccaaatattttattgtaacaatgaaccatggtttcaacaatttctctat
+117916/1
CCCFFFFFHHHHHJJJJJJJJJJJIIIJJJJJHIIJJJJJJJJJJJJJJJ
@3253968/1
ataaaattagaggaagtaggtgctgggcctcttgtatgcgaaggtgttga
+3253968/1
@CCFFFFFHHHHHHIJIJJJIJJIJIIIJJJJJIIJJJJJFGGGGHIIJG
@6333931/1
cgaaggtgttgaggcgcttgtggtggtgcacgcgcttgggcagagggaat
+6333931/1
@C@FFFBDHHHHHJJJJIIJJIJBFF@FHHJJIIJIJJIIIFHDFFFCCE
@3254197/1
ctccaatccaaaccgtttgaaatctcggttttgcgagtacttcatattag
+3254197/1
CCCFFFFFHHHHHJJHJJJJJJJJJJJJGHIJJJJGIDFHIIJGIJJJJJ
@5247373/1
tggaactgcttcacctgtggccggcggcacgcagacgccttgatgacctc
+5247373/1
CCCFFFFFHHHHHJJJJJJJJJJJJJJJJJJJHHFFFDDEDDDDDEDDDD
@3254287/1
agtacctataccattgaacgaaaacttattgatcggctcgaataaaccat
+3254287/1
@@BFFFFFHHHHHIJJIJJJGJIGIJJIJJJIIIJJJJJJIJIGIIGHHE
@5247462/1
gaacaatctcgtatgatgccgtttctgtaccaataggaacaatacttcgg
+5247462/1
CCCFFFFFHHHHHJJJJJJJJJJJJJJJJJJJJJJJJIJIJJJJJJJIJJ
@118636/1
ctcttgtatacaaattatttctaccatcaaatacaggttttagtgcgcca
+118636/1
CCCFFFFEHHHHHJJJJJJJJJIJEIIJIIJJJJJJJHGIJJIIJIJIJJ
@5247796/1
gtttattttgtttttctctgtgatctgtttcttggcatctatagatgtcg
+5247796/1
@@@DFFFFHHBBHDHGGBIGIICHEGD<FHHIGIBGHIIGIGDDEIGIII
@5247952/1
gtcaatacattggatctcctcagtaggatggcaaagagacgaagcgcgcg
+5247952/1
CCCFFFFFHHHHHJJJJJJJJJJHJJJJJJJJJJJJJJJJJJJJIJJJIJ
@3254910/1
gcctgataagcccagacctagcccaaattcttcttcttcagccggctttg
+3254910/1
CCCFFDDFHHGHHJJJIIJGIEGJJJGIIGIHGIIIIGDIIIIJIJJJJJ
@5248065/1
gagactcataacgcagccagatgccaaagttcttgatcttcactgggctc
+5248065/1
C@CFFFFFHHHHHJJJJJJJJJJJJJJGIHIIJJJJJJJJIJJIIGJGIJ
@3757527/1
gtctaaccgactaatgtaaatgcgccattagactagttaattaaatgaat
+3757527/1
CBCFFFFFGFHHHJJJHIIIIIJIJJIJIIHJJIIIIIIIJJJJIHGHJH
@638539/1
cgtcggtatcaaacagttcaagtcattgttcttaaacttcaataacgctt
+638539/1
?@?DDD0<DDDFFFDE<ECEDHHEH?ED2:CGBF?CGFDDDGAFFIIFDF
@638873/1
ccttcttctcttttttctcctttcttttgcgagctgctgccgaaagatta
+638873/1
=BBFFFFFHHHHHJJJJJJJJJJJJJJJJJJJJJJJJJIJJJIJJJJJIJ
@2719305/1
ccttcttctcttttttctcctttcttttgcgagctgctgccgaa
+2719305/1
?@@FBEFDHABFFGHHIIEHHIGHIIGHBCHDDDHGEHGIED:;
@6335417/1
cttcttctcttttttctcctttcttttgcgagctgctgccgaaagattag
+6335417/1
CCCFFFFFHFFHFIJJJGHICHGIGIJIJEGBEEHGIJJJGGGHGFHGIH
@6335584/1
atagatacaagtaggtatgatgtaagtttatatgtactcatataaagacg
+6335584/1
@@@DDD?DDDFHFGG?EGEEHCCHHICAFEGGHHCBHHGIIGHEGIDHIF
@1171662/1
ggcaagatgggcatagtaggtaggcgtagggtaagacacggatcgcatac
+1171662/1
B@@FFFFFHDFHHJIIFHJJHIJJJI@EGGHHGJGIJJIJIIJGIGGIJJ
@119897/1
atctgatcaaacgctattaattcattagcgaaaaacttatttttcacttt
+119897/1
@CCFFFFFHHHGGJJIJJG@HIJJJJIJFBHIIJJIFIJIIGIJGGIIGH
@5248725/1
cgccaattcactgttcattacctgtgaaaactgcccctcagatacaccgt
+5248725/1
CCCFFFFFHHHHHIJJJJJJJJJJJJJJJJJIJIJJJJJJJJJJJJJIJH
@639547/1
tgtacattgaaaataaaaataaaaaaaatagcaggggttattgttatgtc
+639547/1
CCBFFFFFHHHHHJJJJJJJJJJJJJJJJJJJJJJJJHIJJJJJJJJJJJ
@3255990/1
gtctgtatctagctaaaagtagatgcaaatatctctacctcagaaaaagg
+3255990/1
@@@FDEBFH>BD4EFIIBIIHIIIIIIFGGGIGIIIIGIGIEGE@HH@GH
@3256020/1
acggcacctccgacactgaggtcacggtactcgcggtacatgttgtgtac
+3256020/1
B@CFAFFFGHHHFGGIIIGIJIHGIIIBFIIIDGHIFHHIIGGHIHHHFG
@6336279/1
gctgtctgtacattgaaaataaaaataaaaaaatagcaggggttattgtt
+6336279/1
CCCFFFFFFHHHHJJJJJIIJJJJJJJJJJJIJIJIJJJJJJFFIIIJIJ
@2193533/1
cttatgacataagtgaactgtcttagtgttacgttgtggactctagtttt
+2193533/1
CCCFFFFFGHHFHFHGHIIIHIIJJJHHJJIIJHHHIIJIJIJIIJIGJI
@2720585/1
ctgtccttcattgagggtcgggaacttatggtataggtagagactggctg
+2720585/1
CC@FFFFFHFHGFFGGICFGGEHIJIJGEGHJEHJGD9BDDBGEHEDDHG
@5249499/1
gtttgagatgtttgtgaaactgcgacaccttgtggctgtgacttgtagtc
+5249499/1
@??DDFD;FHDFHACCEEEGHIGIIIIAFHEHGGCDDGH@<?BBBFAABC
@5768859/1
ccttcttctcttttttctcctttcttttgcgagctgctgccgaaagatta
+5768859/1
@@CFFFFFHDHFHIIGIIIGHIIBEHIIIIIGIGGGIGIEEGGIEHHIDG
@1703452/1
gtcaccttccatgcaaaatcttatcatgcaaattgttacatttatattaa
+1703452/1
CCCFFFFFHHHHHJJJJJJJJJJJJJJJJGJIJJJIIJJJJJJJJJJJJJ
@7850296/1
cttctacttctgcttctggcacatcaggagaagttggctcctcaacagac
+7850296/1
C@CFFFFFGHHGHIIJIJJJIGJGIJIJJJEIG@FGIIIIJIJJJJIIHI
@7358180/1
atcgttctcagcatggtaagaaggtggcggccagaatctagacatgcaca
+7358180/1
@CCFFFFFHHHHHJJJHHJJJJJJHIJJIJJJJJJJJJJJJJJJJJJJJJ
@7850371/1
actctagcacgtagttctcagcttccctgcaaagttaaccatcttgtatt
+7850371/1
@BBFFFFFHHHHHJHIJJJJJJJJJJJJJJIJJJHIJIJJJJJJJJHIJJ
@7358273/1
gctattttttttatttttattttcaatgtacagacagcacttttctacga
+7358273/1
CCCFFFFFGHHHHIJJJJJIJJJJJJJIJJJJJIJJJJJJJJJJJJJJJH
@1703743/1
tgctgggcctcttgtatgcgaaggtgttgaggcgcttgtggtggtgcacg
+1703743/1
BCCFDFDFHFHFFI?EHIIIJIHDEHHIHHIJIIIIJDHIG=@=AEEGHF
@4238664/1
atttcggatctatagaggctgtcactgcagcgatactgggaacattcgac
+4238664/1
CCCFFFFFHHHHHJJJJJJJJJJJJJJJJJJJJJJJJJJJJJJJJJJJJJ
@1703880/1
ctgtacgtgtgtatgtcactgaacttctcttaaacgactggattgatttt
+1703880/1
BCCFFFFFHHHHHJJJJJJJJJJJJJJJJJJJJJJJIIJJJGHIJGIJJJ
@1704006/1
ggcgcacagggcacgcttgcgcatgacatctatacatgccattggcgttc
+1704006/1
CCCFFFFFHGHHHJJJJJJJJJJJIGJJJJJJJJJJJJJJJJJJJJJJJJ
@6823509/1
ctcttgtatgcgaaggtgttgaggcgcttgtggtggtgcacgcgcttggg
+6823509/1
@@@DDDBDFH?F?@@@<CFBD?<CEF6???BBGFFF;C=@HGBHFEEE?;
@121679/1
cttcttatgatttaaagtcgaatattccctgacacctcacccagggcggg
+121679/1
CCCFFFFFHHHHHJJJJIJJJIJJJJJJJJJJJJJJJJJJJJJIIJJJJD
@3258376/1
gaggcgcttgtggtggtgcacgcgcttgggcagagggaatctgattgtgc
+3258376/1
@@@FDFFDFBHHFFHIJEHGIIGGHBHICHGHG?FGHECHECEEHFFCCC
@7851313/1
ataacgcagccagatgccaaagttcttgatcttcactgggctcttctctg
+7851313/1
CCCFFFFFHHHHHJJJIJJJJJHGJJJJIIJJJIIJJJJJJJJJJJJJJJ
@5769233/1
acgggctatgccatttatcctcgcacgttggcagtaatagtacaagtgaa
+5769233/1
@@@DFFFFHHGGHJJJJJGHHIJJJJJJJIIJJIBF@FDGFEHGIIDDCB
@3258707/1
gtggtggtcctgctgtttcgtatattctaaattggtatcgttgtatttgt
+3258707/1
@@CDADDFDFDHHBBFGGGHCGFGGGGI?CHCGIGCFHGIHGGBBFIHI?
@6824045/1
tgagtgacggcacctccgacactgaggtcacggtactcgcggtacatgtt
+6824045/1
@C@FDFFFHHHFHJJJJJJJJJJJJJIFHCHIJFGIJJJJJJHHEFFFDF
@2722064/1
cgtttaagagaagttcagtgacatacacacttacagaagaataatatata
+2722064/1
@@@DDDDDFH;FHGGBFGHIGCCHHEH@FHGEGEGGGGCC;:?FGGF49?
@3259128/1
ttcacattgacaaacttaggtttgcttacagccattcccaactgtcctcc
+3259128/1
CCCFFFFFHHHFFIGIHIGIEHGGJJJIIIIIGGGGJIIIIJJGJGHJEH
@3758968/1
gctcgttgtggcgcgccttgtcttgtagaagag
+3758968/1
@??DDA=DFAA=FFA@F?81?D<BGDFD>F<?F
@7852259/1
cccggcttatactccgcctccaacttgatacaagcttctcgcacagcagt
+7852259/1
@@@ABFFDFDFHDHGFHFIIJCHHIGGE>FHIJFGDGIGIIIJIJGIII=
@3759397/1
ccatcagtttggagttcacctttagaagtatgttcttagctgtcatctgg
+3759397/1
CCCFFFFFHHGHHJHIJJJJJJJJJJJJHIJJGJJJJJJJIJIJJJJJJJ
@3259770/1
caaacagacaaaaaaaaagttaattacatttttgggttcgacatcgacat
+3259770/1
CCCFDDFFFFHHHIJJJIGF@BDGIIJJJJJEH<FHDGHIGHGHGEHFF8
@6337606/1
ctggttcccatgtcacggtagcactgagtgacggcacctccgacactgag
+6337606/1
@@@DDDDDFD?DDGEFHG::CFEEDGEI?E@BGHIGIHIIIGIIHIGIGG
@123055/1
ctctttctttggagtttgtatacttaattcgatgttatacatatagcatt
+123055/1
CCCFFFFFHHHHHJIJJJIJJJJJJJJJJJJJJJIJJJJJJJJJJJJJJJ
@1173210/1
cagcagtgagttcgtgttgcaagacatgtaggaactgtccctcggagatg
+1173210/1
CCCFFFDFHHHHHJGIHIJIIJJJJJJJJIJIJIJJJJJJJJJJJJJJJJ
@2723083/1
ctggattatattctttcaatatatttaacatcagtaacactttttc
+2723083/1
C@@BDDDFHBFHDHGGEHIIEIHIHIIHEHCHIIHHHIIDBHIGHB
@1173603/1
tctgtacattgaaaataaaaaataaaaaaatagcaggggtta
+1173603/1
???D?DD>DDDDDIIEEB:CEDFCF9<?C?DDC9DBDDA7<;
@5250489/1
gtgttcaaggggatctgagaatggtttagattcacaattttgtccgctgg
+5250489/1
B@@FFFFFHHGHHJJJJJJJIJJJHIJFIIJJJJJJJJJJJJHIIJIIJJ
@123718/1
tacatgttgtgtacacctgagcgagactcataacgcagccagatgccaaa
+123718/1
CCCFFFFFHHHHHJBCCGIIJJJJJIJJJJJJJJJJJJJJJJIJJJJIJI
@6338454/1
ttgggctcgctctccgaagggagcttgcggccgatgacctcatactcctt
+6338454/1
@@@DDDFDHHHFFIIIIGIIIEGB>FHIEGIGHIGEGAEFEAEFFFFFEE
@5250776/1
caccagtggtcttcttgaacttcttcaattgacgcaagaagtaccagaaa
+5250776/1
CCCFFDEDBC?ADCEFEEADHFHHHGIIIE@@HDGEBHC@DHABFFHIII
@7360224/1
ttcgaccttattatgtgtagatagtaaac
+7360224/1
?;?DDADDDBAD>B4EEIIC4FC4AFAA4
@2723858/1
taacgatcaaatcgatcatgggtccataatcattcctggaatccgtgtcg
+2723858/1
CCCFFFFFFHHHCGGIJJJJJJGHJJJJJJJJJJJJJJJJJJJJJIIIJJ
@7360443/1
cttggtaggatccaagttgaaatctttgaccatggcatcaagcaaactct
+7360443/1
CCCFFDDFHHHHHJJJJJJJJJJJJJJIJJJIIJJJJJJJJJJJJJJJJJ
@1704719/1
ctttggtttacgttccagttctcgattatcgaacttttcgccatgagtaa
+1704719/1
@@@DD>DBHBC?2A<<CAHFAFEBBGHFE>88:1?CGAH>HAHHG9@HA?
@2195785/1
cttttagtaaaaaattctaatattataacattccctgtacgttcaaacgt
+2195785/1
CCCFFFFEHHHHHIJJJJJJJJJJJJJJJJJJJJJJJIHHJIJJJIJJJD
@4239774/1
gagctgctgccgaaagattagagtcgtcttctacttctgcttctggcaca
+4239774/1
@C@FFFFFHHHHHJJIIJIIIJJEGIDGIIIIGCIIGBCD@GEGCGGIIG
@1174340/1
ccgctttggtttacgttccagttctcgattatcgaacttttcgccatgag
+1174340/1
@C@FFFFFHFHHHJIEGGIJJJJHIJIGIJJIJJCHIJJIJJJIJJGJIJ
@7360826/1
cgtcaatacattggatctcctcagtaggatggcaaagagacgaagcgcgc
+7360826/1
@C@DDFFFHDBFHEHEHIGGGHEGIB>FGIGIIGCDEGGIIGBAFFHHEB
@5251215/1
ctgtgttgttgcacgcgcacggtggcggcgtaccgcgaggggtgcgcgtc
+5251215/1
BB@DDFFFHHHHHJIIIJIGIIHGIIIIGEFFDDDDDBBBDD59BDDDDD
@1174499/1
gccagatgccaaagttcttgatcttcactgggctcttctctgggatttcc
+1174499/1
:?<DFFDDHGDFHJHHIIII@HGJJJACHH;FHIJJJIGHIEDGCGHGHJ
@4239934/1
cgtttccaatctccaagacaggaggctccagtactttagctttgacagtg
+4239934/1
BC@FFFFFGHHHHJJJJJJJJJGIJJJIJJIGHIJIIFHIGIJJIJJJJJ
@3760467/1
caggggtaatgctaacgtcatagcgataaattttaagggatttaaattcc
+3760467/1
CCCFFFBDHHHHHIJJJIJJJJJJJJJJJJJJJJJJJJJJJJJJJJJJJJ
@7852572/1
ctggagagaagatcctcatcttgtatagaggaggcttgggctcgctctcc
+7852572/1
CCCFFFFFHHHHHJJJJJJJJJJIJJJJJJJJJJJJJIJJJIJIIIJJJJ
@5770364/1
gcacgcttgcgcatgacatctatacatgccattggcgttcaaaaggttaa
+5770364/1
CCCFFFFFHHHHHJJJJJJJJJJJJJJJJJJJJJJJJHJJJIJJJJHIJJ
@4240362/1
gtgctgggcctcttgtatgcgaaggtgttgaggcgcttgtggtggtgcac
+4240362/1
CCCFFFFFHHHHHJJHIJJJJIHIJFGFHIJJJJJJJJJIJJIJIGHJJJ
@3761011/1
tgatcgaacatcatgtcttcaaactccactatcatctctttctttggagt
+3761011/1
CCCFFFFFHHHHHJJJJJJJJJJJJJJJJJJJJJJJJJJJIJJJIIJGHE
@7853144/1
cctcgtccaacaccttgaactctctcagcctctccagttcttcaggagtc
+7853144/1
@C@FFFFFHGHHHIIJJJJJJJJJJJJJJJIIJJJIJFHIJJJIIJIIHJ
@3761088/1
tcgcgggtgggtctggcatggtgcctagagggacgggagtccatccacgg
+3761088/1
C@CFFDFFHHGHHIIIJJJJJIJJJJJJIJJJJJJJHHFFFEEDEEEDDD
@3761099/1
ctcttgaggtacttgaacatgggctccacttggtcaggccccgtcgcgta
+3761099/1
CCCFFFFFHHHHHJJJJJJJJJJJJJJJJJJJJJJJJJJJJJJJJJJJII
@4760181/1
ctcctcagtaggatggcaaagagacgaagcgcgcgttctcatgtaatttt
+4760181/1
CCCFFFFFFHHHHJJJJIJJJJJJJJJIJJIJJJJGHJIJJJJJJIHHHH
@5771048/1
aataggacaagcgattggcattacgattgtgacaagttttcgtgagccgt
+5771048/1
CCCFFFFFHHHHHIJJJJJIJJJJJJJJJIJJJJJJJJJJIJJJJJJJJG
@3262323/1
gctacttcacaaatattacatacattccgacgtaccataactcgtgttta
+3262323/1
@@@DDDDFDFGFGJJJJIJJGGGEHEHGGEFG?CGCGGGGIIJGJIFGIE
@3262361/1
ctgcttcacctgtggccggcggcacgcagacgccttgatgacctccactt
+3262361/1
@@CFFFFDHFDHHHIGGGGHHIIGIIIJIHHHFFEDEEEDEDDDDDDDDD
@3262378/1
gtggattttaatgttattattacagcatacataataaaattagaggaagt
+3262378/1
B@@FFFFFHHHHHIJJJJJJJJJJJIJJJJJJJJJIJJJJJJJJJJJJJF
@4241389/1
cagtggtcttcttgaacttcttcaattgacgcaagaagtaccagaaacgg
+4241389/1
BCCDFFFFHHHHHJJJJJJJJJJJJJJJJJJJJJJJJJIJJJJIJJJJJJ
@2198045/1
agcaaatggaaaaaaaaattggtgaaaagaatcacaagtaagatactgca
+2198045/1
@@CFFFFFHHHDFIEIIGJIJJ:BGHHGGIIIIJIIJJJGGIJJIJJIIJ
@7854800/1
gccagttataaagcatagcccgaagtgctattggcacacaggcataatgc
+7854800/1
@@@DDDBDHDFFDDHGGEEHEEGEH:EFHGGFGGGBGDBHBHHEGIEHHE
@5771834/1
ggcgcttgtggtggtgcacgcgcttgggcagagggaatctgattgtgctg
+5771834/1
CCCFFDDFFHFDHHCGFHIIIJJFGHIJJHGIIJIJGIIIIHDDHEHGEH
@126628/1
aggtgttacctgcaacttggccaggttagggccaacagattgtttg
+126628/1
@CCDFFFFFHHHHJJJJJJJJJIJJEHHIIIJJJJJJJIJJJHGII
@3263431/1
gtcgcttagtagactgcttacttggacctgatccagtttatcttggggaa
+3263431/1
CBCFFFFFHHHHHJJJJJJJJJJJJJJJJJJJJJJJJJJJJJJJJJJJJJ
@1705188/1
ccgcaatgttggagcttggtacaaagcaaaggtcgggcagttcgtcaaca
+1705188/1
CCCFFFFFHHHHHJJJJJJHIJIIJJIJJJJJHIIJIJJJHIJJJJJIJJ
@2725058/1
ggccttttgtatgcgaaggtgttgaggcgcttgtggtggtgcacgcgctt
+2725058/1
CCCFFFFFHHHHHJJGHHJFGHHJIJJIJJJJJJJJIIJHIJJJJJHHFD
@6339527/1
caccagtggtcttcttgaacttcttcaattgacgcaagaagtaccagaaa
+6339527/1
CC@FFDEFHHHHHJJJIIJJJJJJJJIJJJJIJJJJJJGGGFHJJJIJGI
@5251980/1
gtcggtggcgcacagggcacgcttgcgcatgacatctatacatgccattg
+5251980/1
CCCFFFFFGHHGHJJJJJJJJJJJJJJJIJJJJJJJJJJJJJJJJJIJJJ
@5252101/1
ggcaccataaaatctttcctcggactaaattgttctatcttcatcctacc
+5252101/1
CCCFFFFFHHGHHIJJJJJJIJJJJJJJJJJJHIIJJJJJJIJIJJJJJJ
@6340223/1
gtcacggtagcactgagtgacggcacctccgacactgaggtcacggtact
+6340223/1
@@@FFFDBFDHFDHIHGGGHCEGHIBF?GFGGBHIIGGII8@FGE>@AEE
@1175482/1
ggactgtttttaatatttaaataaccgctttttactacatgcataaacat
+1175482/1
@C@DDDDFHHFFHIGEIJGJGHIIIIJJJIJIIIIJGGIIJJJJJIIEGH
@3762266/1
gtcgaaatcaacttcagtgtatcggttgggcagtag
+3762266/1
@;?BBDDDHDAFDGGHEEAEF<F?:AC18C8?D:DG
@6340941/1
cttctataacgctcgtcgaaatcaaacagttcaagtcattgttcttaaac
+6340941/1
@@CFDFFDHHHHHGGHIIIGGIJIJIJJJGGCDFHGGIIIIIIHIIIEIJ
@7855563/1
ggtgtccatcacaagaagttatttgttcaaataacttattaaaattaata
+7855563/1
?<?;:BDDFBFFDEGBFBHCIF@CCHGIGDHGFGEIGBG@?GHIIGGDHB
@5253330/1
gttggtcttggttgaacggaactccaatcctttactcgaatagtcttttc
+5253330/1
C@BFFDDFHHHHHJJJJJJJJJJJJJIJJJJJJJJJJJJIJJJJJJJJJI
@7856617/1
aagaagtaccagaaacgggacttagccacaatctggtctggagaga
+7856617/1
@CCFFFDFHHHHHJJJJJJJJJJJJJJJJJJJJJJJIJJJJJJJJI
@6827175/1
gaggaagtaggtgctgggcctcttgtatgcgaaggtgttgaggcgcttgt
+6827175/1
CCCFFFFEHHHFHIJJJJJJJJJJJHIJJJJHIJJBHHHIJJJIJJJJJG
@2200083/1
gtctgtttgtctgtttgtctgttcgtctgtgcgcgctaatctcagaaacg
+2200083/1
@BCFFFFFHHHHHHIJJJJJJIJJJHIIJIIJJJJJJJJJJJJJIIIJJJ
@5773998/1
cccaggaatatcaccggctcgttgaacaccttaggacgaagtgatggcac
+5773998/1
CCCFFFFFHHHHHJJJJJJJF?FC?HBFGIBG@BGBFEAFD5@=;CH@CE
@1707914/1
cacggcctttgctctgtatgtatgaccggtactctaagggtgggtcgtag
+1707914/1
CCCFFFFFHHHHHJJJIJJJJJJJJJJJJHIJJJJJJJJJDHIJGIJIJJ
@5774120/1
cctcgacgagcaagtagttcttgaagcacagacacaggtgtcttcaacgg
+5774120/1
@@?D=8=<:0@:AEEGE<CBECA><CFD9?DD@?BDFF99BDFF??.8;F
@2200890/1
gtatctttcacatcttttaaaagattgaataaaaccttcgcggtaaacct
+2200890/1
@@@D?ADB?FBDDEHGGDACCEHG:AFF?FHH><9CCFDD@GGDFFEH@G
@4243606/1
caatacactggatctcctcagtaggatggcaaagagacgaagcgcgcgtt
+4243606/1
CCCFFFFFHHHHHJJJJJJJJHIJJHJJIJJJJJIIIIJIJJJJJJJGHH
@4243827/1
gtccataatcattcctggaatccgtgtcgacggcgatgagagcccacgat
+4243827/1
CCCFFFFFHHHHHJJJJJIJIHIJFHGHIIJJGIIIIIJJJGGIIHHHFD
@127140/1
gcggtacatgttgtgtacacctgagcgagactcataacgcagccagatgc
+127140/1
BCCFFFFFHHHHHJJJJJFIFHIJJJJIJJJJJJJJJJJJJJJJJJJJJJ
@2202014/1
cataatcttcagatactccaaagcattctgggctgcagatgactgtgcat
+2202014/1
C@@FFFFFHHHDHIJJEGIIJJJJIJIJGGGIJIEGHJIGHIJJJFEIGI
@4763322/1
ctctgcgtttgaatttaatagatgtatactcacttagggcattgaaaaaa
+4763322/1
CCCFFFFFHHHHHJJJJJJJJJJJJJJIJJJJJJJJJIJJJJJJJJJJJJ
@2726942/1
ctaaacataaaaataatacattacgttaaatgccacgacgctcggacatt
+2726942/1
CCCFFFFFHHHHHJJJJJJJJJJJJJJJJJJJJJJJJJJJJJJJJJJJJJ
@4763649/1
gtcccgtacccatagcaacaagatcagc
+4763649/1
?:;D:8=@<?AAD>EIAEDFFIEII@<3
@4763716/1
cattgaaaaataggtcaaaaccttcattatggcgcgtttacattaggtcg
+4763716/1
@@CFDDEFFHHHGGIHGIJIFGGIJJJJJIC98CDGFGGGIGIJJJIBFG
@3266837/1
atggcatcaagcaaactctggtgccttggaaagcctttgtgcgccacatc
+3266837/1
@@@?DDEBFFDFHGGIHIIIIFGIIIIGIIIGIIHIIIGICHIBGGIGEH
@646890/1
gtagctttgatcatagtagatgtttgcatgtcagttagctttttaataca
+646890/1
@@@FFFFFDADHGGIJGIJJJJIIIIIHIHHHHGIJJIIJGJJJIIJJJJ
@647002/1
gtcgatatgtggatgtagctgccattatgtagactgttgtgttgaccaat
+647002/1
@CCFFFFFHHHHHIJJJJIIJJJJJJJJIIJJJJJGFHJFHHIJJIIIJJ
@1176743/1
gtgtgttcaaggggatctgagaatggtttagattcacaattttgtccgct
+1176743/1
BBBDDDDEHHGHHJJIJJJJJIJJJJEHIJIIJJJJJJJJJJJJIIJIJJ
@7364162/1
ggcctcttgtatgcgaaggtgttgaggcgcttgtggtggtgcacgcgctt
+7364162/1
CC@FFFFFHHHGHJIJIHJHGHHIHHIJJJJJJIJIIIGHGIJJJJHHFD
@1177243/1
ctcgcacggcctttgctctgtatgtatgaccggtactctaagggtgggtc
+1177243/1
CCCFFFFFHHHHHJJJJJJJIJJJJJJJJJJIJHGIJJJJJJJJBFHJIJ
@128508/1
cgcgactccgtccgcgcggatgtcggtcttcgcgtggaagttttatttct
+128508/1
CCCFFFFFHHDHHJJJJJJJJIIIJJJJJJJHHFDCCDDDCADDDDDEEE
@1177634/1
cgctacttctcgcacggcctttgctctgtatgtatgaccggtactctaag
+1177634/1
?@<1:@?;:ABDAB<::6EFG@4C?FCFDG@ADFFFE?BFEBB@=CFFFI
@4764884/1
ccacaatctggtctggagagaagatcctcatcttgtatagaggaggcttg
+4764884/1
?@@DD=DBF:DA?::C<DGI7<CB9DGFHFDCBFFEG??@:C;;?DG?BF
@5254222/1
gcctcttgtatgcgaaggtgttgaggcgcttgtggtggtgcacgcgcttg
+5254222/1
CCCFFFFFHHHFGJHEIJACHHIIIJJIIGJJIGDFHGFHIJJJJIHEFA
@129282/1
gtcctttctaaggttctaaactatatctgtaccaaatttcaaccaaatcc
+129282/1
C@@FFFFFDDFFDAFEFIHHGGGIGGIEICHHGGIIIIEGHEFFEGIIGI
@2203500/1
gcattatatgtttgaatgcattttcaaaagattcacaacaaaaagagata
+2203500/1
CCCDFDFDHFDFFIJGHGGEIJJIGCEFFGHHIGIIJIIJGFGIIGGIDG
@2729812/1
gtttgaaggagtctatgcaagcttactataaaacaaaattaaaaactaaa
+2729812/1
CBCFFFFFHHHFFIJJJIIJJJJJJJJJIJJJJJJJJJJJJIJJJJJJJJ
@130383/1
cgcaagaagtaccagaaacgggacttagccacaatctggtctggagagaa
+130383/1
@@@FFFFFGFHFDHHIIIIJIJIIJJIIGIJIGEHIJJJFCHHGGHGGHI
@3269336/1
aagaagtaccagaaacgggacttagccacaatctggtctggagaga
+3269336/1
CCCFFFDFHHHHHJJJJJJJJJJJJIJJJIJJJJJJJJJJJJJIII
@3765868/1
cgcaagaagtaccagaaacgggacttagccacaatctggtctggagagaa
+3765868/1
8?@BDDD?CAAFAEFABEEEGAHBHEHCHI@??BDEGHDBDEHCB?DGCG
@130742/1
agcaacttgaatgtgagtttttatcggaagccaatcttcagtatttttgc
+130742/1
@@@DFFFFHDHHHHEHGCFIJGGIIIJJJIJJJHGGGIJIHGGIGIIJIG
@3766209/1
caccagtggtcttcttgaacttcttcaattgacgcaagaagtaccagaaa
+3766209/1
@C@FFF?BFDDFHGIGGHGGHIGGHIGEIGHEHII>FGEEEHIIIGICHG
@131018/1
tgccgtttctgtaccaataggaacaatacttcgggcttattctgcatacc
+131018/1
@C@DFFFFGDAFFGHGHBHCHAFHDFHIGGHIIIIGGHIIIIIIIIIIGH
@6830654/1
ctgggcctcttgtatgcgaaggtgttgaggcgcttgtggtggtgcacgcg
+6830654/1
@C@FFFFFHHGBCFFHIIBHGI<FEFGIIIIIHHIGBFGHIIBEGIIIHG
@2204872/1
gtaagagttcaatggggaagtaaatgcatctgtccttatttccgacccac
+2204872/1
@@@FDADDHFHDHIIJFHGIJJJJJIIIIJEHHIJIIIIGGGGEAG@DFG
@2205319/1
cgctatgtcaagtcaagatatttgacgttccgacgtccgaaacatcaaat
+2205319/1
CCCFFFDFDHHHFHHHGIGIJJGIJJJIJIIEIIIJGHGIGIJEIJJGIG
@3766860/1
gctgtctgtacattgaaaataaaaataaaaaaaatagcaggggttattgt
+3766860/1
CCCFFFFFHHHHHJJJJJJJJJJIJIJJIJJJJJJJJIIJJJIFHIJJJI
@131623/1
cgaaatcaacttcagtgtatcggttgggcagtagtgtgagtgcatcaagt
+131623/1
CCCFFFFFHHHHHJJIJIJJJJJHJJJJJJJIIJIIIIIJGIJJJJJJJG
@2205608/1
ctggcatacaaggcaaagcaccgacgacgacactgtacagttagaaatgt
+2205608/1
@<@D=DBDDBCDF=;CHEDBC?F@G:6@FF@;F@;GGIII==C@=@=3=.
@7859039/1
agcatagaatgttcgacgtgattctttaatttgacataacttttttattt
+7859039/1
CCCFFFFFHHHHHJJJJJIJJJJJJJJJJJJJJJJJJJJIIJJJJJJJJJ
@7859180/1
cttttgtattttttattagatttttttttgtgtgtgcattattacatttt
+7859180/1
CCCFFFBDHHGHHJHIJJJHIIJJIJJIJJGIHHHIJJJJJJJJJJJJJJ
@3767881/1
ctgtggccggcggcacgcagacgccttgatgacctccactttgatgatct
+3767881/1
?@@DBBDDHFHGGDGIEAAAGAAE:=E??D@C;7;>A6>;CCC@CCC@CD
@3768127/1
ctgctggagatgtgggtgtagctttaaggggatctgctgtctgtggagct
+3768127/1
?@?DDD?B?<DD4AGICA@FEHEBCFGIIIG:DDDHHEHBFGHDDGBAD@
@3768493/1
gctctgtgcctggctcccatgtcacggtagcactgagtgacggcacctcc
+3768493/1
@@CFFFFFHHFHGIJJIIJJIIJJJJJCGIJJJJJJIJIGJGGIIIEIJG
@7366465/1
cactgagtgacggcacctccgacactgaggtcacggtactcgcggtacat
+7366465/1
@@@DDDDA:?FF:E@@CFEGEFGIIEFCHGBDGHHGFCFIGC@EH8?BDC
@5255061/1
ccattatttagtttaaaaagtgacttgtacttgaaagaaaaataaaggaa
+5255061/1
:1?DB?2==:?DBECEB?F13<4ACEEA@AFB9FF<E3CE;DD4D<9:8:
@6344754/1
gggaagtaaatgcatctgtccttatttccgacccacaaacaattaagcct
+6344754/1
CCCFFFFFHHHHHJJJJJIJJJJJJJJJJJJJJJJJJJJJJIJJJJJJJJ
@5255263/1
tgatctgtttcttggcatctatagatgtcggtggcgcacagggcacgctt
+5255263/1
CCCFFFFFHHHHHJJIJJJJJJJJJJJIIJJHIJIIJIJIGJJJJJIJGG
@4245219/1
gttaaaataaaaatccatttcattgttctcattcgcgtacttttcaagga
+4245219/1
CCCFFFFFHGGHHJJJJJJJJJJJJHJJJJJJJJJJJHJJJJJJHIJJJJ
@6345282/1
gcccattttcacaggcaagggatcctaacttcgcaaccactaattccagt
+6345282/1
@@@DDDDDFF?F8F3;EGI@13<AD<F@8C?EBFG@GCFFII>F4D@?BF
@7367318/1
cgtcactattctaggattgtgtaggtaatattattaaacgaagaacatgc
+7367318/1
@@@DFFFAFFHHBHIHHGGCFHIHIBHGIGHIJJJJGIIDFHIJGGIIII
@1710208/1
tgtttcttggcatctatagatgtcggtggcgcacagggcacgcttgcgca
+1710208/1
CCCFFFFFHHHHHIJJJJJJJJHGJJHGJGIJJJJJJJJJJJJJJJJJJG
@7367641/1
acagcacctaatacaccgccgcttaaaagataggtaccgatgagcgcttc
+7367641/1
CCCFFFFFHHHHHJJJIJJJJJJJJJIIIIJJJJHIJJJJJJJIIJJJHH
@7367752/1
gtcacggtactcgcggtacatgttgtgtacacctgagcgagactcataac
+7367752/1
CCCFFFFDHHHHHJJJGHIJJJJJJJJIJJFGGHJJJJJJJJJJJJJJJH
@5256053/1
aaacgctattaattcattagcgaaaaacttatttttcacttttaaaaata
+5256053/1
?@@DDDDDFFHDFBFEGGGBFHEDB?C:<@:DFGHGGDHGGHGGIIGIGI
@4245897/1
gtctggagagaagatcctcatcttgtatagaggaggcttgggctcgctct
+4245897/1
CC@FFFFFDFF?FHGHEIGGHGHGHDHEHGHIIJIBGGD:GBEDF?AFE;
@7367905/1
ctccgacactgaggtcacggtactcgcggtacatgttgtgtacacctgag
+7367905/1
CCCFFFFFHHHHHJJJJJJJGIJJJJJJJHIJJJJJJJJJJIJFGHIJJJ
@3270951/1
gtggcgcacagggcacgcttgcgcatgacatctatacatgccattggcgt
+3270951/1
B@@FFFFFHHGHHJJJJIJJJJJJJJJJJIJJJJJJJJJJJJJJJJJJIG
@652002/1
caaggattttattgaataactagcttctgcccgcgactccgtccgcgcgg
+652002/1
CCCFFFFFHHHHHJJJJJJJJJJJJJJJJJJJJJJJJJJJJHIJJJJHFD
@3768884/1
gtgactattaaattctgtctctaaagcattgctaaacaagcaatgta
+3768884/1
CCCFFFFFHHHHHJJJJJJJJJJJJJJJJJJJJJJJJJIJIJJJIII
@1711093/1
gtcactttataaagaagttcctcttccttagtcacagcttttcgttttaa
+1711093/1
@@@FFFFFHHGGHIGGIEHGGIIIJIIJJIJJJIIGIGGGIIJJFGIIFH
@4767490/1
gtagcactgagtgacggcacctccgacactgaggtcacggtactcgcggt
+4767490/1
CCCFFFFFHHHFFGIJJJIJJJJIJIIIIIJIJIJIIJJJHIIIGJIHF9
@1711151/1
gcatacataataaaattagaggaagtaggtgctgggcctcttgtatgcga
+1711151/1
CCCFFFFFHHHHHJJJJJJJJJHJJHJJJHI>HHIJJJJJJJJJJJJJJH
@7368792/1
gcacagacgaacagacaaacagacaaacagacaaacagacaaacagacaa
+7368792/1
@@@DDDDEDFADFHFIDFGGCCGHIIEEC@BGCHHGCB?9BFHE@FCGCE
@7368862/1
gtggtgcacgcgcttgggcagagggaatctgattgtgctgttgtggaact
+7368862/1
@CCFFFFFHHHHHJJJJJJJJIJJJHGIJJJJJJJHHIJJJJJHIIJJJJ
@1711407/1
cttgtatagaggaggcttgggctcgctctccgaagggagcttgcggccga
+1711407/1
CCCFFFFFHHHHHJJJJJJJJJJJJJJJJJJJIJJJJJJJJJJJJJHFDC
@3769502/1
cataataaaattagaggaagtaggtgctgggcctcttgtatgcgaaggtg
+3769502/1
@@CFFFFFHHHHHJJJIGIJGHIGEFGIIIGJJJIIJJJJJJJJIJJJ?D
@4247145/1
ggccgttacagatgaactcccgacgatgac
+4247145/1
?7:BD@?DAFA4BEFAGGC<:C@CEBGDD?
@1711929/1
cccgtttccaatctccaagacaggaggctccagtactttagctttgacag
+1711929/1
@@@FBDFEDFHFDEDFGHGCGGIDHIGHGHG<C?DFHGIIGEHGIGCFHJ
@2207637/1
cgccacatcaatgttgataaaggctttattggtaaatatggcggattgga
+2207637/1
CCCFFFFFHHHHHIIJIIJJIHJJJJJIJJJJIIJJJJIIIIIJGGIEG@
@7861747/1
gcgatgttttacaagggcaggttgaactcacaccattcaatttaaaagaa
+7861747/1
@@;??@D??FDFFFI;:2ACA8F?ACCBC@DDFAD90:D@9:?DBFB@?D
@3770128/1
cttcatctgatcaaacgctattaattcattagcgaaaaacttacttttca
+3770128/1
@@?DDDBDF>DDHGIIGEGIBHACEFGGHICIGH<:?@DACHDDFABD<C
@4247644/1
cctaagtgagtatacatctattaaattcaaacgcagagctcattatgttg
+4247644/1
CCCFFFDFHHFHHJJJJJJJJJJJJJJJJJJJJJJJHIIJJJJJJJJJJI
@2207898/1
gttgaatagaatctgtacacaaagtttcagcttaaaatacgtttaaaaaa
+2207898/1
@@<?DDDDBDFBFHGFFFEGD=GGIGGHIII@A<EGBDFBCCDHCEGIGB
@2207980/1
gctggacaaggcactggcaacgaccaatcatggacttttcttcaatatcc
+2207980/1
@@@=D;DDFBB;DFGEHIGGGACBHBCDHIIIG@CGHICFHIFGDHGHD8
@2208037/1
ggattcgtatctttcacatctttcaaaagattgaataaaaccttcgcggt
+2208037/1
CCCFFFFFHHHHHJJJJJJJJJJJJJJJJJJJIJIJJJJJJJJJJJJJJH
@132639/1
caaagatctttccttcttctcttttttctcctttcttttgcgagctgctg
+132639/1
CCCFFFDDFHGHHIJJJJJJJIIJIJJJJJJJJJJJJJJJIJIIIJJIJI
@132696/1
cataaacacatctagactaattaataaaattggactgtttttaatattta
+132696/1
CCCFFFFFHHHHHJJJJJJJJJJIJJIJJJJJJJJIJIJJJJJJJJJJJC
@2208215/1
cgactggattgatttttaagatttttttgtgtgtgttcaaggggatctga
+2208215/1
CCCFFFFDHHHHHJJJJJJJHIJJJJJJJHIGHHHHIJJJJJJJIJJJJJ
@7370342/1
gtgtaggtaatattattaaacgaagaacat
+7370342/1
11:ADDBDFFF8BD@DFF<FBAFG;1F<AF
@7370343/1
ctctgcacttggtggtccacaaacattataatagcgttgtctaacgtcgg
+7370343/1
CCCFFFFFHGHHHJJJJJIJIJJJJJJJJJJJIIJJIIJJJJJJJJHIIJ
@4769086/1
tccacttccatcttctataaatctgttaagtcttttaaagtagatgatgc
+4769086/1
CCCFFFFFHHHHHJJJJJJJJJJJJJJJJJJJIJJJJJJIIJJJJJJJJJ
@7862656/1
cgaacattctatgcttataccattaatctccgcaactatttgacggattt
+7862656/1
@CCFFDFFHHHFFGHGEIJIHGHHHJJJJIJJJIGGGIJIIGFHGGHGII
@4769427/1
caacgaataacagttcttcatctgatcaaacgctattaattcattagcga
+4769427/1
@@@FDFDFHHHHHEHGIJJJEGHIIIGHGHIIJIJIIJIEIIJJJEHIJH
@133482/1
gggcacgcttgcgcatgacatctatacatgccattggcgttcaaaaggtt
+133482/1
CCCFFFFFHHHHHJIJIIJJJJJJJJJJJIJJIJJJJIJJJJJJJJJJHI
@3271253/1
ctctgtaggagtttcgggctcgggtttactagcctcctccttagaagttg
+3271253/1
?@@DFDEDDDDFHGGHGIGIIIBGCEHIGEBC9FHCGHIGGICHDCGFDH
@5778205/1
ggttattgttatgtcgatgtcgaacccaaaaatgtaattaactttttttt
+5778205/1
CCCFFFFFHHHHHIJJJJJJJJJJJJJJJJJJJJGIIIJJJJIJJJJJJJ
@5778207/1
ttcacgaatatattgtgggatgcttaaatttacatttagtgtttgtttca
+5778207/1
@@@DFFDDFBHHHJJIFIIHIIIIJJJEHIJGIGIIJGGCCCGHIFHIHG
@7863481/1
tctgattctgtgatagtgaatacaagatcgtggggtgggcccaccaggcc
+7863481/1
@@CFFFFFGHFHFIFIHIJIJIIIJIJJIIIIGIF:BFEBHIJJJIIJJG
@7863529/1
atcacaagaagttatttgttcaaataacttattaaaattaatatgcgtga
+7863529/1
CC@FFFDFFHHHHIJIIIGIHIIJJJJJIIJJJJJGGIIGFIIIIIIIJC
@6346962/1
gtgattctttaatttgacataacttttttatttatgaaccgattgacatg
+6346962/1
CCCFFFFFHDDHHIIIGIGJJJIJJIJJJJIIJJJJJJGGGGIDCBDHHG
@1180440/1
gttggtcttggttgaacggaactccaatcctttactcgaatagtcttttc
+1180440/1
=1:=D2A?AC?D?E@:AA@:F?F<FEEI;????:???DBDD?D??DD@DE
@1180454/1
ggttattgttatgtcgatgtcgaacccaaaa
+1180454/1
@@?DDBD?AB<DHIGEAA:ACEE?CG@FAGI
@5257491/1
ctccgattgagtttgtgatggtgcctctgtaggagtttcgggctcgggtt
+5257491/1
CCCFFFFFHFHHHIJFHHGIJHHHIJIJIHIIJEHGHIJIJJJJIJJJFH
@3272129/1
cttcatcttagcgttcacattgacaaacttaggtttgcttacagccattc
+3272129/1
CCCFFFFFHHHHGIJJJJJJJJJ4HHJJJJJJJHIJJJIJJJJJJJJJJJ
@653217/1
gccttaacgtacgattccaacgccccctggcgtaaaataacgtcaataca
+653217/1
@?@DFDDDHDDDDGIGDBEHDGBAGGGHGGGIHHHE@AGFC@FFHGIIGC
@6347685/1
gtcttcttgaacttcttcaattgacgcaagaagtaccagaaacgggactt
+6347685/1
@@@DDDDFFFAHHBDEBEBHIIGECGGIIIGGGHE<DFGGGECHI>@DEA
@654649/1
cgttgatgtcgcaagatagtgagacattcactttttagtcataatcttca
+654649/1
@@CFFFFFHFHHHJJIJIHCDGIIIGIJJJJJJIJIJDGHIIFIJJIJJJ
@2733975/1
gggcgggatggtcgtttgaaaaattgacggccagcct
+2733975/1
?184B@:06B60???:DDCCBCD6777;AA<4=;;;3
@3273949/1
gttaattctaatttaatgtcagatgttttaatagtaagtacgagtacagt
+3273949/1
CCCFFDFFHHHHHJJJJJHJJJJJJJIJJJJJJJJJIJIJJJJJHIJJJG
@2734069/1
ggtagcactgagtgacggcacctccgacactgaggtcacggtactcgcgg
+2734069/1
BC@FFFFFHGHHFGHIIIJGIGHIJJJJJJJJIJJHJJJJICFEGIJJHF
@1712908/1
aatttgtatgagtgttttgaataaatattcgagctgcaaacctattttag
+1712908/1
<<@BDDB4DF<?FFCCHIIB?CEB<F>HC49F;?:19DGIIGG3DFCFGG
@1712971/1
ggcacactgtttagaagtattgggaactgtattctatgtttcctaacccg
+1712971/1
CCCFFFFFHHHHHJJJJGJIJJJJIJJJJJJJJJJJJIJJJIJJJJJJJJ
@4769450/1
caggcaacatcttctttggtttgtcaggggtaatgctaacgtcatagcga
+4769450/1
?<?=DBDDDAD:?EEEBEFD33:<222C>DEDDCDD@?<DD;BDD><D@:
@4769593/1
agaggaagtaggtgctgggcctcttgtatgcgaaggtgttgaggcgcttg
+4769593/1
CCCFFFFFHHHHHIIJJJJJJJJJJJGJJJJJIHIJDGHHJIIJGIJGIE
@4248902/1
ggcctcttgtatgcgaaggtgttgaggcgcttgtggtggtgcacgcgctt
+4248902/1
CCCFFFFFHHHHHJJJJJJGHHIJIJJJJJJJIJJJJJJHIJJJJJHHFD
@3771792/1
cactggcaatgtggatagctggacaaggcactggcaacgaccaatcatgg
+3771792/1
CCCFFFFFHHHHHJJIJJJJJJJJJJJJJJJJJJJJJJJJJJJJJJJJJJ
@3274993/1
ctgtgatctgtttcttggcatctatagatgtcggtggcgcacagggcacg
+3274993/1
CCCFFFFFHHHHHJJJGIIIJJIJJJIIJJGIIJIIJIJJIJIJJJGIJI
@6834776/1
tgttgattttggaatgttttacattggatccgacaaattttcaaattaaa
+6834776/1
@@??D;DDHFHGFBHIHCFHE>4FH@>FEGAF=@?CFHEHC94?BGGGCE
@4249372/1
gtttgttatgttatctagaaaccgtgcaattgatatgtataccccctttt
+4249372/1
CBCFFFFFHHHHHJJJJJJJJJJJGGIIJJJJIJJJJIJJJJJJJJJJJJ
@1713803/1
ggtcaccgccggtgtccaggtaaattgcaccgattagtgcctctaatata
+1713803/1
8?@FFFFFHAHHFHGHIJII>@DFDIGIJJJJJIJJJIIIJJJJJHGIGI
@2209211/1
agcagatatagcggtggaggggaacacagtttgggttggg
+2209211/1
@;<?D3AD?DFFF<CF@<:A@C0?G@F9BDGED@BF?AB@
@7864258/1
gtggattttaatgttattattacagcatacataataaaattagaggaagt
+7864258/1
BBBFFFFFHHHHHIJJJJJJJJJJJJJJJJJJIJJIJJIJJJJJJJIIJF
@2209535/1
cacatttcataaccaaagcctaaatctatggggcgggatggtcgtttgaa
+2209535/1
CCCFFFFFHHHHHJJJJJJJJJJJJJJJJJJJJJJJFDDDDCCDDDDDDD
@4250193/1
tgctgggcctcttgtatgcgaaggtgttgaggcgcttgtggtggtgcacg
+4250193/1
CCCFFFFFHHHHHJHIJJJJHHIJEGFHIIIJJJJJJJHIHJJJHIJJJH
@7864674/1
ctctcatgtcccatactccttgatttggtaaagcttgctgcccgcctaac
+7864674/1
@@@FFDDDHGFHDGGIJIEICHHGHICHHGIJGJIIIIIG<D;@GBHIFH
@3275963/1
cggcggcgatggacggcttcttgttgtcgcccgccggcgg
+3275963/1
@@@DDDDDFHDA>DGEG>BF7=77C@=?6ADBBC6;;650
@6351454/1
gtggattttaatgttattattacagcatacataataaaattagaggaagt
+6351454/1
@@@FFDFFHGGHGFHEHIJGIIJGHGGJIIJJJGIIJJJIIIJIIGGIHB
@7864704/1
ctattaacattatcatcgttctcagcatggtaagaaggtggcggccagaa
+7864704/1
CCCFFFFFHHHGHJIJIJIJJJJJJJJJJJHIIJJJIJIJIIIIJJIIII
@5780633/1
gtgcctgataagcccagacctagcccaaattcttcttcttcagccggctt
+5780633/1
?=?DDDBDHBCFBFH@ECHHDHIDDADCBGIIIDD?FFHIGGIBHDHEIB
@6351481/1
tgtttatattagttggtgaatacggtctaaccgactaatgtaaatgcgcc
+6351481/1
CCCFFFFFHHHHHJJJIGIJJJJJJJJJIJJJJIJJIJJJJJIJJJJIIJ
@6351737/1
ctttagaagtatgtttttagctgtcatctggttcatacggcgcgcggtcg
+6351737/1
CCCFFFFFHFHHHHJJJJIJIJJHIIJIJJICFCHJJJJIJIGIJJIEHF
@5258748/1
caggaatatcaccggctcgttgaacaccttaggacgaagtgatggcacca
+5258748/1
CCCFFFFFHHHHHJJJJJGEHFEIEIIJGIGGJEGHGGE7BBCGHCHGH=
@4250810/1
ggactattagacaattaaacttatcgatctaaaacacatacatgagttgc
+4250810/1
CCCFFFFFHHHHHIJJJJJJJJJJJJIJJJJJJJJJJJJJJJJJJJHIJJ
@656605/1
gcacttggttcgtcttttgaagattcagatattgatagttttttcattcc
+656605/1
CCCFFFFFHHHHHJJJJJJJJJJJJJIJHJJJJJJJJJIJJJJJJJJJJJ
@656632/1
gtctccttccgtcttgggtgaggcataacggggtgggttttacagactag
+656632/1
CCCFFFFFHHHHHJJJJJCGHIJJJJJJJJJJJ?DHI<FHIJJJJJJJHH
@7865205/1
gtggcaaaggtagtaagtcagctgttccacttcatcatcagggatcttgc
+7865205/1
@@@FFFFFFFADFAEGG@IHHJJIFHGIIIIIGHIIGGHC@GEHGHIAFB
@1182420/1
atcactcttatatgggcagcccgaacacggttaccgggaattttgtttgg
+1182420/1
CCCFFFFFHHHHHJJJJJJIJJJJJJIIIGGHIIJJIJJJJJJJJGGIEH
@5259112/1
gacgatttcaccagtggtcttcttgaacttcttcaattgacgcaagaagt
+5259112/1
CCCFFFFFFHHHHIGGIFEFHEHHGCDHIIIJJIJIJJJIAHGB@FGIJ<
@6352576/1
tcttgggtgaggcatagcggggtgggttttacagactagaacccaccccg
+6352576/1
CCCFFFFDHHHHHJJJJIJJJJ?DHI;EHJJJHHHHHFFFFFDDDDDDDB
@657459/1
gcatgatttcttcttcagacattgctgggttactttcttctgagctttcg
+657459/1
CCCFFFFFHHHHHJJJJJJJJJJJJJJJJHIJJJJJJJJJJJJJJJJJJJ
@1182978/1
gtcctttctaaggttctaaactatatctgtaccaaatttcaaccaaatcc
+1182978/1
@@@FFFFFHHHGGEFHIIIJJJJJJJJJJIIJIJJJJJJHJJJJJJGJIJ
@6353059/1
ccaatatgtgttaaaataaaaatccatttcattgttctcattcgcgtact
+6353059/1
CCCFFFFFFHHHGJJJJIJJIIJJJJJJJJJJJJJJJJJJJJJJJIJJJJ
@7372310/1
cacctgtggccggcggcacgcagacgccttgatgacctccactttgatga
+7372310/1
CCCFFFFFHHHHHJJIJJJIJGIIGGHHHFFFFFEEEEEDDDDDDDDDD@
@6353271/1
gtagcactgagtgacggcacctccgacactgaggtcacggtactcgcggt
+6353271/1
@@CFFFFFGFHAFIIJIIIJJJJIIEHIJJCIGIDCGGIICHIEGHIHF9
@5259837/1
gtacgtgtgtatgtcactgaacttctcttaaacgactggaccgattttga
+5259837/1
@@@DDDDFHDDHHJGGGHDHEGHGIJGHHIGGGHIJJD@?BGHJGIJGH=
@2735614/1
ggatggagtgagcacgggctctgtgcctggctcccatgtcacggtagcac
+2735614/1
@<@BDDBDHFFHGEGHBGBGCFGFGIIIHEGHEDHGEBFEEDHGIA@DCF
@5782185/1
cctaagtgagtatacatctattaaattcaaacgcagagctcattatgttg
+5782185/1
@@@FDE?BFHFHHGGIIGIIJIIJIJIJJJJIJJJJDHIIGEIIJIIFIG
@2735797/1
agcatacataataaaattagaggaagtaggtgctgggcctcttgtatgcg
+2735797/1
8@;DDDDBFDDBC:A:<?FEEHEDDFGAHC<AEGFFIIIIFFFEFCFEDA
@1714634/1
agcatacataataaaattagaggaagtaggtgctgggcctcttgtatgcg
+1714634/1
@CCFFFFFHHHHHJJJJJJJJJJJJJJJJJHHIJJIIJJJJJJJJJJJJJ
@7867616/1
agttactaatggagtcgaaacaaactcgtcgtaacactccacatccaaca
+7867616/1
@@BFFFFFHHHHHJGGIJJJJIIJJJIJIJJJJJJJJJJJJJJIJJJJJI
@1714893/1
cggcgatgagagcccacgatgtaagtgcttc
+1714893/1
8?@DD>@?DF<FF;C?G8?:8:C:F:C?FF9
@2736314/1
cggcaatttccgagagcagttcgtgtgataccaataacatgaacaccctg
+2736314/1
CCCFFFFFHHHHHJJJJJJJJJJJJJJJJJJJJJJJJJJJJJJJJJIJJJ
@7868000/1
gcgtcggttgcggaatcagcctcgcgggtgggtctggcatggtgcct
+7868000/1
CCCFFFFFHHHHHIJJJJJJJJJJJIIJBHFFBEEEDDDDDDACDDD
@4771490/1
gtagctttctttagttttaagttagttttcatcttaagttcggaaagatt
+4771490/1
CCCFFFFFHHHHHJIJJJJJJHHJJHJJJJJJJJJIJJIIJJJIJJJIJJ
@4771557/1
ggcgcttgtggtggtgcacgcgcttgggcagagggaatctgattgtgctg
+4771557/1
CCCFFFFFHHHHGHIIJJJJJJJJJJJJJJJJJJJIIJJJJJJJIIJJJH
@4772013/1
gtaagaaggtggcggccagaatctagacatgcacagctcttgcagccatc
+4772013/1
CBCFFFFFHFHHHJJIJJJJJJJJJJJJJJJJJJJJJJJJJJJJJIJJJJ
@7868527/1
gtcctttctaaggttctaaactatttctgtaccaaatttcaaccaaatcc
+7868527/1
CCCFFFFFHHHHHHHJJJJJJJJJJJJJJJJJJJJJJJJIJJJJJJJJJJ
@6836684/1
gtaactattaaaaagtatatatataaccttagtctctgagaaaaaaggta
+6836684/1
@C@FFFFFGHHHDHGACBHIJIIHJIJGGIGIHHGIGGGGGIJGJJEC9E
@6836970/1
cgcaagaagtaccagaaacgggacttagccacaatctggtctggagagaa
+6836970/1
C@@DFADDDCDFHIGIEHIGIIIIIGG@FBGFGGIIIIGI@FHIGGDAGH
@4252143/1
gtcacggtagcactgagtgacggcacctccgacactgaggtcacggtact
+4252143/1
CCCFFFFDHHHHHJJJJHIJJJJDHIIJJJJJJJIJJIJIHIJJJJHIHH
@7869555/1
gtcgcaagatagtgagacattcactttttagtcataatcttcagatactc
+7869555/1
CCCFFFFFHHHHHJJJJJJJJJJJJJJJJJJIJJJJJJJJJJJJJJJJJJ
@5260710/1
ctcatctttagcacttggttcgtcttttgaagattcagatattgatagtt
+5260710/1
?=@BDADB<C4CBFCCA3<<FEAFEEE@?;CBHIEHHG>DEHGEGC@909
@6356881/1
gccgctctaggcagcaaacagttcatccttgaacttatgttttttacttc
+6356881/1
BCCFFFFFHHHHHJJJJJIJJHIJIJJJJJJIIIJIJJJIGIIJJJIJJH
@659071/1
gacctcacagggtcactcccagcttcgggaaattgctgcacgaaccggag
+659071/1
CCCFFFFFHHHHFHIJJJJJJJJJJJJJJJJJJJJJJJJJJJHJJJJJHI
@7869935/1
caataaactattggcgattcatacagtcgaattacatgacatcaagcttc
+7869935/1
CCCFFFFFHHHHHJJJJJJJJJJJJJHIJJJJJJJJJJJJGJJJJJJJJJ
@659231/1
tgggcctcaaaaagtcacgtttatacatttttttttaatttttgtgttac
+659231/1
CCCFFFFFHHHHHJIHIJJIJJJJJJJJJJJJJJJIIFHIJJJGGDHECD
@2736843/1
gtcaccttccatgcaaaatcttatcatgcaaattgttacatttatattaa
+2736843/1
CCCFFFFFHHHHHJIIJJJJJJJJIJJJJJIIJJJJIJIIJJJIIJJJJI
@2736880/1
tgctgggcctcttgtatgcgaaggtgttgaggcgcttgtggtggtgcacg
+2736880/1
?@@DFFFFHHHHGICFHIIIGEGHCGGIHEIIIIIGIICGGIIEFH@EHH
@137954/1
gaagaaggccagcgacctggagaagccggtgctctggcaggagatgcctg
+137954/1
CCCFFFFFHHHHHJJJJJJJHJIJJJJJJHIJJJJJJJJJJJJJJJJJHH
@7870673/1
caatatattcgtgaaaaccgcatccaactcggatcagccgtttctg
+7870673/1
CCCFFFFFHHHHHIJIJJJJJJJJJJJJJJIJJJJJJJJJIJJJJJ
@6357820/1
agcgagactcataacgcagccagatgccaaagttcttgatcttcactggg
+6357820/1
@@CFFDDDHHHHG>GGIGEHIEGEHGHIGIBFBDGFHCHGHGIGIGIDDA
@7870871/1
gtcacggtagcactgagtgacggcacctccgacactgaggtcacggtact
+7870871/1
@CCFFDFDDHHFHIIEHFFHIJJIIJJIJJJEIJJJHIGGDGHIIIHGEE
@7374733/1
cagttcttcatctgatcaaacgctattaattcattagcgaaaaacttatt
+7374733/1
CCCFFFFFHHHHHJIJJJJGIJJJJJJJJJJJJJJJJIJJIJJIJIJIJJ
@7374904/1
cggtagcactgagtgacggcacctccgacactgaggtcacggtactcgcg
+7374904/1
BCCDDFFFHHHHHFHIJJJJIJJJJJJJJJJJJJJJHHJJJJCGHIJJJH
@7374932/1
ctcgatctcaatttaaagataagatctgcgacctcgagcgacgaatcaca
+7374932/1
B@@FFFFFDGHHHJJJIJGIGIEJIHJIJJJGIIHIGGIJIIGGJGJGFF
@2737642/1
ttgtaaaacatcgcactgttcaagttagaaaagactattcgagtaaagga
+2737642/1
@CCFFFFFHHHHGIJJJJJJJJJIGIIIGJJJJJJJJJJGHIJFHGIIJG
@1185296/1
gattttaataaatatacgtaaacaaa
+1185296/1
@@@DDDDDHHHHD@HEDH?FBDH<9F
@7375267/1
ccagtattattgaaccacatctcaggatgtagtctcctagggtgactctg
+7375267/1
@@BFFDFFHHHHHJJJJJJJJJJJJJIJIJIJJJJJJJIHJJFGIIGIJG
@7375426/1
ccgcaatgttggagcttggtacaaagcaaaggtcgggcagttcgtcaaca
+7375426/1
?=@DADD?CDHDHHIBFBGHBB<A?<A<?FGI:C?@?@77089BHHAHC;
@7871962/1
gctcgttgtggcgcgccttgtcttgtagaagagtgatctgctgttcttct
+7871962/1
CCCFFDDEFBHHHJJJJIIJHIIIIHIJIJJGG?BFIIJJJJJIJJIIJG
@5784208/1
ctatatgaaacgcgagtggggccgtcagaacctgatagaaacggttggcg
+5784208/1
@CCFDFFFHHHHGIGG@FAGIIIJFHIIJIGGIIGGIGIIIIIJ;??BDD
@1185697/1
gacgctcggacatttcaattttatttagttggtcttggttgaacggaact
+1185697/1
@?@DFFFDDHFHBGHGAG<FEHEHHHGFGHHE1?FCGG:BFHIGIIEGG<
@2738333/1
catcaatttatcttcaaatgacgacaccacagttccagtctcaggcacat
+2738333/1
CCCFFFFFHHHHHJJJJJJJIJJJJJJJJJJJJJIJJJIJJJJJJJJJJJ
@5262568/1
cacgggctctgtgcctggctcccatgtcacggtagcactgagtgacggca
+5262568/1
@CCFFFFFHHHHHJJJJIJIJJJJJJJJJJJJGGIJJJJJJJFEHJJJJJ
@6359424/1
cggcgatttaatttttttatgtttttattatgcaattcatgttt
+6359424/1
?;?DD:<<:<2<A<<:1@E<?11::???9:?9??990B<990?8
@1717199/1
ccacagttccagtctcaggcacattgccattagtagactgatcagccgga
+1717199/1
@CCFFFFFFDHHAFEHEDGHEIIJIIIJHIJJJHGIIIJDHHJIGIIII<
@3278643/1
ctttggtttacgttccagttctcgattatcgaatttttcgccatgagtaa
+3278643/1
@C@FFFDDHFHHFIIJJICBFHIIGIGGIGGIGIIGICHIJJJIJJF@BD
@6360237/1
cgaggacatgtccaggtcgtcgcacaccatcgactgggtgcggttgttca
+6360237/1
CC@FFFFFHHHHHDGHEGIIJJJJJJIJJIIICGIJIJBGIIJGGHHHHH
@1717909/1
cgcagccagatgccaaagttcttgatcttcactgggctcttctctgggat
+1717909/1
CCCFFFFFHFHHHIJJJJIJJJJJJJJJJJJJJJIIJJJJJJJJJJJJJJ
@1717931/1
gtttattttgtttttctctgtgatctgtttcttggcatctatagatgtcg
+1717931/1
@BCFFFFFHHHHHJJJJJJJJJJJJJJIJJJJJJJJJJJIJJJJJJJJJJ
@3279181/1
tggccggcggcacgcagacgccttgatgacctcc
+3279181/1
@@@DDD6DAFADAEIFF@F<F4@AAAE7?@D@D2
@7377228/1
ctgtttcttggcatctatagatgtcggtggcgcacagggcacgcttgcgc
+7377228/1
CCCDFFFFHHHGHJJJJJJJJJJJJJJHIJIJJJJJJJJJJJJIJJJJJI
@7377297/1
ccaagactggagctcctgctggagatgtgggtgtagctttaaggggatct
+7377297/1
CCCFFFFFHHHHHJJJJJJJJJHIGHIHIJJFHGHIJJJJIIJJJJHHJJ
@7377345/1
caaagatctttccttcttctcttttttctcctttcttttgcgagctgctg
+7377345/1
B@BAD2B=CDFFHHIJJJJJJJJJJJIJJJJJJJJJJJJJJJJJJJJJJJ
@1718320/1
cgatcatcactgtcgtgtcctttatacatttcggcatggcgatcatgtcg
+1718320/1
@@@DDDDA<FFDDDE<@CADHEHHB@H<?FD>GEG@0?BCD>:DG9=F<B
@5784732/1
cttgttgttaagaggtgttacctgcaacttggccaggttagggccaacag
+5784732/1
CCCFFFFFHHHHHFJFGIIJJJJJJJJJJJJJJJJJJIJJJJJJJJJJJJ
@1718821/1
ctcagatacaccgtcacggaatacaaatatcttcttcggcaatctgcctt
+1718821/1
CCCFFFFFHHHHHJJJJJIJJJJJJJJJJJJJJJJJJIJJJIJJJJJJJJ
@7378110/1
gactgcttacttggacctgatccagtttatcttggggaaatgaggagtca
+7378110/1
CCCFFFFFHHHHHJJJJJJJJJJJJJJIJIJJIJJJJJJJIJIIJGJFHG
@5785096/1
tcttgtatgcgaaggtgttgaggcgcttgtggtggtgcacgcgcttgggc
+5785096/1
CCCFFEFFHHHHHIJEGHHIJJJJJJIJJGIJJJJHIJJJJJJHHFFFDC
@3280122/1
gtcaaattaaaaaatcacgtcgaacattctatgcttataccattaatctc
+3280122/1
CCCFFDFFHHHHGJIGIJIHIJJJJJJJJJJJIJJJJJJJJJJJJJJJJJ
@1719089/1
atccaagatagtattcaggtgcccactacatcgagatggtaagcctttca
+1719089/1
<BBDFFFFHHHFHJJJJJJHIJJJJJJJJJJJJJJJJJJIIJJIJJJJJJ
@6839611/1
agccagatgccaaagttcttgatcttcactgggctcttctctgggatttc
+6839611/1
?@@DFFDEDDHHHIGIIJJJJEHIIJIGGHIGGIGG>FGHGGI@GBDHGH
@660599/1
gtagcactgagtgacggcacctccgacactgaggtcacggtactcgcggt
+660599/1
CCCFFFFFHHHHHIJJJJJJJJJJJJJJJJJJJJGIJJJJHIJJJHJHFB
@2739803/1
ctgcaacagcttgagaatgcacgtacagttgcatagcgttctgaaccttc
+2739803/1
CCCFFFFFHHHHGJJJJJJJJJJJJJJJIIIJJJJJJJIJJJJJIJJJJJ
@3776566/1
gtttattttgtttttctctgtgatctgtttcttggcatctatagatgtcg
+3776566/1
?8?DDDDD?DADDDAEEE@FFE<FADEEFIII<CE>9?E?DDBDDII@DD
@661930/1
ctcgtgacgtcgtaagcgcgtgccgtgtttttaaatgcggggaagttgca
+661930/1
CCCFFFFFHHHHHJJJJJJJIJJJJGGHJJJJHIJJJJJJJDBDDCDDDD
@662199/1
cgctcatcgggaggtgtggcagcctccttgaccattttagatatttgttg
+662199/1
CCCFFFFFHHHHHJAFEEGGIIJJIJJJJJDHIIGIIIIJJJIIIJJHIG
@4253431/1
ctcataacgcagccaaatgccaaagttcttgatcttcactgggctcttct
+4253431/1
CCCFFFFFHHHHHJJJJJJJJJJJJHIJJJJJJJJJJIJIEGIIJJJJJJ
@4253610/1
agcatacataataaaattagaggaagtaggtgctgggcctcttgtatgcg
+4253610/1
@BCFFFFFHHHHHJJJJJJJJJJJJJHIJJHIIJJJJJJJJJJJJJJJJJ
@4254029/1
atgagtagctcctgcaccatgctgctcatctcgtgcactatctcttgtct
+4254029/1
CCCFFFFFHHHHHJJJJJJJIJJJJJJJJJJJJJJJJJJJJJGIJJJJII
@4254417/1
gccgaggttggggcggcgcgggcatgtgag
+4254417/1
@@CFDDD@CHFHHGIJIHFDDDBDDD>A>C
@2216389/1
ctggtctggagagaagatcctcatcttgtatagagg
+2216389/1
?@@DDBDDHHFDFA@A3FFBHGCHGCHDHDFIGG>;
@3778967/1
gtcgcaagatagtgagacattcactttttagtcataatcttcagatactc
+3778967/1
C@BFFFFFHHHHHIJIJIJJJJIJJJJJJJGJIIJJJJJJJJJJJJJJJJ
@3779019/1
ccgattgacatgaaacaaacactaaatgtaaatttaagcatcccacaata
+3779019/1
@@@FFFDAHHDFDIIGHICAHHGIG>BEHHIGHGHHGI9BG?DBGHI<FG
@3779179/1
ggcgtcgggtcacattacatactctgt
+3779179/1
@@?DDDD:F2@DBHAG<A:??FHEGHD
@7378807/1
caagcgattggcattacgattgtgacaagttttcgtgagccgtgattatc
+7378807/1
CCCFFFFFHHHHHJJJJJIJJJGIIJJJJGIJJJJJJJJJJIHIHJJGIJ
@4774662/1
gccaggccggggaacatgcggaacaaatgtatggaggacaggaactccac
+4774662/1
@@CFFFFFFDHHGGIIEIIJIJJJJIJJGIIJJEEIHIHHIJHHHHHHFF
@4774844/1
ggacgcgttaacatacgagatcttcgtgcggagataatattttaaagta
+4774844/1
?@?BDD>@@12CAG<<8<CEFGCFEF;??D:7<:=@FE;CDFEF;@=.=
@4775108/1
tgccaattcactgttcattacctgtgaaaactgcccctcagatacaccgt
+4775108/1
@@@DDDDD?CFHHCEBHDCAIBC?HED?BCGHICFGFFDDC?C@??DDDH
@141427/1
tagtaaataaataaatatatccgaggaaataaactttcttaaaatttcat
+141427/1
@@@DDBDDDHFDFEDGEHIJIAGEGE<FHGE>DDFHGGHGH@GIIIAGGI
@6362838/1
ttgtacaaaattgttatttaaacattgccaagctcacatttacatgtgta
+6362838/1
@@@DFFFFHFHHFHIGGGJJJEBHEGIFJIIGDGHJHAGIIGIIJDBFDG
@7379542/1
cgagaaagtctatcatgagaatctcttcgggatctttcatccttctc
+7379542/1
CCCFFFFFHHHHHJJJJJJJJJJJJJJJJJJIJJJJJJJJJJJJJJJ
@2217815/1
gtgctgggcctcttgtatgcgaaggtgttgaggcgcttgtg
+2217815/1
=@<AD83AFHBHHDHFHHHII1<C<?@GG99DGCEHHGEB=
@7379837/1
ctgtaatttttgtctttagcgaaatattccgcgacagatgtctttctagt
+7379837/1
@@@DDEEEHFGHHGEGGGGIGJIJGE>FIGIIJGFHEHIIGHGGIJGII=
@3281852/1
gcatcaagcaaactctggtgccttgggaagcctttgtgcgccacatcaat
+3281852/1
@C@FFDFADHHDDHIJGGCFHGIIIJIGGIIIEDHBGHJJIDIIJJJGHG
@4775641/1
cggggaagttgcaaaaaatattttatcgagtacctacattataattgcaa
+4775641/1
CCCFFFFFHHHHHJJJJJJJJJJJJJJJIJIJJJJJJJJJJJJJJJJIJJ
@7380071/1
ccttagtacacctaatgaggactatttggcgttactgcttaatactactc
+7380071/1
@CCFFFDFHHFGHJIIIIJGIGIGJIGIGIGFGHIJIJIJIIIJIIIIJJ
@5787102/1
cctacattaacatattatatgtatgtagttcattgtaaaaaaataatctt
+5787102/1
?BBDFDEFHHHHHJJJJIIEIJJIJJHJIJJJJJJGI>HHGJJJJGIGIJ
@1723761/1
ggctttttccagatccactcttgctccatgg
+1723761/1
@@@ADFFDHHGHHGCFHHGIGHIIIIIIGH>
@2218303/1
gggctcgctctccgaagggagcttgcggccgatgacctcatactccttca
+2218303/1
BBCFFFFFHHHHHJJJJJJJJGJJJJJJJJJIJJHJJHHHHHHFEFFFFE
@7380256/1
ccatcactcttatatgggcagcccgaacacggttaccgggaattttgttt
+7380256/1
@@<DADDDBFH<FEGE>AEFG?ABD?EC@HGIFHIIIGIAB;CDEHHDHF
@3282416/1
cgtacccatagcaacaagatcagcgact
+3282416/1
:?:BDDDDDFF<CAED@F:AHFIEE@::
@2218764/1
cactctagcacgtagttctcagcttccctgcaaagttaaccatcttgtat
+2218764/1
@@@DD?D?FFDFHBBGF4A:C>GHGB?;DEF@?DG?BFHCG<DHBH?B<9
@6364289/1
caaaacaattcattttaggttcaagttaa
+6364289/1
;?@DDDDA>:AFFE<C:?:C<33<33<?D
@3282905/1
tgggcctcaaaaaatcacgtttatacattttttttttaatttttgtgtta
+3282905/1
?@@DFDDFFFFGDGHIGHH@?GIJJJIIGGIEIJJJJIGCIHEE86?BDF
@6364591/1
acctcacccagggcgggatatggaattttaatttatgccccctttaaaaa
+6364591/1
CCCFFFFFHGHHHJJJJFHGIJJGHGIIIFGIJJHHHHHHFFDEEEDEDD
@6364709/1
gatccactcttgctccatggtccaggagcag
+6364709/1
@@@DDD;DDFFFFIEIIED@<<F><;3AFGE
@6364730/1
gtccataatcattcctggaatccgtgtcgacggcgatg
+6364730/1
?@@DDA;?F4=4:C?9EFFEAFEB3AEF<DFE@@DBFB
@4255578/1
ggacctgcaccatgcaccgccatgccatgtaccacgcctgggatgccacc
+4255578/1
CCCFFFFFHHHHHJJJJJJJJJJJJJJJJJJJJJJJJJJJJJJJJJJJJJ
@5788140/1
caccagtggtcttcttgaacttcttcaattgacgcaagaagta
+5788140/1
@?@?DDBDAHDDFAGHH>C3B:EH>?4CBFHGGIF8@:B;F?D
@7876024/1
ctcgtgttcttcaatgggttcacgttaaaaccaacaacgaaatcgtgttt
+7876024/1
@@?DDFFFHFHHHJEIJFFGIIIJGHGIHIIIJIHIJJJIGIIBHHEGII
@664145/1
cctgtccccatctgaggaatagtattgttaaatcaaaccaaatatgctat
+664145/1
CCCFFFFFHGHHHJ<FHIJJJJIJJJJJJJIJJJIJIIJJJIJJJJJJHI
@7876690/1
gcctcttgtatgcgaaggtgttgaggcgcttgtggtggtgcacgcgcttg
+7876690/1
BCCFDFFFHHHHHJHIJJEGHHIIJJIIJJJJIJJIFGGHHIHIJJHFFD
@7876828/1
gtcttttgaagattctgatattgatagttttttcattccctgcagagctt
+7876828/1
CCCFFFFFHHHHHIJJJHIJJJJJJJJHJJJJJJIJJJJJJJJJJIJJJJ
@665882/1
cccatgtcacggtagcactgagtgacggcacctccgacactgaggtcacg
+665882/1
??@DDDDDFFFD<CEEFECFI9FF<?FA?8??DBFAGBBAFC==F7@DCB
@3781306/1
gtgctgggcctcttgtatgcgaaggtgttgaggcgcttgtggtggtgcac
+3781306/1
@@@DFFFFGHHGFIJGIJGIIACGH?EFHGIGIHGJIIJJJJJJJBEHII
@666015/1
gagagaagatcctcatcttgtatagaggaggcttgggctcgctctccgaa
+666015/1
C@CFFFFFHHHHHJJJJJJJIJJJJJJJJJJJJJEHIJJJJJJJJJJJJJ
@1726663/1
gggtgcgtgcaggatcctcgtcattgcctggcatacaaggcaaagcaccg
+1726663/1
CCCFFFFFHHHHHJJJJIJJJJJJJJJJJJJJIJJJJIJJJJJJJJJJJJ
@2741037/1
gtcgataccaaacccaaatatgtgattataatttttttgtctgtctgtct
+2741037/1
CCCFFFFFGDFDHIIJIGIIGICHGIIJJIJJJJIJJIIJJJJHIGIJJJ
@3283942/1
cagctaaatgactcgcttattttttgtaataactattaaaaagtatatat
+3283942/1
@@@DD>D>FHFDHGGIEF1CHHIEEFCBFGCDBBFBFBGDGADBFGGHGH
@2219141/1
gtcctttatacatttcggcatggcgatcatgtcgatggcttggtttattc
+2219141/1
@@@FFFFFHHHHHJIIJIIJJGGGHEHIGHGGHIGGGIIJJJIGHGIJJG
@1189764/1
ctcataacatcatgaaattaatgataatttaaatcattgaaaaataaata
+1189764/1
CC@FFFFDHHHFDIIJFBAHGGJGGGFFFFHBFAFDGI<CBGAHIIIJ>F
@3782510/1
gccactggcaatgtggatagctggacaaggcactggcaacgaccaatcat
+3782510/1
@@@FBDDDFFDF?<AE>FHDHCEGCGCADG<8CG;?DHGGG@A?.=B8.B
@3782616/1
gcctgttttggtagcggcggcgcggtccgtgtggagcatgctcgccatca
+3782616/1
CCCFFDFFHHHFHIJJIIGJIIHFDACBB?@<BDCDDDDDDDDDDDDDDC
@2219492/1
gacgatttcaccagtggtcttcttgaacttcttcaattgacgcaagaagt
+2219492/1
CCCFFFFFHHHHHJIJJJJJJJJJJJJJJJJJJJJJJJJJJJJJJJJJJD
@5268264/1
gtcttggttgaacggaactccaatcctttactcgaatagtcttttctaac
+5268264/1
@@@DBDDBFDFBFFFCBGF?3AFH>FEFGCBGFIFFGEF9:?4BDFGGEE
@142974/1
ctccaatcctttactcgaatagtcttttctaacttgaacagtgcgatgtt
+142974/1
@CCFFFFDHFHHHIIJJJIGHI?CFGIJHIIJEHIIHGCHICGGHGGHIG
@4776690/1
catacataataaaattagaggaagtaggtgctgggcctcttgtatgcgaa
+4776690/1
@C@FFFDDDHFFFIIIGIJJIGGIGHIJHIIIJJJJJJJIGIJJGIGIGF
@3285463/1
gggcttattctgcatacctgccatgcgctggtaagcgctatggactgccg
+3285463/1
@?<=?DDFFDDFFDHGHBCDFGHGICDGGEH1?FB?FEGH@F>BDFCHE6
@3285727/1
atggcgatcatgtcgatggcttggtttattcccatcagtttggagttcac
+3285727/1
@@@FDDDDDFHHHJIJJBHEGGHHEDHADGFGGHHDBGDDGGB?DDDFII
@5789865/1
gccagccttaacgtacgactccaacgccccctggcgtaaaataacgtcaa
+5789865/1
CCCFFFFFHHHHHJJJJJJJJJJJJJJJJJJJJJJJGGIJIJJJJJHGHF
@3285854/1
ctttcttttttggtggcttccccattttgacagcgtcttacttcacgtgg
+3285854/1
@CCFFFFFHHHHHEHIIJIJJJIJIJHJIJJJGGIBFIIJIGIFGIJFGI
@6366726/1
cacagggcacgcttgcgcatgacatctatacatgccattggcgttcaaaa
+6366726/1
CCCFFFFFHHHHHJJJJJJJJIJJJJJJJJJJJJJJJJJJJJJJJJJJJJ
@6841817/1
cctccttgaccattttagatatttgttgttcattcaactgtcttgttaat
+6841817/1
CCCFFFFFHHHHHJJJJJJJJJJJJJJJJJJJJJJJJJJJJJJJJJJJJJ
@6366854/1
ccttgagctggtctccagcctctgtatactcgtccacttccatcttctat
+6366854/1
CCCFFFFFHHGHHJJIJJJJJJJJJJJJJJHIIJJJIHJJIJJIJJIJJJ
@6841951/1
tttttttttatattttttttaagtaatttccacgctgggaaaattacact
+6841951/1
@@@DDDDDFHFBFGIDHIIEHEG=BGBGIGIIGIIIGBHHCBCDECCCCC
@6367033/1
ctccgattgagtttgtgatggtgcctctgtaggagtttcgggctcgggtt
+6367033/1
CCCFFFFFHHHHHGIHIJJJJFHGIJJJJIJJJJJHIJJIJJJIJJJJ=F
@668757/1
ctcattttaacacatttcacattgaaaaataggtcaaaaccttcattatg
+668757/1
CCCFFFFFHHHHHJJJJJJJJJJJJJJJJJJJJHIIIJJJJIJJJJJJJJ
@1729744/1
gcgttgtctaacgtcggattcagttcggaacatagaaatttgtgtaaccc
+1729744/1
??@ADDDDHFHHHHHIECBFHCH1?CGG8?@GCHDHGGIGG>DGCCFGE=
@7384153/1
ggatggagtgagcacgggctctgtgcctggctcccatgtcacggtagcac
+7384153/1
CC@FFFFBFHHFHJJIIIIGHIGGHIIIIIGIIGIIIIIGIJJJ;CGGGG
@7384296/1
gtcacggtagcactgagtgacggcacctccgacactgaggtcacggtact
+7384296/1
C@CFFFFDFHGDHHJIICHHIIGIIGJIJJJIIJJJIIJJCHIIJJHIHH
@669567/1
gctcgctctccgaagggagcttgcggccgatgacctcatactccttcaac
+669567/1
?@@DFFFDHHHHAFHGGGGGHIIIEGGAEHHG;CFGGGIGEHHHGFHHD@
@7384348/1
ctcatcttgtatagaggaggcttgggctcgctctccgaagggagcttgcg
+7384348/1
CCCFFFFFHHGHHJJJJJJJJJJJJJIJJJJJJJJJJIJJJJJJJJJJJJ
@1730533/1
gtggtgcacgcgcttgggcagagggaatctgattgtgctgttgtggaact
+1730533/1
BCCFDFFFHHHHHJJJJJJJJJJJJJJJJIJJJJJIJJJJIJJHGIIJJJ
@6842994/1
gtcgatatgtggatgtagctgccattatgtagactgttgtgttgaccaat
+6842994/1
@@CFDFFFHFFHDGIIJIGIIGGCHGIIIHFHGIJJJJJFGHIIGHIEGH
@6843140/1
ctggatggagtgagcacgggctctgtgcctggctcccatgtcacggtagc
+6843140/1
?@@?ADDFBHFFFIIIJJBHIIJJJGIIIAHIJJJJJIIIIIJIIJFGHI
@3783454/1
gtaagaagttgatatcttctggagtggtcattttgtctgtgatggcagta
+3783454/1
CCCFFFFFFHGHHJJJJJJJJJIJFGGHHIJJJJJJJJJHIJJJJJJJHH
@5268675/1
ctccgattattattatacttatacatcaaataattgtcaacgatttattt
+5268675/1
CCCFFFFFHHHHHJJJJJJJJJJJJJJJJJJJJJJJJJJJJJJJJJJJJJ
@4258388/1
gtcctttctaaggttctaaactatatctgtaccaaatttcaaccaaatcc
+4258388/1
CCCFFFFFHGHHGHHJJIHGJJIJJJJJJJJJJJJJJJJJJJJIGGIIJJ
@1731333/1
cgtcactctgttgcgaatatatgaagcgtgagacaatgcctccaata
+1731333/1
:=::BDB;ADAA?E?1CC<A<A<9FA<FGDBB9990??;?BGIA??F
@3783849/1
ctccaatcctttactcgaatagtcttttctaacttgaacagtgcgatgtt
+3783849/1
@@@;DDDFBAFHDBHGIIICCHCHGCHIDHHIICGGHGIHBCFEE>FG?B
@2220872/1
gccgtcagaacctgatagaaacggttggcgttaggtatatacaagaacaa
+2220872/1
BCCFDDFFHHHHHJJJIIIIIGGGGIJJJJIJJGJGHIJJJIJJIJJJJI
@2221421/1
agcgagactcataacgcagccagatgccaaagttcttgatcttcactggg
+2221421/1
@@BFFFFFHHHHHJJJJJJJJJJGJIJJJJIJGHIJJJIJJJJJIIJIIG
@3784551/1
tgctggagatgtgggtgtagctttaaggggatctgctgtctgtggagctg
+3784551/1
@@@FFEDDHHGCFHAGEHIDHHIGFIGIA@@GHIEDFHIGIGH@G?FDHF
@2742915/1
ggggatctgagaatggttttgattcacaattttgtccgctggacaatgtt
+2742915/1
BCCFDFFFHHHHHIJJEGIJJJIJJJJJJJJJJJJIJJIIIJJJGICFFH
@3784977/1
gtatactcgtccacttccatcttctataaatctgttaa
+3784977/1
@@@DDDDD;FFCDBEF<A:A:C:AFHCHB<<CGC?EE<
@3785755/1
cgccaattcactgttcattacctgtgaaaactgcccctcagatacaccgt
+3785755/1
@CCBDADFHHHHDCFBEEBBDHEHI@?A@CEHH>?CGDHCCBDGIIIIII
@2743944/1
catcaaatacaggttttagtgcgccaaatattttattgtaacaatgaacc
+2743944/1
@@@DDD?DF>FHHFGIIFIHIIIIFIDGGEGHIIEGIICHIEGIIGHIBH
@2744075/1
cgatttcaccagtggtcttcttgaacttcttcaattgacgcaagaagtac
+2744075/1
CCCFFFFFHGHHFIIHGIIGIIIJJIIJJIJJGJJJJJJJJJGGGGIBG@
@4777501/1
gtgtggcagcctccttgaccattttagatatttgttgttcattcaactgt
+4777501/1
B@@DFFFFHGHHHIIJIJJJJJJJJJIJJJJJJJIJGIIJJIJJJIGIJF
@3288633/1
tagcagcttcatccagaggcaagcgctccaagttgcttggaggcttgggc
+3288633/1
CCCFFFFFHHHHHJJJJIIJIIIIJJIJJJIJCHIIJJJIIIJJIIGIJI
@3288785/1
gcgcgttctcatgtaatttttaatgttttccaaatcgacgactcctgtgg
+3288785/1
CCCFFFFFDHGHHJJJJIIJJIIJJFIIIGIIIJJFHIJGIIJIGIIHIG
@2744476/1
gtagcactgagtgacggcacctccgacactgaggtcacggtactcgcggt
+2744476/1
@@@DFFFFG8DFFCIGEGDDFGIGGGGDGIHDFFB@FHII;BFA@CEHFF
@3786708/1
tgtagctttaaggggatctgctgtctgtggagctgatgcttgctgggcct
+3786708/1
@CCFFFFFHDHHHJJHGHIIJIIEHGIHIJFIJIIIGIIJJJJIIJIJJF
@3786864/1
cagctgttccacttcatcatcagggatcttgccgtcattgcagacggtgt
+3786864/1
@C@FFFFFHFDHHIEGIHBHIIJIDBGHHIJJJJIJEIIJHGIBHGG7B7
@7384564/1
ctgttgtggaactgcttcacctgtggccggcggcacgcagacgccttgat
+7384564/1
CCCFFFFFHHHHHJJJJJJJJJIIJJJJJJJJJJJHHFFFDEDDDDDDDD
@6368867/1
gtcacggtagcactgagtgacggcacctccgacactgaggtcacggtact
+6368867/1
@@CFFFFFFHFHHIGIGGGIHHHGGHIGGJIGGGHIIGIICC@FB@5=BC
@4258500/1
ggcacacaggcataatgccatattcaaatgggaagtggtgataaagataa
+4258500/1
CCCFFFFFHHHHHIJJJJJJIJJJJJGIIJJJJIJHIIFGHGIJJJJJJJ
@145461/1
ctgtttttaatttgtgctccaaattgtatctgacgacgcattgaatctga
+145461/1
CCCFFFFFHHHHHJIJJJJJJJJJJJIIJJJJJJIIJJJJJJJIJJJJJI
@4258949/1
gtgctgttgtggaactgcttcacctgtggccggcggcacgcagacgcctt
+4258949/1
CCCFFFFFHHHHHJJJJJJJJJJJJJJJJJJJJJJJIHHFFDDDDDDDDD
@2223409/1
aactatgtggttaaaaccaaaaatttgccggaagtctctattccacacga
+2223409/1
CCCFFFFFHHHHHJJJJJJJJJJJJJJJJJJIJJIJJJJJJJJJJJJIJJ
@2224105/1
gtatttttccaggataaaaagtaacctattttatgtccaggataataagt
+2224105/1
B@BFFFFFHHHGHJGEHIIIIHHJJIIJJJJJJIIJJIJIIIJIGIJIJH
@147008/1
gcacagctggtacgtcaggcactgcagctcgtccgacccgaagtggttgt
+147008/1
C@CFFEDFHHHDFGFHEHGEHDDHHIJJIJE??B@H@FHG<8AGCEEAEE
@4260075/1
gcttattctagcgataacaatatctaaatttatttaaattgtaaacaagc
+4260075/1
CCCFFFFFHHHHHIJJJJJJIJJJJJJJIJJJJJJJJJJJJJJJJJJJJG
@7387897/1
gtgctgggcctcttgtatgcgaaggtgttgaggcgcttgtggtggtgcac
+7387897/1
@@@FDDAD8CABDGHGDGHIIGGGG:CEFHHH@GHBGGEIII;@@AEEGG
@7388099/1
gcgcttgtggtggtgcacgcgcttgggcagagggaatctgattgtgctgt
+7388099/1
C@@FFFFDDBHAFIIJIIIGIJIGIIIIJJJJFIJIIGIJJGIEGIIGIH
@3289277/1
ggcgcgtttacattaggtcggtcaccgaaggcggcggccgcattcggttt
+3289277/1
@@@FDFFFHGFBHIIGI@EEGGHIGIJIGEGGIJJF?BDDDBDDDDD?BD
@672252/1
ccttcttctcttttttctcctttcttttgcgagctgctgccgaaagatta
+672252/1
CCCFFFFFHHHHHJJJJJJJJJJJJJJJJJJJJJJJJJJJJJJIJJJJJJ
@5793763/1
ttcataaataaaaaagttatgtcaaattaaagaatcacgtcgaacattct
+5793763/1
CCCFFFFFHHHHHJJJIJJJJJJJJJJJJJJJJJJJJJJJJJJJJJJJJJ
@6371407/1
tgtacacctgagcgagactcataacgcagccagatgccaa
+6371407/1
<@@?44ABDD;D8@E:?@@?<ABE>GB>FF3?GB>>9<GH
@2745271/1
ggtctggagagaagatcctcatcttgtatagaggaggcttgggct
+2745271/1
?;::BB:BDFA72<2A@CC>FF@AEH9?EDFFFI9E:1DAFFFF3
@6372186/1
gtcaatttaaagaatcacgtcgaacactattctatgcttataccattaat
+6372186/1
CCCFFFFFHHHHHJJJJJJIJJJJJJJJJJJJJJJJJJJJJJJJJJJJJJ
@5270878/1
gaagggttaggcaacctaatttcgtggattagtagctgtagcttcgtcag
+5270878/1
CCCFFFFFHHHHHJJJJJIJJJJJHIGGIJJJIJJJJJJJJJJJJJJJJJ
@3290213/1
cgatcttgttatacgtaaaacaaactcgtactaaggcctaagtacagtac
+3290213/1
CCCFFFFFHHHHHJJIJJJJJJJIJJJJJJJJJJJJJJJJJJJJJJJJJJ
@5271031/1
gtgtggaatagtgacttccggcaaatttttggtctcaaccacatagttcc
+5271031/1
@?@BDDEDFFD<CEDFHGIADHGE>FH>FGG:FBFGGGGGGGBBDHBFHG
@5271105/1
cgctcatcgggaggtgtggcagcctccttgaccattttagatatttgttg
+5271105/1
CCCFFFFFHHHHHJGHHIJJJJIJJJJJJJIJJJJJJJJJJIJJJIJJJI
@6372894/1
ggagagaagatcctcatcttgtatagaggaggcttgggctcgctctccga
+6372894/1
@@BDDFFFHHHGHJIGIJJJIJIJJJIEGIJJJCFGHGIGIIIGG@GHG<
@5271567/1
ccctgctattttttttatttttattttcaatgtacagacagcacttttct
+5271567/1
CCCFFFFFHHHHHJJJJJJJJJJJJJJJJIJJIIJJJJJJJJJJJJJJJJ
@7883733/1
aggtgctgggcctcttgtatgcgaaggtgttgaggcgcttgtggtggtgc
+7883733/1
?@CADDDFHFHFDGEEHFBHHIIBCFHHGFDFDHGIIEHI=HFACFCHDI
@4262251/1
ctcgcacgttggcagtaatagtacaagtgaaaagtcacttgccgatggta
+4262251/1
CCCFFFFFHHHHHJJJJJJJIHHIIJJEGIIJJJAGIJJIIJJJIJJJCH
@4780547/1
atggcttacatgctaaaactaaactactatacctgtgaaacgatcaacaa
+4780547/1
CCCFFFFFHHHHHJJJJJJJJJJJJJJJJJJJJJJIJJJJJJJJJJJJJJ
@4780628/1
gccagttataaagcatagcccgaagtgctattggcacacaggcataatgc
+4780628/1
@@@DFDFFGHHHHGGIIIIII@GIGGGIIIIGGIIIIIIIGIIIIHHIHG
@5271995/1
ctcacatgattcatccacaaattccaacccttgcgtttcaaaacaattca
+5271995/1
BBBFFFFFHHHHGJIHJJIJJJJIGJIJIIIJIJJIJIJIGJJJIJJJJH
@7884254/1
gcgttgatgtcgcaagatagtgagacattcactttttagtcataatcttc
+7884254/1
CCCFFFFFHHHHHJJJJJJJHIHIIJIIJJJJJJJJJJIJJJJJJJJJJJ
@3788219/1
gtcggacgagccgtgccttttattgcttggtgagacacgagataaaagtc
+3788219/1
CCCFFDDFHHHGHIJIGHIJJIJJICGIEH?DDGAFHFHIJIGGDCGIIC
@674481/1
ctacgatcatcactgccgtgtcctttatacatttcggcatggcgatcatg
+674481/1
CCCDFFFFHHHHHJJJJJIIHIJJJJJJJJJIJJJJIIJIIJJJJJJJJI
@3291883/1
cgcaatgttggagcttggtacaaagcaaaggtcgggcagttcgtcaacaa
+3291883/1
@BBFDFFFHHHGHJJJJJHHHIIJJIJJIIJHIIJJJJJJJJIIIIIJJI
@4781131/1
gcctcttgtatgcgaaggtgttgaggcgcttgtggtggtgcacgcgcttg
+4781131/1
@@@FFDFDACFDFIBGHIIGHGHIEHBHGGIIGEGHAFFFCCGIIIGFFA
@3788694/1
ctctgtgatctgtttcttggcatctatagatgtcggtggcgcacagggca
+3788694/1
CC@FFFFFFHHHFGIJJICH@HGIIJGIEFG4FFAEFGB?DGHIIHGCHI
@5794231/1
acgggattgcccatcaatttatcttcaaatgacgacaccacagttccagt
+5794231/1
@BCFFDFFHHHHHJJIIIJJJJJJJJIJJJJIJJJJJJJJJJJIJJIJJH
@5794466/1
tttgcattaaaataatgcccattttcacaggcaagggatcctaacttcgc
+5794466/1
@@@FDFFFFHFGFHGIIIJGIIGGEDHIGIIGGGJJIGIIJJJJGIJJJI
@5794736/1
ccacaatctggtctggagagaagatcctcatcttgtatagaggaggcttg
+5794736/1
CCCFFFFFHGGFHIIJIIGIIIJIIJJJJJJJHIIHHHIJJJJIHIIHID
@1192462/1
gtccggaacatcaaatatcttgacttggcaaagagttgtcgatatgtgga
+1192462/1
@??BD>DDH>FFBBFF>FEEHG<FHHGGI<DDG9D?CED<FEH=DE?FCD
@6846222/1
tggagaacaaatgtatttccttatgcatgataccgtatataacagaccac
+6846222/1
CCCFFFFFHHHHHIIJJJJJJJJJJJJJJJJJJJJJJJJJJJJIJJJJJJ
@3293112/1
gcgaggatgttcttggtggaggctgcggcggccagccgggcgccgccc
+3293112/1
CCCFFFADHFFHGIJJJJJJJJJJJJDGHGIEF<?;?/;B@B0985@B
@5795293/1
gtgctgggcctcttgtatgcgaaggtgttgaggcgcttgtggtggtgcac
+5795293/1
CCCFFFFFHHHHGJJIIJJJJHIJJCHGIJIIJIJJIJJJIIHGIHHIJJ
@6846896/1
ataggattgtttatcctgtcaactgaagcgacctgaggtggttcttcaac
+6846896/1
CCCFFADDFDHHBCFEFGHHGGIGCCCHIIHIGBG@BF08BFHEGHHGBH
@1193101/1
gggaatctgattgtgctgttgtggaactgcttcacctgtggccggcggca
+1193101/1
CCCFFFFFHHHHHJJJJJJJJIJJJJJIJJJJJJJJJJJJJJJJJJJHFC
@3790162/1
ctatttttttcgtaggtatttgcggtgaatttgtggcctggcgttgaggg
+3790162/1
<=??BDDD:D?FFHHFHD?DH>9FA:DHCFEAA?;BDA>=FHH;8@@=AA
@2226379/1
gcctcttgtatgcgaaggtgttgaggcgcttgtggtggtgcacgcgcttg
+2226379/1
CCCFFFFFHHGGHJGHHHAFCFFHJJGIGJJIGGIJJIFHIJJJJJGFFD
@2226403/1
accgattgacatgaaacaaacactaaatgtaaatttaagcatcccacaat
+2226403/1
CCCFFFFFHHHHHJJJJJJJJJJJJJJJJGHIIJJJJJJJJJJJJJJJJI
@7389613/1
gtttattttgtttttctctgtgatctgtttcttggcatctatagatgtcg
+7389613/1
CCCFFFFFHHFHHJJJJJJJJIJJJJJIIJJJJJJJJJJJJJJJIJJIJJ
@3790552/1
ctttatgattggttgcatattatggcaacatacacatttggttctattca
+3790552/1
@@@DDBADFHD:FBDBEHHIIGHH9CCFGIIEGEFEHHGIGFHGGHIDD@
@5795912/1
ctcatgtaatttttaatgttttccaaatcgacgactcctgtggctttcag
+5795912/1
CCCFFFDFHHHHHJJJJJJIJJJJJJJJJJJJJJJJJJJJJJJJJJJJII
@3790997/1
ctgtcatctggttcatacggcgcgcggtcgcctccttgatgcattgcgtc
+3790997/1
CCCFFFFFHHHHHJJJJJJJJJJJJJJIJJJJJJHHHHHHFFFFFFEDDD
@6847874/1
gatctcttgtatacaaattatttctaccatcaaatacaggttttagtgcg
+6847874/1
@?@DDDFBFADFHIGEIIBGIIIHEHGGIIIGHGIGIIIIGIII>DFEEG
@7390196/1
gcggtgaatttgtggcctggcgttgagggcaagttcatgcgtttttgctc
+7390196/1
@@@DBD?BHHHDCFAGHIICD@@GA@B;CACBBBD?F@GHIB6@GIEBGG
@6848071/1
ggcgcttgtggtggtgcacgcgcttgggcagagggaatctgattgtgctg
+6848071/1
CCCFFFFFFFHBFFCEHBGIIJIIIJJJJFIHGGIGIJJJJJJJJEHIIG
@6848322/1
attatgtttatcggcaatttcttcaagttgggcttggtaaggccttgcct
+6848322/1
B@CFFFFFHGHHHJJJGIJJJJJJJJJHIJJJJJJJJHIJJJJJJJJIJJ
@7390750/1
aggaaataaactttcttaaaatttcatttggtatacgcgaatttcgtttg
+7390750/1
@@@FDDDDFHHFFIIIIIIIGIGIGIIIIIIHGHGGIGIIIIIIIIGEHF
@674970/1
ggctgcagatgactgtgcatccttgctagtaagtcctgagccatagcaaa
+674970/1
CCCFFFFFGHHHHJJHIJJJJJJJJJJJJHIJJIGJJIJJJJJJJJJJJJ
@4781664/1
ggcacgtcttcatctttgtacagttcgcgagcgatctccgctgtagtcgg
+4781664/1
@@@DDDDD>FHH?:?AFG@HH>CCHHIGIGIHIIGGEGIHIAHF>E=D@:
@4264129/1
gtcgtcttctacttctgcttctggcacatcaggagaagttggctcctcaa
+4264129/1
CCCFFFFFHHHHHJJJJJJJJJJJJJJJJJJJJIJIJJIJJJJJJJJJJJ
@148327/1
gggtgcgtgcaggatcctcgtcattgcctggcatacaaggcaaagcaccg
+148327/1
CCCFFFFFHHHHHJJJJJJJJJJJJJJJJJIJJJJJJJJJIJJJJJJJJI
@148330/1
gtcgcacatcatattccaaggtagttactaatggagtcgaaacaaactcg
+148330/1
CCCFFFFFHHHHHJJJJJJJJHHJIIJJJJJJJJJJHHJJJJJJJJJJJJ
@675717/1
gtgcgtgcaggatcctcgtcattgcctggcatacaaggcaaagcaccgac
+675717/1
@?@ADDDDHFFHDGGHIIGIEHIIIEIIIIIGHIGBDGFHIEGGIGE<FH
@4265064/1
cttgtggctgtgacttgtagtcaaggtggagattttactatctttcaagt
+4265064/1
@@@FDDBFHH?FDHGIGBDEEHEHHI9CG;ECEEGGCHDHIBGFDBDGGB
@4265340/1
ggaacattcgactgatccggtgagggatgcgtgacgtcagcccctacgat
+4265340/1
CCCFFFFFHHHHHJJJIIIIEGIIGIIJJJJIJGHIIGIJIJJIJHHIGG
@7392148/1
gccagatgccaaagttcttgatcttcactgggctcttctctgggatttcc
+7392148/1
CCCFFFFFHHHHHJHIJJJJJJJJJJJJJJIJJJJJJJJJJJJJJJJJJJ
@4265557/1
caccaaaatattttttacgatttttgtctgtctgtctgtctgtccgtttg
+4265557/1
CCCFFFFFHHHHHJJJJJJJJJJJJJJJJJJJJJIJJJJJJJJJJJIJJJ
@149307/1
caccagtggtcttcttgaacttcttcaattgacgcaagaagtaccagaaa
+149307/1
CC@FFFFFHHGDDHIGIGEGIIGEEHDBHHHHGIGFHIIIIDGHIJJBGD
@676450/1
cttgttgttaagaggtgttacctgcaacttggccaggttagggccaacag
+676450/1
CCCFFFFFHHHHHJJCGIIIJJJJJJJJJJJJJIJJJHIIJJJJJJJJJJ
@6375730/1
gttctcagcatggtaagaaggtggcggccagaatctagacatgcacagct
+6375730/1
@@@FFFFFFHDBDFGHIIJJIEGGG<AG@DDEG@FHCECFEHIGA@DE@C
@6375803/1
gacgatttcaccagtggtcttcttgaacttcttcaattgacgcaagaagt
+6375803/1
CCCFFFFFDHHHHJHIJJJJJJJJJJJJJJJJJIJIJJJJJJJJJJJJJD
@149675/1
ggtacatctagagtataaaaaactgataaattccgtcactattctaggat
+149675/1
BB?DFFFFHGHGHGGIGGHGIGIIIIJJIJJJJIJJIJJJIJJJJHGIEH
@149878/1
aataaaattgtagaaaaggctgtctgtacattgaaaataaaaataaaaaa
+149878/1
CCCFFFFFHHHHHJJJJJJJJJIJJJHGJIJJJIIJJJJJJJJJJJIJJJ
@2747970/1
ggtcgctacagtcgtacttgtttgaaggagtctatgcaagcttactataa
+2747970/1
@@@DD?DDHGGHFGHIGFEHHHGGEAGHIIDHHGGIIGIIIIIIIIIIII
@1194376/1
tcgcacaatgcccgtggtcttcactagttggcaaatcgcgcgtatagaca
+1194376/1
?<?7DDDDHFHBFH@F@<CDHEFGGGIHG@CGFGIHGGIEGIFHEHADGH
@1194516/1
ccctaagtgagtatacatctattaaattcaaacgcagagctcattatgtt
+1194516/1
CCCFFFFDHHHHHJJJJJJIIIJJJIIJIIJIJJGGIGIJJJ@HIIJJIE
@3295043/1
gccagataccaaagttcttgatcttcactgggctcttctctgggatttcc
+3295043/1
CCCFFFFDFFHHHJHIJJJJJJJJJJJJJJJJJJJJJJJJJJJJIJIJJJ
@3295068/1
gtcctattttagttaattagtaatgtgcattgtaaaattctagacacaca
+3295068/1
@C@FDBDDDAFHCCBDCDGCIGGGGAEE<FHCCCHFAHA@GEB?FHBDFD
@3792345/1
cacagctcttgcagccatccaacaggattgcccatcaatttatcttcaaa
+3792345/1
@@@D::BBF?BF>?:?BEGF><FDF22?E;DEFD@DGCEFGGIGI<D<FF
@150772/1
gtcgaacattctatgcttataccattaatctccgcaactatttgacggat
+150772/1
@@@DFFFFHDFFDHDHHJIAFHHGIJCHCHIIGGIGHI?GHFGIGHFIF@
@1195429/1
cttcttagagcgtcccgtacccatag
+1195429/1
?@<D?D;4D<<DFE8@EFF@E?9BC3
@2749241/1
gtcaaattaaagaatcacgtcgaacattctatgcttataccattaatctc
+2749241/1
CCCFFFFFHHHHHJJJJJIJJJJJJJJJJJJJJJJJJJJIJIJJJJJJJJ
@151683/1
caggcatctgcaccaagactggagctcctgctggagatgtgggtgtagct
+151683/1
CCCFFFFFHHHGHGJJJIJJJJJHHIIIJJJIIIGF@GFFIIGFHIGHGI
@6850940/1
ggcagagggaatctgattgtgctgttgtggaactgcttcacctgtggccg
+6850940/1
C@@FFDDBD@DHHIGGHIEFHHDH?FGIHIGEFGGIEGGGGHIGIEGCHF
@3296846/1
gtagagccttagctgcggaatgcttagcttccttcttagagcgtcccgta
+3296846/1
@C@BD>DDBFBFDGGBAGDGEHGEHI@CEHGEHHIIFIGFCD@DFEGICB
@151849/1
ctcgtatgatgccgtttctgtaccaataggaacaatacttcgggcttatt
+151849/1
==@DBDDDFHHHHIIIIGIIIIID?BEEFHIFHIIIGIIIIIIIIIIGII
@1196571/1
cctgtgcaacccatttgatgctgacacgaaacactcggtccttac
+1196571/1
CCCFFFFFGHHHHJIJIJJIJIJJIIJIJGIJGGGIJJHGIGIJG
@677531/1
cctggttccacgttatattggacattaggaccgtcattgaacaatctcgt
+677531/1
?@7;DD;DDCF;<??EGEDE@3CG@A<FBHI@G?DGAG?:9?BFGDGEF?
@1737443/1
aatttttgtctttcgcgaaatattccgcgacagatgtctttctagtgcgt
+1737443/1
@CCFFFFFHHHHHJJJJJJJJJJJJJJJJJJJJIJJJJJJJJJJJJHHHH
@4266510/1
cttgaacatattcgtattaatgtatcacacctagcatcacaacgtcattt
+4266510/1
@@<D;A=2AFBFBE?EFF?AEI:A?CCHBF?9A:?C?DB?BG@DGIIDA?
@4266549/1
gtggagctgatgcttgctgggcctcagctgttggagctggttcagccttt
+4266549/1
CCCFFFFFHHHHHJJJJJJJJJJJJJJJJJIJJJJJJJJJGGIJJJJJJJ
@6376377/1
gtgtgatgttattaggaagtccaatatcgcatcgccaagaaactctaggc
+6376377/1
B@@DFFFFFHHGHJJJJIJHIIJJJJJJJIJJIJIJJGIJJJJJJJIHII
@3793014/1
ccacaatatattcgtgaaaaccgcatccaactcggatcagccgtttctga
+3793014/1
CCCFFFFFHHHHHJJJJJJJJJJIJJJJJJJIJJJJJJJJJJJJJJJJJH
@1737854/1
aggtgctgggcctcttgtatgcgaaggtgttgaggcgcttgtggtggtgc
+1737854/1
@CCFFFFFHHHHHJJJJIJJJJJGHIJCFGHIHIJJJJJJJIJJIIIIIG
@6852331/1
ggggttattgttatgtcgatgtcgaacccaaaaatgtaattaactttttt
+6852331/1
@@@DDDDDHAFF?EBGGHAGBHHIIE;GGDHIEIIGDFFHIEGIIIIIGI
@4267716/1
gtgagacacgagataaaagtctaattcagacgagtgcacaatatccgtgt
+4267716/1
CCCFFFFFHHHHHJJJJJJHIJJIJJJJJJJJJJHHIJJIJJJJJJJIJH
@7888482/1
ctgcaatcctgcctcacatgattcatccacaaattccaacccttgcgttt
+7888482/1
1=?DA=BAABFFFHJJJGJJGIJGGEIBHHIGIJJJIGIJGGIIJIIJFJ
@6853675/1
gctggacaaggcactggcaacgaccaatcatggacttttcttcaatatcc
+6853675/1
@@CFFFFFDHHDHIIJIGIGJIGHIJJJIGIGGHIJIJJJJIIGGIIJIJ
@5275926/1
gacacctcacccagggcgggatatggaattttaatttatgccccctttaa
+5275926/1
CCCFFFFFHHHHGJJJJJJJGIGIIJGIGIJJHHHHHHHFFFFFDCDDDD
@6853842/1
gtcttcttgaacttcttcaattgacgcaagaagtaccagaaacgggactt
+6853842/1
@@@ABDDD<BBDF@EFGG>EGE?F9CGD@F>EGHEDF@AFGGDD70@FGI
@6853996/1
ctacgatcatcactgtcgtgtcctttatacatttcggcatggcgatcatg
+6853996/1
@@@DDFFFHHHHHJGIJJIIFHIJJJJIJJJJJJJIJJJIHGIJJGHGGG
@2230710/1
atggcatcaagcaaactctggtgccttgggaagcctttgtgcgccacatc
+2230710/1
@@;DADDDF?CFFEADFIBHAHDCCHI?;EFDGBGF@:??9B@AE@@EF@
@1740486/1
gtcataatcttcagatactccaaagcattctgggctgcagatgactgtgc
+1740486/1
CCCFFFFFHHHHHJJJJJJJJJJJJJJJJJJJJJJJJJJJJJJJJJJIJI
@5798321/1
gctgtctgtacattgaaaataaaaataaaaaaaaatagcaggggttattg
+5798321/1
@?@FDDFFHDFFAHEGIIIIEIDHCG@EHEHIIGHHCGGGDGHB5AEIEE
@1199598/1
gcaatgtggatagctggacaaggcactggcaacgaccaatcatggacttt
+1199598/1
CCCFFFBDHHHHHJJJJHIJJJJIJJJJJIJJJJJJIJJJJJJJJJJJJJ
@2750640/1
ccaataggaacaatacttcgggcttattctgcatacctgccatgcgctgg
+2750640/1
CCCFFFFFHHHHHJIIJJJJIIJJJJJJJJJJJJJJJJJJJJJJJJJIJJ
@6377388/1
ctgtgatctgtttcttggcatctatagatgtcggtggcgcacagggcacg
+6377388/1
CCCFFFFFHHHHHJJJIIJJJJJJJIJJJJIJJJGHIIJJJJJJJJIJJJ
@5799170/1
ccgtcattcagatttgctgggctagt
+5799170/1
8;?BDDBDFHA8DFABFFEEGGBGCB
@3793917/1
gtgataaagataagtataggctcaaaacctaacgacatcaatcaccagct
+3793917/1
CB@FFFFFHDHHHJFHIIIJJJJJJIJHIJJIIJJJJJJJJJHJJJJIJI
@2750805/1
ggaagtaggtgctgggcctcttgtatgcgaaggtgttgaggcgcttgtgg
+2750805/1
@@@FFFFFGHHGHIIIIIIJJJIJJJIIJECGICGFGIJIIIHJIJJIIG
@4784129/1
cctgagccatagcaaacagccactggcaatgtggatagctggacaaggca
+4784129/1
CCCFFFFFHHHHHJJJJJJIJJJJJJIJJJJIJJJJJJJJJJHIJIIJJI
@2751291/1
gaggaagtaggtgctgggcctcttgtatgcgaaggtgttgaggcgcttgt
+2751291/1
@?@DFFFFH>?<CECE@FIIHGIIGIGHGIGBHGI??BFD<FDCBHHGAD
@678675/1
cacctgtggccggcggcacgcagacgccttgatgacctccactttgatga
+678675/1
CCCFFFFFHHHHHJJJJJJJJIJJIIHHHFFFFFEEEEEDDDDDDDDDDD
@5800400/1
ctcctttcttttgcgagctgctgccgaaagattagagtcgtcttctactt
+5800400/1
CCCFFFFFHHHHHJJJJJJJJJJJJJJJJJJJJJJJJFHJIIJJJJJJJJ
@2752156/1
ctcagtaggatggcaaagagacgaagcgcgcgttctcatgtaatttttaa
+2752156/1
@@@DDBDB<CADFH;GDE@F>BFDEE??@FGIAAEFGCHHEG7=@EEH=>
@2752248/1
gcccgtgcttttatacaatgcgttatagtcactttataaaggagttcctc
+2752248/1
CC@FFFFDHHHGGJJHIIJJIJIJJJIJIIIJIIJJJJJJJJGJHHIJII
@4785697/1
ggcaccaggatagagttaatgccgccaagtttgacgtttatcttcaagca
+4785697/1
CC@FFFDDDFHHFCHFHHHJHHEHIIIJGIIJJIG@DHGGIJIIJGDDGB
@6379576/1
cacacattttctggtcaccttccatgcaaaatcttatcatgcaaattgtt
+6379576/1
CCCFFFFFHHHHHJIJJJJJJIJJJJJJJJJJJJJJJJJJJJJJJJJJJJ
@7395465/1
ccgctttttactacatgcataaacatacataccgataccatacaccaaaa
+7395465/1
CCCFFFFFHGHHHJJJJJJJJIIJJJIIJJJJJJJJJJJJJJJIJJJJGJ
@2231452/1
ctttaatttgacataacttttttatttatgaaccgattgacatgaaacaa
+2231452/1
BCCFFFFFHHHHHJJJJJJJJJJIJJJJJJJJIJJJJJJJJIJIJJIJJJ
@2231577/1
ccaacagattgtttgagatgtttgtgaaactgcgacaccttgtggctgtg
+2231577/1
CCCFFFFFHHHHHJJJJJJJJJJJJJJJIJJJJJHJJJJJJJJJJJJJHI
@7395734/1
ctgggctgcagatgactgtgcatccttgctagtaagtcctgagccatagc
+7395734/1
?@@D?DDA;?DHFHDGGIIIIICFCBHCBHDHCCFH?FHGIE>GIBD?BB
@7395811/1
ctgtaatttttgtctttagcgaaatattccgcgacagatgtctttctagt
+7395811/1
@CCFFFFFHHHHHJIGGIGIJIJJJJJIIIIJJIIJJGIJFHIJJIJJI>
@6380260/1
ccgattgacatgaaacaaacactaaatgtaaatttaagcatcccacaata
+6380260/1
CCCFFFFFHHHHGJJJJJJJJJJJJJJJIIIHJJJIJJJJJJIJJJJJJJ
@2753162/1
agtaggtgctgggcctcttgtatgcgaaggtgttgaggcgcttgtggtgg
+2753162/1
@CBFFFDDHHHGHJJJJJJJHHJJJJIGIJDHGIJIJJIJJIJJGHIIII
@2232347/1
tgacacctcacccagggcgggatatggaattttaatttatgcccccttta
+2232347/1
CCCFFFFFHHHHHJJJJJIJJIJJJJIJJJJJHHHHHHFFFFFFDDDDDD
@6855523/1
gttattgttatgtcgatgtcgaacccaaaaatgtaattaacttttttttt
+6855523/1
BBCFFFFFHHHHHJJJJJJIJJJJJJJJJJJJJGIJJJJJJIJJJJJJJH
@6855745/1
ccctgcagagcttgcaaagcttgcaatgatctttccttcttctctttttt
+6855745/1
CCCFFFFFHHHHHJJGIIJJJJJJGFHHBHHGGHIJJJJJJJJJJJJJJJ
@1199981/1
cttttgaacgccaatggcatgaatagatgtcatacgcaagcgtgccctgt
+1199981/1
@@@FFFFDHHGHHEHEHGIIGHIIJJ@GGJJJJIJJ>H?G2?FG:.8BFI
@5277854/1
gccagttataaagcatagcccgaagtgctattggcacacaggcataatgc
+5277854/1
C@@FFFFFHHHGFHIHGBHGIGHHIJJJJJJIGIGEGGGGIIGIGIIJJG
@5277861/1
gttgaacggaactccaatcctttactcgaatagtcttttctaacttgaac
+5277861/1
CCCFFFFFHHHHHJJJJJJJJJJJJJJJJJJJIHIJJJJJJJJJJJIJJJ
@681290/1
gtcttcttgaacttcttcaattgacgcaagaagtaccagaaacgggactt
+681290/1
CCCFFFFFHHHHHJJJIIIJJIJJJJJJIJIJJHHGJIIJJJJJJGJJJJ
@5278033/1
gtctgtgcgcgctaatctcagaaacggctgatccgagttggatgcggttt
+5278033/1
@@@FFDFFFHHGHIJIJJJGIIIJIJJIJIIGIHG1:7BFHH;FEIHAHB
@6856415/1
cggtggcgcacagggcacgcttgcgcatgacatctatacatgccattggc
+6856415/1
?@@DFFDFGFHHHIJIJIJJJJJIGHIJJIIGIIJIJJJGGGGJIIJIIH
@5278261/1
ctcccatgtcacggtagcactgagtgacggcacctccgacactgaggtca
+5278261/1
CCCFFFFFHHHHHJGIJJJJJJJJHJIJJJJIJJJJJJJJJJJJJJJHII
@6856797/1
ccattatgtagactgttgtgttgaccaataatgggttaatcagactatag
+6856797/1
BCCFFFFFHHHHHJJIJJHHJJJIIIIIHIIHIJJHHJJJJIJIIIIIIJ
@6856803/1
ccttgggaagcctttgtgcgccacatcaatgttgataaaggctttattgg
+6856803/1
CCCFFFFFHHHHGJJJGHJGGGHIGGJJIJIGHIGGIJGGGIJIJJJJJJ
@155014/1
gggttattgttatgtcgatgtcgaacccaaaaatgtaattaacttttttt
+155014/1
BCCDDFFFHDHHHJFIJJJJIIJJJJJJJJJIJIJDGGIJJIIJJJJJJJ
@155026/1
gcgcttgggcagagggaatctgattgtgctgttgtggaactgcttcacc
+155026/1
C@CFFDDDDDAHHHBAEGIGIIFHGEDGGGFIGIHGGEGGIIIGIJCHI
@5278836/1
attattaaacgaagaacatgcggctgaattgcagcatcttgtcgagaaca
+5278836/1
CCCFFFFFHHHHHJJJJJJJIJJJJJJJJJJJJJJJJJJJJIJJJJJJJJ
@1201036/1
ccacaatctggtctggagagaagatcctcatcttgtatagaggaggcttg
+1201036/1
@@@DDDDDHDFACFHIHHEGGHGGHIGHIIIIIGG?9DHCD4DEHEGHID
@1742455/1
gccttgtaccacagtactcctggatattcgtatttgacacagaattcagc
+1742455/1
CCCFFFFFHHHHHJHJJJJJJJJFHJJJIJHIJJJJIIHJJIJJJIJJJG
@1201202/1
gccagattgaacctttctccagcatagtaaaggtttctgttactaatcaa
+1201202/1
@@@FFFFFGHGHHICEFGGIIJJIEHJEHIIGHCGHHGEFCFHEHIEHHJ
@1742613/1
tgagtgacggcacctccgacactgaggtcacggtactcgcggtacatgtt
+1742613/1
@BCDDFFFHHHHGJJJJJJIJJJJIJJIJJGIJIJIJJGIJJHGFFFFFF
@1201365/1
gcacgtgcttgggcagagggaatctgattgtgctgttgtggaactgcttc
+1201365/1
@CCFFDFFFGHGGGIJJJJJJJJIJJIJJJJJJJJJIJHIIJIIIJJIJI
@1742703/1
cctggcgtaaaataacgtcaatacattggatctcctcagtaggatggcaa
+1742703/1
CCCFFFFDHHHHHJJJJHJJJJJJJJJJJIJJJJJJJJJJJJJIJJJJIJ
@4270491/1
agcagcttcatccagaggcaagcgctccaagttgcttggaggcttgggcc
+4270491/1
CCCFFFFFHHHHHJJJJJIJJJJJJIIJJIJJJJJJJIJHJJIIIGGIFI
@1743033/1
gttattgttatgtcgatgtcgaacccaaaaatgtaattaacttttttttt
+1743033/1
CCCFFFFEHHHHHIJIGJIIJJJJJJJIJJJJJDCCIIJJGHIJJJJJJH
@5279504/1
tttagatatttgttgttcattcaactgtcttgttaatgcctggccctcag
+5279504/1
CCCFFFFFHHHHHJJJJJJJJJJJJJJHJJJJJJIJJJJJJJJJJJJJIG
@6858154/1
ctgcctcacatgattcatccacaaattccaacccttgcgtttcaaaacaa
+6858154/1
@@@DFFDDHHDHFIIFIIIBBHIIGIIHBHHFG<FHIEA?DFHGGGGHHI
@156117/1
gcgccattttggccgcagctcgcttggcttgagatttgttgcgaccgatg
+156117/1
CCCFFFFFHHHHHJJJJJJJJJJIIJJJJJJJJJJJJIGIIJJJJJFDDD
@1743223/1
gcacagacgaacagacaaacagacaaacagacaaacagacaaacagacaa
+1743223/1
CCCFFFFFHHHHHJJJJIJJJJJJJJJJJJJJIJJJJJIJJJJJJJJJJJ
@6858349/1
cccgtggtcttcactagttggcaaatcgcgcgtatagacattttgctacc
+6858349/1
@@@DDADD:CFDFGHIGEFH<@ECEAEEFHIIHDCHIF@<CCFGEEDFHG
@6858356/1
ctccaattcaaccttatcattaccaatcggtaaaggatctcttgtataca
+6858356/1
CCCFFFFFHHHHHJJJJJJJJJJJJJJJJJHHJJJJJJJJJJJJJIJJJJ
@7891906/1
gtagcactgagtgacggcacctccgacactgaggtcacggtactcgcggt
+7891906/1
CCCFFFFFHHHHHJJJIIJJJJJJJJJJJJJJJJHIGIIJHIJJJJJHFB
@3299963/1
gccagatgccaaagttcttgatcttcactgggctcttctctgggatttcc
+3299963/1
C@@FFDD>DA?AHCC?EGIEGGGHDHBCHEE?GDDDHEHIIIGGBDGBDG
@3300281/1
ataggttgtaatatagtttcttttttaattgttataaattcgtaattcgt
+3300281/1
@BBFFDFFHHHHHJJJHJJJJJJJJJIHIJJJJJJJJIHIJJIIHHIJJG
@7892400/1
gcgcgttctcatgtaatttttaatgttttccaaatcgacgactcctgtgg
+7892400/1
@@@BFD@DHHDBFHFHBGHHGEHHGFEEGIBFHGG@CA?FGIIBEHFIII
@5801600/1
cttctggcacatcaggagaagttggctcctcaacagacacagagctctgt
+5801600/1
CCCFFFDFBFFBHDGGBF@GDHHIIIIGIIIIGGHEFHHHIIBF>FHDHI
@7892692/1
cttggtgagacacgagataaaagtctaattcagacgagtgcacaatatcc
+7892692/1
CCCFFEFFHHHHHJHIJJJJJJJHJJJJJJJJJJJJJJGHJJJJJJJJJJ
@7893080/1
ggcggagtcctatctcaaaacatgaagacctcacagggtcactcccagct
+7893080/1
CCCFFFFDHHHHHJJJJJJJJJJJJJJJJJIJJJJIIJHHIJJJJJJJJJ
@7893160/1
gtctgtttgtctgttcgtctgtgcgcgctaatctcagaaacggctgatcc
+7893160/1
@@@FFBDDHHHHBFHIDIGHGHHBGGEHIHIIIIIIIIIIGIIIGIGGGI
@5802187/1
ctcacatgattcatccacaaattccaacccttgcgtttcaaaacaattca
+5802187/1
CCCFFFFFGHHHHIJJJJJJJJJEHJJIJJJJJJJHGIIIJJJJJJJJJI
@3301224/1
ttttaatgttattattacagcatacataataaaattagaggaagtaggtg
+3301224/1
@@@DDDDAF?DDA>GB>B:IEFHGIGHA<FHGG?FHGG>B>FHGHG@ABF
@7397319/1
gtcccgtacccatagcaacaagatcagcgactgtcacacggtagcggaag
+7397319/1
CCCFFFDFHHHHHJJJJJJJJIIJJJJJJJJJJJIJJJJJIFHJJJJJHH
@2754161/1
gtgtaattcaagtaatattaaaacttcagctaaatgactcgcttattttt
+2754161/1
BBBDDEFFGHGHCGGHIJJJJJJGJJIIJJJJJJGHIIIJJIJJJJJJJI
@3301342/1
cccacttcacgacgcttcagcagagtgcacacaatggtgaactggcgttc
+3301342/1
CCCFFFFFHHHHHJJJJJJJJJJIJGHIJJJJJJJJJHIJJJJJJJJJJJ
@4787365/1
cctgtacgttcaaacgtatcacacattttctggtcaccttccatgcaaaa
+4787365/1
CCCFFDDDFHHHFIGGHHIJJJJJIJJIIJIJJIGJJJJJJJJJJJJIJJ
@682221/1
ctggagagaagatcctcatcttgtatagaggaggcttgggctcgctctcc
+682221/1
@@@DFFFFBAFHDBHGGIEHIIIDHIGGAHIIDAEHGDC=CDGGHED8BF
@4788065/1
gcgatgttttacaagggcaggttgaactcacaccattcaatttaaaagaa
+4788065/1
@@@DBDDDHDAHHIIIBHGAEEHGI@HIIIIBG@GHGHH@FHGHIIIIIE
@7398231/1
gtgaaaactgcccctcagatacaccgtcacggaatacaaatatcttcttc
+7398231/1
CCCFFFFFGHHHHJJJJJJJIJJJJJJJJIGIIIIJJJJJJJJJIJJJII
@5803485/1
atcgaacatcatgtcttcaaactccactatcatctctttctttggagttt
+5803485/1
@C?DDFDDHGGHHIGJIIJJJJJJIIGIGIIJJJIIIJJGGIJJGFFDGH
@2234764/1
ggcaacatcttctttggtttgtcaggcgtaatgctaacgtcatagcgata
+2234764/1
CCCFFFFFHHHHHJJJJHIJJIJJJJJJJJJJJJJJJJJIJJJJJJJJJJ
@2755328/1
gcaagaagtaccagaaacgggacttagccacaatctggtctggagagaag
+2755328/1
@@@FFFDFCFDHHJIJJJJJIJJJIJIIJJJJJJJIJIGHIJJJJJIHIJ
@3797763/1
ctgggcctcttgtatgcgaaggtgttgaggcgcttgtggtggtgcacgcg
+3797763/1
CCCFFFFFHHHHHJJJJJIFGIAHGHIGIJIIJJJJIIJGIIFFHIIIHE
@4788486/1
gtacatctagagtataaaaaaactgataacgtcactattcta
+4788486/1
8=?DDABDF<DHDDGFIGDI>DFHCAFEHIHGGGFGFDFFGG
@1202637/1
gctgtctgtacattgaaaataaaaataaaaaaaatagcaggggttattgt
+1202637/1
BBCFFFFFHHHGHIIJJIJJGJJJJJIJGIIJJIIIIJFGIJJ@FGGGIC
@7399312/1
ggctctgtgcctggctcccatgtcacggtagcactgagtgacggcacctc
+7399312/1
C@CFFFFFHHHHHJIJJJJJJJIJJJJJHHJJJJJJJJFHIIJJJJJJJJ
@2236042/1
ggattttaatgttattattacagcatacataataaaattagaggaagtag
+2236042/1
@C?DFFFFGHHHHJJJIIJHJJGI>HHHJJJJJJIEIIIGGGGHGAEGHG
@3302162/1
gctcgctctccgaagggagcttgcggccgatgacctcatactccttcaac
+3302162/1
C@@FFFFFHGFHHIGJIJJJIJJJIIGIGHII4CFHJEHHJIAAAECEDE
@6859887/1
caccttgtggctgtgacttgtagtcaaggtggagattttactatctttca
+6859887/1
CCCFFFFDHHHHHHGGIJIIIGEHIIHEGGIIIIGIIIIGIIJJJIGGIG
@5280373/1
cagggatcttgccgtcattgcagactgtgtggtagcgggtcggacgagcc
+5280373/1
B@@FFFFFFFFHHJGIGJJJJJJHIIJFHGHIIIIJIGIHIIJGHHFFDD
@1744725/1
ccgtatctcaacacccataaagaactgtttgcctctcatgtcccatactc
+1744725/1
CCCFFFFFGHHHHJJJJJJJJJIJJJJJJJJJJJJJJJJJJJJJJJJJJJ
@7893224/1
ctaatgactatatttgtccagaacacgtattaattctgttttcacgttgt
+7893224/1
@@@DDB?DDCF??FDAFBGHGFGCEH<2AFHHHEGBFFEGFDCHGG?GGF
@7399784/1
gcgcgcacagacgaacagacaaacagacaaacagacaaacagacaaacag
+7399784/1
CCCFFFFFHHHHHJJJJJJJIJIJJJJJJJJJJJJJJJJJJJJJJJJJHF
@5280924/1
gtggtgcacgcgcttgggcagagggaatctgattgtgctgttgtggaact
+5280924/1
CCCFFFFFHHHHHJJJJJJJJJJJJIJJJJJJJJJJJJJJJJJJJJIJJJ
@4272648/1
cggctttttccagatccactcttgctccatggtccaggagcagcagcgtg
+4272648/1
@@@DB:ADBCFHBBHBHEDHEIGGIIDHHGC9?E3EGHIFEIHIGD?G?@
@1203850/1
gtgcatcaagttctcctgcttcatacaataacttgcaagcatttagagct
+1203850/1
@B@FFFFFHHHHHJIJJJJJJJIIJJJJJJJJJJJJIJJJJJIJJJIIIH
@5281466/1
gtggattttaatgttattattacagcatacataataaaattagaggaagt
+5281466/1
@@@FFFFFGHGHHFHJJGIIJIJIGGGHGIGGIFIGGGHGHIGFDEHGHF
@1745910/1
gcaagaagtaccagaaacgggacttagccacaatctggtctggagagaag
+1745910/1
CCCFFFFFHHHHHJJJJJJJJJJJJJJJJJJJJJJJJJIJJJJJJIJJJI
@7400860/1
cggtcaccgaaggcggcggccgcattcggtttaaccgaaaccgaattaat
+7400860/1
@CCDFFFFHHDFAGIG@AFIHDCBBBA@B5;@:>CC6<<B3<00:?AC@@
@6861759/1
gccagatgccaaagttcttgatcttcactgggctcttctctgggatttcc
+6861759/1
CCCFFFFFHGHHHJGIIJJIIJIJJIJJJIIIIJIJJIIJIGIIIJJJJJ
@3798145/1
ttcttcttcagccggctttggtggttctttggctgtctctggtggaggtt
+3798145/1
<@@DDDDBADBDBG@A8EDCE1CE?DACFGGIIIIHIICHIC9;DD=F5@
@4274026/1
ctcatcttgtatagaggaggcttgggctcgctctccgaagggagcttgcg
+4274026/1
@@@BDBDDBACBB<4CEH=<FGHC12<1?0@DG9BBDAB?0@F88CGDG6
@2755963/1
agagggaatctgattgtgctgttgtggaactgcttcacctgtggccggcg
+2755963/1
@C@FFFADHFHFFHGHHIDIHIJJGGCFHHEIGGEIGIIJG?FD@DGHJJ
@6383421/1
aggtgctgggcctcttgtatgcgaaggtgttgaggcgcttgtggtggtgc
+6383421/1
@@@:DDDDDDB?HEHG@C<F>:EFFEG?CCFH9DF7@DFFHGHC=@E4;@
@4274103/1
tctgtttcttggcatctatagatgtcggtggcg
+4274103/1
@@@DDDDDHH>FFBAFHIE@BFFHAHGICGFE>
@4788929/1
gcggctgaattgcagcatcttgtcgagaacatgaagccgctttggtttac
+4788929/1
CCCFFFFFHHHHHJJJJJJJJJIJJJIJJJIJJJJIJJJJIJJJJCGIIG
@6383773/1
gcacgtagttctcagcttccctgcaaagttaaccatcttgtattcaaaag
+6383773/1
CCCFFFFFHHHHHJJJJJJJJJJJJJJJJJJJJJJJJJJJHIJJJJJJJI
@4274505/1
agcgcgtcggacgagccgtgccttttattg
+4274505/1
@@@DDDDDDDHFDIEHIIDH6B8BFG;7=8
@3798685/1
gacgcaagaagtaccagaaacgggacttagccacaatctggtctggagag
+3798685/1
CCCFFFFFHHHHHJJJJJJJJJJJJJJJJJJJJJJJJJJJJIJJJJIJIJ
@5804547/1
ccctgacacctcacccagggcgggatatggaattttaatttatgccccct
+5804547/1
CCCFFFFFHHHHHJJJJJJJJJJIHIGJJJJHHHHGHFFFFFFFEDEDDD
@2236225/1
ccttgattttataatttagagacacgtgtacatttcgagagaacaaatta
+2236225/1
@@@FFFFFHHHHHIIJJIJGGIHIJIFHGGIIIGIJJIJIGGHJIFGIIJ
@4274740/1
cttcaattgacgcaagaagtaccagaaacgggacttagccacaatctggt
+4274740/1
CCCFFFFFHHHHHJJJJJJHJJJJJJJJJJJJJJJJJJJJJJJJJJJJJH
@2237039/1
gtctatgtctatcggctccgatttgtcgtcccaaggaaactccttgttaa
+2237039/1
@?@FDFFFHHHHFGGGGIDHIIJIA?CFHIGGGIJJJIJIJJJJJFBGHG
@6384821/1
attccaacgccccctggcgtaaaataacgtcaatacattggatctcctca
+6384821/1
CCCFFFFFHHHHHJJJJJJGIJJJJJJJJJJJJJJJJJJJJJJJJJJJJJ
@7403077/1
acattattgacgagtgctgatcttaagtctgtcatctcaccaggcttcaa
+7403077/1
CCCFFFFFGHHHHJFHJJJJJJJJJJJJJJJIJJJJJJJJIJJJJJJJJJ
@2237837/1
cacatctttcaaaagattgaataaaaccttcgcggtaaacctttgcttcg
+2237837/1
CCCFFFFFHHHHHJJJJJJJJJJJJJJJJJJJIJJJJJJJJJJJJJJJJJ
@3304545/1
tgtagctttaaggggatctgctgtctgtggagctgatgcttgctgggcct
+3304545/1
@C@FFFFFHHGGBHIIJIIIJJIIIJJHGIIIGJJIJJJJJJJJIEGHDC
@686128/1
cgggacttagccacaatctggtctggagagaagatcctcatcttgtatag
+686128/1
CCCFFFFFHHHHHJJJJJJJJJJJJJJJIJJJJJJJJJJJJJJJJJJJJJ
@7403752/1
ctcataacgcagccagatgccaaagttcttgatcttcactgggctcttct
+7403752/1
CCCFFFFDHHHHDIIIGJIIJIIHIGIJJJJIIJJJJEHJHIIJIIJJJI
@3305548/1
ctgtttttaatatttaaataaccgctttttactacatgcataaacataca
+3305548/1
CCCDFFFFHHHHHJJJJJJJJJJJJIJJJJJJJJIJJJJJJJJJJJJIII
@7404199/1
gtgctgggcctcttgtatgcgaaggtgttgaggcgcttgtggtggtgcac
+7404199/1
CCCFFFFFHHHHHJJHIIGIJJJGICFFFIIIJJJJGIJGGIGEGHGHGG
@1747223/1
aggtgatcgaacatcatgtcttcaaactccactatcatctctttctttgg
+1747223/1
@BCDDFFFHHHHHJJJJJGJJJJIJJJJJJJJJJJJIJJIJJJJJJJJII
@2239624/1
gtctcatacttcgttgtgatacatgagacatttcacgggtgcggctacgc
+2239624/1
@C@FFFFFHHGHFEFGIIIIJGEHHEHIIJJJJIDHF<6DFGHHFEGG/@
@5806889/1
ggggttattgttatgtcgatgtcgaacccaaaaatgtaattaactttttt
+5806889/1
?@@DADDDHHBFHGIBGHAFGIFGGGEHIGGFDEGGB?GHGGGBFGHIII
@5806895/1
gtggaactgcttcacctgtggccggcggcacgcagacgccttgatgacct
+5806895/1
CCCFFFFFHHHHHJJJJJJJJJJJJJJJJIJJJHHFFFDDDDDDDDEDDD
@1747627/1
ctggagagaagatcctcatcttgtatagaggaggcttgggctcgctctcc
+1747627/1
BCCFDFDFFHHHHGIJJJJJIJJHHGGIJJJJIIJIJIIIFIJIIJJJJJ
@7896149/1
ctcggttttgcgagtacttcatattagaaatcacttctttgattttcttc
+7896149/1
@BCFFDDFHHGHHIEHIJJJJJJJJJJJJJJJJJJJJJJJJIJJJJJJJJ
@1747896/1
gtagctttaaggggatctgctgtctgtggagctgatgcttgctgggcctc
+1747896/1
@@@FFFFFHGHHFJIJIJJJIJIGHIHIIIIIIGIEIJJJJJIJGHGIIH
@7405255/1
ggccaaacgaatacctgtttatattagttggtgaatacggtctaaccgac
+7405255/1
@@@DFFDFHHHHHIGIIHIJJJJJJDGHHIHFHIIGIGGIIEHGIG>BGH
@7896852/1
cgtaagtacattggactatttattgacacttagtaaataaattatattag
+7896852/1
CCCFFFBDD?DFHCIHGIEGEIGGI?EDFFEFHJDFIGFH@FGHIJJIHJ
@7406078/1
ggccaaacgaatacctgtttatattagttggtgaatacggtctaaccgac
+7406078/1
@@@DDDDDFDFFDGGHGBEHIIDHIIIIIIIFGGGGFHGIIHHGGBFEII
@1749141/1
gacgcaagaagtaccagaaacgggacttagccacaatctggtctggagag
+1749141/1
C@BFFFFFHHHHHJJJJJIGIJDIIJIJJIIGIJJJJJJJJHIIIIHIJJ
@4792952/1
ccgataacttctaatttgtatttgtcagcatagtagtcggcaaacgttaa
+4792952/1
@CCDDFFFHHHGFGHIIJIHIJJJGGIJGGJFIIIJIGIDIIGHHGHIIJ
@6389045/1
agcacgtagttctcagcttccctgcaaagttaaccatcttgtattcaaaa
+6389045/1
?@@DDDDDF?C<FEFFIIIII>>GGFFI<HGEGFFIIIFEFCFFIIIIIF
@5284163/1
gcctcttgtatgcgaaggtgttgaggcgcttgtggtggtgcacgcgcttg
+5284163/1
CCCFFFFFHHGHHI?:EEGHFGHHGIIIGGGHIIGDHIAFGEHIIHFDFA
@5284282/1
cttgacttggcaaagagttgtcgatatgtggatgtagctgccattatgta
+5284282/1
@C@FFFFFHHHDGGIHGEJIHHIGJJJJGIJIIIIGIJIIJJIJJGIJII
@6862731/1
gtgacggcacctccgacactgaggtcacggtactcgcggtacatgttgtg
+6862731/1
CBCFFFFFHHHHHIJJJJJJJJJJHIIIJJHIJJJJJJIHHGHHHFFFFF
@6862980/1
atctgattgtgctgttgtggaactgcttcacctgtggccggcggcacgca
+6862980/1
@@@DDDD;=DBBABAGHEDEIAGCEHBEFGHIGFIGDHIGGIIIFDECCB
@3305946/1
ggagagaagatcctcatcttgtatagaggaggcttgggctcgctctccga
+3305946/1
CCCFFFFFHHHHHJJJJJJJJJJJJJJJJJJIJJJGIJJJJJIJJJJJII
@5284594/1
ggcaggttgaactcacaccattcaatttaaaagaaactgggtgcgtgcag
+5284594/1
CCCFFFFFHHHHHJJJJJJJJJJJJJJJJJJJJJJJJJJJJIIJJJJJJJ
@2239788/1
gcaagaagtaccagaaacgggacttagccacaatctggtctggagagaag
+2239788/1
@@CAFF?DCFHHHIGIIIGIIIIIIIIIGIIGG?FHDBDGGIGEGIIIIG
@6863305/1
tggagttcacctttagaagtatgttcttagctgtcat
+6863305/1
??81ADEDHFHFFGDHGICHGDHBE@FFFGHHIHC@F
@2759736/1
cgccaattcactgttcattacctgtgaaaactgcccctcagatacaccgt
+2759736/1
CCCFFDFFFDFHHCGFIIIIIIIIIIIIHHIIIIIGHIIIIIGIGIIGII
@1206286/1
agagccttagctgcggaatgcttagcttccttcttagagcgtcccg
+1206286/1
CC@FFFFFHHHHHGIJIJJJGGI@HEFGEHGEHH@GGIIC?8?@@A
@5807862/1
atcaatttatcttcaaatgacgacaccacagttccagtctcaggcacatt
+5807862/1
CCCFFFFFHHHHHJJJJJJJJIJJJJJJJJJHJJJJJIJJJJJJJJJJJJ
@5807868/1
cataacgggccgcgactccgccctcttcctcgggttggaatgattctggt
+5807868/1
C@@FFFDDHDHDDIJGFHAHDDGHGFHGGIJJFH=BFD@A>CCCFC@AAA
@3307109/1
gtgctgtctgtacattgaaaataaaaataaaaaaaatagcaggggttatt
+3307109/1
BBCFFFDFHHFHDIHJJHIJJJGGGIJJJEGIIJJJJJJJIIIJJFHJIJ
@2240889/1
tccaaatcgacgactcctgtggctttcagtgaaacatcaaaatttatcga
+2240889/1
@@@DDDDDDFFH<GGHGGFE>@:CFGEHI?DGHGG>BDEHGII@FGIFGE
@688488/1
gtcggattcagttcggaacatagaaatttgtgtaacccaagtttgacgac
+688488/1
CCCFFDFFHHHHHJJJJJJJJJJJJJJJJJIJJJJJJJJJJJJJJJJJIJ
@1206746/1
ccacacgtttcacttcagcatagacaggtgtcttccctggcaatacaaca
+1206746/1
BC@FFFFDHHHHHJJJJJJJJJJJJJJJHHHHJJJJJJJJJJJIJJJJJI
@3307617/1
cgtaaacaaaacaattaattatcacataaaaccaaacctctggttcgatt
+3307617/1
?@@DDDBA:C2<DGI>BC?A<AF9FA?A<C<ABF88??9?FHGB?BF?FB
@6864802/1
ctcttgtatgcgaaggtgttgaggcgcttgtggtggtgcacgcgcttggg
+6864802/1
<@@DDDDDDFHDB<GHAEADFAGGIIIADDFGGBBDAGFFHGIIFBBDAB
@688857/1
ggatgcttaaatttacatttagtgtttgtttcatgtcaatcggttcataa
+688857/1
CCCFFFFFHHHHHJJJJJJJJJIIJJJJHJJJJJJJJJJJJJJIIJJJJJ
@160812/1
ctggagagaagatcctcatcttgtatagaggaggcttgggctcgctctcc
+160812/1
CCCFFFDFHHHGHJJJJJJJJJJJJJJJJJJJJJJJJGIJJJJIIGIIJJ
@5808699/1
aaacaaacactaaatgtaaatttaagcatcccacaatatattcgtgaaaa
+5808699/1
@?@DDDDDDBHHFIIG<CEH>:CEHIGEDBAGGIGBBDCDD>H;0::BGH
@689400/1
ctaccgatatgcaatcccttctgcgccattgacatgtatagatgtcggac
+689400/1
CCCFFFFFGHHHGIIJJIJJIIIGIIGGIJIHIJJJJJJJJIJJJJJBGI
@3802410/1
gtgcattgtaaaattctagacacacatgccacatattcaggcattatgta
+3802410/1
CBCFFFFFFHHHGJJJJJIIIJJJJJJJJJJJJJGJJJJJIJIJJJJIJJ
@689666/1
ggaggttttaaaaactgcttaagacctttagcgccattttggccgcagct
+689666/1
CCCFFDFFHHHHHJJJJJJJJJJJJJJJJJJJJJJJJJJJJJJJJJJJJJ
@2242260/1
gcccgaagtgctattggcacacaggcataatgccatattcaaatgggaag
+2242260/1
CCCFFFFFHHHHHGIJIIJJJJJIJJJJJJJJJIJJIJJJJJJJJJJEHI
@2242863/1
gggtcattgaacttatagttcaaaatcgtttccacatcatttctagaata
+2242863/1
C@@DFFFFHHHGHJIJIIJJIJIBAFGEIJJJIIJJJJIJJJJJIGGIHI
@7407210/1
gtttgataagtatacattttattaatatga
+7407210/1
<@?B4BDAFD=A?FGII@HI?FH?:AFE@A
@1208497/1
gtttggtatctgataccgacacatggtaggttccatggatttaggagcac
+1208497/1
CCCFFFDEHHHHHJJJIJJJIIJIHHHIJJDEHIGIJIJJJJJIGGGHIG
@6867392/1
ctgtttttaatatttaaataaccgctttttactacatgcataaacataca
+6867392/1
CCCFFFFFHHHHHJJIGJJJJJJJJJJJJJJJJJJJJJJJJJJJJJJJJJ
@1750131/1
gtcttttctaacttgaacagtgcgatgttttacaagggcaggttgaactc
+1750131/1
CCCFFFFFHHHHHJJJIJJJIIJJJJJHJJJJJJJJJJJIJJIJJJJJJJ
@7899347/1
cggctgatccgagttggatgcggttttcacgaatatattgtgggatgctt
+7899347/1
CCCFFFFFHHHHHHHJJHJJJJJFHJJJJJJHJJJJJJJJJJJJJJJJJJ
@161288/1
cacgtcgaacactattctatgcttataccattaatctccgccactatttg
+161288/1
BCCFFFFFHHHHHJJJJJJJJJJJJJJJJJJJJJJJJJJJJJJJJJJJJI
@1750472/1
gaggaaataaactttcttaaaatttcatttggtatacgcgaatttcgttt
+1750472/1
@@@DDFFFHFHHHJJJJIIHHIIGIGHHHIIICFHGIIIIHIJDGGIGII
@1750487/1
gggcgggatggtcgtttgaaaaattgacggccagccttaacgtacgattc
+1750487/1
CCCFFFFDHHHFHIJJJJJJJJIJJJJJJJHHFFFDEEEEEDDDDDDDDD
@6390123/1
gcacgtagttctcagcttccctgcaaagttaaccatcttgtattcaaaag
+6390123/1
@@@FF?DBBD?FHIGIHEIIIIGIIIHGHHIIGGHIIIIC?FHGDG@FCD
@7899999/1
aggggttattgttatgtcgatgtcgaacccaaaaatgtaattaacttttt
+7899999/1
CCCFFADFHHHDHJJJHIIJJJHIGIJIIJJIGJGHIFGGIIJJJJJJIJ
@7900064/1
ccggcacgcatcgtgaggtctttggagccctgtccaacggtagatggaac
+7900064/1
CCCFFFFFHHGHHHIIJGIIJJIIJGHIJIIJJJIIIIJJFHEGIJJJII
@4279240/1
tagcacttggttcatcttttgaagattctgatattgatagttttttcatt
+4279240/1
CC@FFFFFFFHHHJJIJJJIIJJJGGHHGGECHIJJHIIJFIHGHIIJJI
@4793800/1
aggtgctgggcctcttgtatgcgaaggtgttgaggcgcttgtggtggtgc
+4793800/1
@CCDDFFFHHHHHJJJJJJJJJJGHHJEGHHJJJJJJJIJJIIJHIIHHG
@4279610/1
cggttgcggtctttgtataccttcaggtgatcgaacatcatgtcttcaaa
+4279610/1
BBCDDFFFHFHHHJJJJJJJJJJJJJJFHIJJJJJJJJJJIJIIJJJJJJ
@6390973/1
ctcatcttgtatagaggaggcttgggctcgctctccgaaggga
+6390973/1
@@@BDBDDHDD>D>??:EB@D?@DDCHEHAHIIIIFG:F@A;=
@7901030/1
gccctaagtgagtatacatctattaaattcaaacgcagagctcattatgt
+7901030/1
<@@FDDDACDDFFCGGEGIIIAIIIGHGGFEGEHEGAF<;@GHDEF?FGG
@6391350/1
gatggcttggtttattcccatcagtttggagttcacctttagaagtatgt
+6391350/1
CCCFFFFFHHFHHFHIHJJJJJJJIJJJJFGGHJJJJJJJIJHJIHHJJH
@6391531/1
ttgcttacagccattcccaactgtcctccggtactaacgatcaaatcgat
+6391531/1
?@@DADAD?A:FDFG@H?AEBGBCBEC?@E<?FAFGGIE=?B?FDG8?GG
@6391685/1
cttcaattgacgcaagaagtaccagaaacgggacttagccacaatctggt
+6391685/1
@@@DFADAHFHAH>A:FFGHHCBFFHIB>GHI6F@FBFGGEGHIIIBCHF
@1752210/1
gtggattttaatgttattattacagcatacataataaaattagaggaagt
+1752210/1
CCCFFFFFHGFH?<CGHBHIJEHGGHJJIIIGIHHHIGGIJIJGIICD??
@6868277/1
ttcatattagaaatcacttctttgattttcttcaagcgctcatcgggagg
+6868277/1
CCCFFFFFHHHHHJJJJJJJJIJJGIJJJJJJJJJJIJJJJJJJJJJGII
@2244828/1
agccagatgccaaagttcttgatcttcactgggctcttctctgggatttc
+2244828/1
CCCFFFFDDFFHHGIGHGIGIDHHCIJIGGIGJIJJIJJIJJIJGG@GII
@4795153/1
cgataccatacaccaaaatattttttacgatttttgtctgtctgtctgtc
+4795153/1
CCCFFFFFHHHHHJJJJJJJJJJJJJJJJHIJJJJJJJJJJJJJJJJJJJ
@7409394/1
ctgtgatctgtttcttggcatctatagatgtcggtggcgcacagggcacg
+7409394/1
CCCFFFFFHHHHHJJJJJJJJJJJJJJJJJJJJJGIJIJJJJJJJJJJJJ
@6869620/1
cagcccctacgatcatcactgccgtgtcctttatacatttcggcatggcg
+6869620/1
CCCFFFFFHHHHHIGIHIIJIIJJEGHIGHJGGIJJJJJJIJIGIJJIIJ
@4282666/1
gcttcacctgtggccggcggcacgcagacgccttgatgacctccactttg
+4282666/1
CCCFFDDFFDHBDEIIIJIIJJIEHIJGFHHFDBEEDCECCCDDDCCDD:
@6870283/1
tcttgccgtcattgcagactgtgtggtagcgggtcggacgagccgtgcct
+6870283/1
CCCFFFFFHHHHHJJIJJJJJIJHHJFHIJJJJIJJJIIJHHFFCDDDDC
@1210863/1
gtagctttctttaattctttagttttaagttagttttcatcttaagttcg
+1210863/1
@@<?BDDDDHDHABGHGHIII@CH@CH@BHCHCH@HAAFBF9?CDH?CDH
@692348/1
gcctcttgtatgcgaaggtgttgaggcgcttgtggtggtgcacgcgcttg
+692348/1
CCCFFFFFHHHHHJHIIJHGHHIHJJIJJJJJIJJIJJHIIIJJJJHFFD
@1211136/1
gtcacatccacgttggttatcaagtggcttggtaggatccaagttgaaat
+1211136/1
CCCFFFFFHHHHHIJJGIJJJJJJIJIJJJ<G?B<F@@GIEHGDD>BGIC
@6871318/1
gtcgacggcgatgagagcccacgatgtaagtgcttcgggcttcaacagct
+6871318/1
?@@DFFFDAFFFDBD@BBGGIHGIIBHGBCHGGIE@HBHHHGFFFFDECC
@1211581/1
cccagacctagcccaaattcttcttcttcagccggctttggtggttcttt
+1211581/1
CCCFFFFFHHHDDIJGIIJIJJGIIHHHIIGHIGHHGIIIH?DE;CDHGH
@5289256/1
gccgacacgattatgaagacgaagcggacgtcacggtaagcattcatcag
+5289256/1
@78BB8A@A?FBB@FBEE@FFEFF<G>GIE:5;@AE;.5A7=7?;?DDF;
@3807153/1
ctggagagaagatcctcatcttgtatagaggaggcttg
+3807153/1
@@@DDDDD=F:ACAF:FFIBC?<FAC<CHHIIII<FB?
@1211646/1
gtgatctgtttcttggcatctatagatgtcggtggcgcacagggcacgct
+1211646/1
@?@F?DFEDFFHHABGEHIGIBCHFGGDBHCG:EDGB>DHIIIIIDGG>G
@3311253/1
ttagcgttcacattgacaaacttaggtttgcttacagccattcccaactg
+3311253/1
@@<:DDDDHHFFDBEEIGGIICEBEHHIB@EBHGII@DAFGGI@GGB@DB
@1752459/1
cagcatacataataaaattagaggaagtaggtgctgggcctcttgtatgc
+1752459/1
CC@FFFFFHHHFHGJGEGIJJIIIIIJJIIIFGHIIJIGIIHIIJJJJJI
@164239/1
ccaggataaaaagtaacctattttatgtccaggataataagttaattata
+164239/1
@C@BBDFFGHFFFCDBHIEGGIJGEEHBFHH@FGIJDEIGHHIDEECGI@
@7902503/1
gtcactctgttgcgaatatatgaagcgtgagacaatgcctccaataagaa
+7902503/1
@@@?DD?DFCACHE:EG=@HHAFHEGEG8:DCFH@FHGDDGGGAHDGG8B
@3311768/1
cttaaacgactggattgattttgatgatttttttgtgtgtgttcaagggg
+3311768/1
@@@ADFFFFDFFHBGHIIIGIEHGEHDGHCHHIBA8BDA8CFGGGCHHFE
@5810995/1
gccgtttctgtaccaataggaacaatacttcgggcttattctgcatacct
+5810995/1
@@@DDDDDA>FFFIBFFF9F<:C:C:FGII@FFEBEG<FGFFFEF?<DB4
@7902789/1
cccgtatccgattccattgctgataataatgtggcccgtgcttttataca
+7902789/1
@@@FBDDAHH7DDEHDFHAGB@HIIIC4FHHEHGGHHI@GDGGGGHIII?
@694240/1
gtctctataatcttaccaacgttatttggttcaaaatttgataataaata
+694240/1
@@@DFFDFGHHHGJJIIGIIJIIGIHHIGHGHGGIIJEGIGIIJJJJIII
@6393341/1
tggcgcacagggcacgcttgcgcatgacatctatacatgccattggcgtt
+6393341/1
CCCFFFFFHHHHGJJJJJJJJJJJJJJJGJJJJJGIJJJJJJJJJJIIHI
@4795911/1
cgtatgattatttgtctgtagtggtcctgctgtttcgtatattctaaatt
+4795911/1
@C@FFFADH?FHHGIIIIIIGCCAFEGHIIIIIIIIIDDHGHIGHEGGFH
@6393471/1
gtcactattctaggattgtgtaggtaatattattaaacgaagaacatgcg
+6393471/1
@B@FFFFFHHHHHJHIJJHIGIJJHJHJJJJJJJJIJJJIGEIJIJGHIG
@694897/1
gtctggagagaagatcctcatcttgtatagaggaggcttgggctcgctct
+694897/1
CBBFFFFFFHFHHIJJJJJJJJIIJHIJIIJJJJJJJIJGJJIJJJJIIE
@1753401/1
ctgtacttcacatagtaacgccatgccttttggtattctgggttcccggc
+1753401/1
BC@DFFFFHHHHHIJHGIJJIJJJJJJIJJJJJFHIJJJIJJHIHIJIBE
@6393757/1
gtcaaattaaagaatcacgtcgaacattctatgcttataccattaatctc
+6393757/1
=:?DDDDBHFFBHEEBHIGIGE:EDHIEEGHGGE<GCHIEHDDBAFGHIG
@4796107/1
gtagacaggacaacgtctgtcgggtccgctagtttactatattttcaata
+4796107/1
@CCDFFFFHGHGGJJIJGIIIIDGCFHIIJFHIIFIIGHIJJJJJGGIJC
@7904088/1
ggcgttgattgcggtatcggcgtcgcttgcggtaccggcgtcggttgcgg
+7904088/1
@CCFFFFFHHHHGJFHIJIIJJIIJJJJIIJJFGHGHHFDDDDDBBDDDD
@1753849/1
gttgaccaataatgggttaatcagactatagttagtatagttataagact
+1753849/1
CCCFFFFFHHHHHJJJIJJJJJJJJJJJJJJGIJJHHIJJIIJJJJIJJI
@165346/1
gtcctttctaaggttctaaactatatctgtaccaaatttcaaccaaatcc
+165346/1
CCCFFFFFHHHHHHHJJJJJJJJJJJJJJJIJJJJIJJJJJJJJJJJJJJ
@1753879/1
gacgcaagaagtaccagaaacgggacttagccacaatctggtctggagag
+1753879/1
C@@DFDFFFHFDD@FHIDFHGGIGIJIJIIHII3?GGIGGIIHIJJCHII
@4283336/1
gtctgtttgtctgtttgtctgtttgtctgtttgtctgttcgtctgtgcgc
+4283336/1
CC@FFDFDHFHHHHIJIIIJJHIIJFHJIHIIJIIFIHIIJIIIIJJIII
@6394491/1
caccagtggtcttcttgaacttcttcaattgacgcaagaagtaccagaaa
+6394491/1
CCCFFFFFHHHHHJJJIIJGIIIIJJIJJJIJJJIJIJJIJHIJIIIGII
@7904295/1
gtggtagcgggtcggacgagccgtgccttttattgcttggtgagacacga
+7904295/1
BBBFDDFFHHHHHIJHGHGJIIIIJJJJJJJIJJJHFHGHDFFFFEEED@
@7904769/1
gttcaaattcaaataaaatcactctgcaatcctgcctcacatgattcatc
+7904769/1
CCCFFFFFHHHDDGHHJJJJJJJJJJJJJJJIJJJJJJJJJJJJJJJJIJ
@7410755/1
gccgacacgattatgaagacgaagcggacgtcacggtaagcattcatcag
+7410755/1
@@CFFFFFHDHHHJIJIJIJJIIJJIEHGHAHIIBHEHFHGEHFCFFFFF
@5812748/1
ggaagtaggtgctgggcctcttgtatgcgaaggtgttgaggcgcttgtgg
+5812748/1
@@@DDDBDDH?F>FGBBHGIIICHCA>EGFGHFID:BB<FHGBGGIIHGE
@6872160/1
ctcagatgcaatttcttgcaagaattgcacaaagttgaagtccttgttgt
+6872160/1
@C@FDDDBAFHHHHIGGIIIIIDHHIIIIIGGHICGFCDGIIIIIIIIIH
@3312430/1
gggcgggatatggaattttaatttatgccccctttaaaaaaagctcgatc
+3312430/1
CCCFFFFDHHHHGIJIIJJIIJJJJJJIJJJIJJIJJIGGFDDEDDDDDB
@2248837/1
ctacacttcttgacatagtactcttccctcgtgttcttcaatgggttcac
+2248837/1
CCCFFF?DHHHGGBCEGEHIIIGICHEIIIIGFEFHIIIIIIIIIFFFHI
@3312990/1
gctcgttgaacaccttaggacgaagtgatggcaccaggatagagttaatg
+3312990/1
CCCFFFFEHHHHHIJJJJJJJJJJJHIJJJIIJJJJJJJIJJIGGGHIJJ
@5290777/1
caaaaatgtaattaactttttttttgtctgtttgtctgtttgtctgtttg
+5290777/1
CCCFFFFFFHHHHIJHIJJJJJJJJJIIJIIIJIFHIJJJJJJJJJJJJG
@2249958/1
agtgagcacgggctctgtgcctggctcccatgtcacggtagcactgagtg
+2249958/1
@BBFFFFFHHHHHJJJJHJJJJJJJJJJJJJJHJJJJJHIJJJJJJJJHI
@2765499/1
cttgtatttgttatgtaaccactccatactttgtttcatttaaatttacg
+2765499/1
@@@FDEFDHHHHHJIHIIJFGIJIIJJIIJJJJHHHGGHIIIJGIHIJIG
@3809251/1
cggatctatagaggctgtcactgcagcgatactgggaacattcgactg
+3809251/1
=?;1B<D:DD?<DEB=D:CFCDFB@FIEAD<C<D?3B>B@DDDCA=@6
@6874186/1
gcgcacagggcacgcttgcgcatgacatctatacatgccattggcgttca
+6874186/1
CCCFFFFFHHHHHJJJJJJJJJJJJJJJJJJJJJJJIJJJJJJJJJJJJJ
@165783/1
gtctggggaaaagatcctcatcttgtatagaggaggcttgggctcgctct
+165783/1
@@@FFFFFHHFFHGIGIJJCHGIIIH@HCDHGIHG0:BGA1B?BBF@DFH
@3809419/1
ccagtggtcttcttgaacttcttcaattgacgcaagaagtaccagaaacg
+3809419/1
;?;A==B=2ADDDA:E:::<<F:FF?FF@C9@??::9?90000B??BDBD
@2250964/1
ctcgtgttcttcaatgggttcacgttaaaaccaacaacgaaatcgtgttt
+2250964/1
@BCFDFFFHHHHGHIJIJFHGHIIJJJJIIIIGIJJJJJIJJJJIIIIJJ
@2766009/1
gtggatagctggacaaggcactggcaacgaccaatcatggacttttcttc
+2766009/1
CCCFFFFFHHHHHJJJJJJJJJJJJJJJJJJJJJJJJJJJIJJJJJJJJJ
@1755064/1
gtccataatcattcctggaatccgtgtcgacggcgatgagagcccacgat
+1755064/1
CCCFFFFFHHHHHJJJJJJJJJJJHHHIJJJJJJJJJJJJJIIJJHHHFF
@1755078/1
tgtagctttaaggggatctgctgtctgtggagctgatgcttgctgggcct
+1755078/1
@@BFFFFFHHHHHJJJJJJJJJJIIJJIIJIJJJJJJJJJJJJJJJJJJJ
@7905974/1
atgatagtcatcgcggcctctagccgacacgattatgaagacgaagcgga
+7905974/1
CCCFFFFFHHHHHJJJJJJJJJJJJJJJJJJJJJJJJJJJJJJJHHFFDD
@697030/1
cctgtttcacagtctcgttgacttgctgttagctcattttaac
+697030/1
@CCFDFFFHHHHHJJJJHGJJJIJJJJJIJJJJJJJJJJJJIJ
@2766685/1
gtgctgggcctcttgtatgcgaagg
+2766685/1
@@@?B;2AADD?C@E?FFHEH:FF@
@166881/1
cctccaataagaatgaggggtcattgaacttatagttcaaaatcgtttcc
+166881/1
C@@FFFFFHGFHDGHIGEHIEDDHGHG>EHIGIIGHIECHGHGHIB@GCE
@167084/1
cgggcttattctgcatacctgccatgcgctggtaagcgctatggactgcc
+167084/1
@@<D?DD>CFHDBBBF@<CHHB@G?9?@FGGI;??BDEGIBAGG@CGGDB
@697790/1
atcattttccattggctgggtcttacagattggtggaaaccaaaccaaac
+697790/1
@B@FFFFFGHHHHJJJJJJGFHHIGIJGGIGIIFHGGGHHJJJJIIJJIH
@2767081/1
caacatgtaccgcgagtaccgtgacctcagtgtcggaggtgccgtcactc
+2767081/1
@@@FADBFBFFAAG8E2ACGFFGBAFGICFGGDGGGEEB;=7=;@;?CEA
@4286816/1
gcagtactgtcgtttgcaaatttgtccctcaccatgctcatactatcttc
+4286816/1
CCCFFFFFHHHHFHGIJJJJJJJJIIIJJJJJJJJJJJJJJJJJIIJJJI
@7907122/1
ccggcaaatttttggttttaaccacatagttcccgatttcgcgggatctc
+7907122/1
@@@DFFD?HDHHADHC?GHIGGHGCGIIIBDGGHIHGHIIIIIIG8:?C@
@6397342/1
atacataataaaattagaggaagtaggtgctgggcctcttgtatgcgaag
+6397342/1
@@CFADDAFFFFBGGIIGIGBGBCAHBCFGHEGD<DFHIIIGEIIIIGGB
@1214399/1
cgctcgtcgaaatcaaacagttcaagtcattgttcttaaacttcaataac
+1214399/1
CCCFFFDDHHHHHJJIJJIIEGIHIJFHIIIIIIIIJJJJJJJJIJJJJG
@7413184/1
ctcaataattaataatataacacggtcgctacagtcgtacttgtttgaag
+7413184/1
???DFFDDHDDDDGGIDF>FHCEDHCGHDGHGEG?D@BDAGHHDCECDHG
@7907583/1
gtcgtttgaaaaattgacggccagccttaacgtacgattccaacgccccc
+7907583/1
CCCFFFFFHHHHHJJJJJJJJJIJJJJJJJIGGHHJIJJIIJIJIJJJJH
@7413283/1
gtagttctcagcttccctgcaaagttaaccatcttgtattcaaaagaaaa
+7413283/1
CC@FFFFFHHHHHIJJJJJJJIJJHHAJIIIIIJIJIIJIIIJJIJIIIJ
@7907753/1
gtcttcttgaatccacattggtgtgataaccgtgaactgatcgtgtggga
+7907753/1
CCCFFFFFHHHHHJIJJJJJJJJHHHGJJIJJJJJIJIJJJJJJJIIIIH
@6875076/1
gttcattcaactgtcttgttaatgcctggccctcagcgacatgtaagagt
+6875076/1
CCCFFFFFHHHHHJJJJJJJJJJJJJJIJJJJJJJGIJJJJJJJJJJJJF
@6875111/1
gcacgtagttctcagcttccctgcaaagttaaccatcttgtattcaaaag
+6875111/1
CC@FFEFFFDHHHJGIGIJJIGIGIIIIEFHGIJIJJJJJHIIJJIJJJG
@3810418/1
gatctcctcagtaggatggcaaagagacgaagcgcgcg
+3810418/1
@@@FFFDDFFDFHGIJGG=FHJGGAGBHGIIJJDE<FH
@7413655/1
gtcacggtagcactgagtgacggcacctccgacactgaggtcacggtact
+7413655/1
@@CFFFFDHHHGHJJJJFHFHIJIJJJIJJJJJIIJJJJJHIJJJJHHHH
@7908333/1
ttcttctcttttttctcctttcttttgcgagctgctgccgaaagatt
+7908333/1
:?@BDBDDFHBHFIGHFDHIH@CBH@HGFF@ADF;GDBD@DHA@7=F
@7413853/1
gccgtttctgagattagcgcgcacagacgaacagacaaacagacaaacag
+7413853/1
CCCFFFFFHGHHFIIJIIJIIIJIJIJJFGJJJIEHGHHGIIJIJHHHHF
@5814591/1
acataataaaattagaggaagtaggtgctgggcctcttgtatgcgaaggt
+5814591/1
@@?DDDFF>DHFH>GEEHCGGIIGEHGIBHCGIGBDDGHECHGDGA<FE;
@1215373/1
aggaagtaggtgctgggcctcttgtatgcgaaggtgttgaggcgcttgtg
+1215373/1
@@@FDFFFHFDFFIIIJGHIIIJJHHIIJJHHHH?FFHGEIJJJJIHCHC
@6876472/1
gcctttgtgcgccacatcaatgttgataaaggctttattggtaaatatgg
+6876472/1
CCCFFFFFHHHHHJJJJJIIJJJJJJJJJJJIJJJJJJJJIJJJJJJJII
@4798910/1
gggaagtaaatgcatctgtccttatttccgacccacaaacaattaagcct
+4798910/1
CCCFFFEFHHHHHJJJJIIJJJJJJJJJJJJJJJJJJJJJJIJJIJJIJJ
@7909562/1
ctccaacttgatacaagcttctcgcacagcagtgagttcgtgttgca
+7909562/1
@@@FFFFFHHGHHJJJJJJJJJJIIJJIJJIJFHEHFHIGFGHIJIJ
@2767508/1
cgggctctcaggcaggcaagatgggcatagtaggtaggcgtaggg
+2767508/1
@@@D??DBCFDFFGEAFIFII@CFGAHAHA:99CDHDHIGIIGII
@4799224/1
agaggaagtaggtgctgggcctcttgtatgcgaaggtgttgaggcgcttg
+4799224/1
@B@FFFFFHHHHHIJJJJJIJJJJJJJJJJJJIJJJBGHHJJJJJJJJJG
@4287624/1
ctacatttccgtccatcattttgtcaacgaactcttctgaagtatttgtt
+4287624/1
CCCFFFFFHHHHHJJJJJJJJJJJJJJJJJJJJJJJJJJJJJGHIJJJIJ
@4800233/1
acaaagttgaagtccttgttgttaagaggtgttacctcttcctcgggttg
+4800233/1
@??B?;=ADDDBHEIIIGC@?GEADDEB=<2ACFGBC<FGHGADFAE06@
@6398928/1
gtcttttctaacttgaacagtgcgatgttttacaagggcaggtt
+6398928/1
@@8DBDD?DFBDDHHB>CCAIF@D:EGGHFGEHIIFF7FG>@BB
@4800427/1
gttgtggaactgcttcacctgtggccggcggcacgcagacgccttgatga
+4800427/1
CBCFFFFFHHHHHJJJJJJJJJJJJJJJJJJJJJHHFFDEDDDDDDDDDE
@1757908/1
gtcttcttgaacttcttcaattgacgcaagaagtaccagaaacgggactt
+1757908/1
@?@DDDDDDHH>DF>BAB:BDEAFEBBFBA9ECFG4C@GGG>DB1@FFIB
@702495/1
gcaccataaaatctttcctcggactaaattgttctatcttcatcctacca
+702495/1
CCCFFFFFHHHHHJJJJJJJJJHIJJJJJJJIJJJIJJJJJJJJJJJJJI
@3316862/1
ctcgcttattttttgtaataactattaaaaagtatatatataaccttagt
+3316862/1
CCCFFFFFHHHHFIJHIGIJIJJJJJJJGIIJDDHIIGIIJIJJIJJIJH
@5815757/1
cgttatcactgtctttacttttaattttcactgatttgcaataatattac
+5815757/1
CCBFFFFFHHHHHJJJJJJJJJJJJJJJJJJJJJJJJJJJJJJJJJJJJJ
@6400546/1
atctgattgtgctgttgtggaactgcttcacctgtggccggcggcacgca
+6400546/1
CCCFFFFFHHHHHGIJJJJJIIJJJJIIJJJIIJJJGIJJIJJJHFFDDD
@168634/1
gcggtcgcctccttgatgcattgcgtcagaatgcccacctcacgttccgc
+168634/1
?1?DA@DD?F?FFEFGIIEEHIIDGFFFF@F>:9B9DB:@FFFC8=FABE
@7415309/1
gggcagagggaatctgattgtgctgttgtggaactgcttcacctgtggcc
+7415309/1
CCCFFDFDHHHHHIJJJJIJEGHIJIJJIIGIJJJJJJJIIIJHHJIIIJ
@7910320/1
cagccttaacgtacgactccaacgccccctggcgtaaaataacgtcaata
+7910320/1
@CBFFFFFHHHHHJJJJJJJJJJIJJJJJJJJJJHIJJJJJJJJIJHHHH
@168704/1
gtcctttatacatttcggcatggcgatcatgtcgatggcttggtttattc
+168704/1
CCCFFFFFHHHHHJJJIJJJJJJJIHIJJJJJJJHIJJJJJJJIIJFHIF
@4801227/1
gtccgtctgattctgtgatagtgaatacaagatcgtggggtgggcccacc
+4801227/1
CCCFFFFFHHHHHJJIJIJJJIJJJJJJJJJJJJJJJJJJIHIJJJJJJJ
@6400983/1
caaattcttcttcttcagccggctttggtggttctttggctgtctctggt
+6400983/1
@@@DDDDDHHFF?GGBGBID8?<FHG491:?00BBDBHCCHIIIIIFIE8
@7415628/1
tattaattcattagcgaaaaacttatttttcacttttaaaaatacatcag
+7415628/1
CCCFFFFFHHHHHJJJJJJJJJJJIJJJJJJJJJJJJJIJJJJJJJJJJI
@7415786/1
tttctagataacataacaaacgatatgggaagggttttttaaactcatgt
+7415786/1
CCCFFFFFHHHHHJJJJJJJJJHJJJJJJJJJJJDHIJJJJJJJJJIJJH
@1216774/1
gtgagtttttatcggaagccaatcttcagtatttttgcgtactggagtgc
+1216774/1
B@BFFDFFHHHHHIJIJJJJJJIJJJJJJIIIJJJJJIJJJJJIJIJIGI
@6401816/1
gttgtattcagctggtggagcagatatagcggtggaggggaacacagttt
+6401816/1
@@@DDDDDHHFHHIIIIG=F;FHGHHIGEGHIHHI?GHHH@FHIIGHFHI
@4801969/1
gtagctttaaggggatctgctgtctgtggagctgatgcttgctgggcctc
+4801969/1
@@@FFFFFGHHDHIJBGGGIJGIJJJJJIJJJIJJJJJJJGGGIIIJIJJ
@5817023/1
catcagggatcttgccgtcattgcagacggtgtggtagcgggtcggacga
+5817023/1
?<?DDDDD?FHHGFEIJFHIIIJJIGHEHE8C?FGDDBGIFIF@EHHB88
@5817072/1
gagggatgcgtgacgtcagcccctacgatcatcactgccgtgtcctttat
+5817072/1
@@?ADDFBHAB@BBCGFHIEFBGBF?D:BD@BBDFD?B8@FG=8@C@C@@
@6402224/1
gtagactgatcagccggagcagctccggtaagtttgtcgagtagagcctt
+6402224/1
@?@D=BDDFDA?FHIIB@?@31??EE:@:@BB9BB@997D6CF=8..=FH
@6402262/1
gttcatacggcgcgcggtcgcctccttgatgcattgcgtcagaatgccca
+6402262/1
C@CFFFFFHHHHHJJJJHIJJJJIJJJJJJJJJJHHHHFFDDEEEEDDDC
@3319048/1
aatttttgtctttcgcgaaatattccgcgacagatgtctttctagtgcgt
+3319048/1
CCCFFFFFHHHHHJJJJIJJJJJJJJJJJJJJJJJJHIJJJJJJIIGHHH
@7416662/1
aaacagacaaacagacaaacagacaaaaaaaagttaattacatttttggg
+7416662/1
CCCFFFFFHHHHHJJJJJJJJJJJJJJJJJJJJFHGJJJJJJJJJJJJJJ
@1217618/1
ctgtgacttgtagtcaaggtggagattttactatctttcaagtcggcata
+1217618/1
@@CFFDFFHHHHHDGGHIGECFGFEE:CFHEHGG@AHIGBAD?CDHHIJI
@170314/1
ggtgcacgcgcttgggcagagggaatctgattgtgctgttgtggaactgc
+170314/1
BBBFFFFFHHHHHJJJJJJJJJJIJJJJJJJJJJJJJJJJJJJJJJJJJI
@4802704/1
tgtgtgttcaaggggatctgagaatggtttagattcacaattttgtccgc
+4802704/1
@CBFDEDFHHHHHJIIJJJJJJJJJJJFHIIJIJJJJJJJJJJJJJJJJJ
@7913040/1
atttcgatgaaacttggtataattaacttattatcctggacataaaatag
+7913040/1
CCCFFFFFHHHHHIJJJGHJJJJJJJJJJJJJJJJJJJJJJJJJHIJJJJ
@2769697/1
gccggctttggtggttctttggctgtctctggtggaggtttctcctgtga
+2769697/1
CCCFFFFFHHHFHJGHIJJJJJJJJJJJJJJJBGIIIJBGIJJJJJJJJI
@4803047/1
gcgtgcaggatcctcgtcattgcctggcatacaaggcaaagcaccgacga
+4803047/1
CCCFFFFFHHHHHJJJJJJJJJJJJJJJJJJJJJJJJJJJJJJJJJJJJI
@5295325/1
tgatagtcatcgcggcctctagccgacacgattatgaagacgaagcggac
+5295325/1
CCCFFFFFHHHHHJJJJJJJJJJJJJJJJJJJJJJJIJJIJJJHHGFFDD
@6878425/1
cccacacgtttcacttcagcatagacaggtgtcttccctggcaatacaac
+6878425/1
CCCFFFFFCFFHHJIHJJJJJJIJJJJJJGIHHIJJJJHIJJJJGIIJIJ
@2254043/1
gtggtggtgcacgcgcttgggcagagggaatctgattgtgctgttgtgga
+2254043/1
@@@DDDDDDFFHDGIJJIJJJIIJGDB@FHIJIGIGIJCHGHJFHIJFCE
@4290586/1
gttgattttggaatgttttacattggatccgacaaattttcaaattaaag
+4290586/1
CBCFFFFFHGHGGJJIIIJIIIJJIIIIJJJIJJJGIIIIJIJIJJJIIG
@1759253/1
gacaagttttcgtgagccgtgattatctaggacgtcttcttgaatccaca
+1759253/1
CCCFFFDFHHHHHJJJJJJHIJJJJJJJJJJJJJIJJJJJJJJJJIJJJJ
@4290845/1
gtagaaattatggtctgtatctagctaaaagtagatgcaaatatctctgc
+4290845/1
BBBFDFFFHHGHHHHIIHIJJIJJJJJJJJIHHGJIJIJJJJJIIJJIIJ
@1759653/1
ggagcacgtgcagtaggaaccacagccgttggcgtcgattgcggtatcgg
+1759653/1
@@7DDDDDAB?F?GGGBDEGIICEB<GI?FHIIIAFHHGIDHIIHEEAEB
@1759685/1
gttaagaggtgttacctgcaacttggccaggttagggccaacagattgtt
+1759685/1
@@@FDFDDH=CDFGIIIGEIIGHJJJIIJJJHIHCHEGHIIJGHEHIHIJ
@2770748/1
atttagctcaagttttaatattacttgaattacactacatcactagtagg
+2770748/1
CCCFFFFFHHHHHJJJJJJJJJJJJJJJJJJJJJJJJJJJJJJJJJIJJJ
@2255177/1
aggcgcttgtggtggtgcacgcgcttgggcagagggaatctgattgtgct
+2255177/1
@@@FFDDDAAFFBGFEFD@EGHGGAFCBAFGID==;;CGGIIIDGHCEEC
@2255199/1
gtttattttgtttttctctgtgatctgtttcttggcatctatagatgtcg
+2255199/1
C@CFFFFFHHDHHIIHIJGJDHEHDHIFHCHIICGIIJJIJJIJGHGIJI
@4291473/1
gttttcgtctggcacactgttcagaagtattgggaactgtattctatgtt
+4291473/1
CCCFFFFFHHHGHJJJJJJIJJJJJJJFHIJJJIGIJJJHIJJJJJJJII
@704034/1
tgtagctgccattatgtagactgttgtgttgaccaataatgggttaatca
+704034/1
CCCFFFFFHHHHHJJJIGJIHHIHIJHIIIJJJJJJJIIIJJJFHGJJJH
@704042/1
tctaggattgtgtaggtaatattattaaacgaagaacatgcggctgaatt
+704042/1
@?@DFDDFFGHGHIIIFGDIHIJJGIJGIJIDFEEFFGIEHIIFIJJEHG
@4291793/1
ccacaatctggtctggagagaagatcctcatcttgtatagaggaggcttg
+4291793/1
C@@FFDDDHFHHHIIGGGGIJJGGGIEHIGGIIIIIJEIIGJJJEHIJJD
@4291923/1
cacgtttatacatttttttttaatttttgtgttacgattcgaatactgga
+4291923/1
1:?DAA:AD?AB<<EEGGEGIFHGGFAFG8;?DB<D7C=C@A>F;=CGI@
@5297200/1
ggagcatgctcgccatcagggcctgcaccatgcaccgccatg
+5297200/1
?;?D1BDBDHDD8FBDHGGIGFGAHCCBDGEHDGHGHGHGIB
@3320287/1
ccaagaaacagatcacagagaaaaacaaaataaacacattaaatcattac
+3320287/1
CCCFFFFFHGHHDHIJJJIIIJIGGIJJJIJJIIJJJJIIJJJJJGIJIG
@2256910/1
gacgggtagctgatgtactaatgagtaataaaataataaaatcctaaatt
+2256910/1
CCCFFF@@FDDFHHGHHHDHBHHIJ@HHGEHGIIBECDHIJIIJHGCHGB
@170846/1
gttggaatgattctggtgggttgtcctgcagagcttgccacatcttgtaa
+170846/1
CBCFFFFFHHHHHJJJHGIJGHIGIJJJJJJIJJJJIJJJJIJJJJJJJJ
@170992/1
ctccaagacaggaggctccagtactttagctttgacagtgtaaaacttct
+170992/1
:?@DDAD;BC?FF@GF;EGBF?AAFEHBEDBEEG>G>FC@?DBDFFEFG>
@3321188/1
gacttatttataaatttcataaaatatatttatttgaatgtctgtctgtc
+3321188/1
CCCFFFFFHHHHHJJJJJJJIJJJJJJJJJJJJJJJJJJJIJJJIJJJJJ
@7913842/1
gtcttttgaagattctgatattgatagttttttcattccctgcagagctt
+7913842/1
@@CFFFFDHGHDHGIIIIJIIJIGJFJHHGEHEHGGGIDHEHIIEGHIGG
@7913892/1
gccacaatctggtctggagagaagatcctcatcttgtatagaggaggctt
+7913892/1
?@@DDDDDFDHF<ACCGGEA?ABE@FHBHIEGCGHG?9C?FBBFCB@BBG
@2773014/1
ctgctggagatgtgggtgtagctttaaggggatctgctgtctgtggagct
+2773014/1
CCCFFFFDHFHHHIIJGGIJGIJJJJJJIJJJIGJJJIJIJIIIIIEHII
@706437/1
ctctttacaagtagactcatctttagcacttggttcatcttttgaagatt
+706437/1
<@@DDDADD>A?C?FFGEADEHEGCEDFH@EFCEHDEGC@FGHHDCB?@F
@706457/1
cttagaagatagtaaatagcccagtcaacggatggccaaataggaaacac
+706457/1
CCCFFFFFHHHHHIJJJJJJJJJJJJJJJJJIJJJJJJJJJJJJJJJJJJ
@706543/1
gactcataacgcagccagatgccatagttcttgatcttcactgggctctt
+706543/1
CCCFFFFFHHHHHJJJJJJJJJJJGIJIIJJJJJJJJJJJJJJJJJJJJJ
@706600/1
gtggaactgcttcacctgtggccggcggcacgcagacgccttgatgacct
+706600/1
CBCFFFFFHHHHHJJJGHHHIHJJJJJJJJJJIHHFFFDDBBDDCDEDDA
@1761985/1
gtcacggtagcactgagtgacggcacctccgacactgaggtcacggtact
+1761985/1
@CCDDFFBFHDHHJJBECFBFHGGEEHIIIIAGGHIJGHICFEHIJJIHG
@2257691/1
gcctccttgatgcattgcgtcagaatgcccacctcacgttccgccaattg
+2257691/1
CCCFFFFFHGHHGIIHJIJIIIIJJHHGHJIIGIJJIJHIJJJJJJJJIG
@7418048/1
ggcaatttcttcaagttgggcttggtaaggccttgccttgagctgatctc
+7418048/1
CCCFFFFFHHHHGIIIIIGJIJJJJJJJJJJJJJJIJJJJIJJJJJJJJJ
@5819021/1
cacatagttcccgatctcgcgggatctcttcaaaaatgagatgtgga
+5819021/1
CCCFFFFFHDFGHJJJGIGIHG>HGHHHJJIIJFGIJGDHI7=CDGI
@1219756/1
gtccataatcattcctggaatccgtgtcgacggcgatgagagcccacgat
+1219756/1
@@@FFFFFFHHHHJJFHIJIIJJJFHAFHGIJEGHIGIJIIJIIJHHGFF
@2258196/1
tccaggtctgtgtcgtctgaatctagatcgctagacataaaagaatcatc
+2258196/1
CCCFFFDDHDFDCFHCGGIJJJIJJJJJJJJJGIJIJIGIJJIIIIIGJJ
@2258463/1
aagcgagtcatttagctcaagttttaatattacttgaattacactacatc
+2258463/1
@CCFFFFFHHHHHJJIIIJIIIHJJFIIGIJIIIJIIJJJJJJJIIJJJI
@1763096/1
gtcttcttgaacttcttcaattgacgcaagaagtaccagaaacgggactt
+1763096/1
CCCFFFFFHHHHHJJJJJIJJJJJJJJJJJIJJFHIJJJJJJJJJJJJIJ
@4295288/1
gggcagagggaatctgattgtgctgttgtggaa
+4295288/1
?;?B7D=DF:1;;<<C??44<<<FH4AE;;193
@708245/1
ggcgtcgattgcggtatcggcgtcgcttgcggtaccggcgtcggttgcgg
+708245/1
C@CFFDFDHFDHFG@GHFEGGIDFFBHIJJJIIFEABEADBBDDD@DABD
@6879058/1
gtcaaatagttgcggagattaatggtataagcatagaatgttcgacg
+6879058/1
@@@DAADA?:ADHHIAE@>A9<?CDEG<CDF@C9?BG>GGB<BD9B?
@2259716/1
ttgtggaactgcttcacctgtggccggcggcacgcagacgccttgatgac
+2259716/1
@<@DBDDDFHBHHIIIIIACHGGGIIBGHIIAAHHHFDFCCBB@C;>@CC
@6879905/1
gtcacggtagcactgagtgacggcacctccgacactgaggtcacggtact
+6879905/1
C@CFFFFFHFGHHIJJJIJJJJIJJJJJJJIJJJJIJJJJIJJJJJEGHH
@6879967/1
cataaaaccaaacctctggttcgattgggcctcaaaaaatcacgtttata
+6879967/1
CCCFFFFFHHHHHJJJJJJHIJJIJJJJJJJJJJJJJJJJJJJJGHJJJJ
@6404358/1
accgacgacgacactgtacagttagaaatgttacaacctctatactttgc
+6404358/1
B@CFFFFFHHHHGJJJIJJJJHIJIJJJJJIJJJJJJJJJJIJJJJJJJJ
@6880496/1
ctttaaaaaaagctcgatctcaatttaaagataagatctgcgacctcgag
+6880496/1
@@@DDDDD8DF?BFFHHIIGIF<CDHGFHEHI><?BB4??FBE@FEEH<G
@7914495/1
ctaggattgtgtaggtaatattattaaacgaagaacatgcggctgaattg
+7914495/1
CCCFFFFFHFHFHIJAFHJJJJJJJJJJJJJJJJJJJIIJJJJJJJJJJJ
@7420444/1
ccgcgacttcgttcgcgtggaatagtgacttccggcaaatttttg
+7420444/1
@;=;DD@DHHB<DFAEHHHFFGGIEGAHEGG@FGGDAAADHECC/
@7914769/1
tgttgttgtggaactgcttcacctgtggccggcggcacgcagacgccttg
+7914769/1
@@@DFDFFCDFFDGHGGHIGIJJGGHBGIIJJDGIDHHFFDDDDBDBD=@
@5298906/1
ccctaagtgagtatacatctattaaattcaaacgcagagctcattatgtt
+5298906/1
CCCFFFFEHHHHHIJJJJJJJJJJJJJJJJJJJJJJJJJJJJJJJJJJJJ
@3322421/1
agccctcatacaaaccgtaaaggcggaat
+3322421/1
=1:===DDF<?D:<<AFA<<<C<8:::0?
@3815292/1
ctgcaaacatgccagttataaagcatagcccgaagtgctattggcacaca
+3815292/1
CCCFFFFFHHHHHJJJJJJJJJJJJJJJJJJJJJJIIJJJJJJJJJJJJJ
@5299099/1
tgtcatctcaccaggcttcaattcccggcagttttcgaatatgtgtgatg
+5299099/1
@C@FFFFFHHHGHJJJJJJJJIJGHHIIIIIGHIJJJGIGHJJHGGHHGG
@7915558/1
ctgtgatctgtttcttggcatctatagatgtcggtggcgcacagggcacg
+7915558/1
CCCFFFFFHHHHHJJJJJJJJJJJJJJJJJIIJJIJJJJIJJJJJJJJJG
@6405954/1
attgtcttctttgacgggcacaacgtacatacaattgactgcaccttcaa
+6405954/1
@BCFFFFFHHHHHJJJIJIJJIJJJFHIJJJJJJJJIJJJJJJJJJIJIJ
@172634/1
ggatggagtgagcacgggctctgtgcctggctcccatgtcacggtagcac
+172634/1
CCCFFFFFFHHHHJJJJJJJJJJJJJJJJJJJJJJJJJJJJJJJGIJJJJ
@7421189/1
ggagtgagcacgggctctgtgcctggctcccatgtcacggtagcactgag
+7421189/1
@CCFDFFFHHHHHJJIJJJJJJJJJJJJJJJJJJJJJJJJFHJJJJJJJJ
@7915844/1
gcgacaccttgtggctgtgacttgtagtcaaggtggagattttactatct
+7915844/1
CCCFFFFFHHHHHJJJJIJJJJJJHJJHIJJJJ?FHIIHIJJJIJJJJJJ
@7421315/1
cacaggcataatgccatattcaaatgggaagtggtgataaagataagtat
+7421315/1
CCCFFFFFHHHHHIIJJJJJJJJJIJIJHHIJIJIJJJJIJJJJJIIDGI
@7421425/1
ggccaaacgaatacctgtttatattagttggtgaatacggtctaaccgac
+7421425/1
CCCFFFFFHHAFHHIGGIJGIGEFHDHEHFE?FDGIGIGGFHHDHIIIGG
@5299828/1
gttcacattgacaaacttaggtttgcttacagccattcccaactgtcctc
+5299828/1
CCCFFFFFHHHHHJJJJJJJJJJJJJJJJJJJJJJJJJJJJJJJJJJJJJ
@6882168/1
ctcatcttgtatagaggaggcttgggctcgctctccgaagggagcttgcg
+6882168/1
CCCFFFFFHHHHHJJJJJJJIJJJJJIJJIIJJJJJJIIJIJIIJJJJJJ
@2260479/1
ggcggagtcctatctcaaaacatgaagacctcacagggtcactcccagct
+2260479/1
CCCFFFFDHHHHHJJJJJJIJJJJIJJIJJIJGIJHGHIHIJIIJJJIIJ
@5300407/1
ccacaatatattcgtgaaaaccgcatccaactcggatcagccgtttctga
+5300407/1
CCCFFFFFHHHHHJIJJJJJJJJJJJJJJJJJJJJJJJJJJJJIJJJJJI
@2260918/1
cacgcgcttgggcagagggaatctgattgtgctgttgtggaactgcttca
+2260918/1
CCCFFFFFHHHHHJJJJJJIJJJJJJJJIJJJJJJJJJJJJJJJJJJJJJ
@6882936/1
gcaaagataagatgaagaagaggagcaaatggaaaaaaaaattggtgaaa
+6882936/1
@CCFFFFFGHHHHJJJJGGGIJIJJIJJIJJJGIJJJJJIIHHIIFGHII
@6407609/1
gcaagaagtaccagaaacgggacttagccacaatctggtctggagagaag
+6407609/1
@CCFDFDFDFDHHJJIJJIIJGIIIIHJJIJJIIIIJIGGIJIHIGGIHI
@173982/1
ggcgcttgtggtggtgcacgcgcttgggcagagggaatctgattgtgctg
+173982/1
CCCFFFFFHHHHHJIJJJJJJJJJJJJJJJJIJJJIJJJJJIJJJIJJJH
@2261344/1
ttgttatgtcgatgtcgaacccaaaaatgtaattaactttttttttgtct
+2261344/1
@CCDDFFFFHHHHJIIHJJJJJJJJJJJJDIHIIGJIIIJJJJJJJIHHH
@6883392/1
ccaggataaaaagtaacctattttatgtccaggataataagttaattata
+6883392/1
C@@DFFFFHHFHGFGGIIIGHJIIIJEHGDHB<EHGBHIJIHIIHGGFFF
@6408304/1
ctaacgatcaaatcgatcatgggtccataatcattcctggaatccgtgtc
+6408304/1
CCCFFFFFHFFHFFHIJJJJJJJGHIJJJJJJJJJJJJJIJJJJJJIIHI
@5301258/1
ctcccatgtcacggtagcactgagtgacggcacctccgacactgaggtca
+5301258/1
CCCFFFFFHHHHHJEGIJJJJJJJFHIJIJJIJJJJJJJJJJJJJJJEHG
@2261892/1
cctcgacgagcaagtagttcttgaagcacagacacaggtgtcttcaacgg
+2261892/1
CCCFFFFFHHHGHJHIJHJJJJJJJJJGIIJJJJJJJJDGGHJJJJJJJI
@708716/1
ttcatcatcagggatcttgccgtcattgcagacggtgtggtagcgggtcg
+708716/1
@BBFFFFFHGGHHAFHGHJHIIGIJIJJIJGHIJJFEIIIFEHJJJJAEH
@708750/1
ccttgggaagcctttgtgcgccacatcaatgttgataaaggctttattgg
+708750/1
@@@DDDDFFHGBHIIIIHEGBGA?FFADHIGHGIEIIIIH<GHIIIIFDG
@175021/1
ttaaaaccaaaaatttgccggaagtcactattccacgcgaacgaagtcgc
+175021/1
@B@FDFFFHHGGGJIIJGIJGHGGCBDFHGHGIJJJIJJJJJIBIHEHFF
@2775412/1
cagccagatgccaaagttcttgatcttcactgggctcttctctgggattt
+2775412/1
CCCFFFFFHHHHHIJJIJJIJIJJJJJJJJJIGIJJJJIJIIJJIJIIJJ
@7421645/1
cactgagtgacggcacctccgacactgaggtcacggtactcgcggtacat
+7421645/1
CCCFFFFDHHHHHJJJJJJJJJJJJJJJJJFHIJJJBGHIJJJJHAEFFF
@4296805/1
gtctgtttgtctgttcgtctgtgcgcgctaatctcagaaacggctgatcc
+4296805/1
@@@FFDFFHDDDHGHIIDGHIIIHIJIJIJJIHHGIIJHIJJJJIIEEGI
@4296843/1
gtggattttaatgttattattacagcatacataataaaattagaggaagt
+4296843/1
BB@DDFDFHHHHHFGGIIJJJHHJHIIIJJJJJJIIGIGIIIIDHIGIJ@
@5820945/1
ttagtatagttataagactcagattgccatctcagaaattagcggatgga
+5820945/1
@CCFDFFFHHHGHJJJJJJJJIIJJJJJIJIJJJJJIJJJJJJJJIIIJI
@7421870/1
gtggggtgggcccaccaggccgttacagatgaactcccgtcgatgaccag
+7421870/1
@?@AA:8@FHHHHIFIIIIIIIIGIGGIEDGHIIIIGGIGHGFHFHDEEE
@7422114/1
gtggcgcacagggcacgcttgcgcatgacatctatacatgccattggcgt
+7422114/1
CC@FFFFFHHHHHJIJJIJJJIJIIJJIIIJJJJJIJJJJIIIEGIJJIG
@4805659/1
ctcagggacagttttcgcttgtcacgtatttgtgaccctgacgaaaatga
+4805659/1
CCCFFFFFHHHFHIJJIJJJJJJJJJGHHJJJHIGGHIJJGIJJJJJJJF
@4297598/1
gttgtggaactgcttcacctgtggccggcggcacgcagacgccttgatga
+4297598/1
BCCFDFFFHHGHHJJIGJJJGIEHIJJJJJJGHGHHFFDEDDB?BDCDDD
@1764924/1
ctgtgatctgtttcttggcatctatagatgtcggtggcgcacaggg
+1764924/1
@@@DDFFFHHDHHIIIIIGHIEABHAEFFHGHI<:@DEAEHIEC=D
@2264545/1
gtacagtctagggtaaatatatagatacaagtaggtatgatgtaagttta
+2264545/1
CB@FFFFFHHHHHGHIJJJJJJJJJJJJIIJHHIJGIJJJJJIJJJIJJI
@2264636/1
gcgcttgtggtggtgcacgcgcttgggcagagggaatctgattgtgctgt
+2264636/1
CCCFFFFFHHHHHJJJJJJJJJJJJJJJJJJJJJIJJJJJJJJJJJJJJJ
@5821826/1
gcaagaagtaccagaaacgggacttagccacaatctggtctggagagaag
+5821826/1
CCCFDBDFFDHDHGIGHIIIGGHIJJJIJIGGHIJJJJJIIJIEGDGAHH
@2776096/1
cataacgcagccagatgccaaagttcttgatcttcactgggctcttctct
+2776096/1
@CCFFFFFHFGHHJIJJJIIIIIHHIGJIJJJJJJJIJJJJIJJIJJJJJ
@2776169/1
gggaactgtattctatgtttcctaacccgtttctttgtccctgggtaagg
+2776169/1
CC@FFFFF<DHHHJIJJJJJJJFJJHIJJIIIJJJJJJJIIIJFIFFIJJ
@1765483/1
gtgtgatgttattaggaagtccaatatcgcatcgccaagaaactctaggc
+1765483/1
?=@ADEEDFHFHHGIIGGEHGIJIIIJFHJJIIGGHGIIJBHEGIJI@FG
@7918244/1
agagaagatcctcatcttgtatagaggaggcttgggctcgctctccgaag
+7918244/1
@@@FDFFFHHHGHIJJJJJHIJJIJJJGIJJIJJIGIIJGIGHIJJJJIG
@4298606/1
agctggtggagcagatatagcggtggagg
+4298606/1
<?@D?ADDHHGG@GGHAGHEAFDFGD?B?
@2265466/1
ctttcctaggagtgactttcccgtttccaatctccaagacagg
+2265466/1
;?@DDDDDBDFF:A@?CEH>EEFCFFEFCDDCFGE<FGFIBC;
@4299074/1
aacagacaaacagacaaaaaaaaaagttaattacatttttgggttcgaca
+4299074/1
@@@FFFFFHHHGHJIIGGIIGGIGGIDFHCHJJIIIJJJJHIJEHEFEFC
@5822747/1
ggcgcttgtggtggtgcacgcgcttgggcagagggaatctgattgtgctg
+5822747/1
CCCFFFFFHHHHHJIIJJJJJJJJJJJJJJJJJJJFIJJJJJJJJGIJJH
@7423118/1
atgtcacggtagcactgagtgacggcacctccgacactgaggtcacggta
+7423118/1
@CCFFFFFFHHHHJJIII>HGGIGBGBHGJGJJJIJIIHGIJGBGHIF16
@3324881/1
cttctcttttttctcctttcttttgcgagctgctgccgaaagattagagt
+3324881/1
CCCFFFFFHHHHHJJJJJJJJJJJIJJJGIJJJJIJJJJJJJJJIJIJJG
@2266074/1
gccaattcactgttcattacctgtgaaaactgcccctcagatacaccgtc
+2266074/1
CCCFFFFFHHFHFIIJJJJJJJIDHGJJJJJJJJJJDGIIJJJIJJIIHI
@4299354/1
gaacgcgcagatctccggaactactgattccaatttaactattctttttg
+4299354/1
CCCFFFFFHGHHHJIJIJIJIJJJJJIJJJIIIGIJGHIJIJJJIJJIJG
@712117/1
cccacatcttcgtcgcgccaatttaggaagcatgttttcacttgttcgtc
+712117/1
@@CF?DDFHAH@HGAFHIIGGHEHIIIIIGIIFFGHIIDGEDFGFFEH@;
@6411227/1
gtcccgtacccatagcaacaagatcagcgactgtcacacggtagcggaag
+6411227/1
CCCFFFFFHHHHHJJJJJJJJJJJJJJJJJJJJJJIJJJJJJHJJJJJHH
@4299691/1
cgtcgggtcacattacatactctgtatttcctcttcatggtgccacagtg
+4299691/1
CCCFFFFDHHHHHJJJJJIJJJJJHIIJJGIJJJJJJJJJJJJJJJJJHI
@5823411/1
ggagtactgagcagtatctattcagtaaacttatagctgacactgaagac
+5823411/1
BC@FFDFFHHHHHJHIJJJJJJJIJIJJJJJJJJJJIJJJJJJJJIJJJJ
@6884370/1
cccgtttccaatctccaagacaggaggctccagtactttagctttgacag
+6884370/1
CCCFFFFFHHHHHJJJJJJGIJJJJIIJJJJIJIJJGHIIJJJIJGGIII
@712638/1
atctgatcaaacgctattaattcattagcgaaaaacttatttttcacttt
+712638/1
@@@DDD?DFDDF?@@FA@FBA?EHBHC9C@D@DAGFIGI<DF<BDDGH@F
@7423939/1
atgcgaaggtgttgaggcgcttgtggtggtgcacgcgcttgggcagaggg
+7423939/1
CCCFFFFFHDFHHJJJIIJJJJJJJJHIJJIJJJJJJJJHHHFFFFDDDD
@1225061/1
acggcacctccgacactgaggtcacggtactcgcggtacatgctgtgtac
+1225061/1
@??BDDADHHFHHAHEGF3EC?D9:D@GH:?9?FHI;@;;CC@7=A9.=C
@5823911/1
cgggctctcaggcaggcaagatgggcgtagtaggtaggcgtagggta
+5823911/1
CCCFFFFFFFFDHGIJJIIJGIEBEGF?@G?DGGBDDHII?AFII.@
@713018/1
taaactttcttaaaatttcatttggtatacgcgaatttcgtttgagataa
+713018/1
CCCFFFFFHHHHHJJJJJJJJJJJJHHGJJJJJJJJJJJJGIJJJJJJJJ
@2267036/1
cctcaatctgcaccagttcatacttgggcacagttcctcgacgagcaagt
+2267036/1
CCCFFFFFHHHHHJJJIJJJJJJJJJJJJJJJJJJJJJJJJJJJJJJJJD
@3325912/1
gtagcactgagtgacggcacctccgacactgaggtcacggtactcgcggt
+3325912/1
CC@FFFFFHHHHHIGGHIJIIJJJJJJJIJIGGHIGJIIJCHIJJGIHF8
@6885000/1
ctgctgccgaaagattagagtcgtcttctacttctgcttctggcacatca
+6885000/1
CCCFFFFFHHHHHJJJJJJJFHIHJJJIJIIIJIIJJJIJJGIJJIJJIH
@4806863/1
ggaagtggtgataaagataagtataggctcaaaacctaacgacatcaatc
+4806863/1
CCCFFEEFFFHHHIJJJJJJJJIJJJJJJJJJJJJJJJJJIJJJJIJJJI
@6885089/1
gggaagggttttttaaactcatgttttcatggtaccaagttatgaatttt
+6885089/1
@@CDFFFFFDFHHIACFEFFGEHEHIJIJGDAFGHGIGHHGIIJJIIJII
@2776931/1
cttgaacttcttcaattgacgcaagaagtaccagaaacgggacttagcca
+2776931/1
1?@B;AADFHHDD@EEFIEHHIBAD??CHBDE>CBDGBBHE@DFIGIIGF
@2268071/1
ctggattgatttttaagatttttttgtgtgtgttcaaggggatctgagaa
+2268071/1
@@CFDDFFGFFHHIIGD9CFHHDHGGBGCFDFFAFB?BGGHIDDGGEEGG
@6885799/1
gaactgcttcacctgtggccggcggcacgcagac
+6885799/1
@@;D?DDDADFHD<:<C:;EG@A@FG:AHA@8BE
@1766339/1
gtcttacttcacgtggtagcgttatcactgtctttacttttaattttcac
+1766339/1
@@@FFFFFBFF<FCGG<?IEGIHAHIGGHI@BGIEHFGCEHGDEHGDGFG
@3327065/1
ggaagtaggtgctgggcctcttgtatgcgaaggtgttgaggcgcttgtgg
+3327065/1
@@@DDABDD=AD?F3ECB?GHGHIGEHHG?:??1:0:0BBF=DEGII=@7
@1766369/1
gtaacattattgacgagtgctgatcttaagtctgtcatctcaccaggctt
+1766369/1
BBCDFFFFHHHHHJJIIGHIJJJJJJGIJJFIHJHIJJJJJJJJJJJJIJ
@714374/1
ccgaagtggttgtcgtcccacagcacgtggtagtgcgacggacgcgacgt
+714374/1
CCCFFFDDHHFHHJJJJIIJJJJJJJJHGJJJJJIJJJJJJJIHFDDDD=
@1766434/1
gccagccttaacgtacgattccaacgccccctggcgtaaaataacgtcaa
+1766434/1
@@@FFDDDHBBBHEGHIBHIBHD<FHIGHIGIIFBGHGIGEHIIHIEGHB
@4807788/1
gtagaaaagtgctgtctgtacattgaaaacaaaaataaaaaaaatagcag
+4807788/1
CBBFFFFFHHHGGJJJJJIEFJHGJJJJIJIJJJJIIJJJJJJIJJJJJJ
@2268653/1
ctgtcgtgtcctttatacatttcggcatggcgatcatgtcgatggcttgg
+2268653/1
@CCDFFBDFDHHDGIJIGIIJIIJJJJIIJFIGIJIJJJGG9DCEGGIJJ
@3327443/1
tggctttcagtgaaacatcaaaatttatc
+3327443/1
@@@?BBDDD?DFFH@C?EFHD@@HEHEH4
@2777696/1
gaaaagaatcacaagtaagatactgcaaacatgccagttataaagcatag
+2777696/1
@@@FFBDFHABHHIHIDIIGGEHEBFHGIGIIIIIGHFHIIIIIICHGHB
@5824059/1
cggctttttccagatccactcttgctccatggtccaggagcagcagcgtg
+5824059/1
CCCFFFFFHHHHHJIIIJJJJJJJJJJJJJJJIJJJJIJJJJJJJJJJGI
@6411897/1
cgctcgtcgatatcaaacagttcaagtcattgttcttaaacttcaataac
+6411897/1
CCCFFFFFHHHHHJJJJJJJEHHIJJHIGIJJHHJJIJGIJJIIIIIJJJ
@3818932/1
atcacataaaaccaaacctctggttcgattgggcctcaaaaaatcacgtt
+3818932/1
CCCFFFFFGHHHHJJGHJJJJJJEHIIHIJJIJJIJJJIJJJJIJJJJFH
@6886412/1
gcaccgacgacgacactgtacagttagaaatgttacaacctctatacttt
+6886412/1
@@?DADDF?CFFHEHIIIDBHHGFHEGGEHIIDFACGIFGEGF@CDAG>C
@715777/1
ggagagaagatcctcatcttgtatagaggaggcttgggctcgctctccga
+715777/1
CCCFFFFFHGHHHJJJIJJJJIJJJJJJJHIIJJJIHJIIJJJJJJJJJI
@5825321/1
gcaccgacgacgacactgtacagttagaaatgttacaacctctatacttt
+5825321/1
C@@DFFFFHHFHHIIIIGJIJGGGIIIJDGEHGHHIIGHIIJGGEHDHGI
@716617/1
cggcgatgagagcccacgatgtaagtgcttcgggcttcaacagcttgtta
+716617/1
CCCFFFFFHHHHHJJJJJJJJJIJJHIJJJJJJJJJJJJIIJJJJJJIJJ
@1768614/1
cagccagatgccaaagttcttgatcttcactgggctcttctctgggattt
+1768614/1
CCCFFFFFHHGFHIJJJJJJJEHJIJJGHIJJIGIIJIJJJJJJJIGIJJ
@5825774/1
ccgtctgattctgtgatagtgaatacaagatcgtggggtgggcccaccag
+5825774/1
CCCDFFFFHHHHHHIJJIJHHJJJIJJJIJJJJIIJIJHGHJJJJJJJJI
@7424798/1
agatgactgtgcatccttgctagtaagtcctgagccatagcaaacagcca
+7424798/1
@@@FDDFFHBFDFHIIIIIGGII<FFDEHGIGEGHIGIGIHIIIIIEIII
@4810080/1
gttgaggcgcttgtggtggtgcacgcgcttgggcagagggaatctgattg
+4810080/1
CC@FFFFFHGHGHHJH;FECEHGIJJJJJJFGJJFBDGIJDEHGFFDDF@
@2269883/1
gttgtgttgaccaataatgggttaatcagactatagttagtatagttata
+2269883/1
B@@FDFFFHHHHHJJGIIJJJHIJJJJJJIJJIIGHHIJJIJJJJIIJJI
@3821115/1
cacctgtggccggcggcacgcagacgccttg
+3821115/1
1?@?BDADDAFFHEEHD?DF;@;;DB::ABD
@7425255/1
ccgcaatgttggagcttggtacaaagcaaaggtcgggcagttcgtcaaca
+7425255/1
CCCFFFFFFHHHHJJJJJJHHIJJJJJIJJJJGHIJJJJJHIIIHJJIJJ
@7425436/1
caccagtggtcttcttgaacttcttcaattgacgcaagaagtaccagaaa
+7425436/1
CCCFFFDFHHHHHJJJIIIIIJJJJJJIIIJJJIJIIJIJIHGIJJJJJJ
@7425472/1
gtatgattatttgtctgtagtggtcctgctgtttcgtatattctaaattg
+7425472/1
CCCFFFFFHHHHHJJJJIIJHIJIHIIJJJJIJJJIGIJJIJJJJJJJIJ
@4810886/1
ccggtactaacgatcaaatcgatcatgggtccataatcattcctggaatc
+4810886/1
BBCFDDFFHHHHHJJDGHHEHHJJJJJJJFHIJJJJJJJJJJJJJJJJIJ
@4811032/1
cgcttattgtttcgatcttgttatacgtaaaacaaactcgtactaaggcc
+4811032/1
CCCFFFFFHHHHHJJJJJJJJJJJJJJJJJJJJJJJJJJJIIJJIJJJJJ
@4811063/1
gtggattttaatgttattattacagcatacataataaaattagaggaagt
+4811063/1
@BCFFFFFHHHHHHHIJJIJJJJJIJJGIIJJJJJJJJJJJJJJJJIJIB
@4811123/1
gtttttaaacttttttttcaatgccctaagtgagtatacatctattaaat
+4811123/1
BBBFFFFFHHHHHJJJJJIJJJJJJJJJJJIJJJIJJJJJJJJJJJJJJJ
@3822061/1
cagcctctgtatactcgtccacttccatcttctataaatctgttaagtct
+3822061/1
CCCFFFFFHHHHHJJJJJJJJJJJJJJJJJJJJJJJJJJJJJJJJJJJII
@7426351/1
ctgtggccggcggcacgcagacgccttgatgacctccactttgatgatct
+7426351/1
@?@;DBADFFHDHIIIGBHIGGGGEHE;@DFDFFCEDEECCCDCC>CCCD
@3822147/1
ggtggcgcacagggcacgcttgcgcatgacatctatacatgccattggcg
+3822147/1
CC@FFFFFGHGHHJJJJJJJJJJJIJJJJJJJJJJJIJJJIJJJJJJJJJ
@178139/1
ctcgagtatccttgggctccgcgaacgcagttttcgaccttattatgtgt
+178139/1
CCCFFFFFHHFFHIGIJJJIJIIIJJIJGIFFHIIIGGGIGDHIIHHHGH
@5304449/1
gtggcgcacagggcacgcttgcgcatgacatctatacatgccattggcgt
+5304449/1
BC@FFFFFHHGGGHIJJIIJJJJJJJJJJJJJJJJJJJJJGIJIJJJJIH
@1770647/1
gcgaagttttgttcacgttctttgcttgaacacactgtgtcgccattcct
+1770647/1
CCCFFFDFHGHFHIIJJCGIIJJJIIJJJJJJJJJIJHIHIJJJJIJJJF
@178629/1
ctttatacatttcggcatggcgatcatgtcgatggcttggtttattccca
+178629/1
;@@DFFDDFB>FHIBHHIEBGGBGIIEHCBFBEGIHDHIH?DGGGGBGHG
@1770958/1
cccctacgatcatcactgccgtgtcctttatacatttcggcatggcgatc
+1770958/1
CCCFFFDFHHHHHJIJBHIJJJGGHIIIJIJIIJJIJJIIGGIHIDGIJJ
@7921861/1
gcctgggatgccacccggcaccactcccgggtgaggatgcactacatttc
+7921861/1
@CCFFFFFHHDHHIIIGJJJIJIJIJJJGIIFGGGGIJJJJJJJHGIJIE
@7427207/1
gccgttacagatgaactcccgtcgatgaccagcagaaggcgtgttaccga
+7427207/1
C@@FFFFFDHHFHJJJJJIJIJIJIJIJJJJIIGIGJIHIJHHHIJJIJI
@716990/1
gccctcaatctgcaccagttcatatttgggcacagttcctcgacgagcaa
+716990/1
CCCFFFFFHHHHHJJJJJJJJJJJJJJJJIJJJJJIJJJJJJJJJJJJJI
@5305131/1
gcctcttgtatgcgaaggtgttgaggcgcttgtggtggtgcacgcgcttg
+5305131/1
CCCFFFFFHHHHHJHIIJFHHIJJJJJJJJJJIJJJJJIJJIJJJJHFFD
@717003/1
cccttctgcgccattgacatgtatagatgtcggactcgtgacgtcgtaag
+717003/1
CCCFFFFFHHHHHJJJJJJJJJJJJJJJIJJJIIGIIGHIJIIFHGFFH8
@4301413/1
tttgcacctcacgatcgattactactgctttcccaaagacaggacaagcg
+4301413/1
CCCFFFFFHHHHHJJJJJJJIJJJJJJJJJJJJJJJJJJJJJJJJJJIIJ
@2778580/1
gcaagaagtaccagaaacgggacttagccacaatctggtctggagagaag
+2778580/1
?@@DFFDDHHHHFGGIJJJJJIJIJJIJIJJIJJGIJJIIJGGIJIJJHI
@717339/1
gtgctgggcctcttgtatgcgaaggtgttgaggcgcttgtggtggtgcac
+717339/1
?@<1D?;D<D;DFGG@?ECEH;CCFGCEDG<DC1@FGGGIG7CH7E;@7=
@1227134/1
cggtagcggaaggtgggttcgtgaatcatgccctcaatctgcaccagttc
+1227134/1
BCCDFFFFHHHHHAFHJJJJJGGIIJIJJJJJJIIJJJJJJJJJJJJIJJ
@1227284/1
gtctgattctgtgatagtgaatacaagatcgtggggtgggcccaccaggc
+1227284/1
CCCFFFFFHHHHHJJIIFGHJJJJJJJJJJJJJJGIIHIJIIJGGGIIGI
@3331314/1
cccaactgtcctccggtactaacgatcaaatcgatcatgggtccataatc
+3331314/1
CCCFFFFFHHGHHJJJGIJJJJJIJJJFHIFGGIIJJJJJJHHJJJJJJI
@2779242/1
ggcaggttgaactcacaccattcaatttaaaagaaactgggtgcgtgcag
+2779242/1
CCCFFFFFHHHHHJJJJJJJIJJJJJJJJJJJJJJJJJJJJDGHJHJJJJ
@3331740/1
cgcaagaagtaccagaaacgggacttagccacaatctggtctggagagaa
+3331740/1
CCCFFFFFHHHHHIJIJJJJIJJJJJJJJJJIJIJJJJJHHHIJJJJIJI
@718099/1
tggtggtgcacgcgcttgggcagagggaatctgattgtgctgttgtggaa
+718099/1
B@@DDFFFHHHGHJJIJJJIIJJIJJIIJJIGIJJJJHIHJJHGJHIIJJ
@4302602/1
cttcgggcttcaacagcttgttagcttgccattgacctttcctaggagtg
+4302602/1
CCCFFFFFHHHHHJIJJJJJJJJJJJJJJJJJJJJJJJJJIIJJIIJJJI
@5305997/1
acttgttattgctttatgattggttgcatattatggcaacatacacattt
+5305997/1
CCCFFFFFHHHGHIJJJIIJIJJFHIIJJJJJJJJJIIIJIJJJIJJJJJ
@3331801/1
cctagcatcacaacgtcatttaatataaaatacatttatatccgatattt
+3331801/1
@@@DDDDEDFHHFIGAEGGGFDFHHHEDECFHIEGIAFHEFGGHIGHIEF
@718441/1
gtcacaaccacgttggttatcaagtggcttggtaggatccaagttgaaat
+718441/1
@@@FFDDDDFFFFHIIEEHEGGIGFDFDDG0C:C4B39DFAFD?D@GGG4
@5306216/1
gattgattttgatgatttttttgtgtgtgttcaaggggatctgagaatgg
+5306216/1
@C@DAFDDDFB?FG?FGEIEEHHIIID?FCFHIEEHGBAGDDBBFH<=BC
@2273829/1
ggtgcacgcgcttgggcagagggaatctgattgtgctgttgtggaactgc
+2273829/1
BC@FDFFDHHHGG?GGGGIJJJJHGGIJJGGJJ9DGGIGJIIIICGHIIG
@2273983/1
atggcaccaggatagagttaatgccgccaagtttgacgtttatcttcaag
+2273983/1
CCCFFFFFHHHHHJJJJIHJJJJIJJJJJJJIIIJJJJIJJJJIJJJJJJ
@718785/1
ggatgtggattttaatgttattattacagcatacataataaaattagagg
+718785/1
@@BFFFFFHHHHHJJJJJJJJJJJJJJJJJJJJJJJJJJJIIJJJJJJJJ
@180189/1
ggtgcctctgtaggagtttcgggctcgggttt
+180189/1
?@:BBBDDHHHBHAFFAABB?CAG<=:CB8;B
@5306486/1
gcgtttgaatttaatagatgtatactcacttagggcattgaaaaaatagt
+5306486/1
@?@BD@DD>FBDC:EFHEHHHHCHIIDCFHEDBCEGGIIIIAFC>GHEBB
@180415/1
gcgacaccttgtggctgtgacttgtagtcaaggtggagattttactatct
+180415/1
CCCFFFFFHHHHHJJJJIJJJJJJJJJJJIJJJCGIJJIIJJIJJJJJJJ
@2274575/1
gtctgtacattgaaaataaaaataaaaaaatagcaggggttattgttatg
+2274575/1
@@@DDFDFDFHDHIB@GHHIIIIICDHDHHEGGEGEHGBHDGGIIIICHI
@2274971/1
cgggctctgtgcctggctcccatgtcacggtagcactgagtgacggcacc
+2274971/1
@CCFFFFFHHGHHJIJJJJJJJJJJJIJJJGIJJJJJJJJHIJJJJJJJJ
@5307054/1
caagcaaactctggtgccttgggaagcctttgtgcgccacatcaatgttg
+5307054/1
CCCFFFFFHHHHHJAFHIJJJJJJJJJJJJJJJJJJJJJJJJJJJJJIJI
@2275501/1
atacataataaaattagaggaagtaggtgctgggcctcttgtatgcgaag
+2275501/1
@?<BDBBDHFHHGIIGI<DGIIIID9E<AFGGGGGFGHIIA?DGEIEDFE
@3333348/1
cctctttacaagtagactcatctttagcacttggttcatcttttga
+3333348/1
CCCFFFFFGHHHHJIGIHIJJIJJJJJJJJJJJJHHHHIJIJJJIH
@7428090/1
ccaattctttgacagtaaagttctgtggcgccggttcctccacatacaag
+7428090/1
CCCFFFFFHHHHHJJIJJJJJJJJJIJJJJJJJJGHJJJJJJJJJJJJJJ
@7428478/1
tggcaaaggtagtaagtcagctgttccacttcatcatcagggatcttgcc
+7428478/1
@@@DDEEFGAD<<CEBAFHGIEFEBHHG?AFBFHIIHGGADHIEBGIIII
@7428526/1
tgtttgtctgtttgtctgttcgtctgtgcgcgctaatctcagaaacggct
+7428526/1
@CCFFFDFHHHGGIGIJJHIJIEGHIFHIIIIJIJIJJJJIGIIJJJJJJ
@1771570/1
gacggcacctccgacactgaggtcacggtactcgcggtacatgttgtgta
+1771570/1
CCCFFFFFHHHHHJJJJJJJJJGHIJJJBGIJJJJJJIIJJHHHHHHFCE
@1771882/1
tatgtcgatgtcgaacccaaaaatgtaattaactttttttttgtctgttt
+1771882/1
CCCFFFFFHHHGHJGIJIJJGGIIIGHIJJIIIIJJJGJJJJJCEIHHHH
@6889266/1
gtgcacgcgcttgggcagagggaatctgattgtgctgttgtggaactgct
+6889266/1
CCCFFFFFHHHHHIJJJJJJJJJJJJJJJJJJHJJJJGIJIJJJJJJJJJ
@4303765/1
cgcaagaagtaccagaaacgggacttagccacaatctggtctggagagaa
+4303765/1
CCCFFFFFHDFHHHIIJJJJJJJJJJJJIJJJJIIJJJJJJJJIIIIJJI
@6889555/1
cttgaacttcttcaattgacgcaagaagtaccagaaacgggacttagcca
+6889555/1
CCCFFFFFHHHHHJJJJJJJJJIJJJJJGHIIIJJJJJIJJJJIJIJJJJ
@4303873/1
cgtcagtggctttctttgatcattaatgtctcgtatgtcaaggacttcac
+4303873/1
CCBFFFDFHHHHHJJJJJJJJIJJJJJJJJJJJHIJJGGIJIJJJJJJJJ
@1772462/1
cacagacacaggtgtcttcaacggaagagattccatttcccgtttagcag
+1772462/1
@C@FFFEFHHHFDHHHHIIJIGIIGGIEGHIGGIGJJIGIII@DGHHDGF
@1772550/1
gtcaatcggttcataaataaaaaagttatgtcaaattaaagaatcacgtc
+1772550/1
CCCFFFFFHHHHHJJJJJJJJJJJJHIJJJHIJJJJJJJJJJJJJJJJIJ
@7430107/1
ggtggttcttcaacttgggctagcagggaattggtagcaacttgaatgtg
+7430107/1
BB?DFDFFHHHHHIJJJJJJJIJJJJJJHIIIIIHJJJJJIJJJIGHIHI
@3823871/1
cccaccaggccgttacagatgaactcccgtcgatgaccagcagaaggcgt
+3823871/1
C@CFFFFDDFHHDEHIIJIGJJIHEHHGJGGHIHGIJGIJJIGJJGJGH8
@1772730/1
agccagatgccaaagttcttgatcttcactgggctcttctctgggatttc
+1772730/1
<@@ADD>DDFHH?AF?CFIIGHGEAHIGCEFEC?EHBFH@GIIBEGEGG@
@4813322/1
gttttggtagcggcggcgcggtccgtgaggagcatgctcgccatcaggac
+4813322/1
C@CFFFFDHHHHHJJJIIIEFDDDBABBDDDDBDDDDDDDDDDDDDDDDB
@3824377/1
gagagaagatcctcatcttgtatagaggaggcttgggctcgctctccgaa
+3824377/1
CCCFFFFFGHHHHJIJJJJJJJJIJJJIIIJJJJDEGIIGIICHICHEFI
@3824521/1
ccaccgttcatttccccagtattattgaaccacatctcaggatgtagtct
+3824521/1
@<@DDDDDFBFHHIIII;AFHFH@HGEHIECCHHIIIIIGI@GGDFHEHG
@5827598/1
atacataataaaattagaggaagtaggtgctgggcctcttgtatgcgaag
+5827598/1
CCCFFFFFHHHHHJJJJJJJJJJIJJJHIJJJJJJJJJJJJIJJJJJHIJ
@5828007/1
ggcagagggaatctgattgtgctgttgtggaactgcttcacctgtggccg
+5828007/1
CCCFFFFFGFHHHJJJJJJIJJJJGIJIIJIJJJJJJJJJJJIIIJIJIJ
@5828024/1
gtgacatttgctttaaatgctcaataattaataatataacacggtcgcta
+5828024/1
@=?DDDD:D::A?FFFF4FH@CIG?AF4<?EFCDEBEHA??<?G1?@AFC
@2275737/1
ctatgtcctttctaaggttctaaactatatctgtaccaaatttcaaccaa
+2275737/1
@@CFFDDDFBHHHIGGB<CIFEIDGHIIGGICGFHIIIEAHGIDFBDHHI
@2276294/1
gtttgtctgttcgtctgtgcgcgctaatctcagaaacggctgatccgagt
+2276294/1
CCCFFEFFGHFHHHIJJGHJHJJJJJJJJIJJJGJIIIIJJJGIJJJHGE
@5828780/1
gggtatgttattagtgttggattttacaaagtttaccagatacattaact
+5828780/1
:?@=AB?=DFA?F@2AFAFBFAHH@?CA<EFH9>HDC@E:DGIIE>F?<9
@1230272/1
cctgtctacacgtctttaatttgaaaatttgtcggatccaatgtaaaaca
+1230272/1
@@@FDDDEFFFFFEEHHHGHIIGGIG>FFHBHIEAGEEBGGHFDEHHEIG
@3337160/1
catcgacataacaataacccctgctattttttttatttttattttcaatg
+3337160/1
@@@FFFFFGGGHFEGHIJJIJJJGIGIJJIJJJIIHIJIJHIJJIDHIIJ
@3337242/1
gttccaattaaactttgggcctgtttcagagtctcgttgacttgctgtta
+3337242/1
CCCFFFFFHHHHHJJJJJJJJJJJJJJJJIJHJJJIIJIIJJJJJJJJJE
@7923484/1
cttccttcttagagcgtcccgtacccatagcaacaagatcagcgactgtc
+7923484/1
C@CFFFFFHHHHHJJIIJJJIHGIJJJIJIJJJJJIJJGJJJIIJJJJJJ
@181240/1
ggtaatattattaaacgaagaacatgcggctgaattgcagcatcttgtcg
+181240/1
BB?DDFFFHHHHHJJJJJIIJJJJJJJIJIJJJJJJIJJJIJJJJJJJIG
@181256/1
gtacacctgagcgagactcataacgcagccagatgccaaagttcttgatc
+181256/1
??@FDDDDHHHHHGIDFHGIIJGFHJJJIIJJJJJIIIJJJ@FFIJJIJI
@2277215/1
cgtagaaaagtgctgtctgtacattgaaaataaaaataaaaaaaatagca
+2277215/1
@@@DFFDDDDFFABHHDHEEEEHIIIJJIIIJGHIGHIGIGBFFHIIIIE
@3337574/1
ctctgcacttggtggtccacaaacattataatagcgttgtctaacgtcgg
+3337574/1
@@@DDDDD?CD?FH?1<CEFHE>GGIGHGHIIFGGIGDHBBBFHII?FHI
@2781939/1
ctttcagtgaaacatcaaaatttatcgatctttgattctgatctagtagc
+2781939/1
@@@DDDDBFFHHHIIIIIIIIBHHGIHEFHGIIIGGFIIGHEHIIIDGGG
@1231334/1
cttggttcatcttttgaagattctgatattgatagttttttcattccctg
+1231334/1
CCCFFFFFHHHHHJJJHJJJJIJJJHIJJJJJJJJIJJJJJJJJJJIJJJ
@2782073/1
gtacagttaatacctggcatcagttacaatgtttgagtacttagttactt
+2782073/1
@@@DDDDDDDHFABEG@HECG@ED?FCECHECFGIEGHGGIIEGFHGIII
@1231389/1
ggcgacctctccgactgacatgaacattggaaactcgcagagtgtgggca
+1231389/1
BCCFFFFFHGHHHIJJJJJJJIJJJJJIJIGIIJJJJJIJIG=CBFHIIJ
@6414754/1
ttcaacaatctcgtggttcctctgcacttggtggtccacaaacattataa
+6414754/1
CCCFFFFFHHHHHHIJFIJJJJJJJJJJJJJJJJIIJJJJJJJIJJJJJJ
@1231886/1
gttgaccaataatgggttaatcagactatagttagtatagttataagact
+1231886/1
B@@FDDEDHHHHHJGIFHIGIJJJIHEGHGHIIIJJJJIJFIGIGJJJJH
@6415421/1
agcatacataataaaattagaggaagtaggtgctgggcctcttgtatgcg
+6415421/1
CCCFFFFFHHHHHJJJJJJJJJJIJJHJJJHIJJJJJJJJJIJJIJJJJJ
@7431322/1
ccaggatagagttaatgccgccaagtttgacgtttatcttcaagcacaaa
+7431322/1
CCCFFFFFHHHHHJJJJJJJJJJIIHGJJJJJHJJJJJJJJJJJJJJJJJ
@2782640/1
gtacaatgcaatttaatttgatacaaaaatattataataataggttcttt
+2782640/1
@@<DDDFDD:ADHEIEHGHHIIGIIGIBHIIIIIIIIGCFHHGIDDDHII
@2279107/1
tggcatctatagatgtcggtggcgcacagggcacgcttgcgcatgacatc
+2279107/1
@CCDDDDEDHFBHEBFHIB@FHGIGGHEC9FGGGIIGEEEHGIBCHHHHG
@4814282/1
ccagcctctgtatactcgtccacttccatcttctataaatctgttaagtc
+4814282/1
CCCFFFFFHHHHHIJJJJJJIIGJIHIIJJIIIIJGIEGHIJGIGIBGFI
@6415932/1
cataaataaaaaagttatgtcaaattaaagaatcacgtcgaacattctat
+6415932/1
CCCFFFFFHHGGHJHHJJJIJJJJJJJJIIJJJJJJIIJJJJJIJJJJJI
@1772940/1
ggtgccttgggaagcctttgtgcgccacatcaatgttgataaaggcttta
+1772940/1
@C@FFFFFHHHGHJJJJJJJIJJJJJJJJJJJJJJJJJJJJJJJJJJJJJ
@6416263/1
gttacctgcaacttggccaggttagggccaacagattgtttgagatgttt
+6416263/1
@@@DDDDDHHF>FIHGGGIIIIGHCHGIIIIG?FBGHIHIGIIIEHIIII
@2783394/1
cagaaggcgtgttaccgaccagagtagcaaccaccttcaatcctttaacg
+2783394/1
@@@FFD?DHHHHDHEFHE?FHECDFHIFIBEFGIGIJJJIIIJGGGIIJJ
@1773330/1
cctctttacaagtagactcatctttagcacttggttcgtcttttga
+1773330/1
CCCFFFFFHHHHFHJJJJJJJJJJJIJIJJJIJIIIJJHIIJJJIG
@6416671/1
ctgttttggtagcggcggcgcggtccgtgaggagcatgctcgccatcagg
+6416671/1
CCCFFFFFHHHHHJJJJJJIIGFBCDBBDDDDDDBDDDDDDDDDDBDDDD
@723735/1
gcttattctgcatacctgccatgcgctggtaagcgctatggactgccgcc
+723735/1
CCCFFFFFHHHHHJIJIJJJJJIIJJJJIHGHJJJJJJJJJJJJJJIIJJ
@4815542/1
gccccctttaaaaaaagctcgatctcaatttaaagataagatctgcgacc
+4815542/1
@@BDFFDDHHHHHIGIHGIIGIGHHHIGIGEHIIJJHGIIIEHIJJIGII
@7432665/1
catttccaaatagttgaccatcactcttatatgggcagcccgaacacggt
+7432665/1
CCCFFFFFGHHHHHIGHJJJJJGJJJJJJJJJJJJJIJJJJJJGIJJJJC
@5829135/1
gtgtagacaggacaacgtctgtcgggtc
+5829135/1
??@BAD>DHH?;D?;BGCB@DHDGGGC:
@4816095/1
attgaacaatctcgtatgatgccgtttctgtaccaataggaacaatactt
+4816095/1
CCCFFFFFHHHHHJHJJJJJJJJJIJJJJIIIJJJJJJJJJJJJJJJJJJ
@4816124/1
gcttcatccagaggcaagcgctccaagttgcttggaggcttgggcctgtt
+4816124/1
CCCFFFFFHHHHHIIJJJIJJJIJJIIFIIJJJJIGIIIJJAHIGJJF=F
@6894594/1
cataattttatttaaaaactattgctccctatagacaaacagaactatgt
+6894594/1
BC@FDFFFHHHGHGGGHIJJGJJJGHHHIIIJJJIIIJGIJJJJIIGIIF
@4816379/1
agtactttagctttgacagtgtaaaacttctccgaaatctccaatccaaa
+4816379/1
CCCFFFFFGHHHGJJIJJJHGIJJJJJJJJJJJJIJJJJJJJJJJJJJJJ
@3341350/1
gacaagttttcgtgagccgtgattatctaggacgtcttcttgaatccaca
+3341350/1
C@CFFFDDHGDHCBEHHJIIIEHIGIEEGIGAFGGGIIJIIIGEIGGHIJ
@7924663/1
ctgacacgaaacactcggtccttaccctctccaggtaatataacctccaa
+7924663/1
;?@=DD?@DDFDDGH:EGC@FEEGB@FFGGIBGCHFC9B>F@H>FDDHIH
@5310572/1
agggatcttgccgtcattgcagactgtgtggtagcgggtcggacgagccg
+5310572/1
CCCFFFFFHHHHHIJJJJJIJJIJIJHIHHJFHIJJJJJJJJEHHFFDDD
@2279890/1
ggtctttgtacaccttcaggtgatcgaacatcatgtcttcaaactccact
+2279890/1
B@BDFFFFHGHGHJJJJJJJHHIJIIGHJGIIJJJJJJJJJJIGGIJIJJ
@7434524/1
tccctgtacgttcaaacgtatcacacattttctggtcaccttccatgcaa
+7434524/1
CCCFFFFDFHHHHJJJJJHIIJJJIJJJJJJJJJJIJJJJ3DHIJJJJJJ
@2280142/1
ccaaattcttcttcttcagccggctttggtggttctttggctgtctctgg
+2280142/1
CCCFFFFFHGHHHJJJGICHHIJIGEHII8CGDGHGIGJIIJJJIJJJJJ
@2280225/1
cagcgaaatagtcacaaccacgttggttatcaagtggcttgg
+2280225/1
@@;?DADDBFDCFH<@FH;CGGCFHIIICHEGCEDFGGGI07
@7925624/1
gtttagcagcttcatccagaggcaagcgctccaagttgcttggaggcttg
+7925624/1
@@?DDD>BDBFF?FB>FGG>D=@EGEBHBGBEE;BBC@HGBF=9BF=?FG
@7435284/1
ctacgatcatcactgtcgtgtcctttatacatttcggcatggcgatcatg
+7435284/1
?@@DDDFFHHHHHJIIJJIJHIJCHHGHIHIGIJIGJGIGIIGIBIGIIC
@3343136/1
cagcatacataataaaattagaggaagtaggtgctgggcctcttgtatgc
+3343136/1
@CCFFFFFGHFHHJJIJJJIJBHIGIJGIIJHGIJJJJIIIJJJJJJJJJ
@2280788/1
gtcaaattaaagaatcacgtcgaacactattctatgcttataccattaat
+2280788/1
@?@DD;DBHDHDH?FB<ACAFE@FHHIB;EBGHHI@GDHIB9:00?FHBB
@7926067/1
acaagatcgtggggtgggcccaccaggccgttacagatgaactcccgtcg
+7926067/1
@@CFFFFFHHHHHJHHIJJJJJJJJJJJJJIJJJJJIJJJJJJHHHHEFF
@7926377/1
gtgccacagtgagtgatttcaattttgagacctttgatttcttttgtaaa
+7926377/1
CCCFFFFFHHHHHGHIJJJJIJJJJJJJJJJJJJJJIJJJJJJJJJJJIJ
@3343622/1
gggaagcctttgtgcgccacatcaatgttgataaaggctttattggtaaa
+3343622/1
@@@FFFDDFFDDHJIIIJJJIIIIIGGHFHGIGGIIJIJIIIIGIJGEHH
@7436306/1
gtgctgtctgtacattgaaaataaaaataaaaaaaatagcaggggttatt
+7436306/1
CBCFFFFFHHHHHJJJJJJJJJJJJJJJJJJJJJJJJJJJJJJJJGHIJJ
@5312167/1
ttccttcttctcttttttctcctttcttttgcgagctgctgccgaa
+5312167/1
?=;?DBBD>CDCBEEI@CCHFHFDHBCADG99C@8::??DFI;D<;
@6417125/1
agcacgttgtatatattttaagatgaaatgttaccccaaaagctgcgcta
+6417125/1
CCCFFFFFHHHHHJJJJJJJJJJJJJJJJJJJJJJJJJJJJJJJJJJJJJ
@6417166/1
atttctatttcccaattaaaccttatattaatacaacggtgactattaaa
+6417166/1
?@@FDDDDFFBDFIGIIIDGGHBHIIGGGGIGIEEFBFHHFGB@GHIGG@
@3344144/1
ctagcgataacaatatctaaatttatttaaattgtaaacaagcaataaaa
+3344144/1
CCCFFFFFGHHGHIIJJIIIJJJJIJJJJJJJJJHGIIIIJJJJJJJJJJ
@2282666/1
cctcaatctgcaccagttcatatttgggcacagttcctcgacgagcaagt
+2282666/1
@@@DDDDDFHFHDHHG<E@EEHE>FEEDEEAEEGDHGHIE0?F@FHBCFH
@725021/1
cttcatattagaaatcacttctttgattttcttcaagcgctcatcgggag
+725021/1
CC@FFFFFHHHHHJJJJJJJJJJJJJJJJJJJJJJJJIJJJJJJJIJJIJ
@6418537/1
gactcataacgcagccagatgccaaagttcttgatcttcactgggctctt
+6418537/1
CCCFFFFFHHHHHJJJJJJJJJJJJJJIJJJJJIJJJJJJJJJJJJJJJJ
@7926995/1
gtcctttctaaggttctaaactatatctgtaccaaatttcaaccaaatcc
+7926995/1
CC@FFFFFHHBHFCEHHIHDHIIJIJJJJHIIIIGEHII?GGIJJIGGII
@6896270/1
cccgtcttcaccgctgtaaccaccaacagtgacagcacagcgttgttcga
+6896270/1
@@@BBDDD>?AFB@HH@EHEIH@FGIGGDHGDGGIIIGCHGH??BG;FG=
@3345634/1
cgcaagaagtaccagaaacgggacttagccacaatctggtctggagagaa
+3345634/1
CCCFFFFFHHHGHJJJJJJJJIJJJJIJIJJJJJJJIIIHHIIIIIHIGI
@6896549/1
gtccataatcattcctggaatccgtgtcgacggcgatgagagcccacgat
+6896549/1
CCCFFFFFHFHHHJJIJJJJJJJJFHHGIJJJJJJJJJJIJJJJJHHHFF
@6419234/1
gcacggacttacgaagtaaattcaattgttgatatagaggataccgatac
+6419234/1
<??1B@DDDDDDD7EB<<FDCFDIEIAEEEEDEDFCFIID@ED<9DADDD
@7927515/1
gtctgtttgtctgtttgtctgtttgtctgttcgtctgtgcgcgctaatct
+7927515/1
C@CFFFFFHHHHHJJJJJJJJJJJJJJJJJJJJIJJJIIJJJJJJJJJJJ
@4817944/1
gccagttataaagcatagcccgaagtgctattggcacacaggcataatgc
+4817944/1
C@CFDEDFHHHHHIIJJGJIJIIIIIIJJJJJGIIGIIHIIIIJJJGJJJ
@2785233/1
tccacattaataatagggatgatgactaatgactatatttgtccagaaca
+2785233/1
CCCFFFFFHHHHHJJJJJJJJJJJJJJJJJJIJJJJIJJJJJJJJJJJJJ
@2785249/1
ggggaagtaaatgcatctgtccttatttccgacc
+2785249/1
?8<;D@D::DDFDB>F>9EA<3CFBEE:A<F6EF
@6419887/1
cctggctcccatgtcacggtagcactgagtgacggcacctccgacactga
+6419887/1
CCCFFFFFHHHHHJJJJJJEHIJJJJJJJHGIJJIJJJJJJJJJJJJJJG
@3829088/1
tggattagtagctgtagcttcgtcagttgggtgataacatcattggatac
+3829088/1
?@@ADDADCBFFHGFDFFFGHHHF@GHHHHICGFHCCHEEGCHIJIFGGD
@4308758/1
ctcataacgcagccagatgccaaagttcttgatcttcactgggctcttct
+4308758/1
CCCFFFFFHHHHGJJJIJJJJJJJJGIJJJIIJJJJJJJJGDHIIJJJJI
@3346530/1
gctggagatgtgggtgtagctttaaggggatctgctgtctgtggagctga
+3346530/1
@@CD@EDBFFACFGGGGIIJJGGJIJJGEIGIIJJJJJJJJJGHGHIJJG
@3346534/1
ggcaaaggtagtaagtcagctgttccacttcatcatcagggatcttgccg
+3346534/1
CCCFFEFFADHHHIJDHHJIJJGGHGAHFGGIJJIGGGIIJDDGCDHGIJ
@1235251/1
ggtggtgcacgcgcttgggcagagggaatctgattgtgctgttgtggaac
+1235251/1
BB@FDDFFHHHHHJJJJJJJJJJJIJHIJJJJJIJJJJIJJJIJHHIJJJ
@2283129/1
cctccttagaagttggttcctctttacaagtagactcatctttagcactt
+2283129/1
CCCFFFFFHHHGFHIIGHIIJJJJJJJJJJJJJJJJJJJJJJJIJJJIJJ
@7437928/1
cccgtttccaatctccaagacaggaggctccag
+7437928/1
@@?DAAD?FFD<;CGFEEC>FH@B>?@1?F??B
@1235535/1
atgaggttcaccaagctagtggcgttgatgtcgcaagatagtgagacatt
+1235535/1
<@@DDDABFFFFFEBDFDG:CEGAEEFFCGF?DE<AF3BFI?F?8=CBFC
@1235680/1
gggcacgcttgcgcatgacatctatacatgccattggcgttcaaaaggtt
+1235680/1
@CCDDDDFHFHAFHGHHGEAEHGHGGDDFC>DFFHJGEHHIJIJEGHIGG
@2283624/1
acgatcatcactgtcgtgtcctttatacatttcggcatggcgatcatgtc
+2283624/1
@<@D=D<DFFHHHBG?A<FBFFGGFEE9EAE?E@6CD<B>E>?<FG==B<
@7438435/1
gtcaataaactattggcgattcatacagtcgaattacatgacatcaagct
+7438435/1
@??ADD;AFFD?CEAEFI:EC@FH@>BACEB@F@BGFEIEFFDEGFFEEF
@3347068/1
cgggacttagccacaatctggtctggagagaagatcctcatcttgtatag
+3347068/1
CCCFFFFFHHHHHJJJJJJJJIIJJJJJHIJJJJJJJJJJJJJJJJJJJJ
@1235989/1
cccgtggtcttcactagttggcaaatcgcgcgtatagacattttgctacc
+1235989/1
?<?DBDFDFDHHHIHBGHH@G<CGGGGHIGIIHEHIHGIIIGHIIEIGCG
@4310504/1
gtccttgttgttaagaggtgttacctgcaacttggccaggttagggccaa
+4310504/1
@@@FFFFDFFHHHJIGHIGIGIIJJHEIIEGGIIIJJIIIBFHIGIJIIG
@726997/1
ctccagtactttagctttgacagtgtaaaacttctccgaaatctccaatc
+726997/1
CCCFFFFFHHHHHJJJJJJJJJJIJIIJJJJJJJJJJJJIJJJJJJJJJJ
@186122/1
gggctctgtgcctggctcccatgtcacggtagcactgggtgacggcacct
+186122/1
CCCFFFFFHHHHHIJJJJJJJJJJJJJJJHHIJJJJJJJHIJIIIJJJJI
@1236794/1
cttgttaatgcctggccctcagcgacatgtaagagttcaatggggaagta
+1236794/1
CCCFFFFFHHHHHJGGIJJJJIJJJJIJJIIJJJJHIJJIIJJJJJJJHI
@2285004/1
caggaatatcaccggctcgttgaacaccttaggacgaagtgatggcacca
+2285004/1
CCCFFFFFHHHHHJJJJJGGIFCHIIGJIJGHIDHGGIG;FDEGHDGHH@
@6420192/1
ctcgaataggaagtaatggaattttttgaccaactggaacatagcagcgt
+6420192/1
BCCFDFFFHHFHHHIJJJJJJJJJJJJJJJGIJJJJJJIJJJJJJJJJJI
@6898133/1
atggtaagaaggtggcggccagaatctagacatgcacagctcttgcagcc
+6898133/1
@@CFDEFDHHGACFIJHIGGIIJJJIIIHIJJJJJGGDHIGJGIHIJGGJ
@5831401/1
gtttccaatctccaagacaggaggctccagtactttagctttgacagtgt
+5831401/1
@@@FFDDFHDHFHHGGGIIGDDA@EDFEFGF@GHIIIBHCFH<BGGGF@D
@7439717/1
gttcacattgacaaacttaggtttgcttacagccattcccaactgtcctc
+7439717/1
@BCFFFFFHHFHHJJJJJJJJIJJIJJJJJJJJJJJJJJGIJJJJJJIJI
@5313192/1
gcactgagtgacggcacctccgacactgaggtcacggtactcgcggtaca
+5313192/1
@C@BDFDFFFFHFGBGEGHIHIAGHGIIGGIDFHIIIIIIIIIIIFADEF
@5831618/1
cgcgttctcatgtaatttttaatgttttccaaat
+5831618/1
;?8?DDDDDAFDACBGHHIIBHIBHHGGCC<DH9
@4819447/1
gggagattttaaaaactgcttaagacctttagcgccattttggccgcagc
+4819447/1
CCCFFDDFHHHHGJJJJJJJIIJIJJJJJJJIIHHIIJJJJJJJJIIIJG
@7440133/1
ccacagtactcctggatattcgtatttgacacagaattcagcgacaaata
+7440133/1
CCCFFFDFHHHHHJJJJJJJJJIJJJJJJJJJJJJJJJJJJJJJJJJJJJ
@5831854/1
gtcctttctaagcttctaaactatatctgtaccaaatttcaaccaaatcc
+5831854/1
BB@FFFFFHHFHHJJJJJGIJIIGIJJJIHHIIJJGIJIHIJJJJJIIIJ
@5831968/1
gttcttcatgaaaattgataattcattttcttttctaatctgtgtcaagt
+5831968/1
CCCFFFFFHHHHHJJJJJJJJJJJJJJJJJJJJJJJIJIJJJHIIJIJIE
@6899279/1
ctgtcttgttaatgcctggccctcagcgacatgtaagagttcaatgggga
+6899279/1
CCCFFFFFHHHHHJJJJJJJJJJJJJJJJJJJJIIJJJJHIJIJJJJJJJ
@3348891/1
gcaccatgctgctcatctcgtgcactatctcttgtctgtgttgttgcacg
+3348891/1
;?@DDDDBFDFFDGBAGHHGI3;EEHBF9CGCFBHIIICDDG@?F>DGHG
@7440869/1
gcttgggctcgctctccgaagggagcttgcggccgatgacctcatactcc
+7440869/1
C@@BFFFFHHHHHGHIJI@FGIJDHIJIGIEHIFGEGAC=A?DCEE@CCE
@4820133/1
ctatctcttgtctgtgttgttgcacgcgcacggtggcggcgtaccgcgag
+4820133/1
CCCFFFFFHHHHHJHIJJJJJJJJJJJJJJJJJGIJJJIHDDDDDDDDDD
@2786631/1
ccgtttctgagattagcgcgcacagacgaacagacaaacagacaaac
+2786631/1
@@@DDEDFHFHHHGIIIIIGIJIIGCFHIHJEGGHEHGHIJCHHGGH
@2786639/1
gtgttgaggcgcttgtggtggtgcacgcgcttgggcagagggaatctgat
+2786639/1
BBBDDFFFGHHHHJIHGIHIHFGIGJJJJJJJIIJIJJIJHHEFFFFFFF
@6422319/1
gcaaagagttgtcgatatgtggatgtagctgccattatgtagactgttgt
+6422319/1
CCCFFFFFHHHHHJJJJJJGIJJJJIJJJJJIJJJJJJIIIJJJJJIIJF
@2787008/1
cgctacttctcgcacggcctttgctctgtatgtatgaccggtactctaag
+2787008/1
CCCFFFFFHHHHHIJJJJJJJJJJJJJJJJJJIJJJJJJJJIJIIJJJII
@6422684/1
gcctccttgatgcattgcgtcagaatgcccacctcacgttccgc
+6422684/1
=@@DDDDDFHHHDA<GHIIHIG<FHGEHIEGI:?GCD8??FB?@
@6900533/1
tggtagcgggtcggacgagccgtgccttttattgcttggtgagacacgag
+6900533/1
@CCDDFFFHHHHHJJJJJJJJJJJJJJJJJJJJJJHHHHEEFFFFEEDDD
@6900558/1
gcacagcgttgttcgattacttttttctgttggtttaccaatggtacatt
+6900558/1
CCCFFFFFHHHHHJJJJJJJJJJJJJJJJJJJJHHJJJIJIJJIHIJJJJ
@6423416/1
gtgagggatgcgtgacgtcagcccctacgatcatcactgtcgtgtccttt
+6423416/1
@@@FFFFFHHDFFGHGGCFHIGIIJIIBEDGCHEEDEHGHIJHIHAHEGG
@3831372/1
cagtggtcttcttgaacttcttcaattgacgcaagaagtaccagaaacgg
+3831372/1
CCCDFFFFHHHHHJIJJIJHIJJJJJJJJJJJJIJJIJGHJJGIJIIIJJ
@1776399/1
cttaatttcgtggattagtagctgtagcttcgtcagttgggtaataacat
+1776399/1
???D;DDB?DD<6;2AC@BE>C<4AC<CEECEEEEDBCCA<:B3B???DB
@4311756/1
gataaagataagtataggctcaaaacctaacgacatcaatcaccagctta
+4311756/1
@<@DBDBDFFHHCFGGHGGIJEIJIJJJIGICHGEGHIIJIIDFHGIIJG
@1776869/1
ctttgacaggctgctgtgggatacggctggagaacaaatgta
+1776869/1
@@@BDDFFHHHHHIGAGFGHGEEHIIIIIIGEGHGGIG9999
@4312162/1
tgtggcgaagttttgttcacgttctttgcttgaacacactgtgtcgccat
+4312162/1
@@@FFFFFFFCFHIE>CHDEBFFHFBGEBCGHIHIIGI>FHIIEDHG@FI
@2787686/1
acggtatctcccacacgtttcacttcagcatagacaggtgtcttccctgg
+2787686/1
@@@FBDDDFHHHGJJIGCEHGGIIJHIIGIJGIIGGGIDGHIIIGHIGIB
@729199/1
ctcatcttgtatagaggaggcttgggctcgctctccgaagggagcttgcg
+729199/1
@CCFDFFFHHHHHJJJIIJJJIJIJIIIGIJJJJJIJJIIGIGIJJJIJJ
@2787897/1
gttgaggcgcttgtggtggtgcacgcgcttgggcagagggaatctgattg
+2787897/1
@?@FDEDDFHFGHDHGG?AEFDGGGIIJIGIICHGICGIIAHHHFFFDEF
@729433/1
gcggtaccggcgtcggttgcggaatcagcctcgcgggtgggtctggcatg
+729433/1
CCCFFFFFHHHHHJIIJJJJJJIJJJJIIJJIJHFDD7@DDBDDDDDDDD
@2788065/1
ggcatctatagatgtcggtggcgcacagggcacgcttgcgcatgacatct
+2788065/1
CCCFFFFFHHHHHJHJJJIIIIJJJJJJIJJJJJJJJJJIJJJJJJJJHH
@6902609/1
gtttgtttcatgtcaatcggttcataaataaaaaagttatgtcaaattaa
+6902609/1
CBCFFFFFHHHHHJJJJJJJIIJJJJJJJJJJJJJJIIIJJJJIJJIJJJ
@7930468/1
gtccttgttgttaagaggtgttacctgcaacttggccaggttagggccaa
+7930468/1
CCCFFFFFHHHHHJJJJJFHIJJJJJJJJJJJJJJJJJJJIIJJJIJJJJ
@6902693/1
gcgtgagacaatgcctccaataagaatgaggggtcattgaacttatagtt
+6902693/1
CCCDFFFFHHHHHJGIIJJIJIJIIIGIGHIJIGHHIIIJJJJJIJGJJJ
@4312957/1
caaacgaatacctgtttatattagttggtgaatacggtctaaccgactaa
+4312957/1
CCCFFFFFDFHHHJFHJJICHIIJIGIJFHIIJIHGIJJJJJGGIGIIJI
@4313165/1
ctggccctcagcgacatgtaagagttcaatggggaagtaaatgcatctgt
+4313165/1
@CCFFFFDHHHHGFGHIJFGGHGHCGHIIIJJJJHIJHHIIJGHIJIJIF
@1777785/1
gtctgattctgtgatagtgaatacaagatcgtggggtgggcccaccaggc
+1777785/1
@C@FDFFFFHDCFIIGCCDHEGGCFHEIIJJGHIBA:?FGIJJEIJJAHG
@187247/1
cgtagaaaagtgctgtctgtacattgaaaataaaaataaaaaaaatagca
+187247/1
?@@ADDDDDB<CDGHHEHDDDIIGGIIEBGEHBFHDEGGHIII@HGGGE<
@730164/1
ggacaaaattgtgaatctaaaccattctcagatccccttgaacacacaca
+730164/1
CCCFFFFFHHHHHJJJJJJJJJJJJJJJJJJJJJJJJJJJJJJJJJJJJJ
@3832944/1
cgataccatacaccaaaatattttttacgatttttgtctgtctgtctgtc
+3832944/1
=@?DAD>BFHD>??;;DBBCHHHGGGG@HHBA@BHABBDFHHGBFB<@?<
@2788767/1
gctattaattcattagcgaaaaacttacttttcacttttaaaaatacatc
+2788767/1
CCCFFF?DHHFHFIJJJJJIEHBHGEIEBFFFEGGFHIJGGIIFIIIGGG
@6423699/1
gctgggcctcttgtatgcgaaggtgttgaggcgcttgtggtggtgcacgc
+6423699/1
CCCFFFFFHHHHHIJJJJJFGHI?FFGIHIJIJJJJJDGIGIH@EHHIJE
@5314926/1
ggtgcacgcgcttgggcagagggaatctgattgtgctgttgtggaactgc
+5314926/1
@@@FFFFFHHHGHGIIIJJHGIHDGGIJJJJJJHIJJJJJJIJJGIJJJJ
@5315166/1
tgtttgtctgtttgtctgtttgtctgtttgtctgttcgtctgtgcgcgct
+5315166/1
C@CFFFDDHFHHHJIIJIIIJJJJIJJGIIHEHFGHGIHEIEHIGIIIII
@2285839/1
aggcgcttgtggtggtgcacgcgcttgggcagagggaatctgattgtgct
+2285839/1
@@@DFFFFACFDBDGHFGHIIIIIIICF?EFHGGHIAHGHHIIIIGDEH@
@6424471/1
gtcggcggagggccatacatcggcggcggcatcgtcgttgttattggaac
+6424471/1
CCCFFFFFHHHHHJJJJJJJJJJJJFDDDDDDDDDDDBBDDDDEDDDCCD
@6424626/1
ctcataacgcagccagatgccaaagttcttgatcttcactaggctcttct
+6424626/1
CCCFFFFFFA@D?EHGIIEHIIIIIHGIIEI@GIIGIIGHAGGIIGGHII
@5315543/1
agactcataacgcagccagatgccaaagttcttgatcttcactgggctct
+5315543/1
@<@D?DDDFHD?<F@@3CGHIIEHHFHG9CFGIICHEGGFEBD?28?FGG
@4822059/1
ctgtggccggcggcacgcagacgccttgatgacctccactttgatgatct
+4822059/1
CCCFFFFFHGHHGIJJJIJJJJJJHHHHFFFFFFEEDEEDDDDDDDEFDE
@4822066/1
ggaggggggagggtcattcaatgtctccttccgtcttgggtgaggcataa
+4822066/1
CCCFFFFFDBDDDDDDDEEEEEDDEEDDDDDDDDDDDDDD?BDDDDDDDD
@5834670/1
ggctaaaaaagcatgttctctcgcgccaatggcatgtatacatgcctact
+5834670/1
@@@FBFFDDACB?EACFGCDHGGHIIIIGDBBHHHH?FGHIIIGGIGCC@
@6425066/1
agggcacgcttgcgcatgacatctatacatgccattggcgttcaaaaggt
+6425066/1
?BBFFFFFHHHHHJJJJJJJJJJJJJJJJJJJJJJJJJJJIJJJJJJJJH
@6425478/1
gccagttataaagcatagcccgaagtgctattggcacacaggcataatgc
+6425478/1
CCCFFDFFHGHGGJIGIGEIIIJFICFGHGHIJJJJJIIIGIIIJIIIIJ
@7443779/1
gtacaaagcaaaggtcgggcagttcgtcaacaagacattactagctg
+7443779/1
CCCFFFFFHHHHHJIIJJJJJJIJJJJJJJJIJJJJJJJJJJJJJJJ
@7443966/1
tcagcatggtaagaaggtggcggccagaatctagacatgcacagctcttg
+7443966/1
CCCFFFFFHFHHHJJJJHJJJIJJJJJJJJJJJJJJJJJJJJJJJJJJJJ
@2287564/1
ccagtggtcttcttgaacttcttcaattgacgcaagaagtaccagaaacg
+2287564/1
=?<ADB?D??A??CGEF<A?<A<A?FEC??F88??:?DD9:FBDGF@BGB
@5835642/1
ccacagttccagtctcaggcacattgccattagtagactgatcagccgga
+5835642/1
C@CFFFFFHHGHHJIJIJJIIJJJJJJJIIJIJGHIIIJJGIJIIGIJJI
@6426172/1
atcaagttctcctgcttcatacaacaacttgcaagcatttagagctgctg
+6426172/1
CCCFFFFFHHHHHJJJJJJJJJIJJJJJJJJJJJJJJJJJJJIJJJJJJJ
@2287864/1
ttttatttaaaaactattgctccctatagacaaacagaactatgtgaata
+2287864/1
@@@DDDDDFHFH?DAGHG<AFE?FCHHHIAFBCDCHIIIGDGBEF?9?BD
@6426312/1
gtagttcttgaagcacagacacaggtgtcttcaacggaagagattccatt
+6426312/1
CCCFFFFFHGGFFHHIJIIIIJJIJHGHIIIJJJJJJIIIIJJFJJJIII
@2287959/1
cgtcactctgttgcgaatatatgaagcgtgagacaatgcctccaata
+2287959/1
1=8DDDDDB?AFHGIIBDFHHIGEG>FGGBHI@B@BABBFAG;DHHI
@6426679/1
ggcagtagtgtgagtgcatcaagttctcctgcttcatacaacaacttgca
+6426679/1
C@CFFFFFDHHFGJHJJJJJJJJJHJJJIJJIIJJIIIJJJIJJIJJJJJ
@7444921/1
gggcagttcgtcaacaagacattactagctgagaatatttttttccgttt
+7444921/1
CCCFFFFFHHHHHJJJJJJJJJJJJJJJJJJJJJJJJJJJJJJJJJJJJJ
@4313799/1
gtccataatcattcctggaatccgtgtcgacggcgatgagagcccacgat
+4313799/1
C@CFFFFFFHHHFHHJJJGIGIIJFHFHIIIJJJJIGIJJIIIIJHHHBB
@1778189/1
catacataataaaattagaggaagtaggtgctgggcctcttgtatgcgaa
+1778189/1
CCCFFFFFHABDDDHIIE@IGDHIHIGJFEHHIIJIIIJJJJJJIJJIFD
@6903744/1
gcgtgatgaggttcaccaagctagtggcgttgatgtcgcaagatagtgag
+6903744/1
B@@DDFFFHGHHHJJJJJJJJJJIHHIJFIJJJJJGIJJJJJIIJJFHHI
@3833076/1
tggatggagtgagcacgggctctgtgcctggctcccatgtcacggtagca
+3833076/1
CCCFFFFFHHHHHJJJJIIJJJJJJJJJIIJJJJJJJJJJJJJJJFHIJJ
@1239798/1
atgactaatgactatatttgtccagaacacgtattaattctgttttcacg
+1239798/1
@@@FDD?DHHFDHIGGIDGFDGHIGHGIIEIGGHIGGGHIEHFGGHHDHI
@1239971/1
ctcatcttgtatagaggaggcttgggctcgctctccgaagggagcttgcg
+1239971/1
CCCFFFFDDHGHGIGGIIBHGIIGHG9EFFHGGIIIIG?FG0FHB;CDHE
@4314884/1
gcccgaacacggttaccgggaattttgtttggtatctgataccgacacat
+4314884/1
CCCFFFFFHHHHAHIJIIJGIGGGIJJJIJGHFHHGIIIJGIIJIJIHGH
@2789963/1
ctagaaaccgtgcaattgatatgtataccccctttttgttacacgttgta
+2789963/1
@@@FFFDFBA?DFDDHIIGHHGEEHHIHGIGIIIGGHIGHIDCFGFEGDD
@4315479/1
gtctgtttgtctgttcgtctgtgcgcgctaatctcagaaacggctgatcc
+4315479/1
CCCFFFFFHHHHHIIJJIJJJIIJJJJJJJJJJJJJJJJJJJIJJJJJJJ
@3354516/1
gggaagggttaggcaacctaatttcgtggattagtagctgtagcttcgtc
+3354516/1
CC@ADFFFHHHGGFGHHIJIHIJJJJGHIHIIJIDGHIJIFHICIIJJHI
@4315561/1
gacgatttcaccagtggtcttcttgaacttcttcaattgacgcaagaagt
+4315561/1
CCCFFFFFHHHHHJIJJJJJJJJJJJJJJJJJJJIJJJJJJJJJJJJJJF
@1779366/1
tggttatcaagtggcttggtaggatccaagttgaaatctttgaccatggc
+1779366/1
?@@BDDDDHHHDA@FFGFE<FHG@H;FA<F?EDGEHIGGHIDBGGHC4D@
@6905856/1
gtcttcttgaacttcttcaattgacgcaagaagtaccagaaacgggactt
+6905856/1
CCCFFFFFHHHHHJJJJJJJJJJJJJJJJJIJJIJJJJJJJJJJJJJJJJ
@189254/1
gtcaaattaaagaatcacgtcgaacattctatgcttatatcattaatctc
+189254/1
CCCFFFFFHHHHHJJJJJIJJJJIJJJJJJJIJJJJJJJJJIJJJIJJII
@4316184/1
ctgcacaccaatcaggaatattggacggatctgcttttcgtttatgaatt
+4316184/1
?@@D?DB?FFDHABHGIGIIECDB>E>HGIIIH@G>?D>AHGDABHDEGI
@732935/1
gccacatcttgtaagcagcctgacgcttagcaagtttcttagacttgcca
+732935/1
C@CFFFFFFHHBFGGCEBBHGHJIEGGGGGIIJIGHIIJJJJJJGIBCHG
@4823824/1
cacctcacccagggcgggatatggaattttaatttatgccccctttaaaa
+4823824/1
CCCFFFFFDHDHDGFHGGIGAGBHIIIIGGHIEFFHECEHFEFDEECCCD
@5317396/1
gtcgagtagagccttagctgcggaatgcttagcttccttcttagagcgtc
+5317396/1
CCCFFFDFHHHHHJJJJIJJJJJJJJJJJJJJJJJJJJJJJJJJJJJJJJ
@4823916/1
gtcactctgttgcgaatatatgaagcgtgagacaatgcctccaataagaa
+4823916/1
CCCFFFFFHHHHHJIJJJJJJJJJJJJJJJJJJJJJJJJJJJJJJJJJJJ
@6427257/1
ggcagcccgaacacggttaccgggaattttgtttggtatctgataccgac
+6427257/1
C@@FFFDDDDFHFIGGIJJGIGIEHIIIJGBBDHDHEAEHGHGGIJGGEH
@3356153/1
attcaattcggaacatagaaatttgtgtaacccaagtttgacgacataag
+3356153/1
CCCFFFFFHHHHHJJJJJJJJJJJJIIHJJJJJJJJIJJJJJJHIJJJJJ
@3356388/1
tgtggaactgcttcacctgtggccggcggcacgcagacgccttgatgacc
+3356388/1
CCBFFFFFHHHHHJJJJJJJJJJJJJJIJJJJJHHHFFDDDDDDDDDEDD
@3356459/1
gcttggtttattcccatcagtttggagttcacctttagaagtatgttttt
+3356459/1
CCCFFFEFHHHHHJJJJJJJJJJJJJJIJJJJJJJJJJJIJGIJJIJJJJ
@4317412/1
gggttttttaaactcatattttcatggtaccaagttatgaatttttcaaa
+4317412/1
@@@DDDDFHFDHBHJJJJJJIJJIBAH?EGIJHGJJJJJJIGGIIJJIJJ
@3356589/1
gtacacctgagcgagactcataacgcagccagatgccaaagttcttgatc
+3356589/1
=B@FDBDDHHHHHJJJJJJJJJJJJJJJIJJJJIJJJJJIJJIJJJJIJJ
@3835320/1
ggctgctgtgggatacggctggagaacaaatgtatttccttatgcatgat
+3835320/1
@@@FFFFFDHGG@GIEBHHIGI@BACABGHGG:DFHHEGEICGBF4?BG4
@3835491/1
cctttcttttttggtggcttccccattttgacagcgtcttacttcacgtg
+3835491/1
CCCFFFFFHHHHGJHJJJJIJJJJIJJJJJJJJJJJIJJJJJJJJJJJHI
@4318018/1
ctaaggttctaaactatatctgtaccaaatttcaaccaaatccgtcaaat
+4318018/1
CCCFFFDFHHHHHJJIJJJJJJJJJJJJJJJJIJJJJJJJJJIIJJJJJI
@189924/1
gtgctgggcctcttgtatgcgaaggtgttgaggcgcttgtggtggtgcac
+189924/1
CCCFFFFFHHHHHJJJJJJJJIIIJ?EGHIIJJJJJJJJIIJIIIEHIIJ
@7446842/1
gtcgtgtcctttatacatttcggcatggcgatcatgtcgatggcttggtt
+7446842/1
B@@FFFFFHHHHHJJJJJJJJJJJJJJJJJIJJJJJIJJIJJJJJJJJGI
@4318817/1
tgtttcttggcatctatagatgtcggtggcgcacagggcacgcttgcgca
+4318817/1
@C@DFFFF?BFFGIIHIGDEHGHHIG@EHHIEEHEEGGIJJGIGII?BHG
@7934856/1
ccgcaatgttggagcttggtacaaagcaaaggtcgggcagttcgtcaaca
+7934856/1
CCCFFFFFHHHHHJJJJJJHHJJJJJJJJJJJGHJJJJJJFHIJJJIJJJ
@1780978/1
gggctcgctctccgaagggagcttgcggccgatgacctcatactccttca
+1780978/1
@@@FFFFFHFFHHBHI><@A??CFGGGBGGG/5@;CE=7?EHA@>@DDCC
@1242954/1
ccttgatgactgcatagatagaaatcgaactcggtcggatgcgtgatgcc
+1242954/1
CCCFFFFFHHHHHJJJJJJJJJJJJJJIJJJJJJJJJJIJJJJIJJJJJJ
@190368/1
gcgaaggtgttgaggcgcttgtggtggtgcacgcgcttgggcagagggaa
+190368/1
BCCFFFFDFHHHHJJFJJIJJHIEGIIIIIIIJIJJJIJJHHGFFFFDDE
@7447309/1
cggcaccactcccgggtgaggatgcactacatttccgtccatcattttgt
+7447309/1
CCCFFFFFHHHHHJJJFHHGIJJJJJJJJJJJJJJJJJJJJJJJJJJJJI
@1243316/1
cgtcttttgaagattcagatattgatagttttttcattccctgcagagct
+1243316/1
@CBFFFFFHHHHHJJJJJJJJJJJJJJJIJJJJJJIJJJJJJJJJJJJJI
@7935719/1
gcggatctgatgagccttttcatagagtagccggacgggtatgaagctag
+7935719/1
CCCFFFFFHHHHHJJJJJJJJIJJJIJHIJJJJJHIJJJHIJJJJJJJJJ
@1243493/1
cagcgaaatagtcacaaccacgttggttatcaagtggcttggtaggatcc
+1243493/1
CCCFFFFFHHHHHJJJJJJJJJHJJJHIJJJJJJIIJJJJBGDEDG@BFH
@4824540/1
gggtaagacacggatcgcatacaccgtgaatataagtggcaaaggtagta
+4824540/1
BBCBDFFEHHHHHJJJJJJJJIJJIJHIIJJJJIJJFHIJJJJJIBFGHI
@2290433/1
gggtaagacacggatcgcatacaccgtgaatataagtggcaaaggtagta
+2290433/1
?@@AADB??>FFDA@FGBFFC9CFB@DGIIIGIII@HA>BDHCHI==B8=
@1781723/1
cttggttgcggtctttgtataccttcaggtgatcgaacatcatgtcttca
+1781723/1
CCCFFFFFHHHHHJJJJHIJJJJJIIJIJJJIJJJJJJJJJJJJIJJJJJ
@2290721/1
gcactgagtgacggcacctccgacactgaggtcacggtactcgcggtaca
+2290721/1
CCCFFFFFHHHHBHGGJIJJJJIIJIIGDHJFGHJJJFHIJGHIIHEEFF
@2290876/1
cccaaattcttcttcttcagccggctttggtggttctttggctgtctctg
+2290876/1
CCCFFFFFHHHHHJJIJIHIJIJJIJJGHIGHG@GIIIGIJJJJIJJGGG
@7936585/1
gcagacggtgtggtagcgggtcggacgagccgtgccttttattgcttggt
+7936585/1
CCCFDFFFDFDHHFGIIGIIJJIIEGIIJBHHHFDEDFEDECECCDDDD;
@5318678/1
ccttgtggctgtgacttgtagtcaaggtggagattttactatctttcaag
+5318678/1
@@CFFDDDDFFHDEFFHGIGHIIIIHICGG?HEHHGHIGHCGFHIJFFH@
@6428892/1
ccttgggaagcctttgtgcgccacatcaatgttgataaaggctttattgg
+6428892/1
CCCFFFFFHHHHHJJJJJJJJJJJJJJJJJJJJJJJJJJJJJJJJJIJJJ
@6429352/1
ccggtactctaagggtgggtcgtagcgaactactagcagacactgtggta
+6429352/1
CCCFFFFFHHHHHJJCGIJIIJJHIJJJIJJJJJJJJJJJJJJJJHIJHJ
@735752/1
gaacattctatgcttataccattaatctccgcaactatttgacggatttg
+735752/1
CCCFFFFFHHHGHJJJJJJJJJJJJJJJJJJJJJJJJJJJJGIIIIJJII
@6429680/1
caccagtggtcttcttgaacttcttcaattgacgcaagaagtaccagaaa
+6429680/1
CCCFFFFFHHHHHJJJJJJJJJJJJJJJJJJJJJJJJJJJJIJJJJJJJJ
@5319597/1
gttgtggaactgcttcacctgtggccggcggcacgcagacgccttgatga
+5319597/1
@C@FFDFFHFHHBHIEIIEHGEHBCHHBBHGEAHEA<BACCBBDDCADDD
@2793631/1
ggtttctcctgtgacggcatagccgcagcctccg
+2793631/1
?114ADDBA>CB3EEBAE@@<2CEAA@D8DDID0
@5320166/1
cgcgagatcgggaactatgtggttaaaaccaaaaatttgccggaagtcac
+5320166/1
CCCFFFFFHHHHHJJJJJJHIJIIJJJJJJJJJJJJJJJJJJJJJJHIJJ
@5839245/1
gcacggcctttgctctgtatgtatgaccggtactctaagggtgggtcgta
+5839245/1
CCCFFFFFHHHGDIIIJIJJJJJJJJJJJJIJJIJIJJJJJBFHIHIIHI
@5839312/1
ctgaaatggctggagtgattttgacggg
+5839312/1
@@<DBDDDFAFFFE32<AA4C9FGEABE
@5839441/1
gaaaagtgctgtctgtacattgaaaataaaaataaaaaaatagcaggggt
+5839441/1
CC@FFFDDHHHHHJJJJJJJIJJJJJJIIIJJJJJJJJJJJJIJJJJJJ@
@6430797/1
gcacgtgcagtaggaaccacagccgttggcgtcgattgcggtatcggcgt
+6430797/1
CCCFFBDDHHHHHIFGIJIJIJJJJFHIGIIDHIIGGGGHG;AHIIGGF<
@3837260/1
gtcttcttgaacttcttcaattgacgcaagaagtaccagaaacgggactt
+3837260/1
@@@DDBDDAFBHHIGIIIHIIGGGHIIFGBDCDFHFGHIFHIIIIIBHHI
@1782356/1
agcgagactcataacgcagccagatgccaa
+1782356/1
@@@DBD:@FD3CFEHIDHIICFHI>FHICH
@3358456/1
catagaacaaacaaaacttaagccttattataaaaggtataaatattcct
+3358456/1
CCCFFFFFHHHHHJJJJJJJJJJJJJJJJJJJJJJJJHHIJJJJJJJJIJ
@1783112/1
tctgagattagcgcgcacagacgaacagacaaacagacaaacagacaaac
+1783112/1
CCCFFFFFHHHHHJJJJJJJJJJJJJJJJJJJJJJJJJJJJJJJHHHHHF
@6432348/1
gtcccgtacccatagcaacaagatcagcgactgtcacacggtagcggaag
+6432348/1
CCCFFFDFHHHHHJJJJJJIJJJJJJJJJJJJJHHJJJJIJFHHIJJIGH
@1783208/1
gccattcccaactgtcctccggtactaacgatcaaatcg
+1783208/1
@@@FFFFDHFHGHIEGIIIIII@EFEGGGHIIIICGEBF
@192730/1
atcaatttatcttcaaatgacgacaccacagttccagtctcaggcacatt
+192730/1
@@@FADFFHHFBFDFGGHHHIGHIAHGGIGG?DDGHEDDGIIGFHGIIHF
@3358938/1
cccagacctagcccaaattcttcttcttcagccggctttggtggttcttt
+3358938/1
CCCFFFFFHHHGHJJJIJIJJJJJJJJIJJJJJJJJIJJJJFGGHIJJJJ
@1783401/1
cggctgatccgagttggatgcggttttcacgaatatattgtgggatgctt
+1783401/1
CC@FFFFFHGHHHGHIIJJJIIJEHIIIJHJIIJIJJJJJJJJJJJJIJJ
@1783617/1
gctgggcctcttgtatgcgaaggtgttgaggcgcttgtggtggtgcacgc
+1783617/1
@@@BDDBDCDFHH:CFG<F;EED:C?EFBDFGHE?FH=BFGHIIGIIIIE
@1783874/1
tgtcggtggcgcacagggcacgcttgcgcatgacatctatacatgccatt
+1783874/1
@@?DBD8ACFHH?AGEHDCHEGHIBH@FE<FFGIFID@AF;@EEHIII;?
@1783884/1
gtacacctgagcgagactcataacgcagccagatgccaaagttcttgatc
+1783884/1
@?@DDDFBFHDDH@GHGHIIGI?CGHGDHDCBBGDDFGBFH?FF@=CCDH
@3359672/1
gtcccacaggggtgtacatcatggaaggaagatgcctcatcacaacatct
+3359672/1
CCCFFFFFHGHDFHHIGIIGJI@HIJJGEFGHJGIIGI@GIJIJJJDHG@
@738040/1
gcgagactcataacgcagccagatgccaaagttcttgatcttcactgggc
+738040/1
CCCFFFFFHGHHHHJIJJJJJJJJJJJJIGJIJJJIJIIJJJIIJII@FI
@2293582/1
tgaaaaaatagtttaaaaacggactttaactaaagaaatattataatctt
+2293582/1
@@@FDDFFAF>FHIIIIIGEHIFJJGIEGIIIGHIIEIJGIJCIGJCHHJ
@7937359/1
gctcattttaacacatttcacattgaaaaataggtcaaaaccttcattat
+7937359/1
CCCFFFFFHHHHHJJJJJJJJIJJJJJJJJJJJJHIJJJGHJJJJJJJJJ
@1243941/1
gacgatttcaccagtggtcttcttgaacttcttcaattgacg
+1243941/1
@@@DDFDDHDHHBFHHHIIIDHIIIG>FHEEHEHEHGF?BB?
@2294018/1
gttaaaaccaaaaatttgccggaagtcactattccacgcgaacgaagtcg
+2294018/1
?@@DFFFFBHHFDAEGGGGIIHIIIGAEHIGHIIGII@AFGGHHEAHA>D
@4320610/1
ggacttagccacaatctggtctggagagaagatcctcatcttgtatagag
+4320610/1
CCCFFFFFHHHHHJJJJJJIJJJJJJJJJJAGIJJJJJJJJJJJJJJJJJ
@5840165/1
ccactcttgctccatggtccaggagcagcagcgtgcgcaggttcaggcat
+5840165/1
@C@FFFFFHHGHFHIGGDHIGIICFGHIJGGIJHGIIJGHG=CHEHGGEE
@2294257/1
cggctgatccgagttggatgcggttttcacgaatatattgtgggatgctt
+2294257/1
CCCFFFFFHHHHHEGHIIJJJJJHIJJJJJJHIIGIGIIJIIJJGGHIJJ
@1244224/1
gggcagagggaatctgattgtgctgttgtggaactgcttcacctgtggcc
+1244224/1
@CCFFFFFHHHHHJJJIIJJHIIJJIGIIIJIIJJJGIIJJIIIGJIGEH
@2294505/1
cagcatacataataaaattagaggaagtaggtgctgggcctcttgtatgc
+2294505/1
@@@DFFFFGFDFFGHBHHGHHHHH?EGFHIIHIGJJJIJJIJJJJFHIIH
@7451471/1
agcaaatggaaaaaaaaattggtgaaaagaatcacaagtaagatactgca
+7451471/1
CCCFFFFFGHHHGJJJJIGIIIBFHGIEGIIIIJIIGHBFHGIIGGIEHJ
@7451717/1
gttaacataatctttagaatcaatattaatatcttt
+7451717/1
@@@ADD?B<:4<C@F<<DFBBC3A4ACCF?<<<?<2
@2295669/1
cttcttcctagtacctgataagcccagacctagcccaaattcttcttctt
+2295669/1
CCCFFFFFHHHFHJJIJJJJJJJJJJJJJJJJJJJJJJJIJJJJJJJJIJ
@6433781/1
cgaacagacaaacagacaaacagacaaacagacaaacagacaaacagaca
+6433781/1
@@CFFFFDHGGHHJJIJIIJIJJIIIJJJIJJJFGIIIGHIJJIJJJJJI
@738190/1
ctctcaccatgctcatactatcttcagacaacgcaccgtcaaggagttcg
+738190/1
:?@FFFFDGDDFHIIIIIIIIIIIGHIIIIIGGGGIIIIGIEEHFIIGIC
@1784119/1
gcggtatcggcgtcgcttgcggtaccggcgtcggttgcggaatcagcctc
+1784119/1
=@@DDDFFDADHHJIIIGDDFA?@GHGIIJHFFDABDB=@??@ACCD?AA
@7940200/1
ggattttaatgttattattacagcatacataataaaattagaggaagtag
+7940200/1
CCCFFFFFHHHHHJJJJJJJJJJJJJJJJJJJJJJJJJJJJJJJIJJJJJ
@6434265/1
caccagtggtcttcttgaacttcttcaattgacgcaagaagtaccagaaa
+6434265/1
CCCFFFEFGHHHHJJJIIIIIJJJJJJIIJJIJJJJIIJJIHIJIJIJII
@6434434/1
gttaattgtaaaaaaataatctttacttttatacttgaaaagattttttg
+6434434/1
CCCFFFFFGHHHHJJJJJJJJIJJJJJJJJIJJJJJJIJJJJJJJJJJJJ
@4829895/1
ctacgatcatcactgccgtgtcctttatacatttcggcatggcgatcatg
+4829895/1
@C@FDDFFGHDHHIIJJJIIIIIJJJJJJGIJJJGEGIJIGJIJJJJJJI
@194637/1
cgcaagaagtaccagaaacgggacttagccacaatctggtctggagagaa
+194637/1
@@CFFDEDHDHHHGGBHGGDHIJIIJJJIIIGIEGGHJEHGJJI@HGG=B
@1785162/1
atttttttcgtaggtatttgcggtgaatttgtggcctggcgttgagggca
+1785162/1
@@CDFFFFHHHFHIHGBHHIIIJCFGHGJAHHBFGGGBAGHIJJIJECHH
@7940983/1
gaatctgattgtgctgttgtggaactgcttcacctgtggccggcggcacg
+7940983/1
CCCFFFFFGHHHHJJJJJJJJJIJJJJJJJJJJJJJJJJJJJJJJJHFDD
@739615/1
gtagctttaaggggatctgctgtctgtggagctgatgcttgctgggcctc
+739615/1
B@CFFFFFGHHHHIJJJJJJJJIIJJJJJIIIJJJJJJIJJJJJHEIIJI
@4322809/1
gcgcgttctcatgtaatttttaatgttttccaaatcgacgactcctgtgg
+4322809/1
@<@D?=ADBA?C?:A:AFBCEG?FH<9AFEF<FEEFE;?D@7DDHG<=8=
@6436460/1
gtttattttgtttttctctgtgatctgtttcttggcatctatagatgtcg
+6436460/1
@BCFFFFFHHFHHJJJJJJJIIIJJJJIIJJJJJJJJJJJIJIJJJIGIG
@3361895/1
gccacatcttgtaagcagcctgacgcttagcaagtttcttagacttgcca
+3361895/1
@@@?DDDFHHFFDEGIIIIJIEGGIFIGFHHFGGHIFIHCFC>GHG<F;@
@740983/1
agcatacataataaaattagaggaagtaggtgctgggcctcttgtatgcg
+740983/1
@@CFFFFDHHHHHJIJIJJIGIIJIIFHHIHHIIGIJIIJJJJJHIJJII
@4323654/1
ccgacagacgttgtcctgtctacacgtctttaatttgaaaatttgtcgga
+4323654/1
CCCFFFFFHHHHHJJJJJJJJJJJJJHIJJJJJJJJJJJJJJJJJJJJJJ
@3362131/1
ctgccaattcactgttcattacctgtgaaaactgcccctcagatacaccg
+3362131/1
CCCFFFFFHHHHHJJJJJJJJJJJJJJJJJJJJJJJJJJJJJJJJJJJJJ
@4323817/1
gtttattttgtttttctctgtgatctgtttcttggcatctatagatgtcg
+4323817/1
@C@FFFFFHFCFHIJIGIGHEDBHHIHFHCFHIJJJ@E@GHGEICHIIE=
@2797779/1
caccagtggtcttcttgaacttcttcaattgacgcaagaagtaccagaaa
+2797779/1
@@@DDD:BDF>FDEHHEGCBEHBECHGGCBHH<E@AHGGII4BF@DGEGH
@194820/1
gtgcggttaggcgaagtacatgaccttcttggtgacggcgtgcacggtga
+194820/1
CCCFFFDDHHHHHIIJGHJJJJJJJJJJJJJJHIIIIJJJJJJJHHHDFB
@4323908/1
ccagcatctaagaagagtgcgcccatgagagcttcaaagcagtttgccat
+4323908/1
CCCFFFFFHHHHHJJJJGHJJIJJJJJJJJJIJJJJJJJJJJHIJJJJJH
@1246083/1
gtgctgttgtggaactgcttcacctgtggccggcggcacgcagacgcctt
+1246083/1
@@CFFFFFGHHHHJJJJJJJJJJJJJJJJJJJJIJJJHHFFDDDDDDDDD
@6437044/1
gccttttattgcttggtgagacacgagataaaagtccaattcagacg
+6437044/1
@@@FFFFFHHDDHJIIIIGGIIJIIJJIJJJJIIFHHHEHGIJJIIJ
@1246271/1
cctctatactttgcattaaaataatgcccattttcacaggc
+1246271/1
@@<D=DD;?FBHHHHECGEGH??ECHED>CGEE?BEA<>GG
@3362413/1
ggctgatccgagttggatgcggttttcacgaatatattgtgggatgctta
+3362413/1
CCCFFFFFHHFHHHIIGIJJJJGJIJJJJJJIIIIJJJIGHIJJJJJJJJ
@6437337/1
gtaagtgcttcgggcttcaacagcttgttagcttgccattgtcctttcct
+6437337/1
CC@FFDFFHHHHGGIJJJJJJJJJJJGJJJGIHJGJJIJJGJJJJJJJJC
@195369/1
agtggtcctgctgtttcgtatattctaaataaatttgtttcgttgtattt
+195369/1
@@@FFDDDFBBDHJJJIIJJIEFGIJIFIJIGHIDCB?CGHCHIHIBGHH
@6437806/1
attgacctttcctaggagtgactttcccgtttccaatctccaagacagga
+6437806/1
<@@DD?ADF<BFFGEHDF:A:CFEBE??@GHID?FCF>FF<CD@DB@BH;
@6438011/1
cacacttttgagaggtcaccgccggtgtccaggtaaattgcaccgattag
+6438011/1
CCCFFFFFHHHHGJJHIIJJJJJIJDHIIJJIIFHIJJJJJJJJIJJHHH
@7944188/1
gtccacatttcataaccaaagcctaaatctatggggcgggatggtcgttt
+7944188/1
@?<;DADDHBHHFIGEHCGGBGDFGGCGGHHGGIC@>HGFDDD=A;=;?@
@742497/1
cacctgtggccggcggcacgcagacgccttgatgacctccactttgatga
+742497/1
CCCFFFDFHHHHHJJJJJJIJJJJIJHHEFFFFFEEDEEDDDDDDDDDDC
@3841603/1
gtttcttttgtctctggtaggatttctgtgatgt
+3841603/1
@@@FFDDFHDDBHIEIIEEHG<FHHIBF<C@BHH
@1786883/1
catcttgtatagaggaggcttgggctcgctctccgaagggagcttgcggc
+1786883/1
CCCFFFFFGHHHHJJIJIJJJGGHFGIIIIJJIIIHJJEGGGIIJEHIHA
@2298332/1
gttgcgaatatatgaagcgtgagacaatgcctccaataagaatgaggggt
+2298332/1
@@@FFFFFGFFHHFGGEHIDGHHGIIGIGGGIIIIIIIIGCEEEEHIGI;
@2799203/1
ctctaatatatcgctgaggaccttagggacttcgacatattcggcgatga
+2799203/1
CCCFFFFFHFFHHJJJJJJJJJJJJJJJJJJJJJJJJJJJJJJJJJIJJJ
@2799763/1
tcccaattaaaccttatattaatacaatggtgactattaaattctgtctc
+2799763/1
@CBFFFFFHGHHHJJJJJJJJJJJJJJJJJEHHIIJJJJJJIJIJJIJII
@4832676/1
ggaactgcttcacctgtggccggcggcacgcagacgccttgatgacctcc
+4832676/1
CCCFFFFFHHHHGJJJJJJJJJJJJJJJJIJJHHFFFDEDDDDDEDDDDD
@7454241/1
cccgtttccaatctccaagacaggaggctccagtactttagctttgacag
+7454241/1
@@CFDFFFHGFHHJJJJJJIIJIJIIJJJJJJGGIIIJJJIJJJJJJJJJ
@1787885/1
cttcatcatcagggatcttgccgtcattgcagacggtgtggtagcgggtc
+1787885/1
@CCFFFFEFFFBHIJIGHGDGGGFEHHGGHIGIJII@FFDGHIIIEIEGI
@743786/1
gggcctcttgtatgcgaaggtgttgaggcgcttgtggtggtgcacgcgct
+743786/1
CCCFFFFFHHHFHJIJHIJJFGHIJJJJJJJJJJIIJIJJIIIJJJJHFF
@4324385/1
gggctatgccatttatcctcgcacgttggcagtaatagtacaagtgaaaa
+4324385/1
CCCFFFFFDHHHHJJJEHHJIJJJJIJJJIGIHIIJJJIIIIIJIIJJGJ
@2299663/1
gcaagaagtaccagaaacgggacttagccacaatctggtctggagagaag
+2299663/1
CCCFFFFDHHFGHJJJIGEIIGHIJJGIJIIIIJJJJJGHJIIGHFCEGD
@744365/1
gtcctttctaaggttctaaactatatctgtaccaaatttcaaccaaatcc
+744365/1
CCCFFFFFHHFHFEFGHHHIJJIIJJIJJJHHIIEGGIIIIIIIJJJJJJ
@7946478/1
gaccatcactcttatatgggcagcccgaacacggttaccgggaattttgt
+7946478/1
@?@DFDFFDFHHDDFGIFECHHIIEHIAFB:FGIDHEGIIII/;DHIII?
@745386/1
ggcctcttgtatgcgaaggtgttgaggcgcttgtggtggtgcacgcgctt
+745386/1
@@CFDFFFHHHFHJGFHHICFHIIJIJ<FGGGCGGEIIGIIICIHIHHBD
@2801681/1
gtacattgaaaataaaaataaaaaaaatagcaggggttattgttatgtcg
+2801681/1
@?@DDFFFGHHFHIJIIJJJJJCHGIJFIGGGGGII?DHGHGIIIJJFHD
@196631/1
ctcatcttgtatagaggaggcttgggctcgctctccgaagggagcttgcg
+196631/1
CCCFFFFFGHHHHJJJJJJJJJJIGIIJJJJJJIJJJIHIJIIIIIJIJG
@2301495/1
ctcataacgcagccagatgccaaagttcttgatcttcactgggctcttct
+2301495/1
CCCFFFFFHHHHHJJJJJJJJJJJJHIJJJJJJJJJJJJJJJJJJJJJJJ
@6439866/1
gtcaactgaagcgacctgaggtggttcttcaacttgggctagcagggaat
+6439866/1
CCCFFFFFHHHHHJJJJJHIJAHHHIIIJJJJJJJJJIJJJJJJJJJIGI
@7454710/1
cccgggtgaggatgcactacatttccgtccatcattttgtcaacgaactc
+7454710/1
CCCFFFFFHHGHHJJJJJJJIJJJIIIGIJIGJJJJJJJGHJJJJFIJJJ
@197202/1
tggaatgattctggtgggttgtcctgcagagcttgccacatcttgtaagc
+197202/1
CCCFFFFFFHHHGJFGIJJIJJJJJJJJJJJJIJIJJJJJJJJJIJIIJJ
@746493/1
ggtgctgggcctcttgtatgcgaaggtgttgaggcgcttgtggtggtgca
+746493/1
BC@FFFFFHHHHHJJJJJJJJJHIIJHHIIJIJJIJJJJJJJJJJIHIJI
@3843558/1
aggcgcttgtggtggtgcacgcgcttgggcagagggaatctgattgtgct
+3843558/1
CCCFFFDAHDHHFBG@GGHGGIJIGGIIJ<BGAEHIAGIJIJEGIGIHGF
@746682/1
cggcaatttcttcaagttgggcttggtaaggccttgccttgagctggtct
+746682/1
CCCFFFFFHHHHHJJJJJJJJJJJJJJJJJJJJJJJJJJJJJJJJJJHIJ
@4325978/1
gcgggtcggacgagccgtgccttttattgcttggt
+4325978/1
@@@DD@?DDFAHF<FHG@AGD@FEDD@FBFGHI1C
@6440465/1
ctttctaaggttttaaactatatctgtaccaaatttcaaccaaatccgtc
+6440465/1
@8?DDAD4A?DFFE@F<BFI<FEC@FHHDHIEFEH<?EGF?FDGA?9?BD
@1789085/1
ggcgcttgtggtggtgcacgcgcttgggcagagggaatctgattgtgctg
+1789085/1
<@?DF?DFFD;<DCEBBEHIBBDD>FGIICFGGII:FEAGF@DHHIIDG@
@6916713/1
atacatctattaaattcaaacgcag
+6916713/1
=@;;DD:AB4D:AA:AC4FHE@@A:
@197739/1
ccacaatctggtctggagagaagatcctcatcttgtatagaggaggcttg
+197739/1
CCCFFFFFHHHHHJJJIJJJJJJJJJJJJJJJJJJJJJJIJJJJJJJJJD
@1789200/1
tttttctttctagtgcctgataagcccagacctagcccaaattcttcttc
+1789200/1
CCCFFFFFHHHHHHIJJJJJJJJJIJJJJJJJJJIJJJJJJJJJJJJJJJ
@747083/1
taatcagactatagttagtatagttataagactcagattgccatctc
+747083/1
CCCFFFFFHHHHHJJJJJHHJJJJJJJJJJJJJJJJJJJJJJJJJJJ
@7949486/1
gccgctttggtttacgttccagttctcgattatcgaacttttcgccatga
+7949486/1
CCCFFFFFHHFHHJJJIJJJJJIJJJJJIJJJJJJJJJJJJJJJJJJJJJ
@4326759/1
gggtaggcccaccaggccgttacagatgaactcccgtcgatgaccagcag
+4326759/1
@CCF?DDDHFHBHGIGDGHIIHIGHEGGHIGHIGIIFGIFGHIIIIIIFG
@2803723/1
ctcctttcttttttggtggcttccccattttgacagcgtcttacttcacg
+2803723/1
@@<DBDDDHHFDHGD@2<CDFEDCFG@F<D@FCHGHIGG?EA><8BB4C=
@4327151/1
ggggttattgttatgtcgatgtcgaacccaaaaatgtaattaactttttt
+4327151/1
@@@BDDBDHBFDA?CAB@?AF<CAA?FAEC=;F8DD:BGC@FFBDFDDGG
@1790402/1
ctaccgatatgcaatcccttctgcgccattgacatgtatagatgtcggac
+1790402/1
@@CDDFFFFHHGGCEGGJIHHIJIIIJJJIJIJJIGGIJIJJJIIGGIII
@5326843/1
tctggttcgattgggcctcaaaaagtcacgtttatacatttttttttaat
+5326843/1
C@CFFDDDHBCFHGGHJGHHGIHGIEGGHHC?DHHGFIGGHIDHGGHA;C
@4327966/1
atacggtctaaccgactaatgtaaatgcgccattagactagttagttaaa
+4327966/1
?@@DDDDAH<FH;@EGHE<F?:9EHI@F@0:DBDFEH<FB@F8F8D@<B4
@5326951/1
gcttggtaggatccaagttgaaatctttgaccatggcatcaagcaaactc
+5326951/1
;??ADDD>8ABD?C@:A<?E:A:CE<FEF>EFDEE>EEE@DCCDD9D?9?
@199500/1
ctttcaatcagctgctggtagaatgtttcacagatcttctccaacttagc
+199500/1
CCCFFFFFHHHHHJJJJJHIIJJJJHIJJJJJJJJJJJJJJJJIJJJJJJ
@3843697/1
gtccgagggtcaattcaatatactacaagattgtttgtggacctattgct
+3843697/1
CCCFFDFFHHDHFIJJIJJIIJIJIIIJIIJJIGIJJJJJCHIIJIJJGJ
@4328150/1
gtgatttctatttcccaattaaaccttatattaatacaatggtgactatt
+4328150/1
CB@FFFFFHHHHHJJJJJJJIJJJJJJJJJJJJJJJJJJJJJHHIIJJJJ
@7950416/1
cgcttgggcagagggaatctgattgtgctgttgtggaactgcttcacctg
+7950416/1
CCCFFFFFGHHHHJJJJJJJJJJJIIJJJJHIJIJJJJJJJJJJJJJJJE
@6442740/1
cgcgaatttcgtttgagataaaaatgaataaaaataataacataaacgag
+6442740/1
CCCFFFFBFHHHHIIGGGIEHIJIIJIGIIIIJJIGIIGGDBFGIIJJII
@4833964/1
ctgtgacttgtagtcaaggtggagattttactatctttcaagtcggcata
+4833964/1
BCCFFFFFHHHHHIIIIIJCFHIJIJJJJIJJJJJJJJJJJJJIJJJJJJ
@6442891/1
caagcaaataaaggacatcttcaacaatctcgtggttcctctgcacttgg
+6442891/1
@CCFFFDFHGHFGJJIIIIJJJJHHJIIIIGGIIBHGIJIJJHGJJJJIH
@1249184/1
acataataaaattagaggaagtagg
+1249184/1
@@<D?B?BFD?ADFB>AG@:AC<CA
@749097/1
ggctttcagtgaaacatcaaaatttatcgatctttgattctgatctagta
+749097/1
CCCFFFFFHHHHHJJJJJJJJJJJJJJJIIJJJJJJJJJJJJJJJJJJJJ
@1249469/1
gtttgtctgtttgtctgtttgtctgttcgtctgtgcgcgctaatctc
+1249469/1
CCCFFDDDHHGF<FEFHIJIEHHHIF>FGGGIGGFEGGH>FH<BGHC
@7456311/1
cactagaataggaagacagacattaggataggatagaaaaggaaatagag
+7456311/1
CCCFFFFFHHHHGJJJJJJJJJJJJJJJJJJJJJJJJJJJJJJJJJJJJJ
@5845034/1
cggattcaattcggaacatagaaatttgtgtaacccaagtttgacgacat
+5845034/1
CCCFFFFFHHHGHJIIJJJJJIJGJIJJHGIIJJJGEIJIGIJIJJJDGI
@749449/1
caggcaacatcttctttggtttgtcaggggtaatgctaacgtcatagcga
+749449/1
CC@FFFFFGFHHGJJIIJJFGGIFHIJJJJFHIIIJGJJJJIJIJJIJJG
@749456/1
gcgttgatgtcgcaagatagtgagacattcactttttagtcataatcttc
+749456/1
@@@DFFFDHFHHHIIJJIIJFHGGEIIJJJJIGIJJIIIIJGJJJJJJIG
@1249784/1
atccactcttgctccatggtccaggagcagcagcgtgcgcaggttcaggc
+1249784/1
CC@FFFFFHHHGHIIIIJIGGGIJJEHIIIJJIJJIIIIJIJJHHJJJJG
@5845273/1
gttaatcagactatagttagtatagttataagactcagattgccatctca
+5845273/1
CCCFFFFFHHHHHJIJFHHHHJJJJHIJJJJJJJJJIIJJIJIJJJJJJJ
@5328121/1
cttatattaatacaatggtgactattaaattctgtctctaaagcattgct
+5328121/1
@@@FF?DFDFH<DBDHHEIIDHGHIIGIHAEGIGICGGGIGGGCAHHGCA
@1250365/1
ccgtttttaaactattttttcaatgccctaagtgagtatacatctattaa
+1250365/1
@@CBDDFFHFHDHGIJIJJJJJJGHI9?BGHGA<DECFGGD9GGIGIGGI
@6919724/1
gctgggcctcttgtatgcgaaggtgttgaggcgcttgtggtggtgcacgc
+6919724/1
CCCFFFFFHHHHHGGIJIJHHHI?FEEHGIIGHIJJIHIJGEHHIGIIJH
@3365502/1
tgctgggcctcttgtatgcgaaggtgttgaggcgcttgtggtggtgcacg
+3365502/1
CCCFFFFFHHGHHIFHIJJJGGHI?FFHGIJIGIGJJGHHIIJJHIJJJE
@1250893/1
aaactttcggtaattctgtgaccgcgtgaaaggcgtgcgctacggccgcg
+1250893/1
C@CFFFFFGHFHGJJJJJJJJIIJJJHGIJJJJJJFGIIIIJJIJHHFDD
@1791391/1
tttacattaggtcggtcaccgaaggcggcggccgcattcggtttaaccga
+1791391/1
@CCFFFFFHGGHDGG@FHJFGEFEGGGGGGDDBBB?@?C@<B69>@CC5B
@2304677/1
ctgtgacttgtagtcaaggtggagattttactatctttcaagtcggcata
+2304677/1
@@@A?BDDFHABBEGI>FHIIGEB;3BFHIGHGIE@CHHCHIBG=FHIIE
@7953246/1
ctcaaaaagtcacgtttatacatttttttttaatttttgtgttacgattc
+7953246/1
CCCFFFFFHHHHHJHIIJJIJJJJJJJJJJJJIIJJJJIIJJJIJJJJJH
@6920423/1
gaggaagtaggtgctgggcctcttgtatgcgaaggtgttgaggcgcttgt
+6920423/1
CCCFFFFDHHHFHIJJJJJJJJJJJHIJJJJHIJJ?FDGIIJJGIJIIJ@
@5329586/1
gtcttgttaatgcctggccctcagcgacatgtaagagttcaatggggaag
+5329586/1
C@CFFFFFGHHAHIEIJJJJIJJJIJJJJJJIJJJJI?FHIJJJJJJGGI
@4329180/1
ccccgctatgtcaagtcaagatatttgacgttccgacgtccgaaacatca
+4329180/1
CCCFFFFFHHHHHJHBFFHGJFGCIIGFG8FHJGGIIIDFHBGGGHEGIG
@2305292/1
tttttttttattttcaatgtacagacagcacttttctacgattttattat
+2305292/1
CCCFFFFFGGHHHJGJJJJGHIJJIIIIJJJJJJJJGIJJJIJJJIJJJJ
@6443844/1
cgaacattctatgcttataccattaatctccgcaactatttgacggattt
+6443844/1
CCCFFFFFHHHHHJJJJJJJJJJJJJJJJJJJIJJJJJJJJJIJIJIJJJ
@1792232/1
ccggtgtccaggtaaattgcaccgattagtgcctctaatatatcgctgag
+1792232/1
@@@DDDADFFF?HI@GBGHBHIGHAEG=??D@GAGGIGHIFDF9??FEEF
@6921300/1
tgtacattgaaaataaaaataaaaaaaatagcaggggttattgttatgtc
+6921300/1
@C@FFFFFHHHHHJJJJJJJJJJJJJJJJJJJJJJJJGHIJJJGIJJJIJ
@7954188/1
gtgtggtagcgcgtcggacgagccgtgccttttattgcttggtgagacac
+7954188/1
@BBDFFEFHHHHHJJJJIJJIJJJJJJJJJJJJHHHGHHFFFFFEEEEED
@7954273/1
gtcctttctaaggttctaaactatatctgtaccaaatttcaaccaaatcc
+7954273/1
CCCFFFFFHDDHGCFHIGIIIJHIJJJIJHHIJIJJJJJIJIJJJJGHFE
@200649/1
ctgagcgagactcataacgcagccagatgccaaagttcttgatcttcact
+200649/1
CCCFFFFFHHHHHJJJJJJJJJJJJJJJJJJJJJJHIJJJJJJJJJJJJJ
@6921893/1
accgcatccaactcggatcagccgtttctgagattagcgcgcacagacga
+6921893/1
CCCFFDFFHHHHHIJJGIIJGGGIJJJJIIIGGGIJJJJJJJJJHHHHFD
@4330971/1
caccagtggtcttcttgaacttcttcaattgacgcaagaagtaccagaaa
+4330971/1
?@@DDDBB?CDFDGGIB<@EHGFHGGH@@D@HDGGIAD9DG:?D?BFHDH
@7457914/1
cctggctcccatgtcacggtagcactgagtgacggcacctccgacactga
+7457914/1
@@@FFFFFHFHDHIIJJJJCFHIGIGI3C:CFIIEHJJIJIIJIIBHIJG
@6922638/1
ctgctattttttttatttttattttcaatgtacagacagcacttttctac
+6922638/1
CCCFFFFFHHHHHJGIJJJJJJJJJJJJIJJJJJJJJJJJJJJJJJJJJJ
@7458260/1
ccctgatagagacgatttcaccagtggtcttcttga
+7458260/1
@@<?DDADFFFAFE8E@B@<A@@EA@;9?FBEFCG@
@4836260/1
gacgcaagaagtaccagaaacgggacttagccacaatctggtctggagag
+4836260/1
@7?DD6DDFB:2CFF<CF?<:<8F>FEE<<D>BGDFCDCCF<?D@F<=F;
@1251911/1
ctcgctctccgaagggagcttgcggccgatgacctcatactccttcaact
+1251911/1
CCCFFFFFHHHHHJJJJJJJJJJJJJJJJJJIJJJJJJJJJJJJJHHHHH
@5331816/1
gaccaataatgggttaatcagactatagttagtatagttataagactcag
+5331816/1
B@BFDDFDHHHHGFHIGIHGIJIJHJIJJJJJFIIHIHIIIIIJJIJJIJ
@6923925/1
gggatatggaattttaatttatgccccctttaaaaaaagctcgatctcaa
+6923925/1
@BCBDFFFHHHHHJIJHIJJJJJJJIJIJJJJJJIIJJIIJJJJJJJJJJ
@7459307/1
gggcagtgctggggactccgggcgcagcaccagtcgtgctcgcagccgcg
+7459307/1
CC@FFFFFHHHHDGIJJJJJGGIGIJJGGJGHGJJJFGIJJIGFFFDCDB
@7957184/1
atcagtttggagttcacctttagaagtatgtttttagctgtcatctggtt
+7957184/1
CCBFFDDFHHHHHIJJJJIJIIJJJJFHIIFIIJJJJJJJHHGIIJJJHH
@5332451/1
ccttcttctcttttttctcctttcttttgcgagctgctgccgaaagatta
+5332451/1
:?@DFFDFHHHHHJJGJJEHIIIGIGIIGHJEHGIIEGGHHGGEEHICHG
@7957226/1
ctcgaataggaagtaatggaattttttgaccaactggaacatagcagcgt
+7957226/1
BCCFDFFFHHFHHCGHIJJJJJJJJJJJJIJJJJJJJJJJJJJJJJJJJI
@201398/1
gttgttaagaggtgttacctgcaacttggccaggttagggccaacagatt
+201398/1
CCCFFFFFHHHHFHIIJJJJJJJJJJJJJJJIJJHIJJJJJJJJJIJIHJ
@6925083/1
ccttagtctctgagaaaaaaggtaaatatactatattttaaactgaaaaa
+6925083/1
@@CFFFFEHHFHHJJJIIJIIG<CHGIJJJJIJJJJIGGIIGIGIIJJJI
@201449/1
cagtggtcttcttgaacttcttcaattgacgcaagaagtaccagaaacgg
+201449/1
CCCFFFFFHHHHHJJJJJJJJJJJJJJJJJJJJJJJJJFHJJJJJJJJJJ
@6445704/1
ctccagcatagtaaaggtttctgttactaatcaatcggccttttatattt
+6445704/1
CCCFFFFFHHHHHJJJJHHIJJJIJJJJJJJJJJJJIJJJJJJJJJJIJJ
@5333240/1
ccattttagatatttgttgttcattcaactgtcttgttaatgcctggccc
+5333240/1
@@CFFFFFHHDHHGIJGIHFHIIJJIIIIIIHIIJJIIJJGGIJJIIGHJ
@6446020/1
cagctggtacgtcaggcactgcagctcgtccgacccgaagtggttgtcgt
+6446020/1
CCCFFFFFHHHHHJJJIJJGIJJJJJJJJIJJIJJIIIGJAHGIIGEHGA
@6925936/1
gctgatcttaagtctgtcatctcaccaggcttcaattcccggcagttttc
+6925936/1
@@@DD?BDDHGHHIEFIDDHIGHJGICFHEEHHIGHIEHGIDDGGBFGGD
@2808850/1
gttcctctttacaagtagactcatctttagcacttggttcatcttttgaa
+2808850/1
CBCFFFFFHHGHHJIHIJHIGJEJJJIJGHIGJJJJJFHJJJJIJJJJJG
@7959077/1
gtcgaacattctatgcttataccattaatctccgcaactatttgacggat
+7959077/1
CCCFFFFFHHHHHJJJJJJJJJJJJJJJJJJJJJJJJJJJJJJJJJJJII
@7959159/1
ggatggagtgagcacgggctctgtgcctggctcccatgtcacggtagcac
+7959159/1
CCCFFFFFHHHHGJJJJJJIJJJJIJJJIIJJIJJGIJJJJJIJHJIJJI
@4332663/1
cttgggcagagggaatctgattgtgctgttgtggaactgcttcacctgtg
+4332663/1
CCCFFFFFHHHHHIJJJJJJJJJHGIJJHIJHIJJJJJJJJJJJJJJIII
@4837173/1
ggcaccataaaatctttcctcggactaaattgttctatcttcatcctacc
+4837173/1
CCCFFFFFHFHHHIJJJJJJIJIGIGIJJJIJFGGIIIGHIIIIGGIJJH
@4837213/1
tcttggttgaacggaactccaatcctttactcgaatagtcttttctaact
+4837213/1
@C@FFFDDFHHHGBFGHEGEHGIHGIIIIIIIIEEGDHIIIIIIIIIGGH
@6447470/1
tgctgttgtggaactgcttcacctgtggccggcggcacgcagacgccttg
+6447470/1
CCCFFFFFHHHHHJJJIIJJJJJJHHHGIJIIIIJIHHHFFDDEDDDDDD
@7460289/1
cgacgacgacactgtacagttagaaatgttacaacctctatactttgcat
+7460289/1
CCCFFFFFHHHHHIJJIJJIIJJJJJJJIJJJJIJJJJJJJJJJJJJJIJ
@5848690/1
tgagtgacggcacctccgacactgaggtcacggtactcgcggtacatgtt
+5848690/1
@@<DDDDAB?@CFHHBGIIGGGGH<:D?B?FHBDDGCF?E;<5A?>@@DC
@5848793/1
cattttccattggctgggtcttacagattggtggaaaccaaaccaaactt
+5848793/1
CCCFFFFFHHHHHJJJJJGHIJJJJJIJJJJFHJIJJJJJJJJJIJJIIJ
@754013/1
gcctcttgtatgcgaaggtgttgaggcgcttgtggtggtgcacgcgcttg
+754013/1
CCCFFFFFHHHHHJGHHIFGHIJJIJJJJIIIJJIHJIHHIIJJIJHFFD
@1254501/1
gtagtaagtcagctgttccacttcatcatcagggatcttgccgtcattgc
+1254501/1
@?@FFFFFHHDHHJIHJIIJJJJJJJGGGIJGGHEHIGJJJJHIJIIHII
@3848048/1
cccgtttccaatctccaagacaggaggctccagtactttagctttgacag
+3848048/1
@@CFDDFFHHHHHIJIJIJJJGHIGCEGHHGIGCGIGIIJIIHGGIFGCF
@7961957/1
tctagtttcaaatgacgataaaatatccacttattaaattaatcgcactt
+7961957/1
CCCFFDFFHHHHHJJJJJJJJJJJJJJJJJJJJJJJJJJJJJJJJJJJJJ
@1254839/1
gttattgttatgtcgatgtcgaacccaaaaatgtaattaacttttttttt
+1254839/1
@@@DDEFFHDHHHJIHHJJIIJJJIJIJJIIJJIEGHHIJEIJJGJJIJH
@6929445/1
agcatacataataaaattagaggaagtaggtgctgggcctcttgtatgcg
+6929445/1
CCCFFFFFHHHHHJJJJIJJJIJJJJHIJJHHHFIJIIJJJJJJIIIJJI
@4334214/1
gttatgtcgatgtcgaacccaaaaatgtaatcaactttttttttgtctgt
+4334214/1
CCCFFFFFHHHHHJJJIIJJJJJJJIJIIJIIJJJIJIJJJJJJGHHHEH
@6930637/1
attagtagctgtagcttcgtcagttgggtgataacatcattggataccgg
+6930637/1
CCCFFFFFHHHHHJJJJJJJIJJJJJJJEHIJJJJJJJJJJJJJJJJJJJ
@7963410/1
gtttattttgtttttctctgtgatctgtttcttggcatctatagatgtcg
+7963410/1
B@BFFFFFHHFHHJJJJJJJJJJJJJJIJJJJJJJJJJJJJJJJJIJGHJ
@1795398/1
ctcatcttgtatagaggaggcttgggctcgctctccgaaggg
+1795398/1
????DDBDD4=<A?EB:CBFA?E@8C@980:B;::?8?;6A:
@6449206/1
ggcatctgcaccaagactggcgctcctgctggagatgtgggtgtagcttt
+6449206/1
@@@DDFBDBDFFHIIEBBDHIGBGFHHIEGHEG8?DD?FFB?DAFFBHEI
@4334887/1
gccgtcattgcagactgtgtggtagcgggtcggacgag
+4334887/1
@<<DDDADAFDHDAGHGHGHIACHE>1CD?:D>FG6;;
@7964199/1
agtgcgcccgtctgattctgtgatagtgaatacaagatcgtggggtgggc
+7964199/1
@@=DBD?DDFDCFHHIGEEHAECGFHIHD<DDFGHGGGGEDHE@:FGBBH
@1795720/1
agcatacataataaaattagaggaagtaggtgctgggcctcttgtatgcg
+1795720/1
?@@DDD?DHD>FF@EHCFDH@DE9EG<<CFHFHIGAF3CFCFGGBGIHGG
@7964754/1
gtacattgaaaataaaaataaaaaaaatagcaggggttattgttatgtcg
+7964754/1
@@@FFFFFFHDHHJIIIHIJIJJJJIIJJIIJEHIG@FHJJJHIIJJFGG
@6450134/1
ggcgcacagggcacgcttgcgcatgacatctatacatgccattggcgttc
+6450134/1
CCCFFFFFHHHHHJJJJJJJJJJJJJJIJJJJJJJJJJJJJJJJIJJHIJ
@205059/1
gccggcggcacgcagacgccttgatgacctcca
+205059/1
?<@ADDDD<A?:DEGDFBHGI@DEEG@DCEHC3
@1255423/1
cacaagtaagatactgcaaacatgccagttataaagcatagcccgaagtg
+1255423/1
CC@FFFBDHHHHFBHGGIIIGGGGIIEHGIIHGIGHIJGGDFDHAEBDDF
@5338364/1
cgcaagaagtaccagaaacgggacttagccacaatctggtctggagagaa
+5338364/1
CCCFFFFFHDFHHIJJJJJJIJJJJJJIJJIJJJJJJJJJJJJJIJIIIJ
@755992/1
gttacctgcaacttggccaggttagggccaacagattgtttgagatgttt
+755992/1
CC@FFFFDGHGHGJIIIIEFHGHGGBHGGIH?GIHIIJIICC>F@DEFHG
@3849357/1
ctccttagaagttggttcctctttacaagtagactcatctttagcacttg
+3849357/1
C@CFFFDFBFHHHJICGGGHGIJGIIIIIFGGIIIGGIIIJIJIJIJDGH
@6933150/1
cggccttttatatttgttaactgtccttcattgagggtcgggaacttatg
+6933150/1
@@@AFFFFHFFFHJIJFHIIGHHGHGGG?<FHHAHC@GHIIGD@FFHHII
@7463940/1
cagtggtcttcttgaacttcttcaattgacgcaagaagtaccagaaacgg
+7463940/1
@CCDFFFFHHHHHJJIJJJJJJJJJJJJJJJJJJJJJJHIJJJJJJJJJI
@1256482/1
cagccagatgccaaagttcttgatcttcactgggctcttctctgggattt
+1256482/1
@C@DFFFD?DFHHIGGCFIIIIGIIGIIIIIH>@;FHGHIGGIIIIIGHH
@5339225/1
agggatcttgccgtcattgcagacggtgtggtagcgcgtcggacgagccg
+5339225/1
@@@1BDBBDABHFIIBFGCHIIGFGG1?1:B?BD9@DD;A<BEH</=>8;
@4841033/1
cttcatgtgtggtcattacactccaatctatatcgtaaccattgtcttct
+4841033/1
@@@DDDDDFDBFHABGIEEEHHEG@CHHIIDHIGCHIEC@CHHD:?FHII
@757446/1
agtgactttcccgtttccaatctccaagacaggaggctccagtactttag
+757446/1
@B@FFFFFHHHHHIJJJJJJJJJJJIIJJJJIJJJJJJJJJJIJJJJJJI
@3370921/1
caccagtggtcttcttgaacttcttcaattgacgcaagaagtaccagaaa
+3370921/1
@@CFFFDFHHHHHHIJJJJIJJJJJIJIJGJIJIJJJJJJJDGHIIJJJJ
@7464809/1
gtcttgttaatgcctggccctcagcgacatgtaagagttcaatggggaag
+7464809/1
B@BFFFFFHHHHHJJIGJJJIIJJJJJIJJJIIIGIJGIIIIJIJJJJJJ
@7464810/1
gccagatgccaaagttcttgatcttcactgggctcttctctgggatttcc
+7464810/1
@@@FFDDDFFGDBHGGHFHHIJGIG:FFHGCGCHGEHBFEFHGG>FFCGB
@6934453/1
caggggttattgttatgtcgatgtcgaacccaaaaatgtaattaactttt
+6934453/1
@@<DFFFDHHHDHIIJJIIJIFIEHHGGIIIJGGGGICGGIIIIIIEIJI
@3850667/1
cagctgttccacttcatcatcagggatcttgccgtcattgcagacggtgt
+3850667/1
CCCFFFFFHHHHHJJJJJJJJJJJJIJJJJJJJJJJJJJJJJJJJJJHIF
@4841306/1
ctggcaatgtggatagctggacaaggcactggcaacgaccaatcatggac
+4841306/1
CCCFFFFFHHHHHJJJJJJJJJJJJJJJJJJJJJJJJJJJJJJJJJJJJJ
@1796262/1
cacctttagaagtatgtttttagctgtcatctggttcatacggcgcgcgg
+1796262/1
CCCFFFFFHGHHFHIIIJJJJIJJJJJJJJJJJJJJIJJJJJJJJJJJIH
@3851198/1
gtagctttaaggggatctgctgtctgtggagctgatgcttgctgggcctc
+3851198/1
@@@DFEFFHFHHFIGIGEHHHGHFHHFHIJJJIJJHIIGEGIGHIJIJJI
@6935339/1
gttgaggcgcttgtggtggtgcacgcgcttgggcagagggaatctgattg
+6935339/1
CBCFFFFFHHHHHJJJIJIHIIJJJJJJJJJIJJJJJJJJEHGHFFFFFF
@205853/1
cggaaagattataatatttctttagtttaagtccgtttttaaactatttt
+205853/1
?@@DDDD3AB?C:A@FFFH<?<FHHH:AH>AFH?EGE@FE??9<BDGFIE
@6451688/1
atcggcgtcgcttgcggtaccggcgtcggttgcggaaccagcctcgcggg
+6451688/1
@@CFFFFFHHHHHGGIGFGIJEHEHBGHEBDDDDDDBDDDDBBCDDDDDD
@4337383/1
caagactggagctcctgctggagatgtgggtgtagctttaaggggatctg
+4337383/1
CCCFFFFFHHHHHEIIJJJJGGICHGHHIIEGHIJJJJJIHJJJJGGHJJ
@7969294/1
agtttgtatacttaattcgatgttatacatatagcatttcgggtctatag
+7969294/1
CCCFFFFFHHHHHJJJJJJIJJJJJJJJJJJJJJJJJJJJJJJIIJJJJI
@7969338/1
cgtagttctcagcttccctgcaaagttaaccatcttgtattcaaaagaaa
+7969338/1
@@?DD=ADFHHBHIGGHGIIIIIBFHGGIG>HH@GHCFDGGHIIIIGIIG
@7969462/1
cgttcacattgacaaacttaggtttgcttacagccattcccaactgtcct
+7969462/1
?@@ABDDDHHH>FBHHGGGIIIHGDHIIGEAEGEHGIIIIIIFGIIGHGD
@6936734/1
gtgtcttcttctgtgctcttctgcgagtccgcttctgtcttttccttttc
+6936734/1
BB@DDFFFHHHHHFHIJJJJJJJJJHHFHIHHEIJJGHIJJJIJJIJJJJ
@2811904/1
gccagttataaagcatagcccgaagtgctattggcacacaggcataatgc
+2811904/1
CCCFFFFFHHHHHJJIIJIJJIJJJIJJJJJJJJJJJIJJJJIJJIJJJJ
@6936899/1
gcggtacatgttgtgtacacctgagcgagactcataacgcagcc
+6936899/1
@@@A?@?BFDCFF:C<CD?AA3CGGBGII8D:CGIIIF;FG?0B
@7969864/1
tcctcagtaggatggcaaagagacgaagcgcgcgttctcatgtaattttt
+7969864/1
CCCFFFFDHHHHHJJJJJJJJJJJJJIJJJJJJJFHIJJIJJIIJIJHHH
@7970104/1
gtccgggcactatattgcagacctccagtggtaggtatgtatgtttatgc
+7970104/1
CC@FFFFFHHHFHJJJJIIJJIJJJIIJFGH?FHGDFIHGGIIJIIIIJJ
@759003/1
gtcttttgaagattcagatattgatagttttttcattccctgcagagctt
+759003/1
CBCFFFFFHHHHHJJJJIJJJJJJJJJHJJJJJJIJJJJJIJJJJJJJJJ
@2812340/1
ctcgacagtggcatggaaccgctccgtcgtcgtaatg
+2812340/1
@@@FADDD2AA?FHGFGGHGIIIGG@DGA?DFFDFFB
@4842084/1
agcatacataataaaattagaggaagtaggtgctgggcctcttgtatgcg
+4842084/1
CCCFFFFFHHHHHJJJJJJJJJJJJJHIJJHJJJJJJJJJJJJJIJJJJJ
@759769/1
ctgcttcacctgtggccggcggcacgcagacgccttgatgacctccactt
+759769/1
CCCFFFFFHHHHHJJJJJJJJJJJJIJJJHHHFFEDEEEEEDDDDDDDDD
@1259010/1
catcaagcaaactctggtgccttgggaagcctttgtgcgccacatcaatg
+1259010/1
:??;;DBDFHFDF@<FACFGIIBFFGDFE;?CEEH:CFHIIID>?FDAGE
@1798967/1
gggcgggatggtcgtttgaaaaattgacggccagccttaacgtacgattc
+1798967/1
CCCFFFFDDHHDHIHIJJIJIJIJJHIJIJHHFFEDEEEEEDDBDDDDDC
@206542/1
acgctgggaaaattacactaattctatgcaaagtatagcttgtatttgtt
+206542/1
CCCFFFFFHHHHHJJJJJJJJJJJJJJJJJJJJJJJJJJJJJJJJJJJJJ
@7972275/1
gttgaggcgcttgtggtggtgcacgcgcttgggcagagggaatctgattg
+7972275/1
CCCFFFFFHHHHHGIJHHIEGHIJJJJJIJJJJJJJJJJJHHHHFFFFFF
@760697/1
gtagttcttgaagcacagacacaggtgtcttcaacggaagagattccatt
+760697/1
CCCFFFFFHHHHHJJJJJIJJJJJJHIIIJJIJJJJJIHJGE?<DHIIJJ
@7972525/1
gtctgtatctagctaaaagtagatgcaaatatctctacctcagaaaaagg
+7972525/1
CCCFFFFFHHHHDGIJJJIFJJJJJJJJJJJJJJJJJJJJJJJJJJJIJJ
@4338816/1
ctgccaattcactgttcattacctgtgaaaactgcccctcagatacaccg
+4338816/1
@C@FFFDDCBFFFBHIGHIICGGEHIF@?FGCEHGIIDGHCGIIIIIIII
@207612/1
ctggagagaagatcctcatcttgtatagaggaggcttgggctcgctctcc
+207612/1
CCCFFFFFHGHHHJJJJJJJJJJJJIJJJJJIIIJII<GGGIIGGDHEIJ
@6453493/1
cgtgtgtatgtcactgaacttctcttaaacgactggaccgattttgatga
+6453493/1
BC@DDFDDHHHHHJJJIJJJJJJJJJJJIJJJJJJJJGIJFHJJJJIJJJ
@3855199/1
ctcataagaagttggttgaactggtgcaatttcttcatgtgtggtcatta
+3855199/1
CCCFFFFDHFFHHIIIIJJJJJJIHHHGHIIJJJJJIJIIIHIJJJJJJJ
@5342387/1
cgtgcaggatcctcgtcattgcctggcatacaaggcaaagcaccgacgac
+5342387/1
CC@FFFFFHHHHHJIIJJIJJJJJJJJJJJJJJJJJJJJJJJJJJIJJJJ
@7973209/1
tgcacttagcttcgggttggacgaccaaaactgatataagtaaatctgga
+7973209/1
@@BFFFFFHHFFHIIFEFDGGIJIIJIJIGIJIJIEFFGEDEHGIEHIC;
@6454349/1
ctccaatctatatcgtaaccattgtcttctttgacgggcacaacgtacat
+6454349/1
8?BFFFFFGDHHHHIGHHHJJIJJHIIIIJJJGGGHIJJJJJIJJIJJJI
@5854330/1
gtttgtttcatgtcaatcggttcataaataaaaaagttatgtcaaattaa
+5854330/1
@@@FFFDFHHGHGJJIJJJIJJJIFIHGIJIIIGBHHHIIGHIJGIIIIJ
@5854457/1
gccagatgccaaagttcttgatcttcactgggctcttctctgggatttcc
+5854457/1
CCCFFFFFGHHHHJHIJJJJJJJJJJJJJJJJJIJJJJJJJJJJJJJJJJ
@4340572/1
cgcggtaaacctttgcttcgtaaatattatggctgatagaggcttcctgt
+4340572/1
CCCFFFFFHHHHHJJJJJJJHIJJJJJJJJJJJJJHIIIIIJIJIEHCC/
@7467624/1
gcgttgatgtcgcaagatagtgagacattcactttttagtcataatcttc
+7467624/1
CCCFFFDFHHHGHJJJJJIJEHHIIJJJJIIIIJJIJHIGHIJJIJJJIG
@4340666/1
gccagttataaagcatagcccgaagtgctattggcacacaggcataatgc
+4340666/1
@@@DDDDDBFH4<?EFGGIE?@FGBFGIEHGGCHIE<FFBDEC@>HIGGI
@7974511/1
ctccgctgtagtcggctcgctacgatagtcactgttcccaacaagtatcc
+7974511/1
CCCFFFFFHFHHHJJJIIIJIJJJHICFFHGIGIIJIIIIGJJIGHGIII
@2313243/1
ctcgggtttactagcctcctccttagaagttggttcctctttacaagtag
+2313243/1
<?;DDFDDHDFHHGIGHHEIGIIIIGDHIGE<?GG>FGEGIFE@GHD9<?
@1259586/1
ctcatcttgtatagaggaggcttgggctcgctctccgaagggagcttgcg
+1259586/1
C@CFFFFFHFFHDFIIIFFIIJIIIIGJCGGHIJGCHGIEIGGIGGIGIJ
@5855107/1
cttcacctgtggccggcggcacgcagacgccttgatgacctccactttga
+5855107/1
CCCFFFFFHFHFHJJIJJIIIJJIIJJJHHFFFEEEEEEEDDDDDDDDDD
@5344180/1
gtagaaattatggtctgtatctagctaaaagtagatgcaaatatctctgc
+5344180/1
?@@D;A:BFA?BD<<CEFEFCF?FE@HI<AHCDHB>>@FFFEEGBBG@CG
@2314332/1
ctgcagatgactgtgcatccttgctagtaagtcctgagccatagcaaaca
+2314332/1
CCCFFFDFDDFFBFHIIGIJJJIIJFHEEGIIEHIFICHHGHIIEIGIII
@4342074/1
gttcctctttacaagtagactcatctttagcacttggttcgtcttttgaa
+4342074/1
@@BFFFFFHHGHHIJGHJJJJJJJJJJJIJJIJIIJJFHIIIGIJJJJGI
@3375075/1
ctcaaaacctaacgacatcaatcaccagcttaaaagccaggtgtccatca
+3375075/1
@@CFFDFFHHHGGJJJIGHIJJIEIIIGGCHGIGIJIGIHG?BGEGHIIG
@1260877/1
ctctgtatactggaagtcttcgtagcttttcatgaacttctttttatttt
+1260877/1
@<<DDB?BBFHFF:EE?EAH>EA?FFHIHGGBCG9@BGECHHGGG3DABF
@3856076/1
ggcgggatatggaattttaatttatgccccctttaaaaaaagctcgatct
+3856076/1
CCCFFFDFDHHHHJJJJJJJJIJIIJIJJJJJJJJJJJJJJGHHHFEFEE
@6938746/1
ataaattcgtaattcgtagctttctttagttttaagttagttttcatctt
+6938746/1
@@CFDEFFHFFHHIJJDHIIJIIJIJJJJHHJJJJJGIJIGHIJIIJIJJ
@5344887/1
cggatctatagaggctgtcactgcagcgatactgggaacattcgactgat
+5344887/1
<@@?D8BD?D??FGGHGIEGFHA??GGG@CCFEHFHBDHFBBHGIB?78B
@2315211/1
cgcaagaagtaccagaaacgggacttagccacaatctggtctggagagaa
+2315211/1
CC@FFFFFHFHHHFIGIJIJJJIIIJJJJJGIJJJJJJJGHIHIJIFICI
@3856569/1
ctcacgtacagctaagttattagcgatattataattatctactctaatta
+3856569/1
CCCFFFFFHHHHHJJJIIJJJJJJJJJJJJJJJIJJJJJJHIJJJJJJJJ
@3856626/1
ggcgttgatgtcgcaagatagtgagacattcactttttagtcataatctt
+3856626/1
@C@FFFFFHHFGHIJJJGGIIIIEIGIDIJJIIIJJJJJJJJIJIEHHIJ
@3856821/1
gtgatgaggttcaccaagctagtggcgttgatgtcgcaagatagtgagac
+3856821/1
@@@FFFDBFDDDFGGGGGGIIIEDHIJJIGCDHIJIIJJJJIJJBFHIGI
@7977309/1
gtaggatggcaaagagacgaagcgcgcgttctcatgtaatttttaatgtt
+7977309/1
CCCFFFFFHHHHHJIJJJJJJJIJJJJJHIJJJJJJIJJJJJJJJJHHGH
@7977864/1
gcagagggaatctgattgtgctgttgtggaactgcttcacctgtggccgg
+7977864/1
CCCFFFFFHHHHHJJJJJJJJJJJIJIJJJJJJJJJJJJJJJIIIJJJJJ
@7977904/1
gtcatagcgataaattttaagggacttaaattccatttccaaatagttga
+7977904/1
CCCFFFFFGHHHHJJJJJJJJJJJJJJJJJJJJJJJJIJJJJIJJJJJJJ
@6940271/1
gtttaagaggagttcagtgacatacacacgtacagaagaattattgtata
+6940271/1
CCCFFFFFHHHHHIIIIHIIIIJJJJJJJJJJJJJJJJJIJJIIJJJIJI
@6940436/1
agcgcgcgttctcatgtaatttttaatgttctccaaatcgacgactcctg
+6940436/1
C@CFFFFFHHHHGJIJJJIIJJJJIJJJIJJJJJJJJJJIGIJIJJJHHH
@6456677/1
ggcctcttgtatgcgaaggtgttgaggcgcttgtggtggtgcacgcgctt
+6456677/1
CCCFFFFFHHHHHJJHJJIFGHHJJJJIJJIJJGJJFHHAFHIIJJHHFD
@3857797/1
gcggagataatattttaaagtatagagaagccccagaaatttcgcacgct
+3857797/1
BCCFDFFFHHHHHJJJJJJJIJJJJJJJJJJJJJJJJJJJJJJJJJJJJJ
@6940900/1
ctgatagagacgatttcaccagtggtcttcttgaacttcttcaattgacg
+6940900/1
CCCFFFFFHHHHHJJIJJJJJJJIIIJIJJJJJJJJJJJJJJJIJJJIJJ
@6941292/1
ggtttcaacaatttctctattcacctttctaggacatttatctggctgta
+6941292/1
CC@FFDDFFHHHGJIJIIIIIJJJJJJIJGIGJIIJJJIIIIJJIIIJJJ
@211172/1
gtcgcacgtcatattccaaggtagttactaatggagtcgaaacaaactcg
+211172/1
BCCFFFFFHHHHHJJIJJJJIHIJIJJJJIJJJJJJIJJJJJJJJJJJHJ
@3858479/1
ggcatggcgatcatgtcgatggcttggtttattcccatcagtttggagtt
+3858479/1
CCCFFFFFHHHGGIIJJJHIIJJJJIJGGGGIJJIIIIJJJGGIGIGHCH
@3375697/1
tttcacaatcttcgtgggactagtagtcatttctttctgccactctttaa
+3375697/1
CC@FFFFFHHHHDIJJFIGHIGIEEFFHIHIHIIJJIEIDGIJCGCIICH
@765012/1
ccctgctatttttttatttttattttcaatgtacagacagcacttttcta
+765012/1
CCCFFFFFHHGHHJJJJJIJIGIJJJJIJIIGHIGHIJIGGHJJJJJJJG
@2316387/1
ggatggagtgagcacgggctctgtgcctggctcccatgtcacggtagcac
+2316387/1
@?@?DFFFCD?FHHEGG8AEFEFGHGHEI3CGHFDBFFH>DEGFB=FGGC
@3376453/1
gctgtctgtacattgaaagtaaaaataaaaaaatagcaggggttattgtt
+3376453/1
@B@FDFDFHHHHHIIGHGGHEHJJGIIIJGIIIGGGGIIIJI@FFHGGII
@1262061/1
ctttaacgaatgcagcgaaatagtcacacccacgttggttatcaagtggc
+1262061/1
@@@FFDD7FDHFAHHIJIJJJJIGIIGCDHJGIJJIIIFGGIIGIJHIJJ
@4344345/1
gttggttcctctttacaagtagactcatctttagcacttggttcgtcttt
+4344345/1
CCCFFDDFHHHHHJIIIIJHIIJJJJIIJIJJJIJGIGIJIFHIIIIJIJ
@765608/1
cagccagatgccaaagttcttgatcttcactgggctcttctctgggattt
+765608/1
CCCFFFFFHHHHHJJJHIIJJJJJJJJJJJJIIJJJJJJJJJJJJJIJJJ
@765687/1
catacataataaaattagaggaagtaggtgctgggcctcttgtatgcgaa
+765687/1
CCCFFFFFHHHHHJJJJJJJJJJJJJJJHIJJJJJJJJJJJJJJJJJJIH
@4844921/1
gtgctgttgtggaactgcttcacctgtggccggcggcacgcagacgcctt
+4844921/1
@?@DFFFFGHHHHJEIIGGGIIJGIIIIIJJJIGGGHGFFFDDCDDDDBD
@4344554/1
ctttcaatcagctgctggtagaatgtttcacagatcttctccaacttagc
+4344554/1
@CCFFFFFHGHHHIJJJJIIJJJJJHJJIJJJJJJJJJJJJJJJJJJJIH
@3376886/1
gtcggcataacgggccgcgactccgccctcttcctcgggttggaatgatt
+3376886/1
@CCFFFFFHHFHGIJJIIIGHIJJJJJJJHFHHHGEFFD;ABBDDDDDDE
@3860393/1
ctccggtactaacgatcaaatcgatcatgggtccataatcattcctggaa
+3860393/1
CCCFFFFFHHGHHJJJJEHHF@GIIJJJJJIJIJIIJIJJJJJJJJJJIJ
@7982016/1
ctgtgatctgtttcttggcatctatagatgtcggtggcgcacagggcacg
+7982016/1
@@@BDADDDHDFFIIIG<ACDEHHAFGH@HFFHGCFGI?DGIEAEGEDCB
@6458250/1
ctgtacgtgtgtatgtcactgaacttctcttaaacgactggaccgatttt
+6458250/1
CCCFFFFFHHHHHJJJJJJJJJJJJJJJJJJJJJJJJIIJJFHJJFIJJJ
@6942273/1
ggggagtaaatgcatctgtccttatttccgacccacaaacaattaagcct
+6942273/1
CCCFFFDDHHHHHJJJJJHJJJJJJJJJIIJJIJJJJJJJJFJJJJJJJJ
@212308/1
ggcaggttgaactcacaccattcaatttaaaagaaactgggtgcgtgcag
+212308/1
CCCFFFDDHHDDHIIIIHGGGIGICFIJJIGEHIGHIGCH?GHHIIEGID
@212311/1
gttcctctttacaagtagactcatctttagcacttggttcgtcttttgaa
+212311/1
@?;DDD?DHBBFHHGBDFGHIIIIIIIIBFHIIIGIG?FAHFGGHIGI=G
@6458842/1
atggaaaaaaaaattggtgaaaagaatcacaagtaagatactgcaaacat
+6458842/1
@@@DFADDDDDHHHIJIDGGIIGJJJIIGIGGIFFFHGIJJGEDHIJIIE
@767156/1
cgacgaatcacatgaaagggggaggggggagggtcattcaatgtctcctt
+767156/1
@@CFFFDDHFFHFIBBHIJFIGEHGGGGD6BDB2>?@DDEEECCDD>@CC
@5857255/1
gttgtaatatagtttcttttttaattgttataaatt
+5857255/1
@?@?DB;D<D<?FGHGGIGHFBB<E@BHCHCBB?1C
@3861549/1
ctgtttgtctgtttgtctgtttgtctgttcgtctgtgcgcgctaatctca
+3861549/1
@CCFFFFDFBFFFGIFHGIHFGHIIJJIHGGCFCHCGHIGJJIIJJIJIH
@3861653/1
caggcatcacgtgaaaactaacggtttgatttcgatgaaacttggtataa
+3861653/1
CCCFFFFFHHHHHJJJJJJJJJJJIJJJIJJJJJJJJJJJJJJJJHIJJJ
@213011/1
tgtacgtgtgtatgtcactgaacttctcttaaacgactggaccgattttg
+213011/1
C@CFFFFFFHFHHJDHIIIIJGIIJJJJJJIJJJJJJJIJHGIJGGGIIG
@5857848/1
gcgcttgtggtggtgcacgcgcttgggcagagggaatctgattgtgctgt
+5857848/1
CCCFFFFFHHHHHIIIJJJJJJJJJJJJJJIJJJJJJJJJJJJIIJJJJI
@213256/1
tttttaaactcatattttcatggtaccaagttatgaatttttcaaatcgc
+213256/1
CCCFFFFFHHHFHIJJJJJJJJJFJIJJJJHHIJJJJJJJJJIJJJIJJI
@2817038/1
gattgaacgtgtgttgatttgtaccccagactagcatagcacagcacact
+2817038/1
CCCFFFFFHHHHHIIJJJJJJJJJJJJJJJJJJJJJJJJJJJJJJJJJJJ
@7471901/1
agcctttgtgcgccacatcaatgttgataaaggctttattggtaaatatg
+7471901/1
CCCFFFFFHHHHHJJJJJJJIJJIIJJJJJJJJJJJJJJIJJJJJJJJJJ
@1803250/1
ctcgaatagtcttttctaacttgaacagtgcgatgttttacaagggcagg
+1803250/1
CCCFFFFFHHHHHJJGIJJJJJIIIIIIHIJJIIJHIJJJJJJIIIJJJJ
@6944423/1
cttcttctcttttttctcctttcttttgcgagctgctgccgaaagattag
+6944423/1
CCCFFFFFHHHHHJJJJJIJJJJJJJJJJJJJGIIIJJJJJJJJIJJJIG
@7472260/1
gacgatttcaccagtggtcttcttgaacttcttcaattgacgcaagaagt
+7472260/1
CCCFFFFFHHHHHJIJJJJJJJJJJJJJJJJJJJJJJJJJJJJJJJJJJF
@1263097/1
agggatcttgccgtcattgcagacggtgtggtagcgcgtcggacgagccg
+1263097/1
@@@ABBDEHDGHHIIIGIICDGCHGH?E?DG;BFFHGEHGBG=EF8ABBD
@4345136/1
ctagcatcacaacgtcatttaatataaaatacatttatatccgatatttt
+4345136/1
@@CFDBDDDFHHHHHFHIGHIJIJIGHJICHIGIIIJIJGIHIGGGGIII
@2818041/1
ccctgctattttttttatttttattttcaatgtacagacagcacttttct
+2818041/1
?@@FF?D?FAFFDHJEDFCHEHGGHIIGJ<BB?FGAGDEEEGEGH>FBDH
@768851/1
cccattttcacaggcaagggatcctaacttcgcaaccactaattccagtg
+768851/1
@@@DDDADDHFDHHGG@EGIIIGIGEIIIGIIIIIIGGHIIIGEGGHIBF
@7472941/1
gtctgtttgtctgtttgtctgttcgtctgtgcgcgctaatctcagaaa
+7472941/1
@@@FFDDDHDFFHIFIIFFIGHIIIIHGGFAFGDGGGHIIIIICDGE@
@769296/1
gggatatggaattttaatttatgccccctttaaaaaaagctcgatctcaa
+769296/1
CCCFFFFFHHHHHJJJJJJJJJJJJJJJJJJJIJJJIJJJJJJIJJJIJI
@1263811/1
ctcatcttgtatagaggaggcttgggctcgctctccgaagggagcttgcg
+1263811/1
CCCFFFFFHFHHHJIJJIJJJJJIJJJIIGIIJIIIIIJJJJIJJJJHIJ
@214335/1
catgtcaatcggttcataaataaaaaagttatgtcaaattaaagaatcac
+214335/1
CCCFFFFFHHHHHJJJJJJJJJJJJJJJIIJJJJJJJJJJJJJJJJJJJI
@1804472/1
tccgtttttaaactatttttttcaatgccctaagtgagtatacatctatt
+1804472/1
@CCFDFFFHGHHHIGIIIJIIGGIJJJJJJJGIIHIGHGIICIGGGIJJJ
@7473696/1
cagcatacataataaaattagaggaagtaggtgctgggcctcttgtatgc
+7473696/1
C@CFFFFFHGHHHJJJJJJIIFHGHHI?FGIEFHIJIJ=HIJJIJIJIJI
@6945826/1
ctctttacaagtagactcatctttagcacttggttcatcttttgaagatt
+6945826/1
CCCFFFFFHHHHHJJJJJJJJJJJJJJJJJJJJHIJJJJJJJJJGIIGIJ
@7985046/1
ggcagcccgaacacggttaccgggaattttgtttggtatctgataccgac
+7985046/1
@@<DDFFDFHHFHGIGHDHIIDGIEFDHHEFFBFHGGIIIIGIIBGDG<:
@1264376/1
gtcttgttaatgcctggccctcagcgacatgtaagagttcaatggggaag
+1264376/1
CCCFFFFFFHHHGIHGIJJGHIJJJJEHIBHIGGGGGDFDACFGGGI?GH
@7473859/1
gcgttactgcttaatactactcactgatttatgtagcatcatcttgtaaa
+7473859/1
CCCFFFFFAHHHHJJJJJJJJJJJJJIJJJJJIJJJJJJJJJJJJIIGII
@1264461/1
gtccggaacatcaaatatcttgacttggcaaagagttgtcgatatgtgga
+1264461/1
@BBFFFFFHDHHHJIJJJIJJJIJJJJJJJFHIIIGHGHIHGGIJJIIJE
@7985247/1
gtatgtcactgaacttctcttaaacgactggaccgattttgatgattttt
+7985247/1
@?@DD?DDFHHDHGGGIJIIJIIJIGDGGII?FEG@GIIJJIGIIIIJIJ
@3862882/1
tgtacattgaaaataaaaataaaaaaaatagccggggttattgttatgtc
+3862882/1
@CCDFDFFFDHDFGHHIGGHHGGJJJIGIIJJIIIGIGHHGIIIIJJJFH
@770315/1
gcaagaattgcacaaagttgaagtccttgttgttaagaggtgttacctgc
+770315/1
CCCFFFFFHHHHHJJJIIIIJJJHJJJJJIJJJJJJJJJJGHHGJJJJJJ
@2319903/1
ggcctctagccgacacgattatgaagacgaagcggacgtcacggtaagca
+2319903/1
CCCFFFFFHHHHHJIJJIJJJJJJJJJJIJJJGJJJJJIHHHFFEFDEEE
@1265011/1
gctccgcgaacgcagttttcgaccttattatgtgtagatagtaaacgttt
+1265011/1
CCCFFFFFHHHHDIIFHIJIJGIJIJIJJIIJHIFEFFEGIDHHGGI=@E
@1265092/1
gtatatacttagtgcacaactttggtaggtatatagatttataatgtaat
+1265092/1
@C@FFFAAFFDFFHJGIJJBFIHHIFFHHFHHBHFGHIIJGIEGHGFCHI
@215572/1
agcgttgtctaacgtcggattcaattcggaacatagaaatttgtgtaacc
+215572/1
@@@FFFDFFFHDFECGFGCFHIGGIIGGHFDFEGCGBGICH@DHHDDDCB
@5347291/1
gacgatttcaccagtggtcttcttgaacttcttcaattgacgcaagaagt
+5347291/1
CCCFFFFFHHHHHJIJJJJJJJJJJIJJJJJJJJJJJJJIJIJJJJIJJD
@4346394/1
ctcataacgcagccagatgccaaagttcttgatcttcactgggctcttct
+4346394/1
CCCFFFFFHGHHHJJJJJIJJJJJJGHJJJJJJJJJJJIJJIIJJJJJJJ
@5347484/1
cacgaatatattgtgggatgcttaaatttacatttagtgtttgtttcatg
+5347484/1
CCCFFFFFHHHHHJJJJIJJJJJJJJJJJJJJJJJJJHHGIGIHJJJJJJ
@4847018/1
ctcataacgcagccagatgccaaagttcttgatcttcactgggctcttct
+4847018/1
CCCFFFFFHHHHHJJJIJJJJJJJJIIJJJJJJJJJJJJJJJJIJJJJJJ
@4847081/1
ctcatcttgtatagaggaggcttgggctcgctctccgaagggagcttgcg
+4847081/1
CCCFFFFFHHHHHJJJIIJJJJJGHIJJIJJIIIGIJIIJIJIIJJJJIG
@4346785/1
cttcgtagcttttcatgaacttctttttattttcttcgtttactaatata
+4346785/1
@@@DDBDDHHHHHJJJJIIGHIEHHIIIJJJJJJJIIJGIIJJJGHIHHJ
@4346840/1
gcttaaataaaatattaatcgactagtataagtaatgagtagaaaagcga
+4346840/1
CCCFFFFFHHHHHJJJJJJJJJJJJJHJJIJJGIJJJJJGHIJJJJJJJI
@5347791/1
gtttattttgtttttctctgtgatctgtttctt
+5347791/1
?=?DDDDDHDHABAA?<CHIIB<HCCCH9F<<F
@3864394/1
cccaaattcttcttcttcagccggctttggtggttctttggctgcctctg
+3864394/1
@CCFFFFFHGHHHJJFIHJJJJJJIDHIIFFHI@DHIEIDGH@FGGIIIJ
@6462239/1
gttcatacggcgcgcggtcgcctccttgatgcattgcgtcagaatgccca
+6462239/1
CCCFFFFFHHHHHJJJJJJJJJJJJJJJJJJJJJHHHHFFDDEEEEDDDD
@2321499/1
gcactatgcaccgccatgccatgtaccacgcctgggatgccacccggcac
+2321499/1
CCCFFFFFDFFHHIIG@FHIJIHHIIGHJJIJIIGIIIJJJJIIG@GGIJ
@6462308/1
tccacataaagttctaattaccacaaagatgaaattagtgactacgtcag
+6462308/1
CCCFFFFFHHHHHJJJJJJJJJJJJJJJJJJJJJJJJJHIJJJJJJJJJJ
@6462385/1
gtgattctttaatttgacataacttttttatttatgaaccgattgacatg
+6462385/1
CCCFFFFFHHHHHJJJJJJJJJJJJJJJJJJJJJJJJJJJJJJJJJJJJJ
@1266433/1
cacatggtaggttccatggatttaggagcacgtgcagtaggaaccacagc
+1266433/1
@@?ABDAAFHHFAAFHGGE<C3F>HF<A8EBC:?DDHIHFHIIHE?@BD@
@6462909/1
cggcagttttcgaatatgtgtgatgttattaggaaatccaatatcgcatc
+6462909/1
CCCFFFDDHGHHHGIGGJFHEFHHIHEIJIIGIEIJEIJIGJJIGIIJIG
@4347770/1
ttttggttttaaccacatagttcccgatctcgcgggatctcttcaaaaat
+4347770/1
CCCFFFDDHHHHHJ3FHIIJHHJJJJJJIIJJJJIJJJJJJJJJHHHHHE
@4347895/1
atccactcttgctccatggtccaggagcagcagcgtgcgcaggttc
+4347895/1
@@@DDADDBB>D<CD@GCH<CBGHAF;?;<::EAD:::D@F@AGE=
@4347956/1
agttcgtcaacaagacattactagctgagaatatttttttccgtttaatg
+4347956/1
;?1ABDFDHDHHDEBEGGGBH@EHGBHGIIG@BBFCHBHIEGHHIIGIGF
@1805017/1
cttccgctttcatcatctattggattgtttatcctgtcaactgaagcgac
+1805017/1
CCCFFFFDHHHHHJJIGIJJIIGGIIJHGIGJJJGGDHIJJHIIJIGGHI
@7986272/1
gtggtagcgggtcggacgagccgtgccttttattgcttggtgagacacga
+7986272/1
BBBFDEFFHHHHGIJIJJJJJJJGIIJJJJJJJJJHHHEH@DEFFEECDB
@215733/1
ggcgatttaatttttttatgtttttattatgcaattcatgtttatttcac
+215733/1
@CCFBADFG?FHDHIGIHGIEGD@HIGIGIE@GHIGGHFH9DDFHBHGEE
@771301/1
gtggagctgatgcttgctgggcctcaactgttggagctggttcagccttt
+771301/1
CCCFFFFFHHHHHJJJJIJJJJJJIIIJJJIJIHIJIJJJGHJJJJIJJJ
@7474955/1
ctcatcttgtatagaggaggcttgggctcgctctccgaagggagcttgcg
+7474955/1
CCCFFFEFHHHHHJJJJJJJJIJIIJIIIIJJIIJJJIJIJJJJJIJJJI
@2820476/1
gggcctcaaaaaatcacgtttatacattttttttttaatttttgtgttac
+2820476/1
CCCFFFFFHHHGHJJJJJHIJJJJJJJJJJJJJJJIJHIJJJHGEDFFFF
@2820506/1
ccgtgattatctaggacgtcttcttgaatccacattggtgtgataaccgt
+2820506/1
@@@DFDDFGGHHGGIIIIFGHIJIIJIIIIGHIJJJJGFDDGHIIIGHIH
@7986776/1
ccttcttctcttttttctcctttcttttgcgag
+7986776/1
@;@=D:;;2=CFDFBAFF<<E>EHHEFF@9CE:
@1806164/1
ccttatgatagtcatcgcggcctctagccgacacgattatgaagacgaag
+1806164/1
CCCFFFFFHHHDDEIJIIIJJ@EHIJIJJIIHJIIHJJJJJIIIJJIGEB
@1806493/1
caagcatccaagatagtattcaggtgcccactacatcgagatggtaagcc
+1806493/1
C@@FFFFFHGGHHJHGGHHJJIIHFFHJJIJJJJJJJIJJJJJJJIIIJJ
@1268609/1
gtacagtctagggtaaatatatagatacaagtaggtatgatgtaagttta
+1268609/1
@BCFFFFFHHHHHGIIJJJJJJJJJJJJJJJHIJJHIIJIJJIJJJJJJI
@1268751/1
gcacctaatacaccgccgcttaaaagataggtaccgatgagcgcttcc
+1268751/1
@@@FFFDFDFHHHGEHGIFGIG@BDGGEHCHEE?BFFHB@>AHGHBB9
@2324152/1
tgtttttaatatttaaataaccgctttttactacatgcataaacatacat
+2324152/1
CCBFFFFFHHHHHJJJJJJJJJJJJJJJJJJJJJJJJJJJJJJJIJJJJJ
@3379609/1
aggggttattgttatgtcgatgtcgaacccaaaaatgtaattaacttttt
+3379609/1
CCCFFFFFHHHHHJJJIJJJJJIIJJJJJJJJJIJJJFIIIJJJJIJJJJ
@7475920/1
cctctatactttgcattaaaataatgcccattttcacaggcaagggatcc
+7475920/1
@@CFFFFDH>DFHGIGHHGIEHIHIGFH?CFHGDHIGI<8CGHGGHIGIG
@5348751/1
gcctcttgtatgcgaaggtgttgaggcgcttgtggtggtgcacgcgcttg
+5348751/1
CCCFFFFFHHHHHJHHIJCGFGIIJJJJJJJIJJJJJJIIJJJJJJHFFD
@3380304/1
gccggctttggtggttctttggctgtctctggtggaggtttctcctgtga
+3380304/1
CCCFFFFFHHHFFIHIJJJJJJJJJJJJJJJJGHIGHJBFHIJJJJJIIE
@3380370/1
gtctggtacaatgcaatttaatttgatacaaaaatattataataataggt
+3380370/1
@CCFFFADFFHHHJJJJJJJGIIJJJJJJIJJIIIGIJIIJJIJIJJJJB
@2821835/1
agcttgtatttgttatgtaaccactccatactttgtttcatttaaattta
+2821835/1
CCCFFFDEHHHHHJJJJJJJJJJJJJJJJJJJJJJJJJJJJJJJJJJJJJ
@2822408/1
gtagttgttgattttggaatgttttacattggatccgacaaattttcaaa
+2822408/1
:11BBDDDHDDFFIGIG@AHHHIIGIGCHIGIHE9CEHIIGGFEFGG9DF
@4349438/1
cttgttaatgcctggccctcagcgacatgtaagagttcaatggggaagta
+4349438/1
CCCFFFDFFHHHHIGJIGEHHHAFFGGHGDHGIGHGIIEIIGGGIEHIHG
@5350303/1
ctcatcttgtatagaggaggcttgggctcgctctccgaagggagcttgcg
+5350303/1
CCCFFFFFHHHHHJJJJIJJJJJJJJJJJJJJJJJJJJJIIJIIJJJJJI
@3866069/1
cttgggaagcctttgtgcgccacatcaatgttgataaaggctttattggt
+3866069/1
CCCFFFFFHHHHHJJIJJJJJJJJJJJJJJJJJJJJIJJJJJJJJJJJJI
@1270671/1
cccagggcgggatatggaattttaatttatgccccctttaaaaaaaa
+1270671/1
CCCFFFFFGFHAAGIIJJIGJJJJGIIGIIICGHEHEHFEEFFECDB
@2823129/1
gcctcctgtatgcgaaggtgttgaggcgcttgtggtggtgcacgcgcttg
+2823129/1
CCCFFFFFHHHHHJIHHEAFHHIGEHEHIGGIJIIIIIIGIIGHGIGEFD
@6948132/1
gctgataataatgtggcccgtgcttttatacaatgcgttatagtcacttt
+6948132/1
CCCFFFFFHHHHHIIIJIJJHIDHEIIBEDGIJIIIIHHGHIGDHGHIIJ
@3381799/1
atagggtgatcgacgactgcgtggtgacattcgtcgaatattaagaagtt
+3381799/1
CCCFFF=BFHHFAGGIIJGIICFHHIIIGIIJJHFHEIIGHHDHHGGHJI
@4350198/1
ctctgcacttggtggtccacaaacattataatagcgttgtctaacgtcgg
+4350198/1
CCCFFFFFHHHHHIIJJJJJJJJJJJJJJJJJJJIJHJJJJJJJJJHIIJ
@3867205/1
gccacatcttgtaagcagcctgacgcttagcaagtttcttagacttgcca
+3867205/1
@C@DDFDFHHHGHIGIIHIGIJIGIIIIGIIGGDFHJJJJEHICHDDHIA
@2823966/1
tggtgcacgcgcttgggcagagggaatctgattgtgctgttgtggaactg
+2823966/1
B@BFDFDDHHHGHJJJJJJJIJJJHIIJJJJJJIIJJJJJJJIJIIIJJJ
@5860881/1
ggcagctcgaacacggttaccgggaattttgtttggtatctgataccgac
+5860881/1
@@@DDDDDHHDHHEGDHCDHIB<:0@@DHIDD9BFF/BCH>GBGF>9AB@
@7988190/1
ctgtggtgcaaagcaagcaattgcccacacccgtatctcaacacccataa
+7988190/1
@CCDFDDDHHHFGFICGHIIIJIIJJIIJGIGIHGGIJIIIIIIIIIJFI
@217030/1
cgcagatctccggaactactgattccaatttaactattctttttgtgttg
+217030/1
CCCFFFFFHHHHGIJJJJJJJHJJJJIGIJJJJJJJIJJJJJJJJHIJJI
@3383224/1
gacgacgacactgtacagttagaaatgttacaacctctatactttgcatt
+3383224/1
CCC?FFFFHHHHGGGHIJHIIIIJJJIGIGJJIGIIJIJJJJHGJJJIJJ
@1807928/1
cccgtttccaatctccaagacaggaggctccagtactttagctttgacag
+1807928/1
@CCFDDDDHHDHDHEHIIFGHGBDBFHIJGGIHIGGDHHIJIJIDCFHIG
@1808204/1
ggcagctcgaacacggttaccgggaattttgtttggtatctgataccgac
+1808204/1
B@BFDDFFHFFHFIGIGIIIGIIJIDIJGIJHIJJJDGHHJIGIIJGIGI
@218138/1
tgggaacattcgactgatccggtgagggatgcgtgacgtcagcccctacg
+218138/1
?@@DDADD>DHDAFIIGBHGHIFGHIIFBHEHGBFGDHIGGIGBHHIEHH
@1808309/1
gttacctgcaacttggccaggttagggccaacagattgtttgagatgttt
+1808309/1
CCCFFFFFGHFBFFHCIBFHGCFHIBGGIDIGIIHIIIBGHIBFA@FFHF
@2326272/1
cgttacagatgaactcccgtcgatgacc
+2326272/1
=;=BD;BAA:CFFIIE@;<F@8?A4CF3
@218399/1
tcataacgcagccagatgccaaagttcttgatcttcactgggctcttctc
+218399/1
CCCFFFFFHHHHHJJJJJJJJJJJHIJJJJJJJJJJJJJJIJJJJJJJJI
@3384501/1
gttagctcattttaacacatttcacattgaaaaataggtcaaaaccttca
+3384501/1
CCCFFFFFHHHHHJIJJJJJJJJJJJJJJJJJJJJJJJJJJJJHHIIJJJ
@6466271/1
cactgagtgacggcacctccgacactgaggtcacggtactcgcggtacat
+6466271/1
CCCFFFFDHHHHHJJJJJJJJJJJJJJJJJHIJJJJIJJJJJJJHHFFFF
@5862775/1
agcatacataataaaattagaggaagtaggtgctgggcctcttgtatgcg
+5862775/1
CCCFFFFFHHHHHJJJJJJJJJJJJJJJJJIJJJJJJIJJJJJJHJJJJJ
@6466416/1
aggttgaatagaatctctacacaaagttacagcttaaaatacgttttaaa
+6466416/1
?88ADDADDD3:DE?E:ACF<FCBAFIIICCC<BEB4CFIIIIDDDD<BD
@7988744/1
cctgtggccggcggcacgcagacgccttgatga
+7988744/1
@@@DD>A3=CDF>F<F0@FFFBFIFEFB>@@DB
@7988769/1
ggatgcttaaatttacatttagtgtttgtttcatgtcaatcggttcataa
+7988769/1
BCBFFFFFGHHFHJJJIIJJIJFHJIJJIJJJIJJJJJJJJJJHIJGJJI
@1809536/1
gacgatttcaccagtggtcttcttgaacttcttcaattgacgcaagaagt
+1809536/1
CCCFFFFFHHHHHJJJJJJJJJJJJJJJJJJJJJJIJJJJJJJIJJJJJF
@7989592/1
gttttttcattccctgcagagcttgcaaagcttgcaatgatctttccttc
+7989592/1
BBCFFFFFHHHHHJJIJJJJJJJJJJIJJJJJJJJGDGIBFGIHIJJJJJ
@5351622/1
gacgcaagaagtaccagaaacgggacttagccacaatctggtctggagag
+5351622/1
CCCFFFFFHHHHHJJJJJJJJJJJJJJJIJJJJJJJJJJJJIJJJJJJJI
@3868800/1
ccttagtcacagcttttcgttttaagcgttctaataacactatgtacgac
+3868800/1
CCCFDDEDFHFHAFHIDEGABFGEGFEGFEHIGGEFGIGGIIIIFFEGIG
@3868941/1
ggcacgcttgcgcatgacatctatacatgccattggcgttcaaaaggtta
+3868941/1
@@@FFFFFGHDHHIJIJIIJJJGIGJIFHIIIJGGGIJGGHJJJJJJBFH
@3869054/1
gtgagtgttggtaaatccgctagcggtg
+3869054/1
@@@;D:BDHFH1AG<?<EFGH<GE>GED
@7989890/1
gagtgacggcacctccgacactgaggtcacggtactcgcggtacatgttg
+7989890/1
BC@FFFFFGHHHHJJJJJJJJJJJJIIJJJJJEHHIJJJJJHHHFFFFFF
@2824698/1
agtgacggcacctccgacactgaggtcacggtactcgcggtacatgttgt
+2824698/1
@@C@FDDDGHHHGBHEIFGHGC<FGBDBDADDGDAFHGG85=EEFDCD@?
@1272598/1
gtaatttttaatgttttccaaatcgacgactcctgtggctttcagtgaaa
+1272598/1
BBCFFFFFHHHHHHIJJIJJIJJHIJJJJJJJIJJJIJJJJJJJJJJJJJ
@2825052/1
gttcagttcttcatctgatcaaacgctattaattcattagcgaaaaactt
+2825052/1
CCCFFDDFHHHHHJJJJJJJIJIJJIJJJJIJJJJJJJJJJJGIGIIJJI
@2825449/1
gtgaggcataacggggtgggttttacagactagaacccaccccgctatgt
+2825449/1
CCCFFFFFHHHHHJIJEGHICGHJIJJJJJJJJJJJIJJJJJJJHFFFEE
@3870267/1
gcacagttcctcgacgagcaagtagttcttgaagcacagacacaggtgtc
+3870267/1
CCCFFFFFHHHHHJJJJJJJIJHIJHIJJJJIJJJJJJJJJJJJJICGHI
@774016/1
gccagatgccaaagttcttgatcttcactgggctcttctctgggatttcc
+774016/1
@@CFFDFFHHHHGIJIJJJJGHIIHHGIJHHIJIGAHGGIIIJJIIGJIB
@5353135/1
ctggagagaagatcctcatcttgtatagaggaggcttgggctcgctctcc
+5353135/1
BCCFFFFFHHHHHJJJJJJJJJJJIJJJJJJJJJJIJFHIIJJJJIJFGI
@4351622/1
gcaatttcttcatgtgtggtcattacactccaatctatatcgtaaccatt
+4351622/1
=?@DD?DDBFFFHIBH<CGGHGHHEDBFHGIICHIGG?ECFH@CDFHGGG
@1273821/1
ctgtctctaaagcattgctaaacaagcaatgtaagaacaaaccacaaatg
+1273821/1
@@<DBADDBFFHDEHIEBGEHHEBHGH?EHIIFIJGGGEHJIIG@GDDED
@2826914/1
cactgagtgacggcacctccgacactgaggtcacggtactcgcggtacat
+2826914/1
<@@DA>DBF<FBFEHGGCCG:CEEHII<BD09D@DG?=@@CGBEE:BD@B
@2327745/1
gccgctttggtttacgttccagttctcgattatcgaacttttcgccatga
+2327745/1
CCCFDFFFHGHHHIHIHICCFHHHHHIIGIHGHIIEIDFHIHFHGGEHIA
@219817/1
gcttgttttggtagcggcggcgcggtccgtgaggagcatgctcgccatca
+219817/1
@@CFFDFFGHDFHIJGJIJJAEEDA/;>>;8<8?:<9AC>@3325702>>
@1810130/1
ccgggaattttgtttggtacctgataccgacacatggtaggttccatgga
+1810130/1
@@?;?@DD<?DAHGBDDC@DHI@9<FHCB@@DHGIGG?DHI@FHHGGCE=
@2329002/1
cttcatctgatcaaacgctattaattcattagcgaaaaacttatttttca
+2329002/1
CCCFFFFFHHHHHJJJGJJJJJJJJJJJJJJJJJIJIIJIJIJJJJJFII
@5864932/1
gtgctgttgtggaactgcttcacctgtggccggcggcacgcagacgcctt
+5864932/1
@@@ADD?DBFFHDHGGGDHII@ECEBH?BEGE6?:@B<A8BAA85>:@BB
@220736/1
gttcaaggggatctgagaatggtttagattcacaattttgtccgctggac
+220736/1
CBCFFFFFHHHHHJJIJJJJJJHIJIJIJJJJJJJJJJJJJJJJJJJJIJ
@1810884/1
tggtgcacgcgcttgggcagagggaatctgattgtgctgttgtggaactg
+1810884/1
B@@FFFFFHHHHHJJJJJJJJIIJIJJJJJJJJJHIJJJJJJIJJJJJJJ
@2329342/1
aggtgttacctgcaacttggccaggttagggccaacagattgtttg
+2329342/1
@@@BDDDDFHHFFGHIJJFIFIFHGEHEHIIJJJIIIIEEHHHIIJ
@6467941/1
ctacctacttggttccaattaaactttgggcctgtttcagagtctcgttg
+6467941/1
CCCFFFFFHHHHHJJJJJJJJIJJJJJJJJJJJJIJJHJJJJHIIJJIJH
@221319/1
ggggtgggcccaccaggccgttacagatgaactcccgtcgatgaccagca
+221319/1
@CCFFFFFFHHHHJJIJJIJJJJJJJIJJIJJJJJJJJJJGGIGGFHHGG
@7479033/1
gtcttgggtgaggcataacggggtgggttttacagactagaacccacccc
+7479033/1
@@@FDFFFFAHDDIIIGGFGB:C1?@G0BFGE8B<FBFFF8.8@EHG<ED
@4353196/1
gtgaggcataacggggtgggttttacagactagaacccaccccgctatgt
+4353196/1
@@@DDDDDHHHHHECF@@CF:?FG><<BEHBGBDHFHIGGIII6A45?AA
@1811973/1
ggagattttactatctttcaagtcggcataacgggccgcgactccgccct
+1811973/1
CCCFFFFFHHHHHJJIJIJJGHHGGHEGIGIHHHIIIJFIJHGFFFDDA@
@5866157/1
cgtgtgtatgtcactgaacttctcttaaacgactggaccgattttgatga
+5866157/1
BC@FDFDDHHHHGJJJJJJJJJJJJJJJJJJJGIJIGHIJGIIJJJIJII
@7479626/1
gttgtggaactgcttcacctgtggccggcggcacgcagacgccttgatga
+7479626/1
CCCFFFFFHHHHHJJJJJJJJIJJIJJJJJIJJJHHFFDEDDDBDDDDDE
@6470190/1
ctctcaccatgctcatactatcttcagacaacgcaccgtcaaggagttcg
+6470190/1
@@@DFDFDHGHFHIIGGGGHIIIIHIJIIIEIIEIIGIIJJJJIIJBFHH
@2827359/1
gttataagactcagattgccatctcagaaattagcggatggatcaagagc
+2827359/1
CCCFFFFFGHGGHFIJEGEHGJJJ>BJHIIJJJF>GIJGGJJJJJJJGII
@1813081/1
ccttcttctcttttttctcctttcttttgcgagctgctgccgaaagatta
+1813081/1
@BCFFFFFHHHHHJJJJJJJJJJIJJJJJJJJHIJJJJJJJJJJJJIJIJ
@2827650/1
ctgataagcccagacctagcccaaattcttcttcttcagccggctttggt
+2827650/1
@@@DFFFEHFDBBEHIJJIJJJIGHIIIJIIJJIJJGGIIFIJFIGIIJ=
@3392498/1
tggatgcggttttcacgaatatattgtgggatgcttaaatttacatttag
+3392498/1
@CCFFFFFHHHHHJIJJHIIIHGJJJIIJJJJJIJJJIJJIIIJJJJJJI
@7991109/1
tgtacattgaaaataaaaaataaaaaaatagcaggggttattgttatgtc
+7991109/1
@@@DFDFFHHGHHIIJIIIIIIIIIIIJFIJEGCHGIFHIJIJHIGDDFE
@7991237/1
gaatctgattgtgctgttgtggaactgcttcacctgtggccggcggcacg
+7991237/1
CCCFFFFFHHHHHJJJJJIIJJIJJJJJJJJJJIJJIIJJJJJJJJGFDD
@775232/1
gggctctgtgcctggctcccatgtcacggtagcactgagtgacggcacct
+775232/1
CCCFFFFFHGHHHJJJJJJJJJJIJJJJJCGHJJJJIJIHIIJIJIGJJG
@1813476/1
gacggatttggttgaaatttggtacagatatagtttagaaccttagaaag
+1813476/1
?@@?DDADHHHHBG9?GBFB@CAFDFECGEGHGFHHGGGCEGGIGIFGEH
@1813575/1
ggcctcaaaaaatcacgtttatacattttttttttaatttttgtgttacg
+1813575/1
@@@DD>DDHB;FFGHII:ABDHGHFGHGEC@:F@F==7CA;D<?=?C@B?
@1813707/1
gctgtcatctggttcatacggcgcgcggtcgcctccttgatgcattgcgt
+1813707/1
CCCFFFFFHHHGHJJJJJJJJJJIJJJJJIJJJJJHHHHHFFFFFFEEDD
@7991585/1
gcgcgctaatctcagaaacggctgatccg
+7991585/1
?@7ADADDFHFHHGGG>FFBEBHIGGCFG
@7991589/1
ccgtttagcagcttcatccagaggcaagcgctccaagttgcttggaggct
+7991589/1
:=@4ABDDHBFHFEEEHHHGI>E7CGHIHGEH>H@BCGGHGHHBH@FHHE
@7991624/1
gtttcatgtcaatcggttcataaataaaaaagttatgtcaaattaaagaa
+7991624/1
CCCFFFFFHHHHHJJJIJJJJJJJJJIJJJJJIIJJJJJJJJJJJIJJJJ
@5355479/1
gtgctgggcctcttgtatgcgaaggtgttgaggcgcttgtggtggtgcac
+5355479/1
?8=1:DDDDBBDCEE:C>CCE<<@E?C?DD@DDID:@DDIIICDD4A>>C
@7991769/1
ggtgctgggcctcttgtatgcgaaggtgttgaggcgcttg
+7991769/1
@@@D?D?D?D=FFEHGFGIIDH@FDHEF1?D@FEGGEG>G
@3871973/1
ggtacatgttgtgtacacctgagcgagactcataacgcagccagatgcca
+3871973/1
@C@FDDFFHHHFFIIJCCCFFIIIJGIIGIJJJJJJJJJJIJJIJIIJJI
@775963/1
cccaattaaaccttatattaatacaatggtgactattaaattctgtctct
+775963/1
CCCFDDFFHHHHHJJJIJJIJJJIJIJJJCFHGHIIJJJJJJJJJIJJJJ
@5355886/1
gttccgcgcgcgctaccacctggtggagaaggagcacgactcgggcgagg
+5355886/1
@C@FD@DDFFFHHGIGEHGIIGEHHIFHFHGGEGIIIFEBDDBAADB=9<
@3393407/1
ggcattgatatttggaaatgattag
+3393407/1
??1ABDDDFDC<DHGD<@AHGGD>E
@3393634/1
gggtttactagcctcctccttagaagttggttcctctttacaagtagact
+3393634/1
BCCDFFFFHHHHHJJJJJJJJJJIJJJIJIJJJJJJJJJJJIJJJJJJJJ
@3393715/1
caaaatattttttacgatttttgtctgtctgtctgtctgtccgtttgttc
+3393715/1
CCCFFFFFHHHHHJJIGIJJJJJIJJJJJJJGIJJIJJJIIJJIJJJIJJ
@776922/1
gggctcgctctccgaagggagcttgcggccgatgacctcatactccttca
+776922/1
CCCFFFFFHHHHHJJJJJJJJJJJJJJJJJJJJJJJJHHHHHHFFFFFFE
@5356529/1
gccagatgccaaagttcttgatcttcactgggctcttctctgggatttcc
+5356529/1
CCCFFFFFHHHHHJHIJJJJJJJJJIIJJJJJJJJJJJJJJJJJJJJJJJ
@3394112/1
cacctttctaggacatttatctggctgtatgtttacatcataatgatgaa
+3394112/1
@@@FFFFFHG?FDHIHGGCCHGEHBGHFH@BHHEHDGHGIFGHHEEHIEE
@3394732/1
cggacgtcacggtaagcattcatcagaatgctatgcaacatcttcatctt
+3394732/1
[truncated: 1,496,562 more chars]
