# Supplementary material for: Identification and comparison of key RNA interference machinery from western corn rootworm, fall armyworm, and southern green stink bug
Source: PLoS One. 2018 Sep 5;13(9):e0203160. doi: 10.1371/journal.pone.0203160 (PMC6124762; doi:10.1371/journal.pone.0203160)
Supplement: S2 File — (TGZ) [file pone.0203160.s012.tgz › data/fastq/faw/7_Female-pupae_FP_Rep4_aligned.fq]

@804/1
actgagtgacggcacctccgacactgagg
+804/1
?@<DDDDABFF:?DHGH@E@:EFIIIIIF
@3432685/1
cgggctctgtgcctggctcccatgtcacggtagcactgagtgacggcacc
+3432685/1
?@1BDDDDHC<DFHGEFFHIIBEGHGC<C@E=:DCFC@@F?D9B;FH68;
@5490997/1
ggttattgttatgtcgatgtcgaacccaaaaatgtaattaactttttttt
+5490997/1
BCBFFFFFHHHHHIJIJJJJJJJGJJJJJJJIJICGIJJIHIJJJJJJJJ
@3433483/1
gtgctgggcctcttgtatgcgaaggtgttgaggcgcttgtggtggtgcac
+3433483/1
@@@DDDDBHHHDFEHAF@FCFE1CA1@:CC<BD?BH@DH==CGGI;CEGG
@6174208/1
gtcatctggttcatacggcgcgcggtcgcctccttgatgcattgcgtcag
+6174208/1
CCCFFFFFHFHHHJJJJJJJJJJJJJJJJJJJJHHHHHHHFFFFFDDDDD
@3433635/1
agatgccaaagttcttgatcttcactgggctcttctctgggatttccctg
+3433635/1
CCCFFFFFHHHHHJJJJJJJJJJJJJJJJJJJJJJJJJJJJJJJJJJJJJ
@1711/1
gtggtgataaagataagtataggctcaaaacctaacgacatcaatcacca
+1711/1
@@@FDDEFHHHGHIJJJJIHJGGGIJIJGDGIIGIEHIIJJGJFBHIGCE
@3433772/1
ccacaatctggtctggagagaagatcctcatcttgtatagaggaggcttg
+3433772/1
CCCFFFFFHHHHHJJJJJJJJJJJJJJJJJJJJJJJJJJJJJJIJJJJJA
@1881/1
tgctgggcctcttgtatgcgaaggtgttgaggcgcttgtggtggtgcacg
+1881/1
CCCFFFFFHHHHHJJJJJJJJHIJCGHIJJJJIJJJJIFHIHIJGIJJJH
@6174490/1
gcacagttcctcgacgagcaagtagttcttgaagcacagacacaggtgtc
+6174490/1
CC@FFFFFHHHHHJIJJJJJGHCGGDGFIJIIGHIHHGHGIJIIGI=FCG
@2060/1
gcaagaagtaccagaaacgggacttagccacaatctggtctggagagaag
+2060/1
@@@DDDBDHGGB?GBEHGCEGCEEHG<GCHECGGEH<4:0?DE9DABDDB
@3434172/1
gtgctgggcctcttgtatgcgaaggtgttgaggcgcttgtggtggtgcac
+3434172/1
@@@FDFD?HDHFHJJHIIIIIFGHGFDGHHECGHGIHIIGIIHG1;CEHE
@2075/1
tgagtgacggcacctccgacactgaggtcacggtactcgcggtacatgtt
+2075/1
@@@DDDFDFDDFHJJJIGFIIJIJJJJDGGIJIDGGIEGGIIHFFFFC@D
@6174818/1
gttggtcttggttgaacggaactccaatcctttactcgaatagtcttttc
+6174818/1
BCBFFDDFHGHHGJJJJJJJJJJJJJJJJJJJJJJJJJJJJJJIJJJJJI
@2217/1
gttgtgtacacctgagcgagactcataacgcagccagatgccaaagttct
+2217/1
@@@FDFFFHHFDFG@FHIGEHGGGGIIJGGEGIIJIJJFGEDEHCG=BFH
@3434514/1
ggcctcttgtatgcgaaggtgttgaggcgcttgtggtggtgcacgcgctt
+3434514/1
@@7DDBBDFFFBFGHBF@?CA<CE@DG=?FHGH88?9?B7;>GGHIHBEC
@4112020/1
ccagaaacgggacttagccacaatctggtctggagagaagatcctcatct
+4112020/1
CCCFFFFFHHHHHJJJJJJJJJJJJJJJIJJJJJJIJIJJJJJJJJJJJJ
@2070953/1
ccacaatctggtctggagagaagatcctcatcttgtatagaggaggcttg
+2070953/1
CCCFFFFFHHHHHJJJIJHIIJJJJJJJJJJJJJJIJJJJJJJJJJJJJG
@4112028/1
taataaaattagaggaagtaggtgctgggcctcttgtatgcgaaggtgtt
+4112028/1
@@@FDFDDFHFFDGIGHGIGAEHEIIIED8EGEHHGHIIGGGEBE@9DFE
@4112071/1
agggaatctgattgtgctgttgtggaactgcttcacctgtggccggcggc
+4112071/1
CC@DFFFFHGHHHJJIJJJFHJGIIIJIIJJJJJJIJJGHIIJIJJJJGB
@6175440/1
cgaacattctatgcttataccattaatctccgcaactatttgacggattt
+6175440/1
@C@DDAFFDF?FFEGGGHEHEHIIAFGEHEHG@C??DDFBHE@FA:6@@H
@6175690/1
gccagatgccaaagttcttgatcttcactgggctcttctctgggatttcc
+6175690/1
CCCFFFFFHHHHHJJJJJJJJJJJJJIJJJJJJJJJJJJJJJJJIJJJJJ
@2071579/1
ccttgttgttaagaggtgttacctgcaacttggccaggttagggccaaca
+2071579/1
CCCFFFFFHHHHFEHIEGHIIJJJIJJIJJJJIGGHIJHIJJJJEHIJJH
@6176137/1
atctttagcacttggttcgtcttttgaagattcagatattgatagttttt
+6176137/1
CC@FFFDFFDHHFIGEGIIFHIJIJG=FH?E@EFFCCHGHFHIGE@GDGG
@6176285/1
ggtgctgggcctcttgtatgcgaaggtgttgaggcgcttgtggtggtgca
+6176285/1
@@BFFFDDHAHHHIJJIJJJJJJIIJ?EGHJJJJIJJJJJHIJAHHHGGG
@4113482/1
gtgcctggctcccatgtcacggtagcactgagtgacggcacctccgacac
+4113482/1
CBCFFFFFHHHHHJJJJJJJJJFHJJIJJJJJGHJJJIJIJJJJJJIJJJ
@2072352/1
gttctcagcatggtaagaaggtggcggccagaatctagacatgcacagct
+2072352/1
CCCFFFFFHHHHGGHIJJIJIFGGJIIJJJJGIJJJJJJJJJJJJJJJJJ
@4114002/1
ttttaatgttattattacagcatacataataaaattagaggaagtaggtg
+4114002/1
CCCFFFFFHHHHHJJJJJJJJJJJJJJJJJJJJJJJJJJJJGJJHIJJFI
@4114200/1
cagcatacataataaaattagaggaagtaggtgctgggcctcttgtatgc
+4114200/1
CCCFFFFFHHHHHIIJJIJJJJJJJJJJJJJJJJJJJJJJJJJJJJJJJJ
@4114681/1
gcacgcttgcgcatgacatctatacatgccattggcgttcaaaaggttaa
+4114681/1
CCCFFFFFHHHHHJJJJJJJJJJJJJJJJJJJJJJJJJJJJJJIIJIIGI
@4115053/1
gtcctttatacatttcggcatggcgatcatgtcgatggcttggtttattc
+4115053/1
CCCFFFFFHHHHHJJJJIJJJJJJJJJJJIJIIJJIJIIGIJIFHIIJJJ
@5492955/1
ctgacgcttagcaagtttcttagacttgccagttcccacttcacgacgct
+5492955/1
CCCFFFFFHHHGHHJHIJIJJJJJIIIIJJJJIJIIJJIJJJJJDHIJJJ
@4115267/1
ggtgctgggcctcttgtatgcgaagg
+4115267/1
?<=BDDBEFFFDFGIGFEJIJIIGG@
@2073851/1
cataataaaattagaggaagtaggtgctgggcctcttgtatgcgaaggtg
+2073851/1
CCCFFFFFHHHHHIJJJIJJIJJJJJJIJJJIIJJJJJIJJJJJJJJJBG
@5493341/1
tcttatgatttaaagtcgaatattccctgacacctcacccagggcgggat
+5493341/1
CCCFFFFFHHGHHJJHIJIIJJJJJJJJJJJJJJJJJJJJJJIJJJJFAB
@5493446/1
ttggtcttggttgaacggaactccaatcctttactcgaatagtcttttct
+5493446/1
?@@DB>DAHHCFHGIIIGGG@BHIICHD@FHIIEICDHHIECHHHIGHGG
@5493480/1
cttctttgttttatttaaaaagcttaagttgaattctacaaatgcttctt
+5493480/1
CCCFFFFFHHHHHJJJJJJJJJJJJJJJIJJJJJJJJJJJJJJJJJJJJJ
@1388583/1
cgcaagaagtaccagaaacgggacttagccacaatctggtctggagagaa
+1388583/1
@@@DDDFFGFFHHHIJIIGIGDGJJGGJIIDFGGIJIIIJGIIJFHHHGG
@5493696/1
gcgagactcataacgcagccagatgccaaagttcttgatcttcactgggc
+5493696/1
@CCAFFFDHHGHGIIIII:CGHIIGIIIICIDFIIIIIIGGHIIIIIIIG
@5493859/1
agcatacataataaaattagaggaagtaggtgctgggcctcttgtatgcg
+5493859/1
CCCFFFFFHHGHHJJJJJJIJJJIIJFHIIJJIJIGHGHJIIIJHHIJJI
@3435216/1
ctggagagaagatcctcatcttgtatagaggaggcttgggctcgctctcc
+3435216/1
CCCFFFFFHHHHHJJJJJJJJJJHJJIIJJJIJIIIIHGIIGIIIIJJJJ
@3435260/1
gacggcacctccgacactgaggtcacggtactcgcggtacatgttgtgta
+3435260/1
B@@DDFFFDGHGGJJJJIIIGIFGHIFHBDHIGGJJI;ABGHHHEHHFED
@1388943/1
gccacaatctggtctggagagaagatcctcatcttgtatagaggaggctt
+1388943/1
@=@DDADDBF<?C4CBBAHGFCAF>HGAHGE>FE@AFHGIIGEEIHHGGG
@5494069/1
gacgtcagcccctacgatcatcactgccgtgtcctttatacatttcggca
+5494069/1
@@CDDDDDHGHHFIIJJIJJJIIJGIIJJFGFHHIEIGIIIIJIJGHJJJ
@5494423/1
gtttgtctgtttgtctgtttgtctgtttgtctgtttgtctgtttgtctgt
+5494423/1
CCCFFDFFHHHHGFHGHHIJJGHJIHIJJIJIJHJJIIJJJIIJJHEHIG
@3435723/1
gccagatgccaaagttcttgatcttcactgggctcttctctgggatttcc
+3435723/1
CCCDDFFFDHHHFEFDHIIIIGHIIFHIIIGGGGDHIIIIIIIIIIIIIG
@3435734/1
ggcgcttgtggtggtgcacgcgcttgggcagagggaatctgattgtgctg
+3435734/1
CCCFFFFFHHHHHJIIJJJJJJJJJJJJJJJJJJJIJJJJJJJJJJJJJH
@3436488/1
gcgagactcataacgcagccagatgccaaagttcttgatcttcactgggc
+3436488/1
CCCFFFFFHHHHHJJJJJJJJJJJJJJJJJJIJJJJJJJJJJJJJJJJJJ
@4116019/1
catccagaggcaagcgctccaagttgcttggaggcttgggcctgttttgg
+4116019/1
CC@FFFFFFDHHHIHIIJGGGGHHHHIJJJFFEHIJC@BD>FHJHGGGGE
@5495854/1
aggtgctgggcctcttgtatgcgaaggtgttgaggcgcttgtggtggtgc
+5495854/1
?BBDFFFFHHHHHJJJJJJJJJJJIJJEHHGIJJJJJJJJJJJJHJJIIJ
@4116153/1
agaggaagtaggtgctgggcctcttgtatgcgaaggtgttgaggcgcttg
+4116153/1
CCCFFFFFHHHHDGHGIJJJJJJJJJHGJJJJJJIJBFFDHGIGIJIIJI
@2075001/1
agcatacataataaaattagaggaagtaggtgctgggcctcttgtatgcg
+2075001/1
@@@ADDDDFHHDFFGEDGBHEEHCHFFGFECCG>FFADGGIIIGIGGIGI
@6855820/1
gatggagtgagcacgggctctgtgcctggctcccatgtcacggtagcact
+6855820/1
CCCFFFFDHHGHGJIJIJJJJJIJJJGHJJJJJJJJJIIIJJIHIJJJJJ
@2751718/1
gcactgagtgacggcacctccgacactgaggtcacggtactcgcggtaca
+2751718/1
CCCFFFFFDFHHHEGHHJJIIJIIJJEGFII?DHGIGGGGHIEGGHEDFD
@2075905/1
gtcttcttgaacttcttcaattgacgcaagaagtaccagaaacgggactt
+2075905/1
C@CFFDFFHGGHGJJJJIEGGIIGJJJJJJJJJIIEIHGIJJGIGHJJJH
@2752045/1
cgggctctcaggcaggcaagatgggcatagtaggtaggcgtagggta
+2752045/1
@@@DDDDFHHF?FHE8FHGGGIIGGGGGII?FHIBDGGGGIGGGG=C
@6857051/1
gggcatagtaggtaggcgtagggtaagacacggatcgcatacaccgtgaa
+6857051/1
CCCFFFFFFHHHDFHGGI@FGIIAFGHHGHDHGIGHIIIEIGIJIJ=CHG
@3034/1
agggatcttgccgtcattgcagacggtgtggtagcgcgtcggacgagccg
+3034/1
?@@FADDFHHGHHJIEHHHGIGGEEGHIHGJIJJIIIEHIFHHHFDCDDB
@2752914/1
gccagatgccaaagttcttgatcttcactgggctcttctctgggatttcc
+2752914/1
CCCFFFFFHHHHFHEHGGIJIJGIHHIJIJJIJIIJJIJIJJJIGIIIII
@2753392/1
atacataataaaattagaggaagtaggtgctgggcctcttgtatgcgaag
+2753392/1
@@@DD;DBF?<FDHEGC?<EHHGAF4FEHFFHIEGBHIEA@0::?B??:@
@2753396/1
gtggttcttcaacttgggctagcagggaattggtagcaacttgaatgtga
+2753396/1
BBCFFFFFHHHHGJJJIIJJJJJJJJJEIIIJIHIIJJJJJJJDGHIHII
@3909/1
gcttcacctgtggccggcggcacgcagacgccttgatgacctccactttg
+3909/1
CCCFFFFFGHFHHIIJJIJJJIJIIJIGHHHFFDEEECCEDDCBAACDCC
@2753858/1
gaatgattctggtgggttgtcctgcagagcttgccacatcttgtaagcag
+2753858/1
@?@DDDBDFBHHABEB8C<@E<ACGIHCGHEGCEGGHEHIIGIGGI@DD?
@2754086/1
gccagatgccaaagttcttgatcttcactgggctcttctctgggatttcc
+2754086/1
CC@FFDDFFHFFBGEFHIHDEHIAHFHII<FFBGHGGGGHIGGEFEIIII
@2754137/1
cgagggtcaattcaatatactacaagattgtttgtggacctattgctaca
+2754137/1
CCCFFFDFHHHHHJJJJJJJJJIJJJIJJJJJJJJJJJJJJJJJJJJJJJ
@702773/1
caagaagtaccagaaacgggacttagccacaatctggtctggagaga
+702773/1
CCCFFFFDHHHHHJJJJJJJJJJJJJJJJJJJJJJJJHIIJJJJIJI
@2754848/1
gacctgtctacctaattttgaagcgcgcgtcggcgcgatttgaaaaattc
+2754848/1
CCCFFFFFHHHHHJIJJJJJIJJJJJJJJJJJJJJHHEBDDEEEDDDDDD
@703454/1
agtgacggcacctccgacactgaggtcacggtactcgcggtacatgttgt
+703454/1
@BBFFFFFGHHHHJJJJJJJJJJJJHIJJJJHIJJJJJJJHHHHHFFFFE
@703624/1
tgccaattcactgttcattacctgtgaaaactgcccctcagatacaccgt
+703624/1
CCCFFFFFHHHHHHIJJJIJJJJIJIIJIJJJIJJJIJJGEGIJJIJIIF
@2755438/1
cagtggtcttcttgaacttcttcaattgacgcaagaagtaccagaaacgg
+2755438/1
@@@DDDFDFHFHFGIIJJJGIGIIIIJJGIIGHHIJJJHIIIGHIIGIII
@5426/1
ctatactttgcattaaaataatgcccattttcacaggcaagggatcctaa
+5426/1
CCCFFFFFHFHHHJJJJJJGHJJJJJJJJJJJIIIJJIJJJJJJJJJJJJ
@4805599/1
ctttggtttgtcaggcgtaatgctaacgtcatagcgataaattttaaggg
+4805599/1
CCCFFDBDFFHHFGIIIEHHGHGGDFHIHHIIIFIIIIIIIIIIIIIIII
@4805609/1
gcagagggaatctgattgtgctgttgtggaactgcttcacctgtggccgg
+4805609/1
@@@FFFFFHFHHHIFIIJJIJJJBFGHGIJJJJGIJJIJJIJGIGGGEGI
@704616/1
gggctctgtgcctggctcccatgtcacggtagcactgagtgacggcacct
+704616/1
CCCFFFFFHHHHHJJIJJJJJJJJJJJJJJJJJJJJJJJIJJJJJJIIIG
@704933/1
gtgctgggcctcttgtatgcgaaggtgttgaggcgcttgtggtggtgcac
+704933/1
?@@B=DDDDBHFFGGEHBIGIC@DF1@??BCGGCHDHI=8CBACG;;@DD
@4806774/1
tcgagtagagccttagctgcggaatgcttagcttccttcttagagcgtcc
+4806774/1
<@@DFDDFDFDFHGEAGIJEHGIGIGIIGGGGIIHIGIJGICHGHJGGHI
@6177387/1
gacgatttcaccagtggtcttcttgaacttcttcaattgacgcaagaagt
+6177387/1
CC@ADDFDHGGHHJIDA2ACEGIIGIGGGJJIIIJJIIIHIGGIGIGIH?
@4808726/1
gtcattgcagactgtgtggtagcgggtcggacgagccgtgccttttattg
+4808726/1
<?@DDD?DBFBHHICGHHE<AA<FHH86:@DDBA;AA/5==B3?ACCCCC
@6178928/1
gtggtcttcttgaacttcttcaattgacgcaagaagtaccagaaacggga
+6178928/1
?=;DADDDABH?F@E<CGIIIFGIGI<EEHHGGGG>::?B@FC>@GGGIG
@6178998/1
cactgagtgacggcacctccgacactgaggtcacggtactcgcggtacat
+6178998/1
CCCFFFFDFHHHHIHIJJJJGJJJJJJIJJIIJJJIHIJIJJJJHBDEFF
@3436654/1
cacggtagcactgagtgacggcacctccgacactgaggtcacggtactcg
+3436654/1
CCCFFFFFHHHHHJJHIJJJIJIJJJJJJJJJJJJJIJHIIJJJIJIJJC
@6179130/1
gtgacggcacctccgacactgaggtcacggtactcgcggtacatgttgtg
+6179130/1
@BCFFFFFHHHHHJJJJJJJJJJJHGIJIJEHIIJJJJJJHHGGHFFFFF
@6179163/1
gtgcctggctcccatgtcacggtagcactgagtgacggcacctccgacac
+6179163/1
B@@FFFFFFHHHHJJIGHJJJJCGHIJJJJJJGHIIJJIIJIJJJIIJII
@6179658/1
agggaatctgattgtgctgttgtggaactgcttcacctgtggccggcggc
+6179658/1
@C@FDEFFGHGHFIHGHAGIGHHGHJIJJJIJGGGIJHEHIHGIJIEGFD
@6179660/1
cgggacttagccacaatctggtctggagagaagatcctcatcttgtatag
+6179660/1
CCCFFFFFHHHHHJJJJJJEIHIJJJJJJJJJJJJJJJJJJJJJJJJJJJ
@1390550/1
gttgtggaactgcttcacctgtggccggcggcacgcagacgccttgatga
+1390550/1
@@CDDDDDAFHHBHIIGIDGEHCCEHIG@FGIIAEEDDC@BBB@@C>A3;
@1390680/1
gtcctcgctgcaggccgactggtggctgccctcgcccgagtcgtgctcct
+1390680/1
CCCFFFFFHHHHHJJJJEIHIGHHHIFIJJIIIIJJIGEHGEBHHDFFFC
@6858316/1
cacaatctggtctggagagaagatcctcatcttgtatagaggaggcttgg
+6858316/1
C@CFFFFFHHHHHJJJIIJJJJJJJJJJJJJJJJIIJJJJJJIIJIJJDH
@3439977/1
ataaaattagaggaagtaggtgctgggcctcttgtatgcgaaggtgttga
+3439977/1
CCCFFFFFHGHHGGIIGGHHCFHHHJIGIJJJJIIGGIEIGJJJ?DFFGG
@706475/1
gggctagtctttggagagaatgaatctaactttggaagttatgtgttaca
+706475/1
@@<DDFFFHHFHHIJIGHGCGGIGGGIICHGJIHJGGIEHIIIJGIIJJJ
@1393028/1
gtcggcataacgggccgcgactccgccctcttcctcgggttggaatgatt
+1393028/1
@BBFFFFFHHHHHJJJJJJIJJJIJJGJIHHHHHHFFFD?CBDCDDDCDE
@2755740/1
tcttggttgaacggaactccaatcctttactcgaatagtcttttctaact
+2755740/1
CCCFFFFFHHHHHIIIJIJJJJJJJJJJJJJIJIJJJJJIJJJJJJJJIJ
@1393449/1
caaggaaactccttgttaagtctcttttgctgcaaatgatataagctttc
+1393449/1
CCCFFFFFHHHHHJJHJJJJJJJJJJJJJJJJJJJJJJJJJJJIJIJJJJ
@2756216/1
gtcacggtagcactgagtgacggcacctccgacactgaggtcacggtact
+2756216/1
CCCFFFFFHHHHHJJJJIJJJJJJJJJJJJJJJJJJJJJJIJJJJJDHHH
@2076905/1
gcgacaccttgtggctgtgacttgtagtcaaggtggagattttactatct
+2076905/1
@CCFFFFFGHFHHJJJJHIHIHIIFFIIGAGGH?DFGHDFHIJJIJJJJJ
@2756898/1
gctcccatgtcacggtagcactgagtgacggcacctccgacactgaggtc
+2756898/1
CCCFFFFFHHHHHJJGHJJJJJJJJFHIJJJIIJJJJJJJJJJJJJJJHJ
@708233/1
gcctcttgtatgcgaaggtgttgaggcgcttgtggtggtgcacgcgcttg
+708233/1
@@@F?BDDCFHDDHIGEHACHEHHIGDGDFGGGHGIII@FH>@@BHEFDA
@708317/1
gcttcacctgtggccggcggcacgcagacgccttgatgacctccactttg
+708317/1
CCCFFFFFGHHHHJJJJJJJJJGIIJJJHHGFEDECEEEEDDDDDDDDDD
@2757263/1
ctcatcttgtatagaggaggcttgggctcgctctccgaagggagcttgcg
+2757263/1
CCCFFFFFHHHHHJJJJJJJJJJIJJJIJJJIIJGIIIIHJIIJIIJJJI
@709214/1
tctgattgtgctgttgtggaactgcttcacctgtggccggcggcacgcag
+709214/1
CCCFFFFFHHHHHIJJJJJJIJJJJJJJJJJJJJJJJJJJJJJHFFDDDD
@2078339/1
catgccagttataaagcatagcccgaagtgctattggcacacaggcataa
+2078339/1
C@CFFFFFHHHHHJJIIJJIEIJJEIJJFHIIJJJJIIIJJJJJIJJJIJ
@5923/1
catacataataaaattagaggaagtagg
+5923/1
???=DDD?:A:?D4<EAADC;3CE3A<F
@5996/1
gccagttataaagcatagcccgaagtgctattggcacacaggcataatgc
+5996/1
CCCFFFFFHHHGGIIIJJJJJJJJJJJJJJJJJGJJJJJJIJJJJIJJJJ
@709748/1
gccacgacgctcggacatttcaattttatttagttggtcttggttgaacg
+709748/1
CCCFFFFFHHHHHJJJJJJJJJJJJIJHIJJGJIIJIDHHJJJIIJICGH
@6206/1
ctctatactttgcattaaaataatgcccattttcacaggcaagggatcct
+6206/1
@@@A=DADFAB?>>ECEGHBH><HH9CEHHFCEH<HHH??C?DE=BFHGG
@6371/1
gccagatgccaaagttcttgatcttcactgggctcttctctgggatttcc
+6371/1
CC@FFFFFHGHHGJIGGJIHJJJJJJIJJGGGIJJJIJJIJJFIIIIJII
@2758883/1
cacgacgcttcagcagagtgcacacaatggtgaactggcgttcatgcggc
+2758883/1
CCCFFFDFDAFDDGH@AF<BAGHHIIIG<BGB<FFGHAFEH<BCD@@;;B
@2759512/1
ttatcacataaaaccaaacctctggttcgattgggcctcaaaaaatcacg
+2759512/1
CCCFFFFFHHHHHJJJJJJJJJJJJHIJJIJJJJJIJJJJJIJJIJJJJJ
@2760020/1
cacaatctggtctggagagaagatcctcatcttgtatagaggaggcttgg
+2760020/1
CCCFFFFFHHHHHJJIIIJJJJJJJIJJJJJJJJIJIJJIJJIJJJIIHG
@7628/1
ccctgatagagacgatttcaccagtggtcttcttgaacttcttcaattga
+7628/1
@@@DDFDFFHBBHEGIIIGIIIIGDF@FFHIEGIHIEGGIJJJJIGIIIH
@5497841/1
ctttgatttcttttgtaaatttaactctctgtgagtccgtcagtggcttt
+5497841/1
@@<?;4ADBFAAFHFGI>4CAHCH>?3<FHAHEGHAFEF?D=FCD@F?@D
@5497891/1
gttgaggcgcttgtggtggtgcacgcgcttgggcagagggaatctgattg
+5497891/1
CCCFFFFFHHHHHHJJHJJGHIJJJJJJJJJJJJJJIJJIGGHHFFFFFF
@7899/1
gcagagggaatctgattgtgctgttgtggaactgcttcacctgtggccgg
+7899/1
C@@FBFFDFDDFDHIJJJJIGIJHIJEGHGFGGIJIJE@FGGJIGIIJII
@5498134/1
ccattagtagactgatcagccggagcagctccggtaagtttgtcgagtag
+5498134/1
8??DDD;D>BFFDFH<CBB:CE:C?EFHIIHHIGHIIGIBFHGB08@=C;
@4117782/1
cgatctcaatttaaagataagatctgcgacctcgagcgacgaatcacatg
+4117782/1
CCCFFFFFHHHHHJJJIJJJJJJJJJJJJJJJJJJJIIJJJJJJJJJJHH
@8233/1
gtgaagagaaaaatgaacgtcccacaggggtgtacatcatggaagga
+8233/1
B@CFFFFFHHHHHJIJIIJJJJJJJJJJJJ?FFHIJIJJJJJJJJII
@4118414/1
ggagattttactatctttcaagtcggcataacgggccgcgactccgccct
+4118414/1
CCCFFFFFHHHHHJJJJJIJJJIJJJJJJJJIJJJJJJJJJHHFFFDDDD
@8692/1
ggcagagggaatctgattgtgctgttgtggaactgcttcacctgtggccg
+8692/1
@C@FFFFFDFHFDEHIJGIGHIJIHJJ@GHIJJIIJGIIJJJIJHGHGII
@5498948/1
ccaatttgtatttgtcagcatagtagtcggcaaacgttaagtaagagtcc
+5498948/1
CCCFFFFFFHHHHJHIJJJJJJJJHIJHIJJJJJJJHIIJJGHIIJJGII
@9040/1
tcttggcatctatagatgtcggtggcgcacagggcacgcttgcgcatgac
+9040/1
CCCFFFFFHHHHHJJJGJJJIJHIJGIJJJJJJJJJJIJJJJIJIIJJHH
@6859389/1
gtggattttaatgttattattacagcatacataataaaattagaggaagt
+6859389/1
BB@FFFFFHHHHHJJJJJJJJJJJJJJJJJIJJIJJJJJJJJJIJJIJIG
@6859701/1
tcataacgcagccagatgccaaagttcttgatcttcactg
+6859701/1
@<=DBD?AFDH<D@;;FFE><F;;FG>4CEDDCGGG@FG4
@5499467/1
ccgaagtggttgtcgtcccacagcacgtggtagtgcgacggacgcgacgt
+5499467/1
CCCFFFDDFHHHHGIJJJJJIJIIIIJHGIJJJFFGHIIIEBEEDBBBBB
@7537798/1
gtaggtgctgggcctcttgtatgcgaaggtgttgaggcgcttgtggt
+7537798/1
@@@FFADDHFAFHIEFGHEEDHCC@1FEEGHIGIFHGEAGGA;8@@8
@7537973/1
acataataaaattagaggaagtaggtgctgggcctcttgtatgcgaaggt
+7537973/1
CCCFFFFFFHGHHGJJJJJIJGHJJJIJJJJJJJJJJJJHIJJIIEGIG9
@4811771/1
cataacgcagccagatgccaaagttcttgatcttcactgggctcttctct
+4811771/1
@@@FFFFFGAHADHFGBEGDHHIAEG@ECHGIIIGHGIH;FCGIGIIIID
@5499884/1
cactgagtgacggcacctccgacactgaggtcacggtactcgcggtacat
+5499884/1
CCCFFFFFHHHHHJJJJJJJJJJJJJJJJJIJJJJJHIJJJJJJHHFFFF
@5500189/1
gtgctgggcctcttgtatgcgaaggtgttgaggcgcttgtggtggtgcac
+5500189/1
@CCFFFDBHFDHDGIHIJIFIECFGIGIIJJIEDHIGHI=B@FFHHI>=D
@6862035/1
ctgttgtggaactgcttcacctgtggccggcggcacgcagacgccttgat
+6862035/1
BCCDFFFFGHHGHIJJJIIJJIEJJJJJJJJJJJJHHFFFDEDDDDDCDC
@3440531/1
ctggagagaagatcctcatcttgtatagaggaggcttgggctcgctctcc
+3440531/1
CCCFFFFFHHHHHJJJJJJJJJJJJJJJJJJJJJJJJGHIIJJJJJIIIJ
@3440796/1
gagtgacggcacctccgacactgaggtcacggtactcgcggtacatgttg
+3440796/1
@CCDDFFFHHGHHJJJJJIJJJJIJJIIIJIJDFHIJIJJJAEHFFFFFF
@7539077/1
ggagagaagatcctcatcttgtatagaggaggcttgggctcgctctccga
+7539077/1
@CCFDFFFHHHHHJJJJJJJJHIJJJIJJIJJIJJFHIJJJIIJJIIJJI
@5500958/1
gtcggcaaacgttaagtaagagtccgagtcgaattgagattgcggcgtca
+5500958/1
CCCFFFFFHHHHHJJJHIJJJJHIJJJJIHJJJJJJJJJJJJJJJJHFFF
@6862720/1
ccagaatctagacatgcacagctcttgcagccatccaacgggattgccca
+6862720/1
CCCFFFFFHHHHHIGIJJIIGIIJGHIJJJFIIJJJIGIJJJIJJJJJIJ
@7539359/1
gaggcgcttgtggtggtgcacgcgcttgggcagagggaatctgattgtgc
+7539359/1
@;?DDDDDAHFFFEB;8C<CDGHEI@@FHGIAH<@A8;DHEFCAECD;@?
@6862921/1
gcttcacctgtggccggcggcacgcagacgccttgatgacctccactttg
+6862921/1
CCCFFFFFHHHHHJJJJJJJJJJJJJJIHHHFFDEEEEEEDDDDDDDDDD
@6863002/1
acctaatacaccgccgcttaaaagataggtaccgatgagcgcttccacgc
+6863002/1
@@CFFFFEDDH?CEFGGIIIIGHIIIGDH?DHGG<GGIIIIIIGG@GHHF
@7539621/1
gctgggcctcttgtatgcgaaggtgttgaggcgcttgtggtggtgcacgc
+7539621/1
CCCFFFFDHHHHHHIJJJJGJJIHGHHIJGIIGGIHIHGIIJJHIJIJJH
@3441458/1
cattagtagactgatcagccggagcagctccggtaagtttgtcgagt
+3441458/1
CCCFFFFFHHHHHJJJJJJJJJIJJIJJJJJJJHHGIIIJJJJJHJH
@3441746/1
ctcataacgcagccagatgccaaagttcttgatcttcactgggctcttct
+3441746/1
CCCFFFFFHHHHGJJJIGIJJJJJJHIJJJJJJIJJJJJJIHIIJJJJJI
@6180724/1
atctgattgtgctgttgtggaactgcttcacctgtggccggcggcacgca
+6180724/1
CCCFFFFFHHHHHJIJJIJJJIJJJIJIIEHIIGIJJJJJJJJIGFFDCB
@5502318/1
attgtcctttcctaggagtgactttcccgtttccaatctccaagacagga
+5502318/1
@BCFFFFFHHHHHIJJJJFHIJJJJJJJJHJJJJJJJJJJJJJJJJJJII
@3442076/1
gccagatgccaaagttcttgatcttcactgggctcttctctgggatttcc
+3442076/1
@C@FFFFFGHHGHJGHJJJJJJJJJIJJJJJJIJJJJJJJJJJJHHIJJJ
@6180981/1
gtggaactgcttcacctgtggccggcggcacgcagacgccttgatgacct
+6180981/1
CC@FFFFDDHHFHEHGIDDEHCGGGGIGGGIHFEEBFFDCBBCCCDDDDC
@1394452/1
gcgaaggtgttgaggcgcttgtggtggtgcacgcgcttgggcagagggaa
+1394452/1
CCCFFFFBFHHHHJJJJJJJJJJJIIIIIJJJJJJJJJJJHHHFFFFDDE
@3442407/1
agtaggtgctgggcctcttgtatgcgaaggtgttgaggcgcttgtggtgg
+3442407/1
@C@FFFDDHHHHHIJJJJJJHIJJJJHIIJ?DDGIIIJIJJJJJJJIGII
@5502829/1
cgcaactatttgacggatttggttgaaatttggtacagatatagttt
+5502829/1
CCCFFFFFHHHHHJJJIJJJJJIJJJJJJJJJJHHIIJGGHIIJIIJ
@6181426/1
cctggctcccatgtcacggtagcactgagtgacggcacctccgacactga
+6181426/1
BBCFDDFFHHGHHGGGIJIGHIJJIJIEIBEFGDGHHJJJJJIGGIJJIG
@1394959/1
gtcacacggtagcggaaggtgggttcgtgaatcatgccctcaatctgcac
+1394959/1
CCCFFFFFHFHHHJJJJJJCGIJDHIIIJJJJJJJJJJJJJJJJJJJJJJ
@3442796/1
attttgtttttctctgtgatctgtttcttggcatctatagatgtcggtgg
+3442796/1
CCCFFFEFHHHHHJJJIJJJJJJJJJJJJJJJJJJJJJJJJJJJJJJHIJ
@6181925/1
cagtggtcttcttgaacttcttcaattgacgcaagaagtaccagaaacgg
+6181925/1
CCCFFFFFHHHHHJJJJIJGGJJIJJJJIJFIIHJIGIGHIJIJJIJJJI
@3443324/1
cgacgtaccataactcgtgtttaccctgcacgaagaattttgaatctatt
+3443324/1
CC@FFFFFHDHFHI@FHHICEIGIIIIEIJJJHIJEHGGHIIJIJIEHIJ
@6182524/1
ggcaggttgaactcacaccattcaatttaaaagaaactgggtgcgtgcag
+6182524/1
CCCFFFDDHGHHHJJJJJJJJJJIJJJJJJJJJJJJJJJJJBGHJIIJJJ
@5504398/1
caccagtggtcttcttgaacttcttcaattgacgcaagaagtaccagaaa
+5504398/1
CCCFFFFFHHHHHJJJJJJJJJJJJJJJJJJJJJJJJJJJJGHJJJJJJJ
@4118877/1
gtacattgaaaataaaaataaaaaaaatagcaggggttattgttatgtcg
+4118877/1
==?DBDED?FFHBGGBBBGFBAEHIIDDHGCDHCFE@DFFHGCFHECCGH
@4118954/1
gccaattcactgttcattacctgtgaaaactgcccctcagatacaccgtc
+4118954/1
CCCFFFFFHHHHHJJIJJJJJJJJJJJJJJJJJJJJJJJIJJJJJGJJJJ
@4119195/1
gtgctgggcctcttgtatgcgaaggtgttgaggcgcttgtggtggtgcac
+4119195/1
CCCFFFFFHHHHHJJJJJJJIIIIIFGGHIJJJIJJIJJJJIHIHHIIJJ
@5505023/1
aacaaatggcggcacgtcttcgtctttgtacagttcgcgagcgatctccg
+5505023/1
CCCFFFFFHHHHHJJJHIIIJJIJJJJIJJJJIJIIJJJJFHFFDDEEDD
@6183420/1
tctgtatttcctcttcatggtgccacagtgagtgatttcaattttgagac
+6183420/1
?@@DFDFBFBBFHGGIIGHG@BEGCGIIHFHECFFHIIIIIIIIEGGIII
@6183421/1
ggaattttccagtagcaaaataaaagtattacagagatgatttacatgca
+6183421/1
CCCFFFFFHHHHHJJJJJIJJJJJJJFJGJJJJJJJJJJJJJJJJJJJJJ
@1396710/1
atacataataaaattagaggaagtaggtgctgggcctcttgtatgcgaag
+1396710/1
CCCFFFFFHDFHHIJIIJJIJGIBHHGHGIGIJJIIJIJIFFHGHIIHHI
@4120107/1
ctggagagaagatcctcatcttgtatagaggaggcttgggctcgctctcc
+4120107/1
@CCFFFFFFHGHFIJJJIIIGIIJIIIIGGIIGIJIJAA?GBCBBCCBBH
@4120164/1
caagaagtaccagaaacgggacttagccacaatctggtctggagaga
+4120164/1
CCCFFFFDHHHHHJJIJJJJJJJJJJIJJJJJJJJJJIJJJJIJHIJ
@4120326/1
aatcctttaacgaatgcagcgaaatagtcacatccacgttggttatcaag
+4120326/1
CCCFFFFFHHHHHJJJJJJJJJJJJJJJJJJJJJJJJJIJJJJJJJJJJJ
@712089/1
ggaggcttgggcctgttttggtagcggcggcg
+712089/1
@C?DDDDBD?DDFGH:CGGGHCEHGIIED@<6
@4120896/1
ggcctgttttggtagcggcggcgcggtccgtgaggagcatgctcgccatc
+4120896/1
CCCFFFFFHHHHHJJJJJJJJIGFDDABDDBBDDDCBBBCDDDDDDDBDD
@712455/1
gttgtgttgaccaataatgggttaatcagactatagttagtatagttata
+712455/1
CCCFFFFFHGHHHJJJJJJJJIJJJJJJJIJJGIHIIIIJIJIIJJIJII
@712553/1
ggattttaatgttattattacagcatacataataaaattagaggaagtag
+712553/1
CCCFFFFFHHHHHIJJJJJJJJJJJJJJJJJJJJJJJJJJJJJJJJJIJH
@2078734/1
ctgtttcttggcatctatagatgtcggtggcgcacagggcacgcttgcgc
+2078734/1
@@@DDFFFH?DADEGGIGGIEGIEHGH<AFFGEDDGDEHGHGGIFHIIII
@2078880/1
gcttgggcagagggaatctgattgtgctgttgtggaactgcttcacctgt
+2078880/1
CCCFFFFFHHHHHIIJJJJJJJJJIJJJJIJJJJJJJJJJJJJJJJJJJH
@2078884/1
gtacatgttgtgtacacctgagcgagactcataacgcagccagatgccaa
+2078884/1
CB@FFFFFHHHHHJJFGFHIIJJJJJJJJJJJJJJJJJJIJIJJJIJJJJ
@712950/1
gcgatgttttacaagggcaggttgaactcacaccattcaatttaaaagaa
+712950/1
@@@DDDDDHFFFFBHGGADFBGHDGHIIIIIGGHGIIIIGIIIIGIICIG
@4121947/1
agacgatttcaccagtggtcttcttgaacttcttcaattgacgcaagaag
+4121947/1
@@@FFFFFHHHHDIGFGGFHHJIIIGGHGHIIHIGIIGEFHDDB@FDHEA
@2079974/1
ctcgtataggtgccgggttattaggtagtctagtatagcgtctcccagga
+2079974/1
C@CFFFFFDDAFDHIII@FHHIGII?GHGIGFHIGIHGGHIIIEGIIIGE
@714178/1
ctgcaatcctgcctcacatgattcatccacaaattccaacccttgcgttt
+714178/1
@@@=DDDDDFDHDEB?EBEGCFH?CHEAGHEE?FD<?GHIDDGHD9@??@
@714450/1
gggctctgtgcctggctcccatgtcacggtagcactgagtgacggcacct
+714450/1
@@?7BDBDFBBHA<@ABHHGGHGHDBD8EH?H@DGGC9B?B<4DAGHBA3
@4813142/1
ctcatcttgtatagaggaggcttgggctcgctctccgaagggagcttgcg
+4813142/1
CCCFFFFFHHHHGJIJJGEGGIJ1FFFHGIGIGGIIJBH:FHCHIDFGIG
@714828/1
aaggtgttgaggcgcttgtggtggtgcacgcgcttgggcagagggaatct
+714828/1
:?@D=ABDFFFFFIGEGIEHGCGIHIIIIIIGB@HHIIIGGEFHFBDFEE
@715032/1
ggcgcttgtggtggtgcacgcgcttgggcagagggaatctgattgtgctg
+715032/1
CCCFFFFFHHHHHJHHIJJJJJJJJJJJJJJJJJJHIJJJJJJJJIJJJH
@715084/1
attcgtttctagttcagtgtcccatttggctttgtcccagtaatctaccc
+715084/1
CCCFFDFFHHHHHJJJJJGJJJJJJJFJJJIJJJIJJJIJJJJJJJJIJJ
@715246/1
gtggtggtgcacgcgcttgggcagagggaatctgattgtgctgttgtgga
+715246/1
@@@DB??DFFFHHIIIIIIIIIIIIGIGHGIIIGGGIIFHGIIGIGFHII
@2081450/1
ctggtctggagagaagatcctcatcttgtatagaggaggcttgggctcgc
+2081450/1
?@@DBDDDF4C?CFFHEHIGIA?:CHHBA?CBB?E>???HFC:B?2??AA
@10241/1
ggcgcttgtggtggtgcacgcgcttgggcagagggaatctgattgtgctg
+10241/1
CCCFFFFFDHGHFHAFHIJJIJJFIIJIIIJJJJJIIFHJJGHIJGIGIH
@4814908/1
cttgttgttaagaggtgttacctgcaacttggccaggttagggccaacag
+4814908/1
@@@D?DBEHGHDFGI<EFEFDH@HGEHIIIHE3CFHIHHFDFCFG@?FDD
@4815007/1
ttggtcttggttgaacggaactccaatcctttactcgaatagtcttttct
+4815007/1
@@CFDDFFHHHHHJIJJJJJIJJJJJJGIJJJJJJIIJJIIIDIGIJIII
@10907/1
cgggaattttgtttggtatctgataccgacacatggtaggctccatggat
+10907/1
CC@FFFFFHHHHHJJJHIJJJJJJJJJJJJIJJJJJFHIJJJIIIIJIHI
@7539697/1
ctcttttttctcctttcttttgcgagctgctgccgaaagattagagtcgt
+7539697/1
@@?DDEFDDHFBFHIGGJEIFEEIIG0DGGGGIJIBHIJIJJIIJD8@A;
@717201/1
accatcttgtattcaaaagaaaacctagaatcactggttcaaattcaaat
+717201/1
@@@DFFFFGHHHFGGIJIIIGHIIJJIJIGIJGJIIGHIIIGDFHIGIIJ
@7539812/1
ggcctcttgtatgcgaaggtgttgaggcgcttgtggtggtgcacgcgctt
+7539812/1
BC@FFFFFHHHHHJJIIHJFGHHIIIIIJJJJJJIJJJJIIJGIJIHHFD
@11406/1
ctcatcttgtatagaggaggcttgggctcgctctccgaagggagcttgcg
+11406/1
CCCFFFFFHHHHHGIJJGIJJIJIJJJJIJIJIIGIHHGIEIGGEGHIJG
@7540255/1
gtgcattattacattttttataaacggtacat
+7540255/1
@@@=DDDA<FFBH<FGIEGCHE@HI=11:???
@6865633/1
gggaagtggtgataaagataagtataggctcaaaacctaacgacatcaat
+6865633/1
B@CDDFDDHDFDFHGGIJJJJJJJJJGBHJIIIIGIIIIGAG@@FGGDFH
@7540374/1
ggtacatgttgtgtacacctgagcgagactcataacgcagccagatgcca
+7540374/1
@CCFFFFFHHHHHHIJIIHJJJJJJIJJJJJJJJIJJJJJIJIGGIIJJI
@7540631/1
gcctcttgtatgcgaaggtgttgaggcgcttgtggtggtgcacgcgcttg
+7540631/1
CCCFFFFFHHHHGIJGGIAFFEFHIGGIJJIEFHGHEHFFHGIEHIHBDC
@7540692/1
gtgcctggctcccatgtcacggtagcactgagtgacggcacctccgacac
+7540692/1
CCCFFFFFHHHHHJJIJJJJJJHIJJJJJJJIHIJJJIJJJJJJJJJIJI
@6866061/1
ctggggagaagatcctcatcttgtatagaggaggcttgggctcgctctcc
+6866061/1
CCCFFFFFHHGHHIJJJJJJJJJJJJJJJJGFHEIJJIHGIIGEGIJIIJ
@6866388/1
gcaagaagtaccagaaacgggacttagccacaatctggtctggagagaag
+6866388/1
CCCFFFFFHHHHHJJJJJJJJJJJJJJJJJJJJJJJJJJJJJJIJIJJJJ
@4122613/1
ctgggtgcgtgcaggatcctcgtcattgcctggcatacaaggcaaagcac
+4122613/1
C@@DFD@DFDFFDGIJGGFGHEFFHGEGBFGHBGIIJIJGIG??BGGC>B
@6184867/1
acgcgcttgggcagagggaatctgattgtgctgttgtggaactgcttcac
+6184867/1
CCCFFFFFHHHHHJIJJJGJJJIJJJJJIJJJJJJJIIJJJJJJJJJJJJ
@2760865/1
gtggattttaatgttattattacagcatacataataaaattagaggaagt
+2760865/1
@CCFFFFFHHHHHHHHIIHIJIJJJJJJJIJJIJJJJIJIJJJJJJJIJG
@4122713/1
ctgtgatctgtttcttggcatctatagatgtcggtggcgcacagggcacg
+4122713/1
CCCFFFFFHHHHHJJJIJJGHIJIIJJIFIIIHJ:CGHIIIJJJEGIIJH
@6867238/1
gccgctttggtttacgttccagttctcgattatcgaatttttcgccatga
+6867238/1
@?@FFFFFHGHHDGIJFHIIIJHHGJIJIJJJJJJJFGIJIIIJJJJJII
@4123346/1
ggcaatgtggatagctggacaaggcactggcaacgaccaatcatggactt
+4123346/1
@@@D;DDADHFFDEGHGG@EHAGEFEHIIIIIIGHIIBDBFGBEHE9BCH
@2761527/1
cacaaattccaacccttgcgtttcaaaacaattcattttaggttcaagtt
+2761527/1
@@@DDDDDHDHDFF<EHGIIFHH>HFFGHIGIIICGIICCHEHIEBHIDH
@7542876/1
caccagtggtcttcttgaacttcttcaattgacgcaagaagtaccagaaa
+7542876/1
CCCFFFFFGHHHHJJJJJJIJJGJJIJJJJJIGIJGIIIIJIIJJJIJJJ
@6186693/1
gccagatgccaaagttcttgatcttcactgggctcttctctgggatttcc
+6186693/1
CCCFFFFFHHHHHJGIJJJJIJJJJJJJJJJJJJJJJJJJJJJJJJJJJJ
@6186732/1
gtcttcttgaacttcttcaattgacgcaagaagtaccagaaa
+6186732/1
CCCFFFFFFDFHHJIJJJJJIJJJJJJJJJFGIIHIGGHHIJ
@4124413/1
gcacgcgcttgggcagagggaatctgattgtgctgttgtggaactgcttc
+4124413/1
@@@DDD?AFHF7A8CEBEH:@GHGEIHIGHFHGC<FEHBFHFHICCACCG
@4124514/1
gtagcactgagtgacggcacctccgacactgaggtcacggtactcgcggt
+4124514/1
@@@DDDDDFHHFDBHI>1FAGHH@F@FBHIIHGDBADGGECGGHHGHFE?
@1398707/1
cgcttcagcagagtgcacacaatggtgaactggcgttcatgcgacaaacg
+1398707/1
CCCFFFFFHHHHHHIIJJJJJJJJJHIJJJJJJJJIJJJJJJJCHIJJJJ
@3444876/1
gttgtggaactgcttcacctgtggccggcggcacgcagacgccttgatga
+3444876/1
BBCFFFFFHHHHHJJJJJJJJJJJJJJJJJJJJJHHFFDEDDDDDDDDDE
@3445433/1
agcatacataataaaattagaggaagtaggtgctgggcctcttgtatgcg
+3445433/1
<@@FFFFFHGGHGGHJIJGICGGIIJEEGGFGGHIIICHIIGIIHIJIJJ
@4125672/1
gtgaaaaccgcatccaactcggatcagccgtttctgagattagcgcgcac
+4125672/1
@@@DDDDDHAFD?FGHGIEGGIIIIGGIIIAGIIIIFHHGHGIGGIFHEE
@717737/1
aggtgctgggcctcttgtatgcgaaggtgttgaggcgcttgtggtggtgc
+717737/1
@@@DDEFFHHGHHJJIJIJJJJJHHIJHIIIJJJJIHIIIIJJIGIJAEG
@1400036/1
gggcagagggaatctgattgtgctgttgtggaactgcttcacctgtggcc
+1400036/1
?<@?DDA?:<F?FEBGFFECHFB<@AAAGHIIIEBCD@FADEHI@9??BB
@1400759/1
gttgaaatttggtacagatatagtttagaaccttagaaaggacatagata
+1400759/1
CCCFFFFFHGHFDGHIEEHIJIIHHIHEHHIJJJIGIIJH>FHEIIIJIJ
@1400780/1
ggcacctccgacactgaggtcacggtactcgcggtacatgttgtgtacac
+1400780/1
BBCDFFFFHGHHHJJJJJJHIJJJJIIJJJJJJJGIGJJJJJJIIIJJHH
@718611/1
cacctgtggccggcggcacgcagacgccttgatgacctccactttgatga
+718611/1
@@CFFEDDDFFHHGIIJIIJGBGIIJHHHFFFFFDECEEBCDDDDDDDDD
@4126919/1
gctctgtgcctggctcccatgtcacggtagcactgagtgacggcacctcc
+4126919/1
CCCFFFFFHHHHHJJJJJIJJJJJJJJFHIJJJJJJJGIIJJJJJJJJIJ
@1401073/1
aggtgctgggcctcttgtatgcgaaggtgttgaggcgcttgtggtggtgc
+1401073/1
BBCDFEFFHFHHHJJJJHIIIJJJIIICGFHIJJJJJJJJJFIIJEHAGI
@718936/1
atacataataaaattagaggaagtaggtgctgggcctcttgtatgcgaag
+718936/1
CCCFFFFFHHHHHJJJJJJJJJJGHJIHHIJJJJJJJJJJJIJJJJJIJJ
@3447244/1
tcataacgcagccagatgccaaagttcttgatcttcactgggctcttctc
+3447244/1
CCCFFFFFHHHHHJJJJJJJJJJJGHJJJJJJJJJJJJJJJJJJJJJJJJ
@4127521/1
caagaagtaccagaaacgggacttagccacaatctggtctggagaga
+4127521/1
CCCFFFFFHHHHHJJJJJJJGJJJJJJJIJJJJJJJJJJJJJGJHIH
@3447759/1
tctgtttgtctgtttgtctgtttgtctgtttgtctgttcgtctgtgcgcg
+3447759/1
@CCFFFFFHHHHHIJJIIJJJJJJJJJJJJJJJJJJJJJJIJJIIIJJJI
@2762136/1
ctcccatgtcacggtagcactgagtgacggcacctccgacactgaggtca
+2762136/1
CC@FFFEDDFFHHJCGHGEEGIJJEHHGHGAGDCGHIJJIEHIIJEIDDA
@5508014/1
gccagttataaagcatagcccgaagtgctattggcacacaggcataatgc
+5508014/1
CCCFFFFFHHHHHJJJJJJJJJJJJIJJJJJJJJJJJJJJJJJJJJJJJJ
@7543745/1
ggggatctgctgtctgtggagctgatgcttgctgggcctcagctgttgga
+7543745/1
@CCFDDFFHHHHFIIJJJJGIIIIGHHJJJGG>EGICHIGIIJJJJIJEH
@5508339/1
cgcaatgttggagcttggtacaaagcaaaggtcgggcagttcgtcaacaa
+5508339/1
@CCFFFFFHFHHHIJJJJFIJJJIJJJJIIJHIJIIIGIHIJJJJIJJJG
@7544207/1
gacgcaagaagtaccagaaacgggacttagccacaatctggtctggagag
+7544207/1
BCCFDFFFHFHCFFHGIGIJIJJJJJJGJJF9GGIJGJJJGHHHGCFHGH
@14843/1
aggttgaactcacaccattcaatttaaaagaaactgggtgcgtgcaggat
+14843/1
1?@=:ADBDFBDDFB;EBC>ECHGFDHII>GCAHEFBGB:DFHGIBGCD?
@2762882/1
ttactagcctcctccttagaagttggttcctctttacaagtagactcatc
+2762882/1
CCCFFFFFGHFFGIIIIJJFHHIHHJGGHHHGHIIIJIJJGIJJIJJGHH
@15070/1
gtgaaaaccgcatccaactcggatcagccgtttctgagattagcgcgcac
+15070/1
CBCFFFFFHGHHGJJIJJJJJJIJJJJJJJIJJJJJIJIJJJJJJJJHFF
@2763132/1
atttaaatttacgggctatgccatttatcctcgcacgttggcagtaatag
+2763132/1
CCCFFFFFHHFHHIJJJJJJJJJJJJJJJJJJJJJJJDHIIJIIGIGIIG
@5508948/1
acagcatacataataaaattagaggaagtaggtgctgggcctcttgtatg
+5508948/1
CCCFFFFFHHHHHJJJJJJJJJJJJJJJHIJJHIJJJJJJJJJJJJIJJJ
@6869591/1
gtcggtggcgcacagggcacgcttgcgcatgacatctatacatgccattg
+6869591/1
@B@DDFFFGFHFHGHGHIGIIHIJGIIGHIJHHIIJJEGHIIIIJJGIGH
@15679/1
agcactgagtgacggcacctccgacactgaggtcacggtactcgcgg
+15679/1
?;;DB?:;C=<CD?EFFE@@E@GE@ADHGBHGIIIGB6FB8FG@AEB
@15801/1
tgcacgcgcttgggcagagggaatctgattgtgctgttgtggaactgctt
+15801/1
@@@FDFFFHDHHDIBEHBGFI<BGHIICEGFDGEHGHIIBGFGGIHGGDH
@5509797/1
ctgttgtggaactgcttcacctgtggccggcggcacgcagacgccttgat
+5509797/1
CCCFFFFFHHHHHJJJIJJJJIGHJIGIIIJGIJJHHFFFDCDDDDDDDD
@16240/1
ctgtggccggcggcacgcagacgccttgatgacctccactttgatgatct
+16240/1
CCCFFFFFHHHHHJJGHJJJJJJJHHHHFFFFFFEEDEEDDDDDDDEEDD
@6870551/1
gtggaactgcttcacctgtggccggcggcacgcagacgccttgatgacct
+6870551/1
CCCFFFFFHHHHHJJJJJJJJJJJJJJJJJJJJHHFFFDDDDDDDDEDDD
@6870646/1
gtgggttcgtgaatcatgccctcaatctgcaccagttcatatttgggcac
+6870646/1
CCCFFDFFHHHGHJJJJJJJJJJJJJJJJJJJJJJJJJJJJJJJJJJJJJ
@2764418/1
ccaactcggatcagccgtttctgagattagcgcgcacagacgaacagaca
+2764418/1
CCCFFFFFHHHHHJJJJJJJJJJJJJJJJIJJJJJJJJJIJJJHHFFFFE
@6870809/1
catacataataaaattagaggaagtaggtgctgggcctcttgtatgcgaa
+6870809/1
@CCFFDDFDH?FHHGIGEHGIJJG<AAC<FEA@CDAEHHGIIJEHIJA1?
@7546024/1
gtgctgggcctcttgtatgcgaaggtgttgaggcgcttgtggtggtgcac
+7546024/1
@@<?DB;DBDFFFFIC:?C>CFGEE:C?CFGIIDFE@@@F@F@FF4CD>E
@16818/1
gctcgctctccgaagggagcttgcggccgatgacctcatactccttcaac
+16818/1
CCCFFFFFHGHGHJFJIIJJIGIJJJGGIFHIEHGIIIHIIIHHFHAHB@
@7546252/1
cagtggtcttcttgaacttcttcaattgacgcaagaagtaccagaaacgg
+7546252/1
CCCFFFFFHHHHHJJJJJJJJJJJJIJJJJJJJJJJJJGIJJIJJJJGJJ
@6871249/1
ggcagttttcgaatatgtgtgatgttattaggaaatccaatatcgcatcg
+6871249/1
CCCFFEFFHHHHHJJJJGHFGIIJJIIJJJJJJJJJJJJJJJJJJJJHJI
@6871278/1
cttagagcgtcccgtacccatagcaacaagatcagcgactgtcacacggt
+6871278/1
@C@FA?DDADFHDGGGIGA@GGHHGBGIIIGGIIHCHHGIIIH@FFHIF@
@5511004/1
cagcatacataataaaattagaggaagtaggtgctgggcctcttgtatgc
+5511004/1
CCCFFFFFHHGHHJJJJJJJJJJJIJJGHJJHHIJJJJJJJJIJJJIJJJ
@6871507/1
aaaagaatcacaagtaagatactgcaaacatgccagttataaagcatagc
+6871507/1
@@@F?DDDFHGFGICGHI@HHIIGGIGGGGGIIIGGBGHIIIEEGHIIEG
@6871558/1
ggtgctgggcctcttgtatgcgaaggtgttgaggcgcttgtggtggtgca
+6871558/1
:?=DAD4D?ADDF>EE?F4<?E:C8C:C:CBGA>BGEEAF=8C@FAE;7C
@17597/1
agctgctgccgaaagattagaatcgtcttctacttctgcttctggcacat
+17597/1
@@@DBDBBFHHAF6@:<EEHBHIII;CEB@HG@DDHIFEGHGIIBCGCEH
@2083832/1
atctggttcatacggcgcgcggtcgcctccttgatgcattgcgtcagaat
+2083832/1
@CCFFFDFHHHHHJJJJJJJJJJJJJJJJJJJJHHHHHHHFFFDDDDDDD
@18048/1
atgagtagctcctgcaccatgctgctcatctcgtgcactatctcttgtct
+18048/1
@?@FDDDDHHGHFIIIGB@IHHCC?FHAFGHGGFGHGGECGGGHGGIIGI
@5512271/1
gccagatgccaaagttcttgatcttcactgggctcttctctgggatttcc
+5512271/1
@@@FFFBBFDHDFHFDBH>EHHIBHICHIEHGHIIIFFHIIIGEFEGDHH
@2766567/1
tggtcttcttgaacttcttcaattgacgcaagaagtaccagaaacgggac
+2766567/1
CCCFFFFFHHHHHIJJJJJJJJJJJJJJJJJJJJJFHIJJJJJJJIJJJJ
@6873049/1
gccagatgccaaagttcttgatcttcactgggctcttctctgggatttcc
+6873049/1
??<DD;DDD8CB3?AC?@EHEF<FHB>HC9?BEFEFEIIFGCDDF9DFAD
@2085057/1
tgcacgcgcttgggcagagggaatctgattgtgctgttgtggaactgctt
+2085057/1
@@@FFFFDFDAFFIIIEEGEHBGEFIIIIGIGGGGHHHIHHIGEGEFGGG
@6873472/1
acgcgcttgggcagagggaatctgattgtgctgttgtggaactgcttcac
+6873472/1
CCCFFFFFHHHHHJJJJJHIJJJJJJJJHJJJJJJJIJJJJJJJJJJJJJ
@19258/1
ggtgcgtgcaggatcctcgtcattgcctggcatacaaggcaaagcaccga
+19258/1
@@=DBDDD:FFBCDGGIHHIIFIIGGGIGDEEHDHIIIIFHGII<?D@FF
@4127989/1
ggcgcttgtggtggtgcacgcgcttgggcagagggaatctgattgtgctg
+4127989/1
CCCFFFFFHHHHHJIIJJJJJJJJJJJJJJJHHIJGGIJJJIJJJIIJJH
@4128114/1
gtgctgggcctcttgtatgcgaaggtgttgaggcgcttgtggtggtgcac
+4128114/1
B@@FFFFFHHHHHJJIJJJJJIGII?FGHIIIIIIJIJJHIHGEHAEGGH
@2085745/1
cctttatacatttcggcatggcgatcatgtcgatggcttggtttattccc
+2085745/1
C@@FFFFFHHHHHJIJFIJIJEIIJIFIIJJICGIJIJI@DDFGDHIHII
@19743/1
gcaacatcttcatcttagcgttcacattgacaaacttaggtttgcttaca
+19743/1
CCCFFFFFHHHHGJIJJIJIHIJJJJJJIEIIIIIJJJJJHIJJIIJIJI
@19873/1
gcttcacctgtggccggcggcacgcagacgccttgatgacctccactttg
+19873/1
@@@FFFFFGDDHFGIJIIJJIJFJJJIGHHHFFDEECDACCDDDDDDDCC
@6874386/1
gtttctagataacataacaaacgatacgggaagggttttttaaactcatg
+6874386/1
@;@ADDADHDFDHBDFGGIGGHEH=@AEEA@FEHE0B@BD6==8B@FAAD
@20067/1
ggcatggtgcctagaggcacgggagtccatccacggctttttccagatcc
+20067/1
CCCFFFFDHGHHHIJIJJJJJJIIJIGIIJJGIJGIJJJJJJIHGIJJIJ
@20094/1
ggaagtaggtgctgggcctcttgtatgcgaaggtgttgaggcgcttgtgg
+20094/1
@<@FBDD??FDFHGIIGGEHGEGHCFHGGBEDECDDGGHIF=FGFFEDHB
@720607/1
cagtggtcttcttgaacttcttcaattgacgcaagaagtaccagaaacgg
+720607/1
???DBDAA?FFHFBEFEHBCDIIDDDHGCHGHIGI;?FGDBFGDHGICGG
@2086469/1
cagacagatgccaaagttcttgatcttcactgggctcttctctgggattt
+2086469/1
@@CFFFFFHHHHHJJJIIJJJJJJJJJJJJJJJJJJJJJJJJJJJJJJJJ
@6874823/1
catcactgtcgtgtcctttatacatttcggcatggcgatcatgtcgatgg
+6874823/1
BC@FDD?BDFHFDCGGF>HHIJJJJJJJEHHIHHIIIJGGHIIHHIEEIB
@720895/1
ctgggcctcttgtatgcgaaggtgttgaggcgcttgtggtggtgcacgcg
+720895/1
@@@DDDDDFFFB<:CGIIAEGF<ACCFCGGEGAFFI?D@BFFFFFFEIBF
@20950/1
ctcatcttgtatagaggaggcttgggctcgctctccgaagggagcttgcg
+20950/1
CCCFFFFFGDFHBHBEEFHIIIG:FGHEGIGDHGHHGGEEGGGGHHIICG
@1401942/1
gtgctgggcatcattcttagtgattgtaacgcccacttttatcttttgca
+1401942/1
CCCFFFFDHDFHHGHEHJDHFHIJJJEDHHIJIIBHIJJJGJIJJJJIJJ
@21686/1
ctcctccttagaagttggttcctctttacaagtagactcatctttagcac
+21686/1
CCCFFFFFHHHHHJJIJJFHHIJJJJJIJJJJFIIJJJJJJJJJJJIFJJ
@4130040/1
ctgtggccggcggcacgcagacgccttgatgacctccactttgatgatct
+4130040/1
CCCFFFFFHHHHHJJJJJJJJJJJHHHHFFFFFFEEDEEDDDDDDDEFDE
@1402101/1
ggtgcacgcgcttgggcagagggaatctgattgtgctgttgtggaactgc
+1402101/1
B@@DFFFFHHHHHJJJJJJJJJJGGIJJJIJJJIIJJJJJJIIJJJIJII
@4130173/1
gcacgcgcttgggcagagggaatctgattgtgctgttgtggaactgcttc
+4130173/1
CCCFFFFFHHHHHJJJJJJJGGIJJJIJJJIIJJJJJJIIJJJJJIJJJJ
@1402244/1
gttgaggcgcttgtggtggtgcacgcgcttgggcagagggaatctgattg
+1402244/1
CC@FFFFFGHHHHIIJJEIIIIJJJJIIIIJIJIJJIJJIFGFHEFFFFF
@1402496/1
gcggtctttgtataccttcaggtgatcgaacatcatgtcttcaaactcca
+1402496/1
@CCFFFFFHGHFHJJJJJJJJJIIIIJIGGIJJJIJJJJJJJJGIJIJJJ
@4130561/1
tgacgcaagaagtaccagaaacgggacttagccacaatctggtctgg
+4130561/1
CCCFFFFFHHHHHIJJJJJJJJJIJIJJJJIJJJJJJJJJJJIIJJJ
@6190707/1
ggattgtgtaggtaatattattaaacgaagaacatgcggctgaattgcag
+6190707/1
@@@DFDEFHHGFHIJJIIJGJJIIJFIHIIFIJFJGJGGIGGEHIGGIIJ
@4130730/1
tgagtgacggcacctccgacactgaggtcacggtactcgcggtacatgtt
+4130730/1
@BCFDFDFHHGHHJJJJJJJJJJJJJJHIJJIIGIJJJJJJJEEFFFFFF
@4130843/1
gtcgtttatacatttcggcatggcgatcatgtcgatggcttggtttattc
+4130843/1
BCCFFFFFHHHHHJJJJJJJJJJIIGIJJJJJJJHIIJJJJJJEHIHIJI
@6191200/1
ccctgatagagacgatttcaccagtggtcttcttgaacttcttcaattga
+6191200/1
CCCFFFDFHHGGGJIIIJIJEGGFFHGIIGGGGGGGHGHIIIJJIJIIIJ
@4131358/1
cacacaatggtgaactggcgttcatgcggcaaacgcctattaacattatc
+4131358/1
C@CFFFFFHGDFFHIIJJJIJIJGGHD>FGHIFIIGIDHIIIJJJGIECH
@3449132/1
aggaagtaggtgctgggcctcttgtatgcgaaggtgttgaggcgcttgtg
+3449132/1
CCCFFFDFHHFFHJJJJIJJJJJJJJJJJJHHIJBDDGIGIIDHHIJJDH
@3449282/1
cgcaagaagtaccagaaacgggacttagccacaatctggtctggagagaa
+3449282/1
CCCFFFFFHHHHHJJJJJJJJJJJJJJJJJJJJJJJJJJIIJJJIJJJJJ
@3449299/1
gcacgtgcttgggcagagggaatctgattgtgctgttgtggaactgcttc
+3449299/1
@@<D;2=?DCA?AEHI@FGI@GHGGHG?EFCG<?CGHB9BGEFIGDHIIE
@1404853/1
cgggacttagccacaatctggtctggagagaagatcctcatcttgtatag
+1404853/1
@@@FFDDFHHHHGIGBHEIJIIIJGIHGGIJJFIIJJJIIJJJBHIBFID
@1405175/1
cctcttgtatgcgaaggtgttgaggcgcttgtggtggtgcacgcgcttgg
+1405175/1
CCCFFFFFHHHHHJJJJCHHHIIJJIJJJJJHIIJJJIIJJJJJJHFFFD
@6193267/1
gtcttttctaacttgaacagtgcgatgttttacaagggcaggttgaactc
+6193267/1
@@@FFEADBFHFFDEDBHIIA<BEAFECFFHFGICF@?FHGG?BDHDHID
@1405475/1
ctctgtgatctgtttcttggcatctatagatgtcggtggcgcacagggca
+1405475/1
CCCFFFFFHGHHHJJJJJIIJJJIJJJHIHIJGIIJHJJIIJJJJJJIJJ
@3450985/1
gtgctgggcctcttgtatgcgaaggtgttgaggcgcttgtggtggtgcac
+3450985/1
?@<DDDBBDD?FFGHCGHIIIG?FFEEHBG?B;D?@GHC8FC@CF5@@@=
@1406037/1
gctgttgtggaactgcttcacctgtggccggcggcacgcagacgccttga
+1406037/1
CC@FFFFFHGHHHJJJJJJJJJIIJJJJIJIJJJJIHGFFDDDDDDDDDC
@5513133/1
gctgaattgcagcatcttgtcgagaacatgaagccgctttggtttacgtt
+5513133/1
CCCFFFFFHHHHHJJJJJJIGGIIEGGIJIJIIJJIJJJJJJJJGGIIFI
@5513239/1
gccagaatctagacatgcacagctcttgcagccatccaacgggattgccc
+5513239/1
CCCFFFFFHHGHHJJGFHGGIJDHJJGGHHIGEHIJIIGGIGGHIGIIIJ
@6194188/1
gtcagaacctgatagaaacggttggcgttaggtatatacaagaacaaacc
+6194188/1
C@@DDFFDHHHDHGGGIHIGJJJIEEFHGGHGFGHGGIGIIGGCFHIIIG
@5513524/1
gtttttaaactattttttcaatgccctaagtgagtatacatctattaaat
+5513524/1
CCCFFFFFHHHHHIJJJJJJJJJJJJJJJJFHGIHIJJJJJJJJJJJJJI
@7546499/1
tccatactttgtttcatttaaatttacgggctatgccatttatcctcgca
+7546499/1
??@DAD?;FFD<DEGFGHECIGIIIEHE@<FGGGEGCEHIIIGEGGIIGH
@7546557/1
gagcgagactcataacgcagccagatgccaaagttcttgatcttcactgg
+7546557/1
@CCFFDDDFHFHHIIGIIJJJJJIJIIIIIGIIGIIHIIDHHJIIIGIIG
@7546977/1
gtacaaagcaaaggtcgggcagttcgtcaacaagacattactagctg
+7546977/1
CBCFFFFFHHHHHJGHIJJJJJIJJJJJJJJJJJJJJJJJJJJJJJJ
@7547023/1
cagcatacataataaaattagaggaagtaggtgctgggcctcttgtatgc
+7547023/1
CCCFFFFFHHHHHJJJJJJJJJJJJJJHIIJIJJJJJJJJJJJJJJJJJJ
@722235/1
cgacgctcggacatttcaattttatttagttggtcttggttgaacggaac
+722235/1
C@CFFFFFHHFHHJJJGJJIIJJIJJJIIJJIIIIJJJIHHIGIJJJHII
@5514508/1
cccctttaaaaaaagctcgatctcaatttaaagataagatctgcgacctc
+5514508/1
CCCFFFFFHHHHHJJJJJJJJJJJJJJJJJJJJJJJJJJJJJJJJJJJJJ
@722552/1
ctcactaaacataaaaataatacattacgttaaatgccacgacgctcgga
+722552/1
CC@FFFFFHHHHHIJJJJIJIIIJJJJJJGIGIIIJJIIIGJJIJJJJII
@7547927/1
atgcaaagtatagcttgtatttgttatgtaaccactccatactttgtttc
+7547927/1
8??1BDBA2CFFFFIIIAIDHFFAFEE?HBFHEBGBFFIIIIIGIIIFIE
@7547981/1
agcatacataataaaattagaggaagtaggtgctgggcctcttgtatgcg
+7547981/1
<@@D;DDDFDFHDD@FGHEGGIIFDABD9?<AC>@FB=F8:0BB9?9DG@
@3452870/1
gtggtgcacgcgcttgggcagagggaatctgattgtgctgttgtggaact
+3452870/1
BC@FDFFFHHHHHJJJJJJJJJJJJIJJJJJJJJJGIJJJJJJHJIJJJJ
@7548011/1
gggcgacagccaatatgtgttaaaataaaaatccatttcattgttctcat
+7548011/1
@<@DDDDDHGHHHIJJJHGHGHHIGIGG?9:::99?FIIJIGIHGHIFII
@3452881/1
gtcggacgagccgtgccttttattgcttggtgagacgcgagataaaagtc
+3452881/1
CCCFFFFFHHHHHJJJJJJJJJJJJJJJJJJJJJJJAHIIHHHHFFFFFF
@5514973/1
ccacaatctggtctggagagaagatcctcatcttgtatagaggaggcttg
+5514973/1
CCCFFFFFHHHHHJJJJJJJJJJJJJJJJJJJJJJIJJJJJJJIJJJJJA
@7548095/1
ctcctttcttttttggtggcttccccattttgacagcgtcttacttcacg
+7548095/1
CC@FFFFFHGHHFIGGGFDHGHGIGEHAGIIIIIGFHEIIIJIJJII<FG
@3453212/1
gctcttcttctttctgtacattctttttttcctcctttctttttttggtg
+3453212/1
B@BDDFFFHHHHHJJJJJJJJJJJJJJJJJIJJJJJJJJJJJJJJJJJHI
@723497/1
gtctgtgatggcagtagacacacgcctgtgtaaatattcagcaaattcgt
+723497/1
@@CFFDFFDHDHHIDGIIJJIJJIJJJJGHFFHIJJJJJIGIJIJJIJJF
@5515597/1
ggcagagggaatctgattgtgctgttgtggaactgcttcacctgtggccg
+5515597/1
CCCFFFFFHHHHHJJJJJJHIIJJJJJIJJJJJJJJJJJJJJJJJJIJJI
@7548713/1
tcttggttgaacggaactccaatcctttactcgaatagtcttttctaact
+7548713/1
CCCFFFEFFHHHHJJJJJGHHJJIJJJJIJJJJJJJJIIJJJIJIJJIIJ
@22308/1
cactgagtgacggcacctccgacactgaggtcacggtactcgcggtacat
+22308/1
CCCFFFFDHHHHHJJJJJJJJJJJJJJJJJJJJJJJHIJJJJJJHHFEFF
@724278/1
gcctcttgtatgcgaaggtgttgaggcgcttgtggtggtgcacgcgcttg
+724278/1
C@CFFFFFHHHHHIEGHBCFFFBHIIIIDHGBD3??FHHBAGG@@GHBDC
@4819761/1
gtttcttggcatctatagatgtcggtggcgcacagggcacgcttgcgcat
+4819761/1
CCCFFFFEHHGGHIJJIJFJJHIJJIGGIJJJJJJJJIIIJIJIIJJIGH
@22422/1
cggcacctccgacactgaggtcacggtactcgcggtacatgttgtgtaca
+22422/1
CCCFFFFFHHHHHJJJJJJJHIJJJJIIJJJJJJJHIJJJJJJJHIHHGC
@724330/1
ctccaatcctttactcgaatagtcttttctaacttgaacagtgcgatgtt
+724330/1
CCCFFFFFHHHHGIJJJJJJIGGIGJJJJJJJIJIJJIJIJHIIJJJJHI
@724374/1
cctggctcccatgtcacggtagcactgagtgacggcacctccgacactga
+724374/1
CCCFFFFFHHHHHGJJJJJFHIJJJJJJJGGIIJJJJJJJJJJJJJJJJG
@22524/1
ccacaatctggtctggagagaagatcctcatcttgtatagaggaggcttg
+22524/1
@B<BDDFFHHHFHJIJIJIIHJJIJJJJJJJJJJJJJJJJJIJJJJJJJD
@6877008/1
atctgattgtgctgttgtggaactgcttcacctgtggccggcggcacgca
+6877008/1
CCCFFFFFHHHGHJJJJIJJIJJJJJJJJJIJJJIJJIJJJJJJHFFDDD
@6877059/1
gatggagtgagcacgggctctgtgcctggctcccatgtcacggtagcact
+6877059/1
?<;D=ADBFFBFFDACGIDFIB9?CG9F;D?B@GD?F9<?B:F7BGDCGG
@724733/1
tggtgcacgcgcttgggcagagggaatctgattgtgctgttgtggaactg
+724733/1
@@@BDDD?FDADAGIB;C?C;CGGHGGHGIDDFB9?BFGFGHFGIEHIGE
@7549783/1
aggctccagtactttagctttgacagtgtaaaacttctccgaaatctcca
+7549783/1
CCCFFFFFHHHHHJJJJJJJJJJJJJJJJJJJJJJJJJJJJJJJJJJJJJ
@724743/1
ctcatcttgtatagaggaggcttgggctcgctctccgaagggagcttgcg
+724743/1
;?@AFFFDDFHFFGBGFHGGHIFHFECGEGGHIEGHID;@FG=BEII>CB
@4819959/1
cacaaattccaacccttgcgtttcaaaacaattcattttaggttcaagtt
+4819959/1
C@CDFFFDFFHHHHIIGGEGIJIIGJEHIIIJGJJIIEHIJJDGHIJJII
@2087423/1
ctcgcggtacatgttgtgtacacctgagcgagactcataacgcagcc
+2087423/1
@?@DBAD<8C<D?<CBAEGFDHEG@GICGBDFDFCD?BBDDFB:;;@
@23397/1
gcggacgtcacggtaagcattcatcagaatgctatgcaacatcttcatct
+23397/1
CCCFFFFFHHGHHHIIJJJJJJJJJJJJJJIJJJJJJJJJJJJJJJJJJJ
@2087836/1
ggtgcacgcgcttgggcagagggaatctgattgtgctgttgtggaactgc
+2087836/1
BB@FFFFFHHHHHJJJJJJJJJJJIJJIJJJJJJJJJJJJJHJJJIJJJJ
@5517605/1
cctaagtgagtatacatctattaaattcaaacgcagagctcattatgttg
+5517605/1
@@@FFFFDFHADFIGIJJJJJJJJIIIGJJGHIIHJGGGIIGIJJJJDHI
@23783/1
cggtagcactgagtgacggcacctccgacactgaggtcacggtact
+23783/1
=?@4ADDDFH?>F?AAG7EAEAHAD3CB::@9B?<F/?CBAF;=;>
@6878364/1
ccaaatagttgaccatcactcttatatgggcagcccgaacacggttaccg
+6878364/1
CCCFFFDFHFFHHDHIGGIIJJJJJJIIGIJIJJJJJIJJBHGIFGGIJI
@2767623/1
tctggagagaagatcctcatcttgtatagaggaggcttgggctcgctctc
+2767623/1
@@CFFAFFGADFFIIGIEGIIIGHHEFAEBFI?GEHFGIGGHGHIDIIGG
@2088333/1
ctcataacgcagccagatgccaaagttcttgatcttcactgggctcttct
+2088333/1
CCCFFFFFHHGHHJJJJJJJJJJJIHJJJJJJJJJJJJJIHHIJJJJJJJ
@2088566/1
ggtgctgggcctcttgtatgcgaagg
+2088566/1
@@@DDDDFGFDHHIIGGGIJIG;FE@
@6878866/1
gggaagtggtgataaagataagtataggctcaaaacctaacgacatcaat
+6878866/1
CCCFFFEFHDFHHIJJJJJJJJHHJJJJJJJJJJJJJJJIIIJJJJJJJJ
@4820886/1
gacttagccacaatctggtctggagagaagatcctcatcttgtatagagg
+4820886/1
@@@DDDDDHHHDD9FHID?<CCE<FFG?GEAGHCGIIIIIIIFEHH<BF@
@2768376/1
cttcagcatagacaggtgtcttccctggcaatacaacaacgacaagctgc
+2768376/1
C@@FFDDDFHDDHGIJ?CCFIEHGHHGGEGGBHIEGDGEDGGHGIIJ<HI
@2089094/1
actcataacgcagccagatgccaaagttcttgatcttcactgggctcttc
+2089094/1
@BCFFFFFHHHHHJJJJJJJJJJIJJIJJJJJJJJJJJJJJJJJJJJJJJ
@2089504/1
gcaggttgaactcacaccattcaatttaaaagaaactgggtgcgtgcagg
+2089504/1
CCCFFBDFHHHHHIJJJJJIIJJJJJJJJJJHJJJJFHIJGHIJGIIJJI
@2089508/1
gccagattgaacctttctccagcatagtaaaggtttctgttactaatcaa
+2089508/1
CCCFFFFFHHHHHJJJJJIJJJJJJIJHJJJJICFGIIIJJJJJJIJJJJ
@2089765/1
cttgaacttcttcaattgacgcaagaagtaccagaaacgggacttagcca
+2089765/1
@@CFFFDFHHHGHJIJJJIGHJIJIJJGHGGEHGEHGBDHBGGEGGGGIG
@2089775/1
gggcacagttcctcgacgagcaagtagttcttgaagcacagacacaggtg
+2089775/1
CCCFFFFFHDHHHGJJJIJJJIJGIEGIJJJJJIJJJJIJIIJJJJJIFH
@2769178/1
cgcaagaagtaccagaaacgggacttagccacaatctggtctggagagaa
+2769178/1
CCCDBDDFHDD?FEGGIIJGGDGEGGIIGGGIIJIIGGCBGHGGEHEGGH
@25452/1
ccttatgatagtcatcgcggcctctagccgacacgattatgaagacgaag
+25452/1
CCCFFFFFHGHHGIJJJJJJJJJJJJJJJJJJJJJIGJJJJIJJJJJGHF
@25484/1
agcatacataataaaattagaggaagtaggtgctgggcctcttgtatgcg
+25484/1
@@CFFFFFHHHHHIIIIIIJJIIHGHGGJJHIIJGGHBGEIJIIHICGIJ
@6879980/1
gttgattttggaatgttttacattggatccgacaaatttttaaattaaag
+6879980/1
CCCFFFFFHHHHHJJIJJJJJJJJJJJJJJJJJJJJJJJJJJJJJJJJJJ
@25951/1
aggtgctgggcctcttgtatgcgaaggtgttgaggcgcttgtggtggtgc
+25951/1
@B@DDFFFFHHGHJIJJAFGIIGIGIJGFHHIEHFEHIJIIFHGGIIHHG
@25988/1
gtacacctgagcgagactcataacgcagccagatgccaaagttcttgatc
+25988/1
???BBDDDBHHHF@F8EGGGH@H@EABGGII?@>FCFFGAHHGIDHIIGB
@1407088/1
cagtggtcttcttgaacttcttcaattgacgcaagaagtaccagaaacgg
+1407088/1
@@@BDDDDBDFFFEGHIEHBBBHBGGGIGIEB@AHGGGBD@DGIGIGGCF
@5518109/1
gtgctgggcctcttgtatgcgaaggtgttgaggcgcttgtggtggtgcac
+5518109/1
CCCFFFFFHHHHHJJIJJJJJIIJJEGHIJJJJJJJJJJIJJIJJGHIJJ
@1407236/1
cctaagtacagtacctacttggcgataaatattgcacatctacctttgga
+1407236/1
CCCFFFDDHHHFDHJJJJJJHGIGIJGGGIJJJGIIIJJJJIJJJIIJII
@5519474/1
gttgaggcgcttgtggtggtgcacgcgcttgggcagagggaatctgattg
+5519474/1
CCCFFFFFHHHHHIJJJJJIIIJJJJJJJJJJJJJJJJJJHHHHFFFFFF
@1408675/1
cgcaagaagtaccagaaacgggacttagccacaatctggtctggagagaa
+1408675/1
CCCFFFFFHHHHHJBHJJJJJJJJJJJJJJJJJJJJJJJJJJJJIJIJIJ
@1408759/1
ggttttttaaactcatattttcatggtaccaagttatgaatttttcaaat
+1408759/1
CCBFFFFFHHHHHJJJJJJJJJJJJJHGJJJIHIHIJJIHIJJJIJIJJJ
@6197016/1
gtggattttaatgttattattacagcatacataataaaattagaggaagt
+6197016/1
@@@FFFFFHHHHHHIIJJIIIJJJJJJJJJJJJJJJJJJJJJJJJJJJJH
@1410048/1
ctcataacgcagccagatgccaaagttcttgatcttcactgggctcttct
+1410048/1
CCCFFFFFHHHFHGIJJIJJJJJJJHIJJJJJJJJJJJJJJIIJJJJJJJ
@1410625/1
gcacgcgcttgggcagagggaatctgattgtgctgttgtggaactgcttc
+1410625/1
@@@FFFFDDHHDBDAH=GGGF;DFEGHCHGDHIGEBDGFHIGCBFGHCHG
@4133028/1
gaaggtgttgaggcgcttgtggtggtgcacgcgcttgggcagagggaatc
+4133028/1
CCCFFDDDHHHHHJJJJJJIJJIIJIIJJJJJJJJJJJJJJHHHHFFFEE
@2770036/1
ccctgatagagacgatttcaccagtggtcttcttgaacttcttcaattga
+2770036/1
@@CFFFDFHHHGHIEIIJJIIJIIGIJJJJGGHHIGIIJJIIIJJJJJJI
@4133421/1
ataaggattaaaaataaacttaaagattattaataagaaaaaaataatgc
+4133421/1
?@@FFF?DHBHF?BDBHEFIIF>EH<?A<A9CHH<EDBFEGA@HGHIE@B
@2770249/1
gtaagaaggtggcggccagaatctagacatgcacagctcttgcagccatc
+2770249/1
CCCFFFFFHFHHHIJJJJJJJJJJJJJJJJJJJJJJIJJJJJJJJJJJJJ
@2770309/1
ccagtggtcttcttgaacttcttcaattgacgcaagaagtaccagaaacg
+2770309/1
CCCFFFFDHHHHHJJIIIIGIIGIJJJJIIJIJJJJJJIIIIJJIGIJJI
@726656/1
agcggaaggtgggttcgtgaatcatgccctcaatctgcaccagttcatat
+726656/1
CCCFFFFFHFHHHHIJJIJJJJJJJIJJIJJJJJJJJJJJJJJHIJJJJJ
@4133764/1
tggtcttcttgaacttcttcaattgacgcaagaagtaccagaaacgggac
+4133764/1
B@CFFFFFHHHHHJJJJJJJJJJJJJJJJJJJJJJGHIJGIJJJJJJJJJ
@726887/1
ccaagactcactaaacataaaaataatacattacgttaaatgccacgacg
+726887/1
@B@FFFFFHHHGHIJHIJJIGJJJJJJJJJJJJJJIIIJJJJEIHIGIIJ
@726914/1
atggagtgagcacgggctctgtgcctggctcccatgtcacggtagcactg
+726914/1
CCCFFFEFFHHHHJJJJJJJJJJJJJJJIJJJJJJJJJJJJJGIJJJJJJ
@7550260/1
gcgagactcataacgcagccagatgccaaagttcttgatcttcactgggc
+7550260/1
CCCFFFFFHHHHHJJJJJJJJJJJJJJJJJJIIJJJJJJJJJJJJJIIIJ
@2771238/1
attcacaattttgtccgctggacaatgtttttttaattagtttttaattt
+2771238/1
CCCFFFFFHHHGHEIJJJJJJJIJJJJIJJJJJJHIJJJIIJJJJIIGJJ
@2771410/1
gtttattttgtttttctctgtgatctgtttcttggcatctatagatgtcg
+2771410/1
@CCFFFFFHHDHHJJJJJJJHHHGIJJIGIJJJHIIGHJJJJJJJFIBGG
@26735/1
gttgtggaactgcttcacctgtggccggcggcacgcagacgccttgatga
+26735/1
BBCFFFFFHHHHHJJJJJJJJJJJJJJJJJJJJJHHFFDEDDDDDDDDDE
@7551314/1
tggtggagcagatatagcggtggaggggaacacagtttgagttgggggtc
+7551314/1
BB@BDDDFHHHHGJIJJIJJFFHHIJJJGGIIIIJFHIJHIIJJJIIH?C
@2771864/1
cgacaccacagttccagtctcaggcacattgccattagtagactgatcag
+2771864/1
CCCFFFFFHHHHHJJJJJJJJJJJJJJJJJJJJJJJJJJIJIIJJIJJJJ
@7551412/1
ggcagagggaatctgattgtgctgttgtggaactgcttcacctgtggccg
+7551412/1
CCCFFFFFHHGHHJJJJJJIIJJJJJIGIJJJJJJJJJJJJJJJJJJJJJ
@2772089/1
ctcccatgtcacggtagcactgagtgacggcacctccgacactgaggtca
+2772089/1
CCCFFFFFHHHHHJGHIJJJJJJIHHJJIIIIJJJJIJHIIIJJIIJHEH
@4135055/1
ctggagagaagatcctcatcttgtatagaggaggcttgggctcgctctcc
+4135055/1
CCCFFFDFHHHHHJJJJJIJJJJHJJIJIJJIIJJJIGEIGHIJIJJIGJ
@2772166/1
gcaagaagtaccagaaacgggacttagccacaatctggtctggagagaag
+2772166/1
CCCFFFFFHHHHHJJJIJJJJJJJJJJJJJJJJJJJJJJJJJJJJJJJJI
@7551823/1
ccctaagtaagtatacatctattaaattcaaacgcagagctcattatgtt
+7551823/1
CCCFFFFAHHGHHHIIIJJJJJJJJJJJJIJIJJJJJGIJJJIJJJIJJJ
@27668/1
gcaagaagtaccagaaacgggacttagccacaatctggtctggagagaag
+27668/1
CCCFFFFFHHHHHJJJJJJJJJJIJJJJJJJJJJJJJJIJJJJJJJJJJJ
@729001/1
ggttttttaaactcatattttcatggtaccaagttatgaatttttcaaat
+729001/1
@<@DDDD>FHHHFIIGIIB@HDHHGG<CFEH>FGC<GC>?F@FDGIIG@@
@7552463/1
gccccctggcgtaaaataacgtcaatacattggatctcctcagtaggatg
+7552463/1
CCCFFFFFHHHHHJJJJJJJJJJJJJJJJJJJJJJJJJJJJJJIJJJJJJ
@7552530/1
ccctggcgtaaaataacgtcaatacactggatctcctcagtaggatggca
+7552530/1
CCCFFFFDFHHHHIJHIJFHIIJJJJIIIDHJJEIJJJGIGGIJJIHGIJ
@4135740/1
gggctctgtgcctggctcccatgtcacggtagcactgagtgacggcacct
+4135740/1
CCCFFFFFHHHHHJJJJJJJIJJJJIJJJHIJJJJJJIJHIJJJJIJJJJ
@28035/1
gcgtcgattgcggtatcggcgtcgcttgcggtaccggcgtcggttgcgga
+28035/1
CCCFFFFFHHHHHHJJJJJJJJJJJJJJJJJJJHHHFFDDDDDDDDDDDD
@28052/1
cttcaattgacgcaagaagtaccagaaacgggacttagccacaatctggt
+28052/1
;@?DDDDBDHHFFIIGAHE?CCCHEGG@C?;DFHFHIIIIGIIIGHGC4=
@729878/1
gctgggcctcttgtatgcgaaggtgttgaggcgcttgtggtggtgcacgc
+729878/1
CCCFFFFFHHHHHHHIJJIEHHG?FFGGGIJDIIGGGJJJHHGHHIGIJF
@28827/1
gtagcactgagtgacggcacctccgacactgaggtcacggtactcgcggt
+28827/1
CCCFFFFFHHHFHHIJJJJJIJJJJJIJJJJJIJFHIJJIHIJIIJJHF?
@3454366/1
cttggttgaacggaactccaatcctttactcgaatagtcttttctaactt
+3454366/1
?@@D;=A?DDHBFCG@GIIGFEHEGGGEHEG=?FDDD:?BGHIGFFEDHG
@4821076/1
attttattggtacacgtttctaatgcactgaatatcataccgctaaggtt
+4821076/1
@CCFFFDFHHHHHJJJJJJJJJJJIJJJIJJJJJJJJJJIJIJJJJJJIJ
@4821166/1
tatagatgtcggtggcgcacagggcacgcttgcgcatgacatctatacat
+4821166/1
@C@DFFDEFHDHCFEHHIGGGIGHHIJHGGFHIGHGHIGGIIGHGHGGHH
@7553878/1
cagcatacataataaaattagaggaagtaggtgctgggcctcttgtatgc
+7553878/1
CCCFFFFFHHHHHJJJJJJJJJJJJIJHIJJIJIJIJJJJJJJJJIJJJJ
@4821357/1
gccaaagttcttgatcttcactggg
+4821357/1
@@@DDDB=ABFHHIIBFHBFBAB?3
@3455055/1
gtgctgggcctcttgtatgcgaaggtgttgaggcgcttgtggtggtgcac
+3455055/1
CCCFFFFFHHHHHJJJJJJJJIHIIFGHIJJJJJJJJJJIIJIIIIJIJJ
@3455204/1
acataataaaattagaggaagtaggtgctgggcctgttgtatgcgaaggt
+3455204/1
<@<DDFFDAHFHFIGGIIGGGFFFGADHGHG=FEHHDEH?FHGHGGFGG0
@29995/1
ggagtgagcacgggctctgtgcctggctcccatgtcacggtagcactgag
+29995/1
@CCFFFFFHHHHHJIJJJJJIJJJJJJJJJJJJJJJJJJJFHIJJJJJIJ
@6880612/1
cgcaagaagtaccagaaacgggacttagccacaatctggtctggagagaa
+6880612/1
CCCFFFFFGBFHFGJJJJJJIGHHIIEHIJIJJJJJJJJHHIIJHJGIJI
@30317/1
gtggaactgcttcacctgtggccggcggcacgcagacgccttgatgacct
+30317/1
CCCFFFFFDHHHFGGIJIHGGIJJIIJIGHGIIGHFFFDDDDDDCDEDDD
@4822148/1
gtttgtgaaactgcgacaccttgtggctgtgacttgtagtcaaagtggag
+4822148/1
CCCFFDDDFFGFFHJGHJJJIIIIJIJJIIJGHGJGEHIIGIHIIFFGD?
@6882151/1
gtgtgttcaaggggatctgagaatggtttagattcacaattttgtccgct
+6882151/1
BBCFFFFFHHHHHJIJJJJJJJJJJJFHIJJJJJJJJJJJJJJJJJJJJJ
@4823305/1
aacttttttatttatgaaccgattgacatgaaacaaacactaaatgtaaa
+4823305/1
@@CFFFFFHHHHHJJJJJJJJJJJJJJJJJJJJJJJJJJIJJJJJJIHII
@2092996/1
gctcgctctccgaagggagcttgcggccgatgacctcatactccttcaac
+2092996/1
CCCFFFFFHHHHHJJJJIJJJJJJJJJJJJJJJJJJJJJJJJHHHHHHFF
@32005/1
gtagcactgagtgacggcacctccgacactgaggtcacgg
+32005/1
@=:BDDDDFDFAA9EEF:FEEHIIGGI@FGI@AF?DDBFH
@4824400/1
gtggtcttcttgaacttcttcaattgacgcaagaagtaccagaaacggga
+4824400/1
@CCFDDDFGHFHHJIJJJJJJIIIJJJJJJJGIIJJJJJJIJJJJFHHII
@4824527/1
gggggaggggggagggtcattcaatgtctccttccgtcttgggtgaggca
+4824527/1
CCCFFDDDDHHB37BB88ACAACCDCC>@>@CC@?<8AA?CCBB8AB@BB
@1411641/1
gacgatttcaccagtggtcttcttgaacttcttcaattgacgcaagaagt
+1411641/1
=;?DD;DAF>FACFGHDACHEDFFDG3F?@HHAGAGII3C<@DGDGGG89
@1411704/1
cggcacctccgacactgaggtcacggtactcgcggtacatgttgtgtaca
+1411704/1
@@@DAD?DHDFHFIIIIGDC:CGIDI68?BGIIIG7;FDHIHHE@GEH=C
@2094446/1
gtttattttgtttttctctgtgatctgtttcttggcatctatagatgtcg
+2094446/1
CCCFFFFFHHHHHJJJJJJJJJJJJJJJJJJJJGIJIJIIJJJJJJJIIJ
@1412107/1
ctgagcgagactcataacgcagccagatgccaaagttcttgatcttcact
+1412107/1
CCCFFFFFHHFHHIIJJIJJJJIJJJJIJJJJGIJHIIJJJJJJJJJJJI
@5522404/1
tcataacgcagccagatgccaaagttcttgatcttcactgggctcttctc
+5522404/1
CCCFFFFFHHHHHJJIIJJJJJJJIJJJJJJJJJJJJJJIJJJIJIJJJJ
@1413000/1
gtcttcttgaacttcttcaattgacgcaagaagtaccagaaacgggactt
+1413000/1
CCCFFFFFHHHHHJJJJJJJJJIJJJJJJJJJJGHJJJIJJIJIIJJJIJ
@1413236/1
gtgctgggcctcttgtatgcgaaggtgttgaggcgcttgtggtggtgcac
+1413236/1
CCCFFFFFGHHHHJJHIJJJJJJJJCGHIJJJJJJJJJJJJIJJJGIIJJ
@6199966/1
ctctcaggcaggcaagatgggcgtagtaggtaggcgtagggtaagacacg
+6199966/1
;??A:DD:DB=F<3AEE?EADBG:8D:CDDBFEEFI?0@DF8BF;@A8=@
@5523038/1
gcgggagattttaaaaactgcttaagacctttagcgccattttggccgca
+5523038/1
CCCFFFFAHHHHHJIJJJJJJJJIJJJJJJJJJJJJJJJJJJJJIJJJJI
@6200442/1
cgggacttagccacaatctggtctggagagaagatcctcatcttgtatag
+6200442/1
CCCFFFFFHHHHHJJJJJJJJIJJJJJJJJJJJJJJJJJJJJJJJJJJJJ
@1413919/1
cccatgtcacggtagcactgagtgacggcacctccgacactgaggtcacg
+1413919/1
CCCFFFFFHHHHFHIJJJJJJJHIJJJJIIJJJJJJIIJJJJJJJGHHJI
@5523307/1
gtcacggtagcactgagtgacggcacctccgacactgaggtcacggtact
+5523307/1
CCCFFFFDHHGGHJJJJGIJJJIJJIJIJJIGIIJJJJJJGIJJJJHGHH
@5524344/1
gtcttcttgaacttcttcaattgacgcaagaagtaccagaaacgggactt
+5524344/1
CCCFFFFFHHHHHJJJJJJIJJJJJJJJJJJJJGHIJJJJJJJJJJJJJJ
@3456360/1
aataaaattagaggaagtaggtgctgggcctcttgtatgcgaaggtgttg
+3456360/1
=;?B=BDDFFFBHICF@EBHHE@FH><?ED=>BEA??CGEH?0?@BCBFF
@3456948/1
acgtagttctcagcttccctgcaaagttaaccatcttgtattcaaaagaa
+3456948/1
@@@DFFFFHHHHGJIIJIIIJJIJGIHHGGHIIJJJJJIIJJJIFIJGGH
@6202960/1
acaatatattcgtgaaaaccgcatccaactcggatcagccgtttctg
+6202960/1
81?D:AD;CA?DDE3C<C;:CAEFDDCDDDB@DD6D;DEDDIDDAB;
@732144/1
gctgtctgtacattgaaaataaaaataaaaaaaatagcaggggttattgt
+732144/1
C@@DFDF?DFHAHIG><EEIGGHEEGHECHG<F:DBFGHHIGIIHEHI;F
@3457801/1
gccagatgccaaagttcttgatcttcactgggctcttctctgggatttcc
+3457801/1
CCCFFFFFFHHHHJIJIIJJJJJJJJJJJJEIJIFIJIJJJIJJJJIJJJ
@733061/1
gacgatttcaccagtggtcttcttgaacttcttcaattgacgcaagaagt
+733061/1
@<?DDDDDFF>FDDAC3CCEC:<ABH@A@HC?E?EFGIF>@G>@::@BDF
@733208/1
gcacgtgcttgggcagagggaatctgattgtgctgttgtggaactgcttc
+733208/1
CCCFFFFFGHHHHJIJIJJJJJIJJJIJJJJIIJJJIJJIJJJJJIGGII
@733628/1
cttcatccagaggcaagcgctccaagttgcttggaggcttgggcctgttt
+733628/1
@@@DB>DDH<AAC<CBE;F6F@6F9<GEHGGGAAHGD<FFH;?2?B;=CE
@733727/1
gattttaatgttattattacagcatacataataaaattagaggaagtagg
+733727/1
@@@FFFFFH?HHHJJJJIJHIIJIJJIGHGJJJIIGIIIJJJGIJJGHHI
@733999/1
gtgctgttgtggaactgcttcacctgtggccggcggcacgcagacgcctt
+733999/1
C@CFFFFFHHHHHJJJJJIJJJJJJJIIIJJJJJJJIHHFFDDDDDDDDD
@734508/1
ctgtgatctgtttcttggcatctatagatgtcggtggcgcacagggcacg
+734508/1
@@@??;BDCCFHFIIIB@FEGGI@H@FCHEHGH@EE@30??DHFGHGHGE
@2096668/1
acgcaagaagtaccagaaacgggacttagccacaatctggtctggag
+2096668/1
@@@FFFFAHGDB?GGHIIIIICG@DCHIDHIGHIIIIIGGIIIIIII
@4137758/1
ggcgcttgtggtggtgcacgcgcttgggcagagggaatctgattgtgctg
+4137758/1
CCCFFFFFHHHHHIIIJJJJJJJJJJJJJJJIJJJJJJJJJJJJJJJJJF
@4137815/1
gtgatagtgaatacaagatcgtggggtgggcccaccaggccgttac
+4137815/1
BBCFFFFFHHHHHJJJJJJJJHIJJJHHEIIJJJJJJJJIJJJJJH
@734882/1
gagggagtaggtgctgggcctcttgtatgcgaaggtgttgaggcgcttgt
+734882/1
CCCFFFFFHHHHHJJJJJJJJJJJJIIJJJJIIIJFHHHJJJJJJJJJJH
@734904/1
agcgagactcataacgcagccagatgccaaagttcttgatcttcactggg
+734904/1
CCCFFFFFHHGHHIJIJJJJJJJJJJJJIJJJGIIJJJJJJJIJJJJJJI
@735012/1
gttgaggcgcttgtggtggtgcacgcgcttgggcagagggaatctgattg
+735012/1
@?@D?BD1D8FAF2A?AF;FGCFD;FFEEEBE=A@F?;EF/?=A.;?@D>
@4138204/1
gcgcttgtggtggtgcacgcgcttgggcagagggaatctgattgtgctgt
+4138204/1
CCCFFFFDHHHHHJ242>ACGIJJJJJJJJIJJJIJIJJJIJIJHIJJJI
@2775118/1
gtcttcttgaacttcttcaattgacgcaagaagtaccagaaacgggactt
+2775118/1
CCCFFFFFHHHHHJJJJJJJJJJJJJJJJJJJJIIJJIJJJJJJJJJJJJ
@2775214/1
cctctatactttgcattaaaataatgcccattttcacaggcaagggatcc
+2775214/1
CCCFFFFFHHHHHJJJJJIJJJJJJJJJJJJIJJIJJJJJIIJJIIJJJJ
@4138535/1
gtcgaatattccctgacacctcacccagggcgggatatggaattttaatt
+4138535/1
@@@DFFFFHHFFHGGGJJIGGGHIIDDEEGGIJJGGFFFFFFDEEEEDEE
@2775507/1
cctcaatctgcaccagttcatatttgggcacagttcctcgacgagcaagt
+2775507/1
@@@FFFFFHHGHFJIJGHIIIIIIIIHJIIJJJFHIJJJFIJJJJJJGIH
@2097960/1
cagcatacataataaaattagaggaagtaggtgctgggcctcttgtatgc
+2097960/1
@CCDFFDFDHHFH?FEHIJGIIIJH>EEAHH?FGHIIIDHIIIIGIICGI
@4138921/1
ctgggcctcttgtatgcgaaggtgttgaggcgcttg
+4138921/1
@@@DD?DDDDHGFGIGIIGHGHAFEGE@?CFGHFHB
@2775853/1
ccattcccaactgtcctccggtactaacgatcaaatcgatcatgggtcca
+2775853/1
??@?DDDDFDDBC2AEDFIIB<CDHFIIIEGCCFD?B?DFFFFFB9FFFB
@4139341/1
gtacacctgagcgagactcataacgcagccagatgccaaagttcttgatc
+4139341/1
CCCFFFFFHHHHHIJHIJJJJJJJJJJJJJJJIJJJJJJJJIIJJJJJJJ
@4139530/1
gcgaaggtgttgaggcgcttgtggtgg
+4139530/1
@@@DDDD<D<CF?EHEHIAHI?CC:B=
@736537/1
gtgctgggcctcttgtatgcgaaggtgttgaggcgcttgtggtggtgcac
+736537/1
CCCFFFFFHHHHHJJIJJJJJIHIJHHHIJJJJJJJJJJJJJIJJJJJJJ
@736552/1
gttgggtatcggccgagcgcttcggtactgttgtggaaatagtgtactat
+736552/1
@CCFFDDDHFFHHIEAD@DAHAFFH?B@=C=BFHAG>FEHIG==E@CEHE
@2098769/1
cagagggaatctgattgtgctgttgtggaactgcttcacctgtggccggc
+2098769/1
CCCFFFFFHHHHHJJJJJJJJJJJJIJJJJJJJJJJJJJJJJJJJJJJJI
@2098833/1
tgggcatagtaggtaggcgtagggtaagacacggatcgcatacaccgtga
+2098833/1
?@@FFBDDFDHFFHEGIGHFHGIJCFHHIGIIJIJIGGICHGGIIIIHJI
@6883213/1
cgcaagaagtaccagaaacgggacttagccacaatctggtctggagag
+6883213/1
@@?AD@?A<2<<AC<3<A33CC?C8?F?4???C:??9?9F??FB8D?6
@6883394/1
agagccttagctgcggaatgcttagcttccttcttagagcgtcccgtacc
+6883394/1
CBCFFFFFHHHHHJJJJJJJJJJJJJJJJJJJJJJJJJJJJJJJJJGIIJ
@6883438/1
tggaactgcttcacctgtggccggcggcacgcagacgccttgatgacctc
+6883438/1
CCCFFFFFGDFHHGGIHFBFGHIEIIIIIIJIHFFFBCDEBDDDDECDDD
@737467/1
gctgttgtggaactgcttcacctgtggccggcggcacgcagacgccttga
+737467/1
@@<DDDDDA7:A?FHEGCHEEFHE??ABCD0DAH>BBHBD?CCB@?<655
@7554227/1
ctcataacgcagccagatgccaaagttcttgatcttcactgggctcttct
+7554227/1
CCCFFFFFHHHHHJJJJJJJJJJJJHIJJJJJJJJJJJJJIGIJJJJJJJ
@6883754/1
ggcgcttgtggtggtgcacgcgcttgggcagagggaatctgattgtgctg
+6883754/1
CCCFFFFFHHHHHJFHIJJJJJJJJJJJIIJJJJJJJJJJJIJIIHIJJG
@7554969/1
ctgatagagacgatttcaccagtggtcttcttgaacttcttcaattgacg
+7554969/1
@@@DDFFAHHHGDIIEGIIIIIIIIGE@FHGHIIJGEGHGHDBDGIIJGG
@738266/1
cctctatactttgcattaaaataatgcccattttcacaggcaagggatcc
+738266/1
CCCFFFFFHHHHHJJJJJJJJJJJJJJJJJJJJJJJJJIJJJJJJJJJJJ
@1414633/1
acgggctctgtgcctggctcccatgtcacggta
+1414633/1
:?1B108AC?:C4C@C3;CFEDCCEEEADD>13
@4827137/1
agcgagactcataacgcagccagatgccaaagttcttgatcttcactggg
+4827137/1
@@@FDDDFHHFFHEBGIGEFDHHGIHHIJGGIICGHIGGIJEIGGIGGAD
@7556055/1
tcccacttcacgacgcttcagcagagtgcacacaatggtgaactggcgtt
+7556055/1
@@;BDDDDFH?FHGDHBHIG?@EHDDD?94B9DH?9??G@83???BFH@@
@1415541/1
ctgagtgacggcacctccgacactgaggtcacggtactcgcggtacatgt
+1415541/1
@@@F?BBDFBHFFIIEIIIGDGGHID>1B@<BDGIGIGECH8<4=B@C@@
@7556470/1
gtggcgttgatgtcgcaagatagtgagacattcactttttagtcataatc
+7556470/1
@?@DBDFFDHFDBGGGGA@GGIGEEHIG<9CFFGGGEGGHDHBDGGBHIB
@33513/1
ctgggcctcttgtatgcgaaggtgttgaggcgcttgtggtggtgcacgcg
+33513/1
C@CFFDDFFHHHHIJJFHHHIFFGGHG>GGGIIJJIIEGIGHHEGIGIHE
@7556882/1
caccagtggtcttcttgaacttcttcaattgacacaagaagtaccagaaa
+7556882/1
C@CFFFFFGHHHHIJJJJJJJJGJJJIJJJJHJJJJJJJJJHIJIJJJJJ
@33904/1
cacaaattccaacccttgcgtttcaaaacaattcattttaggttcaagtt
+33904/1
@@@FFFFFDFHHDIGIJJJJIIJIIIJJJJJJJCDGIJJJJJDGIEIHIG
@6885360/1
ggatggagtgagcacgggctctgtgcctggctcccatgtcacggtagcac
+6885360/1
CCCFFFFFHHHHGJJJJJJJJJJIJJJJJJJJJJJJJJJJJJJJHIJJJJ
@34110/1
gagagaagatcctcatcttgtatagaggaggcttgggctcgctctccgaa
+34110/1
@?@DDD;?DBBAFFEEF:CDBFFHFFHCF;FCCGFADBBDDEF?DFI@FE
@6885918/1
gttaaatgccacgacgctcggacatttcaattttatttagttggtcttgg
+6885918/1
C@CFFFFFHFHHHGEHIIIIIJJJJJJJJJJJJJIJJJIIFGHJEGHIJJ
@3459170/1
ggtttacgttccagttctcgattatcgaacttttcgccatgagtaagcga
+3459170/1
@B@FFFFFHHHHHJIIJJJJIJJJJJJIJJJJJJJJJJJJJJJHHJJIJJ
@7557801/1
ggtctttgtataccttcaggtgatcgaacatcatgtcttcaaactccact
+7557801/1
@C@BDFEDHHHHD?FGHJJFIHIGIIEHIDHFGEFGEIIJIJJGGEBGDH
@7557828/1
taattccagtgataaattcactctagcacgtagttctcagcttccctgca
+7557828/1
@@@DFEDFHDHHDHGGGIHIFGGGIJI<CDEHB?E<EFHIE<DCH;GHIJ
@35052/1
ctgggtgtagctttaaggggatctgctgtctgtggagctgatgcttgctg
+35052/1
CCCFFDFFHHHHHJJIJJJJJJJJJJJJJJJJIJJHIJJJJJJJJJJJJJ
@35077/1
gcggccagaatctagacatgcacagctcttgcagccatccaacgggattg
+35077/1
@@@DFFFFHHHFHIIIGIJJJJJGGIJIJIJJIJIJJJJJJJJIJIFHII
@7558338/1
tcttggttgaacggaactccaatcctttactcgaatagtcttttctaact
+7558338/1
@@@FFFDDFHFDDGEGBEHGGCHGCEHIGI@GHCFHGIIIGHIGGEECCG
@7558365/1
cctgtggccggcggcacgcagacgccttgatgacctccactttgatgatc
+7558365/1
B@CFFEFFHHHGHJJIJJJGIJJJJHHHFFFFFFEEEDCDDDDCDDDDEC
@6886648/1
gagagaagatcctcatcttgtatagaggaggcttgg
+6886648/1
CCCFFFFFHHHHHJJJJJJJJJJJJJJJJJJJJJJJ
@7558504/1
ctccaaagcattctgggctgcagatgactgtgcatccttgctagtaagtc
+7558504/1
@@CFDFDDDBFHFIIGEHHGJCFBGF@EHG@FCFHADFCDBFHGFEGGII
@35386/1
ataaaattagaggaagtaggtgctgggcctcttgtatgcgaaggtgttga
+35386/1
BB@FFFFFHHGHGIIIFHJJHHJJJJJJJJJJJJIJJJJIHJJJFGHHJI
@6886923/1
gggcttcaacagcttgttagcttgccattgtcctttcctaggagtgactt
+6886923/1
CCCFFFFFHHHHHJJJJJJJJJJJJJJJJJJJJJJJJJJJJJJJDGIJJJ
@35528/1
cagtggtcttcttgaacttcttcaattgacgcaagaagtaccagaaacgg
+35528/1
BCCDFFFDHHHHHIGHJIIJJIIJJJIJJJJJJIJJIJGHIGIJJJJJJI
@35532/1
caccagtggtcttcttgaacttcttcaattgacgcaagaagtaccagaaa
+35532/1
@@@FDFF<DHFHAGEHHIGIIIIIIDIIIIIEHFHIIIICGHDHIIIIGI
@3460109/1
ctgagcgagactcataacgcagccagatgccaaagttcttgatcttcact
+3460109/1
;??>BBD6?11<<2<C4A3@E::?CCDDBDCD>@D?DDDDEDEEDDDDI<
@3460219/1
gtgctgggcctcttgtatgcgaaggtgttgagg
+3460219/1
??<BD?DDDD?CD<C<?:?F?3<@@1@::8D??
@4828667/1
gcaagaagtaccagaaacgggacttagccacaatctggtctggagagaag
+4828667/1
CCCFFFFFFHHHHJJIJJJJJIJJJJJJJJJJJJJJJJJJJJJIJIJIJJ
@3460311/1
gtagcactgagtgacggcacctccgacactgaggtcacggtactcgcggt
+3460311/1
CCCFFFFFHHHHHIJJJJJJJJJJJJJJJJJIJJIJJJJJHIJIJIJHFB
@35923/1
accagtggtcttcttgaacttcttcaattgacgcaagaagtaccagaaac
+35923/1
@@@FDFFFHFFHGIIJJJJJJIJJGIIJGGIJIJIIJIIG?FHBFGIIJG
@6204690/1
atagagacgatttcaccagtggtcttcttgaacttcttcaattgacgcaa
+6204690/1
@CCFFFFFHHHHHJJJJJJHJJIJJJJJJJJJJJJJJJJIJJJJJJJJJJ
@36088/1
gttgtggaactgcttcacctgtggccggcggcacgcagacgccttgatga
+36088/1
CCCFFFFFHHHHHJJJJJJJJIIJIJJJJJJJJJHHFFDEDDDDDDDDDE
@36171/1
ggtgttgaggcgcttgtggtggtgcacgcgcttgggcagagggaatctga
+36171/1
=?:?A:B:=CFDAFHE;A;?;DCFGEHEH<@AFA;;CEG7?CE<>@C3;3
@4829358/1
agacgatttcaccagtggtcttcttgaacttcttcaattgacgcaagaag
+4829358/1
@@@FFFFDDDHFHHIICBCAHIEBHHCGEHB?<BFDDDD>FG@FGHIIID
@6205440/1
ctcctgtggctttcagtgaaacatcaaaatttatcgatctttgattctga
+6205440/1
<@@DDDDDHFBFBH@HEHHHH<:E>H?EDGGGHDHI?HBCD<<FBB@GGH
@36766/1
ctcataacgcagccagatgccaaagttcttgatcttcactgggctcttct
+36766/1
CCCFFFFFHHHHHJJJJJIGGIJJJGHIJJJGJJJJJJJJJJJIJJJJJJ
@36820/1
gtggtcttcttgaacttcttcaattgacgcaagaagtaccagaaacggga
+36820/1
?;?DFFFFHHGDHIIICGICHGFEGIIHHGGHIIIIGCEHHIIGE>BDHG
@3461279/1
ctgcttcacctgtggccggcggcacgcagacgccttgatgacctccactt
+3461279/1
C@@DDFFFHHGHHIJIGIGIJIGGHGIJJGHFFFEDEDDEDDDDDDDCDD
@37734/1
aacgcgagtggggccgtcagaacctgatagaaacggttggcgtt
+37734/1
@@?DBD:?0A1<@:??00?D9DGCEC8?BCFBBF=;5;E@E45=
@6207053/1
tggtggtgcacgcgcttgggcagagggaatctgattgtgctgttgtggaa
+6207053/1
@@@DFFFFHHHHHJJJJJJIJJJIIIJGHIJJJGJJJGGHIIGHIEHIJJ
@1417699/1
gtgctgggcctcttgtatgcgaaggtgttgaggcgcttgtggtggtgcac
+1417699/1
CCCFFFFFHHHHHJJJJJJJJJJIJCGGHIIJJJJJJJJIJJJJJIIJJI
@4141134/1
tcactttataaagaagttcctcttccttagtcacagcttttctttttaag
+4141134/1
CCCFFFFFHGHHHJIHIIIIJJJJJJJJIJHHIHJ?CGHIJI9?B?DHDG
@1418763/1
cacaaattccaacccttgcgtttcaaaacaattcattttaggttcaagtt
+1418763/1
CCCFFFFFHHHHHJJJJJJJIJJJJJJJJJJJJJJJJIJJJJGHJJJJHI
@2100241/1
gcctggctcccatgtcacggtagcactgagtgacggcacctccgacactg
+2100241/1
<@@DD@DBDHHB:E?GFHFB;CGFGIIIII?BAEGEHHIIIIH>@AHIGG
@1419507/1
cccgtttagcagcttcatccagaggcaagcgctccaagttgc
+1419507/1
?=@A==DDHHBHFIIB>F>HHC>@BB?FHEHGEAHHGGDG49
@741031/1
gttagaaatgttacaacctctatactttgcattaaaataatgcccatttt
+741031/1
BBBFFFFFHHHHHJJJJJJJJJJJJJJJJJIJJJJJJJJJJJJJJJJJJJ
@1419846/1
aggtgctgggcctcttgtatgcgaaggtgttgaggcgcttgtggtggtgc
+1419846/1
CCCFFFFFHHHHHJJJJIJJIJJGIIIEGGHIHIIIIIJJJIIJJJJEHH
@2100856/1
gccagatgccaaagttcttgatcttcactgggctcttctctgggatttcc
+2100856/1
CCCFFFFFHHGHHJIJJJJJJJJJJJJJJJJJJJJJJJJJJJJJIJJJJJ
@741589/1
gttagaaatgttacaacctctatactttgcattaaaataatgcccatttt
+741589/1
@C@FDFFDHHHGHIEGBFHGIIJEIJGIIGHHIJIGIJJGGHGIGDAGIJ
@741816/1
ctctgaagtaaacgcctacggtgtaaacgcgagtattggttggacccagg
+741816/1
CCCFFFFFHHHHHJJJJJJJJHIIJJJJJJJIIDHIJJJIIJIJIJJIJG
@742034/1
gtcggcataacgggccgcgactccgccctcttcctcgggttggaatgatt
+742034/1
CCCFFFFFHHHHHJJJJJJJJJJJJJJJJHHHHHHFFFDADDDDDDDDDE
@2776807/1
cagtggtcttcttgaacttcttcaattgacgcaagaagtaccagaaacgg
+2776807/1
CCCFFFEFHHHHHJJJJJJIJJJJJJJJJJJJIJJJJJGIJJJJJJJJIJ
@4143724/1
agcgagactcataacgcagccagatgccaaagttcttgatcttcactggg
+4143724/1
@@@FFFFFHHHGGJGIGHIIJIJIIEGIIIJGEHCHGHIIJJJIJGJFII
@2777284/1
ggagagaagatcctcatcttgtatagaggaggctt
+2777284/1
@@@FFFBDHFFFDIIIIIGCEFEFHGIEIEHGIGH
@2102311/1
ggacaatgtttttttaattaatttttaatttattagtagttgttgatttt
+2102311/1
@@@FFFFFHHHHFIJGEHIIJJJJJJJJIJJJJIJJGGIGIJIIIDHHJJ
@743490/1
cactgagtgacggcacctccgacactgaggtcacggtactcgcggtacat
+743490/1
CCCFFFFDHFHHHGGGIJJIIHIGJIJEHIDHIHJIDGHIIJJJHEDDDC
@2103087/1
tgcctcacatgattcatccacaaattccaacccttgcgtttcaaaacaat
+2103087/1
CCCFFFFFHHHGHJJJJJJJJJJJJJJJJJJIJJJJJJIJJJJJIJJJJI
@2103193/1
agcactgagtgacggcacctccgacactgaggtcacggtactcgcggtac
+2103193/1
@@@?DDEDH=CBAEEGBIGC?CEFGHHGG<BFFFGGIG;=FHEHABHBD>
@4829658/1
cactgagtgacggcacctccgacactgaggtcacggtactcgcggtacat
+4829658/1
CCCFFFFEHHHHHJIJJJJJJIJJJJJJJJGIIJJJHIIJJIJJHEDFFF
@2778840/1
cagagggaatctgattgtgctgttgtggaactgcttcacctgtggccggc
+2778840/1
@@@DD=:<;DDF>DFG@:?CHIIIFH?CFGCEEHIIIBIGBD?FHGGEBG
@5527469/1
catacataataaaattagaggaagtaggtgctgggcctcttgtatgcgaa
+5527469/1
@<?DDDDBFHDDFHIIIGEIGHIAGDHEH@3FAE?@??BBHHGHGHEH;D
@2103797/1
cggctgaattgcagcatcttgtcgagaacatgaagccgctttggtttacg
+2103797/1
BCCFFFFFHHHHHJJJJJJJJHIJJJJJJJJJJJJIJJJJJJJJHGIJJJ
@5527627/1
cgcaagaagtaccagaaacgggacttagccacaatctggtctggagagaa
+5527627/1
CCCFFFFFHFHHHIJJJJJJJJJJJJJJJJJJJJJJJJJHIJJJJJIJJJ
@4829948/1
cttagccacaatctggtctggagagaagatcctcatcttgtatagaggag
+4829948/1
@@CFDFFFDFHHHG<GGHIIGEHDDGHIGGGGIGGHEDGE??FHCGIIEC
@744642/1
ctccaaagcattctgggctgcagatgactgtgcatccttgctagtaagtc
+744642/1
CCCFFFFDHHFDFEEHGGGIAHGCEHBFHIIHGHIEIIIEGGEHHIEHI@
@5527646/1
gtcgagtagagccttagctgcggaatgcttagcttccttcttagagcgtc
+5527646/1
CCCFFFFFHHHHHJJJJJJJIJJJJJJJJJJJJJJJJJJJIJJJJJJJJJ
@2779304/1
tctgtctctaaagcattgctaaacaagcaatgtaagaacaaaccacaaat
+2779304/1
CCCFFFFFHHHHHJJJJJJJJJJJJJJJJJJJJJJJJJJJJJJJJJJJJJ
@744925/1
gtgcacgcgcttgggcagagggaatctgattgtgctgttgtggaactgct
+744925/1
CCCFFFFFHHHHHJJJJJIJJJJJJIIJIJJJGIJJJHIJHIJIJJJJJJ
@5527894/1
ctgtaatttttgtctttcgcgaaatattccgcgacagatgtctttctagt
+5527894/1
@CCDFFDFHGHHFGGHIJIJJJJHHGIGGIGIGIIJJJGIGGIJJGIHE?
@6888618/1
gtgctgggcctcttgtatgcgaaggtgttgaggcgcttgtggtggtgcac
+6888618/1
CCCFFFFFHHGHHJJJJJJJJJJJJHGHIIJJJJIJJJJIJJHIJEHIIG
@7559224/1
taaaattagaggaagtaggtgctgggcctcttgtatgcgaaggtgttgag
+7559224/1
C@@FFFFFHHHHHJJIGIGIIJJIJGGIJJJJJIIJJJIGEGHGHHHGGH
@1420924/1
gcctcttgtatgcgaaggtgttgaggcgcttgtggtggtgcacgcgcttg
+1420924/1
CCCFFFFFHHHHHJJJJJHHHHIJJJJJJJJJIJJJJJJIJJJJJJHFFD
@6209187/1
gtggtcttcttgaacttcttcaattgacgcaagaagtaccagaaacggga
+6209187/1
CCCFFFFFHHHHHJJJJJJJJJIJJJIJIJIJJJJJGHJJIJJJJJJJJI
@39759/1
gcacgcgcttgggcagagggaatctg
+39759/1
;?<DB<8?:DD=D8CEE=A80CB<D?
@6209528/1
atagagacgatttcaccagtggtcttcttgaacttcttcaattgacgcaa
+6209528/1
@@@FFEFDHFDDFIIIJIIHEHGHGIGIIJIJBHHGIIJFIFIJGJJDIE
@4831754/1
gcctcttgtatgcgaaggtgttgaggcgcttgtggtggtgcacgcgcttg
+4831754/1
@@@DDD>AFFBBBDEFFI<<F1A?E3EGEEFBBB6B@F6<FF9@@AEDD@
@4831807/1
ttttgtttttctctgtgatctgtttcttggcatctatagatgtcggtggc
+4831807/1
CCCFFFFFHHHHHJJGIIJJJJJJJJJJJIJJJJJJJJJJJJIJJJGHIJ
@40388/1
ttcttcggcaatctgccttggttgcggtctttgtataccttcaggtgatc
+40388/1
CCCFFFFFFHHHHJJJJIJJIEHIIIIFHIJJJCGHIJJJJJIJJCHGHG
@1422091/1
cctcttgtatgcgaaggtgttgaggcgcttgtggtggtgcacgcgcttgg
+1422091/1
CCCFFFFFHHHHHIIIJCGHHIJIJJJJJJJHGIHJJIJJIJJJJHFFFD
@5529570/1
gcactctagcacgtagttctcagcttccctgcaaagttaaccatcttgta
+5529570/1
B@@FFFFFHHGHHHIJIIHJJGJIIJJJIJIJGHIJJJIJJJIIIIJJHI
@4832024/1
cgccaattcactgttcattacctgtgaaaactgtccttcagatacaccgt
+4832024/1
@@@DFFFFHHHHHHGGIGGIIIJFHHGCFGHIJHDBHEECGCEHIJEFGI
@40719/1
gcctcttgtatgcgaaggtgttgaggcgcttgtggtggtgcacgcgcttg
+40719/1
CCCFFFFFHHHHHJJJJJAEHHIJJJGIJJJIIJJGIIBHIJJJJJHFFC
@5529884/1
gcacgtagttctcagcttccctgcaaagttaaccatcttgtattcaaaag
+5529884/1
CCCFFFFDHBDFFHGIGIHGHHIJGGEGHGIJJIIGEIIEHGHIIIIJIE
@40849/1
cgatttcaccagtggtcttcttgaacttcttcaattgacgcaagaagtac
+40849/1
CC@FFFFFHHHHHIJJJIIIJJJJJJJIIIJJJJJJJJJIJJJJIJJDGF
@6210569/1
gttcaaattcaaataaaatcactctgcaatcctgcctcacatgattcatc
+6210569/1
BBCFFFFFHHHADFHGIIJGHGIHIIIIIJIIIJJJJJGIIJIFIJCIII
@1422704/1
ggtgttgaggcgcttgtggtggtgcacgcgcttgggcagagggaatctga
+1422704/1
@@=DDDFFHFGHHGIGAFGHGGHJJGGCHJJJJJJJI>EAHEE?BFFEEE
@1422793/1
cttcacctgtggccggcggcacgcagacgccttgatgacctccactttga
+1422793/1
CCCFFFFFFDHHHJIJJJJIIIJJHIGGGFFFFEDDEDEEDDDDDDDDDC
@4832638/1
gaggaagtaggtgctgggcctcttgtatgcgaaggtgttgaggcgcttgt
+4832638/1
@@@DFBDDHHHHHJJIJJFIGGIJIHHIIIIHIGG?FDFB@GIGJJJIIG
@6211140/1
ctcagcatggtaagaaggtggcggccagaatctagacatgcacagctctt
+6211140/1
@CCDFFDDFFDFHIJIIIFGGFIHGGHIJJIIJJJIJIIIGIIIGGHGGG
@41529/1
ccgacgacgacactgtacagttagaaatgttacaacctctatactttgca
+41529/1
@;=DDD?@FFDAF?F?D??<:CFBGB<FF?D999DGGHIIECGCH@7@@=
@1423217/1
gtggattttaatgttattattacagcatacataataaaattagaggaagt
+1423217/1
B@BFFFFFHHHHHIIIIIJIJIJIJIGIIJJJIGGJIGIIIGIGIJIGJF
@41648/1
cgttcacattgacaaacttaggtttgcttacagccattcccaactgtcct
+41648/1
@@CFFFFFHHHHHJJJJIJJJJJJJJJJJJJJJJJJJJJJJJJJJIIJJJ
@5530811/1
gtttattttgtttttctctgtgatctgtttcttggcatctatagatgtcg
+5530811/1
@@CFFFFFHHFHHJJJJJJJHGJJJJJJIJJJJJJIJJJJJJJJJJJHIJ
@3462679/1
agcgagactcataacgcagccagatgccaaagttcttgatcttcactggg
+3462679/1
?BBFFFFFHHHHHJHJJJJJJJJJJJJJJJIJHIJJJJJJJJJJJJJJJJ
@4833624/1
gacgatttcaccagtggtcttcttg
+4833624/1
@@@DDDBAFDHBF=CEFCHHEEHIF
@7559494/1
ggtgggtagtaagcgcacgaccattttttttctacatttcattatttttg
+7559494/1
CCBFFFDFHHHHHJJJIJJIJJJIJJJJJJJIJJJIIJJJJHHHHHHHFF
@1424178/1
ataaaattagaggaagtaggtgctgggcctcttgtatgcgaaggtgttga
+1424178/1
CCCFFFFFHHHHHJJJHIJJIIJJJJJJJJJJJJJIJJJJFHIJFFGHJG
@7559644/1
gttttttcattccctgcagagcttgcaaagcttgcaaagatctttccttc
+7559644/1
BBBFFFFFHHHHHJJJJJJJJJJJJJJJJJJJJJJIHHIBBBFGHDHHGG
@3463120/1
gccacaatctggtctggagagaagatcctcatcttgtatagaggaggctt
+3463120/1
@CCFFFFFHHHHFFGIIJJIJJJJIJJJJJJJJIIJFHIJIIJIJJJJIJ
@7559938/1
ggaggcttgggctcgctctccgaagggagcttgcggccgatgacctcata
+7559938/1
CCCFFFFFABFDFGBGIIGIIGAGGHIFGIAGEGGGEGEEFBCECCCCC@
@43085/1
gttttttaaactcatattttcatggtaccaagttatgaatttttcaaatc
+43085/1
CBCFFFFFHFHHHJJJJJJJJJJJJHGJJJJJIIJJJIJJJJJJJJJIJJ
@3463640/1
gtcttcttgaacttcttcaattgacgcaagaagtaccagaaacgggactt
+3463640/1
CCCFFFFFHHHHHJJJJJJJJJJJJJJJJJIJJIGIJIIJJJIJJIJJJJ
@2780254/1
ggtggtgcacgcgcttgggcagagggaatctgattgtgctgttgtggaac
+2780254/1
B@?DFDFFHHHHHJIJIJIJJJJJJJJFIJJJJJJJGIIIJIJJEGHJIJ
@43741/1
gcctgacgcttagcaagtttcttagacttgccagttcccacttcacgacg
+43741/1
C@CFFFFFHHHHHJJJJJJJJJJJJJJJJJJJJJJJJJJJJJJJJJJJJJ
@3464539/1
tgttcttaagtgcattcaacgaataacagttcttcatctgatcaaacgct
+3464539/1
CCBFFFFFHHHHHJJJJJJJJJJJJJJJJIIJJJJJJJJJJJJJJJJIJJ
@7561302/1
gcagatgactgtgcatccttgctagtaagtcctgagccatagcaaacagc
+7561302/1
CCCFFFFFHHFHHJJJJJJJJJJJJJJJJIJJJJJJJJJIJIJJJJJJIJ
@3464642/1
gcactgagtgacggcacctccgacactgaggtcacggtactcgcggtaca
+3464642/1
CCCFFFFFFHHHHJJJJJJJJJJJJJJJHJJIJJJJJIJJJJIJJHHFFF
@4835499/1
gcctcttgtatgcgaaggtgttgaggcgcttgtggtggtgcacgcgcttg
+4835499/1
CC@FDDDFDHDHGJDGHIAGFHIFIGEHIIIIHEIHEHAF@FHGHGHFDC
@44369/1
gtgctgggcctcttgtatgcgaaggtgttgaggcgcttgtggtggtgcac
+44369/1
@@@DD;AD8CFHFFHIIGEGIIIIGHEH@F<>?BG<?FH8.B=;55;7.7
@2781560/1
tcggaaatctccaatccaaaccgtttgaaatctcggttttgcgagtactt
+2781560/1
CCCFFFFFHHHHHJJJIIJJJJJIIJJIJJJJJJJJHIJJJJJJJFHIJJ
@3465025/1
gtggcgttgatgtcgcaagatagtgagacattcactttttagtcataatc
+3465025/1
?==DD:DD<:CFCBGHBD?9ECCFEG??FFCF??9BFEAHEGGIBF>9B8
@3465040/1
aacgcagccagatgccaaagttcttgatcttcactgggctcttctctggg
+3465040/1
CCCFFFFFHHHHHJJJJJJJHHIJJJJJJJJJIJJJIIIIJJJJJJJJGJ
@3465110/1
catcaatgttgataaaggctttattggtaaatatagcggattggaacaat
+3465110/1
CCCFFFFFHHHHHJIJIJJJJJJJJJJHIIJIJJJJJJJJJJIJJJJJJJ
@2782043/1
cgcttgtggtggtgcacgcgcttgggcagagggaatctgattgtgctgtt
+2782043/1
CCCFFFEFHHHHFHJJJJJJJJJJJJJJJJJJJJJJJJJJJJJIIIJJIJ
@2782238/1
gtcaccgaaggcggcggccgcattcggtttcacagaaaccgaattaatac
+2782238/1
@@@DDDFFHHDHFA1DEGGEDCCACEB5>?@>CCCCCCCCBBBCCCC@CC
@2782337/1
cttggttgaacggaactccaatcctttactcgaatagtcttttctaactt
+2782337/1
CCCFFFFFHHHHHIIIGIJIIJIJJJJIIJJJJJJJJGIJIJJIJJJIJH
@4145194/1
agcttgagaatgcacgtacagttgcatagcgttctgaa
+4145194/1
C@CFFFADDAFHHEFIIGIGGDDHIGIHIIGIIGIF1:
@7563133/1
atacataataaaattagaggaagtaggtgctgggcctcttgtatgcgaag
+7563133/1
@@CFFFFFHDF<FFHIBGCHGIAFHCHCFFEHHIIGGIIEHEGGII:B@E
@6889386/1
cactgagtgacggcacctccgacactgaggtcacggtactcgcggtacat
+6889386/1
@;;DD>DB?<CCAFA@FEE@FHHGIGDA>D?;DD?F7B;<F;AGEH?B@D
@2104502/1
catctgtgaggggcgtcgggtcacattacatactctgtatttcctcttca
+2104502/1
CCCFFFDEHHHHGJJIJJJJFHHJJJJJJJJJIJJJJHIGJJHHHHHHFF
@6890320/1
ggacttttcttcaatatccacataagtaacttcaaatgattgctcagatg
+6890320/1
??<1;;DDHHA:?E<CFGA<>@GGCHAAA@FCDHCECE>?4??FHG@HFG
@6890769/1
ggctcgctctccgaagggagcttgcggccgat
+6890769/1
;;@DBDDBFFHHD>GAGEEEGFEHI<<0@F<F
@4147608/1
ctccaatcctttactcgaatagtcttttctaacttgaacagtgcgatgtt
+4147608/1
CCCFFFFFHHHHHJJJJJJJJJJJJJIJHIIJJJJJJIJJJHIJIIJJGI
@6891321/1
agcatacataataaaattagaggaagtaggtgctgggcctcttgtatgcg
+6891321/1
CCCFFFFFGHHHHJIGIJIHIIJFJIGHJEHGHIIIJJJJJJIJHIJJGJ
@4147623/1
atgcaatttcttgcaagaattgcacaaagttgaagtccttgttgtta
+4147623/1
CCCFFFFFHHHHHJJJJJJJJJJJJJJJJJIIJJJHJJJJJJJJJJJ
@6891466/1
gcctcttgtatgcgaaggtgttgaggcgcttgtggtggtgcacgcgcttg
+6891466/1
CCCFFFFFHHHHHJJJJJCHHIJJJJIJIJJIJJIIIJFHGIJJJJHFFD
@2106086/1
ttttaatgttattattacagcatacataataaaattagaggaagtaggtg
+2106086/1
CCCFFFFFHHHHHJJJJJJJJJJJJJJJJJJJIJJJJJJJJIJJHIJJGI
@6892730/1
gtgagcacgggctctgtgcctggctcccatgtcacggtagcactgagtga
+6892730/1
CCCDFDBEHAHHDIIIHIGIIGIBGIIIGGIHIIIIFFHIIGIIGIHGIG
@2107207/1
ctccaaagcattctgggctgcagatgactgtgcatccttgctagtaagtc
+2107207/1
CCCFFFFFHHGHHJJJGJHJIIIJIJIJIJJJJIJGIJJJJIJJGHIJIG
@6893120/1
ggcgcttgtggtggtgcacgcgcttgggcagagggaatctgattgtgctg
+6893120/1
@@@DFFFFHD?BFF<CEHDHIIIJJIIGJJIEHIDGGGEGG>CEHDGGGF
@2783301/1
acgcgcttgggcagagggaatctgattgtgctgttgtggaactgcttcac
+2783301/1
@@@DDDDDD=FAHGFG@A8ECGBBBCF@B@G>?BFE?DFD?B?988BGEG
@5532756/1
cgaaggtgttgaggcgcttgtggtggtgcacgcgcttgggcagagggaat
+5532756/1
CC@FFFEFHHHHHIFJJGIJHJJ@BG?DHIIJJJIHIIIJJGHFFFFAAB
@2783857/1
gatggagtgagcacgggctctgtgcctggctcccatgtcacggtagcact
+2783857/1
C@CFFFFDHHHHHJJJJJJJJJIJJJIJJJJJJJJJJGJIJJJDGIIJJJ
@2108576/1
cagtggtcttcttgaacttcttcaattgacgcaagaagtaccagaaacgg
+2108576/1
@@@DB?ABFDH?CBGBCGHFEII@CBHHDBFEHAFIBG:DFFG@BBB0?B
@2108704/1
atacataataaaattagaggaagtaggtgctgggcctcttgtatgcgaag
+2108704/1
CCCFFFFFHHHHHJJJJJJJJJJGHJJHIJJJJJJJJJJJJJJJJJJIII
@2784133/1
tgttaagaggtgttacctgcaacttggccaggttagggccaacagattgt
+2784133/1
CCCFFFFFHGFHHJJJJJJJIJJJJJJJJJJJHIIIJIIJIJJJJHIJJG
@2108787/1
cgagtgctgatcttaagtctgtcatctcaccaggcttcaattcccggcag
+2108787/1
CCCFFFFFHHHHHJJJJHIJJJJJJJJJJJJJIIJJJJGIJJHIJJJJII
@2108998/1
tttttttgttcccacatcaggatgtggattttaatgttattattacagca
+2108998/1
CCCFDFFDHFDHHJJGHE>GIHIGHIJIHIJJIGGGGICFIGIIGHGH98
@2109277/1
gtggctttcagtgaaacatcaaaatttatcgatctttgattctgatctag
+2109277/1
CCCFFFFFHHHHHJJJJJJJJJJJJJJJJJJIJJJJJJJJJJJJJJJJJJ
@6212145/1
gtccaggataataagttaattataccaagtttcatcgaaatcaaaccgtt
+6212145/1
CC@FFFFDFDACDFA2AEDBEFIBHDBFHIGHGCBF?9?EBFAGIGF?FD
@2785153/1
gtgcctggctcccatgtcacggtagcactgagtgacggcacctccgacac
+2785153/1
C@BFFFFFHHHHHIJJJJJJJJDHIIJJJJJJJJJJIJIIJJJJJJIJJJ
@45383/1
agggaatctgattgtgctgttgtggaac
+45383/1
8=?=?DDDBD4D?F:C@CIAAA3ABFHF
@4836538/1
cgcaagaagtaccagaaacgggacttagccacaatctggtctggagagaa
+4836538/1
CCCFDDBEHFBHDIIGBDHFGADHIGHHIIGHHDHGGGIHIEHIFGHGFG
@45567/1
ggaaagattataatatttctttagtttaagtccgtttttaatctattttt
+45567/1
CCCFFFEFHHHHHJJJJJJJJJJJJJJJJJJIJJIJJJJJJIJJIJJJJJ
@4836671/1
gccctgtgcgccaccgacatctatagatgccaagaaacagatcacag
+4836671/1
@??ABDBBCCFDF?C@GGGEBDB?G@>DD>?B?B???BFEBDHDH@B
@6212861/1
cttcgtttactaatataacgaagcttgactcgctacttctcgcacggcct
+6212861/1
CCCDFDFFHHDAFIIJGGHIIIJEGHDC@GGIGGIJIIEAHGIGIIIGHI
@6212969/1
ggcctcttgtatgcgaaggtgttgaggcgcttgtggtggtgcacgcgctt
+6212969/1
CCCFFFFFHHHHHJJGHHJCGHIJJIIIJIIJJFHIIGIAFHIJJJHHFD
@3465792/1
tgctgggcctcttgtatgcgaaggtgttgaggcgcttgtggtggtgcacg
+3465792/1
CCCFFEDDDHHHHGIIIGIIIIIB?ECEHCHGBFHGHAHGHIIIIIIIIH
@6213145/1
gcacgcgcttgggcagagggaatctgattgtgctgttgtggaactgcttc
+6213145/1
CCCFFFFFHHHHHJJJJJJJHIJJJJJJJIGHIIJJJJHGIJJJIJIJII
@46216/1
cgcaagaagtaccagaaacgggacttagccacaatctggtctggagagaa
+46216/1
@@@DFFDFHHFHHGGHIIEEH@EECHIGEHGGEGIIGFEIGEHJIIIEAG
@4837272/1
ccctgatagagacgatttcaccagtggtcttcttgaacttcttcaattga
+4837272/1
C@@FFFFFHHGHDIIIJIJGIGIJCHIHIIIIGIIJIGJJJIGIGHGIIH
@1424376/1
ctgcaatcctgcctcacatgattcatccacaaattccaacccttgcgttt
+1424376/1
BBCFDEEFHHHHHJJJJJJJJJJJJJJJJJJJJJJJIIJJJJJJJJJIJJ
@6894831/1
cccatgtcacggtagcactgagtgacggcacctccgacactgaggtcacg
+6894831/1
CCCFFFFFHHHHFHJJJJJJJJHIJJJJJJJJJJJJJJJJJJJJJHJJJJ
@3466538/1
ctggagagaagatcctcatcttgtatagaggaggcttgggctcgctctcc
+3466538/1
@@@DDDAADDBHDHH<FH@FAFHHFHHGGGEHGGGCHCGFADF@@@FHHI
@1424555/1
gcgtgatgaggttcaccaagctagtggcgttgatgtcgcaagatagtgag
+1424555/1
??@DDDDDDHHFHGGIGGBGIIJGFHDEFGIIGHIIHGIDHGGHIJHICH
@6214057/1
gcataacgggccgcgactccgccctcttcctcgggttggaatgattctgg
+6214057/1
CCCFFFFFGGFHFIJFIIIIJJJJJIGIIIIIIHHHFDCEDEDDDFCACD
@46988/1
cgcaagaagtaccagaaacgggacttagccacaatctggtctggagagaa
+46988/1
CCCFFFFFHDHHHIJJJJJIIJJJJJJJIGJJJJJJJJJIIJJJIJIJJG
@4837777/1
gtgcctggctcccatgtcacggtagcactgagtgacggcacctccgacac
+4837777/1
CCCFFFEFGHHFHJIGIIIIHJEHHHJJJJJJGDHIGFGIJIJJJFHJGH
@4837920/1
gcaagaagtaccagaaacgggacttagccacaatctggtctggagagaag
+4837920/1
@C@FFFFFDDHDHGDGGGIGHAEHGIEGGIGIBHIGIFGHHEIEGGIEDG
@1424965/1
gtttgagatgtttgtgaaactgcgacaccttgtggctgtgacttgtagtc
+1424965/1
CCCFFFFFHHHHHJJJJJJJJJJJJJJJJJJJJJJJJJJJGJIJJJJJJJ
@6895334/1
gccctgtccaacggtagatggaactctgtcgccgataccagatttaaaaa
+6895334/1
@C@FFFFFHFHHGGCEHIIHEEGIJJJEDEBGGGGII@DFHGHIJIIEGG
@6214467/1
gccagatgccaaagttcttgatcttcactgggctcttctctgggatttcc
+6214467/1
CCCFFFFFHHHHHJIJIJJIJJIJJJIIJJJJJIJJJIJJJJIJHJIIJJ
@1425383/1
acgcatcgtgaggtctttggagccctgtccaacggtagatggaactctgt
+1425383/1
CCCFFFFFHHHHHIJJJJJJJJJJJJJJJJIJJJJHHJJJJJJJJJJJJH
@6215260/1
gtcacggtagcactgagtgacggcacctccgacactgaggtcacggtact
+6215260/1
@?@DFFDDDDDHHIIGIHIEEDEBHEIIIIIGGGEHIGGIEGGGIIIFHH
@6215360/1
cgaaggtgttgaggcgcttgtggtggtgcacg
+6215360/1
@@@BDD=:D?FBFF1?18CCB<F???:BF???
@6215444/1
ggtctggagagaagatcctcatcttgtatagaggaggcttgggctcgctc
+6215444/1
@CBFFFFFHHHHHJJJJJJJJJJJJJJJJJJJJJJJJJJJEDGIJJGHGH
@745827/1
aggcgcttgtggtggtgcacgcgcttgggcagagggaatctgattgtgct
+745827/1
CCCFFFFFHHHHHJJGHJJIJJJJJJIJJIJJJIJJHJJJJJJJIJIHHH
@1426227/1
tagcggaaggtgggttcgtgaatcatgccctcaatctgcaccagttcata
+1426227/1
CCCFFFFFHHDHHIFHIJJJIJJIJJJJJJGJJIHJIJIIIIIIFEHGHG
@7564876/1
gtcacggtagcactgagtgacggcacctccgacactgaggtcacggtact
+7564876/1
CBCFFFFFGHHHHJJIJGIJJJJJJJJJIJGJIIJIJJJJFHIJIIAGHH
@4838986/1
acggtagcactgagtgacggcacctccgacactgaggtcacggtactcgc
+4838986/1
@@CFFFFFHHFHHICGIJIIGHIJJIIIJJJIJJJIIDGHIJIFHHIJIH
@7565002/1
gtgaatttgtggcctggcgttgagggcaagttcatgcgtttttgctctgg
+7565002/1
CBCFFFFFHHGHHJJJJJJIIIJJJJJJIJHIJGJJJJJJJJJJJJJJJJ
@1426411/1
gccagatgccaaagttcttgatcttcactgggctcttctctgggatttcc
+1426411/1
CCCFFFFFHHHHHJIJJJJJJJJJJJJJJJHJJJJJJJJJJJJJIJJJJJ
@6897080/1
gtgcattattacattttttataaacggtacatctagagtataaaaaactg
+6897080/1
CCCFFFFFHHHHHJJJJJJJJJJJJJJGIJJJJJJJJJGHIJJJJJJJJI
@746403/1
gacgatttcaccagtggtcttcttgaacttcttcaattgacgcaagaagt
+746403/1
@C@DDFFFHGHHGJJJJGIIIEHIFJIGHIGGIJGHJJIIJJIIIJJII4
@2109897/1
catcaatttatcttcaaatgacgacaccacagttccagtctcaggcacat
+2109897/1
@C@FFBDDHHDHFBHIGGCCHIIIIIICHDAFDF>HHGDHGDFHG;FGIG
@1427295/1
gtatgcgaaggtgttgaggcgcttgtggtggtgcacgcgcttgggcagag
+1427295/1
@@@FFFDFHFFADAEBDFGCEGHABH<B?BF@@<DBFHHG<=??BDFBBA
@1427741/1
cttgcagccatccaacgggattgcccatcaatttatcttcaaatgacgac
+1427741/1
@CCFFFFFHHHHHJJJJJJJJJJJJJJJJJIJJJJJJIJJJJJJJHJJJJ
@747533/1
gtggtcttcttgaacttcttcaattgacgcaagaagtaccagaaacggga
+747533/1
@@CFFFFFHHHHHJJJJJJJJJJJJIJJJJJJJJJJHJJJJJJJJJJJJI
@1428065/1
catagatagaaatcgaactcggtcggatgcgtgatgccgaggtcgacagt
+1428065/1
CCCFFFFFHHHHHJJJJJJJJIGIJJIJJJJIJIJJJIIIJJBHIHHFF@
@1428066/1
gaaggtgttgaggcgcttgtggtggtgcacgcgcttgggcagagggaatc
+1428066/1
@@CFFDEFHHHHHHIJJJJJJIFHIDHHIJIJJIJJJJJIJHGHGF>DED
@747859/1
atacataataaaattagaggaagtaggtgctgggcctcttgtatgcgaag
+747859/1
CCCFFFFFHHHGHJJJJIIJIJJFJJJHGIJJJJJJJJJJJJJJJJJJJJ
@7567132/1
ggcgaattttgcgatctgcgtggtagcgtactaccagcgttgatagattc
+7567132/1
@@@DBDDDDH?DDA;CGGGECCA:?CFGDGGGEDHIGAGFEGHII97@DG
@2787271/1
ggtgctgggcctcttgtatgcgaaggtgttgaggcgcttgtggtggtgca
+2787271/1
@@?DDFFFHHHHHJGIFGHIJIGIJJHHCFHIJIIGIDFGBFGFHGACGH
@7567495/1
gcctcttgtatgcgaaggtgttgaggcgcttgtggtggtgcacgcgcttg
+7567495/1
CCCFFFFFHFHHHJIIIJAGHGIIIIEIIIAGDFHJIIJHIJJJJJHFDD
@2787762/1
cttagctgcggaatgcttagcttccttcttagagcgtcccgtacccatag
+2787762/1
CCCFFFFFHHGHHIJJIIJJJGGIJIIIIJIDGHGIHIIJJIJIGIIHGE
@7568277/1
ctcgtactaaggcctaagaacagtacctacttggcgataaatattgcaca
+7568277/1
CCCFFFFFHHGHHJJJJJJJJJJIJJJJJJJJJJJJIJJJJJJJJJJJJJ
@4149362/1
gtctggagagaagatcctcatcttgtatagaggaggcttgggctcgctct
+4149362/1
@@CFFFFFDFBFFGGGIIJJGGHIGHIIJJEIGGGIIJGIJDBEHGHIG@
@4149377/1
agctcattatgttgatttttgaggagttccctagaatatcttccacatct
+4149377/1
@@@DDDDD<BDHAEADGG?C:F=B9FHACF<EBFIGH<?DGAC0::?B3B
@7568582/1
gctgggcctcttgtatgcgaaggtgttgaggcgcttgtggtggtgcacgc
+7568582/1
@@CFFFFFHGHHHFHGGIGEIII?EFFHGIEIBHGGIJGGHCEHIIJJJG
@7569187/1
gtttattttgtttttctctgtgatctgtttcttggcatctatagatgtcg
+7569187/1
@?@DDFFFHHAFDGEIIHIIDHEEHIIFEHH@FBDFHCEH>C9CGGGGBC
@7569196/1
gttgaggcgcttgtggtggtgcacgcgcttgggcagagggaatctgattg
+7569196/1
B@@FFFFFHHHHHHIJGIIHIJJJJJIJIJJJJJJJHJJJEAEHFFFFFF
@7569338/1
cggtcaccgaaggcggcggccgcattcggtttcacagaaaccgaattaat
+7569338/1
@CCDFFFFHHHHHJJJJJJJHFDDDDDED?@DDDCDDDDDDDDDDDDDDD
@4150770/1
ctgtacattgaaaataaaaataaaaaaaatagcaggggttattgttatgt
+4150770/1
@C@FFFFFGGHHHJGIJGGIJJIGGIIGHGHGGIGIIJ@FHIJIHHJJIG
@4150988/1
taggtgctgggcctcttgtatgcgaaggtgttgaggcgcttgtggtggtg
+4150988/1
BBBFFFFFHHHHHJJJJJJJJJJJJJJJEHHIJJJJIJJIJJIJJIJJII
@2114389/1
aacttcttcaattgacgcaagaagtaccagaaacgggacttagccacaat
+2114389/1
@@@FD?DFBBFHFGIIBHIFGBGGEBCGGHIIIHCEIGIIEGGBGIII@B
@1429028/1
agcatacataataaaattagaggaagtaggtgctgggcctcttgtatgcg
+1429028/1
CCCFFFFFHHHHHIJJJJJJJJJJJJGHJJHIIJJJJJJIJJJJJJJIJJ
@2114802/1
gttgaacggaactccaatcctttactcgaatagtcttttctaacttgaac
+2114802/1
@@@FFFDDFHHHHJJIGIIJJJJJJJJIGEHIJIJGJDGHIIIIJJBFHJ
@3468475/1
tcgggctctcaggcaggcaagatgggcatagtaggtaggcgtagggtaag
+3468475/1
C@CFFFFFHHHHGIJJIJJJJIIJJJJJJJJIIJJFHHJJJHJJJI=FHG
@2115166/1
ataaaattagaggaagtaggtgctgggcctcttgtatgcgaaggtgttga
+2115166/1
CCCFFFFFHGHHHIJJEHJIIHHJJJJJJJJJJJIJJJDIGIIJFHGGIG
@2115186/1
gatagagttaatgccgccaagtttgacgtttatcttcaagcacaaattgc
+2115186/1
C@CFFFFDFHGHHJJJJJIGIIJJJJJIGIJJJJJJJJJJJJJJJJJJJJ
@3468789/1
gcgagactcataacgcagccagatgccaaagttcttgatcttcactgggc
+3468789/1
CCCFFFFFHHHGHJJIJJJJJJJJJJJJJJJGIJJJJJJJJJJJJJJFHI
@4152027/1
gacgcaagaagtaccagaaacgggacttagccacaatctggtctggagag
+4152027/1
CCCFFFFFHHHCFFHIJIJIIIJJGIJIIJFHJGGGHIIJJ@GHIIGHHI
@4152044/1
cgccacatcaatgttgataaaggctttattggtaaat
+4152044/1
CCCFFFFFHHHHGHIJJJJJJJJJJJIJJJJJJJJJA
@1430781/1
gccagatgccaaagttcttgatcttcactgggctcttctctgggatttcc
+1430781/1
;@@DBBDDBF>FBAAFFEEHFHHGIDDHFH3FFEGEDGGGEHG;8BFFFH
@6897437/1
gcactgagtgacggcacctccgacactgaggtcacggtactcgcggtaca
+6897437/1
CCCFFFFD=CHFFEHGIJJIHGGIGGGGIGH?FHIIGFEGDFFHIF:?BD
@4153235/1
gcctcttgtatgcgaaggtgttgaggcgcttgtggtggtgcacgcgcttg
+4153235/1
CCCFFFFFHHHHHJJJJJGHHHIIJJIJIIJJIIJJJIIIJJJJJJHFFC
@6897609/1
gtgactattaaattctgtctctaaagcattgctaaacaagcaatgta
+6897609/1
@@@FFFFFHHFFHIIIJFHHIJGGHJIIIJJGJJIHIJJJJJIGFFI
@4839184/1
gccagatgccaaagttcttgatcttc
+4839184/1
C@CFFFDFHGHFHHACGHGIEIHGDH
@6897985/1
cgcaagaagtaccagaaacgggacttagccacaatctggtctggagagaa
+6897985/1
CCCFFFFFHFHHHJJJJJJJJJJJJJJJIJJJJJJJIJJIIJJJIJIJIJ
@5534327/1
gtgctgttgtggaactgcttcacctgtggccggcggcacgcagacgcctt
+5534327/1
CCCFFFFFHHHHHJJJJJJJJJJJJJJJJJJJJJJJJHHFFDDDDDDDDD
@5534393/1
gtgctgttgtggaactgcttcacctgtggccggcggcacgcagacgcctt
+5534393/1
CCCFFFFFGHGHGIJJJJJIJJJJJJJJJJJJIJJJIHHFFDDCBDDDDD
@49405/1
ctgttgtggaactgcttcacctgtggccggcggcacgcagacgccttgat
+49405/1
@@@DFFDDAHHHFIIIIIIIIICAGGGIGIFIIGGFBDFFDEDD@BBAC@
@49540/1
gccttgtaccacagtactcctggatattcgtatttgacacagaattcagc
+49540/1
CCCDFFFFHGHHHJGHJIJJJJIJJIJGHIJJJIJJIHIJHHIIJJIJJJ
@4839648/1
ggttattgttatgtcgatgtcgaacccaaaaatgtaattaactttttttt
+4839648/1
@@@DFFFFFHFDHFHGIIIFHIIIJJIJIIIGHGGGHIIIGGHIJIJJJI
@49555/1
cagcatacataataaaattagaggaagtaggtgctgggcctcttgtatgc
+49555/1
CC@FFFDFHHHDHIHG@DGIIGE>;FFACHHHCGBB9?3??BDBDDGHE@
@49719/1
tgatagagacgatttcaccagtggtcttcttgaacttcttcaattgacgc
+49719/1
CCCFFFFFHHHHHJJJJJJJJJJJJJJJJJJJJIJIJIJJJJJJJJJJJJ
@3470740/1
gcgagactcataacgcagccagatgccaaagttcttgatcttcactgggc
+3470740/1
CCCFFFFFHHHHHJJJJJJJJJJJJJJJJJJHJJJJJJJJJJJJJJJJJJ
@1432344/1
gtttagcagcttcatccagaggcaagcgctccaagttgcttggaggcttg
+1432344/1
CCCFFFFFHHHHHJJJJJJJJJJJJJJJJJJJJJJIJJJJJIJJJJJJJI
@6899236/1
ttaggttcaagttaaccgcaatgttggagcttggtacaaagcaaaggtcg
+6899236/1
@C@FFBDDHGHHHHIJIIGJJJIHIFGIIJJJJIDGCHGGIGGGIJGDFH
@6218416/1
ctgttttcacgttgtcaataaactattggcgattcatacagtcgaattac
+6218416/1
@@@ADDDDFHBCFEFEHEHHCFHHHFHIGDFAGEBFHEIDG?GBBDDHEE
@5535215/1
atacataataaaattagaggaagtaggtgctgggcctcttgta
+5535215/1
???DDD?AD4AD<AE<?ED;BE:333<FEF<@988?1?B??:?
@6218522/1
cctgagcgagactcataacgcagccagatgccaaagttcttgatcttcac
+6218522/1
CCCFFFFFHHHHHJIJJIHIJJJJJJJJJJJJJJJJHIJJJJGIJJIIJI
@7570129/1
aagtgagtatacatctattaaattcaaacgcagagctcattatgttgatt
+7570129/1
@@@D=AB2=ACFDHIIIIIGHEGCEHGHHEHIIGEFHHCBB@DD?FGFHG
@50719/1
agaggaagtaggtgctgggcctcttgtatgcgaaggtgttgaggcgcttg
+50719/1
@CCFFFFFDHHHHJJJJJJIJJJJJJJJJJJJIIIJFGGHIJJJJIJJJI
@6218856/1
acgcgcttgggcagagggaatctgattgtgctgttgtggaactgcttcac
+6218856/1
CCCFFFFFGHHHHIFHGGEGFHGGEIIJDGIGGHGIFGHGHIGHJIIIIJ
@2789938/1
gtcacggtagcactgagtgacggcacctccgacactgaggtcacggtact
+2789938/1
@@@DDAAD?FFF?FGHI<?HEAADE?8CFGI>GEDGIIGIBF@FHE;CAC
@2790044/1
tgctgttgtggaactgcttcacctgtggccggcggcacgcagacgccttg
+2790044/1
CCCFFFFFHHHHHIJJJJJJJJJJJJJJJJIIJIJIHHHFFDDEDDDBDC
@7570745/1
agcatacataataaaattagaggaagtaggtgctgggcctcttgtatgcg
+7570745/1
@@@DDEFFGFFFBHHGIIGGHJJIIIHHDGHIIIBECHGGGIIGIGIGHH
@2790086/1
agcatacataataaaattagaggaagtaggtgctgggcctcttgtatgcg
+2790086/1
CCCFFFFFHHHHHJJJIJJJJJJJIIFFHGHGIJJIJJIJJIJJJIJIJI
@6900285/1
atctggtctggagagaagatcctcatcttgtatagaggaggcttgggctc
+6900285/1
@@@FFFDFHHHDD@@DGHGIIIICAHDHIHGGGIIEHIIIIIIIGIIIIF
@2116121/1
gtcatctggttcatacggcgcgcggtcgcctccttgatgcattgcgtcag
+2116121/1
CCCFFFFFHDHHGJJJJJJJJJJJJIJJJJJJJHHHHHHHFFFFFDDDDD
@2116295/1
ggctcccatgtcacggtagcactgagtgacggcacctccgacactgaggt
+2116295/1
CCCFFFFFH3DFHJJJIIJJJJJJJJHHIJJJIJJJJJJJJJJJJJJJID
@748083/1
ggcagagggaatctgattgtgctgttgtggaactgcttcacctgtggccg
+748083/1
CCCFFFFFHHHHHJJJJJIIIJJJJIJIJJHIJJJJJJJJJJJJJJJJJJ
@748313/1
cgcagccagatgccaaagttcttgatcttcactgggctcttctctgggat
+748313/1
@@@FDFBDFBFFDGFHGIEFHHIDGHIIIIGIII@BGGGGIGIGHGEB@?
@2116807/1
agtttgtcgagtagagccttagctgcggaatgcttagcttccttctt
+2116807/1
CC@FFFDDFFHHHIGIIIIIGJJJI>FHIJGHIGIF@CGGIGEHGHH
@2116867/1
ccactccatactttgtttcatttaaatttacgggctatgccatttatcct
+2116867/1
@CCFFFFFHHHHHJJJJJJJJJJJJJJJJJJJJJJJJJJJJJJJJJJJJJ
@748452/1
gagactcataacgcagccagatgccaaagttcttgatcttcactgggctc
+748452/1
B@BFFFFFHHHHHIJJIJJJJJJIIIJJJGHJJJJGIIIIJIJJIIJIIH
@2791025/1
tctgtttgtctgtttgtctgtttgtctgtttgtctgtttgtctgttcgtc
+2791025/1
@@@FDEFFBFDFFHIIIIJJIGIIIIIHHHJJGHGIHGIJHIGGFHIC?G
@7571894/1
gcttgggcagagggaatctgattgtgctgttgtggaactgcttcacctgt
+7571894/1
@@@DDDDDBDCFDG:FGHGGGHIG<A?FH@FHC@AHGHHHFFEGEGHIII
@2791265/1
gtgctgttgtggaactgcttcacctgtggccggcggcacgcagacgcctt
+2791265/1
@BCFFFFFHHHHHJJJJJJJJJJJJJHIJJJJJJJJJHHFFDDDDDDDDD
@7572009/1
gtgctgttgtggaactgcttcacctgtggccggcggcacgcagacgcctt
+7572009/1
CCCFFFFFHHHHHJJJIIJJJJJJJJIJIJJJJJJJJHHFFDDDDDDDDD
@2117727/1
caattaatcagcgaacgcttattgtttcgatcttgttatacgtaaaacaa
+2117727/1
B<BFFFFFHHHHHJJJJJJJJJJICGIJJJIIHIGIHJJJJ@DGIIICHG
@2117784/1
tgagtgacggcacctccgacactgaggtcacggtactcgcggtacatgtt
+2117784/1
BCCFDFFFHHHHHJJJJJJJJJJJIJJHIJJJJGGJJJJJJJHEFFFFFF
@2117858/1
ggtgcgtgcaggatcctcgtcattgcctggcatacaaggcaaagcaccga
+2117858/1
CCBFFFFFHHHHHJJJJJJJJJJJJJJJJJJJJJJJJJJJJJJJJJJJJJ
@749506/1
gttgtgctgttgtggaactgcttcacctgtggccggcggcacgcagacgc
+749506/1
@?@DDDBFHHHHHJJEEGGFGGIJJJJJEIEEGFGGIEHHHFD>ABDDBB
@2118221/1
ggctcccatgtcacggtagcactgagtgacggcacctccgacactgaggt
+2118221/1
CCCFFFFFHHHHHJJJGIJJJJJJJJHIJJJJJJJJJJJJJJJJJJJJJD
@2118512/1
cggaactccaatcctttactcgaatagtcttttctaacttgaacagtgcg
+2118512/1
CCCFFFFFHHHHHJJJJJJJJJJIJJJGJJJJJIJJJJIJJJIJJJDHIJ
@2118587/1
ctagcattccgccccctttcaatcagctgctggtagaatgtttcac
+2118587/1
CCCFFFFFHHHHHJJJJJJJEFHHIJJJJJJJJIJJJJJJGIJJJJ
@2118665/1
atccggtgagggatgcgtgacgtcagcccctacgatcatcactgtcgtgt
+2118665/1
CCCFFFFFHHGHHJJJJJJJJJIJJJJJJJJIJJJJJJJJJJJJIJJII6
@7573795/1
gccagatgccaaagttcttgatcttcactgggctcttctctgggatttcc
+7573795/1
CCCFFFFFHHHHGJHIJJJIJJJJIJJJJJJJGIJJJIJJJJJIHIJJJJ
@750524/1
gcttgggcagagggaatctgattgtgctgttgtggaactgcttcacctgt
+750524/1
CCCFFFFFHHHHHJHJJJJJJJJJJJJJJJJJJJJJJJJJJJJJJJJJIH
@7573916/1
gtatgcgaaggtgttgaggcgcttgtggtggtgcacgcgcttgggcagag
+7573916/1
@@@DDDD:<CC2A<ACBDF;???FFBFABFEFEEFFFFII=EE??D>C;?
@750631/1
gcaagaagtaccagaaacgggacttagccacaatctggtctggagagaag
+750631/1
CCCFFFFFFHHHHJJJJJJJJJJJJJIJJJJJJJJJJJJJJJJJJJJJJJ
@750640/1
gtgctgttgtggaactgcttcacctgtggccggcggcacgcagacgcctt
+750640/1
CCCFFFFFHHHHHJJJJJJJJJJJJJJJJJJJJJJJJHHFFDDDDDDDDD
@7574228/1
ggctcccatgtcacggtagcactgagtgacggcacctccgacactgaggt
+7574228/1
CCCFFFFFHHHHHJJJGIJJJJJJJJHIJJJJJJJJJJJJJJJJJJJJJC
@2793459/1
tgctgggcctcttgtatgcgaaggtgttgaggcgcttgtggtggtgcacg
+2793459/1
@@@DDFFFHHGHHGGIIJJIBEGIFG?FHGHGGIGHIBHEEFHIHHGHI=
@7574404/1
gcgagactcataacgcagccagatgccaaagttcttgatcttcactgggc
+7574404/1
@@@FDFFFHHHHHIIGIIGIJJGGHIJJJII?GIJJJJJJIJJJJJGGHJ
@2793785/1
gtagggtaagacacggatcgcatacaccgtgaatataagtggcaaaggta
+2793785/1
CCCFFFDDHDHHHIIJJJJJIIJJJJJJIDHHIJIJJJJFHGIIIJGIBF
@1432758/1
gtgctgttgtggaactgcttcacctgtggccggcggcacgcagacgcctt
+1432758/1
C@CFFFFFHHHHHJJJJJIJJJJJJIEIIJJJJJJIJHHFFDDDDDDDDD
@4153399/1
atgcgaaggtgttgaggcgcttgtggtggtgcacgcgctt
+4153399/1
CCCFFDDFHDFHFIJJJJIJJJJIIIIJJIIJIGJBGIJF
@751180/1
agacgatttcaccagtggtcttcttgaacttcttcaattgacgcaagaag
+751180/1
@CCFFDFDHFBHFBHHIIGIIIIEHIIIIIIIEIIIIGIIFGIGIIFE>D
@7574791/1
ggtgataaagataagtataggctcaaaacctaacgacatcaatcaccagc
+7574791/1
@C@DFFFFHHFGHII<HFHJGIIGIIGH?GGIGJGCDHA@F<??DDGCFG
@7575047/1
gcgcttgtggtggtgcacgcgcttgggcagagggaatctgattgtgctgt
+7575047/1
CCCFFFFFHHHHHJJJJJJJJJJJJJJJJJJJJJIJIJJJJJJJIJJJJH
@4154349/1
gtcgatgtcgaacccaaaaatgtaattaactttttttttgtctgtttgtc
+4154349/1
@@@DFDFDDHHGHIJJIIHHIJCHFIIHJGIIIJJIJGIIGGIJEHJGHF
@752214/1
gatggagtgagcacgggctctgtgcct
+752214/1
@@@DD:?BFFFAAFF<6@<<FG<9BGB
@2121341/1
gtggtcttcttgaacttcttcaattgacgcaagaagtaccagaaacggga
+2121341/1
@=@DDDDDHABFHIEGHIGCEGIIIFHIIIIAGGHDD?FGIEGIIGICG6
@2121464/1
ggctctgtgcctggctcccatgtcacggtagcactgagtgacggcacctc
+2121464/1
@@@FFDFFHHHHHGGIJIJIIJIIJJJFHJIIBIJIFIGHIHGIGIJJDI
@6219444/1
ttgtgctgttgtggaactgcttcacctgtggccggcggcacgcagacgcc
+6219444/1
<@<DBDBDDFFFFGDCGHGIIIIIIIEIC9CGIEAGGIHEDB>9A8;@??
@6219560/1
gcgagtacttcatattagaaatcacttctttgattttcttcaagcgctca
+6219560/1
CCCFFDFFHHHHHJJJJIJJJJJIJJJJJJJJGJJJJIIJJJJJJJJJJJ
@4155981/1
ggtaatattattaaacgaagaacatgcggctgaatt
+4155981/1
@@@DFFFDHHHHDHGBHHIIGIIJJIIIIGJIEIIJ
@6219626/1
atacataataaaattagaggaagtaggtgctgggcctcttgtatgcgaag
+6219626/1
CCCFFFEDFFHHGJEEIJIIGHFEFCA<FFGGIIIJCFFHIDDGGIIJ>F
@6219797/1
cacagttccagtctcaggcacattgccattagtagactgatcagccggag
+6219797/1
@@CFFFFDFAHCFHEGEHGHIIIHIHGIGCHHCHG@CGGGIGIIGDFIEI
@51975/1
ctcttgtatgcgaaggtgttgaggcgcttgtggtggtgcacgcgcttggg
+51975/1
CCCFFFDFFHHHDIIJFGEFIGJJGIGIIJGHIEHGGGCHIJJJGDDFDD
@754297/1
gtgcgtgcaggatcctcgtcattgcctggcatacaaggcaaagcaccgac
+754297/1
@CCFFDDFHHHHDHJJJIHHIIHHHHFHGHIFHIJJIGIIJIJIGIIJJJ
@6220224/1
gatggagtgagcacgggctctgtgcctggctcccatgtcacggtagcact
+6220224/1
@@CFDFFBFDFFHIGGEBGHHJIJGGIECGFHIJGIDFHGGHIBFHIIIJ
@4156713/1
cactcttgctccatggtccaggagcagcagcgtgc
+4156713/1
@@@DDDBDB?FDFE:2<C<<CDFE;BFFBE?CCGF
@754676/1
gcaagaagtaccagaaacgggacttagccacaatctggtctggagagaag
+754676/1
CCCFFFFFCFHFFIIJIJIIJIGIJIJJJJIIIIJJJIDGIJIIJJJIIH
@2796124/1
gactaattaataaaattggactgtttttaatatttaaataaccgcttttt
+2796124/1
CCCFFFFFHHHHHJJJJJJJJJJIJJJJJJJJIJDHG<<FBHB@0@GIJ<
@754794/1
gcccctacgatcatcactgtcgtgtcctttatacatttcggcatggcgat
+754794/1
@CCFFFFFHFHHHJJJJJJIJIIJGIJJJJJJJJIIJJIIJJJJJJJJHH
@4157083/1
gtgtgttcaaggggatctgagaatgggtt
+4157083/1
:::4==BA:CAD=EE<A?CF<F@<FB;::
@6221150/1
cagcatacataataaaattagaggaagtaggtgctgggcctcttgtatgc
+6221150/1
@@@DDD>D?DCHFIGDHGHHGI>GBDHE?@FEEGGEEACFGHIIIIIIII
@4842198/1
gctcgctctccgaagggagcttgcggccgatgacctcatactccttcaac
+4842198/1
BCCFFFFFHHHHHJJJJJJJJJJJJJJJJJJJ=@CFHJJJJJHHHHHHFF
@4842318/1
agcatacataataaaattagaggaagtaggtgctgggcctcttgtatgcg
+4842318/1
CCCFFFFDHHGHGIJJJJEIIJIIIJGHIIFHIJJIIIJJJJJJGIJJJJ
@6221453/1
cgcaagaagtaccagaaacggaacttagccacaatctggtctggagagaa
+6221453/1
CCCFFFFFHHHHHIJJJJJJJJJJJJJJJJJJJJJJJJJGHIJJJJJJIJ
@5536207/1
gtgctgggcctcttgtatgcgaaggtgttgaggcgcttgtggtggtgcac
+5536207/1
CCCFFFFFHHHHHJJIIIIIIIIIJ?ECGIJIIGJJIIJEHG@CGHGIJG
@1434871/1
aactgcttcacctgtggccggcggcacgcagacgccttgatgacctccac
+1434871/1
CCCFFFFFHHHHHJJJJJJJIJJJIJJJJJJHHFFDEDEDDDEDDDDDDD
@1434937/1
gcttcatacaacaacttgcaagcatttagagctgctgatctctttgcggc
+1434937/1
@?@FFFFFFFHHHJIJGIIJIJFGIJJJFIIJIIIJIEHIJJJJJDIIIJ
@3473017/1
ggtcaccttccatgcaaaatcttatcatgcaaattgttacatttatatta
+3473017/1
BC@FFFFFHHHHGJJJJJJJIJJJJJJJJJJJJJJJJJJJIIJJJJJJJI
@53702/1
cctgtacgttcaaacgtatcacacattttctggtcaccttccatgcaaaa
+53702/1
C@CFFFFFHHDHHGHIIGIJIIIIJJJJJIJJIHIJIGHJJJJJJJJCEG
@4842847/1
gttgtgtacacctgagcgagactcataacgcagccagatgccaaagttct
+4842847/1
C@CFFFFFHFFFFHGIJJJJJIGIJJIJJJJJJJJJJJIJJJJJJJHIJJ
@3473248/1
gacgatttcaccagtggtcttcttgaacttcttcaattgacgcaagaagt
+3473248/1
@@@FFDDFDHHHHI<EHHHEFGHIJIIJJGIEIJGGGIGEHIIGIGGBDB
@5536742/1
ctagaatcactggttcaaattcaaataaaatcactctgcaatcctgcctc
+5536742/1
:;@DDDDAAD?FDAEDABFGHAF@FHHBFAEEGBGI@?BF>><D<?DHDE
@1435413/1
ccttatgatagtcatcgcggcctctagccgatacgattatgaagacgaag
+1435413/1
@@@FDDFFHGBFHIIIIFF@FEE;DH<GHEIIEGGCCBEI;CGGIIG<E?
@4843240/1
cttaattattatgggcctcgccgtatttgggtccaatagatatttataag
+4843240/1
@BBDFFFFHHHHFIIIIIJJJJJHGIJJJJJFHIJJJIJJJJJJJJJIIG
@3473609/1
gatttttgtctgtctgtctgtctgtccgtttgttctggtgaatctctgaa
+3473609/1
CCCFFFFFHHHHHIIJHHIIIJJJJIJJJIJJHIJJIJHIIJJJJJJJIJ
@3473616/1
ctgggctgcagatgactgtgcatccttgctagtaagtcctgagccatagc
+3473616/1
@CCFDFFDHGHHGIIIIIEEHCHIIIDHIIIIIIIIFGHGGIIIIIIIII
@6222658/1
gcgcaagcgtgccctgtgcgccaccgacatctatagatgccaagaaacag
+6222658/1
CCCFFFFFHHHHHJJJJJJJJJJJJJIJJJJJJJJJJJJJJJJJJJJJJJ
@1436124/1
atgtcacggtagcactgagtgacggcacctccgacactgaggtcacggta
+1436124/1
CC@FFFFFHFDHGJJJJFIHGGIIIIIJJIJIGJJIJJIIII=FGHIIIH
@3474079/1
gggctcgctctccgaagggagcttgcggccgatgacctcatactccttca
+3474079/1
B@@FDFFFHHHHAGIIIJJJJIJIIFHJGGIGBG@EHHFFHHEDEFFF@>
@54973/1
agccagatgccaaagttcttgatcttcactgggctcttctctgggatttc
+54973/1
@@@DDDADD>FAF:BG<CFHHHEFCH<EH@<8C;9FF@DBDG?DB??DGD
@6900787/1
gggaatctgattgtgctgttgtggaactgcttcacctgtggccggcggca
+6900787/1
@@CDFFFED<CFFAECFHIIHICEHFGI@CEHB??CG;C9:8DDA@AB83
@6900924/1
gtggattttaatgttattattacagcatacataataaaattagaggaagt
+6900924/1
CBBFFFFFHHHHHIJJJJJJJJJIJJJJJJJJJJJJJIJJJJJJJJJJJF
@5537870/1
gcaaagcaccgacgacgacactgtacagttagaaatgttacaacctctat
+5537870/1
CCCFFFFFHHHHHJJJJJJJJJJJJJJJJJJJJJJJJIIIJJJJJIJJJH
@5537882/1
gaggaagtaggtgctgggcctcttgtatgcgaaggtgttgaggcgcttgt
+5537882/1
CCCFFFF?FHHFHIIJIIIIJJIJJHIIJJJGHII?FFHIEIJIIJJJJD
@5537889/1
cccatgtcacggtagcactgagtgacggcacctccgacactgaggtcacg
+5537889/1
CCCFFFFFHHHGFHJJJJJJJJHIJJJJIJJJJJJJJJJJJJIJJGIJJJ
@2122798/1
ctggagagaagatcctcatcttgtatagaggaggcttgggctcgctctcc
+2122798/1
@@@F?DDDHGHGGEGIIGIIIIIIIIIIIIIIIIIIEGIHBEGHIIFGGI
@6901483/1
gggcatgtgagtgttggtaaatccgctagcggtgcagcaggtgacacgag
+6901483/1
@==DDDDDHHFHAHGCDHGDHE<AGDHEAFGE?@<@?DEBH2B<C<FAGB
@1437091/1
gctgtctgtacattgaaaataaaaataaaaaaatagcaggggttattgtt
+1437091/1
@?8BDFAEH<FAFIIIIIIIIGGHAGHCCHFHIBDGDBDDFG?@GIIIGH
@2123019/1
gcaagaagtaccagaaacgggacttagccacaatctggtctggagagaag
+2123019/1
@@@DDDDD?FBFFGGII;FCIGIIIIEGIIIIIIIIF@?DFHGGIIGGGE
@3474703/1
acgcgcttgggcagagggaatctgattgtgctgttgtggaactgcttcac
+3474703/1
@CCFDFFFFDDDDGGIDGIGGHIIEFHIFGGHGHGIHE=@FHHGIDIGII
@55821/1
gggtgacatcggacttaatacaaggaaactgtttagactggttacattgc
+55821/1
@@@BDDFFDHFHDHGIJIJJJJIFGIIJIJHIIIIEHGJIIIHJJJJJGI
@1437318/1
cttagccacaatctggtctggagagaagatcctcatcttgtatagaggag
+1437318/1
CCCFFFFFHHHHHJJJGIJJJJJJJIIJJJJJJJJJJJJJJIJJJJJJJJ
@2123258/1
gggctctgtgcctggctcccatgtcacggtagcactgagtgacggcacct
+2123258/1
@?@=?DDDHHHHHE;EGFGHIIIHEHGGHEAFHIIGE<DGHGIIIGIIGG
@6901862/1
ctcttgtatgcgaaggtgttgaggcgcttgtggtggtgcacgcgcttggg
+6901862/1
CCCFFFFFHHHHHIIJFGHHIJJJIJJJJJIJJJJJIIJJJJJJHFFFDD
@3474903/1
ctgggtgtagctttaaggggatctgctgtctgtggagctgatgcttgctg
+3474903/1
CCCFFDDDHHFHHJIIIGEIEHIJIJJGIIJJIGI@GIIJGIIJJJJGHG
@2123478/1
gtgctgttgtggaactgcttcacctgtggccggcggcacgcagacgcctt
+2123478/1
CCCFFFFFHHHHHIIIJJJJJJJJJJJJJJJJIJJIIHHFEDDDDDDDDD
@1437763/1
ggaatctgattgtgctgttgtggaactgcttcacctgtggccggcggcac
+1437763/1
@@?DFFFFHHHHFHEGHIGIGGGGIJIGGIJIGHIHFICHJIIGGIJFFD
@3475020/1
cagcagtgagttcgtgttgcaagacatgtaggaactgtccctcggagatg
+3475020/1
@@CFDB?DFHDHFHHIHIJJIGIJCGGHHIGGEFECHFEHIJJIIIJIJJ
@2123948/1
gtggattttaatgttattattacagcatacataataaaattagaggaagt
+2123948/1
BB@FFFFFHHHHHHJJJJJJJJJJJJJJJJJJJJJJJJJJJJJJJJJJJF
@3475147/1
gtttcttggcatctatagatgtcggtggcgcacagggcacgcttgcgcat
+3475147/1
@C@FFDFFGGBFDAEHII>HHFHEG<CGAHGEIGGIIIEGEGGGGGEBHH
@2124189/1
cagccagatgccaaagttcttgatcttcactgggctcttctctgggattt
+2124189/1
CCCFFFFFHHHHHJJJIJJJJJJJJJJJJJJJIJJJJJJJJJJJJJIJJJ
@755522/1
gtaatttttgtctttcgcaaaatattccgcgacagatgtctttctagtgc
+755522/1
CBCFFFFFHHHHHJJJJJJJJJJJJJJIJJJIJJJJJJIJJJJJJJJHIJ
@2797041/1
gtctggagagaagatcctcatcttgtatagaggaggcttgggctcgctct
+2797041/1
?@@DD>A?DBFACGI>GHGGHIIICHIIHCCHGAGGGHGA;39B;@AFEC
@2797198/1
gacgatttcaccagtggtcttcttgaacttcttcaattgacgcaagaagt
+2797198/1
CCCFFFFFGHHHGGBHEHGEHIIIIIIGIJJJJIGHIIIIJIGIGIJIJE
@3475746/1
gtctatgtctatcggctccgatttgtcgtcccaaggaaactccttgttaa
+3475746/1
CBCFFFFFHHHHHJJJJJJJIJJJIIIGJJJJIJIIEHIJJJJHIGFGHI
@2797427/1
gggaagtaaatgcatctgtccttatttccgacccacaaacaattaagcct
+2797427/1
CCCFFFFFHHHHHJJJJJJJJJJJJJJJJIJJJJIJJJJJJIJJJJJIJJ
@3475923/1
gtggattttaatgttattattacagcatacataataaaattagaggaagt
+3475923/1
@BBFFFFFHHHHHJJJJJJJJJJJJJIJJJJJJIIJJIJJJJJGJJIIJH
@2125208/1
gtcacggtactcgcggtacatgttgtgtacacctgagcgagactcataac
+2125208/1
BBCFFFFDHHHHHGIIJJJJJJJJJHHGIIGHGIHIJJIEGIIJJIJJJI
@2125485/1
ctcttgcagccatccaacgggattgcccatcaatttatcttcaaatgacg
+2125485/1
@@@DDB;:A<CFHH>GB?AFHA@D@@??C?FB?DHCHA<GHGEDHIB?BB
@2125557/1
gttgtggaactgcttcacctgtggccggcggcacgcagacgccttgatga
+2125557/1
CCCFFFFFHHGHHJJJJJJJJJJJJJJJJJJJJJHHFFDEDDDDDDDDDE
@3476351/1
aagaagtaccagaaacgggacttagccacaatctggtctggagaga
+3476351/1
CCCFFFDFHHHHHJJJJJJJJJJJJJJJJJJJJJJJHIJJJJJJJJ
@2125772/1
ctgcaaacatgccagttataaagcatagcccgaagtgctattggcacaca
+2125772/1
@@@D?DDDBFBBDFGAAEEF@DHGIIDADEEHDDH?BFGIIGIIIIGGG1
@6223029/1
ggagagaagatcctcatcttgtatagaggaggcttgggctcgctctccga
+6223029/1
@BCFDFFFHHHHHIJJJJJJJIIJIJJIJIJIJJIHGIIJHIIIIGIJIB
@7576570/1
ggcgttgatgtcgcaagatagtgagacattcactttttagtcataatctt
+7576570/1
@@<DDDD;C?FAFB@CGEG@E2<AFFDEFFG@<?FFFIDDBBDBD<?BGB
@3476552/1
gtggtgcacgcgcttgggcagagggaatctgattgtgctgttgtggaact
+3476552/1
CCCFFFFFHHHHHJJJJJJJJIJJJIJJJJJJJJJJJJJJJJJIJJJJJJ
@7576622/1
tgatctgtttcttggcatctatagatgtcgg
+7576622/1
CCCFFDDDHHGHHGIEGGGCHGHCHGGABFG
@7576818/1
ctgcaatcctgcctcacatgattcatccacaaattccaacccttgcgttt
+7576818/1
BBBFDEFFHHHHHJJJJJJJJJJJJJJJJJJJJJJJIJJJJJJJJJJJJJ
@2798754/1
aggtgatcgaacatcatgtcttcaaactccactatcatctctttctttgg
+2798754/1
@CCDFFFFHGHHHJJJJJJJJJJJJJJJJJJJJJJJJJJJJJJJJJJJJJ
@3476832/1
gcactgagtgacggcacctccgacactgaggtcacggtactcgcggtaca
+3476832/1
CCCFFFFFFFHHHIIIJJJJIJJJJJJJIJJIJJJIJFIIIJFJJHEDFF
@3476885/1
cattagtagactgatcagccggagcagctccggtaagtttgtcgagt
+3476885/1
CCCFFFDDHHHHHJJJJJJJJJJJJJIJIJJIIFHIIFHIJHGIJJH
@2799097/1
gtcctgagccatagcaaacagccactggcaatgtggatagctggacaagg
+2799097/1
CCCFFFFFHHHHHJJJJJJJJJJJJJJJJIJJJIIJJJJJJJJJHIJJJJ
@6223754/1
gggccgtcagaacctgatagaaacggttggcgttaggtatatacaagaac
+6223754/1
CCCFFFFFHHHHHJJJJJJJJJIIJJHIJJJJJJJJJGHIJJJJIJJJJJ
@2799189/1
aagatactgcaaacatgccagttataaagcatagcccgaagtg
+2799189/1
?88DD:=D?DA>DF;C@ABE<:CHF4<CACFH?C@@EDF:?89
@7577456/1
ctgtttgtctgtttgtctgtttgtctgtttgtctgtttgtctgtttgtct
+7577456/1
BCCDFFFFHHHHHJJJIJJJJJJJJJJJJJJJJJJIJJJIJJJJJJJIJJ
@6223982/1
gagggaatctgattgtgctgttgtggaactgcttcacctgtggccggcgg
+6223982/1
CC@FFFFFHHHHHJJJJIGIIJIHIJIIIJJJIJJJJJJJIJIJJJJJIH
@2799444/1
atacataataaaattagaggaagtaggtgctgggcctcttgtatgcg
+2799444/1
@8?DDD;:AFF<?F@FEFE@G@BAA:FCBCF?<F?EFGFFIIFI9D0
@757643/1
cagcatacataataaaattagaggaagtaggtgctgggcctcttgtatgc
+757643/1
CCCFFFFFHHHHHJJJJJJJJJJJJJJGHGJHHIJJJJIJJJJJJJJJJJ
@757652/1
cttttattgcttggtgagacacgagataaaagtccaattcagacgagtgc
+757652/1
CCCFFFFFGHHHHIIIIJJJJJJJJJJJJJJJJJJJJIJJJJJJIGIIII
@2799674/1
gagaagatcctcatcttgtatagaggaggcttgggctcgctctccgaagg
+2799674/1
CCCFFFFFHHHHHJJJJJIJJJJJJJJJJJJJIIJJJJJJJIJIJJJJJJ
@6224421/1
gtacacctgagcgagactcataacgcagccagatgccaaagttcttgatc
+6224421/1
:=?DBBDDHHHHHJJJJJJJJJJJJJJGIJJJJJJJJJJIJHIIJJJJJI
@7577975/1
tccatactttgtttcatttaaatttacgggctatgccatttatcctcgca
+7577975/1
?@@DDDDB?C?F3ECGIFHIABHB:<FG@CF?8??F<BGDBBDDG@BAF:
@6224697/1
ggctcccatgtcacggtagcactgagtgacggcacctccgacactgaggt
+6224697/1
@CCFFFDFGHHHHGEHAFHGGHIJJGFEEHIIGGIIHJJIJJJJIJJJI;
@4845506/1
tcctaacttcgcaaccactaattccagtgataaattcactctagcacgta
+4845506/1
@@@FFFFFFHHGHGJJIIJJJIJJJJJIGIIJJJJIIJJJJIIIJJIJHJ
@7578379/1
gcttgctctccgaagggagcttgcggccgatgacctcatactccttcaac
+7578379/1
@@@DFFFFDBHGFBHIIIJJJJJGHIGGFDGGGGHJJJJGGHHHIGEECE
@3478242/1
gttatcaagtggcttggtaggatccaag
+3478242/1
@@@DDDAA>?:CF@A:;AFCFED3CH>F
@4845833/1
agcatacataataaaattagaggaagtaggtgctgggcctcttgtatgcg
+4845833/1
@@CDFFFFHBBHB@FHIJGHGHGGEHFAB><CFDCGBBFFHGCG?BFIII
@5539414/1
tggtgataaagataagtataggctcaaaacctaacgacatcaatcaccag
+5539414/1
?@@DDDDFF?FADDDGHGEH<@@GEFGIGGGEGHIIIIIIIIEDFHG9DD
@5539416/1
cggtgtggtagcgcgtcggacgagccgtgccttttattgcttggtgagac
+5539416/1
@BCBD@DFFHHHHIIIIIJIIJIGIIJIJEGHHHHHHFFFFFFBCCCEDD
@57872/1
caaaaatgtaattaactttttttttgtctgtttgtc
+57872/1
1=?D=:BBCDA<?:?<EEFE<CDDD6099<9D?;88
@4846776/1
gtgccctgtgcgccaccgacatctatagatgccaagaaacagatcac
+4846776/1
CCCFFDFFHHHDA@HIIIIIIIIIIGGIGIIIIIIIIIIIIIIIIII
@4846824/1
catggtaagaaggtggcggccagaatctagacatgcacagctcttgcagc
+4846824/1
@@@DDDD?CFFFAA<GBC?@?CGEHGGEGECHGIGIIIGEGIEEC@ACGC
@3479339/1
ctcgccatcaggacctgcaccatgcaccgccatgccatgtaccacgcctg
+3479339/1
1?@D??DBF>D>FAGHGEGIGIGFF9?GGBAEFICGHGDH@HDABFFCAH
@5540328/1
gaggaagtaggtgctgggcctcttgtatgcgaaggtgttgaggcgcttgt
+5540328/1
CCCFFFFFHHHHHJJJJJJIJJJJJIJJJJJJIIJDGHIJJJJJJJJJJG
@1439954/1
gtgctgggcctcttgtatgcgaaggtgttgaggcgcttgtggtggtgcac
+1439954/1
CCCFFFFFGHHHHJJIJJJJJGJJJEGHHIJJJJJJJJJHJJIJJGHHJI
@5540455/1
gtcttcttgaacttcttcaattgacgcaagaagtaccagaaacgggactt
+5540455/1
CCCFFDDDHHHHGIJJIIIIIHGGEHIIIIGGJ?FGHGIGIGHGGGIIGC
@6904579/1
ccagaatctagacatgcacagctcttgcagccatccaacgggattgccca
+6904579/1
@@@FFFFFHHHHFIIEEHGBHIGGGFHIEHGIIIIIIIIG0@DGHIGIAB
@6904656/1
attaataatagggatgatgactaatgactatatttgtccagaacacgtat
+6904656/1
CCCFFFFFHHHHHJJJJJJJJJJJJJJJJJJJJJJJJJJJJJJJJJJIIJ
@5540768/1
tgggtagtaaggtttatttgacgagtcatcagacgtggtcggcggactcc
+5540768/1
@@CFDDFDHHHHFHIJJJJJJJJJJHIIJJJJJJJHIJHJJJJJIHFFEE
@59384/1
ggatgtatggtagtagctaactcgtccgagggtcaattcaatatactaca
+59384/1
CC@FFFFFHHHHHHIJJJJJJJJJJJJJJJJJHHIJJJJJJJJJJJJJJI
@59805/1
tgagtgacggcacctccgacactgaggtcacggtactcgcggtacatgtt
+59805/1
@CCFFFFFFHFHGJJJIIIJIIJJJJJJJIJJJHHIJJJIJGHFFFFFDF
@1440828/1
ccagtctttagaagatgatggtgtttgtcttgtttgactgtagttgtatc
+1440828/1
BCCFDEFFHHHHHJJJJJJJJFHFGGIHIGIJIFIJJIJJHIJIJIDHJI
@3480405/1
ccagtggtcttcttgaacttcttcaattgacgcaagaagtaccagaaacg
+3480405/1
BCCFFFFFHHHHHJJJJJJJJJJJJIJJIJJJJJJJJJJHGJJIJJJJJJ
@6905824/1
agggaatctgattgtgctgttgtggaactgcttcacctgtggccggcggc
+6905824/1
CCCFFFFFHHHHHJIJIJJJJJIIJJJJJJJJJJJJJJIIJJJJJJJJHF
@758008/1
ctcatcttgtatagaggaggcttgggctcgctctccgaagggagcttgcg
+758008/1
CCCFFFFFHHHHHIJJJJJJJJJICHIJJIIJJIJJJJJJJJHHIJJGJI
@2128207/1
cactggttcaaattcaaataaaatcactctgcaatcctgcctcacatgat
+2128207/1
CCCFFFDDHHHGHJJIHGJJJJJJJJJJJIHGIJJJJJJJIIJJJJJJIJ
@3481341/1
ctgggcctcttgtatgcgaaggtgttgaggcgcttgtggtggtgcacgcg
+3481341/1
CC@FFFFFHHHFFHIJIIHHHIFFIHIIJGGHJJIIJCFFIJHHIJJJHH
@61095/1
catacataataaaattagaggaagtaggtgctgggcctcttgtatgcgaa
+61095/1
CCCFFFFFDHFBFGIIJJJJJJJJIJJIHHIJJJJIJIJJIJHIIIJIGH
@6907025/1
catacataataaaattagaggaagtaggtgctgggcctcttgtatgcgaa
+6907025/1
CCCFFFFFHHHHHJJJJJJJJJJJIJJJHIJJJJJJJJJJJJJJJJJJJH
@6907156/1
caccttccatgcaaaatcttatcatgcaaattgttacatttatattaact
+6907156/1
@@@DDDDFFH?HDHBGIEHIAHCFCHG<CCEH@FCFHIIIAFF<FHCCH@
@2800179/1
gtagcactgagtgacggcacctccgacactgaggtcacggtactcgcggt
+2800179/1
CCCFFFFFHHHHHJJJJIJJJJJJJJJJJJJJJIFHIJJJHIJJJJJHF?
@7578919/1
ctgcttcacctgtggccggcggcacgcagacgccttgatgacctccactt
+7578919/1
C@CFFFFFGGHHHJJJJJJJJIJJJJIJJHHHFFEDEEEEEDDDDDCDDD
@3482067/1
tcttggttgaacggaactccaatcctttactcgaatagtcttttctaact
+3482067/1
@@CFFFFFHGHDHJGGIIIGGIJJJJJJJJJJIJJJIIIJJJJJGIJJJJ
@1442897/1
ggtaccgtagcctgtaatttttgtctttcgcgaaatattccgcgac
+1442897/1
C@BFFFFDHHHHHJJJJJJJJJJIJJJJIJJJJJIJJIJIIJIJIH
@2129202/1
tgggcctcttgtatgcgaaggtgttgaggcgcttgtggtggtgcacgcgc
+2129202/1
@@@FFFDFHHHFDIIIIBGHIEFFEGHIIJJJIIJHGGDGIIIGHHIIHF
@2129356/1
ctcgcggtacatgttgtgtacacctgagcgagactcataacgcagcc
+2129356/1
CCCFFDDFHHHHHGIIBHFFHHHDHHJIGJGIGIHIGGIIJJIIIBE
@7579233/1
ctccaaagcattctgggctgcagatgactgtgcatccttgctagtaagtc
+7579233/1
@CCFDDDDFHFHHIE>CDFAGCFBHIIIIEGIGHIGEGGIIIGGGGHIIG
@1443251/1
gcagccagatgccaaagttcttgatcttcactgggctcttctctgggatt
+1443251/1
C@CFFFFFHGGGGJJJJJJIJGGECHJJJIJHDG=GGHIJIIJJJJDIGI
@4846865/1
cttcacctgtggccggcggcacgcagacgccttgatgacctccactttga
+4846865/1
CCCFFFFFHHFHHIJJJIIIJIJJJJJJHHFFFEEEEEEDDDDCDDDDDC
@4846924/1
cagtggtcttcttgaacttcttcaattgacgcaagaagtaccagaaacgg
+4846924/1
BCCFFFFFHHHHHIJJIIIHIJJGJJJJJJJJJJJJJJGHIIIJJJJJJJ
@3482674/1
gttgtggaactgcttcacctgtggccggcggcacgcagacgccttgatga
+3482674/1
@@@FDFFFHHHHHIJJIIJJJGGIIJJJJJJIIGFGDFCCCDDDDDDCCD
@2801068/1
acgggctctgtgcctggctcccatgtcacggtagcactgagtgacggcac
+2801068/1
@@@?DDDDHFB>FAFFGGGEGIIGEHHGI@GDGGIIIFGHIGHHIGGDEG
@759673/1
aaacaaaacaattaattatcacataaaaccaaacctctggttcgattggg
+759673/1
@@@FFFFFDFHDFGGHGBHFHIJJGGGGI?HGGIGGGAHIIIGFFHHIGG
@2801181/1
ggtgttgaggcgcttgtggtggtgcacgcgcttgggcagagggaatctga
+2801181/1
@CBFFFFFHHHHHJJJIJJJJJGHIJJJJJJJJJIJJJJIHHHDEFFFEE
@7580070/1
cagcatggtaagaaggtggcggccagaatctagacatgcacagctcttgc
+7580070/1
???DDDD8CB22<C?EAEEE?D?D:DA@BDCDDEIIIEECEDDIIIECEC
@2801689/1
gccggctttggtggttctttggctgcctctggtggaggtttctcctgtga
+2801689/1
CCCFFFFFHHHFHJIIJJJJJJJJJJJJJJJJHIIHIJDGHJJJJJJHIF
@4847765/1
caccgacgacgacactgtacagttagaaatgttacaacctctatactttg
+4847765/1
CCCFFFFFGHHHHIJJIIFEGIHIIJJJJJJEIIJHIJJJJJJJIJJJJJ
@4847816/1
gtgctgggcctcttgtatgcgaaggtgttgaggcgcttgtggtggtgcac
+4847816/1
CCCFFFFFHHHHHJJIJJJJJIJIJEHHHIIJJJJJJJJGIJGIJGHIJJ
@6908098/1
cttgggctcgctctccgaagggagcttgcggccgatgacctcatactcct
+6908098/1
@@CDDDDDHDDHFGHIGFHDHGIAGHHHIIBHIIEIF=AEHHECFFFFED
@6908324/1
ccagatccactcttgctccatggtccaggagcagcagcgtgcgcaggttc
+6908324/1
CCCFFFFFHHHHHJJJJJJJJJJHIJJIIHJJJJJIJJJHIJJJJIJGHI
@4163795/1
ggagtgagcacgggctctgtgcctggctcccatgtcacggtagcactgag
+4163795/1
BCCFDEFFGHHHHJJJJJJJJJJJIJJJJJJJJJJJJJJJFHIJJJJJIJ
@4163915/1
cacaaattccaacccttgcgtttcaaaacaattcattttaggttcaagtt
+4163915/1
CCCFFFFFHHHHHJJJJJJJIJJJJJJJJJJJJJJJJJJJJJIJJJJJJJ
@6910000/1
gtgctgggcctcttgtatgcgaaggtgttgaggcgcttgtggtggtgcac
+6910000/1
CCCFFFFFHHHHHJJJJJJJJHHHJEGGHJJJJJJJJJJIIIHIIIIJII
@6910603/1
ccctggcgtaaaataacgtcaatacattggatctcctcagtaggatggca
+6910603/1
CCCFFFFFHHHHHJJJJJIJJJJJJJIJIJJJJIJJJJIJGHIJJJJIJI
@7581293/1
gccagttataaagcatagcccgaagtgctattggcacacaggcataatgc
+7581293/1
@@?ADBD?FDDAFGCGGGGIBBG@@@?FHHE@<BGGHEHGGEGEAGH@BB
@6228084/1
ggagtaaacataatactattgtttattctaagctctgagcccataccgtc
+6228084/1
@?<D=DDFHDDCFFBHIBHIIHIIGGGIIGIGIIIIIIIA?DEIGHEGGH
@5542510/1
cgatattataattatctactctaattaatttacttatatgttgggcgaat
+5542510/1
CCCFFFFFHHHHHIJJJIJJJJJJJJJJJJJJJJJIJJJJIJJJJJJIII
@6228264/1
ggaggctccagtactttagctttgacagtgtaaaacttctcggaaatctc
+6228264/1
CCCFFFFFHHHHHJJJJJJJJJJJJJJJIJJJJJJJJJJJJJJJJJJJJJ
@6228492/1
gatggagtgagcacgggctctgtgcctggctcccatgtcacggtagcact
+6228492/1
CCCFFFFDHHHHHJJJJJJJJJIJJJJJJIJJJJJJJJJJJJJFHIJJJJ
@7581980/1
ggcgcacagggcacgcttgcgcatgacatctatacatgccattggcgttc
+7581980/1
@@<;DDDFAFDDHEGGHIIIIGHEGD@DDFHGGHDEGIIIGIIGIIIIGG
@62422/1
cggaactccaatcctttactcgaatagtcttttctaacttgaacagtgcg
+62422/1
@<@DBDDD<<CDF;EBB>FC:CF:AFACBFDFFIE>FFDGG9B:B;D9DG
@62438/1
gtagaaaagtgctgtctgtacattgaaaataaaaataaaaaaaatagcag
+62438/1
C@CFFFFFHFHHHJJJJJJJJJJJJJGIJJJJJJJJJJJJJJJJJJJJJJ
@7582212/1
ggtagcactgagtgacggcaccaccgacactgaggtcacggtactcgcgg
+7582212/1
@@?DFFFFHFHBHIGIHIDHIHDIJJJIFIJJHIJHIIJJJFIIIGIJHF
@7582601/1
ggcctcttgtatgcgaaggtgttgaggcgcttgtggtggtgcacgcgctt
+7582601/1
@BCFFFFFHHHHHJJJJJICGHHIIJJJJJJIJJJJHIIIIJJJJJHHFD
@7582924/1
attttgtctgtgatggcagtagacacacgcctgtgtaaatattcagcaaa
+7582924/1
CCCFFFFFHHHHHJJJJJJJJJJJJJJJJJJJJIJHIJJJJJJJJJJJJJ
@6229939/1
caggggtgtacatcatggaaggaagatgcctcatcacaacatctaaagct
+6229939/1
CCCFFFDFHGFHHGGIJJDHIHIJJJJIDIHGGJJJJJIJIJJJIIIJFJ
@7583394/1
agtaggtgctgggcctcttgtatgcgaaggtgttgaggcgcttgtggtgg
+7583394/1
@B@DFFFFHFFDDHHHHHIJHHHHJJJJJJCFFHIJGJGJJIJJHIJJJI
@6230200/1
gtttgtctgtttgtctgtttgtctgtttgtctgtttgtctgtttgtctgt
+6230200/1
@@@DDBDDFDHFHFHGBA?CF<CFH?CDGGHHHBHIHHGGHCGHIFDHHI
@6230279/1
cttgttgttaagaggtgttacctgcaacttggccaggttagggccaacag
+6230279/1
CCCFFFFFHHGGHIIEFHHGHIJJFIJGIGIJJJIIICGDFGGJJGJIII
@1444888/1
ccacaatatattcgtgaaaaccgcatccaactcggatcagccgtttctga
+1444888/1
CCCFFFFFHHHHHJJJJJJJJJJJJJJJJJJJJJJJJJJJJJJIJJJJJJ
@1444999/1
gtagcactgagtgacggcacctccgacactgaggtcacggtactcgcggt
+1444999/1
CBCFFFFFHHHHHJJJJJJJJJJJJJJJJJJJJJHIJJJJIJJJJJJHFD
@2802405/1
tctatgtctatcggctccgatttgtcgtcccaaggaaactccttgttaag
+2802405/1
@@@DDFEFHHHGHJEGAEHGFHJGIFGCFGECAGHHGHIJIGHGIHI>FG
@64090/1
tgcctaacgaggaaacgcggccgccatactgtagcttgggtggtggcaat
+64090/1
CCCFFFFFHHHHHJJJJJJJIJJJJJJIJJJIIJJJJHHHCEDCDDDDDD
@2802417/1
gcgtagggtaagacacggatcgcatacaccgtgaatataagtggcaaagg
+2802417/1
@@@BDDDFDFHADEGDGIGG1CBGADGIGHGHGBDICGIIIFHIIGGIJG
@2802442/1
gcaagaagtaccagaaacgggacttagccacaatctggtctggagagaag
+2802442/1
CCCFFFFDDFHHHIJJIJGIEHGIJJIIJJJJIJJJJGHFHIGIJIJJIH
@1445155/1
ccacaatctggtctggggaaaagatcctcatcttgtatagaggaggcttg
+1445155/1
???;DDDB>DD:CB@DDDCEEDE;FFE9EECAEDDFEDBDDD>DDDDDD:
@6231106/1
gcctcttgtatgcgaaggtgttgaggcgcttgtggtggtgcacgcgcttg
+6231106/1
CCCFFFFFHHHHHJIJJJFGHHJJJJIJJJJJIJJJJIHGHIJJJJHFFD
@64980/1
gggcatagtaggtaggcgtagggtaagacacggatcgcatacaccgtgaa
+64980/1
CCCFFFFFFHHHFGHIJJHGIJJFHIJJJJJIIJJIIGIJJJJJJJIIII
@2803375/1
ctcatcttgtatagaggaggcttgggctcgctctccgaagggagcttgcg
+2803375/1
CCCFFFFFHHHHHJJJJHIJJJJEIJIJIJJJJJJJJHJIJJ;FHHIJGI
@1446074/1
gctgcagatgactgtgcatccttgctagtaagtcctgagccatagcaaac
+1446074/1
@@@DDDDBDBHFH@AECGI@9:AHEI4ACHEEAFHEI<CEDBG@AF@GFB
@1446243/1
aataaaattagaggaagtaggtgctgggcctcttgtatgcgaaggtgttg
+1446243/1
CC@FFDDDHFHFHJHIJFDFGECGHIEHBHHHCEFHEDIIJJDHI?F?DH
@1446348/1
gtcttactagtaccgggatcaacattgcgtgctggacaacatcacacata
+1446348/1
CCCFFFFFHHFFHJJJIJJJIJJJJJHJJIJJJJJJJJJJJJJJJIJJJJ
@4848450/1
cctaacttcgcaaccactaattccagtgataaattcactctagcacgtag
+4848450/1
@C@DFFFDF;CDHIIIIHGIH9CHGE:CFGHIIHFHIIGIGHHGIIIGHG
@65564/1
ttttaatgttattattacagcatacataataaaattagaggaagtaggtg
+65564/1
CCCFFFFFFHGHHIJIJJJJJJIJJIJIIIIEIGIJFGHIJHIJIJJJGH
@760561/1
gtggaactgcttcacctgtggccggcggcacgcagacgccttgatgacct
+760561/1
CCCFFFFFGHFHFIGIJJJJJIJJJJJJIJJIJHHFFDDDDDDDDDEDDD
@65700/1
aatgccctaagtgagtatacatctattaaattcaaacgcagagctcatta
+65700/1
@@CFFDDFHGHAFFECEGHIBFHIIIIIHFHHHIIDFEHGIBHGGIIIIA
@2804196/1
gtcgtttaagagaagttcagtgacatacacacttacagaagaattatata
+2804196/1
CCCFFFFFHHHHHJJJJJJJJJJJJJIJJJJJJJJJJJJIIJGJJJJJJJ
@1446754/1
ggcagagggaatctgattgtgctgttgtggaactgcttcacctgtggccg
+1446754/1
@@@BDDDDA:D?FDDGBF>HEHBHFBBAEACBFHIIEHHGHIIGGGBDC<
@3484216/1
gcgcttgtggtggtgcacgcgcttgggcagagggaatctgattgtgctgt
+3484216/1
CCCFFDDBFHCFHHIGIGIIIGGHIHIGIIHIGGBGHIGIGCGICHEGII
@3484392/1
gctaaaaaagcatgttctctcgcgccaatggcatgtatacatgcctacta
+3484392/1
CC@FFFFFHHHHHJIJGHHIJJJJJJIGIJJJIJIFGIJJIIJJJJGHIG
@1447020/1
tccgtcactattctaggattgtgtaggtaatattattaaacgaagaacat
+1447020/1
CCCFFFFFHHHHHJJJJGIIJHIHJJJFHIJJJJJJJJJJJJJJJJJJJI
@4848964/1
gtggtgcacgcgcttgggcagagggaatctgattgtgctgttgtggaact
+4848964/1
@CCFFFFFHHGHHIJJJIJJJGGJIGHIJIJJJJIIJIJJIJJIGGHJHI
@2130762/1
cgtattaattctgttttcacgttgtca
+2130762/1
BCBFFFFFHHHHHHJJJIIJJIJJJJI
@2130789/1
ccgacactgtacagttagaaatgttacaacctctatactttgcattaaaa
+2130789/1
CCCFFFFFHHHHHJIIJJIIJJJGJJJJJJJJJJJJJJJJJJJIJJJJJJ
@2805003/1
gtgctgttgtggaactgcttcacctgtggccggcggcacgcagacgcctt
+2805003/1
C@CFFFEFHHHDFGIJJIIJIJIJJIIIIGJIIJIIJGHFFCDDDDBDDD
@2805379/1
cctcctccttagaagttggttcctctttacaagtagactcatctttagca
+2805379/1
CCCFFFFFHHHHHJJHHJJIJJJJJJJJJJJJJGIJJJJJJJJJJJJJJJ
@2805398/1
caccagtggtcttcttgaacttcttcaattgacgcaagaagtaccagaaa
+2805398/1
@@@FFFFFHHGHHGJJIJIJJJGHAHIIJJIBIJJJIJIJJFGGIHHIEI
@2805576/1
agcatgctcgccatcaggacctgcaccatgcaccgccatgccgtgtacca
+2805576/1
CCCFFFFFHGHHHJJJJJIJJIJJJJJJJJJIJJJJIJJIIIIHIIIIGH
@1448280/1
cacgtagttctcagcttccctgcaaagttaaccatcttgtattcaaa
+1448280/1
??8BBB:B<DD><BEEEBEF>EEEEE;EEFCFCEI><BD?DDDDDDE
@4849824/1
ggatcctaacttcgcaaccactaattccagtgataaattcactctagcac
+4849824/1
CCCFFFFFHHHHHJJJJJJJJJJJJJJJJJHIIJJJJJJJJJJJJJJJJJ
@2805880/1
gcctgtttcacagtctcgttgacttgctgttagctcattttaacacattt
+2805880/1
CCCFFFFFHHHHHHIJJJGJGCEHHGIJIHJBACGG>EGIJ>FHGIIIIJ
@2131904/1
atcttgtatagaggaggcttgggctcgctctccgaagggagcttgcggcc
+2131904/1
CCCFFFFFHHHHHJJJJJJJGHJIJJIJJJJJJJIJJJJFIIJJIIGHGF
@1448576/1
cttggttgaacggaactccaatcctttactcgaatagtcttttctaactt
+1448576/1
CCCFFFFFHHHHHIJJJJJJJJJJJJJJJJJJJJJJJJJJJJJJJJJJJJ
@5545789/1
gcaagaagtaccagaaacgggacttagccacaatctggtctggagagaag
+5545789/1
@@@DDEFFAFHDHBFGIIIIFABHFFBGEGGIIGIIIIHHGBGGIIIHHH
@2806149/1
ctgattgtgctgttgtggaactgcttcacctgtggccggcggcacgc
+2806149/1
CCCFFFFFHHHHHJJJJJJJJJJJJJJJJJJJJJJJJJJJJJHFFDD
@2132171/1
gcctggctcccatgtcacggtagcactgagtgacggcacctccgacactg
+2132171/1
C@CFFFAEHHHGFIHHHIIIBDFIHIIJJJ<FGGDFBGHJJGGJGHIIIJ
@7583499/1
cttcaattgacgcaagaagtaccagaaacgggacttagccacaatctggt
+7583499/1
?<;DDDFFDDDF>HEHIIFIICHEHDFHAFEAGHFDEGHGEBF@B=FEEH
@3486473/1
gcgaaggtgttgaggcgcttgtggtggtgcacgcgcttgggcagagggaa
+3486473/1
B@@FFFF<DDFHDHJIJJJJJHGJIJIFEHIIJJJIGIJIGGFEBBFC6>
@5546758/1
gcaacatcttctttggtttgtcaggcgtaatgctaacgtcatagcgataa
+5546758/1
CCCFFFFFHHHHHJJJGIJJIJJJJJJHIJJJJJJJJJIIJJJJJJJJJJ
@6911522/1
caccagtggtcttcttgaacttcttcaattgacgcaagaagtaccagaaa
+6911522/1
CCCFFFFFHFHHHJJJJJJJJJJJJJIJGJJGIJJJIJJJJFHGIIIJJJ
@6912081/1
ctgcaaagttaaccatcttgtattcaaaagaaaacctagaatcactggtt
+6912081/1
CCCFFFDFHFHHHJIGGJJJEHIIJJJJJIJJJJJJJIIJIGIIIIIIHI
@7585242/1
gggtcgcacgtcatattccaaggtagttactaatggagtcgaaacaaact
+7585242/1
CCCDFFFFHHHHHJJJJJJJJJJHIJJJJJJJJJJJJJHIJJJJJJJJJJ
@7585389/1
cctcgcacgttggcagtaatagtacaagtgaaaagtcacttgccgatggt
+7585389/1
CCCFFFFFHHHHHJJJJJJJJJIJJJJJHIJJJJJJJJJJJJJJJHIJJB
@7585621/1
gcagccagatgccaaagttcttgatcttcactgggctcttctctgggatt
+7585621/1
CCCFFFFFHHHHHJJJJHIJJJJJJJJJJJJJHIJJJJJJJJJJJJJJJJ
@5548398/1
ctggagagaagatcctcatcttgtatagaggaggcttgggctcgctctcc
+5548398/1
BCCFFFFFGHGDHGIJIIJJJJJFHIIIIIDHJJIJIIJJIIJJIIJIGJ
@7585903/1
gcttgtggtggtgcacgcgcttgggcagagggaatctgattgtgctgttg
+7585903/1
CCCFFFFFHHHHHJJJIJJJJJJJJJJJJJJJIJJJJJIJJJGIIJJJJI
@6913352/1
ccacaatctggtctggagagaagatcctcatcttgtatagaggaggcttg
+6913352/1
@@CDFDDDHDBFFHEAHIGGHDEGE?AFEDGGHIGFGGIGG@;DHIGDG0
@6913452/1
cgcgcttgggcagagggaatctgattgtgctgttgtggaactgcttcacc
+6913452/1
CCCFFFFFHHHHHJJJJHIJJJJJJJJJJJJJJJJIJJJJJJJJJJJJJJ
@7586409/1
gggaatctgattgtgctgttgtggaactgcttcacctgtggccggcggca
+7586409/1
?@?DD?DDHHDFHIIIIIEHGFAFADDFF@FEGFHIIIC@BBGHFGIHE8
@5548928/1
gtcacggtactcgcggtacatgttgtgtacacctgagcgagactcataac
+5548928/1
@@@FFD8=ADFADEB<<C@<?<DAD:B?BFDFD?BF@D:;FBBH@GHGIE
@7586526/1
tcttggttgaacggaactccaatcctttactcgaatagtcttttctaact
+7586526/1
CCCFFFDFHHHHHJJJJJJJJJJJJJJJJJJJJJJJJJGIJJIJIJJJJI
@5549156/1
ctgagtgacggcacctccgacactgaggtcacggtactcgcgg
+5549156/1
?@@DD==BB:D:C@EFGEFIFE@BGGFI:DBFF?7BFFFA8BB
@7587006/1
cactgagtgacggcacctccgacactgaggtcacggtactcgcggtacat
+7587006/1
CCCDFFFDHHHGHGHIJJJJJJJJJJJIJJIJJJJJBGIIJIJJHHBFFF
@6914319/1
ctcacatgattcatccacaaattccaacccttgcgtttcaaaacaattca
+6914319/1
@@@DFFFFHHGHGJJIIIGEHHJGHIIGDHIIG@FGGHG>BFBHDDHHII
@5549567/1
gatgtggattttaatgttattattacagcatacataataaaattagagga
+5549567/1
@CCFFFFFHHHHHJJJIJJJJJJJJJJJJJJJJJJJJJJJJJJJJJJJJI
@6914519/1
cagcatacataataaaattagaggaagtaggtgctgggcctcttgtatgc
+6914519/1
@@@FFFFFHHHHHJIIIGIJGIGGEIHGGHJJIIJJIJDIJIGIJIIJJH
@7587425/1
gtaggtgctgggcctcttgtatgcgaaggtgttgaggcgcttgtggtggt
+7587425/1
CCCFFDFFHHHHHJJJJJJIJJJJJJJJJCFGHIIJJJJJJJJIJJJJJG
@5549852/1
caacagattgtttgagatgtttgtgaaactgcgacaccttgtggctgtga
+5549852/1
@@@DDDB?FHD?AE@FBGIHBBFEGGEGGC@EEEGGGHD?BFHGEDHHI<
@7588479/1
caccagtggtcttcttgaacttcttcaattgacgcaagaagtaccagaaa
+7588479/1
CCCFFFFFHHHHHJJJIJJJJJJJJJJJJJJJJJJJJJJJJFHIJJJJJI
@67454/1
tgtggaactgcttcacctgtggccggcggcacgcagacgccttgatgacc
+67454/1
@@@DFAADFD?FHGCGHIIIIGIIGGIIIGIIIFEFFDCCC@BCCCCC@C
@7588633/1
acataataaaattagaggaagtaggtgctgggcctcttgtatgcgaaggt
+7588633/1
@@@DDFFFHDFHHGIIIGGH@CHDFACFHIEGHHIGEIJDEHIJIHGIJD
@4165656/1
ctcgaatagtcttttctaacttgaacagtgcgatgttttacaa
+4165656/1
?@CFFFFFHHHHHJJIIJIJBHAEHGDHHHIIJJIHIEIEAHE
@67774/1
ctgatctagtagctcgacagtggcatggaaccgctctgtcgtcgtaatgt
+67774/1
@@@DFFFFHFFHGIIIIIIGAEBEGIIHICGEFEEGHG9??DB;7@ACGF
@7588920/1
ggctggctcccatgtcacggtagcactgagtgacggcacctccgacactg
+7588920/1
CCCFFFFFHHHHHJJJJJJJHIJJJJJJJJGGIJJJIJJJJJJJJJJJJI
@6232474/1
agcgagactcataacgcagccagatgccaaagttcttgatcttcactggg
+6232474/1
CCCFFFFFHHHHHJJJJJJIJJJJJJJJJIGIIIJJJIIJJJJJJIIJJJ
@68091/1
gtgtacacctgagcgagactcataacgcagccagatgccaaagttcttga
+68091/1
CCCFFFFFHHHHHJJJJJJJJJJJJJJJJJJJJJJJJJJJJJJIJJJJJJ
@4166089/1
ccctaatagagacgatttcaccagtggtcttcttgaacttcttc
+4166089/1
CCCFFFFEB8:AFBDFGHEHIIGHCFGIHHIIIIHCB3DGGHII
@7589402/1
gttgtggaactgcttcacctgtggccggcggcacgcagacgccttgatga
+7589402/1
B@CFFFFFHHHHHJJJJJJJJJJJJJJJJJJJIJHGFFDEDDDDDDDDDE
@68519/1
agccagatgccaaagttcttgatcttcactgggctcttctctgggatttc
+68519/1
@@@DDDDDDBHDHGIGGGCHGIGHIHIIIIICAFHHIHGGHHBGE;D@GI
@1448957/1
acgggctctgtgcctggctcccatgtcacggtagcactgagtgacggcac
+1448957/1
@B@FFFFFHHHHHJJGIIHJJJJIIIIJJIIFGDFAHHEEH?DAGGIIJI
@6233220/1
gccagatgccaaagttcttgatcttcactgggctcttctctgggatttcc
+6233220/1
CCCFFFFFHHHHHIIJJJJJJJJJJJJJJIIIJJJJJJJJJJIJJJJJJJ
@4167004/1
gaggaagtaggtgctgggcctcttgtatgcg
+4167004/1
@?@D<?DDAD<CD9EG@F?:AFCBBEHFEF8
@1449726/1
taggtgctgggcctcttgtatgcgaaggtgttgaggcgcttgtggtggtg
+1449726/1
BC@FFFFFHHHGHJJJJJHIJJJJJJJJFGHIJJJJJJJJJJHIJHJIBH
@6233943/1
cctcttgtatgcgaaggtgttgaggcgcttgtggtggtgcacgcgcttgg
+6233943/1
CCCFFFFFHHHHHIIJJCGHIJJJJIIJJJJIJJIIJHHIJIJJJHFFFD
@6234082/1
gtcacggtagcactgagtgacggcacctccgacactgaggtcacgg
+6234082/1
?=?DDFFDCFBHDB@>GGGEHIGBHAGA>B@ADFIIIIGC8@CEHH
@6234461/1
gtggattttaatgttattattacagcatacataataaaattagaggaagt
+6234461/1
BB@FDFFFHHGHHIIIJJJJJJGJJIJJJJJJJJJJJJJJJJJJJJEIII
@6234558/1
gccagatgccaaagttcttgatcttcactgggctcttctctgggatttcc
+6234558/1
@@@DDDDDDAH>DAFBFFICHIGGG@EGHAFG;EDGEDGGC?CDD<BDDC
@6234608/1
ctcatcttgtatagaggaggcttgggctcgctctccgaagggagcttgcg
+6234608/1
CCCFFFFFHHHHHJJJJIIJIJJAGEGIJIIJGIJJIIIIGIIIGIJIJJ
@4851046/1
cttcacctgtggccggcggcacgcagacgccttgatgacctccactttga
+4851046/1
CCCFFFFFFDDBFGHIIJJJJBFHIJJJHHFDFDEEDDCCDDDCDCCDDC
@1450826/1
ctcatcttgtatagaggaggcttgggctcgctctccgaagggagcttgcg
+1450826/1
CCCFFFFFHHHHHJJJIJJJJJJHIJJJJJJJJJJJJJJJJIJIIGJJJI
@2808098/1
gcacgcgcttgggcagagggaatctgattgtgctgttgtggaactgcttc
+2808098/1
CCCFFFFFHHHHGJJJJJJJIJJJJJJIJJJJJJJJJJJJJJJJJJJJJJ
@1451002/1
gtagcactgagtgacggcacctccgacactgaggtcacggtactcgcgg
+1451002/1
@@@DDDDDFBFADBFA?CGIEHEGGDDDFHGCGEBFCEHIHEHGAHGFE
@6235357/1
gtagtcggcaaacgttaagtaagagtccgagtcgaattgagactgcggcg
+6235357/1
@@@DDFDDHHHHHGHGFHIJIJJJEH?EEGGB?@DGB=DBACCGHGEGIF
@3487545/1
caggatgtggattttaatgttattattacagcatacataataaaatt
+3487545/1
CCCFFFFEHHHHHJJJIIJJJJJJJJJJJJJJJJJJJJJJJIIJJJJ
@1451609/1
cactgagtgacggcacctccgacactgaggtcacggtactcgcggtacat
+1451609/1
CCCFFFFDHHHHHJJJJJJJJJJJJJJJJIGHJJIJHIIJIJJJHEDFFF
@2132576/1
cacgggctctgtgcctggctcccatgtcacggtagcactgagtgacggca
+2132576/1
@@CFFFFFHGHHHJJJJJJJJJJJJJJJJJJJDHIJJJFJIJ?FDHHIFA
@1451695/1
gtcacggtactcgcggtacatgttgtgtacacctgagcgagactcataac
+1451695/1
CBCFFFFDHHHHHJJJHIJJJJJJJJJJJJBBDGHHJJJIJIJJJJJJJJ
@3487842/1
agtaatagtacaagtgaaaagtcacttgccgatggtagaataaggattaa
+3487842/1
?@@DFFAEDFFHHGCGEIGDFEHIEFGGGIICFHI?FHFDHIGIIGGIIG
@1451783/1
catacataataaaattagaggaagtaggtgctgggcctcttgtatgcgaa
+1451783/1
@@@DDDFFFFFHHFIBGIIIJBEGGCHG2CFAEGFFHIIGIIHI@BCG?@
@3488131/1
gtggggccgtcagaacctgatagaaacggttggcgttaggtatatacaag
+3488131/1
CBCFFFFFHHHHHJJJJJJJJJJJJJJJJHIJJJJJJJJJFGIIJIJJHH
@2133321/1
ctcatcttgtatagaggaggcttgggctcgctctccgaagggagcttgcg
+2133321/1
CCCFFFFFHFHHFIIJGIJJJIJAFGGIGFHHIGGJIGGEHIFBHEHGGG
@2809730/1
cgtttctttgtccctgggtaaggtatttcagggtcgtcacgacccacatc
+2809730/1
CCBFFFFFHHHHHJJJJJHIIJJHHJJJJJIJJGIJJJJJJIJJJJJJJJ
@7589799/1
gtagcactgagtgacggcacctccgacactgaggtcacggtactcgcggt
+7589799/1
@@@FFFFFHHHDHIJJIIHGIHHGHGJJJJJJIGHIIJHIGGHIJGGHF9
@4852865/1
ggtgttacctgcaacttggccaggttagggccaacagattgtttgagatg
+4852865/1
BCBFFFFFHHHHHJJJJJJJJJJJFHIIJJJJJJJJIIJJIJJIJJJJJJ
@5550321/1
gggggtgacatcggacttaatacaaggaaactgtttagactggttacatt
+5550321/1
@@CFFDDFHGGHHJIJJJJJJIJIJJIIJIJJJJJJIGHIIIJFHIIGII
@7590582/1
ggattttaatgttattattacagcatacataataaaattagaggaagtag
+7590582/1
CCCFFFFFHHHHHEIJJJJJJJIJJJJJJJIJJJIIJIIIIJJJJJJHII
@5550647/1
gtcatattatgtgagtacgaagcattgtctgtttataaaataattaacaa
+5550647/1
@CCFFFFF?HHCFGIIGIJIGGGGJIIHHCHHIJJJIIJJJIJJIJGIIJ
@7590629/1
gtggaattttccagtagcaaaataaaagtattacagagatgatttacatg
+7590629/1
@?@DDFFFHHHDFFAEGH>HHIIIIIIIFHIGIIIGCEGHGIGIIIIIII
@4853588/1
ggtaagtttgtcgagtagagccttagctgcggaatgcttagcttccttct
+4853588/1
?@<;D>=4CFA:DGE<EFAHCGEHEHI>FFFGBDBFA4BDEFEEDF<B<C
@3489448/1
gtgggttcgtgaatcatgccctcaatctgcaccagttcatatttgggcac
+3489448/1
CBCFFFFFHHHHHJJJJJJJJJJJJJJJJJJJJJJJJJJJJJJJJJJJJJ
@3489533/1
cagcatacataataaaattaggggaagt
+3489533/1
???=A2=AB4?<?D>::CFC9?FE:ED2
@5551187/1
cacctgtggccggcggcacgcagacgccttgatgacctccactttgatga
+5551187/1
@@?DDBEDBFDHAA?@@DHEIB6A@GEEH<C>@CC>CEEC?CCC@CAAC@
@2135264/1
gtgtgataatgtcataaagttgacaataatctataattaattactttaaa
+2135264/1
@=?BDDBDH?FFA>F?CAIACACIGHI@HGHGDGEEHIFAFC?DDCFGGA
@6917023/1
cttgtagacacggcagacgaggatacctcaacttcatcttatacttatcc
+6917023/1
@CCFFDDFHHFHHIIII3FEGDDB13?DGGDGDHIIIIIIIIIIIIIIII
@3490101/1
aagataagtataggctcaaaacctaacgacatcaatcaccagcttaaaag
+3490101/1
CCCFFFFFHHHHHJJJJJJJJJJJJJJJJJJJJJJJJJJJJJIJJJJJJH
@7591607/1
cagccagatgccaaagttcttgatcttcactgggctcttctctgggattt
+7591607/1
CCCFFFFFHHHHHJJJHJJIJIIIJJJJJJJJIJJIJJJJJJJJJJJIIJ
@2135761/1
gagtgacggcacctccgacactgaggtcacggtactcgcggtacatgttg
+2135761/1
BCCDDFFFHHHHHJJJJIJJJJJJJJFHIJJJGGIJJJJJJEHHFFFFFF
@7592200/1
gccagatgccaaagttcttgatcttcactgggctcttctctgggatttcc
+7592200/1
CCCFFFFFHHHHHJHIJJJJJJJJJJJJJJJJJJJJJJJJJJJJIJJJJJ
@4168720/1
taagtgagtatacatctattaaattcaaacgc
+4168720/1
??@DBDBDFADF<<?CDHHIGIHHEFHGEFBG
@4168953/1
gttgtggaactgcttcacctgtggccggcggcacgca
+4168953/1
BBBDDDFFGFHAFIJIJJIIJCHIGDAFEHIJGIHHF
@2136267/1
ggcgatgagagcccacgatgtaagtgcttcgggcttcaacagcttgttag
+2136267/1
@CCFFFFDHHHHFJIJJIHIHGIGEGGGIIJJIIIGIJGBHIGJIJIIIG
@2136524/1
gcatacataataaaattagaggaagtaggtgctgggcctcttgtatgcga
+2136524/1
@@@FFDFFFFFFFBFGHHGCIJIGGHG<HEHGIJGGGGIIJIJGGIIII=
@3491155/1
ggcgatcatgtcgatggcttggtttattcccatcagtttggagttcacct
+3491155/1
@@CFFFFFGGBHHFIJIJIGJJEGHJIIJIIJJJJIIIJIFGIHHHGHIG
@4169256/1
gcacagctcttgcagccatccaacgggattgcccatca
+4169256/1
1?@FFDDDHGFAFIBGGJGEIIJIHHIJGJEHDGCEBE
@7592937/1
ccagtggtcttcttgaacttcttcaattgacgcaagaagtaccagaaacg
+7592937/1
CCCFFFFFHHHHHJJJIJIJJJJJJJJJJJJJIIIHIJJGHIIJJJJIJJ
@4169339/1
atctgattgtgctgttgtggaactgcttcacctgtggccggcggcacgca
+4169339/1
@CCFFADDHFF?FHGGIIHGGCAEGEHGIIHIEIEHIIIHIDGIFFFCC@
@3491365/1
cttgggcagagggaatctgattgtgctgttgtggaactgcttcacctgtg
+3491365/1
BB@FFFFFHHHHHJJJJJJJJJJHHHHJHIIFGIJJJIJJIJJJJJIJIJ
@4169645/1
ctctgtgcctggctcccatgtcacggtagcactgagtgacggcacctccg
+4169645/1
CCCFFFFFHHHHGJJJJJJJJJJJJJHIJJJJJIJJHIJJJJIIIJJJJJ
@3491909/1
gcccgccggcgggtgcgtcacgtccacgcccaggaatatcaccggctc
+3491909/1
@@?DDADDFDFA>BAEE;6?566=?BA;?@B=@?<?>8@>>AB85@9B
@4170006/1
atctgattgtgctgttgtggaactgcttcacctgt
+4170006/1
@@CFFFFFHHHHBHFHIGHEEDHIJIIIIJJJJIJ
@3492090/1
caccagtggtcttcttgaacttcttcaattgacgcaagaagtaccagaaa
+3492090/1
@@@?DDBDA?FFHGGHIGIIIIGHEHIGIIIIGGDEHIIIG?FGIEGDHG
@3492102/1
ctgtgatctgtttcttggcatctatagatgtcggtggcgcacagggcacg
+3492102/1
@@@DFFFFHHHHHJJGGGGEGGIGIII@EHICEGCFEGGIIIIIIJGCGE
@2137764/1
cagccagatgccaaagttcttgatcttcactgggctcttctctgggattt
+2137764/1
CCCFFFFFHHHHGJJJGIJJJJJJJJJJJJJHGHJJJJJJJJJJJJIIJJ
@6235870/1
cgctacgatagtcactgttaccaacaagtatcctttgtatcaatctctct
+6235870/1
@CCFFFFFHHHHHJJJJJJJJJJJJJJJHHJJJJJJJHJJJIIGGIJJJI
@71779/1
ccactccgctatgtcaagtcaagatatttgacgttccgacgtccgaaaca
+71779/1
CCCFFBDDFHHDFFHIEGAHHGIIGHIIFGIGHIIG?@HHEFGHEHEGGE
@6235929/1
ataaagataagtataggctcaaaacctaacgacatcaatcac
+6235929/1
@@@DDDBAFDD:?EFB@3F?:F>::<?F@>BFBEFB9BG<B?
@6236134/1
atacataataaaattagaggaagtaggtgctgggcctcttgtatgcgaag
+6236134/1
@@CFFFFFHHGHHJJJJJJJJJIJGHIHIJGIJJIJJJJJJJJJJJIIHI
@764067/1
accaggtggtagcgcgcgcggaacgccaccaggtgcgcgtagtacgcggg
+764067/1
@@CFFDDDDHFFHGFIIGHE:BHIFHIIACE?=.7?>CD=B@8>@<@B@@
@2138468/1
gtcagtgttgaaattcgcccgtcgcaccagattattgatttctctttccc
+2138468/1
CCCFFFFFHHHHHJJJJJJIJJJJJJJJJJJJJJJJJJJJJJJJJJJJJJ
@2138515/1
cgtgaatataagtggcaaaggtagtaagtcagctgttccacttcatcatc
+2138515/1
BC@FFDFFHFHHFHIIJIIJJFHHJJJJHIIJJJIIJJJJIJIIGJJIIH
@5551769/1
gtggtcttcttgaacttcttcaattgacgcaagaagtaccagaaacggga
+5551769/1
CCCFFFFFHHHHGJJJJIJJJJJIJJJJJJJJIIJJDHIJJJJJJJJJJI
@2810787/1
caaagataagatgaagaagaggagcaaatggaaaaaaaaattggtgaaaa
+2810787/1
CCCFFFFFHHHHHJJJJJJJJJJJJJJJJJJJJJJJJJJJIIJJFGIJJJ
@2139473/1
gcgactgtcacacggtagcggaaggtgggttcgtgaatcatgccctcaat
+2139473/1
@@@FFFDDHHGDFGDCGGEHGHIHH9BGH?FDEGHGGGGCC@GHHDHIFH
@5552559/1
gaggaagtaggtgctgggcctcttgtatgcgaaggtgttgaggcgcttgt
+5552559/1
B@CFDFFDHHHDFHIJIJIIJJJJJHIGIIJIIIJIIHHIJJJIJIJJID
@5552736/1
ctcataacgcagccagatgccaaagttcttgatcttcactgggctcttct
+5552736/1
@@@FFFFAD:FFHIIBGHACEHHGFGHGIFGCHGGHEDEGH3DGIDEGHE
@5552834/1
gtagcactgagtgacggcacctccgacactgaggtcacggtactcgcggt
+5552834/1
CCCFFFFFHHHHHJJJJJIJJJJJJJJJJJJJJJIJJJJJHIJJJJJHFB
@2140146/1
atgcgaaggtgttgaggcgcttgtggtggtgcacgcgcttgggcagaggg
+2140146/1
CCCFFFFFHFHHHIHIJJJJJJIJJJJJJHHIJIJJJJJHHHFFDFCDDD
@5553063/1
ccacaatctggtctggagagaagatcctcatcttgtatagaggaggcttg
+5553063/1
@C@DFFFFHDFBFBHGGHFHHIIGCFEHGGEIGCB?CFHEFGB@GIGBH:
@2812346/1
tttagatatttgttgttcattcaactgtcttgttaatgcctggccctcag
+2812346/1
CCCFFFFFHHHHHJJJJJJJJJJJJJJJJJJJJJJJJJJJJJJJ@HHJIF
@5553925/1
ctggatattcgtatttgacacagaattcagcgacaaatacttctgcgaag
+5553925/1
;@@D=DDDB<=<<<AFEEH><EHAHGCEEDEHEGIDHG9DC@GFHGIIGB
@2812928/1
gataggtaccgatgagcgcttccacgcaatcggcaacagacttatctgca
+2812928/1
CC@FDFBDFDFDHIGAFHIGE@GAHIIIGFEHGGIIGIIICFHGGGHGIH
@2813069/1
ctgtgatctgtttcttggcatctatagatgtcggtggcgcacagggcacg
+2813069/1
CCCFFFFFHHHHHJJJIJJJJJJJJJJIJJIGJJEGIJJJJJJIJJJIJI
@5554581/1
cacggtagcactgagtgacggcacctccgacactgaggtcacggtactcg
+5554581/1
CCCFFDDFHHHHGJIAGHIIIHIJJJJJIIIJJJJJJJFHJGIJDGGIJA
@2813320/1
cagcatacataataaaattagaggaagtaggtgctgggcctcttgtatgc
+2813320/1
CCCFFFFFHHHHHJJJJJJJJIIJJJJGIJJFGHJIIJJIJJIJJIJIJJ
@2813710/1
gtcacggtagcactgagtgacggcacctccgacactgaggtcacggtact
+2813710/1
C@CFFFFDHHHHHJJIJIIJJJJIIJIJIJJIIGIJJJJJHIJJIJIIHH
@2813874/1
ctgggcctcttgtatgcgaaggtgttgaggcgcttgtggtggtgcacgcg
+2813874/1
@CCFFDFFHHHHFIJJJJIGHIAFHIIGGICDEIJJJIDFGHIDCHGJHG
@2814217/1
gttgtggaactgcttcacctgtggccggcggcacgcagacgccttgatga
+2814217/1
@@CFFFFFHHHHHJJJJJJJIIIIIJJJJIIJJJHHFECEDDDDDDDDDE
@2814422/1
cgcaagaagtaccagaaacgggacttagccacaatctggtctggagagaa
+2814422/1
?@<DDAD?DAFAHH>FBGEH@FIBGEBHCBBGGIIIGGCHIIBDHG>D@H
@5555624/1
ccagttcatatttgggcacagttcctcgacgagcaagtagttcttgaagc
+5555624/1
CCCFFFFFHHHHHJJJJJJJJJJJJJJJJJJJJJJJJJJJJIJJJJJJJJ
@2814648/1
gccatattcaaatgggaagtggtgataaagataagtataggctcaaaacc
+2814648/1
@@@FDFFDHFFHHGHG@GHFGHEGHGIGEIGHIIGFGHIIIFC@HGGIII
@2814934/1
acatcatggaaggaagatgcctcatcacaacatctaaagctaagatggca
+2814934/1
8??DBADDH?FHFB>FFFHGGIGIIDGH>?EGCGGGIFHIIGHHG<?GBG
@2815000/1
gtcctgagccatagcaaacagccactggcaatgtggatagctggacaagg
+2815000/1
@@@;BDBDHDFFFHIIBBFBABBBGGGGIIHGI?C>FHGBEEF;GEH@DF
@764572/1
gcgaaggtgttgaggcgcttgtggtggtgcacgcgcttgggcagagggaa
+764572/1
BCCDDFFBFFHHHJJJJJJJJJJJHJJHIJJJJJJJJJJJHHHFFFFDBE
@4853878/1
ctgagcgagactcataacgcagccagatgccaaagttcttgatcttcact
+4853878/1
CCCFFDD?FHHHDGIIGIEIJGGGHIAG?BFGCHHFGIGIIJJJJIJGFG
@764691/1
cggacatttcaattttatttagttggtcttggttgaacggaactccaatc
+764691/1
@@@FDFFFHHHDHIJGIJJJIIGIIJGHIJIIFGHHIGEGICHIIJIIII
@2143729/1
atttaaatttacgggctatgccatttatcctcgcacgttggcagtaatag
+2143729/1
CCCFFFFFHHHHHJGJJJJJJJJJJJJJJJJJJJJJJJJJJJJJIIJJJI
@2815317/1
cgcagccagatgccaaagttcttgatcttcactgggctcttctctgggat
+2815317/1
CCCFFFFFHHHHHJJJJJHJJJJJJJJJJJJJJJIJGIJJJJJJJJJJIJ
@2815320/1
gtgctgggcctcttgtatgcgaaggtgttgaggcgcttgtggtggtgcac
+2815320/1
CCCFFFFFHHHHHJJIJJJJJHHIJEHIIJJJJIJJJJJIJJIJJJJIJJ
@4854209/1
gcacgcgcttgggcagagggaatctgattgtgctgttgtggaactgcttc
+4854209/1
CC@FFFFFHGF=D@FGGGHI:CDHHGGIIIIGIIGHIIGHIIGHGHGGAF
@7593351/1
gcctcttgtatgcgaaggtgttgaggcgcttgtggtggtgcacgcgcttg
+7593351/1
@@CFFFFFHHHHGJJJIJFGHHIGIIIIJIIIJJIHJIHHIJJIJJHFFA
@6236665/1
gccagatgccaaagttcttgatcttcactgggctcttctctgggatttcc
+6236665/1
@@@??BDDBFFA3BEEF?C?:EFC@EHBBHE;EFFFEIIIEFD@?3?DDA
@2816155/1
cctaaatctatggggcgggatggtcgtttgaaaaattgacggccagcctt
+2816155/1
CCCFFFFFHHHHHJJJJJJIJJJGHHHFFFEEEEEEDDDDDDDDDDDDDD
@2816282/1
cccacttcacgacgcttcagcagagtgcacacaatggtgaactggcgttc
+2816282/1
CCCFFFFFHHHHHJJJJJJJJIIIIHIIIJJJJJIIGDHIJJJJJJIAGG
@7593746/1
cttgaagcacagacacaggtgtcttcaacggaagagattccatttcccgt
+7593746/1
@@CFDFFFHHDHDGBHHEGFGIIEHIGGIFIEEHIIFHGHGGGIIICHGH
@4854939/1
ggcagagggaatctgattgtgctgttgtggaactgcttcacctgtggccg
+4854939/1
CCCFFFFFHHHHHJJJJJJBHHJJJJJHIJJJJJJJJJJJJJJJJJJJJJ
@6236988/1
ctggtaggatgaagatagaacaatttagtccgaggaaagattttatggtg
+6236988/1
@@@FDDFFFHFFFIIGHGHIGIIGIIIJJIJJHIGHEHHAFGEGIGIEHI
@7593952/1
tgagtgacggcacctccgacactgaggtcacggtactcgcggtacatgtg
+7593952/1
?@<B42=B?FFFFEGFFFIIII@@@GEGFI@F60BFEIEFEBFF8B;7;@
@6237042/1
cacaaattccaacccttgcgtttcaaaacaattcattttaggttcaagtt
+6237042/1
CCCFFFFFHGHGHIJJJJJJJJJJJJJJJJJJJIJJGJJJIJJJJJJIGH
@765631/1
gccagatgccaaagttcttgatcttcactgggctcttctctgggatttcc
+765631/1
CCCFFFFFHHHHGJIJJJJJJJJJJJJJJJJJJJJJJJJJJJJJIJJJJJ
@72929/1
tttttttttgttcccacatcaggatgtggattttaatgttattattacag
+72929/1
CCCFFFFFHDHHFHGHGIIIIIJDADDGH@CHIJECG@FH@GG>FIFFFH
@1454512/1
atacataataaaattagaggaagtaggtgctgggcctcttgtatgcgaag
+1454512/1
<?@DF<D;FBFFFIDGHEG<FGIA<FCECFDHEGGHDHIHGIHG4BGH<F
@6237402/1
gcacgcgcttgggcagagggaatctgattgtgctgttgtggaactgcttc
+6237402/1
CCCFFFFFHHHHHJJJJJJJHJJJJJJJJJJJJJJJJJJJJJJJJJJJJJ
@765924/1
ctggacaaggcactggcaacgaccaatcatggacttttcttcaatatcca
+765924/1
@CCFFFFFHHHHHJJJIJJJJJJJJJJJJJJJJIJJIJJJJJJJJJJJJJ
@1455115/1
agcatacataataaaattagaggaagtaggtgctgggcctcttgtatgcg
+1455115/1
CCCFFFFFHGHGHIIJIJJJIEEHIJHHIJHIIIJJIIIIIJIJHIIJJI
@73703/1
gccagttcccacttcacgacgcttcagcagagtgcacacaatggtgaact
+73703/1
CCCFFFFFFHGHHIIJIJHIHFHIGJEDHHDFDGGIIIIJIHGEFHGIJG
@73766/1
attttgtttttctctgtgatctgtttcttggcatctatagatgtcggtgg
+73766/1
@8;DDF?DHBDCFIGGFH@ICHHHIF@EA93BFG?GHHC?CFC?FAD:BG
@7594992/1
ctgtgatctgtttcttggcatctatagatgtcggtggcgcacagggcacg
+7594992/1
@@@DD>DDHHFHFIIIGI>CE;FHHH@DBAFHEG?EHHHIIHGGHG1;F<
@1455711/1
gacgatttcaccagtggtcttcttga
+1455711/1
???A;:BB<:4C:2CE9<A<333AA>
@7595590/1
ctggagagaagatcctcatcttgtatagaggaggcttgggctcgctctcc
+7595590/1
@@CFDFFFDHHHHIIJJJJGIIJJJJJIIJJJJIJIJ@@FGGGFGGIGGI
@6238798/1
ctggcaagcatccaagatagtattcaggtgcccactacatcgagatggta
+6238798/1
???DD?D:22<D;::<EAD@EFA@AAFBFB@F@CEE>DADB?@B???D09
@4856061/1
gccaacagattgtttgagatgtttgtgaaactgcgacaccttgtggctgt
+4856061/1
@@@DADBB;D<DBDBFBG?FACFHHHIGIIGGHCFEHGGIEHE?BDDFHH
@74698/1
ttgtggaactgcttcacctgtggccggcggcacgcagacgccttgatgac
+74698/1
CCCFFFFFGHGFHJIIJGJGHIGGHIIFGGGHIIHHFFFCDBDBDACDED
@7596029/1
cgaatagtcttttctaacttgaacagtgcgatgttttacaagggcaggtt
+7596029/1
CCCFFFFFHHHHHIIIJGIJJHJJJJHJJJHJIGHJJJJIIJIJJJJJJJ
@6239343/1
gtgccttttattgcttggtgagacacgagataaaagtccaattcagacga
+6239343/1
@@@FFFFFHFFHHGGJJICGGI<BGGHHHGIJJIIIJJIJJJIIIGGIJI
@1456720/1
tgaggcgcttgtggtggtgcacgcgcttgggcagagggaatctgattgtg
+1456720/1
CCCFFFFFHHHHHGHIIHIJJJJJJJJIIJIJJJJJJJIHHHHHFFFFDF
@6919552/1
gtacacctgagcgagactcataacgcagccagatgccaaagttcttgatc
+6919552/1
B@BFDDDEHHHHFIJIIJJJJJJJJJJJJJJJGIIIIJIGGFHGHJIIJI
@1457230/1
ctcataacgcagccagatgccaaagttcttgatcttcactggg
+1457230/1
@@@DDA;ADFFD8A<E;F?9F?FI>?B@F@<?<?<D<?GFBG?
@75653/1
cacaatatccgtgtcgaccactgtgcctggttccacgttatattggacat
+75653/1
CCCFFFFFHHHHHJJIJJJJJJJHIJIIJJGIJJJJJHIGHIJJJJIJJJ
@6919822/1
gtggcgcacagggcacgcttgcgcatgacatctatacatgccattggcgt
+6919822/1
CC@FFFFFHHHHHJJJJJJJJJJJJJJJJJJJJJJJJJJJJJJJJJJJJI
@2816678/1
ctctgcaatcctgcctcacatgattcatccaca
+2816678/1
@<@DB3BDHD;?FHGG>ECAEGHIGHECH4?;3
@3493286/1
ctggcaacgaccaatcatggacttttcttcaatatccacataagtaactt
+3493286/1
CCCFFFFFHHHHHJJJJJJJIJJJJJJJJJJJJJJJJIJJJJJJIIJJJJ
@3493298/1
gcgagactcataacgcagccagatgcc
+3493298/1
@<@;D:DDAFBDA@FFH?@BEC9<<:E
@2817352/1
gtttattttgtttttctctgtgatctgtttcttggcatctatagatgtcg
+2817352/1
CCCFFFFFHHHHHJJJJJJJJJIJJJJJJJJJJIIIJJEIJJGHIIIIJI
@3493401/1
gtgctgggcctcttgtatgcgaaggtgttgaggcgcttgtggt
+3493401/1
@CCFFDBD=FFHGIIBF@HIIG<GGIIJEGHIJ1?DHBGBA;.
@2817392/1
gtgtggaatagtgacttccggcaaatttttggttttaaccacatagttcc
+2817392/1
CBCFFFFFHHHHHJJJJJJJJJJJJJJJJJJJHIJJJJJJHIJIJJIJJJ
@6921131/1
cccatgtcacggtagcactgagtgacggcacctccgacactgaggtcacg
+6921131/1
CCCFFFFFHGHHDGIGGIIIIGCFGHGIJIJJIIHGIHJJGIHIICHIJI
@3494751/1
cttcgacatattcggcgatgatgcattcttcctcgtcaagcaaataaagg
+3494751/1
CCCFFFFFHHHHHJJJJJJJIJJJJJJIJJJJJJJJJJJIJJJJJJJJJJ
@2819060/1
ggtttgcttacagccattcccaactgtcctccggtactaacgatcaaatc
+2819060/1
CCCFFFFFHHHHDIIIIGJJGIIGJGBHGIJIJGDGEHIGHGEAD?FFD=
@6922344/1
cttaggacgaagtgatggcaccaggatagagttaatgccgccaagtttga
+6922344/1
CCCFDDFFHHHHDGGHHJJIJJJJJIJJJHIDIIJIJJJJJJJIIGHGIG
@2819567/1
ccacttttatcttttgcacctcacgatcgat
+2819567/1
@8@BD?D?F?22CA?2<?FF3A:CG?A<ED;
@3495929/1
gtaagcgctatggactgctgccaattcactgttcattacctgtgaaaact
+3495929/1
CCCFFFFFHGHHHJJJJJJJJJJIJJJJJJJJJJJJJJJJJJIJJJJJJJ
@2820037/1
gtggtgcacgcgcttgggcagagggaatctgattgtgctgttgtggaact
+2820037/1
CCCFFFFFHHHHHJJJJJJJJJJJJIIJJJJJJJJJJJJJJJJIJJJJJI
@6923452/1
atcctatccgtgtagccttggagaccatcttcatccaaacattcatcttc
+6923452/1
@C@FFFDDHHFHFHJJJEIJJGGIIGGHIJGJIGHGJJJIJJJIJIJJII
@6923493/1
ctctgtgcctggctcccatgtcacggtagcactgagtgacggcacctccg
+6923493/1
CCCFFFFFHGHGHJJJJJJJJJJJJJEHIIJJJJGGFHHIIIJJJJJJJJ
@2820370/1
ggtgcacgcgcttgggcagagggaatctgattgtgctgttgtggaactgc
+2820370/1
@@@DDDFDFHHHGIGIIGIGIGIIJIJJFGIIBFEHIIJGIHHHJIEHII
@6924342/1
gggacttagccacaatctggtctggagagaagatcctcatcttgtat
+6924342/1
CC@FFFFFHHHHHIJJJJJJHHJJJJJJJJJJJIJJJJJJJJJIJJJ
@6924876/1
ggtagcactgagtgacggcacctccgacactgaggtcacggtactcgcgg
+6924876/1
BCBDFFFFHHHHHIJJJJJJJJJJJJJJJJJJJJJIJJJJJHIJJJJJHF
@766693/1
agggaatctgattgtgctgttgtggaactgcttcacctgtg
+766693/1
@@@DBD;DFHA<<<EFEGBIF@GFG<BF>BHIII@CFBD@?
@766907/1
gcaagaagtaccagaaacgggacttagccacaatctggtctggagagaag
+766907/1
@@@DDDDAA:CDC>FHDEC?:EDHCB@AFA?CDHGGHI@FHIIFGIIC?B
@2144188/1
ggcgcacagggcacgcttgcgcatgacatctatacatgccattggcgttc
+2144188/1
CCCFFFFFHHHHHJJJJJJJJJJJJJJJJJJJJJJJJJIJJJJJJJJIJJ
@767812/1
ggcaaatttttggttttaaccacatagttcccgatctcgcgggatctctt
+767812/1
CCCFFFFFHHHHHGIJJJJJJJJJJJJJJJJJJJJJJJJJJJJJHHHHHF
@767918/1
gtagcactgagtgacggcacctccgacactgaggtcacggtactcgcggt
+767918/1
CCCFFFFFHHHHHIJJIJJJJJJJJJJJJJJJJJIJJJJJHIJJJJJHF?
@2145743/1
tccaaattgtatctgacgacgcattgaatctgaatacgaaaatgaattca
+2145743/1
@@?ADDD>F=DFHGFE>F@CBAH=?B?D@GAF>BB@BD=?@G>D8=FCEG
@2146229/1
cgcttgggcagagggaatctgattgtgctgttgtggaactgcttcacctg
+2146229/1
CCCFFFFFHHHHHJJIIJJJIJJJJJJIJJJIJJJIJJJJJJJJ@GHIJG
@2146280/1
cataataaaattagaggaagtaggtgctgggcctcttgtatgcgaaggtg
+2146280/1
CCCFFFFFHHHHGJJJJJJJHIJJJJJJJIJJIJJJJJJJJJJJJJJJDH
@769367/1
gacatcttgtggctgtgacttgtagtcaaggtggagattttactatcttt
+769367/1
CCCFFFFFHHHHHJJIJIIJJIIIJIIJJJICFHIIGCHIJJJJJIJJJJ
@6240671/1
cagtggtcttcttgaacttcttcaattgacgcaagaagtaccagaaacgg
+6240671/1
CCCFFFFFHGHHHJJIJJJCHIIJJJJGJJJIIEIJJIHIGGIJGIEHHI
@4857652/1
gcgagactcataacgcagccagatgccaaagttcttgatcttcactgggc
+4857652/1
?;8ABDDBFFFDF<FBGF<FFFIIIC?FDFFFF@DFFFFIIIIIEGE?DD
@76833/1
gccagatgccaaagttcttgatcttcactgggctcttctctgggatttcc
+76833/1
CCCFFFFFHHHHHJHIJJJJJJJJJJJJJJJJIJJJJJJJJJJJJJJJJJ
@1460017/1
ctctgtgatctgtttcttggcatctagatgtcggtggcgcacagggcacg
+1460017/1
CCCFFFFFHHHHHJJJJJJJJJJJJJJJJJIJJJJJJIJIJJJJJJJJJJ
@5556337/1
gctgggcctcttgtatgcgaaggtgttgaggcgcttgtggtggtgcacgc
+5556337/1
CCCFFFDFFHHGHFDHGGEHFHIGHHGG>AH=GHIJCHIGF;CAGCGHG:
@6241618/1
ccacataagtaacttcaaatgattgctcagatgcaatttcttgcaagaat
+6241618/1
C@CFFFFFHHFDFIJIGGIEHJIGGHHEGDBFHGHIEHJIGHHHCFFGE@
@6241975/1
ctctgtgatctgtttcttggcatctatagatgtcggtggcgcacagggca
+6241975/1
CCCFFFFFHHHHHJJJJJJJJJJJJJJJJJJJHJJJFHIJJJJJJJIJJJ
@7596214/1
gtggaactgcttcacctgtggccggcggcacgcagacgccttgatgacct
+7596214/1
CCCFFFFFHHHHHJJJJJJJJJJJJJJJJJJJJHHFFFDDDDDDDDEDDD
@77629/1
gccagttataaagcatagcccgaagtgctattggcacacaggcataatgc
+77629/1
CCCFFFFFHHHHHJJJJIIJJIJJJJJJIJJJJIJJJJJIJJJIJIJJJJ
@6242201/1
cgattgacatgaaacaaacactaaatgtaaatttaagcatcccacaatat
+6242201/1
@@CDFDFFHHHHGJJ@EFDFHIJIGIJCGHIJJJJIGGJGIJJJIJJJJF
@77862/1
ctgtgatctgtttcttggcatctatagatgtcggtggcgcacagggcacg
+77862/1
@@CA?DDEHGCFFHIGGBEFHGHDHBFDFGEHHEE=G@?FGGD@DGEGCH
@4172214/1
cgggctctgtgcctggctcccatgtcacggtagcactgagtgacggcacc
+4172214/1
CCCFFFFFHFHHHJIHIJJIJJJJIHIJJJHHJIJJJHIJFHIJJJJJJJ
@769800/1
cctgtggccggcggcacgcagacgccttgatgacctccactttgatgatc
+769800/1
CCCFFFFFHHHHHJJJJJJJJJJJJHHHFFFFFFEEEDEDDDDDDDDEED
@6925514/1
gtccataatcattcctggaatccgtgtcgacggcgatgagagcccacgat
+6925514/1
CCCFFFFFHHHHHJJJJJJJJJJJHHHJJJJJIJJJIJJJJJJJJHHHFF
@6925914/1
ctgagtgacggcacctccgacactgaggtcacggtactcgcggtacatgt
+6925914/1
CCCFFDEFHHHHGJJJJJJJJJJJJJIJDHIJIJGGIJJJJJHBHDFFFC
@1462045/1
gtgcacgcgcttgggcagagggaatctgattgtgctgttgtggaactgct
+1462045/1
CCCFFFFFHHHHHJJJJJJJJJJJJJJJJJJJJJJJJJJJIJJJJJJJJJ
@1462488/1
acaaatacttctgcgaagcccctgtttgttttatcgtcgccttgagaagc
+1462488/1
@BCFFFFFHHHHHJJIJJJJJJJJJJJJHIJJJJJIJJJJJJJJJJJJJI
@771265/1
ctgcaaacatgccagttataaagcatagcccgaagtgctattggcacaca
+771265/1
@@@FDDFDFHDDFIHAFAIHIEIIIGHEBCFGGIJ?FGGGGEGBGGIGIG
@1462908/1
tacataataaaattagaggaagtaggtgctgggcctcttgtatgcgaagg
+1462908/1
CCCFFFFFHHHGHJJJJJJJIJGIJJHHIJJJJJJJJJJJIIJJJJIJJJ
@771643/1
cgcgcttgggcagagggaatctgattgtgctgttgtggaactgcttcacc
+771643/1
CCCFFFFFHHHHHJIJJIJJJJJJJJJHIJJJJJJJIJJJJJJJJJJJJJ
@771730/1
ccctgcagagcttgcaaagcttgcaaagatctttccttcttctctttttt
+771730/1
CCCFFFFFHHHHHJJJJJJJJJJJJJHHFGGHHJJJJJJJJJJJJJJJJJ
@6927636/1
ggtgcgtgcaggatcctcgtcattgcctggcatacaaggcaaagcaccga
+6927636/1
BC@DFFFFHDHHHJJIJJJJJJJJJJJJJJJJJJJJJJJJJJGIIGIJJI
@772245/1
gtatgatgccgtttctgtaccaataggaacaatacttcgggcttattctg
+772245/1
CBCFFFFFHHHHHJJJJJJJJJJJJJJJJJJJJJJJJJJJJJJJJJJJJI
@772722/1
gccagatgccaaagttcttgatcttcactgggctcttctctgggatttcc
+772722/1
C@CFFFFFHGHHHJGIJJJIGIIIJJJJJJIIJJIJJJJJJJJJIIJJHI
@1464307/1
gctcagggtctgtggcgaagttttgttcacgttctttgcttgaacacact
+1464307/1
CCCFFFFFFHHHHJJJJJJJGIJJJIJJJJJIJJJJJJJJJJJJJIJJJJ
@2822579/1
gtgctgggcctcttgtatgcgaaggtgttgaggcgcttgtggtggtgcac
+2822579/1
CCCFFFFFHHHHHJJJJJJJJJJJJEHHHJJJJJJJJJJJJJJJJIIJJI
@78296/1
agttggtcttggttgaacggaactccaatcctttactcgaatagtctttt
+78296/1
;@@DDDDDHHFHBFGHIEHAEG:EHGGGGGFIIHGHEH?GED=GDGGABH
@3497462/1
gtcttggttgaacggaactccaatcctttactcgaatagtcttttctaac
+3497462/1
CCCFFFFEHHHHHJJJJJJJJJJJJJJJJJJJJJJJJJJJJJJJJJJJJH
@7597241/1
gccacaatctggtctggagagaagatcctcatcttgtatagaggaggctt
+7597241/1
@@@FFFFFHHGDBFGHGIIGGIIGIIIJJJIIGGIIJJJJJIIIJJIGJJ
@2823117/1
ctcatcttgtatagaggaggcttgggctcgctctccgaagggagcttgc
+2823117/1
?@@DDDDDH:A?FHADGHIIGICA1<8?EEBDDAFFGIGEAHIHGHGEG
@6928996/1
cgggtagctgatgtactaatgagtaataaaataataaaatcctaaattct
+6928996/1
@@@FADDFHHHHHIGIIIJJJJJHJIJJIJJJJFIJJJJJIIIJJIIJJJ
@78826/1
gaggaagtaggtgctgggcctcttgtatgcgaaggtgttgaggcgcttgt
+78826/1
CCCFFFDFHHHHHIEGFGIGIIIIJGIIIGH?:FGGGIIJGGIJGFIJGH
@2823422/1
gacgatttcaccagtggtcttcttgaacttcttcaattgacgcaagaagt
+2823422/1
CCCFFFFFHHHGHJJJJJJJJJJJJJIHIJIJJJIIIJJJJJJIJJJJJD
@4859248/1
ccaaaaatgtaattaactttttttttgtctgtttgtctgtttgtctgttt
+4859248/1
CCCFFFFFHDFHHIJIHIIJJJJIIJGIJJIIIJJHIJIJJIJIJJJJJJ
@7597903/1
catcgttctcagcatggtaagaaggtg
+7597903/1
@@@??=ADBB?A2:EA>EFA@HE?;2<
@7597919/1
aggcgcttgtggtggtgcacgcgcttgggcagagggaatctgattgtgct
+7597919/1
@@@FFFFFHHHFHIJAEHIICGGIGIIIICHIEAFB8FDGIE;@GHIHEH
@7598177/1
ggacttttcttcaatatccacataagtaacttcaaatgattgctcagatg
+7598177/1
@@CDDBDFHHHHFGIHIIIBHIIGIIAFHGGIIEGIGHIIGCGIIGGGGD
@5557093/1
cacctccgacactgaggtcacggtactcgcggtacatgttgtgtacacct
+5557093/1
CCCFFFFFHHGHHJGIJCGHHFGCFHHJIJJIHIIGGIIJIJIHIJJJJH
@79665/1
ggacatttcaattttatttagttggtcttggttgaacggaactccaatcc
+79665/1
CCCFFFFFHHGHGJJGIIJJJHHIGHHHGJJIIIHHGGGIGIIICHIFGG
@2824115/1
cctgagccatagcaaacagccactggcaatgtggatagctggacaaggca
+2824115/1
CCCFFFFFHHHHHJJJJJJJJJJJJJJIJJJIJJJJJJJJJJIJJJIJJJ
@4859760/1
cagcatacataataaaattagaggaagtaggtgctgggcctcttgtatgc
+4859760/1
CCCFDD?DHHHFFGGFBFCHB@@CCCF<A<CHHEGGEAGGIIEIGFFC@G
@2149400/1
gatctctttgcggccttcaaactgaacctaggtaatccctttatttcttc
+2149400/1
CCCFFFFFHHHHHJJJJJJJJJJJIJJJJJJJGIJJJJJJJJJJJJJJJJ
@6243385/1
atgcgaaggtgttgaggcgcttgtggtggtgcacgcgcttgggcagaggg
+6243385/1
CCCFFF?DH<DHFIIJIIJJJJJHIJHIJJIGIJJJJJJHAEFFFFBDDD
@6243446/1
gtggtgcacgcgcttgggcagagggaatctgattgtgctgttgtggaact
+6243446/1
CCCFFFFFHHHHHJJJJJJJJIJJJGIJJIJGJJJHIJJJJJJHIJJJJJ
@5558073/1
ctgcagatgactgtgcatccttgctagtaagtcctgagccatagcaaaca
+5558073/1
CCCFFFFFHHHHHIJJJJJJJJJJJJJHIIJIGJJJJJJJJJJJJJJJJI
@6243509/1
gtttattttgtttttctctgtgatctgtttcttggcatctatagatg
+6243509/1
@@@;D:DDBB=AA<?EBF4?<?HHAE<<C?BH4F??EGEFA?:1:?D
@6243599/1
ctgggcctcttgtatgcgaaggtgttgaggcgcttgtggtggtgcacgcg
+6243599/1
CCCFFFFFHHGGHIJJJIJJJJCGEGIJJJJJJJJIHIIFHIAGHIJIHH
@5558295/1
cgacactgaggtcacggtactcgcggtacatgttgtgtacacctgagcga
+5558295/1
@@@DDDDDBFBACEB@E<AEHIIGDHHGGGDBGGHHGFGHIFHIHEGGGI
@6244033/1
ggatggagtgagcacgggctctgtgcctggctcccatgtcacggtagcac
+6244033/1
C@@DFDEFCFDDFGIIJIIJJJJHIGIJIJIJIJIJGHIHEIJJFHHJJJ
@2150345/1
cagggatcttgccgtcattgcagacggtgtggtagcgggt
+2150345/1
@@?=BAD?=CF<CE:?CC<F<EBBDDFEGC;;??BG6:@7
@1465105/1
gccttgtgtttcttggtggtgggtttggctttggggttgttgtatatcgc
+1465105/1
CCCFFFEFHFHHHJJJGHIFHHIIIJJJJJJJIIJIIJJJIJIJJJJJIJ
@6244177/1
ctgtcctccggtactaacgatcaaatcgatcatgggtccataatcattcc
+6244177/1
@@@DDDDDBF???EGHIIIIIECBGFC8?DGGIIB9DGHIIIGIEGIICH
@1465279/1
cgagactcataacgcagccagatgccaaagttctt
+1465279/1
@@@AD?DDFD4AFEGHIGGCAAC?<<DEHG<<CGB
@5559190/1
tttcccgtttccaatctccaagacaggaggctccagtactttagctttga
+5559190/1
@@@DDFFDHFHHHJJIIIJJIJIJJJIJJJIJIIEHGGIJIJJJJJJJJI
@5559202/1
gggtcacattacatactctgtatttcctcttcatggtgccacagtgagtg
+5559202/1
BCCDDFFFHHHHHJJIIIJJHGHJIIIJJJJJJIIIJIHIIIIIGHIJDG
@4174295/1
ctccgacactgaggtcacggtactcgcggtacatggttg
+4174295/1
CCCFFFFFHDDHDHHHIJJJJJJJGGHIIDHIIJJII87
@6244965/1
gttattattacagcatacataataaaattagaggaagtaggtgctgggcc
+6244965/1
BB@FFFFFHHHHHJJJJJJJJJJJJJJJJJJJJJJJJHHIJIIJJJJJJJ
@2151313/1
caagaagtaccagaaacgggacttag
+2151313/1
?;?D>;A2==2CAEEIA?18CECF9?
@6245063/1
ggtctttgtacaccttcaggtgatcgaacatcatgtcttcaaactccact
+6245063/1
?@:BDDDDFHDB<EFGHBGGEFHIGIIGAGIHICHIIIIC<@>DFEC@;D
@5559505/1
gggaatctgattgtgctgttgtggaactgcttcacctgtggccggcggca
+5559505/1
@@@DDDEFHH?FHDFHGGIGIBFFCBFHGHIIGIEGIIIIIIFGIGIFF>
@2151391/1
gccttagctgcggaatgcttagcttccttcttagagcgtcccgtacccat
+2151391/1
C@CFFFFFHHHGGJJJGIIJJJIIIIJIIJJJGIIJIIHIGIHFFIJJJJ
@1466130/1
gcgaaggtgttgaggcgcttgtggtggtgcacgcgcttgggcagagggaa
+1466130/1
???=DDFBFHFHGIIIIIIFGIIIGIIGIIIIIGHIGGHIHHHF=BEDDC
@2151497/1
gggcaaagggttttgggttaagaaaccatacccttcaccgcgctgcagga
+2151497/1
CCCFFFFFHHFHHJJJJIIJJJJHHHHJJJJJJJJJJJJJJJJJJJJJJI
@4174588/1
aagaggtgttacctgcaacttggccaggttagggcca
+4174588/1
@CCFFFBDHFHHHJJJJIJIJJFIJJJIFHIJHIGIB
@5559759/1
cctaacttcgcaaccactaattccagtgataaattcactctagcacgtag
+5559759/1
CCCFFFFFHHHHHJJJJJJJJJJJJJIIJJJJIJJJJJJJJJJJJJJIJJ
@5559909/1
gtggattttaatgttattattacagcatacataataaaattagaggaagt
+5559909/1
CBBFFFFFHHGHHIJJJJJJJJJJJJIJJJJJJJJJJJJJJJJIJJGJJG
@2151951/1
ctttgctatgactctcttctggtggtccagttgtgggaatagttcatgag
+2151951/1
CCCFFFFFHHHHHJJJJJJJJIJJJJJJJJIJJJJJJJJJJJJJJJJJII
@4175111/1
atccactcttgctccatggtccaggagcagcagcg
+4175111/1
@@@DDB:DH8BFHIIB4AFCIIIIIGEGIIIIIII
@6929717/1
ccgtgattatctaggacgtcttcttgaatccacattggtgtgataaccgt
+6929717/1
BCCDDDDDGHHHHJJJJJJJJJJJIIJJJJIIJJIJJIFHGHEHGGIJJG
@4175310/1
tctcagcatggtaagaaggtggcggccagaatctagacatgcacagctct
+4175310/1
CCCFFFFFHHHDFGHIIGHGGIJJJJIEHIJGIIJIJJJJJJJJJJJJJJ
@5561238/1
caccgccatgccatgtaccacgcctgggatgccacccggcaccactcccg
+5561238/1
B@CFFFFFHHHHHJJIJJIJJJJJJJIJJJJJJJJJJJJJJJJJJJJJJH
@4176240/1
cctggctcccatgtcacggtagcactgagtgacggca
+4176240/1
1?@FFFFFHFHHHHJGEHHHGIJIJJIGHGIJJJIJI
@5561472/1
ggcagagggaatctgattgtgctgttgtggaactgcttcacctgtggccg
+5561472/1
CCCFFFFFHHHHHJJJJJJIJJJJJJJJJJJJJJJJJJJIJJJJIIJJJJ
@5561649/1
gcctcttgtatgcgaaggtgttgaggcgcttgtggtggtgcacgcgcttg
+5561649/1
CCCFFFFFHFHHHJHHIJFHIIJGIJIJJJJJJIJJGIHHIGJJJJHFFD
@5562190/1
cttggttgaacggaactccaatcctttactcgaatagtcttttctaactt
+5562190/1
@@CDFBDDFHFHGIIIGEIJJJJJJJJIIIJJGIIIGHIIJIJGHIJJJI
@4177284/1
gtgctattggcacacaggcataatgccatattcaaatgggaagtggtgat
+4177284/1
C@CFFFFFHHHFFIIIGJJJJJGIJJJJJIJJJIJIIJJJIJJIJJDGCH
@2825834/1
ctcttgtatgcgaaggtgttgaggcgcttgtggtggtgcacgcgcttggg
+2825834/1
CCCFFFFFHHHHHJJJEGHHJJJJJJJJJJJJJIJJIIJJJJJJHFFFDD
@2825835/1
cgagactcataacgcagccagatgccaaagttcttgatcttcactgggct
+2825835/1
CCCFFDFFHHHHHIJJGIJJIGEHGIJIIIIGIJJJJIJIJIIJJE?DEH
@4177429/1
attcccaactgtcctccggtactaacgatcaaatcgatcatgggtccata
+4177429/1
CCCFFFFFHHHHGIJIIIJFHIGJJJJJJIDFGB?BGIJJIGIJHGIJJI
@2826071/1
ggttttttaaactcatattttcatggtaccaagttatgaatttttcaaat
+2826071/1
@@?DDBDDFH<DBFBEFFHBFHGCEBAC?CFHIIIIIIIIIGIGEGFHGB
@6932246/1
ggagagaagatcctcatcttgtatagaggaggcttgggctcgctctccga
+6932246/1
@@@DFFFFHDHHDIJJJJGIJJJJJIGGGCHGGIGDEIJGIEHIJGICG6
@1468527/1
gagactcataacgcagccagatgccaaagttcttgatcttcactgggctc
+1468527/1
CCCFFFFFHHHHHJJJJJJJJJJJJJJJJGIJJJEHJJJIIJJIIIJGII
@4178209/1
ccgacactgaggtcacggtactcgcggtacatgttgtgtacacctgagcg
+4178209/1
CCCFFFFFHHHHHIJJJJHGIJJJJJJIIIJJJIJJGHHGICFFHIHJJJ
@6932930/1
gtatccttgggctccgcgaacgcagttttcgaccttattatgtgtagata
+6932930/1
CBCFFFFFHHHHHJJJJJJJJJJJJIJJJJJJJJJJJJJJJJIIGIJJHH
@6933019/1
caatgtggatagctggacaaggcactggcaacgaccaatcatggactttt
+6933019/1
CCCFFEFFGHHGGIFIJGIJGHIGJJFFIJIJIFIJJJIIIJJGIIIJIJ
@4860381/1
ggtgttgaggcgcttgtggtggtgcacgcgcttgggcagagggaatctga
+4860381/1
@@?DDDFDHGHFHGIIFGEHHHGHIIJIIGGIJIJJGGHCEHH>DFFFED
@5563532/1
ggagagaagatcctcatcttgtatagaggaggcttgggctcgctctccga
+5563532/1
@@@FFFFFFDDAFGGGHFHIEHIIJJAFHCHDDFHB7;DFD<GGGIIII;
@5563594/1
cggtggcgcacagggcacgcttgcgcatgacatctatacatgccattggc
+5563594/1
@CCDFFDFHHHHFHIIIJIJJJJIGIIJJJJJJJJJJJJJJJFJJJJJJJ
@6933452/1
tgggcctcttgtatgcgaaggtgttgaggcgcttgtggtggtgcacgcgc
+6933452/1
CCCFFDFFHHHHHGIGIHEFIHHFGIIJICEGGIJGHJIGHIIIJIIJHF
@3499190/1
agaggaagtaggtgctgggcctcttgtatgcgaaggtgttgaggcgcttg
+3499190/1
@@@FFFFFHFFFFGHIJJJJIIJJGIIIJJJJGGHI?DHIIHIJGIJJJI
@81028/1
gtcggtggcgcacagggcacgcttgcgcatgacatctatacatgccattg
+81028/1
BBCFFDFFHHHHHJJJJJJJJJJJJJJJJJJJJJJJJJJJJIJJJJIIJI
@5563716/1
ggcatctatagatgtcggtggcgcacagggcacgcttgcgcatgacatct
+5563716/1
??<BDD?DDDEBD@2:2@CF<DAD<EA;C7:?DDD:B1B;4@457ACCDD
@81093/1
ctgggatgccacccggcaccactcccgggtgaggatgcactacatttccg
+81093/1
?@@;?BBDFBAF?1C@@EGFE?C?GFED?DFFFAFFE@FIFCC@D=@ACE
@6933640/1
ctcgtcattgcctggcatacaaggcaaagcaccgacgacgacactgtaca
+6933640/1
@@CFDDFDHHHFHJDIJGJICGIIIJDIJJJIGGIFHIJIGEGFEEEEF>
@5563893/1
gaggcgcttgtggtggtgcacgcgcttgggcagagggaatctgattgtgc
+5563893/1
CCCFFFFFHHHHHIJJIIJIJJJJJJJJJJJJJJJJJIIHHHHHHFFFFF
@4860942/1
ttttgtttttctctgtgatctgtttcttggcatctatagatgtcggtggc
+4860942/1
CCCFFBDEHHGHHGHFHIJIIJJIJJAFHHIGIGGIGEEHGIDFIIIGIE
@7599986/1
cacggtagcactgagtgacggcacccccgacactgaggtcacggtactcg
+7599986/1
CCCFFDDFHHHHHJJGHIJJJIJII1CGIJJJJJJJJJHIJJJJHFHHFF
@7600339/1
gggcaggttgaactcacaccattcaatttaaaagaaactgggtgcgtgca
+7600339/1
@@@FFFFFHHGHHIJGHIJJJJJGGGGIJJJJIIGJIJIGGDGGIIGGEG
@81978/1
gttgtggaactgcttcacctgtggccggcggcacgcagacgccttgatga
+81978/1
B@BFFFFFHHHHHIIIIIJJJHIJIJIJJJIIIIEFFFDEDDDDDDDDDD
@5564385/1
atagagacgatttcaccagtggtcttcttgaacttcttcaattgacgcaa
+5564385/1
@C@FFD?DHHHHHHGIIIIHGGFCHHIIIGHIIIIIIIIIIIIIGIIIIE
@5564493/1
ggctcgctctccgaagggagcttgcggccgatgacctcatactccttcaa
+5564493/1
CCCFFFFFHHHHHJJJJJJJJJJJJJJJJJJJJJJJJJHHHHHHFFFFFE
@6246131/1
gtagcactgagtgacggcacctccgacactgaggtcacggtactcgcggt
+6246131/1
@@@FFFFFGHHFHIJJJJIJIIJIJIIIJJJIIIFHGJIGBFHHGJJGF@
@6246184/1
gttcaaattcaaataaaatcactctgcaatcctgcctcacatgattcatc
+6246184/1
CCCFFFFFHHHDFHIIJJJJJJJJJJJFHHIIJJJJJJIJJJJJJJJJJJ
@6246210/1
ctgtgatctgtttcttggcatctatagatgttggtggcgcacagggcacg
+6246210/1
CCCFFFFFHHHHHJJJJJJJJJJHJJJIJJIIJJHIJJJJIJJJJJJIJJ
@3500273/1
ctgcaaacatgccagttataaagcatagcccgaagtgctattggcacaca
+3500273/1
CCCFFFFFHHHHHJJIJJJJJJJJJJJJJJJJJJJHIJJJJJJJJJJJJJ
@6246443/1
ggcacctccgacactgaggtcacggtactcgcggtacatgttgtgtacac
+6246443/1
CCCFFFFFHHHHHJJJJJJHIJJJJHIJJJJJJJGHIJJJHJIJIHIJEE
@7600995/1
aaggtgttgaggcgcttgtggtggtgcacgcgcttgggcagagggaatct
+7600995/1
@@@FADDFHHFFHEIJJIEHEGHFIHHGGIIIIBHIJJJGEEHHEEFDEC
@2152823/1
cgtcttctacttctgcttctggcacatcaggagaagttggctcctcaaca
+2152823/1
B@BDDFFFFHFHHJJJJJJJJJJJJJJJIJJHIHIIHIJIJJIJIJIJJJ
@7601067/1
ccagtggtcttcttgaacttcttcaattgacgcaagaagtaccagaaacg
+7601067/1
CCCFFFFFHHHHHJJJJJJJJJJJJJJJJJJJJJJJJJJGHJJIJJJJJJ
@6246622/1
gatggagtgagcacgggctctgtgcctggctcccatgtcacggtagcact
+6246622/1
CCCFFFFFHHHHHJJJJJJJJJHJJJJJIJJJJJJJIJJJJJJHIJJJJJ
@2152941/1
gctcatcgggaggtgtggcagcctccttgaccattttagatatttgttgt
+2152941/1
@@@DDDDDH?6D?2A<EF=@F;EDADG?9D9BF>GHH@GD?BFDBFB;FF
@2827189/1
gccagatgccaaagttcttgatcttcactgggctcttctctgggatttcc
+2827189/1
CCCFFFFFHHHHHJHIJJJJJJJJJJIJJIIJJJJJJJJJIJJJJJJJJJ
@2153206/1
ctggttaaatagtttatttcgtgtttttgtcacatatttgtgtcgttggc
+2153206/1
CCCFFFFFHHHHFIJJJJJJJGHHJJJJJJJJJJJJJJJJIJJIJIJJJJ
@4178507/1
cgcagccagatgccaaagttcttgatcttcactgggctcttctctgggat
+4178507/1
CCCFFFFFHFHHHJJJJJJJJJJIJJJJJJDHIJJJJJJJJJJJJIJJFH
@6247578/1
ccataatcattcctggaatccgtgtcgacggcgatgagagcccacgatgt
+6247578/1
CCCFFFFFHHHDHJIIJGIJJJGHHGIJIJJJIIJIGJJJIIIJHHFFFB
@2828136/1
gttattgttatgtcgatgtcgaacccaaaaatgtaattaacttttttttt
+2828136/1
CCCFFFFFHHHHHJJJJJJJJJJJJJJJJJJJJHGIIJJJIIJJJJJJJH
@4178986/1
ctcttgtatgcgaaggtgttgaggcgcttgtggtggtgcacgcgcttggg
+4178986/1
CCCFFFDFFHHHHBHICFFHHHIIIJJJJJHGIHGIGHGIJJJJHFFFDD
@5566064/1
gggaattggtagcaacttgaatgtgagtttttatcggaagccaatcttca
+5566064/1
CCCFFFFFHHHHHJJJJJJIJJJIJIJHGIJJJJJJJJJJJJJJJJJJJI
@2828751/1
gcaaagtatagcttgtatttgttatgtaaccactccatactttgtttcat
+2828751/1
@@@?DDBD><AFFFIA<:<<@FCBF43AC4FDF9B:E<?9:D9<FAFD<<
@6248653/1
ctggagagaagatcctcatcttgtatagaggaggcttgggctcgctctcc
+6248653/1
CCCFFFFFHHHHHIJJIJJJJJIIIIIJIJIGIIJIJDHIIGIIJJIFGH
@6248742/1
catacataataaaattagaggaagtaggtgctgggcctcttgtatgcgaa
+6248742/1
CCCFFFFFHHHGHJJJJHIIJJJGFHHGEGHGHJIGIIJJGGHIIJJJIG
@5567022/1
acggtagcactgagtgacggcacctccgacactgaggtcacggtactcgc
+5567022/1
@@@FABDEHBHHHIEGGDHE>FHIGG@GIIIIIGGI?/=FF@@5CADHIF
@4180337/1
cgtgcaggatcctcgtcattgcctggcatacaaggcaaagcaccgacgac
+4180337/1
@@?DDDDDHHHBHA:ABFDHIGIHHIIIIIIIGCHEGEHGBGBDFHIBH@
@5567288/1
gttgtggaactgcttcacctgtggccggcggcacgcagacgccttgatga
+5567288/1
CCCFFFFFHHGHHJJJJJJJIIJJJJJJJJJJGJHHEFDEDDDDDDDDDE
@2829779/1
gccagatgccaaagttcttgatcttcactgggctcttctctgggatttcc
+2829779/1
@@@DDDDAFHDDADCFDBECHHEHIGIEHDHEHCHIIIIHEIIGIICFFG
@2155744/1
ggcaggttgaactcacaccattcaatttaaaagaaactgggtgcgtgcag
+2155744/1
CCCDFFDFFHFHHJJJJJJJJJJIJJIJJJIJGIJIIGIIJBGGHHIJGH
@6249494/1
ggttattgttatgtcgatgtcgaacccaaaaatgtaattaactttttttt
+6249494/1
@CBFFFFFFHGHHJJJJJJIIJJIJJJJJJJJJJFIIIIJIJJJJJJJJJ
@2829982/1
ggtacatgttgtgtacacctgagcgagactcataacgcagccagatgcca
+2829982/1
BB?DDFFFHHHHHJIJIIIHIIJIJIIJJJIJJJJIJJJJJJJJIHJJJI
@4180772/1
tatgtttttagctgtcatctggttcatacgccgcg
+4180772/1
CCCFFFFFHHHHHJIIJJJJIJIJJIJJJJJJJJJ
@6249754/1
gctatgccatttatcctcgcacgttggcagtaatagtacaagtgaaaagt
+6249754/1
CCCFFFFFHHHHHJJJJJJJJJJJJJJJJJJJJJJJIIJJJJIJJIJJJI
@2830190/1
ctccagtactttagctttgacagtgtaaaacttctccgaaatctccaatc
+2830190/1
?@@DD;2??FHFDAFGHGB>DA<AFAAAEEFHIGGGGFHGGFGGDG@GFG
@4181480/1
ctttaaaaaaagctcgatctcaatttaaagataagatctgcgacctcgag
+4181480/1
C@CFDFFFHFHDFIIIBGGFFHJGIGGIGJCHIIGHI@GEGIJIGHIIHI
@4181587/1
gcagagggaatctgattgtgctgttgtggaactgcttcacctgtggccgg
+4181587/1
CCCFFFFFHHHHHJJJJJJJJJJJJJJJJJJJJJJJJJJJJJIJJJJJJJ
@1470713/1
ctgttgtggaactgcttcacctgtggccggcggcacgcagacgccttgat
+1470713/1
@@CFFFFFHHFHHDCGIHIGII@HHIIIGIIII@BAHFFFAABDDDDDCD
@6935388/1
gtcacacggtagcggaaggtgggttcgtgaatcatgccctcaatctgcac
+6935388/1
CCCFFFFFHFFHHJIJJJJGIJJHGJJIJJJJJGJJJJJJJJJJJJJJIJ
@5568650/1
gtaggtgctgggcctcttgtatgcgaaggtgttgaggcgcttgtggtggt
+5568650/1
CCCFFFFFHHHHHJJJJJJJJJJJJIJJJCGHIIIJJIJJJJJIJJJJJ@
@5568835/1
gcaagaagtaccagaaacgggacttagccacaatctggtctggagagaag
+5568835/1
CCCFFFFFHHGHHJJIJJJJJJJJJJJJJJJJJJJJJJIJJJJIJHIIJH
@5568864/1
gcggtacatgttgtgtacacctgagcgagactcataacgcagccagatgc
+5568864/1
CCCFFFFFHHHHHGGHFIHHGIGJIJIJJIIJIJJJJIJJJIGHGGGGIJ
@82376/1
ggcgcttgtggtggtgcacgcgcttgggcagagggaatctgattgtgctg
+82376/1
@C@FFDFFHHFHDIIIIIJIJIJJJJIJJJJIJJJIJJJJJGIJJGHJJG
@1471484/1
actgcttcacctgtggccggcggcacgcagacgccttgatgacctccact
+1471484/1
@CCFFFFFDHFFBHGEFHEGIIIJIGHIIEE>EDFCBECA@@CDDDDDDD
@1471884/1
gtgctgggcctcttgtatgcgaaggtgttgaggcgcttgtggtggtgcac
+1471884/1
?@;DDDA=8CHH>EGIIEEGGIIII9C?@DDHIDHI:@F=8;8CF;@DGE
@1471919/1
ctccaaagcattctgggctgcagatgactgtgcatccttgctagtaagtc
+1471919/1
@CCFFFFFHHHHHJJJJJJJJJJIJJJJJJJJJJJJJIJJJJJJHHHGFI
@5569806/1
gtctggagagaagatcctcatcttgtatagaggaggcttgggctcgctct
+5569806/1
CCCFFFFFHHGHHJJJJJJJJJJJJIJJJJJJJHIJJJJIHJIIJJJJJI
@6936783/1
agggaatctgattgtgctgttgtggaactgcttcacctgtggccggcggc
+6936783/1
@BCFFFFFHHHHHJJIJJJJJJJJJJJJJJJJJJJJJJJJJJJJJJJJHF
@4862254/1
gcaagaagtaccagaaacgggacttagccacaatctggtctggagagaag
+4862254/1
CCCFFFDBFDHHGCHHGHGDIGHIIIGHCIICHGIIJGDDHIIFHCEGEA
@5570071/1
ctctatactttgcattaaaataatgcccattttcacaggcaagggatcct
+5570071/1
CCCFFFFFHHHHHJJJJJJJJJJJJJJJJJJJJJJJJJJJJJJJJJJJJJ
@5570184/1
gcgacaaatacttctgcgaagcccctgtttgttttatcgtcgccttg
+5570184/1
CCCFFFDFDFHFHIJJJIIEHIJIJIIIIIJHIGHIJEHIIJIJJIJ
@4862431/1
gtcacggtagcactgagtgacggcacctccgacactgaggtcacggtact
+4862431/1
C@CFFFF?FHHHHBGHIFEHIIAGHHGEHIGIIIIIIIIIIIIIIGDEHH
@5570312/1
cgacgacactgtacagttagaaatgttacaacctctatactttgcattaa
+5570312/1
BCCFFFFFHHGHFIJJIIJJJJIJIGIIGJJJIJJJJJJGJHIIJIJJJJ
@1472842/1
cggaagagattccatttcccgtttagcagcttcatccagaggcaagcgct
+1472842/1
CCCFFFFFHHHHHJJJJJJJJIJJJJJJJJJJJJJJJJJJIJJJJJJJJI
@7602233/1
ctgtacattgaaaataaaaataaaaaaaatagcaggggttattgttatgt
+7602233/1
B@@DDFFFHGHGHJJJJJJJJJJJJIJIIIJJJJIIJJHIJJJJJJJJJI
@84012/1
gttggtcttggttgaacggaactccaatcctttactcgaatagtcttttc
+84012/1
@@CFFDDDHD<AC@GHIGIGIGHHIIGJJIDGIHGIJIIIGIJJJIJJJI
@4863179/1
gtttcagagtctcgttgacttgctgttagctcattttaacacatttcaca
+4863179/1
CCCFFFFFHHHHHJJJJIJJJJJJJHIHIIJJJJJJJJJJIJIJJJJJJI
@84385/1
gataaagataagtataggctcaaaacctaacgacatcaatcaccagctta
+84385/1
??@D;B?DFHHHHHIIJGIIEHGIGEEEHJGGHHIGHICFHGGGIECEGH
@84539/1
agcctctgtatactcgtccacttccatcttctataaatctgttaagtctt
+84539/1
@C@DDEFFDHHGGGGIGGIIIIIE@HEGHIIIIGGIGIIIIIIGIIIIII
@6938413/1
ccacaatctggtctggagagaagatcctcatcttgtatagaggaggcttg
+6938413/1
CCCFFFFFHHHHHJJIJJGIHJIJJJIIIJJJJJJJJJJJJJJJGJIJJ?
@1473827/1
cttttttatttatgaaccgattgacatgaaacaaacactaaatgtaaatt
+1473827/1
@<@DABDBFDF<FBGIIE3<81CEEBCCDDF?@DFFBEE?D@BF?D@8<8
@4863736/1
ggggttattgttatgtcgatgtcgaacccaaaaatgtaattaactttttt
+4863736/1
=;?DADDDDBFHFHIHIHHIGGHIGIIIB?GDHGIG?FHIIGHCGIIIII
@1473928/1
agtaggtgctgggcctcttgtatgcgaaggtgttgaggcgcttgtggtgg
+1473928/1
@?:BDEDDDFFHGIIIIIIIIIIIIIIIIIFHFFCCGHFGIIIGIGCDGI
@2831218/1
cacctgtggccggcggcacgcagacg
+2831218/1
?<@AD8BDFFAA:<F@8?F0A66@@;
@2156175/1
cttcaattgacgcaagaagtaccagaaacgggacttagccacaatctggt
+2156175/1
@@@FFFFFGDHHHIBFHGICHFEHHGGIBGGHJGGGGGHGAGHDDFCHH=
@775429/1
gggcacagttcctcgacgagcaagtagttcttgaagcacagacacaggtg
+775429/1
C@CFFFFFDFHHHIIGIJJIIIJIDFHHGIGIIGGIJGIJJIIIJJJI=F
@3502220/1
ctagaatcactggttcaaattcaaataaaatcactctgcaatcctgcctc
+3502220/1
CCCFFFFFHHHHHHHJJJJJJJJGHIJJJJJJJJJJJJJJJJJJJJJJJJ
@775532/1
gattgctcagatgcaatttcttgcaagaattgcacaaagttgaagtcctt
+775532/1
@@@FFEDFHHBHHGGGGGJIJGGGGI@EHJGGIIIIHIJEHG@HIDFHII
@2156633/1
cagcatacataataaaattagaggaagtaggtgctgggcctcttgtatgc
+2156633/1
@@@DDDDDHFDBFCFHHDFFGHGIBIG9<?F<CDFG<FBC;DFGB??FEC
@2831771/1
cgcttgtggtggtgcacgcgcttgggcagagggaatctgattgtgctgtt
+2831771/1
CCCFFFFFGHGHDGHJJJJJJIJJJJJJIJIJJIIJIJGIJIJFHIJIHI
@7603667/1
cgcgactccgccctcttcctcgggttggaa
+7603667/1
?@?DBDDDBADDFI@DG<FBA@G0B7D@@0
@5572191/1
gtgctgggcctcttgtatgcgaaggtgttgaggcgcttgtggtggtgcac
+5572191/1
@CCFFFFFGHHHFHJHIIIJJJJJJ@FGHIJJJEIJIJIFIIDHIEHGGH
@6250558/1
tctatactttgcattaaaataatgcccattttcacaggcaagggatccta
+6250558/1
CCCFFFFFFHHHHJJJJJGIJJJJJJDJHIJJJJJIJJJJJJJIJJJIEH
@6939418/1
tgaaaataaaaataaaaaaaatagcaggggttattgttatgtcgatgtcg
+6939418/1
CCCFFFFFGHHHHJJGJIIJJJJGHIIJIJFHIJJJGHCGIJJJJJJIII
@4865365/1
gctatgccatttatcctcgcacgttggcggtaatagtacaagtgaaaagt
+4865365/1
CCCFFFDFHHHHHJJJJJJJJJJHJIJIDGHGIJJJIJJIJHFHHGIGHF
@1475952/1
tgctgggcctcttgtatgcgaaggtgttgaggcgcttgtggtggtgcacg
+1475952/1
;@@==B?=:AC3<A<AEFHHFGGH?FBFHHGGI@<GIBFEG=@F;@CHDH
@4866153/1
cgccaagaaactctaggcgttcgtaggaacgcgtcactctgtt
+4866153/1
;@@DDDBA??ADFA><AEFHG@GEEHA<?8?:DF@;BGFBFC@
@1477139/1
gccgctttggtttacgttccagttctcgattatcgaacttttcgccatga
+1477139/1
@@@DDDD<DDHFDHGEBFGE@H<4?BEHH@@FHEDDGHICAH?@FBFH@8
@6941593/1
gcggcgtcatatgttcgaggacacgagatacgatgtacctgtccggt
+6941593/1
CC@FFFFFHHHHHIJJJJJJJJJJJJJJJJJJJJJIIJJJJJJJIJH
@4867568/1
gccagatgccaaagttcttgatcttcactgggctcttctctgggatttcc
+4867568/1
CCCFFDDFGHGHHJFHGIIGIIJJIJJGIIIJIIJIJIGJJJJJJJIJJG
@1478373/1
gattactactgctttcccaaagacaggacaagcgtgaattttctcatata
+1478373/1
CCCFFFFFHHHHHJJJJJJJJJJJJJJJJIJJJJHHJJJJJJJJJJJJJJ
@6942201/1
cttgtatagaggaggcttgggctcgctctccgaagggagcttgcggccga
+6942201/1
@CCFDFFFHHFDFGGGIIIICEGHDBGGGIGIIIGII?A6BGA@BHHFC<
@6942511/1
gtcgaacccaaaaatgtaattaacttttttttttgtctgtttgtctgttt
+6942511/1
@CCFFFFFHDBCFHIJHHIJJIJEHIJJJJIJJH@@;@7CGC>?7?3?EB
@1479104/1
gtatcggccgagcgcttcggtactgttgtggaaatagtgtactataagtc
+1479104/1
@@@FFFDDHFHHHIIIIEHIDFDGGFGGDDHGGFHIA@FAAFHIIIEH;D
@6943097/1
gtcgcaagatagtgagacattcactttttagtcataatcttcagatactc
+6943097/1
@@@DFFFFFHDHFGBFGG>DHHEDFBHHEHHIHIIIJGGIGIJGEHEIJJ
@1479582/1
ctgcaatcctgcctcacatgattcatccacaaattccaacccttgcgttt
+1479582/1
=@@FBBDBFHHHHJJJJJJJJJJJJJJJJJJJJJJJJJJJJJJJJJJIJJ
@86360/1
tggatggagtgagcacgggctctgtgcctggctcccatgtcacggtagca
+86360/1
CCCFFFFFHFFHHJJJJJJJJJJJJJIJJIJJJJJJJJJIHJJJJBGHII
@4869727/1
gtcacggtagcactgagtgacggcacctccgacactgaggtcacggtact
+4869727/1
CCCFFFFDHHHHHJJJJGHIJJJJIJJJIJJJJJJJJJJJGHIJJJGGHH
@6943928/1
gtgcatcctcacccgggagtggtgccgggtggcatcccaggc
+6943928/1
CCCFFFFFHHHHHJJJIJJFHIHIJJJJJFHIJJJJJJJJJI
@1480459/1
accatcactcttatatgggcagcccgaacacggttaccgggaattttgtt
+1480459/1
@B@FDFFFHHHHHJJJJJJJJJHIJIJIGIJIIGHJJJJJIJJJJJJJJH
@776142/1
gttatgtcgatgtcgaacccaaaaatgtaattaactttttttttgtctgt
+776142/1
@CCDFFDDHHHFHHJIEGFGIGCGGGCEEHIIIIBGGHGGIJJJG@@EHH
@2156987/1
gtcttcttgaacttcttcaattgacgcaagaagtaccagaaacgggactt
+2156987/1
@@<BDDDDDB<A?EAGHIBI:CI9FHGFEICFGGFGBAFG3?F?1?DD=<
@2157180/1
gtcctgagccatagcaaacagccactggcaatgtggatagctggacaagg
+2157180/1
@@CDDFDDBFHGHGIJGIIGGGIIIJJIIGGJGHIIGHIJJJGGDGHIEE
@7604267/1
cggtagcactgagtgacggcacctccgacactgaggtcacggtactcgcg
+7604267/1
?@@DBDDDHBHHGEEGHEHIBGGGGIIIIIIIDGDGDBGEIIFDHGIIIH
@7604276/1
ggttattgttatgtcgatgtcgaacccaaaaatgtaattaactttttttt
+7604276/1
BCBFFFFFHHHHHIJJJJJJJJJJJJJJJJJJJJGIJJJJJJJJJJJJJJ
@4184191/1
gagaagatcctcatcttgtatagaggaggc
+4184191/1
@@CFFFFAHAH<2<CEAECFGF9EHGGIGH
@4870076/1
aaaagaatcacaagtaagatactgcaaacatgccagttataaagcatagc
+4870076/1
CCCFFFFFHHHHGJFGIJJJJJJJIJJJIJJJJJIJIJJJJJJJJJJJJJ
@1481038/1
ctgtgcctggctcccatgtcacggtagcactgagtgacggcacctccgac
+1481038/1
@@CFFFFFHGGHHJJJJJIJJJJJHIJJJJJJJJFHIJJJJJJJJJJJJI
@7604952/1
gtgttgaggcgcttgtggtggtgcacgcgcttgggcagagggaatctgat
+7604952/1
@@@DDDDFGHHFGJJHIIIIIHHGGIIJIIJJJIIIGIHIHHAEDFFFFF
@87873/1
ataacgcagccagatgccaaagttctt
+87873/1
@@@DDBAD1??FFD<@<?FF;?2AE9?
@5573753/1
ggcaccactcccgggtgaggatgcactacatttccgtccatcattttgtc
+5573753/1
CCCFFFFFDHAHHIGGGBHIIGHIIIIIICHIIIIIHHIGIHGEGIGGGI
@2832685/1
cgatgttttacaagggcaggttgaactcacaccattcaatttaaaagaaa
+2832685/1
CCCFFFFFH4DHHJJJJJJJIJJJHIJJJJJJJIJJJJJJJJJJJJJJJJ
@777575/1
cagatgccaaagttcttgatcttcactgggctc
+777575/1
?<?1=B>;DDBD2C@:C<@EFAEBDCAFECC>;
@777588/1
tgggaagtggtgataaagataagtataggctcaaaacctaacgacatcaa
+777588/1
@@CFFFFDFHACFHIIIIIIIIICFHHIIIGGIGGDEHIGIIIGI@GGID
@778187/1
cctaaatctatggggcgggatggtcgtttgaaaaattgacggccagcctt
+778187/1
CCCFFFFFHHHHHJJJJJJIJIJEHHHFFFCEEEEDDDDDDDDDDDDDDD
@6944535/1
ttgtggaactgcttcacctgtggccggcggcacgcagacgcct
+6944535/1
;???ADDBA<A2:??E?<EECD3C??CD0D<@AA<A??@?>?9
@3503959/1
gtagcactgagtgacggcacctccgacactgaggtcacggtactcgcggt
+3503959/1
CCCFFFFFHHHHFIHIGJGGGIIIIIJIJJJIIJDGIJJJFHHIJJJHFB
@3504881/1
cagtggtcttcttgaacttcttcaattgacgcaagaagtaccagaaacgg
+3504881/1
@C@FDFDDDBFDFGHHIIIIIIIIIIFIIIIIIIIIIIBBFGIIIIGIII
@4186927/1
tacataataaaattagaggaagtaggtgctgggcctcttgtatgcgaagg
+4186927/1
@@;BDDAD?=D:DFFGFFFIIIFIDHHFGEHIE?:EFFI>GEGFCBFFFI
@3505124/1
tgttgaggcgcttgtggtggtgcacgcgcttgggcagagggaatctgatt
+3505124/1
CCBFFFFFHHHHHJIJJIJJHHIJJJJJJJJJJJJJJIJJHHHHFFFFFF
@2835362/1
tgatagagacgatttcaccagtggtcttcttgaacttcttcaattgacgc
+2835362/1
CCCFFFFFHHHHGJJJJJIJIIIJHIJIIJJJJJJIJJJJJJJJJIJJJJ
@6946346/1
cactgagtgacggcacctccgacactgaggtcacggtactcgcggtacat
+6946346/1
CCCFFFFDHHHHHJIIIJJJJIIEIJJJJJIJGIJJGHIJIIJHHHEFFE
@3505577/1
gtgaaaactgcccctcagatacaccgtcacggaatacaaatatcttcttc
+3505577/1
CCCFFFFFHHHHHJJJJJJJJJJJJJIIJJJJJIJJJJJJJJJJJJJJJJ
@6947102/1
cggtggcgcacagggcacgcttgcgcatgacatctatacatgccattggc
+6947102/1
@@?BDDBDAHDHBEEEFIEHGIIBHGIIIIIIIIIGIEIGIEIIIIIIIG
@1481578/1
tgtttcttggcatctatagatgtcggtggcgcacagggcacgcttgcgca
+1481578/1
CC@FFFFFHHHHHJJJJJJJJJJJJJFHJIJJJJJJJJJJJJIJJJJJJI
@1481920/1
caccacagttccagtctcaggcacattgccattagtagactgatcagccg
+1481920/1
CCCFFFFFHHHHHJJJJJJJIIJJJJJIJJJJJJJGIIIJJJJJJJJJJI
@6948154/1
agcactgagtgacggcacctccgacactgaggtcacggtactcgcggtac
+6948154/1
?@@ADDDFDHDADHGIHHIICHGGGGHEAHGIIIGCH6FHHGGGIIBFFF
@4189316/1
ggtgcacgcgcttgggcagagggaatctgattgtgctgttgtggaactgc
+4189316/1
B@BFFFFFGHHHHJJJJJJHIJJHIJJJJJJJJIJJJJJJJIJJJJJJJI
@4189989/1
ctcatcttgtatagaggaggcttgggctcgctctccgaagggagcttgcg
+4189989/1
@@@DDD;DFHHFDB<CG@GCAEFGFAFE?AGGHGCH?6?DFGB>GGGIBA
@4189990/1
cctaacttcgcaaccactaattccagtgataaattcactctagcacgtag
+4189990/1
@CBFFFFFHHDHHIIJJJJJJJIIIIIJIJJJJJIJJIJJJJJJGIJEHH
@1483596/1
ggcggatgtatggcagtagctaactcgtccgagggtcaattcaatatact
+1483596/1
@@@DD:ADCHDHHGGIE??BCBHGHIG@FGI@GEGHIGGHIGGGGIGGGG
@778824/1
gcaagaagtaccagaaacgggacttagccacaatctggtctggagagaag
+778824/1
@@CDFDEAHDBBFEHBGFGGH<GGGGDCGBDGHIEIGHICHEG<?9BFA?
@88708/1
ccagaatctagacatgcacagctcttgcagccatccaacgggattgccca
+88708/1
CCCFFFFFHHHHHJJJJJJJJJJJJJJJJJJJJJJJJJIJIIIJJJIJJJ
@88746/1
atacataataaaattagaggaagtaggtgctgggcctcttgtatgcgaag
+88746/1
CCCFFFFFGHHHHJJJJJJJHIJGHGIIJIIJJJGIJJJJJHHJJJJIIJ
@3508644/1
tcgtatgatgccgtttctgtaccaataggaacaatacttcgggcttattc
+3508644/1
@@@DBADDHFBDFCGHBGIFEHHHIIIIIIIGG@FGGII<BEDE@GIIGC
@6950220/1
caatcctttactcgaatagtcttttctaacttgaacagtgcgatgtttta
+6950220/1
BBCDFFFFHHHHHHIJJJJHIJIJJJJJJJJJIJJJJJDHHJJHHDHIJI
@5574471/1
gccagatgccaaagttcttgatcttcactgggctcttctctgggatttcc
+5574471/1
CCCFFFFFHHHHHJIIJJJJJJJJJJJJJJJJIJJJJJJJJJIJJJJJJJ
@2159151/1
gcaaagagttgtcgatatgtggatgtagctgccattatgtagactgttgt
+2159151/1
CCCFFFFFFHHHHJJJJJJHHJIJJIJJJJJJJJJJJJJIJJJJIJIJJH
@5574595/1
ccctaagtgagtatacatctattaaattcaaacgcagagctcattatgtt
+5574595/1
CCCFFFFDHHHHHIJJJJJJJJJJJJJJJJJJJEIJJIJJJJIJJJJJJI
@1484832/1
tgaaaaattgacggccagccttaacgtacgactccaacgccccctggcgt
+1484832/1
CC@FFFFDHHHFHFIIIGJJIJIIGGHGHIIJJJIIJIHHIJJIFHFFDD
@2159416/1
cactgagtgacggcacctccgacactgaggtcacggtactcgcggtacat
+2159416/1
@@@DDDDDFDHH?FHIGIIGE@FFHEFFHE9??GFBGHECCHIBH:?9@?
@7606424/1
ctgtcatctggttcatacggcgcgcggtcgcctccttgatgcattgcgtc
+7606424/1
CCCFFFFFHHHHHJJJJJIJJJJJJJJHIJJJJJHHHHHFFFFFFFEDDD
@2159653/1
tgtttgtctgtttgtctgttcgtctgtgcgcgctaatctcagaaacggct
+2159653/1
CCCFFFFFHHHHHJJJJJJJJJHIJJIIJJJJJJJJJJJJJJJJJJIJJI
@5574971/1
tgtggaactgcttcacctgtggccggcggcacgcagacgccttgatgacc
+5574971/1
CCCFFFFFHHHHHJIJJJGIJJJJIJJIIIIJJHFHFFDDDDDDDDDEDD
@5575146/1
gaggaagtaggtgctgggcctcttgtatgcgaaggtgttgaggcgcttgt
+5575146/1
CCCFFFFFHHHFHJJJJJJJJJJJJJJJJJIHIJJDHGHGIIICHGJIIE
@5575158/1
cgcgttctcatgtaatttttaatgttttccaaatcgacgactcctgtggc
+5575158/1
CCCFFFFFHHHHHJJJJJJJJJJJIJJJJJJJJJJIJJJJJJJJJJJJJI
@2159962/1
cttgtatgcgaaggtgttgaggcgcttgtggtggtgcacgcgcttgggca
+2159962/1
BCCFDFFFHHGHHJGHHIGGIJJJJIIJFIJIJJGIIJIJJJHEFFFFC<
@5575269/1
ccatcttgtattcaaaagaaaacctagaatcactggttcaaattcaaata
+5575269/1
CCCFFFFFHHFHHJJJJIJJJJIJGGIJJIJIIFHIHIIGJJJJJJJIIJ
@780116/1
gtatttttgttgttttttcataccgtcattatccctattgaaaacaactc
+780116/1
@@@DDADEHDFH?CBGIEFHIII>BCEHECGGCCFFGDB9B@FCE?@GHH
@7607692/1
cacctgtggccggcggcacgcagacgccttgatgacctccactttgatga
+7607692/1
CCCFFFFFHHHHHJJJJJJJJJJJJJHHHFFFFFEEEEEDDDDDDDDDDD
@4873089/1
tgaggcgcttgtggtggtgcacgcgcttgggcagagggaatctgattgtg
+4873089/1
CC@FFFFFHGHHGIFBDHGGIEHIJJJJJJJJJJIIJIIHHHHGFEDFFF
@91069/1
ctgagcgagactcataacgcagccagatgccaaagttcttgatcttcact
+91069/1
CCCFFFFFHHHHHJJIJJIJJJJJJJJIJJJJJJJHHJJJJJJJJJJJJJ
@780779/1
ctgcaatcctgcctcacatgattcatccacaaattccaacccttgcgttt
+780779/1
CCCFFFFFHHHHHJJJJJJJJJJJJJJJJJJJIJJJIJJJJJJJJJJIJJ
@2161137/1
gcaagaagtaccagaaacgggacttagccacaatctggtctggagagaag
+2161137/1
@CCFFFFFFHHHHGIJJJIIJJJFIIJIAHGHJJJIIGHJJIJCHHHAFI
@2161247/1
gtcttagtgttacgttgtggactctagttttctcttttaatattataaat
+2161247/1
C@CFFFFEHHHHHJIJJJJJJJJJJJJIJJJJJJIJJJJGIIIJJJJIJJ
@780923/1
gcctcttgtatgcgaaggtgttgaggcgcttgtggtggtgcacgcgcttg
+780923/1
@@?DBDBAHDD?DFBEEDA?AAECGGIHBHABB9D9?F;;=8=CGEHEEC
@6254669/1
ggaacattcgactgatccggtgagggatgcgtgacgtcagcccctacgat
+6254669/1
CC@FFFFFHHGGHJJJIJJIDGGIJJJJJIJJJIIIHGIIIJGGIIHGGE
@7608083/1
atagatgtcggtggcgcacagggcacgcttgcgcatgacatctatacatg
+7608083/1
CCCFFFFDHGHHHIJJJJJIHIJJJJJIGHJJJGJJGIJJJJJJJJJJHE
@4873367/1
gccagatgccaaagttcttgatcttcactgggctcttctctgggatttcc
+4873367/1
@@?BDFFFDFHFHJGEHIIIGBDHHIIJGHFGAHGIDGCHJIIJGHGHIA
@5576332/1
tttgtctgtttgtctgtttgtctgtttgtctgttcgtctgtgcgcgctaa
+5576332/1
CCCFFFFFHHHHHJJJJJJIIJJJJJJJJJJJJJJIHIIIIIJJJJJJJJ
@5576460/1
gccagatgccaaagttcttgatcttcactgggctcttctctgggatttcc
+5576460/1
???>ADD8BDDDD;E:2:<C4?CEEEAA9C2ACEE:<<C?:D>?DD>DEI
@781209/1
ggcgcttgtggtggtgcacgcgcttgggcagagggaatctgattgtgctg
+781209/1
CCCFFFFFHHHFHIGGHIJJJJJIJJIJJJJJJJIIJJJJJJIJJIIIJH
@5576777/1
cccatgtcacggtagcactgagtgacggcacctccgacactgaggtcacg
+5576777/1
@CCFFFFFHHHHCFHIIJJIGIHHHGIJJIJJIJJEIIJIJJIJJFHIJI
@5577056/1
ctatactttgcattaaaataatgcccattttcacaggcaagggatcctaa
+5577056/1
CCCFFFFFHHHHHJJJJIJJJJIJJJJJJJJIJJJJJIJJJJJJIIJIJJ
@781743/1
agagacgatttcaccagtggtcttcttgaacttcttcaattgacgca
+781743/1
CCCFFFFFHHHHHJJJJIJJHIJJJJJJJJJJJJJJJJJJJJJJJJJ
@6951060/1
ggcagagggaatctgattgtgctgttgtggaactgcttcacctgtggccg
+6951060/1
CCCFFFFFHHHHHJJJJJJJJJJJJJJIJJJJJJJJJJJJJJJIIJJJJJ
@2838159/1
ctgatagagacgatttcaccagtggtcttcttgaacttcttcaattgacg
+2838159/1
=@?7D?DD?AFHFIHIBBHHIGHFGHE@FEEEDB::C9?<?D<DGIG>D@
@3510130/1
gttggaatgattctggtgggttgtcctgcagagcttgccacatcttgtaa
+3510130/1
CCCFFFFFHHHHHJJJFHIJGIJJJJJJJJJJJJJJJJJJJJJJJJJJJJ
@3510222/1
gcgagactcataacgcagccagatgccaaagttcttgatcttcactgggc
+3510222/1
CCCFFFFFHHHHHJJJJJJJJJJJJJJJJJJIIJJJJJJJJJJJJJIHIG
@5577967/1
gtgttgaggcgcttgtggtggtgcacgcgcttgggcagagggaatctgat
+5577967/1
@@@BDDDDHHFHFIJAFHF?CCCDGGIJJIEHIJDC@AEGHH<EBCDBBE
@6951974/1
atacataataaaattagaggaagtaggtgctgggcctcttgtatgcgaag
+6951974/1
CCCFFFFFHHHHHJJJJJJJJIIGHIJHIHIIJJJIIIIHIGHIJJJJJJ
@782851/1
tcaacgaataacagttcttcatctgatcaaacgctattaattcattagcg
+782851/1
CCCFFFFFHHGFHJGIJJIJJJJIJJJJIJIJJJJIJJIJJJJIJJIJIJ
@2839438/1
gggctctgtgcctggctcccatgtcacggtagcactgagtgacggcacct
+2839438/1
CCCFFFFFHHHHHJJJJJJJJJJJJJJJIFHIJJJJJJJCHIJJJJJJJI
@2162080/1
gttggtcttggttgaacggaactccaatcctttactcgaatagtcttttc
+2162080/1
CCCFFDDFHHHFHIJJJJJIJJJJJJJJJJIJJJJJJJJJJJJJIIIJJ?
@4191729/1
gcaagaagtaccagaaacgggacttagccacaatctggtctggagagaag
+4191729/1
CCCFFFFFFHHHHGIGHIJGAHEGGCGIEDHGHIIJJGDDHGIII>DFFG
@2841230/1
gcaagaagtaccagaaacgggacttagccacaatctggtctggagagaag
+2841230/1
@@@DD?AB=C<FF@AEF;A?GGDCBEG@?9?BGGDDGC??BDGFFDBB?B
@2163718/1
ggcgcagcgtgcggttaggcgaagtacatgaccttcttggtgacggcgtg
+2163718/1
?@11?D<DFFDD>:FA:FD@GD:FG>BFFI@??8.8.=F@/@;C5;A933
@2841419/1
caaccactaattccagtgataaattcactctagcacgtagttctcagctt
+2841419/1
?;?BDDDD>?FBDHEEAEDAE@H@DG>F@DHAHCBFIHFGG@DFHHG@FE
@2163798/1
gtgcacgcgcttgggcagagggaatctgattgtgctgttgtggaactgct
+2163798/1
CCCFFFFFHHHHHJJJJJJJJJJIJJJJJJJJJJJJJJJIIJJJJJJJJJ
@4192228/1
cctggctcccatgtcacggtagcactgagtgacggcacctccgacactga
+4192228/1
CCCDFFFDHHHFHHIIGGG:FGGIEIGCHBFFGHGHGGFEHGGGIIJJJH
@91705/1
gtgacggcacctccgacactgaggtcacggtactcgcggtacatgttgtg
+91705/1
??8B=D:DA@FFHHGBFFIICC?B?FFD@D88??DBFHH5=:?>E;;;7?
@91726/1
ataaaattagaggaagtaggtgctgggcctcttgtatgcgaaggtgttga
+91726/1
@CCFFFFFHHHHHJJJIJJJIJIJJJJJJJJJJJIJIJJJIJJJFGHHIH
@4873568/1
gttaaaaccaaaaatttgccggaagtcactattccacacgaacgaagtcg
+4873568/1
?@<?:D;DDD=??@BFFB4C@?EFGF9@?DCFEGCEGE6?67DA6;F5@@
@2842306/1
gatctgtttcttggcatctatagatgtcggtggcgcacagggcacgcttg
+2842306/1
@@@FFFDDHFFHHGHHIIDDIIG@FGFBDG:@@CFGEFGGGGIHIIIAHF
@6255147/1
ccctgatagagacgatttcaccagtggtcttcttgaacttcttcaattga
+6255147/1
CCCFFFFFHHHGHIGIIIGHIJIJHIGHHIHIIIGGHIIIGJJJGIJJGE
@7608692/1
tgcacgcgcttgggcagagggaatctgattgtgctgttgtggaactgctt
+7608692/1
CCCFFFFFHHHHHIJJJIJJJHIJJJJJJJJIJJJJGGIHIJJJJJJIJJ
@7608804/1
tggtcttcttgaacttcttcaattgacgcaagaagtaccagaaacgggac
+7608804/1
CCCFFFFFHHHHHJJJJJJJJJJJJJJJJJJJJJJGHIJJJJJJJIJJJJ
@92192/1
cagtggtcttcttgaacttcttcaattgacgcaagaagtaccagaaacgg
+92192/1
?@@BBB=AA?ADDEGGHGGEHGIGIIIIIFIIIDFFGE?B?DGGCBEFGE
@4193035/1
gcagatctccggaactactgattccaatttaactattctttttgtgttgg
+4193035/1
@@@DDADDD>DDFFFHCHC<EEDC@<?FFFEFHHBBEGGBGGGIGG>EHB
@92250/1
ggaaagattataatatttctttagtttaagtccgtttttaatctattttt
+92250/1
CCCFFFDFHHHHHJIJJJJJJJJJ3CJJIIIIJJIJJJJJJJJJJJJJJJ
@4874056/1
cttcaatcctaatgtattgatgggtcagcatgtcgcatagaatctgactg
+4874056/1
@BCFFFFFHHHHHJIJIJJIIJJJGHIJJJJJJIJJJJJJJJJJIJJJJJ
@7609332/1
cgcaagaagtaccagaaacgggacttagccacaatctggtctggagagaa
+7609332/1
CCCFFFFFHFHHHIFHIIIGHIIIHIHHJJJJJJJJHIJHHIJJJJIIIJ
@6256061/1
gagactcataacgcagccagatgccaaagttcttgatcttcactgggctc
+6256061/1
CCCFFFFFHHHHHJJJJJJJJJJJJJJJJHIJJJJJJJJJJJJJJJJJJJ
@1485685/1
cgagactcataacgcagccagatgccaaagttcttgatcttcactgggct
+1485685/1
@@?DDFDFFFFHDHGAGGIIIIIGGIIIGIGGHBHHIIHHGEGE>D>EHH
@1485794/1
cactaattctatgcaaagtatagcttgtatttgttatgtaaccactccat
+1485794/1
CCCFFFFFHHHHHGIIJIFHHIIJIJJJHIJJJIJJJJIJJJIJJJJJJJ
@7610033/1
tgcgtgatgaggttcaccaagctagtggcgttgatgtcgcaagatagtga
+7610033/1
?@@DDD;BFHFA<ECD@EHGBEGHGCFEDF?FDFH@BFGEFEHIHIIBE=
@3511277/1
ctgtggccggcggcacgcagacgccttgatgacctccactttgatgatct
+3511277/1
BBBDFFFFHHHHHJJJJIJJJJJJHHHHFFFFFFEEDEEDDDDDDDEFDE
@6256816/1
ctgtgatctgtttcttggcatctatagatgtcggtggcgcacagggcacg
+6256816/1
B@CDDFFFHHHHHJJJGGIJJJJJJJJJJJHIJJHIJJIJJJJIIJJJJJ
@93460/1
ggttattgttatgtcgatgtcgaacccaaaaatgtaattaactttttttt
+93460/1
@@?DDEFDHHDHHJIGIEHGGIGIIIJGHIGDHICGDHFIGBEGGGHIGG
@7610216/1
ctcacatgattcatccacaaattccaacccttgcgtttcaaaacaattca
+7610216/1
CCCFFFDFFDHFFGGGGHIJIIJHHDHHG<GGHIIDHGHIIIJIBGEHIJ
@6257114/1
gtgctgggcctcttgtatgcgaagg
+6257114/1
;=;D=D?D=B7DHIEBFH@F6;@EG
@5578744/1
gggaatctgattgtgctgttgtggaactgcttcacctgtggccggcggca
+5578744/1
CC@FFFFFHDHHHIIJIJJJJJJIIJJJJIJJJJIIJIGIJIIJJIJHF@
@4875105/1
gtggcgcacagggcacgcttgcgcatgacatctattcatgccattggcgt
+4875105/1
CC@FFFFFHHHHHIIJJJJJJJJJJJJJJJIJIIJJJJIJJJJIJJJJJH
@93907/1
catacataataaaattagaggaagtaggtgctgggcctcttgtatgcgaa
+93907/1
CCCFFFFFHHFHHJIJJJIHIJJJHGGIHIIJJJJIJJJJJIJJJJIJII
@1486588/1
ggcacctccgacactgaggtcacggtactcgcggtacatgttgtgtacac
+1486588/1
CCCFFFFFHHHHHJJJJJJGHIJJJGHIJJIJJJHIGIJJHJIIJHHJEE
@783621/1
gttgaggcgcttgtggtggtgcacgcgcttgggcagagggaatctgattg
+783621/1
CC@FFADDHDFFHAC?AFGHIDHGGIBHFHF?BGIEGEHIEAHHDB@?BB
@1486675/1
gttcacattgacaaacttaggtttgcttacagccattcccaactgtcctc
+1486675/1
@CCFFFFFHHHHHJJJJJJJIIIJJJJJIJJJJJIJJJJJJJJJIHJJJJ
@1486834/1
caacagattgtttgagatgtttgtgaaactgcgacaccttgtggctgtga
+1486834/1
CCCFFFFFHHHHHJGJJIJIJJJIJJJJJJJIJIJJJJIJIHIJJJIDGF
@6953608/1
cgattatgaagacgaagcggacgtcacggtaagcattcatcagaatgcta
+6953608/1
CCCFFFFFHGHHHJJJJJJJJJJHIJJJJHIJJJJJJJJJJJJJJJJJJH
@6953960/1
gtgcctggctcccatgtcacggtagcactgagtgacggcacctccgacac
+6953960/1
CCCFFFFFHHHHHJJJJJJJJJFHJIJJJJJJGHIJJJIJJJJJIJJJJJ
@784332/1
gtttattttgtttttctctgtgatctgtttcttggcatctatagatgtcg
+784332/1
@@@DDDDDHFCCDEFHHIEE<A?AEHG@FFHBAFAEF?GHGIGE>??GG<
@3513108/1
cagagggaatctgattgtgctgttgtggaactgcttcacctgtggccggc
+3513108/1
CCCFFFFDHHHHHJJJJJJJJJJJJGHGIJJJJJJJJJJJJJIJJJJJJB
@3513223/1
gtgctgttgtggaactgcttcacctgtggccggcggcacgcagacgcctt
+3513223/1
B@@FFFFFHHHGHJJJJJJJJJJJJJHGIIJJJJJJIHHFFDDDDDDDDD
@2844486/1
ggcgcttgtggtggtgcacgcgcttgggcagagggaatctgattgtgctg
+2844486/1
CC@FFFFFHHHHHIIIJJJJJJJJJJJJJJJJJJJIGJJJJJJJJJIJJH
@6954917/1
ctgggcctcttgtatgcgaaggtgttgaggcgcttgtggtggtgcacgcg
+6954917/1
CCCFFFFFHHHHHJJJJJHIIJCGGGIIJJJJJIJJIJJJJJJJIIJJHH
@1486945/1
gccggcggcacgcagacgccttgatgacctccac
+1486945/1
?<?BD6DD<AD<D0?6B66@=A>CCAA@7=?C;;
@6955150/1
ggtgataaagataagtataggctcaaaacctaacgacatcaatcaccagc
+6955150/1
BCBDFFFFHHHHHJJHHJJJJJJJJJJJJJJJJJJJJJJJJJIJJJJJJJ
@3513882/1
cactgagtgacggcacctccgacactgaggtcacggtactcgcggtacat
+3513882/1
CCCFFFFDHHHHHJIJJJJJJJJJJJJIJJHIJJJJHIJJJIJJHEEFFF
@2165974/1
ataaaattagaggaagtaggtgctgggcctcttgtatgcgaaggtgttga
+2165974/1
CCCFFFFFHHHHHJJJGIIJIIJJJJIGJIJJJIJJJJIJIIIJ?FHIJG
@2166103/1
cgtttatcttcaagcacaaattgctcagggtctgtggcgaagttttgttc
+2166103/1
CCCFFFFFHHHHHIDIJJJIJJJJJJJJJIAEHHHIHIJJIJHIJIJJJI
@2166162/1
acagcatacataataaaattagaggaagtaggtgctgggcctcttgtatg
+2166162/1
@CCFFFFFHHHHHJIJJJJJJJJJJJJJHIJJIJIJJJJJJJJJJJJJJJ
@1487652/1
cgcaagaagtaccagaaacgggacttagccacaatctggtctggagagaa
+1487652/1
@@CFFFFFHFHHHJJJJJJJJJJIJJIJJJJJJJJJJJJIIEIJJJIJJJ
@2166421/1
gtcacggtactcgcggtacatgttgtgtacacctgagcgagactcataac
+2166421/1
CCCFFFFFGHHHHIJJHIJJJJIJJJIIJJJJJJJJJJJHIGIIJJJJJG
@2166584/1
gtgagcacgggctctgtgcctggctcccatgtcacggtagcactgagtga
+2166584/1
@@@DDD?D><6DFE?@?9<2A99:EGGEEF@:::D?DD??DCFFACC88.
@1488147/1
gtaccgtagcctgtaatttttgtctttcgcgaaatattccgcgacagatg
+1488147/1
@@@D?DADHFFHHEHBDFBDBHHD?FBFEFA@F<GCGECBGGH@@:AC@;
@1488190/1
ggtgcgtgcaggatcctcgtcattgcctggcatacaaggcaaagcaccga
+1488190/1
BCBFFFFFHHHHHJJJJJJIJJJJJJJJJIJJJIJIJJJIJJJIIJJJJJ
@3514866/1
cagcatggtaagaaggtggcggccagaatctagacatgcacagctcttgc
+3514866/1
?<?DDDD3ADDD?EE@EEEF1?D?DDDD>DA>BDA>DDEBCCCCDICC@>
@786837/1
cgctcatcgggaggtgtggcagcctccttgaccattttagatatttgttg
+786837/1
@@BFFFFFHHGHHIGHHIJIJIFJFIIIJIGGIEGIJIIIIGGIIJIEFF
@2167403/1
gaggaagtaggtgctgggcctcttgtatgcgaaggtgttgaggcgcttgt
+2167403/1
@?@D?DEDFHHHHGIJJJJIJJJGIHGFIIJGDHI?DBGHHIIIIJJJJE
@1488886/1
ggcgcttgtggtggtgcacgcgcttgggcagagggaatctgattgtgctg
+1488886/1
CCCFFFFFFFFFBGFGHHIIIGIJJJIJJJIIJIJGJJIIJJIJIEHIIG
@1488981/1
gctcgctctccgaaggaagcttgcggccgatgacctcatactccttcaac
+1488981/1
@@@DDDFFHHHHD;EH?GGGHGHIEGIGIFGGGGHIIAHEHIIIIGFGHH
@2167594/1
ggcctcttgtatgcgaaggtgttgaggcgcttgtggtggtgcacgcgctt
+2167594/1
BC@FFFFFHHHHHJJJJJJCGHIJJJJJJJJJJJJJJGIHGIJJJJHHFD
@787336/1
gcgttaacatacgagatcttcgtgcggagataatattttaaagtatagag
+787336/1
BCCDFFFFFFHHHJIFGIIIJJHGIIIIGJIJIJDIJJJFHIIIIJIGGG
@1489396/1
gttgaggcgcttgtggtggtgcacgcgcttgggcagagggaatctgattg
+1489396/1
CBCFFFFFHHHHHIJJIJIIIJJJJJJJJJJJJJJJIJJJHHHHFFFFFF
@3516315/1
attgacctttcctaggagtgactttcccgtttccaatctccaagacagga
+3516315/1
CCCFFFFFHHHHGJJIGHFEIJIJJJJJJFGIGJIJJJJIGJJIIJGIID
@3516628/1
atacataataaaattagaggaagtaggtgctgggcctcttgtatgcgaag
+3516628/1
CCCFFFFFHFHHHJJFIIGGIIJEFHIFGHIJGG?FGIJJIHEIIJJDHG
@1490060/1
gccagatgccaaagttcttgatcttcact
+1490060/1
:?@D=?DBBA?FFGHIIG?9CBB@HH>H<
@94590/1
gcacctaatacaccgccgcttaaaagataggtaccgatgagcgcttccac
+94590/1
CCCFFFFFHHHHHJJJJJJJJJJJJJJJJIJDFHIJJJJIJJJJHIJHHH
@1490247/1
ggcgcttgtggtggtgcacgcgcttgggcagagggaatctgattgtgctg
+1490247/1
CCCFFFFFHHHHHIHHGIJIJJJIJIJJJHJHIJJIJJJJJJJJIGHIJH
@3516927/1
acggcacctccgacactgaggtcacggtactcgcggtacatgttgtgtac
+3516927/1
?@?;DDDDDHHHHIGGGEHIICDEFHEHGIIGEG@A@@BEGIIIIHC?C>
@788540/1
agcatacataataaaattagaggaagtaggtgctgggcctcttgtatgcg
+788540/1
@@@FFFFFGHFHFGGGEIGGI@HIIIGGGGFGHJJIIJJJJJJJIJGIII
@788548/1
gcgatgttttacaagggcaggttgaactcacaccattcaatttaaaagaa
+788548/1
;;?DADD>DF>FDA<:?GG?FA<C>FHIIIIIFDCFGD@FHGGHBGGBHB
@1490751/1
agcaagtagttcttgaagcacagacacaggtgtctt
+1490751/1
??1BDDD4ADDDDACBE>EAC9FACFFAECF919?E
@4194127/1
ctggagatgtgggtgtagctttaaggggatctgctgtctgtggagctgat
+4194127/1
CCCFDFDDHADBD@EGEGIJIJHGHEHGAHGGIIGGFHGIHHGIJJIIGI
@95498/1
cgaatacctgtttatattagttggtgaatacggtctaaccgactaatgta
+95498/1
@@CFFFDFDFFHHGIGHJJJIIIJIIJGIHJIJHGIJJJIJIJJIIJJHG
@95523/1
ggattttaatgttattattacagcatacataataaaattagaggaagtag
+95523/1
BCCFFFFFFHGFHJJJIJJJJJHIJJIIIJGGIGIIJJJIIGGIGEHIIG
@4194377/1
gttattgttatgtcgatgtcgaacccgaaaatg
+4194377/1
=??;B?ADFHHH<C?9CEH<FEGEGGD???@4B
@95732/1
ctcccatgtcacggtagcactgagtgacggcacctccgacactgaggtca
+95732/1
@C@FDFFFHGGHHG<AFGHIIIIGCD?CEBGHGIIIIIIGIIIIIIICGI
@95737/1
gagcgagactcataacgcagccagatgccaaagttcttgatcttcactgg
+95737/1
@@CFADDFGHHDHFIJIJJIJJIJEIJJJIJIIBDGGHJJIGIGGDGGIE
@6258713/1
gggcctcttgtatgcgaaggtgttgaggcgcttgtggtggtgcacgcgct
+6258713/1
CCCFFFFFHHHHHJJJIJIIAFHHHIIJIIJJJJJJJGHIGHIIJJIHFF
@4876410/1
gcacgggctctgtgcctggctcccatgtcacggtagcactgagtgacggc
+4876410/1
CCCFFFFFHHHHFIJJJIJJJIJIIIJJJJJJJFHIJJJJJIJHIJJIJI
@5579906/1
gggctctgtgcctggctcccatgtcacggtagcactgagtgacggcacct
+5579906/1
CCCFFFFFHHHHHJJJJJJJJJJJJJJJJHIJJJJJJJJIJJJIJJJJJJ
@7612527/1
gtcctttcgaaggttctaaactatatctgtaccaaatttcaaccaaatcc
+7612527/1
BBBFFFFFHHHHHEHIJJJJJJJJJJJJJHIIJJJJJJJJJJJIJJJJJJ
@6259150/1
ctaacttcgcaaccactaattccagtgataaattcactctagcacgtagt
+6259150/1
CCCDFFFFDDHHHIJJJJJJJJIJIHFHGIGHIGGGIIIJJIIIJJJIJH
@4194912/1
ccatcttgtattcaaaagaaaacctagaatcactggttcaaattcaaata
+4194912/1
CCCFFFFFFHHHGJIJJJIJJJJJJJJJJJJJJHIJGHIJJJJJJJFDDH
@7613034/1
aggcgcttgtggtggtgcacgcgcttgggcagagggaatctgattgtgct
+7613034/1
CCCFFFFFHHHHHIJIIJJJJJJJJJJJJJJJJJJJGIIJJJJJJJJHHH
@6956392/1
gcaagaagtaccagaaacgggacttagccacaatctggtctggagagaag
+6956392/1
CCCFFFFFHHHHHJJJJJJJJIJJJJJJJJJJJJJJJJJJJJJJJIJJGI
@7613355/1
ggtcattcaatgtctccttccgtcttgggtgaggcataacggggtgggtt
+7613355/1
@??DDFDFDDFHFFHBFHIIIIFEEGEH?HHEHEHIGCDHG@@@07;@55
@2846344/1
ggacaattggcaacgtttttgtagtatgggaccgctagatggaaaataaa
+2846344/1
B@@DFFDDHHHHHJJHIDIJJJGGEHIJGIJJJJJJGIGIJIHGGGIIJJ
@4195895/1
actacatttccgtccatcattttgtcaacgaactcttctgaagt
+4195895/1
@?<DD8BDFFFFDEGII><CC?33<C@CFD:?C;FEGIFF<FDF
@5581346/1
ctctttacaagtagactcatctttagcacttggttcgtcttttgaagatt
+5581346/1
=@<DDDDDDHFHFAEGCBH@FHGIGEEABFEHAHHI>F?GHIIAF9FGHG
@4196065/1
gcaagaagtaccagaaacgggacttagccacaatctggtctggagagaag
+4196065/1
CCCFFFFFHHHHHJJJJJJJJJJJJJJJJJJJJJJJJJHIJJJIJJJJJJ
@4196240/1
gttgtggaactgcttcacctgtggccggcggcacgcagacgccttgatga
+4196240/1
?@@BADDDFBDHHIEHIIII3AAEFF@:?FB@EGEEB99AABB=95>:;@
@5581637/1
gcgaaggtgttgaggcgcttgtggtggtgcacgcgcttgggcagagggaa
+5581637/1
CCCFFFFBFHHHFJJGIJJJIIJJHIJIIIJJGIJJIJJIECCEDDFDAC
@5581654/1
ctccaatcctttactcgaatagtcttttctaacttgaacagtgcgatgtt
+5581654/1
CCCFFFFFHHHHHJJJJJJJJJJJJJJJJJJJJJJJIIJJJGHIJJJJHJ
@4196984/1
ctgtggccggcggcacgcagacgccttgatgacctccactttgatgatct
+4196984/1
@@@FFFFFHHFFHGGIIEHIA@EHEEHC@BCCD?ACAEEDDDDDDDCFDE
@2848038/1
gacgatttcaccagtggtcttcttgaacttcttcaattgacgcaagaagt
+2848038/1
BCCFDFFFHHHHHJJJIJIIJJJJJJIJJJIJIIGIJJJJJJJJJIJIJD
@2848048/1
gtcacggtagcactgagtgacggcacctccgacactgaggtcacggtact
+2848048/1
CCCFFFFDHHHHHJJJJHJJJJJJJJJJJJJJJJJJJJJJHIJJJJHIHH
@4197437/1
ctcataacgcagccagatgccaaagttcttgatcttcactgggctct
+4197437/1
@C@FBDD;CFDHFHEGGGGGIIHIJHIIAHGGGGBACGHEF@@8??@
@4197461/1
ggtgatcgaacatcatgtcttcaaactccactatcatctctttctttgga
+4197461/1
BC@FADDDFFFHGJIIIJJJJJJJJIJJJJJJJJJIIJJJJIJJJJJIII
@2848388/1
agggaatctgattgtgctgttgtggaactgcttcacctgtggccggcggc
+2848388/1
@CCFFFFFGHHHHJJIJJJFGGHHJJJJJJIJJJJJJJJIJJJJJFGJHE
@6959127/1
agcactgagtgacggcacctccgacactgaggtcacggtactcgcggtac
+6959127/1
CCCFFFFFHHHHHJIJJJJJJJJJJJJJJJJJHIJJIIGIJJJJJJHEFF
@2848607/1
cagcatacataataaaattagaggaagtaggtgctgggcctcttgtatgc
+2848607/1
@@@FDFFDHHHHHIIJIJJIGHIIIIJAF>HEEGBHGIFJJIJIIFHIJI
@4198019/1
gctatgccatttatcctcgcacgttggcagtaatagtacaagtgaaaagt
+4198019/1
CCCFFFFFHHHHHJIJJJJJJJJIIJJJJJEHIIIIIJJJJIBGHIJJIF
@3518245/1
gcaagaagtaccagaaacgggacttagccacaatctggtctggagagaag
+3518245/1
CCCFFFFFHHHHHJJJJJJJJJJJJJIJJJJJJJJJJJIJJJJJJIJIIJ
@2170001/1
gtgacatttataaacagtctttcctcataagaagttggttgaactggtgc
+2170001/1
@@@AFDDDH>HDFIJIGIGIIIJGGGEHEGFDGC<CCFFG;DGGHHIFGI
@4198459/1
ctgttgtggaaatagtgtactataagtcgtatgattatttgtctgcagtg
+4198459/1
CCCFFFDDHHHHHJJEGGJHJJJJJJFHIFFHIJIJJJJJJIHIJJJJDH
@3519181/1
gtggaactgcttcacctgtggccggcggcacgcagacgccttgatgacct
+3519181/1
@@@D7DABA3CFFGEB:CEE@EFEFIA<FFEF6=<?></>?B>A>AABBB
@788927/1
ctggatggagtgagcacgggctctgtgcctggctcccatgtcacggtagc
+788927/1
CCCFFFFFHHHFHJJJJJJJJJJJJJJJJJJIJJJJJJJJIJJJJJGHIJ
@1492425/1
ccagtggtcttcttgaacttcttcaattgacgcaagaagtaccagaaacg
+1492425/1
CCCFFFFFHHHHHJJJJJJJJJJJJJJJJJJJJJJJJJJIHJJJJJJJJJ
@3519548/1
gtgcacgcgcttgggcagagggaatctgattgtgctgttgtggaactgct
+3519548/1
@@@FFDBDHD?FHIIIGACGCI@HHGIGF@G<?BDFFBGGBCHECADGGA
@789192/1
cagagggaatctgattgtgctgttgtggaactgcttcacctgtggccggc
+789192/1
;8?D??1DBDFDBE@AEFF<H<FE9A@CH>D393?FFE<FBB<BDEFFEE
@789432/1
gtatcggcgtcgcttgcggtaccggcgtcggttgcggaatcagcctcgcg
+789432/1
CCCFFFFFGFHHHJJHHIJHIIJGIJIIIHFDDDDDDDDDDDCDDDDDDB
@2171943/1
ctcttgtatgcgaaggtgttgaggcgcttgtggtggtgcacgcgcttggg
+2171943/1
CCCFFFBDHFHFDGA@<AAFHGIIEEDHHGGGGHGHAB=FHGAHED?DAA
@790334/1
aaagcagtttgccatggcgtgtcgcatgaccacctcgcgacataagtccg
+790334/1
BCCFFFFFHHHHHJJJJJJJJJJJJJJJIJJIJJJJJJJJJIJJIGAHHH
@3520890/1
aacgctattaattcattagcgaaaaacttacttttcacttttaaaaatac
+3520890/1
@BCFFFFFHHHHHJJJJJJJJJJJJJJJJIJJJJJJJJJJJJJJJJJJJJ
@3521039/1
cagtggtcttcttgaacttcttcaattgacgcaagaagtaccagaaacgg
+3521039/1
@C<DFFFFGHHGHIIGEHIIHGIGHHHDHIIIIIGIIGIIEHGIIIIICH
@2172871/1
agactgatcagccggagcagctccggtaagtttgtcgagtagagccttag
+2172871/1
CCCFFFFFHHHHHJJIJIHIIJJJJJGHIJHIJJIJJJJJGIJJJIJJJJ
@2172884/1
cctaacttcgcaaccactaattccagtgataaattcactctagcacgtag
+2172884/1
@CCFFFFFHHHHHIJJJJJJJJJIJJHIJJJJJJJJGIJJJJJJJJJIJJ
@790946/1
cgcaagaagtaccagaaacgggacttagccacaatctggtctggagagaa
+790946/1
@@@FFDBDHDFHHIIJJIJJJJIIJEGGGGHFGIJIHHGIHGIIGHGIJI
@790971/1
ggggccgtcagaacctgatagaaacggttggcgttaggtatatacaagaa
+790971/1
CCCFFFFFHHHHHJJJJJJJJJJIJJIHIJIJJJJIIJIJJJJJJJJJJJ
@2173633/1
gtgcgcgctaatctcagaaacggctgatccgagttggatgcggttttcac
+2173633/1
C@@FFFFFHHHHHJIIJJJJJJIJJJIJJJJIJHIJJIIJJGIHIHFFHF
@7614050/1
gtagcactgagtgacggcacctccgacactgaggtcacggtactcgcggt
+7614050/1
@@?DDDADBFDHFGCAFG:F?EGAFD8DFHGHEGBBCHGDBC5=F7BED4
@97705/1
caccagtggtcttcttgaacttcttcaattgacgcaagaagtaccagaaa
+97705/1
CCCFFFFFHHHHGJJJJJJJJJJJJJJJJJJJJJJIJJJJJIJJJIJJJJ
@791249/1
gtggtggtgcacgcgcttgggcagagggaatctgattgtgctgttgtgga
+791249/1
B@@FFFFDHFHHHJJIIJIHJIIIIIJJGIIJJJJIJIFHIJJHIJIJJI
@7614184/1
catacataataaaattagaggaagtaggtgctgggcctcttgtatgcgaa
+7614184/1
CCCFFFFFHHHHHJJJIJJJJGGJJJIJHHIJJGJJJJJJJJHJIIJJGG
@3521775/1
acgtaaatgtaaacctggcaagcatccaagatagtattcaggtgcccact
+3521775/1
@@@DDFFFHHHHGIJJJJJIJJJJJJJJIJIJJJEHIIGIJJFHIIJJJI
@2173872/1
gtggattttaatgttattattacagcatacataataaaattagaggaagt
+2173872/1
:@?D?AADF?DC?<<AC<AI?AI<HAF??F@AAFAH<<CGII?CC;??FF
@791420/1
gtttcagagtctcgttgacttgctgttagctcattttaacacatttcaca
+791420/1
CBCFFFFFHHHGHJHIJJJJJJJJJJJJJJJJJJJJJJIJJIIJJJJGIH
@3521895/1
gcaatgtggatagctggacaaggcactg
+3521895/1
@@??A:2A<:BF?EGD@<F:<?:<A?C9
@791579/1
cttgtattcaaaagaaaacctagaatcactggttcaaattcaaataaaa
+791579/1
@@?DBDDDHHDDHGGGGIIACHG>E:FHGIBCH>?BEBFHHG<CDH4?F
@5583025/1
gcctggctcccatgtcacggtagcactgagtgacggcacctccgacactg
+5583025/1
@CCFFFFFHHHHHIJJJJJJGHJJJJJJJJHIJJJJJJJJIJJJJJJJJI
@791824/1
ggcagagggaatctgattgtgctgttgtggaactgcttcacctgtggccg
+791824/1
CCCFFFFFHGHHHJJJJJJJJJJJJJJHIIJJJJJJJJJJJJJJJJJJJG
@5583154/1
cgatttcaccagtggtcttcttgaacttcttcaattgacgcaagaagtac
+5583154/1
CC@FFFFFHHHHHIJJJJJJJJJJIJJJJJJJJIJJJJJJJJJJIJJHGH
@791931/1
aggaagtaggtgctgggcctcttgtatgcgaaggtgttgaggcgcttgtg
+791931/1
CCCFFFFFHHHHHIJJJJJJJJJJIJJJJJIIIJHGHHJIJJJJJJJJJJ
@1496068/1
tgcacgcgcttgggcagagggaatctgattgtgctgttgtggaactgctt
+1496068/1
CCCFFFFFHGHGGJJJJJJJIIIJJJJJJJGGGHJJGIIHIIJJJJJIJJ
@792304/1
gtggtgcacgcgcttgggcagagggaatctgattgtgctgttgtggaact
+792304/1
CCCFFFFFHHHHHJJIJJJJJJJJJJJJJJJJIJJIJIJJJJJJJJJJJJ
@1496342/1
tgtggaactgcttcacctgtggccggcggcacgcagacgccttgatgacc
+1496342/1
@@@DFFFFHGHHHJIJJJIHGIIJJJJJJJJJJHHHFFDDDDDDDDDEDD
@6960661/1
gcgaaggtgttgaggcgcttgtggtggtgcacgcgcttg
+6960661/1
<;?D;:?<:2<DBAECEAE????1:?DD;B<?DDAAI@;
@5583935/1
gcttggtgagacacgagataaaagtccaattcagacgagtgcacaatatc
+5583935/1
CCCFFFFFGHHHHJJGIHIIIIJJHHIIHIJIHJIJGIGHIIJJIIJGIE
@792688/1
gacgatttcaccagtggtcttcttgaacttcttcaattgacgcaagaagt
+792688/1
BCCFDFFFHHHHHJJJJJJJJJJJJJJJJJJJJJJJJJJJJJJJJJJJJF
@5584101/1
gggaatctgattgtgctgttgtggaactgcttcacctgtggccggcggca
+5584101/1
?@;=BB?DAF>FF<:EBA?BD?@AF@FF>EFIIFGEFFFG?BBG6@6:<<
@6961254/1
ataaaattagaggaagtaggtgctgggcctcttgtatgcgaaggtattga
+6961254/1
CCCFFFFFHHFFHJIJGIIHIHGHEAGIIGGIGH?CGGIJJIJF?FGIIJ
@5584475/1
ggcaaagcaccgacgacgacactgtacagttagaaatgttacaacctcta
+5584475/1
CCCFFFFFHHHHHJJJJJIJJJJJJIIJJHIJJJJJJJHJJJJJJIJIHH
@5584521/1
ggtgttgaggcgcttgtggtggtgcacgcgcttgggcagagggaatctga
+5584521/1
@C@FFFFDFFFFHIIHJJJGBGDHHIGJIJGIJJJJJJJJHHHFDFEFEE
@1497268/1
ccacaatctggtctggagagaagatcctcatcttgtatagaggaggctt
+1497268/1
????AAD3A:42AAEE>E3B;C@AE9CED>EEB<??DFCB@CCDDDD;B
@6261486/1
cgcaagaagtaccagaaacgggacttagccacaatctggtctggagagaa
+6261486/1
CCCFFFFFHHHHHIJJIJJJJIJJJIJIJJJJJJIJJJJGGHJJJJJJIJ
@2849598/1
agcgagactcataacgcagccagatgccaaagttcttgatcttcactggg
+2849598/1
@@@DDD@DFAHAFFB?<ED@GH@GF>@BFABHIG@GGDBH>GHGEHGGGI
@793907/1
gcctcttgtatgcgaaggtgttgaggcgcttgtggtggtgcacgcgcttg
+793907/1
CCCFFFFFHHGHGIH@GICEHHIIIJJJJJJJJJJFHGFFHGJJIIHFFD
@793954/1
acaagaagttatttgttcaaataacttattaaaattaatatgcgtgatga
+793954/1
@@BFFFFFHHHHFIIJIJIIIJGIJJIGJJJGDHIIHGGHIIEH?FHJJI
@2849809/1
ggtgcacgcgcttgggcagagggaatctgattgtgctgttgtggaactgc
+2849809/1
@@@DFFFFHHHHHJJJJJJJJIJJJJJJJJJJJJJJJJJJJHJJJIJJJJ
@6962489/1
gtccataatcattcctggaatccgtgtcgacggcgatgagagcccacgat
+6962489/1
@@CFFFFFHHBHFHHIGIJGHIGIJGGEFHIJA?DGIGGIGEHEGEEH8B
@6262164/1
gctgttgtggaactgcttcacctgtggccggcggcacgcagacgccttga
+6262164/1
@@CFBDFDHDBBDHGEHIGEHFHDHDEHIGIIE>EBEH>DCDE?>>58AC
@6262211/1
tcatcttgtatagaggaggcttgggctcgctctccgaagggagcttgcgg
+6262211/1
CCCFFFFFHHHHHJJJJJJJJJFGIJJJJJJJJJJJIJJJJIJJJJIIJH
@6962961/1
aggctgtcactgcagcgatactgggaacattcgactgatccggtgaggga
+6962961/1
@@@DDDFAHFHHHFHEIIJGIHEEGEHGIBGGIIHGIIGJFIDIJIJJGA
@6262349/1
cctgatagagacgatttcaccagtggtcttcttgaacttcttcaattgac
+6262349/1
CCCFFFFFHGHHHJJJJIIJJJJJJGHIJJJJJJJJJJJDHIJJJJJJJJ
@2850397/1
ctgcttcacctgtggccggcggcacgcagacgccttgatgacctccactt
+2850397/1
CCCFFFFFHHHHHJIJJJJIJJJJJJJJJHHHFFEDEEEEEDDDDDCDDD
@794644/1
gccagatgccaaagttcttgatcttcactgggctcttctctgggatttcc
+794644/1
CCCFFFFFHHHGHJGIJJIJGIJIJJJJJGFIJJJJJJJJIJJJJJJJJJ
@2850504/1
gtttattttgtttttctctgtgatctgtttcttggcatctatagatgtcg
+2850504/1
@@@FDDDFHGFFHIJGGGGIIEBEIGC?FEHIIIFHGGGIEIIB>GHFH@
@794831/1
gggcacagttcctcgacgagcaagtagttcttgaagcacagacacaggtg
+794831/1
CCCFFFFFFHHHHJJJJJJJJJJJ?GHGIJJJJJJJJJIJJJJJJJJJFH
@6963305/1
gctgggcctcttgtatgcgaaggtgttgaggcgcttgtggtggtgcac
+6963305/1
?<?DA1BBDBDDDACECDA13C6CEEII9?DD0?DDIIEDI;A@@C>C
@5586240/1
tgagtgacggcacctccgacactgaggtcacggtactcgcggtacatgtt
+5586240/1
@CCFFFFFGHGHHJJJJJJJJJJJJJJGIIJJJIIJJJJJJIHHFFFFFF
@2850805/1
gtggcgcacagggcacgcttgcgcatgacatctatacatgccattggcgt
+2850805/1
BC@FFFFFHHHHHJJJJJJJJJJJJIIJJJJJJJJJJJGIJJJJJJJJJI
@2851044/1
gtggtcttcttgaacttcttcaattgacgcaagaagtaccagaaacggga
+2851044/1
@@@FFDDFFHGHFIGIGIJJGGIJJJIJJJIEHDGECFGHHHDIIGIJGG
@2851094/1
gggctctgtgcctggctcccatgtcacggtagcactgagtgacggcacct
+2851094/1
CC@FFFDDHGGHDIGGIJJJGJIJIJIJJ?FGIJJIHJIDHIIIIIGGID
@6263171/1
tttcacaggcaagggatcctaacttcgcaaccactaattccagtgataaa
+6263171/1
CCCFFFFFHHHHHJJIJJJJJJJJJJJJJJJJJJJJJJJJJJJGHJJJJJ
@2851167/1
gctgggcctcttgtatgcgaaggtgttgaggcgcttgtggtggtgcacgc
+2851167/1
?@@B?:DDFFFF?<AEFFFEFEIEBFGCCDCFFFIIDB=68CFF@=DEFE
@3522413/1
gcactgagtgacggcacctccgacactgaggtcacggtactcgcggtaca
+3522413/1
CCCFFFFFFHHHHJJJJJJJJJJJJJJJJJJIJJJJJHJJJJJJJHHFFF
@6263414/1
gtgctgttgtggaactgcttcacctgtggccggcggcacgcagacgcctt
+6263414/1
@@@FFFFFHFFHHIJIIIIIJJJJJGHIIJIJJIJJJHFDDDCDBBDDDD
@2174378/1
ctttactcgaatagtcttttctaacttgaacagtgcgatgttttacaagg
+2174378/1
CCCFFFFFHHHHHJJIJJJJIJJJJJJJJJJJJFHIJJJIFHJJJJJJJJ
@4878129/1
ccggctttggtggttctttggctgtctctggtggaggtttctcctgtgac
+4878129/1
CCCFFFADHHDFHHHIIIGHGJJJIJJIJJIHIIGGIGGJJJJIJJJJGH
@2174577/1
ctcatcttgtatagaggaggcttgggctcgctctccgaagggagcttgcg
+2174577/1
CCCFFFFFHHHHHJJJJJJJJJJGHIHIJJJJJJJJEGJIJICHIEGGHG
@3523026/1
ggcgcttgtggtggtgcacgcgcttgggcagagggaatctgattgtgctg
+3523026/1
CCCFFFFFFHHFHIFGHJJJJIJJJJIIJJBBGIBHJIJIJJIJFHHIGF
@7614841/1
gttagctcattttaacacatttcacattgaaaaataggtcaaaaccttca
+7614841/1
C@CFFFFFHHHHHJJJJJJIIIJIJEIIIGIIIGIJJJIJJIIGHGGGIG
@2852187/1
ctcttgtatgcgaaggtgttgaggcgcttgtggtggtgcacgcgcttggg
+2852187/1
@@@DDDDDDDBDBFFE<ACEEFFHIGHGGH?D1DBF@CEGGIIGHDDBAA
@2175209/1
gcctcttgtatgcgaaggtgttgaggcgcttgtggtggtgcacgcgcttg
+2175209/1
@@@?BBD?:D=?A@;8<C3<2AFHB@EEEBEG?FFDB;678;CF@;A995
@98961/1
gcaagaagtaccagaaacgggacttagccacaatctggtctggagagaag
+98961/1
CCCFFFFFFHHHHIJJJIJJJJJJJJJIJJJIJJJJJJHIIJJIJJJJJI
@4879127/1
atgtcacggtagcactgagtgacggcacctccgacactgaggtcacggta
+4879127/1
<@@DBDBD:FDFBB?EE<FFH@HD8C?@@GGGIIAGHCHCCFH;@>EGIB
@4879616/1
ggcgcttgtggtggtgcacgcgcttgggcagagggaatctgattgtgctg
+4879616/1
@@@DDD:?CFDFDEHHIIIIBHIII;GC>DHHIIGGGHIGHDEGIGH@AH
@7616476/1
gtggtcttcttgaacttcttcaattgacgcaagaagtaccag
+7616476/1
@@@FBDDADHGHGIEEHIHECFHGIIGHHJJE<?DGDEHIGH
@2177300/1
gggctctgtgcctggctcccatgtcacggtagcactgagtgacggcacct
+2177300/1
CCCFFFFFHHHHHJJJJJJJJJJJJJJJI?FHIJJJJJJGHGJJJJJJJJ
@3525141/1
gtagcactgagtgacggcacctccgacactgaggtcacggtactcgcggt
+3525141/1
CCCFFFFFHHHFHHIGGHJIIJJJIIJJJJIGIJDHIJJGHIGIJJJHFB
@7617688/1
gttgaggcgcttgtggtggtgcacgcgcttgggcagagggaatctgattg
+7617688/1
CCCFFFFFHHHHHIJJJJJJIJJJJJJJJJJJJJJJJJJJHHHHFFFFFF
@101353/1
gtggtgcacgcgcttgggcagagggaatctgattgtgctgttgtggaact
+101353/1
@@@DDDEFHHFHDIHEHGIII;FHIAHGIJGGIGGHIGEGGHGHGIHIII
@6964363/1
gaccgatgccataaacagtgtgctgggcatcattcttagtgatgtaacgc
+6964363/1
CCCFFFFFGHHHHJIJJJIIHIIIIIJJIIJJJJJJJJJIIIJJJIJJJJ
@7617777/1
cttgcactcgggaagctctcgttatgtatatagagcgcttactgccttcg
+7617777/1
CC@FFFDDH?FA:@FADF@CCG@?FH?EDGHHDHI@AHIA6DGDBDFDBF
@6964919/1
gtctgtttgtctgtttgtctgtttgtctgtttgtctgtttgtctgttcgt
+6964919/1
C@CFFFFFHHHHHGHIGFIIIIJJIGHGIHHIDGCEEEGHGHHGHHIIG?
@101965/1
tcttatgatttaaagtcgaatattccctgacacctcacccagggcgggat
+101965/1
CCCFFFFFHHHHHJJJJJJJJJJJJJJJJJJIJJJJJJJJJJJJIJJFCD
@7618457/1
gtagcactgagtgacggcacctccgacactgaggtcacggtactcgcgg
+7618457/1
@@@DDDDDB?3FHA9;6DFFGCCHEFHBHIDEGG8BFHEEGDF>C@AAD
@5587414/1
gcgctcatcgggaggtgtggcagcctccttgaccattttagatatttgtt
+5587414/1
CCCFFFFFHHHHHJJEFGHJJJJJJJJJJJIIJJHJJJIGHIJGIJIFHG
@1498201/1
acggcacctccgacactgaggtcacggtactcgcggtacatgttgtgtac
+1498201/1
@B@DDFFFGGHGFIIIJIIGGIIGIJJGHIIGHJFIFHGIGHHIGHGHHH
@2855861/1
gtggaactgcttcacctgtggccggcggcacgcagacgccttgatgacct
+2855861/1
@?@DADADHDHH?AEDGBCEHGGDEBC?G<@5@==BB?>>BBC@C@;>>>
@1498363/1
gttgtggaactgcttcacctgtggccggcggcacgcagacgccttgatga
+1498363/1
@@??DD=BDD<D?<EHIGCGD?E>BEFHI<EHIGBH>BC@CBB??C@CC@
@4202556/1
cgcaagaagtaccagaaacgggacttagccacaatctggtctggagagaa
+4202556/1
CCCFFFFFHCFHHIIGHJIHJIJJJJJIJJJJIJIJJIIGHIIJGIGIIJ
@2856175/1
cggcagttttcgaatatgtgtgatgttattaggaagtccaatatcgcatc
+2856175/1
@@@DBDDDFDDA;FBCAE:AHC?ACHBBFEH@BFHFCD<?DFHI@;?GH@
@6264732/1
gtcttggttgaacggaactccaatcctttactcgaatagtcttttctaac
+6264732/1
@BBDFFFFHHFHHGGIIGJJGHIIJJJJIJJJJJHIJJJDFIIJIJJJJI
@4202750/1
gcaccgacgacgacactgtacagttagaaatgttacaacctctatacttt
+4202750/1
@@@F:D<DAFHHHGGIIIHHHHGIGIGIJJJIJJJJJJJJIJIGIEHIJJ
@5587973/1
gtcacggtagcactgagtgacggcacctccgacactgaggtcacggtact
+5587973/1
CCCFFFFDHHHHHJJJJGIJJIJJJJJJJJJJJJJJJJJJIJJJJJHIHH
@5587986/1
gcaagaagtaccagaaacgggacttagccacaatctggtctggagagaag
+5587986/1
@@@DFADDHFFHFEEGFGHJ>GHHIGIHIGGIJIIJDH>DHIHDD;FDGH
@6265007/1
atacataataaaattagaggaagtaggtgctgggcctcttgtatgcgaag
+6265007/1
CCCFFFFFHHHHHJJJJJJJJJJHJJJHIIJJJJJJJJJJJIJJJJJJJJ
@2856594/1
cgcaagaagtaccagaaacgggacttagccacaatctggtctggagagaa
+2856594/1
@@@DDDDDHACFDGGB@EFFBHEHII@CGIIGIIGIIIEFDDGEBHBFCD
@5588375/1
tctatactttgcattaaaataatgcccattttcacaggcaagggatccta
+5588375/1
CCCFFFFFHHHHHJJJJJJJJJJJJJJJJJJJJJJJJJJJJJJJJJJJIH
@4203259/1
tgtcacggtagcactgagtgacggcacctccgacactgaggtcacggtac
+4203259/1
@@@DDDDFFFFHHDGEBE<AFGHHJIJIIGIGDHIJJJIJGFHCGIG@DH
@1499254/1
gttattgttatgtcgatgtcgaacccaaaaatgtaattaacttttttttg
+1499254/1
@@@FFFFFHHFFFFFIHGIIJIIJJIJJJIGIG?DFGIIJHEIIIGIIIJ
@6265552/1
agcgggtcggacgagccgtgccttttattgcttggtgagacacgagataa
+6265552/1
CCCFFFDFHGHHHJJJJFGIGHEHIIGGIJIJJJJJIIHHHHHFFDDDED
@6265641/1
gctgggcctcttgtatgcgaaggtgttgaggcgcttgtggtggtgcacgc
+6265641/1
CCCFFFFFHHHHHJJJJJJJJJJCGGHIIJIIJJJJJHIJGIIHHJJJJG
@5589109/1
gcagccagatgccaaagttcttgatcttcactgggctcttctctgggatt
+5589109/1
@?@DDDD;DDA?F9@EFFA::CF?ECHAD?EH@3?;EE@BE>E9B?:2?B
@1500022/1
gcaagaagtaccagaaacgggacttagccacaatctggtctggagagaag
+1500022/1
CCCFFFFFHHHHHJJJJJJJJJIJJJJJJJJJJJJJJJIIJJJIJJIIJI
@2857874/1
gacgcaagaagtaccagaaacgggacttagccacaatctggtctggagag
+2857874/1
CCCFFFFFHHHHHJJIJJJJJJJJJJJJJJJJJJJJJJJJIIIJJJJJJJ
@2858057/1
ttggtgaaaagaatcacaagtaagatactgcaaacatgccagttataaag
+2858057/1
::?D=ABDHFGFHIEGEIIIFECECGHFHGIHIIGIGIIIIIFHIEFIIG
@5590005/1
gcaagaagtaccagaaacgggacttagccacaatctggtctggagagaag
+5590005/1
@@@DFDFDCFHHFIJJJJJIIIIJJIJJJJJGIJIGJJFHIJJJJGJIII
@5590148/1
gccagatgccaaagttcttgatcttcactgggctcttctctgggatttcc
+5590148/1
@@@DD>DDDDFFDIDAHII<CHEHIIIIIIGBHEEBGHIIGDCG@DFEHI
@6266937/1
gtgttgaggcgcttgtggtggtgcacgcgcttgggcagagggaatctgat
+6266937/1
@?@DDFDFFGDHHIIJJGFGHJIGGIIIJJIJIJJJJJHHGHGGFFFFFF
@2858651/1
cgcttgtggtggtgcacgcgcttgggcagagggaatctgattgtgctgtt
+2858651/1
C@CFFFDDFFHG@FFHHIIIIBHIGGEIIIIGIIIIIIIIIIGCGHIIGI
@6267163/1
gggggttattgttatgtcgatgtcgaacccaaaaatgtaattaacttttt
+6267163/1
@@@DB<AAA?FHHGH>CBE@@F:CA3CCG@=FGDHGG9BAEHI<@CC=FB
@5590509/1
ggcgaattttgcgatctgcgtggtagcgtactaccagcgttgatagattc
+5590509/1
CCCFFFFFHHHHHJJJJJJJIJJFHIJJHIJJJJJJJJJIJJJJJJHJJJ
@5590531/1
gtcgagtagagccttagctgcggaatgcttagcttccttcttagagcgtc
+5590531/1
CCCFFFFFHHHGHJJJIJJJJJJJJJJJJJJJGHHIJJJJJJJJJJIJIJ
@1500983/1
gcagccagatgccaaagttcttgatcttcactgggctcttctctgggatt
+1500983/1
C@CFFFFFGGHHHIJIJJJJJJJIIJJJJJJJJGIIJJJJIIJGJJIIIJ
@6268066/1
cttcacctgtggccggcggcacgcagacgccttgatgacctccactttga
+6268066/1
CCCFFFFFHHHHHJJIJJJJJJJJJJJJHHFFFEEEEEEEDDDDDDDDDD
@2860113/1
tgggtgtagctttaaggggatctgctgtctgtggagctgatgcttgctgg
+2860113/1
@B@FBDDEHHHGHJGHIJIIJJJJJJJJJIJJJJJJJJJGIJJJJJJJIF
@7618907/1
gtgctgttgtggaactgcttcacctgtggccggcggcacgcagacgcctt
+7618907/1
CCCFFFFFHHHHHJJJJJJJJJJJJJBHIJJJJJJJJHHFFDDDDDDDDD
@6966259/1
cgggctctgtgcctggctcccatgtcacggt
+6966259/1
@@@DBADAFFCFAEFBGFD1F>2C9ABAFB1
@2861115/1
gtttgtctgtttgtctgtttgtctgtttgtctgtttgtctgtttgtctgt
+2861115/1
CBCFFFFFHHHHHJJJJIJJJIIJJJJJJIIJJIJJJJJJJJJJJJJJIJ
@7620195/1
ccgtcattgaacaatctcgtatgatgccgtttctgtaccaataggaacaa
+7620195/1
CCCFFFFFGHHHHJJJJJJIJJJJJJIJJJIJIIJJJJGIJJJJIIIJJI
@6967536/1
tgctgttgtggaactgcttcacctgtggccggcggcacgcagacgccttg
+6967536/1
CCCFFDFFHHHHHJJJIJJJIJIIJJJJIIJIJJIJHFHFBDDEDDDBBC
@103465/1
gtcacggtactcgcggtacatgttgtgtacacctgagcgagactcataac
+103465/1
CCCFFFFDHHHHHJJJFHIJJJHIJJJJJJJJEIJJJJJJJJJJJJJJJH
@7620838/1
cagtggtcttcttgaacttcttcaattgacgcaagaagtaccagaaacgg
+7620838/1
C@CFFFFFHHHHHJJJJJJJJJJJJJJJIJJJJJJIJJHIIJJJJIJJJJ
@6968162/1
cttgccgatggtagaataaggattaaaaataaacttaaagattattaata
+6968162/1
CCCFFFFFHHHHHJIJJIJJJJJJJJJJJJJJJJIJIIIIIIJJJJJJJG
@104174/1
gtcctttatacatttcggcatggcgatcatgtcgatggcttggtttattc
+104174/1
@CCDDFFFHHHFHIIGIJGEHIJHIGIJJJJIIGIJJIGIIJJHHGFHIA
@2862532/1
gttgaggcgcttgtggtggtgcacgcgcttgggcagagggaatctgattg
+2862532/1
BCBFFFFFHHHHHIJJIJJIIJJJJIJJIJJJJIJJJJJJEHHHFFFFFF
@104485/1
ggctctgtgcctggctcccatgtcacggtagcactgagtgacggcacctc
+104485/1
@CCFFFFFHHHHHJJJJJJJIJJJJJJJGHIJJJJJJJGHIJJJIJJJJJ
@4204415/1
ggcatctatagatgtcggtggcgcacagggcacgcttgcgcatgacatct
+4204415/1
@<@DFDFFHHBAHBHHGI@C<GGGGDGIIIGGIIIEHIIIGIGGIIGIGH
@2863683/1
gctccaaattgtatctgacgacgcattgaatctgaatacgaaaatgaatt
+2863683/1
CCCFFFFFHHHHHJJJJJJJIJJJJJJJJJJJJJJJJJJJJIJJJJJJJJ
@4882196/1
gtagtaagtcagctgttccacttcatcatcagggatcttgccgtcattgc
+4882196/1
CCCFFFFFHHHGHJJJJJJJJJJJJJJJIJJJJJHJJJJJJJJJJJJJJJ
@7622393/1
gaggaagtaggtgctgggcctcttgtatgcgaaggtgttgaggcgcttgt
+7622393/1
CCCFFFFFHHGDHHJJJJJJJJJJJHJIJJJIIIJDGHIIJJJIJJJJJH
@105594/1
agagaaaaacaaaataaacacattaaatcattactttcacgtgttttatt
+105594/1
@C@FDDFFHAHHHIJJJDIEIGGHGI@EHJJJJJJIJGIGJFGBDDHGII
@795865/1
gcacgcgcttgggcagagggaatctgattgtgctgttgtggaactgcttc
+795865/1
CCCFFFFFHHHHHJJJJJIJIJIIJJIJJJIJJJIIJJIIIJJJJJJJJI
@7622788/1
ctgtgatctgtttcttggcatctatagatgtcggtgg
+7622788/1
@@@DDDBDHFHHFIGGIEEF@:CHHIICH@CBFDFFH
@106015/1
gtcctttatacatttcggcatggcgatcatgtcgatggcttggtttattc
+106015/1
@@@FFFFFHHHHHJJJJJJJJJJJJGIJIJJJJJJJJJJJJJJFHIHIJH
@106165/1
tcctcatcttgtatagaggaggcttgggctcgctctccgaagggagcttg
+106165/1
<?@;DDFFDBDFFEFGIGGDGBGGF@;FF>?F@GGF?0?FB6AA6@E@A=
@106235/1
ctgcagatgactgtgcatccttgctagtaagtcctgagccatagcaaaca
+106235/1
@C@FFFDFGGHFHEHGIJIIGGHJIGGIJJJAHIGIEGHIIHHJIGGIGI
@4883239/1
gcccacttttatcttttgcacctcacgatcgattactactgctttcccaa
+4883239/1
CCCFFFFFHGHHHIGIJFIIJJJJIIJIGIIHIGHIIJIGJJIIIIIIJJ
@2179497/1
cgcagccagatgccaaagttcttgatcttcactgggctcttctctgggat
+2179497/1
::;?D<?DF8FFA<C<FAHHEAC>HCE>AHCF>G>B?DGGIFEGGGIHGH
@4205932/1
gtgctgtctgtacattgaaaataaaaataaaaaaatagcaggggttattg
+4205932/1
@BBFFFFFHHHHHJJJJJIIJJJJJJJJJJJJJJJJJJIJJJJJHIGIJJ
@6269551/1
cgcagccagatgccaaagttcttgatcttcactgggctcttctctgggat
+6269551/1
CCCFFFFFHHHHHIBHGIHGIIJIHJJJIJJJJJJJJIJJJJJJJIJIIB
@6269584/1
tggatgtggattttaatgttattattacagcatacataataaaattagag
+6269584/1
@@@BDDA?DBFDFGBEGHFG@HH?EHFHCHGBGGCGGHEGEHCHIGIIEG
@3525968/1
ggcaggttgaactcacaccattcaatttaaaagaaactgggtgcgtgcag
+3525968/1
CCCFFFFFHGHHHJJJIJJIJJJJJJJIJJIJIJJIJJJIJFHIJJJJJI
@4206061/1
ctggagagaagatcctcatcttgtatagaggaggcttgggctcgctctcc
+4206061/1
@@@AAD>B=?FFHIIFIA<FAHDFAH>FDHCCFAGFCBDCDG;@F==F=C
@6269792/1
cgtgaatataagtggcaaaggtagtaagtcagctgttccacttcatcatc
+6269792/1
@C@FFFFFGHFHFGHIJIJJJCFHFBHHFIIIJJJHIHHGIJJIJJJJJG
@107065/1
gatcagtacccttagtacgagtttgctttac
+107065/1
?8;AA?=A42=CF<:?E9;@GFEE9?FH9EG
@6269854/1
taaataaaaaagttatgtcaaattaaagaatcacgtcgaacattctatgc
+6269854/1
@<?ADEDDHHGHHHIIGEHGE>HHI>AEFCFDGAFCGGGHIGHIGHIIA9
@6270011/1
actgagtgacggcacctccgacactgaggtcacggtactcgcggtacatg
+6270011/1
@@CFFFFFHHHFHEHGIIJEIJJIGIDHJHIGJII?CHIJIIJHE?BECD
@4206380/1
gagacgatttcaccagtggtcttcttgaacttcttcaattgacgcaagaa
+4206380/1
CCCFDFFFHHDDHEHIIIJJIIJJJJIJGGIJJJIJIHIIJIJJJIIGII
@3526358/1
gtggtcttcttgaacttcttcaattgacgcaagaagtaccagaaacggga
+3526358/1
@BCFFFFFHHHHHIIJJIJIJIIIJJIHIEHEIJIJHGJIIGIJIJJJII
@5591801/1
gcctcttgtatgcgaaggtgttgaggcgcttgtggtggtgcacgcgcttg
+5591801/1
CCCFFFFFHHHHHJHIIJFGFFEHEIHIJJJJJJGH=F@FGGIJJIHFFD
@5591876/1
ctggtctggagagaagatcctcatcttgtatagaggaggcttgggctcgc
+5591876/1
@B@FDFFFHHHHHGEGGIIJIJIJJJJJJIJJIGIIJGGJIIGGGGEGIG
@4884004/1
gtggtcttcttgaacttcttcaattgacgcaagaagtaccagaaacggga
+4884004/1
@@BFDFFFHHHHHJGGGJJJJIJJJHCJIJJJJIJJCFIGGGGIIJJJIG
@4206722/1
ctctgtatactggaaatcttcgtagcttttcatgaacttctttttatttt
+4206722/1
@@?DDDDBFBD8DDGBHIEGGGFCHBIIIIIHGECGFBFBFFHHHIIIII
@4884267/1
gtcgtttaagagaagttcagtgacatacacacttacagaagaattatata
+4884267/1
??@DDDDDH?B?;BCA@@CDH@9F@?CDGGIEEA?<CFEED>G@>A<BDA
@5592194/1
gtacacctgagcgagactcataacgcagccagatgccaaagttcttgatc
+5592194/1
@@@FFFFFHHFHHJJGGIIJGIIJEIIJEHIIJIIJJIEIIFHIJJGGHI
@107964/1
gttgaaatttggtacagatatagtttagaaccttagaaaggacataggat
+107964/1
CCCFFFFFHHHHHIJJJIIIJJJIJJJJJJJJIJJJJJJJJJJJJJJJJI
@4884975/1
ggtggtgcacgcgcttgggcagagggaatctgattgtgctgttgtggaac
+4884975/1
@C@DFDDDFHHHHJGIHGGIJIIJIIJJJJJJIIGIDHIJJJJJJIJJII
@1504523/1
cacgcgcttgggcagagggaatctgattgtgctgttgtggaactgcttca
+1504523/1
CCCFFFFFHHHHHJJJJJJJJJJJJJJJJJJJIJJJJJJJJJJJJJJJJJ
@4885326/1
ctgggcctcttgtatgcgaaggtgttgaggcgcttgtggtggtgcacgcg
+4885326/1
<@@DFFDFHFFDDGGIIIEHHHAFFEHHIIIIIGII>FIIIHAFGIIIGH
@1504842/1
gcttattctgcatacctgccatgcgctggtaagcgctatggactgccgcc
+1504842/1
CCCFFFFFHHHHHJJJJJJJJJJJJJJJJHJJJJJJJJJJJJJJJJJJJJ
@7624068/1
gtcacggtagcactgagtgacggcacctccgacactgaggtcacggtact
+7624068/1
CCCFFFFDHHHHHJJJJFHIJIJJJJJJJJJIJJJJJJJJHIJJJJGIHH
@7624211/1
ctcgagcgacgaatcacatgaaagggggaggggggagggtcattcaatgt
+7624211/1
CCCFFFFFGHHHHIJJJJJIIIJJJJIJHIIJHFD6BDD8?BDDEDDEDA
@1505153/1
atctggtctggagagaagatcctcatcttgtatagaggaggcttgggctc
+1505153/1
@@CFDD;DBFFDHJJJIIIIIIJJIJJIJJHIIIIIJJJIGIIJIIICGG
@7624524/1
gcctcttgtatgcgaaggtgttgaggcgcttgtggtggtgcacgcgcttg
+7624524/1
C@CFFFFFHHHHHJJIIJFGHIJIJJJJJJJJHIJIEIHHGIJJJJHFFD
@7624699/1
tgtggaactgcttcacctgtggccggcggcacgcagacgccttgatgacc
+7624699/1
CCCFFFFFHHHHHJJJJJJJJJJJJJJJJJJJJHHHFFDDDDDDDDDEDD
@1505869/1
cgctcgctctccgaagggagcttgcggccgatgacctcatactccttcaa
+1505869/1
CCCFFFFFHHHHHJJJJJJJJJJJJJJJJJJJJIJIIJJHHHHHHFFFFF
@4886917/1
ctgtggccggcggcacgcagacgccttgatgac
+4886917/1
@<1D?>D>FADF>AFDE>FGHGIIHGHD@DD;;
@7625674/1
ggatggagtgagcacgggctctgtgcctggctcccatgtcacggtagcac
+7625674/1
@@@DDDFFADFBFGHHIDGHJJJHGIJIJIIJIIJJJIIJIJJJIJJJJI
@7625717/1
tgggcctcttgtatgcgaaggtgttgaggcgcttgtggtggtgcacgcgc
+7625717/1
CCCFFFFFHHHHHJJJJJJJJCFHHIIJJIJJJJJIJJJJJGIJJJJJHF
@7626272/1
cgggctctcaggcaggcaagatgggcgtagtaggtaggcg
+7626272/1
@@@D7DBDHHFFAEHG@E;?FG@CFDHF::B<DG99BF37
@4888130/1
ggcaaaggtagtaagtcagctgttccacttcatcatcagggatcttgccg
+4888130/1
@<@BDDFFADHFHIEEFFGGI>@F>FGEHFFFHIIIGGC>@?DBFCHH@H
@7626682/1
gtggattttaatgttattattacagcatacataataaaattagaggaagt
+7626682/1
CBCFFFFFHGHHHJJJJJIJJJJJJJJJJJJJIJJJJIIJJJJJIJIIJD
@4888779/1
gctggacaaggcactggcaacgaccaatcatggacttttcttcaatatcc
+4888779/1
CCCFFFFFHHHGHJJJJJJJJJIJJJJJJJJJJJJJJJJJJJJJJJJJJJ
@7627113/1
cttctttctagtgcctgataagcccagacctagcccaaattcttcttctt
+7627113/1
@@@B?D?DFAFADHHGIIIIG>CE?GEGIIIGBEH@FHGIIIIIIIIIII
@4888950/1
ccctgctattttttttatttttattttcaatgtacagacagcacttttct
+4888950/1
@@@DADDDFDFH?DEGHIIIGII@FIIIGIIIFHHGIIGIGDGGAGGGCC
@6968797/1
ggaactgcttcacctgtggccggcggcacgcagacgccttgatg
+6968797/1
?<7BD?>>?=??DEE;2AFEFA:880@<AAA;ADDD<@;?AA>>
@6968866/1
ctggtctggagagaagatcctcatcttgtatagaggaggcttgggctcgc
+6968866/1
?@@DBDDFFDD?CEGGGGAFGHGEHIIDHGGIGEIIADHHDD?B@F>DAA
@2180171/1
ggcaatgtggatagctggacaaggcactggcaacgaccaatcatggactt
+2180171/1
@@@DDDEBFDDHBIIJGE@EFHHGGHJGIGIIIHGGEHGIIHJJGGGFDH
@2180288/1
atgtcacggtagcactgagtgacggcacctccgacactgaggtcacggta
+2180288/1
;@@DDFFAAB?FBGGGGHIA<FHGAGGADGGHIAHDGCFBBF@AADHI5?
@6271513/1
actgagtgacggcacctccgacactgaggtcacggtactcgcggtacatg
+6271513/1
CCCFFFDFHHHHHIJJJJJJJJJJJJJJJHIJJJJGIIJJJJJHHFFFFF
@3527497/1
ctcttcctcgggttggaatgattctggtgggttgtcctgcagagcttgcc
+3527497/1
CCCFFFFFHHHHCGGGGIJIIIIIIIJBHIJGGIGGIIJJJJFIJJIIJJ
@6969549/1
ggttcaccaagctagtggcgttgatgtcgcaagatagtgagacattcact
+6969549/1
?@:?D:BD?FDFFEB<E?C@<<C3CFFEDBFA:;?BGIE@38<8DDF=C=
@2180789/1
gtaggtgctgggcctcttgtatgcgaaggtgttgaggcgcttgtggtggt
+2180789/1
CBBFFFFFHGHGHJJJJJJJJJJJJIJIJCFHHJHIJJJJJJJIIJIJJA
@6969822/1
tgctgggcctcttgtatgcgaaggtgttgaggcgcttgtggtggtgcacg
+6969822/1
CCCFFFFFHHHHHJJJJJJJJJJJEGHIJJJJJJJJJJIJIJJJIIJJJH
@6969893/1
aacctctatactttgcattaaaataatgcccattttcacaggcaagggat
+6969893/1
C@CFFFFFHHFHHJJJJJJIGIJJIJJIIJIIJJIIIIJIIJIIJJIIJJ
@6970084/1
cgcttgtggtggtgcacgcgcttgggcagagggaatctgattgtgctgtt
+6970084/1
CCCFFFFFFHHHHIIIJIGIIJJJIIIIJIIJJGGHJJIJGJEFGHJJGI
@2181226/1
ctgtgatctgtttcttggcatctatag
+2181226/1
???DD8AADD=?DCE4CD9:ABE?B44
@3527952/1
aggtgctgggcctcttgtatgcgaaggtgttgaggcgcttgtggtggtgc
+3527952/1
BCCDFFFFHHHHHJJJJHJJJJJHHIJEGGHIIJJHIIJJJHJIHJIIII
@3528008/1
gccagatgccaaagttcttgatcttcactgggctcttctctgggatttcc
+3528008/1
CCCFFFFFGGGHHJHIJJJIGJJJJJIJIIJJIJIJJJJJJJJIGIIJHI
@4207349/1
cagcatacataataaaattagaggaagtaggtgctgggcctcttgtatgc
+4207349/1
C?@FFFDDAHDAFEEBGI>HDIHHIEHHIIEHH>ABGIIIIIIIIIIIII
@2181807/1
acggtctatgtctatcggctccgatttgtcgtcccaaggaaactccttgt
+2181807/1
=?@BABDBFHHDHIIIGFIIIGIABGCGDFGEGBHHGHIBD?/?BCHHEB
@6970838/1
ctggggagaagatcctcatcttgtatagaggaggcttgggctcgctctcc
+6970838/1
CCCFFFFFHHHHGJJJJJJJJJJHJJJJJJJJJJJJJGIJGIJJIJIIJJ
@6273169/1
gaggaagtaggtgctgggcctcttgtatgcgaaggtgttgaggcgcttgt
+6273169/1
@?;DDDDDHHHFDEBE3A;CGFEGGHGID@HHIGB???@BHIGABAFGCD
@3528665/1
gtcacggtagcactgagtgacggcacctccgacactgaggtcacggtact
+3528665/1
C@CFFFFFHHHHHJJJJGHIJJJJJJJJJJJJJJJJJJJJHIJJJJEHHH
@5594913/1
cgacgcttcagcagagtgcacacaatggtgaactggcgttcatgcggcaa
+5594913/1
CCCFFFFFHHHHHJIJEHIJJJJJJJJJHIJJJJJJJJJJJJJJIJJJJJ
@6273405/1
gttattattacagcatacataataaaattagaggaagtaggtgctgggcc
+6273405/1
CCCFFFFFHHHHHJJIJJJJJJIJJJJJJJJJJJHIIHIJJIIIHIIGCG
@2182218/1
cgcgcttgggcagagggaatctgattgtgctgttgtggaactgcttcacc
+2182218/1
CCCFFFFFHHHGHJJJJIJIJJJIJJJJIJJJIJJIJIJJJJJJJJJJJJ
@4207843/1
gtggtcttcttgaacttcttcaattgacgcaagaagtaccagaaacggga
+4207843/1
@CCFFFEFFHGHHJGIGHHIJJJIJJJGHIJIIGIGGIJIJJJIIJIIIJ
@6273671/1
cacagttccagtctcaggcacattgccattagtagactgatcagccggag
+6273671/1
CCCFFDFFHHHHHJJJIJJJJJJJJJJJJJJJGIIIHIJJJJJJJJJJJI
@6971506/1
cccaattaaaccttatattaatacaatggtgactattaaattctgtctct
+6971506/1
CCCFFFFFHHHHHJJJJJJJIJJJJJJJJHHIJJJJJIJJJJJJJJJJJJ
@6273837/1
cctttatacatttcggcatggcgatcatgtcgatggcttggtttattccc
+6273837/1
@@CFFFFFHGGHHIIIJIJJIJJHIJJIIIGGHIIIJIIJIGGIFCHIIJ
@6274019/1
cctaggagtgactttcccgtttccaatctccaagacaggaggctccagta
+6274019/1
@CCFFFDFHHHHHJJJGIIIIHGIJGJGEBEHHHGGGHHIIIIBHIJJDH
@6971786/1
gcaagaagtaccagaaacgggacttagccacaatctggtctggagagaag
+6971786/1
@@CF?DDDHHHDDFGGGIFGEA@AGHIGHAHGIFHIGEFBDGAGID=FG;
@6972140/1
ccgcaatgttggagcttggtacaaagcaaaggtcgggcagttcgtcaaca
+6972140/1
CCCFFFFFHHGHHIJJJJJHHJJJGIJJJJIJFHIIIIJJHIJIIGIJJI
@6972167/1
ccgtcattgaacaatctcgtatgatgccgtttctgtaccaataggaacaa
+6972167/1
CCCFFFFFHHHHHJJJJIJHIIJJJJJJJJJJJJJJJJJJJJJIJJJJJJ
@4208597/1
ggcgcttgtggtggtgcacgcgcttgggcagagggaatctgattgtgctg
+4208597/1
BC@FFFFFHHHHHJJJJJJJIJJJJJJJJJJHIJJJJJJJJJJJJJJJJH
@6274716/1
ccttgcgtttcaaaacaattcattttaggttcaagttaaccgcaatgttg
+6274716/1
CCCFFFFDHHHHHIJJJJJJJIHJIIJJJGHIGHIIJJJJIJIHJJJGIJ
@6275151/1
ctttaatctaatgcttataagtaggtaataaacatattcttataaaattt
+6275151/1
CCCFFFFFHHHHFJJJJJJJJJIIJJJJJJJJJJJIJJJJJJJJJJJJJJ
@797557/1
cacgtagttctcagcttccctgcaaagttaaccatcttgtattcaaa
+797557/1
@@CFFFFFGFHHHIEHGIJHFHJGHGIGHIHGGGHGIIJGIGIJJGG
@2867438/1
aaaagattggaagctagccgggcggatgtatggcagtagctaactcgtcc
+2867438/1
@@@FFFFFHFFFHIIJJIGIIJJJJBHHFGEHJJJECEHGHHGFFFFFDD
@2867491/1
cctggctcccatgtcacggtagcactgagtgacggcacctccgacactga
+2867491/1
CCCFFFFFHHHHHJJJJJJGHJJJJJJJJGHIJJJJJJJJJJJJJJJJJJ
@6275394/1
ggcatacaaggcaaagcaccgacgacgacactgtacagttagaaatgtta
+6275394/1
CCCFFFFFHHHHHIIJJJJJJJJJJJJIJIJJJIJJJJIJJJJJIJJHHH
@4209185/1
agctgatgcttgctgggcctcaactgttggagctggttcagcctttttct
+4209185/1
CCCFFFFFHHHHHJJJJIJJJJIIJJHIIHJJJJJJHIIJIJJJIJJI@H
@2867835/1
atctgattgtgctgttgtggaactgcttcacctgtggccggcggcacgca
+2867835/1
CCCFFFFFHHHHHJJJJJJJJJJJJJJJJJJJJIJJJJJJJJJJHFFDDD
@798093/1
gtaatttttgtctttcgcgaaatattccgcgacagatgtctttctagtgc
+798093/1
@@@DFFFFHHFFHIJIJJJJJIJJIJIJIJJIIJIIIJGIJJGIJJHEHH
@6973841/1
ccacaatctggtctggagagaagatcctcatcttgtatagaggaggcttg
+6973841/1
@@CFFFFDFFFHHIIGIJGJHGGCHIIJJJJJJIGFHGHGIIJIEIFDE6
@6973849/1
cagcatacataataaaattagaggaagtaggtgctgggcctcttgtatgc
+6973849/1
@@CFFDFFHHH>FIJIJIIJJFIIDGGEFHIDGHEFHGIIJJJJJJGJIH
@4209949/1
ctctttctttggagtttgtatacttaattcgatgttatacatatagcatt
+4209949/1
CCCFFFFFHHHHHJHIJJIJJJJJJJJJJJJJJJJIJJJJIJJJJJJJJJ
@798774/1
tcataacgcagccagatgccaaagttcttgatcttcactgggctcttctc
+798774/1
@@@DDDDADFF?AEDGHICHCGE@?CCCGHFFGHGHC<GADABDD?GHII
@2868928/1
cagcatacataataaaattagaggaagtaggtgctgggcctcttgtatgc
+2868928/1
CCCFFFFFGHHGHJGIGHJIJIGIHJJHJJJGGIIGGI=GHJJJJJIIJI
@4210509/1
gaaggtgttgaggcgcttgtggtggtgcacgcgcttgggcagagggaatc
+4210509/1
B@CFFDDDHHHHHGIJJJJIJIIJJIIJJJJJJJJJJJJJJHHHHFBEEE
@2869747/1
ggcgcttgtggtggtgcacgcgcttgggcagagggaatctgattgtgctg
+2869747/1
CCCFFFFFHHHHHJIJJJJJJJJJJJJJJJJIJJJJJJJJJJJJJJJJJH
@2869819/1
ggaagtaggtgctgggcctcttgtatgcgaaggtgttgaggcgcttgtgg
+2869819/1
@<<BD:BBFFFFFGFEBFIA<?H<AEH>FCFFF:9:BA9FGE:;FEDFEE
@6975554/1
gcataacgggccgcgactccgccctcttcctcgggttggaatgattctgg
+6975554/1
@@@FFFFFDDFADHGIGGIIIBHEBGIGEGEGIHH?=DDCEEECCDDDED
@6975603/1
ggtgctgggcctcttgtatgcgaaggtgttgaggcgcttgtggtggtgca
+6975603/1
@@@DDDDDF8B;FEGIDEHHGBFEFH?E1?FCGEEGGGII;BHDHHBEHG
@3530189/1
gacgatttcaccagtggtcttcttgaacttcttcaattgacgcaagaagt
+3530189/1
CCCFFFFFHHHHHJIJJJJJJJJJJJJJJJJJJJIJJJJJJJJJJJJJJB
@6975958/1
gacgatttcaccagtggtcttcttgaacttcttcaattgacgcaagaagt
+6975958/1
?@@FDDDFHGGGHGE>HIFIJJGHIJIGIGHJEGG<GDEGGGIGGGGIJ?
@2870865/1
ctgcaaacatgccagttataaagcatagcccgaagtgctattggcacaca
+2870865/1
CCCFFFFFHHHHHJJIJJJJJJJJJJJIJJJJJJJHIIJJJJJJJIJJJJ
@2870891/1
ggcagagggaatctgattgtgctgttgtggaactgcttcacctgtggccg
+2870891/1
@@@?DDDAFFC<:CF@FE<C<:FH<EB<E1:?E>C<4CG<DF>GFF9@DF
@3531441/1
cgggctctgtgcctggctcccatgtcacggtagcactgagtgacggcacc
+3531441/1
CCCFFFFFDHGHHJHGHIJJJJIJJJJJJJEHIIIIIJEGDGIIJIJJJJ
@3531563/1
agggcaggttgaactcacaccattcaatttaaaagaaactgggtgcgtgc
+3531563/1
@@@DDDFFFFGDFFHGGGHJIDGGIJJJJJJJIJHGHGHIIGHBFGHIJG
@108127/1
gccagatgccaaagttcttgatcttcactgggctcttctctgggatttcc
+108127/1
C@CFFDFFGHHHFIJIJJJJJJJJJJJIJJGEIIJJJJJJJIIJIIJJJJ
@108723/1
gcgcgctaatctcagaaacggctgatccgagttggatgcggttttcacga
+108723/1
CCCFFFFFHHGHHJJJJJIJJJJJIJJJJIIIIJJGIJJJJFHJJJIJHH
@109182/1
gttggattttacaaagtttaccagatacattaacttcctatcaaatatag
+109182/1
@@@FFFFDDFDGHIGGHGHJGGIGHIIJIGIIGIIJJIJJIIJGIGGIII
@6276557/1
agtattgacatcaaatgcgcagctagagctgtcgcttcgttttgatgaag
+6276557/1
@BBFFFFFHHHHHJJJJJJJJJJJJJJJIJJJJJJJJJJJJJJJJJJJJJ
@109750/1
attgcagactgtgtggtagcgggtcggacgagccgtgccttttattgctt
+109750/1
@@@DAADAAFHBC:AG:CEHHIHCGDBHEGIB/;@AE6=@B?C@CC@CCC
@6276582/1
ctgggcctcttgtatgcgaaggtgttgaggcgcttgtggtggtgcacgcg
+6276582/1
CCCFFFFFHHHHHJJJJJJJJJHHHHIGIJIIIIIJGIGIIIJJJJJJHH
@109882/1
aattagaggaagtaggtgctgggcctcttgtatgcgaaggtgttgaggcg
+109882/1
BCCFFFFFHGHHHHIIHGHIIIIIJIJJJJJJJJJJJJIIBFFFHJJIJI
@6277251/1
gcaccgacgacgacactgtacagttagaaatgttacaacctctatacttt
+6277251/1
@<@DDD<DFDFF8DF@FGBGEDG?B9D?F<?D9<BF><>@DF=7C@@AEE
@7628704/1
atacataataaaattagaggaagtaggtgctgggcctcttgtatgcgaag
+7628704/1
@@@BDBDDDAHDHHIDBBECCFE<AE<HGGI@@FEEHGGED:?BG@?8??
@5597197/1
gcaagaagtaccagaaacgggacttagccacaatctggtctggagagaag
+5597197/1
CCCFFFFFFHFHHJJJJJIJJJJJJJJJJJJJJJJJJJHIJJJJJIJJJJ
@6278197/1
gaacttcttcaattgacgcaagaagtaccagaaacgggacttagccacaa
+6278197/1
@?@DDD;BF>CFDG<E:2?<FFBF@CD<EFFEGIFFIF:F@F>FFIAFBF
@5597428/1
ggcacgcttgcgcatgacatctatacatgccattggcgttcaaaaggtta
+5597428/1
CCCFFFFFHHHHHIJJJJJJJJJJJJJJJJJJJJJJJJJJJJJJJIJFHI
@6278389/1
cttcacctgtggccggcggcacgcagacgccttgatgacctccactttga
+6278389/1
CCCFFFFFHHHHHJJJJJJJJJJJJJJJHHFFFEEEEEEEDDDDDDDDDD
@6278555/1
gcactgagtgacggcacctccgacactgaggtcacggtactcgcggtaca
+6278555/1
CCCFFFFFHGHHHIIHHIIIJGGIJIJJIJIFHHJJGIIJJJIIJHFFFF
@5597908/1
ataataaaattagaggaagtaggtgctgggcctcttgtatgcgaaggtgt
+5597908/1
@@@ADDDFFFDHBHIGIIEHHAEAEGHEGGBBCAFGIIGIIIIGHII?B?
@7629921/1
gttgtggaactgcttcacctgtggccggcggcacgcagacgccttgatga
+7629921/1
@CCFFFFFDHHHFHB@DADGHAEFAFAGGHHBBAEHBD=@A@BBB>A@@>
@7629950/1
tgacgcaagaagtaccagaaacgggacttagccacaatctggtctgg
+7629950/1
CCCFFFFFHHFGHIJGIGIIJJGGIIIJGGGIJIJGGIHIJGGIIJJ
@7630016/1
atctctttctttggagtttgtatacttaattcgatgttatacatatagca
+7630016/1
@B@FFFFFHHHHHJIIHEHIHIIIIJJJJJJJJJJJJJJJJJJJJJJJJI
@4211496/1
tgtggtggtgcacgcgcttgggcagagggaatctgattgtgctgttgtgg
+4211496/1
@C@DFFD?HFDHHJGIJJJJJJIHIHGGH@FHHAIIIJJGHICHDFHEHH
@4211727/1
tgtggaactgcttcacctgtggccggcggcacgcagacgccttgatgacc
+4211727/1
B@BDFFFAFHFHHGIIIIIJJGGGHGGGIJIIIHHH>DDDDBDDCCCECD
@4211919/1
ggcgcttgtggtggtgcacgcgcttgggcagagggaatctgattgtgctg
+4211919/1
???DDD?AADD<?D<CCEEIDDDADD=DCCDADDI:ACEDEAACEACCAD
@4212692/1
gttgtggaactgcttcacctgtggccggcggcacgcagacgccttgatga
+4212692/1
@@@DDDDDAFH>FIIBAHEHEBFF;EGIEHEF@@B49B?C?>BA?C@@;C
@4214183/1
gtcacggtagcactgagtgacggcacctccgacactgaggtcacggta
+4214183/1
CCCFFFDDHAHFHIJJGCEHIJJJJIJIJJIIIIJIIGGEHGGJ>GC@
@4214322/1
gctcgctctccgaagggagcttgcggccgatgacctcatactccttcaac
+4214322/1
BCCFFFFFHHHHHJJJJJJJJJJJJJJIJJJIHJJJJJJJJJHHHHHHFF
@1511183/1
ggaactgcttcacctgtggccggcggcacgcagacgccttgatgacctcc
+1511183/1
CCCFF3BDDHDHHGIGHGHIGGGEHIBHGIIJHGEBDCDDDDCCACCCDD
@4214564/1
agccagatgccaaagttcttgatcttcactgggctcttctctgggatttc
+4214564/1
CCCFFFFFHHHHHJJGIJIJJJJJFJJJJJHGHGJJJJJJJJJJJJJJJJ
@1511380/1
gtgggactgcttcacctgtggccggcggcacgcagacgccttgatgacct
+1511380/1
?=?DFFADFDHHDBGDHIEEDDEEHEIGHGBABBEF><ABDDDDADEDDA
@4214760/1
ctgcgacaccttgtggctgtgacttgtagtcaaggtggagattttactat
+4214760/1
CCCFFFFFGHDHHHGHIJJCGHIGGGBGHFGGIII?FHIIEHIJGIJGIJ
@1511523/1
cctagcccaaattcttcttcttcag
+1511523/1
???DB::=?A?DDBEEA<C@3:::<
@111330/1
caccagtggtcttcttgaacttcttcaattgacgcaagaagtaccagaaa
+111330/1
@??DDFDAHB>CFHIIHHIIIIGHIIIGIIIEEGGIGIIFIIGGIIIIIG
@4215346/1
cacctcacccagggcgggatatggaattttaatttatgccccctttaaaa
+4215346/1
@@@FFEEFHFHHGE;FAGAHIIGG@@CGGIEHIHHFFA=?CB?BCCCACC
@1512058/1
caccagtggtcttcttgaacttcttcaattgacgcaagaagtaccagaaa
+1512058/1
CCCFFFFFHHHHHJJJJJJIJJJJJJJJIJIJJJJJJJJJJHHJJJJJJJ
@111504/1
gcgatgttttacaagggcaggttgaactcacaccattcaatttaaaagaa
+111504/1
@@@FFFDFHGGHGIIIGGIJGGHIGGCGGCGGJGHHIJJJIIIJIIJIJI
@1512173/1
gtcttcttgaacttcttcaattgacgcaagaagtaccagaaacgggactt
+1512173/1
CCCFFFFFHHFBFIIJJJGIJIGIIIJJJJJJJIJIGGIGGIIIJGBDGH
@112270/1
ggggaagtaaatgcatctgtccttatttccgacccacaaacaattaagcc
+112270/1
@@?DDFFABF?<FHI@FHE<AECHICCAFEHGIGDHGGGGBF=@BFHBCG
@4216556/1
gagactcataacgcagccagatgccaaagttcttgatcttcactg
+4216556/1
@@CFBDFDHDFHDHIEGHD;A<CCDEHICHHDGGDCGFHGI?>B9
@112586/1
cttgtatttgttatgtaaccactccatactttgtttcatttaaatttacg
+112586/1
CCCFFFFFHHHHHJJIIJJIJJJJJJJ9GHIJJJJJJJJJJJIJJJJJJJ
@4217712/1
ggaactgcttcacctgtggccggcggcacgcagacgccttgatgacctcc
+4217712/1
CC@FFFFFHHHHHJIIGIIJIIGJIIJIJJIGHHEDBAEDDCDCEDDDDD
@4217749/1
ccacaatctggtctggagagaagatcctcatcttgtatagaggaggcttg
+4217749/1
@CCFFFFFFFHFDCFGBGHIGHIEFHHDHG?EHEGCFGIFH?D?FGEHGE
@4217988/1
ggcgtaaaataacgtcaatacattggatctcctcagtaggatg
+4217988/1
@@@DBDADHDFHHGIBGGHBGHGGG9FHDGG??FGEDGHIHI3
@114833/1
gtgtgataatgtcataaagttgacaataatctataattaattactttaaa
+114833/1
@@@DDADDFDHFDHGHIEGEHGHGJEFBHHHIFFGGHIIEHGEGFGIHGG
@4218935/1
ctgttgtggaactgcttcacctgtggccggcggcacgcagacgccttgat
+4218935/1
@@@AADDDAD?FFGGHGG?HGGGDC;GE@@FHGBHHH>?D8A?>@BBC@C
@115147/1
tgtgtacacctgagcgagactcataacgcagccagatgccaaagttcttg
+115147/1
@@CFFBDDFDHHHADHGIIIIIIIGIEEHGDGHHGICGCEGIGI=<FFGA
@115447/1
tggaactgcttcacctgtggccggcggcacgcagacgccttgatgacctc
+115447/1
@<7DDDDDHHFBFIIGBHCEIIII>BEGIBEGHHEBECCCBCACCDCCCC
@1515989/1
ttcacctgtggccggcggcacgcagacgccttgatgacctccactttgat
+1515989/1
@@@FFFDEHFFHHBAHGEFGIIJJIJIHHFD>CC>>CEECCDDDADCCC3
@1515993/1
tctgtacattgaaaataaaaataaaaaaaatagcaggggttattgttatg
+1515993/1
CCCFFFFFHHHHHJJJJJJJJJJJJJJJJJJJJJJJJJJFHIJJJIJJJJ
@1516041/1
gcacctccgacactgaggtcacggtactcgcggtacatgttgtgtacacc
+1516041/1
@@@FFFFFHHHGHJGGIGGHIJJIGGIDGHJIJGIIIJHIJJJJDHI@@?
@1516048/1
attcaaatgggaagtggtgataaagataagtataggctcaaaacctaacg
+1516048/1
CCCFFFFFHHHHHJGHIAFIIJJJJJGIJJHIIJJJJJJJIIJJJJJJJI
@1516083/1
gtggattttaatgttattattacagcatacataataaaattagaggaagt
+1516083/1
C@CFFFFFHHFHHGIJJJJJJJJJIJJJJJJJIIIIJIJJJJJJJJJJJG
@4890360/1
agaggaagtaggtgctgggcctcttgtatgcgaaggtgttgaggcgcttg
+4890360/1
CCCFFFDFHHHHFIIJGJIJIIJIJJIIGHIIGIIIBFEHIJJIGJJIHI
@4890577/1
agggaatctgattgtgctgttgtggaactgcttcacctgtggccggcggc
+4890577/1
CCCFFFFFHHHHGJIJJJJHIJHJJJJJJJJJJJJJJJIHIJIIJJJJHF
@6978547/1
catacataataaaattagaggaagtaggtgctgggcctcttgtatgcgaa
+6978547/1
@@@FDFDFHFFHHJIIIBEEGFGGHGGECFG@EHHDHAHIHJGGIIJIIH
@2872712/1
gaatctgattgtgctgttgtggaactgcttcacctgtggccggcggcacg
+2872712/1
C@@DFFFFFHFHHIGIDFICGGHIJHGIIIGIHIHGIJIGHIGHIDGFDC
@7632591/1
ctggagagaagatcctcatcttgtatagaggaggcttgggctcgctctcc
+7632591/1
BCCFFFFFHHHHHJJJJJJJJJJJJJJJJJJJJJJJJGHIJJJJIJJJIJ
@2873115/1
tgctgggcctcttgtatgcgaaggtgttgaggcgcttgtggtgg
+2873115/1
@<;BBBDDFDF>C:2ACC<@F@8111C;FGC@??6?@;CFF=F;
@6979798/1
tgtggaactgcttcacctgtggccggcggcacgcagacgccttgatgacc
+6979798/1
CCCFFFFFHHHHHJJJJJJHIJJJIJJJJJJJJHHHFFDDDDDDDDDEDD
@4890858/1
gggatatggaattttaatttatgccccctttaaaaaaagctcgatctcaa
+4890858/1
@CCFDDFFHHBBHIJIIGGIIJJEAHFGHIIJJGGGEHEHGIGBHEHGG>
@7634020/1
gttaaaaccaaaaatttgccggaagtcactattccacgcgaacgaagtcg
+7634020/1
??@DFDFFHFBDDGFGGIHHFHFGHECGHGGIIBDDDBFDF>HIHECCCD
@7634118/1
gggacttagccacaatctggtctggagagaagatcctcatcttgtat
+7634118/1
CCCFFFFFHHHHHJJJJJJJIIJJJJJIJHIJJJJJJJJJJJJJIJJ
@6980484/1
ctgtttatctgtttgtctgttcgtctgtgcgcgctaatctcagaaacggc
+6980484/1
CCCFFFFFHHHHHJJHHIJIJJJJJJJHIJJJJJJJJJJJJJJJIIJIJJ
@4891605/1
ctttaatctaatgcttataagtaggtaataaacatattcttataaaattt
+4891605/1
CCCFFFFFHHHHHJJIIJJIJGGHGHIJJIJIJJJIJJJJJJJIJJJJIJ
@6980726/1
gtagctgtagcttcgtcagttgggtaataacatcattggataccggggac
+6980726/1
CC@FDFFDHHFFDHGHHGIEFHIJ@?FGGJJJJJIJGGIGGIJGFGIIGB
@4892172/1
ggtgaactggcgttcatgcggcaaacgcctattaacattatcatcgttct
+4892172/1
CCBFFFFFHHHHHJJJJJJJJJJJJJJJJJJJJJJJJJJJJJJJJJHIJJ
@6981551/1
ggagtgagcacgggctctgtgcctggctcccatgtcacggtagcactgag
+6981551/1
=<@DADDEFHHDHIIEGIIGEBFAGGI<FGEHIGDHGIEG7BFGFHGIBF
@2183269/1
gtcctttatacatttcggcatggcgatcatgtcgatggcttggtttattc
+2183269/1
CCCFFFFFHHHHHJJJJJJJJJJIJJJJJJJIJJJJJJJJJJJFHIJJJI
@4892476/1
ggcgcttgtggtggtgcacgcgcttgggcagagggaatctgattgtgctg
+4892476/1
CCCFFFFFHHHHHIJIJJJJJJJJJJJJJJJJJJJIJJJJJJJIJJJJJH
@2183280/1
cgaagcgcgcgttctcatgtaatttttaatgttttccaaatcgacgactc
+2183280/1
@@CFDDDDHGHDHGGGIIGIIIHIJJJIJGBBFHIAEIJJIEGIIEHHGF
@6981865/1
gtgctgttgtggaactgcttcacctgtggccggcggcacgcagacgcctt
+6981865/1
@?@DFFFDHFHHHIIIIGIIIGHCGIHIIIIIIBHIIHHFFDDDDDBDDD
@2183511/1
cggcaaatttttggttttaaccacatagttcccgatctcgcgggatctct
+2183511/1
CCCFFFFFHHHHHJGIJJJJJJJJJJJJJJJJJJJJJJJIJJJJHHHFFF
@800017/1
agtaggtgctgggcctcttgtatgcgaaggtgttgaggcgcttgtggtgg
+800017/1
@C@FFFDFHHHHHJJJJJJJJJJJJJHHIJCFDGIIJJIJJJJJJJIHII
@2874147/1
cacatcaggatgtggattttaatgttattattacagcatacataataaaa
+2874147/1
CCCFFFFFHFDFFGGGIJJJIGGIHIIIJIIJJJIJGHIIIJJJGGIIJE
@2184144/1
ctctatactttgcattaaaataatgcccattttcacaggcaagggatcct
+2184144/1
@BCFFDFFDFHHHHIJJJJJJJJJJJJJJJJJJJJJJJJJIJJGIJJIIJ
@800999/1
agcatacataataaaattagaggaagtaggtgctgggcctcttgtatgcg
+800999/1
CCCFFFFFHHHHHJJJJJJJJJJJJJHIIJHHIJJJJJJJJJJJIJJJJJ
@2184839/1
gcagagggaatctgattgtgctgttgtggaactgcttcacctgtggccgg
+2184839/1
CCCFFFFFFHHHHJIGIGFHCGHGGHCFCHHGIJEIIIIIJIGIIJJJGG
@801449/1
caccagtggtcttcttgaacttcttcaattgacgcaagaagtaccagaaa
+801449/1
CCCFFFFFHHHGHJJJJIIGIIIJJJJJJJJGHIJIJJJIJ?GHIJIIJI
@2875247/1
gcaggagcttatacaaagcattctctcgagtatccttgggctccgcgaac
+2875247/1
CCCFFFFFGHHHHJJJIJJIJJJJJJJJJJHIJJJJJJJJJJJJJJJJJI
@2185226/1
cagtggtcttcttgaacttcttcaattgacgcaagaagtaccagaaacgg
+2185226/1
?@@DDFFFHGHHGIHJGGIJJJJIIJIIIGHIJHGGGIBFHGICFHIGII
@2875551/1
gtgctgttgtggaactgcttcacctgtggccggcggcacgcagacgcctt
+2875551/1
C@CFFFDFHFFDFGJJJJIJJJJJJJIJJJDGIIIIGHHFFDDBBBDDDD
@2185476/1
gttgtggaactgcttcacctgtggccggcggcacgcagacgccttgatga
+2185476/1
CCCFDDFFHHGHHJJJIIHGHIGIGHEHJIGJIJHGFFDEC@DDDDDDAD
@2185505/1
ggtgctgggcctcttgtatgcgaaggtgttgaggcgcttgtggtggtgca
+2185505/1
@CBFFFFFHHHHHJJJJJJJJJJJJJCHGIJJJJJJJJJJIJJIJJHHII
@2185604/1
gtacacctgagcgagactcataacgcagccagatgccaaagttcttgatc
+2185604/1
@@@DDDDAFDDHHF@?EHE>CH@EGBFFFBFBBHAGEGG>F89?==C>8C
@802320/1
ctgtgatctgtttcttggcatctatagatgtcggtggcgcacagggcacg
+802320/1
@CCDDDEFHHFHHJIJJEHIIIIGIJJIIFGIIJFGHFGHJIIGIIIJIJ
@2185880/1
gtggattttaatgttattattacagcatacataataaaattagaggaagt
+2185880/1
@BBFFFFFHHHHHHJJJJJJJJJJJJJJJJJJJJJJJJJJJJJJJJJJJG
@802534/1
cgcaagcgtgccctgtgcgccaccgacatctatagatgccaagaaac
+802534/1
CCCFFFFFHHHHHJJJJJJJJJJJJJJJJJJJJJJJJJJJJJJJJJJ
@802722/1
ctgtgatctgtttcttggcatctatagatgtcggtggcgcacagggcacg
+802722/1
@@CDDDBDHHHHHIII>GGIEGHIIIIGIIHFGIAGGIIEGDFG?CHIII
@3533098/1
gacggcacctccgacactgaggtcacggtactcgcggtacatgttgtgta
+3533098/1
CCCFFFFFHHHHHGJJJIJJJJDHGIJIIJJJJJJJJIIJJHHHHHHFFF
@3533205/1
gtgaaaatatatttaaatattgaaacgattgaaagtgcggggttgacatc
+3533205/1
CB@FFFFFHHHHHJJJJJJJJJJJJJJJJJJJJJJIJJJJJJFHIIJIHH
@4892976/1
gcaagaagtaccagaaacgggacttagccacaatctggtctggagagaag
+4892976/1
CCCFFFFFHHHHHIJIJJJJJJJJJJJJJJGJIJIJJIHHIJIJJJJIJI
@3534016/1
attacaattacctgattcgtttctagttcagtgtcccatttggctttgtc
+3534016/1
CCCFFFFFHHHHHJIJJIJIJJJJJIIJJJJJJJJJJJJJJJIJJJJIJJ
@5603149/1
tggaactgcttcacctgtggccggcggcacgcagacgccttgatgacctc
+5603149/1
C@@FFFFFHHHHGJJIEGIIIJJJIIJFHJIGGHFFFDDADDCDDEDDCC
@3534046/1
cagagggaatctgattgtgctgttgtggaactgcttcacctgtggccggc
+3534046/1
C@CFFFFFHHHHHJJJJJJJJJJJJJJJJJIJJJJJJJJJJJJJJJJJJI
@4893129/1
gaaatagtcacaaccacgttggttatcaagtggcttggtaggatccaagt
+4893129/1
CCCFFFFFHHHGHJIJJJGGGIGHGJHIJJHHJIIJEH?DEH@@GG?FGD
@3534468/1
ggctcgctctccgaagggagcttgcggccgatgacctcatactccttcaa
+3534468/1
@BBFFFFFHHHHHIIJJJIJJJJJJJIJJJJJJDIIJJHHGHHHFFFFFC
@7635050/1
gcctgacgcttagcaagtttcttagacttgccagttcccacttcacgacg
+7635050/1
CCCFFFFFHHHHHJJJJJJJJJJJJJJJJJJJJJJJJJJJJJJJJJJJJJ
@5604673/1
gtggcgcacagggcacgcttgcgcatgacatctatacatgccattggcgt
+5604673/1
BB@FFFFFHHHHHJJJJIJJJJJJJJJJIJJJJIIJJIIJGJJJJJJJJH
@4894882/1
gccagatgccaaagttcttgatcttcactgggctcttctctgggatttcc
+4894882/1
CCCFFFFFHHHHFIHIJJIJJJIJJJJIHHHIDHIJJJJJIIFJHJJJJJ
@5605301/1
tggtcttcttgaacttcttcaattgacgcaagaagtaccagaaacgggac
+5605301/1
CCCFFFFFHHHGHJJJJJJJJJJJJJJJJJJJJJJGIIJIJJJJJJJIJJ
@5605302/1
cagtggtcttcttgaacttcttcaattgacgcaagaagtaccagaaacgg
+5605302/1
@CCDFFFFHHHHHIIJGGIJJJIIIIGHGGHIEGIIIIGHGHGGIIIGIF
@4895601/1
ctctatactttgcattaaaataatgcccattttcacaggcaagggatcct
+4895601/1
CCCFFFFFHHHHHJJJJJIJJJJJJJJJJJJJJJIJJJJIJJJJJJJJJJ
@7636287/1
ggcagagggaatctgattgtgctgttgtggaactgcttcacctgtggccg
+7636287/1
CC@FF=?DF@CFDHIIIGGHDGIGIIEHHGEHIG>FHIHGHHG>FGDBFH
@5606607/1
ggagtgagcacgggctctgtgcctggctcccatgtcacggtagcactgag
+5606607/1
CCCFFFFFHHHHHJJJJJJJJJJJJJJJJJJJJJJJJJJJHIJJJJJJJJ
@6281018/1
ggtgctgggcctcttgtatgcgaaggtgttgaggcgcttgtggtggtgca
+6281018/1
=@8?BD4D;CA=C<E2<AEB<CCCGIIB?8C?G;BFB@BFFIEEEEF;;7
@6281029/1
cctggctcccatgtcacggtagcactgagtgacggcacctccgacactga
+6281029/1
@<@DDDDDHAHFBFFBBBGAFBGEIHIGGDGCHEBDG>HF>FAAGE<CG@
@6281166/1
ccctgatagagacgatttcaccagtggtcttcttgaacttcttcaattga
+6281166/1
CCCFFFFFHHHHHJJJJJIJJJJJIJJIJJJJJJJJJJJJJJJJJJJJJI
@6281595/1
gccagatgccaaagttcttgatcttcactgggctcttctctgggatttcc
+6281595/1
CCCFFFFFHHHHHIIJJJJIGGIGIJIJJH@FIJJJIIJJJJJJEIJJGH
@7637431/1
agcatacataataaaattagaggaagtaggtgctgggcctcttgtatgcg
+7637431/1
@BCFFFFFHHHHHJJJJJJJJJJJJJIIJJHHIJJJJJJIJJJJJJJJJJ
@5607660/1
cgcgactccgtccgcgcggatgtcggtcttcgcgtggaagttttatttct
+5607660/1
CCCFFFFFHHHHHJJJJIIHIJJJJJJJJJJHHFDDDDDDCDEDDDDEDD
@5607931/1
ctgttgtggaactgcttcacctgtggccggcggcacgcagacgccttgat
+5607931/1
CCCFFFFFHHHHHJJJJJJJJIIHIJJJJJIJJJJHHFFFDEDDDDDDDD
@7638213/1
cactgaggtcacggtactcgcggtacatgttgtgtacacctgagcgagac
+7638213/1
CCCFFFFFHFHHHJFHHIJIJJJFHHIJJJJJJJHIIGHHJJJJJJIJHI
@7638666/1
tccaatcctttactcgaatagtcttttctaac
+7638666/1
@@@BDDBDF>BHFBG@G@GEHCEHCD9HAE<E
@5608603/1
ctaacttgaacagtgcgatgttttacaagggcaggttgaactcacaccat
+5608603/1
CCCFFFFFGHGGHHIIIJJJJIJJJJJJJJIJJJJEHIGHIJJJJJJJJJ
@5608965/1
agaatcactggttcaaattcaaataaaatcactctgcaatcctgcctcac
+5608965/1
CCCFFFFFHHHHHJJJJJJJJJ@JJJJJJJJJJJJJJC@EDFHIJJJJJJ
@7639114/1
cttcaattgacgcaagaagtaccagaaacgggacttagccacaatctggt
+7639114/1
CCCFFFFFHHHHHIJJJJJHIIJIJJJJJJJJJJJJJJGIJJIJJJJJJG
@6283624/1
cctgatagagacgatttcaccagtggtcttcttgaacttcttcaattgac
+6283624/1
CCCDFDDFHHHGHGGGIJJIJJJHGIJJIJJJJGIIIGIJJJIGIIJJJJ
@5609377/1
ggcacctccgacactgaggtcacggtactcgcggtacatgttgtgtacac
+5609377/1
@@BFFFFFHHHHHJJJJIGHIGGIJGHHEIHIJJGHIGIIGIJIIJIICA
@7639554/1
cctggctcccatgtcacggtagcactgagtgacggcacctccgacactga
+7639554/1
@<@ADDDAFFFDH@EEEEGAF@EH>HGIAFCFHI<GHGCCCFGI<BHADG
@7640547/1
gtttcatgtcaatcggttcataaataaaaaagttatgtcaaattaaagaa
+7640547/1
@BCFFFFFHHFHHIJJIJJIJJJJJJJJJJJJGGIJJJJIJJJJJGJJJJ
@7641494/1
cgcgcttgggcagagggaatctgattgtgctgttgtggaactgcttcacc
+7641494/1
@@?DD?DD?DFDAHH;CCEFEGFHG@?:DDEBDDAB?1FDHGIGC@FIDH
@4222879/1
gtacaaacaaaaacataaacacatctagactaattaataaaattggactg
+4222879/1
@@@FFFFDAHHHHGBBGGH>FEACFGGGGGHHGIIGBGD?DF9??D>F?B
@7642075/1
aggcgcttgtggtggtgcacgcgcttgggcagagggaatctgattgtgct
+7642075/1
@CCFFFFFHHHGHHIEEHIHIIJDIIFIIGIIIIIJFIGGIJIIIGHHHH
@6984807/1
gttgaggcgcttgtggtggtgcacgcgcttgggcagagggaatctgattg
+6984807/1
@@CDDDDDFHGHHCDHEFGIFIGGIIIIIIIIGEFFEEGIBCEEFECDFD
@4223872/1
agccaatatgtgttaaaataaaaatccatttcattgttctcattcgcgta
+4223872/1
CCCFFFFFHHHHHJJIJJJJIFF<ACFHIJJJJJJJJJJJJJJJJJJJJJ
@4223892/1
ctggagagaagatcctcatcttgtatagaggaggcttgggctcgctctcc
+4223892/1
CCCFFFFFHHHHHJJJJJJJJJJJJJJJJJJJJJJJJGGIIIJJIJJJJJ
@7643469/1
cgcaagaagtaccagaaacgggact
+7643469/1
CCCFFFFFHHDHHIIIJJGCHIIJG
@4224382/1
gttggtcttggttgaacggaactccaatcctttactcgaatagtcttttc
+4224382/1
CCCFFFFFHHGHHJJIJIJIJJJJJIJIJJJJJJJJJJJJJJJJJIJJ>D
@6985796/1
gcgatgttttacaagggcaggttgaactcacaccattcaatttaaaagaa
+6985796/1
CCCFFFFFHHHHHJJJJJJJJHIJJJJJJJJJJJJJJJJJJJJJJJJJJJ
@7643581/1
cacagctcttgcagccatccaacgggattgcccatcaatttatcttcaaa
+7643581/1
CCCFFFFDHGHHHIIIJJJIJIIIJJHHHHHIGGHIGIIIJIJGHIJIJH
@2877814/1
gcatccaagatagtattcaggtgcccactacatcgagatggtaagccttt
+2877814/1
CCCFFFFFHHHHHHIJJJJJJIIJJJJJJJJJJJJJJJJJJHIJJIJJJJ
@116747/1
ctggatggagtgagcacgggctctgtgcctggctcccatgtcacggtagc
+116747/1
@BCFFFFDGHFFHIJIJIIJJIJIJIJIJIHJIJGJIJJJIIJJJGHIJJ
@2878473/1
caccagtggtcttcttgaacttcttcaattgacgcaagaagtaccagaaa
+2878473/1
CCCFFFDFHHHHHJJJJJJJJJJJJJJJJJJJJJJJJJJJJHIJJJJJJJ
@2878690/1
gcaagaagtaccagaaacgggacttagccacaatctggtctggagagaag
+2878690/1
CCCFFFFFHGHHHJIJJJJIJJJJJIIJJJJJJJJJJJIIJJJJJJJJJI
@117624/1
ctaaagcattgctaaacaagcaatgtaagaacaaaccacaaatggcttag
+117624/1
CCCFDFAFHHHGHJJIIGEIIJJIJGGGIFGIEHGHGGIIGEGGHGIIII
@2879111/1
cacaggcataatgccatattcaaatgggaagtggtgataaagataagtat
+2879111/1
CCCFFFFFHFHFDGHHIFIIJIIIGJEGGIGEFH?FHGIJGGHGGIJDGG
@2880178/1
tgggcctcttgtatgcgaaggtgttgaggcgcttgtggtggtgcacgcgc
+2880178/1
BCCF?DFFHHHHHJJIJIGIJCGHGHFHIGIIIJJGIJEIIHHHIJIJHF
@118982/1
tggagagaagatcctcatcttgtatagaggaggcttgggctcgctctccg
+118982/1
CCCFFDDDGHFHHJJJJJJJJJJJIIIIJGGGIIJIDFEEHHIIJIIJJF
@2189585/1
tcctcatcttgtatagaggaggcttgggctcgctctccgaagggagcttg
+2189585/1
@@CFFFFFHHGHHHIJJJJJJBHJI<CFGGHGJJIEHIIBHGEH@HIGGC
@2189727/1
gttgtgtacacctgagcgagactcataacgcagccagatgccaaagttct
+2189727/1
CCCFFFFFHHHHHJJJJJJJJIJJJJJJJJJJJJJJJIJJJJJJJJIJJJ
@4895771/1
gcgtgttaccgaccagagtagcaaccaccttcaatcctttaacgaatgca
+4895771/1
@@?DFDFDHDDFHFEHIA?EHADFH@EHGHIGGGFD?GBGCFGHIGIEII
@4895891/1
cagtggtcttcttgaacttcttcaattgacgcaagaagtaccagaaacgg
+4895891/1
B@BDFFFFFHGFHJIJJJIEGIIIJJJJIIJFIJJJJIDHHIIGIJJGIG
@4896164/1
ggcgcttgtggtggtgcacgcgcttgggcagagggaatctgattgtgctg
+4896164/1
@C@FFFFFHHHHHJGHIJJIJJJJJJJJIIJIJJJIGJJIJJIIJHGIJH
@3535895/1
gtggtggtgcacgcgcttgggcagagggaatctgattgtgctgttgtgga
+3535895/1
BCCFFFFFHHHHHJJJJJJJJJJJJJJJIJJJJJJIJJJJJJJJJJJJJH
@804120/1
gcgaaggtgttgaggcgcttgtggtgg
+804120/1
@?@DDDD:CFF??@FEGFFIF?1?:6B
@804480/1
gcggaatgcttagcttccttcttag
+804480/1
?;?D;@DD>FFF:<C?FB<:?EC@:
@3536317/1
gccatttatcctcgcacgttggcagtaatagtacaagtgaaaagtcactt
+3536317/1
CCCFFFFFHHHHHIJJJJIJJJJJJJJIJJJIIIGJJJJJJJJJHIIGGI
@804517/1
gtcacggtagcactgagtgacggcacctccgacactgaggtcacggtact
+804517/1
@@@DDDDDF8:?DDEIBGIIIFFFAFFI>DFBBFFIC>D;.=8@BE;@EE
@3536964/1
ctcataacgcagccagatgccaaagttcttgatcttcactgggctcttct
+3536964/1
CCCFFFFFHHHHHJJJJIJJJJJJJJJJJIJFIJJJJJJJIIIJIJJJJG
@805509/1
cgcgacagatgtctttctagtgcgtccgtctgattctgtgatagtga
+805509/1
@C@FDDFD;FFDFHIIIIIGIGGGIIIIGHHIEDHIIIDGHHIGDEH
@4898233/1
agcgtcccgtacccatagcaacaagatcagcgactgtcacacggtagcgg
+4898233/1
@BBFFFFFHFHHHJJJJJIJJJJJJJJIJJJJIJJJJJIJIJJJFHIJJJ
@6284000/1
agagggaatctgattgtgctgttgtggaactgcttcacctgtggccggcg
+6284000/1
=<<BDD:AC3C?:AED?CEIIEF@3<8BDCCEEEF?DBBDBDDCDDDDDI
@806369/1
gtagcactgagtgacggcacctccgacactgaggtcacggtactcgcggt
+806369/1
CCCFFFFFHHHHHJJJJJIJJJJJJJJJJJJJJJIJJJJJIJJJJJJHFD
@6284167/1
gataccgatacctggttacacttaactgtaccgctgcttctatgtattat
+6284167/1
CCCFFFFFHHGHHIIJIIJJJJJJJJIJHIGHIIIIIJJIIGJJFGHIJJ
@6284584/1
gtaagtcctgagccatagcaaacagccactggcaatgtggatagctggac
+6284584/1
@?@DDDDDD?FADG;EHF9EH>FAGBFHG>>EHGEGIGHIA@BGGG?@BF
@3538593/1
cttggttgaacggaactccaatcctttactcgaatagtcttttctaactt
+3538593/1
CCCFFFFFHHHHHJJJJJJGJJJJJJJJJJJJJJJJJJJJJJJHIJJJJJ
@807030/1
ctggagagaagatcctcatcttgtatagaggaggcttgggctcgctctcc
+807030/1
CCCFFFDFDFHHGGIGIJGHJJJHHIGIJIGHHGEHIIEGDEHI:;FGII
@3538805/1
gcaagatgggcatagtaggtaggcgtagggtaagacacggatcgcataca
+3538805/1
CCCFFFFFHHHHHJJGGIJFHGIJHHGJJJIJJJDIGJJIIIGIIJIJJI
@807256/1
ctcctccaatgtgtctggtgctatcagtaaaccactctcgtcaatcaaat
+807256/1
CCCFFFFFHHHHHJ4EHIIHIJJJJJIHIIJJJJJJJJJJGIIIJJJIJG
@807358/1
gttctcatgtaatttttaatgttctccaaatcgacgactcctgtggcttt
+807358/1
BB@FFDFFHHHFFIIJJJIJJHHIIJGJJIJJDHHIJJJJJIGHGHGIIJ
@807965/1
gattgtgctgttgtggaactgcttcacctgtggccggcggcacgcagacg
+807965/1
CCCFFFFFHHHHHCGIIJJJJJJJJJJJJIJJJJJJJJJJHHFFDDDDDD
@808533/1
agcacgtagttctcagcttccctgcaaagttaaccatcttgtattcaaaa
+808533/1
CC@FFFEEFHGFHJIGIJIIJJJJJJJJJHGGIJIIIJJJJIJJJIJJJJ
@1517057/1
tgctcagatgcaatttcttgcaagaattgcacaaagttgaagtccttgtt
+1517057/1
CCCFFFFFHHHHHJJJJJJJJJJJJJJJJJJJJJJJIJJJJJIJJJJJJJ
@808819/1
tctgagaatggtttagattcacaattttgtccgctggacaatgttttttt
+808819/1
@1;DDDDB<?8CBFGCAEHE>GDB<C<FFCFAG:FAB8BFEEA9?DAGHI
@6286857/1
tcataatcttcagatactccaaagcattctgggctgcagatgactgtgca
+6286857/1
CCCFFFFFHHHHGJJJJJJJJJJJJJIJJJJJJJJJJJJJJJJJJJHJJJ
@2191367/1
cctcatcttgtatagaggaggcttgggctcgctctccgaagggagcttgc
+2191367/1
CCCFFFFFHHHHHJJJJJJJJJJGHGIIJIJJJJGHBGFIGIFGHAGHID
@6287326/1
ggcacctccgacactgaggtcacggtactcgcggtacatgttgtgtacac
+6287326/1
CCCFFFFFHHHHHJJJJJJIJJJJJIJIJJJJJJHHIJJJIJIGHIJJHH
@810213/1
gtggtggtgcacgcgcttgggcagagggaatctgattgtgctgttgtgga
+810213/1
@@@DFFFDFHFHHIJIJIJGIJIJDHIGFIJIIIIGIJJJIJIJJJEHJI
@6287793/1
agaggaagtaggtgctgggcctcttgtatgcgaaggtgttgaggcgcttg
+6287793/1
@C@FFDEF=DABAACFG@DDFHIIEGIIGHGG?DFHBFBFHGGGGIIGII
@6288164/1
caccagtggtcttcttgaacttcttcaattgacgcaagaagtaccagaaa
+6288164/1
CC@FFFFFHCFHGGIIIIIBHIHIIGIIIIIIIIGGGIIIIGHGGEHIFH
@6288195/1
gtttttaatatttaaataaccgctttttactacatgcataaacatacata
+6288195/1
CCCFFFFDFHHHHIFHHJIIIIGIIIGIJJJIIJJIJGIIHHJIJJIIIJ
@5609587/1
gcctcttgtatgcgaaggtgttgaggcgcttgtggtggtgcacgcgcttg
+5609587/1
C@@FFFFFHHGHHIEHIJCGEFHHIDCGIHHGBGHHIGIHBGIIGIHFDC
@4900002/1
acagctggtacgtcaggcactgcagctcgtccgacccgaagtggttgtcg
+4900002/1
@@@BDDFFFFHGHGGIIIJJJIIGGJIJIIJIIIIIIJA6F;CCHIAEEB
@5610890/1
cggtactcgcggtacatgttgtgtacacctgagcgagactcataacgcag
+5610890/1
@CCDDDFFGHHGFHIIJJHHIIIJIGGGFHIIJJJGIAFGEHIIEII>HI
@1521442/1
cttcaaatgacgacaccacagttccagtctcaggcacattgccattagta
+1521442/1
?@@DABBDH:CFHIIABFHEGCH@D:CCDFGEGE;BDDGG@ADHGHHID>
@5611571/1
cttgcaaagatctttccttcttctcttttttctcctttcttttgcgagct
+5611571/1
CCCFFFDBF2AADFGIJJJJJJJJJJJJJJJJJJJJJJJJJJJJJJJJJJ
@4900838/1
ccgggtgaggatgcactacatttccgtccatcattttgtcaacgaactct
+4900838/1
@CCFD8ADDFDHHIIHFGHHIIIHGIEGIIIIDHIGIIIIGHGIDEIIHG
@4901017/1
cacgcatcgtgaggtctttggagccctgtccaacggtagatggaactctg
+4901017/1
CCCFFFFFHFHHHJHIJJJJIIIJJJJIIIJJIJJJGHIIJJJJIJHGJI
@4901422/1
ccttgttgttaagaggtgttacctgcaacttggccaggttagggccaaca
+4901422/1
CCCFFFFFHHHHHJJJFHIJJJJJJJJJJJJJJJJJJJIIJJJJJJJJJI
@4901590/1
gcaagaagtaccagaaacgggacttagccacaatctggtctggagagaag
+4901590/1
<@@FFDFFAFFHFIGIIIIIGIIFGEHBHIIIGIIGIIFFHIGIIIIIIF
@1522241/1
caaagataagatgaagaagaggagcaaatggaaaaaaaaaattgg
+1522241/1
CCCFFFFFHHHHHJJJJJJJJJJJJJJJJJJJJJJJJJJJI6@4@
@5612459/1
cgcttagcaagtttcttagacttgccagttcccacttcacgacgcttcag
+5612459/1
CCCFFFFFHFHFHIJGIGIIJJGJEHGIII@FHIGHJGGIEIGGGHIIIG
@1522549/1
ctgatagagacgatttcaccagtggtcttcttgaacttcttcaattgacg
+1522549/1
@@@DD?D?AF?C?BFHGHIIIGBCCGHHIEGGBBDEGG@HGIEEHHDDBG
@5612859/1
agcatacataataaaattagaggaagtaggtgctgggcctcttgtatgcg
+5612859/1
1=?DDDDDFFDF?@BGDBFGID9EECCBE9HECFIIEFGG>GFAFBB>BF
@1522810/1
gtgctgttgtggaactgcttcacctgtggccggcggcacgcagacgcctt
+1522810/1
@@CFFFEFHHHHHJJJJJJJJJJJJJJJJJJJJIJJJHGFFDDDDDDDDD
@3539979/1
gccacaatctggtctggagagaagatcctcatcttgtatagaggaggctt
+3539979/1
CCCFFFFFHHHHHIJJJIJGIGGJJIJJIJJJJJJIHGIGIHIIGIGIIJ
@4902462/1
gcaagaagtaccagaaacgggacttagccacaatctggtctggagagaag
+4902462/1
@<;DDDBDH?FFH?FGHIBFGABABFGG3CBBFFGGEHFEFGAEG;B6DD
@4902569/1
gtgttgaggcgcttgtggtggtgcacgcgcttgggcagagggaatctgat
+4902569/1
@@BDDFDEHHHHGJIHJJJJIGHIJJJJJJJJIJJHGHEHHGAHEFEFDF
@3540174/1
gtttgatgacagcgtagttaacttcaatggaagtggcgacctctccgact
+3540174/1
CCCFFFFDFHBHHJHGIGGHIIHIIJIHGGHIJGGIIIJGIIJIJIJIII
@121064/1
gcttcacctgtggccggcggcacgcagacgccttgatgacctccactttg
+121064/1
@C@FFFFFFFDF?GGIIBGEEBHGIGIIGFHFFCECE@CECCC?CCC@CC
@4902884/1
gtgctgttgtggaactgcttcacctgtggccggcggcacgcagacgcctt
+4902884/1
???=DDBDB=?:AFCFEFHEE<FH@@AFGH8C@A?;;=EDDCCC;8>?<@
@2881523/1
cgtttagcagcttcatccagaggcaagcgctccaagttgcttggaggctt
+2881523/1
@@@FFFFFGBHHHJIIIJIJEHIJIIIGJJJIGJGHGHIIJJIIDAADEH
@121448/1
ccctggcgtaaaataacgtcaatacattggatctcctcagtaggatggca
+121448/1
CCCFFFFFHHHHHJJJIJIJIJJJJIJJJJJJJJJJJJJJFEHIIJJJJJ
@2881605/1
gtggtcttcttgaacttcttcaattgacgcaagaagtaccagaaacggga
+2881605/1
@@CFDFFFHFDHHEGIFIHIIIIIJJIIIIJIIJJIDGHIIIHGGIEEHH
@121750/1
ggaactgcttcacctgtggccggcggcacgcagacgccttgatgacctcc
+121750/1
@?;BDD??ACAADH@?F<A:?C<ADDGGH<8A=EEB<>C?>C>@CACCA?
@121786/1
cagcatacataataaaattagaggaagtaggtgctgggcctcttgtatgc
+121786/1
CCCFFFFFHHHHHJJJJJJJJJJJJJJHHIJHIJJJJJJJJJJJJJJJJJ
@121857/1
cgggctctgtgcctggctcccatgtcacggtagcactgagtgacggcacc
+121857/1
CC@FFFFFHFHHHIGHHIJJIJJJGIJJJJEFFCEHHJIJBFHJJJIGIJ
@2882398/1
atggagtgagcacgggctctgtgcctggctcccatgtcacggtagcactg
+2882398/1
@B@DDFDDHGHGHHGHIIJJJJJJGIJJIJJJJIIIJIIJJGFHGJJJGI
@3541461/1
ctcagggtctgtggcgaagttttgttcacgttctttgcttgaacacactg
+3541461/1
CCCFFFFDHHHHHJJJJJJHIJJJJJJJJJIJJJJJJJJJJIJJJJJJJJ
@2882672/1
attagaggaagtaggtgctgggcctcttgtatgcgaaggtgttgaggcgc
+2882672/1
BCCFFFFFHHHHHJJHIIJJJJJJJJJJJJJJJJJJJJJDGHIJJJJJJJ
@3541615/1
gattgtgctgttgtggaactgcttcacctgtggccggcggcacgcagacg
+3541615/1
@CCFFFFFHGHHHHHIIJJIJIJJIGIIJIIJGIJJGIJIGFFFCDDDDD
@2883441/1
cgcaagaagtaccagaaacgggacttagccacaatctggtctggagagaa
+2883441/1
B@@FDFFFHDFHHJJJIIJJJJGHJJJIJIJIHIIJIJIFHGIIFHEHHG
@2883711/1
cctggacataaaataggttactttttatcctggaaaaatacgtagaaaaa
+2883711/1
CCCFFFFFHHHHHJJJJGHIJJJIJJJGIJJJJJJJJJJJJIIGIJJJJJ
@3542865/1
gcctcttgtatgcgaaggtgttgaggcgcttgtggtggtgcacgcgcttg
+3542865/1
@@@DDDDDD<FHFIGBGGAAACFHC@HIGEGIFGHIE?AG@DHGIGFEEC
@1523274/1
cgcaagaagtaccagaaacgggacttagccacaatctggtctggagagaa
+1523274/1
@@@BDADDFFDBDHIGIGGGA?:FFHEHIIEGFEEGGDGFGCHCBFGGDD
@6986686/1
gctgggcctcttgtatgcgaaggtgttgaggcgcttgtggtggtgcacgc
+6986686/1
CCCFFFFFHHHHHJJJJJJIJJJGHIIJIJJJJJJJJIIJJJJIGJJJJH
@1523562/1
tgacgcaagaagtaccagaaacgggacttagccacaatctggtctgg
+1523562/1
CCCFFFFFHHHHFHJJHHIIJJIJIIJIIJJJJJJJJJJIIIHIIJJ
@1524020/1
tgctgggcctcttgtatgcgaaggtgttgaggcgcttgtggtggtgcacg
+1524020/1
CCCFFFFFHHHHHJJJJJJJJIIJCGGHIIJJJJJJJJIJIHIIHIJIJH
@6987393/1
gttgtggaactgcttcacctgtggccggcggcacgcagacgccttgatga
+6987393/1
BCCFDFFFHHGHFGIIGIJJJJJJIGHIIJJIJJHGFFCEDDDDDDDDDE
@6987908/1
gcgatgttttacaagggcaggttgaactcacaccattcaatttaaaagaa
+6987908/1
@C@BDABBBBBBHDBHIIEDGIDFHEB>B9?DDDDHGGHEGHGIDHEDFD
@1524726/1
ggacatttcaattttatttagttggtcttggttgaacggaactccaatcc
+1524726/1
CCCFFFFFHHHHHJJJJJJJJHHIJHIJJJJIHIJJJJJGIJJJJIJJJJ
@6988137/1
cgcttgtggtggtgcacgcgcttgggcagagggaatctgattgtgctgtt
+6988137/1
CCCFFFEFHHHHHIJJJJJJJJJJJJJJJHIJJIJJJJJJJJJJJJJJJJ
@4227199/1
ctcagatgcaatttcttgcaagaattgcacaaagttgaagtccttgttgt
+4227199/1
@CCFFFFFHHHHHJJJJJIIJJJJJJIEGIIJIIEGEFGIHIJGIIHHHH
@4228096/1
gcgagactcataacgcagccagatgccaaagttcttgatcttcactgggc
+4228096/1
@@@DFFFFHGHGFIJGGIJJFIEHIJJJJEHDGIIIJJFJIIIGFHD?FH
@1526019/1
catacataataaaattagaggaagtaggtgctgggcctcttgtatgcgaa
+1526019/1
@@@FFFFFHGGGFJJIJGIGGIIJEHHGCGGHIJEIIJJJJJHIIJJJHH
@6989466/1
taaagataagtataggctcaaaacctaacgacatcaatcaccagcttaaa
+6989466/1
BCCFFFFFHHHHHJJJJJJJJJJJJJJJJJJJIJJJJJJJJJJJJJJJJI
@4228237/1
gtcaaaaccttcattatggcgcgtttacattaggtcggtcaccgaaggcg
+4228237/1
CCCFFFEFHHHHFIJJJIGIJJJJJJIJJJJJJIFHIJFHIIGJJGIIGH
@1526105/1
gccttgggtaccgtagcctgtaatttttgtctttcgcgaaatattccgcg
+1526105/1
?@@DDDDDCDBFHEHGIGCBHHF@FHIIHIGGHG>FAGHG>GI>BFHHHE
@4228356/1
ggaagtaggtgctgggcctcttgtatgcgaaggtgttgaggcgcttgtgg
+4228356/1
CCCFFBDDD?FBFIHII@FCGHHBFGECHCDGG1:?DFFHIIIBFHG@GH
@1526225/1
tcccgtttccaatctccaagacaggaggctccagtactttagctttgaca
+1526225/1
CCCFFDDDHFFHHJJJJIAFGHIGIIIBFGHIGJJIGGIIGGGIIIJGHF
@1526553/1
gaactgcttcacctgtggccggcggcacgcagacgccttgatgacctcca
+1526553/1
B@@FFDFFGFHHGJJJJJGIJFGIJJJIGIGHHGFFDEDCDDDECCDDD?
@6289521/1
tgaggcgcttgtggtggtgcacgcgcttgggcagagggaatctgattgtg
+6289521/1
@@CFFDDFHGDHHI@FDCBF@DDHIIIGIIGEIICHIIB;CHHECDEEBD
@7644287/1
gcgtgacgtcagcccctacgatcatcactgtcgtg
+7644287/1
?@CDDFFFFHHHHJIJIHIIGIGJIIJJJJGGIHF
@6290022/1
ctcatcttgtatagaggaggcttgggctcgctctccgaagggagcttgcg
+6290022/1
CCCFFFFFGDHHHIIIG@HGIBHIIGIDHIFIJIHIIBB@FHCAEHGHGG
@6290839/1
acacggtagcggaaggtgggttcgtgaatcatgccctcaatctgcaccag
+6290839/1
CCCFFFBDHHHHGJJJDFIJFHIJHIIJJIIIJJJJJJJJJJJJJJJJJJ
@812997/1
cttggttgaacggaactccaatcctttactcgaatagtcttttctaactt
+812997/1
@CCFFFFFHHHHHIJJJIIIIJJJJJJJJJJJJJJJJGIIJJIJJJJJJJ
@6291272/1
gcagagggaatctgattgtgctgttgtggaactgcttcacctgtggccgg
+6291272/1
CCCFFFFFHHHHHJJJJJHIIJJJJJHJJIJJJJJJJJJJJJJJJJJJJJ
@7645883/1
atacataataaaattagaggaagtaggtgctgggcctcttgtatgcgaag
+7645883/1
CCCFFFFFHHHHHJJJJJJJJJJHIJJHIIJJJJJJJJJJJJJJJJJIIJ
@813305/1
ggatggagtgagcacgggctctgtgcctggctcccatgtcacggtagcac
+813305/1
CCCFFFFFHHHHHJJJJJJJJJJJJJJJJJJJIJJJJJJJIJJJFGHJII
@7646072/1
gttcaagttaaccgcaatgttggagcttggtacaaagcaaaggtcgggca
+7646072/1
CCCFFFFFHHHHHJJIJJJJJJJIIJJJJJIJJJJJJJJJJJJGHJJJJI
@7646356/1
agttagaaatgttacaacctctatactttgcattaaaataatgcccattt
+7646356/1
?@?DDDBDFF?FD?:AFEFFIDBABDBFFII@FF><??BDGI>DFFEGIE
@7646453/1
ctgttgtggaactgcttcacctgtggccggcggcacgcagacgccttgat
+7646453/1
CCCFFFFFHHHHHIJJJJJJJJJGGIIJJIJJIJJHHFFFDEDDDDDDDC
@6292294/1
tgatagagacgatttcaccagtggtcttcttgaacttcttcaattgacgc
+6292294/1
CCCFFFFFHHHHHJJJJJJJJJJJJJJJJJJJJJJJJJJJJJJJJJJJJJ
@7646701/1
cccagacctagcccaaattcttcttcttcagccggctttggtggttcttt
+7646701/1
CCCFFFFFHHHHHJIIGJJJJJJJJJJJJJJJJJJJJJJJJIIJGIJJII
@7646809/1
ctaacttcgcaaccactaattccagtgataaattcactctagcacgtagt
+7646809/1
CCCFFFFFFHHHHJJIJJJJJIJJJIJJJJJJJJJJJJJIJJIJJJHIJI
@814577/1
gtatgcgaaggtgttgaggcgcttgtggtggtgcacgcgcttgggcagag
+814577/1
@@@FFADDFDF<AEDHIIDIIIIIIFHGBGG@DFHGH@GGBEHDFFDC=A
@2884368/1
ggtgctgggcctcttgtatgcgaaggtgttgaggcgcttgtggtggtgca
+2884368/1
@@?DFFFFGGHHHIJJFHJIIIIJHI:EGHIGIJGIIJJJJIJJJJGHIE
@7647491/1
gtagcactgagtgacggcacctccgacactgaggtcacggtactcgcggt
+7647491/1
CBCFFFFFHHHFHJJJJJJJJJJJJJJJJJJJJJHIIJJJHIJJJJJHF=
@7647632/1
ctgtgatctgtttcttggcatctatagatgtcggtggcgcacagggcacg
+7647632/1
CCCFFFFFHHHHHJJJFHGIJIJJJJJIJJIJJJFHJJJJIJJJJJJJJJ
@815223/1
agaggaagtaggtgctgggcctcttgtatgcgaaggtgttgaggcgcttg
+815223/1
CCCFFFFFHHHHHGGIJJJIJJJJJJHIJJJJIJJJBFGHIIJJGJJJIG
@6292875/1
gcaacatcaaatttatttaaattagcgcagaaataattcatagcaaaaat
+6292875/1
CCCFFFFFHHHHHJIJJJJJJJJJJJIJJJJJJJJJJJJJJJJJJJGHHJ
@6293107/1
cacctttagaagtatgtttttagctgtcatctggttcatacggcgcgcgg
+6293107/1
CCCFFFFFHHHHFHJIGIJJJJJJJJJJJJJJJJGIJJJJJJJJJJJJJH
@2193641/1
gtgatttgatagttgttagtgctgctaatatgtctcttaactcaggacta
+2193641/1
BCCFFFFFHHGHHIIHHGIIIJJJJJFHHGIJIJJJIJJJJJJHIIIJJJ
@2193739/1
gttcgattacttttttctgttggtttaccaatggtacattgttgacc
+2193739/1
CCCFFDDFBHHHGJGGGIHHIJGFFHGGCBDHHJHGFHHGHJJIIIG
@2194044/1
acaaattccaacccttgcgtttcaaaacaattcattttaggttcaagtta
+2194044/1
CCCFFFFFHHHHHIJJJIJJJJJJIJJJJJIJJGIJJJGIIHIIIIJIJJ
@6294189/1
ggaactgcttcacctgtggccggcggcacgcagacgccttgatgacctcc
+6294189/1
CC@DFFFFGGDHHIGJFGG@FHHJGIJIJJGIHHFFFCEDDDCCAACCDD
@2194608/1
gccagatgccaaagttcttgatcttcactgggctcttctctgggatttcc
+2194608/1
CCCFFFFFHHHHHJJJJJJJJJJJJJJJJJJJJJJIJJJJJJJIJJJJJJ
@2194711/1
gcggtacatgttgtgtacacctgagcgagactcataacgcagccagatgc
+2194711/1
@CCFDDFDHHHHGGIJGIGIJJJJJGIIJJIJJJIJJIDHJJIJJGJJGI
@2195696/1
gggtgcgtgcaggatcctcgtcattgcctggcatacaaggcaaagcaccg
+2195696/1
@@@ADDDD>FDBFGHIIGGIBGGIIGIHIGIIEGEHIGIGEGIIIGHA=:
@6295793/1
cataataaaattagaggaagtaggtgctgggcctcttgtatgcgaaggtg
+6295793/1
@@@DFDFDBHHHHJJEGDHJGIIGIHICHIGCHHIEGHHIJJIGBGDEFG
@818222/1
tccacacgtatttttttttttacatttt
+818222/1
@C@FFDDFDFHHFHIJGJIIBBG4DFHB
@2885122/1
atcaggatgtggattttaatgttattattacagcatacataataaaatta
+2885122/1
@@CFFFFFHHHHHJJJJJJJJJJJJJJJJJJJJJJJJJJJJJJJJJJJJJ
@2885267/1
ccctcaatctgcaccagttcatatttgggcacagttcctcgacgagcaag
+2885267/1
?@@DFFFFBBHHHAFBGF>HHHIIIIBBHIIIHGGGGHFHI@AB@?FIHG
@3543596/1
ctgcaatcctgcctcacatgattcatccacaaattccaacccttgcgttt
+3543596/1
CCCFFFFFHHHHHJJJJJJJJJJJJJJJJJJJJJJJJJJJJJJJJJJIJJ
@3543643/1
gcgagactcataacgcagccagatgccaaagttcttgatcttcactgggc
+3543643/1
CCCFFFFFHHHGHJIJJJIJJJJJJJJJJIJIJJJJJJJJJJJJJJIIJJ
@3543778/1
cctttatacatttcggcatggcgatcatgtcgatggcttggtttattccc
+3543778/1
CCCFFFFFHHHHHJJJJJJJIJJHIJIJIJIIIIIJJJJJJHIJHIJJJI
@125479/1
gccagatgccaaagttcttgatcttcactgggctcttctctgggatttcc
+125479/1
CCCFFFFFHHHHGJIIJJJJIJJJJJJJJIHIJJIIJJJJJJJJJJJIJJ
@4903251/1
gtataatgctgggtaacatgatagccttgtaccacagtactcctggatat
+4903251/1
@CCDDAD?FHFDDEFGGIDECHECEHCHGAC<??GHGHGECFHFG@@@FI
@5614003/1
gtggtcttcttgaacttcttcaattgacgcaagaagtaccagaaacggga
+5614003/1
@@<BBDDDBDD<FFAFEFIE:AFBA?:FFFGHIEB91:BDF??FHH6??D
@3544968/1
acagctcttgcagccatccaacaggattgcccatcaatttatcttcaaat
+3544968/1
CCCFFFFFHHHHHEGGIIIJJJJJJFGIGIIHIJJJIJJJJJIIJJJJIC
@126585/1
cttcttagagcgtcccgtacccatagcaacaagatcagcgactgtcacac
+126585/1
CCCFFFFEHHHHHJJJHHIJJJJJJHIJIJJJJJJJJIGHIIJHIIJJJJ
@4904508/1
tggagagaagatcctcatcttgtatagaggaggcttgggctcgct
+4904508/1
@@CDDDDFHFBF?DFGIIIIIGFEHIGGGGAGGIIF61BDHGBHB
@126656/1
aagtaagatactgcaaacatgccagttataaagcatagcccgaagtgcta
+126656/1
@@CFFFFFHHHHHJJJJJJJJJJJJJJJJJJIJJJJIJJJJJJJJIJIJJ
@126922/1
ccagtggtcttcttgaacttcttcaattgacgcaagaagtaccagaaacg
+126922/1
CCCFFFFFHHHHHJIJJJJJJJJJJJJJJJJJJJJJIJJHIJJJJJIJJJ
@5614919/1
gcaggggttattgttatgtcgatgtcgaacccaaaaatgtaattaacttt
+5614919/1
@<=DDDDDD?CFHCC<CAHH=;ABAE33E8?D=GCDFFHHDB?8?<D<BC
@4904902/1
agcatacataataaaattagaggaagtaggtgctgggcctcttgtatgcg
+4904902/1
CCCFFFFFHHHHHJJJJJJJJJJIJJHHIIHIJJJJJJJJJJJJJIJJJJ
@127150/1
gtggcgttgatgtcgcaagatagtgagacattcactttttagtcataatc
+127150/1
B@@FFFFFHHHHHIIJJJJJJJJIJHJIIIJJEIJIJJJJJIJJJJJJJJ
@3546048/1
cgcaagaagtaccagaaacgggacttagccacaatctggtctggagagaa
+3546048/1
CCCFFFFFHHHHHJJJJJJJJJJJJJJJJJJJJJJJJJJJJJJJJJJJJJ
@4905381/1
ctcatcttgtatagaggaggcttgggctcgctctccgaagggagcttgcg
+4905381/1
CCCFFFFFHGHHHIEHIGHJJJIGJJGAGGHIJJIJJJJJJJCGGGIFGG
@3546561/1
tgctgggcctcttgtatgcgaaggtgttgaggcgcttgtggtggtgcacg
+3546561/1
CCCFFFFFHHHHHJIJJJJJHHGICGGHJJJJIJJIJJHIJGGJIJIJJH
@127944/1
tgtggaactgcttcacctgtggccggcggcacgcagacgccttgatgacc
+127944/1
@@@DFDFFHHHHHIIDFIIIIIIGIIID<FGIEHHHBEDCDBBDDCCDCD
@128064/1
gacgcaagaagtaccagaaacgggacttagccacaatctggtctggagag
+128064/1
@CCFFFFFHHHHHJFHIIJJJJIJIIJJJJJJJJIIJIJIIHHJJJIJJJ
@4905948/1
gtagagtaatctaagacttgtccgagctcatcgactgtggcaatctttgc
+4905948/1
@@@FFF:BFHHHFGGHIIIIECHH<EGHAEDFHBFHHFHG@>DHIIIIII
@3547021/1
gccagatgccaaagttcttgatcttcactgggctcttctctgggatttcc
+3547021/1
B@CFFFFFHHGHHEGGIIIJIJIJJIJJJGHIJIJJIJJJJIIJGDIIJI
@5616655/1
gaactgcttcacctgtggccggcggcacgcagacgccttgatgacctcca
+5616655/1
?1=;=D?DF>CFDFGGIIIGIB@@DBGG@@EE>>4436=;@>@AC@>5<9
@7647870/1
gttgtgtacacctgagcgagactcataacgcagccagatgccaaagttct
+7647870/1
@CCFFFFFHHHHHJIJIJJJIJJJIJJJIJJJJJJJJJJJJJJIGJHIJJ
@128806/1
gggatcctaacttcgcaaccactaattccagtgataaattcactctagca
+128806/1
CCCFFFFFHHHHHJHIJJJIJJIJJJJJJIJJJJJIJJJJJJJJJJJJJJ
@2885908/1
aggtgctgggcctcttgtatgcgaaggtgttgaggcgcttgtggtggtgc
+2885908/1
@BCDDFFFHHHHHIJJJIJJIJJFGHH?HGHHIJJEIJJJJJJJHIIJJI
@129117/1
cgtcgatgaccagcagaaggcgtgttaccgaccagagtagcaaccacctt
+129117/1
@C@FFFFFHHHHHJGJIJJIIIIHHIJJJJJJJJJJJFGIJIJJJIJJJJ
@5617268/1
gtgctgggcctcttgtatgcgaaggtgttgaggcgcttgtggtggtgcac
+5617268/1
@@@DFABDFFFHHIGFBHIEIGFHICFCGHHGICGHEIGIIIHGGHGIII
@7648405/1
ctcataacgcagccagatgccaaagttcttgatcttcactgggctcttct
+7648405/1
CCCFFFFFHHHHHIJJJJJJJJJJJIJJJJJJJJJJJIJJJIJJJJJJJJ
@2886451/1
gcaagggatcctaacttcgcaaccactaattccagtgataaattcactct
+2886451/1
CC@FFFDAHAHHHIIIEIE?FGFDGHAHIIGG@HHHGIGIIIIIIIFIIG
@129733/1
gcacagttcctcgacgagcaagtagttcttgaagcacagacacaggtgtc
+129733/1
CCCFFFEFHHHHHJJJJJJJJJHGIIIIJJJJJJJHHJJJJJJJJJFGHI
@5617812/1
agtgagcacgggctctgtgcctggctcccatgtcacggtagcactgagtg
+5617812/1
BB@FFFFFHGHHHJJJHHJIIIJJIIIIIIIJIIJIJIFGIIJIHJHIIJ
@2886740/1
caccagtggtcttcttgaacttcttcaattgacgcaagaagtaccagaaa
+2886740/1
CCCFFFFFHHHHHJJJJJJJJJJJJJJJJJJJJJJJJJJJJIJJJJJJJJ
@5617978/1
gtttattttgtttttctctgtgatctgtttcttggcatctat
+5617978/1
@@CDDDFFDDCCCF=FGGGHHGAHHHGHIIIIEH<?3?FD4C
@5618021/1
ctctatactttgcattaaaataatgcccattttcacaggcaagggatcct
+5618021/1
CCCFFFFFHHHFHIJJJIJJJJIIGIHIJJIJIJJJJGEGHGIJIIIGII
@2886926/1
gcgtccgtctgattctgtgatagtgaatacaagatcgtggggtgggccca
+2886926/1
CCCFFFFFHGHGHJJJJHGIJJJHIJJIJJJJJJJJJHJJJJHHJJJJJJ
@2887007/1
caccagtggtcttcttgaacttcttcaattgacgcaagaagtaccagaaa
+2887007/1
CCCFFFDFGHHHHJJJIJJJJJJJJJJJJJJJJJJJJJJIJFHIJJJJJJ
@7649292/1
gtggattttaatgttattattacagcatacataataaaattagaggaagt
+7649292/1
CCCFFFFFHHHHHHHIIJJJJIJIJIJIJIGIJIIJJJJIJIIGIJGIJH
@2887269/1
cttgtattcaaaagaaaacctagaatcactggttcaaattcaaataaaat
+2887269/1
BCCFFFFFHHFHHJJJJJJJJJJJJJJJJJJJJJJJJJJJJJDHGHIJJJ
@2887637/1
ggcgcacagggcacgcttgcgcatgacatctattcatgccattggcgttc
+2887637/1
@BCFDFFFHHHHHJJJJJJJJJJJJJIJJJIJJJJJJJJJIJJJIJJHIJ
@7650579/1
cttgtatttgttatgtaaccactccatactttgtttcatttaaatttacg
+7650579/1
B@@FDFFFDHFHHJIGIJJIJJJJJJJJJJJJJGJJIGIJJGHHIJJIIJ
@819294/1
gttctcagcatggtaagaaggtggcggccagaatctagacatgcac
+819294/1
????DD:=:<CDDE@:AEFD@3A:<8?D@DDDDECEE48B=C<B3A
@819427/1
gtcgcaagatagtgagacattcactttttagtcataatcttcagatactc
+819427/1
@@@DDFDFFHHD:CGHIIGHGIECHDAHHIGFIGIIGIIGEGHGGIGGGI
@5619943/1
tgcaaagataagatgaagaagaggagcaaatggaaaaaaaaattggtgaa
+5619943/1
CCCFFFFDFHHHHJJJJIHIJGIJJJJJJJJJJIJJJJIIGIGIIJIIJJ
@5620454/1
gagagaagatcctcatcttgtatagaggaggcttgggctcgctctccgaa
+5620454/1
CCCFFFFFHHHHHJJJJJJJJJJJJJJJJJJJJJHGJJJJJIJIIJJJIJ
@4228765/1
gcacagctcttgcagccatccaacgggattgcccatcaatttatcttcaa
+4228765/1
@<@DFFFFDFHHDGJGEAHFFGIGGEEAFDFEEIDGIGEHCGGHGHIGIG
@6990718/1
caacggatggccaaataggaaacactacgc
+6990718/1
CCCFFFFFHGHHHIIGGHJJJJJIJGIIJJ
@6990793/1
ggttattgttatgtcgatgtcgaacccaaaaatgtaattaactttttttt
+6990793/1
?@8?DDDD?AFBHFGBGG4F@;EFDDEHGC3:DGCGB?FF<FDGGHIIBH
@4228979/1
tacagttagaaatgttacaacctctatactttgcattaaaataatgccca
+4228979/1
?@?DDBDEHHHHHJHIIJJGIJFGDHJIJJGIIIGJIJJJJGIIJIJJJI
@820427/1
cagcatacataataaaattagaggaagtaggtgctgggcctcttgtatgc
+820427/1
@CCFFFFFHHGHHIJJIJJJJJJIJIJHHIJHHIJIIGHJIJJJJIGIJI
@6991523/1
cgtgcggttaggcgaagtacatgaccttcttggtgacggcgtgcacggtg
+6991523/1
@@;DDDD8DFDHHGG>H?CC>FFHCDGBDGHGI<BDFGGIA4;=AC7>?=
@1527702/1
cactggttcaaattcaaataaaatcactctgcaatcctgcctcacatgat
+1527702/1
CCCFFFDEHHHHHJJJJIIJJJJJJJJJJJJIJJJIJJJJJJJJJJJJJI
@2890306/1
atcacaagaagttatttgttcaaataacttattaaaattaatatgcgtga
+2890306/1
@@@FDDDDHHGAFHGIDFIHHIIIIHEEHICHIIFHGAFHEHIIIIIGG=
@2890338/1
gatttcaccagtggtcttcttgaacttcttcaattgacgcaagaagtacc
+2890338/1
CCCFFFFFHHHHHJJJJJJJJJJJJJJJJJJJJJJJJJJJJJJJJJHIJJ
@4229839/1
taaggattaaaaataaacttaaagattattaataagaaaaaaataatgca
+4229839/1
@@@AD3ADDAFDDEE:CFHACIEHFBFC@BCAEEFIFFFEIFEIICFFIC
@821258/1
catcgttctcagcatggtaagaaggtggcggccagaatctagacatgcac
+821258/1
CC@FFFFFHHHHHJJJJGJHJJJJJFHJJIJIIJJJJJJJJJJJJJJJJJ
@821282/1
gtggctgtgacttgtagtcaaggtggagattttactatctttcaagtcgg
+821282/1
@@@FFFFDFHHHHJHHIHHHIGI<FGFHCGHIJJJIJIIJJJJIJDDFII
@1528094/1
gtggattttaatgttattattacagcatacataataaaattagaggaagt
+1528094/1
B@@FFFFFHHHHHHIIJJIJJJJGJJJJJIJIJJJJJJJJJIJIJJJJJF
@1528144/1
cgaaggtgttgaggcgcttgtggtggtgcacgcgcttgggcagagggaat
+1528144/1
CCCFFFBDHHHHHJGIJJJJHJJIJJGHIJJJJJJJJJJJJHHFFFFAEE
@4230503/1
cgcagccagatgccaaagttcttgatcttcactgg
+4230503/1
;@@DDDBAA::2CADG>DHDBAAH<FCHII>EG9;
@4906950/1
gtagcactgagtgacggcacctccgacactgaggtcacggtactcgcggt
+4906950/1
CCCFFFFFHGGDDHIIIIIJIIJJJIJIJJIIJJGHIJJJ;CHIJJJGF=
@1528695/1
tgatagagacgatttcaccagtggtcttcttgaacttcttcaat
+1528695/1
<;7D=DD>FAFDF9A<E<AFHCDEH?9C?F?B<1??F<?C9?F9
@822468/1
cactgagtgacggcacctccgacactgaggtcacggtactcgcggtacat
+822468/1
CCCFFFFFHHHHHIIIIJJJJIIJJJJJJJEHHIJJFGHJJHIIHHDEFF
@4907358/1
ggattttaatgttattattacagcatacataataaaattagaggaagtag
+4907358/1
CC@FFFFFFHHFFIGIJIJJDHHIJIJJJIJIHHCDGIIIJIIGIHGDHG
@822662/1
cctcatcttgtatagaggaggcttgggctcgctctccgaagggagcttgc
+822662/1
?@<DDDDAHFADFHCEIIGHGFBE?CFDFBEBHHGIIB0??@ABGIGH@G
@4231508/1
ggcacctccgacactgaggtcacggtactcgcggtacatgttgtgtacac
+4231508/1
BBCFFFFFHHHHHJJJJJJHIJJJJHIJJJJJJJHIJJJJIJJJIIIJEE
@822936/1
agaggaagtaggtgctgggcctcttgtatgcgaaggtgttgaggcgcttg
+822936/1
@B@FFFFDHFDFFHIJIIJIJGGIIJJJJJJJEHHGGCDGHHIJJGDGGI
@1529212/1
gctgtctgtacattgaaaataaaaataaaaaaatagcaggggttattgtt
+1529212/1
CCCFFFFFHHHGHJJJJIJJJJJJJJJJJJJJJIJJJJJJJJ@GHIIJHI
@823326/1
ggcagagggaatctgattgtgctgttgtggaactgcttcacctgtggccg
+823326/1
@@@DDDD?A?;CFGGHEHIIIFIIIHIHGIIHGCFEHIIIIEGIFHIEBE
@823419/1
gtggattttaatgttattattacagcatacataataaaattagaggaagt
+823419/1
B@@FFFFEHHHHHFGHIIIIJGGHJJIIJJFHCHHGEGIIIIJJJGJFI?
@1529472/1
gatccactcttgctccatggtccaggagcagcagcgtgcgcaggttcagg
+1529472/1
CCCFFFFFHHHHHJJJJJJJIIJIJJJJJJJJJJJJHIJJJIJJGHJJJJ
@6994052/1
aggaagtaggtgctgggcctcttgtatgcgaaggtgttgaggcgcttgtg
+6994052/1
BBCFFFDFHHHHHJJJJIJJJJJJJJJJJJHHIJDGGHJJJJJJJJJJIJ
@4232254/1
tcttgaacttcttcaattgacgcaagaagtaccagaaacgggacttagcc
+4232254/1
@<;BDD>DFDDHDHCC<C?CHD@@E??E?:?<FFDHCGDHD><DD@<=B=
@4908536/1
ggggtcattgaacttatagttcaaaatcgtttccacatcattcctagaat
+4908536/1
@@@BDDDDHAHHGHIJJGHFEHIIGEHAFHIEAHHIIJCAGDBBGBG<::
@4232947/1
tgattgtgctgttgtggaactgcttcacctgtggccggcggcacgcagac
+4232947/1
<@@DDDDDHAHHHEDEBGGCEHCEHGIEHIAGCEHEIBDHBE89<<<8@A
@2197902/1
ggtgcacgcgcttgggcagagggaatctgattgtgctgttgtggaactgc
+2197902/1
@C@DFFDD@FHHHJIJJIJHIJIGHJIIIHJGGGHIGHIJIHHGHJJJJJ
@4910002/1
gtggtggtgcacgcgcttgggcagagggaatctgattgtgctgttgtgga
+4910002/1
@B<FDDFDFFHFHIIIIIJJJJIHIJJJEGIJJIIIII>FHECFHCFHC@
@4233798/1
ggccagaatctagacatgcacagctcttgcagccatccaacgggattgcc
+4233798/1
@@@?FDFDHHHHFGFGIGEIJJIIIJJJJIIGEHJJJHGIJJIIJGGIIJ
@6296593/1
tgtttgtctgtttgtctgttcgtctgtgcgcgctaatctcagaaacggct
+6296593/1
@CBFFFDDHHHHHJFGIJJJJJEHGGHHIJGIJJJJJJJJJJJIIJJIII
@4234126/1
cggcacctccgacactgaggtcacggtactcgcggtacatgttgtgtaca
+4234126/1
BC@FFFFFHHHHHJJJIJJJGHIJJJHIJJJJJJGAHIJIJIJJIIHHGH
@4234426/1
ctgggcctcttgtatgcgaaggtgttgaggcgcttgtggtggtgcacgcg
+4234426/1
@?@DBDDFHHDF<?FGGIIA?CCCEHICGGDGIIII@F=BBF;CAGA@HA
@5620616/1
cagccagatgccaaagttcttgatcttcactgggctcttctctgggattt
+5620616/1
CCCFFFFFHHHHHJJJIJJJJJJJJJJJJJJJJJIJJJJJJJJJJJIJJJ
@6297212/1
gcagagggaatctgattgtgctgttgtggaactgcttcacctgtggccgg
+6297212/1
@@@DDDDDAFHHHG>FH<AAEHFHEEHGDCEGHECGCHEDF@9DF98BGI
@132435/1
cacggtagcactgagtgacggcacctccgacactgaggtcacggtactcg
+132435/1
@<@DFBDDHHHGGIGCGAHIEHGGIIIIGGHIIIIGII==FHGG;CBDHE
@4234676/1
aagcattgtctgtttataaaataattaacaactaatgttttccaaacaaa
+4234676/1
CCCFFFDFHHHHHJJJIIJJJJJIJJJJJJJJJJJJJIIJJJJJJJJJJJ
@4234749/1
cgtctgtgcgcgctaatctcagaaacggctgatccgagttggatgcggtt
+4234749/1
@@?DDFDEGG6FHJIJJIIIJJGGIJGCHGGGEFII@GFFHIFIIGHHEF
@5620965/1
gacgatttcaccagtggtcttcttgaacttcttcaattgacgcaagaagt
+5620965/1
CCCFFFFFHHHHGJHJJJJJJJJJJJJJJJJJJJJJJJJJJJJJJJJJJE
@4234809/1
gccagatgccaaagttcttgatcttcactgggctcttctctgggatttcc
+4234809/1
CCCFFFFFHHHHHJIJJJJJJJJJJJJJJJJJJJJJJJJJJJJJJJJJJJ
@6297652/1
cgcaagaagtaccagaaacgggacttagccacaatctggtctggagagaa
+6297652/1
@@@ADDBDHDH>FHEGIIGIGI@FHIIIIIIGHCGHHIIBGGGGCFBDBG
@133050/1
gcgatgttttacaagggcaggttgaactcacaccattcaatttaaaagaa
+133050/1
@@@F?DDDDHFHHEHGBBGHIDDEEGDHE>FHI@FDGHDHIIGGGIDGGI
@6298087/1
ttcggtactgttgtggaaatagtgtactataagtcgtatgattatttgtc
+6298087/1
CCCFFFFFHHHHHIJJJJJJJJHJIIJJJJJJIJJJHHIJIJJJJJJJJI
@3548359/1
cagatgactgtgcatccttgctagtaagtcctgagccatagcaaacagcc
+3548359/1
CCCFFFFFHHHHHJJJJJJJJJJJJIHJIJJJJJJJJJJJJJJJJIJJIJ
@133264/1
ggtgttgaggcgcttgtggtggtgcacgcgcttgggcagagggaatctga
+133264/1
BCBFFFFFHHHHHJJJJJJJJIHIJJIJJJJJJGJJJJJJHHHFFFFFED
@5621745/1
ctggagagaagatcctcatcttgtatagaggaggcttgggctcgctctcc
+5621745/1
CCCFFFFFHHHHHJJJJJJJJJJJJJJJJJJJJJJJJGGIJIJJJIJJIJ
@3548615/1
gtagactgttgtgttgaccaataatgggttaatcagactatagttagtat
+3548615/1
BBCFFFFFHHHHHIJJJJJJJJJJJJJJIIJJJJJJIJJJJJJIIJJIJJ
@6298599/1
gctgggcctcttgtatgcgaaggtgttgaggcgcttgtggtggtgcacgc
+6298599/1
CCCFFFFFHHHHHIIJJJJJIJJEFGHJJJJJJJJJJHIJIJJGHJJJJH
@133739/1
cacgggctctgtgcctggctcccatgtcacggtagcactgagtgacggca
+133739/1
CCCFFFFFHGFHHJJJIIJIJJJJIIIIJJJJJJIJJJJJJIHIIIJJIJ
@5622445/1
tgttaagaggtgttacctgcaacttggccaggttagggccaacagattgt
+5622445/1
@C@FFDEFHHDHHHIGIIIIJJJJJIJIJIIIIIIIIJJJIJJFIGIIJF
@3549120/1
tgggttgtcctgcagagcttgccacatcttgtaagcagcctgacgcttag
+3549120/1
CCCFFFFFHHHHHJJJJJJJJJJJJJJJJJJJJJJJJJJJJJJJJJJJJJ
@3549305/1
cgcaagaagtaccagaaacgggacttagccacaatctggtctggagagaa
+3549305/1
CCCFFFFFHFFHHIJJIJJIIIBHGJIGHHIJJEIJIIIHHIGGFDBHCH
@134344/1
ccacaatctggtctggagagaagatcctcatcttgtatagaggaggcttg
+134344/1
@@@FFDFFHBHDFHGHEGIHGGIIIGIDIIIGIGEFHHIIIJGCHIGHG:
@5622819/1
agtaggtgctgggcctcttgtatgcgaaggtgttgaggcgcttgtggtgg
+5622819/1
CCCFFFEFHHHHHIJJJJJJIIJJJJIIJJ?FGHIIIJIJJIJJHIIHIJ
@134380/1
acggtacctccgacactgaggtcacggtactcgcggtacatgttgtgtac
+134380/1
@C@BFDDDFFFHDEGDEGCHHCEFHGB:BFHGIJJJGGGIJID=DEH?E>
@134869/1
aggtgctgggcctcttgtatgcgaaggtgttgaggcgcttgtggtggtgc
+134869/1
@BBDFEFFHHHHHJJJJJJJJJJIIIJEGHIJJJJJJJJJJIJJIJJIHG
@6300006/1
gttagctcattttaacacatttcacattgaaaaataggtcaaaaccttca
+6300006/1
C@@FFFFFHGHGHIIFHGBDHGGIGEHBBHHJF@BFHG?FGGEHIIIIII
@2198460/1
agcgggtcggacgagccgtgccttttattgcttggtgagacacgagataa
+2198460/1
@@@DA?@D:DHFF<?FHIEG8AB=FGAEGII@@9C=DGEB@?EBBACACC
@5624303/1
gccagatgccaaagttcttgatcttcactgggctcttctctgggatttcc
+5624303/1
CCCFFFFFHHHHHJJJJJJJIJJJJJJJJJJJJJJJJJJJJJJJJJJJJJ
@2891319/1
ggcagagggaatctgattgtgctgttgtggaactgcttcacctgtggccg
+2891319/1
CCCFFFFFHHHHHJJJJIJIJJJJJJJIJJJJJJJJJJJJJJJJJIJJJJ
@136312/1
ctcatgtaatttttaatgttctccaaatcgacgactcctgtggctttcag
+136312/1
BC@DFFDDHHHGHJIGIJHGIJJJJIJJIIJGGGGHJJJJFEIIIIJIJI
@136385/1
ctcattttaacacatttcacattgaaaaataggtcaaaaccttcattat
+136385/1
?@@?DADBF<?FBEEHIIIGDHG@FF@HGIBHGFD>9E>DBGE@BDHCB
@5625224/1
ggtgcacgcgcttgggcagagggaatctgattgtgctgttgtggaactgc
+5625224/1
BCCFFFFFHHHHHJJJIJJJJJJIJJJJJIJJJJJJJJJJJJJIJJJJIJ
@5625420/1
ggcgcttgtggtggtgcacgcgcttgggcagagggaatctgattgtgctg
+5625420/1
CCCDDDFFFHHFBECFHIGGGIIHIGHIIIIGDGIEIIIIIGEGHEHHGE
@137126/1
caataaactattggcgattcatacagtcgaattacatgacatcaggcttc
+137126/1
CCCFFFFFHHHHHJJJEGIIIIIIJJIIJIGIIJGIJJJJJIIIJGIIJI
@137345/1
gctgggcctcttgtatgcgaaggtgttgaggcgcttgtggtggtgcacgc
+137345/1
@@@DDD@DHFFHFHEHFHI;@?A:::CGHDCB:FEHGHIIIECFCDCH;8
@2200038/1
cactaattctatgcaaagtatagcttgtatttgttatgtaaccactccat
+2200038/1
CCCFFFFFHHHHHJJJJJHHIGIJJJJIJJJJJJJIJJIJIIIJJJJJJJ
@2893028/1
ccatgtcacggtagcactgagtgacggcacctccgacactgaggtcacgg
+2893028/1
CCCFFFFFHHHFHJJJJJJJJHIJJJJJJJJJJJJJJJJJJJJJHIJJJI
@137804/1
gcttccgcccgcgactccgtccgcgcggatgtcggtcttcgcgtggaagt
+137804/1
C@CFFFFDHHHFDIGHIJIIJJIHJGIJBEC@CDD?BDDDDDDBBDDCC3
@2200496/1
atggagtgagcacgggctctgtgcctggctcccatgtcacggtagcactg
+2200496/1
@@@DD>=BFHFHDHGGBHHGG?GDEFIIIGGGGHFFDFGGHD7BBDHGE7
@5626416/1
ctgggcctcttgtatgcgaaggtgttgaggcgcttgtggtggtgcacgcg
+5626416/1
@@@BDFFFGHGHHIJJGIGB@G<FHHGIJJGGGIIGIJHFECHGGADGFG
@2200717/1
attggcctttcctaggagtgactttcccgtttccaatctccaagacagga
+2200717/1
@CCFFFFFHHHHGJJJJIEGIJIJJJJJJGHIJJJJJJJJJJJJJJJJJI
@2893423/1
ccccgctatgtcaagtcaagatatttgacgttccgacgtccgaaacatca
+2893423/1
CCCFFFFFHHGHHJJHJJJJJJJJIJJJJIIJJJJHJJJJJJJGIIJJJJ
@5626598/1
cgggctctgtgcctggctcccatgtcacggtagcactgagtgacggcacc
+5626598/1
=8=?DDBD?<FDDG:;BGFEDBF@ACABD:::8?CF?;:DGB9?6DD@@F
@2201149/1
ctgggcctcttgtatgcgaaggtgttgaggcgcttgtggtggtgcacgcg
+2201149/1
@@@BDDDDHHHHFEFHE@:?FHACEGIDGIDGGIIIIGBHGIGG<A=@E4
@6996427/1
cgcagccagatgccaaagttcttgatcttcactgggctcttctctgggat
+6996427/1
CCCFFFFFHHHHHIIJJJJJJJJJJJJJJJJJJJJJJJJJJJJJJJJJII
@6996566/1
ctagtaagtcctgagccatagcaaacagccactggcaatgtggatagctg
+6996566/1
@@@DD?DDFA:DFAE<:EADB?DCCFEF8CFFCDFIAEFG?DF@CEFEFG
@826499/1
tttttaatttgtgctccaaattgtatctgacgacgcattgaatctgaata
+826499/1
CCCFFFFFHHHHHJJJJJJJJJJJGJJJJJJJJJJJJJJJJIJJJJIJJJ
@4910100/1
aggaagtaggtgctgggcctcttgtatgcgaaggtgttgaggcgcttgtg
+4910100/1
@@@DDFDEDHFHHIGGIEIIJJGIIIJJGGHGII?DHIJIHGGIIIGEEH
@6997438/1
gccagatgccaaagttcttgatcttcactgggctcttctctgggatttcc
+6997438/1
CCCFFFFFHHHHHJHIJJJJJJJJJJJJJJJJJJJJJJJJJJJJJJJJJJ
@7652185/1
tgctgggcctcttgtatgcgaaggtgttgaggcgcttgtggtggtgcacg
+7652185/1
CCCFFDFDHHHHHJFHIGIJHGII:CCFEGIJJJJJJJFHIHIIHIIIIH
@4910294/1
agcatacataataaaattagaggaagtaggtgctgggcctcttgtatgcg
+4910294/1
@@@FFDFFBDFFHEGHHGE>AIEHCH<<AB2AF<FBG=GDF<B@GD>BDH
@6997684/1
cttgagaatgcacgtacagttgcatagcgttctgaaccttctctggtggt
+6997684/1
CCCFFDFFHHHGHJJJJJJHIIIIJIJJJJJJJJIIJJJJJJJJIJHIJH
@7652334/1
gacgaagcggacgtcacggtaagcattcatcagaatgctatgcaacatct
+7652334/1
@C@FFFFAFHHFFHIGHGGBGHHHIIIIIIIIIHIIIIIIIIIIGGGIII
@4235965/1
gccagatgccaaagttcttgatcttcactgggctcttctctgggatttcc
+4235965/1
CCCFFEFFHFHDDIJJJJJJIJJJJIJGIIJJIGIJJJJJIIJIGJJJJI
@4910696/1
gcctcttgtatgcgaaggtgttgaggcgcttgtggtggtgcacgcgcttg
+4910696/1
CCCFFFFFHGHHHJJJJJHGFGIJJJJJJJJJIJIHJJIHJJJJJJHFFD
@4236098/1
gcaagaagtaccagaaacgggacttagccacaatctggtctgga
+4236098/1
@<@=BDD>F<?A?DACF;;7FDDF@<?EB??CC:?@?BB@GFF9
@827633/1
gggatgcttaaatttacatttagtgtttgtttcatgtcaatcggttcata
+827633/1
@@@?D=?=DFFDDBBFB@FFHEFCCH<FFFBEHIFEEE@<?DD?GFGFEE
@6998323/1
atggaattttaatttatgccccctttaaaaaaaagctcgatctcaattta
+6998323/1
@@@FFFFFGFHGAHGIIEEAHBGHGHGHHIHIIIIIIIIIIIIEFAFHGH
@4236424/1
aggcgcttgtggtggtgcacgcgcttgggcagagggaatctgattgtgct
+4236424/1
@@@?DDDA?HHDDHF@EHHIII8HIIDBEFAGCFGIEDGCHHICHGI?EH
@1530390/1
aaggtgttgaggcgcttgtggtggtgcacgcgcttgggcagagggaatct
+1530390/1
@@CFDDEFHGGFFGIGHIGHIFHCCFEDGIBGIIIIIIGGIEEEFDFFEE
@4236964/1
ccacaaattccaacccttgcgtttcaaaacaattcattttaggttcaagt
+4236964/1
CCCFFFFFH?FHDGDFBGIEGFGHIIJIIIGCGDHJIGGJIGDBADHIGD
@6998986/1
tcgacggcgatgagagcccacgatgtaagtgcttcgggcttcaacagctt
+6998986/1
@@@FFFFFHHHHHJJJJJJJJJJIJJIJJHIJJJJJIJIHHHHFFFFFEE
@828401/1
tcactctgcaatcctgcctcacatgattcatccacaaattccaacccttg
+828401/1
CC@DFDFDADHHDHE@AFGHG@EBFE@HIIGHGGHIIIIIGIIIGGIIII
@4237183/1
gtggattttaatgttattattacagcatacataataaaattagaggaagt
+4237183/1
B@BFFFFFHHHHHJJJJJJJJJJJJJJJJJJJIJJIIIJIIJJIIJIJJF
@6999175/1
ccgtcgcgtacttgcagaagcatggctgcccaatgatcggcattccggcg
+6999175/1
@@@DDDADHHHHHIIIIECEAGGHACFDDDDBDEDHFGIIBBHCCHC8A9
@4237338/1
ctggctcccatgtcacggtagcactgagtgacggcacctccgacactgag
+4237338/1
CCBFFFFDHHHHHJJJJJFFHGEHHIIIHIIJIIIHGIJJJIIGIJGGJI
@4237370/1
tcttcttgaacttcttcaattgacgcaagaagtaccagaaacgggactta
+4237370/1
CCCFFFFFHBDHDHIIBHIIIIIIIGIIIIIIBGHHIIIIIIHGFIIIFG
@4237466/1
ggcagagggaatctgattgtgctgttgtggaactgcttcacctgtggccg
+4237466/1
@@@DDDDD6<AC?E<EFI@AEHHEEH<ACF@EF@G@GII<B3BBDGCGEH
@4912140/1
cctagaatcactggttcaaattcaaataaaatcactctgcaatcctgcct
+4912140/1
CCCFFFFFHHHHHJHIJJJJJJJJIJJJIJJJJJJJJJJJFGHHIIIIJJ
@829114/1
attcgactgatccggtgagggatgcgtgacgtcagcccctacgatcatca
+829114/1
?=?1=B???DDD8@@?8A;BF:3?DDDDBDD;DD>EDD6BDCD@@;AD@=
@7653527/1
cccgaggaagagggcggagtcgcggcccgttatgccgacttgaaagatag
+7653527/1
CCCFFFFFHHHHHJJJJJJDHIJIJGHFC>BDDDDDDDDDDDDDDCCCCA
@4237985/1
agcggacgtcacggtaagcattcatcagaatgctatgcaacatcttcatc
+4237985/1
CCCFFFFFHGFHGIHGIIIJJIJIJIIIIJJGIJJJFJIIGHIJJJIGIG
@3550890/1
gctcggacatttcaattttatttagttggtcttggttgaacggaactcca
+3550890/1
?<@??8=@DFFFFE?CEGICFFFHEIIIDGIEFFA:C;?:B?@GD@DFDF
@3551157/1
ctatactttgcattaaaataatgcccattttcacaggcaagggatcctaa
+3551157/1
CCCFFFFFHHHHHJJJJIIJJJJJJJJJJJJJJJJJJIJJJJJJJJJIJJ
@4239233/1
cttcacctgtggccggcggcacgcagacgccttgatgacctccactttga
+4239233/1
@@CFFFFFHHFHHJIIJIEBHBFAHIH@HE>?DEA@@CC;AC?CCACDC<
@3551404/1
gggtccataatcattcctggaatccgtgtcgacggcgatgagagcccacg
+3551404/1
BCCDDFFFHHHHHJJJJJJJIJJJJJJJIJJJJJJJJJJJJIJJIJHHHF
@4239327/1
gaggaagtaggtgctgggcctcttgtatgcgaaggtgttgaggcgcttgt
+4239327/1
@@@DDDD:CF3FFFIIIFFEIFIIIHFIIIIIIGEGEIIFIEGIIIIFC@
@4913939/1
caccagtggtcttcttgaacttcttcaattgacgcaagaagtaccagaaa
+4913939/1
@<?DDDDDHHGHHIIF<EGIIHGGHII@HIGBFGGGHIIGHFFGIGGGGI
@4239579/1
gggctctgtgcctggctcccatgtcacggtagcactgagtgacggcacct
+4239579/1
CCCFFFFFHGBHHIIIIIIIIIGIIIIIIIIAHGEHICH:DHIIEIBFHI
@4239638/1
gtagcactgagtgacggcacctccgacactgaggtcacggtactcgcggt
+4239638/1
CCCFFFFFHHHDFIGJIEGIJJJFG@FHIJIEIIBFDGEHHGHGIBHH95
@3551713/1
gtgctgggcctcttgtatgcgaaggtgttgaggcgcttgtggtggtgcac
+3551713/1
@@@FFFBDHHFHGIJJJJJGGFGHI?EFGHGHJGIGIIIFIJHIHHHGID
@4914204/1
gtggcgcacagggcacgcttgcgcatgacatctatacatgccattggcgt
+4914204/1
@@@DFFFFDHHDDHGEIGHIIIJJIJICGIJJGHJJJIGGIHJEGCHDH;
@3552052/1
cgcctattaacattatcatcgttctcagcatggtaagaaggtggcggcca
+3552052/1
CCCFFFFFHHHHHJJJJJJJJJJJJJJJJJJJJHIGJJJJJHJJJJJJJI
@4240432/1
gtgtacacctgagcgagactcataacgcagccagatgccaaagttcttga
+4240432/1
@?@:BDD?BFFAFGA@D6@<AB?CHEFBFEEFBDGIFEI>FIEDDFCB<=
@3552546/1
tctcagcttccctgcaaagttaaccatcttgtattcaaaagaaaacctag
+3552546/1
@@@DB?BDBDFDFFIEFF?ACHFI@HGIICBEHII@E>DG>AD?@F?BF9
@3552582/1
cagcatacataataaaattagaggaagtaggtgctgggcctcttgtatgc
+3552582/1
@@@FFFDEHHFHHJGIIGIJIJIIIIJGGIECFGIGHIBGHHIJJJJIIG
@4240570/1
gcgttcatgcggcaaacgcctattaacattatca
+4240570/1
?<?DDDDA:CDADE?EDEEI>?D9?D>?BBD<<D
@4240659/1
gcctggctcccatgtcacggtagcactgagtgacggcacctccgacactg
+4240659/1
@@CFDFFFHHDHHGGGIJJICF:EEHHIIJGGGIJIJGIEHIJGDHG@EH
@4240893/1
gtcttggttgaacggaactccaatcctttactcgaatagtcttttctaac
+4240893/1
@BCFFFFBFDFFFIJIIIIIIJIJJJJJIIJIIEHIIHIGIJJGJGJDCH
@4240959/1
ggtggtgcacgcgcttgggcagaggg
+4240959/1
@<?DDDBBDFHHHF<F;CBDHHG?;?
@4240990/1
tttgcgagtacttcatattagaaatcacttctttgattttcttcaagcgc
+4240990/1
@@@D<D?1F:<<FHIBGGGHGGBBHC@FHI9:?9?CD<@FBDGHGFGBF6
@4915669/1
ctcgctctccgaagggagcttgcggccgatgacctcatactccttcaact
+4915669/1
CCCFFDFDFGHHHIJJJJJJGEHIJJJJFFGAHIJJIIIGJIJGDHHFH>
@3553538/1
gcacactgtttagaagtattgggaactgtattctatgtttcctaacccgt
+3553538/1
CCCFFFFFHHHHHIJIHIIJJGIGIIIGHGIJJJGIJJIJHIIBGIIJIF
@6999914/1
gttcaagttaaccgcaatgttggagcttggt
+6999914/1
??@:=;DD>F4DFG>@FGGHFIIFEAGGD?F
@7000288/1
cgatacgattatgaagacgaagcggacgtcacggtaagcattcatcagaa
+7000288/1
???DA8D:CBDDDAEDEEFADEDDIDDDD?DCDD@CIECEEIADE;?CAC
@7653661/1
ggaatctgattgtgctgttgtggaactgcttcacctgtggccggcggcac
+7653661/1
CC@FFFFFHHHHHHHGIIJJIIJJJJJIJIJIJJJHGHIJIIIIJIJFFD
@7653753/1
atagagacgatttcaccagtggtcttcttgaacttcttcaattgacgcaa
+7653753/1
CCCFFFFFHHHHHJJJGIIJFIJJJJJJJJJJJJIJJJJIGIIHIGIJJJ
@6301685/1
ctgcgacctcgagcgacgaatcacatgaaagggggaggggggagggtcat
+6301685/1
CCCFFFFFHHHHHJIJJJIJJJJJJJJJJJJJJJJHHFDDDDBDDD8ABC
@7001152/1
cccagacctagcccaaattcttcttcttcagccggctttggtggttcttt
+7001152/1
:?@DDDDDFF?DD>EE9AH?FHEHIEHIE?9ECEBFFFI>A87B;;FCFE
@7654383/1
gtcttcttgaacttcttcaattgacgca
+7654383/1
<=?BDDDDFFF>FFGB?EH@?BFA@EDH
@7001579/1
cttcaattgacgcaagaagtaccagaaacgggacttagccacaatctggt
+7001579/1
CC@FFFDDHDFFHIGDBACACBHEIGGIIIEEGHIGDBGEEHIGBGHGGC
@3553594/1
gtgcgtgcaggatcctcgtcattgcctggcatacaaggcaaagcaccgac
+3553594/1
@BCFFFFFHHHHHJJJJJIJJJJJIJJJJJJFIJJJJJJIIIJIGIIJIG
@3553767/1
cgacactgtacagttagaaatgttacaacctctatactttgcattaaaat
+3553767/1
CCCFFFFFHHHHHGIJJJJJJJIJJJJJJJJJJJJIJIJJJJJJJJJJJJ
@3553932/1
cccgtttagcagcttcatccagaggcaagcgctccaagttgcttggaggc
+3553932/1
CCCFFFFFHHHHHJJJJJJJJJJJJJJJJJJJJJJJJJJJJJJJJJIJJI
@140303/1
catacataataaaattagaggaagtaggtgctgggcctcttgtatgcgaa
+140303/1
CCCFFFFFHHHHGJJIIJIJIGGIJGGCHHHGHJIJGIJJJJGIJJJJJJ
@5627999/1
tgtttgtctgtttgtctgttcgtctgtgcgcgctaatctcagaaacggct
+5627999/1
CCBFFFFFHHHHHJIJJJJJJJJJJJIIJJJJJJJJJJJJJJJJJJJJJJ
@6303622/1
gcgatactgggaacattcgactgatccggtgagggatgcgtgacgtcagc
+6303622/1
CCCFFFFFHHHHHJJJJJJJJJJJJJJJJHJJJIJJJJJIIIJIJIJJJJ
@6303630/1
gaactgcttcacctgtggccggcggcac
+6303630/1
@<?;DB?DBBF??D3C3<:A8?E8:F@@
@6303655/1
cttgtatgcgaaggtgttgaggcgcttgtggtggtgcacgcgcttgggca
+6303655/1
BCCFFFFFHHHFHICGGHIIJJIIJJJJIJJHJJAGHIJJJJHHFFFFEE
@5628717/1
agaggaagtaggtgctgggcctcttgtatgcgaaggtgttgaggcgcttg
+5628717/1
C@@FDFFFFFHGCBFHGFIIIIJFEGHHGJIIGIHJ;B?BFEGIDIDGH@
@141276/1
gtgctgttgtggaactgcttcacctgtggccggcggcacgcagacgcctt
+141276/1
CCCFFFFFHFHHHJJJJJJJIJJJJJIJJJJJJIJIGFHFE@DDDDDDDD
@6304298/1
ctcataacgcagccagatgccaaagttcttgatcttcactgggctcttct
+6304298/1
C@CFFFDDHHHF@FHHIIJJJJFIIGHHIIGGIHIJIIJJIFHIIIJJII
@5629279/1
cgcaagaagtaccagaaacgggacttagccacaatctggtctggagagaa
+5629279/1
CCCFFFFFHDFHHJJJJJJJIJJJJJIJJJJJJJJJJJJJJJJJJJJJII
@829697/1
ggtgcgtgcaggatcctcgtcattgcctggcatacaaggcaaagcaccga
+829697/1
CCCFFFFFHGHGFIIIIIJIIJJJGHHGHIIIJJJIJJJIJIJIIJGIJB
@3555902/1
ctgcaatcctgcctcacatgattcatccacaaattccaacccttgcgttt
+3555902/1
=BBDBAAAFFFHFJJIJJGJIJJJJJJGIIJIIJJJJJJJGIJIIGIGGA
@6305614/1
gacgatttcaccagtggtcttcttgaacttcttcaattgacgcaagaagt
+6305614/1
@@@FBDDD<FAFFGHEHGHIGGFDDGGAEHIGIIIIHI@HG:DDAAH>FH
@5630455/1
gtagcactgagtgacggcacctccgacactgaggtcacggtactcgcggt
+5630455/1
CCCFFFFFHHHHHJJJJJJJJJJJJJJJJJJJJJIIJJJJHIJJJJJHFB
@3556341/1
ctggatggagtgagcacgggctctgtgcctggctcccatgtcacggtagc
+3556341/1
?@<D=DDDDBADDHBHII@EDFG?FHIDHIICHGGCHIIGBHGEBGBFHF
@830869/1
ggcgcttgtggtggtgcacgcgcttgggcagagggaatctgattgtgctg
+830869/1
CC@FFFFFHHHFHIGIJJJGGJJJJIJJIJJJJJJGIIJJJJJJJHIIJG
@3556613/1
ctgagcgagactcataacgcagccagatgccaaagttcttgatcttcact
+3556613/1
;@@DBDA?@CFB:C?GGHCHIB@?DAD<B@3BBC?00BD9B?BFH<CH<C
@5631065/1
gttacctgcaacttggccaggttagggccaacagattgtttgagatgttt
+5631065/1
C@BFFFFFHGFHGIJJJJIJJGHJIIJJIIGIJJDHIJHGEIEHIIIIIJ
@5631128/1
gcgaaggtgttgaggcgcttgtggtggtgcacgcgcttgggcagagggaa
+5631128/1
BCCFDFFADFHHFIJJJJIIJJJJIJHDFGHIIIGIIIIJHHHFDFED9A
@5631207/1
gctgggcctcttgtatgcgaaggtgttgaggcgcttgtggtggtgcacgc
+5631207/1
CCCFFFFFHHHHHIJJJJJIIIJCFGGIGIICGIJJJJJJGGIBHIJJJF
@3557049/1
gagtgacggcacctccgacactgaggtcacggtactcgcggtacatgttg
+3557049/1
B@CDDFFFHHHHHJJJIJJJJJJGHJGHHIJJHIJJIJJGJHHHFFFEFF
@831440/1
ctggagagaagatcctcatcttgtatagaggaggcttgggctcgctctcc
+831440/1
@@@DAD>A;DCFHDHA>F<CHE?<<CC?ACG@GDCBD@DG@GH?@CF=F@
@3557061/1
gtaacattattgacgagtgctgatcttaagtctgtcatctcaccaggctt
+3557061/1
@@@FFFFFAFHHHGIEHGHIJJDCHIIEHHIJIGHCCFHIGIIIJJJEGI
@7655587/1
tgcaaagataagatgaagaagaggagcaaatggaaaaaaaaattggtgaa
+7655587/1
CCCFFFFFHHHHHJJIJJIJJJJJJJJJJJJJJJJJJJJJJJIJIJBDHI
@5631438/1
gtcacggtagcactgagtgacggcacctccgacactgaggtcacggtact
+5631438/1
@@@DDDDDHFHFFI>FH?B?HCGBFIHIDHBEHIGGEEEGFGGIIIIIFF
@831518/1
gtgggttcgtgaatcatgccctcaatctgcaccagttcatatttgggcac
+831518/1
@@@FFDDFHHFHFIIJJJIJJIJJGFHJJIJJIIIFHHIGIGGIJIIJJJ
@7655714/1
ctcatcttgtatagaggaggcttgggctcgctctccgaagggagcttgcg
+7655714/1
CCCFFFFFHHHHHJJJJJJIJJJEHIJJJIJJJIJJIIJGJJGIIJIIII
@7001773/1
gccagatgccaaagttcttgatcttcactgggctcttctctgggatttcc
+7001773/1
CCCFFFFFHHHHHJHIJJJJJJJJJIJJJIEIJIJJJJJJJJJJIJJJJJ
@2896589/1
agcatacataataaaattagaggaagtaggtgctgggcctcttgtatgcg
+2896589/1
CC@FFDDDFHGHHHIHJHIHGIJJJJGHEGCFGEFHGIJIIJJJGGIJDI
@2896927/1
cctggaaaaatacgtagaaaaaaatctttatttttcagttttattctgct
+2896927/1
CCCFFFFFFDFHHJDGHGIJJIJEIGIIIIJJJJJ>DGIJGIGIFIFIIJ
@2203533/1
gccgctttggtttacgttccagttctcgattatcgaatttttcgccatga
+2203533/1
CCCFFFFFHHHHHIJJIJJJJJJJJJJJHIJJJJJJIIIJJJIIIIJJJI
@832742/1
cctaacttcgcaaccactaattccagtgataaattcactctagcacgtag
+832742/1
CCCFFFFFHHHHHJJJJJJJJJJJJJFHIJJIJJJJJIJJJJJJJJJIIJ
@832787/1
ggatggagtgagcacgggctctgtgcctggctcccatgtcacgg
+832787/1
@@<DDDEFFDBAAFEGBEGGGIIDCGGIGEGGHHHGHGHGDHEA
@2203784/1
gatagagacgatttcaccagtggtcttcttgaacttcttcaattgacgca
+2203784/1
@<BFFFFFGHHHHIJJDHJIHIIGHHGIIIGIGIJJGIJIJGIJIIIJFG
@832823/1
ctcccatgtcacggtagcactgagtgacggcacctccgacactgaggtca
+832823/1
?@@DDD?DAFFBAF:CGGFIFFEE<CFAE8:DFFFIIIBDBFE@FFCIF>
@2203858/1
gtggattttaatgttattattacagcatacataataaaattagaggaagt
+2203858/1
@?@FDFFFFFDHHIIIIIGIIIIEGIIIIIIIHHIIGIIIIIIGIIBHIC
@832873/1
gtggtcttcttgaacttcttcaattgacgcaagaagtaccagaaacggga
+832873/1
@@@DD??DFDFB<:2AG:A<I<ACA::C?8@:??9?11B?:00BG98/?0
@832922/1
taggtgctgggcctcttgtatgcgaaggtgttgaggcgcttgtggtggtg
+832922/1
CCCFFFFFHHHHHJJJJJJJJJIJJJJJEGHHJJJJIJJJIJIJJIJIHI
@2203987/1
tgacgcaagaagtaccagaaacgggacttagccacaatctggtctgg
+2203987/1
CCCFFFFFHGGHDHIJJJJJJJIJJJJGIJJJJJJJJJJJJJFIJJJ
@2897436/1
cttagccacaatctggtctggagagaagatcctcatcttgtatagaggag
+2897436/1
B@@FFFFFHHFHGIGIFGHIIIJFIDHGJJIIIIJEHIGIHIIGGHIEII
@7657078/1
cttgaacttcttcaattgacgcaagaag
+7657078/1
1=;DDDDD?<?<CEDA>A>A13<@EFEI
@7003072/1
ctggagagaagatcctcatcttgtatagaggaggctt
+7003072/1
??;;?;2ADF?AA>DE@EFEF@4AFDE4CHG91C@D;
@1532259/1
tgacggcacctccgacactgaggtcacggtactcgcggtacatgttgtgt
+1532259/1
CCCFFFFFHHHHHJGJJJJJJJJGHIJJJGHIJJJJJJHHHHHHHHFFFB
@7658080/1
gccagatgccaaagttcttgatcttcactgggctcttctctgggatttcc
+7658080/1
@@@DDFFFHGHHGGEFEHIIJJGIIIIIJHGGCGHGIHGIGIIGJJJJII
@2898558/1
ggtgcacgcgcttgggcagagggaatctgattgtgctgttgtggaactgc
+2898558/1
=BBDFFFFHHHHHJJJJJJJJJJJ;HHJJJJJJJJJJJIJJJJJJIJJJJ
@7658181/1
cagccagatgccaaagttcttgatcttcactgggctcttctctgggattt
+7658181/1
CCCFFFFFHHHHHJJJHJJJJJJJJJJJIJJIGIJJJJJJJJJJJJJJJJ
@142468/1
aggtgctgggcctcttgtatgcgaaggtgttgaggcgcttgtggtggtgc
+142468/1
BBCDFFFFHHFHHJJJJJJJJJJJIIJEGGIJIJJIJJJIJIJJIJJIIJ
@142519/1
gccagatgccaaagttcttgatcttcactgggctcttctctgggatttcc
+142519/1
CCCFFFFFHHHDFHGIJJIFGIIJJGJJJIIJIGIJJJJJJJGJGIJIJI
@2205271/1
ggaagtaggtgctgggcctcttgtatgcgaaggtgttgaggcgcttgtgg
+2205271/1
CCCFFFFFHFHHHJJJJJJJJJJJJJJJJJJJJDGHIJJJJJJJJJJJJJ
@2205679/1
gcgaaggtgttgaggcgcttgtggtggtgcacgcgcttgggcagagggaa
+2205679/1
BCCFFFF<CCFFHJJIIJJIJHIJHIIDDGHJIJJJIJJJHHHFFFFDCC
@7658858/1
ctggtctggagagaagatcctcatcttgtata
+7658858/1
@7@DDDDD;4CC<C;B;EB<ACHH?F?EHI9D
@7004546/1
ctgtgcctggctcccatgtcacggtagcactgagtgacggcacctccgac
+7004546/1
?@@BDDDDFFDH?CFGHIIIGG@<8?EAEHIIIC:DFH;AEDHF@GGEGE
@7004556/1
agcatacataataaaattagaggaagtaggtgctgggcctcttgtatgcg
+7004556/1
CCCFFFFFHHHHHJJJJJJJJJJJIJGHIJIIJJJIJIJJJJJJJJJJJJ
@2899401/1
gccagttataaagcatagcccgaagtgctattggcacacaggcataatgc
+2899401/1
CCCDDFFFHHHGHJGGDHIGGGHIICFHGIJIABGHFEBGIGGIICHIGI
@5632133/1
cgacaccacagttccagtctcaggcacattgccattagtagactgatcag
+5632133/1
CCCFFFFFHHHHHJJJJJJJJJJJJJJJJJJJJJJJJJHIJJJJJJJJJJ
@1533798/1
ggacttagccacaatctggtctggagagaagatcctcatcttgtatagag
+1533798/1
@<@FDBFFGFHGFJDFHGEIHIJGAGBGHIHJIIIDDHGIGHIGGDADGE
@2899759/1
cttgaacttcttcaattgacgcaagaagtaccagaaacgggacttagcca
+2899759/1
CCCFFFFFHHHHHJJJJJJJJJJJJJJJFHIJHIJJJJJJJJJIJJJJJJ
@2206136/1
cttcagcagagtgcacacaatggtgaactggcgttcatgcggcaaacgcc
+2206136/1
CCCFFFFFHFHCFHJJJJJGIJJHHIJJJJJJJJJIJHIJJIJJJJJJJJ
@5632623/1
gggacttagccacaatctggtctggagagaagatcctcatcttgtat
+5632623/1
@@@DDDA?FF<:C>BBGFFICBH:EBG@F??ECBABFEEFCDFFBFG
@2206484/1
tgattgtgctgttgtggaactgcttcacctgtggccggcggcacgcagac
+2206484/1
@@@DFFFDHHFHBEE=GE>BHAFIIEHIDGIDFEHIGGIGGBHDDDDBD?
@5632887/1
ataataaaattagaggaagtaggtgctgggcctcttgtatgcgaaggtgt
+5632887/1
@@<DDEFFHGGGHIIIIIICIHIHHEEHGGBGHEGHIFGIIDEFEHH?DB
@144023/1
cgacgagcaagtagttcttgaagcacagacacaggtgtcttcaacggaag
+144023/1
@@@FDFFADHAFBIJJJIJJIIGGHIIGGGIIJIGBFHHHGGIEGIJJII
@1534468/1
cagccagatgccaaagttcttgatcttcactgggctcttctctgggattt
+1534468/1
@;=A?DDD?BBBDBDGHCC>FHIH@AECGH@?C;FCHAFEBBGIII8DDG
@5633044/1
gttgtggaactgcttcacctgtggccggcggcacgcagacgccttgatga
+5633044/1
@CCFDDBDFHFDHIDHGGCGHDFHIGHIDGDIGDHGFFC>ABBBCCC>CC
@4916602/1
gctgggcctcttgtatgcgaaggtgttgaggcgcttgtggtggtgcacgc
+4916602/1
@CCDDDFFHHGHHGHGIJJGBEHCEGGHAGIBEGHGIJJGHBFFHICGGF
@5633699/1
ggatggagtgagcacgggctctgtgcctggctcccatgtcacggtagcac
+5633699/1
CCCFFFFFHGHGHJJJJJJJJJJIJJJJGGIJJJJJIJIIJJJJFHIJJJ
@1535376/1
aaagagttgtcgatatgtggatgtagctgccattatgtagactgttgtgt
+1535376/1
CCCFFFFFHHHHHJJJJIJJIJJIJJJJJJJJJJJJJJJJJJJJIJJHIH
@5633774/1
agaggaagtaggtgctgggcctcttgtatgcgaaggtgttgaggcgcttg
+5633774/1
CCCFFFFFFFFHFHIJIJIIJJJIJJIJIJJIEHHIBFFGGIJEIIJIIG
@4917610/1
gtgattctttaatttgacataacttttttatttatgaaccgattgacatg
+4917610/1
CCCFFFFFHHFHHIJEEHIIIICHJIIEHJJJJGEGIJJJIJGIIJJIIH
@3558759/1
gtgttgaggcgcttgtggtggtgcacgcgcttgggcagagggaatctgat
+3558759/1
@BBDFFFFHHHHHJJIJJIJJHGEHIJJJJJJJJJJJJIJHHHEFFFFFF
@3558804/1
ccagatgccaaagttcttgatcttcactgggc
+3558804/1
@;<B7B?BAF?FDI<EDF>DCEFHH4CA9;CA
@3559470/1
gttgaagtccttgttgttaagaggtgttacctgcaacttggccaggttag
+3559470/1
CCCFFFFFHHHHHJJJJJJIJJJJFHHHIJJJJJJJJJJIJJJJJJIIJJ
@5635498/1
gtcttcttgaacttcttcaattgacgcaagaagtaccagaaacgggactt
+5635498/1
CCCFFFFFHHHHHJJJJJJJJJJJJJJJJJJJJHIJJIJJJJJIJJJJJJ
@5636024/1
gccttttattgcttggtgagacacgagataaaagtccaattcagacgagt
+5636024/1
CCCFFFFFHHHHHJJJJJJJJJJJJJJJJJJJJJHJJJJJIJJJIJJIIG
@4919798/1
ctgggcctcttgtatgcgaaggtgttgaggcgcttgtggtggtgcacgcg
+4919798/1
CCCFFFDFHHHHHJJJJJJJJJFHIIJJJJJJJJJJJJJJJJJJJJJJHH
@4919977/1
cgcaagaagtaccagaaacgggacttagccacaatctggtctggagagaa
+4919977/1
@@CDFFFFHHHGHJJIIJJIIIIIIJIIIIIIJJJIJGHIIIGEEIEGII
@5636815/1
gtcacggtagcactgagtgacggcacctccgacactgaggtcacggtact
+5636815/1
??=D7D@AD?ADD:AAE2AEEFE6EDDDDID<6@DEE<=@==@CDD5=8A
@3561223/1
gggaagtggtgataaagataagtataggctcaaaacctaacgacatcaat
+3561223/1
CCCFFFDDHFHHHJJJJJJJJIHJIJIIJJJJJJJJJJJJJJJJJIJIJI
@6306133/1
gtttattttgtttttctctgtgatctgtttcttggcatctatagatgtcg
+6306133/1
CCCFFFFFHHHHHJJIJJJJJJJJJJJGJJJJJIJJJJJJIIJJJIJHIJ
@4242403/1
ggcgcttgtggtggtgcacgcgcttgggcagaggga
+4242403/1
??@==D<DHDFF7C8C9FGDFHI?@;;?DDGIBEE6
@833403/1
caaatggaaaaaaaaattggtgaaaagaatcacaagtaagatactgcaaa
+833403/1
CCCFFFFFHHHHHJJIJJJJHHIJJJJJJJJJJJJJGHJJJJJJJJJJJJ
@6307096/1
cgcttgtggtggtgcacgcgcttgggcagagggaatctgattgtgctgtt
+6307096/1
CCCFFFFFHHFHHIIIJJJJJJJJJJIIJIIJJBHJGIJHJJIHIJJJJJ
@833997/1
tttgtcttttctgacattggtctctataatcttaccaacgttatttggtt
+833997/1
@@CDDFFFH?DHFGGIGIIIHIEHHIJJGEHHJJJIIJJGIIGEIGGEII
@2207515/1
gcaatttcttgcaagaattgcacaaagttgaagtccttgttgttaagagg
+2207515/1
CCCFFFFFHHHHHJJJJJJJJJJJJJJJIIJJJIJJJJJJJJJJJJJJJJ
@6307737/1
ggttggaatgattctggtgggttgtcctgcagag
+6307737/1
8=?B=>ADFFDBHEIEDGGIG@<CCGF?C?GE>?
@7005499/1
cacggtagcactgagtgacggcacctccgacactgaggtcacggtactcg
+7005499/1
CCCFFDDFGHHHHJJFHIJJJJJJJJJJJJIJJJJJJJFHJJJJFHIJJG
@7659953/1
tggatggagtgagcacgggctctgtgcctggctcccatgtcacggtagca
+7659953/1
<@@DFFFFBFAFHIGIGIIEEGHIGIIIIIIIIIIHGGIIIIIIGEHGE>
@834931/1
gacggcacctccgacactgaggtcacggtactcgcggtacatgttgtgta
+834931/1
@@CFFFFFHHHHHJJJJJJJJJGGIJJJGIJJIGIJJHIIJHHEEHHDDF
@7005884/1
ggcgatcatgtcgatggcttggtttattcccatcagtttggagttcacct
+7005884/1
CCCFFFFFHHHHHJJJIIIJJJFHIJJJJJJJJJJJJJJJJHJIJJJJJI
@2208491/1
tagcactgagtgacggcacctccgacactgaggtcacggtactcgcggta
+2208491/1
CCCFFFFFHHHHHJJJJJJJJJJJJJJJJJIJJHIJJJJHIJJJJJHHFF
@7005974/1
cttttcttcaatatccacataagtaacttcaaatgattgctcagatgcaa
+7005974/1
@CCFFFFFHGHHHJJJJJJJJIJGIJJJJJIIHHJJIIIJJJIGIJIEHG
@2208656/1
agacgatttcaccagtggtcttcttgaacttcttcaattgacgca
+2208656/1
=@<DB@A?<FHB<FHCAFA<?C?CHC4CBEF<C@@G4??BGH<@G
@6308602/1
ggtggtgcacgcgcttgggcagagggaatctgattgtgctgttgtggaac
+6308602/1
BCBDDDFFHHHHHJJJJJJJJJIJJIJJJJJJJIIJIJJJJIIIIJJJGG
@6308884/1
acggtagcactgagtgacggcacctccgacactgaggtcacggtactcgc
+6308884/1
@@@FBDDFHHGFFIACDHIIDGHGJJGJJJIGIJGGIGHGIJJFHIIJGF
@2209068/1
tgggcctgtttcacagtctcgttgacttgctgttagctcattttaacaca
+2209068/1
@@@DDDDDCFHHFGDHCCIDAHIE;ACEHICHIG>EBBGCGFHG<B<F@?
@6309028/1
gtgctgggcctcttgtatgcgaaggtgttgaggcgcttgtggtggtgcac
+6309028/1
?=;DD?:DFHFFHGGFFDHGIFAFE:?F==FGG=GG@DG;<=F@=;CDCH
@6309094/1
acataataaaattagaggaagtaggtgctgggcctcttgtatgcgaaggt
+6309094/1
CCCFFFFFHHHHHJJJJJJJJIJJJJJJJJJJIJJJJJJJJJJJJJIJJ?
@7660939/1
gcgagactcataacgcagccagatgccaaagttcttgatcttcactgggc
+7660939/1
@@@FDDFFDFDFDHIGGHIHGIJIIIHEIIJ<BFBFHIGHGHJJJHJIDG
@836612/1
gtggatagctggacaaggcactggcaacgaccaatcatggacttttcttc
+836612/1
@@CFFFFFGHHHFGHIJJJGIIGIIIJJIIIJJIHJGIJJIIIGIIJIJI
@2900506/1
tgacgcaagaagtaccagaaacgggacttagccacaatctggtctgg
+2900506/1
CCCFFFFFHHHHFHIJIIJJJJJJJJJIIJJJJJJJJJJJJJIIJJJ
@2900639/1
ataaataaaaaagttatgtcaaattaaaaaatcacgtcgaacattctatg
+2900639/1
CCCFFFFFHHHHFEHIIJIIGHEHHJJJJJIGIGIEHIEDGHIDHIIIII
@7007648/1
gcccatcaatttatcttcaaatgacgacaccacagttccagtctcaggca
+7007648/1
@@@DFFFFGGFHFIHIIIGBHHG>HGGEGIIAGGGGHIG<??BGHHIBHB
@836998/1
tccttgttgttaagaggtgttacctgca
+836998/1
@@@DDBDDDFDFFI9:;2AFCCBFEBFF
@7661932/1
ctcatcttgtatagaggaggcttgggctcgctctccgaagggagcttgcg
+7661932/1
CCCFFFFFHHHHHJJJIJJJJJIAGEGDFGHHGGJJEEHEGDCGGAGGJ@
@7661968/1
acgatttcaccagtggtcttcttgaacttcttcaattgacgcaagaagta
+7661968/1
CCCFFFFFHHHHHIJJJJJJJJJJJJIJJJJJJJJJJJJJJJJJJJJJIJ
@7661980/1
aggtgctgggcctcttgtatgcgaaggtgttgaggcgcttgtggtggtgc
+7661980/1
@@@DDDFDFDFFHGIEGFBFEHEG@GGEAGHFF?FDBEHGGCGACGGHEH
@2210239/1
cactgagtgacggcacctccgacactgaggtcacggtactcgcggtacat
+2210239/1
?@@DDDD2AADHF<FGFEFHAHGIDGGIBF?FHIHG7=ABG=@GE:=BEE
@837171/1
gctgggcctcttgtatgcgaaggtgttgaggcgcttgtggtggtgcacgc
+837171/1
CCCFFFFFHHHHHIJJJJJIHHICGFGIIJJJJJIJJJJJIGIFGIIJJG
@7008475/1
ttcaaattcaaataaaatcactctgcaatcctgcctcacatgattcatcc
+7008475/1
@C@FDFEFFFDBFFHIIIICCIIIIIIIGHEHCHHIIGIIIGGHIGGIGG
@2210936/1
gggctctgtgcctggctcccatgtcacggtagcactgagtgacggcacct
+2210936/1
CCCFFFFFHHFHHGIJJJJJIGHGHIJJFEHEDGIIJJJHIJJIGIEHIG
@4243515/1
cctcacgttccgccaattgcttcaccttatgatagtcatcgcgg
+4243515/1
@@CFFFF?FFDFHGIEHDHHEHI>EHG?FH9C@DGFHGIB9:@G
@2901812/1
gtggtggtgcacgcgcttgggcagagggaatctgattgtgctgttgtgga
+2901812/1
@@@AD?:0<CDB=CEEEHBDECHEEFEAGEGIGECGCBCCCEGGGIIIDI
@2901964/1
gctcccatgtcacggtagcactgagtgacggcacctccgacactgaggtc
+2901964/1
@@@FFFFDHFHADEBHIGIJJIJJJAEEDCC?6?GHBDGIIJJIGCHDIG
@4243833/1
cagtggtcttcttgaacttcttcaattgacgcaagaagtaccagaaacgg
+4243833/1
BCCFDDDDHHHHHJJJIIIHIJJIJJJJJIJIJJJJJJFHIIIIIJJHIJ
@144547/1
catgtcacggtagcactgagtgacggcacctccgacactgaggtcacggt
+144547/1
B@BFFFFFGH?DHGEIJJFIFHHGIIJJGIIJGIGIJGHIEHIHIGEIJC
@2211299/1
agcatacataataaaattagaggaagtaggtgctgggcctcttgtatgcg
+2211299/1
BCCFFFFFHHHHHJJJJJJGGJJIJJHIHIHJJJJJJIIJJJJJIJJIJJ
@2211311/1
gccagatgccaaagttcttgatcttcactgggctcttctctggga
+2211311/1
CCCFFFFFHHHGHJJIJJJJJGIJIJJJIJJJJJJJJJJJJIIJI
@7663356/1
gcaagaagtaccagaaacgggacttagccacaatctggtctggagagaag
+7663356/1
CCCFFFFFHHHHHJJJJIJJJJJJJJJJJJJJJJJJJJJJJJJIJIJIJI
@2211735/1
ggtggtgcacgcgcttgggcagagggaatctgattgtgctgttgtggaac
+2211735/1
@C@DFFFFHHHHGJIIJIGEHIIJIJFGIIGJIIIJIJIIJHGHHHIJII
@145131/1
agagaagatcctcatcttgtatagaggaggcttgggctcgctctccgaag
+145131/1
@CCFFFFFHHHHHJJJJJJJJJJJJJJJJJJJJEHIJJJJJJJIJJJJJF
@145209/1
cacggtagcactgagtgacggcacctccgacactgaggtcacggtactcg
+145209/1
@<?ADDDAHGHHGIG:CBIHGIIIIIEHG:@FHGIDDG.=FHGGC@A=;?
@145243/1
tacataataaaattagaggaagtaggtgctgggcctcttgtatgcgaagg
+145243/1
C@@FFFFFGHHHGGIJJIGGIGAFECAEFEEHI<GHHJJIBFGGIIGIEB
@145593/1
ctgttgtggaactgcttcacctgtggccggcggcacgcagacgccttgat
+145593/1
BCCFFFFFHHHHHJJJJJJJJJJJJJJJJJJJJJJHHFFFDEDDDDDDDD
@1536467/1
gcctggctcccatgtcacggtagcactgagtgacggcacctccgacactg
+1536467/1
@CCFDDDFHHHHHJGIJJIJHIIGIJJJIJGHGIIJIIIJJJJJIJJJII
@4245438/1
agcatacataataaaattagaggaagtaggtgctgggcctcttgtatgcg
+4245438/1
@@@DDDDDH?DFFGIBHHEHI??BEH<EHEHAF>FCFEIIIIIIB9FGDH
@4245617/1
ggccggcggcacgcagacgccttgatgacct
+4245617/1
<@@?DADADF08?@?FF8@;AEB9@EEF7AE
@3563055/1
ccctgctattttttttatttttattttcaatgtacagacagcacttttct
+3563055/1
CCCFFFFFHHHHHJJIJIJJJJIJJJJJJCIJIJGGJJJEIFGHIJJJGI
@2904053/1
cagtggtcttcttgaacttcttcaattgacgcaagaagtaccagaaacgg
+2904053/1
CCCFFFFFHHHHHJJJJJJJJJJJJJJJJJJJIJJJJJFHIJIJJJJJJJ
@146450/1
acgtgcagtaggaaccacagccgttggcgtcgattgcggtatcggcgtcg
+146450/1
@BCDFFFFFHHHHJJJJJGJJJJJJJJJJJJJIJJIJJIHIJJJJGFFDD
@4921281/1
tcaggattgaaacgtcttttatgttgggacagctatcttcataaaagcta
+4921281/1
CCCFFFFFGHFHHJHJIIIGHIJIJJIJJIIEIJJJJJJJJJJJJJJIJI
@146765/1
ggtgcgtgcaggatcctcgtcattgcctggcatacaaggcaaagcaccga
+146765/1
CCBFFFFFHHHGHIJJJJJGHIJJJJJJJIJIJJJJJJJJJJJJIIJIJG
@146779/1
cttccctgcaaagttaaccatcttgtattcaaaagaaaacctagaatcac
+146779/1
CCCFFFFFHHFHHHIIJJJJJJJJJJIIJJJJJIJJJJJJJJJJJIJIIJ
@4921452/1
cttgtattcaaaagaaaacctagaatcactggttcaaattcaaataaaat
+4921452/1
@BCFFFFFHHHHHJJJJJJJJJJJJJJJJJJJIIJJJJJJJI@CDHFGIH
@146877/1
ccacatccaacaaggtcacagtcgatagattacggtctatgtctatcggc
+146877/1
CCCFFFFFHHHHHJJIJJJJJJJJJJJJJJJJJJJIJIJJJJJJIJJJJJ
@147078/1
cgcaagaagtaccagaaacgggacttagccacaatctggtctggagagaa
+147078/1
@C@?DDBDBFFH?FDDDFIEAAHIGIIGB?DDHIIGHIEDFHHGDHFDDD
@3563848/1
acgcaagaagtaccagaaacgggacttagccacaatctggtctggag
+3563848/1
CCCFFFFFHHFHHJJJJJJJJJJJJJJGIJJJJIJJJJJJHHJJJJJ
@4922026/1
ctgggcctcttgtatgcgaaggtgttgaggcgcttgtggtggtgcacgcg
+4922026/1
CCCFFFFFHGHHFHJIJJIJJJFFGHIIJJHIJJJJHHIGGIIGHIJIHF
@4247312/1
ggcgcttgtggtggtgcacgcgcttgggcagagggaatctgattgtgctg
+4247312/1
CCCFFFFFHDFHHHFGIIIIIJIIJJJFJJJEHEGEIIIIJGFGIEIADE
@1538421/1
ccctggcgtaaaataacgtcaatacactggatctcctcagtaggatggca
+1538421/1
CC@FFDEFCFFFHIHHHHIGGBGHIGIGGIGGHHJIIJGHGGHJEGHGGF
@3564878/1
gaatgattctggtgggttgtcctgcagag
+3564878/1
@?@DDDDDHFHF:A;FFGGIIIEEHII>;
@1538885/1
ggagcaaatggaaaaaaaaattggtgaaaagaatcacaagtaagatactg
+1538885/1
@@?DDFFFFHGDDGFIIGIIHIFC:DGIGIJGHHGGIIGJBEGHJGIGIH
@4923094/1
gcacgcgcttgggcagagggaatctgattgtgctgttgtggaactgcttc
+4923094/1
@@@FDFFFHFHHHIGHGHJIJGHICHGEFFHIIIJJJIEHGEGGIGIJIG
@3565332/1
ctggatggagtgagcacgggctctgtgcctggctcccatgtcacggtagc
+3565332/1
CCCFFFFFHHHHHJJJJJJJJJJJJJJJJJJJJJJJJJJJJJJJJJGHJI
@3565773/1
gtcttcttgaacttcttcaattgacgcaagaagtaccagaaacgggactt
+3565773/1
@C@FFFFFHHHHHJIGIIJIJJEJHIJIJJJJJBHIJJJJIJJGIJIIIJ
@1539479/1
cacggtagcactgagtgacggcacctccgacactgaggtcacggtactcg
+1539479/1
C@@FFDFFGHHGFIJHGGIEIGHIJCHGIIIJJJIIIIFHGGJI;DHHIH
@3566076/1
gcatggtaagaaggtggcggccagaatctagacatgcacagctcttgcag
+3566076/1
CCCFFFFFHHHHHJGIJJJJJJJJJJJJJJIJJJJJJJJJJJJJJJJJJI
@4924199/1
gccacatcttgtaagcagcctgacgcttagcaagtttcttagacttgcca
+4924199/1
@<@ADDBD<ABF?F<BEDEEHEBEHIB?EEEE?F?BBFB@DBFG99?4??
@5638909/1
cactgagtgacggcacctcggacactgaggtcacggtactcgcggtacat
+5638909/1
CCCFFFFDHHHHHJJJJJJ1FHIJJJJJJJHIJJJJHIJJJJJJJBHFFF
@4924798/1
ggatcttgccgtcattgcagacggtgtggtagcggg
+4924798/1
?@1;A=D?D?FF:FFBFEBE>GFICGEE@GC:DFBE
@4924849/1
gtggattttaatgttattattacagcatacataataaaattagaggaagt
+4924849/1
BB@FFFFFHHHHHGIGGIIJJIJJGEIJJJIJJJJJIJIIIJJJJJJIGB
@5639169/1
tgctgttgtggaactgcttcacctgtggccggcggcacgcagacgccttg
+5639169/1
CCCFFFFFHHHHHJJJJJJJJJJJJJJJJJJJJJJJHHHFFDDEDDDDDD
@1540768/1
cagcatacataataaaattagaggaagtaggtgctgggcctcttgtatgc
+1540768/1
CCCFFFFFHHHGHJJJJJJJJIJJJJJIGIIHIJIGGGGHIJFIJJJIIJ
@5639354/1
ggcgcacagggcacgcttgcgcatgacatctatacatgccattggcgttc
+5639354/1
CCCFFFFFHHHHHJJJJJJJJJJIJJJJJJJJJJJJJJJJJJJJJJJHIJ
@1541118/1
gcactgagtgacggcacctccgacactgaggtcacggtactcgcggtaca
+1541118/1
@@@DFDDDCD?FDHIGGGICHGHIIHIIGIIDDGFHIIBHIIDHGB=BBC
@5639670/1
ggttcgtgaatcatgccctcaatctgcaccagttcatatttgggcacagt
+5639670/1
BC@FFFFFHHHHHJJIJJJIJJJJJJJJJIIJHIIJJIJJJJJIIIIJIJ
@5639888/1
gtttagactggttacattgctcacgtacagctaagttattagcgatatta
+5639888/1
CCCFFFFFHHHHHJJJJJJJJJJJJJJJJJJJJJJIJJJJJJJJJJJJJJ
@5639934/1
aagtgcttcgggcttcaacagcttgttagcttgccattgacctttcctag
+5639934/1
CC@DFFFFHHHHGIJJJJJJJJJJJJJJJJJJJJJJIJJJJJIJJJJJII
@3567893/1
ggccagccttaacgtacgactccaacgccccctggcgtaaaataacgtca
+3567893/1
CCCFFFFFHHHHHJHIJJJJJJIJJJJJJJJJJIJJJIJJJJJJJJHEHH
@1541522/1
gtacacctgagcgagactcataacgcagccagatgccaaagttcttgatc
+1541522/1
@?@DDDDEDHHGHIEHIIIIIIIFHGIEHGHIIIGHDGHIIHHIIIIGIC
@1541583/1
tgggcctcttgtatgcgaaggtgttgaggcgcttgtggtggtgcacgcgc
+1541583/1
@@@FFDDDDHHHFIGGIFEHI9CFHHGEHIGGGGHDGIBGE@FFGHGHHF
@6309519/1
agcatacataataaaattagaggaagtaggtgctgggcctcttgtatgcg
+6309519/1
CCCFFFFFHHHHHJJJJJJJJJJJJJIJJJHIJJJJJJJJJJJJIJJJJJ
@1541634/1
gcctcttgtatgcgaaggtgttgaggcgcttgtggtggtgcacgcgcttg
+1541634/1
@@@DDDDAFHFFHG;FHIAAC?EAHIC:DHIIHEGHCHGHBHGHGEEBEC
@1541654/1
gcttaattatttaagtttcatttaaatttcggtacctggttaaatagttt
+1541654/1
CCCFFFFFHHHHHJJJIJJJJJJJJJJJJJJJHIJJIJIHIJJIIJJIIJ
@1541776/1
gttgaggcgcttgtggtggtgcacgcgcttgggcagagggaatctgattg
+1541776/1
@BBFFFFFHHHHHGJJIJIHIIJJJJJJJJJJJJIJIJJJFGHGFFFFFF
@6309706/1
tggtaagaaggtggcggccagaatctagacatgcacaactcttgcagcca
+6309706/1
C@CFFFFFHHHHHIJJIGIJJJJJJJJJJJJJJJJJJJJJJJIJJJJIJJ
@3568200/1
caccagtggtcttcttgaacttcttcaattgacgcaagaagtaccagaaa
+3568200/1
@C@BDDFADCFBFHIIGIIDCBHIIIG<FHHE@FGGHIIDHIIIIGIIII
@6310272/1
acggtactcgcggtacatgttgtgtacacctgagcgagactcataacgca
+6310272/1
@<@DDDFDBDHFF@8CFHIIIFFEFGG?CBBGGGII?D:@BDHGIGHIEE
@6310691/1
taataaaattagaggaagtaggtgctgggcctcttgtatgcgaaggtgtt
+6310691/1
CCCFFFFFHHHHHJJJJJHIJJHHJJJJJJJJJJJJJJJJJJIIIJDGHI
@7664317/1
gccacatcttgtaagcagcctgacgcttagcaagtttcttagacttgcca
+7664317/1
@@@DD;DBFHFBHGA<@?:FAAGHEG6G:E@F@F:CFHIEG?@F9BDGIG
@838319/1
acgggctctgtgcctggctcccatgtcacggtagcactgagtgacggcac
+838319/1
?@@B:1<BDFDFBEF<F@E<FFFCC:CEEFF8DFEFICGEF0BDFE@FEI
@838774/1
gcttcacctgtggccggcggcacgcagacgccttgatgacctccactttg
+838774/1
CCCFFFFFGHHFHJJJJJJJIGHIIIGGFEHEFDEEEEECDDDDCDDDDC
@838915/1
agaggaagtaggtgctgggcctcttgtatgcgaaggtgttgaggcgcttg
+838915/1
<@;D:BDD=CDHFFDA>B;=CDFGH>AE@BGBCDAEBB?DGGAA?0AGBC
@6311779/1
gaatctgattgtgctgttgtggaactgcttcacctgtggccggcggcacg
+6311779/1
CCCFFFFFHHHHHJJJJJJJIJIJJJJJJJJJJJJIJIJIJIJJJJHFDD
@2213509/1
agaggaagtaggtgctgggcctcttgtatgcgaaggtgttgaggcgcttg
+2213509/1
CCCFFFFFHHFHHIJJJIIEHIIJJJIJJIJJIIIIBFHHGIIGCGGIJJ
@7665246/1
gtgctgggcctcttgtatgcgaaggtgttgaggcgcttgtggtggtgcac
+7665246/1
CCCFFFFFGHHHHJJJJJJJJJJJJEGHHJIJJJJJJJJJJIIJJEHIJI
@7665427/1
tctatactttgcattaaaataatgcccattttcacaggcaagggatccta
+7665427/1
C@@FFFFFFHHGFIIIJEGHIIJEGHIIJJIJIJCHEGFGIIJJJJJJJJ
@7665455/1
cttgtatagaggaggcttgggctcgctctccgaagggagcttgcggccga
+7665455/1
CCCFFFFFHHHHHJJJJJDHIJIJFIIJIJJJJJIJJGIIGIGGIJHFD9
@7666099/1
gtctggtctggagagaagatcctcatcttgtatagaggaggcttgggctc
+7666099/1
@=@DDDDDBFHBFFHHGEEE?AHHEHIIII@FGIICHGCHGIIIHHBEHG
@7010434/1
cgtgattctttaatttgacataacttttttatttatgaaccgattgacat
+7010434/1
@@@FFFFFHHHHHJJJJIJJJJJJIJJJJJJJJJJJJJJJJJJJJJJJJJ
@840444/1
agtggtcttcttgaacttcttcaattgacgcaagaagtaccagaaacggg
+840444/1
@C@FFDEFHDFHHIHJIJIIJJJJJJJIHGIJJJJJJGGHJJJJJGFFGG
@2214804/1
ggttttttaaactcatattttcatggtaccaagttatgaatttttcaaat
+2214804/1
@@@DFFFFHH>FHIFIFHJJJJIIHICEHIJJHHHJGHIDFGHIJICBFF
@6313473/1
gaggcgcttgtggtggtgcacgcgcttgggcagagggaatctgattgtgc
+6313473/1
@@@FFFFFHHFFHBGH@?EHGHHIIEFGGGHGGDF=@GGHHHHFFFFBDE
@6313500/1
gcctgacgcttagcaagtttcttagacttgccagttcccacttcacgacg
+6313500/1
CCCFFFFFHHHHHJIJJJJJJJJJJJJJJJJJJJJJJJJJJJJJIJJJJJ
@7011086/1
ccagtggtcttcttgaacttcttcaattgacgcaagaagtaccagaa
+7011086/1
:?8AADDAD:C?DEII:CFFDFBF?FEF<DE@AEDID?;D?9::9?9
@840871/1
gtcaaattaaagaatcacgtcgaacattctatgcttataccattaatctc
+840871/1
CCCFFFFFHHHHFJJJJJJIJJJJJJJJJJJIJJJJJJIJJJJJJJJIJJ
@840957/1
gtggtcttcttgaacttcttcaattgacgcaagaagtaccagaaacggga
+840957/1
@C@DFFDEHGHDFHHIJJJIIIJIIIGEIGGDHIII4CFHIIJJJJ?GF>
@7666979/1
ttgggctcgctctccgaagggagcttgcggccgatgacctcatactcctt
+7666979/1
BCCFFFFFGHHHHJJJJJJJJJJJJJJJJJJJJIJJHHHHHHFFFFFFEE
@7667091/1
gctgggcctcttgtatgcgaaggtgttgaggcgcttgtggtggtgcacgc
+7667091/1
CCCFFFFFHHHHHHGGJJJJJJJ@FFHIHJJJJJIJIIJJIJJGHIIJJH
@841743/1
gtcggatccaatgtaaaacattccaaaatcaacaactactaataaattaa
+841743/1
CCCFFFFFHHHHHHHHJJJJJJJJIJJJJJJJJJJJJJJJJJJJJJJJIJ
@7667665/1
gcaagaagtaccagaaacgggactt
+7667665/1
@@@7D>DD=AFFB:<CGEFFE6@FE
@2215889/1
gaggaagtaggtgctgggcctcttgtatgcgaaggtgttgaggcgcttgt
+2215889/1
CCCFFFFEHHHHHIJJJJJJJJJJJIIJJJJHIJJHHGHJIJJIJJJJJE
@7667674/1
atgcagcgaaatagtcacaaccacgttggttatcaagtggcttggtagg
+7667674/1
?@@DFFEDH>DBDEBFGDHGGHFHG88CD?DD@GGEGGHBGEG<=.=@7
@7667769/1
cagaaacgggacttagccacaatctggtctgg
+7667769/1
=@@BDD?DA@??BEGGDFDE><A9:CGGFII;
@4925920/1
ggcttattctgcatacctgccatgcgctggtaagcgctatggactgccgc
+4925920/1
@?8DDDDBD:CDF<FEGBC?AAFB;??<?:GHBD??D@DDDDH@?F@CB;
@148072/1
cgcaagaagtaccagaaacgggacttagccacaatctggtctggagagaa
+148072/1
CCCFFFFFHDFHHIJJIIJJJJIJJJJJJJJJJJJIJJJIJJJJGJIJIJ
@1543157/1
gaacagtgcgatgttttacaagggcaggttgaactcacaccattcaattt
+1543157/1
?;=?1AABFDHHHACGEGADDGD?AFBE??B@<?DHGB>BBDFHIGIGGI
@148311/1
cttgtatagaggaggcttgggctcgctctccgaagggagcttgcggccga
+148311/1
@CCFFFFFHHHHFIJIJJIHIJJJJJJJJIJJIJJJIGHHIIIEIJEFD3
@148443/1
gagacgatttcaccagtggtcttcttgaacttcttcaattgacgcaagaa
+148443/1
??8DDADADDCDD9EEE@?F3CEEEED4F9EE>CEDFAD@>>?@?D@D;;
@148596/1
cctttatacatttcggcatggcgatcatgtcgatggcttggtttattccc
+148596/1
@@@DDDDBAFBFH?@E>@FHGII<EGEE<:?D;;?DCHIII9BBFDHCCF
@4249001/1
cgggaacttatggtataggtagagactggctgc
+4249001/1
CCCFFFFFHHDHH?C<FGCCDHHHIGIIIGIII
@4927191/1
cttgttgttaagaggtgttacctgcaacttggccaggttagggccaacag
+4927191/1
CCCFFFDEHHHHHJJFHIIJJJJJJJJJIJFIHIHGJHGIIGIJJIJJGG
@4927232/1
gccagatgccaaagttcttgatcttcactgggctcttctctgggatttcc
+4927232/1
@@@DDDDDFHFDBGAFBGGHFHDHHIGEGF>EIHIGGIIIIIIIGGGHGD
@149197/1
cgcagccagatgccaaagttcttgatcttcactgggctcttctctgggat
+149197/1
CCCFFFFFHHHHHJJJJJIJJJJJJJJJJJJJJJIJJJJJJJJJJJJJIJ
@4249860/1
gcacgcgcttgggcagagggaatctga
+4249860/1
@@@DDDDDFFHDFGBDCFFG:?8?BD>
@2905215/1
gtgctgggcctcttgtatgcgaaggtgttgaggcgcttgtggtggtgcac
+2905215/1
CC@FFFFFHHHHHJJJJJJJJHIIJEHHIJJJJIJJJJJJJJIJJIJJJJ
@1544579/1
ggcatagtaggtaggcgtagggtaagacacggatcgcatacaccgtgaat
+1544579/1
C@CFFFFFHHHDHIIJIHIJJJHIJJJJJJJJJJJIIIGIGIGIIHIIJG
@4250328/1
cacttcacgacgcttcagcagagtgcacacaatggtgaactggcgtt
+4250328/1
CCCFFFFFHHGHHJJJIIIIJIBHIIGGH@FDH<DGGHIECHGGGFI
@4250457/1
cgagactcataacgcagccagatgccaaagttcttgatcttcactgg
+4250457/1
CCCFFFFFHHHHHJJJJGJIIEGGHIIJIJIGIIJJJJJIJIIGHII
@4250462/1
ccacaatctggtctggagagaagatcctcatct
+4250462/1
@@@DDDDDFF4<CGB:C;F?1CAFEEFIIIF9C
@4250490/1
cgcaagaagtaccagaaacgggactta
+4250490/1
@@@ADDDDF2AFFGCGFB9CFDE<G<?
@4928560/1
cgggacttagccacaatctggtctggagagaagatcctcatcttgtatag
+4928560/1
CCCFFFFFHHHHHJJJJJJJJJJJJJIIGHHIIJJJJJJIJJJJJIIJJJ
@4928570/1
cttgttgttaagaggtgttacctgcaacttggccaggttagggccaacag
+4928570/1
CCCFFFFFHHHHHJJEGHIJJJIJJJJJJJJJJJIJJGHIIJJJJJJJJJ
@4928653/1
ccataatcattcctggaatccgtgtcgacggcgatgagagcccacgatgt
+4928653/1
CCCFFFFFHHHHHJJJJJJJJJHIIIJJJJJJJJJJJJJJJJJJHHFFFE
@4928716/1
tggcgcacagggcacgcttgcgcatgacatctatacatgccattggcgtt
+4928716/1
@@CFFFFFHFHHGIIJJIJJG<DHJIIIJJJJIJIEICHGHJGIJJCHHB
@4251053/1
gccagatgccaaagttcttgatcttcactgg
+4251053/1
CCCFFFFFHHHHHJGGHGGGAEECHFICHB8
@150512/1
cgattactactgctttcccaaagacaggacaagcgtgaattttctcatat
+150512/1
CCCFFFFFHHHGHJJJJJJJJJJJJJJIJJJJJJJHIIJJJJJJJJJJJJ
@4251129/1
gtgctgggcctcttgtatgcgaagg
+4251129/1
@@@DDDDDHFHAHIIIIIACG:88C
@4251147/1
gtgctgggcctcttgtatgcgaaggtgttgaggcgcttgtggtggtg
+4251147/1
@@@FFDBBHHHGFJJFHIJJJF<CF9C1:CBFHCGIJDIFFF8@CG@
@3571826/1
gcctcttgtatgcgaaggtgttgaggcgcttgtggtggtgcacgcgcttg
+3571826/1
CCCFFFFFHHHHHJJJJJEGFGHIJJJJJIJJHIJIIIEHIJJJJJHFFD
@3571982/1
gtggattttaatgttattattacagcatacataataaaattagaggaagt
+3571982/1
B@BFFFFFHHHHHGIIJJJJJJJJJJJJJJJJIIJJJJJJJJJJJIJJJD
@5641942/1
ctcagcatggtaagaaggtggcggccagaatctagacatgcacagctctt
+5641942/1
CCCFFFFFHHHHHJJJJJHIJJJJJJJJJJJJJJJJJJJJJJJJJJJJJJ
@5641994/1
gtcacggtagcactgagtgacggcacctccgacactgaggtcacggtact
+5641994/1
@BBFFFFDDHHGFIIHIFHIJIIIIIJJJIJIIIJJIGIJJJJJIGDHHG
@1545781/1
gccagatgccaaagttcttgatcttcactgggctcttctctgggatttcc
+1545781/1
CCCFFDDFHHDFHJGGIIIJJIGIIJGFGDGIGHEGIJJJJJJIIJIJII
@6314920/1
caccagtggtcttcttgaacttcttcaattgacgcaagaagtaccagaaa
+6314920/1
CCCFFFFFHHHHHJJJJJJJJJJJJJJJJJJJJJJJJJJJJHHJJIJIJJ
@7668943/1
atttcaccagtggtcttcttgaacttcttcaattgacgcaagaagtacca
+7668943/1
@CCFFFFFHHHGHIIJIJJJJJJJJJJJJJJJJJJJJJJJJJJJJHIIJJ
@7669091/1
atacataataaaattagaggaagtaggtgctgggcctcttgtatgcgaag
+7669091/1
CC@FFFFFGHHHGIEBGGIDDEGFECF?EFCHFGCHGIJJJJJJFGGGGG
@2907362/1
ccgctctaggcagcaaacagttcatccttgaacttatgttttttacttcc
+2907362/1
CCCFFFFFHHGHHJJJJJJIIIIJJJJJJJIJJJJJIJJJJJJJIGIJJJ
@2907380/1
ggcctcttgtatgcgaaggtgttgaggcgcttgtggtggtgcacgcgctt
+2907380/1
@@@DFFFFHHHHGJIGGHFFGAFFHGGEFHDHFHB@B6B6<@CHGEBBEC
@7669376/1
ggcgcttgtggtggtgcacgcgcttgggcagagggaatctgattgtgctg
+7669376/1
CCCDFFFFFHHGHJIHIIJIJJJJJJJJJIJGHIIFHHIJIHIJIJIJJH
@2907575/1
ttatcatcgttctcagcatggtaagaaggtggcggccagaatctagacat
+2907575/1
CCCFFFFFHHHHHJJIJJIJJJIJJJJJJBFHIJHIIJJJJIIJJJJJJG
@5643092/1
gtggtgcacgcgcttgggcagagggaatctgattgtgctgttgtggaact
+5643092/1
@@@DDD?DH?DDHI<B;ABEG7;6@F?;FFHHIGIDGCGGG>HBA;CDGG
@6315836/1
gtttattttgtttttctctgtgatctgtttcttggcatctatagatgtcg
+6315836/1
C@CFFFFFHHHHHJJJJJJJJIJJJJJJJJJJJIJJIIJJJJIJJJJJJJ
@6315860/1
gaatagtcttttctaacttgaacagtgcgatgttttacaagggcaggttg
+6315860/1
CCCFFFFFHHHHFIJIJJJIJJJJIIJFIIJJFGIJJIJIGIEEGGIJJG
@6315943/1
cgatgttttacaagggcaggttgaactcacaccattcaatttaaaagaaa
+6315943/1
@@<DDDDDFHHDAB;?EHBAFCBFHIEHIGIGEFGIIDFEGDHGGGG?HI
@7670767/1
ggctgaattgcagcatcttgtcgagaacatgaagccgctttggtttacgt
+7670767/1
?@@DFFFFHHHGDIGIIJJIHHJJJCGGG>?@GHGDGIGIIGIGHICHHG
@7670896/1
gttgagtttgatgacagcgtagttaacttcaatggaagtggcgacctctc
+7670896/1
CCCFFFFFHHHHHJJJJJJJJJJJJJJJJJJJJJJJJJIJJJJJJJJJJJ
@7671018/1
catacataataaaattagaggaagtaggtgctgggcctcttgtatgcgaa
+7671018/1
@@@DDDDDD?:CAEGHGBGF@?EFEHBH2A3AEEGHHIIGBDFDCHIIEG
@3572354/1
gccatgtaccacgcctgggatgccacccggcaccactcccgggtgaggat
+3572354/1
CCCFFFFFHHGHGJJJJJJJJJJJJJJJJJJJJJIIJJJIJJJFHIIHHH
@1547803/1
cgcaagaagtaccagaaacgggacttagccacaatctggtctggagagaa
+1547803/1
@CCFFFFFHFHGHJIIJGHGIJGIIJIJIJJIJJIJHIGJJIJGBFFGEH
@3572517/1
ctgggcctcttgtatgcgaaggtgttgaggcgcttgtggtggtgcacgcg
+3572517/1
@@@DFDFFHHHGHIJJJIIHIIEGFHIGJJEGGGIIHIIIJIHHJJJJHG
@7671393/1
cttttcgccaatcatgcgcatccctagcatactaccgatatgcaatccct
+7671393/1
CCCFFFFFHHHHHJJJJJJJJJJJJJJJJJJJJJJJJJJJJJJJJJIIJJ
@1548081/1
aggtgctgggcctcttgtatgcgaaggtgttgaggcgcttgtggtggtgc
+1548081/1
@@BFFFFFHHHHHJJJJJJJJJJFGHIFGHHJIJJHIJJJJJJJHIJHHG
@2909928/1
gtctccttccgtcttgggtgaggcataacgggg
+2909928/1
@?@DDDEFHFFCFHGIII;EFECCBGIGGEHGD
@5645418/1
gttgtggaactgcttcacctgtggccggcggcacgcagacgccttgatga
+5645418/1
@@@FBDDDHFFHGJIIIGIJGHGIHIHIGIJJIGFEDFACDDD@DCCCCD
@7672069/1
atacataataaaattagaggaagtaggtgctgggcctcttgtatgcgaag
+7672069/1
CCCFFFFFHHHHHJJJJJJJJJJJJJJHIJJJJJJJJJJJJJJJJJIJJJ
@7672140/1
cagagggaatctgattgtgctgttgtggaactgcttcacctgtggccggc
+7672140/1
CCCFFFFFGHHHGIIJJGIIJJGJJGGJGIIJJJIJIJIJIHJGIJJIGG
@2910471/1
ggtgcacgcgcttgggcagagggaatctgattgtgctgttgtggaactgc
+2910471/1
?B@DFFFFHHHHHJJJJJJJJJJIJIJJJJJJJJJJJJJJJHIJJIJJJJ
@2910635/1
cgtctgtgcgcgctaatctcagaaacggctgatccgagttggatgcggtt
+2910635/1
@@:?DBDDDCDHFGEEH>FEHCBBHICGGGDGIGFBGAFGAG;DGDGH5?
@1548750/1
gccagatgccaaagttcttgatcttcactgggctcttctctgggatttcc
+1548750/1
@@@B?;DDFDDDFBGEHEGGGIHID9AEHHGFGHIEBBDFEHGIHFH?BD
@6317613/1
gccagatgccaaagttcttgatcttcactgggctcttctctgggatttcc
+6317613/1
CCCFFFFFHHHHHJIJJJJJJJJJJJJJJIIJJJJJJJJJJJJJJJJJJJ
@6317614/1
tcccaattaaaccttatattaatacaatggtgactattaaattctgtctc
+6317614/1
CCCFFFFFHHHHHJJJJIJJJJJJIJJJIJIIJIJJIJIIIJJJJJIIJJ
@7013111/1
gggacttagccacaatctggtctggagagaagatcctcatcttgtat
+7013111/1
@@<DDFFDFA?:FEEHHHGEHAHHIEHIGEFGIIIGGHHGGCGH?DD
@7013471/1
ctcagatgcaatttcttgcaagaattgcacaaagttgaagtccttgttgt
+7013471/1
CCCFFFFFHHHHHJJJJJIJJJIIJIJJJJJJJJHHJJJJIIJJJJIIIJ
@2911958/1
ctgggcctcttgtatgcgaaggtgttgaggcgcttgtggtggtgcacgcg
+2911958/1
CCCFFFFFHHHHHJJJJJJJJJEGHHJIJJJJJJJJJJJJJJIIJJJJHH
@2912062/1
aggcgcttgtggtggtgcacgcgcttgggcagagggaatctgattgtgct
+2912062/1
CCCFFFFFHHHHHIIIIJIIIIJIIJJJIJJJJIJJIIIJIJIIIJGHHF
@7014111/1
ggatggagtgagcacgggctctgtgcctggctcccatgtcacggtagcac
+7014111/1
@@@?DFFFDFFHHGGEBGGEEHEHBHGGGIIGH?GIIGGGCHIG;CE<CC
@6318797/1
gtggtggtgcacgcgcttgggcagagggaatctgattgtgctgttgtgga
+6318797/1
@@@DDFBDDDHFHGIAGGGDGGIGDEHG@ABCHEHDHGIEBHGIIIHIIG
@6318816/1
cttgtggctgtgacttgtagtcaaggtggagattttactatctttcaagt
+6318816/1
@@@FFFFFHHHDHGGIGCHHHHGBFHFFHBG?DFHIEGIII@EBFBGHHE
@6318825/1
cgcaagaagtaccagaaacgggacttagccacaatctggtctggagagaa
+6318825/1
CCCFFFFFHHHHHIJJJJJJIJJJJJJJJJJJJJJJJJJIIJJJJJIJJI
@2216975/1
cctgtggccggcggcacgcagacgccttgatgacctccactttgatgatc
+2216975/1
C@@DF;DDFHCHFHBGIGGAGGGAAEEEEFFDB@>@ACA?@CC@>A>;;>
@7014636/1
cggtaagtttgtcgagtagagccttagctgcggaatgcttagcttccttc
+7014636/1
?@@DDDFDDDHHHGHBHGGGIIHHJGJGIJGIJJJJIIIJIJGJIIIJIG
@6319502/1
ggctgtgacttgtagtcaaggtggagattttactatctttcaagtcggca
+6319502/1
CCCFFDFFHHHHHJJIJJJIJCGGHIDHJJJJJJIJJJJJGHIJJJJJJJ
@7014853/1
gcagccagatgccaaagttcttgatcttcactgggctcttctctgggatt
+7014853/1
@CCDFFFFHHHHGJJJJIIJJJJIIJJJJIIJIIJJJJJJJJJJJJIIJJ
@2217821/1
ggcatggcgatcatgtcgatggcttggtttattcccatcagtttggagtt
+2217821/1
@CCFFFFFHHHHGJJJJJJJJJJJJJJHIJJJJJJJJJJJJJJJJJHIHI
@845352/1
cagtggtcttcttgaacttcttcaattgacgcaagaagtaccagaaacgg
+845352/1
@@CDDFDEHHHHHJJJJJJJJJJJJJJIJIJJIIJJIIJJJJIJJJJJJJ
@7015689/1
cactgaggtcacggtactcgcggtacatgttgtgtacacctgagcgagac
+7015689/1
C@@FFDFFDFFHGIFGIIIGIJGGHHHIJIIIBFHIIIJIJGGIGHIIJI
@4929365/1
aacgcagccagatgccaaagttcttgatcttcactgggctcttctctggg
+4929365/1
@BBFFFFFHHHHHJJJJJJJIJJJJJJJJJJJJJJHIJIJJJJJJJJJJJ
@4929642/1
ggttattgttatgtcgatgtcgaacccaaaaatgtaattaactttttttt
+4929642/1
BCCDFFFFFHFHHJJJJJJIJJJJJIJJJGHIHICFGHIJJJIIJIJJJJ
@150933/1
tgttcgtctgtgcgcgctaatctcagaaacggctgatccgagttggatgc
+150933/1
CC@FFFDFHHHDDHJIJJJIJJJJIJGIJJJJJIJJIJJJHG5BCGDHHD
@4930104/1
attttgtttttctctgtgatctgtttcttggcatctatagatgtcggtgg
+4930104/1
CCCFFFFFHHHHHJJJIJJJJJJIJJJJJIIJJJJIIJIIJJJJJJJHIJ
@4930228/1
gaccactgtgcctggttccacgttatattggacattaggaccgtcattga
+4930228/1
CCCFFFFFHHHHHJJHIJJJJJJJJJJJJJJJJJJJJJIJJJJJIIJJJJ
@152330/1
gtggattttaatgttattattacagcatacataataaaattagaggaagt
+152330/1
BBBFFFFFHHHHHIJJJJJJJJJJJJJJJJJJJJJJJJJJJJJJJJJJJI
@2221123/1
cggctttttccagatccactcttgctccatggtccaggagcagcagcgtg
+2221123/1
@@@=DDDFHDHDFEHEFGCHHIIEAHHIEEBAGFEHGHDFBAHGGD@B7@
@4253437/1
cagccagatgccaaagttcttgatcttcactgggctcttctctgggattt
+4253437/1
?@1ABDDAFFHAHGGIIHDIIGFHCCHICHEC@FGIIHIIIHGIIIGEFH
@2221402/1
tagcacgtagttctcaggttccctgcaaagttaaccatcttgtattcaaa
+2221402/1
@CCADFFDHFHFDGJIIICFHGEIIEHGGI@FGCHIJJJGJJDHCIHIJJ
@4253947/1
aacattcgactgatccggtgagggatgcgtgacgtcagcccctacgatca
+4253947/1
C@@FFFDEA?DHFHGBHBFHIDCHJJIGFD<DECHEHIIEHGGHFEHBEE
@154050/1
gtgtttattttgtttttctctgtgatctgtttcttggcatctatagatgt
+154050/1
BBBDFFDFHHHHDHGHIJJIIJIJJJJJJIJIJJJIIJJIJIJGIJIIIG
@4254893/1
ggctgaattgcagcatcttgtcgagaac
+4254893/1
?@14=BBDD?FFFIIIII@BI>@FF3F@
@154781/1
gacgcaagaagtaccagaaacgggacttagccacaatctggtctggagag
+154781/1
CCCFFFFFHHHFHIJJJIIJJJGHGIIJIJJIJJJJJJJIJHIIJJIIIG
@154987/1
ttgggctcgctctccgaagggagcttgcggccgatgacctcatactcctt
+154987/1
BB@DDEFFGHHHHJGIJJJJJGGJJJIJGJIJJJIICHHHHGFFFFFFEE
@2223168/1
ctgcttctatgtattataaaaactaattgtatgttgatcctgtgaattat
+2223168/1
CCCFFFFFHHHHHJJJJJJJJJJJJJJJJJJJJJJJJJJJJJJJJJJJJJ
@155200/1
tgcgaaggtgttgaggcgcttgtggtggtgcacgcgcttgggcagaggga
+155200/1
CCCFFFFF<CFHHJJJJJJHIJJIIJIJHIIJGIIJJJJGHHHFFFDDD?
@155648/1
gtagcactgagtgacggcacctccgacactgaggtcacgg
+155648/1
@@?DDDDDHAD2<ABE@FHEBA?B6D:@GG939?BADHHE
@2223668/1
ctgggcctcttgtatgcgaaggtgttgaggcgcttgtggtggtgcacgcg
+2223668/1
CCCFFDFFHHHHHJJJJJJJJJCGHHIIJJJJJJJJHJJJJJHHJJJJHH
@5646026/1
gaggaagtaggtgctgggcctcttgtatgcgaaggtgttgaggcgcttgt
+5646026/1
@@CFFFFDHHHHGJGJGJGGIJIGICHIIJIIIIIFGFFHHGIJJIJIGE
@3574698/1
gccggtgtccaggtaaattgcaccgattagtgcctctaatatatcgctga
+3574698/1
@@;DDADDHFHFHAFHGGHHFGGFF:EDCGAG9??BF??BDGHHGGEFHF
@2913167/1
acggcacctccgacactgaggtcacggtactcgcggtacatgttgtgtac
+2913167/1
CCCFFFFFHHHHHJJJJJJJJFHIJJJGIJJJJJJJFHIJJJJJJHHHHH
@2224230/1
gacttgccagttcccacttcacgacgcttcagcagagtgcacacaatggt
+2224230/1
CCCFFFFFHGHHHIJGGHJJJJIIJJIIIGGHIIIJIFHIJJJJJGIIGB
@156464/1
gccacaatctggtctggagagaagatcctcatcttgtatagaggaggctt
+156464/1
CCCFDFFFGHHGHIIJJIAAHIJJIJJJJJGGGIJIJJJIJGIEHJEGJJ
@156586/1
gatcctcgtcattgcctggcatacaaggcaaagcaccgacgacgacactg
+156586/1
@@@ADFFFFHHHDHBHGIIIIHGGIIIIDHIGGIGGIJA@GBGGGHHFBD
@2913426/1
gtacgaagcattgtctgtttataaaataattaacaactaatgttttccaa
+2913426/1
CCCFFFFFGHHHHIIGGIIJIHHGHGCHHIJJJIJJIHHIJJHIJJGGGI
@156603/1
gtgctgggcctcttgtatgcgaaggtgttgaggcgcttgtggtggtgcac
+156603/1
C@CFFFFFHHHHHJJIJJJJJJIIJCFGHJIIJJJJJJJIJJIJJHHJJJ
@5647428/1
ggaacattcgactgatccggtgagggatgcgtgacgtcagcccctacgat
+5647428/1
CCCFFFFFHHHHHJJJJJJJIJJJJJJJJJJJIJJJIJJJJJJJJHHIIJ
@157278/1
cttgttgttaagaggtgttacctgcaacttggccaggttagggccaacag
+157278/1
CCCFFFFFHHHHHJJEHIJIJJJJJJJJJJJJJJJJJHIJJJJJJJJJJJ
@5647537/1
gcaagaagtaccagaaacgggacttagccacaatctggtctggagagaag
+5647537/1
@CCFFFFFHHHHGJJJJIJJJJJJIJIIJIJJJJJIJJEHIJIFHIIEHI
@2225147/1
ggcgcttgtggtggtgcacgcgcttgggcagagggaatctgattgtgctg
+2225147/1
CCCFFDFFFHFHHGHHGIJGFIIJJJIJIIJIJJIEHGIJJGCEHIHHIA
@2225312/1
gtgatctgtttcttggcatctatagatgtcggtggcgcacagggcacgct
+2225312/1
CBCFFFFFHHHHHJIIJIJJJJJJJJJJGJJJGIIJJJJJIJJIIJJJII
@2225352/1
agtacttagttacttgttattgctttatgattggttgcatattatggcaa
+2225352/1
@BBDFFFFHHHHHJJJHIJJIJJIJJIJJJIJJJGIJJJJIJJJJJJJJJ
@3576476/1
gaataaggattaaaaataaacttaaagattattaataagaaaaaaataat
+3576476/1
CCCFFFFFHHHHHJJJJJJJJJJJJJJIJJJJJJIJJJJJJJJJJJJJJJ
@2225818/1
agcatacataataaaattagaggaagtaggtgctgggcctcttgtatgcg
+2225818/1
CCCFFFFFHHHHHJIHIJJIJJJJJJGHHIIJJJIJJJJIJJJJIGIJJJ
@3576889/1
gttggaatgattctggtgggttgtcctgcagagcttgccacatcttgtaa
+3576889/1
CCCFFFFFHHGHHJJJHIJJIIJJJJJJJJJJJJJJJJJJJJJJJJJJJJ
@3576976/1
agcacgggctctgtgcctggctcccatgtcacggtagcactgagtgacgg
+3576976/1
CCCFFFFFHHHHHIJJJJIIIJJJJJJJIJIJJJIIIJJJIJJJHIJJJJ
@3577008/1
cataataaaattagaggaagtaggtgctgggcctcttgtatgcgaaggtg
+3577008/1
CCCFFFFFHHHHHJJJJJJJHIJJHJHIJJJJJJJJJJJJJJJJJJIJBG
@2915421/1
ggcagagggaatctgattgtgctgttgtggaactgcttcacctgtggccg
+2915421/1
CCCFFFFFHHHHHIJIJJIJJJJJHIJHIJIIJJJJJJJJJJJJHGHJIJ
@2226093/1
gcttcacctgtggccggcggcacgcagacgccttgatgacctccactttg
+2226093/1
CBCFFFFFHFHHHJJIIIIIGIIJHIJJHHHFFDEECCDEDDDDDDDDDD
@7672757/1
gtgatctgtttcttggcatctatagatgtcggtggcgcacagggcacgct
+7672757/1
CCCFFFFFHGHHHJEIIJGGHGJHEGGIHEHG?FHGIEEGGGIIIJJIGH
@2226582/1
ctgtggccggcggcacgcagacgccttgatgacctccactttgatgatct
+2226582/1
@@@FFFFFHHHHHJJJJJJJJJJJHHHHFFFFFFEEDEEDDDDDDCDDDE
@7673080/1
ggcgttgatgtcgcaagatagtgagacattcactttttagtcataatctt
+7673080/1
B@@FFFFFHHHHHJIJJJJJJEHIIJIEIIJJIJJJJJJJJJIIJGJIJI
@3578360/1
aattgacgcaagaagtaccagaaacgggacttagccacaatctggtctgg
+3578360/1
<?@DAAD@:??DDHI<E@CHFGEEHGEH<?DH@GDDGBF?FDDH>8=CDH
@3578532/1
gtgcacgcgcttgggcagagggaatctgattgtgctgttgtggaactgct
+3578532/1
@BCFFFFFHHHHHJJJJJJJJJIJJJJJJIJJGIIJJIJJIJJJIJJJJJ
@7017183/1
catgcacagctcttgcagccatccaacaggattgcccatcaatttatctt
+7017183/1
CCCFFFFFHHHHHJJJJJJJJJJJJJJJJJJJJJJJJJJJJJJJJJJJJJ
@3578898/1
gaaattatggtctgtatctagctaaaagtagatgcaaatatctctacctc
+3578898/1
@@@FFDDDFFCFFGHHIGGBHHGIHHEIAEEHIGIIGIIIGIIIEIIIGD
@1549264/1
gggctctgtgcctggctcccatgtcacggtagcactgagtgacggcacct
+1549264/1
CCCFFFFFHHHHHJJJJJJJJJJJJJJJJHIJJJJJJJJGIJJJJJJJJI
@7017889/1
gtgctgggcctcttgtatgcgaaggtgttgaggcgcttgtggtggtgcac
+7017889/1
CCCFFFFFHHHHHJJJJJJJJJJJJFHIIJJJJJJJJJJJJJIJJJIJJJ
@2917650/1
gcactgagtgacggcacctccgacactgaggtcacggtactcgcggtaca
+2917650/1
CCCFFFFDFHHHHIIIGHIJIIIIIJJJIJIJJJJJJBFHIJIJJHHDFE
@1549631/1
gccagatgccaaagttcttgatcttcactgggctcttctctgggatttcc
+1549631/1
CCCFFFFFHGGGHJGHIJIJJJIJIJJIJIIJIIJJJIIJJJJJGIJJIJ
@7674564/1
tacataataaaattagaggaagtaggtgctgggcctcttgtatgcgaagg
+7674564/1
CC@FFFDDDFHDHIDGBFFDHGCFHGEEHIGGFIIBGIFGHGIGIIHIGG
@7674719/1
gcccacctcacgttccgccaattgcttcaccttatgatagtcatcgcggc
+7674719/1
@@CDDFFFHHFHHIIIIEHEAGHIIIHHIIIIEHEGGIIIGGIGGEHIHI
@7674749/1
cgtcactattctaggattgtgtaggtaatattattaaacgaagaacatgc
+7674749/1
BC@FFFFFFHHHFHIHJJJHIIIIJHHJGHHIJIJJIJJIJJIJIIGIHG
@2918209/1
gatctgtttcttggcatctatagatgtcggtggcgcacagggcacgcttg
+2918209/1
CCCFFFFFHHHH:CGIJJJJJJJJJJJJJJGHJIJJJJJJJJJJJJJJJI
@7674921/1
catttcccgtttagcagcttcatccagaggcaagcgctccaagttgcttg
+7674921/1
C@@DDDDFHFHHHGEBH?FFGHIGIIHIGIGHIGE=FCGFB@BHGIEGIE
@7674945/1
gtgcacaatatccgtgtcgaccactgtgcctggttccacgttatattgga
+7674945/1
@@@DDDDDHGHDHJIIGIJGGGHIIJIJJJGHGGGIGIJJDFDHIJJJJA
@1550397/1
ctcatcttgtatagaggaggcttgggctcgctctccgaagggagcttgcg
+1550397/1
@@@FFFFFHFHHHJJJJGGIIIJIDEFE?DFHEDDD?GHEIIGGHEHGEG
@6322131/1
gcctcttgtatgcgaaggtgttgaggcgcttgtggtggtgcacgcgcttg
+6322131/1
CCCFFFFFHHHHHJIIIJEGHHIJJJJJJJJJJJJGIJJJJIJJJIHFFD
@6322448/1
gtatgtttatgctcttgacctacttgtagacacggcagatgaggatacct
+6322448/1
@?@FFDDFHHHGDIJJIIIJIIJJJJJJJGIIIJIIJGGGIJJJGGIJII
@7676003/1
ataacgcagccagatgccaaagttcttgatcttcactgggctcttctctg
+7676003/1
CCCFFFFFHHHHHIJJJJJJJJHGJJJJJJJJJJJJJJJJJJJJJJJJJJ
@6322508/1
gtacacctgagcgagactcataacgcagccagatgccaaagttcttgatc
+6322508/1
=:?DB=ADHBHHHJJJJIJIIHFHE<GHEHIJ@GGGCHIGIDGIHGIJJG
@7019927/1
gttggagccgagcgtcagatgcgtgaaccctacggaccggtccgtgaatg
+7019927/1
@@@FDDFFHGDHHHHIJIIGIJIFEDHGGHIDHGIIIGIJEHFFDD?DEE
@1551304/1
ggcagagggaatctgattgtgctgttgtggaactgcttcacctgtggccg
+1551304/1
??@DDADADHDFHIGGGGIDHHIIGHG@GIGGGIIHIIIEGIEFBFAGGH
@7020848/1
aggtgctgggcctcttgtatgcgaaggtgttgaggcgcttgtggtggtgc
+7020848/1
@@@DFFFFGHFHHJJJJHIJJJJIIJJHHIIJIJJJJJJJJHIGGIIHIJ
@6323650/1
gcttattctgcatacctgccatgcgctggtaagcgctatggactgccgcc
+6323650/1
<?@DFDDDHBFDHIEHGICGHHGHIIIIIFFHGGGHGGFHGCEHDFHIGI
@1552338/1
ccaaagcattctgggctgcagatgactgtgcatccttgctagtaagtcct
+1552338/1
CCCFFFFFHHHHDBGEHIJIIAHGHHGIFHGHIJGFGHGGIGDGGIFFHI
@846973/1
cacaataaacgtgattcccggcttatactccgcctccaacttgatacaag
+846973/1
CCCFFFFFHHHHHJJJJJJIJJJJJJJJJJJJJJJJJJJJJJJJJJJJIJ
@6324243/1
gaggaagtaggtgctgggcctcttgtatgcgaaggtgttgaggcgcttgt
+6324243/1
CCCFFFFDHHHHFJJJJJJJJJJJJJJJJJJJIHJBGHIJJJJJJJJJJH
@1552834/1
gtcacggtagcactgagtgacggcacctccgacactgaggtcacggtact
+1552834/1
@@@FFFFACAFBHIJJJCHGIJIIGHIJFJJIJGIHGEHIIEGHGHCEHF
@7021557/1
agccagatgccaaagttcttgatcttcactgggctcttctctgggatttc
+7021557/1
@CCFFFFFHFHHGGIEGHHGGDHHHGGGHIHEGGGIIJJJJIIIJGJJJI
@6324481/1
ggcacctccgacactgaggtcacggtactcgcggtacatgttgtgtacac
+6324481/1
@@?DDFFFGHDHDIIIGIIFGDHIIIJIJIIGEIHIJJDHHIJJIEEGEC
@6324502/1
ctgcaatcctgcctcacatgattcatccacaaattccaacccttgcgttt
+6324502/1
BCBFFFFFHHHHHJJJJJJJJJJJJJJIJJIJJJJJJJJJJJJJJJJIJJ
@4256176/1
acttggcaaagagttgtcgatatgtggatgtagctgccattatgtagact
+4256176/1
CCCFFFFFHHHHHHHIHHIJJJJJHHIIJJHIIIJIJJJJJJJIIGIJII
@847891/1
ggcagagggaatctgattgtgctgttgtggaactgcttcacctgtggccg
+847891/1
@C@FBDABHHBFBHB>GHACBBHGCGGHGGI@:DCCHIB?DDGIHDC=FH
@1553833/1
gcaagaagtaccagaaacgggacttagccacaatctggtctggagagaag
+1553833/1
@@CFFDFFHHDFHIIJIJGEIIGEFHIDFIGIEGIGGGJIJIJIJGH;F>
@6325449/1
caagaagtaccagaaacgggacttagccacaatctggtctggagaga
+6325449/1
CCCFDFFDFHDHFIGHGHGIIGIIGGBBFHGGGGGGHJIIJICDHG@
@848520/1
ccagtggtcttcttgaacttcttcaattgacgcaagaagtaccagaaacg
+848520/1
=@?BD;?AA=DFHEFBCFCIFHIE?CBFFGAD@EEFAFG????DBFA@?B
@4933986/1
cctcatcttgtatagaggaggcttgggctcgctctccgaagggagcttgc
+4933986/1
CCCFFFFFHHHGHJJJJJJJIIJJEFHGIIIJJIJIJJIIIJJCHGEIGG
@4934175/1
cactaattctatgcaaagtatagcttgtatttgttatgtaaccactccat
+4934175/1
CCCFFFFFHHGHHJJJJJHIIJJJJJJIHJIJIHIGIIIJIIJIIJIIII
@1554455/1
ggtgcgtgcaggatcctcgtcattgcctggcatacaaggcaaagcaccga
+1554455/1
CCBFFFFFHHHHHJJJJJJJJJJJJJJJJJJJJJJJJJJJJJJJJJJJJJ
@4257251/1
gcaagaagtaccagaaacgggacttagccacaatctggtctggagagaag
+4257251/1
@@@DDDB>=CH>FFFEAB@EBGEE<C?GHGDFHFFFEEBFGIEFHCFDFH
@4257270/1
ggtacatgttgtgtacacctgagcgagactcataacgcagccagatgcca
+4257270/1
BC@DFFFFHHHHHIIJJJGIIJJJJJJIIJJJJJJJJJJJJJJJJJJJJI
@848898/1
gtggaactgcttcacctgtggccggcggcacgcagacgccttgatgacct
+848898/1
CCCFFFFFHHHHHJJJJJJJJJJJJJJJIJJJJHHFFFDDDDDDDDEDDD
@1555033/1
gacgcaagaagtaccagaaacgggacttagccacaatctggtctggagag
+1555033/1
CCCFFFFFHHHHHJJJJJJJJJJJJJJJJJJJJJJJJJJJJHIJJJJJJJ
@1555149/1
gcttgagatttgttgcgaccgatgccataaacagtgtgctgggcatcatt
+1555149/1
@CCFFFFFHHHHHJJJJIJJJIIJJJJJIJJJJJDHGIIJIJJJJJJJIJ
@4258093/1
gccagatgccaaagttcttgatcttcactgggctcttctctgggatttcc
+4258093/1
?@@FDADBHFHFFGCEGG:FGAHGHGHIGFCE?FHIIICEHGEGEGHIII
@4935026/1
cactgagtgacggcacctccgacactgaggtcacggtactcgcggtacat
+4935026/1
;?@DDD?DAFDAH@@F?A2?<CGDFDB<F=9?<DHGHH0B=;;BEH<BB;
@1555239/1
cgcctattaacattatcatcgttctcagcatggtaagaaggtggcggcca
+1555239/1
@BCFFFDFHDHHHJGHGGIJJHIHGIGHJGGIJFHGIJIIIDGHIJGBFB
@4935088/1
ggcgcttgtggtggtgcacgcgcttgggcagagggaatctgattgtgctg
+4935088/1
CC@FFFFFHHHHHIIIJJJJJJJJJJJJJJJIJJJHIIJJJJIJJIJIJG
@4258172/1
ctcatcttgtatagaggaggcttgggctcgctctccgaagggagcttgcg
+4258172/1
C@@FFFFDHFHHHIIIFGCAGGI@B@FHGEBGHDGGIIIGGBFFGEGAGH
@4935280/1
gtgggttgtcctgcagagcttgccacatcttgtaagcagcctgacgctta
+4935280/1
CCCFFFFFHHHHHJIFIIJIJJJJJJJJJJJJJJJJJJJJJJJJJJJJJJ
@1555392/1
ttcaaattcaaataaaatcactctgcaatcctgcctcacatgattcatcc
+1555392/1
CC@FFFFFHHDHHIHHIJIIGIJGHIIJJGIGIIGGHJJJJGBHGIIIII
@2227689/1
ggctatgccatttatcctcgcacgttggcagtaatagtacaagtgaaaag
+2227689/1
CCCFFFFFGHHHHJJIJJJJJJJIIJJJIIJIGIJJJFGIIJJFHGIJIJ
@850486/1
agcatacataataaaattagaggaagtaggtgctgggcctcttgtatgcg
+850486/1
CCCFFFFFHHHHHJJJJJJJJJJJJJHHIGFHIJJJIJJJJJJJJJJJJJ
@4259825/1
ggtacatgttgtgtacacctgagcgagactcataacgcagccagatgcca
+4259825/1
@@?DDDDD==AFDHGGAAFHFHIIIGI?EGBCHIIEFFGIGIIFHEGEHG
@4259897/1
gtgctgggcctcttgtatgcgaaggtgttgaggcgcttgtggtgg
+4259897/1
@@@DDDD=DFDBFGECGFFED:8C81@?D9GBGGF:D@FF86.5@
@852441/1
gggcagagggaatctgattgtgctgttgtggaactgcttcacctgtggcc
+852441/1
@@@DFDD?HFDDFFIIIJJJCHGIGIJJJJGDGIIJE9FHIJIJJIHIII
@2229635/1
gtgctgggcctcttgtatgcgaaggtgttgaggcgcttgtggtggtgcac
+2229635/1
CCCFFFFFHHHHHJJIJJJJJHHIJEGHHJIJJIJJJJJJJJIJJIIJJJ
@2920283/1
ggtgcgtgcaggatcctcgtcattgcctggcatacaaggcaaagcaccga
+2920283/1
BCBFFFFFGHHHHJJJJJJJJJJJJJJJJJJJJJJIJJJJJJJJIJJIIG
@2920305/1
gtagcactgagtgacggcacctccgacactgaggtcacggtactcgcgg
+2920305/1
@?=BD???DFCADBFB1CGAFFF;FFFBFIIEGG9?FEF8B;@ACFEE<
@2230040/1
gccagatgccaaagttcttgatcttcactgggctcttctctgggatttcc
+2230040/1
@@@FFDAD<FFHHHIGHIIJHHFEH@>FDHBCEHEBHIIGGIJJJIGIFG
@5651104/1
gggacttagccacaatctggtctggagagaagatcctcatcttgtat
+5651104/1
CCCFFFFFGHHHHJJJJJJJHIJJJJJJJJJJJJJJJJJJJJJJJJI
@3580571/1
cagagggaatctgattgtgctgttgtggaactgcttcacctgtggccggc
+3580571/1
CCCFFFFFHHHHHJJJJJJJJJJJJJJJJJJJJJJJJJJJJJJJJJJJJI
@5651610/1
atctgcaacagcttgagaatgcacgtacagttgcatagcgttctgaacct
+5651610/1
CCCFFFFFHHHHHJJJJJJJJJJJJJJJJJJJJJJJJJJJJJJJJJIJJJ
@2921769/1
ccggcacgcatcgtgaggtctttggagccctgtccaacggtagatggaac
+2921769/1
CC@FFFFFHHHHFHIGGIEHIJIGJIIIJJJJGHIJGJJJFGIGGIJJIJ
@5652232/1
gccttagctgcggaatgcttagcttccttcttagagcgtcccgtacccat
+5652232/1
CCCFFFFFHHGHHIJJJJJJJJJJJJJJJJJJJJJJIJJJJJJJJJJJJJ
@5652988/1
caccagtggtcttcttgaacttcttcaattgacgcaagaagtaccagaaa
+5652988/1
@@BFFFDFHHHHHJJJJJJJJJIIJJIGIJJJJJJJJJJJJFHJJJJJJJ
@5653004/1
acgggacttagccacaatctggtctggagagaagatcctcatcttgtata
+5653004/1
@@@DDDDEFFDDHIECGGHIIIAFGGGBF?EFHGIIIGGIBGGGGEGGG<
@2231632/1
ctcccatgtcacggtagcactgagtgacggcacctccgacactgaggtca
+2231632/1
CCCFFFFFHHGFHI@FGIJJJJJJFHHGGJIJJJJJJJIJJJJIIJJGII
@5653189/1
ctggacaaggcactggcaacgaccaatcatggacttttcttcaatatcca
+5653189/1
B@CFFFDDHFHHGJIIIIIJJJJJJJJIIIJIGIJJJJIIJJIIIIJJJJ
@3582519/1
gttgaggcgcttgtggtggtgcacgcgcttgggcagagggaatctgattg
+3582519/1
@@CDDFDDHDHHBIIDA?EHGEGHEGHIA@GGIFIIIID@A?EFFFCDFF
@3582931/1
gtcttcttgaacttcttcaattgacgcaagaagtaccagaaacgggactt
+3582931/1
CCCFFFFFHHHHHJJJJJJJJJJJJJJJJJJJJIJJJJJJJJJJIJJJJJ
@2923726/1
ctgcttcacctgtggccggcggcacg
+2923726/1
@@@DB?D>FBHH<ACG;E@G166;F;
@2923872/1
gtgctgttgtggtactgcttcacctgtggccggcggcacgcagacgcctt
+2923872/1
CCCFFFFFHHHH2<EGIJJJJJJJJJJJIIJJJJJJJHHFFFDDEDDDDD
@160585/1
tgaggcgcttgtggtggtgcacgcgcttgggcagagggaatctgattgtg
+160585/1
BCBFFFFFHHHHHJHIJJJJJJJJJJJJJJJJJJJJJJJHHHHHFFFFFF
@6326618/1
gtggtgcacgcgcttgggcagagggaatctgattgtgctgttgtggaact
+6326618/1
CCCFFFFFHHHHHJJJJJJJJJJJJIJJJJJJJJJHHHIJIJJIIJJJJJ
@3583680/1
atacataataaaattagaggaagtaggtgctgggcctcttgtatgcgaag
+3583680/1
CCCFFFFFHHHHHHIJJJJJJJIIIJJHIIIHIJIJJIJJJGGIJJJIIJ
@160964/1
ctcagcgacatgtaagagttcaatggggaagtaaatgcatctgtccttat
+160964/1
@@@DADDADAFDFHIIGGCEHIDHDEGB8??19?DGH<DBGBGBBGGGDI
@4938455/1
ctgagcgagactcataacgcagccagatgccaaagttcttgatcttcact
+4938455/1
@@@DDDDA@CCDHHIEDFIIA?EFFDHG@GHI<FH0?DFHD<FGGII@FI
@7022674/1
cttcacctgtggccgacggcacgcagacgccttgatgacctccactttga
+7022674/1
@@@FFFFFFDBFB@GGGEGIGGH6FEGIDIIIIFEE;CEIGHG9BFFFFC
@1556317/1
cctgagccatagcaaacagccactggcaatgtggatagctggacaaggca
+1556317/1
CCCFFFFFHGHHHJJJJJJJJJJJJJJIIJJHIIJJJJJJJJHIJIJJJI
@1556335/1
cacctaatacaccgccgcttaaaagataggtaccgatgagcgcttccacg
+1556335/1
@<?BDDDDFFHDBHGDBB>HBEGDEFAFFCFCAH>>D@BG@;FHEEGHDF
@4938916/1
ccgtgttcggtgctctgattggtcg
+4938916/1
@<?DDADBFDDDDFIDHIIHE>2<C
@162181/1
tcggttcataaataaaaaagttatgtcaaattaaagaatcacgtcgaaca
+162181/1
?@@DBDABDFA<CGDAFAFG<CCCHEFDBCGGCGGCEHEEGGFDBGHBFG
@162306/1
ctctgtgcctggctcccatgtcacggtagcactgagtgacggcacctccg
+162306/1
CCCFFFFFHHHHHJJJJJJJJJJJJJHIJJJJJJJJHIJJJJJJJJJJJJ
@7023576/1
ggaactgcttcacctgtggccggcggcacgcagacgccttgatgacctcc
+7023576/1
@@CFFFFDHHGHHJIGHIGIIIIIJIJIGJJJHHFFFDBDCDDDDCCCCD
@162596/1
gtcatcgcggcctctagccgatacgattatgaagacgaagcgg
+162596/1
@@@DDDD?DF?FFBHBD?BD??FDE1BFHIEGCC<B@GI@@AB
@1557180/1
gccacgacgctcggacatttcaattttatttagttgg
+1557180/1
@@@DDAADDFFFDEHHIIIGGGGGFGEGGIIIIBFFG
@162695/1
cactgagtgacggcacctccgacactgaggtcacggtactcgcggtacat
+162695/1
@@@FBBD;DAD?:FHIIIG=GI@GH@F?BB??DBAEIBFHG=FHH:?B@C
@162742/1
tgtttgtctgtttgtctgtttgtctgtttgtctgttcgtctgtgcgcgct
+162742/1
CCBFFFFFHHHHHJIIJJIJJJJJJJJJJJJJJJJJJJJIJJJJJIIJJJ
@162830/1
agggaatctgattgtgctgttgtggaactgcttcacctgtggccggcggc
+162830/1
CCCFFFFFHHHHHJIJJJJHJJHIJJJJJJJJJJJJJJJHIIJJJJJJHF
@162846/1
gagcgagactcataacgcagccagatgccaaagttcttgatcttcactgg
+162846/1
CCCFFDFDHFHHHGIJJIJJJJIJJJJJJEHIGGHGIJJIJJJIIJJJGH
@1557378/1
cttggttgaacggaactccaatcctttactcgaatagtcttttctaactt
+1557378/1
CCCFFDDFHHHFFIIJJJJJIIJJJJJJJJJJJIJJIGIIJJJIJIIJJI
@162986/1
cacctgtggccggcggcacgcagacgccttgatgacctccactttgatga
+162986/1
CCCFFFFFHHHHHJJJIJJJJJJJJJHHHFFFFDEEEEEDDDDDDDDDDD
@7024225/1
ctgcaatcctgcctcacatgattcatccacaaatt
+7024225/1
?@71:BDB?F?:C@:C<A3AAHHFEH@D<D@GF?4
@4940146/1
ctgtacattgaaaataaaaaataaaaaaatagcaggggttattgttatgt
+4940146/1
CCCFFFFFHHHFHJJIJJIJJJIJJJJJIJJJJIJGIJGHIIJJIIIEIG
@6329620/1
ctgcaacttggccaggttagggccaacagattgtttgagatgtttgtgaa
+6329620/1
CCCFFFFFHGHHHJJJGHGIIJJJJJJIJEHIJHIJIIJIIIJIJJIIIF
@7025180/1
cgcaagaagtaccagaaacgggacttagccacaatctggtctggagagaa
+7025180/1
CCCFFFFFHCFHHJJJJJJJJJJIIJJJJJJJJJIJIJJDGHJJJJJJGI
@7025432/1
cttggaaatgataatgatatttgaacaagaacaatacacggagtaaacat
+7025432/1
@C@FFFFFFH>DFH@FHIIJGJHIFGGIJFGHJGHIIIJIEEHFEGGI>F
@7678271/1
gtgacggcacctccgacactgaggtcacggtactcgcggtacatgttgtg
+7678271/1
CCCFFFFFHHHHHJJJJJJJJJJEHIJJJJGIJJJJJJJHHHHHHEFFFF
@4941657/1
ctcgccatcaggacctgcaccatgcaccgccatgccatgtaccacgcctg
+4941657/1
CCCFFFFFHHHHHJGJJJJJJJIIIJHIJJJJJJJJJIJIIJJJJJJJII
@1558680/1
gcaccgacgacgacactgtacagttagaaatgttacaacctctatacttt
+1558680/1
CCCFFFFFHGGHHJFJJIHHIIIFHHJIJJIJEIIJJGHGGGJJJJJGHI
@1558836/1
ctgtggccggcggcacgcagacgccttgatgacctccactttgatgatct
+1558836/1
CCCFFFFFHHHHHJJJJJJJJJJJHHHHFFFFFFEEDEEDDDDDDDEFDE
@6331095/1
cttaattatttaagtttcatttaaatttcggtacctggttaaatagttta
+6331095/1
C@CFFFFFHGGGHJDHIIJJJJJEGIIGHJIGGGIIJFIHJIIJIJJIJF
@7679259/1
gggacttagccacaatctggtctggggaaaagatcctcatcttgtat
+7679259/1
CCCFFFFFHHHHHJJJJJJJHHIJJJJJJJJJJJJJJJJJJJJJIJJ
@4261856/1
ctgtggccggcggcacgcagacgccttgatgacctccactttgatgatct
+4261856/1
CCCFFFFFHHHHGGJJJJJJJJJJHHHHFFFFFFEEDEEDDDDDDDEFDE
@4942599/1
ggctggagtgattttgacgggtagctgatgtactaatgagtaataaaata
+4942599/1
@CCFFFFFCFADHJJIJJJJJHIJJJJIJJIJGJIJIJIJGHIIIJJJJI
@1559587/1
gtgctgggcctcttgtatgcgaaggtgttgaggcgcttgtggtggtgcac
+1559587/1
@BBFFFFFHHHHHJJJJJJJJHHHIFHFHIHIJIIJJJJIJJIJIGHGHJ
@4262536/1
cccattttcacaggcaagggatcctaacttcgcaaccactaattccagtg
+4262536/1
CCCFFFFFHHHHHJJJJJJJJJJJJIJJJJJJJJJJJJJJJJJJJJJJIJ
@1560341/1
cgcaagaagtaccagaaacgggacttagccacaatctggtctggagagaa
+1560341/1
@CCFFFFFHCDFHIJJIJJIGIJJJJIIJJJJJJJIIIJHIJJJIIJJJI
@7680675/1
gcttcacctgtggccggcggcacgcagacgccttgatgacctccactttg
+7680675/1
CCCFFFFFHHHHHJJJJJJIJIJJJJJJHHHFFDEEEDEEDDDDDDDDDD
@4943826/1
tggtcttcttgaacttcttcaattgacgca
+4943826/1
@@CDDEDDHHHGHJJJJJJJJDHHI<FHIJ
@4263170/1
gttgtggaactgcttcacctgtggccggcggcacgcagacgccttgatga
+4263170/1
CCCFFFFFHHHHHJJJJJJJJJGJJJJJJJIJIJHHFFDEDDDDDDDDDE
@4944304/1
gtctattatagtttcaaaaaaactgtttcacataaataggtgagaagtgt
+4944304/1
:?@DDFFFHHFDHIJJJIJJJIJJJHHGHIJGGIIIJJJJGHIJIJIGI@
@4944305/1
gtggattttaatgttattattacagcatacataataaaattagaggaagt
+4944305/1
@@CFFDFFHHHHHIJJJJJJJJJJJJJJJJJJJJJJIJJIJJGIJGIJJG
@2924422/1
ctcgaatagtcttttctaacttgaacagtgcgatgttttacaagggcagg
+2924422/1
@CCFFFFFHFHHFHIJJJJJJJJHJJJJHHIJGIIGIJJJJIIJIEGGJJ
@4944531/1
ctcgaatagtcttttctaacttgaacagtgcgatgttttacaagggcagg
+4944531/1
CCCFFFFFHHHGHJJJJJJJJJJIJJJJJJJJIJIHIJJJJJJJIIJJJJ
@4263884/1
cagcatacataataaaattagaggaagtaggtgctgggcctcttgtatgc
+4263884/1
CCCFFFFFHHHHHIJIJJJJJJJJJJJHHIJHJIJJJJJJJJJJJIJJJJ
@2925091/1
cacataaaaccaaacctctggttcgattgggcctcaaaaaatcacgttta
+2925091/1
CCCFFFFFHHHHHIJJJJJJJIJJJJJJJJJJJJJJIJJJJJJJJJHJJJ
@3584221/1
gactcactaaacataaaaataatacattacgttaaatgccacgacgctcg
+3584221/1
@@CFFFFFHHGHHIJJJJJJJJJJJJJJJJIIJJIJJJJIJJJJJIJJJJ
@1561831/1
atacataataaaattagaggaagtaggtgctgggcctcttgtatgcgaag
+1561831/1
@@@DFFFBHFDHDEGDHIGIGICHICEFAGH>ABGGIIIHBBDFIEI@FE
@5654501/1
ggtgcacgcgcttgggcagagggaatctgattgtgctgttgtggaactgc
+5654501/1
B@BDFFFDGHGHHJIIIIJIJJIGIGIJJIJJIFGGGEIJJJJJJIIJJH
@5654690/1
ccgacactgaggtcacggtactcgcggtacatgttgtgtacacctgagcg
+5654690/1
CCCFFFFFHFFHDFGIJGFHIJJJJJJDGHIGGFIHDGFDHIJJIIIGEI
@3585133/1
gccacgacgctcggacatttcaattttatttagttggtcttggttgaacg
+3585133/1
B@BFFFFFHHHHHJJJIJJJJJJJJJJIJJJIJJIJIJJJJJJJJJJJJJ
@5654877/1
gtcagtgttgaaattcgcccgtcgcaccagattattgatttctctttccc
+5654877/1
CCCFFDEFHHHHHJJIGIJJJHHGIJIBDGGDHGHIHHEHGHIJIIJGGG
@1562627/1
ctcatcttgtatagaggaggcttgggctcgctctccgaagggagcttgcg
+1562627/1
@@@FDFFFFFFDHGIGGBGEDED@DGEIIIF?FEEHBGGEHGB@B@FD9;
@3585457/1
ccatcaggacctgcaccatgcaccgccatgccatgtaccacgcctgggat
+3585457/1
CCCFFFFDHHHHHJJIGJIHHJIJJJJEHGIJJJIIIJJJIIIIIJGIFH
@5655280/1
ctgatagagacgatttcaccagtggtcttcttgaacttcttcaattgacg
+5655280/1
CCCFFFFFHGHHHJJJJJJJJJHJJIJJJJJJJJIJJJJJJJIJJJJJIJ
@1562937/1
cgggacttagccacaatctggtctggagagaagatcctcatcttgtatag
+1562937/1
CCCFFFFFDFHHGJJJJJJJIFHHIJHGHGIGDGIGIJFIHIGIIIIFJI
@1562984/1
cacagggcacgcttgcgcatgacatctatacatgccattggcgttcaaaa
+1562984/1
CCCFFFFFHHHHHJJJJJJJJJJJJJJJJJJJIIJJJJJJJJJJJJJJJJ
@3586057/1
ttcaaattcaaataaaatcactctgcaatcctgcctcacatgattcatcc
+3586057/1
CCCFFFFFHHFFHIJJJJJJJJJJJJJJJJJJJJJJJJJJJJIJJJJJJJ
@857737/1
gttattattacagcatacataataaaattagaggaagtaggtgctgggcc
+857737/1
CBBFFFFFHHHHHJJJJJJIJJJJJDGJJJJJJJIGHFHIIGFHCIIIIJ
@2927747/1
ccagtggtcttcttgaacttcttcaattgacgcaagaagtaccagaaacg
+2927747/1
@<?AB;3:=:DDAFGBAEEFHDBFA?CEBHCGEC@G>;B?9DFHEG?B?@
@5656460/1
ggtgataaagataagtataggctcaaaacctaacgacatcaatcaccagc
+5656460/1
BCBDFFFFHHHHHJJHHIJJJJJJJJJJJJJIJJJJJJJJJJJJIJJJJJ
@3587203/1
ggtgctgggcctcttgtatgcgaaggtgttgaggcgcttgtggtggtgca
+3587203/1
@C@DDDEDBFHHFBFHACEHHHGIJJCGGGIIGIJGHEBGBFH@;@@DGH
@858624/1
gcgagactcataacgcagccagatgccaaagttcttgatcttcact
+858624/1
@?@F?A<B<FBDBFB<@G@FGDHECEGFH>FFD<BD@BGBFH990B
@5657355/1
tcgggctctcaggcaggcaagatgggcatagtaggtaggcgtagggtaag
+5657355/1
CCCFFFFFHHHHHJJIIJIJJJJIIJIIIJIFIGIJIHIIJJJJJJBFIC
@2929137/1
gagggaatctgattgtgctgttgtggaactgcttcacctgtggccggcgg
+2929137/1
B@BFFFFFHHHHHJJJJJJJJJJJJJJJJJJJJJJJJJJJJJJJJJJJJH
@2929150/1
ccacaatctggtctggagagaagatcctcatcttgtatagaggaggcttg
+2929150/1
CC@FFFDFHFHFHIIIHIGHFHIIGEGHEEHJJJJIDGFIIIGFHEHIIE
@6331732/1
gccagatgccaaagttcttgatcttcactgggctcttctctgggatttcc
+6331732/1
@@@FFFFFGHHDHIGGBGGIGHHGHEHIIEIGIGIIIIIIIIIIGGIIHG
@1564875/1
catacataataaaattagaggaagtaggtgctgggcctcttgtatgcgaa
+1564875/1
@@@ADDDDDDDCAGHGHCHICDGB<CB<2<??EGFCGIGHGGC?BDF@HI
@2929552/1
gtagcactgagtgacggcacctccgacactgaggtcacggtactcgcggt
+2929552/1
CCCFFFFFHHHFHIJJJJIJJJJJJJJJJJJJJJHIJJJJFHIIIJJHF=
@5658343/1
ctttagaagtatgtttttagctgtcatctggttcatacggcgcgcggtcg
+5658343/1
@CCFFFFDHCFHHEFHJJJGGIJIJIJJJJJHHIGIJGIIJIFGGGFEHD
@2232799/1
ataaaattagaggaagtaggtgctgggcctcttgtatgcgaaggtgttga
+2232799/1
C@@DFADFFFHFHGAHFGGICGFFH@DGHIIJIIFGEIIJHIIIDGHIIB
@5658439/1
gtcgaccactgtgcctggttccacgttatattggacattaggaccgtcat
+5658439/1
CCCFFFFFHHHHHIII<CFHGIIJJGHIJIJJIJJIGIJIJFGIIJFGHG
@6332595/1
tgcaatcctgcctcacatgattcatccacaaattccaacccttgcgtttc
+6332595/1
1=@B=BB?FHHDFGFGIIBHHIHFHGGEFGGGGIGHHEBADHHD>?GIIH
@2233022/1
caccagtggtcttcttgaacttcttcaattgacgcaagaagtaccagaaa
+2233022/1
@@@DFDFFDDFFAEHEHHGIII@FHCH@FHGGGIA@DHEGGI@FCAFGBF
@164510/1
gttgtgtacacctgagcgagactcataacgcagccagatgccaaagttct
+164510/1
CCCFFFFFHFFFHJJJJJJJIJJJJJIJJJJJIIJIHJJJJJIJJJHIJI
@6333389/1
agtgacggcacctccgacactgaggtcacggtactcgcggtacatgttgt
+6333389/1
@CCFFDFDHGHFFIJIGIIGIJHFG?DGGGGBFBHJGIIBHEBEEFFFF>
@2233625/1
gtagcactgagtgacggcacctccgacactgaggtc
+2233625/1
CCCFFFFFHHHHHIJJJJIJJJJJJJJJJJJJJJIH
@3590025/1
ctcatcttgtatagaggaggcttgggctcgctctccgaagggagcttgcg
+3590025/1
CCCFFFFFHHGHHJJJJJJJJIJGHIIJJJJJIJGIJIJGJJGIIGIIII
@2234141/1
ggtcttcttgaacttcttcaattgacgcaagaagtaccagaaacgggact
+2234141/1
@@?:ABBDDBF?DFFIFFCF@:BHHHEIFBF?FF?C<BFF;BGBFC:@BF
@2234221/1
cacggtagcactgagtgacggcacctccgacactgaggtcacggtactcg
+2234221/1
CCCFFDDFHHHGHJJGIIHIJIJJJJJJJIJJJJJJIJGIIJJJFHIJJH
@7027341/1
catacataataaaattagaggaagtaggtgctgggcctcttgtatgcgaa
+7027341/1
CCCFFFFFHHHHHJJJJJJJJJJJHHJJHIIJJJJJJIJJJJIJJJJJHH
@3590762/1
gttgatgtcgcaagatagtgagacattcactttttagtcataatcttcag
+3590762/1
CCCFFFFFHHHHHJJJJJHIJJJJIJJJJJJJJJJJJJJJAFIJJJJJJJ
@165845/1
agaggaagtaggtgctgggcctcttgtatgcgaaggtgttgaggcgcttg
+165845/1
CCCFFFFFHHHGHHGIJJIJJJIJJJHIJJJJHHIIDGDGHIJJIHJIJJ
@4945375/1
gttaaatgccacgacgctcggacatttcaattttatttagttggtcttgg
+4945375/1
@CCDFFDDHDHFFHFEHFAE<GD6BGEHIHHEBD?FEHGGIIEHGGH@DF
@6335051/1
gggctctgtgcctggctcccatgtcacggtagcactgagtgacggcacct
+6335051/1
CCCFFFFFHHHHHIJJJJJJIJJIHIJJJGIJJJJJJIJGHHJJIJEIJI
@2235076/1
agctggacaaggcactggcaacgaccaatcatggacttttcttcaatatc
+2235076/1
@@@DDFADDHHFBGIIBFDHEGIGHIIGGIIIIIIIIEHHGIGIIIDFGH
@6335472/1
cctcatcttgtatagaggaggcttgggctcgctctccgaagggagcttgc
+6335472/1
CCCFFFFFHHHHHJJJJIJJJJJJGGIJJJIIIJIJJJDGIJJGIIGHED
@6335557/1
ctaacttcgcaaccactaattccagtgataaattcactctagcacgtagt
+6335557/1
@CCFDFFFHGHHHJJJJJJJJIIJJIJJJJJJJJJJJJJJJJJIJJHIJF
@7028730/1
ctgtggccggcggcacgcagacgccttgatgacctccactttgatgatct
+7028730/1
CCCFFFFFHHHHHJJJJJJJJJJJHHHHFFFFFFEEDEEDDDDDDDEEDE
@166865/1
gagtgagcacgggctctgtgcctggctcccatgtcacggtagcactgagt
+166865/1
CCCFFFFFHHHHHIJJJJJJJJJJJJJJJJJJJJJJJJJHIJJIJJJJJC
@4946292/1
ggttcaaattcaaataaaatcactctgcaatcctgcctcacatgattcat
+4946292/1
=;1BDDDADHFH?BHBFEEIIEIGGHBGEEH@AFHC@FB?FBGDAH>FHH
@4946448/1
gatggagtgagcacgggctctgtgcctggctcccatgtcacggtagcact
+4946448/1
B@CFFFFBDHHGDGJJIIGIJJGIJIIGHIGIIIIIJIHJIGIBGIGIGF
@167188/1
ggcgcacagggcacgcttgcgcatgacatctatacatgccattggcgttc
+167188/1
@@@FFFFFHFFHHIGFIJJGIIIJIJJIJJGIGIJJJJGIAGGIIBFHIG
@2235720/1
ctgggcctcttgtatgcgaaggtgttgaggcgcttgtggtggtgcacgcg
+2235720/1
@@<DDADDHHHHHIIIIIHEGICGFGGIIIGIIIIIHIIGIIFHIIIIHH
@167261/1
ggcgcttgtggtggtgcacgcgcttgggcagaggg
+167261/1
:@?AB?D;<<122<<<?A?A@?F@@BGEG@7686;
@4946545/1
gtgaaaactgcccctcagatacaccgtcacggaacacaaatatcttcttc
+4946545/1
CBBFFFFFHHHHHJJJJJJJJJJJJJJJJJJJJJJJJJJJJJJJJJJJJJ
@2235788/1
ctcattttaacacatttcacattgaaaaataggtcaaaaccttcattatg
+2235788/1
@@@DFFFFHBHHHBHIEIGGEIICFEEHEHIIIHIIGIIFGGIIIIIGIE
@7029975/1
cagcagagtgcacacaatggtgaactggcgttcatgcggcaaacgcctat
+7029975/1
@CCFFFDFHHHHHJJJJJIIHHJIJIIIIIIJEHHJJIJJJIIJJJJJIJ
@6336732/1
ggggttattgttatgtcgatgtcgaacccaaaaatgtaattaactttttt
+6336732/1
BBCFDDFFHHHHHJJIHIJIJJIJJJJJJJJJJJJJBGIJJJIJJJJJJJ
@7030153/1
actatctttcaagtcggcataacgggccgcgactccgccctcttcctcgg
+7030153/1
@C@?DDDFDDHDD<FGHFGIGIGFACFHFHEBGIGGHF;?ACA@CCCC;;
@168161/1
atacataataaaattagaggaagtaggtgctgggcctcttgtatgcgaag
+168161/1
CCCFFFFFHHHHHJJJJJJJJJJJJJJIJJJJIJIIJJJJJIJJJJJIJJ
@4947938/1
gacgacaccacagttccagtctcaggcacattgccattagtagactgatc
+4947938/1
??1A?DDD=FFH>ADBHH@CBEDHGIII@;CDC<DHHEH<BFD>GGG<FC
@7681973/1
gaatctgattgtgctgttgtggaactgcttcacctgtggccggcggcacg
+7681973/1
C@@FFFDAHFHHFGIIJIICEHGGGBGHJJJJJIEAFDCHHIIGIJBF<<
@4265949/1
gcgtgatgaggttcaccaagctagtggcgttgatgtcgcaagatag
+4265949/1
@@@FDFFF>FDFFB>EDGGIFGBFHGCGIAGHGIGCGD?HGGIGGC
@4948449/1
gcgttgtctaacgtcggattcagttcggaacatagaaatttgtgtaa
+4948449/1
@@@A?@DDADBF?<C?FG;C9?C::1?CFDG;90?4<??FD?/?88=
@7682255/1
gaggaagtaggtgctgggcctcttgtatgcgaagg
+7682255/1
<@@DD?AE?C>FDIGI>F?FGIGIIHGIADHI6@?
@2237962/1
cactgagtgacggcacctccgacactgaggtcacggtactcgcggtacat
+2237962/1
@CCFFFFAFDFH>FGDGGICFBHGGIIDHGIIGIGGHCGGGHGIG=>DBD
@1565250/1
gctgtctgtacattgaaaataaaaataaaaaaaatagcaggggttattgt
+1565250/1
<<@DDDDBCFH>D?E>GGHEEC@EHEHECHGGADDFGH@?BAB66@@@FF
@4266952/1
aggcgcttgtggtggtgcacgcgcttgggcagagggaatctgattgtgct
+4266952/1
CCCFFFFFHAFHHGHEGIHIIIJIJJJJJJJIJJIJIIJJJJJJJJIHHH
@7683295/1
ggtgcacgcgcttgggcagagggaatctgattgtgctgttgtggaactgc
+7683295/1
BCBFFFFFHHHHHJJJJJJIJJJIJJJJJJJJJJJJJJJJJJJJIJJJJI
@4949555/1
gttgtggaactgcttcacctgtggccggcggcacgcagacg
+4949555/1
:=?DBDDDHFB?8:A@FGEAHIIIIGGGBBHI88AADEA>8
@2930498/1
acataataaaattagaggaagtaggtgctgggcctcttgtatgcgaaggt
+2930498/1
CCCFFFFFHHGHHJJJJJJJJJJJIIJJJJIJJJJJJJJIJJJIJIJIJB
@4949727/1
gtggaactgcttcacctgtggccggcggcacgcagacgccttgatgacct
+4949727/1
CCCFFFFFHHFFFGIIHGGIIIJJIIIIIIIHGEFFFFDDDDDDDDDCDC
@1565581/1
ggcacctccgacactgaggtcacggtactcgcggtacatgttgtgtacac
+1565581/1
CCCFFFFFHHGHHJJJIJIHIIJJJIJJJJIJJJIJJJJJIJJJIHIJHE
@4267350/1
gcaagaagtaccagaaacgggacttagccacaatctggtctggagagaag
+4267350/1
CCCFFFFFHHHHHJJJJIJJJJJIJJJJJJJJJJJJJJGHIJHIIJJIJJ
@2930720/1
ctccaaacggtgtaacaaatggcggcacgtcttcgtctttgtacagttcg
+2930720/1
@@@DDDDDFFB;FGHIG?CH<?;?FBFF@DCGHIGGIGHIGGEHHEII>C
@4949973/1
ggcctcttgtatgcgaaggtgttgaggcgcttgtggtggtgcacgcgctt
+4949973/1
CCCFFFFFHHHHHJJHIIJFGHIJIJJJJJJJJJJIIJJHHIJJJJHHFD
@2930904/1
gcttcgggcttcaacagcttgttagcttgccattgacctttcctaggagt
+2930904/1
CCCFFFFFHHHHHJJJJJJJJJJIJIJJJIIJJJIJJJJJJJJJJJJJJD
@4950134/1
atcttgtatagaggaggcttgggctcgctctccgaagggagcttgcggcc
+4950134/1
CCCFFFFFHHHHHJJJJJJJHIJIJJJJJJJJJJIJJJJGHIJJIJJHHF
@1566412/1
accagtggtcttcttgaacttcttcaattgacgcaagaagtaccagaaac
+1566412/1
CCCFFFFFHHHHHJJJIJJJJJJJJJJJJJJJJJJJJJJJHIJJJJJJJJ
@2931791/1
gtggatgtagctgccattatgtagactgttgtgttgaccaataatgggtt
+2931791/1
CCCFFFFFHHHHHJJJJJJJJJJJJJJJIJJHIIJJJJJJJJIJJJJJII
@2931915/1
ggcatctatagatgtcggtggcgcacagggcacgcttgcgcatgacatct
+2931915/1
@CCFFFFFHHHHHJJJJJJJJBHHJJJJJJJJJJJJJJJJJJJJJJJJHH
@2932099/1
gccagaatctaggcatgcacagctcttgcagccatccaacgggattgccc
+2932099/1
CCCFFFFFHHHF<AFEHGHGGGIHHIHIIIGIIIJJJIJJIIIHHGIHGI
@4951287/1
tccgacgtaccataactcgtgtttaccctgcacgaagaaatttgaatcta
+4951287/1
CCCFFFFFDFHGHJJJJJJIIHHJJJGGJJJJIJGIJIIHHIJJIJJJJJ
@4951387/1
cagcatacataataaaattagaggaagt
+4951387/1
@<?DBDBDBFBD?<FH@@BAFBFC@?<2
@1566805/1
tggatggagtgagcacgggctctgtgcctggctcccatgtcacggtagca
+1566805/1
@<@FFFFFFAFHHGGJJJGIGCGG?FFHGJIGGEIGGIGIEDEHH;FFHI
@3592866/1
tttccaatctccaagacaggaggctccagtactttagctttgacagtgta
+3592866/1
CCCFFFFFHHHHHIJJJJIIJJJJJJJJI?EHIIJJJJJJJIJJJJGHII
@7685927/1
ggcataacgggccgcgactccgccctcttcctcgggttggaatgattctg
+7685927/1
@@@DDFFBHHHGHIFHIEGIICHIIIIIGGE@CEHG?BDACC@CCCEECE
@1567422/1
cgcttgggcagagggaatctgattgtgctgttgtggaactgcttcacctg
+1567422/1
?@@DDDDFBHHHHGEFGIGIGCBG@?CGAEBD@HHGIIIHGAGHDHEDGG
@5660001/1
cttgtggtggtgcacgcgcttgggcagagggaatctgattgtgctgttgt
+5660001/1
@<:BDDB3:;<CFFFIFF?FF?7FFDA7?1:DD@CAAB@=<CAF@=@D>7
@2933627/1
ggacttttcttcaatatccacataagtaacttcaaatgattgctcagatg
+2933627/1
CCCFFFFFHHHHHJJJJJJJJJJJJJGJJJJJJJJJJJJJJJJJJJJJJJ
@2933905/1
gaactgcttcacctgtggccggcggcacgcagacgccttgatgacctcca
+2933905/1
CCCFFFFFHHHHHJJJJJJJJJJJJJJJJJJHHHFFDEDDDDDEDDDDDC
@4952955/1
gtggaactgcttcacctgtggccggcggcacgcagacgccttgatgacct
+4952955/1
CCCFFFFFHHGDHIJJIIIJJJJJJJJIFIJJJHHFEFDDDDDDCCCCD@
@4953089/1
tgatgaggttcaccaagctagtggcgttgatgtcgcaagatagtgagaca
+4953089/1
=@B4ADEFDDHHHJJEHIJIJAHIJIGHIH?FFHIJJJJJJIJFFCHEHG
@6337402/1
gtctttgtataccttcaggtgatcgaacatcatgtcttcaaactccacta
+6337402/1
@@@DDDDDFHFFHGGIHIICFHICHHIIGIIIGIFGG@GGIIIGHIIGAH
@2934451/1
gtcacagtcgatagattacggtctatgtctatcggctccgatttgtcgtc
+2934451/1
CCCFFFFFHHHHHJJJJJJJJHHIJJJIIJIIJJJJJJJJJJJJIIIJJJ
@6337723/1
cagcatacataataaaattagaggaagtaggtgctgggcctcttgtatgc
+6337723/1
CCCFFFFFGHHHHJJJJJJJJJJJJJJJIJIHIIIJJIIIGIJJJJIJJJ
@2934692/1
gccagatgccaaagttcttgatcttcactgggctcttctctgggatttcc
+2934692/1
CCCFFFFFHHHHHJHIJJJJIJJJJIJJJIGIJJJJJJJJJJIJJJJJJJ
@6337851/1
gggaatctgattgtgctgttgtggaactgcttcacctgtggccggcggca
+6337851/1
B@CBDDDFHFDFHHIIJJEHIEHIJJJIEEHIIGIIJJGHIGIIGGGHFD
@6337880/1
cgacgcttcagcagagtgcacacaatggtgaactggcgttcatgcggcaa
+6337880/1
CCCFFFFFHHHHGJJJHIJJJIJJJJJJIIJJJJJJJJJJJJJJJJJIJJ
@2934871/1
cttagccacaatctggtctggagagaagatcctcatcttgtatagaggag
+2934871/1
CCCFFFFFHHHHHJJJJJJJJHJIJJJJIIJIIJIJJJJJIJJJIJJJJG
@5661465/1
gtgatctgtttcttggcatctatagatgtcggtggcgcacagggcacgct
+5661465/1
@@@FFFFFHHHHHJHIGIHIJGEGGGFGEHHI1CGDHEHGGGIJIIIGGE
@2934916/1
cttgggcagagggaatctgattgtgctgttgtggaactgcttcacctgtg
+2934916/1
C@CFFFDFHHHHGGIIJIIGIIJHIJJJIJJJIIJJJJJIJJJJJJJJJI
@4954075/1
cttcacctgtggccggcggcacgcagacgccttgatgacctccactttga
+4954075/1
CCCFFFFFHHHHHJJJJJJJJJJJBHJJHHFFFEEEEEEEDDDCDDDDDC
@2238089/1
agccatccaacgggattgcccatcaatttatcttcaaatgacgacaccac
+2238089/1
CCCFFFFFHHHHHIGIJJJJJJJJJJJJJJJJJJJJJJJJJJJJJJJJJJ
@4954214/1
ctcagattgccatctcagaaattagcggatggatcaagaggctgacaccg
+4954214/1
@@;BDDDDBBAFBEEFBE@AAAFDHADB@?DHADBGDFFHEHDE>BF=B@
@6338479/1
ccctcaatctgcaccagttcatatttgggcacagttcctcgacgagcaag
+6338479/1
CCCFFFFFHHHHHJJIJHHJJJJJJJJJJJJJJIGIJJJJJIIJJJJJJJ
@5662152/1
gttgaggcgcttgtggtggtgcacgcgcttgggcagagggaatctgattg
+5662152/1
CCCFFFFFHGHGGGGJJJJIJJJJJJJJJJIJJJJJIJJJHHHHFFFFFF
@4955083/1
cagtgttcttcttgaacttcttcaattgacgcaagaagtaccagaaacgg
+4955083/1
@@@DD2=ACDHFHI<FHGIBHFHH9FH3CFBGGDE>GGBFHEGGIEIGIH
@7030887/1
gcacgcgcttgggcagagggaatctgattgtgctgttgtggaactgcttc
+7030887/1
CCCFFFFFHHHHHJJJJJJJJJJJJJJJJJJJJJJJJJHIJJJJJJJJJJ
@6339472/1
aagtaggtgctgggcctcttgtatgc
+6339472/1
=?@BDEFDDHHGHIIIIIICGIIIII
@171377/1
atgtaaccactccatactttgtttcatttaaatttacgggctatgccatt
+171377/1
@@@DDFEFHAFFHIGII@FAEAFFHIFHIGIIIHI@EGHFH@GHEAEHEG
@6339707/1
gtaatctaagacttgtccgagctcatcgactgtggcaatctttgcatgga
+6339707/1
CCCFFFFFHHHHHJJIJJJJJJJJJJJJJJJJJJJJJJJJJJJJJJJJJI
@7031172/1
atacataataaaattagaggaagtaggtgctgggcctcttgtatgcgaag
+7031172/1
@CCFFFFFHHFDFIIJIGHIJJGAEHHAGGIJEDEGEGGIIHIIJJIJJI
@7031273/1
gattcgaatactggactagtaaaatacatagtttcactacacaagtgata
+7031273/1
CCCFFFFDHGHGHJIJJJJJJJIJJJJJJJJHIIIIIIJJJJJJJIIIII
@6339906/1
cgctcatcgggaggtgtggcagcctccttgaccattttagatatttgttg
+6339906/1
CCCFFFFFHHHHHJCGHHIIIJIIJJJJJJHIJJJJJJJIIJJJJJJIJI
@2239408/1
gccagatgccaaagttcttgatcttcactgggctcttctctgggatttcc
+2239408/1
@<@BD;DD8:C?DF<CE@FFH?C<C>AHH4?;CD3CF>?CDFDI;DC?BB
@6339997/1
cactgagtgacggcacctccgacactgaggtcacggtactcgcggtacat
+6339997/1
CCCFFFFDHHHHHJJJJJJJJJJJJJJJJJIIJJJJHIJJJJJJHHEFFF
@171902/1
gacgatttcaccagtggtcttcttgaacttcttcaattgacgcaagaagt
+171902/1
CCCFFFFFHHHHHJJJJJJJJJJJJJJJJJJJJJJJJJJJJJJJJJIJJF
@7031655/1
tgatagagacgatttcaccagtggtcttcttgaacttcttcaattgacgc
+7031655/1
CCCFFFFFGHHDFHJJJJJJJJJJIJIJJJJJIJJIJJJJJIJJJJJJJJ
@6340389/1
aataaaattagaggaagtaggtgctgggcctcttgtatgcgaaggtgttg
+6340389/1
C@CFFFFFHHGHDIHHIGHIIDHGIHGHGHJJJIJIJJIJJJJJJBDFFE
@6340434/1
agttcttgaagcacagacacaggtgtcttcaacggaagagattccatttc
+6340434/1
@C@FFFFFHHHHHHJJJJJJJJJHHHHJJJJJJJJJJJJJHIJJJJJJJJ
@6340505/1
gggacttagccacaatctggtctggagagaagatcctcatcttgtat
+6340505/1
CCCFFFFFHHHHGJHJJJJJHHJJIJIGIIJJIGIIJJJJIIJIJII
@4956481/1
ctggtctggagagaagatcctcatcttgtatagaggaggcttgggctcgc
+4956481/1
@C@FDEDFHFFFHFHGIIIIJIIIJJJJGHIIHJIIIJJJJJIIJDGGIG
@2240041/1
gtcgagtagagccttagctgcggaatgcttagcttccttcttagagcgtc
+2240041/1
@@BFFFDDHHHHGIJJJIJIIGJIJIJJJJJJJIJIJJJJJJIGGGEHHI
@7032332/1
catacataataaaattagaggaagtaggtgctgggcctcttgtatgcgaa
+7032332/1
CCCFFFFFHHHHHJJJJJJJJIJJJIGJIJJJJJJGHJJJJJIJJJJJII
@2240219/1
attttattgaataactagcttctgcccgcgactccgtccgcgcggatgtc
+2240219/1
BCCFFFFFHHHHHJJJJJJJJIJJJJJJJJJJJJJJFHIIJJJHFDDDCC
@859532/1
gccagatgccaaagttcttgatcttcactgggctcttctctgggatttcc
+859532/1
CCCFFFFFHHHGHJHIJJJIIJJJJJJIJJJIJJJJJJJJJJIJJJJJJJ
@859581/1
ctggagagaagatcctcatcttgtatagaggaggcttgggctcgctctcc
+859581/1
CCCFFFADBBFHDBHGIIGICHIHFHGIIIIDH8AHI:FB;BG@?BBBHI
@173061/1
cgcagccagatgccaaagttcttgatcttcactgggctcttctctgggat
+173061/1
CCCFFFFFHHHHHJJJJJHIJJJJJJJJJJJJJJIIJJJJJGJJJJIJHI
@4957380/1
catacataataaaattagaggaagtaggtgctgggcctcttgtatgcgaa
+4957380/1
@@@DFFFFHHHFHIJGIGGIJIDIFHGECFGGCHI<GIIJIJIGIIIDFD
@4957456/1
cttcaattgacgcaagaagtaccagaaacgggacttagccacaatctggt
+4957456/1
CCCFFFFFHHHHHJJJJJJHHIJJJJJJJJJJJJJJJJIJJJJJJJJIJF
@4957477/1
gtgagaagtgtgataatgtcataaagttgacaataatctataattacttt
+4957477/1
CCCFFFFFHFFHHIIJJIJIIJIIIJJJJIJJGIGHIJJIJJJJIIJJIJ
@4957742/1
catacataataaaattagaggaagtaggtgctgggcctcttgtatgcgaa
+4957742/1
@B@FFFFFHHHHHJJJIGIIJJJIFHJIIJIIIIIIIJIJJJHIJIIJJJ
@173649/1
ctgtttgtctgtttgtctgtttgtctgtttgtctgtttgtctgttcgtct
+173649/1
CCCFFFFFHHHHGJJIJJJIIJJHJJJJJJJJJJJIJJJJIJJIJJJIJJ
@4957968/1
gtctgttatagtttcaaaaaaactgtttcacataaatagg
+4957968/1
;?@DDADDHBFHHBF@GD@@EBDEH9???C@?D9DGCAGG
@860411/1
gacggcacctccgacactgaggtcacggtactcgcggtacatgttgtgta
+860411/1
CCCFFFFFHHHGHJJIJJJJJJGHIJJJGGIJJJIJJHGIIHHHHHHFEF
@860444/1
tcttgaacttcttcaattgacgcaagaagtaccagaaacgggactt
+860444/1
?@<?DBDDHD>BFDG?EH<E?::GCDGIC?FCHGC9@DBBGIIIAB
@7033683/1
acagtgtgctgggcatcattcttagtgattgtaacgcccacttttatctt
+7033683/1
@@@?DDBBBFDFFADHBGDEDFBFGIEFGGGAFFEFGDD@0BG@FBDHGG
@4958426/1
cggtagcactgagtgacggcacctccgacactgaggtcacggtactcgcg
+4958426/1
B@CDFFFFHHHHGGGEHIIJJIJJJIJIJJJJIIIJIIIIGJFHHIIHJH
@4268654/1
aaccaattaatcagcgaacgcttattgtttcgatcttgttatacgtaaaa
+4268654/1
@C@FFFFFHHGHHJJGIFHGEFHIHJG1?GHEIIJJJJHIIHGIIJIIEG
@861046/1
gccgcgactccgccctcttcctcgggttggaatgattctggtgggttgtc
+861046/1
CCCFFFFFHHHHHJJIIIJIJJJJJJGHIJIJJJJJJIJJJDHHHFFFDE
@7687243/1
gccccttttaaaaaaagctcgatctcaatttaaagataagatctgcgacc
+7687243/1
B@CDFFFFGHHHHJJIHJJJJGIJJJJIJJJJJJJJIJIJIJJJJJJJJJ
@2241774/1
gtcgatatgtggatgtagctgccattatgtagactgttgtgttgaccaat
+2241774/1
@@@FFFDDF?FDAGHCGFCBEHHGGIGGIABHDHGIEAGFG?FG@DFFEH
@861376/1
gcgtagggtaagacacggatcgcatacaccgtgaatataagtggcaaagg
+861376/1
CCCFFFFFFHHHHJJJJJJJJJJJJJJJJJJJJJJJJJJJJGHIJJJJJJ
@861619/1
gtggaactgcttcacctgtggccggcggcacgcagacgccttgatgacct
+861619/1
@@@DFFFDDBFDDHEHBDEGEGIIG<FEGHHBHHHE>DAC?@DDD;>>@C
@7688059/1
gggaatctgattgtgctgttgtggaactgcttcacctgtggccggcggca
+7688059/1
BCCFFFDFHHHGHIJIJJJJJJGIJGIEGIJJJIJGECFHFHIEAHGBFD
@7688319/1
agaaaagtgctgtctgtacattgaaaataaaaataaaaaaaatagcaggg
+7688319/1
CCCFFFFFHHHHHJJJJJJIJJJJJJJJJJJJJJJJJJJJJJJJJJJJJJ
@7688364/1
gcagccagatgccaaagttcttgatcttcactgggctcttctctgggatt
+7688364/1
CCCFFFFFHHHHHJJIJIJJJJJJJIJJJJJJIJJJJJJJJJJJJJJIJJ
@4960533/1
gctcaatagaggatctccttaattattatgggcctcgccgtatttgggtc
+4960533/1
CCCFFFFFGHFH?FIJJJFIIIJIJJJJJFHCFEIJJJJJFGIIJIJJJI
@4270597/1
gcgaaggtgttgaggcgcttgtggtggtgcacgcgcttgggcagagggaa
+4270597/1
CCCFFFFDFDFHFIJIJIIJJHIIIJJHIIJJJJJJJJJJHHHFFFFDAE
@862397/1
catacataataaaattagaggaagtaggtgctg
+862397/1
@@@FFFFFGGFHHJGIIGIJIGIIEH:FFFGHC
@4960930/1
cagtggtcttcttgaacttcttcaattgacgcaagaagtaccagaaacgg
+4960930/1
BCCFFFEFHHHHHJJJJJJJJJJJJJJJJJJJJJJJJJHIJJJJJJJJJJ
@4961012/1
aatacaagatcgtggggtgggcccaccaggccgttacagatgaactcccg
+4961012/1
@@@FFFFFHHHHHIJJIGGIIJJJJJJJHGIJJHIJJJJJJJJHHHGHHF
@2936822/1
cactgagtgacggcacctccgacactgaggtcacggtactcgcggtacat
+2936822/1
@CCFFFFBFFHFFGGGGIIGJGGGGIJIIIBGGGIIBCGIIHJGH:BEEF
@2937222/1
ctgtgatctgtttcttggcatctatagatgtcggtggcgcacagggcacg
+2937222/1
@@@DDDDDHHAHHIIIGE9CHGH@HAHGHIEBEECHDCHIHHGFHGCD7@
@1569911/1
cgcaagaagtaccagaaacgggacttagccacaatctggtctggagagaa
+1569911/1
CCCFDFDADACDFF?FHIGIIIIIGIIIEIIIIIGGGGCHHGGEIICHBH
@5662391/1
ataataaaattagaggaagtaggtgctgggcctcttgtatgcgaaggtgt
+5662391/1
CCCFFFFFHHHHHJJJIJJJIJJIJJIJJJFGIJJJJJJJJJJJJIJFGF
@4961914/1
aaagacatcatgataaaaatgtgtcattggagtcatattatgtgagtacg
+4961914/1
:?@ADDFFGFFHHGIEIIJIICHHHHIHIIIG<CGGGIH4EF:D<?1?<D
@7690400/1
atctgattgtgctgttgtggaactgcttcacctgtggccggcggcacgca
+7690400/1
@@@DDADFGHHHFEIIBGIFIHGHGIGEI>BEHB9CGEGIJFIGHFFDDD
@5662576/1
gccagatgccaaagttcttgatcttcactgggctcttctctgggatttcc
+5662576/1
CCCFFFFFHHHHGIHJJJJJJJJJJJIJJJIJJJJJJJJJJJJJIIJJJJ
@1570205/1
ttatacatttcggcatggcgatcatgtcgatggcttggtttattcccatc
+1570205/1
CCCFFFFFHHHHHJJJJJJJJJJJJJJJJJJJJJJJJJIJJIJJJJJJJJ
@7690535/1
ctttatacatttcggcatggcgatcatgtcgatggcttggtttattccca
+7690535/1
CCCFFFFFHHHHHJJJJJJJIJJJJJJJJIJJJJJJJJJJGIJIJJJJJH
@5662880/1
tgtgaaactgcgacaccttgtggctgtgacttgtagtcaaggtggagatt
+5662880/1
@@@DFDEFHHHGHJJJJJJJHHGGHHDDFGHHIIJIJJGGFG9BFDF3DF
@7690986/1
gctagccgggcggatgtatggcagtagctaactcgtccgagggtcaattc
+7690986/1
@@CFFDDDHFFHG@GGBGIJJGEGDHGEHIIGECDGHGHFFDDBCBADEC
@4271856/1
gcacgcgcttgggcagagggaatctgattgtgctgttgtggaactgcttc
+4271856/1
@@@DDFFFHGDHGJGGHDGIDGHEHG<FGHIEGGHHICBGIDIIGA>HH4
@4271886/1
gtcttcttgaacttcttcaattgacgcaagaagtaccagaaacgggactt
+4271886/1
@C@FFFFFGHHFHJJBGGGIGIJGEIEIIIJJIHHIJJIIGGJIIIIIIJ
@4271956/1
gcgaaggtgttgaggcgcttgtggtggtgcacgcgcttgggcagagggaa
+4271956/1
CCCFFFFDHHHGFIIBGG@FHDDGHGJGIGIIIJJJJIIJHHHFFFFDDE
@7034932/1
cgcaagaagtaccagaaacgggacttagccacaatctggtctggagagaa
+7034932/1
CCCFFFFFHHHHHJJJJJJJJJJJJJJJJJIJJJJJJJJIJJJJJJHIIJ
@7691808/1
cagcatacataataaaattagaggaagtaggtgctgggcctcttgtatgc
+7691808/1
CCCFFDFFHHHHHJJGIIJJIJJJIIJCFHIEHHGHIIIJGIIJJGHIJJ
@4272655/1
gcaggatataatagcatggattatacattacacttactaatatagtaaaa
+4272655/1
CCCFFDFFHHHHHIJJJJJIJJJJJJJJJJJJJJJJJJJJJJJJIIJJJJ
@4272665/1
tgtggaactgcttcacctgtggccggcggcacgcagacgccttgatgacc
+4272665/1
BCBFFFFFHHHHHJJJJIIIFIIHIJJJJIJJJHHHFFDDDDDDDDDEDD
@7035529/1
gagggaatctgattgtgctgttgtggaactgcttcacctgtggccggcgg
+7035529/1
CCCFFFFFHHHHHJJJJJJJJJJJJJJJJJJJJJJJJJJJJJJJJJJJJH
@7035760/1
taataaaattagaggaagtaggtgctgggcctcttgtatgcgaaggtgtt
+7035760/1
?<@B=DDDFHHBHIA:EFGHII??3F?ADC?GFHIIG?DCHHEGF@9B9B
@4273322/1
gcgagactcataacgcagccagatgccaaagttcttgatcttcactgggc
+4273322/1
@CCFDFFFHHHHHJJHIJJJJJIIJIJIIJIDHJJJJJJJJJIJJJHCHH
@7035943/1
ccgccaagtttgacgtttatcttcaagcacaaattgctcagggtctgtgg
+7035943/1
@@@DFDDDADFBCGHIIIGIDGHHIEHIIIIIGGIA<FDHG>;99BFBFB
@4274096/1
cggtggcgcacagggcacgcttgcgcatgacatctatacatgccattggc
+4274096/1
@@CBDFDFHGHHHJJIJGIJIJCGIIJIJIGIJIJJJJJIIJ9FHIJGIJ
@2244483/1
gcacgggctctgtgcctggctcccatgtcacggtagcactgagtgacggc
+2244483/1
CCCFF>DDHFHHFEIJJEIIIJJJJGIGIGEGG?GGIIJIJEHBFEHCGB
@7036675/1
gtgctgggcctcttgtatgcgaaggtgttgaggcgcttgtggtggtgcac
+7036675/1
@@?1D:?;3:CCAF@CFFHCFIEEFCGFFEDDFI<FAA6CBF@5@;CE>=
@7693540/1
gttgtggaactgcttcacctgtggccggcggcacgcagacgccttgatga
+7693540/1
@CCFDFFFHHGHHJJJJJIIIIIJJJJJJJIJJJHHFFDECDDDDDDDDE
@2244721/1
gacttatctgcaacagcttgagaatgcacgtacagttgcatagcgttctg
+2244721/1
C@CFDDFFBHFDFFHBBCIAFB@HIHBHHGAFDFH??GGHII<9??DGBH
@2244864/1
cgtcaagcaaataaaggacatcttcaacaatctcgtggttcctctgcact
+2244864/1
CCCFFFFFHHHHHJJJJJJJJJJJJJIJJJJJJJJHIJGHJJJJJJJJJJ
@7693857/1
cagcatacataataaaattagaggaagtagg
+7693857/1
=;??D?DDFHHGHIHIDIGHCHIGIGIGI9E
@7694215/1
ctattaacattatcatcgttctcagcatggtaagaaggtggcggccagaa
+7694215/1
CCCFFFFFGHHHHIIGHIEHGIIIIIIIIJHIIIJIGGFHGHEGGIIIGG
@4275406/1
ccgtcattgcagactgtgtggtagcgggtcggacgagccgtgccttttat
+4275406/1
B@@DDFFFHHHGDHIJJIIJJJJJGIIG@DBGGIIGHGEFFFFDEEEECE
@4275542/1
cccaaattcttcttcttcagccggctttggtggttctttggctgtctctg
+4275542/1
CCCFFFFFHHHHGJJJJHIGGHGFGIIGIGDGHIJJJJJJEIGGFHIGJG
@4275589/1
gtggcgcacagggcacgcttgcgcatgacatctatacatgccattggcgt
+4275589/1
B@<DDFFFFDHHHJFIJJGIIEHIGJEHIGIJJGIIIJIGIHIJGIGGIG
@7695472/1
gggctctgtgcctggctcccatgtcacggtagcactgagtgacggcacct
+7695472/1
CCCFFFFFHHHHHJJJJJJJIJJJJJJJJFHJJJJJJJJFHJJJJIIJJG
@7038751/1
gctcattttaacacatttcacattgaaaaataggtcaaaaccttcattat
+7038751/1
@BCFFFFFHHHFHJJJJJJIIJJJJJJIGGGIJJEGGFHGIGGIJJJJIF
@7696433/1
ttggtgacggcgtgcacggtgatggcgcgcgccatggcgatgggcgtgcg
+7696433/1
BCCFDFFFHHHHHJJJJJJHIJJJJJJJJJIJJHHHFFFDDDDDDDDDDD
@4277211/1
tgatagttgttagtgctgctaatatgtctcttaactcaggactagtgcct
+4277211/1
@CCFFFEFHHHGHFHGIIIJIGHGHIHIIIGIIHEHFHIJJJGHIFGGBH
@2247396/1
cttttctaacttgaacagtgcgatgttttacaagggcaggttgaactcac
+2247396/1
C@CFFFFFAHFHFAFHIJFGIIIJJADHIIIJIAHGGGIJEGE@GGIJII
@7040047/1
ctcataacgcagccagatgccaaagttcttgatcttcactgggctctctc
+7040047/1
CCCFFFFFGHHHHJGGIJJJGIIJIGHIJJIIJJJIGIIJGIIGGGIJJI
@7697157/1
ggggttattgttatgtcgatgtcgaacccaaaaatgtaattaactttttt
+7697157/1
BBCFDDFFHHFHHJJGGIJJJIIJJJJJJJJJJJJJBGIJJJJJJJJJJJ
@7040804/1
cacaaattccaacccttgcgtttcaaaacaattcattttaggttcaagtt
+7040804/1
CCCFFDFFDHHHHJIIIJJIDHIIJJJJIJIJFIJJIJJJJJBGIJJJJJ
@1570572/1
gcctggctcccatgtcacggtagcactgagtgacggcacctccgacactg
+1570572/1
@@@FDDFFHHHDHJIIGHGI?EEHHIIIIJHGFHIEBHGGGGIIIIJGGH
@6343022/1
gccagatgccaaagttcttgatcttcactgggctcttctctgggatttcc
+6343022/1
CCCFFFFDHHHGHJFHIIJIIJJJIJJJJHJIIIJJJJJHIJFIEHIJII
@2248175/1
ggatggagtgagcacgggctctgtgcctggctcccatgtcacggtagcac
+2248175/1
CCCFFFFFFFHHHJJJJIJJJJJGHIJIJIJJJJJJJJJJJIJJCFHGIJ
@4962865/1
gggaagtggtgataaagataagtataggctcaaaacctaacgacatcaat
+4962865/1
CCCFFFFFHFHHHJJJJJJJJJHGJJJJJJJJJJJJJJJJJJJJJJJJJJ
@5663754/1
tgtggctgtgacttgtagtcaaggtggagattttactatctttcaagtcg
+5663754/1
@CBFFFFFFHHHHJIFHIIJIJIJFGHHJJJJJJIIIIIJJJJHIGIIHG
@5663831/1
accagtggtcttcttgaacttcttcaattgacgcaagaagtaccagaaac
+5663831/1
CCCFFFFFHHHGHJJIIJJJJJJJJJJJJJJJIJJJJJJJFGIJJJJIJI
@174850/1
tgtttcttggcatctatagatgtcggtggcgcacagggcacgcttgcgca
+174850/1
CCCFFFFFHHHGHJIJJJIJJIIJJJGIGIJIJIJJJJIJJJIJJJJJJG
@2248519/1
gcgagtacttcatattagaaatcacttctttgattttcttcaagcgctca
+2248519/1
@@@DDADDHHHHHJIIIJEHIIGGGIJJJIJIGIHJIGHIGGIHIJJJJI
@2248564/1
cttgaacttcttcaattgacgcaagaagtaccagaaacgggacttagcca
+2248564/1
CCCFFFFFHHHHHJJJJJJJJJJJJJJJHHIJJJJJJJJGJJIJJJJJJI
@174958/1
agcatacataataaaattagaggaagtaggtgctgggcctcttgtatgcg
+174958/1
CCCFFFFFHHHHHJJJJJJJJJJJJJJJJJHIJJJJJJIJJJJJJJJJJJ
@3594500/1
cagtggtcttcttgaacttcttcaattgacgcaagaagtaccagaaacgg
+3594500/1
BBCDFFFFHHHHHJJJJJJJJJJJJJJJJJJJJJJJJJFHJJJJJJJJJI
@3594655/1
gcctcacatgattcatccacaaattccaacccttgcgtttcaaaacaatt
+3594655/1
?@@FFDFFHHGHGJJJJJJIIIGGHG?HH@D@GIGEHIJJJICFBHEGII
@5664497/1
gttgtatgtttataataatttgttttatatacataatgtatgtggttgtg
+5664497/1
CCCFFFFFHGHGHJJIJJIJJJJGJIIJJJIJJJJJJGIIIJJJJHIJII
@2248876/1
gttattaggtaatgttatatattttgtcttttctgacattggtctatata
+2248876/1
@?@DDDD?D=CDCFEEHGDGCHCHICF?BFHGHEG@H>GGEDCGH?FBGB
@2249251/1
gcaagaagtaccagaaacgggacttagccacaatctggtctggagagaag
+2249251/1
@@@?DEFAHHFHHIIIIIGADGACGGGEC@DADHGGIIGGEDGBGIGHC>
@5665358/1
gtgctgttgtggaactgcttcacctgtggccggcggcacgcagacgcc
+5665358/1
@@@ADDDDHHHBDBHG<BI@@EHG:9<?DCEGIG<FHBEBBB?AB:>B
@3595366/1
cgggacttagccacaatctggtctggagagaagatcctcatcttgtatag
+3595366/1
BCCFFFFFHHHHHJJJJJJJJIJJJIIJIJJJJIJJJJJJJJJJIIJJJE
@5665620/1
ctgggcctcttgtatgcgaaggtgttgaggcgcttgtggtggtgcacgcg
+5665620/1
CCCFFADFHGHHHJJJJJHIIJCGGHJIJJJJJJJIJIJIIJJJJIJJHH
@4965079/1
agggaatctgattgtgctgttgtggaactgcttcacctgtggccggcggc
+4965079/1
CCCFFFFFHHGHHGFHIJJIIJJJJIJIIJJJJJJIIJGHHIIIJIJJHF
@6345895/1
agttataaagcatagcccgaagtgctattggcacacaggcataatgccat
+6345895/1
@C@FFFFFHHHHHIIIJJJJIJHHJJJJJJJJJJJJIJJJIJJJJJJJJJ
@2938334/1
ctcataacgcagccagatgccaaagttcttgatcttcactgggctcttct
+2938334/1
CCCFFFFFHHHHHJJJJJJJJJJJJHHJJJJJJJJJJJJJJJJJJJJJJJ
@5665982/1
tgtgcacctgagcgagactcataacgcagccagatgccaaagttcttgat
+5665982/1
@@@FDBDDHGHHGIGGGHIJJJJIJIIJJIJJJJJJJJGIGIIJJJJJJJ
@2249835/1
gcctggctcccatgtcacggtagcactgagtgacggcacctccgacactg
+2249835/1
B@CFDDBFHHHHHJHIJJJJFHIJJJJJJJIIJJIGGHIIGJJJJJJJHH
@176952/1
gtggtgcacgcgcttgggcagagggaatctgattgtgctgttgtggaact
+176952/1
??@DADDD?FHHHIIFIIICG@FGEDFFHEHFAGGFHIGGIGDIIGEGIG
@6346162/1
aggaagtaggtgctgggcctcttgtatgcgaaggtgttgaggcgcttgtg
+6346162/1
@CCFFFBDHFDFHIIIJJJJJIJJHIIJJJIIIJ?DDGHHGJJJJJIJDH
@176978/1
gtgcgtgcaggatcctcgtcattgcctg
+176978/1
CCCFFFFFHHHGHJJJJJIJJJJJJJ>G
@3595875/1
ggtgcacgcgcttgggcagagggaatctgattgtgctgttgtggaactgc
+3595875/1
BCCFFFFFHHHHHJJJJJJIJJJIIJJJJJJJJJJJJJJIJHIJJJJJJJ
@6346282/1
gtgacggcacctccgacactgaggtcacggtactcgcggtacatgttgtg
+6346282/1
CCCFFFFFHHHHHJJJJJJJJJJJHIIJJJHIJJJJJJJEHHHHHFFFFF
@5666200/1
gtcttcttgaacttcttcaattgacgcaagaagtaccagaaacgggactt
+5666200/1
CCCFFFFFHHGHHJJJJJJIJJJGJJJJJJJJJHIJIIJJJJJJJJJJJJ
@177092/1
agacgatttcaccagtggtcttcttgaacttcttcaattgacgcaagaag
+177092/1
CCCFFFFFHHHHHJJHJJJJJJJJJJJJJIJIJJJIJJJJJJJJIJJIJJ
@4965867/1
cctcaatctgcaccagttcatacttgggcacagttcctcgacgagcaagt
+4965867/1
??@DDFF?FHFGHIGEIEBFIHIIFGEHIIIGI@G?CDFGGHHI>?ADH/
@863575/1
gacgatttcaccagtggtcttcttgaacttcttcaattgacgcaagaagt
+863575/1
CCCFFFFFHHHHHJJJJIJJJJJJJJJJJJJJJJJJJJJIJJJJJJJJJ<
@7698036/1
gccagttataaagcatagcccgaagtgctattggcacacaggcataatgc
+7698036/1
CCCDFDEFHHGFHGEHIJIHGGIGIFDFIHIIIIGHIJHIH;BGHGIIJJ
@863643/1
gttgtgtacacctgagcgagactca
+863643/1
<@;DBA==CBB;D;FB>GE<:C9<?
@7698323/1
gtcacggtagcactgagtgacggcacctccgacactgaggtcacggtact
+7698323/1
CCCFFFFDHHHGHJIIIIJIJIIJIGIIGJJIIJJJJIIJJIFIJJDHHF
@5667297/1
gtccttgttgttaagaggtgttacctgcaacttggccaggttagggccaa
+5667297/1
CCCFFFFFHHFHHGIIII<CEFHGIIIJIJJIGHIGJEHGDDFHIJFIII
@1570930/1
cgggacttagccacaatctggtctggagagaagatcctcatcttgtatag
+1570930/1
CCCFFFFFHHHHHJJJJJJJJIIIJJHIJJJJJJJJJJJJJJJJJJJJII
@2939868/1
gcggctgaattgaagcatcttgtcgagaacatgaagccgctttggtttac
+2939868/1
@@@DDDDDD?B?ACEBCCGF@@2ACCCAFGFGGIHCBBFGDDHEDHGI>F
@863881/1
ggaagtaggtgctgggcctcttgtatgcgaaggtgttgaggcgcttgtgg
+863881/1
CCCFFDFFHHHHHJJJJJJJJJJJJJJJJGIIJCFGGIIJJIJJJIJJJI
@1571170/1
ggtggtgcacgcgcttgggcagagggaatctgattgtgctgttgtggaac
+1571170/1
BCBFFFFFHHHHHJJJJJJJJJJJJJIJJJJJJJJJIJJJJIJJJJJIJJ
@7698823/1
gcacgcgcttgggcagagggaatctgattgtgctgttgtggaactgcttc
+7698823/1
@CCF@DDFHHBAHGGIGDGG:FHIGIGIHEGGIIGIGEDFGCHDGIIGGC
@1571447/1
gccagttcccacttcacgacgcttcagcagagtgcacacaatggtgaact
+1571447/1
CCCFFFFFHHHHHJJJJJJJJJJJJJJJJJJJFHIJJJJJJJJJHHJJJG
@1571558/1
agagggaatctgattgtgctgttgtggaactgcttcacctgtggccggcg
+1571558/1
CCCFFFFFHHHHHJJJIJJJJJJJJJJJJJJJJIIJIJJIHHJIJJJJJJ
@7699321/1
ggatggagtgagcacgggctctgtgcctggctcccatgtcacggtagcac
+7699321/1
@@?DDAB;2AF<;EGGGEGGHAEGHIIIBAGBHIGGHIGHEHDA7=;CDG
@2940857/1
cgatttcaccaggggtcttcttgaacttcttcaattgacgcaagaagtac
+2940857/1
CCCFFFFFHHHH23CGHIJJJJJIJJJJJJJJJJJJJJJJJJJJJIJIIJ
@864666/1
cgcaagaagtaccagaaacgggacttagccacaatctggtctggagagaa
+864666/1
@@@FDFFDHFHDHHGIFGHEIIEFFCGIIHIIGGGIIIG@DFBEGG?BBF
@5668639/1
ctgcaacttggccaggttagggccaacagattgtttgagatgtttgtgaa
+5668639/1
CCCFFFFFHHHHHGIJFHIJJIIJJJIIJIJJJHIIIJGIJJJJJJIIJJ
@7699815/1
atacaaggaaactgtttagactggttacattgctcacgtacagctaagtt
+7699815/1
@@@DDFBDFHDHHGIDAGEBGDFCHDEHIIIGIIIGEICFHGC@FGCHDF
@1572033/1
cgaacgcttattgtttcgatcttgttatacgtaaaacaaactcgtactaa
+1572033/1
CCCFFFFFHHHHHJJJJIJJJJJJJJJJJJJIJJJJJJJJIIJJJJJJJJ
@5669014/1
ggtgctgggcctcttgtatgcgaaggtgttgaggcgcttgtggtggtgca
+5669014/1
B@@FFFFFGHHGHJJJIJJGJJHHIIIHIIJJJJIJJJJJHIGEGHGHGI
@2941996/1
gccagttataaagcatagcccgaagtgcta
+2941996/1
@@@DDDDDHAD:4?EEGBFGH>:FDC<EEH
@5669531/1
cctggctcccatgtcacggtagcactgagtgacggcacctccgacactga
+5669531/1
??1BDD>?CBDDH4A<EAGA@FCHII3:?:9<C:8@0@FGAGGAA<AGIG
@7700851/1
gtagttctcagcttccctgcaaagttaaccatcttgtattcaaaagaaaa
+7700851/1
@BCFFFFFHHHHHJJJJJJJIJJJHIJJJJJJJJJJIJJJJJJJJJJJJJ
@181133/1
gtggattttaatgttattattacagcatacataataaaattagaggaagt
+181133/1
@@@FFFFAFFFHHGIJJGIEEHJGIJJGIIIJIJIJIEHGIHIGIIJJJE
@7701387/1
ctgtgatctgtttcttggcatctatagatgtcggtggcgcacagggcacg
+7701387/1
@CCDFFFFHHHHHJJJCBGBFFHGCHHIIGEHIJGIJJJJIGAGIJIJJI
@1573071/1
gagatataaaagattggaagctagccgggcggatgtatggcagtagctaa
+1573071/1
CCCFFFFFHHHHFHJIJIIJJJJJIIJJJJJJIJJEGIJJGHHHFFFFFF
@2250364/1
gtttaaataattaggtatatacttagtgcacaactttggtaggtatatag
+2250364/1
B@@FFFFFFHGHHJJEGIJJIJJJJJHHJJJIJIJJJJJHHIJGHIJJJI
@6346886/1
ccacaatctggtctggagagaagatcctcatcttgtatagaggaggcttg
+6346886/1
C@CFFFFFHHGHHJGGGICFHIIIIIIIJHJIJJJIJJJJJJIJIIIJJG
@2250500/1
cacgaatatattgtgggatgcttaaatttacatttagtgtttgtttcatg
+2250500/1
@?@D;DDDDFFFF<CFGEEFIIEHFFIIFIICFGIFFDGCFGFGIIFIIE
@866276/1
ggctcgctctccgaagggagcttgcggccgatgacctcatactccttcaa
+866276/1
CCCFFFFDHFHHHBHIJJGHIGIJGJJIII@@H>EDHIGFGFHHFFFFFE
@4966201/1
cttgctagtaagtcctgagccatagcaaacagccactggcaatgtggata
+4966201/1
@CCFFFDDCAFCDGHIHIHIIJAHJDEHIJIHIGJJJJJJJJJJDFHJHG
@7041316/1
ctggtctggagagaagatcctcatcttgtatagaggaggcttgggctcgc
+7041316/1
BCCFDFFFHHHGGIIJJJIIJJJJJJJJIJJJJJJJJIJJJIEHEIGHIG
@7041377/1
cacgggctctgtgcctggctcccatgtcacggtagcactgagtgacggca
+7041377/1
CCCFFFFFHHHHHJJJJJIIJJJJJJJJJJJJGHIJJJJJIJFHHIIJJI
@4966516/1
gcaagaagtaccagaaacgggacttagccacaatctggtctggagagaag
+4966516/1
CCCFFFFFHHHHHJJJJJJJJJJJJJJJJJJJJJJJJJHIJJJJJJJJJI
@4278881/1
gtgggttgtcctgcagagcttgccacatcttgtaagcagcctgacgctta
+4278881/1
@;?DDDDFHGHGDGGIIGGHGHGHIIIJIJIJIGGIJJJIHIGIIAHIJG
@4279031/1
gaccaatcatggacttttcttcaatatccacataagtaacttcaaatgat
+4279031/1
CCCFFFFFHHHHHJJJJJJJJJJJIIJIJJJJJIJJIGJJJJJIIJJJJJ
@4966807/1
gtgtacacctgagcgagactcataacgcagccagatgccaaagttcttga
+4966807/1
BBCFFFFFHHHHHJJJJJJJJJJJJJJJJJJJJJJJJJJJJJJIJJIJJJ
@3597335/1
gtgacggcacctccgacactgaggtcacggtactcgcggtacatgttgtg
+3597335/1
CCCFFFFFHHHHHJJJJJJJJJJJGHIJJIHIJJJJJJIEHHHHHFFFFF
@867167/1
ggtgcacgcgcttgggcagagggaatctgattgtgctgttgtggaactgc
+867167/1
=??D?DDDHDDAHBHHBGHCDGE:DFEGIEGGIGBCGEIIICG@FAGHHD
@3597553/1
gtgcattattacattttttataaacggtacatctagagtataaaaaactg
+3597553/1
CCCFFFFFHHHHHJJJJJJJJJJJJJJIJJJJJJJJJJHIHIJJJJJJII
@7042385/1
actcgttaagcgtattagtttcttgtgactacaaacggcgc
+7042385/1
@@@DB?DD?DFFHIIEDHHHGHIICAC9:?@EHGIIIIID0
@3597724/1
ctcggacatttcaattttatttagttggtcttggttgaacggaactccaa
+3597724/1
8=?DD1D:?DD:::C@9F?<AAC<C<<A22C:<@:???F?DF6BDF@@<9
@4279897/1
ctcgagcgacgaatcacatgaaagg
+4279897/1
@@@D=?:D1@C@DE8?B@??41?:0
@4280057/1
ctatttttttcgtaggtatttgcggtgaatttgtggcctggcgttgaggg
+4280057/1
@@@FDFDFHHHFHIDG9<FGDADAH8?1?DDFH9BFGGHHDCGHIIB37?
@867693/1
gcaagaagtaccagaaacgggacttagccacaatctggtctggagagaag
+867693/1
CCCFFFFFHHHHGIJJJJIJJIJJJJJJJJJJJJJJJIJIJJJIJIJJJI
@3598014/1
gcataataaaattagaggaagtaggtgctgggcctcttgtatgcgaaggt
+3598014/1
CCCFFFFFHHHHHJJJJJJJJFHIIHIIJJJJJJJJJJJIJJJJJJIJJ?
@4967980/1
ctggtctggagagaagatcctcatcttgtatagaggaggcttgggctcgc
+4967980/1
CCCFFFFFHHHHHJJJIJJJJJJJJJJJIJJJJIJJJJJJJJGGGGIIJI
@4280362/1
gttacctgcaacttggccaggttagggccaacagattgtttgagatgttt
+4280362/1
@@@;BBDBFBDFFIEGEGEFF:FEEGDFFAGF?F?9?<FEFD9FGFFEFI
@867990/1
gattgacatgaaacaaacactaaatgtaaatttaagcatcccacaatata
+867990/1
CCCFFFFFHHGHHJIJJJJJJJIIJJIHIIJJJJJJJJJJJJJIIJJJJJ
@4968680/1
gcactggcaacgaccaatcatggacttttcttcaatatccacataagtaa
+4968680/1
CCCFFFFFHHHHHJJJJJJIJJJJJJJJJJJJJJJJJJJJJJJJJJJJJJ
@3598779/1
ctgggcctcttgtatgcgaaggtgttgaggcgcttgtggtggtgcacgcg
+3598779/1
BC@DFFFFHHHHHJJJJJGEGICGFEGGIJJJJIIJGII@CFAFHIJIHH
@4281188/1
cttcacctgtggccggcggcacgcagacgccttgatgacctccactttga
+4281188/1
CCCFFFDFHHHHGJJJJJJJIJIJIIJJHHFFFEEEEEEEDDDDDDDDDD
@7044168/1
ctcccacacgtttcacttcagcatagacaggtgtcttccctggcaataca
+7044168/1
@BBFFFFFFHCFFHHHGGIHIIIGIHEHJEBCGGIIGEFICHGGIJJJJI
@4281643/1
agatgccaaagttcttgatcttcactg
+4281643/1
@@@DD>B3A8;<A:?BA:C>BF>?AC@
@4969405/1
ttttgtttttctctgtgatctgtttcttggcatctatagatgtcggtggc
+4969405/1
CCCFFFFFHHHHHJJIJJJJJJJJJJJJFHHGJJJIJJIJJIIIJJGGIF
@3599538/1
gcgagactcataacgcagccagatgccaaagttcttgatcttcact
+3599538/1
@?<?D@@DFBF<D3CEEAF?;E;<CGFEFE>GEFDFC:BFGII99?
@7044937/1
gggccaacagattgtttgagatgtttgtgaaactgcgacaccttgtggct
+7044937/1
CCCFFFFFHHFHHJHHIJIJJJIIIJJIIJJJJJJJJJJJJJJJJJJJJJ
@7044968/1
cactgagtgacggcacctccgacactgaggtcacggtactcgcggtacat
+7044968/1
@@@FFFFBFHHFHIJJJJJJJIJJJJJFIJGGIJJJDHHIJJJIHEFFED
@1574196/1
gcaagaagtaccagaaacgggacttagccacaatctggtctggagagaag
+1574196/1
CCCFFDFFCFHFHGHJGJGGJGHHGGIEGGHIGHGIIGBFHIIFGIGFDG
@1574287/1
cataagtaacttcaaatgattgctcagatgcaatttcttgcaagaattgc
+1574287/1
@CCFFFFBFHAFFHEGIGCGGIIIGFHIIIGH<FFHGHIIIGDHGCFHHF
@4282642/1
agccagatgccaaagttcttgatcttcactgggctcttctctgggatttc
+4282642/1
CC@FFFFFHHHHGJIHHIJJIIIIJ9HIHIIJJJJJJJJIIIJJJJJJJJ
@6347455/1
cttccttcttagagcgtcccgtacccatagcaacaagatcagcgactgtc
+6347455/1
@C@DFDDDDFFHGIEHEHIJJEFHHGIIGJJIGIJGIJGGGGGIEEHGHG
@6347474/1
cttgggcagagggaatctgattgtgctgttgtggaactgcttcacctgtg
+6347474/1
C@CFFFFFHHHHGIIGIJJIIEGFFGIIIJJJJICHIGGGIJIJGIJGGH
@4282782/1
cttcacctgtggccggcggcacgcagacgccttgatgacctccactttga
+4282782/1
<?@;;BBDDADCAGIHA:A0@0@6FGBAEEBBD>C;6;AC9@??3>C>>5
@1574575/1
ggacaaggcactggcaacgaccaatcatggacttttcttcaatatccaca
+1574575/1
@@@DFFFFHHHHGJJJJJJJJJJJIJJJJFGJJJJJJJJJIIJJJJJJII
@4282823/1
gtcacggtactcgcggtacatgttgtgtacacctgagcgagactcataac
+4282823/1
CCCFFFFFHHHHHJJJJJIJJJJJJGHGGIFDDHIIJJJIJIJJJJIJJJ
@4970713/1
gtggtggtgcacgcgcttgggcagagggaatctgattgtgctgttgtgga
+4970713/1
@BBFFFFFHBHHHJJJJJJJJHJIJEIJIJJJIIIJIHIIJJJIJHHIJF
@3600601/1
gaatctgattgtgctgttgtggaactgcttcacctgtggccggcggcacg
+3600601/1
@@@FBDDDBBHFD@F>HGECFHHGHHDHGH>CFDHFCB?BFFAHBGFDC6
@1575199/1
tgaggcgcttgtggtggtgcacgcgcttgggcagagggaatctgattgtg
+1575199/1
BCCFFFFFHHHHHIJJIHHJJJJJJJJJJJJJIJJJJIJHHHHHFFFFFF
@6348268/1
catggtttcaacaatttctctattcacctttctaggacatttatctggct
+6348268/1
CCCFFDFFHHHHHJJJJJJJJJJJJJJJJJJJJJJJJJJJJJJJJJJJJJ
@6348326/1
ggcctcttgtatgcgaaggtgttgaggcgcttgtggtggtgcacgcgctt
+6348326/1
@CCFFFFFHHHHHJJIJIJCGHGIJJJJJJJJJJJGGIIFHIJJJJHHFD
@2251280/1
ctcagaaattagcggatggatcaagagcctgacac
+2251280/1
@@?DDD;D<C<FF?GI:8F9?:11111:1CG99:B
@2251298/1
ggctgatccgagttggatgcggttttcacgaatatattgtgggatgctta
+2251298/1
CCCFFFFFHHHHHIJJIIJJJJFHJJJJJJHIJIJJJJJJIJIIJJJJJI
@3601111/1
gtggattttaatgttattattacagcatacataataaaattagaggaagt
+3601111/1
?=@DDFFDHHGHHIJGIIGJIIGGIJIJJJIIIIIIGCHGIIIIJIGGHG
@7701690/1
ggtggtgcacgcgcttgggcagagggaatctgattgtgctgttgtggaac
+7701690/1
B@@DFDDDHHHHFIGIGJGIIJJJJIIIIIHIGIJJJIIJJIGEGIIIJJ
@6348739/1
attgacatgtatagatgtcggactcgtgacgtcgtaagcgcgtgccgtgt
+6348739/1
CCCFFFFFHHHHHIJJJJJJJIJJIJIJJJJJJJGIJJJJJJIIJIJEEC
@6348754/1
taaaattagaggaagtaggtgctgggcctcttgtatgcgaaggtgttgag
+6348754/1
CCCFFFFFGHHGDGIHGJJIGHGIEGGIJJJJJHIGJIJIGGIFEHIJII
@2251662/1
tccatcacaagaagttatttgttcaaataacttattaaaattaatatgcg
+2251662/1
@CCDFFFFFDDFBGFBGEIIICGCHEIGBDGIE@FEC>CGGGHHIIABHI
@2251809/1
cggtagcactgagtgacggcacctccgacactgaggtcacggtactcgcg
+2251809/1
@BCDDDFFGHHHGHGIIJIIJIJJJJJJIJIIJEIIGGGIHI@GHGJGGH
@6349225/1
gcaagaagtaccagaaacgggacttagccacaatctggtctggagagaag
+6349225/1
CCCFFFFFHHHHHJJJJJJJJJJJJJJJJJJJJJJJJJIIJJJJJJJJJJ
@4284430/1
atcttgtatagaggaggcttgggctcgctctccgaagggagcttgcggcc
+4284430/1
CCCFFFFFHHHHHJJJJJJJIIJIIJJJJJJJIJIJJJJCHJJJIJJHHF
@7702420/1
cagcatacataataaaattagaggaagtaggtgctgggcctcttgtatgc
+7702420/1
CCCFFFFFHHGHHJJIJJJJJJIIIJJGHIJHHIJJJJJJJJJJJIJJJJ
@7702699/1
ctcccatgtcacggtagcactgagtgacggcacctccgacactgaggtca
+7702699/1
CCCFFFFFHHHHHJIJJJJJJJJJHHIJJJJJJJJJIJIJJJJJJJJHGI
@4284760/1
gcaatgtggatagctggacaaggcactggcaacgaccaatcatggacttt
+4284760/1
CCCFFFEFHHHHHJJJJJJJIJJJJJJJJJJJJJJJJJJJJIJJJJJJJJ
@6349925/1
gtcacatccacgttggttatcaagtggcttggtaggatccaagttgaaat
+6349925/1
CCCFFFFFHHHHHIJJIJJJJJJJIJJJJJBGCFEHDH@FBFEAFB@GI@
@4285114/1
cgcagccagatgccaaagttcttgatcttcactgggctcttctctgggat
+4285114/1
@CCFFFFFGHHHH9GHJJIIIJJJJJIJJIIGIJJJIEIJJJJJJJJJJJ
@1576693/1
atactttgtttcatttaaatttacgggctatgccatttatcctcgcacgt
+1576693/1
@CCDFFFFHHHHHJJJJJIJJJIJIIIJJIIJIJJJJJJJJJJJ6FHGII
@7703288/1
tccgtgtcgacggcgatgagagcccacgatgtaagtgcttcgggcttcaa
+7703288/1
?@@FADFDHD@FFHHAF<GDDB?DCEHHGHGCFHG@CDACEBH<DACEEC
@6350181/1
ggcgttaggtatatacaagaacaaaccagaaaataggcggagtcctatct
+6350181/1
CCCFFFFFGFFHHHJJJJJJJJJJJJJJJJJJJJJIJIJJJJFHIIGIII
@4285404/1
gcaagaagtaccagaaacgggacttagccacaatctggtctggagagaag
+4285404/1
CCCFFFFFFFHHHIJJJIIJJJJIJJJJJJJJJIJJJJIJJJJIIJJJJJ
@7703516/1
gtagcactgagtgacggcacctccgacactgaggtcacggtactcgcggt
+7703516/1
CCCFFDDDFGHFHIIGHIGIJJJJIIGIJJJIHIIIJIJIBFHIEIIHF=
@1577061/1
ccaacagattgtttgagatgtttgtgaaactgcgacaccttgtggctgtg
+1577061/1
@C@FFFFDHGHHHIJJJJJIIJICEHIJGIIIIGADHIIIEIJFJJJJGI
@4285710/1
gtgctgttgtggaactgcttcacctgtggccggcggcacgcagacgcctt
+4285710/1
@@@DDDEDHFHHFGIIHIJEIIJIFIHHGFFFHIJJHHEBBCDDDD;@??
@6350613/1
gtttttaatatttaaataaccgctttttactacatgcataaacatacata
+6350613/1
CCCFFFFFHGHHHJJJJJJJIGIIGIIJJHHIIIJJGJJJJIJJJJJJJJ
@6350731/1
tagcccaaattcttcttcttcagccggctttggtggttctttggctgtct
+6350731/1
CCCFFFDFHHHHFIIIIJJJIJGFIIDGEHIIJBGHAGGIGIIIIJJHGG
@7704353/1
gctgtctgtacattgaaaataaaaataaaaaaatagcaggggttattgtt
+7704353/1
CCCFFFFFHHHHHJJJJJJJJIJJJJJJJJJJJJJJJJJJJJGHJJJJJJ
@868950/1
tgcacgcgcttgggcagagggaatctgattgtgctgttgtggaactgctt
+868950/1
@CCFFFFFHHHHHJJJJJJJJHIJJJJJJJIIJJJJJJJJJJJJJJJJJJ
@182041/1
cacaatatattcgtgaaaaccgcatccaactcggatcagccgtttctgag
+182041/1
@@@ADDDDFDFHA<1?FHIGI<FGEGGGGGEGCGBGGIGGGIIIIIIGII
@7045493/1
cgccaattcactgttcattacctgtgaaaactgtccttcagatacaccgt
+7045493/1
CCCFFFFFHHHHHJJJJJJJJJJJJJJJJJJJJIJJJJJJIJJJIJJJJH
@869194/1
ggcaacatcttctttggtttgtcaggcgtaatgctaacgtcatagcgata
+869194/1
CCCFFFFFHHHHHJJJJIJJJIJJJJJJGIHGIJJJJJJGIIGGIGGJJJ
@869379/1
atcgcggcctctagccgacacgattatgaagacgaagcggacgtcacggt
+869379/1
CCCFFFFFHHHHHJJJJJJJJJBHJJJJJJJJJJJJJIHHFFDBDDDDDB
@182627/1
gccctaagtgagtatacatctattaaattcaaacgcagagctcattatgt
+182627/1
CCCFFFFFFHHHHIJJJJJJJJJJJJJJJJJJJJJJIJJJJJJJJJJJJI
@182868/1
agtgacggcacctccgacactgaggtcacggtactcgcggtacatgttgt
+182868/1
?@::ADDD?FDFDBHHGHEEHDH@DGGGGBHHGHEEHGHH@BHHF@DBDE
@7046544/1
cggcacctccgacactgaggtcacggtactcgcggtacatgttgtgtaca
+7046544/1
@@@FDDFFGGHHDIJJDDEHEGGHGGH@FGHGEHHGGGIJJ@DC@EEEEE
@183761/1
gcaagaagtaccagaaacgggacttagccacaatctggtctggagagaag
+183761/1
CCCFFFFFAFHHHIIIGIIIBGHIIIIIGIIIIGIIIIFHIIEFEDHFGE
@4972554/1
gccagatgccaaagttcttgatcttcactgggctcttctctgggatttcc
+4972554/1
CCCFFFFFHHH>FHIJJJJJJJJJJJJIIJJJJJJJJIJJJJJJGHIJJJ
@870474/1
aactgcttcacctgtggccggcggcacgcagacgccttgatgacctccac
+870474/1
CCCFFFFFHHHHHIJGGGIIJJIIJIIIGIJHHFFDEDEDDDDDCDDDDD
@4972671/1
ggtgcacgcgcttgggcagagggaatctgattgtgctgttgtggaactgc
+4972671/1
@B@DFFFFHHHHHJJJJIIJJJJHJIJJJIJJJIJJJJJJJJJJJJJJJJ
@7047405/1
cagccagatgccaaagttcttgatcttcactgggctcttctctgggattt
+7047405/1
CCCFFFFFHHHHHJJJJJJJJJJJJJJJJJJIGJJIJIJJJJJJJJJJJJ
@871160/1
cgagataaaagtccaattcagacgagtgcacaatatccgtgtcgaccact
+871160/1
CC@FFFFFHHHFHIIIJJJJJIIIIGJJJGHIIJJJGIGJIJJIJJJJJJ
@4973781/1
gccgtttctgtaccaataggaacaatacttcgggcttattctgcatacct
+4973781/1
C@CDFDFFGHFHDEGIIIICHHIIIIIIIIIIIIIIIIIIGHGIIIIEIH
@4974162/1
tgggcctcttgtatgcgaaggtgttgaggcgcttgtggtggtgcacgcgc
+4974162/1
=@@F=BDFHDFHFGIIDFBFHFDFGEHCCHGH<GIFBHCEE;@FEEIJHF
@3601436/1
tggtagaataaggattaaaaataaacttaaagattattaataagaaaaaa
+3601436/1
@@@DDDEFHHGFFGHHEHJIIFHIGIIJFHIGIFCF<EEHGIJJJJJJJJ
@1577666/1
gtgacggcacctccgacactgaggtcacggtactcgcggtacatgttgtg
+1577666/1
@C@FFFF@HDBHDHGIIIIIGIIEDGIGIIBBGIIIIEIEHHHEFEFFFF
@2943672/1
ttattgttatgtcgatgtcgaacccaaaaatgtaattaactttttttttg
+2943672/1
CCCFFFFFHHHHHJIJJJJJJJJJJJJJJJJJHIIIIIJIIJJJJJJJJB
@3602057/1
gcgaaggtgttgaggcgcttgtggtggtgcacgcgcttgggcagagggaa
+3602057/1
CCCFFFFBFHHHGIJJIJIJJJICFGHHGGFIJJJJJIIJHHHFFFFDDD
@2252733/1
gggtcgggaacttatggtataggtagagactggctgcaaatttaaggaag
+2252733/1
@C@FBDFADFHHHHIEIEHHIDGGECEDHDFGEGHGC;?DHEHGIGG<B@
@186873/1
tcataacgcagccagatgccaaagttcttgatcttcactgggc
+186873/1
CCCFFFFFHHHHHJJJJJJJJJGJIJJJJJJJJJJJJJJJJJJ
@5671389/1
cacgtagttctcagcttccctgcaaagttaaccatcttgtattcaaa
+5671389/1
@BCFFFFFHHHHHJJJJJJJJJJJJJJIIJJJJJJJJJJIJJJJJJJ
@5671392/1
cttcatggtgccacagtgagtgatttcaattttgagacctttgatttctt
+5671392/1
CCCFFFFFHHHHHJJJHIJJHHIJIJJJJJJJJJJJJJJJJJJFJJJJJJ
@186880/1
gcacgcgcttgggcagagggaatctgattgtgctgttgtggaactgcttc
+186880/1
CCCFFFFFHHGGHIJJJJJJIGGJJJJIJIJJJJJJJJIJJJJJJJJJJJ
@186996/1
gccagatgccaaagttcttgatcttcactgggctcttctctgggatttcc
+186996/1
C@CFFFFFHHHHHIHHIJIJIIJJJJJJJHBCCGIJJIIJIJFIJJJJIJ
@2253161/1
gtcataatcttcagatactccaaagcattctgggctgcagatgactgtgc
+2253161/1
@@@FFFFFGHHHHIJJIJJJJJIJIJJJGIEIIIJGJJJJFIIIIIJFII
@187157/1
gcaagaagtaccagaaacgggacttagccacaatctggtctggagagaag
+187157/1
CCCFFDDAHHGDFIIIIGIBGIIIGI@4?FGGGGDHBEGBFEH<B9D=DG
@187294/1
gacgatttcaccagtggtcttcttgaacttcttcaattgacgcaagaagt
+187294/1
CCCFFFFFHHHHHJHJJJJJJJJJJIJJJJJJJJJJJJJJJJJJJJJJJH
@3602910/1
gttggaatgattctggtgggttgtcctgcagagcttgccacatcttgtaa
+3602910/1
CCCFFFFFHHHHHJJJHIJJHHIIJJJJJJJJJJJJJJJJJJJJJJJJJJ
@2944902/1
tgaggcgcttgtggtggtgcacgcgcttgggcagagggaatctgattgtg
+2944902/1
CCCFFFFFHHHHHIJIIIJJJJJJJJJJJJIJJJJJJJIHHHHHFFFFFF
@5672124/1
ggatggagtgagcacgggctctgtgcctggctcccatgtcacggtagcac
+5672124/1
CCCFFFFFFHHHHJJJJJJJJJJIJJJJIJIJJJJJJJJJJJJJFHIJJJ
@2945414/1
cgacacttaactaatttttatgtaaagtaagtatatatctggtttaacaa
+2945414/1
CCCFFFFFHHHHHJJJJJJJJJJJJJJHIIJIJJJJJJJJJJIJJJJJJJ
@2945542/1
gcgatcatgtcgatggcttggtttattcccatcagtttggagttcacctt
+2945542/1
B@@FFFFFHHHHHJIJJJJIJHIJJJJJJJJJJJJIIJJJGIHIJJJJJJ
@3603790/1
gtatgcgaaggtgttgaggcgcttgtggtggtgcacgcgcttgggcagag
+3603790/1
C@CFFFFFHHHDFGIJJJJJJJJJJGHJHJJHHIJJJJJJHGHFFFFDDD
@7706029/1
gggctgcagatgactgtgcatccttgctagtaagtcctgagccatagcaa
+7706029/1
CCCFFFFFHHHHHJJJJJJJJIJJJJJJJJJJJJJIJJJJJJJJJJJJJJ
@7706329/1
cacggtagcactgagtgacggcacctccgacactgaggtcacggtactcg
+7706329/1
CCCFFBDFHHHHHJJHIJJJIIHIJJJJJJIJJJJJJJIJJJJJFHIJIH
@2946287/1
tcttcttgaactgcttcaattgacgcaagaagtaccagaaacgggactta
+2946287/1
CCCFFFFFHHHH2AGHJJJJJJJJJJJJJJJJHIJJJJJJJJJJJJJJJJ
@7706518/1
gttttttcattccctgcagagcttgcaaagcttgcaatgatctttccttc
+7706518/1
BBCFFFFFHHHHHJJJJJJJJJJJJJIIGHIJJJJHDFF?D?DGHIJIJI
@3604514/1
ggaacatagaaatttgtgtaacccaagtttgacgacataagatgcgaagg
+3604514/1
CCCDDDFFHFHHHGHIEGHHIJIIJJJEHHJIJIIHHIJJJJHIIJIIJJ
@3604577/1
caagaagtaccagaaacgggacttagccacaatctggtctggagaga
+3604577/1
@@CFFFFBFHHHHJJJIIIHIHEGHDHIJIJGIIIGIIIJJJGIJIJ
@3604607/1
gccagatgccaaagttcttgatcttcactgggctcttctctgggatttcc
+3604607/1
@@@FFFFFGHFDDHCE?EAEHEGGHIEDCHIIGHIIIIIIIIIIHIIICD
@7706710/1
ctctatactttgcattaaaataatgcccattttcacaggcaagggatcct
+7706710/1
CCCFFFFFHHHHHJJJJJJJJJJJJJJJJJJJJJJJJJJJJIJIJJJJII
@2946750/1
ggtgctgggcctcttgtatgcgaaggtgttgaggcgcttgtggtggtgca
+2946750/1
@CBFFFFFHHHHHJJJJJJJJJHIJJFHGHJJJJIJJJJJIIJHJIHHIJ
@2946815/1
atagaacaaacaaaacttaagccttattataaaaggtataaatattcctg
+2946815/1
@@@DFFFFHHFHFGIGGGIJJEHGHHGIEHGIJJJI?FHGFEIJJJIHHJ
@2255428/1
gggatcctaacttcgcaaccactaattccagtgataaattcactctagca
+2255428/1
CCCFFFFFHHHHHJJJJJJJJJJJJJJJJJIHIJJJJJJJJJJJJJJJJI
@6352183/1
gcactgagtgacggcacctccgacactgaggtcacggtactcgcggtaca
+6352183/1
CCCFFFFFFHHHHJJIJJJJJJJJJJJJJJJHHIJJJFDHIJIJJHHFFF
@2947125/1
caccattcaatttaaaagaaactgggtgcgtgcaggatcctcgtcattgc
+2947125/1
CCCFFFFFHHHHHJJJJJIJJJJJJJHIJJJJJJJJJJJJJJJJJJJJIJ
@2947152/1
cctgtacgttcaaacgtatcacacattttctggtcaccttccatgcaaaa
+2947152/1
@@CFFFFDHFFHHGGGCEGIHIHIIIJIJGHEH?FGGGDGIGHIIJIJJJ
@3605201/1
tgtgcctggctcccatgtcacggtagcactgagtgacggcacctccgaca
+3605201/1
CCCFFFFFHHHHHJJJJJJJJJJGIJJJJJJJJHIJJJJJJJJJJJJJJI
@3605230/1
ctggtggaggtttctcctgtgacggcatagccgcagcctccgattgagtt
+3605230/1
BCCFDFFFHHCFHJJJJJJIJJJJJJIJJJJJJJJJIJJJJJIIIIEHGH
@7707356/1
gcccacttttatcttttgcacctcacgatcgattactactgctttcccaa
+7707356/1
CCCFFFFFHHHHGJJJJJJJJJJJJJJJJJJJJJIIJJJJJJJJJJJJJJ
@872834/1
acctacttgtagacacggcagatgaggatacctcaacttcatcttatact
+872834/1
@@CFFFFFHHHHHJJJJJJJJJJJJJJGIFGGHJJJJJJJJIJJJJJJJJ
@873053/1
gcaagaagtaccagaaacgggacttagccacaatctggtctggagagaag
+873053/1
CCCFFBFDACFFFDGHIGHIIGIIGGGGIIG@CHHEIGGGIGICGDHF>F
@7707988/1
cctgtggccggcggcacgcagacgccttgatgacctc
+7707988/1
@@@FDDBD?FF:CEBAGD@AGHGGHHEE;;?B@;@CA
@6353533/1
gcgaaggtgttgaggcgcttgtggtggtgcacgcgcttgggcagagggaa
+6353533/1
CCCFFFFBFFHHHJJJJJIJIIJJGIJFHHJJJJJJJJIJHHHFFFFDDE
@873936/1
tgaggatgcactacatttccgtccatcattttgtcaacgaactcttctga
+873936/1
CC@FFFFFHHHHGJJJJJIGIGIJJJJJJIIJJHIJJJJJJJJJJJJJJG
@6353891/1
aggcgcttgtggtggtgcacgcgcttgggcagagggaatctgattgtgct
+6353891/1
CCCFFFFFHHHHFIHEGIIJGJJJJIJIJJIJJJJJGIJJJJIJJIIHHH
@4287635/1
ctttggtttgtcaggggtaatgctaacgtcatagcgataaattttaaggg
+4287635/1
@C@FFBBDFHFHHIII<<CEHEHHBHHIGGIDFGFEABFFEGIEICGI>F
@7709025/1
gtagcactgagtgacggcacctccgacactgaggtcacggtactcgcggt
+7709025/1
B@BFFFFFHGHDFHIIGIHHIJJGGIIIGIGDHIFGHGGIFGHGGHHHF9
@6354325/1
agcatacataataaaattagaggaagtaggtgctgggcctcttgtatgcg
+6354325/1
@CCFFFFFHFDFH>FEGIGHFHHHGI@DFHFDFGFBGGHIIIIDGEIHGI
@4975116/1
gcacagctcttgcagccatccaacgggattgcccatcaatttatcttcaa
+4975116/1
@@@FFDFFDHHHGGICHIIIGGIJIJJEGBEHGHHGEEGHIJJJGGGGEG
@4288069/1
gtcttggttgaacggaactccaatcctttactcgaatagtcttttctaac
+4288069/1
CBCFFFFDHH8FHJJJJJJJJJJJJJJJJIJJJJJJJJJJJJJJJJJJ>B
@874757/1
ggcagagggaatctgattgtgctgttgtggaactgcttcacctgtggccg
+874757/1
@CCFFFDDHDBFFHHEGEGHCFHIC?CHEGE<CFDCEHHDHGFFDEEGG<
@874864/1
gttgaggcgcttgtggtggtgcacgcgcttgggcagagggaatctgattg
+874864/1
@@?DBDFFHHDFHDHIIHAHHGFHHID<@HG=F@EHEHEH46==@D3?37
@4288325/1
cttgtattcaaaagaaaacctagaatcactggttcaaattcaaataaaat
+4288325/1
CCCFFFFFHGHHHIJJJJJJJJJJJJJJJJJJIIJIIJJIJJEFHIIJJJ
@7049791/1
ctgtgatctgtttcttggcatctatagatgtcggtggcgcacagggcacg
+7049791/1
CCCFFFFFHHHHHJJJGIJJJJJJJJJJJJIJJJIJJGHJJJJJJJJJJI
@875239/1
gcacgcgcttgggcagagggaatctgattgtgctgttgtggaactgcttc
+875239/1
CCCFFFFFHHHHHJJIIJJJHJJIJJJJJIGIJJJIIJIIJIIJJJJJII
@4288849/1
cttcaattgacgcaagaagtaccagaaacgggacttagccacaatctggt
+4288849/1
?@@DA;DDC?FD81EGGBHFHBB@FG@ECA@<F6BH@BFFG@?FHIH>4B
@875730/1
ggcgcttgtggtggtgcacgcgcttgggcagagggaatctgattgtgctg
+875730/1
CCCFFFFFHHHHHJIIJJJJJJJJJJJJJJJJJJJIJJJJJJJJJIJJJH
@4976272/1
gtcacggtagcactgagtgacggcacctccgacactgaggtcacggtact
+4976272/1
<@<DDA?DBDFHFEH>?2A@HBAEGGIIIEBGBEGIIEGICFF@GB5@==
@875881/1
gaactgcttcacctgtggccggcggcacgcagacgccttgatgacctcca
+875881/1
@?@BDDDBHHHGFBEAEEICHGEGI>FHHGGEFHFF@@CCCCCDCCCCCC
@4289808/1
gtctgtttgtctgtttgtctgtttgtctgtttgtctgttcgtctgtgcgc
+4289808/1
BBCDDDFFHDFHFGIGIHHIJGIJIIIJHFHIIGGIIIEHFHHGGHGIIG
@4289868/1
gtcgcaagatagtgagacattcactttttagtcataatcttcagatactc
+4289868/1
C@@FFFFFGHHHCFHHIIJJJJJJIJIJJHHHIIIIIHHGHIIIJHHJIJ
@4290025/1
cggcacctccgacactgaggtcacggtactcgcggtacatgttgtgtaca
+4290025/1
@@@=DD=DFDHAHIIIDHIGFGIIIGDGHIHEEHGAAEEHHGGHIIHC?E
@876389/1
ggattttaatgttattattacagcatacataataaaattagaggaagtag
+876389/1
CCCFFFFFHHHHHJIHGJIJJJIGGIIGIHFGHJIJJIIJIGIGGIIDHD
@4290145/1
cttcacctgtggccggcggcacgcagacgccttgatgacctccactttga
+4290145/1
?@@BDDDFDBBFFGEEGGEEHHGGIGGGFEDDBACEEC>>>@BDDDCCA>
@876661/1
cgatttcaccagtggtcttcttgaacttcttcaattgacgcaagaagtac
+876661/1
CCCFFFFFFFHFHGIIGIIIJJIJJHIGIJIIJIJIIIIGIJIIJJJGHI
@4290405/1
ggcataacgggccgcgactccgccctcttcctcgggttggaatgattctg
+4290405/1
C@@FFFFFHHHGHJIIIJJIIJJGIIJJJIJGIHHH;?DDCEDDDDEFDE
@7051560/1
actcataacgcagccagatgccaaagttcttgatcttcactgggctcttc
+7051560/1
@@CFFFFFHHHHHJJJJIJJIJJJJJIJJJJJJJJIJJJJJJJJFIJJJJ
@4290557/1
attatttgtctgtagtggtcctgctgtttcgtatattctaaattggtttc
+4290557/1
@CCFFFFFHHHHHIJFHIIIIJJJJJHJJJJGHJJJJJJJIIJJJJHHJJ
@7051786/1
atttggagtacagttaatacctggcatcagttacaatgtttgagtactta
+7051786/1
C@CFFDFFDFDDHGHIIIIIIIHGIHGGIGHIIIIGGHHIGI>G?DHIII
@876986/1
agcatacataataaaattagaggaagtaggtgctgggcctcttgtatgcg
+876986/1
CCCFFFFFHHHHHJJJJJJJJJIJIJHIJJFHIJJJJJJJJJJJJJJJJJ
@4977771/1
gtttcaaaaaaactgtttcatataaataggtgagaagtgtgataatgtca
+4977771/1
@@@FDDFDHFDHGEGHEIEB?ACEHIIGHCDHIIIGGDD?FGGIIIGICH
@4290888/1
gtgctgttgtggaactgcttcacctgtggccggcggcacgcagacgcctt
+4290888/1
??@DFDDDFFHHFIIIIIIIIGGIIGDDGIIGIIIIHHEEEDCDDBBDBB
@4290976/1
cttagccacaatctggtctggagagaagatcctcatcttgtatagagg
+4290976/1
@@<?DDDA;F8FDGE<G<<A:3<FB1AGDE@BEB@CBGDD::?FG:?@
@4978080/1
ggcgcttgtggtggtgcacgcgcttgggcagagggaatctgattgtgctg
+4978080/1
CCCFFFFFHHHHHGHIIJJJJJIIIJIJJJJIJIJGIIJIJEHIJGIJJG
@4291128/1
gccagatgccaaagttcttgatcttcactgggctcttctctgggatttcc
+4291128/1
CCCFFFFFGHGGGIHIJJJJJJJJJJJJJJIIIIJJJJJJJJJJIIJJJJ
@877424/1
cgcaagaagtaccagaaacgggacttagccacaatctggtctggagagaa
+877424/1
CCCFFFFFHDFHHJIJJJGBBG@GHFGG>FHJJGGDG?F0?GHHIICHHI
@877444/1
gcctttgctctgtatgtatgaccggtactctaagggtgggtcgtagcgaa
+877444/1
CCCFFFFFHHHHHJJJJIJJJJIJJFHHHGHIJIJJDGGIJIJIIJJIJI
@7052340/1
gcgcaggttcaggcatctgcaccaagactggagctcctgctggagatgtg
+7052340/1
CCCFFFFFHHHGGJJJJJJJJIIJJJIJJJJJIIJJJIJJJJJGHDHHFH
@877540/1
cgcaagaagtaccagaaacgggacttagccacaatctggtctggagagaa
+877540/1
CCCFFFFFHFHHHIHIJJJJJJJJJJJJJJJJIIJJJJJIIJJJJJJJJJ
@4291434/1
cgggaattttgtttggtatctgataccgacacatggtaggctccatggat
+4291434/1
@CCFFDEFHHHHHJJJGGIIJJJIJJJJGIGIGHJJBDFHGCHHIJIJFD
@187854/1
cccatgtcacggtagcactgagtgacggcacctccgacactgaggtcacg
+187854/1
CCCFFFFFHHHHFHJJJJJJJJHHIJJJJJJJJJJJJJJJJJIJJHHJJI
@7052635/1
agaggaagtaggtgctgggcctcttgtatgcgaagg
+7052635/1
@@@DDDF?CBFHFBGGDFCCDFBBFHHBHIEG?@GG
@877893/1
cctcatcttgtatagaggaggcttgggctcgctctccgaagggagcttgc
+877893/1
CCCFFFFFHHHHHJJJJJJJJJJJHHIJJIJJJJJJJJGJIJJGIJJJJE
@4291884/1
gccagatgccaaagttcttgatcttcactgggctcttctctgggatttcc
+4291884/1
CCCFFFFFHHHHGJGIJJIGJIJJIIGJJGEHIIIIJJIJJJJJIJJJJJ
@188316/1
cttcttgaacttcttcaattgacgcaagaagtaccagaaacgggacttag
+188316/1
CCCFFFFFHHHHFHIGGIJJJJHGIJGIJJJJJJIIJJJJJJJJGIJJII
@188705/1
cccatgtcacggtagcactgagtgacggcacctccgacactgaggtcacg
+188705/1
CCCFFFFFHHHHFHIJJJJJJJHIJJJIJJJJJJJJJIJJJJJJJHIJJJ
@7053554/1
tggattttaatgttattattacagcatacataataaaattagaggaagta
+7053554/1
@CCFFFFFHHHHHJJJJIJJIJIJJIJJJJJJJJJJJJJJJJJJJGIJHI
@1581104/1
ggatgcttaaatttacatttagtgtttgtttcatgtcaatcggttcataa
+1581104/1
CCCFFFFFGBFHHJIJJJJJJJIIHHJJGHIJJJJJJIJJJJJIJJJJJJ
@1581124/1
ctgtgatctgtttcttggcatctatagatgtcggtggcgcacagggcacg
+1581124/1
=@<4:ADB>FDAFGIIG<3C3AEFHHHGAHFHGI@DBCH<FEHHIBHGII
@189010/1
gataaagataagtataggctcaaaacctaacgacatcaatcaccagctta
+189010/1
CCCFFFFFHHHHFHIIJJIJJJJJJJJJJJJJJJJJJJJJIJJJJJJJJJ
@7053824/1
gccacgacgctcggacatttcaattttatttagttggtcttggttgaacg
+7053824/1
@@@DFFFFGGGHHIJJIJJJJJIIIIIJJJJJJGIGJHHJJJJHIIJJJI
@1581407/1
gacgatttcaccagtggtcttcttgaacttcttcaattgacgcaagaagt
+1581407/1
@@@DDDDDFFFFFFAFAF?IFEHE4DFFH??CEBG>C<?DFFAFBGIBC/
@3605546/1
cgtgtgtatgtcactgaacttctcttaaacgactggattgattttgatga
+3605546/1
BCBFFFFFHHHHHJJJJJJJJJJJJJJJJJJHIJJJHIJJFIJJJJIJJG
@1581677/1
tgctgggcctcttgtatgcgaaggtgttgaggcgcttgtggtggtgcacg
+1581677/1
CCCFFFFDHHHHHJJJJJJJGHHIHHHHIIIJGIJJJJJJJIJJHIJJJF
@2255470/1
ccacaatctggtctggggaaaagatcctcatcttgtatagaggaggcttg
+2255470/1
@@@DFDDFD<?<<AFHHEIGGHIICHIGIEEF9CDCDDEHHGIIIGHEG@
@2947906/1
catcgttctcagcatggtaagaaggtggcggccagaatctagacatgcac
+2947906/1
CCCFFFFFHHHHHJIJJHHJIJJJJHGJIHIIHIJIIJJJJHJJJJJJJJ
@5673311/1
gtgctgttgtggaactgcttcacctgtggccggcggcacgcagacgcctt
+5673311/1
@?@DDFEFGHGFFGIJJIJJJGIIHHHEHFHGGIIJGHHFDDCDBDBDDD
@2255850/1
aagtaacttcaaatgattgctcagatgcaatttcttgcaagaattgcaca
+2255850/1
@@@DDDDBF?FDHHC9GGGEGCHIFHIIIGIEHEEHCHIIIIBDH@GGGE
@3606373/1
gcaagaagtaccagaaacgggacttagccacaatctggtctggagagaag
+3606373/1
CCCFFFFFFHHHHJJJJJJJJJJJJJJJJJJJJJJJJJIIJJJJJIJIJJ
@5673831/1
cgcaagaagtaccagaaacgggacttagccacaatctggtctggagagaa
+5673831/1
CCCFFFFFHFHHHJJJJJJJJJJJJJJJJJJJIJJJJJJIJJJJJJIJIJ
@1582611/1
ctcactaaacataaaaataatacattacgttaaatgccacgacgctcgga
+1582611/1
CCCFFFFFHHHHHJIJIJJJJJIJIJJJJJJJJJJJIJJJJJJJJIIIIH
@2948659/1
gctgggcctcttgtatgcgaaggtgttgaggcgcttgtggtggtgcacgc
+2948659/1
CCCFFFDFHHHHHIJJJJJJJJJHHHHJIJJJJJJJJIJJIJJIIJJJJH
@190635/1
ctgtgatagtgaatacaagatcgtggggtgggcccaccaggccgttacag
+190635/1
@CCFFFFFHFHHGJGHIGIJIGGIGHIJGEEIIIIGIIJIDGIIIIFEHG
@190641/1
gcactgagtgacggcacctccgacactgaggtcacggtactcgcggtaca
+190641/1
CCCFFFFFFHHHHJJJJJJJJJJJJJJJJJJHIIJJJHIJJJJJJHHDFF
@4293051/1
gtgaggttcaccaagctagtggcgttgatgtcgcaagatagtgagacatt
+4293051/1
@@@DDDBDHA<:CF?FFGGBC9?GHEEDDGHCECGHHIGFHGGG@FG;CE
@6355101/1
cgcaagaagtaccagaaacgggacttagccacaatctggtctggagagaa
+6355101/1
CCCFFFFFHHHHHIJJJJJJJJJJJJJJJJJJJIJJJJJIIJJJIIIJIJ
@4293427/1
cctgtggccggcggcacgcagacgccttgatgacctccactttgatgatc
+4293427/1
:=?:B:;D?CDDD<GFFIBFBAFBBEFFDBB@BBCCCCBBBAB@BA>BBA
@191730/1
gtgctgttgtggaactgcttcacctgtggccggcggcacgcagacgcctt
+191730/1
CB@FFFDBFHHHHJIIIJIIJIGJIGFGHHGIJIJIJHHEFDD@BDD?DD
@191739/1
gacactgaggtcacggtactcgcggtacatgttgtgtacacctgagcgag
+191739/1
@@@FDDDDDFDDDIHIAGIICGGIG?FDHGIIDHIEFFHHBCHCEGIGBB
@4293876/1
gtcttcttgaacttcttcaattgacgcaagaagtaccagaaacgggactt
+4293876/1
CCCFFFFFHHHHHJIJJJJJJJJJJJJJJJJJJGHJJJJJJJJJJJIJJJ
@4294180/1
agtataaaaaactgataaattccgtcactattctaggattgtgtaggtaa
+4294180/1
=@=:BDBBDAD?DFFF<<:CFHEFFGFGDBFFFIE@@?BGFF<?B9B?0?
@6356261/1
gcctcttgtatgcgaaggtgttgaggcgcttgtggtggtgcacgcgcttg
+6356261/1
CCCFFFFFHHHHHJIIJJCGHHIIJJIJJJJJIJJHIJHHIJJJJJHFFD
@4294620/1
ctcctggatattcgtatttgacacagaattcagcgacaaatacttctgcg
+4294620/1
CCCFDFF?FDFF?GCEHGIIIIIIIIDIIIIIIIIGHIIIEGHIIIIIIH
@192638/1
gcacctccgacactgaggtcacggtactcgcggtacatgttgtgtacacc
+192638/1
BCBFFFFFHHHHHJJJJJGHIJJJHIIJJJJJJFHHGJJIJJIJIIJHHE
@192670/1
ctcgaatagtcttttctaacttgaacagtgcgatgttttacaagggcagg
+192670/1
CCCFFFFBHHHHHJJIJJIGIIIIIIIIHGHIGIGFGCHIJGIIJJIIIJ
@7711231/1
ggcatgtatagatgtcatgcgcaagcgtgccctgtgcgccaccgacatct
+7711231/1
@<@DDDDDHDBA?:<CDEHIIIIEH9?EFHICGE?FDB0@ADDBAF5@EH
@7711625/1
cttctacaaagtctcaaaaaggcctttggcattcccacgactt
+7711625/1
@@@DBD?DHH;<ABFHGBHIBHIIGGEHGHIIGCEGHHGEDFG
@7711772/1
gtggtgcacgcgcttgggcagagggaatctgattgtgctgttgtggaact
+7711772/1
CCCFFFFFHHHHHJJIJJJJJJJJJHJJJJJJJJJJJJJJJJJJJJJJJJ
@4295840/1
cccatgtcacggtagcactgagtgacggcacctccgacactgaggtcacg
+4295840/1
@@@DBDDD4CFFCGHIIIIIIIFHHIIIIIIGIIIIIIFIGIIIIF@HII
@4295854/1
atgcgaaggtgttgaggcgcttgtggtggtgcacgcgcttgggcagaggg
+4295854/1
@CCFFFFFHFHHHIIJJJJJJJJIJIIJJJJIJJJJIIIHHHFFFFDDDD
@4295891/1
ataccttcaggtgatcgaacatcatgtcttcaaactccactatcatctct
+4295891/1
@@@DDDDFHHGFDHGGIIIJJJJJJJIGIJGIJJJJIJJJJJJJFIIIJJ
@6357792/1
cattagtagactgatcagccggagcagctccggtaagtttgtcgagt
+6357792/1
CCCFFFFFHHHHHJJJJJJJJJGIIJJJJJJJJGHJIIIJJJJJJJG
@194292/1
tagatgtcggtggcgcacagggcacgcttgcgcatgacatctattcatgc
+194292/1
C@CFFFDFDHFFHJJIIJJIGHGIIIIJJJJJJJJGHGGEGHIIIJIJ=C
@6358812/1
gagccttagctgcggaatgcttagcttccttcttagagcgtcccgtaccc
+6358812/1
CC@FFFFFHHHHGIJFIJJJJJJJJJJJIIJIJJJJIJJJIJJIIHIIHI
@194722/1
cacgcgcttgggcagagggaatctgattgtgctgttgtggaactgcttca
+194722/1
@C?DFFDDHDHHHIGGFEE@BFGGHGEGIGGIIGFFHIIGFBFHGIIGDD
@4297781/1
ggaagtaggtgctgggcctcttgtatgcgaaggtgttga
+4297781/1
??<DD:2=ADADFHIIEBHICIHIACB4C1:8?FEGF9<
@7054838/1
actctagcacgtagttctcagcttccctgcaaagttaaccatcttgtatt
+7054838/1
CCCFFFFFHHHHFIIJJJJJJJJJJJJJJJJJIJHIJJJJJJJJJJIJJJ
@4298060/1
gtgctgttgtggaactgcttcacctgtggccggcggcacgcagacgcctt
+4298060/1
CCCFFFEFGHHHHJJJJJJJJJJJJIHIJJJJJJJJJHHFFDDDDDDDDD
@195726/1
cttctttctgtacattcttttttcctcctttctttttttggtggcttccc
+195726/1
B@@FFFFFHHHHHGHIJJJJJIJJJJIJJJJJIJJJJJJJIFHJJJJJJI
@2257150/1
cttaaatttacatttagtgtttgtttcatgtcaatcggttcataaataaa
+2257150/1
@@@DDDDDHHHHFIGGD:CHIBEFHGEE@H<BFBC<EAHBG@:DH<BHGF
@2257191/1
cgatttcaccagtggtcttcttgaacttcttcaattgacgcaagaagtac
+2257191/1
CCCFFFFFHGHHHIIIJJJJJJJJIJJJJIJJJIJJJJJIJJJJJJJFHI
@2257284/1
gcacagttcctcgacgagcaagtagttcttgaagcacagacacaggtgtc
+2257284/1
CCCFFFDFHGHHHJJJJJJJJJHIJJJJJIJJJJJJIJJJJJJJJJFGGI
@7055911/1
ctagcacgtagttctcagcttccctgcaaagttaaccatcttgtattcaa
+7055911/1
@@CFFDFFHHHHHJJJJJJJIIJJIJJJIJIHHIIJIIIJJJIGIIJJJJ
@4978386/1
cagccagatgccaaagttcttgatcttcactgggctcttctctgggattt
+4978386/1
@@@D;=?B?CFFDGFFAFHIIEHFCEHFFIII?FEGFGEIFEFIIIFEGF
@4978487/1
cctggaatccgtgtcgacggcgatgagagcccacgatgtaagtgcttcgg
+4978487/1
CCCFFFFFHHHHHIJJJJJJJJJJJJJJJJJJJJJJJJHHHHHHHFFFFD
@5675061/1
ctgttgtggaactgcttcacctgtggccggcggcacgcagacgccttgat
+5675061/1
CCCFFFFFHHHHHJJJJJJJJJJJJJJJJJJJJJJHHFFFDEDDDDDDDD
@2257647/1
gtcatattatgtgagtacgaagcattgtctgtttataaaataattaacaa
+2257647/1
@@CFFFFFHHHHGGIIGJGGIGIJIGHIFIIGIJJJGIJIIIIGGJEIIH
@4978727/1
gtgttcaaggggatctgagaatggtttagattcacaattttgtccgctgg
+4978727/1
@@@ADDDDFFFF<@FHGAAEEEHICABC??FEHIDIGGEHGGFDH?EHGG
@3607974/1
tcccatgtcacggtagcactgagtgacggcacctccgacactgaggtcac
+3607974/1
CCCFFFFFHHHHHFHJIJJJJJJHHIJJJJJJJJJJJJJJJJJJJJHJJJ
@3608031/1
gcacaaagttgaagtccttgttgttaagaggtgttacctgcaacttggcc
+3608031/1
CCCFFFFDDDHB<EGHGIGGCFHGGBFFHGGFFHJJJIGGIIBD@GC>>F
@7056536/1
caccattcaatttaaaagaaactgggtgcgtgcaggatcctcgtcattgc
+7056536/1
CCCFADFFFHFHHIIIJGJJJJIGIEGHIGGHIJIGIJIGGGJJGIJJJJ
@2950117/1
cagcatacataataaaattagaggaagtaggtgctgggcctcttgtatgc
+2950117/1
CCCFFFFFHFHHHJJJJJJJIJIJJJJHHCHHHHHGIJJIIIIJJHIJJJ
@4979212/1
caccgccatgccatgtaccacgcctgggatgccacccggcaccactcccg
+4979212/1
@@@DFDFFHFGHHIIJJJCHFAGDCGGGGICGHHIIGHGHIJJIJGIJIF
@2258040/1
cacataaaaccaaacctctggttcgattgggcctcaaaaaatcacgttta
+2258040/1
?@@?DFDFHHHHFIIGGGGFBIIHDA?CGI@DGCHHGAHCFFHIGCBFEG
@878765/1
cgggcgacagccaatatgtgttaaaataaaaatccatttcattgttctca
+878765/1
BCCFFFFFHHGHGJJJJJIJJIJJJJJJJHGGIGHIJJJIJJJJJJJJJI
@7057578/1
caccagtggtcttcttgaacttcttcaattgacgcaagaagtaccagaaa
+7057578/1
?@@DDBBADADFDGGHEGHGIGIIGHGGGHIIEGEHIAGGGIIIGGGIII
@3608848/1
gtcttcttgaacttcttcaattgacgcaagaagtaccagaaacgggactt
+3608848/1
CCCFFFFFHFGHFIGIJJGGIHIGJIIEIJIGJDHGHIIIIGHHEGEHII
@2258741/1
tagaaaagtgctgtctgtacattgaaaataaaaaataaaaaaatagcagg
+2258741/1
@@@DFFF?2ACDDFEEEGIIJEFHHHIIHHHIJJJIJJJJGIJGIEHIII
@2951205/1
ggcagagggaatctgattgtgctgttgtggaactgcttcacctgtggccg
+2951205/1
CCCFFFFFHHHHHJJJJJJIJJJJJJJHIJIJJJJJJJJJJJJJIJJJJJ
@2951242/1
ggcctcttgtatgcgaaggtgttgaggcgcttgtggtggtgcacgcgctt
+2951242/1
B@CFFFFFHHHHHJJGGIJGHIJJJJJGGJJJIJIIIBGAEHIJHJHHFD
@879069/1
gcctggctcccatgtcacggtagcactgagtgacggcacctccgacactg
+879069/1
@@CDDDDDFHHGBEBEHIJHAFFHGIHGGIEFEHCHIIIJFHGGIHGIGD
@4980564/1
cagaacacgtattaattctgttttcacgttgtcaataaactattggcgat
+4980564/1
CCCFFFFFHHHHHJJJJJJJIJJJJJJJJJJJJJJJJJIJJIJJIJJJIJ
@4981286/1
acaaattccaacccttgcgtttcaaaacaattcattttaggttcaagtta
+4981286/1
CCCFFFFDFHGHGGIJJJJJIIIJIJJJJIJIIJJJJJJJJHJIJJJJII
@1585126/1
ctgttgtggaactgcttcacctgtggccggcggcacgcagacgccttgat
+1585126/1
CCCFFFFFHHHHHJJJJJJJJJJJJJJJJJJJJJJHHFFFDEDDDDDDDD
@7059105/1
gtgctgggcctcttgtatgcgaaggtgttgaggcgcttgtggtgg
+7059105/1
@B@DFFFFGHHHHGHCGHJJIIIGEGFEHIIJJJJGBHGFHIFCG
@1585457/1
aggtgctgggcctcttgtatgcgaaggtgttgaggcgcttgtggtggtgc
+1585457/1
BBBDFFFFHHGHHJJJJIJJIJJHIIJEHGIJJJJJJJJJJHIJIJJGHH
@7059167/1
ctaaattctatcagagagaataataaaatcctaaagtcattattctccgc
+7059167/1
CCCFFFFFHHHHHIJJJJJJJIJJJJJJJJJJJJJJIJJJJIJJJJJJJJ
@7059225/1
ccgtcaaggagttcgtctcttgggaactgcacaccaatcaggaatattgg
+7059225/1
CCCFFFFFHHHFHJJIIJJJJJIJJJJJIJJJJJJJJJJJJJJJJJJJJH
@1585741/1
cagcatacataataaaattagaggaagtaggtgctgggcctcttgtatgc
+1585741/1
CCCFFFFFHHHHHJIJJJJJJJJJJJJHIIJIIIJJJJJJJJJJJJJJJJ
@7059529/1
agagggaatctgattgtgctgttgtggaactgcttcacctgtggccggcg
+7059529/1
@C@FFFDFHHHHHJJJJJJJJJFIJJJJGIIJJJJGIIJJJJGIJIJJJI
@7059531/1
cctcttcctcgggttggaatgattctggtgggttgtcctgcagagcttgc
+7059531/1
CCCFFFFFHHHHHFHJJJJJJJJJJJJJHIIJHIIIJJJJJJJJJIJJJJ
@4982208/1
gccagatgccaaagttcttgatcttcactgggctcttctctgggatttcc
+4982208/1
CCCFFFFFHHHHHJIJJJJJJJJJJJIJJJJIJJJJJJIJJJJJJJJIJJ
@4300685/1
ggaatctgattgtgctgttgtggaactgcttcacctgtggccggcggcac
+4300685/1
CC@FFFFFHHFHHIIJIIIJIJJIIGIIJJJIJJJIGHGHIJJIJJJFFC
@4300815/1
ccggcgtcggttgcggaatcagcctcgcgggtgggtctggcatggtgcct
+4300815/1
CC@FFFDDHFHHGJJJJIJJJJIJIJIIIBE>BDDBCDDDDDDDD@CDDD
@1586252/1
ggagcagctccggtaagtttgtcgagtagagccttagctgcggaatgctt
+1586252/1
@@CFFFFFHHGFFFEBHFHFHIIJGGJIGBGHIIJIHGGHGHIIIIGGGI
@4301329/1
ctcttgcagccatccaacaggattgcccatcaatttatcttcaaatgacg
+4301329/1
CCCFFFFFHHHHHJJIJJJJJJJJJJJJJJJJJJJJJJJJJJJJJJJJJJ
@7060755/1
ggttcctctgcacttggtggtccacaaacattataatagcgttgtctaac
+7060755/1
@@?DDDDDHHHHGJGIGGHJIIIGIJCCGBGHIIJGIGIJIIJJHJJJII
@7060989/1
tacataataaaattagaggaagtaggtgctgggcctcttgtatgcgaagg
+7060989/1
@@BFFEFFHHHGGJIIJJIIJIGEHGFHGHJGHHIIIJJJHIJJJJHIGI
@4983580/1
gtggattttaatgttattattacagcatacataataaaattagaggaagt
+4983580/1
@C@F?DDFFFHHFBFFHGGGCDHIHBEFBHHIJCH?ECFFHCHDGIJCHB
@4984152/1
ggttgtcctgcagagcttgccacatcttgtaagcagcctgacgcttagca
+4984152/1
CC@FFDFFHHHHHIJJGIJJJJJJJJJJJJJJJJJJJJJJJJJJIIJJJJ
@4984177/1
gtggaactgcttcacctgtggccggcggcacgcagacgccttgatgacct
+4984177/1
CCCFFFFFHHHHHJJJJJJJJJJJJJJJJJJJJHHFFFDDDDDDDDEDDD
@1587753/1
ttctttaattctttagttttaagttagttttcatcttaagttcggaa
+1587753/1
CCCFFFFDHHHHGGAGEHHIIHIIIGIHJIJJJJJJJJIGDHIJJEI
@4302653/1
tgttgtggaactgcttcacctgtggccggcggcacgcagacgccttgatg
+4302653/1
@C@FFDDFHGFHHIIIIJJIIHIIIFIJIIIJIJEHHFD@BCDBBBACC@
@4302745/1
gacgcattgaatctgaatacgaaaatgaattcagacgccaggcacacgga
+4302745/1
@@@DDDDA?BFFHABF::<?CFEDGF?GHEGIADDGE66@??FCAEHBHD
@4984332/1
gtccggaacatcaaatatcttgacttggcaaagagttgtcgatatgtgga
+4984332/1
CCCFFFFFHHHHHJJJJJJJJJJJJJJJJJJJIIJHIJIJJIJJJJIJJH
@4984456/1
ctgcgacaccttgtggctgtgacttgtagtcaaggtggagattttactat
+4984456/1
CCCFFDFFGHHGHIIJJIJHJIIIJJGIIIHGHII:?DDHGHHGIGHIII
@4984605/1
tccaaagcattctgggctgcagatgactgtgcatccttgctagtaagtcc
+4984605/1
@@;DDDDDFHFFHID@FDFEEHEHGHIBGIG?9CFHD@DGEHG??FGBGH
@2259382/1
gcgcttgtggtggtgcacgcgcttgggcagagggaatctgattgtgctgt
+2259382/1
@@@DDDDDFDDAFCFDHGIIGIIE@FHFGHBCG<AHGIIICAH@=@GEDH
@6360096/1
gtcacggtagcactgagtgacggcacctccgacactgaggtcacggtact
+6360096/1
@@@FFFFBDFFFFGHHJEHGEHGADDDGGHIIGGBDHEDGFCDHIJ@DEA
@6360138/1
cagtggtcttcttgaacttcttcaattgacgcaagaagtaccagaaacgg
+6360138/1
@CCDFFFFDHHGHIGJJJJJJJJJIGIJJJJJJIIIJJJJJJJIIJIJJJ
@7714955/1
tcgcggtacatgttgtgtacacctgagcgagactcataacgcagcc
+7714955/1
CCCFFFDFHHHHHJJJJJIJIIIJJJJJJJJIJJJJJJJJJJJIJJ
@879561/1
aacatcttcatcttagcgttcacattgacaaacttaggtttgcttacagc
+879561/1
@CCFFFFFHHHHHJJJJJIJJJJJJJJJJHHHJJJJJJHIJJJJJJJJJJ
@879611/1
gtggtcttcttgaacttcttcaattgacgcaagaagtaccagaaacggga
+879611/1
CCCFFFFFHHHHHJJJJJJJJJJJJJJJJJJJJJJJHIJJJJJJJJJJJJ
@879622/1
gctagtaagtcctgagccatagcaaacagccactggcaatgtggatagct
+879622/1
CCCFFDDDFHFHHJJJJJIIJJJJIIIJJJJGIIIFHCFGHGIIGGIIIJ
@196262/1
ccgctatgtcaagtcaagatatttgacgttccgacgtccgaaacatcaaa
+196262/1
@CCFFFFFHHHHGJJJJJJJJJJJJIHIFHIHIJJJIJJJIIGIGIJJGI
@5677206/1
gctgttgtggaactgcttcacctgtggccggcggcac
+5677206/1
?@@AABA22CDDBFBF<C<FHCEFHFIIIBB<FE6@4
@7715815/1
catcgttctcagcatggtaagaaggtggcggccagaatctagacatgcac
+7715815/1
CCCFFFFFHHHHHJJJJIJJJJJJJHIIJJJIIJJJJJJJJJJJJJJJJJ
@7716163/1
tgtttgtctgtttgtctgtttgtctgttcgtctgtgcgcgctaatctcag
+7716163/1
CC@FFFFFHHHHHJJJJJIJJJJJJJJJJJJJJJJJJJJJJJJJJJJJJJ
@7716252/1
caggcaacatcttctttggtttgtcaggggtaatgctaacgtcatagcga
+7716252/1
@;@DDDDDAFADHIIIIHICFHH@FDHCHG?CFFDDGIIGIGFCGGCGEB
@881260/1
cctaagtgagtatacatctattaaattcaaacgcagagctcattatgttg
+881260/1
@@@FDFBDFHCFFGIGIJIIFIIGHIJIJJJJIJIJEHIJFIJJJJIDFG
@7717036/1
ccctaagtgagtatacatctattaaattcaaacgcagagctcattatgtt
+7717036/1
CCCFFFFFGHHFFGIIJIJJJJJIJJIJJJJJIGGIHHIIJJJJJIJIEI
@6362277/1
ccgcaatgttggagcttggtacaaagcaaaggtcgg
+6362277/1
@@@@?DDDF4CC?FC@EFGCDH@HGE<@?EH>:?F@
@6362294/1
gtggtgcacgcgcttgggcagagggaatctgattgtgctgttgtg
+6362294/1
?@@D4ABDFFH?FGGEGHCGEGGGIGHGH4BFD899<?DHGCE.5
@881516/1
gccacgacgctcggacatttcaattttatttagttggtcttggttgaacg
+881516/1
@??DD?DDDHCDDAGGGBD>FGAGBFBGIBAHH?FHIIFCCGD8BFEFI@
@881734/1
ctctgtgcctggctcccatgtcacggtagcactgagtgacggcacctccg
+881734/1
@@CDDEFFHFHHHJJIIIIIIIJJJJFGGIJJJIGGDADHGHIGEHIIIB
@5678931/1
cgacactgaggtcacggtactcgcggtacatgttgtgtacacctgagcga
+5678931/1
@@@DDADDDFHHFGEHGE=GHH?AFG?@?DHGDFHIIGBF888==;CFGH
@5679001/1
agaggaagtaggtgctgggcctcttgtatgcgaaggtgttgaggcgcttg
+5679001/1
CCCFFFFFHGGHHIIJIIGCHHIHIGHIIJJJIHHIBDDFHIIIIHJJGI
@3611033/1
ctcagatgcaatttcttgcaagaattgcacaaagttgaagtccttgttgt
+3611033/1
BCCFFFFFHHHHHJJJJJJJJJJJJJJJJJJJJJHIJJJJIJJJJJJJJJ
@3611079/1
gtcacggtactcgcggtacatgttgtgtacacctgagcgagactcataac
+3611079/1
CCCFFFFFHHHHHJJJHIIJJJIJJIIHIJFHGIJJJJJJJIIJJJJJJH
@6362882/1
ctggatggagtgagcacgggctctgtgcctggctcccatgtcacggtagc
+6362882/1
CCCFFFFFHHHHHJJJJJJJJJJJJJJJJJJJJJJJJJJJJJJJJJHIJJ
@5679533/1
gtcttcttgaacttcttcaattgacgcaagaagtaccagaaacgggactt
+5679533/1
CCCFFFFFHHHHHJJJJJJJJJJIJIJJIJIJJIJJJJJJJJIJIJJJJJ
@198346/1
gacgcaagaagtaccagaaacgggacttagccacaatctggtctggagag
+198346/1
@@@BDD?@>FBCFF?FGFEFFF;FEGFFGCCGFII@F>DDFBB?BD<==;
@198516/1
caccagtggtcttcttgaacttcttcaattgacgcaagaagtaccagaaa
+198516/1
CCCFFFBDFFFFHIJIGIJIGIIGHHIEF<HFHEGGGFGHG?BBFF?GGI
@5680126/1
gccacgacgctcggacatttcaattttatttagttggtcttggttgaacg
+5680126/1
CCCFFFFFHHHHHJHIJJJJJJJJJJJIJJJJJJJJIIJJJJJIIJJIJJ
@198661/1
cttggaggcttgggcctgttttggtagcggcggcgcggtccg
+198661/1
@CCFFFDFHHHGHGHGIGEHGHEG?FHIBBHBE8>@B@25:0
@2952516/1
gccagatgccaaagttcttgatcttcactgggctcttctctgggatttcc
+2952516/1
CCCFFFFFHHHGHJHIJJJJJJJJJJJJJJIIJJJJJJJJJJJJIJJJJJ
@7719284/1
gtcttcttgaacttcttcaattgacgcaagaagtaccagaaacgggactt
+7719284/1
CC@FFFFFHHHHHIIJJJIJJJJJJJJJJJJJJGHJJIJIJJJJJJJJJJ
@1588942/1
gcttccctgcaaagttaaccatcttgtattcaaaagaaaacctagaatca
+1588942/1
CCCFFDFFFGHHHJGHJJIJJJJJJJJIIJJIJJJIJJJJJJIJJJJJJJ
@7719375/1
gcacagttcctcgacgagcaagtagttcttgaagcacagacacaggtgtc
+7719375/1
C@@FFDDDHFFHFIIJIJEHGGHIJIJJIIIIJIJHGHIGIJJIJGBGHI
@2952921/1
agggaatctgattgtgctgttgtggaactgcttcacctgtggccggcggc
+2952921/1
@CCFFFFFHHHHHJIJIJJJJJJJJJJJJJJJJJJJJJIIJJJJJJJJHF
@7062112/1
gatggagtgagcacgggctctgtgcctggctcccatgtcacggtagcact
+7062112/1
B@CFFFFDHHHHGJJJJJJJJJJJJJJJJJJJJJJJJJJJJJJHIJJJJJ
@2952996/1
cgagactcataacgcagccagatgccaaagttcttgatcttcactgggct
+2952996/1
=@@B?DFDD?FDFIEGIIIIIGGIFHEHHH?C?DFGAAHGGGGD>@8?BG
@1589211/1
ggcacgtcttcgtctttgtacagttcgcgagcgatc
+1589211/1
?@@FA?BBFHHHHBEBBHGEHCHDCDE?FF@F@6BC
@2953138/1
ggtagcactgagtgacggcacctccgacactgaggtcacggtactcgcgg
+2953138/1
BCBDFFFFHHHHFGIJJJJJJJJJJJJJIJJIIJJFIGIIJJJJJJJJHF
@7062407/1
cagagggaatctgattgtgctgttgtggaactgcttcacctgtggccggc
+7062407/1
CCCFFFFFHHHHHJJJJIIJJJHIJHIJJJJJJJJJJJJJJJJJJJJJJI
@1589769/1
gtggattttaatgttattattacagcatacataataaaattagaggaagt
+1589769/1
B?@FFFFFHGHHHIIGGIHIIIJIJJJJJJIJIJJIGHIIJJIIJGGIJF
@3613627/1
ggcttattctgcatacctgccatgcgctggtaagcgctatggactgccgc
+3613627/1
CCCFFFFFHHHHHJJJJJJJJJJJJJJJJJGHJJJJJJJJJJJJJJJJJJ
@198890/1
cctcacataacattagcactttcagtattgacatcaaatgcgcagct
+198890/1
CCCFFFFFHHHGHJIJJJJJJJJHGFHIIIJJJJJJJJIIJJJIJJJ
@4303932/1
tcataatcttcagatactccaaagcattctgggctgcagatgactgtgca
+4303932/1
;@@DDADB?DBHFI>?FFI@BBEB;:?C?>CA<CFH7?DG>F@?0B?BFB
@6364961/1
tgtacattgaaaataaaaataaaaaaaatagcaggggttattgttatgtc
+6364961/1
CCBFFFFFHHHHHJJJJJJJJJJJJJJJJIJJJJJJIHIJJJJIJJJJII
@6365171/1
cgcaagaagtaccagaaacgggacttagccacaatctggtctggagagaa
+6365171/1
CCCFFFFFHHHHHJJJJJJJJJJJJJJJJJJJJJJJJJIHIIJJIJHIHI
@6365372/1
cacataagtaacttcaaatgattgctcagatgcaatttcttgcaagaatt
+6365372/1
@@@DDDDDFHBF?GGIGGEHBEICGGDH@??DHHGHD>CEFGHIEIGIII
@6365456/1
ggcttggtaggatccaagttgaaatctttgaccatggcatcaagcaaact
+6365456/1
@@@DDDAAD?DCCEGGEGHHEEGIIIEEHHGIIIIIIEGIIGGCIGCGHG
@2262483/1
ggtggtgcacgcgcttgggcagagggaatctgattgtgctgttgtggaac
+2262483/1
C@CFFDDFHHHHHJJJJJJJJJGIIJGIIJJIIJJJJIJJJJJJJJJGII
@6365704/1
cttagccacaatctggtctggagagaagatcctcatcttgtatagaggag
+6365704/1
CCCFFFFFHHHHHJJJGIJJJHJHIGIIJIHIJJIJJJIJJJJJJJJJHJ
@2262648/1
ctctatactttgcattaaaataatgcccattttcacaggcaagggatcct
+2262648/1
<?;B?DD?FD<AAFFD?G<EIB?AAF3FB?E?A<<AF?G;DC?F?9D;?F
@200240/1
cacaaattccaacccttgcgtttcaaaacaattcattttaggttcaagtt
+200240/1
@8:DD>?DF>=<A?C<CCGAC;@@<?93?EFDGAFFFB4?D<0?909B??
@200293/1
gtatagaggaggcttgggctcgctctccgaagggagcttgcggccgatga
+200293/1
CB@FFFFFHHHHHJJHHIJGIIJIJJJJJIJJJJGIIJJJJJJIHFBABA
@200296/1
gtagcactgagtgacggcacctccgacactgaggtcacggtactcgcggt
+200296/1
C@CFFFFFHHHFHJJIJJJJJJIJJIJJJJJIJGFIJJIJGIJJJIJHFB
@4305206/1
cataataaaattagaggaagtaggtgctgggcctcttgtatgcgaaggtg
+4305206/1
CCCFFFFFHHHHHJJJJIJIGIJJJJJIIIHIJJIIJJIJJJJIIJJJ?F
@6366045/1
gtctatgcaagcttactataaaacaaaattaaaaactaaacgcgttaact
+6366045/1
@?@DDADFABHFFEDEHHCHIIIGEHGGGHAEGC?E?9:9DFHG0DDGHA
@4986908/1
cgggctctgtgcctggctcccatgtcacggtagcactgagtgacggcacc
+4986908/1
@@CFFFFFHHHHHJJJIJJJJJJJJJJJJJBGHJIJIJJJHIIJJJJIJJ
@6366207/1
gcactgagtgacggcacctccgacactgaggtcacggtactcgcggtaca
+6366207/1
CCCFFFFFHHHHHJIIJJJJJJJJJJJJJJJGIJJJJGIJJJJJJHHFFF
@4987060/1
gtaggtgctgggcctcttgtatgcgaaggtgttgaggcgcttgtggtggt
+4987060/1
CCCDFDDDHHFFDIGIEFHFHGIJJFEGG?CDFHIIIHIGFIJEIJGGI;
@2263305/1
ctgttgtggaactgcttcacctgtggccggcggc
+2263305/1
@@@ADDDD?BCFHIBEBFHDHFHADAECGDGIIF
@4305633/1
tcctcatcttgtatagaggaggcttgg
+4305633/1
@@@?DDD?FFFDFGICHIBGEHHGG?1
@200578/1
cagtggtcttcttgaacttcttcaattgacgcaagaagtaccagaaacgg
+200578/1
CCCFFFFFHHHHHJJJJJJJJJJJJJJJJJJJJJJJJJHIJJJJJJJJJJ
@2263491/1
gatggagtgagcacgggctctgtgcctggctcccatgtcacggtagcact
+2263491/1
CCCFFFFFHHHHHJJJJJJJJJJJJJJJJJJJJJJJJIJJJJJGIJJJJJ
@200705/1
gacgatttcaccagtggtcttcttgaacttcttcaattgacgcaagaagt
+200705/1
CCCFFFFFHHHDHJFHGBIIJJJJJJJJJJJJIJJJJJJJJJJJJJJJI9
@5681316/1
gcgaaggtgttgaggcgcttgtggtggtgcacgcgcttgggcagagggaa
+5681316/1
@CCFFFFDFHHHDIJIIJJJIGIGJIIIIJJJJJJJGGJIHHGDFFFDAA
@4987792/1
cacggtagcactgagtgacggcacctccgacactgaggtcacggtactcg
+4987792/1
CCCFFDDFDFHHHGHEGIIGB6DAHEGIGIJIBHABHIBFHIIJGEEHIA
@4987802/1
aaattcaaataaaatcactctgcaatcctgcctcacatgattcatccaca
+4987802/1
CCCFFFFDFHHHHIJJJJJJJJJJJJIJJIJJJJIJJJJJJJJJJJJJJJ
@5681490/1
atagaggcttcctgtgtttattcacttttagtaggactccgggagtatcc
+5681490/1
@@CDFDDFHHGHHGGIHHHGIJJJJIIJJGGHIIIGGIIHGIJHIIIIJI
@4987884/1
tgtttgtctgtttgtctgtttgtctgtttgtctgtttgtctgtttgtctg
+4987884/1
CCCFFFFFHHHHHJHHIJIJJJIIJJJJJJGHIJJJJIJJJJJJJJJJII
@882715/1
gttattattacagcatacataataaaattagaggaagtaggtgctgggcc
+882715/1
CCCFFFFFHHGFHIEIJIGHEGFECEIGIIIEIGFEGEFHIDDFHGHHJI
@2264077/1
tcctcgacgagcaagtagttcttgaagcacagacacaggtgtcttcaacg
+2264077/1
CCCFFFFFHGHHGIJHJJGHJIJJJJIJIJIGIIIJIJJHIIJJJJJJJJ
@6367341/1
agactaattaataaaattggactgtttttaatatttaaataaccgctttt
+6367341/1
?;<DDDDDCFABFBEGG>A?FHEHGAG@FEFICGGFHIBHGHGII@DFHD
@883663/1
cccattttcacaggcaagggatcctaacttcgcaaccactaattccagtg
+883663/1
@@@DFFFFDFHHHIGHIGJGHJIJJHIGGIIIJIBHIIJJEHGIJIJJFH
@3613774/1
gcaagaagtaccagaaacgggacttagccacaatctggtctggagagaag
+3613774/1
@@@DBDDDCFHFFIIGGGHIIDHGIIIGIEGIGHIIGGBFHIIFHHCGHI
@3613838/1
ctggatggagtgagcacgggctctgtgcctggctcccatgtcacggtagc
+3613838/1
@BCFDFFFHHHHHJJJIJJJJIIJIJJJJJIGGHHGIJIJJIIJIJGIJI
@201960/1
ggtgctgggcctcttgtatgcgaagg
+201960/1
@@@DFBDDHABDFHIICBHHFGA@GG
@5682985/1
ggtgccacagtgagtgatttcaattttgagacctttgatttcttttgtaa
+5682985/1
@@?DDFFFHHFFHIGGBGGIIHGIIIIIEHGHIEHIIFHHIIIIIIIHII
@884466/1
ggtggtgcacgcgcttgggcagagggaatctgattgtgctgttgtggaac
+884466/1
CCCFFFFFHHHHHJJJJJJJJJJJJJIJJJJJJJJJJJJJJIJJJJIJIJ
@884514/1
ggcgcacagggcacgcttgcgcatgacatctatacatgccattggcgttc
+884514/1
CCCFFFFFHHHHHJJJJJJJJJJJJJJJJJJJJJJJJJJJJJJJJJJJJJ
@2954260/1
actgagtgacggtacctccgacactgaggtcacggtactcgcggtacatg
+2954260/1
CCCFFFFFGHHH0AFEHJJIJJIJJJIJIJIJJJJBFGHJJJJGGHHGGH
@4989215/1
cacaatctggtctggagagaagatcctcatcttgtatagaggaggcttgg
+4989215/1
CCCFFFFFHFHHHJIGHIIHGIDHGHCHGHJGGHFHIGIJGGIJJJII:D
@3614464/1
ttggagttcacctttagaagtatgtttttagctgtcatctggttcatacg
+3614464/1
?@@BDADDFFFFBGF?FGIE:3CECFHIICEFDDEE9EEGEBBGE@FB<?
@5683725/1
ctcccatgtcacggtagcactgagtgacggcacctccgacactgaggtca
+5683725/1
CCCFFFFFHHHHHJHIJJJJJJJJHIJJJJIJJJJJJJJJJJJJJJJHHI
@4990149/1
cgacacgattatgaagacgaagcggacgtcacgg
+4990149/1
@<@DDDDDF?DFDGEHDHIHECHI@AAF.?CG;A
@5684412/1
gggctctgtgcctggctcccatgtcacggtagcactgagtgacggcacct
+5684412/1
CCCFFFFFHHHHHJJJJJJJIJJJJJJJJGHIIIJJJJJHHIJJJJJJJG
@2955287/1
aggtgctgggcctcttgtatgcgaagg
+2955287/1
:@@4AB=BBFFFFBC:A<CCFHAFGEG
@3615451/1
tctgtttcttggcatctatagatgtcggtggcgcacagggcacgcttgcg
+3615451/1
@@@FFFFDHHF?FGIEGHHIIHJDHHII@FGHIGIJFIIHBHIIFHIIHB
@2955830/1
cgaacattctatgcttataccattaatctccgcaactatttgacggattt
+2955830/1
@CCDFFFFHHHHHJJJJJJJJJJJJJJJJJJJJJJJJJJJJJJJJJGIJJ
@4306667/1
tctcagcatggtaagaaggtggcggccagaatctagacatgcacaactct
+4306667/1
@C@FFDDDHFDDFHIIJJGCGEGDHIGIIDGGGGGGHIJJEEDHGIJJIG
@2956434/1
tgacgcaagaagtaccagaaacgggacttagccacaatctggtctgg
+2956434/1
@@CFFFFFHGHGAFGHHHEIJIIGIIGIJGJIGEGGIJJJJIHGHJJ
@4307501/1
gccagatgccaaagttcttgatcttcactgggctcttctctgggatttcc
+4307501/1
@7@DD>AB<BF?A?F@DGDHEDEEFB@CCHG?HADF@F??G@FEE<D@9D
@2957062/1
cacctgtggccggcggcacgcagacgccttgatgacctccactttgatga
+2957062/1
CCCFFFFFHHHHHJJJJJJJJJJJJJHHHFFFFFEEEEEDDDDDDDDDDE
@3616697/1
cactggttcaaattcaaataaaatcactctgcaatcctgcctcacatgat
+3616697/1
CCCFFFDFHHHHHJJJGGHIJJJJJJJIJJJJJJJJJJIJJJJJJJJJII
@7723254/1
cttgaacttcttcaattgacgcaagaagtaccagaaacgggacttagcca
+7723254/1
CCCFFFFFFFFHHIJIJJJJJJJJJJIIIIJIIIIIJIIJIIHHIGGGJG
@4308105/1
cacctgtggccggcggcacgcagacgccttgatgacctccactttgatga
+4308105/1
@@@FFFDDDHGHGIEHJGHIBGGIEG<EEDBCDEDAECCBDCCCCC>CCC
@3616884/1
tgagtgacggcacctccgacactgaggtcacggtactcgcggtacatgtt
+3616884/1
BCCFDFFFHHHHHJJJJIJJIJJJIIJJJJJJJIJJJJJJJGHHFFFFFF
@7723727/1
tattagatttttttttgtgtgtgcattattacattttttataaacggtac
+7723727/1
CCCFFFAFHHHHHJJJJHIGIIJJJIJJJJJJJJJJJJJJJJJJJJJEHH
@7723785/1
gtcttcttgaacttcttcaattgacgcaagaagtaccagaaacgggactt
+7723785/1
C@@FFFFFHHDFHGIJGIGFIIJEHHIHIIGHJFCHIIGJGIIJJG>GFG
@2957934/1
ttttgaacgccaatggcatgaatagatgtcatgcgcaagcgtgccctgtg
+2957934/1
CCCFFFFFHHHHHJJJJJJJJJJJJJJJJIJJJJJJJJGHIIJJIJJJIJ
@2958038/1
actgagtgacggcacctccgacactgaggtcacggtactcgcggtacatg
+2958038/1
@CBFFFDEHHHHHIJJJJJJJJJJIJJJJFFHJJJDGHHIIJJH=BEFEF
@4308845/1
ctcatcttgtatagaggaggcttgggctcgctctccgaagggagcttgcg
+4308845/1
CCCFFFFFHHHHHJJJJJJJJJJIIJIIIIJJJIIJJJJIJJGGJHIIJG
@4308861/1
ctcataacgcagccagatgccaaagttcttgatcttcactgggctcttct
+4308861/1
CC@FFFFEHHHGGEGIEIDGJIJIJBFCIHEGHBGEIIJEG@FFCHCGHE
@4309437/1
gcacgcgcttgggcagagggaatctgattgtgctgttgtggaactgcttc
+4309437/1
@;?BD:8@FFHHFIDAF?G@8CFHEGA??4?@DC<B<4?@6B3BFFCE=C
@7724834/1
acggtatctcccacacgtttcacttcagcatagacaggtgtcttccctgg
+7724834/1
@BCFDFFFHHHHHJJJJGIJJJJJJJJJJJJJJJJJJJHIJJJJJJJJJJ
@7725107/1
tctgtccttatttccgacccacaaacaattaagccttgggtaccgtagcc
+7725107/1
CCCFFFFFHHHHFIHIIIIIGIJGIHGHIGIJHGGJIJJJJGIIJHGEGG
@7725192/1
gtcacggtagcactgagtgacggcacctccgacactgaggtcacggtact
+7725192/1
C@CFFFFBFHFHHJJJGHIIIJIEHIJJJJJJJGIIJIGIDHIJJJEHHH
@4990384/1
gcattattacattttttataaacggtacatctagagtataaaaaactgat
+4990384/1
??<;DDDDDDDBDEB4@EC>:CF8C<?CB<CE<C9?1CDCABDB@ADED?
@4990512/1
atacataataaaattagaggaagtaggtgctgggcctcttgtatgcgaag
+4990512/1
@C@DDFDDHFHFHIIGEFICHEEEDFH9CG>@FFDGIJIIIJIGIJJHGF
@3619055/1
cgggctctgtgcctggctcccatgtcacggtagcactgagtgacggcacc
+3619055/1
CCCFFFFFFFHGHIGB@GIHHHIEFHHIII?FFHGGGGGD9BHDFHHFGI
@2267106/1
ctaaactataaccaaagtgacatttgctttaaatgctcaataattaataa
+2267106/1
CCCFFFFFHHHHHJJJJHIJJJJJJJJJJJJJJJJJJJIHIJJJJJJJJJ
@3619254/1
gcgagactcataacgcagccagatgccaaagttcttgatcttcactgggc
+3619254/1
@@@DDDDDHBBHFGBGGGGIHIGGIIIGGGIGDHIIIIIEHIGGHIG2DF
@4990901/1
gggctctgtgcctggctcccatgtcacggtagcactgagtgacggcacct
+4990901/1
@CCFFFFFHBFDHIIEFHBGIGFIIDDHI8CGIID@BGGIGGIEGG>AGG
@3619334/1
gtgctgttgtggaactgcttcacctgtggccggcggcacgcagacgcctt
+3619334/1
B@BFFFFFHHHHHJJJJJJIHJJJIIJIIJJIJJBGHHHFFCCBBBDDDD
@4991005/1
ccacaatctggtctggagagaagatcctc
+4991005/1
@@<BBDDBFBF<<AF>F9AF;:CGE<<?9
@3619568/1
gttgtgtacacctgagcgagactcataacgcagccagatgccaaagttct
+3619568/1
CCCFFFFFHHHHHJJJJJJJJJJJJJJJJJJJJIJJJJJJJJJJJJHJJJ
@7067499/1
gtcacggtagcactgagtgacggcacctccgacactgaggtcacggtact
+7067499/1
CCCFFFFDHHHHHJJJJHIJJJJJJJJIJJJJJJJJJIJJFGIJJJHIHH
@4991847/1
gtgcacgcgcttgggcagagggaatctgattgtgctgttgtggaactgct
+4991847/1
@@CDFFDDHHGHB@EBGAGDHHB@GHIEHIIEDFHDHGGDFF7@CACFBH
@1593555/1
gtggattttaatgttattattacagcatacataataaaattagaggaagt
+1593555/1
BB@FFFFFHHHGHHIJIJIIJJJJJJJJJJJJJJJIIIJJJIGHHHJJJD
@7068188/1
ggaactgcttcacctgtggccggcggcacgcagacgccttgatgacctcc
+7068188/1
@<?DDFFDDHFDHIGAGH>=FHEEGIDGIIIDHHFFFCCBC@C;@>ACCC
@886483/1
gttggtcttggttgaacggaactccaatcctttactcgaatagtcttttc
+886483/1
CBCFFDFFHHHHHJIJJJJJJJJJJGJJJJJJJJJJJJJJJJJHJJJJJB
@7068622/1
gcaagaagtaccagaaacgggacttagccacaatctggtctggagagaag
+7068622/1
@@?FABDAFFHAFHIIFFEGAHHIIIIAGIIIGHEHCDHHIGCGGHGEGG
@1594148/1
cctggctcccatgtcacggtagcactgagtgacggcacctccgacactga
+1594148/1
CCCFFFFFHHHHHJJIJJJEGHGIJJJJJEGGJJIJJJJJJJJIJJJJJI
@1594222/1
gggcagagggaatctgattgtgctgttgtggaactgcttcacctgtggcc
+1594222/1
CCCFFFFFHHHHHJJJJJJIJJJJJJJJIIJJIJJJIJJJJJJJJJJJJJ
@7068736/1
gcctcttgtatgcgaaggtgttgaggcgcttgtggtggtgcacgcgcttg
+7068736/1
@@CDFFFFHHHHHJIIIGFHHGGHIJGGEFFGJIIHHIFIJJIGHIHFFD
@1594392/1
ggacttacgaagtaaattcaattgttgatatagaggataccgatacctgg
+1594392/1
CCCFFFFFHHDHFGDGGIIIHHIIHHIIGGGIJJIJDHIHIJIJIIJJJJ
@204165/1
cagtggtcttcttgaacttcttcaattgacgcaagaagtaccagaaacgg
+204165/1
CCCFFFFFHHHHHJJJJJJJJJJJJJJJJJJJJJJJJJGHJJJJJJJJJJ
@887426/1
gcgcttgggcagagggaatctgattgtgctgttgtggaactgcttcacct
+887426/1
CCCFFFFFHHHHHJJJIJJJJJJJJJIJJJJIJJIJJJJJJJJJJJJJJH
@2269627/1
ctcagatacaccgtcacggaatacaaatatcttcttcggcaatctgcctt
+2269627/1
CCCFFFFFHHHHHJJJJJJJJJJJIJJJJJJJJJJJJJJJJJJJJJJJJJ
@887539/1
acgggattgcccatcaatttatcttcaaatgacgacaccacagttccagt
+887539/1
@CCFFFFFHHHHHJJJIIJJJJJJJJJJJJJJJJJJIJJIJIIFHIJJJB
@1595011/1
gggctctgtgcctggctcccatgtcacggtagcactgagtgacggcacct
+1595011/1
@C@DDFFDHDFHHGIIIIIGFGHECHIIIFHGGCGIGIE<DHICGHIGIH
@1595090/1
cgcagccagatgccaaagttcttgatcttcactgggctcttctctgggat
+1595090/1
CCCFFFFFHGHHHJJJJJJJJJJJIJJJJIIJJJGIJJJJJJJJJJIJJJ
@2270021/1
gtgctgggcctcttgtatgcgaaggtgttgaggcgcttgtggtggtgcac
+2270021/1
@BBFFFFFHGHHHJJFHIJIIHIIJEGFHHGGGHIJJJJJEGGIIHGHED
@887866/1
ctgcaatcctgcctcacatgattcatccacaaattccaacccttgcgttt
+887866/1
CCCFFFFFGFHGGJJJJJJJIJJJJJJJIJJJJJJIIIAGGIJJJJJHGI
@1595326/1
gtggattttaatgttattattacagcatacataataaaattagaggaagt
+1595326/1
<??7?DDDHFHAA<CHGHGGII?@A3AHB@?CAHGGI>FFGHGHHCHGBB
@6368984/1
agtgagcacgggctttgtgcctggctcccatgtcacggtagcactgagtg
+6368984/1
;@:DDDFFFDAADHGGHFHEHHE;CEGGGIIIIIIIGG?BGGGHGHDE=C
@1595848/1
gcgagactcataacgcagccagatgccaaagttcttgatcttcactgggc
+1595848/1
CCCFFDFFGGHHHJIJIIIJJJIIIIJJJJJHIJJJJJJIJJIGIJJGHI
@1595858/1
gctccaaattgtatctgacgacgcattgaatctgaatacgaaaatgaatt
+1595858/1
CCCFFFFFHGHHHJJGIJIJJJJGGHIFEHGIJJIIJJJJIIJJJGJJJJ
@5684565/1
gtggtcttcttgaacttcttcaattgacgcaagaagtaccagaaacggga
+5684565/1
CCCFFFFFHHHHHJIIJJJJJJIJJJJJJJJJJJJJHIJJIJJJJJJIJI
@5685165/1
gcagagggaatctgattgtgctgttgtggaactgcttcacctgtggccgg
+5685165/1
CCCFFFFFFHHHHGIIJIGIIGIJIEGIGIJJJGIIJJGIJJHIIJIEH:
@206186/1
gatttaatgtgtttattttgtttttctctgtgatctgtttcttggcatct
+206186/1
@??DFDFFGCFFFIGHIIIF<FEHIGHIIIIIIIIGGHDEGHIC9FEG;D
@5685406/1
cttccctgcaaagttaaccatcttgtattcaaaagaaaacctagaatcac
+5685406/1
@@@FFFFFHHHHHHHGHJIIJIJIIHIJJIIIJJJJJIJJIJIGGIJJJJ
@1597253/1
acgggattgcccatcaatttatcttcaaatgacgacaccacagttccagt
+1597253/1
CCCFFFFFHHHHHJJJIJJJIJIJJJJJJJJJJJJJJJJJJJJIJJIIJH
@1597292/1
gctgctaatatgtctcttaactcaggactagtgcctttggtcgtcctttt
+1597292/1
CCCFFFFFGHHHHIJJJJJJJJJJJIJJJJJIJJJJJJJIHIJIJJJJJJ
@207588/1
tgacgcaagaagtaccagaaacgggacttagccacaatctggtctgg
+207588/1
CCCFFFFFHGHHHGIJJIIIGHIJIGIIJJJJJJIJIJJJJIFHIJI
@5687254/1
gtggtcttcttgaacttcttcaattgacgcaagaagtaccagaaacggga
+5687254/1
CCCFFFFFHGHHHJJJIJGJJJJJJJGIJJJIIJJJGIIIIJGIJJJIJG
@1598455/1
gtgctgggcctcttgtatgcgaaggtgttgaggcgcttgtggtggtgcac
+1598455/1
@=?BDDDDDFHHFGCEEBGGI=DGH:??CFFHFGIDGIICB7@@C@DHAD
@7726332/1
gcaagaagtaccagaaacgggacttagccacaatctggtctggagagaag
+7726332/1
@@CAFFB?==DHFCHFEBEHGIEAFF??9CFDGBGDHD:BBGD<9FHB?8
@7069418/1
cagtggtcttcttgaacttcttcaattgacgcaagaagtaccagaaacgg
+7069418/1
@@@BDEFFHHFHHJJJIEHGIGJHGGIIGHGGGGGFIJHGIIJIGIGJIJ
@7726483/1
gccatattcaaatgggaagtggtgataaagataagtataggctcaaaacc
+7726483/1
CCCFFFFFHHHHHJJJJJJIJJHHJJJJJJJJJJJHIJJJJJJJJJJJJJ
@7726847/1
gtccggaacatcaaatatcttgacttggcaaagagttgtcgatatgtgga
+7726847/1
CCCFFFFFHHHHHJJJIIIJJJJJJJJJJGIIJEHCFEGGGFHGHJHIJJ
@7726984/1
gttcaaacgtatcacacattttctggtcaccttccatgcaaaatcttatc
+7726984/1
@@@DDDDDHBCDFEIIIAFGAHGGEFCDHHFDEHGIIIIGHIIIGCBFFH
@7070175/1
cttgtattcaaaagaaaacctagaatcactggttcaaattcaaataaaat
+7070175/1
<BBFFFFFHGHHHIGHHJJIIGIHJGCHGIIIFGHIJIIGIJBCBHHHIG
@7727173/1
gtttgtggacctattgctacataatatatgaaacgatctgctttggtata
+7727173/1
CBCFFFFFHHHHHJJJJJJJJJJJJJJJJJJJJJJJJJJJJJJJJJIIJJ
@7727517/1
ggatggagtgagcacgggctctgtgcctggctcccatgtcacggtagcac
+7727517/1
CC@FFDFFAFHHHJJIGIJJJJJJJJJIGICHHGIJJGDHJIIJFHIIIJ
@5688669/1
gcctcttgtatgcgaaggtgttgaggcgcttgtggtggtgcacgcgcttg
+5688669/1
??@DFDFFHFFFFICCFHAF?FCHB31:DGGIIID;DBA;BFGGG@EB>A
@7727770/1
ctcgccatcaggacctgcaccatgcaccgccatgccatgtaccacgcctg
+7727770/1
CCCFFFFFHHHHHJJJJJJJJJJJJJJJJJJJJJJJJJJJJJJJJJJJJJ
@7727925/1
gacgcaagaagtaccagaaacgggacttagccacaatctggtctggagag
+7727925/1
CCCFFFFFHHHHHJJJJJJJJJJJJJJJJJJJJJJJJJJJJIJJJJHJHI
@7071062/1
tgggcctcttgtatgcgaaggtgttgaggcgcttgtggtggtgcacgcgc
+7071062/1
@CCFFFDDFHGFFGIGIGIIJ<CFFGIJJIJJHGIGHGIJJAFGHGHIHF
@3621462/1
actgcttcacctgtggccggcggcacgcagacgccttgatgacctccact
+3621462/1
@@CFFFFFGHGHHJBGIIJJIIJIJJIIIGFFHFBEDCCCDEDDDDDCCC
@4310408/1
cagcatacataataaaattagaggaagtaggtgctgggcctcttgtatgc
+4310408/1
CCCFFFFFHHHHHJJJJJJJJJJJJJJHIIIHHIJJJJIIEIJJJIJJIJ
@7728608/1
agagaagatcctcatcttgtatagaggaggcttgggctcgctctccgaag
+7728608/1
@@BFFFFFHHHHHJJJJJJJJJJJIJJIJIJJJGCHGIJJJJJJJIIFGG
@7071611/1
attttcttcaagcgctcatcgggaggtgtggcagcctccttgaccatttt
+7071611/1
CCCFFFFFHHHHHJJJJJJJJJJIJJDGHIIJJJIJJJJIJJIJJIJJJJ
@7728623/1
aggggttattgttatgtcgatgtcgaacccaaaaatgtaattaacttttt
+7728623/1
@CCFFDFDHHHHHJJJHIJIJJHIJJJJIJIJJJJIJIHHGIJJGIJJGJ
@3621736/1
gggaagcctttgtgcgccacatcaatgttgataaaggctttattggtaaa
+3621736/1
CCCFFFFFHHHHHJJJJJJJJJJJJJJGIJJJJIJCHIJJJJJJJJGIJJ
@4311065/1
cacagttccagtctcaggcacattgccattagtagactgatcagccggag
+4311065/1
CCCFFFFFHHHHHJIIJJJJJJHJJJJJJJJJHIGHHIJJJJJJJJJIGG
@7072320/1
ggctgcagatgactgtgcatccttgctagtaagtcctgagccatagcaaa
+7072320/1
CCCDFFFFGGGDHIJGGIIGGGIJJJJJJJJJIHIIJJJIJJJJJJJIJI
@3622529/1
gtgcctggctcccatgtcacggtagcactgagtgacggcacctccgacac
+3622529/1
@@CFFFEDDFHHHJIJJJJIGIEFHIJJGIJG@HGIIJIJIIJI<FGHIG
@4992032/1
ctcgagcgacgaatcacatgaaagggggaggggggagggtcattcaatgt
+4992032/1
C@CFFFFFGGHHGJJIJIIIJJGJJGJJFHHGFFD:BBD2>BCDEDEEDD
@2958540/1
aataaaattagaggaagtaggtgctgggcctcttgtatgcgaaggtgttg
+2958540/1
@BCFFFFFHHHGGJHIIIHIJHIIIJJJIIJJJJJIJJJJJJJJJ?FFHI
@2271128/1
cgcaagaagtaccagaaacgggacttagccacaatctggtctggagagaa
+2271128/1
CCCFFFFFHFHHHJJJJJJJJJJJJJJJJJJJJJJJJJJHIJJJIJJJJJ
@3623227/1
gcaagtagttcttgaagcacagacacaggtgtcttcaacggaagagattc
+3623227/1
CCCFFFFFHHHHHJJJJJJJJJJJJJJJIHHHIJJJJIJJJHIIJJFHIH
@2958820/1
cgttgatgtcgcaagatagtgagacattcactttttagtcataatcttca
+2958820/1
CCCFFFFFFHHHGIJJIIIHGIJIHGHHIJGGGHIIJDGEHGGJIIIGGH
@2958866/1
ctgggcctcttgtatgcgaaggtgttgaggcgcttgtggtggtgcacgcg
+2958866/1
CCCFFFFFHHHHHIJJJJJJJJEGHIJHIJIJJJJJHIIIIJIIJJJJHH
@2958907/1
caggcaagatgggcatagtaggtaggcgtagggtaagacacggatcgcat
+2958907/1
CCCFFFFFHHHHHJIJJJHHIJFFHJJJHHJJJDGHIJJJJJJJHIJJIH
@4992756/1
gccagatgccaaagttcttgatcttcactgggctcttctctgggatttcc
+4992756/1
@??BDBDDDHFHAEHHEHGB@@HHGBEHC@BFGGGHGGGEIIGEGEGGHH
@3623767/1
cgcaagaagtaccagaaacgggacttagccacaatctggtctggagagaa
+3623767/1
??@DD:3:C2AA???E;FBD=AFECEF@9BDEEI<FGC>???F??FBFFC
@2959418/1
ctcagatacaccgtcacggaatacaaatatcttcttcggcaatctgcctt
+2959418/1
@@@A=D?DC><?@ECDG<@EEEGDGFFHGGGGCHBGB?0?@D3DA?CACE
@3623982/1
tggagattttactatctttcaagtcggcataacgggccgcgactccgccc
+3623982/1
@@@?DBDDHFFFHHGGGC>CHHH:?FH>EFHH??@F>H?F45=E4;?A=?
@4993973/1
taataaaattagaggaagtaggtgctgggcctcttgtatgcgaaggtgtt
+4993973/1
@@@DDDEFHHHHHIIIJJCJJDFFHJJIIIIJJIJJIGGEEH7?FH?DFG
@4994215/1
attacgttaaatgccacgacgctcggacatttcaattttatttagttggt
+4994215/1
CCCFFFFFHFHHHJJJJIJJIJJJJJJJJIJJJJIIJJJJJJJJJHIIJD
@3624847/1
ctcgtgttcttcaatgggttcacgttgaaaccaacaacgaaatcgtgttt
+3624847/1
@CCFDDDFHHHHGJJJJJFHIJJJJIJJJJIGIIJIJJJJIJJJJGHIJJ
@2960806/1
gtcaaattaaagaatcacgtcgaacattctatgcttataccattaatctc
+2960806/1
CCCFFFFFHHHHHJJJJJJJJJGIJJJJJJIJJJJJJJJJJJJJJJJJJJ
@4994425/1
cgctcggacatttcaattttatttagttggtcttggttgaacggaactcc
+4994425/1
??@DDDDDDHFHHIIBFHGIHIIIGEEGHGCFEGGIHEGGIIIIGIGGII
@2961569/1
ataaaattagaggaagtaggtgctgggcctcttgtatgcgaaggtgttga
+2961569/1
CCCFFFFFHHHHHJJJHHJJIIJJJIJJJJJJJJIJJJJJJIIJDGHHIH
@2961978/1
cttgggcagagggaatctgattgtgctgttgtggaactgcttcacctgtg
+2961978/1
CCCFFFFFHHHHHGIJJJJJJJJIJIJJIJJHHJJJJJJJJJJJJJJJIJ
@1599951/1
tgaggcgcttgtggtggtgcacgcgcttgggcagagggaatctgattgtg
+1599951/1
CCCFFFFFHHHHHJIIIHHIJJJJJJJJJJJJJJIJJJJHHHHHFFFFFF
@209930/1
acagcatacataataaaattagaggaagtaggtgctgggcctcttgtatg
+209930/1
@C@FFFFFHHDHHGFFCGGIJJIJIHEHHIJJIIHIIJJIECIJJIIJIJ
@209993/1
ctcgacgagcaagtagttcttgaagcactgacacaggtgtcttcaacgga
+209993/1
C@CFFFFFAFDDHEGFGGIJIJJGIJJI3CDHGGGIIJIJJIIJIJJJIF
@210230/1
ccgacgacgacactgtacagttagaaatgttacaacctctatactttgca
+210230/1
CCCFFFFFHHHHHJIIJJJIJIJJJJJJJJJJJJJJJJJJJJJIJIIJJJ
@7730576/1
gtgctgttgtggaactgcttcacctgtggccggcggcacgcagacgcctt
+7730576/1
CBCFFFFFHHHHHJJJJJJJJJJJJJJJJJJJJJJJJHHFFDDDDDDDDD
@891120/1
ctggagagaagatcctcatcttgtatagaggaggcttgggctcgctctcc
+891120/1
CCCFFFFFHHHHHJJJJJJJJJJJJJJJJJJJJJJJJHIJIIJJJJIJJJ
@6373195/1
caaacttctaagtgtactaattggttgg
+6373195/1
??;=BD??CF8CFFF9BFACBC@9:CFF
@7731277/1
atacataataaaattagaggaagtaggtgctgggcctcttgtatgcg
+7731277/1
@@@DDDDDHHA?<CFHBEFCHIGAA<AHCHEGGG@FGGHDDHBDD>@
@891574/1
cttagcttccttcttagagcgtcccgtacccatagcaacaagatcagcga
+891574/1
CCCFFFFFHHHHHJJJJJJJJJJJJJJJJJJIJJJJJJJJJJJJJJJIJI
@211542/1
ccgctatgtcaagtcaagatatttgacgttccgacgtccgaaacatcaaa
+211542/1
CCCFFFFFHHHHHJIIIEGIJJJJJJJJIIJIGGHIDGHFHIIIJIIIBI
@1601988/1
gtggtcttcttgaacttcttcaattgacgcaagaagtaccagaaacggga
+1601988/1
CCCFFFFFHHHHHJJJJJJJJJJJJJJJJJJJJJJJGHJJJJJJJJJJJJ
@1602001/1
ggcctcttgtatgcgaaggtgttgaggcgcttgtggtggtgcacgcgctt
+1602001/1
B@@FFFFFHHGHHJJ?CGHAFFGIHIJJJJJJJJIIDHIIIJIJJJHGFD
@212279/1
gcagagggaatctgattgtgctgttgtggaactgcttcacctgtggccgg
+212279/1
CCCFFFFFHHHHHJJJJJJJIJJJJJIJJJJIJJJJJJJJJIJJJJJJJI
@212405/1
cagcatacataataaaattagaggaagtaggtgctgggcctcttgtatgc
+212405/1
?;?=BDDB?D>?C?FGIIII<A?;CA:2A?<ABEEHE@8?FFADHHICF9
@6375541/1
gccagatgccaaagttcttgatcttcactgggctcttctctgggatttcc
+6375541/1
@@@DD?BDHBHABFHIEBIHEEDHHGIBEHA;EGBGHII@CFHC;GCHI@
@6375648/1
gttgcggtctttgtataccttcaggtgatcgaacatcatgtcttcaaact
+6375648/1
@@CFFFF?DHHGHCFHIHDHIGDHI?EBDDHEFHHIIGGIJJJGEGHIGH
@6375743/1
gactcataacgcagccagatgccaaagttcttgatcttcactgggctctt
+6375743/1
CCCFFFFFHHHHHJJJJJHJJJJJJJJIJJJJJJJJJJJJJJJHIJJJJJ
@4995427/1
gtgctgggcctcttgtatgcgaaggtgttgaggcgcttgtggtggtgcac
+4995427/1
CCCFFFFFBHHHHJJJJJJJJIJIJFHHGHIJJJJJJJJJJJJJJGHJII
@7072923/1
ccaaattgtatctgacgacgcattgaatctgaatacgaaaatgaattcag
+7072923/1
CCCFFFFFHHHHHJJJJIJJJJJJIJJJJJJIJIJJJJJJJJJJJIIIII
@4995660/1
caccttatgatagtcatcgcggcctctagccgacacg
+4995660/1
@@<DDD;:CB:?DA?ABAC=AFFEEAFIIFII0@@FA
@5691190/1
ggcctgttttggtagcggcggcgcggtccgtgaggagcatgctcgcc
+5691190/1
@CCFFFFFHHHHHIIIIIIIIABADA3;@@555?B585<388>><5@
@1604185/1
gtgttgaggcgcttgtggtggtgcacgcgcttgggcagagggaatctgat
+1604185/1
BBBFFFFFHHHHHIJJJJJJJJJJJJJJJJJJJJJJJJJJHHGGFFFFFF
@5691983/1
gcagcttcatccagaggcaagcgctccaagttgcttggaggcttgggcct
+5691983/1
CCCFFFFFHHHHHJJJJJJJJJJJJJJJJJJJJJJJJJJJJJJJJJJJJG
@5692109/1
gagagaagatcctcatcttgtatagaggaggcttgggctcgctctccgaa
+5692109/1
@@@DFFFDHHHHFHIJJJJIGIIGIJGIGGIIJGDHI@BGEFFEGEHBBF
@4996689/1
cactgagtgacggcacctccgacactgaggtcacgg
+4996689/1
@<@DDDDD?CF?F6C@DFB;18:DHEHEB=0??B@F
@4997001/1
gtgttgaggcgcttgtggtggtgcacgcgcttgggcagagggaatctgat
+4997001/1
B@BFFFFFHHHHHJJJJJJJJHHIIJJJJJJJJJJIJJIIHHHHFFFFFF
@4997006/1
ctggtctggagagaagatcctcatcttgtatagaggaggcttgggctcgc
+4997006/1
@@@F=DDFHFFHGGGIIJIIJJIJJIIJFHHEHIE@DHIIJIDEIEAHG@
@4997245/1
gcctcttgtatgcgaaggtgttgaggcgcttgtggtggtgcacgcgctt
+4997245/1
@@@DAD>DFFHHAEDEGH<A<<89B9E:@F0?8D?FGC:BFFHC;@E4?
@4997764/1
ctgtgatctgtttcttggcatctatagatgtcggtggcgcacagggcacg
+4997764/1
BCCDDDFFHGBHFIJJJIIGHIJJJJJJJJHHIJGIJJJJIIJJGIFHIJ
@4997915/1
ctctatactttgcattaaaataatgcccattttcacaggcaagggatcct
+4997915/1
@CCFFFFFHHHHHJIJIJIJJIGIJIIJJIJIIJIJIIEIJJICCHHJII
@7075459/1
ggtgcacgcgcttgggcagagggaatctgattgtgctgttgtggaactgc
+7075459/1
?@?DDFFFHHHHHJIJJJJJIJJIJJJJJJJJJIJJJJJJJJIGJIJJII
@2275413/1
gtcttcttgaacttcttcaattgacgcaagaagtaccagaaacgggactt
+2275413/1
CCCFFFFFHHHHGJJJJJJJJJJJJJJJJJJJJFHJJJJJJJJJJJJJII
@2275711/1
gttctcatgtaatttttaatgttttccaaatcgacgactcctgtggcttt
+2275711/1
@C@DFDFFHHHFHGHJJJJJJHIJJHGEHIIGGGIHIJIIJJGIJIJJJJ
@4998715/1
gccagatgccaaagttcttgatcttcactgggctcttctctgggatttcc
+4998715/1
@<@DDDDAF<DBFGHIGIBH@HAHIGHIIIFHIFHEIIIGE@DDGF;BHI
@7076249/1
gtcgaattacatgacatcaagcttccgtacattttatactaagctgtaaa
+7076249/1
@@?DDBBDDFD?HFBCHDDHHEIIHFAHFEHICDEBDCCGGIIIEEHCDH
@4315251/1
gcaaagataagatgaagaagaggagcaaatggaaaaaaaaattggtgaaa
+4315251/1
@@@BB;DDHDFFAG>C@GGCFCDH:?FE9EHICE9DEGB6;=77C>CGE@
@4315486/1
gtaggtgctgggcctcttgtatgcgaaggtgttgaggcgcttgtggtggt
+4315486/1
BBBDFDDDHHHHHIIIHHJHHHJJJJJJJ?FDHIJJJIJJHIJFHJCHI;
@4999364/1
gcctaaataatgctgaatattaaactggaaatatccacacgtattttttt
+4999364/1
@CCFFFFFHHHFHIJGIJJJIIJIIJJIGIJIJJJJIIIJJHIJJJJJJJ
@3628001/1
cctgacacctcacccagggcgggatatggaattttaatttatgccccctt
+3628001/1
@CCFFDFDFFHGHJJJGGIJIJIFBHIJJGHHHFEHHHFFFEFFEEDDDD
@2962402/1
ggtctggagagaagatcctcatcttgtatagaggaggcttgggctcgctc
+2962402/1
CCCFFFFFHHHHHJIJJJJJJJJJJJJJJJJJJJJJIJJJGIJJJJJIJG
@4316424/1
ctgcaatcctgcctcacatgattcatccacaaattccaacccttgcgttt
+4316424/1
CCCFFFFFHHHHHJJJJJJIJJJJJJJJJJJIJJJJJJJJJJJJJJJGIJ
@2277678/1
gacaggaggctccagtactttagctttgacagtgtaaaacttctcggaaa
+2277678/1
CCCFFFFFGHHHHJJIJJJJJIJJJJJJJJIJJJJJIJJJJJJJJJIJIJ
@4316773/1
ggaactgcttcacctgtggccggcggcacgcagacgccttgatgacctcc
+4316773/1
C@@FFFFFHHFHHGG@GBEGGAGBDGGIIGGIBH>9BAEDDDD@ACC@CB
@4317179/1
gcgccattgacatgtatagatgtcggactcgtgacgtcgtaa
+4317179/1
@@@FFFFDBADDDFHGGIIGEHHBED1CCAGH@;@6DBDHEH
@3629454/1
ctggagagaagatcctcatcttgtatagaggaggcttgggctcgctctcc
+3629454/1
@CCFFFFFGHGFHJGIJJJJJJIIJJJJIFIIJIIJJ>FHIIJJIJIJJJ
@2278431/1
gaggaagtaggtgctgggcctcttgtatgcgaaggtgttgaggcgcttgt
+2278431/1
CCCFFFFEHHHHHJJJJJJJJJJJJJJJJJJIJIIDGFHIIJJIJJJJJA
@3629914/1
aaactgggtgcgtgcaggatcctcgtcattgcctggcatacaaggcaaag
+3629914/1
=?@DDFFBFHFHCADEDB1FHGIIIDGBDFDFGGAGGGIGGGIIIIIIGI
@4317771/1
gtggattttaatgttattattacagcatacataataaaattagaggaagt
+4317771/1
CBBFFFFFHHHHHIJJJJJJJJJJJJJJJJJJJJJDHJJIJJJJJJHIJH
@4317933/1
gtggtggtgcacgcgcttgggcagagggaatctgattgtgctgttgtgga
+4317933/1
@@@D;DD@ACDFHIIDGGIFIIII<GII<GHIIGGGHGCHAGEFHHCHIE
@2964481/1
cacggtactcgcggtacatgttgtgtacacctgagcgagactcataacgc
+2964481/1
@@@FFDDFFHBFHIFAHJJJHIIJIJJJIHIIIIJJJIJIIJJJJJJGGG
@3630750/1
catcttgtatagaggaggcttgggctcgctctccgaagggagcttgcggc
+3630750/1
@@@FFFADDHFFHBGFHGEDGGGICEA<DEGGCHGDAHGE=FHDHCDEH>
@3630771/1
cagccagatgccaaagttcttgatcttcactgggctcttctctgggattt
+3630771/1
CCCFFFFFHHHHHJJJIJJJJJJJJJJJJJJJIJJJJJJJJJJJJJGIJJ
@2279475/1
ggctctgtgcctggctcccatgtcacggtagcactgag
+2279475/1
@<@B=:BBD<<F<AEC:A@;CFFFHEIG=BE<DAGGFI
@2964774/1
agcgggtcggacgagccgtgccttttattgcttggtgagacacgagataa
+2964774/1
CCCFFFFFHHHHHIIJJJIJJJJJJJJJJJJJJJIIJJHHHHHFFDDDED
@892849/1
gtcctttatacatttcggcatggcgatcatgtcgatggcttggtttattc
+892849/1
CCCFFFFFHHHHHJJJJJJJJJJJJJJJJJJJJJJJJJJJJJIHHIFHJG
@214249/1
gcaaagataagatgaagaagaggagcaaatggaaaaaaaaattggtgaaa
+214249/1
CCCFFFFFHHHHHJJJJIJJJJJJJJJJJIJJJJJJJJJJJJFIJFGIJJ
@2966185/1
agcatacataataaaattagaggaagtaggtgctgggcctcttgtatgcg
+2966185/1
[truncated: 1,558,392 more chars]
