# Supplementary material for: Identification and comparison of key RNA interference machinery from western corn rootworm, fall armyworm, and southern green stink bug
Source: PLoS One. 2018 Sep 5;13(9):e0203160. doi: 10.1371/journal.pone.0203160 (PMC6124762; doi:10.1371/journal.pone.0203160)
Supplement: S2 File — (TGZ) [file pone.0203160.s012.tgz › data/fastq/faw/4_Third-instar_TI_Rep3_aligned.fq]

@6172225/1
gcactgagtgacggcacctccgacactgaggtcacggtactcgcggtaca
+6172225/1
CCCFFFFFHHFHHIIGAEHEGIBHIJIGGEFBDEGGIFHIIIIFHH=BDB
@3597783/1
cggctttttccagatccactcttgctccatggtccaggagcagcagcgtg
+3597783/1
@@@DFFFFHHFFHGIJGGIGIJGGGCEHGGGE?GAFHGFDFGIGGGGHFG
@2063570/1
ctgcaatcctgcctcacatgattcatccacaaattccaacccttgcgttt
+2063570/1
CCCFFFFFHHHHHJJJJJJJJJJJJJJJJJJJJJJJJJJJJJJJJJJIJJ
@6172411/1
ctggagagaagatcctcatcttgtatagaggaggcttgggctcgctctcc
+6172411/1
@@@FDFADFFHHFGIHBFHCHDHIIHGGIGIJIIIGCD7FAG=@:;CCCH
@7198166/1
gcaatgttggagcttggtacaaagcaaaggtcgggcagttcgtcaacaag
+7198166/1
CC@DFFFAHDFHHGGHI@HHEHJIJGDEGI3EDGHIFIFGAGDFEGDG@F
@6685095/1
ggctatgccatttatcctcgcacgttggcagtaatagtacaagtgaaaag
+6685095/1
CCCFFFFFHHHHHJJJJJJJJJJJJJJJJJJIJJJJJIJJJJJIIJJJJI
@3597977/1
cctaacttcgcaaccactaattccagtgataaattcactctagcacgtag
+3597977/1
C@CFFFFFHGAHDHIGHIIIIIJJJJEHGEIHIIIJJJJIJJJIJJJFHG
@2063875/1
ctgggcctcttgtatgcgaaggtgttgaggcgcttgtggtggtgcacgcg
+2063875/1
CCCFFFFFHHHHHJJJJJJIJJCGHIJJJJJJJJJJGIIHIIGHHIJJHH
@2063899/1
cagcatacataataaaattagaggaagtaggtgctgggcctcttgtatgc
+2063899/1
CCCFFFFFGHHGHJJJJJJJIJIJJJJIIGJHHIIJIJIHIJJJJIIGJI
@2063901/1
gccagttgccaaagttcttgatcttcactgggctcttctctgggatttcc
+2063901/1
C@@FF:BBFHHFGIIIIIDHIIGDHIIIIHHIIIIIGIIIHHIDIGIIGG
@520446/1
gccaccaataaatcgttttaacaactgggctctatgggacaaagtagctg
+520446/1
CCCFFFFFHHHHHJIIJJJJIJJIJJJJJJJJJIJJIJJJJIJJHJJIIJ
@2064059/1
gcagagggaatctgattgtgctgttgtggaactgcttcacctgtggccgg
+2064059/1
CCCFFFFFHHHHHJJJJJJJJJJJJJGIJJJJJJJJJJJJJJJJJJJJJJ
@520539/1
ggctcccatgtcacggtagcactgagtgacggcacctccgacactgaggt
+520539/1
@BCFFFFFHHHHHJJJIJJJJJJJJJHHJJJJJJJJJJJJJJJJJJJJJE
@6172933/1
aggtgctgggcctcttgtatgcgaaggtgttgaggcgcttgtggtggtgc
+6172933/1
@BCDDEFFHHHHHIJJJHIJIJJIGHJEGHIJGGICGHJJIJIIGGGGII
@1039350/1
acggagtaaacataatactattgtttattctaagctctgagcccataccg
+1039350/1
@@@DFDDDHHFHHGGHGGJJIJJIGIHIJIJIHGIGIFIJGGIGJJIICD
@2064207/1
attcttttttcctcctttcttttttggtggcttccccattttgacagcgt
+2064207/1
@@@FFFFEHHGGHIIIIJIJJJGHIHIDDDEGGIGIIJGGHIGGHIJGH;
@6173297/1
accaactggaacatagcagcgttgagtttgatgacagcgtagttaacttc
+6173297/1
CCCFFFFFHHHHHJJJIJJJJEHHIIEHIJGIJIJJJJJDHIGIIJJJIJ
@3598624/1
gtcggattcaattcggaacatagaaatttgtgtaacccaagtttgacgac
+3598624/1
CCCFFFFFHHHHHJJJJJJJJJJJJJJJJJIJJJJJJJJJJHIJJJJJJJ
@520891/1
aagaaacagatcacagagaaaaacaaaataaacacattaaatcattactt
+520891/1
CCCFFFFFHHGHHJIJIJJJJJJJJGJJJJJJJJJJJJJJJJJJJJIJJJ
@6173538/1
gtggaactgcttcacctgtggccggcggcacgcagacgccttgatgacct
+6173538/1
@BBFFFFFHHHHHJJJJJHJJJJJJJJJJJJJJHHFFFDDDDDDDDEDDD
@7199200/1
atgccagttataaagcatagcccgaagtgctattggcacacaggcataat
+7199200/1
CCCFFFFFHGHFHIJEHIIJCHIJJGIEHIGIIEGGGIIJJJJJJGIJIG
@2064766/1
gcttattctagcgataacaatatctaaatttatttaaattgtaaacaagc
+2064766/1
C@CFFDFFHFHGFGHGGHHHHGGJFHGHIJGFGGIGGEEHIJIG9?<FF=
@3598877/1
tggtgataaagataagtataggctcaaaacctaacgacatcaatcaccag
+3598877/1
BCCDDFFFHHHHHJJJHHJJJJJJJJIJJJJJJJJJJJJJJJJJJJJJJJ
@6686287/1
ctcttgtatgcgaaggtgttgaggcgcttgtggtggtgcacgcgcttggg
+6686287/1
CCCFFFFFHHHHHGIICFHHHIJJJIJJJJHGIJJJIIJIIJJJHFFFDD
@1040160/1
gtcttggttgaacggaactccaatcctttactcgaatagtcttttctaac
+1040160/1
CCCFFFFDHGHHHJJJJJJJJJJJJJJJJJJJJJJJJJJIJJJJJHIJIF
@1040212/1
gtgcattattacattttttataaacggtacatctagagtataaaaaactg
+1040212/1
@@@?DDBDHBHH?FHIHEG;AFH:A@;E@E@EGE@F?FBGGGCBABFDG@
@521542/1
gtgctgttgtggaactgcttcacctgtggccggcggcacgcagacgcctt
+521542/1
CCCFFFFFHHHHHJIIJJJJIIJJJJJJJJJJJJJJJHHFFDDDDDDDDD
@1040329/1
ctgtgatctgtttcttggcatctatagatgtcggtggcgcacagggcacg
+1040329/1
@@@FFDFFHFCCHGGEE<EFHIBHIIICAHGAFEC@DFGGEEIB=@F;FB
@1040555/1
cgacgagcaagtagttcttgaagcacagacacaggtgtcttcaacggaag
+1040555/1
CCCFFFDFHDHHHGIJIJJJJIIIGHIJJIJGIGG?DGIIIIGIIJGCEB
@3599723/1
ccggccttgattttataatttagagacacgtgtacatttcgagagaacaa
+3599723/1
CCCFFFFFHHHHHJJJJJJJJJJJJJJJJJJJJIJJJJJJJJJJJJJJJJ
@1041007/1
cctgcctcacatgattcatccacaaattccaacccttgcgtttcaaaaca
+1041007/1
CCCFFFFFHHHHHIJJGIJIJJJIIIJJJJJIGHEHIIIIFGHIEGG>GE
@1057/1
cagtggtcttcttgaacttcttcaattgacgcaagaagtaccagaaacgg
+1057/1
CCCFFFFFHHHHHJJJJJJJJJJJJJJJJJJJJIJIJJHIIJJJJJJ;FH
@1041101/1
tggcgttcatgcggcaaacgcctattaacattatcatcgttctcagcatg
+1041101/1
CCCFFFFFHHHHHJJJJJJJJJJJJJJJJJJJJJJJJJJIIJIJJJJJJJ
@3600283/1
ctccaatccaaaccgtttgaaatctcggttttgcgagtacttcatattag
+3600283/1
CCCFFFFFHHGHHJJIIJJJJJJJJJJJIIIJJJJJJFGIIJJJJJJJJI
@1041150/1
ctggctcccatgtcacggtagcactgagtgacggcacctccgacactgag
+1041150/1
B@@FFFFFHHHHHJIHJJFHIIGIJJIIGHHIJIJJJJJJJJIJJJJJIJ
@1325/1
ccgcgagatcgggaactatgtggttaaaaccaaaaatttgccggaagtca
+1325/1
CCCFFFFFHHHHHIIJJJJJHIJIIJJJJJJJJIIJJGIJJJJJHIIDHH
@6687639/1
gcaagaagtaccagaaacgggacttagccacaatctggtctggagagaag
+6687639/1
CCCFFFFFHHHHHJJIIJIJIGIJIJJJJJJIIJJJJJJJJJIGIHJHIH
@3087582/1
ctcagaaattagcggatggatcaagagcctgacaccgaaggcagc
+3087582/1
<@7D?3=B<CHDFGGI8C@>HFB<<4:DB;?FGGC@DGE?7;CA1
@1911/1
gtcttcttgaacttcttcaattgacgcaagaagtaccagaaacgggactt
+1911/1
CCCFFFFFHHHHHJJJJJJJJJJJJJJJJJJJJIJIIJJJJJJJJJJJJJ
@6688057/1
cgattgacatgaaacaaacactaaatgtaaatttaagcatcccacaatat
+6688057/1
CCCFFFFFHHHHHJJJJJJJJJJJIJJIIJJJJJJJJJJJJJJJJJJJJJ
@1041862/1
cccgtttccaatctccaagacaggaggctccagtactttagctttgacag
+1041862/1
@@@DFFBBHHHDFGGHBFBCEFHIHCGGHIG<?C?CFHGGEIIIGGIIIE
@3600461/1
cgggctctgtgcctggctcccatgtcacggtagcactgagtgacggcacc
+3600461/1
CCCFFFFFHHHHHJJJJJJJJJJJJJJJJJHJJJJJJJJJGHIJJJIJJJ
@2575293/1
gtgctgttgtggaactgcttcacctgtggccggcggcacgcagacgcctt
+2575293/1
@@@FFFDEDFDDAHIIIJJJGGIIJJEGHJIJIIDIGHHFFCDDDBDDDD
@4116774/1
gcgcttgtggtggtgcacgcgcttgggcagagggaatctgattgtgctgt
+4116774/1
CCCFFFFDHHHHHFGHIJJJJIIJJJIIJJGIIGAFHIIJJJJJJIJJJG
@2575475/1
gttattattacagcatacataataaaattaggggaagtaggtgctgggcc
+2575475/1
CCCFFFFFHHHHHJIJJJJJIJJJIJJIJJJJJJHIIIIIJGHIIJGJIJ
@2575529/1
accgcatccaactcggatcagccgtttctgagattagcgcgcacagacga
+2575529/1
@@@FFDDDHHBFAGIIIGIIGCGGDBGHGGAF<BF@FHGIGHGIHHEE>D
@1552330/1
gtggcgcacagggcacgcttgcgcatgacatctatacatgccattggcgt
+1552330/1
@@@DFFFFHHHHHIJJJIJJIIJJIEGHGIGIIGIIJFIJEIIHIIIFIA
@2575687/1
tgagtgacggcacctccgacactgaggtcacggtactcgcggtacatgtt
+2575687/1
@@CFDFFFFHFFHJJJGGJIIGIGGIIIEDBG<7BBHIHGIIHFDDDEDF
@4117129/1
ggagaagggaatgacaacgacaatcggacgcgttaacatacgagatcttc
+4117129/1
BCBFFFFFHHHHHIJJJJJIJJJJIJJJJJJJJJJJJGIJJJHHGFFFFD
@5142396/1
caccagtggtcttcttgaacttcttcaattgacgcaagaattacca
+5142396/1
@@@DDDDD8F<FAG><<A3<FIHE@@FHIEHHDEIIFI9?09?FF@
@3601045/1
agcatacataataaaattagaggaagtaggtgctgggcctcttgtatgcg
+3601045/1
CCCFFFFFHHHHGJJIGIJJGHIGIJJJGIHIJJJJJIIHIJJJJJIJJJ
@7712878/1
catggtaagaaggtggcggccagaatctagacatgcacaactcttgcagc
+7712878/1
CCCFFDFFHHHHHGIJJJJJJJJJJJJJJJJJJJJJJJJJJJJJJJJJJI
@4117376/1
aactgcttcacctgtggccggcggcacgcagacgccttgatgacctccac
+4117376/1
CCCFFFFFHHHHHJJJJJJJJJIJJJJJJJJHHFFDEDEDDDEDDDDDDD
@1552662/1
ctgcaccagttcatatttgggcacagttcctcgacgagcaagtagttctt
+1552662/1
@@@FFFFDHFHFGIIJIIGHHGCGGIGIJIIJIIGGGJIJEGFCGGHGIA
@7200444/1
gggcagcccgaacacggttaccgggaattttgtttggtatctgataccga
+7200444/1
@@@DDDFFGGDFHIGGDHJIG@FGEIEIGIIGFAGHI;FGIIIEGHJHHH
@7713091/1
tttgtctgtttgtctgtttgtctgttcgtctgtgcgcgctaatctcagaa
+7713091/1
@CCFFFFFHHHHHJJJIJJJJJIJHJJJIJJJHIJJJJJJJJJJJJJJJJ
@1553160/1
tggcaatacaacaacgacaagctgcaactgtacgaatgtgctcttgaggt
+1553160/1
CCCFFFFFHHHHHJJJJJJJJJJJJJJJJJJJJIIJJJHIJJJJJJJJJE
@7713536/1
gctgcagatgactgtgcatccttgctagtaagtcctgagccatagcaaac
+7713536/1
<<@DDDD?DDDHH@FD9EIHHHFGGGGEHGHCH@BFHD?GAFGGGBHGBH
@7201169/1
ccgcgacttcgttcgcgtggaatagtgacttccggcaaatttttggtttt
+7201169/1
C@@FFDDFHHHFHJJJIFHIDIIJJIJIIHIIIJJJJIHGGIJIHHBEFF
@2132/1
gctgttgtggaactgcttcacctgtggccggcggcacgcagacgccttga
+2132/1
CCCFFFFDHHHHHJJJJJJJJIJJJJJJJJJIJJJJHHFFDDEDDDDDDD
@7713802/1
gatgtcgcaagatagtgagacattcactttttagtcataatcttcagata
+7713802/1
@BCFFFFFHHHHHJIEHHIGHIIIIGIIIJJJGGIJJJJJJIJJJJJJJJ
@5659777/1
gtttttaatatttaaataaccgctttttactacatgcataaacatacata
+5659777/1
CCCFFFFFHGHHHIJIJJJJJJJJJJJJJJJIIJIJJJJJJJJJJJEHHJ
@2179/1
gccatagcaaacagccactggcaatgtggatagctggacaaggcactggc
+2179/1
@CCFFFFFHHHHHJJJJIJJJJJIJJHEHIJIIIJIIHIJIIGEHIIJII
@2431/1
gcacgaagaaatttgaatctatttatcatctatgaaaaaatggaaaccct
+2431/1
@@@FFFDFFFHFHHGGGIGIIIHIGIHJIJJGIIIJIGJJJIIIIIIJJG
@5143664/1
gtgctgttgtggaactgcttcacctgtggccggcggcacgcagacgcctt
+5143664/1
CCCFFFEFHHHHHJJJJJJJJJJJJJIIJJJJJIIJGHHFFCDDDDDDDD
@6176856/1
catgattcatccacaaattccaacccttgcgtttcaaaacaattcatttt
+6176856/1
@@CDFFFFHHHHHJIJJJJJIIIIIJDHJJJIGHIJJJIIJJIGGHIJHG
@5143752/1
cttctacttctgcttctggcacatcaggagaagtt
+5143752/1
<?@DDDDDDF?<DGHI@GIHGIIHIIIGIGIF9E<
@7714119/1
cagccagatgccaaagttcttgatcttcactgggctcttctctgggattt
+7714119/1
CCCFFFFFHHHHHJJJIIJJJJJJJJJJJJJJJJJJJJJJJJJJJJJJJJ
@5660139/1
gcacagggcacgcttgcgcatgacatctatacatgccattggcgttcaaa
+5660139/1
@@?DDDD?D==FFBGIFIIIIICHDDGIEGAEGI<BFHE@DH>F<FFH9@
@5660292/1
gtgctgttgtggaactgcttcacctgtggccggcggcacgcagacgcctt
+5660292/1
@@@FFFEFHHHHGJGIJIIJGHIJIGEGIIIGIH8GGHHFFCD>BDDDDD
@5660345/1
atcaaacgctattaattcattagcgaaaaacttatttttcacttttaaaa
+5660345/1
@@@DDDDD?BFFH<FFEEHFHFG@FGAEGCBDFFGGGIIGIIIIIIGB>D
@7714374/1
cttgtattcaaaagaaaacctagaatcactggttcaaattcaaataaaat
+7714374/1
CCCFDFFFHDDFHIEHJJIEFGFHJHHIJICHHIJIGGIIJGDGFFIGGF
@5660621/1
ctgtgatctgtttcttggcatctatagatgtcggtggcgcacagggcacg
+5660621/1
@@@DDDDDHDFHFIJJJIIG@HEGHIECAHDHC88CD3@<FGG@DDC;B@
@6177405/1
atttcggatctatagaggctgtcactgcagcgatactgggaacattcgac
+6177405/1
CCCFFFFFHHGHHJIIJJJJIHHIIJJJIIJJJJJIJIIJEGHIJJJJJJ
@2980/1
gcacgcttgcgcatgacatctatacatgccattggcgttcaaaaggttaa
+2980/1
CCCFFFFFHHHHGIJJJJJIJJJIJIGIIJJJJJJJIIJJJJJIJJHGGI
@7714788/1
cgcttcagcagagtgcacacaatggtgaactggcgttcatgcggcaaacg
+7714788/1
@@<DDFDEGHDHFEBBHGIIHEGFEHC@FGHJJFIIG?FCHIJJIGEIIG
@6177903/1
ctgataccgacacatggtaggttccatggatttaggagcacgtgcagtag
+6177903/1
C@CFFFDDFHHHHGIGGGIIE9CFHIIIG9D@FGGIGEGEHHEGHBGHIF
@5661295/1
gctgggcctcttgtatgcgaaggtgttgaggcgcttgtggtggtgcacgc
+5661295/1
???DDD;BCD?DD<A4ACD@@FF1CEEI?CD=?DDDD=CD=CA4@DEIIA
@6178092/1
ctggagagaagatcctcatcttgtatagaggaggcttgggctcgctctcc
+6178092/1
@@@DDD>D=DHHHCHIIBHEGHIHIIGIAHHBHGIGIDEG@FHIGFCGF@
@4629705/1
catacataataaaattagaggaagtaggtgctgggcctcttgtatgcgaa
+4629705/1
CC@FFFFFHHFFHJEHJGIGEIGGHGHIIIHIG>GEGDEIGH?GBGGGDA
@4629806/1
atctggttcatacggcgcgcggtcgcctccttgatgcattgcgtcagaat
+4629806/1
@B@FFFDEHHHHHJJJIJJJJJIIJJJJJIIJIGHHHHHHFFFDDDDDDD
@4118574/1
gtcacggtactcgcggtacatgttgtgtacacctgagcgagactcataac
+4118574/1
CCCFFFFFHHHHGJJJIIJJJJJJJIJJJJ???FHHIJJHIIJJJJJJJI
@6178657/1
gtggattttaatgttattattacagcatacataataaaattagaggaagt
+6178657/1
B@BFDFFFHHGHHIJJJJIIJJIJJJGIIJIIJIIJFIJJJIJIJJGJJJ
@5662082/1
tagaaaaccaaactcctcgggattcgtatctttcacatcttttaaa
+5662082/1
CCCFFFFFGHHHHJJJJJJJJGJJJJHIJJJJJJJJIIJJJJJJJJ
@2577192/1
ctaattccagtgataaattcactctagcacgtagttctcagcttccctgc
+2577192/1
CCCFFFFDD>ADCFHHBFEGGIIIICEHEGDF>GHIIGGGIIIIEGIIII
@5662232/1
gtagcactgagtgacggcacctccg
+5662232/1
?@@DDDDDBFDDAGFG11EEGGCBF
@5662247/1
ctcatcttgtatagaggaggcttgggctcgctctccgaagggagcttgcg
+5662247/1
CCCFFFFFHHHHHJJJJIIIJJJGHJJJJJJJJJIJJJJIJJHIJIIJHI
@2577279/1
agacgatttcaccagtggtcttcttgaacttcttcaattgacgcaagaag
+2577279/1
CCCFFFFFHHHHHJJIJJJJJJJJJJJJJJJJJJJJJJJJJJJJJJJJJJ
@6179341/1
gtagcactgagtgacggcacctccgacactgaggtcacggtacgcggtac
+6179341/1
@@@DFFFFDFHDFGGBBBHHIIHGIJJIJJGGGDGHIIEHGGIHGEB=?A
@5662693/1
gtggattttaatgttattattacagcatacataataaaattagaggaagt
+5662693/1
@@@FFDFFGAHHHHHIGIFGGGIIGHGGHJIJJGJIJIIIHGGDHG>GGD
@3089626/1
atacataataaaattagaggaagtaggtgctgggcctcttgtatgcgaag
+3089626/1
@CCFFFFFHHHHHJJIJHIJIIIIIIJEHHIGEGIJJJJJIHIJJJJJGG
@4119479/1
atgtctttctagtgcgtccgtctgattctgtgatagtgaataca
+4119479/1
@BCFFFFFHHHHHIJJJJJJJJJJJJJJJJIIIJJJGIIJJIJJ
@2577888/1
gcactgagtgacggcacctccgacactgaggtcacggtactcgcggtaca
+2577888/1
CCCFFFFFHHHHHJJJJJJJJJJJJJJJJJJGIIIJJFHIJJJJJHHFFF
@5662990/1
tggcatggtgcctagagggacgggagtccatccacggctttttcc
+5662990/1
CCCFFFDDFHGHHBGBFGEDG@EEGEIGBFGGEICGGE0@FCHII
@4119793/1
ctggtttaacaaaatgaaaaaatatgactggctatgccatgattataata
+4119793/1
CCCFFFFFHHHHHJJJHIJJJJJJJJJJJJIJJJJJJJJJJJJJJJJJJI
@6179819/1
gtttgtgaaactgcgacaccttgtggctgtgacttgtagtcaaggtggag
+6179819/1
CCCFFFFFHHHHHJJGJJJJJJJIJJJJJHIIJJJJHIJJJJJJJDGIJJ
@3090068/1
cggcacctccgacactgaggtcacggtactcgcggtacatgttgtgtaca
+3090068/1
CCCFFFFFHHHHHJJJJJJJHIJJJJGIJJJJJJJGHIJJJIJJEHHHH?
@3090228/1
atacggcgcgcggtcgcctccttgatgcattgcgtcagaatgcccacctc
+3090228/1
CCCFFFFFHHHHHJJJJJJJJJJJJJJJJJJJJHHHFFFEEEEEEDDDDD
@2578346/1
gctgggcctcttgtatgcgaaggtgttgaggcgcttgtggtggtgcacgc
+2578346/1
CCCFFFFFHHHHHJJJJJJJJJJEGHHIIJJJJJJJJJJJJJJEHGIJJF
@7201342/1
gaggtgttacctgcaacttggccaggttagggccaacagattgtttg
+7201342/1
@CCFDDEFHHHHHJJJJJJJJJJIJIBHIJJJJJJJJIJHIJJIJJJ
@6688291/1
gtccttttaaggttctaaactatatctgtaccaaatttcaaccaaatccg
+6688291/1
CCCFFFFFHHHHFHIJJJJJJJJJJJJJJGIIJJJJJJJJJJJJJJJJJJ
@6180510/1
gtagttctcagcttccctgcaaagttaatcatcttgtattcaaaagaaaa
+6180510/1
@?@DDFFFHGGHHJJJJIJJJJJJGIIJ4FHHGJJJHIIIIGGIJGIIIE
@6180578/1
ctggacaaggcactggcaacgaccaatcatggacttttcttcaatatcca
+6180578/1
@@@D7D>DDFDFAGFB=;FDFGGG@EF;DDGE>9?F?GBBBFB?FDF9DF
@4120611/1
gtgagacattcactttttagtcataatcttcagatactccaaagcattct
+4120611/1
@?@DDBDEHHHHFIIJJJJIJIJJJJIJJJIJJJJJJJJJGJJIJJIJJJ
@1553388/1
ctggagagaagatcctcatcttgtatagaggaggcttgggctcgctctcc
+1553388/1
CCCFFFDDFDHHDF@FFGHIIIGDFFGIHHG@BGEGHGGC@ABD<FCHEG
@3090652/1
aaaacttctcggaaatctccaatccaaaccgtttgaaatctcggttttgc
+3090652/1
C@@FFFFFHGHFAHEGIECHHIIHIIIIIIICFGABHGHHHGICHIHGCB
@7201783/1
ggagagaagatcctcatcttgtatagaggaggcttgggctcgctctccga
+7201783/1
BCCFFFFFHGHGHIGIJJIJIJGIJJJJJDIEGIGEE?HIJGHIIGIJIG
@1553539/1
gcttggtacaaagcaaaggtcgggcagttcgtcaacaagacattactagc
+1553539/1
CCCFFFDFHHHHHJJJJJJIIJJJJJJJJJJJJJJJJJJJJIJJJJJIJJ
@7201904/1
catatttgggcacagttcctcgacgagcaagtagttcttgaagcacagac
+7201904/1
CCCFFDFD?AH?FBFEHIIIIIIIGEIBGGIBGHDHIIIIIIIGHGEHIC
@1553572/1
gtagcactgagtgacggcacctccgacactgaggtcacggtactcgcggt
+1553572/1
CCCFFFFFGHHHHIJJJIIJJJJJIIJJJJJJJJDHIJJJJJJJIJJHFB
@5145529/1
agcaaatggaaaaaaaaattggtgaaaagaatcac
+5145529/1
?@@FFFFDF3AFHIIIIIIIII4D<GHHIIGIIII
@2579042/1
cttgagattaatcacaagaacatgtaaaaccaagact
+2579042/1
;?<AD?:2AD<C4A?<AFEH@<C<FHC@BHH;FHA?:
@2579048/1
gcaacccatttgatgctgacacgaaacactcggtccttaccctctccagg
+2579048/1
@@@FFFFFHHHHHJJJJJJJJJJJJJJJJJJJJIJJJJIIJJJJJJJJJJ
@1553802/1
cagtggtcttcttgaacttcttcaattgacgcaagaagtaccagaaacgg
+1553802/1
@?@A?DDBFHBHHGEGBCHGGIIIIIIIIIIIIFIIDHBAGGIICFGGGI
@5145636/1
cacagttccagtctcaggcacattgccattagtagactgatcagccggag
+5145636/1
@@@DFEFAF?<ADHG<EDEGHIEDCEHEAEEH9CEFGHGBEH9DFGGB6D
@3091228/1
agcatacataataaaattagaggaagtaggtgctgggcctcttgtatgcg
+3091228/1
CCCFFFFFHHHHGJIJJJIJIGGGIGIIJIHGIIJIJJJJJJJJIIJIJI
@6181583/1
cttgaacttatgttttttacttccagcaaaggttgtgatttttcaccgat
+6181583/1
@@CFFFFDHHHHHIJJJJJJJJJJIJJJJJJJ<DGDHGJJIJJJJJJIHI
@1554067/1
gctgggcctcttgtatgcgaaggtgttgaggcgcttgtggtggtgcacgc
+1554067/1
CCCFFFFFGHHHGHIIJIIAFGG?EGGIGIGGEGIIJJGIIJC;;DAEHE
@5146132/1
gtacaatgcaatttaatttgatacaaaaatattataat
+5146132/1
@@@DDDDADFAH<@GGHGIIBG4C9F<FBHHHEHID>E
@7202920/1
gtccgtttttaaactattttttcaatgccctaagtgagtatacatctatt
+7202920/1
CCCFFDFFHHGHHJJJJJJJJJJJJJCGHJJJJJHIJIHIJJJJJJJJJJ
@5146293/1
tcctcatcttgtatagaggaggcttgggctcgctctccgaagggagcttg
+5146293/1
@@@FFDFEHFDDHIHGGHGIIJJJIAAF;BFGGIGJIGFEFHED2;<>EC
@6182061/1
gttgcggtctttgtataccttcaggtgatc
+6182061/1
@@@BB@D<:8CDFA>D<4CE>339<21::?
@7203049/1
gtcacggtactcgcggtacatgttgtgtacacctgagcgagactcataac
+7203049/1
CCCFFFFDHHHGHJIJGIJJJJHGIHHGII?BFGHHIJJIJJIIJIJJJG
@1554560/1
caccacagttccagtctcaggcacattgccattagtagactgatcagccg
+1554560/1
CCCFFFFFHHHHHJIJJJJJJJJJJJJJJJIJJJJIIJJJJJJJJJJJJJ
@5146655/1
cttggttgaacggaactccaatcctttactcgaatagtcttttctaactt
+5146655/1
@@@FFDDDBFHDDHGJJIGIGHIGIIIIIIGIGIIIGFEIGIIGIIGIJJ
@3635/1
gttctcatgtaatttttaatgttttccaaatcgacgactcctgtggcttt
+3635/1
CCCFFFFFHHHHHJJJJJJJJJIJJJJJJJJJIJJJJJJJJJJIJJJJJJ
@524431/1
attcaatttaaaagaaactgggtgcgtgcaggatcctcgtcattgcctgg
+524431/1
CCCFFFFFHHHHHJJJJJJJJJFHIJIJJJJJJJJJJJJJJJJJJJJJJJ
@3695/1
gcctcttgtatgcgaaggtgttgaggcgcttgtggtggtgcacgcgcttg
+3695/1
CCCFFFFFHHHHHJHHHIHGHHIIJJJJJJJJIJJGHHHHIJJJJJHFFD
@524551/1
ggtacatgttgtgtacacctgagcgagactcataacgcagccagatgcca
+524551/1
CC@FFFFFHHHHHIJJAAAGHIJJJJJIJJJJJJJJJJJJJJJJJJJJJJ
@3603800/1
cataacgcagccagatgccaaagttcttgatcttcactgggctcttctct
+3603800/1
@@@DDDDD??FBFGHEGGEGEEH9EHF@GGHIGHIIIGE;FHIIIIIIIG
@4631162/1
cctgttttggtagcggcggcgcggt
+4631162/1
@@@DBDDDHAAC<BF:D@FHG=/59
@7203723/1
ctcatcttgtatagaggaggcttgggctcgctctccgaagggagcttgcg
+7203723/1
CCCFFFFFHHHHHJJJJJJJJJJIIJJJJIJJJIJJIIJJJJGIIJJJJI
@5147162/1
ctgaagttttaatattacttgaattacactacatcacta
+5147162/1
CCCFFFD>FFHFHGIIIIJJJIEIIJJJJJJJIJJJJJB
@5147415/1
cttcaattgacgcaagaagtaccagaaacgggact
+5147415/1
@BCFDFFFHHHGHJIIJJIHHHHGIIIJJIJJIJJ
@7204077/1
agaagatcctcatcttgtatagaggaggcttgggctcgct
+7204077/1
@?1DDDDDFFDAFGIIIC:CE@:C;@EGIB?GFBEEDGB?
@4120866/1
aggtgctgggcctcttgtatgcgaaggtgttgaggcgcttgtggtggtgc
+4120866/1
BBCDDFFFHHHHHJJJJJJJJJJFGHIGHHHJIIJJIIJJJIJJJIJHIG
@4120890/1
gacgatttcaccagtggtcttcttgaacttcttcaattgacgcaagaagt
+4120890/1
CCCFFFFFHHHHHJHJIIIJJJJJJIJJJJJJJJJIJJJJJIJJJJJJJ?
@4631728/1
gtgctgggcctcttgtatgcgaaggtgttgaggcgcttgtggtgg
+4631728/1
@@@DDBBDHHDDHIEACE?9FCFHIHG3CCGDE=AFHEGFC7=1@
@4632029/1
gtggaactgcttcacctgtggccggcggcacgcagacgccttgatgacct
+4632029/1
CCCFFFFFHHHHHJJJJJJJJJJJJIIJJJJJIHHFFFDDDDDDDDEDDD
@3604934/1
agggaatctgattgtgctgttgtggaactgcttcacctgtggccggcggc
+3604934/1
?BBFDDFFHHHGHIHIJJJJIJHIJIJJJJJJIJGJIIHFIIJJJJJGHB
@6183759/1
atacataataaaattagaggaagtaggtgctgggcctcttgtatgcgaag
+6183759/1
CCCFFFFFHHHHHJJJJJJJIJJJJJJHIJJJJJJJJJJJJHIJJJJGHI
@4632305/1
gtgacggcacctccgacactgaggtcacggtactcgcggtacatgttgtg
+4632305/1
@@?D;BDDDH;CCG@C@FHHG>>;BF>GHA8?:D8;@AABBECAH;377;
@2068033/1
gcgctgttagttacataaaacaaggaaacttatatcactaatgaatg
+2068033/1
CCCFFFFFHHFHHIIJJIJGIJJIJJJJIJJJJJJJIJJJJJJJJIJ
@7715182/1
ctgtggccggcggcacgcagacgccttgatgacctccactttgatgatct
+7715182/1
@?=DDDADD<?FA@GD@@A4;CHHH@EC>BDD;?;>A;@>>C>>5>5;:5
@5460/1
gggctgcagatgactgtgcatccttgctagtaagtcctgagccatagcaa
+5460/1
CCCFFFFFHHHHHJJJJJJJJJIJJJJJJJJJJJJJJJJJJJJJJJJJJI
@1044034/1
ctgagcgagactcataacgcagccagatgccaaagttcttgatcttcact
+1044034/1
CCCFFFFFHGHHHJJJJJJJJJJJJJJJIJJIJJJDGIIJJJJJJJJJJJ
@5664870/1
gtcttcttgaacttcttcaattgacgcaagaagtaccagaaacgggactt
+5664870/1
CCCFFFFFHHHHHJJJJJJJJJJJJJJJJJJJJGHIJIJJJJJJJJIJJJ
@6184662/1
gcatacataataaaattagaggaagtaggtgctgggcctcttgtatgcga
+6184662/1
CCCFFFFD?FHBDGGHHHHJGGGHEIGIHFFHHHIEHGBHGGEIEIGGHF
@2579840/1
cagtggtcttcttgaacttcttcaattgacgcaagaagtaccagaaacgg
+2579840/1
B@@FFFFFHHHHHJJJIJJJJJJJJJJJJJJJJJJJIIHIJJJJJJJJJJ
@7715822/1
gtgctgggcctcttgtatgcgaaggtgttgaggcgcttgtggtggtgcac
+7715822/1
@CCFFDEFGHHHHJJGGJJJJJJIJCGFGGGIJEHIJJJIJIHIIHIIII
@5665424/1
atacataataaaattagaggaagtaggtgctgggcctcttgtatgcgaag
+5665424/1
@BBFFFFFHHGHHJJJJJJJJJJJIJJHEHIJJJJJJJIJJJJJJJIGEI
@7715950/1
tgccaattcactgttcattacctgtgaaaactgcccctcagatacaccgt
+7715950/1
CCCFFFFFHHHHHHIJJJIJJJJJHJJJJJJJJJJJJJJJJJIJJJJJJD
@5665516/1
gtgggttgtcctgcagagcttgccacatcttgtaagcagcctgacgctta
+5665516/1
CCCFFDFFHHHHHJJIJJJJJJJJJJJJJJJJJJJIJJJIJJJJIJJJJJ
@7716006/1
caggtgcccactacatcgagatggtaagcctttcattattagacatcgac
+7716006/1
BCCFDFFFHHHHHJJJJJJJJJJJIIJJJJJJJJJJJJJJJJJJJJJJJJ
@6185284/1
gggaagtggtgataaagataagtataggctcaaaacctaacgacatcaat
+6185284/1
CCCFFDDDFHHFHJJJJIJJIIHIGIIJIIJJIJJJJJJIIJIIJIIIGI
@4123106/1
ccaaattcttcttcttcagccggctttggtggttctttggctgtctctgg
+4123106/1
CCCFFFFFHHHHHJJJJJJJJJJJJJJJJGHJIJJJJJJJJJJJJJJJJJ
@1044771/1
tgtttacctaccacgttaagtacgtaactttaaaatattgactggaatat
+1044771/1
@@?DFDBFHDFDFFHHHGFAFHHEHCCEHHIIIIGIIIGIGGCDAHIEFG
@1044816/1
ggcgcacagggcacgcttgcgcatgacatctatacatgccattggcgttc
+1044816/1
@@@FFFFFHGHGHIJJJJJJJJIJJJJIIJJJJJJIJJJJJJJGIIJIJI
@4123509/1
ggagtgagcacgggctctgtgcctggctcccatgtcacggtagcactgag
+4123509/1
CCCFFFFFHHHHHJJJJJJJJJJJJJJJJJJIJJJJJJJJFHIJJIJJJJ
@7716396/1
ctgtgcctggctcccatgtcacggtagcactgagtgacggcacctccgac
+7716396/1
CCCFFFFFHHHHHJJJJJJJJJJJFHIJGJJJJJGHIJJJJJJJJJJJIJ
@6185800/1
cactgagtgacggcacctccgacactgaggtcacggtactcgcggtacat
+6185800/1
CCCFFFFDFHHHHIIIJJJJIIJJJJJIGGBGHIGIIIJIGFHGEABDFA
@5666162/1
cggcacctccgacactgaggtcacggtactcgcggtacatgttgtgtaca
+5666162/1
CC@FFFFFHHGHHIJJJJJJIIJJJJDHIJJJJJJBHGGHIJJGIIHFF?
@4123919/1
ctggcaacgaccaatcatggacttttcttcaatatccacataagtaactt
+4123919/1
CCCFFFFFHHHHHJJJJJJJJJJJJJJJJJJJJJJJJJJJJIJJGIJJJJ
@7204482/1
ggcactggcaacgaccaatcatggacttttcttcaatatccacataagta
+7204482/1
@@@DFFFDHFHFHEEHGIIGCHIGEDHHGIIGIIGGGEHIGGEHIJEGHE
@2581234/1
ctccgcagtactgtcgtttgcaaatttgtctctcaccatgctcatactat
+2581234/1
?@?DDDDADBB<BACBA:F;@HB?F9FC?GGHIIII@FIIIAEEHCBDAH
@3093507/1
ggtgctgggcctcttgtatgcgaaggtgttgaggcgcttgtggt
+3093507/1
?@@:BDDDFDHHBGGICGIFEE?@@GCC?DGDF>GD@FGHG>1.
@7204788/1
ggagttcacctttagaagtatgtttttagctgtcatctggttcatacggc
+7204788/1
?;1ABD:B?CDADEE>EEIDBA33ACEA;FEI??EEB??4?D<DD>?D=@
@7204977/1
gggtaatccacttatcgagaaaggctataaaacatcactttcagataaat
+7204977/1
BCCDDFFFHHHHHJJJJJJJJJJJJJJJJJJIJJJJJJJJJJJJJJJJJJ
@6690281/1
gtttcttggcatctatagatgtcggtggcgcacagggcacgcttgcgcat
+6690281/1
@@@;BDDD<FDF?GDGI<AAAAACG@F@EE?G?6B;FGCFDFBFEFB@45
@7205006/1
gatttaaaaaaaaagaaattgtgattttaataaatatacgtaaacaaaac
+7205006/1
@C@FFFFFGFAFHGIEEHHEHGHGIEGIEEH9BBFG9DDDGIJIBCDAEA
@7205233/1
cacggatcgcatacaccgtgaatataagtggcaaaggtagtaagtcagct
+7205233/1
@@CFDFFDHHHFDBGGHGC=FHGGIEGEBF>DGIJI<F?DDFGBFHHIJH
@6187310/1
gcacaaagttgaagtccttgttgttaagaggtgttacctgcaacttggcc
+6187310/1
CCCFFFFFHHHHHJIJJJJJJJJJJIJJJJJBGHHGJJJJJJJJJJIJJJ
@6690704/1
atccactcttgctccatggtccaggagcagcagcgtgcgcaggttcaggc
+6690704/1
?@;DDFDEHHHDFGE@GEGIIIIFHGIHEGEI@FHIHGGGGBB.==FFFC
@4125251/1
gatcttgccgtcattgcagacggtgtggta
+4125251/1
?;1ABDDDDA<@B::2AE94A81111??DD
@6690726/1
gtcaaggccagaatcttcattagacttgtctgctggcataatttcttctt
+6690726/1
CCCFFFFFHHHHHJJJJJJJJJJJJJJJJJJJJJJJJJJJJJJJJJJJJJ
@6187466/1
tggctgtatgtttacatcataatgatgaacaaatcctcttggcattgata
+6187466/1
CCCFFFFFHHHHHJJJJJJJJJJJJJJJJJJJJJJJJJJJJIJIJIJJJI
@6187542/1
ttcaggtgatcgaacatcatgtcttcaaactccactatcatctctttctt
+6187542/1
@CCFFFFFHGHHBHGIJIJIJIIIJJJEEGHIJJJJFIJGIJJJJJIJII
@3605653/1
agaggaagtaggtgctgggcctcttggatgcgaaggtgttgaggcgcttg
+3605653/1
CCCFFFFFHHHHDHIIJJJJJJJJJJ3CHHJJIIJJBGFHJJJJJJJIIJ
@2582069/1
gtgctgggcctcttgtatgcgaaggtgttgaggcgcttgtggtggtgcac
+2582069/1
CB@FFFFFGHHHHJIHIJJIJGIGG:CFGHIIJJJIJIGGIIGIJJJGIJ
@6187791/1
tccatttcccgtttagcagcttcatccagaggcaagcgctccaagttgct
+6187791/1
CCCFFFFFHHHHHJJJJJJJJJJJJJJJJJJJJJJJJJJJJJJIIHIJJJ
@6187945/1
taactactaataatcgatatcaaactaaacctacgttaaataatttaacc
+6187945/1
C@CFFFFFHHHHGJJJJJJIJJJIJJJJIJJJJJJJHJIIJIIJJJJJJJ
@3606061/1
gtttattttgtttttctctgtgatctgtttcttggcatctatagatgtcg
+3606061/1
?@<DDDDDHA2<CFFAEEIIIBBBHF>AEEBCE<GEGCHIDFB@>HH<?F
@3606144/1
cagccagatgccaaagttcttgatcttcactgggctcttctctgggattt
+3606144/1
C@@FFFFFHHHGHJIIJIJJIIJIIJJJJJIGIIJJJJJJIIJIIJJIJJ
@5148325/1
gggttcgtgaatcatgccctcaatctgcaccagttcatacttgggcacag
+5148325/1
CCCFFFFFHHHHHJJJJJJJJJJJJJJJJJJJJJJJJJJJJJJJJJJJJJ
@1045405/1
gttggggcgcttgtggtggtgcacgcgcttgggcagagggaatctgattg
+1045405/1
@@@FFFFDHHHHGJJGBBGDEHHG@BEHIGIHGGHFFFDCDC?ACDCCCD
@3606373/1
ggtgctgggcctcttgtatgcgaaggtgttgaggcgcttgtggtggtgca
+3606373/1
BC@FFFFFHHHHHJJJGGJJJJIIIJCGFHIJJJJJJJJJGJGHGHBGIG
@6691598/1
acagcatacataataaaattagaggaagtaggtgctgggcctcttgtatg
+6691598/1
@@@FFFAEHHHHGJJJJJJJJJJJJJIJGHGHFGIGIJIFGIIJJJHDFI
@526706/1
cttggttgaacggaactccaatcctttactcgaatagtcttttctaactt
+526706/1
;?@DDDDDAHAAFIBAD<?3<2ACAA?FAFHA:?C??::0?BDGC9DHFH
@6188610/1
agcacgggctctgtgcctggctcccatgtcacggtagcactgagtgacgg
+6188610/1
CCCFFFFFHHHGHIJIJIIIIJJJIJJJGHJJJJHGHGIIJIIJHIGGII
@2069170/1
ctcgcggtacatgttgtgtacacctgagcgagactcataacgcagcc
+2069170/1
@C@FFDF@CFFFDEGHHGE@HCF?FHEGGIII@@D<?DABGHIIIIE
@6189088/1
gttggtcttggttgaacggaactccaatcctttactcgaatagtcttttc
+6189088/1
@@@BD=ADFFFD?1CFAEE@FFF<?<CC?;EEE@@FD1:90BB9BFDFEE
@7207203/1
gttccacttcatcatcagggatcttgccgtcattgcagacggtgtggtag
+7207203/1
@@@D=DDDDHFHHGEECFGECGGEGEFDEDGBEFFB@FGEHGFFDFGIGI
@1046216/1
gtcttttctaacttgaacagtgcgatgttttacaagggcaggttgaactc
+1046216/1
@C@DFDDEHHHFHIGBGHIGHGGIJJJJGIIIIJJGBGHIJIDFHIIJJJ
@527336/1
tgaggcgcttgtggtggtgcacgcgcttgggcagagggaatctgattgtg
+527336/1
CCCFFFFFGHHHHGEBFFHIHHIJJIGIIJIIGIEHHJAHFHHHEFFFFF
@4632809/1
gatttcaccagtggtcttcttgaacttcttcaattgacgcaagaagtacc
+4632809/1
CCCFFFFFHHHFHJJJJJJJJJIJJJJJJJJJJJJJJJJJJJJJJJHIJJ
@2069755/1
cggccagaatctagacatgcacagctcttgcagccatccaacaggattgc
+2069755/1
@@@BFFFFHGHHFGGIGGIIJJJJJIIJJIJIIFIIIJEGGDGHICGHII
@6189482/1
gcgttgtctaacgtcggattcagttcggaacatagaaatttgtgtaaccc
+6189482/1
CCCFFFFFHHHHHHIHIGGIJGJIJIIJGIIJJJJJJJJJJIFHHHIJIJ
@4632938/1
gttggaatgattctggtgggttgtcctgcagagcttgccacatcttgtaa
+4632938/1
?@@ADA?DFBDFHHGGGF?D:F?@H@DCEGB<DGBHCCFDHII>BDEFGH
@5666883/1
gtgcgtgcaggatcctcgtcattgcctggcatacaaggcaaagcaccgac
+5666883/1
@@@DDDDFHHFHHJJJJJHJIJJIIJIIIIGIJJJIIJIIIIIDHIIIIJ
@2070165/1
aacgaaaccaatttagaatatacgaaacagcaggaccactgcagacaaat
+2070165/1
CCCFFFFFHHHHHJJJIIJGHIJIIJJJIJIBFGIIIIIGIIJJJJIIII
@3608008/1
ctggtgctgggcctcttgtatgcgaaggtgttgaggcgcttgtggtggtg
+3608008/1
@@@FDDFFFHGBHIIJJJEIJJJJIHIIFHFGIIGIIJHIIIIIGHIIHI
@528156/1
ctcatcttgtatagaggaggcttgggctcgctctccgaagggagcttgcg
+528156/1
CCCFFFFFHHHHHJJJJHHJIIIAFFHGGGIJGGGGIIIHGG;AEFH@@B
@2070587/1
cttttcgtataatatgatatgatgccgacagttagaatttaaaagaaaca
+2070587/1
CCCFFFFDHHHHHJJJJJJJJJJJJJJJJJJIJJJJJJJJIJJJJJJJJJ
@3094350/1
cagggatcttgccgtcattgcagacgg
+3094350/1
?@@DABDAF<:4:@@FADHGHI9HG8:
@5667602/1
ctcatcttgtatagaggaggcttgggctcgctctccgaagggagcttgcg
+5667602/1
@CCFFFFFHFFFHIGIIGIJJJJEGGEG@GGIGGIIGGGDEGIIIGHGHH
@5825/1
gcgtcctattttagttaattagtaatgtgcattgtaaaattctagacaca
+5825/1
B@BDFFFFHHHHHJGGHIJJJJHIJJIIJIJJJJJJJIIJJIJIJJJJJJ
@4125885/1
gggaattttgtttggtatctgataccgacacatggtaggctccatggatt
+4125885/1
CCCFFFFFHHHHHJJIIJJJJJJJJJJJJIJJJJJGIJJJJJJJJIJHGI
@4126268/1
ctcataacgcagccagatgccaaagttcttgatcttcactgggctcttct
+4126268/1
1??=ABD:218C<;EE?EA9FAE991:11:DDEDAF4??B<DDDD@ED<9
@6191198/1
cttcacctgtggccggcggcacgcagacgccttgatgacctccactttga
+6191198/1
CCCFFFFFHHHHHJJJJJIJJJIJJJJIHHFFFEECEEEEDDDDDDDDDC
@3095210/1
gtcttcttgaacttcttcaattgacgcaagaagtaccagaaacgggactt
+3095210/1
CCCFFFFFHHHHHJJJJJIJJJJJJJJIJJJJJGIIIJJJJIJIIJIJJJ
@4126490/1
cagccagatgccaaagttcttgatcttcactgggctcttctctgggattt
+4126490/1
CCCFFFFFHHHHHJJJHIJJJJJJJJJJJJJJGJJJJJJJJJJJJJIJJJ
@6474/1
ctccaattcaaccttatcattaccaatcggtaaaggatctcttgtataca
+6474/1
CCCFFFFFHHHHHJJJJJJJJJJJJJJJJJIJJJJJJJJJJJJJJJJJJJ
@6559/1
ccttgttgttaagaggtgttacctgcaacttggccaggttagggccaaca
+6559/1
CCCFFFFFHHHHHJJJEGIJJJJJJJJJJJJJJJJJJJHIJJJJJJJJJJ
@7718568/1
caacaaataaactttttaacagacaaatacaacgaaaccaatttagaata
+7718568/1
@?;DD:=D?=22A<GBEF<HHF>?BBGBAHHIBFAD:DFIEGFIFF9B9@
@6191827/1
gtttattttgtttttctctgtgatctgtttcttggcatctatagatgtcg
+6191827/1
@;@DDEFFHGFBFGBFGGIECFDDHGH?FHDEHEGGIG@HHGF>DFEBGC
@6192070/1
gtagcactgagtgacggcacctccgacactgaggtcacggtactcgcggt
+6192070/1
CCCFFFFFHHHFHJJJJJJJJJJJJJJJJJJJJJHIJJJJHIIJJJJHFB
@5669174/1
agagaagatcctcatcttgtatagaggaggctt
+5669174/1
@@@ADFADHFFHGGIGEFHIIIAFBFCHGAGG@
@4127205/1
gtggattttaatgttattattacagcatacataataaaattagaggaagt
+4127205/1
B?@FFFFFHHHHHHIJJJIIJJJJJIIJJJIJJIIJIJJIJJJIIJGIIG
@2583465/1
attgacctttcctaggagtgactttcccgtttccaatctccaagacagga
+2583465/1
@@?DFDDDHFDBDFHCBEHIGGHGHIDFHIIHFIEFHIGEHIGHIIIGII
@2583615/1
ggttttttaaactcatattttcatggtaccaagttatgaatttttcaaat
+2583615/1
@@@FFFFFDDBDHGIJIIEIJHBHHGCFFCFEFBFGHIIJIIIIIIGGGH
@6192409/1
ctgtgatctgtttcttggcatctatagatgtcggtggcgcacagggcacg
+6192409/1
1?<DD?DAD?FH?EEG@@;C@GGDCCF?@CAEEGEBGCGHGGEGBG?H=F
@2583825/1
gtgaacgcccaggctgtccgtttataataatactgccttcgtttcgtagt
+2583825/1
CCCFFFFFHHHHHIJJIIJJHIJJJJJJJJJJIJJIJJJJJHIJJJJJJG
@6192755/1
ctgggcctcttgtatgcgaaggtgttgaggcgcttgtggtgg
+6192755/1
@@@DDFFFFFHHFDFHBHIGGIAE@FGGGIEGIGIEIIGFB@
@1556616/1
aaaaataataacataaacgagtagaaattatggtctgtatctagctaaaa
+1556616/1
CCCFFFFFHHHHHJJJJJJJJHHIIJJJJJJJJHHJJIIJJJJJ4DIJJJ
@5150471/1
caccagtggtcttcttgaacttcttcaattgacgcaagaagtaccagaaa
+5150471/1
CCCFFFEDHHHHHJJJJIJIJJJJIJIIJJJJJJJIJIJJJGIJIIIJJJ
@2584016/1
ggtacatgttgtgtacacctgagcgagactcataacgcagccagatgcca
+2584016/1
BBBDDFFFHHHFHHHHCACFGGIJJHJJIIJIJJJJJJJJJIIJJJJJJG
@4634016/1
gtggaactgcttcacctgtggccggcggcacgcagacgccttgatgacct
+4634016/1
@@@D;D?BFAHFDIEGB?AFGGI@GHIIH<BGAAB6?9A<;@CCCCE@AC
@7208094/1
cgacagatgtctttctagtgcgtccgtctgattctgtgatagtgaataca
+7208094/1
CCCFFFFFGHHHHJJJJJJIJJJJJJJJJJJJJJJJJJJJJJJJJJJIII
@6193170/1
gtggcgttgatgtcgcaagatagtgag
+6193170/1
;@<BDDDDFDHHHGIIIGIG<<E:C9D
@1557061/1
ctcatcttgtatagaggaggcttgggctcgctctccgaagggagcttgcg
+1557061/1
@@@?=BDDFCBDHIGGHIGBHE@1FCFCF:FD@;FH0?D:F@24@FAD24
@5150954/1
gctgggcctcttggatgcgaaggtgttgaggcgct
+5150954/1
@CCFFFFFHHHHHBEE<A3ACCF:EEFHIIIEIII
@4128497/1
cctgtttgttttatcgtcgccttgagaagcagacacaagcttcttctgtt
+4128497/1
B@@FDFFFFHHHHJIIGHGIIJJJJJGJJGIIJJJIJIGIJIJIJGIIII
@3096989/1
ccgacacgattatgaagacgaagcggacgtcacggtaagcattcatc
+3096989/1
C@CFFFFFHHFHHIIJIIIJIIHIIFGIJGIIJJJIIJJHHHHHHHF
@7208367/1
atggagtgagcacgggctctgtgcctggctcccatgtcacggtagcactg
+7208367/1
@@CDDDAD:CDHFIJIGGGGHDFEGGIICHGCGIJIJIEHGGGHIEIJJI
@5151151/1
caccagtggtcttcttgaacttcttcaattgacgcaagaagtaccagaaa
+5151151/1
CCCFFFDFHHHHHGIIGGJIIIGJJJIGIIIGHJJJJJJJJIJGIHJIJJ
@5151209/1
gccgataccagatttaaaaaaaaagaaattgtgattttaataaatatacg
+5151209/1
CCCFFFFFHHHHHJJJJJJIJIJJJJJJJJIFHEIJJJIHJIGIJJIJJJ
@4128618/1
tacatgttgtgtacacctgagcgagactcataacgcagccagatgccaaa
+4128618/1
CCCFFFFFHHHHHJCEEGHIJIJJJJJJJJJIJJJJJJJJJJJJIJJJJI
@6193685/1
ggcttattctgcatacctgccatgcgctggtaagcgctatggactgctgc
+6193685/1
@@CFDBDFFFFBHIJJIHGGHGIIJJIJJFHIJIIGHGHGIJGIJIIGII
@3608530/1
gtggattttaatgttattattacagcatacataataaaattagaggaagt
+3608530/1
@@@FDDFFHBFFHFGHIJIJJIIIIIJJIJJJJJJIIJJJJJJJJJIIID
@7208846/1
gtttattttgtttttctctgtgatctgtttcttggcatctatagatgtcg
+7208846/1
@?@DFFFDHGHHHJIIGGHHIJIIJIIIJIIBHCHGGGIJJJJIIJIIII
@4129086/1
ataagaagttggttgaactggtgcaatttcttcatgtgtggtcattacac
+4129086/1
CCCFFFFFHHHHHIJJJJJJJHHIJJJJJJJJJIJJJJJJJHJJJJJJIJ
@7208958/1
ggtacatgttgtgtacacctgagcgagactcataacgcagccagatgcca
+7208958/1
@CBFFFFFFHFHHHIJ<<AFHGIJJJJJJJJJJJJJJIJJJIIJJJJJIJ
@4635111/1
ctggagagaagatcctcatcttgtatagaggaggcttgggctcgctctcc
+4635111/1
@@@FFFDF=FDDDGHIFIJEHIIFDEIAHDEEIIGDH:D=FHHJJIJGEH
@4129276/1
gcctgataagcccagacctagcccaaattcttcttcttcagccggctttg
+4129276/1
CCCFFFFDHHFDFGHGIIJJEGIIIJIJAGEIIFGIIIJJGHIGJJAHGA
@4129367/1
atacataataaaattagaggaagtaggtgctgggcctcttgtatgcgaag
+4129367/1
@BCFFFFFHHHHHJJJJJJJJJJJJJJHIJJJJJJJJJIJJJJJJJJHHI
@3608978/1
gaagtaaatgcatctgtccttatttccgacccacaaacaattaagccttg
+3608978/1
@@@D=BDDFFFDFIFGI>GFHIIIIF>GEFFIIIIIIFIIIIIEIFIIII
@6692854/1
gatctgagaatggtttagattcacaattttgtccgctggacaatgttttt
+6692854/1
BCCFDFFFHHHHHGGIJJIHIJJJJIJJJIIIJJJJJJJJJJJJJIIJJJ
@3609301/1
atacataataaaattagaggaagtaggtgctgggcctcttgtatgcgaag
+3609301/1
CCCFFFFFHHHGHJJJJJJJJJJJJJJJJJJJJJJJJJJJJIJJJJJHII
@6194542/1
gtgcctggctcccatgtcacggtagcacagagtgacggcacctccgacac
+6194542/1
CC@FFDFFHHFHHJIGGIGHHIHGEGHIJIIG?DHHGHHGIIIGJIEHGH
@2071630/1
gtcttacagattggtggaaaccaaaccaaacttctctgccaccaccaagg
+2071630/1
CCCFFD?DDFHFGIGBFGHGFFEFHHGII?GHGIIIFH@@DBGDDDFGDH
@6693260/1
cactaattacaaaaaagaaaacatttgtcaccaactcctaaagtcaggac
+6693260/1
C@CFFFFFHHGHHJJIIJIJHHIJIIIJJJJIJJJJJJJIIJJIGIGIJJ
@529499/1
cagcatacataataaaattagaggaagtaggtgctgggcctcttgtatgc
+529499/1
CCCFFFFFHHGHHJJJJJJJJIIJJJJEHJJHIJJJIJJJJJJJJJJJJI
@6693286/1
ggcctcttgtatgcgaaggtgttgaggcgcttgtggtggtgcacgcgctt
+6693286/1
CCCFFFFFHFHHGJJJJIJCGHHIJJJJJJJJJHIGIJJGHIJJJJHHFD
@6693497/1
agacaaaaaaaaagttaattacatttttgggttcgacatcgacataacaa
+6693497/1
CCCFFFFFHHHHHJHIJJJJJJJJJJJJJJJHIJJJJJJJJJHHHFFFFF
@5670020/1
gcggttcgaatttggacgcgatcatacgcgcgcccaggcgcttgttgc
+5670020/1
@@@DDDDFGHDFHDGGIDBGI>FAHIIIIEH;;AHFHHBFCAA?AC;A
@8497/1
ctgtggccggcggcacgcagacgccttgatgacctccactttgatgatct
+8497/1
CCCFFFFFGHHHHJJJJJJJJIJJHHAEFFFFFFEEDEEDDDDCDDEFDE
@1047107/1
ccatcttgtattcaaaagaaaacctagaatcactggttcaaattcaaata
+1047107/1
CCCFFFFFHHHHHJJJJJJJJJJJJJJJJJJJJJJJHIJJJJJJJJGFHI
@8628/1
agcactgagtgacggcacctccgacactgaggtcacggtactcgcggtac
+8628/1
@CCFFFFFHFHHHJIJJJJJJJJJJJJJJJJJIIJJIJGHIJCHIJHEFF
@4130776/1
cagctagatgccaaagttcttgatcttcactgggctcttctctgggattt
+4130776/1
CCCFFFFFHHHHHJJJHIIJJJJJJJJJJJJJIIJJJJJJJJJJJJJIJJ
@1047284/1
agagacgatttcaccagtggtcttcttgaacttcttcaattgacgca
+1047284/1
B@BFFFFFHHHHHJJJJHIJGHIJJJJJJJJJJJJJJJJJJJJJJJI
@4130960/1
gccagatgccaaagttcttgatcttcactgggctcttctctgggatttcc
+4130960/1
CCCFFFFFHHHHHJIIJJJJJJJJJJJJJJHIJIJJJJJJJJJJJIJJJJ
@8867/1
aagcaaactctggtgccttgggaagcctttgtgcgccacatcaatgttga
+8867/1
CCCFFFFFHHHHHIIJJJJJJJJJJJJJJJJIJJJJJJJJJJJIJJIJJJ
@530430/1
gttggcgtcgcttgcggtatcggcgtcgcttgcgg
+530430/1
@@@=DDDDFDHFHHBGGCF7FHIEIIGEGEGI?E8
@7719084/1
agacgatttcaccagtggtcttcttgaacttcttcaattgacgcaagaag
+7719084/1
@BCFFFFFGHHHHJJHIJJJJJJJJJJJJJJJJJJJJJJJJJIJJJJJJI
@6196022/1
cagcatacataataaaattagaggaagtaggtgctgggcctcttgtatgc
+6196022/1
CCCFFFFFFHHGHJJJGIIGIGEGGJICDHIFGGGGDEHHGIIJJJJJJJ
@7719175/1
cacgggctctgtgcctggctcccatgtcacggtagcactgagtgacggca
+7719175/1
@@CDDDDDFHHHGFIEI:CEFCF>DH??BGAGBBHEGHIHEHBFGGGGGI
@5670957/1
ggcgcttgtggtggtgcacgcgcttgggcagagggaatctgattgtgctg
+5670957/1
@?@FDFFFHFHHHGIE@DFHIEH:@GBHDII7FGGB@DC>F@47=7=C=A
@3097425/1
gcacgcgcttgggcagagggaatctgattgtgctgttgtggaactgcttc
+3097425/1
CCCFFFFFHHHHHJIJIJJJGIIJJIHIJJJJJIIIIJGIIHJJJJJJII
@5671127/1
ctttagaagtatgtttttagctgtcatctggttcatacggcgcgcggtcg
+5671127/1
@@@DDDDDBFHHH@CCGHAGII<<FHGDHFC<CHAGHIGIIEGGHBB545
@9335/1
gtggtgataaagataagtataggctcaaaacctaacgacatcaatcacca
+9335/1
@@?DDDADHHBHHIIGIIIHDDB9GEHIGGHIIIIIIIIEI>FGGFHIB@
@6196517/1
gcactggcaacgaccaatcatggacttttcttcaatatccacataagtaa
+6196517/1
CCCFFFFFHHHFHIJIIDGGHHJJJJGGIIIJJGIIIJJIJJJJEGGBDH
@5671421/1
ctcccatgtcacggtagcactgagtgacggcacctccgacactgaggtca
+5671421/1
CC@FFFFFBHFHHJHIJJJIJIJJHHIIEHIGIJJJJIJJIJIIGIJEHI
@6196705/1
cagtggtcttcttgaacttcttcaattgacgcaagaagtaccagaaacgg
+6196705/1
BCCFDFFFFHHHHJJJJJJIJJJJJIJHHJJJJJJJJJIJHIIJIJIJJJ
@7719687/1
gtttattttgtttttctctgtgatctgtttcttggcatctatagatgtcg
+7719687/1
@@@DBDDDHHDBFCBEGCGB<<FGFEECHGGFB?F;C:E?DDB@B:::FB
@4635362/1
cgtgtatcctaagctcactggttgtaataataatattcgttcctgaaaaa
+4635362/1
BC@FFFFFHGGHHJJJJJJJJIIJIIIJJJJIJJJJIJJJJJJJJIIGJJ
@1558670/1
ctcgggttggaatgattctggtgggttgtcctgcagagcttgccacatct
+1558670/1
CCCFFFDFHHHHHJHJJJJJJCHHIHIJJJJJJJJJJJJIJJJJIJJIJJ
@5672619/1
gcctcttgtatgcgaaggtgttgaggcgcttgtggtggtgcacgcgcttg
+5672619/1
@@@;B=ADDB:D:C1?CFADAFFHF@FF>FEFFBFFFD@FF;@7@E=?DC
@3098695/1
gtcggtggcgcacagggcacgcttgcgcatgacatctatacatgccattg
+3098695/1
@?@DD=B1:@DDFEI9C;=;@DGAG9FFFA6=DDC8=C>>>4@@=.=.=>
@4133341/1
ctgtgatctgtttcttggcatctatagatgtcggtggcgcacagggcacg
+4133341/1
@@@BDDDDHFDHHIGHHGIIIB<DHGGHGHGHIGEFHIIIIIIIIIIIIA
@4133369/1
cagcatacataataaaattagaggaagtaggtgctgggcctcttgtatgc
+4133369/1
CCCFFFFFHHHGHJJJJJJJJJJJJJIJJJIHHIJJIJJJJIJJJJJJIJ
@4133498/1
tgttgaggcgcttgtggtggtgcacgcgcttgggcagagggaatctgatt
+4133498/1
CCCFFFFFHHHHHJIJJIIGGHIJIJJJJJJJJJJJJIJIHHHHFFFFFF
@1559240/1
gcactgagtgacggcacctccgacactgaggtcacggtactcgcggtaca
+1559240/1
CCCFFFFFFHHHHJJJJJJJJJJJJJJJJJJIJJJJJIJJJJJJJHHFFF
@4636142/1
tgggcctcttgtatgcgaaggtgttgaggcgcttgtggtggtgcacgcgc
+4636142/1
CCCFFFFFHHHHHJJJJGHIJEGHHIHJJJJJJJJIJJHIHHHIFIHJHD
@3099189/1
cagcgaaatagtcacacccacgttggttatcaagtggcttggtaggatcc
+3099189/1
CCCFFFFFHHHHHJJJJJJJJJHJIJJJJJJJJJIJJJJJEH?D<FCFGH
@5153992/1
ccagtggtcttcttgaacttcttcaattgacgcaagaagtacca
+5153992/1
@@@DDDB2=:?4?BEEB<C@<CBB<H4?AEAGE80??D;:?0BF
@1559591/1
cctctatcaagtgctcgttttgttagacttcagtgtagctttgtattatg
+1559591/1
CCCFFFFFHHHHHJJJJIJJJJJIIJHJJJJIJIIIIIJJJJJIJIJJJJ
@531749/1
gtgatgttattaggaagtccaatatcgcatcgccaagaaactctaggcgt
+531749/1
CCCFFFFFHHHHHJJJJJJJJJJJJJJJJJJJIJJJJJJJJJJJJHHJII
@1559684/1
ccctgatagagacgatttcaccagtggtcttcttgaacttcttcaattga
+1559684/1
?@@DDDBDDHHBHG@CEGHIIIIG?GHHGGGHIGIIGGHGGGBFEGGGII
@3099460/1
gccagatgccaaagttcttgatcttcactgggctcttctctgggatttcc
+3099460/1
CCCFFFFFHHHHHJHIJJJJJJJJJGIJJIHIJIIJJJJJJJJJJJIJJJ
@531880/1
gtacagttaatacctggcatcagttacaatgtttgagtacttagttactt
+531880/1
CCCFFFFFHHHHHIJJJJJJJIJJJJJJIJJHIJJJJGHIIJJJHIJJJJ
@1559828/1
ggcctcttgtatgcgaaggtgttgaggcgcttgtggtggtgcacgcgctt
+1559828/1
C@CFFFFFHHFHHJIDEGGCFFGFGIJIGIHIIBBFHHDHHIGHGIHHFC
@5154368/1
ggaagtaaatgcatctgtccttatttccgacccacaaacaattaagcctt
+5154368/1
@CCFFDDBDFFFFHGEGEB>EEHEHHHGIBDEHIIIIIIIGGFHIIGGII
@5154398/1
ctgggcctcttgtatgcgaaggtgttgaggcgcttgtggtggtgcacgcg
+5154398/1
@@@DFFDBHGGHFIIIJIFGCE<C?FHHIJIIBG>EDHGDHIGHIB>;EH
@532322/1
gtacattcttttttcctcctttcttttttggtggcttccccattttgaca
+532322/1
?@@DFFFDFDHDHFGHGGIFHIEFGGHFG@GHEGGGGCH@F>DGHA=7BC
@4637014/1
gagcaaatggaaaaaaaaattggtgaaaagaatcacaagtaagatactgc
+4637014/1
CCCFFFFFHGHHGIJJJJIJJJJFHIJJJJJJJJJJJJJHGIIJJJJJJG
@5674046/1
ggagcttggtacaaagcaaaggtcgggcagttcgtcaacaagacattact
+5674046/1
CCCFFFFDAACFFIJEBFGGCFBHIIJHGIDHHIHIJJIIJJIIJIIGAF
@3100199/1
gccacatcttgtaagcagcctgacgcttagcaagtttcttagacttgcca
+3100199/1
@@@DDDDDFHDD?FEHGEGHGGFEGHIIIIIIEGFGEHIGHIFICH@GGH
@1560599/1
ctgagtgacggcacctccgacactgaggtcacggtactcgcggtacatgt
+1560599/1
@BCFFDFFHHHGHIIJJJJJJIJJJIJJHGIIIJIIJJJJJJHHEFFFFE
@532753/1
ggcgggatggtcgtttgaaaaattgacggccagccttaacgtacgattcc
+532753/1
CCCFFFFFHHHHHJJJJIJJIJJJJJJJJJJJJJJJJHHHHHFFFDDDEE
@1560693/1
cagacaaacagacaaacagacaaacagacaaacagacaaacagacaaaaa
+1560693/1
@@@DFFFFHDHDHGIIJGGEHJDIIGIGIICHIGIGHDFGGJIGGGAGGI
@7211901/1
ctcagatgcaatttcttgcaagaattgcacaaagttgaagtccttgttgt
+7211901/1
CCCFFFFFHHHHHJJJJJJJJJJJJJJIJJJIJJJJJJJJGHIJJJIJJJ
@2074668/1
ctgtggccggcggcacgcagacgccttgatgacctccactttgatgatct
+2074668/1
@B@DFFFFHGHGGJJIGEHIIIGJHEHHBDB@BDCEDEEDDDDDACEEDD
@5674766/1
ccgcaatgttggagcttggtacaaagcaaaggtcgggcagttcgtcaaca
+5674766/1
CCCFFDFFHHFHHJJIGIIHHJIJIGIJHEIJHHGIJJJIIJJJIGJIIJ
@1049050/1
cgtagggtaagacacggatcgcatacaccgtgaatataagtggcaaaggt
+1049050/1
@C@FFFFDDHHHHIJJIJIJGGIIIJJIIIHGBEEIIIIJBFAFHGEDG8
@5675616/1
tagggtaagacacggatcgcatacaccgtgaatataagtggcaaaggtag
+5675616/1
@@@DFDDFHGFFFIGIIJJJEGEBBGHJHIICHIIIJG?GGIIJGIIGHE
@1049330/1
ggcatacaaggcaaagcaccgacgacgacactgtacagttagaaatgtta
+1049330/1
CCCFFFFFHHHHHJJJJJJJJJJJJJJJJJJJJJIJJJIIGIIJJJJHHH
@1049402/1
ccgtcaaatagttgcggagattaatggtataagcatagaatgttcgacgt
+1049402/1
@CCDFFFFHHHHHIIIJJJJJJJIJJJHIJJJJJJIJJJJJJIJJJJJIH
@2586695/1
gttcaaggggatctgagaatggtttagattcacaattttgtccgctggac
+2586695/1
B@CFFFFFHHHHHJJJJIJJJJHHIJJJJJJJJJJJJJJJJJJJJJJJIJ
@3611501/1
gttgtggaactgcttcacctgtggccggcggcacgcagacgccttgatga
+3611501/1
CCCFFFFFHHHHHJJJJJJJJHJJJJJJJJJJIJHHFFDEDDDDDDDDDE
@10484/1
ctcgaataggaagtaatggaattttttgaccaactggaacatagcagcgt
+10484/1
CCCFFFFFHHHHHGHHIJJJIJJJJJJJJJJJJJJJJJJJJJJJJJJJJG
@6198785/1
aacggtttacatttgtaacatatttttctctttcctatttctttatgcgt
+6198785/1
@@@ABA?6C<CFF:CAEFHIFHFI@:CFHEH<HFEFFFICFEFIFII<DG
@3611639/1
gctttctttagttttaagttagttttcatcttaagttcggaaagattata
+3611639/1
CCCFFFFFHHHHHJJJJJIJJJIJJJJJJJJJJJJJJJJJJJJJHIJJJI
@2586888/1
cgtcaaatacatagttgcggagattaatggtataagcatagaatgttcga
+2586888/1
CCCFFFFFHHHHHJIJJJJJJJJJJJJJJJHIJJJJJJJJJJJJJIIJJI
@7213590/1
agcgagactcataacgcagccagatgccaaagttcttgatcttcactggg
+7213590/1
@@@FFFFFHHHHHJBHGHHIIIDEFHIGGGIJFGIIIIIIIJJGAGICBF
@7213816/1
tcacggtagcactgagtgacggcacctccgacactgaggtcacggtactc
+7213816/1
CCCFFFFFHGHHFIIJEGIIIJJJIJIIJJJJJIJIIJJJIJJIJHHGIH
@11150/1
cttatttccgacccacaaacaattaagccttgggtaccgtagcctgtaat
+11150/1
CCCFFFFFHHHHHJJJJJJJJIJJJJJJJJJJJJIIJJJIJJJJJJJJJJ
@7214413/1
ctagaaatatttcggcgatttaatttttttatgtttttattatgcaattc
+7214413/1
CCCFFDDEBDHHHGEHGAGHBDDDFDGGGIJJJIJJEHJGGEAC@G@FGA
@11220/1
ggtgctgggcctcttgtatgcgaaggtgttgaggcgcttgtggtggtgca
+11220/1
BC@FFFFFHGHHHJJJIJJJJJHHIJGHHHIIIJGHJGJJIJIJJJHHIG
@7720626/1
agcatttcggatctatagaggctgtcactgcagcgatactgggaacattc
+7720626/1
CCCFFFFFHHGHHJJJJIIJJJJJJJJJJJJIJJJIJJJJJIJIJJJJIH
@7214557/1
cactgagtgacggcacctccgacactgaggtcacggtactcgcggtacat
+7214557/1
CCCFFFFDHHHHHJJJJJJJJJJJJJJJJJHIJJJJHIJJJJJJHHFFFF
@7720747/1
gtcatctggttcatacggcgcgcggtcgcctccttgatgcattgcgtcag
+7720747/1
C@BFFFFDFFFHHIIJJIJJIJIIGIIGIJGIJHHHGFHFFFFEFDDDD>
@1050419/1
gcaaagataagatgaagaagaggagcaaatggaaaaaaaaattggtgaaa
+1050419/1
CCCFFFFFHHHHHJJJJIJJJJJJJJIJJJJJJJJJJJJJJIHIJFHIJJ
@1560805/1
gtgccccactccgtattgcatgccgccgataaatactgtcgcctggtatg
+1560805/1
BBBFFFFFHHHHHGIIJJJJIJJJJJJJJIJJJJJJJJIIJJJIJJ@GHJ
@533035/1
cagcgactgtcacacggtagcggaaggcgggttcgtgaatcatgccctca
+533035/1
CCCFFFFFHHHHHJJJJEHGIIJJJIJJIJHBEEDCBDDECDDCDDDDDD
@7721078/1
ggcacctccgacactgaggtcacggtactcgcggtacatgttgtgtacac
+7721078/1
@C@DFDEDHHHGHIJJFBDEGHGEEHGDHGHIJGIBHIEGEH4CGIJJ=.
@5677865/1
cggtagcactgagtgacggcacctccgacactgaggtcacggtactcgcg
+5677865/1
??@ABDD?FHHHDAEDFHGIGGHIGGIHGIII@FBDDDGGEHFEGHG?GH
@6200715/1
aattttaagggatttaaattccatttccaaatagttgaccatcactctta
+6200715/1
::?ADDD?:2AF?EFIIEIIB4:<AEHED@AECDHH<?:C?CFFG>?9FA
@7215643/1
ctagcacgtagttctcagcttccctgcaaagttaaccatcttgtattcaa
+7215643/1
C@@FFDFFHHHHHJJJGEGIHEIGHGIHIIIGGEGGIJJJFIIIJIJIII
@533627/1
gccagatgccaaagttcttgatcttcactgggctcttctctgggatttcc
+533627/1
@@@F@BD>?F?:D;AFGIIAAEEGEDF<<4ABEHIGGEGDDH9?0?;?FD
@1561618/1
gtcttctttctctttctcgcttatagaaatgtcttctttctctttctcgc
+1561618/1
BCCFFEFFHHHHHJJJJJJJJJJJJJHIJJJIJJJIJJJJJHIJJIJJIG
@6201180/1
ctccaatcctttactcgaatagtcttttctaacttgaacagtgcgatgtt
+6201180/1
@@@DFFFFHHHFFGIIIIJJJHHHIIJJGJIIJJJIIIJJJHHIIJIJIJ
@4637456/1
cttgtatagaggaggcttgggctcgctctccgaagggagcttgcggccga
+4637456/1
@@@DDDDDHFAH?GGGHIJIGHIAFHHEH<?FFEEGGGIJI@F6AB:/93
@3101494/1
ggtgctgggcctcttgtatgcgaaggtgttgaggcgcttgtggtggtgca
+3101494/1
@C@FFFFFHHHHHJJJIIJJJJIHIJCGGHJJJJJJJJIJGJIHIIBGCH
@6201405/1
tggtgcacgcgcttgggcagagggaatctgattgtgctgttgtggaactg
+6201405/1
CCCFFFFFHHHHHJJJJJJJJJJJJJJJJJJJJJJJJJJJJJIJJJJJJJ
@4637565/1
cttggtacaaagcaaaggtcgggcagttcgtcaacaagacattactagct
+4637565/1
CCCFFDBDHHFFFGIIIJCHGIJJIJGGGHJIEHGIJJIIGDHIHJEIDH
@5156419/1
cacgtagttctcagcttccctgcaaagttaaccatcttgtattcaaa
+5156419/1
CCCFFFFFHHHHHJJJJJIJJJJJJJJHHIJJJJJJIJJJJJJJEII
@2075417/1
gttgtggaactgcttcacctgtggccggcggcacgcagacgccttgatga
+2075417/1
CCCFFFFFHHHHHJJJJJJJJJJJJJJJJJJJJJHHFFDEDDDDDDDDDE
@5156490/1
ctgatagaaacggttggcgttaggtatatacaagaacaaaccagaaaata
+5156490/1
??@A?BDDD4=CD:?@EB?8<?BF99?CFFFFF>AD99D2?FEECFC9.8
@3101695/1
agcgactgtcacacggtagcggaaggtgggttcgtgaatcatgccctcaa
+3101695/1
@@CDDDDFHFDFHGHIGHGGGIFFEE?DCA?DDHHIJJI@GCGGG@EHHF
@5156530/1
ccaaaagctgcgctattcatttgcgcaggaaggcgtcaatatttttttaa
+5156530/1
CCCFFFFFHHHHHJJJJJJJJJJIJJJJJIJJJJJJJJJJJJJJJJJHFF
@7216252/1
gcgcgagagaacatgcttttttagccgatatttaagttgtttttatcaat
+7216252/1
CCCFFFFFHHHHHJJJJJJJJJJJJJJHIJJJJJJIIIJIJJJJJJJJJJ
@5156747/1
gttgaggcgcttgtggtggtgcacgcgcttgggcagagggaatctgattg
+5156747/1
=8=4AA?BFF?@D:C<2?F?C?3CBGD>BAFFFAAF5@CE:EE7@DBB@D
@6201892/1
cctggctcccatgtcacggtagcactgagtgacggcacctccgacactga
+6201892/1
CCCFFFFFGDFHHHJJJJJFHHIIGJIIFHIIIIJIGGIIJJIIJIGIIH
@3102418/1
cgagactcataacgcagccagatgccaaagttcttgatcttcactgggct
+3102418/1
CCCFFFFDHHHHGIGIIIGIIIIJIGIIIIHIIJJIEIIJIJJJJHIGGI
@5157203/1
cacatttcataaccaaagcctaaatctatggggcgggatggtcgtttgaa
+5157203/1
CCCFFFFFBHHBHIDEHGAEHEHHIEIHIGIEIIEIE6AADCCD@DDDAC
@4638644/1
gccggttcctccacatacaagatagtgtactcgatattgaatcttattac
+4638644/1
@@@DD:DDDFDFDGG@FIIIIGIFIFGIIIIIGIIEHGIIGIIIIIIIII
@4135615/1
cacctgagcgagactcataacgcagccagatgccaaagttcttgatcttc
+4135615/1
=?=ADFEFHHHHHJJJJJJJJJJJJJJJJJJJJJJJJJJJJJJJJJJJJH
@4639020/1
cagcatacataataaaattagaggaagtaggtgctgggcctcttgtatgc
+4639020/1
CCCFFFFFHHHHHJJJJJJJJJJJJJJIIJJIIIJJJJJJJJJJJJJJJJ
@4135812/1
cttctttggtttgtcaggggtaatgctaacgtcatagcgataaattttaa
+4135812/1
CCCFFFFFHFHHHEHIJJJJCGHIJJJIJJJJJJJJJJJJJJJJJJJJJI
@4135819/1
ccagcattcgtgtcccccgctggagcttgaccaacggggtacatcttgat
+4135819/1
CC@FFFFFHHFHHIGIJJJJJJJIJJJJJIJJGIJJJJJFHHIJJJJJJI
@6695812/1
gggacttagccacaatctggtctggagagaagatcctcatcttgtat
+6695812/1
CCCFFFFFHHHHHIJJJJJJIHJJJJJJJJJJJJJJJJJJJJJJJJJ
@2587924/1
gccacaatctggtctggagagaagatcctcatcttgtatagaggaggctt
+2587924/1
CCCFFFFFHHHHHHJJJJJIJIJJJJJJJJJJJIJJHIJJJJJJGIJJJJ
@2076841/1
ggcagagggaatctgattgtgctgttgtggaactgcttcacctgtggccg
+2076841/1
CCCFFFFFHHHHHJJJJJJJJJJJJJIHIJJJJJJJJJJJJJJJJJJJJJ
@2588019/1
ggtagcactgagtgacggcacctccgacactgaggtcacggtactcgcgg
+2588019/1
@@BDDFFFHHGHCFIIIJJJJGGIJJIIJJIIGJJFHJJJJCHGIJJJHF
@7217773/1
cggcacctccgacactgaggtcacggtactcgcggtacatgttgtgtaca
+7217773/1
CCCFFFFFHHHHHJJJJJJJIIJJJJHIJJJJJJJHIIIJJJJJJJHHH?
@5680329/1
catacattccgacgtaccataactcgtgtttaccctgcacgaagaaattt
+5680329/1
@@@FFFFFHGHHHJIJJJJJIJJJJJHHHIJIIIHGIJJJJHIIJJIIIJ
@7217939/1
gacgcaagaagtaccagaaacgggacttagccacaatctggtctggagag
+7217939/1
CCCFFFFFHHHHGJJIJJJJJJJJJJJJJJJJJJJJJJJJJHIJJJJJJJ
@13165/1
ggcagagggaatctgattgtgctgttgtggaactgcttcacctgtggccg
+13165/1
CCCFFFFFHHHHHJJJJJIJJJJJJJJIJJJJJJJJJJJJJJJIJJJIJI
@2077268/1
gttgggtaataacatcattggataccggggacggtgttaggctccggtag
+2077268/1
CCCFFFDDHFGFHJJIGIIJIIIJJJJJJIFHIJFHHIGGGIIJIJHHFF
@4136465/1
gagcgagactcataacgcagccagatgccaaagttcttgatcttcactgg
+4136465/1
CCCFFFFFHHHHHJJJJJJJJJJJJJJJJJJIJHIJJIJJJJJJJJJJIG
@4136566/1
gtagcactgagtgacggcacctccgacactgaggtcacggtactcgcggt
+4136566/1
CCCFFFFFHHHHHJJJJJJJJJJJIJJJJJJJJJHIJJJJIIJJJJJHFB
@7218174/1
gccttttattgcttggtgagacacgagataaaagtctaattcagacgagt
+7218174/1
CCCFFDFFHHHHHGIJGHHHIJIJJJJJJJJJJIDFFHHDDGFBGHFGF7
@5680661/1
agtgatttcaattttgagacctttgatttcttttgtaaatttaactctct
+5680661/1
@CBFFFFFHGHHHJJJIJIJIJHJJHHIJJJJJIIIJJIIJJJJJJJJJJ
@5680715/1
ctctgtgcctggctcccatgtcacggtagcactgagtgacggcacctccg
+5680715/1
CCCFFDDFHHHHHJJJJIJJHIJJJJHIJJJJJJJJGGIIJJJJJJJJJI
@5680781/1
cataataaaattagaggaagtaggtgctgggcctcttgtatgcgaaggtg
+5680781/1
@@CFDFDFHBFHHBCFHEGIFHHG?GFAHGIIIIIGIIIIIIIIGHIIFE
@2588551/1
cgcggtacatgttgtgtacacctgagcgagactcataacgcagccagatg
+2588551/1
CCCFF@DFHHHHHJIJIIIAAACGIIJJJJJIIJIGIJJJJJHIJIIIIH
@1562238/1
cagcagtgagttcgtgttgcaagacatgtaggaac
+1562238/1
@@@DDDDDAFAD>HEGIIIBH@C@HGHGC>EGGA;
@6696734/1
gcaagaagtaccagaaacgggacttagccacaatctggtctggagagaag
+6696734/1
CCCFFFFFFHHHHJJJIJJIGIIIJJJJJJJIJJJJJIDGIJJIJHIIJH
@6696802/1
gtcttcttgaacttcttcaattgacgcaagaagtaccagaaacgggactt
+6696802/1
CCCFFFFFHHHHHJJIJJJJJJJJJJJJIJJJJFHIIJJJJJJJJJJJII
@7218920/1
ggcctgttttggtagcggcggcgcggtccgtgaggagcatgctcgccatc
+7218920/1
@@@FFFFFHHHHFGEIJJJJG<AEB>>>@@<?BDD@BBBCCCCABDBBBC
@5681476/1
gtcttcttgaacttcttcaattgacgcaagaagtaccagaaacgggactt
+5681476/1
@@@AFADADHFHHGBGIGDFHIGDFHEBGGHII?F>CDE@FGHGIED@FH
@2589028/1
gtcgtttgaaaaattgacggccagccttaacgtacgactccaacgccccc
+2589028/1
CBCFFFFFHHHGHJJIJJIIIJJJJIJJJJJIDGIJJJIJCHGHEIJJHF
@1562475/1
cgcaagaagtaccagaaacgggacttagccacaatctggtctggagagaa
+1562475/1
CCCFFFFFHHHHHJJJJJJJJJJJJJJJJJJJJJJJJJJIHJJJJJJJJJ
@1562591/1
aggcgcttgtggtggtgcacgcgcttgggcagagggaatctgattgtgct
+1562591/1
CCCFFFFFGFFHDGHGIIJJJJJIJIIIJIIJDGIJHIJJJJJJJJJGHH
@6697159/1
ctttacaagtagactcatctttagcacttggttcatcttttga
+6697159/1
???DDD;:D=ADDBBEED@F>E<<F:CFFEECB>EEEIAEBD1
@3614468/1
cggcacctccgacactgaggtcacgg
+3614468/1
?@@;DDFFHDHHHIIIIIGGCFHGAF
@3614698/1
gccagatgccaaagttcttgatcttcactgggctcttctctgggatttcc
+3614698/1
CCCFFFFFHHHHHJIJJJJJJJJJJJJJJJJJIJJJJJJJJJJJJIJJJJ
@6202611/1
cacctgagcgagactcataacgcagccagatgccaaagttcttgatcttc
+6202611/1
:=:ADDDDHHFFAEHIGIJIJJGIJBGGBBFHGIGGGGHIIIIJGIEHJD
@5682569/1
ctggagagaagatcctcatcttgtatagaggaggcttgggctcgctctcc
+5682569/1
CC@FFD?DFHFFFED>FFHIHIIHGHDFHGC8?FFHG:B;;D8@:FCBCF
@7722028/1
atttaaatttacgggctatgccatttatcctcgcacgttggcagtaatag
+7722028/1
;?@DD:BDH?DCFGGHIEAH<HB?FHCGHGGIEG@<DFDHBD8D==BCBB
@7722140/1
gcctcttgtatgcgaaggtgttgaggcgcttgtggtggtgcacgcgcttg
+7722140/1
CCCFFFFFHHHHHJHIIJCFHGIIJJJJJJJJFGGGGGGHHIJJJJHFFD
@6203014/1
gtagcactgagtgacggcacctccgacactgaggtcacggtactcgcggt
+6203014/1
C@CFFFFFHHHHFGHJIJIJGIGGIJJGGIJIIJJJJIJJIIJJGIIHFD
@7722185/1
gtgtgataatgtcataaagttgacaataatctataattaattactttaaa
+7722185/1
<@@DD?>DFFHFD<AEEHGEHDBCICGG>CHHCHHDFHGGDHBDHIIDFD
@6203219/1
ggttcaccaagctagtggcgttgatgtcgcaagatagtgagacattcact
+6203219/1
:??DDADAFAHBBFGCEHCGHEHEGEG@FCFGGGGIGIGGGIGGECGGGG
@5683159/1
catacataataaaattagaggaagtaggtgctgggcctcttgtatgcgaa
+5683159/1
CCCFFFFFHHHHHJJJJJJJJHGJIJJJGHIJIHIJIJJJJJGIJJJJJH
@535590/1
ggaagcctttgtgcgccacatcaatgttgataaaggctttattggtaaat
+535590/1
CCCFFFFFHHHHHJJJJIJJJJIHIJIJJJJJGHJJJJJJJJJJJJJJJJ
@1563746/1
cgtgaatcatgccctcaatctgcaccagttcatatttgggcacagttcct
+1563746/1
CCBFFFFFHGHHHJJJJJJJJJJJJJJJIIJIJJJJJJJIJIJJJIJJHH
@5683465/1
gcgatgttttacaagggcaggttgaactcacaccattcaatttaaaagaa
+5683465/1
?=?DDD2AACDDDB<CD1CD8<2ACEEEEEDA<DCD?DD9BDDD@>E9@D
@3103853/1
gccagatgccaaagttcttgatcttcactgggctcttctctgggatttcc
+3103853/1
C@CFFFFEAHHGFIGIIIICAHGIIIGDHDCFGIIIIIIGGGEIHIHICH
@7221020/1
ccaaattcttcttcttcagccggctttggtggttctttggctgtctctgg
+7221020/1
@??ABDD?FFB>DD@G@D@AEDGGH@FHEC?F?DFHCGGIIEGD?DDHII
@7221037/1
caccatttcatttggattcgtagagtaatctaagacttgtccgagctcat
+7221037/1
@CCFFFFFGHHHHJJIJJJIHGIGJHHGIJJJJJJJJJJIIJJJJDHIJG
@5683588/1
tccagatccactcttgctccatggtccaggagcagcagcgtgcgcaggtt
+5683588/1
===:=2BB<F:A;CGBE<IBAHE><CCFEF@B@@GFFGIB?D6?D:FIF7
@1563898/1
gtagcactgagtgacggcacctccgacactgaggtcacggtactcgcggt
+1563898/1
CCCFFFFFHHHHHGIJJJJJJJJJJJJJJJJJJJIJJJJJHJJJJJJHF?
@5683623/1
gtcgggaacttatggtataggtagagactggctgcaaatttaaggaagga
+5683623/1
@@@DDD6DHFFFFBB2<C@HHHBFIHCGDHII;FCBHEGEHGHICGGGI9
@7221221/1
cgcagccagatgccaaagttcttgatcttcactgggctcttctctgggat
+7221221/1
CCCFFFFFHHHHHJJJJJHHIIIJJJJJJJJJJJJJJJJJJJJJJJJJJJ
@5683935/1
cacataaaaccaaacctctggttcgattgggcctcaaaaaatcacgttta
+5683935/1
CCCFFFFFHHHHHJJJJJJJJHIJJIJJJJJJJJJJJJJJJJJJJJHIJJ
@7723134/1
cgcaagaagtaccagaaacgggacttagccacaatctggtctggagagaa
+7723134/1
CCCFFFFFHFFFHGJJJJJJJJJJJJJJJJJJJJJJJJIHIJJJIJJJIJ
@6204438/1
cagtggtcttcttgaacttcttcaattgacgcaagaagtaccagaaacgg
+6204438/1
@@@FFFFFGHGHHEHJEIJJEGHGCIIIJJIIGJJIJJHGIJIJIGIIJJ
@1564401/1
tgccgatggtagaataaggattaaaaataaacttaaagattattaataag
+1564401/1
@@@FF?DDDFHHHIIIEHCBGIIFGEAHGEHGHIIIIIGGGGIIIIIIGG
@2077886/1
ctttctaaggttcaaaactatatctgtaccaaatttcaaccaaatccgtc
+2077886/1
@BBFFFFFHHHHHIJJJJIIJJJIJIIIJIJIIJJJGJJJJIIJIJGIHG
@2077924/1
cgcgttaactgtcaacattaccccatttttatctgtttgattgtgtagct
+2077924/1
B@CFFFFFHGHHHGIJJJJJJIJJIIIJJJJJJJJGIJJHJJJIJGHIJH
@7221800/1
cttgtattcaaaagaaaacctagaatcactggttcaaattcaaataaaat
+7221800/1
@@CFFFFFGGDFHGIIJIJJJJJIGIIIJJIJFHHJJJGIJJIIIJJJII
@6204731/1
cttgggcagagggaatctgattgtgctgttgtggaactgcttca
+6204731/1
:??A?BADHC?7C@EEHIGGGHICHGHHIGH@DCGAHGHIIIED
@1564922/1
ccacaatctggtctggagagaagatcctcatcttgtatagaggaggcttg
+1564922/1
CCCFFFFFHHHHHJJJJJHIGIJJJJJJJJJJJJJJJJJJJJJJGIJJIE
@2078507/1
ggtgctgggcctcttgtatgcgaaggtgttgaggcgcttgtggtggtgca
+2078507/1
CCBFFFFFHHHHHJJJJJJIJJIJIJ?HGGIIJJJIJIIJJJIHHHGHIJ
@4138079/1
cccgtacccatagcaacaagatcagcgactgtcacacggtagcggaaggt
+4138079/1
@<@DDADDHFDHH@FHID:AAE@FHEFDG?F@GHIIIII?BFHBB6;@?C
@5158055/1
ccagttataaagcatagcccgaagtgctattggcacacaggcataatgcc
+5158055/1
CC@FFFFFHHGHGGJIGIJJJJIJIIIJJJJHIJIJJJJIIJIIJIJGHH
@2078874/1
ctgcaatcctgcctcacatgattcatccacaaattccaacccttgcgttt
+2078874/1
CCCFFFFFHHHHHJJJJJJJJJJJJJIJJJJJIJJHGIIIEIJJJJJHIJ
@537206/1
cacctgagcgagactcataacgcagccagatgccaaagttcttgatcttc
+537206/1
4=:ADDFFHHHGHIIJJJJJJJJJJJJJJJJJJJJJJJHIJJJJJJJJJI
@6697260/1
ctcagatacaccgtcacggaatacaaatatcttcttcggcaatctgcctt
+6697260/1
BCCFFFFFHHHHHHIJHIGGJJJJJJJJIIJIJJJJJJJJJJJGJJIJJJ
@4138397/1
cttctaccggcacgcatcgtgaggtctttggagccctgtccaacggt
+4138397/1
CCCFFFFFHHHHHJJJJIJIJJJJHHIJJIJJJJJJJJJJJJJJJJG
@13510/1
cactgagtgacggcacctccgacactgaggtcacggtactcgcggtacat
+13510/1
@@CFDFFFFHHGHIIIIID?E@DFBDCHHIGFEBHEDGHII@@@A5=B@D
@2079074/1
gtcacggtagcactgagtgacggcacctccgacactgaggtcacggtact
+2079074/1
CCCFFFFDHHHHHJJJJGHIJJJJJJJJJJJJJJJJJJJJIJJJJJHIHH
@5685549/1
gtcacacggtagcggaaggtgggttcgtgaatcatgccctcaatctgcac
+5685549/1
@CCFFFFFGHGHHJIGIJI?EFGHHHHHEGHIIJGGIJJJGGHEIJJIIJ
@4138556/1
ctggagagaagatcctcatcttgtatagaggaggcttgggctcgctctcc
+4138556/1
BCCFDDEFHHHHGIJIIIIJIIJJIJJJIIJIJJJJJ>7DHIGIHIJJIJ
@1052860/1
caccagtggtcttcttgaacttcttcaattgacgcaagaagtaccagaaa
+1052860/1
CC@FFFDFHHHGHJJJJJJJJJJGJIJJJJJJJJJJJJJJIDHIIFHHJJ
@1053028/1
ggtcacggtactcgcggtacatgttgtgtacacctgagcgagactcataa
+1053028/1
BCBFFDFFDFHHHHIJGIIIIJIGEHFHHHI???BGHIIGBHGIIJJJIJ
@7223413/1
ctccaatccaaaccgtttaaaatctcggttttgcgagtacttcatattag
+7223413/1
CCCFFFFFHHHHHJJIJJJJJJJJJJJJFHIJJJJIJHIJIJJJJJJJJJ
@7223447/1
gctcgctctccgaagggagcttgcggccgatgacctcatactccttcaac
+7223447/1
CCCFFFFFHHHHHJJJJJJJJJJJJJJJJJJJIJJJJJJIJJHHHHHHFF
@4139059/1
gagtcatttagctgaagttttaatattacttgaattacactacatcacta
+4139059/1
BCCDFFFFHHHHHJJJJIIJJJJJJJJJJJJJIJJJIJJJJJJJJJIJJJ
@5159139/1
gttagaatttaaaagaaacaccttcataataaggaccaaagatgtataat
+5159139/1
111=ADDBC<C?FGCDEHCAEEHGHE?EHBF@DGG@BFHFEE9B0:?4BG
@2590499/1
ggtcggacgagccgtgccttttattgcttggtgagacacgagataaaagt
+2590499/1
CCCFFFFFHHHHHJJJJJJJJJJIJJJJJJJIJJJJJJJJHIIJJJHHHA
@7223726/1
tgctgggcctcttgtatgcgaaggtgttgaggcgcttgtggtggtgcacg
+7223726/1
CCCFFFFFHHHHHJIGHIIJHIJJEGHIJJJJJIJIJFIIGGCGFDEGHH
@4139341/1
cagcatacataataaaattagaggaagtaggtgctgggcctcttgtatgc
+4139341/1
?7<DDDDDDHDHHIIIIGGBEIII>EH2C?@CGHEHEFEHIIIIEHIIFH
@14433/1
ctgcacttggtggtccacaaacattataatagcgttgtctaacgtcggat
+14433/1
CCCFFFFFHGHHHJJJJJJJJJJJJJJJJJJJJJIJJJJJJJJJIJJJIJ
@7224077/1
gtggtcttcttgaacttcttcaattgacgcaagaagtaccagaaacggga
+7224077/1
@CCFFFFFHHHHHJJJJJGJJJJJJJJJIJIIJJJJGHJJJJJJJJIJJI
@2590832/1
tcgcaagatagtgagacattcactttttagtcataatcttcagatactcc
+2590832/1
CCCFFFFFHHHFHIJJJJJJJJJJJJJJJJJJJJJJJJJJJJJJJJJIJI
@1053716/1
atctgattgtgctgttgtggaactgcttcacctgtggccggcggcacgca
+1053716/1
CC@FFFFFGHHHGIIIJHHDGIJJGIIIEHIJIIJJIIIJEDHIHFFDDB
@1053744/1
ctgagtgacggcacctccgacactgaggtcacggtactcgcggtacatgt
+1053744/1
CCCFFFFFHHHGHJJJJJJJJJJJJIJJHIJJJJHIJJJJJJHHHFFFFE
@5159718/1
agaggaagtaggtgctgggcctcttgtatgcgaaggtgttgaggcgcttg
+5159718/1
CC@FFFFFDHHHFHIJJJJJJJJJJJHIJJJJHHIJBGHHIIJJJJJIJJ
@4639835/1
ctataggattgtttatcctgtcaactgaagcgacttgaggtggttcttca
+4639835/1
CCCFFFD;CFHHDGIIGHIGFHGIDGG@HEE<EFHGGFHG:BGDFBFHFD
@7224296/1
gtctgtcactaacattttctttttctagtttcaaatgacgataaaatatc
+7224296/1
CCCFFFFFHHHHHJJJJJJJJJJJJJJIJIJJJJJJJJJJJJIJJJJJJJ
@5687074/1
ccctgctattttttttatttttattttcaatgtacagacagcacttttct
+5687074/1
CCCFFFFFHHHHHJJJJJJJJJJJJJJJJJJJJJJJJJJIJJJJJJJJJJ
@5687165/1
gccagatgccaaagttcttgatcttcactgggctcttctctgggatttcc
+5687165/1
CCCFFFFFHHGHHJHJJJJJJJJJJJJJJJIJIJJJJJJJJJJJIJJJJJ
@5687237/1
gtccttatttccgacccacaaacaattaagccttgggtaccgtagcctgt
+5687237/1
CBCFFFFFHHHGHJJJJIJJJJJJJJJJJJJJJJJJJHIIJJHIJJJJJF
@6205329/1
ctctgtgcctggctcccatgtcacggtagcactgagtgacggcacctccg
+6205329/1
@@CFFDFFHHHHGJIJJJJJIHJJJJCGIJJJJJJJGHGIIJIIJJJJJI
@4640345/1
tgcctggctcccatgtcacggtagcactgagtgacggcacctccgacact
+4640345/1
??@D?DDAFHFDHBGAEFHGIGHIGHFHCFH:DDGIBBDHEDDCFB@8BA
@15314/1
ggatggagtgagcacgggctctgtgcctggctcccatgtcacggtagcac
+15314/1
CCCFFFFFHHHHHJJJJJJJJJJJJJJJJJIJJJJJJJJJJJJJGIJJJJ
@7225430/1
caatcggttcataaataaaaaagttatgtcaaattaaagaatcacgtcga
+7225430/1
C@CFFFFDF?FHHGGGHGEEH>E??FHGIFIGIGHGEE9BFFDACG9?DH
@5688084/1
ctgagccatagcaaacagccactggcaatgtggatagctggacaaggcac
+5688084/1
CCCFFFFFHHHHGJJJIJIJJJJJJJJJJJFHIJJIJJJIJHIJJJJJIJ
@537426/1
cataataaaattagaggaagtaggtgctgggcctcttgtatgcgaaggtg
+537426/1
CCCFFFFFHHHHHJIJJJJJIIJJHHJJIJJJJJJJJJHJJJJJIIIJ?F
@5688251/1
gtggtaggtatgtatgtttatgctcttgacctacttgtagacacggcag
+5688251/1
@=?7ADDBA?C<<CC4CGHFBEGIIHBE@B<CF@@FGI<EB>GGH:DHI
@5688300/1
cacgcgcttgggcagagggaatctgattgtgctgttgtggaactgcttca
+5688300/1
?@?=;@D?D;;=FGBHG1E?8DFFG<DEBGE9BB9?9DG==8BFH=78./
@1566045/1
ctcccatgtcacggtagcactgagtgacggcacctccgacactgaggtca
+1566045/1
CCCFFFFFHHHHHJFFGIIJJJGIACBHHFEGIIJIJJGIHHIJGIIHII
@1566137/1
gtgctgggcctcttgtatgcgaaggtgttgaggcgcttgtggtggtgcac
+1566137/1
CCCFFFFFHHHHHJJIJJJJJJIJJEGGHIIJJIJJJJJIJJGHHEHIJJ
@7226058/1
ctggatggagtgagcacgggctctgtgcctg
+7226058/1
@@?D:?;=2<::CC3A3@8E1CFEBF>4C<3
@6206982/1
tctggagagaagatcctcatcttgtatagaggaggcttgggctcgctctc
+6206982/1
CCCFFFFFHHHHHJJJJJJJJJJJIJJJJJJJJIJJJJGHIIJJJJGIIJ
@6207082/1
gggcacgcttgcgcatgacatctatacatgccattggcgttcaaaaggtt
+6207082/1
CCCFFFFFHHHHHJJJJJJJJJJJJJJIJJJJJJJJJJJJJJJJJJIJGH
@6207177/1
ttacagcatacataataaaattagaggaagtaggtgctgggcctcttgta
+6207177/1
C@CFFFFFFHHHHJIJJJJIJIJJJJJGIJHHHIBGHIIEHHIIIIIIHH
@6207186/1
gccctcaatctgcaccagttcatacttgggcacagttcctcgacgagc
+6207186/1
@@8D:DD>?4CAC<A@:A<<ACHFE4AEC=EACG@GC<DF@F<D?D@<
@5689128/1
agcaaatggaaaaaaaaattggtgaaaagaatcacaagtaagatactgca
+5689128/1
CCCFFFFFHHHGFJIJJJJIJJ?DBEGHIJIIGHIGGGHHIGIIJJGGG>
@6207298/1
cgttgatgtcgcaagatagtgagacattcactttttagtcataatcttca
+6207298/1
CCCFFFFFHHHHHJJJJJJHHHIIIIJJJJJJJJJJJJJJJJJJJJJJJJ
@538265/1
ggcataacgggccgcgactccgccctcttcctcgggttggaatgattctg
+538265/1
C@CFFFFFHGHGHJJJIJJJGHIJIJIJJJJJJHHHFFFDCCEDDDFEDE
@7723889/1
ggcgcttgtggtggtgcacgcgcttgggcagagggaatctgattgtgctg
+7723889/1
@@@DD<DDFAHA?:@BEGFDHEGIGGDG;FHBGFEAHCHGDHGIIEHGGH
@7723930/1
gccgccaattcactgttcattacctgtgaaaactgcccctcagatacacc
+7723930/1
CCCFFFFFHHHHHJJHJJJJJJJJJJHJIJJJJJIIJJJJJIJJJIJJJJ
@3106774/1
gttaaaaccaaaaatttgccggaagtcactattccacgcgaacgaagtcg
+3106774/1
@C@DDDFFHHFFFGGIGIJGIJIIJ@FEGIGGIGIIIIIJFGGIIHHHHF
@7226834/1
ctcatcttgtatagaggaggcttgggctcgctctccgaagggagcttgcg
+7226834/1
CCCFFFFFHHHHHJJJJJJJJJJJJIIJJJIIJGIJJIJJIJIJIIJJJG
@7724030/1
gccagaatctagacatgcacagctcttgcagccatccaacaggattgccc
+7724030/1
CCCFFFFFHHHHHIJJJJJJJJJJJJJJJJJJJIJJJJJJJJJIJJIJJJ
@7724119/1
gccctcaatctgcaccagttcatatttgggcacagttcctcgacgagcaa
+7724119/1
CCCFFFFFHHHHHJJJJJIJJJJJJJJJJJJJJJJJJJJJJJJJJJJJJJ
@7724244/1
gtttacgttccagttctcgattatcgaatttttcgccatgagtaagcgat
+7724244/1
CCCFFFFFHHHHHIJJJJJIJJJIJJJIJJJJJJJJJJJJGIIIHJJJJJ
@2591888/1
atttcaccagtggtcttcttgaacttcttcaattgacgcaagaagtacca
+2591888/1
;@@FFFFFHFCHHEFHIIIGGEB<BHGIIIBEHIIIIIIEGG>DGGGGGG
@3107168/1
ccagttattacataattgtacacagtgaacaaaattgcaatatag
+3107168/1
@@@FABDDBABHHIIIGHHHI?EGGECHGHIIIFGGGGHBHIIIB
@3107280/1
tgacgcaagaagtaccagaaacgggacttagccacaa
+3107280/1
?<;BBDAD1?B22A??<<?@BFC7FFEDCDF><@CG9
@7227169/1
catacataataaaattagaggaagtaggtgctgggcctcttgtatgcgaa
+7227169/1
@;?DAAD:<CDDDGGI>:FGBHIIH@:@HGFCBDAEHGIAGBBAGEEH1D
@5689978/1
tctgtttcttggcatctatagatgtcggtggcgcacagggcacgcttgcg
+5689978/1
@CCFDFFFHHHGFHHIIIIIIHIGHHHIBHIEIIIIIGGGIJJIJIIIGE
@4140331/1
gttgtcctgcagagcttgccacatcttgtaagcagcctgacgcttagcaa
+4140331/1
CCCFFFFFHHHHHJJIJJJJJJJJJJJJJJJJJJJJJJJJJJJJJJJJJJ
@4140573/1
gtcttcttgaacttcttcaattgacgcaagaag
+4140573/1
@@@DD?DDFFHFFG<CEGHGIIHGCHIHII>F?
@7227782/1
ccctgctattttttttatttttattttcaatgtacagacagcacttttct
+7227782/1
CCCFFFFFHHHHHJJJIIJJJJGHIJJJIIIIHHJJGIJJJIJJJJIJJJ
@16406/1
ggtgcacgcgcttgggcagagggaatctgattgtgctgttgtggaactgc
+16406/1
BBBFFFFFHHHHHJJJJJJJJJJHIJJJJJJJJJJJJJJJJIJJIJJJJI
@4140821/1
tgtggatgtagctgccattatgtagactgttgtgttgaccaataatgggt
+4140821/1
@@@?DDDDHHHHFIIAG>CEEHHCG@HEFDHGDHCGGGIIIDI@<:??F9
@7724997/1
cagctgttggagctggttcagcctttttctttttaggcttcttctttcta
+7724997/1
CCCFFFFFHHHHHJJJHIJJJJJJJJJJJJJJJJJJJJJJJJJJJJJJJI
@7227912/1
ggcactggcaacgaccaatcatggacttttcttcaatatccacataagta
+7227912/1
@CCFFFDDDDHDFGGIJHIGIIGGEIIJIJIIGJGFIIGFDHJJJIJIGG
@3108056/1
catacataataaaattagaggaagtaggtgctgggcctcttgtatgcgaa
+3108056/1
CCCFFFFFGHHHHJJJJJGIJHIIHIFH?GHIJFGGJJJJJIJGGJJJJG
@1567002/1
caggcataatgccatattcaaatgggaagtgg
+1567002/1
@@@DDADDFHFFCGG>FG?:C:F??;EH=CF<
@4141223/1
ctccgattgagtttgtgatggtgcctctgtaggagtttcgggctcgggtt
+4141223/1
CCCFFDFFHHHHHJJHIJJJJHHJJJJJJJJJIHIGHIJJJJIIJJJJ@F
@4141307/1
ccggctttggtggttctttggctgtctctggtggaggtttctcctgtgac
+4141307/1
@<?DDDDDFDDBF<ACGFE@3?BGFACEGF<?:CDEBFBFBDGE?BFEAD
@7228480/1
gtgcgtgcaggatcctcgtcattgcctggcatacaaggcaaagcaccgac
+7228480/1
@@@DDBDDDFHFHGIIJJJIJIIJIJJIGIIEEHIFII=DEHHIGGGGJD
@3108557/1
ccacagttccagtctcaggcacattgccattagtagactgatcagccgga
+3108557/1
CCCFFFFFHHHHHJJJJJJJJJJJJJJJJJJJJIIIIJJJJJJJJJIJJH
@5160985/1
gtgctgttgtggaactgcttcacctgtggccggcggcacgcagacgcctt
+5160985/1
CCCDFDDDHHHHGIJJIIGIIJIJIIHIJJJIJIIIIHEFDDDDABBDDD
@2593357/1
ccagtggtcttcttgaacttcttcaattgacgcaagaagtaccagaaacg
+2593357/1
@CCFFFFFHHHHHJIIJJJJJJJJJIJIIIIJIIIJIJJIJJJJJJJJJI
@4141829/1
cttcagatactccaaagcattctgggctgcagatgactgtgcatccttgc
+4141829/1
CCCFFFFFHHHHHJJJJJJJJJJJJJJJJJJJJJJJJJJJJJIJJJJJJJ
@5691451/1
gggctgcagatgactgtgcatccttgctagtaagtcctgagccatagcaa
+5691451/1
CCCFFFFFHHHHHJJJJJJIJJJJJJJJJJJJJJIJJJJJJGIJJJJJJJ
@2593490/1
gtcacggtagcactgagtgacggcacctccgacactgaggtcacggtact
+2593490/1
CCCFFFFAFHFFFIGIGFHIJJJFIJJIIIJJIIIIIIJIIGHGJJDHHH
@7229087/1
gtagcactgagtgacggcaccaccgacactgaggtcacggtactcgcggt
+7229087/1
CCCFFFFFGHHHHIJIJJJJJJJJJJJJJJJJJIHHJJJJHIJIJJJHF?
@7229136/1
cttcaaatgattgctcagatgcaatttcttgcaagaattgcacaaagttg
+7229136/1
CCCFFFFFHHHHHJJJJJJJJJJJJJJJJJJJJJJIJJJJJJJJJJJJJI
@4142304/1
gcccgtcgcaccagattattgatttctctttccctgtcgggagcggagcg
+4142304/1
???DDDD>DDDDD:E3?EFDE4EEIIE@CDDDIDB3:BD>ADADDA4:<?
@1567932/1
gtccgtttttaaactattttttcaatgccctaagtgagtatacatctatt
+1567932/1
CBCFFFFFHHHHHJJJJJJJJJJJJJHHIJJJJJIJIJIJJJJJJJJJJJ
@6207771/1
cactgagtgacggcacctccgacactgaggtcacggtactcgcggtacat
+6207771/1
@@@FFFAFFHFD<FG6GHIIIGHGGHIFHIFGGIIIICHGIHIIHHF>>B
@5161735/1
tgacgcaagaagtaccagaaacgggacttagccacaatctggtctgg
+5161735/1
CCCFFFFFHHHHHJJJJJJJJJJJJJJJJJJJJJJJJJJJJJHIJJJ
@7229384/1
gttgtggaactgcttcacctgtggccggcggcacgcagacgccttgatga
+7229384/1
@@@FDFFDDHFHHIIIIIIGDHEEGIIIEHIIGGHHFF>BCBDDDDACCD
@5161888/1
gcatacataataaaattagaggaagtaggtgctgggcctcttgtatgcga
+5161888/1
CCCFFFFFGGHHHJJJJJJIIJJGIHJJJHIIJJJJIIJJGJJHJJJJJG
@5692148/1
cgaaggtgttgaggcgcttgtggtggtgcacgcgcttgggcagagggaat
+5692148/1
@C@DDFADACDFHGBGHIHIIIGH?C?DDFIDGDHGIIEGIHGGFFDACE
@5692177/1
ctggtttaacaaaatgaaaaaatatgactggctatgccatgattataata
+5692177/1
CCCFFFFFHHHHHJJJJJJJJJJJJJJJJJJJJJJIIJJJJJJJJJJJJJ
@6699216/1
tatgcgaaggtgttgaggcgcttgtggtggtgcacgcgcttgggcagagg
+6699216/1
CCCFFFDDHH<CCFGFGIFIIBGGHICGHGDDGGIIIIIHHGDEFCCCDD
@6208081/1
gtggaactgcttcacctgtggccggcggcacgcagacgccttgatgacct
+6208081/1
CCBFFFFFHHHHHJJJJJIJJJJJJJJJJJJJJHHFFFDDDDDDDDEDDD
@7229907/1
gtcttcttgaacttcttcaattgacgcaagaagtaccagaaacgggactt
+7229907/1
CCCFFFFFHGHHHJIIJJJIIIJJJJJJJJJJJHIJJJJJJIJJJJJJJJ
@7229950/1
ggcacctccgacactgaggtcacggtactcgcggtacatgttgtgtacac
+7229950/1
CCCFFFFFGHHHHJIIIJIFHIIIJDFHHJGGHIFGHIJIHGIJJJIG=7
@6208491/1
gcaatgttggagcttggtacaaagcaaaggtcgggcagttcgtcaacaag
+6208491/1
@C@FFBDAFFDHFGIGICHHGHICHJJJGGIJIIJEGIHIJFEHEGHGIG
@6208591/1
ggatggagtgagcacgggctctgtgcctggctcccatgtcacggtagcac
+6208591/1
@@CDDFDDHDHF;EE<GGEFHIJJHICDID@GDEGIBHICC?FGIEFE=A
@3618461/1
gtcaagtatacagcgtcctaacgaaacagcgcaaatgagaaagctatcta
+3618461/1
@@@DADDDDHFHAB:C::A?HEGEHE<;@9CFBADHIII<FHGHFEGIIH
@7230357/1
ctgcaatcctgcctcacatgattcatccacaaattccaacccttgcgttt
+7230357/1
:BBFABDDFHHHHJJJJJJJJJJJJJJJJJJJJJJJJJJJJJJIIJJJJJ
@7230370/1
aacaaatactaataataaaaacgatagaaaacaaataaaaactatcctat
+7230370/1
@@CFFFFDHGHFHIIHGIJJHIJJJJJJJIJIJIIJJIIIGGIJIIIIII
@1056140/1
gtggtcttcttgaacttcttcaattgacgcaagaagtaccagaaacggga
+1056140/1
@@CFDFFFHHHHHJJJJJJJJJJJJJJJJJJIJJJJGIJIJJIJJJGIJI
@5693155/1
ctctgtgcctggctcccatgtcacggtagcactgagtgacggcacctccg
+5693155/1
@@@?DDDBFHFFDGGB;@DF3AA@GH?FB>E>DG>@C999BF<?DCG==8
@539275/1
ctcatcttgtatagaggaggcttgggctcgctctccgaagggagcttgcg
+539275/1
CCCFFFFFHHHHHJJJJIJJJJJGIJJJJJJIJJJJJJJJJJHIIJJIII
@6209072/1
gtgctgggcctcttgtatgcgaaggtg
+6209072/1
@@@DD>;;B?F;FIGEEH:CGFA:??C
@17667/1
cactattctaggattgtgtaggtaatattattaaacgaagaacatgcggc
+17667/1
CCCFFFFFHHHHHJJJIJIJJJHHJJJJJJJJJJJJIJJJJJJJJJIJJJ
@539464/1
cgtagttctcagcttccctgcaaagttaaccatcttgtattcaaaagaaa
+539464/1
CCBFFDFFHHHHHJJJJJJJJJJJJHIJJJIJJJJJIHJJJJJJJJJJIJ
@7725804/1
gtggttcctctgcacttggtggtccacaaacattataatagcgttgtcta
+7725804/1
==?=;D;DFFF<F<:EE?FIA13A?F<C=F@EGIAGGIFDEEFDG@BBF8
@2081548/1
ggcacaactaaccaaacgtaaataatattgaactagacataagattgaac
+2081548/1
CCCFFFFFHHHHHJJJJIHIJJIIJJJJJJJJJJJJJJJJIJJIJJJIIJ
@5693549/1
gttcacattgacaaacttaggtttgcttacagccattcccaactgtcctc
+5693549/1
@=?DDDF>FHHHHIEG>EDHGFHGFHHGHIIEHIIIIIGIIIEHBDGB@G
@5693655/1
tcccaattaaaccttatattaatacaatggtgactattaaattctgtcta
+5693655/1
CCCFFFFFHHHHHJJJJJJJJJJIJJJJIIHIJIGIJJIJIIJJJJIJJI
@17862/1
ggcacctccgacactgaggtcacggtactcgcggtacatgttgtgtacac
+17862/1
@@@FFDFFHFDHHGEHEGHACFHIFFGHIIGIGEFGGIIGFDGCD=CE77
@3108914/1
gctgtctgtacattgaaaataaaaataaaaaaaatagcaggggt
+3108914/1
???DDBBD?DD4AAE::A:C?:A<<:<FEAFED@DAD9D>DDDA
@2081733/1
ggccttttatatttgttaactgtccttcattgagggtcgggaacttatgg
+2081733/1
CCCFFFFFHHHHHJJJJJJJJJJJJJJJJJJJJJJJHHJJJIIJJJIJJJ
@6209641/1
ctgctattgatttgtctggtatactatgctgtgtgatcaagttgtacggt
+6209641/1
@@@DDDDDD?FFB?FHGG;<FEHHIIIIIGIIEIEGHFGGH?CDCF@FA?
@3109054/1
tggtggtgcacgcgcttgggcagagggaatctgattgtgctgttgtggaa
+3109054/1
BBCDFFFFHHHHHJJJJJJJJJJIJJJJJJJJJJIJJJJJJJJJJIIJJJ
@7231262/1
atagcaacaagatcagcgactgtcacacggtagcggaaggtgggttcgtg
+7231262/1
CCCFFFFFHHHHHJJJIJJJJJJJJJJJJJHIJJJJIJJJ=FHJEHHHFF
@18241/1
gtacaattatgtaataactgggtattcagttcttaagatacatcaataaa
+18241/1
@?@DDFFFHHHHHGIGHIGIJJGGHIJEHIGHIIGIGIJIIGIJJIIJJJ
@7726378/1
ataaaattagaggaagtaggtgctgggcctcttgtatgcgaaggtgttga
+7726378/1
CCCFFFFFHHHHHHJJIJJJIIIJJJIGHIJJJJHIJIIJHHHI?FFHHH
@3109420/1
gcgccaaatattttattgtaacaatgaaccatggtttcaacaatttctct
+3109420/1
@@@DDFFDHHHGHIIIIIIGIGIHHGHGHHHIII?FHIIIIIIGIIIIEH
@540145/1
tgagtgacggcacctccgacactgaggtcacggtactcgcggtacatgtt
+540145/1
<<@DDDDDDHFAFHGHIIEH@GIII>B?BB@@67B;8=B@AG<B?CA;.?
@2082306/1
tgggtctcttgtatgcgaaggtgttgaggcgcttgtggtggtgcacgcgc
+2082306/1
BCCFDFFFHHHHHJJJJHIIJFHHHIIJJIJJJJIIJIEGGHIIJJJJHF
@7726558/1
ggatggagtgagcacgggctctgtgcctggctcccatgtcacggtagcac
+7726558/1
@?<DDDDDHDFBHEHGIIGEHIEHFHCH<8DHIIHIIIFCHGHIIGIHHI
@7231821/1
atctggtctggagagaagatcctcatcttgtatagaggaggcttgggctc
+7231821/1
CCCFFFFFHGHHGJJJJJJJJJJJJJJJJJHJIJJJJJJJJJJJHIJIJI
@4142567/1
tgattgtgctgttgtggaactgcttcacctgtggccggcggcacgcagac
+4142567/1
@@@FFDDEGFBFHGJIJGIIJHIJIHDHCHIH>DGDHIGEFHHDDDDBDA
@7231923/1
gtccatccacggctttttccagatccactcttgctccatggtccaggagc
+7231923/1
CCCFFFFFHGHHHJJJJJJJJJJJJJIJJJJJJJJJJJJJJJJJJJJIJI
@5694789/1
cgggaattttgtttggtatctgataccgacacatggtaggttccatggat
+5694789/1
CCCFFFFFGHHHHJIJIIJJIIJJJJIJJJJJJJIJJIIJHIIIIJIIDH
@3109974/1
cgccaatttaggaagcatgttttcacttgttcgtcgtcgaaatcaacttc
+3109974/1
@C@FFFFFHFHHDFIGIIIEHHGIIGIFGEFHHFHGGHIIJJIIIGIGFE
@5694936/1
actggagtgccgtatcccgtgtcatcggcaatttccgagagcagttcgtg
+5694936/1
;::BD;DBDFFF@@2<F?A<?<A?EAF@FBFDDEIBADDF@=FB=@FF;D
@2594135/1
cccatgtcacggtagcactgagtgacggcacctccgacactgaggtcacg
+2594135/1
@CCFFFFFGHHHAFGGIIJIHIIGIHEGIIIJIIIHEIGIJIIGIFHIJJ
@5695272/1
cgacgacgacactgtacagttagaaatgttacaacctctatactttgcat
+5695272/1
CC@FFFFFHGGHHGGGGHIHIIJJ4CFHIJIJJJJIGHJJJJJJJJIJII
@3110524/1
aggtgctgggcctcttgtatgcgaaggtgttgaggcgcttgtggtggtgc
+3110524/1
@BCDFFFFHHHHHJJJJJJJJJJHIIJCGGHIIJJHIJJJJIJJIJJIII
@3110537/1
agcacgggctctgtgcctggctcccatgtcacggtagcactgagtgacgg
+3110537/1
CCCFFFFFGHHHHJJJJJIIIIJJJJIJIJJJJJHGIJJJJJJJFIJJGJ
@5695645/1
ctcgtatgtcaaggacttcacacataaactctatgactggctgcgcttta
+5695645/1
BC@FDDFFFHHHHJJJJJJJJJJJJJJIHIJIIGIIIJJJIGIGIIJJJI
@5162653/1
ccaggttgattttccagttcattattcccactcgcattctcttgtccatt
+5162653/1
@@@FAEFF>FFHHIIIGBHIIGIIGIIHIIIIIIIIIIIIIIIGIIIHGI
@1568149/1
gcatttcggatctatagaggctgtcactgcagcgatactgggaacattcg
+1568149/1
CCCFFFFFHHHHHJJJJJJJJJJJJJJJJJJJJJJJJJJJJJIJJJJJJJ
@5162687/1
aatgtggatagctggacaaggcactggcaacgaccaatcatggacttttc
+5162687/1
@@@D?DBD?DDBFEH>EEEDCFHHCGGDFFFHIIIEGCGDFHICFFHCFG
@7233087/1
gtggtggtgcacgcgcttgggcagagggaatctgattgtgctgttgtgga
+7233087/1
@@CFFF?@DFBHFGIIHIGIIJJGGFHGDBFFFGACGH>FH>G=@FCHI<
@2594799/1
cctgtggccggcggcacgcagacgccttgatgacctccactttgatgatc
+2594799/1
@@@DDDB;FFDAHB<FHHGG@GCGGBEHDEEE3@>ACA>CCCC@CA>@>@
@4143958/1
agacagacaaaaaaataataatcacatatttgggtttggtatcgacccag
+4143958/1
@B@FFFFFHHHHHJJJJJJJJJJJJJJJJJJJJJHJJJJIIJIJJJIJJJ
@5696090/1
cggcataacgggccgcgactccgccctcttcctcgggttggaatgattct
+5696090/1
CCCFFFFDHHHFFEHGGEIJJEDGCGAGGGIEHHHHF;BAA@CCCCCDEC
@5696099/1
ggctatgccatttatcctcgcacgttggcagtaatagtac
+5696099/1
@1?ADDD?8DFFABB2<?<CC:@CG@E3C??11B:<0D@<
@4144051/1
gccctcaatctgcaccagttcatatttgggcacagttcctcgacgagcaa
+4144051/1
CCCFFFFFHHHHHJJJJJHIJJJJJJJJJJJJJJJHIJJJJJJJJIJJJJ
@2595129/1
ggggtgggcccaccaggccgttacagatgaactcccgtcgatgaccagca
+2595129/1
CC@FFFDFHHHFHIJJJJEIDGIJJJIJJGGIJIIJJIJIEHIIIHHHHH
@5696221/1
ctggagagaagatcctcatcttgtatagaggaggcttgggctcgctctcc
+5696221/1
BCCFDFDFHHHGHJJJJJJJJJJJJJIJIJJIJJJJJHIIIJJJIJJJJJ
@5696229/1
gctccatggtccaggagcagcagcgtgcgcaggttcaggcatctgcacca
+5696229/1
C@CFFFFFHFHFGJIIIIIJJIIIIGGIIJJJJDHIIJJJJJJIJIJJIJ
@2595186/1
ctgggtgcgtgcaggatcctcgtcattgcctggcatacaaggcaaagcac
+2595186/1
CCCFFDDFHHHHHJJJJJJJJJJJJJJJJJJJJJJJJJJJJJIJJJJJJI
@4144316/1
ggaactgcttcacctgtggccggcggcacgcagacgccttgatgacctcc
+4144316/1
@@CFFFFDFHDHHIGIHIIIIIGIJJIJIIJJHHFBDDCBCACDDDDDDD
@1568848/1
gggggatctgctgtctgtggagctgatgcttgctgggcctcagctgttgg
+1568848/1
CCCFFFFFHHHHHJJJJJJJJJJJJJJJJJJJJJJJJJJJJJJJJJJJJJ
@1056932/1
cgatgttttacaagggcaggttgaactcacaccattcaatttaaaagaaa
+1056932/1
CCCFFEFFHHHHHJIJJJJJEHIJJIJJJJJIJJJIJIJIIJJJJJIJJJ
@4144724/1
cgacagttagaatttaaaagaaacaccttcataataaggaccaaagatgt
+4144724/1
@CCFFFDFFGFHHJJIIIJIJJIJIGGIJJIJJDHIEHEHIJJJDHFFH?
@5696831/1
catagaatagtgttcgacgtgattctttaatttgacataacttttttatt
+5696831/1
@@?BDBDDADFHHIHI;<C<F;FFC<FHAFFEHGEHIIGG>FGEGHIFBF
@4144792/1
gtgctgtctgtacattgaaaataaaaataaaaaaaatagcaggggttatt
+4144792/1
?=?DDDDDHDA<FEDGGADEEAIBFHEHECGHH@:AGGDG@FA<F7;CFH
@4144837/1
tggcaaagagacgaagcgcgcgttctcatgtaatttttaatgttctccaa
+4144837/1
@CCDBDEFFHFHHI<GIIJGIJHIIIJJJIFHGHIJJIGJIJDHIGIIGH
@6700546/1
gtggtgcacgcgcttgggcagagggaatctgattgtgctgttgtggaact
+6700546/1
:::BDDDFAHGGHIGGIDGIIII?HEHH@<FBEAGFDH@EH9C=CGGGHG
@2083307/1
aggcgcttgtggtggtgcacgcgcttgggcagagggaatctgattgtgct
+2083307/1
CCCFFFFFHHHHHIIFBGGHIJJJIECIJJHJCEHJHGHIJJJIJJJGHD
@541210/1
gtgctgggcctcttgtatgcgaaggtgttgaggcgcttgtggtggtgcac
+541210/1
CCCFFFFFHHHHHJJJJJJJJHIJJFGHIJJJJJJJJJJIJJHJIHIJJJ
@5697289/1
gtgatctgtttcttggcatctatagatgtcggtggcgcacagggcacgct
+5697289/1
@@@DDDDDFHBHH<EBFA:CDHBHHH>9A3A@EFBHHGEHABHHI?;A8F
@5697380/1
gacgcaagaagtaccagaaacgggacttagccacaatctggtctggagag
+5697380/1
CCCFFFFFHHHFHGGGIJJIHIGGGGIJJJIJJIJJJJJIHDGHIJHIJG
@1569387/1
gtcctttctaaggttctaaactatatctgtaccaaatttcaaccaaatcc
+1569387/1
@@CFFFFDHHHHFGHGHGGGEGGIFIHIJIIJGJIIGGJJJJJHE@BFHB
@6700751/1
tagaaaagtgctgtctgtacattgaaaataaaaataaaaaaaatagcagg
+6700751/1
CCCFFFFFFHHHHJJJJJJJJJJJJJJJJJJJJJJJJJJJJJJJJJJJJJ
@2083740/1
ccatcaatttatcttcaaatgacgacaccacagttccagtctcaggcaca
+2083740/1
CCCFFFFFHHHHHJJJIJJJJJJJJJJJJJJJJJJIJJJIJJJJJJJJJJ
@541508/1
gcaccgacgacgacactgtacagttagaaatgttacaacctctatacttt
+541508/1
CCCFFFFFHHHHHJJIIIJJIJJFHIJJJJJJIJJJIIJJJJJJJJJIJJ
@2083874/1
gcaaagataagatgaagaagaggagcaaatggaaaaaaaaattggtgaaa
+2083874/1
CCCFFFFFHHHHHJJIJJJHJIJIIJJJJJJJJJJIJJJJJIIDIFHIJJ
@541576/1
ccggagaataagaactcgtgctcgtcgtgagctattatagttggagattt
+541576/1
@CCFDFDDHHGHHIJJJJIIJJJJHIIGIHHIJHHJJIIJGGHJHIHIJJ
@6701081/1
caaggcactggcaacgaccaatcatggac
+6701081/1
@@@DB?;DFAB3ADEA?ECF=EFBCD<<?
@7234134/1
ggattttaatgttattattacagcatacataataaaattagaggaagtag
+7234134/1
CCCFFFFFHHHHHJJJJIJJJJJGIJJJIJJJIIIGIIJJJIJCHII@GG
@1058013/1
ctccttgttaagtctcttctgttgcaaatgatataagctttccttcatag
+1058013/1
CCCFFFFFHHHHHIIJJJJJJJJJJJJIJJIJJIJIJJIJJJJJJJIJJJ
@7234433/1
tccacagttccagtctcaggcacattgccattagtagactgatcagccgg
+7234433/1
@@?DDDDDFHHHFEHIIGG>FGBHIIIIEHDHIBC:?CBFDFHCFHEEEG
@4146427/1
ctctaatatatcgctgaggaccttagggacttcgacatattcggcgatga
+4146427/1
CCCFFFFFHHHHHJJJJJJJJJJJJJJJJJJJJJJJJJJJJJJJJJJJJJ
@3620492/1
ctccgattgagtttgtgatggtgcctctgtaggagtttcgggctcgggtt
+3620492/1
C@@FFDDFF<DCFHGCGHIJJHIGIIJJIHIGGGHCGCFGFIEIHIIJII
@3620640/1
cgcaagaagtaccagaaacgggacttagccacaatctggtctggagagaa
+3620640/1
CCCFFFFFHDHFHJJJJJJJJJJJJJJJJJIJJJJJJJIJJJJJJJIIII
@4146724/1
ggtaatgctaacgtcatagcgataaattttaagggatttaaattccattt
+4146724/1
BCBFFFFFHHHHHIJJJJJJJJJJJJJJJJJJJJJJJJJJJJJJJJJJJJ
@1570300/1
gacatattcggcgatgatgcattcttcctcgtcaagcaaataaaggacat
+1570300/1
CCCFFFFFHHHHHIIJHIJJHIJJJJJIJJJIJJJJJJJJIJIJIJGIJJ
@1570332/1
ataactctttcatttatgaaccgattgacatgaaacaaacactaaatgta
+1570332/1
CCCFFFFFHGHHHJJJJJJJJJJFJJJJJJJJJIJJIJJJJJJJJJJJHI
@542218/1
ggcgcacagggcacgcttgcgcatgacatctatacatgccattggcgttc
+542218/1
@@CFFFFFHHHHHJJJJJJJJJJJJJJJJJJJJJJJJJJJJJJJJJJJJJ
@1570412/1
gaagcctttgtgcgccacatcaatgttgataaaggctttattggtaaata
+1570412/1
CCCFFFFFHHHHHJJJJJJJJGHIJJJJJJJJJGIJJJJJJJJIIJJJJJ
@1058523/1
cggcacctccgacactgaggtcacggtactcgcggtacatgttgtgtaca
+1058523/1
@@?BDDDDFF>AF<AFGDEFE;EG8:0?@DFBE>A65;@@;7=;CAAAE=
@4147121/1
caccagtggtcttcttgaacttcttcaattgacgcaagaagtaccagaaa
+4147121/1
CCCFFFFFHHHHHJJJJJJJJJJJJJJJJJJJJJJIJJJJJHGIJJJJJJ
@7727369/1
ttgggctcgctctccgaagggagct
+7727369/1
?@@B?BEFAFHBHABH<GGGEDEG?
@2595335/1
tcccgtttagcagcttcatccagaggcaagcgctccaagttgcttggagg
+2595335/1
CCCFFFFFHHHHHJJJJJJJJJJJJJJJJJJJJJJJJJJJJJJJJJJIJJ
@1570733/1
cacggacttacgaagtaaattcaattgttgatatagaggataccgatacc
+1570733/1
@@@FFFFFHGHHDGGHHFJIJHHIGIIJJJIJIJJJIIJGIHHAHIIIJJ
@4147543/1
cgcaagaagtaccagaaacgggacttagccacaatctggtctggagagaa
+4147543/1
@@@DDDB?HHHDFIIEHGGD@A:CGEHGGIGHIB@FHIG9DFGGDFEHCD
@3111436/1
ggcctcttgtatgcgaaggtgttgaggcgcttgtggtggtgcacgcgctt
+3111436/1
?@@FFFFFHDFFHGGDCEHGGIIGDBHGIIIJEGE7DDEFGGGEGHHHFD
@6211744/1
gtgccttttattgcttggtgagacacgagataaaagtccaattcagacga
+6211744/1
CCCFFFFFHGHHHJJJJJIJJJJJJJJIJIJJJJJJGHIJJJJJIJJJJI
@2595426/1
cacctgtggccggcggcacgcagacgccttgatgacctccactttgatga
+2595426/1
CCCFFFFFHGHGGIIJIJJJJJJJJJHHHFFFFFEEEEEDDDDDDDDDDD
@3111498/1
ctaccggcacgcatcgtgaggtctttggagccctgtccaacggtagatgg
+3111498/1
CCCFFFFFHHGHHJJJIJJJJJJJJJJJJJJJJJJJJJJJJJJHJJJJJJ
@4643552/1
gtcttcttgaacttcttcaattgacgcaagaagtaccagaaacgggactt
+4643552/1
CCCFFFFFHHHHHJJJJJJJJJJJJJJJJJJJJHIJJJJJJJJIJJJJJJ
@6211896/1
ccgcgacttcgttcgcgtggaatagtgacttccggcaaatttttggtttt
+6211896/1
<@@DDFDDHAFFH=AAFDHGICFCEBGFFHGFFGGHHIEGGGIIB>BDDD
@6211973/1
ggcagagggaatctgattgtgctgttgtggaactgcttcacctgtggccg
+6211973/1
;?@ADDDDFHBD>>@>E>4<AFHGIG@2?8CEHHIBFFDAHIII@D9@FE
@6212073/1
gcaagaagtaccagaaacgggacttagccacaatctggtctggagagaag
+6212073/1
CCCFFDFFFFHHHJIJJJJJJIJJJJJJJJJJJJJJJJIIIJJJJHIJIJ
@7235993/1
cgatttcaccagtggtcttcttgaacttcttcaattgacgcaagaagtac
+7235993/1
BC@FFFFFHHHHHJJJJJJJJJJIJJJJIJJJJJJJJJJJJJJJJJJHII
@3111690/1
ctctatactttgcattaaaataatgcccattttcacaggcaagggatcct
+3111690/1
CCCFFFFFHFHHHJJIJJJFJIJIIIJJJJJIJJIGIJIGJIHGIIIJJJ
@7236009/1
caaatggaaaaaaaaattggtgaaaagaatcacaagtaagatactgcaaa
+7236009/1
C@@FFFFFGHGFHJJIJJJJHHIIIJJJJIJIIJJJHHIJJIIIJJIIIJ
@7236082/1
ggcagagggaatctgattgtgctgttgtggaactgcttcacctgtggccg
+7236082/1
BC@FFFFFHHHDFCGIIHIFHHFHCGHEFHGIIHIIGFHIJJBFDHIIJG
@6212519/1
gcaaattgttacatttatattaactacctacttggttccaattaaacttt
+6212519/1
@@?B?DB:==AFDHGGIIIG@EHEIGIBAHDDEHEFEGEBGGGDHIEHGA
@5697603/1
cacagggcacgcttgcgcatgacatctattcatgccattggcgttcaaag
+5697603/1
?@;BDDD;:?F:FBECA<GABGF>FH@BB?BBFDBBB?BD<8@GA@G77=
@2084212/1
tctgtttcttggcatctatagatgtcggtggcgcacagggcacgcttgcg
+2084212/1
@@@FDDDFFHDHHIEEHGGICHCHBFFE?FEGIGIIIGGGGGIIIGIGGG
@4644008/1
ggtgctgggcctcttgtatgcgaaggtgttgaggcgcttgtggtggtgca
+4644008/1
BC@FFFFFHHHHHJJIIJJJJJJJIJFGHHJIJJJJJJJJJJJJJJAHIH
@4148322/1
gtggtgcatagtagggtggcggcggtgaatgcacatctatcggcatcatg
+4148322/1
CCCFFFFFGHHHHJJIHIJJJJJJJBHHHHHHHFFFFFFFEDDDDDDDDD
@5697696/1
ccacaatctggtctggagagaagatcctcatcttgtatagaggaggcttg
+5697696/1
CCCFFFFFHHHHHIJJJJIJIGIJJJJJJJJJJJJIJJJJJIJJJJJJJB
@2084376/1
gggaatctgattgtgctgttgtggaactgcttcacctgtggccggcggca
+2084376/1
CCCFFFFFHHHHHHJJJJHJJJJJJJJJJJJJJJJJJJJJJJJJJJJHFC
@3112246/1
gtgtacacctgagcgagactcataacgcagccagatgccaaagttcttga
+3112246/1
@BCFFFBACFHHHJIIIJJJJJJJJJIJJJJJJJJJJJJJJJJIJJJJJJ
@2084907/1
ctgggctgcagatgactgtgcatccttgctagtaagtcctgagccatagc
+2084907/1
@@@FFFFFHGHDHJIIIIHHGHJGGIIIGIJJFFIIFHIJGIIGGJJIJI
@2084973/1
agggatcttgccgtcattgcagacggtgtggtagcgggtcggacgag
+2084973/1
?@@DAAD?FFD>AEFBFD?B?AC8CGEFDE?D<:B:?@<<@@E<?63
@3622330/1
ataatcttcagatactccaaagcattctgggctgcagatgactgtgcatc
+3622330/1
CCCFFFFFHHHHHIJJJJJJJJJJJJJJJJIJJJJJIIJJIJJJJJJJJJ
@2596547/1
aagcgatcgggctctcaggcaggcaagatgggcatagtaggtaggcgtag
+2596547/1
@@@DFFFFHGGFHJJIGIJJJIJJJJGDCHIJJJJIJFGIJGGHGJJIJJ
@5165452/1
cacgcgcttgggcagagggaatctgattgtgctgttgtggaactgcttca
+5165452/1
C@@FDDDAHFHGHGHJJIJ<GHIEIIGDHGGIHGHDGGGIIJII>EECGH
@5165480/1
ggatggagtgagcacgggctctgtgcctggctcccatgtcacggtagcac
+5165480/1
@@@DDDADDHF<DGGEGE<GGH@FEGIIDHIIIIIGI>G@BGDDFBA3CE
@7728851/1
tgttgaggcgcttgtggtggtgcacgcgcttgggcagagggaatctgatt
+7728851/1
?@?D;;=DFHHHFGFGGFGFGGIGGIIIGIIGIGEFGACHF:CHEEE@DE
@6701919/1
gttcctctttacaagtagactcatctttagcacttggttcgtcttttga
+6701919/1
@BCDDEFFHHHHHJJIGGJIJIGIJJJJHGIHHHGIGIJHICEFHIJJG
@3622529/1
agcatacataataaaattagaggaagtaggtgctgggcctcttgtatgcg
+3622529/1
CCCFFFFFHHHHHJJJJJJJJJJJJJJGJJIIJJJJJIJJJJJJJJJJJJ
@2596743/1
gaggtgttacctgcaacttggccaggttagggccaacagattgtttg
+2596743/1
BCCFDDFFHHHHHJJIJJJJJJJJJJGHJJJJJJJJJJJIJJJIIJJ
@1571040/1
gtcttcttgaacttcttcaattgacgcaagaagtaccagaaacgggactt
+1571040/1
@??BDDEFHHHHFGEEGEGBEHHBHEHIEGIGI?FBFHIGHGEGCBHHEI
@3622619/1
cctggttacacttaactgtaccgctg
+3622619/1
@@@DFBBDHDFAHHBEGGIIGEIIEE
@1571064/1
gttgtggaactgcttcacctgtggcc
+1571064/1
@??DDDDBFFDFHBHIIGFHGFD@BG
@3622695/1
gtctatgcgcgctaatctcagaaacggctgatccgagttggatgcggttt
+3622695/1
@@@B??BDFFFFHIEHBBGEE@FDG;;DDEGIICH=<;FCFC;=@EHBBE
@2596860/1
ctcagcatggtaagaaggtggcggccagaatctagacatgcacagctctt
+2596860/1
CCCFFFFFHHHHFIJJJJFGIJJIGIJJJIIJIJJIJJJJJJJJJJJJII
@1571134/1
cgcaagaagtaccagaaacgggacttagccacaatctggtctggagagaa
+1571134/1
CCCFFFFFHDHHHJJJJJJJJJJJJJJIJJJJJJJJJJJIJJJJIJJJJJ
@4149589/1
tgtacacctgagcgagactcataacgcagccagatgccaaagttcttgat
+4149589/1
BC@DFABAFHFHHIBHHIIJJJJJJJJJJIJJJJJJJJJJJJFHJJJJEI
@5699055/1
gcctcttgtatgcgaaggtgttgaggcgcttgtggtggtgcacgcgcttg
+5699055/1
@@@DDDDD?FBHHGIIII3CFGHCHHGGGIHG?DD9?B;CFHGEGEE>??
@3113036/1
cttcacctgtggccggcggcacgcagacgccttgatgacctccactttga
+3113036/1
@@@FFFFFDHHGHJIJIIIGIHJGGIGCHFEFFEDEEEDCD@?CDDDDCA
@1058743/1
cgcaagaagtaccagaaacgggacttagccacaatctggtctggagagaa
+1058743/1
CCCFFFFFHFHDHJGIJJJGCHGGHIJJJIIJJEHIIIGBGFGIEIIIIJ
@5699326/1
ctggagagaagatcctcatcttgtatagaggaggcttgggctcgctctcc
+5699326/1
CCCFFFFFHHHHHJJJJJJJJJJJJJJJJJICG?AGIGIGGGGEBEHBGG
@2085951/1
gacgcaagaagtaccagaaacgggacttagccacaatctggtctggagag
+2085951/1
@<@DD?DDB>FDF9BAFB>CFHCHGGIGGBG9<G@BBFGHGBDBCEHG;B
@1058939/1
gttggtcttggttgaacggaactccaatcctttactcgaatagtcttttc
+1058939/1
B@BFFDFFHHGHHJJJJJIJJJJJJJJIJJJJJIJJJJJJJJJIIJJJII
@5699639/1
cgggcttattctgcatacctgccatgcgctggtaagcgctatggac
+5699639/1
@@@ADDDDFHHBBBGEH>CEGIG<FB@F>FDECGHGD:DGIICCHI
@3623283/1
ggtcgccgagcggttcctgttcctgcagcgggtgtgccctgtccttggtc
+3623283/1
@@?BBDDD<FFDF?FHGIGHIGHGHGGGGIIB;@:CEHHC>@BDCCCCCC
@6702763/1
tggcgcacagggcacgcttgcgcatgacatctatacatgccattggcgtt
+6702763/1
@<@DFFDFFF87DBEFGIIIIEGGBGI@GHIIIIIBEAFGFEDGGGGGII
@6702831/1
ctgttgtggaactgcttcacctgtggccggcggcacgcagacgccttgat
+6702831/1
BCCDFFDDHHFHHJJIJJJJJIGHIJJJJJIJJIIFHFFFDEDDDBDDCC
@1059262/1
ctgggcctcttgtatgcgaaggtgttgaggcgcttgtggtggtgcacgcg
+1059262/1
CCCFFFFFGHHGFHIJIJJIJIFFGIGIGIIIGFEGBADFGG4@FEHIHH
@5700213/1
ccctgctattttttttatttttattttcaatgtacagacagcacttttct
+5700213/1
<<@FFFFEHHHFHJGHDHEGGHJIGGFGGGGGFHGHIJIJJFCGIIIJGH
@3623908/1
aacgaaaccaatttagaatatacgaaacagcaggaccactacagacaaat
+3623908/1
@CCFFFFFHGHHHIJJIJJJJIJJJJJJJIIHIJJJJJJIIIIIGGIJIB
@6703260/1
gtggcgcacagggcacgcttgcgcatgacatctatacatgccattggcgt
+6703260/1
@?8DDDDDHDFHHIGIIIIII@FHIIIIGGGIGIFIGGHIIIIIGIIIIG
@6703439/1
tgaggcgcttgtggtggtgcacgcgcttgggcagagggaatctgattgtg
+6703439/1
CCCFFFFFHHHHHJHIIHIJJJJIJJJJJJJJJJJJJJHHHHHHFFFFFF
@6213030/1
cgcaagaagtaccagaaacgggacttagccacaatctggtctggagagaa
+6213030/1
@@@DADD?AC??8:ACECFBF<:E9FHFIIGHDDF9BEE??GH@?FECCC
@7728953/1
gacgatttcaccagtggtcttcttgaacttcttcaattgacgcaagaagt
+7728953/1
B@BFDFFFHHHHHHEHIIJJJJJJJJIJJJJJJJJJJJJJJJJJJJJJJ?
@4151581/1
gtggtggtgcacgcgcttgggcagagggaatctgattgtgctgttgtgga
+4151581/1
BBCFDFFFHHHHHJJJJJJIJJJJJIIJJJJJJJJJJIJJJJJJJJIJJI
@6213137/1
gacgatttcaccagtggtcttcttgaacttcttcaattgacgcaagaagt
+6213137/1
@@CFDDFFGHFHHIIIIGGHIJJJJIGJJIJIJJJIIIIIJJJEHGGIG?
@4151640/1
gtccgtctgattctgtgatagtgaatacaagatcgtggggtgggcccacc
+4151640/1
@@@FADFFFDHDFGIEGEDGHFHIIGGIIGJJGHGGHGIGFHIIIEGGIE
@3624411/1
agcatacataataaaattagaggaagtaggtgctgggcctcttgtatgcg
+3624411/1
@CCFFFFFHHGHHJJJJJJJJJIIIJJJIJIIJJIJJJJJJJJJJJJJJJ
@543840/1
atcgttctcagcatggtaagaaggtggcggccagaatctagacatgcaca
+543840/1
CCCFFFFFHHHHHJJJHJJJJJJJHIJJJJJJJJJJJJIJJJJJJJJJJI
@7729203/1
gccgtcattgcagactgtgtggtagcgggtcggacgagccgtgcctttta
+7729203/1
CCCFFFFFHGHHHJIJJIIHIJHGJJJJJIJJIIJJHIHHFFFDDDEED@
@7237353/1
caggcataatgccatattcaaatgggaagtggtgataaagataagtatag
+7237353/1
CCCFFFFFHHHHHJJJJJJJJJJJJJJJJIIIHHIJJJJJJJJJJGHIJJ
@6213644/1
cctcagatacaccgtcacggaatacaaatatcttcttcggcaat
+6213644/1
@@<DA?BDBDDDFEHD:AC?:C8CEG<C??D9C9CHGH908@FG
@1060471/1
gtggcaatctttgcatggaatgttatctccaactcgcggagagtatcttc
+1060471/1
CCCFFFFFHHHHHJIJJJJJJJIJJJJJJJJJJJJJJJJHIIJCHHIJJG
@4152266/1
gtgagcacgggctctgtgcctggctcccatgtcacggtagcactgagtga
+4152266/1
@@@DBDDDDHFAFHHEHG>BEDB@DH?DCHEHIGGIIDB?FGIGHIAFB=
@4152440/1
gtcacggtactcgcggtacatgttgtgtacacctgagcgagactcataac
+4152440/1
@?@DDDDBACBCDA:EHAHFHCHIGIDHDDD??FD@FEEAF:AGC@DDAC
@1060738/1
cttcttcagccggctttggtggttctttggctgtctctggtggaggtttc
+1060738/1
@@@FDFDDFBDFDHIIIIIHIFCGHGGHC@FHGHGGGIGHBFGG?H<FGI
@4152735/1
ggcagagggaatctgattgtgctgttgtggaactgcttcacctgtggccg
+4152735/1
CCCFFFFFHHHHHJJJJJJJJJJJIJJIJJIJJJJJJJJJJJJJIJJJJJ
@21623/1
cagccagatgccaaagttcttgatcttcactgggctcttctctgggattt
+21623/1
@??DDDDD8DFBFEII?CBAHEFHIIGG>FAH9;1:CDGGFCFHIAF9DB
@4645166/1
cacctgtggccggcggcacgcagacgccttgatgacctccactttgatga
+4645166/1
CCCFFFFFHHHHHJJJJJJJJJJJJJHHHFFFFFEEEEEDDDDDDDDDDE
@5166021/1
cttgggcagagggaatctgattgtgctgttgtggaactgcttcacctgtg
+5166021/1
CCCFFFFFHHHHHIIIJJJJJJJJIIIJJJIGIJJGIGIGDHIJJJIJID
@2597091/1
caccactgcggcgccaggcgggtgaacgtgtctgatggtagcttgccgca
+2597091/1
CC@FFFFFHHHHHJIEIIIJIJ:?BFEDDCCDDDCDDDCACDDDCDDBD8
@22051/1
gcttgggcagagggaatctgattgtgctgttgtggaactgcttcacctgt
+22051/1
@@<DDFFFHGFFHJI@GGIIHEHIFHIIJJJJJJJGHEHHHIIAGGBGEH
@6215325/1
ctcagatgcaatttcttgcaagaattgcacaaagttgaagtccttgttgt
+6215325/1
C@@FFFDFGF>DFCCGHGG>DHCHEHBEHHGC;FGHG>FE?FEHEHBFDG
@7238977/1
tattcaagttatgtaagtattaaattcgtaccgctttttatgtgtcaaaa
+7238977/1
CCCFFFFFHHHHHIJJJHJJJJJJJJJJJJJJJJJJJJJJJJIJIJJJJJ
@7238982/1
ggcgcacagggcacgcttgcgcatgacatctatacatgccattggcgttc
+7238982/1
BC@DFFFFHHHHHJJJJJJJJJJJJIJJJJJJJIJJJJIJJJJJJJJFHI
@22069/1
gccttttatatttgttaactgtccttcattgagggtcgggaacttatggt
+22069/1
CCCFFFFFHHHHHJJJJJJJJIJJJJJIJJJIIJJGIIJJIJJJJJJJJB
@6215521/1
tgtcacggtagcactgagtgacggcacctccgacactgaggtcacggtac
+6215521/1
?@?DA>@1ACFDDGHAG9A<FG;:CCFB@F?0@DF@FBCGGGFFEE<56A
@6703638/1
gtggtgggttgtcctgcagagcttgccacatcttgtaagcagcctgacgc
+6703638/1
@=@BD;?D<A@F?ACGI>922A9C9?FD>B?CBDGDFB<FFFI9B>9BAF
@6215785/1
cagtggtcttcttgaacttcttcaattgacgcaagaagtaccagaaacgg
+6215785/1
@@@FDDEDDHGFHIJGIJJIIJJEFEDGEGHIIJIIJJIIIGGHEHGIC@
@6703845/1
cgatttttgtctgtctgtctgtctgtccgtttgttctggtgaatctctga
+6703845/1
BBBFFFFFHHHHGJJIJJJIIHHIHJHJJHIJJHIIIJJHIJJIJJJJJI
@4154407/1
catacataataaaattagaggaagtaggtgctgggcctcttgtatgcgaa
+4154407/1
CCCFFFFFHHHHHIJJJJJJJIJJIIJJHHJIJJJJJJJIJJIJJJJJIJ
@3626328/1
gccagatgccaaagttcttgatcttcactgggctcttctctgggatttcc
+3626328/1
?<=ADDD?BBDFBEHEHDBC?<<?FDBAB?AC;?:???FHBCC;FHIIB?
@4154745/1
gccggctttggtggttctttggctgtctctggtggaggtttctcctgtga
+4154745/1
@C@BDFADDHHACD@?GHGHHIIIIFHIGIGI?BFHHG0?DFFGHHIIE=
@6704202/1
tcataacgcagccagatgccaaagttcttgatcttcactgggctcttctc
+6704202/1
CCCFFFFBHHHHHJJJJJJJJIGIIJGIJIJJGGGFIIIJJIJIIIJJJJ
@4154782/1
ctcatcttgtatagaggaggcttgggctcgctctccgaagggagcttgcg
+4154782/1
CCCFFFFFHHHHHJJJJIJJJJJHHJJJJJIJJJJJJJJJJJFHIJIJJI
@6704323/1
ctcgcggtacatgttgtgtacacctgagcgagactcataacgcagcc
+6704323/1
<?@DFAD8@DFD?EBGIEBFHF?ECFGDCDGDAEGIIGGHIHHIIII
@5701641/1
cctggcaatacaacaacgacaagctgcaactgtacgaatgtgctcttgag
+5701641/1
CC@FFFFFHHHFDHIJJGJIIJJDHIGGGIIIBGHEAHHJJGIIGHIGGI
@4155330/1
ccttgatgcattgcgtcagaatgcccacctcacgttccgccaattgcttc
+4155330/1
CCCFFFFFGHHHGJJHJJJIJJJJJIIJJJJJJJIJJJIJJIIIJJJJJI
@4155346/1
cacagttccagtctcaggcacattgccattagtagactgatcagccggag
+4155346/1
@C@FFBDDDHFFDGBEGBE=?G@F@<FEEHDCCF@EGGEEHCHE<DB<@?
@6704711/1
agatacattaacttcctatcaaatataggatatctacaaatgtacaaaca
+6704711/1
CCCFFFFFHHHHHJJJJJJJJJJJJJJJJJJJJJJJJJJJJJIIJJJJJJ
@1573480/1
gttacctgcaacttggccaggttagggccaacagattgtttgagatgttt
+1573480/1
@@@DDDDBBDBB<AFAFFBFA<AFEFIIIIBGGG;:CD9DFH<B;DEIGH
@5702123/1
gcatacaaggcaaagcaccgacgacgacactgtacagttagaaatgttac
+5702123/1
CCCFFFFFHHHHHJJJJJJJJJJJJJJJJJJJJHHIJHIJJJJJJJIHHH
@6704902/1
ggatggagtgagcacgggctctgtgcctggctcccatgtcacggtagcac
+6704902/1
CCCFFFFFHHHHHJJJJIJJJJJJJJJJJJIJJJJJJJJJJJJJGIJJJJ
@4155682/1
cgacgtggttctttaatttgacataacttttttatttatgaaccgattga
+4155682/1
BC@FFDDFFHHHHJIIJJIJCHIIJIIIJJJIJJJJJJJIIIJJJIJIIH
@6217359/1
tgttcattcaactgtcttgttaatgcctggccctcagcgacatgtaagag
+6217359/1
???DDDDD??2CC?2:C@CEBFDE<BF>E38CC=EE3CDDDDDED9?D8?
@1062393/1
cttcatattagaaatcacttctttgattttcttcaagcgctcatcgggag
+1062393/1
CCCFFFFFHHHHHJJJJJJJJJJJJJJJJJJJJJJJJIJJJJJJJJJJJJ
@2087162/1
gtgctgggcctcttgtatgcgaaggtgttgaggcgcttgtggtggtgcac
+2087162/1
CCCFFFFFHHHHHJJJJJJJJHHIJFGHHIHIJGIJJJJJJJIJJIGHJJ
@3627579/1
gtcacggtactcgcggtacatgttgtgtacacctgagcgagactcataac
+3627579/1
CCCFFFFBFHHHFHIIDGFGGGDGHFHDHGB??GIIGGHHIJIIIJIGJ@
@2087505/1
gcacgcgcttgggcagagggaatctgattgtgctgttgtggaactgcttc
+2087505/1
CC@FFDFFFHHHGIGIIJIGGIGHHJJJJIBGGGGIIJJJJJIJJJJGHI
@6705543/1
gtggattttaatgttattattacagcatacataataaaattagaggaagt
+6705543/1
@??DDDEFFHHDFFGEHGGHGIGEGGEIIIJJIGHIIIIIJGBCDGHIFD
@3628053/1
ggcaggttgaactcacaccattcaatttaaaagaaactgggtgcgtgcag
+3628053/1
@@@FFFDDFFHHHIEIGIIEHIII<EHIIEGIIIIGHIIII?DEHHIGHI
@5702893/1
gccagatgccaaagttcttgatcttcactgggctcttctctgggatttcc
+5702893/1
@@@FFDFFBDDGFGEGIIJGIHHIHGEHIGGIIIIGGGIJJJJIFGGHIH
@3628113/1
ccacttcacgacgcttcagcagagtgcacacaatggtgaactggcgttca
+3628113/1
@@@DDDEFHHAHHIGDGGEHIIBHDHGHIFGGBGIIB><G@HHHHIF;CA
@3628150/1
tggaaaaatacgtagaaaaaaatctttatttttcagttttattctgctca
+3628150/1
CCCFFFFFHHHHHJJJJJJJJJJJJJJJJJJJJJJJIIJJJJJJJJJJJJ
@6705834/1
aactgcttcacctgtggccggcggcacgcagacgccttgatgacctccac
+6705834/1
CCCFFFFFHHHHHJJJJJJJJJJJJJJJIJJHHFFDDDEDDDDDDDDDDD
@3113643/1
atagagacgatttcaccagtggtcttcttgaacttcttcaattgacgcaa
+3113643/1
CCCFFFFFHHHHHJJJJJJHJJJJJJJJJJJJJJJJJJJJJJJJJJJJJJ
@2597586/1
atagaatgttcgacgtgattctttaatttgacataacttttttatttatg
+2597586/1
CCCFFFFFHHHHHJJJJJJJJJJJJJJJJJIJJJJJHIJJJJJJJJJIJE
@7239265/1
cctgtacgttcaaacgtatcacacattttctggtcaccttccatgcaaaa
+7239265/1
@@?DDD:B2CFFHECHHABEBHHIHG<BHGG<FHIGIIDCGIGBFHGHII
@2597610/1
cactggttcaaattcaaataaaatcactctgcaatcctgcctcacatgat
+2597610/1
CCCFFFFFHHHHHJJJDEJIIJJJJIJJJJJJJJJJJJJIJJJJJIIJJJ
@3113786/1
gacgtcagcccctacgatcatcactgccgtgtcctttatacatttcggca
+3113786/1
@@@FDD?@FHHDFHIJGIEEHIGIHGHIJGHFDHHGIEGIJJJIIIIJEG
@7730934/1
acgcaagaagtaccagaaacgggacttagccacaatctggtctggag
+7730934/1
CCCFFFFFHGFHFIJJJJJJGJIIIJJJIJJJJJJIJIIJGHJIIII
@4646159/1
gtggattttaatgttattattacagcatacataataaaattagaggaagt
+4646159/1
@CCFFFFFHHHHHIJIIJJJJJJJJJJJJJJJJJJJIJJJJJJIJJIJIF
@4157436/1
accaatttagaatatacgaaacagcaggaccactgcagacaaataatcat
+4157436/1
@@1?ADDD?<F>FG<F@E:CC@EEGFCGIIIIFFGFFFIFIIFIEFFE<F
@4157498/1
cttcacctgtggccggcggcacgcagacgccttgatgacctccactttga
+4157498/1
@@@FFFFFDFBHGGGGIIIIDHBGIGGIHEDBDACCCEDDCCBACDDDCC
@4646197/1
ggatggagtgagcacgggctctgtgcctggctcccatgtcacggtagcac
+4646197/1
?<=DD=DDHGGDADGH>FBGIHIIIIIIF@FCE;FBHGBFEFGF6CAGAG
@22732/1
tgatcagccggagcagctccggtaagtttgtcgagtagagccttagctgc
+22732/1
CC@FFFFFHHHFHJJJJJJJJJHIJJIIJJJJJJJHIJJJJJJJJJJJJG
@4157740/1
cccgtttccaatctccaagacaggaggctccagtactttagctttgacag
+4157740/1
CCCFFFFFHHHHHJJJJJJJJJJJJJJJJJJJJIJJJJJJJIJJJJJJJJ
@6218542/1
ctgagtgacggcacctccgacactgaggtcacggtactcgcggtacatgt
+6218542/1
CCCFFFFFHHHHHJJJJJJJJJJJJJJJIIJJJJHIJJJIJJHHHFFFFE
@2598206/1
cgcgttctcatgtaatttttaatgttttccaaatcgacgactcctgtggc
+2598206/1
CCCFFFFFHGHHHJEHIJJJJJJJJJJJHIJJJJJJJJJJJJJJJJJJJG
@4646420/1
gtcctttctaaactatatctgtaccaaatttcaaccaaatccgtcaaata
+4646420/1
CCCFFFFFHHHGHJIIGJJJJJIIJIJCHJJGIGJIIJIJJJIIGJIJJH
@7731356/1
ggactagtaaaatacatagtttcactacacaagtgatacactgatttcta
+7731356/1
CC@FFFFFHGHHHIJJIJJIJJIJJJJJJIJJJHIIIIJJJJJGHJJJJH
@3114491/1
catcttgtatagaggaggcttgggctcgctctccgaagggagcttgcggc
+3114491/1
CCCFFFFDHHHHHJJJJJJJJIIJJJJJJJJJJJJJJJJJIJJJJJIJHF
@7240969/1
agatgccaaagttcttgatcttcactgggctcttctctgggatttccctg
+7240969/1
BCCFFFFFHHHDFHHHIJJJHJJJJJJJJJHHGGHGHGIJJJJJJJJIIJ
@7240974/1
agcatttcggatctatagaggctgtcactgcagcaatgctgggaacattc
+7240974/1
CCCFFFFFHHHHHJJJJJJJJJJJJJJJJJJJJIJJJJJJJJJJJJJJJI
@7240986/1
ggaatctgattgtgctgttgtggaactgcttca
+7240986/1
@@7DDBDB<DD<CC9:AAECF?BHGGIGCAEB<
@545546/1
gtgagaagtgtgataatgtcataaagttgacaataatctataattaatta
+545546/1
@@@FFFFFHHHHHIIJJJJJJJJJJJIHIJIJJJJJIJJJJJJJJJIJJJ
@6219341/1
ggtggtgcacgcgcttgggcagagggaatctgattgtgctgttgtggaac
+6219341/1
@?@D;@BDHHHFHIGIGGGIGFDHEHDGGIIIIIIIEGHIIFHIFHIIII
@3114826/1
ctcttgtatgcgaaggtgttgaggcgcttgtggtggtgcacgcgcttggg
+3114826/1
@@@DDDB?DBHAFEGG<?<<AFDD??AEGGHD69B7;CAGGD<BHBB=?A
@6219444/1
cgtcattcagatttgctgggctagtctttggagagaatgaatctaacttt
+6219444/1
C@CFFFFFHHGHGJJIIIJJIIIIHJJIIJIHIHIGGHIEGHIIIIIIJJ
@2088103/1
gccagatgccaaagttcttgatgttcactgggctcttctctgggatttcc
+2088103/1
CCCFFFFFHHHHHJGHJJIGII>JIJJJJIJIJJJIJJJJJJGIGIJJJJ
@4646955/1
cccatgtcacggtagcactgagtgacggcacctccgacactgaggtcacg
+4646955/1
CCCFFFFFGHHHFIJJJJJJJJHIIJJJIIIIJJJJIIJJJJJJJHIJJJ
@7731843/1
gttcaagttaaccgcaatgttggagcttggtacaaagcaaaggtcgggca
+7731843/1
C@@FFFFFFDHDFIIIJJJIIIIJJJGIJJGGIGIHIGIEGIG?FGGGIH
@545765/1
ataataaaattagaggaagtaggtgctgggcctcttgtatgcgaaggtgt
+545765/1
CCCFFFDFHGGHHHIG@FHGHGHCFB?CHGGGHIIGEHIIIII@AGIFGG
@7731927/1
cacacaatggtgaactggcgttcatgcggcaaacgcctattaacattatc
+7731927/1
CCCFFFFFHGHHHJJJJIJJIJJJJIJJJJJJJJJJJJJJJIIJJIJJJJ
@5703581/1
ggtaggcgtagggtaagacacggatctcatacaccgtgaatataagtggc
+5703581/1
@@?DFFFFDFHGDAEFFFHHIGIBHIGGIIJJIJIIDDFHIEIGIJ=FHG
@545880/1
ctttgtacaccttcaggtgatcgaacatcatgtcttcaaactccactatc
+545880/1
C@CFFFDDHHHGHIIIIEFIICGEGIIIIIIIIIIIIIIIIGIIGIIIIB
@23482/1
caccagtggtcttcttgaacttcttcaattgacgcaagaagtaccagaaa
+23482/1
CCCFFFFFHHHHHJJJJJJJJJJJJJJJJJJJJJJJJJJJJIIJJJJJJJ
@4647181/1
ctcacccagggcgggatatggaattttaatttatgccccctttaaaaaaa
+4647181/1
CCCFFFFFHHHHHIJGIJIJJJJJJJJJJJJJIJJHHHHFFFEEDEEEDD
@5703694/1
gcaagaagtaccagaaacgggacttagccacaatctggtctggagagaag
+5703694/1
CCCFFFFF?FDHHIIII>FDEGHIIIAGDGGHFIIIIIEIIIE@GIICFH
@4159186/1
gctgggcctcttgtatgcgaaggtgttgaggcgcttgtggtggtgcacgc
+4159186/1
@@CDDDFFFHDFHHEHIIJIIGF?EGGBFFGIJJGJICCFIGEGDGGJJE
@545975/1
atcgttctcagcatggtaagaaggtggcggccagaatctagacatgcaca
+545975/1
?@?DDDFDHDDDHHGGGIIGGGGGHEGHGGBGHIIEFGHGIHIJEIJJIH
@4647335/1
aaccgattgacatgaaacaaacactaaatgtaaatttaagcatcccacaa
+4647335/1
@BCFFFFFHHHHHJJIJJJJJJJJJJJJJIIIJJJJJJIGIJJJJJJJJI
@5704194/1
gttgtggaactgcttcacctgtggccggcggcacgcagacgccttgatga
+5704194/1
BBCFDFFFHHHHGIJJIJIJJJJJJJIIEHIIIJHHFFCEDDDDDDCDDE
@4159646/1
gtgacggcgtgcacggtgatggcgcgcgccatggcgatgggcgtgcggtc
+4159646/1
CCCFFFFFHHHHHJJJHHIHIJIJJJJJJJJHHHHFFDDDDDDDDBDDBD
@4159710/1
cttctgtataagatgtcccaggctcaattctcagatagaataaatgtgta
+4159710/1
CCCFFFFFHHHHHJJJJJJJJJJJJJJJJJJJJJJJJJJJJJJJJJIIII
@5704270/1
caggtgatcgaacatcatgtcttcaaactccactatcatctctttctttg
+5704270/1
@CCFDFDDHGBBFHHIJIIIIJJJJJIJJJJJJJIJJJJJJJJJJJJIJI
@2089153/1
ctgtgatctgtttcttggcatctatagatgtcggtggcgcacagggcacg
+2089153/1
BCCDFFFFHHHHHJJJJJJJJJJJJJJJIJJJJJGGIJJJJJJJJJJJJJ
@7732425/1
cacgcgcttgggcagagggaatctgattgtgctgttgtggaactgcttca
+7732425/1
CCCFFFFFHHHHHIJJJJJIJJJJJIJJJJJJJJIHJJJIIJJJJJJJJJ
@5704583/1
cggtagcactgagtgacggcacctccgacactgaggtcacggtactcgcg
+5704583/1
:?@=BDBDBDFFDAEGFGIFIB;?8?D@FDADA@<AFEFBFFICEEEFIE
@6706138/1
gtcctttatacatttcggcatggcgatcatgtcgatggcttggtttattc
+6706138/1
CCCFFFFFHHHHHJJJJJJIJJJIJJJIIIJIJJGIIJJJJIIIIIGIJH
@1063560/1
ctgtctgtccgtttgttctggtgaatctctgaaatggctggagtgatttt
+1063560/1
CCCFFFFFHHHHHJJJJJJJJHIJIIJJJJJJJJJJJJJJJGJFGFIIJJ
@1063690/1
gcaagaagtaccagaaacgggacttagccacaatctggtctggagagaag
+1063690/1
CCCFFFFFFHHHHJJIJJJJJJJJJJJJJJJJJJJJJJJIJJJJJIJIJI
@3628861/1
cgcaagaagtaccagaaacgggacttagccacaatctggtctggagagaa
+3628861/1
@@CFDFFFHFFHHIEHIJIJJGGJIGIGCHIGIIIGDEIGHIGIEGGIJJ
@24377/1
ggtacttatatactgaactcataacatcatgaaattaatgataatttaaa
+24377/1
BC@FFFFFHHHHHJJJEEIHJJJJJJJJJJJJJJJJJJJJJJJJJJJJJJ
@5705022/1
gtaggtgctgggcctcttgtatgcgaaggtgttgaggcgcttgtggtggt
+5705022/1
@@@FFDEFG?HHHJIJJJIIJIGGIGEHI:?DHIIIICGIJIJAFHFHH@
@24442/1
agtgacggcacctccgacactgaggtcacggtactcgcggtacatgttgt
+24442/1
<?@?D?DD<D6CDBFEEGIFCFHDDDFCD66?F@G@C6A<;BA>ABDDD?
@5168941/1
cagtaggaaccacagccgttggcgtcgattgcggtatcggcgtcgcttgc
+5168941/1
BCCFFEFFHHHHHJJJJJIJIJIJIJJJJIJJJJAHIJJJIHHDDDBDDD
@24653/1
tggcaaaggtagtaagtcagctgttccacttcatcatcagggatcttgcc
+24653/1
CCCFFFFFHFHHHJJJHIJJJJJJJJJJJJJJIJJJJJJJJJJJJJJJJJ
@24862/1
ctgtggccggcggcacgcagacgccttgatgacctccactctgatgatct
+24862/1
@C@FDDDEDHGFDEHIIJIJJIJIHHHHFFCDFFCECECDDCDCDDEDDE
@5169376/1
ctccagtactttagctttgacagtgtaaaacttctccgaaatctccaatc
+5169376/1
@@@FF?BDFHDHHGHGGGIGHGICHHHIIIIIGIIGHIGHEIIIIIIIEG
@5169492/1
gccatattcaaatgggaagtggtgataaagataagtataggctcaaaacc
+5169492/1
CCCFFFFBHHHHHIIIHGIFDH<FFHIGGGAHHIICGGIIIEIIIIG<DG
@5705834/1
ggtacatctagagtataaaaaaatgataaattccgtcactattcta
+5705834/1
BCBFFFFFHHHHHGHIJJJJJJJJJJJJJJJIJJJJJJJJJJJJJJ
@6707191/1
gtgctgttgtggaactgcttcacctgtggccggcggcacgcagacgcctt
+6707191/1
CCCFFFFFHFHHGIIJJIGIJJJJJJIJJJJJIIIJJHHFFDDDDDDDDD
@3629763/1
cgctaatctcagaaacggctgatccgatttggatgcggttttcacgaata
+3629763/1
CCCFFFFFHHHHHJJJJJJJJJIIJJHIJJJJGIIIJJHIJJIJJJJJJI
@1574596/1
cattatatgtttgaatgcattttcaaaagattcacaacaaaaagagatag
+1574596/1
@@BFFFFFHHHHHJIJJJJJJJJJIJJJJJJJJIJJIJJJJJJJJJJJIG
@3630024/1
ctccgacactgaggtcacggtactcgcggtacatgttgtgtacacctgag
+3630024/1
CCCFFFFFHHHHHJIIJJJJFHIJJIJJJHIJIJJIIJIIJII=B@DEGG
@5170067/1
tcatcttgtatagaggaggcttgggctcgctctccgaagggagcttgcgg
+5170067/1
@@@DDDDDHHHFHB>GCGGGHI:D9EG8DGCHEGEAAAFDGFGHHIG<AE
@6707599/1
agtgcttcgggcttcaacagcttgttagcttgccattgacctttcctagg
+6707599/1
?;?BBDDDAA:FHICEGGHACG@;FHBCHHGBFGEFEHDGHGGHFHIIEC
@3630403/1
gtcttcttgaacttcttcaattgacgcaagaagtaccagaaacgggactt
+3630403/1
CCCFFFFFHHHGFIIJJJJJJJJJJJJJGIIIJHIIJJJJJJJJJJIJJI
@1575120/1
gccagatgccaaagttcttgatcttcactgggctcttctctgggatttcc
+1575120/1
@@@DDB?BFBDBFD2CE>A?<AF<??:<CHA@AFFDBFFEBBBDBDGFFD
@5170561/1
cggcacctccgacactgaggtcacggtactcgcggtacatgttgtgtaca
+5170561/1
@@@FFFFDFHHHHIIGGIGE?EHGAHGGGGEH<::<@FHGHEIGGHECHE
@6219842/1
gcaagaagtaccagaaacgggacttagccacaatctggtctggagagaag
+6219842/1
@@?DFDFDFFHHGIIIGGD@@CFEBFCGEHIIECDGGHDBD?GHEFEHBH
@6219857/1
gcagccagatgccaaagttcttgatcttcactgggctcttctctgggatt
+6219857/1
CCCFFFFFDHHHGIIJJIIGHJJJGIJJIIJJGGIHHIJJIIJEHGGGIH
@1065326/1
caaggcaaagcaccgacgacgacactgtacagttagaaatgttacaacct
+1065326/1
@CCFFFFFHHGHHIJJJJIGIJJJJIIJHGGGIJJJIJJJIIJJJJJIHG
@7242417/1
gccaacagattgtttgagatgtttgtgaaactgcgacaccttgtggctgt
+7242417/1
@@@FBDFFHHFFFGFAAHGGGHIIHHIJEIHIIIFIIIIJJIID@FHCF=
@4160547/1
ctgaagttttaatattacttgaattacactacatcactagtaggcatgta
+4160547/1
CCCFFFBDHFHHHJJJIIJIIJJJJJIIJIJGHJJIJJJJGIIJJJIIGI
@7242571/1
gctgggcctcttgtatgcgaaggtgttgaggcgcttgtggtggtgcacgc
+7242571/1
CCCFFFFFHHHHHJJJJJJJJJJEGGHIJJJHJJJJJHJIHJJGHJIIJH
@4160720/1
atggaactctgtcgccgataccagatttaaaaaaaaagaaattgtgattt
+4160720/1
CCCFFFFFHHHHHJJJJIJJJJJJJJJJJIJJJJJJJJJHHHHHHEFFFF
@3116055/1
gggaatctgattgtgctgttgtggaactgcttcacctgtggccggcggca
+3116055/1
CCCFFFFFHHHHHHIJJJJJJIJIIHGIGEIIGIIHIHHIIJHIGGIFF<
@4648147/1
aatgacaacgacaatcggacgcgttaacatacgagatcttcgtgcgg
+4648147/1
CCCFFFFFHHHHHJJJJJJJJJJJJJJJJJJJJJJJJJJJJJHHHFF
@4160847/1
gtggaactgcttcacctgtggccggcggcacgcagacgccttgatgacct
+4160847/1
CCCFFFFFHHHHHJJJJJIJJJJJJJJJJJJJIHHFFFDDDDDDDDEDDD
@4160894/1
gtagcactgagtgacggcacctccgacactgaggtcacggtactcgcggt
+4160894/1
@C@FFFDFFDHDHEGEBGDGGGHGIGHGIJ@FGIJJGGGAGCHAHIIEB9
@7242904/1
cggcgtcacgacacagtccttgtaattctctggtgtgacatttataaaca
+7242904/1
CCCFFFFFHHHHHJJJIIJJIJHIIJJJJJJJGFFFGGIJJJJJIIJJJJ
@547028/1
aggcgcttgtggtggtgcacgcgcttgggcagagggaatctgattgtgct
+547028/1
CCCFFFFFHHHHFHHGHIIJJJJJJJIJJJJJJJJJIJJJIJJJJJIHHF
@6221286/1
cttggttccaattaaactttgggcctgtttcagagtctcgttgacttgct
+6221286/1
@@@FFDDFHHGFDHGIIIGIEGIJGGGIIJGDAGGGGGHIFH@FICIIHC
@4161156/1
gtgacggcacctccgacactgaggtcacggtactcgcggtacatgttgtg
+4161156/1
@@<ABDDDHGHHGHIIIHIIIIII@FGHEIHIGIIIGIIEFEEHCBD@CD
@547097/1
gccagatgccaaagttcttgatcttcactgggctcttctctgggatttcc
+547097/1
CCCFFFFFHHHHGJJIJJJIIIJJJIJJJIIJJJJJJJJJJJJJIIGJJJ
@7243358/1
agacgaagcgcgcgttctcatgtaatttttaatgttttccaaatcgacga
+7243358/1
@C@DFFDFHHHGHJDGGGHGGIDEIJJIIIJJIJBFHGIAGCHHGGAAED
@6221874/1
ctttgtacaccttcaggtgatcgaacatcatgtcttcaaactccactatc
+6221874/1
CCCFFFFFHHHHHIJJJGIGIJIGHIIIIJIIGIIJJEHGHIJJJJGIII
@4648663/1
cagccagatgccaaagttcttgatcttcactgggctcttctctgggattt
+4648663/1
C@@DFDFFGHHFBAHIGEHG:CFGIIGDCHIGBGCHGGBAFFHEGFGGHG
@2091577/1
gtggcgttgatgtcgcaagatagtgagacattcactttttagtcataatc
+2091577/1
?=??DDDDHGDDAFDE>GHIGGHFE?CDDDC9BFHIGHDGFDDFBD@FHI
@3116857/1
gacgatttcaccagtggtcttcttgaacttcttcaattgacgcaagaagt
+3116857/1
CCCFFFFFHHHHHJJJJJJJJJJJJJJJJJJJJJJJJJJJJJJJJJJJJB
@2600682/1
agggaatctgattgtgctgttgtggaactgcttcacctgtggccggcggc
+2600682/1
@@@DB?DDC?BHHGBFHEEIGI<CEACFCFCEHI<BFHI@BAEGE@FBBB
@5707221/1
gccatttatcctcgcacgttggcagtaatagtacaag
+5707221/1
@8:ADDDDDDA?>FGH@@GAF9<C?:??DGG<C<D<F
@1065806/1
ggcacgcatcgtgaggtctttggagccctgtccaacggtagatggaactc
+1065806/1
CCCFFFFFHHHHHJJJHIJJJJJJJJJJJJJJJJJJJJGHJJJJJJJJJJ
@7732764/1
cctggctcccatgtcacggtagcactgagtgacggcacctccgacactga
+7732764/1
BC@DFFFFHHHHHJJIJIIHGIJJJJIGJGHIJJJIJJJIJJJJJGJJJG
@6222517/1
tgctgggcctcttgtatgcgaaggtgttgaggcgcttgtggtggtgcacg
+6222517/1
CCCFFFFFHHHHHJHIJJJJHIIJ@FGHIIJJJJJJIJHJJHJJFHIIJH
@7244290/1
gttgtggaactgcttcacctgtggccggcggcacgcagacgccttgatga
+7244290/1
@@@FFFFFHHHHHIIJGIHHIHIIIIIJGGIIIIHFFFDEDDDDDDCCDA
@6222624/1
ctgtgacttgtagtcaaggtggagattttactatctttcaagtcggcata
+6222624/1
CCCFFEFFHGFHHHIIJGICFGGH?GFGHIJGIJHIJJIGGGJIIIJIJJ
@1576880/1
tgacgcaagaagtaccagaaacgggacttagccacaatctggtctgg
+1576880/1
CCCDFFDFAFHD<CEHEHII>GIGGCFFC<BFBFDBHGHGHIHEGHI
@6222890/1
agcatacataataaaattagaggaagtaggtgctgggcctcttgtatgcg
+6222890/1
CCCFFFFFHGGHHJIJJJJJJJJJJJHIIIIJJJJIIIJJJIJJHIJJJJ
@5171595/1
gtgctgggcctcttgtatgcgaaggtgttgaggcgcttgtggtggtgcac
+5171595/1
CCCFFFFFGHHHHJJGIJJJJGHIJ@FFHIIJJJJJJJJIIJHIIHIHII
@1577107/1
cctaaattctatcagagagaataataaaatcctaaagtcattattctccg
+1577107/1
?:?;B?ABFF8FC94C@AED:CCBFHF>DFF9DEGDG4CEFFEFGFGI4?
@549002/1
ctcgcggtacatgttgtgtacacctgagcgagactcataacgcagcc
+549002/1
CCCFFFFDHHHHHHJJJJIJIA@CHHHIJJIJJJJJJJJJJJJJJJJ
@6223425/1
catacataataaaattagaggaagtaggtgctgggcctcttgtatgcgaa
+6223425/1
CCCFFFFFHHHHHJJJJJIJJJJJJJJJHIIJJJJIJJJJJJJJJJJJII
@549117/1
cttggtacaaagcaaaggtcgggcagttcgtcaacaagacattactagct
+549117/1
CCCFFEEFHHHHHIJJJJIIIJJJJJJJJJHJJJJJJJJJJJJJJJJJJJ
@7245547/1
gtcgcgccaatttaggaagcatgttttcacttgttcgtcgtcgaaatcaa
+7245547/1
@@@DFDFAAABFHGGGIIGGGGIHIIJIJJJIIIIIJIJJIEHIEHIGGG
@5172653/1
cgttgatgtcgcaagatagtgagacattcactttttagtcataatcttca
+5172653/1
@@@FFBEFHGHHGJGCGGIHHEHEG?CFGEDHIIGH<FBG?BECFH@FHH
@5172684/1
gtgcctctgtaggagtttcgggctcgggtttactagcctcctccttagaa
+5172684/1
@@?D?DDDFFFFF?FDGEHFFEI:18C:?DDF9?FFBF@FFIIIIF;C;@
@1067236/1
cgaaggtgttgaggcgcttgtggtgg
+1067236/1
???DD8BDDB;<BDED11:?EEBDDC
@549845/1
gtacacctgagcgagactcataacgcagccagatgccaaagttcttgatc
+549845/1
1:BDAABDHHHHHJJGIJJJJIJIJJJIJIJIGIIJJIJIJGHIGHGIJJ
@5707798/1
cccatgtcacggtagcactgagtgacggcacctccgacactgaggtcacg
+5707798/1
@@@DBDDEHAFD2ACCEEGIHIAC@BFIIIHGHIHH0?@FFHAFGGGGIE
@1578271/1
aggcgcttgtggtggtgcacgcgcttgggcagaggg
+1578271/1
@@@DDADAFBDFF1A2ACCH@@DDFEIDFEFEDEB@
@549974/1
ccagcattcgtgtcccccgctggagcttgaccaacggggtacatcttgat
+549974/1
CC@FFFFFHHAHDCDHIIIGGIIEBGEHICGDGEFABGEHBF@FHIGAEE
@550044/1
gctgggcctcttgtatgcgaaggtgttgaggcgcttgtggtggtgcacgc
+550044/1
@@@DDDDDFFHHFGGGHAGAGFH1?GFG9DHCHIIIIIICH?F@CEDHIF
@2092329/1
cgttcacattgacaaacttaggtttgcttacagccattcccaactgtcct
+2092329/1
@@@DFFFDHHHDHIIIJJIJJJHHIJJIJJIJJGIGIJIJIIIJJJGDHI
@5173550/1
ataaaattagaggaagtaggtgctgggcctcttgtatgcgaaggtgttga
+5173550/1
@@@FFFFFHFHHHGIJHEJIHHGIGAGCEEHG<CF?CFHHB@FF0??B?F
@5173619/1
ctgcaatcctgcctcacatgattcatccacaaattccaacccttgcgttt
+5173619/1
:=BDABBDHHHHHJJJJJJJJJJJJJJJJJJJJJJJJJJJJJJJJJJJJJ
@1578746/1
atgcgaaggtgttgaggcgcttgtggtggtgcacgcgcttgggcagaggg
+1578746/1
@@CFF?DDD2ADDGGEHGHIFHGGIGHGIIHIEGHFGEHFHHFFFFBDDC
@1578857/1
acgggctctgtgcctggctcccatgtcacggtagcactgagtgacggcac
+1578857/1
?@@?DDDFHHHHHGIIGIGGHIJJJIIHIJJDFHIJIJGIHDHHIIJGII
@1068122/1
cagccagatgccaaagttcttgatcttcactgggctcttctctgggattt
+1068122/1
@?@?DBDDHBFFBEHHEGEC:FDHCFGEFHDH;GC@GDFHFHIIFICGEH
@2093030/1
cgttgatgtcgcaagatagtgagacattcactttttagtcataatcttca
+2093030/1
@@@DDDFFHDFHHJJGIIIFHHJGIGHIIIGIIIJJIJJIJJIJJJIGII
@5174214/1
ggagcaaatggaaaaaaaaattggtgaaaagaatcacaagtaagatactg
+5174214/1
CCCFFDFFHHHGHJJJJJJIHHHJHHHGGFIJIJIGIJIIGIJJJJJJJI
@3630669/1
gcgacttcgttcgtgtggaatagtgacttccggcaaatttttggttttaa
+3630669/1
CC@FFFFFHHHHHFGGHIIJJJJEGGIJIJJJIIHGGIIJJJIJFHIJII
@3630701/1
gtctgattctgtgatagtgaatacaagatcgtggggtgggcccaccaggc
+3630701/1
CBCFFFFFHHH?FEGIJHIJJIJJJJJJJJJHIGGHIHIJGIIGJJJGIH
@2601086/1
gtcacggtagcactgagtgacggcacctccgacactgaggtcacggtact
+2601086/1
CCCFDFFAFFHGHJJIICBHHGJJIJJJEIJJIIJIJIJJFHIJJBBEHH
@2093384/1
ctagagtataaaaaactgataaattccgtcactattctaggattgtgtag
+2093384/1
@@@BDDDDDFBFAGHIJJGHJJIHIHICHIJJJJJGGIDHIGGHGFG9ED
@3630832/1
gtcgagtagagccttagctgcggaatgcttagcttccttcttagagcgtc
+3630832/1
CCCFFFFEHHHHHJJIJJJJJJJJJJJIJIJJJJJJJJJJJJJIIJIJIJ
@3630936/1
gcacgcttgcgcatgacatctatacatgccattggcgttcaaaaggttaa
+3630936/1
CCCFFFFFHHHHHIJJJJJJJJJJJIJJIJJJJJJJJIIIJIJJJJGIIJ
@4649516/1
gtttattttgtttttctctgtgatctgtttcttggcatctatagatgtcg
+4649516/1
@@@FFFFFHFFHFHIJIJIJHHGGIIJIJGHIGDHHHIIHIJEEHIIIII
@3630982/1
ggcctcttgtatgcgaaggtgttgaggcgcttgtggtggtgcacgcgctt
+3630982/1
CCCFFFFFHHHHHJJFHHIGHIHJHJJIJJJGHIJGHGIFHIIJIIHHFD
@2093642/1
taagcatagaatgttcgacgtgattctttaatttgacataacttttttat
+2093642/1
@@@FFFFDFHHGFHIJGJIIGGHIIGGIJ@HICFGIGGGGGGGIJJIDFH
@5709538/1
ctctagcacgtagttctcagcttccctgcaaagttaaccatcttgtattc
+5709538/1
@CCFDBDEDFFFHIGIGIGIIJJJGIHCHDHGGCBGEIGGIIJGEHGGIG
@5709579/1
cttccttcttagagcgtcccgtacccatagcaacaagatcagcgactgtc
+5709579/1
@@@DDDDBHHHHFGDIFGGIGGHH=EGIIIIIIICFGCHFG<<6?6@GFH
@5709612/1
gttcacattgacaaacttaggtttgcttacagccattcccaactgtcctc
+5709612/1
CCCFFFFFHHHHHJJJJJJJJJJJJIJJJJJIJIGIIJJJJJJJJIJJJJ
@3117675/1
gacgcaagaagtaccagaaacgggacttagccacaatctggtctggagag
+3117675/1
B@BFFFFFFHHCFGGIJJJIJJJIEIIIJIIJJIGJJIJIEFFEGIGIFH
@26540/1
atacataataaaattagaggaagtaggtgctgggcctcttgtatgcgaag
+26540/1
@BBFFFFFHHHHHJJJJJJJIJJIJJJIJJJJJJJJJJJJJIJJJJJIIJ
@7735438/1
cgcggccgccatactgtagcttgggtggtggcaatactcggccgcgaacc
+7735438/1
CCCFFFFFHHHHHJJJIJJJJJIJJBFIHIIHIJJJJJJJJJHFFDDDDD
@2601639/1
attcactctagcacgtagttctcagcttccctgcaaagttaaccatcttg
+2601639/1
CCCFFFFFHHHHGJJHIJIJJJJFIJJJJJJJJJJJIJJJJIIJJJJJJG
@2094422/1
ggcaaaaacattaaaaatgattaaaactaaactaaaactacttcttatga
+2094422/1
@CCFFFFFHHHGHJJJJJJIJJGIIJJJJJJJJJIJJJJJJJJJIJIJJG
@2601684/1
gtggggccgtcagaacctgatagaaacggt
+2601684/1
??<B7D?6@@<10ABCE>EE9<<BDECB;0
@26660/1
caccagtggtcttcttgaacttcttcaattgacgcaagaagtaccagaaa
+26660/1
@@@DDDDDDBHDHGHGIII@IBBHIIEHHIGEHHIIIIDIIIFGIFIHII
@4164228/1
ccagtggtcttcttgaacttcttcaattgacgcaagaagtaccagaaacg
+4164228/1
CCCFFFFFHHHHGJJJJJJJJJJJJJJJJJJJJIJJJJJHHIJJJJJJJJ
@5710509/1
cacggtactcgcggtacatgttgtgtacacctgagcgagactcataacgc
+5710509/1
CCCFFFFFHHHHHJIIJIIJHIEFGHII??DGHIIIJIIJIJJJJIJJJI
@2094850/1
ttcttagagcgtcccgtacccatagcaacaagatcagcgactgtcacacg
+2094850/1
CCCFFFFFHHHHHJJJHIJJIGGFFEHEGIIGHGAEGEBA@AHECHGIEI
@7735862/1
ctcgtcattgcctggcatacaaggcaaagcaccgacgacgacactgtaca
+7735862/1
CCCFFFFFGGHHHIJJJJJJIJJJJIJJJIJJIIJJJJJJJJJHHHHHFF
@7245887/1
gctgtatattatcacgagatatggtgtgtctatattaccatttcgtacaa
+7245887/1
@CCFDEFDHHHHGIGIIIJJIJGHHHEFGGIIGJIIGGGEIIIJEHHIGJ
@3118425/1
ttatcgtccaactcgacatggtgacacggcaggaccctgatgccgagcca
+3118425/1
CCCFFFFFHHHHHJJJJJJJJIIJJJJJJJJJJIJJJIGIJIJJJIJHHF
@3631909/1
gatggagtgagcacgggctctgtgcctggctcccatgtcacggtagcact
+3631909/1
@?@FFADFFHFDFGGGIJJIIJIIIJIIJJJJJJJJJIGJJJIDGGCHJE
@2095219/1
caacaaataaactttttaatagacaaatacaacgaaaccaatttagaata
+2095219/1
CCCFFFFFHHHHHJJJJJJJIJJJJJJJJJIJJJJJJJIJJJJJJJIIJJ
@4650548/1
gtacatgttgtgtacacctgagcgagactcataacgcagccagatgccaa
+4650548/1
@@<=BBDDBFFFF@<<2AFC;;C@8@@D?CGIIBD=FEIIIEE<FFEFFI
@27152/1
gtgctgggcctcttgtatgcgaaggtgttgaggcgcttgtggtggtgcac
+27152/1
BBCFFFFFHHHHHJJHJJJJJHGHI@FGHJHJJIJJJJJGIIIIIGHIJI
@27177/1
gcttggtttattcccatcagtttggagttcacctttagaagtatgttttt
+27177/1
@@@?DD==C<A<FCEEGE@A<ABC73AACHFB?1CGCCGIIIIFFICBDD
@2095461/1
gtggaactgcttcacctgtggccggcggcacgcagacgccttgatgacct
+2095461/1
@=@DFFDDFHHFGJJJJJHGIEHIJJGIJIJJIHGFFEDDDDDDDDDCD:
@2095557/1
cctaaatctatggggcgggatggtcgtttgaaaaatt
+2095557/1
@@CADFDFDHGBHGAFBDH;;@====:?BDE@CEE@>
@4650695/1
gtgctgggcctcttgtatgcgaaggtgttgaggcgcttgtggtggtgcac
+4650695/1
@?@FDFFFDDFDBHGHEEGIIIIIFEFFGEGIGIIGGIGEH@7CE;CECD
@7736291/1
cttcgcggtaaacctttgcttcgtaaatattatggctgatagaggcttcc
+7736291/1
CCCFFFFFFHHHHJJJJJJJJJJJJJJJJJJJJIJJIJGGIGJGJGIJBH
@2095729/1
ggttcgtgaatcatgccctcaatctgcaccagttcatatttgggcacagt
+2095729/1
@@?DDDDDHHFDFI9EHGBED@HBDDGCDHCH??FHICDHIGCHI>GGH@
@3118780/1
tggtcttcttgaacttcttcaattgacgcaagaagtaccagaaacgggac
+3118780/1
@BCFFFFFHHHHHJJJJJJJJJJJJJJJJIJJJJIDGHIIIJJJIJHIGJ
@27482/1
gtagcctgtaatttttgtctttcgcgaaatattccgcgacagatgtcttt
+27482/1
CBCFFFFFHHGHHJJJJJJJJJJJJJJIJJJJJJIJJJIJJGIIJHHHHH
@3632357/1
gcctcttgtatgcgaaggtgttgaggcgcttgtggt
+3632357/1
??@DADDBDFDFFHB:@13AFFDD>?FE@AHHDDCB
@3632402/1
ctgttgtggaactgcttcacctgtggccggcggcacgcagacgccttgat
+3632402/1
?@@BDEBBDDFHBEHDBGDFFBEHEFHIGIA@AAEHHD8?A@BB@@BCC3
@27543/1
gctctgtgcctggctcccatgtcacggtagcactgagtgacggcacctcc
+27543/1
CCCFFF>DFHDDHGBBGGCHHIGIIIICFGEHGFD@G?DBHGGGHEGHGI
@4165795/1
gtcgtatgattatttgtctgtagtggtcctgctgtttcgtatattctaaa
+4165795/1
@@@FDDDDDFHHHIIJHIIJIIJIFCHHGIGJIGGDHIJGFFDHIJJIGB
@27677/1
agaggaagtaggtgctgggcctcttgtatgcgaaggtgttgaggcgcttg
+27677/1
@CCFFFFFHHHHHIJJJJJJJJJJJJIJJJJJIIIJDGFHIIJJIJIJJJ
@1068350/1
cggcagatgaggatacctcaacttcatcttatacttatccaagaaatatt
+1068350/1
CCCFFFFFHHDHHJJJIJJJJJJJJJJJJJIJJJJJJIJGIJJIJIIJIJ
@7247371/1
caacatcttctttggtttgtcaggggtaatgctaacgtcatagcgataaa
+7247371/1
CCCFFFFFHHHHHJJGHJJJJJIJJJFGHJJJJJJJJJJJJJJJJJJJJJ
@27943/1
gataaattcactctagcacgtagttctcagcttccctgcaaagttaacca
+27943/1
CCCFFFFFHHHHHJJJJJJIHIJIJJJJJJJJJJJJJJJJJJJIIJJJJJ
@28033/1
cagtggtcttcttgaacttcttcaattgacgcaagaagtaccagaaacgg
+28033/1
@CCFFFFFHHGHHIIIIGGIJIIIJGIGGIJIJGJJJJFHHIIIJJJJJJ
@6710860/1
caccgtcaaggagttcatctcttgggaactgcacaccaatcaggaatatt
+6710860/1
??@7DBAD8D?ACGBGDGDFBHI>AGGHGIEGCBCGA;?:?BD@99D?F<
@7247968/1
gtgacattcgtcgaatattaagaagtttatgtcttcaatcctaatgtatt
+7247968/1
CCCFFFFFHHHHHJJJJJJJJJJJJHHJJJJGJJJJJJJJJJJJJJIIJJ
@1068832/1
cccactacatcgagatggtaagcctttcattattagacatcgacaaaaca
+1068832/1
CCCFFFFFHHGHHIIIIIBFHHHIJJIIJFIJJIGIJIIIIIGIIIJJJH
@2097291/1
tggagagaagatcctcatcttgtatagaggaggcttgggctcgctctccg
+2097291/1
BBCFFFFFHHHHHJJJJJJGHIHHIJJIJJGIGJGIIJJIGIHIGHDHIA
@6711217/1
attttgtttttctctgtgatctgtttcttggcatctatagatgtcggtgg
+6711217/1
@@CFFFDFHHGHFIJJGGHJJIJJJJIIGJJJIJJJJJJCEIIHHHJGIJ
@2097444/1
cttgtcttgtagcagagtgatctgctgttcttctagtttcttctctttgc
+2097444/1
@@@DDDDDDBH?FBEA;EIHGIIGEGEFG@EGHIIIHIGGGICGHGIIIB
@1069142/1
cgggatggacacggagcgcgtgcagcgcacgtacgtgtggcacagctggt
+1069142/1
@@<DDDBD?D?FHIHHGHI>DBBGHHEGHIGA@DAEH?ADDDDECCCCCA
@551732/1
ctccaacttagcagtttgctggactccagaaccatcctccactgccttat
+551732/1
CC@FFFFFHGHHHIJJJJJJJJJJIJJJJJJJJJJJJIJJJJJJJJJJJJ
@6225318/1
gcagagggaatctgattgtgctgttgtggaactgcttcacctgtggccgg
+6225318/1
@C@FDFFF>DFHHIIGIJHGIIEHHIHGGIJJJGDHHGCHIJIFIAG>DF
@5175557/1
ccatactttgtttcatttaaatttacgggctatgccatttatcctcgcac
+5175557/1
CCCFFFFFHHFHFJIJJJJIJJJJJJJJJJJJJIJJIJJIJJJJJJJJJJ
@6225376/1
tggtcttggttgaacggaactccaatcctttactcgaatagtcttttcta
+6225376/1
CCCFFFFFHHHHHJJJJIJJJJJJJJJJJJJJJJJJJJJJJIJJJJJJJG
@6225390/1
agcatacataataaaattagaggaagtaggtgctgggcctcttgtatgcg
+6225390/1
@@7D;BA:A=CCDB:FGHHIB<F?ABFAFHHGHII9EHC1?:D?:BGGGA
@6225447/1
gtacattgaaaataaaaataaaaaaaatagcaggggttattgttatgtcg
+6225447/1
CCCFDFFDHFFDBGGIJIGIEIJJJGIDD?B@FHHI@DBGHGCFHEIGHF
@1069466/1
gcaagtagttcttgaagcacagacacaggtgtcttcaacggaagagattc
+1069466/1
CCCFFFFFHHHHHJHIJJGHIJJJJJIJJHIJJJJIJJJJJIJJIJFHHH
@1579590/1
ctctgtgcctggctcccatgtcacggtagcactgagtgacggcacctccg
+1579590/1
CCCFFFFFHHHHHJJJJJJJJJJJJJGIJJIJJJJJGHIJJJIIIJJJJJ
@6711784/1
cccatcaatttatcttcaaatgacgacaccacagttccagtctcaggcac
+6711784/1
@@@DDFDFHGHGHDHIGIGGEFCHIIBHE;?GDHIGADDGGIIGBFHIIH
@7737112/1
cttcacctgtggccggcggcacgcagacgccttgatgacctccactttga
+7737112/1
CCCFFFFFHHHHHJJJJJJJJJJIJJJJHHFFFEEEEEEEDDDDDDDDDD
@2098465/1
gccagatgccaaagttcttgatcttcactgggctcttctctgggatttcc
+2098465/1
@CCFFFFFGHHHHIFGHIJJIHHIIGDHGHGEEHHGGIIJIIJGIIIEFI
@2603217/1
caccagtggtcttcttgaacttcttcaattgacgcaagaagtaccagaaa
+2603217/1
C@@FDFFDHFDHHIJJIIJIJJGGIJJJJJJJIIJIIJJJJDFFHIJJJJ
@4166511/1
tctgtcactaacattttctttttctagtttcaaatgacgataaaatatcc
+4166511/1
@CCFFFFFHHHHHJIIJJJJIIJJJJJIGJJIJIJJJJJIJJJJJJJJJI
@7249467/1
tgaggcgcttgtggtggtgcacgcgcttgggcagagggaatctg
+7249467/1
@@<DB?DDFD?FAH?GGIHG>?C6?G@GDFHGGFF;DHB>AAHC
@7737416/1
cttcttgaacttcttcaattgacgcaagaagtaccagaaccgggacttag
+7737416/1
CCCFFFFFHHHHHIJJJJJJJJJIJIIJJJJ?FGIIEGIIIIEEIJJEHF
@4166845/1
gtttccaatctccaagacaggaggctccagtactttagctttgacagtgt
+4166845/1
@?@DDFFFHFDHHIJJIJGJIIHBHHFEHHCGIIEIHIJJIIEGFHIGHF
@4166865/1
gccaccaataaatcgttttaacaactgggctctatgggacaaagtagctg
+4166865/1
CCCFFFFDHBHHHIIFHIJIJJIGJJIFGHJJIJJJGGCGGIIJGHIIJI
@4651288/1
gtgcattattacattttttataaacggtacatctagagtataaaaaactg
+4651288/1
CCCFFFFFHHHHHJJJJJJJJJJJJIJGHIIJJJJJIJGHIJJIJJIJJI
@6712468/1
gtgctgggcctcttgtatgcgaaggtgttgaggcgcttgtggtggtgcac
+6712468/1
CCCFFFFFHHHHHJJHIJJJJGHHJCFGHIGHJGIJJJJJJJIIHGHIIJ
@4166957/1
gtgctgttgtggaactgcttcacctgtggccggcggcacgcagacgcctt
+4166957/1
@@?DDFDDDACCACEBFFC@EFAEEGHIBDEEGDDHGHEFD<>ADBDBB?
@4167157/1
gctcgcagcattatgggtcttccttcatggccgaggttggggcggcgcgg
+4167157/1
@@@FFFFFHGHHGJIGIFHGHGDHHEGGEGIIJGHI@FHBBHIF@BB@BD
@4167174/1
gttcattacctgtgaaaactgcccctcagatacaccgtcacggaacacaa
+4167174/1
CCCFFFFFHHHHHJJJJJJJJJJJJJJJJJJJJJJJJJJJJJJJJJJJJJ
@7737728/1
gctgggcctcttgtatgcgaaggtgttgaggcgcttgtggtggtgcacgc
+7737728/1
@@@FFFBDHHGHHGHGIIIFFHI?FEFHGHIGGIIEHHEF=;@5@GHIIH
@29065/1
gcaagaagtaccagaaacgggacttagccacaatctggtctggagagaag
+29065/1
@@@DFFFFCFHFHIGGGGGIJAHIIIJGJJJGIIGHGGIIIIIIIJJGIB
@2099706/1
ggcagatgaggatacctcaacttcatcttatacttatccaagaaatattt
+2099706/1
CCCFFFFFGHHGHIJJJJJJJJJJJJIJJJJJJJJJJIGHIIHIGJJJJJ
@1579683/1
gggcgagcagggaattggtagcaacttgaatgtgagtttttatcggaagc
+1579683/1
CCCFFFFFHBHHDFGEHIFBGEIIIIIGG<FHHICGFHHGEGGHBEHIII
@2099807/1
gttgaggcgcttgtggtggtgcacgcgcttgggcagagggaatctgattg
+2099807/1
@BCFFFFFHHHHHHJIIHHGHIIJJJJJJJJJJJJJIJJJBHHHFFFFFF
@4167788/1
ctcttgtatgcgaaggtgttgaggcgcttgtggtggtgcacgcgcttggg
+4167788/1
CCCFFFFDHHFHHGHJFFIIJEHJHGIEIIFDFBGB;;C@FFHIHFFB?A
@2099941/1
ccacaatatattcgtgaaaaccgcatccaactcggatcagccgtttctga
+2099941/1
@@CFDDFAFBDHHJHJGHIJGIIGGIGGJIIIIGIIJJIJIIIJGEHGI@
@1069869/1
caccacagttccagtctcaggcacattgccattagtagactgatcagccg
+1069869/1
CCCFFFFFHHHHHJIJJJIJJJJJJJJJJJJJJJJIJJIIJJJJJJJJJJ
@7250836/1
cgttctttgcttgaacacactgtgtcgccattcc
+7250836/1
@?;=BDDDHFHDFIIGGHH@GEC@AB@;FDGBC@
@1580025/1
cttgtatagaggaggcttgggctcgctctccgaagggagcttgcggccga
+1580025/1
@@@DFFFFFHHGBDGHGFGGIDFHIGDBHIIEEHIJGGHECHIJEIHFD>
@552650/1
gtctgattctgtgatagtgaatacaagatcgtggggtgggcccaccaggc
+552650/1
@C@DFDEFBFHDFEHGB:CE>HFFGEGAGCE<A::::?DDCCBFHGGGGH
@5710701/1
gctgggcctcttgtatgcgaaggtgttgaggcgcttgtggtggtgcacgc
+5710701/1
@CCFFFFFHHHHGHHIJJJEHIJFGEFHIJJJIJJJJJIIHGGBHIEIJH
@552915/1
catcgttctcagcatggtaagaaggtggcggccagaatctagacatgcac
+552915/1
CCCFFFFFHHHHHJJJJHJJJJJJJHIJJJJJJJJJJJJJJJJJJJJJJJ
@2100817/1
aggaagtaggtgctgggcctcttgtatgcgaaggtgttgaggcgcttgtg
+2100817/1
CCCFFFFFHHHHHJJJJJJJJJJJJJJJJJHHIIBGHHIJJJIJJJJJJG
@2100876/1
gggaatctgattgtgctgttgtggaactgcttcacctgtggccggcggca
+2100876/1
@B@DFFFFHHGHHJJJJEIHIHHBHGIJJJIIIIEHIGDCGHIJGIIHFD
@5176451/1
gtggtcttcttgaacttcttcaattgacgcaagaagtaccagaaacggga
+5176451/1
@@@BDDDD<?FBBFHGHBBEG<CHCH>@DEHHIHIGGGIGIC@?DCDB@H
@5176573/1
ggtggtgcacgcgcttgggcagagggaatctgattgtgctgttgtggaac
+5176573/1
@@?DDDBDHFHDDEFEDFHGCF?BGD@FFGHJJIHIFHGBHIIIHHJIIG
@6226010/1
catacataataaaattagaggaagtaggtgctgggcctcttgtatgcgaa
+6226010/1
CCCFFFFFHHHHHJJJJJIJJIJJIJJJHIIJJJJJJJJJJJIJJJJJJI
@5176611/1
gtcctgcagagcttgccacatcttgtaagcagcctgacgcttagcaagtt
+5176611/1
@@@FFBEFFFHGFGGIIIE@HGDH@A?EFEHHIGGC3D@@FGGDGE>FFG
@4169197/1
tgtgactagagtaagaaggactgcgacaagcatgattacgatgactgctt
+4169197/1
CCCFFFFFHHHHHJJJJJJJJJJJJJJJJJJJJJJJJJJJJJJJJJJJJJ
@30538/1
agaggaagtaggtgctgggcctcttgtatgcgaaggtgttgaggcgcttg
+30538/1
@@@DDADDCFFFFGHIIIIIIIIIIFA?FB9:::?@?DBDHHIGCH6;8C
@553672/1
ggcgttgatgtcgcaagatagtgagacattcactttttagtcataatctt
+553672/1
CCCFFFFFHHHHHJJJJJJJJHHIIIJGIJJJJJJJJJJIJJIJJJJJJJ
@5176821/1
ctctgcaatcctgcctcacatgattcat
+5176821/1
=??D?BB=CDAD<AC<A:<:3<33A3?F
@30807/1
cacgacgctcggacatttcaattttatttagttggtcttggtt
+30807/1
@<<DDDDAH<@@D?FGEGDG4C@FEDGHBFHBG@ADGGHIBB@
@30920/1
ggatggagtgagcacgggctctgtgcctggctcccatgtcacggtagcac
+30920/1
CCCFFFFFFHHHHJIJJJJJJJJIJJJJJJJJJJJJJJJJJJJJFHJJJJ
@7738758/1
cttcttagagcgtcccgtacccatagcaacaagatcagcgactgtcacac
+7738758/1
CCCFFFFFHHHHHJJJJJJJJJJJJJJJJJJJJJJJJJJJIJJJJJJJJJ
@4169706/1
gcccagtcaacggatggccaaataggaaacactacgctttacacgcatga
+4169706/1
CCCFFFEFHHHHHJJJJJJJJJJJJJJJJJJJJJJJJJJJJJJJJJJJJG
@6226539/1
cgtgaatcatgccctcaatctgcaccagttcatacttgggcacagttcct
+6226539/1
@@=DDDD?CFFBFGGEFDHEH>EEDBFGIHGIIDDHGBC;??BDHFDF?D
@5177193/1
cacacattttctggtcaccttccatgcaaaatcttatcatgcaaattgtt
+5177193/1
CCCFFFFFHHFBFGCEHIIIGIDIIJFIGIIHEHIGIFEGIEHDGIJJDF
@5177335/1
gttgaggcgcttgtggtggtgcacgcgcttgggcagagggaatctgattg
+5177335/1
C@CFFFDFGFGADFG?AFEFDGDHGIIIIIHAFGHIGIGGHGGGFF>;B>
@1071832/1
cttggtaaggccttgccttgagctgatctccagcctctgtatactcgtcc
+1071832/1
@@@FDDFFGDDHHIJIDHIIIIHIGHIJGHIGGGIIJIGFCCHIJIJJG@
@4169963/1
gtggtcttcttgaacttcttcaattgacgcaagaagtaccagaaacggga
+4169963/1
CBCFFFFFHHHHHJJJJJJJJJJJJJJJJJJJJJJJHIJJJJJJJJJIJI
@1071910/1
cgggcagttcgtcaacaagacattactagctgagaatatttttttccgtt
+1071910/1
CCCFFFFFHHHHHJJJIJJJJJJJJJJJJJJJJJJJJJJJJJJJJIIJJJ
@1071937/1
ctcatcttgtatagaggaggcttgggctcgctctccgaagggagcttgcg
+1071937/1
CCCFFFFFHHHHHJJJJIJGHIJGHIIJJJJJJJJJJIIIJJGIGGIGIB
@4170097/1
gtcacggtagcactgagtgacggcacctccgacactgaggtcacggtact
+4170097/1
CCCFFFFBFHHGHJJJJHIJJJJJIJJIJJJHGIJJJGIJGGHIJJHIHH
@2603916/1
gtacaattatgtaataactgggtattcagttcttaagatacatcaataaa
+2603916/1
CC@FFFFFFHHFHJIJJJJJJIFHIJJJJJJJJIJJJIJJIJJJIJJJIG
@4170140/1
gcctgttttggtagcggcggcgcggtccgtgaggagcatgctcgccatca
+4170140/1
CCCFFDFFHHHHHIJJIIJJJJHFDCCDD?BDDDDDDDDDDDDBDDDDDD
@5712308/1
gcagccagatgccaaagttcttgatcttcactgggctcttctctgggatt
+5712308/1
C@CFFFEFHDBDHJJJJGCEGIGIJGHICHHHEGDGBEDHIJJGIJJIDI
@3634237/1
tttagcgccattttggccgcagctcgcttggcttgagatttgttgcgacc
+3634237/1
CCCFFFFFHHHHHJJJJJIIJJJJJJJJJJJJJJJIJIJJJGIJJJJHHF
@2102445/1
gtcggacgagccgtgccttttattgcttggtgagacacgagataaaagtc
+2102445/1
CCCFFFFFGHHFHJJAGHHIJJIJFIIJJIGIGIEIFIJFGAHIIJJJCH
@6713016/1
tttctagtgcgtccgtctgattctgtgatagtgaatacaagatcgtgg
+6713016/1
@@@DDDDDD>FDDFFAC;:9CB@EHADEFID9?FGFF@AFEF<FF;B0
@5177819/1
ggtgttgaggcgcttgtggtggtgcacgcgcttgggcagagggaatctga
+5177819/1
B@=DDDFDHHHHHJJJIIIJJGIGGGIJJJIJJJIGHIIJHHHFDFFFEE
@3634450/1
gtccattctatgcacctcctccaatgtgtctggtgctatcagtaaaccac
+3634450/1
CCCFFFFFFBHHHIIIGIGIIDCEEHEHHIGGIIGGIIICHIDGHIGIDI
@6713126/1
ctcatcttgtatagaggaggcttgggctcgctctccgaagggagcttgcg
+6713126/1
CCCDFFFFGFHHFHIJJIHIIJJIJIGGGIIFEHIIDGIGIGIJJGIIFI
@4170556/1
gtcacggtagcactgagtgacggcacctccgacactgagg
+4170556/1
CCCFFFFDHHHHHJJJJIJJJJJJJJJJJJJJJJJJJJJ=
@7251395/1
gtaatattattaaacgaagaacatgcggctgaattgcagcatcttgtcga
+7251395/1
@@@DDDDD?FFD?EF::CCFEFD<CFGIEIFFFEIDCGFEFDFIC8DBAD
@2102923/1
acctccgacactgaggtcacggtactcgcggtacatgttgtgtacacctg
+2102923/1
@B@FDFFFGHHHGJJIGGHJDGHIJJIEIIJHHIIIIGHIHIIGG@B@DC
@1581025/1
gcagacggtgtggtagcgggtcggacgagccgtgccttttattgcttggt
+1581025/1
@CCFDEFF?DFFHFHDGGIIFEHIGIIIGGIHAE?DBDEEEEDCECDCD;
@1581045/1
gcacgcgcttgggcagagggaatctgattgtgctgttgtggaactgcttc
+1581045/1
CCCFFFFFHHHHHJJJJJJJIJJJJJJJJJJIJJJJJJGJJJJJJJIJID
@3120456/1
cgacggcgatgagagcccacgatgtaagtgcttcgggcttcaacagcttg
+3120456/1
CCCFFFFFHHHHHIJJJJJJJIJJJJJJIIJJJJJJJJJJHHHHHFFFFF
@3635046/1
ccatgtcacggtagcactgagtgacggcacctccgacactgaggtcacgg
+3635046/1
@CCFFDFFHHHCFHIJJJJIJHIIJJIJJJJJJIJGIJJJJJJJHIJJJJ
@2604723/1
gtggtggtgcacgcgcttgggcagagggaatctgattgtgctgttgtgga
+2604723/1
BBCFFFFFHHHHHJJJJJJJJJJJJJJJHIJJJJJJJJJJJJJJJJJJJG
@4171568/1
aggcgcttgtggtggtgcacgcgcttgggcagagggaatctgattgtgct
+4171568/1
@@CFFFFFGFHFFHIFEFHJJIGHIJJIGJIIJIIIAGGIIIJJJ@73?E
@3120732/1
ccctgctattttttttatttttattttcaatgtacagacagcacttttct
+3120732/1
@?@DB=?BFDHGHIIBHHIIHGGIDADGADGADGDGBD@F@?DAFG@GGI
@5713827/1
gcaaagataagatgaagaagaggagcaaatggaaaaaaaaattggtgaaa
+5713827/1
BBCFFFFFGHHHHJJJJGGIJJJGIIJJIJJJGIJIJIJJJJIJJFHGIJ
@4171847/1
cagtggtcttcttgaacttcttcaattgacgcaagaagtaccagaaacgg
+4171847/1
CCCFFFFFHHHGHIJJJJJJJJJJJJJJJJJJJJJJJJHIIJIJJJJJJJ
@4652967/1
cctcatcttgtatagaggaggcttg
+4652967/1
?@?DFFDFHHFFF@CHHGCCGCEH8
@4652975/1
taaggttctaaactatatctgtaccaaatttcaaccaaatccgtcaaata
+4652975/1
CCCFFBDDHHHHHIJHIIJIJJJIJJJJJIJJJJJJJJJJJJJDHHIJJI
@2104183/1
cctagcatcacaacgtcatttaatataaaatacatttatatccgatattt
+2104183/1
CCCFFFFFGHHGHIJHIGIIJJIJJJJJJIJJJIJJJJIIJJJJJJJJJJ
@2104341/1
cagcatacataataaaattagaggaagtaggtgctgggcctcttgtatgc
+2104341/1
@@7;?BD?8D:CDFE>CA3C3EEA:F:C?E3C9?EF3E=GGIIFII<DDD
@2104441/1
gtctggagagaagatcctcatcttgtatagaggaggcttgggctcgctct
+2104441/1
CCCFFFFFHHHHHJJJJIJJIJJJJHIJJJJJJIJJJJJHGIIIJGIIII
@5714244/1
cacgtttctaatgcactgaatatcataccgctaaggttcatccatgaagc
+5714244/1
@CCFFFDFAHHGHJJIJJJIIIIIIJJIJJJJJIIJFHJJJJJJJJHIJI
@1581819/1
ggcgtcatatgttcgaggacacgagatacgatgtacctgtccggtagaac
+1581819/1
CCCFFFFFHHHHHJJJJJJJJJJJJJJJJJJJJJJJJJJJJJJIJJJHJJ
@4653312/1
tgcttctggcacatcaggagaagttggctcctcaacagacacagagctct
+4653312/1
@@CFFFFFFFDHHIGGIF?FEDFAHHIJJGIJJJIGEGDHIGGGBFFGDH
@4172577/1
gttcccttggctatcctgtagtttctgccgacacctttgaaagtacctcg
+4172577/1
@@@DD?DBFBFHDE?AB?A<AFFHBHIH@C:CD8??DH????F999?@??
@4653412/1
ccacaatctggtctggagagaagatcctcatcttgtatagaggaggcttg
+4653412/1
@@@DDFFFHGHFFHIIGIHFAHIIIIIIJHIIIGGIJIIJHIJEIBFGHG
@5714760/1
cctgcagagcttgcaaagcttgcaatgatctttccttcttctcttttttc
+5714760/1
CCCFFFFFHHHHHJJJJJJJJJJIEHGAFHGHFGHHIJJJJJJJJJJJJJ
@2605599/1
ctctgtgcctggctcccatgtcacggtagcactgagtgacggcacctccg
+2605599/1
CCCFFFFFHHHHHJJJJJJJGHJJJJGIJJJJJJJJHHJJJJJJJJJJJI
@2605612/1
gttaaccgcaatgttggagcttggtacaaagcaaaggtcgggcagttcgt
+2605612/1
CCCFFFFFHFHHHJJJJHHGIJJJHIIIIJIIIJGHGDHEHGJJJGGGJD
@2605614/1
cgatttcaccagtggtcttcttgaacttcttcaattgacgcaagaagtac
+2605614/1
CCCFFFFFHHHHHJJJJJJJJJJJJJJJJJJJIJJJJIJIJJFIJIJDFH
@2105202/1
gttgtggaactgcttcacctgtggccggcggcacgcagacgccttgatga
+2105202/1
@C@FFFFFHHHHHJJJIIJJJIIJJJJJIJJIIGEHEFDDDDDDDDDDDE
@4173073/1
gtctgtctgtctgtccgtttgttctggtgaatctctgaaatggctggagt
+4173073/1
B@@FFFFFHHHHHJIJJIJJJFHIJJJHHIIIJJJJJJIIJIJJIIJHI?
@7251546/1
gtagtgtgagtgcatcaagttctcctgcttcatacaataacttgcaagca
+7251546/1
@@@FDDBDDFHHBFEGIICEHGBHHIIGIIGHIIEGHHHHIAFBDHEHCE
@31957/1
ggcgcttgtggtggtgcacgcgcttgggcagagggaatctgattgtgctg
+31957/1
CCCFFFFFDDBHHGGGICHHJIJJJJIJJIJJJJJ<GIJJIIJIJJIGIH
@555047/1
tggagagaagatcctcatcttgtatagaggaggcttgggctcgctctccg
+555047/1
@@@DD8DDA>F?DGEEGIIIBBFDFHEDGDEGHIGE?BFGII@FHIIIE<
@555062/1
ctgtacagttagaaatgttacaacctctatactttgcattaaaataatgc
+555062/1
?@<B1AD;D=CFBA2A<2AB:AE<:AEBAF92CFHEEDDGGFIIIDFFEI
@1072733/1
gctcgttttgttagacttcagtgtagctttgtattatgttcactttctta
+1072733/1
CCCFFFFFHHHHHJIJJJJJJHIIIJIJJJJGHIJJJJIJIJJJJJJJJJ
@5178566/1
caccagtggtcttcttgaacttcttcaattgacgcaagaagtaccagaaa
+5178566/1
CCCFFFDFHHHHHJJJIGGJJJJJJJJIJJJIIJJJJJGIIDGHIIJJJJ
@555546/1
gtggattttaatgttattattacagcatacataataaaattagaggaagt
+555546/1
CCCFFFFFHHHHHJIIJJJJJIJJJJJJJJJIJJJGIJJJJJJJJJJJJI
@5178651/1
gtagcactgagtgacggcacctccgacactgaggtcacggtactcgcggt
+5178651/1
::=DB?DDFFH<FGGADECGGHCCG?DFHIIGGFB9DFHG6=@=@FH><9
@555572/1
gtttattttgtttttctctgtgatctgtttcttggcatctatagatgtcg
+555572/1
@@?DDDDDHDHHFCGG>FFGC@CFH?>AB@FG?9EDGGGGBDF>><D?BG
@6227930/1
acggtagcactgagtgacggcacctccgacactgaggtcacggtactcgc
+6227930/1
@@CFDBDA?FHFGFFEGGEG>ECGFEGEB@FFHIGIIFGGHIIGFIIGCH
@7252858/1
atacataataaaattagaggaagtaggtgctgggcctcttgtatgcgaag
+7252858/1
@@<DDBBDFH>FDF3AEBGG>GHACDH<ACFFFFHGDFDF<0:DGHIFAA
@5179067/1
cgcttagtagactgcttacttgtacctgatccagtttatcttggggaaat
+5179067/1
CCCFFFFFHHHHHJJJJJJJJJJJJJJJJJJJJJHIJJJJJJIJJJJJJJ
@7740371/1
ctgtaccaaatttcaaccaaatccgtcaaatagttgcggagattaatggt
+7740371/1
@@@DDBDEFGHHFJJIJIJJGHGIIGGJGDGGIIGHIJJDHEFFDFHII=
@6228216/1
ccccgctacactcactgcaccagcattcgtgtcccccgctggagcttgac
+6228216/1
@CCFFDFFGGFFHAGGIIIJIJIJJHIIIEHHJJJIGIIBHIHJIJJJJH
@7740437/1
tggaagtcttcgtagcttttcatgaacttctttttattttcttcgtttac
+7740437/1
CCCFFFFFHHHHHJJJJJJJJJJJIJJJJJJJJJJJJJJJJJJJJIJJJJ
@1073476/1
gctcccatgtcacggtagcactgagtgacggcacctccgacactgaggtc
+1073476/1
CCBFFFFDHFFHHHGAEHHIJHIJICHHIHJIJIIIJJJIHIIIIJJIII
@6228260/1
cgcaagatagtgagacattcactttttagtcataatcttcagatactcca
+6228260/1
@@@ABDFFFF4C>FAHFGHBGGHHHIIGIIIIIGIICGGGGIGHIIGHII
@6228315/1
cccgtatctcaacacccataaagaactgtttgcctctcatgtcccatact
+6228315/1
CCCFFFFFHHHGHJIJJIIJIJJJJJJJJJIJJJJJIJJJJJJJJJJJJJ
@2106998/1
gtggaggtttctcctgtgacggcatagccgcagcctccgattgagtttgt
+2106998/1
CCCFFFFDHHHHHJJJHIIJJJJJJJJJIJJJJJJJJJJAHIJFICGIID
@33459/1
ctggtttaacaaaatgaaaaaatatgactggctatgccatgattataata
+33459/1
BCCFDFFFHHHHHJJJJJJJJJJJJJJJJJJJJJJHIJJJJJJJJJJJJI
@6228504/1
gaatctgattgtgctgttgtggaactgcttcacctgtggccggcggcacg
+6228504/1
B@CFFFFFHHHHHJJJJJJHIIIJJJJJJJJJJJJJJJIIJJJIJJHFDD
@2107171/1
cctggttccacgttatattggacattaggaccgtcattgaacaatctcgt
+2107171/1
CCCFFFFFHHHHHJJJJJJJJJJJJJJJJJJJJIJJJJJJJJJJJJJJJF
@6228623/1
gccagttataaagcatagcccgaagtgctattggcacacaggcataatgc
+6228623/1
CCCFFFFFHHHHHJJJJJJJJJJJJIJJJJJJJJJJJJJJJJJJJJJJJJ
@7253484/1
gcagagggaatctgattgtgctgttgtggaactgcttcacctgtggccgg
+7253484/1
CCCFFFFFHHHHHJJJJJJJJJJJJJIJJJJJJJJJJJJJJJJJJJJJJJ
@556655/1
agcaaatggaaaaaaaaattggtgaaaagaatcacaagtaagatactgca
+556655/1
@@CFFFFFHGHHHJIJJIIJIJIIGJIJIJIIIJIJJJGHIJIIJHHIIJ
@7253566/1
ccacaatctggtctggagagaagatcctcatcttgtatagaggaggctt
+7253566/1
@@@FDDDEHDHDFDGH<BFGEEFEEEGHFHGHIIGDHGCA4C3?B:BBF
@6228859/1
agccgtttctgagattagcgcgcacagacgaacagacaaacagacaaaca
+6228859/1
@CCFFFFFHHHHHIJJJJIJJJJJJJJJJJJJJJJJJJJJJJJJHHHHFF
@6228928/1
caaaggttgtgatttttcaccgataacttccaatttgtatttgtcagcat
+6228928/1
@@@ADD=?BDFFDDFHGH@FCFDFA@BGHGGFHGGDHBGGIIIIIHIIC>
@6714589/1
gtttattttgtttttctctgtgatctgtttcttggcatctatagatgtcg
+6714589/1
@@CFDFFFHHDFHIEEHGFG@FGGIHFFHIIIIHGEIGGHGCFH<CBFH@
@2605808/1
cagtaatagtacaagtgaaaagtcacttgccgatggtagaataaggatta
+2605808/1
?@@BD;BBB=CCFHIGB@EIIICEHIGHIIGHGHEG:CGH@GIGGGDGG@
@3636389/1
gcttgggctcgctctccgaagggagcttgcggccgatgacctcatactcc
+3636389/1
CCCFFFFFHHHHHJJJJJJJJJJJJJJJJJJJJJJJJHEHHEFFFFFEEE
@2108045/1
ggcctcttgtatgcgaaggtgttgaggcgcttgtggtggtgcacgcgctt
+2108045/1
CCCFFFFFHHHHHJJFFGICGHHJJJJJJJJJJIJJJJIIJJJJIIGHFD
@4175712/1
cgtggggtgggcccaccaggccgttacagatgaactcccgtcgatgacca
+4175712/1
@CBFFFFFFHHHHJJJIJIIIIJIJJJJJJJIJJJJIJJJHHHHFFFFFC
@3636434/1
atacataataaaattagaggaagtaggtgctgggcctcttgtatgcgaag
+3636434/1
CCCFFFFFHHHHGJJJJIJJJJJHJJJJJJJJJJJJIJJJJIIJJIJJJJ
@3122006/1
cagcatacataataaaattagaggaagtaggtgctgggcctcttgtatgc
+3122006/1
@B@FFFDFHHBHHIJJJJJJJHHJFCGHGIIHHIJIJJJJJJJJJFIIJI
@2606085/1
gcttgggcagagggaatctgattgtgctgttgtggaactgcttcacctgt
+2606085/1
CCCFDFFFGHGHHJJJIJJJGIJIIEHIJGHJJJJJJIJJJJJIIJJJJF
@2108250/1
ccgaagtgctattggcacacaggcataatgccatattcaaatgggaagtg
+2108250/1
@CCFFFFFHHHHHIJJJJJJJJJJIJJJJJIJJJJJJJIJJJJJJIJJII
@6229734/1
cactgagtgacggcacctccgacactgaggtcacggtactcgcggtacat
+6229734/1
@@@FFDFEHGFGFDGGIJIIIBHIIJJIIJHHJJJJFGHIJIJIHHDEEF
@3122228/1
gtggattttaatgttattattacagcatacataataaaattagaggaagt
+3122228/1
@BCFFFFFHGHHHGIJJJJJJJJJJJJJJJJJIJJJJJJJJIJIJJIJJD
@2108411/1
cctggttctaccttcaagagcgtcttctaaagcaaacaatgagacctgtg
+2108411/1
CCCFFFFFHHHHHJJJJIJJJIJJJJJJJJJJJJJJJJJJJJJJJJJJJJ
@2108641/1
cgcaagaagtaccagaaacgggacttagccacaatctggtctggagagaa
+2108641/1
CCCFFFFFHFHHHJJJJJJJJJJJJJJJJJJJJIJJJJJIJJJJJJJJJJ
@3122454/1
gagcacgggctctgtgcctggctcccatgtcacggtagcactgagtgacg
+3122454/1
CCCFFFFDHHHHHJJJJJJIJIJJJJJJJJIJIJIFHIJJIIJJF=CGII
@3636923/1
ctgtgatctgtttcttggcatctatagatgtcggtggcgcacagggcacg
+3636923/1
@CCDFFFFHHHHHJJJJJJJJJJJJJJJJJJJIJFHHGIJIJJJJJJJJI
@5715222/1
gctatgccatttatcctcgcacgttggcagtaatagtacaagtgaaaagt
+5715222/1
CCCFFFDEHGGDDIEGGEGGAEFHIIJIJGHGIJIGDGIIDF9FE9BHDH
@5181164/1
ccatcattttgtcaacgaactcttctgaagtatt
+5181164/1
@@@DD8DDFFDC4CAFC1?13CFEFII@CFI4EG
@5715513/1
cttgttgttaagaggtgttacctgcaacttggccaggttagggccaacag
+5715513/1
CCCFFFFFHHHHHJJCGHHIJIJJJJJJJJIJIIIJJJJJGGIJIJJJJI
@5715565/1
gcaagaagtaccagaaacgggacttagccacaatctggtctggagagaag
+5715565/1
C@CFFFFDHFHHHIIGE?CFEDFHIIHEIIIIGIIIHGFHGEGDD??6DB
@3637246/1
agagacgatttcaccagtggtcttcttgaacttcttcaattgacgca
+3637246/1
CCCFFFFFHHHHHJJJJJJJJJJJJJJIJJJJJJJJJIJJJJJJJJJ
@4654506/1
ctcttgtatgcgaaggtgttgaggcgcttgtggtgg
+4654506/1
@@@D=3A??DFDB@@<ABCFG@G@;DB<FEF>A?;1
@3637315/1
gcatacataataaaattagaggaagtaggtgctgggcctcttgtatgcga
+3637315/1
@@@?DDBDDHD<BC:CEHIADAF3AAF?DEDFHF?7E;;FGBF?B@GCH?
@3122965/1
cagtggtcttcttgaacttcttcaattgacgcaagaagtaccagaaacgg
+3122965/1
CCCFFFFFHHHHHJIJJJJJJJJJJJJJIIIJJJJJJJGIIJJJJIJJJJ
@5715975/1
ctgtggccggcggcacgcagacgccttgatgacctccactttgatgatct
+5715975/1
@<@BDFFFHGHGDGBHIIIIIIGIHHGFBECFFFCEDECDDCCCDDDDDA
@4654875/1
ggcctcttgtatgcgaaggtgttgaggcgcttgtggtggtgcacgcgctt
+4654875/1
:?@DFFFFDHFFHIGEGHEACFGIICGHGGIIGHH1/?B@FHEIIHHE?A
@5716324/1
cgtaaccattgtcttctttgacgggcacaacgtacatacaattgactgca
+5716324/1
@@?DFFFDHHFHFIGGIIJIIJJJJIJIJJJIDHIJJIJIGGGIIIJJIJ
@4655021/1
ctctggttcgattgggcctcaaaaaatcacgtttatacattttttttttt
+4655021/1
@@@DDBDBF>F<A:E@3CE@>99F2?9?3C?:DG3D?FGDDGIIEIE<<;
@4655179/1
aggtgctgggcctcttgtatgcgaaggtgttgaggcgcttgtggtggtgc
+4655179/1
@CCDFFFFHHHHHJJJJGIJJJJIIIJGHHHJJJJJJIJIJHIIIIIHIG
@7742788/1
ggagattttatcaagaagtttgttggtggtgatactgttatcctgtaatg
+7742788/1
@CCFDDFFHHHGHJJGGGBFHCGGIJFHGFHEGIIIIIHGIJGJJIJGIH
@5716841/1
aggaagtaggtgctgggcctcttgtatgcgaaggtgttgaggcgcttgtg
+5716841/1
@C@DFFDEF?CCFBFFEGHIIIGIEHEIIJFFDF:BBDHFHHGIJGGH@A
@7742816/1
gccttttgaacgccaatggcatgaatagatgtcatgcgcaagcgtgccct
+7742816/1
CCCFFFFFFHHFDEHIGFGCHIIIJJIIJJJIIIGGGHJJGGHGHHIHID
@3638077/1
atcgatctttgattctgatctagtagctcgacagtggcatggaaccgctc
+3638077/1
@@@FDFDFHHFFHIIJIIIIIJJIIHIIJIIJJGDFCHIGGHGHGIGIJB
@1074619/1
caataatctataattaattactttaaatcttgagattaatcacaagaaca
+1074619/1
CCCFFFFFHHHHHJJJJJJIJJJJJJJJJJJJJJJJJJJJJJJIIIJJJJ
@1074621/1
cacagttccagtctcaggcacattgccattagtagactgatc
+1074621/1
C@CFFDDDFDHCFHIIIBBCHIGGGEHGHIIGFGHEG@EDGI
@3638090/1
ggagagaagatcctcatcttgtatagaggaggcttgggctcgctctccga
+3638090/1
B@BFFFFFHHHHHJJJJJJJJIJJJJJJJJJJIJJIIJIJJIJJJJJJJG
@7742957/1
ctacatttccgtccatcattttgtcaacgaactcttctgaagtatttgtt
+7742957/1
CCCFFFFFHHHFHGIIJJJJJJIJJJDFHHEIIJJIJIG@GHGHIJJJIJ
@2110733/1
ctgggtcttacagattggtggaaaccaaaccaaacttctctgccaccacc
+2110733/1
CCCFFDFFHHHHHJJJJJIIIJJJJJJJJJJJJJJJJJJJJJJJJJJJJJ
@4178380/1
ttgctttatgattggttgcatattatggcaacatacacatttggttctat
+4178380/1
CCCFFFFFHHHHHJJIJJJJJJJJJJJJJJJJJJJJJJJJJJJJHIJJJJ
@556849/1
cccattttcacaggcaagggatcctaacttcgcaaccactaattccagtg
+556849/1
CCCFFFFFGHHHHJJJIJJJJJJJJIJJIIJIJJIJJJJJJJJJJJIJFH
@4178587/1
gtaatttgtatgagtgttttgaataaatattcgagctgcaaacctatttt
+4178587/1
CCCFFFFFHHHHHJHHHIJJJJIJJJJJJJJJJJJJJJJIJJJJJJJJJJ
@1583900/1
ggcctcttgtatgcgaaggtgttgaggcgcttgtggtggtgcacgcgctt
+1583900/1
@@<DADDEHFHHHGIAEFGCDHHIIG@GFIIIIGHEHGGFHIIIIIHHDD
@3123347/1
cagcatacataataaaattagaggaagtaggtgctgggcctcttgtatgc
+3123347/1
CCCFFFFFHHHHHJJJJJJIJJJJJJJJJJJIIJJJIJJJJJJJJJJJJJ
@5183440/1
cgttgatgtcgcaagatagtgagacattcactttttagtcataatcttca
+5183440/1
@@@DD=DDA:CDDEEEDCC<C@E@@FHIIIIHEBACGGFHEHE@:?GHI@
@5183503/1
gtctgtttgtctgtttgtctgtttgtctgtttgtctgtttgtctgttcgt
+5183503/1
CBCFFFFFHDFDHFHIJIJIJJJJIGIIJIJJIJJIJIIJJDFHEGIGIF
@6230156/1
gcagccagatgccaaagttcttgatcttcactgggctcttctctgggatt
+6230156/1
CCCFFFFFHDDADFHIIFFHHIIIIHIIEDHIFFBHIGGIJJJJIIEAFG
@7255040/1
ctctttacaagtagactcatctttagcacttggttcatcttttgaagatt
+7255040/1
@@CFFFDFFHHHHIIIJJIJIJJJJJJJJIIJIHIIJJJIIIJIEHIGIJ
@4179062/1
tttggtatctgataccgacacatggtaggttccatggatttaggagcacg
+4179062/1
CCCFFDFFHHHHHJJJJJJJJIJJJJIJJGHJJJJJJIJJJJJJJJJJJJ
@35316/1
gtctgattctgtgatagtgaatacaagatcgtggggtgggcccaccaggc
+35316/1
CCCFFFFFHHHHHJJJJIIJJJJJJJJJJJJJJJJJIIJJJJJJJJJIJI
@1584433/1
agcatacataataaaattagaggaagtaggtgctgggcctcttgtatgcg
+1584433/1
@@CFFFFFHHGHHJJJJJJJJJJJJJJJIJIIJJJJJJJJJJJJIJJJJJ
@1075706/1
ctcttgtatgcgaaggtgttgaggcgcttgtggtggtgcacgcgcttggg
+1075706/1
CCCFFFFFGFHFHJJJHIHHIHIIHIJJJJIJ?DEDAGIGHGEHHFFFDD
@1075819/1
gttttgaataaatattcgagctgcaaacctattttagtagaaagttttcc
+1075819/1
CCCFFFFFHHHHHJJIJJJIIJJJIIIJJJJJJIJJJGIIJIJIHIJIJJ
@2111782/1
cacttcacgacgcttcagcagagtgcacacaatggtgaactggcgttcat
+2111782/1
@@@DDDDDFBFDHGHIIGIGGBGIGHGFE?DDFFC9DGIIIGEIIGIIEI
@6230581/1
tgatagagacgatttcaccagtggtcttcttgaacttcttcaattgacgc
+6230581/1
CCCFFFFFHHHHHJJJJJJJJHIJJJJJJJJJJJJJJJJJJIJJJJIJJJ
@1584630/1
cttaaatttacatttagtgtttgtttcatgtcaatcggttcataaataaa
+1584630/1
CCCFFFFFHGGFHIEIIHIAEFHGHJIJJJIGHEIIIIFHIIIHGIJJHI
@1075896/1
cgcgttaacatacgagatcttcgtgcggagataatattttaaagtat
+1075896/1
@@CFDDDDFGHHHGGIGHJJJIIJIIJIGIGIFGIDHGIJIJIGCFH
@1076056/1
ctcataacgcagccagatgccaaagttcttgatcttcactgggctcttct
+1076056/1
8:=DDA;?=@@FF:<AE<AA<CA9?:9??B??D??DGIDFBGADDFE@FC
@6230818/1
gtcacggtactcgcggtacatgttgtgtacacctgagcgagactcataac
+6230818/1
@=@DDDD:<@CD?DHGHBBDH@GIGIEIGIGFDBGIGEGFHI@HCDDDH@
@2112121/1
ctgatcaaacgctattaattcattagcgaaaaacttatttttcactttta
+2112121/1
CCCFFFFFHHHHHJJJJJJJJJJJJJJJJJJJJJJJJJJJJJJJJJJJJI
@1584930/1
gcgcttgtggtggtgcacgcgcttgggcagagggaatctgattgtgctgt
+1584930/1
C@CFFFFDHHFFFCGHIJJIJJJJIGIIJJJIIIHGHIJIGIJJJJJIIC
@1584983/1
caccagtggtcttcttgaacttcttcaattgacgcaagaagtaccagaaa
+1584983/1
CCCFFFFFHHHHHJJJJJJJJJJJJJJJJJJJJJJJJJJJJHIJJJJJJJ
@1076274/1
ctcagatgcaatttcttgcaagaattgcacaaagttgaagtccttgttgt
+1076274/1
CCCFFFFFHHHHGJIJGJIJIIJJJGIJIJIIGHEGGIIJHIJIJGIIIF
@3124436/1
gtcggttgcggaatcagcctcgcgggtgggtctggcatggtgcctagagg
+3124436/1
@@@DD@DDDA<FFIB<3BFDGG6FFF5@AEAC@BDDDC>C;AAB@>=>@B
@5717760/1
cagcgaaatagtcacaaccacgttggttatcaagtggcttggtagga
+5717760/1
@@@DDDD<DF?A?FAFGBBFHHAF;F?D?3C?DFHGB?F;?A09BB8
@2112393/1
tttgagatgtttgtgaaactgcgacaccttgtggctgtgacttgtagtca
+2112393/1
CCCFFFFFHHHHHHIJJJJJJJJGIJJJJJJJJJJJJHIJJJJJJJJJJJ
@5184509/1
gctgatcttaagtctgtcatctcaccaggcttcaattcccggcagttttc
+5184509/1
CCCFFFFFHHDHHJIIHIIIJJJJJJJJIIIIJJJJJGGIIIJJJIIJJG
@6231198/1
gtgctgggcctcttgtatgcgaaggtgttgaggcgcttgtggtggtgcac
+6231198/1
??@DDFFFAFHGGGIHGFCEHA@FG1?CFCCGGFHIEEEGID=FH4@DHG
@1585207/1
ctcataacgcagccagatgccaaagttcttgatcttcactgggctcttct
+1585207/1
==@?DD?D?8@F@??AFG@H?AA<?GFIBBGG<?F?1:9D400000999?
@3124608/1
gcctgataagcccagacctagcccaaattcttcttcttcagccggctttg
+3124608/1
C@CFFFFFDF?DBFHGHGEDH<FCGBFHIICEGIGIGGIIGIGBDA:@FH
@2607421/1
gtgtcctttatacatttcggcatggcgatcatgtcgatggcttggtttat
+2607421/1
CBCFFFFFHHHHHJJJJJJJJJJJJJJJJJJJJJJJHHJJJJJJJHIJJJ
@1585259/1
cgacgacgacactgtacagttagaaatgttacaacctctatactttgcat
+1585259/1
@<<DB<?A6:FFF@:CBDF9???FG9DF?D>@>FFCFAF<F?FBFFEIIF
@5717992/1
ggcaacatcttctttggtttgtcaggcgtaatgctaacgtcatagcgata
+5717992/1
@@@FFFDDHHHDHIIIIFHGDEHIJJIICFGHGEHHIIGIIIGIGGIJJI
@6231491/1
aggtgcttgtggtggtgcacgcgcttgggcagagggaatctgattgtgct
+6231491/1
?@@?BDFEDHGFHBG@BFCEHHGGIIGEIIIIIIII<DHDFCHEHIHGGH
@4180265/1
gctccaaattgtatctgacgacgcattgaatctgaatacgaaaatgaatt
+4180265/1
@@@DD>BDHHFAFHGGDH?E?E<CFIIIIBGGG<?9BDGCC8@@<=>BAB
@6231623/1
gtcgcttgcggtaccggcgtcggttgcggaatcagcctcgcgggtgggtc
+6231623/1
CCCFFFFFHHHFHIJIIIIFGGIAGIJJIGEHHFFFFFDDDDDDDDDDBC
@2112930/1
tgaaaataaaaataaaaaaaatagcaggggttattgttatgtcgatgtcg
+2112930/1
CCCFFFFFGHGGHJJJJJIJJJJJJIJJJJFGGIIIIJJIJJJJGGIIII
@5185046/1
cgtaaccattgtcttctttgacgggcacaacgtacatacaattgactgca
+5185046/1
CC@FFFFFHHHHHJJJJJIJIIJJJJJIJJJJJJJJJJIIJJJIIIJJGH
@7743370/1
ggcctcttgtatgcgaaggtgttgaggcgcttgtggtggtgcacgcgctt
+7743370/1
CCCFFFFFHHHHHJJIJIJCGHHJJJJJJJJJJJJJJJJHIIJJJJHHFD
@5185367/1
ctagtagtcatttctttctgccactctttaagttgtctagtgtgtgtagg
+5185367/1
@C@DFFFFGHHDHIIIBEHHIGGIJJJIIIGHFHHHGG@GCEIIIIFGIG
@7743604/1
catacataataaaattagaggaagtaggtgctgggcctcttgtatgcgaa
+7743604/1
C@@FD?DDHHFHFHHGBHEHIIFIJJJIJIIAHIIJJIIJJIDHHIIJHD
@5185766/1
gtgatctgtttcttggcatctatagatgtcggtggcgcacagggcacgct
+5185766/1
@CCFFFFDHHHHHEBEGIGGGIJJIIHGHFHGHBGGHIIIJJDHCGGGGH
@5186022/1
gggctctgtgcctggctcccatgtcacggtagcactgagtgacggcacct
+5186022/1
@@<7DDFFFFHHGGEHHIIEHIIHIIIFD:?FDDEGHIG:BBDHA?FFC>
@4656342/1
gtgctgggcctcttgtatgcgaagg
+4656342/1
@CCFDFDDHFHFB?ECFCFGEGIIF
@2114331/1
gacaaaattgtgaatctaaaccattctcagatccccttgaacacacacaa
+2114331/1
CCCFFFFFHHHHHJJJJJIJJJJJJJJJJJJJJJJJJJJJJJJJJJJJJJ
@5719825/1
cccttcaccgcgttgcaggagcttatacaaagcattctctcgagtatcct
+5719825/1
@CCFFFFFFHHHHJJJJJJGIIIIJJJJJJJJJJJJJJJJJJJJDGIJJJ
@6717889/1
cgcaagaagtaccagaaacgggacttagccacaatctggtctggagagaa
+6717889/1
CCCFFFFFHHHHHJJJJJJJJJJJJJJJJJJJJJJJJJJGIJJJJJIJJJ
@7256226/1
gcgatgttttacaagggcaggttgaactcacaccattcaatttaaaagaa
+7256226/1
CCCFFFDFFHHHHJJJIIIJJFHIIJJJJJJJJJJJIIJJJJJJJJJIIJ
@1076864/1
gtggtcttcttgaacttcttcaattgacgcaagaagtaccagaaacggga
+1076864/1
CCCFFFFFHHHHHJJJJJJJJIJJJJJJJJJJJJJJIJIJJJJJJJJJJJ
@7256279/1
gtcctgcagagcttgccacatcttgtaagcagcctgacgcttagcaagtt
+7256279/1
@@@DDFFFFHDFHJGEGGHJJJJJJJJJGCHFGHIGGIJIJDHHJJJGBG
@2115085/1
ccgaaagattagagtcgtcttctacttctgcttctggcacatcaggagaa
+2115085/1
CCCFFFFFHHHHHJFHJIIJJJJJJJJJJIJJJJJIIJJJJJJIJIGIIJ
@1077083/1
ctcagcatggtaagaaggtggcggccagaatctagacatgcacagctctt
+1077083/1
CCCFFFFFHHHHHJJJJJHIJJJJJJJJJJJIJJJJJJJIJJJJJIJJJJ
@7256682/1
cctggctcccatgtcacggtagcactgagtgacggcacctccgacactga
+7256682/1
C@CFFDFFHHHHHHIJJJIEHIGGGCHHGCFDHGHIIHJJJIGGGGGGIE
@7256730/1
ctccaatcctttactcgaatagtcttttctaacttgaacagtgcgatgtt
+7256730/1
@CCFFFFFHHHHH@GIJJJJJJIJJJJJJJJJJJJJIGIJJHHIIIIIHJ
@6232228/1
tggtgataaagataagtataggctcaaaacctaacgacatcaatcaccag
+6232228/1
@@@ADDFFHGHHHIGIHHGBIGGIIJIEIGIIIEHGHGGGIGGJGIIIHG
@559873/1
gccgcttttgcaccacaataaacgtgattcccggcttatactccgcctcc
+559873/1
CC@FFFFFDFAFFI>FFHIHIIIIGG@HHDGIGIIIIIIIIIIGHHIIII
@36033/1
gccagatgccaaagttcttgatcttcactgggctcttctctgggatttcc
+36033/1
CCCFFFFFHHHHHIGHGGIJIJJJJJJJJIJIGGIIIIIJJJJJIJJJJJ
@560066/1
gccacaatctggtctggagagaagatcctcatcttgtatagaggaggctt
+560066/1
@;?;D;?AFFFFDA?AEFFFE@BF;F?EHEFEIIIFFGI@GFEGFGFE@F
@7257310/1
gtcacatttagtacctatagtcatacatatgtctacctatcacaaagatt
+7257310/1
CCCFFFFFHHHHHIJJJJJJIJJJJJJJJJJJJJJJJJJJJJJJJJJJJJ
@1078028/1
ctcataacgcagccagatgccaaagttcttgatcttcactgggctcttct
+1078028/1
CCCFFFFFHHGGGJIIJJJJJJJIIIJJJJJJJIIJJJJJJGIJJJJJJJ
@4183545/1
gtcgaacccaaaaatgtaattaactttttttttgtctgtttgtctgtttg
+4183545/1
C@@FFFFFHHHHHGIJCGFHFFIJGIGIJJJJIGFGHICEEGGGH@GHI>
@5721547/1
cttttctaacttgaacagtgcgatgttttacaagggcaggttgaactcac
+5721547/1
@@@AD;BDB?FHHIGEGDFHGEGGDAAEEFGHDGGGEBAFBB?FFDFGCD
@6233120/1
agtgcttcgggcttcaacagcttgttagcttgccattgtcctttcctagg
+6233120/1
?@?A1?BDFA>AHGHIGIEEEHIIGH>A?DEE=CHHHICHGCGGDDBGHI
@36737/1
cggctgatccgatttggatgcggttttcacgaatatattg
+36737/1
CCCFFFFFHHHGHJJJJJJJJGJHIIJJJJJJJJIJJJJI
@5721926/1
gccagatgccaaagttcttgatcttcactgggctcttctctgggatttcc
+5721926/1
CCCFFFFFHHGGHJFGIJJIJJJJJIJJJJGJJJJJIJJJJJJJHIJJJJ
@2116773/1
gttgtggaactgcttcacctgtggccggcggcacgcagacgccttgatga
+2116773/1
CCCFFFFFGHHHHJJJIJJJJJJJJJJJJJJJJJHHFFDEDDDDDDDDDE
@1586330/1
gccttttgtatgcgaaggtgttgaggcgcttgtggtggtgcacgcgcttg
+1586330/1
C@@FFFFFCFFHHIHCEE<A<CEHHFCHGHG19DFHG?7B<FGGIIHFFC
@2609251/1
ggcagagggaatctgattgtgctgttgtggaactgcttcacctgtggccg
+2609251/1
CCCFFFFFHHHHHJIIJJJJJJJJJJJJJJIJJJJJJJJJJJJJJJJJJJ
@6233749/1
acataataaaattagaggaagtaggtgctgggcctcttgtatgcgaaggt
+6233749/1
@@@DFEFFDHHHGIIIIGBFEHHIG:CEHIII=FHIIIIIIGHIEHGHGF
@37285/1
gtttgagatgtttgtgaaactgcgacaccttgtggctgtgacttgtagtc
+37285/1
=:?DDDDD?DCFFF?GG@BD@H@CECGEGDBG?C6?FBHIIIB@GHE?9=
@1586740/1
ggcgatcatgtcgatggcttggtttattcccatcagtttggagttcacct
+1586740/1
;?@DDDDDHHDHHHGBAGHGGGIBHGICDEHGCG>D:?B?@?DBGDBHGF
@5722613/1
ctcatcttgtatagaggaggcttgggctcgctctccgaagggagcttgcg
+5722613/1
@@<ADDDDF?ADDGDF3A?<BFFBB;@@@D>FC=9BDFFFD:C8A=FCE/
@5187208/1
gaagcgtagatgtcttactagtaccgggatcaacattgcgtgctgaacaa
+5187208/1
CCCFFFDFHHHHHIJJJJJJJHHGJJJJJJIJJJJJJIJJIIJJJJJJJJ
@4657580/1
gcgtagttgggctcgttgtggcgcgccttgtcttgtagaagagtgatctg
+4657580/1
@@@DDDFFHGHHHJGEFFF=@FEHIJD@@B?=FGECB@CFG@F7=@GGHH
@5187486/1
gcgccaaatattttattgtaacaatgaaccatggtttcaacaatttctct
+5187486/1
C@CFFDFDHDBHGIGIGIBFHEGHHGGHIJIJGIGEHHIJIIIIGIJAGH
@2117853/1
cctggcgtaaaataacgtcaatacactggatctcctcagtaggatggcaa
+2117853/1
CCCFFFFFHHHHHJJJJJJJJJJJJJJJJJJJJJJJJJJHIJJJJJJJJJ
@2609963/1
agctgatgcttgctgggcctcagctgttggagctggttcagcctttttct
+2609963/1
8=@BDD?>F<CABEA?FFFCGIIIFIHIBDGCFEFEFEFGFEIC@GFFII
@4185466/1
ggtagcactgagtgacggcacctccgacactgaggtcacggtactcgcgg
+4185466/1
BCBFFFFFHHHHHIJJJJJJJJJJJJJJJJJJJJJHHIJJJHIJJJJJHF
@3640672/1
agggaatctgattgtgctgttgtggaactgcttcacctgtggccggcggc
+3640672/1
?@@ADDDDHDBFDBCBFBEH@DHHEHDHGIHCGC@DHBFHGEGIGHG@EE
@4185512/1
gtcattttgtctgtgatggcagtagacacacgcctgtgtaaatattcagc
+4185512/1
CCCFFFFFHHHHHJJJJJJJJJJJJJJJJJJJJJJJIJIHJJJJJJJJJJ
@4185578/1
cacgacgctcggacatttcaattttatttagttggtcttggttgaacgga
+4185578/1
@@CDFFFFHHGFFIHGIJGEIJIIIGIJIIIJJGIBGGGIIIGHGIIIIF
@4658217/1
cttgttgttaagaggtgttacctgcaacttggccaggttagggccaacag
+4658217/1
CCCFFFDEFHHHHJJAEGIIJIIGIIGCHHGGGHIJIGGGHGGIIJJIGI
@2118605/1
gctgggcctcttgtatgcgaaggtgttgaggcgcttgtggtggtgcacgc
+2118605/1
CC@FFFFFHGGHHIHIIJJHIII:C?FHIJJIJJJGEFHIGIIIIGJIIH
@5723916/1
cttgggcagagggaatctgattgtgctgttgtggaactgcttcacctgtg
+5723916/1
CCCFFFFFHHHHHGIIGJJIJJJHIJJJJJIJJJIJJJJJJJGHJJJJIJ
@4185892/1
cggcacctccgacactgaggtcacggtactcgcggtacatgttgtgtaca
+4185892/1
CCCFFFFFHHHGHJJJJJJJFHIJJIFHIIIIIIIJJGJJJIJIJJHHHC
@2118709/1
caccagtggtcttcttgaacttcttcaattgacgcaagaagtaccagaaa
+2118709/1
CCCFFFEFHHHHHJIJJIJJJJJJJJJJJJJGJJJIJIIIJGIJJJJJJI
@2610622/1
gcaagaagtaccagaaacgggacttagccacaatctggtctggagagaag
+2610622/1
@@@DDFFFDHDDHHBHFHGGGIGGDHHGDGHIGHGGHE<BFGIEGCHHGG
@4658675/1
caatatattcgtgaaaaccgcatccaactcggatcagccgtttctg
+4658675/1
@@;BA=BDF>FFFFFEBB<3???F@FFBFE=76DGDBG@@.6CBFF
@4186292/1
gcacagggcacgcttgcgcatgacatctatacatgccattggcgttcaaa
+4186292/1
C@CFFFFFHHHHHJJGJJJJIJJJJJIJJJJJJIJIJJIGIIIHAGGHGI
@5724361/1
gcaagaagtaccagaaacgggacttagccacaatctggtctggagagaag
+5724361/1
CC@FFDEFCDFHHIJJJIJIIIJJEHHIIJHIJIJIJJAGIIJJJJIJIE
@4658757/1
gtttcatttaaatttacgggctatgccatttatcctcgcacgttggcagt
+4658757/1
@??DDFFFFHHDHIBEHD<AHHCGIGIIEGIHGDHDB:@FHHDCGDGIIB
@3126137/1
cacagctcttgcagccatccaacaggattgcccatcaatttatcttcaaa
+3126137/1
CCCFFFFFHHHHHJJJJJJJJJJJJJJJJJJJJIJJJJJJJJJJJJJJJJ
@2119167/1
aggaagtaggtgctgggcctcttgtatgcgaaggtgttgaggcgcttgtg
+2119167/1
@@?DDDDDFHHDHIIHIIAFHIIGI<CHCG::CFFFGGDFGIGA@FHI=7
@6719833/1
gttgttaagaggtgttacctgcaacttggccaggttagggccaacagatt
+6719833/1
CCCFFFFFHHHHCGHIJJJJJJJJJJJJJJJJIJGHJJJJJJJJJJJHIJ
@1078776/1
accagtggtcttcttgaacttcttcaattgacgcaagaagtaccagaaac
+1078776/1
CCCFFDFFFHHHHJJIJJIJJJJJJGIJJIIJJJIIIJIJBGHIJJIJIG
@7258016/1
ctttgattctgtccacaaacttttgccaagtataatggtccattctatgc
+7258016/1
CCCFFFFFFHHHHIIGIIGIIJIJJJJJIJHHJJJIJJJJJJGJIJJJJJ
@2119365/1
cccgtttccaatctccaagacaggaggctccagtactttagctttgacag
+2119365/1
BCCFDDFFHHGHHJJJJJGJJJJJJJJIJJJJJJJJIJJJJJJJJJJJII
@6719974/1
gtcttcttgaacttcttcaattgacgcaagaagtaccagaaacgggactt
+6719974/1
C@@DFFFFHHGHGGAFGGGCBHHGIAHEBGHIE9CDEEIGIDEHHBIIII
@561200/1
gaggcgcttgtggtggtgcacgcgcttgggcagagggaatctgattgtgc
+561200/1
@@CFFDFDHFCD?E@GE@BFHHBHIIIGEGIGGEHIG<CEEHHA?CEC@B
@6720096/1
ctggagagaagatcctcatcttgtatagaggaggcttgggctcgctctcc
+6720096/1
CCCFFFFFFFHFHIJJJJJIIJJJJIJJJJIIIIJJJJJIGJIGGIJJJJ
@3126629/1
ctcatcttgtatagaggaggcttgggctcgctctccgaagggagcttgcg
+3126629/1
@@@DDDDDHCFH?GE<FEFAGFG@BDEH@DGG;DEGGIGABH=FGED=6;
@1079207/1
gtacgagtacagtctagggtaatagatacaagtaggtatgatgtaagttt
+1079207/1
@@@DDDDAAFACACGDHH?3CCEEHEFFHCCF??EG?DGGEHGDFGEBGG
@7258539/1
cctaagtgagtatacatctattaaa
+7258539/1
?@<7:22=A=2CF<FFEBA<CH9<C
@3126866/1
gctgggcctcttgtatgcgaaggtgttgaggcgcttgtggtggtgcacgc
+3126866/1
CCCFFFFFHHHHHIJJJJJGHIJEGIIIIGIIJIJJIIGIIGGIIJGGHF
@6720482/1
gctagcagggaattggtagcaacttgaatgtgagtttttatcggaagcca
+6720482/1
CC@FFFFFGHFA?GGHHEIIDFHIJGADCFGHIJGIIJIIJIJJIIIIJJ
@7258608/1
ggcgggatggtcgtttgaaaaattgacggccagccttaacgtacgattcc
+7258608/1
CCCFFFFFHHFHHGIJJJJJJJJJJJJIJJJJJJJJJHHHHHFFFDDDEE
@5725396/1
atacataataaaattagaggaagtaggtgctgggcctcttgtatgcgaag
+5725396/1
CCCFFFFFHHHHHJJJJJJJJIJHJJJHIIJJJJIJJJJJJIJJJJJIII
@7258916/1
cagtggtcttcttgaacttcttcaattgacgcaagaagtaccagaaacgg
+7258916/1
BCCDFFFFHHHHHJJJJJJJJJJJJJJJJJJJJJJJJJHIJJJJJJJJJJ
@2120656/1
ctgtcacacggtagcggaaggtgggttcgtgaatcatgccctcaatctgc
+2120656/1
@@CDFFFFHHHCFIIJJIIIGEGHJDGIIHGHGIJIIIGGJIGGIIJIJI
@3127697/1
tacgaagtaaattcaattgttgatatagaggataccgatacctggttaca
+3127697/1
C@CFFFFFFHHHHJJJJJJIJJJIJJJJJJJJIIJJJJJJJJJJIHJIJJ
@4187907/1
cacctgtggccggcggcacgcagacgccttgatgacctccactttgatga
+4187907/1
C@CFFFDBCFFHDGFGEFIEHGGEHEHHH<BDB>@ACEC=?CACACCAAD
@38135/1
gcaagaagtaccagaaacgggacttagccacaatctggtctggagagaag
+38135/1
CCCFFFFFFHHHHJJJJJJJJJJJJJJIJJIJJJJJJJJHIJJIJIJJJI
@7745851/1
gtgctgggcctcttgtatgcgaaggtgttgaggcgcttgtggtggtgcac
+7745851/1
CCCFFFFFHHHHHJJHIJJJJIJJJGHHGIIJJIIJIIIIIGGGGHGIJJ
@7745926/1
gtaggtgctgggcctcttgtatgcgaaggtgttgaggcgcttgtggtggt
+7745926/1
CCCFFDDDHHHHHJJIGHHIJJIJIEEFG?FFGCHIGIJJIJJGCHIIJB
@4659321/1
gtgctgttgtggaactgcttcacctgtggccggcggcacgcagacgcctt
+4659321/1
@?@DDDDFHHHGDHIEHGIGCCHFBHEFBGHII<FGID8BB?<<=>BBDB
@7746060/1
gtgctgttgtggaactgcttcacctgtggccggcggcacgcagacgcctt
+7746060/1
B@BFFFFFHHHHDIIJJIJJIJJJJJHIIIFIJIJJFHHFFDD>BDBDDD
@5189677/1
ctggtctggagagaagatcctcatcttgtatagaggaggc
+5189677/1
@@<BDBADH>F>BEBD@F>EH>HHEH@AHCGGGCHHEGG1
@4188635/1
actgagtgacggcacctccgacactgaggtcacggtactcgcggtacatg
+4188635/1
?@@FDDADFHHFHIJIIJJGIIIIIIGGGHIJJJJFDGHIGIJHADDDD@
@2121908/1
attcactctagcacgtagttctcagcttccctgcaaagttaaccatcttg
+2121908/1
CCCFFFFFHHHGHJJJJJHJIJJIJJJJJJJJJJIJJIHIJJJJJJIIJJ
@6235873/1
cagtggtcttcttgaacttcttcaattgacgcaagaagtaccagaaacgg
+6235873/1
@CCDFFDFHHHHHJJJJJJJJJJJJJJJJJJJJJJJJIDHIJJJDHIJJI
@6235900/1
gataaagataagtataggctcaaaacctaacgacatcaatcaccagctta
+6235900/1
CCCFFFFFHHHGCGHIJJJJJJJJIJJJJJJJJJJJJJJJJJIIJJIJII
@5190076/1
cttcaaacgcaacgaattttttagctattgctagtacttgctcgaatagg
+5190076/1
CCCFFFFDHGHGHIJHIJGHIIGEIJJIIIGJDHHGIJJJGHIIJIIGII
@4659809/1
gtgctattggcacacaggcataatgccatattcaaatgggaagtggtgat
+4659809/1
@:?DDDDDB?;?FBEA;E=GEB@?F@GIIDEBC?1??BD@;GG?FCHFIE
@7746623/1
ctccaattcaaccttatcattaccaatcggtaaaggatctcttgtataca
+7746623/1
@@@DDDDDHFFDHH>?BG@BD@HHIIGEHBAEGIB<DHBG@GIGF@FIGG
@6236221/1
ctctgtgcctggctcccatgtcacggtagcactgagtgacggcacctccg
+6236221/1
CCCFFFFFHHHHHJJJJJJJIJJJJJGHJIJJJJJJGIJJJJIJJJJJJI
@4660051/1
ggatagctggacaaggcactggcaacgaccaatcatggacttttcttcaa
+4660051/1
CCCFFFFFHGDHHGFBHIJIIIJJJGIIIJJIGIJJJIJJJJJJIIIJJJ
@2122412/1
ggtcaattcaatatactacaagattgtttgtggacctattgctacataat
+2122412/1
CCCFFFFFHHHHHJJJJJJJJJJJJJIJJJIJJJJJJJJJJJJJJJJJJJ
@1587736/1
ggaattttgtttggtatctgataccgacac
+1587736/1
??8=A?=2=DD>C?2<??A?A<FE<FD?ED
@6236559/1
gtgggtagctggacaaggcactggcaacgaccaatcatggacttttcttc
+6236559/1
@@@DD@BDFHFHFHFGEHGIIIIIIIGIIIIIIIIHHHGHIEHIIIIIII
@6236851/1
gaggcgcttgtggtggtgcacgcgcttgggcagagggaatctgattgtgc
+6236851/1
@@@B=DDDHHBDFGGDHHGEHGIIGHIIE@BG@;FHI@HCEEEHHDD@@?
@1588217/1
cgcaagaagtaccagaaacgggacttagccacaatctggtctggagagaa
+1588217/1
@@@1:=DDDHD?<<EFEAGIII8GCEG@@GHHE@GI@CGGIH>GEG@;;C
@2610812/1
cgcaagaagtaccagaaacgggacttagccacaatctggtctggagagaa
+2610812/1
CCCFFDBDHCFFDHFFGEHGEHEHIGEBGGDGGIJJIGHIJIGIGDHGIG
@39900/1
ctgttgtggaactgcttcacctgtggccggcggcacgcagacgccttgat
+39900/1
CCCFFFEFHHHHHJJJJJJJJJJJJJJJJJIIJJJHHFFFDEDDDDDDDD
@6237279/1
cctgagcgagactcataacgcagccagatgccaaagttcttgatcttcac
+6237279/1
@CCFFFFFHHGHHIJJJJJJJJJJJJJJJJJJJIIIHIJJJJJJJJJGGJ
@39959/1
cgtcttttgaagattctgatattgatagttttttcattccctgcagagct
+39959/1
=?:ADDDDB=:C??@FHDFF>CFCCDBE<A?DGH@GEH@<?9?DDHI;GF
@1588348/1
tgctcagatgcaatttcttgcaagaattgcacaaagttgaagtccttgtt
+1588348/1
@@@DDDBAHBDBC>FFHHIJJJGEGGHEHC?DHHEGEFGAFEC?FFHGHI
@2611125/1
gacgcaagaagtaccagaaacgggacttagccacaatctggtctggagag
+2611125/1
CCCFFFFFHHHHHJJJJJJJJJJJJJJJJJJJ@GIJJJJJJHIJJJJJII
@7259540/1
tgatcaaacgctattaattcattagcgaaaaacttatttttcacttttaa
+7259540/1
C@CFFFFFHHHHGJJJGHJIJJJIIIIJJJJGJIJJJJJJJIIJJIJJJJ
@2124044/1
catcaatttatcttcaaatgacgacaccacagttccagtctcaggcacat
+2124044/1
CCCFFFFFHHHHHJJJJJJJJJJJJJJIIJJJIJIJJJIJJJJJIJJJJI
@7259801/1
gcactgagtgacggcacctccgacactgaggtcacggtactcgcggtaca
+7259801/1
@<<BADDDHFFHAHHIIIE;FGIAFGGGIGGIIGDGDFBBGEHEEH=DBD
@40519/1
cggtactcgcggtacatgttgtgtacacctgagcgagactcataacgcag
+40519/1
CCCFFFFFHHHHHJJJJJIJJIJJJJCCDGIIJJJJJJJJJJJJJJJJJJ
@40563/1
gccagttataaagcatagcccgaagtgctattggcacacaggcataatgc
+40563/1
CCCFFFFFHHHHHJJJJJJJJJJJJJJJJJJJJJJJJJJJJJJIJJJJJJ
@5726973/1
ctggagagaagatcctcatcttgtatagaggaggcttgggctcgctctcc
+5726973/1
CCCFFFDFHGHHHJJJJJIJIJJFGJJIIJIIGIGGIBHGEHIHIJAHGI
@3642347/1
atagacaaacagaactatgtgaatattattattagtcagggatttatgcg
+3642347/1
@C@FFFFFHHHHHJJIJIGAFHIGIIEIGHGIJJJJJJJJJJIIIIJGCG
@2124393/1
gtggattttaatgttattattacagcatacataataaaattagaggaagt
+2124393/1
BBCFFFFFHHHHHJJJJJJJJJJJJJJJJJJJJJJJJJJJJJJJJJIJJD
@1589222/1
cactgagtgacggcacctccgacactgaggtcacggtactcgcggtacat
+1589222/1
CCCFFFFDHHFHHJJJJJJJJIJJJJJJJJHIJJJJFHIIJJJJHEFFFF
@6237553/1
gggaatctgattgtgctgttgtggaactgcttcacctgtggccggcggca
+6237553/1
CCCFFFFFHHHHHDHHHJJJJHIJIJJJJJJJJJJJJJHIIJJJJJJHFD
@6237614/1
cactgtgcctggttccacgttatattggacattaggaccgtcattgaaca
+6237614/1
CCCFFFFFHHHHHJJJIJJIJJJJJIIJJJJJJJJJJJJJJJJJJJJJJJ
@3642714/1
gtagcactgagtgacggcacctccgacactgaggtcacggtactcgcggt
+3642714/1
CCCFFFFFHHHFHIJJJJJJJJJJJJJJJJJIIJIJIJJJHIJJJJJHFF
@3642754/1
ccttattatgtgtagatagtaaacgttttcgtctggcacactgttcagaa
+3642754/1
CCCFFDFFHGFFHIJJJJIBFFGIIEHGIGHGIJJIGIIGJJGGIIIIHF
@7260685/1
gccagatgccaaagttcttgatcttcactgggctcttctctgggatttcc
+7260685/1
CCCFFFBEHHHGHJHIIJJJGIJJJJJIJJIJJJIJIJJIHIIIJJJJII
@1589471/1
gaggtgttacctgcaacttggccaggttagggccaacagattgtttg
+1589471/1
@CCFDDFFAFFHHGIDHGGGIGCFHIEHHIGIIIIGGHIADHIDHII
@7260775/1
ctttaagttgtctagtgtgtgtaggggaagggttaggcaacttaatttcg
+7260775/1
@@CDFFFDHHFHHGHBFAEEFGHEHIJ@GEEGHICHJJHIIJIGIHIGIJ
@6237938/1
agattacggtctatgtctatcggctccga
+6237938/1
?<;ADD?AAFFF4<AEGD?F@@FB8?D::
@3128548/1
tcccacttcacgacgcttcagcagagtgcacacaatggtgaactggcgtt
+3128548/1
@@@D=DDDF?FD?HGGGHIA?<CAFHFFDDGFEGHGDC?B9D<BDHIEAG
@3643007/1
gtgcgcgctaatctcagaaacggctgatccgagttggatgcggttttcac
+3643007/1
@B@FFFFFHHHHHJJJJJJJJJJJJJJJJJJDHFFHIGGIGHIHGHHHEF
@1589631/1
aaatggaaaaaaaaattggtgaaaagaatcacaagtaagatactgcaaac
+1589631/1
CCCFFFFFHHHHHJIJJJJFHIJJJJJJJJJJJJJJJJJJJJJJJJJJJJ
@7261041/1
gtcagcacagaatagtcgcgtgtgatgccgcttttgcaccacaataaacg
+7261041/1
CCCFFFFFHGHGHIIFGGJJ<FHHIJJJJJJJIIGIIJJJJJFIIJJJJJ
@6238188/1
gtgctgttgtggaactgcttcacctgtggccggcggcacgcagacgcctt
+6238188/1
B@BFFFDFHHHHGGJIJIIJJJJJJJIJJJJJJIIJIHHFFCCDDDDDDD
@3128709/1
ggcaccataaaatctttcctcggactaaattgttctatcttcatcctacc
+3128709/1
CCCFFFFFHHHHHIJIJJJIJJJIIJJJJJJJJJJJJJJJJJJJJJJJII
@2612201/1
ctcttgtatgcgaaggtgttgaggc
+2612201/1
@@@DD<D?DD?F?<@F<C?C;CFA1
@6238618/1
gtggtgcacgcgcttgggcagagggaatctgattgtgctgttgtggaact
+6238618/1
CCCFFFFFHHHHHJJJJJJJJHIJJIJJJJJJJJJIIJJJIJJIJJJJJJ
@3128996/1
gaactgcttcacctgtggccggcggcacgcagacgccttgatgacctcca
+3128996/1
CCCFFFFFHHHHHJJIJJJJJJJJJIJGIIJHHHFFDEDDDDDEDDDDDD
@3643474/1
caacaaataaaccttttaatagacaaatacaacgaaaccaatttagaata
+3643474/1
CCCFFFFFHHHHHJJJJJJJJJJJJJJJJJIJJJJJJJJIIJJJJJJJJJ
@1080490/1
atgaggttcaccaagctagtggcgttgatgtcgcaagatagtgagacatt
+1080490/1
CCCFFFBDHHHHHJIIIJJFHJJJHIIJJJFHGIIJJJIJJDGFGIJGGG
@41610/1
gggaacttatggtataggtagagactggctgcaaatttaaggaaggagtc
+41610/1
CCCFFFFFHHHHFGHIGGGJJJIIIJJGHJJJIIJIJJJJGIGIEHIIFH
@6239154/1
ttatgatttaaagtcgaatattccctgacacctcacccagggcgcgatat
+6239154/1
CCCFFFFFHHGHGJJJJJJJJJFGIGGIJJJJIJJJJJIJJJIJ0@AFHH
@5729118/1
acggtactcgcggtacatgttgtgtacacctgagcgagactcataacgca
+5729118/1
BBCFDFFFHHHHHJJJJJJIJJIIHGJ??BGHGIIJJJJJJJJJJIGGIJ
@5729280/1
gtttgtctgtttgtctgtttgtctgtttgtctgtttgtctgtttgtctgt
+5729280/1
BBCFFFFDHHHHHGGIJHIJJHHJJIJJIGHIIGGIJIHIJJJJJJJJII
@5729390/1
catacataataaaattagaggtagtaggtgctggg
+5729390/1
@@@DDADDFFB?C9EGB<A?@33:A<<3FGFA<91
@6721610/1
ctgttgtggaactgcttcacctgtggccggcggcacgcagacgccttgat
+6721610/1
CCCFFFFFHHHHHJJJJJJJJJJJJJJJJJIJJJJHHFFFDEDDDDDDDD
@6721654/1
cttgaacttcttcaattgacgcaagaagtaccagaaacgggacttagcca
+6721654/1
CCCFFFFFHHHHHJJJJJJJJJJJJJJJGHIJJJJJJJJJJJJJJJJJJJ
@5729570/1
ctgacgcttagcaagtttcttagacttgccagttcccacttcacgacgct
+5729570/1
@@@FFADDFFHHHJJEEHGGIGHIGICHCGHIJJGHHIGHII@FHDHEGG
@4661262/1
cggccttttatatttgttaactgtccttcattgagggtcgggaacttatg
+4661262/1
CCCFFFFFHGHHHJJJJJJJJJJJJJGJJJJJJJJJJHIJJJHJJJJJJJ
@7748142/1
gtttgagatgtttgtgaaactgcgacaccttgtggctgtgacttgtagtc
+7748142/1
CBCFFFFFHHHHHJIJJJJJJJJJJJJJJJJJJJJJJJHJJJJJJIJJIJ
@6722167/1
ctgtgatctgtttcttggcatctatagatgtcggtggcgcacagggcac
+6722167/1
@@@DD4BDDDFDFEFFFD;EFACEFHCE>EH@3@?EF@0@F>EDCEDC;
@5192029/1
ccaaatttcaaccaaatccgtcaaatagttgcggagattaatggtataag
+5192029/1
?;@FDFFFFHDFBHEGE?FHE>@GEHG>?CFBF<GIGFGHIADCFEGDEH
@1081645/1
ctctgcacttggtggtccacaaacattataatagcgttgtctaacgtcgg
+1081645/1
CCCFFFFFHHHHHJJJJJJJJJJJJJJJJJJJJJJJJJJJJJJJJJIJJJ
@5192176/1
gccttcttctcctccgtgtgctggtagatcagctccaggaagtcccagtc
+5192176/1
;?@DDDEBHHHHHIIEAFCGHHHH<AEHGGGICGHIIIGBAHBFI>?G?G
@562912/1
ccgccaattcactgttcattacctgtgaaaactgcccctcagatacaccg
+562912/1
C@CFFFFFGHHHHJHIIIIJJJIIJJIIJJJIHIIGHIIJJJJJJHHIJJ
@2125369/1
cgactgtcacacggtagcggaaggtgggttcgtgaatcatgccctcaatc
+2125369/1
BCCFFFFFHHHHHJIJJJJJIJJJGIJJIIJJJJJIJIJJJJJJJIJJJG
@5192525/1
gtttattttgtttttctctgtgatctgtttcttggcatctatagatgtcg
+5192525/1
@@<DBDDDFF?DFEGHIIIIBHEHGEGDHIFIGHHEGGGGIIIICGHII?
@5192559/1
gtggtggtgcacgcgcttgggcagagggaatctgattgtgctgttgtgga
+5192559/1
@@@<A;?DFADHBGEEHHIECEHGHGIF8FGEHHI@EH=BGGG@FHGIIG
@5730722/1
gtctgtctgtctgtccgtttgttctggtgaatctctgaaatggctgg
+5730722/1
@@@DDB?DCHFHHFBFHE@EDCGFGFGIIECBFHDBHIEHD<?;??0
@563295/1
caccagtggtcttcttgaacttcttcaattgacgcaagaagtaccagaaa
+563295/1
CCCFFFDFHHHHHJJJJICHIIIJJJJEIIIIGHJIJIJJJIJGHJIHII
@2125728/1
catcaggatgtggattttaatgttattattacagcatacataataaaatt
+2125728/1
CCCFFFFEHHHHHHJJJJJIJJHIJJJJJJJIIJJJJJJJIHIJIJJJJJ
@5192803/1
gtctgtatctagctaaaagtagatgcaaatatctctacctcagaaaaagg
+5192803/1
CCCFFBDDHHAD4EFIGIHCFEIIIIIIIIIEHIIHGIIFIIIIHIIIGG
@2125928/1
aggcgcttgtggtggtgcacgcgcttgggcagagggaatctgattgtgct
+2125928/1
CCCFFDDFGHGGFHG8AFHIJJJJIIIIIIIGGIIIGIJIJIGIIIHFFF
@5193049/1
gattgacatgaaacaaacactaaatgtaaatttaagcatcccacaatata
+5193049/1
B@@DDFFFHHHHHJJIIJJJJJJIIIJJIIJJJIJJJJJJJJJIJGGIJH
@563500/1
gttcttgaagcacagacacaggtgtcttcaacggaagagattccatttcc
+563500/1
@@@DDDDABF>CFBEGEEB?<33A<CBAFHFIIB1CGFIFEFFIFEBF9F
@2612669/1
tgttgtgttgaccaataatgggttaatcagactatagttagtatagttat
+2612669/1
??::?DDDDD<DDADE@EFIDF<A?2C<FEEEBEFDCDEII@BDED?DDD
@5193678/1
cacttcttgacatagtactcttccctcgtgttcttcaatgggttcacgtt
+5193678/1
CCCFFFFFHHHHHIJGHJJJJJIJJJJJJIFHHIJJJJJJGIHIIGHGHI
@1590408/1
tcactctgcaatcctgcctcacatgattcatccacaaattccaacccttg
+1590408/1
CCCFFFFFHACFCGHIJJJJJJJJJIIIJJJJJIJJJIJIIIIJJJJJJG
@5193792/1
ctggcaatgtggatagctggacaaggcactggcaacgaccaatcatggac
+5193792/1
CCCFFDDBFFFFFEHGIJIEGHICHCEHGE??EHIDHGIJDCHIIIIJJI
@2126745/1
tgttgaggcgcttgtggtggtgcacgcgcttgggcagagggaatctgatt
+2126745/1
@C@DDFFFHHGHFJIBEGBCEFGFHJIJJJJIIGJJJGHEFHHFFFFFFF
@563972/1
gccagatgccaaagttcttgatcttcactgggctcttctctgggatttcc
+563972/1
CCCFFFFFHHHHHJIGJJJJJJJJJJJJJIFHGIJJJJJJJIJJIIJJJJ
@5193949/1
ttcacctgtggccggcggcacgcagacgccttgatgacctccactttgat
+5193949/1
@CC?DEFFHHHHGJIJFIGIJJJJJIJHHFFFFCEAC>CECDDDDCDDCC
@6723300/1
cgcaagaagtaccagaaacgggacttagccacaatctggtctggagagaa
+6723300/1
@@@FFDDFGACFHIIECGGEEGIGEFDGAHGGAEI@FGIIGDHIDDDHEG
@5193981/1
acataataaaattagaggaagtaggtgctgggcctcttgtatgcgaaggt
+5193981/1
CCCFFFFFHGHGGEIJJJJIJIIJJHIHIIJJIJJJJJJIJJIJJIGIJF
@2613152/1
ctcccatgtcacggtagcactgagtgacggcacctccgacactgaggtca
+2613152/1
@@?DD?A?=CFFFFFGBBH9:B?<2?CF@?80?D??8@BFEF9F>=@@EE
@5732014/1
gtggtgcacgcgcttgggcagagggaatctgattgtgctgttgtggaact
+5732014/1
CCCFFFFFHHHHHJJJJJJJJJJJJJJJJJJJJJJJJJJJJJJJJJJJJJ
@1590699/1
ctcatcttgtatagaggaggcttgggctcgctctccgaagggagcttgcg
+1590699/1
CCCFFFFFGHHHFIGHIAHGIEHC?EEGGIFIHGIIIGGIIA2FFHEHEG
@2127156/1
gtcacggtagcactgagtgacggcacctccgacactgaggtcacggtact
+2127156/1
CCCFFFFDFHHHHJJJJFIJJJJIJJJJJJJIJIJJJJJJGHIJJJHIHH
@7263074/1
ggcaggttgaactcacaccattcaatttaaaagaaactgggtgcgtgcag
+7263074/1
@??BDAAA?;C<AG<CBEHI@DH<?ACEEDBBDCF@G4?DCGHIGIEHEF
@4662963/1
gcaagaagtaccagaaacgggacttagccacaatctggtctggagagaag
+4662963/1
CCCFFFFFCFHFFIGIIJJGGGIGGHIIJJIIJIIIJJHEIIJGH>HGII
@2127527/1
cttgggcagagggaatctgattgtgctgttgtggaactgcttcacctgtg
+2127527/1
@CCFDDFFHHGDHIFHHJIGIJJIIHIIEDBGHGGGGCFHIJGGGIGIFB
@4663133/1
cctgatagagacgatttcaccagtggtcttcttgaacttcttcaattgac
+4663133/1
@@@FDDFDBDHDHFGGIFHIAFGHHCHGHGHIIJGGEGHHIGEGFGHIIG
@6723986/1
tattatagtttcaaaaaaactgtttcacataaataggtgagaagtgtgat
+6723986/1
@@CFFFFFHHHHGJJJJJJJJJHGJJJJIJJJJJJJIBGGJJJIDHGGIG
@1591255/1
ggcgcttgtggtggtgcacgcgcttgggcagagggaatctgattgtgctg
+1591255/1
???DDDDD2A<2AE@EDEA<?EDD<DDDD?D?DDIA6@EDCD@DC.=@CD
@7263769/1
gtggcgagtcctccttcagccaggccggggaacatgcggaacaaatgt
+7263769/1
@??=DD@DFHHFB;CAEB9<CBGIIIIDGIIFGGCEHIIIEHBDE@B;
@1591480/1
gtaaatattatggctgatagaggcttcctgtgtttattcacttttagtag
+1591480/1
CCCFFFFFHHHHHJJJGIJJIGJJJIEHHGHGGGIDHIDFHIIIJGGFIG
@6240121/1
ctaggattgtgtaggtaatattattaaacgaagaacatgcggctgaattg
+6240121/1
CCCFFAEFHFFFHIJFEHGJJJJJJJJJJJIJIIIGIJIIJJJJIJJJIG
@1591689/1
cgaatatatgaagcgtgagacaatgcctccaataagaatgaggggtcatt
+1591689/1
CC@DFFFFGHGHHIJHIGIIIJJIIGIIJJIJJJJJGIIIHIJJJDHIII
@7264523/1
gtagcttttcatgaacttctttttattttcttcgtttactaatataacga
+7264523/1
B@<DDFFFHHHHHJJJJJJIJJJJJJJJJJJJJJIIJIJJJJJJJJJJII
@3131706/1
gtagcactgagtgacggcacctccgacactgaggtcacggtactcgcggt
+3131706/1
C@CFFFFFHHHFHJJJJJJJJJJJJJJJJJJJJJHIJJJJHIJJJJJHF@
@5734194/1
gtgggtgtagctttaaggggatctgctgtctgtggagctgatgcttgctg
+5734194/1
@@BFFDDDFHHHGIHGIIJJFIJJJJJ@GGIIHHJGGIJJIIIJGIIIJH
@5194703/1
gccagatgccaaagttcttgatcttcactgggctcttctc
+5194703/1
???;DA??DDBDB@CAAEF<E4CFE@<FE4A3CEEEIIEE
@6240795/1
ccctgctattttttttatttttattttcaatgtacagacagcacttttct
+6240795/1
CCCFFFFFHHHHHJJJJJJJJJJJJJJJJJJJJIJJJJJJJJJJJJJJJJ
@4190757/1
gcctcttgtatgcgaaggtgttgaggcgcttgtggtggtgcacgcgcttg
+4190757/1
CCCFFFFFHHHHHJHIIJCGFGIHIJIJJJJJHIJGGHGHIIJJJIHFFD
@3644468/1
gcactgagtgacggcacctccgacactgaggtcacggtactcgcggta
+3644468/1
@@@DADAB:CFHAAGHDFDH;?EHGEGGGGGIBGIDH;FHGGIG:644
@3132181/1
gtgctgttgtggaactgcttcacctgtggccggcggcacgcagacgcctt
+3132181/1
BCCFFFFFHHHHHJJJJJJJJJJJJJHJJJJJJJJJJHHFFDDDDDDDDD
@1082497/1
gccagatgccaaagttcttgatcttcactgggctcttctctgggatttcc
+1082497/1
:;?BDDD;D?F?FECABF@FF@H?EFCHG@AFFGGBAB>DD??F9BDHHG
@5734907/1
gagccttagctgcggaatgcttagcttccttcttagagcgtcccgtaccc
+5734907/1
CCCFFFDDFHFDHIJBGGHIIIIJIJJJJIJIJGJGGHIHHIIIJGGHIG
@3132322/1
gtggattttaatgttattattacagcatacataataaaattagaggaagt
+3132322/1
@BBFDFFFHHHHHGGIJJJJJIJIJJJJJJJJJIIJJJJIJJJIJJJJJG
@564205/1
ggtggtgcacgcgcttgggcagagggaatctgattgtgctgttgtggaac
+564205/1
?@?=DDDBFFHHHIHJIJJIJJJIJIIIGIJCDGIIIJJJIGGEFGIIJJ
@3645474/1
ctggagagaagatcctcatcttgtatagaggaggcttgggc
+3645474/1
?@@DA>3BA;FCD4C<GGGICHE3<C@H<HA;E:DAD<D9@
@5196045/1
ctcatcttgtatagaggaggcttgggctcgctctccgaagggagcttgcg
+5196045/1
@@@FFFFFFHDHHJIIJJIGBFHGCHHIJJJJGGHGGGIJJIHIJFGGEH
@3132972/1
cggggatatttccagactttcccgactgctcctttttgtcagcacagaat
+3132972/1
CCCFFFFFHHHGHJJJJJJJJJJJIJJJJJJJJJJJJJIJJJIJJJJJJJ
@3133151/1
gtgctgttgtggaactgcttcacctgtggccggcggcacgcagacgcctt
+3133151/1
B@@FFFDFHFHHHGJJJJJJJJJJIJHIJJJIJJJJJHHFFDDDDDDDDD
@5196401/1
ggacattaggaccgtcattgaacaatctcgtatgatgccgtttctgtacc
+5196401/1
@@CFFFFBABHBHH@@?GHIIHEHDFDHFHHIIIIIIIGGIIGGIEHCH@
@5196417/1
cttcttgaacttcttcaattgacgcaagaagtaccagaaacgggacttag
+5196417/1
?@@DDFFFHDHH<FFHIIGIIIHIJDIHDHI9DC4CGHIIJJJJDDHEGG
@5736169/1
cttgaattccttgatgactgcatagatagaaatcgaactcggtcggatgc
+5736169/1
CCCFFFFFHHHHHJJJJJJIJJJIJJIIJJJIHHGHHIJJJJJJJJJJJI
@564934/1
gttcattacctgtgaaaactgcccctcagatacaccgtcacggaatacaa
+564934/1
CCCFFFFFHHHHHJIFGIJJJIIJIIGIJJJJJIHIIDHIIJJIIGIJII
@5196720/1
gggccccttgtatgcgaaggtgttgaggcgcttgtggtggtgcacgcgct
+5196720/1
@CC<DDFAADDHFHGGIDB>FG@FFGGGIDIIIIFGGBFHGGGGHE/A?C
@2129348/1
ctgtgcctggctcccatgtcacggtagcactgagtgacggcacctccgac
+2129348/1
CCCFFFFFHHHHHJJJJJJJJJJJHIJJJJJJJJHIJJJJIIJJJJJJJJ
@2129491/1
gccagttataaagcatagcccgaagtgctattggcacacaggcataatgc
+2129491/1
@@@DDFFDHDDHFGGHIJEHIGED<1?E?FHE>CGHEGGEBFHAHCADDB
@565186/1
cagccagatgccaaagttcttgatcttcactgggctcttctctgggattt
+565186/1
CCCFFFFFHHHHHJJJHIJJJJJJJJJJJJJJJJJJJJJJJJJJJJIJJJ
@1083971/1
ttgtggaactgcttcacctgtggccggcggcacgcagacgccttgatgac
+1083971/1
@CCFFFFFHGHHHJJJJJJJHIJJJJJIJJJJJIHHFFFDDDDDDDDDED
@1084003/1
cccgtcgcaccagattattgatttctctttccctgtcgggagcggagcgc
+1084003/1
@@@FD=DDHAF>FGFGHGGGIIIGIIGGIGDHIFGHHIIBEHIGGAHDFD
@4663907/1
gtctggagagaagatcctcatcttgtatagaggaggcttgggctcgctct
+4663907/1
BB@FFFFFGHDHGIJJJJJJJJJJJHIIJJJJJHIJJJIBFHIIJJJJJD
@5736756/1
gtggattttaatgttattattacagcatacataataaaattagaggaagt
+5736756/1
CBBFFFFFHHHHHIJJJJJJJJJIJJIJJJJJJJJJIJJJJJIJJJJJJG
@42629/1
cctggcgtaaaataacgtcaatacactggatctcctcagtaggatggcaa
+42629/1
CCCFFFFFHHHHHJJJJJJJJJJJJJJJJJJJJJJJJJJIJJJJJJJJJJ
@5736813/1
ctgcaaacatgccagttataaggcatagcccgaagtgctattggcacaca
+5736813/1
@CCFFFFDFHGGHJJIJIIJJJGGHGIGGHDFFGGIIJJEIICHGIIJJI
@2129857/1
aatctgattgtgctgttgtggaactgcttcacctgtggccggcggcacgc
+2129857/1
CCCFFFFFHHHGHJJIJJHIJJJJJJJJIJJJJJJIJJJJJJJIIHFDDD
@7749507/1
gttgtattcagctggtggagcagatatagcggtggaggggaacacagttt
+7749507/1
@@@FDDEFHFFGFIJEGIGIJJJJJJIIIIIJ?GGGIJIEFHIHIJE=FH
@5197311/1
gttgtgtacacctgagcgagactcataacgcagccagatgccaaagttct
+5197311/1
CCCFFFFFHCACFIIJJJJJJJJJJJJJJJJJJJJJJJJJJJJJJJIHII
@7749550/1
cgggagtccatccacggctttttccagatccactcttgctccatggtcca
+7749550/1
BCCFDFFFHHHHHJJJJJJJJJJHJJJJJJIJJJJJJJJJJJJIIJIIJI
@5737181/1
ttcctctttacaagtagactcatctttagcacttggttcatcttttgaag
+5737181/1
@?@DDBDDHHH?DHGGH>HG@HAFFGGEGDEHGEIGBFBEFCFHIG<0:?
@6243731/1
gttcaagttaaccgcaatgttggagcttgg
+6243731/1
@:1?D:AADDD<>8C@DF9A923C>>EEFC
@5197575/1
atacataataaaattagaggaagtaggtgctgggcctcttgtatgcgaag
+5197575/1
1??D1DDDFBBD8EFBE<EFGEBFGDGEGCFB9?F;BGHIG4DACE>7?@
@2130264/1
accagtggtcttcttgaacttcttcaattgacgcaagaagtaccagaaac
+2130264/1
@@?DFDDDFHHFHJJJIIIIJBHHIJJIJJIHIGIIHGHG:BGGGHFFGC
@2614138/1
ctcatcttgtatagaggaggcttgggctcgctctccgaagggagcttgcg
+2614138/1
@CCFFFFFGFDHDIGJJGIJJIJGAHHIIJIIJJJJJIGIJJIIHGHGGE
@6243940/1
ctgcaacttggccaggttagggccaacagattgtttgagatgtttgtgaa
+6243940/1
CCCFFFFFHHGHHEHHFHGIIJIJJIJIIFHIJJJIGGCIJJGIGIGGII
@2614220/1
ctgcaaacctattttagtagaaagttttccacaagaacttcacgtcaagt
+2614220/1
CCCFFFFFHGHHHJJJJIJJJJJJHJJJJJJJJJIHIJJJIIJJFHIIJF
@1592468/1
gcctggttctaccttcaagagcctcttctaaagcaaacaatgagacctgt
+1592468/1
CCCFFFFFHHHHHJJIJJJJJJJJJJJJJJIIJJJIJJIIJJJJJJJJJI
@2614316/1
acggacttatctgcaacagcttgagaatgcacgtacagttgcatagcgtt
+2614316/1
CCCFFFFFHHHHHJJJJJJJJJJJJJJJJJJJJHIJJJIJJJJJJJJJJJ
@2130617/1
ggcacctccgacactgaggtcacggtactcgcggtacatgttgtgtacac
+2130617/1
CCCFFFFFHHHHHJJJJJJIJJJJJIJJJJJJJJIJJJJJIJJJJJJI=7
@43192/1
gtttgtgaaactgcgacaccttgtggctgtgacttgtagtcaaggtggag
+43192/1
B@@FFDDBFHHHHJJJJJJGGGIFHIIJJDEHCIIJIEHGIGHIJGHIJI
@2130845/1
gctgggcctcttgtatgcgaaggtgttgaggcgcttgtggtggtgcacgc
+2130845/1
CCCFFFFFHHHHHIJIJJJJHHICGHIIIJJEIIJJJIIIHDFAHGIJJF
@4664827/1
gtgcacgcgcttgggcagagggaatctgattgtgctgttgtggaactgct
+4664827/1
CCCFFFFFGHHHHJIJJJJJIJHIIIIJJJJJJIJJJGIJIJJIIJJJII
@6244599/1
gcacgcgcttgggcagagggaatctgattgtgctgttgtggaactgcttc
+6244599/1
CCCFFFFAFHFFHIJBHHGHHIGHGIIIGEBGHGIFGGFHHHGIIJJEIG
@7265466/1
cctggctcccatgtcacggtagcactgagtgacggcacctccgacactga
+7265466/1
CCCFFFFFHHHHHJJJJJJIJJJJJJIJJIIJJJIJIJGIJJJJJJJIII
@5198907/1
ggagagaagatcctcatcttgtatagaggaggcttgggctcgctctccga
+5198907/1
@C@DDDDDDDFDDHGGIIIIJFHIEIGGEGGBGIII?BA?FHGIGBCEGA
@1593393/1
cgggctctgtgcctggctcccatgtcacggtagcactgagtgacggcacc
+1593393/1
CCCFFFFFHFHHHIHHIIIIIHIIHIJIJGCHGIJIIGHI?FGGCHGIJJ
@2615211/1
ggtgcacgcgcttgggcagagggaatctgattgtgctgttgtggaactgc
+2615211/1
@B@FFFFFHHGGGGIJJIJIIJJIIJIJJIJJFDGIJIHIJHIJJIJGJD
@1593465/1
aggtgctgggcctcttgtatgcgaaggtgttgaggcgcttgtggtggtgc
+1593465/1
CCCFFFFFHHHGHJJIJIIIJJJGFHGGHHHIFIJIIJJIJIFICGHBEG
@6245461/1
ggcgttgatgtcgcaagatagtgagacattcactttttagtcataatctt
+6245461/1
CCCFFFFFFHHHHJIJJJJIIIJICFHHGIEGIIJJJJJGHGGIIJJIIJ
@5199551/1
cataaacagtgtgctgggcatcattcttagtgattgtaacgcccactttt
+5199551/1
B@CFFFFDFHHHFFIIIJJIIJJJJIJIIIFHHIHIGJJJGGIJIJJJJJ
@5199601/1
ctcgcttattttttgtaataactattaaaaagtatatatatataacctta
+5199601/1
@@@FFFDFHDHHFJIDGHGBDGHEHJIIJIJ6?FHGGGIJIGGGGIEHGH
@7266663/1
cacacaatggtgaactggcgttcatgcggcaaacgcctattaacattatc
+7266663/1
CCCFFFFFHHHHHJJJJJJJIJJJJJJIJJJJJJJJJJJJJJJJJJJJJJ
@1593793/1
cacgaagaaatttgaatctatttatcatctatgaaaaaatggaaacccta
+1593793/1
CC@FFFFFHHHHHJIJJJJIJJJJJJIJJIJJJIJJJJJJJJIJJJJJJG
@5199836/1
gtcggcataacgggccgcgactccgccctcttcctcgggttggaatgatt
+5199836/1
CCCFFFFFHHFFHGIHHDDBHIE@FHIEGHEHHFEEFFD6?BDCCDDCDD
@3646952/1
cgggcagttctcgaaatgtttcataacgagccgcatagggtgatcgacga
+3646952/1
CCCFFFFFHHHHHJJJJJJJJJJJIJJJJJJJIJJJJJJJ?DHIJJJIJI
@7751289/1
gtggaactgcttcacctgtggccggcggcacgcagacgccttgatgacct
+7751289/1
@@@;DDDDHHDBF?F<BFHC?E@GHIE<GGEBHHEEDBBB@>CCCCDCCA
@3647024/1
ctcttgtatgcgaaggtgttgaggcgcttgtggtggtgcacgcgcttggg
+3647024/1
CCCFFFFFHHHHHJJJFGHIJJJJIJIJJJIJIHIIIIIJJJJJHFFFDD
@1084041/1
gtaggtgctgggcctcttgtatgcgaaggtgttgaggcgcttgtggtggt
+1084041/1
CCCFFDFDHHHHHJIJIJIJGEHIJJFIG?DFHGEHGGIBFHIFHEFCE5
@6725288/1
ctgtggccggcggcacgcagacgccttgatgacctccactttgatgatct
+6725288/1
CCCFFFFFHHGHHJJJJJJJIJIGHHHH>DEFBDEEDEDDDDCCDCEEDE
@6246257/1
ctctcgtatgcgaaggtgttgaggcgcttgtggtggtgcacgcgcttggg
+6246257/1
CCCFFFBDHHBDBGHFAECGGAHI?HGIIHB?FG?G7B=@FHIHHDCCCC
@1084159/1
cactgagtgacggcacctccgacactgaggtcacggtactcgcggtacat
+1084159/1
CCCFFFFDFHHGGJJJJIJJJJJJJIJJGIHHIJJJGGIJJJIJHBDFFF
@3647286/1
ggggccgtcagaacctgatagaaacggttggcgttaggtatatacaagaa
+3647286/1
@@?DBDFFDHDFHJIJJICHEEGGGHE?DF>GADHIJI8CFHHHGIIJJJ
@1084272/1
cgattatcgaatttttcgccatgagtaagcgatcgggctctcaggcaggc
+1084272/1
CCBFFFFFHHHHHJJJJJJJJJJJJJJJJJJJJJJJJJJJJJJJJJJJJI
@4191828/1
ggcacctccgacactgaggtcacggtactcgcggtacatgttgtgtacac
+4191828/1
CCCFFFFFHHHHHJJJIJJIJJJJJHIJIJJJJIHIIIJJHIJIJJJJ==
@7267426/1
cggcaaacgcctattaacattatcatcgttctcagcatggtaagaaggtg
+7267426/1
CCCFFFFFDFHGHJJJJIJJIHJJIJJJIJJJJJJJJJJJGIJJJJJJHI
@6246602/1
cttgggtgaggcataacggggtgggttttacagactagaacccaccccgc
+6246602/1
CCCFFFADFHFFFIIIIHBGGHIIIHIIIJGIIHIJIJJIICHIIHHHFD
@7267545/1
ggatacggctggagaacaaatgtatttccttatgcatgataccgtatata
+7267545/1
@@@DDD?BFHFFFE?CGBHGC<HHGGG<FFHEG9:??BDFDHIBADGFHB
@5200579/1
tttcaagtcggcataacgggccgcgactccgccctcttcctcgggttgga
+5200579/1
@CCDFFFDHHHHHJJJJJJJIJIJIJIJIJJJHHFFFFFEEEDDDABDDD
@7751906/1
cctcgggttggaatgattctggtgggttgtcctgcagagcttgccacatc
+7751906/1
CCCFFFFDHGHHHIJJJJJJIJEFHIGIIIJJJJJJJJJJJJJIJJJJJJ
@5737425/1
gcctggctcccatgtcacggtagcactgagtgacggcacctccgacactg
+5737425/1
<@@FFDFFDHHGDHBGGIJIGGEHIJJJGI9CGGAG@AHIIJJAGEIJJG
@5737450/1
ggattttaatgttattattacagcatacataataaaattagaggaagtag
+5737450/1
@<@=DDBD?=AFDBFFHGHCA<?EEEGEDEF>FAECFGGGGGIHBDG?BG
@1084820/1
ggcatggcgatcatgtcgatggcttggtttattcccatcagtttggagtt
+1084820/1
CCCFFFFFHHHHHJJIJJJJJJJJJJJGIJJJJJJJJJJJJIIJJJHIHI
@6247318/1
gtggtggtgcacgcgcttgggcagagggaatctgattgtgctgttgtgga
+6247318/1
C@CFFDDDHHHHHJJJEIJJIJGGHG?G@GIIDIGIIHCBBGIFHIHIIH
@3133772/1
tcggacatttcaattttatttagttggtcttggttgaacggaactccaat
+3133772/1
?@@;4=AAHBDHA@BBGG@FHHICDH@A<E<EHFDFGE@FICEBHGD?D<
@1085077/1
caccagtggtcttcttgaacttcttcaattgacgcaagaagtaccagaaa
+1085077/1
CCCFFFFFHHHHHJJJIJJIJJJJJJIJJJJIGHJJJIJJJDFGHIIIIJ
@4192589/1
ctcatcttgtatagaggaggcttgggctcgctctccgaagggagcttgcg
+4192589/1
CCCFFFFFHHHHHJJJJIJJJJJGGIIJJJJJJGJJIJJJJIIJIIIIII
@3133835/1
caatcctttactcgaatagtcttttctaacttgaacagtgcgatgtttta
+3133835/1
;=@FBDEFHFHHHB@ECGHIEHGHGGHIIDGEHGHIGG?CCADFGBFFFG
@5201507/1
gtggaactgcttcacctgtggccggcggcacgcagacgccttga
+5201507/1
@C@FDDDDF<FFDHEGIIH@GCGHIIGIIBAG4BHBDFDD?B>3
@5738097/1
gtgctgggcctcttgtatgcgaaggtgttgaggcgcttgtggtggtgcac
+5738097/1
CBCFFFFFHHHHHJJIJJJJJJIGJ?HGHIIJJJJJJJJIJIHGIHHIJJ
@5201547/1
gttttgaataaatattcgagctgcaaacctattttagtagaaagttttcc
+5201547/1
@C@DDEF>FHFFHGI@?AEGGGGGAFDFGGBEGEGHBFFFC<DB<?FGG@
@6247712/1
ctgtcatctggttcatacggcgcgcggtcgcctccttgatgcattgcgtc
+6247712/1
@C@FFDDDHDDFDHEHGGGGH<GGIGI?AGGIEHEFHECE@DCEDFECB@
@6247742/1
ggatggagtgagcacgggctctgtgcctggctcccatgtcacggtagcac
+6247742/1
@C@FFFFFFFHGGGIGHIJ:FHIIGIIJJGIJIJJJJJJJJJIIJJJIIG
@3133990/1
ggtgctgggcctcttgtatgcgaaggtgttgaggcgcttgtggtgg
+3133990/1
??=BDDBDA8B:AE?<<ACDC:AEAA:?C?DCCD60?D6688;A1;
@1085300/1
gtgcgatgttttacaagggcaggttgaactcacaccattcaatttaaaag
+1085300/1
CCCFFFFFHHHHHJJJJJJJJJJJIIJJJJJJJJJJIJJJJJJJJJJJJI
@5738275/1
ctggcgtaaaataacgtcaatacattggatctcctcagtaggatggcaaa
+5738275/1
CCCFFFFFHHHHHIJIHGCGIFIIJIBGHIJJJIIJHIFIIIFHJJJGGI
@2130970/1
gtcacggtagcactgagtgacggcacctccgacactgaggtcacggtact
+2130970/1
@@@DDDDD?CFCFHBGE:CFFHEGIIHDFHGABBHCHGBCBCFHFG5=A?
@3134148/1
gtttattttgtttttctctgtgatctgtttcttggcatctatagatgtcg
+3134148/1
BCCFFFFFHHHHHJIJJJJIEHHIJJJJJJJJJJJJJJJIJJIJGIJIJJ
@4192956/1
gtagcactgagtgacggcacctccgacactgaggtcacggtactcgcggt
+4192956/1
B@BFFFFFHHHFHIJJJJJJJJJJJJJJJJJJJJFHIJJJFGIJJJJHF@
@5201914/1
gtggattttaatgttattattacagcatacataataaaattagaggaagt
+5201914/1
@=?DDADDFFBFFADHIIGFI@FEHIIIGHIIFHIICDGHGDBGHHEAFH
@4193032/1
acacgtatttttttttttacattttattattttatattttttttttgtat
+4193032/1
CCCFFDDFHHHHHJJJJJIIGHIJJFHIFHJJJGIEHIJJJJHDDDB?;A
@4193066/1
ctgcaatatatgttttaccagaacctgttggtaagtaaatgatagtatta
+4193066/1
CCCFFFFDHHGHHIJJGJGIJJGIIIJHIJJHGJJIJJJIIHIGIGGHIF
@2131358/1
gacgcaagaagtaccagaaacgggacttagccacaatctggtctggagag
+2131358/1
@@@FFFFFHHHCFGGDGIGIGGHGBFDGEGGEGGHGGGHJIGFIGJCEHE
@566463/1
tcataacgcagccagatgccaaagttcttgatcttcactgggctcttctc
+566463/1
@@@DBDBDA<?D?DFFHIE@F?FF?FEHEGHGHIIIEGGC;DEHIIIEGH
@5738849/1
ggcagagggaatctgattgtgctgttgtggaactgcttcacctgtggccg
+5738849/1
@@@FFFFFHF?FHIFI:EFAEHHGB@HHHI@GGAHGGIIIIGGHBBBGHA
@5202327/1
gttgaggcgcttgtggtggtgcacgcgcttgggcagagggaatctgattg
+5202327/1
@@@D;DDDFA@FF@BF9?;:CFGIFF<AAFIFI>CBA=EFBEEEDD@DDD
@6725528/1
gttatgtcgatgtcgaacccaaaaatgtaattaactttttttttgtctgt
+6725528/1
@CCFFF=B?FHDHEHIIGIIBDGIGGCGH>HIIIIHIHGHGAFH<CCHH>
@2131676/1
gaaacgatcaacaataatatataatttggagtacagttaatacctggcat
+2131676/1
CCCFFFFFHHHHHJJIJJJJJJJJJJJJJJJHHJJJJJJJJJJJIGIJJJ
@2131806/1
cagtggtcttcttgaacttcttcaattgacgcaagaagtaccagaaacgg
+2131806/1
B@CDFFFFHHHHHIHJJJJJJJJJJJJJJJJJJJJJJJHIJJJJJIJJJJ
@5202585/1
ccactccatactttgtttcatttaaatttacgggctatgccatttatcct
+5202585/1
CCCFFFFFHHHHHJJIJJJJJJJJJJJJJJJJJJJJJJJIJJJJJJJHIJ
@6248754/1
taataaaattagaggaagtaggtgctgggcctcttgtatgcgaaggtgtt
+6248754/1
CCCFFFFDHGDHFHIEGIIJIIJIJJIIIIIJIJJJFGIGIJGEIIBFGF
@5739205/1
ctccggtactaacgatcaaatcgatcatgggtccataatcattcctggaa
+5739205/1
@C@DFDFFHHHHHIIIIFGHCG@FFHGIIIGBGGCHGGIIGIIGIIIGFC
@566795/1
ccaacagattgtttgagatgtttgtgaaactgcgacaccttgtggctgtg
+566795/1
@C@FFDEDHGDHGIIFIIFHFEHHFEIIIJIJJJJJEIJGCFDGGHIIFF
@6248840/1
cttgggcagagggaatctgattgtgctgttgtggaactgcttcacctgtg
+6248840/1
CCCFFFFFHHHHHHJJJJJIJJJEIIIJIIIGHIJIJGJJIJJJIGIJIJ
@5202784/1
cacggtactcgcggtacatgttgtgtacacctgagcgagactcataacgc
+5202784/1
C@@FFDFFHHFHHIHGIJJJIJJJJHIJCBBFHHIIIGIIJJJJJJJIJI
@5739428/1
ccaaatttcaaccaaatccgtcaaatagttgcggagattaatggtataag
+5739428/1
@@@DDDBDCFFHDAE9FBBF<F@EDE>?::?BFH<?DBBGHGDD9B@FHB
@5739559/1
ctaaagctaagatggcatcatatggtatctgcctggttctaccttca
+5739559/1
@CCFFFFFHHHHHJJJJJJJJJJJJHHIIJJJJJJJHHJJJJJJJJJ
@5203090/1
ctgggcctcttgtatgcgaaggtgttgaggcgcttgtggtggtgcacgcg
+5203090/1
@@@DDDDD??FHCF@FHIIGFG2A:1:1?DDAGI@FDGCHHGIGIFIIFF
@6726089/1
ctcataacgcagccagatgccaaagttcttgatcttcactgggctcttct
+6726089/1
CC@FFFFFGFHHDIHIIIIJJJJDI?FHGGIJJJIJJJGEH@9DFG@HID
@5739815/1
tgggcctcttgtatgcgaaggtgttgaggcgcttgtggtggtgcacgcgc
+5739815/1
@@@A?DB?FBH?CFGBGFHIIC?CGHF?D@F@GIIHG?B6<FC@=AHEEB
@1594136/1
ccggcgtcattcgatatcttctgtagctgctgtgtgaagttcttcaaagc
+1594136/1
?@<DDDDDH??BDHI?<FHG?FHCGHEEGGHGB:?BFIHDECFFGHICEA
@6726126/1
gccagatgccaaagttcttgatcttcactgggctcttctctgggatttcc
+6726126/1
8??ADFDDBFHDFEHGIIII>DGEHICGHAGG;E@CGEHDD@F989BDHI
@3135282/1
cgatgttttacaagggcaggttgaactcacaccattcaatttaaaagaaa
+3135282/1
@CCFFDFFHHHHGJJJJJJJHIJJIJGJJJJJJJJJJJJJJJJIJJHIIG
@567326/1
gccagatgccaaagttcttgatcttcactgggctcttctctgggatttcc
+567326/1
@@CFFFFFHHGHHJIIJIIJIIJGJJJJJIHIIJJJJJIJJIFIGIJJJJ
@6249584/1
cccaaattcttcttcttcagccggctttggtggttctttggctgcctctg
+6249584/1
CCCFFFFFHHHHHIIIJJJJJJJJJJJJJJGHJHIJJJJJJJJJJJJJJJ
@567394/1
gatcagccggagcagctccggtaagtttgtcgagtagagccttagctgcg
+567394/1
CCCFFFFFHHHHAIJIIJJJJDGIJGIIIGIIJJHHHHIGIJJIJJJJJJ
@2132866/1
cctcggagatgccgtcccggtacataatgatacgatgcggcttgaacccg
+2132866/1
CCCFFFFFHHHHHJJJJJJJHIIIJJJJJJJJJJJJJJJJJJJEEHEHFB
@2132971/1
caactaataaattaaaaattaattaaaaaaaacattgtccagcggacaaa
+2132971/1
CCCFFFFFHGGHHJIJJJJJJJJJJJJIJJIIJJIIIIIIGHIJJJJJIH
@6726372/1
cttggcatctatagatgtcggtggcgcacagggcacgcttgcgcatgaca
+6726372/1
CCCFFFFFHHHHHJJJJIJJJIJJJJJJJJJJJJJJJJJJJJIJJJJJHH
@567712/1
ccattttctaactgaagaggaaacgattgcatctgtgaggggcgtcgggt
+567712/1
=?8DDDDD?BFDFFFFF4A??FBBBE@;FECCC:::CCCDBGDAFFFDB6
@567732/1
cgagtagagccttagctgcggaatgcttagcttccttcttagagcgtccc
+567732/1
CCCFFFFFHHHHHIJJJJJJJIIJJJJIGIIJJIJJJJJJJJJJJJIHIJ
@2133292/1
cttggaggcttgggcctgttttggtagcggcggcgcgg
+2133292/1
CCCFFFFFHHHHHJIHIIEHJJIJCBGGGIEHJBC@BD
@5204119/1
agggaatctgattgtgctgttgtggaactgcttcacctgtggccggcggc
+5204119/1
CCCFFFFFHHHHHJJJJJJJJJIJJJJJJJJJJJJJJJJJIJJJJJIJHF
@6250258/1
cgacgtgattctttaatttgacataacttttctatttatgaaccgattga
+6250258/1
@<<B?DDFDHFHFIIGGEDFBHHGGDHCDHHGGEGGHIIBGGDFHEGIIH
@6250338/1
gtccgtctgattctgtgatagtgaatacaagatcgtggggtgggcccacc
+6250338/1
???=D?BD:<ABDE@AA:F>D3AAECFEE<EFE<;E1CCDDD@6B;@@CD
@6250491/1
gggctcgctctccgaagggagcttgcggccgatgacctcatactccttca
+6250491/1
@@@DDDFFHHGHHGGHIB1??DGIGGH<<FAAFBGECEECH?>B;B;B>C
@7268571/1
gtttattttgtttttctctgtgatctgtttcttggcatctatagatgtcg
+7268571/1
@@@FFFFFFHCFHEHIGFHIIGJGIGECHHGICHDHIEFFAGIGFHHBBB
@7268614/1
gtggattttaatgttattattacagcatacataataaaattagaggaagt
+7268614/1
@?@BADBAHFAFBCE@GGIHGCHGIIIHIGI>B@BD4BGGH@G?CD9;DF
@1595049/1
ctgttgtggaactgcttcacctgtggccggcggcacgcagacgccttgat
+1595049/1
CCCFFFEFHHHHHJJJJJJJJJJJJJJJJJJJJJJHHFFFDEDDDDDDDD
@7268927/1
cactgtcgtgtcctttatacatttcggcatggcgatcatgtcgatggctt
+7268927/1
CCCFFFFFFHHHGJJJJJJIJJIJJJJJJJIJJIIGIGIIHIHDFIIJJJ
@44403/1
ctgtgatctgtttcttggcatctatagatgtcggtggcgcacagggcacg
+44403/1
BCCDFFFFHHFHHJJJJJIJJIJJJJJIJJIIJJHIJIJJJJJJJJJJJI
@6251278/1
catgggtccataatcattcctggaatccgtgtcgacggcgatgagagccc
+6251278/1
@@@FFF=DHFHHFIJFIIIJJJJJGGGIJFGCGAFH@FIJIGJIGAEHHH
@1595335/1
cttgcagaagcatggctgcccaatga
+1595335/1
@@@D;DDDFF>FFIDGIGIIGCHIIF
@3649104/1
gttggttcctctttacaagtagactcatctttagcacttggttcgtcttt
+3649104/1
@?@D?DD4CBB?DGA<EHCIE@BHHIGFGHGG<?E<EEGFCFGE??7?DG
@6251438/1
gggacttagccacaatctggtctggagagaagatcctcatcttgtat
+6251438/1
CCCFFFFFHHHHHJJJJJJJIHIJJJJJJJJJJJJJJJJJJJJJHHI
@2617068/1
agcatacataataaaattagaggaagtaggtgctgggcctcttgtatgcg
+2617068/1
CCCFFFFFHHHHHJJJJJJJJJJJJIHIJJHIIJJJJJJJJJJJIJJJJJ
@6251454/1
ctcataacgcagccagatgccaaagttcttgatcttcactgggctcttct
+6251454/1
?@?BD<B3CFFADE>BB>HECHB;F9?ED?BB>DFDGDGG>GFECD@8BF
@44593/1
atgccatttatcctcgcacgttggcagtaatagtacaagtgaaaagtcac
+44593/1
CCCFFFFFHHHHHJJJJJJJIJJJJJJJJJJJJIJJJJJHIJJJJJJIJJ
@44607/1
ggggttattgttatgtcgatgtcgaacccaaaaatgtaattaactttttt
+44607/1
@CCFFFDFHHHHHIIFHIIJJFIIIIJJJIJJGIJJIEIJIJIHIIJJJJ
@1595539/1
gacccaaatacggcgatgcccataataattaaggagatccctctattgag
+1595539/1
CCCFFFFFHHHHHIJJJJJJJJJJJJJJJJJJJJJJJJJJJJJIJJJJJI
@7753071/1
gtcttctttctctttctcgcttatagaagttgtgtcttctttctctttct
+7753071/1
@@BDFFFFHHHHHJJJJJJJJIJJJJIIIHHIFGHHIJIJJJJJJJJJJJ
@7269713/1
cgcagccagatgccaaagttcttgatcttcactgggctcttctctgggat
+7269713/1
B@CFFFFDGHHHHJJJIJFHEIJJJJGIJEIJIHHIIJJJJJJJIJJJIJ
@3649401/1
atacataataaaattagaggaagtaggtgctgggcctcttgtatgcgaag
+3649401/1
CCCFFFFFHHHHHJJJJIIJGJJIJJJHIIIIIIIJJJIJJFIJJJJIJJ
@5205895/1
catacataataaaattagaggaagtaggtgctgggcctcttgtatgcgaa
+5205895/1
@@@FFFFFGHFDFGIIIIHIIDCDCEHI<FGICGIFIIIIIHHIIIGH??
@45006/1
ggggtgggcccaccaggccgttacagatgaactcccgtcgatgaccagca
+45006/1
CCCFFFFFHHHHHJJJJJJJJJJJJJJJJIJJJJJJJJJJJJJJJHHHHH
@6252259/1
gtcttgttaatgcctggccctcagcgacatgtaagagttcaatggggaag
+6252259/1
???AB?BDFFFFFFBE32A<C?:FEGFI<GIGCGI<FG<FEFIIGBEF0;
@3649744/1
gaaaaaatctttatttttcagttttattctgctcaacagcagtagctcaa
+3649744/1
CCCFFFFFHHHHHJJJJJJJJHIJJJJJJJJJJJJJJJJJJJIJJJIJII
@7753550/1
ctgggcctcttgtatgcgaaggtgttgaggcgcttgtggtggtgcacgcg
+7753550/1
@@@DDDD?FFFFFAFIFFFDE@2<EE@CGIBFIE@F?FF86@FFFCDEAE
@2617719/1
ctctatactttgcattaaaataatgcccattttcacaggcaagggatcct
+2617719/1
CCCFFFFFHHHHHJJJJJJJJJJJJJJJJJJJJJJJJJJJJJJJJJJJJJ
@5206207/1
cttaaatttacatttagtgtttgtt
+5206207/1
@@@DBDD8DF?FFFIGF<A:AD3CE
@7753717/1
ctggatggagtgagcacgggctctgtgcctggctcccatgtcacggtagc
+7753717/1
CCCFFFFDHGHHHIJJJIJJJJJJJGIJJIHHGIIJJJJJIJJJJJGHII
@7270533/1
gacgatttcaccagtggtcttcttgaacttcttcaattgacgcaagaagt
+7270533/1
CCCFFFFFHHHHHJJJJJJJJJJJJJJJJJJJJJJJJJJJJJJJJJJJJF
@3650071/1
tgataataatgtggcccgtgcttttatacaatgcgttatagtcactttat
+3650071/1
CCCFFFFFGHHHHIIIIJIJJJJJJJJJJJJIJJJIJJJJIIIJIJJJII
@6252801/1
ttcacctgtggccggcggcacgcagacgccttgatgacctccactttgat
+6252801/1
CCCFFFFFHFFDHJIJJJJJIJIJJIJHHFFFFEEEEEEEDDDDDDDDDD
@7753991/1
acgattccaacgccccctggcgtaaaataacgtcaatacattggatctcc
+7753991/1
@@CDFFFDBFHFHJIHIGIGIJIJJGHEIGHGHIJGGGIHIIIIIIDHFG
@7754049/1
ctgtggccggcggcacgcagacgccttgatgacctccactttgatgatct
+7754049/1
@@CDDFFFHGHHHJJIJDGIJJJJHFHHFEDDFFDEDEECDDDCCDDDDC
@4193565/1
ctgcatacctgccatgcgctggtaagcgctatggactgccgccaattcac
+4193565/1
CCCFFFFFHHGHHJJJJJJJJJIJJJJJJJIJJJJJJJJJJJJJJJJJJJ
@6253238/1
gtcgtatgattatttgtctgtagtggtcctgctgtttcgtatattctaaa
+6253238/1
@@@?DDDDDHHDHHIIB?FIHHEAGFH@CFHBHIE?EFH?DHIIIIIE@<
@5207019/1
gtctatgtctatcggctccgatttgtcgtcccaaggaaactccttgttaa
+5207019/1
CCCFFDEDHHADHGGHEHHH@FIG<?CGIGID>BFH@FDF<GGGDAFG@B
@4193640/1
ctccttattagttattaaactgactagttgtgtt
+4193640/1
;@<DDBB;:2=<C?CF@?FB?IF@HB@AFHA<2A
@5207117/1
ggcagagggaatctgattgtgctgttgtggaactgcttcacctgtgg
+5207117/1
?@@FFDDFGFADFGIGGHHHGIGHIGIHIJGIGIIJEHIGIIJJGHG
@1087052/1
gggttttttaaactcatattttcatggtaccaagttatgaatttttcaaa
+1087052/1
BCCDFFFFHHHHHJJJJJJJJJJJJJJHIJJJJJIJJJJJJJJJJJJJJJ
@4193703/1
gcctcttgtatgcgaaggtgttgaggcgcttgtggtggtgcacgcgcttg
+4193703/1
CCCFFFFFHHHHHJHHHJCGHHJHIJIJJJJJJJIHHIGHIJJJJJHFFD
@5207221/1
ctggctcccatgtcacggtagcactgagtgacggcacctccgacactgag
+5207221/1
@@@DFDDDFFHFHJGIGIIIIIJJJIEIFHGIFIJIBFHH=FGIJIIHGH
@5740476/1
atcttgtatagaggaggcttgggctcgctctccgaagggagcttgcggcc
+5740476/1
CCCFFFEFHHHHHJJJJJJJJJJIGJIJJJIJJIHJJJJGHIJJJIJHGF
@3135932/1
ccctgggtaaggtatttcaggatcgtcacgacccacatcttcgtcgcgcc
+3135932/1
@C@FFFFDHHHHDGGHJJJIICHIIGHIJGIGIJIIIJIIIJJGHIIGIH
@3650912/1
gagtgacggcacctccgacactgaggtcacggtactcgcggtacatg
+3650912/1
??@=ADDDFDHDDEHIG@EHBFHC?DHIIEH<0?DCC@;;855A>;;
@5740854/1
ctggagagaagatcctcatcttgtatagaggaggcttgggctcgctctcc
+5740854/1
CCCFDDDDFHHFHHJDBHCHJGGIJIJIIFIIGJIJE?;@D@AGBGGHCH
@3650970/1
tttccgacccacaaacaattaagccttgggtaccgtagcctgtaattttt
+3650970/1
@BCFBDFFHHFFHJIJJJJJJJIGJJJJJJFHIJIHIIIJJIIJJIHJJJ
@5740920/1
ctcacatgattcatccacaaattccaacccttgcgtttcaaaacaattca
+5740920/1
CCCFFFFFHHHHHJJJJJJJJJJJJJJJIJIJJJJIJJJFIHJJIIJJJI
@3651133/1
gtatgatgccgtttctgtaccaataggaacaatacttcgggcttattctg
+3651133/1
CCCFFFFFHHHHHJJJJIJJJIJJJJJJJJJJJJJJJJJJJJJJJJJJJJ
@5741082/1
actgcttcacctgtggccggcggcacgcagacgccttgatgacctccact
+5741082/1
CCCFFFFFHHHHHIJJJJJJJJJJJJJJJJHHHFFEDEEEDEDDDDDDDD
@5207901/1
gggcctcttgtatgcgaaggtgttgaggcgcttgtggtggtgcacgcgct
+5207901/1
CC@FFFFFHHFHHIJIGGGIGGHHIHIJDIIJJJHJIGIIHIJJJJJHFF
@6254434/1
agacgatttcaccagtggtcttcttgaacttcttcaattgacgcaagaag
+6254434/1
=???BDBBFCBA?<A2<:3CHEHHHHB?F?GIIEF91:?9D?6DFIIB@B
@6254563/1
gcagccagatgccaaagttcttgatcttcactgggctcttctctgggatt
+6254563/1
@@CDFDDFHDHHHDIJIFHIJJJHHJJHIGJIIJJJJJIEHHJJJJJGDH
@4194643/1
tgcgaaggtgttgaggcgcttgtggtggtgcacgcgcttgggcagaggga
+4194643/1
CCCFFFFFAFFHHIJJJJJJJJJJJIIHHHIJJJJJJJJHHHHFFFDDD@
@3136646/1
gcccgaacacggttaccgggaattttgtttggtatctgataccgacacat
+3136646/1
CCCFFFFFHHHGHJJJJJJJJJJJJJJHJJJJHHJJJJJJJJJJJJJHHH
@4667681/1
ctgtgatctgtttcttggcatctatagatgtcggtggcgcacagggcacg
+4667681/1
@@@DDFFFFHDDHHEGII@HGEFGBHEGIIJIDG@AGGGBBHIGGJDHIJ
@6726662/1
agggaatctgattgtgctgttgtggaactgcttcacctgtggccggcggc
+6726662/1
@CCFFFFFHHDBHGGFHHIHGIHHIJJJJIJIGIJIIJFHHIJJIJJJHF
@6254888/1
caactgtcctccggtactaacgatcaaatcgatcatgggtccataatcat
+6254888/1
CCCFFFFFHHHHHJHJJJJJJJJJJFGIGFHIJJJJJJJHIJJJJIJJJJ
@5741903/1
gcagagggaatctgattgtgctgttgtggaactgcttcacctgtggccgg
+5741903/1
CCCFFFFFHHHHHJJJJJIIJJJJJJIJJJJJJJJJJJJJJJIHIJJJJJ
@4667730/1
gtttattttgtttttctctgtgatctgtttcttggcatctatagatgtcg
+4667730/1
@@CFFFFFHHFHHIJIIGHIGHIGJJFJFIJJJIIIGIIGIFEIIIJ<BF
@4667859/1
caggcatctgcaccaagactggagctcctgctggagatgtgggtgtagct
+4667859/1
@C@FFFFFHGHFHJJIIGH@HGGIJGIJIJIGGIDHEHIFHGI@D?FHHH
@568770/1
agttattaaactgacttgtgtttcgctcttagatgttccaggttgatttt
+568770/1
@@@DDADADFHDFEB:AGFFEAG>CA:?<?B91?E1?DG@GGG?;?0:DH
@1088353/1
gccagatgccaaagttcttgatcttcactgggctcttctctgggatttcc
+1088353/1
CCCFFFFFHHHHHJGIIIIJJJIJJIIJJJIJJJJJJJJJJJJIJIJJHJ
@568819/1
gtgctgggcctcttgtatgcgaaggtgttgaggcgcttgtggtggtgcac
+568819/1
C@CFFFFFHHHHHJJIJJJJJHGIJCGGHJHIJJJJJJJJJJJJIEGIJI
@6726923/1
ggcatctatagatgtcggtggcgcacagggcacgcttgcgcatgacatct
+6726923/1
@@@DDFFFHHHFAGHIIGHGIJJIJIGFHHCHGIIIJJIIJJJJJJJIHG
@1088426/1
cagcatacataataaaattagaggaagtaggtgctgggcctcttgtatgc
+1088426/1
CCCFFFFFHHHHHJIJJJJJJJJJJJJJJJJHIJJJJJJJJJJJJJJJJJ
@1088481/1
gggcacgcttgcgcatgacatctatacatgccattggcgttcaaaaggtt
+1088481/1
@CCFFFFFHHHHHJJJJJJJJJJJJJJJIJJJJJIJJJJHGHJJIJGH@F
@1088536/1
cagcatacataataaaattagaggaagtaggtgctgggcctcttgtatgc
+1088536/1
?@@?DDDDHHHHHI>FGG@FEIIG>EGAFHEHIHIGBFFGGGADGDF>EH
@2135069/1
gttcggaacatagaaatttgtgtaacccaagtttgacgacataagatgcg
+2135069/1
CCCFFFDDHHHHHJJJJJJJJJJJJJJJJJJJJJJJJJJJJJJJJJIJIJ
@5209134/1
cttctttctagtgcctgataagcccagacctagcccaaattcttc
+5209134/1
=?@;DBD;FAFHFG@F?:FFII@<CCGCGGGFEEG>;DBFFBDBF
@4668196/1
gtgaaacgatcaacaataatatataatttggagtacagttaatacctggc
+4668196/1
CC@DFFFFAHHHHIJGHHJJJIGHGIIJJJCGIGGIGIIIGIJJJIJJII
@1596173/1
acataataaaattagaggaagtaggtgctgggcctcttgtatgcgaaggt
+1596173/1
@@@ADADDDFFFFF@4EG3CF<CA@CGEBAFFCBEBF<BGF<F@D00?D9
@2617918/1
aggtgctgggcctcttgtatgcgaaggtgttgaggcgcttgtggtggtgc
+2617918/1
;;;ABDDEBF;??FBEGHGIIGI@<FE9?:?FFEHD@@BGG=A1.5;;@C
@2618043/1
tgggcatagtaggtaggcgtagggtaagacacggatcgcatacaccgtga
+2618043/1
@@CDDFFDFCDHHCHHJGIHIHIHGHIIHIJJIIIJGJJGIJIHIIIGHI
@7271291/1
gtgctgggcctcttgtatgcgaaggtgttgaggcgcttgtggtggtgcac
+7271291/1
CCCFFFFFGHHHHJJJJJJJJHHIJCGHHIHIJHJJJJJJJJIJHIIJIJ
@45476/1
gcttgggcagagggaatctgattgtgctgttgtggaactgcttcacctgt
+45476/1
CCCFFFFFHHGHHJGIJJIJJJJIJIJJIIIJHIIJJJJJIJJJJJJJJH
@4668518/1
gcgatgttttacaagggcaggttgaactcacaccattcaatttaaaagaa
+4668518/1
CCCFFFDFHHHHHJJJJJJJJHJJJJJJJJJJJJJJJJJJJJJJJJJJJJ
@6256110/1
aacacatctagactaattaataaaattggactgtttttaatatttaaata
+6256110/1
CCCFFFFFGHHHGJJJIJJIJGHIIJIAFHIGIJJJJJJIJIIIJIJJII
@2135888/1
ataaaattagaggaagtaggtgctgggcctcttgtatgcgaaggtgttga
+2135888/1
CCCFFFFFHGHHFGIIDGJJIHIJJJJJIJJJJJIIJJJJIIIJDFFGIH
@6256377/1
gtctttctagtgcgtccgtctgattctgtgatagtgaagacaagatcgtg
+6256377/1
=1:BD8BDBDDDAD:CEEFEC;CFF@EEEABECE@D@4CD>DB?3?<;?B
@45694/1
ccttgcgtttcaaaacaattcattttaggttcaagttaaccgcaatgttg
+45694/1
@@@D?DD@:CDFFEIFFFIFHIIF<FDFFCEEFEE??CFGFIIIF@D98>
@1596704/1
gatgcattcttcctcgtcaagcaaataaaggacatcttcaacaatctcgt
+1596704/1
@@@FFDEFHHHGFGGGHIIIGIGGGHGHHJIEGHGIIIJFJGIIIIJIIB
@1596761/1
gtggtcttcttgaacttcttcaattgacgcaagaagtaccagaaacggga
+1596761/1
@@@FDFFFHHGFBHIJJJIJJJJJJJGHJJJGGGGHIGGHIIFGGGHGDE
@5210378/1
ggcgcacagggcacgcttgcgcatgacatctatacatgccattggcgttc
+5210378/1
BB@FFFFFHHHHHJJJIJJJJJJJJJJIJJJJJJJJJJIJJJJJJJJJJJ
@1596913/1
gaggaagtaggtgctgggcctcttgtatgcgaaggtgttgaggcgcttgt
+1596913/1
;7?=B;DD<4CADFG<?EGGGIFIEF9FFEB1C?F9BBFF<DGFFFEEC6
@5210763/1
gttgaggcgcttgtggtggtgcacgcgcttgggcagagggaatctgattg
+5210763/1
@@@BDDDDDHDFBHFEHIB?EBGGIGGHIGGCGGGI?EIF>EEHFFFDFF
@5211005/1
ggctttttccagatccactcttgctccatggtccaggagcagcagcg
+5211005/1
@@@FFFFFHHFHGJIIJIJJJJJEIICGHHGHGGGGIGHH<FGIHFD
@6257393/1
gtggctttcagtgaaacatcaaaatttatcgatctttgattctgatctag
+6257393/1
C@@FFFFFHDHHHJJJJJJJJJJGIJIJJJIFF?EHIIIJJJG@DHHDHI
@1597298/1
ctgttgtggaactgcttcacctgtggccggcggcacgcagacgcc
+1597298/1
;@?DDB2:CF?FBFFB>EAEHIBC:9AF<GE6@B/=EB<??>>93
@5211630/1
ctttatacatttcggcatggcgatcatgtcgatggcttggtttattccca
+5211630/1
@@@DDDDFHDDDDGGHFFAHGHAGEEFEC?F@DB:DBFIIBFFEAFBGGE
@7273225/1
ggtcattacactccaatctatatcgtaaccattgtcttctttgacgggca
+7273225/1
@@?DDDDDAF<DC;<<C;FEH<BBBF@CDGHDAGEBFHGHFGH<?F@@A:
@1597634/1
ttgtagtcaaggtggagattttactatctttcaagtcggcataacgggcc
+1597634/1
BCCDFFFFHHHHDGHHJHIIJJJJJJJJJJJJJJJIGJJJJJJJJJJJJJ
@1597646/1
gaatctgattgtgctgttgtggaactgcttcacctgtggccggcggcacg
+1597646/1
B@@DFFFFHHGHHIJJJJIHHIJJJJIJIIJJJJJIJIJJIJJJIJHFDD
@6258129/1
gccttagctgcggaatgcttagcttccttcttagagcgtccgt
+6258129/1
CCCFFBEFAHFFDEGEGIJJGIDHHJJJIJJJIGHICHHGI60
@1597742/1
ggatggagtgagcacgggctctgtgcctggctcccatgtcacggtagcac
+1597742/1
@CCFFFFFDHHHHIJJGHIJIHFFHHIGDCHHIJGIJG?BFHII;CBGHG
@46763/1
cacctgtggccggcggcacgcagacgccttgatgacctccactttgatga
+46763/1
@@@F?DDDDDDHFGFBGIEIFIIFGBHHHFD@DCE>CEEBCCACCCCCC>
@4195118/1
gccgtttctgagattagcgcgcacagacgaacagacaaacagacaaacag
+4195118/1
CCCFFFFFHHHHHJJJJJJJJJJJJJJJJJJJJJIJJJJJJJJJJHHHHF
@46857/1
gagtcatttagctgaagttttaatattacttgaattacactacatcacta
+46857/1
@CCDFFFFHHHHHJJJJHIJJJJJJJJJJJJJJJJJJJJJJJJJJJJJJI
@5212251/1
ttcttgaacttcttcaattgacgcaagaag
+5212251/1
BC@DFFFFHGHHFBFHIIJIGGIIJBHIJ9
@3652426/1
ccagtctcaggcacattgccattagtagactgatcagccggagcagctcc
+3652426/1
CCCFFFFFHHHHHJJJJJJJJJJJJHIJJJJJJJJJJJJJJJIJJIJFJJ
@47104/1
tggtgataaagataagtataggctcaaaacctaacgacatcaatcaccag
+47104/1
BBCDDEFFHHHHHIJJHHIJIIJJJJJJJJJJIJJJJJJJJJJJJIJJJI
@3652469/1
gtccgcgcggatgtcggtcttcgcgtgga
+3652469/1
@@@?DAADADAFF?:C??FF?FCEH;FH;
@5212685/1
gtggattttaatgttattattacagcatacataataaaattagaggaagt
+5212685/1
@?8DDDDDH>CFFACBGDH>CCHII9EFGIEGIGHIFIIIIIID<??GHF
@5212686/1
gcgcacagacgaacagacaaacagacaaacag
+5212686/1
@;@DA?DBHDDAFDHBEEGCEIHH<GFG@BFH
@5212735/1
cacggtagcactgagtgacggcacc
+5212735/1
:11=?2A1A4A:C?E:<<AFFAF88
@3652641/1
cctggctcccatgtcacggtagcactgagtgacggcacctccgacactga
+3652641/1
CCCFFFFFHHHHHJJJJJJHJJJJJJJJJIJJJJJJJJJJJJJJJJJJJG
@6259084/1
cacctgtggccggcggcacgcagacgccttgatgacctccactttgatga
+6259084/1
@@@DFFFDABFFAEEGIIGIGAHGEIF4CB>?@CECCEE@ACDA>CD@C>
@3652712/1
gaaggtgttgaggcgcttgtggtggtgcacgcgcttgggcagagggaatc
+3652712/1
CCCFFDDDHHHHHJJJIJJHIJHIIGHHIJJJJJIJJJJJJHHHHFFFEE
@5743357/1
gcacgcgcttgggcagagggaatctgattgtgctgttgtggaactgcttc
+5743357/1
CCCFFFFFHHHHHIJJIGIIHGIIGIJJJJJJJJJIJJIIJIIJJJIJJH
@5212919/1
ctccaatcctttactcgaatagtcttttctaacttgaacagtgcgatgtt
+5212919/1
@@CDFDFBFHFHFGIDFHHIIGIFFIIIGHGGGGEDHGIA@9CDFFHBB@
@5743513/1
gcacgcttgcgcatgacatctatacatgccattggcgttcaaaaggttaa
+5743513/1
@@@?DA@<<;DC?@EGBBA9EDB@E?FE>FBDEDF@D?@?8?BH@G=B=C
@3652872/1
gccaattcactgttcattacctgtgaaaactgcccctcagatacaccgtc
+3652872/1
CCCFFFFFHHHHHIIIJIJIJJJJJJJJIJJJJJJJJJJJJJJJJJJJIH
@4195823/1
gtgctgggcctcttgtatgcgaaggtgttgaggcgcttgtggtggtgcac
+4195823/1
@CCFFFFFHHHHHIJFHJIJIEDFE?EFHIGIJJJJIJIFGCGCGBDHGH
@1089357/1
tctatactttgcattaaaataatgcccattttcacaggcaagggatccta
+1089357/1
CCCFFFFFHHHHHJJJIJJJJJJJJJJJJJJJJJJJJJJIJJJJJJJJJJ
@5744033/1
cttcttgaacttcttcaattgacgcaagaagtaccagaaacgggacttag
+5744033/1
@@@ADDFFFAFFHIIGIGGF@HIGAEAECIIGGIIEIIICFGGIE@FHGC
@1089732/1
ggtgcacgcgcttgggcagagggaatctgattgtgctgttgtggaactgc
+1089732/1
B@?DDFFFHHHHHJIJJJIHIGIJJJJIJIIJJJJJJJJJIHIJIIJJJI
@6260139/1
gtcggtcttcgcgtggaagttttatttctccattttgagtaactgtgaaa
+6260139/1
CCCFFFFFHHHHHHIJIJIEHIJJJJJJJJJJJJJJJJJGIIJJJJJFIJ
@2136345/1
ctggagagaagatcctcatcttgtatagaggaggcttgggctcgctctcc
+2136345/1
C@@DFFD;CBBFHIIIGICHEHIHHGIGIIBCGI@DF66?8BGDFBH?=F
@5744542/1
cacgacgcttcagcagagtgcacacaatggtgaactggcgttcatgcggc
+5744542/1
CCCFFFFFHHHHHJJJBHFHGIGIHIJJGHHIJJJJIJJIJJJJJJFIII
@7756701/1
gccttagctgcggaatgcttagcttccttcttagagcgtcccgtacccat
+7756701/1
@@CFFFFFHGDFHGHHBFHHGHCHIJIIGIIGEHAHHG?G@DDDFIFIGG
@6260403/1
caagttgaaatctttgatcatggcatcaagcaaactctggtgccttggga
+6260403/1
B@@FFFFFHGHHHJJIGIJJJIJJJJJJJIJJGHIIJJJJFHIIJJJJJI
@2136648/1
gcgacaccttgtggctgtgacttgtagtcaaggtggagattttactatct
+2136648/1
CCCFFFFFHHHHHJJJJHJIJJJJHJIJJJJJJHHJJJIIJJIJJJIJIH
@1090340/1
ctccgattgagtttgtgatggtgcctctgtaggagtttcgggctcggg
+1090340/1
???DDD;A?DDACE@E:CFE@3A@DFFIE????<?9CBDDA<DDDD;A
@4196970/1
tgagacacgagataaaagtctaattcagacgagtgcacaatatccgtgtc
+4196970/1
<??=D?BAF<CFFG@FHIC?4CDFHFHA<CAD@CFHIB?GC9D>GCDFBF
@4197029/1
ccacttttttccacgaaaaagctatttgagtatgcctatatattatatta
+4197029/1
CCCFFFFFHHHHHJJJJJJJJJJJJJJJHJHIJJJJJJJJJJJJJJJJJJ
@7273750/1
gtgctgggcctcttgtatgcgaaggtgttgaggcgcttgtggtggtgcac
+7273750/1
@??DDDD?F::ACABAAFC<FA?FA111?FBG?;?FIHI28C7;@@D@CC
@4197051/1
atacataataaaattagaggaagtaggtgctgggcctcttgtatgcgaag
+4197051/1
@CCFFFFFHHHHHJJJJJJJIJJIGJJIIJJJJJJJJJIJJIJJJJJIIJ
@3653370/1
cacggcgtcacgacacagtccttgtagttctctggtgtgacatttataaa
+3653370/1
CCCFFFFFHHHHHJJJJIIJJJJJJIJJJJJJJIEBDFHIJIJJJJJIII
@6261128/1
ggacagttgagcggcagccgcagggtacatatgtacgccggccggacctg
+6261128/1
CCCFFFFFDDHDHJIIIGJIIIHHGFGHGIJJIIIIIIIIHFFCDDDDCC
@4197153/1
cccgtatccgattccattgctgataataatgtggcccgtgcttttataca
+4197153/1
CCCFFFFFHHHHHJJJJJIJJJJJJJJJJJJJJJJJJJIJJJJJJJJJJI
@1598285/1
ctgttgtggaactgcttcacctgtggccggcggcacgcagacgccttgat
+1598285/1
CCCFFBDFHHHDHIHGHJJJIJIIEHGIJJGHIIJGHFFEAB>?BBDCDC
@3138951/1
caaccaaccaactccgtacctatacaataacaaaatacaataaaaaatta
+3138951/1
CCCFFFFFHHHHHJJJJJJJJJJJJJJJJJJJJJJJJJJJJJJJJJJJJI
@7274386/1
ctcatcttgtatagaggaggcttgggctcgctctccgaagggagcttgcg
+7274386/1
@@@FDDFDHHDHHJJFGEGIIJJECCFGIBBHGDGGGHBDGID<GCEHIJ
@6261696/1
gtcacggtagcactgagtgacggcacctccgacactgaggtcacggtact
+6261696/1
CCCFFFFFHHHGHJJJJEHHIJJIIJJJJJJHIIJJJJJJIJJJJJE@EE
@4197466/1
gggcagagggaatctgattgtgctgttgtggaactgcttcacctgtggcc
+4197466/1
CCCFFFFFGHHHHJJJJJJIIJIJJIJJHIJJJJJIJJJJJJJJJIJJJJ
@7274741/1
cttatttccgacccacaaacaattaagccttgggtaccgtagcctgtaat
+7274741/1
CCCFFFFFHHHHHJJJJJJJJJJJJJJJJJJJJJHFIJJIJJJJJJJJJJ
@3654126/1
ctgggcctcttgtatgcgaaggtgttgaggcgcttgtggtggtgcacgcg
+3654126/1
CCCFFFFFHHHHHJJJJJIIIJFGHHJJJJJJJJJJJJJJJJHHJIJJHH
@3139443/1
tggggcgggatggtcgtttgaaaaattgacggccagccttaacgtacgat
+3139443/1
CCCFFFFFGHHGGFHIBHIHFHHHHFFDFFDDDDDBDBCDDDDDDDDDDD
@6262969/1
gaggcgcttgtggtggtgcacgcgcttgggcagagggaatctgattgtgc
+6262969/1
CCCFFFFFHHHGHIIIBHIIJGGEHA<BFG@GHGGIEE=CHHGFHEF?BD
@48290/1
catggatttaggagcacgtgcagtaggaaccacagccgttggcgtcgatt
+48290/1
CCCFFDDDHHHFHIIGGIHIIIIHHGIJJJJJJJJJIJDFBEHIIGFEGH
@3654552/1
tggtggtgcacgcgcttgggcagagggaatctgattgtgctgttgtggaa
+3654552/1
BBCDDFDDHHHHHJJJJJJJJJJIIJ00029BFHIJJIJJJIIJJIIJIJ
@2620589/1
gtctgattctgtgatagtgaatacaagatcgtggggtgggcccaccaggc
+2620589/1
CCCFFFFFHHHHHJJJJIJIJJJJJJJJJJIIJJJJJJJJJJJJJJJJJI
@6263152/1
agctggtggagcagatatagcggtggaggggaacacagtttgggctgggg
+6263152/1
CCCFFFFFHFHHHIIJIJJJJJGGHIGHJJJJJJJJJJHIJIJJGIHJGG
@4198227/1
ggcgcttgtggtggtgcacgcgcttgggcagagggaatctgattgtgctg
+4198227/1
CCCFFFFFHHGHHIHHJJJJJJJJJIJJJIJIJJJGIJJJJJJJIHHIJH
@2620684/1
gttgttgtatatcgcgtacgaggacatgtccaggtcgtcgcacaccatcg
+2620684/1
CCCFFFFFHHHHHJJJJJJJJJJJJJJIJJJJJJFIJHJJJEIGJJFHHE
@5217036/1
ctcatcttgtatagaggaggcttgggctcgctctccgaagggagcttgcg
+5217036/1
@CCFFFFFHDHHFGIIGCD<GHIFGEIHGIGG;D@FGBFFGGA8AFF;C8
@571220/1
cttgttgttaagaggtgttacctgcaacttggccaggttagggccaacag
+571220/1
CCCFFFFFHHGHHJJEGHJJJJJJJJJJJJJJJJJJJIIJJIIJJJJJJJ
@3139930/1
atgcgaaggtgttgaggcgcttgtggtggtgcacgcgcttgggcagaggg
+3139930/1
CCCFFDDDD<ACBGBHGIJEFFGDHGGGGGFHBBHHBGABCHDEFFDDDD
@7276247/1
tgctgggcctcttgtatgcgaaggtgttg
+7276247/1
;?8AB>B?BDFBFBGFHGDHFEB>??9?1
@6263665/1
gtcgtagcgaactactagcagacactgtggtatgtctattccttcttcta
+6263665/1
?@@FDDFFFDFHHIIJJDCHGEGIIIIFHGGHHGGII<BGHIGHGIGDGH
@571466/1
cactcttgctccatggtccaggagcagcagcgtgcgcaggttcaggcatc
+571466/1
?@@DDDFFHHHAHEBFFFGBFEDBHGFEFEHDCAA6@F@A/?FFFGEHGG
@7276533/1
cacctgtggccggcggcacgcagacgccttgatgacctccactttgatga
+7276533/1
CCCFFFFFGHHHHJIIJJIJIJJIJJHHHFEFFFEDEEEDDDDDDDDDDD
@6263938/1
tcaaattcaaataaaatcactctgcaatcctgcctcacatgattcatcca
+6263938/1
CCCFFFFFHAFHDIIHIGIJJJGJJIJHIFH@HIJJJIJJJEHFGGGGFE
@6264102/1
gtaggtgctgggcctcttgtatgcgaaggtgttgaggcgcttgtggtggt
+6264102/1
?@@FDFBDBDHH@HGGIEHDHHHGHEIEECFDB=BFHIGAG>GGH=C5;5
@2137198/1
ctccaattcaaccttatcattaccaatcggtaaaggatctcttgtataca
+2137198/1
CCCFFFFFHHHHHJJIJJJIJJJJJJJJJJIJJJIJIJJJJJJJJIJJJJ
@571708/1
gggttcgtgaatcatgccctcaatctgcaccagttcatatttgggcacag
+571708/1
CCCFFFFFHFFHHJIGIIJJJIGIIJGHIJJEHFHIEIJJJJJJIJIJJI
@571729/1
gtggtcttcttgaacttcttcaattgacgcaagaagtaccagaaacggga
+571729/1
CCCFFFFFHHHHHJJJJJJJJJJJJJJJJJJJJJJJHIJJIJJJJJJJJI
@5745572/1
gggcacattaattggagtataagttgtcacaggggcgtaagcagttgaag
+5745572/1
CCCFFFFFHGHHHJJIJIGIJJJJJJJJJJJJIJJJJIIIIJGIJJJHHI
@1090949/1
gtggaactgcttcacctgtggccggcggcacgcagacgccttgatgacct
+1090949/1
CCCFFFFFHHHHHJJJJJJJJJJJJJJJJIJJJHHFFFDDDDDDDDEDDD
@5745730/1
gttctcagcatggtaagaaggtggcggccagaatctagacatgcacagct
+5745730/1
?@@ADDDDFCADHCFHIFFHICB?GIGAHBH9FHAGFHIGIHE<CAHE?G
@6264720/1
gtgcattcaacgaataacagttcttcatctgatcaaacgctattaattca
+6264720/1
?@@DFEFDDDHGFIHGDBHGHH@FGIHHEHIECFHGCHHIEDGIGGHGBH
@6264873/1
ggagagaagatcctcatcttgtatagaggaggcttgggctcgctctccga
+6264873/1
@@@DFFFFHGHHGGEGIIJIIHHGIIGBHEHDGIIGGGGGGGGHGDFGH;
@7757360/1
gccttagctgcggaatgcttagcttccttcttagagcgtcccgtacccat
+7757360/1
@@@DDBDDDHHAHIGHBGHHIGGEH?GFGGHEGGHGHG?B@DAB;;BHE=
@4670566/1
ggagagaagatcctcatcttgtatagaggaggcttgggctcgctctccga
+4670566/1
@@@FBDFDFHHGHJGJJJJIGFHGIIIJJJHIJJIGA?E@FFHIJICGGH
@7757393/1
cactctgcaatcctgcctcacatgattcatccacaaattccaacccttgc
+7757393/1
CCCFFFFFCACDFHHJJJJJJJJJJJJJJJJIJJJJJJJJJJJJJJJJJI
@7277654/1
ctatactttgcattaaaataatgcccattttcacaggcaagggatcctaa
+7277654/1
CCCFFFDDHHHGHJJJJJIJJJIJJJJJJJJJJJIIJJJJJJIIIIJJJJ
@6729419/1
gcttcacctgtggccggcggcacgcagacgccttgatgacctccactttg
+6729419/1
@<<DABDBHHDFFHEAEAE@FFAF>FA@>ABBD@CCA@@C;ACB?C@CC@
@5746295/1
ctcgctctccgaagggagcttgcggccgatgacctcatactccttcaact
+5746295/1
@CCFFFFFHHHHHJJJGIJJJJJJJJJJIIJIJJJJJJIJJJIIJHHGHH
@1092045/1
cctggatggagtgagcacgggctctgtgcctggctcccatgtcacggtag
+1092045/1
@@@DFFFFBHHAFGGGIGJIGGIGGGGCGHFHCFGDBBB?@GIJJGGB=F
@5746893/1
ttattttgtttttctctgtgatctgtttcttggcatctatagatgtcggt
+5746893/1
@C@DFDFFHFHHHJJJJJHHIIGIJIJGJJJEGIJJIJIJIJJJJGIIG?
@7758171/1
ctccaactcgcggagagtatcttctactcttgatgtcttaacgtttgcat
+7758171/1
CCCFFFFFHGHHGGIJJHHIJJJJJJJJJJJIJJJIJJJIJJJIJJJJJJ
@2138919/1
gtgctgttgtggaactgcttcacctgtggccggcggcacgcagacgcctt
+2138919/1
;@@DDBDDFFFDFGIEF9IHIEDCGCC<DGCF<@@;@BFDDC>CBBB?<;
@7278691/1
gttgtgtacacctgagcgagactcataacgcagccagatgccaaagttct
+7278691/1
@CCFFFFFHCCCFIGJIJIJJJJJJJJIJJJJJJJJJJIJJJJJJJHIJI
@1092438/1
gttagctttttaatacatctctgtccaggcactatattgcagacctccag
+1092438/1
??@DDDEFFBHHFGGGEHEFGGGADHGCDC@FDEGGIEHGBGGDCBFGBG
@5747352/1
cttggttgaacggaactccaatcctttactcgaatagtcttttctaactt
+5747352/1
@CCFFDFDF>FHHIIJJIIIJJJJJJJIGIJJGIIJIJIGIJIGGHIFGI
@2620881/1
gtgggtgtagctttaaggggatctgctgtctgtggagctgatgcttgctg
+2620881/1
@@CFF@DD?BFHHGIIIIGG<GGHDDHHHEEHEHH>DFGGCHEFEHIIIG
@5747461/1
gtttgtgaaactgcgacaccttgtggctgtgacttgtagtcaaggtggag
+5747461/1
@@<DFADDFHHGHIIBHIHIIIIGHIHIHCFGIGHIFGHICDCFH9B=BF
@2139510/1
ctcatcttgtatagaggaggcttgggctcgctctccgaagggagcttgcg
+2139510/1
CCCFFFFFHHHHHJJJJJJJJJJFGIIJJJJJIIJJJJJJJJGGIJJIII
@5747604/1
gttgaacggaactccaatcctttactcgaatagtcttttctaacttgaac
+5747604/1
CCCFFFFFHHHHHJJJJJIIJJJJJJJJJJJJJJJIJJJIIJJJJJJJJJ
@1599673/1
agtactttagctttgacagtgtaaaacttctcggaaatctccaatccaaa
+1599673/1
CCBFFFFFHHHHHJJJJJJIJJJJJJJJJJJJJJJJJJJJJJIJJJJJJJ
@7279432/1
ctgggcctcttgtatgcgaaggtgttgaggcgcttgtggtggtgcacgcg
+7279432/1
@C@DDFFFHGHHFGIGGICEAE2CEFGBFG=<FDEIFAHIGHHEGHIIGE
@7279444/1
gcaccatgctgctcatctcgtgcactatctcttgtctgtgttgttgcacg
+7279444/1
@@@DB;DDDFFFHGIIICHI?FGIIIFGHIGEEHIIIGIIIIIGICDHGH
@2621367/1
ctgacacctcacccagggcgggatatggaattttaatttatgcccccttt
+2621367/1
@CCFDDFFHHGGGJIHGIHGGH@FHHIIDDHHFHCEHHFEFFFFEDDDDD
@7279675/1
catacataataaaattagaggaagtaggtgctgggcctcttgtatgcgaa
+7279675/1
CCCFFFFFHHHHHJJJJJIJJJJJHJJJHIJJJJJIJJJJJJJJJJJJIH
@2621415/1
gtgaaaactgcccctcagatacaccgtcacggaatacaaatatcttcttc
+2621415/1
CCCFFFFFHHHHHJJJJJJJJJJJJJJJJJJJIJJJJJJJJJJJJJJJII
@5218258/1
gacgacgacactgtacagttagaaatgttacaacctctatactttgcatt
+5218258/1
@@@DDDDAF<FFHIIEFG?EEHGE@FFHIEGIECDHGIHEGEDHIIEBFH
@7759468/1
ttaacattatcatcgttctcagcatggtaagaaggtggcggccagaatct
+7759468/1
@C@DFDEDHHHFHGHGIIJJIGGJIJJJIIIEHHIGHCA@FHIIJJIIJJ
@5218453/1
cgcaagaagtaccagaaacgggacttagccacaatctggtctggagagaa
+5218453/1
CCCFFFFFHFHHHIJJIJJJJJGGIIJJIJJJJJIJJJJEHJJJJJIJIJ
@7759521/1
cgcgcttgggcagagggaatctgattgtgctgttgtggaactgcttcacc
+7759521/1
CCCFFFFFGHHGHJJJJJIJJJJJJIIJIJJIHJJIJJIGIJJIJJJJJJ
@572232/1
ctccaatccaaaccgtttgaaatctcggttttgcgag
+572232/1
???DD?DDDDBDDD<<A;333<FF<?<;CEAB@>?:D
@572268/1
atgcaaagataagatgaagaagaggagcaaatggaaaaaaaaattggtga
+572268/1
@@@DFDDDDFFHGGDGGGGHGGGFGGIIJJECGGHIJEGGEHHHFEG=DG
@6268059/1
gatctgtttcttggcatctatagatgtcggtggcgcacagggcacgcttg
+6268059/1
@@@DF?DEHHGHHGGHFAEHHBEHHHIIGGFEEEGGIGHGDCEHIIFHG;
@5219116/1
ggtgagaagtgtgataatgtcataaagttgacaataatctataattaatt
+5219116/1
@@?DFFDFFFFHFIJFGIIFJHJJIIJFHHGIIIJJJJIIGIIIJJJIJJ
@572409/1
ggcagagggaatctgattgtgctgttgtggaactgcttcacctgtggccg
+572409/1
@C@DDDDAH8ACFB@EEHGAFHGGHGHGGGICGIIEGHIICDDCDBDGHG
@7280840/1
gtcacggtagcactgagtgacggcacctccgacactgaggtcacggtact
+7280840/1
CC@FFFFDHHHHGGIEGHIJJIIEFIJJGIIJJJJJJGGGCFGIGD@DHF
@3656177/1
gttcacattgacaaacttaggtttgcttacagccatttccaactgtcctc
+3656177/1
@@CFFAFFHGHHGGEGGI>FGEHGGGHIJGGGGHGEEGGHJJIIICGCGG
@1600534/1
ggtcttcttgaacttcttcaattgacgcaagaagtaccagaaacgggact
+1600534/1
CCCFFFFFHHHHHJJJJJJJIJJJJJJJJJJJJJHHHIJJJJJJJJJJJJ
@7281076/1
ctgtgatctgtttcttggcatctatagatgtcggtggcgcacagggcacg
+7281076/1
CCCFFDFFHHFHHIIHFHIGIJJGJIIIIJGGIIF@GGBGIIIGIJIJJG
@6268525/1
gcataacgggccgcgactccgccctcttcctcgggttggaatgattctgg
+6268525/1
@;@DDD?;18C6C<DEEFI<?@6;@FFF>EC@AEE6?B?A>>>;@BBBE@
@6268533/1
ctcttgtatgcgaaggtgttgaggcgcttgtggtggtgcacgcgcttggg
+6268533/1
CCCFFFEFHHHHHHHJHHHHIIJJJJJJJIHJJGGGGHIHIJJJHFFFDD
@7281140/1
gatctatagaggctgtcactgcagcgatactgggaacattcgactgatcc
+7281140/1
@CCFFDDDBAFDFFHGGHJJIJJJJIEFIJ@DEEFHJIGGCCGEHIGFGH
@572708/1
gtcctttctaaggttcaaaactatatctgtaccaaatttcaaccaaatcc
+572708/1
??8DDDD;FDFFAEF@>@HHIIEIFIEEHHCFHBGFEGIIIFCFBFEGDE
@3656349/1
tgctgttgtggaactgcttcacctgtggccggcggcacgcagacgccttg
+3656349/1
CCCFFFFFHHHHHJJJIJJJJJJIIHGGIJJIJJJJHHHFFDDEDDDDBC
@4198550/1
ctcctccttagaagttggttcctctttacaagtagactcatctttagcac
+4198550/1
@@CFFFFEHFFFHIIHGEEEGFGHIII>?EAGHGGEFHFIIHIHIIIHGH
@1600700/1
taccaagttatgaatttttcaaatcgc
+1600700/1
CCCFFFFEFHHHHIIJJJJJJFJJJJJ
@6268849/1
gtgctgttgtggaactgcttcacctgtggccgg
+6268849/1
?8?DBDD>DDFD<@E<@@CDD>A@A;<?C9?G:
@2622331/1
gtcacggtactcgcggtacatgttgtgtacacctgagcgagactcataac
+2622331/1
C@@FFFFDHHHGFIEIFHGIIIHIIFGBGH?:??DFHCFGIHGIIIIIJG
@3656498/1
gtttgtttcatgtcaatcggttcataaataaaaaagttatgtcaaattaa
+3656498/1
CBCFFDFFHGHHHJGIJIJJJJJIJJJJJJJIJIIJJIJJJJHIJJJJJI
@5220115/1
ctttgattctgatctagtagctcgacagtggcatggaaccgctctgtcgt
+5220115/1
@@@;DDDDFF?FHH@FGGHE>ECFAH<ECBF;DE@G<DB6@:??D<9.7C
@7281798/1
gacgcaagaagtaccagaaacgggacttagccacaatctggtctggagag
+7281798/1
C@CFFFFFGHFFHGIIJJIJGIHIIGIJIJJJJIIJJJJGIIGJJJIIJG
@7281902/1
cacgcgcttgggcagagggaatctgattgtgctgttgtggaactgcttca
+7281902/1
@@@FFDDDDHHFHGJEHEEGGGGIIHIIJDGGGGIIIHGIIGFGHIJJJF
@3141640/1
cttgccgatggtagaataaggattaaaaataaacttaaagattattaata
+3141640/1
CCCFFFFDHHHFHJGJIIIJJJJJJJJJJJJJJJIJJJHJHIJIJJIGHI
@6269473/1
gtggaactgcttcacctgtggccggc
+6269473/1
?;??=A=D?A?AA2AA<EIB?@:C?F
@5220408/1
ctgattgtgctgttgtggaactgcttcacctgtggcc
+5220408/1
;?@ADDDD<FDH<CB<AEHHGG9:C3ABHEC?GHGD:
@1092703/1
gcaagaagtaccagaaacgggacttagccacaatctggtctggagagaag
+1092703/1
CC@FFDEEACDFHGGHGIGEHGIJFIJIGIIIJGIJGGIJIJJGCBFBFF
@7282208/1
cataataaaattagaggaagtaggtgctgggcctcttgtatgcgaaggtg
+7282208/1
CCCFFFFFHHHHHJJJJJJJIIIJHJJJJJJIJJJJJJJJJJJJIJJJFH
@2139808/1
cgggacttagccacaatctggtctggagagaagatcctcatcttgtatag
+2139808/1
CCCFFFFFHHHHHJJJJJJJJHIJJJIJIJJJJJJJJJJJJJJJJJJJJJ
@2139872/1
gtcgccattcctagtacggtatctcccacacgttt
+2139872/1
@==1BA;DFDFHF@HGBF?A?;<?F<A9EFHGIIC
@7282490/1
gggaatctgattgtgctgttgtggaactgcttcacctgtggccggcggca
+7282490/1
BCCDFFFFHHGHHIIJJJJJJJJJJJJIJIJJJJJJJJJJJJJJJJJHFC
@6270238/1
agtaagtcctgagccatagcaaacagccactggcaatgt
+6270238/1
;?;BDDDDHF?CFGIGHGGEDFGGI@E8AG@CBB@<FC?
@7282833/1
cagccagatgccaaagttcttgatcttcactgggctcttctctgggattt
+7282833/1
@@@DDDD;FFF?FDHIEIIIIBHHHHHDHIIBEFCGHHIGIIGGFIGGGI
@2623094/1
gtagcactgagtgacggcacctccgacactgaggtcacggtactcgcggt
+2623094/1
CCCFFFFFHHHFHJIJJJJJJJJJJJJJJJJJJJIIIJJJHIIJJJJHF=
@7283184/1
cctattttagttaattagtaatgtgcattgtaaaattctagacacacatg
+7283184/1
@@CDDFDFFHHHHJJJJJHHGJIIIGHIIGHIIIIJJIJJIIIJJJJJII
@7283186/1
ccttagtacacctaatgaggactatttggcgttactgcttaatactactc
+7283186/1
@<@FFADDHHGDHJIGIGIJGIGIIJJGFHIIIJGIJJJJGCIEFFFHHG
@5748809/1
agcgtcccgtacccatagcaacaagatcagcgactgtcacacggtagcgg
+5748809/1
@CCFFFFFHHFHHJJJJJJJJJJJJJJJJIJJJJIJHJJJJJJJHJJJJJ
@4673093/1
gaggaagtaggtgctgggcctcttg
+4673093/1
@@@DDDD3CFHCFGHII7CB1;C@9
@1602215/1
cctcttgtatgcgaaggtgttgaggcgcttgtggtggtgcacgcgcttgg
+1602215/1
CCCFFFFFHHHHHIJJJFHHHJIJJJJJJJJJJJIIIIIJJJJJJHFFFD
@2141071/1
gttgaggcgcttgtggtggtgcacgcgcttgggcagagggaatctgattg
+2141071/1
@@@FFFFDDDHHHHIIGIHEGGHHGIIJJJJIIIJIEIGIHEHGFFFFF@
@6271240/1
cttgtggtggtgcacgcgcttgggcagagggaatctgattgtgctgttgt
+6271240/1
@CCFDFFDFHFFHIIIJJEFHGEIGIIHIJIGGIJJJHHEG@FHHIIJI=
@6271404/1
cgacataacaataacccctgctattttttttatttttattttcaatgtac
+6271404/1
CCCFFFFFHHHHHJJJJIJJJJIJJJJJJJJGIJJJJEHIJJJJGGIHHI
@4199117/1
gtctgtttgtctgtttgtctgtttgtctgtttgtctgttcgtctgtgcgc
+4199117/1
@?@FDFFFFHHHDIJJJFHIGHHIGHIIIIIIJIFGHJIIEFBGGHGJIE
@1602683/1
ggcttattctgcatacctgccatgcgctggtaagcgctatggactgctgc
+1602683/1
CCCFFFFFHHHHHGJJJJJIJECHIJIJJJGHIJDIIJJJJJIFIJGGIC
@2623984/1
ggcagagggaatctgattgtgctgttgtggaactgcttcacctgtggccg
+2623984/1
CCCFFDFFHHHHHJJJJJJJJJJJJJJJJJIIJJJJJJJJJJJJJJJJJI
@7760932/1
acagcagtgagttcgtgttgcaagacatgtaggaactgtccctcgg
+7760932/1
@BCFFFFEHHHHHJJIIJJJJJJJJJIJJIIIJJJJJJJJJJJJJJ
@4199580/1
gaccaattaaaacaccaaaaagcataatttatgataaaaaaatgtttatt
+4199580/1
CCCFFFFFHHHHHJJJJJJJJJJJJJJJJJJJJJJJJJJJJJJJIIJJJJ
@2142255/1
ctggagagaagatcctcatcttgtatagaggaggcttgggctcgctctcc
+2142255/1
CCCFFFFFHHHHHJJJJJJGIJJHJJJJJJJJJJJJJIIIJJIJIEGIII
@50563/1
ctatgccatttatcctcgcacgttggcagtaatagtacaagtgaaaagtc
+50563/1
CCCFFFFFHHHHHJJJJJJJJJJJJJJJJHGIIIJIGIIJJHIJJIJIJJ
@573354/1
caccgcgggaggtcgatgccctcctccagcgc
+573354/1
??@BDDDDF@FHBFH>DHIGGEDDHHEHGC@@
@6272283/1
gctcgctctccgaagggagcttgcggccgatgacctcatactccttcaac
+6272283/1
@@@FDDDFHHGHFGHEGGGGIGIJIGGIIJJGHACEGGHIIIHHHHCEDF
@7284818/1
gtcatttctttctgccactctttaagttgtctagtgtgtgtaggggaagg
+7284818/1
@@CFFFFFHHHHHIIIJIJEHIJIIIHJHHIJJJCHGGHIHFHIIJAFGH
@7284843/1
gtgttgaggcgcttgtggtggtgcacgcgcttgggcagagggaatctgat
+7284843/1
BBCFFFFFGHHGHJIHIJJIIIGIJJJJJJJJIJJJGIIIHHEGFFFFFF
@4674388/1
gccagatgccaaagttcttgatcttcactgggctcttctctgggatttcc
+4674388/1
<@@DDDDFHHFHFI<CEGHIEFHCGB3CE@8FH@GB?CCFDB@FHHGIII
@1092921/1
cctaagtacagtacctacttggcgataaatattgcacatctacctttgga
+1092921/1
CC@FFFDFFHHFHH@GGIGIJJIFIGIJJIIJJJFGGGEHIIGIIIGIEG
@6272411/1
gctgggaaaattacactaattctatgcaaagtatagcttgtatttgttat
+6272411/1
@@@FDDEFD?DFHIIIIGGIIIIAHGACECHFDFHHIIIIDDGCIIDEHI
@5220920/1
gtgctgttgtggaactgcttcacctgtggccggcggcacgcagacgcctt
+5220920/1
@@@FFFFFHFHHHGGIIGGEHIJJJIIEIGGHJIIJJHEFFDDD@BBDDD
@7284961/1
ctcctttcttttttggtggcttccccattttgacagcgtcttacttcacg
+7284961/1
@;@BDBDDHHBFFA8C<EGD?<CBCEFCGB@D;<<FEEHI>DGC=BC4=6
@1093014/1
aggtgctgggcctcttgtatgcgaaggtgttgaggcgcttgtggtggtgc
+1093014/1
@@@BDDFFHGGHHIJJJJIJJIGFGHICGDFGEHIFGGEBHC>FHGHJCA
@7285135/1
atacataataaaattagaggaagtaggtgctgggcctcttgtatgcgaag
+7285135/1
@?=DDDB?B?F?FGHDA<AA@FGAAF?ACB<F<EEFGBCDHHGHIGD?DD
@3142268/1
cgcaagaagtaccagaacgggacttagccacaatctggtctggagagaag
+3142268/1
C@CFFFFDFFHHHHIGIGIJGIIJJIHFHIGGGEIHIIHIJIGHJJIIGI
@1093114/1
gtctgtttgtctgtttgtctgtttgtctgttcgtctgtgcgcgctaatct
+1093114/1
@BBFFDFFGFFHHHHJIJJJGFHJIHHIGHGHGJGG@CGHIGIJJJJJJI
@4200073/1
gcgaaggtgttgaggcgcttgtggtggtgcacgcgcttgggcagagggaa
+4200073/1
@CCFDFFBFFFHDGI?HIJJJJJJIJIDHEBGHEHIJGIJHHFF;?ED=A
@6272930/1
gtttggagttcacctttagaagtatgtt
+6272930/1
@?7DBD;BDFFF?GEFCDBHDICAF<?F
@573813/1
gccagatgccaaagttcttgatcttcactgggctcttctctgggatttcc
+573813/1
CCCFFFFFHHHGHJIJJJJJIJJJJIJJJJJGJJIJJJJJJJJIJJJJJJ
@573821/1
cacgtagttctcagcttccctgcaaagttaaccatcttgtattcaaa
+573821/1
@@CFFFFDFDHHHJIIIJIIIJJJJJJHHIIIIJJIIJJGHIJFIIJ
@3142581/1
gtctggggaaaagatcctcatcttgtatagaggaggcttgggctcgctct
+3142581/1
C@CFFFFFFHHHGJGJIIJIIJJIJIGIGIEHIIJIJJI@FGIJJIIIIG
@5221741/1
atacataataaaattagaggaagtaggtgctgggcctcttgtatgcgaag
+5221741/1
CCCFFFFFHGHHHJJJJJJJJJJJJJJFFHEHGIJIJJJJJHHFIIJIII
@574019/1
agggaatctgattgtgctgttgtggaactgcttcacctgtggccggcggc
+574019/1
@BCFDDFFGHHHHJIJIII@GIIJJIIJJIJJJJFIJJJHIJJJJJJIHD
@3142796/1
ctctggttcgattgggcctcaaaaaatcacgtttatacattttttttttt
+3142796/1
@@CDDDFFGFHHHGBHHIGGEHEFEGGHIII@DFGHGGEGIIIIGIIHDD
@4200525/1
ctcatcacaacatctaaagctaagatggcatcatatggtatctgcctggt
+4200525/1
@@@DFDDFHHHHHIJJJIEGIJJJIIHIGGHIGHIIIJDFHIJJIIJJIG
@6273600/1
ctggctcccatgtcacggtagcactgagtgacggcacctccgacactgag
+6273600/1
?@@DDD8DHDH?D@<<<CAEFHCGGECFCBA>FGGG8B?BA:A</;C=;7
@6273721/1
cacttattaaattaatcgcacttctttgttttatttaaaaagctaagttg
+6273721/1
CCCFFFFFGHHHHJJJJJJGJJJJJJJJHIJJJJJJJIJJJJJJJIJGIH
@4200667/1
ccctaatagagacgatttcaccagtggtcttcttgaacttcttcaattga
+4200667/1
=@@DDBDDFAFDFBFAEEHGHGIIIIIH9DHGHEHIIIBGHHIE9DGBGB
@3143121/1
ggaagtaggtgctgggcctcttgtatgcgaaggtgttgaggcgcttgtgg
+3143121/1
CCCFDFDFDDHHFIJIIJIJJJJHHIJJIHIIJAFHHHIJJJJJJJIEEH
@6274252/1
cgacactgaggtcacggtactcgcggtacatgttgtgtacacctgagcga
+6274252/1
CCCFFFFFHHHHHJJJJIIJJJIJJJGHIIJJIGIIJJJJ==BFHHIIII
@3657945/1
gtgctgggcctcttgtatgcgaaggtgttgaggcgcttgtggtggtgcac
+3657945/1
CCCFFFFFHHHHHJJHJJJJJJIIJEGHHJJJJJJJJJJJJIJJHHIIII
@1094105/1
ccctgctattttttttatttttattttcaatgtacagacagcacttttct
+1094105/1
CCCFFFFFHHHGHJJJJIIJJJIJJJJJIIJJJJJJJJJJJJJJJJJIJJ
@5222938/1
gcagccagatgccaaagttcttgatcttcactgggctcttctctgggatt
+5222938/1
CCCFFFFFGHHHHJIJJJJJJJJJJJJJJJJJIIJJJJJJJJJJJJJJJJ
@3658123/1
aaccactccatactttgtttcatttaaatttacgggctatgccatttatc
+3658123/1
CCCFFFFFHHHHHJJJJIJJJJJJJJJJJJJJJJJJJJJJJJJJJJJJJI
@5223098/1
tggacacggagcgcgtgcagcgcacgtacgtg
+5223098/1
@@@;DDD<?ACFHIG?FHIIII:FHI;8;@=3
@3658202/1
agcatacataataaaattagaggaagtaggtgctgggcctcttgtatgcg
+3658202/1
CCCFFFFFHHHHHIJJJJJJJJJJJJIIJJHIIIJJJJJJJJJJIJJJJJ
@4201170/1
ctgggcctcttgtatgcgaaggtgttgaggcgcttgtggtgg
+4201170/1
@@?BDDBDHDDDAEHGGHEGHECF?EHEEEHIIGGGGG?8;@
@3143568/1
aggcgcttgtggtggtgcacgcgcttgggcagagggaatctgattgtgct
+3143568/1
CCCFFFFFHHHHHGHGHJJJJJJJJJJJJJJJJJJJIJJJJJJJJJJHHH
@52241/1
ccgcaatgttggagcttggtacaaagcaaaggtcgggcagttcgtcaaca
+52241/1
CCCFFFFFHHHHHJJJIJJFHHIJIJIJIIIIGHIJJJJJHJIIIIIJJJ
@5223406/1
acgggctatgccatttatcctcgcacgttggcagtaatagtacaagtgaa
+5223406/1
B@CFDDFFGHBFFIJJJIJJJIJJJJJIJIIGDHGHIIJHDFHEGHDDHG
@3658395/1
ccctggcgtaaaataacgtcaatacactggatctcctcagtaggatggca
+3658395/1
@@@DDDDDD?1CAGGE?FA?FEFGIIIIIIEHGGIIIIEDHE<?@GFEEG
@3143704/1
ccgcgacttcgttcgcgtggaatagtgacttccggcaaatttttggtttt
+3143704/1
@@CFFFDDHHHFDIJIJFDGFGHGI@DGGIJGIHGGIBEGGIJIHHEFFF
@7287599/1
gtggtcttcttgaacttcttcaattgacgcaagaagtaccagaaacggga
+7287599/1
CCCFFFFFHHHHHJJJJJJJJJJJJJJJJJJJJJIJGHJJJJJJJJJJJJ
@5223673/1
gctgggcctcttgtatgcgaaggtgaggcgcttgtggtggtgcacgcgct
+5223673/1
@CCFFFFFHHHHHGHJJJJHGIJCFHJIJJJIJJGIIHHIGHIGIGHEFC
@3658501/1
gttattgttatgtcgatgtcgaacccaaaaatgtaattaactttattttt
+3658501/1
CBCFFFFFHHHHHJJJJJJJJJJJJJJJJJJJJIIJJJJJJJJJJJJJJJ
@3658583/1
gttcaaattcaaataaaatcactctgcaatcctgcctcacatgattcatc
+3658583/1
BBCFFFFFHHDDFHIIJJJJIJJJJJJIJJJJJJJJJJJJIIJIJJJJIJ
@4201514/1
gacgcaagaagtaccagaaacgggacttagccacaatctggtctggagag
+4201514/1
CCCFFFFFHHHCFGGGIJJJJJIJEHIJGIGJJJJJJJJJJJJJJIGGHI
@4201572/1
ctcgggttggaatgattctggtgggttgtcctgcagagcttgccacatct
+4201572/1
CCCFFFDFHHHHGJJJJJJGIEGHIEGHIJJJJJJIIJGIIJJJJJJJJJ
@4201620/1
cctcatcttgtatagaggaggcttgggcccgctctccgaagggagcttgc
+4201620/1
CCCFFFFFHHHHHJJIJJJJJJJJHIJI8EGGIJJJJIGIJJJGIIJJJG
@6275538/1
ccagtggtcttcttgaacttcttcaattgacgcaagaagtaccagaaacg
+6275538/1
@@CFDFFFHHHHHIJJJJJJJJJJJJJJJJJJJJIJIJJFHIJIJJJJJJ
@5750603/1
ccttagctgcggaatgcttagcttccttcttagagcgtcccgtacccata
+5750603/1
CCCFFFFFHHHHHJJJJJJJJJJJJJJJJJJJJIGIJHIJJJFHJJJJJI
@5750634/1
ggcacctccgacactgaggtcacggtactcgcgg
+5750634/1
@@<DDDA?B::?AF<EAEG9?<E:61:0?DEBBF
@3658808/1
cctggctcccatgtcacggtagcactgagtgacggcacctccgacactga
+3658808/1
@BCDDFFFHHHHHIGIJJJEHGGJJJIIIHHIJGIIIJJIJJJHIJJJIG
@7288127/1
cgaaggtgttgaggcgcttgtggtggtgcacgcgcttgggcagagggaat
+7288127/1
BC@DFFDDHHHHHJJJJJJJIJIJJJJJIGIJIIIJJIBGHHHHFFF<AE
@2142595/1
cgggagccgtacagacggagtagcgagccccatgagcgtacgtgtgggtg
+2142595/1
CCCFFFFFHHHHHJJ;GIJJGHJJJJJIJJJJJJJJJJIJIJEHHHFFBD
@2142597/1
gtgggttttaatgttattattacagcatacataataaaattagaggaagt
+2142597/1
@@@FFDDFHFHHHHIIJJIJIJJGJGIJJJJIIJJIIJJJJIJIJJHIJF
@5751049/1
ctcggagatgccgtcccggtacataatgatacgatgcggcttgaaccc
+5751049/1
???ADA?@;A:A?1@8<@@1?8?:D?D?9:?90??BDD>D8A4.=36:
@7761910/1
ggagagaagatcctcatcttgtatagaggaggcttgggctcgctctccga
+7761910/1
CCCFFFFFHHHHHJJJJJJJJHIJJJJJJJJJJJJEHGGIJJJJJJJJJ>
@4202407/1
gtttcatgtcaatcggttcataaataaaaaagttatgtcaaattaaagaa
+4202407/1
CBCFFFFFHHGHHJJJHIJIJJJJJJJJJJJJHIJJJJJJJJJJJJJJJJ
@1604045/1
ctgggcctcttgtatgcgaaggtgttgaggcgcttgtggtggtgcacgcg
+1604045/1
CCCFFDFFHHHHFGIJJJIIIJAFGHIJJJGIIIIJEHGFEF;FCGHIHH
@7289275/1
gagggaatctgattgtgctgttgtggaactgcttcacctg
+7289275/1
@??DD@DBFHDFBFE<<<FH:CHFFI<HBFDH9F@FB?FC
@1604415/1
cctcaaaaaatcacgtttatacatttttttttaatttttgtgttacgatt
+1604415/1
@C@FDD8ACFDFHGDAEHDHGHGHIIIIGGHIEIIBFHIEHIGIHGH;AE
@5751911/1
tatagatgtcggtggcgcacagggcacgcttgcgcatgacatctatacat
+5751911/1
CCCFFFFFHFHHHIIIJJJJJJJJJIJJJJJJJJJJIJJJJJJJIJJJHG
@6733299/1
cccatgtcacggtagcactgagtgacggcacctccgacactgaggtcacg
+6733299/1
CCCFFFFFHHHHHIJIJJJJJJIIJIIHIIJJJJJJGIIJJJHJJHIJJJ
@5751949/1
aggaactgtccctcggagatgccgtcccggtacataatgatacgatgcgg
+5751949/1
;:?DDDDDCBFF?F@A:AHHBBF?EF@8?0@GDGGGIIIII@FHE=@=A@
@5752351/1
cggaactccaatcctttactcgaatagtcttttctaacttgaacagtgcg
+5752351/1
CCCFFFFFHGHHGJJJJIJJIJIJJJJHIJGJJJJJIGJJIGIIEIGHIJ
@6277410/1
gtgcattcaacgaataacagttcttcatctgat
+6277410/1
@@CFFFDFFDBHHIIIEHDGHHGCH4?FHIIII
@6733662/1
ctcagatgcaatttcttgcaagaattgcacaaagttgaagtccttgttgt
+6733662/1
CCCFFFFFHGFHHIJJJJJJIJGJJJJJJJJJJJJJJJJJJJJJJJIIJI
@6733720/1
tggcaatgtggatagctggacaaggcactggcaacgaccaatcatggact
+6733720/1
@@@DDDDDHFH8DEHGIG>DFDFH=GEG>FG?CHHHII6@;DFBGI9BCG
@6733733/1
cagcagagtgcacacaatggtgaactggcgttcatgcggcaaacgcctat
+6733733/1
CCCFFFFFFHHHHJJJJJJJIJJJJJJIJJJJJIJIJJJJJJJJJJJJJJ
@5752567/1
caacctctatactttgcattaaaataatgcccattttcacaggcaaggga
+5752567/1
BCCFFFDFFHHGFEHIIIHGHIDGIIIIIGGIIIJIIGHIJEGIEHIGHG
@5752568/1
tccagatccactcttgctccatggtccag
+5752568/1
@?@DDFDDFHBHDICG@BAGHIGEHHGII
@6733866/1
cgcaagaagtaccagaaacgggacttagccacaatctggtctggagagaa
+6733866/1
CCCFFFFFHHHHHJJJJJJJJJJIJJJJJJJJJJJJJJJIIJJJIJIJJJ
@6277808/1
ctgggcctcttgtatgcgaaggtgttgaggcgcttgtggtggtgcacgcg
+6277808/1
CCCFFFFFHHHHHJJIJJHHIJEGFHIJJJJJJJIJJJIIIIGHIJJJHH
@1095243/1
gccatcaggacctgcaccatgcaccgccatgccatgtaccacgcctggga
+1095243/1
CCCFFFFFHGHHHJJJJJJJFIJJGIJJJJJJJIJJJJIJJIJJJJJJJJ
@3144054/1
atatagttatatcaacaacaaagtatgagagatataaaagattggaagct
+3144054/1
@@CFFDFFHHGFDGHJJJJGIDHFEHFHIAFEHGIJJIJJJJIGICHIII
@6278116/1
ctgcaaagttaaccatcttgtattcaaaagaaaacctagaatcactggtt
+6278116/1
CCCFFFFFHHHHHJJBHIJJIJJJJJJJJJJIJJIJJJJIJJJJJJJJII
@6278189/1
gtctgtacattgaaaataaaaataaa
+6278189/1
@;@DDBDDH8C?CGGIG9B<EG>?B4
@6278240/1
ctgggcctcttgtatgcgaaggtgttgaggcgcttgtggtgg
+6278240/1
???DD3DDDDDDDEIIDEIEFAFF:EDEII>D867DD?C811
@5224774/1
cctacttacacatttctttaaaagtgaccagtctgcttcgtctagcattt
+5224774/1
@??D?D:B?C?:?<<<?4CFDHBHIAB?3C;<FHFAGB<A?CF@F@DFEF
@5224921/1
cggtagcactgagtgacggcacctccgacactgaggtcacggtactcgcg
+5224921/1
@@@ADDEDHHHHHCFHIGGGIIIIIIGGIIIIIFGGIIIIIGIFGGIHHE
@5224941/1
gtggattttaatgttattattacagcatacataataaaattagaggaagt
+5224941/1
?:?DBDDDHAFDHIG:AFHFGIIIIIGBHIEHIIHGBFHHGHHI>F3?DH
@6734728/1
cacggtagcactgagtgacggcacctccgacactgaggtcacggtactcg
+6734728/1
CCCFFFFFHHHHHJJHIIJJJJJJJJJJJJJJJJJJJJJJJJJJHIJJJH
@3144840/1
cacggtagcactgagtgacggcacctccgacactgaggtcacggtactcg
+3144840/1
CCCFFADDFFHHHGEGGBFGBHIJJJGIJGHIGHEHIC=CHIJIHIGIIH
@7291430/1
cttggtaggatccaagttgaaatctttgatcatggcatcaagcaaactct
+7291430/1
CCCFFFFFGHGGHJIHHIJIJIJJJJJJIEIJIJIIIIJJIIJJIGGEGG
@53374/1
aggaagtaggtgctgggcctcttgtatgcgaaggtgttgaggcgcttgtg
+53374/1
CCCFFFDDFHHHHGGGGIIJIIJJIGIIGIGFHIBFGHGGDIEGGIGGEH
@7291560/1
cggagataatattttaaagtatagagaagccccagaaatttcgcacgctc
+7291560/1
BCBFFFFFHHFHHIJJJJGIHHIIIIEHGGIJIIJIJCHGJIIJJJJFHI
@3145011/1
caccaagctagtggcgttgatgtcgcaagatagtgagacattcacttttt
+3145011/1
CCCFFFFFHHHHHJJJJJJJJJJJJJJJJJJJJHIJJJJJJJJJJJJJJJ
@7291959/1
gtgctgggcctcttgtatgcgaaggtgttgaggcgcttgtggtggtgcac
+7291959/1
CCCFFFFFHHHHHJJJJJJIIIIHJ?C?GHGHIIIEHGBCHIGCC;CEHI
@576284/1
cgttaggtatatacaagaacaaaccagaaaataggcggagtcctatctca
+576284/1
?@<DDBD=CDHBAFHIIBHH@E;F=DHGIEHIIIIGGI0D<FFFCHCEEC
@576450/1
cacggtagcactgagtgacggcacctccgacactgaggtcacggtactcg
+576450/1
C@@FFFFFHHHGHIIAAGIIGGHIJIJJJEIIIJJJJGGGGJIIFGIII=
@5226045/1
ggttttttaaactcatattttcatggtaccaagttatgaatttttcaaat
+5226045/1
CC@FFFFFHF?FHIIIIIIIIII@FHHGIIIGHHIIIGCHGGGGIDCFHE
@5226167/1
cgttgatgtcgcaagatagtgagacattcactttttagtcataatcttca
+5226167/1
?@1AAABD=CCF?@@?A<D<AAF9AEFFAAEFCGII?9:?B4B0:?G?BF
@7292466/1
ctccaaagcattctgggctgcagatgactgtgcatccttgctagtaagtc
+7292466/1
@@CFFFFFHFHHHJJJJIJIGIIJJJJJJIHIHHHIIJIIIGIJFGEIGI
@7763328/1
gtcgagtagagccttagctgcggaatgcttagcttccttcttagagcgtc
+7763328/1
CCCFFFFEHHHHHJJJJJJJJJJIJJJJJJJIJJJJJJJJJJJJIJJJJJ
@7763407/1
cacctgtggccggcggcacgcagacgccttgatgacctccactttgatga
+7763407/1
CCCFFFDFHHHHHJJJJJJJJJJIJJHHHFFFFFEEEEEDDDDDDDDDCD
@2625850/1
cgggacttagccacaatctggtctggagagaagatcctcatcttgtatag
+2625850/1
CCCFFFFFHHHHHJJJJJJJJHJIJJHIIIJJJJJJJJJJIJJIJGIJJG
@5226624/1
gagcgagactcataacgcagccagatgccaaagttcttgatcttcactgg
+5226624/1
CCCFFFFDHHHHHJIIJIIJJJJJJJJJJIJJJJJJJJJJJJJJJJJJIJ
@6280828/1
cagcatacataataaaattagaggaagtaggtgctgggcctcttgtatgc
+6280828/1
@@CFD>D?DFDFF@GHHFHGIIGIGHGEHEIFCFGDGHFGIHIIIGIIEA
@5752988/1
gaggcgcttgtggtggtgcacgcgcttgggcagagggaatctgattgtgc
+5752988/1
CCCFFFFFHHHHHIIGFGGIJJJJIJJGGHIGIEHGIHGHEHHGHFECDF
@3145523/1
gtggattttaatgttattattacagcatacataataaaattagaggaagt
+3145523/1
CB@FFFFFHFHHHGHHJIIIIIJJJJJJJIIGIIHIJJJJJGJJIIIJJG
@1605340/1
gtcacggtactcgcggtacatgttgtgtacacctgagcgagactcataac
+1605340/1
CCCFFFFFHHHHHJJJIJJJJJJJJJJJJJ??BGIHJJJIJHJJJJJJJI
@5753077/1
ttgtcttctttgacgggcacaacgtacatacaattgactgcaccttcaaa
+5753077/1
BCCDFFFFHHHHHJJJJJJJJJJJIJJJJJJJJJJJJJJJJJJJJJJJJJ
@4203752/1
cataaataaaaaagttatgtcaaattaaagaatcacgtcgaacactattc
+4203752/1
C@@FFFFFHHHGHJFHIIJJJJIFIIJJJJJJJIJJJGHGGIIIJIIGIG
@1605542/1
gtcagttagctttttaatacatctctgtccaggcactatattgcagacct
+1605542/1
?@@?=DDDFA:A:CGDFG@EHII<EHC?:<F<3A?FG>GGGB9D9DD3B<
@4203919/1
gcagagggaatctgattgtgctgttgtggaactgcttcacctgtggccgg
+4203919/1
CCCFFFFFHHHHHJJJJJIJJJJJJJIIJJJJJJJJJJJJJJJIJJJJJJ
@3145918/1
ccgattgacatgaaacaaacactaaatgtaaatttaagcatcccacaata
+3145918/1
@CCFFFFFHHHHHJJJJJJJIJJJJJJJIIJJJIJJJJJJJJJJJJJJJJ
@5753504/1
gtggggtgggcccaccaggccgttacagatgaactcccgtcgatgaccag
+5753504/1
<@@FFFFFHGFGHGHGHGHGGIJIGIJIIJIJJJDGGGGHHGHGHHFFEF
@1605893/1
ctgatagagacgatttcaccagtggtcttcttgaacttcttcaattgacg
+1605893/1
CCCFFFFFHGHHHGHJIJJIIJHDHHHHJJJJJJIGGIJJJJIJJJIJJG
@4204363/1
ggttattggtatgtcgatgtcgaacccaaaaatgtaattaactttttttt
+4204363/1
@C@FFFFFHHHHHHGIGIGHIIIIJJJJJIICHGFHGGIIGGHIJJJJJI
@7294023/1
gcagagggaatctgattgtgctgttgtggaactgcttcacctgtggccgg
+7294023/1
@C@FFFFFDHHHGJFGGIHHHIJHHHIGEIIGJJGHIGHGIJIBHIIJJI
@7294027/1
ggtcacggtactcgcggtacatgttgtgtacacctgagcgagactcataa
+7294027/1
CCCFFFFFFHHHHJJJJHIIJJJJJJJJIHIB?BGIIJJJJJJJJJJJJJ
@3660666/1
gtaggtgctgggcctcttgtatgcgaaggtgttgaggcgcttgtggtggt
+3660666/1
CCCFFDDDFHHHGJGIJJJIIJJIJIIJJCGCGIGHIJJJIIIGHGF=E;
@3660684/1
cggcacctccgacactgaggtcacgg
+3660684/1
CCCFFFFFHHHHHJJJJJJJIJJJIJ
@4204495/1
cacgttatattggacattaggaccgtcattgaacaatctcgtatgatgcc
+4204495/1
@@@DDEFFGFHADHGIIHGIGIIIGIJGIGHEGGHGGHGIEIGIHGCGCF
@6282045/1
gtatctgataccgacacatggtaggttccatggatttaggagcacgtgca
+6282045/1
@B@FFFFFHHHHHJJJJJJJJHIJJIHJJIIJJHIIIJJIJJJJIJGIII
@7294541/1
ggaggggggagggtcattcaatgtctccttccgtcttgggtgaggcataa
+7294541/1
@C@DFFFFDBDDD8ABDEEEDDDDEEDDDDDDDCDDDDDD<@?BDDDDDD
@1096598/1
agcaaatggaaaaaaaaattggtgaaaagaatcacaagtaagatactgca
+1096598/1
CC@FFFFFHHHHHJJJJIIGGGDGIJJJJJJJJJJJIJHHIJJJJJJJII
@1606700/1
cagcatacataataaaattagaggaagtaggtgctgggcctcttgtatgc
+1606700/1
@CCFFFFFFHHFHIJGHIIJIJIJIIJHHHIIIHIIIJJJJJIJJFDGGI
@7294817/1
gggaatctgattgtgctgttgtggaactgcttcacctgtggccggcggca
+7294817/1
@@CBDDED>CDFBCGGD@CFEIIDIIGGIIIFGII@FFHFAGHHEEGHF6
@3147040/1
agcatacataataaaattagaggaagtaggtgctgggcctcttgtatgcg
+3147040/1
CCCFFFFFHHHHHJJJJJJJIIIJJIEHIJHGIJJJJJJJJJIJGHIJJJ
@6282414/1
agcactgagtgacggcacctccgacactgaggtcacggtactcgcggtac
+6282414/1
CCCFFFFFHDHHHJJJJJJJJJJJIIJJJJJJGHIJIJHIJIJJJIH>BE
@6282445/1
ctgtggccggcggcacgcagacgccttgatgacctccactttgatgatct
+6282445/1
CCCFFFFFHHHHHJJIJJJJJJJIHHHHFFFFFFEEDEEDDDDDDDEFDE
@2146491/1
gctcagatgcaatttcttgcaagaattgcacaaagttgaagtccttgttg
+2146491/1
CCCFFFFFHHHHHJJJJJJJIJJJJJJJJIJJJJJJJJIJJGIJJJJJJJ
@5755017/1
gtcgtttgaaaaattgacggccagccttaacgtacgattccaacgccccc
+5755017/1
CCCFFFFFHHHHHJJJJJJJIJJJJJJJJJJIJJJJJJJJJJJJIJJJJH
@1097135/1
gatggagtgagcacgggctctgtgcctggctcccatgtcacggtagcact
+1097135/1
@@@FFFFFHGHHHJJIIJJIJGFFHIIHGGIJJJIIIIIIJJIHIIJJJJ
@6735509/1
cgtttttaaactattttttcaatgccctaagtgagtatacgtctattaaa
+6735509/1
@?@ADDDFHGHHDIGHJJIIIGGCDCGGIGICFCGCFFHIIIIJJJIIJG
@1097359/1
ccttgctagtaagtcctgagccatagcaaacagccactggcaacgtggat
+1097359/1
CCCFFFFFHFHHGGIIJJJJJJJJJIGIJIIIIJJJJJJJIJIJJDHIIJ
@5755478/1
cactgagtgacggcacctccgacactgaggtcacgg
+5755478/1
@@@BDDDAAF?D<<?FH;BGHFIIIE??<?9BFFG8
@1607456/1
agcatacataataaaattagaggaagtaggtgctgggcctcttgtatgcg
+1607456/1
CCCFFFFFHHHHHJJJJJJJJJJGIJHHHEFGIIJJJJJJJJJJIJJJJJ
@6735812/1
gcttcaatttacatttagtgtttgtttcatgtcaatcggttcataaataa
+6735812/1
CCCFFFFFHHHHHJJJJJHIIJJJGJJJIJJJJJIJJJJIIJJJJJJJJJ
@1607506/1
gtgctgggcctcttgtatgcgaaggtgttgaggcgcttgtggtggt
+1607506/1
:=@:D4=B8AFFFIF<EGFCFFIDB1?1?34:C@@@D<CF>F=5C5
@7295634/1
gggaatctgattgtgctgttgtggaactgcttcacctgtggccggcggca
+7295634/1
@@@ADBDEHHFF>ACGHIGEFGBGHIIIIEHIIIIIFIGEEG@HHHIHFC
@1607552/1
acttggttcgtcttttgaagattcagatattgatagtttttcattccctg
+1607552/1
B@CFFFDDHHHHGJJJIGIJBHIIJJHIIGIGIJJIFIIIJIGGGGGIJJ
@7295760/1
gctgttgtggaactgcttcacctgtggccggcggcacgcagacgccttga
+7295760/1
CCCFFFFFHGHHHJJJJJJJJJJJJJJJJJJJJJIJFHFFDDEDDDDDDD
@6735964/1
gggctctgtgcctggctcccatgtcacggtagcactgagtgacgg
+6735964/1
@?@BDDD?:CFF<<;?<3CD>9BBHC?CF?@@9C?DD?DFF9FHI
@5226774/1
gccagatgccaaagttcttgatctt
+5226774/1
@CCFFFFDH>FHHGBFHIIFIHIB<
@1097796/1
cttcacctgtggccggcggcacgcagacgccttgatgacctccactttga
+1097796/1
@?@DDB?DFA?DHAGBBA??FGAFHGI;A:<??A@CCCA@A>??=C@C:;
@7764048/1
ggtgttgaggcgcttgtggtggtgcacgcgcttgggcagagggaatctga
+7764048/1
BCBDFFFFHHHHHJJJJJIIIIHHIJJJJIJJJJJJJJJIHHHFFFFFEE
@6283751/1
tgaaagggggaggggggagggtcattcaatgtctccttccgtcttgggtg
+6283751/1
CCCFFFFFHHFHHJJJDDDDD@DDDEEEEEDDEEDDDDDDDDDDDDDDBD
@1098032/1
cataataaaattagaggaagtaggtgctgggcctcttgtatgcgaaggtg
+1098032/1
@?@DDDA?C:CFBFF@32?:<3CHACEA<3F?1??F9DF<?FFI@@FD0?
@1098039/1
gctgggcctcttgtatgcgaaggtgttgaggcgcttgtggtggtgcacgc
+1098039/1
::?A;:3BDFFDFEEGF>CA88?::1@;DFE<@?@FEB@7=;;@59==CB
@2147988/1
ctctgtgcctggctcccatgtcacggtagcactgagtgacggcacctccg
+2147988/1
CCCFFDFFHGHGHJIJIJJIIHIJJIFHIJIJIJJJ?FGHIJIIJIJJJJ
@7764416/1
gagaagatcctcatcttgtatagaggaggcttgggctcgctctccgaagg
+7764416/1
CCCFFFFFHHHHHJJJJJIJJJJJJJJJJJJJGIJJJJIIJIJJJJJJJJ
@54918/1
gctgggcctcttgtatgcgaaggtgtt
+54918/1
@?@D?DDADF>AA<CBBDFG@:@1:1?
@5756571/1
gtacattttatactaagctgtaaagtaccgactgttgagccagtacttta
+5756571/1
CBCFFFFFHHHHHJJJJJJJJJJIJIHJJJIJJJJJJJJJJJJJJJJJJI
@5756718/1
gcgaaggtaacattattgacgagtgctgatcttaagtctgtcatctcacc
+5756718/1
CCCFFFFDHAHHHJJJJJJJJJJGHJJJIJIJJJJJIJJJJJJJJJJJJJ
@5756820/1
gcgacaccttgtggctgtgacttgtagtcaaggtggagattttactatct
+5756820/1
CCCFFFFFHHHHHJJJJIJGJIJIFHIJJJIJJ?FGHIGGHIJJJJJJJJ
@5227842/1
cagcatacataataaaattagaggaagtaggtgctgggcctcttgtatgc
+5227842/1
@CCDDFFFHDHBFDHEBGGGIIH>AEHGEEGHGHIGGGIEGDDHGBFGIE
@6284671/1
ctggagagaagatcctcatcttgtatagaggaggctt
+6284671/1
=?@D?DDDDDFF?DBGGHH<BDGF@FADH>8EEB;@;
@4678395/1
cggcacctccgacactgaggtcacggtactcgcggtacatgttgtgtaca
+4678395/1
CCCFFFFFHHHHHJIIJIJJGHIJJIGGIJJJJJJFGHHJJIIIHHHFEA
@7764892/1
ctcatcgggaggtgtggcagcctccttgaccattttagatatttgttgtt
+7764892/1
CCCFFFFFHHHHCGGHJJJJJJJJJJJJJJJJJJJJJJJJJJJJJGJJJJ
@4205163/1
gtggtgcacagggcacgcttgcgcatgacatctattcatgccattggcgt
+4205163/1
CCCFFFFFHGHFHIJJJJIIJJJJJJJJJJJJJJJJJJJIJJJIJJIJJH
@5757217/1
gccaacagattgtttgagatgtttgtgaaactgcgacaccttgtggctgt
+5757217/1
CCCFFFFFHHHHHJJJJJJJJHJJJIJJJJJJJJJJJJJJJJJJJJJJJC
@5228270/1
cagccagatgccaaagttcttgatcttcactgggctcttctctgggattt
+5228270/1
CC@FFFFFHGHGHJJJHGJJJJIJJJJIIJJJIIJIGIJJJJJIJJHIII
@5228351/1
gtctagggtaaatatatagatacaag
+5228351/1
?=?DDD3A:AA4A??:AAAFFF:C<A
@7297517/1
ctgaacttctcttaaacgactggaccgattttgatgaatttttttgtgtg
+7297517/1
CCCFFFFFHHGHHJJIJJBHGHIGIIIGGHIJIHGIGGIIIJJJJJEHEH
@578268/1
agcatacataataaaattagaggaagtaggtgctgggcctcttgtatgcg
+578268/1
CCCFFFFFHHHHHJJJJJJJJJJJJJJJJJJJJJJJJJJJJJJJJJJJJJ
@4678739/1
catcttctttggtttgtcaggggtaatgctaacgtcatagcgataaattt
+4678739/1
C@CFFFFFHHGHFHGHIIJJJII8CGEGGGIJIGDHIIGGHJGIIIJJJJ
@55758/1
gacggcacctccgacactgaggtcacggtactcgcggtacatgttgtgta
+55758/1
=8?;BDDD1ACFDG:FHDGGIDGHE<DGFDHGH7D<6A;;7=;C7=AD7;
@5228703/1
gcgatgttttacaagggcaggttgaactcacaccattcaatttaaaagaa
+5228703/1
@@@DDDDA<:C?FG@==AG:?2<9EHDBGIIIIIHIGEHGBGAHIIIIII
@6285618/1
agccagatgccaaagttcttgatcttcactgggctcttctctgggatttc
+6285618/1
CCCFFFFFHHFHHJJFEHJIJIJIIJJIGIIIEHIGIIJJIGIGIGIJJH
@4205702/1
cacaatctggtctggagagaagatcctcatcttgtatagaggaggcttgg
+4205702/1
@@@DFFFFFGFFHGIIGGGEHIJJIJJJIJJJIIIGIGIGGFHIGHGGE@
@6285928/1
gacgcaagaagtaccagaaacggga
+6285928/1
CCCFFFFFDDHHHJJIJJJJJJJBH
@4679223/1
cgcaagaagtaccagaaacgggacttagccacaatctggtctggagagaa
+4679223/1
@@@DDA:ADCDFFFEGFG;FB1?CFEFFBFFIEEGFCDBDGDECBDFFB8
@6286049/1
agggttttttaaactcatattttcatggtaccaagttatgaatttttcaa
+6286049/1
@@CFF<DDFHHFHGIIIIIICGGIHHGG??FFGHGEDHGFCGGIIIIGHI
@2628593/1
gccagatgccaaagttcttgatcttcactgggctcttctctgggatttcc
+2628593/1
CCCFFFFFGHHHHJJJJJJJIJJJJIJJJHHJJJJJJJJJJJDGIFIIHJ
@3662181/1
gcaagaagtaccagaaacgggacttagccacaatctggtctggagagaag
+3662181/1
CCCFFFFFHHHHHJJJJJJJJJJJJJJJJIJJJJJJJJIIJJJJJJJJJI
@6286224/1
ctcttgtatgcgaaggtgttgaggcgcttgtggtg
+6286224/1
@@?DDFBBFFDA1<:EFHHGFHIF:DG:@19B;?;
@7765505/1
ctaatcaatcggccttttatatttgttaactgtccttcattgagggtcgg
+7765505/1
CCCFFFFFHHHHHJJJJJJJJJJJJJJJJJJJJJJJJJJJJJJJJJGGIJ
@4206165/1
cagacaaacagacaaacagacaaacagacaaacagacaaaaaaaaagtta
+4206165/1
CCCFFFFFHHHHHJJJJJJIJJJJIIIIIJJJJJJJJJJIGIJJJHHEHF
@6286455/1
gagcgagactcataacgcagccagatgccaaagttcttgatcttcactgg
+6286455/1
CCCFFFFFHHHHHJJIJJJJJJJJJIJJJJJIJGHIJJJJIJJJJJJIJI
@7298731/1
cgcattgaatctgaatacgaaaatgaattcagacgccaggcacacggact
+7298731/1
@@@FFFFDHHHHGGIIHGDHGIJJIIJJJIJJJGHGGIGHIGEHIJIIHI
@3662356/1
cttaaataaaatattaatcgactagtataagtaatgagtagaaaagcgat
+3662356/1
;@?BDAD:ADBDHIGIGGHGIEIGIHGI9CF?B?EFHEEDHGCGGGIE;B
@3662412/1
gtcacggtagcactgagtgacggcacctccgacactgaggtcacggtact
+3662412/1
CCCFFFFDHHDHHJHIIGIJJGGIGIJJJJJIJJIJJJJGJJJJJJCGHH
@5758940/1
gtcttcttgaacttcttcaattgacgcaagaagtaccagaaacgggactt
+5758940/1
@CCDDFFFFFFHHIIJJJGJIIGIEHGGHIIIEDHHIIA>GGHIJIGIBH
@1608236/1
acagcatacataataaaattagaggaagtaggtgctgggcctcttgtatg
+1608236/1
CCCFFFFFHHHHHJJJJJJJJJJJJIJJHIJJHIIIJJJJJJJJJJHIIJ
@1608243/1
caaagataagatgaagaagaggagcaaatggaaaaaaaaattggtgaaaa
+1608243/1
CCCFFFFFHHHHHJJJJJJIJJJJJJJJJJJJJJJJJJIGIIJJHIJJJJ
@6286759/1
ggagagaagatcctcatcttgtattgaggaggcttgggctcgctctccga
+6286759/1
BCCFFFFFHHHHHJJJJJJJJJJJ4FHGIIJJJJJHIJGIIIJJJJIJJG
@1608323/1
ctcgctctccgaagggagcttgcggccgatgacctcatactccttcaact
+1608323/1
@@@DFBD?DDFHFGGAHIF@GHIEHIIGEGE=BFGEGDHEHAEEIFHEEF
@7765829/1
tctagcacgtagttctcagcttccctgcaaagttaaccatcttgtattca
+7765829/1
CCCFFFFFHHHHHJJJJJJJJJJJJJJJJJJJIHJJJIJJJJJJFIJIJJ
@1608375/1
ctagtagctcgacagtggcatggaaccgctctgtcgtcgtaatgttctta
+1608375/1
@@@DDEFDHHGHHIICFGIGGIIIGGIBEDHIGBDEBFEIDHGIJGGIGG
@3662736/1
gctgcagatgactgtgcatccttgctagtaagtcctgagccatagcaaac
+3662736/1
@@@DDFFFHGHFHGJGGIIGFGGHIJJIHGIGCFHIJIJIJJIIJJJJIJ
@1098340/1
gttgtggaactgcttcacctgtggccggcggcacgcagacgccttgatga
+1098340/1
@C@FFFFFHHHHGJJJJJIJJHHIGIGGGGGGHIHHFFCCDDDBBDDDDE
@7299553/1
ggattttaatgttattattacagcatacataataaaattagaggaagtag
+7299553/1
?@?BDBDDHFFHFB?FFHIBFHIECIIFHIGFEHGIICHIEGH?G>G@D?
@6287407/1
cactaattacaaaaaagaaaacatttgtcaccaactcctaaagtcaggac
+6287407/1
@@CFADFFFDBDDFHGGHGIJGIJFGJFFEGFDGGGHDCFHHIHCBBBFB
@3663026/1
gaaattaatgataatttaaatcattgaaaaataaatacatattattatat
+3663026/1
CCCFFFFFHGGHHIJIJJGBJIIHIIJJIGGIIIJJJJJJJJIJJGIJJI
@6287468/1
gttatcaagtggcttggtaggatccaag
+6287468/1
@@@DDDADDC?D?BFCA2<ACGE9C<CC
@6287774/1
accgattgacatgaaacaaacactaaatgtaaatttaagcatcccacaat
+6287774/1
@BCFDFFFFHGGHGIJJJJJJJIIIJIJIFDGIIIIIJHIJJIGGGHIJH
@6287870/1
cggcacctccgacactgaggtcacggtactcgcggtacatgttgtgtaca
+6287870/1
=?1ADDDDFDFF6C:CGFEF;FGE@??@DFI;@FAF@FIIIIIIEFEEE=
@7300211/1
atcaggatgtggattttaatgttattattacagcatacataataaaatta
+7300211/1
@@@DFFFFGHHHDHHIJGIEGIHHIGFDHIGGIIDEGGGIDHIBHIHGHG
@7766725/1
cagccagatgccaaagttcttgatcttcactgggctcttctc
+7766725/1
??@D7;DDFBD?DHFAA?B<<C<EBHHBHA<9FHGGGFAEH4
@6288189/1
tggttcaaattcaaataaaatcactctgcaatcctgcctcacatgattca
+6288189/1
B@CDDFEFHHFHFEFFHFHIJJIIIJJBHHIIGJJJJJJJIJJJJGHJIJ
@7301029/1
catctcagaaattagcggatggatcaagagcctgacaccgaaggcagctc
+7301029/1
@@CFFFFAFFFHFDGGGFGGIIIIIIIEA?BDFDBEGEHGIIGHGHGEGG
@578578/1
gccagatgccaaagttcttgatcttcactgggctcttctctgggatttcc
+578578/1
CCCFFFFFHHGHHJHIJJJJJJJJJJJJJJJIJJJJJJJJJIJJIJJJJJ
@7301144/1
gtaaaatacatagtttcactacacaagtgatacactgatttctttttctt
+7301144/1
@@@??BDDFF4ACAC9AE>A@F@AFHEFD4CBHCH<E<GF?D@FGII@<B
@2149037/1
gcctcttgtatgcgaaggtgttgaggcgcttgtggtgg
+2149037/1
@<@DDDB?:C?DDHGIHGHGIID<BAGEEIHEHDD8?1
@4679561/1
ggcatctatagatgtcggtggcgcacagggcacgcttgcgcatgacatct
+4679561/1
CCCFFFFFHGHHHJHIJJIJJIJJJJJJJJJJJJJJJJJJJJJJJJJJHH
@7301597/1
gcaagaagtaccagaaacgggacttagccacaatctggtctggagagaag
+7301597/1
@@CFFFFFDFFFDGHIIJIJEBGIGIIIGIIJIIEHHIFHHIGHHGGIJI
@2149229/1
ggatggagtgagcacgggctctgtgcctggctcccatgtcacggtagcac
+2149229/1
CCCFFFFFHHHHHJJJJJIJJJJJJJJJJJIJJJJJJJJJIJJJHIJJJJ
@4679673/1
gtcacggtaagcattcatcagaatgctatgcaacatcttcatcttagcgt
+4679673/1
@?@DDDD=CFF?AGGGACFGIGHHCHHHIIEDHGIIIIBE9@GFHIIIIH
@3664449/1
gtggattttaatgttattattacagcatacataataaaattagaggaagt
+3664449/1
??7DDDDDDBHHD:C>BGHGGI<E<3E>E@@FIBHHIAFHIGE@?@3?::
@3664466/1
ggctgctgtgggatacggctggagaacaaatgtatttccttatgcatgat
+3664466/1
CCCFFFFFHHHHHIIIIIIIIIAGCGHIIIII?GHIIFGGIDHGIIIIII
@6289497/1
gaggaagtaggtgctgggcctcttgtatgcgaaggtgttgaggcgcttgt
+6289497/1
@@CFF?DFAHBHFIIIIIEGGHIIIHHIIIIGGGI9B?FHGIIIGBGHGI
@56453/1
cccctcagatacaccgtcacggaatacaaatatcttcttcggcaatctgc
+56453/1
?@@DBDDEHHDDHGEGCFGGIIIIIIGGBGHDFHIGHGIGC>GIIIII@C
@7301834/1
atggagtgagcacgggctctgtgcctggctcccatgtcacggtagcactg
+7301834/1
@@@BBD=BFHDFHHHGEGIIHGIIJJIGIIJJJJIJGHEGII?DEGIJJI
@4679815/1
gggatatggaattttaatttatgccccctttaaaaaaaagctcgatctca
+4679815/1
@@@?DBDEFDFHHEIIBHHIIIFIIGGDGHIGIGGEIHGHIIIIIIIGGI
@3148776/1
catcgttctcagcatggtaagaagg
+3148776/1
@@@;D=D?FFFFF<FB;FH<:::<?
@3664648/1
gtttattttgtttttctctgtgatctgtttcttggcatctatagatgtcg
+3664648/1
@?@FDDDDBF?FFGBGGGIIED9CEHGFCEEEH<???F@EFE9CG<D4<?
@2629106/1
cttctctaacagttctctgtggtgcaaagcaagcaattgcccacacccgt
+2629106/1
@@@FFFFFGDHHFGBFGGHJGIJJGGGHGGEBFGGIIJIJIIJJJJIIID
@7301982/1
tgctgggcctcttgtatgcgaaggtgttgaggcgcttgtggtggtgcacg
+7301982/1
@CCFFFFFHHHFDH<C@GHIJJGJ?FCGGHGGJIIDDHGIJ@HC@D@DHH
@6289796/1
gcgatcatgtcgatggcttggtttattcccatcagtttggagttcacctt
+6289796/1
CCCFFFFFHHHHHJJJJJJJJHIJJJJJJJJJJJJIJJJJJJJJJJJJJJ
@56624/1
tcattttgtcaacgaactcttctgaagtatttgtttacaagacaacacaa
+56624/1
CCCFFFFFHHHHHJIJJJJJJJJJJIJFHIJJJIJJIIJJJJJJJJJJJJ
@4679984/1
caccagtggtcttcttgaacttcttcaattgacgcaagaagtaccagaaa
+4679984/1
CCCFFFFFHHHHHJJJJJJJJJJJJJJJJJJJJJJJJJJJJFGIJJJJJJ
@4206823/1
cttggaggcttgggcctgttttggtagcggcggcgcggtccgtgagg
+4206823/1
@CCFFFFFGFFDHGGGIJHHIIJJEGHGIGGEHEAB??3:@6<?22<
@6290222/1
ctgggcctcttgtatgcgaaggtgttgaggcgcttg
+6290222/1
@@@ADDFFGHFHFG<EGG?HHJF@?FHIIIIJGGHI
@4206949/1
gataaagataagtataggctcaaaacctaacgacatcaatcaccagctta
+4206949/1
CCCFFFFFHHHHDGHHHIIIIIJJJJJIJJJJJJJIJJJIJJJJJJJIJJ
@3665054/1
ccacaatctggtctggagagaagatcctcatcttgtatagaggaggcttg
+3665054/1
@CCFFFFFHHFDFHGIJJIIIHHJIJIJJJJJIIGIJIJGIJJIGIGII6
@4680328/1
aacgaaaccaatttagaatatacgaaacagcaggaccactacagacaaat
+4680328/1
CCCFFFFFHHHHHJJIGIGIJGIJJJGGIGIJIGGIJGGIIGGGBHGGIE
@3149254/1
acgcaatcggcaacagacttatctgcaacagcttgagaatgcacgtacag
+3149254/1
@@@FFFFFDFDHHIIIIJJJJJJJIIJJJGIJIGIGIJGGIGIJIJJJIJ
@4207012/1
gcaggatcctcgtcattgcctggcatacaaggcaaagcaccgacgacgac
+4207012/1
<<;B?:BDFDADDB:@EF@B<<<;FH@<F@AC3?DFGGA>8@F@F<44=/
@57087/1
cagagggaatctgattgtgctgttgtggaactgcttcacctgtggccggc
+57087/1
CCCFFFFFHHHHHJJJJJJJJJJJJIIJJJJJJJJJJJJJJJIJJJJJJI
@57094/1
ctcttgcagccatccaacgggattgcccatcaatttatcttcaaatgacg
+57094/1
CCCFFFFFHDHFFBGBHGIEIGGGHCHGIIEGDHIIIIJJJEGGIJJIJH
@7302891/1
cctcttgtatgcgaaggtgttgaggcgcttgtggtggtgcacgcgcttgg
+7302891/1
CCCFFFFFHHHHHIIHJCGFHIIIJIJJIJIIGIHIHFGIIJJIJHFFFD
@3665461/1
gcaagaagtaccagaaacgggacttagccacaatctggtctggagagaag
+3665461/1
@@@DDDDD=CB<FFGHGGEHGGGGHBEFH9CDFHIDGIHHGIHEEHI;FE
@6290946/1
agtctatgcaagcttactataaaacaaaattaaaaactaaacgcgttaac
+6290946/1
?@@DFFFFHGHFHIIIJIJJFIIIIIJGCHIGHJJJJIIGEHDEGHIIEC
@5763378/1
ctcataagaagttggttgaactggtgcaatttcttcatgtgtggtcatta
+5763378/1
CCCFFFFFHHHFFHIIJIJIGHJJEGHHGIJJJIIICIEFHGHIBFDHCF
@5231445/1
gcattggaaatcagaagcacatactgctaaatctaattaagaaggaggtg
+5231445/1
B@@DDFFFHHHHHJJJJIJJJIJJJIIJIGIJIIIIIJJIJIGIIIIJ0B
@5231504/1
gacggcacctccgacactgaggtcacggtactcgcggtacatgttgtgta
+5231504/1
CCCFFFFFHHHHHJJIJJJJJJFHGIJJHIGJJJJJJIIJJHHHHHHFFF
@6738524/1
agagaagatcctcatcttgtatagaggaggcttgggctcgctctccgaag
+6738524/1
CCCFFFFFHHHHHJJJJJJIIJJJJJJJJJJJJGIJAHGGGGGIIHEGIG
@5231733/1
cgccaatggcatgaatagatgtcatgcgcaagcgtgccctgtgcgccacc
+5231733/1
CCCFFFFFHHHHHJIJJJCHIEGFIJJJIJJGIJJJJJJIGJJCIBHIJG
@7767931/1
ggtgcacgcgcttgggcagagggaatctgattgtgctgttgtggaactgc
+7767931/1
B@@DFFFFHGHHHJJJJJJJJJJIIJJJJJJJJGIIIIJJJGIJIIJJIG
@5231904/1
ggttggtcgtctactgggcagttctcgaaatgtttcataacgagccgcat
+5231904/1
=?=B??DDFDFHBEFG<CFHHHEHIGIGHGHDCFGE>HFGIIA@GFGHHG
@6291829/1
ctgcaacttggccaggttagggccaacagattgtttgagatgtttgtgaa
+6291829/1
CCCFFFFFHHHHHIJJJJIJJJJJJJJIIIJJJFHIIJJJJJJIJJJJIJ
@6738854/1
agggaatctgattgtgctgttgtggaactgcttcacctgtggccggcggc
+6738854/1
@@@F?DDDHBBDHDAGDAHIIGCCFH@GGIGIIHAGF<CGGGHGI@GHF8
@5232051/1
gtgctgggcctcttgtatgcgaaggtgttgaggcgcttgtggtggtgcac
+5232051/1
@?@?DA?DDHHDHIFCGHHIG@F@F@@EDHIIIGGDHGE;CFHAG@DG@D
@6738964/1
ctcccatgtcacggtagcactgagtgacggcacctccgacactgaggtca
+6738964/1
CCCFFFFFFHHGHJGHIIIJJJJJHIJJJJIIJJJIIJJJIJJJGIJIGE
@6739038/1
agacggtgtggtagcgggtcggacgagccgtgccttttattgcttggtga
+6739038/1
CCCFFFDDFHHHHJJJJJIIJJJJJJJIJJJHHHFFFFFFFEDEEEDCBC
@6739153/1
cagggatcttgccgtcattgcagacggtgtggtagcggg
+6739153/1
@<@DD;B?A?D8DF<<?EBDH<F4A?ECC1?F:?@G>F?
@580883/1
gtggactctagttttctcttttaatattataaatagttatttgatcacac
+580883/1
CCCFFFFFHHHHHJJJJJJJJJJJJIJIIJJJJJJJIIJJJJJJJJIJJI
@7768657/1
ctccaatcctttactcgaatagtcttttctaacttgaacagtgcgatgtt
+7768657/1
;?@DDDDDDFBFHGIEEEEFFHBHFHHIC>DH@GGH??D@F?C9??FDD<
@6292849/1
gcacgcgcttgggcagagggaatctgattgtgctgttgtggaactgcttc
+6292849/1
CCCFDFFDFHHGFIIJIJIJGEGGHJGIJJIJJJJJJI?FHIJGGG=@GI
@6739512/1
cacggtagcactgagtgacggcacctccgacactgaggtcacggtactcg
+6739512/1
CCCFFFFFHHHHHJJJJJJJJIJIIJJJJIJJJJJIJJIIIJJJHIJJJF
@6292960/1
cagtggtcttcttgaacttcttcaattgacgcaagaagtaccagaaacgg
+6292960/1
BCCDFFFFHGHHHJJJJJJJJJJJJJJJJJJJJIJJJJGHJJJJJJJJJJ
@6292989/1
ctcagatacaccgtcacggaatacaaatatcttcttcggcaatctgcctt
+6292989/1
CCCFFDFFGGAHFIJIGIIGHGIJGDHIJIIFHIIJJJJIGHDHIIJJJJ
@5765252/1
atacataataaaattagaggaagtaggtgctgggcctcttgtatgcgaag
+5765252/1
CCCFFFFFFHHHFHGDGBHGHEH?FEHHHGIADFHCHJIIIHGGEEHG@E
@6293066/1
ccctaatagagacgatttcaccagtggtcttcttgaacttcttcaattga
+6293066/1
@@CFFFFDFFFFHIIIGIIJJIJIBGHFGIEHJJG@GGHIEGFEHIIIIH
@581337/1
gtcacggaacacaaatatcttcttcggcaatctgccttggttgcggtctt
+581337/1
CCCFFFFFHHHHHJJJJJJJJJJJJJJJJJJJJJJJJJJJIJJJJJHIJJ
@5765380/1
aggcgcttgtggtggtgcacgcgcttgggcagagggaatctgattgtgct
+5765380/1
@CCFFFFFHCFHFEHFGHJIJIJJJJJJJIJJIIIHGGJJJJJJIJIHHG
@1101594/1
gatcgtggggtgggcccaccaggccgttacag
+1101594/1
?=???2B@:F001???FGFAFEFE@D7@1;8=
@6739857/1
gccctcaatctgcaccagttcatacttgggcacagttcctcgacgagcaa
+6739857/1
?<?DDDDDH>FGHIG@CGHHIHGFGFFHGGG>C@GHGBDABF@DBDHBG;
@2150820/1
gaggtgttgaggcgcttgtggtggtgcacgcgcttgggcagagggaatct
+2150820/1
BBBFDDEDHHHHGJJJJJJJJIGHGHJJJJJJJJJJJJJJJHHHFFFFEE
@581632/1
caacaaataaactttttaatagacaaatacaacgaaaccaatttagaata
+581632/1
BC@FFFFFHHHHHJJJJJJJIJJJJJJJJJJJJJJJJJJJJJJJJIIJJI
@5765747/1
gtcctaacgaaacagcgcaaatgagaaagctatctatttcaaataaaggc
+5765747/1
CCCFFFFFHHHHHJJIJJJJJJJJJJJJJJJJJJJJJJJJJJJJJJJJJI
@2151301/1
cctggatgaagaactgcgagaaagtctatcatgagaatctcttcgggatc
+2151301/1
CCCFFFFFHHHHHJJJJJIJJJJJHIJJJJJJJJJJJJJJJJJJJJJJJJ
@2630001/1
caggatgtggattttaatgttattattacagcatacataataaaatt
+2630001/1
@@@FBDD:CFHHDHIEFFFCFBGHGHGEHGIIGHGGFHGEFDFAFIG
@2151556/1
ggtggtgcacgcgcttgggcagagggaatctgattgtgctgttgtggaac
+2151556/1
?;@;B@ABDHDDDEHI@FHGDFHEGD?BFEFEDHHGG@CGEBCF@@A;==
@7303431/1
ctgtgatctgtttcttggcatctatagatgtcggtggcgcacagggcacg
+7303431/1
@@@:BDDDDFDHDGEBEAEGHCHGACA@<FHGIG8?D@<DDHH>DFHGGF
@6294333/1
cacagttccagtctcaggcacattgccattagtagactgatcagccggag
+6294333/1
CC@FFFFFHHFHHJIJIIJJJJJJJIJJJJJJHIIIJIGEGHIJIJJJGI
@4207717/1
gtaatttttgtctttcgcgaaatattccgcgacagatgtctttctagtgc
+4207717/1
?:8ADD?DAH<AFCGHBAHBHGGGE<9CFHGAHHHIIHG=EHGGHEG=CE
@2151928/1
ggcacagttcctcgacgagcaagtagttcttgaagcacagacacaggtgt
+2151928/1
@@@DFFFFHHHHHJFGIEGGEIGF<DCFGCGGHIII@FHDCHEHGI9=FC
@1610157/1
cttcaatatccacataagtaacttcaaatgattgctcagatgcaatttct
+1610157/1
@@<=?D>DHHFFFG@?C?<ABBHEFHB<CB9FFCHDH?EGCHGIBFEFGG
@58255/1
ggaccattaacatatcttacaaattacagaatcattatcccttgtttata
+58255/1
@C@FDFFFHHHHHJJIJJIIIIIIJGJJJJJJIIJJJJIJGIJIJJJIII
@5234839/1
gtgtacacctgagcgagactcataacgcag
+5234839/1
@@@DDDB2==D<AAC:E:F?FE92<1:CF8
@58350/1
ccggcaccactcccgggtgaggatgcactacatttccgtccatcattttg
+58350/1
CCCFFFFFHHHHHJJJJFHIIJJJJJJJJJJJJJJJJJHJJJJJJJJJJG
@6294838/1
gtgcaggatcctcgtcattgcctggcatacaaggcaaagcaccgacgacg
+6294838/1
CCCFFFEDHDHFFGGEHIGGHIJEIIJJIJEDGGIJIIECHCDGBHJG@=
@2630577/1
ctttggcattcccacgacttttatgtccgcttaaataaaatattaatcga
+2630577/1
C@@FFFFFHHFDHIIIGIIIGJJJJJJJIIJIJJJJHIIJJGHIJGHCGD
@3152266/1
tctgtttcttggcatctatagatgtcggtggcgcacagggcacgcttgcg
+3152266/1
@CCFFFFDFH>DDGEBHEHJJEFHEHGGHJF@HDGHGGGGGIHJDIIEIG
@4208120/1
ctgagccatagcaaacagccactggcaatgtggatagctggacaaggcac
+4208120/1
@CCDDDDBFHFF?DBFFDHEGHEHGIIHI@?EFBFGIIGEEHICHGIHII
@6295207/1
gtacaaagcaaaggtcgggcagttcgtcaacaagacattactagctg
+6295207/1
@C@FFF:DFDFHFGJIGJGGGHFGIIIBGEHIIIJJIEHFHIJGIJI
@6295250/1
agaagatcctcatcttgtatagaggaggcttg
+6295250/1
?@@;=BD;DFHADEHGGIGHGIIBHBD:FFF?
@6295419/1
gccccctggcgtaaaataacgtcaatacattggatctcctcagtaggatg
+6295419/1
@@@DDFFFFH?FHGDHIGGGGBEGHIIIBGHIII4BDHIEHGI?FHGBFF
@5235630/1
agcatacataataaaattagaggaagtaggtgctgggcctcttgtatgcg
+5235630/1
@CCFFFFFHFHHGJGJJEEHEB>FGICFHGHIG9FHIIIEHHJIFGGIIH
@2630943/1
cctgatagagacgatttcaccagtggtcttcttgaacttcttcaattga
+2630943/1
@??BDBBDA?FFB@B;BEHHIIGABAHBHEAFEHEGHIEGHIG>9BDD4
@3666836/1
gtcacggtagcactgagtgacggcacctccgacactgaggtcacggtact
+3666836/1
CCCFFAFBFFHHGJJJJCEGHIJGIJJJJIGIGGIIGHIIGHIJIIGGHH
@5235903/1
gtgcattattacattttttataaacggtacatctagagtataaaaaactg
+5235903/1
=??DDDD;ADD4AED:22<CB?BABFF8EAED??DF@?DA<DEB?DA6BB
@7305164/1
cactgagtgacggcacctccgacactgaggtcacggtactcgcggtacat
+7305164/1
CCCFFFFAFFHHHJJJJJJJJIJJJJJJIJBGHIJJIIJIJJJIHBEFDF
@5236154/1
cgcaagaagtaccagaaacgggacttagccacaatctggtctggag
+5236154/1
:??7;@?AFCCAB@BFFFBEH@GE>9C91?GFDAHAAD@BBFB>F@
@7305217/1
ccagaatcttcattagacttgtcagctggcatgatttcttcttcagacat
+7305217/1
CCCFFFFFHHHHHJJJJJJJJJJJJJJJJJJJJJJJJJJJJJJJJJJJJI
@5236628/1
agcatacataataaaattagaggaagtaggtgctgggcctcttgtatgcg
+5236628/1
@@@FDFFDFHDHBHBBEHGE?CB3ACEG@><CFG9GGFH?CGHG?GHBG@
@5236734/1
cgacataacaataacccctgctattttttttattttcattttcaatgtac
+5236734/1
@@@FFADDFHDHA@FGGGEE=GBEHHHGIGGDFGIG@@FGGIIGFHIGIE
@6296588/1
ttcccgtttagcagcttcatccagaggcaagcgctccaagttgcttggag
+6296588/1
@BCFFFFFHHHHHJJJJIJJIIIIJIGCFHIJJIJJJJGIHGGIJIHIEG
@6296651/1
agggaatctgattgtgctgttgtggaactgcttcacctgtggccggcggc
+6296651/1
CCCFFFFFHGHHHJFGHIJHJJIGEHGHGFG<E@EHIGCCHDGIIJIIHF
@4209179/1
ctggagagaagatcctcatcttgtatagaggaggcttgggctcgctctcc
+4209179/1
@C@FFFEFGHHHHJJIJJJJGIJIJJJIJJGHIJJJIDHHDGGIIFIJJJ
@5237000/1
ctctgcacttggtggtccacaaacattataatagcgttgtctaacgtcgg
+5237000/1
CCCFFFFFHHHHHJJJJJJJJIIIJJJJJJJJJJJJHIJJJJJJJJIIJJ
@5237030/1
ctcttgtatgcgaaggtgttgaggcgcgtgtggtggtgcacgcgcttggg
+5237030/1
CCCFFFFAHFHH=@GBCBFCHEGBCHG0@GFF<=BFFGHHGHIHFABABD
@5237087/1
tttcaatcagctgctggtagaatgtttcacagatcttctccaacttagca
+5237087/1
CCCFFFFFHFGHHJJJJIIEHIIJJIJIIJJJIJJJJJJJIIJJJJJFGI
@7769585/1
ggctttttctttctagtgcctgataagcccagacctagcccaaattcttc
+7769585/1
@@@DDFFFBHHGHIIICGFCHHIIIIGBHCHGIGIHGHBHIGI@BFHIII
@4681840/1
acggtagcactgagtgacggcacctccgacactgaggtcacggtactcgc
+4681840/1
@CCFDFFFHHHHGJIIJJJJJJJIJJJJIIJJJJJIIHHIJIICHHIJJH
@7769732/1
gcctcttgtatgcgaaggtgttgaggcgcttgtggtggtgcacgcgcttg
+7769732/1
CCCFFFFFHHHHHJIIJJFHHHJIJJJJJJJJJJJJIHHHHIJJJJHFFD
@6297190/1
ctataatcttaccaacgttatttggttcaaaatttgataataaatattgc
+6297190/1
CCCFFFFFHHHHHJJJJJJJJJJJJGIJJJIIGIJJIGIJIHGJJJJJJJ
@1102338/1
gcctcttatatgcgaaggtgttgaggcgcttgtggtggtgcacgcgcttg
+1102338/1
@@@DDDD4ABFHFI=EFG<CCGHIIIIIIIIIHIHBGHAFG;FGDIHEEC
@582533/1
atcccacaatatattcgtgaaaaccgcatccaactcggttcagccgtttc
+582533/1
CCCFFFFFHHHHHJJJJIIJJJGIJJJJJIIJIJJJJJIJJJJJIJIJJJ
@1102468/1
tttagatatttgttgttcattcaactgtcttgttaatgcctggccctcag
+1102468/1
@@@FABDDHHHHHGHGGEHGHEHHDFGHHGIBFHGIIDHIIE;FGIEIII
@5237662/1
gttgtgtacacctgagcgagactcataacgcagccagatgccaaagttct
+5237662/1
@@@FDDBDHACACCEGHHEAFHIIJJJJIIJGGGIGJFGGIGGIEECFHG
@7769976/1
ggcctcttgtatgcgaaggtgttgaggcgcttgtggtggtgcacgcgctt
+7769976/1
CCCFFFFFHHDHFIB;?E@AFFHHFHIGIGIHGEGGFHGIGEHGHIHHFC
@5237744/1
ggtcttggttgaacggaactccaatcctttactcgaatagtcttttctaa
+5237744/1
@@=DDEFDHGHDHIIGEBFGHIIIIDHIIIGIIGGIEGIBB@FGHHEIII
@1102619/1
catacataataaaattagaggaagtaggtgctgggcctcttgtatgcgaa
+1102619/1
B@@FFFFFHHHHHJJJJJJJJJJJGHIIHGGFHGIJIIJJJJIGIJIJHH
@6297716/1
ccgacactgaggtcacggtactcgcggtacatgttgtgtacacctgagcg
+6297716/1
CCCFFFFFHGHHHHJJJJHIGIJJJJIHHHJJJIIJIIHIJBB@FHIJJJ
@7770116/1
gtggattttaatgttattattacagcatacataataaaattagaggaagt
+7770116/1
B@@FFFFFHHHHHHJJJJJIJJJJJJJJJJJJJJJJJJJJJJJIJJIJJG
@4682505/1
taatttttgtctttcgcgaaatattccgcgacagatgtctttctagtgcg
+4682505/1
<<<DDDDDDHFFHIIIGGEA:3CD>?BFHH8AAA7FC887@DAA@D=ACA
@582871/1
gtttattttgtttttctctgtgatctgtttcttggcatctatagatgtcg
+582871/1
@=?BDDDDFFAFFHIIIIIEHH<DFAGFFEH>FGGGIIIIIGIIGIIDF?
@6298165/1
atgcattcttcctcgtcaagcaaataaaggacatcttcaacaatctcgtg
+6298165/1
@CCFFFFFGHHHHJJJJJJJJIJIJJJJJIJJIJJJJJJIJJJJJJJJJG
@5767605/1
cagccagatgccaaagttcttgatcttcactgggctcttctctgggattt
+5767605/1
CCCFFFFFHHHHHJJJHIJJJJJJJJJJJJJJIJIJJJJJJJJJJJJJJJ
@583172/1
gggctctgtgcctggctcccatgtcacggtagcactgagtgacggcacct
+583172/1
CCCFFFFFHHHHHJJJJJJJJJJGJJJJJHIJJIJJJJJHIJJJIIJJIJ
@4682880/1
cggcacctccgacactgaggtcacggtactcgcggtacatgttgtgtaca
+4682880/1
@@@DDDDDHDH6D@:CFBHGDHGIE<?DFHGIBEGIEHCAGEHIGHEHF?
@5239062/1
tggagagaagatcctcatcttgtatagaggaggcttgggctcgctctccg
+5239062/1
CCCFFEFFHHGHHJJJJJJJJJJJIJJJJGIJIJJJFIIJFIJIJJJJJI
@3152845/1
cctcggactaaattgttctatcttcatcctaccagccagattgaaccttt
+3152845/1
CC@FFFFFHHHHHJJIJIJJJJJJJJJJJJJJJJJIJJJJJJJJJJJJJJ
@5239263/1
agtggtcttcttgaacttcttcaattgacgcaagaagtaccagaaacggg
+5239263/1
@@@DFFFFHHHHHIIIIIJJIJGIJJJHHIIJJJGHJCGGGEHAHIIIHJ
@5768398/1
gtcttggttgaacggaactccaatcctttactcgaatagtcttttctaac
+5768398/1
CBBFFFFFHHHHHJJIJJJJJJJIIJJJJIJJJJIIGGIIJIJJJJJIIJ
@6299131/1
gttcaaattcaaataaaatcactctgcaatcctgcctcacatgattcatc
+6299131/1
CCCFFFFFHHGFFFHJJIJIHIJIJJGJIJJIJJJJJJEEGHIIGJIJJJ
@5239330/1
ctcataacgcagccagatgccaaagttcttgatcttcactgggctcttct
+5239330/1
@CCDFFF>HFDFFGIIIGFEGCEDGGHGIIIEHEIIIIIJJIJJEHHHAH
@583703/1
cgtcgcttgcggtaccggcgtcggttgcggaatcagcctcgc
+583703/1
@??DA8@DFB:@<?<?<??@G@?@F@FC@E85?;7;;>>68>
@7771221/1
ggcgcacagggcacgcttgcgcatgacatctatacatgccattggcgttc
+7771221/1
CCCFFFFFHHHHHJJJJJJJJJJJJJJJJJJIJJJJJJJJJJJJJJJJJJ
@7771245/1
ctattttagtagaaagttttccacaagaacttcacgtcaagtatacagcg
+7771245/1
CCCFFFFFHHHHHJJJHIJJJJJJJJJJJJJJJJJJIJJJJIIJJJJJJJ
@3667254/1
cgcagccagatgccaaagttcttgatcttcactgggctcttctctgggat
+3667254/1
CCCFFFFFHFHHHIJIJJHIGIIJIIIIJJJJJIFGIIJJJJJJJJIGGG
@4209331/1
gtcttcttgaacttcttcaattgacgcaagaagtaccagaaacgggactt
+4209331/1
@C@FBBDD>FFBHHFIIIH@FEHIIIIIIIIEHCGHIABD@D>60@?DD3
@7306205/1
gccagttataaagcatagcccgaagtgctattggcacacaggcataatgc
+7306205/1
CCCFFFFFHHHHHJJJGJIJJJJIJHHJJJJJJJIJJJJJJJJJJJJJJJ
@5240274/1
gctgggcctcttgtatgcgaaggtgttgaggcgcttgtggtggtgcacgc
+5240274/1
??@B;DBD?DDHHBEHIIEAFGI@DEEHBFHIGIIGIEHIBFG4@DDGHH
@4683388/1
ggcgcttgtggtggtgcacgcgcttgggcagagggaatctgattgtgctg
+4683388/1
CCCFFFFFHHHFHIEGGHJIIJJJJJJJJIJIIJJHHIJJJJJJJJIJJH
@5240633/1
aattcgtaattcgtagctttctttagttttaagttagttttcatcttaag
+5240633/1
@;?DDFB?F?FHFFHEHGHIIIIEHIIHGIIGCEGDGHA?GHGIIIB?FB
@2632380/1
cgacgtgattctttaatttgacataacttttttatttatgaaccgattga
+2632380/1
CCCFFFFFHHHHHJJJJJJJIJJJJJJJJJJJJJJJJJJJJJJJJJJJII
@1612375/1
cttggcatctatagatgtcggtggcgcacagggcacgcttgcgcatgaca
+1612375/1
@C@DFFFDHFHHHJIGIEHIIHIIDHIJJJJJJIJJJJIGHHIJJIJJGE
@3668088/1
ggtgcacgcgcttgggcagagggaatctgattgtgctgttgtggaactgc
+3668088/1
B@@FFFFFHHHHHJJJJJJJJJJJJJJJJJJJJHIJJJJJJJJJJIJJJI
@2154840/1
ccacaatctggtctggagagaagatcctcatcttgtatagaggaggcttg
+2154840/1
CCCFFFFFHHHHHJJJGHFHIIJJJJJJJJJJJJJJJJIJJJJJJJJJJG
@4210127/1
ggagttcacctttagaagtatgtttttagctgtcatctggttcatacggc
+4210127/1
@C@DFFFFHHHHHIJJJJCHIIIIJJJJJGIJHIJIJIJJJJJJJJIJJJ
@3668288/1
cgttgatgtcgcaagatagtgagacattcactttttagtcataatcttca
+3668288/1
CCCFFFFFHHHHHJJJJJJHIJJIIIJIJJIJJIJJJJJJJJJJJJJJJJ
@3668439/1
agatactccaaagcattctgggctgcagatgactgtgcatccttgctagt
+3668439/1
<@@DDDDDAB?CFBGHIIIF@BGEH;F;92?:C9CF@BGIIIIIIGGIGF
@2632822/1
cactgagtgacggcacctccgacactgaggtcacggtactcgcggtacat
+2632822/1
CCCFFFFDHHHGHJJJJJJJJIIIJJJIJJHIJJJJJIJJIIJJHEDFFF
@7307809/1
ggtgctgggcctcttgtatgcgaaggtgttgaggcgcttgtggtggtgca
+7307809/1
BB?DDFDFHGHHHJJJHGHJJJGEIJ@EEGHIJIIJIJIGGEIIBHEHD@
@5241656/1
ttttaaactcatattttcatggtaccaagttatgaatttttcaaatcgcg
+5241656/1
CCCFFFFFHHHHHJJJJJJJJJHJJJIJJIIJJJJJJJJJJJIJJJJJIJ
@7308183/1
atttccgacccacaaacaattaagccttgggtaccgtagcctgtaatttt
+7308183/1
CCCFFFFFHHHHHJJJJJGIJJJJJJJJJJJDHIJJFHJJJIJIJJJJJJ
@3668887/1
cctcagactaaattgttctatcttcatcctaccagccagattgaaccttt
+3668887/1
CCCFFFFFHHHHHJJHJJJJJJJJJIJJJJJJJJJJJJJJJJJJJJJJJJ
@7308451/1
gtcggcataacgggccgcgactccgccctcttcctcgggttggaatgatt
+7308451/1
@@@?B<@DFHBF1E@:@BD>HBAEB<GHIE7=EEEE<?AAB?8CA@>3>A
@7308490/1
gcctccttgaccattttagatatttgttgttcattcaactgtcttgttaa
+7308490/1
CCCFFFFFHHHHHJJJJJJJJJJJJJJJJJJJJJJJJJJJJIJJJJJJJJ
@7308556/1
ccagtggtcttcttgaacttcttcaattgacgcaagaagtaccagaaacg
+7308556/1
CC@FFFFDHDHGGIIHIIFIIIJJJJJIDHJJGGDHHJIHIGGIIIGIII
@4210905/1
taggtgctgggcctcttgtatgcgaaggtgttgaggcgcttgtggtggtg
+4210905/1
B@BFDFDDHHHHHIIHIJHHIJJJJJJJ?DDHIJJJIJJIIJFHIGIJBH
@2156087/1
cagatgccaaagttcttgatcttcactgggctcttctctggg
+2156087/1
@@@DDDDB<F?DDGGFGGHI@E@@HCBEGHGD@;EGEFCCCH
@7308655/1
cctggcgtaaaataacgtcaatacactggatctcctcagtaggatggcaa
+7308655/1
CCCFFFFDHHHHHJJJJJJJJJJJJJJJJJJJJJIJJJJGGIJJJJJIJJ
@5242624/1
tctgtttcttggcatctatagatgtcggtggcgcacagggcacgcttgcg
+5242624/1
@@@DDDBBCFHHFGGHDHIII>IHGBFGFHIBGGIGI@F@FEAFHEGCDA
@3154152/1
ctggctcccatgtcacggtagcactgagtgacggcacctccgacactgag
+3154152/1
CCCFFFFFHHHHHJJJJJHIJJJJJJJJFHJJJJJJJJJJJJJJJJJJJJ
@7309015/1
gtggtggtgcacgcgcttgggcagagggaatctgattgtgctgttgtgga
+7309015/1
??@FBDFDFHDHGJJIIJIJJIGIGIJIBDHIGGIJJGFHHHIHIIJJJG
@5242785/1
gatttaaagtcgaatattccctgacacctcacccagggcgggatatggaa
+5242785/1
@@@FFFFFHHHHHIJIIJGIJIIIJJJJIJJJJIJJIIJJJHFDEEEDDD
@1103788/1
ggtgctgggcctcttgtatgcgaagg
+1103788/1
;??=BEDDHBDHHGGHHDBDHGAG:E
@2156771/1
gccagatgccaaagttcttgatcttcactgg
+2156771/1
?;?DDDD?DCBH??CCBFBBCBCCHDBEHB3
@2156801/1
gccgcttttgcaccacaataaacgtgattcccggcttatactccgcctcc
+2156801/1
@@@DDFFADFFFFGGEGBHDFCEFIIEHIIJ9@F@DHIGCHIIGC:FEHH
@5768951/1
tgtacacctgagcgagactcataacgcagccag
+5768951/1
<@@BDABD?C:CB?F>?<CFHCE<@F@:GBEB0
@59405/1
ctacatttccgtccatcattttgtcaacg
+59405/1
?@@DDDDDDHDHBEGG?EHHIH@HG@FH@
@59554/1
actgagtgacggcacctccgacactgaggtcacggtactcgcggtacatg
+59554/1
CCCFFFDFHHHHHJJJJJJJJJJJJJJJJIJJJJJGHJJJJJJHEEFFFF
@5769521/1
gttatgtcgatgtcgaacccaaaaatgt
+5769521/1
@@@B?ADD;;D:<AF;E;FGEF@DBAF9
@59714/1
ctccgacactgaggtcacggtactcgcggtacatgttgtgtacacctgag
+59714/1
CCCFFFFFHHHHHJGHIJJJHHIJJIJJJFGHIJIHGGIJIJJ@BCGHHI
@5769576/1
ctgcaatcctgcctcacatgattcatccacaaattccaacccttgcgttt
+5769576/1
@@CFFFFDFFFAFHJJJIJJGHJJJIH>GIIJ@FGHEIJJGEGHGGGHGI
@6300354/1
gtggtggtgcacgcgcttgggcagagggaatctgattgtgctgttgtgga
+6300354/1
@BCFDFFAHHHHHJJJJJJJIJJIHIIJHIJJJJIJJJIJJJJIJJHIJI
@6300414/1
gcgaaggtgttgaggcgcttgtggtggtgcacgcgcttgggcagagggaa
+6300414/1
@@@BBDDBFHHHHHIGGGGGICHFDHG:?BDHGGIIIIIIHGGFBEEDA@
@2157681/1
cacatcttgtaagcagcctgacgcttagcaagtttcttagacttgccagt
+2157681/1
CCCFFFFFHHHHHJJJJJJJJJJJJJJJJJJJJJJJJJJJJJJJJJJJJI
@1104451/1
catacataataaaattagaggaagtaggtgctgggcctcttgtatgcgaa
+1104451/1
CCCFFFFFGHHHHJJJJJIJJIJJHIIJHHIJJJIJJJJJJJHIJJJJDD
@5770236/1
ctaaatttactttccactcgttaagcgtattagtttcttgtgactacaaa
+5770236/1
CCCFFFFFHHHHHJJJJJJJJJJJJJJGHIJJJGHIIJJJJJJJJJJJJI
@4684128/1
tccaggataaaaagtaacctattttatgtccaggataataagttaattat
+4684128/1
@CCFDF<D?HDBFEHIEIIIIIIGCEHEHGBA@E;?@BGAFGIIIHGIII
@2158398/1
atacataataaaattagaggaagtaggtgctgggcctcttgtatgcgaag
+2158398/1
C@@DFFFDHHBDDHIIIGHEBGIFGHJFHHGCHDGIDIDHGGEGIJI?DH
@60362/1
tgtaatttttgtctttcgcgaaatattccgcgacagatgtctttctagtg
+60362/1
BCBFFFFFHHHFHJJJJJJJJJJJJJJJJJJIIJJJIJJHIJJJJIJHEH
@4684306/1
gcaacatcttctttggtttgtcaggggtaatgctaacgtcatagcgataa
+4684306/1
@@@DDFFDHDHHHJIJCFHGFHGIIIG1?EGGGHIIIIIEGIIGEABGGG
@5770718/1
gttgaaattcgcccgtcgcaccagattattgatttctctttccctgtcgg
+5770718/1
CCCFFFFFHGHHHJJJJJIJIJHIFHIIJJJHIJJJJJJJJJJIIJJJJJ
@5770735/1
ctgatagagacgatttcaccagtggtcttctt
+5770735/1
==@ABDB;?=DFDBAEGABH<A<CG9CBHCG@
@7772423/1
cgtagaaaagtgctgtctgtacattgaaaataaaaataaaaaaatagcag
+7772423/1
@@@DD??DBFHHBHGGGHIHIHIIIIIFDBHFHEGIG>GHGHIGCEGHGI
@584148/1
gtgctgttgtggaactgcttcacctgtggccggcggcacgcagacgcctt
+584148/1
CBCFFFFFHHHHHJJGJJJJJGJJJJIJIJJIJIJJJHHFFDDDDDDDDD
@2158736/1
gtcgagtagagccttagctgcggaatgcttagcttccttcttagagcgtc
+2158736/1
CCCFFFEFHHHHHJJJJJJJJJJJJJJJJJJJJJJJJJJJJJJJJJIJIJ
@584202/1
ctcatcttgtatagaggaggcttgggctcgctctccgaagggagcttgcg
+584202/1
@@@FFFFFHHHHGJJGGGGGIJJFDAGDBFIGHGGGGGHIIIFGIIIIJB
@5771066/1
caaagagttgtcgatatgtggatgtagctgccattatgtagactgttgtg
+5771066/1
CCCFFFFDHHHHHJJJJJHIJJJJJJJJJJJJJJJJJJJJJJJJJIJJIJ
@5771227/1
attttgtcaacgaactcttctgaagtatttgtttacaagacaacacaagg
+5771227/1
CCCFFFEFHHHHHJJJJJJJJJJJJHHIJJJJJJJJJJJIJJJJJJJJJI
@6302056/1
gcgcagatctccggaactactgattccaatttaactattctttttgtgtt
+6302056/1
@@CFFFFFHFHFHIJGGIGIIGIEDCGFHHIGG>CBBFGIIADBHIHGGH
@7772807/1
gccccgtcgcgtacttgcagaagcatggctgcccaatgatcggcattccg
+7772807/1
@CCFFFFFHHHHHIJJJJJJIIJIIJJIIJJJJJJJJJJJJJJIGIHHHE
@6743618/1
cctcagatacaccgtcacggaatacaaatatcttcttcggcaatctgcct
+6743618/1
CCCFFFFFHHHHHJJJJIJJIJJJJJJJJEIJIJJJJIJJIJJJJJJJJJ
@7772834/1
ggctcccatgtcacggtagcactgagtgacggcacctccgacactgaggt
+7772834/1
C@CFBDDEFHFFBHDGFHAGBHIGGFAFGFCA:<AGBGBFDFGHGGDCCE
@584596/1
gtcctgagccatagcaaacagccactggcaatgtggatagctggacaagg
+584596/1
CCCFFFFFHHHHHJJJJJJJJJJJJJJJJJIJJHIJIJJJJJJJJJJJJJ
@5771850/1
gcacgcgcttgggcagagggaatctgattgtgctgttgtggaactgcttc
+5771850/1
CCCFFFFFHHHHHJJJJJJJIJJJJJJIJIIJIJJJIJIJJIJJJJJJJJ
@5771910/1
gttgtggaactgcttcacctgtggccggcggcacgcagacgccttgatga
+5771910/1
@@8AAD?;?FBFBF?E@DAG>AFHGGGEAAFGB@=EBD?B>>>=8>A9>>
@4685105/1
ctgtggccggcggcacgcagacgccttgatgacctccactttgatgatct
+4685105/1
CCCFFFFFHHHHHJJJJJJJJJJJHHHHFFFFFFEEDEEDDDDDDDEEDE
@5772198/1
ctctatactttgcattaaaataatgcccattttcacaggcaagggatcct
+5772198/1
CCCFFFFFHHHHGJJJIJJJIJJJJJJJJJIJJHIJJJJHJJJJIJIIIJ
@6743918/1
ggtgttgaggcgcttgtggtggtgcacgcgcttgggcagagggaatctga
+6743918/1
@B@DFFFFHHFHHJJJIIJI<GGBGIII@GGIJJIGIHHEHHHDFFFFEC
@6303038/1
cagagggaatctgattgtgctgttgtggaactgcttcacctgtggccggc
+6303038/1
@@@DDDD<FFHHGGIIJDGGEHIIIGGIJJJIJJJJJJJIIJIJIJIGJI
@5772247/1
gtagcactgagtgacggcacctccgacactgaggtcacggtactcgcggt
+5772247/1
CCCFFFFFHHHFHIJJJJJJJJJJJJJJJJJJJJIJJJJJHIJJJJJHFB
@3155290/1
gtggaactgcttcacctgtggccggcggcacgcagacgccttgatgacct
+3155290/1
?@@=?>DDFD8DHGGIIGEHIGDHGHIIBBEHIHH?DDCCBBCCCCDCC>
@6744072/1
atacataataaaattagaggaagtaggtgctgggcctcttgtatgcgaag
+6744072/1
CCCFFFFFHHHGHJJJJJJEGIJJJJJJJHIIJIGHIJJJJIIJJJJHGI
@3670786/1
ccatcactcttatatgggcagcccgaacacggttaccgggaattttgttt
+3670786/1
CCCFFFFFHHHHHJIJJJJJJJJJJJJJJJJJFHIJJJJJJJJJJJJIJH
@3670922/1
cccagtaacaccctgctatttattttttctatattttcaatgaacagaat
+3670922/1
<@@BDD?ADAFHF@GB<CAF@EEGDHIIGIIDCGHIGDFGHDFEG>??9D
@2160602/1
tgttgaggcgcttgtggtggtgcacgcgcttgggcagagggaatctgatt
+2160602/1
@@@DDDDDFD?HHGABD<?FGGHDHHIGDHBD=@GHICHHHECEEEECCD
@1614202/1
caacggtttacatttgtaacatatttttctctttcctatttctttatgcg
+1614202/1
CCCFFFFFHHGHHJJJJJJJJJJJJJJJJJJJJJJJJIJJJJJJJJJJIJ
@3155605/1
agcatacataataaaattagaggaagtaggtgctgggcctcttgtatgcg
+3155605/1
CCCFFFFFHHHHHJJJJJJJJJJJJJHIJIHHIIJJJJJJJJJJIIJJJJ
@2160638/1
ccgcgacttcgttcgcgtggaatagtgacttccggcaaatttttggtttt
+2160638/1
@@@FFADDHDF;CBGHHCFHGGIGG9BFFGGGHGGIIICHGIIIGGDDDF
@2160689/1
gttcaaattcaaataaaatcactctgcaatcctgcctcacatgattcatc
+2160689/1
CCCFFFFFGHHBHHJIJJJJJJJIGIJJFGHIIIIJJJJJGIJIJJJJIJ
@6303636/1
cttcacctgtggccggcggcacgcagacgccttgatgacctccactttga
+6303636/1
CCCFFFFFHHHHHIJJGJJIFGIIIBGIHEEFFCEEEEEEDDDDD@CCDC
@5772855/1
cctcagtaggatggcaaagagacgaagcgcgcgttctcatgtaattttta
+5772855/1
C@CDFFFFHHHHHJIJJJIGIIJJIJIIIIEHGJJIJJGIJHIHHIGHHH
@3671092/1
agggaatctgattgtgctgttgtggaactgcttcacctgtggccggcggc
+3671092/1
CCCFFFFFHHGHHJJJJJJIJJHIJIIJJJJJJJJJJJJIJJJJIJJJHD
@5773059/1
gaggcgcttgtggtggtgcacgcgcttgggcagagggaatctg
+5773059/1
?1?:A@DDDDBDB2AC<?E>@1?D@?6BDDDI85=@A;6=C>>
@1614528/1
tctataattactttaaatcttgagattaatcacaagaacatgtaaaacca
+1614528/1
CCCFFFFFHHHHHJJJJJJJJJJJJJJJJJJJJJJJJJJJJJIIJJGHHI
@3155963/1
ctccggtactaacgatcaaatcgatcatgggtccataatcattcctggaa
+3155963/1
CCCFFFDFHHHHHJJIJFGHHHJJIJJJIJJGHHJJJJJJJIJJJIJJHI
@1106421/1
gtggattttaatgttattattacagcatacataataaaattagaggaagt
+1106421/1
@?@DFFBDHAADHHBHDGHIGCGGIIGHHIIIGIIGFHHGGEIGIB;@DB
@6304258/1
aacgaaaccaatttagaatatacgaaacagcaggaccactgcagacaaat
+6304258/1
@@@DD:?DFD<?CB<EGGIBHHGHICDHBHIG@D?:D@;D?B9BEGC@FH
@2161386/1
cagttcatatttgggcacagttcctcgacgagcaagtagttcttgaagca
+2161386/1
B@BDFFFFHHHHHJJJJJJJIJJJJJJJJJJJJJJJIIJGIJJJJJJJJJ
@1106579/1
gactgtcacacggtagcggaaggtgggttcgtgaatcatgccctcaatct
+1106579/1
CC@FDFFDFDFFHHIIEIIECEG:CDE?DDGHEBFHGGHIGHIGGGCHEI
@6304475/1
actagcttctgcccgcgactccgtccgcgcggatgtcggtcttcgcgtgg
+6304475/1
CCCFFFFFGHHHHIJJJJJJIJIGHHIJJIJJGFFFEDDBDDDDDDD?BD
@5773789/1
ggagaagggaatgacaacgacaatcggacgcgttaacatacgagatcttc
+5773789/1
@BBFFFEFHHHHHHGIJJJIJJJJJJJIJJJJIJIIJJJJJJHHHFFFFF
@1615082/1
gtggattttaatgttattattacagcatacataataaaattagaggaagt
+1615082/1
@@CDDDFFFHGHFADGGHJJJJGIGIIIJJJJBHGIEHHJIJJIIIAHIB
@6745145/1
gtacggtatctcccacacgtttcacttcagcatagacaggtgtcttccct
+6745145/1
CCCFFFDFHHHHHJJJJJJHIJJJJJJJJJJJJJJJJJJJFHHIJJJJJJ
@3672041/1
gtgttgaggcgcttgtggtggtgcacgcgcttgggcagagggaatctgat
+3672041/1
@@@DDFFDFHGGDG@CEHAHEFGGEDGHIIIIIIIIIIIIHHE>BDDFEF
@4211475/1
gcttggtacaaagcaaaggtcgggcagttcgtcaacaagacattactagc
+4211475/1
?<?DDD4AAADDDE?A<AA33@EFEAD@B9BDADADDDDIDEIBECDCC>
@3672176/1
ctggagagaagatcctcatcttgtatagaggaggcttgggctcgctctcc
+3672176/1
@@CFDFFFAFHHHFGGHAFGIIDHIIIIGGIIIGHII@F?FFHGIGBCFH
@4211518/1
gcctcttgtatgcgaaggtgttgaggcgcttgtggtggtgcacgcgcttg
+4211518/1
CCCFFFFFHHHHHJHGIJGHHIJJIIGIJJJIJIBGGHIIJJJJJJHFFD
@2162553/1
aactgcttcacctgtggccggcggcacgcagacgccttgatgacctccac
+2162553/1
@CCDFFDDHFHHHIGHJJJJJIJIIJJJJJJHHFFDBCEDDDDDDDDDDD
@6305552/1
gtggcaatctttgcatggaatgttatctccaactcgcggagagtatcttc
+6305552/1
CCCFFFFFHHGHHJJJJJIJJIHJIJJJJIJIJJJJJJIGIJJ=BGIJJJ
@6305685/1
aggaagtaggtgctgggcctcttgtatgcgaaggtgttgaggcgcttgtg
+6305685/1
@@@DFABDF?DFDGBGEGGHEHGIIIC<<FGGG8BDDG?DGGIIIHH5D3
@6305727/1
gtagcactgagtgacggcacctccgacactgaggtcacggtactcgcggt
+6305727/1
C@CFFFFFGFH?BEGIIHGAHHH3:DHA?DBFHC8?>GHICHHGEHHH<5
@4686197/1
gtcgtctttatatgagtacatataaacttacatcatacctacttgtatct
+4686197/1
BB@FDFFFHHHHHJJJFGIIJJJJJJJJJIJJJJJJJJIJJIIJJHGIJJ
@4686201/1
atatttgttaactgtccttcattgagggtcgggaacttatggtataggta
+4686201/1
@@@FFFFDHHHGGJHIIJJJJJJJIJJJFFHIJGIJGJIJIJHIIJJJHH
@3672509/1
atacataataaaattagaggaagtaggtgctgggcctcttgtatgcgaag
+3672509/1
@@@FDDDFHFACDHHEEHEGDGGHEGGHGCGHIIGIIIIIIIGGHIIDDF
@3672601/1
atcgactgtggcaatctttgcatggaatgttatctc
+3672601/1
;;?A=ABACDAFD?GHGIEGDEEGEHE>GIEGCCF4
@4212043/1
acctgtggccggcggcacgcagacgccttgatgacctcc
+4212043/1
@@@DADAB;?:8:GFGBGG@:@<;A4=25?@@;9>A;@6
@7310118/1
ctggagagaagatcctcatcttgtatagaggaggcttgggctcgctctcc
+7310118/1
?@@?DD;DA?F?DFGBF<FHGEGEFG@B<<>3?@1:DCFGGFGD0;B8BF
@4686491/1
gctgggcctcttgtatgcgaaggtgttgaggcgcttgtggtggtgcacgc
+4686491/1
CCCFFFFFHHFDHHGICGGCGGI9CFEHEIIGIJJIJGIJHHEBEGGIHF
@4212175/1
gtagcactgagtgacggcacctccgacactgaggtcacggtactcgcggt
+4212175/1
@@<DDDDDFH?FHEGI>ADAGEGGEBHGGHGFGGIIIIGGIGHIIGBHE=
@4212180/1
gcgaaggtgttgaggcgcttgtggtggtgcacgcgcttgggcagagggaa
+4212180/1
@@@BDDDFFF?BHEEBEGEGCF9DB6B:?<GCDAEEEGIIFEHFBDBA=A
@4686630/1
gtaagcgatcgggctctcaggcaggcaagatgggcatagtaggtaggcgt
+4686630/1
@@@DFFFFHHHHHIJJJJJJJJJJIJJJJJJJIJIIJJJCFGGBGIIIIE
@4686703/1
tggtgcacgcgcttgggcagagggaatctgattgtgctgttgtggaactg
+4686703/1
@@BDDFFFHHHHHJJJJJJJJJJJIGIJJJJJJJJJJJJJJJJJJJEIII
@5243444/1
ctgatagagacgatttcaccagtggtcttcttgaacttcttcaattgacg
+5243444/1
CCCFFFFFHHHGHJIJJJJIJIIIIJJJJJJJJJJJJJJJJJJJJJJJII
@5243545/1
atcaggatgtggattttaatgttattatta
+5243545/1
<@?DD?ADC2AF?EFAE>FFCE:EHHCCEH
@2164009/1
gagtgacggcacctccgacactgaggtcacggtactcgcggtacatgttg
+2164009/1
@BCDDFFFHHHHHJJJJJJJJJJJJJHJJJJJDHIIJJJJJEHHFFFFFF
@2164325/1
gggtgaggcataacggggtgggttttacagactagaacccaccccgctat
+2164325/1
BBCBDFFFHHHHHJJJJJCFHI?GHIJJJJJJJJJJJJIJJJJJJFFFCD
@3156368/1
ccacaatctggtctggagagaagatcctcatcttgtatagaggaggcttg
+3156368/1
CCCFFFFFHHHHHJJJJJIJJJJJJJJJJJJJJJJJJJJJJJJJJJIJJG
@5244114/1
gggcagagggaatctgattgtgctgttgtggaa
+5244114/1
@@@DDDDDHFAF?CFDFAH??@F@DHCF:?EF>
@2164528/1
ctcatcttgtatagaggaggcttgggctcgctctccgaagggagcttgcg
+2164528/1
CCCFFFFFHHHHFIJJIIIJJJI@GGGIGGGIIIJJIIJJJI;FGIJFIE
@585610/1
atacataataaaattagaggaagtaggtgctgggcctcttgtatgcgaag
+585610/1
CCCDFFFFHHFBFGIGCGIIGIJJIGIHEHIIIGGIGGIJJIJGGIJA@D
@2164667/1
ctcataacgcagccagatgccaaagttcttgatcttcactgggctcttct
+2164667/1
?@@DDDDB?CFC1:AA?<<F?FBGFI9E@GA9??CD??DFFI?B?D?DBD
@5244338/1
ggcgcttgtggtggtgcacgcgcttgggcagagggaatctgattgtgctg
+5244338/1
@@@DFFFFFFDHHBEEFEHGGIIIJIIIIHIJJGJGHHJIIIGJIJJIJG
@7311810/1
ctgcgtataagtttcccccggcgcggcgacaccctgacatcagcgccggg
+7311810/1
CC@FFDFFHFHHHIGEHHIIGGHGGIIIFFDDDDDDDDDCACCCDD8BDD
@3156800/1
gggctcgttgttgcgcgccttgtcttgtagcagagtgatctgctgttctt
+3156800/1
CCCFFFFDHHHFHJJJJJIIJJJJJJIIJJJJJJJFHGIIJJJJIHIJJJ
@7774458/1
agaattctcaaaatttacaagtcgctgtaggaactcgaagtccttgatat
+7774458/1
@CCFFFFFHHHHHJJJJJJJJJJJJJJJJJJJJJJJJIIJIIJJJJJJJJ
@2165460/1
cggcacctccgacactgaggtcacggtactcgcggtacatgttgtgtaca
+2165460/1
CCCFFFFFHHHHHJJJJJJJHIJJJJIJJJJJJJJIJJJIJIJJJIHHHA
@5245123/1
cgcttgtggtggtgcacgcgcttgggcagagggaatctgattgtgctgtt
+5245123/1
@@<DDDD?FAF=FGHBCC@EEGE?:?D3@BF7008B<CG@GAH=@C;C@;
@7312474/1
agaatatgtatggagttccgcgcagccgcagacttggcctgccgcttact
+7312474/1
CCCFFFFFFHHHHJJ?CEJIJIIIIIJGIIHIIFEFIHIFHHIJJGHHHE
@3157277/1
ctgtacgtgtgtatgtcactgaacttctcttaaacgactggattgatttt
+3157277/1
@@@DDBDDHFHAAEFGGGHIGHIIIIIIGIIIIIIGGIHGC?DGE<DDHI
@5245667/1
catacataataaaattagaggaagtagg
+5245667/1
:==D:DD??FF?DAEBFGI4:;ECDEH<
@4686866/1
attgattttgatgattttttttgtgtgtgttcaaggggatctgagaatgg
+4686866/1
8?@D=DDDFFFFF?EFFFFEFFIIIA@BD?BGEAFFFB;FFF@=F@=CFD
@6306371/1
gtgctgttgtggaactgcttcacctgtggccgg
+6306371/1
@:?;DDDDFFFHFBHEGIICECH@DGEAAGAH@
@7312915/1
ctggcgttcatgcggcaaacgcctattaacattatcatcgttctcagcat
+7312915/1
@@@DDD:DCFBF?FHHIIIIIDHB@GGGIEHGGHGGHIIHCFGGGIGGGE
@1616106/1
cccttctacagatttattatagcctgcgacttcgttcgtgtggaatagtg
+1616106/1
CCCFFFFFHHHGGGIEGIJIJIJJJJHIJEHJGIFGIIIIGHIHGIIIBF
@7313198/1
attgaaaataaaaataaaaaaatagcaggggttattgttatgtcgatgtc
+7313198/1
@@CFFFFFHFFHHIJIIJIJJGHGIIJJFHI6BGFHIHHGGGIIJJIFFH
@1107549/1
gaaaaaaaaattggtgaaaagaatcacaagtaagatactgcaaacatgcc
+1107549/1
CCCFFFFFGGHHHJHHIIGIJIJIJJJJJJFGGIJJJJJJJJJIIJJJJJ
@1107754/1
ctgtgatctgtttcttggcatctatagatgtcggtggcgcacagggcacg
+1107754/1
CCCFFFFFHHHHHJJJIIJJJJIJJJJIJIGJJJGIIJJJJJIIJJIIJG
@6307213/1
gcgaaggtgttgaggcgcttgtggtggtgcacgcgcttgggcagagggaa
+6307213/1
@CCDFFFBFFHHHJJJJJJJJBHIIJJFGIJJJIJIJJJIGHHFDFFDCE
@7313930/1
cttgctagtaagtcctgagccatagcaaacagccactggcaatgtggata
+7313930/1
CCCFFFFFHHDHFFHIJJJIGIJJJIJIJJJIIJJJJIIJIIIIFHIIIH
@1107915/1
acctgagcgagactcataacgcagccagatgccaaagttcttgatcttca
+1107915/1
=::DDDFFHFGHFGGIGJJJJJJJJJJJIJJJJIJJJHIJJJJGIIJJJI
@5774770/1
ggccccttgtatgcgaaggtgttgaggcgcttgtggtggtgcacgcgctt
+5774770/1
CCCFFFFFHDHGHIJIJJIAFHGGGHJJJJJJJGIIH=FA@FGIJJHFDD
@5774817/1
ggcgatttaatttttttatgtttttattatgcaattcatgtttatttcac
+5774817/1
??8AB?DDF<<CDFFHEHIA:?::FB<DFDCH?GH?GHIHI@DFHCEGDG
@5246983/1
cgcaagaagtaccagaaacgggacttagccacaatctggtctggagagaa
+5246983/1
CCCFFFFFHCFHHIIGIBGHGH>HIIIIIIIBHGIIIIIIGHIE<FGHGI
@6307643/1
aagaagtaccagaaacgggacttagccacaatctggtctggagaga
+6307643/1
CCCFFFFFBHHHGIJJJJIFGIJGHGGIJJFHJIJJGIIIJIJEHF
@3673745/1
ggcgttgatgtcgcaagatagtgagacattcactttttagtcataatctt
+3673745/1
CCCFFFFFHHHHHJIIJIJJJCHGHGIIIIJJJJJJJJJIJJJIJJJJJJ
@7314295/1
ctctttacaagtagactcatctttagcacttggttcatcttttgaagatt
+7314295/1
CCCFFFFFHHHCFEGBGHEHGICHIJIJIJJJIHGGGGHIIHGGGEHEGG
@7314413/1
ttttaatgttattattacagcatacataataaaattagaggaagtaggtg
+7314413/1
C@CFFFFFHGHGHIJJJJJJJJJJIJIIJJJJJJJJIIGHIIGIIGII?F
@7314474/1
gacgatttcaccagtggtcttcttgaacttcttcaattgacgcaagaagt
+7314474/1
CCCFFFFFHHHHGJIJJJJIIIIJJJJIIJJJJJJIJJJJJIJJJJJJJB
@7314572/1
ggcacgcttgcgcatgacatctatacatgccattggcgttcaaaaggtta
+7314572/1
@@@DDDDDHH8FHIBHHGE@EHIGIEHEIIIIIIGIIIFHEGIIIFGHGI
@5775447/1
ggcaggttgaactcacaccattcaa
+5775447/1
:181AD=AC:BFF@<;:C;E?@?F<
@7314605/1
agcatacataataaaattagaggaagtaggtgctgggcctcttgtatgcg
+7314605/1
@CC?DFDDHFHHHIIIIIIIHHI;;E3ACCHGG@GIIDEHGIAB?DF?BG
@3674156/1
aggtgctgggcctcttgtatgcgaaggtgttgaggcgcttgtggtggtgc
+3674156/1
B@@DDDFFHHGHHJJJIGGGIIJIHHIFGGHIGIIIIJJJJJJJGCD;@E
@7314656/1
caaggaaactccttgttaagtctcttctgctgcaaatgatataagctttc
+7314656/1
CCCFFFFFHHHHHIJJJJJJJJJJJJJJJJJIIJJJJJJJJJJIIGIJIJ
@4214516/1
gtcaaaacatagccccattttctgaaacacattacaaaaccgtcttaact
+4214516/1
CCCFFFFFHHHHHJJJJJJJJJJJJJJJJJIJJJJJIIJJIJIIJJJJJJ
@1108669/1
taggtgctgggcctcttgtatgcgaaggtgttgaggcgcttgtggtggtg
+1108669/1
@@CFBDDFHHHHFIJJJJIJJJJJHIJJEFHHIGIJGIIJJGFGIFHI@E
@4214699/1
acaacctctatactttgcattaaaataatgcccattttcacaggcaaggg
+4214699/1
CCCFFFFFHHHHHJJJJJIJJIJJIJJJIJJJJJJJJIJJJJJJIIIJJI
@6308763/1
aggtgttgaggcgcttgtggtggtgcacgcgcttgggcagagggaatctg
+6308763/1
?@@ADDDDBFHDFGIJIIGE?FHFEHGGGIIGIGHJIJII?AEEB;B@CE
@6308791/1
tggagtgagcacgggctctgtgcctgg
+6308791/1
@@@ADDDAFF>F@F?CGE9F<CF<GBG
@6745691/1
catcaatgttgataaaggctttattggtaaatatagcggattggaacaat
+6745691/1
CCCFFFFFHGHHHJIIIJJJJJJJJIJFHIJJJJJICHIIJJJJJJJJIE
@6308908/1
gcgagactcataacgcagccagatgccaaagttcttgatcttcactggg
+6308908/1
@@@ADDADHFHHGGEEFBEGI@3EF?DEHEHFHBEGEHIGGAHGFABFH
@7315541/1
ctcggggatgccgtcccggtacataatgatacgatgcggcttgaacccgc
+7315541/1
CCCFFFFFHHHHHIIJJJIIJJIJJIJJJJJJIJJJJJJJJHECE@DFCC
@6309338/1
ggcacctccgacactgaggtcacggtactcgcggtacatgttgtgtacac
+6309338/1
?BBFFFDEHHGHHIIJJJJCFEGIJDGHIIIIJJ7<FHHG@CGHHHHI?=
@2636223/1
gtgctgttgtggaactgcttcacctgtggccggcggcacgcagacgcctt
+2636223/1
CCCFFFFFHHHHHJJJJJJJJFJJJJEGIIHIJJJJJHHFFDDDDDDDDD
@6309362/1
gccagttataaagcatagcccgaagtgctattggcacacaggcataatgc
+6309362/1
@@@FFFFFHDHBDBECFEEGIGGBG;EGGGGGCFEBGGBHGHIIIIIIG@
@2166740/1
ctctatactttgcattaaaataatgcccattttcacaggcaagggatcct
+2166740/1
CCCFFFFFHHHHHJJJJJJJJJJJJJJJJJJJIJJJJJIIIIIHIIJJJJ
@2166755/1
aggtgctgggcctcttgtatgcgaaggtgttgaggcgcttgtggtggtgc
+2166755/1
BCCDFFFFHHHHHJJJJIJJJJJJJIJ@EFHIJJJJJJJJIHJJIJJEHI
@7316187/1
ctgtgatctgtttcttggcatctatagatgtcggtggcgcacagggcacg
+7316187/1
CCCFFFFFHHHHHJJJJJJJJJJJJJIJJJJJJJIJJJJJJJJJJJJJJJ
@63702/1
cttcacgacgcttcagcagagtgcacacaatggtgaactggcgttcatgc
+63702/1
CCCFFFFFHHHHHJJJJGGGIEGGGIJJIJJIJGHIGIJIIJJIJJJIJI
@6309736/1
cagcttccctgcaaagttaaccatcttgtattcaaaagaaaacctagaat
+6309736/1
=@=ADDDDHF<FFBGGBFEGBCFB<@BH9<?HCGGA<BGH>?BFHI>3B?
@63865/1
gttattgttatgtcgatgtcgaacccaaaaatgtaattaactttattttt
+63865/1
@@@FFFFFHHHHHIIGJGHIIIIGHIIJEIEIGCGEIIJIIIJJIGHHHI
@3158090/1
ccatcttgtattcaaaagaaaacctagaatcactggttcaaattcaaata
+3158090/1
CCCFFFFFHHHHHIJIJJJJJJJIIJJJIJJIIJIJFGIJJJJJJJJJJJ
@2636724/1
gtctgattctgtgatagtgaatacaagatcgtggggtgggcccaccaggc
+2636724/1
CCCFFFFFHHHHHJJJJGHJJIJJJJJJJJIHHGIJGHIJJJJIJIIHII
@587251/1
ggctcccatgtcacggtagcactgagtgacggcacctccgacactgaggt
+587251/1
BCCFFFFFHHHHGJJJFHIJJJJIIJEHIJJIIIJJJJJJGIIJJJJIJD
@6746535/1
ctcagcgacatgtaagagttcaatggggaagtaaatgcatctgtccttat
+6746535/1
@?@DDDD@FHHB:CC?EDAFBEHG>9CEHIIIIA?GEGGCG<<GHGGIGH
@587349/1
gtggattttaatgttattattacagcatacataataaaattagaggaagt
+587349/1
B@BFDFFFHHHFHHGIJJJJJJIJJJJJJIJJGHIJIIIIJJJIJIEHJF
@3158388/1
gttattaggtaatgttatatattttgtcttttctgacattggtctctata
+3158388/1
@@CDBDFFB=ACFGIEGHGIIGGIBHCHHHGEGHIDBCGIGI?CGHBEII
@587566/1
gtcctttctaaggttctaaactatatctgtaccaaatttcaaccaaatcc
+587566/1
CCCFFFFFHHHHHHHIJJJJJJJJJJJJJJIJJGJIJJJIJJJJJJIJJI
@587586/1
gctcgaataaatagttacaccttacttgactactaacgtcgaaaccacca
+587586/1
@@<ADD?DBDD:?F<AE:A?A?<:AHD9<CCGG@AEFG@F:@D?GF@FDB
@6311097/1
ctcatcttgtatagaggaggcttgggctcgctctccgaagggagcttgcg
+6311097/1
CCCFFFFFHHHHHJJJJJJIJJJIIJIIIJJJJJJJIJJIJJIJIJJGHI
@6311243/1
caatcatggacttttcttcaatatccacataagtaacttcaaatgattgc
+6311243/1
@C@FFFFFGFHHHJJJJJJEHHGJIGIJGGIIIHIIJIGIGECHGIJJJJ
@2168486/1
gtccataatcattcctggaatccgtgtcgacggcgatgagagcccacgat
+2168486/1
CCCFFFFFHHHHHJJJJJIJJJJJJJIJJGIJJJJJJJIJIIIJJHHHFF
@5248349/1
gtctttctagtgcgtccgtctgattctgtgatagtga
+5248349/1
@@@DD?:DFFFB<8<@@G:A;E<C<ACBGFI<>G9?G
@64613/1
cactcttatatgggcagcccgaacacggttaccgggaattttgtttggta
+64613/1
@@@DFFFFHBF<DDAFHGEGHHIIIGIIHGGEHIIIBEHGGIIIIIIIHE
@64663/1
cacaatctggtctggagagaagatcctcatcttgtatagaggaggcttgg
+64663/1
CCCFFFFFHHHHHJJIJHJIIIJJJJJJJJJJJIGHJIJJJJGIHJIGED
@6311810/1
ctcatcttgtatagaggaggcttgggctcgctctccgaagggagcttgcg
+6311810/1
CCCFFDFFHHHHHJJIJIJJIJICGHG@GI>GHHGHDGGBHEHIBHGGG:
@2169083/1
cctggctcccatgtcacggtagcactgagtgacggcacctccgacactga
+2169083/1
?@@?DDEDDDBFHIGGIGGCGGIGHIIIIII>DGHII@GHIIIEIIIHIC
@2169189/1
gttgtggaactgcttcacctgtggccggcggcacgcagacgccttgatga
+2169189/1
CCCFFFFFHHGHHJJJJJJJJJJJJJJJIJJJJJHHFFDEDDDDDDDDDE
@5249081/1
ctcgccatcaggacctgcaccatgcaccgccatgccatgtac
+5249081/1
???DDDDDD<DDDAE:CE;A?CE4?A1CED@@D930?BDDED
@6747413/1
gacgcaagaagtaccagaaacgggacttagccacaatctggtctggagag
+6747413/1
CCCFFFFFHHHFHJJJJIJJJJJJJJJJJIJJJJJJJJJJIJJIJJJJJJ
@4688830/1
agcatacataataaaattagaggaagtaggtgctgggcctcttgta
+4688830/1
@;?ADDDEHFHHFGE@HHGE@EABG@32CC<<CB9CB@FHEBGG<D
@3674837/1
ggtggtgcacgcgcttgggcagagggaatctgattgtgctgttgtggaac
+3674837/1
@CBFFDFFHHHHGJJJJIJJIJIJJJGIJJIJJJJJJJJJJIIJHHJJJJ
@3674846/1
ggctgtgacttgtagtcaaggtggagattttactatctttcaagtcggca
+3674846/1
CCCFFFFDFFDFHJIFGHGHE<CDDGHIJJJJIJJIIIIJEIIJDCGGIJ
@6312551/1
cgcaagaagtaccagaaacgggacttagccacaatctggtctggagagaa
+6312551/1
@@@BDDBBBA4DF<:AC@G=CF:AFFEF@?<D>FCBDFCGDCG>FFFF==
@3675065/1
cagtggtcttcttgaacttcttcaattgacgcaagaagtaccagaaacgg
+3675065/1
@@@BDDBDFDHDHEEDHGIGIIGGBFHIIIGGEGGEC?0?BGHGGIEHIG
@5249588/1
caaaattttttcacgatctgataatggtttaggttcttgtctcatacttc
+5249588/1
?;@=DBDDHHFDFHGII<GBFAHAHHIBGGCH<?D>FGGHGGHEDG@FBF
@4689129/1
cacctccgacactgaggtcacggta
+4689129/1
@@?BDD?A?DFF<CE<FCBGDEFI<
@4689186/1
cgcaagaagtaccagaaacgggacttagccacaatctggtctggagagaa
+4689186/1
CCCFFFFFHHHHHJJJJJJJJJJJJJJJJJJJJJJJIJJIJJJJJJGIIJ
@4689329/1
atttagaatatacgaaacagcaggaccactgcagacaaataatcatacga
+4689329/1
?@@FFDDDBHFBHGHIIIGIGDFFHIBFGIIIHDHIIGIIGIIHI@FEGG
@4689359/1
ggtgttgaggcgcttgtggtggtgcacgcgcttgggcagagggaatctga
+4689359/1
B@BDDFFFHHDHHJJJGJJIGHFGIJJJJIJJJJJJIJJJHHHDDFFFED
@5249985/1
attttgtttttctctgtgatctgtttcttggcatctatagatgtcggtgg
+5249985/1
CCCFFFDDHBHHHJJIFGIHJJJ:FHHCHEIII3:EFGGIJJJICHG?@G
@2170135/1
cggacatttcaattttatttagttggtcttggttgaacggaactccaatc
+2170135/1
CCCFFFFFHHHHHJJJJJJJJJIJJJIIIIJGHIJFIJJJGIJJIIIGIC
@6748139/1
cttcaggtgatcgaacatcatgtcttcaaactccactatcatctctttct
+6748139/1
CCCFFFFDHHHHHJJJJJJJJJJJJJJJJJJJJJJJJJJJJJJJJJJJJJ
@3675432/1
gagaagatcctcatcttgtatagaggaggcttgggctcgctctccgaagg
+3675432/1
@@@DDFFFHFHFFIJJJJHEHGIJIJHHIGAFDFACFBGGGIJIIJDGHI
@1109743/1
taggactcgaggttggtcgtctaccgggcagttctcgaaatgtttcataa
+1109743/1
CCCFFFFFHHHGHJJJGHHIIJJJIHHIIJJHIIJJJJJJJJFGHIIJJJ
@4214942/1
aggatggcaaagagacgaagcgcgcgttctcatgtaatttttaatgtttt
+4214942/1
@@CFFFFFHHHHHJJJJJJJJJJJIJHIJJJJJJGIJIJJJJJJJJHHHH
@5777399/1
agcatacataataaaattagaggaagtaggtgctgggcctcttgtatgcg
+5777399/1
@C@FFFDDHHHD?FGCGHIIEHEGHIIEH@FGFHIIICDFFGGIIGIIII
@6313458/1
agggaatctgattgtgctgttgtggaactgcttcacctgtggccggcggc
+6313458/1
@C@FDFBEHHFFHIEGHGIGHIJJIE@HHIJIJJIJIJJHJJJJGE6A4<
@3675797/1
agtaggtgctgggcctcttgtatgcgaaggtgttgaggcgcttgtggtgg
+3675797/1
@C@DFFDDHHHGHJIIJGIJJIGGGIGFHI?DGGHEGHFDBHIEGHI=DH
@6313528/1
gttcaagttaaccgcaatgttggagcttggtacaaagcaaaggtcgggca
+6313528/1
CCCFFFFDHHHHHJJHIJJJIGGGIJJJJHGHJDGIJJIIIGIDDHIHGI
@2170923/1
cgcaagaagtaccagaaacgggacttagccacaatctggtctggagagaa
+2170923/1
CCCFFFFFHHHHHJJIJJJJJJJJJJJJJJJJJJJJJJIIJJJJJJIIIJ
@4690103/1
gtggaattttccagtagcaaaataaaagtattacagagatgatttacatg
+4690103/1
@@@DDD?DFHGDFI?CFHIGGEDHIIII<C<HHHGGIHGCHDFEIGHGHG
@4215749/1
gcacgcgcttgggcagagggaatctgattgtgctgttgtggaactgcttc
+4215749/1
CCCFFFFFHHHHHJJJJJJJJJJJJJJJJIIJJJJIJJJJJJIJJJJJJJ
@1110578/1
cataataaaattagaggaagtaggtgctgggcctcttgtatgcgaaggtg
+1110578/1
CCCFFFFFDHDHHJGIGGGIIJJIHIIJIGIIHIIJJJFHEIIIIBFGBG
@3676439/1
cctgtggccggcggcacgcagacgccttgatgacctccactttgatgatc
+3676439/1
CCCFFFFFHHHHHJJIJJJJJJJJJHHHFFFFFFEEEDEDDDDDDDDEED
@1619717/1
gttattattacagcatacataataaaattagaggaagtaggtgctg
+1619717/1
@@@DDDDBF?FHDHGDACCIAFD?:AAEEDGAEH@GE1:EC1:??<
@7318406/1
cctcttcctcgggttggaatgattctggtgggttgtcctgcagagcttgc
+7318406/1
CCCFFFFFHHHHHFHIJGGIJJJJJIJJEHIJFHIHIJGJIIJJJIJJJJ
@4215982/1
gcacgcgcttgggcagagggaatctgattgtgctgttgtggaactgcttc
+4215982/1
@@?DDDADHACHFDGGGG@AACGHICGGHAFGCHGBDHFGIG@FFIBDG@
@3159342/1
gtcacggtactcgcggtacatgttgtgtacacctgagcgagactcataac
+3159342/1
@@@DDFDDDHAHHIIIGIIIIFDHGCFGGID???FBH>FBAHIGHH@GG@
@3159354/1
gtgctgggcctcttgtatgcgaaggtgttgaggcgcttgtggtggtgcac
+3159354/1
@@@FFFFFGDHHHJIJIJJGHGEGHGGHIJGIJIJJJJJGIEFHGEGGIG
@65163/1
cacaatctggtctggagagaagatcctcatcttgtatagaggaggcttgg
+65163/1
@C@FFFFFHFFFHIJGHIIJJJIJHIIIIJIIIIJIJIIIIJIJIIJIBF
@7318686/1
tacaattacctgattcgtttctagttcagtgtcccatttggctttgtccc
+7318686/1
CCCFFFFFGHHHHIIIJHIIGIIJIJJJIHGIIJJIJJJJHIJJJJIEHI
@6314962/1
gccagatgccaaagttcttgatcttcactgggctcttctctgggatttcc
+6314962/1
CCCFFFEFHHHHHJJJJJJJJJJJJJJJJJJJJJJJJJJJJJJJJJJIJJ
@2171992/1
cgggacttagccacaatctggtctggagagaagatcctcatcttgtatag
+2171992/1
@@@FFFFFHHHHBGHGIIIJJJIJIIHGDGEGHBFHIJJIJIJJJHIIII
@6315239/1
cttccttcttagagcgtcccgtacc
+6315239/1
@CCDFFDDHHHHGGJJGIEGHGEGE
@588615/1
tggaccgattttgatgaatttttttgtgtgtgttcaaggggatctgagaa
+588615/1
CCCFFFFFHHHHHJJJJIJJJJJJJJJJIIIIHIJJJJJJJJJJJJJHHG
@2638088/1
ctccgacactgaggtcacggtactcgcggtacatgttgtgtacacctgag
+2638088/1
CCCFFFFFHHHHHJHJJJJJHIIJJIJJJHHJJJJIJJJJIJJ@>@GHHG
@6315509/1
ctagaaatatttcggcgatttaatttttttatgtttttattatgcaattc
+6315509/1
B@CFFFFFHGHHHJJJJIJJJJJJJJJJJJJJJIJJJJIJJJIJIJEHIG
@2638186/1
gtagcactgagtgacggcacctccgacactgaggtcacggtactcgcggt
+2638186/1
CCCFFFFAHDHHHJIJGIIIGIGHIIJDIJJEGEBFHIJJFGIIIGIEF9
@2172645/1
agaggaagtaggtgctgggcctcttgtatgcgaagg
+2172645/1
@@@DD:DDFDF<A<EAF<@GFECEHEH<C:<CE@A6
@2638196/1
gtgagaagtgtgataatgtcataaagttgacaataatctataattacttt
+2638196/1
CBCFFFFFHHHHHJJJJJJJJJJJJJIJJJJJJJJJJJJJJJJJJJJJJJ
@65732/1
catacaaggcaaagcaccgacgacgacactgtacagttagaaatgttaca
+65732/1
CCCFFFFFHHDFFJIJJJIJJIIIJJIJJIJHIJJJJJIIIIIJJIJJGH
@4216687/1
gtggattttaatgttattattacagcatacataataaaattagaggaagt
+4216687/1
BBCFFFFFHHHHHHIJJJJJJJJJJJJJJJJJJJJJJJIJJJJJJIIJJH
@3160015/1
ctaggtaatccctttatttcttctttaataggacaagcgattggcattac
+3160015/1
CCCFFDFFHHHHHJJIJJJJJJJJJJJJJJJJIJJJJIJJJJJJJJJJJJ
@2638331/1
aattttatttagttggtcttggttgaacggaactccaatcctttactcga
+2638331/1
CCCFFFFFHHHHHJJJHIJJJJIJJJJJJJIJJJJJJJJJJJJJJJJJJH
@3160058/1
gccagatgccaaagttcttgatcttcactgggctcttctctgggatttcc
+3160058/1
@@@DDFFFHHGDDIIIJIJJJJIJJJIGJGDHHIIIJJJJIEGIIJJIGI
@2638355/1
cctaaatctatggggcgggatggtcgtttgaaaaattgacggccagcctt
+2638355/1
CCCFFFFFHHHHHJJJJJJHIJJHHHHFFFDEEEEEDDDDDDDDDDDDDD
@2172938/1
gctctgtgcctggctcccatgtcacggtagcactgagtgacggcacctcc
+2172938/1
CCCFFFFFHHHHHJJJJJJJJIJJJJJGHIJJJJJJJHHIJJJIJJJJJJ
@1620708/1
gtcagaacctgatagaaacggttggcgttaggtatatacaagaacaaacc
+1620708/1
CCCFFFFFHHHHHJJJJJJJJHIJJJJIIJJJGHIJJJJJJJJJJJJJJJ
@7319902/1
agtgactttcccgtttccaatctccaagacaggaggctccagtactttag
+7319902/1
?@:DDADDFFF>DHIGHEG@GIIIGGH>;FHB;C8DGGHGAGIEGHEHFB
@6316072/1
gcaagaagtaccagaaacgggacttagccacaatctggtctggagagaag
+6316072/1
C@@FFFFFFHFHFIGIJJJIGGGIJJIJJJIJIJJJIJJJJJJGE>GCFG
@7320111/1
aatatttattgctctcctccgattattattatacttatacatcaaataat
+7320111/1
CCCDFFFFHHHHHJJJJJJJJJJJGJJJJJJJJJJJJJJIJJJIJJJJJJ
@2173364/1
caccagtggtcttcttgaacttcttcaattgacgcaagaagtaccagaaa
+2173364/1
;@@D?=:AF?DFF>BFA@GFEC@9EHBCHE<<FEEA:?9BDBGFEE@ABF
@2638648/1
cgcaagaagtaccagaaacgggacttagccacaatctggtctggagagaa
+2638648/1
CCCFFFFFHHHHHJJJJJJIIJIJJJJJJJJJJJJJJJJHIJJJJJJJJJ
@6748540/1
gcaacatcttctttggtttgtcaggggtaatgctaacgtcatagcgataa
+6748540/1
@??:?DDDHBBHDHBBAC?GCDGEGGIE?CFEGGHIGGCEGDFH9@FHII
@7320602/1
gccacaatctggtctggagagaagatcctcatcttgtatagagg
+7320602/1
@@<DDDBDFBFF?4A33EBBECABFHBBFFGFEGEFGFFD<F93
@589509/1
gtgctgggcctcttgtatgcgaaggtgttgaggcgcttgtggtggtgcac
+589509/1
CCCFFFFFHHHHHJJHJJJJJIHHJEGHHJIJJJJJJJJIJJIJIIIJJJ
@5250834/1
ggtgttgaggcgcttgtggtggtgcacgcgcttgggcagagggaatctga
+5250834/1
????4AD;DDDDDAEA<C8?CD?DC>@CDDDDDCDDDDDCCCD/6?@DD;
@5250879/1
gtgctgttgtggaactgcttcacctgtggccggcggcacgcagacgcctt
+5250879/1
@@CFDDDDHADFHIIEHEFBHEH@AGAAF@D?FHFGEHFFFDDAB>B@<;
@2638998/1
gttgtggaactgcttcacctgtggccggcggcacgcagacgccttgatga
+2638998/1
CCCFFFFFHHHGHJJJJJJJJJJJJJJJIJIIJJHHFFDEDDDDDDDDDE
@2174096/1
aggcgcttgtggtggtgcacgcgcttgggcagagggaatctgattgtgct
+2174096/1
@B@FFFFFHFDHFIIFGIIJJJJJJJJJIGIIGIJJHIJJJJIJJJGHEH
@589626/1
cgcgcttgggcagagggaatctgattgtgctgttgtggaactgcttcacc
+589626/1
CCCFFFFFHHHHHJJJJIJJJJJJJJJIIJJJIJJIJJJJJJJJJJJJJJ
@6748854/1
ccacaacagtaccgaagcgctcggccgatacccaacaaatactaataata
+6748854/1
CCCFFFFFHFHHHJJJJJIGIJJJJIIGGBHIIAGIHEHIGHGHGGHGFE
@3160907/1
gccaagtataatggtccattctatgcacctcctccaatgtgtctggtgct
+3160907/1
CCCFDFDDHHHGHGFHIIIIJJJIIIJGCHIIJJGJIJJGGIJJGHFHII
@7776535/1
cccgtttagcagcttcatccagaggcaagcgctccaagttgcttggaggc
+7776535/1
CCCFFFFFHHHHHJJJIHJJJJIJJIIGIJIJJJJJJJHIIIJJJJGIGI
@7776651/1
gccagatgccaaagttcttgatcttcactgggctcttctctgggatttcc
+7776651/1
CCCFFFFFHHHHHJHHJJJJJJJJJJJJJJJJJJJJJJJJJJJJJJJJJJ
@5251898/1
gtccatccacggctttttccagatccactcttgctccatggtccaggagc
+5251898/1
???D<DD3CD:D6EE:EEE@DDDFDC9EEIIEDDFADEDB;BBD?DB8?D
@6749314/1
cacggtagcactgagtgacggcacctccgacactgaggtcacggtactcg
+6749314/1
CCCFFDDFHHHHHJIEHHIAGGEIEIJGIIJIIIJIIIFHGGIG;CGIIH
@2639562/1
cgctcggacatttcaattttatttagttggtcttggttgaacggaactcc
+2639562/1
CCCFFFFFHHHHHJIGIJJJJJJJJJJJJJIIJIJJIIJJJJJJJJJJJJ
@2174992/1
gttgtgtacacctgagcgagactcataacgcagccagatgccaaagttct
+2174992/1
@B@FDDDDFAAADGGIJJJJIJIIJJJJJJJJJJJGJJJJJJJIIJFHIJ
@6749415/1
ccgcaatgttggagcttggtacaaagcaaaggtcgggcagttcgtcaaca
+6749415/1
@C@FFDDFFHHHDHEIIJJCHIIIJJGHIIJJIIJIIJJJFHIJHIIHJG
@5779082/1
tttttaaactcatattttcatggtaccaagttatgaatttttcaaatcgc
+5779082/1
@CCFFFDFBFFFHHIIIJGHIJJHHIGIIIHHHIJGIJJJJJCHEIGBFH
@6749566/1
gtggcgttgatgtcgcaagatagtgagacattcactttttagtcataatc
+6749566/1
@@CFFFFFGHGFFGGGEIJIIEE:EGHDGGGIJJJIJIIIIGHIIIIIJI
@590444/1
tgattctttaacctgacataacttttttatttatgaaccgattgacatga
+590444/1
CCCFFFFFHFHHHGIJGGIJIJJIIJJIJIJJIIJIEHIJIJJIGIGIIJ
@1111267/1
agtttgtatacttaattcgatgttatacatatagcatttcggatctatag
+1111267/1
@@?DDEDDFHHHHIIIJJIDJHFHIIJIIIIIIIGIIJJJGGIIHGIGID
@7320757/1
gacgacaccacagttccagtctcaggcacattgccattagtagactgatc
+7320757/1
CCC@FDADHHFHAACGBBH?CH<?H?;CG??9:9?9?4BD0099??DBBF
@7777626/1
tacataataaaattagaggaagtaggtgctgggcctcttgtatgcgaagg
+7777626/1
CCCFFFFFHHHHHJJJJJJJJJIJJJIJJJJJJJJJJJJJJJJJJJIIJJ
@590834/1
gtaggtgctgggcctcttgtatgcgaaggtgttgaggcgcttgtggtggt
+590834/1
CCCFFDFFHHHHHJJJJJJIJJJJJIIIJCGGHJIJJJJJJJJIJJIJIA
@5779776/1
gtacacctgagcgagactcataacgcagccagatgccaaagttcttgatc
+5779776/1
::BDAABDHHHHHIJJJJJJJJJJJJJJJJJJIJJJJJJJJIJJJJJJJJ
@6319048/1
agcacgggctctgtgcctggctcccatgtcacggtagcactgagtgacgg
+6319048/1
@@@FFFA>HHHHHIGIJIADGHHGHBDBGGGIJJFGBGGIIIJGIIJIBA
@5253032/1
ctgggcctcttgtatgcgaaggtgttgaggcgcttgtggtggtgcacgcg
+5253032/1
@@<D=;=AFFHB<EBDBF@CEGA91?FGIIIGHADE/9;8CG55@AEEH=
@1111703/1
atagcatttcggatctatagaggctgtcactgcagcgatactgggaacat
+1111703/1
@@CDDFDDFHDDFGHGIDHIIE@FEEEHEGGGGGGCGDFGGIEGEIGGHB
@591083/1
actcttatatgggcagcccgaacacggttaccgggaattttgtttggtat
+591083/1
CCCFFFFFHHHHHJJJJJJJJJJJJJJHIJJJJJJIJJJJJJIJJJJHHH
@7777967/1
ctcgtgttcttcaatgggttcacgttaaaaccaacaacgaaatcgtgttt
+7777967/1
@@?DDBDBDFFDFGIIIG<CF?FCCFCFHHHIIE??=FHGHBB?BFFB@H
@4691755/1
ccacgttggttatcaagtggcttggtaggatccaagttgaaatctttgat
+4691755/1
CCCFFDEDHFHHHJIIIHGIJJJGIEBFEEABG>G?:BDAHHEAHIJGD4
@4691823/1
gcgagactcataacgcagccagatgccaaagttcttgatcttcactgggc
+4691823/1
CCCFFFFFHHHHHJJJJJJJIJJJJJJJJJJGHJJJJJJJJJJJJJJJIH
@2176239/1
ataagactcagattgccatctcagaaattagcggatggatcaagagcctg
+2176239/1
CCCFFFFFHHHHHJJJJJJJJJJJJJJJJJJJJJJJJJJJJJJJEHJJJJ
@5780062/1
tttttaaactcatattttcatggtaccaagttatgaatttttcaaatcgc
+5780062/1
CCCFFFFFHHHHHJJJJJJIJGGHHHJGHIHGIJJJIJJJJJJIJJJIJJ
@6319340/1
taacaaaaagggggtatacatatcaa
+6319340/1
@@@DD;AA=@ADDH:8CE4:C????4
@6319354/1
cctgcttcatggaagcatcactcatcaactcgttacatcacctcgtttat
+6319354/1
CCCFFFFFHHHHHJJJJJJJJJJJJJJJJJJJIJJJJJJJJJJJJJJJJI
@6319356/1
gccacaatctggtctggagagaagatcctcatcttgtatagaggaggctt
+6319356/1
CCCFFFFFHHHHHHIJJJJJJJJJJJIJJJGIJJJIDHIJIHIJGIJIJJ
@2176318/1
cgttcacattgacaaacttaggtttgcttacagccattcccaactgtcct
+2176318/1
CCCFFFFFHHFHHJJIJJJIJJJJJJJJJJJJJJJIJJJJJJIJJJJJJJ
@5780222/1
atccaagttgaaatctttgaccatggcatcaagcaaactctggtgccttg
+5780222/1
@@@D?DBDFFDDAHGIIEIGHDCGGBDGHD?FEIGGGGGEHHIBGGIIID
@4217604/1
cgagcaagtagttcttgaagcacagacacaggtgtcttcaacggaag
+4217604/1
CCCDFFDFCFHFDHIEIIIIGFFHGJJJJJJJ?FDFHIHIGJJIGGI
@6319868/1
ggacgaaacattaaaataaaatagaatatttttgttcccacatcaggatg
+6319868/1
CCCFFFFFGHHHHIJJJJIJJIJJJJJJJJJJJJJJJJJJJJJJJJIJJJ
@6319869/1
catagaacaaacaaaacttaagccttattataaaaggtataaatattcct
+6319869/1
<@@DBDDDH?CBF@>?EC<F9C@@FHI@DA?GFIID1CG9GGBGGA<DHG
@7321921/1
ctgtggctttcagtgaaacatcaaaatttatcgatctttgattctgatct
+7321921/1
?@@=BDDDDHHFH::CFEEHHGHI@E9A<FH4??EFA>FHBD@BGHD9BB
@5780705/1
agcagtgagttcgtgttgcaagacatgtaggaactgtccctcggagatgc
+5780705/1
CCCFFFFFHHHHHHHHIJIJJJJJJJJIJJJJJJJJJIJJJJJIJJIJJJ
@3161276/1
tgctgggcctcttgtatgcgaaggtgttgaggcgcttgtggtggtgcacg
+3161276/1
CCCFFFFFHHHHHJJJJJJJIJJJEGFHIIJJIJJJJJIJFHIHGHIJJH
@1621674/1
aggggatctgctgtctgtggagctgatgcttgctgggcctcagctgttgg
+1621674/1
CCCFFFFFHGHHHHJJJIJJIIIJJIIJIIJJJJIJJGJIIIHJJJGGJJ
@4217832/1
gccacaatctggtctggagagaagatcctcatcttgtatagaggaggctt
+4217832/1
@C@FFFFFHGHH?GHIIHDHHHJJJJEHIJIJIJIIDHIGIGGGEHGHGI
@6320034/1
gacgatttcaccagtggtcttcttgaacttcttcaattgacgcaagaagt
+6320034/1
@@@FFFFFHHHHGJGGGDIIJJJJJIGIIIIIJIIIJJJEGJJBHHIFHF
@1621773/1
ctgtggccggcggcacgcagacgccttgatgacctccactttgatgatct
+1621773/1
@@@DDDDBDHDAD@@GHGDB@HGBHFEEDEEEC@CCCCCCCCC>C@ADCA
@3676846/1
ggtgactctgtttcctttgcagctccagcatgatcctgtcagtgtagcct
+3676846/1
@@?DFFFFGHFHHJJIJJIIJJIDHIIJJJJJJJJJJIIJJJGHGIIHHI
@1622008/1
ggtttactagcctcctccttagaagttggttcctctttacaagtagactc
+1622008/1
CC@FFFFFHHHHHJJJJJJJJJJJJIIJJIJJJJJJJJJJIJJJJJJJJH
@1622046/1
aggtgctgggcctcttgtatgcgaaggtgttgaggcgcttgtggtggtgc
+1622046/1
CCCFFFFFHHHHHJJJJIJJJJJFHHIGGHHIHJJJJJJJJGIIIIIHHG
@5254706/1
ctgtgatctgtttcttggcatctatagatg
+5254706/1
?@?DDBDDBBFFDEGE<EFBEGIE@?A<C@
@6320742/1
gcctcttgtatgcgaaggtgttgaggcgcttgtggtggtgcacgcgcttg
+6320742/1
CCCFFFFFHHHHHJJJIJAFHHHIJIJJJJJJFHHIEGFGFGIJJJHFFD
@2177688/1
ggcagagggaatctgattgtgctgttgtggaactgcttcacctgtggccg
+2177688/1
CCCFFFFFHFHHHJJIJJJIIIGIGIGGCHHHIIIIIJJIJIJJGGIJJJ
@2640067/1
ctatgtgtttactcattttgatagatactaataagaaagcccattaatta
+2640067/1
CCCFFFFFHHHHHJIIJJJJIJJJHGJJJJJJJJJJJJJJJJIJJJJJJJ
@5254828/1
agccagatgccaaagttcttgatcttcactgggctcttctctgggatttc
+5254828/1
CCCFFFFFHHHHHJJGHIIJJJJJJJJIJJJHIJJJJJJJJJJJJJJJJJ
@4218378/1
agtgacggcacctccgacactgaggtcacggtactcgcggtacatgttgt
+4218378/1
CCCFFFFFHHHHHJJJJJJJJJJJIHIJJJJGIIJJJJJJHHHHHFFFFC
@2177915/1
cacaatctggtctggagagaagatcctcatcttgtatagaggaggcttgg
+2177915/1
@@@DDEDDHHFHFGEHIIIGGGAHHHHIEHIIGIIEHHIGIIIIIIIIHI
@2177958/1
tgtttcttggcatctatagatgtcggtggcgcacagggcacgcttgcgca
+2177958/1
@@@DDFF>CFFDFIGIJJIIIGHEGGHA:BEAFHIICHIAGGHHG?;@@;
@3162023/1
catgcgcaagcgtgccctgtgcgccaccgacatctatagatgccaagaaa
+3162023/1
C@@FFFDDFHHHHJIIIIIGGJIIJJEHIHIJIJIIJJJJIIGIIIIDCH
@3162130/1
gttaccgaccagagtagcaaccaccttcaatcctttaacgaatgcagcga
+3162130/1
CCCFFFFFHHHHHJGIJJJJJJJJJJJJJJJJJJJJJJJJJJJJJJJJJG
@2640371/1
gcttgggcagagggaatctgattgtgctgttgtggaactgcttcacctgt
+2640371/1
CCCFFFFFHHHHHJIJJJJJJJJJJIJJJIJJIJJJJJJJJJJJJJJJJI
@2178313/1
cagcatggtaagaaggtggcggccagaatctagacatgcacagctcttgc
+2178313/1
@C@FFFFDHFFHHJJEBGCHGBFGGIGIIGGEIFIJGIJJGHIGGIJJJJ
@1622655/1
gctatttattttttctatattttcaatgaacagaattgacccttctacag
+1622655/1
@C@DFDDFHHHFHJHIJGIIHIIIHGGHIIHGICGHIIIGGGIGIIGGGG
@3677692/1
ctcctggatattcgtatttgacacagaattcagcgacaaatacttctgcg
+3677692/1
CCCFFFFFHHHHHJIJJJJJJJJJHHJIJJJJJJJJJJJJJJJJJJJJJJ
@68037/1
atctataattaattactttaaatcttgagattaatcacaagaacatgtaa
+68037/1
CCCFFFFFHHHHHJJJJJJJJJJJJJJJJJJJJJJJJJJJJJJJJJJJJJ
@5255923/1
gtattcagttcttaagatacatcaataaaacacgtgaaagtaatgattta
+5255923/1
C@CFFFFFHHHHHJJJIJIJJJJJJJJIHHHIJJHIJJJECFGHIJFIJF
@1622902/1
ctcagatgcaatttcttgcaagaattgcacaaagttgaagtccttgttgt
+1622902/1
@@@FFFFFGGDHHJJJGHIJIJJIJIJGJJJIEIIGIJJIIGIIJJHIJF
@3677960/1
agggaatctgattgtgctgttgtggaactgcttcacctgtggccggcggc
+3677960/1
@BCFDFFFHHHHHJHIJJJIJJGIJJJJJJIJJJJJJJJJJJJJJIJJHF
@2640776/1
gtgctgggcctcttgtatgcgaaggtgttgaggcgcttgtggtggtgcac
+2640776/1
CCCFFFFFHHHHHJJHIJJJJIIIJCGGHIIJJIJJJJJIJIIJIGHIJI
@2640803/1
gcaaccactaattccagtgataaattcactctagcacgtagttctcagct
+2640803/1
?@@DDDDDHDBHFICFHAFEHDHIGGGDHGIIEGHIIIHHIBF>DDFGGE
@2640914/1
gtagcactgagtgacggcacctccgacactgaggtcacggtactcgcggt
+2640914/1
@@@DDBDDHHHFHIAHGHI@EEEFEHIGEGGEFHDDCHGE;FGDFGHFE<
@3162819/1
ctgcttcacctgtggccggcggcacgcagacgccttgatgacctccactt
+3162819/1
CCCFFFFFHHHHHJJIJJJJJJIJJIJJJHHHFFEDEEEDEDDDDDDDDD
@6322752/1
gcctcttgtatgcgaaggtgttgaggcgcttgtggtggtgcacgcgcttg
+6322752/1
@C@DFDFFDFFHHG;CGGEBHGGCCGIEGHGED@?FGC@CHAFEGBHFFB
@6322774/1
aataaggattaaaaataaacttaaagattattaataagaaa
+6322774/1
@CCFFAFDFHGBDGGIEHIJIIEHGI?CHHHIGIHFHJGHE
@5256743/1
ctgtcgtttgcaaatttgtccctcac
+5256743/1
@@@DDDBAFFD44AEFH><?4ACC?C
@2179798/1
ccgacactgaggtcacggtactcgcggtacatgttgtgtacacctgagcg
+2179798/1
@@CFFFFFHHGHHIIGGJCFHHJIJIIFGHGIIFIIFHIIIB==@GHIIJ
@5257145/1
gattgtttgagatgtttgtgaaactgcgacaccttgtggctgtgacttgt
+5257145/1
B@@FFEFFHHHHHJJJJJJJJIJJJJJJJJJJJJJJJJJJJJEHIIJJJC
@2179953/1
accaggtggtagcgcgcgcggaacgccaccaggtgcgcgtagtacgcggg
+2179953/1
@@@BDDADHCDDHEIIIIIIFFGAGIEHFHFEE?CDCCB8=B@DDBBBBB
@6323234/1
ctcatcttgtatagaggaggcttgggctcgctctccgaagggagcttgcg
+6323234/1
@??BDDDAFA<DAEHIG;EFGHIICC9CDFGD;BDGE?BEHIEG>2@GG6
@591994/1
ctaaggttctaaactatatctgtaccaaatttcaaccaaatccgtcaaat
+591994/1
C@CFFEDFHFHHFIJJJJJJIJAFHIJJJIIIGIIJJJGGIEIJJIJFII
@1112814/1
gcaagaagtaccagaaacgggacttagccacaatctggtctggagagaag
+1112814/1
CCCFFFFFHHGHHIIGIJJIJJJGJJGJJJJIJJJJJJJJJJJJJIIIJG
@5257931/1
gacgatttcaccagtggtcttcttgaacttcttcaattgacgcaagaagt
+5257931/1
@C;DDDFFHBHHHJHJIIHIHIIGIDIJIEIGGHIGIGCGHGIAFBGHI9
@6323911/1
gcaagaagtaccagaaacgggacttagccacaatctggtctggagagaag
+6323911/1
@@@<B3ADABF?AEH@B;EC81<F?<FGGG@D@GCA?G?<BFGFH@??DB
@1113107/1
cacggtagcactgagtgacggcacctccgacactgaggtcacg
+1113107/1
@<@A?DDDDFHDBEDC9EH=@@GBFFGG<?DHHHGEAHBFFG<
@3163554/1
cttcacctgtggccggcggcacgcagacgccttgatgacctccactttga
+3163554/1
@@@DDFFDFAFDFGAHGIIGGIEFHGHIGFFDFECECCCECCCCCCCCCC
@6324357/1
gatctgtttcttggcatctatagatgtcggtggcgcacagggcacgcttg
+6324357/1
CCCFFFFFHHHHHJJJJIIIIGIHIJGIJJEHIGIIJIEGIIFHHGGGIG
@7779852/1
gtggatacttacttgtgtgataccacaataatttagatcattacaaaata
+7779852/1
CCCFFEFFHGHGFIJHIGGIIJJGIJJJJJJJJJIJIIJJIJJJIIIJJJ
@7779864/1
gcatcccacaatatattcgtgaaaaccgcatccaactcggatcagccg
+7779864/1
@??:BDBDADFCCBCG?GEA::AAA<<::?G@?:??9908.?@8==8@
@5258474/1
cttcacctgtggccggcggcacgcagacgccttgatgacctccactttga
+5258474/1
CCCFFFFFHHGHHJJJJJJJJJIJJIIJHHFFFEEEDEEEDDDDDDDDDC
@3164019/1
tcacggtagcactgagtgacggcacctccgacactgaggtcacggtactc
+3164019/1
==;?DDBDFBDFBAFHFHEH;@DDGEGGIIHHDGGBHDB=BFC@F@CGEH
@5782323/1
gcaccgacgacgacactgtacagttagaaatgttacaacctctatacttt
+5782323/1
CCCFFFFFHHHHHJJJJJJIIJJIJJJJJJJJIIJJJJJJJJJJJJJJJJ
@7780247/1
ctccgattgagtttgtgatggtgcctctgtaggagtttcgggctcgggtt
+7780247/1
CCCFFDFFHDHHHJJHIGJJIFHHIJJJJJJJIGIIIJJJJJJJJJIJ=F
@7323704/1
gttatgtcgatgtcgaacccaaaaatgtaattaactttatttttgtctgt
+7323704/1
@@@?DB=BFB=DCFHBGEHG8?;FAE<:?CDFF<:C@BBGGHFHGB@DFH
@593480/1
gtcacggtagcactgagtgacggcacctccgacactgaggtcacggtact
+593480/1
CCCFFFFDHHHHHJJJJHIJJJJJIJJJJJJJJJJJJJJJHJJJJJHIHG
@68808/1
atgccaaagttcttgatcttcactg
+68808/1
<?<>AD;2=2<<D?AEEE??FB>F3
@7324018/1
tgtcacggtagcactgagtgacggcacctccgacactgaggtcacggtac
+7324018/1
BBBFFFFFCFHHHJJJJJHJJJJJIJJJIJJJJJJJJJIJJGHIJJJEGH
@7780936/1
cacaaacaattaagccttgggtaccgtagcctgtaatttttgtctttcgc
+7780936/1
B@CFFFFFHHHHHJJJJJJJJIJJJIGIIJJJJIJJJJJIJJJJJGJICG
@2641875/1
ccaaatttataatcatcaaaaataatgcatgaagattgcgcagatggagc
+2641875/1
@C@FFFFFHHHGHHGIJJIJJJJJJIJGIIIIGIIJJIIJJIGJJJIJJJ
@6326024/1
gaggaagtaggtgctgggcctcttgtatgcgaaggtgttgaggcgcttgt
+6326024/1
CCCFFFFDHHHHHJJJJJJJJJJJJJIJJJJGHIJ?FHHIIJJIJJJJJH
@2182952/1
ggagagaagatcctcatcttgtatagaggaggcttgggctcgctctccga
+2182952/1
CC@FFFFFHGHHGHIGHIJJJGIJJJJJIGGGIGID?GAFGHIGJ=BFHB
@7781104/1
ggctgaattgcagcatcttgtcgagaacatgaagccgctttggtttacgt
+7781104/1
@@@BDFFFGDHBDHIIIIIGIHGEFEHEHIIIHEHHGIIIIIIBBHGHHI
@2183099/1
gaccagcagaaggcgtgttaccgaccagagtagcaaccaccttcaatcct
+2183099/1
CCCFFFFFHHHHHJJHJJJJJJJJJJJJJJHIJJJJJJJJJJJJJJJJJJ
@69443/1
gggcctcttgtatgcgaaggtgttgaggcgcttgtggtggtgcacgcgct
+69443/1
CCCFFFFFFHHHHJJJJIJJCGHGIJJJGIJJJJIIJHGHFHIIJJJHFF
@6326236/1
cgtcgtcctactaaatttactttccactcgttaagcgtattagtttcttg
+6326236/1
@@CFFFDDHDHHHIIDHHIIIIIIBFHHGIEG@HIIIDFHHIGGIGGHII
@69513/1
ggcaggttgaactcacaccattcaatttaaaagaaactgggtgcgtgcag
+69513/1
CCCFFFDDHHHHHJJJJJJJJJJJJJJJJJJJJJJJJJJJJGHIIIJJII
@2183263/1
gtctgtttgtctgtttgtctgtttgtctgttcgtctgtgcgcgctaatct
+2183263/1
CCCFFFFFHHHHHJJJJJJJJIJJJJJJJJJJJJJJJIIJJJJJJJJJJJ
@6752641/1
ctccgcagtactgtcgtttgcaaatttgtccctcaccatgctcatactat
+6752641/1
@@@FFFDDFFHHHFGIIIJIIFGGIGJJIEEIIJJJIJEIIJJEEGIGIG
@5261103/1
gccagatgccaaagttcttgatcttcactgggctcttctctgggatttcc
+5261103/1
CCCFFFFFFHGHHJEHGHIJJJJIGIIJJIIJJJIHJIJIIIIJIJFHGI
@7781612/1
ccatcagtttggagttcacctttagaagtatgtttttagctgtcatctgg
+7781612/1
CCCFFFFDFHGFFHAGIIIJIJJIJIIJDEIIHIIIJJIIJJJJJJJJIG
@7781618/1
gtcaaggagttcgtctcttgggaactgcacaccaatcaggaatattggac
+7781618/1
CCCFFFFFHHHHHHIJJJJJJJGIJJJJJJJJJJJJJJJJIJJJJJJJEH
@3679598/1
cttcacctgtggccggcggcacgcagacgccttgatgacctccactttga
+3679598/1
CCCFFFFFHHHHHJJJJJJJJJJJJJJJHHFFFEEEEEEEDDDDDDDDDD
@5261399/1
gttgtggaactgcttcacctgtggccggcggcacgcagacgccttgatga
+5261399/1
@?@DDBD?FDFABAGGGBHICCGG?CA@0@<AAEEBBBC>>>8=B>CCCD
@2642628/1
gccctcttcctcgggttggaatgattctggtgggttgtcctgcagagctt
+2642628/1
CCCFFFFFHHHFHJIHGIJGCHIGJJGHGIHCHE@GGDGIIGGIHJIJJJ
@6753082/1
cacagttccagtctcaggcacattgccattagtagactgatcagccggag
+6753082/1
CC@FFDDDHDFDFF@FHAEHGBCHHIIEHHHHFGBFGHEHIFHIIIGIAA
@4693777/1
tactcgcggtacatgttgtgtacacctgagcgagactcataacgcagcca
+4693777/1
CCCFFFFFHHHHHJJIJJJIIIJ?@?FHHJJJJJJJJJJJJJJJJJJJJH
@2184457/1
caccagtggtcttcttgaacttcttcaattgacgcaagaagtac
+2184457/1
@@<DDDD;8F?D:EBGDFGEIC?A4?E<EHF><@FBF8:?@?@G
@3680114/1
cctaaataatgctgaatattaaactggaaatatccacacgtatttttttt
+3680114/1
CCCFFFFFHHHHHJGIJJJJIJEHJJJIJIGIJJJIJJJICDFHJJIJJJ
@3680140/1
cagtcgtttaagagaagttcagtgacatacacacttacagaagaattata
+3680140/1
@@@FFFFFGFDDDHFHIHHIJJFHHGGIHIJJJJIJGGGHFHHJ@GHEHI
@2184873/1
cactaacagtaatttatcaaataggacctcacataacattagcactttca
+2184873/1
@@@DDDDBCADHFEGEHIE@?FHHCHGEGHGIBEDEGECAHEHIIIIEHG
@3680181/1
gctgttgtggaactgcttcacctgtggccggcggcacgcagacgccttga
+3680181/1
@@@BADDBAD3AACF@FGFHIHGIEHIEHGIGIIIIEEEDAAABB><@>>
@5783077/1
ctccgacactgaggtcacggtactcgcggtacatgttgtgtacacctgag
+5783077/1
==@ADD@DFBFHFIHHDDB>G=GECHGGG@?D8@C8BCFGGC@8=7;D>D
@6753532/1
gtgcacgcgcttgggcagagggaatctgattgtgctgttgtggaactgct
+6753532/1
@@CDDDFFHGHHDHIJCHFCEHDHIJEIIJJEIGGIJJJJHHJGEGIIHI
@5783244/1
ctagtaagtcctgagccatagcaaacagccactggcaatgtggatagctg
+5783244/1
@CCFFFFFHHHGHJJIIJJJJDEHHJIIDGHIIIIIIIJIDGGGIFHIII
@3680565/1
gtcacggtagcactgagtgacggcacctccgacactgaggtcacggtact
+3680565/1
CCCFFFFDHHGHHJJJJIJJJJJIJJJJJJJIJJJJJJJJHIJJJJIJHH
@2185394/1
gggatctgctgtctgtggagctgatgcttgctgggcctcagctgttggag
+2185394/1
@@@DDDDDHGHFFIDFHD?BDFIJIIIJIGIIFGG=FGHJJJJFIII@FD
@1114580/1
atacataataaaattagaggaagtaggtgctgggcctcttgtatgcgaag
+1114580/1
@@@DDA:;D<F?BAFHGIIIIIIHGGG<CFEHEHGDHGGIIIGGHDH7?F
@4694596/1
gttgtggaactgcttcacctgtggccggcggcacgcagacgccttgatga
+4694596/1
@CCFDFDFHGGHHJIJIIIJCHIIGIJEGIJJJIHHFFCECBDDBCCCAC
@3680745/1
ggtaagtttgtcgagtagagccttagctgcggaatgcttagcttccttct
+3680745/1
BCBFFFFFHHHHHIJJJJJJJJIJIJIJJIIJJJJJIJJIJJJGHJIJHI
@5262791/1
gcccatcaatttatcttcaaatgacgacaccac
+5262791/1
CCCFFFFFHDDFHIGEEA<DEAA:AFEHF?FFH
@5262865/1
gcctcttgtatgcgaaggtgttgaggcgcttgtggtggtgcacgcgcttg
+5262865/1
@CC?DFFFHHHHHJIJJJFGHGGHIJIJJJJJIIJHIIEHIHIIJJHFFD
@7324628/1
cacttcacgacgcttcagcagagtgcacacaatggtgaactggcgttcat
+7324628/1
CCCFFFFFHHHHHJJJJJJJJJJGHIJJJJJJJJJIJIJJJJJJJJJJJJ
@6329267/1
ctcatcttgtatagaggaggcttgggctcgctctccgaagggagcttgcg
+6329267/1
CCCFFFFFHHHHHJJJJIJJJJJHIJJJJJIIIIIJIGIIIJGIGGIIIG
@5263491/1
ctgggcctcttgtatgcgaaggtgttgaggcgcttgtggtggtgcacgcg
+5263491/1
CCCFFFFFHHHHHJJJJJIIIJCFEGIJJJIJJJJJJJJIJIGHIJIJHG
@3681376/1
gcacgtagttctcagcttccctgcaaagttaaccgtcttgtattcaaaag
+3681376/1
CCCFFEFFHHHHHJJGIIGIJJJJJJJJHHGIJJJIJJJJGGIIIJJJIC
@1115294/1
gtgctgggcctcttgtatgcgaaggtgttgaggcgcttgtggtggtgcac
+1115294/1
@@@DDFDFFHGHHJIFGHIIJHIII@EFHIGHIEHIIIJHHHIGGGIGHC
@5784588/1
gtcaaattaaagaatcacgtcgaacactattctatgcttataccattaat
+5784588/1
CCCFFFFFHHHHHJJJJJJJJJJJJJJJJJJJJJJJJJJJJJJJJJJJJJ
@5263733/1
gcacgcgcttgggcagagggaatctgattgtgctgttgtggaactgcttc
+5263733/1
CCCFFFFFGHHHHIIIGGIJIJJJJJJJJJGHIJJHIJJJIIJJJJIJIJ
@4695399/1
tgtggaactgcttcacctgtggccggcggcacgcagacgccttgatgacc
+4695399/1
CCCFFFFFHHHHHJJJJJJJJJJJJJJJJJJJJHHHFFDDDDDDDDDDDD
@5263752/1
tacataataaaattagaggaagtaggtgctgggcctcttgtatgcgaagg
+5263752/1
CCCFFFEFFDHDHJGIGIGHIGFHIJ?FGIIIIIIEGI@DFHGIJIG?FH
@5784767/1
ggctatgccatttatcctcgcacgttggcagtaatagtacaagtgaaaag
+5784767/1
CCCFFFFFHHHHHJJJJJJJJJJJJJJIJIJIIJJJJIIJIIJHIJJJJJ
@3164942/1
ctcggtccttaccctctccaggtaatataacctccaattcaaccttatca
+3164942/1
C@CFFFFDFHHHDHEGIIGGGFGHIFHGEGCHBFHGBFBG@BGHGEHIGB
@5263964/1
cactgggtgacggcacctccgacactgaggtcacggtactcgcggtacat
+5263964/1
@?@?DDDDFFDHA<CGHGGBFEAGEGDEHHEGAGGIFHBHGIGIF9<>CD
@3164966/1
gtgctgggcctcttgtatgcgaaggtgttgaggcgcttgtggtggtgcac
+3164966/1
@@@FDDFFHHHHHGIIBHIIGIEHJ?ECGHHIJBHHDGGIJDGHA@;DHI
@7325713/1
ggcgttactgcttaatactactcactgatttatgtagcatcatcttgtaa
+7325713/1
C@CFFFFFDDDHHJJJIGHGGGEHJIIHGIIIIGHHICHIGEIIIJIIJI
@5264122/1
ctggagagaagatcctcatcttgtatagaggaggcttgggctcgctctcc
+5264122/1
@CCFDDDDB;BFBBDHGGIEFHEEFHBHGHAHG@DCH?60B9?7@;BHEH
@3165211/1
cctaagtacagtacctacttggcgataaatattgcacatctacctttgga
+3165211/1
@CCFFFDDDFDCDGGGGIGIHHGIHIHGIIGIIGGIGGHHIIGGHGIIII
@1624994/1
gtccaggtaaattgcaccgattagtgcctctaatatatcgctgaggacct
+1624994/1
CCCFFFFFHHHHHJJJJJJJJJJJJJJJJJJJJJJJJJIIJJJJJJJJJJ
@5264763/1
gtagcactgagtgacggcacctccgacactgaggtcacggtactcgcggt
+5264763/1
CCCFFFFFDHGHHHIGHDEHIJJGEHHJJIJGIGIIIJIIFFHIIEGHF=
@5264910/1
gtcgagtagagccttagctgcggaatgcttagcttccttcttagagcgtc
+5264910/1
CCCFFFFFHGHHHJJJJJJJJJJJJJJJJJJJJJJJJJJJJJJJJJJJJJ
@70758/1
cttggttgaacggaactccaatcctttactcgaatagtcttttctaactt
+70758/1
CCCFFFFFHHHHHJJJJJJJJJJJJJJJJJJJJJJJJJJJJJJJJJIJJJ
@5265189/1
gttggtcttggttgaacggaactccaatcctttactcgaatagtcttttc
+5265189/1
CBCFFFFFHHHHHIJJJJJJJJJJJJJJJJJJJJJJJJJJJJJJJJIJJI
@6330915/1
gggaatctgattgtgctgttgtggaactgcttcacctgtggccggcggca
+6330915/1
@<@=BDDDHHFDBEEGBFC9CC@F>FHGCHAB?EBFHGI@CBBDAGBA83
@7782615/1
tgtaaatattccgcaaattcgtcctgtggaggtatgattctcatccactc
+7782615/1
@@BFFFFFHHHHHJIGGIJJJJJJJJIJJJJJGHIJJJIJJJJJJJJJJG
@5785768/1
ttcataaataaaaaagttatgtcaaattaaagaatcacgtcgaacattct
+5785768/1
???D?D?DDDDD4:12CEDEFB4CC?BCEEEEEIDADEIDD6:?D?DCD<
@70951/1
agcactgagtgacggcacctccgacactgaggtcacggtactcgcggtac
+70951/1
CCCFFFFFHFHHHIIGIJJIIJIIIHJJIIJJGIJJJIHIJIJJIJHDEF
@71060/1
gaactgcttcacctgtggccggcggcacgcagacgccttgatgacctcca
+71060/1
CCCFFFFFHGHHHJIIGIIJGIJJJIJJJJIHHHFFDEDDDDDDDDDDDC
@2643601/1
cttcaattgacgcaagaagtaccagaaacgggacttagccacaatctggt
+2643601/1
CCCFFFFFGHGHHJJJJIICHFHIIJJJIJJJJJJIJJIJJJJJJJJJJB
@5786472/1
gtcacggtactcgcggtacatgttgtgtacac
+5786472/1
@;?DBADA;:A?F61?21CD>@GEEB?B<B??
@2643737/1
tgagtgacggcacctccgacactgaggtcacggtactcgcggtacatgtt
+2643737/1
@@@FDDEDHGGHGJFJJJIIIIJJJJJBGIIJJHIJGIIIJJEHFFFFFF
@4221120/1
agcactgagtgacggcacctccgacactgaggtcacggtactcgcggtac
+4221120/1
CCCFFFFFHCFHHJJJIJIJJJJJJJJJJJJIGHIJJJHIJJJJJJHDFD
@7783185/1
cctatgtcctttctaaggttctaaactatatctgtaccaaatttcaacca
+7783185/1
CCCFFFFFHHHHHJJJJJIIIJJJJJJJJJJJJJIJJJJJJJJJJJJJJJ
@5786933/1
gtcacggtagcactgagtgacggcacctccgacactgaggtcacggtact
+5786933/1
@@CFFFFAFFHGHIIIIACFGGGGHGIIIIGIIGIIIGGIGIGIIIHGFE
@4221363/1
gtcattctcttaataattatgctatgttacctactgcttaattatttaag
+4221363/1
CCCFFFFFHHHHHJJJJJJJJJJJJJJJJJJJGIJJJJIJGIIIJJIJIE
@5786975/1
cggcacctccgacactgaggtcacggtactcgcggtacatgttgtgtaca
+5786975/1
C@CFFFDD?DFFHGIIEBG=EHGIIBGHHFHIGGH7@@GGD4@GCHCCC?
@2186595/1
cagcatggtaagaaggtggcggccagaatctagacatgcacagctcttgc
+2186595/1
CCCFFFFFDDHHHIJJEHIJJIJIGIIJJJJJIIIIJJJJJJIJJJJJJI
@5267458/1
agcgggtcggacgagccgtgccttttattgcttggtgagacac
+5267458/1
<<?DDDADDD:C?:6@0?76.8BBD<8C=;@@AA1A;46?=7.
@2187646/1
gccacgacgctcggacatttcaattttatttagttggtcttggttgaacg
+2187646/1
@@@DD@DDHHFHD<?FHGDD9:9?99??F@D@B<FHIBDC@FA=CHC==E
@4221523/1
atcctaacttcgcaaccactaattccagtgataaat
+4221523/1
@@@DFDEFAFFAAHI>HIEEECHEE?CGEHGGEIII
@1116886/1
acaatacattcgtgaaaaccgcatccaactcggatcagccgtttctg
+1116886/1
CCCFFFFFHHHHHJJJJJJJJJJJJJJJJJJJJJJJJJJJJGJJJJJ
@7327867/1
cctgcctcacatgattcatccacaaattccaacccttgcgtttcaaaaca
+7327867/1
CCCFFFFFHHGHHJJJJJJJJJJJJJJJIJIJJJIJJJJJIJJJJJJJJJ
@3682914/1
gtcctttctaaggttctaaactatatctgtaccaaatttcaaccaaatcc
+3682914/1
CBCFFFFFHHHGHJIJJJIIJJGJJJJJJIJJIJJJJJJJJJJJJJGIJJ
@7327955/1
tgctgccgaaagattagagtcgtcttctacttctgcttctggcacatcag
+7327955/1
@@@DD>B@@DAAFGGHGIEEH@?EGHECBFF<DH@HBHGG?9FHIGIFDB
@1626272/1
cacctgtggccggcggcacgcagacgccttgatgacctccactttgatga
+1626272/1
C@@FFFDDHHGGHJJJIIJJGJJJJJHHHFFFFFEEEEEDCDDDDDCDDD
@595282/1
ggtagcactgagtgacggcacctccgacactgaggtcacggtactcgcgg
+595282/1
@@BDFFFFHHGHFGIJJIJJJIJJJJJJJJJJJJJIJJJJJIIJJJIJHF
@3166783/1
agcgagactcataacgcagccagatgccaaagttcttgatcttcactggg
+3166783/1
;??ADDD?FDBF<GFBFGE:8??CGG@GE9?D:BBBGA<F?BFBBFE>2F
@7328327/1
gcacgtagttctcagcttccctgcaaagttaaccatcttgtattcaaaag
+7328327/1
18:DDDBDFFFFD<FGEECF?F?@BDF;2ACFIFCEEGIID9D4B?B<B;
@1117441/1
gtggaactgcttcacctgtggccggcggcacgcagacgccttgatgacct
+1117441/1
B@BFFFFFHHHHHJJJJJIJJJJJJJJJIIJJJHHFFFDDDDDDDDEDDD
@4222176/1
taagcatcccacaatatattcgtgaaaaccgcatccaactcggatcagcc
+4222176/1
CCCFFFFFHHHHHJJIJJJJJJJJJJJJJJJJJJJJJJJJJJJIJJJJJJ
@2188847/1
gtatgcgaaggtgttgaggcgcttgtggtggtgcacgcgcttgggcagag
+2188847/1
CC@FFFFFHHHCFGHIJJJJJJJJJHJGHIIGHIJIJJJJHHHFFFFDDD
@7328558/1
ggtgttacctgcaacttggccaggttagggccaacagattgtttgagatg
+7328558/1
@@@FDDFFHHGHGIGIHIEGHHGHEFHHJICGBHIIJGHIJGGIJEGEII
@595555/1
gggtaatgctaacgtcatagcgataaattttaagggatttaaattccatt
+595555/1
@CCDFFFFHHDFHJIIIJJIIJJGIJJJJJJIJJIJJJJJJJIIJJGGGI
@1626749/1
ggtgctgggcctcttgtatgcgaaggtgttgaggcgcttgtggtggtgca
+1626749/1
B@?DFFFFHHHHHJJJIJJJJJHGHIFGFHIHIIIJIGIJHGGHAGEGIE
@1117653/1
ggcagagggaatctgattgtgctgttgtggaactgcttcacctgtggccg
+1117653/1
@<@FDFDAHHHDFIIIBEHHEHGHHGGFFEAHIIIGHEGHGIGGGHEIIF
@7328824/1
cgcaagaagtaccagaaacgggacttagccacaatctggtctggagagaa
+7328824/1
CCCFDFDFBFFFFFHIIJIIGHBGEHCGIJGIJCHIGHG9?DFHFHHIGG
@2189245/1
gtgctgggcctcttgtatgcgaaggtgttgaggcgcttgtggtggtgcac
+2189245/1
@@@FFFFFGFFFHJJGGIJIJCFFG?CCFHDGIIIIIGIHGHIDGADC@D
@1118054/1
ggatggagtgagcacgggctctgtgcctggctcccatgtcacggtagcac
+1118054/1
CCCFFFFFHHHHHJJJJJJJJJJJJJJJJJJJJJJJJJJJJJJJGIJJJJ
@1627206/1
agcgagactcataacgcagccagatgccaaagttcttgatcttcactggg
+1627206/1
@@CFBDDDDBBHHIGGIGIGIDFBF>DGGEDFDHGIIIGHIJJGIGHD<C
@7329459/1
cttcttggtgacggcgtgcacggtgatggcgcgcgccatggcgatgggcg
+7329459/1
CCCFFFFFCFHHHJJIJJJJJIJIJIJJJJJJJJJHHFFFFFDDDDDDDD
@71769/1
tgttgtggaactgcttcacctgtggccggcggcacgcagacgccttgatg
+71769/1
CCBFFFFFHHHHHJJJJJJJJJJJJJJJJJJJJJHHHFFDEDDDDDDDDD
@7329987/1
gactaaggttatatatatactttttaatagttattacaaaaaataagcga
+7329987/1
@@@FFFFFADFHHGI<FHEIHIIIJJJJJJIIIIIGIIIJJGIICGGIID
@4697189/1
gttcaaggggatctgagaatggtttagattcacaattttgtccgctggac
+4697189/1
CBCFFFFFHHHHHJJJJIJJJJHHJJJJJJJIJJJJJJJJJJJJJJJJJJ
@6333080/1
ctttctttagttttaagttagttttcatcttaagttcggaaagattataa
+6333080/1
CCCFFFFFHHFHGIIJIGHIJHIHJJIJJJJJJJJGGIJJJEHFHIJJGE
@7330260/1
ctttagaaggtctcagaggtggcagttcatccacttcaggtctagcattc
+7330260/1
@@CFDDDDHA:AFHHGGGGAFCHIIHGIHHIIGGCHIIIIBBGGGIIIII
@7330320/1
gtagcactgagtgacggcacctccgacactgaggtcacggtactcgcggt
+7330320/1
CCCFFFFFHHHFHJJJJIJJJJJJJJJJJJJJJJHIJJJJFHJJJJJHFB
@6333228/1
tatttgttatgtaaccactccatactttgtttcatttaaatttacgggct
+6333228/1
CCCFFFEFHHHHHJIJJJJJJJJIJJJJJHIIIIJJJIIJJJJIIIIJJJ
@2644703/1
gcaagaagtaccagaaacgggacttagccacaatctggtctggagagaag
+2644703/1
C@@FFFFDAF?FHEEFIIGGB@GHIIIHIGGIGIIIGGFHIIIBBFHHIE
@7330756/1
ctcagatgcaatttcttgcaagaattgcacaaagttgaagtccttgttgt
+7330756/1
??;BDDDB:2<CD<<EEECCEC3C:<C?F??FC@?ED9ED9DDF<DEDD?
@4697557/1
cacggtagcactgagtgacggcacctccgacactgaggtcacggtactcg
+4697557/1
C@CFFDDFHHGHHJJFHHIJIIJJJJJJIJJJJIIIJJHIJJJIFHIJJH
@2191078/1
gcggatctgatgagccttttcatagagtagccggacgggtatgaagctag
+2191078/1
CCCFFFFFHHHHHJIJHIIJJEIHJJJHJHIJJJIIJJJGIJJIJJGIIJ
@2191082/1
gtggtagcgggtcggacgagccgtgccttttattgcttggtgagacacga
+2191082/1
B=@DDDFFHHHHHJJFIIJJJJJHGHJIJJJIJJJHHHHHFFFFFEEEDB
@6333627/1
agcatacataataaaattagaggaagtaggtgctgggcctcttgtatgcg
+6333627/1
@CCFFFFFHHHHHJIJJJJJJJJJJJJJJJIJJJJJJJJJJJJJJJJJJJ
@596869/1
gacgatttcaccagtggtcttcttgaacttcttcaattgacgcaagaagt
+596869/1
?<@B=DDAFD8:DEG@9<C@B>AE:AFF>A@<GE>EDFEF<CFGA<A??9
@596927/1
cttcagtatttttgcgtactggagtgccgtatcccgtgtcatcggcaatt
+596927/1
@CCFFFEFHHHHHJJJHGIHII;FCFHIJHIIJJJJHHHIJJJJJJJIIJ
@6333843/1
ttaggacgaagtgatggcaccaggatagagttaatgccgccaagtttgac
+6333843/1
@@CFFEEFHHGHHEHGIJJGHIJIEHGJIGIIIJJIEHGHIJJIDDGIDH
@5787016/1
ctcatcttgtatagaggaggcttgggctcgctctccgaagggagcttgc
+5787016/1
@@@BD?DDFHFFAGBFE>@FHEHF1?FFCG@GAF@9@@@DFG=A<6@;2
@2644915/1
gtggtcttcttgaacttcttcaattgacgcaagaagtaccagaaacggga
+2644915/1
BBCFFFFFHHHGHJJJJJJJJJJJJJJJJJJJJJJJFHIJJJJJJJJJJJ
@4697739/1
agttataaagcatagcccgaagtgctattggcacacaggcataatgccat
+4697739/1
CCCFFFFFHHHHHJJJJJJJJJHHIJJJJJJJJJJJJJJJJJJJJJJJJJ
@2191530/1
cgggacttagccacaatctggtctggagagaagatcctcatcttgtatag
+2191530/1
CCCFDFFFGHHGFHGIIJJJIHHIJJGHCGGGIEIIIIJJIJIJJJJJJI
@6334092/1
ggttcacgtatctaggtgtaagcagattgagcctggcggaggtatggtcg
+6334092/1
@<@DDDDBCFFHHCHICFGHCGIGIDGEHGHIAHE=GIIFHIFFCA>CHG
@72652/1
gtggtcttcttgaacttcttcaattgacgcaagaagtaccagaaacggga
+72652/1
@B@FFFFFHHHHHJJJJJJJJIJJJJJJJJFHGIIJHGIJJJJJJJIJJG
@5787299/1
cttgctagtaagtcctgagccatagcaaacagccactggcaatgtggata
+5787299/1
CCCFFFFFHHHHHDHIGIJIIJJJJJIJJIJJIIIJJJIIJIIJIIJJJJ
@6334155/1
agtgacggcacctccgacactgaggtcacggtactcgcggtacatgttgt
+6334155/1
CCCFFFFFHHHHHJJJJJJJJJJJJIIJJJJHIIJJJJJJEHHHHFFFFD
@7331352/1
gtggtgcacgcgcttgggcagagggaatctgattgtgctgttgtggaact
+7331352/1
@BCDFFFFGHHHHJJJJIJJJHJJJIFJJJJIJJJJJJJJIJJGHIIIJI
@6755599/1
gttcctctttacaagtagactcatctttagcacttggttcgtcttttgaa
+6755599/1
CCCFFFFFHHHHHJJHIJJJJJJJJJJJJJJIIJJJJHIJIJJJJJJJJJ
@7784669/1
ctgtgttgttgcacgcgcacggtggcggcgtaccgcgaggggtgcgcgtc
+7784669/1
CCCFFFFFHHHHHJJJJJJJJJHIJJJJJHFFDDDDDDDDDD<BDDDDBD
@5787842/1
gttcaagttaaccgcaatgttggagcttggtacaaagcaaaggtcgggca
+5787842/1
CCCFFFFEHHHHHJGJJJJJJJIGIJJJJIIIJJJJJJJJGIIBFHIJJI
@5787857/1
gccttttatatttgttaactgtccttcattgagggtcgggaacttatggt
+5787857/1
CCCFFFFFDFHHHJGGHDHHIJJJJJHIIJJIJIJ?CGIJJJJIJIJJJ?
@2645413/1
cacggcgtcacgacacagtccttgtaattctctggtgtgacatttataaa
+2645413/1
@@CFDDFFGHHHHJIGGHHIJJFJIIJJJJJJJJGFHGHJJGIJJJIIIJ
@73042/1
gcgtacttgcagaagcatggctgcccaatgatcggcattccggcgtcatt
+73042/1
@@@?D1?BFBFDDHIIGAA>@BGGGG>=BFEGGCGGGGAGGH8GAHE@E>
@2645550/1
ggatgtagctgccattatgtagactgttgtgttgaccaataatgggttaa
+2645550/1
@@@FDBABDDFHHHBHGEIIDIFHFGIGIFGHEHBE@HDH<DGIGG:?FH
@5788234/1
gataaaaagtaacctattttatgtccaggataataagttaattataccaa
+5788234/1
@@@FFFFFHFHHHJJJGIIHIIGHJGIJIJIIJJGIJIGIJJJIIGGGGI
@1118110/1
cgtgattctttaatttgacataacttttttatttatgaaccgattgacat
+1118110/1
CCCFFFFFHHHHHJJJJJJJJJJJJJIJJJJJJJJJJJJJJIJJJJJJJI
@7332294/1
gcggctgaattgcagcatcttgtcgagaacatgaagccgctttggtttac
+7332294/1
CCCFFFFFHHHGGJJJJJJJJJHIIJIIJJJJIIJJJJIIJJJIJFHIJJ
@1118202/1
cctgtatgtagctacatggtgcagcaacaagtcagtagtatcgctactgt
+1118202/1
CCCFFFFFHHGHHIJJIHJHIJIJJJIJJJJIIJIHIIIIJJIIJIJJJI
@6335351/1
cgatgttttacaagggcaggttgaactcacaccattcaatttaaaagaaa
+6335351/1
CCCFFFFFHHHHHJJIJJJJHHJJJJJJGIJJJJJJJGIJJIJJJJJJJJ
@6335432/1
cgaggaaataaactttcttaaaattccatttggtatacgcgaatttcgtt
+6335432/1
C@@FFDBDHFHFAGGIJIJJFHGEIGG<AHCDH?EAFIGEHBFHIG@FGH
@6756411/1
cggtagcactgagtgacggcacctccgacactgaggtcacggtactcgcg
+6756411/1
@C@DDD;DHHDHHIGEIIIIIEGIIII>HGIIFIIIDHIIIIEHIIIIIB
@7332618/1
gcgctcatcgggaggtgtggcagcctccttgaccattttagatatgttgt
+7332618/1
CCCFDFF?FHDDCGH<EAFHIIIIIIIIHIIIHGGIIIHGGGIIIIIIIH
@3684176/1
cacagggtcattcccagcttcgggaaattgctgcacgaaccggagaaggg
+3684176/1
@@CFDBDDFHHHHGIJJJJJJJJIGJIGGIJJJJJJIJIIJJIIIGGIJF
@3168566/1
ctttgtatcaatctctctgtatactggaagtcttcgtagcttttcatgaa
+3168566/1
CCCFFDFFHHFHHGIJJJJJGIJJJIJGGJHGIJJIHGIJJJJJJJJJJJ
@5788761/1
cagtggtcttcttgaacttcttcaattgacgcaagaagtaccagaaacgg
+5788761/1
CCCFFFFFHHHHHJIJJJJJJJJJJJJJJJJJJJJJJJHHIJJJJJJJJJ
@598134/1
ttcatcatcagggatcttgccgtcattgcagactgtgtggtagcgggtcg
+598134/1
@@@FFFFFHHFGGBDBHGIJIIHIJFGHIJJEIGIIGDGGBFEGFE@AHE
@2193175/1
ggcacctccgacactgaggtcacggtactcgcggtacatgttgtgtacac
+2193175/1
@@@DBDEFFDHHHJIIJEIFEHIEHGGHIIIJGI@FGAHHGGC@EGGG7/
@6756633/1
caaagataagatgaagaagaggagcaaatggaaaaaaaaattggtgaaaa
+6756633/1
CCCFFDFFGFHHHJIIHIIGJJHHIIJIIJIGIIGJJJJJJGEG=@GHII
@7332953/1
gcttgggcctgttttggtagcggcggcgcggtccgtgtggagcatgctcg
+7332953/1
@BCFFFFFHHHHHJJJJHIJJJJJJJJHFDDDDDDDBDBBDDDDDDDDDD
@7333137/1
gggcacgcttgcgcatgacatctattcatgccattggcg
+7333137/1
:?<DDD:A8D?D0CFCGFI<?E?CE@@FFBBEF9FF9BA
@7333204/1
gggcctcttgtatgcgaaggtgttgaggcgcttgtggtggtgcacgcgct
+7333204/1
@@@FFFFFHFHHGIIJGIIJHIJJJJIIB@FHGJJIJGGH@FHGFJJGFF
@3168945/1
tgcaccgacaacgtgtacgccacactctgtcaaacatttacactttttaa
+3168945/1
?<@FFFFFHGHFFAGGGIEIIIIIIIIE<?BGEGIFIIIIIIIIEGIIFE
@7333274/1
cgttgatgtcgcaagatagtgagacattcactttttagtcataatcttca
+7333274/1
=@?DB?ADA<BF?@GEEBHFHI<9F>CDEFFFEDGIEEFC<FB@9?DDBG
@598513/1
gcctcttgtatgcgaaggtgttgaggcgcttgtggtggtgcacgcgcttg
+598513/1
CCCFFFFFHGHHHJGHHGAFHGGIJJJJJJJJJJJFHIHHICHHIJHFFC
@7333425/1
gttaatcttaagactcagattgccatctcagaaattagcggatggatcaa
+7333425/1
CCCFFFFFHDDHFIJIHIGIJGGIGIJIHGGCEEHIBHII6GHIEIIJDI
@1628303/1
gttgttaagaggtgttacctgcaacttggccaggttagggccaacagatt
+1628303/1
@CCFDFFFHHHHCFHGIGIJJIIEIJJJJJIJIICCGGGHII?FGDH;DG
@7333777/1
tagagacgatttcaccagtggtcttcttgaacttcttcaattgacgcaag
+7333777/1
C@@FFFDDHGFHFIJJIIHGCFHHIHIGGJJGHGGHIIJIIIJIGHGGGE
@5789772/1
cccctggcgtaaaataacgtcaatacattggatctcctcagtaggatggc
+5789772/1
CCCFFFFFGHHHHJJJJJJJJJJJJJJJJJIJIJJJJJJJJJJJJJJJJJ
@7333801/1
ctgtgatctgtttcttggcatctatagatgtcggtggcgcacagggcacg
+7333801/1
??@ADDDDFFFFFF4CGCBCHAEH?FFCH@9ABDD@FGEDAFEFFEFE;<
@1628461/1
cagcatacataataaaattagaggaagtaggtgctgggcctcttgtatgc
+1628461/1
CCCFFFFFHHHHGJIIJJJJJJJJIGIHIIJHIIJJJJJJJJJJJIJJJJ
@1119285/1
agtaggtgctgggcctcttgtatgcgaaggtgttgaggcgcttgtggtgg
+1119285/1
<@@DDDDBFHCFBGHGGGIGIJICCG=:FH:CCBGCE@;FGIGIIICD1@
@4224099/1
ggcaacatcttctttggtttgtcaggcgtaatgctaacgtcatagcgata
+4224099/1
CCCFFFFFHHHHHJJJJFHIJHHHJIJJGGHIHHIGGHIHIIJIJIJJIH
@7334060/1
atacataataaaattagaggaagtaggtgctgggcctcttgtatgcgaag
+7334060/1
@CCFFFFFHHHFHJJIJJJIIJJIJJJEGGIIIIIJJJJJJHIJJJJJGJ
@599062/1
ccacaatctggtctggagagaagatcctcatcttgtatagaggaggcttg
+599062/1
@CCFFFFFHHGHFJJJIJIJIJJJGIJIJIJJJJJHIJEIIEEGHIIJI:
@7334142/1
gatgtggattttaatgttattattacagcatacataataaaattagagga
+7334142/1
???DA=DDHHFFFIIGAFABI<AIDFGBCGADHCH<CDAHBCGEGD9?D>
@4224283/1
cgcaagaagtaccagaaacgggacttagccacaatctggtctggagagaa
+4224283/1
CCCFFFFFHFFHHJJJJJJJJJIJJJJJJJJJJJJJJJJJIJJJIJIJJJ
@4698076/1
ctcatcttgtatagaggaggcttgggctcgctctccgaagggagcttgcg
+4698076/1
CCCFFFFFHHHHHJJJJJJJJJJJJJJJJJJJJJJJJJJJJJHIJJJJJJ
@4224389/1
ctggcaatgtggatagctggacaaggcactggcaacgaccaatcatggac
+4224389/1
CCCFFFFFHDFHHJJIJIJHFIIJJGIGJJIIGIJJJJJJIJGJIIJJJH
@599230/1
ggaagtaggtgctgggcctcttgtatgcgaaggtgttgagg
+599230/1
@@<DBABDFDFHH4CEHAFHDDDCC9?CG;??F?:0?G?F@
@5270749/1
gtggctttcagtgaaacatcaaaatttatcgatctttgattctgatctag
+5270749/1
CCCFFFFFHHGHHJJIJJJJJJJIJJJJJJJJJJJJJJJJJJJJJJJJJJ
@1119741/1
ggtgctgggcctcttgtatgcgaaggtgttgaggcgcttgtggtggtgca
+1119741/1
CCCFFFFFHHHHHJJIHIJJJJHGJJGHFHIHIJIJJIIJHIJHGGHHIG
@4698277/1
gtgctgggcctcttgtatgcgaaggtgttgaggcgcttgtggtggtgcac
+4698277/1
CCCFFFFFHHHHHJJJJJJJJHHIJHHHHJIJJIJJJJJJJJJJIIIJIJ
@7785627/1
cttccttcttagagcgtcccgtacccatagcaacaagatcagcgactgtc
+7785627/1
CCCFFFFFHHHHHJIIIHIJJHIJIIJJJJJJJJJJJIAHIGCHGIJJHI
@7785681/1
agtgcttcgggcttcaacagcttgttagcttgccattgtcctttcctagg
+7785681/1
@C@FFDFFFFHDFGIIJGIIDIJJHGGJIEIIIJDGIHIJIIIJIGIJEC
@7334805/1
cttgtatttgttatgtaaccactccatactttgtttcatttaaatttacg
+7334805/1
<@@;AABDFDFHHIHIIIIIGGEGGGIGHHGIIIGIHIFIIDFCFGDDGG
@4224823/1
cgcttgggcagagggaatctgattgtgctgttgtggaactgcttcacctg
+4224823/1
@<@DDFDDFFHDHIEEBFHIGEBHCHECBGHIIFHGHIGEHCHGIGBHIG
@4698794/1
cacctgtggccggcggcacgcagacgccttgatgacctccactttgatga
+4698794/1
CCCFFFEFHHHHHIJJIJJJFGIEIJHHHFFFFFEEEEEDDDDDDDCDDA
@73662/1
tgttgaggcgcttgtggtggtgcacgcgcttgggcagagggaatctgatt
+73662/1
@@@DDAB3A?FDFFD31C8CEDFEFGIIIEF?AEFFIDEFBECE9@>@D9
@5791419/1
ctggttcaaattcaaataaaatcactctgcaatcctgcctcacatgattc
+5791419/1
B@CFFFFFHGHHHJJJJJJJJJJJJJJJJJJJJJJJJJJJJJJJJJJJJJ
@600085/1
gccgtttctgagaccagcgcgcacagacgaacagacaaacagacaaacag
+600085/1
@@@FFFFFHGHFFFEGIIJJJ>GHGIJIJEIIGGAGGIJHGHGGFFHBE@
@7786442/1
tcagcatagacaggtgtcttccctggcaatacaacaacgacaagctgcaa
+7786442/1
@@@DDDDDDHHFFH<CAF<AIAA<E@EGDGFHGHIGIIGHDEGGGDBFFG
@4699129/1
ggggaagtaaatgcatctgtccttatttccgacccacaaacaattaagcc
+4699129/1
CCCFFFDDFHHHHJJJJJJHIIJJJJJJJJIIJJJJJJJJJJIJJJIJJJ
@7335742/1
agcatacataataaaattagaggaagtaggtgctgggcctcttgtatgcg
+7335742/1
@CCBDEFFH??FBEFHIHGGFHG@EGFFHEHHHG@FGIIGHIDIFHGIEB
@4699229/1
gtggattttaatgttattattacagcatacataataaaattagaggaagt
+4699229/1
B@@FFFFFHHHHHJJJJJJJJIIIJJJJJJIJIJGIIJJJIJJIJJGIJH
@2196218/1
tgctgggcctcttgtatgcgaaggtgttgaggcgcttgtggtggtgcacg
+2196218/1
<@@DFDFDFDFFD@CDGHIIFEFAFGGFG@FGG@B@EGCH<FF=HGHHFF
@5272158/1
ctcataacgcagccagatgccaaagttcttgatcttcactgggctcttct
+5272158/1
BBCFFFFFHHHHHJJJJJJJJJJJJJJJJJJJJJIJIIJJJJIJJJJJJI
@6336356/1
ctttaatttgacataacttctttatttatgaaccgattgacatgaaacaa
+6336356/1
CCCFFFFFHHHHHJJJJJJJJJJJJJJJJJJJIJJJJIJJJIJJJJJJJJ
@2196468/1
gtggtgataaagataagtataggctcaaaacctaacgacatcaatcacca
+2196468/1
@BCFDFFFHHHHHJJJJGJIJJJJJJJJJJJJJJJJJJJJJJJJJJJJJJ
@2196471/1
agaagatcctcatcttgtatagaggaggcttgggctcgctctccgaaggg
+2196471/1
CCCFFFFFHHHHHJJJJJJJIJJJJJJJJJJHHIIIJJJIJJIIJIIIJJ
@74159/1
gtggtggtgcacgcgcttgggcagagggaatctgattgtgctgttgtgga
+74159/1
@@@DDDD@ACHD222211?FHIIGBBGGGEDGHIDGBDHGGHD@F==@GC
@5792444/1
cagtggtcttcttgaacttcttcaattgacgcaagaagtaccagaaacgg
+5792444/1
@BCDDFFFHHHHHJJJJJJJJJJJJJJJJJJJJJJJJJGHIJJJJJJJJJ
@2646790/1
gggcagttcgtcaacaagacattactagctgagaatattttttttccgtt
+2646790/1
CCCFFFFFHHHHHJJJJJJJJJJJJJJJJJJJJJJJJJJJJJJJJJJJHJ
@2196916/1
gtgattttaataaatatacataaacaaaacaattaattatcacataaaac
+2196916/1
BBCFFFFFHHHHHJJJJJJJJJJJJJJJJJJJJIJJJJJJJJJJJJJJJJ
@600828/1
ctgcttcacctgtggccggcggcacgcagacgccttgatgacctccactt
+600828/1
CCCFFFFFHHHHHJJJJJJJIIJIJJJJJHHHFFEDEDEEDACDDDDDDD
@3169670/1
gcaccgacaacgtgtacgccacactctgtcaaacatttacactttttaac
+3169670/1
CCCFFFFFHHGHFHFHIGHIJIJJJJJGGBHGIJFGGIGIJJIIIIIGGF
@6757496/1
cccgtttagcagcttcatccagaggcaagcgctccaagttgcttgg
+6757496/1
;;?DDDDDFCFDAF>EGD<?FEH::EFBF3?@FGECFD?BFFBF91
@74623/1
gtacacctgagcgagactcataacgcagccagatgccaaagttcttgatc
+74623/1
::?DBBDDFHHHHIJHIIJJJJJJJJIJJJIJJJIEIIJIIFHIJIJJJI
@7336926/1
ggcaagatgggcatagtaggtaggcgtagggtaagacacggatcgcatac
+7336926/1
CCCFFFFFHHHHHJJJIJJJHHJJJJHIJJJHIJJJJJJJJJJJJJJJJJ
@2197231/1
gggcacgcttgcgcatgacatctatacatgccattggcgttcaaaaggtt
+2197231/1
CCCFFFFFHHHHGJJJJJJJJJJJJJJJJJJJGIJIJJJIJJJJJJJJHH
@600965/1
gcacagttcctcgacgagcaagtagttcttgaagcacagacacaggtgtc
+600965/1
@@@FFDDDHGHFFGEGFAGBFGFAGFGGHIJJGIIFHGIHGJJICFIGGI
@3169901/1
gtcgcaagatagtgagacattcactttttagtcataatcttcagatactc
+3169901/1
CCCFFFFFGHGHFHHHGIGHIJJJJIJJJIIJGGIIJJJJJIJJJJJIJI
@7337216/1
ctcatcttgtatagaggaggcttgggctcgctctccgaagggagcttgcg
+7337216/1
CCCFFFFFHCHHFJJJJIJJJJJGHIIJGGIIIJJJIDIJJJHIDGIIGG
@2197569/1
ggcataacgggccgcgactccgccctcttcctcgggttggaatgattctg
+2197569/1
CCCFFFFFHGHGHIIJJJJJJJJJJJJJIJJJJHHHBBFDEEEDDDFFDE
@6337627/1
gtccataatcattcctggaatccgtgtcgacggcgatgagagcccacgat
+6337627/1
C@CFFFFFHHHGHJJJJJIIJJJJIIHIIGIIJIJIIJJJIJIJJHHHFF
@2197755/1
gacgcaagaagtaccagaaacgggacttagccacaatctggtctggagag
+2197755/1
@@CFFFFFHHGFFIIGIJJJIJIIEGIGIIJJJGEGIIJIJHIIJJIGJI
@3685107/1
ctgcgctttataaaaggcagttgcagaaacatcaatattaagcatcattt
+3685107/1
?1;=A6D?FDDAFEBA=GGFIIHEEG4E@BF@G<BFFIFIIIIFFFDFFI
@3685168/1
gtttcttggcatctatagatgtcggtggcgcacagggcacgcttgcgcat
+3685168/1
CCCFFFFDHHDHHJJIIIJJIJJJIFHGIJIJJIICGIGIJIJIJJIHBE
@3685232/1
ctcagcatggtaagaaggtggcggccagaatctagacatgcacagctctt
+3685232/1
@@@FDDFFHHFBFHEGIEAEHIIIJIJIIIIIIGGIIJJIIIIIIIIIII
@601559/1
tctgtttgtctgtttgtctgtttgtctgtttgtctgtttgtctgttcgtc
+601559/1
?@?D=BBDACF<<4CG?<?CAIDBGFICHIEFE?BFFCFFIFIFIIE;:1
@2198392/1
cgacactgaggtcacggtactcgcggtacatgttgtgtacac
+2198392/1
@?@DDDDDFB?AACGG:GFHFIGHGG0??DGD?9D?D9BC8/
@601784/1
cgacgtccgaaacatcaaatatcttgacttggcaaagagttgtcgatatg
+601784/1
CCCFFFFFHHHHHJJJIJJJJJJJJJJJJJJJJJJJJHIHGIJJJGHIIG
@1629761/1
gttgtggaactgcttcacctgtggccggcggcacgcagacgccttgatga
+1629761/1
@=?BBBB32ACD3<<EFDDEBHFFEC@>DFF;BEAEBDC>@8@@@3:@A@
@4225690/1
ggcctcttgtatgcgaaggtgttgaggcgcttgtggtggtgcacgcgctt
+4225690/1
?@@ADDD>DDDBHBHCFGB<AFGG9EBGGGI@FGHGBDFA@D@;C8BEB3
@1120736/1
ctgtgatctgtttcttggcatctatagatgtcggtggcgcacagggcacg
+1120736/1
CCCFFFFFHHHHHJJJJIJJJJJJJJJJJJHIJJFHIJJJJJJJJJJJJJ
@4225784/1
tttgcattaaaataatgcccattttcacaggcaagggatcctaacttcgc
+4225784/1
CCCFFFFFHFHDHJJJIIJJIIJJJJJIJJJJJJJIJJJFEGEIIJJJJJ
@4225906/1
gcaagaagtaccagaaacgggacttagccacaatctggtctggagagaag
+4225906/1
@<<DD:=B4=C?AEFFFED;:<CCFGII9EFFC9CDFEBB>D?@BB=F@8
@5794724/1
gagcttggtacaaagcaaaggtcgggcagttcgtcaacaagacattacta
+5794724/1
C@@FFFFFHDHHHJJJGJIGIHHGIJJGHH@HGFGIGJIGIJIIGGIJJC
@1120983/1
gaatctgattgtgctgttgtggaactgcttcacctgtggccggcggcacg
+1120983/1
CCCFFFFFHHHHHJJJJJJJJJJJJIJJJJJJJJJJJJJJJIJJJJHFDD
@5272959/1
gacgatttcaccagtggtcttcttgaacttcttcaattgacgcaagaagt
+5272959/1
@CCFFFFFHHHHHIJJJIJJJJJJJJJJJJJJJJJJJJJJJIIJIJJJIB
@3169948/1
ctcgtactaaggcctaagaacagtacctacttggcgataaatattgcaca
+3169948/1
??@D?;DDFHHHFIBHGIIIGBHHGEHGIGIFI@GHHIGGECHEI>FEI>
@3170013/1
ggtggtgcacgcgcttgggcagagggaatctgattgtgctgttgtggaac
+3170013/1
BCBFFDDFHHHHHJJJJJJJJJJJJJIJJJJJJJJJJJJJJJJJJJJJJJ
@3170016/1
cttcttctcttttttctcctttcttttgcgagctgctgccgaaagattag
+3170016/1
BBCFFFFFHHHHHJJJJJJJJJJJJJJJJJJJJJJJJJJJJJJJJJJJJJ
@5273175/1
cttctacttctgcttctggcacatcaggagaagttggctcctcaacagac
+5273175/1
@@@FDDDFHDHDBIHIF>FBHBBHAFGH@FFFECFC@DFHCHGEIIEHGI
@6758207/1
caacaaatactaataataaaaacgatagaaaacaaataaaaactatccta
+6758207/1
@@@FBDDDHHHHHIGIIIGGEGIIEGGGIJIJI@CBGIIIJJIGIIIIGE
@7787165/1
ataaaattagaggaagtaggtgctgggcctcttgtatgcgaaggtgttga
+7787165/1
<@@DDDDA<BCFH@FGBFHB?@EACBFGGGGGEFFEGGEG=0080????B
@3170219/1
ctcatcttgtatagaggaggcttgggctcgctctccgaagggagcttgcg
+3170219/1
CCCFFFFFHHHHHJJJJGIIJJJJJJJJJIGGIGJJJIJIJJHHIIJJIJ
@7787362/1
cttggcatctatagatgtcggtggcgcacagggcacgcttgcgcatgaca
+7787362/1
@C@FFFFFHGHFHJJGIIHIIJJIIIHIJJJIJJGIJJIIGJIIJIIJHF
@5273683/1
gtgtagctttaaggggatctgctgtctgtggagctgatgcttgctgggcc
+5273683/1
BBCFFFFFHGHHHJIJJJGIJJIIIHIIJJJJJJJJJJJIEIIJJJGEEI
@2647725/1
ggtgttgaggcgcttgtggtggtgcacgcgct
+2647725/1
???D;B322:A1@?@EEEB1:;CD<BAC?D:@
@3170508/1
tgatagagacgatttcaccagtggtcttcttgaacttcttcaattgacgc
+3170508/1
CCCFFFFFHHHHHJJJIJJJJJJJJJIHIJJJJJJIJIJJJIIJFIIJGJ
@5796063/1
gttcctctttacaagtagactcatctttagcacttggttcatcttttgaa
+5796063/1
@@@DD?::CFFD>FHFFA?<EGI@D<B@F?FCB<ECB???DDFBFGGHBF
@6339463/1
ggctttttccagatccactcttgctccatggtccaggagcagcagcgtgc
+6339463/1
C@CFFFFFHGHHHJIJJJJIJJJJJJJJJIGHGIJJJGIJJIJJJJJGHH
@2647901/1
cagcatacataataaaattagaggaagtaggtgctgggcctcttgtatgc
+2647901/1
CCCFFFFFHHHHHJJJJIJJJJJIJJJIJIJHIIJJIJJJJJJJJIJJJJ
@6339600/1
gggttgtcctgcagagcttgccacatcttgtaagcagcctgacgcttagc
+6339600/1
B@@ADDDFFGHHHIIJIIJJJJIJJIJJJJJJJIJJJJJIJJJIIJJJJJ
@75410/1
ggcacagttcctcgacgagcaagtagttcttgaagcacagacacaggtgt
+75410/1
CCCFFFFEHHHHHJJJJGIJIIJIIIJJJJIIIGIJJIJJIJIJJIGCGG
@6339855/1
ggtacatctagagtataaaaaactgataaattccgtcactattctaggat
+6339855/1
@CBFFFFFHHHHHIIJJJJJJJJJJIJJJJJJJJJJJJJJJJJJJIIIHI
@5796636/1
caacaaataaaccttttaatagacaaatacaacgaaaccaatttagaata
+5796636/1
@@@DDADBHFFHB?AACECDB?3AEF;EA<9CEFCC<FHG@FBCDGAGCD
@1630293/1
ggcctcttgtatgcgaaggtgttgaggcgcttgtggtggtgcacgcgctt
+1630293/1
CCCFFFFFHHGHHIJIGJIDGFEHHGCGIJIIJHGIJGDGGHIJIJHHFD
@3171122/1
ggtggtgcacgcgcttgggcagagggaatctgattgtgctgttgtggaac
+3171122/1
CCCFFFFFHHHHHJJJJJJJJJJJJJGJJJJJIJJJIJJJJJJJJJJJJJ
@1121262/1
gtacaaagcaaaggtcgggcagttcgtcaacaagacattactagctg
+1121262/1
@@@DD;A?CF;FDG<CAB<GDG?9CB?C?<DA;B;DFCFEIE@88==
@5796896/1
cttgtttataagtttagtatagcttattacaaaataaatcttatatttaa
+5796896/1
=?@DDDBD:ADFFFFAFA?A4B@H>BHHB4ABAEFCGC?9CE@F<FGB?F
@1630612/1
gatctgtttcttggcatctatagatgtcggtggcgcacagggcacgcttg
+1630612/1
CCCFFFFFHHHHHJJIJIJJJJJJIJIJJJFHIGHIJJJJJJJJJJJJJJ
@1121799/1
gcgtagggtaagacacggatctcatacaccgtgaatataagtggcaaagg
+1121799/1
CCCFFFFFFHHHHJJJJJJIJJJJJJJJJJJHIIIJJJJJJIIJJIIJIJ
@603017/1
ctcataacgcagccagatgccaaagttcttgatcttcactgggctcttct
+603017/1
@BCFFFFDHFFGGIJJIIJJJFJJIFEHGIIJJJJJGIIIGGGIIIJJJI
@1121860/1
cctgtgtataatgctgggtaacatgatagccttgtaccacagtactcctg
+1121860/1
???BDDB;AD>F?<GB<EG<AF>?3<3:CHDHIBF@FIDIII?DCCDCD@
@3171803/1
gccagatgccaaagttcttgatcttcactgggctcttctctgggatttcc
+3171803/1
@@@FFADDBDFDHHAEEGIIGHIIIIIHFHAFGIFIIDDHEHEEFEGIGC
@1631120/1
gataaagataagtataggctcaaaacctaacgacatcaatcaccagctta
+1631120/1
@@@FFFFFHHHHDGFIIIJIGIJGIHIGIJJGHIIGIIEFHIJJJJJJJJ
@3171958/1
cctgatagagacgatttcaccagtggtcttcttgaacttcttcaattgac
+3171958/1
@@@?DDDB>FHABHEIIIIH3ADCCF2CHGEIIGEGHCFCHGGHEHGEEH
@3172031/1
gagcaaatggaaaaaaaaattggtgaaaagaatcacaagtaagatactgc
+3172031/1
CCCFFFFFHHHGHJJJJJJHIJJHHIJJJJJJJJIJIJJEHIJJJJJIJJ
@1631213/1
ccacaatctggtctggagagaagatcctcatcttgtatagaggaggcttg
+1631213/1
@@@FDFFFFHHFDIGJGFHIIJJJIIHIJIGII@FIIIE>CGHEHDHGE6
@4702087/1
gttattattacagcatacataataaaattagaggaagtaggtgctgggcc
+4702087/1
BB@FFFFFHHHHHJJJJJJJJJIJJJJJJJIJI@GHIHIHHHIGHHEHHI
@4702182/1
ggcgtcgcttgcggtaccggcgtcggttgcggaaccagcctcgcgggtgg
+4702182/1
CCCFFFFDHGHHGIFHHIJJJJAGGIBHIGHFFDDDBDDDDDBDDDB5<@
@4702216/1
gttttaagcgttctaataagactatgtacgacaaaatgcccaaggaaccg
+4702216/1
@BCFFFFFHHHHHJJJJIJJIIJJJJJJJIJJJJHJJJGIIIIIJJJJIH
@1631398/1
cgcgcttgggcagagggaatctgattgtgctgttgtggaactgcttcacc
+1631398/1
CCCFFFFFHHHHHIJJJIJJJJJJJJJIIIIJHJJIJJJJJJJJJJJJIJ
@6340168/1
cacataagtaacttcaaatgattgctcagatgcaatttcttgcaagaatt
+6340168/1
CCCFFFFFHHHH:FHIJJJIJJJIJJJJJHIJJJIJJIJJJJJJJJJIIJ
@1631626/1
cctggcgtaaaataacgtcaatacattggatctcctcagtaggatggcaa
+1631626/1
CCCFFFFFHHHHHJJJJJJJJJJJJJJJJJJJJJJJJJJHIJJJJJJJIJ
@1631652/1
aaccactccatactttgtttcatttaaatttacgggctatgccatttatc
+1631652/1
CCCFFFFFHHHHHJJJJJJJJJJJJJJJJJJJJJJJJIJJJIJJJJJJJI
@76128/1
cgcagaactccgtgatgcgcgggtcctcgatacccacgtagtcgaagaag
+76128/1
CCCFFFFFHHHHHIJJJJJJJJJHIJJJJJJJJJJJJJHHHHFFFDDDED
@1631790/1
tctgtatactggaagtcttcgtagcttttcatgaacttctttttattttc
+1631790/1
@@@DDDDD<DFFB@E<AECF;CBEDB2ACCEGG@9?FHEHGHIGBGGIHG
@1122800/1
aggagcacgtgcagtaggaaccacagccgttggcgtcgattgcggtatcg
+1122800/1
@C@FFFFFFHFHHJIJJJJIJJIIJJJJIGHJIJJHIJIJJJIIJAEHHH
@1632025/1
atacataataaaattagaggaagtaggtgctgggcctcttgtatgcgaag
+1632025/1
CCCFFFDBHDFHBIJIJIIBHGGFHGH<EACC>F9EEEHBHGHDGEHB?D
@7340573/1
aggttcaggcatctgcaccaagactggagctcctgctggag
+7340573/1
:??B=DDDBHDBFIICBC?:C?G;?<3<A9EH>;??<DHDD
@6759746/1
gttacattgctcacgtacagctaagttattagcgatattataattatcta
+6759746/1
@=?DDDEDHHGHHGGFECEIHIDFHEHGEF@HHIHGIIIGGHBGFGHII9
@76713/1
ctcgaatagtcttttctaacttgaacagtgcgatgttttacaagggcagg
+76713/1
CCCFFFFFHHHHHJJJJJJIJJJIJJJJHIJJJJJHIJJJJJJJJJJJJJ
@4227097/1
ctcataacgcagccagatgccaaagttcttgatcttcactgggctcttct
+4227097/1
CCCFFFFFHHHHGJJIIJJJJJJJJHHJJJJJJJJJIJEIIIIJIJJJJG
@1123528/1
gtaacaaaatacccatatacatcaagaagccctgatgaatacaggttgaa
+1123528/1
CCCFFFFFHHHHHJJJJJJJJIJJJJJJJIJJJJJJJIJJJJJJJIIJJJ
@6760337/1
gccagatgccaaagttcttgatcttcactgggctcttctctgggatttcc
+6760337/1
@@@FFFFFHGBDBEAEEBFHGI@CFHHCHIIIFIGEFIIIHIIIGIIFHG
@6341692/1
cagctgttccacttcatcatcagggatcttgccgtcattgcagactgtgt
+6341692/1
CCCFFFDFHHHHHJHEHIIJIIJJIGIGIIIIJJGIJJIIJJIGIHIDFB
@1123723/1
gggcagagggaatctgattgtgctgttgtggaactgcttcacctgtggcc
+1123723/1
@@@DDDDDDFHB?AFHIICDA:FHDCCH?EHEFBGHBDHEDEBGDHIEEG
@6760626/1
gtggattttaatgttattattacagcatacataataaaattagaggaagt
+6760626/1
@;?DDDDBC??DDFDEACBHGH<FHE>FAEBHGH?EFCGEE9C9C3DBG:
@6342006/1
ctgggcctcttgtatgcgaaggtgttgaggcgcttgtggtggtgcacgcg
+6342006/1
@C@FFFDFHGHHHIJIJIEHHIFGIHGGHIIJJJJIJIBCFGIIGHJJHG
@6342165/1
ctcccatgtcacggtagcactgagtgacggcacctccgacactgaggtca
+6342165/1
CCCFFFFFHHHHHJGHJIJJIJJJHIGJJJJJJIJJJJGIIIIGIIJIJJ
@1124181/1
cattgttgctctgcgtcggtatacacttggggaaagcctcctcactggca
+1124181/1
???;D2B?D:??4C1@E@ACEECEDCDA<CDD7DDD>@DDD8=<B@786A
@1124257/1
ctgggcctcttgtatgcgaaggtgttgaggcgcttgtggtggtgcacgcg
+1124257/1
@@BFFFFFHHHHHHIIHIIJJIGHHGGIIIIJJJJJJGJHIIJGGIJJHF
@7342107/1
gacgcaagaagtaccagaaacgggacttagccacaatctggtctggagag
+7342107/1
CCCFFFFFHGHDFHIJJGIJJJJJIJJJJJIJJJJJJJJJJFHIJJJJIJ
@6342392/1
gagcaaatggaaaaaaaaattggtgaaaagaatcacaagtaagatactgc
+6342392/1
CCCFFFFFHHHHHJJJJJJIJJJGHJJJJJJJJJJJJJJIJJJJJJJJJJ
@4228290/1
gtagcactgagtgacggcacctccgacactgaggtcacggtactcgcggt
+4228290/1
CBCFFFFFHHHFHIJJJJJJJIJJJJJJJJJJJIHIIJIJGGIIJJJHF=
@603746/1
ctggctcccatgtcacggtagcactgagtgacggcacctccgacactgag
+603746/1
CC@FFFFFHHHHHJJJJJFGIJJJJJJJFHGIJJJIJJJJIIIHIIIIIJ
@603786/1
gagcatgctcgccatcaggacctgcaccatgcaccgccatgccatgtacc
+603786/1
CC@FFDDDHGHDHGHIEHCGIIJIJIJJJJJIJJIIIJIGIIIJJIIIHA
@4702804/1
tggaactgcttcacctgtggccggcggcacgcagacgccttgatgacctc
+4702804/1
CCCFFFFFHHHHHJJJJJJJJJIJJJJJJJJIHHFFFCDEDDDDDEDDDD
@5798628/1
gctgggcctcttgtatgcgaaggtgttgaggcgcttgtggtggtgcacgc
+5798628/1
@@@DDD;DHFHFHFH4EGGIHHF1@CGGBGICG:FGHFHHD@F;CGDGI<
@7342862/1
gtggattttaatgttattattacagcatacataataaaattagaggaagt
+7342862/1
@CCFFFFDBHDHFJJJJJJIIEGIIFIJJJJIJJJJJGIJJJIGHGFHIB
@1632836/1
cgcacgttggcagtaatagtacaagtgaaaagtcacttgccgatggt
+1632836/1
CCCFFFFFHHHHHHIJJJJHHIJJJHHIJJJJHIJJIJJJJJIJJJF
@2648875/1
agctttctttagttttaagttagttttcatcttaagttcggaaagattat
+2648875/1
@@CFFFFFHGGHHIJJGCHJJJJJIIIJGGIJIGIIJJJGEHHGIH@FHF
@4703324/1
acctcgggttggaatgattctggtgggttgtcctgcagagcttgccacat
+4703324/1
?B@FFFFFFHHHGIJJIJJJJJJIJJJGHIJJJJIJJJJJIIIJJJIJJJ
@7343176/1
ctagcacgtagttctcagcttccctgcaaagt
+7343176/1
@@@D?B?DFFFC?EEEA:CDCAAF@BFI3CG?
@4703485/1
gagccgcataggatgatcgacgactgcgtggtgacattcgtcgaatatta
+4703485/1
CCCFFFFFHFHHFHGGIDHGIDHIJJIIGGIHICHGIIJJHIIGIGFHHH
@7343370/1
gtcggtcttcgcgtggaagttttatttctccattttgagtaactgtgaaa
+7343370/1
CBCFFDFFHHHHHJJJJJJJJJJJJJJJJJJJJJJJJJJIJJJJJIJJJJ
@7789069/1
tgaacaatctcgtatgatgccgtttctgtaccaataggaacaatacttcg
+7789069/1
@@@DDD?BA?D;FEAC<<:AACF8FFHDGFE>EEF<CGFFIDA@FDB>FF
@7343516/1
caacatcttctttggtttgtcaggcgtaatgctaacgtcatagcgataaa
+7343516/1
C@@FFFFFHDHHHJJCFGGIJIGGIIEGBGHGHGIIIJGEFHJJJJJIDG
@1633606/1
cggtagcactgagtgacggcacctccgacactgaggtcacgg
+1633606/1
@;?DBD8DDFBCBF>GBFH@C@FGH;DGI>ADEFFD8?BCFF
@604859/1
tctgtttgtccgtcaaagcatttattgtggccgctctaggcagcaaacag
+604859/1
CCCFFFFFHGHHHJJIJJIIIIJIJIGHHJGJHIJJJIIJJIIIJJIHGB
@4704268/1
gggcacgcttgcgcatgacatctatacatgccattggcgttcaaaaggtt
+4704268/1
CCCFFFFFHHHGHJJJJJJJJJJJJJJJJJJJJJJJJJJJJJIJJJJJJJ
@7344293/1
ggtctataaaaatataatttgcctgacaaataacatctaattattgcaat
+7344293/1
BC@FFFFFHHHHHJJJJJJJIIJJJIJJJJJJJIIJJJFIIJJJJJIIJJ
@5800330/1
cttggcatctatagatgtcggtggcgcacagggcacgcttgcgcatgaca
+5800330/1
CCCFFFFFHHHHHJJJJIJJJHGJJJJJJIJJJJJJJJJJJIJJJJJIHH
@3172344/1
gtggtcttcttgaacttcttcaattgacgcaagaagtaccagaaacggga
+3172344/1
@@@DBDEFHDHGFIIGGIIGIDCGBEHGIIBGGIAE?GHGGIFHIGEEII
@7789997/1
ctgtgacttgtagtcaaggtggagattttactatctttcaagtcggcata
+7789997/1
BCCDFFFFHHHHHJJJJJJGHIJJHIJJJJJJJJJJJJJJJJJIJJJJJJ
@2650222/1
ctgtggccggcggcacgcagacgccttgatgacctccactttg
+2650222/1
@@@DDDDDDDAD?FAA66;@@CB@BCE?>;;?>?ACC3;CCA>
@3172364/1
ctgggctgcagatgactgtgcatccttgctagtaagtcctgagccatagc
+3172364/1
CCCFFFFFHHHHHJJJJJJJJJJJJJJJJJJJJJJJIJJJJIJJJJJJJJ
@605424/1
gttacctgcaacttggccaggttagggccaacagattgtttgagatgttt
+605424/1
@BBFFFFFHHHHHIJJJJIIIHIJJGIIJJIJIIGIJIHIJGIIJIJIIJ
@2650328/1
gccagatgccaaagttcttgatcttcactgggctcttctctgggatttcc
+2650328/1
CCCFFFFFHHHHHJGIJJJJBHIJJJJJJIGJIIJJJJJJJIJJGIIIJJ
@5800620/1
ctgcttttcgtttatgaatttttcaacttcttgcggcgcgaagaagccag
+5800620/1
CCCFFFFFHFHHHGHJJIIJJJJJJJHHJJIJJJJJJJHIIIGHHFFFFF
@2650564/1
cagccagatgccaaagttcttgatcttcactgggctcttctctgggattt
+2650564/1
CCCFDFD?FBAFHGEIHGGHGEIEEDHEGHIIGICHBGGIIGIIIGIIGG
@4705524/1
cgcaagaagtaccagaaacgggacttagccacaatctggtctggagagaa
+4705524/1
CCCFFFFFHHHHHJJJJJJJJJJJJJJJJJJJJJJJJJJJJJJJIJJJJJ
@7790636/1
gtcacggtagcactgagtgacggcacctccgacactgaggtcacggtact
+7790636/1
@@@D?D?DHHFBFHEEIEHIIIF8FEHIIII6GGGHGIBCH@FHIF;@/=
@2650900/1
gggatatggaattttaatttatgccccctttaaaaaaagctcgatctcaa
+2650900/1
CCCFFFFFHHHHHJJJIJJJJJJJJJJJJJJJJJJJJJJIJJJJJJJJJI
@2201996/1
gttgaggcgcttgtggtggtgcacgcgcttgggcagagggaatctgattg
+2201996/1
@@CDDDDFGAFHFCGBGGICFFDCFHIIJJJGGGHIEGGH=E?ADDBBDB
@2202257/1
gtccgtctgattctgtgatagtgaatacaagatcgtggggtgggcccacc
+2202257/1
CCCFFFFFHGHHHJJIJDGIJCHHIJJJJIGJIIIIJGEIIGGEIGHGII
@2202325/1
gttttcacttgttcgtcgtcgaaatcaacttcagtgtatcggttgggcag
+2202325/1
BBBFFFFFHHHHHJJJJJJJJJJJJJJJJJJJJJIIGIJJJJIJJJJJJJ
@78461/1
tggtgccttgggaagcctttgtgcgccacatcaatgttgataaaggcttt
+78461/1
@CCFFFFFGHHHHIIEGIGIGFHHIJIJJJJJJJIIGGIJJIHIEHGHJJ
@2202390/1
cgggacttagccacaatctggtctggagagaagatcctcatcttgtatag
+2202390/1
CCCFFFFFHHHHHJJJJJJJJIJJJJJJIJJIIJJJJJJJJJJJJIJJJJ
@78508/1
cacggtagcactgagtgacggcacctccgacactgaggtcacggtactcg
+78508/1
CC@FFDDDFFGHHIIIIFIGIGGHJJIGIFGEHIIHHICFHGBF;DGEGH
@4228864/1
gtcctttctaaggttcaaaactatatctgtaccaaatttcaaccaaatcc
+4228864/1
C@CFFFFFFHHHHBGHGIIIJJJIIJIIIHCHIIIJJJJGIIJJIGHIGE
@6343005/1
ctggagagaagatcctcatcttgtatagaggaggcttgggctcgctctcc
+6343005/1
@CCFFFFFFHHFGGIGIJJJJJJHIIIGGIIGIJJGIGHGGFEHIJEHDH
@4228888/1
ctgtacgaatgtgctcttgaggtacttgaacatg
+4228888/1
@C@FFDDDHDDAFG@GEAEIGGAAB?E<CFEBC?
@2202595/1
aggataataagttaattataccaagtttcatcgaaatcaaaccgttagtt
+2202595/1
CCCFFFFFGFHFHHGIJJIHHBGGHHHGIAHHII?:?EFCDHGHHIGHDH
@2202730/1
gtcaatcggttcataaataaaaaagttatgtcaaattaaagaatcacgtc
+2202730/1
@?@DDD?=F<@FADGHGA<EAA?@@:CE4C11::?DDEBDGCB??4?6/8
@78858/1
gtggcgcacagggcacgcttgcgcatgacatctatacatgccattggcgt
+78858/1
=:14ADD@FF>D??FCGIGHIIBDADHGGBEFHGEGII@FHIDG@G;=BG
@6343285/1
cacagacgaacagacaaacagacaaacagacaaacagacaaacagacaaa
+6343285/1
???1DBDDADDDD@;E:CAEFBD>EDD;DEIDDIDCD3DB??DCDC@@CC
@6343374/1
gtaggtgctgggcctcttgtatgcgaaggtgttgaggcgcttgtggtggt
+6343374/1
@@@DFEFFFDFDDGGHEGGHCHIGH7CFHFHGGGGIIGHJJJJJJIG;AE
@3173930/1
gcaaagataagatgaagaagaggagcaaatggaaaaaaaaattggtgaaa
+3173930/1
@@<DDD?DC<DHHG<<CD@F>DG9EG8CFGGG>CHGHBDFA;C;>FHGEH
@2203255/1
gttgaggcgcttgtggtggtgcacgcgcttgggcagagggaatctgattg
+2203255/1
@@@DDFFFHHHHGIIIFHGIIIIIJGIJJJIIIJJJGIIJBCHHFFFFFF
@79471/1
gtggtagcgggtcggacgagccgtgccttttattgcttggtgagacacga
+79471/1
BBBFDFFFHHHHHIIIJJJIHJIJIIJJJJJJJJIHHHHHEFFFFEEEDB
@3174242/1
gtgctgggcctcttgtatgcgaaggtgttgaggcgcttgtggtggtgcac
+3174242/1
@@C@DDFFHHHHHIJIJJIIGCGFG?EFGGFGHBHJEHIG@<=FC@EHII
@1125561/1
ctaacgatcaaatcgatcatgggtccataatcattcctggaatccgtgtc
+1125561/1
@?@DB=BDHDFFD<AF3<CEH<F<C8CFGFDGGGB<DFCEHI<<FF??9?
@79595/1
gcagagggaatctgattgtgctgttgtggaactgcttcacctgtggccgg
+79595/1
@@;BDDBA13AFFC9AC:A<?FF@FFAD?@GCBFEGI@???DB9?FGFDF
@2203512/1
gtgctgggcctcttgtatgcgaaggtgttgaggcgcttgtggtggtgc
+2203512/1
???D;:BD3<CDDIEI<EFI@DAC?:??DD?<3DDD0@C=3B.5;41=
@4229670/1
ctctcctccgattattattatacttatacatcaaataattgtcaacgatt
+4229670/1
@@@FFDDDFHD?C=GHGGICHGFGGIIGIIIHFFHGGIHGDGHIIIICHE
@6762421/1
ctaagtgagtatacatctattaaattcaaacgcagagctcattatgttga
+6762421/1
@@CADDDADADFHIIIIIGHIIIIIIIIIGIGGHHAHIGIGIGIIIFGIE
@6762437/1
ggcgggatggtcgtttgaaaaattgacggccagccttaacgtacgattcc
+6762437/1
CCCFFFFFHHFHGJJJJJIJIJJJIIJIIJJJJIJJJHHHHHDFFDDDEE
@6762517/1
cccgtatccgattccattgctgataataatgtggcccgtgcttttataca
+6762517/1
@@@FDFFFGHHHGGGGIJIIJJIIIIHEFIEEDGGIIE@GHIJJIBDGDI
@5274882/1
tggaactgcttcacctgtggccggcggcacgcagacgccttgatgacctc
+5274882/1
CCCFFFFFHHHGHGDGIHIJFGIJIGIGGI8GHADFFDCEDC>@@CCCCD
@6344214/1
cagggaagtgtcggtacagtctatcagacactaccagctgcagcacggtg
+6344214/1
CCCFFFFFHHHHHJHIJJJIJJJJJJJJJJJJJJJJJJJJJJJJJJJJCG
@4230008/1
tctgtcgccgataccagatttaaaaaaaaagaaattgtgattttaataaa
+4230008/1
@@CFFFFFHHHHGJIGIJJJJJIEIJJJIJJJGHHGGGHHHHGHHFFFFF
@80121/1
aggaagtaggtgctgggcctcttgtatgcgaaggtgttgaggcgcttgtg
+80121/1
CCCFFFFFGHHHHJJJJJJJJJJJHIJJJJGHHJ?FGHIIJJJJJJJJIJ
@80155/1
tctgagattagcgcgcacagacgaacagacaaacagacaaacagacaaac
+80155/1
CCCFFFFFHHHHHJJJJJJJJJJJJJJJJJJJJJJJJJJJJJJJHHHHHF
@3688120/1
gtgatttgatagttgttagtgctgctaatatgtctcttaactcaggacta
+3688120/1
CCCFFFFFGHHHHIJIIIJHIJIJJJJJJJJJIJJJJJJJJJIJJJJJJJ
@80517/1
gtcacggaatacaaatatcttcttcggcaatctgccttggttgcggtctt
+80517/1
CCCFFFFFHHHHGJJJJJJJJJJJJJJJJJJJJJJJJJJJIIJJJJIIJJ
@3688307/1
ctcctttcttttgcgagctgctgccgaaagattagaatcgtcttctactt
+3688307/1
:??BDDDDHHHFHDG:GHEBFHIIAG>H:D;DBGGBCHGDGGG?GIEGIE
@3688384/1
gccagatgccaaagttcttgatcttcactgggctcttctctgggatttcc
+3688384/1
CCCFFFFFHHHHGJIHIJJJJJJJJJIJJJIJJJJJJJJJJJJJJJJJJJ
@1126429/1
gcggtctttgtataccttcaggtgatcgaacatcatgtcttcaaactcca
+1126429/1
CCCFFFFFHGHHHJJJJJJJJJHJJJJJJIJJJJJJJIJJJJJJJJJJJJ
@6345045/1
tgggcctcttgtatgcgaaggtgttgaggcgcttgtggtggtgcacgcgc
+6345045/1
B@@FFFFFHHHHHJJJJJGIJFGGHHIJJGIJJJIIIJJJJHGIJJJJHF
@1126808/1
ccgtttagcagcttcatccagaggcaagcgctccaagttgcttggaggct
+1126808/1
CCCFFFFFGHHHHJJJJJJJJJJJJJJJIJIJJJJJJJJJJJJJGHJJJJ
@81342/1
cttcaattgacgcaagaagtaccagaaacgggacttagccacaatctggt
+81342/1
@@@DBDBDDFFHHIGHADDFEGHB?3:??@;F<@FHICFFEEHGIEGI@8
@2651158/1
ggcgttcatgcggcaaacgcctattaacattatcatcgttctcagcatgg
+2651158/1
CCCFFFFFHHHHHJJJJJJJJJJJJJIJJJJJJJJJJJJJJJJJJJJJJJ
@2651209/1
cgtcaatcaaatacttcagcacttcacacattgataaaacctcacatcca
+2651209/1
@BBFFFFFHHHHHJJJIJJIJJJJJJJJJJJJJJJIHJJJJJJJIIJJJJ
@81649/1
cgcaagaagtaccagaaacgggacttagccacaatctggtctggagagaa
+81649/1
CCCFFFFFHHHGHJJIJJJJJIIJJJJIJJIJJJJJJJJIJJJJJJJJJJ
@81708/1
cctggatggagtgagcacgggctctgtgcctggctcccatgtcacggtag
+81708/1
C@CFFDFB=FHDBGEAFFHIIIFIHIIEGGII98DDCBFGGICHEGH;CH
@5276785/1
ccactggcaatgtggatagctggacaaggcactggcaacgaccaatcatg
+5276785/1
@?@FFFFFGHHHFGIGIGGDHGI;GHGGCGIIIIIIIIIIDGBHEGGAGE
@4705807/1
cattggcctttcctaggagtgactttcccgtttccaatctccaagacagg
+4705807/1
CCCFFFFFHHHHHJJJJJJGHHIGJJJJJJIJJJJJJJJJJJJJJJJJJJ
@7790838/1
gtgctgttgtggaactgcttcacctgtggccggcggcacgcagacgcctt
+7790838/1
B@@FFFDEHHHHDHIIIIJJJJJJJJHIIIIJJDHJJFEEFDDCDDDDA@
@7791133/1
gcacgcgcttgggcagagggaatctgattgtgctgttgtggaactgcttc
+7791133/1
CCCFFFDFHHHHHIGG@DFH@FGGIGAFIIIIIIIGDHBFB<=FF@@GIC
@4706233/1
ctccgtttcgctgtgtttgccgaaccgagacataatgtttattagggtca
+4706233/1
@@CFDDDDFDHHHGHFGHGGJJIIIIIEHGGEHIJJJHGIJJJEIIICGI
@3174459/1
accgcatccaactcggatcagccgtttctgagaccagcgcgcacagacga
+3174459/1
@C@FFFFFHHH3DHIJIJJJJJIJGHIJJIGGHJJJIJIIJJIHHGEFDB
@5277291/1
ctggagagaagatcctcatcttgtatagaggaggcttgggctcgctctcc
+5277291/1
?@?DDB?DDDFGABFEHGGGBGGHIDHE@FC3E@C@>:;DGBD06;BF=C
@5801941/1
agaggtgttacctgcaacttggccaggttagggccaacagattgtttgag
+5801941/1
CCCFFBDFHHHHHJJJJJIJIIIJIJJGHIHJJIIJIIHIIJIIHIIGHI
@3174688/1
gtagcactgagtgacggcacctccgacactgaggtcacggtactcgcggt
+3174688/1
C@@DDFEFFHGHHGIJJJIJIGIJEGIIGIJJJJDHIIGIBGHGIIJHF?
@5802254/1
cttcgcctgtggccggcggcacgcagacgccttgatgacctccactttga
+5802254/1
CCCFFFFFHHHHHJJJJJJJJJJJJJHHHFFEDEEEDEDDDCDDDDDDDD
@4706827/1
gtacagttagaaatgttacaacctctatactttgcattaaaataatgccc
+4706827/1
CCCFFFFFHHHHHJJIJJJJJJJJJJJJJJJJJJJJJJJJJJJJJJJJJJ
@5277944/1
gtgggtgtagctttaaggggatctgctgtctgtggagctgatgcttgctg
+5277944/1
CCCFFADDFHHHHJGIIJGIJJIIIIIIGGGIHIJJJJII>DABHIIGGG
@607200/1
gtggtgcacgcgcttgggcagagggaatctgattgtgctgttgtggaact
+607200/1
@=;;DDFDFHHAFFFBHDHHF@?DDFGHECDGDFABDD@G=BCGGCHGGG
@5278115/1
agaagatcctcatcttgtatagaggaggcttgggctcgctctccgaaggg
+5278115/1
C@@FFDFDHBHHHIIIIGGGIDDI>EG>DHIIGFGIEB:D@FGGEIHBGI
@7791855/1
caagaagtaccagaaacgggacttagccacaatctggtctggagaga
+7791855/1
@@@DDEFDFHHHFHJJJJJJIJJIJJJIJIIIJJJIJIJJJJIJGHI
@4707123/1
ggtgataaagataagtataggctcaaaacctaacgacatcaatcaccagc
+4707123/1
?@1ABDBBDDDHHGGBCGHIGGIIGEGEGBCHHIGIGIIGCDFHIIFIGG
@2652679/1
ataaccgtgaactgatcgtgtgggagtactgagcagtatctattcagtaa
+2652679/1
CCCFFFFFHHHHHJJJJJHIIJJJJJGHIJJJJJJJJJJJJJJJJJJHJJ
@7791978/1
gtggtggtgcacgcgcttgggcagagggaatctgattgtgctgttgtgga
+7791978/1
@@@DDDBDDHHHAHIGIIIDDEHGCFGHBFGIGA@FH<BGHGIGGGHE=C
@4707265/1
cgttgatgtcgcaagatagtgagacattcactttttagtcataatcttca
+4707265/1
CCCFFFFFHHHHHJJJJJJIJJJJIIJJJJJJJJJJJIHJJJJIJJJJJJ
@5803402/1
agcatacataataaaattagaggaagtaggtgctgggcctcttgtatgcg
+5803402/1
@@@FFBBDHHDFHGGGHGIIADHIGIHGGHCGFFIIIFIEIIIGBFGHGB
@2653212/1
gatggagtgagcacgggctctgtgcctggctcccatgtcacggtagcact
+2653212/1
CCCFFFFFHHHHHJJJJJJJJJJJJJJJJJJJJJJJJJJJJJJGHIJJJJ
@5803419/1
gtcgtcttctacttctgcttctggcacatcaggagaagttggctcctcaa
+5803419/1
CCCFFFFFHHHHHJJJJJJJJJJJJJJJJJJJJHHHIIIJIIJJJJJJJJ
@608013/1
tttagcgccattttggccgcagctcgcttggcttgagatttgttgcgacc
+608013/1
?@@DDDDFHGHHHIJJIGFGHHGIIJJHIIJJIIIIGIGGHGGHEGGEHB
@608155/1
tcctcatcttgtatagaggaggcttgggctcgctctccgaagggagcttg
+608155/1
CCCFFFFFHHHHHJJJJJJJJJJJJGEIGJIJIFIGIJGGGIGIIIIIJC
@5803968/1
gtggtgcacgcgcttgggcagagggaatctgattgtgctgttgtggaact
+5803968/1
@@CDDDFFHHGHHJJJJJJJJJJJJIIJJJJJJJJHIJJJIJJHIJJIJJ
@7345618/1
gccactggcaatgtggatagctggacaaggcactggcaacgaccaatcat
+7345618/1
@<@DDD?DFFH:C<CBAFHGIFIIIIIIGGIHG>FHGGEFIGIIE=BFGF
@608397/1
aaacagacaaacagacaaacagacaaacagacaaacagacaaaaaaaaag
+608397/1
@@@DFFDFDHHHHGJJJGIGHIGIIIJIIIGHIIGIIGIIHIIIJIJJHD
@3690140/1
gggaatctgattgtgctgttgtggaactgcttcacctgtggccggcggca
+3690140/1
CCCFFFFFHHHHHHHIIJHIJGIJJJJJJJIJJJJJIJHIJJJIJJJHFD
@7793332/1
cccgtttccaatctccaagacaggaggctccagtactttagctttgacag
+7793332/1
@?@DDBDDDHFFHI<GID<GHGIIGIGHGGGHICDHFHGIIIIIIHIIII
@4708973/1
gcactggcaacgaccaatcatggacttttcttcaatatccacataagtaa
+4708973/1
;@@DBBBDHDF>DI8@AFEFH@FH>CGGHHIIIBHIIIGHGIIIFGG8?B
@6763940/1
gtctttgtataccttcaggtgatcgaacatcatgtcttcaaactccacta
+6763940/1
CCCFFFFFHHHHHJJJJJJHIJJJJIJJJJJJIJJJJJJJJJJJJJJJJI
@4709179/1
cggcagatgaggatacctcaacttcatcttatacttatccaagaaatatt
+4709179/1
CCCFFFDFHHFGCGAEEHGIGHIJCBHGHGIIGEIGIHIG>DHGIGJGGI
@6764131/1
gcgagactcataacgcagccagatgccaaagttcttgatcttcactgggc
+6764131/1
CCCFFFFFHHHHHJJJJJJJJJJJJJJJIJJHJJJJJJJJJIJJJJJJJJ
@4709436/1
cacaatctggtctggagagaagatcctcatcttgtatagaggaggcttgg
+4709436/1
?@CDFFFFGHDBDEGGD>D7EEEFECHIHIIIIIFGHEG??C?BAGIBFE
@4231518/1
gtcaaatagttgcggagattaatggtataagcatagaatgttcgacgtga
+4231518/1
@@@DFFEDAFFHHHGHGGEHIIJIIGIIDFGGIJIIEHGCDFDBFGIIJI
@4231523/1
cacctgtggccggcggcacgcagacgccttgatgacctccactttgatga
+4231523/1
CCCFFFFFHHHHHJJJJJJJJJJJJJHHHFFFFFEEEEEDDDDDDDDDDE
@1127376/1
agggaatctgattgtgctgttgtggaactgcttcacctgtggccggcggc
+1127376/1
CCCFFFFF4DHHHJHIIIIJJJIJJIGJEIIJJJJJJJJHIIJJJJJJHE
@1127424/1
ggaattgcttcacctgtggccggcggcacgcagacgccttgatgacctcc
+1127424/1
?@@DBDDDFFFAFEFEG<::<CCADFFFFIFB::B=9=BC;>>BBBAA@B
@4231666/1
tgtggaactgcttcacctgtggccggcggcacgcagacgccttgatgacc
+4231666/1
?@?DDDDDBHHGFGIGIIIIIII>GEE:@BBEGBAE>BDDCABCDACDDD
@82087/1
ccgccctcttcctcgggttggaatgattctggtgggttgtcctgcagagc
+82087/1
C@@FFFDFDHGGHIIGI?FHIEGGABEHICHI??FG?DEFGCHEFHIGGI
@82168/1
cgcgcttgggcagagggaatctgattgtgctgttgtggaactgcttcacc
+82168/1
CCCFFFFFHHHHHJJJJJJJJJJJJJJJJJJJJJJIIJIIJJJJJJJJJJ
@6764736/1
cctttaaaaaaagctcgatctcaatttaaagataagatctgcgacctcga
+6764736/1
@CCFFDFEFHHDFAEBF<GEGIGIIIDHGEEHIIIIIFGGIHGIIEIIBA
@6346567/1
ctggagagaagatcctcatcttgtatagaggaggcttgggctcgctctcc
+6346567/1
CCCFFFDFHHHHHJJJJJJJJJJJJJJGIJIEGGIJJIIJIGGIIJJJJJ
@1127833/1
ctggtacaatgcaatttaatttgatacaaaaatattataataataggttc
+1127833/1
?;=7AD=BBFBBFFIIB>D<C:C@:?CADEA8?F<???FF@<><C@<?B9
@2204060/1
gcaagaagtaccagaaacgggacttagccacaatctggtctggagagaag
+2204060/1
CCCFFFFFDFHHHJJJJJJJIJJJJJJJJJJJJJJJJJHIIJJJJJJGII
@4232029/1
gagacgatttcaccagtggtcttcttgaacttcttcaattgacgcaagaa
+4232029/1
CCCFFFDFHHGHHJJJJJIJJJJJJJJJJJJJJJJJJJJJJJJJJJBHIJ
@6346679/1
gggcttccacacagtctgctattgatttgtctggtatactatgctgtgtg
+6346679/1
CCCFFFFFGHHHHJIIJJJJIIJJHJJJJIJJJJHHIJJJJJJJJJHIIJ
@2204145/1
cctgagtcaacgaacaaatttttatgtgccaaaatgctattaacatttaa
+2204145/1
@@@DDEFBHFHGHIEGBFGHHIIHIIIIIHGGGIIIIIIIIGGGBGHIGB
@1635419/1
ctcatcttgtatagaggaggcttgggctcgctctccgaagggagcttgcg
+1635419/1
CCCFFFFFHHFHHJJJJHIJJJJIGIIJJJIJIIIJJIJJJJJJJJJJII
@1635459/1
tggtggtgcacgcgcttgggcagagggaatctgattgtgctgttgtggaa
+1635459/1
@@CDDF?BFDHHFIIIIHIIIIEGGHHDFHGIIIGIGIEGIIGIIFGIHG
@4232249/1
ggattttaatgttattattacagcatacataataaaattagaggaagtag
+4232249/1
1??B=BDBD=:AC<AA@4:FIEIF@CE>FB?2A<2A<?FFEA<BBFCBGI
@6346940/1
aggcgcttgtggtggtgcacgcgcttgggcagagggaatctgattgtgct
+6346940/1
CCCFFFFFHHFGFIHEFHHJJJJJJJJJJJJJJJJJGHJJJJIJJJJHHG
@2204415/1
agcatacataataaaattagaggaagtaggtgctgggcctcttgtatgcg
+2204415/1
@@BFFFFFHHHHGJJJJJJJJJJJJJJJJJIJJJJJJJJJJJJJIJJJJJ
@6765217/1
agcatacataataaaattagaggaagtaggtgctggg
+6765217/1
;@@DDDDDFHHF?CHBCGHD<CFA?AGHHEACFGE3F
@2204495/1
caccagtggtcttcttgaacttcttcaattgacgcaagaagtaccagaaa
+2204495/1
CCCFFFFFHHHHHJJJJJJJJJJJJJJJJJJJJJJJIJJJJDHIJJJJJJ
@82863/1
cctcctttcttttttggtggcttccccattttgacagcgtcttacttcac
+82863/1
CCCDFEFFHHHHHIIE>?AEFHFGIIIEDHGIGBEEBBGB@6BCBADEII
@6347074/1
ggcgcttgtggtggtgcacgcgcttgggcagagggaatctgattgtgctg
+6347074/1
CCCFFFFFHHHFHIHHIJJJJJJJJIJGJJJIJJIGGIIJJJJJJHIJJH
@4232529/1
tggtgcacgcgcttgggcagagggaatctgattgtgctgttgtggaactg
+4232529/1
BCCFFFFFHGHHHIJJJJJJIJJJJJJJJJJJJJJJJJJJJJJJJIJJJJ
@4232551/1
gcatccaactcggatcagccgtttctgagattagcgcgcacagacgaaca
+4232551/1
CC@DFFDEDHAFAAGABFBFHDFHEGFIIIIF@CHH@FBBHHGAHEEDD>
@1128502/1
cacataagtaacttcaaatgattgctcagatgcaatttcttgcaagaatt
+1128502/1
@@@FDFDBFDBFAHIIIIJIJIJGGIJJGGGFHHHIGGGIGGGIIJFICH
@4232707/1
tccacttcatcatcagggatcttgccgtcattgcagacggtgtggtagcg
+4232707/1
CC@FFFFDHGHHHJIJJJJIGHIJIHHHGGJJIJJJGIII?GFFEHIJIJ
@6347435/1
tgcttcacctgtggccggcggcacgcagacgccttgatgacctccacttt
+6347435/1
CCCFFFFFHHHHHJJJJJJJJJJJJJJJJHHFFFDEEEEEDDDDDDDDDD
@2205004/1
ctgttgtggaactgcttcacctgtggccggcggcacgcagacgccttgat
+2205004/1
??<DD8D:2:ADD?3CCEFC3FD:FD>F??DDDDID>99?>A?6>;3>::
@6765672/1
gtgcaggatcctcgtcattgcctggcatacaaggcaaagcaccgacgacg
+6765672/1
CCCFFFFFHHHHHJIJJJJJJJJJJIJJJJJJJJJIJJJJJJJJJJJJJH
@6765735/1
tcgggaactatgtggttaaaaccaaaaatttgccggaagtcactattcca
+6765735/1
CCCFFFFFHHHDCFHHIIJJJIIHIJJIJIJJJJJJIIJBGIIIJJGIIG
@4709556/1
cacctgtggccggcggcacgcagacgccttgatgacctccactttgatga
+4709556/1
@@@FFFFFHDFDHJJFHGIJJGIIFJHHDFFFFFDEEEEDDDD@CDACDC
@7347709/1
gtcctttctaaggttctaaactatatctgtaccaaatttcaaccaaatcc
+7347709/1
@C@FFFFFHDHHHCFGHGHIIJGGHGEIHEHHIIJEHGGHEIJIIHDCHG
@7793863/1
agcaaatggaaaaaaaaattggtgaaaagaatcacaagtaagatactgca
+7793863/1
@@@DDDDDFFHHHIIIIIDHHI<D@GHIHGGDGEEGIE<CCCCHIIIIII
@608644/1
tgttgttaagaggtgttacctgcaacttggccaggttagggccaac
+608644/1
CC@FFFFFFDHHHAEGHIGGHJJIHHIGIEGJJJIHIGIIJJJJIJ
@1635903/1
catacataataaaattagaggaagtaggtgctgggcctcttgtatgcgaa
+1635903/1
CCCFFFFFHHHGGJIJJJIIJEIJIIJJHHIJJJJIJJJJJIHIJJJIHG
@7348136/1
gtcgaacccaaaaatgtaattaactttatttttgtctgtttgtctgtttg
+7348136/1
@@@DDDDD1CDA;?EGEF:ABCHHHIEFB?FFG@CG4CFEFI?DGFGFIF
@6348420/1
ctggtgccttgggaagcctttgtgcgccacatcaatgttgataaaggctt
+6348420/1
@CCFFFFFHHHHFJJJJJJJJJJJJJJJJJJJIJIIJHIIIIIGIGGJIJ
@2654498/1
gtcttcttgaacttcttcaattgacgcaagaagtaccagaaacgggactt
+2654498/1
@@@FFFFFHHHHHJJJIJIJJJJIJJJJJJJJJDGIJJIJJJJJJJJJJJ
@1636360/1
ctttcttttgcgagctgctgccgaaagattagagtcgtcttctacttctg
+1636360/1
CCCFFFFFHHHGHJIJJJJJJJJIJIJHIIHIIIGHHIJJJJJIJJJJJG
@6348786/1
gtgctgttgtggaactgcttcacctgtggccggcggcacgcagacgcctt
+6348786/1
CCCFFFFFHHHHHJJJJJJJJJJJJJIJJJJJJJJJJHHFFDDDDDDDDD
@4710665/1
ctgtggccggcggcacgcagacgccttgatgacctccactttgatgatct
+4710665/1
@@CDFFFFHDDHHIIIJIJGGHGGHEEHFFFFFFEEDEEDCDDCCCCDDE
@2654719/1
gtcctttctaaggttcaaaactatatctgtaccaaatttcaaccaaatcc
+2654719/1
C@@DFFFFGFHFFAFHGIJJJIJGIJJIJIDHHIGGIIJJHIJGHIHIEE
@7348813/1
gtacacctgagcgagactcataacgcagccagatgccaaagttcttgatc
+7348813/1
=?@DBABDD>B:?GGGEHGGHGGGHIEG<FFGCDGHDA@FH?FFGIJHJI
@6348953/1
ccatttcattgttctcattcgcgtacttttcaaggaacatttgagtggtt
+6348953/1
CCCFFFFFHHHHHJJJJJJJJJJHJJJJJJIJJJJIJJJJJJJJJHIIHJ
@609455/1
agcgggtcggacgagccgtgccttttattgcttggtgagacacgagataa
+609455/1
@@@DDD?DADAFDGGEGBDDDGGHIFIGIHBIIJG@@EHCECHDDDD=AC
@6349319/1
gtactttagctttgacagtgtaaaacttctcggaaatctccaatccaaac
+6349319/1
@?BFFFFFGHHHHIJIIJFIHIIGGHIIJJJJJIIGIIJIJJIJIEGGHI
@6349368/1
gggctctgtgcctggctcccatgtcacggtagcactgagtgacggcacct
+6349368/1
CCCFFFFFHHHHHJJJJJJJJJJJJJJJJHIJJJJJJIJGHIJJJGIJJJ
@609821/1
gttgtgtacacctgagcgagactcataacgcagccagatgccaaagttct
+609821/1
@@BFFFDEHAAAFGGHIJIJIJJJJJJJJJJIJIJJJJIIJIJIIIBFHG
@6349497/1
gttctcattcgcgtacttttcaaggaacatttgagtggttccttttagta
+6349497/1
CCCFFFFFHHHHHIJJJJJJIJJJJJJJJJJJJJIIIJEHJJJJJJJJHH
@6349562/1
gcctcttgtatgcgaaggtgttgaggcgcttgtggtggtgcacgcgcttg
+6349562/1
CCCFFFFFHHHHHJIJJJFGHJJJJJIJJJJJJJJHIIGHIJJJJJHFFD
@2655253/1
cccagacctagcccaaattcttcttcttcagccggctttggtggttcttt
+2655253/1
;==DDDDAFF?AD@D:BEHEEHCHDB9<<FD>D:0??:B9?//07<FBBB
@2655356/1
gtgataaccgtgaactgatcgtgtgggagtactgagcagtatctattcag
+2655356/1
CBCFFEFDFFHHFIIIIJJJJHIHGIIIJ;FHIIIIHGGFGIIJJJIJFB
@7795756/1
cagtagtctaggttcttatcaatataaagggctccgaggaaagcttcaag
+7795756/1
@@@BDDFDHHHDHGGHIG>DIIIIIGIIEBEGIIIIBHGADH@GHIIGII
@4712044/1
cttgatgcattgcgtcagaatgcccacctcacgttccgccaattgcttca
+4712044/1
CCCFFFFFGHHHHIHIIJJIJJJJJJJJJJJJJIIJJJJJJIJJJJJJJJ
@3690823/1
cggcacctccgacactgaggtcacggtactcgcggtacatgttgtgtaca
+3690823/1
@@CFFDDFHGHHGJIJIBHGIJJIGIDFEHJGGIJ@AGHIICHIJICHH?
@6350411/1
ctcttgtatgcgaaggtgttgaggcgcttgtggtggtgcacgcgcttggg
+6350411/1
CCCFFFFFHHHHHHIJCFHHIIIJJJJJJJHIIIJJJGIGIIJIHFFFDC
@7350388/1
cggcaaacgcctattaacattatcatcgttctcagcatggtaagaaggtg
+7350388/1
@CCFFFFFHHHHHJIIIJJJIJJJJIJJIIJIIJJIJJJJFHIIJGJJGI
@3690921/1
ggcctcttgtatgcgaaggtgttgaggcgcttgtggtggtgcacgcgctt
+3690921/1
@@CFFFFFHDFFHIGGGEGAFAEHGHJGIGJJBHGGHIDFGIJJJJFEFD
@610662/1
acctaatgaggactatttggcgtta
+610662/1
@<@?DDDD8=AA?CBCE@C??EEEF
@2656068/1
ctatactttgcattaaaataatgcccattttcacaggcaagggatcctaa
+2656068/1
@@@FFDFDHDDHFGHJJIJIJJGHIGIHJIHIIIIIGEHGHGIIIJFIIJ
@7796144/1
gtatcagtccctttacccaagtccaggtccactaactccaacagctcgta
+7796144/1
CCCFFFFFDHHHHJJIJJJJJJJJHJJJJJJJJJJJJJJJJJJJJJJJJJ
@7796152/1
tgaatcaatgtgcaaaaattaaacgaagcattgaaaataaaataggtact
+7796152/1
CCCFFFFFHHHHHJJJJJJJJJJJJIJJJJJJJJJJJJJJJJJJJJHIJJ
@4233384/1
ctcaaaaagtcacgtttatacatttttttttaatttttgtgttacgattc
+4233384/1
@@@BDDD??FBFFG?FFEHGHFHFEHGBCGHDGGHEFGHB;@@DHGID==
@2205616/1
gtcctttctaaggttctaaactatatctgtaccaaatttcaaccaaatcc
+2205616/1
?@@DBDDDFADHHACECHCIFE@CBDHD@AFHD@BCBFDHAD<FDCGH??
@1129020/1
gggaactcttcaaaaatcaacataatgagctctgcgtttgaatttaatag
+1129020/1
B@CFFFFFHHFFGGGHGIJGJJJIHHHHIJJJJJIJHIHJGHIJJIGIHG
@5805142/1
caacgggattgcccatcaatttatcttcaaatgacgacaccacagttcca
+5805142/1
CCCFFFFFHHHHHJJJJJJJJJJJJJJJJJJJJJJJJJJJJJJJJIJJJJ
@1129206/1
gttgaaacttggtacagatatagtttagaaccttagaaaggacataggat
+1129206/1
CCCFFFFFHHHHHJJJJGIIJJJIJJJJJJJJJJJJJJIJJJJJJIJJII
@2205858/1
cttactcactgacgctgacattcttttccccccatcaatatcttcagcca
+2205858/1
CCCFFFFFHHHHHJJJJJJJJJHJJJJJJIJJJIJJJJJJJJJJJJJJJJ
@83828/1
ctgttgtggaactgcttcacctgtggccggcggcacgcagacgccttgat
+83828/1
??@BADDD?BDFDFGFEHIIIGG:CCFHGEGGIIGHFE<B>ABBBB8@CC
@6766715/1
gttggaatgattctggtgggttgtcctgcagagcttgccacatcttgtaa
+6766715/1
CCCFFFFFHHHHHJJJHIJJGHJIJJJJJJJJJIJJJJJJJJJJJJJJJJ
@84127/1
tgaggcgcttgtggtggtgcacgcgcttgggcagagggaatctgattgtg
+84127/1
?@?DDDDDFFFB:?<C??CFHDFDGGIDFGBDGFFGGI4AEEEHBDBD;B
@1129700/1
ggcacctccgacactgaggtcacggtactcgcggtacatgttgtgtacac
+1129700/1
CCCFFFFFHHGHHJJJIJJHIJJJJHJIJJJJJJGHIJJJJJJJJIII=7
@2206468/1
ggtgctgggcctcttgtatgcgaaggtgttgaggcgcttgtggtggtgca
+2206468/1
@@?DDDDDFAHHHGIIEHIJIJIEFE?CFGEHGIIGGHHIFED@GEGGEE
@6766986/1
cccaaattcttcttcttcagccggctttggtggttctttggctgcctctg
+6766986/1
@@@DDDDD<DFFHII>C?4E4AGEH??EGGDEGBGGHIGHGGGGHIIGGB
@84444/1
agaggaagtaggtgctgggcctcttgtatgcgaaggtgttgaggcgcttg
+84444/1
CCCFFFFFHHHHHIJJJJJGHJJJJJJIJJJJIJJJDFFGHIIJHIJIJI
@3176215/1
ccgtgatgcgcgggtcctcgatacccacgtagtcga
+3176215/1
?@@DADB;??@@<EFFBBB?@B?@ADGIAF>FHI/C
@4234749/1
ctttaatttgacataacttttttatttacgaaccgattgacatgaaacaa
+4234749/1
CCCFFFFFHHHHHJJJJJJJJJJJJJJJJJJJJJJJJJJJJJJJJJJJJJ
@5280870/1
gcgcttgtggtggtgcacgcgcttgggcagagggaatctgattgtgctgt
+5280870/1
C@CFFFFFHHHHHHGIJJIJJJJJJJJJJJJJJJJJIJJJJJJGJJIJJH
@6767338/1
gcaaatttttggttttaaccacatagttcccgatctcgcgg
+6767338/1
?@@D1===CB@@2<2<:<F@C@AGDHHII<:EC??FB86@@
@1130213/1
cgccatgccatgtaccacgcctgggatgccacccggcaccactcccgggt
+1130213/1
CCCDFFFFHHGHHHJIIJGIJIJJIJGGIJJJJJJGFGIJIJIJJJJJJ;
@5280985/1
gttttacaagggcaggttgaactcacaccattcaatttaaaagaaactgg
+5280985/1
@CCFFFFFHHHHHJJJIIJJJJJJJJJJJJJJJJJJJJJJJJJJJJJJJJ
@4235073/1
gacgcaagaagtaccagaaacgggacttagccacaatctggtctggagag
+4235073/1
@@@FFD@DBAHHDGHGGIGBHGIJGHIGIJJGGGIGGDGBDDDGIIGHEE
@3176628/1
tatagttagtatagttataagactcagattgccatctcagaaattagcgg
+3176628/1
B@CFFDDFHFHHHJHIJJIJJJIJJJJGIJIIIHJJJJGGGIJJJJJJJI
@85336/1
gtttgataagtatacattttattaatatgaatgcaaaaatcatgcctaaa
+85336/1
@CCFFFFDFHFFFHICBFIIJHJIJFIIJFGGIEGGHIHGGHGHEHHIEG
@3176842/1
ctcatcttgtatagaggaggcttgggctcgctctccgaagggagcttgcg
+3176842/1
@CCFFFFFHHFHHJIIJIJJJIJGGHGHJIIGIJJEG>GIJGGHGIJJJJ
@5807001/1
cacggtagcactgagtgacggcacctccgacactgaggtcacggtactcg
+5807001/1
CCCFFDFFHHHHHJJGHJJJJJJJJJJJJJJJJJJJJJIJJJJJHJJJJH
@2207729/1
ggctctcaggcaggcaagatgggcat
+2207729/1
?<@D?>BDBF<CFB6GGEBG>F?G;C
@1130911/1
cagtggtcttcttgaacttcttcaattgacgcaagaagtaccagaaacgg
+1130911/1
@<@FBED?FFHHFGIIIBD>HEIIIIHBFFBFHBDHIG?DHGGGADHEGG
@2207748/1
cagttctcgattatcgaatttttcgccatgagtaagcgatcgggctctca
+2207748/1
@<@DDFDDHDFFFIGHGEHIEHHGEHHGGIDG?CFGIJJIHHDGBHEHGD
@2207749/1
ggagagaagatcctcatcttgtatagaggaggcttgggctcgctctccga
+2207749/1
@@@FFFFDHFDDDEFGBEFGGHGIJJGIGH@HIIIJ=GDB;8?BGGBFH<
@85573/1
cctctatcaagtgctcgttttgttagacttcagtgtagctttgtattatg
+85573/1
CCCFFFFFHHHHHIJJJHJIIIJJJJIJJJJIJIIIJIJJJJJHIJJGIJ
@1130949/1
cgttcacattgacaaacttaggtttgcttacagccattcccaactgtcct
+1130949/1
CCCFFFFFHHHHHJJJJJJJJJHJJJJJJJJJJJJJJJJJJJJJJJJJJJ
@6768101/1
gaattacatgacatcaagcttccgtacattttatactaagctgtaaagta
+6768101/1
CC@FDDFFHGFBCGFFBHHEHHEGEHGEIIGGIIIIICDHHIIGEIGGGH
@6768141/1
ctgtgatctgtttcttggcatctatagatgtcggtggcgcacagggcacg
+6768141/1
CCCFFFFFHHHHHJJGHIJJJJJJJJIIJJJHIIHJJJJJJJJIJJJJJG
@3177385/1
agggaatctgattgtgctgttgtggaactgcttcacctgtggccggcggc
+3177385/1
<?<DDDFFHDHHHIEEGHICGHIIIJJFIGGEHJIEHEG?FGIIIGGGHB
@610854/1
ccctgctattttttttatttttattttcaatgtacagacagcacttttct
+610854/1
C@CFFFFDFHHHHJJIJIIJJJJIIIJIIJJIIIJJIIJJIGJIIIJJIJ
@2208127/1
gcccatcaatttatcttcaaatgacgacaccacagttccagtctcaggca
+2208127/1
@@@DDDAD<FFHFGDGFGHH<?AFHG=GGI=BDFDFHHEECDCHGGD3DH
@1131421/1
ggcgttcatgcggcaaacgcctattaacattatcatcgttctcagcatgg
+1131421/1
@@CDDDDFGDHHGJJIBEHIEIIIJIJGDHIGIGIGJJHHIIGIGGIGGI
@5807580/1
ctccaaagcattctgggctgcagatgactgtgcatccttgctagtaagtc
+5807580/1
CCCFFFFFHHHHHJJJIJJJJJJJIJJJJJHJJGGIJJJIJIIIHIIIII
@4713163/1
cgacgtgattctttaatttgacataacttttttatttatgtaccgattga
+4713163/1
@C@DDDF?FD?FHIBFEHHIIIIIIEIIGHIHBE@BBDCHIGCDGEHHEB
@6351149/1
gcttgggcagagggaatctgattgtgctgttgtggaactgcttcacctgt
+6351149/1
CCCFFFFFHHHHHJIJJJJJIIJJJJJJJJJJHIJHIJJJIIJJJJJJJI
@4713347/1
cgcttgggcagagggaatctgattgtgctgttgtggaactgcttcacctg
+4713347/1
CCCFFFFFHHHHHJJHJJJJJJJJJJJJJJJJJIJJJJJJJJJJJJJJJJ
@1637604/1
ccttagtacacctaatgaggactatttggcgttactgcttaatactactc
+1637604/1
CCCFFFFFHHHHHJJJJJJJIJJIJJJJJJJIJIJJJJJJJJJJJJJJJJ
@4713701/1
gccagatgccaaagttcttgatcttcactgggctcttctctgggatttcc
+4713701/1
CCCFFFFFHHHHHJIIJJJJJJJJJJJJJJJJJJJJJJJJJJJJJJJJJJ
@7796902/1
gggtcttacagattggtggaaaccaaaccaaacttctctgccaccaccaa
+7796902/1
CCCFFFFFHHHHHJJJJJJJJJJJJJIIJJJJJJJJJJJJJJJJJJJJJJ
@7796948/1
ctgtgatctgtttcttggcatctatagatgtcggtggcgcacagggcacg
+7796948/1
@CCDFFFFHGHHHIIIBE@FHHHEHGEEHIIIGIFHGCFHAGIIIIIIIG
@611557/1
gggatcctaacttcgcaaccactaattccagtgataaattcactctagca
+611557/1
@@@DDDDBFDAFHI<EFA<DGEGHGHGIBEH?DHIGGBHGCHIIIIIHBF
@611814/1
cacgcgcttgggcagagggaatctgattgtgctgttgtggaactgcttca
+611814/1
@@@DDDADFHA??FGGHGG6?CG>FGEEH9DGIIFGGFFEHIGHE<F@DC
@7797285/1
aaggattaaaaataaacttaaagattattaataagaaaaaaataatgcaa
+7797285/1
@CCFFFFFHHHHHJJJJJIIJJJJJJJJJJJJJJJJJJJJJJIJJJJJJJ
@1638261/1
gtcttcttgaacttcttcaattgacgcaagaagtaccagaaacgggactt
+1638261/1
@=8D=AAB=D?CFF<F@@?:CFE>@FFBAFCFE9??CDFCGFCGIIBFIE
@1638365/1
atcaagcaaactctggtgccttgggaagcctttgtgcgccacatcaatgt
+1638365/1
@@CDDEFFFFHHHJJJGHFIJJJJJJJJJJJJJJIIJIIJJJJJJIIJJI
@4714737/1
cacataagtaacttcaaatgattgctcagatgcaatttcttgcaagaatt
+4714737/1
CCCDFFDDCFFAFBHIGFHGEJJJHJJGE?HHJJDHHJCFHIIJEGIGIJ
@2657795/1
gtttcttggcatctatagatgtcggtggcgcacagggcacgcttgc
+2657795/1
@@@DD<DAAFHFDHIII>HGI?IHHEFD?CBHGHDFGIIIIFHIGG
@7352748/1
gctgtttctcactagtaagagcttttcgtataatatgatatgatgccgac
+7352748/1
@CCFFFFFHHHHHJJHIJJJJJJJJIJJIJJJJJJJJJJJJJJJJJJJJJ
@612452/1
gatctgtttcttggcatctatagatgtcggtggcgcacagggcacgcttg
+612452/1
C@@FFFDDHHHHHJIJGIJJIGIIIIEHGGCGFGIJJIEFHGIIIJEHIJ
@1638744/1
agcaaatggaaaaaaaaattggtgaaaagaatcacaagtaagatactgca
+1638744/1
@@?ABDDDHDFDBHIGEDFAFC0?<FBGC;DHBFGGGH==CF@DEAGHEG
@1639188/1
gtcgctgtcaaacctaggactcgaggttggtcgtctaccgggcagttctc
+1639188/1
CCCFFFFFHHHHHJJJJJJJJJJDHGEHIJJJJJIJJJJJIIJJJJJJJJ
@4715619/1
accagtggtcttcttgaacttcttcaattgacgcaagaagtaccagaaac
+4715619/1
CCCFFDFFHHHHHJJJJJJJJJJJJJJJJIJJJJJJJJJJGHIJJJJJJI
@1639323/1
cagttataaagcatagcccgaagtgctattggcacacaggcataatgcca
+1639323/1
BCCDFFFFHHHHGJJJJJJJIIJGHIIJJJJJJIJJJJJJJJJJJJJJJJ
@612986/1
ccttattataaaaggtataaatattcctgccaccaataaatcgttttaac
+612986/1
@@<DFFFFHDDFHGDEFHGIIJJIJFHIJIIIJGGGHGHGJDHFHIIEHH
@7353617/1
gtagaataaggattaaaaataaacttaaagattattaataagaaaaaaat
+7353617/1
CCCFFFFFGHHHHJJJJJJJIIJJJJJJIIEHIIJJJJJJJIJJIJJJII
@7798590/1
gtggaatagtgacttccggcaaattcccggttttaaccacatagttcccg
+7798590/1
@CCFFFFDDCFFHIJIIGIIJJIJJJJIIIHHIJJJIJHHIJEHGIBHGH
@6353902/1
cgcaagaagtaccagaaacgggacttagccacaatctggtctggagagaa
+6353902/1
CCCFFFFFHHHHHIJIJJJJJJJJJJJIJJIJJJJJJJJIJJJJJJGIII
@7353928/1
gcgtgatgaggttcaccaagctagtggcgttgatgtcgcaagatagtgag
+7353928/1
?@@=BDFFHFBFHGGGGIIGIDII>FGGIEFFGHHFDBEHIIGIIICFGH
@7353979/1
gacggtgttaggctccggtagaactgcaccatttcatttggattcgt
+7353979/1
@@@ADFADHDH>F@GGIIFC@CHCHICHEFCGIIGIIIIEHFFDGIE
@7353983/1
tggcgttgatgtcgcaagatagtgagacattcactttttagtcataatct
+7353983/1
C@CFFDDFFHHHFHIGGIEHGHGGHIGIGHIGIGGIIIJGHIHGIIIIGI
@7798870/1
ctcgcggagagtatcttctactcttgatgtcttaacatttgcattcaaaa
+7798870/1
CCCFFFFFHFHDFIJJIJJJJJJJJIIJIIIIJJIIJJJJJJJJJJJJJJ
@5281901/1
gagccttagctgcggaatgcttagcttccttcttagagcgtcccgtaccc
+5281901/1
@@@<DDDDHDBDHAFEFIHAHHGGCGH<FGIIIIGIBGAF?@<<@=A6;=
@5281932/1
atcatcgttctcagcatggtaagaaggtggcggccagaatctagacatgc
+5281932/1
CCCFFFFFHGHHHJJJJIFIIJJIIJJIIGIIGEHIIIJGIJJJIJIIJI
@1131634/1
ccacatttcataaccaaagcctaaatctatggggcgggatggtcgtttga
+1131634/1
CCCFFFFFHHHGHJJJJJJJJJIJJJJJJJJJJJJJJFDDDDCDDDDDDD
@6768800/1
aataagaatgaggggtcattgaacttatagttcaaaatcgtttccacatc
+6768800/1
CCCFFFFFHHHGHJJCGHIJJJJJJJIJJJGJJIJHHHIIJJJJIIJJJH
@1131795/1
ggcaaagagacgaagcgcgcgttctcatgtaatttttaatgttttccaaa
+1131795/1
CCCFFFFFHHHHHJJJJJJJJHJJJJGIJJJJJJJJJJJJJHIJJIJJJH
@5282757/1
gccctgtccaacggtagatggaactctgtcgccgataccagatttaaaaa
+5282757/1
CC@FFFFFHHHHHJIHJJJJJJJJJIIJJJJJJJJJJGIJJIJIIEGHGJ
@2209079/1
gcctcttgtatgcgaaggtgttgaggcgcttgtggtggtgcacgcgcttg
+2209079/1
CCCFFFFFHHHHHJIIIJFGHIJIJJJJJJJJIJJJJJHIIJJJJJHFFD
@3693820/1
cctgttttggtagcggcggcgcggtccgtgaggagcatgctcgccatcag
+3693820/1
BCCFFFFFHHHHHJJJIJJGGHHFBDDDBBBBDCB@BDDCDDDDDDDDDC
@5283113/1
gcctcttgtatgcgaaggtgttgaggcgcttgtggtggtgcacgcgcttg
+5283113/1
CCCFFFFFHHHHHJHIJJFHIHIGIJIIIJIJIJJJJIAGHJHHGIHFFD
@2209393/1
gttcctctttacaagtagactcatctttagcacttggttcgtcttttgaa
+2209393/1
CCCFFFFFHHFHHJJHIIIJJJJIJJJJJJJJJJJJIJJJJJJJJIJJII
@5808652/1
gaaaagaatcacaagtaagatactgcaaacatgccagttataaagcatag
+5808652/1
@<?DAEFADFAB?:CEFBHIEH9CEGIIDHHIFEE@GDAHHGCGCCCGEC
@1132500/1
gggcacagttcctcgacgagcaagtagttcttgaagcacagacacaggtg
+1132500/1
C@CDFFFFHHBHFGIJJIIIJJJIFHGFHIIJIGJJBHIGG@GIJJIJFH
@5283590/1
gcagcccgaacacggttaccgggaattttgtttggtatctgataccgaca
+5283590/1
?@@DDB;DF8@:FFBAEAFFFFIIEGFGEFBFIFFFFECFEFFFIF:AED
@87864/1
gcatacataataaaattagaggaagtaggtgctgggcctcttgtatgcga
+87864/1
CC@DFFBDDFHDFJIJIJIJIIIDEEHGEFEHIICGGIIIIIJHIJGGID
@6770033/1
tgagacacgagataaaagtctaattcagacgagtgcacaatatccgtgtc
+6770033/1
CCCFFFFFHHHHHJJJJJIJJJJJJJJJJJJIIGHIJJJJJJJJJJIJIJ
@6770073/1
gccagatgccaaagttcttgatcttcactgggctcttctctgggatttcc
+6770073/1
@<;?DBABF?C8D:2<AC4IH@BFHBHI<<@C=B?9C?G99:DFDFGCB4
@6770149/1
aataaaattagaggaagtaggtgctgggcctcttgtatgcgaaggtgttg
+6770149/1
CCCFFFFFHHHHHJJJJJJJJHHIJJJJJJJJJJJJIJJJJHIIJFHHII
@5284093/1
gtgttgaggcgcttgtggtggtgcacgcgcttgggcagagggaatctgat
+5284093/1
BB@FFFFFHGHHHJJHIGJJJGHHIJJJJJJJJIJJIJJJHHFHFFFFFF
@88083/1
tgtatgtttacatcataatgatgaacaaatcctcttggcattgatatttg
+88083/1
CC@FFFFFHHHHHJJJJJJJJJJJJJJJJJJJJJJJJJJJJJJJJIJJJJ
@2210481/1
gctaagttattagcgatattataattatctactctaattaatttacttat
+2210481/1
@C@DFFBDFHHHHIIHHGGHIJJJJJJIJJIIIJICHGIIIIJJJJIJDG
@5284407/1
ctgagtgacggcacctccgacactgaggtcacggtactcgcggtacatgt
+5284407/1
@@CDFFFDFFHFHBGIFGAHHGGGIGG=09BEIG@FHCHCF>H8BBDDC;
@3179429/1
cggtactaacgatcaaatcgatcatgggtccataatcattcctggaatcc
+3179429/1
?@@=;DDEHHFDHIDEEFFBBFHIIHIG:?DGGGIGHIGIIGGHHIDAFH
@2210945/1
gccaatatgtgttaaaataaaaatccatttcattgttctcattcgcgtac
+2210945/1
CCCFFFFFHHHHHJJJJJJJJJJJJJJJJJJIJJJJJJJJJJJJJJJJJI
@2659153/1
tgaggcgcttgtggtggtgcacgcgcttgggcagagggaatctgattgtg
+2659153/1
CCCFFFFFHGHHGIHIIGHIIIJJJJJJJJJJIJIJJIGGFHHHFFFFFF
@88839/1
ggaagtaggtgctgggcctcttgtatgcgaaggtgttgaggcgcttgtgg
+88839/1
CCCFFFFFHHHHHJJJJJJJJJJJJJJJJIJJJDGHHIHJJIJJJJJJJJ
@3693975/1
gtcgatgtcgaacccaaaaatgtaattaactttatttttgtctgtttgtc
+3693975/1
CCCFFFFFHHHHHJJJJJJJJJHIJJJJIJJJJIJJJJJJJJJJJJIJJJ
@88913/1
gctgtcatctggttcatacggcgcgcggtcgcctccttgatgcattgcgt
+88913/1
@@@FDFFFHHHHHIIGJIJJJGEGGIJIFGHIJJJHHHHEECDFFFEEDC
@5285149/1
ggtgcacgcgcttgggcagagggaatctgattgtgctgttgtgg
+5285149/1
@@@DDEBDD@FFFEGEHGH??DEH@GHIFHCHIBFBHG@?FBB@
@5285156/1
cgatgttttacaagggcaggttgaactcacaccattcaatttaaaagaaa
+5285156/1
CCCFFFFFHHHHGGIJIJJJIJJJHIJJJJJIIJIJJJJJJJJJIJJJII
@5285158/1
gtgacggcacctccgacactgaggtcacggtactcgcggtacatgttgtg
+5285158/1
@@@?DDDDHD?HFGBHBGDFB<@??BCDH@0?7DF7;@GHABEH>D;?D?
@2659511/1
tgtacattgaaaataaaaataaaaaaaatagcaggggttattgttatgtc
+2659511/1
CCBFFFFFHHHHHJJJJJJJJJJJJJJJJJJJJJJJJHHIJJJJIJJJJJ
@2659560/1
gtacagttagaaatgttacaacctctatactttgcattaaaataatgccc
+2659560/1
CCCFFFFFGHGHHJJIJJJJJJJJJJJJJJJJJJJIJJJIJJJJJJJIJJ
@3694441/1
ctgagatagagtttaaacaaataataattttctcaaagaataacatattg
+3694441/1
CCCFFFFFHHHHHJJJJJJJJJJJJJJJJJJJJJJJJJJJJJJJJJIJJI
@7354748/1
tgggcctcttgtatgcgaaggtgttgaggcgcttgtggtggtgcacgcgc
+7354748/1
CC@FFDFFHHHHHJJJIGIJI<CCGIIIJJJJJJIIJFFGGFCEHIJJHF
@3694508/1
gccaattgtccacattttaataagtcactttctgagcacttataacctat
+3694508/1
@?<B?DD?F?:CFFIIFFIIIIDC<FHHHIIIICFFEFFIBF@GFIECEG
@3694716/1
cagcttgttagcttgccattgtcctttcctaggagt
+3694716/1
@<<DD?DDFDHHHIEHADIIIHIIIGAHACEA9:?C
@2659998/1
cttggtaaggccttgccttgagctgatctccagcctctgtatactcgtcc
+2659998/1
CCCFFDDFDHDHHJIJJJJIGIIIJJJJJHJJJIIIJJJFIIGIIGIHIJ
@6355796/1
gtgctgggcctcttgtatgcgaaggtgttgaggcgcttgtggtggtgcac
+6355796/1
CCCFFFFFHHHHHJJIJJJJJJIIJCHCHHHJJJJJJJJIJJIIHGHIIJ
@90026/1
gggctctgtgcctggctcccatgtcacggtagcactgagtgacggcacct
+90026/1
@;;DDDDDFD>FFHB@FHIGIIIIIHFGGEFBHIGGIGG:B@F?<DGHGD
@7800605/1
gtaggtgctgggcctcttgtatgcgaaggtgttgaggcgcttgtggtggt
+7800605/1
;@@DDADDHDHFDGIGGHHHGHHIGDFFHCFBGHGGI?GGGEGHHC=EH@
@2660403/1
gtaaaacaatccgaatctaatattacataactaatcctaggaccattaac
+2660403/1
@?@DFDFF?ADFDGHIIIIIIIIGEEGGIGIIGGIIGGGIIIIDHIGGGG
@614934/1
atagagacgatttcaccagtggtcttcttgaacttcttcaattgacgcaa
+614934/1
CCCFFFFFHHHHGJJJJJJIJJJJJJJJJIIJJJJJJJJJJIJJGIJJIJ
@3695441/1
ccacacttttgagaggtcaccgccggtgtccaggtaaattgcaccgatta
+3695441/1
C@CFFDFDDFHHGIIBHG@F@AFEEHIIDHIIEG?DHGIDIBFAC@8AEF
@90491/1
gtttattttgtttttctctgtgatctgtttcttggcatctatagatgtcg
+90491/1
CCCFFFFFHHFHHJJIJJJJJJIGJJJIIJHIJIJIJJGIIJJJIJJJJJ
@5286500/1
caccagtggtcttcttgaacttcttcaattgacgcaagaagtaccagaaa
+5286500/1
@@@FFFADHDHHGCHIJGGIHHJJIIJIIJJGJIIJJIJJJFEHIGIGGH
@5287084/1
ttttgtttttctctgtgatctgtttcttggcatctatagatgtcggtggc
+5287084/1
CCCFFDFFHHHHHIIHIGIIJJHIJJJJGGHGGIIJJIJJJJHIIJAHIG
@2661432/1
ggcgcttgtggtggtgcacgcgcttgggcagagggaatctgattgtgctg
+2661432/1
CCCFFFFFHGHGHJIHIIJJJIJJJJIIJIJIJJJIJJJJJJJJJJJIHH
@1133889/1
cagatgccaaagttcttgatcttcactgggctcttctctg
+1133889/1
?;@A;:BDAA3?AAEGD<I<CAEBHII@G?8AFBBGGDG@
@6770906/1
cgcgcacagacgaacagacaaacagacaaacagacaaacagacaaac
+6770906/1
CCCDFFFFGFHHDIIGIGIIGIJJIJJFJIJIFGHIIEHGGCHEEIG
@6771024/1
gtcctgctgtttcgtatattctaaattggtttcgttgtatttgtcaatta
+6771024/1
@@@DFDEDFFHHHJFHIIIIIGJIGHIGIHHIJGHHGIGIJJIIJJJIIG
@2211635/1
ctcatcttgtatagaggaggcttgggct
+2211635/1
@@8;D;DBDH4ACD>A:<EGFGFGECG9
@1134112/1
gtgctgggcctcttgtatgcgaaggtgttgaggcgcttgtggtggtgcac
+1134112/1
@@@FFFFFDDHFHJIFGGIJIHGGIGCCDHHHIDHHEGIJCH@GGBCHDD
@6771087/1
cgcaagaagtaccagaaacgggacttagccacaatctggtctggagagaa
+6771087/1
CCCFFFFFHFHHHJIJJJJJJJIJJJJIJJJJJJJJJJJJJJJJIJJJJJ
@1134164/1
ctcttgaggtacttgaacatgggctccacttggtcaggccccgtcgcgta
+1134164/1
CCCFFFFDHHHHHJIGJJJJIGHIJJJJJJJJJJJJJIIJJJJHIJJJII
@1134265/1
ctctgtgcctggctcccatgtcacggtagcactgagtgacggcacctccg
+1134265/1
CCCFFFFFHHHHHJJJJJJJIJJJJJGHIJJJJJJJGHHIJIJJJJJJJG
@6771226/1
ggatcttgccgtcattgcagactgtgtggtagcgggtcggacgagccg
+6771226/1
@<;?DDFFAFHDFGGIIGIHHHIGHGIIB:CAGDEB?DFGBHEBBDC3
@6771256/1
cacttggtcaggccccgtcgcgtacttgcagaagcatggctgcccaatga
+6771256/1
BBBFFFFEFHHHHIJJJJJJIJHIJIJJJJJHIGHIJIIIIJJIJJJJJF
@1640754/1
ggagagaagatcctcatcttgtatagaggaggcttgggctcgctctccga
+1640754/1
C@CFFFFFHFFHBHIIIIGHFAEHFGEHG>DGHIJ?D=;FHII?EGIEG@
@1640876/1
cttggttgaacggaactccaatcctttactcgaatagtcttttctaactt
+1640876/1
@CCFFDFFHHHHHGIJJIIJIJJJJJJJJIJIGIIJIJJIIJJJJJJIJJ
@4239793/1
gcttcacctgtggccggcggcacgcagacgccttgatgacctccactttg
+4239793/1
C@@FFFFFHHFFFHBGAGA@@@FEHGGIH>ABDDCEE>>CCCAA??:ACC
@6771612/1
gccagttataaagcatagcccgaagtgctattggcacacaggcataatgc
+6771612/1
@@@FDDDDHBFHDIGIGEDDEFHGGFHGJJJGGGIGHGGHEFHHHIIIJJ
@92411/1
gtcctttatacagttcggcatggcgatcatgtcgatggcttggtttattc
+92411/1
CCCFFFFFHHHHAHIIJJJJJJJJJJJJJJJJJJIJJJJJJJJFIJIJJH
@4717667/1
gtgaactgatcgtgtgggagtactgagcagtatctattcagtaaacttat
+4717667/1
CCCFFFFFHHHHHJIJJJHJHHIJJJJJJJJJJJJJJJJJJIJJJJJJIJ
@4240257/1
gtcaaacctaggactcgaggttggtcgtctactgggcagttctcgaaatg
+4240257/1
CCCFFFFFHHHHHIIJJJJJHIIJGGIIJJJJJJIJJIJHIJJJJJJJJI
@92564/1
ctttatgattggttgcatattatggcaacatacacatttggttctattca
+92564/1
@@@DDDADHHHDABFB<EHGIGIGGEH9FGEF<E@EEFGGCDDGIIIIC@
@1135094/1
ctggcatacaaggcaaagcaccgacgacgacactgtacagttagaaatgt
+1135094/1
BC@FFFFFHGHHHJJJJJJIIJJJJIJJJJIIJIIDFFHIHIIJJJHHFC
@2212834/1
gtcacggtagcactgagtgacggcacctccgacactgaggtcacggtact
+2212834/1
?=@BDDDAC@?D>:CGHC?AH?G?FCGHIE><GHABHBFBHIGGA;EE<E
@6772058/1
agcatacataataaaattagaggaagtaggtgctgggcctcttgtatgcg
+6772058/1
@<@FBDDEDHFFH@HGIGEFEGGCHJHAHHGIJJBFGCGGHFGHFHFGHI
@4718004/1
cagggatcttgccgtcattgcagacggtgtggtag
+4718004/1
?<@ADDADAHFDBE@?AFGBCBEEHAE:CGF@G40
@4718180/1
gtgctgggcctcttgtatgcgaaggtgttgaggcgcttgtggtggtgcac
+4718180/1
CCCFFFFFHGGFHGGHIIJIIIGIIEFHIJGHJ?GHIIDHICDEGGIIIJ
@1135438/1
gtcacggtagcactgagtgacggcacctccgacactgaggtcacggtact
+1135438/1
@@@FFFFDHHHHHJJJJFHIHJJJJJJJJJJJJJJJJGIJHIJJIJHIHH
@5811876/1
cttggaaatgataatgatatttgaacaagaacaatacacggagtaaacat
+5811876/1
CCCFFFFFHHHHHJJJJJJJJJJJJJJJJJJJJJJJJJJJJJJDHIGIII
@3180070/1
gtgtacacctgagcgagactcataacgcagccagatgccaaagttcttga
+3180070/1
@CCFFFBACFHHHJJJJJJJJJJIJJJIJIJJJJIIJJJJJJJHHJJJJI
@93083/1
gcgacaccttgtggctgtgacttgtagtcaaggtggagattttactatct
+93083/1
CCCFFFFFHHHHHJJIJIJHIJJJHIJIIIIJJCGHGGHIIJJJJJJJJJ
@2213401/1
cacgcgcttgggcagagggaatctgattgtgctgttgtggaactgcttca
+2213401/1
@?@A;DADFADDB;FAFBEGGDHHHGCHHDDBFEFGH?FC@FFFGGHGEC
@4718519/1
ctgtatgtatgaccggtactctaagggtgggtcgtagcgaactactagca
+4718519/1
CCCFFFFFHHHHHJJJIJJJJJJJJJJGHIJIIJJJJIJJJJJJJJJJHH
@615449/1
acataataaaattagaggaagtaggtgctgggcctcttgtatgcgaaggt
+615449/1
@@?DDBDFDADFHJGFBGDFGFCHGHIIAGGGIIIAGGGHHIJIG1?@DG
@5812385/1
ggcgcacagggcacgcttgcgcatgacatctattcatgccattggcgttc
+5812385/1
@@7BDDDFHAB;FDCFDFBBEDF@GIIIEGGIEFHIEGIGIGFGECFHII
@1136093/1
gtgctgggcctcttgtatgcgaaggtgttgaggcgcttgtggtggtgcac
+1136093/1
81=DDB3B?CBBDBB?FG@DG;FFA:C:?8DF@FGAFGA8=@=;@BGC;7
@6772947/1
ctgtgcctggctcccatgtcacggtagcactgagtgacggcacctccgac
+6772947/1
@@@FFFFFHHDHHJJGGJIJCHIICGHHGBGHGGGHDHGIJJJIJJIGGI
@5812624/1
ctctgtgcctggctcccatgtcacggtagcactgagtgacggcacctccg
+5812624/1
C@@FFDFFHHHHHIIHBGBGEHHIJIFHGCHIIJJIGHGIJIIHGHIIGG
@6773117/1
gtttattttgtttttctctgtgatctgtttcttggcatctatagatgtcg
+6773117/1
CCCFFFFFHHFHHJJJJJIIJJJIJJJJJJJJJJGIJJJJJJJJHIJJJJ
@94098/1
ggaagtaggtgctgggcctcttgtatgcgaaggtgttgaggcgcttgtgg
+94098/1
CCCFFEFFHHHHHJJJIIJJJJJJJIJJJJIJJFGHHIIIJJJJJJJHJJ
@4719464/1
cggtagcggaaggtgggttcgtgaatcatgccctcaatctgcaccagttc
+4719464/1
@CCFFFFFGHFHHFEBHJJJIHIIJGIICGGIJJIIJJJGECHHIGGFG@
@2661484/1
gttgaggcgcttgtggtggtgcacgcgcttgggcagagggaatctgattg
+2661484/1
@@@DDADD?@CF;FBAFH@?ECGHIBGHFIEHIGIIHIII=>HHEEBDDC
@7801725/1
gtacatgttgtgtacacctgagcgagactcataacgcagccagatgccaa
+7801725/1
C@CFFFFFHHHHFIJCCCGHGIIJGIIHGJHIJJJIIJJJJJJIJIJJJI
@6357263/1
atacataataaaattagaggaagtaggtgctgggcctcttgtatgcgaag
+6357263/1
CCCFFFFFHHHHHJJJJJJJJJJIIJJIIIJJJJJJJJJJJIJJJJJGIJ
@3696514/1
agcatacataataaaattagaggaagtaggtgctgggcctcttgtatgcg
+3696514/1
CCCFFFFFHHHHHIJIJJJJJJJJJJGHIJJJJJJJIJJJJJJJIIJJIJ
@94476/1
gcatacataataaaattagaggaagtaggtgctgggcctcttgtatgcga
+94476/1
@@@BDFDDABDAHGIBGHEGDEGGGFHICH9GIHGI<DFIIIEDDHGGF=
@94514/1
tgagtgagcacgggctctgtgcctggctcccatgtcacggtagcactgag
+94514/1
@@@F?DDFHGHDDGEHIBCHHIIIII9DFGGAGE?FB@FH?FHCHHBB=A
@94555/1
ctgtttcttggcatctatagatgtcggtggcgcacagggcacgcttgcgc
+94555/1
CCCFFFFFHHHGGJHIJJIIJJJJJJJEEHHIIJJJJIJIJJJJJIIIII
@6357426/1
gtcgccgataccagatttaaaaaaaaagaaattgtgattttaataaatat
+6357426/1
B@CFFFFDHGHHHIIJIJJIJIIJJIFIIJGIFIEAEGHIIGHHHFFHFD
@2661905/1
cgcagttttcgaccttattatgtgtagatagtaaacgttttcgtctggca
+2661905/1
C@@FFBDDHFHFGIEEIIIGGH:?CEHEDGHGIIGGIFEFGGGIIIGGIH
@2662140/1
ggcgcttgtggtggtgcacgcgcttgggcagagggaatctgattgtgctg
+2662140/1
@?@DD<@DCDF<AC@?<2C@FEGEFCGIIIF;BB;;@FFEF=DDFIIIIF
@3697001/1
tagaaaagtgctgtctgtacattgaaaataaaaataaaaaaaatagcagg
+3697001/1
CCCFFFFFHHHHHJJJJJJJJJJJJJJJJJJJJJJJJJJJJJJJJJJJJJ
@6357888/1
tgattgtgctgttgtggaactgcttcacctgtggccggcggcacgcagac
+6357888/1
CCCFFFEFHHHHHJFHIGFGGHIIIJJIIIIHIIGIIGEHIHFFFD@BD?
@7802511/1
gtgctgggcctcttgtatgcgaaggtgttgaggcgcttgtggtggtgcac
+7802511/1
CBCFFFFFHHHHHJJHHIJJJJJJJ?HGIJHIJEHIIJJJJEIJIGHHJI
@7357405/1
attgaaaataaaaataaaaaaaatagcaggggttattgttatgtcgatgt
+7357405/1
CCCFFFFFHHHHHJJIJJJJJJJJJJJIJJJJFHGIJJIJJJJIIJJJJH
@2662281/1
atcgttctcagcatggtaagaaggtggcggccagaatctagacatgcaca
+2662281/1
@<<DBDDDHHDDHIIHAFEFEECFEGEECFBD?D>EC@FGGEHGGIGGDC
@617043/1
accagtggtcttcttgaacttcttcaattgacgcaagaagtaccagaaac
+617043/1
@;?D?DD<FBC?<E<CFID@IIIIIIIGICH>?@FGA@@BHHA9D<FHEB
@7357547/1
cacggtactcgcggtacatgttgtgtacacctgagcgagactcataacgc
+7357547/1
@C@FFDFFHHFGGIFHIJJJGGJJIHIJ?BBFHGIJJIIIIIJJJJJIJI
@7802694/1
aggcacacggacttacgaagtaaattcaattgttgatatagaggataccg
+7802694/1
CCCFFFFFHHHHHJJJJJJJIIIGJJJJJJJJJJJJJJJJJJJJJJJJJJ
@5288270/1
gtggaactgcttcacctgtggccggcggcacgcagacgccttgatgacct
+5288270/1
B@@DFEFFHGGHHEIIIJIJIJJJJBHIGIJIIGHDFFDDDDDCCDEDDC
@2662426/1
gctgggtcttacagattggtggaaaccaaaccaaacttctctgccaccac
+2662426/1
@@@DDFEDDHDHGG>CDDFE=GIEEIICFCEBDHEDHCBADHG@FBFGCD
@6358143/1
gtgattttgacgggtagctgatgtactaatgagtaataaaataataaaat
+6358143/1
CCBFFFFFHHHHHJFHIJJJJJJIJGJJJJJJJHHJJJJJJJJJJIJJJH
@2662454/1
ccttaacgtacgattccaacgccccctggcgtaaaataacgtcaatacat
+2662454/1
18=BDDDBFFFAFFGEBFHFAFE:8?D=D;@@FFBF==CACFFAEEEI<A
@2662633/1
gcagcatcttgtcgagaacatgaagccgctttggtttacgttccagttct
+2662633/1
@C@FFFDDHGDFDHIIIEIIIGHEGEEB@FEGGEFHIIGIHIIGGGHGII
@617306/1
gcttgtggtggtgcacgcgcttgggcagagggaatctgattgtgctgttg
+617306/1
CCCFFFFFFDDHFGIIJJIJIIIGHJIJJIJJ@FHIJJGIIIJJIJJHHG
@95645/1
gcactgagtgacggcacctccgacactgaggtcacggtactcgcggtaca
+95645/1
CCCFFFFFHHHHHIJJJJJJJJIJJJJJJJJGHIJJIJJJJJJJJHHFDE
@95782/1
ggtgcacgcgcttgggcagagggaatctgattgtgctgttgtggaactgc
+95782/1
BCBFFFFFHHHHHJJJJJJJJJJJJJJJJJJJJJJJJJJJJJJJJJJJJJ
@5288718/1
ggggaagtaaatgcatctgtccttatttccg
+5288718/1
@@7BDDDADDHHHIIIIIIHIIIEHGIGHAF
@95862/1
gtaaaattaaaaagaaaaatctaataaaaaataaatgtattgaagtttta
+95862/1
@@@DDDDDHHHH22CGHIIBHIIGIIIHIGIIIIIIIGHIIIIIIGIIII
@5288833/1
ggatggagtgagcacgggctctgtgcctggctcccatgtcacggtagcac
+5288833/1
CCCFFFFFFFHHHIJJJJIJJJJHIJJGDHIGIIGHIJJJIJJJGHIIJJ
@7803256/1
ctgggcctcttgtatgcgaaggtgttgaggcgcttgtggtggtgcacgcg
+7803256/1
@@@DFDDFHHHHDHIIJJGGIIAFEFGGGJIIIIJJHIJJIJ@CHGIIHF
@95940/1
ctgtcatctggttcatacggcgcgcggtcgcctccttgatgcattgcgtc
+95940/1
CCCFFFFFHHHHHJJJJJJJJJJJJJJJJJJJJJHHHHHHFFFFFFEDDD
@3180810/1
aggcgcttgtggtggtgcacgcgcttgggcagagggaatctgattgtgct
+3180810/1
@CCFFFFFHHFHHIHDFHGIIJJIIJIJIJJJJIIJHJJJJJIJJIIHFF
@4240741/1
cagtactttatttattgtaaaccgcgatgattttggacgtatttttgttg
+4240741/1
@@@DDFFFHGGGHGIIIFJGIJJJJJGIJHGHGGGHGDHGIJIGIJGFGE
@5289086/1
agagaagatcctcatcttgtatagaggaggcttgggctcgctctccgaag
+5289086/1
@CCFFFFFHHHHHJJJJIGHIJJJJJJJJIJIJFGGCFGIEHDGFHIGIF
@2663194/1
gctcgctctccgaagggagcttgcggccgatg
+2663194/1
@@@DDDDDHHBCFBHIA?<?G???F6D??;;@
@2213731/1
acgggattgcccatcaatttatcttcaaatgacgacaccacagttccagt
+2213731/1
CCCFFFFFHHHHHJJJIJJJJJJJJJJJJJJJJJJJJJJJJJJJJJJJIH
@2663441/1
ggaccaaagatgtataataaagaatctatttcgcaagttccctactgaca
+2663441/1
CCCFFFFFHHHHBHGIJJFHIJJJFJJIJJJAHGGIJJJCHHIJJJIIIJ
@3181343/1
agcatacataataaaattagaggaagtaggtgctgggcctcttgtatgcg
+3181343/1
@@@DDDDDHAHHDA:AACCGGIGCEHFEHIBEGGGGEHGIIIIIGIIEHI
@7358873/1
ctcatcttgtatagaggaggcttgggctcgctctccgaagggagcttgcg
+7358873/1
CCCFFFFFHHHHHJJJJIJJJJJIIJJIJJIJJJIJJJJJJIBFGIIJGI
@96708/1
ctggctcccatgtcacggtagcactgagtgacggcacctccgacactgag
+96708/1
CC@FFFFFHHHHHIJJJJGHIJJJJJJJHIJJJJJJJIJJJJIJJJJJII
@7804132/1
gtacacctgagcgagactcataacgcagcc
+7804132/1
=?@DA==ADBFDD?@@@E@BHDHEGGBDHG
@4241580/1
tgtaatttttgtctttcgcgaaatattccgcgacagatgtctttctagtg
+4241580/1
@@@D?DEFHGHHAEHIIIGIIJGIJIIGIJDHIGEIFHGHHIIIJJIHHE
@5813539/1
ccacaatctggtctggagagaagatcctcatcttgtatagaggaggcttg
+5813539/1
@@@FDFEFFHDDFHIGJJJIJEHIJGJIIGIIIJJHGGHIJIIJGJJJJI
@2214548/1
gcggcaaacgcctattaacattatcatcgttctcagcatggtaagaaggt
+2214548/1
CCCFFFFFHHHHHJJJJJJJJJJJJJJJJJJJJJJJJJJJJGIJJJJJJB
@5813797/1
tgggcctcaaaaaatcacgtttatacatttttttttta
+5813797/1
CCCFFFFFHHHHHJJJJJJJJJJJJJJIJJJJJJJJIH
@4242272/1
agaggaagtaggtgctgggcctcttgtatgcgaagg
+4242272/1
@@<DAD?BACF?ABAG?3B9FGGIIIDHHBGI?<GG
@1641902/1
tttattttgtttttctctgtgatctgtttcttggcatctatagatgtcgg
+1641902/1
CCCFFFFFHHHHHJJJJJJJJJJJIJJIJJJJJJJJIJJJJJIIJIIIJJ
@97645/1
gcgttgatgtcgcaagatagtgagacattcactttttagtcataatcttc
+97645/1
@@@DDDDBH?C=?F>HGGGIHH@CDGHHHGH<FBFHBFEBFDDBF?BFGG
@1137287/1
gcctcttgtatgcgaaggtgttgaggcgcttgtggtggtgcacgcgcttg
+1137287/1
@?@FDFFFHGFHGIFEGGGHHIJEHIBGHEHIIEHDEHFHDGHIIIEDED
@6774068/1
gcgggtcctcgtataggtgccgggttattaggtagtctagtatagcgtct
+6774068/1
CCCFFDDFFHHHDHHIF4CFHHGI:DFGEGIJHIHGGIGGDFGHCHEGGH
@5814019/1
gtctggagagaagatcctcatcttgtatagaggaggcttgggctcgctct
+5814019/1
@@@FFFAEHHHGHJJGJIIJIJJJJJIJJIJJIEHIIJJG?GHGIEBGCF
@4720363/1
tgtacattgaaaataaaaataaaaaaatagcaggggttattgttatgtcg
+4720363/1
CCBFFFFFHHHHGIIIIIJJIIIGIGIJIJJIIJJJFGGHIJFGHJJHIJ
@1642055/1
aggcgcttgtggtggtgcacgcgcttgggcagagggaatctgattgtgct
+1642055/1
@CCFFFFFHBHHHJJFHHGIJJJGIIIJJJIIGIIIAEHHHIGIIIHHHH
@6774300/1
cttcttctcttttttctcctttcttttgcgagctgctgccgaaagattag
+6774300/1
B@BFFFFFHHHHHJJJJJJJJJJJJJJJJJJJJJJJJJJJJJIJJJJJJH
@4242597/1
ggggaagtaaatgcatctgtccttattt
+4242597/1
???D7D1D?CDDBCEE<EEECCFCEEC?
@5814305/1
tgctgggcctcttgtatgcgaaggtgttgaggcgcttgtggtggtgcacg
+5814305/1
CCCFFFFFHHHHHJGGHIJIFFGH?FHIHGHJGIJIJJGHEHIGHEHGJH
@4720635/1
tcacgatcgattactactgctttcccaaagacaggacaagcgtgaatttt
+4720635/1
@@@==DDDAHHHFDHG?CHHCHI9FHIIIICC>@=1?DC:8BHD6D8CFH
@98004/1
gcttgtggtggtgcacgcgcttgggcagagggaatctgattgtgctgttg
+98004/1
CCCFFDFFFHHHHIJIJJJJJJIJJJJJIJJJHIJJJJJJJJIIJJJJJI
@7804260/1
cctgatagagacgatttcaccagtggtcttcttgaacttcttcaattgac
+7804260/1
@CCDFFDDDFAFB:AFEHGEIIJHIIHGGHIIIIGGGHCHIJJEEGFEGC
@7804598/1
ctcttgtatgcgaaggtgttgaggcgcttgtggtggtgcacgcgcttggg
+7804598/1
CCCFFFDFHHHGHGIJCGHHGHJIIJJJJIGIDHJJHHIIJJJJHFFFCD
@98819/1
gtcttcttgaacttcttcaattgacgcaagaag
+98819/1
@?@FDDFDDBDDHIGEDGAAIIG@FHGEG>>@F
@617915/1
gtgcctggctcccatgtcacggtagcactgagtgacggcacctccgacac
+617915/1
CCCFFFFFHHHHHJJJJJJJJJHIJJJJJIJJEHIJJJIJJJJJJJIJJJ
@3182243/1
gagtgactttcccgtttccaatctccaagacaggaggctccagtacttta
+3182243/1
@CCDFFFFHHHHHJIJJJJJIJJJJJJJJJJJJJJJJGJJJJJHIJJJIH
@618176/1
gggcacagttcctcgacgagcaagtagttcttgaagcacagacacaggtg
+618176/1
@CCFFFFFFHHHGJJJJJIJJJIJIJJJJJJJJIJJJIJIJIIJJJIJGG
@7804985/1
ctcgaatagtcttttctaacttgaacagtgcgatgttttacaagggcagg
+7804985/1
CCCFFFFFHHHHHJFGIGIIJJJBFHIJCHGGHIJFFGIJIJEIIJIJGG
@618293/1
ggatggagtgagcacgggctctgtgcctggctcccatgtcacggtagcac
+618293/1
?@<A:ADDDFHD>@FF>DFFFCEHG@@?9CADFGGIIE9BFBDGHI>C;=
@618415/1
gccagatgccaaagttcttgatcttcactgggctctt
+618415/1
CCCFFFFFHHFDHIIIJJJJIIJJJJIJJJJJIFIII
@2664892/1
gtcacggtagcactgagtgacggcacctccgacactgaggtcacggtact
+2664892/1
@CCFFFFAFHHHGIIGGIIGGHIJIJJGGGG>BHIJJGGIBGBEGH;CEC
@7359247/1
ctggtctggagagaagatcctcatcttgtatagaggaggcttgggctcgc
+7359247/1
CCCFFFFFHHHHHIJJJJJJIJJJJJJJIIJJJJJJIIIJJJIIJIIIII
@7805455/1
agaggaagtaggtgctgggcctcttgtatgcgaaggtgttgaggcgcttg
+7805455/1
@@BFFFFFHHHFFHGIGGHIJIJIIJIJJIJIGBHIHGIIGCGIGHIGIG
@7359298/1
cggcacctccgacactgaggtcacggtactcgcggtacatgttgtgtaca
+7359298/1
@C@FFFFFGHFFHGHIJJJJ@DGGHIJIJIJIIIJHGHJJJJJIIGCEH=
@6361215/1
cacagacgaacagacaaacagacaaacagacaaacagacaaacagacaaa
+6361215/1
CC@FFFFDDHGHHIIJJJJJJIJIJJJJJIHIJJJJJIIJJIJIJGIJJJ
@2665314/1
gttgtggaactgcttcacctgtggccggcggcacgcagacgccttgatga
+2665314/1
CCCFFFFDHHHHHJJJIJJJJJJJJJJJJJJJJJHHFFDEDDDDDDCDDE
@6361315/1
ccacaatctggtctggagagaagatcctcatcttgtatagaggaggcttg
+6361315/1
@@@FFFFFHHHHHIIHHIFGGF>EGHE@HD@DFHEGGEHHDHC>FFFHHG
@5291659/1
cgcaagaagtaccagaaacgggacttagccacaatctggtctggagagaa
+5291659/1
CCCFFFFFHHHHHJJJJJJJJJIIJJJJJJJJJJJJJJIHIJJJJJJJJJ
@3698087/1
gtggtgcacgcgcttgggcagagggaatctgattgtgctgttgtggaact
+3698087/1
?@?BDDBDFHFHHGGDBHGCDHEGIIIIIFIIDHGDGIEHDHGF@A>CDH
@2665768/1
cacctgtggccggcggcacgcagacgccttgatgacctccactttgatga
+2665768/1
CCCFFFFFHHHHGIIJIGIIGHGGIIGHHFFFFFDCEEDDDDDDCDACD>
@7360064/1
ccaaattcttgtaaacgccaatctcctctatctctgtccctttcacacgt
+7360064/1
CC@FFFFFHHHHHIIIGIEHFF;CHFGEHGGIIGIIHGIGEDDHIIIGIG
@6361754/1
gcctcttgtatgcgaaggtgttgaggcgcttgtggtggtgcacgcgcttg
+6361754/1
CCCFFFFFFHHHHJHJJGCFHIJIJIFHJJJJDEEHJIIIIIIJJJHFFD
@2665908/1
gccgcgactccgccctcttcctcgggttggaatgattctggtgggttgtc
+2665908/1
BBCFFFFFHHHHHJJJJJIJJJJJIJFHGJHIIFIJIIJIJGAEEBDEDC
@4242996/1
gtcacggtagcactgagtgacggcacctccgacactgaggtcacggtact
+4242996/1
@@BFFFFDDHHHHJIIIHIEIIIFHIIIJIIJJJJIGJJJFHIJIJCHEE
@2666156/1
ggcctcttgtatgcgaaggtgttgaggcgcttgtggtggtgcacgcgctt
+2666156/1
CCCFFFFFHFHGHJJHIJJCFHHIIJJJJJJJJJJJIIIGGHIJJJHHFD
@2666159/1
cgcaagaagtaccagaaacgggacttagccacaatctggtctggagagaa
+2666159/1
CCCFFFFFHFHHHJJJJJJJJJJJJJJJJJJJJJJJJJJHHIJJJJJJJI
@4243305/1
cttggttccaattaaactttgggcctgtttcagagtctcgttgacttgct
+4243305/1
CCCFFFFFHHHHHJJJJJJJJJJIIJJHIJJJJJJHIJJJGIGIJJJJIG
@100938/1
ggcagagggaatctgattgtgctgttgtggaactgcttcacctgtggccg
+100938/1
CCCFFFFFHGHHHJJJJJJJJJJJJJJJJJJJJJIJJIJJJJJJIJJJJJ
@3698571/1
ctcccatgtcacggtagcactgagtgacggcacctccgacactgaggtca
+3698571/1
CCCFFFFFHHHHHJGHIJJJJJJJHIJJJJJJJJJJJIJJIJJJJJJGIH
@7360603/1
gcaaagagttgtcgatatgtggatgtagctgccattatgtagactgttgt
+7360603/1
CCCFFFFFDHHHHJJJJJJHIJIJJJJJJJJIJJJIJJJIIJJIJJIJJI
@5815301/1
gtacacctgagcgagactcataacgcagccagatgccaaagttcttgatc
+5815301/1
11BD===BFHHFHJJJJIJIIIIIIDIIJIIJJIJJJJJGJGGIJJJJJJ
@4721761/1
gtcctttctaaggttctaaactatatctgtaccaaatttcaaccaaatcc
+4721761/1
CCCFFFFFHHHHHGHJJJJJJJJJJJJJJJIJJJJJJJJJJJJJJJIJJJ
@1138155/1
ttcaacaatctcgtggttcctctgcacttggtggtccacaaacattataa
+1138155/1
CCCFFFFFGHHHHIJJHIJJJJIIIJJIJJJJJGGIJIJJJIJJJIJJJJ
@6774902/1
gttattgttatgtcgatgtcgaacccaaaaatgtaattaactttattttt
+6774902/1
?@@??DDDFFBH<<BBBGHIIGHE@CE=GE@@G?<<DGGG@FHICHHIDH
@619539/1
gcagtcagatgccaaagttcttgatcttcactgggctcttctctgggatt
+619539/1
CCCFFFFFHHHGHJJJIHIJJJJJJIJJIJJIGEGIIIIJIJJJJJJEGI
@619754/1
atacataataaaattagaggaagtaggtgctgggcctcttgtatgcgaag
+619754/1
@C@FDEFFFHDFFHHHJHIIDFGEHHGEGGIHJIGGIIGIIDHIHEHEFG
@1642987/1
caaatatcttgacttggcaaagagttgtcgatatgtggatgtagctgcca
+1642987/1
C@CFFDFFHGHHFJIJIJIJIIDHHGGIIGCHIIECFGHGIC@FEDD?@F
@2216560/1
ctgtgatctgtttcttggcatctatagatgtcgg
+2216560/1
@@@?DBDD8BBFFHIBH<>GHIDDEFH?CH2CBF
@1138808/1
gcacgggctctgtgcctggctcccatgtcacggtagcactgagtgacggc
+1138808/1
@CCFFFFAHFHHBFHIIBHIIGJJJJJJJGIIHFHGIGGIJGGBFEIGGH
@1643135/1
agacaaacagacaaacagacaaacagacaaaaaaaaagttaattacattt
+1643135/1
CCCFFFFFGHHHHJJJJJJIIJGJJJJJJJJIJJIJIIGIJJJJIIIIHG
@4722610/1
gggctctgtgcctggctcccatgtcacggtagcactgagtgacggcacct
+4722610/1
@<?DDDDDHBBHF<CAGHIICHGHEGGBE?FHIIIGG9FDGDDG6@FHGH
@1643210/1
gtgtgcattattacattttttataaacggtacatctagagtataaaaaac
+1643210/1
CCCFFFFFHHHHHJJJJJJJJJJJJJJJJGIJJJJJJJJJFHHJJJJJJJ
@102207/1
gttcatcttttgaagattctgatattgatagttttttcattccctgc
+102207/1
@@@DFFFDFFFFDGHJIIJIJEHJJIICHIGFHIHIJHIIJFIEIII
@1643335/1
gtgctgttgtggaactgcttcacctgtggccggcggcacgcagacgcctt
+1643335/1
CCCFFFFFHHHHGJJJJJJJJJJJJJJJJJJJJJJJJHHFFDDDDDDDDD
@4243800/1
tggaactgcttcacctgtggccggcggcacgcagacgccttgatgacctc
+4243800/1
CCCFFFFFHHHHHJJJJJJJJJJJJJJJJJJJHHFFFDDEDDDDDEDDDD
@6775815/1
acgggctatgccatttatcctcgcacgttggcagtaatagtacaagtgaa
+6775815/1
<@@DDDFDHHHHHIIJIJIJIIIGIIHIIIJGGHFHIGGIBFGIIIFHHI
@6775925/1
gtcttttctgacattggtctctataatcttaccaacgttatttggttcaa
+6775925/1
C@CFFDFFHGGGHGGGG<CIGIIGJIIIJJJIJIJIIGIIIJIGIJJIEI
@1139255/1
cctaagtgagtatacatctattaaattcaaacgcagagctcattatgttg
+1139255/1
@@@D??DD8A22AFB>CF@EBA<?IH?H@:3F@:1818:C?DDDB9BGGI
@6776000/1
cccatgtcacggtagcactgagtgacggcacctccgacactgaggtcacg
+6776000/1
CCCFFFFFHHHHFGIJJJJJJJHHIJJJJJJIJJJIJIJJJJJJJHJIJI
@4244102/1
gccgtcatactgtagcttgggtggtggcaatactcggccgcgaacctcca
+4244102/1
CCCFFFFFHHHHHJJJJJJJJCGIHIJJJJJJJJJJJJJJJJJHFDEEDD
@6776094/1
cccgtttccaatctccaagacaggaggctccagtactttagctttgacag
+6776094/1
CCCFFFFFHHHHHJJJJJJJJJJJIIIJJJJJJHIIJJJIJJJJJJJJJJ
@4244144/1
agccagatgccaaagttcttgatcttcactgggctcttctctgggatttc
+4244144/1
CCCFFFFFHHHHHJJIJJJJJJJJJJJJJJJIJJJJJJJJJJJJJJJJJH
@5816967/1
ctcggacatttcaattttatttagttggtcttggttgaacggaactccaa
+5816967/1
CCCFFDFDHHHFFIIJJJJIJJIIHHGHJJJJIJIGJIHIIJFGGIIGHG
@1139716/1
ggcagagggaatctgattgtgctgttgtggaactgcttcacctgtggccg
+1139716/1
CCCFFFFFGDHHHJJJJIIJGGIIHJJIJJJJJJJJJJIJIJJIJFIJJJ
@1644009/1
acggcacctccgacactgaggtcacggtactcgcggtacatgttgtgtac
+1644009/1
@CCDFFFFHHHHHJJJJJJJJHIJJJJGDHIJIJJJFGHGIGHJJHHCHF
@2217767/1
gtgctgggcctcttgtatgcgaaggtgttgaggcgcttgtggtggtgcac
+2217767/1
@@@DFFDFHGHHHIIGIIGGIG:FHHIFGGFHDGBGBB?==BF=CHIIII
@4244544/1
gcactgagtgacggcacctccgacactgaggtcacggtactcgcggtaca
+4244544/1
CCCFFFFFDFFHHIIJJJJJJJIJJIGIJJJIIJJIIFCHIIJIJHEDEF
@1139965/1
acaagaagttatttgttcaaataacttattaaaattaatatgcgtgatga
+1139965/1
CCCFFDDFHHGHHJIFHIGIIIIHGHJJIJJIIGIIGGHGIIHIJI?HGG
@6776654/1
gtgctgggcctcttgtatgcgaaggtgttgaggcgcttgtggtggtgcac
+6776654/1
@@??DDDDAAFHFHDGDFIII1<CD:CGGGGIE?GIHIIHDEH7@5CC9@
@103265/1
ctaaacataaaaataatacattacgttaaatgccacgacgctcggacatt
+103265/1
CCCFFFFFHHHHGIJJIJJIIJJJJHJJJJJJJIIJJJIJIJJIGIIJJJ
@2217970/1
gtttattttgtttttctctgtgatctgtttcttggcatctatagatgtcg
+2217970/1
CCCFFFFFHHHHHJJJJJJJJJJJJJJJJJJJJJJJJJJJJJJJJJJIJJ
@5817378/1
ctcttgtatgcgaaggtgttgaggcgcttgtggtggtgcacgcgcttggg
+5817378/1
CCCFFFFFHHHHHJIIAFHHIIJJIIJJJJIJJJJJHHIJJJJJHFFFDD
@4723734/1
cctaaagtcattattctccgcgggcgacagccaatatgtgttaaaataaa
+4723734/1
CCCFFFFEHHHHHJJJJJJJJJIJJJJJJJJJJJHHHHHHGFFFFFFDEE
@5817418/1
gctgcagatgactgtgcatccttgctagtaagtcctgagccatagcaaac
+5817418/1
CCCFFFFFHHHHHIHIJJJJJEHHIIJJCHIIEHIJJJJJJIJJJGIIIG
@4244799/1
gtcacggtagcactgagtgacggcacctccgacactgaggtcacggtact
+4244799/1
CCCFFFFDHHHHHJJJG@FHIJIFJJJIJJIHIIHJJIJJFFGHIJEHHH
@1140125/1
ggcacgcttgcgcatgacatctatacatgccattggcgttcaaaaggtta
+1140125/1
CCCFFFFFHHGHHJJJJJJJJJJJJJJJJJJJJJIJJJHIJJIIIIJFHI
@103457/1
ctgattgtgctgttgtggaactgcttcacctgtggccggcggcacgc
+103457/1
CC@FFFDDHHHFCGHEEFFGFHGJIJJGIJFEDGIDHIGIJJHFFDD
@6776848/1
gggaactcctcaaaaatcaacataatgagctctgcgtttgaatttaatag
+6776848/1
CCCFFFFFHHHHHJJJJJJJJJJGHHHIJJJJJJJJHJIJIJJJJIJJJJ
@103726/1
ccgtatctcaacacccataaagaactgtttgcctctcatgtcccatactc
+103726/1
CCCFFFFFHHHHHJJJIJJJJJJJJJJJJJJJJJJJJJJJJJJJJJJJJJ
@6777104/1
tgccattgtcctttcctaggagtgactttcccgtttccaatctccaagac
+6777104/1
@@@DFFFFHHHHGJJJIIJJIIICHIJJJIJJIEHGIJJIJGIHJJJGII
@103982/1
cagtggtcttcttgaacttcttcaattgacgcaagaagtaccagaaacgg
+103982/1
BBCDFFFFHHHHHJIJIJJJJJJJJJJJJJIJJJJJJJHIIJIJJJJJJJ
@1140653/1
attttgtttttctctgtgatctgtttcttggcatctatagatgtcggtgg
+1140653/1
@@@DDDDDHDFFHGB<2<FACFHHIIIIIIG;EEGHECHDCHH?DFG?8@
@1645046/1
catcaatttatcttcaaatgacgacaccacagttccagtctcaggcacat
+1645046/1
=?;BDDBDFFFFBBBFG@HCB<ACEEE8?1?CDG<?F@DDG4@FHIIIII
@6777479/1
ggctgaattgcagcatcttgtcgagaacatgaagccgctttggtttacgt
+6777479/1
CC@FDFDDFHHDHIIIIIGIGEHGIIBCGDBE?>FAH@?@GGEGHGIEG=
@104437/1
agaggaagtaggggctgggcctcttgtatgcgaaggtgttgaggcgcttg
+104437/1
CC@FFFFFHHHH1CGIJIGGJJJJIIHIIJJJHEHI?FFHIIJJIIGHHH
@7807837/1
gtggaactgcttcacctgtggccggcggcacgcagacgccttgatgacct
+7807837/1
CCCFFFFFHHHHHJJJJJJJJJJJJJJJJJJJJHHFFFDDDDDDDDEDDD
@3183078/1
tgtagctttaaggggatctgctgtctgtggagctgatgcttgctgggcct
+3183078/1
@<?BDDDDHAB<FFGC:CFHGGGHHIGFHBCGI@GBGGGII@AGGIFHG@
@7808099/1
ggcacgcttgcgcatgacatctatacatgccattggcgttcaaaaggtta
+7808099/1
CCCFFFFFHHHHHJGIIJIIIJIJJJJHHGIJIIIIIHIIGHIJIIGCHH
@2666506/1
caggaatatcaccggctcgttgaacaccttaggacgaag
+2666506/1
C@@FFFFFHHHHHGIIIIF8CC3C@F?DEH>?D9<F@F;
@1141297/1
cttcacctgtggccggcggcacgcagacgccttgatgacctccactttg
+1141297/1
1?;BAB:ADFFF?F<F<:@@DAFFBEE2:8?DB>;AC@@BBB?;;>9:>
@2666765/1
aacgaaaccaatttagaatatacgaaacagcaggaccactgcagacaaat
+2666765/1
CCCFFFDDFHFHHJJJJIIJJJJJJJJJJIJJIIJIJJIIJJIJIIIJJI
@4724628/1
caccagtggtcttcttgaacttcttcaattgacgcaagaagtaccagaaa
+4724628/1
CCCFFFFFHHHHHJJJJJJJJJJJJJJJJJJJJJJJJJJJJGIJJJJJJJ
@1141763/1
gtcttcttgaacttcttcaattgacgcaagaagtaccagaaacgggactt
+1141763/1
CCCFFFFFHHHHHJJIJJJJJJJJJJJJJJJJJCFHIJJJJJJJJJJJIH
@620818/1
cgacatttttccttcaacttttcatattcattgcgtctgatcaagtcttc
+620818/1
CCCFFFFBHFHGHIJIEIGIIJJIIJJJGJIJJIJGHGGGIJJIJIJIJJ
@2667267/1
tgtcacggtagcactgagtgacggcacctccgacactgaggtcacggtac
+2667267/1
CCCFFFFFFHHHHJJJJJHHJJJJIJJJJJJJJJJJJJJJJIJJJJJIJH
@3184272/1
ctctttacaagtagactcatctttagcacttggttcgtcttttgaagatt
+3184272/1
BCCFFFFFHHHHHJJJJJJIJJJJJJJJJJJJJHIJJIJJJJJIGHIIIJ
@1142053/1
ctgtgatctgtttcttggcatctatagatgtcggtggcgcacagg
+1142053/1
?@@=D8DDFDFDAFCBCEGCCEHGHGI9FDHHE>?FBDHEDGIG<
@3184864/1
ggggaagtaaatgcatctgtccttatttccgacccacaaacaattaagcc
+3184864/1
CCCFFFFDGHHFHEGIIJJEHGJJDHIG<HHJJGFDHGIIDGHGIJJIGH
@6363611/1
ctcatcttgtatagaggaggcttgggctcgctctccgaagggagcttgcg
+6363611/1
CCCFFFFFGHHHHJJIJHIJIIIGEGHIIJJFIIIJJJGIIIIIGIJIJF
@3700318/1
ggtgtatccattatagctggattatattctttcaatatatttaacatcag
+3700318/1
@BBFDFFFHHHHHJIJJJJJIJJJJJJJJJJJJJJJJJJJJJJJJJJJJJ
@2667875/1
cgcaagaagtaccagaaacgggacttagccacaatctggtctggagagaa
+2667875/1
CCCFFFFFHHHHHJJJJJJJJJIJJJJJJJJJJJJJJJJIIJJIHIJJIJ
@6363694/1
gcccccctcacgttccgccaattgcttcaccttatgatagtcatcgcggc
+6363694/1
CCCFFFFFHHHHHIJGJJJJJJJJJJJJJJJJJJJJJJJIIJJJJJIIIH
@3700433/1
gtacagttagaaatgttacaacctctatactttgcattaaaataatgccc
+3700433/1
CC@FFFDEHHHHHJJGIIJJJJJJJIJJJJJIJJJJJJJJIJJJJJJJJJ
@3700653/1
aggtgctgggcctcttgtatgcgaaggtgttgaggcgcttgtggtggtgc
+3700653/1
BCCDFFFFHHHHHJJJJIJJJJJHIHI@EFHIHIJIJJJJJIJJHIH@EH
@2668204/1
agcatacataataaaattagaggaagtaggtgctgggcctcttgtatgcg
+2668204/1
CCCFFFFFHHHHHJJJJJJJJJJJJJJJJJHIIJJJJJJJJJJJIJJJJJ
@6364032/1
gcgacctctccgactgacatgaacattggaaactcgcagagtgtgggcaa
+6364032/1
CCCFFFFFHHHHHJJJJJJJJJIJJJJJJJJJJJJJJJJIJGIJJJJJJJ
@6364143/1
tctagcacgtagttctcagcttccctgcaaagttaaccatcttgtattca
+6364143/1
CCCFFDEFFHHFHHBHIIJGIHHIIJIJGEHICFIIJJJJGIJJGIIGBF
@622001/1
ctcagatgcaatttcttgcaagaattgcacaaagttgaagtccttgttgt
+622001/1
??@FDABDFD?DAFBEAGIIIEDHIIIIIDEBDE?EECCG?DGHGF?DCD
@4726291/1
ctctatactttgcattaaaataatgcccattttcacaggcaagggatcct
+4726291/1
CCCFFFFFHHHHHJJJJJIJIIJJIIJJJJJJJJJJJIJJJIIIIIIIJJ
@6364301/1
cacgcgcttgggcagagggaatctgattgtgctgttgtggaactgcttca
+6364301/1
CCCFFFFFHHHHHJJJJJJJJJJJJJJJJJJJJJIJJJJJIJJJJJJJJJ
@1143300/1
cctcatcttgtatagaggaggcttgggctcgctctccgaagggagcttgc
+1143300/1
CCCFFFFFHGHGHIJJJJHIGIJJBHIJGGIIIJIIIIGJJJI?HICIHI
@4726539/1
ctcgtcattgcctggcatacaaggcaaagca
+4726539/1
?<@?D;DDAFFDHIIHGGCCC9ADCBBFF31
@6364391/1
ctgttgtggaactgcttcacctgtggcc
+6364391/1
???DDDDDD3?3C::?EEI3<<CF3A3C
@622302/1
gcaagaagtaccagaaacgggacttagccacaatctggtctggagagaag
+622302/1
@@@DDDDBD<FBDGF@G;FD8@F@<EF@?EBFIGICG<0BB9DBGF<;8B
@2219427/1
gtggattttaatgttattattacagcatacataataaaattagaggaagt
+2219427/1
C@CFFFFFHGHHHIJJJJJJJJJJJJJJJJJJJJJJJJJJJJJJJJJJJH
@3701184/1
gttacacttaactgtaccgctgcttctatgtattataaaaactaattgta
+3701184/1
CCCFFFFFHHHHHJHIJIJIJJJJJJJIJJHIJJJJJJJJJJJJJJJJII
@6364532/1
ctcatcttgtatagaggaggcttgggctcgctctccgaagggagcttgcg
+6364532/1
CCCFFFFFHHHHHJIJJGIIGHIIGEBCGIEGGEGIIIIGIJDFGFGIIG
@3701238/1
gtgcaaagcaagcaattgcccacacccgt
+3701238/1
1?<A?DDD;DDDDABE9C4:AF=?E1:?E
@2219568/1
cacagttcctcgacgagcaagtagttcttgaagcacagacacaggtgtct
+2219568/1
@<?DDBDD>=?FFEAG<DFFCFFI9:DCGFB3DFE>FFBAFFFDFFFBCF
@622506/1
ctgctatttattttttctatattttcaatgaacagaattgacccttctac
+622506/1
CCCFFFFFHHHHHJJJJJJJJJJJJJIJJJJJJJJJJJJJJJJJJJJJJJ
@3186217/1
gtagcactgagtgacggcacctccgacactgaggtcacggtactcgcggt
+3186217/1
CBCFFFFFHHHHHJJJJJJJJJJJJJJJJJJJJJIJJJJJJJJJJJJHF?
@6364776/1
tagaggctgtcactgcagcgatactgggaacattcgactgatccggtgag
+6364776/1
BCCFFFFFHHHHHJJJJJJJIJJJJJJJJJJJJJJJJJJJJJJJJJJJJJ
@2669007/1
gcgagactcataacgcagccagatgccaaagttcttgatcttcactgggc
+2669007/1
CCCFFFFFHHHHGJJJJJJJIIJJIJIJJJJGIJJJJJJJJJJIJJIJJI
@2219988/1
cgggcttcaacagcttgttagcttgccattgtcctttcctaggagtgact
+2219988/1
CCCFFFFFHHHHHJJJJJJJJJJJJJJJJJJJJJJJJJJJJJJJJDFHHJ
@104634/1
gtcgcaccagattattgatttctctttccctgtcgggagcggagcgcgct
+104634/1
CCCFFFFFHHHHHJJJJJJJJJJJJJJJJJJJJJJJJJJJJJIIJJHFDD
@2220346/1
gtgacggcacctccgacactgaggtcacggtactcgcggtacatgttgtg
+2220346/1
@@@FFFFFHHGHHJJIIJJJJJIJHHJJIJDFHGGIIII@AHFHG?CEBD
@7808639/1
ggattttaatgttattattacagcatacataataaaattagaggaagtag
+7808639/1
CC@FFFFFHGHHHIJJJJJJJJJJJJJJJJJJJJIJJJJJJJJJJJJHIJ
@7808666/1
ccaacgggattgcccatcaatttatcttcaaatgacgacaccacagttcc
+7808666/1
CCCFFFFFHHHHHJJJJJJJJJJJJJJJJJJJJJJJJJJJJJJJJJIJJJ
@2220561/1
cttgaattccttgatgactgcatagatagaaatcgaactcggtcggatgc
+2220561/1
CCCFFFFFHHHHHJJJJJJJJJJJJJIIIIJJJJJIJJJJJJBGHIJIIJ
@2220576/1
gccaaaatgctattaacatttaagaatctgtcgttaaaataaatatttca
+2220576/1
@?@ADDDDHBFHHIIGIIIJIJIIGIGIJJEHGIIJJJJJIIGHGGEGII
@2220597/1
gcctgttttggtagcggcggcgcggtccgtgaggagcatgctcgccatca
+2220597/1
CCCFFFFFHHHHHIIIIIIIHIB<AAABB=?B@BA@<BCCCCCDDDDBDD
@1144651/1
ctcccatgtcacggtagcactgagtgacggcacctccgacactgaggtca
+1144651/1
CCCFFFFFHHHHHJGHJJJJJJJJHJJJJJJJJJJJJJJJJJJJJJJHIJ
@7809003/1
ccacaatctggtctggagagaagatcctcatcttgtatagaggaggcttg
+7809003/1
@BCFFFFFHHHHHJJJJJGIIJJJJJGIJJJJIIGHIIJJIIIIGIIIJA
@4246743/1
cacctgtggccggcggcacgcagacgccttgatgacctccactttgatga
+4246743/1
CC@FDDEEAHHHFJEGIDDHGHIIIHGHEB@@@CDCEEED=CCCCDDCD;
@5294046/1
ggaatctgattgtgctgttgtggaactgcttcacctgtggccggcggcac
+5294046/1
@?@DDEFFFHHGFHIHJGGHFHHGEBFGHGHIIIJJJJDHEHJJJJIFDA
@105687/1
gtgcaaagcaagcaattgcccacacccgtatctcaacacccataaagaac
+105687/1
CCCFFFFFHHHHHJJJJJJJJJJJJJJJJJJJJJJJJJJJJJJJJJJJJJ
@105785/1
gggtgcgcgtccatggagccgaccacggcggcgatggacggcttcttgtt
+105785/1
@@CDFFDFHHHHHJJIJJJJJJJJJJJJIJHDDBDDDDDDDDBDDDDDDD
@7363825/1
gtggattttaatgttattattacagcatacataataaaattagaggaagt
+7363825/1
@@@DDDDDFH>FFAEDFGGIIIGIIIDHGIIFI<HIGHIIIGGDHGCHII
@1646747/1
ctcatcttgtatagaggaggcttgggctcgctctccgaagggagcttgcg
+1646747/1
CCCFFFFFHHHHHJJJJJIJJJJGIJIFIJJJJIIJIIJJJJGIJJJIII
@5294620/1
gaagtgtgataatgtcataaagttgacaataatctataattaattacttt
+5294620/1
@@@DDFDDFHDFFJDHIIGIIIHGHGHHIIIHHIJJJIJJJIIJIJJJJI
@1646798/1
cttcacctgtggccggcggcacgcagacgccttgatgacctccactttga
+1646798/1
@@@DDFFFHHHFBGIJJJJJIJGIJIIGHGFDDEECCEEEDDDDDDDDDA
@1646859/1
cgttgagtttgatgacagcgtagttaacttcaatggaagtggcgacctct
+1646859/1
@CCFDDFFHHGHDEFHGHIIGIIIHIIGGGIJIJJIJEHHEHIFIHEFGH
@7809989/1
ccctcgtgttcttcaatgggttcacgttgaaaccaacaacgaaatcgtgt
+7809989/1
CCCFFFFFHHHHHJJJJJJJGIJJJJJJJJJJJJJJJJJJJJJJJJJJIH
@6779514/1
gccagatgccaaagttcttgatcttcactgggctcttctctgggatttcc
+6779514/1
CCCFFFFFHHHHHJIJJJJJJJJJJJJJJJJJJJJJIJJJJJJJJJJJJJ
@623494/1
caatcctttactcgaatagtcttttctaacttgaacagtgcgatgtttta
+623494/1
CCCFFFFFHHHHHJJJJJJJJJJJJJJJJJJJJJJJJJHHJJIJIHJJJJ
@1145825/1
gtttgtctgtttgtctgtttgtctgtttgtctgtttgtctgttcgtctgt
+1145825/1
=:?DDBDDHAFHDACCFACIHAHHACFHGFHHICFGGHGHGGDGGGGICB
@7364828/1
tgtgaaactgcgacaccttgtggctgtgacttgtagtcaaggtggagatt
+7364828/1
;?@DD;?BFFFHHGGHGHGIIGHIGIFE9FHIGEAH9DBGGG??FDFB?<
@623712/1
cctcacatgattcatccacaaattccaacccttgcgtttcaaaacaattc
+623712/1
CCCFFFFFHHHHGIGHGIJGIJIIGHIIIHGIIEHHIIJJGGIIGHIJJJ
@1647479/1
atgcgaaggtgttgaggcgcttgtggtggtgcacgcgcttgggcagaggg
+1647479/1
CCCFFFFFHFHHHJHJJJJJJJJIJJJIHGHHIJIJJJJHHHFFFFDDDD
@3187391/1
ctggcatacaaggcaaagcaccgacgacgacactgtacagttagaaatgt
+3187391/1
??@D7AD?DDFFGIHGBC;EGAGGGID>?@@FIIIC@==@GHGGIBEE?C
@1647549/1
agagaagatcctcatcttgtatagaggaggcttgggctcgctctccg
+1647549/1
8?8D;??DHHFFFGGA<FHHFB?<FHG;FBEHGF1:D38?:?BDGH>
@4727431/1
cagcatacataataaaattagaggaagtaggtgctgggcctcttgtatgc
+4727431/1
@@@FFFDDHHHHHIJGGGIJGGH>@GHEDDHIJJIG9FAFGIJJIEFEGG
@1146155/1
agtaggtgctgggcctcttgtatgcgaaggtgttgaggcgcttgtggtgg
+1146155/1
CC@FFFFFHHGHHIJJJJJJHIJJJJIIIJCFFGHHIJJJJJJIIIIHEG
@624134/1
gggctctgtgcctggctcccatgtcacggtagcactgagtgacggcacct
+624134/1
@@@FFDFFHFHHHJJEGIJJGJJEHIJJJJJJJJJJJJIDHIGJGJIGII
@3702014/1
gacgcaagaagtaccagaaacgggacttagccacaatctggtctggagag
+3702014/1
CCCFFDDFDHHFH>GHGIJFIDEGGHHIJIJGGHEGIIIIGFGGIFGEGE
@624178/1
caccagtggtcttcttgaacttcttcaattgacgcaagaagtaccagaaa
+624178/1
@@@DFFFFHDDHDGGGIIGIIIIJJGIIJJJHIGIIGIGIIBFBHCGDHI
@624216/1
gcgcttgtggtggtgcacgcgcttgggcagagggaatctgattgtgctgt
+624216/1
CCCFFFFDHHFHDGFHIJJJJJJIJJJJJJIJJJIIJJIJJJIJIJJJJJ
@3188092/1
cccaaattcttcttcttcagccggctttggtggttctttgg
+3188092/1
<@@A?D;A=?C:A??A<CDE9<FFFF@CD@8???6?B9B9?
@3188110/1
gttgtgtacacctgagcgagactcataacgcagccagatgccaaagttct
+3188110/1
C@CFFFFFHCCDHHEGGIIJIHIIIIJJIJJJJJJJJJIJJJIIHIGHIJ
@4728151/1
tccttgttgttaagaggtgttacctgcaacttggccaggttagggccaac
+4728151/1
CCCFFFFFHHHHHJJJJHHJJJJJJJJJJJJJJJJJHIJHIJJJJJJJJJ
@3702294/1
gcgagactcataacgcagccagatgccaaagttcttgatcttcactgggc
+3702294/1
CCCFFFFFHHHHHJJJJIJJJJJJJIIJJIJHIJGJIIIIJJJJJJJIJJ
@4728466/1
agcatacataataaaattagaggaagtaggtgctgggcctcttgtatgcg
+4728466/1
@CCFFFFFHFFHHJIIJHEFGHGGGIJGHGHGGIGGDIGGIIJIJJJIIJ
@4728539/1
cgggctctgtgcctggctcccatgtcacggtagcactgagtgacggcacc
+4728539/1
CCCFFFFFHHHHHJJJJJJJJIJJJJJJJJGHJJJJJJJJGIIJJJJJJJ
@5822288/1
ggcaaagagacgaagcgcgcgttctcatgtaatttttaatgttctccaaa
+5822288/1
CCCFFFFFHHHHHGIJIJJJJHIJIJIJJIIGHIJJJIJJJHIJJJJJIH
@1147165/1
cgacataacaataacccctgctattttttttatttttattttcaatgtac
+1147165/1
@CCFDA<DF<BFDBGHGIICEGIJGIHEIIHEHIICHEHEEDDCGGG.=@
@3702662/1
ataatcttcagatactccaaagcattctgggctgcagatgactgtgcatc
+3702662/1
@CCFFFFFHHHHHJJJJJIJJJJJJJJJJJJJJJJJJJJJJIJJGIJJJI
@2221307/1
cgcaagaagtaccagaaacgggacttagccacaatctggtctggagagaa
+2221307/1
CCCFFFFFGHHHHIG@GIIHI@FHIJ4:CFIJJJJJIIJFHIJJIGHHEI
@2221326/1
gccactctttaagttgtctagtgtgtgtagggg
+2221326/1
@@@DBDDDHFHH?<CFFGGEF:CCECFF@?<?@
@3188842/1
catacataataaaattagaggaagtaggtgctgggcctcttgtatgcgaa
+3188842/1
CCCFFFFFHHHHHJIJIJJJJJJJIJJJIJJJJJJIJJJJJJIJJJJJHI
@1147310/1
gctgggcctcttgtatgcgaaggtgttgaggcgcttgtggtggtgcacgc
+1147310/1
CCCFFFFFHHHHHJJJJJJHHHICGEHIGIJEHJGIIJJIHIJHHIEHGF
@2221512/1
tttatttttattttcaatgtacagacagcacttttctacgattttattat
+2221512/1
@@@BFFFFHFHHDHDGGGIIIEEHGGEGBFDEEGEGGDCG68CGFBDHHG
@1147524/1
ccgtacccatagcaacaagatcagcgactgtcacacggtagcggaaggtg
+1147524/1
?@@DADDDHHHHHIJGIIGGHIGGEDFGJGDFHIJJFGDGHDHIIEEC@A
@1147528/1
gccagatgccaaagttcttgatcttcactgggctcttctctgggatttcc
+1147528/1
C@@FFFFFDHGFDIFFHGIGIGEIGIJJJGGGIGGIJJIJGIJIIIJIIH
@3189217/1
cactgagtgacggcacctccgacactgaggtcacggtactcgcggtacat
+3189217/1
@@?DDFFBFHFFFHHIJJGIJIJJGGIEIJGHIGGGIIIJJEHHH<BBDF
@3703128/1
gctgcagatgactgtgcatccttgctagtaagtcctgagccatagcaaac
+3703128/1
CCCFFFFFGHHHHJIIJJJJJJJJJJJJIIJJJIJJGIJJJJJJJJJJJH
@3189391/1
ctccagtactttagatttgacagtgtaaaacttctcggaaatctccaatc
+3189391/1
CCCFFFEFHHHHHJ22CGIIJJJJJJJJJJJJJJJJJJJJJJJJJJJJJJ
@2222269/1
cggcataacgggccgcgactccgccctcttcctcgggttggaatgattct
+2222269/1
@@CFFFFFHHGHGJJJJJJJJIJJJJIIJJJJJHHHFFFDDCDDDDDDED
@6366129/1
ccgacgacgacactgtacagttagaaatgttacaacctctatactttgca
+6366129/1
C@CDDDDDD>D?FEEDGGCHFADHEDDFDHIDHIIGIEHGGGIGFB;@AH
@6366172/1
tgtcacacggtagcggaaggtgggttcgtgaatcatgccctcaatctgca
+6366172/1
@;@DDD;DA>ADDGHFF:@GHDAA@DFF8DDAGBAHIIIGCFEGHGHAE=
@4729912/1
cgagtagagccttagctgcggaatgcttagcttccttcttagagcgtccc
+4729912/1
CCCFFFFFHHHHHJJJJJJJJIJJJJJJJJJJJJJJIJJJJJJJIJJIIJ
@1148375/1
gggctctgtgcctggctcccatgtcacggtagcactgagtgacggcacct
+1148375/1
B@CFFFFFHHGHHHIJJJJJJJJJJJJJIFHJJJJJJJJGGIJJJJJJJG
@2671524/1
ctggacaaggcactggcaacgaccaatcatgg
+2671524/1
@??DDDD;CFFDHBHIGBEEAEDF::CCGHGB
@3704080/1
gttgtgtacacctgagcgagactcataacgcagccagatgccaaagttct
+3704080/1
@?@DFDBDHDAAAFEFEE@GIFIGIIIGGEAAD@DHHICFBD@FCF8BFH
@106981/1
caacgatcttgaacatattcgtattaatgtatcacacctagcatcacaac
+106981/1
CCCFFFFFHHHHGJJJJJJJJJJJJJJJJHIJJIJJJJJJJJJJJJJJJJ
@2222807/1
ctcttgtatgcgaaggtgttgaggcgcttgtggtggtgcacgcgcttggg
+2222807/1
CCCFFFFFHHHHHIJJGHHHIIJJIJJJJJIJJGJIIIJGIIJIHFFFDD
@2671642/1
ctgggcctcttgtatgcgaaggtgttgaggcgcttgtggtggtgcacgcg
+2671642/1
@CCFFFFFHHHHFIHJJJHGHGHIFGHEHIGIJFJIHGHIJHGGGHIJHH
@6366668/1
gcagagggaatctgattgtgctgttgtggaactgcttcacctgtggccgg
+6366668/1
CCCFFFFFHHHHHJJJJJJJJJJJJJIJJJIJJJJJJJIJJJJJJJJJJJ
@107171/1
tcctcatctcttgcagtttggcctctttcgcagccaacttctggcgctcc
+107171/1
@@:DDDDDFBCDDGBF<<CFGHIE@GHE9FH:FDFFCGGG>GHGIBH<6;
@7365071/1
cagcatacataataaaattagaggaagtaggtgctgggcctcttgtatgc
+7365071/1
CCCFFFFFHHHHHIJJJJJJJJJJJJJJJJJHIIIJGIIJJJJIJHIJJI
@6779831/1
gctccatggtccaggagcagcagcgtgcgcaggttcaggcatctgcacca
+6779831/1
CCCFFFFFHHHHHJJJJJJJJJJJJDHIJJJJJIIJJJJJJJJJJJJJJJ
@4248534/1
ctccatactttgtttcatttaaatttacgggctatgccatttatcctcgc
+4248534/1
C@@FFFFDFBDHFGIIIEIJIFHGIJJEGGGDIGIG@GHHIJJJ@GGIJA
@107331/1
agcatacataataaaattagaggaagtaggtgctgggcctcttgtatgcg
+107331/1
CCCFFFFFHGHHHJIJJJJJJJJHJJHJJJGIJJJJJJJJJJIJIJJJJJ
@6366945/1
gctgggcctcttgtatgcgaaggtgttgaggcgcttgtggtggtgcacgc
+6366945/1
CCCFFFFFHHHHHHJJJJJIIJJCHEGIJJJJJJJJJIIJGIIGHGIJJH
@3704460/1
gcaaagataagatgaagaagaggagcaaatggaaaaaaaaattgg
+3704460/1
@@@=BDDDBBH?<CCEDFGII@FHEGG;@FHGGHGIGDGBHGIGG
@3704559/1
ctcatcttgtatagaggaggcttgggctcgctctccgaagggagcttgcg
+3704559/1
CCCFFFFFHHHHHJJJJJJJJJJIIJJJIJIJJJJJJGIIJJHIIJJIJJ
@107507/1
gggaatctgattgtgctgttgtggaactgcttcacctgtggccggcggca
+107507/1
@CCDFFDDH?FHHGGGIGFGCDBFGEGCGGHHDEEGIEHGFDADDHBEBC
@2223383/1
tctcgcgccaatggcatgtatacatgcctactagtgatgtagtgtaattc
+2223383/1
BCCFDFFAFHHHFGIJJFHIJJJIGGHIIGIHJJFDGIIIIJIGDGHGIH
@6367176/1
atcaatttatcttcaaatgacgacaccacagttccagtctcaggcacatt
+6367176/1
@BCFFFFFGHHHHJJIJJJJJJJJJJJJJJJJJJJJJIIJJJJJJIJJJJ
@107617/1
gtagcactgagtgacggcacctccgacactgaggtcacggtactcgcggt
+107617/1
CCCFFFFFHHHHHJJJJJJJJJJJJJJJJJJJJJIIJJJJIIJJJJJHFB
@1149189/1
ctggctcccatgtcacggtagcactgagtgacggcacctccgacactgag
+1149189/1
@@@FDFDFHGGHDEFFHI<CFGIJJJGJHHHGIGIIIGIJHIHGGHGHGG
@1149215/1
cagttaatacctggcatcagttacaatgtttgagtacttagttacttgtt
+1149215/1
@CCFFFFFHHHHHJJJJJIJJJJJJJJJHIJJJJGIIJJJJJJJJJJJJJ
@107742/1
gtctggagagaagatcctcatcttgtatagaggaggcttgggctcgctct
+107742/1
@@@FFFDDDHDFHJHDHIJJIJJJIJJIGIIGHGIIGII<BBBDFGIIGG
@7365658/1
ggtcttcactagttggcaaatcgcgcgtatagacattttgctaccaaaac
+7365658/1
@@@DD?BD>?CDHGB@:CF?C?:AEDGIIIIG>BAG>@F??FBB==CB@@
@6367442/1
agagccttagctgcggaatgcttagcttccttcttagagcgtcccgtacc
+6367442/1
@?@FFDDDHHHDHGIHJJIIJEIIHIIGHHGIJIIJHEHJIFHGBECGEI
@6780587/1
gtgctgttgtggaactgcttcacctgtggccggcggcacgcagacgcctt
+6780587/1
?@?BD>D?DAF1CEDBGGHIIFGGAHHHE;?:?FGHAEEEE@8ABB?=2;
@1149623/1
gtcctgcagagcttgccacatcttgtaagcagcctgacgcttagcaagtt
+1149623/1
CCCFFFFFHHHGHJJJJJJJJJJJJJJJJJJJJJJJJJJJJJJJJJIJHI
@5822672/1
cgcaagaagtaccagaaacgggacttagccacaatctggtctggagagaa
+5822672/1
=@@DDFFDDFHHHIBFGFHHHEHFIIIIIIIIIDIIICH@GHIIEIIICC
@7366169/1
cctgacacctcacccagggcgggatatggaattttaatttatgccccctt
+7366169/1
@@@FFFFFHDHHDGIJJJIIJIIGIEHIJIHHHHHFHHFFFFFFEDDBDD
@5822740/1
gcttcttagagcgtcccgtacccatagcaacaagatcagcgactgtcaca
+5822740/1
@??DFFDDFHHDFIIIIHEGDEDBCFBGGCGDHHIGEBFE@HFIIIIII<
@7811353/1
gtgctgggcctcttgtatgcgaaggtgttgaggcgcttgtggtggtgcac
+7811353/1
B?BDFFFFHHHHHJJGGJJJJIGHJ?FEHIIJJJJJJJJHIJHGIHHIIJ
@5822806/1
ggaaaacccaacaaataaactttttaatagacaaatacaacgaaaccaat
+5822806/1
CCCFFFFFFHHHFHIJJJJHIJJJJJJJJJIIIJJJJJIJJJJJJJJIII
@625138/1
aatgactatatttgtccagaacacgtattaattctgttttcacgttgtca
+625138/1
@@@FFFFFHGFHGIGIEHIIIGIGICDHHIJJIGDHDHGJJIJIHGGIIE
@7366440/1
ggcccgtgcttttatacaatgcgttatagtcactttataaaggagttcct
+7366440/1
CCCFFFFFHHHHHJJJJJJJJIIHIJJJJHIJIJJJJJJJJJJJJHIJJJ
@6780943/1
gctgggcctcttgtatgcgaaggtgttgaggcgcttgtggtggtgcacgc
+6780943/1
CCCFFFFFHHHHHIJJJJJGHIJEGGHIGIJJJJJJJHHJHGIGGIIJJG
@7366552/1
gtagagccttagctgcggaatgcttagcttccttcttagagcgtcccgta
+7366552/1
CCCFFFFFHHHHHGIIJIGIJJJJIIIIJJIJIIIJJJJJJIJ@GGIJHI
@3705576/1
ctcgaggttggtcgtctaccgggcagttctcgaaatgtttcataacgagc
+3705576/1
@@CFFFF@DFD:CGHGEHICGGGIIGBBFFFFC9?DECFH@BHCHC=DEG
@3190337/1
gtggtcttcttgaacttcttcaattgacgcaagaagtaccagaaacggga
+3190337/1
@C@FFFFFHHFHHCHIJEHHIJIJJCHIIIJJIHIICBGIIIGEGIGG<?
@5297054/1
gcaccttcaaacgcaacgaattttttagctattgctagtacttgctcgaa
+5297054/1
CCCFFFFDFHHHHJIJGIJGIJJJJJJJJJIJJIJJIJFIJJJJJJJJGG
@7366862/1
ggatggagtgagcacgggctctgtgcctggctcccatgtcacggtagcac
+7366862/1
CCCFFFFDDFHHHJJJJJJJGIJJJGIIGHGJIJJIJJGIJIJJIJIJJJ
@5823457/1
gggtatgttattagtgttggattttacaaagtttaccagatacattaact
+5823457/1
?@?:ADDDHFFHDB<@@CFHGEHC<ECDHFG?EFCGHICHIIIEDFFGF<
@1647981/1
acgcgcttgggcagagggaatctgattgtgctgttgtggaactgcttcac
+1647981/1
@C@FFFFDDHDHFIGBHIFHHGIGBFGGGGGHGIEIGEHIHIEHGGDGHE
@3190610/1
cgcgcggatgtcggtcttcgcgtggaagttttatttctccattttgagta
+3190610/1
@@@DDDD:FHAFHI??CDFFHH?DH;BF.==FHGFHGIEEACEEEEEE;C
@1648135/1
ggcaaaggtagtaagtcagctgttccacttcatcatcagggatcttgccg
+1648135/1
@C@FFFEFCFHFHGIIIJIGIJIJIHIIGHGIIJIJJJJGIGHIHIJIGG
@5297549/1
ctctattcacctttctaggacatttatctggctgtatgtttacatcataa
+5297549/1
CCCFFFFFHHHHHIJJJJIJJIJJIGIJJHIIEIHIEIHIJJJGHIJJJJ
@1150518/1
caccatttcatttggattcgtagagtaatctaagacttgtccgagctcat
+1150518/1
@@@DFFFFGFFHHGGBHHHIFGGEH?B<HIEHGIAHEHEFEFGIJBGIHE
@625763/1
tcagcatggtaagaaggtggcggccagaatctagacatgcacagctcttg
+625763/1
@@CFDFFDHCFFHEFHBBFEAFDHIJFGCDFFHJGJJICGCFHIGGIGHE
@5823851/1
cctttctaaggttctaaactatatctgtaccaaatttcaaccaaatccgt
+5823851/1
CCCFFFFFHHHFHIJJJJJJJJJJJJJJJJJJJJJJJJJJJJJJIJJJJH
@5824005/1
gttgaggcgcttgtggtggtgcacgcgcttgggcagagggaatctgattg
+5824005/1
CCCFFFFFHHHHHIIJHGIAGIIJJJJJJIJJJJJJJJIJHHHHFFFFFF
@2671861/1
gctgggcctcttgtatgcgaaggtgttgaggcgcttgtggtggtgcacgc
+2671861/1
CCCFFFFFHHHHHIJJJJJHIJJCHHIJGJJJJJJJJJJJJJIHIJJIJH
@1150878/1
ctctacacaaagtttcagcttaaaatacgtttaaaaaaaatttgtaccaa
+1150878/1
CCCFFFFFHHHHHIJJJJJJJJJJJJJJJIJJJJJJJJJJJJJJIIJJJJ
@5824287/1
cgcgacagatgtctttctagtacgtccgtctgattctgtgatagtga
+5824287/1
@@@FBDFFGFHDFIIHGGGCHGHEGHIJ?FHGGGHIGJBAGIIGBFI
@4730850/1
gccagttataaagcatagcccgaagtgctattggcacacaggcataatgc
+4730850/1
CCCFFFFFHHHHHJJJJJJJJJJJJGIJJJJJJJJJJJJJJJJJJJJJJJ
@4730856/1
tgcagctcgtccgacccgaagtggttgtcgtcccacagcacgtggtagtg
+4730856/1
CCCFFFFFGHGHHFIIJGEFHFHHFHIJJJJJJJJJIJGJJJHGHHHHEF
@2672220/1
gcaaagataagatgaagaagaggagcaaatggaaaaaaaaattggtgaaa
+2672220/1
@@@FFFFDHHGGFGIII9?BHIGHIIIGGCG@D@GEGHGIII;=D85=DE
@4731019/1
cttcacctgtggccggcggcacgcagacgccttgatgacctccactttga
+4731019/1
CCCFFFFFHHHGHJJJJJJJJJJJJJJJHHFFFEEEEEEEDDDDDDDDDC
@5824918/1
ggtacatgttgtgtacacctgagcgagactcataacgc
+5824918/1
@@@DDDD?HHBHF:ACA<<AC;GAHAA8??D9:?FC;F
@1151464/1
cctctttacaagtagactcatctttagcacttggttcatcttttga
+1151464/1
CCCFFFFFHHHHHGBGHIIJIIJJGJJJJIJJJJGIJIIGGHIJJI
@5825099/1
gtggcgttgatgtcgcaagatagtgagacattcactttttagtcataatc
+5825099/1
@?@DFDFFDABHCGGGHHIGIIIHECFAEEGIJGBGGDGIGIIGIIGGHB
@626997/1
cgaaggtgttgaggcgcttgtggtggtgcacgcgcttgggcagagggaat
+626997/1
BC@DFFADFFHHHIDIJJJJHIJDBGGHHHGHIIGHGGIJIFFHFFD>EE
@1152028/1
gtcttctacttctgcttctggcacatcaggagaagttggctcctcaacag
+1152028/1
@@@FDFFFHFHHFEHIGEHJGGGGHJJIJJGIGGICFGDBHIJIEHGIJG
@2672948/1
tctatactttgcattaaaataatgcccattttcacaggcaagggatccta
+2672948/1
CCCFFFFFHHHHHJJJJJJJJJJJJJJJJJJJJJJJJJJJJJJJJJJJJJ
@1152052/1
gggcatagtaggtaggcgtagggtaagacacggatcgcatacaccgtgaa
+1152052/1
CCCFFFFFFHHHFHJJJJIJJJJGHIJJJJJJJJJJJJJJJJJIJJHIJJ
@2224099/1
tcgttttgttagacttcagtgtagctttgtattatgttcactttcttatt
+2224099/1
CCCFFFFFHHHHHIIIJIJJJHJJJJJJJIGIJJJJJJJIIJJJJJJJJJ
@2673029/1
gttgtgtacacctgagcgagactcataacgcagccagatgccaaagttct
+2673029/1
CCCFFFFFHCAAFHGIJJHIIJJJJJJJJJJJJJJJJJJJJJJJJIHIIJ
@6367847/1
gtcctgcagagcttgccacatcttgtaagcagcctgacgcttagcaagtt
+6367847/1
@@@DDDDD?DD?HE>?C?BEGHEIGIGC>9F@FHCBEG>:?D@GGGIIFH
@1649826/1
aaagataagatgaagaagaggagcaaatggaaaaaaaaattggtgaaaag
+1649826/1
@@@FDFFFGHHHHIIJJIGIJIIIIJIJJCHIJJJJJJIIIJJIHHIJJI
@2224323/1
attcccaactgtcctccggtactaacgatcaaatcgatc
+2224323/1
:;@DADBDAD>:A<<CF@@F?@H9F??E3;:???:BDB8
@108573/1
gcctattaacattatcatcgttctcagcatggtaagatggtggcggccag
+108573/1
CCCFFFFFHHHHHJJJJJJIHIJJJJJJJJJJHIIJJ4HHHJJJIIJJJI
@1650019/1
cctggctcccatgtcacggtagcactgagtgacggcacctccgacactga
+1650019/1
?@1ADDDDHHHHAHIGGBGFGIGIIIIIHGGHIHEEHGIIIIIIIIIIIG
@2224469/1
ggcgcttgtggtggtgcacgcgcttgggcagagggaatctgattgtgctg
+2224469/1
CCCFFFFFHHHHHIIJJJJJJJJJJJJJJJJJJJJHIJJJJJJJJJJJJH
@108785/1
atagtaggtaggcgtagggtaagacacggatcgcatacaccgtgaatata
+108785/1
@@@FFFFFHHHHHIIGHHIAEGIGHGGHEH:@D=FHIGIJJJJJGEGDFH
@2673910/1
cgggcttcaacagcttgttagcttgccattgacctttcctaggagtgact
+2673910/1
CCCFFFFFHHHHHJJJJJJJJJJJJJJIJJJJJJJJJJJJJJJJJIJJJJ
@6368789/1
ggcgtcatatgttcgaggacacgagatacgatgtacctgtccggtagaac
+6368789/1
=?@DBDDDFGHFFGIIJIIHIIIIIIGGJJGIIHIIJJJFGGFBAHGH>D
@4250254/1
gtttgtgaaactgcgacaccttgtggctgtgacttgtagtcaaggtggag
+4250254/1
CCCFFFFFHHGHHJJIIJJJJJJJJJJJJIJJJJJJIJJIIIJJJDFHHJ
@1153085/1
gcaagaagtaccagaaacgggacttagccacaatctggtctggagagaag
+1153085/1
CCCFFFFFFHHHHJJJJJJJJJJJJJJJJJJJJJJJJJHIJJJJJJJIJJ
@2674052/1
tgtggaactgcttcacctgtggccggcggcacgcagacgccttgatgacc
+2674052/1
CCBFFFFFHHHHHJJJJJJIJJJJJJIJJJJJJHHHFFDDDDDDDDDEDD
@4250415/1
ccaaagcattctgggctgcagatgactgtgcatccttgctagtaagtcct
+4250415/1
C@@FFFDDFFHHHGIIGIJIIJIIJGIHBHHIJGIJGAHHHHIIII<D?G
@1650888/1
cacaacagtaccgaagcgctcggccgatacccaacaaatactaataataa
+1650888/1
CCCFFFFDFHHDFIJFGIIJIJHGJIJJ<FHCBDGGGIJIIGHEHFEHHF
@7812444/1
agctggacaaggcactggcaacgaccaa
+7812444/1
<?@DDB?BDFF?3?F9DB@FEGFGAEFD
@1153454/1
ctcatcttgtatagaggaggcttgggctcgctctccgaagggagcttgcg
+1153454/1
CCCFFFFFHHHHHJJJJGJJJJJGHIIIIJJJJJJJIIIIJJGHIIJIJI
@6369289/1
gtggtggtgcacgcgcttgggcagagggaatctgattgtgctgttgtgga
+6369289/1
B@BFDFDDFHHHHJJJJJJJJJJJIJJJIJJJJJJJJJJJJJJJJJJJIE
@109881/1
tgcttcacctgtggccggcggcacgcagacgccttgatgacctccacttt
+109881/1
CCCFFFFFGHHHHJJJIJJJJGIJJJJJIHHFFFDEECCDDDDDDDDDDD
@3706088/1
gggcatagtaggtaggcgtagggtaagacacggatcgcatacaccgtgaa
+3706088/1
CCCFFFFFHHHHHJJJJIIJJJJHIJJJJJJJJJIJJJJJJJJIJJHIJJ
@110013/1
tcttggttgaacggaactccaatcctttactcgaatagtcttttctaact
+110013/1
CCCFFFFFHHHHHJJJJJJJJJJJJJJJJJJJJJJJIJJJJJJJJJJJJJ
@1153654/1
gtcacggtagcactgagtgacggcacctccgacactgaggtcacggta
+1153654/1
@@@7DDADDA?DFBD@CGH<ABGHIICGCHA:GGBAFG81..=;86;=
@110128/1
tgtagctttaaggggatctgctgtctgtggagctgatgcttgctgggcct
+110128/1
CCBFFFFFHHHH<EHIIHIJJJJHHJJHIJGIJJJGIIJJJJJJGHGIIJ
@7368127/1
gtagcactgagtgacggcacctccgacactgaggtcacggtactcgcggt
+7368127/1
@@@DDADB;:C<3EFDHIHIB;EEADHIIGGCDH8BBBFH12@CCHBA<5
@2226064/1
ggctgcagatgactgtgcatccttgctagtaagtcctgagccatagcaaa
+2226064/1
CCCFFFFFFHHGHIJIGHJJHGHHJJJJIIJJJDIGJJIIIJJJJJIIIJ
@7812950/1
ctcctcctttcttttttggtggcttccccattttgacagcgtcttacttc
+7812950/1
CCCFFFFFHHHHHJJJJJJHIJJJJJJJJIJJJJIJJJJJJJJJJJJJJI
@7812981/1
aggtgctgggcctcttgtatgcgaaggtgttgaggcgcttgtggtggtgc
+7812981/1
@@CDFFFFHHHHHJJJJIJJJJJHIIJCFGHIHIJIJJJJJIJIJJIIII
@6369709/1
ggtgcacgcgcttgggcagagggaatctgattgtgctgttgtggaa
+6369709/1
=@?DDFFDFAFDHB?=CEFDDGH@BDBGGBBBBBFDF??F<8;@C@
@7368176/1
ggaactgcttcacctgtggccggcggcacgcagacgccttgatgacctcc
+7368176/1
CCCFFFFFHHGHHJIJGIJJJJJJJJJJIJIGHEFFFDEDDDDCDDDDDD
@7368222/1
gcccatcaatttatcttcaaatgacgacaccacagttccagtctcaggca
+7368222/1
C@CFFFFF<FFFHIJJJJIGHDHHEEFGGHIJJJEHIIIGIIJJGGGHGE
@5298574/1
catacataataaaattagaggaagtaggtgctggg
+5298574/1
@@@DD?;A?D8CFEEFG9?<AFFEH>B9FD2<C31
@7813046/1
ggcctcttgtatgcgaaggtgttgaggcgcttgtggtgg
+7813046/1
=18DDDDDFA?DDGH;GHGHHEGGEGFH6G@DDG<?9DA
@110439/1
ctggcgttcatgcggcaaacgcctattaacattatcatcgttctcagcat
+110439/1
@@<DDDDDFHADFHGG:E;FD@<8D<<DGEGGCBHCCHEG=B@AGHFHDD
@5298689/1
tggagctgatgcttgctgggcctcagctgttggagctggttcagcctttt
+5298689/1
@@@?DDDBHFF<DEEDHIIIG=D@ECEHHGGCHA@DFGE:BFCHGHIIII
@5825324/1
atacataataaaattagaggaagtaggtgctgggcctcttgtatgcgaag
+5825324/1
@@CFFFFFHHGHGJJIJIJJJIJGJIJHHIJIJJJJJJJJJIJJJJIIJJ
@7813184/1
ccatggtccaggagcagcagcgtgcgcaggttcaggcatctgcacca
+7813184/1
CCCFFFEFHHHHHJJJJJJJJJGHIJJJJJHJJJJJJJJJJJJJJJJ
@1154153/1
cttacgaagtaaattcaattgttgatatagaggataccgatacctggtta
+1154153/1
C@CDDFFDF<DFFIEHHGEF@CFGGFGGCDAHHEGFGIGGGHIIIEHHEH
@5825402/1
cacggtagcactgagtgacggcacctccgacactgaggtcacggtactcg
+5825402/1
CCCFFDDFGGFHDHGHEEHIBHGFGGIEHHGJJJJIHIHJIJJJCEGHJH
@1154275/1
gccatgtaccacgcctgggatgccacccggcaccactcccgggtgaggat
+1154275/1
CCCFFFEFHHHHHJJJJJJJJJJJJJJJJJJJJJJJJJJJJJJAHIJHHH
@5299040/1
cacgaatatattgtgggatgcttaaatttacatttagtgtttgtttcatg
+5299040/1
CCCFDFFFHGHHGHIJJJJJJJJJJJJJJJJJJJJJJGHGIIJIIJJJJJ
@110969/1
atacataataaaattagaggaagtaggtgctgggcctcttgtatgcgaag
+110969/1
CCCFFFFFHGHFHJJGIIJIIIJGHJJHHHIJJJJIJJIIIGHIJJIIJI
@7813582/1
gcgttgttgtcgcaagatagtgagacattcactttttagtcataatcttc
+7813582/1
CCCFFFBDHHHHGJJJJJIJHHGIIJHHIIJJJJJJJJJJJJJJJJIJJI
@7369110/1
ctgaaactttgtgtagagattctattcaacctgtattcatcagggcttct
+7369110/1
CCCFFFFFHHHHHJIIJJHIIJJGEIIIJIJJJHIIJIJJJIIIGJJGIJ
@3192603/1
ggcacctccgacactgaggtcacggtactcgcggtacatgttgtgtacac
+3192603/1
@@@FFFFFHHDHFGIEBAGHGIJIJFHIIIIGIJFHGIIJHDHEHEHI=.
@3707306/1
ccgctctcttcctcgggttggaatgattctggtgggttgtcctgcagagc
+3707306/1
BB@FFFFDHFGHHJIIIGHIJBHHJIIIJJIGCGHGFHGGGHIHEGGEIF
@3192877/1
ctctggttcgattgggcctcaaaaaatcacgtttatacattttttttttt
+3192877/1
CCCFDFDDHD?DHG@FHIIIIGGGIIIIIIIGGIIIFIIIIIGIIIIHDD
@6783421/1
ctcccatgtcacggtagcactgagtgacggcacctccgacactgaggtca
+6783421/1
@@CDFFFDHHHGHIIIIGGHIIJHIJGBFHGGGHIGIJGEGAFIGGG@DH
@7814139/1
ccaaagcattctgggctgcagatgactgtgcatcc
+7814139/1
C@@DDFDAFBFHBHHGDEHGGEFEFHGGH?FGICH
@627965/1
atcagtttggagttcacctttagaagtatgtttttagctgtcatctggtt
+627965/1
@CCFFFFFHHFHFIJJJJJJJJJIIJEHIJIJJJJJJJJJIJJJJJJJGI
@6783506/1
gcatacctgccatgcgctggtaagcgctatggactgccgccaattcactg
+6783506/1
@C@FFFFFHGFHFGIGHJJJFHHIFJIJJGGDHJJIJJJIJJFGIJJJJJ
@3193331/1
cagccagatgccaaagttcttgatcttcactgggctcttctctgggattt
+3193331/1
CCCFFFFFGHHHGJJJHHJJJJIJJJJJIJJJIJJJJJJJJJJJIJIJIJ
@3707783/1
ggcacgcagacgccttgatgacctccac
+3707783/1
:1:BAD<@FFFF<D>GE@GB>?F99D9:
@1155505/1
gcaagtagttcttgaagcacagacacaggtgtcttcaacggaagagattc
+1155505/1
@<@DDDBDHHHHHIIGGHHHGIGHGEHIB9CGG@FH@FHIGAFEEGBFFB
@1155549/1
ccattttctaactgaagaggaaacgattgcatctgtgaggggcgtcgggt
+1155549/1
CCCFFFFFGHHHHJJJJJIJJJJJJIIJJJJJJJJGIJJJJJJJGHHFF?
@1651210/1
agtggtcttcttgaacttcttcaattgacgcaagaagtaccagaaacggg
+1651210/1
BC@FFFFFHHGHHJJJJJJJJJIJIIJIJJIJJJJJIDHIJIJJJJJJJI
@4733589/1
gccacaatctggtctggagagaagatcctcatcttgtatagaggaggctt
+4733589/1
CCCFFFFFHHHHHIJJJJJJJJJJJJJJJJJJJJJJJJJJJJJJJJJJJJ
@4733683/1
cgggacttagccacaatctggtctggagagaagatcctcatcttgtatag
+4733683/1
CCCFFFFDFFHHHJIIJJJJIHHIJJIJHGHGIJJIJIIIIJGIIIIIJI
@4733862/1
cagcatagtagtcggcaaacgttaagtaagagtccgagtcgaattg
+4733862/1
CCCFFFFFHHGFHJJJJJJJJIIIJJIIGIIJIJIIGIGHIFGIHD
@2674686/1
gtcacggtagcactgagtgacggcacctccgacactgaggtcacggtact
+2674686/1
CCCFFFDDHFDDHGGFHHIIJGGAEHGGHGIJIJJJJJIIIGIIEIGHHC
@2674930/1
ggtactcgcggtacatgttgtgtacacctgagcgagactcataacgcagc
+2674930/1
@@@ADFDDHHHFFHJJIGHGGHEIIFDGHGGHGIIGBHHEC>FGF=/8@B
@3194657/1
cactgagtgacggcacctccgacactgaggtcacggtactcgcggtacat
+3194657/1
@<?DDD>=AFBDD<<DEFGHE8?DGIG9FCDG@EHGDGFBB@@@BHDB;;
@4251558/1
aaaagaatcacaagtaagatactgcaaacatgccagttataaagcatagc
+4251558/1
@@@DB?DBHDHDBHGGG@HHH@HFIGHIIIEA?BFGEFE@D9DF9?BB>G
@2675479/1
tggaactgcttcacctgtggccggcggcacgcagacgccttgatgacctc
+2675479/1
@@@FFFBDFAHHHIJGGIIJJJJJ8G@AGHJFGEFFEDCABCCCCCCCCA
@1156651/1
gttggtcttggttgaacggaactccaatcctttactcgaatagtcttttc
+1156651/1
C@CFFDDFHGHDFIJIJJJFHIGHEHJIJJJJJIJJIIEGIIIJGGEIG@
@2226545/1
cttcttctaagtctgaaaaatactatgctgaaaaccgcatcataatcggt
+2226545/1
@@@FFFFFHHGHHHJJJJJJJIJJJJIIIIJIIIIJJJJIIJJJJJGIJH
@4734942/1
cttcgggcttcaacagcttgttagcttgccattgacctttcctaggagtg
+4734942/1
?@@;DDA>?DCDBH?GFCDHIEHEDFFHHEHIIIIBGGIHEGGEG<0?9B
@2226571/1
ccgtttttaaactattttttcaatgccctaagtgagtatacgtctattaa
+2226571/1
CCCFFFFFHHHHHJJJJJJJJJJJHGIJJJJJJJHIDHIJIJJJJJJIJJ
@4251872/1
cagccagatgccaaagttcttgatcttcactgggctcttctctgggattt
+4251872/1
CCCFFFFFHHHHGJJJJJJJJJJJJJJJGIJJHJJIJJJJJJJJIJJIJJ
@2226789/1
ctttgtttcatttaaatttacgggctatgccatttatcctcgcacgttgg
+2226789/1
CCCFFDEFFFFHHIIIJIJJJIJJJGJIIIGIJIJJJJJJJJJIJJGJJI
@6370638/1
cgtgaatcatgccctcaatctgcaccagttcatatttgggcacagttcct
+6370638/1
CCBFFFFFHHHHHJJJJJJJJJJJJJJJHIJJJJJJJJJJJJJJJIJJJJ
@4252247/1
tgtattcaaaagaaaacctagaatcactggttcaaattcaaataaaatca
+4252247/1
CCBFFFFFHHHHHJJJJJJJJJJJJJJJJJHIJJJJJJJJFGHIJJJJJJ
@1157375/1
gccttgggaagcctttgtgcgccacatcaatgttga
+1157375/1
@@@=DDDDF?ACAG<GGEA:@:8?EFDBE49?D>BD
@4252683/1
ctcccatgtcacggtagcactgagtgacggcacctccgacactgaggtca
+4252683/1
@@@FFFFFHHFFHJACGFHEHHCHFHEHHJJFGGIIIIGHIJJJGIJCEC
@2227591/1
agcggaaggtgggttcgtgaatcatgccctcaatctgcaccagttcatat
+2227591/1
@CCFFFFFHFHFHFHIIHIIJJIJJJJJIJJJJJJJIJJJJGIFHIIJJI
@4736094/1
gtgcctggctcccatgtcacggtagcactgagtgacggcacctccgacac
+4736094/1
CCCFFFFFHHHHHJJJJJJJJJFHJJJJJJIJHIJJJJJJJJJJJJJIII
@2676702/1
cctgacacctcacccagggcgggatatggaattttaatttatgccccctt
+2676702/1
CCCFFFFFGHHHHIIIIII1FGG;FHIFGHGHHHHHHHFFFFFFCECCCC
@112327/1
cctttgtgcgccacatcaatattgataaagg
+112327/1
???;DD::D?DDDIDIII<EC9FCF@EECE3
@112357/1
gtctggagagaagatcctcatcttgtatagaggaggcttgggctcgctct
+112357/1
CCCFFFFFHHHHHJJJJJJJJJJJJHIJJJJJJJJJHGGHHJIIIIJGHD
@7369977/1
cctgagccatagcaaacagccactggcaatgtggatagctggacaaggca
+7369977/1
@@@BDFFFGHHHGJJIJJJIJJJJJJIJIIICGIGIJJJIJIJIJIJGHJ
@2228294/1
cgcaagaagtaccagaaacgggacttagccacaatctggtctggagagaa
+2228294/1
@CCFFFFFHCFHHJJJIJIJJJIJJJJJJIJIJIJIJJJJIIJJIJIIHH
@2228323/1
cagagggaatctgattgtgctgttgtggaactgcttcacctgtggccggc
+2228323/1
CCCFFFFDHHHGHJJEIHIIJJJIJHHIJJJJJJJJJJIJJIIJIJJIIE
@5300568/1
ctcataacgcagccagatgccaaagttcttgatcttcactgggctcttct
+5300568/1
CC@FFFFFHHHHHIIIIGHHIIJIIFGIJIJIIJIJGJJJIEHIGHGIJJ
@6783946/1
ctccaatctatatcgtaaccattgtcttctttgacgggcacaacgtacat
+6783946/1
CCCFAFFFHGHFDHIJJJGHHGJIHHHHHIJJJJIBHIIIGHJGIHGHJI
@1158450/1
gatggagtgagcacgggctctgtgcctggctcccatgtcacggtagcact
+1158450/1
CCCFFFFDHFHHHJJJIIJJJJJIJJJJJGIJJJJJJJJIJJJDFIJJJJ
@5300766/1
gagggaatctgattgtgctgttgtggaactgcttcacctgtggccggcgg
+5300766/1
CCCFFFFFHHHHHJJIIIIJIJJIJJIIJJJJJIJJIJIIGIJGJJJJJH
@1158505/1
gaactgcttcacctgtggccggcggcacgcagacgccttgatgacctcca
+1158505/1
C@@FDAEDHHHHFGGCFG?GEH>GGBGBABEEEFFFDCCCCCCDCCDCD?
@6784159/1
gtggcaatactcggccgcgaacctccatcatattgtttgagatcgtcaaa
+6784159/1
C@CFFFFFHHHHHJJJJJJJJIJJJJJJJJIJJJJIJJJJJJFHHHHFFF
@7815022/1
ctttcacaatcttcgtgggactagtagtcatttctttctgccactcttta
+7815022/1
CCCFFFFFHHHHHJJJJJJIIJJJIJJJJJJJJJJJJJJJJJHIJJJJJH
@7815038/1
ctctggtgccttgggaagcctttgtgcgccacatcaatgttgataaaggc
+7815038/1
@@@DDFDEGFHFFIGBHIJGIGIJCFCHGGJJJIJBBBFHIIDFIGFHDG
@6372318/1
cctgacgcttagcaagtttcttagacttgccagttcccacttcacgacgc
+6372318/1
@CCFDFFFHHHHHIIIFHGIGIIIIJIGDGFHHHIJJIJIIJIJGIJGIE
@7370786/1
gagactcataacgcagccagatgccaaagttcttgatcttcactgggctc
+7370786/1
?@?DDD>BD<A<CG@?DDEFFH??GFHB>?DEEHBED9:DHGGG<?@BDB
@2676862/1
agcatacataataaaattagaggaagtaggtgctgggcctcttgtatgcg
+2676862/1
@@@DDDDDF>ADFFDBHEGHEHG@CGBFHIHGIIIFIGHIEHIIIHGIII
@1158733/1
caaacagccactggcaatgtggatagctggacaaggcactggcaacgacc
+1158733/1
CCCFFFFFHHHHHJJJJJJIJJJJJJJJJJJJJJJJIIJJJJJJJJJIIJ
@4253643/1
gagaagatcctcatcttgtatagaggaggcttgggctcgctctccgaagg
+4253643/1
CCCFFFFFHHHHHJJJJJJIJJJJJJJJJJJJGHIIJJJJJJJJJJIIIJ
@1158894/1
acaatctggtctggagagaagatcctcatcttgtatagaggaggcttggg
+1158894/1
@@@FFFFFHHHGGIGHEHCGBEHHJJJIIIJJIJGFIJJJJBHJIJJIJG
@1158909/1
gggctctgtgcctggctcccatgtcacggtagcactgagtgacggcacct
+1158909/1
BCCFFFFFFFHHHEHIJIJJJJJHIJJJJFGIIJJJJJIGHIGIGJJJJI
@1158953/1
gtgagcacgggctctgtgcctggctcccatgtcacggtagcactgagt
+1158953/1
???>;;DDDD6?D:E@EBE4C<CEDEDDAD>BDDD<60?D@DEEC8=C
@6372653/1
gcctcttgtatgcgaaggtgttgaggcgcttgtggtggtgcacgcgcttg
+6372653/1
@@@FFFFFFDHHFEBEHIAFHFGHIICGGIHGBBH86BAFHHHGGGBDDC
@4736684/1
gacgatttcaccagtggtcttcttgaacttcttcaattgacgcaagaagt
+4736684/1
CCCFFFFFHHHHHJJJJJJJJJJJJIJJJJJJJJJJJJIJJJIJJJJJJD
@1159160/1
gtgctgttgtggaactgcttcacctgtggccggcggcacgcagacgcctt
+1159160/1
C@CFFFFFGDFHDGEEHHHGIJJJJJHIJJIGIIGGBBHFFDDD@@DDD6
@1159270/1
gccttaacgtacgattccaacgccccctggcgtaaaataacgtcaataca
+1159270/1
@@@FFFBDFDHDDDFHJJJICGGIIIGIIFCHFIIGIJIHIG@CHE@EHE
@6373071/1
gttgttaagaggtgttacctgcaacttggccaggttagggccaacagatt
+6373071/1
CBCFFFFFHHHHDGIJJJJJJJJJJJJJJJJIJJIHIIJJIJJJJJJHIJ
@114161/1
gccattatgtagactgttgtgttgaccaataatgggttaatcagactata
+114161/1
CCCFFFFFHHHHHJJJIJJIJJJJJJJIJJJJJJJJJIJIJJJJIJJIJG
@4254471/1
ctgtggccggcggcacgcagacgccttgatgacctccactttgatgatct
+4254471/1
=@@BDD=?@FD<D@@@DHHEIGGIFEHA@;B>CECCCCCCCCCAACCDCD
@6373420/1
tcatcttgtatagaggaggcttgggctcgctctccgaagggagcttgcgg
+6373420/1
CCCFFFFFHHHHHJJJIJJJJJGHJJJJJJJJJJJJJJJJJGJIJJIIIH
@6373556/1
ctcttgtatgcgaaggtgttgaggcgcttgtggtggtgcacgcgcttggg
+6373556/1
CCCFFFFFHHHHHJIJCFHHIIJJJJJJJJJJGIIIIIIHJJJJHFFFCD
@2677981/1
ttggttattatagcatagaggataggttgtaatataatttcttttttaat
+2677981/1
BCCFDFFFHHHHHJJJJJHHIGHIJJFHIGIJJJJJIJJJJJJJJJJIFH
@4254809/1
aggcgcttgtggtggtgcacgcgcttgggcagagggaatctgattgtgct
+4254809/1
CCCFFFFFHHHHHIHGHHJJJJJJJJJJJJJJGHIJGIJJJJIJJJIHHG
@1655014/1
cccttctgcgccattgacatgtatagatgtcggactcgtgacgtcgtaag
+1655014/1
BCCFFFFFHHHHHJJJJJJJJHJJIJJJJIJJJJJJJJIJJJJJJJGGIC
@114954/1
cgcagccagatgccaaagttcttgatcttcactgggctcttctctgggat
+114954/1
@@<ADA?D?HD>AEBE?EEEHGHFFHI>CAGGH@FGH>GIIEHCFA39BB
@3709810/1
ctgtgatctgtttcttggcatctatagatgtcggtggcgcacagggcacg
+3709810/1
CCCFFFFFHHHHHJJJGIJJJIJJJJJJJJJJJJJJJJJJJJJJJJJJJI
@1655230/1
gctttctttgatcattaatgtctcgtatgtcaaggacttcacacataaac
+1655230/1
CCCFFFFFHHHHHJJJJJJJJJJJJHJJJIGIJIJJJJJJJJJJGJIJJI
@6374181/1
ctttctagtgcgtccgtctgattctgtgatagtgaatacaagatcgtg
+6374181/1
=;?BBDD;FB4@<CG:F?AA9A<AAC91CG?:E@<?1:D900D?GB??
@3709994/1
ctcataacgcagccagatgccaaagttcttgatcttcactgggctcttct
+3709994/1
CCCFFFFFHHHAHIJJJJJIJJJFHGHJJIJIIGIJIIJJJJJIJIIJJJ
@1655386/1
attttgtttttctctgtgatctgtttcttggcatctatagatgtcggtgg
+1655386/1
1=?DDD?DFA=DFGHIBBBDC:CEFFHGC@GIGGEFBFH>GHCGEG>D;@
@3196093/1
ctgcaaagttaaccgtcttgtattcaaaagaaaacctagaatcactggtt
+3196093/1
@@@DDBDD?DHBFB2<@?FE<AEHIGIICGHH@BDG??FCFHEAGIIG9?
@6374412/1
cgataacttctaatttgtatttgtcagcatagtagtcggcaaacgttaag
+6374412/1
CC@FFFFFHHHHHJJJJFJIJJJJJJJJJJJJHIJGJJJJJJJJJGIJJI
@6374419/1
gtgctgttgtggaactgcttcacctgtggccggcggcacgcagacgcctt
+6374419/1
@@@DFFFDHHHFDGGHGGGIIGEIIG?FHIEHGGEEEEHDFCDCDDBD@@
@2678620/1
cagccagatgccaaagttcttgatcttcactgggctcttctctgggattt
+2678620/1
CCCFFFFFHHHHHJJJGIJJJJJJJJJJJJJJIIJIJJJJJJJJJJJIJJ
@4255423/1
acgggacttagccacaatctggtctggagagaagatcctcatcttgtata
+4255423/1
@@@FFFFDHAFHHFIIEHIIEGHHHIHFHGGDDHEIIIIGGIGIIIGCGE
@115459/1
cacggtagcactgagtgacggcacctccgacactgaggtcacggtactcg
+115459/1
CCCFFDDFGHHHHJJGGIJJJJJJJJJJJJJIJJJJJIHIIJJJHIJJJH
@3710252/1
gtcacggtagcactgagtgacggcacctccgacactgaggtcacggtact
+3710252/1
C@BFFFFFHFHHHJJJIEHIHIIJIIGIJJIJJIHJIGIJ=CGIIJGHHH
@3710294/1
ctccaatcctttactcgaatagtcttttctaacttgaacagtgcgatgtt
+3710294/1
@@CFFFDFHHGGHIIIGCEAAHACHHHGDHG@<CE<DCGDFCDDHGHGFG
@2678877/1
gagagaagatcctcatcttgtatagaggaggcttgggctcgctctccgaa
+2678877/1
CCCFFFFFHHHHHJJJJJJJHHJJJJJJJJJJJJHIJJJJJIFIJJJJIJ
@629252/1
caacgaaaccaatttagaatatacgaaacagcaggaccactacagacaaa
+629252/1
@@@;?DADHB;FB@BFIAHHB>A4C@EGGGCB?DGIGGID;B9BDHGGDG
@3196643/1
gtgcacgcgcttgggcagagggaatctgattgtgctgttgtggaactgct
+3196643/1
CCCFFFFFHHHHHJJJJIEGI0BFHIIJIJJIIIJJJJIJJJJJJJJJIJ
@7371094/1
gtgacaagttttcgtgagccgtgattatctaggacgtcttcttgaat
+7371094/1
@@@=DDDDHDBFFDE?GHGGI:@BGGEBCGBGI<:6FDDFG>GGGB>
@5301307/1
ccacttcacgacgcttcagcagagtgcacacaatggtgaactggcgttca
+5301307/1
CCCFFFFFHHHHHJJJJJJJJJGIHHIJJJJJJJJJHIJJJJJJJJJJJJ
@629514/1
aggaagtaggtgctgggcctcttgtatgcgaaggtgttgaggcgcttgtg
+629514/1
?@@?DBDDFBD?D@F@AGEEAHI@HAFFII@C@A9B:BDE@GEA<FHE;3
@629618/1
cccttctacagatttattatagcctgcgacttcgttcgtgtggaatagtg
+629618/1
CCCFFFFFHHHHHJJIJJJJJJJJJJJJJJJJJJIJJJIJIJJJJJJJIJ
@2228816/1
gcgagactcataacgcagccagatgccaaagttcttgatcttcactgggc
+2228816/1
CCCFFFFFHHHHHJJJJJJJJJJJJJJIJJJJJJJJJJJIJJJJJJJJJJ
@629813/1
acataataaaattagaggaagtaggtgctgggcctcttgtatgcgaaggt
+629813/1
@8?DBDDBFA:AD>@F93A?FEHFFCA3CBGG8EBGIFIB<BFFFF<BE0
@629911/1
gcatacataataaaattagaggaagtaggtgctgggcctcttgtatgcga
+629911/1
CCCFFFFFGGHFDIJJJGIJJJIJJHGIJFGGIJJJJJJIJJJIIJJJJF
@5828813/1
gttattattacagcatacataataaaattagaggaagtaggtgctgggcc
+5828813/1
@@@FFFDFHHBDFBGHHGHIBFFGGHEHHGJGIGG@DBBGG:CCGGAEGH
@5828922/1
agtgagcacgggctctgtgcctggctcccatgtcacggtagcactgagtg
+5828922/1
@@@FFDDFHA>AAGEHGGFHEHIJGIEF@GEDBB@DDGIBHGDDCFHC=@
@2229422/1
ggttttagcaatgcttgacgaaatctttt
+2229422/1
=@8=BDD?BBAFF;CF>EHGBFE@?F?4<
@7815829/1
tagagaacatttaattacacaatagtaaatataacgcaaattgagcgcta
+7815829/1
CCCFFEFFHHHHHJJJJJJJJJJJJHIJJJJJJJJJJJJJJJJJJJIIII
@3197667/1
ctccaatctatatcgtaaccattgtcttctttgacgggcacaacgtacat
+3197667/1
CCCFFFFFHHHHHJJIJJJJJJJJJIJJJJJJJJJJIJJIJJJJJGHIIG
@6785383/1
gtaggtgctgggcctcttgtatgcgaaggtgttgaggcgcttgtggtggt
+6785383/1
CCCFFFDFHHHHHJJJJJJHJJJJJHHHICFFGIIIJIJJIJJHJJIJIE
@3711649/1
accaagttatgaatttttcaaatcg
+3711649/1
;??;DD:4AAD:<CEEAECEFE<:C
@7372163/1
gtttattttgtttttctctgtgatctgtttcttggcatctatagatgtcg
+7372163/1
CBCFFFFFHHHHHJJJJJJJJJJJJJJJJJJJJJJJJJJJJJJJJJJIIJ
@6785500/1
gtcgccattcctagtacggtatctcccacacgtttcacttcagcatagac
+6785500/1
CCCFFFFFHHHHHJHIJJJCGHJJJJIJJJJJHIJJJJIJJJJIJJJJJJ
@7816151/1
ctgggcctcttgtatgcgaaggtgttgaggcgcttgtggtggtgcacgcg
+7816151/1
CCCFFFFFHHHHHJJJJJJJJJCFGHJIJJIJJJJJJJJIJIHIJJJJHH
@6785716/1
ggtaatattattaaacgaagaacatgcggctgaattgc
+6785716/1
B@BDFFFFHHHHHJJJJIJJIJJJJJJJJJIJJJIJJJ
@3711977/1
gcaagaagtaccagaaacgggacttagccacaatctggtctggagagaag
+3711977/1
CCCFFFFFHHDFHGIJJJJJJGI@GGHGHJI@HIJJJJIJIJJJJGIIII
@7816386/1
cacgcgcttgggcagagggaatctgattgtgctgttgtggaactgc
+7816386/1
@@@DDDDD@DDDHEHGF?D:8CFDFAGG@:B?DG<9/00?3C;BFC
@6785972/1
cccaaaagctgcgctattcatttgcgcaggaaggcgtcaatattttttta
+6785972/1
C@BDFFFFHGHHFJIIIJGGIJGIIIJIIJIJIJGIFGIIIHIJIIJHFF
@630745/1
gtggattttaatgttattattacagcatacataataaaattagaggaagt
+630745/1
@BBFFFFFHHHHHIJJJJJJJJJJJJJJJJJIJJJJJIJJJJJJJJJJJF
@7373036/1
gcagccagatgccaaagttcttgatcttcactgggctcttctctgggatt
+7373036/1
CCCFFFFFHHHHHJJJJIJJJJJJJJJJJJJJJGJJJJJJJJJJJJJJJJ
@5830019/1
gtccaggataataagttaattataccaagtttcatcgaaatcaaaccgtt
+5830019/1
CCCFFFFFHHHHGJJHIIJIJJJJJJJJJHIJJJJJIJIJJJJJJJJJHI
@5830044/1
ctaccatattacttactgctttcacaatcttcgtgggactagtagtcatt
+5830044/1
CCCFFFFFHHHHHIIJJJJJJJJJJJJJJJJJIJJJJJIJJJJJJJJJJJ
@7373162/1
cctctatactttgcattaaaataatgcccattttcacaggcaagggatcc
+7373162/1
@@@DDDDDH4AFFGGGIGIGIIIIIIIIIEGGIG@FGGHIIIGGGGIGGH
@116242/1
ggggttattgttatgtcgatgtcgaacccaaaaatgtaattaactttttt
+116242/1
BCCFDFFFHHHHHJJJJJJJJJJJJJJJJJJJJJJJGIJJJJJJJJJJJJ
@1656355/1
ccgacgacgacactgtacagttagaaatgttacaacctctatactttgca
+1656355/1
@<??BDD?8CDDDGICC?FDFFFGFHCGG??99BG@BCFEGHIDGHGIGC
@6375555/1
cttatgatttaaagtcgaatattccctgacacctcacccagggcgggata
+6375555/1
CCCFFFFFHHHHHJIJJJJJJJJJJJJJJJJJJJJJJJJJJIJJJJFABC
@7373371/1
gtgctgggcctcttgtatgcgaaggtgttgaggcgcttgtggtggtgcac
+7373371/1
@CCFFDDDHFHDFEDHIGHEIIIGHIFEFHGHGGGIJGGIGHIIHBEIJI
@3198127/1
ggagcaaatggaaaaaaaaattggtgaaaagaatcacaagtaagatactg
+3198127/1
CCCFFFFFHHHHHJJJJJJJJJJJHHJJJJJJJJJJJJJJIIJJJJJJJJ
@6375777/1
cacacaatggtgaactggcgttcatgcggcaaacgcctattaacattatc
+6375777/1
@@<DB;=D?8D<CGEFG@?FC@FDGGGBHHGEAHDGGIIGIEHGDHIGHE
@5830688/1
gccagatgccaaagttcttgatcttcactgggctcttctctgggatttcc
+5830688/1
@C@DDBD?BD?FDBHHHGIHCFBDFF@CFHIIIIGGGEFEGG>BDDGHEG
@631467/1
gcctttgtgcgccacatcaatgttgataaaggctttattggtaaatatgg
+631467/1
CCCFFFFFHHHHHJJJJJJIJIIIJJJJIJFGHIJJJJJIJGGIJJJIHH
@7373662/1
gttgtggaactgcttcacctgtggccggcggcacgcagacgccttgatga
+7373662/1
:?@BBDDABDFBB>A?>EBB@HIIEBA@DHHEGE869=C@>>>A?@9>;@
@3198532/1
gttatctagaagccgtgcaattgatatgtataccccctttttgttacacg
+3198532/1
@@@FFFFFGHDDHGGFFHDGIHGIIJIGIIGIJ>EHGG>FCGGGEGHIIG
@631721/1
ctggtctggagagaagatcctcatcttgtatagaggaggcttgggctcgc
+631721/1
CCCFFFFFGFHHHIIJJJJJJJIJIJIJHHIJJJJJGIIIJJFHIIIJIH
@7374014/1
caaaatttcgacgaatcttaatattttcggagtcgaaaacgttttgattc
+7374014/1
@CCFFFFFHHHHHJJJJJJJJJJJJJJJJJJJJJJIJJJJJHIJJJ@GHH
@117520/1
agacaaaaaaaagttaattacatttttgggttcgacatcgacataacaat
+117520/1
@BCFFFFFHHHG011411@HHIJJJJJJJJIIJJJJJJJJJJJJJHHHHH
@5831485/1
ggcctcttgtatgcgaaggtgttgaggcgcttgtggtggtgcacgcgctt
+5831485/1
CC@FFFFFHHGHHJJHGHJCGHHIGIJIJJJJJIJGHIIGGIGIJJHHFD
@117739/1
atacataataaaattagaggaagtaggtgctgggcctcttgtatgcgaag
+117739/1
@@@FFFFFHHGHHJJJJJJIBFGFHHICFGCFGHGDGHIIIFFHIGIHDF
@1657621/1
gacgatttcaccagtggtcttcttgaacttcttcaattgacgcaagaagt
+1657621/1
@@@FFFFFDFFHFHII>GDIB@HHG<E9CFADHC>EGGIFHHBEEHIGEG
@117875/1
cagtaacaccctgctatttattttttctatattttcaatgaacagaattg
+117875/1
CCCFFFFFHGHHHJJJJJJJJJJJJJJJJIJJJJJJJJJJJJJJJJJJJI
@1657728/1
[truncated: 2,509,862 more chars]
