# Supplementary material for: Identification and comparison of key RNA interference machinery from western corn rootworm, fall armyworm, and southern green stink bug
Source: PLoS One. 2018 Sep 5;13(9):e0203160. doi: 10.1371/journal.pone.0203160 (PMC6124762; doi:10.1371/journal.pone.0203160)
Supplement: S2 File — (TGZ) [file pone.0203160.s012.tgz › data/fastq/faw/4_Third-instar_TI_Rep2_aligned.fq]

@4809422/1
cttggtttattcccatcagtttggagttcaccttta
+4809422/1
@@@FFDDEHFHDDFEHGIA:IH@?FFHHGIIIIGIC
@4809840/1
tgcaaagataagatgaagaagaggagcaaatggaaaaaaaaattggtgaa
+4809840/1
@C@DDFFFHHGHHJJJIJIIIJJJJJJJJJIJIGIJIJJJJGHJJJEEEE
@1390645/1
cgcaagaagtaccagaaacgggacttagccacaatctggtctggagagaa
+1390645/1
CCCFFFFFHFHGHJJJJJJJJJJJJJJJJJJJJJJJJJJHIJJJIIGIII
@4809986/1
attgaaaacaactctacacatacatacatatttacttagattaacattca
+4809986/1
@@@DDDDAFHHDH>GFHIG@GGBFEHDHIIIGHIG99EEBGIHH4DF9D@
@4809993/1
ctcttgtatgcgaaggtgttgaggcgcttgtggtggtgcacgcgcttggg
+4809993/1
?@@ADEADHHHFFHHICFEGHHGHDGHGGIHHGFDFFFFHIIIIGFFFCC
@694629/1
gtggggccgtcagaacctgatagaaacggttggcgttaggtatatacaag
+694629/1
@@@BDDDDFFFHFIGHGGH;GGH@GGHCF?@FGEBIGGGG=C@DEEADHA
@4810161/1
gtttattttgtttttctctgtgatctgtttcttggcatctatagatgtcg
+4810161/1
CCCFFFFFHHHHHJIJJJJJIIHJJJJJJJJJJJJJJIGHGIJJGJIAHI
@3434256/1
cctggcgtaaaataacgtcaatacattggatctcctcagtaggatggcaa
+3434256/1
@CCDDFFFHHHHHJJJJGIIGHHGFIIGEEHIGIJJJGHDFGHGHIIJJI
@1391327/1
cgttgatgtcgcaagatagtgagacattcactttttagtcataatcttca
+1391327/1
@@@FFADDHFHGAGIGCG@HIII@GEDHEHEHGIIIICHGIGIGIGIIIG
@695314/1
aggtgctgggcctcttgtatgcgaaggtgttgaggcgcttgtggtggtgc
+695314/1
@BCDDFFFHHHHHJJJJFHIJJJIIIICFGGIGIJJJJJJJIIJJGIHGG
@4117236/1
acatcttctttggtttgtcaggggtaatgctaacgtcatagcgataaatt
+4117236/1
@@@DDFFDFFHDF:CFH9E@HGGIFHIGCGIBDCGB?DGIGGA@DGGGGE
@4117375/1
aggcgcttgtggtggtgcacgcgcttgggcagagggaatctgattgtgct
+4117375/1
CCCFFFFFHFHHHIJGIJJJJJIJJJJJJJJJIIJJGJJJJJJIJJJHHH
@1392365/1
ctcttctatgcgaaggtgttgaggcgcttgtggtggtgcacgcgcttggg
+1392365/1
CCCFFBDFHHHHHJJJEGIIJIJJJJJJJJIJJHJJGHIJJJJJHFFFDD
@4117688/1
agggaatctgattgtgctgttgtggaactgcttcacctgtggccggcggc
+4117688/1
@@@DDDDDFAHFH>CFHGGIIB<CGGHGCGGI@F@GHHFIGEGGEA@HEE
@4118091/1
cgtgtgtttgcccaccttcatcgtcagctcgatcttttggtactccagtt
+4118091/1
@@@FDDFEHHGFHJJIJIJIJJJEHGIJGIIGGJJJIIJDFFGHEGIIHI
@4118282/1
ggaagtggtgataaagataagtataggctcaaaacctaacgacatcaatc
+4118282/1
@@?DDABDADDFHJJGGGIJHIIIJJGGHIJJIJGEFHGCGIGHGGIDGF
@4118553/1
ctgtgacttgtagtcaaggtggagattttactatctttcaagtcggcata
+4118553/1
@CCDFDEFHHFHHIIIIII<CGGHEFHHIIIIIIIIIIIIIIIIIIIIIG
@1393566/1
cgcaagaagtaccagaaacgggacttagccacaatctggtctggagagaa
+1393566/1
@@@FFFFDHBFAHHIGGIJJJJJJJBGIIGJJJGIIIIHGEHIIGHDHGH
@4118909/1
gtttgtgaaactgcgacaccttgtggctgtgacttgtagtcaaggtggag
+4118909/1
@@@DD=B=A:A<A:<1<<@8<<A:CGE?CGGB?FDDGBF9BGIEG/9BF;
@4119021/1
ctttacttttaattttcactgatttgcaataatattacagtcaatttacc
+4119021/1
???DDBBDDD82AEEEE:AFDCEFEIIEEDE9FFIIABEEIBECECI@D9
@3436317/1
ctcgatctcaatttaaagataagatctgcgacctcgagcgacgaatcaca
+3436317/1
@@@BDEADDFBHHGGIIGGGIGDEHHGIG@AEGG<D:FGGAFBAA=@EEA
@2754342/1
ctgctatttttttatttttattttcaatgtacag
+2754342/1
<?@D?DD;DC?8<E?C@<<BFEFFF9EAA9?D?<
@2754359/1
cttcacctgtggccggcggcacgcagacgccttgatgacctccactttga
+2754359/1
@@@DDDDEHFAFBFEAAGBHGFE@B@;=:4=>BC>;666;;@?;=>ACC;
@4119872/1
ccgtcattgaacaatctcgtatgatgccgtttctgtaccaataggaacaa
+4119872/1
CCCFFFFFHHHHHJJJJJJIJJJJJJJJJIIJJJJJJJJIIJJJJIJJJJ
@2755070/1
ctgcttctggcacatcaggagaagttggctcctcaacagacacagagctc
+2755070/1
CCCFFFFFHHHHHJJJJJJJJJJJIJJJJJJJJJJJJJJJJJJJJJJJJJ
@4120480/1
gagggaatctgattgtgctgttgtggaactgcttcacctgtggccggcgg
+4120480/1
?<@<D:ABFDF??GCG>FIGAEBA;F<FED9BGH>9?D91??3;F?004A
@3437487/1
ggtgctgggcctcttgtatgcgaaggtgttgaggcgcttgtggtggtgca
+3437487/1
BCBFFFFFHHHHHJJJJHJIJIJIJJGGIGGIJJGJHIJJIJJJJJJIGG
@6177339/1
ctgttgtggaactgcttcacctgtggccggcggcacgcagacgccttgat
+6177339/1
CCCFFFFFHHHHHJJJJJJJJJJJJJJJJJIJJJJHHFFFDEDDDDDDDD
@6177479/1
ctgtgatctgtttcttggcatctatagatgtcggtggcgcacagggcacg
+6177479/1
@@@FDFFFHDBHHJJJDEIGGHIIJJIEHIHIIIFHJIJJJJJIIGIIBB
@2479/1
ccttcattgagggtcgggaacttatggtataggtagagactggctgcaaa
+2479/1
BCCFFFFFHHHHHFHIJJIJJJJIJJJJJJJJJIIIJJJJJJJJJJGJJI
@3437722/1
ttcaaattcaaataaaatcactctgcaatcctgcctcacatgattcatcc
+3437722/1
CCCFFFFFHGHHHJJJJJJJIGGIGHIEICHIHGIIIIIJGGIHJIJJJJ
@2916/1
gtgggttcgtgaatcatgccctcaatctgcaccagttcatacttgggcac
+2916/1
@@@?=@DBCCFFDGBG:ACG@FFGGGIIGGIGC@G@FEGDGHIIEG?DGI
@3438137/1
cttgggtaccgtagcctgtaatttttgtctttcgcgaaatattccgcgac
+3438137/1
@??DDD=BDDDFHGEAEDAFB<<FHGADCGCHAGBBBADGEHEHHIIAEH
@5493293/1
cactgagtgacggcacctccgacactgaggtcacggtactcgcggtacat
+5493293/1
B@@FFFFDHHGHGJJJJIIIJJJIJJJJGIBFHIIIJIJJIHGGHABEFF
@5493343/1
cttttgaacgccaatggcatgaatagatgtcatgcgcaagcgtgccctgt
+5493343/1
C@@FFFFFHGFHHIJIIIEEEGGIEIFGHCHH@DGIIIGG;?FH<FHFHH
@6178359/1
ccttgggaagcctttgtgcgccacatcaatgttgataaaggct
+6178359/1
@<?DD>??:AFFD4CF:;E<1@E<E9CG99:CD>FCC9?G<BG
@3438356/1
gcctcacatgattcatccacaaattccaacccttgcgtttcaaaacaatt
+3438356/1
B@CFFFFFHHHGHJIJJJJJJJIJJJIJJJJIJJJIJHHIJJJJJIJJJJ
@1395151/1
gtctggagagaagatcctcatcttgtatagaggaggcttgggctcgctct
+1395151/1
CCCFFFFFHHHHHJJJJJJJJJJJJJJJGJIJJJJJJJJBFHJJJJJJJG
@1395265/1
ctggtctggagagaagatcctcatcttgtatagaggaggcttgggctcgc
+1395265/1
@CCFDFFFHHHHHIJJJIJJIJEHIIJIEEHBHEFEFHGIJJIEAHBFGE
@3438640/1
cacagacgaacagacaaacagacaaacagacaaacagacaaacagacaaa
+3438640/1
CCCFFFFFHHHHHJJJJJJJJJJJJJJJJJJJJJJJJJJJJJJJJJJJIJ
@1395532/1
cgcaagaagtaccagaaacgggacttagccacaatctggtctggagagaa
+1395532/1
CCCFFFFFHFHHHJJJJJJJJJJJJJJJJJJJJJJJJJJHIIJJJJIJIJ
@3439132/1
ctgcaatcctgcctcacatgattcatccacaaattccaacccttgcgttt
+3439132/1
=B@FBDDDFHFHHJJJIGJJJJJJJJIJJJJEIGIIGGHIJJJIJJJFHI
@6179590/1
tgacgcaagaagtaccagaaacgggacttagccacaatctggtctgg
+6179590/1
CCCFFFFFHHHHFHIJJJJJJJJJJIGIJJIJJJJJJJJJJJIIJJJ
@5494273/1
caacctctatactttgcattaaaataatgcccattttcacaggcaaggga
+5494273/1
@@@DDDDDHADF<GBFFDIBH?CDCFA@HGEHHICEEGEHIIGIGDHHEF
@6180035/1
ctgtgatctgtttcttggcatctatagatgtcggtggcgcacagggcacg
+6180035/1
CCCFFFFFHHHHHJJJIIJJJJJJJJJIJJHIJJIJJJJJJJIIJJJJJI
@5494841/1
caagaagtaccagaaacgggacttagccacaatctggtctggagaga
+5494841/1
CCCFFFFDFFHHHGIJJJJJIJJIJJGEEHIJJJJJGHHIJJDHAGB
@4811161/1
ctgggcctcttgtatgcgaaggtgttgaggcgcttgtggtggtgcacgcg
+4811161/1
BC@FFDFFHHHHHJJJJJHGIJGHHIJIIIIIJJJIIJJJJJIGIIJGHH
@2071275/1
ggagcttggtacaaagcaaaggtcgggcagttcgtcaacaagacattact
+2071275/1
CCCFFFFFHDHHHGJJJJJJJJGHIJJJJJFHJJIJJJJJJJJJJJJIIJ
@4811426/1
tgatcagccggagcagctccggtaagtttgtcgagtagagccttagctgc
+4811426/1
CCCFFFFFHHGHHIIJJJJJJJHIIJHIIJJJJJJJHIJJJJJJJJJJJJ
@2071362/1
gcagcattatgggtcttccttcatggccgaggttggggcggcgcgggcat
+2071362/1
CCCFFFFFHHHHHIGHIIJJJJJJJJIJJEHIFHIJJJJJFDDDDDDDDD
@2755967/1
cgtcacggtaagcattcatcagaatgctatgcaacatcttcatcttagcg
+2755967/1
@C@FFFFFFFHHGJJGGGIIIJJJJJJJJJGIJJIIJJJFIGIJIJJJIJ
@4812130/1
gccagaatctagacatgcacagctcttgcagccatccaacgggattgccc
+4812130/1
CC@DFFFFHHHHHJJJJJJJJJJJJJJJIJJJJJJJJJJJJJJGJJJJJI
@2756559/1
ctgggtattcagttcttaagatacatcaataaaacacgtgaaagtaatga
+2756559/1
@@@FD=ABFHFHCGBGHIIGIGIIIGHFGFHFIEFHIIFEDDDFGGFHEB
@2756603/1
atttcaccagtggtcttcttgaacttcttcaattgacgcaagaagtacca
+2756603/1
@BCFFFFFHHHHHJJJJJJJJIJJJJJJJJIIJJJJJIJJJJJJJHJJJJ
@2756604/1
atggcatcaagcaaactctggtgccttgggaagcctttgtgcgccacatc
+2756604/1
CCCFFFFFHHHHHJJJJJJJJHIJJJJJJJIIIJJJJJJHIIIJIIJJJI
@2756792/1
atgcgaaggtgttgaggcgcttgtggtggtgcacgcgcttgggcagaggg
+2756792/1
@@CFFFDDHAFFFHHIGJIIJIGCCHDBGGIGHHIIIHIHGHFFFFDDDD
@4812895/1
cttgtatagaggaggcttgggctcgctctccgaagggagcttgcggc
+4812895/1
CC@DFFFFHDHF:EGEFDHFHGIIJAGGHJJIDGGHGBFABCHIIEH
@2756986/1
cataatcattcctggaatccgtgtcgacggcgatgagagcccacgatgta
+2756986/1
@<@DDDADHHHHFIIIIIIGGEGIIIIGGIIIGGIIIIGBCDGIFEEEEE
@696129/1
gttgaaacttggtacagatatagtttagaaccttagaaaggacataggat
+696129/1
@@@FFFDDHFDHFFHHEAHIIIICFFGAFHIIIHIHB@FE@CAFHIIIEH
@2757051/1
gtagctttaaggggatctgctgtctgtggagctgatgcttgctgggcctc
+2757051/1
@@@FFFFFHFHHHIJJJJJJJJIJIIGJIIJJJJIIJIJJIIIJJIJJJJ
@4121215/1
gcctcttgtatgcgaaggtgttgaggcgcttgtggtggtgcacgcgcttg
+4121215/1
CCCFFFFFHHHHHJJIJIAFHHIIJJEIJJJJHJIGHGGHIJJJIIHFF?
@696295/1
cttaatactactcactgatttatgtagcatcatcttgtaaagactac
+696295/1
CCCFFFFFHHHHHJJJJIJJJJJJHIJJJJGIJJJJJIJJJJJJJJJ
@4813157/1
gggctagcagggaattggtagcaact
+4813157/1
=18A;D;:DDB@FFB9<??AEGII>;
@4813446/1
gttactaatggagtcgaaacaaactcgtcgtaacac
+4813446/1
;=?7ABDDH?<??ACCG@FFHEHGHIIIIIGIG;F<
@696957/1
ctggaatccgtgtcgacggcgatgagagcccacgatgtaagtgcttcggg
+696957/1
@@@DDDBDDFCDAEHIGI@FDDHIGIGHIIGGCHIIG=C>E7===CCEEB
@3440191/1
ctccaaagcattctgggctgcagatgactgtgcatccttgctagtaagtc
+3440191/1
CCCFFFFFGGHHHJJIJGJJJJJIIJJIJJIJJJJJJIJJJJJIIIHJHG
@4813763/1
gtgtcttctttcattacaatgtcacattgtagctctaaagcatcgccagt
+4813763/1
CBCFFFFFHHHHHJIJJJIJJGGJGGJJJJJJIJJJJIJJJJJJJJJJJH
@697490/1
ctcatcttgtatagaggaggcttgggctcgctctccgaagggagcttgcg
+697490/1
CCCFFFFFHHHHHJJJJJJJJJJHIJIJJJJJJJJJJJJJIJIJJJJIJJ
@4814770/1
aggtgctgggcctcttgtatgcgaaggtgttgaggcgcttgtggtggtgc
+4814770/1
@BCDFFFFGHHHHJJJJHHJJJJGGIJCGHHJIJJIJJJJJIJJFHIJJJ
@698042/1
cttccagcaaaggttgtgatttttcaccgataacttccaatttgtatttg
+698042/1
CCCFF8DDHFFFBFCGCEHEHHIIEHII<F@?0:B@DF?BDE?DHCC4??
@4815320/1
cactctgcaatcctgcctcacatgattcatccacaaattccaacccttgc
+4815320/1
CC@FFFFFACFCFHIGJJJJJJIJHIIIGIJGIIJJDHJGHHIIIJJJJJ
@698533/1
ggcgcacagggcacgcttgcgcatgacatctatacatgccattggcgttc
+698533/1
@@@DDFFFGDHHHGGGIIGEHFGIIJIAHGFHIGGCHGEGGECBCFGFAD
@4121653/1
cacagttccagtctcaggcacattgccattagtagactgatcagccggag
+4121653/1
BCCFFFFFHGFDFHIJJIIIJIIJJIJJJGJJFIEHGIIIJJJJJJJIBG
@2757669/1
ggatgcgtgacgtcagcccctacgatcatcactgccgtgtcctttataca
+2757669/1
CCCFFFFFFHHGHII@CFHGGHIJGCFHIIJJJCHGGIIHIIGGGIJJIF
@6861463/1
cactgagtgacggcacctccgacactgaggtcacggtactcgcggtacat
+6861463/1
CCCFFFFDHHHHHJJJJJJJJJJJJJJJJJHHJJJJHIJJJJJJHHFFFF
@2758203/1
aggcaccataaaatctttcctcggactaaattgttctatcttcatcctac
+2758203/1
CCCFFFFFHHHHHJJJJJJJJJJJJJJJJJJJJIJJJJJJJJJGIJJJJH
@2758458/1
gtcactattctaggattgtgtaggtaatattattaaacgaagaacatgcg
+2758458/1
CCCFFFFFHHHHHJHJJJIIHJJJHHIJJJJJJJJJIJJJJJJJJJJJJJ
@4122746/1
cactgagtgacggcacctccgacactgaggtcacggtactcgcggtacat
+4122746/1
8???D3B2=?DB<1@:CEF?F>?D@DDCD?E@DEDI6=ADADAAD/9?@@
@2759049/1
cgacgcttcagcagagtgcacacaatggtgaactggcgttcatgcggcaa
+2759049/1
CCCFFFFFHHHHHJIJGHJHHJJJJJJJHIJJJJJJJJJJJJJJJJJJJJ
@4123222/1
ctccagtactttagctttgacagtgtaaaacttctcggaaatctccaatc
+4123222/1
@@CDDDBDFHHFHGGGGHHIJJGEHIGHIGIJGHHIIIEHHIGIJGIJJI
@6862652/1
gtctgtttgtctgttcgtctgtgcgcgctaatctcagaaacggctgatcc
+6862652/1
@?@FDEFFFHHHGFHIIGCGHHHGGIBEHIEHIIJECHIEIGHHHGDGGE
@2759806/1
gacgaagtgatggcaccaggatagagttaatgccgccaagtttgacgttt
+2759806/1
@CCFFFFBFFHFHJIIIIHIIIIIEHGIIIJJIGIJJGHIGHIJIJJFHI
@6863022/1
ccggagaataagaactcgtgctcgtcgtgagctattatagttggagattt
+6863022/1
@CCFDDADHHGHFIEEDEC;BCAEHG>?D?DDDDDFGIGFHBDD>FC;=B
@6863072/1
cacgaatatattgtgggatgcttaaatttacatttagtgtttgtttcatg
+6863072/1
:?@DDDDDFFDBF<EBD;?EGHIIFBEHFFEFFEGFFCCCFEF?DADFIE
@5497236/1
ccttctacagatttattatagcctgcgacttcgttcgtgtggaata
+5497236/1
;?@DDDDBAB42A:AB:<EFCE@CFFFFAEFFE@FDF1?8?D98/9
@6863243/1
ctactgtcctggctgttctcgcagtagtctatcttggtagtctgtgagtt
+6863243/1
=@@DDDEFFFDBDHHBFGGIAGHHHGGHGHGIIGCFEIGHIIIIDG<FBD
@2760170/1
cactgagtgacggcacctccgacactgaggtcacggtactcgcggtacat
+2760170/1
CCCFFFFBFHHHHIGIJJIJJIHIJJJIIEFGHIJIFHIJJIJJHEFFFF
@6863292/1
tcgggttggaatgattctggtgggttgtcctgcagagcttgccacatctt
+6863292/1
@@CFFBDDDA<FHGHIHIGEF@BGIDCDCFHFGDGHGGHADFGEHIIEII
@4124458/1
cttcagatactccaaagcattctgggctgcagatgactgtgcatccttgc
+4124458/1
CCCFFDFDAFHFHEEEE>FHGHDGI>BD@?BC<GB@@GFIF<<DCGHIGC
@6863728/1
gcgttctcatgtaatttttaatgttctccaaatcgacgactcctgtggct
+6863728/1
CCCFFFFFHHHHHIIJJJJJIJJGJJJJJJJJJJJJJJJJJJJJJIJJJJ
@7542627/1
cccctttaaaaaaagctcgatctcaatttaaagataagatctgcgacctc
+7542627/1
CCCFFFFFHHHHHJJJJJJJJJJJJJJJJJJJJJJJJJJJJJJJJJJJJJ
@5498029/1
cgcaagaagtaccagaaacgggacttagccacaatctggtctgg
+5498029/1
@<@DD:;3AF8D8:2<AACC;?@EFF?E99?FEE?B@<D9DG;?
@2761447/1
ctgtggccggcggcacgcagacgccttgatgacctccactttgatgatct
+2761447/1
B@@DDFFFFFFHHIJHJIJIGIJJHHHHEFFFFFEDDCEDDDDDDDEEDD
@5498788/1
ccacaatctggtctggagagaagatcctcatcttgtatagaggaggcttg
+5498788/1
CCCFFFFFHHHHHJJJIJHIJJJJJJJJJJJJJJJIJJJJJJJJJJJJJB
@1397897/1
gtgttgaggcgcttgtggtggtgcacgcgcttgggcagagggaatctgat
+1397897/1
@BBFFFFFHHHHHJJJJJJJJHIJJJJJJJJJJJJJIJJJHHEHFFFFFF
@1397907/1
gggctcttgtatgcgaaggtgttgaggcgcttgtggtggtgcacgcgctt
+1397907/1
C@@FFFFFHHHHHJJJIIJCGHHJJJJIJJJJJFHJIJJHHIIJJJHHFC
@7543844/1
ccacaatctggtctggggaaaagatcctcatcttgtatagaggaggcttg
+7543844/1
@;;BBDBDHAHDFEHBEHG@B?FFHBGGHGGGHDCDDF@G<?D3??DGG6
@7543854/1
cctgagccatagcaaacagccactggcaatgtggatagctggacaaggca
+7543854/1
@@@FDFFFGHDDFGIIJIJJJEHGIGIHEHJ?CFDDEEGIIEBHBGHIHG
@5499490/1
attggaaatcagaagcacatactgctaaatctaattaagaaggaggtggg
+5499490/1
CCCFFFFFHHHHHJJIJJJJJJJJJJJJJJJJJIJJJJJJJJJJJJ?FHI
@7544739/1
tgcgtgatgaggttcaccaagctagtggcgttgatgtcgcaagatagtga
+7544739/1
BCCFFFFFHHHHHJJJJJJJJJJJJHJJJJJJJJJJJJJJJJJJJJJFHH
@2073773/1
catcaatttatcttcaaatgacgacaccacagttccagtctcaggcacat
+2073773/1
CCCFFFFFHHHHHJJJJJJIIJIJJJJJJJJJHHIJJJIJJJIJJJJJII
@7545071/1
ccttgggaagcctttgtgcgccacatcaatgttgataaaggctttattgg
+7545071/1
CCCFFDFFHHHHGJJJIIJJGIJJJIJGIIIHIIJJJJJJJIJJJJJJJJ
@1399140/1
gccagatgccaaagttcttgatcttcactgggctcttctctgggatttcc
+1399140/1
@@@FFDDDHAHHDFF@GGE>HIIGHBHGIGEEGHIIGGHGIIIGGCDHII
@7545348/1
gtggattttaatgttattattacagcatacataataaaattagaggaagt
+7545348/1
B@BFFFFFHHHHHHIJJJIJIJJJIJJJJJJJJIJJIJJJJIJGIJIIJD
@1399878/1
ggttaatcagactatagttagtatagttataagactcagattgccatctc
+1399878/1
BC@FFFFFHHHHHJJJJIJJJIJJJJJIJJJJJJJJJJJJJJJJJJJJJJ
@1399989/1
cttgaattccttgatgactgcatagatagaaatcgaactcggtcggatgc
+1399989/1
@@CFDFFDHBH>DGGI@BFCHGIIIBEB?HC@DHI;?:C<@@0:@A@@FG
@6180986/1
ccggcttatactccgcctccaacttgatacaagcttctcggacagcag
+6180986/1
==?DD?D;?DHHAEGGD@E@BCFGGIB>GDGGGGGGGHDB=?FHBG=C
@1400310/1
gttggaatgattctggtgggttgtcctgcagagcttgccacatcttgtaa
+1400310/1
@;??BDDDDFFFFDBB2AEF3CA@EEGIIIDF@FBFDFGFIIEEB?DBDF
@1400821/1
attttaatgttattattacagcatacataataaaattagaggaagtaggt
+1400821/1
CCCFFFFFHHGHGIJJJJJIJJJIJJJJJJJJJIIIJJJIIJIJJGIIJB
@6181791/1
ctcatcttgtatagaggaggcttgggctcgctctccgaaggg
+6181791/1
@CCFFDDDHHFFFIEGIIIIIIIAEHHGHIAGHEGG@:FGHD
@1400894/1
atcctaacttcgcaaccactaattccagtgataaattcactctagcacgt
+1400894/1
@CBFFFFFHHHHHJJJJJJJJIJJIIJJIIJJIJJJJJJJJJJJJJJJJH
@4777/1
ctcttgtatgcgaaggtgttgaggcgcttgtggtgg
+4777/1
??<DDDBACDDD7@EE2A3<CBBABDD??D9?@DDD
@6181927/1
cccggcttatactccgcctccaacttaatacaagcttctcggacagcagt
+6181927/1
CCCFFFFFHHGHHJIJJJJJJGIJJJJJJIJIJJJJJJJJJJJJGIJJIF
@5007/1
gtggattttaatgttattattacagcatacataataaaattagaggaagt
+5007/1
@?@DDFFFGFHFHFGHIJGIJJJJIIIIIJJGHIGHIGIJJJJIIJJIIE
@6182261/1
gtggcgcacagggcacgcttgcgcatgacatctatacatgccattggcgt
+6182261/1
B@@FFFFFHHGHHJJJJJJIJJJIIIJJIJJIJIGJJJIJJJJJJJJJIG
@2076106/1
ctgcaatcctgcctcacatgattcatccacaaattccaacccttgcgttt
+2076106/1
@@<BDDFFHGHHDIGGFEGGGIJJJIIGIFHJIEHIIJJHEEHIIIJD?H
@6183084/1
cccgcctaacgaggaaacgcggccgccatactgtagcttgggtggtggca
+6183084/1
CCCFFFFFFHHHHJIJJIGJJJIJJJJJGHIGHHGHHHHFFF@AD;?BBD
@6183471/1
cttcatcctaccagccagattgaacctttctccagcatagtaaaggtttc
+6183471/1
CCCFFFFFHHHHHJJJIIJJJJJJJJJIJJJJJJJJJJJJHGJIJJIJJJ
@700773/1
caggcaacatcttctttggtttgtcaggggtaatgctaacgtcatagcga
+700773/1
??@FFFDFHHHHFHGHIII?CEGIICHEII?CFCFHICFHCGGCIGIIGA
@4816949/1
ctctgtgatctgtttcttggcatctatagatgtcggtggcgcacagggca
+4816949/1
@@@DDDDBFBFHFHIJJJEFGIIGIEI@H@HGIJJJ1BEAGBFGEEGGA=
@702216/1
gtgctgggcctcttgtatgcgaaggtgttgaggcgcttgtggtggtgcac
+702216/1
@BCFFFFFHHGHHJJHIJJJJIIJJCGGHIIJJJJJHGIGIHCHHBGHIJ
@702588/1
gcaataatattacagtcaatttaccttggaaactgtgttacctatgatat
+702588/1
@<@BDDDBDFFFDGHGBF@HE@@C@@FHGEHGGGHIGHIGHIIGIHIIGI
@702593/1
ctagccgacacgattatgaagacgaagcggacgtcacggtaagcattcat
+702593/1
CCCFFFFFHHHHHJJJJJJJJJJJJJJJJJJJJFHIJHHEHFFFFFEEEE
@702659/1
gttttacaagggcaggttgaactcacaccattcaatttaaaagaaactgg
+702659/1
=?;;14BD8CAC=2<8<23349FFFDEACE9DD@DADC?<?D<6?DBDDD
@4817894/1
tctttgtataccttcaggtgatcgaacatcatgtcttcaaactccactat
+4817894/1
CCCFFFDFHHHHHGIJJJCGHIJJJJJJJJIJJHHIJJJJIJIIJJJJJI
@3443092/1
caggatgtggattttaatgttattattacagcatacataataaaatt
+3443092/1
BBCFFFFFHHHHHJJJJJJHJJJJJJJJJJJJJJJJJJJJGIJJIIJ
@4124771/1
gccagatgccaaagttcttgatcttcactgggctcttctctgggatttcc
+4124771/1
CCCFFFFFHHHHFIHIIJJJIIIJJJIJJJGIIIIHJJJIJJIJGIJJHI
@703164/1
tctgtgttgttgcacgcgcacggtggcggcgtaccgcgaggggtgcgcgt
+703164/1
CCCFFFFFHHHHHJJJJJJJJJJFHIJJJJHFDDDDDDDDDDD7BDDDDD
@4125425/1
gtgcgcgctaatctcagaaacggctgatccgagttggatgcggttttcac
+4125425/1
?:?4ADDD?CFFBFIBEFGG9EFFFGBD<BF?D/<FFCFCFEFBEE?AA>
@4125646/1
agcgagactcataacgcagccagatgccaaagttcttgatcttcactggg
+4125646/1
@CCFFFFFHHGFHIGGIJIFHDGEEGGIIJJIBGIIJIJJJJJGGIIGIJ
@3444039/1
ctgcagatgactgtgcatccttgctagtaagtcctgagccatagcaaaca
+3444039/1
CCCFFFFFDHFHDIIJGIIJIJJIJHJFGGIIIIIIIGGGEIJGGGIJHH
@2762097/1
cagatgttttaatagtaagtacgagtacagtctagggtaaatatat
+2762097/1
CCCFFFDFHHHHHJJHIIJJJJIHIGHIJJJJJJJJIDGIIJJJJJ
@3444172/1
cggtagcggaaggtgggttcgtgaatcatgccctcaatctgcaccagttc
+3444172/1
@@CDDFFFHGHHHFHIIDHIJHIJIJIGGIJJJJJJJJJJJJJJJJJJJJ
@5469/1
gcgcacagggcacgcttgcgcatgacatctatacatgccattggcgttca
+5469/1
B@CFFFFFHHHHHJJJJJJJJJJJJJJJJJIJJJJJJIJJJJIJJJHIJJ
@4126154/1
agcggaaggtgggttcgtgaatcatgccctcaatctgcaccagttcatat
+4126154/1
CCCFFFFFHCFHHFHIIIJJJJJJIIJIIJJJJJJJJJJJJJGHIJGIIJ
@2762374/1
ccagattattgatttctctttccctgtcgggagcggagcgcgctgtagct
+2762374/1
CCCFFFFFHHHHHJJJJJJJJJJJJJJJJJJIJJJJIIJJJJJHFEFFEE
@5914/1
ctgtggccggcggcacgcagacgccttgatgacctccactttgatgatct
+5914/1
CCCFFFFFHHHHHJJIJJJJJJJJHHHHFFFFFFEEDEEDDDDCDDDEDE
@2762796/1
gtcacggaatacaaatatcttcttcggcaatctgccttggttgcgg
+2762796/1
CCCFFFFFHHHHGJJJJJJJJJJJJJJJJJJJJJJJJJJJIJJJJJ
@2762825/1
cagtggtcttcttgaacttcttcaattgacgcaagaagtaccagaaacgg
+2762825/1
B@CDDDDDHHHHGJIJJJJJJJJJIIJJJJIJJJJJJJ?FFHIJIJJIJJ
@4126719/1
gtgataaagataagtataggctcaaaacctaacgacatcaatcaccagct
+4126719/1
@BBFFFFFHHHHHJHIJJJIJJJJJJJJJJIJJJIJJJJJJJJJJJJJJJ
@4126978/1
ccggtactaacgatcaaatcgatcatgggtccataatcattcctggaatc
+4126978/1
@@CFDFFFGDHFDFG@FHE<CGHHGIJJG?GDBFHGGGEHIJIJIJJJJH
@2763296/1
acaatggtgaactggcgttcatgcggcaaacgcctattaacattatcatc
+2763296/1
CCCFFFFDHDFHFIIIJJIGIJJGIJJGGGHGGHIIIGIJIIJJGJJJJE
@6864971/1
cccgtttccaatctccaagacaggaggctccagtactttagctttgacag
+6864971/1
CCCFFFFFHHHHHJJJJJJJJJJJJJJJJJJJJIJJJJJJJJJJJJJJJJ
@6729/1
gcttcgggcttcaacagcttgttagcttgccattgacctttcctaggagt
+6729/1
@CCFFFFFF6BBFBHIHIIIIFHHIIJIJIIIJIEAEHGIJJJGGHJHI9
@6865020/1
cgatgttatacatatagcatttcgggtctatagaggctgtcactgcagcg
+6865020/1
=@@DBBD>DFFF:C?FFGEGHAIGBH??CGGGIEEGHGIEBFGIIEGHGI
@6865220/1
gccatctttaaactctagttcgtctgtggtataagggaagagttcgtcta
+6865220/1
CCCFFFFFHHHHHJJJJJJJJJIJJJHIJCHHIIJJJJJJJJGIJJJJJH
@7546018/1
ctgagtgacggcacctccgacactgaggtcacggtactcgcggtacatgt
+7546018/1
@@CFDADFHDDAFHJGHHGEFHEHIJGGBDDDHIB;ACFIHHHAHDBDED
@7546141/1
gggtaagacacggatcgcatacaccgtgaatataagtggcaaaggtagta
+7546141/1
BCCDFFFFHHHHHJJJJJJJJJJJJJIJJJJJJJJJGIIJJJJJJFHIHJ
@2764762/1
ctcccatgtcacggtagcactgagtgacggcacctccgacactgaggtca
+2764762/1
CCCFFFFFFHHHGICGIJJJJJJIFHIIIGGHIJJJJGIJJJJIIJJHHI
@7546789/1
ggtgctgggcctcttgtatgcgaaggtgttgaggcgcttgtggtggtgca
+7546789/1
B@BDFFFFGGHHHIJJHIJJJJEEFGEFHHIIJJJJJJJJIJJGIJEHII
@2765413/1
taataaaattagaggaagtaggtgctgggcctcttgtatgcgaaggtgtt
+2765413/1
@@@DDFDDHFFHDHIGBH<BFHFDEH>HI?@GGIGJIIJGJGGEFEDG?B
@2765745/1
gtggaactgcttcacctgtggccggcggcacgcagacgccttgatgacct
+2765745/1
@@@?DDDDAAFF:EDEGFI3CE?:FFE@<AAEAEEDD<<>?BABA>ABBB
@7547289/1
gccagatgccaaagttcttgatcttcactgggctcttctctgggatttcc
+7547289/1
C@CDDDDEDDHHBHIIIIJHIHJJIIIJJIIJFFDGIIIJJIEHBCHIJH
@7547933/1
ctcatcacaacatctaaagctaagatggcatcatatggtatctgcctggt
+7547933/1
@@@DDDDDHHHHHBHGHI<FDH?C<C9FHIIGIIIII>D?DGH@<GG<G9
@6184139/1
agcgagactcataacgcagccagatgccaaagttcttgatcttcactggg
+6184139/1
CCCFFFFFHHHHHJJJJJJJJIJJJJJJJJJJHJJJJJJJJJJJJJJJJJ
@6184390/1
ctgcctggttctaccttcaagagcctcttctaaagcaaacaatgagacct
+6184390/1
??@DBBDD=CDDFHBAFBHIFHA?ECHHIGH<EA9EHBFGFHGEEIIC=B
@5500756/1
gcttgagaatgcacgtacagttgcatagcgttctgaaccttctctggtgg
+5500756/1
@@CD?DDDFDHFF<FHIIIIIICFHEICDACGHHIEEHGGCHGDFCG9?D
@1402504/1
ctccagtactttagctttgacagtgtaaaacttctcggaaatctccaatc
+1402504/1
CCCFFFFFHHHHHJJJJJJJJJJHJJJIJJJJJIJJJJJJJJJJJJIJJI
@6868272/1
gccccatgagcgtacgtgtgggtgtagtgcctgtagtatagactgggaag
+6868272/1
CCCFFFFFHGHGHHIJGHGHIIHGIIJEHJJJJJJJIIIJJJJJJJIJJI
@6185115/1
cagagggaatctgattgtgctgttgtggaactgcttcacctgtggccggc
+6185115/1
CCCFFFFFHHHHHJJJJJJJJJIJJJJJJIJJJJJJJJJJJHIJJJJIJJ
@6868629/1
ggctcgctctccgaagggagcttgcggccgatgacctcatactccttcaa
+6868629/1
?@@FFFFFD?FAFGGIIGHIHGEGEGJIGGBHD;@DGGFHFHFGFFFFFC
@6185549/1
cctgtacgttcaaacgtatcacacattttctggtcaccttccatgcaaaa
+6185549/1
CCCFFEFFHHHHHJJJHIJJJJJJIJJJJJJJJHJIJJJJJJJJJJJIJJ
@2077419/1
gaactgcttcacctgtggccggcggcacgcagacgccttgatgacctcca
+2077419/1
CCCFFFFFHHHHHJJJJIJJJJJJJJJJJIJHHHFFDEDDDDDEDDDDDD
@1403495/1
gacgcaagaagtaccagaaacgggacttagccacaatctggtctggagag
+1403495/1
CCCFFFFFHHHFHIJJJJJJJJJJJJJJJJJJJJJJJJJJJHJJJJJJHI
@2078320/1
caccagtggtcttcttgaacttcttcaattgacgcaagaagtaccagaaa
+2078320/1
@@@DDDDDBCFHBFGIG?FGEIIGGHHHGEAAFAHGDHGIIHGGIIIICG
@4819638/1
ggctcccatgtcacggtagcactgagtgacggcacctccgacactgaggt
+4819638/1
@C@DDDFBHBHFHHIIAE<>HEHEGG?FCGHIGIJJJEHIJIIGEHGGE@
@2079267/1
cacggtagcactgagtgacggcacctccgacactgaggtcacggtactcg
+2079267/1
C@@FFDFFHGHHHIHEFGHJJIJJIIJJJIIGIJGGGIGGIIIJHGIIIG
@3446116/1
aactactaataaattaaaaattaattaaaaaaacattgtccagcggacaa
+3446116/1
@@CDDDFFHHHHHIGIHGJIJJGIIGJJIGGIJJGJGHHCGIIIJHHGGI
@5503552/1
gccagatgccaaagttcttgatcttcactgggctcttctctgggatttcc
+5503552/1
CCCFFFFFHHHHGIHIIJJJJJJIIIJJJJJJIIJJJJJIJJIJHIIJJJ
@6870242/1
gtgcgtcacgtccacgcccaggaatatcaccggctcgttgaa
+6870242/1
==?AD;D:F?2A?@GGADE?F@?BG@CGGFFGIBDF;<@CAA
@4128518/1
ctgtgacttgtagtcaaggtggagattttactatctttcaagtcggcata
+4128518/1
BBCDDFFFHHHHHJJIIIIAFGIJHIJJJJJJJJIJJJIJIJJJJJJIIJ
@4128534/1
gcctgttttggtagcggcggcgcggtccgtgtggagcatgctcgccatca
+4128534/1
CCCFFFFFHHHHGGIIJIJJIIBEDACDDA@??BCB?BDDCDDDDDDDDD
@4128743/1
ctcatcgactgtggcaatctttgcatggaatgttatctccaactcgcgga
+4128743/1
CCCFFFFFHGHHHJIJJJGIIJIIJIJJJIIIIIIJJJJGIIGIJJIJJA
@4128821/1
cgctaatattacgaaacatttcttctgtcaatttgatcgcctagtacctg
+4128821/1
CCCFFFFFHHHHHJJJJJJJJJJJJJJIGJIJJJJJJJGIIJJIHHGHJH
@5505179/1
caagtttcttagacttgccagttcccacttcacgacgcttcagcagagtg
+5505179/1
B@BFFFFFHGHHHJJJJJIIIHIIJJJJJJJIJJJJJIJJJJIIJJJI@F
@5505326/1
cagagggaatctgattgtgctgttgtggaactgcttcacctgtggccggc
+5505326/1
@?@DDDADBFHHHBCDHAACHECGFACGB<GFHACG@B?FDBHIJGAGAG
@5505376/1
gtggaactgcttcacctgtggccggcggcacgcagacgccttgatgacct
+5505376/1
@@@DDDADH3DH8FGGHEHGIIIIIIIIIIBGHEHEEECCB?CCFCECCC
@6871194/1
catacataataaaattagaggaagtaggtgctgggcctcttgtatgcgaa
+6871194/1
CCCFFFFDDHGFHGIJJJIIJIGEECC>AEGIG>DBGGHGJJJJGHGHHG
@5505536/1
cttcagacaacgcaccgtcaaggagttcgtctcttgggaactgcacacca
+5505536/1
@@@DDAADBFF?1@?EFFFI:FEGE?F<FBFF@FFGGF?86=BBB<@F;F
@4129484/1
gtggtgcacgcgcttgggcagagggaatctgattgtgctgttgtggaact
+4129484/1
CCCFFFFFGHHHHIJJJJJIJIIIJIIIJJJIJJIJJJJIJJJJJJIJJI
@6871447/1
cacggctttttccagatccactcttgctccatggtccaggagcagcagcg
+6871447/1
=?@DD:DDBDBCAEFHIFGGEEHGHGGCEEFGGFIGEF@F?DHA;?FGE>
@4129690/1
cgtcaaatagctgcggagattaatggtataagcatagaatgttcgacgtg
+4129690/1
CCCFFFFFHHHHGJJJIIGIIJGJJIHIJJJJJJJJJIJJIJJJJJJJIJ
@2767951/1
ctcaccatgctcatactatcttcagacaacgcaccgtcaaggagttcgtc
+2767951/1
@@@DFDB?FFFBFHGIGIIIICGGIIIIIIIIGGAFGEHGG@9FGGGI;B
@4129761/1
gtgatctgtttcttggcatctatag
+4129761/1
<?@AD?DDDFDFHC9EGEEGD:A?A
@2768076/1
gtaacaaaatacccacatacatcaagaagccctgatgaatacaggttgaa
+2768076/1
@@@FFFFFFHHHHJIIIGHIIJJJIJJIJJIJIJJJJJEIIHHIIFHGIJ
@6872294/1
ccccatctgaggaatagtattgttaaatcaaaccaaatatgctatag
+6872294/1
CCCFFFFFHHHHDGHEHCDJIJIIIEJIJJJGIJICHGHHIJIJJGI
@4130863/1
ctgagtgacggcacctccgacactgaggtcacggtactcgcggtacatgt
+4130863/1
C@CDFDDDFHDDHIGIJIJJIJJJIDFHDGEFGHFGIIJJIHFHFEFCEC
@7548012/1
tttgaatttaatagatgtatactcacttagggcattgaaaaaatagttta
+7548012/1
@@@DDDDDHHDF?GHIIAFE?AIICHGIEHGIGDFHIHHEH@DGGE9?FG
@8810/1
tctaaactatatctgtaccaaatttcaaccaaatccgtcaaatacatagt
+8810/1
CCCFFFFFHHHHGIJIIJJJJHIIJHIJJJJJGHHIIJIJJJJJJGIJJG
@1403706/1
ctcatcttgtatagaggaggcttgggctcgctctccgaagggagcttgcg
+1403706/1
CCCFFFFFHDHHHJJJJJJJJJJHHJIJJJJJJJJJJJJJJJHIJIJIIG
@3447366/1
ctctgtgatctgtttcttggcatctagatgtcggtggcgcacagggcacg
+3447366/1
@@CDDDDFHGDHH@E<FGFHE9IFG<C:FBCHGGF?HHHGGDFHEF@FII
@2080153/1
cttggtgagacacgagataaaagtctaattcagacgagtgcacaatatcc
+2080153/1
CCCFFFFFHHHHHJJJJJJJJJJHIJJIJJJJJJJJJJGGIJJJJJJJGI
@1404670/1
gtagcactgagtgacggcacctccgacactgaggtcacggtactcgcggt
+1404670/1
@@@FFFFFHHFCCGHEBHIGIJIJGIJIJJIJJJHGGJIIFEHIIJJFFB
@9907/1
atcttgtatagaggaggcttgggctcgctctccgaagggagcttgcggcc
+9907/1
@@@DFFBDFDHDFIIIIIJIGIJJJGAADHGHIEBHBEIC@GHG=CGBEE
@7549391/1
tctgtgatctgtttcttggcatctatagatgtcggtggcgcacagggcac
+7549391/1
CCCFFFFFHHHHHJJJJHJJJJIJJJJJIJJIJJJGGJIJJJJJJJJJJJ
@7549565/1
cctgtggccggcggcacgcagacgccttgatgacctccactttgatgatc
+7549565/1
CCCFFFFFGHHHHJJJJJJJJIJIJHGHF@EFFFEEEDCDDDDCDDDEED
@2080962/1
gtcgacggcgatgagagcccacgatgtaagtgcttcgggcttcaacagct
+2080962/1
@B@FFFFFHHHHHJJJJJJJJJJJJJIIJJIJJJJJJJJHHHFFFFFEED
@3448288/1
caggttttagtgcgccaaatattttattgtaacaatgaaccatggtttca
+3448288/1
B@@FDDFFHHCFHIJJIIJJJJJJJJJJIIIJJJJJJJIJJJJJIHIIJJ
@2081172/1
cggagattaatggtataagcatagaatgttcgac
+2081172/1
CCCFFFFFHHHHHHHJJJJJJJJJJJJJJJJJIJ
@10590/1
atcgttctcagcatggtaagaaggtggcggccagaatctagacatgcaca
+10590/1
BCCFFFFFHHHHHJJJFHJJJJJIHIJIIGIJJJJIJJJJJJJJJJJJJG
@7550102/1
ggaaaattacactaattctatgcaaagtatagcttgtatttgttatgtaa
+7550102/1
CCCFFFFFHHHHHJJJJJJJJJJJJJJHIJJJJJJJIJJJJJJJJJJIIJ
@2081412/1
ggttggaatgattctggtgggttgtcctgcagagcttgccacatcttgta
+2081412/1
BB@DFFFFHHHHHJJJJGHJJHIJJJJJIJJJJIJJIJJJJJJJJJJJIJ
@3448819/1
cttggtttattcccatcagtttggagttcacctttagaagtatgttttta
+3448819/1
CCCFFDFFHHHHHJJJJIJJJJJJHHHHJJJJIJJJJJJJGHGIIJJJJI
@7550402/1
gcagctcgaacacggttaccgggaattttgtttggtatctgataccgaca
+7550402/1
CCCFFFDFFHGFHJGEHBHIIJIIDIGEGIBBBDG;BFHGIGIGGIIIGF
@2081741/1
ctggcgtaaaataacgtcaatacactggatctcctcagtaggatggcaaa
+2081741/1
CCCFFFFFHHHHHJJJHIJIJJJJJJIJJJJJJJJJJJHIJJIJJJJJJJ
@3449135/1
gctgggcctcttgtatgcgaaggtgttgaggcgcttgtggtggtgcacgc
+3449135/1
CC@FFFFFHHHHHJJJJHHGGIJEGIJJJJJIJJJJJIJJHIIHHIJJJG
@11193/1
ttcattacctgtgaaaactgcccctcagatacaccgtcacggaatacaaa
+11193/1
@@CDFFFFGHHFHEGIJIIIGIJJJJIJJJGIIJIIDHGIJIIJJJJJJJ
@2081984/1
ctgggcctcttgtatgcgaaggtgttgaggcgcttgtggtggtgcacgcg
+2081984/1
@CCFFFFFHHHHHIIJJJIHIJACFHIIJJJJJJJJIIJJIJHHJIJJHH
@1406109/1
gtagctttgatcatagtagatgtttgcatgtcagttagctttttaataca
+1406109/1
CBCFFFFFHHHHHIHIJJJJJJJJJJJIIJHJJJJJJJJJJJJJJJJJJJ
@11213/1
tggaattttaatttatgccccctttaaaaaaaaagctcgatctcaattta
+11213/1
CCCFFFFFHHHHHJJJJIJJJJJJJJJJJJJJJJJJJJJJJJJJJIIJJH
@1406166/1
ggctgcagatgactgtgcatccttgctagtaagtcctgagccatagcaaa
+1406166/1
@@@DDBBDH?DDBHIGBEGHIIGIIFI@<FHGH@CCG>:CDBGGHEF?B@
@2082286/1
ctgttgtggaactgcttcacctgtggccggcggcacgcagacgccttgat
+2082286/1
CCCDFFFFHHHHHJJJJJJJJJJJJJJJJJJJJJJHHFFFDEDDDDDDDD
@11771/1
ttatagtacactatttccacaacagtaccgaagcgctcggccgataccca
+11771/1
CCCFFFFFHHHHHJJJJJJJJJJJJJJJJJJJJJJJJJJJJJJJJJJHHH
@11788/1
ccacaatctggtctggagagaagatcctcatcttgtatagaggaggcttg
+11788/1
@CCFFFFFHHHHHJJJJJJJJJJJJJJJJJJJJJJIJJJJJJIJJJJJJA
@7551226/1
ggagtacagttaatacctggcatcagttacaatgtttgagtacttagtta
+7551226/1
BCCFDFFFHHHHHJJJJJJJJIJJJJJJJJJJIJJJJJJJHIJJJJJHII
@2082962/1
gtgggttcgtgaatcatgccctcaatctgcaccagttcatatttgggcac
+2082962/1
CCCFFDFFHHHGHJIJJJJJJJJJJJJJJJJJJJJJJJIJJJJJJJJJJJ
@6186253/1
gtgcacgcgcttgggcagagggaatctgattgtgctgttgtggaactgct
+6186253/1
CBBFFFFFGGHHHIIJJJJJJJJJJJJJIIJJFHIIIHIJIIIFIJJIJJ
@2083624/1
gtaggtgctgggcctcttgtatgcgaaggtgttgaggcgcttgtggtggt
+2083624/1
CCCFFDDFHHHHDGGIIJJIJGIJJGFHF?FGHIEIJIGIEHJFGGFGH;
@4821456/1
gtcacggtagcactgagtgacggcacctccgacactgaggtcacggtact
+4821456/1
@@CFFFFDFHHFHGIHGHIHIGADGGIIIJIGII@FEGIIJJIIGJD6:A
@4821728/1
ctcctttcttttttggtggcttccccattttgacagcgtcttacttcacg
+4821728/1
@BBFDFFFHHHHHJJIJJJJJJJJJJJJJJJJJJIIJIJIJJJJJIJJII
@6186661/1
tgtagctttaaggggatctgctgtctgtggagctgatgcttgctgggcct
+6186661/1
@@?DDDDDACDFD?F?EECFH@AACAHCEEHGIGGGEHCFHGIIHEBGEI
@2084018/1
ggcgcacagggcacgcttgcgcatgacatctatacatgccattggcgttc
+2084018/1
CCCFFFFFHGHHHJJJJJIIJGIIIJJJJJJIIIJJIJIIJJJJJJJHIH
@4821979/1
ctcctgcaccatgctgctcatctcgtgcactatctcttgtctgtgttgtt
+4821979/1
@C@DFDDDHADHDGIIIIGIIEHIFIEHJIJGGGIJJIIIJIIHIJHIIE
@704897/1
tgtgacttgtagtcaaggtggagattttactatctttcaagtcggcataa
+704897/1
BCBFFFDFHHHHHIIJJJFHIIIGIJJIJIIIJIJJJJIIJJJJJJIJJJ
@6186970/1
tcctcatcttgtatagaggaggcttgggctcgctctccgaagggagcttg
+6186970/1
@@CFFFFFHHHFHHGGFHIJIIGIJ@FFG>EHIJIIGIGDDGFI@GGEHD
@6187089/1
ctcttgtatgcgaaggtgttgaggcgcttgtggtggtgcacgcgcttggg
+6187089/1
CCCFFFFFHHHHHJJICGFHJJIIJIJJJJHIIHGIHGGIIJJJHFFFDD
@705216/1
ggtggtgcacgcgcttgggcagagggaatctgattgtgctgttgtggaac
+705216/1
@C@FFDDDHAHHGGEHGBFEGGECCIIEHIIIBGGIDHFGGEHGEGHCC@
@705226/1
cgcaagaagtaccagaaacgggacttagccacaatctggtctggagagaa
+705226/1
C@CFFFFDHDFDFHIFIJIIJGIIJJIEGIJJJIJJIGCDFGEHGIGGHG
@2085012/1
ctatgccatttatcctcgcacgttggcagtaatagtacaagtgaaaagtc
+2085012/1
CCCFFFFFHHHHHJJJJJJJJJJJJJJIJIJJJJJIJJJJJJIJJJJJJJ
@2085071/1
agcatacatagtaaaattagaggaagtaggtgctgggcctcttgtatgcg
+2085071/1
CCCFFFFFHH?FHJJJJJJJJJJJJJHIIJIJJJJJJIJJJJJJJJJJJJ
@4822862/1
cctaaagtcattattctccgcgggcgacagccaatatgtgttaaaataaa
+4822862/1
@@@DFFFEHHHHFIIIHIIJJJJIJJIBHGCHEGACHHHHEDFEEFFEEE
@4823163/1
gtggtgcacgcgcttgggcagagggaatctgattgtgctgttgtggaact
+4823163/1
@@<DDDEF?CFAFHGHEGHIGGFHGHIIGIIIIGE<BDBHBG@HEHDGIG
@6187840/1
cccttcaccgcgctgcaggagcttatacaaagcattctctcgagtatcct
+6187840/1
CCCFFFFFHHHHHJJJJJJJJJJJJJJJJJJJJJJJJJJJJJJJFHIJJJ
@2085577/1
ctcatttctctttctctatcacgttctcgatcatagtgtctatcgtgacc
+2085577/1
CCCFFFFFHHHHHJJJJJJJJJJJJJJJJIJJIJJJJJJJJJJJJJJJJJ
@706032/1
gctgtatttctttggattttaatttagaaaattaaatgaagacttttatt
+706032/1
CCCFFFFFHHHHHJJJJJJJIIJJJJJJIJIJJJJJJIJJJJJJJJJIJJ
@6188041/1
gttgtgttgaccaataatgggttaatcagactatagttagtatagttata
+6188041/1
@@@?ADDDHDF??DFHIEHIIEFCAHFGAFGGGCHHHIIGBHGGG?DFH<
@4823558/1
cttccttcttagagcgtcccgtacccatagcaacaagatcagcgactgtc
+4823558/1
@@@DDBDD?FAFBCGG?FEGGIG=DGEEBFC9FHIHADF@DHCE<FGGEH
@706259/1
gtgacggcacctccgacactgaggtcacggtactcgcggtacatgttgtg
+706259/1
CCCFFFFFHHHHHJJJJJJJJJJJHIJJJJGIJJJJJJJHHHHHHFFFFF
@4824022/1
caggcaacatcttctttggtttgtcagggg
+4824022/1
<@@DD;?DDFAABD?C<CGICBG?FHIFD>
@6188911/1
gcacgcgcttgggcagagggaatctgattgtgctgttgtggaactgcttc
+6188911/1
CCCFFFFFHHHHGJJJJJJJJJJJJIJJIJJJJIJJJJJIJIJJJJJJIG
@4131537/1
ctaacgatcaaatcgatcatgggtccataatcattcctggaatcc
+4131537/1
?;@A1A1B:@CAC<EF;:FHHII<A@CFFE@1?<?9:CBB8?D99
@707329/1
atacataataaaattagaggaagtaggtgctgggcctcttgtatgcgaag
+707329/1
CCCFFFFFHHHGHJJJIIJIEHIHHHIHIIIIJIEHHIIIIJIIIGIGGI
@1407044/1
cctgagcgagactcataacgcagcc
+1407044/1
??@DABB8@?FFF<A??AG8<?FGI
@6189537/1
gtgagaagtgtgataatgtcataaagttgacaataatctataattaatta
+6189537/1
CBBFFFFFHHHHHJJJJJJJJJJJJJIJJJJJJJJJJJJJJJJJJJJJJJ
@707546/1
caacttggccaggttagggccaacagattgtttgagatgtttgtgaaact
+707546/1
CCCFFFFDHHHHHJHGBGGJJJJJIJHIIHHHJGGIJJIHIIFHIIJJJJ
@4132088/1
attgctcagatgcaatttcttgcaagaattgcacaaagttgaagtccttg
+4132088/1
CCCFFFFFHHHHHJJJJJJJJJJJJJJJJJJJJJJJJJIIJJIJIJJJJJ
@12191/1
gcgacctcgagcgacgaatcacatgaaagggggaggggggagggtcattc
+12191/1
CCCFFFFFHHHHHJJJJJJJIJJJJJJJJIJJJHHHFDDD@BDD<?ADED
@4132640/1
cgcgacagatgtctttctagtgcgtccgtctgattctgtgatagtga
+4132640/1
<@@BDFFFHGFCFHHBGGHICHGEFFDDCFHGHIIGIIIGGGIIBFG
@6190221/1
agtcatttagctgaagttttaatattacttgaattacactacatcactag
+6190221/1
CCBFFFFFHHHHHJJJHJJJJJJJJJJJIJJJJJJJJJJJJJJJJIJJJJ
@6190360/1
tgtagctttaaggggatctgctgtctgtggagctgatgcttgctgggcct
+6190360/1
CCBFFFFFHHHHHJJJJJIJJJJJJJJJJJJJJJJJJJJJJJJJJJJJJJ
@1408560/1
atcagccggagcagctccggtaagtttgtcgagtagagccttagctgcgg
+1408560/1
@@@FFDDDDHFFHEBBFEGG8CFHHI@?8?GGHGHIC@GFIB8===@FGH
@4133533/1
tgggtctcttgtatgcgaaggtgttgaggcgcttgtggtggtgcacgcgc
+4133533/1
CCCFFFFFGDHHHIIJJJGGEFHHGBHIGBGGIEHHHE?;C;C@GEGGHF
@1408831/1
agcaggaccactgcagacaaataatcatacgacttatagtacactatttc
+1408831/1
CCCFFFFFHHHHHJJJJJJJJJJJJJJJJJJJJJJJJJJIIJJJJJJJJJ
@4133677/1
gttttttaaactcatattttcatggtaccaagttatgaatttttcaaatc
+4133677/1
C@@FFFFFDFHHHJJGJJJJIJIIGCEHHIJIJJIIIJIIJIIJJIIJJF
@6191248/1
cttctgtacgtgtgtatgtcactgaacttctcttaaacgactggattgat
+6191248/1
CCCFFFFFHHHHHIIJJJJJJJJJIIJJJJJJJJJJJJIIJJJJGHJJHI
@3450056/1
gttcgtcttttgaagattctgatattgatagttttttcattccctgc
+3450056/1
CCCFFFFFHHHGFIJGIIJJJHHIIIJGIJJIJJJJJIGIJGIJIII
@4134497/1
gcctcttgtatgcgaaggtgttgaggcgcttgtggtggtgcacgcgcttg
+4134497/1
CCCFFFFFHHHHHJJJJJAGHIJJJJJJJJJJIJJGIIEHIJJJJJHFFD
@14508/1
ttacagcatacataataaaattagaggaagtaggtgctgggcctcttgta
+14508/1
CCCFFFFFHHHHHJJJJJJJJJJJJJJJJJIJJIGHIJJJJJJJJJJJII
@4135182/1
cactgagtgacggcacctccgacactgaggtcacggtactcgcggtacat
+4135182/1
CCCFFFFDHHHGHJIJJJJJJJJJJJJJJJFHIJJJFHIJJEIJHHFEFF
@15063/1
gtttcttggcatctatagatgtcggtggcgcacagggcacgcttgcgcat
+15063/1
@@@FFFFFHHHHGJFIJJGIJJIIIFEGIIJJJIJJJIIJIIIIJJJGIE
@15092/1
gcccatcaatttatcttcaaatgacgacaccacagttccagtctcaggca
+15092/1
CCCFFFFFFHHHHJJJJJJJJJJJJJIJJJGIJJIIHIIJJFGIIJJJJJ
@7551616/1
gtggtcttcttgaacttcttcaattgacgca
+7551616/1
@@@DDDDD>DB:?<?E>DCHBEBFH@>E@E1
@15304/1
ggcttattctgcatacctgccatgcgctggtaagcgctatggactgccgc
+15304/1
CCCFFFFFHHHHHJJJJJJJJJJJJJJJJJIJJJJJJJJJJJJJJJJJJJ
@3451147/1
gtggaactgcttcacctgtggccggcggcacgcagacgccttgatgacct
+3451147/1
CCCFFFFFHHHHHJJJJIJJJJJJJJJJJJJJIHHFFFDDDDDDDDEDDD
@7551854/1
gctgttgtggaactgcttcacctgtggccggcggcacgcagacgccttga
+7551854/1
@@@FDEFFGHFHFGCHHIJJFIIJGGHCGHBHGEGGBB9BCAABDDDDDD
@7552014/1
cctaaatctatggggcgggatggtcgtttgaaaaattgacggccagcctt
+7552014/1
CCCFFFFFHHHHHJJJJJIJIJJEHHEEFFEEEDEEDDDDDDDDDDDDDD
@7552157/1
cttccttcttagagcgtcccgtacccatagcaacaagatcagcgactgtc
+7552157/1
CCCFFFFDFHBBDGHGEBGAGGEHGHGGD@FGDGGG@;GGHIIGFGIIHI
@15873/1
gtgggttcgtgaatcatgccctcaatctgcaccagttcatatttgggcac
+15873/1
@@CBDAABDCF?DFBEGGGICGDFGDH>DEHGGDCGAGGHHICG>CEHHB
@5507242/1
acgcttagcaagtttcttagacttgccagttcccacttcacgacgcttca
+5507242/1
?@@DDDDDFFFDCBEDDDID?BCCHEGDCGHA1?9?;?FFE@1?67@DG@
@3452052/1
gtgcactatctcttgtctgtgttgttgcacgcgcacggtggcggcgtacc
+3452052/1
1:??DD?>F>FFDFFFBF<C3<B@F:CFEEGFIIIFIID2@FAE>?;@=5
@2086321/1
gtttggagttcacctttagaagtatgtttttagctgtcatctggttcata
+2086321/1
B@@FFFFFFHHHHIIJJIJGGIFGJJHIJJJJJJJJEHIIJJJIDGIIJJ
@2086353/1
cactctgcaatcctgcctcacatgattcatccacaaattccaacccttgc
+2086353/1
CCCFFFFF?CFDFGHIJJIIJIIIIIJJIIJGHGGGIJJHIIIJIIGGHH
@2770490/1
gctgggcctcttgtatgcgaaggtgttgaggcgcttgtggtggtgcacgc
+2770490/1
CCCFFFFFHHHHHIJJJJJHIIJCGHHJJJJIJJJJJIJJHIJIHIIJJH
@4824398/1
tgggttactttcttctgagctttcgtactgagtgtcgagtctgtaggctt
+4824398/1
@@CFDDFDHDHAHIIIGH>FHHEIIBFGIJIJIIHIIJJFHEHHGHGBGG
@2770534/1
ataataaaattagaggaagtaggtgctgggcctcttgtatgcgaaggtgt
+2770534/1
@@@FFFFFDFHDFBEHA>FHIGHHEHGIJIHFEHGIIIJIIJJBDHG9B?
@4824441/1
cgcaagaagtaccagaaacgggacttagccacaatctggtctggagagaa
+4824441/1
@@@DFFFFGAFHFGIJIIIIFHHIGIIGJGIIIIJJBEA?BFHEHGJJIH
@2086559/1
ggctcgctctccgaagggagcttgcggccgatgacctcatactccttcaa
+2086559/1
BCCFFFFFHHHHHGIIJJHIJJJJJJJIIJIIJIJJJJHHHHHHFFFFFE
@4824512/1
ggttttttaaactcatattttcatggtaccaagttatgaatttttcaaat
+4824512/1
BCBFFFFFHHHHHJIJJIJJJJJIJJHHJJJIIIHJJJJIJJJJJJJJJJ
@5507900/1
ggcagttcgtcaacaagacattactagctgagaatatttttttc
+5507900/1
@CCFFFFFHHHHGJJJJJJJJJJJIJIJJGI;FGIIIJBFBGI?
@2086631/1
cgacatattcggcgatgatgcattcttcctcgtcaagcaaataaaggaca
+2086631/1
CCCFFFFFHHHHHJJJJJJJJJJJJIJJJJJJHIJJJJJIJJJJJJJIGI
@4824967/1
ctcttgtatgcgaaggtgttgaggcgcttgtggtggtgcacgcgcttggg
+4824967/1
<@@DFFFBDFBFDEFH<EHHIHFHCHIIIIFGHFCG@=CBHGGBEDFFDD
@4825058/1
ggtgcacgcgcttgggcagagggaatctgattgtgctgttgtggaactgc
+4825058/1
@@BDFFFFGHHHHJJJJJJJJJJIIIJJJJJJJJJJIJIJJIJJGIIJII
@4825074/1
cacggtagcactgagtgacggcacctccgacactgaggtcacggtactcg
+4825074/1
CCCFFBDFAHHHHIJFHIJJJJJJJJJJJJJJJJJJJJFHIJJJFHJJJH
@4825147/1
gtggaactgcttcacctgtggccggcggcacgcagacgccttgatgacct
+4825147/1
CCCFFFFFHHHHHJJJJGIIJJGIJIJJJJIJJHHFFFDDDDDDDDDDDD
@3453124/1
gtcacggtagcactgagtgacggcacctccgacactgaggtcacggtact
+3453124/1
CCCFFFFDFHHFHJJJIIIIJGFFHJJJJIJJJJJJJIIIFHJJJJGHHH
@2087470/1
gtgagaagtgtgataatgtcataaagttgacaataatctataattacttt
+2087470/1
C@CFFDFDHHDFHIIIJJJGIJIGGIHEFHGIIIGHIIIJJIIEIGGGIG
@708281/1
ggtgttgaggcgcttgtggtggtgcacgcgcttgggcagagggaatctga
+708281/1
@@?DDFFDHHHHGIJJJIJBHGHIJJJIGIJJJJJJIGICEEH?BDFFE>
@3453425/1
ctcataacgcagccagatgccaaagttcttgatcttcactgggctcttct
+3453425/1
@@CFFDAD?DFDHIGEBFAEGG>BBCEEGIGBFHHGGBGGACDBFGIHG?
@3453519/1
cgcaagaagtaccagaaacgggacttagccacaatctggtctggagagaa
+3453519/1
CCCFFFFFHHHHHJJJJJIJJJIJJJJJJJJJJJJJJJJIJJJJJJIIII
@2087774/1
ggcaaggcactggcaacgaccaatcatggacttttcttcaatatccacat
+2087774/1
C@CFFFDFFHHHHJFJJJIIIEFHIIJHIII>EHIJIGGIFHGIFIIGIJ
@708919/1
ggcatctatagatgtcggtggcgcacagggcacgcttgcgcatgacatct
+708919/1
CCCFFFFFHHGHHJIJJJIJIJJJJJJJJJJJJJJJJJJJJJJJJJJJHH
@709298/1
ataataaaattagaggaagtaggtgctgggcctcttgtatgcgaaggtgt
+709298/1
CC@FFFFFHHHHHEIJJJJHHIIFGHJJIJIJJIJJJGIJJJJIIJJFHG
@709456/1
tggagatgtgggtgtagctttaaggggatctgctgtctgtggagctgatg
+709456/1
CCCFFFFFHHHHDGEHIJJJJJJJJJJGIJJJJJJJJJJJJJIJJJJJJJ
@6874170/1
caccaagctagtggcgttgatgtcgcaagatagtgagacattcacttttt
+6874170/1
CCCFFFFFHGHCFGIIIJJIIHHIIJJJJJJJJJJHJGIJJJJJIJJJJJ
@4827114/1
agcatacataataaaattagaggaagtaggtgctgggcct
+4827114/1
7?@DAD<;CHFDAG@GGGIIDE@GGGAC<E92A:C?71:B
@6874468/1
cgaatactggactagtaaaatacatag
+6874468/1
;@8AD1DDD8AFDFEAE:?BAH<<<<C
@5508545/1
tagtaagtcctgagccatagcaaacagccactggcaatgtggatagctgg
+5508545/1
?@@DDADDHHAHAHIIIIGIIIIGIIIGHDHIGIIGGIIDFIIIGIIIII
@6875390/1
ggatggagtgagcacgggctctgtgcctggctcccatgtcacggtagcac
+6875390/1
B@@FFFFFAFFHHIJJIJJIJJJHJJJJIIGHIJJJJJIJIJJJFHJJJJ
@5508877/1
tgctgggcctcttgtatgcgaaggtgttgaggcgcttgtggtggtgcacg
+5508877/1
CCCFFFFFHHHHHJJJJJJJIJIJ?HGHIJJIJIJJIJIJJJJJHIGJJH
@4828153/1
ctcatcttgtatagaggaggcttgggctcgctctccgaagggagcttgcg
+4828153/1
@@@FFFFFHHDADEEGHGGHGHIDH3?BEGGHGIDGGBGGEGHEAFG9.;
@5508902/1
cagctgttccacttcatcatcagggatcttgccgtcattgcagactgtgt
+5508902/1
<<?DA>=B:=<FHE9<FGCGICFGDGHIHHG>BH?D??F@GBFFDGGGGD
@6875792/1
cacgcccaggaatatcaccggctcattgaacaccttaggacgaagtgatg
+6875792/1
CCCFFFFFHHHHHJJJJJJJJJJJIJJJJIJJJJJJIJJJJJIJIFIIIJ
@5509490/1
cagccagatgccaaagttcttgatcttca
+5509490/1
???=DBDD?:DFFIEBEF<CFBHH9FC<<
@5509534/1
ggtaatattattaaacgaagaacatgcggctgaattgcagcatcttgtcg
+5509534/1
@@=DFEFFHGHHHJJJJJIIJIIIJIIIIJIJJJIIJJIJIJJIIIJFGI
@6876114/1
gtgagaagtgtgataatgtcataaagttgacaataatctataattaatta
+6876114/1
BB@FFFFFHHFHHJJIJJJJJJJJIJHHIJIJJIJJJJJJJJJJJJJJJJ
@5509641/1
agcactgagtgacggcacctccgacactgaggtcacggta
+5509641/1
CCCFFFF>HHFHHEIIIBHHGJHII@ABFGHFE9?9?@;C
@4829160/1
gtcggttgcggaatcagcctcgcgggtgggtctggcatggtgcctagagg
+4829160/1
CCCFFDFFHGHHGIIJGIIJJJJJIJHHFHHHFFFFFEDE@CCDDDDDDD
@2772102/1
atatattcgtgaaaaccgcatccaactcggatcagccgtttctgagatta
+2772102/1
@@@FFFFFHHHAHIIJIBGIJJFGIIJJGEHIIGIIJJJJIHJJGHIIJH
@5510130/1
atctgattgtgctgttgtggaactgcttcacctgtggccggcggcacgca
+5510130/1
CC@FFFEEBFBFDGIFIFGGAEFFGIIIIFIIIGFCC?HIIBHIGFEABB
@6876671/1
gcaaagataagatgaagaagaggagcaaatggaaaaaaaaattggtgaaa
+6876671/1
@@CFFFFFGHHHHJIGGGJIGIIGIIGHGHID@FEHGJJIJJGGI@ECGI
@6876739/1
gtgttgaggcgcttgtggtggtgcacgcgcttgggcagagggaatctgat
+6876739/1
@@@FFFFFHGHHHJJGGIGIIEHIIJJJJJFJJJJJJJJIGFEHFFFFFF
@2772337/1
atcgtggggtgggcccaccaggccgttacagatgaactcccgtcgatgac
+2772337/1
CCCFFFFFHHHHGJJJJJJJJJJJJIJJJJJJJJJJJJJJIJHHHFFFEE
@2772494/1
cttatattaatacaatggtgactattaaattctgtctctaaagcattgct
+2772494/1
CCCFFFFFGHHHHJJJJJIIJJJJJJJJJJJJJJIJJJJJJJJJJJJJJJ
@7552992/1
agcatttcggatctatagaggctgtcactgcagcgatactgggaacattc
+7552992/1
CCCFFDFDHHFHFIJJJIBGBHGGFHGGIHJIIIADDGIGCCHIIIJJIG
@7553211/1
gatctgtttcttggcatctatagatgtcggtggcgcacagggcacgcttg
+7553211/1
CCCFFFFFHHHHHJJJJJIJIIJJJJIJJJHIJJJIJIIIIIIIJJJJJG
@7553500/1
cacaatctggtctggagagaagatcctcatcttgtatagaggaggcttgg
+7553500/1
1:?BDBD8<?:??E:4C3EEBFBH<<CE99E9?E9CG9CCDF>6@AADF7
@6192122/1
cccaactgtcctccggtactaacgatcaaatcgatcatgggtccataatc
+6192122/1
CCCFFFFFHHHHHJJJIJJJJIJJJJJDHHHFHHJJJJJJJIIJJJJJJJ
@6192148/1
ggcatctatagatgtcggtggcgcacagggcacgcttgcgcatgacatct
+6192148/1
CCCFFFFFHHHGGIIIJGGHJJJJJJIIIJJJJJJGHIIJIJJJIJJJHG
@2773330/1
gcctgttttggtagcggcggcgcggtccgtgagga
+2773330/1
@@CFFDEDDFFHHGGHEBHD@A<BB=A@?;<?<5>
@6192443/1
cgccatcaggacctgcaccatgcaccgccatgccatgtaccacgcctggg
+6192443/1
CCCFFFFFHGHHHIJJJJJJIIJJJJJJJJJJJJJJJJJJJJJJJJJJJJ
@6192476/1
ctggagagaagatcctcatcttgtatagaggaggcttgggctcgc
+6192476/1
?@@DDDBB:?F;DBDFHGIDDHCHGGGICGIEBFCDG:?GC9F<:
@2088257/1
gtttattttgtttttctctgtgatctgtttcttggcatctatagatgtcg
+2088257/1
CCCFFFFFHHHHHJJJJJJIGIJJJJJIGIIIIHBGGGIJHIJIJJIBFH
@5511464/1
cactgttcattacctgtgaaaactgcccctcagatacaccgtcacggaa
+5511464/1
@@@DDDDDBAACCGF@AE4AI>EDBHC?BGHBHEDHA<@9:BD?FH<:6
@6192868/1
gtttgaaatctcggttttgcgagtacttcatattagaaatcacttctttg
+6192868/1
@?@FDDBDFDFHFEBGHGIGG<D:?EHIJEBHICBF<GBFGGIIJJHIJ>
@6192966/1
ctaaataatgctgaatattaaactggaaatatccacacgtattttttttt
+6192966/1
@@CFFFDFDHHDHJIIJJIJGGIJJIJIJIJGIIEHIIGGIIIIGIJJJJ
@5511996/1
atctgattgtgctgttgtggaactgcttcacctgtggccggcggcacgca
+5511996/1
CCCFFDEEHHFHHIFHIJJGIGCFHDHHGGHDBEGHGGGIEGHBHFDDDD
@6193324/1
gttcgtgaatcatgccctcaatctgcaccagttcatacttgggcacagtt
+6193324/1
CCCFFFFFHHHHHJJJJJJJJJJJJJJJJJJJJJJJJJJJJJJJJJJJJJ
@2089257/1
attttgtttttctctgtgatctgtttcttggcatctatagatgtcggtgg
+2089257/1
CCCFFFFFHHHHHJJJJJJJJJJJJJJJJHIJJJJJJJJJIJJJJIIHGI
@7555015/1
cttgtattcaaaagaaaacctagaatcactggttcaaattcaaataaaat
+7555015/1
CCCFFDFFHHHGHIIJJJJJJJJIIJJIJJIJIHIIJGIIIJIIJJJIJI
@6193623/1
ttctctgtgatctgtttcttggcatctatagatgtcggtggcgcacaggg
+6193623/1
CCCFFFFFHHHHHJIJJJJJHHIIIIJJJIIIJJIJJJHGIIJJJJIHIJ
@710682/1
gtgtacacctgagcgagactcataacgcagccagatgccaaagttcttga
+710682/1
@C@DFFBA?DFBDHIEHEGCHGHHIGI>HIIGGEHGHIIIIGHDFGGFDH
@6193999/1
ctgcccgcgactccgtccgcgcggatgtcggtcttcgcgtggaagtttta
+6193999/1
CCCFFFFFHHHHHJJFHIDIJJJJIJGEHHFFDDDEDDD?BD@DC>CDDD
@710896/1
cctctattgagctactgctgttaagcagaataaaactgaaaaataa
+710896/1
CCCFFFFFHHHHHJJIJJJJJJJJJJJJJJJJJJJJJJJJJGJJJJ
@6194431/1
ggcgttgatgtcgcaagatagtgagacattcactttttagtcataatctt
+6194431/1
CCCFFFFFFHFHHJIIIGIJJFHFHEHHIIGIIIIJJJJJJJJJJJJJJJ
@711615/1
tgtcacggtagcactgagtgacggcacctccgacactgaggtcacggtac
+711615/1
BC@FFFFFDHHHHJJJJIFHIJJJJJJJJJJJJJJJJJGIJGIJJJJHHH
@7556267/1
cgaaggtgttgaggcgcttgtggtggtgcacgcgcttgggcagagggaat
+7556267/1
?@?;DDABADDFFG?ADDGC@CG?;BGHGGGGGHIAFEH@E>EED;?AAC
@6194894/1
ctggttcaaattcaaataaaatcactctgcaatcctgcctcacatgattc
+6194894/1
@@@DDFFDBHFDHIBEGFFFHIGHGGIJIGHIIIIIIJGIGCHEGIJIIJ
@7556449/1
gttttgttagacttcagtgtagctttgtattatgttcactttcttattaa
+7556449/1
@?@DDDD>FHFB<CG@GCII<FGIIIICHGFIGI9CH?EEEHHIIGEHHG
@6877009/1
ctccaacttgatacaagcttctcgcacagcagtgagttcgtgttgca
+6877009/1
CCCFFFFFHHGHHJJJJGJJJJJJJIIEIIGIIIJJGHIJIJJJJIG
@6877238/1
cagtggtcttcttgaacttcttcaattgacgcaagaagtaccagaaacgg
+6877238/1
@@CDDEFDHHFHDBEFGHIGIIIEHGHE@EHH<@GHIIDGHIIGGIIGHG
@7557219/1
gtggattttaatgttattattacagcatacataataaaattagaggaagt
+7557219/1
;=@D=DDBFDHFFIEEHHIIIIECHCHCFF9FEHIIFGGGCFH>CBGDHI
@7557395/1
ccgacactgaggtcacggtactcgcggtacatgttgtgtacacctgagcg
+7557395/1
CCCFFFFFHHHHAGIGH>AEGHIJEIIEHIJIJIJIHICGIFBFHGHJJJ
@6878005/1
ctggatggagtgagcacgggctctgtgcctggctcccatgtcacggtagc
+6878005/1
CCCFFFFFHHHHHJJJJJJJJJJJJJJJJJJJIJJJJJJJIJJJJJFHJJ
@6878077/1
cgcaagaagtaccagaaacgggacttagccacaatctggtctggagagaa
+6878077/1
@?@DDDDDFAF?:AEGFDHIHFGGIHGIIHHGIEGEIGIBAFIIDGI<1B
@7557656/1
gtgctgttgtggaactgcttcacctgtggccggcggcacgcagacgcctt
+7557656/1
@BBFFFEFHHHHHJJJJJJJJJJJJJJJJJJJJJJJJHHFFDDDDDDDDD
@2092174/1
ccacagttccagtctcaggcacattgccattagtagactgatcagccgga
+2092174/1
@C@DFFEFBFFHFHIJIJJIJIJIJJGIGHGHIGFBHFHIEHIIGCDHGG
@17577/1
cgcgcttgggcagagggaatctgattgtgctgttgtggaactgcttcacc
+17577/1
CC@FFFFFGGHFABDHGIIIIIIEHHIIIIIGGGIIIIGIIIIIIIGGII
@2092230/1
gtgcaattgatatgtatacccccttttt
+2092230/1
@?@A=DDDBBC?:AF4<4CH@?18ABHF
@2092407/1
ggcctcttgtatgcgaaggtgttgaggcgcttgtggtggtgcacgcgctt
+2092407/1
@@CFFFEFHHHHHJJJJJJAFFHIJIJIJJGIJHIIJJIFHHJJJJHHFD
@2092584/1
gatactgcaaacatgccagttataaagcatagcccgaagtgctattggca
+2092584/1
@CCDDDDDHHHHHJJJJIIIJIFIJIJIGGGJJIJJJGIIJBDFIGIJIH
@7558293/1
ctgggcctcttgtatgcgaaggtgttgaggcgcttgtggtggtgcacgcg
+7558293/1
CCCFFFFFHHHHHJJJJJHIIJCFHHJIJJJJJJJJHIJHIJHHIJJJHH
@2092812/1
gtctgtttgtctgtttgtctgtttgtctgtttgtctgtttgtctgtttgt
+2092812/1
CCCFFFFFHFHHHJJJIIIJJHIJJHHJJIIJJJJJJJJJJJJJJJJJIH
@5512380/1
ccctaatagagacgatttcaccagtggtcttcttgaacttcttcaattga
+5512380/1
@@;AB?DDDD?F?FEGGGE@CEEHH>FBGCAHC9FA@?C>HI>GG?90B<
@5512764/1
gttgtggaactgcttcacctgtggccggcggcacgcagacgccttgatga
+5512764/1
@@@DDDDDFBFB>GE<<B>D:CGEBFFFBAFFEFFABBBACBB?@:35@>
@2093562/1
ggattttaatgttattattacagcatacataataaaattagaggaagtag
+2093562/1
CCCFFFFFHHHHHJJJJJJJJJJJJJJJJJJIJJJIJJJJJJJJJJJDGH
@6879719/1
cttgttgttaagaggtgttacctgcaacttggccaggttagggccaacag
+6879719/1
@@@DDDDBFFDDDFB<CCAHD?FD@EAFFEFCFCEFFGIFIIIBF=B?7B
@6879825/1
gtcctattgaggatctcaatccgatcgttgtattcagctggtggagc
+6879825/1
CCCFFFFFHHHHHJJJJJJJJJJJJJJIJJIIIJJIJJJJJFHIFHG
@5513333/1
gtggggtgggcccaccaggccgttacagatgaactcccgtcgatgaccag
+5513333/1
CCCFFFFFHHHHHJJIJJJIJJIJJJJJJIJJJIGIIJJIIIHHHHF@DF
@4136547/1
tggtcttcttgaacttcttcaattgacgcaagaagtaccagaaacgggac
+4136547/1
@@@DFDDDHHHHHJJJIIJJJCHIIHGGJJIJEEI?CDFHIIIGIJIGHI
@2094020/1
gtggattttaatgttattattacagcatacataataaaattagaggaagt
+2094020/1
CCCFFFFFHHHHHIIIJJJJJJJJJJJJJJJJJJJJJIJJJIJJJIIJJH
@6880191/1
ctcatcttgtatagaggaggcttgggctcgctctccgaagggagcttgcg
+6880191/1
C@@FFFFFHFHHHEB@D9@FIIIGAGGHA:DHIGHIHDFHGH=A<GCCCG
@5513709/1
gacggcacctccgacactgaggtcacggtactcgcggtacatgttgtgta
+5513709/1
CCCFFFFFHHHHHJJJJJJJJJFHIJJIHIJJJJJJJHGIJHHHHHHFFF
@6880289/1
gtacccatagcaacaagatcagcgactgtcacacggtagcggaaggtggg
+6880289/1
CCCFFFFFHHHHHJIJJHIJJJJJJJJIJJJJJJJJIIJJJJJJJJBGIH
@5513779/1
gtcgcttgcggtaccggcgtcggttgcggaatcagcctcgcgggtgggtc
+5513779/1
CCCFFFFFHHHHHJIJJJJIJJJGIJJIJJHHHFFFFFEDDDDD@DDDBD
@4137170/1
ggcacctccgacactgaggtcacggtactcgcggtacatgttgtgtacac
+4137170/1
@@@FFFFFFHFFHGIEIGECGHHJIIIJIJIJEHAFHHGD@FHCGEHHHH
@1411601/1
ctccaaagcattctgggctgcagatgactgtgcatccttgctagtaagtc
+1411601/1
CBBFFFFFGHHGFEGIIIHGIIJJHJIJFHFHIIIIJGIIJGIGFGIIFH
@5514617/1
gtctgattctgtgatagtgaatacaagatcgtggggtgggcccaccaggc
+5514617/1
@CCFFFFFHHHFHHIJJIJJIJJJJJIIJIIFHIJJHHIGEHJJJIIGGG
@4137898/1
cgagactcataacgcagccagatgccaaagttcttgatcttcactgggct
+4137898/1
@BCF?DDDFHFHFHIJJIJJIIJIIIIJJGCDHGIJIJJJGIGEFGIGHG
@3454156/1
gttctcagcatggtaagaaggtggcggccagaatctagacatgcacagct
+3454156/1
CBCFFFFFHHHHHJJJJJIJJIJJJJJIJJJIJJJJJJJJJJJJJJJJJJ
@2095605/1
ctgcaaacatgccagttataaagcatagcccgaagtgctattggcacaca
+2095605/1
CCCFFFFFHFFHFIJIHIJJGGHIGJIIJGIIJJJIJIIIJGGIGHJIIF
@2095764/1
agcaaatggaaaaaaaaaattggtgaaaagaatcacaagtaagatactgc
+2095764/1
CCCFFFFFHHHHHJJJJJJJIJJGHJJJJJJJJJJJJJJIHIJJJJJJHH
@4138604/1
ctcatcttgtatagaggaggcttgggctcgctctccgaagggagcttgcg
+4138604/1
CCCFFFFFHHGHHJJJJJJJJJJFHIJJJJJJJJIJIGIIJJIJIJJIJJ
@4138606/1
gtttggagttcacctttagaagtatgtttttagctgtcatctggttcata
+4138606/1
CCCFFFFFHHHHHJJJJJJJJJHJJJJJJJJJJJJJJJJJJJJJJJJJJJ
@5515648/1
gcgcgttctcatgtaatttttaatgttctccaaatcgacgactcctgtgg
+5515648/1
CCCFFFFFHHHHHJJJIJJJJJJJJJJJJJJJJJJJJJJIHJIJJJJFHJ
@5515989/1
gcatacataataaaattagaggaagtagg
+5515989/1
@@@FFADDFGD<?FCEFFH>BAEGGFCHI
@5516032/1
gtggaactgcttcacctgtggccggcggcacgcagacgccttgatgacct
+5516032/1
@CCDDFFFGGHHGIJGJIHGIGHHIIIIFIIIGHFFDDDDDBDA@CD5@5
@4829728/1
cacggtagcactgagtgacggcacctccgacactgaggtcacggtactcg
+4829728/1
CCCFFFFFHHGHHIJIJIIJJJIGJJJJJJJIJJJJJJFHIJJIFHHJJE
@4829814/1
gcttgggcagagggaatctgattgtgctgttgtggaactgcttcacctgt
+4829814/1
@@@DFFFFGDHHHJGHJIIIIIJJEHGIJJJJGHJIJIEGHIIIGIIGJF
@18096/1
ccctacgatcatcactgtcgtgtcctttatacatttcggcatggcgatca
+18096/1
BCCFFFFFHHHHHJJJJIJJIJIJJJJJJJJJJJJJJJJJJJJJJJJJJI
@3455852/1
cacccccagcagcaccaggagcggttgctccggtggcgggggcagtgc
+3455852/1
CCCFFFFFHHGHHJJJIJJFHGIIHIJIIGIII?FEHHHADD69B388
@4830604/1
gtgacttgtagtcaaggtggagattttactatctttcaagtcggcataac
+4830604/1
@@@DDDE>CBDCD@<FHH@A9E;BHHIDH9FH<CEGGDGHIGHEBBDDHG
@18638/1
caccacagttccagtctcaggcacattgccattagtagactgatcagccg
+18638/1
?@8ADD=ADABFBFHBEHHE>EE?GEHICE@EEB9:?B>DDGEHIIGII@
@2776685/1
gcatacataataaaattagaggaagtaggtgctgggcctcttgtatgcga
+2776685/1
BCCFFFFFHGHHHJJJJJJIJJJJIJJJJHHHJIJJJGIJJJJHJJJJJG
@6195752/1
gctcgctctccgaagggagcttgcggccgatgacctcatactccttcaac
+6195752/1
CCCFFFFFHHHHHIJJJHIJJJIIJJJJJJJG==FFHDH@DBEHHHHHFF
@4831039/1
ctcatcttgtatagaggaggcttgggctcgctctccgaagggagcttgcg
+4831039/1
CC@FFFDFGFFHHIJJIJJIHGIIJJIHHGGEHFHIIJIAHIEGGIJIJI
@18979/1
gtttattttgtttttctctgtgatctgttt
+18979/1
???DD?B?=CAAD:1AC<<4C<43ADFFE4
@4831134/1
ggagcaaatggaaaaaaaaattggtgaaaagaatcacaagtaagatactg
+4831134/1
CCBFFFFFHHHGHJJJJJJJIJJJFHIJJJJJJJJJJJJJFCGHIIJJGI
@6195896/1
ctggagagaagatcctcatcttgtatagaggaggcttgggctcgctctcc
+6195896/1
CCCFFFFFHHHHHJJJJJJJJJJJIJIIJJJHIJJJJGFGIIJIIJGIIJ
@6196110/1
gataaagataagtataggctcaaaacctaacgacatcaatcaccagctta
+6196110/1
CCCFFFFFHHHHDGHIJJJJJJJJJJJJJJIIIIIJJJJJJJJJJJJIJI
@19354/1
atccgattatccatgaaaattacgaactatacaaattgcatataattatg
+19354/1
=@@FFDFFFGHHHJJJJIJJIJJIGIJJIJIIGJJIJJFIJJJJJIJJJG
@6196302/1
ctcatcttgtatagaggaggcttgggctcgctctccgaagggagcttgcg
+6196302/1
CCCFFFFFHHHHHJJJJJJJJJJFHJJJJJJJJJJJJJJJJJIIIJJJJJ
@3457225/1
ctagcttctgcccgcgactccgtccgcgcggatgtcggtcttcgcgtgga
+3457225/1
CCCFFFFFFHHHHJJJJIIJIGBDGHIJIJJGFFDDCDCDDDDDDD=@D<
@2777564/1
gatggagtgagcacgggctctgtgcctggctcccatgtcacggtagcact
+2777564/1
CCCFFFFDFHHHHJJJJGJJJJJJJJJJIJJJJJIJJJJJJJIDFHIJJJ
@6196736/1
ggcttgggctcgctctccgaagggagcttgcggccgatgacctcatactc
+6196736/1
CCCFFDDDHGHHHJJJJJIIJJJJGGGEHIJJJIJI>EHCDFFFFFEDE;
@19933/1
ggcctcttgtatgcgaaggtgttgaggcgcttgtggtggtgcacgcgctt
+19933/1
@C@DDFDFHFHFHJJBCFH<CFGGEGIGIIIIJFHIDGFAHGEIIGHHDA
@20015/1
ccacaatatattcgtgaaaaccgcatccaactcggatcagccgtttctga
+20015/1
CCCFFFFFHDGHFGGHBHGIGIIJJIJIIJJJIGGBHGEGCGHFHIIJJI
@1412369/1
cctcttcctcgggttggaatgattctggtggg
+1412369/1
?@@DDDBDFBDHD<?@:F?FDHGG<?EHEGC8
@2777944/1
tcacgaatatattgtgggatgcttaaatttacatttagtgtttgtttcat
+2777944/1
CCCFFFFFGHGHHJHIJJJJJIJJJJJIIJIJJJJJJJDGIJIJIJJJJG
@6197216/1
cagccatccaacgggattgcccatcaatttatcttcaaatgacgacacca
+6197216/1
?@@DDDDD;DFFBGH:FGGHGEGIIGGIIIIIDFFHHGGHEGEHIIIIIG
@6197268/1
cgaaggtgttgaggcgcttgtggtggtgcacgcgcttgggcagagggaat
+6197268/1
;=?DDDDBACFFHG?CG@F?GDCH?;FB@9?BDGGG>EB@DAE=??>9>@
@2778295/1
gtcaactgggtgtgctagttacataatatctactaaactataaccaaagt
+2778295/1
@@BFFFFFGGDFFIGIIJIIJJJIJIJIJJJJJJJJIJJJJJJJIJIIJH
@1412801/1
tcggcatggcgatcatgtcgatggcttggtttattcccatcagtttggag
+1412801/1
CCCFFFFFHHHHHIJHJGHIIIJJJJJJJFHIHIJJJJJJJJJFIJJJJJ
@1413039/1
caccagtggtcttcttgaacttcttcaattgacgcaagaagtaccagaaa
+1413039/1
CCCFFFEFHHHHHJJJIJJJJJIEIJIJJJJJJJJIJJJJJHHHJJJJJJ
@6197895/1
gttgttcaccagagatgaacggagcaaagacagatgcccttcatgatgat
+6197895/1
CCCFFFFFHHHHHJJJJJJJJJIJJJJJJJJJJJJJJIJJJJJJJJJJJJ
@21135/1
gctgggcctcttgtatgcgaaggtgttgagg
+21135/1
??==:B;AFA??FB<ACAF???F1:1?:CB3
@6198318/1
catcaatttatcttcaaatgacgacaccacagttccagtctcaggcacat
+6198318/1
CCCFFFFFHHHHHJJJJJJJJJIJJJJJJJJJHIJJJJJJJJJJJJJJJJ
@4833011/1
cgtcaaaccaaattccttcacatacaagtcagtgttgaaattcgcccgtc
+4833011/1
@CBFFFFFHHHHHJJJJJJJJJJJJJJJIJJJIJJJJJJJJJJIJJJJHJ
@6198602/1
gtagcactgagtgacggcacctccgacactgaggtcacggtactcgcggt
+6198602/1
CCCFFFFFHHHFHJJJJJIJJJJJJJJJJJJJJJIJJJJJGIJJJJJHF?
@3457883/1
ccgtttttaaactattttttcaatgccctaagtgagtatacgtctattaa
+3457883/1
@CCFFFFFHHHHHJJJJJJJJJJJJJJJJJJJIIIJIJJJJJIJJJJJJJ
@2096764/1
aggaagtaggtgctgggcctcttgtatgcgaaggtgttgaggcgcttgtg
+2096764/1
CCCFFFDEHHHHHJJJJJJJJIJJIJJJJJIJJJBGGGJIJJIJJJJJJJ
@712652/1
gccagttataaagcatagcccgaagtgctattggcacacaggcataatgc
+712652/1
CCCFFFFFHHHHHJJJJJIJJJJJJHIJJJJJJJJJJJJJJJJJJJJJJJ
@4833885/1
attgtcctttcctaggagtgactttcccgtttccaatctccaagacagga
+4833885/1
@@@FDDFDHHGGFIGIFH<C@AHHHEBGHICHDHIIJJIEGIIJJJEGFD
@2097607/1
ctcctcaacagacacagagctctgtgacggctcttcttctttctgtacat
+2097607/1
@C@DDEFFHHGFFHGGEFHGGHIECFHEGIIGIIIGEHIIIIII@GGGGG
@6199654/1
gccagatgccaaagttcttgatcttcactgggctcttctctgggatttcc
+6199654/1
CCCFFFFFGHHHHJIIJJJJJGJJJJJJJIIJJJJJIJJJIJJJJJJJJJ
@6199693/1
cgcttgggcagagggaatctgattgtgctgttgtggaactgcttcacctg
+6199693/1
CCCFFFFFHHHHHJJIJJJJJJJJJIJJJJJJJIJJJJJJJJJJJIJJJI
@4834285/1
gctgggcctcttgtatgcgaaggtgttgaggcgcttgtggtggtgcacgc
+4834285/1
CCCFFFFFHHHHHJIJJJJIJGJEGHHJHIIIJJJJJIJJHIJGHHIJJH
@3458895/1
agatgccaaagttcttgatcttcactgggctcttctctgggatttccctg
+3458895/1
@@@ADDDDHHFDFEGIGIIIII@HHGC@FFHCHGIGIIIIIIIIIIIIII
@4834504/1
cgtcactattctaggattgtgtaggtaatattattaaacgaagaacatgc
+4834504/1
@@@DDADDDDHH?EIAFHGHHHHHIHGIJEIGIIFIGGEHI@G@E??4?<
@4834574/1
ggcactagaaatatttcggcgatttaatttttttatgtttttattatgca
+4834574/1
CCCFFDDFHHGHHJJGIJIJIAHFHIJJIIIGIIJJICHHIJHGGAFHGG
@2097983/1
ctgcagagcttgcaaagcttgcaaagatctttccttcttctcttttttct
+2097983/1
CCCFFFFFHHHHHJJJJJJJIJJIAECHHIIIJJJJJJJJJJJJJJJJHI
@3459237/1
gtacattcttttttcctcctttcttttttggtggcttccccattttgaca
+3459237/1
CCCFFFFFHHHHHJJIJJJJJJJJJJJJJJJIJIJJJIJIIJJJIJJGII
@7558716/1
gtggaactgcttcacctgtggccggcggcacgcagacgccttgatgacct
+7558716/1
?=?BDFF8?DFFHIGGHJJIIGEHEEBHHGAGBEHDFDCDDBDDDDDACC
@2098494/1
gccagttataaagcatagcccgaagtgctattggcacacaggcataatgc
+2098494/1
CCCFFFFFHHHHHJJJJJJJJJJJJHIJJIJJJJJJJJJJJJJJJJJJJJ
@1414114/1
ctcagcttccctgcaaagttaaccatcttgtattcaaaagaaaacct
+1414114/1
@@@DDDDDHDBBFGHIIEHHIGICHIIIIIEEFCHIGEGHGIIGBHA
@1414225/1
cctgggatgccacccggcaccactcccgggtgaggatgcactacatttcc
+1414225/1
@@@BDFFDGGGFFIGEGIBHIIIIIGGEHI8@DFGGHH;FHIIIEH>;CH
@2099046/1
ctgctgatctctttgcggccttcaaactgaacctaggtaatccctttatt
+2099046/1
CCCFFFFFHHHHHJJJJJJJJJJJJJJJJGIJJJJJJHIJJJJJJJJJJJ
@2099075/1
ctgattgtgctgttgtggaactgcttcacctgtggccggcggcacgc
+2099075/1
CCCFFFFFHHHHHJJJJJJJJJJJJJJJJJJJJJJJJJJIJJHFFDD
@2099150/1
ctcaataattaataatataacacggtcgctacagtcgtacttgtttgaag
+2099150/1
CCCFFFFFHHHGHJIIIIEHHHGHIFHFIIIGGGHGHGGIJIIGHIJGGG
@7559480/1
gctggtacgtcaggcactgcagctcgtccgacccgaagtggttgtcgtcc
+7559480/1
CCCFFEFFHHHGHJJJJJJJJJIJIJJJJJJJJJJIJICHIIHJIJIHHH
@7559565/1
gatatgtggatgtagctgccattatgtagactgttgtgttgaccaataat
+7559565/1
?@@BDDD4::C?CF4<?F;F>CFHB>HGGG>HHFDD@?HHH@FGIGGFDD
@5517962/1
tgctgttgtggaactgcttcacctgtg
+5517962/1
??:A?2A;2A;AFFECE4A4<EE?322
@1414674/1
gtaggaaccacagccgttggcgtcgattgcggtatcggcgtcgcttgcgg
+1414674/1
CCCFFFFFHHHHHJJJJJJJJJJJJJJJIJJJFHIJJJJJHFDDDDDDDD
@5518101/1
tgctgttgtggaactgcttcacctgtggccggcggcacg
+5518101/1
@@@FDBDDDDADDEGHIEHEGIH@<CHI<?AG:@A<A=:
@5518121/1
ctgtgatctgtttcttggcatctatagatgtcggtggcgcacagggcacg
+5518121/1
@@@DFFF?FHHHHEHHGEFGGHIEGI<A@C2<?@8CDCGBAHGJ9F0;7;
@1414912/1
ctgtgatctgtttcttggcatctatagatgtcggtggcgcacagggca
+1414912/1
::?4BD4=CCAC<AEC:A:FHBIIEI4<AAHH=?11?8?D@DDD2B16
@4139492/1
gggctctgtgcctggctcccatgtcacggtagcactgagtg
+4139492/1
@@@=DDDDH?FF>CFAFH?ACHIGDEHGG1?:CGG<@9D:9
@5518632/1
gttccaattaaactttgggcctgtttcagagtctcgttgacttgctgtta
+5518632/1
@@@DFFFDHFHFHGEEGGHGIIHCHHIIIIICDGGIEGGHGIHGFHI@BF
@2100041/1
cagccagatgccaaagttcttgatcttcactgggctcttctctgggattt
+2100041/1
CCCFFFFFGFHHHJJIEGJJIIHIJJIJJJJIIJJJJJJJJJJJIIJJJJ
@2100468/1
gtccaggataataagttaattataccaagtttcatcgaaatcaaaccgtt
+2100468/1
CCCFFFFFHHHHHJJHHJIJJIJJJJJJJJJJJJJJJJJJJJJJJJIJJJ
@2779257/1
cgtcgatgaccagcagaaggcgtgttaccgaccagagtagcaaccacctt
+2779257/1
BC@DFFFFHHHHHJIJIIGGIIEHJJJJJJIJJJJJIFHIJIJJJJJJJJ
@1415872/1
gtgacttgtagtcaaggtggagattttactatctttcaagtcggcataac
+1415872/1
CCCFFFFFFFHHHGIJJAFGIIHGGJJJJJJJJJJJJJIIFHIJJJIJJI
@5519849/1
cgatatttttagcagcttgtccacttataagataaccgggcgattattta
+5519849/1
CCCFFFFFHHHHHJJJJJJJJJJJJJJJJJJHJJJJJJJJJJIJJJJJJG
@5520101/1
cagacaaacagacaaacagacaaacagacaaacagacaaacagacaaaca
+5520101/1
@@@BDDDDDFHHDI@EHIIEHCBH@AHDDGEHDFIICBD?FB9/98?FB=
@6880806/1
ctctgtgatctgtttcttggcatctatagatgtcggtggcgcacagggca
+6880806/1
C@@FFFFFHHHHHJJGIIJJGGHIJIJJJEIGGIHIHJIGHJJIJIIIIJ
@4835196/1
caccagtggtcttcttgaacttcttcaattgacgcaagaagtaccagaaa
+4835196/1
@@@BDDDDDF?FBGGB:E9?CIBHHIIGIEGEHDEGFDFDD0BBD?BGH>
@6881124/1
taaaattagaggaagtaggtgctgggcctcttgtatgcgaaggtgttgag
+6881124/1
C@@FFFFFHGHGHGJJIIICGGIJJI<GEGIJJHIJJJJGEHGDGFHHJI
@713517/1
gtagcactgagtgacggcacctccgacactgaggtcacggtactcgcggt
+713517/1
CCCFFFFFHHHFHJIJJJJJJJJJJJJJJJJJJJHHJJJJFHIJJJJHFB
@6200165/1
gcaagaagtaccagaaacgggacttagccacaatctggtctggagagaag
+6200165/1
@?@;DBBDF4A?D<;@<C:A1<CAC@?F<EFBBFAFDFFIF>;4?;@FDF
@6200259/1
cggccttcaaactgaacctaggtaatccctttatttcttctttaatagga
+6200259/1
CCCFFFFFHHHHHJIJJJJJJIHIJJJJJJJJJJJJJJJJJJJIJJJJJI
@6200393/1
ccacattggtgtgataaccgtgaactgatcgtgtgggagtactgagcagt
+6200393/1
@@@DDDDAFHBDFEHGBBHHFGGFHHHDHII?D?BDH@G?DDBG<FDHID
@6200486/1
gttgcgtagactctttgctatgactctcttctggtggtccagttgtggga
+6200486/1
CCCFFFFFHHHHHJJJJJJJJJJJIJJJJJJJJJIJJIJJIHIIJHIJIH
@714054/1
cttaagacctttagcgccattttggccgcagctcgcttggcttgagattt
+714054/1
CCCFFFFFHHHHHJJJJJIJIJJJJJJJJJJJJJJIJJJJJJJIEHEHHH
@6881730/1
cctaagtgagtatacatctattaaattcaaacgcagagctcattatgttg
+6881730/1
?@@?DBBD><D:AFBG@EIIGIICDHGFGGBEHH@EHBGIGGIGGG<9B<
@6200845/1
cagttataaagcatagcccgaagtgctattggcacacaggcataatgcca
+6200845/1
CCCFFFFFHHHHHJJJJJJIJJIHIJJJJJJJJJJJJJIIJJJJJJJJJJ
@714381/1
gttgtggaactgcttcacctgtggccggcggcacgcagacgccttgatga
+714381/1
@@CFDDFFHHHGGJGIIIJIHGIGGIGHIIGIJGEFFFDDDDDDDDDDDE
@6882010/1
cggccagccttaacgtacgattccaacgccccctggcgtaaaataacgtc
+6882010/1
B@@DFFDFHHHHHJJGHIIGGIJIJJIIJIJIIJJIJIFHGGHIIJIIEH
@6201072/1
cacggtagcactgagtgacggcacctccgacactgaggtcacgg
+6201072/1
@?@DB==8:CFD3<<2AEA:8FE?EFF@:?@FFAF<DDCFFDAB
@6201159/1
ggtgcacgcgcttgggcagagggaatctgattgtgctgttgtggaactgc
+6201159/1
@@@DFFFFHHGHGIJGHGHFHIJDHHIJJIJJJDGGIJGGIHIIIHIJJI
@714627/1
caaatagttgcggagattaatggtataagcatagaatgtt
+714627/1
@??D;DDDDDBAF1<E>F?<CFGF>F<EGBDCDF@?B?:?
@714990/1
ctgacacgaaacactcggtccttaccctctccaggtaatataacctccaa
+714990/1
CCCFFFFFHHHHHJJJJJJJJJJJJJJJJJJJJJJDHIJJJJJJJJJJJJ
@4837106/1
acaatatattcgtgaaaaccgcatccaactcgga
+4837106/1
CCCFFFFDHHFHHIIIJ<HGHFGIJG@FHFIB@F
@715321/1
gtaagatactgcaaacatgccagttataaagcatagcccgaagtgctatt
+715321/1
CCCFFFFFHGHHHJJJIJJJJJJJIJJJIIJJJJIIJJJJJIJIJIIIJI
@6201993/1
ggagagaagatcctcatcttgtatagaggaggcttgggctcgctctccga
+6201993/1
CCCFFFFFHHHHHJJJJJJJJJJJJJJJJAHIIJJGGIHJJIJJJJJJIE
@715767/1
catggtaagaaggtggcggccagaatctagacatgcacagctcttgcagc
+715767/1
CCCFFDDFHHHHHHIIIIJJJJIJJJJIIJJJJJJJJJJJJJJJJJJJJJ
@6202510/1
ctacgatcatcactgtcgtgtccttt
+6202510/1
@@@DDFFFHHHHHJJHIJIF;AFDGH
@6883494/1
tgttgaggcgcttgtggtggtgcacgcgcttgggcagagggaatctgatt
+6883494/1
@@=DDBDD?AFHDBAEFG8CCD??CDEHBHEHGIEHIIIGHHEEECEBCD
@715942/1
cgttggttatcaagtggcttggtaggatccaagttgaaatctttgatcat
+715942/1
@@@DFFFDHHHHHIIGIIIHFGCD4C9CCGCGHGG<4:C??FHHFBGGA<
@6883895/1
ggtagcactgagtgacggcacctccgacactgaggtcacggtactcgcgg
+6883895/1
@@@FFFFFHHHHAEFIJDIIJJJJJJIJJJJIGIJFHIIIJGGHIHIIHF
@4838210/1
gaccaatcatggacttttcttcaatatccacataagtaacttcaaatgat
+4838210/1
CCCFFFFEFHHGBEFHHIIIIJEHHGEIIJJJJGIIBEGHIIIJEIJGEH
@6884103/1
cggacatttcaattttatttagttggtcttggttgaacggaactccaatc
+6884103/1
CCCFDFFFFHHHGJJGGIIIGJEFIGCFHHJECBCGHIGBHGIGGIIEEG
@6884123/1
cgcaagaagtaccagaaacgggacttagccacaatctggtctggagagaa
+6884123/1
CCCFFFFDBCBF?GB@FHEGEHF<FHEH@<FDGHECHIGCDFA9FCHEFH
@6884221/1
gtgctgggcctcttgtatgcgaaggtgttgaggcgcttgtggtggtgcac
+6884221/1
@@@FFFFFHGFHHJJFGIJIJEGGICGFHHIJJEIIGIHFFG@DG5@GII
@4141300/1
ctcgcggtacatgttgtgtacacctgagcgagactcataacgcagcc
+4141300/1
@@@ADDD@FFADDGHDACGCE9CEHEGIIGIIBHIIIBFGIIEEGGE
@716974/1
gccaccgacatctatagatgccaagaaacagatcacagagaaaaacaaaa
+716974/1
CC@FFEDDHGGDHGIJHBHHHIJEGHIGGGIIIEEIGGDFECHGGIHGCC
@7559728/1
cgcacagacgaacagacaaacagacaaacagacaaacagacaaacagaca
+7559728/1
@<@DDDD>DHHDHIDBEBDEAFGFGHIIIIHIBHGEEDGH@@DG@EEGED
@7559766/1
gtcgacagtagtgcctgcggggatatttccagactttcccgactgctcct
+7559766/1
@?@DDFFFCFHHFIIIIGIGHGIGEGHICHHGGGIIIIIIIIHHFFFFFE
@7559794/1
gtttattttgtttttctctgtgatctgtttcttggcatctatagatgtcg
+7559794/1
@@@FDFFFHHFHHJJIJIIJHIDHIHIEHJJJJHGIIJJJIIIJIIJIII
@717242/1
ctctatactttgcattaaaataatgcccattttcacaggcaagggatcct
+717242/1
@C@FFFDDFHHGFIHGGEFEEIGHCEEGIIGIIIIIIGECGGGGCEHIIJ
@4141809/1
gtgctgggcctcttgtatgcgaaggtgttgaggcgcttgtggtggtgcac
+4141809/1
8?@=BDDBBAFFFFBF4C4:@A?A69?9CFDDE7:6DDD===F==55=E;
@717594/1
gtgccactgaacgaaaagggtacaataattaataattatgtcgcaatacc
+717594/1
CCCFFFFFHHHHHJJIGIIA<CF@FHIHIJIIIJJJJJJJGIJJJJIJJJ
@6885180/1
cttggttgaacggaactccaatcctttactcgaatagtcttttctaactt
+6885180/1
CCCFFFFFHHHHHJJJJJJJJJJJJJJJJJJJJJJJJJJJJJJIJJJJJJ
@7560359/1
ctgatcaaacgctattaattcattagcgaaaaacttatttttcactttta
+7560359/1
@@@ADFFFDHGGHEHIIAHHCHECEHIIIGDHGIHEEGGGIGEGEGIGH>
@4142761/1
tgggcctcaaaaaatcacgtttatacattttttttttttttg
+4142761/1
CCCFFFFFHFHHGIIIJIIAFGGIGJIGGIGGIGJJGEFBB2
@21544/1
ctgtaatttttgtctttcgcgaaatattccgcgacagatgtctttctagt
+21544/1
BBCDDDEFHHHHHJJJJJJJJJJJIJJJJJJJJJJJJJJJIJJJJJJHHH
@1416602/1
cttgtattcaaaagaaaacctagaatcactggttcaaattcaaataaaat
+1416602/1
CCCFFFDFGFHHHJIGGHIJIJIGHJJJJJJIFHIIIJJJJJEDHIJJII
@2101584/1
cgcacagggcacgcttgcgcatgacatctatacatgccattggcgt
+2101584/1
CCCFFFFFHHHHHJJJJJJJJJJJJJJJJJJJJJJJJJJJ@H3/7B
@2101708/1
ataatattgaactagacataagattgaacgtgtgttgatttgtaccccag
+2101708/1
CCCFFFFFHHHHHJJIJJJJJJJJJJJJJJHIHIIJJJJJJJIJJJJJJJ
@7561554/1
gtcacggtagcactgagtgacggcacctccgacactgaggtcacggtact
+7561554/1
C@CFFFFDDFHDFFGGH2CFGEIDEDHGHIGHIIIIICGHFHIJJJDHFE
@22194/1
agggaatctgattgtgctgttgtggaactgcttcacctgtggccggcggc
+22194/1
@BCFFFFFHHHHHJJJJJJJJJIJJJJJJJJJJJJJJJJIJJJJJJIJHF
@4143817/1
ctcatcttgtatagaggaggcttgggctcgctctccgaagggagcttgcg
+4143817/1
CCCFFFFFHHHFHGIJJIJJJJJIGIIIJIJJJIJJGJJIIJGJJIJGHI
@2102239/1
gtgctgggcctcttgtatgcgaaggtgttgaggcgcttgtggtggtgcac
+2102239/1
@?@DFFADHHGGHIIFHHIII@GHIHIHEGGHGGIIGGIGGGIIDGHIGI
@2781627/1
gcctgggatgccacccggcaccactcccgggtgaggatgcactacatttc
+2781627/1
@;?ADA;BBBFFFGBH>GGGHABBGBFHIEA7?8CGGEHEEDHD@EGCDA
@22557/1
catacataataaaattagaggaagtaggtgctgggcctcttgtatgcgaa
+22557/1
;==BDDEFHDDBHGH>EFADFBEDAB<CH<CHE??9?FEDGD0?DHCD??
@4143903/1
ccagtaacaccctgctatttattttttctatattttcaatgaacagaatt
+4143903/1
B@@FFFFFHHGHGJJIJJJJCHIJJIJJIIJIIJJJIJJJJIJJIIJJJJ
@7562026/1
ccacaatctggtctggagagaagatcctcatcttgtatagaggaggcttg
+7562026/1
BBBFDFFFGHHHHJJJIIJJIJJJJJJJJJGIJJJIJJJHGIJJJJIIIA
@7562131/1
gtggattttaatgttattattacagcatacataataaaattagaggaagt
+7562131/1
?8?DFDEFFHAFFFEGGGIIGIGIGIIIIIFIGHGHGEGDHGGGHIAHG<
@4144094/1
ggagctggttcagcctttttctttttaggcttcttctttctagtgcctga
+4144094/1
CCCFFFFFFHHHHJJJJJJJJJJJJJJJJJJJJJJJJJJJJJJJJJJJJI
@2103078/1
cgcaagaagtaccagaaacgggacttagccacaatctggtctggagagaa
+2103078/1
CCCFFFFFHFHHHJJJJJJJJJHIJJJJJJJJJJJJJJJIJJJJJJJJJJ
@2782363/1
ctgcaaagttaaccatcttgtattcaaaagaaaacctagaatcactggtt
+2782363/1
CCCFFFFFHHHHHJJJJJJJHIJJJIJJJJJJJJJJJJJJJJJJJJJJHI
@23417/1
gtcactttactgagctaaatgctaagcctaataaatgccatacaaggtct
+23417/1
@=@BD?DD?FFFAGEGIF>HIGIFEDGFHEDGGED4??EDHB@DGEBHGI
@1418269/1
gagaagtgtgataatgtcataaagttgacaataatctataattaattact
+1418269/1
CC@FFFDFBFFHHIGEHIGGIIIGAHGGIIIIIEFEHHGHIGGHHG>GDF
@23475/1
cgcaagaagtaccagaaacgggacttagccacaatctggtctggagagaa
+23475/1
@C@FFFFFFFHHHGIGHIJIGIGIHIGIJJJGIJIIJJJFHHIJIIGHGH
@2103430/1
gtgcctggctcccatgtcacggtagcactgagtgacggcacctccgacac
+2103430/1
CCCFFFFFGHHHHJJJJIIJJJFHIIJJJJJJCGGIHHIIIJJIJJJJJJ
@2782684/1
cactctagcacgtagttctcagcttccctgcaaagttaaccatcttgtat
+2782684/1
C@@DFDFDGHFHFHGEGHJJIJJIIJJIJIIJJJGHHIFHHIJJGIJJJJ
@23864/1
cactgagtgacggcacctccgacactgaggtcacggtactcgcggtacat
+23864/1
CCCFFFFDHHHHHJJJJJJJJJJJJJJJJJJJJJJJIJJJJJJIHHBDDB
@3459932/1
gccttagctgcggaatgcttagcttccttcttagagcgtcccgtacccat
+3459932/1
CCCFFFFFHHHHHJJJJJJJJJIJJJJJJJJJJJJJJJIJIJJHIIJJIJ
@2103758/1
ctgctgtgggatacggctggagaacaaatgtatttccttatgcatgatac
+2103758/1
CCCFFFFFHHHHHJJJJJJJGIGGHGIJGGDIGIJGIHJJIGIJIIIJFG
@1418735/1
cgacgtgattctttaatttgacataacttttttatttatgaaccgattga
+1418735/1
CCCFFFFFHHHHHJJJJJJJJJJJJJJJJJJJJJJJJJJJJJJJJJJJJI
@6204143/1
ctgggctgcagatgactgtgcatccttgctagtaagtcctgagccatagc
+6204143/1
@@@?DBA=DF;BFFBFF@<AF>AHFFHFIII??EFCCDGFFEBGCFEBGF
@3460045/1
ctgtgacttgtagtcaaggtggagattttactatctttcaagtcggcata
+3460045/1
@B@DFDFFGHFHHJJIIIJAFHHIGIJJJJJJIJIIJJIIJIFGIIIJJI
@2104030/1
gcttattgtttcgatcttgttatacgtaaaacaaactcgtactaaggcct
+2104030/1
@@@DFFFFHDHHHDIAFHIIFHGHAHHEDHIIGIGG@@GCBDFGB?DEHG
@2783137/1
ggagctgatgcttgctgggcctcagctgttggagctggttcagccttttt
+2783137/1
BC@FFFFFHHHHHJIJJJIJJJJIIJIIJIGGGJIJJJDHGIJJIIIJJJ
@6886344/1
cgagactcataacgcagccagatgccaaagttcttgatcttcactgggct
+6886344/1
@CCFFFFFHGFHHJJJJIJIJJJJJJJJJJHCGIIIGHIJIIIIIJGHJG
@2104170/1
gtcctttctaaggttcaaaactatatctgtaccaaatttcaaccaaatcc
+2104170/1
@@;DDEFFHHFDHFHHIIIJJJJJIJJJJJJJJJIEHIJIJJJIIJJJII
@3460422/1
gtcttcttgaacttcttcaattgacgcaagaagtaccagaaacgggactt
+3460422/1
CCCFFFFFHHHGHIIIGIJJJJJIJJJIIIJJJGGIIIIJIJIJJIHGHG
@2104312/1
attcgatgttatacatatagcatttcggatctatagaggctgtcactgca
+2104312/1
CCCFFDFDFHDHGJIIGFHGIGIIJJIJIIEHGIJJDHIGEEFGGGIIBF
@24568/1
catgtaccacgcctgggatgccacccggcaccactcccgggtgaggatgc
+24568/1
BCCFFFFFHHHHHJJJJJJJJJJJJJJJJJJJJJHIJJJJJFHIJIJHHH
@3460582/1
tgatgaggttcaccaagctagtggcgttgatgtcgcaagatagtgagaca
+3460582/1
@CCFFFFFHGHHGIIJGHHGHHHJIJHIJJIJHGIJIIIJHJJ8BGIIHH
@6204801/1
ctcgtatgatgccgtttctgtaccaataggaacaatacttcgggcttatt
+6204801/1
CCCFFFFFHHHHHJIJJJJJJJJJJJJJJJJJJJIJIJJJJJJJJIJJJJ
@6886830/1
gtcacggtactcgcggtacatgttgtgtacacctgagcgagactcataac
+6886830/1
@CCFFFFFGFHHHJIGGIIIIJHGGEDBDHHHHEGIGIFGIBFIJGIIIH
@2104757/1
cccattttctgaaacacattacaaaaccgtcttaactaaatgatagtgat
+2104757/1
@@@BDEFFHHGHHIJIIIIJIHGHHHHGIGHIIIJIIJGJIIJIGIDGGE
@6205266/1
gagacattcactttttagtcataatcttcagatactccaaagcattctgg
+6205266/1
CCCFFFFFHHHHHJJJJJHIJJJIJJJJJJJJJJJJJJJJJJJJJJJJJJ
@25427/1
ctggcacatccggagaagttggctcctcaacagacacagagctctgtgac
+25427/1
CCCFFFFFHHHHHHIJJJIIJJJJJJJJJJJJJJJJJJJJIJJJJJHHII
@6887550/1
cttgttgttaagaggtgttacctgcaacttggccaggttagggccaacag
+6887550/1
???ADFDFHGHGHGG<CGGGDHGGIHGIIEGGEGIDEHHBH<DHEE;FGH
@6205692/1
cggcacctccgacactgaggtcacggtactcgcggtacatgttgtgtaca
+6205692/1
@@<DA@DDFFDHFIFGIIIGHIGIIFB8DGBFHIG;@AC=C@C=@D=ACC
@6887697/1
caatgttcttcatgaaaattgataattcattttcttttctaatctgtgtc
+6887697/1
CCCFFFFFHHHGHJJJJIIJJJJIJJJHJGJJJGIJJJHIIJJIJJJIII
@3461515/1
cgggaattttgtttggtatctgataccgacacatggtaggctccatggat
+3461515/1
?@<DDDDDFDAHFF>EC>DHHBHIGE9@?FGE>GBB?906DD>??BFB=B
@6888203/1
cttgtattcaaaagaaaacctagaatcactggttcaaattcaaataaaat
+6888203/1
@@CFDBEBDHDABGGGGDDFHIFIGHGIIGBGFFGGGEGHECFHEHIIGI
@6206339/1
cagcctcgcgggtgggtctggcatggtgcctagagggacgggagtccatc
+6206339/1
@@@BDDBDADDH?@DB:?D@B@GFFGHBEF@GCCCGIICEECA@;5>;@:
@5521591/1
atcaatttatcttcaaatgacgacaccacagttccagtctcaggcacatt
+5521591/1
CCCFFFFFHHHHHJJJJJJJJJJJJJJJJJJIIJJJJJJJJJJJJJJIJJ
@7562989/1
cctgtattcatcagggcttcttgatgtatatgggtattttgttacacgtt
+7562989/1
@CCFFFFFHHGHHJJJJJJJJJJJJJJIJIJJJJCHHIJJJIJJJJJJIJ
@6889162/1
gtacatgttgtgtacacctgagcgagactcataacgcagccagatgccaa
+6889162/1
CCCFFFFFHHHHHJJFGGIJJJIIIJJJJJIIJIIJIHIJJJJIGIIIIJ
@7563412/1
ccagaggcaagcgctccaagttgcttggaggcttgggcctgttttggtag
+7563412/1
CCCFFFFFHHHHHJJJJJJJHIJJJJJJJJJJJJJJJJIIJIJJJIJFHG
@5522304/1
gcctcttgtatgcgaaggtgttgaggcgcttgtggtggtgcacgcgcttg
+5522304/1
BCCFFFFFHHHHHJJJJJFFHHJJJJJJJJJJIJJIJJIHJIJJJJHFFD
@5522971/1
gtcgtcccaaggaaactccttgttaagtctcttttgctgcaaatgatata
+5522971/1
CCCFFFFFHHHHHJJJJJJJJJJIIIJIGJIIJJJJJJJJJJJJJJJJJJ
@5522997/1
ctgtgatctgtttcttggcatctatagatgtcggtggcgcacagggcacg
+5522997/1
?@@DDDFFGHFDFIIJGIIIGGGGHJJJJJFHEGEFHBADGDHEHGIGGE
@5523176/1
ccacaatatattcgtgaaaaccgcatccaactcggatc
+5523176/1
@@@DDDD?DHFFFHBGEGIGGIBHGIIIIIIIGE@?8?
@3464047/1
ggagacaagaaatggagttttaatacaaatcagtactaaaaaagtgttgg
+3464047/1
@C@FFFDDHHBFBGHIGAGDHEHHGGHEFHHGHEHIIIIGIIGH?BBDDH
@5523471/1
atgcgaaggtgttgaggcgcttgtggtggtgcacgcgcttgggcagaggg
+5523471/1
@CCFFBDDHHHHHIFHIHIJIJJIGIJGIHIFEIHIIJIHGHFFFFDDDD
@1418820/1
atcaatttatcttcaaatgacgacaccacagttccagtctcaggcacatt
+1418820/1
CCCFFFFFHHHHHJJJJJJIJJJJJJJJJJJIIHIJJJJJJJJJJIJJJJ
@5523730/1
gtgacttgtagtcaaggtggagattttactatctttcaagtcggcataac
+5523730/1
@=@BDDDDHFH<DAFHE<A;GIFGHHHGGGCHEFGHHIHGFGCGGIGFIG
@1419139/1
ctcctttcttttttggtggcttccccattttgacagcgtcttacttcacg
+1419139/1
CCCFFFFFHHHHHJJJHIJJJJJJJJJJJJJJJJJJJJJJJJJJJJJJJJ
@7565206/1
ccacaatctggtctggagagaagatcctcatcttgtatagaggaggcttg
+7565206/1
CCCFFFFBFHHDDGGICGBGBHHCHIAHBFEFHIJHGIGGEFA@GDFHHA
@7565268/1
cgggctatgccatttatcctcgcacgttggcagtaatagtacaagtgaaa
+7565268/1
B@@FFFFFHHHHGJJJJJJJJJJJJIGHGGIIJIIGIJIIIJJJJGGGII
@7565318/1
acgagccgtgccttttattgcttggtgagacacgagataaaagtccaatt
+7565318/1
@@@DFFFFHHFFHIJJ@GHGIJIJIJJIIGDHIJAGGGIJJIJGGJIIJI
@3464685/1
cagcgaaatagtcacacccacgttggttatcaagtggcttggtaggatcc
+3464685/1
C@@FFDFFHHFBFHIJIJJJJJFHIJHGIJJJIIIHIJII:F/98BFCGG
@7565331/1
gtagcactgagtgacggcacctccgacactgaggtcacggtactcgcggt
+7565331/1
CCCFFFFFHHHHHJJIJJJJJJJJJJJJJJJJJJJJJJJJFEHJJIIHFB
@3464815/1
ccatattcaaatgggaagtggtgataaagataagtataggctcaaaacct
+3464815/1
@@BFDEFFBFFHHIJGIHGHIHIHJJIIIJJJJJIJJIJGJJJJJIJJJJ
@1419866/1
gagagaagatcctcatcttgtatagaggaggcttgggctcgctctccgaa
+1419866/1
CCCFFFFFHHHHGIJJJJJJJJJJJJJJJJIIJJDFIIJJIIJJIJJIJJ
@5524590/1
gacgcaagaagtaccagaaacgggacttagccacaatctggtctggagag
+5524590/1
CCCFFFFFGHHCDHGIGIJIGIJIGIGIGHIJJIJJJJJJJHIJJIIJGG
@5524844/1
attcccaactgtcctccggtactaacgatcaaatcgatcatgggtccata
+5524844/1
CCCFFFFFHHHHHJJJJJJIJJJJJJJJJJFHIIGIIJJJJJJJHHJJJJ
@5525429/1
cacgggctctgtgcctggctcccatgtcacggtagcactgagtgacggca
+5525429/1
@@@FD>DDFAHHHBDGHBCCACE?EGEHE@FG???GC@AHGIIDCHHIIG
@1420808/1
taagactcagattgccatctcagaaattagcggatggatcaagagcctga
+1420808/1
@@@FDFBDFHHHDGIIJIIEHFHFCBEFEHEAGAFGGBABFEHEDDFAGB
@718514/1
ccggctcgttgaacaccttaggacgaagtgatggcaccaggatagagtta
+718514/1
CCCFFFFFHHHHHJJJJJJJJJJJJJJJDGHIJJIJJJJJJHIJIEIFHG
@7567199/1
taaagataagtataggctcaaaacctaacgacatcaatcaccagcttaaa
+7567199/1
1?@DD>;DFDFFFIGIEHFAGHAHBFBDEFBFBEHGGHIG?@GIIGEGHG
@4144669/1
gtacgttcaaacgtatcacacattttctggtcaccttccatgcaaaatct
+4144669/1
BC@FFFFFHHHHHHJJJJJJJJJJJJJJJJHIJJJJJJJJJJJJJJJJIJ
@7567702/1
caaatggaaaaaaaaattggtgaaaagaatcacaagtaagatactgcaaa
+7567702/1
CCCADFFFHGGGFGGGGHGIDGGHIIGIGEHHJIEG=CG@FEAEDHGHHI
@1421899/1
tgtggatgtagctgccattatgtagactgttgtgttgaccaataatgggt
+1421899/1
B@BFFFFFHHHHHJIJJJJJJJFFIIJJJIIJHHIIJGGIJJIJJJGIEB
@4145612/1
gtggattttaatgttattattacagcatacataataaaattagaggaagt
+4145612/1
BBCFFFFFHHHHHIJJJJJJJJJJJJJJIIJJJJJJJJJJJJJJJIJJJB
@1422677/1
cgcaagaagtaccagaaacgggacttagccacaatctggtctggagagaa
+1422677/1
CCCFFFFFHFHHHJJJJJJJJJIJJJJJJJJJJJJJJJJHIJJJJJIJJJ
@1422740/1
ctggtctggagagaagatcctcatcttgtatagaggaggcttgggctcgc
+1422740/1
CCCFFFFFHHHHHJJJJJJJJJJJJJJJJJJJJJJJJJJJJJGHIIJJJJ
@4146264/1
ctcatcttgtatagaggaggcttgggctcgctctccgaagggagcttgcg
+4146264/1
CCCFFFFFHHHHHJJJJJJJJJJFHIIIIHIJJIGIJJJIJJGIJIIJI@
@2784725/1
gccacaatctggtctggagagaagatcctcatcttgtatagaggaggctt
+2784725/1
CCCFFFFFHHHHHJJJJIJHIIJJJJJJJJJJJJJJJJJJJJJJJJJJJJ
@720908/1
cgcttgggcagagggaatctgattgtgctgttgtggaactgcttcacctg
+720908/1
CCCFDDFFFHHFHJJGHIGIIGGIJIIJGIGDHIIHIIJJJIJJIJJJJI
@2785249/1
caccagtggtcttcttgaacttcttcaattgacgcaagaagtaccagaaa
+2785249/1
?@@FFDFFHFHGGIGIB@FFHHIIIIIIIIEHGIIIIEHGIIGDHCDGGI
@2785268/1
cgtcactattctaggattgtgtaggtaatattattaaacgaagaacatgc
+2785268/1
@@@FDDFDHHHHBFHAGGHAFFGHGIIEGGGIFHIIIIIIIGIIIGIIII
@4146767/1
caggtactatattgcagacctccagtggtaggtatgtatgtttatgctct
+4146767/1
===?4AAD?D4CD?:EEIEDDBEFBCB;AFFE:??C::EDDDD<@?BABD
@721033/1
caggcaacatcttctttggtttgtcaggggtaatgctaacgtcatagcga
+721033/1
CCCFFFFFGHHHHJJJJJJHIJJJJJJJJJFHIJJJJJJJJJJJJJJJJJ
@721045/1
aggcactatattgcagacctccagtggtaggtatgtatgtttatgctctt
+721045/1
@?@?BFEFHGDHDEHI@BFGEBDH?FHFHHGC>EF?F>FHEHCFHGHHIG
@2106178/1
cccagacctagcccaaattcttcttcttcagccggctttggtggttcttt
+2106178/1
CC@DFFFFHFHHGJIIIIJJJJJIJJJJJJJIHIGGIJJJJFHIHIJJJI
@2106337/1
gtgctgggcctcttgtatgcgaaggtgttgaggcgcttgtggtggtgcac
+2106337/1
CBCFFFFFGHHHHJJJJJJJJJJJJGHHIJJJJJJJJJJIJIHIJHHIJI
@2106727/1
ccacagttccagtctcaggcacattgccattagtagactgatcagccgga
+2106727/1
CCCFFFDEHHHHHIJJJIIDGGGIJIIJJJJJIGFIGIJIJJJIJHJIJB
@2785904/1
cagcatacataataaaattagaggaagtaggtgctgggcctcttgtatgc
+2785904/1
CCCFFFFFHHHHHJJJJJJJJIJJJJJGHIJHHIJJJJJJJJJJJJJJJJ
@2786028/1
ctgatcttaagtctgtcatctcaccaggcttcaattcccggcagttttcg
+2786028/1
@@@FFEFDHHGFDHFEEGIIIJJIIJJIDIIGHBGIIHIJIHIIGHEIIJ
@2106912/1
gtgcacgcgcttgggcagagggaatctgattgtgctgttgtggaactgct
+2106912/1
CCCFDFFFGHHHHIBGE@FGGIGIEHIIIIIFFIGIIIIIHGIIIIIEII
@2106964/1
ctgggcctcttgtatgcgaaggtgttgaggcgcttgtggtggtgcacgcg
+2106964/1
CCCFFFFFHHHHHIJJJJJJJJCHHHIIIJIJJJJJHIJIJJGHIJJJHH
@1424448/1
agcaaatggaaaaaaaaattggtgaaaagaatcacaagtaagatactgca
+1424448/1
CCCFFFFFHHHHHJJJJIJJJJGIJJJJJJJJJJJJJJIIJJJJJJJJJI
@1424472/1
gttcgacatcgacataacaataacccctgctattttttttatttttattt
+1424472/1
CCCFFFFFHHHHHJJJJJJJJJJJJJJJJJJJJJJJJJJJJIJJJJJJJJ
@4841002/1
cactgagtgacggcacctccgacactgaggtcacggtactcgcggtacat
+4841002/1
CCCFFFFFHFHHHJJJJJJJJJJJJJJHIJHIJJJJIJJJJJJJHHFFFF
@6891222/1
ctggagagaagatcctcatcttgtatagaggaggcttgggctcgctctcc
+6891222/1
@@@DDDFFGDHFHIGHIJJJJJJHIEGIJJJGIIIJJIGIIEHGGIGHII
@6891283/1
atcaggacctgcaccatgcaccgccatgccatgtaccacgcctgggatgc
+6891283/1
@C@FDADFHHFHHJGIIIGIJIJJJJJIIJJJFIJJIHIGHIHJIGIJJJ
@723080/1
tgcacgcgcttgggcagagggaatctgattgtgctgttgtggaactgctt
+723080/1
CCCFFFFFHHHHHJJJJJJJJJJJJJJJJJJJJJJJJJJIJJJJJJJJJJ
@25916/1
caccagtggtcttcttgaacttcttcaattgacgcaagaagtaccagaaa
+25916/1
CCCFFFDDHHHHHJJJJJJJJJJJJJJGJJJJJJJIJJJJJHIIIIJJJJ
@6891658/1
caaatagttgcggagattaatggtataagcatagaatgttcgacgtgatt
+6891658/1
@<<D;BD2AFFFFCG69<<<F?>G?DFB:<CDFFFE<<DCDGFII?6.88
@6207061/1
gctgttagctcattttaacacatttcacattgaaaaataggtcaaaacct
+6207061/1
CCCFFFFFHHHHHJJJJJJJJJJJJJJJJJJJIJIJJJJJJIJJJJJJJJ
@6207066/1
cactgagtgacggcacctccgacactgaggtcacggtactcgcggtacat
+6207066/1
C@CFFFFACFFFHIJJIJJJJIJJIGHHGJFHGIGH?=@FHHIIFEBFFC
@4842091/1
cgcaagaagtaccagaaacgggacttagccacaatctggtctggagagaa
+4842091/1
CCCFFFFFHFFHHJJJJJJJJJHIJJJIJJJJJJJJJJJIJJJJGIIJGJ
@4842116/1
gcaagaagtaccagaaacgggacttagccacaatctggtctggagagaag
+4842116/1
CCCFFFFFFHHHGGIJGIGGIJGIIGHGIIHEHIJIGFFGHIIIJEHGHH
@4842141/1
cttgttgttaagaggtgttacctgcaacttggccaggttagggccaacag
+4842141/1
@CCFDFFFHHFHHGF<CCEHGIIGAGHHIHIGGHIIIFBFGGIGGGGIII
@2787695/1
caataaatcgttttaacaactgggctctatgggacaaagtagctgtattt
+2787695/1
@@@FDFDB?DHBFHIGIGIIIIEHIIIIFE@DFHHI=BFH?BGFH?9DGG
@6891997/1
tcttggttgaacggaactccaatcctttactcgaatagtcttttctaact
+6891997/1
CCCFFFDFHHHHHJJJJJJJJJJJJJJJJJJJJJJJJIIJJJJJJJJJIJ
@2108960/1
ggtggtgcacgcgcttgggcagagggaatctgattgtgctgttgtggaac
+2108960/1
?@==B=ADDHDAFEAFHBBGA@DCHE@?FDHAAFD?FHICGHICCHC=@C
@6892294/1
ccatcaatttatcttcaaatgacgacaccacagttccagtctcaggcaca
+6892294/1
CCCFFFFFHHHHHJJJJJJJJJJJJJJJJJJJJJJIJJJJJJJIJJJJJJ
@26643/1
agacgatttcaccagtggtcttcttgaacttcttcaattgacgcaagaag
+26643/1
CCCFFDFFHHHHHJJJJJJJJJJJJJIJJJJJJJJJJIJJJJJJJIJJJI
@26663/1
ctgtttcttggcatctatagatgtcggtggcgcacagggcacgcttgcgc
+26663/1
CCCFFFFFHHHHHJJJJJJJJJJHIJJGIJJJJJJJJIJJJJJJJJIJJJ
@4842617/1
agtcatttagctgaagttttaatattacttgaattacactacatcactag
+4842617/1
@@@DFFFFHHHHGGBFGHJJIDHHGIIIIJGIJJJIGHJJGFHHGHIIDI
@26674/1
tccgtttaatgctcagcatgttaaataactgcttaaacacacgacactta
+26674/1
BC@FDFFFHGHHHJJIJJIJHIJJJJJJJJHIIJIIIJJJJJJJJJJJJJ
@26744/1
cattagtagactgatcagccggagcagctccggtaagtttgtcgagt
+26744/1
@@@FFFEFFHHHDHIJJJIGGHIJIJJIJJJJIHGGHIJJJGGGHIE
@6207803/1
aggtgctgggcctcttgtatgcgaaggtgttgaggcgcttgtggtggtgc
+6207803/1
<?@BDBFDHHHHHJJIIEIJGHGCHHICEDGH@FGGIIHGIBFD@FGADE
@4842768/1
tggagagaagatcctcatcttgtatagaggaggcttgggctcgctctccg
+4842768/1
CCCFFDFFHHHHHJJJJIJJJJAFJJJIJJJJJJGIHIJIGIJIGIGHIJ
@4842860/1
tcctgcagagcttgccacatcttgtaagcagcctgacgcttagcaagttt
+4842860/1
@@@ADDDD<DHDDGIG@CHHIIHHHBHGC@GHIIB?:?F:66BHDHGDGG
@26915/1
ggatggagtgagcacgggctctgtgcctggctcccatgtcacggtagcac
+26915/1
CCCFFFDFHHFHHGHIGGIGIIGFHIIGGIJFIJIGIIFHHIJJBFHIJJ
@26957/1
caccagtggtcttcttgaacttcttcaattgacgcaagaagtaccagaaa
+26957/1
CCCFFFFFHFHHHJIJJIJJJIJJIJIIJJJIJIJJJJIJJDFHJJJJJJ
@4842937/1
gtccacacgtccagcaggtcgggctggttgtgccagagcgctagagcgaa
+4842937/1
?@@BDDDDFFHHF@F?F=<CFDEGHGHFG=?FHIIGIGCFGIGGGGIEFE
@6892802/1
ctctatactttgcattaaaataatgcccattttcacaggcaagggatcct
+6892802/1
CCCFFFFFHHHHHJJJJJJJJJIJJIJJJIJJJJJJIJJJJJJIJJJIJJ
@1424648/1
gtggtcttcttgaacttcttcaattgacgcaagaagtaccagaaacggga
+1424648/1
CCCFFFFFHDHHGIGGIGIJJIHHIJIGGGAFHGIJ?FHGIGFH@DGFBG
@4146974/1
gatggagtgagcacgggctctgtgcctggctcccatgtcacggtagcact
+4146974/1
@@@FFFFACFHHFHJEHBHGGGIIFJJAHGCGGIJJFIIIGGGBCFGEEI
@1424766/1
gcgcacagacgaacagacaaacagacaaacagacaaacagacaaacagac
+1424766/1
CCCDFFFFFHFHFGII9AFEAGGEGGIIIIIGIIIIGIIIIECGFGIIGG
@6208484/1
cttgaccattttagatatttgttgttcattcaactgtcttgttaatgcct
+6208484/1
CCCFFFFFDDHFHIIHIGGIJHHIHGJJJHIIIJJIDGIGGHIGIGGIIG
@1424966/1
ggcctcttgtatgcgaaggtgttgaggcgcttgtggtggtgcacgcgctt
+1424966/1
?@@DDDDDF?FBHIGIBGAAFFGGGGIBBHA@F?FGBFH7BFEEHHEHEC
@27958/1
gcactgagtgacggcacctccgacactgaggtcacggtactcgcggtaca
+27958/1
CCCFFFFFFFHHHJJJJJFIHIJJJJGIIJJ>GHHIJHGIIJGIJHGFFF
@6209036/1
gaatcatgccctcaatctgcaccagttcatacttgggcacagttcctcga
+6209036/1
CCCFFFFFHHHHHJJJJJJIJJIIJHIJGIIJJJIJIJJIIJGHJJJJJF
@1425473/1
gcgatttaatttttttatgtttttattatgcaattcatgtttatttcact
+1425473/1
CCCFFFFFHHHHHJJJJJJIJJJJJJJJJJJIHIJJJJJJJJJJJJJIJJ
@1425575/1
ccgggaattttgtttggtacctgataccgacacatggtaggttccatgga
+1425575/1
?;@DD<@DFFHFDG?DGFHFHIIGCCH<@?DFF;GII9?BA99?=8BFBF
@4147967/1
ggctcgctctccgaagggagcttgcggccgatgacctcatactccttcaa
+4147967/1
:@@DDAADFDHADCEGIG@?0CDGEGDHDEFHB77=@EEHEEHFDDECDA
@29052/1
caccagtggtcttcttgaacttcttcaattgacgcaagaagtaccagaaa
+29052/1
CCCFFFFFHHHHHJJJJGJJJJJJJJJIIJJIJJJIJJJJJFGIJJJIJJ
@4148636/1
gtgctgggcctcttgtatgcgaaggtgttgaggcgcttgtggtggtgcac
+4148636/1
@@@FFFDFGHHHHJJIIIIJJJJJICDFGHIJJJDGHIECHIJFGGEGDG
@4148718/1
gtgctcttgtagaacatgatgagtagctcctgcaccatgctgctcatctc
+4148718/1
CCCFFFFFHHHHHJJIIJIIJJJIJJIFJJIIIJIGHIBHIIIIJJJIHI
@5525739/1
gacgatttcaccagtggtcttcttgaacttcttcaattgacgca
+5525739/1
@@@DDDDDF4?DFDGFIF<IFHFFI9FGCEAEFFF99CF@D<F0
@4149332/1
gttgaggcgcttgtggtggtgcacgcgcttgggcagagggaatctgattg
+4149332/1
BB@DDFFFHHHHHGGJFHJHHIJIIIJFHIIJJFGHHHJJECHCDFBDFD
@5526361/1
gtcggcataacggaccgcgactccgccctcttcctcgggttggaatgatt
+5526361/1
CCCFFFFFHHHHHJJJJJJJJJJJJJIJJJJJJJJJJHHEEFDEEEECCF
@1427195/1
ctgttttggtagcggcggcgcggtccgtgtggagcatgctcgccatcagg
+1427195/1
CCCFFFFFHHHHHJJJJJJJJHFDDDDDDDDDDDDDDDDDDDDDDDDDDD
@5526491/1
gcacgcgcttgggcagagggaatctgattgtgctgttgtggaactgcttc
+5526491/1
C@CFFFFFHHHHHFGHGEGG>DFFHEGGHEFHEGGGEI?FGGGGGE@FGH
@7568807/1
gcaagaagtaccagaaacgggacttagccacaatctggtctggagagaag
+7568807/1
CCCFFFFFCFFHHJJJJJJJJIJJJJJJJJJJJJJJJJHIJJJJJJJJJJ
@1428010/1
cttgtattcaaaagaaaacctagaatcactggttcaaattcaaataaaat
+1428010/1
?<@FADDD>FDFHGBEHIIGIIIIIIG>@AAGFGGG>FABGIG?F>?FIG
@5527392/1
ctgggcctcttgtatgcgaaggtgttgaggcgcttgtggtggtgcacgcg
+5527392/1
CCCFFFFFHHHHHJJJJJGIIJGHIIJHHJIJJJJJJJJGHHHHIIJJHH
@7569783/1
actggaccgattttgatgaatttttttgtgtgtgttcaaggggatctgag
+7569783/1
@CCFFEFFHHHHHJJJJJJJJJJJJJJJHIHHFHGIJJJJJJJGIJHHHH
@1428394/1
gtggtcttcttgaacttcttcaattgacgcaagaag
+1428394/1
@=?DDDB?FHDDFB@>FAFHIGIAHADHHEFAHIEE
@4150546/1
ggtacatgttgtgtacacctgagcgagactcataacgcagccagatgcca
+4150546/1
=@=DDDDDDFFFFDDFBGCDHIIJJ?ECFHGIIIGIGGADDHHF;FHIIG
@7570026/1
tttcaagtcggcataacgggccgcgactccgccctcttcctcgggttgga
+7570026/1
CCCFFFFFHGAHHIIIJJJGIGIIIGIIJJJIFFFFFFFCCDDBDBBBDD
@3465334/1
tcgggttggaatgattctggtgggttgtcctgcagagcttgccacatctt
+3465334/1
@CCFFDDFGFHHHIJJJGIJFHIJHIJGHHJJJJJGJJJJJJIJJJJJIJ
@5528051/1
gggctctgtgcctggctcccatgtcacgg
+5528051/1
@C@FFDDDFHFDDF;FGGGEGCB?FH?DG
@3465460/1
cttcttgaacttcttcaattgacgcaagaagtaccagaaacgggacttag
+3465460/1
?7?7ABDDBBBB:E>FFGFEGCHGHIEH?@?1C<CGGGCIICG6DGGGH9
@5528177/1
cgcaagaagtaccagaaacgggacttagccacaatctggtctggagagaa
+5528177/1
CC@FFFFFHFHHHJJJJGHJIIGHIIGHGGBGGIIJJICFHIGGICEHII
@5528232/1
tagtaagtcagctgttccacttcatcatcagggatcttgccgtcattgca
+5528232/1
@CCFFFFEHHHHHJHIJJJJJJIJJIJIJIJJJGIJJJJJIIJJJJIIII
@7570668/1
ctccaatccaaaccgtttaaaatctcggttttgcgagtacttcatattag
+7570668/1
CCCFFFFFHHHHHJJHHJJIJJJJJJJJFGIJIIIGIGGGIIJIJJJJJI
@7570759/1
ggctgcagatgactgtgcatccttgctagtaagtcctgagccatagcaaa
+7570759/1
CCCFFFFFGHHHHJJJIJJJJJJJJJJJIJJJIIIJJJJJJJJJIJIGIJ
@1429332/1
cggcacctccgacactgaggtcacggtactcgcggtacatgttgtgtaca
+1429332/1
@@@DDDFBFFHHHJJHJJJIIIJJGI;FFDGGIIIAFHIGHIDEIIFHHH
@1429853/1
ggtggtgcacgcgcttgggcagagggaatctgattgtgctgttgtggaac
+1429853/1
BCBFFFFFHHHHHJJJJJJJJJIJJJJJJJJJJJJJJJJJJJJJJJJJJJ
@7571495/1
cacctttagaagtatgttcttagctgtcatctggttcatacggcgcgcgg
+7571495/1
CCCFFFFFHHHDAFFGFGHIJJIJJIIJJIIJIIIIIIIJIGGIJGIIJH
@7571720/1
cgggctatgccatttatcctcgcacgttggcagtaatagtacaagtgaaa
+7571720/1
@@@FFFFFHGGHHIIGIGIIIIJIIIDGDCHIJJJEIGIHIJDGI?DGGH
@5529465/1
atctgattgtgctgttgtggaactgcttcacctgtggccggcggcacgca
+5529465/1
@@@FFFFFHFFDDGHGIBF@EGGGIDHEGIIBFDCFGFGGIIIGH>99A:
@7571832/1
atattattaaacgaagaacatgcggctgaattgcagcatcttgtcgagaa
+7571832/1
CCCFFFFFHHHHHJJJJJIJJJJJJJJJJIJJJJIJJJJJJJJDHJIIIJ
@5529562/1
gtggtcttcttgaacttcttcaattgacgcaagaagtaccagaaacggga
+5529562/1
BBCFFFFFHHHHHJJJJJJJJJJJJJJJJJJJJJJJGIIJJJJJJJJJJI
@5530185/1
gttctcagcatggtaagaaggtggcggccagaatctagacatgcacagct
+5530185/1
CCCFFFFFHHHHHIGIIGIEHFHIJIJJGGIJEIGJGIIIJJJJIIGA9C
@7572532/1
cttaaacttgaacaggcgtctgcagtattcgttaatctgttcagcgg
+7572532/1
:?@DBD?DHD?FDGBCEBHAGGHD>FEGD??DA=@FAFFDGFEF<<A
@2110821/1
cttctcttctagaactgtagtttgtctagtaatgtacgctttctccttct
+2110821/1
CCCFFFFFGHHGHIIJJHJJHJJJIJIJJIIJJJIIJJJJJJJJJJJJJJ
@6893777/1
ccagaatctaaacatgcacagctcttgcagccatccaacgggattgccca
+6893777/1
CCCFFFFFHGGGHJIJJJJGDIGIJJJGIIIIJIJJJIJJJJGGIIIEHE
@2790176/1
ctacgatcatcactgtcgtgtcctttatacatttcggcatggcgatcatg
+2790176/1
BCCFFFFFHHHHHJJIJJIJEGHEHJIIHGGIJJCEIHHHGIEHEHHGHG
@2790434/1
aggaagtaggtgctgggcctcttgtatgcgaaggtgttgaggcgcttgtg
+2790434/1
?@@DDFFA?DDBFDBDFBFCGHIEHHGIIIIGEA?FFHGHIEGGGBHDCE
@723985/1
cttgtattcaaaagaaaacctagaatcactggttcaaattcaaataaaat
+723985/1
@CCFFFFFHHHHHJJJJJJJJJJIJJJJJJJJIIIJJJJJJJGHIIJJJJ
@6894753/1
ccacaatctggtctggagagaagatcctcatcttgtatagaggaggctt
+6894753/1
@@@DFFFDFHHHHGGIFHABCGAGEHCGE@G>FCHI@GCFI>D;DGGHI
@6894871/1
gtcgcaagatagtgagacattcactttttagtcataatcttcagatactc
+6894871/1
@@@FFFFFGHGHCFEHJGIJGHICHIIJIICFHGIGIIIIJIJIGIGGIG
@6894873/1
gccagatgccaaagttcttgatcttcactgggctcttctctgggatttcc
+6894873/1
@@CFFFFFHHHHHJHJJJJJJJJJJJJJJJJJJJJJJJJJJJJJJJJJJJ
@2112106/1
tggtgggttgtcctgcagagcttgccacatcttgtaagcagcctgacgct
+2112106/1
CCCFFFFFHHHHHJJJJJJJJJJJJJJJJJJJJJJJJJJJJJJJJJJJJJ
@725038/1
gggcacagttcctcgacgagcaagtagttcttgaagcacagacacaggtg
+725038/1
CCCFFFFFHHHHHJJJJJJJJJJJIJJIIJJJJJJJJGHJJJJJJJJJBG
@725123/1
atgtcaatcggttcataaataaaaaagttatgtcaaattaaagaatcacg
+725123/1
@B@DFFFDHHHHHJIJJIIIFIIHJIIIJIIFGIGIJJJIIIGIGIEHHI
@6895545/1
atccgcatcaaaaatgtagctattttcattaatcacaattacacgtttac
+6895545/1
C@CFFFFFHHHHHJJJHHJGHIJJJIJJIJJJJJIIJJJJJIGGIJIJJJ
@6895547/1
cagccagatgccaaagttcttgatcttcactgggctcttctctgggattt
+6895547/1
@@@DFFFDHFBHBFBHE?CHHGHHHIAFGIIEEHHIEHIGIIIGCH>EHE
@6895583/1
cagcatacataataaaattagaggaagtaggtgctgggcctcttgtatgc
+6895583/1
CCCFFFFFHHGFHIIGIHIIJGJJJFJGHIJJJJJJHJ9DGHIGIHIJJJ
@725349/1
gttgtcgatatgtggatgtagctgccattatgtagactgttgtgttgacc
+725349/1
BBCFFFFFHHHHHIJJJJHJJJJJJJJJJJJJJJJJJJJIJJGGIIJJJJ
@4845039/1
ctcataacgcagccagatgccaaagttcttgatcttcactgggctcttct
+4845039/1
@@C?DEDDHDFHHGIGIEIHIIICFEGGIIGIGHHHGGHEEEHIIGGIIG
@2791930/1
atacataataaaattagaggaagtaggtgctgggcctcttgtatgcgaag
+2791930/1
CCCFFFFFHHHFFIJGIIIJJJJHHIJBHIIJIJJJIJJJJGJJJJJIIJ
@2113512/1
cccaattaaaccttatattaatacaatggtgactattaaattctgtctct
+2113512/1
CCCFFFFFHHHHHJJJIJJJJJJJJJJJJFHIIJJJJJJJJJJJJJJJJJ
@2792739/1
ctgcttcacctgtggccggcggcacgcagacgccttgatgacctccactt
+2792739/1
@?@DD>;BFF>?C@E=F@<F@G:6FFE<4:A=><;3>CA6@>>@@=?<:@
@3468315/1
gcaagaagtaccagaaacgggacttagccacaatctggtctggagagaag
+3468315/1
CC@FFFFFHHHHHJJJJJIJJIIJIJIJIJJJJJJJJJHIJIJHJJJIIJ
@2793199/1
gtggagctgatgcttgctgggcctcagctgttggagctggttcagccttt
+2793199/1
CCCFFFFFHHHHHIIIJHIHGIJJJJJJIIIJJJIGJJIIDFHFGHIJJJ
@29519/1
ctggacaaggcactggcaacgaccaatcatggacttttcttcaatatcca
+29519/1
BC@FBDFFFHFBHFGHJGIJIJJJIIJIJIJJJJJGHIIIJIIHFIIFHG
@6210126/1
ccgctgcttctatgtattataaaaactaattgtatgttgatcctgtgaat
+6210126/1
?<<:BDDD<?D<DA?<EDHEH<BEGI9AFCDF<1:@:C1?DD?CFDAF@B
@3468724/1
cgcaagaagtaccagaaacgggacttagccacaatctggtctggagagaa
+3468724/1
CCCFFFFFHFHHHJJJJIJIJJJJJJJJJJJJJJJJJJJIIJJJIJIJJJ
@3468804/1
ctgggctcttctctgggatttcctggaaatgaaaagataaattccatttt
+3468804/1
CCCFF<DFGFFADFHEIEFGIGICHGCH?AEBGHHIBCHIGIIBDGG<?F
@6210350/1
atctagtagctcgacagtggcatggaaccgctctgtcgtcgtaatgttct
+6210350/1
CCCFFFFFHHHHHJJJJIJJJJJJJJIHIIIJJJJJJJHJJJJJJJIIJJ
@2114605/1
ctcgcggtacatgttgtgtacacctgagcgagactcataacgcagcc
+2114605/1
CCCFFFFDHHGHGJJJIIJJJFGHIJIJJJIJIJJJJJIJJJJJJJJ
@2114799/1
cggcacctccgacactgaggtcacggtactcgcggtacatgttgtgtaca
+2114799/1
@CBFFFFFHHHHHIJJJIJJHIIJJJHIJJJJJJJFHGIIIGIIIIHHGH
@2115105/1
ggcttattctgcatacctgccatgcgctggtaagcgctatggactgctgc
+2115105/1
CCCFFFFFHHHHHJJJJJJJJJJJJJJJJJHIJJIJJJJJJJJJJJJIII
@3469521/1
ctggagagaagatcctcatcttgtatagaggaggcttgggctcgctctcc
+3469521/1
BCCFDFDDFHHHHJJJJJJJJJJJJJIJIJIGHIGIJAFGIEGGIIG@CF
@1430786/1
cagatgactgtgcatccttgctagtaagtcctgagccatagcaaacagcc
+1430786/1
@@@DDDDDH?CBFIGHGGHCGHIG?AEH:<FHHGIHGHHACD?CFBFHCD
@4151349/1
cgaaggtgttgaggcgcttgtggtggtgcacgcgcttgggcagagggaat
+4151349/1
@@@FFF:AAFDDB<FGIBHIJJIIJ=6?GGHGHHI@<EH?HEEHFBBA@C
@4151548/1
tggagagaagatcctcatcttgtatagaggaggcttgggctcgctctccg
+4151548/1
@C@DFBFFFHGHGIJIHIJIGIHHGEHHIJEDGGGIGFGGGIGIFHIIJE
@3469945/1
tgttgaggcgcttgtggtggtgcacgcgcttgggcagagggaatctgatt
+3469945/1
???=AD?B;DDDD;2A;A?EED@DED:DDDACD@C@8CCCAAC=>D@D9;
@4151720/1
cactctgcaatcctgcctcacatgattcatccacaaattccaacccttgc
+4151720/1
CCCFFFFFHHHHHJJJJJJJJJJJJJJJJJJJJJJJJJJJJJJJJJJJJJ
@1431493/1
cgcaagaagtaccagaaacgggacttagccacaatctggtctggagagaa
+1431493/1
CCCFFFFFFFHHHJJIIJJJJJJJJJJJIJJJJJJJJJJHIJJIGHHIFG
@6211941/1
catggtaagaaggtggcggccagaatctagacatgcacagctcttgcagc
+6211941/1
@<@DDAD>FFDFH<CCEEHGD@F>FHHEEDFDDDHGEGCGEAD@FH>>CC
@6212331/1
tgcaaacatgccagttataaagcatagcccgaagtgctattggcacacag
+6212331/1
@<@DDDDD>?BFDEGHIIGGFBCFGH?C@AF@DHFFHIGFGGI@GII>@?
@2116737/1
ctcatcttgtatagaggaggcttgggctcg
+2116737/1
@@@DDDDDD=ACDGBEGB??BGGI;F;E?8
@30353/1
ctcttgtatgcgaaggtgttgaggcgcttgtggtggtgcacgcgcttggg
+30353/1
@@@FFDDDFHGHAGBFAAAFFHGCGIIGHI?DFD@GIIGHIIEIHFFBBD
@6212583/1
tattaattcattagcgaaaaacttatttttcacttttaaaaatacatcag
+6212583/1
CCCFFFFFHGHHHFGIJJJJIJJJJJIJJJIJJJJJJJJJIIJJIJJJJJ
@6212808/1
atgaggttcaccaagctagtggcgttgatgtcgcaagatagtgagacatt
+6212808/1
CCCFFFEFHHHHHJJJJJJHIJJJJJJJJJIIJJJJJJJJJFHIJIIIIJ
@2117172/1
ggtcacggtactcgcggtacatgttgtgtacacctgagcgagactcataa
+2117172/1
@<@FFDDDCDFF<GHIICGGEFGICHIGBG@BBHIG;DGHIIGIIIIIEA
@6212949/1
tagctttaaggggatctgctgtctgtggagctgatgcttgctgggcctca
+6212949/1
C@CFFFFFHHHHHJJJJJJJJJJJJJJJJJJJJIJJJJJJJJJJJJJJJI
@6212955/1
gctgttgtggaactgcttcacctgtggccggcggcacgc
+6212955/1
???DDDDB?7FDFH?FGBEH<CGI322CF@:AD:BEH49
@1432526/1
gttcctctttacaaatagactcatctttagcacttggttcgtcttttgaa
+1432526/1
CCCFFFFFHHHHHJJJJJJJJJJJJJJJJJJIJJJJJHIJJHIJJJJJGI
@6213205/1
tgaggcgcttgtggtggtgcacgcgcttgggcagagggaatctgattgtg
+6213205/1
CCCFFFFFHHHFHJHIJEHIJJJJJJJJJJJIJJJJIJIHHHHHFFFFFF
@1432833/1
cccaattaaaccttatattaatacaatggtgactattaaattctgtctct
+1432833/1
CCCFFFFFGGHHHIJJJJJJJJJJJJJJJCHHGIJJJJJJJJIJJJJJJJ
@31256/1
agattattgatttctctttccctgtcgggagcggagcgcgctgtagcttt
+31256/1
@C@FFFFFHHHHHJJJJJJJJJJJIJJJJJJJJJIJJJJIJHHFFFFFFE
@4153551/1
agcagcttcatccagaggcaagcgctccaagttgcttggaggcttgggcc
+4153551/1
CCCFFFFFHHHHHJJJIJIIJJJJJIIJJJJEHGIJJJJJJJJIJIIJJJ
@31539/1
gcaagaagtaccagaaacgggacttagccacaatctggtctggagagaag
+31539/1
CCCFFFFFDHHHHJJJJJJJJJJJJJJJJJJJJJJJJJJJJJJJJIIJJJ
@4153661/1
ctcgcacgttggcagtaatagtacaagtgaaaagtcacttgccgatggta
+4153661/1
@CCFDFFDHFHHHCGHIJJIGEHIJJJHIJJIIHFHGGIJJJJIEHJJHI
@6213674/1
caaacagacaaacagacaaacagacaaacagacaaacagacaaacagaca
+6213674/1
CCCFFFFFHHHHHJJJJJJJJJJJJJJJJJJJJJJJJJJJJJJJJJJJJJ
@7572806/1
ggcgcttgtggtggtgcacgcgcttgggcagagggaatctgattgtgctg
+7572806/1
CCCFFDDDFHDFDEEFHHGIIIIGGGGIJIIIIJJBEGGIJIIGH@EIIH
@32241/1
ggtgctgggcctcttgtatgcgaaggtgttgaggcgcttgtggtggtgca
+32241/1
@@@D?DD;;8CFHGGHFEIIGHCDFA??GHG>FF=<@FGG==@GCEIGGI
@3470131/1
ctccttagaagttggttcctctttacaagtagactcatctttagcacttg
+3470131/1
CCCFFFFFHHHHHJJHIJJJJJJJJJJIJHIJJJJJJJJJJJJJJJJJJJ
@4154492/1
ggggagggtcattcaatgtctccttccgtcttgggtgaggcataacgggg
+4154492/1
CCCFFFFFCFHHHJJJJJJJJJJJJJJJIIJIJJJGHJJJIJJJJIJJJJ
@32467/1
cgtcactattctaggattgtgtaggtaatattattaaacgaagaacatgc
+32467/1
CCCFFFFFHHHHHJJEHIJHHHIJJFHIJJJJIJJJJJJIJJJIHIJJIE
@7574127/1
caccagtggtcttcttgaacttcttcaattgacgcaagaagtaccagaaa
+7574127/1
@@?DDDDDH4AFDDHIIIEHGGC9CHEHEHE@HIIGGHCGG:?BFHIGDG
@4155147/1
atccacataagtaacttcaaatgattgctcagatgcaatttcttgca
+4155147/1
@CCFFFFFHGHHHJIIJJJIJJJJJGHHGIGIIJJIJJJJIJJJJIJ
@4155227/1
ctgttgtggaactgcttcacctgtggccggcggcacgcagacgccttgat
+4155227/1
CCCFFFFFHHGHHJJJJJJJJJJJJJJJJJIIJJJHHFFFDEDDDDDDDD
@7574472/1
ctgtcaaacctaggactcgaggttggtcgtctaccgggcagttctcgaaa
+7574472/1
@@@DDBDDHFHGFCFGHGIBFHDEHG??DCCFGIEHAHIEA=CFHGHGGH
@2794644/1
gtctgattctgtgatagtgaatacaagatcgtggggtg
+2794644/1
@@@FDDDFFDDCDHGGIHCHIHBHGGIIIIGHIIII?:
@4155385/1
ccggtacataatgatacgatgcggcttgaacccgccggtgctcttgt
+4155385/1
CC@FDFFFHFFHGIIGEHIIIIIIIJJF@FGHGEEG8FBGEHFHF>7
@33532/1
cttcaatcctaatgtattgatgggtcagcatgtcgcatagaatctgactg
+33532/1
CCCFFFFFHDHHGJJJJIJDJIJJHJJGGIJJJJJJIJJJIIJIJJGGIJ
@33569/1
ctcataacgcagccagatgccaaagttcttgatcttcactgggctcttct
+33569/1
CCCFFFFFHHHHHJJJJJJJJJIJJIJJJJJJJJJJJJJJJJJJJJJJJJ
@7574678/1
gtcacggtactcgcggtacatgttgtgtacacctgagcgagactcataac
+7574678/1
C@CFFFFDFHHHHJJJHIJJJJIJJIIIIJIJIJJJJJJJJIIJJJJJJJ
@3471454/1
gttgaggcgcttgtggtggtgcacgcgcttgggcagagggaatctgattg
+3471454/1
@@CFFFFFHHHHHIJJIJJGGHJJJJJJJJJJJJJJIJJJEHHHFFFFFF
@7574885/1
ctatgccatttatcctcgcacgttggcagtaatagtacaagtgaaaagtc
+7574885/1
@@@DDDD8DFF?F9EEFFB<FFC8@BFF@GFFBC?:4<9B<??@DFAB09
@4155693/1
accagtggtcttcttgaacttcttcaattgacgcaagaagtaccagaaac
+4155693/1
???B=:=B=22ADDEEB9EEEECEFD9CEB>CD<C@D19?D><<@DDA30
@3471733/1
cttcgggcttcaacagcttgttagcttgccattgtcctttcctaggagtg
+3471733/1
CCCFFFFFHHHHHJJJIJJJIIJJJJJIJJJJJJJJJJJJJJJJJJIJFH
@4155897/1
ctgatagagacgatttcaccagtggtcttcttgaacttcttcaattgacg
+4155897/1
BCCFFFFFHHHHHJJJJJJJJJJJJJJJJJJJJJJJJJJJJJIJJJJJJJ
@3471891/1
ctcagcatggtaagaaggtggcggccagaatctagacatgcacagctctt
+3471891/1
@@@D?BDFFH<CFGIIGAAFCGIIDIEGCEHGIGIGGGE@GEH=FHHIII
@7575460/1
gcaaacatgccagttataaagcatagcccgaagtgctattggcacacagg
+7575460/1
=?@DDDFFHGFDHHFEFHIGJGGGGIIGJJGJJDBFHCGGGGHIJIJIIJ
@4156199/1
aacgaaaccaatttagaatatacgaaacagcaggaccactgcagacaaat
+4156199/1
@@CFDF>DHBFHBICDHEDCHIIGGIIIFIHC;?FHGIIBGGEDGHIGIA
@3472169/1
gacgatttcaccagtggtcttcttgaacttcttcaattgacgcaagaagt
+3472169/1
CCCFFFFFHHHHHJGIJJJJJJJJJJJJJJJJJJJJJJJJJJJJJJJJJE
@2795775/1
ctctatactttgcattaaaataatgcccattttcacaggcaagggatcct
+2795775/1
@@CFDFDBBHHHFGIIIEGEIII>ADD@FFHIGFGGGBBF;C@1B3BH@F
@7575734/1
ccaatttctgtagatagctgattatactataatcccagaaaacatacaaa
+7575734/1
C@@FFFFFHF?AFHBGGGEGGIFIIGIGIIGIIHHHIIGIIIIIIIGIIH
@3472316/1
atccttgctagtaagtcctgagccatagcaaacagccactggcaatgtgg
+3472316/1
CCCFFFFFHHHHHJJJJJJJJJJJJJJJJJJJJIJJJJJJJJJJJJJHIJ
@726745/1
atccacaaattccaacccttgcgtttcaaaacaattcattttaggttcaa
+726745/1
CCCFFFFFGGHFHIJIIJJJIJJGHIIIIIJJIJJFIIJIIJJIIEFHIG
@2796358/1
atagaggctgtcactgcagcgatgctgggaa
+2796358/1
7<?DBDDDADDADGEBGIEGF:<@GGCE?;1
@4156972/1
ctcatcttgtatagaggaggcttgggctcgctctccgaagggagcttgcg
+4156972/1
CCCFFFFFHHHHHJJJJIJJJJJGHJJJJJJJJJIJJJIIJJGHIJJIJI
@727377/1
tgttgaggcgcttgtggtggtgcacgcgcttgggcagagggaatctgatt
+727377/1
@C@FFFFFHHHHHJGIJJJJHHJJJJJJJJJJJJJJJJJJHGHHFFFFFF
@2796657/1
caattttgttcactgtgtacaattatgtaataactgggtattcagttctt
+2796657/1
@CCFFFFFHDDBFHIEHHGGCEGIGJHHIIJIIJJGICC@EGIJJIIIJJ
@4157326/1
agcacttcacacattgataaaacctcacatccaccctctggtaaatatcg
+4157326/1
B@@FFFFFHHGHHJJJJIJJJJJJJJIJJJJJJJJJJIIJJFFIJJIIJJ
@2796697/1
gtttattttgtttttctctgtgatctgtttcttggcatctatagatgtcg
+2796697/1
CCCFFFFFHHHHHJJJJJIJJIJJJJJIIJJIJHEGGIIJJIIGGHIIIH
@4157528/1
ggcgcttgtggtggtgcacgcgcttgggcagagggaatctgattgtgctg
+4157528/1
@@@DD<DB<AFDDHCFBCDHGIIIBDHIGE:;?BBAFGHGH>AD;=DGG?
@4157596/1
ggcctaagtacagtacctacttggcgataaatattgcacatctacctttg
+4157596/1
=??DD;BDAFFDDBEDHEGHGIJGGHJIEBEGIIIEDDCHIGIJABDFCG
@3473468/1
gacgcaagaagtaccagaaacgggacttagccacaatctggtctggagag
+3473468/1
CCCFFFFFHHHFHJJJJJJJJJJJJJJJJJJJJJJJJJJJJIJJJJJJIJ
@6898484/1
gggcctcttgtatgcgaaggtgttgaggcgcttgtggtggtgcacgcgct
+6898484/1
@@@?DFFFHHDFHJJJFGHI<CFGIHIJJJJJJIJIG?FIJJJJJGIGFF
@3473497/1
cttcacctgtggccggcggcacgcagacgccttgatgacctccactttga
+3473497/1
CCCFFFFFHHHHGIJJJJJJJJJJJJJJHHFFFEDEEEEEDDDDDDDDDD
@3473563/1
cagcatacataataaaattagaggaagtaggtgctgggcctcttgtatgc
+3473563/1
CCCFFFFFHHHGHJJJJJIJJJJJJIJHHIJHHJJJJJIJJJJJJIJJJI
@2797259/1
ctcagatacaccgtcacggaatacaaatatcttcttcggcaatctgcctt
+2797259/1
@@CFFFDFHFABFEFHGBGAAFHGIICHFGFHFGHAH;6DGHGIIIIGDG
@2797289/1
ctcatcttgtatagaggaggcttgggctcgctctccgaagggagcttgcg
+2797289/1
CCCFFFFFHHHHHJJJJJJJJJIDHIJJIIGIIIIIJIGFIIGHIGHGGG
@728384/1
cgcatagcgcatcgggattctgttgcatctgcaacgccctggctgcatta
+728384/1
@@<BDDABFDF?C@CFEFHG@F?CFG@GHCHIGEHHFDGHGGHIIC@D@;
@4158178/1
ctcatcttgtatagaggaggcttgggctcgctctccgaagggagcttgcg
+4158178/1
CCCFFFFFHHHHHIIIJGIJJJJEFHIJGJIJIGGIIGGIJJIJIJJGII
@6899289/1
gtgctgttgtggaactgcttcacctgtggccggcggcacgcagacgcctt
+6899289/1
BBBFFFFFHFHHGJJJJJJJIJJJJEEHIJJJJJIJJHHFEBDDBBDDDD
@2797924/1
tgtagctttaaggggatctgctgtctgtggagctgatgcttgctgggcct
+2797924/1
CCCFFFFFHHHHHJJJJJJJJJJHHIJJJJIJJIIIJIJJJIJIIJJIJG
@6899585/1
agcatacataataaaattagaggaag
+6899585/1
@@@DDDDDFB?AF?<GG<A:?C>;FD
@6899797/1
cttcaattgacgcaagaagtaccagaaacgggacttagccacaatctggt
+6899797/1
@CCFFFFFHHHGHJGGGJICBHIIJIJJJJGIJIJJJGGHIJJJJJJIIF
@729595/1
gtcctttctaaggttcaaaactatatctgtaccaaatttcaaccaaatcc
+729595/1
@BCFFFFFHGHHGFHIJJGJIJJJIJJJJIJJJIJJIJJIIIJFIJJJII
@6214902/1
ctgacacctcacccagggcgggatatggaattttaatttatgcccccttt
+6214902/1
CCCFFFFFHHHHHJJJJJJJJJAHHHIJEHIHHHHHHHFFFFFFEDDDDD
@730299/1
gagctgctgccgaaagattagagtcgtcttctacttctgcttctggcaca
+730299/1
CCCFFFFFHHHHHJJJIJJJJJJHIJJJJJJJJJJJJJJJJJJJJJJJJJ
@730416/1
ggcgtgttaccgaccagagtagcaaccaccttcaatcctttaacgaatgc
+730416/1
@CCFBDDBHFFFFGIIJJJDCEGGFCHIGIIIIIJIGGGHIIEGGGGIIA
@730468/1
gtttcacataaataggtgagaagtgtgataatgtcataaagttgacaata
+730468/1
@@BFFFFFHHGHHJJJFHHIIJJJIHHJJIJJJJJIIJJIIGHHIJJIJJ
@6901191/1
aggcaacatcttctttggtttgtcaggggtaatgctaacgtcatagcgat
+6901191/1
CCCFFFFFHHHHHJJJJJGIIJGHIJJIJ:CGIJJJGJJJFHIIIJJIJJ
@4848489/1
cagcatacataataaaattagaggaagtaggtgctgggcctcttgtatgc
+4848489/1
@@@DADDDDFBCF?<C<?BB<AE<:CFGEBCFGF<EDEHEGE?FG?FDA@
@6901343/1
ctcatcttgtatagaggaggcttgggctcgctctccgaag
+6901343/1
?@?:ADBA:?D<DBC>FBBEGEAEGFC@B88D;F@D@:D6
@6215565/1
agtgacggcacctccgacactgaggtcacggtactcgcggtacatgttgt
+6215565/1
@@CDFDDDHFHDDGHBEHIGHIIIF?FGDHIBDFGEBFE@4==?CEFFFD
@2117702/1
atacataataaaattagaggaagtaggtgctgggcctcttgtatgcgaag
+2117702/1
C@CFFFFFHHHHHGHIJIIIJJICFHCAEFEHFHGIIIEHIIJIGHHGHG
@6901580/1
ctccggtactaacgatcaaatcgatcatgggtccataatcattcctggaa
+6901580/1
@@@FFFDDFHGHGIFIGEBFAFGFHIJJIGHFGHHGGIIJJIHFIJIIJJ
@2118393/1
cttggttcatcttttgaagattctgatattgatagttttttcattccctg
+2118393/1
CCCFFDDFHHHHHJJJHJJIJJJJJIIJIJJJJJJHIJJJJIJJJJJJJJ
@2118483/1
catcaatttatcttcaaatgacgacaccacagttccagtctcaggcacat
+2118483/1
CCCFFFFFHHHHHJJJJJJIJJJJJJJJIJIJCGIJJJJJJJJJJJJJJJ
@1433129/1
cagcacagaatagtcgcgtgtgatgccgcttttgcaccacaataaacgtg
+1433129/1
CCCFFFFFHHHHHHIJJJJJIJJJJIJJJJJJJJJJJJJJJJJJJJJJFI
@6216695/1
cggcataacgggccgcgactccgccctcttcctcgggttggaatgattct
+6216695/1
;=?DDD3ADB<D@AFGHAGEE>A6B/@DCCGHIFFFE?BCC@@CC;@BD9
@1433381/1
tgtcacggtagcactgagtgacggcacctccgacactgaggtcacggtac
+1433381/1
@@@FFDFFDDHHHIJJFJJIJJGGBEHIDGGEEGEHIIGIJFHIIIGAAE
@2118825/1
gtcacggtagcactgagtgacggcacctccgacactgaggtcacggtact
+2118825/1
CCCFFFFFHHHHHJJJJGIJJJJJJJJJJJJJJJJJJJJJHIJJJJHJHH
@4850052/1
cttcaacagcttgttagcttgccattgacctttcctaggagtgactttcc
+4850052/1
@CCDFFFFGHHGHIIJJJIJIJIHHIDHIIJJJJJJIIFIG?DHIGJJJI
@2119226/1
ctcatcttgtatagaggaggcttgggctcgctctccgaagggagcttgcg
+2119226/1
CCCFFFFFHHHHHJJJJJJJJJJHHIJJIJJJJJJJIIJJJJGIJIIJJI
@6217205/1
gggttggaatgattctggtgggttgtcctgcagagcttgccacatcttgt
+6217205/1
B@CDDFFFHHHHHJJJJJIJJJJIIJJJIGJJJJJJJJJJJJJJJJIJJH
@2119458/1
cttggaggcttgggcctgttttggtagcggcggcgcggtccgtgtggagc
+2119458/1
CCCFFFFFHHHHHJJJJJJJJJIJIIJJJIGIJ>C@DD@BB68?ABDAB<
@2119634/1
gcctcttgtatgcgaaggtgttgaggcgcttgtggtgg
+2119634/1
@<@DDDDDD?=A<CBGFF>@@BEAF;?DBFBF@B?97;
@5532444/1
gttggtcttggttgaacggaactccaatcctttactcgaatagtcttttc
+5532444/1
@@@DD=ABFFFFFFIIHGG@GHH@HIGHGIEGIIIIIIIIIIIDFGH?FH
@1434230/1
ccccgctatgtcaagtcaagatatttgacgttccgacgtccgaaacatca
+1434230/1
@;@DDDDDAF?CDG@EG?E3<<F?AFCGIIFFFGFIGBFFFFFIIEAEDE
@2119825/1
cttgtatagaggaggcttgggctcgctctccgaagggagcttgcggccga
+2119825/1
BCCFDFFFGFHHHIJJIJJIJIEHIIJIGHHGIGIJJIIIJJJIIGHFD=
@2119826/1
gtcgcgtacttgcagaagcatggctgcccaatgatcggcattccggcgtc
+2119826/1
@BCFFFFFHHHHHJJJJJJJJJJJJJJJJJJJIIJJJJJIJJIJJJJHFF
@4850731/1
ctggagagaagatcctcatcttgtatagaggaggcttgggctcgctctcc
+4850731/1
@@CDFFDDHHGFHJJJEHJIJJJIJIIIGGGIDGEHIE@G>GBGGGGHGJ
@5532923/1
gtcaaaacatagccccattttctgaaacacattacaaaaccgtcttaact
+5532923/1
CCCFFFFFGHHHHJJJJJJJJJJJJIIHIJJJJJJJJIGIIIIIIIGGIJ
@1434721/1
ctgtcacacggtagcggaaggtgggttcgtgaatcatgccctcaatctgc
+1434721/1
CCCFFFFDHHHFHJJJJIJJJFHGIIIJJIIJIIHIJIJJJIJJIJIJJI
@5533237/1
ctggagagaagatcctcatcttgtatagaggaggctt
+5533237/1
@@@DDDDDDH8FHIIIDAHGIHIHHIGAEHIIHIIII
@6218332/1
gtggaactgcttcacctgtggccggcggcacgcagacgccttgatgacct
+6218332/1
@=:DD?D?CB<DHIEFHDAGDE?EFAFD@@5;;:A>><A9?;C5@C>@>5
@4851497/1
gtggtcttcttgaacttcttcaattgacgcaagaa
+4851497/1
@@@DDBDDBFC8DG?EEG9IDHC9A3A?FGD@F>D
@1435266/1
atcggacgcgttaacatacgagatcttcgtgcggagataatattttaaag
+1435266/1
CCCFFFFFHHHHGJJJJJJJJJGHIJJJJHIIJJIJIIIHHHHHHHFFFF
@2120847/1
ctgctgccgaaagattagagtcgtcttctacttctgcttctggcacatca
+2120847/1
CC@FFFFFHFGGHJIIIJIJAHHFGEFHGGIIJIHHGHGJIGIJJJJJIJ
@6218975/1
cttgtatagaggaggcttgggctcgctctccgaagggagcttgcggccga
+6218975/1
CCCFFFFFHHHHHJJJJJHIJJJJJIJJJJJJIJIJJIJIIJJJJJHFDC
@2121152/1
gtagaactgcaccatttcatttggattcgttgagtaatctaagacttgtc
+2121152/1
@@@FFDDFFHDHHIIIIEGIIIADCFGIGIIGGIGGEGDECHHEGGIIG@
@35265/1
agcgattggcattacgattgtgacaagttttcgtgagccgtgattatcta
+35265/1
CCCFFFFFHHHHHJJJIJJJHIIJJJJHIJJJJJJIJJJJHIIJJJJJJI
@2121278/1
ctgagtgacggcacctccgacactgaggtcacggtactcgcggtacatgt
+2121278/1
1??;DDB;?D:CFFHGEDEGHIBFHII?BBDAE<GHFCD6;@/=:?DDCE
@6219367/1
ggaaagattataatatttctttagtttaagtccgtttttaaactattttt
+6219367/1
CCCFFFEFHHHHGJIIJJJJJJJJHHJJJJIJJIHIJJJIJJJJJJJJJJ
@4852344/1
gcctgacaaataacatctaattattgcaattaaaacatgactaaagattt
+4852344/1
CCCFFFFFGHHHGIAHIGIIJJIJIJJEHIJIIIJIGGIGIJJHHHDGGH
@6219459/1
ctgtctgtcactaacattttctttttctagtttcaaatgacgataaaata
+6219459/1
CCCFFFFFHHHHHJJJJJJJJJJJJJJJJJJJJJJJJJJJJJJJJJJJJJ
@1436090/1
gcaagaagtaccagaaacgggacttagccacaatctggtctggagagaag
+1436090/1
CCCFFFFFHHHHHJJJJJJJJJJJJJJJJJJJJJJJJJIJJJJJJJJJJJ
@2121758/1
cacggtagcactgagtgacggcacctccgacactgaggtcacgg
+2121758/1
@@@DD=AAFFHH?AFFEEHHIGEFG?D@D6?8?DG??FB=C=AF
@4852619/1
gcacagacgaacagacaaacagacaaacagacaaacagacaaacagacaa
+4852619/1
@@@BDDDDHA:DFFGGEHECH@FHIGHGC9FHGEGIIBHHEGHEH>BGGI
@4852745/1
agagaagatcctcatcttgtatagaggaggcttgggctcgctctccgaag
+4852745/1
CC@FFFFFGHHHHIEIIIJHIGJJIJJIJJJJJGFHIJJJHIIGIJIGGI
@6219819/1
gccgtttctgagattagcgcgcacagacgaacagacaaacagacaaacag
+6219819/1
CCCFDFFFHHGHHJIIJJJJJJJJJJJIHIJJJJJJJJJJJJJJJHHHHC
@4158513/1
ctgatttctatttcttttgtattttttattagatttttttttgtgtgtgc
+4158513/1
BCCDDFFFHGHHHJJJJJJHIJJJJJJIIJJJIJJJJJJJJJJJJJJJJJ
@1436578/1
ctcgaggttggtcgtctaccgggcagttctcgaaatgtttcataacgagc
+1436578/1
CCCFFFFFHHHHHJJJJIIJJJJIJJJJJJJJJJJJJIJJIIJJJIJIJJ
@5535001/1
atcctcttggcattgatatttggaaatgatt
+5535001/1
@@@BDDDD><:<?ED?F9AHHHG@C3<CEA4
@2122222/1
taaaaaactgataaattccgtcactattctaggattgtgtaggtaatatt
+2122222/1
CCCFFFFFHHHHHJJJJJJJJJJJJJJJJJIJJHIJJIJIIJJGEHIIJJ
@5535106/1
agcaagtagttcttgaagcacagacacaggtgtcttcaacggaagagatt
+5535106/1
@@CFFDDDHHHHHJJIJJJJIJJIJEIJJIHGBEGHHIIHGJJJAHIFEG
@36589/1
atgaaacaaacactaaatgtaaatttaagcatcccacaatatattcgtga
+36589/1
CCCFFFFFHHHHHJJJJJJIJJIJJJJJJJJJJJJJJJJJJJJJJJJIJJ
@7576890/1
cacagttccagtctcaggcacattgccattagtagactgatcagccggag
+7576890/1
CCCFFFFFGGHHHIJJJJIIJJJJIIJJJJJJHIGGHIJIJJJJJJJJJJ
@37021/1
gcctgacgcttagcaagtttcttagacttgccagttcccacttcacgacg
+37021/1
@@@FFFFFHHHHHJJIIEHHIJIEIEGDFHIIIIGGIJIJGIJEHIIIIJ
@37085/1
cgagtagagccttagctgcggaatgcttagcttccttcttagagcgtccc
+37085/1
@@@DDDDDFHDHDIEEHHJIGDEGIGHGGCHGGIGGGIIJGGHIIJIIJF
@5536047/1
ctgagtgacggcacctccgacactgaggtcacggtactcgcggtacatgt
+5536047/1
CCCFFDFFHHHHHJJJJJJJJJJJJJJJGHJJJJGHIJJJJJHHGFFFFF
@7577323/1
gttgaattctacaaatgcttcttagaagatagtaaatagcccagtcaacg
+7577323/1
@@@FFFFFHGFFHGIIJIIEHIIGIHEHHHIIHCE?EDD@AFHIJGGIJI
@4159608/1
ccttgaccattttagatatttgttgttcattcaactgtcttgttaatgcc
+4159608/1
CCCFFFFFHHHGHJJJJJJJJJJJJJJIJJJJJJJJJJJIJJJJJJJJJJ
@7577500/1
gtcgtcttctacttctgcttctggcacatcaggagaagttggctcctcaa
+7577500/1
@@@DDFDDHHHHDGHIGGHIHGIIGGCGGIGIIHJEHGEGIGIIJJI>GB
@37625/1
ccacaatatattcgtgaaaaccgcatccaactcggatcagccgtttctga
+37625/1
CCCFFFFFHHHHHJJJJJJJJJJJIJJJJJJJJJJJJJJJIJJIIJJJJG
@37742/1
tagcactgagtgacggcacctccgacactgaggtcacggtactcgcggta
+37742/1
@CCFFFFFFHHHFEGGGHHGHIIJGIGIJIIJGFHIJJIHIJIJIIHHFF
@37833/1
gtgagacacgagataaaagtctaattcagacgagtgcacaatatccgtgt
+37833/1
CCCFFFFFHHHHGIJJJIIIJJJJJJIIIIJIJJHIJJJJJJJJJJJJHG
@7577921/1
ctctgtgcctggctcccatgtcacggtagcactgagtgacggcacctccg
+7577921/1
CCCFFFFFHFFFFIIIJIIIDHIJJIFGIJJJIGIGFHEHJJJIJJGHG<
@5536800/1
ggtggtgcacgcgcttgggcagagg
+5536800/1
1?;;7D7D8BF6C>1CF;9@G8F3;
@4160251/1
agcatacataataaaattagaggaagtaggtgctgggcctcttgtatgcg
+4160251/1
CCCFFFFFHHHHHJJJJJJJJJJJJJJGJJHIJJJJJJJJJJJJJJJJJJ
@4160252/1
taggcttcttctttctagtgcctgataagcccagacctagcccaaattct
+4160252/1
=?@DDDDDHDDFBHGIB>FFIIII@EACEBGCHD=FCH@H<FG=FFGFBF
@3475876/1
ctccaatcctttactcgaatagtcttttctaacttgaacagtgcgatgtt
+3475876/1
CCCFFFFFHHHHHIJJJJJJJJJJJJJJHIJJIJJJJJJJJIJJIJJJIJ
@5537323/1
ttcacattgacaaacttaggtttgcttacagccattcccaactgtcctcc
+5537323/1
CCCFFFFFHDHHGGGHIIIJHGIGIJJJJJJJIIIGJEIIJJJGFHIJJJ
@38836/1
gggaatctgattgtgctgttgtggaactgcttcacctgtggccggcggca
+38836/1
CCCFFFFFHHHHHIIIJJIIJHIIJJJJJJIIJJIJGHIJIIIJIIJHFD
@38841/1
cttgctagtaagtcctgagccatagcaaacagccactggcaatgtggata
+38841/1
@@<DFDA?FBHB<CFFBEHDHIGDHIIEHGG@GGEGFACGGIII?BBDFE
@4160683/1
cgaggaaataaactttcttaaaatttcatttggtatacgcgaatttcgtt
+4160683/1
CCCFFFFFHHHHHJJJJJJJJJJJJJJJJJJJJHIJJJJJJJJJJJJJIJ
@5538236/1
cccatgtcacggtagcactgagtgacggcacctccgacactgaggtcacg
+5538236/1
CCCFFFFFHHHHDHIJJJJJJJHIIJJJJJJJJJIJJJJJJJJJJIIJJJ
@3476762/1
ggctatgccatttatcctcgcacgttggcagtaatagtacaagtgaaaag
+3476762/1
CCCFFFFFHHHHHJJJIJJJIJJJIJJJJIIGHIIJJFHIIJJHJJIIJJ
@6902402/1
tgttgaggcgcttgtggtggtgcacgcgcttgggcagagggaatctgatt
+6902402/1
CCCFFFFFHHHHHJJJJHJJGHIJJJJJJJJJJJJJJJJJHHHHFFFFFF
@5538866/1
gctgggcctcttgtatgcgaaggtgttgaggcgcttgtggtggtgcacgc
+5538866/1
BBCFFFADHHHHGFFHIIJHIHHCFFHIIJJJJJHJJFGIFHI@EHHIIH
@5538904/1
ctttcagtgaaacatcaaaatttatcgatctttgattctgatctagtagc
+5538904/1
CCCFFFFDHHGGHIIIIDHJJJJIJHJEGIIIJGGIIGIJIIJJIIHIJJ
@3477390/1
cagcatcttgtcgagaacatgaagccgctttggtttacgttccagttctc
+3477390/1
CCCFFFFFHHHHHJJIJJJJJJHIIJJJIIIJJ?FGIIIFHIJJJHJJJJ
@6902759/1
ctcgaggttggtcgtctaccgggcagttctcgaaatgtttcataacgagc
+6902759/1
C@CFFFADF?HHDHGEGEIIG@BGHGHHGHECE@FHGBFHIIII@H=5A@
@2801944/1
tgttgtggaactgcttcacctgtggccggcggcacgcagacgccttgatg
+2801944/1
CCCFFFFFHHHHHJJJJJJJJIIJJJJJJIJJJIHHHFFDEDDDDDDDDD
@3477572/1
ctgttttggtagcggcggcgcggtccgtgtggagcatgctcgccatcagg
+3477572/1
@@@DDFFFGCABFGIIGIIGHEF9<A?=??BDCBCBDDDDDBDDBDDDDD
@3477810/1
caatttatcttcaaatgacgacaccacagttccagtctcaggcacattgc
+3477810/1
@@CFDDFFHDFHBHIFGGHIGDFHEHIJIHIJICHIIJIGHEHGHHGGIG
@2802453/1
ctgggctgcagatgactgtgcatccttgctagtaagtcctgagccatagc
+2802453/1
@CCDFFFFGHDAHJGBHGCHIGHIIJIIJJGIIJGIIIIIIIGHJIIIJJ
@2802456/1
ctgcttcacctgtggccggcggcacgcagacgccttgatgacctccactt
+2802456/1
CCCFFFFFHHHH?HIJIJIJJJJJIJIJJFHEFFEDEDDEEDCCDBDDDD
@3478084/1
cactaattctatgcaaagtatagcttgtatttgttatgtaaccactccat
+3478084/1
@@@FFFDFGHFGDHFGGIAFHGIGGGDCDHIIIHGGGHFGH@FFGGIIGB
@5539756/1
ataacgcagccagatgccaaagttcttgatcttcactgggctcttctctg
+5539756/1
CCCFFFFFHHHHHJJJJJJIIJHHJJJJIJJJJJJJJJJJJIJJJJJJIJ
@6903479/1
gggaatctgattgtgctgttgtggaactgcttcacctgtggccggcggca
+6903479/1
CCCFFFFFHHHHHJJJJJJJJJJJJJJJJJJJJJJJJIJJIJJJJJJHFD
@5539929/1
gggctctgtgcctggctcccatgtcacggtagcactgagtgacggcacct
+5539929/1
CCCFFFFFHHGHHJJJJJJJJJJJJJJJJHIJJJJJJJJHIJJJJJJJJJ
@2802983/1
tctggggaaaagatcctcatcttgtatagaggaggcttgggctcgctctc
+2802983/1
CCCFFFFFHDHHHJJJJJJJJJJJHJJJJJJJHIJJJJGGIIJJGIJJIG
@5540159/1
cttcacctgtggccggcggcacgcagacgcctt
+5540159/1
@@@D=DDDD<FDAG<:CFDFEHEH;AHEBHD@<
@2803081/1
ctggagagaagatcctcatcttgtatagaggaggcttgggctcgctctcc
+2803081/1
@@CFFFFFGHHHHJJJJJJJJJIJJJJJJJJGIJJJJIJJJJJJIJIJJJ
@3478642/1
gtgattttaataaatatacataaacaaaacaattaattatcacataaaac
+3478642/1
@B@DFFFFHHHHHIJJJJJJJJJJJJJIJJIJJJJIJJJJJJJJJJGJJH
@3478783/1
ccctgctatttattttttctatattttcaatg
+3478783/1
@7;BDBDB:A>DA>GCEHGG@FHHIICHHCFF
@6905172/1
ctcataacgcagccagatgccaaag
+6905172/1
?@@FDEFEHHHHGIGHHFFBC9AFI
@6221921/1
ctgtgatctgtttcttggcatctatagatgtcggtggcgcacagggcacg
+6221921/1
CCCFFFFFHHHHHJIJJJJJJJ<FJJJIJJHIIJHIJJJJJJJJJJJJJJ
@6221951/1
tgtggaactgcttcacctgtggccggcggcacgcagacgccttgatgacc
+6221951/1
CCCFFFFFHGHHHJJJJJIJJJJJJJJJJJIJJHHHFFDDDDDDDDDEDD
@6905382/1
agcaaatggaaaaaaaaattggtgaaaagaatcacaagtaagatactgca
+6905382/1
CCCFDEFEHDHHHJJJJJJIJGBGGGIJIJGGGJIJJJIIDFHGIJIJJJ
@3479891/1
atgttatctagaagccgtgcaattgatatgtataccccctttttgttaca
+3479891/1
@BCDFFFFGHHHGJIIIIJJIIJJIJJIIIGIJJJJJJJJJJJJJGHIJJ
@733593/1
gtgctgggcctcttgtatgcgaaggtgttgaggcgcttgtggtggtgcac
+733593/1
CCCFFFFFHHHHHJJJJJJJJIIIJCGHIJJJJJJJJJJJJJIJJHHIJI
@733602/1
cctacttgtagacacggcagatgaggatacctcaacttcatcttatactt
+733602/1
CCCFFFFFHHHHHJJJJJJJIJJJJJHIGIIIJJJJJJJJJJJJJJJJJJ
@6905523/1
gggtgacatcggacttaatacaaggaaactgtttagactggttacattgc
+6905523/1
??@=A?DDHDHHHJIJJJGIJIGIEEGIJJJGGIGIIIIJJDHAGIIIIJ
@6905753/1
aggcgcttgtggtggtgcacgcgcttgggcagagggaatctgattgtgct
+6905753/1
CC@FFFFFHHHHHJJJIJIJJJJGIJJJJJJIIHJJBGGIIIIJJIGEHH
@733907/1
cgccattttattttcactttatattagtcttgaaacatgaaatgagagca
+733907/1
@@@ADDEDDADF8EH@HIIEEAHGEHIFCGIIIIIIGHIIGEHHHBHCGE
@6905795/1
gtcacggtagcactgagtgacggcacctccg
+6905795/1
@=?DD>D?;@8:A:C@AFC@E?G>8:DG@G6
@6222537/1
ccattttctaactgaagaggaaacgattgcatctgtgaggggcgtcgggt
+6222537/1
CCCFFFFFHHHHGJJIJIIJIJIHIJJJJIIJJJGDFIJJDI6AFHHFF;
@3480497/1
atcagcgactgtcacacggtagcggaaggtgggttcgtgaatcatgccct
+3480497/1
CCCFFFFFHHHHFIJJJJJFGHHGJHGII?FGI@FHGGHIIEHHHHGHHF
@6222751/1
ctaaggttctaaactatatctgtaccaaatttcaaccaaatccgtcaaat
+6222751/1
CCCFFFDEHHHHHJJIJJJJJJJJJJJJJJJJJJJJJJJJJJJJJJJJJJ
@6906246/1
aggtgctgggcctcttgtatgcgaaggtgttgaggcgcttgtggtggtgc
+6906246/1
<?@?DD?>FDF=BB:?EFFH@FAA?E<:?CFHHD>1@:?FB8C;8CEBCH
@2122910/1
gttgaggcgcttgtggtggtgcacgcgcttgggcagagggaatctgattg
+2122910/1
CCCFFFFFHHHHHGHJHJJHIJJJIJJJJJIIJIJJIJJJHEHHFFFFFD
@734847/1
gggcatagtaggtaggcgtagggtaagacacggatcgcatacaccgtgaa
+734847/1
CCCFFFFFHHHHFHIIJJIJJJICFHIJJJJJJJIJJJJJJJJJJJFHIJ
@734944/1
gatggagtgagcacgggctctgtgcctggctcccatgtcacggtagcact
+734944/1
C@CFFFFEHDHGHGIIIGIGGHIIIIIIEHIIIJIIJJJJJJJDHICHIJ
@2123362/1
cccatgtcacggtagcactgagtgacggcacctccgacactgaggtcacg
+2123362/1
@@@DADFFAFHHFEEGGIJJJFCFHFFGEGIFCEHIHGGGHDCDDHEDHI
@4854659/1
cacggtcgctacagtcgtacttgtttgaaggagtctatgcaagcttacta
+4854659/1
@@@D@DD?FDFFFIHGIHCGHIFIIGGB@GHGHB;DFHIIGEFG@DHBB<
@2123648/1
cagggcacgcttgcgcatgacatctatacatgccattggcgttcaaaagg
+2123648/1
CCCFFFFFDHHFHIJJJIJJJJIJJJIIJJIJJJJIJJIJIHIIIIIJJJ
@6907303/1
ctcccatgtcacggtagcactgagtgacggcacctccgacactgaggtca
+6907303/1
CCCFFFFFHHHHHJGHIJJJJJJJHIIJJJIHJJJJJJJJJJJJJJJEHI
@6907361/1
cacttattaaattaatcgcacttctttgttttatttaaaaagcttaagtt
+6907361/1
CCCFFFFFHHHHHJJJJJJIJJJJJJJJHJJJJJJJJJJJJJJJJJJJIJ
@2123813/1
ctgtggccggcggcacgcagacgccttgatgacctccactttgatgatct
+2123813/1
BCCFFFFFHHHHHJJJJJJJJJJJHHHHFFFFFFEEDEEDDDDDDDEFDE
@6224227/1
gtgcaggatcctcgtcattgcctggcatacaaggcaaagcaccgacgacg
+6224227/1
CBCFFFFFHHHHHJHJJIIJJJIJJJJIJJJJJJJJJJJJJJJJJJJJJE
@39353/1
cccatgtcacggtagcactgagtgacggcacctccgacactgaggtcacg
+39353/1
@@@FFDFFFFHFFHIJGIJIIIFGGIIGHHJIIIIJJIJJJIHIGHHHJJ
@2124610/1
cttggttccaattaaactttgggcctgtttcacagtctcgttgacttgct
+2124610/1
CCCFFFFFHHHHHJJJJJJJHHJIJJJHIJJJJJJIJJJJJJJIJJJJJJ
@39871/1
gtggattttaatgttattattacagcatacataataaaattagaggaagt
+39871/1
CBCFFFFFHHHHHJJJJJJJJIJJJJJJJIJJJJJJJJIJJJJJJJJJJF
@39934/1
gttgtggaactgcttcacctgtggccggcggcacgcagacgccttgatga
+39934/1
@CCFFFFFHHHHHJJJJJJJJIJIJJJJJJJJJJHHFFDEDDDDDDDDDE
@736470/1
ctcatcttgtatagaggaggcttgggctcgctctccgaagggagcttgcg
+736470/1
CCCFFFFFHHHHHJJJJIJJJJJHHJJJJJJIJJJJGIIIJJGJJJJEII
@4855805/1
ggtgctgggcctcttgtatgcgaaggtgttgaggcgcttgtggtggtgca
+4855805/1
@@?ADDD?FHFFFIBHHII>HEFHHGCFGCGCGGIH:F<6BFE;5C@@GI
@4855974/1
cgatggtagaataaggattaaaaataaacttaaagattattaataagaaa
+4855974/1
<@<DDDD?F>DBBBCECFH>EDHEEH>HGHGII>GC?B<FFD>CF>G9BG
@2124976/1
caccagtggtcttcttgaacttcttcaattgacgcaagaag
+2124976/1
;;?:=BB>2=C<AADEDEFE<@AEFIIEI9A4CEDEIDDDD
@736802/1
cctcacgatcgattactactgctttcccaaagacaggacaagcgtgaatt
+736802/1
=8?DDDDBHDFHDFFFHHGHHHHEEHBGFBFGHHHIIIBHGHBF?FFEGG
@7580405/1
ttcgtgtggaatagtgacttccggcaaactcttggttttaaccacatagt
+7580405/1
CCCFFFFFHHGHHJIJJJJJJJJJJJJJJJJJJJJHIJJJJJJJJJJJJI
@2803212/1
ggatggagtgagcacgggctctgtgcctggctcccatgtcacggtagcac
+2803212/1
CCCFFFDFDHFHHHHIIGBHIIIGGGIGFCHHIIJGGIHIIJJJCFHIIJ
@4162154/1
ccacagttccagtctcaggcacattgccattagtagactgatcagccgga
+4162154/1
@@@FFFEFAFHHDHGGIIIIGIIIEGEHHIJGF?EIGIIGGGIIGIHHIB
@737014/1
cacggtagcactgagtgacggcacctccgacactgaggtcacggtactcg
+737014/1
@C@FDDDDFHFDBFEHHIED8:FHIEEAGHIIEHEDHC8CCHEE;=@CE;
@2803291/1
agcaaatggaaaaaaaaattggtgaaaagaatcacaagtaagatactgca
+2803291/1
@@@FFDDFHHFDHIIIIGIHGI?BFHIIEIIIIGIIGHFBG>=FHIJIGG
@4162210/1
gcgcttgttgcgacccaaacggtacaggttcagatttgatacctgcttac
+4162210/1
CCCFFFFFHHHHGJJJJJJJJJDHIJJJFHIJJJJJJJJJJJJJJJJJJJ
@737206/1
cacgcgcttgggcagagggaatctgattgtgctgttgtggaactgcttca
+737206/1
CCCFFFFFHHHGHIJJIGIJJJJJJGGGHFGIJJJJJJJIJJJJJJJJJJ
@737279/1
ccgctttttactacatgcataaacatacataccgataccatacaccaaaa
+737279/1
CCCFFFFFHGHHHIJJJIJJJIIJJIEIIJJJGGIIJJGJIJIJJJIIII
@7580790/1
cgcaagaagtaccagaaacgggacttagccacaatctggtctggagagaa
+7580790/1
CCCFFFFFHFHHHJJJJJJJJJJJJJJJIJJJJIJJIJJIJJJJGJHIIG
@2125712/1
acttgctgttagctcattttaacacatttcacattgaaaaataggtcaaa
+2125712/1
?BBFFFFFHHHHHJJJJJJJJJJJJJJJJJEHHJJJJJJJJJJJJIIIJJ
@41050/1
gctgggcctcttgtatgcgaaggtgttgaggcgcttgtggtggtgcacgc
+41050/1
@@@DDD=?FHHHHCEGDHI:@CF:C?FHBHHGHGGHIFBFBAC;CGHIGH
@737559/1
gtcggtcttcgcgtggaagttttatttctccattttgagtaactgtgaaa
+737559/1
CCCFFFFFHHHHHHIJIIIGIJJJJJJIIHJJJJJJJIJHIJJJJJJJJJ
@2125937/1
ggcctcttgtatgcgaaggtgttgaggcgcttgtggtggtgcacgcgctt
+2125937/1
@@@FFFFFHHHHGJJGGHIAFHHJIJJGIIJJIHIJIJJ@FHIGIIHHFD
@737662/1
cgggtgaggatgcactacatttccgtccatcattttgtcaacgaactctt
+737662/1
?@@F:DDDHHFHHHGEGIDEHGIIGGIIIGGEHHGIGFHHIGGGGGCGEG
@737835/1
cgttaaatgccacgacgctcggacatttcaattttatttagttggtcttg
+737835/1
CCCFFFFFHHHHHJJJJJJJJJJJJJJJJJIJJJJIJJJIJJJJIHIIJJ
@41428/1
cagcatacataataaaattagaggaagtaggtgctgggcctcttgtatgc
+41428/1
@@CFFFFFHHHHHJJJJIJJJIJJJJJHIJJHIJJJJJJJJJJJJJJJJJ
@6908718/1
gtacacctgagcgagactcataacgcagccagatgccaaagttcttgatc
+6908718/1
=?@FDDDFHFHFHIIHIBGGIIIGGGIIGDFHIGGIGHIIIFHIIIIIEH
@2126248/1
attcttcctcgtcaagcaaataaaggacatcttcaacaatctcgtggttc
+2126248/1
CCCFFFFFHHHHHJJJJJJJJJJJJJJJJJJJJIJJJJJJJJJJJJJIJJ
@4163002/1
tctgattctgtgatagtgaagacaagatcgtgg
+4163002/1
@??DDDD??AFBAGDB<2<CC:<;?<<<3222:
@4857201/1
ctctgcaatcctgcctcacatgattca
+4857201/1
???:AB2B:C::D@E9C?F<CB9FD@B
@2804138/1
gccagatgccaaagttcttgatcttcactgggctcttctctgggatttcc
+2804138/1
CCCFFFFFHHHHGIHHHIJJIJJJJJJJJJIIJJJJJJJJJJIJJJJJJJ
@738154/1
gtgatcgaacatcatgtcttcaaactccactatcatctctttctttggag
+738154/1
CCCFFFFFHHHHHJJJJJJJJJIIIJJJJJJJJIIJJJJJJJJJJJJJIJ
@2126507/1
cacagctcttgcagccatccaacgggattgcccatcaatttatcttcaaa
+2126507/1
CCCFFFFFHGHHHGIJJIJJJIJJIIIDHGHIJJEIGJIIHHGIIIIJJJ
@41834/1
cattgatatttggaaatgattagctcgcagcattatgggtcttccttcat
+41834/1
CCCFFFFFHGHHDIEIIJJJIIGGJIIIGJIIGIIJJIIIGGIEHIJIIE
@4163356/1
ctctggtgtgacatttataaacagtctttcctcataagaagttggttgaa
+4163356/1
CCCFFFDDFFHHHJJJJGJJJJJIFGHHJJIIJJJJJJIJJFGGIIJJJJ
@1437891/1
ccctaatagagacgatttcaccagtggtcttcttgaacttcttcaattga
+1437891/1
CCCFFFFFHHHHHJIJJJJJJJJJIJJJIJJJJJJIJJJJJJIJIJJJJH
@1437920/1
gtaagcgctatggactgccgccaattcactgttcattacctgtgaaaact
+1437920/1
@@CFFFFFHHHHGIIJJIJJJJIGGIJJIJJHIJIJJGIJJIHIIJJJJI
@6909374/1
ctcggacatttcaattttatttagttggtcttggttgaacggaactccaa
+6909374/1
@@?DD1D@<?FFDGBHGFGGGHCHCCH><<?>G9C?FHCHIIIGGEEFGA
@4163585/1
tgcaaagttaaccatcttgtattcaaaagaaaacctagaatcactggttc
+4163585/1
@@@BFFDBFDHFFGEDGHECEHIIAEDEHBFHGGGHGICCDGEHIGIIII
@6909891/1
gccctgtccaacggtagatggaactctgtcgccgataccagatttaaaaa
+6909891/1
CCCFFFFFHHHHHJHIIJJJJIJJJJJJJJJJJJJJJJJJJJJJJJJJJJ
@4858154/1
gtgcacgcgcttgggcagagggaatctgattgtgctgttgtggaactgct
+4858154/1
CCCFFFFFHHDHGJJJJJIJJJIJJJJIIJJJJIJJFGHJJJJJJJJJJJ
@739198/1
cagcatacataataaaattagaggaagtaggtgctgggcctcttgtatgc
+739198/1
CCCFFFFFHHHHHJJJJJJJIIJJJJJIIIJHHIJJIJJJJJJJJHIJJI
@1438971/1
ctagtgtgtgtaggggaagggttaggcaacctaatttcgtggattagtag
+1438971/1
@@@FDDBDFFAFDIEIGIJIJCCFIJICHGHIJIIDIGJBDHADFHI@BG
@6910524/1
cgtcactattctaggattgtgtaggtaatattattaaacgaagaacatgc
+6910524/1
@@@DFDFFFHHHGGGFHGGEHIIJDHHIJJJIIIJJIGGGGGIGGHGGEI
@1439206/1
cccgtatctcaacacccataaagaactgtttgcctctcatgtcccatact
+1439206/1
@CCFDDFDHBHHHIIIEEHIII<<GHGBC>GCEIIGIEGIIGEGGDHEGH
@6910749/1
tgggcctcttgtatgcgaaggtgttgaggcgcttgtggtggtgcacgcgc
+6910749/1
CCCFFFFFHGHHHJJGJHIIJHHHIJGIJJJJJJJIIJJIJIIIJJJJHF
@6910772/1
atttattttttctatattttcaatgaacagaattgacccttctacagatt
+6910772/1
CCCFFFFFHHHHHJIJJJJJJJJJJJJJJJJIJIJIJJJJJJIJIJJJJJ
@6910853/1
ctcataacgcagccagatgccaaagttcttgatcttcactgggctcttct
+6910853/1
CCCDFDFFHGDADHIIEHIEEGIIJIIGIJIEIJGIDDEGDGH9GFHGGI
@4859248/1
gggctgcagatgactgtgcatccttgctagtaagtcctgagccatagcaa
+4859248/1
CCCFFFFFHHFBFIJJJJDHHGFHCCHHHIHHJJGGH>@DGGFIIGGCGG
@4859272/1
caacaaatactaataataaaaacgatagaaaacaaataaaaactatccta
+4859272/1
C@@DFFDDDFHFHJJIGIDGIGHIGJJGEGGIHJJFIIJJFGGIGGGIIH
@4859356/1
gtttattttgtttttctctgtgatctgtttcttggcatctatagatgtcg
+4859356/1
@?;ADDFFHHFHHIIFFEGDFFHE@DHDFHHGICC;?<?EBFI<?D<FB:
@6911283/1
atagagacgatttcaccagtggtcttcttgaacttcttcaattgacgcaa
+6911283/1
CCCFFFFFHHHHHJJIJJJHIJJJJGIJJJJJIJJJJJJJIJJJJJIJJJ
@6226207/1
cagagggaatctgattgtgctgttgtggaactgcttcacctgtggccggc
+6226207/1
CCCFFFFFHHHHHIJJJIJJJJIJJIJJJJJJJJJJJIJJJJJJJJJJJG
@740653/1
cacctgtggccggcggcacgcagacgccttgatgacctccactttgatga
+740653/1
CC@FFFFFGFHHHIIIGIJIGJIIIJBHHFFFFFEEEEEDDDDDDDCDCD
@6226398/1
gtgctgggcctcttgtatgcgaaggtgttgaggcgcttgtggtggtgcac
+6226398/1
@@@FFDDDHGGHGJIHIJJJIG@FH?EGHIIGIJGG@GCBDH;;=AGGAE
@6226509/1
cgaacactattctatgcttataccaataatctccgcaactatttgacgga
+6226509/1
?@@FFFFFHHDFHIIGEHIEHGIGIIIGGHIIIGIJGHIGBHGGIGGGHA
@740981/1
agacgatttcaccagtggtcttcttgaacttcttcaattgacgcaagaag
+740981/1
CCCFFFFFHHHHHJJIJJJJJJJJJJJJJJJJJJJJIJJJJJJJIJJJJJ
@741037/1
gcccattttcacaggcaagggatcctaacttcgcaaccactaattccagt
+741037/1
@@@FDDFFHD?FFHGEE>EGBAHGHCHGIIII;DH@BG?GEFAGHGGHG8
@1440473/1
gtggaactgcttcacctgtggccggcggcacgcag
+1440473/1
8?=DD3=A=2AA<E?::2C:<<<C??8D<45@;55
@741259/1
tataaacggtacatctagagtataaaaaactgataaattccgtcactatt
+741259/1
8;?AAD?B1<C8A@D?FFA@HE>:?99AF@FGFFEFBFF9:BFF@DB8?D
@6226985/1
gctgggcctcttgtatgcgaaggtgttgaggcgcttgtggtggtgcacgc
+6226985/1
CCCFFFFFHHHHHJJJJJJIIIJFGHIJIJJJJJJJJIJJJJJIIIJJJE
@6227242/1
gccagatgccaaagttcttgatcttcactgggctcttctctgggatttcc
+6227242/1
@<?DA:;:C?<33CG>F>B<333C<CC@H9FFFCF??BFBFDFE:<BBBF
@741758/1
taagcatagaatgttcgacgtgattctttaatttgacataacttttttat
+741758/1
CCCFFFFFHHHHHJJJJIJIGIIJJJJJJJJJJJJJJJJJJJJIJJJJJJ
@4860739/1
attgaaaataaaaataaaaaaaatagcaggggttattgttatgtcgatgt
+4860739/1
CCCFFFFFHHHHHJJJJJJJJJJJJJJIJJJJHIJJJJIJJJJIJJJIJH
@6913178/1
ccacaaattccaacccttgcgtttcaaaacaattcattttaggttcaagt
+6913178/1
???:DDADFF?D:A1CGFIII@DF@>FDE@D=D?CFGDGFC@>9?F@>DF
@742391/1
gtagctttaaggggatctgctgtctgtggagctgatgcttgctgggcctc
+742391/1
CCCFFFFFHHHHHJIJJJJJJJJJJJJJJIJJJJJJJJJJJJJJJJJJJJ
@6913363/1
ctcgctttgttctgctgtctctttcttgtcttcggtgtcttttttcgagt
+6913363/1
CCCFFDFFFHHFFIIIIFIHGGIIJJJJHHIJJJJFGIJIIJJJJGIAFG
@4861491/1
cttcttcaattgacgcaagaagtaccagaaacgggacttagccacaatct
+4861491/1
CCCFFFFFHGHHHJJJJJJIJJFHHJJJJJJJJJJJJIIIJJIIJJJJJJ
@6228263/1
cttgttgttaagaggtgttacctgcaacttggccaggttagggccaacag
+6228263/1
CCCFFFFFHHHHHJJFHIJJJJJJJJJJJJJJJJJJJGIJJJJJJJJJJI
@1442080/1
cataaataaaaaagttatgtcaaattaaagaatcacgtcgaacattctat
+1442080/1
@@@FFFFFHHHGHIFEGHGIGIJJIIIIIGHIHCHIGGIJJJIGIJGJJJ
@3481626/1
ctgttgtggaactgcttcacctgtggccggcggcacgcagacgccttgat
+3481626/1
@@@FFDF;DFDFDGDEGGHGEIACEE;CCEBHE@E/8BBE<>?B:?;CCC
@3481672/1
ctgcaatcctgcctcacatgattcatccacaaattccaacccttgcgttt
+3481672/1
CCCFFFFFHHHHHJJJJJJJJIJJJJJJJJIJJJJJJJJJJJJJJJJHIJ
@42642/1
ctctgtgcctggctcccatgtcacggtagcactgagtgacggcacctccg
+42642/1
CCCFFDDDFHFAFIGHGIGBFHEHGHA?FEEHGGFFCFFFD@ADFBCFHG
@5540843/1
cgcaagaagtaccagaaacgggacttagccacaatctggtctggagagaa
+5540843/1
CCCFFFFFHDFHHJJJJJJJJJJJJIJGIIIIIIJJJJJIJIJJJJIHJG
@5541045/1
cttgtattcaaaagaaaacctagaatcactggttcaaattcaaataaaat
+5541045/1
BCCFFFFFHHHHHJJJJJJJJJJJJJJJJJJJHIJJJJJJJJHHIJJJJJ
@7581657/1
agaaattatggtctgtatctagctaaaagtagatgcaaatatctctgcct
+7581657/1
CCCFFFFFHHHFHIJJJJJJJJEJJJJJJHIIJJJIJJJIJJJJJJIJJJ
@2127479/1
ccgacgacgacactgtacagttagaaatgttacaacctctatactttgca
+2127479/1
@@CFFFFFFHHGHIJHGIJJJJJIEIJJIIJIIJIJIJIJIIIGHJIIIG
@7581781/1
cagtggtcttcttgaacttcttcaattgacgcaagaagtaccagaaacgg
+7581781/1
CCCFFFFFHHHHHIIJJJJJIJJJJJJJJJJIJIIIIIHIIIIJJJJJJJ
@2127961/1
gcactgagtgacggcacctccgacactgaggtcacggtactcgcggtaca
+2127961/1
CCCFFFFFHHHHHIIIJIJJJJJGIJJJGIJBHIJJJGHIGIJJJGHFFF
@2127992/1
ctgtgatctgtttcttggcatctatagatgtcggtggcgcacagggcacg
+2127992/1
BCCFFFFFHHHHHJJJJJIJJJJJJJJJJJJJJJHIJJJJJJJJJJJJJJ
@5542083/1
ctccaattcaaccttatcattaccaatcggtaaaggatctcttgtataca
+5542083/1
@CCFFADDHHHHHJJJIIGHGIJGFIGIDHH?F@FGG9FGG?GEBBFFIG
@7582632/1
ggtgctgggcctcttgtatgcgaaggtgttgaggcgcttgtggtggtgca
+7582632/1
@@@DDDDDFH?FHBHCCFHHDIH:CFHI9CDHGIGGB@GIGGEGEDECHE
@2128446/1
ggcaggttgaactcacaccattcaatttaaaagaaactgggtgcgtgcag
+2128446/1
CCCFFFFFHHHHHJJJIJJJJJJJJJJJJJJJJIJJJJJJJGIJJIJJJJ
@3483500/1
ctcccatgtcacggtagcactgagtgacggcacctccgacactgaggtca
+3483500/1
@B@FFFFFHGHHHJHBGIIJIJJIHHGIJGGFGHJJJJIJJJIJJGGEHI
@3484119/1
catagtaggtaggcgtagggtaagacacggatcgcatacaccgtgaatat
+3484119/1
CCCFFEFFHDDHHJJHJJJJGHIJIJJJJJJJJJJJJJJJJJJGIIJJJE
@5543113/1
caacagattgtttgagatgtttgtgaaactgcgacaccttgtggctgtga
+5543113/1
@@?DDFBDDHFHBDBGAGHIIIIIIIIIDHCEHEHIGIIIIGHGGIIFHI
@2806359/1
cagcatacataataaaattagaggaagtaggtgctggg
+2806359/1
@@@DDDDDBD:CFBEFIGFIIIBD:<EAF@CHB>GF9;
@5543190/1
ctcttgtatgcgaaggtgttgaggcgcttgtggtggtgcacgcgcttggg
+5543190/1
@@@FFFFDHHHH@DHGAECFHHGHIIGGIJFHHGHG;;FHIJIJBFFDCD
@7584222/1
aacgaaacagcgcaaatgagaaagctatctatttcaaataaaggcgtcaa
+7584222/1
@CCFFFFFHHHHHIJJJJJJJIJJJJJJJJJJJJJJJIIJJJJIIJIIJJ
@7584281/1
gcgcttgtggtggtgcacgcgcttgggcagagggaatctgattgtgctgt
+7584281/1
CCCFFFFFHHHHHIIJJJJJJJJJJJJJJJGIGIHIGIIEGIJJGIIJJH
@2807088/1
aggcactatattgcagacctccagtggtaggt
+2807088/1
?@<DDDDBHF?FHAHF4CAAGCGBH@AABCC:
@7584383/1
ctggttacattgctcacgtacagctaagttattagcgatattataattat
+7584383/1
@@@FBBDDFFHGHBGHIGGGIIIIIIIIEHIIGHGHIIIAEGIIGIDHGG
@3485090/1
ctcggacatttcaattttatttagttggtcttggttgaacggaactccaa
+3485090/1
CCCFFFFFHHHHGJJJJJJJJJJJHGJJHIJJJJIIJJJJJJIIJJJJJJ
@46260/1
cgggctctcaggcaggcaagatgggcatagtaggtaggcgtagggta
+46260/1
CCCFFFFFHHHHHJJJJJJJJJJJJJJJIJHIIJGHJJJJFHHIJCG
@46287/1
gttgaggcgcttgtggtggtgcacgcgcttgggcagagggaatctgattg
+46287/1
@CCFFFFFHHHHGIJJIIJGHJJJJJJJJJJJJIJJJJJJHHHHFFFFFF
@2807553/1
cgcaagaagtaccagaaacgggacttagccacaatctggtctggagagaa
+2807553/1
CCCFFFFFHFHHHJJJJJJJJJJJJJJJJJJJJJJJJJJIIJJJJJJJJJ
@46749/1
caccagtggtcttcttgaacttcttcaattgacgcaagaagtaccagaaa
+46749/1
CCCFFFFFHHHHHJJJJJJJJJJJJJJJJJJJJJJJJJJJJGHIJJJJJJ
@5544759/1
gctggttcagcctttttctttttaggcttcttctttctagtgcctgataa
+5544759/1
CCCFFBDEHHHHHJJJIIJIJJJJIJJJJJJJJJJJJJJJIHJJJJJJJJ
@3485692/1
cttcttgaacttcttcaattgacgcaagaagtaccagaaacgggacttag
+3485692/1
@@@D7DA?::CFH@ADHAEHHHIIIBHGF;FBGG>G>DC>G@;D@:FG@C
@46940/1
ctagtgtctttggtcgtccttttgaggatctcaatccgatcgttgtattc
+46940/1
CCCFFFFFHHHHHHJJJJJJJJJJJJJJJJJJJJJJJJJJJJJJJGGIJJ
@5545054/1
ctccgattattattatacttatacatcaaataattgtcaacgatttattt
+5545054/1
CCCFFFFFHHHHHJJJJJJJJJJHJJIHJIJJJJIJJJJJJJGIJJJJJJ
@1442301/1
tgatcagccggagcagctccggtaagtttgtcgagtagagccttagctgc
+1442301/1
CCCFFFFFHHHHHJJJJJJJJJHHJJJJJJJJJJJIJJJJIJJJJJJJJI
@1442631/1
tggagagaagatcctcatcttgtatagaggaggcttgggctcgctctccg
+1442631/1
CCCFFFFFHHHHHJJJJJJJJJIJJJJJJJIJJJJJGHJJJJJIJIJJJJ
@2808624/1
gcactgagtgacggcacctccgacactgaggtcacggtactcgcggtaca
+2808624/1
@@CFAD?DADCFH<@?GGEGIHBIEGGG>BGHEHIIGIIIIEEEEE:B>>
@1442765/1
cctttaaaaaaaagctcgatctcaatttaaagataagatctgcgacctcg
+1442765/1
CCCFFDFFHHHGHJJGHIJGHJIJIIJJJJIJGIIGIGIIIGHIJJJJIH
@2808832/1
gggatcttgccgtcattgcagactgtgtggtagcgggtcggacgagccgt
+2808832/1
BCCDFFFFHHHHFIJJJJJJJIJJJHGHHIFHIJJJJHIIIIIHHFFDD?
@4862780/1
ccgattgacatgaaacaaactctaaatgtaaatttaagcatcccacaata
+4862780/1
@<@?BDDFFDFFBFFGHEEGHGEGBHGEIHGHEBHEGGHCBGAEHIHHHC
@1443332/1
gtgctgggcctcttgtatgcgaaggtgttgaggcgcttgtggtggtgcac
+1443332/1
CCCFFFFFHHHHHJJJJJJJJHIIJEGGGIHIJJJJJJJIJJHJJIIJJJ
@1443591/1
ctgtgatctgtttcttggcatctatagatgtcggtggcgcacagggcacg
+1443591/1
CCCFFFFFHHHHHJJJIIJJJIJJJJJJJJJJJJHJJIJJJJJGIJJJJI
@5546646/1
gcgattcatacagtcgaattacatgacatcaagcttccgtacattttata
+5546646/1
CCCFFFFFDHHGHJJJJIJJJJJJJJIIJEHIJJJIGIJJJJJJJJJJJJ
@5546684/1
agagggaatctgattgtgctgttgtggaactgcttcacctgtggccggcg
+5546684/1
BC@FFFDFHFHHHJJIHGIGIJJJJJJHIHIJJJJIJJJJJIJIJJJIJI
@1443844/1
gtgaaaactgcccctcagatacaccgtcacggaatacaaatatcttcttc
+1443844/1
CCCFFFFFHHHHHJJJJJJJJJJJJJJIJJJJJJJJJJJIJJJJJJJJJJ
@7587258/1
ggttcctctttacaagtagactcatctttagcacttggttcgtcttttga
+7587258/1
CCCFFFFFHHHHHJJJHIJIIIJJJJJJJJJJJIIJJJJJJJJIJJJJJF
@7587264/1
gttttacattggatccgacaaatttttaaattaaagacgtgtagacagga
+7587264/1
@@@FFFFFHHHHHJJJIJJJJJJJJJJJIIJJJJJJIJIJJJJGIJIIJI
@5546942/1
ttcacattgacaaacttaggtttgcttacagccattcccaactgtcctcc
+5546942/1
CCCFFFFFHDDHGJIJJJJJJGEHIIIIHIEIJJGHIIIIJJGGG@GHIG
@743021/1
ctgcaaacatgccagttataaagcatagcccgaagtgctattggcacaca
+743021/1
@CCFFFDDDFHFHIIJIJIGIJHIGHIGGGEFEHGDGGHEIHEIIIGIIE
@6230516/1
gcctcttgtatgcgaaggtgttgaggcgcttgtggtggtgcacgcgcttg
+6230516/1
CCCFFFFFHHHHHJHHIJCGIIJJJJJJJJJJJJJJJJIIIJJJJJHFFD
@6230538/1
ctcataacgcagccagatgccaaagttcttgatcttcactgggctcttct
+6230538/1
@@@FFFFDFDDFHEBGBHHGIIIIE@FHGIGIGHIIGIIIIIICHGHIIG
@743195/1
cctcatcttgtatagaggaggcttgggctcgctctccgaagggagcttgc
+743195/1
CCCFFFFFHHHHHJJJJJJJJIJJEGIIJIJJJIJJIGIIGGJIJIJJJG
@6230790/1
cgggacttagccacaatctggtctggagagaagatcctcatcttgtatag
+6230790/1
?<@DDADDHDAHDDBEBGIIIIB>GEEGD=:E>EGE@@BFGHEGIB<BGH
@1444340/1
ctggatggagtgagcacgggctctgtgcctggctcccatgtcacggtagc
+1444340/1
CCCFFFFFGHHHHJJIJJJJJJJJJHJJJJJJJJJJJJJJJJIJJJHIJI
@1444431/1
ctctggtggaggtttctcctgtgacggcatagccgcagcctccgattgag
+1444431/1
CCCFFDDD?DFF:CBBGGIGECCHBFHIBHEGDBEGII8FDGH>;CHCDG
@4864343/1
ctgtggccggcggcacgcagacgccttgatgacctccactttgatgatct
+4864343/1
CCCFFFFFHHFHGIJGIIIGJJGIHHHHFFFDEFDDDCCCDDDDDDEFDE
@6914341/1
gacaaacagaactatgtgaatattattattagtcagggatttatgcgcgt
+6914341/1
CCCFFFFFHHHHHJJJHIJJJJJJIJJJJJJJHHIJJJJJJJIJJJJJJF
@1444606/1
gcaggatcctcgtcattgcctggcatacaaggcaaagcaccgacgacgac
+1444606/1
CCCFFFFFHHHHHJJJJIJJJJJJJJJJJJJJGIJJJIJJJJJJJJJJHH
@4864510/1
gttcatacggcgcgcggtcgcctccttgatgcattgcgtcagaatgccca
+4864510/1
@@?DFFFFHGFDFGGEGDDBGHIIIDC@GICGACCEHHFFDDCEEEDDCD
@6231337/1
cctcatcttgtatagaggaggcttgggctcgctctccgaagggagcttgc
+6231337/1
CCCFFFFFGHHHHIJJIJHIJJJJIGIIJJIIJJJIJIHIIIIFHEGIIG
@744768/1
ccaacaagtatcctttgtatcagtctctctgtatactggaaatcttcgta
+744768/1
CCCFFFFFHHHHHJJJJJJJJJJJJJJJJJJJJJJJJJJJJIIJJJJJIJ
@745414/1
ctgtcactaacattttctttttctagtttcaaatgacgataaaatatcca
+745414/1
CCCFFFFFHHHHHJJJJJJJJJJJJJHJJJJJJJJJJJJIJJJJJJJJJJ
@745434/1
gtggattttaatgttattattacagcatacataataaaattagagga
+745434/1
?@@AD8DDHCD8D<<:BGCCEACF>>FFEGEGBE@HHGHE<B@AD;G
@2130370/1
ctcatcttgtatagaggaggcttgggctcgctctccgaagggagcttgcg
+2130370/1
@@@FDDDDHCAFHHIGDHI@EHGAEACHCA6BFGDCEHIAHI9AFDHGEG
@2130489/1
gtcctttctaaggttctaaactatatctgtaccaaatttcaaccaaatcc
+2130489/1
CCCFFFFFHHHHHGHJJJJJJJJJIJJJJJJJJIJJJJJJJJJJJJHIJH
@1446607/1
gggaatctgattgtgctgttgtggaactgcttcacctgtggccggcggca
+1446607/1
@CCFFFFFHHGHHHIJJJJJJIIJJJJJJJJJJJJJJIJJJJJJJJJHFC
@6233271/1
cactaattccagtgataaattcactctagcacgtagttctcagcttccct
+6233271/1
CCCFFFFFH?FHHHJJJJJJJJJJIJIJIJJJJHIJJJJJJJIJJJJJJJ
@6916561/1
agcatacataataaaattagaggaagtaggtgctgggcctcttgtatgcg
+6916561/1
CCCFFFFFHHHHHJJJJJJJIIJHGJGIJJHGIGHJJJJJJJJJIIIJJJ
@6233395/1
ctcatataacactttgacaggctgctgtgggatacggctgg
+6233395/1
CCCFFFFFHHGHHJJIJIJGGGIJGIGIIIICGHEEHGGIG
@6233509/1
cagagggaatctgattgtgctgttgtggaactgcttcacctgtggccggc
+6233509/1
CCCFFFFDHGHHHIJJJJJJJJJJGGHJJJJJJJJJJJJJJHJJJJJJJG
@2131089/1
ctcataacgcagccagatgccaaagttcttgatcttcactgggctcttct
+2131089/1
CCCFFFFFHHHHGJJJJJJJJJIJJIJJIJJJJJJJJJJJJIJJJJJJJJ
@6233973/1
gtccgaaacatcaaatatcttgacttggcaaagagttgtcgatatgtgga
+6233973/1
@C@DFFDFFDHHHIIIGIHIJJGJJIIJJJJIJIJIIJJIJHIIJIHGGH
@4164231/1
gagggcctgcaggaggagggagcggtcctggaaccggtactgcagggtgc
+4164231/1
@CCFFADFHHDHHFFGGHEBHDGHI<GHIIIJJJGIIHHIJJHGHFFFFC
@6234107/1
gtttattttgtttttctctgtgatctgtttcttggcatctatagatgtcg
+6234107/1
CCCFFFFFHHHHHJJJJJJJJJJJJJJJJJJJJHHIJJJJIJJJJJJJJJ
@2131568/1
gccttagctgcggaatgcttagcttccttcttagagcgtcccgtacccat
+2131568/1
CCCFFFFFHHHHHIJJJJJJJJJJJJJJJJJJJI100002?DHFGIJJJJ
@2131678/1
gtgctgggcctcttgtatgcgaaggtgttgaggcgcttgtggtggtgcac
+2131678/1
@CCF?DDFHHGGHJJIGIIJJJJFIJIGGGGIIJFGIIJCGEHGG@GCHG
@746088/1
gcctgacgcttagcaagtttcttagacttgccagttcccacttcacgacg
+746088/1
CCCFFFFFHHHHHIJJJJJJJJJJJJJJJJJJGJHIJJJJJJJJJJJJJI
@47283/1
ggtacatgttgtgtacacctgagcgagactcataacgcagccagatgcca
+47283/1
@B@DFFFFHHHHHIIJFFFHHIJJJIJGIJJJJJJJJJJJGIIIJJJJJJ
@47624/1
taagaactgaatacccagttattacataattgta
+47624/1
<<@71A3D3CFF?F3C?A<C9FFF9F?HFEFHAE
@6234911/1
gtccggtagaactctataccacggcgtcacgacacagtccttgtaattct
+6234911/1
C@CFFFDDHHHHHJJJJJJGIJHIJJIJJJJIJJJJIHIIJJIIJGJHHH
@47721/1
agggaatctgattgtgctgttgtggaactgcttcacctgtggccggcggc
+47721/1
==@BDADDBBFBFHGHIIGIGIIGHAFGIIIIIFGIIGGGIIDGHGDFH<
@47942/1
ccactggcaatgtggatagctggacaaggcactggcaacgaccaatcatg
+47942/1
C@CFFDDDHHHHHGHCGIICHIIEDFCFHIIJHGIIGHCFHEGHEAFHGG
@3488174/1
cttgttgttaagaggtgttacctgcaacttggccaggttagggccaacag
+3488174/1
CCCFFFFFHHHHHJJGHIIJJJJJJJJJJJJJJJJJJHHJJJJJJJJJJJ
@746934/1
cttttatttgatcaaatattttatcactcaacatgtatatc
+746934/1
@@?DADBDDFHFFGE<GFBGEHG<@HACEAHIIBG?EF9??
@2132751/1
gtccaggataataagttaattataccaagtttcatcgaaatcaaaccgtt
+2132751/1
CCCFFFFDHHHGGGIGHIJJIGHJJGJJJHIJJJGIJIIHIHIGIJGIDH
@48206/1
gtgctgggcctcttgtatgcgaagg
+48206/1
???D?:?D3??F?GBFACC9EF??F
@48207/1
caaaaagtcacgtttatacatttttttttaatttttgtgttacgattcga
+48207/1
@@@BDDDDFCDFAACDBDFFHCHHIGIBGD@FGGBFF=CFGHCGIIIGD>
@48251/1
gccagatgccaaagttcttgatcttcactgggctcttctctgggatttcc
+48251/1
CCCFFFFFGHFHHJIJIIIHGIJJJJJJJJIIEIJIGGHIJJJJIIFJJI
@4165803/1
gctcagatgcaatttcttgcaagaattgcacaaagttgaagtccttgttg
+4165803/1
@CCFDDDBFA?BBFGGHGHHIIIIAHGHGGIICFHHEEGHHFGGHDGFGH
@747202/1
gtacattgaaaataaaaataaaaaaatagcaggggttattgttatgtcga
+747202/1
?@@FFDFA>FHHHIGGHHEED>H@DFFB?D>?;@@0?FFFAGB?FC==;@
@747325/1
ctcagatgcaatttcttgcaagaattgcacaaagttgaagtccttgttgt
+747325/1
CC@FFFFFGHFHHIHIJJJFGIGIJIIJJIGIJIHIEHIJFHIJJJGIIH
@48644/1
ggacgggtatgaagctagcatactccacggcgagaatgttcttggtggag
+48644/1
CCCFFFFDHHHHHJJJJJJIJJJJJJJJJJJJJJIIJJDHIJJJJGHHGH
@4166144/1
ctcataacgcagccagatgccaaagttcttgatc
+4166144/1
@@@DDDDBFDAH?HEFH><99FDEE1??FEDGHC
@2133327/1
gtggtggtgcacgcgcttgggcagagggaatctgattgtgctgttgtgga
+2133327/1
???DAAA0<DBFF@E@CCCDGGDGDF@A6?8BDFBFIIBB=F@8=F8@;7
@48680/1
cttggttgaacggaactccaatcctttactcgaatagtcttttctaactt
+48680/1
CCCFFDFFHHHGHIIJIJJJJIIJIHIHIIIHIJIIGHIIIJJHIIJJIG
@48717/1
gtggattttaatgttattattacagcatacataataaaattagaggaagt
+48717/1
CC@FFFFFGFHFGFGEGFCHAHIAFGGHGIAFBHHHJJJIIIGCEHEFHI
@6236001/1
agaggaagtaggtgctgggcctcttgtatgcgaaggtgttgaggcgcttg
+6236001/1
CCCFFFFFFHHHFIIJJJJJJJJJJJJJJJJJIIIJBHGIJIJJIJJJJI
@747816/1
cgaacccaaaaatgtaattaactttttttttgtctgtttgtctgtttgtc
+747816/1
CCCFFFFFHHHHHJHIJJJIIJJJJJJJJJJIHJJJFHIIIGIJEHIJHI
@4166747/1
ctccactgccttatagtataactctgcaggagaacttctaaaccacatct
+4166747/1
@C@DDFFFHHHHHJJCEBFGEGIIEIGIJIIJJIIIIIFIJHDGGIIDEH
@4166771/1
taccaagttatgaatttttcaaatcgcgccgacgcgcgattcaaaattag
+4166771/1
@@@FDDDBFHHHFHHIJJJEHIGIJEBGDHIFGHIHAHAEEFFEDFFDEE
@748149/1
gcctcttgtatgcgaaggtgttgaggcgcttgtggtggtgcacgcgcttg
+748149/1
CCCFFFFFHHHHHJGIJJGHJIJJJJJJJJJIHJFHJJJJHJJIJJHFFB
@748226/1
ggctttttccagatccactcttgctccatggtccaggagcagcagcgtgc
+748226/1
C@@FFFFFHDHHHIGIEIJJJJIIFGIIJJHHIJIJIJJJJIJGHJIBFH
@3489458/1
atacataataaaattagaggaagtaggtgctgggcctcttgtatgcgaag
+3489458/1
@BBFFFFFHHHHHJJJJJJJJJIEHHHHHIIGIIJJIHHIJFHIJJJHIJ
@3489468/1
gtgttgaggcgcttgtggtggtgcacgcgcttgggcagagggaatctgat
+3489468/1
@?@DD=D;A<DAHIBHCGIIDIAGEDBAGGGICFHEIEIIFEHABDDCE>
@3489625/1
atcggacgcgttaacatacgagatcttcgtgcggagataatattttaaag
+3489625/1
CCCFFFFFGHHHHJJJJJJJIIHJJJIJJFFIJJIJJJGHFHHHHHFFFF
@2134373/1
caggattgaaacgtcttttatgttgggacagctatcttcataaaagctaa
+2134373/1
@@@DDDDDHHHHFCAFGGHGGIBCHHAEDEEGGDG@FHBHEHIEIIHHCD
@3489752/1
cataaaaccaaacctctggttcgattgggcctcaaaaaatcacgtttata
+3489752/1
@@CDDFDDBFHDDEHEEBGHHEH9EB=?;FHICEGBEGIIIIIIIIICG@
@6236963/1
ggattttaatgttattattacagcatacataataaaattagaggaagtag
+6236963/1
CCCFFFFFHHHFFGHIDHIG<HHGGIGJIJJJIEGJGIGJGGHIIJJFGG
@6237074/1
agaggaagtaggtgctgggcctcttgtatgcgaaggtgttgaggcgcttg
+6237074/1
CCCFFFFFHHHHHIIJJJJJJJJJJJIJJJJJJIJIBHHIJJJJJIIJJI
@4167498/1
cgctcggacatttcaattttatttagttggtcttggttgaacggaactcc
+4167498/1
CCCFFFFFHHHHHJJIJJJJJJJJJJHIJJIJJJJJIIJJJJJJJJJJJJ
@2134750/1
gccttggttgcggtctttgtataccttcaggtgatcgaacatcatgtctt
+2134750/1
@@@FFFFDFD;DHFGIIIIIGCHIDFGGEIIBGGHBGHGGEHIIIEHGGI
@6237261/1
ggcaaagagacgaagcgcgcgttctcatgtaatttttaatgttttccaaa
+6237261/1
CCCFFFFFHHHGHJJJJJJJJIIJJJJJJJJJJJJJJJJJJIJJJJJJJH
@50008/1
ctgtaatttttgtctttcgcgaaatattccgcgacagatgtctttctagt
+50008/1
@@@DBDDFHFHHFGEHHGIIGGBGGEIJJGHIJ@FFGIGG@@DGHGIHEC
@3490227/1
aggtgctgggcctcttgtatgcgaaggtgttgaggcgcttgtggtggtgc
+3490227/1
BBCDFFFFHHFFHIJJJJJIJJJJIGIEFHIIGIJIJJJJJJJJHGIHHI
@4167839/1
ggcaatgtggatagctggacaaggcactggcaacgaccaatcatggactt
+4167839/1
@CCFFFFFHHHGHIJIIJGGHIHHGHIHGIJJIJIGIJIHIJIIIJJJIJ
@6237677/1
gacgatttcaccagtggtcttcttgaacttcttcaattgacgcaagaagt
+6237677/1
CCCFFFFFHHHHHJIJJJJJJJJJJJJJIJJJJJJJJJJJJJJJJJJJJD
@4168041/1
cagggatttatgcgcgtcagcgactgaaatctgtaagtattggtttattt
+4168041/1
CCCFFDFFHHHHHJJJJJJJJJJJJJIIJJJJJJJJIHIJJJJHIIJJJJ
@4168173/1
cagtggtcttcttgaacttcttcaattgacgcaagaagtaccagaaacgg
+4168173/1
?@?BBDBBDBFHF<<FBFBCIFBH>HEA<A<E:EGHEE?F<BDFHBFBD;
@4168191/1
gttgtgttgaccaataatgggttaatcagactatagttagtatagttata
+4168191/1
@@@FDFFFGHHFHBFHGIHDGGBEHIJGHIIGHHHGDDGGIDIEIDFIIE
@7587879/1
gtcacggtagcactgagtgacggcacctccgacactgaggtcacggtact
+7587879/1
@BCFFFFDHHHHHJJJJGHJJJJJJJJJJJJJJJJJJJJJGIJJJJHIHG
@1447290/1
cttatttccgacccacaaacaattaagccttgggtaccgtagcctgtaat
+1447290/1
CCCFFFFFHHHHHJJJJJJJJIJJJJJJJJJJJJHGIIJIIJJJJJIIIJ
@750270/1
ctgcaatcctgcctcacatgattcatccacaaattccaacccttgcgttt
+750270/1
@?1A?B;=F?DFFBC?CEBC>::AF><CE@D@@?EFEGIFIFFA;@F8??
@750298/1
agggaatctgattgtgctgttgtggaactgcttcacctgtggccggcggc
+750298/1
?@@BABDBHHDHDBCG@GIFHIGGIEHEF>9FE@FHEG@?BDHIIBAAE<
@750526/1
atgcgaaggtgttgaggcgcttgtggtggtgcacgcgcttgggcagaggg
+750526/1
CCCFFFFFHFHHHJIJJJJJGIJHIJIJJHHJJJJJIJJHHHFFFFCDDD
@3491751/1
gagagaagatcctcatcttgtatagaggaggcttgggctcgctctccgaa
+3491751/1
CCCFFFFFHHHHHJJJJJJJIJJJJJJJJIJJJJIIIJJIJJJIJIJJJJ
@7588217/1
cgggtgaggatgcactacatttccgtccatcattttgtcaacgaactctt
+7588217/1
@@CFDFFFHHHHHJJIJJJJJJJJJGHIJIJJJJJJJIHJJJJJIJJJJJ
@51824/1
cacggtagcactgagtgacggcacctccgacactgaggtcacggtactcg
+51824/1
CCCFFDFFHHHHHJJGIJJJIIJJJJJJIJJIJJJIJJGHIJJJGIJJJE
@7588341/1
tggtgcctctgtaggagtttcgggctcgggtttactagcctcctccttag
+7588341/1
;?@=ADDDDFDFD@GEHFHIIAFEH@FHIIBDEGHFBFHIBGGGHIIC=F
@2810949/1
cccatgtcacggtagcactgagtgacggcacctccgacactgaggtcacg
+2810949/1
CC@DDFDEHHHGFEGIFIJGGIBFCGGIHHIIIIBFHIIIIIEGG@GGGG
@1448414/1
cttccttcttagagcgtcccgtacccatagcaacaagatcagcgactgtc
+1448414/1
CCCFFFFFHHHHHJIJIJIJJIJJJJJJJJJJJJJJJJJJJJJGIJJJIJ
@7589170/1
cacggtagcactgagtgacggcacctccgacactgaggtcacggtactcg
+7589170/1
@@@DD22=C?FDFB?<?<IGE:@FFGCD80?FFFIID;8CCFFBFAEED?
@7589224/1
gtcccacaggggtgtacatcatggaaggaagatgcctcatcacaacatct
+7589224/1
CCCFFFFFHHHHDGHIJJJJJJJJJJJJJJJIJJJJJJJJJJJJJJJJJJ
@1448677/1
cacctgtggccggcggcacgcagacgc
+1448677/1
@?;DD8ADA3??FEE@FF07AFFFEE<
@3492738/1
ctttcttttgcgagctgctgccgaaagattagagtcgtcttctacttctg
+3492738/1
CCCFFDDDHGFGDIEHIJJJJJJIIIJIIJJJIJBGHHHEHJJIJIIJJG
@5548971/1
ggtgcacgcgcttgggcagagggaatctgattgtgctgttgtggaactgc
+5548971/1
BB@FFFFFHHHHHJJJJJJIJJJHIJJJJJJIJHHIJJHIJJJJJIJJJJ
@3492815/1
cccgtttccaatctccaagacaggaggctccagtactttagctttgacag
+3492815/1
?@@DDDDDBDAFF4CE4EBDFGBACBGCHFFGGDFGG@??DD?FEF@GHE
@1448864/1
agcacgggctctgtgcctggctcccatgtcacggtagcactgagtgacgg
+1448864/1
BBBFFFFFFGHHHIIIIJJIIIIJIIIGGIIJJJHIIJJJJIIG=CHIGG
@4865975/1
aaagataagatgaagaagaggagcaaatggaaaaaaaaattggtgaaaag
+4865975/1
CCCFFFFFHHHHHJJJJJJJJIJJJJJJJJJJJJJJJJJHHIJGHJJJJI
@2811923/1
ttcacctgtggccggcggcacgcagacgccttgatgacctccactttgat
+2811923/1
CCCFFFFFHHGHHJJJJJJJJJJJJJJHHFFFFEEEEEEEDDDDDDDDDD
@7589938/1
cagccagatgccaaagttcttgatcttcactgggctcttctctgggattt
+7589938/1
BCBFFFDFHHHHHGIJHIJJJJJJJJJJJIJJJIJIJJJJJJJJIJJJJJ
@1449375/1
ctgcaatcctgcctcacatgattcatccacaaattccaacccttgcgttt
+1449375/1
@@?DDDFFFFHFHHIEHGGIIIJJJJHIIJJGIJJEHIGGIJJJIJJEHI
@5549733/1
agctgttccacttcatcatcagggatcttgccgtcattgcagacggtgtg
+5549733/1
<@<D=?ADDFFDHG>FHHIEGGGHGFHGFHAGHEF@DHIE<F??DDFGF;
@1449581/1
ccctggcgtaaaataacgtcaatacattggatctcctcagtaggatggca
+1449581/1
CCCFFFFFHHHHHJJJJJJJJJJJJJDIIJJJJJJJJJJJIJIJIIJJJJ
@1449793/1
cgcaagaagtaccagaaacgggacttagccacaatctggtctggagagaa
+1449793/1
CCCFFFFFHDHHHJJJJJJJJJJJJJJJIJIJJJJJJJJIJIJJIJIIJJ
@2812501/1
agggaatctgattgtgctgttgtggaactgcttcacctgtggccggcggc
+2812501/1
@BCFFFFFHHHHHJJJJJJIJJJJJJJJJJJJJJJJJJJIJJJJJJJJHF
@6917445/1
gttgtgtacacctgagcgagactcataacgcagccagatgccaaagttct
+6917445/1
CCCFFFFFGHHHHIIJJJIJJJJJIIJJJJIIIJIJJGJIIGGJIIGHIJ
@4867710/1
gtcacggtagcactgagtgacggcacctccgacactgaggtcacggtact
+4867710/1
@@@FFFF?FHHFHIJJIEHGIHIJGIJIJIJIJJJJJJIICGHIJJDGHH
@1451532/1
ggtgttgaggcgcttgtggtggtgcacgcgcttgggcagagggaatctga
+1451532/1
@B=DDFFFFHHHHJJJHIJGGHHHIJJJJIJJJJJJJJJJHHFDFFFFEC
@2135513/1
ccgccaattcactgttcattacctgtgaaaactgcccctcagatacaccg
+2135513/1
??;DBDDDFFFHHIHGIIIIE<A?EHGGGEHIIGGH@B?@EG9F@FEHF<
@1451823/1
gtcacgagtccgacatctatacatgtcaatggcgcagaagggattgcata
+1451823/1
CCCFFFFFHHHHHJJJJJJJJJJJJJJJJJJJJJJJJJJJJJJJJJJJJJ
@6238287/1
gcccctcagatacaccgtcacggaatacaaatatcttcttcggcaatctg
+6238287/1
@@CFDFFFHGHHFHHIJIIJIJGIGIJJJIGJJJIIJJJJGJJJIGIJJJ
@6238496/1
cacggtagcactgagtgacggcacctccgacactgaggtcacggtactcg
+6238496/1
CCCFFDFFHHHGHIJCGDHGIHIIIIIJGHIIIIJIJIBGIJJIFEHHIH
@2136248/1
cgggcagttctcgaaatgtttcataacgagccgcataggatgatcgacga
+2136248/1
@C@DFFFFGHHHGGGEHGAFHIEGIGGHEGIGIIGIDGEGHGDDHABGB@
@5552558/1
tatgcaacatcttcatcttagcgttcacattgacaaacttaggtttgctt
+5552558/1
@CCFFFFFHGHHHJJJJJJJJJJIJJJJJJJJIJJJJJJJJJJHIJJIIJ
@6919232/1
caccagtggtcttcttgaacttcttcaattgacgcaagaagtaccagaaa
+6919232/1
CCCFFFFFHHHHHJJJJJJJJJJJJJJJJJJJJJJJIJJJJFHIJJJJJJ
@6919263/1
gcttcaatttacatttagtgtttgtttcatgtcaatcggttcataaataa
+6919263/1
CCCFFFFFHHHHHJJJJJCIJJJJHJJJJJJJJJJJJJJJJJJJJJJJJJ
@4869373/1
cctggcgtaaaataacgtcaatacattggatctcctcagtaggatggcaa
+4869373/1
CCCFFFFFHHHHHJJJJJJJJJJJJJJJJJJJJJJJJIJHIJJJJJJJJJ
@2136654/1
gggcagagggaatctgattgtgctgttgtggaactgcttcacctgtggcc
+2136654/1
CCCFFFFFHHHGHJJJJJJJJJJJJJJJJJJJJJJJJJJJJJJJJJJJJJ
@2136934/1
cactcgatcactttgacagcacctaatacaccgccgcttaaaagataggt
+2136934/1
CCCFFFFFHHHHHJJJJJJJJJJJJJJJJJIIJJJJJJJJJJJJJJJJJF
@4870192/1
ccacaatatattcgtgaaaaccgcatccaactcggatcagccg
+4870192/1
??<DDDBDFDHHF3C@@@DIIFGEBBFHIECHIBBGGIEGH>@
@4870206/1
attccctgcagagcttgcaaagcttgcaaagatctttccttcttctcttt
+4870206/1
@BCFFFFFHHHHHJJJJJ3CHIJJJJJJJFG9?CFGIIJJJJJJJJJJJJ
@751478/1
gccagttataaagcatagcccgaagtgctattggcacacaggcataatgc
+751478/1
CCCFFFFFHHHHHIJJJJJJJJJJJIIJJJJJJJJJJJJJJIJJJJJJJJ
@6239739/1
cgggcttattctgcatacctgccatgcgctggtaagcgctatggactgcc
+6239739/1
@@@DFFFFHGHFHIGIIIIJGIJIGEEEGIJJIJGG<FGGEHIIGIJGGI
@6239803/1
cgggctctgtgcctggctcccatgtcacggtagcactgagtgacggcacc
+6239803/1
@@@=DFDFHBFHHGIGGBAHH>HIIIGGII=FHGIGIEG@?FHGIIII@F
@4870502/1
gcctcttgtatgcgaaggtgttgaggcgcttgtggtggtgcacgcgcttg
+4870502/1
@@@FFFDFFHHHHIEHIIAFFC@<F9FHGIIII@GHGIGCCGCHGIHFEA
@4870665/1
cttagcgttcacattgacaaacttaggtttgcttacagccattcccaact
+4870665/1
CCCFFFFFHHHHHJJJJJJJJJJJJJIJJJJJJJJJIJJJIHIIIJJIJJ
@4870679/1
ctcataacgcagccagatgccaaagttcttga
+4870679/1
@@@DDDDDFHDFFGHEFGBDGGIIGG<EGAD<
@4870691/1
ggttttttaaactcatattttcatggtaccaagttatgaatttttcaaat
+4870691/1
@@?DDDFFGD<DC:EFGGHGIHHFHD?@@FHHGIIIHBGGHIIIIIIIIG
@2137954/1
ctctcatgtcccatactccttgatttggtaaagc
+2137954/1
@CCFDFEFHHDHFIJJJJJJJJFHHIGJJJIIIG
@6920676/1
cccacacccgtatctcaacacccataaagaactgtttgcctctcatgtcc
+6920676/1
CCCFFFFFFHHAHIIGGGHGHGIIJIGBCGBEGHFEHGIGIGIIIIHJFA
@6920776/1
gtgctgggcctcttgtatgcgaaggtgttgaggcgcttgtggtggtgcac
+6920776/1
CCCFFFFFHHHHHJJJJJJJJIIIJFHHIJJJJJJJJJJJJJJJJHIJJJ
@4870963/1
cgagactcataacgcagccagatgccaaagttcttgatcttcactgggct
+4870963/1
@@@D18B;BFF>FE@F@DCGHGBBGHG@A?FGHEIIA<@?FCBAH9DF@F
@752353/1
tagcacactcaccattctccttattagttattaaactgacttgtgtttcg
+752353/1
CCCFFFFFGHHHHIJJJJIJIJGJJJJHHIIJJJIJJJHIJJJGIHJJGG
@2138509/1
cgcaagaagtaccagaaacgggacttagccacaatctggtctggagagaa
+2138509/1
@@@?DDDDHHB<FGHIIIDGHIDHIGIICEGHDHG@FHI?FGEE?FDFBF
@2138818/1
ggccttttatatttgttaactgtccttcattgagggtcgggaacttatgg
+2138818/1
CCCFFFFFHHHHHJJJJJJJJJJJJJJJJJJJJJJJGIJJJIJJJJJJJJ
@5553352/1
cagaggcaagcgctccaagttgcttggaggcttgggcctgttttggtagc
+5553352/1
CCCFFFFFHHHHHJJJJJJJJJJJJJJIHJJIIIJJIJJIHJJJIIEHIG
@4169227/1
tgaggcgcttgtggtggtgcacgcgcttgggcagagggaatctgattgtg
+4169227/1
CCCFFFFFHHHHHJHIIHHJJJJJJJJJJJJJJJJJJJJHHHHHFFFFFF
@2138974/1
gacaaacagacaaacagacaaacagacaaacagacaaacagacaaac
+2138974/1
CCCFFFFFHHHHHJJJJJJJJJJJJJJJJJJJJJJJJJJJJJJJJJJ
@3493842/1
tgggcctcttgtatgcgaaggtgttgaggcacttgtggtggtgcacgcgc
+3493842/1
CCCFFFDFFHHHHJJJJHIJJFGHGIGJJJ=FGIJGIIIIIIIJJJJJII
@3493849/1
gtggtgcacgcgcttgggcagagggaatctgattgtgctgttgtggaact
+3493849/1
@C@FDDFFHHHHHIJJGIJJIIJJJIJJJJJIJJIHIHIJFHIIIJJJJI
@2139483/1
gtcagtttggagtctacagtctaaaataaccgttattcttatcctaa
+2139483/1
CCCFFFFFHHHHHJJJJJJJJJJJIIJJJJIIIJJJJJJJJJJJJJJ
@3494079/1
gttcaaattcaaataaaatcactctgcaatcctgcctcacatgattcatc
+3494079/1
C@@FFFFFHHGFFHIHIJJJJJJJJJJJJJJJJJJJJJJJJJJJJJJJJJ
@2139692/1
gcctcttgtatgcgaaggtgttgaggcgcttgtggtggtgcacgcgcttg
+2139692/1
CCCFFFFFHHHHHJJJJJAFHIJJJJJJJIJJHIJFHHAFHIJIJJHFFD
@2139787/1
ctgggctgcagatgactgtgcatccttgctagtaagtcctgagccatagc
+2139787/1
BBCFFFFFHHHHHJIJJIIJJJJJJI<FHIIJJJJJIJJJJJJJJJIJJJ
@3494203/1
agtggtcttcttgaacttcttcaattgacgcaagaagtaccagaaacggg
+3494203/1
@@BFFFFFHHHHHJJIJIJJJJJJJJJJJJJJJJJJJGHJJJJJJJJIJJ
@3494237/1
gtgctgggcctcttgtatgcgaaggtgttgaggcgcttgtggtggtgcac
+3494237/1
@CCDFFAFHHGHHIIIGI@HGEDFE@FHIJIIFDHIGGICHIFFGHIJGH
@5554487/1
acaagggcaggttgaactcacaccattcaatttaaaagaaactgggtg
+5554487/1
@@@DDDDD?HF<?CFAACE9GCFEBGG@C>EHD?DD?FB9BB@GHD;?
@3494305/1
cactaattccagtgataaattcactctagcacgtagttctcagcttccct
+3494305/1
CCCFFDDFDFDHABGHIHGGDHGH<FFEBHIIEE>EEGHIGGC@FIII>D
@2139999/1
ccctttaaaaaaaagctcgatctcaatttaaagataagatctgcgacctc
+2139999/1
CCCFFFFEHDFFFIIEHHGIGGHHIGGIIIGGIGIIIIGIIIIIG>GHHG
@6242414/1
ggtgggtgctgggcctcttgtatgcgaaggtgttgaggcgcttgtggtgg
+6242414/1
@@BDFFFFHHHHGJJJJJJJIJJJJJGGIJHGHHIIJIIJJJJJJIIFHH
@2140126/1
cccatgtcacggtagcactgagtgacggcacctccgacactgaggtcacg
+2140126/1
CCCFFFFFHHHHFHIJJJJJJJHHJJIJJJJJJJJJIJJJJJJJJJJIJJ
@5554677/1
gtacgttcaaacgtatcacacattttctggtcaccttccatgcaaaatct
+5554677/1
@?@DDDDDFFBHHIIIIGIEFIIIIIIIIIFEFGGHIGFHGHGGHIEGGI
@2813141/1
gttccatcactatcaaaacttctcaggattgaaacgtcttttatgttggg
+2813141/1
@@CFFFFFHHHHHJJJJJJJJJJJJJJJIIGIHHIJJIJJJJJJJJJJJJ
@5554901/1
atagaggctgtcactgcagcgatgctggg
+5554901/1
:?@14=:=?FC?<CEB:A?3CCFEGF<?;
@2140416/1
cgaagcattgtctgtttataaaataattaacaactaatgttttccaaaca
+2140416/1
@@7BD>BBFH<?AF?@CG?FIEGFGGI<HEHGII@FHIIHHCGHICDCEH
@2813256/1
ggaactgcttcacctgtggccggcggcacgcagacgccttgatgacctcc
+2813256/1
CCCFFFFFHHHHHJJJHIJIJJJJJJJJJIIGHHFFFDEDDDDDEDDDDD
@5555157/1
ggctcgctctccgaagggagcttgcggccgatgacctcatactccttcaa
+5555157/1
@@CFFFFFHHGHFGHJJJGIJJJJJGIJJIIIJAHHIIGHHHFFFFFEFE
@55918/1
gttgtgttgaccaataatgggttaatcagactatagttagtatagttata
+55918/1
CCCFFFFFHHHHHJJJJJJJJHIJJJJJJJJJJJJJIJIJHIJJJJJJJJ
@5555681/1
ccctctccaggtaatataacctccaattcaaccttatcattaccaatcgg
+5555681/1
@@CFFFFBHBH<CBFHGECGIGIIDEIIHIJJEIIDHIIIGHE?DGIGCA
@5556143/1
ccacaatatattcgtgaaaaccgcatccaactcggatcagccgtttctga
+5556143/1
@<<DDDDD?HFHHIHDBBGIEH@AFGHGIGG9FAFBHGIGGIGFEGIGGH
@56800/1
cttcacctgtggccggcggcacgcagacgccttgatgacctccactttga
+56800/1
C@CFFFFFHDFDFGIGIJJIJGIJIJIJHHFEFEEEEEEEDDDCDDCCDD
@7590994/1
ggctgcgctttataaaaggcagttgcagaaacatcaatattaagcatcat
+7590994/1
@@@BBDDDDHHFFGBGGHBH>GHII9FC@9DCDEGIIIG@H@???BGCGF
@2814844/1
gagtgacggcacctccgacactgaggtcacggtactcgcggtacatgttg
+2814844/1
B@@DDFFFHHHHHIJJJIJJJJIJJJHIIJJIFHGIJJJJJAHHFFFFFF
@4872158/1
cccaaattcttcttcttcagccggctttggtggttctttggctgtctctg
+4872158/1
CC@FFFFFHHHGHHIJJJJII>GGIJEHIJBFHGHJJIJJJICIGHJJJI
@2815123/1
cgaacagacaaacagacaaacagacaaacagacaaacagacaaacagaca
+2815123/1
CCCFFFFFHHHHHJJJJJJJJJJJJJJJJJJJJJJJJJJJJJJJJJJJJJ
@5557062/1
ctctttctttggagtttgtatacttaattcgatgttatacatatagcatt
+5557062/1
CCCFFFFFHHHHHJGIIJFJIIIJJJJJJIIIIIJJIJIJJJIJJJJHII
@5557229/1
atcatcgttctcagcatggtaagaaggtggcggccagaatctagacatgc
+5557229/1
CCCFFFFDHHHHHJJJJJJHHIJEHJJ;E;ECGGIIIHGHHEHEDFHHDG
@2815553/1
cagcttccctgcaaagttaaccatcttgtattcaaaagaaaacctagaat
+2815553/1
@@@FDFFFFDFHHCGIBGDHHIIJJIIIFHHIJGJIJAHGIJGHJIGIGE
@4873122/1
gtagcactgagtgacggcacctccgacactgaggtcacggtactcgcggt
+4873122/1
@@@FFFFDHHHHHJJJEIIJJCHIJJJJJJJGIICHIJJJFGIJIHIHFD
@4873192/1
tgtgggaatagttcatgagcacagctgagtgccttctcagcagcattcat
+4873192/1
@@@FDDDDDDHHFIJBFGGGIJJJII@DEHIA>FEHJIGJBHIHIEHJIJ
@5557750/1
acgcaagaagtaccagaaacgggactta
+5557750/1
@@@ABDDDCFCF8E@?@ABGE=<<EGE9
@1454197/1
tgataatgtcataaagttgacaataatctataattaattactttaaatct
+1454197/1
C@@FFFFFHHHHGICHFGEIIGGCHIGIBGIIIIGIGGHGGIEHGHHIGI
@7592671/1
ctcatgtaatttttaatgttctccaaatcgacgactcctgtggctttcag
+7592671/1
@@?DDD;BFHBDDGGIIIIIIIGGHBGIIEIBBFGEDHGFDGDCBDHGD<
@7592766/1
cgacattatttagatttgaccctgaatgcgtagggaggtcctcatggact
+7592766/1
@@@DDFDBHHHGHIEGIGGEHIIIGGICGGHEHEC>GIBGEGHIIGDEEH
@752712/1
gtcttcttgaacttcttcaattgacgcaagaagtaccagaaacgggactt
+752712/1
@=?DDDADFHDB??EA?FIHIHIEGHI@DAAFHFGHEGC;;D?@GFH>HF
@2816459/1
attttaatgttattattacagcatacataataaaattagaggaagtaggt
+2816459/1
<@?=DBABDHFFFGGGAE<CFADBHCGHBCHCDBCHHCC?B8DFFCC<D:
@753188/1
actaattctatgcaaagtatagcttgtatttgttatgtaaccactccata
+753188/1
CCCFFFFFHHGHHJIJJHJJJJJJJIJJJJJJIGIJJIIIJIJIIJJJJF
@4874074/1
ccacaatctggtctggagagaagatcctcatcttgtatagaggaggcttg
+4874074/1
@@@DDDDDHFHFFGHG@BF@;FDEGGIIIIGEGIIFHIHGHHGGGIGIGE
@4874107/1
caccagtggtcttcttgaacttcttcaattgacgcaagaagtaccagaaa
+4874107/1
CCCFFFFFHHHHHJJJJJJJJJIJJJJJJJJJJJJJJJJJJGIJJJJJJJ
@7593665/1
attttgtttttctctgtgatctgtttcttggcatctatagatgtcggtgg
+7593665/1
@C@FFFEFHHHGHJIIIJJJJJJJJJJJJJGIGJJJIIJJJJJIJJJGHJ
@2817239/1
tgaggcgcttgtggtggtgcacgcgcttgggcagagggaatctgattgtg
+2817239/1
@CCFFFFFHHHHHJIJJIIIJJJJJJJIIIJJJJGIJJIHHHHHFFFFFF
@7594338/1
gccagatgccaaagttcttgatcttcactgggctcttctctgggatttcc
+7594338/1
CC@FFFFFHGFHDIFGGHIIIJJJJIGIJHCEGHJJJJIIJJGIJJJIJI
@4874844/1
ccacaatctggtctggagagaagatcctcatcttgtatagaggaggcttg
+4874844/1
CCCFFFFFHHHHHJJJJJJJJJJJJJJJJJJJJJJIJJJJJJJJJJJJJD
@754004/1
ctggtctggagagaagatcctcatcttgtatagaggaggcttgggctcgc
+754004/1
BCCFFFFFHHHHHJJIJJJJJJJJJJJJJJJJJJJJJIJJJJGIIIIJIE
@2817458/1
gtcctttctaaggttctaaactatatctgtaccaaatttcaaccaaatcc
+2817458/1
CCCFFFFDHHFFDHGHHHGGGJGIIIIGEEFHGHJGJJIIGJJJIG=F@B
@754119/1
gccagatgccaaagttcttgatcttcactgggctcttctctgggatttcc
+754119/1
CCCFFFFFHHHHHJHIJJJJJIJJJJJJJJJJJJJJJJJJJJJJJJJJJJ
@6920830/1
ctcaaaaaatcacgtttatacattttttttttaatttttgtgttacgatt
+6920830/1
CCCFFFFFAHHFHIIJIGIIHJJJJJJJJJJJJGHIJIJAGEHEE??BEF
@1456138/1
ataaaattagaggaagtaggtgctgggcctcttgtatgcgaaggtgttga
+1456138/1
CCCFFFFFHHHHHJJJHJJJIIJJJJJJJJJJJJJJJJJJHIIJFGGHIF
@6921024/1
cgcgcagatctccggaactactgattccaatttaactattctttttgtgt
+6921024/1
CCCFFFFFHHHHHJJJJJJJJJJJJJJJJJJJJJJJJJJJJJJJJJJIJJ
@1456324/1
acggtactcgcggtacatgttgtgtacacctgagcgagactcataacgca
+1456324/1
@CCFDFFFHGHHGGIIJJJJJJHGHIJJJJJJJJJJJJIIJJJJJIJJJJ
@754589/1
gccagatgccaaagttcttgatcttcactgggctcttctctgggatttcc
+754589/1
CCCFFFFFHHHHHJIJJJJJJIJIIJJJJJIJJJJJIJJJJJJJJJJJJJ
@6921172/1
ttctattcaatatttatcgtctggtacaatgcaatttaatttgatacaaa
+6921172/1
CCCFFFFFHHHHHJJJJJJHIJJJFCHJIIJJJJJJJJJJJJJIJJJJIJ
@754683/1
tgaggttcaccaagctagtggcgttgatgtcgcaagatagtgagacattc
+754683/1
CCCFFFFFHHHHHJJJJJIIJJJJJJJJJJJIJJJJJJJJFIIIHIIJJJ
@1456553/1
ccaaattcttcttcttcagccggctttggtggttctttggctgcctctgg
+1456553/1
CCCFFFFFGHGHHJJIIJJGIJJJJJJJJDHGIHGIJJIJIIJIJJJJIJ
@754979/1
cttggttgaacggaactccaatcctttactcgaatagtcttttctaactt
+754979/1
CCCFFEFFHHHHHJJJJJIJJJJJJJJJJJJJJJJJJJJJJJJIIJIHJJ
@6921697/1
cgttgtattcagctggtggagcagatatagcggtggaggggaacac
+6921697/1
@@?DBBDDFHAHHIF>ACFCGEE?BFHGGHIBH0:@?DHEII>G@C
@755202/1
cttgggctcgctctccgaagggagcttgcggccgatgacctcatactcct
+755202/1
CCCFFFFFHHHHHJJJJJJJJJJJJJJJJJJJJJIJHEHHHHFFFFFFEE
@6921845/1
gtagcactgagtgacggcacctccgacactgaggtcacggtactcgcggt
+6921845/1
?@@D?DBDDFB2<<<FEHGHIBEDBG<D:?FDBF??DHIIFF8@9C@BBB
@1457097/1
gggctctgtgcctggctcccatgtcacggtagcactgagtgacggcacct
+1457097/1
CCCFFFFFHHHHGIJJJJJJJJJJJJJJJEHIJJJJJIJHIJJJJIJIJE
@6243458/1
acgcgcttgggcagagggaatctgattgtgctgttgtggaactgcttcac
+6243458/1
@C@FFFFFGHHHHIIIIIHJIIIGGIGHGIIJJHIIGGIGHIJIGIJJIH
@6243485/1
caccattcaatttaaaagaaactgggtgcgtgcagg
+6243485/1
@??D=BBB:C>F<ACF@@FAEF<HCDFGAF?1:DF>
@6922026/1
tcttggttgaacggaactccaatcctttactcgaatagtcttttctaact
+6922026/1
CCCFFFFFHHHHHJHJJJJIJIJJJJJJJJJJJIJJJJIJJJJJHJIIJJ
@755484/1
ctgtcgtgtcctttatacatttcggcatggcgatcatgtcgatggcttgg
+755484/1
BCCFFFDDHHHGHJIJJJJJJJJJJJJJJJJJJJJJIJIJJJJJJJIIJI
@1457261/1
ccttgttgttaagaggtgttacctgcaacttggccaggttagggccaaca
+1457261/1
CCCFFFFFHHHHHJJJFHGIJJJJJJJIJIJJJJJJJJHIJJJJJJJJJI
@755528/1
ccggtactaacgatcaaatcgatcatgggtccataatcattcctggaatc
+755528/1
@@@DBDDEHHHHHJJGGIEDHFHHGIGEBCCGH>D@??DFIE@G>HHGGI
@755918/1
gggctctgtgcctggctcccatgtcacggtagcactgagtgacggcacct
+755918/1
CCCFFFFFHHHHHJJJJJJJJJJJJJJJJHIJJJJJJJJGIJJJJJJJJI
@755956/1
caacaaatactaataataaaaacgatagaaaacaaataaaaactatccta
+755956/1
CCCFFDFFFHHFHJJJIJIIIJJJIGGIIJGIJIIJIJJGGHIJJIIJJJ
@6922802/1
gtccgtttggcagcacaactctttctccaattcctcaatcttccactcaa
+6922802/1
@BCFFFFFHHHGHJJJJJJJJIJIJJJJJJJJJJJJIJJJIIJJJJJJJJ
@57059/1
ctccagtactttagctttgacagtgtaaaacttctccgaaatctccaatc
+57059/1
1?@=BDDDHDHHDFD?AEEDIIEAEFH<FHG@DCHHBC88DBFHCEG;B?
@57125/1
gttgaatataatctctacacaaagtttcagcttaaaatacgtttaaaaaa
+57125/1
CCCFFFFFHHHHHJJJJJJJJJJJHJJJJJJJJJJJJJJJJJJJJJJJJJ
@3496821/1
gtaggtgctgggcctcttgtatgcgaaggtgttgaggcgcttgtggtggt
+3496821/1
CCCFFFFFHHHHBHGGHIIIIJJIIGEHI?FGHJGIIJIIJJJIJJJGI@
@2142604/1
ctggagagaagatcctcatcttgtatagaggaggcttgggctcgctctcc
+2142604/1
CCCFFFFFHHHHHJJJJJJJJJJHJJJJJJJJJJJJJGHIIJIIJJIJII
@57483/1
ctgatagagacgatttcaccagtggtcttcttgaacttcttcaattgacg
+57483/1
CCCFFFFFHHHHDHIJIJJJJIIJJIJJJIJJHIJJJJJJJJJJJIJJII
@757043/1
gtgctgttgtggaactgcttcacctgtggccggcggcacgcagacgcctt
+757043/1
B@@FFFFFHHHHHIJJJJJJJJJJJJHIIIIJJJJJIGHFFDDCDDCDBD
@1458794/1
cggatctatagaggctgtcactgcagcgatactgggaacattcgactgat
+1458794/1
CCCFFFFFHHHHHJJJJJJJJIJJJJJJIJJJJJJJJJJIJJJJJJJJJJ
@757145/1
ccagaatctagacatgcacagctcttgcagccatccaacgggattgccca
+757145/1
@??;D;DBDD:A:CFFBGIIABDFHIB9F3<<CF;EECF?DBFDF3B>FF
@3497329/1
cttcaattgacgcaagaagtaccagaaacgggacttagccacaatctggt
+3497329/1
CCCFFFFFHHHHHJJJJJJFGIJJJJJJJJJJJJJJJJJJJJJJJJJJJF
@6245366/1
atctggttcatacggcgcgcggtcgcctccttgatgcattgcgtcagaat
+6245366/1
CCCFFFFFHHHHHJJJJJJJJJHIJJJJJJJJJHHHHHHHFFFDDDDDDD
@2143212/1
gataaagataagtataggctcaaaacctaacgacatcaatcaccagctta
+2143212/1
CCCFFFFFHHHHHIJJJJJJJJJJJJJJJJJIJJJJJJJIJJJJJJJJJI
@1458988/1
cgctacttctcgcacggcctttgctctgtatatatgaccggt
+1458988/1
@1;DADD?FFB?F><G:@<@FE<DFEGE???FGAF4?FEEF0
@57825/1
ctgctgtctgtggagctgatgcttgctgggcctcagctgttggagctgg
+57825/1
??;DDDDDDDACB>C::C@BEBC>E?EEF8CEEEE@<BDD<9BD>D;?9
@58090/1
ctacagcggcacagcggaccaccattcatttccccagtattattgaacca
+58090/1
C@CFFFFFHGHHHIJIJIJJJJIIJJIJJIIGIIJJIHIJIJIJHIGIIH
@1459263/1
tggaactgcttcacctgtggccggcggcacgcagacgccttgatgacctc
+1459263/1
<@@FFFFDDFHHHJJBGHIFIJIJIGGBGHHGHFEDBBDCBDDDACDDCD
@3497776/1
gtgtgttcaaggggatctgagaatgg
+3497776/1
@CCBD=ADDFHHFIEHEGFGGIGHIG
@3497911/1
cctgtacgttcaaacgtatcacacattttctggtcaccttccatgcaaaa
+3497911/1
@CCFDDDFHHHHHJIIEGIIIIJIFIIJJIJFICGHIIIIJJJIJIJIJJ
@757977/1
agcgagactcataacgcagccagatgccaaagttcttgatcttcactggg
+757977/1
@@CFBDDFHHHHGGGJJIIIIIJIGIJGIJGHDFIGHJJGJJIIGIJIJJ
@6246166/1
ctcccatgtcacggtagcactgagtgacggcacctccgacactgaggtca
+6246166/1
C@@FFFFFHHHGHJFGIEHIJIJIIIHGHGAGFHHJJJIJDAHIIGG=EG
@1459848/1
cacgggctctgtgcctggctcccatgtcacggtagcactgagtgacggca
+1459848/1
CCCFFFFFHHGHHJJJJJJJJJJJJJJJJJJJGHIJJJJJJJHIJJJJJJ
@4172066/1
ctatcctcaatgctataataccaagccaaaccaagcttaaactaaataat
+4172066/1
CCCFFFFFHHHHHJJJJJJJJJJJJJJJJJJJJJJJJJJJDGIIJJJJJJ
@59022/1
gggaatctgattgtgctgttgtggaactgcttcacctgtggccggcggca
+59022/1
CCCFFFFFHFHHHHIJJIHIJGIIJGJJIJJJJJJJJIJJJJJJJIJHFB
@3498792/1
cttcttatgatttaaagtcgaatattccctgacacctcacccagggcggg
+3498792/1
CCCFFFFFHHHHHJIJJJJJJJJJJJJJJJJJJJJJJJJJJJJJJJJJJD
@758719/1
tgattctttaatttgacataacttttttatttatgaaccgattgacatga
+758719/1
CCCFFFFFHHHHHJJJJJJJJJJJJJJJJJJJJJJJJJJJJJJJJJJJJI
@59233/1
gacatttcaattttatttagttggtcttggttgaacggaactccaatcct
+59233/1
@CCFFFFFFGFGHJEIIIIJEHGHIJIJIDHGGIJGIGGGHIIIIJIJIJ
@4172656/1
cggcttcttgttgtcgcccgccggcggg
+4172656/1
@CCFFFFFGHFFFGHEGHJIIIGGIJJF
@2144777/1
actctgcaatcctgcctcacatgattcatccacaaattccaacccttgcg
+2144777/1
CCCFFDDFHHFHHIIJJJJIIJIIJJJIJIGGIHJJJJIJJJHIJJJJIG
@4172741/1
gtggaactgcttcacctgtggccggcggcacgcagacgccttgatgacct
+4172741/1
@@@DFFFDDHGHFGIJJIJGGIJIIIIIGIJJIGFFFFDD?BDDDDEDCD
@6247223/1
cataatcattcctggaatccgtgtcgacggcgatgagagcccacgatgta
+6247223/1
@@@FDFDFHHHHGIIIJJJGJGIIIIGIJJIJJIGEDEHGJJGIHEFFEF
@3499279/1
ggtgcacgcgcttgggcagagggaatctgattgtgctgttgtggaactgc
+3499279/1
BB@DFFFFHHHHHJJJJJJJJJJHIJJJJIJJJIIJJJJJJJJJJJJJJJ
@3499286/1
cgggaattttgtttggtatctgataccgacacatggtaggttccatggat
+3499286/1
@CCFFFFFGGHHFIIJHHHIHJIGIIJJGIIJIJJIDDFGHEHJIIIICF
@2817720/1
ctgcttcacctgtggccggcggcacgcagacgccttgatgacctccactt
+2817720/1
@@@FFFFAHHDFCFBGGGGAGHFGGHIGHFHHFFCDCDECDDDDDDCCCD
@6247611/1
ccctacttaaagacatcatgataaaaatgtgtcattggagtcatattatg
+6247611/1
CCCFFFFFHHHHHJJJIJJJJJJIJJJJJHHIIIJJJJJJIIIJIJJJJJ
@759493/1
ctctcgagtatccttgggctccgcgaacgcagttttcgaccttattatgt
+759493/1
?@@FFFB@<<?DFHGD@GDFHADDFAGDHIFGCGHIIBI@EHIHHEHEHE
@6247740/1
ggtggtgcacgcgcttgggcagagggaatctgattgtgctgttgtggaac
+6247740/1
@@??D@DBHFHGHIFIIIIIIIGHGGDHGHIGBFHGGGHIGFFHDHHBEE
@2818045/1
cgtccatcattttgtcaacgaactcttctgaagtatttgtttacaagaca
+2818045/1
CCCFFFFFHHHHHJGIJJJJIIJIIJJJJIGIJFHIJJJHIIJJIJJJII
@4173778/1
gtggattttaatgttattattacagcatacataataaaattagaggaagt
+4173778/1
BBBFFFFFHGHHHIGGIJGJJIJJJJJJJJJJJIIIGHEIJIIIJJJEH?
@7595120/1
ctgtggctttcagtgaaacatcaaaatttatcgatctttgattctgatct
+7595120/1
@@@BDB?DBAB<C<C4A<AF<FCEAHF9DFEC;?@AGB>9?CDFFEBDD>
@2819104/1
atacataataaaattagaggaagtaggtgctgggcctcttgtatgcgaag
+2819104/1
@BCFFFFFHHHHGJJJJGIJIGIHHJJBGHIIIIJIJJJIGIIIJJJGBH
@7595197/1
ctgcaatcctgcctcacatgattcatccacaaattccaacccttgcgttt
+7595197/1
:=@DBDBB:ACDFHDBAHBA<FBHBHE<FCGFHIIAGGH@DFHG>?DHEG
@61387/1
ctatgactggctgcgctttataaaaggcagttgcagaaacatcaatatta
+61387/1
CCCFFFFFHHGHHJIJGIJGIGHIGGIIJIIIIIIIIJIJJJJIJJJJJI
@4876273/1
gcactgagtgacggcacctccgacactgaggtcacggtactcgcggtaca
+4876273/1
?@<DDFDD=A?F?GBGGDGIIIGIEICABHHHC<FDHF=@=4;8A::?<@
@4876356/1
cacagctcttgcagccatccaacgggattgcccatcaatttatcttcaaa
+4876356/1
CCCFFFFFHHHHHJJJJJJJIJJJJJIJJJJJJJJJJJJJJJJJJJJJJJ
@5558906/1
gtgctgttgtggaactgcttcacctgtggccggcggcacgcagacgcctt
+5558906/1
@@@FDFDDHHHFHEIIGIJJIIJDGBCHGIJIEE<AABEDFCDDB?;B9?
@4876517/1
gcaagaagtaccagaaacgggacttagccacaatctggtctggagagaag
+4876517/1
@@@DDDDD2CFHAGBEFHIG>@FBFBFEHECGGGGCHE?BAHGBD9?BFC
@2819503/1
tgtacacctgagcgagactcataacgcagccagatgccaaagttcttgat
+2819503/1
CCCFFDDDHHHHHJJJIJJJJJJJJJJJJJJJJJJJJJJJJJIJJJJJJJ
@6925030/1
ggtgtgcgcgcttgggcagagggaatctgattgtgctgttgtggaactgc
+6925030/1
@@@FFFFFHGHHHJJJIIJHHIJEHIJIIHIGIGHIJIIIJJIJJJIFIG
@5559316/1
tggatggagtgagcacgggctctgtgcctggctcccatgtcacggtagca
+5559316/1
@@@DDDDBFACF>GBGHGIHIHIDHIIII<BFFIGHGIGIGGGHIGHGBA
@4876967/1
gtagctttaaggggatctgctgtctgtggagctgatgcttgctgagcctc
+4876967/1
@@@DDDEFFFHHHIHIIIIIIJAHIGHIJGAEHHHIJJGGHIJJ?FHHGG
@4877116/1
cgtcggttgcggaatcagcctcgcggg
+4877116/1
@<<DDDDD@?@FABG?FC??FDGB:6;
@4877197/1
ctcatcttgtatagaggaggcttgggctcgctctccgaagggagcttgcg
+4877197/1
CCCFFFFFHHHHHJJJJJJJJJJHHJJJJJIJJJJJJGJJJJGIIJJIJJ
@4877312/1
cttcaattgacgcaagaagtaccagaaacgggacttagccacaatctggt
+4877312/1
@@@DDDDBHHHFDGGIIIIAF4<FH?:FEHIIIIII>BHIIIIIIIIIIF
@5560100/1
cactgagtgacggcacctccgacactgaggtcacggtactcgcggtacat
+5560100/1
C@@FFFFDBDHFFGGIJGHIJIGIJJJIJIFFHIJIFGHIJIJIDA>BED
@5560445/1
gtgctgggcctcttgtatgcgaaggtgttgaggcgcttgtggtggtgcac
+5560445/1
??@B:=DDBHDFDGGEGHGEGCFHF:?1:?FHBEHIEEHB=F=CFAC>==
@5560473/1
ctttagaagtatgttcttagctgtcatctggttcatacggcgcgcggtcg
+5560473/1
@@@DDDADH<FHHAFEFDHICHIIGEIHGI>AEGGGGGIIGGDHGEGAE>
@4878035/1
cctcttgtatgcgaaggtgttgaggcgcttgtggtggtgcacgcgcttgg
+4878035/1
CCCFFFFEHHHHHHHIJFHHHIIJJJJJJJJIJJJJJHIHJJJJJHFFFD
@4878142/1
agggaatctgattgtgctgttgtggaactgcttcacctgtggccggcggc
+4878142/1
@@@FBBDDHHFFAHHHGDDCFHHGE<HGIIA>?FHGHIGGGEIIIIFGHD
@2821144/1
ccttgttgttaagaggtgttacctcttcctcgggttggaatgattctggt
+2821144/1
CCCFFFFFHHGHHJIIEGIHIGIJJJJJJJJJJJJJJJJJJJIJJIIIID
@2821390/1
ttcttttttggtggcttccccattttgacagcgtcttacttcacgtggta
+2821390/1
CCCFFFFFHHHHHIJJJJJJJJJJJJJJJIJJJJJJJJJJJJJJJIJJJJ
@4878706/1
gcactgagtgacggcacctccgacactgaggtcacggtactcgcggtaca
+4878706/1
CCCFFFFFDHHHHJIJJJJJJJJJJJJJJJJHHIJJJIJJJJJJJHHFFE
@6927315/1
ctcatcttgtatagaggaggcttgggctcgctctccgaagggagcttgcg
+6927315/1
CCCFFFFFDDFFHIHIGGIJJJIAFDBHEHDIEGGDH0B@GH;FFHGGII
@6927335/1
agcactgagtgacggcacctccgacactgaggtcacggtactcgcggtac
+6927335/1
@?@D?BDDBHF?FD1<?@?BEHB@:D@GB<???B?FAGHGHIEHBAHEBE
@5561711/1
cacggtagcactgagtgacggcacctccgacactgaggtcacggtactcg
+5561711/1
@@@DDBDAHDHHFFB<CFII<FAAG@F9DDHIIII9?D8=CFBE@E@@EF
@6927690/1
ctgtgatctgtttcttggcatctatagatgtcggtggcgcacagggcacg
+6927690/1
CCCFFFFFHHHHHJJJJJJJJJJJJJJJJJJJJJJJJJJJJJJJJJJJJJ
@5561969/1
cacggcgtcacgacacagtccttgtaattctctggtgtgacatttataaa
+5561969/1
@@@DDADDD@C@ADGFBC???BFFBFHDHFIIDDB9B8CFFFHEFEFHGI
@5561983/1
ccgtttagcagcttcatccagaggcaagcgctccaagttgcttggaggct
+5561983/1
C@CDFFDFHGGHGIJJJJJJJIEEGCGGGCHBG@FGHB@FFDHGEEHHH9
@4879608/1
cgcaagaagtaccagaaacgggacttagccacaatctggtctggagagaa
+4879608/1
CCCFFFFFHHHHGJJJIJJJJJGHJJJJJJIJJJJJJGJIJJJJIJJIJJ
@6928094/1
cacggctttttccagatccactcttgctccatggtccaggagcagcagcg
+6928094/1
@@@DFDDFHHHGBHIIIGEHHIGIGGIFGIGIIEHIIIIIHGDDEHGGIA
@5562353/1
gggaatctgattgtgctgttgtggaactgcttcacctgtggccggcggca
+5562353/1
CCCDFFFFHDHHHIJJJJIIIHDHIHIIJJIJJGIJJJHGEGEHIIIHDC
@6928218/1
gtgtaacaaaaagggggtatacatatcaattgcacggcttctagataaca
+6928218/1
@@@DFFFFDFFFHJJGG??DGHGIIIJJCFGFGGHIIJJIJJIIIIJGII
@5562477/1
ctcataagaagttggttgaactggtgcaatttcttcatgtgtggtcatta
+5562477/1
@C?DFFDDB?FFBGIEBDGGEEHIHFHGIGIIEIGIIIIIIBGC?FGGHE
@2822817/1
ctcatcttgtatagaggaggcttgggctcgctctccgaagggagcttgcg
+2822817/1
CCCFFFFFHFHHHJJJJJJJJIIHIJJJJJJJJJJJJJIIJJGIIHGGHG
@6928605/1
cgcaagaagtaccagaaacgggacttagccacaatctggtctggagagaa
+6928605/1
CCCFFFFFGFFHHIIIJJJJIJIIIIJJJJJIIIJJIJIFHIJJGHGHDH
@1460312/1
agcaaatggaaaaaaaaattggtgaaaagaatcacaagtaagatactgca
+1460312/1
C@@FFFDFHDFHDGGJIGFG@HGEHIJIJJJJIFIIGHBFFHGCHDHGGD
@1460324/1
ggtaggcgtagggtaagacacggatcgcatacaccgtgaatataagtggc
+1460324/1
@@?;;DDDC<AFAF>BDEEGGGGEIBDCDHG@B?BFE@;@FEC;=C8@<E
@6248782/1
agccagatgccaaagttcttgatcttcactgggctcttctctgggatttc
+6248782/1
?@@DDDDDHAB?BGB?CCEHHECFHHHGAEDHG@BFEHFFDFAC@:9?FF
@2146097/1
agtgacggcacctccgacactgaggtcacggtactcgcggtacatgttgt
+2146097/1
CCCFFFFFHHHHHJJJJJJJJJJJJHJJJJJHIJJJJJJJGHHHHFFFFC
@2823566/1
gcattattacattttttataaacggtacatctagagtataaaaaactgat
+2823566/1
@@@FFEEFHHHHHIIJGIIGIIIJIIHJHJIJJIGIGHIGJGIHIJJJIE
@7596198/1
gtggattttaatgttattattacagcatacataataaaattagaggaagt
+7596198/1
BB@FFFFFHHHHHIJJJJJJJJJJJJIJJJJJJJJJJJJIJJJIJJJJJH
@1460834/1
cgggctctgtgcctggctcccatgtcacggtagcactgagtgacggcacc
+1460834/1
CCCFFFFFHHDFHGFHJIGIIIIIHIIIJIGHIJGJIIJI?FFHJGFIGJ
@6249315/1
ggtacatctagagtataaaaaaatgataaattccgtcactattcta
+6249315/1
@@@DFFFFHHHHHHGIJJJJJJIIIIJIIIJJFIIJJIIJJIJJIJ
@1460944/1
ctcgcacgttggcagtaatagtacaagtgaaaagtcacttgccgatggta
+1460944/1
CCCFFFFFFHHHHIJEHIIJJFHIJJJGHJJJJJIJJJJJJJJJGIEICH
@6249434/1
ctgcaaacatgccagttataaagcatagcccgaagtgctattggcacaca
+6249434/1
@CCFFFFFHHHHHIJHIJJJIJJJIJJJIJJJHJJGIJJJJJJJJIJJJJ
@1461048/1
ccgacaaattttcaaattaaagacgtgtagacaggacaacgtctgtcggg
+1461048/1
CCCFFFFFHHHHHJJJJJJJJJGJJIJJJJJJJJJJJJJJJHIIJGHJJJ
@1461080/1
gcactgagtgacggcacctccgacactgaggtcacggtactcgcggtaca
+1461080/1
CCCFFFFFFHHHHJJJJJJJJJJJJJJJIJJIJJJJJIIJJJJJJHHFFF
@6249517/1
ggtgctgggcctcttgtatgcgaaggtgttgaggcgcttgtggtggtgca
+6249517/1
CC@FFFFFHFHHHJJJIJJJJJGIJJ?GGHIIIJGIIIJJHIJGIIAGGE
@1461190/1
gagccttagctgcggaatgcttagcttccttcttagagcgtcccgtaccc
+1461190/1
CCCFFFFDHGHGFIGIIGIGHIGGIJGGIHIGIIJG@BFHDHIJIHHIEH
@1461347/1
ggcgcttgtggtggtgcacgcgcttgggcagagggaatctgattgtgctg
+1461347/1
CCCFFFFFHHHHHJHHIJJJJJJJJJJJJJJIJGIJJJJJJJJJJHIJIH
@62315/1
tgctgggcctcttgtatgcgaaggtgttgaggcgcttgtggtggtgcacg
+62315/1
@C@FDFFFGHHHHIFEGIIJHDDF?EFFG<FHGIIGHFFCCHGI<@CHHE
@62335/1
gataaagataagtataggctcaaaacctaacgacatcaatcaccagctta
+62335/1
CCCFFFFFHHHHHIJJJJJJJJJJJJJJIJJJJJJJJJJJJJJJJJJJJJ
@7596901/1
caccagtggtcttcttgaacttcttcaattgacgcaagaag
+7596901/1
@?@ADDDD<22ABDF>G<FCHEHB4A<A<EHEBCFA?D;FF
@2824506/1
ggctgtgacttgtagtcaaggtggagattttactatctttcaagtcggca
+2824506/1
C@CFFFB;DFFFHIIEGFIIIBGGHIGIGEHGIIIIIIIIIIIIGHGGFG
@2147094/1
gggatgcttaaatttacatttagtgtttgtttcatgtcaatcggttcata
+2147094/1
CCCFFFFFHHHHHJJJJJJJJJJHHJIJJIJJJJJJJJJJJJJJGHIIJJ
@2824528/1
gtgggttcgtgaatcatgccctcaatctgcaccagttcatacttgggcac
+2824528/1
CCCFFDFFHHHHHJJJJJJJJJJJJJJJJJJJJIJJJJJJJJJJJJJJJJ
@62628/1
gtgctgttgtggaactgcttcacctgtggccggcggcacgcagacgcctt
+62628/1
CCCFFFFFHFHHHIJJJJJJJJJJJJIJIJJJJJJJJHHFFDDDDDDDDD
@2147387/1
tggtgataaagataagtataggctcaaaacctaacgacatcaatcaccag
+2147387/1
BCCDFFFFHHHHHJJJHIJJJJJJJJJJJJJJJJJJJJJJJJJJIJJJJI
@7597263/1
ctgagtgacggcacctccgacactgaggtcacggtactcgcggtacatgt
+7597263/1
CCCFFDFFHHHHHJJJJJJJJJJJJJJJHIJJJJHJJJJJJJHHHFFFFF
@7597399/1
tctggagagaagatcctcatcttgtatagaggaggctt
+7597399/1
?11=BDDB=1<2<4CFFF9HH@<3C9CCA9E;?BAFAG
@2825062/1
gcggaatcagcctcgcgggtgggtctggcatggtgcctagagggacggga
+2825062/1
CCCFFFFFHHHHHJJJJJJGHIJHIJJJJJJJJGIJJHHHGHFFFDDDD?
@2147647/1
cgcggtacatgttgtgtacacctgagcgagactcataacgcagccagatg
+2147647/1
=??DD@DDDHFBDGCCC<ECA<CFG?GGEGHIIGCHEGGIGIIGIICGIH
@2825073/1
gtcataatcttcagatactccaaagcattctgggctgcagatgactgtgc
+2825073/1
CCCFFFFFHGGH?FBEDGGHCHCHGEDHHIIIIBCEEHEFIGGIIIIDDG
@759844/1
gttttgaataaatattcgagctgcaaacctattttagtagaaagttttcc
+759844/1
BBCFFFFFHHHHHJJJJJJJJJJJJJJJJJJJJJJJJIJJJJJJHIJJIJ
@7597734/1
ctgggctgcagatgactgtgcatccttgctagtaagtcctgagccatagc
+7597734/1
@@@FFFFFFGHHHIHIIJHIJJJIHIJIJJJJGHIIIIIJJJIJJJJJJJ
@760188/1
ctgggcctcttgtatgcgaaggtgttgaggcgcttgtggtggtgcacgcg
+760188/1
CCCFFFFFHHHHHJJIJJIIIJAFGIIIJJIJJIJIIJJJIJIHJJIJHG
@2825621/1
ggcttattctgcatacctgccatgcgctggtaagcgctatggactgctgc
+2825621/1
CCCFFFFFHHHHHJJJJJJJJJJJJJJJJJIJJJJJJJJJJJJJJJJJJJ
@7598047/1
ccacaatatattcgtgaaaaccgcatccaactcggatcagccgtt
+7598047/1
@@@DDDDDFF8?D@GB?FID;@EEGFGHHGI3DFAGA68?BFHF<
@760437/1
ctacgttaaataatttaaccaggaaaacccaacaaataaactttttaata
+760437/1
CCCFFFFFHHHHHJJJIJIIIJJEJJIJIIJJJJJJJJJJJJJJJJJJJI
@7598327/1
caccacagttccagtctcaggcacattgccattagtagactgatcagccg
+7598327/1
CCCFFFFFHHHHHJJJJJJJJJJJJJJJJJJJJJJHIIHGIJIJJJJJJI
@64006/1
cgattgacatgaaacaaacactaaatgtaaatttaagcatcccacaatat
+64006/1
CCCFFFFFHHHHHJJJJJJJJJJJIJJGIJIJJJJJJJJJJIJJJJGIJJ
@760985/1
gtagagccttagctgcggaatgcttagcttccttcttagagcgtcccgta
+760985/1
BBBDFFFFHHHHHIJJJJJJJJJJJJJJJJJJJJJJJJJJJIJIJJJIII
@6251903/1
cagcgtacataataaaattagaggaagtaggtgctgggcctcttgtatgc
+6251903/1
CCCFFFFFHHHHHJJJJJJJJJJJJJJHIJJHIIJJJJJJJJJJJIJJJI
@2149237/1
cgcaatgttggagcttggtacaaagcaaaggtcgggcagttcgtcaacaa
+2149237/1
@CCFDFFBFHHFHJJJJIHHHIJJJIJIJII?FHGGGIJJIIHEGGIJII
@6252058/1
gtcttcttgaacttcttcaattgacgcaagaagtaccagaaacgggactt
+6252058/1
;@@DA?DD?CFBFFII<CFHII@H<EG:FDGGCFGFGD@D@@G=BGEFHD
@6252411/1
gtgagaagtgtgataatgtcataaagttgacaataatctataattaatta
+6252411/1
CCCFFFFFFHFFHJJJJJHJJJJJJJIIJJJJJJJJJJJJJJJJJJJJJJ
@4174482/1
cgcaatgttggagcttggtacaaagcaaaggtcgggcagttcgtcaacaa
+4174482/1
?@@DFDFDHDHFHGGFHEAEEDGIIICGHIECGHGG>FGHIJJJIIJECC
@6252751/1
cggacatttcaattttatttagttggtcttggttgaacggaactccaatc
+6252751/1
CCCFFFFFHHHHHJJJJJJJHJHJJJJJJJJJIJJJJJJJHJJJJIIJJI
@6252921/1
gtgtatgtcactgaacttctcttaaacgactggaccgattttgatgattt
+6252921/1
B@CFFFFFHHHGHJIIJJIIJJJJIIIJIIJJGHHIJ@GHIIIBHIIJJJ
@762304/1
tgctgggcctcttgtatgcgaaggtgttgaggcgcttgtggtggtgcacg
+762304/1
CCCFFFFFHHHHHJIJJJJJIJJJEFGHIIJJJJJJJJJJJJJIHIJJJH
@6253037/1
agcgagtcatttagctgaagttttaatattacttgaattacactacatca
+6253037/1
@@CFFFFFHHHHHJJJJIJIJJJJJJJJJJJJJJJJJJJIJIJJJJJJJJ
@2827653/1
ctctcgagtatccttgggctccgcgaacgcagttttcgaccttattatgt
+2827653/1
CCCFFFFFHHHHHJJJJJJJJIJJJJJJJJIJFHIJIJIJJJJFHHFHGE
@3501682/1
gtggtgcacgcgcttgggcagagggaatctgattgtgctgttgtggaact
+3501682/1
8?7BBDD>A;CFAE:1EB;3CFDC@F8BDDGHFDBG@4BBBCH>A7=7@@
@3501743/1
cgccattcctagtacggtatctcccacacgtttcacttcagcatagacag
+3501743/1
@@@DADDDHFHFFFHHJGHIGIIGIGIGEH?FHGFFFGHIJIIIIIIGJG
@4175499/1
cttgattttataatttagagacacgtgtacatttcgagagaacaaattac
+4175499/1
CCCFFFFFHHHHHJJJJIIIGHIHIGIGGIIJJJJJJJIJJIJJJJJJJJ
@2151004/1
gcgatgttttacaagggcaggttgaactcacaccattcaatttaa
+2151004/1
@?@ADD=ACFDDBFF9E1<@@AB?F@??:EFDG88?F@@GFEFE<
@4880657/1
ctcgcacgttggcagtaatagtacaagtgaaaagtcacttgccgatggta
+4880657/1
@@@FDFF?DFFHHIIGHGIIJCDHHIJEEHIGGIHJJJIJJIJJGGHI=F
@2151062/1
gcgcttgggcagagggaatctgattgtgctgttgtggaactgcttcacct
+2151062/1
@@@DDDD<DF;0:?EGAFFFIIFIBCEGEGF?3C9BCEEAGFEFIIFI89
@2151068/1
tgataagcccagacctagcccaaattcttcttcttcagccggctttggtg
+2151068/1
CCCFFFFFGHGHHJJJJJJJJJJIJJJJJGIJJJJJJJJJJJJJJJJJGI
@4880816/1
cgaccagagtagcaaccaccttcaatcctttaacgaatgcagcgaaatag
+4880816/1
@@@DDDD;F:A?F>DC@EEFDBFEEEHBEFFECGGFD?GAFFIIFDFFII
@5562887/1
cggccgatacccaacaaatactaataataaaaacgatagaaaacaaataa
+5562887/1
??<DD?DDFFHHBGIIE@E?FHBFDBFFHIA<?DG<F@GF8CHDD=;FGB
@4880964/1
ggcaaatttttggttttaaccacatagttcccgatctcgcgggatctctt
+4880964/1
@CCFFFFFHHHHHHIJJJJJJJJJJJIIIJJJJJJJJJJJJJJJHHHHHF
@5563057/1
ccaccacaagcgcctcaacaccttcgcatacaagaggcccagcaccccag
+5563057/1
@@@DD;DBD?A;?@@FHEHHGGGE?GHAD;BG>BFFGHHEHDG<FHGICA
@3502573/1
ttgttgttaagaggtgttacctgcaacttggccaggttagggccaac
+3502573/1
CCCDFFFFGHHHHJFHHHGIIJJJIIJJJJJJJIJJGHHHJJJIJJI
@3502680/1
atgcgaaggtgttgaggcgcttgtggtggtgcacgcgcttgggcagaggg
+3502680/1
CCCFFFFFHCFFHJJJJJJJJIGGHJJIHHIJJJJJJJJHHHFFFFDDDD
@3502805/1
ctcataacgcagccagatgccaaagttcttgatcttcactgggctcttct
+3502805/1
CCCFFFFFHHGHHJJJJJJJJJJIJHIJJJJJJJJJJJJJJJJJJJJJJJ
@3503061/1
ctcttgtctgtgttgttgcacgcgcacggtggcggcgtaccgcgaggggt
+3503061/1
CCCFFFBDFBFFHGIIIHGGGHIIAF@FGH;F@FG<B=>???@@@BBBB0
@4177030/1
agcatacataataaaattagaggaagtaggtgctgggcctcttgtatgcg
+4177030/1
CCCFFFFFHHHHHIJJJJJJJJJJIJGIIJHHJJJJJJJJJJJJIGJJJJ
@4882070/1
tgattctttaatttgacataacttttttatttatgaaccgattgacatga
+4882070/1
CCCFFFFFHHHHGJJJJJJJJJJJJJJJJJJJJJJJJJJJJJJJJJJJJJ
@5564263/1
tgctgttgtggaactgcttcacctgtggccggcggcacgcagacgccttg
+5564263/1
CCCFFFFFHHHHHJJJJJJJJJJJJIJIJJJJJJJJHHHFFDDEDDDDDD
@3503802/1
gtagcactgagtgacggcacctccgacactgaggtcacggtactcgcggt
+3503802/1
CC@FFFFFHHHFHIIJJIIIIJJIIJJJIIJJJJIJIIGI;FGHIJIHF?
@3504076/1
cttggttgaacggaactccaatcctttactcgaatagtcttttctaactt
+3504076/1
CCCFFD?BFDHHHGCGGEDHHIABHIIGGIGIEIIIIIIIIIEDGIFGHI
@5564955/1
gtagcactgagtgacggcacctccgacactgaggtcacggtactcgcgg
+5564955/1
CCCFFFFFFBF?FIIGJJIGIGGGHEHAAFH?<?FFGHGDB=FH@FE=?
@3504529/1
ccctgcaaagttaaccatcttgtattcaaaagaaaacctagaatcactgg
+3504529/1
@@@DBDBBDBHHHBFGAEFIHIHGIEGGGEHBB??FHBDGHGGIIIFG<D
@3504541/1
gggtgcgtgcaggatcctcgtcattgcctggcatacaaggcaaagcaccg
+3504541/1
@@@DDFFDHHGHGGGHGGIJJIIGIGJJJJGJIJJIIIJJFJJIFIJIGG
@3504578/1
ctggagagaagatcctcatcttgtatagaggaggcttgggctcgctctcc
+3504578/1
BC@FDFEFGHHGGIJIJJJIJJJJIJBIHIJIIGFIIF@B>DBFBFBBBC
@4178244/1
ctcgctacttctcgcacggcctttgctctgtatgtatgaccggtactcta
+4178244/1
CCCFFFFFHHHHHJJJJJJJJJJJJJJJJJHGIIIJJJJJJJJIJJJJJJ
@4178293/1
ccaacagattgtttgagatgtttgtgaaactgcgacaccttgtggctgtg
+4178293/1
CCCFFFFFHHHHHJJJJJJJJJJJJJJJJJJJJJJJJJJJJJJJJJJJIJ
@4883578/1
gtttattttgtttttctctgtgatctgtttcttggcatctatagatgtcg
+4883578/1
CCCFFFFFHHHHHJJJJJJJJJHIJJJJJJJJJHJJIJJJJIIJIJJJJJ
@4883859/1
gaggtgttacctgcaacttggccaggttagggccaacagattgtttg
+4883859/1
@CCFDDDDGHHHHIJIIJJJJJJJJJFFHIJJJJJJJIJHJJJJJJI
@3505290/1
cgggctctcaggcaggcaagatgggcatagtaggtaggcgtagggta
+3505290/1
CCCFFFFFHHHHHJJJIJJJJJJJJJJGHIIIIJDHIJJJFHIJJFI
@3505299/1
gttcacattgacaaacttaggtttgcttacagccattcccaactgtcctc
+3505299/1
CCCFFFFFHFFHHJJJJJJJGEHIJJJJJJIIJJIJJJIGIGJJJHGIHJ
@5566124/1
ccactccatactttgtttcatttaaatttacgggctatgccatttatcct
+5566124/1
CCCFFFFFHHHGFIIJIJJFHJIJIJJGIJJIGHIIJIJIIIJJFIJIII
@3505405/1
gctgttgtggaactgcttcacctgtggccggcggcacgcagacgccttga
+3505405/1
@@CFFFFFFHHFFGGHJJJJJIJHIJJJJIIIJIIJGHFFDDDBDDBDDC
@3505440/1
ctcggatcagccgtttctgagattagcgcgcacagacgaacagacaaaca
+3505440/1
CCCFFFFFHHHHHIIJJJJJJJJJJJJJJJJJJIJJJJIIJHHHHFFFFF
@4884241/1
gggaagcctttgtgcgccacatcaatgttgataaaggctttattggtaaa
+4884241/1
@@@B???=DFFF<?AGEAGFIEEC?EE:CGBDFEFFIDIFFFGEFFIEBD
@3505987/1
tgtgcctggctcccatgtcacggtagcactgagtgacggcacctccgaca
+3505987/1
@@@DFDFDDFHDDHIHHHIEHIGGDGGGIJJHGGHGDF<GHJIGI9<FAE
@1462490/1
ctcataacgcagccagatgccaaagttcttgatcttcactgggctcttct
+1462490/1
@?@FDFFDDAFFHGID@HIIGEGHI?E?F>?DGDBDDHEHHIFIIGHGHH
@3506562/1
gcgtgtgatgccgcttttgcaccacaataaacgtgattcccggcttatac
+3506562/1
@CCFFDFDDFHHGIGIJFIIGIIJFIGIJJIJJHEHHIIJIJFGIIICGF
@3506695/1
ctgtgatctgtttcttggcatctatagatgtcggtggcgcacagggcacg
+3506695/1
@@@DDDFFHHHGFIJJIHIIJ@HFIIJIJEFHHGCFHGHIJGEH9FBFHE
@1462789/1
ggtacatgttgtgtacacctgagcgagactcataacgcagccagatgcca
+1462789/1
B@@DDDFFHHGFFIIIHIIIIJJJIIJGGIIGIJJJJJJJEIJJJIJJIJ
@6929963/1
ctcacgttccgccaattgcttcaccttatgatagtcatcgcggcctctag
+6929963/1
?@?DD?DDHFHHHIIIGEGHIGHHEFHGBD>FG@?DGDHCHHGIGFGIIH
@4885552/1
tgcgtgatgaggttcaccaagctagtggcgttgatgtcgcaagatagtga
+4885552/1
;?<DD?BDHGHFACDGGGEIGGGHG<AA;ECF0BDF?FGGABB=CAH=CH
@6930155/1
cgattgcatctgtgaggggcgtcgggtcacattacatactctgtatttcc
+6930155/1
CCCFFFFFHHHHHIJJJJIIIJIIJJFHIIJIJJJJJHIIHHHHHHHFFF
@3507179/1
ctagcacgtagttctcagcttccctgcaaagttaaccatcttgtattcaa
+3507179/1
CCCFFFFFHHHHHJJJJJJJJJJJJJJJJJJJIIJJJJJJJJJHJJJJIJ
@1463628/1
gtggattttaatgttattattacagcatacataataaaattagaggaagt
+1463628/1
@BBFFFFFHHHHHHJJJJJJJJJJJJJJJJJJJJJJJJJJJJJJJJJJJG
@3507644/1
catcgttctcagcatggtaagaaggtggcggccagaatctagacatgcac
+3507644/1
CCCFFFFFHHHHHIIJJFJIJJIJIGHIII>GFHHHJJIIJIIGIJJJJJ
@3507706/1
tgcgaaggtgttgaggcgcttgtggtggtgcacgcgcttgggcagaggga
+3507706/1
?@@F?DFFACDHHIIJIIIIJJDHGBGHFFHIIJJJIIIHHHHEFFDDD@
@3507986/1
ctcccatgtcacggtagcactgagtgacggcacctccgacactgaggtca
+3507986/1
CCCFFFFFHHHHHJHIJJJJJJJJHHIJJJJJJJJJJJJJJJJJIJJHII
@1464403/1
gttgtggaactgcttcacctgtggccggcggcacgcagacgccttgatga
+1464403/1
@@@FDDDDHHHHFDEEIIDFGDFHCHGHIIIIIIHHDFCEC@BBDDDCCD
@67017/1
ccgtttccaatctccaagacaggaggctccagtactttagctttgacagt
+67017/1
CCCFFFFFHHHHHJJJJJJJJJJJJJJJJJJJHIJJJJJJJJJJJJJJJF
@67275/1
gtcatctggttcatacggcgcgcggtcgcctccttgatgcattgcgtcag
+67275/1
CBCFFFFFHHHFHJJIIJJJJJJJJJJJJJJJJHHHHHHHFFFFFDDDDD
@3509376/1
ccacagttccagtctcaggcacattgccattagtagactgatcagccgga
+3509376/1
CCCFFFFFHHHHHJJJJJIJJJJJJJJJJJJJJIJJJJJJJJJJJJIIJG
@1465348/1
gcctcttgtatgcgaaggtgttgaggcgcttgtggtggtgcacgcgcttg
+1465348/1
@;@DDDDDA:=DFGEGEGFAFGGFBF=D?@DF?<BDEF7<BG>DHH>B?A
@1465477/1
ctgtgatctgtttcttggcatctatagatgtcggtggcgcacagggcacg
+1465477/1
CCCFFDDDHHDFHIIIFGHIJIGGGIE>DGHEHI8CG;FGHI<BEHCEG@
@1466227/1
ctcttgtatgcgaaggtgttgaggcgcttgtggtggtgcacgcgcttggg
+1466227/1
??@DDDD;ADDFBGEB2CABD9CDFA@@FEIE<BBFFFIIICFAEDBB=@
@3510676/1
atcaatttatcttcaaatgacgacaccacagttccagtctcaggcacatt
+3510676/1
@<@BDDDDAHB>?C?B<AE4:A??EBFCCCDHGD?C>BFHHIDGCFD;BE
@3510835/1
gtcggcataacgggccgcgactccgccctcttcctcgggttggaatgatt
+3510835/1
CCCFFFFFHHHHHJIJIJJJJJJJJJJJJHHHHHHFFFDACDDDDDDDDE
@3510855/1
gctcgtcatcaggacctgcaccatgcaccgccatgccatgtaccacgcct
+3510855/1
@@CFFFFFHHHHHIJJJJIJJJJHHHHIJJIJJJJJJJJJIIJJJJIIJH
@69508/1
tgctgggcctcttgtatgcgaaggtgttgaggcgcttgtggtggtgcacg
+69508/1
CCCFFFFFHHHHHJJJJJJJIJJJFGHJJJJJJJJJJJJJJIIJHIHIJF
@3511060/1
cacgtttatacattttttttttaatttttg
+3511060/1
@@CFDEFFHHHHHIIIIIIIII;F9FHII0
@3512062/1
gtcataatcttcagatactccaaagcattctgggctgcagatgactgtgc
+3512062/1
CCCFFFFFHHHHHJJJJJJJJJJJJJJJJJJJJJJJJJJJJJIJJJJHII
@70710/1
gggcctcttgtatgcgaaggtgttgagg
+70710/1
=@@DBDDDACHFHGIE=GED<A<AG499
@1468372/1
gtcttcttgaacttcttcaattgacgcaagaagtaccagaaacgggactt
+1468372/1
CCCFFFFFHHHHHJJJJJJJJJJJJJJIJJJJJGHJJJJJJJJJJJJJJJ
@3512402/1
gcaagaagtaccagaaacgggacttagccacaatctggtctggagagaag
+3512402/1
@@@DBDDD?DBF?BGGEHGEHGHIGIE9EFHHHIIGGIBBBFHIFIG;B8
@71031/1
tccatactttgtttcatttaaatttacgggctatgccatttatcctcgca
+71031/1
CCCFFFFFHHHHHJJJJJJJJJJJJJJJJJJJJJJIJJJJJJJJJJJJJJ
@1468478/1
gcacagggcacgcttgcgcatgacatctatacatgccattggcgttcaaa
+1468478/1
@@@BDB?BDHFFFHDEEIIIIGDGHIEGGIICFHIIBAEGC@;FFFHIGI
@3512598/1
gagcgagactcataacgcagccagatgccaaagttcttgatcttcactgg
+3512598/1
@@@FDFFFHHFBHFGIJJGGEHJJGHIHGHECHBFGIGIBFHEGHIIIJJ
@7599067/1
gcacagctcttgcagccatccaacgggattgcccatcaatttatcttcaa
+7599067/1
@@@?DDFDFHHFDBHDIJJGHHJJGIGBFGEGIGIIIFIJJIIIJJIGII
@2829369/1
cttagggacttcgacatattcggcgatgatgcattcttcctcgtcaagca
+2829369/1
CCCFFFFFHHHHHIJIJJJIJIJIJGJJGIFGIJIJJJJIIJIJJJIJJI
@763721/1
tccatttcccgtttagcagcttcatccagaggcaagcgctccaagttgct
+763721/1
CCCFFFFFHHHHHJJJJIJJJJJJJJJJJIJJJJJJJJJJJJJJIHIJJJ
@6253627/1
atcacataaaaccaaacctctggttcgattgggcctcaaaaaatcacgtt
+6253627/1
CCCFFFFFHHHHHJJJJJJJJJJHIJJHJJJJJJJJJJJJJJJJJJJJFH
@7599749/1
ccacaatctggtctggagagaagatcctcatcttgtatagaggaggcttg
+7599749/1
CCCFFFFFHHHFHJJJJJJJIJJJJJJJJJJJJJJIJJJJJJJJJJJJJG
@2829881/1
ctgttttggtagcggcggcgcggtccgtgtggagcatgctcgccatcagg
+2829881/1
B@CDDFFFHHHGHHIJJJJIJGFCDDDBBBDBDDDDDDDDCDDDDDDDDD
@7599944/1
catccttgctagtaagtcctgagccatagcaaacagccactggcaatgtg
+7599944/1
CCCFFFFFHHHHHJJJIJJJJJJJJJJJJJJJJJJJJJJJJJJJJJJJFI
@7600075/1
gttcttgtctatgatgtcttgtttgtgttgggtgacggctgaacggaatt
+7600075/1
CBCFFFFFHHHHHHJJIIJJJIJJJHIJJJJJFHHIJJJJJIJJJJIIJJ
@764907/1
cgcttgggcagagggaatctgattgtgctgttgtggaactgcttcacctg
+764907/1
CCCFFFFFHHHHHJJHJJJJJJJJJIJJJJJJJHIJJIJJJJJJJJJJJI
@6255020/1
gtgctgggcctcttgtatgcgaaggtgttgaggcgcttgtggtggtgcac
+6255020/1
@@@DD;;?AFDDHEGFHGCHFF@FHHH9CB:??D@DHG==FF;@;5;EG@
@765077/1
gtggtgcacgcgcttgggcagagggaatctgattgtgctgttgtggaact
+765077/1
@@<=AB>DDFHD>:EG@=GHG?=6@GFGCBF<?FDGDGGG@FHCFG@FH=
@2830852/1
ctcatcttgtatagaggaggcttgggctcgctctccgaagggagcttgcg
+2830852/1
CCCFFFFFHHHHHJJJJJJJJJJGHIJIJJJIIIJJJIJIJJGIJJJIJI
@6255106/1
cagcatacataataaaattagaggaagtaggtgctgggcctcttgtatgc
+6255106/1
CCCFFFFFHHHHHJJJJJJJJIJJJJJIJJJHIJJJJJJJJJJJJJJJJJ
@2831157/1
gcaagaagtaccagaaacgggacttagccacaatctggtctggagagaag
+2831157/1
CCCFFFFFFHHHHJJJJJJJJJJJJJJJJJJJJJJJJJIIJJJIJIJJJI
@7601142/1
ctggagagaagatcctcatcttgtatagaggaggcttgggctcgctctcc
+7601142/1
@@@D?D?DHHDHHIJIGIIIJIEHGEIJGHGFAGEGHGHICI@FGHCGIJ
@7601264/1
ctcccatgtcacggtagcactgagtgacggcacctccgacactgaggtca
+7601264/1
8?1=AD;DDB?:@C<A@EE@EB??H??9C?FGICGD=DAFEAFFDFEFEE
@7601447/1
accagtggtcttcttgaacttcttcaattgacgcaagaagtaccagaaac
+7601447/1
@CCFDDAD4DB?FEBEGEHIHGAHHEHCGFEHIIGIBEFHFGGDG<F>F?
@6255840/1
cacggtagcactgagtgacggcacctccgacactgaggtcacggtactcg
+6255840/1
CCCFFDDFHHHHHJJEHIIJIJJJJJJJJJIJJJJJJJGHIJJJHIJJJE
@2831668/1
cgttgatgtcgcaagatagtgagacattcactttttagtcataatcttca
+2831668/1
@@@FFFFFHHGGHJGIJJIHHIJGHIBHFEHGIJJJHIGIJJIBGIJJJE
@766091/1
tgccatttatcctcgcacgttggcagtaatagtacaagtgaaaagtcact
+766091/1
CCCFFFFFHHHHGIIIIGICEGAGCFFHGHIIGGHGGIFDFGEGHFGGIG
@766215/1
cagagggaatctgattgtgctgttgtggaactgcttcacctgtggccggc
+766215/1
CCCFFFFFHHHGHJJJJJJJJJJJJIJJJJJJJJJJJJJJIJIJJJJJJG
@7601879/1
gggtgcgtgcaggatcctcgtcattgcctggcatacaaggcaaagcaccg
+7601879/1
@@CBDDDFDABDDGGHEHGGFGHACHGFBHGGIAHIIIDBDEGEDHGGE:
@2831967/1
gtcctaacgaaacagcgcaaatgagaaagctatctatttcaaataaaggc
+2831967/1
C@CFFFFFHHHHHJJJJJIJIJIIJIJJJJJJJJJJJJJJGIIJJJIJJE
@2832402/1
gtacattgaaaataaaaataaaaaaaatagcaggggttattgttatgtcg
+2832402/1
@@@FFFFFHHHHHIBHGIJJJIIGEEHIJICHEHGIIGGIGHIIHIJGIJ
@766693/1
cccattttcacaggcaagggatcctaacttcgcaaccactaattccagtg
+766693/1
CCCFFFFFHGHHHJJJIJJJJJJJJJJJJJJJJJJJIJJJJJJJJJJJHJ
@7602512/1
acgcaagaagtaccagaaacgggacttagccacaatctggtctggag
+7602512/1
@@@DDADDDFAFCGHIJGIJICHJIJJFIIIIGGEGIHGHFEGH9BG
@767225/1
gtagggtaagacacggatcgcatacaccgtgaatataagtggcaaaggta
+767225/1
CBCFFFDDHHHHHJJJJJJJJJJJJJJJJIIJJJJJJJJHIJJJJJJJBF
@6932692/1
tggcaaaggtagtaagtcagctgttccacttcatcatcagggatcttgcc
+6932692/1
CCCFFFFFHFHHHJJJJJJJJJJJJJJJJJJJJJJJJJJJJJJJJJJJJJ
@767499/1
ggtacatctagagtataaaaaaatgataaattccgtcactattcta
+767499/1
@CBDFFFFHHHHHHHJJJJJJJJJJJJJJJJJJJJJJJJJJJJJJJ
@2151557/1
attacctgtgaaaactgcccctcagatacaccgtcacggaacacaaatat
+2151557/1
CCCFFFFFHHHHHJJIJJJJJJJJJJJJJJJJJIJJJJJJJJJJJJJJJJ
@2151696/1
gatatttccagactttcccgactgctcctttttgtcagcacagaatagtc
+2151696/1
B@@FFFFFHHGHHJJJJJJJIJIJIIIJIIJJJIIJJJJJJJIJJIJGDH
@2151816/1
gtgaaaactgcccctcagatacaccgtcacggaacacaaatatcttcttc
+2151816/1
CCCFFFFFHHHHGJJJJJJJJJJJJJIJJIJJJJJJJJJGIJJJJJJJJJ
@2151919/1
agcatacataataaaattagaggaagtaggtgctgggcctcttgtatgcg
+2151919/1
CCCFFFFFHHHHHJJJJJJJJJJJJJIJJJIIIJJJJGIJJJJJHIJJJJ
@6933414/1
cagttctcgattatcgaatttttcgccatgagtaagcgatcgggctctca
+6933414/1
CCCFFFFFHHHHHJJJJJJJJJJJJJJJJJJJIHIJJJJJJJJJJIJJJI
@2152151/1
cagcatacataataaaattagaggaagtaggtgctgggcctcttgtatgc
+2152151/1
C@CFFFFFHGFFHHEGHHGIIHIGCGI?CHGCGGHGHIJJGGJIIJJJHI
@7604063/1
gtcactctgttgcgaatatatgaagcgtgagacaatgcctccaataagaa
+7604063/1
@@@DDDDDFADHFGDGIGEHGH>HFGGIIHCHIIGEEGEHIIIGGBED8C
@5566884/1
ctcaacagacacagagctctgtgacggctcttcttctttctgtacattct
+5566884/1
@@<DF?DE?BBHBGHGEIIHHGFAFDHIIDGGGG@CAFDFHGFFHGEHBE
@5567016/1
cgcacttctttgttttatttaaaaagcttaagttgaattctacaaatgct
+5567016/1
?@@BD:DBFHHFHIIHEFHIIBEHHEEEHEEGBDDDBDFA@EGEEFGG9F
@6934219/1
catcgttctcagcatggtaagaaggtggcggccagaatctagacatgcac
+6934219/1
@@BFFDFFHHHHHJJJJHJJJJJJJGIJJJJJJJJJJJJJJJJJJJJJJJ
@6934349/1
aaacataatactattgtttattctaagctctgagcccataccgtcattca
+6934349/1
CCCFFFFFHHHHHJJJHJJJJJJJJJJJJJJJJJJJJJJJJJJIJJJJJJ
@6934511/1
ggtcgtttgaaaaattgacggccagccttaacgtacgactccaacgcccc
+6934511/1
@@@DFFFFHHFHHIIGIJEGGGFHJIGIJIJJFIIJGIIJIJIJIGGHHH
@6934771/1
ctcatcttgtatagaggaggcttgggctcgctctccgaagggagcttgcg
+6934771/1
CCCFFFFFGHHGHJJIJJIJJJJGGEEGEBGFGEBFGGHEHG;AFHHCHB
@7605166/1
cgcgacttcgttcgcgtggaatagtgacttccggcaaatttttggtttta
+7605166/1
CCCFFFFFHHHHHJJJHIJIJJJJGIJJJJJJJJJJJIIJJJJJJHHHHF
@7605373/1
agggaatctgattgtgctgttgtggaactgcttcacctgtggccggcggc
+7605373/1
CCCFFFFFHHHHHJHIIJJIIJJJJJJJJJJJJJIJIGIJJJIJJIGIGD
@2153729/1
cacggtagcactgagtgacggcacctccgacactgaggtcacggtactcg
+2153729/1
CCCFFDFFHHHHHJJDFHIHGIIJJJJJJIJIJIJJJJGHIJJJGHHIJH
@5568334/1
tcataagaagttggttgaactggtgcaatttcttcatgtgtggtcattac
+5568334/1
@@@FDFFDHHFFHGIIIJIGHGI?EFHHHIIIIJJJIIJGGHIFHGHIIJ
@2154041/1
cttggttgaacggaactccaatcctttactcgaatagtcttttctaactt
+2154041/1
CCCFFFFFHHHHHIJJJJJJIJJJJJJIJJJJJJJJJJJJJJJJJJJJJJ
@5569076/1
cttgaacttcttcaattgacgcaagaagtaccagaaacgggacttagcca
+5569076/1
CCCFFFFFHDHHHJJJJJHIIIIEIIHG@FEHICHEHHJIIGH<8D?FC<
@4180322/1
gtccataatcattcctggaatccgtgtcgacggcgatg
+4180322/1
?@@DFFFFHHGDHIJJJJIJIIAHCGGHIIIJIJJIIG
@7607299/1
gtgtattcaaggggatctgagaatggtttagattcacaattttgtccgct
+7607299/1
@CCDFFDDHFHHHIEGGHIIJHGGHIFHHHIHJJJIJJIEIHIJFIIIGJ
@4181397/1
ctcgtcgtaacactccacatccaacaaggtcacagtcgatagatta
+4181397/1
@@@FBDFFHHBDHFHGGGHIIIGIIJJIHFDGIJJBGFEGIEEEGE
@2833380/1
caacagattgtttgagatgtttgtgaaactgcgacaccttgtggctgtga
+2833380/1
CCCFFFFFHHHHHIGIIIIJJJJJJJJJJJJJJGIJJJJJJIJJJJJHIF
@2833496/1
cgaccactgtgcctggttccacgttatattggacattaggaccgtcattg
+2833496/1
CCCFFFFFHHHHHJJJIIJJJJJJJJJJJJJJJJJJJJJJJJJJIJJJJJ
@5570781/1
gtgctgggcctcttgtatgcgaaggtgttgaggcgcttgtggtggtgcac
+5570781/1
CCCFFFFFGHHHHJJHIJJJJJJJJEGHIIJJJJJJJJJIJJIJJHHJJJ
@2155808/1
cttgatgactgcatagatagaaatcgaactcggtcggatgcgtgatgccg
+2155808/1
@@@ADDDD??FH?FCA:EHD<?FHHGHEHEGC?CFHBFF6@FD@FHGIGH
@4886001/1
gtaaaacttctcggaaatctccaatccaaaccgtttgaaatctcggtttt
+4886001/1
CCCFFFFFHHHHGJGIGJJIJJJJJJJJJIJJJJJJJJJJJIIIJGDHIJ
@2156307/1
tacctgcaacttggccaggttagggccaacagattgtttgagatgtttgt
+2156307/1
CCCFFFFFHHHHHJJJJJJFHHIIJJJIJJJJGIJJIJIJIJJJJJJJJJ
@4183297/1
cccgtatccgattccattgctgataataatgtggcccgtgcttttataca
+4183297/1
CCCFFFFFBHDDHEHIIGIHIIHHIGIIIIFGHGIIIIFEGIIIIIIIII
@6257850/1
catcactcttatatgggcagcccgaacacggttaccgggaattttgtttg
+6257850/1
@@@DDDDDDHFDFBGIEGIGAHHG@F@FFHI?;ABDFEEGBGE>EED=AE
@6258013/1
ctggatggagtgagcacgggctctgtgcctggctcccatgtcacggtagc
+6258013/1
@CCFFFFFHHHHHJJJJJIJJJJJJJJJJJJJJJJJJJJJJJJJJJFHII
@4887246/1
gctaaaaaagcatgttctctcgcgccaatggcatgtatacatgcctacta
+4887246/1
CC@FDFFFADHHHCF>FGHEIG?GIHIFIFEGIIGGGIGGIIIIIICGGC
@6935249/1
gtggattttaatgttattattacagcatacataataaaattagaggaagt
+6935249/1
BBBFDEFFHHHHHHIIIJJJJJJJJJJJJJJJJJJJJIJJJJJJJJGJJF
@6258384/1
ggtggtgcacgcgcttgggcagagggaatctgattgtgctgttgtggaac
+6258384/1
CCCFFFFFHHHHHIJJIJJJJJJIJJIJJJJJJJJJIJJJJGIJGHIIJJ
@4887514/1
gcctcttgtatgcgaaggtgttgaggcgcttgtggtggtgcacgcgcttg
+4887514/1
CCCFFFFFFHHHGJBGHIAGHHIIGGJJFIJIHHJJGIFFHGGGIIHFFD
@6935451/1
cactgagtgacggcacctccgacactgaggtcacggtactcgcggtacat
+6935451/1
CCCFFFFEHHHHHJJJJJJJJJJJJJJJJJHIJJJJIJJJJJJJHHFFFF
@5573688/1
gtaaaatacatagtttcactacacaagtgatacactgatttctttttctt
+5573688/1
CCCFFFFFHHHHHHIJJJJJJJJJIJJHIJJJJJJJJJJJJJJJJJJJJJ
@4888335/1
cgctaatctcagaaacggctgatccgagttggatgcggttttcacgaata
+4888335/1
@CCFFFFDHHHFHIGIJIJIJCGHIFEGGDGG9FAGDFHHII>BEIAFFG
@6259328/1
ctcatcttgtatagaggaggcttgggctcgctctccgaagggagcttgcg
+6259328/1
@C@DDDEFHCFHGIIIIEHIIIGIGIIIIGIHDBDDD<FGGEC;AAFHF<
@6259428/1
tatatgaaacgcgagtggggccgtcagaacctgatagaaacggttggcgt
+6259428/1
CCCFFFFFHHHHHJJFHJJJJJJJJJJJJJJJJJJJJJJJJJJHHHFFDB
@6259481/1
tgacgcaagaagtaccagaaacgggacttagccacaatctggtctgg
+6259481/1
CCCFFFFFHHHHDHIJJJJJJJJJJJJJJJJJJJJJJJJJJJHIJJJ
@6936559/1
ctcgcacgttggcagtaatagtacaagtgaaaagtcacttgccgatggta
+6936559/1
CCCFFFFFHHHHHJJIJIJJJJJJJJJIIJJJJJJJJJJJJJJJHJJJFG
@768405/1
attttgtttttctctgtgatctgtttcttggcatctatagatgtcgg
+768405/1
@C@FFFFFHHHHHIIGGIJIHGGFHIIHJIJGHGHEGHHCGEGDFDH
@2158605/1
caccagtggtcttcttgaacttcttcaattgacgcaagaagtaccagaaa
+2158605/1
CCCFFFFFHHHHHJJJJJJJJJJJJJJJJJJJJJJJJJJJJHIIJJJJJJ
@4889003/1
gctctgtgcctggctcccatgtcacggtagcactgagtgacggcacctcc
+4889003/1
CCCFFFFFGHHDHJJJJJJJJJJJJJIHGIJJIJIIJIIIJJIIJJJJJJ
@6936828/1
gtggtcttcttgaacttcttcaattgacgcaagaagtaccagaaacggga
+6936828/1
CCCFFFFFHHHHHJJJJJJJJJJJJJIJJJJJJJJJGIJJJJJJJJJJJF
@768731/1
gatagctggacaaggcactggcaacgaccaatcatggacttttcttcaat
+768731/1
C@@FFFFFHHHHHIIIJJJEIJIJJHGGIJHIJJJJIGIJIJJIJJJGIH
@768859/1
atcgttctcagcatggtaagaaggtggcggccagaatctagacatgcaca
+768859/1
@@@DBDDD?FBBCD>HCEHGAHDD3CBA?C@8DB>@GHGI@H8=C7CFEG
@6937153/1
ctcgaggttggtcgtctaccgggcagttctcgaaatgtttcataacgagc
+6937153/1
?@@D=AD<DHAD>CEFGECH>E><DGIIBFHGHH?BF=FFGGGC;FEGGI
@769112/1
ctgagccatagcaaacagccactggcaatgtggatagctggacaaggcac
+769112/1
CCCFFFFFHHHHHIJJJJJGIIJIJIIGIIFIIJIIIIHHIIJJIIIGGH
@4889517/1
cactgagtgacggcacctccgacactgaggtcacggtactcgcggtacat
+4889517/1
CCCFFFFBFFHHHJJIJFIJIJJJJJJGJJJJJJJJHHGJJJGIHEDFFF
@4889646/1
ctaggagtgactttcccgtttccaatctccaagacaggaggctccagtac
+4889646/1
@@@FDFDACFHDFGDAHGIDICFE@HHIFGEHGGIGIGABGDFHICG?@G
@6937811/1
tgtggaactgcttcacctgtggccggcggcacgcagacgccttgatgacc
+6937811/1
=:?D?8:BFFCBDFFFF@G:3CBDGEB@FEF>@:A=BB@B9??@A;3;@B
@5573876/1
gtggtgcacgcgcttgggcagagggaatctgattgtgctgttgtggaact
+5573876/1
@CCFFFFFHHHHHJJJJJJJIJJJJIJJJJJJEHEIJIIJJJJIJJJJJJ
@769814/1
ccaaattcttcttcttcagccggctttggtggttctttggctgcctctgg
+769814/1
CC@FFDFFGHHHGGGIEHIJJJGGHIIIJCDHFIGIIIJJIGHIJJIIIG
@5574050/1
gcccattttcacaggcaagggatcctaacttcgcaaccactaattccagt
+5574050/1
CCCFFFFFHHHHHJJJJJJJJJJJJJJJJJJJJJJJJJJJJIJJJJJJJG
@770114/1
cctttatacatttcggcatggcgatcatgtcgatggcttggtttattccc
+770114/1
CCCFFFFFHHHHHJJIJJJJJJJJJJJJJIIJJJIJJJJJJHIJJJJJJJ
@7609256/1
ggtctggagagaagatcctcatcttgtatagaggaggcttgggctcg
+7609256/1
?7=BDDDD>D7<C2222:4<F9D::<FE?<EE@E>C:ADB<A2BD=6
@7609308/1
gggaatctgattgtgctgttgtggaactgcttcacctgtggccggcggca
+7609308/1
CCCFFFFFHHGHFHHIIIHHJHIJJJJJJJJJGHIIIGFHGIJJIJIHDD
@2834258/1
cgatgttttacaagggcaggttgaactcacaccattcaatttaaaagaaa
+2834258/1
@B@FFDFFHHHHHJJJJIIJFHGIIJJJIJIJIIJJJJJJJJJJIJJJJJ
@7609506/1
ctgatagagacgatttcaccagtggtcttcttgaacttcttcaattgacg
+7609506/1
;@@DFFFFGHHGFHGHEIJJJIHGGIJJJIJE<<FHIEGFJGAHIICGIJ
@2834331/1
ggtgctgggcctcttgtatgcgaaggtgttgaggcgcttgtggtggtgca
+2834331/1
CCCFFFFFHFHHHJJJJJJJJJIIIJEGHIJIJJIGJJJJJJJJJJGHJG
@2834397/1
ggtgcacgcgcttgggcagagggaatctgattgtgctgttgtggaactgc
+2834397/1
BBBDFFFFHHHHHJJJJJJJJJJIIJJJJJJJIJJJJJIJJIJJJJJJJJ
@5574898/1
gggagtactgagcagtatctattcagtaaacttatagctgacactga
+5574898/1
@@@DB?2ADF>F>GGCFEHIIIIIGH<FEHIHIIIII@FFFCFEIIG
@5574926/1
gtggaactgcttcacctgtggccgg
+5574926/1
?@;DDB:BFF?ACFBE@??C3:AC8
@5575034/1
ctcgaatagtcttttctaacttgaacagtgcgatgttttacaagggcagg
+5575034/1
CCCFFFFFHHFHHJJIIJJJJJJIJJJJIIIHHJJIJJJJJJJJJJJJJJ
@770823/1
tattaggtaatgttatatattttgtcttttctgacattggtctctataat
+770823/1
@CBAFDFFGHHHHIIJJJHJIIIIJIGJGIHHIIJJJJIJJJJJJJJJJJ
@2835036/1
gtggaactgcttcacctgtggccggcggcacgcagacgccttgatgacct
+2835036/1
CBCFFFFFHHHHHJJJJIJJIJJJJJJJIJJIJGHFFFDDDDDDDCEDDD
@2835247/1
cttctacagatttattatagcctgcgacttcgttcgtgtggaatagtgac
+2835247/1
@@CDDEFBHFFHBFGGIIGGAFGIIIIEHIGG@GGIBFGHEIGIIIDGCF
@2160283/1
gtaatctagctacccacgtaaatgtaaacctggcaagcatccaagatagt
+2160283/1
BBBFFFFFHHHHHJJJJJJIJJJJHIJJJJJJJIJJJJJJJJJIJJJJJB
@5575804/1
tgtgaaaatgacatcttataaatatctattggacccaaatacggcaaggc
+5575804/1
@C@FFBEFHHHHFIGHGGIGGGIIGHIIIIIIIGHIIIIIIIIIGIIGGC
@7610646/1
catacataataaaattagaggaagtaggtgctgggcctcttgtatgcgaa
+7610646/1
CCCFFFFFHHHDHABGG@BEFGGHCHEHDDGGHCIDGGIIJIHIIJIIGH
@1469251/1
ctggtctggagagaagatcctcatcttgtatagaggaggcttgggctcgc
+1469251/1
@CCFDFFFHHHHHJJJJJJJJIIJJJIHHHIJJJJJIIJJJJEGHIJJGA
@2160539/1
gggatatggaattttaatttatgccccctttaaaaaaagctcgatctcaa
+2160539/1
@CCDFFFFHHHHHJJJJJJJJJJJJJJJJJJJJJJJJJJJJJJJJJJJJJ
@2835735/1
ggggaagtaaatgcatctgtccttatttccgacccacaaacaattaagcc
+2835735/1
CCCFFFFFHHHHHJJJJJIIJJJJJJJJJJIJJIJJJJJJFIJIJJJJIJ
@1469562/1
gtgttgaggcgcttgtggtggtgcacgcgcttgggcagagggaatctgat
+1469562/1
BCCFFFFFHHHHHJJHIJIJJHHIJJJJJJJJIJJJIJJJHHHHFFFFFF
@2835899/1
gcctcttgtatgcgaaggtgttgaggcgcttgtggtggtgcacgcgcttg
+2835899/1
C@CFFFFFFHHDDGFGHHGIJJJJEGFHIIIJGHHFGGHHEGGIJJGFFC
@2160902/1
aatctgattgtgctgttgtggaactgcttcacctgtggccggcggcacgc
+2160902/1
@CCFFFFFHHHHHJJJJJIJJJJJJJJJJJJJJJJJJJJJJJJJJHFDDD
@2836041/1
accaataggaacaatacttcgggcttattctgcatacctgccatgcgctg
+2836041/1
@CCDDFFFHHHHHJJJJJJJJJJJJJJJJJJJJJJJJJJJJJJJJJJJJJ
@4185159/1
cacttctttgttttatttaaaaagcttaagttgaattctacaaatgcttc
+4185159/1
;??BD8DDBBDD3CABBE@AD433:AF?EE<C>??<@<C<99?<?B:?DD
@4185331/1
gttgtggaactgcttcacctgtggccggcggcacgcagacgccttgatga
+4185331/1
@@CDDDDDFHFBDHIIIIGIFHFEIIBB>GEHGGFFEDDEDDDDBDDDC@
@4185339/1
gtggattttaatgttattattacagcatacataataaaattagaggaagt
+4185339/1
C@CFFFFFHHGHGEBGHJJIJJJJJGGIJJJJJIGIJIJJJJGHIIGIEG
@2836659/1
cacacttttgagaggtcaccgccggtgtccaggtaaattgcaccgattag
+2836659/1
C@@FFFFFHDDBFGGHIIJIIGGIIFGGGGHGIDFHIHGGIGHIIIJHHH
@2836724/1
ctctgtgcctggctcccatgtcacggtagcactgagtgacggcacctccg
+2836724/1
CCCFFFFFHHHHHJJJJJJJJJJJJJHIJJJJJJJJHIJJJJJJJJJJJJ
@5577381/1
ctgggcctcttgtatgcgaaggtgttgaggcgcttgtggtggtgcacgcg
+5577381/1
@@@DDFDDHHHHHGIGJJHBFEACCEHHGADGHGGEIE?HBFIG>CHA=B
@1470664/1
ctgggtcttacagattggtggaaaccaaaccaaacttctctgccaccacc
+1470664/1
CCCFFDFFHHHHHIJJJJIIJIIJJJJJJJJJJJJJJJJJJJJJJJJJJJ
@4185749/1
gtcacgtccacgcccaggaatatcaccggctcgttgaaccccttaggacg
+4185749/1
CCCFFFFFHHHHHJJJJJJJJJJIIIIJJJJJJHIHIJIJJJIJGIJEEE
@2837068/1
cttcattgagggtcgggaacttatggtataggtagagactggctgcaaat
+2837068/1
CC@FFFFFFHHGHJIGGIJJJJHIGG?FFGDH?FDFGEHGHIIIGGGGJC
@72536/1
caagtttcatcgaaatcaaaccgttagttttcacgtgatgcctgaacata
+72536/1
CCCFFFFFHHHHHJJJJJJJJJJIJJJGIJJJJJJIIIJJJJJJJJJJJI
@7612751/1
ggtgcacgcgcttgggcagagggaatctgattgtgctgttgtggaactgc
+7612751/1
@@=D=B=BFAFFDBDGFIFBDFEEDGDAFAGA@FBDFFD@FBFCFIEFFI
@7612794/1
cactgagtgacggcacctccgacactgaggtcacggtactcgcggtacat
+7612794/1
@@@DDDBDDDFAF>CFB;FDHHGG@DBG>E0?BGGIGEGGDHIIH=BD@;
@3513714/1
cgtcgccttgagaagcagacacaagcttcttctgtttgtccgtcaaagca
+3513714/1
@CCDFDFDHHDBDFFEGIGIGGIIJJJJJGIJCFCGIIIGIGIJIIGIEG
@72975/1
ctcgcacgttggcagtaatagtacaagtgaaaagtcacttgccgatggta
+72975/1
CCCFFFFFHHHHHJJIIJJJJHIJJJJHHJJJJJHIIJIJJJJJIJJJEH
@1471457/1
cgtttagcagcttcatccagaggcaagc
+1471457/1
@@@DD?DDF?AFFFFFG>:FCC11FF=@
@5578316/1
atgcgaaggtgttgaggcgcttgtggtggtgcacgcgcttgggcagaggg
+5578316/1
CCCFFFFFHCFHHIJJJJJJJJJIJJGIJGHJJIJJJJJHHHFFFFDDDD
@1471694/1
gcgggatctcttcaaaaatgagatgtggaaaacattctagggaactcctc
+1471694/1
CCCFFFFFFDHHHJIIJJJJJIGIIIJIJJIIHIIICIIJJIEEHGIIII
@6260621/1
agcatacataataaaattagaggaagtaggtgctgggcctcttgtatgcg
+6260621/1
CCCFFFFFHHHHHIGGHJIJJJJJJJGHHJHGHJJIJGIIJJJJIJJJJJ
@4890444/1
ctacgatcatcactgtcgtgtcctttatacatttcggcatggcgatcatg
+4890444/1
@@@DDDDD<FBF?CFAEG<FF;FE>EGI>EFFI<?GHIBD2?2?67<FHA
@4890574/1
ctaggactcgaggttggtcgtctaccgggcagttctcgaaatgtttcata
+4890574/1
CCCFFFFFHHHHGEGIJIIJIIJJIJIIIGIJHGHIJIIJJJJFHHIJJI
@3514483/1
caccacagttccagtctcaggcacattgccattagtagactgatcagccg
+3514483/1
CCCFFFFFHHHHHJJJJJIIIIIJJJJJJJIJJJJJJIIIJJIIJJIIHJ
@2838600/1
cggtactaacgatcaaatcgatcatgggtccataatcattcctggaatcc
+2838600/1
@@@DDADDA?CDFGFFHFGGGGGIIIIIHGHAHHEGGGIJJIIJJIIGGI
@3514602/1
gccagatgccaaagttcttgatcttcactgggctcttctctgggatttcc
+3514602/1
CCCFFFFFHHHHHJIJJJJJJJJJJJJJJJIJIJJJJJJJJJJJJJJJJJ
@2838685/1
gtgctgggcctcttgtatgcgaaggtgttgaggcgcttgtggtggtgcac
+2838685/1
@C@ADBDFDHHHDGHHGHIIIIEAGHGGHGIICEDAFHGFGGHGI8AGGC
@74099/1
gtttaagagaagttcagtgacatacacacttacagaagaattatatatat
+74099/1
C@CFFFFFHDHHHIJJIHIIIJJJJJJIJJJJJIJJJIIGIJJIIGGIJJ
@4891045/1
cccaactgtcctccggtactaacgatcaaatcgatcatgggtccataatc
+4891045/1
???DDDDD=CD:CEE?@EFFEIEDD@D?DDC?DDDDIEIIDICDIAEEEE
@6261277/1
cgtcattgaacaatctcgtatgatgccgtttctgtaccaataggaacaa
+6261277/1
@@@DDDDD8F??8EGG@EDGGH>CCHGF?E9D9FH9?4:?D?DF>DHFE
@772504/1
ccctgcagagcttgcaaagcttgcaatgatctttccttcttctctttttt
+772504/1
CCCFFFFFHHHHHJJIJJJJJJJIFAEGAFCHGHIJJJJJJJJJJJJJJJ
@7613334/1
ctgatattgatagttttttcattccctgcagagcttgcaaagcttgcaaa
+7613334/1
@@CDDDDFHHGHHAEGHHIJGAFHIJJJJJH@CHIIJJIIJJIIGEHII?
@7613727/1
gcgggcgacagccaatatgtgttaaaataaaaatccatttcattgttctc
+7613727/1
@C@FFFDFHHHFFHJIJJIHGIIIJIJJJJHIIIIIIJJJIIJGEIIJJI
@7613825/1
cttgctgttagctcattttaacaca
+7613825/1
=11A:ABDFDF4ABF<BF<FAIE<E
@773360/1
agagaagatcctcatcttgtatagaggaggcttgggctcgctctccgaag
+773360/1
@CCFFFFFHHFHHIJJJJJJJJIJJJJGIGJJJECGGIGDGIJIJJJJIG
@773736/1
tccacaaacattataatagcgttgtctaacgtcggattcagttcggaaca
+773736/1
CCCFFFFDDDHHGIHJGICGGEGGGHGGHGG?GEH@DFDGH?BGGGFHHH
@7614670/1
ctcagcatggtaagaaggtggcggccagaatctagacatgcacagctctt
+7614670/1
CCCFFFFFHHFHHJJJJJHIJJJJJJJJJJJJJJJJJJJJJJJJJJJJJJ
@7614842/1
ctccagtactttagctttgacagtgtaaaacttctccgaaatctccaatc
+7614842/1
?<<DDD2AF?C<:EEF>GHI@<F?3<CF@BHFIIIC<EF;FF9B??BD?G
@7614942/1
ctttctaaggttctaaactatatctgtaccaaatttcaaccaaatccgtc
+7614942/1
CCCFFFFFHGHHHJIHGIIIJJJJJJJJIGIJGGIJJIIIJJGIIJJJII
@774560/1
cagggatcttgccgtcattgcagacggtgtggtagcgggtcggacgagcc
+774560/1
CCCFFFFFHHHHHJHIJJJJJIJJJJJGHGIJHIJJJJJFGIJGHFDDDD
@774669/1
gcgaaggtgttgaggcgcttgtggtggtgcacgcgcttgggcagagggaa
+774669/1
@@@ADDD2A<DFFGGIIFIIIFHIDHC?GBGGC6FGIEGIHDFFFFFCBB
@7615403/1
cttgttgttaagaggtgttacctgcaacttggccaggttagggccaacag
+7615403/1
@;=DDDDDHHBHAHGIGGHGIICHEFFCEH?<@F;C;FD9?D;??BGH@B
@7615494/1
tctgtgcctggctcccatgtcacggtagcactgagtgacggcacctccga
+7615494/1
???DAD?;?ADDD??CF>G:AFEFHFEGEFEGG@??9BDHIG::FHGEGA
@775065/1
ctggatggagtgagcacgggctctgtgcctggctcccatgtcacggtagc
+775065/1
@CCFFFFFHHDFHIJJJJJJJJJJJJJJJJJJJJJJJJJJJJJJJJGGHE
@7615935/1
cacagttccagtctcaggcacattgccattagtagactgatcagccggag
+7615935/1
CCCFFFFFHHHHHIJJJJJIJJJJJJJJJJJJHIIIJJJJJJJJJJJJHJ
@7616076/1
gagaagatcctcatcttgtatagaggaggcttgggctcgctctccgaagg
+7616076/1
@C@FDDEFHGHHBFHHIIAIIAEHHJCGBGIG?DC9DBFBGGCE>A<FHH
@7616832/1
cccgtttccaatctccaagacaggaggctccagtactttagctttgacag
+7616832/1
CCCFFFFFHHHHHJJJJJJJJJJJJJJJJJJJJIJJJJJJJJJJJJJJJJ
@7617024/1
tctgtatttcctcttcatggtgccacagtgagtgatttcaattttgagac
+7617024/1
@@CFFFFFHHHFHJIIIGIJEFGFHIIG@HHIHIAFGCHHGIJJJJGGII
@7617538/1
cacgaaacactcggtccttaccctctccaggtaatataacctccaattca
+7617538/1
CCCFFFFFHHHHHJGFHIJJIJJJJJJIJJJIJJJIIJIIJJIIIIJJIJ
@2840222/1
ctgagtgacggcacctccgacactgaggtcacggtactcgcggtacatgt
+2840222/1
CCCFFEFFHHHHHJJJJJJJJJJJJJJJIJJJJJHIJIJIJJHHHFFFFF
@7617904/1
cgaataacatttattaaacaaattacataaagcatttaaataactaattt
+7617904/1
CCCFFFEFGHFBADBAGDHEHEBGCHGGEHHGIIIIEEGIGGDAGHDGID
@2840627/1
cagatgcaatttcttgcaagaattgcacaaagttgaagtccttgttgtta
+2840627/1
CCCFFFFFHHFFFIJIJJIJIJJJIJIJJJJIEHGHHIGIJIIJJIJJII
@7618366/1
ctaggattaagtctgcttcgtacaataataattaataatatgtacctaca
+7618366/1
CCCFFFFFHHHHHJJJJJJJIJJJJJJJJGIJJJJJJJJJJJJJIJJHHI
@2840674/1
ccctaagtgagtatacatctattaaattcaaacgcagagctcattatgtt
+2840674/1
CCCFFFFFHHHHHJJJJJJJJJJJJJJJJJJJJJJJJHIJJJJJJJJJJJ
@2840707/1
gtccatcacaagaagttatttgttcaaataacttattaaaattaatatgc
+2840707/1
CCCFFFFFHHHHHJJHIJJJJJJJJJJJJJJJJJJJJJJJJJJJJJJJJI
@2840737/1
cgtcactattctaggattgtgtaggtaatattattaaacgaagaacatgc
+2840737/1
CCCFFFFEHHHHHJJJJJIHIJJJJHIJIJJJJJJJJIJJJJJJJJJJII
@2840739/1
cggccttcaaactgaacctaggtaatccctttatttcttctttaatagga
+2840739/1
CCCFFFFFHHHHHJIJJJJJJJHJJJJJJJJJJJJJJJJJJJJIIIJJJH
@4891776/1
ctcttgtatgcgaaggtgttgaggcgcttgtggtggtgcacgcgcttggg
+4891776/1
CC@FFFFFHHHGBGHGCEFHIGIJGIJJJJFF?BFGAGGGHHGIGFEDCD
@2841014/1
ctcatcttgtatagaggaggcttgggctcgctctccgaagggagcttgcg
+2841014/1
@@@ADFFFHHGGFHDEDFGABGEFBHIE?FHFDGADGFHEFH2@62=CDE
@2161907/1
cgcaagaagtaccagaaacgggacttagccacaatctggtctggag
+2161907/1
?8?1BD>?2<ACDDEEEBE=FAAEDEEEC>DD8B?DEI>DD>BDD>
@2841326/1
gccagatgccaaagttcttgatcttcactgggctcttctctgggatttcc
+2841326/1
CCCFFFFFHHGHHJHHIJJJJJJJJJJJJJJJJJJJJJJJJJJJIJJJIG
@2841765/1
cccatgtcacggtagcactgagtgacggcacctccgacactgaggtcacg
+2841765/1
CCCFFFFFHHHHFIJJJJJJJJHIJJJJJJJJJJJJJJJJJJHJJHIIJJ
@6261934/1
cgcaagaagtaccagaaacgggacttagccacaatctggtctggagagaa
+6261934/1
@CCFFFEFHFHHDIIGIIJIJJGGHIGHIJIJIJIGIJJBHGIJIHFHFG
@6262166/1
cacgcccaggaatatcaccggctcgttgaacaccttaggacgaagtgatg
+6262166/1
CCCFFFFFHHHHHJJIJIJJJJJJIFHCGHEHGIEGFCGEGGGHE@DEAE
@2842540/1
gtgctgggcctcttgtatgcgaaggtgttgaggcgcttgtggtggtgcac
+2842540/1
CCCFFFFFGHHHHJJHIIJJJIJJJEGHIJJJJJJJJJJJJJJJJIIIJJ
@6262624/1
ctcataagaagttggttgaactggtgcaatttcttcatgtgtggtcatta
+6262624/1
CCCFFFFFHHHHHJJJJJJIJJJJHIJJJJJJJJJJJJJIJIIJIJJJJJ
@2163471/1
gtggaactgcttcacctgtggccggcggcacgcagacgccttgatgacct
+2163471/1
@@@@ADEFHBFFHGEHIIHDGIIIIJJJJIEHIFHDDFCDDDDDDDEDDC
@2843207/1
cactatctacacttaaaaaaaactcactagtcatcatcagaatc
+2843207/1
CCCFFFFFGHHHHJJJJJJJJJJJJJJJJJIJJJJJJJJJJJJJ
@2843327/1
gctcattttaacacatttcacattgaaaaataggtcaaaaccttcattat
+2843327/1
CCCFFFFFHHHHHJJJIJJIJJJJJJJJJJJJIIHHJJJJJIIJIJJJJJ
@2163988/1
ccagaatctagacatgcacagctcttgcagccatccaacgggattgccca
+2163988/1
CCCFFFFFHHHHHJJJJIJJJJJJJJJIJJJJJJJJJJJJIJJJJJJJJJ
@6263581/1
cttataaatatctattggacccaaatacggcaaggcccataataattaag
+6263581/1
CCCFFFFFHHHHHGHIGIJJJJIIIJJJJJJJJIJGIJJJJJJJJJJJJJ
@4186875/1
gtgcgggatcctcgtcattgcctggcatacaaggcaaagcaccgacgacg
+4186875/1
CCCDFFFFGGGHGIIJJJIHGIGIJJJJJJJIEHHGJIJJIJJJJJJHBA
@4894577/1
ctgtggccggcggcacgcagacgccttgatgacctccactttgatgatct
+4894577/1
@@@DDDDBAFAF8@:@@@@AAFB<BH<?C;BCEECCCCCC@CC>>@@CCD
@6263939/1
aaagaactgtttgcctctcatgtcccatactccttgatttggtaaagctt
+6263939/1
@?@?DFDEDHFGFEEHBHIFHGFH>DHHICHIFGGI<<BDFHIG>?F<GC
@4894910/1
cgacatattcggcgatgatgcattcttcctcgtcaagcaaataaaggaca
+4894910/1
@@@FFDFFFHHFHGHHIGGIIIGBBCGFHIIICDED?FFEGIIIIIIIII
@4895159/1
gtgctgttgtggaactgcttcacctgtggccggcggcacgcagacgcctt
+4895159/1
@=;?DDDDFFAFFEHG>EFHICIGHHEB;BBF8FDHE=ADFCCC?@?BBB
@4187578/1
ggcgattcatacagtcgaattacatgacatcaggcttccgtacattttat
+4187578/1
@@<DDAB;A?FHHI<???E<FAF@@EACHD39?GCF11?FGB1?0?<??@
@75064/1
gggaatctgattgtgctgttgtggaactgcttcacctgtggccggcggca
+75064/1
CCCFFFFFHHHHHIIJJJJJJJJJJJJJJJJJJJJJJJJJJJJJJJJHFD
@1472484/1
gccttgggaagcctttgtgcgccacatcaatgttgataaaggctttattg
+1472484/1
CCCFFFFFHGHHHJJJJJJJJJJJJJJJIHIIIJJJJJJJJJJJJJJJJI
@75237/1
ccacaatatattcgtgaaaaccgcatccaactcggatcagccgtttctga
+75237/1
C@CFFAFFHGHGFIJJJJJJJJIJIHIIIGIIJGIJGHJJIJJJIGGIIC
@1473296/1
caatttatcttcaaatgacgacaccacagttccagtctcaggcacattgc
+1473296/1
CCCFFFFFFHHHGJJJJGJJIJJJIJIIIIJGIJJJJJIIGGHIIJJJEI
@778234/1
gtagtacccttcaggtgaagagaaaaatgaacgtcccacaggggtgtaca
+778234/1
CCCFFFFFHHHHHJJGHHIJJJJIJJJJJJJJJJJJJJJJJJIJGHHIJJ
@6265449/1
accaaaatattttttacgatttttgtctgtctgtctgtctgtccgtttgt
+6265449/1
@BCFFFFFHHHHHJJJJJJJJJJJJJJJJJJJJJJJJJJJJJJJJIJJJI
@2165767/1
tattgatagttttttcattccctgcagagcttgcaaagcttgcaa
+2165767/1
CCCFFFFFHFHHGJGGGHIJJJJJIJIJIJJJJJJHIIIIGHIII
@2165857/1
gtcataatcttcagatactccaaagcattctgggctgcagatgactgtgc
+2165857/1
CCCFFFFFHHHHHJJJJJJJJJJJJJJJJJJJJJJJJJJJJJJJJJJIJJ
@4188866/1
cacttggtcaggccccgtcgcgtacttgcagaagcatggctgcccaatga
+4188866/1
CCCFFFFFHHHHHJJJJIJJJJIJJJJJJIJJJJJJJJJJJJJJJJJJJH
@1473591/1
cttgttgttaagaggtgttacctgcaacttggccaggttagggccaacag
+1473591/1
@@CFDDDDDHDFFIJEGGHHIHIJJJJJJJJIIJIIIFFIIHGGGIJJJJ
@1473643/1
ggcagagggaatctgattgtgctgttgtggaactgcttcacctgtggccg
+1473643/1
@@@D??BDF:FHDAFHGHG<A??H?EEFG=DHDGCGCF@@FHA>BGHGHG
@778597/1
ctgggcctcttgtatgcgaaggtgttgaggcgcttgtggtggtgcacgcg
+778597/1
@@@FFFFFHHHGFHIIIJGIIIAEEFHGGIGGGIJIJJDBF@HHGHGIHH
@76253/1
gcaagaagtaccagaaacgggacttagccacaatctggtctggagagaag
+76253/1
@@@DFFFF4AFHHIIGIJJIGGIIHCDHDGIJIIHIGI?FBECHGGJJJE
@6266057/1
gtgctgtctgtacattgaaaacaaaaataaaaaaaatagcaggggttatt
+6266057/1
CCCFFFFFHHHHHJJJJJJJJJJJJJJJJJJJJJJJJJJJJJJJJFHIJJ
@778812/1
attacgttaaatgccacgacgctcggacatttcaattttatttagttggt
+778812/1
CCCFFFFFHHHHHJJJJIJJJJJJJJJJJJJJJJJJIJJJJJJIJJJJJG
@76434/1
cagggcacgcttgcgcatgacatctatacatgccattggcgttcaaaagg
+76434/1
CC@FDDDFHHFGGIIIIIHEHIIJIIGGIIGGHGGGF@D@@DFHDFHGGG
@779194/1
gccagatgccaaagttcttgatcttcactgggctcttctctgggatttcc
+779194/1
?@@DDAABFFFFDAAFEAHFGGBAHB@EF<8AFGGIECHIII>;FCEHDH
@76824/1
gcgcagaactccgtgatgcgcgggtcctcgatacccacgtagtcgaagaa
+76824/1
C@@FFFFFGHHHHIJJJJIIIIIJHGIIJJGIJJGIJJHEEFDFFD?BBD
@76909/1
cgggctctcaggcaggcaagatgggcatagtaggtaggcgtagggta
+76909/1
CCCFFFFFHGHHGJIJJIIJIIJJJJIJJJHIIJIIJJJJHHIIJBG
@77071/1
gtccattttctaactgaagaggaaacgattgcatctgtgaggggcgtcgg
+77071/1
CCCFFFFFHHHHHIJJIJJJJJJJJJJJJJJJJJJJJIJIJJJJJJIJHF
@6941635/1
cacggctttttccagatccactcttgctccatggtccaggagcagcagcg
+6941635/1
@@CFDFDFFHGGHIIJJGGHJJJIIGGJJIIEHJHICGIIGIDIJJEIIG
@779743/1
ttctcatgtaatttttaatgttttccaaatcgacgactcctgtggctttc
+779743/1
?;@A::B;C::AD@FGBBHHIIIIE:EHDEEFA@FEFIBD?BGEFF@BEE
@6941766/1
aacagacaaacagagaaacagacaaacagacaaacagacaaaaaaaaagt
+6941766/1
CCCFFFFFHGHHHIJIJJJIJJJJJJJJJJJIJJJJJIJJIIIIIIJHH?
@6942272/1
cggcacctccgacactgaggtcacggtactcgcggtacatgttgtgtaca
+6942272/1
CC@FFFFFHHHHHJJJJJJJEHIJJIHIJJJIIJJIJJIIIJJJJJHHHH
@77900/1
cagtggtcttcttgaacttcttcaattgacgcaagaagtaccagaaacgg
+77900/1
B?@DFFFFHHHHHJJJJJJIJJJJJIJJJIJJJIJJIJBHIIIIGJIJJJ
@780763/1
tcccatgtcacggtagcactgagtgacggcacctccgacactgaggtcac
+780763/1
CCCFFFFDHGHHHEGIIJIJIGIHIHGHGJIJJJJJJGIJJJJIIIFHIH
@78401/1
ctcccatgtcacggtagcactgagtgacggcacctccgacactgaggtca
+78401/1
CCBFFFFFHHHHHJHIJJJJJJJJHIJJJJJJJJJJJJJJJJJJJJJIJG
@4895731/1
gttggaatgattctggtgggttgtcctgcagagcttgccacatcttgtaa
+4895731/1
@@BFFFFFHHHGHJJJFGHI@GHHIEIIJJJJJIJJIIJIIJJJJJJIJJ
@4895807/1
ctctagcacactcaccattctccttattagttattaaactgacttgtgtt
+4895807/1
CCCFFFFFHHHHHJJJJJJJJJJJJJJJJJHIJJJJJJJJIJJJJJHJIJ
@78825/1
tggctcccatgtcacggtagcactgagtgacggcacctccgacactgagg
+78825/1
@B@FFFFFGHHFFIIIGCFHHIJIGGIIJIJEHIIJJJJJJGGGIIIGIE
@781261/1
cacctgtggccggcggcacgcagacgccttgatgacctccactttgatga
+781261/1
CCCFFFFFHHHHHJJJJJJJJJJJJJHHHFFFFFEEEEEDDDDDDDDDDE
@4896057/1
cttcaatatccacataagtaacttc
+4896057/1
@@@=D?:A=C?F;AC<<?F:<:3C<
@781658/1
ggtcgctacagtcgtacttgtttgaaggagtctatgcaagcttactataa
+781658/1
@@CFADAAHDHCCAFH@@HEEHHGBCFE3CCGGGIICH<BDHCHEHGHHI
@6943664/1
gtctgtggagctgatgcttgctgggcctcagctgttggagctggttcagc
+6943664/1
CCCFFFFFHHHHHJJJJJJJJJJJJJJJJJJJJJJJJJJJJJJJFHJJJI
@6944135/1
gtcacggtaagcattcatcagaatgctatgcaacatcttcatcttagcgt
+6944135/1
@@CFFFDDHFHHFIJJJJJIJIJJJJJIJJJJJJGIJJJJJJJJJIIFHH
@2844369/1
tacaaacaaaaacataaacacatctagactaattaataaaattggactgt
+2844369/1
CCCFFFFFHHHHHJJJJJJJJJJJJJJJJJJJJJIJJJJJJJJIJJJJJH
@2844511/1
gcaagaagtaccagaaacgggacttagccacaatctggtctggagagaag
+2844511/1
CCCFFFFFFHHHHJJJJJJJJJJJJJJJJJJJJJJJJJHIJJJJJJJJJI
@4897589/1
agtgacggcacctccgacactgaggtcacggtactcgcggtacatgttgt
+4897589/1
@@?DDFD<FDHFHHJEHIIJJIGGIJJJIJGBFHIECGGGHEHHEFDFFD
@2844862/1
agcaaatggaaaaaaaaattggtgaaaagaatcacaagtaagatactgca
+2844862/1
C@CFFFFFHHHGHJJJJIHHHJDFGIJIGHJJJJJJJJGHJJJJHHIIGI
@5579999/1
ctgatagagacgatttcaccagtggtcttcttgaacttcttcaattgacg
+5579999/1
CCCFFFFFHHHHHJJJJJJJJJIIJJJJJJJJJJJJJJJJJJJJJJJJJJ
@5580783/1
gtcctttctaaggttctaaactatatctgtaccaaatttcaaccaaatcc
+5580783/1
@@@=DDDFGGAHF<CEFDABFGIHHHIEGIIGGHBEFHIGEGGGHGIIEE
@5580800/1
gtggagctgatgcttgctgggcctcagctgttggagctggttcagccttt
+5580800/1
C@CFFFFFHHHHHJJJIGIGIIJDIIJJJJGHIEHIJJGI?DHGHGIIII
@2845896/1
aagtaagatactgcaaacatgccagttataaagcatagcccgaagtgcta
+2845896/1
BCCFDFFFHHHHHJJJJJJJJJJJJJJJJJJIJIIJJIJJJJJJJGIJIJ
@4898981/1
ctctatactttgcattaaaataatgcccattttcacaggcaagggatc
+4898981/1
@@CFFFFFHFHABHIIIIIEI>HGHEG3AFHH<EHEHBHGA>FGG=GI
@2846243/1
cctggcgtaaaataacgtcaatacactggatctcctcagtaggatggcaa
+2846243/1
CCCFFFFFHHHHHJJJJJJJJJJJJJJJIJJJJJJJJIJIJJJJIJJJJJ
@4899637/1
ggtacatctagagtataaaaaaatgataaattccgtcactattcta
+4899637/1
@C@DFEFFHHHHHHIJIJIJIJIHIIIIJGIJJIJHIJJJJJJJJJ
@5581735/1
cctgcacgaagaaatttgaatctatttatcatctatgaaaaaatggaaac
+5581735/1
@;=DDDBD:D:<DFG<AFAFB<C?FHIIIIBGID??9:D:?:?FAG@G@8
@2846848/1
cgttgatgtcgcaagatagtgagacattcactttttagtcataatcttca
+2846848/1
@B@FFFFFHHHHHJJJJJJHIIIJJJIJJJJJJJJJJJJJIJJJJJJJJH
@2847201/1
ccgacactgaggtcacggtactcgcggtacatgttgtgtacacctgagcg
+2847201/1
<@@FFDFFHHGD?FGIIJIGHIJIIHJ?FGHIJEHHDFCFHGDFHJJJJJ
@6266866/1
caagaaactctaggcgttcgtaggaacgcgtcactctgttgcgaatatat
+6266866/1
CCCFFFFFHHHHFHIIHIJJIJJJJJJIJJIJJJJJJJJJJJJIJIJJHH
@6266964/1
cttggtacaaagcaaaggtcgggcagttcgtcaacaagacattactagct
+6266964/1
CCCFFDEFHHHHHJJJJJIJJJJJJJIJJJJJIJJJJJJJJJJJJJJIIJ
@1476918/1
ggccttgattttataatttagagacacgtgtacatttcgagagaacaaat
+1476918/1
CCCFFFFFGFFHDHHIJIIJIIIGGGGGFEHGIIIGIIJJCHDHGIGIII
@5583163/1
cgcgacttcgttcgcgtggaatagtgacttccggcaaatttttggtttta
+5583163/1
C@CFFFFFHHHHHJJJHHHJIJJIDFGHGIJGGIJI@CFHIIIJIHFHHF
@5583758/1
cgcaaatcaaataatcctctatcaagtgctcgttttgttagacttcagtg
+5583758/1
CCCFFFFFHHHHHJJJIJJJJJJJJJJHJJJJIIGIJJJJIHJIJJJJEG
@5584331/1
cacataagtaacttcaaatgattgctcagatgcaatttcttgcaagaatt
+5584331/1
@CCFFFFFHHFGHJJIJJIJJJJJJJJJJJJJIJIJJJJJIJIJIJIJJJ
@5585113/1
cgtttttaaacaattttttcaatgccctaagtgagtatacatctattaaa
+5585113/1
???DADDAFH><ABHFGCFHDD@H?CCFG?FGG4C?F??<BF@DFBB4?D
@5585593/1
cacctgtggccggcggcacgcagacgccttgatgacctccactttgatga
+5585593/1
@@CFDDDDFDHHHIJJJJJDEGHEHGHH?DEDD@@ACECDD?CDDCCCCA
@5586078/1
gcctcttgtatgcgaaggtgttgaggcgcttgtggtggtgcacgcgcttg
+5586078/1
CCCFFFFFHHHGHJIJJJFGHHIJJJIJJJJJJJJJJJHIJJJJJJHFFD
@5586367/1
cgcttattttttgtaataactattaaaaagtatatatataaccttagtct
+5586367/1
CC@FFFFFHHHHHJIFIJEIIJJJJGJIJJGFIJJJJJJJJJJJJIJIJJ
@5587021/1
ctccttctccaccaggtggtagcgcgcgcggaacgccaccaggtgcgcgt
+5587021/1
@@@DDDDDDDFHHGII<<C<CEAFG@DHBGFHAHHBEBAACCBCCCBBB@
@5587230/1
ctggagagaagatcctcatcttgtatagaggaggcttgggctcgctctcc
+5587230/1
@CCFDFEFHHGHHIIIJJJJIJJJJIIJIJGIIJJJJGGGHIGHIIJIGI
@5587651/1
ctgcaatcctgcctcacatgattcatccacaaattccaacccttgcgttt
+5587651/1
BCCFFFDFHHHHHJJJJJJJJJJJJJJJJJJJJJJJJJJJJJJJJJJJJJ
@5587778/1
cgcaagaagtaccagaaacgggacttagccacaatctggtctggagagaa
+5587778/1
CCCFFFFFHFHHHJJJJJJJJJJJJJJIJIJJJJJJJJJHIJJJJJIJJJ
@5588117/1
cagccagatgccaaagttcttgatcttcactgggctcttctctgggattt
+5588117/1
CCCFFFFDHHHHGJJJJIGHIJIIHIJHIIJJ9FGHJJJJIJJJJIFGII
@5588555/1
cttttgaacgccaatggcatgaatagatgtcatgcgcaagcgtgccctgt
+5588555/1
:?;AB;1A?DD:F:<E<B@EFD@HA?G>F??FGGEAH??6/?6@FBFFC8
@4189397/1
gtaatatttattgctctcctccgattattattatacttatacatcaaata
+4189397/1
CBCFFFFFHHHHHJJJJJJJJJJIJJJJJJJJJJJJJJJJJJJJJIJJJJ
@2166704/1
tgtcgatgtcgaacccaaaaatgtaattaactttatttttgtctgtttgt
+2166704/1
C@@FFBDDFFHDBI<CDFHCGEE?BFHHGHCDGIBG<FGIGIIBFHIGIG
@782386/1
tgtgacttgtagtcaaggtggagattttactatctttcaagtcggcataa
+782386/1
@@?D=DDDHFFHHJGGHD<CDBGAFHEHIJIIFBGDFHIBCIECGGGIHG
@2167065/1
gtggtgcacgcgcttgggcagagggaatctgattgtgctgttgtggaact
+2167065/1
CCCFFFFFHHHHHJJJJJJJJJJJJIJJJJJJJJIIJJJJJJJJJJJIJJ
@2849560/1
ccttctatcaccatactcaggttgccgtataccacagttggttaaactgt
+2849560/1
@CCFFFFFHHHHHJJJJJJJIHIJJJJIJJJJIIJJJFHIJHIJJJJJJE
@6268590/1
ggcaaatttttggttttaaccacatagttcccgatttcgcgggatctctt
+6268590/1
CCCFFFFFHHHHHGIJJJJJJJJJJJJIIJJJJIJJJIIJIJJJJHHHHH
@2849647/1
gtgctgggcctcttgtatgcgaaggtgttgaggcgcttgtggtggtgcac
+2849647/1
CCCFFFFFHHHHHJJIJIIJJGGHG9CGHGGIIGIJJJJGIIEEHHHIJJ
@80306/1
cagcatacataataaaattagaggaagtaggtgctgggcctcttgtatgc
+80306/1
CCCFFFFFHHHHHJJJJJJJJJJJJJJIIJJHIJJJJJ=HHIJJJIJJJJ
@4190460/1
aggtgctgggcctcttgtatgcgaaggtgttgaggcgcttgtggtggtgc
+4190460/1
?@<BDBDD>FFFFIGGHDIIIIIGEG:1?FCGHIFIIGE:CB@@FEE@CC
@6268978/1
ggacacggagcgcgtgcagcgcacgtacgtgtggcacagctggtacgtca
+6268978/1
CC@FFFFFGGHHHJHIIGIIIIJIICHHIHGDGGIIHHGHFFFDFFDCED
@2167561/1
caagcaaactctggtgccttgggaagcctttgtgcgccacatcaatgttg
+2167561/1
@@@FFDADDFFFFICFGGHGIIIDHCFGIGIIEFDHGIGHHHGGHGIGII
@6269277/1
gcaaagataagatgaagaagaggagcaaatggaaaaaaaaattggtgaaa
+6269277/1
CCCFFFFFGGHHHJJJJIJJJJJJJJJJJJJJJJIJJJJJJIIIJGHIJJ
@4191210/1
cttcttctttctagtgcctgataagcccagacctagcccaaattcttctt
+4191210/1
@B@FFFFFHGHHHIJIJJJJJJIJJCHJJJEGIIIJGGIJGJJIIIJJJJ
@81217/1
cggtagcactgagtgacggcacctccgacactgaggtcacggtactcgcg
+81217/1
?@@DFDADHHDFD<?BGBHDFEFHGIIGEIG@BBBB/988AH;=FEHD>H
@6270022/1
ctcataacgcagccagatgccaaagttcttgatcttcactgggctcttct
+6270022/1
CCCFFFFFHHHHHJJJJJJJJJJJJHHJJJJJJJJJJJJJJIJJJJJJJJ
@81521/1
gtgttgaggcgcttgtggtggtgcacgcgcttgggcagagggaatctgat
+81521/1
@BCFFFDFHHHHHJJJJIIIIHHJJJGGJIJIJJIJJIIJ1AEHFFFFFF
@1477813/1
gtcaccttccatgcaaaatcttatcatgcaaattgttacatttatattaa
+1477813/1
CC@FFFFFHGDHHJJJJJJJJJJJGIIEGHIGIIIHHIEEHHIJIJJIII
@6945223/1
gtcgaaaccaccaaaataataattgaagctcatgtaaattattggcagct
+6945223/1
C@CFFDFFHHHHHJJJJJJJIIJJJJJJJIJJJJGIJIJJJJJJJJIJJG
@3515640/1
ctaggagtgactttcccgtttccaatctccaagacaggaggctccagtac
+3515640/1
CCCFFFFDFHHHHJJJJJIIJJJJJJJJJJIIJJIJIIJIJGJJJJJGHJ
@2169281/1
catcactcttatatgggcagcccgaacacggttaccgggaattttgtttg
+2169281/1
CCCFFFFFHHDHGHJFIJJIIJJIIIJJJJJFGHHIJJIGGIIJJJEHIF
@2169289/1
caccagtggtcttcttgaacttcttcaattgacgcaagaagtaccagaaa
+2169289/1
@@@DDDBD?=ADFBGFEEBHHDAFCHA<CHHIGEHHGDHEG:B?BBGFBG
@7619570/1
cacggtagcactgagtgacggcacctccgacactgaggtcacggtactcg
+7619570/1
@@CFFDDDDBDHHGHBGGGJGIGJIGJJIJJIJJJEGIHHIJJJJGIIJA
@3516006/1
gttcaaattcaaataaaatcactctgcaatcctgcctcacatgattcatc
+3516006/1
@@@DDFFFDHHHDHHIIIEIIIIIIIICAFBFHIGGGGIGIIIBHGIIIE
@783656/1
cagcatacataataaaattagaggaagtaggtgctgggcctcttgtatgc
+783656/1
CCCFFFFFFHGDDHEEEEEHEEGAEFHFEH@AACGB?FHBDGGEIFGIGI
@6946140/1
catcaatttatcttcaaatgacgacaccacagttccagtctcaggcacat
+6946140/1
1?<DDFFDFDHBDHIGIEAHEEECFHIEBCHI?FCBFGDHC<DFCGHGEC
@7619755/1
ccaacaaatactaataataaaaacgatagaaaacaaataaaaactatcct
+7619755/1
CCCFFFFFHHHHHJIIJHIJJJJJJJHIIJJJJJJJJHIJJJJJGHHIJG
@3516359/1
cacggtagcactgagtgacggcacctccgacactgaggtcacggtactcg
+3516359/1
@@?DDBDD>FHFDIIAFAHE<?CG@BCDG@GEDHI@FH.88=FF;AAE>H
@7619888/1
cacggtagcactgagtgacggcacctccgacactgaggtcacggtactcg
+7619888/1
CCCFFDFFHHHHHJJHIJJJJJJJJJJJJJJJJJJJJJHIJJJJHIJJJF
@6946373/1
ctgtgatctgtttcttggcatctatagatgtcggtggcgcacagggcacg
+6946373/1
CCCFFFFFHHHHHJJJIJJJJJJJJJJJJJIJJJGIIJJJJJJJJJJIJI
@4192229/1
ggctgtgacttgtagtcaaggtggagattttactatctttcaagtcggca
+4192229/1
CCCFFFFFHHHHHIJJJHJGIGHIIJHIIJJJJJJJIJJJIJIJIJJJJJ
@4192236/1
tggctgtatgtttacatcataatgatgaacaaatcctcttggcattgata
+4192236/1
CCCFFFFFHHHHHJJJJJJJJJJJJJJJJJJJJJJJJJJJJJJJJJJJJG
@784202/1
ggtgcacgcgcttgggcagagggaatctgattgtgctgttgtggaactgc
+784202/1
BC@DFFFFHHHGHJIJJJJIJIJHJJJJJIJJJEHIJIIJIJJIJJJJJJ
@784265/1
ccgacgacgacactgtacagttagaaatgttacaacctctatactttgca
+784265/1
?;?DDA<DF:C@D9?1?:?GIE@?:??:??DBF9DBBDA==<BFBCF7@C
@6271541/1
cctgtggccggcggcacgcagacgccttgatgacctccactttgatgatc
+6271541/1
@@@DD;D<8@@FFE<?:06AA6=ABE>A;7?9@DCCC?>=>>CCCC;@CA
@4192480/1
ctcgggttggaatgattctggtgggttgtcctgcagagcttgccacatct
+4192480/1
CCCFFFADHGHHHJJJJJJIJEGIGEFHHJJIIIJJIGIJJJIJIJJIJI
@3517030/1
gtgcacgcgcttgggcagagggaatctgattgtgctgttgtggaactgct
+3517030/1
@@@D?BDDDDHHHGGIGEIDHIFE;D@FICGGDCCFGHIIBDCGGGFHCC
@6271819/1
ggaatctgattgtgctgttgtggaactgcttcacctgtggccggcggcac
+6271819/1
CC@FFFFFFFFBHGIIEEHE?BADHGIIIIIIGHIIIGEGIIIEGHGDEA
@1480161/1
gtaagaaggtggcggccagaatctagacatgcacagctcttgcagccatc
+1480161/1
CBCFFFFFHDHHHJJJJJJJJJJJJIJJJJJJIJIJJJJJJJJJJJJJJJ
@784684/1
ctcgtactaaggcctaagtacagtacctacttggcgataaatattgcaca
+784684/1
CCCFFFFFHHHHHJJJJJJJJJJJJJJJJJJJJJJJJJJJJJJJJJJJJJ
@6272047/1
cagccagatgccaaagttcttgatcttcactgggctcttctctgggattt
+6272047/1
CC@DFDDDHFBHHGGHCEEIIDBHHGHGGIIFFHEHGGHGIIHGIGFGGH
@6272173/1
ggcacctccgacactgaggtcacggtactcgcggtacatgttgtgtacac
+6272173/1
CCCFFFFFHHHHHJJJJJJHIJJIJHHIJJJJJJGHJJJJIJJJJJIJEE
@2171311/1
ctcatcttgtatagaggaggcttgggctcgctctccgaagggagc
+2171311/1
@@@DDD?;F2ACBHBFHEC6;CE:FA?E<0C6:BFCFG@AFBBA/
@7621040/1
cagactttcccgactgctcctttttgtcagcacagaatagtcgcgtgtga
+7621040/1
@@@DDDDDHHF?@EH:AFHICDHGIIFCGGEGCDHDDHGG?GEBFAG@F@
@6272337/1
ctgtggccggcggcacgcagacgcctt
+6272337/1
@<<BDB<=C<>FFEAB:66;FFB@AEE
@7621376/1
cgtgattctttaatttgacataacttttttatttatgaaccgattgacat
+7621376/1
@??DDDBDHBDDFIIGHCCCED?E@DHIBHGHIGGIIIIIIIGIIEGIII
@785481/1
agcgagactcataacgcagccagatgccaaagttcttgatcttcactggg
+785481/1
@CCFFFFFHHHHHJJJJJJJJJJJJJJJJJJJJJJJJJJJJJJJJJJJJJ
@5590440/1
ggcgcttgtggtggtgcacgcgcttgggc
+5590440/1
@<@=7DDADFF2<A8A<BFAFFDD6@FF@
@6947904/1
tgcttcacctgtggccggcggcacgcagacgccttgatgacctccacttt
+6947904/1
CCCFFFFFHHHHHJJJJJIJJJJJJJJJJHHFFFDDEEEEDDDDDDDDDD
@5590828/1
gaatctgattgtgctgttgtggaactgcttcacctgtggccggcggcacg
+5590828/1
@@@D?DFDDFFHHIJIGII>EGEHEHIFIIIGIJJIHIJJJIIJJIGEDB
@2852128/1
tggtcttcttgaacttcttcaattgacgcaagaagtaccagaaacgggac
+2852128/1
@@@DDDEFHHHDHIGIGIGHJGGIHGIJJIGHGGGCGIEGHGIIJJGEIG
@786103/1
gtgttacctgcaacttggccaggttagggccaacagattgtttgagatgt
+786103/1
C@CFFFFFHHHHHJJJJJJJJJJGIIJJJJJJJJJJGIJIIJJJIJJJJI
@2852370/1
tgcagcgatactgggaacattcgactgatccggtgagggatgcgtgacgt
+2852370/1
@@@DFDDFHDFFHGGCFFIGIGHHJHHCAGFFHHGDGHGEHEGEHGGEH;
@5591104/1
gttgtggaactgcttcacctgtggccggcggcacgcagacgccttgatga
+5591104/1
BCCFDFFFGHHHFIJJJJJJJJJJIJJIJIJJJJHHFFDDDDDDDDDDDE
@2852413/1
cccgtttccaatctccaagacaggaggctccagtactttagctttgacag
+2852413/1
CCCFFFFFHHHHHJJJJIIJJJJJJJJJJJJJJIJJJJJIJJJJJJIJJJ
@84001/1
gggcacgcttgcgcatgacatctatacatgccattggcgttcaaaaggtt
+84001/1
CCCFFFFFHHHHHJJJJJJJJJJJJJJJJJJJJJJJJJJJJJJJJJIJHI
@2852470/1
gggcatagtaggtaggcgtagggtaagacacggatcgcatacaccgtgaa
+2852470/1
@C@FDFFFHFHHAEFHHHIEEGIHHJIJJIJIIJIGGIHEHJGGIJGEAD
@5591427/1
gctcgctctccgaagggagcttgcggccgatgacctcatactccttcaac
+5591427/1
CCCFFFFFHHAHFIIIJEHGHIIJJIJJJIIJEIJIJJJJJJHHHHHH3?
@5591493/1
gtggaactgcttcacctgtggccggcggcacgcagacgccttgatgacct
+5591493/1
8?<D?DDDA?:DFIIIBBCBFEFBFC>A<AEFF4:?D>?C@?3>A3>>AA
@84839/1
gtggtggtgcacgcgcttgggcagagggaatctgattgtgctgttgtgga
+84839/1
B@@FFFFDHHHHHJJIJIJJJIJJJJJJJJJJJJJJJIJIJJJIJJIIJI
@787256/1
gcagagtgcacacaatggtgaactggcgttcatgcggcaaacgcctatta
+787256/1
@<@ADDADAFFFHIIJJJIDEDGHGI9FHFDGHGHHIBHGIJGHHI@CHC
@787274/1
gggaatctgattgtgctgttgtggaactgcttcacctgtggccggcggca
+787274/1
?;;DDADDFDHHHHIG@EAFHGHIHI>FG@HHGIICEH?DG;GFFHHDBB
@5592450/1
ctcggacatttcaattttatttagttggtcttggttgaacggaactccaa
+5592450/1
CCCFFFFFHHHHHJJJJJJIJJJJJJJJHHIJJJGIJJJJJJJJJJJJGI
@85253/1
tgcttcacctgtggccggcggcacgcagacgccttgatgacctccacttt
+85253/1
@@@FFFFFHHFHHBGIGIGGIJIGJEHGBEHFFFDAA@CDDCCDDDDDDD
@2853969/1
caccagtggtcttcttgaacttcttcaattgacgcaagaagtaccagaaa
+2853969/1
@@@=D?DF?DFHFEHIIIGFIIFIIG@CDHDHIIIIAGEFHFG>BGGGGI
@5592853/1
ggagcaaatggaaaaaaaaattggtgaaaagaatcacaagtaagatactg
+5592853/1
CCCFFFDFHHFDHIIGIJIIJJCD?FAHGGJIGGGIJGJJIGIIIIJJGI
@5593298/1
gggatctgctgtctgtggagctgatgcttgctgggcctcaactgttggag
+5593298/1
CCCFFFFFHHHHHJJJJJIJJJJIJJJJJJJJJJJIEHIJIJJJJJJIIJ
@788490/1
gtcttcttgaacttcttcaattgacgcaagaagtaccagaaacgggactt
+788490/1
CCCFFFFFHHHFHJIJJJJJJJJJJJJJIJJJJDGEHIJJJJJJIJJIJJ
@2854818/1
gtggtcttcttgaacttcttcaattgacgcaagaagtaccagaaacggga
+2854818/1
CCCFFFFFHHHHHJJJJJJJJJJJJJJJJJJJJJJJGIHJIJJJJJJJJH
@2854859/1
cgaacattctatgcttataccattaatctccgcaactatttgacggattt
+2854859/1
@@CDDDEFFBDDHE>FHGIGGHGGIJIJDHCHGHJIJJIBGFDDEG<FEG
@86466/1
ctcattttaatatgacgagtttaaataattaggtatatacttagtgcaca
+86466/1
@@@DDDDDFHFHFIFGI;C<FHGFIIE>CHFHIFHGGHGHGIEH?DCHGH
@789051/1
caccagtggtcttcttgaacttcttcaattgacgcaagaagtaccagaaa
+789051/1
CCCFFFFFGHHHHJJJJJJJJJJJJJJJJJJJJJJJJJJJJGHIJJIJJI
@4193033/1
ctcataacgcagccagatgccaaagttcttgatcttcactgggctcttct
+4193033/1
CCCFFFFFHHHHHJJJJJJJJJJJJIJJJJJJJJJJJJJJJJJJJJJJJJ
@4193751/1
gtcttggttgaacggaactccaatcctttactcgaatagtcttttctaac
+4193751/1
@?@DB;?=DHFBHE>AF@<FC9AA?B?9?F<CFDCF?B3?D?BFDFDDFH
@790102/1
gtggattttaatgttattattacagcatacataataaaattagaggaagt
+790102/1
CB@FFFFFHHHHHJJIJJJJJJJJJJJJJJJJJJJIJJIJJJJJJJJJJF
@4900741/1
gccgatacgattatgaagacgaagcggacgtcacggtaagcattcatcag
+4900741/1
@@@FBDD8CDFHDGIBBDHIGBEHIIGBFE@FHG@@;@@E3AHFHHEDED
@4900789/1
ctggttcaaattcaaataaaatcactctgcaatcctgcctcacatgattc
+4900789/1
@@@DBDDDDH><F@F<CEEB<E>HHGGCHIFAA<EGCGGFHHIIBEAGC4
@790367/1
gttgaatagaatctgtacacaaagtttcagcttaaaatacgtttaaaaaa
+790367/1
CC@FFFFFFFHHDHECGGIEHIIJFDEF<FAHGIIIJJJGECGHD>FCFG
@4901088/1
cgaatatattgtgggatgcttaaatttacatttagtgtttgtttcatgtc
+4901088/1
CCCFFFFFHHHHHJJJJJJJJJJJJJJJJJJJJJJGHGIJJHJJJJJJJJ
@790890/1
ggattttaatgttattattacagcatacataataaaattagaggaagtag
+790890/1
@CCFFFDDHFHHDFIIIJJJIGHGGCHGGIJEGGEECFHJGGIGIEGDFH
@790978/1
cttccttcttagagcgtcccgtacccatagcaacaagatcagcgactgtc
+790978/1
@CCDDFFDHFHHFJJIFHGBHFHHIJJIGGHGGHJJJIJCHCFDAHGHIE
@791136/1
gtcttccgctttcatcatctataggattgtttatcctgtcaactgaagcg
+791136/1
C@CFFEDDFHHFBHIIIIGGIGHIJJJIJJIIJIGGIIIIFIJIJHGGGG
@4195141/1
atacataataaaattagaggaagtaggtgctgggcctcttgtatgcgaag
+4195141/1
@CCFFFFFHHHHHJJJJJJJHIJHIIJFHHIJJJIJJJJJJIIJJJIJJJ
@3520738/1
ccacaatctggtctggagagaagatcctcatcttgtatagaggaggcttg
+3520738/1
BCCFFFFFHHHHGJJJIJIJHIJJJJJJJJJJJJJJJJJIHIIHIGIJJD
@791983/1
ctggatattcgtatttgacacagaattcagcgacaaatacttctgcgaag
+791983/1
CCCFFFFFHHHHGJJJJJJJJHFIIIJJJIJJJJJJJJJJJJJJJGIJJH
@4195928/1
atttgtctgtagtggtcctgctgtttcgtatattctaaattggtttcgtt
+4195928/1
@CCFFFFFHHHHHJJHIIJJJJJJIJJJGIIIIJJJJJIJJJIHIJJJJJ
@792149/1
ggatggagtgagcacgggctctgtgcctggctcccatgtcacggtagcac
+792149/1
@@<DDD>?FB<:CFHGD@DFBHG?CDAEGC;BGGHEH@BDBDDF<BABDE
@2172282/1
gtcctttctaaggttcaaaactatatctgtaccaaatttcaaccaaatcc
+2172282/1
@@@?DDDD?<?DF<<A>AHGHGEHAE>CE9AH<@?F9CCCF@E9?D?FBD
@6273584/1
cttgctagtaagtcctgagccatagcaaacagccactggcaatgtggata
+6273584/1
CCCFFFFFHHHHHJJJJJJJJJJJJJJJJJJJJJIIJJJJJJJJHIJEII
@6274180/1
ggcaaaggtagtaagtcagctgttccacttcatcatcagggatcttgccg
+6274180/1
CCCFFFFFFHHHHJJIJJJJJJIJJJJJJJJJJJJJJJIJJHJJJJJJJJ
@6948518/1
atataataaaatcgtagaaaagtgctgtctgtacattgaaaataaaaata
+6948518/1
@C@FFFFFHHHHHJIIJJJJIJHHIJJIJJIJJIJJJIJIJJJJJJIJJI
@6274272/1
cttgttgttaagaggtgttacctgcaacttggccaggttagggccaacag
+6274272/1
C@@FFFDBFADFFHGACGEHGIIEHIIIIGAHGIGIIDFEHBHGGEEHGC
@4903695/1
gcctgggatgccacccggcaccactcccgggtgaggatgcactacatttc
+4903695/1
@?@DDDDDHDFDHIGBAEBH@E?FDAEHIII:DCHGGEHAFHHGG=@DHA
@6948872/1
gtcccacaggggtgtacatcatggaaggaagatgcctcatcacaacatct
+6948872/1
CCCFFFFFHHHHCGHHJJJJJJJJJJJJJJJIJIJJJJJJJJJJJJJJJJ
@793540/1
taataaaattagaggaagtaggtgctgggcctcttgtatgcgaaggtgtt
+793540/1
?<?B1=A:DDDD?B;EEB:AB@33ACE>FCEEEIA3CDDB4060?:/9?B
@6949116/1
ctgtgatctgtttcttggcatctatagatgtcggtggcgcacagggcacg
+6949116/1
CCCFFFFFHHHHHJJJEHIJJJJIIEHHIJIJJJEDHBGIGIJIJJEGHE
@6949173/1
gtatgattatttgtctgtagtggtcctgctgtttcgtatattctaaattg
+6949173/1
BB@FFFFFHHHHHJJJJJJJHIJIJJJJJJJIJJJIJIJJJJJJJJJJJJ
@793828/1
cctgagccatagcaaacagccactggcaatgtggatagctgg
+793828/1
@@@DDDDDBFDFF<BAG:BCFGFEECFEEFIICFFFEGBDGC
@5593907/1
cagcatacataataaaattagaggaagtaggtgctgggcctcttgtatgc
+5593907/1
CCCFFFFFHHHHHIJJJJJJJFIIIJJHIJJFGIIIJJJIJJJJJIIJJJ
@6275347/1
gttgtggaactgcttcacctgtggccggcggcacgcagacgccttgatga
+6275347/1
BBBFFFFFHHHHHJJIJJJJJJJJJJJJIIJJJJHHFFDEDDDDDDDDDD
@6275428/1
ctggcacactgttcagaagtattgggaactgtattctatgtttcctaacc
+6275428/1
CCCFFFFFHHHHHJJJJJIIIIJIJIDGHJJEGIIJJJJJJIJJIJJIJJ
@5594667/1
ctctatactttgcattaaaataatgcccattttcacaggcaagggatcct
+5594667/1
CC@FDFFFFHGGGJBHIGGIJJIHIJIHHHIEIHIGGIIIGGEHIIEHGH
@2857722/1
gtcacggtagcactgagtgacggcacctccgacactgaggtcacggtact
+2857722/1
CCCFFFFBFHHHHJIIIEHIJJIJGIJJJJJJJJJJJIJJFHGGJIHIHF
@87607/1
gtcttgggtgaggcatagcggggtgggttttacagactagaacccacccc
+87607/1
@B@FFFFFCFHHGIJJJIIJJJJ?AHI;DHIJHHHHHFFFFFFDDDDDDD
@6950607/1
ggggcacattaattggagtataagttgtcacaggggcgtaagcagttgaa
+6950607/1
CCCFFFFFHHHHHJJJJJGGIIIJIJJJJJJJJJJJJJJJJJJJJJJJJJ
@6276519/1
cagcatacataataaaattagaggaagtaggtgctgggcctcttgtatgc
+6276519/1
B@@DDFFFGHGHHIJIJJIJJJJFIGIHHGGHIIJJIJDIIIJJJIIIIH
@6276543/1
agggaatctgattgtgctgttgtggaactgcttcacctgtggccggcggc
+6276543/1
@@@DFDFFHGGDHIFEHJIGGIIGGHIJIGIJFGHIIJIEEHGIIFIJGE
@2858398/1
tctgattgtgctgttgtggaactgcttcacctgtggccggcggcacgcag
+2858398/1
CCCFFFFFHGHHHJJJJJJJJJJJJJJJJJJJJJJJJJJJJJJHFFDDDD
@6951016/1
ccttgggctccgcgaacgcagttttcgaccttattatgtgtagatagtaa
+6951016/1
CCCDFDFFGHHHDHJHEIJIIJIJHGGBHGGEIGIJJGCHCAEH@@ECAA
@88121/1
ggagagaagatcctcatcttgtatagaggaggcttgggctcgctctccga
+88121/1
CCCFFFFFHHGHHJJJIIIIJJIIJJIGIGIJIJIG;@?GGGIIIIFIIB
@5595703/1
agcatacataataaaattagaggaagtaggtgctgggcctcttgtatgcg
+5595703/1
CCCFFFFFHHHHHJJIJJJJJJIJJJHHJIHGHIJIGIIJJJJJHIJJJJ
@795952/1
cctctatactttgcattaaaataatgcccattttcacaggcaagggatcc
+795952/1
CCCFFFFFHHHHHIIIJHGIIJGIJJJJIIHJJJGIIJIJJJIJJIIJJJ
@88625/1
gctttaaggggatctgctgtctgtggagctgatgcttgctgggcctcagc
+88625/1
@@@DDADDD?F1D;BBFGFFHFII@GFDEGDBGFCEIFDGECECAFFFEF
@88695/1
cccttctacagatttattatagcctgcgacttcgttcgtgtggaatagtg
+88695/1
CCCFFFFFHHHHHIJJJJJIJGIJJJIJIIJCHIHIJJHIDHIJJJIIHC
@5596071/1
gtaactattaaaaagtatatatataaccttagtctctgagaaaaaaggta
+5596071/1
1:=DDFFFGGFFDGHHEHGGHICHICHHGJIGIIBHGIDIEEHGEHIE?F
@2859174/1
ctgatagagacgatttcaccagtggtcttcttgaacttcttcaattgacg
+2859174/1
@@@FFEFBHFHHDHIIIIIHIIHHJHHEFHJIJIIJJJJJJIJJJGGEGI
@2859450/1
cggtagcactgagtgacggcacctccgacactgaggtcacggtactcgcg
+2859450/1
=?@BDDDD?DD<AAFBGIIGEIGCEGHGGHGGEBGG?FCFHG5=AEDEGA
@2859691/1
ctgcaacttggccaggttagggccaacagattgtttgagatgtttgtgaa
+2859691/1
CCCFFFFFHHHHHJIIJJIIHIIJJJJIJJJJJJJJJGIJJJIGIIHIIG
@4196461/1
tggatctcctcagtaggatggcaaagagacgaagcgcgcgttctcatgta
+4196461/1
CCCFFFFFHHHHHIJJJJJJJIJJJJJIJJJFIJIIIJJJGHIJHHHHHH
@7622884/1
cgcaagaagtaccagaaacgggacttagccacaatctggtctggagagaa
+7622884/1
CCCFFFFFHFHHHGJJJJJJJIIIJJJJJJJJJJJJJJJHIJJJJJIJJJ
@4196822/1
gctgggcctcttgtatgcgaaggtgttgaggcgcttgtggtggtgcacgc
+4196822/1
@CCFFFFDHHHHGGHIJJIIJII?CFGGHIJJIJIJJIIJIJIGHIIJIF
@4196865/1
ctgtggccggcggcacgcagacgccttgatgacctccactttgatgatct
+4196865/1
CCCFFFFFHHHHHJJJJJJJJJJIHHHHFFFFFFEEDEEDDDDDDDEEDE
@1481236/1
ctcccgtagcttacgcatctcgttcctcagtttgtcgaggacggcgtagt
+1481236/1
CCCFFFDFHGHHHIJJJJIJJJJJIJJJJJHIIJJJIJIIGIGHJIADFB
@797557/1
ctcttgtatgcgaaggtgttgaggcgcttgtggtggtgcacgcgcttggg
+797557/1
@@@DDDDDHHFHH@GHHGHHHBGI<DHGIIIEB9DFHGGCEHHIFDDECC
@5597386/1
ccgcgacttcgttcgtgtggaatagtgacttccggcaattttttggtttt
+5597386/1
?@@DBDFFDDHHHIIHEHGEEHGG@?DDHIIIJEEAA<CGGGIJIE6?BF
@1481551/1
ctccgacactgaggtcacggtactcgcggtacatgttgtgtacacctgag
+1481551/1
CCCFFFFFHHHHHJHHHJJJFHIJJJJJJHHIJJJIJJJJJJJFFGGHJJ
@798055/1
ccacaatctggtctggagagaagatcctcatcttgtatagaggaggcttg
+798055/1
???DDD;BA?D2AAFFIB<?FBGEHAB?CF9C?GD??:?C9DGC1:B896
@7623697/1
gtcgatgtcgaacccaaaaatgtaattaactttatttttgtctgtttgtc
+7623697/1
@@<DD1=BDHDHDGGDFEGIIG<9CFGHHIICFHIEHIIIDGGIAFHIEG
@2173870/1
cacttcacgacgcttcagcagagtgcacacaatggtgaactggcgttcat
+2173870/1
CCCFFFFFHFHHHJJJJJJJJJJEFHJJIJJJJJIGHGIIIIIJEHGIII
@2173888/1
gttgtggaactgcttcacctgtggccggcggcacgcagacgccttgatga
+2173888/1
CCCFFFFFHHHHHJJJJJJJJJJJJJJJJJJJJIGHFFDEDDDDDDDDDE
@5597948/1
cataatcttcagatactccaaagcattctgggctgcagatgactgtgcat
+5597948/1
:?@D;BDDFDDFB<A?EF>?FHFFDBBAFHA@@FDEE?GAFFFII@F?B9
@5598000/1
ggcgttgatgtcgcaagatagtgagacattcactttttagtcataatctt
+5598000/1
CCCFFFFFHHHHHJJJJJJJJIJJJJJJJJJJJJJJJJJJJJIJIJJJJJ
@7623947/1
ctggagagaagatcctcatcttgtatagaggaggcttgggctcgctctcc
+7623947/1
@@@DDDADBDDFHEFHGGEEHBHHA>DAAHCHIIIIIBHHIGGED7;FFF
@7624044/1
ctgtacgtgtgtatgtcactgaacttctcttaaacgactggaccgatttt
+7624044/1
@@@DDDDEHHFDFHEFE@IH@HIIIIIIDHHHIEGAHIIIEBBBF@GHGI
@5598194/1
gttgggacagctatcttcataaaagctaaacaacatttataaaattagac
+5598194/1
CCCFFFFFHHGHHJIIJJJJIJJJIIJJJJIJJJIJJJJJIJJIJJJGHG
@2174243/1
ctgtgcctggctcccatgtcacggtagcactgagtgacggcacctccgac
+2174243/1
CCCFFFFFHGHHHJJJJJIJJJJIFHIJJJJJJJGIIJIGIIJJJJJJJJ
@798602/1
gcagagggaatctgattgtgctgttgtggaactgcttcacctgtggccgg
+798602/1
CCCFFFFFHDHHHIJJJIIJIJJIJJGIGGGHIGJIIJJIJIHJIIJIGI
@798834/1
gtacacctgagcgagactcataacgcagccagatgccaaagttcttgatc
+798834/1
==?DDADADHDB@<FHIIIIIIGDHDIIBGDE@BD9DFHBGGGHIAHIIG
@7624863/1
ctctggtggaggtttctcctgtgacggcatagccgcagcctccgattgag
+7624863/1
CC@BFFDDFHHGHHIJIGGHGEHHIIGGIIIJEIIJJJDHGGII;CEGEH
@4904608/1
ccacaatctggtctggagagaagatcctcatcttgtatagaggaggcttg
+4904608/1
CCCFFFFFHHHHHJJJJIHJJIIJJJJJJJJJJJJHJJIJJJJJJIJJJD
@799812/1
gtgattttgacgggtagctgatgtactaatgagtaataaaataataaaat
+799812/1
BBCFFFFFHGHHHJHIIIIIIIIGEIJIIJJJJGGCGIGIGIGJIIIJGH
@4905052/1
cgaatagtcttttctaacttgaacagtgcgatgttttacaagggcaggtt
+4905052/1
CCCFFDDFGHGHFGIJJGJJIIGIGG<ACEGBFFFFHGHJIIGGIIJ>DF
@5599805/1
cgcaagaagtaccagaaacgggacttagccacaatctggtctggagagaa
+5599805/1
CCCFFFFFHHDHHIGJJJJJJJIJIJJJIJIJJJIJJJJJJJJJIJIIIJ
@6277681/1
ctgggctgcagatgactgtgcatccttgctagtaagtcctgagccatagc
+6277681/1
@@CFFDFFHHFHHGEHGICBHDBGHIDHIHHCEGAFFDGHGHGHIIEHGI
@4199810/1
cttataaatatctattggacccaaatacggcaaggcc
+4199810/1
@@@DD;A2ABABBEFHBDHHHGGG@HHIIGGIGE??B
@4905499/1
ctgttgtggaactgcttcacctgtggccggcggcacgcagacgccttgat
+4905499/1
CCCFFFDFDHHHHJIJJJJJJIJCBFHHIIJJIJJHGFFFDEDDDABDCC
@5600013/1
gcgacaccttgtggctgtgacttgtagtcaaggtggagattttactatct
+5600013/1
CCCDFFFFHHFHHJJJGBGHHHIIHGIIIJIGIDGGEHGIIJJIGJJJJJ
@4199940/1
ggttcgtgaatcatgccctcaatctgcaccagttcatatttgggcacagt
+4199940/1
CC@FFFFFHHHHHJJJJJJJJJJJJJJJJJJJIIJJJJJJJJJJJJJJJG
@4200052/1
tgtaatttttgtctttcgcgaaatattccgcgacag
+4200052/1
@@?DDDD8?CC2<ADHH1CGEGGGGIIIIHIIEFGH
@5600174/1
cttgtggtggtgcacgcgcttgggcagagggaatctgattgtgctgttgt
+5600174/1
BCCFDFFFHHHHHJJJIJJJJJJJJIIIIJJIJIJJJJIJIIIJJJGIGG
@7626259/1
gctcgatctcaatttaaagataagatctgcgacctcgagcgacgaatcac
+7626259/1
@CCDFFFFHFFHGJJJIFHHIIIIIIIIJGGHIIGIGGGGGIIJIIIHHH
@6278264/1
atctgattgtgctgttgtggaactgcttcacctgtggccggcggcacgca
+6278264/1
@@@FFDFFHHHHHJGIIGIJIJIIJGGHGIIGGGIJJJJIIAGIFFECBB
@7626458/1
cttcagccggctttggtggttctttggctgtctctggtggaggtttctcc
+7626458/1
@@@DFFFFHHHHGIIJAFHFHIJJJIIIJJHIJJIIEBFHIJJ7BGHGJJ
@4200389/1
gtggtgcacgcgcttgggcagagggaatctgattgt
+4200389/1
@@@DDDDDFFHDFIGEIJIGGHHJG@GHIGDBGGG?
@6952540/1
gtttattttgtttttctctgtgatctgtttcttggcatctatagatgtcg
+6952540/1
CCCFFFFFHHFHHJJJJJJJJJJJJJJJJJJJJHGIIIJJIJIIIJIIIG
@6952569/1
taagcatagaatgttcgacgtgattctttaatttgacataacttttttat
+6952569/1
@@@DDF?DFFHFFHIIIIEHHIIIIHGGDGHGHGG@CGIIEECGIE@FCH
@4200780/1
agagggaatctgattgtgctgttgtggaactgcttc
+4200780/1
@@@DDD62AFAFFIFI4E?HIIIIDFIFHIIIIIFI
@801491/1
ctgagtgacggcacctccgacactgaggtcacggtactcgcggtacatgt
+801491/1
@@CFDDDDHFHFFIIIIJJIJJJJJGIJGHIJIIDGIIIGIIGEHDFFFB
@801498/1
ctgcaccttcaaacgcaacgaattttttagctattgctagtacttgctcg
+801498/1
CCCFFFFFHHHHHJJJJJJJJJJJJJJJJJJJJJJJJJJJIJJJJJJJJJ
@801562/1
ggtgttacctgcaacttggccaggttagggccaacagattgtttgagatg
+801562/1
@@=DDDDDHFHHGIGJHIFIIIJJCHADGGGIJIJGIFGGIHGIJGHBHH
@801579/1
ctccggtactaacgatcaaatcgatcatgggtccataatcattcctggaa
+801579/1
CCCFFFDDHHGHHIIJJFHIFGHHGIIGHIGDGHIIIIJIIJJJHIIIIJ
@5601164/1
gtacaataataattaataatatgtacctacattaacatattatatgtatg
+5601164/1
CCCFFFFFFBFHHIEFFGHIJJGFICFGHIHIJ@FFHIEHIJIJJICFFG
@3523080/1
gtggtgcacgcgcttgggcagagggaatctgattgtgctgttgtggaact
+3523080/1
BCCFDDFFHHHHHJJJJJJIIIIJJHGIJJJIJJJHHIJJIJJIJIJJIJ
@6953332/1
ctcataacgcagccagatgccaaagttcttgatcttcactgggctcttct
+6953332/1
CCCFFFFEHHHHHJJJJJJJJJIJJGIJJJJJJJJJJJIJJJJJJJIJJJ
@2176003/1
cgagactcataacgcagccagatgccaaagttcttgatcttcactgggct
+2176003/1
CC@FFFFFGHGGDGIIIJJJJJJJJJIIIIGHIIGJJJJIJIJJJJGHHI
@802134/1
aggtgctgggcctcttgtatgcgaaggtgttgaggcgcttgtggtggtgc
+802134/1
B@@DDFFFGHHHHJJIJHIJJJJJIJIHGGHJIJIIJJJIIGIIFEHEHI
@6953917/1
gggctctgtgcctggctcccatgtcacggtagcactgagtgacggcacct
+6953917/1
CCCFFFFFHGDHHFDIGIIJIJJHHIJJJHIIIJIJIJJJJIIJFIGHGG
@2860337/1
cagccagatgccaaagttcttgatcttcactgggctcttctctgggattt
+2860337/1
@@CADDDFDFFHHIGHCBIIEE>DHHIIIEIHGHGGIGIIIIDDHIHEHI
@2176462/1
ctggctcccatgtcacggtagcactgagtgacggcacctccgacactgag
+2176462/1
@C@FDEFFHHGGHJJIIGEGFDEHGHHJEEGHGIIIGGIJIJIIIJJJGI
@6280066/1
agcatacataataaaattagaggaagtaggtgctgggcctcttgtatgcg
+6280066/1
C@CFFFFFHHHGHGIJJJIJIHHHGJFHIGIJGIJIJJJIIJIIHIGGII
@2860669/1
gccagatgccaaagttcttgatcttcactgggctcttctctgggatttcc
+2860669/1
CCCFFFFFGHHFHIEGIJJIIJIJJJGGIHJJIGIIJJJIIJJJJIJJIJ
@90979/1
ctcagcatggtaagaaggtggcggccagaatctagacatgcacagctctt
+90979/1
CCCFFFFFHHHHHJJJJJGHJJJJJJJJJJJJJJJJJJJJJJJJJJJJJJ
@802932/1
gccattagtagactgatcagccggagcagctccggtaagtttgtcgagta
+802932/1
CCCFFFFFFHHHHJJJJJJJJJJJHIIIIJJJJJJFHJJIJJJJJJJJHI
@803020/1
cacgcgcttgggcagagggaatctgattgtgctgttgtggaactgcttca
+803020/1
CCCFFFFDHHHGFIJGHHGDHIIJJGCHEFHIHGEHIIIIIGIIGHGIIJ
@6954382/1
gtggaactgcttcacctgtggccggcggcacgcagacgccttgatgacct
+6954382/1
CCCFFFFFHHHHHJJJJIHIJJJJJIIIJIJJJHHFFFDDDDDDDDEDDD
@2860919/1
cttgggcagagggaatctgattgtgctgttgtggaactgcttcacctgtg
+2860919/1
CCCFFFFFHHHHHIJJJJJJJJJJJJJJIJJIIJJJJJJJJJJJJJJJJJ
@91305/1
ctcatcttgtatagaggaggcttgggctcgctctccgaagggagcttgcg
+91305/1
CCCFFFFFHFHHHJJJIJJJJIJGGHIIGJJJJIIJIEIIDHHGIJJEHI
@6954635/1
agcgggtcggacgagccgtgccttttattgcttggtgagacacgagataa
+6954635/1
CCCFFFDFHHGHHJJJJIAGIJIJJJJJJJJJJJJDHIHHHHFFDDDDED
@3524523/1
gtcttggttgaacggaactccaatcctttactcgaatagtcttttctaac
+3524523/1
CBCFFFFEHHHHHJJGIIJJIIJJIIJJJJJIIJJIIJJGIIIJJHIIIG
@2861521/1
gttgaacggaactccaatcctttactcgaatagtcttttctaacttgaac
+2861521/1
CCCFFFFFHHHHHJJIJJJJJJJJJJJJJJJJIIJJJJJJJJJJJJJJJJ
@3524847/1
ccttcattgagggtcgggaacttatggtataggtagagactggctgcaaa
+3524847/1
@@@FFDFFD<DBDEFGEGGIJIHEIGGDHIGIEGGDHGEB@FHIIGGBFI
@3524867/1
gttgcggtctttgtacaccttcaggtgatcgaacatcatgtcttcaaact
+3524867/1
@@@DDFFDHHDFHIIICHIIIGBHIFHEGGIIGIIIIIIIDHIGFHEGGH
@804018/1
cttcatcttagcgttcacattgacaaacttaggtttgcttacagccattc
+804018/1
CCCFFFFFHHHHHIJJJJJJJJJJJJJJJJJJJIJJJJJJJJJJJJJJJJ
@3525313/1
cagcatacataataaaattagaggaagtaggtgctgggcctcttgtatgc
+3525313/1
??@?DFFF<FDFHGHBHIFHEGGGAGHGI<FHIIII>@ACFGIGGFHGGH
@2862335/1
tgttgtatatcgcgtacgaggacatgtccaggtcgtcgcacaccatcgac
+2862335/1
CCCFFFFFHHHGHIJJJIHIJJIIJJHIJJJJFIJHIJJJIJJJJJJHGH
@3525531/1
tgcggtctttgtataccttcaggtgatcgaacatcatgtcttcaaactcc
+3525531/1
CCCFFFFFHHHHGJJJJJJJJJIHHHIIIGIIIIJJJJJJJJIJJJJJJJ
@92732/1
cactacttccacgattgtcatcagtataagaacatacaaatcccagtatc
+92732/1
CCCFFFFFHHHHHGIJJGIJIJJJFHIIJJJJJJJIJJJJHGIJJIIIJE
@804855/1
ggatggagtgagcacgggctctgtgcctggctcccatgtcacggtagcac
+804855/1
CCCFFFFFFFHHHJJJJJJJJJJJJJJJJJIJJJJJJJJJJJJJGIJJJJ
@804941/1
ctgttgtggaactgcttcacctgtggccggcggcacgcagacgccttgat
+804941/1
BCCDFFFFHHHHHJJJJJJJJIIIJIJJJJJJJIJHHFFFDEDDDDDDDD
@3526027/1
gctgggcctcttgtatgcgaaggtgttgaggcgcttgtggtggtgcacgc
+3526027/1
@@@DDFDDHHDHFHGGIJJE@GHFGFFHFIIIIIDHJHIIB@GFCCHIIH
@3526052/1
gctgggcctcttgtatgcgaaggtgttgaggcgcttgtggtggtgcacgc
+3526052/1
CCCFFF?DHHFHHJJJIJIGHGICFHIGGIIAGHIJJIJJGHIHIGIJGF
@2863296/1
cactcttgctccatggtccaggagcagcagcgtgcgcaggttcaggcatc
+2863296/1
CCCFFFFFHHHHHJJJJJJIIJJJIJJJJJJJIIJJJJJJGHIJIJJIJJ
@1483657/1
aagaaggtggcggccagaatctagacatgcacagctcttgcagccatcca
+1483657/1
<??D=BD2=;D8DAADDDAEDE?B9DDEECDED@=DCCECEEICCDEDCE
@805815/1
cctcttgtatgcgaaggtgttgaggcgcttgtggtggtgcacgcgcttgg
+805815/1
CCCFFFFFHHGHHIIJJFHHHIGHJIIJJJJIJJIJHHIJJJJJJHFFFD
@93674/1
gttgttaagaggtgttacctgcaacttggccaggttagggccaacagatt
+93674/1
CCCFFFFFHHHHFHIIJJJJJJJJJJJJJJJHIJHIJJJJJJJJJJJIJJ
@806090/1
cagccagatgccaaagttcttgatcttcactgggctcttctctgggattt
+806090/1
CCCFFFFFHHHHHJJJHIJJJJJIJJJHIJJIIJJJJJJJJJJJIIHIJJ
@3527125/1
catcaatttatcttcaaatgacgacaccacagttccagtctcaggcacat
+3527125/1
???1B8BDDDACAEEII4<FA@1CEEE<CB?CD<?4BDDDEEEA9B=D9@
@7627835/1
gcaagaagtaccagaaacgggacttagccacaatctggtctggagagaag
+7627835/1
CCCFFFFFFHHHHJJJJJJJJJJJJJJJJJJJJJJJJJHHIJJJJJJJJJ
@3527422/1
atggagtgagcacgggctctgtgcctggctcccatgtcacggtagcactg
+3527422/1
?@<D7:A??DBFFIFI>GII>:9?B?C@GGDEEFIFFC<DFFFFFDBFII
@3527423/1
ggtgcacgcgcttgggcagagggaatctgattgtgctgttgtggaactgc
+3527423/1
@@@FBDFFGHGHHIJJJBGHIIIGHGGIJIHIJEHIJJHIJIIJIIJJJG
@806818/1
tttgtatataaaacaccgtgtatcctaagctcactggttgtaataataat
+806818/1
CCCFFFFFHHHHHJJJIJHIJJJJJJJJJJJJJJJJJHJJJJJJJIJJII
@1485212/1
gtttgtctgtttgtcggtttgtctgtttgtctgtttgtctgtttgtctgt
+1485212/1
C@CFFFFFHHHHHHJJJIJJJHIIJHIIJJJJJIJJJJIJJJJJJHGIJI
@807461/1
cttcacctgtggccggcggcacgcagacgccttgatgacctccactttga
+807461/1
CCCFFFFFHHHHHJJIJJJJJJJJJJJJHHFFFEEEEEEEDDDDDDDDDC
@4202869/1
gtcacggtagcactgagtgacggcacctccgacactgaggtcacggtact
+4202869/1
CCCFFFFDHHHHHJJJJHIJJJJJJJJJJJJJJJJJJJJJIJJJJJHIHH
@5601543/1
ctcatcttgtatagaggaggcttgggctcgctctccgaagggagcttgcg
+5601543/1
CCCFFFFFDDHHDHIIIBIIIDGEFGFGBHIGEDFHGBHGII<GEGG@EG
@807799/1
ggtggtgcacgcgcttgggcagagggaatctgattgtgctgttgtggaac
+807799/1
BC@FFDDFGHHHHJJJJJJJJJJJJIJJJJJJJJJJIIJJJIIJIJJGII
@7629567/1
cggacatttcaattttatttagttggtcttggttgaacggaactccaatc
+7629567/1
CCCFFFDFDFHHHIJJIJJJJJHHIJHIIJJIHHJIGIJJIJIJJJJJJG
@1486056/1
ttttaatgttattattacagcatacataataaaattagaggaagtaggtg
+1486056/1
@@@FFFFFHHDHHJJJJJJJJFHJJJJJIIJGGIIJJJHIJJJJHGIJHI
@2177220/1
agcatacataataaaattagaggaagtaggtgctgggcctcttgtatgcg
+2177220/1
@<@DFDDFHGHGB@GGBHCEHHIICEFFHA9EHHGAHBFGGHIIHIE9?@
@5602228/1
gggctctgtgcctggctcccatgtcacggtagcactgagtgacggcacct
+5602228/1
CCCDDFFFHDHHDDHDGHCHCHGACEHHHCGG@DHIIIIGHGGHHEA@FH
@808917/1
ccgcaatgttggagcttggtacaaagcaaaggtcgggcagttcgtcaaca
+808917/1
CCCFFFFFHHHHHJJJJJJHJJJJJJJJJJJJHIJJJJJJIJJJJJJJJJ
@6281327/1
ccttgctgcagctagcctctgtcctctgaagtaaacgcctacggtgtaaa
+6281327/1
CCCFFFFFHHHGHJIJJJJJIIIIJJIJJJJFFHJGIJJIIJJIGHGHIG
@4204514/1
tgagtgacggcacctccgacactgaggtcacggtactcgcggtacatgtt
+4204514/1
BCCFDFFFHHHHHJJJJJJJJJJJIJJIJJJJJHIJJJJJJJHHFFFFFF
@4204612/1
gtggattttaatgttattattacagcatacataataaaattagaggaagt
+4204612/1
BBBFFFFFHHFFHHIIJJJJJJJJJJIJIJJJIJJIIGGIIIJGHIJGIE
@2178235/1
ctgtgtacaattatgtaataactgggtattcagttcttaagatacatcaa
+2178235/1
CCCDFFFFGHHHHJJJJJJJJJIJFIFEGJJIIIJJIJIIJJJJJJJJII
@4908380/1
ctccgactgacatgaacattggaaactcgcag
+4908380/1
@@;BD6DD:ADH>C<@F?FGH<?<BHHIG<@D
@6956381/1
gtcttcttgaacttcttcaattgacgcaagaagtaccagaaacgggactt
+6956381/1
@C@FFFFFHHHDHIHIJJFHIJGICGIIIIIIIDHIJJIIJJIJIFIIJJ
@4908492/1
agcatacataataaaattagaggaagtaggtgctgggcctcttgtatgcg
+4908492/1
;<?DDDA?FBHCFD>DHIIIE@FCFG3AFHHCHC9D?BD?DBDFGHG@>A
@2178451/1
gtggtgcacgcgcttgggcagagggaatctgattgtgctgttgtggaact
+2178451/1
CCCFFFFFHHHHHJJJJJJJJJJJJJJJJJJJJJJJJJJJJJJJJJJJJI
@6956527/1
ctcgctctccgaagggagcttgcggccgatgacctcatactccttcaact
+6956527/1
@C@DFFFFFBHD=EGGHHIIIGIIIGHGDHGCCFHIIIFEIE=DGHHHEF
@7630344/1
aggtgctgggcctcttgtatgcgaaggtgttg
+7630344/1
@@@DDDDBBBADFGGE<<CHHGB1??@1??DA
@4908747/1
ggtgaggatgcactacatttccgtccatcattttgtcaacgaactcttct
+4908747/1
CCBFFDFFHHHHHJJIJJJJJJJIJJJJJJJJJJJIIIJJJJJJJJJJIJ
@5603787/1
gccgtttctgagattagcgcgcacagacgaacagacaaacagacaaacag
+5603787/1
@<@DDDDDBFFFH9EGHIIDEIIIGGGIEHIIECFGGCHHGEAGGHEEFB
@2178834/1
ccacaatatattcgtgaaaaccgcatccaactcggatcagccgtttctga
+2178834/1
@@CFFDFFHHFHFGHIEHIJJJJEGHIIIGHDHIIJGHHHGIIFHGGIII
@7630579/1
cgcagccagatgccaaagttcttgatcttcactgggctcttctctgggat
+7630579/1
CCCFFFFFHHHHHJJJJJIIJJJJJJJJJJJJJIIJJJJJJJJJJJJJJJ
@6956905/1
atagatgtcggtggcgcacagggcacgcttgcgcatgacatctatacatg
+6956905/1
CCCFFFFFHHHFHJJJJJJJJJJJJJJJJJJJJJJJJJJJJJJJJJJJHH
@6956911/1
gtgctgggcctcttgtatgcgaaggtgttgaggcgcttgtggtggtgcac
+6956911/1
<@@DAB?D8DFDHIGGGHHIIIIFIFEDDFHGGGIIGIC=<FH7C4;C@H
@2863907/1
cttggttgaacggaactccaatcctttactcgaatagtcttttctaactt
+2863907/1
@@@DBDBBBDFDFCFAB?AAGHBBCEDEHD?C;:CGBHBFF?G?GBG9?F
@2863913/1
ggtctttgtacaccttcaggtgatcgaacatcatgtcttcaaactccact
+2863913/1
BCBFFFFFHHHHHJJJJJJJHIIJJJIJJJJJJJJJJJJJJGJJJJJJJJ
@4908983/1
ctcgcggtacatgttgtgtacacctgagcgagactcataacgcagcc
+4908983/1
CCCFFFFFFHHGHFGIJJHHJHHIJIIJJJJJ>HHIIIJJIJIJIJI
@4909102/1
caacaaataaactttttaatagacaaatacaacgaaaccaatttagaata
+4909102/1
@C@FFFFFHHHDHIJJJIIJIIFIJJJJIJJJJJJJJJJJIIJJJJJJJI
@2864130/1
gacgacaccacagttccagtctcaggcacattgccattagtagactgatc
+2864130/1
CCCFDFFFGFHHHFHGFHGHHGHEFAHGEGHGGEDGIIHGIGGCHIIJJJ
@2179516/1
tgtggaactgcttcacctgtggccggcggcacgcagacgccttgatgacc
+2179516/1
CCBFFFFFHHHHHJJJJJJIJJJJJJJJJJJJJHHHFFDDDDDDDDDEDD
@810726/1
caccagtggtcttcttgaacttcttcaattgacgcaagaagtaccagaaa
+810726/1
@@?DDDBD;=DFHGEHA<FHBHDHGHD@AF?DHB<FAHCGHBDBGBECGI
@6283417/1
gaactgcttcacctgtggccggcggcacgcagacgccttgatgacctcca
+6283417/1
@@@DFDEFHHHGHIJJIJIJJGEIIIIIJJJHHHFFDEDDDDDEDDDDDD
@6283436/1
cccatgtcacggtagcactgagtgacggcacctccgacactgaggtcacg
+6283436/1
CC@FFDFDHFFHAFHGIG@FFD<FBFHGHGGIIIFHGGBGEGADHGIIII
@94686/1
ctcgcacgttggcagtaatagtacaagtgaaaagtcacttgccgatggta
+94686/1
CBCFFFFFHHHHHJJHIJJJJHJJJJJGHIJJJJHIJJJJJJJJHIIJBF
@811305/1
gtagtaagtcagctgttccacttcatcatcagggatcttgccgtcattgc
+811305/1
CCCFFFFFHGHGFIJJJJJIJJJJFGIJJJIJIJGIIJJJIJIGHGIJIH
@6958200/1
cgatgttttacaagggcaggttgaactcacaccattcaatttaaaagaaa
+6958200/1
@CCFFDEFHGHHHJIIJJJIHHHIJHIJJJJJIIIJJJJIJJIIGIHIII
@94913/1
atacataataaaattagaggaagtaggtgctgggcctcttgtatgcgaag
+94913/1
CCCFFFFFHHHHHJJJJIJJJJJHHJJHIJJJJJJJJJJJJJJJJJJIII
@94923/1
actggttcaaattcaaataaaatcactctgcaatcctgcctcacatgatt
+94923/1
CCCFFDFFHHHHHJJJJJIJIJJIJJJJJJJCCHGGGIJJJJIJIJJIJJ
@6958269/1
cctgcaacttggccaggttagggccaacagattgtttgagatgtttgtga
+6958269/1
CCCFFFFFHHHHHJIIJGHGIIJGHIGIHHEGIJIJJJIJHJIJJJJJIF
@811839/1
gtgcaatttcttcatgtgtggtcattacactccaatctatatcgtaacca
+811839/1
CBCFFFFFHHHHHJJJJJJIJJJJJJJJIJJJJJJJJJJJJJJJJJJJJJ
@3529837/1
ccgtttttaaactattttttcaatgccctaagtgagtatacgtctattaa
+3529837/1
CCCFFFFFHHHHHJJJJJJJJIJJJJJJJJJJGHIIHIJJJJJJJJJJJJ
@7630624/1
cttgggcagagggaatctgattgtgctgttgtggaactgcttcacctgtg
+7630624/1
CCCFFFFFHHHHHJJJJJJJIJJIIJIJIIJIJJJJJJJJJJJJJJIJIJ
@812464/1
ctgcagtgttttgacacgtttgtatggtttgaaatcatatcgatatgcga
+812464/1
CCCFFFDEFHHHHJJJJJHIJJHJJJJHIJJJJJJJJJJJJJJJJJJJJH
@7630669/1
attaggaagtccaatatcgcatcgcca
+7630669/1
@?@D1:4=CDFB?42CF4<1AFF6FD=
@2866461/1
ataatgcaaagataagatgaagaagaggagcaaatggaaaaaaaaattgg
+2866461/1
=@@DDD;BAFFBFDED@BFBFC@FC>F?@DBBEBFBDDFHIEBA@FE@GI
@1486149/1
ctacagatttattatagcctgcgacttcgttcgtgtggaatagtgacttc
+1486149/1
CCCFFFFFHHHGHIIJJGJGIGIIJJIJJJGIIHFHHJGIIGCDHGIJJC
@7631287/1
gtggtgcacgcgcttgggcagagggaatctgattgtgctgttgtggaact
+7631287/1
;?@DDDDDHHAHGIIGIICGH;CFBGGGGII9FHIIIEGHIIDF=@@C>=
@7631317/1
agcagagtgcacacaatggtgaactggcgttcatgcggcaaacgcctatt
+7631317/1
CCCFFFFDFHHHHIJJJJJHHIIJJJIJJHGDHIIJJJJIIGIIIJJJJJ
@3530930/1
acgcgcttgggcagagggaatctgattgtgctgttgtggaactgcttcac
+3530930/1
@C@FFFFFHHFDHIDHGIGIHIEHGJJIIIIJJHHHHHIJJIJJIJI@GG
@3531056/1
tggtggtgcacgcgcttgggcagagggaatctgattgtgctgttgtggaa
+3531056/1
@C@DDFDDHGDHHJJJIIGIIJJIIJGEHIJIJFIJIJJJJJHIIIGIIJ
@1486373/1
cctcgagcgacgaatcacatgaaagggggaggggggagggtcattcaatg
+1486373/1
CCCFFFFFHHHGHJJJIJJJJIGJIJJJJFHIJHFD8BDD8ABDEEEEED
@2867217/1
cgcaagaagtaccagaaacgggacttagccacaatctggtctggagagaa
+2867217/1
CCCFFFFFHFHHHJJJJJJJJJJIJJJJJJJJJJJJJJJHIJJJJJJJJJ
@1486456/1
cgggaattttgtttggtatctgataccgacacatggtaggctccatggat
+1486456/1
CCCFFFFFHHHHHJJJJJJJJJJJJJJJJJJJIJJJGIIJJJJJJJJJHJ
@1486654/1
gcataacgggccgcgactccgccctcttcctcggg
+1486654/1
;?@?DD?B?DHDH6??GH>DGGEHF?88;;@AB<B
@5604523/1
ccactccatactttgtttcatttaaatttacgggctatgccatttatcct
+5604523/1
CCCFFFFFHHHHGJJIJJJIJJJJJIJJJJIGGHIJJJJIGIIJJIJIHI
@97272/1
ctggagagaagatcctcatcttgtatagaggaggcttgggctcgctctcc
+97272/1
CCCFFFFFHHHHHJJJJJJJJJJJJJJJJJJIJJJJJFHIIJIJIJJJJJ
@7632255/1
gtggtgcacgcgcttgggcagagggaatctgattgtgctgttgtggaact
+7632255/1
CCCFFFFFHGHHGJJJJJJJJJJJJJIJJJJJJJJJJGJJIIJJJJJJJI
@7632298/1
gtgacggcacctccgacactgaggtcacggtactcgcggtacatgttgtg
+7632298/1
CCCFFFFFHHHHDIJJJJJJJJJJHIIJJJHGIJJJJJJHHGHHHFFFFF
@4205783/1
cagcatagtaaaggtttctgttactaatcaatcggccttttata
+4205783/1
@@@DD8DDFFDHFIHGIIGHHIEI>E<HHIIIIE>AD:?9CAG9
@5605077/1
gccagatgccaaagttcttgatcttcactgggctcttctctgggatttcc
+5605077/1
@C<AFB;??FHDDFGIGG@HGIIEHBEFHCGEGDFEHEGIGF9BFFH@GD
@814781/1
gtcttcttgaacttcttcaattgacgcaagaagtaccagaaacgggactt
+814781/1
C@CFFFFFHHFFFGIGGIIGG@HCAEHEGGIIE?C?DEG@DFHHGGG>=D
@7633100/1
ccaaatttataatcatcaaaaataatgcatgaagattgcgcagatggagc
+7633100/1
CC@FFEDF>FF?FAGGGIHEH@BEHIIJJIBBF<CEGEBGGEGGDGCCGI
@7633105/1
atgaggttcaccaagctagtggcgttgatgtcgcaagatagtgagacatt
+7633105/1
@CCADDADFFHHGGIIIIICHHIIHIIIIIIIIIIIIIEII9DFHEHIII
@7633106/1
cccatgtcacggtagcactgagtgacggcacctccgacactgaggtcacg
+7633106/1
@@??DDDDDDHHCGEDGDFIIGAECFABGDFHFHGGGHHI<CHIGHEC@A
@815088/1
ctcataacgcagccagatgccaaagttcttgatcttcactgggctcttct
+815088/1
CCCFFFFFHHHHHJJJJJJJJJJJJIIJJJJJJJJJJJJJJIJJJJJJJJ
@7633404/1
ttgtgctgttgtggaactgcttcacctgtggccggcggcacgcagacgcc
+7633404/1
@BCDFFFFFHHHHJJIJJJJJJIJJJJIJJJIIJJJGIIEFFFDDBDDDD
@5605988/1
cataatcttcagatactccaaagcattctgggctgcagatgactgtgcat
+5605988/1
C@CFFFFFGHHGHJGIIJJJIJJJJJJIJGEHIIJJJJBHIGHIIJIJJI
@815513/1
ggtacatctagagtataaaaaaatgataaattccgtcactattcta
+815513/1
@CBFFFFFHGHHHFHIJJJIJIIJJJJJJJJJJJJIJJJJJJJJJJ
@5606315/1
gtcgcaagatagtgagacattcactttttagtcataatcttcagatactc
+5606315/1
@@@FFDFFHHDHDEFHGEEHGHIIIIIIJJJFEIIIIJDHIHIJIJJJIJ
@815868/1
cagctcatcatgtagcgccctgtccctggcatcgtcttcctcatcaggca
+815868/1
CCCFFFFFHGHHHJJJJJJJJJJJJJJJJJJJJJJJJJJJJJJJJJJJJJ
@6283733/1
acaagatcgtggggtgggcccaccaggccgttacagatgaactcccgtcg
+6283733/1
CCCFFFFFHDHHHIEGGIEEHHJJGGICGHAGHIGH@CHIDDCEHHH?BE
@815994/1
cttatcattaccaatcggtaaaggatctcttgtatacaaattatttctac
+815994/1
CCCFFFFFHHHHHJJJJJJJJJJJJJJJJJJJJJJJJJJJJJJJJJJJJJ
@2180052/1
tgtggaactgcttcacctgtggccggcggcacgcagacgccttgatgacc
+2180052/1
@@@DDDDDFDAFA<BF@EH<F@G@@<?FF<F@ABAAB;A<ABBAACC>@:
@4909270/1
gataaagataagtataggctcaaaacctaacgacatcaatcaccagctta
+4909270/1
C@CFFFFFGHHHFEGHIJIIJJIJJJJJIJJJIJIJIJJJJJJJJJJJJI
@6284015/1
cgcttgggcagagggaatctgattgtgctgttgtggaactgcttcacctg
+6284015/1
CCCFFFFFHHHHHJJIJJJJJIJJJJJJJJIJJJIHJJJJIJJJJJJJIG
@4909442/1
ctcttgtatgcgaaggtgttgaggcgcttgtggtggtgcacgcgcttggg
+4909442/1
CCCFFFFFHFHDCEEHFHHGHIGFGIA?FHHGGBEGAAFGGCFGEFFFDD
@816520/1
tctgtacgtgtgtatgtcactgaacttctcttaaacgactggaccgattt
+816520/1
CCCFFFFFHHHHHJJJIJJJJJJJJJJJJJJJJJJJJJJJJJIJJJIJJJ
@4208055/1
cagcgaaatagtcacacccacgttggttatcaagtggcttggt
+4208055/1
?@@?DD>:F?:2<:AG<A?DEF?@F??@FGCDFABDDC88660
@6284398/1
cctattttagttaattagtaatgtgcattgtaaaattctagacacacatg
+6284398/1
???DDDDDBFDFFHIIIIDHIEAE@FAFHHHG@HGDCH>EHIGEHEGHAF
@6284550/1
gcaacgaattttttagctattgctagtacttgctcgaataggaagtaatg
+6284550/1
CCCFFFDDHFHHGJJJIIHIJHGGIJJIJIJJIJJJ@GGIIFDHGHBGII
@7635033/1
cttcgggcttcaacagcttgttagcttgccattgacctttcctaggagtg
+7635033/1
@@@DDD?DHFHF?BAEGEHGACF@GIBHCHGG@FGHEDDDDFIEDBFHBF
@816938/1
gtcacggtagcactgagtgacggcacctccgacactgaggtcacggtact
+816938/1
CCCFFFFFHHHHHJJJJHIIIIIJIJJIJJJJIIJJJHGJGIJJJJGGFH
@5607800/1
cccttgcgtttcaaaacaattcattttaggttcaagttaaccgcaatgtt
+5607800/1
@@<?DDDDFHHD>GIIJGGGAHHHHHGIJJ9CFHGC?BFGIIIGGHEEDF
@2181232/1
ataatcttcagatactccaaagcattctgggctgcagatgactgtgcatc
+2181232/1
CCCFFFFFHHHHHJJJJJJJJJJJJJJJJJJJJJJJJJJJJJJJIJJJJJ
@817211/1
ccgtgcttttatacaatgcgttatagtcactttataaaggagttcctctt
+817211/1
B@CFFFFFHHHHHJJJJIJJIJJJJJJJJJJJJJJJJIIJJJGIJJIIJI
@4910671/1
gtgctgggcctcttgtatgcgaaggtgttgaggcgcttgtggtggtgcac
+4910671/1
@@@DFFDDDDDBFGIHHGGJJEGHICFCDHEIJDIIIIJBFGEGCHIIJJ
@2181559/1
gtcacgatactcgcggtacatgttgtgtacacctgagcgagactcataac
+2181559/1
CBCFFFBDHHHHHJJJFGIJJJIJJJIHHJDBFGIIJJJJJJJIJJJJJI
@6960323/1
gtgccagagcgctagggcgaatacacgatctgctacatcaatcccagcat
+6960323/1
CCCFFFFFHHHHHJJJJJJJJJJJJJJJJJJJJJJJJJJJJJJJJJJGJI
@97485/1
gtcttcttgaacttcttcaattgacgcaagaagtaccagaaacgggactt
+97485/1
CCCFFFFFHHHHGJJJJJJJJJIIJIGJGIJIJ:CGHGIJJJJIJIGIII
@2182279/1
tcaacgaataacagttcttcatctgatcaaacgctattaattcattagcg
+2182279/1
@@@DF?DFHHHGGJHHJIHJGIIJHE9EIGIIIIIJIIIIIJCGFIG9GD
@6286130/1
ctcacgttccgccaattgcttcacctt
+6286130/1
?81BD?22=?DDB8CC<E<A?9EF99?
@2182679/1
tgtgacttgtagtcaaggtggagattttactatctttcaagtcggcataa
+2182679/1
@@@DDAEDHCFHHHIIEHFHGGEGIG@HICHIIGCGGEHIGIFGEG@F@G
@6961054/1
ctgcaacttggccaggttagggccaacagattgtttgagatgtttgtgaa
+6961054/1
?=@BBDBDFFBFB:AA2<ACA@;AAE;:C9::C:?:DFIIDFFF@99?FB
@818908/1
cgacgtgattctttaatttgacataacttttttattcatgaaccgattga
+818908/1
CCCFFFFFHHHHHJJJJJJJJIJJJJJJJJJJJJJJJIJJJJJJJJJJIJ
@98105/1
gcaacatcttcatcttagcgttcacattgacaaacttaggtttgcttaca
+98105/1
@@@DDEFDFHHFFIGIGHCHGHIGIIGJJCFIJGIGIGGIHHGIGIIGIH
@3532495/1
gtttcttggcatctatagatgtcggtggcgc
+3532495/1
?@@ADDD2:=C?:<2<E<?CB43<8228EGA
@819119/1
caccagtggtcttcttgaacttcttcaattgacgcaagaagtaccagaaa
+819119/1
?@@DDDDDH?FDFGHIA<CEHGFCHGEGIIHGHIIIIIGHGBGEHIHIIB
@3532711/1
gtgctgggcctcttgtatgcgaaggtgttgaggcgcttgtggtggtgcac
+3532711/1
@:=DDBAD3BFHHHAEFHIDG;1@GCDFHGGIC?D:FH=FHC=CFHI<;E
@819469/1
atctgattgtgctgttgtggaactgcttcacctgtggccggcggcacgca
+819469/1
CCCFFFFFHHHHHJIJJIJJJIJJJJJJJJJJJIJJJJJJJJJJHFFDDD
@3532861/1
ctttctaaggttctaaactatatctgtaccaaatttcaaccaaatccgtc
+3532861/1
CCCFFFFFHHCFHJIJJJJJJIJIJJJJJJJJJJJJJJJJIJJJJJIIHI
@819905/1
ctgcaacttggccaggttagggccaacagattgtttgagatgtttgtgaa
+819905/1
CCCFFFFFHHGHHJJJIIJJJJJJJJJJJJJJJJJJJJJJJJJJJJJJJJ
@6962326/1
ccaggataaaaagtaacctattttatgtccaggataataagttaattata
+6962326/1
CC@FFFFFGHHHHGGGHGIIIJIJIIJHGIJJJJJJJIJJJJJJJIJFFF
@820321/1
gtagaaaagtgctgtctgtacattgaaaataaaaataaaaaaaatagcag
+820321/1
CCCFFFFFHFHHHJIJJJJJJJJJJIJJJJJJJJJJJJJJJJJJJJJJJI
@3533671/1
tggagtgagcacgggctctgtgcctggctcccatgtcacggtagcactga
+3533671/1
?@;BDADD??<FF<C<F?FHAEGDEFBDGEHABG>?BGIIEDEE<@FHCD
@821018/1
gtgaaaactgcccctcagatacaccgtcacggaatacaaatatcttcttc
+821018/1
CCCFFFF?FHHHGGIIGIJIJGIIGIGIGIGJJIJIJGIJJJGIIJIJIG
@821744/1
caactgtcttgttaatgcctggccctcagcgacatgtaagagttcaatgg
+821744/1
C@@DDFFDHDFHFEGFEGHCDHGGHGGEBGE@DFFGFGHHGEHIG??@F@
@6963986/1
atacataataaaattagaggaagtaggtgctgggcctcttgtatgcgaag
+6963986/1
@@CFFFFFGFHHGJJFIGIJCGGHIIGCGHIJJJIIIIJJGIJJJJJJII
@6964425/1
ggttattgttatgtcgatgtcgaacccaaaaatgtaattaactttttttt
+6964425/1
CCCFFFFFFHHHHIIJJJJIJJJJJJJJJJJIIJGIJJIJIHIJJIJJJJ
@1488863/1
ccacaatatattcgtgaaaaccgcatccaactcg
+1488863/1
?=8B=BDDFAFFFIACG=?A<33@CE????CB?F
@822843/1
ctgagtgacggcacctccgacactgaggtcacggtactcgcggtacatgt
+822843/1
CCCFFFFFHHHGGJJIJJJJJJIJJIJJHIJJIJHIIJJJJJHHHFFFFF
@3536122/1
cgctcgctctccgaagggagcttgcggccgatgacctcatactccttcaa
+3536122/1
C@CFFFFFHHHHHGJJIIJIJJJJJJIIJIIGIFGGHGGHGGHHHFFFFF
@1489383/1
ctcagcatggtaagaaggtggcggccagaatctagacatgcacagctctt
+1489383/1
@@CFDFFFHHFFHJJJIIEHGIIJIHIJIJJJJJJJJJJIJJJJJJIJIJ
@822957/1
catcactcttatatgggcagcccgaacacggttaccgggaattttgtttg
+822957/1
@CCFFFFFFHHHHHIJJJJJJJJJJJJIJIIHEHHIIIIIIJGGIIHIIH
@823110/1
gggagtactgagcagtatctattcagtaaacttatagctgacactga
+823110/1
C@CFFBDFHHHHGJJIJJJJJJJJJJJJJJJIJIJJJJJJIJJJJGI
@1489669/1
ctggagagaagatcctcatcttgtatagaggaggctt
+1489669/1
@@@DDDDDF:A<CFFFAFFHFIIEHHDHD@C;1CAFB
@3536496/1
attttgtttttctctgtgatctgtttcttggcatctatagatgtcggtgg
+3536496/1
?@@FFFFDHHHHHGHIIJGIGIJGJJJJGJJJIJIIIIIHEIJI9HHDHB
@823411/1
cgtttagcagcttcatccagaggcaagcgctccaagttgcttggaggctt
+823411/1
CCCFFFFFHHHHHJJJJJJJJJIJJJJIJJJJJJJJIIJJJJJJJJJJJJ
@6966273/1
gggctctgtgcctggctcccatgtcacggtagcactgagtgacggcacct
+6966273/1
CCCFFFFFHHHHHJJJJJJJIIJJJJJJJGHIJJJJJJJFHJJJJJIJJJ
@6966354/1
ggcacacaggcataatgccatattcaaatgggaagtggtgataaagataa
+6966354/1
@@@FFDFDFFFGFHFGEGIGIGHHHIIDFHGEFHE:CCGHFFBFDHFEGE
@7637719/1
cgtttctttgtccctgggtaaggtatttcagggtcgtcacgacccacatc
+7637719/1
@@BFFFFFHHHHHJJJJJFHIJJCHIJJIJJJJGIJJJJJJJJJJJJJJJ
@1490634/1
gcccattttcacaggcaagggatcctaacttcgcaaccactaattccagt
+1490634/1
@@@DDDDDHHFHFIIGGBGHGG@AGHGHCDGH@0CGGIICHIIEGDHGBF
@1490886/1
ctcatcttgtatagaggaggcttgggctcgctctccgaagggagcttgcg
+1490886/1
CCCFFFFFHFHHHJJJJJJJJJJGIJJIIHIIIIJIJGIIJJGHHIJIJG
@5608620/1
gctgttgtggaactgcttcacctgtggccggcggcacgcagacgccttga
+5608620/1
@@@FFFFDFHDHDHGBGHJJIIGCCFCGFGIHIBGHHHBDC<@BBB?=C@
@98393/1
tggtatacgcgaatttcgcttgagataaaaatgaataaaaataataacat
+98393/1
BCCDDFFFHHHHHJJJJJJJJJHJJJJJJJJJJJJJJJJIIJJJJIGFHI
@2183179/1
ccgcgaacctccatcatattgtttgagatcgtcaaaccaaattccttcac
+2183179/1
CCCFFFFFHHHHHJJJJJJJJJJJIJJJJJJJJJJJJJJJIJJJJJJJJJ
@4209768/1
atttgcggtgaatttgtggcctggcgttgagggcaagttcatgcgttttt
+4209768/1
@CCFFFFFFHHHHJJJHJJJJJJIJJIJJJJJJJJJJJIJJJJIJJJJJJ
@2183379/1
gttcgtctgtgcgcgctaatctcagaaacggctgatc
+2183379/1
@@@?BD;BAAA4C@FHGGGI>@ACHE4DDBB0@F=B@
@4209996/1
ctgtcgtgtcctttatacatttcggcatggcgatc
+4209996/1
@@CFDDB@H?FHFIIGJJJJIIJJJJJIJGIJEHI
@2183500/1
gcctggctcccatgtcacggtagcactgagtgacggcacctccgacactg
+2183500/1
CC@FDDFFHHGHHIJIIJJJEHIIJIIJGIFHGIGFBGGIJJJIJJJIJG
@4912141/1
gggcctcaaaaaatcacgtttatacattttttttttaatttttgtgttac
+4912141/1
@BCFFFFFGHHHHJJJJJIIIIJAEHHIGIJJJJJJJEHIJIHFHFFFFF
@5609012/1
gtggattttaatgttattattacagcatacataataaaattagaggaagt
+5609012/1
@@CDDDEDHHHHFFHEHGJIJJGGGGIIGGDHHIIIJHIIJIIIIGHGG?
@2184034/1
gcgtactggagtgccgtatcccgtgtcatcggcaatttccgagagcagtt
+2184034/1
CC@FFDDDHDHCFHHHEHGIIIICFHDAHGHHAFFHEGGGD<FAG@DHGE
@99270/1
agcatacataataaaattagaggaagtaggtgctgggcctcttgtatgcg
+99270/1
CCCFFFFFHHHHHIEIJJJJGHEEHGCHIIFGHIJIJGIIJIJJJJJJJJ
@5609744/1
ctttactcgaatagtcttttctaacttgaacagtgcgatgttttacaa
+5609744/1
CCCFFFFFHHHHGJHIIJJJJJJJHIJIIIJJJJJJJJJJGIIJJIII
@4211297/1
gtggtgcacgcgcttgggcagagggaatctgattgtgctgttgtggaact
+4211297/1
BCCFDFEFHHHHHIJJJJJJJJJJJJJJJJJJJJJJJJJIJJJIIIJJJJ
@2184639/1
ctgtgatctgtttcttggcatctatagatgtcggtggcgcacagggcacg
+2184639/1
??@DDFFFHHBFFIJIGHGIIHHEHHEDBH@HHI??<ADAGHHIIFGHE;
@2184696/1
cagcatacataataaaattagaggaagtaggtgctgggcctcttgtatgc
+2184696/1
C@CFFFFFHHHGHJJIIIJIJIIJJJIHHJIIIIJGGHHIJJJJJJJJJJ
@5610233/1
gttggtcttggttgaacggaactccaatcctttactcgaatagtcttttc
+5610233/1
@@@FADDDBA?FFGIIJJGGIIJEGIJHIEGGI@HGDFGIJIIIGFIGI<
@2184814/1
gctgggcctcttgtatgcgaaggtgttgaggcgcttgtggtggtgcacgc
+2184814/1
CCCFFFBDHHHHGGIJJJJAFFGCF<EFDGHCFIGIIGHIIHHGGIEIIF
@1493131/1
gtccggtagaactctataccacggcgtcacgacacagtccttgtaattct
+1493131/1
BCCFFDDDHHHHHJIIJJJHIJJIIFJJJIJJJDGGIGHIIIIEEHHHHH
@1493205/1
tagagccttagctgcggaatgcttagcttccttcttagagcgtcccgtac
+1493205/1
BC@FFFFFGHHHHJJJJIIJJJJJJIIIIJJJJJJJJJJJIJHIGIJHIJ
@4211883/1
ctcggaaatctccaatccaaaccgtttgaaatctcggttttgcgagtact
+4211883/1
CCCFFFFFHHHHHJJJJJJJJJJIIJJJJJJJJJJJJIIJJJIIGHGHIJ
@100187/1
tggatggagtgagcacgggctctgtgcctggctcccatgtcacggtagca
+100187/1
CCCFFFFBDHHHHJJJJJIIIJJJJIJJIHIIIEGHJIIJJGEEHCGEHH
@4914124/1
gtaccacgcctgggatgccacccggcaccactcccgggtgaggatgcact
+4914124/1
CCCFFFFFHHHFHBHGGGGGIJIJJJ@FHIIHIIJIIGHGIHGGIIFEHH
@100366/1
ttcttttttcctcctttcttttttggtggcttccccattttgacagcgtc
+100366/1
CCCFFDEFFFHHFFHIGIJJIJJIIJFFEFHIIGGFGHHIJJIJGGIIHF
@1493621/1
atcgttctcagcatggtaagaaggtggcggccagaatctagacatgcaca
+1493621/1
@CBFFFFFHHHHHJJJHHJJJJJJGHIIHIJJJIJJJJJJJJJJJJJJJG
@100588/1
gttgtggaactgcttcacctgtggccggcggcacgcagacgccttgatga
+100588/1
BBCFFFFFHHHHHJJJJJJJJIJJJJJJJJJJJJHHFFDEDDDDDDDCDE
@1493946/1
ccgctttttactacatgcataaacatacataccgataccatacaccaaaa
+1493946/1
@@CFFFFFHGHFHIIIIJGGGGEIGIIJJGIJIAFAFHIJEHHIJ>DGHG
@100724/1
gtctgattctgtgatagtgaatacaagatcgtggggtgggcccaccaggc
+100724/1
@@?BDDDDHFDCFDHII2A@IHGHI@FCBDEH@:::8?0DHIIIC5@@;9
@2869124/1
ccattatttagtttaaaaagtgacttgtacttgaaagaaaaataaaggaa
+2869124/1
CCCFFFFFHHHFHJJJJJIJEHGJJIIHIIJJJGJJJJJJJJJIJIIIII
@6287257/1
ttttgtttttctctgtgatctgtttcttggcatctatagatgtcggtggc
+6287257/1
<@@DDDDDHDHFB<<EE?IF@BEHHIIGIBD@HHHGCHIGGEDDHG@GBG
@2869461/1
gcaagaagtaccagaaacgggacttagccacaatctggtctggagagaag
+2869461/1
CCCFFDDFCFFDFHIIEGIIIAFHBGGGIIIIGHIIIIGIIGHCHGIGIG
@4915132/1
ccctgctattttttttatttttattttcaatgtacagacagcacttttct
+4915132/1
@@CFFFDFHHHHHJJIIIJJIJJIJFDIIG@F?DFHBFFGGGGGIGGHHH
@6287502/1
ggtagaataaggattaaaaataaacttaaagattattaataagaaaaaaa
+6287502/1
@CBFFFFFHHHHHJJJJJJJJJJJJJJIJIIHHJJJJJJJJJJJJJJJJJ
@2186023/1
cagggatcttgccgtcattgcagacggtgtggtagcgggtcggacgagcc
+2186023/1
CCCFFFFFHHHHHJIIJJJJJJJIJJIEGFHIFGIGIJJ@FHJFHFDDDD
@2869738/1
ctcgccatcaggacctgcaccatgcaccgccatgccgtgtaccacgcctg
+2869738/1
CCCFFFFFHGHFHHGGJJJJJJIIJJJJJIJJJDFHIJGFDHIIJJIJHI
@7638019/1
gccttagctgcggaatgcttagcttccttcttagag
+7638019/1
:?@D7DDDHD??>:CEGEBB9<CCFDH4CDFHB4:0
@7638112/1
caacgaataacagttcttcatctgatcaaacgctattaattcattagcga
+7638112/1
CCCFFFFFHHHHHIJJJJJJJJJJJJJJJJJJJJJJJJJJJJJJJJJIII
@824426/1
cccgtttccaatctccaagacaggaggctccagtactttagctttgacag
+824426/1
CCCFFFFFHHHHHJJJJJJIJJJJIJJJJJJJJJJJJJJJJJJJJJJJJJ
@2870095/1
gtagagccttagctgcggaatgcttagcttccttcttagagcgtcccgta
+2870095/1
BCBFFFFFHHHHHJJJIJJJJJJJJJFJJJJJJJJJJJJJJJJHJJJJHH
@2870289/1
atagagacgatttcaccagtggtcttcttgaacttcttcaattgacgcaa
+2870289/1
CCCFFFFFHFGHHJJJJJJIJJIJIJJJJIJJJIJJJJJJJJJIGIIJJJ
@7638621/1
cccacttatgagaaggataaaactttttagctgattttgttaaattaact
+7638621/1
CCCFFFFFHHHHHJJJJJJJIJJJJJJJJJJJJJJJJJJJJJJJJJJJJJ
@2870434/1
ttcttcttcagccggctttggtggttctttggctgcctctggtggaggtt
+2870434/1
CCCFFFFFHHHHHJJJJJJJJHIJIJJJJJJJJJJJJJJJJIGHJIJJFH
@7638793/1
ggcagagggaatctgattgtgctgttgtggaactgcttcacctgtggccg
+7638793/1
CCCFFFFFHHHHHJJJJJJJJJJJJJJHIJJJJJJJJJJJJJJJJJJJJJ
@6289709/1
cacctgtggccggcggcacgcagacgccttgatgacctccactttgatga
+6289709/1
CCCFFFFFHHHHHJJJJJJJJJJJJIHHHFFFFFEEEEEDDDDDDDDDDD
@6289794/1
aggcgcttgtggtggtgcacgcgcttgggcagagggaatctgattgtgct
+6289794/1
CCCFFFFFHFHHFIJGHIJJJJJJJJIJJJJJIJJJHJJJJJIIJJIHHH
@3537700/1
gtacacctgagcgagactcataacgcagccagatgccaaagttcttgatc
+3537700/1
?@@FDFFDHFADFAGEGFGGGGHGB@GG<FGGGGGHGHD;D9??BCB<F8
@826955/1
gccttgggaagcctttgtgcgccacatcaatgttgataaaggctttattg
+826955/1
CCCFFFFFHHHGHJJJJIJJJJJJJJJJIIJJIJJJJJJJJJIJJJJJJI
@827089/1
aatattattaaacgaagaacatgcggctgaattgcagcatcttgtcg
+827089/1
C@CFFFFFHHHGHIIIIIJJGIIJJJJJJIIJJIJJJIJJJJIJHGB
@827099/1
gtgctgttgtggaactgcttcacctgtggccggcggcacgcagacgcctt
+827099/1
@@@DFDDDHDBFHDEHHBCDGDEAEF4<<A1::?@4A<E88AA6A8?:AB
@3538218/1
tgctgttgtggaactgcttcacctgtggccggcggcacgcagacgccttg
+3538218/1
@@@FFEFFDFHDHHIJIIJJIJJGIIIIIJIDGIIIFHHFFDDEDBDDDD
@4212558/1
ctgttgtggaactgcttcacctgtggccggcggcacgcagacgccttgat
+4212558/1
CCCFFFFFHHHHHJJJJJJJJJJJJJJJJJJJJJJHHFFFDEDDDDDDDD
@827309/1
tgcaaacatgccagttataaagcatagcccgaagtgctattggcacacag
+827309/1
??@DFFDDHHHHGIE<EGGIIJIFIGIFIHIIDGFHG<DEBHIIIHIJJD
@3538405/1
gtggattttaatgttattattacagcatacataataaaattagaggaagt
+3538405/1
CBCFFFFFHHHHHJJIJJJJJJJJJJGHIJJJJJJJJJJJJJJIJJJJJF
@827650/1
cctggttccacgttatattggacattaggaccgtcattgaacaatctcgt
+827650/1
C@@FDABDFHBDDFEA<FBE<EGHDFEAEHFHIDGIIIGDHEHHGICGC7
@7641740/1
ggaatctgattgtgctgttgtggaactgcttcacctgtggccggcggcac
+7641740/1
@@@DDFFDAHADHEGGGIFGIIFIJJJGIJCB4EAEHHGGFDAGBGB>BD
@7641849/1
gtttgatgacagcgtagttaacttcaatggaagtggcgacctctccgact
+7641849/1
CCCFFFFFHHHHHJHHJHJJJJJJJJJJJJIJJHIJJJJJJJJJJJJJJJ
@7641965/1
cacaatctggtctggagagaagatcctcatcttgtatagaggaggcttgg
+7641965/1
@@@FFFFFFHHHDIIHEFEIJIFIJIGGIEICHHHIGGIFHABDEGIJFD
@3539133/1
gagagaagatcctcatcttgtatagaggaggcttgggctcgctctccgaa
+3539133/1
;??DDDDDFHH?DHCGBCHA<FHIFBHIBC@CEBFGI@9?8?D8/.BFA;
@7642259/1
cacgcgcttgggcagagggaatctgattgtgctgttgtggaactgcttca
+7642259/1
@@@FFFDDHFHAAGIEHGGEGGGIGICHIHIGBHIJJGICGGGIFGIIJI
@7642263/1
gtcttcttgaacttcttcaattgacgcaagaagtaccagaaacgggactt
+7642263/1
BCCFFFFFHHGHHJJIJJIIJJIJJJJIIJIJJCGIIIJIHIJJJJIHII
@7642346/1
ggcacacaggcataatgccatattcaaatgggaagtggtgataaagataa
+7642346/1
CCCFFFFFHHHHHJJJJJJJJIIJIIHHHIJJGEIHHJGHIJIIIJJJJJ
@3539755/1
cgtagttctcagcttccctgcaaagttaaccatcttgtattcaaaagaaa
+3539755/1
B@@DFFFFHHFHHGIIIIJJJIJGGEHIIEHJJGJJJFHIIGEHIHIEGI
@3539930/1
gtgcaggatcctcgtcattgcctggcatacaaggcaaagcaccgacgacg
+3539930/1
C@CFFFFFHHHHHJJJJJJJJJJJJJJJJJJJJJJJJJJJJEIJIJJJJG
@3540670/1
gtgctgttgtggaactgcttcacctgtggccggcggcacgcagacgcctt
+3540670/1
?1:BBDBDBHFHGGGGEHIGEG@FEEEHAFGGDHGABEHF>AC<AB?BBB
@4215363/1
ggcgcttgtggtggtgcacgcgcttgggcagagggaatctgattgtgctg
+4215363/1
CCCFFFFFHHHHHJHHJJJJJJJJJJJJIJJJJJJHIJJJJJJJJJJJJH
@7643966/1
atcgctgagtaaaacaatccgaatctaatattacataactaatcctagga
+7643966/1
@C@FFFFFGHHGFGGIIIIJJIIIIGIIIIIIHHGJGGFGIIJJJJIID>
@7644063/1
cagtggtcttcttgaacttcttcaattg
+7644063/1
=<?:AA2AFF>C?:CBAB9AC?FA<BBC
@4215869/1
cgcaagaagtaccagaaacgggacttagccacaatctggt
+4215869/1
CCCFFFFBHCDHFIIJJJJJIJIIJJJJJJJJJJJ>G00?
@1494863/1
gtggtcttcttgaacttcttcaattgacgcaagaagtaccagaaacggga
+1494863/1
BBCFFFFFHHHHHJJJJJJJJJJJJJJJJJJJJJJJIIJJJJJJJJJJJJ
@4215958/1
ctcatcttgcatagaggaggcttgggctcgctctc
+4215958/1
???ADD:2==CD4:CEEAACF=3CEAB9;DAB3?D
@3541586/1
accagtggtcttcttgaacttcttcaattgacgcaagaagtaccagaaac
+3541586/1
CCCFFFDFHHHHHJIGHIJJJJJIIIJIJIIJIJJIIIIJGHJJJIJIJJ
@101667/1
atccactcttgctccatggtccaggagcagcagcgtgcgcaggttcaggc
+101667/1
CC@FFFFFHHHHHJJJJJJJJJJJJJJJJJJJJJJIJJJJJJJHIJJIJI
@4915937/1
ctggccctcagcgacatgtaagagttcaatggggaagtaaatgcatctgt
+4915937/1
@@@FFFBBHDB8FFHGDHIEHCGH?B<DEGEIHGEHGFBDGHDGHGGIID
@1495899/1
gggttcgtgaatcatgccctcaatctgcaccagttcatatttgggcacag
+1495899/1
CCCDFFFFHHHHHJJJJJJJJJJJJJJJIJJJJIJJJJJJJJJJJJIJJJ
@2872745/1
ggctcccatgtcacggtagcactgagtgacggcacctccgacactgaggt
+2872745/1
C@CFFFFFHHHHHJJIEFHIJJJJJJHHIIHIIIIIJJJJIJJJJIJJJE
@4916450/1
caccagtggtcttcttgaacttcttcaattgacgcaagaagtaccagaaa
+4916450/1
C@@FFFDEHFFHHJJIIIIJIGIIIGEFGIHHHJJIIIJJIBFGHGIHJG
@4916937/1
atgaggttcaccaagctagtggcgttgatgtcgcaagatagtgagacatt
+4916937/1
CCCFFFEFHHHHHJJJJJJHHIJJJJJIJJIIJJJJJJJJJGIIIJJJJJ
@5611749/1
aggtcggtcaccgaaggcggcggccgcattcggtttcacagaaaccgaat
+5611749/1
@@@DDFFAFHHHHJJGIGHIIJGFDDDDDDDED@@BDEDDDCDDDDDBBD
@2873505/1
ctcttgtatgcgaaggtgttgaggcgcttgtggtggtgcacgcgcttggg
+2873505/1
CCCFFFFFHHHHHIIJFHIIJIJJIIJJJJIJJJJJHHJJJJJJHFFFDD
@5612134/1
caacgaaaccaatttagaatatacgaaacagcaggaccactacagacaaa
+5612134/1
CCCFFFFFHHHHHJJJJJJJJJJJJJJJJJJJJJJJJJJJJJJIJJJJJJ
@103201/1
cactgagtgacggcacctccgacactgaggtcacggtactcgcggtacat
+103201/1
C@@FFFFACAHBHGGGGGIJGGIIGJIEGEGHGHJGBAFFGGHGHHBBCD
@5612361/1
cgacgcttcagcagagtgcacacaatggtgaactggcgttcatgcggcaa
+5612361/1
CCCFFFFFHHHHHJJJGHJJJIJJJJJJIJJIJJJJJJIIJJJJIJJJJJ
@5613603/1
gagcgagactcataacgcagccagatgccaaagttcttgatcttcactgg
+5613603/1
8?<7DD:@FFB<FE9DF1CF?BGFFEIECBDFG0?DEEGIEFFEF@FF9B
@7645585/1
ctagtataagtaatgagtagaaaagcgatagtgaacacattgttacagta
+7645585/1
BB@FDDFDHHHDFGHHEEHHHIIIJGIIJIIGFGHIGIIGIIJIICGIDH
@5613752/1
cacttcacgacgcttcagcagagtgcacacaatggtgaactggcgttcat
+5613752/1
CCCFFFFFHHHHFIIJJGGIIDGHGJGIJJJJJGGIJJJJJEGHIIIEEH
@4217930/1
tgatcagccggagcagctccggtaagtttgtcgagtagagccttagctgc
+4217930/1
CCCFFFFFHHHHHJJJJJJJJJFHIIIIJJJJJJJIJJJJJJJJJJJJJG
@4218035/1
gccagatgccaaagttcttgatcttcactgggctcttct
+4218035/1
CCCFFDFAHHHHHJFHIJJJJJJJJJJJJJJJJJJIJIB
@5614015/1
ggtgcacgcgcttgggcagagggaatctgattgtgctgttgtggaactgc
+5614015/1
???DDEFFDGHDHJIIJJDCCGHDCGGIJJJJJEIIJIHIIIHIDIEEGG
@7645918/1
gtgagaagtgtgataatgtcataaagttgacaataatctataattacttt
+7645918/1
CC@DFDEFHHDHFIGIGHJJIJIGGGHFHGGGCHGHIIIIIJGIJJGIHI
@5614247/1
cgggctctgtgcctggctcccatgtcacggtagcactgagtgacggcacc
+5614247/1
CCCFFFFFHHDFFEIEGGGHJJIIJIEHHGCGHIJIJIEGIGIHGHGGGG
@5614540/1
gtgagtacgaagcattgtctgtttataaaataattaacaactaatgtttt
+5614540/1
BB@DFDDFHHHHHJJJJHJJJJJJJJJJJJJJIJJJJJJJJJJJJIGIJJ
@7646508/1
cctccatcatattgtttgagatcgtcaaaccaaattccttcacatacaag
+7646508/1
CCCFFFFFHHGHHJJJJJJJJJJJJJJIJJJJJJJJJJJJJJJJJJJJJJ
@4218960/1
gtgctgggcctcttgtatgcgaaggtgttgaggcgcttgtgctggtgcac
+4218960/1
CCCFFFFFGHHHHJJHJJJJJIJJJEGGHJIJJIJJJJJJJJJGJFHIJI
@4219336/1
ccttagtacacctaatgaggactatttggcgttactgcttaatactactc
+4219336/1
@@@DDDDDF?FHH3<EGIIIEHIGIGFGFGHIGIGGGIIIIIIIIBEGII
@5615078/1
gcaagaagtaccagaaacgggacttagccacaatctggtctggagagaag
+5615078/1
CCCFFFFFFHHGHIIJJJJGHEIGGIIIIGIIIIIJIJFGIEICHJGIJI
@4219459/1
ctctgtcgtcgtaatgttcttaagtgcattcaacgaataacagttcttca
+4219459/1
CCCFFEADHFHDFHGIEGIGIGHIFHGGIIIFIIIIIGIIIIIDGDHIGH
@5615201/1
tggacgtcttccgctttcatcatctataggattgtttatcctgtcaactg
+5615201/1
@@@DDDDDHH><@FEFHEIIIIFHIIIIEIEHIIIII@BFHGGDFAGIE;
@4219529/1
ctgttgtggaactgcttcacctgtggccggcggcacgcagacgccttgat
+4219529/1
BCCDFFDFFHHGGHGIHIIJJJJHHIJJJJIJJIIHHFDFDDDBDDDDC@
@5615720/1
cgcgcttgggcagagggaatctgattgtgctgttgtggaactgcttcacc
+5615720/1
@@@BDDDD7FB;D;:;@@3?CE?4?GFDBFEAFFEFGF@D3B<3BDBFD8
@4220023/1
tgcagagcttgccacatcttgtaagcagcctgacgct
+4220023/1
@@CFFDFFHHFBFHIIHGEHIIDHGHHGIIIJIJJDH
@4220231/1
ctgcttcacctgtggccggcggcacgcagacgccttga
+4220231/1
7@@BDFDBHHFHDGGIJJIJJIIIJJIIJHHGFFCB;6
@5616096/1
ttgagatttgttgcgaccgatgccataaacagtgtgctgggcatcattct
+5616096/1
CCCFFFFFBHHHHJJJJJJJJJJJJJJJJJJJIJIJJJJJJJIJJJJJJJ
@4220642/1
caacaaatactaataataaaaacgatagaaaacaaataaaaactatccta
+4220642/1
CCCFFFFFHHHHHJJJJJJJJJJJJJJJJJJJJJJJJJJJJJJJJJJJJJ
@5616629/1
ggccaacagattgtttgagatgtttgtgaaactgcgacaccttgtggctg
+5616629/1
CCCFFFDFHDHHHIJJJJJIJJHIIJIIIIJIJJJJJIJJJIJJFIIJGI
@4221336/1
cacaatctggtctggagagaagatcctcatcttgtatagaggaggcttgg
+4221336/1
CCCFFFFFHHDHFIIEIGHIJIJJIGIHJJGIGIEHGIJGGIFHEGEI>G
@7648971/1
cacgtagttctcagcttccctgcaaagttaaccatcttgtattcaaa
+7648971/1
@;@ABDDAFHFHABGEHDEDEGEFICGFHGCH>FHIIIIBFHGHGII
@4222062/1
gcttagcttccttcttagagcgtcccgtacccatagcaacaagatcagcg
+4222062/1
CCCFFFFFHHHHHJJJJJJJJJJJJJJIJJJJJJJJJJJJJJJJJJJJIJ
@6289833/1
acgaaacactcggtccttaccctctccaggtaatataacctccaattcaa
+6289833/1
C@CDFFDDFHHFHFHIIIIEHDHIIIIGHI?BF<DBGGHIIGIIEGIEGG
@2873648/1
agggaatctgattgtgctgttgtggaactgcttcacctgtggccggcggc
+2873648/1
CCCFFFFFHHHHHJJJJJJJJJIIJJJJJJJJJJJJJJJJJJJJJJJJHF
@1497665/1
gcctcttgtatgcgaaggtgttgaggcgcttgtggtggtgcacgcgcttg
+1497665/1
@@@FDFFFHHHDHIBHGIACHHIGHBGIGHIGBBG?FGAFGHGIGIHEFC
@2873795/1
ctcccatgtcacggtagcactgagtgacggcacctccgacactgaggtca
+2873795/1
@@@;ADDDFA<2@@AAG?FHEIIIAFEH=F<GDFCFGD77@AAFEEF;@=
@2873905/1
agcatacataataaaattagaggaagtaggtgctgggcctcttgtatgcg
+2873905/1
@@CFFFFFHFFHFIJGIHEIIJJIIGGDGHIEHJIIJFHGGIGHHGIIJJ
@2188711/1
gccagatgccaaagttcttgatctt
+2188711/1
@<<DDDFDHHAHHGCDBGDH<@EHF
@104059/1
gtccttgttgttaagaggtgttacctgcaacttggccaggttagggccaa
+104059/1
CCCFFFFFHHHHHJJJJJFHIJJJJJJJJJJJJJJJJIJJFGHIJJJJJJ
@2874753/1
atctgattgtgctgttgtggaactgcttcacctgtggccggcggcacgca
+2874753/1
@@@FFFFFHBFFFIGHGFFHHEGIJJJGIGHHFFGIGGHIJJJJGFDDDD
@831884/1
ggtgggttcgtgaatcatgccctcaatctgcaccagttcatatttgggca
+831884/1
@@BDFFDDHDHHHJJEHGGIJJJJJJJJJJJJJJJJIIIIJJJJJJIJIJ
@104323/1
gtgctgttgtggaactgcttcacctgtggccggcggcacgcagacgcctt
+104323/1
CBCFFFFFHGHHHJJJJJJJJJJJJJJJJJJJJJJJJHHFFDDDDDDDDD
@2189317/1
gcccgcctaacgaggaaacgcggccgccatactgtagcttgggtggtggc
+2189317/1
CCCFFFFFHHHHHJJJJJJJJJJJJJJJJJHHHHHHHFFFFFDACDDDDD
@6290963/1
ggatggagtgagcacgggctctgtgcctggctcccatgtcacggtagcac
+6290963/1
CCCFFFFFFHHHHJJJJJJJJJJIJJJJJIGJJJIIJJIJJJJJBFHIJJ
@104521/1
ctcccatgtcacggtagcactgagtgacggcacctccgacactgaggtca
+104521/1
CCCFFFFFHHHHHJIJJJJJJJJGHIJJJJIJIJJIJJJJJJJJJJJGIE
@104533/1
ctcatcttgtatagaggaggcttgggctcgctctccgaagggagcttgcg
+104533/1
CCCFFFFFHHHHHJJJJIIJJJJIIJJJIJJJJJJJIGIIJJGIIJJIJG
@2875260/1
gtacatgttgtgtacacctgagcgagactcataacgcagccagatgccaa
+2875260/1
@@CFFDFFHG?FHIJHEEEHICHG>GFHIIGGGHFCHIJJIJGCHGEHGI
@6291277/1
gtcgacggcgatgagagcccacgatgtaagtgcttcgggcttcaacagct
+6291277/1
@@@DAA@AAFHD?9?>G?HHGEF6DBBBGBFGIGGE;5AAEHC@DCD>>@
@2190006/1
ccctgtttgttttatcgtcgccttgagaagcagacacaagcttcttctgt
+2190006/1
CCCFFFFFHHGGHJJIJJJJJJJJJJJJJJJJIJJIJIJIJJIJJJJJJH
@2875982/1
ctctttacaagtagactcatctttagcacttggttcatcttttgaagatt
+2875982/1
CCCFFFFFGHHHHIIJJJJJJFJJJIIJIJJJJFGHJJJJJIJGCDHHII
@833039/1
ctcgaatagtcttttctaacttgaacagtgcgatgttttacaagggcagg
+833039/1
CCCFFFFFHHHHHJJJJIIJJJJJJJJIHIJJJJJIJJIJJJJJJJGHJJ
@2190253/1
cgaaggtgttgaggcgcttgtggtggtgcacgcgcttgggcagagggaat
+2190253/1
CCCFFFDDHHHHHJJJJJJJHJJGIJHIJJJJJJJJJJJJJHHHFFFDEE
@105392/1
gcactgagtgacggcacctccgacactgaggtcacggtactcgcggtaca
+105392/1
@@@DDD?ACDB2<1CCHHFFBHIF@G?D9?FHIEG?D;B;=C@EIH:<D>
@6967560/1
cccgtacccatagcaacaagatcagcgactgtcacacggtagcggaaggt
+6967560/1
CCCFFFFFHHHHHIJJJJJJJJJJJIJJJJJJIJJJJJJHIJJJJJIHH7
@6967718/1
cgtcgatgaccagcagaaggcgtgttaccgaccagagtagcaaccacctt
+6967718/1
BC@FFFFFGHHGHJJIIIJJIJJJIIIJJJIJIJJIJHGHGHJGIJJJJJ
@4918367/1
cagcttaaaatacgtttaaaaaaaatttgtaccaaatacttgatatcgca
+4918367/1
C@CFFFFFHHHGHJFHIIIGIHIIGGEGBGHIIIEIIGIGIIHIGGIJJG
@5618464/1
gtggtgcacgcgcttgggcagagggaatctgattgtgctgttgtggaact
+5618464/1
BC@FDFDFHGGHGJJJJJJJJJJJJJJJJJJJJFIJHIJJIJJJJIJJJJ
@5618823/1
aacgaaaccaatttagaatatacgaaacagcaggaccactgcagacaaat
+5618823/1
@@@FDFFFGHFHHGHEGFDGHGHGHIGGGIIIIFBGDFHFFGGGGIEEED
@6969470/1
cttccctgcaaagttaaccatcttgtattcaaaagaaaacctagaatcac
+6969470/1
@<@DDD;D?BFHDAEDEHEHEGE4FHECDFHHIHGIEHGGD9DHIIG?DF
@6969822/1
ctcttgtatgcgaaggtgttgaggcgcttgtggtggtgcacgcgcttggg
+6969822/1
CC@FFDFFDDFFHIDEAFAFEABAEDGFFHGGFFHD<BFGHIIIGFFDCC
@6970008/1
catcaggacctgcaccatgcaccgccatgccatgtaccacgcctgggatg
+6970008/1
=:=BDDDD?AFDDEBGDC<A?HCGFD@DDDGIC@HCD?B?@DG@DFB;C;
@5620027/1
ctgtgatctgtttcttggcatctatagatgtcggtggcgcacagggcacg
+5620027/1
CCCFFFFFHHHHHJJJJJJJJJJJJJJJJJJJJJGIIIJIIJJJJJJJJJ
@6970576/1
cgtagcctgtaatttttgtctttcgcgaaatattccgcgacagatgtctt
+6970576/1
CC@FFFFFHHHHHJJJJJJJJJJJJJJJJIJJJJJJJJJJIJIJJHHHHH
@4921151/1
ctccactatcatctctttctttggagtttgtatacttaattcgatgttat
+4921151/1
@CCFFFFFHHHHHJJJJJJJJJJJJJJJJJHIJJJJJJJJJJJJJJJJJJ
@5620583/1
ctggctcccatgtcacggtagcactgagtgacggcacctccgacactgag
+5620583/1
@<=D=DDDHGHDFG>EDGACEHDHCHGG?G<CDGHIG@DHB@AHEIII@E
@6970958/1
cttttatatttgttagctgtccttcattgagggtcgggaacttatggtat
+6970958/1
CCCFFFFFHHHHHJJJJJJJJJJJJJJJJJJJJHHJJJIJJJJJJJJHII
@4921785/1
cgcaagaagtaccagaaacgggacttagccacaatctggtctggagagaa
+4921785/1
CCCFFFFFHFHHHJJJJJJJJJJJJJJJJJJJJJJJJJJHIJJJJJJJII
@833542/1
cactgttcattacctgtgaaaactgcccctcagatacaccgtcacggaat
+833542/1
@?@DDDDDBBB?FHB?EEEHIECGFHGGIIHIFIIDGH@HGHGIGFHIFG
@5621145/1
gcactatattgcagacctccagtggtaggtatgtatgtttatgctcttga
+5621145/1
CCCFFFFFHHGHHJJJJJJJJJIJJHIJJHHJJIJJJJJJJJJJJJJJJJ
@833854/1
gtttcttggcatctatagatgtcggtggcgcacagggcacgcttgcgcat
+833854/1
CCCFFFFFHHHHHJJJJJJJJJJJJIJJJJJJJJJJJJJJJJJJJJJJJH
@5621489/1
gtcggacgagccgtgccttttattgcttggtgagacacgagataaaagtc
+5621489/1
@CCFFFFFHHHHHIJJGJJGIJJJJIJJJIGIJIEIIGJJJJJIJJJJ@E
@5621496/1
gtgctgttgtggaactgcttcacctgtggccggcggcacgcagacgcctt
+5621496/1
@@CFDFFFHDFFBGIIJJJJEGIJGGHGGHIJGIBBGFE?DDDCD@?BAD
@5622186/1
tccaagttgaaatctttgaccatggcatcaagcaaactctggtgccttgg
+5622186/1
CCCFFFFFHHGHGIIJJJIJJIIJJIIJJIJJJJJJGHIJIIFHGIIIIG
@2877901/1
ctcgaatagtcttttctaacttgaacagtgcgatgttttacaagggcagg
+2877901/1
@C@FFFFFHHHHHJJJJJJJIJJJJJJJJJJJJJIHIJJJIIJJIJIJJJ
@5622607/1
ctctggtgccttgggaagcctttgtgcgccacatcaatgttgataaaggc
+5622607/1
CCCFFFDFGHFHGIIIGGIJIIJJIIIIJJIIJJGEHIIIIIIJGIIIJI
@5622691/1
ctctgcacttggtggtccacaaacattataatagcgttgtctaacgtcgg
+5622691/1
BBCFFFFFHHHHHIJJJJJJGHGIIJIIJIJJJJJJIJIJJJJIJIGHIJ
@3546953/1
gcaagaagtaccagaaacgggacttagccacaatctggtctggagagaag
+3546953/1
CCCFFFFFAFHHHJIJJJJJIJIIIHHIJIJJJHIHIJDDGHIJJJJJJI
@2878204/1
ggacatcttcaacaatctcgtggttcctctgcacttggtggtccacaaac
+2878204/1
CCCFFFFFHHHHHJJJJJJJJJJHIJJJJJJJJJJJJJJJJJJJJJJJJJ
@2878466/1
gtgactttcccgtttccaatctccaagacaggaggctccagtactttagc
+2878466/1
CCCFFFFFHHHHHJJJJJJJJJJJJIJJJIJJHIIJJJJGHDHIJJJIJJ
@835500/1
taatattattaaacgaagaacatgcggctg
+835500/1
????=AD:DC<A<EE8<283:A<FEF:ED:
@5623208/1
ctgtacgttcaaacgtatcacacattttctggtcaccttccatgcaaaat
+5623208/1
@@@FDDDDFBFF>EHGEGBHIIIGHIGIIIFHIIGHIIEHFHFFHGG?BF
@835721/1
ggtttattcccatcagtttggagttcacctttagaagtatgtttttagct
+835721/1
@@?DDFFFHHHHHJIEHIIEIEGHIIIICHIGEFGGICEIIJJIIJGDHI
@835741/1
ctaaatgtaaatttaagcatcccacaatatattcgtgaaaaccgcatcca
+835741/1
CCCFFFFDHHHHHJJJJJJJJJJJJJJJJJJJJJJJJJJJJJJJJJJJJJ
@2878740/1
gtaagaaggtggcggccagaatctagacatgcacagctcttgcagccatc
+2878740/1
CBCFFFFFHFHFHIJJJJJIJJJJJJJJJJJJJJJJJJJJJJJJJIJJJJ
@2879165/1
ctcatcttgtatagaggaggcttgggctcgctctccgaagggagcttgcg
+2879165/1
CCCFFFFFHHHHHJJJJHIJJJJGHJIJJJJJJJIJIIGIJJFHJJJJJJ
@836188/1
ctgtgatctgtttcttggcatctatagatgtcggtggcgcacagggcacg
+836188/1
BBCDDFFFHHHHHJJJIJJJIJJIJJJJJJJJJJIIIJJJJJJJIJJJJJ
@5623832/1
caacaaataaacctttcaatagacaaatacaacgaaaccaatttagaata
+5623832/1
C@<DFFADFHFFDEGHIIJHIJJJJJAHGII@HGCHGIGGGIGIIIAGHI
@2879307/1
ctcggttttgcgagtacttcatattagaaatcacttctttgattttcttc
+2879307/1
CCCFFDFFHHHHHJHIJJJJJJJJJJJIJJJJJJJJJJJJIHJJJJJJJI
@5624015/1
ctcatcttgtatagaggaggcttgggctcgctctccgaagggagcttgcg
+5624015/1
@@@FFDFFGAFFFGDFBEFGHGIAF;BEGGGACD@FGIFF6A28FGHCE/
@836552/1
gcacgcgcttgggcagagggaatctgattgtgctgttgtggaactgcttc
+836552/1
C@CFFADFHHGHBHBHGIIGEAGGHIHCHIDGGGIFGHHIIIDHGIIIIG
@3548420/1
caccagtggtcttcttgaacttcttcaattgacgcaagaagtaccagaaa
+3548420/1
@@@DDBDDAHAHF@GIHGEGGEEIICHHIIEFBFAFGGGGGFH9DHHBFG
@2191498/1
gtggaactgcttcacctgtggccggcggcacgcagacgccttgatgacct
+2191498/1
CCCFFFFFHHHHHJJJJJJJJJJJJJJJJJJJJHHFFFDDDDDDDDEDDD
@1502538/1
gtagtaagtcagctgttccacttcatcatcagggatcttgccgtcattgc
+1502538/1
@CCFDDFFDHHBBHGGHGIJJJJJIIJIEIJJJJGGIIJJIJGGIJJJJI
@2880431/1
ctggatggagtgagcacgggctctgtgcct
+2880431/1
???ABDA1C?2ADE@EE61C@DEEEIAD>B
@6292166/1
ctgtgatctgtttcttggcatctatagatgtcggtggcgcacagggcacg
+6292166/1
CCCFFFFFHHGFHJJJBHGIIJHIJIJIJJJII<CFHEGHIJJIDHIJGE
@6292454/1
aggtgctgggcctcttgtatgcgaaggtgttgaggcgcttgtggtggtgc
+6292454/1
@BCFFFFFHHGHHJJJJJJIJJJIJJJCGFHIJJJJJJJJJIJJJFIJJJ
@4922423/1
ctcgaatagtcttttctaacttgaacagtgcgatgttttacaagggcagg
+4922423/1
@@@DBDDDDFFFFHIHIEGFIIG>EHHCCECFAFGIEHGGGCHIC?@FEB
@107091/1
gaagtcttcaagtttggtgtcttctttcattacaatgtcacattgtagct
+107091/1
BCCFDFFFHHGHBHIJJHHIIJJJJIJJJJIJJJJJJJJIJJJJJJJJJJ
@6971991/1
acgggctctgtgcctggctcccatgtcacggtagcactgagtgacggcac
+6971991/1
@CCFDD<DB?CFBHIIBGGGGIIIIGDHIGB?B@GGGHEEH?B<BGG:FB
@2192585/1
gtgaaaactgcccctcagatacaccgtcacggaatacaaatatcttcttc
+2192585/1
CCCFFFFFHFHDHIIJJIIIIIJJJJHIIJGGGIHIIJIIIIJJJJJJJJ
@1504047/1
agggaatctgattgtgctgttgtggaactgctt
+1504047/1
@@1B:BDDDBBDFDAC@:A<?ABGB<EBD>C<:
@6293055/1
ctgtgatctgtttcttggcatctatagatgtcggtgg
+6293055/1
@??ADAABFHH>FHFFBD?EIIBHFIGGGGHGHH?:?
@4923117/1
gccgacacgattatgaagacgaagcggacgtcacggtaagcattcatcag
+4923117/1
CCCFADDFHDHHGJJIIJHJJGGIGIJIIIJJEIIIEHHHHGHFDFFDDB
@107651/1
ccaaaaatgtaattaactttttttttgtctgtttgtctgtttgtctgttt
+107651/1
?@@DDDDDF<D?DHIBGE@H?EA:?GD9BBGBDGDBBFGBHAG8@C@CFI
@107759/1
cttctaagtctgaaaaatactatgctgaaaaccgcatcaaaatcggttca
+107759/1
CCCFFFFFHHHHHJJJJJJJJJJJJJJJJJJJJJJJJJJJJJJJJJFHJJ
@1504539/1
gttgtggaactgcttcacctgtggccggcggcacgcagacgccttgatga
+1504539/1
CCCFFFFFHHHHHJJJJJJJJHIJJJJJJJJJJJHGFFDEDDDBDDDDDE
@2193336/1
gcaaagataagatgaagaagaggagcaaatggaaaaaaaaattggtgaaa
+2193336/1
CCCFFFFFHHHGHJJJJJJJJJJHIJJJJJJJJIFIJJJJJIIIJCGHGI
@108284/1
gtgctgggcctcttgtatgcgaaggtgttgaggcgcttgtggtggtgcac
+108284/1
@BCFFFFF?HHHHJJIJIIIJFFGICGHHHIIJIJJJJJIJIHIIBHEII
@4924070/1
cacgtttgtatggtttgaaatcatatcgatatgcgatatcaagtatttgg
+4924070/1
CCCFFFFFHHHHHHIJJJJJJJJJJJJJJJJJJJJJJJJJJIJHGIJJJJ
@1505016/1
cttaattcgatgttatacatatagcatttcggatctatagaggctgtcac
+1505016/1
CCCFFFFFHHHHHIJJJJIJJJJJJJJJJJJJJJJJJJIJIJIIJIHJJI
@4924171/1
ccgcgacttcgttcgcgtggaatagtgacttccggcaaatttttggtttt
+4924171/1
CCCFFFFFFHHHHJJJJJJJJCHJJGIIJJJJJJJJJJJJJJJJHHBEFF
@2193617/1
gtcaaatagttgcggagattaatggtataagcatagaatgttcgacgtga
+2193617/1
CCCFFFFFHFHHHJJGHGIIJIJJJGHGGIIJJJJJJJJIHIJJJJIHII
@4223778/1
gcgagtcatttagctgaagttttaatattacttgaattacactacatcac
+4223778/1
CCCFFDFFHHHHHJJJJJJJIJJJJJJJJJJJJJJJJJJJJJJIJJJJIJ
@4924411/1
agggaatctgattgtgctgttgtggaactgcttcacctgtggccggcggc
+4924411/1
@@CFFFFFGGHHHIJJJIIHHIGIJIJJJIJJJJJJJJGGGGGHJJFIGE
@1505393/1
catcaatttatcttcaaatgacgacaccacagttccagtctcaggcacat
+1505393/1
CCCFFFFFHHHHHJJJIJJJIJJJJJJJJJIJIJIJJGIIJJJJJJJJIJ
@108757/1
gttttattgacgtatcttaagaactgaatacccagttattacataattgt
+108757/1
CBCFFFFFHHHHHJIJJJJJIIIJJJJJJJJJJJJJJJJJJJJJJIJEHB
@4924632/1
gggaaaattacactaattctatgcaaagtatagcttgtatttgttatgta
+4924632/1
CCCFFFFFAFHHHIEHIGIIIIIGIIIIHGIIGIIIIIIIIIIHHGIIFG
@4924700/1
gcggtctttgtataccttcaggtgatcgaacatcatgtcttcaaactcca
+4924700/1
CCCFFFFFHHHHHJJJJJJJJJHIJJJJJJJJJJJJJJJJJJJIIJJJJI
@4924705/1
atgatgccgtttctgtaccaataggaacaatacttcgggcttattctgca
+4924705/1
@@@DD?BDDCFF?<FEDFBEEBH>D4F?EGEC?9CFE?FHHEHA<9BFI?
@4924858/1
ccctgatagagacgatttcaccagtggtcttcttgaacttcttcaattga
+4924858/1
CCCFFFFFHHHHHJIJJJJJJJJJHJJJJJIJIJJJJJJJJJJJJIJJJJ
@109224/1
gcaagaagtaccagaaacgggacttagccacaatctggtctggagagaag
+109224/1
@CCADDFFHHHGGJBEGIEEGDFHGGIIJGIIHGIIIJFHGDGGGHIGGI
@7650517/1
gcaacatcttctttggtttgtcaggggtaatgctaacgtcatagcgataa
+7650517/1
@CCFFFFFHHGGHJJJJJJJGIIGIIJEGIGIIIGGJJIJJJIIGIIIDH
@7650626/1
ggcattacgattgtgacaagttttcgtgagccgtgattatctaggacgtc
+7650626/1
CCCFFFFFHHHHHIJJJJIJHHIJJJGJJJJJJIJJJJJJJJJJJJJJII
@109706/1
gccagatgccaaagttcttgatcttcactgggctcttctctgggatttcc
+109706/1
CCCFFFFFHHHHHJHIJJJJJJJJJJJJJJJJJJJJJJJJJJJJIIJJJJ
@5624126/1
caccagtggtcttcttgaacttcttcaattgacgcaagaagtaccagaaa
+5624126/1
CCCFFFFFHHHHHJJJJIJJJJJJIJIJJJIIIJIHIIJIIHHIJJGGIG
@5624409/1
cccgataggtacaacagcttcatctctctcccgtagcttacgcatctcgt
+5624409/1
CCCFFFFFHFHHHJJJJJJJJJJJJJJJJJJJJJJJJJJJJJJJJJJJJJ
@7651290/1
cccacaggggtgtacatcatggaaggaagatgcctcatcacaacatctaa
+7651290/1
CCCFFDEFHH@FFHIIGJFHIGIJJJJJJJEIIJIIIJGIJIGIJJJJIE
@2195667/1
gtggtcttcttgaacttcttcaattgacgcaagaagtaccagaaacggga
+2195667/1
CCCFDEDDHHHFDIIJJJJJJJJJJJ<FHIIIIJJIDHGIJJJJJJJJJG
@2195716/1
gggctctgtgcctggctcccatgtcacggtagcactgagtgacggcacct
+2195716/1
CCCFFFFFHHHGHJJJIIJJJJJIJIJJJEHHJJJJJJJFHIJJJJJJJJ
@2195728/1
ctgatagagacgatttcaccagtggtcttcttgaacttcttcaattgacg
+2195728/1
CCCFFFFFHHHHHJJJJJJJJJIJJJJJJJJJJJJJJJJJJJJJJJJJJJ
@2195742/1
acttcacgacgcttcagcagagtgcacacaatggtgaactggcgttcatg
+2195742/1
?@@BDFFFDHHHHIIFIIGIEGEGHGGGGHGDFGHGGIIIEIIDAFGCHF
@2196124/1
ctccagtgtatctggtgctatcagtaaaccactctcgtcaatcaaatact
+2196124/1
CCCFFFDFHHHHHJJFHIJJJJJJJJIJJJJJJJJIJIJJJJJJJJJJJJ
@2196647/1
gccattcccaactgtcctccggtactaacgatcaaatcgatcatgggtcc
+2196647/1
CCCFFFFFHHHHHJIIJJJJJJHHIJJJJJJJJGJJHHJJJJJJJJJHIJ
@5626082/1
agcactgagtgacggcacctccgacactgaggtcacggtactcgcggtac
+5626082/1
CCCFFFFFG=DFHDA:EEHIIGGIIIIGGHGGIIHIHGBFHIIGGIG?BD
@7653036/1
gccagatgccaaagttcttgatcttcactgggctcttctctgggatttcc
+7653036/1
CCCFFDADFDHFDIAAFFHHGIGGHEGAGGII9?CFHDAFHIIG@HEGGG
@7653158/1
cagccagatgccaaagttcttgatcttcactgggctcttctctgggattt
+7653158/1
B@@FFFFFHHHHHIIJJJIIJIIIIGIJIJJJIJIJIJJJIJJEIJHIJJ
@7653653/1
gtacacctgagcgagactcataacgcagccagatgccaaagttcttgatc
+7653653/1
BBBFFFEFHHHHHJJJJJJJJJJJJJJJJJJJJJJJJJJJJGIJJJJJJJ
@7653779/1
gttcgacatcgacataacaataacccctgctattttttttatttttattt
+7653779/1
@@@FFFFFHHFFHJGIJJJJIJJJJJJHJJGIJJIJJJJJJIJJJJIHII
@6294032/1
ccgtcactattctaggattgtgtaggtaatattattaaacgaagaacatg
+6294032/1
@@@FFFDEFHHFHEHGDGHIHFGIEGCDHHHIIGIJJJJJJIHIHI>DHB
@6974698/1
gtctgtacattgaaaataaaaataaaaaaaatagcaggggttattgttat
+6974698/1
CCCFFFFFHHHHHJJJJJJJJJJJJJJJJJJJJJJJJJJJHHIIJJJJJJ
@837604/1
gcctcttgtatgcgaaggtgttgaggcgcttgtggtggtgcacgcgcttg
+837604/1
CCCFFFFFHHHHHJIIJJCGHHIIJJJJJJJJGHJJJJJIIIJJJJHFFD
@6974987/1
ctcgaatagtcttttctaacttgaacagtgcgatgttttacaagggcagg
+6974987/1
CCCFFFFFHHHHHJJJJJIJJJJJJJJJHHIJJJJGIJJJIIIJJJJJIJ
@6975169/1
cgcagaaataattcatagcaaaaattaaagttag
+6975169/1
CCCFFFFFHHHHHJJJJJJJJJJJJJJJJJIIJJ
@5627885/1
atacataataaaattagaggaagtaggtgct
+5627885/1
@<@DBDBDBAFFAGGD@BH??@HIIG9<CFH
@6975537/1
ggtagcactgagtgacggcacctccgacactgaggtcacggtactcgcgg
+6975537/1
BBBDDFFFHHHHCFHIIIJJJJIJJJJJJJJJJJJBFHJJJGHJIIIJHF
@2198887/1
gttgtgtacacctgagcgagactcataacgcagcaagatgccaaagttct
+2198887/1
CC@FFF?BDDAAFDBEAFGGEFFHHCHGFHIEDG8DDDGFHEEGGEBFGG
@6294861/1
ctcagcatggtaagaaggtggcggccagaatctagacatgcacagctctt
+6294861/1
@@@DDDDDHHHHGIIFIIGEBGFGBHFGHEHHGGGCHGHIGGEHJJIJJI
@2199048/1
ctttgatcatggcatcaagcaaactctggtgccttgggaagcctttgtgc
+2199048/1
CCCFFFFFGHGHHJIJJJJJJJJJJJIJJHHIJJJJIJAHIJJJJIJHHH
@6295039/1
aggtgctgggcctcttgtatgcgaaggtgttgaggcgcttgtggtggtgc
+6295039/1
@B@DDFFFHHGHGJJJJHHIIJJGGIIFHIJJIJJGIJIJJIJJHGHEHE
@838665/1
gtcctccggtactaacgatcaaatcgatcatgggtccataatcattcctg
+838665/1
CCCFFFFFHHHHHJJJJJJJFHGGEGHJJJJJJJIIJJJJJJJJJJJJJI
@5628376/1
cgtcaaagcatttattgtggccgctctaggcagcaaacagttcatccttg
+5628376/1
@CBFFFFFHGHGHGIJIJIJJIIIIJJIJJIJJIJIIJJJIJJJJJJJJJ
@6295281/1
cttgggtgaggcataacggggtgggttttacagactagaacccaccccgc
+6295281/1
@CCDFFBDFDDDHIIJIGJEH:CGHDHIIIIJJJGJIIIIJJGIGGHEFC
@6976204/1
ggtgctgggcctcttgtatgcgaaggtgttgaggcgcttgtggtggtgca
+6976204/1
BCBFFFFFHHHHHJJJIIJJJJHIIJCHHHIJJJJJJJJJIJJHGIEHII
@5628745/1
ctcaaaacctaacgacatcaatcaccagcttaaaagccaggtgtccatca
+5628745/1
@@BFFFFFHGHHHJJJIJJJJJJIJJJJJJJJJIIHIIIGIDFGHIJJJI
@839805/1
gtcaaaacatagccccattttctgaaacacattacaaaaccgtcttaact
+839805/1
CCCFFFFFHHHHHJJJJJJJJJJJJJJJJJJJJJJJJJJJJJIJJJJJJI
@6296183/1
ctcgttttaataaagactactacatctatccaaa
+6296183/1
?@@DD7BDD3C<FE??FBECBHCHEFD9CDGF3B
@6296407/1
gggcctcttgtatgcgaaggtgttgaggcgcttgtggtggtgcacgcgct
+6296407/1
CCCFFFFFHHHHHJIJEHIJAFFGIIIJIIJIJJJJIIEIEGGIJJJHFF
@109789/1
caggatgtggattttaatgttattattacagcatacataataaaatt
+109789/1
BCCFFFFDHHHHHJJJJJJIJJJJJJIJJJJJJJJJJJJJJJJJJJJ
@6296524/1
ctcagcatggtaagaaggtggcggccagaatctagacatgcacagctctt
+6296524/1
?@?D:BDDFHAFBC:ECD<ACA@::?@B209??DCAFGA8BFC<7;7@HC
@6296655/1
cttgaacttcttcaattgacgcaagaagtaccagaaacgggacttagcca
+6296655/1
C@CDDFFFHHHHGJGHGJEGIIBFHGIJ?EGHIIGIIG@DHIGIGHIFGG
@840498/1
ggcctcttgtatgcgaaggtgttgaggcgcttgtggtggtgcacgcgctt
+840498/1
CCCFFFFFHHHHHJJHHIJFGHHJIIIGIJJIJFHIIJIIIIGIJJHHFD
@1507162/1
cctgatagagacgatttcaccagtggtcttcttgaacttcttcaattgac
+1507162/1
BCCFFFFFHHGHHIJJJJJJJJJJJJJJJJJJJJIJJJJJJJJJJJJJJJ
@4924917/1
ctcgcagcattatgggtcttccttcatggccgaggttggggcggcgcggg
+4924917/1
CCCFFFFFHHHHHJJJHGHIJJJJJJJJJJJJGIJIIJJJJJHDDDDDDD
@4925033/1
cagtggtcttcttgaacttcttcaattgacgcaagaag
+4925033/1
??@;DB2ADBFHHACEGGH<HBFCHH<<FDAAHIGCHI
@3550529/1
atctgattgtgctgttgtggaactgcttcacctgtggccggcggcacgca
+3550529/1
@CCFFDDBFFDFFEDFEIIIGHIIJJIJIGGEHGEEGGHDGBGIGFFDDB
@110552/1
gtccatcattttgtcaacgaactcttctgaagtatttgtttacaagacaa
+110552/1
@CCFFFFFGHHHHJJIJIJEHJJIGGGIJJJJIIGIHIIJJEIIIGIHIJ
@110727/1
gtggtgcacgcgcttgggcagagggaatctgattgtgctgttgtggaact
+110727/1
BCCFDFFFHHGHHJJJJJJJJIJJJJJJJJJJIJJJJJJJJJJJJJJJJJ
@1508150/1
gtttgagatgtttgtgaaactgcgacaccttgtggctgtg
+1508150/1
@@@DD??A<<2AC;FG>B?FH>>FEFCF@BFE?@?@?B9B
@2882983/1
gtttatcttcaagcacaaattgctcagggtctgtggcgaagttttgttca
+2882983/1
CBCFFFFFHHHHHJJJJJJJJJJJJJJJJGGIJHIJJJJJJHIJJJJJJJ
@4925932/1
cttgttgttaagaggtgttacctgcaacttggccaggttagggccaacag
+4925932/1
BCCFFFFFHGHHHJICEHHIIIJGIJJJJJJJJJIIJFFHIHIJJJIJJJ
@4925982/1
ctcgctacttctcgcacggcctttgctctgtatgtatgaccggtactcta
+4925982/1
@@CFFFFFFHGHGF@@FGGIJJJGIJIAHIJJJJIJJIGIIJJHGIJJIH
@111249/1
ggggagggtcattcaatgtctccttccgtcttgggtgaggcataacgggg
+111249/1
CCCFFFFFCFHHHJJJJJJJJJJJJJJJJJJJJJJBGIJJJJJJJJJIJJ
@2883601/1
gtgctgggcctcttgtatgcgaaggtgttgaggcgcttgtggtggtgcac
+2883601/1
@CCFFFFFHHHHHJJJJJJGJJGHICGHHJGIJIJJJJJHIJGHIHHIII
@4226207/1
gttggaatgattctggtgggttgtcctgcagagcttgccacatcttgtaa
+4226207/1
CCCFFFFFHHHHHJJJHIJJFHIHJJJJJJJJJJJJJJJJJIJJJJJJJI
@111790/1
accaataggaacaatacttcgggcttattctgcatacctgccatgcgctg
+111790/1
@@@FFFBDBFFF?@HBGGIGCEH:FHGGBH@HIIIEG9DFCHGEHIGIII
@3551907/1
agacaaacagacaaacagacaaacagacaaacagacaaacagacaaacag
+3551907/1
<@@DDDDDFHBHFGEGHG;G@@CA@<CEHHGIGAFF;?DBFHGHIFGD@C
@3552000/1
ctgtgatctgtttcttggcatctatagatgtcggtggcgcacagggcacg
+3552000/1
@C@DFFFFHHDFHFHGGGEGIIIGHHGHIIHHCHHIIEIGIIIIIIIIII
@3552204/1
catacataataaaattagaggaagtaggtgctgggcctcttgtatgcgaa
+3552204/1
CCCFFFFFHHHHHJHIJJJJJHIJFJJJFGHIGHIJIIJJJIJIIIJJHH
@3552497/1
ttctgcttctggcacatcaggagaagttggctcctcaacagacacagagc
+3552497/1
@@@DBDEDFHBFFBFHHGIEHFGCGGHGHFIIIGHD@GGHIHGAGCFGCB
@2199711/1
ctgttgtggaactgcttcacctgtggccggcggcacgcagacgccttgat
+2199711/1
@@CDDEFFHGFFFIIJJJIGJGFHEGIJJJGIGJGFHFFFDEDBBBDDDD
@2199756/1
gtttgtctgttcgtctgtgcgcgctaatctcagaaacggctgatccgagt
+2199756/1
CBCFFEFFHHHHHHIJJJJJJJJJJJIJJJJJJJJJJJJJJJIJJJJGIE
@112793/1
tcctgcagagcttgccacatcttgtaagcagcctgacgcttagcaagttt
+112793/1
C@CFFFDFFHHHGIIIIJJJJJCHIJJJJIJIJIJIGIJIIJJJIJJGHJ
@4227710/1
ccgcgagatcgggaactatgtggttaaaaccaaaaatt
+4227710/1
@<@DA6@@C<FF08@F<EGE??D:?CFIC?BB=D9DFF
@2200811/1
ccacaatctggtctggagagaagatcctcatcttgtatagaggaggcttg
+2200811/1
CCCFFFFFHHHHHJJJJJIJJJJJJJJJJJJJJJJIJJJJJJJIJJIJJD
@113736/1
tgatagagacgatttcaccagtggtcttcttgaacttcttcaattgacgc
+113736/1
CCCFFFFFHHHFHHIIIJJIJIJ@HHIJJJJGIJHGGDGIIJJIIIIJGI
@7654930/1
gcacagaatagtcgcgtgtgatgccgcttttgcaccacaataaacgtgat
+7654930/1
@C@DFFDFHGHFDIIHEGFHGGHHIEHDHIGGGHIHIJJGIIIJGECFIH
@7655545/1
ctcagcttccctgcaaagttaaccatcttgtattcaaaagaaaacct
+7655545/1
BC@FFFFDHHHHHJJJJJHHGIIIJJJJIIHHIJJJJIIIJJIJJJI
@4229758/1
gtctgtttgtcggtttgtctgtttgtctgtttgtct
+4229758/1
@?@BDBBDHHHFACEF;FC:CHEHGHEIGGCGG?D?
@4230099/1
ctgcaacttggccaggttagggccaacagattgtttgagatgtttgtgaa
+4230099/1
CCCFFFFFHHHHHJJJHIJJJJJJJJJJJHIIJIIJJJJJJJJJJJJJJJ
@115404/1
gtttccaatctccaagacaggaggctccagtactttagctttgacagtgt
+115404/1
@@@FDDDDHDFHHJJIGIIIJGGGGIJJIJBHIIJIJJIIIGCABBFHGD
@7656546/1
gctgggcctcttgtatgcgaaggtgttgaggcgcttgtggtggtgcacgc
+7656546/1
CCBFFFFFHHHHHHIJJJJJJJJFGGHIJJJIIJJIJJIJGIIGGGIIJG
@6977094/1
cttttctaacttgaacagtgcgatgttttacaagggcaggttgaactcac
+6977094/1
@CCFFFFFHHHHHJJJJJJJJJIJJIJJJJJIJJJJIJJJJJJIFDHGII
@7656656/1
gcgcttgtggtggtgcacgcgcttgggcagagggaatctgattgtgctgt
+7656656/1
@@@DFDFDHFDDFCGHHIEGGBHGBGGGHICHEB;BFHIEGIIIHIIGHD
@6977160/1
cctgcacgaagaaatttgaatctatttatcatctatgaaaaaatggaaac
+6977160/1
CCCFFFFFHHHHHJJJJJJJJJJIJJJJJJJJJJJJJIJJJJJJJJJJJJ
@6977514/1
cacctgtggccggcggcacgcagacgccttgatgacctccactttgatga
+6977514/1
CCCFFFFFHHHHHJJJJJJJJJJJJJHHHFFFFFEEEEEDDDDDDDDDDE
@2203737/1
cgtgaatataagtggcaaaggtagtaagtcagctgttccacttcatcatc
+2203737/1
@@@FFFFFHHGHAGGGIEHHI<CFHHCHEFHDG@FFFHIDHDEGHGIIGI
@2204002/1
gtcctgagccatagcaaacagccactggcaatgtggatagctggacaagg
+2204002/1
CCCFFFDFHHGHHJJJJJJGIJJJJJJJJJJJJFIIJJJJIJJJJJJJJI
@6298267/1
ctaccacgttaagtacgtaactttaaaatattgactggaatatattctag
+6298267/1
@CCFFFDFHFHHHIJIIHIJIIJJJJJIJJJJIIJGIGJJJJIJJJIJJI
@2204124/1
ctgggcctcttgtatgcgaaggtgttgaggcgcttgtggtggtgcacgcg
+2204124/1
CCCFFFFFHFGHHIJJIJGIII<CEEHHGIIJJGBGBFHGIIAGFIJJHG
@2204154/1
gacgcaagaagtaccagaaacgggacttagccac
+2204154/1
CCCFFFFFHHHHHJJJJJJJJJJJJJJJJJIJJJ
@2204297/1
tcgccatcaggacctgcaccatgcaccgccatgccatgtaccacgcctgg
+2204297/1
CCCFFFFFHHHHHJJJJJJJJJJJJJJJJJJJJJJJJJJJJIJJJJJJJJ
@7658057/1
gctggttcagcctttttctttttaggcttcttctttctagtgcctgataa
+7658057/1
@@@DDBB???<DB@E@CGGHGIEHIIBGGG>FCDEGD>FGDF>B@B>FF<
@7658078/1
agatagtaaacgttttcgtctggcacactgtttagaag
+7658078/1
=;844=22=2=<22A?<E<AF<<2C?2::?EBD4<D9D
@3552719/1
ctcatcttgtatagaggaggcttgggctcgctctccgaagggagcttgcg
+3552719/1
CCCFFFFFHHHHHJJJJJJJJJJGHIJJIJJIJJIJJJJJJJEHIJJJII
@7658288/1
cctggctcccatgtcacggtagcactgagtgacggcacctccgacactga
+7658288/1
@@@;DDDDHAHHFHGGEFEHEHEHHIGHI@GGHGHBG<B?BFGI@EBHIA
@1510294/1
cttggttgaacggaactccaatcctttactcgaatagtcttttctaactt
+1510294/1
CCCFFFFFHHHHHJJJJJJJJJJJJJJJJJJJJJJJJJJJJJJJJJJJJJ
@2884308/1
cagcatacataataaaattagaggaagtaggtgctgggcctcttgtatgc
+2884308/1
CCCFFFFFHHHHHIHIIIJGIIHIIIIJJGIH9EGHIJFHIJJJJHGIJI
@3553391/1
cttcttctcttttttctcctttcttttgcgagctgctgccgaaagattag
+3553391/1
B@@DFFDFHFDHHJIIJJIJIJIIIIIIIBGFHGIIFGHIGGGIIG=CFF
@7659004/1
ctcatcttgtatagaggaggcttgggctcgctctccgaagggagcttgcg
+7659004/1
CCCFFFFFHHHHHJJJJJJJJJJGHIIJIJIJJJJJJJJJJJHIIJJIJI
@7659190/1
tgagccatagcaaacagccactggcaatgtggatagctggac
+7659190/1
??<DDBBD:CDD:??EA;?ABBEC;2<3?:9C9C?9DCA3D3
@7659217/1
gtgcctctgtaggagtttcgggctcgggtttactagcctcctccttagaa
+7659217/1
CB@FFFFFHHHHGHIHHIJJJJIJJJIJBGHIGIGIGIIJGIJIGHHIFH
@4231469/1
gcacgcgcttgggcagagggaatctgattgtgctg
+4231469/1
@@@FFFFAHHHHGIIIHIIIHIIJJJJJJJJIIIJ
@3553828/1
caccagtggtcttcttgaacttcttcaattgacgcaagaagtaccagaaa
+3553828/1
CCCFFFFFHHHHHJJJJJJJJJJJJJJJJJJJJJJIJJJJJHHIJJJJJJ
@1511283/1
gcacgaaccggagaagggaatgacaacgacaatcggacgcgttaacatac
+1511283/1
CCCFFFFFHHHHHIJJJJJJJJJJJJJJJJJJJJJJJJJHFDDDDDDDDD
@7659694/1
tgggcagagggaatctgattgtgctgttgtggaact
+7659694/1
1?@==D?D;1<CCE3EEF>EA3<<F@9C<FE=3C;C
@1511413/1
cctggttctaccttcaagagcctcttctaaagcaaacaatgagacctgtg
+1511413/1
CCCFFDFFHHHHHJJJJJJJJIJJJJJJJIJJJJIJJJJJJIJIJJJJHI
@7659877/1
cgggaaattgctgcacgaaccggagaagggaatgacaacgacaatcggac
+7659877/1
CCCFFFFFHHHHHJJJJJJJJJJGIHJJJJJJJJIJJJJJJJJJJIHHHF
@7660109/1
cttgggcagagggaatctgattgtgctgttgtggaactgcttcacctgtg
+7660109/1
@@@DDDDDFHFFH>GHGGGIIG@CFHIIFHHCFCGHHIIDHIIGGHHIHB
@2885425/1
cgggcagttcgtcaacaagacattactagctgagaatatttttttccgtt
+2885425/1
CCCFFFFFHHHHHJJJJJJJJJJJJJJIJJJJJJJJJJJJJJJJJJJJJJ
@4232547/1
aatttatcttcaaatgacgacaccacagttccagtgtcaggcacattgcc
+4232547/1
@CCFFFFFHHGHHJJJJJJJJJJIJJJJJJJJJJHHIIJJJJJJJJJJJJ
@7660443/1
caggcactatattgcagacctccagtggtaggtatgtatgtttatgctct
+7660443/1
@@CADFFFFHFHHIEHIGFHGGIHIHGHCHHI:FGG?CFGIGGICHGGGG
@2885675/1
tgttgtggaactgcttcacctgtggccggcggcacgcagacgccttgatg
+2885675/1
BCBFFFFFGHGHHJJIJJJJJGIJJIIJJJJJJJHHHFFDEDDDDDDDDD
@1512071/1
tgtggaactgcttcacctgtggccggcggcacgcagacgccttgatgacc
+1512071/1
CCBFFFFFHHHHHJJJJJJJJJJJJJJJJJJJJHHHFFDDDDDDDDDEDD
@2885716/1
gtgataaattcactctagcacgtagttctcagcttccctgcaaagttaac
+2885716/1
@@@DDDD?AC<DFFDHEHHIIIBDG:CE@HDA<49C:EHIIICG?:BF>D
@1512103/1
caccagtggtcttcttgaacttcttcaattgacgcaagaagtaccagaaa
+1512103/1
@<?DFDBDDCFHD@FEE>BH@FHFHGIGIHGHHIIGBHBGAFG@FGIIGI
@2885788/1
gtggtggtgcacgcgcttgggcagagggaatctgattgtgctgttgtgga
+2885788/1
BBCFFFFFHHHHHJJJJJJIJJJJJJJJIIJJJJJJJJJJJJJJJJJJJI
@3554797/1
gttattgttatgtcgatgtcgaacccaaaaatgtaattaacttttttttt
+3554797/1
@@@D?DDFHDHHHGHIBEIIIIAEGEGH@GDFH9CDDBFHIIIIIIIIIF
@1512197/1
atctggttcatacggcgcgcggtcgcctccttgatgcattgcgtcagaat
+1512197/1
@@@???DBFFFBDBF:1@?@DGIF645@@CDAEFCEC7AA?>998?@;@@
@1512674/1
ctgggcctcttgtatgcgaaggtgttgaggcgcttgtggtggtgcacgcg
+1512674/1
CCCFFFDDHHHHHIJJIIIJIJAFEGEGGJIJIGIJGGIIJJGHEHGHHH
@1512864/1
ctggtacgtcaggcactgcagctcgtccgaccc
+1512864/1
:?@D:=A@=AF?::2<<A@A<F9<F:110?::0
@6978831/1
cgggctatgccatttatcctcgcacgttggcagtaagtagtacaagtgaa
+6978831/1
CCCFFFFFHHHHHJJJJJJJJIJJJJJJJJJIJHJJJHIJIIJJJJHIIJ
@1513380/1
taagaaggtggcggccagaatctagacatgcacagctcttgcagccatcc
+1513380/1
??@DDFDDACFB:FGGHIGIIIEEGI<G@CHGGBHHEGEHGGAFHHGCE@
@3556112/1
cggcacctccgacactgaggtcacggtactcgcggtacatgttgtgtaca
+3556112/1
CCCFFFFFHHHHHJJJJJJJHIJJJJHIJJJJJJJHHIJJJHJIJJHHHH
@4928919/1
gggggagggtcattcaatgtctccttccgtcttgggt
+4928919/1
@@CFDDDDFCDCDEFH@BECE?EEA9F3::B>?DHB8
@4928921/1
agatactccaaagcattctgggctgcagatgactgtgcatccttgctagt
+4928921/1
<@@?DDD?FFFFHGH?DEHEE;?FFH;E@FFGGHGGGDDF??DDGBHHII
@1513749/1
gcttcacctgtggccggcggcacgcagacgccttgatgacctccactttg
+1513749/1
CCCFFFFFHHHHHJJJJJJJJJJJJJJJHHHFFDEECEEEDDDDDDDDDC
@6979856/1
gtataatatgatatgatgccgacagttagaatttaaaagaaacaccttca
+6979856/1
CCCFFFFFHHHHHGH<GEHGBAGGGHGGIIDGIIIGGIHIGCHGI@FHIH
@3556488/1
agcatacataataaaattagaggaagtaggtgctgggcctcttgtatgcg
+3556488/1
CCCFFFDFHFDHHJIIIJJGEIIGHJHGHIHIIGJJJIGIJIIIGEIIIJ
@6980201/1
gcggtacatgttgtgtacacctgagcgagactcataacgcagccagatgc
+6980201/1
CCCFFFFFHHHHHHIIIJIIHIJJJJJJJJJJJJJJJJJJJJJJJJJJJJ
@6299189/1
acaagaacatgtaaaaccaagactcactaaacataaaaataatacattac
+6299189/1
CCCFFFFFHHHHHJJJJJJJJJJJJJJJJJJJJJJJJJJJJJJJJJJJJJ
@841346/1
ctgcagatgactgtgcatccttgctagtaagtcctgagccatagcaaaca
+841346/1
CCCFFFFDHFHHHFHIIJJGIJIIJIJDFIIIGIJGHJJJJJIJJJJJJI
@841382/1
cgtcttcttgaatccacattggtgtgataaccgtgaactgatcgtgtggg
+841382/1
@C?DFFFFHFHHHJJJJJIIJJFGAFHIJJIJJJJFEIIIGHIJHGFHIJ
@117941/1
gcttggtacaaagcaaaggtcgggcagttcgtcaacaagacattactagc
+117941/1
CCCFFFDFFHHHHJJJJIJJIJIJFJIHIIIJJIIIJJIIJGJJIIIJJJ
@841956/1
ggtacatctagagtataaaaaaatgataaattccgtcactattcta
+841956/1
BCBFFFFFHHHHHGHJJJJJJJJJJJJJJJJJJJJJJJJJJJJJJJ
@6981780/1
cctgtgtaaatattcagcaaattcgtcctgtggaggtatgattctcatcc
+6981780/1
CCCFFFDDHHHHHIHHHJJIJJIJJHGIIJJJGHHF:CFHIIJJIJJJJJ
@6981956/1
tcgggaaattgctgcacgaaccggagaagggaatgacaacgacaatcgga
+6981956/1
@@CFD<DDDHABHGGDEGIGGGGD@GAGHDHBEHIGHIIB@AHGIHEE>?
@6300886/1
ctgtttcttggcatctatagatgtcggtg
+6300886/1
@@@DDDFFHDHDFEBFFEHIIIGEHBE22
@119114/1
gcgactgtcacacggtagcggaaggtgggttcgtgaatcatgccctcaat
+119114/1
@@@FDFFDFGFFHJJGIGHEGAGHIFDFH6DHGFHDIJCGCEHJIIJGCC
@6982241/1
atcaatttatcttcaaatgacgacaccacagttccagtctcaggcacatt
+6982241/1
@@BFFFFFHHHHHJJJJJJJJJJJJJJJJJJGHIJJJJJJJJJIIJJIJJ
@6301322/1
agacaggacaagcgtgaattttctcatataacactttgacaggctgctgt
+6301322/1
@<@DDDDDDHHFA?2<A:AEEHB9FHEFD<BCGGIIIBDHHI?G?GH@F8
@6982497/1
gaggaagtaggtgctgggcctcttgtatgcgaaggtgttgaggcgcttgt
+6982497/1
BBCFFFFDHHHHHJJJJJJJJJJJJIIJJJJIIIIHHGGHGJJJJJJJJI
@119465/1
cttcaaactgaacctaggtaatccctttatttcttctttaataggacaag
+119465/1
CCCFFFFFHFHHHJJIJJEHGHJJJJJJJJIJIJJJJJJJIJJIGIGIIJ
@6301445/1
gctgggtcttacagattggtggaaaccaaaccaaacttctctgccaccac
+6301445/1
@7?DAA?BD8FFHGI<BHEABGCG@BA@E=:EHIIGIIIC4BFG<><9?D
@6301606/1
cccatgtcacggtagcactgagtgacggcacctccgacactgaggtcacg
+6301606/1
B@@FFFDEHFHHDGHGIJJIJJJJJIIIAGIGIJIJJJIJJJGIIFHEIJ
@6301684/1
gacggcttcttgttgtcgcccgccggcgggtgcgtcacgtccacgcccag
+6301684/1
CCCFFFFFHHHHHJJJJJJJIIIJJJIJHD9?@B<BDDD@BDDDBDDDDB
@5630874/1
gcaaatttttggttttaaccacatagttcccgatctcgcgggatctcttc
+5630874/1
@??DABDFHHHAAFGGGIJIIHACC@FGHHIHIH@FH9DDGBB>EHHHGE
@843758/1
gtctgtttgtctgttcgtctgtgcgcgctaatctcagaaacggctgatcc
+843758/1
CCCFFFFFHHHHHIJJJHHIIHIJJJJJJJJJJJJJJJJJJJJJJJJJJJ
@6302485/1
cgttggcgtcgattgcggtatcggcgtcgcttgcggtaccggcgtcggtt
+6302485/1
CCCFFFFFHHHHHJJJJJHIJJJJJJJJJJJJJJHHFFDEDDDDDDDDDD
@844275/1
gtcgtttgaaaaattgacggccagccttaacgtacgactccaacgccccc
+844275/1
CCCFFFFFHHHHHJJJJJJIJJJJJJJJJJJJHIJJJJJJJJJJJJJJHF
@5631916/1
caccagtggtcttcttgaacttcttcaattgacgcaagaagtaccagaaa
+5631916/1
@@@ADFDB>DHFFIGIEHEGHIIEEGGBBFHECFHGAH?FBDGAFHGABF
@6984100/1
tggtgcacgcgcttgggcagagggaatctgattgtgctgttgtggaactg
+6984100/1
@@@DDFFFDFHDHFGDGHHIGGGIGGGIIIEHJGGIGIIJJJHGFGDGIE
@844810/1
cctggttctaccttcaagagcctcttctaaagcaaacaatgagacctgtg
+844810/1
CCCFFDDDHHHHHJIIIIJIJJJJIJJJIGHIIIJGIEIIJJJJJIJJGH
@6984254/1
gttatacatatagcatttcggatctatagaggctgtcactgcagcgatac
+6984254/1
CB@FFFFFHHHHHJJJJJJJJIIJJJJJJJJJJJJIJJJJJJJJJJJJJJ
@4233312/1
ccgtctgattctgtgatagtgaatacaagatcgtggggtgggcccaccag
+4233312/1
CCCFFFFFHHHHHHJJJJJJJJJJJJJJJJJJJJJJJJJIJJJJJJJJJI
@6303397/1
cccgcgactccgtccgcgcggatgtcggtcttcgcgtggaagttttattt
+6303397/1
CCCFFFFFHHHHHIJJJJJJJJJJHHIHHFFFFDDDBDDDDD@CDDDDDE
@5633059/1
caccggtggtcttcttgaacttcttcaattgacgcaagaagtaccagaaa
+5633059/1
@@@FFDDDF@FHHDGHIJJIJJJJGIJJJJJJJEEHJIIIGFHIJJJJJI
@6304143/1
agcaaatggaaaaaaaaattggtgaaaagaatcacaagtaagatactgca
+6304143/1
CCCFFFFFHHHHHJJJJJHHJJGHIJJJJJJJIJJJJJHHJJJJJJIJJJ
@4234264/1
gttgattttggaatgttttacattggatccgacaaatgttcaaattaaag
+4234264/1
@@@DFFFFHFFHFHFHIJIGFFDIIGIGGEHGHJJJJJJJGGIJJJIGHG
@4234397/1
gttgtggaactgcttcacctgtggccggcggcacgcagacgccttgatga
+4234397/1
@@@FDDDDHHHHDGIIIEGIIIBBBFGH@GGHIEE>DEBEABBDBCDCC>
@5633547/1
cgcaagaagtaccagaaacgggacttagccacaatctggtctggagagaa
+5633547/1
CCCFFFFFHCFHFIJJJJJJIJJJJIJJJJIIDEIIJJJHHHIJIIGIIJ
@5633571/1
ctcgtcattgcctggcatacaaggcaaagcaccgacgacgacactgtaca
+5633571/1
@@@?DDBDHABFAG=?B>@<F<F?BGC>;;DEHDEHIEF6AHAH>==?B>
@5633664/1
aggtgctgggcctcttgtatgcgaaggtgttgaggcgcttgtggtggtgc
+5633664/1
???=BDDDDDDDDEIEEEFFFEIE8CE1?DDDEEDDIIIADICC7@CAD>
@4931160/1
gtagcactgagtgacggcacctccgacactgaggtcacggtactcgcggt
+4931160/1
CCCFFFFFHHHHHIJJIJJJJJJJJIGJJJJIJJIJJJJJGHIIJIJHF=
@4931469/1
gtgctatcagtaaaccactctcgtcaatcaaatacttcagcacttcacac
+4931469/1
CCCFFFFFHHHHHJJJJJIJJJJIJJJJJJJJJJJJJJJJIJJJJJIJJJ
@3558744/1
caccagtggtcttcttgaacttcttcaattgacgcaagaagtaccagaaa
+3558744/1
@@@DDFDDHFDFHGHIGGJFHHHIJAFHIIHGIIIIGBGGI?BFHGGEGI
@2886734/1
gtgcattgtaaaattctagacacacatgccacatattcaggcattatgta
+2886734/1
CBCFFFFFHHHHHJJJJJIJJJJJJJJJIJJJJJIJJJIJJJJJJJJIIJ
@3558885/1
atgtcactgaacttctcttaaacgactggaccgattttgatgaatttttt
+3558885/1
?@@:?DDDHGFHHIGIEHEIIBAFHBHGGGHIG:@FGICG?FABFHIIJJ
@4931878/1
gccgctttggtttacgttccagttctcgattatcgaacttttcgccatga
+4931878/1
CCCFFFFFHHHGHIJJJJJJJJHGHJIJHIJIIIJJIJJJJGGIJJJIIJ
@4932014/1
cccgtttagcagcttcatccagaggcaagcgctccaagttgcttggaggc
+4932014/1
CCCFFDDDHDFD>GHEEGIGEGEIGGGIGEFH;C:B?D?BDBFFHIIIAH
@2887205/1
ggctgggtcttacagattggtggaaaccaaaccaaacttctctgccacca
+2887205/1
CCCFFFFFHHHHHJJGJJJJIIJIJJJJJJJIJJJJJJJJJJJJJJJJJJ
@4932322/1
gttattgttatgtcgatgtcgaacccaaaaatgt
+4932322/1
?=??B?;ADHHHHDB@EEF>BDDGHGIIGBFCCD
@2887805/1
gaggcgcttgtggtggtgcacgcgcttgggcagagggaatctgattgtgc
+2887805/1
CCCFFFFFHHHHHHIIHHIIJJJJJJJJJJJJJJJJJIJHHHHHHFFFFF
@3559904/1
agacgatttcaccagtggtcttcttgaacttcttcaattgacgcaagaag
+3559904/1
CCCFFDFFHHHHHCGFHIGIIJJJJJIJIIIGGJJEHIJIJIIIGHHHHI
@3559950/1
cggcacgcatcgtgaggtctttggagccctgtccaacggtagatggaact
+3559950/1
@@<D:A::FFF?AD:C?C@HDGFGBFD?GFIAFEGBFCBB8;FAF@8=;@
@3560045/1
cttgattttataatttagagacacgtgtacatttcgagagaacaaattac
+3560045/1
@@@FBDDDFHD<CCGHHAEIEGIGGEHCCH>EAFHEGIIHHIIGIGIIII
@2207808/1
caagaagtaccagaaacgggacttagccacaatctggtctggagaga
+2207808/1
CCCFFFFBFHHHHJJJJJJJJIIIIJJJJJJJIIIJJHHHIJJJJJJ
@3560464/1
cgaaacactcggtccttaccctctccaggtaatataacctccaattcaac
+3560464/1
CCCFFFFFHHHHHIJJJJJJJJJJJJJJJGIJJJJJJJJJJJJJJJIJJJ
@2888457/1
tgtctttctagtgcgtccgtctgattctgtgatagtgaagacaagatcgt
+2888457/1
@@@DDFFFHHGFHIGJJIIEGHECGGIGJIIIGIGCFEGHGIJIJIEIIF
@1514765/1
ctgccctcgcccgagtcgtgctccttctccaccaggtggtagcgcgcgcg
+1514765/1
CCCFFFFFHHHHHJJIJJJJGHJJJJJJJJJJJJJIGIIJJJJJJJHFDD
@2888651/1
cttcttctaagtctgaaaaatactatgctgaaaaccgcatcaaaatcggt
+2888651/1
@@CFFFFFHDHHHJJJJGIIJIJAHGIIJICCHGE?FHEHADFGCGIIIB
@2888748/1
gtcttcttgaacttcttcaattgacgcaagaagtaccagaaacgggactt
+2888748/1
C@CFFFFFHHGHHJJJJJJIJJJIJJJJGIIJJDGGIIJHJJJJJIIHJJ
@3560798/1
gtcttcttgaacttcttcaattgacgcaagaagtaccagaaacggg
+3560798/1
;=?DDDDFDDHHHFIIIGHIHGHGIIIIIIGIICDHGIGGGIIIII
@7662478/1
gtagcggcggcgcggtccgtgagga
+7662478/1
@?@?DDDDFF8FF/@5499;;;?B;
@2208817/1
gtcttcttgaacttcttcaattgacgcaagaagtaccagaaacgggactt
+2208817/1
CCCFFFFFHGHHHJJJJJJJJJJJJJJJJJJJJGIJJJJJJJJJJJJJJJ
@2889577/1
ctgttcgtctgtttgtctgtttgtctgtttgtctgtttgtctgtttgtct
+2889577/1
CCCFFFFDHHHHHJJHIJJJJJJJJJJIJJJIJJJJJJJIJJJJJJJJIJ
@7662865/1
gcacaactaaccaaacgtaaataatattgaactagacataagattgaacg
+7662865/1
CCCFFFFFHHHHHJJJJHIJJJJJJJJJJJJJJJJJJJJJJJJJJJJJJJ
@1515846/1
gttcaaacgtatcacacattttctggtcaccttccatgcaaaatcttatc
+1515846/1
@@@DDD4==A;FABA@BFCGHCHB?E2AF?ADEHB??FG>FDDG<FHCGD
@2209131/1
ctgttgtggaactgcttcacctgtggccggcggcacgcagacgccttgat
+2209131/1
CCCFFFDDHHHHHJJJJJIJJJJJJIJJJJJJJJJHHFFFDEDDDDDDDD
@1515968/1
ggatctgctgtctgtggagctgatgcttgctgggcctcagctgttggagc
+1515968/1
@@@BDDDDBFCFBHHGG?DFCE<AAEE?FHDHHHFBGGDHGEHF@B??DH
@2889792/1
caccagtggtcttcttgaacttcttcaattgacgcaagaagtaccagaaa
+2889792/1
@;@DDDDBF=AC<A<AE>CFEHFBCEDBCHICHFB:CCDGB:?B?BBFGI
@1516224/1
tgcagagcttgccacatcttgtaagcagcctgacgcttagcaagtttctt
+1516224/1
CCCFFFFFHHHHHJJIJJJJJJJJJIICHJJJIJJJHIHJJJJJHIJJHJ
@1516417/1
ctcgattatcgaatttttcgccatgagtaagcgatcgggctctcaggcag
+1516417/1
BCCFFFFFHHHHHJJJJIJJJJIJJJJHIIJJJIJJJJJJJJJJJJJJJJ
@7663689/1
ttccatctagcggtcccatactataaaaacgtgccaattgtccacatttt
+7663689/1
BCCFDFFFHHHHHHGIIIJJJJJJIIJJJJJFFGHGHIJJJJJJIGIJJJ
@7663764/1
cttctacagatttattatagcctgcgacttcgttcgtgtggaatagtgac
+7663764/1
CCCFFDDEHFHHHJJJJJJJIGIJIJGIJGIIIJJJGEDFGHJJJJJJIG
@2209972/1
ctcgcacgttggcagtaatagtacaagtgaaaagtcacttgccgatggta
+2209972/1
@@@FFAFFHHHGHIJIJJJIGHIIIJJJJIIGGJIJJIJJJIJJJJJI=C
@2210063/1
cctgcctcacatgattcatccacaaattccaacccttgcgtttcaaaaca
+2210063/1
CCCFFFFFHHHHHJJJJJJJJJJJJJJJJJJJJJIJJJJJIJJJJJJJJJ
@1517048/1
cagccagatgccaaagttcttgatcttcactgggctcttctctgggattt
+1517048/1
CCCFFFFFHHHHHJJJIJJJJJJJJJJJJJJJJJJJJJJJJJJJJJJJJJ
@1517608/1
tgggcctcttgtatgcgaaggtgttgaggcgcttgtggtggtgcacgcgc
+1517608/1
CCCFFFFFHHHHHJJJJIIHICGHHJJJJJJJJJJHIJHIJHIJJJJJHF
@1517710/1
ccaaattcttcttcttcagccggctttggtggttctttggctgcctctgg
+1517710/1
CCCFFFFFFHDHFIJJGIJGGIIEHGHIGCCG?DG@BB?BFHIGH>FGHG
@7664851/1
cacctgtggccggcggcacgcagacgccttg
+7664851/1
?<@?B?DD8B?<D6@GEHGHE@FA;6AHF<C
@120770/1
taatattattaaacgaagaacatgcggctgaattgcagcatcttgtcgag
+120770/1
@@CFDFFFHHFDHJJJGDFFIEFBCHAGIEDFEEDHIBGHEHJJGIIGHG
@120771/1
tgtgatctgtttcttggcatctatagatgtcggtggcgcacagggcacgc
+120771/1
BCBFFFFFHHHHHJJJJIJJIJJJJJJJJJJJIHIJIJJJJJJIJIJJJJ
@7665127/1
ctgtgatctgtttcttggcatctatagatgtcggtggcgcacagggcacg
+7665127/1
CCCFFFFFHHHHHJJJIJJJJJJJJJJJJIJIFIFGIJJJJJJJJJJJJI
@7665202/1
gtggtggtgcacgcgcttgggcagagggaatctgattgtgctgttgtgga
+7665202/1
BCCFDDFFHHHHHGJJJJJJJIIIIJJGIJJJJJHIGHHIJJJIJIHIIH
@121476/1
agcatacataataaaattagaggaagtaggtgctgggcctcttgtatgcg
+121476/1
CCCFFFFFHHGHHJJJJIIIHIJJJJHHIGHHHIIIIJJJJJJJIIIJJJ
@6984861/1
ggcgtgttaccgaccagagtagcaaccaccttcaatcctttaacgaatgc
+6984861/1
@CCFDFFFHHHHHJJJJJJFHIJIJJJJJJIJJJIJJJJJJJJJIJJIII
@6984862/1
ctcttgtatacaaattatttctaccatcaaatacaggttttagtgcgcca
+6984862/1
@@@DDFFFGHGHFHIJJIIJJIIIIGGIJIGHIIJIIHHIIEIHIGIJJJ
@6305827/1
tgctgggcctcttgtatgcgaaggtgttgaggcgcttgtggtggtgcacg
+6305827/1
CCCFDFFFHHHHHJIJJJJJJJIJ?FFHIIIJIIIJIJHIIIJJEHIJJH
@6305911/1
gggtaccgtagcctgtaatttttgtctttcgcgaaatattccgcgac
+6305911/1
BCCDFFFFHHHHHJJIJJJJJJJJJJJJJJJJJJJJJJJJJJJJJJH
@845714/1
taaaattagaggaagtaggtgctgggcctcttgtatgcgaaggtgttgag
+845714/1
B@@FFFFFGFHGHJJHIJIIFGJJJJJJJJJJIJIJJJJHHHIBGFGIHJ
@6985196/1
ctccggcactgaggtcacggtactcgcggtacatgttgtgtacacctgag
+6985196/1
@@@FFDDFAHDHHGHHIFGIGIIJJGIJJDDFGHIHHIJJHIGGHIGIIJ
@122492/1
ttccaattaaactttgggcctgtttcacagtctcgttgacttgctgttag
+122492/1
@C@FFFFFGHHGHJJGGIJJJJCHIHHIJIIIJIJIGDEHIJGJJJIIGH
@5634300/1
ccctaagtgagtatacatctattaaattcaaacgcagagctcattatgtt
+5634300/1
@<@B:BDDDAF<<CG<<CEH@?CFF@BDHHIGCHH6EGE9B?:BDGHH?B
@6986051/1
tggtggtgcacgcgcttgggcagagggaatctgattgtgctgttgtggaa
+6986051/1
BCCFFFDFHHHHHJJJJJJJJJJHIJJIJJJJJJJJJIJJJJJJJIJJJJ
@5634601/1
gtttattttgtttttctctgtgatctgtttcttg
+5634601/1
?@@D?DDD?A2<CGI@CEIDICEHDHIAAAFAF<
@5634605/1
ctcataacgcagccagatgccaaagttcttgatcttcactgggctcttct
+5634605/1
CCCFFFFFFHDHHJIJGIIJJJJIIIIJIJJJJJJJJIJJIJIGIJJJGG
@123330/1
cccgaagtggttgtcgtcccacagcacgtggtagtgcgacggacgcgacg
+123330/1
CCCFFFDDFFHHHJJJJJIJJIGIJHGGIIJGIGGHHIGHIJHIEFDBDD
@5634694/1
agcactgagtgacggcacctccgacactgaggtcacggtactcgcggtac
+5634694/1
CCCFFFFFHHHHHJJIJJJJJJJJIJJJJJJJJJJJJJHIIJJIJJHFFF
@847265/1
ggaagtaggtgctgggcctcttgtatgcgaaggtgttgaggcgcttgtgg
+847265/1
BC@FFDFFHHHHHJJIIIJJIJJHIIIJJGFGIFGFFHHIIGIIIIJEIJ
@6987110/1
gcctgggatgccacccggcaccactcccgggtgaggatgcactacatttc
+6987110/1
@@@DBDDACBBHHGA@::FD?BGHIIGEHGIHGGIBC;;;CDGCHCHEH;
@6307996/1
cttctagaggccatagaacaaacaaaacttaagccttattataaaaggta
+6307996/1
@CCFFFFDHHH?DHIJJJJJJIJJJIIIJJJJIGIJJJJJIJJIJJJJ?B
@124087/1
cgcaagaagtaccagaaacgggacttagccacaatctg
+124087/1
?811AD?B?FA?D<EDDDG;;FAEFIIA<DFGIFC@@D
@6987599/1
ggttgatcagtttttgagcattctttgtaggtgcgcatgatatatttcaa
+6987599/1
?;?D=;DD:C:AF@EA@;?HDDCHAH?<<AFBFFGB?@DFCEG>DFFAFE
@5635543/1
gtgctgggcctcttgtatgcgaaggtgttgaggcgcttgtggtggtgcac
+5635543/1
@@@DDBBA=CDDDGGIGGFHGCHEIGFFHCDFC@GHHEGGHDIEGGGIII
@3561248/1
tggaactgcttcacctgtggccggcggcacgcagacgccttgatgacctc
+3561248/1
@@?;DDDDFHFBDHII@GFGEGBHGGEHIF<EHEBEBCCCBC;;>C@@>@
@5635590/1
ctgatgtactaatgagtaataaaataataaaatcctaaattctatcagag
+5635590/1
@@@DDDDDDF4CDF>?GHIIGDFCIIIIG?CEFG<FBCH<EEFCGCDHE9
@3561336/1
ccagtggtcttcttgaacttcttcaattgacgcaagaagtaccagaaacg
+3561336/1
?@@DBDDDBHHDDFEGGGHIFFHCHHFIIG4CCFHA@GC?D9FHGIHGHB
@6987887/1
gttagctttttaatacatctctgtccaggcactatattgcagacctccag
+6987887/1
@@@?DDDDDBD?D<EGABFCEHEGFHI>FEFECFH@FHHHGHF8?DGHE?
@6987955/1
gaggaagtaggtgctgggcctcttgtatgcgaaggtgttgaggcgcttgt
+6987955/1
CCCFFFFDFFFDFFHHIIFIJJJIJIIJJGIIJHG:BDFGHJGIIJJIJC
@6988099/1
gtgttgaggcgcttgtggtggtgcacgcgcttgggcagagggaatctgat
+6988099/1
BBCFFFFFHHHHHJJJJJHJIHHJJJJJJJJJJJJJJJJJHHHHFFFFFF
@124502/1
gtgcctggctcccatgtcacggtagcactgagtgacggcacctccgacac
+124502/1
CCCFFFFFHHHHHJJJJJJJJJHHIJJJJJJJHIJJJJIJJJJJJJJJJJ
@2890749/1
ctgtgatctgtttcttggcatctatagatgtcggtggcgcacagggcacg
+2890749/1
@@CDDFDFHFFFHIIGBFHHGIIJIDDHIJHGGIEDGIIIGGIJJIIIJI
@6988188/1
gcgagatcgggaactatgtggttaaaaccaaaaatttgccggaagtcact
+6988188/1
CCCFFFFFHHHHHJJJJJJJJJJJJJJIIJJJJJJIJJIIIJIJJJIIJJ
@5635893/1
ggcttgggctcgctctccgaagggagcttgcggccgatgacctcatactc
+5635893/1
CCCFFFFFGHHHGIIIJJIJJJJJHIIIJJJJJJJJEHHEEFFFFFEEEC
@6308562/1
agcgtagttaacttcaatggaagtggcgacctctccgactgacatgaaca
+6308562/1
?@<DFDFDHHFHHGGGFHHGE<CGBGCGGGGHE@ADF?F@AAB=F9CHIC
@2890824/1
cacggtagcactgagtgacggcacctccgacactgaggtcacggtactcg
+2890824/1
@@@FDADDHBHHFHIAEFHFHGGGHIEIFGIIIDGGIIDGHHIICEGGIE
@124713/1
ctgtttcttggcatctatagatgtcggtggcgcacagggcacgcttgcgc
+124713/1
CCCFFFFFHGHGHJIJJIIIGIJHJJJFHIHIIJJJIJJIIJJIJJJJJE
@124754/1
gttgtaatatagtttcttttttaattgttataaattcgtaattcgtagct
+124754/1
CCCFFDFFHHHHHIJJJJJJJJJJJJJGJJJJIEHIJJIHFHIIJHHIII
@4237054/1
ctcttgtatgcgaaggtgttgaggcgcttgtggtggtgcacgcgcttggg
+4237054/1
BCCFFFFFHHHHHFHIHHIIJHIJJJJJJJJIIHJJIHJJJJJJHFFFCD
@849294/1
cccgtatccgattccattgctgataataatgtggcccgtgcttttataca
+849294/1
CCCFFFFFHHGHHJJIIJJJJJIJJJJJJJJJJJJJJJEHGIIJIIIIJH
@849422/1
gtgctgggcctcttgtatgcgaaggtgttgaggcgcttgtggtggtgcac
+849422/1
@?@DFFA?FHHHGIIHGGIIIIIIG:?EFH@FHIIIIIIFGEF=C@E>GD
@2211457/1
cactgagtgacggcacctccgacactgaggtcac
+2211457/1
CCCFFFFDHHHHHJJJJJJJJJJJJJJJJJGHIJ
@125422/1
ctgcgacaccttgtggctgtgacttgtagtcaaggtggagattttactat
+125422/1
CCCFFFFFHHGHHHIJJIIGHIHGIGGHHHIJJJI?BHHIHIIJIIGIIJ
@5636920/1
tgagaagtgtgataatgtcataaagttgacaataatctataattacttta
+5636920/1
BCCFFFFDFDDHHIJJIGJJJJJIJHHJJJJJJJJJJJJJJIIIJJJJFI
@2891205/1
cttgggcagagggaatctgattgtgctgttgtggaactgcttcacctgtg
+2891205/1
CCCFFFFFHHHHGJJJJIJIJIJIJJJJHIJHJJJJIIIIJJJGIJJJJI
@3562714/1
cgtaaaataacgtcaatacattggatctcctcagtaggatggcaaag
+3562714/1
<;=BDBA??C?AC=E@BAGFGBH9@EG9<<:C4C:<DDC:91B;BDB
@4238532/1
gtgctgggcctcttgtatgcgaaggtgttgaggcgcttgtggt
+4238532/1
CCCFFFFFHHHHHJJJIJJJJIIIJFGGHIHJJJJIJ:CHJ;C
@4238813/1
gttggagcttggtacaaagcaaaggtcgggcagtt
+4238813/1
@@@DDBD3DDFF?GGFFFFFFFAG9FFFFFIIIDG
@3563006/1
tgattgtgctgttgtggaactgcttcacctgtggccggcggcacgcagac
+3563006/1
@@@DDD?;BCDFHIIIFECEEBDHBHGGIFGHACHHHHIIEHEEDBABDD
@5637472/1
ggcatagtaggtaggcgtagggtaagacacggatcgcatacaccgtgaat
+5637472/1
@@CFFDDFFA?FH>AHIEFGCHIEGGI@GGFGAGDF?FHFG@BBF6=;FD
@3563294/1
tccagatccactcttgctccatggtccaggagcagcagcgtgcgcaggtt
+3563294/1
@@<DADDDHDFBA?AC>FDFIHB3<:CB<FHH=?;FBHGB6@?DD6;A.8
@126572/1
ctccaattcaaccttatcattaccaatcggtaaaggatctcttgtataca
+126572/1
CCCFFFFFHHHHHJJGIHGJIGIIJJJJJJHIIIHGJJJJJIIIHIIIJJ
@126610/1
ctcatcttgtatagaggaggcttgggctcgctctccgaagggagcttgcg
+126610/1
CCCFFFFFHHHHHJJJJJJJJJJIIJJIJJJJJJJJJJJJJJJJJJJJJJ
@126723/1
cagagggaatctgattgtgctgttgtggaactgcttcacctgtggccggc
+126723/1
CCCFFFFFFHHHHJJJJIJJJJGJJHIJJJJJJJJJJJJJJJIJJJJJJE
@2892256/1
gcgaaggtgttgaggcgcttgtggtggtgcacgcgcttgggcagagggaa
+2892256/1
CCCDFFF:CCFHFHIGGIIIIGIIIIIGHHIIIIIIIIIIHHEEBEFCCE
@126967/1
agccagatgccaaagttcttgatcttcactgggctcttctctgggatttc
+126967/1
CCCFFFFFHHHHHJJFHJJJJJJJJJJJJJJJJJJJJJJJJJJJJIJJJJ
@6989496/1
taggtgctgggcctcttgtatgcgaaggtgttgaggcgcttgtg
+6989496/1
;??D=ABD?<ABCEEHHEAFDHGDGIIEFFHGCBBD;@F;F@.8
@7666667/1
ctttgtttcatttaaatttacgggctatgccatttatcctcgcacgttgg
+7666667/1
@<?DDBDD?FHFFBHFGGGCFG:?EEGIIGHGHEGGEGGHGDBDDHHHHI
@6989796/1
ctctccgactgacatgaacattggaaactcgcagagtgtgggcaaagggt
+6989796/1
CCCFFFFFHHHHHJJJIJJJJJJJJIJJJJJJJJIJBFDGIJJJJIJJJG
@2212686/1
cagccagatgccaaagttcttgatcttcactgggctcttctctgggattt
+2212686/1
CCCFFFFFHHHHHJIJHIJJJJJJJJJJJJJJJJJJJJJJJJJJJJIJJJ
@7667203/1
gtgctgggcctcttgtatgcgaaggtgttgaggcgcttgtggtggtgcac
+7667203/1
CCCFFFFFHHHHHHJGHIJJJIJJJCFCGIJJJJJJJJJFHIGIHAGGHJ
@2213048/1
gccctcttcctcgggttggaatgattctggtgggttgtcctgcagagctt
+2213048/1
@<=DDDDDHHHBHII<AFGCCEG@E??9C91:?DHGG6?BDFGBB=@F@F
@2213092/1
ggcacctccgacactgaggtcacggtactcgcggtacatgttgtgtacac
+2213092/1
@@@DFFFFGHHHHJJJJJIHHIJJJDGHIIIJJJ@FGGJJIJICECHHC?
@7667641/1
cagggtcattcccagcttcgggaaattgctgcacgaaccggagaagggaa
+7667641/1
@@@DBDBBFHHFFIIIIICFGGEEGGIIHIIGGIIIIGIIIHGGHIIIIF
@128110/1
ctcataacgcagccagatgccaaagttcttgatcttcactgggctcttct
+128110/1
?@<DDDABBCAHHIIIIIAHEHIIE:EFHG@FEGHBAGHIBF9DGIIIGG
@2893877/1
gtcttccttcatggccgaggttggggcggcgcgggcatgtgagtgttggt
+2893877/1
BB@DFFFFHHHHHJJJJIJJHHJJJIJJJHDDDDDDDDDCDEDCDDEDD?
@2213707/1
gcgagagaacatgcttttttagccgatatttaagttgtttttatcaatca
+2213707/1
CCCFFFFFHHHHHJJJJJJJJJJJJIJJJJJJJJIIJIJJJJIJHIJJJI
@7668191/1
ctcatcttgtatagaggaggcttgggctcgctctccgaagggagcttgcg
+7668191/1
CCCFFFFFHHHHHJJIJJJJJJJEHIJJJIIIJJJJIJJEIJHIIIJDGJ
@7668442/1
gttgaaacttggtacagatatagtttagaaccttagaaaggacataggat
+7668442/1
@@@FADEFHBFH??ACBECFHIGHHIEIIGGIIGGHIGEGCFFIGEDHHC
@7668535/1
tgattgtgctgttgtggaactgcttcacctgtggccggcggcacgcagac
+7668535/1
@@CFDDFEHFDFHIACEEEGDHEIGIEEFFHCFEFHIDDFH<=<9<>B?=
@1518507/1
gtggtgataaagataagtataggctcaaaacctaacgacatcaatcacca
+1518507/1
CCCFFFFFGHGHFFBHHEHHGHHIGIGGGFIGGHIDC=@GEBFHJJJJJJ
@128801/1
cccagacctagcccaaattcttcttcttcagccggctttggtggttcttt
+128801/1
CCCFFFFFHHHHHJJJJJJJJJJJJJJJJJJJJJJJJJJJJGHJHHJJJJ
@128842/1
tgatgaggttcaccaagctagtggcgttgatgtcgcaagatagtgagaca
+128842/1
@@?DDDBDHFFHHIII@GHGHHHHGGIIDIB?9CDEFGADHGA?B9CHGI
@1519055/1
caccagtggtcttcttgaacttcttcaattgacgcaagaagtaccagaaa
+1519055/1
CCCFFFFFHFHGHIJJJIHIJJJJIJJIJJJGIJJJIJJJJFHIGIJIJJ
@2214860/1
ggagcttggtacaaagcaaaggtcgggcagttcg
+2214860/1
CCCFFFFFHFHHHJJJJIJIIIHHJIIJJIHHIG
@2214881/1
ctgcccctcagatacaccgtcacggaatacaaat
+2214881/1
@@@DDDDDDFFH?DBGIIBIIIGGGFBDGDGEHH
@6309770/1
cctaaatctatggggcgggatggtcgtttgaaaaattgacggccagcctt
+6309770/1
CCCFFFFFHHHHHJJJJJJJJJJEHFHFFFEEEEEEDDDDDDDDDDDDDD
@4934952/1
ctgagccatagcaaacagccactggcaatgtggatagctggacaaggcac
+4934952/1
CCCFFFFFHHHHHJJJJJJJJJJJJJJJJJHIJJJJJJJJJGIJJJJJHJ
@1519914/1
cgcaagaagtaccagaaacgggacttagccacaatctggtctggagagaa
+1519914/1
CCCFFFFFHAFHHJJJJJJJIJJJJGHIJJJJJJJJJJJFHIJIJJJJJJ
@130024/1
gtgctgggcctcttgtatgcgaaggtgttgaggcgcttgtggtggtgcac
+130024/1
??@DDFFDHFHHHJIEFHIIJIIIGFFCDFIJIJGHEEG@HF@FF5CCHE
@2895512/1
cccagacctagcccaaattcttcttcttcagccggctttggtggttcttt
+2895512/1
CCCFFFFFHHHHHJJJJJJJJJJJJJJJIJJJJJJJJJJJJHIJIIJJJJ
@1520043/1
gtgcctggctcccatgtcacggtagcactgagtgacggcacctccgacac
+1520043/1
@CCFFFFFHHHHHJJJJJJJIJCGIHIJJJJJHHJJJJJIJIIJJJJJJJ
@130154/1
cttgtacacagggatgtcaggctcgccgccctccatagaccgtagagtga
+130154/1
BCCFFFFFHGHFGHFIGJJJIJIHIGGGIIIIGJIJJIIJIJIJFHHHHE
@2895671/1
tgcgacctcgagcgacgaatcacatgaaagggggaggggggagggtcatt
+2895671/1
C@CFFFFDDHDHGGHIJIEGGGIHIIEEGGGIJD;=DBADD@BBB2>ADD
@1520330/1
ctgatagagacgatttcaccagtggtcttcttgaacttcttcaattgacg
+1520330/1
CCCFFFFFHHHHHJJJJJJJJJHIJIJJJJJJJJJJJJJJJJJJJJJJJJ
@2895724/1
tcctcatcttgtatagaggaggcttgggctcgctctccgaagggagcttg
+2895724/1
CCCFFFFFHHHHHIGIEIJGJJIJJBDHIJGGIJIIHGGGHGIIEHGGHG
@2895915/1
tgttttatcgtcgccttgagaagcagacacaagcttcttctgtttgtccg
+2895915/1
@C@DFFFFHFFFHIJJJJJJJJIJJIIIJIJGBGIIIJHHJJGHGJIJJC
@4935948/1
ggtgttgaggcgcttgtggtggtgcacgcgcttgggcagagggaatctga
+4935948/1
@CBFFFFFHHHHHJJIIHIHIJHIJJJJJJJJJJJJJIJAEHHDEFFFEC
@6310666/1
gtcgggcagttcgtcaacaagacattactagctgagaatatttttttccg
+6310666/1
CCCFFFFFHHHHHJJJJJJJJJJJJJJJJJJJJJJJIJJJJJJJJJIJJI
@4936107/1
gcttcatccagaggcaagcgctccaagttgcttggaggcttgggcctgtt
+4936107/1
CCCFFFFFHHHGGGIIIIJJJJJJJGJHIJJJJJIGIBHIG<FHIIIJII
@6310826/1
gagccttagctgcggaatgcttagcttccttcttagagcgtcccgtaccc
+6310826/1
???BDBDDFBDH>FGGGDEIIGBEGEHIIEGIIGGEC>BFFHDEGFHFCH
@4936175/1
gctgggcctcttgtatgcgaaggtgttgaggcgcttgtggtggtgcacgc
+4936175/1
CCCFFFDFHHHHHIJJJJJIIIJHHIIJJJJIJJJJJHIJHJIGHIIJJG
@4936202/1
cgctaaggttcatccatgaagcaaatacaaagagatgtcataactgcatt
+4936202/1
@@@DDD?BFAABFBHI@C:<AF@FHIBHD<FD;CE?C:9CDAFBGD<BB?
@3563861/1
ctttcttttgcgagctgctgccgaaagattagagtcgtcttctacttctg
+3563861/1
CCCFFFFFHHHHHJJJJJIJJJJGIJIJJJIJJJIJIGHJJJJIJJJJJI
@6311308/1
tacataataaaattagaggaagtaggtgctgggcctcttgtatgcgaagg
+6311308/1
@@@DDFFFHHGDDIHIGGIDGHCFEHCGHIIGG?FGIIIIFGHGGGD@DG
@3564347/1
ccctgatagagacgatttcaccagtggtcttcttgaacttcttcaattga
+3564347/1
CCCFFFFFHHHHHJJJJIJIJJJJHGIIJJJJJJJIIIJIJJJJDHIJJI
@1521611/1
ctgtgatctgtttcttggcatctatagatgtcggtggcgcacagggcacg
+1521611/1
?@@DDDFFHFFHHJJIGJIJJJJJJJJJGEIIBHFH>>GGIJIIHGIIGF
@6311939/1
ggcctcttgtatgcgaaggtgttgaggcgcttgtggtgg
+6311939/1
@@?BDDD?FF?FFGBEHHI3AAEDCGGADHIGG?D@F?B
@4937491/1
gttttacaagggcaggttgaactcacaccattcaatttaaaagaa
+4937491/1
@@@DDDDDFHHFH=@FHIIGG<9AHC2?FHIIGIIIIIIGIGHEH
@5639544/1
ccggcttatactccgcctccaacttgatacaagcttctcggacagcagtg
+5639544/1
CCCFFFFFHHHHHJJJJJJJJJJIIJJJJJJJJJJJJJJJJIJJJJIJHJ
@850579/1
gcagagggaatctgattgtgctgttgtggaactgcttcacctgtggccgg
+850579/1
B@@FDFFFFHHG?GIJJJGIHIJGGHIIIGIIJFJIJIIJJGGIIGHIJG
@850720/1
caaatgacgacaccacagttccagtctcaggcacattgccattagtagac
+850720/1
CCCFFFFFHGHHGJJIJJHIIJIJJIIJJJIJJJJJJJJJJJJJJIJJJJ
@850833/1
gacggcacctccgacactgaggtcacggtactcgcggtacatgttgtgta
+850833/1
@@?DDDFFFHHHHGHDHIIIIGDEDGHD?DFFGIIAE@;@EA>7AA7;7?
@3565821/1
atcaagttctcctgcttcatacaataacttgcaagcatttagagctgctg
+3565821/1
<<@DDD2AFAFFHEIIG>EHEFHIIIHE4?FCBEF8E>CFFHIC>BGEHE
@4240702/1
gcaccgacgacgacactgtacagttagaaatgttacaac
+4240702/1
@@@DD1DD:CFFDGIII0BDDGFGFIFFFIIFFFIIBDF
@6313212/1
ctccgcgggcgacagccaatatgtgttaaaataaaaatccatttcattgt
+6313212/1
CC@FFFDFHHHHHJJIJJJJJJJIGIIIIJJIIJJHEHGE<BDCDFFDED
@3566201/1
gtcggcataacgggccgcgactccgccctcttcctcgggttggaatgatt
+3566201/1
?@;BD<D:DHFHHHGFHGDDFHGGCBHIGHEE??A>?BA6=?BCCCC>CC
@3566310/1
ctgtgatctgtttcttggcatctatagatgtcggtggcgcacagggcacg
+3566310/1
@@@ADDDDHHHHHGIIE3EBHGBHHI@HHGFHGIFEH>FHIIIICGGGGI
@852218/1
aacgcagccagatgccaaagttcttgatcttcactgggctcttctctggg
+852218/1
@CCFFFFFHHHHHJJJJJJJIJJJJJJJJJJJJJJIJJJJJJJJJJJJJJ
@5641476/1
ctggagagaagatcctcatcttgtatagaggaggcttgggctcgctctcc
+5641476/1
CCCFFFFFHHFHGJJJJIJJJJJIIJIJIJJIIJIJJBHGIIIGIIJEHI
@852710/1
ctaaaagcgcatttatttttctggccatttttgtaaatccaggcactaag
+852710/1
@@CDBDFFHHHGHIIHIGGEEHIHGIJIGHIJIGHIIHCHGHEHIGGCGH
@5641652/1
ctcataacgcagccagatgccaaagttcttgatcttcactgggctcttct
+5641652/1
@@CFFDFFHHGHGJGIGIIEFHHHI?FIIJJEIIIJJJJJIIIJIJJIJI
@4242469/1
cgccaattcactgttcattacctgtgaaaactgcccctcatatac
+4242469/1
CCCFFFFFHHHHHHGJJJJIJJJJHJJJIJJJJJJ3:DDA?BGGC
@4242492/1
ttacgttccagttctcgattatcgaacttttcgccatgagtaa
+4242492/1
CCCFFDFFHGHHGJJIJHIJJJJJJIJJJJJJJJJIJJJEED>
@4242596/1
gaggcgcttgtggtggtgcacgcgcttgggcagaggtaatct
+4242596/1
:?@DFF6DDDFDFIBEGEGIIIGDIIIGGIIIIII;CGGDHG
@3567760/1
ctcatcttgtatagaggaggcttgggctcgctctccgaagggagcttgcg
+3567760/1
CCCFFFFFHHHHHJJJJJJJJJJEHIIJIIJJJIGJIHIIIJFHIJIIAG
@853688/1
ggacacggagcgcgtgcagcgcacgtacgtgtggcacagctggtacgtca
+853688/1
@@@DDDDDHHHDHH:FHII>D<FFEFFHGCHFCADHE@HFEED@DECC@;
@5642512/1
cgcaagaagtaccagaaacgggacttagccacaatctggtctggagagaa
+5642512/1
CCCFFFFFHFHGHJJJJJJJJJIIJJJJJJIJJJJJJJJJIJJJJJIJJJ
@3568228/1
gtttggtatcgacccagtaacaccctgctatttattttttctatattttc
+3568228/1
CCCFFFDFHHGHHIJJJHIIJHIJJIJJJIJJJJJJIJJJIIJJJJGJII
@6991813/1
tgatatttgaacaagaacaatacacggagtaaacataatactattgttta
+6991813/1
CCCFFFFFHHHHHJJJJJJJJJJJJJJJJHIJJJJJJJJJIJJJJJJJJI
@6992051/1
ggtgcacgcgcttgggcagagggaatctgattgtgctgttgtggaactgc
+6992051/1
B@BFFFFFHHHHHJJJJJJIJJJJJJJJJJJJJJJJJJJJJIJJJJJJJJ
@6992054/1
gtggtgcacgcgcttgggcagagggaatctgattgtgctgttgtggaact
+6992054/1
?@7D=??DABDFHGAAFGHDEGGGGEGGHCD@FCC9?9?BFH<F;FG@EH
@7669569/1
acggtactcgcggtacatgttgtgtacacctgagcgagactcataacgca
+7669569/1
?@?D?DDFFHHDACFFHGD?FFCFGGGHHGHGHIIAFHFBBGCCHIDGII
@7669696/1
gtgctgttgtggaactgcttcacctgtggccggcggcacgcagacgcctt
+7669696/1
11=ADDD?BADBD3ABGDIFB?FHFACDGFG:6@<;/AEDD<BB@;?BBB
@131654/1
ctctatactttgcattaaaataatgcccattttcacaggcaagggatcct
+131654/1
@CCFFFFFDDFDFGGGIIEIIIHIICEHGIIIEIIGIIIIGIHBAFGGDG
@131730/1
ctcagatgcaatttcttgcaagaattgcacaaagttgaagtccttgttgt
+131730/1
@@<:DDDDFD?D8E:E:23AA9A;<<A4C3EB;ECFA@>?CD9??G?D3:
@2216749/1
cctcatcttgtatagaggaggcttgggctcgctctccgaagggagcttgc
+2216749/1
@@@DBBDA?FHF?B?:AFAEDADEHG;>E8::?D?9D?077@F2;FCGGG
@7670174/1
tctgggctgcagatgactgtgcatccttgctagtaagtcctgag
+7670174/1
@@?D1AB?@?DD<AEGFGIIEI@CACEEC<BD?FCB?G9:C??F
@6992999/1
gccacaatctggtctggagagaagatcctcatcttgtatagaggaggctt
+6992999/1
CCCFFFFFHHHHHJJJJJJHJJJJJJJJJJJJJJJJJJJJJJJJJJJIJJ
@6993110/1
ctttaatttgacataacttttttatttatgaaccgattgacatgaaacaa
+6993110/1
CCCFFFFFHHHHHJJJJJJJJJJJJJJJJJJJJJJHIJJJJJJJIJJJII
@6993287/1
ctttgtttcatttaaatttacgggctatgccatttatcctcgcacgttgg
+6993287/1
@@@FFBFFGHGDFDBFGIJIGIIIGGIDCEGEHIJIJJJIHIIJJIBEHG
@2217230/1
tgggcctcttgtatgcgaaggtgttgaggcgcttgtggtggtgcacgcgc
+2217230/1
CCCFFFFFHHHHHJJJJJJJJFGHHJHIJJJJJJJHIJIJJGHIJJJJHF
@2898488/1
gagggaatctgattgtgctgttgtggaactgcttcacctgtggccggcgg
+2898488/1
C@@FFFFFGHHGHIJGHIJIHHIIJIIJIIJEIJJJIJIJJGHIFHGGGE
@2217934/1
cagcatacataataaaattagaggaagtaggtgctgggcctcttgtatgc
+2217934/1
CCCFFFFFHHHFHIGDGHIIJIJICGGJJGIHHJJJIIGIJJIIJHIIII
@133291/1
ctcagatacaccgtcacggaatacaaatatcttcttcggcaatctgcctt
+133291/1
@C@FFFFFGGGHFGHHGIHIGFIJGEHIDGIJIGGIIJIGGGHGIGGGGH
@7671810/1
cacggtactcgcggtacatgttgtgtacacctgagcgagactcataacgc
+7671810/1
@@@DD;B@FHDHHGCFEDDHEHH?FDDDGDDHGIIIBDGGI@GDCHCCGG
@6313798/1
gtggattttaatgttattattacagcatacataataaaattagaggaagt
+6313798/1
@@<DDDABDHHH?ADFAGCF@BFEDGHGB@FHEAEA9::?ECDG@DHGE?
@7671963/1
gagcaaatggaaaaaaaaattggtgaaaagaatcacaagtaagatactgc
+7671963/1
CCCFFFFFHHHHHJJJJJJHIJJGHIJJJJJJJJJJJJJFHIJJJJJJJJ
@2218388/1
gtcgatatgtggatgtagctgccattatgtagactgttgtgttgaccaat
+2218388/1
@CCDDD?DFABFHIGHEGHFHHJJJIHHIAFGGHGHEGIDDCF=GGEIGH
@2219069/1
ggcgcttgtggtggtgcacgcgcttgggcagagggaatctgattgtgctg
+2219069/1
@@@DB:DD<CFFBBG1CEEE>FGFFF?DAF>FDFIIDE@>C@EEFEEAEF
@2899720/1
gtacacctgagcgagactcataacgcagccagatgccaaagttcttgatc
+2899720/1
@?@DDDDFFHGHHJJIIIIIJJGGFHJJJJIJJJJJIJGCHBFIJIGIIG
@1522707/1
agtaaatgcatctgtccttatttccgacccacaaacaattaagccttggg
+1522707/1
@BBFFFFFHHHHHJJJJJJJJJJJIJIJJIJJJJJJJIJJJJJIJJJJJJ
@4937931/1
gtgcacgcgcttgggcagagggaatctgattgtgctgttgtggaactgct
+4937931/1
@@@BB:B@CACAHGGEGIHGEFECGGGEHIIGBD@DFIIGIEE<F>CCFG
@2219342/1
ggcgacctctccgactgacatgaacattggaaactcgcagagtgtgggca
+2219342/1
CCCFFFFFHHHHHJJJJJJJJJJJJJJJJJJJJJJJJJJJJJFHIJJJJJ
@2219590/1
accgcatccaactcggatcagccgtttctgagattagcgcgcacagacga
+2219590/1
CCCFFFFFHHHHHIIIEFHGGIIIHIIIIGIGIIJJGIEIIJJJHHGFFF
@1523535/1
gtccgagctcatcgactgtggcaatctttgcatggaatgttatctccaac
+1523535/1
@@@DD?DAHDDBFA;FHF<??AGA;EGIIDHBGF>9BG<9BB??BHBBF>
@2219908/1
ctccaatcctttactcgaatagtcttttctaacttgaacagtgcgatgtt
+2219908/1
@@<DDDDDHDHFFIGGGGIII<FEHGIIGHIGGHIIHIIEHC?FEHIIII
@4939239/1
cgcaagaagtaccagaaacgggacttagccacaatctggtctggagagaa
+4939239/1
CCCFFFFFHFHHHJJJJJJJJJIJIJJJJJJJJJJIJIJGHJJJJJJJII
@5643198/1
ctcccatgtcacggtagcactgagtgacggcacctccgacactgaggtca
+5643198/1
@@@DFDFFDFFH?AA?EGBHIGCDAEHCC<FGI;GE?@DFHID@FAH=DD
@3569297/1
ttcacattgacaaacttaggtttgcttacagccattcccaactgtcctcc
+3569297/1
CCCFFFFFHHHHGJJJJJJJHIJJJJJJJJJIJIJJIJJJJJJIJJJJJJ
@6315730/1
atcctcgcacgttggcagtaatagtacaagtgaaaagtcacttgccgatg
+6315730/1
BCCFFFFFGHGHHDGGIIHIIJJJBGIHJJHJIIGIJIJIJIIIJJIGIG
@4939571/1
ttattttgtttttctctgtgatctgtttcttgg
+4939571/1
?@@@D:DDFDF8?FGDF<<C4AAF:3A<E<H>E
@1524557/1
gttacataatatctactaaactataaccaaagtgacatttgctttaaatg
+1524557/1
CCCFFFFFHHHHHJJJJJJJJJJJJIJJJJJJIIJJJJJJJJJJJIJIJI
@1524662/1
ctcatcttgtatagaggaggcttgggctcgctctccgaagggagcttgcg
+1524662/1
CCCFFDEFFFFHFIIIJIIIFJF8CFHIIGHIIEIJIIGIFI2@BFHA=B
@6316711/1
gctgcagatgactgtgcatccttgctagtaagtcctgagccatagcaaac
+6316711/1
CCCFFFFFHHGGHJHGIIJIHIIIJJIIJIGIFGHIHGGIIGIGIIIIJJ
@4940612/1
gtgacggcacctccgacactgaggtcacggtactcgcggtacatgttgtg
+4940612/1
CCCFFFFFHHHHHJJJJJJJJJJJHJJJJJHIJJJJJJJHHHHHHFFFFF
@5644525/1
gccagatgccaaagttcttgatcttcactgggctcttctctgggatttcc
+5644525/1
@@?DDDDADDFHHDA<CFB::CHIHIHG9<FDGC@BEBFHHHBHBFFGHB
@5644562/1
ctcatcttgtatagaggaggcttgggctcgctctccgaagggagcttgcg
+5644562/1
@@<DDFFDHCFHHGIIDBHDGGHEC@>GAFBDBGGH@@=@AGBA@6=@=B
@5644576/1
cttctttctgtacattcttttttcctcctttctttttcggtggcttcccc
+5644576/1
@CCFFFFFHHHGHJJJHHJJJJJJJJJJIJJJJJJJJJJJHJJJJJJJJJ
@5644683/1
ctgtgatctgtttcttggcatctatagatgtcggtggcgcacagggcacg
+5644683/1
@@@DFADDHDD?FHHBEEFHIJHJIGIEFHJGHEHIIGDGEHIGGG1C;A
@5644693/1
cgacgtccgaaacatcaaatatcttgacttggcaaagagttgtcgatatg
+5644693/1
@@@DDDDDFF<AFIH>FEEHGGDC?FIIIIHIIIGIG9;9?G@B@BFFAF
@4244222/1
atccacataagtaacttcaaatgattgctcagatg
+4244222/1
;??DDFFFGHGHHIGIJJJJJIJJGIIIGI@FFHG
@3571084/1
gccagatgccaaagttcttgatcttcactgggctcttctctgggatttcc
+3571084/1
@@@DDDDDBFD<DD:ABE@CHFGHHIEBEF>@8?C9?FFG<<<3B?;BBF
@4244487/1
caacaaataaactctttaatagacaaatacaacgaaaccaatttagaata
+4244487/1
@@@FFFFFHHGHHJJJJJJJJIIJJJJJJJJJJJIJJG3BGHIJJ4DHDG
@4244809/1
cactgagtgacggcacctccgacactgaggtcacgtgactc
+4244809/1
@@@DDDDDB>DDD8FHH@EHEIIIGIIIIIGHIII9BC;BB
@5645545/1
ctcctgcttcatacaacaacttgcaagcatttagagctgctgatctcttt
+5645545/1
CCCFFFFFHHHHHJJJJJJJJJJJJIJJJJJJJJGIJJJIJJIJJJJJJJ
@5645710/1
catcgttctcagcatggtaagaaggtggcggccagaatctagacatgcac
+5645710/1
@@CFFDFFHHHHGJJJIFJJEGHIGCGHGIGGHIGHGIIIGHJIJEGIGI
@5645735/1
atggcatcaagcaaactctggtgccttgggaagcctttgtgcgccacatc
+5645735/1
CCCFFFFFHHHHHJJJJJIJJHIJJJJJJJJJIJJJJJJIJGIJJJJJJJ
@3572011/1
cgttgatgtcgcaagatagtgagacattcactttttagtcataatcttca
+3572011/1
???:A==A=2<DC@@C<AFF@4FC?FD9E?EE1::1C?:??:?0:???D<
@855644/1
caaccactaattccagtgataaattcactctagcacgtagttctcagctt
+855644/1
C@@FFFFDFHDDHGIHHGHJIIJIJJGIGHGGGIIIIJGIDDIIJCGIHI
@3572175/1
caccacagttccagtctcaggcacattgccattagtagactgatcagccg
+3572175/1
@@;DDDFFDAFHHIDHGCHBAFGHBHHEAHEEHGEHIGEHHABHFEHIAF
@4246118/1
aggggatctgagaatggtttagattcacaattttgtccgctggacaatgt
+4246118/1
@@CFFFFFHGHHGJJJJGIIIJHGJJJJJJJIJJJIGCHGIIIHICIGIF
@856147/1
ggatggagtgagcacgggctctgtgcctggctcccatgtcacggtagcac
+856147/1
CCCFFFFFHHHHHJJJJJJJJJJJJJJJJJJJJJJJJJJJJJJJFHJJJJ
@4246342/1
cccaactgtcctccggtactaacgatcaaatcgatcat
+4246342/1
@@@DDDDDFBFDFHII<CAEHGIIIIICDFC?DFGIGC
@4246519/1
cagcatacataataaaattagaggaagtaggtgct
+4246519/1
@@@ADDDDHBDDHGI>EBFHGGEH;FHGEHICGEG
@856830/1
ggttaaaaccaaaaatttgccggaagtcactattccacgcgaacgaagtc
+856830/1
@@CFFDBDDBBFB@DHIIECHHIIGIIIIIGAGHIGGIDIIGHGG<;A;B
@857064/1
ccgtcattgcagactgtgtggtagcgggtcggacgagccgtgccttttat
+857064/1
@@@FFFDEHHHGGJJIIJEGHAFEIJJIAFHIIJJIJGHHDDDDEEECCC
@134985/1
gaaaagaatcacaagtaagatactgcaaacatgccagttataaagcatag
+134985/1
CCCFFFFFHHHHHJJIIJJJJJJJJJJJJJJJJJJJJIJJJJJJJIIIJI
@135118/1
gtagcactgagtgacggcacctccgacactgaggtcacggtactcgcggt
+135118/1
CCCFFFFFHHGHHJGHGIGIIJGJIGIIIJGGIGGHIJIJGIIIJJJHFD
@2900834/1
cgctctaatctcagaaacggctgatccgatttggatgcggttttcacgaa
+2900834/1
CCCFFFFFHHHHHJJJJJJJJJJIHJJJEHIJJJCEHIIJEHJJHIJJJI
@857632/1
ctcatcttgtatagaggaggcttgggctcgctctccgaagggagcttgcg
+857632/1
CCCFFFFFHHHHHJJJJJJJJJJIIJIJIIJJIJJJJFIJJJJJIJJIJI
@2900881/1
cctctatcaagtgctcgttttgttagacttcagtgtagctttgtattatg
+2900881/1
CCCFFFFFHHFHHJJJIIJJIIJIIGHGJIJJJFHHIIIJJIIJIIIGII
@3574190/1
atctgattgtgctgttgtggaactgcttcacctgtggccggcggcacgca
+3574190/1
@CCFF;DDHHD?HIJGGHGIIJGGEGHEHIIJJBHGBGIIIBGHHFBCD?
@4248254/1
ctcatcttgtatagaggaggcttgggctcgctctccgaagggagcttgcg
+4248254/1
?@@DDDDDFHHHHEDH@F;AEGHBGEECGIBGGHGIEADGIIIFDGGGGG
@136015/1
aggtgctgggcctcttgtatgcgaaggtgttgaggcgcttgtggtggtgc
+136015/1
@@BFFFFFHHHHHIJJJHIIIJIGGHJGHFGHHIJJJJJJJJJJHDEGHI
@136046/1
cgcaatgttggagcttggtacaaagc
+136046/1
??@DDDDD?FBCFIFBFA<CDEEGEF
@2901702/1
caacctctatactttgcattaaaataatgcccattttcacaggcaaggga
+2901702/1
@@@DDFFDHHFHHJJJJJGHIIIJIIIHJJJIIJJEGFHIIGGHIJIGGC
@136280/1
ctctcatgtcccatactccttgatttggtaaagcttgctgcccgcctaac
+136280/1
CCCFFFFFHHHHHJJJJJJJJJJJJJJIIIJJJJJJJJJJJJJJJJJJJJ
@858744/1
gcctgttttggtagcggcggcgcggtccgtgaggagcatgctcgccatca
+858744/1
CCCFFFFFHGGHHJEHGHGIJJABB69@BA??@DCBBBACDDCDDD?@CD
@2902111/1
ttctgcttctggcacatcaggagaagttggctcctcaacagacacagagc
+2902111/1
@@@F?D?DAFDAAEGGHGGGIGEC:<2AA3?EFGGIIIGHDHGIGIIEFG
@2902408/1
gtgctgttgtggaactgcttcacctgtggccggcggcacgcagacgcctt
+2902408/1
@@@FFFFFGHHGHGIIGGIIIJIIJIGIIJGGIIJIGHHDFDDDDD@DDD
@7673320/1
gttgttaagaggtgttacctgcaacttggccaggttagggccaacagatt
+7673320/1
CCCFFFFFHHHHFHHIJJJJJJJJJJJJJJJJJJFHJJJIIIJJJJJIJJ
@4249717/1
cctcctttcttttttggtggcttccccattttgacatcttcttacttcac
+4249717/1
@@@DDDD4<C?D?BFFC:8C;FGEGIIE@EI?F7?<:B9B40BGFFFF4B
@137137/1
ctgcagggtgcgctccagggcgtcgtagcctgagagcatttgttccaact
+137137/1
CCCFFFFFFHHHHJJJJJJJJJIJJJJJJJJJJJJJJJJJJJJJJJJIHH
@2902851/1
ctttctttggagtttgtatacttaattcgatgttatacatatagcatttc
+2902851/1
CCCFFFFFHHHHHIJJHJJJJJJJJJJJJJJJIJJJJJJJJJJJJJJJJJ
@4249929/1
gtgttgaggcgcttgtggtggtgcacgcgcttggg
+4249929/1
;@@BDDD?HADD<DE<EFE?;?1?9:66@GAA;@F
@7673766/1
ctcaggattgaaacgtcttttatgttgggacagcta
+7673766/1
CCCFFFFFHHHHHJJIJJJJJJJJJJJJJJJJJJJJ
@4249995/1
gataataatgtggcccgtgcttttatacaatgcgtt
+4249995/1
@@@DDDDDFF:AFGFII?FGFIIHEGFGIIIIFBG?
@7673894/1
atcaggatgtggattttaatgttattattacagcatacataataaaatta
+7673894/1
?B@DFFFFHHFHHJJJJJJJJJJJJJJJJJJJJIJIJJJIJJJJIJJJJH
@7674071/1
ctggggaaaagatcctcatcttgtatagaggaggcttgggctcgctctcc
+7674071/1
??8D?@DD=C2<::CB>E:CB4CFBEEEA>81:CDD>:DDDDA6;BC6=@
@7674254/1
cccaaattcttcttcttcagccggctttggtggttctttggctgtctctg
+7674254/1
@@@A?BDDFHHF?GHBGI<BBGDACGGDCH?D?DGIIIGII@DD?FH@CC
@137815/1
tggcaaagagacgaagcgcgcgttctcatgtaatttttaatgttctccaa
+137815/1
CCCFFFFFHHHHHJIJJJJJJJIIJJJJJJJJJJJJJJJJJJJJJJJJJH
@7675030/1
agcaaatggaaaaaaaaattggtgaaaagaatcacaagtaagatactgca
+7675030/1
CCCFFFFFHGHHHJJIJJIHIJGHIJJJJJJJJJJJJJIHIJJJJJJJJJ
@7675190/1
tgctgttgtggaactgcttcacctgtggccggcggcacgcagacgccttg
+7675190/1
CCCFFFFFHHHHHJJJJJJJJJJJJJJJJJJJJJJJHHHFFDDEDDDDDC
@2904488/1
cgggctctcaggcaggcaagatgggcatagtaggtaggcgtagggta
+2904488/1
CCCFFADDHHDHHBHIFIDAFFHGGC?GHI:?GGFHIIIIIGICGFF
@6996264/1
gtcacggtagcactgagtgacggcacctccgacactgaggtcacggtact
+6996264/1
CCCFFFFADHHGGJJJIIJGIFEHGJJJIJJJIJIJJIIIHIIGHGCEHG
@7675378/1
ctctgtgcctggctcccatgtcacggtagcactgagtgacggcacctccg
+7675378/1
::=?DA?;=AFFFF<E@FFI:FHBGFIFEFIFF@B?19<DDGF6@FF@DA
@2904624/1
gggctctgtgcctggctcccatgtcacggtagcactgagtgacggcacct
+2904624/1
CCCFFFFFHHHHHJJJJJJJJJJJJJJJJGHJJJJJJJJGIIJJIIJJJJ
@138948/1
gaggcttgggcctgttttggtagcggcggcg
+138948/1
@@@DDDDDBF?FHIAGHEIICF9CFHG@@84
@6996544/1
gacggcacctccgacactgaggtcacggtactcgcggtacatgttgtgta
+6996544/1
@@CDDFDFHHHHHJJJJJJJJEGHIGHJDHIIJJJIIFGIIHFHHHHEDF
@7675710/1
cttgttgttaagaggtgttacctgcaacttggccaggttagggccaacag
+7675710/1
CCCFFFFFHHHHHJJAGHHIJJJIJJHIJIJJJJGIJDHGJJJJJIIJJI
@139400/1
gtcgggcagttcgtcaacaagacattactagctgagaatatttttttccg
+139400/1
@@@FDFFFHFF?FFGIJJJJJIIIIJJIJGIEGEEGGIIIJJIJGIHD4C
@6996860/1
caccagttcatatttgggcacagttcctcgacgagcaagtagttcttgaa
+6996860/1
CCCFFFEFHGHFHJIJJJJJJIJHJJJJJJJJJJGGJIJFHHGFIJJIGI
@139511/1
cggtagcactgagtgacggcacctccgacactgaggtcacggtactcgcg
+139511/1
?@@AD@DDHDAFFIIDEA<D@@FHEDF<DGFHIGFD88CFHG@FA@7;A4
@7676093/1
ctgcttctggcacatcaggagaagttggctcctcaacagacacagagctc
+7676093/1
CCCFFFFFHHFHHJJJJJJIJIIJJJIIJIJJJJJJJJJJIJJJJJJJJJ
@2905420/1
gccttagctgcggaatgcttagcttccttcttagagcgtcccgtacccat
+2905420/1
??@DBDBDA>;FHDGF<>EHDGHIGIIIHCFEHHGC4?GGAFB?@F7@D7
@7676356/1
gttacctgcaacttggccaggttagggccaacagattgtttgagatgttt
+7676356/1
B@@FFFFFHHHHHJJJJJJJJHIIJJJJJJJJJJGHJJHIHIIJJJJIJJ
@7676371/1
gggctctgtgcctggctcccatgtcacggtagcactgagtgacggcacct
+7676371/1
CCCFFFFFHHHHHJJJJJJJJJJJJJJJJGHJJJJJJJJFFGIIJJJJJG
@6997243/1
tctgattctgtgatagtgaatacaagatcgtggggtgggcccaccaggcc
+6997243/1
CCCFFFFFHHHHHJJJHHJJJJJJJJJJJJIIJJJJIJJJJJJJJJIIJJ
@2905628/1
gtggtgcacgcgcttgggcagagggaatctgattgtgctgttgtggaact
+2905628/1
CCCFFFFFHHHHHJJJJJJJJJJJJIJJJJJJJJJIJIJJJJJJJJJJJJ
@7676640/1
ctgggcctcttgtatgcgaaggtgttgaggcgcttgtggtggtgcacgcg
+7676640/1
@C@FFDFFHHHHHIJJIJIJIGCEGGIJIJJIJGIJGGIJII@FHIIJHH
@6997783/1
cacctgtggccggcggcacgcagacgccttgatgacctccactttgatga
+6997783/1
CCCFFFFFHHHHHJIIJGIJJIFHGJHHGFFFFFEEEEEDDDDDDDDDDD
@140535/1
caaattcttcttcttcagccggctttggtggttctttggctgcctctggt
+140535/1
CCCFFFFFHHHHHJJJJJJJJJJJJJJJDGIIJJJJJJJJJJJJJJJJJC
@2220584/1
gtgctgttgtggaactgcttcacctgtggccggcggcacgcagacgcctt
+2220584/1
C@@FFFFFHHHHHJJJJJIJIJJJJJFHIJJJJJJJJAEDFDDDDDDDDD
@4941661/1
acggcacctccgacactgaggtcacggtactcgcggtacatgttgtgtac
+4941661/1
@B@DDFFFHHHHHJJJJJJHIHIIIHIIGIJJFHHIAFGHIIJIIHHEHE
@6318254/1
tctgtaggagtttcgggctcgggtttactagcctcctccttagaagttgg
+6318254/1
CCCFFFFFHHHHHJJJJJJJJJJFHIIJJJJJJJJJJJJJJIJIIJJIJJ
@5648450/1
ctgagccatagcaaacagccactggcaatgtggatagctggacaaggcac
+5648450/1
CCCFFFFFHHHHHJJGIJEGGIJJJJJJJIHIJGJJJJJJJGIIJIIIJJ
@2221372/1
ctggatggagtgagcacgggctctgtgcctggct
+2221372/1
CCCFFFFDHHFHHJJJJJIJIJJJJJJJIJHIJJ
@6318829/1
cagccagatgccaaagttcttgatcttcactgggctcttctctgggattt
+6318829/1
CCCFFFFFHHHHHJJJIJJJJJJJJJJIJJJJHIIJJIJJIJJJJJJJJJ
@3574515/1
cgacaccacagttccagtctcaggcacattgccattagtagactgatcag
+3574515/1
@@CDFFFFGHFHHHIIJIIJJHJJIJJJIIGIJJJJJJFHIGFEGIIIJJ
@1525688/1
gcctggccctcagcgacatgtaagagttcaatggggaagtaaatgcatct
+1525688/1
CCCFFFFFHHHHHJJJJJJJJJJJJJCGIIJJJJJJJJJIIJJJJJJJJJ
@3574712/1
gaggaagtaggtgctgggcctcttgtatgcgaaggtgttgaggcgcttgt
+3574712/1
@@CFFFFFHHHHHJJJIIGHGIJJJJJIIJIDGHG?FHHJIIIJJIJJJH
@6319084/1
atgtaaccactccatactttgtttcatttaaatttacgggctatgccatt
+6319084/1
CCCFFFFFHHHHHJJJJJJIJIIJJJJJJJIJJJJJJGGGHJJJGIJIJJ
@1526003/1
cgttggttatcaagtggcttggtaggatccaagttgaaatctttgatcat
+1526003/1
@C@FFFFFHHHHHJHIJIJJGICFFHGIHHIII<FC<GC@DHCHFAFFHH
@4942904/1
ctccggtactaacgatcaaatcgatcatgggtccataatcattcctggaa
+4942904/1
8?@?DDD@F?AFHGIEHEHICEGCEGG9FCGDF@A9DHGGG9?@FHGGDC
@6319162/1
ggagagaagatcctcatcttgtatagaggaggcttgggctcgctctccga
+6319162/1
CCCFFFFFHHHHHJJJJJJJJHJJJJJJJIJJIJJGGIIIJJJJJJJJJH
@4942968/1
gctgggcctcttgtatgcgaaggtgttgaggcgcttgtggtgg
+4942968/1
@@@==DBBFDHFHIGIBEHCEHGCFHGDAEHGEEIIGBFC=;;
@3574945/1
agcaaatggaaaaaaaaattggtgaaaagaatcacaagtaagatactgca
+3574945/1
?@@DF;BDH?HFHIGGEBGFGE:BGHIIIGIE9DEHGI=CFHE@FEAC>C
@4943281/1
gggaatctgattgtgctgttgtgga
+4943281/1
@<7;DBDDFDFDHGHGGII<AA?FE
@3575145/1
ggagagaagatcctcatcttgtatag
+3575145/1
@@@DDDDFHGHBHHJJIJIIGHGIJJ
@3575322/1
ctccaaagcattctgggctgcagatgactgtgcatccttgctagtaagtc
+3575322/1
@1?DDDDDH?FFHIIBB?EEGEG@G9FHHEFHGGGGDHH><FABBFGEHI
@4943649/1
gtggattttaatgttattattacagcatacataataaaattagaggaagt
+4943649/1
@=BDDFFFHHHHHGHIJJHIJJJJIJJJGJJIIJJJIGIJJJJJJJGIJG
@3575803/1
gccttagctgcggaatgcttagcttccttcttagagcgtcccgtacccat
+3575803/1
CCCFFFFFHHHHHJJJJJJJJJJJJJJJJJJEDC?????DHD@?AGIG@7
@2222960/1
agcgagactcataacgcagccagatgccaaagttcttgatcttcactggg
+2222960/1
@@@FFFFFHHHHGGGIIGGIJIGHGIIIIJJJGGIIIGGHIGIIJJGEHI
@4944324/1
ctcccatgtcacggtagcactgagtgacggcacctccgacactgaggtca
+4944324/1
CC@FFFFFHHHHHJHHIJJJJIJJHIJGIIJJJJJJJJIJIJJJJJJHIJ
@6320336/1
ctggagagaagatcctcatcttgtatagaggaggcttg
+6320336/1
8??DDADD?FHA>ACFEGEEEG><F99CCABGGIBDF0
@5650098/1
atctggtctggagagaagatcctcatcttgtatagaggaggcttgggctc
+5650098/1
CCCFFFDFHHHHHJJGJJJJJJJJJJJJJJIJJJJJJIJJJJJJGIJJJI
@2223124/1
tctggagagaagatcctcatcttgtatagaggaggcttgggctcgctctc
+2223124/1
@@CFFDFDHHHHGJJJJJIJJJJIHJJJJIIIIIJIJJGHDHGGIJJIIG
@6320407/1
ctgtggaactgcttcacctgtggccggcggcacgcagacgccttgatgac
+6320407/1
::?4==BDDFDBFE?CGIBGFEEDFHGDIIEG>GFHFDFD@DDBACC9;@
@5650398/1
gcctttgtgcgccacatcaatgttgataaaggctttattggtaaatatgg
+5650398/1
C@@FFFFDHHHHGIJJJJIHHIJJJJGIIGHIIGIGIJIICHIJIJIIGA
@858886/1
gctctccgaagggagcttgcggccgatgacct
+858886/1
CCCFFFFFHHGHHJIJJIJJJJJJJJJJJJJJ
@858911/1
attttttttttttacattttattattttatatttttttttgtattttttt
+858911/1
CCCFFFFFHHHHHEGBGHJJ?FHDHIJJGHCGHJJJJFDD8;;@DFEDDD
@5650530/1
tgttgaggcgcttgtggtggtgcacgcgcttgggcagagggaatctgatt
+5650530/1
@C@FFDDDHGHHHJIIJJEIFGGFHIIIJJJIIIJGHEHGEHFHFFFFFF
@1528195/1
cgtcagaacctaatagaaacggttggcgttaggtatatacaagaacaaac
+1528195/1
CCCFFFFFHGHHFHIJJJJIIJIIIJJJJJIIIFHIIJIIEIJJFIIIII
@5650681/1
ccaacaagtatcctttgtatcagtctctctgtatactggaaatcttcgta
+5650681/1
@@CFAFDD=CDDAGHIHDCIGIIFHGGHGHIGFHIIIEHGB9??DGIIHI
@6321085/1
ggtttattcccatcagtttggagttcacctttagaagtatgtttttagct
+6321085/1
BCBFFFFFHHHHHJJJJJJJJGHIIJJJJJJJJJIJJHGIIIIJJJJJJJ
@859685/1
gccattagtagactgatcagccggagcagctccggtaagtttgtcgagta
+859685/1
@@@FDDD?CDHAHIICGHIH>FGHIJ<;;DFEGHG@FHIBGGGCGGIE3@
@2224253/1
ggggttattgttatgtcgatgtcgaacccaaaaatgtaat
+2224253/1
@@@FDDFFHHFHFIJFHGIEIIIIJJJJJIIHIIJJDHIJ
@5651268/1
tgagacacgagataaaagtctaattcagacgagtgcacaatatccgtgtc
+5651268/1
CCCFFFFFHHHHHIGJJJJJJIJJJJIIJJJJJDFHGIIJJJJJJJIJJJ
@3577413/1
cttggaaatgataatgatatttgaacaagaacaatacacggagtaaacat
+3577413/1
@CCFFFFFHHHHHJJJJIIFHIGIHJJJIJIJJJJJIGIJJEIHIGIIHI
@860429/1
taggtctctagcacactcaccattctccttattagttattaaactgactt
+860429/1
@C@FFFFFHHHHHIIJJJJGHJJIJJJJJIIJIIIJJJJJJJJIJIEEIJ
@4251463/1
gcatacataataaaattagaggaag
+4251463/1
@@@DDBDDBD?D<<EFG>E?ABCE<
@3577778/1
gtttattttgtttttctctgtgatctgtttcttggcatctatagatgtcg
+3577778/1
CCCFFFFFHHHHHJJJJJJJJJJJJJJJJJJJJJIJJJJJJJJJIJJIJJ
@860687/1
cttactagtaccgggatcaacattgcgtgctggacaacatcacacataag
+860687/1
@@@DBADD?CCADCG:GBDDHEHIE<:?D@GAHBB<B?FDF@GGGCHIIA
@860820/1
aggtgctgggcctcttgtatgcgaaggtgttgaggcgcttgtggtggtgc
+860820/1
@@CDDFFDFFDHHJJIIGJFIJJEHII?EHIJJIIEHGGHIIIDCHGGGH
@141488/1
cacttcttgacatagtactcttccctcgtgttcttcaatgggttcacgtt
+141488/1
BCCFFFFFHHHHHJJJJJJJJJJJJJJJIJJJJJJJIJJJJJHIJJJJJJ
@4251682/1
ccatattcaaatgggaagtggtgataaagataagtata
+4251682/1
7@@DDDDDHFDHHIFB?E3AEFFIBHIIIIIIIIGI49
@4251718/1
ggctcgggtttactagcctcctccttagaagttggt
+4251718/1
CCCFFFFFHDFHFGG>EHIJJIJIBBEFGGHFHIIB
@860920/1
ggagcacgtgcagtaggaaccacagccgttggcgtcgattgcggtatcgg
+860920/1
;??DBDD?<CFFDHHAA?EH;CCDCEEGHEH@DEF@GGI<CDEGEEHC;B
@3578222/1
gtgatctgtttcttggcatctatagatgtcggtggcgcacagggcacgct
+3578222/1
CCCFFFFFHHHHHJJJJJJJJJJJJJJJJJJJIJJJJJJJJJJJJJJJJJ
@4252115/1
cttcttctcttttttctcctttcttttgcgagctgctgccg
+4252115/1
CCCFFFFFHGHHHIJJJJJJJJIIIJIJJJJJJJJJJIHHI
@4252858/1
cgggaagggttttttaaactcatgttttcatggtaccaa
+4252858/1
@@@FFDFFHFHHHJJJJEFHEGIEIBGGGDIIIJI<?FG
@862210/1
atagtttcaaaaaaactgtttcacataaataggtgagaagtgtgataatg
+862210/1
@CCFFFFFHHHHHJJJJJJIJJJJJJJJJJJJJDGIJJJJGHGHIJJJJI
@862447/1
ccgtcaaggagttcatctcttgggaactgcacaccaatcaggaatattgg
+862447/1
CCCFFFFFHHHFHJJJJJJJJJJIJJJJJJJJJJJJJJJJJJIJJJJJJJ
@143141/1
gtgttgaggcgcttgtggtggtgcacgcgcttgggcagagggaatctgat
+143141/1
BB@FFFFFHHHHHJJHJJHIIIIJJJJJJJJJJJJJJJIJHHHHFFFFFF
@143362/1
gccctgtgcgccaccgacatctatagatgccaagaaacagatcacag
+143362/1
@@CFFDFDHD?:@FHEGIJEIGIGIGFFHGGIIIJIFI9FGCDEGBB
@143682/1
ggattttaatgttattattacagcatacataataaaattagaggaagtag
+143682/1
CCCFFFFFHGFFHJJJJJIIJJGGJIJJJGIEIIGIEIIJGHIIJJJGII
@144134/1
tgttacgattcgaatactggactagtaaaatacatagtttcactacacaa
+144134/1
@;?DDDDDBDFF<EEDA>HBFIGIDHGHEE?FHIEA?DDFFHHIGDFHGI
@144211/1
cggctttggtggttctttggctgtctctggtggaggtttctcctgtgacg
+144211/1
CCCFFFFFHFHHHIJJJJJJJJJIJJJJJJHGIGHHFHGIIIJIJGIDHI
@7677893/1
gtgctgttgtggaactgcttcacctgtggccggcggcacgcagacgcctt
+7677893/1
CCCFFFFFHFFHHJJJJJJJJJJJJJHIJJIJJJJJJHHFFDDDDDDDBB
@144453/1
ccggctttggtggttctttggctgtctctggtggaggtttctcctgtgac
+144453/1
CCCFFFFFHHHHHHIJJJJJJJJJJJJJJJJHIJIHIBGHJJJJJJJJJI
@7678918/1
ccacagttccagtctcaggcacattgccattagtagactgatcagccgga
+7678918/1
@CCFFFFFFHHHHJJJJJJJIJJJJJJJJJJJIGIJJJJJIIJJFJJJJI
@1528276/1
gggctctgtgcctggctcccatgtcacggtagcactgagtgacggcacct
+1528276/1
CCCFFFFFHHHHHIJIJJJJJJJIIJJJJHIJJJJJJIJGIJJIJJJJJJ
@145371/1
gcacgcgcttgggcagagggaatctgattgtgctgttgtggaactgcttc
+145371/1
CCCFFFFFHHHHHJJJIJJJJJJJJJJJJJIIJIJJJJIJJJJJJJJJJJ
@1528867/1
gggctctgtgcctggctcccatgtcacggtagcactgagtgacggcacct
+1528867/1
<@@ADDBA<DDHH@EBGE?HICH?<CBHI???FGFDDGG?BGDAEHGFB8
@1529712/1
ctggatggagtgagcacgggctctgtgcctggctcccatgtcacggtagc
+1529712/1
CCCFFFFFHHHHHJJJJJJJJJJJJJJJJJJJJJJJJJJJJJJJJJFHJI
@146948/1
gtcaggggtaatgctaacgtcatagcgataaattttaagggatttaaatt
+146948/1
CCCFFFFFCFHHHJJIJJJHIJJJJJJJIJJJJJJJJJJJJIJJJJJJJJ
@7680778/1
ctgcggaatgcttagcttccttcttagagcgtcccgtaccc
+7680778/1
8?;DDD1ADFFFD@EEFIIE<AFCCEEBB<C?B@DD000?8
@1530862/1
cactgagtgacggcacctccgacactgaggtcacggtactcgcggtacat
+1530862/1
CCCFFFFFHHHHHJJJJJJJJJJJJJJJJJHHJJJJJJJJJJJJHHFFFF
@6324928/1
tcttgacctacttgtagacacggcagatgaggatacctcaacttcatctt
+6324928/1
CCCFFFFFHHHHHJJJJJJJJJIJJJGIJJJJFHFHGHJJJJJJJJJJJJ
@5652471/1
atgaggttcaccaagctagtggcgttgatgtcgcaagatagtgagacatt
+5652471/1
@B@FFFDDHGHHGJJFIJJHIGIIIJIGIJJJJJJJJJJJJBFFHGGIJI
@7000096/1
gtcttcttgaacttcttcaattgacgcaagaagtaccagaaacgggactt
+7000096/1
CCCFFFFFHFHHHJJJJJJJJJJJIJJJIJJJJDFIJJIJGIJJJIIIDI
@4946258/1
gattttaataaatatacgtaaacaaaacaattaattatcacataaaacca
+4946258/1
CCCFFFFFHHHHHJJJJJJJJJJJJJJJJJJJJJJJJJJJJJJJJJJJJJ
@4946546/1
ctgcttcacctgtggccggcggcacgcagacgccttgatgacctccactt
+4946546/1
@@@BDDDFH>CCDBFHHGIGIGIIDAAHGBHBBBECEECCCCCCCB?CCC
@7000566/1
ctgggatgccacccggcaccactcccgggtgaggatgcactacatttccg
+7000566/1
CCCFFFFFHHHHHJJJJJJJJJJJJJJJJGIIIJGIIIJJJJJIJJJJJJ
@2908408/1
gtggtcttcttgaacttcttcaattgacgcaagaag
+2908408/1
CCCFFFFFHHHHHJJJJIJJGGIGHBAEFF:GACG;
@7000894/1
tatatgaaacgcgagtggggccgtcagaacctgatagaaacggttggcgt
+7000894/1
CCCFFFFFHHGHHHIECGEGIIIGEGGIIIIIIHIIIGIEDGIEHHFFDD
@4947201/1
ggtggtgcacgcgcttgggcagagggaatctgattgtgctgttgtggaac
+4947201/1
?@;DD@DB?F?@FHGDDHFAHGDD?G@9DDHIEGEGBBAFFFFB=FF=@@
@3579775/1
cagcatacataataaaattagaggaagtaggtgctgggcctcttgtatgc
+3579775/1
CCCFFFFFHHHHHJJJJJJJJJJJJJJHHHJFGHHIJJJJIJIJJIIJJJ
@5653444/1
ctcagaaattagcggatggatcaagagcctgacaccgaaggcagctctcc
+5653444/1
??@DDDEFHHFHHHIIAHGHBHCHIGGEHHIIIIGGHBABGIGIIGHGGG
@2908870/1
ctgcagagcttgcaaagcttgcaaagatctttccttcttctcttttttct
+2908870/1
CCCFFFFFFFHHHJJIIIIJJIHJAE<AFEFFHGIGHHIJJJJJIJJIIG
@2226941/1
ggctcctcaacagacacagagctctgtgacg
+2226941/1
@?@??DA>:CFBDBGGA;FAHCGFCDCHB1?
@2227004/1
ctctagcacgtagttctcagcttccctgcaaagttaaccatcttgtattc
+2227004/1
CCCFFFFFHHFGHHGIJIIJFIJJJGIIIFJIJJIJJJIJHHJIJIBGHG
@5653713/1
ccgataccatacaccaaaatattttttacgatttttgtctgtctgtctgt
+5653713/1
CCCFFFFFHHHHHJJJJJJJIJJJJJJJJJJJJJJJJJJJJJJJJJIJJH
@2909152/1
gtgattctttaatttgacataactttcccatttatgaaccgattgacatg
+2909152/1
CCCFFFFFHHHHHJJJJJJJJJJJJJJJJJJJJJJJJJJJJIJJJJJJJJ
@2227740/1
cagcatagtagtcggcaaacgttaagtaagagtccgagtcgaattg
+2227740/1
C@@FBDDFFHGFFIIIIGIDGEGEGI?EGGIE?DDHHIHGEFCHII
@7002593/1
ctgcaatcctgcctcacatgattcatccacaaattccaacccttgcgttt
+7002593/1
1B@DA=BDHHHHHJJJJJJJJJJJJJJJJJJJIJJJIJJJIJIJJJJJIJ
@7002649/1
gttcaaggggatctgagaatggtttagattcacaattttgtccgctggac
+7002649/1
CCCFFFFFHHH:FGIIJIJJJJHHJIJHIJJJJJJJJIJJJJJJJJJJIJ
@7002692/1
gtgctgggcctcttgtatgcgaaggtgttgaggcgcttgtggtggtgcac
+7002692/1
CCCFFFFFGHHHHJJJJJJJJIIIJEGHIJGIJJJJJJJIJJIIIHIIJI
@5654529/1
gtttattttgtttttctctgtgatctgtttcttggcatctatagatgtcg
+5654529/1
CCCFFFFFHHHHHJJJJJJJJJJJJJJHHIJJJGIJIJJJJIJJIJJJJI
@2910018/1
ctatgccatttatcctcgcacgttggcagtaatagtacaagtgaaaagtc
+2910018/1
CCCFFFFFGHHHHJJJJJJJJJHIJJJJJHIJJJJJJJJJJHIJJJJJIJ
@863873/1
ctcatcttgtatagaggaggcttgggctcgctctccgaagggagcttgcg
+863873/1
@@@FFFFFHHHHHJJIJIIJJIIGHJIJIIIGIJJJJIIDHJEIJJJGII
@5654654/1
cagcatacataataaaattagaggaagtaggtgctgggcctcttgtatgc
+5654654/1
@CCFDFFFHHHGHJJJGJJJJGIGIJJEHIJFHHIHCG<FHIIIJIJJJI
@863995/1
cactattctaggattgtgtaggtaatattattaaacgaagaacatgcggc
+863995/1
CCCFDFDDHFHGHGII@EG@HHA?EEHGIFHIIGIIFIIIIGBHIGGDFG
@3581193/1
atagaatgttcgacgtgattctttaatttgacataacttttttatttatg
+3581193/1
C@@FFDFEDFFHBBAFHGGGIJJJGHIGIIIJGH>@GHGIGIIGIIGGIF
@7003082/1
gtagcactgagtgacggcacctccgacactgaggtcacggtactcgcggt
+7003082/1
?=?D1BBDFB>CFGDF:8@:CGBEGCAD:@FCGIB/9DF;;FFE;F<A45
@864062/1
cttcaacttgggcgagcagggaattggtagcaacttgaatgtgagttttt
+864062/1
CCCFFFFFHHHHHJIJJIJJJEGEHGIFHIIIJJJJIGIJIHGHIFFHIJ
@7003198/1
ctgtttcagagtctcgttgacttgctgttagctcattttaacacatttca
+7003198/1
@@@DDDFDGGHFDGIIFGIGIGHEHJJHIJIEI<FDFGHIDFGGHIIGII
@2910312/1
accgcatccaactcggatcagccgtttctgagattagcgcgcacagacga
+2910312/1
CCCFFFFFHHHHHJJJJJJJJJJJJJJJJJJJJJJJJJJJJJJJHHHHFF
@7003304/1
cctggttacacttaactgtaccgctgcttctatgtattataaaaactaat
+7003304/1
CCCFFFFFHHHHHJJJJJIJJJJJJJJJJJJJJIIJJJJJJJJJJJJJJI
@7003359/1
ccacaatatattcgtgaaaaccgcatccaactcggatcagccgtttctga
+7003359/1
CCCFFFFFHHHHHJIIIJJJJJJJJJJJJJJJJJJJJJJJJHIIJJJJJH
@864390/1
caacaaataaactttttaatagacaaatacaacgaaaccaatttagaata
+864390/1
CCCFFFFFHHHHHJJJJIJJJJJJJJJJJJJJJIJJJJJJGIIJJJJJJJ
@3581629/1
gtcacggtagcactgagtgacggcacctccgacactgaggtcacggtact
+3581629/1
B@@FFFFDFHHHHJJJJGFHIGIIJJJJJJJIJJJJJIJJFHIJJJEEHH
@864515/1
gtgtggaatagtgacttccggcaaatttttggttttaaccacatagttcc
+864515/1
CCCFFFFFHHHHHHJGIJGIJJIG;CGIIIJJDHGIGGDGFHIGGIJJIJ
@147805/1
ccaaatttcaaccaaatccgtcaaatagttgcggagattaatggtataag
+147805/1
@<@DDBDDBFHDFGIGIG<FCFE@EFHGIIGGG<6DFDFFGHIGDHGGGG
@7681693/1
gtggattttaatgttattattacagcatacataataaaattagaggaagt
+7681693/1
BB@FFFFFHGHHHHIIJJJJJJJJJJJJJJJJJJJJJJJJJJJIJJJJJF
@7003597/1
gttttacaagggcaggttgaactcacaccattcaatttaaaagaaactgg
+7003597/1
?=?ABDDDFADDF;AEHHDEHHHFCD9CBEGFGIIIGIGIIIGDHIGIE>
@7003659/1
tgtcacggtagcactgagtgacggcacctccgacactgaggtcacggtac
+7003659/1
CC@FFFFFCFHHHJIJJJFHIJIJJJJJJJJJJJJJJJIJJHGIJJJHGB
@2910837/1
gtagcactgagtgacggcacctccgacactgaggtcacggtactcgcgg
+2910837/1
@@?BDDDDDHDADHGA@1CFHEGFBBHIIGHGGIFBBF<A7BGHEIIEE
@2910998/1
catttattgtggccgctctaggcagcaaacagttcattcttgaacttat
+2910998/1
@@@DDDDBBA4CDBF>GB?BBDGBC1C;1C?GGHGIIGGIIFG<DDHC<
@7003997/1
ctctgtgcctggctcccatgtcacggtagcactgagtgacggcacctccg
+7003997/1
CCCFFFFFHHHGHIJJJJJJJJJJJJFHIJJJJJJIDHGIJIIJJJJJJJ
@148328/1
ccactctttaagttgtctagtgtgtgtaggggaagggttaggcaacttaa
+148328/1
?<@DADDEFB?FCF@GBFCCACACHGIAHE@GHAGGD?DFCD@B>BDGHB
@7004205/1
cttgaacttcttcaattgacgcaagaagtaccagaaacgggacttagcca
+7004205/1
=??>DBDDB4CD4E4B?E<AC:<CF>1:C:9CDDDEI;D;@DDIEDI4B3
@148479/1
cttgagatgccttaaggcgcatcgtgcggctgttcccttggctatcctgt
+148479/1
CCCFFFFFHHHHHJJJJJJIJJJJIJJJIJJIJJJIJJJJJIJJJGIIJE
@7682465/1
cgcaagaagtaccagaaacgggacttagccacaatctggtctggagagaa
+7682465/1
CCCFFFFFHFHHHJJJJJJJIJJJIJJJJJJJJJJJJJJHIJJJIJIJJJ
@2911794/1
ggcaacatcttctttggtttgtcaggggtaatgctaacgtcatagcgata
+2911794/1
::?DD?ADBB>DFFEBG:<C?AAAC?BF::CB?<CG4DB?DDDBD>F@?@
@7682758/1
ggctatgccatttatcctcgcacgttggcagtaatagtacaagtgaaaag
+7682758/1
CCCFFFFFHHHHHJJJJJJJJJJJIJJJJJJHIJJJJIIJJJJIJJJJJJ
@7683179/1
gtgagtgttggtaaatccgctagcggtgcagcaggtgacacgaggctcat
+7683179/1
CCCFFFFFHHHHDHGHIIJJJJJIJJJJJIJJJJJHJIJJJJJJJJJJJI
@149606/1
cacaataatttagatcattacaaaatatgaatctacttatttaaattcac
+149606/1
CCCFFFFFHHHDHGHGIHJIJJJJJJIJJJJJJJIIJJJJJJJIJJJJJJ
@150868/1
aggtgctgggcctcttgtatgcgaaggtgttgaggcgcttgtggtggtgc
+150868/1
BCCDDEFFHGGHHJJJJIJJJJJHIIJEGHHIJJJJJJJJIHIIDHIGGG
@7684841/1
ctcatcttgtatagaggaggcttgggctcgctctccgaagggagcttgcg
+7684841/1
@@?DDFDDDHFDGJIJIGBFHEE@@FCEFAFFGGGGHGIEIJFIIIGGI;
@7684899/1
ctcttgtatgcgaaggtgttgaggcgcttgtggtggtgcacgcgcttggg
+7684899/1
CCCFFFFFHHHHFGIJAFHHIIJJIJJJJJHIIHJIGHIJJJIJHFFFDD
@2228132/1
atacataataaaattagaggaagtaggtgctggg
+2228132/1
CCCFFFFFHHHHHJJJJJJJIJJIJJJIJJJJJJ
@7685269/1
ttgtggaactgcttcacctgtggccggcggcacgcagacgccttgatgac
+7685269/1
CCCFFFFFHHHHHJJJJJJJJJJJJJJJJJJJJJHHFFFDDDDDDDDDED
@6326300/1
tggtagaataaggattaaaaataaacttaaagattattaataagaaaaaa
+6326300/1
@@CDFFDBFCFHFGGGDHIGGGGGEHHGIGHFFCG>GIIGIGEHFGGGII
@6326396/1
gtcacggtagcactgagtgacggcacctccgacactgaggtcacggtact
+6326396/1
?;;BDDAD??BDFBA:AAB:A;@FBFGI?F@<@B?FFFFF=.=@FE;CEE
@6326700/1
gtgctgggcctcttgtatgcgaaggtgttgaggcgcttgtggtggtgcac
+6326700/1
C@@FFFFFHGHHHJJHIJJJJJIII@FHHGIIJIIJJJIHIIJIJHGIJJ
@7685872/1
gtagcactgagtgacggcacctccgacactgaggtcacggtactcgcggt
+7685872/1
@C@FFFFDBHBACDEGGGHGDGGFHGIEIIGGIIBBDDFHFBGHIIEHB5
@6326847/1
agggaatctgattgtgctgttgtggaactgcttcacctgtggccggcggc
+6326847/1
@BCFFFFDHHHGHJJJJIIJJJHIIJGIJJJGIIGIIIIGGEGGJJGIHF
@4257647/1
gtctgtttgtctgtttgtctgtttgtctgtttgtct
+4257647/1
@@@DDB;A=2CFDAFEHII9IHEHHIIIIIIIIBBF
@5656221/1
tgtcacggtagcactgagtgacggcacctc
+5656221/1
?@=?BDADF?DDDF?G?A3:C?;E6@:DG8
@4257837/1
ccagtggtcttcttgaacttcttcaattgacgcaagaagtaccagaaacg
+4257837/1
CCCFFFFFHHHHHJIJJIJJJJJJJIJJJJJIJGIJHIJHIIIIJIIJEI
@2229277/1
cctggcgtaaaataacgtcaatacattggatctcctcagtaggatggcaa
+2229277/1
CCCFFFFFGGHHFIIGIFGHGIFIIGIIJJJJJJJJIHIBDHGIJGGIIJ
@2229681/1
cctcatcttgtatagaggaggcttgggctcgctctccgaagggagcttgc
+2229681/1
@@@FFFFFGHHDHIIJEEFGBHJGDHGGGHHIIIJIGHGGGIJEHBEHCG
@1531940/1
cgttaaatgccacgacgctcggacatttcaattttatttagttggtcttg
+1531940/1
CCBFFFFFHHHHHJJJJJJJJJJJIJJJJJJJJIJJJJJJJIJJJHIJJJ
@4948192/1
tctggttcgattgggcctcaaaaagtcacgtttatacattttttttta
+4948192/1
;?;D=DD?F;CB=;EAF?9FG3<A@GGIEFIICG9?D@GADFEFFFE=
@4948363/1
ggctcccatgtcacggtagcactgagtgacggcacctccgacactgaggt
+4948363/1
CCCFDDDDDHFFFGGB<ACECFGIIFA??CG@GHDHIEID@A:@=F@EH7
@1532385/1
gtgttgaggcgcttgtggtggtgcacgcgcttgggcagagggaatctgat
+1532385/1
BCCFFFFFHHHHHJJIIJIJJHIIJJJJJJJJJJJJJJIJHHEHFFFFFF
@4949239/1
ccctgctattttttttatttttattttcaatgtacagacagcacttttct
+4949239/1
@@CDFFF>FHHFHIII=GGIGIBFFGH9?BFB:B>DCEBGBDD;DGHG<<
@2231216/1
cacggtagcactgagtgacggcacctccgacact
+2231216/1
@@@DDDD<HFA?DHBCEHI=A@FGHIGGIGIIII
@3584205/1
aggcgcttgtggtggtgcacgcgcttgggcagagggaatctgattgtgct
+3584205/1
CCCFFFFFHGHHHIGGGGIJJJIIJJIIIIIJJJJJBHDIIJIJJJJHHE
@2231511/1
gcctggttctaccttcaagagcctcttctaaagcaaacaatgagacctgt
+2231511/1
CCCFFFFFHHHHHJJJJJJJJJJJJJJJJJJJJJJJJJJJJJJJJJJJJG
@2916002/1
ctctttacaagtagactcatctttagcacttggttcatcttttgaagatt
+2916002/1
CCCFFFFFGHHHHJJJJJJJJJJJJJJJJJJJJHIIIIJJJJJIEEHGHJ
@2231986/1
ccaacggtagatggaactctgtcgccgataccagatttaaaaaaaaagaa
+2231986/1
CCCFFFFDHHHHHJIJJJJJJJJJIJJIIIJJJIJJJIIJJIIJJHFDDE
@2916245/1
ggaactgcttcacctgtggccggcggcacgcagacgccttgatgacctcc
+2916245/1
C@@FFFFFHHHHHJBHDGGIJJGIJJJIJIGHHHFFFDDDDDDADDDDDD
@4950887/1
ctccgatttgtcgtcccaaggaaactccttgttaagtctcttctgctgca
+4950887/1
CCCFFDFFHFFFDGIGIIIGGDEBHIGGIIGIIFGIHGHDGHIIEEGGGH
@2232513/1
caccattcaatttaaaagaaactgggtgcgtgcaggatcctcgtcattgc
+2232513/1
CCCFFFFFHHHDFHGHIIICHEHIJICEFBFHIDBFHJJJJJIHIJIJJJ
@2232590/1
ccgtttagcagcttcatccagaggcaagcgctccaagttgcttggaggct
+2232590/1
CCCFFFFFGGFHHJJJJIJJJJIIJGGIJJJJJJJGIHIJJJJJJJJJJG
@151130/1
cataaataaaaaagttatgtcaaattaaagaatcacgtcgaacactattc
+151130/1
CCCFFFFFHHHHHJFHIJJIJJIJJIIJJJJJJJJJIIJIIJJJJJIIJJ
@865438/1
gttacgattcgaatactggactagtaaaatacatagtttcactacacaag
+865438/1
BB@DDFFFFHGHHJFIIJJGGIIJJIIIJIJJJJJJBGIIIJJJIJJJJJ
@865592/1
cccatgtcacggtagcactgagtgacggcacctccgacactgaggtcacg
+865592/1
@@@DDDDDHADH<CCG@GEDEAHBCDHGEGDGEGEGIHIEB==FA.@CD@
@152059/1
gcagagggaatctgattgtgctgttgtggaactgcttcacctgtggccgg
+152059/1
@@@DFFFFFHHHHIEHGHFEEIGFGIGIGHIEGIIIJIIJJJIFCHHEEE
@152216/1
tggatggagtgagcacgggctctgtgcctggctcccatgtcacggtagca
+152216/1
?@@ADDD:CFFA<DGEEFIIII;FCF?DD@9?D?BDBFGF?FFEEC=@@@
@152254/1
gttaaaataaaaatccatttcattgttctcattcgcgtacttttcaagga
+152254/1
@@@DFFFDHHHBACC:AEFDEIFHIHIEBGHIGIIIGD@GHIIIHGIIIG
@152474/1
gggctcgctctccgaagggagcttgcggccgatgacctcatactccttca
+152474/1
@B@DFFFFHHHHHJJJJJJIIIIJJIGIFIHGHGDDGHHHHHFFCEFFFE
@866141/1
tcccacaatatattcgtgaaaaccgcatccaactcg
+866141/1
:?84B:BDDDBA?A:22:<<:?A:C:88CE>3DEB6
@7005345/1
ctgtgactagagtaagaaggactgcgacaagcatgattacgatgactgct
+7005345/1
CCCFFFFFHHHHHJJJJJJJJJJJJJJJJJJJJJJIJJJJJIIJJJJJJJ
@7005351/1
caaaaatccaaagtgtaatgctgtcgtacaagttgatgagtggtaacatt
+7005351/1
CCCFFFFFHHHHHGHIJJJJJJJJJJJJJJJJJJJJJJJJGIJHIJJJJJ
@7005422/1
agcaaatggaaaaaaaaattggtgaaaagaatcacaagtaagatactgca
+7005422/1
CCCFFFFFHHHHHJJJJJHIIJGHIIJJJJJJJJJJJJHHJJJJJJJJJI
@152806/1
cgtagttctcagcttccctgcaaagttaaccatcttgtattcaaaagaaa
+152806/1
@CCFFDEDHFDFFHIJGIJIIIEHGHIJIJJJJJIIIFHIIIJJIGIFED
@867051/1
atatgaaacgcgagtggggccgtcagaacctgatagaaacggttggcgtt
+867051/1
@CCFFFFFHGHHHJHIIIFJIIHHIIDFHIIIGHIGJJJJJIEAEDFDDD
@153580/1
agcaaatggaaaaaaaaattggtgaaaagaatcacaagtaagatactgca
+153580/1
CCCFFFFFGHGHHJJJJIIHIIFHIJJJJIJJJJJJIJHIJJJJJIJJIJ
@153703/1
gttcgtgttgcaagacatgtaggaactgtccctcggagatgccgtcccgg
+153703/1
BBCFFDFDHHHHHJJJJJIIIJJJJJJJJJJIJJJIIJJJJJJJJJJJJI
@7006943/1
tgttttggtagcggcggcgcggtccgtgaggagcatgctcgccatcagga
+7006943/1
@@@FFFFFHHGGDGHIIIE6=B69=9?B;<AABB@DC>ACB@@?@CDDDA
@7007210/1
ccgcaatgttggagcttggtacaaagcaaaggtcgggcagttcgtcaaca
+7007210/1
CCCFFFFFFHHHHJJJJGJHHIJJJIIIGHGIGGIIJJIJIIEGFHIIII
@6330653/1
accgcatccaactcggatcagccgtttctgagattagcgcgcacagacga
+6330653/1
@<;DD<D6>F>F>GGBCCFEGEHFDFGGBDB9?B:99BE6AAH8=A=>DB
@868736/1
gccgccaattcactgttcattacctgtgaaaactgtccttcagatacacc
+868736/1
CCCFFFFFHHHHHIJFHHIHIHJJHIHHIJJJJIJHIJIJJJJJJJJJJJ
@868741/1
gtagcactgagtgacggcacctccgacactgaggtcacggtactcgcggt
+868741/1
CCCFFFFFHHHHHJJJJJIJJJJJJJJJJJJJJJHIJJJJHIJJJJJHFB
@6331354/1
tgctgtctgtacattgaaaataaaaataaaaaaaatagcaggggttattg
+6331354/1
C@@FFEEFHHAHHJIJEIIJGHGIJIJJIIJIIJIJJAGGGIGG7AGHI;
@7687457/1
ggaggcttggaggcttgggcctgttttggtagcggcggcgcggtccgtg
+7687457/1
BC@FFFFFHHHHHIGJJJJJJEHFHJJIJFHGJIJJIHC?@BD9BDB2<
@6331562/1
gtaagtttgtcgagaagagccttagctgcggaatgcttagcttccttctt
+6331562/1
@@@FFDEFHHGHHG@FGGGIIJJIIIJFIGHGGIJIIJGJCGIIIJIIJJ
@5657470/1
ggtacatgttgtgtacacctgagcgagactcataacgcagccagatgcca
+5657470/1
@@@FADFBFD?FHIIEFEFHGGHIIJJIIJGJIJJIIGIJJFIJECFIEG
@6331597/1
gtgttgaggcgcttgtggtggtgcacgcgcttgggcagagggaatctgat
+6331597/1
B@@DDDDFHFHHHJJHIJIJJHGIGIJIJIHIJIIJJJEGEFBHDCFFFF
@5657536/1
ggggttattgttatgtcgatgtcgaacccaaaaatgtaattaactttttt
+5657536/1
?@@D;DBBHFFDB:ECEHIIHIGGGFCHEIGFEAGG??BFGGEDHEGCCH
@7008749/1
gtcttcttgaacttcttcaattgacgcaagaagtaccagaaacgggactt
+7008749/1
;?@DDDDD<=C?HHGEHGGGGDIFH@FAGCAHDHGGIIHIHIIIGH<GHG
@5657893/1
tgctgggcctcttgtatgcgaaggtgttgaggcgcttgtggtggtgcacg
+5657893/1
@@@FFDDAFFDHFGEEDGHHBEFGGF?FFDDGFFDHIE=87FCCACHCG<
@7009052/1
cagccagatgccaaagttcttgatcttcactgggctcttctctgggattt
+7009052/1
@@@BDDDDFHFFFEGIAEFHCHGHAAHG>FH??F;FCHDHIGCEHH?@GE
@6332261/1
cggatttggttgaaacttggtacagatatagtttagaaccttagaaagga
+6332261/1
@@@DFDFEGDFFHIJJIIGJJIJJIIIGGIIFGIIJGIIIGHGJHIIJED
@7009234/1
agctgctgtgtgaagttcttcaaagcgtcttctctaacagttctctgtgg
+7009234/1
CCCFFFFFHHFHFHIGIIJJIIJJIIIHIJJJJJJGIJJIHJHJHIJIJI
@5658310/1
agacaaacagacaaacagacaaaaaaaagttaattacatttttgggttcg
+5658310/1
@@CFAEDDBFFBFGHIIJIIGIJJGGDGGGEIIIGHGHHIIIIHIIDGEF
@2232935/1
ttctcagcatggtaagaaggtggcggccagaatcgagacatgcacagctc
+2232935/1
CCCFFFFFHHHHFHIIJJJJGIJJJJJJJJJJJJ2BGIJJJJJJJJJJJJ
@6332632/1
ggtgcacgcgcttgggcagagggaatctgattgtgctgttgtggaactgc
+6332632/1
?@?DDDEFHHHHHHGGIIJGGGGGIIGIIIGIIHGDHGGGIFHIIJJJGI
@1535174/1
tcttgaacttcttcaattgacgcaagaagtaccagaaacgggacttagcc
+1535174/1
CCCFFFFFHHHHHJJJJJJJJJJJJIIIJFHHJJJJJJJJJJIJJJJJIJ
@2233265/1
aagggttttttaaactcatattttcatggtaccaagttatgaatttttca
+2233265/1
CCCFFDDFHGHHH<EHIIIIIIIGIIGIEGHIIIHFCDGHGGHIIIIIII
@1535390/1
gtggattttaatgttattattacagcatacataataaaattagaggaagt
+1535390/1
@@@DDDA=ADBFF<:AEFCFAFHFHICECEFHFB<A?@E9?F9C<;??@?
@2233474/1
gtttaatgctcagcatgttaaataactgcttaaacacacgacacttaact
+2233474/1
CB@FFFFFHHHGHJJJJIJIJJJJJJJJJIJJJJJJJJJIJIJIJJJJJJ
@868981/1
ccctgctattttttttatttttattttcaatgtacagacagcacttttct
+868981/1
@B@FFFFFHFHHHJIIIIIIIGGIIIIGGGIGGIGIIGGIIIIIIJJJJI
@869335/1
tctgtttcttggcatctatagatgtcggtggcgcacagggcacgcttgcg
+869335/1
B@CFDFFFHHFHHJJIJIJJJIJJJJJJGGIJIGIJJJJIJIIJJJJIGJ
@3586566/1
ggctacacttcttgacatagtactcttccctcgtgttcttcaatgggttc
+3586566/1
CCCFFFFFHHHHHJJJJJIIJJJJJJJJJJJJJHIIJJJJJJJJJJJHII
@869638/1
gtgcacgcgcttgggcagagggaatctgattgtgctgttgtggaactgct
+869638/1
@@@FFFDFHFFFFGHGHGGIDEEAFAFIDHHHFHGIHFHIBFGEEHIJJI
@2234099/1
ggcgcttgtggtggtgcacgcgcttgggcagagggaatctgattgtgctg
+2234099/1
CCCFFFFFHHHHHJAFHIJGIJIJIJGJJJJHIGJJJIIIJIJIDEHIJH
@869668/1
gttcgtgaatcatgccctcaatctgcaccagttcatatttgggcacagtt
+869668/1
CCCFDDDDHHGHHIJIGIIHGIIJIHHGGCGHIIGGJGIJJIEGIIIGIJ
@3586894/1
ctgcaatcctgcctcacatgattcatccacaaattccaacccttgcgttt
+3586894/1
CCCFFFFFHHHHGJJJJJJJJJJJJJJJJJJJJJJJJJJJJJJJJJJIIJ
@3587065/1
caatttagaatatacgaaacagcaggaccactacagacaaataatcatac
+3587065/1
CCCFFFFFHHHHHJJJJJJJJJJJJJJJJJJJJJJJJJJJJJJJJJJJJJ
@3587205/1
cttaacatttgcattcaaaagtgtcgctgtcaaacctaggactcgaggtt
+3587205/1
CCCFFFFFHHHHHJJJJJJJJIIGJJJJJJJJJJJJJJJJJJJJJIJJHJ
@5660045/1
cggcattccggcgtcattcgatatcttctgtagctgctgtgtgaagttct
+5660045/1
@@@DF?DDBHDADIIIIGGH@FFGIIIGHGGHEGHIFGIHGBD>CE<BBC
@2234527/1
ctgataagcccagacctagcccaaattcttcttcttcagccggctttggt
+2234527/1
CCCFFFFFDHHHHIIJJJJJJJJJJJJJJJJJJJ1:FHHIJIGIIJJJJ=
@4951921/1
ggcttattctgcatacctgccatgcgctggtaagcgctatggactgccgc
+4951921/1
CCCFFFFFHHHHHJIIJJJJGGJJJJIIJJEFIIJJJJGIGJIJJJJJJI
@4951923/1
gcaccataaaatctttcctcggactaaattgttctatcttcatcctacca
+4951923/1
CCCFFFFFHHHHHJJJJJIJJJJJIJIJJJJJJJJIJJJJJJJJJJJJII
@4952004/1
ccctaagtgagtatacatctattaaattcaaacgcagagctcattatgtt
+4952004/1
==@?D?DDFAH2AEAE@B<I?FHEHBHEBDEHGHG@C:?C<D<DG>FFII
@4952276/1
ggcacgcttgcgcatgacatctatacatgccattggcgttcaaaaggtta
+4952276/1
@@@D?DFDHGHH@6FHHIGGIHGIJGIGIGHIJJIG>GGEGIHHCGFFF=
@4952477/1
cctcacccagggcgggatatggaattttaatttatgccccctttaaaaaa
+4952477/1
CCCFFFFFHHGGHJJJHIIIJJEIJJJJJJJJJJGGHHGFFFEEEEEEDD
@4952478/1
gtagaaattatggtctgtatctagctaaaagtagatgcaaatatctctgc
+4952478/1
@@CFDFDDHHGHHIIJIHIIJEJI<FHGGHICHGGIGEHGIGJJGJJIGG
@3587728/1
ccacaatatattcgtgaaaaccgcatccaactcggatcagccgtttctga
+3587728/1
CCCFFFFFHHHHHJIJJJJJJJJJJJJJJJJJJJJJJJJJJJJJJJJIJI
@2916937/1
cacgggctctgtgcctggctcccatgtcacggtagcactgagtgacggca
+2916937/1
CCCFFFFFHHHHHJJJJJIJJJJJJJIJJJJJGHIIJJJJJIFHIJJJJF
@2235188/1
cttagttacttgttattgctttatgattggttgcatattatggcaacata
+2235188/1
@@@FFDEFHAFHFHIJIJIJJJJJJIJIJIHHIJJJIIIJJHIIJJJJII
@2235586/1
ggaattgcttcacctgtggccggcggcacgcagacgccttgatgacctcc
+2235586/1
@C@FFDFFDFHHHEIIEGGIHIIIIIGIIIIEEEDDFDEDDCDCDCC@CD
@2917777/1
cactggttcaaattcaaataaaatcactctgcaatcctgcctcacatgat
+2917777/1
C@CFFFDFHHHHHJJJGHHIIJJJJIJJJJJJHIIJJJJJJJJJJJJJJJ
@4262363/1
ggcctcttgtatgcgaaggtgttgaggcgcttgtg
+4262363/1
@CCFFFFFHHHHHJJIIJJAFHHICIGIIJJJJIJ
@4262376/1
ccacagtactcctggatattcgtatttgacacagaattc
+4262376/1
@@@DDDDDH2?F8GEFGGHHHGFEEFGEHIIIIII>CC>
@3588780/1
ggggagtaaatgcatctgtccttatttccgacccacaaacaattaagcct
+3588780/1
@BCFDFFFHHHGHJJJJJJJJJJJIJIJJGGIGBGIJJGGIIIJJIIIJJ
@2918150/1
gtttgtttcatgtcaatcggttcataaataaaaaagttatgtcaaattaa
+2918150/1
@@@FFDDFFHHGFHGFHIIBFEGIJJIJIIJJJJIIFGIIIIJIIIIJIJ
@7689670/1
ggtgctgggcctcttgtatgcgaaggtgttgaggcgcttgtggtggtgca
+7689670/1
@@?DDFFFGFHHHIJIJJIIHIEHIIEGHHGGGIJJJJJIJGA=CGGGHI
@3589322/1
gtctgtttgtctgtttgtctgtttgtctgttcgtctgtgcgcgctaatct
+3589322/1
@@@DDADDHFHHFIHIHBHGEICFBCC@FFAHGEFEHIIDGIHIGIIIII
@2236750/1
gtcttcttgaacttcttcaattgacgcaagaagtaccagaaacgggactt
+2236750/1
@@@DADDD??>FFIFIFIIIII<EBFGI:@EFEDGIIAGFIEGIDGIIII
@3589399/1
agcacttggttcatcttttgaagattctgatattgatagttttttcattc
+3589399/1
?@@DFFFFHHFHFHEHIIJGFHD<FHCHE<FBFDGHBFE?<EFGIEBD??
@2236819/1
ccggcgtcggttgcggaatcagcctcgcgggtggg
+2236819/1
?@@=DDDD?FHAHBFIIIGIGDGIDHGBHBB3336
@3589525/1
cagcatacataataaaattagaggaagtaggtgctgggcctcttgtatgc
+3589525/1
@@@FD?DEHHHHHJJGIJJJJJJJIIHEBBFEHGHEGGGHGEIIIFGIGH
@3589568/1
cctcatcttgtatagaggaggcttgggctcgctctccgaagggagcttgc
+3589568/1
CCCFFFFFHHHHHJJJJJIJIJJJIJJIJJJJJJJJJJJIJJJHIIJJJI
@2237025/1
gtgattttaataaatatacataaacaaaacaattaattatcacataaaac
+2237025/1
@BBDFFFFHHHHHJJJJJJJJJIJJJIIJJJJJJJIJJJJJJJJJJJJJI
@4263594/1
gttggtcttggttgaacggaactccaatcctttactcgaatagtcttttc
+4263594/1
@CCFFDDFHHGDHHBHIGECBBHHIIIIFGGHHHGIGHIHEGID@GGHIH
@7690514/1
cctctattgagctactgctgttaagcagaataaaactgaaaaataa
+7690514/1
CCCFFFFFHHHHHJJJJJJJJJJIJJJJJJJJJJJJJJJJJJJJJJ
@4264088/1
cagcatacataataaaattagaggaagtaggtgctgggcctcttgtatgc
+4264088/1
@@@AD;DBDFF>FEBDDGHHC@ABF@DCCAF<FDEF@BCDFFFGBDBHHG
@1536299/1
gttaatcttaagactcagattgccatctcagaaattagcggatggatcaa
+1536299/1
CBCFFFFFHHHHHJJJJJJJJJJJJJJJIIJJJJIJIJIIJJJJIIIIIJ
@2237714/1
cctcatcttgtatagaggaggcttgggctcgctc
+2237714/1
CCCFFFFFHHHFHJIJJJJJJIIJIIJJIJIIGG
@155249/1
ctcatcttgtatagaggaggcttgggctcgctctccgaaggg
+155249/1
@@@FDDDDHCFDDHGEHFHBGGDDAFA?CGEGEA<FEGDDHE
@1536665/1
gccttagctgcggaatgcttagcttccttcttagagcgtcccgtacccat
+1536665/1
@C@FFFFFHHAFHIIHGGHJIJGIIJIJIIJGBFEIEHEHEGHFHGIGIG
@155380/1
gcttcgggcttcaacagcttgttagcttgccattgacctttcctaggagt
+155380/1
CCCFFFFFHHHHF@HGIHIGIJJJF<FH@FHEIGIIIGGIJJIDIJDDGH
@7691496/1
cccacctcacgttccgccaattgcttcaccttatgatagtcatcgcggcc
+7691496/1
CCCFFFFFHHHFHJJJIJJJIJJFJJJJGJJJJJJJJJJIJJIJJJJJJJ
@1536872/1
gggtgtacatcatggaaggaagatgcctcatcacaacatctaaagctaag
+1536872/1
?1=ABDDDDBD<BCA<@EI>;A3<CCDFC<E<EEIBD;DEE9:BD9DDCE
@1536945/1
ctttaaaaaagctcgatctcaatttaaagataagatctgcgacctcgagc
+1536945/1
CCCFFFFFGHFGHJJIIHIJJJIIJGIIIIIJJIIIJJJIJJJIJJIJGA
@155625/1
cagcatacataataaaattagaggaagtaggtgctgggcctcttgtatgc
+155625/1
@@<DDDEFFHHGHHDFGHIEG<IHIIIBB@ECDEHIIGHGIGHGGIGEIE
@1537307/1
ctgacgcttagcaagtttcttagacttgccagttcccacttcacgacgct
+1537307/1
@@<DDF?DHHHHBHGIIIFHHHHGIIHIGIGIHEHHGIIIIGIIDHIGIG
@4952973/1
gggcatagtaggtaggcgtagggtaagacacggatcgcatacaccgtgaa
+4952973/1
CCCFFFFFHHHHHHIJJJGIJJJGGHIJJJJJJJJJJIJJJIJJJJIJJJ
@156565/1
gataagtataggctcaaaacctaacgacat
+156565/1
?:8B;;DDFH??<E?AGHIABB:?FF7:?:
@1537883/1
gtgctgttgtggaactgcttcacctgtggccggcggcacgcagacgcctt
+1537883/1
CC@FFFFFHHHHHIIIEHII@HHHIIIIIIIIIIIFGHHDBCDCBBBBBD
@156598/1
ctgtggccggcggcacgcagacgccttgatgacctccactttgatgatct
+156598/1
@@@FDFFFDHHFFGIIGGHIJIGGHGHHCDFFFFEECEEDDDDDDDDDDE
@156626/1
gaactgcttcacctgtggccggcggcacgcagacgccttgatgacctcca
+156626/1
CCCFFFFFHHHHHJGIHIJIJIJJJIJJIJIHHHFFDEDDDDDEDDDDDD
@2239540/1
gttctcagcatggtaagaaggtggcggccagaatctagacatgcacagct
+2239540/1
CCCFFFFFHGHHHHIJJJJJJGIJJJJJIJJJIJJJJJJJJJJJJJJJJJ
@156691/1
ctgatcagccggagcagctccggtaagtttgtcgagtagagccttagctg
+156691/1
@@CDFDDFHFHF>GBHFDGIGGB:CGGIIGGFFGGG?FBBF=BCEHGGGG
@1538279/1
gcatacataataaaattagaggaagtaggtgctgggcctcttgtatgcga
+1538279/1
@@@DDDDD>FFH<?EB?GCHGDEGHBCBFCCBHA>F9DFGICG?FHCHGG
@1538428/1
cacggtagcactgagtgacggcacctccgacactgaggtcacggtactcg
+1538428/1
CCCFFDFFHHHHHJJBHIJIJJJJJIJJJJJIIJJGIJHHJJJIJJJJJG
@2240406/1
gcctggctcccatgtcacggtagcactgagtgacggcacctccgacactg
+2240406/1
@@C?DDDFHHHHHEFHIHIIEHIJJJ@HIE@GAG8@AGGHE;FGBFGGBD
@1538916/1
ttcacattgacaaacttaggtttgcttacagccattcccaactgtcctcc
+1538916/1
C@CFFFFFHHHHHJJJJIIIHIIIJIJJJIJIJIIIHGHJJJIIJJJIJJ
@4954467/1
ggccaacagattgtttgagatgtttgtgaaactgcgacaccttgtggctg
+4954467/1
@@@DDDDAD8DFHHHBF4CGGHIIIAF>HFHIEHIIBHGGIEGHHIGIIG
@6333581/1
ctgagtgacggcacctccgacactgaggtcacggtactcgcggtacatgt
+6333581/1
@@@D?ADDDF@AFCCEGAFEHGHAFCHHDBBG>DFHGEI1ABEBEEF@D;
@158277/1
ctcttcttctttctgtacattcttttttcctcctttctttttcggtggct
+158277/1
@@@FFDDEFHHHFGAGFGHGJJGHGIIIGGIIHHIJ?DFGIJEEHBFBCF
@158460/1
cggtagcactgagtgacggcacctccgacactgaggtcacggtactcgcg
+158460/1
BCCDDDFFHGGHHHIIJJJFIJJJJJJJJJJJJJJJHIJJJJCGIJJJJH
@1540235/1
gtccaaggatttgtggaaacgtagatgtcttactagtaccgggatcaaca
+1540235/1
@=@DDD??3A<DA<<CGGH@A<CE@EGHEEGGEBFD:?FGHIIDHBGGB8
@159039/1
ctcgccatcaggacctgcaccatgcaccgccatgccatgtaccacgcctg
+159039/1
CCCFFFFFHHHHHJJJJJJJJJJJJJJJJJJJJJJJJJJJJJJJJJJJJI
@159140/1
cgccaattcactgttcattacctgtgaaaactgcccctcagatacaccgt
+159140/1
@C@FFFFFHHHHHHHIGIIGHIGJCFHHEHIGGHGIJGIJJIHGHIGEHD
@6334562/1
gggtattcagttcttaagatacatcaataaaacacgtgaaagtaatgatt
+6334562/1
BC@DFDFFHGFHHHIIGHGHIJIIHHGIIIIJGIIIIIDGEHD@4BFBGI
@4955952/1
cttctacagatttattatagcctgcgacttcgttcgtgtggaatagtgac
+4955952/1
CCCFFDFFGBHHFDHGIHBIIIIGGHEAGIGFCFHEDFHHHBDHGHFHEF
@159503/1
tacataataaaattagaggaagtaggtgctgggcctcttgtatgcgaagg
+159503/1
<@@DDEFFHHD?DHGGIGGGHIHII@HGEHI9E;E@BGHIDGGEHI;8@F
@1540710/1
cacagttccagtctcaggcacattgccattagtagactgatcagccggag
+1540710/1
C@CFDFFFHHHHHJJJJJJIIJJJJJJJJJJGGIGGHHIIIJJIJJJJHI
@5660257/1
ctatctacacttaaagcttataaaaactcactagtcatcatcagaatcag
+5660257/1
CCCFFFFFHHHHHJJIJJIIIJIIJJJJJJJJJJJIJJIJIJJIJJJJJE
@4956379/1
gtgctgggcctcttgtatgcgaaggtgttgaggcgcttgtggtggtgcac
+4956379/1
CCCFFFFFHGGHHGJHIHIIJGIIJEGGHJJJJJJJJJJHIJHJIGIIII
@870116/1
gtcgcaccagattattgatttctctttccctgtcgggagcggagcgcgct
+870116/1
CCCFFFFFHHHHHJJJJJJJJJJJJJJJJJJJJJJJJJJJJJFGIIHFDC
@870344/1
ctgagattagcgcgcacagacgaacagacaaacagacaaacagacaaaca
+870344/1
@CCDFDDBDFHHHIGIIGGCGGGHIEHIIJ@FHGGIIJIGGGG=CEEFDD
@4264220/1
cagtggtcttcttgaacttcttcaattgacgcaagaagtaccagaaacgg
+4264220/1
@@@BDFDEDHFFFFHIGGJGIIGGCFIHEFAHIFHABD:DFDHEFFGDHG
@4957341/1
gttgtggaactgcttcacctgtggccggcggcacgcagacgccttgatga
+4957341/1
@?@DFFFFHHHHHJJJJJGHICFFHIJJJIIIIIHHFFDEDDDDDDDACD
@3590284/1
ggagcttggtacaaagcaaaggtcgggcagttcgtcaacaagacattact
+3590284/1
CCCFFFFFHHHHHJJJJJJJJJHHJJJJJJHIJJIJJJJJJJIJJJJJJJ
@4957427/1
gcacgcgcttgggcagagggaatctgattgtgctgttgtggaactgcttc
+4957427/1
CCCFFFFFHHHHHJJJJJJJJJJJJJIJJJHIJJJIIJIJJJJJIJJJJI
@7692660/1
ctgtttgtctgtttgtcggtttgtctgtttgtctgtttgtctgtttgtct
+7692660/1
CCCFFFFFHHHHHIJIJJJHIIJIHIJIJJJGHIJGGIIGGIGFEHIHIJ
@6336309/1
ctcatcttgtatagaggaggcttgggctcgctctccgaagggagcttgcg
+6336309/1
CCCFFFFFHHGHHIJJJJJJJJJHIJJJJJJJJJIJJGIIJIFIIIIIII
@4957731/1
ataataaaattagaggaagtaggtgctgggcctcttgtatgcgaaggtgt
+4957731/1
@@CFFFFFGGHHHGIJIIIEHIIFGHIJJJIJJJIJJGIIJJJHIJJDFG
@4264677/1
caacaaataaactttttaatagacaaatacaacgaaaccaatttagaata
+4264677/1
;;@DD8:ACDBDBGFFIF@<@E<:C3AFEHFFCGFFIIEEIIBFFE?FGD
@5661694/1
ctgtttttaatatttaaataaccgctttttactacatgcataaacataca
+5661694/1
:??=ABDA?FAFFHHGIEIIAFH1@@EEGEBBGGEGHC9DF>GGE<BDC@
@4264800/1
gtgctgggcctcttgtatgcgaaggtg
+4264800/1
@@@F;DDFAFBADEEFHGIIIIIGG@D
@870996/1
attaaaatctgtctctaaagcattgctaaacaagcaatgtaagaacaaac
+870996/1
CCCFFFFFHGHHHJJJJJIJJJJIIJJJJJJIJJJIJJJJIIIJJJJJJJ
@5661905/1
cacataagtaacttcaaatgattgctcagatgcaatttcttgcaagaatt
+5661905/1
@@CFFFFFHHGHHJJIIJJIJJJJJJJJIJIJJJIJIJIJJJJIJJIJJJ
@4958025/1
ctgttgcaaatgatataagctttccttcatagaaagtatctttggacgtc
+4958025/1
@C@DFDFFHHDHHIGGIJJCIGIHGIIJJJJDGHHICEFIIIIJIGHGGH
@6336799/1
gctgggcctcttgtatgcgaaggtgttgaggcgcttgtggtgg
+6336799/1
=?;BB;3A:DDD?<A<EEIE1C:1CC@DDEDD@DDDABC7BC=
@4958159/1
caaagataagatgaagaagaggagcaaatggaaaaaaaaattggtgaaaa
+4958159/1
CCCFFFFFHHHHHJJJJJJJJJIIJJJJJJJIGIJJJIJJGIJJFHIIJJ
@3591001/1
catccaactcggatcagccgtttctg
+3591001/1
@?@DDB>DFFF?:F1EC:C@<C:CE?
@6337030/1
cggcgatttaatttttttatgtttttattatgcaattcatgtttatttca
+6337030/1
@@@FFDFFHH>FHHIIAHEGHIIIGIIIIIIIIIBFGIIIIFHIHIFGII
@5662344/1
cctggcaatacaacaacgacaagctgcaactgtacgaatgtgctcttgag
+5662344/1
?@;BDDDDHFHB?CFGEE:C<@BGGIIIIIIIHGHIIBHI?FE?FHDEC@
@7693626/1
cgcaagaagtaccagaaacgggacttagccacaatctggtctggagagaa
+7693626/1
@@@?BDFDDHDFHIGEGBGHDGAFHHGHGIIIIICGHIC?DFEGEGDD6C
@6337278/1
gtcgatgtcgaacccaaaaatgtaattaactttttttttgtctgtttgtc
+6337278/1
CCCFFFFFHHHHHJJJJJJJJJHGIJJJJIJJJJJJJJJIGHJJJJJHHH
@871776/1
catgtaccacgcctgggatgccacccggcaccactcccgggtgaggatgc
+871776/1
@@@DFFFDDFFFHBHJJJJGJIIJEBFFIJGGHGIDHIBBH@GGHIJBEE
@4958612/1
ctctgtgcctggctcccatgtcacggta
+4958612/1
?@@DDD?B==A3C3C;FBH><ACCA1<3
@4958699/1
gtcacatccacgttggttatcaagtggcttggtaggat
+4958699/1
@@CFFDAFHHFHHIJDGFH:FHCHFHGGIIAB?C@F3?
@4958901/1
cgcaagaagtaccagaaacgggacttagccacaatctggtctggagagaa
+4958901/1
?88=?@DAFHDHD>GEDGEEGBG<FE99CDGGBDFGG@A?FDFH<?;B=B
@7010592/1
gtggattttaatgttattattacagcatacataataaaattagaggaagt
+7010592/1
BBBFFFFFHHHHHIJJJJJJJJJJJJJJJJJIJJJJJJJJJJJIJJJJJF
@6337995/1
ctgtgatctgtttcttggcatctatagatgtcggtggcgcacagggcacg
+6337995/1
@CCFDADEHGHHHIII<AFFIDIGGGGGIGFG38?CGEFGGHGIIIIBBF
@4959265/1
attaacattatcatcgttctcagcatggtaagaaggtggcggccagaatc
+4959265/1
CCCFFFFFHHHHHJJJIJJJJJJJJJJJHIJJJJJJGIJJIJJIJJGIII
@6338314/1
cagtggtcttcttgaacttcttcaattgacgcaagaagtaccagaaacgg
+6338314/1
CCCFFFFFHHHHHJJJJJJJJJJJJJJJJJJJJJJJJJBGHJJJJJJJJJ
@6338461/1
cagacaaacagacaaaaaaaaagttaattacatttttgggtccgacatcg
+6338461/1
CCCFFFFFHHHHHJJJJJIJIIJGGIIJJJJJJJJJJIIJFHIJHHFFFD
@7011412/1
aggtgctgggcctcttgtatgcgaaggtgttgaggcgcttgtggtggtgc
+7011412/1
BCCDDFFFHHHHHJJJJIIJJJJIIIJ?GHIJJJJJJJJJJIIJHIIGHH
@4959969/1
tgtgggtgtagctttaaggggatctgctgtctgtggagctgatgcttgct
+4959969/1
CCBFFFDFHHHHHJJJJJJJJIJJJJJJJJJJJJIJIJJJJJJJJJJJJJ
@159766/1
gggatcctaacttcacaaccactaattccagtgataaattcactctag
+159766/1
:;?;;?;AB?CDFFI3C<?CFF3<A?A<<EEFBCCFFI4CC4CDFE90
@4266955/1
cacctgtggccggcggcacgcagacgccttgatgacctccactttgatga
+4266955/1
CCCFFFFFHGHHGIJJEGIGJJIEHIFGHFFDFFDCCCEDDDDDDDCDDA
@159856/1
ctctatcaagtgctcgttttgttagacttcagtgtagctttgtattatgt
+159856/1
CCCFFFFFHHHHHJJJHIJJJJJJJIJJJJIIGHIIIJIJJJHIJJJJJI
@6338884/1
gctgggcctcttgtatgcgaaggtgttgaggcgcttgtggtggtgcacgc
+6338884/1
@CCDDDDDFHHFGGHIIJIGEHI?EFFHDHIIJIIHEGIJ3;FACEHGJF
@2920196/1
gtgctgggcctcttgtatgcgaaggtgttgaggcgcttgtggtggtgcac
+2920196/1
CCCFFFFFDHHHHJJJJJJJJGIJJCFGHIJJJIJJIJJIJJEIIEHHJI
@160544/1
ataagtaacttcaaatgattgctcaggtgcaatttcttgcaagaattgca
+160544/1
CCCFFFFFHHHHHJJJJJJJJJJJJJAHHJJIJJJJJJJIJJJJJJJJJI
@1542136/1
gccagatgccaaagttcttgatcttcactgggctcttctctgggatttcc
+1542136/1
@@@DFFFFFHHHGGGHJGGGIGGFIIIIJJGHGGDHIEIIIIGGGIIIHI
@2920475/1
ctgtggccggcggcacgcagacgccttgatgacctccactttgatgatct
+2920475/1
CCCFFFFFHHHHHJJJJJJJJJJJHHHHFFFFFFEEDEEDDDDDDDEEDE
@1542241/1
ctcatcgactgtggcaatctttgcatggaatgttatctccaactcgcgga
+1542241/1
CC@FFFFFHHHHFIJHIIIJJIJJJJJJJJJJHIJJJIJJJJIJJJJJJF
@7012823/1
cagatgactgtgcatccttgctagtaagtcctgagccatagcaaacagcc
+7012823/1
CCCFFFFFHHHHHJJJJJJJJJJJJJJJJJJJJJJJJJJJJJJJJJJJJJ
@7012828/1
gcttcacctgtggccggcggcacgcagacgccttgatgacctccactttg
+7012828/1
CCCFFFFFHGHFHJJJJJJIJIJJJJJJGGHFFDEDEEEECDDDDDDDDC
@4961247/1
atctgattgtgctgttgtggaactgcttcacctgtggccggcggcacgca
+4961247/1
@@@FFDDDD?FDHGGGGIIIIIIJJIJCDEGFHGHGJIIIHGGGABBCDD
@1542667/1
cgccaattcactgttcattacctgtgaaaactgcccctcagatacaccgt
+1542667/1
@?<:B@DDFAFHFFHICHIGCEED:CHF@FGH>CGCC3FG@<<DFH3D@?
@2921123/1
ctcgaatagtcttttctaacttgaacagtgcgatgttttacaagggcagg
+2921123/1
CCCFFFFFFHFHHIIEHGGFIGIDFGDFCCDGFGH?DFHEHHIIIBHHEE
@161403/1
ggaagtaggtgctgggcctcttgtatgcgaaggtgttgaggcgcttgtgg
+161403/1
CCCFFFFFHFHHHJJJGIJJJJJJJJJJJHIJJCDFGIIJJJJJJJJHIJ
@1543041/1
tgcatattactacctctttagtttccagttcagccatccagtcgtaaacc
+1543041/1
CCCFFFFFHHHHHJJJJJJJJIJJJJJJJJJJJJJJJJJJJJJJJJJJJJ
@7013615/1
ccgtcattgaacaatctcgtatgatgccgtttctgtaccaataggaacaa
+7013615/1
CCCFFFFFHGHHHJJJJJJJJJJJJJJJJJJJJJJJJJJFGHIJJJJJJJ
@1543199/1
actgagtgacggcacctccgacactgaggtcacggtactcgcggtacatg
+1543199/1
<?@DFFDEGF?ADGGHHGHHEHI@FHEFHHEE@FH7CHH@;@AE:BEDF?
@4962331/1
ccacagttccagtctcaggcacattgccattagtagactgatcagccgga
+4962331/1
CCCFFFDFHHHHHJJJJJJJJJJIJIJJIJJJJIJJJJJJJJJJJIJJJI
@2921591/1
gctctgtgcctggctcccatgtcacggtagcactgagtgacggcacctcc
+2921591/1
CCCFFFFFHHHHHJJJJJJJJJJIJJJHIJJJJJJJJHIJJJJJJJJJJJ
@1543463/1
tctctgtggtgcaaagcaagcaattgcccacacccgtatctcaacaccca
+1543463/1
@CCFFFFFGHHHHJJJGIJGIJJJJJJJJJJJJJJJHIJJJJIJJIIJII
@7014093/1
ctcatcttgtatagaggaggcttgggctcgctctccgaagggagcttgcg
+7014093/1
BBBFFFFFHFHHHJJJJJJJJJJGGJGGIJGIIIIJIFHIJIAGIGJGII
@161988/1
gtgctgggcctcttgtatgcgaaggtgttgaggcgcttgtggtggtgcac
+161988/1
C@@FFFFFHHHHHJJIIJJIJIIIJCEEFIIJJIIIJJJHIIGIJJIGIH
@4962631/1
gtcaccttccatgcaaaatcttatcatgcaaattgttacatttatattaa
+4962631/1
CCCFFFFFHHHHHJJJJJJJJJJJJJJJJHIHGIJHGIIGHIJIIIJJJI
@4962675/1
gccagttcccacttcacgacgcttcagcagagtgcacacaatggtgaact
+4962675/1
CCCFFFFFHHHHHJJJJJJJJJJJJJJJJJHIFHIJJJJJJJJJHIJJJJ
@1543925/1
tgggcctcttgtatgcgaaggtgttgaggcgcttgtggtggtgcacgcgc
+1543925/1
@C@FFFFFHHHHHJIJJFHIJAFHHIIJIIIIJJJGIJJJIIIJEIGJHF
@162517/1
ggatagctggacaaggcactggcaac
+162517/1
CCCFFFFFHHFHHJJJIJJIJJJJJJ
@4963281/1
gccagatgccaaagttcttgatcttcactgggctcttctctgggatttcc
+4963281/1
@CCDF?DDDFB>HACGGEB<IFBFHIICHI;EC?CFEIIICH@BBFHFIG
@162662/1
cgctcatcgggaggtgtggcagcctccttgaccattttagatatttgttg
+162662/1
CCCFFFFDHHFFHICGGHJEIIHIJIGIJIGGIHGGIIECGIGGIIGGIB
@7015044/1
aaccagttatgtttacgagaaaatcttttttttt
+7015044/1
?;8DDDBBBFDFH>EFGH8@EF>FGABHIADHG<
@7015159/1
cttgcgtttcaaaacaattcattttaggttcaagttaaccgcaatgttgg
+7015159/1
CCCFFFDFHHHHHJJJJJEHIJJJJJJJFHIJJJIJJJJJJJIJJJIJJI
@7015311/1
gtggattttaatgttattattacagcatacataataaaattagaggaagt
+7015311/1
@?@FDEFFGHFHHHIGFHFHIJIJJIJIIGJGIJIHIIIIJIJEHIHIIB
@3591820/1
aaacgattgaaagtgcggggttgacatcggacttaatacaaggaaactgt
+3591820/1
CCCFFFFFHHHHHGHIJJJJHIJJJJJJIJJJJJJJIJJJHHHHFFFFFB
@1544820/1
cggaactccaatcctttactcgaatagtcttttctaacttgaacagtgcg
+1544820/1
CCCFFFFFHHGHHJJIJJJJJIJJIJJJIIJJJIIJJJJJIJJIIJHIJJ
@872211/1
ctgtttctcactagtaagagcttttcgtataatatgatatgatgccgaca
+872211/1
@CCFFFFFHHHHHJHIJJJJJJJJJJJIJJJIJJJJJJJJJJJJJJJJJI
@2241516/1
agcaaatggaaaaaaaaattggtgaaaagaatca
+2241516/1
@@@FFFFFDDAHHIIIJIJJJIGHIHIIIJJJJE
@4267536/1
ggcagagggaatctgattgtgctgttgtggaactgcttcacctgtggccg
+4267536/1
CCCFFFFFHHHHHIJJJJJHHHHJHIJIIJJJJIJJIJIIJJIIFHIJJG
@163323/1
ctcttgtagaacatgatgagtagctcctgcaccatgctgctcatctcgtg
+163323/1
@@@DDDDDHFHFFGGIIG::3ACHIGEHGHCHCHC>GIEIIIIDDBFGII
@872364/1
gagggaatctgattgtgctgttgtggaactgcttcacctgtggccggcgg
+872364/1
CCCFFFFFHHHHHJJJJJJJJJJJJJJJJJJJJJJJJJJJJJJJJJJJJH
@163448/1
gtcctttctaaggttctaaactatatgtgtaccaaatttcaaccaaatcc
+163448/1
CCCFFFFFHHHHHGHIJJJJJJJJJJ:CJHIJJJJJJJJJJJJJJJJJJJ
@5663031/1
cgggaattttgtttggtatctgataccgacacatggtaggttccatggat
+5663031/1
@@@D?DBDHGHDFGGIIDHEHIHHHH>FB>FGGHDBGIIIJIDHEBFHGG
@873368/1
gggcgtgcggtcctcgctgcaggccgactggtggctgccctcgcccgagt
+873368/1
CCCFFFFFHHHHHJJJJJJJJIJEHIGIJIJJJIJJICHJJFEEFFDDD?
@5663584/1
gtgggttgtcctgcagagcttgccacatcttgtaagcagcctgacgctta
+5663584/1
CCCFF@DDHHHFHIJJIIIJJJJJIIGGIIJIJGIJJJJIJIIJJJGIGB
@4269186/1
caaatattttattgtaacaatgaaccatggtttcaacaatttctctattc
+4269186/1
@CCFFDFFGGFHHJJCGFIIJEIEHGG@HGEHHIIGHIDGHIGHIJGIHG
@7694055/1
cttcgtgggactagtagtcatttctttctgccactctttaagttgtctag
+7694055/1
@@?DDFADFBFHHH:CFGHDHCHHIIGGIGIEEDHIIIII><?DDGIIGB
@874292/1
cctggcaagcatccaagatagtattcaggtgcccactacatcgagatggt
+874292/1
CCCFFFFFFHHHGJJJIJJGIBFHHJIJJEHIJJIJJIIJJJIGIHIJHI
@874633/1
cccaactgtcctccggtactaacgatcaaatcgatcatgggtccataatc
+874633/1
@<<DBDDBHHDHHGG?E?EFHD?;CAE?BG?CBDEEGFG3DDB8?=FA<8
@3594218/1
ctaacgatcaaatcgatcatgggtccataatcattcctggaatccgtgtc
+3594218/1
@C@FDF?DDFHFFGIGGGIEGIDEGHIGGEEHGIIIIIIGHIIGIIBDBB
@7694739/1
gtctgtttgtctatgcgcgctaatctcagaaacggctgatccgagttgga
+7694739/1
@BBFFDEFHHHHGJIJIIJJJJJJJJJJJIGIJBEIIJFHHGC@F@@D@7
@3594729/1
ctgcaaacatgccagttataaagcatagcccgaagtgctattggcacaca
+3594729/1
CCCFFFFFHHHHHJJJJJJJJJJJJJJJJJJJJJJHJJJJJJJJJJJJJJ
@875380/1
ccataatcattcctggaatccgtgtcgacggcgatgagagcccacgatgt
+875380/1
CCCFFFFFHHHHHJJJJJJJJJIJJJJJJJJJJIJJJJIJJJJJHHFFFD
@875437/1
cacctgtggccggcggcacgcagacgccttgatgacctccactttgatga
+875437/1
CCCFFFDDHHHHHIJJIIIJJJJJJJHHEFFFFFEEEDEDDDDDCDDDDD
@7695365/1
agcacgtagttctcagcttccctgcaaagttaaccatcttgtattcaaaa
+7695365/1
@@?DDDDDAFFFDDHD<A:IBCCEBCHAF<?EFH3CFGHIIIIGFFGIII
@875761/1
ctgagcgagactcataacgcagccagatgccaaagttcttgatcttcact
+875761/1
CCCFFFFFHHHHHJJJJJJJJJJJJJJJJJJJJJJGIJJJJJJJJJGHJJ
@5665459/1
gtcacggtactcgcggtacatgttgtgtacacctgagcgagactcataac
+5665459/1
@@@DDDD=ACDFFE?F@CGGGG@FF?FFGIFFDFHIGDGAGGGGHHEGII
@5665487/1
gtcatatgttcgaggacacgagatacgatgtacctgtccggtagaactct
+5665487/1
CC@FFFDFFHHHGIJJIIJG@EFGGIIIEGFHGED9:?B?:FGIJGGIJI
@2245308/1
ccgcgagatcgggaactatgtggttaaaaccaaaaatttgccggaagtca
+2245308/1
?@@DFFFDBBDAHF@EGHGGCGIIGCHIIIIIIIIIGGGIIIIBAHH=EH
@876795/1
gttttttaaactcatgttttcatggtaccaagttatgaatttttcaaatc
+876795/1
CBCFFFFFHDHHHIIJHIIJJEHHGHGIGJGHGIIJIICGIIJJIIJJJB
@876885/1
ctgcttcacctgtggccggcggcacgcagacgccttgatgacctccactt
+876885/1
CCCFFFFFHHHGHIIJIJJJJJIIIJJJIHHHFFEDECEEDDDDDDCDDD
@2246174/1
ctgccatagagaagtccttcgacgctccgtactggttgtacttcggctta
+2246174/1
@@@FFFFFFHHFFIGBGHIHHIGDDHIGG?DGFGIBFGFGGGHEIJJIGI
@7697388/1
tcacctgtggccggcggcacgcagacgccttgatgacctcc
+7697388/1
=8?A:=:2=?C?D<8?6??6;@FAE@45=2?>D>;;;>;A;
@4964183/1
gcggaatcagcctcgcgggtgggtctggcatggtgcctagagggacggga
+4964183/1
CCCFFFFFHHHHHJJJJJJHHJJJIJJIJJJJJIJJJHHHHHFFFDDDDB
@2246675/1
gcctgttttggtagcggcggcgcggtccg
+2246675/1
@?@DBDDABFA?B@EF68?66@6/99<@>
@4964531/1
cgcaagaagtaccagaaacgggacttagccacaatctggtctggagagaa
+4964531/1
CCCFFFFFHHHHHJJJJJJJJJJJJJJJJJJJJJIJJJJHHIJJJJJJJJ
@1545536/1
ggttcgtgaatcatgccctcaatctgcaccagttcatatttgggcacagt
+1545536/1
B@@DFFFFHHHHHJJJJJJJJJJJJIJIIHIIIJJJJJJJJJDIJJIJJI
@4964847/1
tgctgatcttaagtctgtcatctcaccaggcttcaattcccggcagtttt
+4964847/1
@C@FFFFFHFHHHFIJJHJIJIIJJJJIGIGIIJCHIJJGIIBBGHFEHG
@1545752/1
ccctcttcctcgggttggaatgattctggtgggttgt
+1545752/1
??@DDADDDFFAF:2AEECHHI<C@F<CE9:?C:?@?
@6341633/1
atttttgtctgtctgtctgtctgtccgtttgttctggtgaatctctgaaa
+6341633/1
=@@?DDDADDDDAB@AA:FHI@:<<<AFFEC?CGIIIG@?9CF>4D<D9F
@2247478/1
ctcgcggtacatgttgtgtacacctgagcgagactcataacgcagcc
+2247478/1
:?;DDDDDDHHFHIGIIIHICCF@GHEGGGHIDHIIIIGIIIIIIIG
@2247650/1
gcactgagtgacggcacctccgacactgaggtca
+2247650/1
@@@DDDDD=:ADHIIEDHIICGGEHIIIDFHGHI
@1546738/1
ggacgtcttccgctttcatcatctataggattgtttatcctgtcaactga
+1546738/1
@@CFFFFFHHHHHJJJIJIJGJJJJJJIHFGHGGGGIIIIJJIHGJJIGH
@4966047/1
gccgttacagatgaactcccgtcgatgaccagcagaaggcgtgttaccga
+4966047/1
@@@FBDDDHHHHHJJJJIIIJGHIGGGGJJJJIIGGIIJIIDDHGHIGE>
@1546954/1
gtggattttaatgttattattacagcatacataataaaattagaggaagt
+1546954/1
?=??D>D?FHFHDAFGIGGHHG@E<DGGH<EFG@BHGGECHGG@DADG@B
@165311/1
ctttctagtgcgtccgtctgattctgggatagtgaatacaagatcgtggg
+165311/1
CCCDFDFFFHHHFHIGHIJIIJJJJJFHGGGIGIGIJJIJJJJJJEHJIG
@7018753/1
ctgggcctcttgtatgcgaaggtgttgaggcgcttgtggtggtgcacgcg
+7018753/1
@@@FF<DDGGHHHGIIJI?GIIHHIJJGIJJJJIJJFGICEEHGGGGJHH
@2923983/1
gtagcttttcatgaacttctttttattttcttcgtttactaatataacga
+2923983/1
C@CFFFFFHGHGFGHIJJJIJJJJJJJJJIJJIJIGIIJJJIJJIJJJIG
@7019069/1
ccctcgggttggaatgattctggtgggttgtcctgcagagcttgccacat
+7019069/1
=?@DDADDB??FCFGGGGGBG9FH>;DFFGFG<DFCFHG@CAACGIHDHH
@7019362/1
gtgctgggcctcttgtatgcgaaggtgttgaggcgcttgtggtggtgcac
+7019362/1
@B@FFFFFHHHHHJJHIIJJJHEHI?FGGHIJJGHIIJJFGIIJIBHIGI
@4967396/1
gtgcattcaacgaataacagttcttcatctgatcaaacgctattaattca
+4967396/1
@CCFFFFFHHHHHJJJIJJJHIJJJJJJJJJIIJJJJIJJJJJJJJJJJJ
@4269748/1
ggcgcttgtggtggtgcacgcgcttgggcagaggg
+4269748/1
@@@BDDDDFFHCFIEGFDEFHD????FDFF?FAB@
@2924609/1
cccatgtcacggtagcactgagtgacggcacctccgacactgaggtcacg
+2924609/1
CCCFFFFFHH<FDHIJJJJJJJFHIJIJJJJJJJJJIJJJJJJJJGIJJJ
@3595878/1
tagcactgagtgacggcacctccgacactgaggtcacggtactcgcggta
+3595878/1
CCCFFFFFGHDHHJJJJIJJJJJJJJJJJJJJJHIIJJJGIIJJJJHHFD
@4269967/1
gtggatgtagctgccattatgtagactgttgtgttgaccaataatgggtt
+4269967/1
BBCFFFFFHHHHHIJJJJJJJIJJJJJJJJJHJJJJJJJJJJJJJJJJGG
@4270064/1
cgcaagatagtgagacattcactttttagtcataatcttcagatactcca
+4270064/1
B@@DDFFFHHFHHJIIIJIJIJIIJIJIJHIJJJIJJJIJJJJJIGIJIG
@3596069/1
ccctggcgtaaaataacgtcaatacattggatctcctcagtaggatggca
+3596069/1
@CCFFFFFHFHHHJJIIJJJJIJIJIGIIJJJJJIJIIIIFDHIIIJJJJ
@4270190/1
gagagaagatcctcatcttgtatagaggaggcttgggctcgctctccgaa
+4270190/1
CCCFFFFFHHHHHJJJJJJJHIJIJIJJHJJJJJHGIIJJJGIIIJJIGJ
@166598/1
cgcaagaagtaccagaaacgggacttagccacaatctggtctggagagaa
+166598/1
@@@FFFDFH<AFHIIGADHGEEGEHGAHHGFGHIIIIIDDGHIEGGHGII
@3596207/1
ctcatcttgtatagaggaggcttgggctcgctctccgaagggagcttgcg
+3596207/1
CCCFFFFFHHHHHJJIIGIJHIGGFDFIEIJJJJJJIJJFIIHIGJJIII
@166742/1
ctttttgtcagcacagaatagtcgcg
+166742/1
@CCFFFFFHHHHHJJJJJJJJHJJJJ
@4270633/1
tgggcctcttgtatgcgaaggtgttgaggcgcttgtggtggtgcacgcgc
+4270633/1
@@CFFFFFHHGHHJJJJGGHGFEFGHGGJIGIIJJJJIJIJHHGIIJJHF
@167019/1
ggagcttggtacaaagcaaaggtcgg
+167019/1
;;@DDDD?FAF?>DFHGAF@FHCHHH
@4270902/1
cttcacctgtggccggcggcacgcagacgccttgatgacctccactttga
+4270902/1
@@@FDDFFDFDDHIIIBHGIGBHGIIE=BEFDFDCEEECCCCDDDDDDDD
@3596708/1
gccacaatctggtctggagagaagatcctcatcttgtatagaggaggctt
+3596708/1
@C@DDFFFDHHFAFHIGHEBGGGHG@FHIJJIIIIEFHHJJC>DGAGH9F
@2925542/1
aggaagtaggtgctgggcctcttgtatgcgaaggtgttgaggcgcttgtg
+2925542/1
CCCFFFFFHHFHHJJJJJJJJJJJJJJJJJJJJJFHHHIJJJIJJJJJJI
@167214/1
gtggtggtgcacgcgcttgggcagagggaatctgattgtgctgttgtgga
+167214/1
???DDDD8ADD?CEEEIIIIIC9DDDDD09??DDB@BCBCC@ACCEIID@
@3596753/1
ctcgtcatcaggacctgcaccatgcaccgccatgccatgtaccacgcctg
+3596753/1
<?@FFFFFHHDDFIEIIIJIFHJGGIIJJIIJIIGIIIGIGIJJJGIJGG
@167285/1
cggtagcactgagtgacggcacctcc
+167285/1
BCCDDFFFGHHFHEGGIIIIJJIIJJ
@2925659/1
agcaaatggaaaaaaaaattggtgaaaagaatcacaagtaagatactgca
+2925659/1
@7@??DDDA8<D8::CGBFG?F?DBFFGF=9?DB>FHIIDGFGGIIIGII
@2925672/1
tggagagaagatcctcatcttgtatagaggaggcttgggct
+2925672/1
@@?AADB:A?FHBGHIBEGHEHCEEG@HCCGGEGGGG1;B0
@167361/1
ctggagagaagatcctcatcttgtatggaggaggcttgggctcgctctcc
+167361/1
@CCFFFFFHHHHHJIIJJIJJIJHJI@GIJJIJJIJIIIJEGHIGGJJJJ
@167365/1
gcctcttgtatgcgaaggtgttgagg
+167365/1
CCCFFFFFHGHHHJJJIJAFFHIIJJ
@877904/1
ctcgccatcaggacctgcaccatgcaccgccatgccatgtaccacgcctg
+877904/1
@CCFDFFFHFHFGIGIJJJJJJJIIGHJJIIJIIHJJJJJJJJIJJJJJJ
@3597361/1
gaaacttggtacagatatagtttagaaccttagaaaggacataggatagt
+3597361/1
CCCFFFFFHFHHHJIHIJJJIJJIIIJJJJJJJJJJJJJJJJJJJHIJJE
@3597515/1
cttgacatcataatacgatactgattccacattaataatagggatgatga
+3597515/1
@@@FFDFFFFHFHI@DFHHGEHGHHJIGGEHIJJEIGGHEHFIFCHHEGJ
@4272002/1
ccatgtcacggtagcactgagtgacggcacctccgacactgaggtcacgg
+4272002/1
@@@FDDFFAHDDHHHI@DHIEHGGGIJJDGDGH=@@GBGCECBHIIIGIE
@5666292/1
ttcaccagtggtcttcttgaacttcttcaattgacgcaagaagtacc
+5666292/1
@@?DDFFFHBDDDEGGAEH<GAHH>CHHECGHIGAAGGDD@FHBFCG
@5666339/1
ggcctcttgtatgcgaaggtgttgaggcgcttgtggtggtgcacgcgctt
+5666339/1
C@@DFFFFHHGHHJJIHIICFHHJJJJIJJJJJJIGDEHHHIIJJJHHFD
@5666390/1
cagcatggtaagaaggtggcggccagaatctagacatgcacagctcttgc
+5666390/1
@@@FDFFDHHHDFIGIAGBG?GGHBFGGIIEI@FHIIGE@CFAADCDDGC
@878929/1
ggactctagttttctcttttaatattataaatagttatttgatcacacac
+878929/1
?<?DDDD?FHBHFIIGIED@ABFG<EGH>HBHHFACE<<G4?FBFG4DGI
@5666514/1
acggtactcgcggtacatgttgtgtacacctgagcgagactcataacgca
+5666514/1
@BCFDDFFHHHGHHIJJJJIJJGHHIIJJJJIJJJJIJGIJJJIJJJJJJ
@1548435/1
cgcaagaagtaccagaaacgggacttagccacaatctggtctggagag
+1548435/1
@@<DB@DACF?HAHIIDHDBA?@FHIBHIBH@GFBDG@D09?BB?B;?
@879365/1
ctgtggccggcggcacgcagacgccttgatgacctccactttgatgatct
+879365/1
CCCFFFFFHHHHHJJJJJJJJJJJHHHHFFFFFFEEDEEDDDDDDDEFDE
@5667077/1
cttaaacgactggaccgattttgatgattttttttgtgtgtgttcaaggg
+5667077/1
@CCFFFFFFFGGGGHIJ@FFGGHHEFGGIJIIJJJIHIEECEEHDDBDFF
@5667160/1
cagccagatgccaaagttcttgatcttc
+5667160/1
?<?DDD::=2CDAEB>22AEA<9EFEFE
@5667241/1
tggagagaagatcctcatcttgtatagaggaggcttgggctcgctctccg
+5667241/1
BCCFFFFFHHHHHJJJJJJJJJIJJJJJJJIJJJJJGHIJJJJIJJJJJI
@4273236/1
gttttttcattccctgcagagcttgcaaagcttgcaaagatctttccttc
+4273236/1
?@@ADDDDAFH?C:AEBFGF?@HGGGHG9CBFDFFBGAEIIEHDABBFE@
@3599375/1
gccgcctttcatattcgcatctttttcgctcatactcccgcctttcatca
+3599375/1
?<@DDFFDHBBBHGCGHGIIHGEHIIGDEHHEH@?GHGG@FGHIIIIGEG
@1549793/1
gagactcataacgcagccagatgccaaagttcttgatcttcactgggctc
+1549793/1
@?@DDDDDBFF?CBDD<BGGGHI4C9EHCHIGIIGGIEAFFED?BFGIEI
@4274015/1
attgatagttttttcattccctgcag
+4274015/1
;?@=B?DDF8ADCFHH<F>CG>CGG;
@2248583/1
aggtgctgggcctcttgtatgcgaaggtgttgaggcgcttgtggtggtgc
+2248583/1
@CCDFFFFGHHHHJJJJIJJJJJHJJGEFHHJJJJJJJJJJJJJIIHBGG
@880780/1
ctcttgtatgcgaaggtgttgaggcgcttgtggtggtgcacgcgcttggg
+880780/1
CCCFFFFFHHHHHJJJEHHIJJJJJJJJJJIJJIJJHHJJJJJJHFFFDD
@880863/1
ggagagaagatcctcatcttgtatagaggaggcttgggctcgctctccga
+880863/1
@CCDFFFFFDFHHGHIJIEEHHHGIEHCIGDHGIJDDGDHHIBCCGIHGF
@5668154/1
cttggcatctatagatgtcggtggcgcacagggcacgcttgcgcatgaca
+5668154/1
BCCDFFFDFHHHHJJJJEHJGFHIIJJJJGHDGIIJHG@FGEAHHAHIH>
@880962/1
gtttattttgtttttctctgtgatctgtttcttggcatctatagatgtcg
+880962/1
@@@FDFFAHDDDHGIGGGHIIIIIIIIBF@EEHHDBCH>FCGI>GIIECF
@2248909/1
ggcagtaatagtacaagtgaaaagtcacttgccgatggtagaataaggat
+2248909/1
CCCFFFFFDHHFHJJIJHIJJJJJIJJJJJJJJJGIJJFHIIIJJJJIGH
@2925823/1
cagtggtcttcttgaacttcttcaattgacgcaagaagtaccagaaacgg
+2925823/1
CCCFFFFFHHHHAHGJJJJJJJJJJJJJJJJJJJJJJJGHJJJJJJJJJI
@4274644/1
cagtggtcttcttgaacttcttcaattgacgcaagaagtaccagaaacgg
+4274644/1
@@@B?BBDHDFFHHGIHGHAHGGIIIIJJIGHIIIIIDDGECHIIIIJGD
@881264/1
acggatttggttgaaacttggtacagatatagtttagaaccttagaaagg
+881264/1
BCCFDFFFHHHHHIJJJJJJJHIJJJIIIJJJJJJJJJJJJJJJJJJJJJ
@1550461/1
accgcatccaactcggatcagccgtttctgagattagcgcgcacagacga
+1550461/1
C@CFFFFFHHHHHIJJJJJJJJJJIJJJIIJJJJIJJJJJJJIJHHHHFF
@2926094/1
cgtcaagcaaataaaggacatcttcaacaatctcgtggttcctctgcact
+2926094/1
CCCFFFFFHHHHHJJJJJJJJJJJJJJJJJJJJJJIJJHJJJJJJJJJJJ
@881502/1
ccagaatctagacatgcacagctcttgcagccatccaacgggattgccca
+881502/1
BC@FDFFFHHHHHJIJJJGHIIIJJJJJJJJGIIJGIIJGIGGHHJIIJJ
@7020334/1
ggcagagggaatctgattgtgctgttgtggaactgcttcacctgtggccg
+7020334/1
CCCFFFFFHHFHHJJJJJIHIJJJIIJHIIIJIJJIJJJJJJIJJJIIJJ
@7020340/1
ctgtgatctgtttcttggcatctatagatgtcggtggcgcacagggcacg
+7020340/1
BCCDFFFFHHHHHJJJJJJJJJJJJJJJJJIJJJIJJJJJJJIJJJJJJJ
@4275029/1
gtccctcggagatgccgtcccggtacataatgatacgatgcggct
+4275029/1
@@@DFFFFHHH@HG@HIIIIJHICDGIBFCHEEIEDEHJGCG<@E
@4275112/1
ctgacgacgcattgaatctgaatacgaaaatgaattcagacgccaggcac
+4275112/1
CCCFFFFFHHHGHJJJJJJJJJJJJJJJJJJJJJJJIJJJJJJJJJJJII
@882047/1
gtcttcttgaacttcttcaattgacgcaagaagtaccagaaacggg
+882047/1
?@@DDDB;F>DFFFDG<CFCC>>F:C??@?BACFE<FF?3?BBFED
@7021364/1
ctgcccaatgatcggcattccggcgtcattcgatatcttctgtagctgct
+7021364/1
CCCFFFFFHHHHHJJJJJJJIJJJJJJJJJJJJJJJJJJJJJJJJJJJJI
@2927099/1
gtcaatcggttcataaataaaaaagttatgtcaaattaaagaatcacgtc
+2927099/1
CCCFFFFFHHHHHJJJJJJJJJJJJHIJJJJJJJJJJJJJJJJJIJJIIJ
@1551697/1
ctggatggagtgagcacgggctctgtgcctggctcccatgtcacggtagc
+1551697/1
@?@DFFFDADADFHIIIIDIIIIIGHIIIIFGGIIIIGIGIIIIIIIGHI
@4276129/1
gcgagtacttcatattagaaatcacttctttgattttcttcaagcgctca
+4276129/1
CCCFFDDFHHHHHJJJJJJJJJJIJJJJJJJJJJJJJJJIJJJJJJJJJJ
@7021773/1
ggcctcttgtatgcgaaggtgttgaggcgcttgtggtggtgcacgcgctt
+7021773/1
@C@DDFFFGHHHHJJGGIJCFHHIJJIJIJHIIGHJGIIGHIJJIIHHFD
@7697857/1
gccagatgccaaagttcttgatcttcactgggctcttctctgggatttcc
+7697857/1
CCCFDFDDBFHHDHCGHHEI@FHEIDHHEBDGIEHEFGHGEHEIGHGHHG
@5668437/1
gatggagtgagcacgggctctgtgcctggctcccatgtcacggtagcact
+5668437/1
CCCFFFFEHGHHHJJJJJJJJJHIJJJJJJJJJJJJJJJJJJJDHIJJJI
@7698144/1
cagtggtcttcttgaacttcttcaattgacgcaagaagtaccagaaacgg
+7698144/1
BCCDFFFFFHHHHJIIJJJIJJJJJJJJIIJJJGJIIIBFHHIIHIJJJJ
@7698773/1
cacctgtggccggcggcacgcagacgccttgatgacctccactttgatga
+7698773/1
CCCFFFFFHHHHHJJJIJIJJJJIIJHGFFFFFFEEEEEDDDDDDDDDDE
@7698875/1
agcacgggctctgtgcctggctcccatgtcacggtagcactgag
+7698875/1
@CCBDDADAHFGDFGGJJCE@FGIJDIGFG<FHI0BFGGIIG@H
@5669250/1
cgtcattgcagactgtgtggtagcgggtcggacgagccgtgccttttatt
+5669250/1
CC@FFFFFHHHGHJJGHHIJHHJJJJJIJJJJJJJJJJHHFFFFDEEDEE
@7699061/1
cagtactttagctttgacagtgtaaaacttctccgaaatctccaatccaa
+7699061/1
CCCFFFFFGHHHHJJJJJJIJJJJJJJJJJJJJJJJJJJJJJJJIJJJJJ
@884200/1
gcagacaaataatcatacgacttatagtacactatttccacaacagtacc
+884200/1
@@?B=DD??F?DH@DHGGGIAGECHGGBH?BBG>FGHF?DCHICFH?DGG
@5669655/1
gtccttttgaggatctcaatccgatcgttgtattcagctggtggagc
+5669655/1
CCCFFFFFHHHGDIIIJJJJJJJHIJGJJJJJJJJIJJIGJFHIDGF
@7699655/1
gcgtcacgtccacgcccaggaatatcaccggctcg
+7699655/1
@C<DDDFFHHDFHIEIEIIBFGEC?CFG;CGHDH@
@884904/1
ggtgcacgcgcttgggcagagggaatctgattgtgctgttgtggaactgc
+884904/1
CCCFFFFFHGHHGIIJJJJIJJIGEIJIJJGIJFHIJIJJIJJGJGIIFI
@5670039/1
ctggcatcagttacaatgtttgagtacttagttacttgttattgctttat
+5670039/1
@CCFFFFFFHHHHIHGIJFJJHGIEGCHGFHHGGHIJJEGGIIJGIJIGG
@7700187/1
gtaggatccaagttgaaatctttgaccatggcatcaagcaaactctggtg
+7700187/1
B@@DDDFFHHHHHIIJFHIGJIIJJJJJJJIGEHEHIJJJJJJJJIJJHH
@6342248/1
cgcaagaagtaccagaaacgggacttagccacaatctggtctggagagaa
+6342248/1
CCCFFFFFHFHHHJJIJJJIJJJJJJJJJJJJJJJJJJJIJJJJIJJJIJ
@7700403/1
cttggttccaattaaactttgggcctgtttcacagtctcgttgacttgct
+7700403/1
=?@DDD=4A:DFF<<AE>HHBG>HBHE<CFBHIDHCBGF??BDCHBAAC@
@3600063/1
cagtggtcttcttgaacttcttcaattgacgcaagaagtaccagaaacgg
+3600063/1
CCCFFFFFHHHHHJIIJJJIJJJJJJIIGIIIJJJIIJFHJIIIJJJJJJ
@6342628/1
ctcacatgattcatccacaaattccaacccttgcgtttcaaaacaattc
+6342628/1
1=?D?BADFDAFBFF>3?C3A4:FHH>FFEEF9<::C@B?DGC>;29<<
@2249505/1
ctcctatgtcacggtagcactgagtgacggcacc
+2249505/1
@CCFFFEDHHGGGJIIJJFGGCHGIEIIGGBDGH
@6342679/1
gtgctgttgtggaactgcttcacctgtggccggcggcacgcagacgcctt
+6342679/1
@@@FFFFFFDHFHJGGI>FHGIHGIGIIJJIJGDFHGE8<BC>>BB@BBD
@886483/1
gtcttttctaacttgaacagtgcgatgttttacaagggcaggttgaactc
+886483/1
@@@FFFDDHGHDFHD>?CEEIGHGGCE?FDE<E9?F?HIIIGBD@FGGGI
@3600831/1
atcaaactaaacctacgttaaataatttaaccaggaaaacccaacaaata
+3600831/1
@@CFFFFFHHHHHJJIJGHIJJJJIJJJJIJIJJIHJJJJGIIIJIGGII
@6343221/1
attttaatgttattattacagcatacataataaaattagaggaagtaggt
+6343221/1
CCCFFFFFHHHHHJJJJJJJJJJJJJJJJJJJIJJJIJJIJJJIJIIIJE
@7701651/1
cattgaacaatctcgtatgatgccgtttctgtaccaataggaacaatact
+7701651/1
CCCFFBBEDFFFBDD:ECEFFEFAFCGEGHHCHA<DFDGHGEFHIIG@FH
@2250282/1
gtggtgcacgcgcttgggcagagggaatctgattgtgctgttgtggaact
+2250282/1
BCCFDDFFHHHHGJJJJJJIJJJJJIJIJJJJJJJIJJJJJJJHIJJIJJ
@887127/1
ctaggagtgactttcccgtttccaatctccaagacaggaggctccagtac
+887127/1
CCCFFFFDFHHHHJJJJJHIJJJJJJJJJIJJJJJJJJIJJJJJJJIHIJ
@4276299/1
cgcaagaagtaccagaaacgggacttagccacaatctggtctggagagaa
+4276299/1
CCCFFFDFHFADHIIGCEHGIJIJIIIJIIGJJJJJJJJHJIJICHGGHJ
@4276401/1
gcactgagtgacggcacctccgacactgaggtcacggtactcgcggtaca
+4276401/1
CCCFFFFFFHHHHJJJIJJJJJJJJJJJJJJIJJJJJGHJJJJJJHHFFF
@2250622/1
gtctggagagaagatcctcatcttgtatagaggaggcttgggctcgctct
+2250622/1
CCCFFFFFDBDHHGIHGGHGIGGIDH4CEHEHI@HEEHI<FHGI@:F@=G
@887428/1
ctgcttcacctgtggccggcggcacgcagacgccttgatgacctccactt
+887428/1
CCCFFFFFHGHHHIIJIJJIJJIJJIIIGEFF>DDDEEDEEDDDDDCDDD
@6343820/1
gtcacggtagcactgagtgacggcacctccgacactgaggtcacggtact
+6343820/1
@CCFFFF=DDHHHJJIIHJIGJGJJJJJJGIGGHHJIGIGJIIJIJ;CEA
@6343951/1
gttgattttggaatgctttacattggatccgacaaattcaaattaaagac
+6343951/1
CCCFFFFFHHHHHJJJJJJJJJJJJJIJJJJJJJJJJJJJJJJJJJJJJJ
@4276819/1
attttgtttttctctgtgatctgtttcttggcatctatagatgtcggtgg
+4276819/1
@BCFFFDFHHHHHJJJJJJJJJJJJJIJJCFDDDFHCFAECBADGCH?BF
@2251000/1
atacataataaaattagaggaagtaggtgctgggcctcttgtatgcgaag
+2251000/1
CCCFFFFFHHGHHJJJJJJJJJJHIJJIIJJJJJ3EHIJJJJJJJJJJJJ
@2251197/1
gtggtcttcttgaacttcttcaattgacgcaagaagtaccagaaacggga
+2251197/1
C@CFFFFFHHHHFG:CGHBHICIHIIJJGGGHGIJJHGHIIJIIIIIJJF
@4971278/1
agagggaatctgattgtgctgttgtggaactgcttcacctgtggccggcg
+4971278/1
C@CFFFDDHHHGHEHHHIGJIFHIJJEGIJJIFIJIGIIGHGHGGIIIII
@2251339/1
gttgtggaactgcttcacctgtggccggcggcacgcagacgccttgatga
+2251339/1
CCCFFFFFHHHHHJJJJJJJJJJJJJJJIJJIJJHHFFDEDDDDDDDDDE
@7022588/1
atgcgtttttgctctggcgttcaaaaggttaacaaatattaccctacgtt
+7022588/1
@C@FFFFFHHHGHJJJJGIEFHIJJJJJCGIJGIIJIJJIIJIJJJJIHI
@2251466/1
aaaatattttttacgatttttgtctgtctgtctg
+2251466/1
CCCFFFFFHHHHGJJIJJJJJJJJJJIJJJJJJJ
@4277670/1
gctcgctctccgaagggagcttgcggccgatgacctcatactccttcaac
+4277670/1
@@@D;DDFGHGGABGGHHIIFHHHFHBEG@@AC>CGEGIIGGEFHHHHDF
@2928041/1
ctagtaagtcctgagccatagcaaacagccactggcaatgtggatagctg
+2928041/1
CCCFFFFFHHHHHJJJJJJJJJJJJJJJJJJJJJJJJJJJHIJJJJJJJJ
@2928252/1
tgggctcgctctccgaagggagcttgcggccgatgacctcatac
+2928252/1
@@@FFFFDFDHHHIIAEFHIE@FDHIIIID@AAAEEIEH=EECE
@2251931/1
cagccagatgccaaagttcttgatcttcactgggctcttctctgggattt
+2251931/1
CCCFFFFFHHHHHJJJIJJJJJJJJJJJJJJJIJJJJJJJJJJJJIJJJJ
@169157/1
cttcttgaacttcttcaattgacgcaggaagtaccagaaacgggacttag
+169157/1
CCCFFFFFHHHHHJJJJJJJJJJJJJDHIJJGHIJJJJIIJIIJJJJJJJ
@2252273/1
taaacgttttcgtctggcacactgttcagaagtattgggaactgtattct
+2252273/1
?@@D?BAD2<C?F?;?3CGIIEIFFCGC9?FEGIIIFII99BDGE<FGAF
@2928641/1
aacgccaatggcatgaatagatgtcatgcgcaagcgtgccctgtgcgcca
+2928641/1
@CCFFFFFHFDHHIJIIJJGIGHIIEGGIJJGIIIIHGGJJGIJJGIIIG
@169521/1
agcacttttctacgattttattatat
+169521/1
@@CFDFDFHHHGHJEGIIJJGIGGIG
@1553938/1
aacggaagagattccatttcccgtttagcagcttcatccagaggcaagcg
+1553938/1
C@@FFFFFGHHGHIGIJJIJJIIHIJJJJJIIJJIIJJJJJIJJIJIJIJ
@4973254/1
gcctggctcccatgtcacggtagcactgagtgacggcacctccgacactg
+4973254/1
CCCFFFFFHHHHHJIJJJJJHIJJJJJJJJGGIJJJIJJJJJJJJJJJJJ
@4973266/1
tgatatttggaaatgattagctcgcagcattatgggtcttccttcatggc
+4973266/1
B@@FDFFFHHDDHIIJJJJGIJJJJJJJJJJJIJHIHHHIIIJIJJIIJI
@7024303/1
ccttcttagagcgtcccgtacccatagcaacaagatcagcgactgtcaca
+7024303/1
CCCFFFFFHHHHHJJJJJHJJJJJJJJJJJJJJJJJJJJJJJJJJJJJJJ
@1554256/1
cattatcatcgttctcagcatggtaagaaggtggcggccagaatctagac
+1554256/1
CCCFFFFFHHHFHJJJIJJJJJJIIIJIJJJCGGIIIJJJJIJJJJIJJJ
@7024392/1
ctggagagaagatcctcatcttgtatagaggaggcttgggctcgctctcc
+7024392/1
BCCFDFEFHHHHHJJJJJJJJJJIIGIIIIJHIIIJJEHGGIGJIJIJJJ
@2929020/1
caccagtggtcttcttgaacttcttcaattgacgcaagaagtaccagaaa
+2929020/1
CCCFFFFFHHHHHJJJIJJJJJJJJJJJJJJJJJJJJJJJJHHIJJJJJJ
@4973520/1
ccaacagattgtttgagatgtttgtgaaactgcgacaccttgtggctgtg
+4973520/1
@@<DDBD?:AA<CGGGAGECDAE;FHIAHCG9CE:DHH@?FBF>BBF=.=
@1554513/1
ctgcaacttggccaggttagggccaacagattgtttgagatgtttgtgaa
+1554513/1
CCCFFFFFHHHHHJJJGIIJJJJJIJJJJHIIJHIJJJJJJJJJJJJJJI
@4973735/1
ctgagtgacggcacctccgacactgaggtcacggtactcgcggtacatgt
+4973735/1
@BCFFDFFHDFHHIJGJJJJJJJJIJJJHHHJJIIIJIJAGHHHHFFFFB
@1554838/1
gtcctttctaaggttcaaaactatatctgtaccaaatttcaaccaaatcc
+1554838/1
@@@FFDDDBD?FDCGGGCEDHGICHIIHIFEHCHGCGGHEHHIHEHAGGI
@170268/1
agtgcttcgggcttcaacagcttgttagcttgccattgacctttcctagg
+170268/1
CCCFFFFFHHHHHJJJIJJJJJJJJJJJJJJIJJJJJJJJJJJJJJJJJJ
@4974174/1
gtagcactgagtgacggcacctccgacactgaggtcacggtactcgcggt
+4974174/1
@@?BDDFFGHGCFFFHGGHDHHIEHGGEHIIIJJF@?FGGFEHIAFGADF
@2253227/1
tgttgaggcgcttgtggtggtgcacgcgcttgggcagagggaatctgatt
+2253227/1
BCBFFFFFHHHHHJGIJIJJEGIIJJJJJJJJJJJJJJJJHFHHFFFFFF
@5670700/1
gctgcagatgactgtgcatccttgctagtaagtcctgagccatagcaaac
+5670700/1
CCCFFFFFHHHHHJIJJJJJJJJJJJJJHIJJIJJJJJJJJJJIJJJJJH
@170606/1
aggcgcttgtggtggtgcacgcgctt
+170606/1
CCCFFFFFHHHHHJJIIJJJJJJJJJ
@4974729/1
ctctatactttgcattaaaataatgcccattttcacaggcaagggatcct
+4974729/1
@@@?BDDD<AFFH@FGEEECEDEHHGCGHIGBHGAHH4?FFCDDC@FHHH
@1555681/1
ctctagcacgtagttctcagcttccctgcaaagttaaccatcttgtattc
+1555681/1
@@CFFFDFHGHGHGHJIJJGIJIIIGHJJJJJJJJJIJJIJJJIJFGIIJ
@4974903/1
ctcttgtatgcgaaggtgttgaggcgcttgtggtggtgcacgcgcttggg
+4974903/1
CCCFFFFFHGHGFGHI<ECGGEIJDHHFGIIJJHGIFGHIJJJJFEFFDD
@4975022/1
caccagtggtcttcttgaacttcttcaattgacgcaagaagtaccagaaa
+4975022/1
CCCFFFFFHHHGHGIJGGIIJIIIJIIIJJIHIIJGFGGIJ?FGHGIJJI
@4975054/1
ccttcttagagcgtcccgtacccatagcaacaagatcagcgactgtcaca
+4975054/1
C@@FFFFFFHHFHFHGHGHIGGEHIIJJJJIGHGIIEDA@DGIGGIIJGC
@7026464/1
gtggattttaatgttattattacagcatacataataaaattagaggaagt
+7026464/1
BB@FDDFFHGHHHHIGHJJJJJJEGIJJJJIJIJJJJJJIJIJGIJHIID
@3604404/1
ctcaaaaaatcacgtttatacattttttttttaatttttgtgttacg
+3604404/1
@@@FDADDFHFFHJHGGGGGGHHIC@HGIA@GG<AFCGIA@AAEEFD
@7026593/1
ctgggcctcttgtatgcgaaggtgttgaggcgctt
+7026593/1
BCCFFBDFHHHHHJJJJJJJJJCGHIJJJJJJJJJ
@2253996/1
cactggttcaaattcaaataaaatcactctgcaagcctgcctcacatgat
+2253996/1
CCCFFFDEHHHHHJJIFGJJJJJJJJJJJJJJJJ1CGIJJJJJIJJJJJJ
@2254020/1
cagaacacgtattaattctgttttcacgttgtcaataaactattggcgat
+2254020/1
@@@DDDDDHHHFH@F@GHGIACHFHIGGCFHCFGGGEHGIHGGEDHGIGG
@888815/1
ctgtttcttggcatctatagatgtcggtggcgcacagggcacgcttgcgc
+888815/1
CCCDFFFFHHHFHIIIIIIGGHGIIJJ@FHEGGIIGGIJIJJJIIIIJJG
@7026760/1
gtagcactgagtgacggcacctccgacactgaggtcacggtactcgcgg
+7026760/1
@@@DD>DDADHAFHGG8GABEEGHIGEGGIGAFGGFGIIBFC@FGGGHE
@3604721/1
ctgacatcacttgcattttcgattttattttgttctataacaacgatctt
+3604721/1
;?@DDADD?FHFHIEFFHHBF?FHDGHHDEIEGGGHICF<?BDHHBHGII
@2254226/1
gtcttggttgaacggaactccaatcctttactcgaatagtcttttctaac
+2254226/1
@?@DDFFDHAFHDIGEDHGHHDHIEDGFHGGEHIJJDDFFAGIIIHIGGB
@2254288/1
gccagttataaagcatagcccgaagtgctattggcacacaggcataatgc
+2254288/1
C@CDFFFFHFFHHDHIIJJJGGGGGIIIIGIJJJIJFIJIJGIJJJIJJE
@7027076/1
gtttgagtacttagttacttgttattgctttatgattggttgcatattat
+7027076/1
CCCFFFFFHHHHHJIIIJJJJHIIJJJJJJJJJIIIJGIHIIJJIJJJJJ
@5671575/1
cggctttttccagatccactcttgctccatggtccaggagcagcagcgtg
+5671575/1
CCCFFFFFHHHHHIJIIGIHIIJIGGH@FHGGGGIIIEIJIJIGEIJJFH
@2929477/1
cggaactccaatcctttactcgaatagtcttttctaacttgaacagtgcg
+2929477/1
@@@DDDFBHFFFGIGGHEHGGIIGGEGGIFIGIGHEGHGHHBGGFGIHEH
@7027441/1
cttgtatagaggaggcttgggctcgctctccgaagggagcttgcggccga
+7027441/1
CCCFFFFFHHHHHJJJJJIIJIJJJJJJJJJJJJJJJHJJJJJJJJHFD>
@889563/1
attttaatgttattattacagcatacataataaaattagaggaagtaggt
+889563/1
@B@FFFDFHHHHHJIJJIIGGIIGJIGJIIIIIGIIIHJIHHIIJJJJIB
@889763/1
attcaacgaataacagttcttcatctgatcaaacgctattaattcattag
+889763/1
CCCFFFFFHGHHHJJJHIIJJJJJJJJJJJJIGIIJJJJJJFIJIIJJJJ
@890095/1
ccctgatagagacgatttcaccagtggtcttcttgaacttcttcaattga
+890095/1
CCCFFFFFHHHHHJJJJJJJJJJJHIJIIJJJJJJIJJJJJJJJJJJJJJ
@172066/1
cttggcatctatagatgtcggtggcgcacagggcacgcttgcgcatgaca
+172066/1
CCCFFFFFHHHHHJJJJHIJJHIJJJJIJJJJJJJJJJJJJJJJJJJJHH
@172320/1
gccggctttggtggttctttggctgcctctggtggaggtttctcctgtga
+172320/1
@@@F@FFDHFHFFH@FHICGHGDHGIIGHIIIHGIIGGGHGIDEHBHGI@
@6345264/1
ctcttgacctacttgtagacacggcagatgaggatacctcaacttcatct
+6345264/1
CCCFFFFFHHHHHJJHIIGIJJJIIJICHIGICBD0?DGHIGIIIJJJJJ
@2930359/1
cgggacttagccacaatctggtctggagagaagatcctcatcttgtatag
+2930359/1
BCCFFFFFHHHHHJJJJJJJJIJJJJHIHIHIJJJJJJJJJJJJJJJJJJ
@890910/1
cgggaattttgtttggtacctgataccgacacatggtaggttccatggat
+890910/1
CCCFFFFFHHHHHJJJJIJJIJJJJJJJJJJJJJIJHIJJGHIJJJJJIJ
@173128/1
cttggtacaaagcaaaggtcgggcaggtcgtcaacaagacattactagct
+173128/1
CCCFFDFFHHHHHJJJJJIIJJJJJJ@GHIJJJJJJJJJJJJJJJJIJJJ
@3606377/1
gtgctgttgtggaactgcttcacctgtggccggcggcacgcagacgcctt
+3606377/1
CCCFFFFFHHHHHJJJJJJJJJJJJJIJJJJJJIJJJHHFFDDDDDDDDD
@891677/1
ttcaaggggatctgagaatggtttagattcacaattttgtccgctggaca
+891677/1
CCCFFFFFHGHHHIGIGIIJJHIJJJIJIJIJJJJJJJJJJJJJJJJJIJ
@891711/1
gtccttgttgttaagaggtgttacctgcaacttggccaggttagggccaa
+891711/1
CCCFFFFFHHHHHJJJJJHHJJJJJJIJJHIJJJIJJJJJFHIJIJJJJJ
@2931124/1
ctcttcttctttctgtacattcttttttcctcctttctttttcggtggct
+2931124/1
@@@DDDADFHBFFIEHGHGHIHGHEEGHGIIGGIICCGHCHGHGIIIIGI
@173456/1
gtaaaacttctcggaaatctccaatcgaaaccgttt
+173456/1
=1=DDDBD<?AF7@D@@CBEHEF>B;B?GBF@DGFC
@4976298/1
aaataaaaatccatttcattgttctcattcgcgtacttttcaaggaacat
+4976298/1
CCCFFFFFHHHHHJJJJJJJJJJJJJJJJJJJJIIJJJJJJJJJJJJJJJ
@173614/1
cataaaaccaaacctctggttcgattgggcctcaaaaaatcacgtttata
+173614/1
CCCFFFFFHHHHHJJJJJJHHJJHGJJJJJJJJJJIJJJJJJJJHIJJJI
@173716/1
ggggaagttgcagaaagtattttatcgagtacctacattataattgcaaa
+173716/1
CCCFFFFDHHHHHJJJJFJIJJJJJJ2CGFFHJJJJJJJJJJJJJJJJIJ
@173829/1
caggaatatcaccggctcattgaacaccttaggacgaagtgatggcacca
+173829/1
BCCFFFFFGHHHHIJJJJJJJIJJJJJJJJJJJJJFEIJHGIIJIJGIJI
@3607175/1
cgggctctgtgcctggctcccatgtcacgg
+3607175/1
;8=D:ABDD::CBEI=E?AF=EB?F@BE?@
@3607271/1
gcacgtagttctcagcttccctgcaaagttaaccatcttgtattcaaaag
+3607271/1
CCCFFFFFHHHHHJJEHIIIJJJJJJJJJJIIJIJIIJJJHIIJIFGGIJ
@6347100/1
gtcctttctaaggttctaaactatatctgtaccaaatttcaaccaaatcc
+6347100/1
CCCFFFFFHHGHHHIJJJJJJJJJJJJJJHIJJJJJJJJJJJJJJGJJJJ
@1556608/1
cgttgatgtcgcaagatagtgagacattcactttttagtcataatcttca
+1556608/1
BCCFFDFFHHHHHJJJJJJHHIIHIIHIIJJJJJJJJJJJJJIIJIIJJJ
@1556656/1
catcgttctcagcatggtaagaaggtggcggccagaatctagacatgcac
+1556656/1
CCCFFDFFGFHHGJJJJHHHIJJJJHIGGIIGIJIJJJIIIGJIIJIIJI
@174489/1
tcataatcttcagatactccaaagcattctgggctgcagatgactgtgca
+174489/1
CC@FFFFFHHHHHJJJJJJJJJJJJJJJJJJJJJJJJJJJJJJJJJJJJA
@4978045/1
aacgcagccagatgccaaagttcttgatcttcactgggctcttctctggg
+4978045/1
@@<DFDFFHHGFHGGIGGDGIIIAEH>GGGHIGGICFCEHGICFIIGEDH
@1557218/1
ctcctttcttttttggtggcttccccattttgacagcgtcttacttcacg
+1557218/1
:8=A?DDDDBFD<:8CGFEBBD@BDE@FFDDBBFG@8?8B@DDF@=FFAF
@7028871/1
gcgttgatgtcgcaagatagtgagacattcactttttagtcataatcttc
+7028871/1
CCCFFFFFHHHHHJJJJJJJHHIJJJJJJJJJJJJJJJJIJJJJJJJJJJ
@6347580/1
gaatctgattgtgctgttgtggaactgcttcacctgtggccggcggcacg
+6347580/1
@@CDFFDBFDHFAHIGAGA<CEFHEHEBEHHGEEIIIII?GGIEA:/=99
@4978246/1
tgctgggcctcttgtatgcgaaggtgttgaggcgcttgtggtggtgcacg
+4978246/1
?@@DBBDBFFDHH@AFGEFHA@DGECFHB9GGEHGGGGFFGC5;@C<DGH
@2932551/1
ccgccctcttcctcgggttggaatgattctggtgggttgtcctgcagagc
+2932551/1
CCCFFFFFHHHHHJJJJHHJJJJJJJJJIJJJGHJJFHHHIJJIJJJJIJ
@4978410/1
caaagataagatgaagaagaggagcaaatggaaaaaaaaattggtgaaaa
+4978410/1
?@@<DDDDHBBFH@FHG?GFEGBAFCFHGIIEFBGGGHEB@@=F=@DECH
@175032/1
gatggagtgagcacgggctctgtgccgggctcccatgtcacggtagcact
+175032/1
@@?DDDBD??>DB@AGA>FHGIGH<FFHBFDEGHIGIFHEG@ACFEACGG
@4278706/1
ggcgcacagggcacgcttgcgcatgacatctatacatgccattggcgttc
+4278706/1
@CCDDFFFHHDHHJIIIIIIJJIIGGJJJIIJJJIJJJIJIIIJGIIHHH
@175540/1
atacataataaaattagaggaagtaggtgctgggcctcttgtatgcgaag
+175540/1
CCCFFFFFHHHHHJJJIJJJJIJHJJJIJJJJJJJJJJIJJJJJJJJIIG
@1558404/1
tgaacagacacaatatcaacactttaatattatatactacatatttataa
+1558404/1
CCBFFFFFHGHGHJIJHIJJIJJJJJIJJJJJIJJJJJJJJJJJJJJJJJ
@175688/1
cttcacctgtggccggcggcacgcaggcgccttgatgacctccactttga
+175688/1
CCCFFFFFHHBHHIJJHJIJJIIJJJIHGFFFDCEEEEDDDDDDDDDDDC
@2255384/1
ggaagtaggtgctgggcctcttgtatgcgaaggtgttgaggcgcttgtgg
+2255384/1
CCCFFFFFHHHHHJJJJJJJJJJIJJJJJJJIJDGGHIJJJJJJJJJIJJ
@1558552/1
cgtgtgtatgtcactgaacttctcttaaacgactggaacgattttgatga
+1558552/1
BC@FFFFFHHHHHJJJJJJJJJJJJJJJIJJJJJJIHIJJGIIJJIJJJI
@4279481/1
cagtggtcttcttgaacttcttcaattgacgcaagaagtaccagaaacgg
+4279481/1
CCCFFFFFHHHHHJJJJJJJJJJJJJJJJJJJJJJJJJHIJJJJJJJJJJ
@5673144/1
caccagtggtcttcttgaacttcttcaattgacgcaagaagtaccagaaa
+5673144/1
CCCFFFFFHHHHHJJJIIJJJJJJJJJJJJJJJJJJIIJJJGHJIJJJIJ
@4280270/1
ctgagtgacggcacctccgacactgaggtcacggtactcgcggtacatgt
+4280270/1
CCCFFDEFHHHHHJJJJJJJJJJJJJJJHIJJJJHIJJJJJJHHHFFFFF
@5673359/1
ctgtgacttgtagtcaaggtggagattttactatctttcaagtcggcata
+5673359/1
@@@?DDDDFHCABFGHIGI:FGDGBGDFHIIEGGIIIIBHGD??BD@GII
@176587/1
caccacagttccagtctcaggcacatcgccattagtagactgatcagccg
+176587/1
CCCFFFFFHHHHHJJJJJJJJJJJJJ9GHJJJJJJIIIJJJJJJJJJIJJ
@6349583/1
gagaagatcctcatcttgtatagaggaggcttgggctcgctctccgaagg
+6349583/1
CCCFFFFFHHGHHJJJJJIIJJJJJJIJJJJJEGIIIJJIJJIIJJIJII
@7029270/1
ctcagatgcaatttcttgcaagaattgcacaaagttgaagtccttgttgt
+7029270/1
CCCFFFFFHHHHHJJJJJJJJJJJJJJJJJJJJJJIIJJJJJJJJJJJJJ
@2934470/1
caccagtggtcttcttgaacttcttcaattgacgcaagaagtaccagaaa
+2934470/1
CCCFFFFFHHHHHJJJIIJJJJJJJJJJIJJIJJJJJJJJJDGIJJJJJJ
@6349749/1
ccttgttgttaagaggtgttacctgcaacttggccaggttagggccaaca
+6349749/1
CCCFFFFFHHHHHJJJFHIJJJJJJJJJJJJJJJJJJJHHIJIJIJJJJJ
@6349766/1
ctgtgatctgtttcttggcatctatagatgtcggtggcgcacagggcacg
+6349766/1
@@@DDDDDHFA?CBBHH@9<A:CDDFFHCG<CFGE?FH::DHHIGHGIEE
@7029794/1
cattgaacttatagttcaaaatcgtttccacatcattcctagaatagttc
+7029794/1
C@@FFFFFHHHHGGFHGGJJJIGGIICHHHIIJIIJGIIGIIHGIIIIIJ
@2935238/1
ctgcaaacatgccagttataaagcatagcccgaagtgctattggcacaca
+2935238/1
CCCFFFFFHHHHHJJIJJJJJJJJJIJJGHIIIIIFHHJJIIJJJJJJJJ
@2935343/1
ctcttcctcgggttggaatgattctggtgggttgtcctgcagagcttgcc
+2935343/1
CCCFFFFFHHHHFHIJIIJIJJJJJJJGHIJHIIIJJJJJIJIJJJJJJJ
@894798/1
gttacctgcaacttggccaggttagggccaacagattgcttgagatgttt
+894798/1
CCCFFFFFHHHHHJJIJJIJJHHHIJJJJJHCDAGGGGCHHIIHE@GIIC
@3608914/1
cagggatcttgccgtcattgcagactgtgtggtagcgggtcggacgagcc
+3608914/1
=?@DDDDBBFHB?8<1AEEBBCDHEEGHI??7?CDDD<>?@4@BGEDECA
@178567/1
gggcctcaaaaaatcacgtttataca
+178567/1
CCCFFFFFHHHHHJJJJJJJJJJJIJ
@7031845/1
cgggctatgccatttatcctcgcacgttggcagtaatagtacaagtgaaa
+7031845/1
CCCFFFFFHHHHHJJJJJJJJJJJJJIJJIJIJGHJJJJIIJIIIHIIJJ
@895958/1
cccgtttccaatctccaagacaggaggctccagtactttagctttgacag
+895958/1
BCCFDFFFHHGFHIGGIJHIIJJJGIIIJJJJJGIJIIJIIIJIIGEGGI
@7032065/1
ctcagatacaccgtcacggaatacaaatatcttcttcggcaatctgcctt
+7032065/1
CCCFFFFFHHHHHIJJIIIIJJJJJJJIIJJJJJJIJJIIJIIJGIIJJJ
@896022/1
gtggtgcacgcgcttgggcagagggaatctgattgtgctgttgtggaact
+896022/1
CCCFDDFFHHHHHJJJJJJIJJJJJJJJJJJJJJJJJJJJJJJJJJJJJJ
@6351876/1
ggacctgcaccatgcaccgccatgccatgtaccacgcctgggatgccacc
+6351876/1
??<DDDDDDFDH?<EFBHEEGHFBCEG?C?CCCCHGFIA?FCHHEGDHHG
@4979778/1
ctcataacgcagccagatgccaaagttcttgatcttcactgggctcttct
+4979778/1
CCCFFFFFHHHHHJJJJIJJJJJJJHHIJJJJJJJJJJJIJJJJJJJJJJ
@896483/1
ggcagtaatagtacaagtgaaaagtcacttgccgatggtagaataaggat
+896483/1
CCCFFFFFGHGHHJIIJFHJJJJJHHIIJJJIIJJJJJDFHGJIIIJJII
@2936964/1
ccacaatatattcgtgaaaaccgcatccaactcggatcagccgtttctga
+2936964/1
CCCFFFFFHHHHHJIJJJJJJJJJJJJJJJJJJJJJJJJJJJJIJJJJJG
@3610051/1
cagtggtcttcttgaacttcttcaattgacgcaagaagtaccagaaacgg
+3610051/1
CCCFFFBDFFFAFIIIIBHIHIIIIHICHIGIHIIEGD9?GHHHIIIIII
@4980409/1
gtcgccattcctagtacggtatctcccacacgtttcacttcagcatagac
+4980409/1
@@@?DDFFHHHHHIDGGIIIIIIIIIIIIIIIHIIIIIIIIIIIIFIIII
@7705634/1
ccgcaatgttggagcttggtacaaagcaaaggtcgggcagttcgtcaaca
+7705634/1
CCCFFDFFHFFHDGIIIJJBHHIHIIIIIGGGDGIIJIIHHIIGGIJJJJ
@7705637/1
tatagatttataatgtcattctcttaataattatgctatgttacctactg
+7705637/1
CCCFFEFFHHHGHJJJJJJJJJJJJJGIIIJJJJJJJIJJIJJIJJJJJJ
@4980488/1
tgcgtgatgaggttcaccaagctagtggcgttgatgtcgcaagatagtga
+4980488/1
@@CFDD?DFFBD<AFE@GIIEGHCGIIEHGIIGBE?FG;DHHGECCC8C@
@4980616/1
caccagtggtcttcttgaacttcttcaattgacgcaagaagtaccagaaa
+4980616/1
@@@BB=DDFH?CBDHHGGCCHG@HHGD?FHE<FEEDGEGGDFECDBGH@D
@1559701/1
cacccacgttggttatcaagtggcttggtaggatccaagttgaaatcttt
+1559701/1
CCCFFFFFHHHHHIJIJJJJFHJIJJEGGHIIGEHHGGG@DDGIGEHGHI
@6352483/1
ggttcgtgaatcatgccctcaatctgcaccagttcatacttgggcacagt
+6352483/1
CCBFFFFFHHHHHJJJJJJJJJJJJJJJJJJJIJJJJJJJJJIJJJJJJE
@179759/1
agaagatcctcatcttgtatagaggaggcttgggctcgctctccgaaggg
+179759/1
CCCFFFFFHHHHHJJJJHIJJJJJJJJJJJJFHIJIJIIIJJIIJJJJJJ
@179840/1
cctattgaaaacaactctacacatacgtacatatttacttagattaacat
+179840/1
@@CDDFDFHHHHHJJJJJJJJJJJJJFHHIGIJJJJJIJJJJGGGHGIFH
@3610468/1
ggacagctatcttcataaaagctaaacaacatttataaaattagactata
+3610468/1
CCCFFFFFHHHHHJGJJJJJJJIJJJJJJJJJJJJJJJJJJJJJJJIIJJ
@6352642/1
gccggcggcacgcagacgccttgatgacctccactttga
+6352642/1
?<@DDDD<A6F?6DFE?@AFH>HG>@@=7=9A9;;@DD3
@6352685/1
gtgctgttgtggaactgcttcacctgtggccggcggcacgcagacgcctt
+6352685/1
CCCFFFFFHHHHHIJJJJJJJJJJJJJDIJJJJJJJJHHFFDDDDDDDDD
@6352957/1
ccataatcattcctggaatccgtgtcgacggcgatgagagcccacgatgt
+6352957/1
CCCFFFFFHHHHHJJJJJJJJJIJJJIJJJJJJIJJJJJJJJJJHHFFFF
@180260/1
ctggcgctcctgctggagatgtgggtgtagctttaaggggatctgctgtc
+180260/1
CCCFFFFFHHHHHJJJIJGJJHIJJGHIJJJJJJJJJJJJIJJJJJJJIJ
@7706933/1
gccagatgccaaagttcttgatcttcactgggctcttctctgggatttcc
+7706933/1
@@@DDADDDFHBHA<C??BHG<H>@?@HH<<A3CC>?BAGFHGEH<:?D<
@1560759/1
aaacagacaaacagacaaaaaaaagttaattacatttttgggttcgacat
+1560759/1
CCCFFFFFGHHHHIGGIIIJJGGEH?FHGGIGIIIJIJJJIIHHIGHIHH
@6353181/1
ctccgattgagtttgtgatggtgcctctgtaggagtttcgggctcggg
+6353181/1
@@@DDDDDD<C2<AEAC?A?B<3ABAC???99?9?F@GIDGEGFB;FB
@2938053/1
gttacctgcaacttggccaggttagggccaacagattgtttgagatgttt
+2938053/1
CCCFFFFFGGHFHJJJJJGIIEEIIIIGHIIIJIEHHJIIIJIJJIGFGI
@180585/1
gtcttcttgaacttcttcaattgacgcaagaagtaccagaaacgggactt
+180585/1
CCCFFFFFHHHHHJJJJIIJJJJJJJJIJJJJJIJJJJJJIIIJIJIIJI
@4982138/1
agaggaagtaggtgctgggcctcttgtatgcgaaggtgttgaggcgcttg
+4982138/1
CCCFFFFFHHHHFHIJJJJIJJJJJJIGJJJJHIJJFGGFIHGIHIJJJI
@4982144/1
gttattaggaagtccaatatcgcatcgccaagaaactctaggcgttcgta
+4982144/1
@@@BDDDDF::<<CEGHIIBEHIGGGIIIGGHIICHGGIIH9BFGHCGHG
@6353399/1
gtagaataaggattaaaaataaacttaaagattattaataagaaaaaaat
+6353399/1
CCCFFFFFHHHHHJJJJJJJJJJJJJJJJJHIJJJJJJJJJJJJJJJJJJ
@7708523/1
gttgttaagaggtgttacctgcaacttggccaggttagggccaacagatt
+7708523/1
CCCFFFFFHHHHFHHIJJJJJJIIJJJJJJJIJJHHIIGIHIJJJJJHII
@7709144/1
gttgaggcgcttgtggtggtgcacgcgcttgggcagagggaatctgattg
+7709144/1
@?@DDFDDHHAFHHIDFHGIIEGEGHIIGAFHII@GIIGG<?AEDDDCDD
@7709433/1
gcctcttgtatgcgaaggtgttgaggcgcttgtggtggtgcacgcgcttg
+7709433/1
CCCFFFFFHHHHHJIJJJCGHHIIJJJJJJJJHIJJJIGHIIJJIJHFFD
@1561444/1
tgacgcaagaagtaccagaaacgggacttagccacaatctggtctgg
+1561444/1
@B@FFFFFHHGGCGHJIJJJIJJIJIJIIGHEGHIIJJJJIIIGIII
@2258000/1
gtggactctagttttctcttttaatattataaatagttatttgatcacac
+2258000/1
BB@FFFFFHHHHHJJJJJJJJJJJJJJJJJJJJJJJIJJJJJJJJJIJJI
@4281609/1
tttttaaactcatgttttcatggtaccaagttatgaatttttcaaat
+4281609/1
@@@DDDD;FFHFDGF<GFH>BI@CHHIGAGCHHGHGIIIIEGGIGHI
@4282072/1
tggattttaatgttattattacagcatacataataaaattagaggaagta
+4282072/1
@CCFFFFFHFHHHIIJJJJJJJJJJIJJJJJJIJJIIJIJIJJJJJJJHI
@2258657/1
ggcacctccgacactgaggtcacggtactcgcggtacatgttgtgtacac
+2258657/1
BCCFFFFFHHFFHJJJIJJHIJJJJFIJJJJIJJAGGIJJIJIJJJJJEE
@4282227/1
cgttctcagcatggtaagaaggtggcggccagaatctagacatgcacagc
+4282227/1
CCBFFFFFHHHHHIFHJJJJJIGHIJJJJJJJJJJJJJJJJJGJJJJJJJ
@4282385/1
cgggaattttgtttggtatctgataccgacacatggtaggctccatggat
+4282385/1
CCCFFFFFHHHHHJJJIHIJJJJJIJJJJJJHIJJJFFIJJJIJJJJJII
@2259200/1
gtggtgcacgcgcttgggcagagggaatctgattgtgctgttgtggaact
+2259200/1
@@CF?DDDHGDHDHIGGICEGEGIG@GHIJGFEHJJJJIHFHGHJJICHI
@4282798/1
ctggtctggagagaagatcctcatcttgtatagaggaggcttgggctcgc
+4282798/1
CCCFDFFFHFHHHJIJJJJJJJIJJIJIHIJJJJJJJJJJJJGJIJIJII
@1563345/1
gtgctgggcctcttgtatgcgaaggtgttgaggcgcttgtggtggtgcac
+1563345/1
CCCFFFFFHHHHHJJGGIJJJIGIJGHGHIIJIGIJJJJIJIGIIAEHII
@897040/1
ctaccagccagattgaacctttctccagcatagtaaaggtttctgatact
+897040/1
CCCFFFFFHHHGHJJJJJJJJJJJJJJJJJJJIJJJJJJHIJJJJJJJJJ
@2259802/1
ggcagctcgaacacggttaccgggaattttgtttggtatctgataccgac
+2259802/1
@@@FFFDFHHFHHJGEAFHIJJJIJIGIGIIIIJGGDHIIGI@DEHIIHB
@4982591/1
gttaagaggtgttacctgcaacttggccaggttagggccaacagattgtt
+4982591/1
CCCFFFFDD=AFDEBGHGHGIIIDGHEEHHIEGGIEGGIIGGBD?BBBBF
@4982863/1
ggagcaaatggaaaaaaaaattggtgaaaagaatcacaagtaagatactg
+4982863/1
CCCFFFDFHHGHHJJJJJIIJJIJIGIJIIJJJJIIJJJJHIGGIGGGGI
@5675662/1
ctttgcttgaacacactgtgtcgccattcctagtacggtatctcccacac
+5675662/1
CCCFFFFFHHHHHJJJJJHIHIIJJJJJJJJJIIJJJJIHIIJJJJJJJI
@6353878/1
gcttggaggcttgggcctgttttggtagcggcggcgcggtccgtg
+6353878/1
@C@FFFFDFHFH?=FHIIG<EHIIGEEEEDEBGIFDD=B;3:6/<
@4983017/1
gtccttttaaggttctaaactatatctgtaccaaatttcaaccaaatccg
+4983017/1
CBBFFFFFHHHHDHIJJJJJJJJJJJJJJIJJIJJJJJJJJJJJJJJJJJ
@3611312/1
ctgtgatctgtttcttggcatctatagatgtcggtggcgcacagggcacg
+3611312/1
@@CDDFFFFHDHHJGIIGIJJIJIJJJHIIIIIJEHHIJJJJJIIJJJJF
@4983127/1
tgggcctcttgtatgcgaaggggttgaggcgcttgtggtggtgcacgcgc
+4983127/1
@@CFDDFFHHDFDHIIIBHII6E?EFFHFGEIIGGICHGIIGGIIHGEDD
@4983169/1
atgaggttcaccaagctagtggcgttgatgtcgcaagatagtgagacatt
+4983169/1
@CCFFFFFFHFHFIJJIJJHHIIGHIIIIIIIJJIJJJJII?FHGIJGIJ
@5675879/1
ttcttcaattgacgcaagaagtaccagaaacgggacttagccacaatctg
+5675879/1
CCCFFFFFHHHHHJJJJJIJJFHHIJJJJIJJJJIJJJJJJJIJJJJJJJ
@2260207/1
gtctggagagaagatcctcatcttgtatagaggaggcttgggctcgctct
+2260207/1
C@BFFFDFHHHGHJJJJJJJJJJJJHIIJJJJJJJJJJIBGIIIIJIIIG
@3611443/1
gccagttataaagcatagcccgaagtgctattggcacacaggcataatgc
+3611443/1
@@@FDDDDHFHHFGGIGFGHCEGDGEEHIGHGHGG@FHGGGIHIIHCGIE
@7033005/1
gttgtggaactgcttcacctgtggccggcggcacgcagacgccttgatga
+7033005/1
BB@FDFFFHHHHGIGGGIIIGIIJHGGAH><FHGEFFFDEBBB=BCCD;@
@4983476/1
ctcatcttgtatagaggaggcttgggctcgctctccgaagggagcttgcg
+4983476/1
CCCFFFFFGHHHHJJJJIJJIJJHGGGCGHGGJGIIJEIIIJGGIJIIJJ
@6354271/1
gccattgatacagagtgtgctaaacattttgacgaattcttgccacaatc
+6354271/1
CCCFFFFFHHHHHJJGHHIJJJJJJJJJJJJJJJJJJJJJJJJJJJJJJJ
@898148/1
ccacaatctggtctggagagaagatcctcatcttgtatagaggaggcttg
+898148/1
CCCFFFDFHHHHHJJIGIGJJJJIJIJIHHHIGIJFHIGIIJJJJJJJJ6
@7033303/1
ctcctgtggctttcagtgaaacatcaaaatttatcgatctttgattctga
+7033303/1
CCCFFFFFHGHHHJIJIJJIJJIJJIIIGIIIIJJJJJJJJIJIJJJJJJ
@6354353/1
gttcggaaagattataatatttctttagtttaagtccgtttttaaactat
+6354353/1
@@@FFDDFFD?DFGGHEHDFHIFGHIIIFHIIHIGIEHHIGIIGBHIIIH
@4983762/1
agcatttcggatctatagaggctgtcactgcagcgatactgggaacattc
+4983762/1
@C@FFFFDDHFFHIIJIHHIGIIIHHIJJIIGIJJGGJJJJ<GHHHIIJJ
@898276/1
ccagtactttagctttgacagtgtaaaacttctcggaaatctccaatcca
+898276/1
CCCFFFFFHHHHHJJJJJJJJIJJJJJJJJJJJJJJJJJJJJJJJJJJJI
@7033593/1
cttggttgaacggaactccaatcctttactcgaatagtcttttctaactt
+7033593/1
@@@DFDDFFFHD<E=EGGCHGFEAFEB@C?EGGIF7?0:??FFGGIEIEB
@3612236/1
gtgctgggcctcttgtatgcgaaggtgttgaggcgcttgtggtggtgcac
+3612236/1
CCCFFFFFGHHHHJJIJJJJJGIIJCGGHIIJJIJJJJJJJJHIIHIJJJ
@4984647/1
ctccaatcctttactcgaatagtcttttctaacttgaacagtgcgatgtt
+4984647/1
@@@BFFFFGFHGHJIJJIIHIEHHIIIJGIJJGIJJIGIGIBFHIIHHGH
@5676755/1
gtaaccactccatactttgtttcatttaaatttacgggctatgccattta
+5676755/1
BBBFFFFFHHHHHJJJJJJHIJJJJJJJJJJJJJJIIJJJJJJJJJJJJJ
@6355025/1
atcagtttggagttcacctttagaagtatgtttttagctgtcatctggtt
+6355025/1
@CBFFFFFHHFHHJJJJJJJJHIHIJIJJJIJIJJJJJJJJJJJJJJJII
@6355032/1
cctgcctcacatgattcatccacaaattccaacccttgcgtttcaaaaca
+6355032/1
?@@=DDDDHHHHDGGBFHHIGHFHGIGHAHGGIIGEIDCGGIIIGIIGGI
@4283859/1
aggtgctgggcctcttgtatgcgaaggtgttg
+4283859/1
@@<=A?A?3?DFFGHGECEDDEE11CF:CCDD
@4283874/1
cgcagaaataattcatagcaaaaattaaagttagtctattatagtttcaa
+4283874/1
@@@FFFDDHHGHGGIIIIIEGHDGG?CEIEAA<FHGEGIGIIEGGIIICD
@180950/1
ctgtgatctgtttcttggcatctatagatgtcggtggcgcacagggcacg
+180950/1
@CCDFFFFGHDFHGIHJGGGHGIIJI3343222<1?DGHIJJIJJJAECG
@4283997/1
ctcataacgcagccagatgccaaagttcttgatcttcactgggctcttct
+4283997/1
CCCFFFFFHHHHHJJJJJJJJJJJJGIJJJJGIIJJIJJJJJJJJJJJJJ
@5677136/1
gttgttgattttggaatgttttacattggatccgacaaattttcaaatta
+5677136/1
@@@ADDFFGHFFFEGEHGHCFIGHIGGGGHGHIIIIFICDHIIIFIIIII
@4284180/1
cgcaagaagtaccagaaacgggacttagccacaatctggtctggagagaa
+4284180/1
CCCFFFFFHHHHHJJJJJJJJJJJJJJJJJJJJJJJJJJIJJJJJJJJIJ
@3612816/1
ccgacgacgacactgtacagttagaaatgttacaacctctatactttgca
+3612816/1
CCCFFFFFHHHHHJJIFGIJGIJJJJJJJJJJJJJIJJJJJJJJJJIJJJ
@899354/1
ctggagagaagatcctcatcttgtatagaggaggcttgggctcgctctcc
+899354/1
CCCFFFDDDHHDHGGHEHCGHGHFIIIIGHIDGIGGIIII>GHEGDFCGH
@4284612/1
ggtctttgtacaccttcaggtgatcgaacatcatgtcttcaaactccact
+4284612/1
B@@FFFFFHHHGHJJJJJJJHIHJGIIIJJIHIJJJJJJIJJJJJJJJJI
@6355722/1
ggtgttgaggcgcttgtggtggtgcacgcgcttgggcagagggaatctga
+6355722/1
BB?DFFFFHHGHHJIIGIJJJJIIIJJJJJJIJGIJGIIGHHHFFFFFEE
@5677656/1
gaagcctttgtgcgccacatcaatgttgataaaggctttattggtaaata
+5677656/1
CCCFFFFADBFFFDGGHGE>BFHHIH<9E4CHI>F=<FHGIEG@GIJIJA
@3613294/1
cgccaattcactgttcattacctgtgaaaactgcccctcagatacaccgt
+3613294/1
@@CFFDFDF<ADFAEHGIHHEHEHCFHIIIGGIGGIIIIIIGHGHHGFHG
@3613432/1
ggtgctgggcctcttgtatgcgaaggtgttgaggcgcttgtggtggtgca
+3613432/1
BB@DFFFFHHHHHJJJHJJJJJHIIJFHHIJIIJIIJJJJGJJHIJGIJI
@900185/1
atagaggaggcttgggctcgctctccgaagggagcttgcggccgatgacc
+900185/1
@@@FDEDD?FHHHC;E@FFGAHIIIIGBGHFHBGGIIIFGHIHFACCCCC
@4285305/1
gtgctgttgtggaactgcttcacctgtggccggcggcacgcagacgcctt
+4285305/1
CCCFFFFFHHHHHJJJJJJJJJJJJJIJJJJJJJJJIHHFFDDDDDDDDD
@4285786/1
cgccacatcaatgttgataaaggctttattggtaaatatggcggattgga
+4285786/1
CCCFFFFFHHHHHIJJJJJJJIJJJJJIJJJJJJJJJJJIJJJJ@FHCH<
@182456/1
cgccaatggcatgaatagatgtcatgcgcaagcgtgccctgtgcgccacc
+182456/1
CCCFFFFFHHHHHJJJJJJJJJJJJJJJJJJJJJJJJJJJJIJJJIJJJJ
@4285942/1
ggcgttactgcttaatactactcactgatttatgtagcatcatcttgtaa
+4285942/1
?@?DADDFHDDHFBDFGIGCFHIJGEEADBFEIIEGGCHEIGIAHDHDHG
@3614158/1
gcctcttgtatgcgaaggtgttgaggcgcttgtggtggtgcacgcgcttg
+3614158/1
@?@DBBA?FFH?<@F?EHFFEGBHEGBHIIBHD9D9?F;74@G=;@<<<A
@6356057/1
gggttttttaaactcatattttcatggtaccaagttatgaatttttcaaa
+6356057/1
@CCDFFFFHHHFHIJJJJJJJJJJJJJHIJJJJJIIJJJJJJJJJJJJJJ
@6356086/1
ctcatcttgtatagaggagacttgggctcgctctccgaagggagcttgcg
+6356086/1
@@@DDEDFFAFFDIGDGGG;FHGDFCGGIIGIIIGGGHHGGIBEGGHAFA
@3614316/1
gaagtaggtgctgggcctcttgtatgcgaaggtgttgaggcgcttgtggt
+3614316/1
B@BFFFFFFHHHHJJIJJJJJJIIJJIIJIJJFGFEGGIIJJIEIIFGIH
@901520/1
gtgctgggcctcttgtatgcgaaggtgttgaggcgcttgtggtggtgcac
+901520/1
@@@FFFFD3CFHHGEGGIIGIEGDH9::D3CE@FH@GGGFBHHEE@DGG@
@1564111/1
gctgtttctcactagtaagagcttttcgtataatatgatatgatgccgac
+1564111/1
@@<BDDDBDFDBFE>2AAEEHIE>HH@FF?2C@FDEFD@AC@FFE<9?GG
@901746/1
ctgagtgacggcacctccgacactgaggtcacggtactcgcggtacatgt
+901746/1
CCCFFDFFHHGFHJJJJJJJJIJJJJJIHIJIJJHIIJJIFHHHHFFFFE
@901937/1
gcacgttggcagtaatagtacaagtgaaaagtcacttgccgatggtagaa
+901937/1
CCCFFFFFHHHHHJJIJIIJJJJJFHJJJJJJJIJJJJJJJIJIJDGIIJ
@1564673/1
ccttttagtaaaaaattctaatattataacattccctgtacgttcaaacg
+1564673/1
CCCFFFFFHHHHGGIJJJJIJJJJJJJIJJJJJJIJJJJIJJHIIEHJJJ
@1564715/1
cgcaagaagtaccagaaacgggacttagccacaatctggtctggagagaa
+1564715/1
CCCFFFFFHCFHHJIJJIJFIGIIJJIJJIJJICHJJJJGEHIJJIGHGH
@7035375/1
gtgactttcccgtttccaatctccaagacaggaggctccagtactttagc
+7035375/1
CBCFFFFFHHHHHJJJJJJJJJJJJJJJJJJJIJJJJJJJJHJJJJJJJJ
@7035469/1
cctggctcccatgtcacggtagcactgagtgacggcacctccgacactga
+7035469/1
@@@F?ADAFFFHGGEGGIIFHIIGIIGFHFFHFIGHGGIHGGFHIIIIHG
@902839/1
ctggagagaagatcctcatcttgtatagaggaggcttgggctcgctctcc
+902839/1
@CCFDFFFHGHHHJJJJJJJJJJIJJJJJJJJJJJJJHGJIJJJJIJJJJ
@2261349/1
cttcacctgtggccggcggcacgcagacgccttgatgacctccactttga
+2261349/1
CCCFFFFFHHHHHJJJJJJIJJJJJJIJHHFFFEEEDEEEDDDDDDDDDD
@7035957/1
ctacacttcttgacatagtactcttccctcgtgttcttcaatgggttcac
+7035957/1
CCCFFFFFHHHHHJIJJJHJJJJJJJJJJJJIJHIIJJHIIJJJIFHIJG
@7711685/1
ctgttgtggaactgcttcacctgtggccggcggcacgcagacgccttga
+7711685/1
???DDDAAB3<AFA??AF<ACCECG>;DGAHDGI@:44599.38353:A
@7712039/1
gtgctgttgtggaactgcttcacctgtggccggcggcacgcagacgcctt
+7712039/1
?=?DBDDDH?FHFGIGGIFH?CHHC@2ACBCH>DGHGE<DEC@@=838<@
@2262581/1
atacataataaaattagaggaagtaggtgctggg
+2262581/1
CCCFFFFFHHHHHJJIGIHIGIJHJIGIIIJJEI
@2262844/1
cttggtacaaagcaaaggtcgggcagttcgtcaacaagacattactagct
+2262844/1
@@@DFDDB?HFBFHI?EHAFE@<CCGGDHHDECABFHGGIEHG@GGEADC
@2263070/1
gtcttcttgaacttcttcaattgacgcaagaag
+2263070/1
@@@AB;DD8FFD<4CFHF><HHDHGII@FDHGC
@2263498/1
ccagaaacgggacttagccacaatctggtctggagagaagatcctcatct
+2263498/1
CCCFFFFDDFDAFGGGD<BFHHIIGGFHHFDH>GDFHGBDHB?DEGHEHE
@7713665/1
cctggctcccatgtcacggtagcactgagtgacggcacctccgacactga
+7713665/1
?@@DDDD?CDHHD<ABFIIHGEHGGIGIEFGIIGIF@GGEGDFBFFBHIH
@2264315/1
ctcgctgcttggccatcttcttgttcttgctgatga
+2264315/1
CCCFFFFDDFHH?FHGGGGIGEIHHGIGEFEDHEHI
@7714173/1
ataaaagattggaagctagccgggcggatgtatggcagtagctaactcgt
+7714173/1
@CCFFFFDHHHGHIJIGIIIIIJFGIIEHGFHIJJIJJHHHHFHDFFDDA
@7714460/1
ctggagagaagatcctcatcttgtatagaggaggcttgggctcgctctcc
+7714460/1
CCCFFFFFHHHHHJJJJJJJJJIIJIJJJJJIIJJJJIIJIJJJJJJJJJ
@7714778/1
cactgagtgacggcacctccgacactgaggtcacggtactcgcggtacat
+7714778/1
@@@DDD;2A?FD?FEAGGFEFBHGGIDEBG?DGHHGDBAGEFE@BHEB;B
@2265232/1
cttcagccggctttggtggttctttggctgcctctggtggaggtttctcc
+2265232/1
CCCFFFFFHHHHHJJJGHIHIJJJJJJJJJJJJJJJJGHJGHJCHIJJJJ
@7715044/1
ccacttatgagaaggataaaactttttagctgattttgttaaattaactt
+7715044/1
@@@FBEDDDDHDFIB;ACIHGIBHGIGHADBBFG><G@?DFABGH@BBGD
@2265809/1
cctcatcttgtatagaggaggcttgggctcgctctccgaagggagcttgc
+2265809/1
@@@DDDDDHFHHGAGEHIEGIJIIB;D@DFGHICDCHEBGBEE.;@FGG<
@7716007/1
ctgggcctcttgtatgcgaaggtgttgaggcgcttgtggtggtgcacgcg
+7716007/1
@@<BDDDBFHFBAGEHHI=:@ACBEFH>BCEHHIIHBFCHGFGHEHGCEE
@4286462/1
gtcgcggtcaaacctaggactcgaggttggtcgtctaccgggcagttctc
+4286462/1
CCCFFFFDHHHHHJJJJJIJJJJJJJHHJJIIJJJJJJJJJJJHHHFFFF
@4286475/1
ggcgttgatgtcgcaagatagtgagacattcactttttagtcataatctt
+4286475/1
BCCFDFFFHHHHHJIJJJJJJFHGHIJJJJJJJJJJJJJJJJJJJIJJJJ
@3614993/1
gtcggcataacgggccgcgactccgccctcttcctcgggttggaatgatt
+3614993/1
CCCFFFFFFHHHHIIJJJJJJJJJIIJJIHHGFHHEFFDBCDDDDDDDDF
@4987419/1
cactgagtgacggcacctccgacactgaggtcacggtactcgcggtacat
+4987419/1
C@@FFDDDFHHHDEHIJIJIJJJJJIIGHJDFHIJIHGIJJFHIH=BEFF
@6357714/1
ctggtctggagagaagatcctcatcttgtatagaggaggcttgggctcgc
+6357714/1
@@@FDBBDHBFBFDFEFBHEC>@<EHGH9AHHIGHGDGGHIG@DHHAFHG
@903825/1
gggaatctgattgtgctgttgtggaactgcttcacctgtggccggcggca
+903825/1
;?<DDDDD8?A:A2<AA<F>4ACEA?AAA>F?FE@A<BGIIF?F@@B/43
@4987763/1
ggcgcttgtggtggtgcacgcgcttgggcagagggaatctgattgtgctg
+4987763/1
@@@DDDA?DCFCAECFHGGGDIG@DFGIDCGGAC;@HA>FCEGEG==@EH
@2267003/1
gcctcttgtatgcgaaggtgttgaggcgcttgtggtggtgcacgcgcttg
+2267003/1
CCCFFFFFHHHHHJHIIJCGHIJJJJJJJJJJHIJGIJHHIJJJJJHFFD
@904288/1
ctgtggccggcggcacgcagacgccttgatgacctccactttgatgatct
+904288/1
B@CDFFFFHHHHHJJJJJIJIJIJHHHHFFFFFFEEDEEDDDDDCDEEDD
@5679302/1
cagcatggtaagaaggtggcggccagaatctagacatgcacagctcttgc
+5679302/1
@@@DDDBDDBBB?CEGACADG?DGA;BFCHGDGIIGHGGHIIGGIIIG3;
@5679361/1
atcgttctcagcatggtaagaaggtggcggccagaatctagacatgca
+5679361/1
@@@A=B?D?AFFFFFE<CFGFDIIIE?FEF@FDFFFFFFFFFFFI@>F
@4988374/1
gtcgaacattctatgcttataccattaatctccgcaactatttgacggat
+4988374/1
CCCFFDFDDHFHBHIFII@HGHEEGHHIIHCHGIJIIBF<FHGFBDHG:?
@3615756/1
ctgtgatctgtttcttggcatctatagatgtcggtggcgcacagggcacg
+3615756/1
CCCFFFFFHHHHHJJJGHIIIIJJJJJJJJIJIJIJJIJHJJJIIJIJJJ
@4288051/1
catgggtccataatcattcctggaatccgtgtcgacggcgatgagagccc
+4288051/1
@?@D;D2ADFFDD<GEFFCBHEE;:AFBF<C1C??@GABFEF@CEFD=AF
@2267450/1
cagagggaatctgattgtgctgttgtggaactgcttcacctgtggccggc
+2267450/1
CCCFFFFDFHHGHIJJIHGIIIHEHEGCEHFHHIIIIGGHGIHJIJIIII
@3615926/1
ctgctattttttttatttttattttcaatgtacagacagcacttttctac
+3615926/1
CCCFFFFFHHHHGJIGHJJJIJJJJEGGGIHIJJJIJIIIJJJJJJJIGI
@2267497/1
cagccagatgccaaagttcttgatcttcactgggctcttctctgggattt
+2267497/1
CC@FFFFFHGHHHEGHBGIJJJCHHHIIEEHC;DHIJJEHIIJIGGHIII
@184587/1
atcagtttggagttcacctttagaagtatgtttttagctgtcatctggtt
+184587/1
CCCFFFFFHHFHHHJJJJJJJJJJJJFHIIIJJJJJJJJJJJIJJJJJHI
@4988955/1
ctcatcttgtatagaggaggcttgggctcgctctccgaagggagcttgcg
+4988955/1
@@@7DDFFHHHHHIJGGHIGIIIBF;@FGEDHCCDDHBHBAH@FBHIIIJ
@7037040/1
cgatggtagaataaggattaaaaataaacttaaagattattaataagaaa
+7037040/1
CCCFFFFFHHHHHJJJIJJJJJJIJJJIIIGHIGG@GGHHGIGIJHIJJJ
@2267841/1
gtaagtttgtcgagtagagccttagctgcggaatgcttagcttccttctt
+2267841/1
C@@FFBDDHFFHGJGGIGIHIIHIJJ@HIJIIGHHHGIJGIGIIIGHIGG
@2268484/1
gtcacggtagcactgagtgacggcacctccgacactgaggtcacggtact
+2268484/1
@@@FFFF?FHDDHJIHIBHHHIIIHIJJJJGIJGJJJGJICGFIJJGCEF
@7037943/1
cttgggtataatagcatatctttatatatataattcttctgtacgtgtgt
+7037943/1
CCCFFDDFHHHHHJIIJJJJJJJJJJIJJJJJJJJJJJJJJIHJJIIIGG
@185962/1
gtgctgttgtggaactgcttcacctg
+185962/1
CCCFFFFFHHHHHJJJJJJJJJJJJJ
@185964/1
agtggtcttcttgaacttcttcaattgacgcaagaagtaccagaaacggg
+185964/1
@BBFFFFFHHHHHJJJJJJJJJJJJJ<FHIJJJJJIJFHIJIJJJJJJJJ
@186203/1
ctgctttcacaatcttcgtgggactagtagtcatttctttctgccactct
+186203/1
CCCFFFFFHGGHHJJJJJIJIJIIJGGGGIIIJJJJJJJJJJJJIJGIJJ
@2941565/1
ccaagaaatattttgctacagtacattctactgtttgtccattttctaac
+2941565/1
CCCFFFFFHHHHHJJJJJJJJJJJJJJJJJJJJIJJJJJJJJJJJJJJJJ
@7038543/1
gctagtacttgctcgaataggaagtaatggaattttttgaccaactggaa
+7038543/1
CCCFFEFFHHHHHJJIJJJJJIJJEFHIJJJJJIJJJJJJJJJJJJJJJJ
@186512/1
cttcgcctgtggccggcggcacgcagacgccttgatgacctccactttga
+186512/1
@@@FFFFFGDHHHIIGIIIIIIIJJJHHHFFEDEDCDEDDDDDDDCDDDD
@2941940/1
ctcataacgcagccagatgccaaagttcttgatcttcactgggctcttct
+2941940/1
CCCFFFFFHHHHHJJJJJJJJJJJJHIJJJJJJJJJJJJJJJIJJJJJJJ
@2269674/1
ctgcagatgactgtgcatccttgctagtaagtcctgagccatagcaaaca
+2269674/1
@@@FFDAEFAFF??EBEHI?ABHGHIICDEBHBFGG>?DF3DFHGIEDGI
@2942119/1
cccctttaaaaaaagctcgatctcaatttaaagataagatctgcgacctc
+2942119/1
CCCFFFFFHHHHHJIJJJJJJJJJJJJJJJJIJJJJJJIJJJJJIJJJJJ
@2269710/1
gtctgtcactaacattttctttttctagtttcaaatgacgataaaatatc
+2269710/1
CBCFFFFFHHHHHJJIJJJJIJJJJJJIJHJIIHIIIIJJJIIJIJJJGG
@2942245/1
gtcacggtagcactgagtgacggcacctccgacactgaggtcacggtact
+2942245/1
@CCFFFFDHHHHHJJJIAFHIIJIIIIHIIIIJJJIJJJJGHIJIIDHHH
@2270228/1
atcagcgactgtcacacggtagcggaaggtgggttcgtgaatcatgccct
+2270228/1
@BCFFDFFHHHDHIIJJJJIIIJJJGIIGGHIIFHIJIJIJJIHHHHHHF
@2942692/1
cgttcacattgacaaacttaggtttgcttacagccattcccaactgtcct
+2942692/1
BCBFFFFFHHHHHJJJJJJJJJHHJJJJJJJJJJJJJJJJJJJJJJHIJE
@2942822/1
gtcttttctaacttgaacagtgcgatgttttacaagggcaggttgaactc
+2942822/1
CCCFFFFFHHHGHJGIIHIIIIJFIJJGJJJJIJJJGGIIJIHICHIJJI
@2270627/1
ggcgcttgtggtggtgcacgcgcttgggcagagggaatctgattgtgctg
+2270627/1
CCCFFFFFHHHHHJHHIJJJJJJJJJJJJJJIJJJIJJJJJJJJJJJJJF
@3619153/1
gtggtcttcactagttggcaaatcgcgcgtatagacattttgctaccaaa
+3619153/1
CCCFFFFFHHHHHJJJJJJIJIJJJJJJJJJJJIJJJJJJJJJJJJJJJJ
@7039914/1
cgcaagaagtaccagaaacgggacttagccacaatctggtctggagagaa
+7039914/1
CCCFFFFFHDFHHJJJJJJJJJJJJJIIJJJJJJJJJJJHHIJJIJJJIJ
@3619167/1
gctcttgcagccatccaacaggattgcccatcaatttatcttcaaatgac
+3619167/1
@@?DDDDDDBHHHGGGGII@GI?CEEHFCGHCHGIBHBFDHDHCH9DDDG
@3619192/1
cagggatcttgccgtcattgcagacggtgtggtagcgcgtcggacgagcc
+3619192/1
@CCDFDFFHDFHGJGHIIJIIIGJIIJFGFDHBDGIJJIFHIGFEBCD:@
@2943346/1
cttcttcagccggctttggtggttctttggctgtctctggtggagg
+2943346/1
@@CFFADEFHHFAHEGDGI<B=FHIIIAFGAFHBGBBGHDDGD;BD
@2270888/1
tggtgggcttagctttggggttgttgtatatcgcgtacgaggacatgtcc
+2270888/1
BCCDFFFFHHHHHJJJJJJJGHIIJIIJJJJJJJJJJIIIIJJJJJHHHH
@3619417/1
gccacaatctggtctggagagaagatcctcatcttgtatagaggaggctt
+3619417/1
CCCFFFFFHHHHHJIJJHJIJHJJJJJJIJJJJJJJJJJJJIJJJJJIJJ
@188098/1
gtgctattggcacacaggcataatgccatattcaaatgggaagtggtgat
+188098/1
CCCFFFFFHHHHHJJJJJJJJJJJJJIIJJJJJJIJJJJJHIJHIJFHIJ
@188173/1
gtcctttctaaggttctaaactatatctgtaccaaatttcaaccaaatcc
+188173/1
CCCFFFFFHHHHHGHJJJJJJJJJJJJJJJJJJJJJJJJJJJJJJJJJJJ
@2943915/1
gaagaggagcaaatggaaaaaaaaattggtgaaaagaatca
+2943915/1
@?@FD;?DFHAAD<E<FD@GCH>EG090B0??BFC=BB===
@2271469/1
aacagattgtttgagatgtttgtgaaactgcgacaccttgtggctgtgac
+2271469/1
@@@DDDDDFF<DF:EDFHHHIIFGEGDHFHIIIIIIIIIHHGIIIHBGGG
@3619942/1
gtcttcttgaacttcttcaattgacgcaagaagtaccagaaacgggactt
+3619942/1
CCCFFFFFHHGHHJJJJJJJJJIIJJJFIJIIJDGHIIJEIIHJIIJIJE
@7040759/1
cgcaagaagtaccagaaacgggacttagccacaatctggtctggagagaa
+7040759/1
CCCFFFFFHFHHHJJJJJJJJJJJJJJJJJJJJIJJJJJHIJJJJJJJJJ
@7041005/1
ctgctattttttttatttttattttcaatgtacagacagcacctttctac
+7041005/1
CCCFFFFFHHHHHJJJJJJJIJJJJIJJJJJJJJJJJJJJIJJJJJJJJI
@6359122/1
gcaagaagtaccagaaacgggacttagccacaatctggtctggagagaag
+6359122/1
@@@DFFFFHHDHGIJJGIJIIFFGIJJJJJJJJJJIIIIGJJCDGGIIJC
@6359215/1
tttgtttttctctgtgatctgtttcttggcatctatagatgtcggtggcg
+6359215/1
?@@DBDDEDDFDBFFGBGGAFAFFHFHCHGEIGGD<BAFFCD?;F:D>GH
@7041611/1
gttgaggcgcttgtggtggtgcacgcgcttgggcagagggaatctgattg
+7041611/1
@@@DDFFDHHHHGEHIEDEEGGGIIGIIIIGEHIJGGIIIHHHHFFDFFE
@1568895/1
gacgcaagaagtaccagaaacgggacttagccacaatctggtctggagag
+1568895/1
CCCFFFFFHHHFHJJJJJJJJJJJJJJJJJJJJJJJJJJJJJJJJJIJIJ
@6359871/1
cgggctctgtgcctggctcccatgtcacggtagcactgagtgacggcacc
+6359871/1
CCCFFFFFHHFHFIFADGIGGHHGFHEHHGEHGEIJGGJIBFBGGIIIJG
@4990031/1
gtcacggtagcactgagtgacggcacctccgacactgaggtcacggtact
+4990031/1
CCCFFFFDHHHHHJJJJGHJJJJJIJJJJJJJJJJJJJJJHIJJJJHIHH
@7043165/1
tgggcctcttgtatgcgaaggtgttgagg
+7043165/1
CCCFFFFFHHHHHJJJJJJIJFGHIJIJA
@2944195/1
gcagcatcttgtcgagaacatgaagccgctttggtttacgttccagttct
+2944195/1
CCCFFFFFHHHHHJIIGIJGIIIJIGIGGIGIJFGHIJJIIIIIJIHIGG
@4290160/1
ctctgtgcctggctcccatgtcacggtagcactgagtgacggcacctccg
+4290160/1
@C@FFDDFHGFHGJJJJJJJJJIJJJHIGGHIJJIIFHIJJJJIJIIIJJ
@6360820/1
ccgcaatgttggagcttggtacaaagcaaaggtcgggcagttcgtcaaca
+6360820/1
CCCFFFFFHHHHHJJJJJJFHIIJJJGJJIJJDGIJJJIJHIJIGHIIIE
@7043461/1
gtcaaagatgaaaaagtgccactgaacgaaaagggtacaataattaataa
+7043461/1
CCCFFFFFHHHHHJJJHIJJJJJJJJJJIJJJJJJGHJJJJJJJJJJJJJ
@2944506/1
cctcttgtatgcgaaggtgttgaggcgcttgtggtggtgcacgcgcttgg
+2944506/1
CCCFFFFDFFHDH?DHGIIFGHABDHGIHIG?FEBGGFGIIGGGGHFFEB
@2944690/1
tgtggaactgcttcacctgtggccggcggcacgcagacgccttgatgacc
+2944690/1
@@@DFFFFHGHHHIGIIIGJGIGHIIIJJIABGEEEFFDDDDDDDDADCC
@7043940/1
ctcttgtatgcgaaggtgttgaggcgcttgtggtggtgcacgcgcttggg
+7043940/1
@@@DFEDFHDDHHGIIGGCGG>FHCBEBGIHIIICDFBHGHGGHFFFFDD
@7044083/1
gttgaggcgcttgtggtggtgcacgcgcttgggcagagggaatctgattg
+7044083/1
@CCFDFFFHHHHGIIGIJJ?DEGGGGIIFIGIFAAFADGHAACADEFFFF
@3620311/1
gtgttacctgcaacttggccaggttagggccaacagattgtttgag
+3620311/1
?=?DDBDD<=DD?AA?@@EGEB?<<ACC@?CCBD8?1:B???B;98
@4291081/1
agcactgagtgacggcacctccgacactgaggtcacggtactcgcggtac
+4291081/1
CCCFFFFFHHHHHJIJIJJJJJJJJJJJJJJJJJJJJJHIIIJJJJHDFF
@7044536/1
ctcctttctttttcggtggcttccccattttgacagcgtcttacttcacg
+7044536/1
CCCFFFFDHHHHGHHIDHGHIJIJJJJJJJJJJJJJJJJJIJIJJJJIJJ
@2945376/1
gtggtcttcttgaacttcttcaattgacgcaagaagtaccagaaacggga
+2945376/1
C@CFFFFFHHHHHJJJJJJJJJJJJJIJJJJJJJJJDHIJJJIJJJJJJI
@2945431/1
gccagatgccaaagttcttgatcttcactgggctcttctctgggatttcc
+2945431/1
CCCFFFFFHHHHHJIJJJJJJJJJJJJJJJJJJJJIJJJJJJJJJJJJJJ
@7044742/1
gtcactttataaagaagttcctcttccttagtcacagcttttcgttttaa
+7044742/1
@BCFFFFFHGGHHIJJIJIHHJJIJHHHIIIFH@FGGDIGHJEHGHIJII
@3620748/1
ggcagttcgtcaacaagacattacta
+3620748/1
???:ADDDDDD8:?E:ACB:AEEEEA
@7045285/1
attttattaaaaaactaactacagtaactactaataatcgatatcaaact
+7045285/1
CCCFFFFFHHHHHJJJJJJJJJJJIJJJJJJJJJJJJJIJIIJJJJJJJJ
@4292047/1
cgacaccacagttccagtctcaggcacattgccattagtagactgatcag
+4292047/1
CCCFFFFFDFHHHFGIIIIAHHIIIIJJJJHJIIHIJIFHHHGICHIGGI
@4292067/1
cgtagttctcagcttccctgcaaagttaaccatcttgtattcaaaagaaa
+4292067/1
[truncated: 3,539,402 more chars]
