# Supplementary material for: Identification and comparison of key RNA interference machinery from western corn rootworm, fall armyworm, and southern green stink bug
Source: PLoS One. 2018 Sep 5;13(9):e0203160. doi: 10.1371/journal.pone.0203160 (PMC6124762; doi:10.1371/journal.pone.0203160)
Supplement: S2 File — (TGZ) [file pone.0203160.s012.tgz › data/fastq/faw/8_Adult-male_AM_Rep4_aligned.fq]

@2751865/1
ctcccatgtcacggtagcactgagtgacggcacctccgacactgaggtca
+2751865/1
CCCFFFFFHHHHHJGIJJJJJIJJHHIIIJJJJIIJIJHIIJIJJIJGHI
@615/1
gttgttaagaggtgttacctgcaacttggccaggttagggccaacagatt
+615/1
CCCFFFFFHHHHFGIJJJJJJJJJJJJIIJJJJJGHIJJJJJJJJJJJJJ
@2752901/1
cggtgacggtgttaggctccggtagaactgcaccatttcatttggattcg
+2752901/1
@@@DFDFFD@BCFHGHIIJJJJJGJJJIJJJJJGGIJJJJJIIJGHGGII
@2071500/1
gcgcgttctcatgtaatttttaatgttctccaaatcgacgactcctgtgg
+2071500/1
CCCFFFFFHFHHGJJIIJJJJIIJJIIIIIJIJJJJGIIIIGIJJIGIGI
@694273/1
ctggcgttgagggcaagttcatgcgtttttgctctggcgttcaaaaggtt
+694273/1
CCCFFFFFHHHHGJJJJGGIJJJJJJIJIJJJJIJJIJJIJJJJJJJJGH
@694626/1
gcgagatcgggaactatgtggttaaaaccaaaaatttgccggaagtcact
+694626/1
CCCFFFFFDAHHHIIIII@HHFFHIIIIIIIIIGIIIGHGIIIIIHIIII
@2072038/1
cggcgcgaatgaaccaaccaattag
+2072038/1
?@@DBDDDHFFHFG?GGIIBGGB?3
@696001/1
gtggatgtagctgccattatgtagactgttgtgttgaccaataatgggtt
+696001/1
@@@FDDDDFDHFFIHIIIGJGIJBGFHEFHCE=FH3CEGHDEIFID>BFC
@697327/1
cttcatcttagcgttcacattgacaaacttaggtttgcttacagccattc
+697327/1
CCCFFFFFHHHHHJJJJJJJJJJJJJJJJJJJJHIJJJJJJJJIJJJJJJ
@1389095/1
caatcggttcataaataaaaaagttatgtcaaattaaagaatcacgtcga
+1389095/1
CCCFFFFFHHHHHJJJJJIJIJJIJJJJIJJJJJJJJJJJJJIJJJIJIH
@1389164/1
caattatgtaataactgggtattcagttcttaagatacatcaataaaaca
+1389164/1
@?<DDDDDFFFHBIIGEGI:CFCHHGFHF@HGBH@HGIIHEFHIIGEHHG
@2754306/1
ggtacatgttgtgtacacctgagcgagactcataacgcagccagatgcca
+2754306/1
CCCFFFFFHGHHHIJJJJJJJJJJJJJJIJJJJJJJIJJJJJJJJJJJJJ
@2754358/1
gtccgtttttaaactattttttcaatgccctaagtgagtatacatctatt
+2754358/1
CCCFFDFFHHHHHJJJJJJJJJJJIJJJJJJJJJIIGIHIIJIIJJJJJJ
@698129/1
ccaatcctttactcgaatagtcttttctaacttgaacagtgcgatgtttt
+698129/1
CCCFFFFFHHHHHJJJJJJJIJJJJJJJJJJJJJJJJJJFHJJJJJHJJJ
@1389711/1
tcttcttcttcagccggctttggtggttctttggctgtctctggtggagg
+1389711/1
CCCFFFFFHHHHHJJJJJJJJJJGHJHIJJJJJJJJJJJJJJJJHIJIJJ
@699234/1
gagcaagtagttcttgaagcacagacacaggtgtcttcaacggaag
+699234/1
C@CFFFFEHHHHHJJJJJJJJJJJJJJJJJJFHIIJJJJJJJJIJJ
@1390473/1
ttcgaatactggactagtaaaatacatagtttcactacacaagtgataca
+1390473/1
@@@FFDDDFFDDHEHGBFHGDEHGHIIGDHHHIIIIGGHGIB@DFGCDF?
@4800956/1
ccctcagcgacatgtaagagttcaatggggaagtaaatgcatctgtcctt
+4800956/1
CCCFFFFFHHHHHJJJJJIJHHJJJJJJJJJJJJJJJJJJJJJJJJJJJJ
@4801187/1
caggcactgcagctcgtccgacccgaagtggttgtcgtcccacagcacgt
+4801187/1
C@CFDFFFHGHDFIGIGEHIJIIIIEFHDDCBFGDEEHIII@ED@EHGE6
@2756977/1
ccgctttttatgtgtcaaaataatgttatcctgagtcaacgaacaaattt
+2756977/1
@@C7DDFFHDDAHIGBHGIIHBEHGHEFHHIIIGHGFBE1?@D?FEHAGG
@2757746/1
cgcgcttgggcagagggaatctgattgtgctgttgtggaactgcttcacc
+2757746/1
CCCFFFFFHHHHHIIJJJGIJJJJJJIJJJJJIIJIJJJJJJJJIJJJII
@2758512/1
cggtgttaggctccggtagaactgcaccatttcatttggattcgtagagt
+2758512/1
B@CBDFFFHHHHHJJJFFHEHIJJJJJJIJJJJIJJJJIIJJJJHIGII?
@702224/1
cagcatacataataaaattagaggaagtaggtgctgggcctcttgtatgc
+702224/1
CCCFFFFFHHHHHJJJJJJJJJJJJJJJJJJHHIJJJJJJJJJJJJJJJJ
@702611/1
gtaggtgctgggcctcttgtatgcgaaggtgttgaggcgcttgtggtggt
+702611/1
BBBFFDEFHGHHGIJJJJJGIJJJJJIIJCGGHIIJJJJJGIJIIJHJJ@
@702915/1
gtgagcacgggctctgtgcctggctcccatgtcacggtagcactgagtga
+702915/1
@@@DDEFDHAHHD?EGIHDEHFE@EEHIIDH?BBGEEFDD?D>?FFFCEG
@5483854/1
gcggtatcggcgtcgcttgcggtaccggcgtcggttgcggaaccagcctc
+5483854/1
@CCFDFFFGFGHHIIJJJIFIIDGEHJJJJHHFDDDDDDDDDDDDDDDDD
@5483919/1
tctgtttgtctgttcgtctgtgcgcgctaatctcagaaacggctgatccg
+5483919/1
@@@FFDFFHGHHFHHJJGHIHHHGIEIIDGHGGIIDFHIIGHIJIGIJJJ
@5484237/1
ggccgatacccaacaaatactaataataaaaacgatagaaaacaaataaa
+5484237/1
CC@DFFFFHHHHGJIGEGHIIIIJIIIIIJJJJJIGJJIJIIJJGGGIJJ
@6163389/1
gtttattttgtttttctctgtgatctgtttcttggcatctatagatgtcg
+6163389/1
CCCFFFFFHHHHHJJJJJJJJJJJJJJJJJJJJJJJJJIJJJJJJJJIJJ
@5485171/1
gggaatctgattgtgctgttgtggaactgcttcacctgtggccggcggca
+5485171/1
CCCFFFFFHHHHHHIIJIIGIHIJIHIJJJJJJJJJJJJJJJJJJIJHFD
@5485331/1
ggttcaccaagctagtggcgttgatgtcgcaagatagtgagacattcact
+5485331/1
@@@DDDDDFFFFHGGAEB;@HIIGGIIEHIIGEEHIE?FFE>FHGHHEEG
@5487781/1
atctatgaaaaaatggaaaccctacttaaagacatcatgataaaaatgtg
+5487781/1
CCCFFFFFHHHHHJJJJJJJJJJJJJJJJJJJJJJJJJJJJJJJJJJJIJ
@4116525/1
gacgatttcaccagtggtcttcttgaacttcttcaattgacgcaagaagt
+4116525/1
CCCFDFFFHHHGHGHIIGIJJJJJJJJGJJIIJJIIJJJJIJJJJJJJJG
@4116783/1
ccaaaaatgtaattaactttttttttgtctgtttgtctgtttgtctgttt
+4116783/1
CCCFFFDFHCFHHIIGGHIJJJJIJ0?999?FGD8998=GH@=8=@CHIC
@2759749/1
agcactgagtgacggcacctccgacactgaggtcacggtactcgcggtac
+2759749/1
CCCFDFFFHDHHHJIIJJGJGIJIJJIIJHIJFHIJIJIIHIJHIJHDDF
@4117265/1
atagaatctgactagtcattacaattacctgattcgtttctagctcagtg
+4117265/1
@CCDFFFFHHGHHJJIJJJJJIIJJJJJIIIGIJJJFHGIIJJIIIJIHG
@4117302/1
tgtcgatatgtggatgtagctgccattatgtagactgttgtgttgaccaa
+4117302/1
@@@DDADFAHDFBEGGCHHIIIBHIIICGHHHIIIIIGIIGHIIFGHGCF
@2759983/1
cttgcagccatccaacgggattgcccatcaatttatcttcaaatgacgac
+2759983/1
CCCFFFFFHHHHHJJIJJJIJJJJJJJJJIJJJJJJJJJJJJJJJIJJJJ
@4117965/1
cgctaatctcagaaacggctgatccgagttggatgcggttttcacgaata
+4117965/1
CCCFFFFFHHHHHJJJJJJJJJJJJJHIHHJJHJJJJJFHIJJJJJIJJH
@4118047/1
cactgagtgacggcacctccgacactgaggtcacggtactcgcggtacat
+4118047/1
CCCFFFFDHHHGGJJJIJIIIJJJJJJGGJHIGIIJIIJIIGJJHABFEF
@4118221/1
tgggagtactgagcagtatctattcagtaa
+4118221/1
@@@;=D2==AD>F9CFEBHFFHHE>@C<2A
@2761319/1
gctgcacgaaccggagaagggaatgacaacgacaatcggacgcgttaaca
+2761319/1
CCCFFFFFHHHHHJHIFIIJJGIIJGGIJJJIJJJJJJJJJHFDDDDDDD
@2761871/1
gtagcactgagtgacggcacctccgacactgaggtcacggtactcgcggt
+2761871/1
C@CFFFFFHHHHHJJJJGIJJJJJJIJJJJJJJJGIJJJJFHIJJJJHF?
@2762344/1
atctgattgtgctgttgtggaactgcttcacctgtggccggcggcacgca
+2762344/1
CCCFFFFFHGHHHJJJIJJIJJJJJJJJJJJJJIJJJJJJIJJJHFFDDB
@2762749/1
tgtcagttagctttttaatacatctctgtccaggcactatattgcagacc
+2762749/1
@@CDFFEDHHDDFIHIIBFEGFHIIEHIIIIHDGHCHGGFIGGIGBG@GG
@2762860/1
gtgagagtctggccagtctttagaagatgatggtgtttgtcttgtttgac
+2762860/1
??@DDADBC?FDHBIB<EH@HCE>HC;EA>F>FFC?EGH@GGIDEFH@<D
@4803193/1
gccacatcaatgttgataaaggctttattggtaaatatggcgga
+4803193/1
@@@DFAEFHFHGDDHGIIII@GGCGGGHIIHCHHGIIEGBHHI0
@6845002/1
cggagattaatggtataagcatagaatagtgttcgacgtgattctttaat
+6845002/1
CCCFFFFFHHHHHIJIJJJJJJJJJJJJJIIIIJJJJIJJIIIJIJJJJJ
@5810/1
tcttggttgaacggaactccaatcctttactcgaatagtcttttctaact
+5810/1
CCCFFFFFHHHHHJJJJJJHHJJJJJIJJJJJJJJJJJIJJIJIHIIJJI
@3436806/1
agacaaacagacaaacagacaaaaaaaaagttaattacatttttgggttc
+3436806/1
<<<DBDADDHFHDEGEHDCCH@9<C??F@AHAB=FGBHFAGCHHAEA5?;
@6165691/1
ctctagccgatacgattatgaagacgaagcggacgtcacggtaagcattc
+6165691/1
CCCFFFFFHHHGHJJJJJJJJJJJJJJJJIIJJJGHHGJHHHHFFFFFED
@6166044/1
ccagttataaagcatagcccgaagtgctattggcacacaggcataatgcc
+6166044/1
CCCFFFFFHHHHHJJJJJJJJJJJHIJJJJJJJJJJJJJJJJJJJJJJJJ
@7529565/1
gcacgtgcagtaggaaccacagccgttggcgtcgattgcggtatcggcgt
+7529565/1
CCCFFFFFHHHHHJJJJJJJJJJJJIJJJJJIIJJJJJJJJHIJJIHHFB
@5490359/1
ccctgcagagcttgcaaagcttgcaatgatctttccttcttctctttttt
+5490359/1
@C@DFDFFHHHHFIIJGHJIIJEHEAEG<9CGDHGGGIIIIJJIFIIGHI
@6166545/1
cgcagaaataattcatagcaaaaattaaagttagtctattatagtttcaa
+6166545/1
CCCDFFFFHHFHHJJJIJIJJIIJJJJIGHIJJFGHGHHIJJJIHIJJFG
@6166951/1
ctgtgatctgtttcttggcatctatag
+6166951/1
???DDBDDD??DDEEE<::3C@E<AE<
@3440806/1
gactatttggcgttactgcttaatactactcactgatttatgtagcatca
+3440806/1
C@CFFFFFHGGGFGGGIJHJJIIJJJIGGGIIGIGHGIJGIJDFIHGGII
@7531927/1
acaatctggtctggagagaagatcctcatcttgtatagaggaggcttggg
+7531927/1
CCCFFFFFHHHGHJJJJJHIIJJJJJJJJJJJJIJJJJJIIJJIIIJ@FH
@7532570/1
cttttagtaggactccgggtgtatccattatagctggattatattctttc
+7532570/1
CCCFFFFDHHHHHJJJJJJHHIIJJJJJJJJJJJJJJJJJJJIJJJJJJJ
@3441831/1
cggctgatccgagttggatgcggttttcacgaatatattgtgggatgctt
+3441831/1
CCCFFFFFHHFHHGHIGIJJIJJEFGIJJJJFGHGGHIGJIIGIIJIJII
@3442245/1
gcttcacctgtggccggcggcacgcagacgccttgatgacctccactttg
+3442245/1
@C@FFFFFHHHHHEIJIEHIIJIIJGEGHHHFFDEEEEEEDDDDDDDCCA
@2766237/1
caccagtggtcttcttgaacttcttcaattgacgcaagaagtaccagaaa
+2766237/1
CCCFFFDFHHHHHJJIIJJJJJIJJJJIJJJJJIJJIJIJJIJJJJJIJJ
@2077830/1
cctgcctcacatgattcatccacaaattccaacccttgcgtttcaaaaca
+2077830/1
CCCFFFFFHHHHHJJJJJJJJJJJJJJJJJJJJJJJJJJJIJJJJJJJJJ
@1392635/1
tggttcaaattcaaataaaatcactctgcaatcctgcctcacatgattca
+1392635/1
BBCDDEFFHHHHHHHGIJJJJJJJGJHJJJJIJJIJJJIIJJJHJJIJJI
@2767171/1
caaggggatctgagaatggttttgattcacaattttgtccgctggacaat
+2767171/1
CCCFFFFFHHHHHJJJJJJHHIJJIJJJJJJJJJJJJJJJJJJJJDHIJJ
@2767197/1
cttcttctcttttttctcctttcttttgcgagctgctgccgaaagattag
+2767197/1
CCCFFFFFHHHHHJJJJJJJJJJJJJJJJJJJJJJJJJJJJIJJJJJJJJ
@2767885/1
caccaggcttcaattcccggcagttttcgaatatgtgtgatgttattagg
+2767885/1
@@CDFDDDFFHGFIJHGIJJIIIFHIIJJFGGHGIBDIGFGHBHIJIJJI
@2079077/1
tgacacgaaacactcggtccttaccctctccagg
+2079077/1
CCCFFFFFHHHHHJIGGIIJJJGIGGHJJJJJI<
@2079383/1
gtcgatgtcgaacccaaaaatgtaattaactttttttttgtctgtttgtc
+2079383/1
CCCFFFFFHHHHHJJJJJJJJJHIIJJJIJJJJJJJJJJJIJJJJJJHHG
@703147/1
ggcatctatagatgtcggtggcgcacagggcacgcttgcgcatgacatct
+703147/1
CCCFFFADFHGFHGFG@GHGIEHGGIIIGIIIIII<FFHHIGGGGGHIHF
@2079570/1
gtcgggcagttcgtcaacaagacattactagctgagaatatttttttccg
+2079570/1
CCCFFFFFHHHHHIJJJJJJJJJJJJJJJGJJJJJJJJJGIJJJJJJJJJ
@2768940/1
gtcctgtggaggtatgattctcatccactcgatcactttgacagcaccta
+2768940/1
@@@DDD?BDAFFA?EGHG>?<FBE<AAA?AFFFG>BACHGCBBGCEDDF<
@8771/1
gtccaggataataagttaattataccaagtttcatcgaaatcaaaccgtt
+8771/1
CCCFFFFFHHHHHJJIJJJJJJJJJJJJJIJJJJJJJJJJJJJJJJJJII
@704036/1
cttgtggtggtgcacgcgcttgggcagagggaatctgattgtgctgttgt
+704036/1
CCCFFFFFHHHHHJJJJJJJJJJJJJJIJJJIJJJJJJJJJJJJJJJJJG
@2080222/1
gctttttccagatccactcttgctccatggtccaggagcagcagcgtgcg
+2080222/1
@@CFFFFFHHHHHIJJJJJJIIJJJJJJIGIIIIJJJIJJJIJJJJHIJI
@704238/1
accagccagattgaacctttctccagcatagtaaaggtttctgttactaa
+704238/1
@@@DDDDA<CABFGICDEHGADHHGGHIIEHHGGC@F:CDGHDHIIIGID
@704415/1
agctggttcagcctttttctttttaggcttcttctttctagtgcctgata
+704415/1
@C@FFDDFDDHDHIIIIIEBIIGGEHCEEHCFHIICHGGHIFGGGIIGHI
@2770143/1
tgtcaataaactattggcgattcatacagtcgaattacatgacatcaagc
+2770143/1
CCCFFDFFFFHGDIJJIIJDHHJIEEHIJIEIIIHJJJJIIIIJJIIIIG
@9560/1
ctctgtaggagtttcgggctcgggtttactagcctcctccttagaagttg
+9560/1
CCCFFFFFFFFHGIIIJIJIIIIJFGGGIJJJJIGGJJJJJIGJCHGFFF
@2770999/1
ctattgaaaacaactctacacatacatacatatttacttagattaacatt
+2770999/1
@?@FFDDDHHHFHIIIGGEGGHGGGHIEGGIAEBFGIHJGIGIIIEEIII
@4805391/1
gctcctttttgtcagcacagaatagtcgcgtgtgatgccgcttttgcacc
+4805391/1
CCCFFFFFHHHHHIJJJJJJJJJJJIJJJJJIJJJIGJJJJJJJJIJIJJ
@2771372/1
caccagtggtcttcttgaacttcttcaattgacgcaagaagtaccagaaa
+2771372/1
@@@FFDDDHHHHHJJJIIIJJIJJJJJJIJJJJJJJIJJJJHIGIIJEGI
@2771613/1
cgtcacggtaagcattcatcagaatgctatgcaacatcttcatcttagcg
+2771613/1
@@@DABDDFHHHFEGHI>HHIIIIIIIIEHHIIGII@HHH@HIIFIIIGI
@7533001/1
cgacataagatgcgaaggtaacattattgacgagtgctgatcttaagtct
+7533001/1
CCCFFFFFHHHHHJJJJIEHHIJJJJJJJJJIJIHHIJJJIJJJJJJIIJ
@7533201/1
cgattgacatgaaacaaacactaaatgtaaatttaagcatcccacaatat
+7533201/1
CCCFFFFFHHHHGJJJJJJJJJJJJJJHIJJJJJJJJJJJJJJIJJJJJJ
@3443253/1
catcagtttggagttcacctttagaagtatgtttttagctgtcatctggt
+3443253/1
CCCFFFFFHHHHHHIJJJJJJIIJJJJHHJJIJJJJJJJJJJJJJJJJJH
@3443531/1
ccgcatccaactcggatcagccgtttctgagattagcgcgcacagacgaa
+3443531/1
CCCFFFFFHHHHHJJJJJJJJJJHJJJJJJJJJJJJJJJJJJJIJHHHFF
@7534210/1
caccagtggtcttcttgaacttcttcaattgacgcaagaagtaccagaaa
+7534210/1
CCCFFFFFHHHHHJJJJJJJJJJJJJIJJJJJJJJJJJJJJHIJJJJJJJ
@6169408/1
tgtttgtctgtttgtctgtttgtctgttcg
+6169408/1
??1:??22CDADD>:CEE<AAFC?CFFEE@
@3444741/1
ggcgcttgtggtggtgcacgcgcttgggcagagggaatctgattgtgctg
+3444741/1
CCCFFFFFFHHDFIFGIJJJJJJJJJJJJJJJJJJJJJJJJJJJIIJJJH
@3444822/1
ccctattgaaaacaactctacacatacatacatatttacttagattaaca
+3444822/1
B@CFDEFFDHHHHJJJJJJIJJIIJJJIJJJGIJIJJJGEIIHDGIGHII
@5491960/1
ctcgtactaaggcctaagtacagtacctacttggcgataaatattgcaca
+5491960/1
@@@DDDDFHHDDBGGB@FHIIICAFHGIIIIHIGGBGIIGCDGGHEGGII
@7535583/1
gtcctttatacatttcggcatggcgatcatgtcgatggcttggtttattc
+7535583/1
CCCFFFFFHHHHHJJJJJJJJJJJJJJJIJJIJJJJJJJJJJJIJJIJJG
@5492621/1
tgattatcgatgaagttttggaatccctattttttttcgtaggtatttgc
+5492621/1
CCCFFFFFHHHHHJJIJJJJJIJJJJJJJJJJJJJJJJJHIIJFHHIJII
@5492679/1
gtctattccttcttctataacgctcgtcgatatcaaacagttcaagtcat
+5492679/1
CCCFFFFFHHHHHJJJJJJJJIJJJJJJJIJJJJJJJJJJHIJJJJJJJJ
@5492789/1
ctccatactttgtttcatttaaatttacgggctatgccatttatcctcgc
+5492789/1
CCCFFFFFHHHHHJJJIJJJJJJJIJHGIJJJJIJIJJJJJJJJJJIJJJ
@7536070/1
gtttattttgtttttctctgtgatctgtttcttggcatctatagatgtcg
+7536070/1
CCCFFFFFHHHFFIJGFGHIJIIIEIICFHIJHBHHGECHGGIGAEHDBD
@6849272/1
tgtttgtcttgtttgactgtagttgtatccagaataatcgtatggtggtg
+6849272/1
BCBFFFFFHHHHHJJJJJJJIJIIJEHGIJJJJJJJIJJIJJJIIIJIII
@7536564/1
ctctgtgatctgtttcttggcatctatagatgtcggtggcgcacagggca
+7536564/1
@@@DDDDDHDFDCGFHI>C?FB<<AA4?3CH>A?CA:;??@FHGI9DB=F
@6849797/1
ctccttccgtcttgggtgaggcataacggggtgggttttacagactagaa
+6849797/1
CCCFFFFFGHHHHJJJGHJJJIJJJIJJJIJIIJJAGGIIJJIJJJJJHH
@7537084/1
cctcatcttgtatagaggaggcttgggctcgctctccg
+7537084/1
@@@BDDDDFFF>CAGAHIDHIEEG@1881:C6?DH<D?
@3448096/1
gccaaacgaatacctgtttatattagttggtgaatacggtctaaccgact
+3448096/1
??@DFFFFAHFBFDBHDFBDH<CE<ECCFH::?CBB?GH:BDHBFHA0@H
@4808652/1
agggggtatacatatcaattgcacggtttctagataacataaca
+4808652/1
:?@D7D80C::4:<CAC4CDFECE=:CFGED<90B<9BBDBFFE
@2771993/1
agacaaacagacaaacagacaaaaaaaaagt
+2771993/1
=@:DBDDDFDFBF::A3<<A:?CAFG<80./
@4809744/1
gccagatgccaaagttcttgatcttcactgggctcttctctgggatttcc
+4809744/1
CCCFFFFFHHHHHJHIJJJJJJJJJJJJJJJJJJJJJJJJJJJJGHJJIJ
@4809786/1
gtctgtttgtctgtttgtctgtttgtctgtttgtctgtttgtctgttcgt
+4809786/1
CBBFFFFFHHHHHJJJJJJJJIJJJJJJJJJJJJJJJIJJJJJJJJJJJH
@6170628/1
gtgcgcgctaatctcagaaacggctgatccgagttggatgcggttttcac
+6170628/1
CCCFFFFFHHFHHJJIIJEHIJIJGIFIHIIHIIHGIGFHGBH@EEHEEB
@12185/1
gtaggtgctgggcctcttgtatgcgaaggtgttgaggcgcttgtggtggt
+12185/1
CCCFFFFFHHHGGIJJJJJJJJJJJIIIJDGHHIHJJJJJJJJIJJJJJA
@1396005/1
gtagtatgaaacccttcagacgatatagcgacagtgacatcgcgtttcat
+1396005/1
B@BFFFFFHGHHHJJJJJJJJJJJJJJJIJJJIJGHIJIJJJIJHJJJJI
@705610/1
cttgtatagaggaggcttgggctcgctctccgaagggagcttgcggccga
+705610/1
@C@FDDFFDFHHHGEHIIAGEFHHEECGIIGIFD@DF?BEHHGGEHEDC/
@6171538/1
gcatagaatgttcgacgtgattctttaatttgacataacttttttattta
+6171538/1
@@@DDBB?>FBDDHGE:EAEF@AFDHCGEGII<DAHGGIAGIIIHIIIAD
@6171693/1
gcctcttgtatgcgaaggtgttgaggcgcttgtggtggtgcacgcgcttg
+6171693/1
CCCFFFFFFHFHHJIJJJAFFHIJJJJJJIIJGHJHII7BGGIIIJHFFD
@6172120/1
gtacaattatgtaataactgggtattcagttcttaagatacatcaataaa
+6172120/1
@@CFFFFFHHHHGJJJJJJJJJHJJJJJIFHHJJIGJJIJJJJJJCGHII
@2775202/1
gtggcgacctctccgactgacatgaacattggaaactcgcagagtgtggg
+2775202/1
CCCFFFFFHHHHHJJJJIJJJJJIJIJJJJIIJJJJJJJJJJHJHIJIIJ
@6172595/1
ggcgcttgtggtggtgcacgcgcttgggcagagggaatctgattgtgctg
+6172595/1
CC@FFFFFHHHHDHHIJJJJJJJJJIJJJJJIJJJIIJIJJJJJIJJJJH
@708075/1
gtactcacataatatgactccaatgacacatttttatcatgatgtcttta
+708075/1
C@CFFFFFHHHGHIJJGJJJIGEGJIJJJIIJJJJIJJIIGHIJIHIJJH
@1396150/1
ccaacaaataaacttaataattgacaaatacaacgaaaccaatttagaat
+1396150/1
@@@FFFDDDFFFHIGHIIGGHJJIJIGIJIGEIGIIJIIIJJGIIJJIHE
@1396155/1
cctcacgatcgattactactgctttcccaaagacaggacaagcgtgaatt
+1396155/1
CCCFFFFFHHHHHJJJJJJJJJJJJJIJJJJJJJJJJJJJJJJJIIJJII
@6173327/1
gccgatggtagaataaggattaaaaataaacttaaagattattaata
+6173327/1
BCCFDFFFFHHHHJJJJJJJJJJJJJJJJJJJJJJJJJJJJJJJJJJ
@2776914/1
cgcaagaagtaccagaaacgggacttagccacaatctggtctggagagaa
+2776914/1
@@@BDDABFHHABGHIIIEHGGDEHIIIIIGHIDGIIIIBCGGBBH@FDH
@2081146/1
catcattttccattggctgggtcttacagattggtggaaaccaaaccaaa
+2081146/1
C@CFFFFFHHHHHJJJJJJJJFGJJIIJIGIIIJFGHIJJHJIJJJJIJJ
@7538012/1
cactgaggtcacggtactcgcggtacatgttgtgtacacctgagcgagac
+7538012/1
CCCFFFFFFHFHHIGHJJJJJIJHJJJJJIJJJIHIJFFFHIIJJJJJIJ
@7538142/1
tccgagtcgaattgagactgcggcgtcatatgttcgaggacacgagatac
+7538142/1
CCCFFFDEHHHHHJJJIJJJJJJJJHIJJJJJJJJJJJJJJJJHHHFFFF
@7538218/1
cacctgtggccggcggcacgcagacgccttgatgacctccactttgatga
+7538218/1
CCCFFFFFHHHHHIJJJJJJJJJJJJGHHFFDFEEEEEEDDDDDDDDDDE
@7538240/1
gttatacatatagcatttcggatctatagaggctgtcactgcagcgatac
+7538240/1
CCCFFFFFHHHHHJIJJJJJJJJJJJJJJJJJJJJJJJJJJJJJJJIJJJ
@2081504/1
gtgctgttgtggaactgcttcacctgtggccggcggcacgcagacgcctt
+2081504/1
CCCFFFFFHHHHHJJJJJJJJJJJJJJJJJJJJJJJJHHFFDDDDDDDDD
@2778256/1
cctaaagatatcaacagatatattgataacttctaattcctgttacatca
+2778256/1
?@@DBDD<DFFH:<FEIDICBIIGIGHG@HHIIIGGHIGIGFDHGHIIIF
@3449362/1
ctcgcttattttttgtaataactattaaaaagtatatatataaccttagt
+3449362/1
CCCFFFFFHHHHHJJIHIJJJJJJJJJJJJJJFHIJJJJJJJJJJJJJJI
@3449399/1
ggacaagcgattggcattacgattgtgacaagttttcgtgagccgtgatt
+3449399/1
CCCFFFFFHHHHHJJJJJJJJJJJJIIJJJJJHIJJJJIJJJJJJHIJJJ
@7538723/1
agatgaacggagcaaagacagatgcccttcatgatgatcagggaagtgtc
+7538723/1
CCCFFFFFHHHHHJJJJJJJJJJJJJJJJJJJJJJIJJJJIIJJJJIHIJ
@4124525/1
tcgacatattcggcgatgatgcattcttcctcgtcaagcaaataaaggac
+4124525/1
@@@FFFFFGGHBAGGHII@FGEHIIIIGIIIIIIIIICGHIIIIIIGGII
@3449505/1
ctcccatgtcacggtagcactgagtgacggcacctccgacactgaggtca
+3449505/1
CCCFFFFFHHHHHJHIIJJJJJJIEEHIIJBHGHHIIJIIJJJJGJJGHI
@3449756/1
gtgaatttgtggcctggcgttgagggcaagttcatgcgtttttgctctgg
+3449756/1
C@CFFFFFHHGHDHJGIIIHIIJJJIGHIIHIJJIIIIJIJIIGIGIIGA
@3450049/1
ccttgggaagcctttgtgcgccacatcaatgttgataaaggctttattgg
+3450049/1
@@;DDD;DFAD;:CGFFBBAA8FBG@GF@DD?DB?DF?FGIEECFAAB?B
@7539271/1
ggcagagggaatctgattgtgctgttgtggaactgcttcacctgtggccg
+7539271/1
@<@DDAADADFFHGIHDHIIIIGEECG9?FFCHHCEIIIIBAGGH9;;?D
@3450530/1
cgggaacttatggtataggtagagactggctgcaaatttcaggaaggagt
+3450530/1
@@<DDDBDFFHDF<CFGGAHIDHGIEF>3CE=;3DDGHEF>DHAEGGG;9
@3450539/1
gtcgccttgagaagcagacacaagcttcttctgtttgtccgtcaaagcat
+3450539/1
@@@FFFFFFHHHDGGIGGHIIIGGGIIJJJJJIIFHBHJGHGIHFIJGAG
@3450613/1
ctccaaattgtatctgacgacgcattgaatctgaatacgaaaatgaattc
+3450613/1
CCCFFFFFHHHHHJJJJJJJJJJJJJJJJJJJJJJJJJJJJJJJJJJJJI
@2083024/1
gcgactgtcacacggtagcggaaggtgggttcgtgaatcatgccctcaat
+2083024/1
CCCFFFFFHFHDHIIHHJJJJIIJIDBHI?BGHJJEIIJEEFGHHGGGHC
@4126579/1
cctttatttcttctttaataggacaagcgattggcattacgatt
+4126579/1
@@@D?DA>F>BFHC?FHGE@CFEHICHHH<FC=FHDGHGGGABC
@3452039/1
tccctgcagagcttgcaaagcttgcaatgatctttccttcttctcttttt
+3452039/1
@??DDFFEHDDHFGECFBDFGHHFF3<CF@4:BFE?CDGGIIIIGIIIII
@2084241/1
ataatgggttaatcagactatagttagtatagttataagagtcagattgc
+2084241/1
@BCFFFFFHHHHHJJJIIJJJJJIJJJHJJJJIIJJJJJJJHIJJJJJJJ
@3452273/1
ctcaaaaagtcacgtttatacatttttttttaatttttgtgttacgattc
+3452273/1
CCCFFFFFHHHGHJIJJJJJIJJJJJJJJJJIHIJJJJIIIJJJJJIIJH
@7541087/1
gtaatttttaatgttctccaaatcgacgactcctgtggctttcagtgaaa
+7541087/1
CCCFFFFFHHHHHIJJJJJJJJJJJJJJJJJJJJJHIJJJJJJJIJJJJJ
@5493864/1
gaaacaaacactaaatgtaaatttaagcatcccacaatatattcgtgaaa
+5493864/1
CCCFFFFFHHHHHJJJJIJJJJJJJJJJJJJJJJJJJJJJJJJJJJJJJJ
@7541423/1
gttattgttatgtcgatgtcgaacccaaaaatgtaatcaactttattttt
+7541423/1
@BBFFFFDFHHGHIIAHIFHJIHGGEIHJGIIIBG@DFEDFHHICEGGHI
@7541994/1
ccctggcgtaaaataacgtcaatacattggatctcctcagtaggatggca
+7541994/1
CCCFFFFFHHHHHJJJJJJJJJJJJJJJJJJJJJJJJJJJJJJJJJJJJJ
@3453655/1
cttcaggtgatcgaacatcatgtcttcaaactccactatcatctctttct
+3453655/1
CCCFFFFBFHHHHJJJJIJJIJJJJJJJJJJJJJJJJJJJJJJJJJJJJI
@3453870/1
ctgtcatctggttcatacggcgcgcggtcgcctccttgatgcattgcgtc
+3453870/1
?@@DDDDDHHD<?GDEHIII@@1DGHGFA@FGGGE;A?CADEEECBCCB?
@4811012/1
gcccatctcacgttccgccaattgcttcaccttatgatagtcatcgcggc
+4811012/1
CCCFFFFFHHHHHJJJJIJJJJJJJIJJIJJJJJJJJJJJJJJJJJJJJJ
@3454214/1
ctcgtcaatcaaatacttcagcacttcacacattgataaaacctcacatc
+3454214/1
@@@DFDDDFHFHHIIIIIIIICCCCGDHIIG@E@@CDDHIIEHICAFGHI
@4811626/1
ctcgattatcgaatttttcgccatgagtaagcgatcgggc
+4811626/1
BCCFDFFFHHHHHJJJJJJJJJJJJGIHJJJIJJJJJJJJ
@6174493/1
ggtagaataaggattaaaaataaacttaaagattattaataagaaaaaaa
+6174493/1
??=DBEFDBD<>DEGFFFGHBHCIGEHGEC>EHHGGHIIIIGGCHEBFGD
@6174773/1
agagggaatctgattgtgctgttgtggaactgcttcacctgtggccggcg
+6174773/1
@@@FDFDFHHHHHJJJHIJJJHHJJJJIJJJIJJIJIJJJIJJJIIIIIJ
@6853072/1
cacagaattcagcgacaaatacttctgcgaagcccctgtttgttttatcg
+6853072/1
CCCFFFFFHHHHHJJJJJJJJJJJJJJJJJJJJJJJJJIJJJIJJJJJJJ
@2778576/1
caccagtggtcttcttgaacttcttcaattgacgcaagaagtaccagaaa
+2778576/1
CCCFFFFFHDFHGII4CGIGGIJIJJJJJIJJIJJJJIJJJHHH<?GHHJ
@6853566/1
ctccaattcaaccttatcattaccaatcggtaaaggatctcttgtataca
+6853566/1
@@@DDDDDHHHHDDBAEH?AEHBFHIGEFGEGHIHA;DCDD?FDBFHIA<
@6176162/1
accgcatccaactcggatcagccgtttctgagattagcgcg
+6176162/1
8?;DDDD?CFD:AEG;AB?GBAGF:CBGIDBGF>??9?D?:
@2780042/1
ggtccataatcattcctggaatccgtgtcgacggcgatgagagcccacga
+2780042/1
@@?DDBDDHHHHHJJIIJIJIHGIGFGCGHHIIIGHIIJIIGIGGIFHEE
@1399237/1
gtccgtcaaagcatttattgtggccgctctaggcagcaaacagttcatcc
+1399237/1
@@@DFDDACFHFBBFFHBHIHDEDFHGBHGGGIIIIIIGG@DGBFGHGGI
@1399366/1
cccgtttccaatctccaagacaggaggctccagtactttagctttgacag
+1399366/1
CCCFFFFFHHHHHJJJJJJJJJJJJJJJJJJIJIJJJJJJJIJJJJIJJJ
@4128012/1
gtgggcaaagggttttgggttaagaaaccatacccttcaccgcgttgcag
+4128012/1
@@@FFFFFHHHHAEFDEBBHGIIJGHGDHGIJJGIGGGIJHGGJIJJIGI
@4812383/1
cagtggtcttcttgaacttcttcaattgacgcaagaagtaccagaaacgg
+4812383/1
@@@DDFFFHHHHHJJIJJJGIJHIIGJJIIJJIJIJJJHIEHIIIJJJJJ
@1400849/1
tacagttaatacctggcatcagttacaatgtttgagtacttagttacttg
+1400849/1
@7@DDBDBFFHBDFHIHIIF@FGGCGCFHFFHHIGHIIGCGFGFHIHIB@
@3457925/1
cgcttattttttgtaataactattaaaaagtatatatataaccttagtct
+3457925/1
CCCFFFFFHHHHHJJJJJJJJIJJJJJJJJGHIJJJJJJJJJJJJJJIJJ
@4813436/1
cggtacataatgatacgatgcggcttgaacccgccggtgctcttgtagaa
+4813436/1
BCCDFFFFHHHHHJJJJJJJJJJJJJIIC:?DFHIGGFHIGGHHGHFFFF
@4129909/1
gaacaatctcgtatgatgccgtttctgtaccaataggaacaatacttcgg
+4129909/1
CCCFFFFFHHGFHG@GHIJJJHHIIIJIIJJJJJJJGIEIIHIIIJJJJJ
@4813854/1
ctgcaaagttaaccatcttgtattcaaaagaaaacctagaatcactggtt
+4813854/1
CCCFFFFFHHHFHIJJJJJJIJJJJGJJJIJIJJJJJJJIJJJJJJJJHJ
@4813910/1
ggcttacatgctaaaactaaactactatacctgtgaaacgatcaacaata
+4813910/1
CCCFFFFFHHHHHIIJJJJJJJJJJHIJIJJHIJJJJIJJJJJJJJJIJI
@4814052/1
tccatcactatcaaaacttctcaggattgaaacgtcttttatgttgggac
+4814052/1
?@@BB?AACFDHBHCFDGEBEIIIIEAFBEBAHHCCCC@D@?H?BGD??8
@4130797/1
ctgagaaaaaaggtaaatctactatattttaaactgaaaaattcttgggt
+4130797/1
CCCFFFFFHHHHHJJJJIJJJJJJJIJJJJIJJJJJJIIJJJIJJJJJJD
@709794/1
gttgttaagaggtgttacctgcaacttggccaggttagggccaacagatt
+709794/1
CCCFFFFFHHHHFGHHJJJJJJJIJJJJJJJHIJGHHIJJJJJJJJJGIJ
@2784608/1
cgtttctgagattagcgcgcacagacgaacagacaaacagacaaacagac
+2784608/1
BBBFFFFFHHFHGJJJJJIJJJJJFIIIJJIIIIGGIJJJIJGHIHHHFH
@4131705/1
aagagacgaagcgcgcgttctcatgtaatttttaatgttctccaaatcga
+4131705/1
@@@DDDDAD?DDFFHGGGGIIIBGIDHHIIIIIIIGIIGIGGHIGIIEGE
@710397/1
gttaaaataaaaatccatttcattgttctcatt
+710397/1
@@?D?B:B:=A?<FG9EEHI@FHHCHFHCC@F9
@7544111/1
ctcaaaaagtcacgtttatacatttttttttaatttttgtgttacgattc
+7544111/1
CCCFFFFFHHHHHJIJJJJJJIJJJJJJJJJIIJJJJJJGIJJJJIJJJH
@710640/1
gatggagtgagcacgggctctgtgcctggctcccatgtcacggtagcact
+710640/1
C@CDDFFDFGGHHJJIIJJIIJJJJJJJJJJJJJIJJHHIJJJHIGJGEH
@710802/1
gcctcttgtatgcgaaggtgttgaggcgcttgtggtggtgcacgcgcttg
+710802/1
CCCFFFFFHHHHHJIIJJHGHHJIJJIJJJJJJJJJJJIIJJJJJJHFFD
@18023/1
ccgataccatacaccaaaatattttttacgatttttgtctgtctgtctgt
+18023/1
CCCFFFFFHHHHHJJJJJJJJJJJJJJJJJJJJIJJJJJJJJJJJIJJJI
@18214/1
gtccgtttttaaactatttttttcaatgccctaagtgagtatacatctat
+18214/1
CCCFFDFFHHHHHJJGIJJJJJJJJJJJJJJJJIJFGHJFHIJJJJJJJJ
@19105/1
cgtcattgaacaatctcgtatgatgccgtttctgtaccaataggaacaat
+19105/1
@@@DFFDDHHHHHGIIIIFHHJIGGJJJIJJGGIGGHJIJIIIJJIJJJE
@19332/1
cacggtagcactgagtgacggcacctccgacactgaggtcacggtactcg
+19332/1
CCCFFDFFHHHHHJIEHGJJJJJJJJJJJJJJJJJIIJHIJJJJDHIJIE
@2087530/1
ctgttcgtctgtgcgcgctaatctcagaaacggctgatccgagttggatg
+2087530/1
BBCFFFFFHHHHGIIJJJJHHIIEIJIGJIIIJJIJCGHJI@@@DHIG>C
@2087798/1
ctgtgatttctatttcccaattaaaccttatattaatacaatggtgacta
+2087798/1
BCCDFFFFHHHHHCHIJJJIJJJIJJJJJIJJJJJJIIIJJJJJDGIJJJ
@4816056/1
gtggcgcacagggcacgcttgcgcatgacatctatacatgccattggcgt
+4816056/1
@@;DDDADFFFBAHGGFHBHAFDHGIGIGIIIIEHDHIIGFHHIG@C@B;
@21647/1
cccctctttagtatcaaaaccgacattaacaaccttttcgttaacataat
+21647/1
CCCFFFFFHHHHHJIJJJJJJJJJJJJJJJJJJJJJJJJJIJJIJJJJJJ
@6857696/1
aaccgattgacatgaaacaaacactaaatgtaaatttaagcatcccacaa
+6857696/1
@8?;D:DDB3?<CD>FBGCCFFEF>?EGF@9C@@DFCF9D@<?FD??FDF
@2785501/1
ctattctttttgtgttgggtaatccacttatcgagaaaggctataaaaca
+2785501/1
@@@DDDDAHFDD<CEGGGE3ACHH?ECEEGGIGGGHG>FEHGDGFHGCEH
@4132444/1
gtagaaaagtgctgtctgtacattgaaaataaaaataaaaaaatagcagg
+4132444/1
?@@FADFEFCBHHHCGGGIGII@EHGIIEHIIIIIHHHIGGHGG@GGGHI
@2785742/1
caagttttcgtgagccgtgattatctaggacgtcttcttgaatccacatt
+2785742/1
@C@FDFFFHGDHHJIGGCGHGIIIJJIJJJJJAFGIHIGHIGIIJJIJIH
@5497631/1
aagaaacagatcacagagaaaaacaaaataaacacattaaatcattactt
+5497631/1
@@CFFFFFHHHHHJJJIJJJJJJJJIJJJJJIJJJJJIJJJJJJJJJJJJ
@2088489/1
ctgtacagttagaaatgttacaacctctatactttgcattaaaataatgc
+2088489/1
CCCFFFFFHHHHHIJJJJJJJJIJJJJJJJJJJJJJJJJJJJJJJJJJJJ
@2786638/1
atttaatataaaatacatttatatccgatatttttagcagcttgtccact
+2786638/1
CCCFFFFFHHHHHJJJJJJJJJJJJJJJJJJJJJJJJJJJJJJIHIJJIJ
@4133851/1
gaatttttcgacttcttgcggcgcgaagaagccaggcaccataaaatctt
+4133851/1
CCCFFFFFHHGHHJJJGIIJJIJDIIIA<HHIIIIFGGHFDEDCECD@CE
@2089311/1
cctttgtgcgccacatcaatgttgataaaggctttattggtaaatatggc
+2089311/1
CCCFFFFEFHGHFHHJIIHIJIJJJJJJJIJJEHIJJJIJJJJJJIJIFH
@3459641/1
gtccacttccatcttctataaatctgttaagtcttttaaagtagatgatg
+3459641/1
CCCFFFFFHHHHHJJJJJJJJJJJJJJJJJJJJJJJJJJJIIIJJJJJJJ
@2089554/1
aggtcacagtcgatagattacggtctatgtctatcggctccgatttgtcg
+2089554/1
@CCFFFFFHHHHHIJJJJJJJJJHHIGJJIJJJJJJJJIJJIHJJIHDHG
@4134455/1
ggggttattgttatgtcgatgtcgaacccaaaaatgtaattaactttttt
+4134455/1
@@@FDDADHBHFHGIFEGFGHFHGIIIEGGIIGDG@?HFIIIJJJIIJII
@3460057/1
gcccgatccaagaaagtaaggtttggagagcgtgcacaccctggtggcgc
+3460057/1
C@CFFFFDHGHHHJJIEHIIEEDHGGGIGGGIHHIJIIIJJJIJCFHIJI
@2787955/1
gtcacatccacgttggttatcaagtggcttggtaggatccaagttgaaat
+2787955/1
CCCFFFFFHHGHFIGGIIJJJJJJIJJJJJBC>DB;BF?F9DF?BB@GH?
@2788182/1
aaggggatctgagaatggtttagattcacaattttgtccgctggacaatg
+2788182/1
CCCFFFFFHHHGHIJIJJDHIIIGHIIIJJJJJJJJJJJJJJJIIJJJJJ
@2090277/1
cgattgcggtatcggcgtcgcttgcggtaccggcgtcggttgcggaatca
+2090277/1
@@@DDDDDF<DDDFFG:CGGGIICGDH@FBHEHGBCCBB@BBBBBBBBCC
@2090331/1
ggcgttgatgtcgcaagatagtgagacattcactttttagtcataatctt
+2090331/1
CCCFFFFFHHDHHIJJIGIJJCFHIIJIIJJJJJIJIJJIHIJJJJIGIJ
@2090414/1
cagggatcactcgctaatattacgaaacatttcttctgtcaatttgatcg
+2090414/1
C@CFFFFFHHHHHJJJJJGJIJJJIJJJJJJIJJJJIJHJIIJJJJJJJJ
@4135555/1
acagcatacataataaaattagaggaagtaggtgctgggcctcttgtatg
+4135555/1
@C@FFFDDDHGFFGHBFFCHI@BEGIGIECD>2:CEGGIHIIICEHIGDC
@2090600/1
cttgttaatgcctggccctcagcgacatgtaagag
+2090600/1
:;@BD?DD?C<CHE9;FGBEHF@:EGG?11?DF<<
@2090803/1
cctccttgatgcattgcgtcagaatgcccacctcacgttccgccaattgc
+2090803/1
CCCFFFFFFHHHDIIICGHIIIIIFHIIGGGIIIIIEFHIIIIIIIIIGG
@4136280/1
gtctgtttgtctgttcgtctgtgcgcgctaatctcagaaacggctgatcc
+4136280/1
@CCFFEFFHHHHHJJJJFHIIIIJJJJJJJJJJIIIJIJJJJJIIIHJJJ
@1401891/1
ctcatataacactttgacaggctgctgtgggatacggctggagaacaaat
+1401891/1
CCCFFFFFGHHHHJJJIJJJJJJJJJJJJJJIJJJJJJIJJBFBDGDHI<
@1401950/1
gttaccgggaattttgtttggtatctgataccgacacatggtaggctcca
+1401950/1
@@@DFFFFHAFHHIIIHGIIICGHIIIIIIIIIIIGIIIIIFGHIIIIII
@1401966/1
tgtggaactgcttcacctgtggccggcggcacgcagacgccttgatgacc
+1401966/1
CCCFFFFFHHHHHJJJJJJIJJJJJJJJJJJJJHHHFFDDDDDDDDDEDD
@712546/1
cagcatggtaagaaggtggcggccagaatctagacatgcacagctcttgc
+712546/1
CCCFFFFFDHHHHJJJIJJJIJJJJJJJJJJJJJJJJJJJJJJJJJJJJI
@6177035/1
tggggcgggatggtcgtttgaaaaattgacggccagccttaacgtacgat
+6177035/1
CCCFFFFFHHHHHFHIIGJHHHHHHFFEFFDDDDDDDDDDDDDDCBDDDD
@4136666/1
ccgagggtcaattcaatatactacaag
+4136666/1
@@<?:@6D>?D?CEGDFFHF9AFBC<?
@6177179/1
ctcccgtcttgggtgaggcatagcggggtgggttttacagactagaaccc
+6177179/1
CCCFFFDDHHHHHCGHIFGGIJIIIJJI7BGHAHFFDDDFCEEEEDDDBD
@1402806/1
tgctgggcctcttgtatgcgaaggtgttgaggcgcttgtggtggtgcacg
+1402806/1
@@@FFFD<HHHHHIFHIJJJEHGGGGFGHGIEGIFIIIHGDHEHIIGIIF
@4137345/1
cctggctcccatgtcacggtagcactgagtgacggcacctccgacactga
+4137345/1
@CCFFFFFHHGHHJJJJJJGIIIIIJIJJJJIJJIJIGIJIJJIJJJJJG
@713507/1
ctgagcgagactcataacgcagccagatgccaaagttcttgatcttcact
+713507/1
CCCFFFFFHHHHHJJJJJJJJJJJJJJJJJJJJJJIJJJJJJJJJJJJJJ
@1403606/1
gtgcacgcgcttgggcagagggaatctgattgtgctgttgtggaactgct
+1403606/1
CB@FFFFFHHHHHJJJJJHJJJHIJJIJJJJJJJJJJHIJHIJJGIJJGG
@1403992/1
ggcgttgatgtcgcaagatagtgagacattcactttttagtcataatctt
+1403992/1
CCCFFFFFHHHHHJJJJJJJJHIHIIJGIJJJJJJJJJJJJJJJJJJJJJ
@714399/1
gccagttataaagcatagcccgaagtgctattggcacacaggcataatgc
+714399/1
B@BFFDDDHHHHHEIIIIJJJGGGIGHIIIIDIGGEIGJJJJFGIJIIIJ
@7546907/1
ctttaataggacaagcgattggcattacgattgtgacaagttttcgtgag
+7546907/1
@BCFFDEDHGDHHGGIJIJJIGIIIIIIIJJJJIIJIHJIDGIEFFFHIG
@714536/1
ggcactagaaatatttcggcgatttaatttttttatgtttttattatgca
+714536/1
CCCFFFFFHHHHHJJJJJJJJIJIJJJJJJJJJJJJJIJJJJJJJJJJJJ
@7547503/1
gtgcggggttgacatcggacttaatacaaggaaactgtttagactggtta
+7547503/1
@C@DDDFFCFFAHGIIIJJGIIGJJJGGBHIFGGIIGECHIIGHGFDCCD
@6179197/1
gtgagaagtgtgataatgtcataaagttgacaataatctataattaatta
+6179197/1
C@CFFFFFFHDHHJJJJJIHHIJJJJJJJJJJGIGHIJJJIGIIJJJJJJ
@716277/1
cttgctagtaagtcctgagccatagcaaacagccactggcaatgtggata
+716277/1
CCCFFFFFHHHHHJJIJJJJJJJJJJJJJJJJJJJJJJJJJJJJIIJJJJ
@23382/1
attgacctttcctaggagtgactttcccgtttccaatctccaagacagga
+23382/1
BCCFFFFFHHHHHJJIJJGHIJJJJJJJJJJJJJJJJIJJJIJIIIJJJJ
@6858997/1
gtttttaaatgcggggaagttgcaaaaaatattttatcgagtacctacat
+6858997/1
@=?DFFFFFDHDHIJJJJIJJGGDHGIJJJIGIGIJIGIGHHEEHFHFDD
@6180544/1
ctgtctgtcactaacattttctttttctagtttcaaatgacgataaaata
+6180544/1
@@@DDDFFHFHGFGGHGHGIJIJJJJGIGICHHHEHIIJJIIGHEGGGGI
@23895/1
atttcggcatggcgatcatgtcgatggcttggtttattcccatcagtttg
+23895/1
CCCFFFFFHHHHHJJJJJJJIJJJJJJJJJJJHIJJJJJJJJJJJJIJJJ
@6180710/1
gtcctgagccatagcaaacagccactggcaatgtggatagctggacaagg
+6180710/1
CCCFFFFFHHHHHJJJJJJJJJJJJJJJJJJJJHIJIJJJJJJJIJJJJJ
@6180982/1
cctggcgtaaaataacgtcaatacattggatctcctcagtaggatggcaa
+6180982/1
CCCFFFFFHHHHHJJJJJJJJJJJJJJJJJJJJJJJJJJIJJJIJJJJJJ
@6181365/1
caccagtggtcttcttgaacttcttcaattgacgcaagaagtaccagaaa
+6181365/1
@@@D=?BA>DADFFFFE433A@EHFHCEC<EHEF>GF<BGBDG@99B;>D
@4817012/1
gggatgcttaaatttacatttagtgtttgtttcatgtcaatcggttcata
+4817012/1
C@CFFFFFHFHFHJIIJJJJJIJFFFJJIHIJIJJJJJJJJIJJJJJJJI
@4817248/1
gcctggctcccatgtcacggtagcactgagtgacggcacctccgacactg
+4817248/1
CCCFFFFFHHHHHJIJJJIIFHIIIJJIJJHIEIIIIGEHGIIIIIIJJI
@6862117/1
cgccaatttaggaagcatgttttcacttgttcgtcgtcgaaatcaacttc
+6862117/1
@@?BDDFDHH?FHIIEFHHFFHE<CHHIGCHGBEBF@GE?BHEH@BHDC=
@3460437/1
ggagtgagcacgggctctgtgcctggctcccatgtcacggtagcactgag
+3460437/1
@BCFDDFFHHHHHJJJJJJJJJJJJJIJJJJJJJIGIJJJDGIJJIJJJI
@4818300/1
ctacttggttccaattaaactttgggcctgtttcacagtctcgttgactt
+4818300/1
@@@FFFDBHAFHHIIGIHCGHJIEHIGGGIFG?FGGIGDHGGHFEFGG@H
@4818417/1
ggtgttgaggcgcttgtggtggtgcacgcgcttgggcagagggaatctga
+4818417/1
?@:DDDFDFFDHGJIGFFGGFGIIIJIIDHIJIIJIGEHCEEFBEFFEEC
@4138493/1
cgtttttaaactattttttcaatgccctaagtgagtatacatctattaaa
+4138493/1
@C@FFFFFHGHHHJIJJJJIIGIEEHGJJGIBDGHCFGIGJGFHIJIIIJ
@5501293/1
gtttcaaaaaaactgtttcacataaataggtgagaagtgtgataatgtca
+5501293/1
CCCFFFFFHHHHHJJJJJJJJJJJJJJJJJFHJJJJJHIIIIJJJJJJJJ
@3462495/1
tggtgagacacgagataaaagtccaattcagacgagtgcacaatatccgt
+3462495/1
BCCDFFFFHHHHHJJJJJJJJHIJJJJJJJJJJJJJHHJJJJJJJJJJJF
@5502523/1
ctggcgtaaaataacgtcaatacattggatctcctcagtaggatggcaaa
+5502523/1
?@@DFFDFHDFFFGEIFFHHIIIJGJIGIGGIIGIIIIFIIIGHHEHGFF
@4140086/1
gccgctttggtttacgttccagttctcgattatcgaacttttcgccatga
+4140086/1
@;@;DDDD<FADB@FH?EGFHIEE@FH;F?BF@FE??GBGBG9FHFF=F3
@2790934/1
ggatgcttaaatttacatttagtgtttgtttcatgtcaatcggttcataa
+2790934/1
CCCFFFFFHHHHHJJJJJJJJJHHFIJJJJJJJJJJJJJJJJJHJJJJJJ
@4141116/1
taattcgatgttatacatatagcatttcgggtctatagaggctgtcactg
+4141116/1
CCCFFFFFGHFHFIIJJJIJIHHJJJJJJIJFGGIJJIGHEHIIHGIJII
@3463428/1
gccagatgccaaagttcttgatcttcactgggctcttctctgggatttcc
+3463428/1
CCCFFFFFGHHHHJFHHIIIGHHIJJJJJIGGIIJIJJIJJICHHIIIJI
@4819270/1
ggggtaatgctaacgtcatagcgataaattttaagggatttaaattccat
+4819270/1
B@CFDDFFHHHHHJJIJJJJIJJJJJIJJJJJJJJJJJJJJJJJJJJJJJ
@2792162/1
agagacgaagcgcgcgttctcatgtaatttttaatgttctccaaatcgac
+2792162/1
@@@DDBD>H<<D6@<G6DCC@@GGHIEBDHHIICHGGHGIIG>G@H9;2=
@4141519/1
gacatttcaattttatttagttggtcttggttgaacggaactccaatcct
+4141519/1
@@@FDDFFHFFDFJGIIJGHCEHIAEFHIJFHGGHIHIEDHIGIIGIJGG
@4819531/1
caggtaaattgcaccgattagtgcctctaatatatcgctgaggaccttag
+4819531/1
@CCFFEFFHHHHHJJJJJJJJHIJJJJJJIJJJJJJJJJJJJJJJJJJJJ
@4141764/1
cggctttttccagatccactcttgctccatggtccaggagcagcagcgtg
+4141764/1
@C@DDDEFHBFHFGEHJIIIIGIGIIIGDHIJECHHIJIJIJJJIGDIDF
@4141844/1
gtcacggtagcactgagtgacggcacctccgacactgaggtcacggtact
+4141844/1
@@@DFFDDDHFFHIJGHAHHGIBHFHGGGIGHIEIHGHIJ8CGHJI@EHF
@2792649/1
aaggggatctgagaatggtttagattcacaattttgtccgctggacaatg
+2792649/1
@<<DDDDAAFB8A4<C@<CF<A@>HHIEE@FEIIIIHGDFGHGGHD>A?D
@7549626/1
gtgacttgtagtcaaggtggagattttactatctttcaagtcggcataac
+7549626/1
CCCFFFFFHHHHGIGIJCGIGIDHIJJJJJIJJIJJJJJIGHJIIIJJJJ
@7549686/1
gtcgtttaagaggagttcagtgacatacacgtacagaagaattatatata
+7549686/1
CCCFFFFFHHHHHJIHIIJJIJJJJJJJJJJIJJJJJJJJIJJJJJJJJJ
@7549811/1
gtcagctgttccacttcatcatcagggatcttgccgtcattgcagacggt
+7549811/1
B@BFFFFFHHHHHJJJJJJJJJJJJJJJJJJJJJJJIJJJJEIIIJIJI?
@6182919/1
ggctcgttgaacaccttaggacgaagtgatggcaccaggatagagttaat
+6182919/1
CCCFFFFFHGHHHIJJJJJJJJJIJJGIIIJJIJIJIIJGHJJGGFGGJG
@6863867/1
ttttagttggtcttggttgaacggaactccaatcctttactcgaatagtc
+6863867/1
CCCFFFDFHHHHHJJJHHIJJJJJGJJJIJJJJJJJJJJJJJJGJIIJII
@7550461/1
gtgatgaggttcaccaagctagtggcgttgatgtcgcaagatag
+7550461/1
??8DDD?D82AC?EEE3AEECBAA@AF@:@;BDD<BAD<DDDDE
@7550716/1
gttcgattacttttttctgttggtttac
+7550716/1
@@@AB=DDF>DBBGHIIGGAAEFBFGHA
@7550773/1
ctgtggccggcggcacgcagacgccttgatgacctccactttgatgatct
+7550773/1
@C@FFFFDHHGHGJJJIJJJGIJGHHHHFFFFFFEEDE>@CDCCDDEFDE
@7550945/1
ccacatttcataaccaaagcctaaatctatggggcgggatggtcgtttga
+7550945/1
CCCFFFFFHHHHHJJJJJJJJJJJJJJJJJJJJJJJJFDDDDCCDDDDDD
@2093342/1
caggcactatattgcagacctccagtggtaggtatgtatgtttatgctct
+2093342/1
@?@ADDDDBFDDA:2<<:F@?BB:AA9<229?11:C:DB?DGFGIIIIEB
@6864975/1
ataaagataagtataggctcaaaacctaacgacatcaatcaccagcttaa
+6864975/1
<@CDDFFFHHFCDGGFGHIEIIJIEGGIIIIIJJIJIGIJGGIIDHGIJJ
@1407179/1
gctggattgcagcatcttgtcgagaacatgaagccgctttggtttacgtt
+1407179/1
CCCFFFFFHGHHHJJJJJJFHIIJJIJJJJJJJJJJJJJJJJHIJIJJHI
@720101/1
gtactttatttattgtaaaccgcgatgattttggacgtatttttgttgtt
+720101/1
C@CFFFFDHFHHHJGHIIJJJJJJIJIGIJJJGHAGGHGHIJJJIGHIIJ
@7551397/1
cttaattcgatgttatacatatagcatttcggatctatagaggctgtcac
+7551397/1
CCCFFFFFHHHHHIJJJJJJJJIJJJJJJJJJJJJJJJJJJJIJJJJJJJ
@6866075/1
cccatgtcacggtagcactgagtgacggcacctccgacactgaggtcacg
+6866075/1
@@BFFFFFHHHHHGIJJJJJIIFHHIIGGIJJJJJJIIIJIJDHIFGGIJ
@6866776/1
cacaagaacatgtaaaaccaagactcact
+6866776/1
@7@?A;ADDB>FD@44A<EE9?3C9ACFA
@1408917/1
tctgtttcttggcatctatagatgtcggtggcgcacagggcacgcttgcg
+1408917/1
CCCFFFFFHHFHDHIJJJJIJIJIJJJJIJJIJIJJJJJJJIJJJGJIGE
@1408992/1
tgtagctttaaggggatctgctgtctgtggagctgatgcttgctgggcct
+1408992/1
@@@FFFFFHHHHHJIDHHHGIJIJIJJJJJFHIJJIIIJJJJJJIJIJIJ
@1409869/1
ggcgcttgtggtggtgcacgcgcttgggcagagggaatctgattgtgctg
+1409869/1
CCCFFFFFHHHHHJHHJJJJJJJJJJJJJJJJJJJJJJJJJJJJJJJJJH
@2096303/1
gtcatcggcaatttccgagagcagttcgtgtgataccaacaacatgaaca
+2096303/1
BBBFFFFFDHHHHJIEHHIHHGGJHIIIIJJJIJJJJJJIHJJGIJJJJJ
@1410400/1
gtgacggtgcctctgtaggagtttcgggctcgggtttactagcctcctcc
+1410400/1
CCCFFFFDHHHHHJJHJIJHIGIIJJJJJJJJJJDGIHGJJJIJJJJJJJ
@1410654/1
gacaaattttcaaattaaagacgtgtagacaggacaacgtctgtcgggtc
+1410654/1
CCCFDDFFHHHHGJJJJJIJIJJHJJJIIIJIJJJJJJJJJJJHIJIJFG
@28121/1
attcccaactgtcctccggtactaacgatcaaatcgatcatgggtccata
+28121/1
CCCFFFFFHHHHHJJJJJJHIJJJJJJJJJFGHGFHHIJJJJIJJJJJJJ
@4144545/1
gcgacagccaatatgtgttaaaataaaaatccatttcattgttctcattc
+4144545/1
@@CFFFFFHHGHHJJHIJIJJJIIJJJJJIIJEGIJIJJJIIHIJJJJJI
@4144662/1
ccattatttagtttaaaaagtgacttgtacttgaaagaaaaataaaggaa
+4144662/1
CCCFFFFFHHHHHJJJJJJJIIIJJJJHJIIJIIJJJIJJEIJJJJIJJJ
@28998/1
ggttattgttatgtcgatgtcgaacccaaaaatgtaattaactttttttt
+28998/1
?<:ADBDD:?CDFHIIBFHIIGG@CFFCFEIGHHCFBHEBH?FHIEIIIG
@4145035/1
gccattttggccgcagctcgcttggcttgagatttgttgcgaccgatgcc
+4145035/1
@@@FDEA?FF?AA<GEGGE@FGBHIGGEHGGDFBD>?BFGGEA;A<AA?C
@29230/1
ctcttgtatgcgaaggtgttgaggcgcttgtggtggtgcacgcgcttggg
+29230/1
@@@DDFDDHHGHFBGH2A?FFHJJCIIJJFDGEHIIHGIIIJGIFFBDCD
@2793768/1
caaaaagggggtatatagtacatatcaattgcacagtttctagataacat
+2793768/1
@@@DDDDDFAA<@?EEFH?BGDDF?FHGDD@DGDGE0BGFBFBDBDHHIB
@2793795/1
gtggttctttggctgtctctggtggaggtttctcctgtgacggcatagcc
+2793795/1
BB@FDFFFHHHHGJJJIJJJJJHHIGJJEHIJJJJJJJJGJJJJIJFIHH
@5508450/1
cctggctcccatgtcacggtagcactgagtgacggcacctccgacactga
+5508450/1
B@@DFDFFHHHHHGGHIIJFHIFJJJIJFHIGGGIIIIIIIIGGHJJJIC
@3463699/1
cgtgtggcacagctggtacgtcaggcactgcagctcgtccgacccgaagt
+3463699/1
BBBFDFFFHHHFHHJJHHIJHGIJJJJJJJJJJIJJIHHJIIJJJIGIG5
@4145947/1
ctccggtaagtttgtcgagtagagccttagctgcggaatgcttagcttcc
+4145947/1
C@CFFFDFHHDHFIJIIJJJJIJIJJJIJIJJIIJIJIIJJGIHIIIIJI
@4145973/1
gtcttcttgaacttcttcaattgacgcaagaagtaccagaaacgggactt
+4145973/1
CCCFFFFFHHHHHJJJJJIJJJJJJJJJJJJJJGHJJJJJJJJJJJIJJJ
@3463834/1
gtgcgtgcaggatcctcgtcattgcctggcatacaaggcaaagcaccgac
+3463834/1
@?BFFDFDHHHGFIJJJJHIJIJJJJGIGIIJIJJJJIGIIIJIIJJJGI
@4146568/1
ggcttccccattttgacagcgtcttacttcacgtggtagcgttatcactg
+4146568/1
CCCFFFFFHHHHHJJGJJJJJEHIIJJJJJJJJIJJBFGIJIJJJIGIJJ
@2795091/1
ctttaaaaaaagctcgatctcaatttaaagataagatctgcgacctcgag
+2795091/1
?@@FFFFFFFHHDIEHGGGHGECHIBF@HEHGGG<FGCGDGIDHGHIIGI
@3464331/1
ctcatcttgtatagaggaggcttgggctcgctctccgaagggagcttgcg
+3464331/1
CCCFFFFFHDHHHJIJJIIIIIIFGGIJIIIJJJJJJIIBHJIJIJJJJI
@5510014/1
ctcgcacgttggcagtaatagtacaagtgaaaagtcacttgccgatggta
+5510014/1
CCCFFFFFHHHHHJJIJJJJJHIJJJJHJJJJJJIJJJJJJJJJJJJJFH
@4823987/1
cagagtgtgctaaacattttgacgaattcttgccacaatcctttagtatc
+4823987/1
CCCFFADDHHHHHJJJJJJJJJJJIJIJIJIJJJJJJJJJJJJJIIIIIJ
@3465092/1
gtagcactgagtgacggcacctccgacactgaggtcacggtactcgcggt
+3465092/1
CCCFFFFDDDD<DBCFEHIIJGIJGGGHE@DC>DDBHG0@CCB>CGB4<5
@1412406/1
ctcgttttaataaagactactacatctatccaaaaaaagccccgtttgca
+1412406/1
@B@FDFFFHGHHHJJJJJJGIJJJJJJJJJJJIJJJJIJIJIIJHIIJJJ
@7553392/1
ctgtgacttgtagtcaaggtggagattttactatctttcaagtcggcata
+7553392/1
@CCDFFFFHHHHHJIIJIJ<CGGJFHIIIJIJJJHIJJGGGGIJIJJJJJ
@1413606/1
gtgcgcgctaatctcagaaacggctgatccgagttggatgcggttttcac
+1413606/1
@BBFFFFFHGHHDIJIIIIJJJJJJJGHIJIFGFFHIGGIGHIGGHFHHF
@2795760/1
ggatgcttaaatttacatttagtgtttgtttcatgtcaat
+2795760/1
?;1AD8DDC<<CA42AE<::CCFB33A?<9<F<A91?:?1
@2796634/1
cggcagatgaggatacctcaacttcatcttatacttatccaagaaatatt
+2796634/1
C@CFFF?DDBFHFH<EFEHCHIIII@FGHEHIDHIIGIEHCDD;BBFIGE
@4827100/1
cccgtttagcagcttcatccagaggca
+4827100/1
@;?BDDA?CA<CFGHIIHHIGI<A7A;
@4827244/1
caccagttcatatttgggcacagttcctcgacgagcaagtagttcttgaa
+4827244/1
CC@FFFDDHGHHHJJJIJJIJJJHGIJJJJIJJIJJJIJBGGDGHGHIII
@1415920/1
gtgttgaggcgcttgtggtggtgcacgcgcttgggcagagggaatctgat
+1415920/1
@@BFFFFFHHHHHJIHJJGIIGHIIJJJJJJJJJJJIJJJHHHHFFFFFF
@7555989/1
ggcctgttttggtagcggcggcgcggtccgtgaggag
+7555989/1
???DDDDDDDDD2AEBEEIDD>D49?6?>???<??:<
@4827914/1
ctttcaagtcggcataacgggccgcgactccgccctcttcctcgggttgg
+4827914/1
BBCFFFFFHHHGHJJJJJJJJJJJJJJJJJJJJHHFFFFEEEEDDDABDD
@2798232/1
cctggctcccatgtcacggtagcactgagtgacggcacctccgacactga
+2798232/1
CCCFFFFFHHHHHJJJJJJHJJJJJJJJJHJJJJJIJJJJJJJJJJJJJE
@7556289/1
gggaaaattacactaattctatgcaaagtatagcttgtatttgttatgta
+7556289/1
=?@ADDDDH?FDHGHIGDIIICHIIIBHIDHGFGIIBHC@DDGFCGCGHH
@2798475/1
cacctgtggccggcggcacgcagacgccttgatgacctccactttgatga
+2798475/1
@@?DDDDDFHHFD@GI<@DHGIIGGIHFHEE@DDC>@AA???CCAC9@CC
@2798849/1
cctttatacatttcggcatggcgatcatgtcgatggcttggtttattccc
+2798849/1
CCCFFFFFHHHHHJJJJJJJJJJHJJJJJIJJJJJJJJJJJIJJJJJJJJ
@2097968/1
caattctgttcattgaaaatatagaaaaaataaatagcagggtgctactg
+2097968/1
CCCFFFFFDHHHHJJIGGGIHJJIIGIGIIJIJHIIGCHIJIIIJJJJJJ
@6870330/1
cctaaagtcattattctccgcgggcgacagccaatatgtgttaaaataaa
+6870330/1
CCCFFFFFHHHHHJJHHJIIJIJIJJIJJJJIGIHHHHHHHFFFFFFEEE
@6870475/1
gtgctgggcctcttgtatgcgaaggtgttgaggcgcttgtggtggtgcac
+6870475/1
@@CFFFFFGHHHHJJIIJJJJJJIJ@FGHIIJJJJJJJJHIJGIIGHIJJ
@6870574/1
cgtaaacaaaacaattaattatcacataaaaccaaacctctggttcgatt
+6870574/1
CCCFFFFFHHHHHJIJJJJJJJJIIIJJGIJJIJJJJJJJIIJJJIJJJJ
@6870796/1
cccgtatccgattccattgctgataataatgtggcccgtgcttttataca
+6870796/1
CCCFFFFFHHHHHJJJJJJJJJJJJJJJJJJJJJJJJJIJJJJJJJJJJJ
@6870814/1
ctgcttcacctgtggccggcggcacgcagacgccttgatgacctccactt
+6870814/1
CCCFFFFFHHHHHJJJJJJJJJJJJJJIJHHHFFEDEEEEEDDDDDDDDD
@6871126/1
ggcccttttatatttgttaactgtccttcattgagggtcgggaacttatg
+6871126/1
CCCFFFFFHHHHHJJJJJIJJJJJJJJJJJJJJJJJIIIJIJJJJJJJJJ
@2098807/1
gtcctttctaaggttctaaactatatctgtaccaaatttcaaccaaatcc
+2098807/1
CCCFFFFFHHHHHFHIJIJJJJJJJJJJJJIJJJJJJJJJJJJJJIHIII
@4147475/1
ggctttggtggttctttggctgcctctggtggaggt
+4147475/1
@@@?DD?DFDH@:<AGE@E@DEG8CGHEIDHHDEG0
@6871472/1
tctataaatctgttaagtcttttaaagtagatgatgcaagaaatgttaat
+6871472/1
;?@DDDADHFHHHIIEGIGIIJJGGHJ@@DAGG@HBBFHGCDBCHGHIII
@6187633/1
ggttccaattaaactttgggcctgtttcagagtctcgttgacttgctgtt
+6187633/1
CCCFFFFFHHGHHJJJJJJJJJJJHIJJJJJJIIJJJIJJJJJJJJJJJJ
@2800786/1
gcgcttgtggtggtgcacgcgcttgggcagagggaatctgattgtgctgt
+2800786/1
@@<BDDDDHHFH1@EHGGEHIIIIIIG;?FEGGB@BBHHECFEHIIGDHI
@30835/1
ctcctttcttttgcgagctgctgccgaaagattagagtcgtcttctactt
+30835/1
CCCFFFFFHHHHHJJJJJJJJJJJJJJJJJJJJJJIIDGIIJJJJJIJJJ
@31081/1
gcatcattttccattggctgggtcttacagattggtggaaaccaaaccaa
+31081/1
C@CFFFFFHHHHHJJJJJJJJJFHJJJIIHHIIJJFHIJJJJJJJJJJJI
@723427/1
tagactaattaataaaattggactgtttttaatatttaaataaccgcttt
+723427/1
@CCFFFFFHHHHHJJJJJJIJJJJJJJJJJJGIIJJJHIJJJJJIIIJJJ
@6872304/1
ccaatctccaagacaggaggctccagtactttagctttgacagtgtaaaa
+6872304/1
CCCFFFFDHAFHDIIIJGIGIJJJJJGGIIJGHIIJJJIIIGIGIIGJII
@6188486/1
cgggaacttatggtataggtagagactggctgcaaatttcaggaaggagt
+6188486/1
CCCFFFFFHHHHHFHIJJJHIJJJJJJGJJJJJJJJJJJJJJJIIIJJJD
@2100071/1
gctggacaaggcactggcaacgaccaatcatggacttttcttcaatatcc
+2100071/1
CCCFFFFFHHHHHJJJJJJJJJJJJJJJJJJJJJJJJJJJJJJJJJJJII
@31774/1
ggagagaagatcctcatcttgtatagaggaggcttgggctcgctctccga
+31774/1
BCCFDFFFHHHHHJIJJJJJJJJJIJIIJIIJIJJDHHIIIIJGGGGGIG
@5511036/1
ctcggaaatctccaatccaaaccgtttgaaatctcggttttgcgagtact
+5511036/1
CCCFFFFFHGHHHJIJJJJIIJJJHIJJJJJJJJJJJHGIIIBGHI@GHI
@6189037/1
cacaacagtaccgaagcgctcggccgatacccaacaaatactaataataa
+6189037/1
CCCFFFFFHHHHHJJJJIJJJJJJJJJJJJJJJJIJJJJJJJHHHHHHHF
@4828748/1
cacggacttacgaagtaaattcaattgttgatatagaggataccgatacc
+4828748/1
CCCFFDFFHHHHHIJHHIIJJJJJIJJJJJJJJJJJJJJJJJJJJJJJJJ
@4150190/1
ctagcacgtagttctcagcttccctgcaaagttaaccatcttgtattcaa
+4150190/1
?<@;DDFFHFBFHGGIGJIJJJIJJEHDHGG:EEGGIIJ<FHHDFIGIGH
@4151100/1
tgggcctcttgtatgcgaaggtgttgaggcgcttgtggtggtgcacgcgc
+4151100/1
?@@DDDDBHHHFHGDDB;CF@2A<CG@CFGGGIIEHGEGB;5@FHHGGEE
@4829664/1
tgagcgagactcataacgcagccagatgccaaagttcttgatcttcactg
+4829664/1
CCCFFFFFHHHHHJJJJJJJJJJJJJJJJJJJJJHJJJJJJJJJJJJJJJ
@4151211/1
gcgtactggagtgccatatcccgtgtcatcggcaatttccgagagcagtt
+4151211/1
BCCDDFFFHHHDHHJJJJJJJJJFGHHJJJJJIIIIIJJIJGIIJGGIJI
@4830205/1
ccacggctttttccagatccactcttgctccatggtccaggagcagcagc
+4830205/1
C@@FFFFFGGHHFIIGFGIJJGHIIJJIJGIJJJIDEHHGFGIIGGGEHD
@3468045/1
atgccatgtaccacgcctgggatgccacccggcaccactcccgggtgagg
+3468045/1
@@@FFFFFHHHBHDFHIIGGHIIAFHIGGEHEHIBHIIIIIIIIIIGGCH
@7557768/1
tacataataaaattagaggaagtaggtgctgggcctcttgtatgcgaagg
+7557768/1
CCCFFFFFHHHHHJJJJJJJJJHIJJHHJJJJJJJJJJJJJJJJJJGIJJ
@4831031/1
tcctgcaccatgctgctcatctcgtgcactatctcttgtctgtgttgttg
+4831031/1
CCCFFFFFHHGHHJJJJJJJJJJJIJJJJJJJJJJJJJJJJJHIJJJJJJ
@7557987/1
ggaattttgtttggtatctgataccgacacatggtaggctccatggattt
+7557987/1
@@@BDBDBFAC?CFACEGGCHDEFBGCFCGDEGH0:??9DFGDFHIFFII
@6873614/1
ggaagtggtgataaagataagtataggctcaaaacctaacgacatcaatc
+6873614/1
@<;?DD?;C::CFF9A4AC<F3<ECC?<FF9E?AB;BE1:?=@BB39?F<
@7558524/1
caccagtggtcttcttgaacttcttcaattgacgcaagaagtaccagaaa
+7558524/1
CCCFFFDFHFHHHJJJJJJJJJJJJJJJJJJJJJJJJJJJJFHIJJJIJJ
@6873848/1
ggttattgttatgtcgatgtcgaacccaaaaatgtaattaactttttttt
+6873848/1
B@BFDFFFHHHHHGHIGIJJIFGIJIIIGJIJJJFHGIJJGEGGGIGGHJ
@6874325/1
gtctgtttgtctgtttgtctgtttgtctgtttgtctgtttgtctgtttgt
+6874325/1
@BBFFEFFHHHHHIJJJGHIIAHHJJIJJHIJJGIJJHJJJIJIJJJJJH
@6874586/1
atcaagcaaactctggtgccttgggaagcctttgtgcgccacatcaatgt
+6874586/1
CCCFFFFFHHHGFIIIHJIIJJGJJJJIJIJJIIHGIIIJJJJJJIIJII
@2801774/1
taagaaggtggcggccagaatctagacatgcacagctcttgcagccatcc
+2801774/1
@@CDFFFFHDHGHIIIJJJJIIIGIIJIIIJJJIGIIIIJICEGEHDHIG
@2802142/1
ccacaatatattcgtgaaaaccgcatccaactcggatcagccgtttctga
+2802142/1
CCCFFFFFHHHGHJHIGGJIGIJJJIIJJJJJEGIIIJJJJIIHGIHIIH
@4832949/1
agggatcttgccgtcattgcagactgtgtggtagcgggtcggacgagccg
+4832949/1
CCCFFFFFHGHHHHIJJJJIJJJJIJHIGHIDFHHIGIHGIJIIHFFDCD
@3470552/1
gccagatgccaaagttcttgatcttcactgggctcttctctgggatttcc
+3470552/1
C@CFFFFFHHHHHJJJJJJJJJIJJIJJJJHIJIJJJJJJJJJJIJJJIJ
@2802324/1
ggcgcgtttacattaggtcggtcaccgaaggcggcggccgcattcggttt
+2802324/1
CCCFFFFFHHHHHJJJJFHIJIJIIGIGJIJJIJIFDDDDDDDDDEDDDD
@4833589/1
cagcatacataataaaattagaggaagta
+4833589/1
???D;BBDDDD?D<A4A<C3C4AFFFEE9
@1417304/1
gtggattttaatgttattattacagcatacataataaaattagaggaagt
+1417304/1
BB@FDFFFHHHHHIJJJJJJJJJJJJJJJJJJJJJJJJJJJJJIJJJJJH
@4834281/1
agcatacataataaaattagaggaagtaggtgctgggcctcttgtatgcg
+4834281/1
?1;D=DDDDFDFFIGFF<IGCHEBAGAAFBF@DBFEFIIEIEFIBBFFF<
@32634/1
atgcgaaggtgttgaggcgcttgtggtggtgcacgcgcttgggcagaggg
+32634/1
CCCFFFFFHCFFFIGJJJJJJJJIJJIJJIIJJJJJJJJHHHFFFFDDDD
@1417745/1
gagagaagatcctcatcttgtatagaggaggcttgggctcgctctccgaa
+1417745/1
CCCFFFFFHHHHHJJJJJJJJJJJJJJJIJJJJJGHIJJJJJIJJIJIIJ
@7561480/1
ctacaagattgtttgtggacctattgctacataatatatgaaacgatctg
+7561480/1
CCCFFDEEDFFFHIGGGGEGIIFHJIJJIJJJJGGIIJIGGHJICHJGII
@32937/1
gccgtgattatctaggacgtcttcttgaatccacattggtgtgataaccg
+32937/1
@CCFFFDDHDHHDFGBGEHGGIIJIIGIIFHGGIJICHGHI:B@GGHHIA
@33071/1
cagagcttgccacatcttgtaagcagcctgacgcttagcaagtttcttag
+33071/1
C@@FFFFFHHHHHIIGCGHIGIHJIIGIEIGHGGIHGGHEIIJJJJJIGC
@6190578/1
ggaagtaggtgctgggcctcttgtatgcgaaggtgttgaggcgcttgtgg
+6190578/1
CCCFFFFFHDHHHJJJJJJJJJJJJJJJJIJIJCFGHJIJJIJJJJJHIJ
@2804850/1
cgcagccagatgccaaagttcttgatcttcactgggctcttctctgggat
+2804850/1
CCCFFFFFHHHHHJJIIJHIJJJJJJJJIJIIJGJIJJJJJJJJJJJJGI
@726629/1
agcagatatagcggtggaggggaacacagtttgagttgggggtcgcacgt
+726629/1
@CCFFDADHFHHGIIGH@FGIG6FHCFIIHIIIIGIIBEEIIHFFBDDDB
@33988/1
tgggcctcttgtatgcgaaggtgttgaggcgcttgtggtggtgcacgcgc
+33988/1
@@CFAFDFHHHCFHHGIGAGIAFDHIEHEGIIHHIGHGHIG@ADGIGGHE
@1419142/1
cctgtttcagagtctcgttgacttgctgttagctcattttaacacatttc
+1419142/1
CCCFFFFFHHHHHIJJJJJJIJJIJJJJJJJJJJJJJJJJJJJJJJJJJJ
@6191160/1
gtcgtcacgacccacatcttcgtcgcgccaatttaggaagcatgttttca
+6191160/1
BBCFFFFFHHHHHJJJJJJJJJJJJJJJJJJIJJJJJJJJJJJJJJJHHH
@727854/1
cctctatcaagtgctcgttttgttagacttcagtgtagctttgtattatg
+727854/1
CCCFFFFFHHHHHJJJJHIJJJJJJJIIJJJJJJJIIJJJJJJJJJJJJJ
@727906/1
gccagatgccaaagttcttgatcttcactgggctcttctctgggatttcc
+727906/1
CC@FFFFFHHHHHJHIJJJJJJJJJJJJJIIJJJJJJJJJJJJJHJJJJJ
@5514472/1
ggcttattctgcatacctgccatgcgctggtaagcgctatggactgccgc
+5514472/1
CCCFFFFFHHHHHJJJJJJJJJJJJJJJJJHIJJJJJJJJJJJJJJJJJJ
@4153763/1
gtacattttatactaagctgtaaagtaccgactgttgag
+4153763/1
@?@DBDDDFBFFF@F?EHGGG<:FH:AE<CCFE<F@G@<
@2102542/1
gtcacggtaagcattcatcagaatgctatgcaacatcttcatcttagcgt
+2102542/1
CCCFFFFFHHHHHJJJJJJJJJJJJJJJJJJJJJJJJJJJJJJJJJJIJG
@5514928/1
ctcgattatcgaacttttcgccatgagtaagcgatcgggctctcaggcag
+5514928/1
@@@DDDDBHFHHDHIGGIIFIIIJIGG?EGHIIGHIGG@FHIIJIJJJJJ
@4154135/1
ggtgcacgcgcttgggcagagggaatctgattgtgctgttgtg
+4154135/1
@@@ADDAD8:FAFBE=G@A@FHHDHIGIIIIIIDB>FGB?@DF
@2102802/1
ggaagtaggtgctgggcctcttgtatgcgaaggtgttgaggcgcttgtgg
+2102802/1
@@=DDDDDD==DFD?7EGEE>CHIIIEHE;@GG9?BFFHGG7FBH@HFEE
@728816/1
cttaaaaaccgcatttcatatttgtttgtttgtatataacgtgtattaca
+728816/1
BCCFFFFFHHHHHJJJJJIJJJJJJJJJGIIJJFIJIJJJJJJIIJJIIJ
@728830/1
gggaactatgtggttaaaaccaaaaatttgccggaagtcactattccacg
+728830/1
@@<BDDDFHGFHHFHGHBAFGGHIGGBHGIGIIGIHIEHCEHIGGEIGGF
@3472287/1
gtctgtttgtctgtttgtcggtttgtctgtttgtctgtttgtctgtttgt
+3472287/1
C@@FFFFFHFFFHIJIJHIIIGIIIHGIIEHIIGHIIHIJJBHIIHIIIH
@3472448/1
ccctgctatttttttttatttttattttca
+3472448/1
@@@DDDD4CFFAFFBDF?DDGEDGEBD@4B
@6193521/1
ctcctttcttttttggtggcttccccattttgacagcgtcttacttcacg
+6193521/1
@;:ADDD>A?FF<@@:<C;8?FE@EC>FFEB9BD>FEF6BFAC=CEF>F9
@6876207/1
caccaagctagtggcgttgatgtcgcaagatagtgagacattcacttttt
+6876207/1
CCCFFFFFGHHFHJJJIJJJJJHIJJIJJJJJJHIIJJJJJIJIJJJJJJ
@6877052/1
gtttggtatctgataccgacacatggtaggctccatgg
+6877052/1
=@?DBD==D?BFHHI><@E@FHGHB;FED79?B6<?DB
@6877681/1
gttcctctttacaagtagactcatctttagcacttggttcgtcttttgaa
+6877681/1
@@@FFFFFHHHHGIJGHIJJJJJJHGIJJIJJIHIJIHHHJDGHIJJJJJ
@2805354/1
cactgagtgacggcacctccgacactgaggtcacggtactcg
+2805354/1
???D;DD2A?DDD:@?BEECEE8?@B<?@C90??DA6=6B<1
@2805527/1
cctaaatctatggggcgggatggtcgtttgaaaaattgacggccagcctt
+2805527/1
CCCFFFFFHHHGHJJGHIJJJJJHHHHFFFEEEEEDDDDDDDDDDDDDDD
@2806137/1
tattggtatgtcgatgtcgaacccaaaaatgtaattaactttttttttgt
+2806137/1
CCCFFFBDHHHFHJGGIIIIJJJJIJJJGIJFG>GI4BGGIIJJJJIJB?
@2806280/1
cgtcattcgatatcttctgtagctgctgtgtgaagttcttcaaagcgtct
+2806280/1
@@=BDDDDF>ACFHGIIHHBH<EFE;GHE@FCH??1@FGCHHHCGCGHIH
@2807112/1
gcttcttctttctagtgcctgataagcccagacctagcccaaattcttct
+2807112/1
CCCFFFFFHHHHHJJIJJJJJJJJJJIJJJJJJJJJHIJJJJJJJJJJJJ
@2807398/1
gtgcacgcgcttgggcagagggaatctgattgtgctgttgtggaactgct
+2807398/1
C@CFFFFFHHHHHIJJJJJIJIIHIJJJJJJJJJIIJJIIIIJJJJJJJJ
@2807676/1
gactgatcagccggagcagctccggtaagtttgtcgagtagagccttagc
+2807676/1
=?@=D?:=CF?FF81@:EBB?FFD>8?BDGIIFIEDFDF@FFFDFIC@==
@1419772/1
gttgggtatcggccgagcgcttcggtactgttgtggaaatagtgtgctat
+1419772/1
B@@FFFFFHHFGGHIIIIJJJIJJJDHIJJIJJIIIIIIIJJIJIHHHHG
@35942/1
ctgatcaaacgctattaattcattagcgaaaaacttatttttcactttta
+35942/1
CCCFFFFFHHHHHJJJJJJJJJJJJJJJJJJJJJJJJIJJJJJJJJJJJI
@36012/1
ctcatcttgtatagaggaggcttgggctcgctctccgaagggagcttgcg
+36012/1
CCCFFFFFHHHHHJJJJIJJJJJIGHIJJJJJIIJJIIJJJJGIJJJIIJ
@2808498/1
cactgagtgacggcacctccgacactgaggtcacggtactcgcggtacat
+2808498/1
CCCFFFFDHHHHGGGHGGJJIHGGJIJJIIFHHIJJDFGIIHIIHHFFFE
@2808503/1
acggcacctccgacactgaggtcacggtactcgcgg
+2808503/1
@@@DADDFHGHGHJIIIGHGJHGHIGA?BFGJGIIG
@36461/1
ctgatccgagttggatgcggttttcacgaatatattgtgggatgcttaaa
+36461/1
@@@DFDFFFFDFFHDHIEHGFFGGIGIIEHGIGIIIGHIJICDGHHIGGJ
@4835780/1
gtgtacacctgagcgagactcataacggagccagatgccaaagttcttga
+4835780/1
BBBFFFABDFHHHJJJJIJJIIJJJJJJJJJJJJGJJJJJJGHGIJJIJI
@4156424/1
tcgatatgtggatgtagctgccattatgtagactgttgtgttgaccaata
+4156424/1
?@@AD?DDBFFFHFCD@BHBFG<BDHGA<A2A?FG<EGE;?DB@FGGAG@
@6194426/1
ctttggtcgtccttttgaggatctcaatccgatcgttgtattcagctggt
+6194426/1
CCCFFFDFHHHHHJJJJJJJJJIJJJJJJIIHIJJJJJJHIJJIJJJJJ=
@4157021/1
ccctaagtgagtatacatctattaaattcaaacgcagagctcattatgtt
+4157021/1
CCCFFFFDHFHHHJJJJJJJJJJJJJJIJJJIIJJJJIJJJJJJJJJJJJ
@37360/1
attgaaaataaaaataaaaaaaatagcaggggttattgttatgtcgatgt
+37360/1
CCCFFFFFHHHHHJJJJJJJJJJJJJJJJJJJGHJJJJJJJJJJJJJJJI
@731090/1
cgcttgtggtggtgcacgcgcttgggcagagggaatctgattgtgctgtt
+731090/1
CCCFFFDFHHHHHIJJJJJJJJJJJJJJJJJJJJJJJJJJJJJJJJJJJJ
@6195243/1
cccacaatatattcgtgaaaaccgcatccaactcggatcagccgtttctg
+6195243/1
@@@FDFFFHHHDHJJEBHGGHGGJIJGHGEGGHGIJJJGGHGIJGGGIJJ
@6195693/1
gattgtgacaagttttcgtgagccgtgattatctaggacgtcttcttgaa
+6195693/1
@@BFFDEFHHHHHJJJJJHIIJIJJIIIJJIIJJJIIGGIJJJJJJJJJI
@4837420/1
cttagggacttcgacatattcggcgatgatgcattcttcctcgtcaagca
+4837420/1
@@@DDDBDHF3?FEGD?FHGCHIEHI?@DHICGGGIIIG>BGB8B=GCHI
@6195903/1
ctcgaatagtcttttctaacttgaacagtgcgatgttttacaagggcagg
+6195903/1
CCCFFFFFHHHHHJJJJIJJJJJJJJJJHIJJJJJIIJJJJJJJJJJJJJ
@732434/1
cacgttgtcaataaactattggcgattcatacagtcgaattacatgacat
+732434/1
CCCFFFFFHHHHHJJJJJJJJJJJJJJJJJJJJJIIJIJJJJJJJJJJJJ
@6196276/1
gcacagacgaacagacaaacagacaaacagacaaacagacaaacagacaa
+6196276/1
CCCFFFFFHHFHHJGGIGIIIIEHIJGIIJJJJIIIJIJJJIJJJJJIJI
@5518546/1
ccgtcgcaccagattattgatttctctttccctgtcgggagcggagcgcg
+5518546/1
@CCFFFDDHFFHFHIIIJIHJJIIGGIJJGFHIIGIJDGFHIJG;BEHBC
@4838410/1
cgtgattctttagtttgacataacttttttatttatgaaccgattgacat
+4838410/1
@@@DDFDDHHGGHHIJIJGIJIJGGJJIIJGHGGIGEGIJIIJJIGGEGI
@6196871/1
ggcttggtaggatccaagttgaaatctttgaccatggcatcaagcaaact
+6196871/1
BCCFFFFDHFHHHJJIJJHHIEHIJJJJJEHIJIJJJJJJJJJIGIJJJJ
@4838733/1
tccacattggtgtgataaccgtgaactgatcgtgtgggagtactgagcag
+4838733/1
@<=DBBDDFA<CABEF>BEBEHGEG?FEEGHGCFFGGH=F?DHCDDHGGE
@4159806/1
ccttagctgcggaatgcttagcttccttcttagagcgtcccgtacccata
+4159806/1
@<@FFFDFFDD6?FHIIIHCHGIIIGIGIIBDFGGABDHHGDHHIGGIIE
@3479290/1
gggttattgttatgtcgatgtcgaacccaaaaatgtaatta
+3479290/1
?@@B;?BDDDBHFHADFG@D3<F=C>@@@@FECED?FD@D@
@3479386/1
ggcaatctttgcatggaatgttatctccaactcgcggagag
+3479386/1
??@DD:B>FF><F@GFI@B@<AAAEHEHCFEEHB>:6@FFI
@6880845/1
cacgagataaaagtccaattcagacgagtgcacaatatccgtgtcgacca
+6880845/1
CCCFFFFFHHHHHHJJJJJJJIJIJJJJHIJJJJJJIIJJJIJJJJJJJJ
@4160651/1
ataaatattcctgccaccaataaatcgttttaacaactgggctctatggg
+4160651/1
@CCFFFFFGFHHGGGIJJJJJJJJIJIGHIJIJJIJJJGHIIJJJJJJII
@2110585/1
tttgtctgtttgtctgtttgtctgtttgtctgtttgtctgtttgtctgtt
+2110585/1
BCCFFFFFHHHHHJJJJJJJIJJJJJJJJJJJJJJJJJJJJJJJJJJJJJ
@3480274/1
ggtacatgttgtgtacacctgagcgagactcataacgcagccagatgcca
+3480274/1
BBBDDDFFFHHFFHHHEEFFGGIJJJJJJIIJIIJJJJJJJJJIJIJJJI
@2110776/1
catacataataaaattagaggaagtaggtgctgggcctcttgtatgcgaa
+2110776/1
CCCFFFFFHHHHHIJJJJJJJJJIJJJJ@GHIJIJJJJJIJJHIJJJJIJ
@6882117/1
gctgtagcttcgtcagttgggtaataacatcattggataccggtgacggt
+6882117/1
CCCFFFFFHHHHHJIJIIIJJGIJJJJJJJJJJJJJJJJJJJJIJJJJJA
@7567641/1
gtcatgcgcaagcgtgccctgtgcgccaccgacatctatagatgcca
+7567641/1
@@@FDFAFFFHHFGFFFHIGIHIIJJJJJJIEGGICHIJIIEHGAGG
@7568032/1
ctccaatcctttactcgaatagtcttttctaacttgaacagtgcgatgtt
+7568032/1
@@@DD>DDBFB:CAGFFIDGEFA:CFFHIFIHFFFID?DDDG9DA@FD?9
@6882890/1
agttagttaaatgaatttcgttggaaattgtgaaacaagccagaaattaa
+6882890/1
8;@DDDAD?<8FB:2C?GEEIEFIIECFE@CDCDFGFFEAFDGFAB@GFF
@3481444/1
tcctcatcttgtatagaggaggcttgggctcgctctccgaagggagcttg
+3481444/1
CCCFFFFFHHHHHJIJJGIGHJJJJFGIIJJIIJJIIJJHIGHJHIGGHE
@2112093/1
ttcttctcttttttctcctttcttttgcgagctgctgccgaaagatt
+2112093/1
CCCFFFFFHHHHHJJJJJJJJJJJJJJJJJJJJJJJIJIJJJJJIJJ
@2112099/1
ctggagagaagatcctcatcttgtatagaggaggcttgggctcgctctcc
+2112099/1
@@CFDDFDHFFFHJIJIJJIJJJHHGIJIHIHHIJIIC;DBDDDG;FCHG
@3481754/1
atcttaagttcggaaagattacaatatttctttagtttaagtccgttttt
+3481754/1
CCCFFFFFHHHHHHIJJIIJJJIJJIIJJJJJJIJIJJIIIIIIGHIJJJ
@7568645/1
ataaccgtgaactgatcgtgtgggagtactgagcagtatctattcagtaa
+7568645/1
@@@DD8DDHDAFHII@BFCGHGGI;FFE@GHCHIGIFGGAGGIE@FI9DB
@7569077/1
cccgtttccaatctccaagacaggaggctccagtactttagctttgacag
+7569077/1
B@CFDDFFHGHHHIJJJJJJJJIJJJJIHIJJIFHIIJIJJJIIJIGIJI
@3482378/1
caaaaacattaaaaatgattaaaactaaactaaaactacttcttatgatt
+3482378/1
=<<BDDD?D?F<FFF9:EIII@<:C@HFIF>HA>9<EFFGCFAFEFAF<B
@6884420/1
gcctgttttggtagcggcggcgcggtccgtgaggagcatgctcgccatca
+6884420/1
CCCFFFFFHHHHHIJJJJIIBHEDDACB@???BDDDBA@CDDDD@BBBCC
@1422408/1
atacataataaaattagaggaagtaggtgctgggcctcttgtatgcgaag
+1422408/1
@@@FFFEFHFHFFHIDHHGIGHIGFGCHEGGIIJGJJJJIGEDGGHGHGG
@1422425/1
catctatagatgtcggtggcgcacagggcacgcttgcgcatgacatctat
+1422425/1
B@CFFFFFHFHHHJJJHJJJJIIJJJIJIJGJJGIGIJJIJJGJIJJJFH
@2812204/1
ctttgtatcaatctctctgtatactggaagtcttcgtagcttttcatgaa
+2812204/1
CCCFFFFFHGHHHJJJJJJIJJJIJJJGJIHIJJGJGGIIIJJIJIIJGI
@732968/1
ccacaatatattcgtgaaaaccgcatccaactcggatcagccgtttctga
+732968/1
CCCFFFFFHHHHHJJJJIJJIJJJJJJJJJJJJJJIJJJJJJJHIJJJJF
@2812941/1
gtcggactcgtgacgtcgtaagcgcgtgccgtgtttttaaatgcggggaa
+2812941/1
CCCFFFFFHHHHHJJJJJGIIIGIJJIIJJJHHIJJJJJIJJGHGFFDBB
@733334/1
gcatctatagatgtcggtggcgcacagggcacgcttgcgcatgacatcta
+733334/1
CCCFFFFFHHHHHJJJJHJJJJJJJJJJJJJJJJJJJJJJJJJJJJJJHH
@1423596/1
gcgcacagacgaacagacaaacagacaaacagacaaacagacaaacagac
+1423596/1
CCCFFFFFGHHHHJIJIGIGGJJJEIIJGIJIIJIJJIIIAGIJIJJIII
@39825/1
gggtggctgatgtactaatgagtaataaaataataaaatcctaaattcta
+39825/1
BBCDDFFFHHHHHJJJJJJJJJHIJJJJJJJJJJJJJJJJJJJJIJJJJJ
@6197723/1
cctggatggagtgagcacgggctctgtgcctggctcccatgtcacggtag
+6197723/1
CCCFFBB8FBFHHGGIGEFBAH@FG?GCDBDHG>BHGIGCHIGIEE0B8;
@40140/1
gccagatgccaaagttcttgatcttcactgggctcttctctgggatttcc
+40140/1
CCCFFFFFHHHHGJIJJJJJJJJJJJJJJJJJJJJJJJJJJJJJJJJJJJ
@40182/1
tccaaatcgacgactcctgtggctttcagtgaaacgtcaaaatttat
+40182/1
CCCFFFFFHHHHHJJJJJJHJJJJJJJJJIJJIJJJHHIJJJJJJJJ
@734154/1
ccccacggttttagcaatgcttgacgaaatcttttaatgagacaaactgc
+734154/1
CCCFFFFFDHHHHJJJIJJJJJJJJJJJIJJJJJJJIJJJJJJJJJJJJG
@6197940/1
ggtgcacgcgcttgggcagagggaatctgattgtgctgttgtggaactgc
+6197940/1
@@?DDDDDFFFAHIGGHGI;CFGHHGGGGIIIGDBFGIIIFBFHGGEHHI
@40366/1
ctgtgatctgtttcttggcatctatagatgtcggtggcgcacagggcacg
+40366/1
@@CDFEFFHHFDHIIJFBGHGHJGGGGHIIGIJJGHGGHGGHGGIH@GCE
@5519667/1
tgaaccaaccaattaatcagcgaacgcttattgtttcgatcttgttatac
+5519667/1
CCCFFFFFHHHHHJJJJJIJJJJJJJJJJJJJJJJJJJJIJJJJJJJJJI
@4161682/1
ccctcgggttggaatgattctggtgggttgtcctgcagagcttgccacat
+4161682/1
CCCFFFFFHFHHHJJJJJJJJJIIJJJJJJJJJJJJJIJJJJJJJJJJJJ
@5519829/1
gtttctgagattagcgcgcacagacgaacagacaaacagacaaacagaca
+5519829/1
@B@DFFFFFHGHFIIIIIIJIGIJIIIGHJI@CBDHFGHDGHHGGFFCAA
@7572364/1
gggctctgtgcctggctcccatgtcacggt
+7572364/1
@@@A?;D?AFDH>F=BF@:?DBEE@A@??1
@4161889/1
ccgcgtcacccaggaactccagtcgttcattgtgcttgatatccgactcc
+4161889/1
@<@DFFDFGHHHHGDHIGGGJJFGGGGIIJJJFGGGCHIJJIJIGHGIIJ
@734857/1
aaccgattgacatgaaacaaacactaaatgtaaatttaagcatcccacaa
+734857/1
CCCFFFFFHHHHHJJJJJJJJJJJJJJJJJIIJJJJJJJJJJJJJJJJJJ
@5520221/1
ataataaaattagaggaagtaggtgctgggcctcttgtatgcgaaggtgt
+5520221/1
@BCFFFFFHHHHHJJJJJJJJJJFGIJJJJJJJJJJJJJJJJJHHHJBFF
@40950/1
accgctttttactacatgcataaacatacataccgataccatacaccaaa
+40950/1
CCCFFDFFDHDHFJJJGHGGIGEGHIJIIJIGGHHGIIHIGIIGIJIIGG
@4162335/1
gggcagtagtgtgagtgcatcaagttctcctgcttcatacaacaacttgc
+4162335/1
CCCFFFD?AHFHFDHGFAHGIB@GHHCGIHCHGGIE?ECHEGGGCGGIHA
@735748/1
ggtgaatctctgaaatggctggagtgattttgacgggtagctgatgtact
+735748/1
CCBFFFFFHHHHHJJJJJJJJJIJEGHIJJJIIJJJJ@GHGJIHIJIIJI
@735915/1
ctcggttttgcgagtacttcatattagaaatcacttctttgattttcttc
+735915/1
CCCFFDFFHHHHHJHIJJJJJJJJJJJJJJJJJJJJJJJJJJJJJJJJJI
@5521260/1
gggcagttcgtcaacaagacattactagctgagaatatttttttccgttt
+5521260/1
@@@DDFDEHHHFHGGGIIEGGIIIIJIJJGIJJJGHIJJJJJJJGGJIJJ
@7573523/1
tgcgcaggttcaggcatctgcaccaagactggagctcctgctggagatgt
+7573523/1
CCCFFFFFAFFHHIJGHIIJJIJJJGJIGFHIJJIIIJJJJIJJGIIHGB
@4841309/1
gtctgtttgtctgtttgtctgttcgtctgtgcgcgctaatctcagaaacg
+4841309/1
CCCFFFFFHHGHHJJJJIJIJIIIGGHJJHHIJJJIJIJJIJJJJJIJJJ
@6199677/1
tgtggaactgcttcacctgtggccggcggcacgcagacgccttgatgacc
+6199677/1
@@CFDFFFHHHBFEHEBHCHGDEHEBD?F;F@@A:=DB<BBDBDDCCED@
@6199874/1
gttgtgtacacctgagcgagactcataacgcagccagatgccaaagttct
+6199874/1
CCCFFFFFHFFFHJIJJJIJJJJJJJJJJJJJJJJJJJJJJJJIIJIIJJ
@3483925/1
cgggctctcaggcaggcaagatgggcgtagtaggtaggcgtagggta
+3483925/1
@@@DBDDDDHB?FHGHAFHICGHIIGH:@D?GFB9BDDGGHDGEH8=
@4165357/1
gtgtattcaaggggatctgagaatggtttagattcacaattttgtccgct
+4165357/1
@?@DDEFFHHFFHJBEGBHHIIJIHJHHJGJFIJJIJJJJIIIIIIIIJD
@4843351/1
gtcttctacttctgcttctggcacatcaggagaagttggctcctcaacag
+4843351/1
@@@DDFBDHHFHDIEHGAHGEBEHIGGDFCBG?CF?BGEHIIDEGGGICD
@7575827/1
ggggtaatgctaacgtcatagcgataaattttaagggatttaaattccat
+7575827/1
@B@FDDDDHHHHHJJIIIGIJJJJIJJJIIJJJJIJJIIIJJJJJJJJJJ
@3485761/1
gatcaaacgctattaattcattagcgaaaaacttatttttcacttttaaa
+3485761/1
@@@FFFFFGHHHGIJJGIIIHGIGEHEIIIIIGGIGGGGGGIGIIJJIGC
@6886242/1
gtaggtgtagggtaagacacggatcgcatacaccgtgaatataagtggca
+6886242/1
CCCFFDEEHHHHHJJJJJJJJJJJJJJJJJJJJJIIJJJJJJJJJHJJJJ
@4843831/1
ccgcgacttcgttcgcgtggaatagtgacttccggcaaatttttggtttt
+4843831/1
CC@FFFFFHHHFHGJJJJJJJJJJJGEIJIJJHGJJIHIIGJJJHHBEFF
@4844079/1
ggcagagggaatctgattgtgctgttgtggaactgcttcacctgtggccg
+4844079/1
?@?DD?DDD:CFDGGD9F9ABEHEHHGFEIEDFB>GCGBEHGFD?9BF8D
@3486493/1
cactaaacataaaaataatacattacgttaaatgccacgacgctcggaca
+3486493/1
@<?DD?D?FFBHF@DDEGDEEDH?EH;ADFG?GGCBGGE6@?F6?;4;F<
@4844282/1
gcggttcacgtatctaggtgtaagcagattgagcctggcggaggtatggt
+4844282/1
@@@FFFDFHHFFHIGHGG?FFHGGIJIIIJJIJGIJIJIIJBGH5CGEGC
@2814585/1
ggagattttatcaagaagtttgttggtggtgatactgttatcctgtaatg
+2814585/1
@@@FFFFEDHDFHG@F3EEBEFAADFGBEFEGHI@DHIHGGFFEGHEGGI
@7576886/1
taataacatcattggataccggggacggtgttaggctccggtagaactgc
+7576886/1
@C@FFFFFFHFHHJJIIIJJJIJIGHIIIHDFGHJHJJJIFHEHHHFHHF
@3486870/1
cgttgacttgctgttagctcattttaacacatttcacattgaaaaatagg
+3486870/1
@@@DDDDDFH<FFIGHI@EAGGAFDBEDDECGBHI<FCFHIB<HD?BGHI
@6887409/1
attccagtgataaattcactctagcacgtagttctcagcttccctgcaaa
+6887409/1
@CCFFFFDHHHHHJJJJJJJJIIJJJJJIIHFIIJJJGJJJJJJJJJJJI
@4844863/1
ctggagagaagatcctcatcttgtatagaggaggcttgggctcgctctcc
+4844863/1
BCCFFFDFHHHGHJJJJJJJJJJHJJJJJJJJJJJJJBHIJJJIIJJJIJ
@3487436/1
gtgagaagtgtgataatgtcataaagttgacaataatctataattacttt
+3487436/1
B@@FFFFFHHCFHIIJJJGIIIJJJJHGJJJIIJIJIJJIIJJJJJJJJJ
@7578058/1
cacttcatcatcagggatcttgccgtcattgcagacggtgtggtagcggg
+7578058/1
@@@DFFFFFHHGFHGGFGIIIJIJJJIJJJJJJJGIJJFF@DHHGIJJJJ
@6200087/1
cctgtttatattagttggtgaatacggtctaaccgactaatgtaaatgcg
+6200087/1
CCCFFFFFHHHHHJIJJJIJJJJJJJJJJJJJJJJIJJJJJJJJJJJJIJ
@6200102/1
ggtcacggtactcgcggtacatgttgtgtacacctgagcgagactcataa
+6200102/1
@@@DFFDFH?FFHDGIIFHIIIIIIIIIGIIB??GHBFDFAHFHIIEHII
@2117884/1
gccccctttaaaaaaagctcgatctcaatttaaagataagatctgcgacc
+2117884/1
CCCFFFFFHHHHHJJJJJJJJJJJJJJJJJJJJJJJJJJJJJJJJJJJJJ
@6201129/1
gccagatgccaaagttcttgatcttcactgggctcttctctgggatttcc
+6201129/1
?<@DDDDDAHHFFG?CGHG>A<ABBBFHIGII;FGGIIIFIIIGEFDGFG
@4166077/1
ggcgttgatgtcgcaagatagtgagacattcactttttagtcataatctt
+4166077/1
@@;DBA@:<AFFDEHGHIIEHIGIGDCGEHEG<FFHGGIHH@GFH<FGHG
@5523185/1
cttgtatagaggaggcttgggctcgctctccgaaggg
+5523185/1
?@;DBDD?CA?3CG:EDD<?;BF=E:C8DGCF0BD<6
@3487922/1
aagatgaaaaagtgccactgaacgaaaagggtacaataattaataattat
+3487922/1
@@@DFFFFHFHHFFFHGGIIGIHHGGIJJIGHHJGHIJJGIGEIIIIJIC
@7580940/1
cctggatattcgtatttgacacagaattcagcgacaaatacttctgcgaa
+7580940/1
CCCFFDEFGDFHDHGIJIIJIIJIIHJIHIHIJGJJJJJJJGIGJIGJHI
@5523505/1
cccaaaagctgcgctattcatttgcgcaggaaggcgtcaatattttttta
+5523505/1
?@@FFFFFDH?FFBGGAG@HHHIIIDFA@ABFCDG:FAGHIAGHIGCHF=
@7581200/1
ggcttagtacgagtttgttttgcgtttaacgaaatccaaacgagaccgtg
+7581200/1
CCCFFFFEHHGHHGHIJIJJJJJJJJJJJJJJJJJJJJJIJIIJJJJJJJ
@6202073/1
ccctaagtgagtatacatctattaaattcaaacgcagagctcattatgtt
+6202073/1
CCCFFFFDHHHFFIJJJJJJJJJJJJJJJJJJJJJJJHJJJJJJJJJJJJ
@4167268/1
cgaatatattgtgggatgcttaaatttacatttagtgtttgtttcatgtc
+4167268/1
CCCFFFFFHHHHHJJJJJJJJJJJJJJJJIJJJJJGHIJJJGIJJJJJJJ
@6202252/1
ggctcccatgtcacggtagcactgagtgacggcacctccgacactgaggt
+6202252/1
8??A?BDD?F<DDHGBHGI9B@FFGGAEEGGIAGAFB;DF>F@AGHIGC7
@4845259/1
gtcctgtggaggtatgattctcatccactcgatcactttga
+4845259/1
@??D:DDBDFA=FEEG:AABHDEB<FFAH>BD?8C??C<CD
@3489294/1
gcttggtgagacacgagataaaagtctaattcagacgagtgcacaatatc
+3489294/1
CCCDDDDDDDGHHIGIIIIICEEHCGGGEFGGGDFGG@G8BGABDGFEGC
@6888096/1
gtggagctgatgcttgctgggcctcagctgttggagctggttcagccttt
+6888096/1
@?@FFDDDFAAD4FFEDHCEADHGIEGIIGGEDHGD@?FFH?DDBF>?FB
@4845830/1
atacttaattcgatgttatacatatagcatttcggatctatagaggctgt
+4845830/1
?@@DFDDFDBDHFCDB@EIEHIIGGGHBHI<B>EFCEFFEHHGEBF=FIG
@4168264/1
ataaaatttgttttttaattgttataaattcgtaattcgtagctttcttt
+4168264/1
??@DDDDDBFA<DFHGIGHIIIIIIIIIIGHIBGDDHIIHEIIAHHIGBF
@7582608/1
gccctcaatctgcaccagttcatatttgggcacagttcctcgacgagcaa
+7582608/1
?@@DDDDEFFDDFHEHFGEHHEHBCAC@BEFAEFGIB@9CB@DHGGFBFF
@7583172/1
gaaaaattgacggccagccttaacgtacgactccaacgccccctggcgta
+7583172/1
CCCFFFFFG<FHHJJJJJIJJJJJJGIIJJJJJIJJJJJJJJJJHHHFBD
@4846504/1
ccaaattcttcttcttcagccggctttggtggttctttggctgtctctgg
+4846504/1
?;;B=DD8FHH<DEHGGHCEBEFEHIEC;CF7:?BFA>@GHCBBBF<F<B
@4846611/1
tgggtgtagctttaaggggatctgctgtctgtggagctgatgcttgctgg
+4846611/1
BB@FDDDFHHHHHJJJJJJJIJJJJJJJJJJJJJJJJJJJJJJJJJJJJJ
@7583492/1
gccttgtaccacagtactcctggatattcgtatttgacacagaattcagc
+7583492/1
CCCFFFFFHHGHFJGHIJJJJJJIJJIJIIHGIJJJIGIJGIJJJJJIJI
@3490608/1
gccttttattgcttggtgagacacgagataaaagtccaattcagacgagt
+3490608/1
CCCFFFFFGHHHHJJJ<GHJJJJJIJIIJJJIJJGIIJJJJJGHGIJJIF
@44586/1
gcacgggctctgtgcctggctcccatgtcacgg
+44586/1
CCCFFDDFFHGHDBGHGICHHHGEGHIGIIIBG
@4847891/1
ttaacatcagtaacactttttcagatgaatattttattattttctcgtat
+4847891/1
@@@BDDFBAFHDFHGDGGHIGHHIHDEGHG?CEB@CGCHGEGGHDDBHFF
@1429058/1
gtgctgttgtggaactgcttcacctgtggccggcggcacgcagacgcctt
+1429058/1
CCCFFFFFHHHHHJJJJJJJJJJJJIJJJJJJJJJJJHHFFDDDDDDDDD
@2120226/1
ctcctcagtaggatggcaaagagacgaagcgcgcgttctcatgtaatttt
+2120226/1
CCCFFFFFHHHHHJJJJJJJJJJJJJJGJJJJJIJGHJJJJJJIJJHHHH
@4849068/1
gtgggcaaagggttttgggttaagaaaccatacccttcaccgcgttgcag
+4849068/1
CCCFFFFFHHHGCGHIHHJGHJJJJJJJJJJJIGIJJJIIEIGJIIIJJJ
@4849336/1
gcagacggtgtggtagcgcgtcggacgagccgtgccttttattgcttggt
+4849336/1
@@@FDDDD@DHFHFGBHGGIDHIEIIGIGIHH=BFFFFEDCEECCCDCDD
@46261/1
gtccgtttttaaactattttttcaatgccctaagtgagtatacatctatt
+46261/1
@@@D?ADDDFDHDGHGE@HEGIGIEGIIIIIIIIDFHIHHIIIICHIFII
@3493343/1
aggcgcttgtggtggtgcacgcgcttgggcagagggaatctgattgtgct
+3493343/1
<@@?DAFDAA>FHFB@FBH@BGHGIIBBCCGI?EGDGHG=ADHDGHIGHF
@46696/1
gtcacatccacgttggttatcaagtggcttgg
+46696/1
@@CFFFFDGDHHHJGHFGHEHIHIHGGGGH<G
@1430525/1
cgggctctgtgcctggctcccatgtcacggtagcactgagtgacggcacc
+1430525/1
CCCFFFFFHHHHHJJJJJJJIJJJHIIJJJEGGIIJJJJJFHHIIIIIJI
@2121337/1
gccagatgccaaagttcttgatcttcactgggctcttctctgggatttcc
+2121337/1
CCCFFFFFHHHFDHAFHIICFGIDFHIIIGF?8CEHEFBDGGGI@GIGIA
@1430811/1
agctttctttagttttaagttagttttcatcttaagttcggaaagattat
+1430811/1
CCCFFFFFHHHHHJJJJJJJJHIHIJJJJJJJJHIJHIJJIEIIIIIJIJ
@2121591/1
taacgggccgcgactccgccctcttcctcgggttggaatgattctggtgg
+2121591/1
B@BFFFFFHHHHHJJJJJJJJJJJJJJJJJJJAHFFFFEEDEFFEEDCCD
@2122099/1
cttaaatttacatttagtgtttgtttcatgtcaatcggttcataaataaa
+2122099/1
CCCFFFFFHGHHGIJ<FCFIHIJBGGIGGHIIGHIJJJHIGIGDHAGIGI
@2122129/1
ctcagcgacatgtaagagttcaatggggaagtaaatgcatctgtccttat
+2122129/1
CCCFFFFFHHHHHHIIIJCCHIIJIJJJDHIGIIJJGIIIIJJJJJIGII
@1431414/1
agaagatcctcatcttgtatagaggaggcttgggctcgctctccgaaagg
+1431414/1
CCCFFFFFHHHGHJIJJJIJJJEHJGHJJJIIGIJJGJIJIJIIHHIJIJ
@5524506/1
gtcttcttgaacttcttcaattgacgcaagaagtaccagaaacgggactt
+5524506/1
@@@FFFFFDHHGFIHHIIIIIIGIGIIIIIIGIFEHIIIIIIIGIIIIDH
@6889764/1
attaggaagtccaatatcgcatcgccaagaaactctaggcgttcgtagga
+6889764/1
CCCFFFFFGHFHFHIIJIGHIJIJIIIGIIGGIIJIICCBDHIIGIGIGC
@2122936/1
tgtggatagctggacaaggcactggcaacgaccaatcatggacttttctt
+2122936/1
CCCFFFFFHGHGHGIIJJJIJJIJJJIJIJJJJJJIIHJJIGIHIJJIJJ
@4852058/1
cacaggtgtcttcaacggaagagattccatttcccgtttagcagcttcat
+4852058/1
CCCFFFDFHHHHHJJJJJJJJJJIJIIJJJJJJJJIIJJJJJJJJJJJJJ
@6203887/1
ctcagcgacatgtaagagttcaatggggaagtaaatgcatctgtccttat
+6203887/1
CCCFFFFFHHHHHJJJJJFHIJJJJJJJJJJIJJJJJJJJJJJJJJJJJJ
@6890595/1
tgacgcaagaagtaccagaaacgggacttagccacaatctggtctgg
+6890595/1
CCCFFFFFHHHHHGIJJJJJJJJJJJJJJJIEIJJJGIJJJJGHIJJ
@5525510/1
ttcttggcatctatagatgtcggtggcgcacagggcacgcttgcgcatga
+5525510/1
CCCFFFFFHHHHHJJJJIJJIJJHIIIGHIJHHIJJIIJJJJIJJJJJHH
@2818777/1
atttttttcgtaggtatttgcggtgaatttgtggcctggcgttgagggca
+2818777/1
CCCFFFFFHHHHHJIIIJJJJIJGIIJJJJJJJJJJJJJJJJJJJJJFHH
@2820096/1
gctgtgggatacggctggagaacaaatgtatttccttatgc
+2820096/1
@@@A?:;D:C?DFEGEAE8?FFC9?DFBC?CBA@?4BB@<4
@6892496/1
cccgtttccaatctccaagacaggaggctccagtactttagctttgacag
+6892496/1
@@@DDEFDHDFFHGGGGGFCEGFECHGGHHJIGBCCGGIJEIJGIJJGII
@5527468/1
ctggtctggagagaagatcctcatcttgtatagaggaggcttgggctcgc
+5527468/1
CCCFFFFFGFFGFIIIDHHEHHGIGGIIHHIGGGIICHIJIJFFDCHHIA
@6892884/1
caaaggtagtaagtcagctgttccacttcatcatcagggatcttgccgtc
+6892884/1
CC@FFFADHFHHHHIIGGGIHIIIIJGJJJIJJIIJJGGGHIIGGGIIGI
@6892938/1
gacgtcttccgctttcatcatctataggattgtttatcctgtcaactgaa
+6892938/1
CCCFFFFFGGHDHIJJJJIJIIJJJGJJHIJJJJJJJIIIJGFEIJIJJJ
@5528274/1
gccctgatgaatacaggttgaatagaatctgtacacaaagtttcagctta
+5528274/1
BBBFFFFFHHHHHJJJJHIJJJJJJJJJJJJIJJJJJJJJCGIJJJJJJI
@2821115/1
gttggaatgattctggtgggttgtcctgcagagcttgccacatcttgtaa
+2821115/1
@@@FFFFFDHHGFIHI<:FD@EFGHIGHDGHIIBHIIIGIIGBGHIIIII
@4169794/1
tggcaaaggtagtaagtcagctgttccacttcatcatcagggatcttgcc
+4169794/1
CCCFFFFFHCFHHGIIFFJIIGIHIJIHIHHIIJGIJJJJJIIJIIGJIH
@48189/1
ggcctgttttggtagcggcggcgcggtccgtgaggagcatgctcgccatc
+48189/1
CCCFFFFFHHHHHIJJJJJJJFIHED>BDBABDDDCBB@CDDDD?BD@BC
@2821746/1
gtcctttctaaggttctaaactatatctgtaccaaatttcaaccaaatcc
+2821746/1
CCCFFFFFHHHHHGHJJJJJJJJJIJJJJJJJJJJJJJJJJJJJJJJJJJ
@7584137/1
tgcgaaggtgttgaggcgcttgtggtggtgcacgcgcttgggcagaggga
+7584137/1
CCCFFFFF<DHHHJJIJIJIJIIJGGHJHIHIIJIJGJIGHHHFFFDCD?
@4170261/1
cctgtggccggcggcacgcagacgccttgatgacctccactttgatgatc
+4170261/1
@CCFFEFFGHHGADGHGHBHIHHGBEHEDFFFBFACCCCCACC>@CAC@C
@4171197/1
gcacgcgcttgggcagagggaatctgattgtgctgttgtggaactgcttc
+4171197/1
CCCFFFFFHHHHHJJJJJJJIIJJJJJJJJJJJIJIJJHIJJJJJJJJJJ
@49704/1
gcttcaccttatgatagtcatcgcggcctctagccgacacgattatgaag
+49704/1
CCCFFFFFHHHHHJJJJJJJJJJJJIJJJJIJJJJJJJJJJJJJJJJJHH
@49777/1
ctcttaactcaggactagtgcctttggtcgtccttttgaggatctcaatc
+49777/1
CCCFFFFFHHHHHJJJJJJJJJJJJJJJJJJJJJJJJJJJIJIJJJJIJI
@739511/1
cgacataagatgcgaaggtaacattattgacgagtgctgatcttaagtct
+739511/1
?@<DDDDD<FBFHIIGHIHHIHG@?CDFHGIDDH?FGGIEEHIIDGGBFG
@4174082/1
gtccctttcacacgttcaaaaaccctatgctccgtctcactcactccttc
+4174082/1
CCCFFFFFHHHHHJFGHIJIIGIJJJIIIIIIJIHIIIIJIIIJIHIJGG
@7588266/1
ctgttaccaacaagtatcctttgtatcaatctctctgtatactggaagtc
+7588266/1
CCCFFFFFHHHHHJFHJJJJJJJJJJJJJJJJJJJJJJJJJJJJJIJJHI
@4174699/1
gtaagttaattctaatttaatgtcagatgttttaatagtaagtacgagta
+4174699/1
C@CFFDFFHHHHHJJJJJJJJJJHHJJJJHHJJJJJJJHIJJFHIIJJBF
@4174985/1
cgtgttgcaagacatgtaggaactgtccctcggagatgccgtcccggtac
+4174985/1
@@@FFFDDFHFDHGIEHIIIGHG<F<<FHBFGD:FG>FEDEEHFHIA5@@
@2125003/1
gttaaaaccaaaaatttgccggaagtcactattccacgcgaacgaagtcg
+2125003/1
CCCFFFFFHHHHHJJJJJJJJJJJJIIJJJJJJJIJJIJJJJJJJHFEHF
@3495813/1
cataatcattcctggaatccgtgtcgacggcgatgagagccca
+3495813/1
@;@D=AD;FAF?CFF9EF@D:CFH3?FGHD8?6;AHC;.=C;D
@4853910/1
cgcaagaagtaccagaaacgggacttagccacaatctggtctggagagaa
+4853910/1
;?@DDDDD;CDHDHG>>FHFEHIICGCGHGIGGGHGIBDGHIIGHEFEGC
@741984/1
ccaagtttgacgacataagaagcgaaggtaacattattgacgagtgctga
+741984/1
CCCFFFFFHHHHHJJJJJJJJJJJJIIIFHHJJJJJJJIJJJIJFGIJJI
@3496251/1
ggcggagtcctatctcaaaacatgaagacctcacagggtcactcccagct
+3496251/1
CCCFFFFDHHHHHJJJJJJJJJJJJJJJJJJJJJJJJJHIIJJJJJJJJJ
@742615/1
catgaaacaaacactaaatgtaaatttaagcatcccacaatatattcgtg
+742615/1
CCCFFFFFHHHHHJJJJJJJIJJJJJJJJJJJJJJJJJJJJJJJJJJJJJ
@3496930/1
ccaggataataagttaattataccaagtttcatcgaaatcaaaccgttag
+3496930/1
BC@AFFFFHGFHHFFGGHJJIHHHJJJJHIHIIIJJJIJIJIIJJJHIJJ
@742713/1
tgggtaacatgatagccttgtaccacagtactcctggatattcgtatttg
+742713/1
@BCFBDFFHFFFFIIIJJIJIHIIJJJIIIIJJJJJJHIJIJGHGHJJJJ
@2126402/1
gtccataatcattcctggaatccgtgtcgacggcgatgagagcccacgat
+2126402/1
@@@DD?BDB?=CC<<CCG@?AA<@3<<8<EG:GGBF<@@F@=DE5.;:5;
@51383/1
cgcaagaagtaccagaaacgggacttagccacaatctggtctggagagaa
+51383/1
CCCFFFFFHHHHHJJJJJJJJJJJJJJJIJIJJJJJJJJJIJJJJJJJJJ
@51503/1
caaagagttgtcgatatgtggatgtagctgccattatgtagactgttgtg
+51503/1
CCCFFFFDHHHHHIJJJJHIJIJJHIJJJJJJJIJJJJJJJIJJJIJJIJ
@3497446/1
gtttattttgtttttctctgtgatctgtttcttggcatctatagatgtcg
+3497446/1
@@@FDDFFHDFDHGIIIIIGEHCHEHGHHGGIIHEHHGIIIIFFHIIDGH
@3498333/1
gctcgatgtaaactttcggtaattctgtgaccgcgtgaaagg
+3498333/1
?;;DD8:B:?FF>@BFEFFA;B>4AAEDEFHGGGG:@;F48B
@2824467/1
gttgtggaactgcttcacctgtggccggcggcacgcagacgccttgatga
+2824467/1
@@CFFFFFHHHHHJJJJIIJIIJIIJJJGIIHIJHHFFDEDDDDBDDDDD
@5530324/1
agctgccattatgtagactgttgtgttgaccaataatgggttaatcagac
+5530324/1
CCCFFFFFHGHHHIJIIGJJIIJHIJJJJJJJJJIJJJJJJJJIJIJJIJ
@3499309/1
gtgttgaggcgcttgtggtggtgcacgcgcttgggcagagggaatctgat
+3499309/1
?=?ADDDDDDHGHGIDHGBGHIGEGIGGIIIIGIIIIIGIHHFFFFFFFF
@1434405/1
cccgtttccaatctccaagacaggaggctccagtactttagctttgacag
+1434405/1
@@@FDEFFHFHHHIIIIIHAHIEEHHIIGGIEIDBGCHHGIIIGIIDHGG
@52799/1
gtcaaattaaagaatcacgtcgaacactattctatgcttataccattaat
+52799/1
CCCFFFFFHGHGHJJJJJIGIJJJJJJJIJJJJIJJJJJJJJJJJJJJJJ
@7588611/1
ctttgatcatagtagatgtttgcatgtcagttagctttttaatacatctc
+7588611/1
@CCDFFDDHFDDFEHGGIJIIIEHGGAF:A<CHIBHIIIIGGDGIGIIDH
@7588664/1
cacgacgctcggacatttcaattttatttagttggtcttggttgaacgga
+7588664/1
CCCFFFFFHHHHHJJJJJIJJJJJJIJJJJJIJJJIIJJJJHIJJJJJJG
@6894669/1
ggtggtgcacgcgcttgggcagagggaatctgattgtgctgttgtggaac
+6894669/1
C@CFFDDFDHHHHJJGGEHIGGBGHIIJJIFIIIJIIJIIJGIGHIHJGH
@7589584/1
caaaggtagtaagtcagctgttccacttcatcatcagggatcttgccgtc
+7589584/1
CCCFFFDDHFHHHHJJJIJJIJJJJJIJJIJIJJJJJJJJJJJJJJJJHI
@2826717/1
acaagggcaggttgaactcacaccattcaatttaaaagaaactgggtgcg
+2826717/1
@@@DABDBHHFDFEGGHICHGGIIGIIGIIEIIIEHGDFCHECHIIH>FE
@53989/1
tgtatacttaattcgatgttatacatatagcatttcggatctatagaggc
+53989/1
@C?DFFFFHHFHHJEEGHGHIJJIJIJJJGIIIJIIIJJIJJIJJGIGJJ
@5532560/1
cagtcgtttaagagaagttcagtgacatacacacttacagaagaattata
+5532560/1
?<<DDDDDFHHHFH@A<CEGHI<?FGHFHHDHAEEGAA?FGH;DABA>GH
@6895779/1
gtcattattctccgcgggcgacagccaatatgtgttaaaataaaaatcca
+6895779/1
C@CFDFFFHGFHHGIIJIGIAFGHIJJJIJIIIJEHHGHHEFFFFDEECC
@54476/1
caggctgctgtgggatacggctggagaacaaatgtatttccttatgcatg
+54476/1
CCCFFFFFHGHHHJJJJJJJJJJJ?GFGFGIIEGFIGHIEIJIEHHGII>
@7590432/1
gtaacaaaaagggggtatacatatcaattgcacggcttctagataacata
+7590432/1
CCCFFFEFHGHHHJJHHIJJIJJJJJJJJIJJGJJJJJJJJJJJIJJJJJ
@7590557/1
catacataataaaattagaggaagtaggtgctgggcctcttgtatgcgaa
+7590557/1
CC@FFFFFHHHHGJJJIJJJJJIJJIJJEGHIJIJJJJJIIJHIIIJJIJ
@7590674/1
gactcgcttattttttgtaataactattaaaaagtatatatataacctta
+7590674/1
CCCFFFFFHHHHHJJJJJJJJJJJJIIJJIJJJJGIIIJJJJJJIIJJJH
@6209049/1
gcaaaggtagtaagtcagctgttccacttcatcatcagggatcttgccgt
+6209049/1
CCCFFFFADHFHHIEHHJJJIIJJJJJJIJGIJJJJJIJJJIIIIIJJJF
@7591112/1
gcttgggcagagggaatctgattgtgctgttgtggaactgcttcacctgt
+7591112/1
CCCFFFFFHHHHGJJJJJJJJJJJJJJJJJJJJJJJJJJJJJJJJJJJJI
@6209338/1
gctaaatctaattaagaaggaggtgggtatgttattagtgttggatttta
+6209338/1
CCCFFFFFHGHGHIIGFGHIBFDAFGGEFGHIIGIJGIHGIIIIHHIIJE
@6209588/1
ccactacatcgagatggtaagcctttcattattagacatcgacaaaacat
+6209588/1
CCCFFFFFHHHHHJJJJHJHJIJJJJJJJJJJJJJGIJJJJJJJJJJJJJ
@7591773/1
ggcgcttgtggtggtgcacgcgcttgggcagagggaatctgattgtgctg
+7591773/1
@@@FDFFFDHHHFGCGIDGIGGGIIGEGGJJGGIJ@FFGHGGCDGHIEGE
@7592365/1
cttcacctgtggtcggcggcacgcagacgccttgatgacctccactttga
+7592365/1
=??DDD>?DBBF2A811CFFF6:A@F/CE8=>9?@@@9;AAA;;?BA@53
@56439/1
gttcttcaacttgggcgagcagggaattggtagcaacttgaatgtgagtt
+56439/1
CBCFFFFFHHGHHJJJJJJGJJJJEHHIGIHIJJJJJIJJIIJJHIJI=C
@1435990/1
gtttattttgtttttctctgtgatctgtttcttggcatctatagatgtcg
+1435990/1
CCCFDFFDDHFFHJJJJGJJJJHGGGIIIIIIJHHECHGIIIII@GHEIJ
@7593352/1
gtgggtgtagctttaaggggatctgctgtctgtggagctgatgcttgctg
+7593352/1
CCCFFDFFHHHHHJJJJJJJJJJJJJJJJJJJJJJIJJJJIJJJJJJJJJ
@6211545/1
tacacttcttgacatagtactcttccctcgtgttcttcaatgggttcacg
+6211545/1
CCCFFFFFHHHHHJJJJHJJJFIJJJJJJJHIIJJJJJJJJJJJGHIJJJ
@2129514/1
ctataaaacatcactttcagataaataagagccaagcagcggttgagacc
+2129514/1
CCCFFFFFHHHHHJJJJJJJJJJJJJIJJJJJJIIJJJJ;HHFHIJJJJJ
@7593887/1
gtgctgggcctcttgtatgcgaaggtgttgaggcgcttgtggtggtgcac
+7593887/1
?:=DDAD;:<;D??FA@@BHGD1@>1??CG<GHGBHEHGE@?@CDBGHC@
@7593918/1
ccaattgcttcaccttatgatagtcatcgcggcctctagccgacacgatt
+7593918/1
@CCBDFFFHHFFFGGGGGEGFHHCHEGHGDBGHGG?FHIGIIEHGHIGHE
@1437396/1
ctattgagctactgctgttaagcagaataaaactgaaaaataaagatttt
+1437396/1
CCCFFFFFHHHHHJJJJJJJJJJJJJJJJJJJJJJJJJJJJJJJJJJJJJ
@744799/1
tatgtttttagctgtcatctggttcatacggcgcgcggtcgcctccttga
+744799/1
CCCFFFFFHHHHHJJJJJJJJJHJJJJJJ;HHJJJJJJJJHHFFFDEEEE
@1437804/1
ctagaatattttccacatctcatttttgaagagatcccgcgaaatcggga
+1437804/1
BC@FFFFFHHHHHJJJJJJJJJJJJJJJJJJJJJJJJJJJJJJJJJJJJJ
@5532874/1
tgagttcgtgttgcaagacatgtaggaactgtccctcggagatgccgtcc
+5532874/1
?@?A=B:B?BAB;:CGFFBGD>CHEEFBEGCDEEG<?FB6@@0BFB@FFB
@2131187/1
gccagatgccaaagttcttgatcttcactgggctcttctctgggatttcc
+2131187/1
@@@DFFDFFHFHHJCEFGIIGJJGIJIJHIFGGHJGIJJJFHIIFHGHGG
@4859989/1
gtcgagtagagccttagctgcggaatgcttagcttccttcttagagcgtc
+4859989/1
@C@FDDEDHHHHGJJIGIJIGGGGEGIJJJIIHGIJIJJIJIEIIIIJII
@4860012/1
ctgagccatagcaaacagccactggcaatgtggatagctggacaaggcac
+4860012/1
@?;D?8D:ABF>DFHGFHE?EEGG@AG<EG1??EGHHII<93D<?F9??B
@2131695/1
attccttcttctataacgctcgtcgatatcaaacagttcaagtcattgtt
+2131695/1
:B@DFFFDHHHFHIJJJJJJJJHJIGIIJJJIIJJJHIIJIIIJJIJJIJ
@2131915/1
gtctgttcgtctgtgcgcgctaatctcagaaacggctgatccgagttgga
+2131915/1
CBCFFFFFHHHGHGHJJJJJJJJJJJJJJJJJJJJJJJEIJJJGHGGHH?
@5533734/1
ctcatcttgtatagaggaggcttgggctcgctctccgaagggagcttgcg
+5533734/1
@CCFFFFFHFAHFIHHJJJIJJJ@CGGGIIBHHIIJIGGHIGCFGIJJCG
@4177617/1
ggcttattctgcatacctgccatgcgctggtaagcgctatggactgctgc
+4177617/1
@C<DFFFFGHDFHHIIIEIIIDGHDIGGGIGDAFB<AFDDFH@8DFGFEG
@2132644/1
gattttaataaatatacataaacaaaacaattaattatcacataaaacca
+2132644/1
C@CFFFFFHHHHHJJJJJJJJJJJJJJJJJJJJJJJJJJJJJJJJJJJJJ
@2829744/1
atcagtttggagttcacctttagaagtatgtttttagctgtcatctggtt
+2829744/1
@@@FFDEFHHDBFGEEHGHIJGHFGIHHIJFGIIJGEEHGCHHIGIJG?G
@3501079/1
gcaaagagttgtcgatatgtggatgtagctgccattatgtagactgttgt
+3501079/1
CCCFFFDFFHHHHIDFFHHHHIGEIJJJIJJIJIIJJIJJIJIHJJHIJG
@5535279/1
cctttttgtcagcacagaatagtcgcgtgtgatgccgcttttgcaccaca
+5535279/1
CCCFFFFFHHHHHJJJJJJJJJIJJJJJJJJJJJJJJJJJJJJJIJJJJJ
@5535466/1
cataataaaattagaggaagtaggtgctgggcctcttgtatgcgaaggtg
+5535466/1
@@@FFFFF><DDFFHGHEGGIIIGIIIBGIGBFDDHIH:CDFBHIIII9B
@748214/1
cgctgtagtcggctcgctacgatagtcactgttcccaacaagtatccttt
+748214/1
@@@DFFFFHHHHHIGHEHHGIIIGGDHGEDHDHGII@GHIIC8=BGCCHH
@6212087/1
agggatcttgccgtcattgcagacggtgtggtagcgggtcggacgagccg
+6212087/1
CCCFFFFFHHHHHFHIJIJIJJHJJJGHHHJGIJJJIJAGII>EFCDDDD
@1439180/1
ctcatcttgtatagaggaggcttgggctcgctctccgaagggagcttgcg
+1439180/1
@@@DDDFFHHHHFIIIIEGFDHH8CEFEDGGGICGHG@GGGI=AHIG9E8
@1439348/1
cttcagccggctttggtggttctttggctgcctctggtggaggtttctcc
+1439348/1
CCCFFFFFHHHHHJJIHIIIIJJJJIJJJJJJJJJJJFHIGIIGHIJ>G@
@57921/1
catacataataaaattagaggaagtaggtgctgggcctcttgtatgcgaa
+57921/1
CCCFFDFFFFFHHIIIIIDIIIIIIIIIHIGGGIGCGHIGHGFHIIII?F
@7596167/1
ttatgatttaaagtcgaatattccctgacacctcacccagggcgggatat
+7596167/1
?@@DDADDHHH?FHIDE;ACFG<EEHHBG@F1?FGHGGDCB6BDBEC>C;
@4860756/1
tcagtccctttacccaagtccaggtccactaactccaacagctcgtagaa
+4860756/1
CCCFFFFFHHHHHIJIJJHHIJJJ@FFHJIIIIJJIJJJJJJJJJGIJJJ
@4860896/1
cagtgttgaaattcgcccgtcgcaccagattattgatttctctttccctg
+4860896/1
BBCDFFFFHHHHHJJJJJJJJJJJJJJJHIJJJJJJJJJJJJJJJJJJJG
@1440230/1
cttgaacacactgtgtcgccattcctagtacggtatctcccacacgtttc
+1440230/1
@@@DFFFFHHFFHJJJGJJIGIJJJIJJGIJJJGHIIJJIJJIIIIHHJG
@4860918/1
tggagattttactatctttcaagtcggcataac
+4860918/1
CCCFFDFFHHHHHIIIJJJJIIJIIIJJJJJJJ
@58358/1
cataataaaattagaggaagtaggtgctgggcctcttgtatgcgaaggtg
+58358/1
CCCFFFDDDHHHFIJJJEGIHHGGHJJJJEGCHJJJJIJIIIJJJHIIDG
@58360/1
tcatcgttctcagcatggtaagaaggtggcggccagaatctagacatgca
+58360/1
CC@FFFFFHHHHHJJJJJHIGGIJJJHIJJGJGIIIIJIJJJJJJJJJIJ
@6214520/1
ctgttgtggaactgcttcacctgtggccggcggcacgcagacgccttgat
+6214520/1
BCCDFFDDHHHFHGFGIJIJGIJJIJJIJJEHGGGHFBBB>CBBDDDDCD
@1441065/1
ggcaagatgggcatagtaggtaggcgtagggtaagacacggatcgcatac
+1441065/1
@@@FBFDFFHHGHHEHCGICFGGIIIGGIIIDGHIIIIIIIFIIIIGHII
@1441789/1
tgggcctcaaaaaatcacgtttatacattttttttttaatttttgtgtta
+1441789/1
<@@DDDDFFDDHH<FGEBGDFGECA?@FHIFIIGIIG@;@EHHE467?97
@2134020/1
ccccagactagcatagcacagcacactacggatgaacagacacaatatca
+2134020/1
@@@DFFBDFDDDFHIIIIIIIGHHGIIIGIIDFH@HIGIFHGGGGHGGEH
@2134533/1
ctgggcctcttgtatgcgaaggtgttgaggcgcttgtggtggtgcacgcg
+2134533/1
CCCFFDDFHHHHHJJJJJJIIJFHGHIIJJJJJJJJGIIIJJHHIJJJHH
@4863858/1
gccaacagattgtttgagatgtttgtgaaactgcgacaccttgtggctgt
+4863858/1
CCCFFFFFHHHHHJJJJJJJJJJJJJJJJJJJJJJIJJJJJJJJJJJJJC
@4179478/1
gggatctgctgtctgtggagctgatgcttgctgggcctcagctgttggag
+4179478/1
CCCFFFFFFHHHBFHFGICFEEHHAHHIGGIGCHEIGIIIGIIIHIIGHC
@7600203/1
ggcgtgcggtcctcgctgcaggccgactggtggctgccctcgcccgagtc
+7600203/1
CCCFFFFFHHHHHJJJJJJJJJJJJEHIIJIJJGJJIJJGIHGFFFDB=C
@749917/1
ccacatctcatttttgaagagatcccgcgagatcgggaactatgtggtta
+749917/1
CCCFFFFFHHHHHJJIJJHIIIJJJJJJJJJJJJJJJIIJJJJJHHIHIJ
@2136334/1
ctacgatcatcactgtcgtgtcctttatacatttcggcatggcgatcatg
+2136334/1
CCCDFFFFHGHHGJJJJJIJIIIIJJIIJJGIIIGEGGIIJJFIIIJIIJ
@750285/1
cttagagcgtcccgtacccatagcaacaagatcagcgactgtcacacggt
+750285/1
@C@BFFFFFHFHHJFHII@DHGIJIGGIIJJFIIJIGJJJIHIJIIJJJ;
@5537855/1
tgcaaacatgccagttataaagcatagcccgaagtgctattggcacacag
+5537855/1
@@@FFFFFHHHGFGCFGIHJEHGIIIGIJJGEIJFEHEHGGHIHHGHIGF
@750311/1
cgacgacgacactgtacagttagaaatgttacaacctctatactttgcat
+750311/1
CCCFFFFFHHHHHJIHIJJIJJJJJJJJIJJJJJJJJJJJJJJJJJJJJJ
@750474/1
gtgggttcgtgaatcatgccctcaatctgcaccagttcatatttgggcac
+750474/1
@CCDFFFFFFH?FHHIGFGGIIICGHIEGIEHGIGHHHIIIII@BEEHIF
@750557/1
cactgagtgacggcacctccgacactgaggtcacggtactcgcggtacat
+750557/1
C@CFDDDBDDFFFIGGJIGIJIJGHIJIJJDHIIJGJIGIIJIJGHFFFE
@2136961/1
gtgctgggcctcttgtatgcgaaggtgttgaggcgcttgtggtggtgcac
+2136961/1
CCCFFFFFFHHHHJJGIJJJJIJJJCHGHIIJJJJJJJJIJJGJJHHIJI
@5538519/1
ccagcattcgtgtcccccgctggagcttgaccaacggggtacatcttgat
+5538519/1
CCCFFFFFHHHHHJGJJJJJJJJHIJJJJHIJJJJJJJJFHIJJJJJJIJ
@2832912/1
agtccatccacggctttttccagatccactcttgctccatggtccaggag
+2832912/1
@@@FFFEDFHHHHGGIIJIEHIHBFEHEHHHIIIGIJJGEHBDHHGIG?F
@751019/1
gttgattttggaatgttttacattggatccgacaaattttcaaattaaag
+751019/1
@C@FFFFFHHHHHJJGIJJIJJGHIIGIIIJJJJIIIJJJJJIJIJJIJI
@4864814/1
cacggtactcgcggtacatgttgtgtacacctgagcgagactcataacgc
+4864814/1
CCCFFFFFHHHHHJHIJJJJIJJJJIJJ???HHIJJJJJJJJJJJJJJJI
@4864845/1
cgtgtgtttgcccaccttcatcgtcaactcgatcttttggtactccagtt
+4864845/1
@@?DBDEFGB?DFGFGBFGBEEFEEBHICHI@?CHIGA@G0?FDD?BBHI
@5539246/1
ctctttctttggagtttgtatacttaattcgatgttatacatatagcatt
+5539246/1
@@@FFFFFHHHGFGGGGIECHGHJJJGIJGIGIIIHBGHEEGHIGHEIJJ
@4181572/1
atagcgataaattttaagggacttaaattccatttccaaatagttgacca
+4181572/1
??;AD68DFHBFHBFGGDHHFGGGEGGIEH>EF@F@?@@CDDFDGCEHEG
@4865256/1
gtcgaattgagattgcggcgtcatatgttcgaggacacgagatacgatgt
+4865256/1
@@@DDDBDDFD?BDFA<EGIFHHABFHGHGH8DDHEGAFHHBGHHEHDEB
@5539866/1
ctcatcttgtatagaggaggcttgggctcgctctccgaagggagcttgcg
+5539866/1
CCCFFFFFHHHHHJJJJJJJJJJGHIJJJJJJJIJJJGIJJJGHIJJIJI
@2834266/1
ctcgaatagtcttttctaacttgaacagtgcgatgttttacaagggcagg
+2834266/1
CCCFFFFFHFFHHJIIJJJIJJJIJJIJEHIIGIIIJJJIJJJIGIJJJJ
@3505030/1
gccacaatctggtctggagagaagatcctcatcttgtatagaggaggctt
+3505030/1
CCCFFFFFHHHHHIJJJIJIJJJJJJJJJJIJJJJJIJJJJJJJHIJJJJ
@5539992/1
gtagcactgagtgacggcacctccgacactgaggtcacggtactcgcggt
+5539992/1
@?@DADDFGHHHFIIEEGGIGIIGHGGHBHHIGIDCGHHIHGGHIGIFED
@61645/1
ctgtgacttgtagtcaaggtggagattttactatctttcaagtcggcata
+61645/1
BCCDFFFFHHHHHIJJJJJCGHIJIJJIJJJJJJJIJJJJJJIIJJJJIJ
@4183014/1
atggatttaggagcacgtgcagtaggaaccacagccgttggcgtcgattg
+4183014/1
@@@DDBEEFHFHDGGIICGIIIIIIGGGIIIIIIIIIGGIIIIIIIIEEH
@4183269/1
gtctgtttgtctgtttgtctgtttgtctgtttgtctgtttgtctgttcgt
+4183269/1
??@DDDDFHDDFHHIIGEEFGCHHDHIIIHFHGIIGIIIIIHIIIIIDG?
@62076/1
ggcgtgtcgcatgaccacctcgcgacataagtccgagccgtgagcgtata
+62076/1
CCCFFFFFHHGHHJJJJJJJJJJJJJJJJJJIJJJJJIJIHHHFFFCDDE
@4183527/1
ccaaattcttcttcttcagccggctttggtggttctttggctgcctctgg
+4183527/1
CCCFFFFFHHHHHJJJJJJJJJJJJJJJJHIJIHJJIJJJJJJJJJJJJJ
@3507660/1
gggatgcttaaatttacatttagtgtttgtttcatgtcaatcggttcata
+3507660/1
CCCFFFFFHHGHHJJJJJJJJJJHHHHJJJJJJJJJJJJIJIJJIJJJJI
@4185012/1
gtgcattattacattttttataaacggtacatctagagtataaaaaactg
+4185012/1
@@@DFFFDHFFDDHGHGEDGIGFHHGH8?EDHGHCHIG?DGIGIIGIGGG
@63596/1
cactgagtgacggcacctccgacactgaggtcacggtactcgcggtacat
+63596/1
CCCFFFFDHHHHHJJJJJJJJJJJJJJJJJIIJJJJFHIJJJJJHEEFFF
@4185302/1
cgggcttcaacagcttgttagcttgccattgacctttcctaggagtgact
+4185302/1
CCCFFFDDHHGGGIGIHIIIIJJJBGHIIEEHIJGCGIIJIJEHIFGGGE
@3507975/1
cgccattagactagttagttaaatgaatttcgttggaaattgtgaaacaa
+3507975/1
@@@FDFFFHHHHHJHIJJHIGIGJJJJIJJJJIJIIIJJIJJIIJJGIJI
@4186116/1
aagcattgctaaacaagcaatgtaagaacaaaccacaaatggcttagtac
+4186116/1
=??;DDDDHHHDFHIIGI3CFHEHFHGGIIIIIDGIIIIGGICGIEHFDD
@3509046/1
ctgggctctatgggacaaagtagctgtatttctttggattttaattt
+3509046/1
@CCDFFFFHHHHGJHJJEDEHCHHIIIIHIIJJJIHJJJJJJJGIJJ
@65076/1
gtcgcggtcaaacctaggactcgaggttggtcgtctaccgggcagttctc
+65076/1
CCCFFFFFHHHHHJJJJJJJJJJJJJHIJJIJJJJJJJJJJJJHHHFFFF
@3509303/1
ggctgatccgagttggatgcggttttcacgaatatattgtgggatgctta
+3509303/1
CCCFFFFDFHFHDEGEGIGEIGGDHGJJIIIHIGIGIGGDGGIIGGHHGF
@4187905/1
gtcacggtagcactgagtgacggcacctccgacactgaggtcacggtact
+4187905/1
CCCFFFFDHHHGHJJJJFHIJJJJJJJJJJJJJJJJJJJJFHIJJJIJHH
@4865842/1
ccctaagtgagtatacatctattaaattcaaacgcagagctcattatgtt
+4865842/1
CCCFFFFDHFHHHHJJGIJJJIJIJJJJJJJJJJJJJGIJIIJJJJIJHE
@2140862/1
gtcgtttgaaaaattgacggccagccttaacgtacgactccaacgccccc
+2140862/1
@@@DDDDDDFDBCFG9EFG88@CDEAGH>GDFFGHGCBGBE3=3@A;BEB
@1442873/1
cgcttcagcagagtgcacacaatggtgaactggcgttcatgcggcaaacg
+1442873/1
CCCFFFFFHHHHHIJJJJJJJJJJJHIIJJJJIJJJJJJJJIJJJJJJJI
@5541100/1
cgtcattcgatatcttctgtagctgctgtgtgaagttcttcaaagcgtct
+5541100/1
CC@FFFFFHHHHHJJJIJJIJJJJJJJJHHHHIJJHIIIJJJJJJJJJJJ
@752566/1
gataaagataagtataggctcaaaacctaacgacatcaatcaccagctta
+752566/1
@@@DB;DBCDF?ACGG:?@FF@CHEDDHFH@E8F@GIIIDEHBBD@GIGI
@2141272/1
gttcttcatctgatcaaacgctattaattcattagcgaaaaacttacttt
+2141272/1
CCCFFFFFHHHHHJJJJJJJJJJJJJJJJJJJJJJJIJJJJJJJJJIJJJ
@2141320/1
gcaagaagtaccagaaacgggacttagccacaatctggtctggagagaag
+2141320/1
CCCFFFFFHHGHFHGJJJJJJJJJJJJJIGIJIIIJJGDGHIIJJHIJIG
@7601479/1
cttcagatactccaaagcattctgggctgcagatgactgtgcatccttgc
+7601479/1
BCCFFFFFHHHHHJJJJJJJJJJJJJJJJJJJJJJJJJJJJJJJJJJJJJ
@753339/1
gtaatcgattaagatagttaataattcacaggatcaacatacaattagtt
+753339/1
@@@DDDFDFHHHFHIIIBIHGGIIIIHIGIFEBFGGHHIIIIIIIGIGIH
@4867200/1
tgtggaatagcgacttccggcaaatttttggttttaaccacatagttccc
+4867200/1
CCCFFFFFHHHHHJJJJJJJJJJJJJJJJJJIJJJJIJJJJJJIJIIIJJ
@5542218/1
gtaatttttaatgttttccaaatcgacgactcctgtggttttcagtgaaa
+5542218/1
@CCDFFFFHHHHHHIIJJJJJJJJIIIJIIJJIJJJIIGHIIJJIJJJII
@5542295/1
ctgtgatctgtttcttggcatctatagatgtcgg
+5542295/1
@@@D=ADFDFCDFFGIAGHII>FHEHCHIICEHD
@5542405/1
gcacctttttataccaacggtttacatttgtaacatatttttctctttcc
+5542405/1
BB@DDFFFHHHHHJJJJJJJHIJJJJJJJJIIJJJJJJJJJJJJJJJJJJ
@4867439/1
gtggtggtgcacgcgcttgggcagagggaatctgattgtgctgttgtgga
+4867439/1
CCCFFFFFHHHHHJJJJJJJJJJJJJJJIJJJJJJJJJIJJJJJJJJJJG
@67964/1
ggatggagtgagcacgggctctgtgcctggctcccatgtcacggtagcac
+67964/1
CCCFFFFFHHHHHJJJJJJIJJJJJJJJIJJJJJJJJJIJIJJJHIJIII
@4189762/1
ctgtgatctgtttcttggcatctatagatgtcggtggcgcacagggcacg
+4189762/1
CCCFFFFFHHHHHJJJIJJJJJJJJJJJJJHIJJHIJIJJJJJJJJJJJI
@7603198/1
cttttgaacgccaatggcatgtatagatgtcatgcgcaagcgtgccctgt
+7603198/1
?@@DBDDDHF?DFEDG<FFHBABD>CEH>EDGHGBEGHG?;B?D;8=@=C
@68708/1
gcaatgttggagcttggtacaaagcaaaggtcgggcagttcgtcaacaag
+68708/1
CCCFFFDFHHHHHJJJJHIJJJJJJJJJJJHIJJJJJJIJJJJJJJJJJJ
@4190670/1
ccatattcaaatgggaagtggtgataaagataagtataggctcaaaacct
+4190670/1
@@@FFADEHBFFDDDHGIGFEHFHGIIIIJEHHIFGHGHCGIIIJJGG@G
@7604143/1
gtttgtctgttcgtctgtgcgcgctaatctcagaaacggctgatccgagt
+7604143/1
@@@F@DDFFHHGHFFHBHDHGHIIIIIIIIIEGGGGFGFBHGEIG@=CHH
@7604773/1
gtagcactgtgtgacggcacctccgacactgaggtcacggtactcgcggt
+7604773/1
@@<D?DDDD2A2A:EFEBE@CGFC?8C@@B?9BB?;?BBB;CFFFFE8=5
@4192185/1
cgtcattgcagactgtgtggtagcgggtcggacgagccgtgccttttatt
+4192185/1
CCBFFFFFHHHHHJJIJIJJHIJJJJJGIJJJJJJJGJHHFFFFEEEEEE
@4192484/1
ctcctttcttttgcgagctgctgccgaaagattagagtcgtcttctactt
+4192484/1
BB@DDEFFHGHHHGIGGIJEIJJJJJJJJIEGHIIJJIIFIGHEHGGIJI
@7605617/1
gcctgacgcttagcaagtttcttagacttgccagttcccacttcacgacg
+7605617/1
@CCFFFFFHHHHHJJJJJJJJJJJJJJJJJJJJJJJJJJJJJJJJJJJJJ
@70483/1
ctcgagtatccttgggctccgcgaacgcagttttcgaccttattatgtgt
+70483/1
CCCFFFDFHGHHHJIIJJJJJJJJJIJJJIFHJJJJIIJJJJJJJHHHHE
@70885/1
gtggtggtgcacgcgcttgggcagagggaatctgattgtgctgttgtgga
+70885/1
BB@FDDDDFHHHGIJJJJJJJJJJIIIIIGIJJJJJJIGIGGIIJGGHGC
@2142281/1
cagggatcttgccgtcattgcagactgtgtggtagcgggtcggacgagcc
+2142281/1
C@@DFFFFGHHFDGI:CFD@DHIEGHIIHGHE?FGEHGGG:FHABEBDBB
@7606150/1
ggcagagggaatctgattgtgctgttgtggaactgcttcacctgtggccg
+7606150/1
CCCFFFFFHHGHHJJJJJJJJJJJJJJJJJIJJJJJJJJJJJJJJJJJJJ
@3511454/1
gccgatacgattatgaagacgaagcggacgtcacggtaagcattcatcag
+3511454/1
C@BFFFFFHHHAHIJIIIIJIGGIIJIIJGAHEHIIDHHFEHHHHHFFFE
@754279/1
cgcaagaagtaccagaaacgggacttagccacaatctggtctggagagaa
+754279/1
CCCFFFFFHHHHHJJIJJJJJJJJJJJJJJJJJJJJJJJHJJJJIJJIII
@4194936/1
ctagtttcaaatgacgataaaatatccacttattaaattaatcgcacttc
+4194936/1
CCCFFFFFHHHHHGJJIJIJIJIJJJJJJJJIJJIIHGIIJJJJJJJIIH
@3512443/1
ggcgctcatgtcgatggcttggtttattcccatcagtttggagttcacct
+3512443/1
@??DDDADHHHGGGEEGFIDHIHIIGIIG@FEBFHG?DHFH?GFHEEHII
@2145314/1
gggcacgcttgcgcatgacatctatacatgccattggcgttcaaaaggtt
+2145314/1
CCCFFFFFHHHHHJBHJJJJJJJJJJJJJJJJJJJJJJJJJJIJJJJJII
@5543760/1
ggcacagttcctcgacgagcaagtagttcttgaagcacagacacaggtgt
+5543760/1
CCCFFFFFHHHHHJJJJJJJJJJIJJIIJJJJJJJJJJJJJJJJJJJFHF
@6904705/1
tgacgcaagaagtaccagaaacgggacttagccacaatctggtctgg
+6904705/1
CCCFFFFFHHHHHJJJJIJJJIJIIJII@GHJJJIJJJIJJJIJIJJ
@2837901/1
ctggccctcagcgacatgtaagagttcaatggggaagtaaatgcatctgt
+2837901/1
?@;:DDBDDFDFFEEHII?CHH4C:C@<<DGGGIEGGHGGHDHGCGFGHG
@2838216/1
attttgtttttctctgtgatctgtttcttggcatctatagatgtcggtgg
+2838216/1
CCCFFFFFHHHHHIJJGDDJIIIJJJGIHBGGEGHHGIGIJJJJIIIIDG
@2838294/1
gcaagaagtaccagaaacgggacttagccacaatctggtctggagagaag
+2838294/1
?@@=DDD?AFFDHHIEHBHIBF6EHEDB?@CGCFHGC<FBFFHGG;F;FA
@1446327/1
ccctaagtgagtatacatctattaaattcaaacgcagagctcattatgtt
+1446327/1
CC@DDDDACBACB?CCEEHIIGCGHIGGHIIBHIIGGGEGIHIGIGCHD?
@73944/1
cgacgtgattctttaatttgacataacttttttatttatgaaccgattga
+73944/1
CCCFFFFFGHHHHJJJJJJIEHJJJJIJJJJJJJJJJJJHJJJJGGJJJI
@3515030/1
ggcagagggaatctgattgtgctgttgtggaactgcttcacctgtggccg
+3515030/1
CCCFFFFFHHHHHJJJJJJJJJJJIJJIJJJJJJJJIJJJJJJJJJJJJJ
@3515158/1
cggaaagattataatatttctttagtttaagtccgtttttaaccaatttt
+3515158/1
@<@DDDB;DF<BFG>CC>HHC<CFDH?FFFB2<CFCG@CFFFBBGGF<FB
@5546382/1
gaccatcactcttatatgggcagcccgaacacggttaccgggaattttgt
+5546382/1
CCCFFFFFHHFHHIJJIJEGHIIEIJIJJIIJJIFGIIJJJJIGJJIIJE
@756234/1
ccgatcgttgtattcagctggtggagcagatatagcggtggaggggaaca
+756234/1
CCCFFFFFHHDHHJJJJJJJJEHGHIHIJHJJJIIJIJ@GIGIJJJBGII
@3516294/1
catcactcttatatgggcagcccgaacacggttaccgggaattttgtttg
+3516294/1
@@@FFFFFHGHHGJJJIJJJ@FGIIIHAHIGDHGGIIGBAFCCHIIJJIH
@3516973/1
cgccaatggcatgtatagatgtcatgcgcaagcgtgccctgtgcgccacc
+3516973/1
CCCFFFFFGHHHHGIJIJJJJIJJJJJJJJJJIJIIJIIJJIJJJJJJJI
@7609906/1
ctctcaggcaggcaagatgggcgtagtaggtaggcgtagggtaagacacg
+7609906/1
CCCFFFFFHHHHHIJJHJJJJIJHIHFGHIBFHIJJGHIJJHIJJJJJII
@7610073/1
cagccgtttctgagattagcgcgcacagacgaacagacaaacagacaaac
+7610073/1
CCCFFFDFHHHHHJJJJJJJJJJJJJIJJJJJJJJJJJJJJJJHHHHFFF
@3518244/1
ccaggataaaaagtaacctattttatgtccaggataataagttaattata
+3518244/1
CCCFFDFFHHHHHHGIIJIIJJJJJIJIJGIIJJJJJJJJJIIJIJJJJJ
@7610893/1
cttcttcttcagccggctttggtggttctttgg
+7610893/1
?<?DDD>DDA>4C3CAEEII<F:CE:DDEDA<3
@7611468/1
ccctaagtgagtatacatctattaaattcaaacgcagagctcattatgtt
+7611468/1
@@@AD:BD>FFFFE?CFFIADBHHEHHIIII<9@F@@DAEFFBGF>BFDF
@7611773/1
caaaaaatcacgtttatacattttttttttaatttttgtgttacgattcg
+7611773/1
CCCFFFFFHHHHHIJGIJJJJJJJJJJJJJIFHIJJJIIJHHGHHFFFFD
@75222/1
cccacttcacgacgcttcagcagagtgcacacaatggtgaactggcgttc
+75222/1
@@@DDBDDFHDBDFDGDGIGFHD?F:?DFIIIIGGGDHAFEEGHAFFFGD
@7612163/1
gtttgtgatggtgcctctgtaggagtttcgggctcgggtttactagcctc
+7612163/1
@@@DD?B?FDFACD@EFHCEH>FC@EFG>CE8GBHIE<?DGEHHHI;=CH
@75633/1
ggcaaagagacgaagcgcgcgttctcatgtaatttttaatgttctccaaa
+75633/1
CCCFFFFFHHHHHJJJJJJJJIJJJJIJJHIIJJJJJIIJJJJJJIJJJH
@4197759/1
gggctctgtgcctggctcccatgtcacggtagcactgagtgacggcacct
+4197759/1
CCCFFFFFHFFHHIIJJJJJGJGIIIJJIEHIIJJJIJJGHGJJIJIJJJ
@4197778/1
gtggctttcagtgaaacatcaaaatttatcgatctttgattctgatctag
+4197778/1
CCCFFFFFHHHHHJIJIJJJJJJJJJJJJJJIIIHGJJIJJJJJJJJJJJ
@76275/1
ggtgctgggcctcttgtatgcgaaggtgttgagg
+76275/1
?71ADDDDA:CFFIIIII<4CFC:EF1::?;99D
@6909113/1
gacaaacagacaaacagacaaacagacaaaaaaaagttaattacattttt
+6909113/1
@BBDDFFFHHHHHJJIJJJJJJJJJJJJJJJJJJJJFHJJJJJJJJJJJJ
@77417/1
cctcttcctcgggttggaatgattctggtgggttgtcctgcagagcttgc
+77417/1
;@@DDDDDADAAA2ACFDCFF9CEHBFEC:C:FADFCEFIBBD?FF4C;C
@4199026/1
ctcaggcaggcaagatgggcgtagtaggtaggcgtagggtaagacacgga
+4199026/1
@CCFFDFFHGHFHIGIJJIJJHGH;DGGGHIJIJEHIIJCFGIHJJJII@
@4199362/1
actcgatcactttgacagcacctaatacaccgccgcttaaaagataggta
+4199362/1
BCCFFFFFHHHHHJJJJJJJJJJJJJJJJJJJJJJJJJJJJJJJJJJJHI
@759156/1
gctcgccatcaggacctgcaccatgcaccgccatgccatgtaccacgcct
+759156/1
CCCFFFFFHHHHHJIJJIIJJJJFGIIJJJJJJJGIJJJJJGJEGIJJJI
@759277/1
gttgtaatatagtttcttttttaattgttataaattcgtaattcgtagct
+759277/1
@@@FDDAFHHGHHHIJBHGIJIIIIGHBHCGG>BGIIJIIHHGIG:DDFH
@4200249/1
cccatggttttagcaatgcttgacgaaatcttttaatgagacaaactgca
+4200249/1
:?@DDDDBCFHDHIGEHGEFEGHGICAFGHADHGGHHIJCGIIGGGIIGD
@760191/1
cggaaagattattatatttctttagtttaagtccgtttttaaactatttt
+760191/1
CCCFFFFDHHHHHJJJJJJJIJJJJJJJJJJIJJJHJJJJJJJJJIJJJJ
@760518/1
agggaatctgattgtgctgttgtggaactgcttcacctgtggccggcggc
+760518/1
CCCFFFFFHHHHGJIIJJJJJJIJJJIJJJJJJIJJJJJJJJJJJJIJHB
@1447698/1
gtggaactgcttcacctgtggccggcggcacgcagacgccttgatgacct
+1447698/1
CBCFFFFFHHHHHJJJIJHJJJJJIJJJJJIJIHGFFFDDDDDDDDEDDC
@761322/1
ctaattccagtgataaattcactctagcacgtagttctcagcttccctgc
+761322/1
CCCFFFFFGAFFFIICBGIEHGIIIIIIIIIFHIHIIIEHHIIGGHFIII
@761867/1
cggtagcactgagtgacggcacctccgacactgaggtcacggtactcgcg
+761867/1
BCCDDDDFHHHHHFGIIJJJIJJJJJJJIIJJJJJJFGIIJJFEHIJHIH
@3520727/1
tgagacacgagataaaagtctaattcagacgagtgcacaatatccgtgtc
+3520727/1
@BCFFFFFHHHHHJJJJJIJJJJJJJJJJJJJJFHIJJJJJJJJJJHIJJ
@3520811/1
ggcaagatgggcatagtaggtaggcgtagggtaagacacggatcgcatac
+3520811/1
CCCFFFFFHHGGHIIJJJJJJJJJJJJIIIJDGHIGIIJJJJIIJJIJJE
@1449304/1
cccggcgcggcgacaccctgacatcagcgccgggcacgtgttccaccg
+1449304/1
=??AD6@?F88?7@F;;6@EFEFBCF?CB<>BBBBBB6??BB@ADB<5
@3521400/1
ggcgcttgtggtggtgcacgcgcttgggcagagggaatctgattgtgctg
+3521400/1
C@@FFFFFFHHHHIIIIJJJJJJJJJGJJJJIJJJJJJJJJJGGGGIIJH
@1449785/1
ctcaatctgcaccagttcatacttgggcacagttcctcgacgagcaagta
+1449785/1
CCCFFFFFHHHHHJJHIJJJJJJJJJJJJJJJIJJJJJJJJJJJJIIJIJ
@1450047/1
aggaagtaggtgctgggcctcttgtatgcgaaggtgttgaggcgcttgtg
+1450047/1
@@@BDDDA8?<CFEGGEEFBBGHGH>HCA@HGHE:B9B@BDDEHGGI?HI
@2840760/1
gtgaggcataacggggtgggttttacagactagaacccaccccgctatgt
+2840760/1
@@@DDAB:CFFBFA:FHAGHCDFGFDHICHFGG<DHEF?GFB8@EDF<A>
@6221383/1
cgtcattgaacaatctcgtatgatgccgtttctgtaccaataggaacaat
+6221383/1
@@@DDFFDFDDHFIHAGHC?EGCEHGGFHHEEHGFGDCGHIIIICHIIIE
@6221497/1
gtgctgtctgtacattgaaaataaaaataaaaaaatagcaggggttattg
+6221497/1
CBCFFFFFHHDFHJJJJJIJJJJJJIJJJJIJIIJIJJJJJJJJHIIJJJ
@2842251/1
cttaaatttacatttagtgtttgtttcatgtcaatcggttcataaataaa
+2842251/1
BBCFDFFFHHHHHIIIJGHJIJJFGGHEJJIGHGIHGJIIGGIIGIIIIJ
@6222484/1
gatggagtgagcacgggctctgtgcctggctcccatgtcacggtagcact
+6222484/1
@?@D?B?2AB<:<CFEAEEDGHIECGCD?DE>CDFEEHIGEHIIEGGACE
@4870658/1
ggcacctccgacactgaggtcacggtactcgcggtacatgttgtgtacac
+4870658/1
CCCFFFFFHHHHHJJJJJJHIIIJJIJJJIJJJJGHJJJJJJJJJIJJFA
@7614670/1
gtcgaacattctatacttataccattaatctccgcaactatttgacggat
+7614670/1
@@BFFFFFHHHHGIHJIHIJIJIIIJJIJJJJJJIJJIJIJJJJIIJJGH
@7614820/1
ctccaacttgatacaagcttctcgcacagcagtgagttcgtgttgca
+7614820/1
CCCFFFFFHHHGFIIIGIIIJJGJGIGGHIJJJJIIBDHIIIHIIJJ
@4871380/1
atccactcttgctccatggtccaggagcagcagcgtgcgcaggttcaggc
+4871380/1
CCCFFFFFHHHHHJJJJJJIJJJJJJJJJJJJJJJIJJJIJJJHIJJIJI
@1451348/1
ctcttgtatgcgaaggtgttgaggcgcttgtggtggtgcacgcgcttggg
+1451348/1
CCCFFFFFHHHHHJJJFGHIJJIIIJJJJJHIJHIIIIJJJJJIHFFFDD
@4872229/1
gcgacatgttcggtgttgaattgttttttaaatgtttttagtgaaatatg
+4872229/1
CCCFFFFFFHHHHEGIJJJJJJJGJJJJJJJJJJGIJJJJJGIJJJJJJI
@2147091/1
gtcgtttgaaaaattgacggccagccttaacgtacgattccaacgccccc
+2147091/1
CCCFFFFFHHHHHJJJJJJJJJJJJJJJJJJJIIIJIJJJJIJJJJJJJH
@6909932/1
gttgattttggaatgttttacattggatccgacaaattttcaaattaaag
+6909932/1
CCCFFFFFHHHGHIJFBGIGIGIJJIJJJIIJIJIIJJJJJIIEHHGHEG
@6910249/1
ctcatataacactttgacaggctgctgtgggatacggctggaggacaaa
+6910249/1
?;:=AADBBCFHHIAHIE@CDHID?BFH;9:1C:C@C@G@??D1?28B=
@1453474/1
gcaagaagtaccagaaacgggacttagccacaatctggtctggagagaag
+1453474/1
CCCFFFFFHHGHHJJJJJJJJIIIJJJIJJJJJJJJJJIJJJJHJIIHII
@6910839/1
gtgagacacgagataaaagtctaattcagacgagtgcacaatatccgtgt
+6910839/1
@CCFFFEFHHHHHIIJJJICHHJJJJIGIIJI@FDFHGIGIJJIIIIJIJ
@4200718/1
gttaactccgaaaattatatcataatcattataactgcgaagaacaatgt
+4200718/1
@?@FFFFBFHHFHIIIIIIIGIICHGIIIEIIGIGIIIIGIGHGIIIIIH
@4200745/1
ccctaagtgagtatacatctattaaattcaaacgcagagctcattatgtt
+4200745/1
@@@DDDD=C?FAFH>EHE@H@ABFHEHHHIEHG>HABGCHHGDFEGIHDD
@4200975/1
ccacatcttgtaagcagcctgacgcttagcaagtttcttagatttgccag
+4200975/1
CCCFFFFFHHHHHJJJJJJJJJJJJJJIJIJJJGHIJIJJJJJJJEIJJJ
@2148909/1
ggcaggcaagatgggcatagtaggtaggcg
+2148909/1
;?@D=<DDDH?BFGGDAFBEF@BC2AE;<?
@1455241/1
gggatcttgccgtcattgcagactgtgtggtagcgggtcggacga
+1455241/1
@@<7DDDDFDBFFIE;FF9@C9C@AAF?3CCF>?FG?70@;F8:8
@7618764/1
cgggaattttgtttggtacctgataccgacacatggtaggttccatggat
+7618764/1
CCCFFFFFHHHHHJJJJJJJJJJJIJJJJJJJJJJJIIJJDHIIJJJJHI
@7618889/1
gtgataaagataagtataggctcaaaacctaacgacatcaatcaccagct
+7618889/1
CBCFFFFFHGHHHJHIJJJJJJJJJJJJJJJJJJJJJJJJJJJJJJJJJJ
@2846683/1
tgggcagagggaatctgattgtgctgttgtggaactgcttcacctgtggc
+2846683/1
;?7B;?DDHH>DFHGIGEGH<AFHIB?FE?CGFGEGHIIIE>AFHGB>@2
@6912638/1
caagcgattggcattacgattgtgacaagttttcgtgagccgtgattatc
+6912638/1
CCCFFFFDHHHHHIJJJJJIJJHHIJJJJEGIJIJIJJJJJJGHJJJIJJ
@1455802/1
gtgagaagtgtgataatgtcataaagttgacaataatctataattacttt
+1455802/1
CBCFFFFFDHFHHJJJJJJIJJJJJJHHIJJJJJJJJJJIJJJJJJJJJJ
@6912905/1
cttgaacttcttcaattgacgcaagaagtaccagaaacgggacttagcca
+6912905/1
CCCFFFFFHHHHFIIJIJJJIHIJIIIGCFGDFHIIHHGGBHGGGGGCHG
@4202322/1
ccgataccagatttaaaaaaaaagaaattgtgattttaataaatatacgt
+4202322/1
<@@DFDDFHDFHFIHIIIIDHG6G?BEFHI@FBBBGGGGGGHFEA@GIIG
@6913032/1
gttgtgtacacctgagcgagactcataacgcagccagatgccaaagttct
+6913032/1
@@@DDDFAHHFHHFEGIGBGFEFGAGHIIFIFIGDIGHIGIBHGII=FGI
@6913096/1
agcaaattgaaataaaaaattggtgaaaagaatcacaagtaagatactgc
+6913096/1
@@<DDADDBH?CDGGBGDHIECGIGGEGHI@DA>@FG@GBF9DD>GB<FD
@4202660/1
ctctatactttgcattaaaataatgcccattttcacaggcaagggatcct
+4202660/1
C@@FDFFFGDHHDGIIIBHEHEGGHEGIHGIIHGIIIIIIIFHIBBGICG
@763876/1
ccttcttctcttttttctcctttcttttgcgagctgctgccgaaagatta
+763876/1
CCCFFFFFHHHHHJJJJJIIJJJJJJJJJJIIJJJJJJIJJIJGIIIJJI
@7619934/1
cccatgtcacggtagcactgagtgacggcacctccgacactgaggtcacg
+7619934/1
@@@DD>DDDFFHCD?<BBECGG<<AD@FHGG@EH?G@AGHAG@GHHG@GI
@2847987/1
gtcacggtagcactgagtgacggcacctccgacactgaggtcacggtact
+2847987/1
CCCFFFFFHHHHHJJJJGIJJJJJJJJJJJJIJJJIJIJJDHIJJJHIHH
@764209/1
ctcatcttgtatagaggaggcttgggctcgctctccgaagggagcttgcg
+764209/1
CCCFFFFFGFFGHJIIIHIIIIJIGGGJGIJJJJGJJGGBHI=FHGIGGG
@764247/1
ctcatcttgtatagaggaggcttgggctcgctctccgaagggagcttgcg
+764247/1
CCCFFFFEHHHHHIIJJJJGIGIFGIFFHEIGGGGIIIJHIJGIIFHIHE
@3524012/1
ggttattgttatgtcgatgtcgaacccaaaaatgtaattaactttttttt
+3524012/1
@CBDFFFFFHHHHIJJHJJIJJJIJJJIJJEHIIGIIJJJJHIJJJJJIJ
@3524044/1
ctcatctttagcacttggttcgtcttttgaagattctgatattgatagtt
+3524044/1
CCCFFFFFHHHHHJJJJJHIJIHJJJJJJHHIGHIJJJIIJJJJIJJJJJ
@764498/1
agcgactgtcacacggtagcggaaggtgggttcgtgaatcatgccctcaa
+764498/1
@CCFFFDFHGFDFIIIG=EBHIBDHEFGGI?DGIIIDAHIIIIHIIEEHH
@6914427/1
cccagacctagcccaaattcttcttcttcagccggctttggtggttcttt
+6914427/1
CCCFFFFFHHHHHJJJJJJJJJJJJJJJJJJJJJJJJJJJJHIJHIJJIJ
@5549856/1
cacgcatgaggtaatatttattgctctcctccgattattattatacttat
+5549856/1
CCCFFFFFHHHFHIJJJJJJJJJJJIIJJJJJJHJJJJJIJJIJJJJJJJ
@3525325/1
gctcgctctccgaagggagcttgcggccgatgacctcatactccttcaac
+3525325/1
CCCFFFFFHHHHHJJJJJJJJJJJIJJJJJJJIIIIJIIJJJHHHHHHFF
@3525399/1
tggaactgcttcacctgtggccggcggcacgcagacgccttgatgacctc
+3525399/1
CCCFFFFFHHHHHJJJJJJJJJJJIJJIJIJIGHFFFDDEDDDDDEDDDD
@6915556/1
ggccaaacgaatacctgtttatattagttggtgaatacggtctaaccgac
+6915556/1
@<<BDDAD6C<DD:2A@GDHIFFFIEHFFFFF=G9?DBFEF16BG<?DD;
@6915842/1
ccaacagattgtttgagatgtttgtgaaactgcgacaccttgtggctgtg
+6915842/1
@@@FFDEDDHDDFEEDF@FFAFEFCAHEHGGHCGDHHGGHIGBFIIGIIG
@4203252/1
gacaaacagacaaacagacaaacagacaaacagacaaacagacaaac
+4203252/1
@@<=D?;DF?F?FB?FFFEAC<CEEBFAF?GD?38?FFAB;DEEFIE
@2849439/1
cacctttttataccaacggtttacatttgtaacatatttttctctttcct
+2849439/1
CCCFFFFFHHHGHJJJJJJHHIJIJIIIIEGHIJJGJJIJJIGIGJJEHI
@7621474/1
ccgtcattcagatttgctgggctagtctttggagagaatgaatctaactt
+7621474/1
C@BFFFFFHHHFFGIIJJJJGIJJJIJJJJJJIGHIGIJJJGJJJIIJJJ
@4875088/1
cttggttgaacggaactccaatcctttactcgaatagtcttttctaactt
+4875088/1
CCCFFFFFGHHHHHIJJJJJJJJJJJJJJJJJJJJJJIJJJJJJJJJIJJ
@2851021/1
gtttttgtcacatatttgtgtcgttggcgctcagggacagttttcgcttg
+2851021/1
@C@FFFFDHHHHHIIJJJJHFHIJJJIFJIJIGIIJIJJJIIIJJIJJIG
@2851101/1
cgtgccctgtgcgccaccgacatctatagatgccaagaaacagatcacag
+2851101/1
@C@FFFFFGHHBHBGIGEHHG8CGGGIIII@BGHHIG@GGIIGGGGGEEH
@7623179/1
ggttattgttatgtcgatgtcgaacccaaaactgtaattaactttttttt
+7623179/1
CCBFFFFFHHHHHIJJJJJJJJJJJJJJJJJJJJIJJJJJJJJJJJJJJJ
@6918730/1
gttctattcaagttatgtaagtattaaattcgtaccgctttttatgtgtc
+6918730/1
@@BFFFFFHFFHHJIJJHHIGIJJJIJIJJIGFGHIIIJJJJJJJIIJJI
@766152/1
ggggatctgagaatggtttagattcacaattttgtccgctggacaatgtt
+766152/1
CCCFFFFFHHHHHJJJEGIHIIJJJJJJJJJJJJIJJJJJJJJJJJJJGI
@6919109/1
gtagcactgagtgacggcacctccgacactgaggtcacggtactcgcggt
+6919109/1
CCCFFFFFHHGHHIJJJJJJJJJJJJJIJJJJJJHIJJJJHIJJJJIHF?
@5550732/1
cgattgacatgaaacaaacactaaatgtaaatttaagcatcccacaatat
+5550732/1
@@CDFDFFDFHDHIHIIIIIIIGCGHGIIJII4?CFEGHHGGHIJIJIJH
@766320/1
gtttccaatctccaagacaggaggctccagtactttagctttgacagtgt
+766320/1
@??DDDDFHFHHHBFEHICDGGF<EHGIII?GGGGHGIGGEHIIIIIBFB
@6919583/1
gtgcacttagcttcgggttggacgaccaaaactgatataagtaaatctgg
+6919583/1
;???DDDDFBHHDAAGBGHEG>A8EGEE?@?DGGGGGGADEGBFCGGHCG
@767370/1
cgactcctgtggctttcagtgaaacatcaaaatttatcgatctttgattc
+767370/1
CCCFFFFFHHHHHJJJJJJJJJIJHIGIIJJJJJJJJJJJJJJJJIIJJI
@5552175/1
gtacattgaaaataaaaataaaaaaaatagcaggggttattgttatgtcg
+5552175/1
;@@DBDDA?DBHBDFFEFBDG?EGAGHEE@G>DEGG66=CGG=CCGIHDD
@6920900/1
gtgacgtcagcccctacgatcatcactgtcgtgtcctttatacatttcgg
+6920900/1
@@@FFFFFHHHHHGHFHIIIJJJJIJIJIIIFHHJICIJJFGIIJJJJJJ
@6225942/1
ccgcatccaactcggatcagctgtttctgagattagcgcgcacagacgaa
+6225942/1
CCCFFFFFHHHHHJJJJJJJJJJIJJJJJJJJJJJJJJJJJJJJJJJHHH
@768123/1
cttctataacgctcgtcgaaatcaaacagttcaagtcattgttcttaaac
+768123/1
@@CDFAEFGFHHHIJGGIGIEHEGIJIGJIHIEGGIDGIGHIHIJJGDHC
@768677/1
atcttctttggtttgtcaggggtaatgctaacgtcatagcgataaatttt
+768677/1
B@CFFFFFHHHHHJJJJIJIJJFGIJJJJHHJJJIJJIIJJJJJJJJJJJ
@3528620/1
gcgtagttaacttcaatagaagtggcgacctctccgactgacatgaacat
+3528620/1
@@@DDFDFDHFHHJIJIIIEHHEHIGGGEGHHIIJJGGGIIIGGGHIIII
@6922056/1
gagactcataacgcagccagatgccaaagttcttgatcttcactgggctc
+6922056/1
CCCFFFFFHHHHHJJJJJJJIJJJJJJJJIIIJJJIJJJJJJJJJIJJJJ
@5553749/1
gggacgggagtccatccacggctttttccagatccactcttgctccatgg
+5553749/1
CCCFFFFFHHFHHIJJJHIJJJJJJJJJJJJJIJJIJJJJJJJJJJIJIJ
@2149707/1
gctgggcctcagctgttggagctggttcagcctttttctttttaggcttc
+2149707/1
@@@DFFFFHHHHGIIJBHGGHHJGGCBDHGIGHIGIIHIIGHIEGIGGIE
@2149878/1
gctctgcgtttgaatttaatagatgtatactcacttagggcattgaaaaa
+2149878/1
CCCFFFFFFHHGFGIGHEHIJIJJIHIJJIGGJJJJIJIJJGIJGIIJJJ
@4204748/1
gcttcttctgtttgtccgtcaaagcatttattgtggccgctctaggcagc
+4204748/1
@??DBDDDHHAFFD<CBFFD<C@FCHG<ECFBE?CEF?CFBHH@DGHEF;
@1458236/1
ctgatgaatacaggttgaatagaatctgtacacaaagtttcagcttaaaa
+1458236/1
BC@FFFFFHHHFHIEHGHGIJGIGJIGGFHIHIJJIJHHIJJIIJJJJIJ
@4205041/1
cttcacctgtggccggcggcacgcagacgccttgatgacctccactttga
+4205041/1
@@@DFDDF;FFFHIIIIJGGEBAFGGEHEEFFFCEDDE>@AAB=CCDCC@
@1458713/1
ctgtcatctggttcatacggcgcgcggtcgcctccttgatgcattgcgtc
+1458713/1
CCCFFFFFHHHHHJJJJJJJJJJJJJJJJJJJJJHHHHHHFFFFFFEDDD
@2151003/1
cttggtagactgtgagttgataacccaattgcccgtacggatctgttctg
+2151003/1
CCCFFEFFHHHHHIJJHIJJJJJJJJJJJIJJJJJJJIJJJJJJJJJJJJ
@2151068/1
ggcgcttgtggtggtgcacgcgcttgggcagagggaatctgattgtgctg
+2151068/1
CCCFFFFFHHHFHIFHIJJJJJJJJJJJJJJJJJJJIJJIJJJJJJJJJH
@4876275/1
gtgatacattaatacgaatatgttcaagatcgttgttatagaacaaaata
+4876275/1
CBCFFFFFHHGGHJIGIHJJJJHIIIJJIIJIGGIIJJJJJJIJJIJJJJ
@4876474/1
atcgatctttgattctgatctagtagctcgacagtggcatggaaccgctc
+4876474/1
@CBFFFFFHHHHGJJJJIEIJJJJJJJJJJIJJJHIJJJJJJIIGIJIJG
@4876715/1
tctgcttgtctgttcgtctgtgcgcgctaatctcagaaacggctgatccg
+4876715/1
CCCFFFFFHHHHHIJJIJIJJIJJJJJJJJJIJJJIIJJJJJIJIHHJJI
@4877274/1
gcctccttgaccattttagatatttgttgttcattcaactgtcttgttaa
+4877274/1
???DD=DBDAD2<BEBE@?DC>D:CEAF>AFCCECCIEFEEDE>9D?D?9
@2853873/1
ggcctgttttggtagcggcggcgcggtccgtgaggagcatgctcgccatc
+2853873/1
@@@FFFFFHHHGFFEDBEGGDGEBEDAD?BABB<BC8ABDDCACDDDDBD
@81801/1
cccgtatccgattccattgctgataataatgtggcccgtgcttttataca
+81801/1
??@DDADDFHAFHIEFGHHGIIGHIIIGHHHFDCGGGBHGBGGFHBB<B@
@6230673/1
cactgagtgacggcacctccgacactgaggtcacggtactcgcggtacat
+6230673/1
C@@FFDFAFHHFHGGJJIJJJJIIIJJJJIIIIGIIIIIJIGGJHADEDD
@4207400/1
gtggcgcacagggcacgcttgcgcatgacatctatacatgccattggcgt
+4207400/1
CCCFFFFFHHHDFHIJJJJJJJJJJIJJJJJJIJJIJIGIJJJJJJJJJG
@82252/1
cctaggactcgaggttggtcgtctaccgggcagttctcgaaatgtttcat
+82252/1
CCCFFFFFHHHHHJFHIJHJJJJJJJJJJJJJJJJJJJJJJJJJGIJJJJ
@4207675/1
ggcccttttatatttgttaactgtccttcattgagggtcgggaacttatg
+4207675/1
CCCFFFFFHHHHHJJJJJJJJJJJJJJJJJJJJJJJJHHJJJJJJJJJJJ
@2854555/1
ttccaattaaactttgggcctgtttcacagtctcgttgacttgctgttag
+2854555/1
@C@FFFFFDHGDHIIC:@CHIJIIGIIIHGBCEHIIJFEHGGD@@B9BFD
@4878394/1
ggctgatccgagttggatgcggttttcacgaatatattgtgggatgctta
+4878394/1
CCCFFFFFHHHHFHIJIJJJJJHIJJJJJJJJJJJJJJJJJJJIJJJJJI
@4879051/1
ggagtgagcacgggctctgtgcctggctcccatgtcacggtagcactgag
+4879051/1
B@CFDFFFHHHHFHIJJJJJJJJJJJJJJJJJJJJJJJJJFIJJJJJJJJ
@6922979/1
gcggtatcggcgtcgcttgcggtaccggcgtcggttgcggaaccagcctc
+6922979/1
BCCFFFFFHHHHHJJJJJJJJJIJJJJJJJHHFDDDDDDDDDDDDDDDDD
@4879459/1
tgcacctttttataccaacggtttacatttgtaacatatttttctctttc
+4879459/1
CCCFFFFFHHHHHJJIJJJJJHJJJJJJJJJJJJJJJJJJJJJJJJJJJG
@3529373/1
ctgcaacttggccaggttagggccaacagattgtttgagatgtttgtgaa
+3529373/1
C@CFFFDDDDFHHHIJBEHHIBHIJJIIIFFGEFDDGEGIIIIIJIGCHG
@84028/1
atggagtgagcacgggctctgtgcctggctcccatgtcacggtagcactg
+84028/1
@CCFFFDFHHHHHJJJIJJJJIJJJJIJIJJJJJJJJIJJJJHIJJJJJJ
@6924547/1
cgacacgattatgaagacgaagcggacgtcacggtaagcattcatcagaa
+6924547/1
CCCFFFFFHHGHHJJJJJJEHIJIJIIJFHIGIIHHIIJIIIEHHHGHHF
@84498/1
attggatctcctcagtaggatggcaaagagacgaagcgcgcgttctcatg
+84498/1
CCCFFFFFHHHHHJJHJIIJJJJJJIJIGIJJJJJIIJIHGIGGGF??EC
@3530781/1
ctccagtactttagctttgacagtgtaaaacttctccgaaatctccaatc
+3530781/1
CCCFFFFFHHHHHJJJJJJJJJJHIIJJJJJJJJJJJJJJJJJJJJJJJI
@84744/1
tgtggacccctcgctctgtagtttcatgccgcgccg
+84744/1
@CBFFFFFHHHHHJJJJJHIJIJJJIJGGHBGEBG?
@6925366/1
aggggttattgttatgtcgatgtcgaacccaaaaatgtaattaacttttt
+6925366/1
CCCFFDDFGHHHHIJJIJJIIJJJJIIJJJJJJIJIIFIIHIJIIIJJJJ
@6925489/1
gtcccatactccttgatttggtaaagcttgctgcccgcctaacgaggaaa
+6925489/1
CCCFFFFFHGHHHIIIJIJJIIHHJJJGIIJJJJJJJJJIJJJIJIIIII
@6926322/1
gttttattgatgtatcttaagaactgaatacccagttattacataattgt
+6926322/1
@@@??BBDF<:AF<BF<F:AAHFFH9@EHAHD<<FEDB<EE<?FGID9:?
@7627107/1
gcctcttgtatgcgaaggtgttgaggcgcttgtggtggtgcacgcgcttg
+7627107/1
CCCFFFFDFFHHHJJJIIEHHHIIJJGIIIIIJGGD@CAFGIGGJJHFFC
@7627268/1
gtggtcttcttgaacttcttcaattgacgcaagaagtaccagaaacggga
+7627268/1
CCCFFFFFHHHHHJJJJJJJJJIJJJJJJJJJJIJJHIJJIJJJJJJJJG
@6926810/1
attgacctttcctaggagtgactttcccgtttccaatctccaagacagga
+6926810/1
CCCFFFDFHHGHHJIJGGCFIIJJJJIJIHJIIIJJJIIIJIJJJJJJIC
@6927143/1
ctcgtcgatatcaaacagttcaagtcattgttcttaaacttcaataacgc
+6927143/1
CCCFFFFFHFHHHJJJJJHIJJJJJJJJJJJJJJJJJJJJJJJJJIIJJJ
@6927283/1
gtgactttcccgtttccaatctccaagacagga
+6927283/1
@@@DDDDDHF?FBD?BDFH>HIEHB:CF>FGGC
@1462729/1
cccaaattcttcttcttcagccggctttggtggttctttggctgcctctg
+1462729/1
@@?DDDDDF>FFBFBBG@F>FCG<GGHGGE?FHGGGIIG@DHEHDFIIID
@6231874/1
ccacaatatattcgtgaaaaccgcatccaactcggatcagccgtttctga
+6231874/1
CCCFFFFFHHHHHJJJJJJJJJJJJJJJJJJIJJJJJJJJJIJIJJJJIH
@5557096/1
ctcattttaacacatttcacattgaaaaataggtcaaaaccttcattatg
+5557096/1
@CCFFFFFGHHHGJJIJJJJJJJIIJJJJIIJJHGGJJJJJJJJJJJJJI
@769333/1
gcttattctagcgataacaatatctaaatttatttaaattgtaaacaagc
+769333/1
@@@DDDFDFHHDHGIJJJIGHIGIJJJJIIGIFIIJIJJIDFFGIGIIJJ
@4880825/1
gttctaaactatatctgtaccaaatttcaaccaaatccgtcaaatagttg
+4880825/1
CCCFFFFFHHHHHJJJJIJJJJJJJJJJJJJJJJJJJJJJJJJJJJJJJJ
@2856625/1
cagggttattgttatgtcgatgtcgaacccaaaaatgtaattaacttttt
+2856625/1
@BBFFDDFFHHHHJJJHIJIJJJIJJIJJJIIJHIHIDGIIJIJJJJJJJ
@2856686/1
tcataacgcagccagatgccaaagttcttgatcttcactgggctcttctc
+2856686/1
CCCFFFFFGHHHHJJJJJJIJJJJGHJJJJJJJJIJJJJIIJIIJIJJIJ
@1464678/1
gtcactaacattttctttttctagtttcaaatgacgataaaatatccact
+1464678/1
CC@FFFFFHHHHHJJIJJJJJJJJIJJJIJJIJIIJJJJJJJJJJJJJJJ
@771187/1
gtagtaagtcagctgttccacttcatcatcagggatcttgccgtcattgc
+771187/1
CCCFFFFFHHHHHJJJJJJJJJJJJJJJJJJJJJJJJJJJJJJJJJJJJJ
@6233951/1
ctttatacatttcggcatggcgatcatgtcgatggcttggtttattccca
+6233951/1
@BCFFFFFHHHHHJJJJJJJJJHIJIJJJJJJJJJJJJJJHIIIJJIJJJ
@6234226/1
gccggctttggtggttctttggctgcctctggtggaggtttctcctgtga
+6234226/1
C@CFFFFFHHHFHGIJJJJJJIIIJIIIJJJJ<FHFHI?FFGHGHJJGIC
@85150/1
gtacagctaagttattagcgatattataattatctactctaattaattta
+85150/1
CCCFFFFFHGHHHJJJJJJJJJJJJJJIEIIGJJJGIJJJIIJIJIJIJJ
@6234508/1
attgacctttcctaggagtgactttcccgtttccaatctccaagacagga
+6234508/1
@@CFFFFFHHHHHIIIJJGHHIGHIJJJJIJJJJJIJJJJIIJJJIJJJH
@2857849/1
ggcaaaggtagtaagtcagctgttccacttcatcatcagggatcttgccg
+2857849/1
??<BDFDDHDHHBBFCFGGGGCHGHGGGCHC?HHHGHFG@F;DCGGIIIB
@6234566/1
gtttgtatacttaattcgatgttatacatatagcatttcggatctat
+6234566/1
C@CFFDDFFHHHHJJJGIIJJIIIIIJIJIJJJJJJIJJIJJJJIGI
@4882485/1
cgattatcgaatttttcgccatgagtaagcgatcgggctctcaggcaggc
+4882485/1
@CCFFFFFHHHHHJJJJJJJIJJJJHIJJJJJJJJJIIJJJJIIJJJJIB
@7628278/1
ggcaatctttgcatggaatgttatctccaactcgcggagagtatcttcta
+7628278/1
CCCFFFDDDHHGGIGHIIIIHIABCBE<CFHHHGGIEEGBE=CDGCGHHC
@2858164/1
gatgggcgtgcggtcctcgctgcaggccgactggtggctgccctcgcccg
+2858164/1
BCCFFFFFGHHHHFHIJJJIHJJIJIJJIJJJJJFHGJJJGHHAD<ACD:
@2858187/1
gccccctttaaaaaaagctcgatctcaatttaaagataagatctgcgacc
+2858187/1
@CCFFFFFHHHHGJJJJJJJJIJJJJJJJJJIJJJJJJJJJIJJJJJJJJ
@85984/1
ctttgtttcatttaaatttacgggctatgccatttatcctcgcacgttgg
+85984/1
@BCFFDFFHHHHHIJJJJJJIJIIIIJIJFIJIJJJJIGIIIIGFGFHII
@2858430/1
cgggttggaatgattctggtgggttgtcctgcagagcttgccacatcttg
+2858430/1
BCCFDFFFFFHHHJJJJJJDGIJGGHFHIJIIJGIGEHIIIIGIIIJJJG
@86293/1
ggcgcttgtggtggtgcacgcgcttgggcagagggaatctgattgtgctg
+86293/1
CCCFFFFFHHHHHJJIJJJJJJJJJJJJJJJJJJIFHJJJJJJJJIJJIH
@3534773/1
gcgccaccgacatctatagatgccaagaaacagatcacagagaaaaacaa
+3534773/1
CCCFFFFFHGHGHIIIIIJJJJIJIJJIJJJIIJJJJJIIJJJJJJIIIJ
@2859444/1
cctcagtaggatggcaaagagacgaagcgcgcgttctcatgtaattttta
+2859444/1
@@@DFFFAHHFHFBHIBGICHFGIDEG:DAEHI@BCGGGHIHIGEHEAEA
@2859727/1
cagtaatagtacaagtgaaaagtcacttgccgatggtagaataaggatta
+2859727/1
?@@DDDFFGFDD?GBHEG<>DGIECEEHIGIGIIII:DGIIII<DG>DEA
@6930578/1
ggcaaatttttggttttaaccacatagttcccgatctcgcgggatctctt
+6930578/1
@@CFFDDDHBHFD<EAGGEGGGIIHIGGGGGIIIIIIIDDGIGEHEEHEF
@6930604/1
gtggattttaatgttattattacagcatacataataaaattagaggaagt
+6930604/1
?@@D?DDD?:CFD2CABGBFICHIIIGGHIGGCCAEHCAFGHGEDEIGD?
@3535474/1
gggatggacacggagcgcgtgcagcgcacgtacgtgtggcacagctggta
+3535474/1
CCCFFFFFHHHHHJJJJJJIIJJJJJJJJJHIJJGIEHHHFFFFDEEEAE
@2860579/1
gctcgctctccgaagggagcttgcggccgatgacctcatactccttcaac
+2860579/1
@@@DFFDFGHHHFIIGFIEGHIGHJGHI@@@AGIGGIJJGHIEHEEFFFF
@7630920/1
ctctttctttggagtttgtatacttaattcgatgttatacatatagcatt
+7630920/1
@@@DDBBDFFFFFEF:EGAHC@FC:FB<<CF<HEGIB?FFFIFGFFID<?
@7631070/1
ggtttattcccatcagtttggagttcacctttagaagtatgttcttagct
+7631070/1
@@=DD?DDHFF>D;F<GHIBH:AFEDHFHGGIIHEEHH<GGGGCDFEIGH
@6931581/1
gtcacggtaagcattcatcagaatgctatgcaacatcttcatcttagcgt
+6931581/1
@?;BDDD:CFF?<E<2<AFHD:AAFD>A<A<E@91C<DF99D9B?FB4?8
@6931678/1
cagccagatgccaaagttcttgatcttcactgggctcttctctgggattt
+6931678/1
CCCFFFFFHHHHHJIJIJJJJJJJJJJJJJJJJJJJJJJJJJJJJJJJJJ
@6932485/1
gacacatggtaggttccatggatttaggagcacgtgcagtaggaaccaca
+6932485/1
@@@DDDDDDHBDFBBFGBHGHGGBHI??BEGHGGBFGADBDFGEB@GCGG
@5560181/1
cttgaacttcttcaattgacgcaagaagtaccagaaacgggacttagcca
+5560181/1
CCCFFFFFHHHHHJJJJJJJJJJJJJJJHHJJJJJJJJJJJIIJJJJJJI
@5560213/1
caatttacatgatgatcttataaccaaagaccagttttaataacctatct
+5560213/1
@@@AFDFFHAB?FDEGIGIHHIHGGGIIIGGICHEGFGGGGIGIGIIICG
@2157077/1
agcatacataataaaattagaggaagtaggtgctgggcctcttgtatgcg
+2157077/1
CCCFFFFFHHFFFHIJJJIIGIJHGJJJJIIIJJIJJJJIJJJJIJJJJJ
@1466443/1
agcatacataataaaattagaggaagtaggtgctgggcctcttgtatgcg
+1466443/1
@@<=B?D?AADFAGBBGHIGEII>G@:AHHFFHIGIIFEIIIH@GHGGAF
@6933774/1
aacactttaatttctatactacatatttataatagctgattttgttaatt
+6933774/1
CC@FFFFFHHHHGIJJJIJJJJIJJJJIIJJIJJGIJJGGIJJJHJJJJJ
@3537727/1
gttccacttcatcatcagggatcttgccgtcattgcagacggtgtggtag
+3537727/1
CCCFFFFFDDFDDHIIIGIGGHGHGG@FHHHHIJJJIJEIIG@F?BFHGG
@6934042/1
gttttacaagggcaggttgaactcacaccattcaatttaaaagaaactgg
+6934042/1
CCCFFFFFHHHHHJJJJJJJJJJJJJJJIJJJJJJJJJJJJJIJJJJJJJ
@4883805/1
gggattttaaaaactgcttaagacctttagcgccattttggccgcagctc
+4883805/1
CCCFFFFFHHHHHJJJJJJJJJJJJJJJJJIJJJJJJJJJJJJJJJJJJJ
@1467054/1
cagcatacataataaaattagaggaagtaggtgctgggcctcttgtatgc
+1467054/1
@@CFFFFFHHHHHIIGIJJIJIJFGGIJJGIEFHIJJJJJJJJJJIHIJJ
@2863985/1
gacacggagcgcgtgcagcgcacgtacgtgtggcacagctggtacgtcag
+2863985/1
CCCFFFFFHHGHHFHGGHIJGIIJHGGIHHFDHGIJHHHFHFFFFDEBCB
@772106/1
cacctttagaagtatgtttttagctgtcatctggttcatacggcgcgcgg
+772106/1
C@CFFFFFHGGHHIJJHIJJJJJJJJJJJJJJJJIJIJJJJJJJJJJJJH
@1467899/1
tcgggattcgtatctttcacatcttttaaaagattgaataaaaccttcgc
+1467899/1
CCCFFFFFHHHHHJJJJJJJJJJJJJJJJJJJJJJJJJJJJJIJJJJJJI
@6236364/1
gggctcgctctccgaagggagcttg
+6236364/1
@<;D=BDD=BHF?D:E@11?8C::D
@7631988/1
gatggagtgagcacgggctctgtgcctggctcccatgtcacggtagcact
+7631988/1
CCCFFFFEHHHHHJJJJJJJJJJJJJJJJJJJJJJJJJJJJJJDHHJJJJ
@7632096/1
cttctttctgtacattcttttttcctcctttcttttttggtggcttcccc
+7632096/1
CCCFFFDDDBHBHBGDADGIIGGIGEG@FGGGGIIII<F68BEHIIIIIC
@7632321/1
cttccggcaaatttttggttttaaccacatagttcccgatctcgcgggat
+7632321/1
B@CDFFFFHHGHHJJJIJHIJJJJJIJJJJJIIJIIIHHIIIIJIJJFDD
@7632456/1
cctcaacagacacagagctctgtgacggctcttcttctttctgtacattc
+7632456/1
@@<?DDDDFDDBFE><EEB<4<33C4CDD:CG>?FF<<GFAFF?FEAFF>
@773491/1
ccgcaactatttgacggatttggttgaaatttggtacagatatagtttag
+773491/1
CCCFFFFFHHHHHJJJJJIJJJJIIJJJJJJJJJHIJIJIIIIJJIIJJE
@7633405/1
ctttgcttgaacacactgtgtcgccattcctagtacggtatctcccacac
+7633405/1
CCCFFFFFHHHHHJJJJJJJIJJJJJJJJJJJJJJJJJGIJJJJJJJJJJ
@4213913/1
tctatatcgtaaccattgtcttctttgacgggcacaacgtacatacaatt
+4213913/1
@CCFFFFFHHHHFJJJJIHJJJJJIJJJJJJJJGIJJJIFHIGJJJJFIJ
@2157934/1
aagcgcgcgttctcatgtaatttttaatgttctccaaatcgacgactcct
+2157934/1
?@@DDADDHCCFDFDBFIE<DGGGHDBFHICDFFFBBFH<FHGEBGGHEH
@2867418/1
gtcctattttagttaattagtaatgtgcattgtaaaattctagacacaca
+2867418/1
CCCFFFFFHHGHFFHIIJJIIGJJJHJIIJJJHIJJJJJJJJJIJJJIIH
@6237872/1
gccacaatctggtctggagagaagatcctcatcttgtatagaggaggctt
+6237872/1
CCCFFFFFHHHHHIJJJJJIJJJJJJJJJJJJJJJJIJJJJJJJJJJJJJ
@774209/1
ctgcaatcctgcctcacatgattcatccacaaattccaacccttgcgttt
+774209/1
???;DD:AADD8?EEEEEBE@F>3AE@BCEEE;E?EEDFI<D@B9BD07.
@6238641/1
ctgtgcctggctcccatgtcacggtagcactgagtgacggcacctccgac
+6238641/1
BCCDFFFFHHHHHJJJJJJJJJJJGIIJJJJJJJGHJJJJJJJJJJJJJJ
@775038/1
gtggcaaaggtagtaagtcagctgttccacttcatcatcagggatcttgc
+775038/1
C@CFFFFFHHHHHHIJJIJJJJJJJJJJIJJJJJJJJJJJJJJIJJJJJJ
@1469495/1
gttgtaatatagtttcttttttaattgttataaattcgtaattcgtagct
+1469495/1
CCCFFFFFHHHHHIJJJJJJJJJJJJJJJJJJJJJJJJHJJJJJJIJJJJ
@1470014/1
cgtcaaagcatttattgtggccgctctaggcagcaaacagttcatccttg
+1470014/1
B@=DDFFFHHHFHJJJJJJIIJIJIIIJJIJJJJJJJJJIDGHHJJJJJI
@4217546/1
aggtgctgggcctcttgtatgcgaaggtgttgaggcgcttgtggtggtgc
+4217546/1
@@CDFFFFGHHHHJJJJJJJJJJJJJICGGGHIIJJJJIJJHIJHJJIII
@5563889/1
cccgtttccaatctccaagacaggaggctccagtactttagctttgacag
+5563889/1
BCCFDFFFHHHHHJJJJJJJJJJJJJJJJJJJJHJJJJJJJJJJJJJJJJ
@6936405/1
ctcgaggttggtcgtctaccgggcagttctcgaaatgtttcataacgagc
+6936405/1
CCCFFFFDHHHHHJJJJJJJJJJJJJJJJJJJJIJJJHIJJJJJJJJJJJ
@88504/1
gcccacctcacgttccgccaattgcttcaccttatgatagtcatcgcggc
+88504/1
C@@FFFFFFFHHHIJJIGIIGIIIIFGIIJJIIIGHGIJIGGGIIIIIIJ
@88643/1
caaaaaaaaagttaattacatttttgggttcgacatcgacataacaataa
+88643/1
@@@FDFDFFAH?4CGGHGEAGIIHC@F0?BFHGGGGGE9AEFHHFHFFFF
@6936892/1
tgtggaactgcttcacctgtggccggcggcacgcagacgccttgatgacc
+6936892/1
CCBFFFFFHHHGHJJJJJJJJJJJJJJJJJJJJHHHFFDDDDDDDDDEDD
@5565299/1
gtggattttaatgttattattacagcatacataataaaattagaggaagt
+5565299/1
BCCFFEFFHHHHHGIIJJJJJJJIIJIJJJJJJIJJIIJJJJJIJJJJJG
@3539392/1
ccctggcgtaaaataacgtcaatacactggatctcctcagtaggatggca
+3539392/1
CCCFFFFFHHHHHJJJJJJJJJJJJJJJJJJJJJJJJJJJIJJJJJJJJJ
@7635741/1
cccaggcctagcccaaattcttcttcttcagccggctttggtggttcttt
+7635741/1
@@@FFFDDHAHFDGHIIEIIIIIIGIIIIIICHGGIIIIIIDHIIGIGHG
@2869542/1
aggcaagatgggcatagtaggtaggcgtagggtaagacacggatcgcata
+2869542/1
CCCFFFFFHHHHHJJJJHJJJHIJJJJIJJJJFHIJJJJJJJJJJJJJJJ
@2870152/1
cttcatcttagcgttcacattgacaaacttaggtttgcttacagccattc
+2870152/1
CCCFFFFFHGHHHJJJEHJJJJJJJJJJJJJIJIIJJJJJJJIJIJJJJJ
@2871383/1
tgaggcgcttgtggtggtgcacgcgcttgggcagagggaatctgattgtg
+2871383/1
CCCFFFFFHHHHHJIJJJIJJJJJJJJJJIJJIJJJJJJHHHHHFFFFEF
@2871468/1
gacaccttgtggctgtgacttgtagtcaaggtggagattttactatcttt
+2871468/1
CCCFFFFFHHHHHJJHIJJJJIHIJIJJJJJCGIIJHGHJJJJJJJJJJJ
@4888784/1
gtggcgttgatgtcgcaagatagtgagacattcactttttagtcataatc
+4888784/1
CBCFFFFFHHHHHJJJJJJJJIJHIJJJJJJJJJJJJJJJJJJJJJJJJJ
@3541698/1
ggtagctgatgtactaatgagtaataaaataataaaatcctaaattctat
+3541698/1
@@@DDFFDHHGHHJJIJJJJICFHHEHIJIJEIIIJIJJIIGGHIJJJJH
@2162246/1
cccaaatttataatcatcaaaaataatgcatgaagattgcacagatggag
+2162246/1
CCCFFFFFFHHHHHIJJJJJJIJJJIJJGIJIJJGIIIIIIJJIJHHIIG
@2162457/1
ccgggagtatccattatagctggattatattctttcaatatatttaacat
+2162457/1
CCCFFFFADFFFHIIGHGIIIIICGHHIFHIIIIGIIIIIIIIIIIEHII
@6240951/1
cgaattttttagctattgctagtacttgctcgaataggaagtaatggaat
+6240951/1
CCCFFFFFHFHHHIHIIIIJJJHIIJJJJIJGEHHCGBDHHBFBGGIIII
@2162872/1
ctttatacatttcggcatggcgatcatgtcgatggcttggtttattccca
+2162872/1
CCCFFFFFHHHHHJ?GHJJJJJJJJJJJJJJJJJJJJJJJIJJJJJIJJI
@4889962/1
ggcagagggaatctgattgtgctgttgtggaactgcttcacctgtggccg
+4889962/1
@@@DDDFFHHHHGIIGGIIIGHIGHGI@FHGGJFIGIIIIEGICGHGHIH
@2872673/1
tgtagctttaaggggatctgctgtctgtggagctgatgcttgctgggcct
+2872673/1
BCBFFFFFHHHHHJJJJIIJJIJIHIJHJJJJJJJJJJJIJJJJJIJJIH
@2163063/1
gtccgtttttaaactattttttcaatgccctaagtgagtatacatctatt
+2163063/1
CBCFFDFFHHHHHJJJJJJJJJJJJJJJJJJJJJIIGHHIIJJJJJJJJJ
@6241508/1
ataaagaactgtttgcctctcatgtcccatactccttgatttggtaaagc
+6241508/1
<@@DFABEHHHFHGGGIIIIICHGHAFGCEHGGHGGEH@FHIGI?FEHII
@2872878/1
gtgctgggcctcttgtatgcgaaggtgttgaggcgcttgtggtggtgcac
+2872878/1
CCCFFFFFHHHHHJIIJJJJJJJJJDGHIJIJJJJJJJJHIJGJIGGIJJ
@2163273/1
ggtacatctagagtataaaaaaatgataaattccgtcactattcta
+2163273/1
B@?DFFFFHGHGHCFHIIJIIIJJJJJJJJJJJJIIIHIJJIJJII
@2163286/1
gcgggaacaagcacgcgttgcagaacgcttggcagtagtctaggttctta
+2163286/1
CCCFFFFFHHHHHIIJJHIJIIJIJJJJJJJJJIJIHGIIIIIIDGIJII
@2873344/1
cggctttttccagatccactcttgctccatggtccaggagcagcagcgtg
+2873344/1
CCCFFFFFHHHHHJJJJIJJJJJJJJJJJJJJIJJJJJJJJJJJIJJJGI
@5566248/1
gtttgtttcatgtcaatcggttcataaataaaaaagttatgtcaaattaa
+5566248/1
CCCFFDEFHDFHHJIJJJJJIIIIIJJGIGIIIIIJGGIIIJJJJJJJJG
@5566317/1
gcgccaatggcatgtatacatgcctactagtgatgtagtgtaattcaagt
+5566317/1
CCCFFFFFHHHHHJHJJJJJJJJJJJJJJJHGIJJIJJIHHIIJJJJJJF
@6242211/1
gcttcacctgtggccggcggcacgcagacgccttgatg
+6242211/1
81?A=D?:C;2<C@F@B:EF@F:A66;;?8:6?=AB@3
@5566907/1
cggacagcagtgagttcgtgttgcaagacatgtaggaactgtccctcgga
+5566907/1
@@<<ADDDHHDFFGIIHGDGEGICHGEEHEGICAHHGIGGHFBGEHGBGF
@6242707/1
agcagaaggcgtgttaccgaccagagtagcaaccaccttcaatcctttaa
+6242707/1
?@?BDD?DH?FFDCEFGEDAFH>GII?D9??BFHEBGGHIHAFCFHIIGI
@91792/1
attctatcagagagaataataaaatcctaaagtcattattctccgcgggc
+91792/1
:?<DDDD:A:22:A<:CDFC9:FCF<EFC9FEBE@EFDFIICF>?@@D<6
@4220034/1
ctgttgtggaactgcttcacctgtggccggcggcacgcagacgccttgat
+4220034/1
@?@DFEFFB?DFHAGEEEHIIEHIGEGGHB<@;@AHBDE>AEB/858::>
@778448/1
ggttttttaaactcatattttcatggtaccaagttatgaatttttcaaat
+778448/1
@@@DDDDDB<FDFEGFEGH>HFIIGHHHIIIDEFGICFCDGEGGIIEHGG
@4220437/1
gtctgtttgtctgtttgtctgtttgtctgttcgtctgtgcgcgctaatct
+4220437/1
BBBFFFFFHHHHHIJJJJJJJIIJJJJJJJJJJJJJJIIIJJJJJJJJJJ
@4220720/1
ctgatagagacgatttcaccagtggtcttcttgaacttcttcaattgacg
+4220720/1
@CCFFFFFHHHHHJJJJJIIIJHIIJJJJIJJJIIIIJIJJJIJJJJJJJ
@4221164/1
cgcgacagatgtctttctagtacgtccgtctgattctgtgatagtga
+4221164/1
CCCFFFFFHHHHHJJJJJJJIJJJJJJJIIJJJJJJJJHHIJJJHIJ
@4221274/1
gttgcggtctttgtacaccttcaggtgatcgaacatcatgtcttcaaact
+4221274/1
CCCFFFFDHHHHHJJJJJJJJJJJJGHIJJJJJJJJJJJJJJJJJJJJJJ
@779678/1
ctttggagccctgtccaacggtagatggaactctgtcgccgatacc
+779678/1
@@@FDFFDHHHDDFHEFHCHGFGGEIGCFGHCFGDHIIIIGIFGIH
@5568833/1
tattaacattatcatcgttctcagcatggtaagaaggtggcggccagaat
+5568833/1
@@@FFFFFHHHHFGHFHIIIIIJJJIJJIHIIIIIIIGGEIJIIIJJJJI
@4222131/1
gggcacgcttgcgcatgacatctat
+4222131/1
@<@DD78@FAADAEDG;FE<E>4:?
@4222170/1
cttagcgttcacattgacaaacttaggtttgcttacagccattcccaact
+4222170/1
@C@DDDFFGHHHDGIGHIGHGHHIGJGFCHIIJJJIJJJJIEHEGIIIII
@6941848/1
gctggacaatgtttttttaattagtttttaatttattagtagttgttgat
+6941848/1
@@@FFADD??F<CFEGFIEIGGIIFHDHIIGEHGCHEDF?BF?DHGHIEG
@6941889/1
ggagtacagttaatacctggcatcagttacaatgtttgagtacttagtta
+6941889/1
@@@FFFFFHFFFFHHIEIICHIJIGGIIIIJGHJIIIIII?FGIIJIHHE
@3543973/1
gccagatgccaaagttcttgatcttcactgggctcttctctgggatttcc
+3543973/1
@@@DDBBBFFACD@<C@<I?<<CCHHFEC<GFB?E?FECGAGFI9GGF?F
@4223233/1
cctattttatgtccaggataataagttaattataccaagtttcatcgaaa
+4223233/1
CCCFFFFFHHHHHJJJJJJJJJJJJIJJJJJJJJJJJJJJJJJJJJJJJJ
@3544639/1
cccgtatccgattccattgctgataataatgtggcccgtgcttttataca
+3544639/1
CCCFFFFFHHHGHJJJJJJJJJIHIIIJJJJJJJJJJJGHIIIJJJJJJJ
@3544974/1
ggtggtgcacgcgcttgggcagagggaatctgattgtgctgttgtggaac
+3544974/1
@C@FFFFFHHGHHJJJJJJJJJJJJJIJJJJJJJJIIJJJJJJJJJJJJJ
@2874179/1
acataataaaattagaggaagtaggtgctgggcctcttgtatgcgaaggt
+2874179/1
?@?DDFD?FHGHHGIHEB@B@GEG><CFEEBBHIIGIIIGI<BHIBFGH/
@1473199/1
cgttctcatgtaatttttaatgttttccaaatcgacgactcctgtggctt
+1473199/1
@CBFFFFFHHHGHJJJJJJIJJJJJJJJJJJJJJJJJJJJJJJJIJIJIJ
@2874211/1
agcgcgtcggacgagccgtgccttttattgcttggtgagacacgagataa
+2874211/1
@C@FFFFFHHHHGJIDGGGIIGIIIIGHJFIGIIJGCAEHHHFFFCDA>A
@1473316/1
gtttgaaatctcggttttgcgagtacttcatattagaaatcacttctttg
+1473316/1
@@@FFDFFHFHHGJCFHIGGIJIIIIIEGGHGIJJJIGHGIGGGFHJJHG
@1473406/1
tgcttctggcacatcaggagaagttggctcctcaacagacacagagctct
+1473406/1
CCCFFFFFHHHHHJJJJJJJJJJJJJJJJJJJJIJJJJIJJJJJJJJJJJ
@2874734/1
atcggctaaaaaagcatgttctctcgcgccaatggcatgtatacatgcct
+2874734/1
?@@;DDDAFD<?@FFEGFHCHHE>FGIIEIBA;F993=F=BECFA8=9FF
@1473728/1
gcctccttgatgcattgcgtcagaatgcccacctcacgttccgccaattg
+1473728/1
CCCFFFFFHHHGHJJJGHGHIIJJJJIJJJGIJIIIJJGHIGIJJIIJJI
@2166799/1
ctaccagccagattgaacctttctccagcatagtaaaggtttctgttact
+2166799/1
CCCFFFFFHHHHGJJJJJJJJJIJJJJJJJJJJIJJJJJHHIJJJJJJIJ
@1474329/1
tccaaatcgacgactcctgtggctttcagtgaaacgtcaaaatttat
+1474329/1
CCCFFFFFHHHHHJJJJJJHIIJJJJJIJIIJJJJJHIIJJJJJJIJ
@6243538/1
ctctggttcgattgggcctcaaaaaatcacgtttatacattttttttttt
+6243538/1
CCCFFFDDHHHHHJJJJJJJJJJJJJJJJJJGIIJJJJJJJJJJJJJHDD
@4892322/1
ctggagagaagatcctcatcttgtatagaggaggcttgggctcgctctcc
+4892322/1
BBCFDFFFHHHHHJJJJJJJJJJJJJIJJJJIIJJJJFHIJJGGGHIIIJ
@3546909/1
ctacacttcttgacatagtactcttccctcgtgttcttcaatgggttcac
+3546909/1
CCCFFFFFHHHHHJJJJJHJJJJJJJJJJJJIIIJJJJJJJJJJIGHIIJ
@7639841/1
caccaggatagagttaatgccgccaagtttgacg
+7639841/1
???=;DB:=2A2<ACEEE9E?FEA<?EDD@?<<?
@4892794/1
cccattttctgaaacacattacaaaaccgtcttaactaaatgatagtgat
+4892794/1
CCCFFFFFHHHHHGJIJJJJJJIJJJJJJIJIJJJJIJJJJJJJJJIJJI
@4892924/1
ctcctttcttttgcgagctgctgccgaaagattagagtcgtcttctactt
+4892924/1
CCCFFFFFHHHHHJJJJJJJJJJJJJJJJJJJJJJJJHIJJJIJGHEHIJ
@2876796/1
atgaagttttggaatccctatttttttcgtaggtatttgcggtgaatttg
+2876796/1
@CCFFFFFHHHHGJJJJJJJJJJJJJJJJIIIJHIIIJJJJIHIIJJIIH
@2168404/1
cctttaaaaaaagctcgatctcaatttaaagataagatctgcgacctcga
+2168404/1
@@@DDDDDHFHA>AG@GIIIIGI>FDHGGGE<DDFCBBDHHIIFHGGGGH
@2168462/1
ggtgcgtgcaggatcctcgtcattgcctggcatacaaggcaaagcaccga
+2168462/1
CCBFFFFFHHHHHJJJJJJIJJJJJJJJJJJJJJJJJJJJJJJJJJJJJJ
@4226101/1
cgtgtcgacggcgatgagagcccacgatgtaagtgcttcgggcttcaaca
+4226101/1
CCCFFFFFHHHHHJJJDFEGGHGIIIGGIGGGGGHIIJJIEFEFFFEDEE
@2877252/1
cgcaagaagtaccagaaacgggacttagccacaatctggtctggagagaa
+2877252/1
@@@ADDABDBFAFHGAGGIIIDHIIIIGHH@FG@GDBGEBBFF@4BDG6E
@2169095/1
cagccattcccaactgtcctccggtactaacgatcaaatcgatcatgggt
+2169095/1
C@BFFFFFHHHHHJJJIJJJJJJJFHHIJJJJJJJHHIGFHIIIIIJJJH
@4226789/1
ggccaacagattgtttgagatgtttgtgaaactgcgacaccttgtggctg
+4226789/1
C@CFFDDDD?FFFFGEIIGCFHEHHIHEIFGGEEBFC@FHGIGJGHHGIG
@6943271/1
cttttatatttgttagctgtccttcattgagggtcgggaacttgtggtat
+6943271/1
CCCFFFFFHHHHHJJJJJJJJJJJJJJJJIJJJHIJJJIJJJJJHIJHII
@7641329/1
ctgagcgagactcataacgcagccagatgccaaagttcttgatcttcact
+7641329/1
@BBFFFDDHHGGHJJJJJJJJIJJJIJJJJJJIIIHIIJJJJJJJIIIAF
@7641464/1
gtcctttctaaggttctaaactatatctgtaccaaatttcaaccaaatcc
+7641464/1
@?@DDF>DHHFHHFGIIIIIIIIIIIIIIEHHGGIIIIIIIIIIIIII3?
@5571199/1
cggcaatttcttcaagttgggcttggtaaggccttgccttgagctggtct
+5571199/1
CCCFFFFFHHHHHJIIIJJJJJJJJJJJJJIJJJJJJJJJJJJJJJJIJJ
@5572069/1
gtataatagcatatctttatatatataattcttctgtacgtgtgtatgtc
+5572069/1
CCCFFFFFHHHHHJJJJJJJJGIJJJIGJJJJJJJJJJJJJJEHIJJJJI
@6944781/1
ctcagctgttggagctggttcagcctttttctttttaggcttcttctttc
+6944781/1
CCCFFFFFHHHHHJJJJJGHIJJJJJJJJJIJJJJJIJJJJJIJJIJJJG
@6944855/1
cgccattcctagtacggtatctcccacacgtttcacttcagcatagacag
+6944855/1
CCCFFFFFHHHHHHJJJEHHHJJJJJJJJJHIJJJJJJJJJJIJJJJJJJ
@4228486/1
gcatccaactcggatcagccgtttctgagattagcgcgcacagacgaaca
+4228486/1
@CCAFFFBDDFF?DGGIIIDG?EGBGEGGGGGIEGHGGGGHIE@EEGFFF
@6945667/1
gggcagagggaatctgattgtgctgttgtggaactgcttcacctgtggcc
+6945667/1
=@<D?DDD7DCFFBG@9AHHD<BHHBD?EF7CGDGFFEGEEC@FFFFF?F
@5573239/1
gccagatgccaaagttcttgatcttcactgggctcttctctgggatttcc
+5573239/1
CCCFFFFFHHGHHJHIJJJJIIJJJJJJJIGIJJJJJJJJJJJJJJJJJJ
@780727/1
gtttgtttcatgtcaatcggttcataaataaaaaagttatgtcaaattaa
+780727/1
C@CFFFFFHHGHHJGEGGHHJJJJJJCHIJIEGIJJHHIJJIGIIGIJJI
@780734/1
cctaaatctatggggcgggatggtcgtttgaaaaattgacggccagcctt
+780734/1
CCCFFFFFHHHHHJJJJJJIJJIHHHHFFFEEEEEEDDDDDDDDDDDDDD
@780749/1
cgggagtccatccacggctttttccagatccactcttgctccatggtcca
+780749/1
@@CDA?DDDDFFDGHHFHGGGGGEGHEAGGEDGICGIIIJJGIGIC?FHG
@5573369/1
gcaacgaattttttagctattgctagtacttgctcgaataggaagtaatg
+5573369/1
@@@DBDDD??BFAHDGEIFGHIII>E?FBDFHEEGG??FAGIBBFBFFHG
@6946323/1
ggtcgtttgaaaaattgacggccagccttaacgtacgactccaacgcccc
+6946323/1
BCBFFFFFHHHHHJJJJJJIJJJJJJJJJJJJJJJJJJJJJJJJJJJJHH
@6946581/1
ctttctaaggttctaaactatatctgtaccaaatttcaaccaaatccgtc
+6946581/1
CCCFFFFFHHFFHIIIJJIIJJJJJJIIIJJJJIJJHIIJIGIGJIIJJJ
@3547447/1
ctgagcgagactcataacgcagccagatgccaaagttcttgatcttcact
+3547447/1
CCCFFFFFHHHHHJJJJJJJJJJJJJJJJJJJJJJIJJJJJJJJJJJJJJ
@3547513/1
tctgtcgccgataccagatttaaaaaaaaagaaattgtgattttaataaa
+3547513/1
@CCFFFFFHHFHHIJJJIIJJJJJJIGIIJJJJJJIJHIGHHFHHHFFFF
@98018/1
gttgaggcgcttgtggtggtgcacgcgcttgggcagagggaatctgattg
+98018/1
BBCFFFFFHHHHHHIJJJJHIJJJJJJJJJJJJJJJIJJJHHGHFFFFFD
@3547594/1
gtcttcttgaacttcttcaattgacgcaagaagtaccagaaacgggactt
+3547594/1
@CCAFBADHFDDFGIGJIJJJGHHIJJGIEIGGFGGGHGGHIGI7DFIII
@98307/1
cctcagatacaccgtcacggaatacaaatatcttcttcggcaatctgcct
+98307/1
CCCFFFFFHHHHHJJJJJJJJJJJJJJJJJJJJJJJJJJJJIJIJJJJJJ
@1476497/1
ggcgcgtttacattaggtcggtcaccgaa
+1476497/1
???DD?DDDD:<<CEB@<9@CE8DC9?D0
@2172893/1
caccagtggtcttcttgaacttcttcaattgacgcaagaagtaccagaaa
+2172893/1
CCCFFDFFHHHHHJJJJJJJJJJJJJJJJJIJJJJJJJJJJIJIIIJJJJ
@782629/1
atcttgttatacgtaaaacaaactcgtactaaggcctaagaacagtacct
+782629/1
;?@DDDDDFHHHFIBHE<ABFHIGGGCFHHEDDA9DFHIHIGGEHDD@?F
@2878030/1
ctgaagaggaaacgattgcatttgtgaggggcgtcgggtcacattacata
+2878030/1
@@CFFFFFGHHHHIIJGII<FHHIHHCGGHIFGFGEGICEBDFCFDEDED
@2878118/1
aggtgctgggcctcttgtatgcgaaggtgttgaggcgcttgtggtggtgc
+2878118/1
BBCDDDFFHHHHHJJJJJJJJJJIIIJHHHHJJJJJJJJJJJJJGIJHIJ
@2878187/1
cctcagtaggatggcaaagagacgaag
+2878187/1
;@@D7?D>DDDF>EEGG?;?FG@D1F;
@2173697/1
tgaggcgcttgtggtggtgcacgcgcttgggcagagggaatctgattgtg
+2173697/1
CCCFFFFFHHHHHJJJJIHJJJJJJJJJJJIJJJIJJJIHHHHHFFFFFF
@783189/1
ggcacgcttgcgcatgacatctatacatgccattggcgttcaaaaggtta
+783189/1
C@@FFFFFGGGHGIJJGGIJIJJJIJIJIJJIIJHGJJJIJIGGIIICGH
@783730/1
ctaggagtgactttcccgtttccaatctccaagacaggaggctccagtac
+783730/1
CCCFFFFBFHHHHJJJJJGHIJJJJJJJJJJJJJJJJJGIJJJJJGIHIJ
@2174337/1
caactactaataaattaaaaactaattaaaaaaactttgtccagcggaca
+2174337/1
CCCFFFFFHHHHHJJJJJJJJJJJJJJJJJJJJJJJJJJJJJJJIJJJJJ
@2879099/1
ctttatgattggttgcatattatggcaacatacacatttggttctattca
+2879099/1
CCCFFFFFHHHGFHIJJIJIJGJJJJJJJJJJJIJJIJJJJGIJJJJJJJ
@3550110/1
ggcacctccgacactgaggtcacggtactcgcggtacatgttgtgtacac
+3550110/1
@CCFFFFFHHHHHJJJJJJIJJJJJHIJJJJJJJHIJJJJJIJIIIJJHH
@7641732/1
gccacaatctggtctggagagaagatcctcatcttgtatagaggaggctt
+7641732/1
C@CFFFFFGHHHFHIJJIJIJIIJJJJJJJIJJIJJHIJIJJJJJJJJJJ
@1478357/1
ctgggcctcttgtatgcgaaggtgttgaggcgcttgtggtggtgcacgcg
+1478357/1
@@CFFADFHHHHHJJJJIHHIJEGFHIIJJJJJJJJIIJIJJHGIJJJHH
@784201/1
gtccttatttccgacccacaaacaattaagccttgggtaccgtagcctgt
+784201/1
CCCFFFFFHHHHHJJJJJJIJJJJIJJJJJJJJJJJJHIJJJFHIJJJJG
@2879710/1
gataaagataagtataggctcaaaacctaacgacatcaatcaccagctta
+2879710/1
CCCFFFDDHHHHHJJJJJJJJIIIJIGIJJJJIIJJIJJJGIJJJJJJII
@2879925/1
ctgggatgccacccggcaccactcccgggtgaggatgcactacatttccg
+2879925/1
CCCFFFFFHGFHHIJGIIIIJIIIIJJGI?D=FHGEHIGIIJGHIIHIGG
@4895083/1
ccccactccgtattgcatgccgccgataaatactgtcgcctggtatggtg
+4895083/1
CCCFFFFFHHHHHJJJJJJJJJJJJJJJJJJJJJJJJJJJJJJGIJJJDH
@3551330/1
ttctgcgccattgacatgtatagatgtcggactcgtgacgtcgtaagcgc
+3551330/1
CCCFFFFFHHHGHJJJJJJJJIJJJIJJIJJJJIJHGGGIIIJHIIJJII
@7643318/1
ccttagtacacctaatgaggactatttggcgttactgcttaatactactc
+7643318/1
CCCFFFFFHHHHHJJJJIJJJJJJJJJJJJJJJJJJJJJJJJJJJIJJJJ
@6947462/1
ccggtactaacgatcaaatcgatcatgggtccataatcattcctggaatc
+6947462/1
CCCFFFFFHHHHHJJFHIHEGHIJJJJJJIHIJIJJJJJJJJJJJJJJJJ
@7643787/1
ttcttctcttttttctcctttcttttgcgagctgctgccgaaagatt
+7643787/1
CCCFFFFFHHHHHJJJJJJJJJJIJJJJJJJJJJJIJJJJJJJJJIJ
@6247636/1
cacttggttcatcttttgaagattctgatattgatagttttttcattccc
+6247636/1
CCCFFFFDHHHHHJJJJJIIJJJJJJJIJJJJJJJJJIJJJJJJJJJIJJ
@785511/1
gtcctttatacatttcggcatggcgatcatgtcgatggcttggtttattc
+785511/1
@CCDDFDFHGHHHJJJJIJJJJJJJJJJJJJGIIIJJIJJIJJFGGJJJF
@6949083/1
ctacactattaccaatagtatgctctatgttacaaaagttgccattgata
+6949083/1
CCCFFFFFHHHHHJJJJJJJJJJJJJJJJJJJJJJJJJHIJJJJJJJJJJ
@4896831/1
gcatcccacaatatattcgtgaaaaccgcatccaactcggatcagccgtt
+4896831/1
C@@FFFFFHHHHHJJJJIJIIJJIJJIJGGGAHIJGGIIIJIGGAGEGHI
@4896924/1
ctcctttcttttgcgagctgctgccgaaagattagaatcgtcttctactt
+4896924/1
@@@DDDDDHGDFHIBHHHGCE>9HC@FGGG?FHGGIGIHCHII?HEGGEI
@2176625/1
ctacgatcatcactgccgtgtcctttatacatttcggcatggcgatcatg
+2176625/1
=@@D=DDD?<CFF?4A@<GB83CFCFCE<ED@E9DDFEFF@F>FFF;F>;
@5576834/1
cccctgtttgttttatcgtcgccttgagaagcagacacaagcttcttctg
+5576834/1
CCCFFFFFHHHHHJJJJJJIJJJJJJJJJJJJJJIJJJJIJJIJJJJJJI
@6950173/1
ccactcttgctccatggtccaggagcagcagcgtgcgcaggttcaggcat
+6950173/1
@@@DFFFFGHHHHGIGHEHEHGGIIJIIIGGIJ?DFGGIGGBFGEHGJGH
@6950293/1
ccgataccatacaccaaaatattttttacgatttttgtctgtctgtctgt
+6950293/1
CCCFFFFFHHHHHJJJJJIJJJJJJIJJJJJJJJJJJJJJJJJJJJIJIJ
@7644639/1
agcatacataataaaattagaggaagtaggtgctgggcctcttgtatgcg
+7644639/1
CCCFFFFFHGHHFIIIJIJIEIIAHIHIGIHGGGGIIIJGIIIJGIGIJI
@6952451/1
gttcataaataaaaaagttatgtcaaattaaagaatcacgtcgaacattc
+6952451/1
@@@FFDFFHHHDDBFEGEHHIEHGEGHHIEFGIEEHHGIIGGIGIIEHIE
@4899868/1
cactcgatcactttgacagcacctaatacaccgccgcttaaaagataggt
+4899868/1
CCCFFFFFHHHHHJJJJJJJJJJJJJJJJJJIIJJJJJJJJJJJJJJIJF
@6248004/1
tgtttgtctgttcgtctgtgcgcgctaatctcagaaacggctgatccgag
+6248004/1
CCCFFFFFHHHHHJIJJJIJJIJJJJJJJJJJJJJJJJFJJJJJJJJJHH
@4229275/1
ctccaaagcattctgggctgcagatgactgtgcatccttgctagtaagtc
+4229275/1
CC@FFFFDGBHHHJJJIJIIIJGGICHHICEGEGAHGIJGIIIIJIJJIH
@4229884/1
ggcgggatggtcgtttgaaaaattgacggccagccttaacgtacgattcc
+4229884/1
C@CFFFFFHGCFFIIIEEHGIIJIIFIGIGIJIJIJJHFHHCDFFDDDEE
@6954217/1
gtcaaaacatagccccattttctgaaacacattacaaaaccgtcttaact
+6954217/1
@@@DDDDDFDB?A:EFIIBHICCEGEHGIIIFIGHHGDGDGGGIEHIIII
@6249305/1
gccgtcattgcagactgtgtggtagcgggtcggacg
+6249305/1
@@@DD?DDHDADDBFGGCHFFHF9AFHIH@?FH@68
@6954972/1
ggaagtaggtgctgggcctcttgtatgcgaaggtgttgaggcgcttgtgg
+6954972/1
CCCFFFFFHHHHHJJJJJJJJJJJIJJJJIIIIDHHHJIJJIJJJJJIIJ
@5577493/1
gagctgctgccgaaagattagagtcgtcttctacttctgcttctggcaca
+5577493/1
CCCFFFFFHHHGHJJJIJJJIIJHHGJJGIIHEICHDFBFDHEFGIEIJ@
@6250068/1
caagaagtaccagaaacgggacttagccacaatctggtctggagaga
+6250068/1
CCCFFFFEHHHHHJJJJJJIIJJJIJJJJJIJJJJJJJJJJJJJIJJ
@103968/1
cacctttctaggacatttatctggctgtatgtttacatcataatgatgaa
+103968/1
CCCFFFFFHHGGHJIJJIIJJJJJJJJJIIJJJJGIJGIIIGIIIGIIIG
@2177422/1
ccagattattgatttctctttccctgtcgggagcggagcgcgctgtagct
+2177422/1
@@CFBDEEFHHFGGHIGIIGJJGIIJIHIJJJJJJIEFHGGIIFFBEFED
@2881720/1
gtgagggatgcgtgacgtcagcccctacgatcatcactgccgtgtccttt
+2881720/1
CCCFFFFFHHHHHJJJJJJJJJJJJJJIJJJJJJJJJJJJJJHIIJJJJJ
@2883004/1
ggcaacatcttctttggtttgtcaggcgtaatgctaacgtcatagcgata
+2883004/1
CCCFFFFFHHHHHJJJJHIJJJJJJJJJJJJJJJJJJJJJJJJJJJJJJJ
@2179110/1
gttgttaagaggtgttacctgcaacttggccaggttagggccaacagatt
+2179110/1
CCCFFFFFHHHHFHIJJJJJJJJJJJJJJJJIJJGHJJJJJJJJJJJFHJ
@789014/1
tctcgattatcgaatttttcgccatgagtaagcgatcgggctctcaggca
+789014/1
CCCFFFFFHHHHHIIJJJJJJJJJJJJJIHIJJJJJJJJJJJJJJJJJJJ
@1485108/1
ggttcttcaacttgggctagcagggaattggtagcaacttgaatgtgagt
+1485108/1
BC@FFFFFHHHHHJJJJJJJJJJJJIJJJIJHIJJJJJJJJIIJJHIIID
@2884122/1
atagaatgttcgacgtgattctttaatttgacataacttttttatttatg
+2884122/1
CCCFFFFFHHHHHIIJJJIIIIIJJJJJEIGEEGGIIJJIJJJJJIJJJG
@1485610/1
ctagtacttgctcgaataggaagtaatggaattttttgaccaactggaac
+1485610/1
CCCFFFFFHHHHHJHJJJJJHIJHHGJJJJJJJJJJJJJJJJJJJJJIJJ
@790297/1
gtaggtgctgggcctcttgtatgcgaaggtgttgaggcgcttgtggtggt
+790297/1
@@CFFFFFBHHHFHIIGIIHIJJJJEHHH?FDGGHIJIIJIIFFHIHIJ@
@4235180/1
ggaacttatggtataggtagagactggctgcaaatttcaggaaggagtct
+4235180/1
@CCFFFFFHHHDFHJJJFJIJJJJJJJJJJIJJJJJJJJJJIJJJJJDGH
@790702/1
gaacccaccccgctatgtcaagtcaagatatttgacgttccgacgtccga
+790702/1
CCCFFFFDAHHHHJIGIJJJJIJJIGIIJJJIJIIIIGHHIIJJJJIJGH
@6250433/1
cacacggtagcggaaggtgggttcgtgaatcatgccctcaatctgcacca
+6250433/1
C@CFFFFDHHHHHGIIJCGIJHGJJHIIIJJJJJIJJJIJJJJIIJJJJG
@2885130/1
cccagacctagcccaaattcttcttcttcagccggctttggtggttcttt
+2885130/1
@CCFFFFFHHHGHIJJIJJJJJJJJJJJJFHIJJJJJIJJIBFH@GHJIJ
@4235498/1
gtcaacgatttatttcgattgttccatcactatcaaaacttctcaggatt
+4235498/1
CCCFFFFFHHHHHJJJIJJJJJJJJJJJJJJJJJJJJJJIJJJJJJJJJJ
@1486319/1
gtggaatagtgacttccggcaaatttttggttttaaccacatagttcccg
+1486319/1
CCCFFFFBF=ABHHEFFDHBEGHHIJIIJGCGGGCFGFHGIIGIIIJJIJ
@2885201/1
ctagcagggaattggtagcaacttgaatgtgagtttttatcggaagccaa
+2885201/1
@@@BDFFFHHHDHGIIGIIIIGEHICHIIGHIIHGHGHIIGGGGH>CEHI
@791078/1
gtttattttgtttttctctgtgatctgtttcttggcatctatagatgtcg
+791078/1
CCCFFFFFHHHHHJJJJJJJJJJJJJJJJJJJJJJJJJJJJJJJJJJJJI
@5578758/1
ttcttcttcagccggctttggtggttctttggctgcctctggtggaggtt
+5578758/1
@@@DDADD<=DDFB6FAE>B@FCAFD?DGGGIII=B9BGHBC8?1.B@@@
@4903598/1
ggtgggttgtcctgcagagcttgccacatcttgtaagcagcctgacgctt
+4903598/1
@@@?DD@DF@FD?EGC@<CBCFHIGIGHAFGGHCF<?<FHEBFHIIB<GA
@4903620/1
ctgttcattacctgtgaaaactgcccctcagatacaccg
+4903620/1
1?<A;D??:<DFHGB@BCF@G<4AA?GCFGCC<EEG3?:
@4236577/1
gtctgattctgtgatagtgaatacaagatcgtggggtgggcccaccaggc
+4236577/1
?==DADDDBFDCC<AEBEF@DIGHGGEE>HHIA1C::@@DDHGGGII2;@
@105711/1
gggatgcttaaatttacatttagtgtttgtttcatgtcaatcggttcata
+105711/1
CCCFFFFFHHHHHJJIJJJIJJJHHHHIJHIJJJJJIJIIJJJJHIJJIJ
@4904535/1
gtacgtgtgtatgtcactgaacttctcttaaacgactggaccgattttga
+4904535/1
CCCFFDFDFFHHHHIJJJJJJJJJJJJJJJJJJJJJJJJGHIJHIIJJIC
@4237529/1
gctggagatgtgggtgtagctttaaggggatctgctgtctgtggagctga
+4237529/1
C@BFFDFDHHHHGICFFHGJJJJJJJJJJIJJJJJJJJJJJJJJIIJIJD
@6957592/1
atgaggttcaccaagctagtggcgttgatgtcgcaagatagtgagacatt
+6957592/1
CCCFFFFFHHHHHIJJGHIHEHJEHGHHIJHHGIJHIIJJJDFGGHIJJJ
@6957695/1
gtctgtgttgttgcacgcgcacggtggcggcgtaccgcgaggggtgcgcg
+6957695/1
CC@FFFFFHGHHFJJJJJIGIJIGHIIJIJIHFDDDDDD?DDDD:BBBDD
@6957704/1
gcgctgttagttacataaaacaaggaaacttatatcactaatgaatg
+6957704/1
C@CFFFFFHHHHHIJIIIIIJJJJJJIJJJJJJJJJIJJIJJIJJJJ
@4905190/1
gtttggagttcacctttagaagtatgtttttagctgtcatctggttcata
+4905190/1
@@@FDDABFFHDAGBFGCHHIIEHAECDHGGGCCGHHBGHBGIGGGBDDG
@6958063/1
ggagagaagatcctcatcttgtatagaggaggcttgggctcgctctccga
+6958063/1
@@BFFFFFHHHHHJJJJJJJJJJJJJJJJIJJJJJFHIIIJJJIJJIIGA
@4905374/1
ggcatggcgatcatgtcgatggcttggtttattcccatcagtttggagtt
+4905374/1
CCCFFFFFHHHHHJJHJJJIJJJJJJJHJJJJIIJJJJJJJIIIJJJJGH
@6958371/1
gctgggcctcttgtatgcgaaggtgttgaggcgcttgtggtgg
+6958371/1
CCCFFFFFHHHHHIJJJJJIIIJHGHHIHIJJJJJJJIJJHJJ
@3556289/1
aggtgctgggcctcttgtatgcgaaggtgttgaggcgcttgtggtggtgc
+3556289/1
?=BBDDDFGHGHHJJJJGHJJJJIIJJ:EDGIEIJIJIGHHHIJFDHEGG
@7649519/1
aaccttttgaacgccaatggcatgaatagatgtcatgcgcaagcgtgccc
+7649519/1
CCCFFFFFHHHHHJJJJJJJJJJJJJJJJJJJJJJJJJJJJJJIJIJJJJ
@791440/1
gcaaagagttgtcgatatgtggatgtagctgccattatgtagactgttgt
+791440/1
CCCFFFEFHHHHHJIJJJJHIJHIJIJJJJJJJIJJJJJIJJJJJJIJJG
@107884/1
ctgctaccatattacttactgctttcacaatcttcgtgggactagtagtc
+107884/1
CCCFFFFFHHHHHJJJJJJJJJJJJJJJJJJJJJJJJJJJJGIIJIJJIJ
@7649993/1
tgcggtctttgtataccttcaggtgatcgaacatcatgtcttcaaactcc
+7649993/1
CCCFFFFFHHHHHJJJJJJJJJJJJJJHIIJJJJJJJJJJGJJJIHIJJJ
@2886163/1
gtacgtttctgttcctgtccccatctgaggaatagtattgttaaatcaaa
+2886163/1
CCCFDEFDFHGDFEGGIII@BGCGIGIFAAFEHDH:CGHIGHIIIHIIGI
@2182973/1
gtcgaacccaaaaatgtaattaactttttttttgtctgtttgtctgtttg
+2182973/1
CCCFFFFFHHHHHJIJEFHHIJIJJJFIIJIJJGFGIIGHJIFGIIIIJE
@2886927/1
gcagccagatgccaaagttcttgatcttcactgggctcttctctgggatt
+2886927/1
CCCFFFFFHHHHHJJJJHJJJJJJJJJJJJJJJJJJJJJJJJJJJJJJJJ
@793281/1
gggaatctgattgtgctgttgtggaactgcttcacctgtggccggcggca
+793281/1
CCCFFFFFHHHHHJJJJJJJJJJJJJJJJJJJJJJJJJJJJJJJJJJHFD
@1487004/1
cataacgcagccagatgccaaagttcttgatcttcactgggctcttctct
+1487004/1
CCCFFFFFHHHHHJJJJJJJJJJHIJJJJJJJJJJJJJJJJJJJJJJJJJ
@2887242/1
tgcaatcctgcctcacatgattcatccacaaattccaacccttgcgtttc
+2887242/1
CCCFFFFFHHHHHJJJJJJJJJJIJJJJJJIJIJJJJJJJJJJJJJIJJJ
@3558715/1
ctgctgtctgtggagctgatgcttgctgggcctcaactgttggagctggt
+3558715/1
CC@FFDDDHHHGGAHGGICHICHIJJIGGGEIIGIJGIJDFHIIGIJJI?
@1487443/1
tggtgcacgcgcttgggcagagggaatctgattgtgctgttgtggaactg
+1487443/1
CCCFFFFFHHHHHJJJJJJJJJJJJJJIJJJJJJJJJJJJJJJJJJJJJI
@1487463/1
agaaaagtgctgtctgtacattgaaaataaaaataaaaaaaatagcaggg
+1487463/1
CCCFFFFDHHHHHIJJJJJJJJJJJJJJJJJJJJJJJJJJJJIJJJJJJJ
@1487594/1
ctgtaatttttgtctttcgcaaaatattccgcgacagatgtctttctagt
+1487594/1
CCCFFFFFHHHHHJJJJJJJJJJJJIJJJJJJJJJJJJJJIJJJJJJJJH
@7652096/1
cttttcttcaatatccacataagtaacttcaaatgattgctcagatgcaa
+7652096/1
CCCFFFFFHHHHGJJJDIJJJJJJIJJJJJJJJJJJJIJJJJJFJJJJII
@2184651/1
actgtctttacttttaattttcactgatttgcaataatattacagtcaa
+2184651/1
1:?D=DDDAAACFGBDGIA<A3<<A?F<E:CHIFD<F?EEB<?<D::C9
@2184877/1
cctcaacagacacagagctctgtgacggctcttcttctttctgtacattc
+2184877/1
@@CFFFFFGHHHFIIGIJIJIIGHIJIIBHGIHIJIJIIIIJJGGJJJIH
@5581209/1
gtccgcatttcataaccaaagcctaaatctatggggcgggatggtcgttt
+5581209/1
CCCFFFFFHHHHHJJJJJJJJJJJJJJJJJIJJJJJJJJDDDDDCCDDDD
@6253954/1
cctggcgtaaaataacgtcaatacactggatctcctcagtaggatggcaa
+6253954/1
CCCFFDFDHHFHHIGIIIHJJJJJJJIGJHGIJJIJIJGDGHGGGGIIIH
@109353/1
gcgcaggttcaggcatctgcaccaagactggcgctcctgctggagatgtg
+109353/1
CCCFFFFFHHHHHJJJJJJJJJIJJJJJJJJJJJIJJJJJJJJFHFHIGI
@4239687/1
ctcatataacactttgacaggctgctgtgggatacggctggagaa
+4239687/1
@@@DDDDDF8BDBGGHDBAHIBF?DBDHGHBGFHDHGIFFG?F@B
@6959071/1
gttggtcttggttgaacggaactccaatcctttactcgaatagtcttttc
+6959071/1
B@@FFDDFHHHHHIJJJIIGIJJIJJJJJJJJJJJJJJJJJDIIJJJJJG
@6959120/1
ggatggagtgagcacgggctctgtgcctggctcccatgtcacggtagcac
+6959120/1
@@@DBADDADFHHEEF>@DBFHC?CCFGIDEGIIGEB??BA?DH;CFHGG
@4239938/1
cgttgatgtcgcaagatagtgagacattcactttttagtcataatcttca
+4239938/1
CCCFFFFFHHHHGJJJJJJIJJJJJJJJJJJJJJJJJJJJJJJJJJJJJJ
@2186274/1
ctcgcacagcagtgagttcgtgttgcaagacatgtaggaactgtccctcg
+2186274/1
@CCFFFFFHHHHDEFFCGHHFGFGHGIIIFIIIJFDIJJJJJJHIIIJII
@2889181/1
tgtagctttaaggggatctgctgtctgtggagctgatgcttgctgggcct
+2889181/1
CCCFFFFFHHHHHJJJIJJJJJJJJJJJJJJJJJJJJJJJJJJJJJJJJJ
@4240421/1
cgacgagcaagtagttcttgaagcacagacacaggtgtcttcaacggaag
+4240421/1
;@@DDDDDDHHCFHAFEH>FH>@EFHGDCHEGG@;BB9:?BGG@HHGIII
@4240445/1
gtcctttctaaggttctaaactatatctgtaccaaatttcaaccaaatcc
+4240445/1
C@CFFFFFHHGHHHIIIJIGIJJGJIJJJIHIJGJIJIJIIJJJJHGHHC
@4240787/1
gcgttgatgtcgcaagatagtgagacattcactttttagtcataatcttc
+4240787/1
CCCFFFFFHHHHHJJJJJJJHHIJJJJJJJJJJJJJJJJJJJJJJJJJJJ
@2187621/1
ctgcaagcgactggttgttaactccgaaaattatatcataatcattataa
+2187621/1
?@@:ADB?FAA?FGA<C@C>BHFCGC@???4D>A4BFCFGFEE@?FFFCF
@111205/1
ctggagagaagatcctcatcttgtatagaggaggcttgggctcgctctcc
+111205/1
BCCFFFFFHGHHHJJJJIJJJJJJJJJJJJJJJJJJJGGIJJIJJIIJJJ
@2187648/1
gttgaccatcactcttatatgggcagcccgaacacggttaccgggaattt
+2187648/1
CCCFFFFFHHHHHJJJJJJJJJJJJJJJJJJJJJJJJHIJJJJJJIJJHH
@6960846/1
gttcgtcttttgaagattctgatattgatagttttttcattccctgc
+6960846/1
@@@DDDDFDBHFAEE?EGIIIEIIHGIDFFHEHGIIIHHIIIFHIII
@111607/1
gcggagattaatggtataagcatagaatgttcgacgtggttctttaattt
+111607/1
BCCFDFFFHHHHHJGHIJJJJJJJJJJJJHJJJJJJIIJIJJJJJJJJJJ
@4241694/1
atctggtctggggaaaagatcctcatcttgtatagaggaggcttgggctc
+4241694/1
@@<DDFDAHDDDFIIG@C?H>@<HHIAHGHEGIEHDFH@FHGHI6DFAGG
@4241780/1
gtgctgggcctcttgtatgcgaaggtgttgaggcgcttgtggtggtgcac
+4241780/1
CCCFFFFFDHHHHJJJJJJJJIJIJ?EFHIIJJJJIIJIIJJHIIHIJJG
@2891165/1
cttcacgacgcttcagcagagtgcacacaatggtgaactggcgttcatgc
+2891165/1
CCCFFFFFFHHHHIIIGIIIJJJJGIIJJGJGJBDGIGIJJIHHHIJIJG
@6961704/1
ctcctttcttttttggtggcttcccc
+6961704/1
:=;ADDDBDDDDFEFHHG@@FG;GBD
@4242243/1
gccgtttctgagattagcgcgcacagacgaacagacaaacagacaaacag
+4242243/1
CCCFFFFFHHGHHJIJJJJJJJJJJJJJJJJJJJJJIJJJJJGIJGHHHF
@5582271/1
aacgagtagaaattatggtctgtatctagctaaaagtagatgcaaatatc
+5582271/1
@@CFFFDEHHGHHJJJJJFHIJIJJJJJJJJIJJJJGHIJJJJJJJJJJI
@6961868/1
gtgattctttaatttgacataacttttttatttatgaaccgattgacatg
+6961868/1
C@CFFFFFHHHHGIJJIGGIIIJJIJJJJEGGJIIHIJJJJHJJGHGHII
@6962173/1
cggggatatttccagactttcccgactgctcctttttgtcagcacagaat
+6962173/1
CCCFFFFFHHHHHJJJJJJJJJJJIIIJJJJJJJJJJJJJJJJJJJJJJJ
@7653846/1
atttttgttgttttttcataccgtcattatccctattgaaaacaactcta
+7653846/1
CCCFFFFFHHHHHJJJJJJJJJJJJJJJJJJJJJJJJJJJJJJJJJJJJJ
@7654196/1
gttgaatataatctctacacaaagtttcagcttaaaatacgtttaaaaaa
+7654196/1
C@BDFFFFHHFHHIJJJJJJJJIJCHIIIJJJJIIIJJIHGGGHHIJJIJ
@5583046/1
gttgcggtctttgtacaccttcaggtgatcgaacatcatgtcttcaaact
+5583046/1
@CCFFFFDFHHHFGGJJIJJIIFGICFGHIIJJIJIIJJGIJIIGFHGIG
@5583154/1
cattttctaactgaagaggaaacgattgcatctgtgaggggcgtcgggtc
+5583154/1
@@@FFFFFFHHHHIJJIIIIIJHIIJJIJIJJJJGIEIGIIJJIJHGFFD
@2189485/1
gtttattttgtttttctctgtgatctgtttcttggcatctatagatgtcg
+2189485/1
CCCFFFFFHHFHHJJJJJJJJJJJJJJJJJJJJJGGGHGHCGGGEGHIII
@5583481/1
atctggttcatacggcgcgcggtcgcctccttgatgcattgcgtcagaat
+5583481/1
CCCFFFDFHHHHHJJJJJJJJJIIJJJJJJJJJHHHHHHHFFFDDDDDDD
@1489827/1
ggcaaatttttggttttaaccacatagttcccgatctcgcgggatctctt
+1489827/1
CCCFFFFFHHHHHGIJJJJJJIJJJJJJJJJJJJJJJJJJIJJJHHHHHF
@5583574/1
cccaaattcttcttcttcagccggctttgg
+5583574/1
:??BD;D;:CAAAAC<?AAF<FF:F8111C
@1489929/1
gtcataatcttcagatactccaaagcattctgggctgcagatgactgtgc
+1489929/1
CCCFFFFFHHHHHJJJJJJJJJJJJJJJJJJJJJJJJJJJJJJJJJJJJJ
@7654808/1
gcgtgttctcatgtaatttttaatgttctccaaatcgacgactcctgtgg
+7654808/1
BCCDDDFFHHHHHHIIJJJJJJJJJIJJJIJJIJJIJJJJJJJJJJJHIJ
@3561862/1
tgcttcacctgtggccggcggcacgcagacgccttgatgacctccacttt
+3561862/1
CCCFFFFFHHHHHJIJJJIJGJJJJJJJJHHFFFDEDDEEDDDDDDDDDD
@797238/1
tctgtttgtctgtttgtctgtttgtctgttcgtctgtgcgcgctaatctc
+797238/1
@@@FDDDDHHHFCDHHCFHHHHIIGDEHAHHGHEHBCCDGGIFEEHHGII
@6255478/1
cgcaacgaattttttagctattgctagtacttgctcgaataggaagtaat
+6255478/1
@CCFFFFFHHHHHJJJJJJJJJJJJJJJJJJJJJJJJHIJJJJHIIFHGI
@6255983/1
cccgtttccaatctccaagacaggaggctccagtactttagctttgacag
+6255983/1
@?@DDEEDFFHHDHI@F@GFHHGAEHGIIIGIIHIEHII<DCHGIHCHIB
@797780/1
agcgagactcataacgcagccagatgccaaagttcttgatcttcactggg
+797780/1
?1?B=@=@?D?DD@EEE@E?;113:ECED@DD?B?DDEDD>BBDDC>DDC
@6256119/1
gccatagcaaacagccactggcaatgtggatagctggacaaggcactggc
+6256119/1
@CCFFFFFHHHHHJJJIJJJJJJJJJIGGHIJJJJJIGHIJJJIJJJJJH
@1491162/1
ccttaacgtacgattccaacgccccctggcgtaaaataacgtcaatacat
+1491162/1
CCCFFFFFHHHHHJJJIJJJJIJJJJJJJIIIIJJJJJJJIJJJJJJJJH
@6256397/1
tgctcttgaggtacttgaacatgggctccacttggtcaggccccgtcgcg
+6256397/1
CCCFFFFFGHHFHIJJJIIJJJIIIJJJJJJJJJJIJJJJJJJJJHJJJJ
@6964621/1
ctctgagaaaaaaggtaaatatactatattttaaactgaaaaattcttgg
+6964621/1
CCCFFFFFHHHHHJJHIIJJJJJJJJJJJJJJJJJJIJJJJGIJJJIJJJ
@6256974/1
gcctcttgtatgcgaaggtgttgaggcgcttgtggtggtgcacgcgcttg
+6256974/1
CCCFFAFDHHFHHJGAGHFGCFHGIIJJIJGGDGG9DG;FGHGHIIHBBB
@6257120/1
ccggagaagggaatgacaacgacaatcggac
+6257120/1
<@@DDDD<?F>3?CGIG9EGGB:@@<?D6D@
@6257148/1
cttcatcttagcgttcacattgacaaacttaggtttgcttacagccattc
+6257148/1
CCCFFFFFGHHHHIJJIIJJJJJJIIJJJJIJIHIJJJJIIGJJJIJJJJ
@6257869/1
gccttttattgcttggtgagacacgagataaaagtccaattcagacgagt
+6257869/1
@@@DDFFDHFFHHIIJFFHEHIGJJIGDGGGIIJGEIIJJIJJJJJJGH;
@4243357/1
tgaaggataggtactcgtacgtacaatatacatatataaacgaaagtatt
+4243357/1
CCCFFFDFHHHCFGIJJHIJJGCHIIJJJJJJJGIIJJJHJJJGII?BFC
@4909370/1
cgaacattctatgcttataccattaatctccgcaactatttgacggattt
+4909370/1
@@@DFFFFFHHHHJIIGIIIAGHBHEHEHIEHEGGGIEHIGJCHIIGIEH
@1493502/1
gtagcactgagtgacggcacctccgacactgaggtcacggtactcgcgg
+1493502/1
@@@D?DDD?=A2AC?FD@8C1A?:?@GGAGBGDD8D>?A<7CFF@F;EB
@4243839/1
gcgatcatgtcgatggcttggtttattcccatcagtttggagttcacctt
+4243839/1
@C@FFFFDHF?HHGFHIJIJJEGHIGJGIJEIGJGIHIHIGIFHIGIGGI
@2893115/1
tcaatatttatcgtctggtacaatgcaatttaatttgatacaaaaatatt
+2893115/1
CCCFFFFFHHHHHJJJJJHGHIJIJJJJJJJJJJJJJIIIJJJJJJJJJJ
@6258809/1
gtcttcttgaacttcttcaattgacgcaagaagtaccagaaacgggactt
+6258809/1
CCCFFFFFHHHHHJAHIJJJIJJJJJJJJJJJJFHJJJJIJJJJJIJJJJ
@4243967/1
gtttttaatatttaaataaccgctttttactacatgcataaacatacata
+4243967/1
CCCFFFFFHHHHHJJJJJJJJJJJJJJJJJJJJJJJJJJJJJJJJJJJJI
@6967105/1
cttgttaatgcctggccctcagcgacatgtaagagttcaatggggaagta
+6967105/1
BCCFDFFEHHHHHIGIIIIIIIEIIIJIIJJIIIIGIIEIIJJEEIIIGE
@4909853/1
cttcattatggcgcgtttacattaggtcgg
+4909853/1
?@@DDDDAFDFFAFEEHIFIG>A4<?9CGG
@4910570/1
gttaaaataaaaatccatttcattgttctcattcgcgtacttttcaagga
+4910570/1
@@@FDDADDHHFHIJGDHGHIGFGIIIEHEAHEBAGHFDBDIIIGHEHIF
@4244770/1
gtagctttaaggggatctgctgtctgtggagctgatgcttgctgggcctc
+4244770/1
??@DFDFFFD?FDH:CEBEFHIHHHGIGH>CGHI?BD<GHG;?DHGGHHF
@2192010/1
aggggttattgttatgtcgatgtcgaacccaaaaatgtaattaacttttt
+2192010/1
CCCFFFFFHHHHHJJJIJJJJJJJIJJJJJJJJJJJJFIJJJJIIIJJJJ
@6968153/1
ctagcacgtagttctcagcttccctgcaa
+6968153/1
?@<DAAA@A;<ACAGEF<?FHHGHGGIGD
@4244849/1
gctcagggtctgtggcgaagttttgttcacgttctttgcttgaacacact
+4244849/1
CCCFFFFDCDHHDGGBHIGI<BDFHHGIIJIHIIIJJIIIIGIJJJIIJJ
@4910759/1
gtagcactgagtgacggcacctccgacactgaggtcacggtactcgcggt
+4910759/1
CCCFFFFFHHHFHJJJJIJJJJJJJJJJJJJJJJIJJJJJHIJJJJJHFB
@4910833/1
aggacttcacacataaactctatgactggctgcgctttataaaaggcagt
+4910833/1
<<??BBDDFFFFFBFCDGIEEGHCF<E?;?AC?@0C@FBB9DGCHEGH;/
@5584301/1
ggctctgtgcctggctcccatgtcacggtagcactgagtgacggcacctc
+5584301/1
CCCFFFFFHHHHHJJJJJJJJJIJJJJIFHIJJJJJJJHIJJJJJJJJJJ
@2192356/1
ggacgtcttccgctttcatcatctattggattgtttatcctgtcaactga
+2192356/1
@@CDFFFFHHGFHJGJJIIJIIIIIJJJIIJIJEHIDHJJIGIEGGGIIJ
@7655797/1
ggtaggcgtagggtaagacacggatctcatacaccgtgaatataagtggc
+7655797/1
@@@DFFFFHHFHHFHGJJJJJJJIJHIGIGIIJJJIGIHHIIJJJJHGHI
@6968758/1
gctgctaccatattacttactgctttcacaatcttcgtgggactagtagt
+6968758/1
CCCFFFFFHHHHHJJJJJJJJJJIJJJIJJJJJJJJJIIJJIIJJJHIJG
@5584799/1
ctagtggcgttgatgtcgcaagatagtgagacattcactttttagtcata
+5584799/1
??@:AABD?@DFAEACFFIAGIIEGB?:?FFFFED<??BBFBFFFBF@FB
@799296/1
ttttaatatttaaataaccgctttttactacatgcataaacatacatacc
+799296/1
CCCFFFFFHHHHHJJJJJJJJJJJJJJJJJJJJJJIJJJIJJJJJJJJJJ
@2193063/1
ggtgcacgcgcttgggcagagggaatctgattgtgctgttgtggaactgc
+2193063/1
@@?DDEFFGHGGHJIGDEFHEIHGHJJHGGEHDDFHIHJIGIIIGGEHI<
@6969691/1
gacgggtagctgatgtactaatgagtaataaaataataaaatcctaaatt
+6969691/1
CCCFFFDFHHHHHJJIJJJJJJJJJHIJJJJJJJJJJJJJJJJJJJJJJJ
@3563525/1
gattgaacgtgtgttgatttgtaccccagactagcatagcacagcacact
+3563525/1
C@CFFFFFHHHHHJJJIJJJJIIIIIJJJJJJJJJJJJJIJJJJJJJJJJ
@799952/1
aacgaaaccaatttagaatatacgaaacagcaggaccactgcagacaaat
+799952/1
CCCFFFFFHHHHGJIIHIJJJJJJIJFJGGHIIJJIJJJJJJIJJJJJJJ
@800138/1
cttcatctgatcaaacgctattaattcattagcgaaaaacttacttttca
+800138/1
CCCFFFFFHHHHHJJJJJJJJJJJJJJJJJJJIJIIJJJJJJJJJJJJJJ
@2193978/1
gtttgtctgttcgtctgtgcgcgctaatctcagaaacggctgatccgagt
+2193978/1
B@@FFFFFHHHHGHHIJJJIIIJJJIIIGHJJJJIIJJJJIIIGHGDDGE
@2194099/1
gtccctcggagatgccgtcccggtacataatgatacgatgcggcttgaa
+2194099/1
@@@DD?DD>:FHHBE@HFGEHHIC@FGHEGGHEHGGHGGGCFGE<E8C?
@114709/1
ctaggagtgactttcccgtttccaatctccaagacaggaggctccagtac
+114709/1
CCCFFFFDHBHHHJIIJJHIIHIJJJGHH@HIIGIIJIJIIIJJJJJJIJ
@115042/1
cgatgaagttttggaatccctatttttttcgtaggtatttgcggtg
+115042/1
?@@DDDDDAB<?FF??E?D:C<FHEHIFGFE??08?<D?DGEIEFA
@115100/1
atttttgaagagatcccgcgagatcgggaactatgtggttaaaaccaaaa
+115100/1
CCCFFFFFHHHHHJIJJJJJJJJJJJJJGHJJJJJHIJJJJJJJJJJJHH
@115222/1
gtgaatacaagatcgtggggtgggcccaccaggccgttacagatgaactc
+115222/1
BBCFFFFFGHGHHJJJJJIEFFEGDIIJIJJGIGFHHHJJIIJHHHCACH
@6259709/1
ctcttgctccatggtccaggagcagcagcgtgcgcaggttcaggcatctg
+6259709/1
@@@FFDD;FCFFHEFFH>GIGFHBH3<CCH?D0@GGHH?BFG8C8FEG>E
@801775/1
tgtgaaactgcgacaccttgtggctgtg
+801775/1
??:ABD:B<<<F1:CAF?CDFGFF?=89
@6971481/1
ccaaatttcaaccaaatccgtcaaatagttgcggagattaatggtataag
+6971481/1
CC@FFFFFFHHHHJJJJJJIHHIGIJJIIHIIJJFGHIIJJIJJFHHGII
@6260484/1
ccacaatctggtctggagagaagatcctcatcttgtatagaggaggcttg
+6260484/1
CCCFFFFFHHHHHJJJJJJJJJJJJJJJJJJJJJJIJJIJJJJJJJJJJD
@6260828/1
acctttagaagtatgtttttagctgtcatctggttcatacgccgcgcggt
+6260828/1
@@CFFFFFHHHHFIJGIJJJJIIJJJJJJJJJIHHIJJJJJJJJJJJJJH
@2895818/1
gtgcaacccatttgatgctgacacgaaacactcggtccttaccctctcca
+2895818/1
CCCFFFFFHHHHGJJJJJJJJJJJJJJJJJJJJJJJJJJJJJJJJJIJJJ
@4912355/1
tgtatgtcactgaacttctcttaaacgactggaccgattttgatgaattt
+4912355/1
@C@FFFDDFDFFBHHHHBHHIIIIBHGBHGIGFGHG@FHCHIGIIDFBFH
@2896231/1
caacgaaaccaatttagaatatacgaaacagcaggaccactgcagacaaa
+2896231/1
CC@FDDADDHFFFGGEHBFGGIJJIJEGGGGJJIICBGDHHGIEHGDHF@
@4912840/1
cttctttgacgggcacaacgtacatacaattgactgcaccttcaaacgca
+4912840/1
CCCFFFFFHHHHHJJJJJJJIJJJJJJJJJJJJJJJJJJJJJJJJJJJJJ
@4913146/1
ccctcaatctgcaccagttcatacttgggcacagttcctcgacgagcaag
+4913146/1
CCCFFFFFHHHHHJJJJJJJJJJJJJJJIJJJJJHIJJJJJJJJJJJJJJ
@4913324/1
gcgccaaatattttattgtaacaatgaaccatggtttcaacaatttctct
+4913324/1
CCCFFFFFHHHHHJJJJJHJJJIJJIIIJJJJJJGIJJJJJJIJJJJJJJ
@6262846/1
gtttttaatatttaaataaccgctttttactacatgcataaacatacata
+6262846/1
@@@FFFFDHHHHHJJJJJJJJJJJJJJJJJJJJJJJJJJJJJJJJJJJJI
@6263339/1
ccgacgacgacactgtacagttagaaatgttacaacctctatactttgca
+6263339/1
CCCFFFFFHHHHHJJJJJJJJJJJJJJJJJJJIJJJJJJJJJJJJJJJJJ
@2898066/1
cacctgtggccggcggcacgcagacgccttgatgacctccactttgatga
+2898066/1
CCCFFFFFHHHHHJJJJJJJJJJJJJHHHFFFFFEEEEEDDDDDDDDDDE
@6263574/1
cggtgagggatgcgtgacgtcagcccctacgatcatcactgccgtgtcct
+6263574/1
BBCDFFFFHHHHHJIIIJJIJJIJJIIJJJJJJJJJJJJJJJJJGHGHIJ
@6263987/1
agacaaacagacaaacagacaaacagacaaacagacaaacagacaaacag
+6263987/1
CCCFFFFFHHHHHJJJIJJJJJJJJJJJJJIJJJJJIJJJJJJJJJJJJI
@4915564/1
cccaactgtcctccggtactaacgatcaaatcgatcatgggtccataatc
+4915564/1
CCCFFFFFHHHHHJJIIIJJJJJJJJJGIIIHHGIJJJIJJHIJJJJJJJ
@2899188/1
gttttagcaatgcttgacgaaatcttttaatgagacaaactgcaatatat
+2899188/1
CBCFFFFFHHHHHJJJIJJIJJJJJJJJJIJIJJJJJIJIIGFHJJJJII
@6264976/1
gtccttgttgttaaaaggtgttacctgcaacttggccaggttagggccaa
+6264976/1
@@CFDDDDHGFHHJ2ACFACFHGHGHJIJGIIJIIGEBGHDGDHGFFGEG
@4916278/1
ggaagtaggtgctgggcctcttgtatgcgaaggtgttgaggcgcttgtgg
+4916278/1
@<?DDADDF=AFF<?A@G?BFAFC9CAEG;?AA1??B?BFFFFBAEA67@
@802015/1
gtacgtgtgtatgtcactgaacttctcttaaacgactggattgattttga
+802015/1
C@CFFDDDACFDFCGHIIIIGIIGGIIIIIIIIIIHHIIDFHIDGGIHIG
@2194653/1
gtggagctgatgcttgctgggcctcagctgttggagctggttcagccttt
+2194653/1
@CCFDFFFHHHGHHJJJJIJJJJIJJJJIIIIJJJJJJJJHIJJJIGJHI
@4246598/1
ggtaatattattaaacgaagaacatgcggctgaattgcagcatcttgtcg
+4246598/1
@CBDFFFFHHHHHJJJJJJJJJJJJJJJJJJJJIJJJJJJJJJJJJJHHI
@1495372/1
tttcctaggagtgactttcccgtttccaatctccaagacaggaggctcca
+1495372/1
C@CFFFFFHHHCFHIJJJJIJJFHJJIJJJJJJJIGHIJIJIJIJJJJJH
@1495541/1
gaagcgacctgaggtggttcttcaacttgggctagcagggaattggtagc
+1495541/1
C@CFFFFFHHHHHJFGIHIJJJJJJJJJJJJJJIJJJJJJIIIJJJIJJJ
@4247759/1
agcatacataataaaattagaggaagtaggtgctgggcctcttgtatgcg
+4247759/1
CCCFFFFFHHHHGGIJJJIJHJJIGJHGHIFGHIIGIEHIGIJJHGIJII
@4247879/1
ggaagtaggtgctgggcctcttgtatgcgaaggtgttgaggcgcttgtgg
+4247879/1
CCCFFFFFGDHHHJJJBGIIJIJHIIIJJGHFHFHIIGHIIHIIJJJIJJ
@6971955/1
gtttgtctgtttgtctgtttgtctgttcgtctgtgcgcgctaatctc
+6971955/1
@@CADDDFHDAFHHEGHIEIIIEHHIIIEEGEHIGIIGGGGBFHHHH
@2196176/1
ggttcatcttttgaagattctgatattgatagttttttcattccctgcag
+2196176/1
BC@FFFFFHHHHHHIJEHIJJJIJJJJJJJJJHJJJJJJJJJJJJJJJJJ
@4248440/1
gtgtcgacggcgatgagagcccacgatgtaagtgcttcgggcttcaacag
+4248440/1
CCCFFFFFHHHHHJJIJJJJJJJJJIJJJJJJJIJJJJJJHHFFFFEEEE
@804038/1
tccactcttgctccatggtccaggagcagcagcgtgcgcaggttcaggca
+804038/1
CCCFFFFFHHGHHJJJJJHIIIIGHIIIIGIIIJDHIJJJJJJIJJJJFI
@804211/1
atatagttatatcaacaacaaagtatgagagatataaaagattggaagct
+804211/1
CCCFFFFFHHHHGJJIIJJJIJJFHIJJJIIJJJJJJJJJJJIJJGIIII
@804303/1
gtggattttaatgttattattacagcatacataataaaattagaggaagt
+804303/1
B@CFFFFFHGHHHGIGGIIJIJJIIJGIIJIJJHHHGIJJJJJJJJGHID
@6972811/1
gggcttcaacagcttgttagcttgccattgacctttcctaggagtgactt
+6972811/1
CCCFFFFFHHHHHJJJJJJJIJJIJJJJJJJJJJJJJJJJJIIJDDHIJJ
@6972922/1
cttacttgtgtgataccacaataatttagatcattacaaaatatgaatct
+6972922/1
CCCFFFFFHHHHFIJJJJJJJIJJJJJJJJJJJJJJIIJJJJJJJJJJJJ
@4248923/1
gtagcactgagtgacggcacctccgacactgaggtcacggtactcgcggt
+4248923/1
@?@BDBDDHADC:AFHEI@HGEHBFFHG?FH9DEHHGDFG;=AEDFGHE<
@4248985/1
ctagtataagtaatgagtagaaaagcgatagtgaacacattgttacagta
+4248985/1
BB@FDFFFHHFHHHJIIGJJJJJJJJJJJJJIJJJJJJJJJJJJJJJJHI
@2197190/1
gtctgtttgtctgtttgtctgttcgtctgtgcgcgctaatctcagaaacg
+2197190/1
CCCFFFFFHHHHHJJJJJJJJIJJJHIJJHIJJJJJJJJJJJJJJJJJJI
@2197195/1
cgtagaaaagtgctgtctgtacattgaaaataaaaataaaaaaatagcag
+2197195/1
@@@FFFFFFF<DFGGIIIIJJJIIIIJJJGHIJJJJJJJIIGIIIIGHIH
@6973362/1
gcgggatggtcgtttgaaaaattgacggccagccttaacgtacgattcca
+6973362/1
CCCFFFFFHHHHHJJJJJJJJJJIJJJJJJIJJJJJJJJJIHIJJJJJJF
@4249499/1
cggctgaattgcagcatcttgtcgagaacatgaagccgctttggtttacg
+4249499/1
@;??DDDDDA>FDHGIGHGEAAA@;@AGGCCECFFCGDDGHIIIF@EHHG
@116275/1
gttgttaagaggtgttacctgcaacttggccaggttagggccaacagatt
+116275/1
CCCFFFFFHHHHFHIIIIJJJJJJJJJIJJJJJJEHGJIJJJIJJJJJJJ
@1498093/1
gcgtgacgtcagcccctacgatcatcactgccgtgtcctttatacatttc
+1498093/1
CCCFFFFFHHHHHJJJJJJJIJIJJJJJJJJJJHIIJJJJJJJIJJJJJH
@116441/1
gtgctgggcctcttgtatgcgaaggtgttgaggcgcttgtggtggtgcac
+116441/1
@@@FFFDDDHFHFIIHIGIIJGGIIEGHHCGGIIJJIIICGGDDCEHCGH
@5587046/1
agcatcatcttgtaaagactacagattaatgaaaaacagtggatacttac
+5587046/1
CCCFFFFFHHHHHJJJJJJJJJJJJJJJJJJJJJJJJJJHIJJJJJJJJI
@5587681/1
atagaggctgtcactgcagcgatgctgggaacattcgactgatccggtga
+5587681/1
CCCFFFFFHHHHHJJJJJJJJJJJJJJJJHJJJJJJJJJJJJJJJJJGHG
@5587705/1
gtccagaacacgtattaattctgttttcacgttgtcaataaactattggc
+5587705/1
CCCFFFFFHHHHHJJJJJJJJJJIJJJJJJJJJJJJJJJJJJJJJJJJJJ
@6974498/1
aaggtgttgaggcgcttgtggtggtgcacgcgcttgggcagagggaatct
+6974498/1
?@@FBDDDFFHHHJJJIJFHJHGIIJJJJJIIGGJJJJJJJEHHFDFFEE
@5587964/1
gcgatgttttacaagggcaggttgaactcacaccattcaatttaaaagaa
+5587964/1
CCCFFFEFHHHHHJJJJJJJJHIIJJJJJIJJIJJJJJJJJJJJIJJJJJ
@1499545/1
cgcaagttccctactgacatcacttgcattttcgattttattttgttcta
+1499545/1
?<@A=@DD>:C>DFAEDGFAABDA?HHHBHGICFGGGD4DGEABB?DAFC
@5588696/1
cgaaagattagagtcgtcttctacttctgcttctggcacatcaggagaag
+5588696/1
CCCFFFFFHHHHHHIJIJJJIJHJJJJJJJJJIJJJIJJJJJJJJGHGII
@3566172/1
ctctggtgtgacatttataaacagtctttcctcataagaagttggttgaa
+3566172/1
@@@FDFFDFDFHDFGEGEGGGHDGH3CFCHHJIGGJGBH@GC?FHIJ<FH
@6976200/1
cccgagtcgtgctccttctccaccagg
+6976200/1
CCCFFFDDHHGFFIIIGHGIIGGJJII
@6977278/1
cagatccactcttgctccatggtccaggagcagcagcgtgcgcaggttca
+6977278/1
@CCFFFFFHHHHHJJJJJJJIIHIIJJJJJJJJJJJJJGHIJJJJJFHHH
@805546/1
gctgggcctcttgtatgcgaaggtgttgaggcgcttgtggtggtgcacgc
+805546/1
@@CFDDADHFGHHEFHIIIACGI:EFFFHGGIIIGGHCHG;FH;EHHIIG
@6977644/1
ggactcgaggttggtcgtctaccgggcagttctcgaaatgtttcataacg
+6977644/1
@@@DAEDF?FCCBDGHIIIGIIGADBBADH@GIIIIGFIEFAFAFEHCD5
@2198178/1
gtcggatccaatgtacctaaaacattccaaaatcaacaactactaataaa
+2198178/1
CCCFFFFFHHHHHJIJJJJIJIJIJJJJJJJJIJJJJJJJJJJJIJJJJJ
@2198226/1
ctgtatactggaaatcttcgtagcttttcatgaacttctttttattttct
+2198226/1
CCCFFFFFHHHHHJJJJJJJHJJJJJJJJJJJJJJJJJJJJJJJJJJJJJ
@6978178/1
gtattcagctggtggagcagatatagcggtggaggggaacacagtttggg
+6978178/1
CCCFFFFFHHHHFHJJJJJJJJJJJJJJJGGIGHJJJGIJJJIJFHIJJJ
@806252/1
gggcgacagccaatatgtgttaaaataaaaatccatttcattgttctcat
+806252/1
@@@FBDFFHDHHHJJJJIICHIIJJJJGGIGHJGHHJIJIJJJJJGGHIJ
@6978305/1
tgcgaaggtaacattattgacgagtgctgatcttaagtctgtcatctcac
+6978305/1
@C@FFFFD<CFHHIIHIIHEEEGICEHHIIIIIIGEHDGIGIBEHGIIII
@6265740/1
cttgggaagcctttgtgcgccacatcaatgttgataaaggctttattggt
+6265740/1
CCCFFFFFHHHHHJJIJJJJJJJJJJJJJJIJJJJJJJIJJJJJJJJJJF
@6265854/1
ctacttctgcttctggcacatcaggagaag
+6265854/1
@@?AAD;DADFB:C:EEEAFFCHB9A=<<9
@6265955/1
gcttctggcacatcaggagaagttggctcctcaacagacacagagctctg
+6265955/1
CC@FDFFFHFHGHGGIIGGAGGHHIGJIJCHIJIIIIIIGIIJIIHGGGI
@2199447/1
tatacatataataaaatcgtagaaaagtgctgtctgtacattgaaaataa
+2199447/1
CCCDFFFBHDDHHIIGIJIJIGIJJIGHGHGJIIGIJG@BFIIGAGEHIE
@6979178/1
ctggatattcgtatttgacacagaattcagcgacaaatacttctgcgaag
+6979178/1
CCCFFFFFHHHHHJJJJJJJJGHJJJJJJJJJJJJJJJJJJJJJJJJJJJ
@2199683/1
ggtgctgggcctcttgtatgcgaaggtgttgaggcgcttgtggtggtgca
+2199683/1
BBBDDFFDFFHHHJJJJJJJJJGIIJEGFHIIJJJJJJJJIIJJDGIHJJ
@2199864/1
tttagtgtttgtttcatgtcaatcggttcataaataaaaaagttatgtca
+2199864/1
CCCFFDDDHHHHHJJJJJJJJJJJJJIJJJJJJJJJJJJJJJGHIJJJJJ
@6979880/1
cgcaagaagtaccagaaacgggacttagccacaatctggtctggagagaa
+6979880/1
CCCFFFFFHHHHHJJJJJJJJJJJJJJJJJJJJJJJJJJHHJJJJJIJJJ
@2900881/1
agtgtttgtttcatgtcaatcggttcataaataaaaaagttatgtcaaat
+2900881/1
@BBFDFFFFHFHHJJIJJJJJJJHJJJJIIJJJJJJIJJJJIJJIIIIIJ
@2200641/1
gtgaatataagtggcaaaggtagtaagtcagctgttccacttcatcatca
+2200641/1
B@CFFFFFHHHHHJJJJJJJIHIHIIJHIHIJJJJJJIJJJJIIJJJJJI
@6267635/1
gggcattgaaaaaaaagtttaaaaacggacttaaactaaagaaatattat
+6267635/1
CCCFFFFFHHHHHJ<CGFHIJJJJJJJJJJJJJIJJJJJJJIJJJJJJJJ
@6981054/1
cggcacctccgacactgaggtcacggtactcgcggtacatgttgtgtaca
+6981054/1
CCCFFFFFHGHHHJJJJJJJIIJJJJIJJJJIJGJHIIIJJJJJIIHHHC
@4252768/1
gccggctttggtggttctttggctgtctctggtggaggtttctcctgtga
+4252768/1
C@CFFFFFHGDHHIFEHIEIGJIIIHGIIJJJFHDCHGBCGIJGIJJJEA
@2902318/1
gtctgattctgtgatagtgaatacaagatcgtggggtgggcccaccaggc
+2902318/1
CCCFFFFFHHHHHGHIJGHIJIJJJJIIIJJIJGGIDDHGGJJJJJJIGH
@6981788/1
cgttgatgtcgcaagatagtgagacattcactttttagtcataatcttca
+6981788/1
CCCFFFFFHHHHHJJJJJJHIIJJJJIJJJIJJJJJJJJJJJJJJJJJJJ
@1500670/1
ctgtgatctgtttcttggcatctatagatgtcgg
+1500670/1
@@@DDBDDCC?CFDCHA:<FF@IGHGCFABAB;C
@4918619/1
ttcaaattcaaataaaatcactctgcaatcctgcctcacatgattcatcc
+4918619/1
CCCFFFFFHHHHHJJJJJJIJJJJJJJJJJJJJIJJJJJJJJIJJJJJJJ
@119029/1
gcctcttgtatgcgaaggtgttgaggcgcttgtggtggtgcacgcgcttg
+119029/1
CCCFFFFFHHHHHJJJJJFGHIJIJJJJJIJJIJJGIJEHIJJJJJHFFC
@119088/1
tgcacgcgcttgggcagagggaatctgattgtgctgttgtggaactgctt
+119088/1
@CCDFDFFF@AHFBGGIHIJIGHGHCGIGGHEGIIGGGIGIIFFHFHIFI
@5589734/1
gcgcttgggcagagggaatctgattgtgctgttgtggaactgcttcacct
+5589734/1
CCCFFFFFGHHHHJJIIJJJJJIIIIGHHIIHHIGGHHGIJJIJJJJJJH
@3568905/1
cttaattattatgggtctagccgtatttgggtccaatagatatttataag
+3568905/1
CCCFFFFFHHHHGJJIHJJJJJJHJJJJJJJHJIJJJJJJJJJJJJJJJJ
@4254372/1
gtcattgaacaatctcgtatgatgccgtttctgtaccaataggaacaata
+4254372/1
CC@FFFFFHDDHHJJJJIJJJIJJJJJGIIIIJJBHHIIJJJJJJJJIJH
@5590119/1
ggttaaaaccaaaaatttgccggaagtcactattccacgcgaacgaagtc
+5590119/1
@C@DDFFFHHFHGJIIJJJGIIGGGGFHIGHHIJGGIGGIJJJIJJHHHF
@5590134/1
ttttaaactattttttcaatgccctaagtgagtatacatctattaaatt
+5590134/1
:;=AD?>DF>AB>AFA:?3AA3F>BD?E?@<FCF@@99:DGIAG@D@DB
@119777/1
ctcctccttagaagttggttcctctttacaagtagactcatctttagcac
+119777/1
@@CFADDFHHHBFHEGIIIGIIIHIHIGHIIIFHIIHIIGGIGIIIIIIB
@3569515/1
tgtttgtctgtttgtctgtttgtctgttcgtctgtgcgcgctaatctcag
+3569515/1
CCBFFFFFHHHHHJJJJJIJJJHHHHJJJJJJJJJIIIJJJJJJJGJJJJ
@1502571/1
cagtggtcttcttgaacttcttcaattgacgcaagaagtaccagaaacgg
+1502571/1
?<:ABADDDB>DFGEGAGH@HHI>CDHDHBGE@@CAFHIGGIGCHDGCFH
@120317/1
gcagcgaaatagtcacaaccacgttggttatcaagtggctt
+120317/1
;<@B;DDAA8DF<C@AEBGGHGHGAC=:CFHHIHGDGH7F8
@7660146/1
ctttccttcttctcttttttctcctttcttttgcgagctgctgccgaaag
+7660146/1
1:?ADDDFHHHGFIJJIJIIHJJFHIIJJIJJJJIIIGIJJJFIIIIJJB
@1502814/1
ttgtttcatgtcaatcggttcataaataaaaaagttatgtcaaattaaag
+1502814/1
BBCDFFDFHHHGGIJJJGIIJJJJIIJGGHJJJJHGIIJIJIJJJJJJII
@1502937/1
aggatgtggattttaatgttattattacagcatacataataaaattagag
+1502937/1
@BCFFFFFHHHHHJJJJJJJJJJJJJJJJJJJJJJJJJJJJJJJJJJJJJ
@120773/1
cttggaggcttgggcctgttttggtagcggcggcgcggtccgtgaggagc
+120773/1
CCCFFFFFHHHHHJIJJJIJJJJJHIJJJJIIJEDB@B89B@A?<?A8?2
@5591642/1
ccagtggtcttcttgaacttcttcaattgacgcaagaagtaccagaaacg
+5591642/1
BC@DDFDDDFHHHJJJJGIHBIIIJEIJGECHIIGGAEHDHHGBDEGEGG
@6985628/1
gatagtgaatacaagatcgtggggtgggcccaccaggccgttacagatga
+6985628/1
CCCFFDEFHGHHHJJJIJJIJJJJHIIJIIJIJJIIIJJJIIJJHHHHFG
@5591913/1
ctgcggaatgcttagcttccttcttagagcgtcccgtacccatagcaaca
+5591913/1
CCCFFFFFHHHHHJJJJJJJJJJJJJJJJJJJJJJJIJJJJJJJJJJJJI
@4256280/1
tgataaagataagtataggctcaaaacctaacgacatcaatcaccagctt
+4256280/1
CCCFFFFFHHHHHGIJJJJJJJJJJJJJJJJJJJJJJJJJJJJJIJIJHJ
@5592048/1
gggaatctgattgtgctgttgtggaactgcttcacctgtggccggcggca
+5592048/1
@@@DDDFFGGHHHFFHGIFEHFFEBFHJIJIJJJGJHGHGGEGGHIIGFD
@6986549/1
gttgaactcacaccattcaatttaaaagaaactgggtgcgtgcaggatcc
+6986549/1
@@@DDEDFHBHAFHJHHGGGIGIJGGHGIIJJJJIGEEGHHGIJJG?HHH
@6986904/1
ccgtgattatctaggacgtcttcttgaatccacattggtgtgataaccgt
+6986904/1
@@@BDDDFHGHHHIIJIGCGEGIIIJJJJJJJIGGGIICFDFHIIJGIJF
@809825/1
gttgtggaactgcttcacctgtggccggcggcacgcagacgccttgatga
+809825/1
@CCFFFFFGGHHHJJJIJJIGHCGHIIIIJIFGIHHFFCEDDDDDDCCDC
@6269061/1
ggtggtgcacgcgcttgggcagagggaatctgattgtgctgttgtggaac
+6269061/1
?@@DD@DDHHHHHI1<CFEHAFGIIHADHGBDFDAH??@=F8=B7;CGEH
@2204304/1
gacgggtagctgatgtactaatgagtaataaaataataaaatcctaaatt
+2204304/1
@?@DDD8@FBHHHEEDHIICCGI>ECHHIIIIGCHGHGHGGGGHIEHFFH
@6269563/1
cgtgccttttattgcttggtgagacacgagataaaagtctaattcagacg
+6269563/1
@<?D;BDDHBDHHIABFH?FEHEHGA>AA?FEGCCG>BDHHIGIG?DGID
@6270088/1
gttcacctttagaagtatgtttttagctgtcatctggttcatacggcgcg
+6270088/1
CBCFFFFFHHHHHJ<EEHJJHIJJJJJJJJIJJJJIJHIJJJIJJJJJJI
@6989464/1
ggcaggttgaactcacaccattcaatttaaaagaaactgggtgcgtgcag
+6989464/1
@?@?DADFFHFHHBHBDEGECCHIHHIGIIICAGGIIIB@;?DFGDHEIC
@6989526/1
ctcatcttgtatagaggaggcttgggctcgctctccgaagggagcttgcg
+6989526/1
CCCFFFFFHHHHHJJJJJJJJJJHIJIIJJJJJJJJJJJJJJIJIJJIII
@2903032/1
gctgcagctagcctctgtcctctgaagtaaacgcctacggtgtaaacgcg
+2903032/1
@@CFFFFFHGDHHJJJIJJIJJJJIJIHDIIIIGHJGIEFDGHHCIIIJI
@2903074/1
agcgtctcccaggaactcgagtcgctggtagcagtcggtgagtctgttgc
+2903074/1
CCCFFFFFHGHHGJJJJJJJJFHIGIJJFHGIJIIIIJGHBH=CHIIJJI
@2903225/1
ggccgttacagatgaactcccgtcgatgaccagcagaaggcgtgttaccg
+2903225/1
CCCFFFFFHHHHHJJJJJJJJJJJJJJJJJJJJJJJJJJJIJIIIJJJJJ
@6990553/1
gacaagttttcgtgagccgtgattatctaggacgtcttcttgaatccaca
+6990553/1
CCBFFFDBHFGFFIIJIJJCGGHIJJJIGIJJHH@GIJJJJJJJJJJJJI
@6271431/1
ccacaatctggtctggagagaagatcctcatcttgtatagaggaggcttg
+6271431/1
@<<DDFFFHGDBFB2<AAAA;CGCGHIIIEHGIGHFDFBFGCHEHHGHGA
@6990945/1
ataagtggcaaaggtagtaagtcagctgttccacttcatcatcagggatc
+6990945/1
CCCFFDFFHHHHHJEFHGIJJIJJJJJJIIJJJJJJJIJJIJJJJIJJIJ
@2206550/1
gtgaatttgtggcctggcgttgagggcaagttcatgcgtttttgctctgg
+2206550/1
CCCFFFFFHHHHHJJJJJJJJJJJJJJIIJIJJJJJJJJJJJJJJJJJJJ
@6271808/1
gttaaatagtttatttcgtgtttttgtcacatatttgtgtcgttggcgct
+6271808/1
@CCFFFDFDFHHHIJJGGAECDGDHHGHIHGHHHIIICG@FHIEGHGJID
@4919429/1
cttgtagaacatgatgagtagctcctgcaccatgctgctcatctcgtgca
+4919429/1
=@@7A:B44C:<<:?C?A<ICBIF@F?<F<AFC<?<CFG>D??DB?0:D@
@2904581/1
gcgaaggtgttgaggcgcttgtggtggtgcacgcgcttgggcagagggaa
+2904581/1
?@@DBDDBFCFHFHIDEEGDGGGI0?B6?DDGHHGGIEHDDH@B;?DB9>
@2207221/1
cccacttcacgacgcttcagcagagtgcacacaatggtgaactggcgttc
+2207221/1
CCCFFFFFHHHHHJJJJJJJJJJJJIJJJJJJJJJJJFHGJJJJIJJHIJ
@4919800/1
ggcaaatttttggttttaaccacatagttcccgatctcgcgggatctctt
+4919800/1
CCCFFFFFHHHHHHIJJJJJJJJJJJJJJJJJJIJJJJJJJJJJHHHHHF
@4919989/1
cgaaacatcaaatatcttgacttggcaaagagttgtcgatatgtggatgt
+4919989/1
CCCFFFFFHHHHHJJJJJJIJJJJJIJJJJJJFIJJJIIJJJJIIHGGIG
@2905186/1
ctcatcttgtatagaggaggcttgggctcgctctccgaagggagcttgcg
+2905186/1
@CCFFFFFHFHHHJJIJJJJJJJIJIJJJIJIGJIJJIJIJJJJGGIJIG
@6993010/1
cgaacgcttattgtttcgatcttgttatacgtaaaacaaactcgtactaa
+6993010/1
CCCFFFFFHHHHHJJJJJJJJJJJJJJJJJJHIJJJJJJJJIIJIIJIIJ
@6993221/1
ccaaaccaaacttctctgccaccaccaagggggtggtagtacccttcagg
+6993221/1
CCCFFFFFHHHHHJJJJJJJJJJJJJJJJJJJJFHIIIJIIJIJJJJHHH
@6993262/1
ccgtctgattctgtgatagtgaatacaagatcgtggggtgggcccaccag
+6993262/1
CCCFFFFFHHHHHHIJJJJHIJJJJJJJJJJJIIIJJJAHIJJJJJJJJH
@4921079/1
gtttacattaggtcggtcaccgaaggcggcggccgcattcggtttaaccg
+4921079/1
@@@FDFDEHHGF?EGHFHIGGIIJIGIIIIIECBD@BBD>CABDBCADD<
@1503399/1
cacgacgcttcagcagagtgcacacaatggtgaactggcgttcatgcggc
+1503399/1
CCCFFFFFHHHHHJJJJJHHIJJJJJJJJJGHJJJJJJJJJJJJJJJJJI
@4921183/1
cgatcatgtcgatggcttggtttattcccatcagtttggagttcaccttt
+4921183/1
CC@FFFFFFFHBHIIIJJJJJIJIIJIHGGGBBDFIIIIBFHIICHIGII
@123719/1
catcgttctcagcatggtaagaaggtggcggccagaatctagacatgcac
+123719/1
CCCFFFFFHHHHHJJJJGHJJJJJJHIGIJIJJJJJJIJJJIJJJJJJJJ
@4258765/1
ctggtctggagagaagatcctcatcttgtatagaggaggcttgggctcgc
+4258765/1
@CCFDEFBFHHHD=B@?EHDHIC>BECB?FBG@HGE9::?BD:?=DFCGG
@5593448/1
gcaacatcttctttggtttgtcaggcgtaatgctaacgtcatagcgataa
+5593448/1
@C@DFFFFHHHHHJJIBHIJIJGIJJJJIJJIGIIJIIFFIIJJJJIJJJ
@7663860/1
ctgatagagacgatttcaccagtggtcttcttgaacttcttcaattgacg
+7663860/1
CC@FFDBDB<FHHEHHIIIIIFEGGDEHGIIIIIIIGGGHIIGGHIIIII
@7663906/1
gccagatgccaaagttcttgatcttcactgggctcttctctgggatttcc
+7663906/1
CCCFFFFFHHHGHJFHIJJJGJGJJJJJJIJJJJJJJJJJIJJIJJJJJJ
@5594085/1
cctggcgtaaaataacgtcaatacattggatctcctcagtaggatggcaa
+5594085/1
CCCFFFFFHHHHHJJJJJJJJJJIJJJJJJJJJJJJJJJJJJJJIIJJJJ
@6996074/1
cccaactgtcctccggtactaacgatcaaatcgatcatgggtccataatc
+6996074/1
@CCFFFFFHHHHHJJJGGIJJJJJJJJDGGGFHIIIGJJJJJJJJJJJJI
@4260218/1
atcaaatacaggttttagtgcgccaaatattttattgtaacaatgaacca
+4260218/1
?@@DDFFDHDBFHIJGHGH@EGGEGBEFGFFBHBGHIII@DE?FG>FHIA
@5594362/1
cgtgtgtatgtcactgaacttctcttaaacgactggaccgattttgatga
+5594362/1
BC@FFFFFHHHHHJJJJIJJJJJJJJJJJJJIJJJIIIIJGHIIJJIIHD
@5594792/1
ctgtgatctgtttcttggcatctatagatgtcggtggcgcacagggcacg
+5594792/1
?@@DDBEDFHDDHGII@GAGEBCHHHGGFCHIF:F;DE@:0@@DHGE;CF
@5595071/1
gtggaactgcttcacctgtggccggcggcacgcagacgccttgatgacct
+5595071/1
?:;=DD;A=AAB<C:CEFHEFFFGFIEDF@4@5::<@<@85;;>A>ABAA
@6997078/1
agcaacttgaatgtgagtttttatcggaagccaatcttcagtatttttgc
+6997078/1
CCCFFFFFHHHHHHIJIEJIJJJJJJJJJJJJJJJJJJJJJHIJJJJJJJ
@4261194/1
attacttactgctttcacaatcttcgtgggactagtagtcatttctttct
+4261194/1
CC@FFFFFGGFHHJJJJJIJIGGIIIFHGJIIIGGGFIIIJIIJJJJJJG
@6997202/1
agacaaacagacaaaaaaaagttaattacatttttgggttcgacatcgac
+6997202/1
C@@FFFFFHGHHHJJIIIIHIFGGIJJJIJJJIJJJJJHHGGIJIJJHHH
@5595293/1
gttcgattgggcctcaaaaaatcacgtttatacatttttttttta
+5595293/1
CCCFFFFFHHHHHJJJJJIJJJJJJJIIJIJIIJJJJJJJJJJEE
@5595373/1
tttatacatttcggcatggcgatcatgtcgatggcttggtttattcccat
+5595373/1
CCCFFFFFHHHHHJJJJJJJJJJJJJJHIJJJJJJJJJJIIJIJJJJJJJ
@813153/1
ggcagcccgaacacggttaccgggaattttgtttggtatctgataccgac
+813153/1
CCCFFFFFHHHHGJJIIIGIJJJFHGIIIGEIIIGIFGHIBEIJFIIIHG
@7666109/1
gtctttgtataccttcaggtgatcgaacatcatgtcttcaaactccacta
+7666109/1
C@CFFFDDFHFHHGJIIJIHGGHIIEGGGI<EGHFHHHEIJGFGGIJIIJ
@6998086/1
cttatatgttgggcgaattttgcgatctgcgtggtagcgtactaccagcg
+6998086/1
CCCFFFFFHHHHHJJJJJJJJJJJJJJJJJIIJJJIJJJIIJJJJJIJJH
@813424/1
cacaagtttctttcacacatagaccagtactggatatttaggttacctgc
+813424/1
=?@DB>ADFDFHHHIGCHIGEIC@G@CEHCHGGBHIIIIDB<?DGCIIII
@2208984/1
gtcctttctaaggttctaaactatatctgtaccaaatttcaaccaaatcc
+2208984/1
@@?DFFFFHHDCD<CBFG@EBHIIIIHHGFHGGFHIIIIIIIIIIIIIII
@6998369/1
cgtcattgaacaatctcgtatgatgccgtttctgtaccaataggaacaat
+6998369/1
BCBFFFFFHHHHHJJJJJHIJJGFIIJJJIJJIIJIIGHIGIIIJJJJJG
@6998899/1
ctggggaaaagatcctcatcttgtatagaggaggcttgggctcgctctcc
+6998899/1
CCCFFFFFHHHHHJJJJJJJJJJHIJJJJJJIJJJJJGHJJJJJIIJJJJ
@2906270/1
agccagatgccaaagttcttgatcttcactgggctcttctctgggatttc
+2906270/1
?@7DADDFABFBBHIFGFFHGEFDHHE>BHHBGGIHIIIIEIHHC3DGCA
@2210564/1
gggaagggttttttaaactcatgtt
+2210564/1
@@7DDDD<FCDF7EGB4E4AD9CFF
@128118/1
attgaacaatctcgtatgatgccgtttctgtaccaataggaacaatactt
+128118/1
@@CFFFFFHFHHHIFHEHIJJIIJJIGHGIIIJEHIIIIIIIIJIIJJJJ
@7000358/1
cagcgaaatagtcacacccacgttggttatcaagtggcttggtaggatcc
+7000358/1
CCCFFFFFHHHHHJJJJJJJJJIIJJIJJJJJJJIJJJJJ@FBF>GFCFG
@2907757/1
ggagcacgtgcagtaggaaccacagccgttggcgtcgattgcggtatcgg
+2907757/1
@@@DDDFFCFFFDHIHIHIJIIJIIJJIJJGIIIFGHEGEHCFG;;ACHF
@128562/1
gccacaatctggtctggagagaagatcctcatcttgtatagaggaggctt
+128562/1
?@@DDDDDB?CDAACC?FA:<33CBEBFBCFHHGGG??FHC:BD?FGGHG
@128692/1
cgtttctgtaccaataggaacaatacttcgggcttattctgcatacctgc
+128692/1
CCCFFFFFHHHHHJJJJJJJJJJJJJJJJJJJJJJJJJJJJJJJJJJJJJ
@2211142/1
tattcgtatttgacacagaattcagcgacaaatacttctgcgaagcccct
+2211142/1
CCCFFFFFHHHHHJJJJJJJJJJJJJIJJJJJJJJJJJJJJJJJJJIJJJ
@129144/1
tgtcacggtagcactgagtgacggcacctccgacactgaggtcacggtac
+129144/1
CC@FFFFFHHHHHJJJJIFHIJJJJJJJJJJJJJJJJJJJJHIJJJJIIH
@2908513/1
gtcacagtcgatagattacggtctatgtctatcggctccgatttgtcgtc
+2908513/1
CCCFDFDFHAHHGGIGGHDB<A;8FHGIEHIIIIIBHHGI@DFGEG<AB@
@4923006/1
tcgtgaatcatgccctcaatctgcaccagttcatatttgggcacagttcc
+4923006/1
=@@ADFFBFFFFFDGHGIGHGIIIGGIEH<AEGBEBEEHCHGIGEI?FBF
@4923009/1
gccgacacgattatgaagacgaagcggacgtcacggtaagcattcatcag
+4923009/1
CCCFFFFFHGHGGGIJJJJJJIJJJJJJJJAGHJIJDEHHFHHFFFFFFF
@4923211/1
cctgtacgttcaaacgtatcacacattttctggtcaccttccatgcaaaa
+4923211/1
CCCFFFFFHHHGHJJJHIJJIJJJJJJJJJJJJJJJJJJJJJJJJJIIJJ
@4923608/1
gtacattgaaaataaaaataaaaaaatagcaggggttattgttatgtcga
+4923608/1
CCCFFFFFHHHHHJJJJJJJJJJJJIJJJJJJJJJHIJJJJIIJJJHIJH
@7003203/1
tagcatcacaacgtcatttaatataaaatacatttatatccgatattttt
+7003203/1
=8?ADD?DDB:DDEBEIIECEF@FFEB?FE@?CEEBFIEFIDIIIIEEII
@3574264/1
ctcctgtgacggcatagccgcagcctccgattgagtttgtgatggtgcct
+3574264/1
CCCFFFFFHHHHHJJJJJJJJJJIJJJJJIJJJHIIJJIIJJJJJGHHII
@4925421/1
atataacagaccacacttttgacaggtcaccgccggtgtccaggtaaatt
+4925421/1
@@@DDFFDHDFHHJIIJIJIDEFHIJHFHIJJJ<@BFEFFHAFHCAFHGI
@4261767/1
gtcgtttaagagaagttcagtgacatacacacttacagaagaattgtata
+4261767/1
BCCFDFFFHHHHGIIHHIJJHIIIIJJJJJJJIJJJJIJJGIJIIJIJJJ
@4262002/1
caaatttttggttttaaccacatagttcccg
+4262002/1
?;@DD;D:ACDCFBFEG<:BEF<@CFF9DE6
@4262205/1
atacataataaaattagaggaagtagg
+4262205/1
??<D=DDBDD>8C<AC3<3A:AFAAE9
@7005279/1
cttctcttttttctcctttcttttgcgagctgctgccgaaagattagagt
+7005279/1
@@@DDBDFBHHFDBH@FDEEHGIIEIGBGFFFABFCHG:?AFHIEE@@F.
@6274577/1
gtgatctgtttcttggcatctatagatgtcggtggcgcacagggcacgct
+6274577/1
CCCFFFFFHHHHHJJJJJJJJJJJJJJJJJJJFHIJJJJJJJJJJJJJJJ
@7005480/1
catctgtgaggggcgtcgggtcacattacatactctgtatttcctcttca
+7005480/1
@<@DFFEDDFFDHGDAFHIIB@DFGGHEDHGCGGHIIE4=7C;A?EFFF?
@6274884/1
ggcttccccattttgacagcgtcttacttcacgtggtagcgttatcactg
+6274884/1
@@CFFFFFHHHHHJJHJJJJIHIJJJJJJJJJJHHIGIJJJHHIJIJIJJ
@3576076/1
cgcttattgtttcgatcttgttatacgtaaaacaaactcgtactaaggcc
+3576076/1
CCCFFFFFHDFHHIIIGGGDFGGIIGHEGHIGIIIIIIEIIIIGIHGGHI
@815849/1
cctgtgaaaactgcccctcagatacaccgtcacggaatacaaatatcttc
+815849/1
@@@DDDFFGGHHDHHFHEEHHGGIHIGDGHGGGGIFGGGHIIIIIIGHHG
@3576859/1
ggatggagtgagcacgggctctgtgcctggctcccatgtcacggtagcac
+3576859/1
@@@FFFFDDFFGHBBHGGGEHHIAHGIJFHIIJDIJJGEHIGIJ;FGGCH
@6275721/1
ctcgtgttcttcaatgggttcacgttgaaaccaacaacgaaatcgtgttt
+6275721/1
CCCFFFFFHHHHHJJJJJHIJJJJJJJJFFGHIIHJJJJIIIJJJJJJJJ
@129677/1
ctattttttttatttttattttcaatgtacagacagcacttttctacgat
+129677/1
@@@FFAFFGHHDFIJJJIJJIIJJJEHFGHHIJJIIIIIGJGGHJGHIGG
@3577539/1
gtcttcttgaacttcttcaattgacgcaagaagtaccagaaacgggactt
+3577539/1
@CCFFFFFHFDHHJGIGGJGGJFCEFGHJHGGGDF<4CBDHJEHIJAFGE
@7006859/1
gtggtggtgcacgcgcttgggcagagggaatctgattgtgctgttgtgga
+7006859/1
CCCFFFFFHHGHHJJIJJJIJJIGFGHIGIIIJJJJJIHIJIJHIJHJJI
@130154/1
ctggatattcgtatttgacacagaattcagcgacaaatacttctgcgaag
+130154/1
?@@DDBDDD=2AF>ECFF@FC3CEAFDDHHD61?F:3?F??DFGFEEF6;
@817663/1
ccacgacttttatgtccgcttaaataaaatattaatc
+817663/1
?;?DDDDDF8B>>AEGH7FH:E>BFCF<@F<1C9<C<
@2212324/1
gggtgtagctttaaggggatctgctgtctgtggagctgatgcttgctggg
+2212324/1
@CCDFDFFHHHHHGI<GGIJJJJIIJJJIIGIIAFGGIGJJIGIIIJIHI
@130879/1
tcataatcttcagatactccaaagcattctgggctgcagatgactgtgca
+130879/1
?@@;DDDDFHDFAHE>FGBGCHEGIIIHFIE>FHEFHIEACEHCGEHGGG
@2212592/1
tttttttcgtaggtatttgcggtgaatttgtggcctggcgttgagggcaa
+2212592/1
CCCFFFFFHFHHHGIIJJJJJJHHHIIJJJIJJIJIIJIJJJJIJIHHHF
@1506722/1
ctctataaacattatcatggccgctaccatattacttactgctttcacaa
+1506722/1
@@BFFFFFHHHGHJJIJIJIIIGIJJJIIGCGIGHIIJIIIJIIJJJIJH
@6276329/1
gtctgtttgtctgttcgtctgtgcgcgctaatctcagaaacggctgatcc
+6276329/1
CCCFFFFFHGHHHIJJJIIJJIIJIIIJJIJJJIJIIIJJJJJJJJIEIJ
@7669420/1
gtctgttcgtctgtgcgcgctaatctcagaaacggctgatccgagttgg
+7669420/1
@=@DDADDHHDDD::?EFGGIGIIH>DHF9<D?G=DHHHIIFI@E@;3=
@2910195/1
gccttttattgcttggtgagacacgagataaaagtctaattcagacgagt
+2910195/1
@@@DFFFFHHHHFHJJHGIIHIGIIGIIJJJJJFIJJJJJJJJJJJGIJF
@7669894/1
cccatgtcacggtagcactgagtgacggcacctccgacactgaggtc
+7669894/1
@?@DB?::=BD1:2@<FFFF3CH9BH?1CGDF>3BD67@@.8@FE@F
@1507968/1
gttgacttgctgttagctcattttaacacatttcacattgaaaaataggt
+1507968/1
CCCFFFFFHHHHHJJJJJJJJJJJJJJJJJJJJJJJJJJJJJGIIJJJJG
@5596687/1
gccatctttaaactctagttcgtctgtggtataagggaagagttcgtcta
+5596687/1
BCCFFFFFHHHHHJJJJJJJJJJJJJIJJHHHHHIJJIJJJJHIJJJJJF
@7670337/1
agagatatttgcatctacttttagctagatacagaccataatttctactc
+7670337/1
@@@FDFFFHHHHHJJIIJJJJJIJJGJJJJJIJJJJJJJGIJJJJIII4F
@5596868/1
gtgggttcgtgaatcatgccctcaatctgcaccagttcatatttgggcac
+5596868/1
@?@FFDDDF<C>DHEFAAEFHICGEGE?EGGGFDGGCFHIIAHDDDGGGH
@2911605/1
gaggaagtaggtgctgggcctcttgtatgcgaaggtgttgaggcgcttgt
+2911605/1
CCCFDFDDHDDHFGHHAG@GGGHIIHGHHIIG<FG?DBFH@FGHIIIII=
@7671030/1
cctccttgaccattttagatatttgttgttcattcaactgtcttgttaat
+7671030/1
@@@;DDDA<3DFHI><FA@E<:CE4<:3AFB<EGD9CEG;911?:1??9?
@2911771/1
gtttgtctgtttgtctgtttgtctgttcgtctgtgcgcgctaatctc
+2911771/1
CCCFFFFFHHHHHJJJJJJJJJJJJJJJJJJJJJJJJJJJJJJJJJJ
@7671213/1
ctccttattagttattaaactgacttgtgtttcgctcttagatgttccag
+7671213/1
@@@DDDFFDDDHGIHIIIJIJEGHGIIABGGIIIJJJJGGGH9DGHIIJH
@5597839/1
gttctattcaagttatgtaagtattaaattcgtaccgctttttatgtgtc
+5597839/1
CBCFFFFFHHHHHIJJJIIJJJHJJJJJJJJJIJJJJJJJJJJJJJIJJJ
@5598325/1
cgctgtcaaacctaggactcgaggttggtcgtctaccgggcagttctcga
+5598325/1
CCCFFFFFHHHHHJJJJJJJJIJJHIJJIIJJJJJJJJJJJJJJJJJJJI
@7007933/1
accgcatccaactcggatcagccgtttctgagattagcgcgcacagacga
+7007933/1
@@@DDFFFHHHHGIIJEGHJJJJJIJIJJJEIGFHIJJJIJIJJHGHHFD
@7007939/1
atttttccaggataaaaagtaacctattttatgtccaggataataag
+7007939/1
@@@DDDDABFFF?A?CF@FHD:C?<FHC<FHCDCE?CE@;3CCC9:B
@3578767/1
gtaagaacaaaccacaaatggcttagtacgagtttgttttgcgtttaacg
+3578767/1
@@@FFFFADHHDDHGEEBEHIFGIIICHHHGG?DGGFAGHGGGIIGIGII
@7008033/1
caaggggatctgagaatggtttacattcacaattttgtccgctggacaat
+7008033/1
@@BFFFFFHHHHHJEFGIJFHIJJJJJJJJIJJJJJJIJJIJJJIHIIJJ
@3579203/1
atattatattaatttgaagcaatattatgttagaatttaatttaatgaac
+3579203/1
@CCFFFFFHHHHHJJJJJJJJJJJJJJJJJJJJJJJJJJIJJJJJJJJJI
@7009174/1
cgtcgtaagcgcatgccgtgtttttaaatgcggggaagttgcagaaagta
+7009174/1
?@@FDDEFHFHHHIIGIIFHIDHGICEHIGHIIIIHGHFFFEFFCDEE6>
@7010713/1
agcaaaggttgtgatttttcaccgataacttccaatttgtatttgtcagc
+7010713/1
@CCFFFFF<FHHGIIIIIIIIIIIEHHDIIIIGIIIIIIGGIIGHIIIGI
@4266129/1
gtctggagagaagatcctcatcttgtatagaggaggcttgggctcgctct
+4266129/1
CCCFFFFFHHHHHJJJJJJJJJJJJJJJJJIJIIJJJJJIJJIIJIIIJG
@3581818/1
ctgtatattatcacgagatatggtgtgtctatattaccatttcgtacaaa
+3581818/1
@@CFFFFFHHHGHJGIJHGIHIIHHIIHIJJIJJJGHJJJIIJJFGIEHH
@4266682/1
gggctctgtgcctggctcccatgtcacggtagcactgagtgacggcacct
+4266682/1
CCCFFFFFFHHHHJIJJJJJIJJJIIJJIFHIGIIIJJJGHIJJJJJJJJ
@4930611/1
agggaatctgattgtgctgttgtggaactgcttcacctgtggccggcggc
+4930611/1
CCCFFFFFHHHHHJJJJJJJJJIJJJJJJJJJJJJJJJJJIJJJJJJJHF
@7011887/1
ccggtactaacgatcaaatcgatcatggg
+7011887/1
118=:@DDF?CDFEE?BEHAF@GE@GDBC
@7671827/1
gtgactttcccgtttccaatctccaagacaggaggctccagtactttagc
+7671827/1
???DDBD?2=AC22AEBA?<FEB:A3F?C9FE?EDAC?D@B:?DBDBBD>
@7012461/1
ctccgcagtactgtcgtttgcaaatttgtctctcaccatgctcatactat
+7012461/1
CCBFFFFFHHHHHJJJJJJJJJJJJJJJIJJJJJJJJJJJJJJJJJJJJJ
@4931497/1
gtttgtctgtttgtctgtttgtctgtttgtctgtttgtctgtttgtctgt
+4931497/1
@BBFFDEEHDHHHIIGIIJJJIHGECDAGHHIIIJJGHHIJIJIJJHBHG
@4267991/1
gtgtgagtgcatcaagttctcctgcttcatacaacaacttgcaagcattt
+4267991/1
@BCDFFFDHHHHHJJJGIJIJJJJJJJJJJJJJIJJJJJJJJJJJJJJJJ
@133007/1
gccgtttctgtaccaataggaacaatacttcgggcttattctgcatacct
+133007/1
CCCFFFFFFHDFHEGGJJGIIJJJJIIGJIJIJIJJIJJJJJJJIJJJJJ
@7013316/1
aacgcagccagatgccaaagttcttgatcttcactgggctcttctctggg
+7013316/1
@C@DFFFFHDHGHGIJJJIJHCCIIIGIJJJGEFGGIIJJJJJJJJIGII
@7013433/1
gcagcgaaatagtcacacccacgttggttatcaagtggcttggta
+7013433/1
@CCFDDAAA=FDDGHIGGHGEHJCCEGDFGGIIGEGGHFEG<D@B
@819436/1
cccacttttatcttttgcacctcacgatcgattactactgctttcccaaa
+819436/1
CCCFFFFFHGHFHJIJJJJIJJJIGIJJHIGIJIIJJIJJJJJJJJGGHI
@133705/1
gtgtacacctgagcgagactcataacgcagccagatgccaaagttcttga
+133705/1
@@CFDFDDA?DHDHIIIIIIIGHEHHHIIIDHGEGIIGIIGEGBFHHIIB
@1509987/1
acagattgtttgagatgtttgtgaaactgcgacaccttgtggctgtgact
+1509987/1
?@@FDFFFHGHFHIIJJJIIHJJIIGFGHJJDGEGGJJJIJJGIIDH@BC
@2912932/1
ggacaatgtttttttaattaatttttaatttattagtagttgttgatttt
+2912932/1
CCCFFFFFHHHHHJJJJJJJJJJJJJIIIJJIJJJJHIIHIJIIJJJJJJ
@1510396/1
gcatagaatagtgttcgacgtgattctttaatttgacataacttttttat
+1510396/1
CCCFFFFFHHHFHGIJJJJJHIJJJJJJJJJJJJJIJJJJJJJJJJJJJJ
@820318/1
ccaaatttcaaccaaatccgtcaaatagtggcggagattaatggtataag
+820318/1
@<@FFFFFHGHHHGIDHIIIIIHIIIIIHGGIIIHIGIIAHGGHFAFEH@
@1510869/1
gtagcactgagtgacggcacctccgacactgaggtcacggtactcgcggt
+1510869/1
CCCFFFFFHHHFHGIGIJJHGIIGGIIJJJIIJJFGIIGIHCHIIIIHF?
@6279243/1
cagcatacataataaaattagaggaagtaggtgctgggcctcttgtatgc
+6279243/1
C@CFFFFDHHHHHIIGIGI@FEHIEDGFHIJIHIJJGGIJJIJJJJJJJJ
@1511492/1
gtgcaaagcaagcaattgcccacacccgtatctcaacacccataaagaac
+1511492/1
<@@DFDDDFHFHDEGGGEEGFHGICFEGFHIIIICHHGI@F@F;?FCGB;
@1511572/1
cttgcggtctttgtataccttcaggtgatcgaacatcatgtcttcaaact
+1511572/1
@@CDDDDDFDFHDFGHG:CAHHGG<HHIBDE????D?BFDHCFF??9?F?
@7672915/1
gcgaattttgcgatctgcgtggtagcgtactaccagcgttgatagattct
+7672915/1
@@@D7DDDFHDH:CEGGGGH@FC@D?D:D<BCAFHFADFGG2=@AACH7=
@2217415/1
gtcacggtaagcattcatcagaatgctatgcaacatcttcatcttagcgt
+2217415/1
@@@?D@A=CF<BF@DGD:CH@<@HHIICA9BB@AFGFEFD@@<DBGE4@F
@6280350/1
cccgtttagcagcttcatccagaggcaagcgc
+6280350/1
@@@DDDDDBDHH?GBCEEIHCBE??EEFB??@
@2217429/1
cgcttgggcagagggaatctgattgtgctgttgtggaactgcttcacctg
+2217429/1
@@@DDFFFBDFHGIIA?EGIIIIGIGIGI@GECFHG9FF@DGGIIIII@?
@5600040/1
tggaactgcttcacctgtggccggcggcacgcagacgccttgatgacctc
+5600040/1
@CCDFFFDDH?CDEBGAGA@?CFAA:D@A@@@EB5;B<AEC<5@CDCCCC
@6280486/1
ctaaagtcattattctccgcgggcgaca
+6280486/1
@@<DDDDB><CDFHDH@HE@CEGGA>B/
@2915151/1
ctcttgtatgcgaaggtgttgaggcgcttgtggtggtgcacgcgcttggg
+2915151/1
CCCFFFFFHHHHHIJJEGHHJIJJJJJJJJHIJJIJHIJJJJJJHFFFDD
@7674038/1
ggctgaattgcagcatcttgtcgagaacatgaagccgctttggtttacgt
+7674038/1
CCCFFFFFHHHHHIJJJJJJHJJJJIIJJGIJJJJJJJJJJJJHHIJJIG
@7674107/1
ccggtactaacgatcaaatcgatcatgggtccataatcattcctggaatc
+7674107/1
?@@DDADDDFHB;GHHBFEHIEEEEGFDEIEFEGICFHAFHIIIGI@G@F
@2916008/1
cccacttcacgacgcttcagcagagtgcacacaatg
+2916008/1
81?BBDD?FB?DFBAFEGEDBE??G9<BCFA?6D?D
@7674839/1
gcaccttcaaacgcaacgaattttttagctattgctagtacttgctcgaa
+7674839/1
CCCFFFFFHFHGFIIIJJIGGGHHIIIGGIJJJJJIJIHIGGIGJIHIGI
@2916646/1
tgtttgtctgtttgtctgtttgtctgttcgtctgtgcgcgctaatctcag
+2916646/1
BC@FFFEEHHHHHJJJJJIJJIJJJJIIJJGIJIGHJJJJJJJJJJJJJJ
@2916780/1
gggctctcaggcaggcaagatgggcgtagtaggtaggcgtagggtaagac
+2916780/1
CCCFFFFFHHHHHJJJJJJJJJJJJJIJJJJJJIJJJJJIJJJJFHIJJJ
@4931990/1
gttcacctttagaagtatgtttttagctgtcatctggttcatacggcgcg
+4931990/1
C@CFFFFFHHHHHIJGIJJIIJJJJJJJJJJJJJJJJIHIJJJJJJJJJI
@2916823/1
tgttgtggaactgcttcacctgtggccggcggcacgcagacgccttgatg
+2916823/1
CCCFFFFFHHHHHJJJJJJJJJJJJJJJJJJJJJHHHFFDEDDDDDDDDC
@7675182/1
cgatgttatacatatagcatttcggatctatagaggctgtcactgcagcg
+7675182/1
@@<?BAAA4?BFFGBFGEHIGICB?:AFHHHA9CCGGGHIEGI@D@DG@B
@7675968/1
cgcttgtggtggtgcacgcgcttgggcagagggaatctgattgtgctgtt
+7675968/1
?=?=BB2=?2AD@AEEEEAFI@DDCDDDIDDDD<CCBBBAC@A8@AC@C@
@4933234/1
cttcaaatgacgacaccacagttccagtctcaggcacattgccattagta
+4933234/1
CCCFFFFFHHHHHJJJJJJJJHJIJJJIJJJJIJJIJJJJJJJJJJJJGI
@7676751/1
gtcgatatgtggatgtagctgccattatgtagactgttgtgttgaccaat
+7676751/1
CCCFDDFFG?FHGGII@ECHGGHGGEG9FAHHGIGIECHIGGGGGAFDGI
@4934035/1
ctagactaattaataaaattggactgtttttaatatttaaataaccgctt
+4934035/1
@@BFDFFFGHHGHIGIIIJGIJIJJJHIIJJHGIIJJJGIIIIIJIIJJJ
@4934232/1
ctgcttcacctgtggccggcggcacgcagacgccttgatgacctccactt
+4934232/1
CC@FFFFFHHGHFBFGHJIJJJIIIGIIIHHFEFEDEEDEACDDDDCCDD
@4934311/1
caccagtggtcttcttgaacttcttcaattgacgcaagaagtaccagaaa
+4934311/1
CCCFFFFFHHHHGJJJIJJJJJJJJJJJJJJJJJJJJJJJIGHIGIJJJJ
@2919618/1
ctcggatcagccgtttctgagattagcgcgcacagacgaacagacaaaca
+2919618/1
CCCFFFFFHHHHHIJJJJJJJJJJJJJJJJJJJJJJJJJJJHHHHFFFFF
@7677848/1
gtctggagagaagatcctcatcttgtatagaggaggcttgggctcgctct
+7677848/1
CCCFFFFFGHGHGIJIHIJGIIJIIEFFIIHFIIIIIHJBDGIIJIJFGG
@7678094/1
cccaactgtcctccggtactaacgatcaaatcgatcatgggtccataatc
+7678094/1
CCCFFFFFHHHHHJJJHIJJJGJIIIJFEGIFHHGHJJJJJIJJJJIGJI
@4935366/1
catcaatttatcttcaaatgacgacaccacagttccagtctcaggcacat
+4935366/1
CCCFFFFFHHHHHJJJJJJJHJJJJJJJJJJJJJJJJJJJJJJJJJJJJJ
@2920288/1
ttcttcttcagccggctttggtggttctttggctgtctctggtggaggtt
+2920288/1
@<@FFFFDF>FFDHGIGIIGICEHHGCG@>BGHIIFBGIIGGIIC@CH@;
@4270215/1
tgtgggtgtagcttaaaggggatctgctgtctgtggagctgatgcttgct
+4270215/1
@@=DDDADDFHHFIIII@FGGIIJCIIFHIIJJGIJJIIEHGGIIGFFH9
@135929/1
ctgtgatctgtttcttggcatctatagatgtcggtggcgcacagggcacg
+135929/1
CCCFFFFFHHGHHJJJHJIIIIIJJJJJJDHGHIHIGIIIIJJGGGIFHG
@820636/1
gtttatatgtactcatataaagacgactcattttatatgacgagtttaaa
+820636/1
@@@FDDDFDFFBBFHIGHAHCFEHGIIIGHGHIIEGIGHDFGDGBBFCHE
@3585583/1
ggggtcgcacgtcatattccaaggtagttactaatggagtcgaaacaaac
+3585583/1
@@@FDDFFHHFHHIJJGHEIGIIIGHIFHHCHGGIJBHIBFHIJJJJCGH
@4271012/1
tctctattcacctttctaggacatttatctggctgtatgtttacatcata
+4271012/1
CCCFFFFFGGFFFIIGIJIJIJJJJJJJJIJJJJJHIJGIIIJGEIJJIJ
@2921295/1
ctcagatgcaatttcttgcaagaattgcacaaagttgaagtccttgttgt
+2921295/1
CCCFFFFFHHGFHIJJJJJJJJJJJJIIJIJIJJFGFGGIDADHEIHHHH
@2921452/1
ccggaagtcactattccacgcgaacgaagtcgcgggctataataaatctg
+2921452/1
BCCFDFFFHHHHHJJGIJJGJIGGIJIGGFGAHGIGEDEEEDFCDDEDDD
@821339/1
ctctatactttgcattaaaataatgcccattttcacaggcaagggatcct
+821339/1
CCCFFFFFHHHHHJJJIJJJJJJJJIJJJIJJJJJJJJJJJJJJJJJJJJ
@1513218/1
cctcacgttccgccaattgcttcaccttatgatagtcatcgcggcctcta
+1513218/1
???D:=ADBDDD?;EAEA9?ADAEED@EDEDBEEIIIIIIDCD@AAADED
@2921819/1
caatatattcgtgaaaaccgcatccaactcggatcagccgtttctg
+2921819/1
@@@DDDDDB=DC?;CGEGIIAFIEHIGHDGHEDG@@FBB@?;CBCG
@1513406/1
ggcatctatagatgtcggtggcgcacagggcacgcttgcgcatgacatct
+1513406/1
BCCFFFFFHHHHHJIJJJIJJJJJJJJJJJJJJJJJJJJJJJJJJJJJHH
@2218762/1
ctgacacctcacccagggcgggatatggaattttaatttatgcccccttt
+2218762/1
CCCFFFFFHHHHHJJJJJJJJJHIJJJJJJJHHHHHHHFFFFFFEDDDDD
@4272048/1
ccgtcattgcagactgtgtggtagcgggtcggacgagccgtgccttttat
+4272048/1
CCCDFFFFHHHHHJIJJJIIJGHIJJIJHJJJEHIGJJHHFFFDEEDEEE
@2922721/1
cggcaaacgttaagtaagagtccgagtcgaattgagattgcggcgtcata
+2922721/1
@@CFFFFDDHHHGJIGIIEHFHEHEH?GGHIJJE<<BFHEDHG:B<EEDC
@7678615/1
taatttttgtctttcgcgaaatattccgcgacagatgtctttctagtgcg
+7678615/1
CC@FDFDFHFHGHJGGIGIIGIJIJJJCHHIJIGEICHIIJJJGGIEHHE
@7679071/1
agcgagactcataacgcagccagatgccaaagttcttgatcttcactggg
+7679071/1
CCCFFFFFHHHHHJJIIIJJIIJJIJJJJJJJHJIIJJJJJIJJJJJJIJ
@7679076/1
ggaacattcgactgatccggtgagggatgcgtgacgtcagcccctacgat
+7679076/1
C@@FFFFFHGGHHJIIGIJJCGHHIJIIJIJCFHIJHIJIJJJJIIJJJG
@7018363/1
attagacatcgacaaaacatcaagcttgtacaaaattgttatttaaacat
+7018363/1
CCCFFFFFHHHHHJJJJJJJJJJJJJJJJIJJJJJJJJIJJJJJJJJJJJ
@5602763/1
caacgaaatcgtgttttagaaaaccaaactccttaggattcgtatctttc
+5602763/1
CC@FFFFDHHHFHFHIIGHIGIIJJJGIJGGGHGJGIEHEIIFFHGEIJ@
@7679681/1
gcctcttgtatgcgaaggtgttgaggcgcttgtggtggtgcacgcgcttg
+7679681/1
CCCFFFFFDDHHHJGGIJAFHGIIIJJIIJJJHJJEHIIHJJIJJJHFFC
@5602966/1
cgggctctgtgcctggctcccatgtcacggtagcactgagtgacggcacc
+5602966/1
@@@DDD?DHHDDHJGGGAGHGIJIJJEHHEFGHEGIJJIJDGBBGIBG<F
@7680710/1
cctaagtgagtatacatctattaaattcaaacgcagagctcattatgttg
+7680710/1
CCCFFFBDHHCDHIIJJJJJIJJJJIIJJJJJIJJIJJJIHIIIJIIHIJ
@2923032/1
cctgggtaaggtatttcaggatcgtcacgacccacatcttcgtcgcgcca
+2923032/1
@@@DDDADFBH:AFHGHIIIIIIIIIIGIIIIIIIIGCHGEHGEHHGGIE
@7681905/1
tcttggttgaacggaactccaatcctttactcgaatagtcttttctaact
+7681905/1
CCCFFFFFHGFHHIJJJJJJJJIJJJJJJJIJJJJJJIIJJJJIJIJIII
@2923329/1
gcaaagagttgtcgatatgtggatgtagctgccattatgtagactgttgt
+2923329/1
CCCFFFDFFHHHHJIJJJJHHJIJJHJJJJJIJIJJJJJJJJJJJJJJJH
@7683133/1
gtctgtttgtctgtttgtctgtttgtctgttcgtctgtgcgcgctaatct
+7683133/1
BCCFFDDFHHHHHHJIJIIIIJJJHHIGJIJJIHIHGGDDHGIIIGIGFG
@2924518/1
gggctctcaggcaggcaagatgggcatagtaggtaggcgtagggtaagac
+2924518/1
@<<ADDD?DFBFF@F:?F=FHGIGEHEGG?D<DFHHDGED?DDC9BFDEH
@7683641/1
ttccagtaaaggttgtgatttttcaccgataacttccaatttgtatttgt
+7683641/1
C@CFFFFFFHHGHEIJJIIJJCGI?FHHGJ>GHIGIJIGHIIIBFGGIII
@7683675/1
gaggaagtaggtgctgggcctcttgtatgcgaaggtgttgaggcgcttgt
+7683675/1
BCCFFFFFHHGHHJJJJJ?HHJJJJIIJJJJGIIJDGHIJJJJJJJJJJH
@1514702/1
gtctatgtctatcggctccgatttgtcgtcccaaggaaactccttgttaa
+1514702/1
CCCFFFFFHHGHHIJIIIJJIJJJIIGGIGIJJJJJIJIJJGIJJIJJII
@1514816/1
gatcgggctctcaggcaggcaagatgggcatagtaggtaggcgtagggta
+1514816/1
CCCFFFFFHHHHHJJJJJJJJJJJJJJJJIJJJHIJJGIIJJJHGIJICH
@2219699/1
ggtgcacgcgcttgggcagagggaatctgattgtgctgttgtggaactgc
+2219699/1
BBBFFFFFHHHHHJJJJJJIJJJIJJJJJJJJJJJJJJJJJIJJIJJJJJ
@2926750/1
cgcgagatcgggaactatgtggttaaaaccaaaaatttgccggaagtcac
+2926750/1
CCCFFFFFHHHHHIJJGIJHIGIIGIIJJJGIIIJIIJJJJJIIIIIIJG
@1515621/1
gtaggtgctgggcctcttgtatgcgaaggtgttgaggcgcttgtggtggt
+1515621/1
CCCFFEFFHGHHHJJJJJJHJJJJJIIIJHGHIJJJJJJJIIJIJI@AH@
@4938699/1
agggaatctgattgtgctgttgtggaactgcttcacctgtggccggcggc
+4938699/1
CCCFFFFFHHHGHIFGI?FIIJHIG<FHHJIGJJGHHGGDDHIIIJJJHF
@4938887/1
gggctctgtgcctggctcccatgtcacggtagcactgagtgacggcacct
+4938887/1
CCCFFFFFHHHHHJJJJJJJJJJJJJJJJHJJJJJJJJJHIJJJJJJJJJ
@7686762/1
gtcctttatacatttcggcatggcgatcatgtcgatggcttggtttattc
+7686762/1
@@CFFFFDHFFHFIIGHGJEHGJIIGHIIJJHIGIJJJIIJJIGIIAEIH
@4939830/1
cggtagcactgagtgacggcacctccgacactgaggtcacggtactcgcg
+4939830/1
@C@FFFFFHHHHHIIIIGGGIJIIJI@CGIIJIJJIFIIJIJHEHJJJIH
@1516969/1
gtccggaacatcaaatatcttgacttggcaaagagttgtcgatatgtgga
+1516969/1
CCCFFFFFFGHHHIJJJJIJJJJIGIHCGGJGJJG?FHHIJJIJJIIIJI
@1517102/1
agattgtttgagatgtttgtgaaactgcgacaccttgtggctgtgacttg
+1517102/1
CCCFFFFFHHHHHJJJJJJJJJJJJJJJJIJJJJJJJJJJJJJHIHIJJI
@139632/1
gtcacggtagcactgagtgacggcacctccgacactgaggtcacggtact
+139632/1
@BBFFFFBFHHHHJJJJGHIJIJJJJJJJJJJJJJJJJJJHIJJJJDHHG
@140002/1
cctgtacgttcaaacgtatcacacattttctggtcaccttccatgcaaaa
+140002/1
BCCFDEFFHHHHHJJJHIJJJJJJJJJJJJJJJGJJJJJJJJJJJJJJJJ
@2222561/1
ttttgtttttctctgtgatctgtttcttggcatctatagatgtcggtggc
+2222561/1
<@@FFA;DFDHGHGIEHGIHGHFHIIIIIA?FBCGHIIC>FGFGEF@=FG
@140411/1
ctgctgccgaaagattagagtcgtcttctacttctgcttctggcacatca
+140411/1
CCCFFFFFHHHHHJJJJJJJHIJIJJJJJJJJJJJJJJJJJJJJIJJJJJ
@1518157/1
ttacagcatacataataaaattagaggaagtaggtgctgggcctcttgta
+1518157/1
CCCFFFFFHHHHHJJJJJJJJJJJJJJJJJJJJJGGIJJJJJJJJJJJIJ
@2223123/1
gataccatacaccaaaatattttttacgatttttgtctgtctgtctgtct
+2223123/1
C@@FDFFBHFDBDE?CGHHIIHIIGIEIAFCHHIIFGHIHGFH?GBHDFF
@2223139/1
ggcagcccgaacacggttaccgggaattttgtttggtatctgataccgac
+2223139/1
@@CFFFFFHHFHHIJJGIJJJJJJIJJJJJJFGGGIIGIJJJIJJJJJGH
@1518321/1
gatccactcttgctccatggtccaggagcagcagcgtgcgcagg
+1518321/1
@@@DADB>FBFFFBE<AEHCA:FDE>EGCEEE;FDE1?DGA@FA
@3588431/1
cggcgtcgcttgcggtaccggcgtcggttgcggaaccagcctcgcgggtg
+3588431/1
@CCFFFFFHHHHHJJIJJJJJJJHIJJAHHHFDDDDDDDDDDDDDDDDBD
@1518826/1
ccttgatgactgcatagatagaaatcgaactcggtcggatgcgtgatgcc
+1518826/1
?@?DDBDDHFFFF@>HH@III>HHHA<CF?;AEB::?60B?B@CFEHGBH
@1519310/1
tgtcacggtagcactgagtgacggcacctccgacactgaggtcacggtac
+1519310/1
@@@DDEFDDFFHHIIEFBA?CHBFHGIGCGHGHI<GCHHIIFFGGII@DB
@7021144/1
ctgtgatctgtttcttggcatctatagatgtcggtggcgcacagggcacg
+7021144/1
@@CDDFFFHGHGHGGGDGIIGGIJIIH@ECFHIJIIFIBHEHJIIJBIIE
@6284916/1
gttggagcttggtacaaagcaaaggtcgggcagttcgtcaacaagacatt
+6284916/1
@@@DDDDDFFFBDA?@:CGFEE;E@<AEA6AFG:D?BBDB6?<C@CFCAA
@6285011/1
ggaactgcttcacctgtggccggcggcacgcagacgccttgatgacctcc
+6285011/1
@C@FFFFAHHFFFEFEHIIGIGIGHJGIJGA8EADB>BCBDCDCDCCCDD
@6285501/1
gtttactagcctcctccttagaagttggttcctctttacaagtagactca
+6285501/1
@@@DDDD;DDDFHIBHDEHEEF<BHI<<CA@GHHIIIEH>@DFH@EHII@
@6285582/1
gtttgtttcatgtcaatcggttcataaataaaaaagttatgtcaaattaa
+6285582/1
CBCFFFFFHHHHHJJJJJJJIIJJJJJJJJJJIJJJHIJJJJJJJJJJJJ
@7022333/1
ctctttgcggccttcaaactgaacctaggtaatccctttatttcttcttt
+7022333/1
CCCFFFFFHHHHHJJJJJJJJJJJJJJJJHIJJJJJJJJJJJJIJJJJJJ
@6285783/1
gccttgaattccttgatgactgcatagatagaaatcgaactcggtcggat
+6285783/1
CCCFFFFFHHHHHJJJJJGJJJJIJJJJJJJIJGHGHIJJJJJJIJJJIJ
@5606466/1
atgcgaaggtgttgaggcgcttgtggtggtgcacgcgcttgggcagaggg
+5606466/1
@BCFFFFFHDHHHJJJJJJJJJJIJJJJJGHJJJJJJJJHHHFFFFDDDD
@5606482/1
ttagcgttcacattgacaaacttaggtttgcttacagccattcccaactg
+5606482/1
CCCFFFFFHHHHHJJJJJJJJJJJJJIJJJJJJJJIJJJJJJJJJJJJJJ
@4272459/1
ctgggaacattcgactgatccggtgagggatgcgtgacgtcagcccctac
+4272459/1
:?=DBDDD?A><DCF;FBE9FAE2@?ED70?BF>?:?DAHA=@@A1;FD@
@5606788/1
agcatacataataaaattagaggaagtaggtgctgggcctcttgtatgcg
+5606788/1
<<@BDDD;?=AD>F<CFEI>AC>GHEAD<H9CF@B?FDGC@GDGHFG@DA
@7023004/1
cttcaaatgacgacaccacagttccagtctcaggcacattgccattagta
+7023004/1
@@@DDDD?4??CDACGFFIII2ADE<?CGFFI9FF;FEECFFI9BGFF?@
@7024802/1
ccgcatccaactcggatcagccgtttctgagattagcgcgcacagacgaa
+7024802/1
CCCFFFFFHHHHHJJJJJJJJJJHJJJJJJJJJJJJJJJJJJJJJHHHFF
@6288324/1
gttgaccaataatgggttaatcagactatagttagtatagttataagact
+6288324/1
CCCFFFFFHHHHHJJJGHJJJJIJGHIHIJJEHGJFGIJJIIJJJJJJJJ
@6288397/1
ctctataccacggcgtcacgacacagtccttgtaattctctggtgtgaca
+6288397/1
CCCFFFFFDHHHHJJJJJJJJJJJJJHHJJJJIIJJJJJJJJJHIGHIJJ
@7025333/1
cggtaagtttgtcgagtagagccttagctgcggaatgcttagcttccttc
+7025333/1
B@CDDFFFHHHHHJJJIJJJJJJJJJJJJJJJJJJJJJJJJJIJJJJJJJ
@7025506/1
ctgggtgcgtgcaggatcctcgtcattgcctggcatacaaggcaaagcac
+7025506/1
CCCFFDDFGFHHHJJHIIIHGIIIFIJIJIHJIJIIIJJIJJHHIIIIJJ
@5609619/1
gctcccatgtcacggtagcactgagtgacggcacctccgacactgaggtc
+5609619/1
CCCFFFFFHDHHHJJGIJIJJJJJJHIIJJJIJJJJJJJJJJJJJJJJHJ
@5609888/1
cagtgagttcgtgttgcaagacatgtaggaactgtccctcggagatgccg
+5609888/1
@@@BDD:DBHBFDGIGHEHGGCHFIHGGGIIGHEGFHIIIBFDA6BBFGG
@5610319/1
ttccacttcatcatcagggatcttgccgtcattgcagacggtgtggtagc
+5610319/1
7@@DD:?BFCFFHIHGGD@GCGHGCHEHEIGIEFHGE>F@D?DDDGB@GB
@5610746/1
ggctccgcgaacgcagttttcgaccttattatgtgtagatagtaaacgtt
+5610746/1
@@CFFFFFHHHHHGGFCGIIIIGGIJJHHGGIIJJHIJIIIIGIJJJJGH
@2928327/1
ctccatggtccaggagcagcagcgtgcgcaggttcaggcatctgcaccaa
+2928327/1
CCCFDFFFHGHHHJIJJJIJIJCGEGHGIEHIDDFGIIJGIIJJJJJIJJ
@4276773/1
atagagacgatttcaccagtggtcttcttgaacttcttcaattgacgcaa
+4276773/1
@B@FFFFFHFHHHJJJIJJIJJJJJJJJJGJJJIIHIJIGIJJJJJJJJJ
@7687153/1
ctgcaatcctgcctcacatgattcatccacaaattccaacccttgcgttt
+7687153/1
:?<DB:AADFFHFB@GHGBFAHBC<AC49?9CGHG4C@G>A?DGIGE@DF
@6290811/1
ctttatacatttcggcatggcgatcatgtcgatggcttggtttattccca
+6290811/1
CCCFFFFFHHHHHIJJJJJJJJJIJJJJJJIJJJIJJJIIJJJIJJHGIC
@4940631/1
ttctcattcgcgtacttttcaaggaacatttgagtggttccttttagtaa
+4940631/1
CCCFFFFFGGGHHJJJJJIEHEGGGHIIIIJICGGGIFGGIIIIJEGGGI
@6291055/1
ctcagattgccatctcagaaattagcggatggatcaagaggctgacaccg
+6291055/1
CCCFFFFFHHHHHJJJJJIGIJJJJJJJJJJJJJJIJJJIJJJJJJJIJI
@7687873/1
gcaaagataagatgaagaagaggagcaaatggaaaaaaaa
+7687873/1
@@@DDDDDHHHDABGBEHF?C:?D?3CFCGGGIIIIIFGG
@142374/1
ctgagtgacggcacctccgacactgaggtcacggtactcgcggtacatgt
+142374/1
@C@FFDDDBDD@DHHGGEHAFHBDF@?AHDDH?6DDFGGI@@EHHBC;@@
@4940938/1
gttctcattcgcgtacttttcaaggaacatttgagtggttccttttagta
+4940938/1
CCCFFFFFHHHHHJJJJJJJJJJJJJJJJJJJJJJHIIGHJIJJJJJJHJ
@1520034/1
gttggttatcaagtggcttggtaggatccaagttgaaatctttgatcatg
+1520034/1
CCCFFDFFHHHHHIJJJJJGIEHGIFHIJJJIFHCCHJGEHIJEBFGIIH
@2225071/1
gcgagactcataacgcagccagatgccaaagttcttgatcttcactgggc
+2225071/1
CCCFFFFFHHHHHJJJJJJJIJJJJJJJJJJHIJJJJJJIJIJJJJJIIJ
@7688524/1
ctacttggttccaattaaactttgggcctgtttcagagtctcgttgactt
+7688524/1
CCCFFFFFHHHHHJJJIIJJJJIJJJJJJJJJJJIJIJHIJJJJIJIJJJ
@7688594/1
gccacatcaatgttgataaaggctttattggtaaatatagcggattggaa
+7688594/1
@@<DDAA?FBACDAGB?A?CFFHIEIGGHBG<EB9B?EHGGGIGGGIGA4
@1520912/1
atacataataaaattagaggaagtagg
+1520912/1
?@7D7DBDBD>FBGGEG9FFE:ACAHH
@7689081/1
ggtgagggatgcgtgacgtcagcccctacgatcatcactgtcgtgtcctt
+7689081/1
BC@DFFFFHHHHHHIJJJJJJJIJJJIJIJJJJJJJJJJJJJJIIJJJIJ
@2931102/1
gttgtattcagctggtggagcagatatagcggtggaggggaacacagttt
+2931102/1
@@@DDADA?CF?FHGACGCGI=@:CCAACFEH8CGGGEHI@GB;=F6=FA
@144130/1
caagaagtaccagaaacgggacttagccacaatctggtctggagaga
+144130/1
CCCFFFFFHFFFFGIJIJJJIIJIIGGIIJIJIEHJIFGIJJIIJJJ
@2931250/1
gtacgtgtgtatgtcactgaacttctcttaaacgactggaccgattttga
+2931250/1
@@@DDDD:CFFHDHHIIIIG>AEEHHGHGHDHIIG:FD=FHGGGHGGDH;
@7689495/1
ggagtgactttcccgtttccaatctccaagacaggaggctccagtacttt
+7689495/1
@;;?D?;DFHDBHAGEDC??CACGH:2CCBA?GHG@8DADFHHII@D>FA
@4942478/1
ttcagttcttaagatacatcaataaaacacgtgaaagtaatgatttaatg
+4942478/1
CCCFFFFFHHHHHJJJJJJJJJJJJJJJJJJHIJJJJHIJJJIJJJIIJJ
@4277115/1
gccgctttggtttacgttccagttctcgattatcgaacttttcgccatga
+4277115/1
C@CFFFFFHHFHHIJJGHJJJJJJJJJJJIJJIIJJJIIJJJJJJJJJJG
@4277292/1
ggaactgcttcacctgtggccggcggcacgcagacgccttgatgacctcc
+4277292/1
@CCFFADBHH>FFGGF@ADEHGIEBHGIIII@EED>ECECC@CCDCCCCB
@1522086/1
ggagattttactatctttcaagtcggcataacgggccgcgactccgccct
+1522086/1
?;??ABDDBHDFFGDGEHIIHHC@BEHEHIGEHEHIGHFGEEFFFFC?CB
@4942950/1
tccgtctgattctgtgatagtgaatacaagatcgtggggtgggcccacca
+4942950/1
CCCFFFFFHHHHHJIJJJJJHJIJJJJJJJJJJJIIIJJHHJJJJJJJJJ
@4277929/1
cagacctagcccaaattcttcttcttcagccggctttggtggttctttgg
+4277929/1
CCCFFFFFHHHHHJJJJJJJJJJJJJJJIJJJJJJJIIJGHJHJJJJJJI
@4943322/1
caccagtggtcttcttgaacttcttcaattgacgcaagaagtaccagaaa
+4943322/1
CCCFFFFFHHHHHJJJJJJJJJJJJJJJJJJJJJJJJJJJJHHIJJJJJJ
@4278309/1
aacacggttaccgggaattttgtttggtatctgataccgacacatggtag
+4278309/1
CCCFFFFDHHHHHJJJJJJJJJJJJIJJIJJJJJJJJJJJJIJJJJJHIG
@4944642/1
accaaaatattttttacgatttttgtctgtctgtctgtctgtccgtttgt
+4944642/1
CCCFFFFFHHHHHJJJJJJJJJJJJHJJJJJJJJJJJJJJJJJJJIJJJI
@1524420/1
ggtgttacctgcaacttggccaggttagggccaacagattgtttgagatg
+1524420/1
?@=DDDDFHAFFDGGIIFGIIIGF<CCF<GGIIIICDB?DBGHEG@FHF@
@4944942/1
ggcaaaggtagtaagtcagctgttccacttcatcatcagggatcttgccg
+4944942/1
CCCFFFFFCFHHHJJIJJJJJJJJJJJJJJJJJJJJJJJJJJJJJJJJJJ
@4944982/1
cataaaaccaaacctctggttcgattgggcctcaaaaaatcacgtttata
+4944982/1
@@@D?DD:ABDA;<EGGACHGG<EHHIIGGC;GHGC@B@DFBFDGAGFE@
@4280044/1
ccgtggtcttcactagttggcaaatcgcgcgtatagacattttgctacca
+4280044/1
@CCFFFDFHHHGHJIJJJJJGHIIIJJJJIIIGJIGIJEIIIJIJIJJIJ
@4945403/1
gtccggtagaactctataccacggcgtcacgacacagtccttgtaattct
+4945403/1
CCCFFFFFHHHHHJJJJJJGIJJJJJJJIJJJJJJJJIJIJJJJJJJHHH
@1525293/1
gcgactgtcacacggtagcggaaggtgggttcgtgaatcatgccctcaat
+1525293/1
CCCFFFFFHHHHHJJEHIJJJJJJJBGIJDGHJGHIJJJJJIJJJJJJHE
@4946315/1
gtgtacatcatggaaggaagatgcctcatcacaacatctaaagcta
+4946315/1
CCCFFFFFHHHHHJJJJJJJJJJJJJJJJJJJJJJJJJJIJJJJJJ
@4281299/1
cagccagatgccaaagttcttgatcttcactgggctcttctctgggattt
+4281299/1
@CCFFFFFHHHHHIJJHIJJJJJJJJJJJJJJJJJIJJJJJJJJJJIJJJ
@1526698/1
gcaagaagtaccagaaacgggacttagccacaatctggtctggagagaag
+1526698/1
CCCFFFFFHHHHHJJJJJJJJJJJJJJJJJJJJJJJJJHIJJJIJIJJJJ
@4281878/1
gcttcgggcttcaacagcttgttagcttgccattgtcctttcctaggagt
+4281878/1
@@<DFFDFDHDFHGHGJIGJJHBGGIICHGCGHIJIGGGIGGIJJJCCG?
@4947356/1
caaattacagaatcattatcccttgtttataagtttagtatagcttatta
+4947356/1
CCCFFFFFHHHHHJJJJJJJJJJJJJJJIJJJJIJJIJIIJJJIJJJJJI
@7689856/1
cctcacgttccgccaattgcttcaccttatgatagtcatcgcggcctcta
+7689856/1
@@@FFFFDHHHHFIIJJJJJJIGGIIIIJIJIJJIHIGHIJJIAGIIIJJ
@7025834/1
gtaatatagtttcttttttaattgttataaattcgtaattcgtagctttc
+7025834/1
BBBFFFFFHHHHHJJJJJJJJJJJJJJJJJFFIJJIJDGIJJHJIJJJJJ
@7025993/1
cgtactggagtgccgtatcccgtgtcatcggcaatttccgagagcagttc
+7025993/1
BCCFFFFFHHHHHJJHJJJJJJHIHJJJJJJIIJAHIIIJGIIIJJJFHH
@826053/1
ctgtgatctgtttcttggcatctatagatgtcggtggcgcacagggcacg
+826053/1
?@@ADADBH?FHH>AABGFAIGHGHGDHGH<FEG?CFGGGGABHIE?;;F
@2931776/1
ggcgcttgtggtggtgcacgcgcttgggcagagggaatctgattgtgctg
+2931776/1
CC@FFFFFFHHHHIEHGIJJJJJJJJIJJJJJJJJIJJJJJGGEHGIIDH
@7026575/1
cccacgttggttatcaagtggcttggtaggatccaagttgaaatctttga
+7026575/1
CCCFFFDFHHHHHJJJJJJIJJJJIJCF@GFAFHEIEHJE@FH<DFHIC4
@2226946/1
cataataaaattagaggaagtaggtgctgggcctcttgt
+2226946/1
@@<DDD:4:<<>DF:FG3CED@<<<CCHFAF=DGEGCCD
@2932115/1
gcgataaatattgcacatctacctttggaaagatactgtcgaccaagtca
+2932115/1
CCCDDFFFHHHDHIIIJIJJJJJJJJJIJEIGHJJIGGHHGGIIIJGFGG
@7026739/1
gggctctcaggcaggcaagatgggcatagtaggtaggcgtagggtaagac
+7026739/1
CCCDFFFFFHFDFIJJIGIGEGIJJIJGIIIGIDDGIJIIBGGI?BHHGC
@7690980/1
acggatttggttgaaatttggtacagatatagtttagaaccttagaaagg
+7690980/1
@@<DDDDDHFFHF@GHG<FAHCHHIIIEFHFGEHIHGHIIIIIIGHAH@@
@2227428/1
gggatgcttaaatttacatttagtgtttgtttcatgtcaatcggttcata
+2227428/1
CCCFFFFFHHHHHJJJJJJJJJJHHFHJJIJJJJJJIIJJJJJJHHIJJJ
@6293703/1
atggctgctaccatattacttactgctttcacaatcttcgtgggactagt
+6293703/1
@@@DFFFFHFHHGJIJJJJJJIJJJIJIIJIIJGHIJJI=DFGHBGGIID
@2228065/1
gggaactatgtggttaaaaccaaaaatttgccggaagtcactattccacg
+2228065/1
@@@DDFFFHHDDDHHIJGGIJJIFIJJIIGEIIBIHD?FGHCHGIIGGGE
@7691891/1
cataataaaattagaggaagtaggtgctg
+7691891/1
?7<1:;?DB?<?:EC<>;FF<:CHAFF<B
@2228153/1
gtcatttaggtgaagttttaatattacttgaattacactacatcactagt
+2228153/1
CCCFFFFFHHHHHJJIJJJJJJJJJJJJJJJIJJJJJJIJJJJJJJJJJI
@3591029/1
cgtggattagtagctgtagcttcgtcagttgggtgataacatcattggat
+3591029/1
@CCFFDFEHHFHHGGIHGIIGIJJHHJJHFFHE?DHGJJJGGGGHGGHGC
@2228993/1
ctcatcacaacatctaaagctaagatggcatcatatggtatctgcctggt
+2228993/1
CCCFFFFFGHHGHIIJJJJJJJJJJJJJJIJJJJIJJJJIIJJJJJJJJI
@3591622/1
ggcttcaacagcttgttagcttgccattgtcctttcctaggagtgacttt
+3591622/1
CCCFFFFFHHHHHJJJJJJJJJJJJJJJJIJJJJJJJJJIIJJFHIJJJJ
@3591712/1
aagtaggtgctgggcctcttgtatgcgaaggtgttgaggcgcttgtggtg
+3591712/1
<?BDDDFDFHGHHJJJJJGFIIJJJJJFBFH?FHHGIJBCFGHIIIIJEG
@3591879/1
ggggtaatgctaacgtcatagcgataaattttaagggatttaaattccat
+3591879/1
BCCFDFFFHHHHHJJJJJJJJJJJJJJJJJJJJHIJJJJJJHIIIJIIJJ
@2229922/1
cagcgaaatagtcacacccacgttggttatcaagtggcttggtaggatcc
+2229922/1
CCCFFDFFHHHHGIIIGGIJJJGIJJHJJJJJIJIJJJJJDHFGEG@BFG
@5613335/1
cgtcttttgaagattctgatattgatagttttttcattccctgcagagct
+5613335/1
CCCFFFFFHHHHHIJJJJIJIJJJJJJJJJJJJJJJJJJJJJJJJJIJJJ
@4283703/1
tgtggaactgcttcacctgtggccggcggcacgcagacgccttgatgacc
+4283703/1
CCCFFFFFHHHHHJJJGJJJJJJJJIJIJJJJJHHHFFDDDDDDDDDEDD
@5613908/1
caacgaccaatcatggacttttcttcaatatccacataagtaacttcaaa
+5613908/1
@BCFFFFFHHGHHJJJJJJJJJJJJJJIJIJJJJJJJJJIIIIJJJJJJJ
@2231322/1
tctgtatactggaaatcttcgtagcttttcatgaacttctttttattttc
+2231322/1
CCCFFFFFHHHHFIJGIIJJJIJIJJJJJJIJJCHIJJIIJJJJIIJIJD
@2231515/1
aggcactagaaatatttcggcgatttaatttttttatgtttttattatgc
+2231515/1
@CCFDFDDHFFFHJJJJJJJJJFHJJGGGIJJJJJGIJHGHJJHJJIJJI
@5616092/1
catacataataaaattagaggaagtaggtgctgggcctcttgtatgcgaa
+5616092/1
CCCFFFFFHHFHGIHIJIHIIHIFGDFEHIGJIGH3CFHIIJHIIJIIGG
@5616700/1
acggtagcactgagtgacggcacctccgacactgaggtcacggtactcgc
+5616700/1
@@CFDDDFHHHHHIEGIIJJJJIJJJJJIJJJJJJJJHIJJJJFGHJJJH
@1529080/1
gatggagtgagcacgggctctgtgcctggctcccatgtcacggtagcact
+1529080/1
@@@DFAADDBDDHIIFDFEEA?EHGGE>D?DFHCHF>BBEGGE?CGC>CC
@4287482/1
ctccgcagtactgtcgtttgcaaatttgtccctcaccatgctcatactat
+4287482/1
@@@DDDD?ABCBFEFHCFBGEHIHHFG@CEGEIIGEGGIEGIIEHGII@F
@1529493/1
cactggttcaaattcaaataaaatcactctgcaatcctgcctcacatgat
+1529493/1
CCCFFFDFHHHHHJJJJJJJJJJJJJJJJJJJJJJJJJJJJJJJJJJJJJ
@1529803/1
gcttgggcagagggaatctgattgtgctgttgtggaactgcttcacctgt
+1529803/1
CCCFFFFFHHHHHJIJJJJJJJJJJJJJJJJJJJJJJJJJJJJJJJJJJI
@4287819/1
gcgctacggccgcggagatgtggcagagttgcgccagactagagcctctg
+4287819/1
CCCFFFFFHHHHHJJHIHIIGIJJJJGJHGIJIHHFFFDEEECEDDDDDD
@2235004/1
gtcttcaaactccactatcatctctttctttggagtttgtatacttaatt
+2235004/1
CCCFFFFFHHHHHJJJJJJJJJJJJJJJJJJJJJJHIJJHJJJJJJJJJJ
@828997/1
cgggaattttgtttggtacctgataccgacacatggtaggttccatggat
+828997/1
@CCDDDFFHHFHHIIIHGGGI<AFBHGIHIIIGIIIFDE?DDHHIIIIF@
@2235299/1
attgaaaataaaaataaaaaaatagcaggggttattgttatgtcgatgtc
+2235299/1
@@@DDEDFHHDHHIIFIGHGGEGGIIGIJIGGGGIGGIHHGHIIGAFIAG
@147438/1
agcacgtagttctcagcttccctgcaaagttaaccatcttgtattcaaaa
+147438/1
CCCFFFFFHHHHHJJJJJJJJJJJJJJIJHIIJIJJJJJJJJJJJJJJJJ
@147715/1
cagtggtcttcttgaacttcttcaattgacgcaagaagtaccagaaacgg
+147715/1
B@@DFFFFHHHGHJJJJJJIIJJJJIIJIJJJJJJIJJHIJIIJJJIJIJ
@2934790/1
ctttctttggagtttgtatacttaattcgatgttatacatatagcatttc
+2934790/1
CCCFFFFFHHHHHJJJHIJJJJJJJJJJJJIJJJJJJJJJJJJJJJJJJJ
@7693334/1
gtaggtgctgggcctcttgtatgcgaaggtgttgaggcgcttgtggtggt
+7693334/1
CCCFFDFFHHHHDGIJJJJHIJJJJIJJJCFHHIIJJIJJJJJJJJJJJG
@2935756/1
cccatgtcacggtagcactgagtgacggcacctccgacactgaggtcacg
+2935756/1
@@@DFFFFDHHHFBFCEGHIHIIIGIIJIIJGHHIIHGHGHIDHIFGHII
@149119/1
ggtgcacgcgcttgggcagagggaatctgattgtgctgttgtggaactgc
+149119/1
BBBFFFFFHHHHHJJJJJJJJJJIJJJJJJJJJIIJJJJJJJJJJJJJJJ
@4948212/1
cgctattaattcattagcgaaaaacttatttttcacttttaaaaatacat
+4948212/1
CCCFFFFFHHHHHJJJJJJJJJJIJJJJJJJJJJJIJJJJJJJJJJJJIG
@4948266/1
cggcacctccgacactgaggtcacggtactcgcggtacatgttgtgtaca
+4948266/1
@?@FFDFFHHHHHIJIIIJIIGIIJJDHIIJIJIJHIJJJJJJJHHEHFE
@2936230/1
tgtgtgttcaaggggatctgagaatggtttagattcacaattttgtccgc
+2936230/1
@@@FDFDDHHHFGIJGHHIIJJ<BHHIBEGFHGHIIGHJJJJJJGFHIJI
@149825/1
cttctacttctgcttctggcacatcaggagaagttggctcctcaacagac
+149825/1
CCCFFFFFHHHHHJJJJJJJJJJJJJJJIJHIJIJJJJJJJJJJJJJJJJ
@7029889/1
gtctggagagaagatcctcatcttgtatagaggaggcttgggctcgctct
+7029889/1
CCCFFFFFHHHHHGJJJJJJJJJJJIJJJJJJJJJJJJJHHJIGIJJJJJ
@6297058/1
gtacattcttttttcctcctttcttttttggtggcttccccattttgaca
+6297058/1
?@@ADDDAFHFFFHCGIGIIIG@HEHHGGII?@CFHGIEHHIIIGIIIIE
@4949186/1
gtgctgggcctcttgtatgcgaaggtgttgaggcgcttgtggtggtgcac
+4949186/1
CCCFFFFFGHHHHJJHIJJJJIJJJFGGHIIJJGIJIIJHIJJIIHIIJJ
@2937406/1
gtttgtctgtttgtctgtttgtctgtttgtctgtttgtctgtttgtctgt
+2937406/1
CCCFFFFFHHHHHHIJJJJJJJJJJJJJJJJJJJJJJJJJJJJJJJJJJJ
@2937455/1
ctttatgattggttgcatattatggcaacatacacatttggttctattca
+2937455/1
CCCFFFFFHHHHHIJJJJJJJJJJJJJJJJJJJJJJJJJJJIIJJJJJJJ
@150620/1
tgttcttcatgaaaattgataattcattttcttttctaatctgtgtcaag
+150620/1
@C@FFFFFDFFAFBEIIIIIIGIIIGHGIIFHFEFHHHGIIIIFGIIGHG
@6297759/1
cccagacctagcccaaattcttcttcttcagccggctttggtggttcttt
+6297759/1
@@@DFFDDFA?DFGE=BG>HIIIGGHI@9CAFHIBEAGDBHHBFGCE=FD
@831591/1
cgacaagctgcaactgtacgaatgtgctcttgaggtacttgaacatgggc
+831591/1
CCCFFFFFHHHHHIJJJJJJHIIJIJIJJJJGHGJHIIJJJJIJIJJIGI
@4289296/1
cctggatggagtgagcacgggctctgtgcctggctcccatgtcacggtag
+4289296/1
CCCFFFFFHHHHHJJJJJJJJJJJJJIJJJJIJJJJJJJJJJJJJJJFHG
@2937829/1
ggcactagaaatatttcggcgatttaatttttttatgtttttattatgca
+2937829/1
=??;BABBFD>F>FGIIG8FH?CDFG<DDGGE07?CC=B=;@DGHC==EI
@3595718/1
tatcggccgagcgcttcggtactgttgtggaaatagtgtactataagtcg
+3595718/1
?@@DDD>DHFAFHGDGGG6:DB?D?D>HGGCGIIGIGF=CFHBHEGI=CD
@2236555/1
ccatgagcgtacgtgtgggtgtagtgcctgtagtatagactgggaagctc
+2236555/1
@@@DBDDBFCA@F<AAEAA<CGDEHCBGIHIIGGGGIGIGIEHGEHHE<C
@832366/1
gaaaattacgaactatacaaattgcatataattatgcgtatattgagaca
+832366/1
CCCFFFFFHHHHHJJJJJJJJJJIIIJJJJJJJJJIIIGHIJJJIIJJJJ
@2236677/1
cccctggcgtaaaataacgtcaatacattggatctcctcagtaggatggc
+2236677/1
CCCFFADDHHFHFGIEEHIGEGGGIGHIIIGACBDFHGGIIBCHGFGGDC
@152229/1
cttcaccttatgatagtcatcgcggcctctagccgacacgattatga
+152229/1
CCCFFFFFHHHHHJJJIIJJJJJJJIJJIJJJJIJIJJJJJIJIJJI
@152363/1
ctttgatttcttttgtaaatttaactctctgtgagtccgtcagtggcttt
+152363/1
CCCFFFFFHHHHHJJHIJJIJJIJJJJJJJJJJJJIJJJJJJJJJJJJJJ
@152732/1
ctctcaccatgctcatactatcttcagacaacgcaccgtcaaggagttcg
+152732/1
CCCFFFFFHHHHHJJJJJIJJJJJJJJIIJJJJJIJJJGHIJIGIIGIII
@3597649/1
cgtcattgaacaatctcgtatgatg
+3597649/1
@@@DDDDAFAHBDHEEGH<ACGA?A
@2238156/1
tcataaataaaaaagttatgtcaaattaaagaatcacgtcgaacattcta
+2238156/1
C@CFFFDFGGFDBFBFDGIJDBHIGHIEIIJGIGIGIGGIJGIJIHJJJJ
@3597796/1
ggatcaagagcctgacaccgaaggcagctctccttctaccggcacgcatc
+3597796/1
@@@FFDFFHHGHHGIIIIIIIJJGBGIHICHIJJJJJGEHIJJBBEHBHH
@153594/1
gatggagtgagcacgggctctgtgcctggctcccatgtcacggtagcact
+153594/1
;??BDAB=C?FAFHEEGGHHHGDEEEEDEHBHGHIGGIIIIIF?FHGCFC
@4291835/1
ctgcttcacctgtggccggcggcacgcagacgccttgatgacctccactt
+4291835/1
CCCFFFFFHHHHHJJJJJJJJJJJJJJJJHHHFFEDEEEEEDDDDDDDDD
@834540/1
tacgtgtgtatgtcactgaacttctcttaaacgactggaccgattttgat
+834540/1
CCCFFFEFHHHHHJJJJJJJJJJJJJJJJJJJJJJJJJIIJJDHIJJJJJ
@4292222/1
gcggagattaatggtataagcatagaatgttcgacgtgattctttaattt
+4292222/1
@BCFDDADHBFHHJFHIJJJIIJIIJJGJDHIGIJJFHIJJJJJJGIJJG
@4292287/1
ccgtgattatctaggacgtcttcttgaatccacattggtgtgataaccgt
+4292287/1
CCCFFFFFHHHHHJIJJJHIJJJJJIIJJJJJJJJJJJHIIIIJJJIJJH
@2239157/1
ctattaattcattagcgaaaaacttatttttcacttttaaaaatacatca
+2239157/1
CCCFDFFFHHHHHHIGGGGGGDGHIIGIIHIJJFHIIIHJGIJIJIEGIJ
@2239321/1
gggatctgctgtctgtggagctgatgcttgctgggcctcagctgttggag
+2239321/1
@@@FFFFDHHHHHJJJJFHIJJJEHIJHGIJJJIJJJJJJJJIJIJJGHJ
@155978/1
gacctttcctaggagtgactttcccgttt
+155978/1
C@@FFFFFBHDDFBFEGCIIGIJEHGA;E
@7695906/1
ctgtcatctggttcatacggcgcgcggtcgcctccttgatgcattgcgtc
+7695906/1
CC@FFFFFHFGFHIJGI@GIBHEGIIEGFGGGHGHGEHCACFEFFFEDDD
@2240716/1
cggggttgacatcggacttaatacaaggaaactgtttagactggttacat
+2240716/1
CCCFFDFFHHHGHJJJJJJJJJJJJJJJJJJJJJJJJJJJJJJJJJJJJJ
@4950125/1
ccggcaaatttttggttttaaccacatagttcccgatctcgcgggatctc
+4950125/1
CCCFFFFFHHHHHJJIJJJJIJJJJJJJJJJJJJJJJJJJJJJJJHFFFF
@7696850/1
ggcgcttgtggtggtgcacgcgcttgggcagagggaatctgattgtgctg
+7696850/1
@@@FFFFFCFBHHJIIIHHIJGFF<F@BFFHGIJIIHEGHIICHC@EGHF
@2938507/1
gtagcactgagtgacggcacctccgacactgaggtcacggtactcgcggt
+2938507/1
CCCFFFFFGHHDFHJIIJIJJJJJJJJJJJJJJJHIJJJJFHIIJJJHFB
@4294185/1
ctccaatcctttactcgaatagtcttttctaacttgaacagtgcgatgtt
+4294185/1
@@@DDAFFDHFDHIBHI?HICDCAEDFHDEHCHCHICGIGH?DHHIGEFG
@4951726/1
tgtacgtgtgtatgtcactgaacttctcttaaacgactggaccgattttg
+4951726/1
CCCFFFEFHHHHHJJJJJJJIIJJJJJJJJJJIJJJJJJJIIJJGHIHJI
@4295040/1
ggttattgttatgtcgatgtcgaacccaaaaatgtaattaactttttttt
+4295040/1
@@@D?DDDHA?D?AAF9@:<FFG=;EBB?8B;DGIC@@BGD@GFHIEIA8
@1535449/1
cataaccaaagcctaaatctatggggcgggatggtcgtttgaaaaattga
+1535449/1
@@@FDDDEHFFHHHFIGGGIGHIGEGGEAA=<BA;@BBDDDCCCCADC>:
@6301088/1
cttaagaactgaatacccagttattacataattgtacacagtgaacaaaa
+6301088/1
CCCFFFFFHHHHHJJJJJJJIJJJJJJJJJJJJJJJJJJJJIJJJJJJJJ
@4952985/1
gattcgaatactggactagtaaaatacatagtttcactacacaagtgata
+4952985/1
;@?BDBA>DDF?<CBGEH>?FH@DHHECBFH<?E?GGGAHCHGGID>GCG
@5620729/1
gtcacggtagcactgagtgacggcacctccgacactgaggtcacggtact
+5620729/1
@@BDFFFDHGHHHJJGHFHIIJIIIIIFGIGIIIIEHGGHFGGHII@CE>
@6301491/1
gtacatctagagtataaaaaactgataaattccgtcactattctaggatt
+6301491/1
@@@FFFFFHHDHAFGDHGJIGGHEHCHIIGJJIGGHJJIIJJIJIIJBFD
@4296034/1
ggcatctgcaccaagactggagctcctgctggagatgtgggtgtagcttt
+4296034/1
@<@DDDDDA?FDDHIGGGGIHGGHGGGHGGIGFG3?FCCFG?@@?DHGGE
@156776/1
gtcgtgtcctttatacatttcggcatggcgatcatgtcgatggcttggtt
+156776/1
CCCFFFFFHHHHHJJJJJJJIJIJJJJJHHHIJIJJIJJJJJJJJJJIGH
@4296302/1
catgcgcaagcgtgccctgtgcgccaccgacatctatagatgccaagaaa
+4296302/1
?@;DD?ADFABBA@FEB@GHDGEBHHDGD>HGEHEIIG>7;==@FGIIIE
@2241597/1
taatttttgtctttcgcgaaatattccgcgacagatgtctttctagtgcg
+2241597/1
@@@FFFFFHHGFFHIEBHGIEGCGGFCDHGJIGHJIJJIGIJHGEDHEEE
@4953904/1
gccatcaggacctgcaccatgcaccgccatgccatgtaccacgcctggga
+4953904/1
CCCFFFFFHHHHHJJJJJJJJJJJJJJJJJJJJJJJIIJJJJJJJJJJJI
@7031914/1
gtagaactctataccacggcgtcacgacacagtccttgtaattctctggt
+7031914/1
CCCFFFFFHHHHHJJJJJJJJJJJJJJJJJJJHJJJJJJJJJJJJJJJIC
@7031944/1
gtttggagttcacctttagaagtatgtttttagctgtcatctggttcata
+7031944/1
CCCFFFFFCFHHHIIIIIGIIIEEHHHIGIIIIHIIIIIIIIIIIGIGII
@157476/1
tctatggggcgggatggtcgtttgaaaaattgacggccagccttaacgta
+157476/1
CCCFFFFFHGHGDAHIICGHHGHFFD@@BBECCCDD@BDDDDDDDDDDDB
@157616/1
gttgaggcgcttgtggtggtgcacgcgcttgggcagagggaatctgattg
+157616/1
BB@FADFFHHHHHHIGHJJJIJJJJJJJJJIIJJJJIIJJHHHHFFFFFB
@4954595/1
gtccttgttgttaagaggtgttacctgcaactt
+4954595/1
?8?DDDBD>BDAD:A@<CE:3<ABFIIID9?EE
@157978/1
ctgggctagtctttggagagaatgaatctaactttggaagttatgtgtta
+157978/1
@@@FDDDFHBFBHGIGGDACDCH@CBHDC@@EGGGFD<FFCADBGDF?DD
@158132/1
cttaaatttacatttagtgtttgtttcatgtcaatcggttcataaataaa
+158132/1
CCCFFFFFHGHHHJJJJGIJIJJHJJJJJJIJJIJJJJIJJJJJIJJJJJ
@4297649/1
cgcttgggcagagggaatctgattgtgctgttgtggaactgcttcacctg
+4297649/1
CCCFFFFFGGGFFIJEHIJJJGIGIJJIJJJGIFHIFIJJJIIJHIGHJG
@158330/1
cctggatattcgtatttgacacagaattcagcgacaaatacttctgcgaa
+158330/1
CCCFFFFFHHHHHIJIJJJJJJJJJJJJJJJJJJJJJJJJJJJJJJIJJJ
@158398/1
ggctgaattgcagcatcttgtcgagaacatgaagccgctttggtttacgt
+158398/1
CCCFFFFFHHHHHJJJJJJJIIJJJIIJIJJIIJJJJJJJJJJDHIIJJH
@2243399/1
ctgataccgacacatggtaggttccatggatttaggagcacgtgcagtag
+2243399/1
CCCFFFFDHFHHHGGIJFHGIHHIIJIIJJJJJJIGCGGIJIGGGIJIII
@158730/1
gccgctttggtttacgttccagttctcgattatcgaacttttcgccatga
+158730/1
@@@FFDDFFFFFHIGIFHIIIIJJJJJGIIIEIIIE@GEHHCHGBFDFHE
@159063/1
cgcaagaagtaccagaaacgggacttagccacaatctggtctggagagaa
+159063/1
CCCFFFFFGHHHFIJIJJIJIJGIJJJGGGGGIGJJJIJGGIJJGIGGGI
@2243921/1
gacgtgattctttaatttgacataacttttttatttatgaaccgattgac
+2243921/1
CCCFFFFFHHGHHJ<FHIJJIIJJJIIIJIJJJIIJIJIIJJJIIJJGIG
@159795/1
cacggttaccgggaattttgtttggtatctgataccgacacatggtagg
+159795/1
?<?D72A1<:C61E:C9FHAGGED@?9?DFH49<D9D6:?@FG37./.5
@2244688/1
gcttcacctgtggccggcggcacgcagacgccttgatgacctccactttg
+2244688/1
CCCFFFFFHHHHHJJJJJIIJIJJIIJGEHHFFDEEEEEDDDDDDDDDDD
@7698943/1
ggcagagggaatctgattgtgctgttgtggaactgcttcacctgtggccg
+7698943/1
B@@FFFFFFHHGGJJIIGIIIHIIJJCHGDIGGIIGIJHIIIEHIGHIIH
@2245339/1
tgatttgatagttgttagtgctgctaatatgtctcttaactcaggactag
+2245339/1
C@@FDFDDFBACFBHBEHFIIDGEGEHIIIIAAFHHGGIIIJIJIGGE@@
@2245848/1
tttagatatttgttgttcattcaactgtcctgttaatgcctggccctcag
+2245848/1
CCCFFFFDHFDFFGIHGIIGIJIIGI@FHHHGJJIGIJJJJJIEGIIJGI
@7700124/1
gagaagatcctcatcttgtatagaggaggcttgggctcgctctccgaagg
+7700124/1
C@@FFFFFGHGHGIIJJIHGHGIJGJFIJICH>DGHBBDBHCHEIIEHGG
@5621306/1
cttgctagtaagtcctgagccatagcaaacagccactggcaatgtggata
+5621306/1
CCCFFFFFHHHHHIJJJJJJJJJJJJJJJJJJJJJJJJJJJJJJHIJIJJ
@839095/1
ctcctttcttttttggtggcttccccattttgacagcgtcttacttcacg
+839095/1
CCCFFFFFHHHHHJJJHIJJJJJJJJJJJJJJJJJJIIIJJJJJJJJJJI
@839273/1
tgtacattgaaagtaaaaataaaaaaatagcaggggttattgttatgtcg
+839273/1
CCBFFFFFHHHHHFHIJJJJJJJJJJJJJJJJJJJJGHJJJJJJJJJIJJ
@5621826/1
accaggtggtagcgcgcgcggaacgccaccaggtgcgcgtagtacgcggg
+5621826/1
CCCFFFDFHHHHHJJJJJJIJJJJJJJJHHHFFDFFDDDDDDDFEDDDDD
@1536373/1
gtggaactgcttcacctgtggccggcggcacgcagacgccttgatgacct
+1536373/1
@B@FFFFEHHFHHIJJGHIGHIJJJJJJJJIJIHHFFFDDABDDDDDDD@
@7702187/1
ggcacacaggcataatgccatattcaaatgggaagtggtgataaagataa
+7702187/1
@@@DFFBFFHHHHJJJJFIGICHHIIJGHIGGIID?BHCCFHIJIIEDFH
@5623225/1
ccagtactttagctttgacagtgtaaaacttctcggaaatctccaatcca
+5623225/1
BCCFDFFFHHHHHJJJJJJJJJJJJJJJJJJJJJJJJJJJJJJJJJJJJI
@7702477/1
gtggattttaatgttattattacagcatac
+7702477/1
@@?7BDDD<:DDC<CEE9EFFAFB<3AFC@
@841647/1
gtcgaatattccctgacacctcacccagggcgggatatggaattttaatt
+841647/1
CCCFFFFFHHHHHJJJJJJJJJJJJJJJJJJJJJHHFFFFFFEEEEFEEE
@841669/1
gcgcgccctgtgcgccaccgacatctatagatgccaagaaacagatcaca
+841669/1
@@@DDD?DHDB?DG>GE??EFHAFCFFGHGGCFEDFHI;FFE@FH;@GG=
@7034375/1
ctcataagaagttggttgaactggtgcaatttcttcatgtgtggtcatta
+7034375/1
CCCFFFFFHHHHHJJJJJJJJJJJHIJJIJJJJJJJJJJIIIIJGIJJJJ
@5623924/1
tcattgaacaatctcgtatgatgccgtttctgtaccaataggaacaatac
+5623924/1
CCCFFFFFHHHHHJJJJJJJJJJJJJJJJJJJJJJJJJJJJJJJJJJJJJ
@7703075/1
catcagtttggagttcacctttagaagtatgttcttagctgtcatctggt
+7703075/1
C@CFFFFFHHHHHHIJJJJJJJJJJJJHIGJIJJIJJIJJJJJGIJJIII
@2943283/1
ataaataaaaaagttatgtcaaattaaagaatcacgtcgaacattctatg
+2943283/1
CCCFFFFFHGHHHJJJJIJIIJJJIJJJJJJJJJJJIJJJJJJIJJJJJJ
@841980/1
attggcctttcctaggagtgactttcccgtttccaatctccaagacagga
+841980/1
CCCFFFFFHHHHHJJJJJHIJJJJJJJJJIJJJJJJJJJJIJJJJJJJJI
@7703526/1
tattgttatgtcgatgtcgaacccaaaaatgtaattaactttttttttgt
+7703526/1
CCCFFFFFHHHHHJJJIIJJJJJJJJJJJIJHGIJJJJJIJJJJJJJJHH
@2943706/1
gctggagtgattttgacgggtagctgatgtactaatgagtaataaaataa
+2943706/1
CCCFFFFDHDHHHJJJJJJJFHIJJJJJJJJJJHGJJJJFHIIJJJJIJJ
@7703630/1
cccaactgtcctccggtactaacgatcaaatcgatcatgggtccataatc
+7703630/1
CCCFFFDFHHHHHJJJIHJJGJHIIJFDFGD?DGIJJJJJJIJJIHIJIH
@7703713/1
ctcgcttattttttgtaataactattaaaaagtatatatataaccttagt
+7703713/1
CCCFFFFFHHHHHJJIIJJJJJJJJJJJJJJJFIJJJJJJJJJJJJJJJH
@2944201/1
ctctttctttggagtttgtatacttaattcgatgttatacatatagcatt
+2944201/1
@@?ADDBDFH>FFGCB?EHIHB<EFBFEEHI@BH?>ACFDGH@D?FH?DH
@7035802/1
ctctgcacttggtggtccacaaacattataatagcgttgtctaacgtcgg
+7035802/1
CCCFFFFFHHHGHJJJJJJJJJJIJJGIJJJJJJJJJJJJJJJIJJIJJJ
@162410/1
cgtcactattctaggattgtgtaggtaatatta
+162410/1
?;=BADDDF<AD?FHGGHAHBGBEEA:3A99CE
@843270/1
ccatagaacaaacaaaacttaagccttattataaaaggtataaatattcc
+843270/1
@?@ADD4=D?D>FFFBFAGHCHIFAGEEHCIFFI999CDDGFA>DFFFDA
@7036441/1
gtcacggtagcactgagtgacggcacctccgacactgaggtcacggtact
+7036441/1
CCCFFFFDHHHGHJJJIGHGJIIIJJJJJJJIJJJIJJIIHIJJIJGIFF
@7036508/1
tctgtttcttggcatctatagatgtcggtggcgcacagggcacgcttgcg
+7036508/1
CCCFFFFFHHHHGJJJJJJJJJJJJJIJHIJJJJJJIJJJJJJIJJJJJI
@2246548/1
cgctgcaggagcttatacaaagcattctctcgagtatccttgggctccgc
+2246548/1
@@?DDFFFFDFHFIIIIGEIIGEHHIIIIIIIIICDHHGGIGGIHGGIII
@163232/1
gccagatgccaaagttcttgatcttcactgggctcttctctgggatttcc
+163232/1
CCCFFFFFHHHHHJIJJJJJJJJJJJJJJJJJJJJJJJJJJJJJJJJJJJ
@843915/1
cacaagtaagatactgcaaacatgccagttataaagcatagcccgaagtg
+843915/1
=?@DDF?BDBDHFEHDEHIIIIHIIGIICHHIIFGGEGIGDD@@GHHHII
@7037754/1
cggctgatccgagttggatgcggttttcacgaatatattgtgggatgctt
+7037754/1
CCCFFFFFHHHDHEHGIIIIJJJHJIJJIIGFGIIIGJIEIIGIIEIIJJ
@7705745/1
cttaattattatgggtctagccgtatttgggtccaatagatatttataag
+7705745/1
@@CFFFFFHHHDHBHIHIJJIJIJJJJJJIJJJJJJJJJJJJJJJJJJIG
@164217/1
gtggattttaatgttattattacagcatacataataaaattagaggaagt
+164217/1
@@@DDFFDAHAF<:<EHGEAHFHBBBHGHIDGGIEHGIGIIIDHGG8DG:
@7705993/1
caaaaatgtaattaactttttttttgtctgtttgtctgtttgtctgtttg
+7705993/1
CC@FFFDECFDDHIJIJJJIJJGGGEIIIGFGHGBFEDFGHIJIJIFHII
@6305550/1
ccacaatctggtctggggaaaagatcctcatcttgtatagaggaggcttg
+6305550/1
CCCFFFFFHHHHHJJJJJJJJJJJJJJJJJJJJJJJJJJJJJJJJJJJJG
@164578/1
cttccttcatggccgaggttggggcggcgcgggcatgtgagtgttggtaa
+164578/1
BB@FFFFFHHHHGJJJJJHIJJJJJJJHDDDDDDDDDCCCCCCCDDDDDD
@3602102/1
gccagatgccaaagttcttgatcttcactgggctcttctctgggatttcc
+3602102/1
@@@FFADDFDHHHHEGIHIGCHCHGIGIEIGHCHBBFIIGHGBH?FFGII
@2249006/1
cgtttaagagaagttcagtgacatacacacttacagaagaattatatata
+2249006/1
CCCFFFFFHHHHHIJJJJJJJJJJJJJJJJJJIJIJJJJJJJJJJJJJJJ
@4299407/1
gagtcatttagctgaagttttaatattacttgaattacactacatcacta
+4299407/1
@@@ADDEFGGGGFIIGGFHHGGIE>BHHHIGGHGGHGIIIIIGGGIGIGI
@6306784/1
gcggtctttgtacaccttcaggtgatcgaacatcatgtcttcaaactcca
+6306784/1
BCCFDFFFHHHHHJJJJJJJJJHIJJJJJJJJJJJJJJJJJJIJJJJJJJ
@5624537/1
gtttatattagttggtgaatacggtctaaccgactaatgtaaatgcgcca
+5624537/1
CC@FFFFFFFHHHJIGHIIIJIFIHHJJJJJIGJIGGIGGIJEGGGGHIJ
@2249355/1
ccgcatccaactcggatcagccgtttctgagattagcgcgcacagacgaa
+2249355/1
@??DDD??BFBDDHIEGGCEHEHIGGGGIFE9?B@<??@6@FHEHHEHBB
@4299718/1
gtttcatgtcaatcggttcataaataa
+4299718/1
?;=A?DBDHF?AHHG6?CGHEADECDA
@6307152/1
gtacgacaaaatgcccaaggaaccgccgtatagacctagttcctctataa
+6307152/1
CCCFFFFFHHHHHJJIJJJJIJIJJJJJHIGJJGIJJJJHIJJJJJJJJJ
@6307180/1
agattttactatctttcaagtcggcataacgggccgcgactccgccctct
+6307180/1
@@?DDDDDFDFADGEGBBII<AACGEHFFDEADHIGII@@EAAEF1>BCC
@2249852/1
ggttctattcaagttatgtaagtattaaattcgtaccgctttttatgtgt
+2249852/1
CCCFFFFFHHFFHEHJJJHHIHIHIHGJGJJJJHGIHHIJJJJJIJJHII
@4958446/1
ctgtttttaatatttaaataaccgctttttactacatgcataaacataca
+4958446/1
CCCFFFFFHHHHHJJEHJJJJJJJJJJJJJJJJJJJJJJJJJJJJJJJJJ
@4958506/1
gccagttataaagcatagcccgaagtgctattggcacacaggcataatgc
+4958506/1
CC@FFADDHFFDFHIDGIIIJFHIG?FEEGBCGIIJGGIIEHEHGIIJIJ
@4301770/1
gctgttgtggaactgcttcacctgtggccggcggcacgcagacgccttga
+4301770/1
@CCFDDFDHHHGHJIIJJJJIIIIHFHGHGJBGIGHHHFFDDEDDDDBD@
@5626757/1
gtcctttctaaggttctaaactatatctgtaccaaatttcaaccaaatcc
+5626757/1
CCCFFFFFHHFHHEHIIGEHGHIHHIGIICDHJJJEHIJHJGIJJJJJIG
@4301954/1
cacggctttttccagatccactcttgctccatggtccaggagcagcagcg
+4301954/1
@@;BDDFFHHHDFHBEIIIIIGIHEIGEHHCHGHBFHIIIEGEHIIGHHI
@1539138/1
cacacggtagcggaaggtgggttcgtgaatcatgccctcaatctgcacca
+1539138/1
@@CFFFDADFHHABHAF??@<:BDFD1BGFEG@DDHHIC=@@DEIIIIIG
@845221/1
gcttcatccagaggcaagcgctccaagttgcttggaggcttgggcctgtt
+845221/1
@@@DDAD:4=F:F?EGFBCDA@@EB?C9C9CGGGC3B7BGFBFBFBFEFE
@1539873/1
gggaatctgattgtgctgttatggaactgcttcacctgtggccggcggca
+1539873/1
CCCFFFFFHFFHHGIJIIHGGHIJIGIIIJIGGHGGGEHIIJJJIIIGFF
@5628039/1
ggtgctgggcctcttgtatgcgaaggtgttgaggcgcttgtggtggtgca
+5628039/1
BC@DFFFFHHHHHJJJIJJJJJJJJJEGHIJJJJJJJJJJJJJJJJHHII
@2947403/1
ggcgcttgtggtggtgcacgcgcttgggc
+2947403/1
@<@DBDDBHF=<<AGGEEFGGE:F@GIGB
@1540838/1
cccgtatccgattccattgctgataataatgtggcccgtgcttttataca
+1540838/1
CCCFFFFFFHHHHJJIJIJEIIGGHIJGHGJGIIJJJJJJIIJIJIIDHH
@2947712/1
cggcacgcatcgtgaggtctttggagccctgtccaacggtagatggaact
+2947712/1
CCCFFFFFHHHHHJJJJIJJJJJJJJJJJJJJJJJJJJJGIJJJJJJJJJ
@5628757/1
aattaatttacttatatgttgggcgaattttgcgatctgcgtggtagcgt
+5628757/1
CCCFFFFFHHHHHJJJJJJJJJJJJJJJJJJJJJJJJJJJJIJJIJJJJI
@1542320/1
cgtcgcgccaatttaggaagcatgttttcacttgttcgtcgtcgaaatca
+1542320/1
@;?DDDDDFHHBHBFGHGGGBGCHIGGECCHHIDG<FHBDEHIIIIIIGI
@1543040/1
tttgtctgttcgtctgtgcgcgctaatctcagaaacggctgatccgagtt
+1543040/1
CCCFFFFFHHGHDHIJGHIJJJJJJJJIJIJIHIJIIIEIIJIJIIDHCE
@5631582/1
tgattttggaatgttttacattggatccgacaaatgttcaaattaaagac
+5631582/1
CCCFFFFFHHGHHHIIJJJJJJJIJJIIGIIIJJJJIIIJJJJJJIJJIJ
@1544602/1
cagcatggtaagaaggtggcggccagaatctagacatgcacagctcttgc
+1544602/1
CCCFFFFFFHHHHJJJHJJJJJJJJJJJJJJJJJJJJJJJJJJJJJJJJJ
@5632519/1
cttcacctgtggccggcggcacgcagacgccttgatgacctccactttga
+5632519/1
CCCFFFFFHFHGHJJGEGIIJJJJJJJIHHFFFCEDEEEDDDBDDDDDCD
@2250116/1
cgcaggaaggcgtcaatatttttttaaatcaaagacgtaatttgtatgag
+2250116/1
BCCFFFDDHHHHFHIJJJJJJJJJIIJIJJJJJIIJJFHCHIJJFHIIIJ
@165921/1
gtcacggtactcgcggtacatgttgtgtacacctgagcgagactcataac
+165921/1
CCCFFFFFHHGHHJJJIJIJJJIIIIJHIIIHHHIJJJJHIIIIIJJJI@
@7706601/1
cttcctcgtcaagcaaataaaggacatcttcaacaatctcgtggttcctc
+7706601/1
@CCFFFFFFHHGFHEIJGIJJJIJJJIIJIJJJJJJJJJIIIIJJJJJJJ
@7040110/1
ctttgatcattaatgtctcgtatgtcaaggacttcacacataaactctat
+7040110/1
CCCFFFFFHHFHHJJIIJJJIIJIHJJJJJJIJJJJJJJJJJJJJJJJJJ
@2250921/1
gcaatgttggagcttggtacaaagcaaaggtcgggcagttcgtcaacaag
+2250921/1
?@@ADFFFHDDDHIJJGEHGHHGICH>GHIFHH@DGGHIDGHGIEIIFGG
@6308141/1
ccacaatctggtctggagagaagatcctcatcttgtatagaggaggcttg
+6308141/1
CCCFFFFFHHHHHJJJJJJJIJJJJJJJJJJJJJJIIJIJJJJJIJJJJD
@2949470/1
gtgaatttgtggcctggcgttgagggcaagttcatgcgtttttgctctgg
+2949470/1
CCCFFFFFHHHGGJJJIJJGHGHIIJIGHIJJJJJJJJJIJJIJIJJIJI
@167302/1
aggatgtggattttaatgttattattacagcatacataataaaattagag
+167302/1
?@<?DDA?>3CFDGB<EHEBBHHAFHHG>FHDHGDCGFGGEHHBGG<BAG
@3606147/1
gctgccgaaagattagagtcgtcttctacttctgcttctggcacatcagg
+3606147/1
?@<BD?A?C@FDBHBHFH<ACA?E?E?9??DH9:9?B?B?999?BB9D?8
@3606513/1
gacgatttcaccagtggtcttcttgaacttcttcaattgacgcaagaagt
+3606513/1
CCCFFFFFHHHHHJJJJJJJJJJJJJJJIJJJJJJJJJJJJJJJJJJJJF
@2251695/1
cctaaatctatggggcgggatggtcgtttgaaaaattgacggccagcctt
+2251695/1
CCCFFFFFHHHHHJJJJJJJJJJHHHHFFFDEEEEEDDDDDDDDDDDDDD
@6308901/1
cactatcaaaacttctcaggattgaaacgtcttttatgttgggacagcta
+6308901/1
@@@D?BDFFHHABBAGBCDBDHGGHHGHHCGHGIIGIIIIGCHHICGAGB
@6308910/1
agaaagtctatcatgagaatctcttcgggatctttcatccttctcagaat
+6308910/1
@CCFDDDB?DFDFFEHGJBEDHHIGGIJIAAFHGIEFGIGHCBDCBFGHG
@2251899/1
ccagatgccaaagttcttgatcttcac
+2251899/1
@@<DDDBDAFFDC2:A42<3A<3<AHE
@168142/1
gcaagaagtaccagaaacgggacttagccacaatctggtctggagagaag
+168142/1
CCCFFFFFHHHHHJJJJJJJJJJJJIJJJJJJJJJJJJHHJJJJJJJJJI
@168207/1
gcactgagtgacggcacctccgacactgaggtcacggtactcgcggtaca
+168207/1
?@@FFDBDADHGHJJIJIJIIIIGHIII@HGDDDEFGHIGGGGEHHEFDD
@6309137/1
gttcctctgcacttggtggtccacaaacattataatagcgttgtctaacg
+6309137/1
CCCFFFFFHHFHHJJIHIIJJJJJJJIIIJJJJJIIJHJJJJJIJJHJJJ
@1548774/1
catacataataaaattagaggaagtaggtgctgggcctcttgtatgcgaa
+1548774/1
CCCFFFFFHHHHHJJJJJJJJGIJJJJJIJJJJJJGIIJJJJJJJJJJIH
@1548797/1
gtttcatgtcaatcggttcataaataaaaaagttatgtcaaattaaagaa
+1548797/1
@??DDFBEDFFFHIJGIGIGGIIIIIGHHGIBCFGFEIIGGIJJIJJJJJ
@4962146/1
gccagaatctagacatgcacagctcttgcagccatccaacgggattgccc
+4962146/1
CC@FDFDDHHDAFI@BDHGBE@EGIIEIA>GDGGEH9C9C@6@DGEHGGG
@4962307/1
gcctggggaagcctttgtgcgccacatcaatgttgataaaggctttattg
+4962307/1
@C@FFFFFFDHDHHJJJAHGIIIGBGHI9CGGHIHGIIHHEG?GGGIIGD
@4304727/1
cagccagatgccaaagttcttgatcttcactgggctcttctctgggattt
+4304727/1
@@@DDDFFFAFFHIIDHJGGEGIHHCGGHJJI>@F?EFDHIIIIJFEHII
@3607929/1
gtaattctctggtgtgacatttataaatagtctttcctcataagaagttg
+3607929/1
@@@DDDDDFHDFAEACFHIGIIEIFGHGHIBDHGCHHHIEGGBDAFBHHI
@5636073/1
tggcatctatagatgtcggtggcgcacagggcacgcttgcgcatgacatc
+5636073/1
@@@DFDDDCFBHDHIGGHIDAEFGHGGGC?FDHGIIAF?CF8AEGHGICE
@4305277/1
gggtaaggtatttcaggatcgtcacgacccacatcttcgtcgcgccaatt
+4305277/1
?7@DDFFF?DFBHD4ADDH@GEBEGG=FFAGHIEGGIIBGEHIIBHGBHH
@5636434/1
ctccaatcctttactcgaatagtcttttctaacttgaacagtgcgatgtt
+5636434/1
@?@DDDDDFDDFFHIGI=CFF@AAFHHIAHEEAFFD@FEDHFGHG<FD?D
@7710100/1
ctcgcacgttggcagtaatagtacaagtgaaaagtcacttgccgatggta
+7710100/1
@@@:?@=@FFDFFACGEFICHHB?FHBGEFEF9CGCFE4?FDFG<DE:CC
@7710360/1
ctgtgcgcgctaatctcagaaatggctgatccgagttggatgcggttttc
+7710360/1
BBBDDEFFHGHHHIJJJJJIJJJJJJJJJIJJJGIGHJJGIIIJJHIJJH
@7043419/1
ataataaaattagaggaagtaggtgctgggcctcttgtatgcgaaggtgt
+7043419/1
CCCFFFFFHHHHHIJJHIJIJJJHJJJJJJIIJJJJJIJJJJJIIIJBFF
@7043870/1
cgcacagggcacgcttgcgcatgacatctatacatgccattggcgttcaa
+7043870/1
CCCFFFFFHHHGHJJJJJJJIIJIHJJIJGEIIGJHIJJIJIIJJAHGDG
@2950852/1
ctacacttcttgacatagtactcttc
+2950852/1
@?@BDDDAFHHB4C@F>CC?HFEEBB
@3608312/1
gcagcatcttgtcgagaacatgaagccgctttggtttacgttccagttct
+3608312/1
@@@FDFFFHHHFFIJJGGIIGIJIIIIIJIJJJ<B?FG>FHHICIIIIFJ
@3608715/1
cccatgtcacggtagcactgagtgacggcacctccgacactgaggtcacg
+3608715/1
@@CFFFFFHGHHFHIJJJJJJJIIIIJIJJGIJIJJJJJJJIIIIHIIJJ
@2952383/1
gcgcgctaatctcagaaacggctgatccgatttggatgcggttttcacga
+2952383/1
CCCFFFFFHDHHGIIIJJJJJIFJIJIJJGEHGHJHIIIIIFHHIJIGGH
@3609642/1
gtcataatcttcagatactccaaagcattctgggctgcagatgactgtgc
+3609642/1
CCCFFFDDFHFDD@<ABEFHCGGC?CDHDDBFGAFCAABCDE@<DB?:?F
@3609860/1
cttctcttttttctcctttcttttgcgagctgctgccgaaagattagagt
+3609860/1
@<@BDDDDHHHADEHGDEBHHIEHHHGHIFIIIIGGGIIIIIIGGEIIG7
@2952847/1
ctgcttcacctgtggccggcggcacgcagacgccttgatgacctccactt
+2952847/1
CCCFFFFFHHHHHJIJJIJJJJJJJJJIJHHHFFEDEEEEEDDDDDDDDD
@3610371/1
gcaacatcttcatcttagcgttcacattg
+3610371/1
@@@BDBDDFFFHFI>@FGHH8<AACF9E2
@170223/1
ccgataccatacaccaaaatattttttacgatttttgtctgtctgtctgt
+170223/1
@@@DDDDAF?FFHHHIHI?@HGDIIEHIGGCFHA>HIHGIIIIIGEEBCF
@170305/1
gtacgttcaaacgtatcacacattttctggtcaccttccatgcaaaatct
+170305/1
CCCFFFFFHHHHHHIIJJJJJJJJJJJJJJIJJJJJJJJJJJJJJJJJJJ
@3610528/1
ccaagacaggaggctccagtactttagctttgacagtgtaaaacttctcg
+3610528/1
CCCFFFFFHHHHHJJJJIJHHIJJJJJJJJJJIIJJHIFFIIJJJJJJJI
@3610979/1
tctgtgcctggctcccatgtcacggtagcactgagtgacggcacctccga
+3610979/1
CCCFFFFFHHHHHJJJJJJJJJJJJHIJJJJJJJJFHIJJJJJJJJJJJI
@4963955/1
cagtggtcttcttgaacttcttcaattgacgcaagaagtaccagaaacgg
+4963955/1
C@CFFFFFHHHHHJJJJJJJJJJJJJJJJJJJJJJJIJIIJJJJJJJJJJ
@851501/1
gcgatttgaaaaattcataacttggtaccatgaaaaaatgagtttaaaaa
+851501/1
CC@FFFFFGHHGHJIGCIIIIIJJJFHHGIIJJIJGGIIIJJFEHJFGHI
@172035/1
agaggaagtaggtgctgggcctcttgtatgcgaaggtgttgaggcgcttg
+172035/1
CCCFFFFFHGHHFHHJJJJFJIIIJJGIJJJIHHHIBGHIJIJJIJJJJJ
@852235/1
gtcaaagatgaaaaagtgccactgaacgaaaagggtacaataattaataa
+852235/1
?@?DDD?DBDDHH>FH3ACF@FDFH@EAEHIGIGGHFGHIIGGDFGHIII
@2955266/1
agcaaatggaaaaaaaaattggtgaaaagaatcacaagtaagatactgca
+2955266/1
@@CFFFFFHHHGGJIIJIIHIJFHGJJJJJJJJJJJJJFHIJJJJJJIJJ
@4965425/1
gttgattttggaatgttttacattggatccgacaaattttcaaattaaag
+4965425/1
@@BFDDDDHDFDDHGFHIIHHGHJGG>HGIIJGIJIIIIGIDHIHIIGHI
@5640366/1
gcaagaagtaccagaaacgggacttagccacaatctggtctggagagaag
+5640366/1
CCCFFFFFFHHGFIJJJJJJIJJJIJJGJIJJJJJJJIHIJJJIIGIIJI
@2252502/1
cactgagtgacggcacctccgacactgaggtcacggtactcgcgg
+2252502/1
@@<?DDDDHDFB18?F??FH@AFGEGB>D;FEEDBBFHGGGD;EB
@6311848/1
atttagatcattacaaaatatgaatctacttatttaaattcactatcaaa
+6311848/1
CCCFFFFFHHHHHJJJJJJJJJJJJJJJJJJJJJJJJJJJJIJIJJJJJJ
@2956093/1
cggcacctccgacactgaggtcacggtactcgcggtacatgttgtgtaca
+2956093/1
CCCFFFFFHHHHHJJJJJJJHIJJGIIIJJJGIJJFHIJJJJJJHIEEHH
@2253210/1
gcaagaagtaccagaaacgggacttagccacaatctggtctggagagaag
+2253210/1
@CCDDFFFCFDHHJJIIJJJJJJJIIGCEEGHGCHIIIGHIIJHHID?F?
@6312271/1
gtgctgggcctcttgtatgcgaaggtgttgaggcgcttgtggtggtgcac
+6312271/1
CCCFFFEFGHHHHJJHJJJJIJJJJCFHIJIJJJJJJJIHJJIJIHHIJJ
@5641396/1
cttgtggtggtgcacgcgcttgggcagagggaatctgattgtgctgttgt
+5641396/1
CCCFFFFFGHHHHJJIJJJJIJIJJJJJJIJIIJIJJJJJJIIJIJJJIH
@5641510/1
cgtcgatgaccagcagaaggcgtgttaccgaccagagtagcaaccacctt
+5641510/1
@@@FDDFFFFHHHJIJJIIGGGFGFHIGIGGHIIIJI?DHGGJJGGIIII
@7714783/1
gtggattttaatgttattattacagcatacataataaaattagaggaagt
+7714783/1
@@@FFFFFDDHHHFGGIHGGHGHHGGHIHGHHEH<BED>FGBGGHE;DF?
@7714925/1
gccgtttctgagattagcgcgcacagacgaacagac
+7714925/1
@@?D?DDDHFC<<CBGGEGGI860@9?F@6@:@FC;
@4966832/1
gtttcaaaaaaactgtttcacataaataggtgagaagtgtgataatgtca
+4966832/1
BCCFFFFFHHHHHJJJJJIJJJJIJIIJJJDHIJJJJJJIJJJJIIJJJJ
@7715416/1
gtgattttgacgggtagctgatgtactaatgagtaataaaataataaaat
+7715416/1
CCCFFFFFHHHHHJHIJJJJJJJJGIIJJJJIIGHIJJJJIJJIJJJGJJ
@7715435/1
cgagtacctacattataattgcaaaaatggcgagtaagttaattctaatt
+7715435/1
@@;DADDDHBHFDHHIEIGHII>?E@HIIICH1DGHCHGI<FHIIIHIII
@7715446/1
cagtactttagctttgacagtgtaaaacttctcggaaatctccaatccaa
+7715446/1
??144ADDDDBCDEEEEBEEF93<F<?EF>EEFD@18CD<D@B9?D9BD9
@4967477/1
ccccctttcaatcagctgctggtagaatgtttcacagatcttctccaact
+4967477/1
CCCFFFFFHHHHHJJJJJIJJJIHIJJJIHIJJJJJJJJJJJJJJIJJJI
@1553076/1
ggctcccatgtcacggtagcactgagtgacggcacctccgacactgaggt
+1553076/1
C@@DFFFFHFFFFIIGIEGIIIIIIGHGIGIIIIJGJIIIIIIJIJJIG=
@174329/1
gctttttccagatccactcttgctccatggtccaggagcagcagcgtgcg
+174329/1
CCCFFFFFHGFGHIJJIIJJJJJJJJJJJIHIJIIJIIJJJIJJJJIJIJ
@174484/1
cttgttgttaagaggtgttacctgcaacttggccaggttagggccaacag
+174484/1
@@@FDDDDFFAFDHH<CBACCHGHIIIGGCCEFGGHG1?DD?FGHGADEG
@174493/1
agccagatgccaaagttcttgatcttcactgggctcttctctgggatttc
+174493/1
;??DDDADFBFFAAF<:A:C3:FCCHC?>92<ABDCFBDGEFICEB?DFG
@1553469/1
tgtttgtctgtttgtctgtttgtctgtttgtctgtttgtctgttcgtctg
+1553469/1
BCBFFFEFHHHHHJHIJJJJJJJJIJJJJJIJJJJJJJJJJJJJJJIJJE
@6314062/1
cccgtcttcaccgctgtaaccaccaacagtgacagcacagcgttgttcga
+6314062/1
CCCFFFFFHHHHHJJJJJJJJJJJJJJJJHIJJJJJJJJJJJGIJJJJJJ
@4968256/1
catatttataatagctgattttgttaattatatcatttgttacattacca
+4968256/1
@C@FDFDDFHHGHIJJGEFHGH@EEHIGEGG<FHHIHIIFGFEHIHGAFI
@7716192/1
gccgctttggtttacgttccagttctcgattatcgaacttttcgccatga
+7716192/1
CCCFFFDFHHHHHJJJGIJJJJJJJJJIHIJJJJJJIJJGGCIJJIJIFH
@4968406/1
ctttggtttacgttccagttctcgattatcgaatttttcgccatgagtaa
+4968406/1
@@@D;DBDHFHDFHJGIJHFHIGIFDHG>FGGCGFHGIGDDHCHGHEDFH
@4306851/1
cttgggcagagggaatctgattgtgctgttgtggaactgcttcacctgtg
+4306851/1
CCCFFFFFHHHHHIJJJJJJJJJJJJJJJJJIJJJJJJJJJJJJJJJJJJ
@7716513/1
tgtcaatcggttcataaataaaaaagttatgtcaaattaaagaatcacgt
+7716513/1
@@@ADFFFHDCFHIIIIIIIGHHIEGFGGIIFHGGIIGHIIGIIICHGEB
@4307103/1
cgtcaagtatacagcgtcctaacgaaacagcgcaaatgagaaagctatct
+4307103/1
@@=DDADDADHHBGGHFHAGFBGC?E@EFGIGDADDEHIIB@FHBFCFEC
@7045714/1
cgtgacgtcagcccctacgatcatcactgccgtgtcctttatacatttcg
+7045714/1
CCCFFFFFHHHHHJJJJJJJJJJJJJJJJJJJIJHJJJJJJJJJJJJJII
@6315267/1
ttcacgaatatattgtgggatgcttaaatttacatttagtgtttgtttca
+6315267/1
@BCFFFFDHFFDFHGIIIJIJJIIJJCFFGHDIBGIIGGCFFGGGGIIHB
@7046162/1
agcactgagtgacggcacctccgacactgaggtcacggtactcgcggtac
+7046162/1
@BCFFFFFHFHHHIJJJJJJJJJJJJJJJJJJHJJJJJHIJJJJJJHEFF
@7717845/1
gtgtgttcaaggggatctgagaatggtttagattcacaattttgtccgct
+7717845/1
@@@DFDFFDDHHFGIIGIJJIDGHIIAFHFHEFI>GGHIJDIIJGHIGFE
@853687/1
agggaatctgattgtgctgttgtggaactgcttcacctgtggccggcggc
+853687/1
<BBDDFFFHHHHHIGGIIIHIIJJJIJIIJJJJIJJJIJJJIJJJIJJHE
@4308568/1
ctcatcttgtatagaggaggcttgggctcgctctccgaagggagcttgcg
+4308568/1
CCCFFFFFHDHHHJJIJJIJJFIIHIIJJGHIGHIIIFGGJIGIEIJJJJ
@854154/1
gggcttcaacagcttgttagcttgccattgacctttcctaggagtgactt
+854154/1
CCCFFFFFHHHHHJJJJJJJJJJJJJJJJJJJJJJJJJJJJJJJGHIJJJ
@855284/1
ctgagcgagactcataacgcagccagatgccaaagttcttgatcttcact
+855284/1
CCCFFFFFHHHHHJJJJJJJJJJJJJJJJJJJJJJIJJJJJJJJJJJJJJ
@6315976/1
gtggtagcgggtcggacgagccgtgccttttattgcttggtgagacacga
+6315976/1
@@BFDDFDHDHDHIJGIIFIIIJFHGHIIJJJIJJHHHGH?DEFFEEEDB
@4310392/1
gtttcttggcatctatagatgtcggtggcgcacagggcacgcttgcgcat
+4310392/1
CCCFFFFEHHHHFHHIIJIJIHIJIBGGIGIJJIJJJIJJJJJJJJJJJH
@3613107/1
gtggtgcacgcgcttgggcagagggaatctgattgtgctgttgtggaact
+3613107/1
@BCFDDFFHHHHHGGIJJJJJJJJJIJJIIJJJJJGHIJJHIIHHIJIJE
@856285/1
tattaattcattagcgaaaaacttatttttcacttttaaaaatacatcag
+856285/1
<<<DDFDFFFFFB>>FG<FDDA3ACBFCBHGGGGIHBGABFEH>><BGEH
@6316866/1
agacaaacagacaaacagacaaaaaaaaaagttaattacatttttgggtt
+6316866/1
@@@DDABDFD?BBHCGEHIEGGGEG?@@@0@8@F8CAC47=@@EHHH>EB
@5642041/1
gttccctagaatatcttccacatctcatttttgaagagatcccgcgaaat
+5642041/1
CCCFFFFFHGHHHIIJIJJJJJJJJJIJIJJJJJJJIJJIJJJJJJJJJH
@5642151/1
ctgtgatctgtttcttggcatctatagatgtcggtggcgcacagggcacg
+5642151/1
@@CFFFFFHHHHHJJICFHIEHICBHHHIJIGHIIEHEEGGHEGIIEEHI
@7720042/1
gccagatgccaaagttcttgatcttcactgggctcttctctgggatttcc
+7720042/1
@@CFDAEDAC?CBFHIIDIHIIIIGHGHEHEIIIIIIBGHDHG@8DF<FG
@5642655/1
gtggattttaatgttattattacagcatacataataaaattagaggaagt
+5642655/1
CC@FFFFFHHHHHHJJJJGJIJJJJJJJJJJJJJJJJJJJJJJJJJIIJH
@4311972/1
ggagcttggtacaaagcaaaggtcgggcagttcgtcaacaagacattact
+4311972/1
B@@DFFFFGHHHDGHIIIIIIGHIIIJIGHHIIJIGGFGIJIGJGGIJGH
@6317978/1
gtctgtttgtctgtttgtctgttcgtctgtgcgcgctaatctcagaaacg
+6317978/1
:?@DD=DD?FDFFAGADFEFEI<CCA;E;HCE@FFGEEFEFECEDF>FE?
@7720917/1
tccagcaaaggttgtgatttttcaccgat
+7720917/1
;?;;;DABD8:2AA<A<CI<A:<CD<@8E
@7720976/1
ctgagtgacggcacctccgacactgaggtcacgg
+7720976/1
@?:BDDDDBHA<?F;BE;FHGAGGE@GGD@F96D
@2959664/1
gggaactatgtgtttaaaaccaaaaatttgccggaagtcactattccacg
+2959664/1
@CCFFFFFHHHHHIIJIIJJJIJJJIIIJJJJJIJJJHIJJJJJJJJIJJ
@2255008/1
ctggcgtaaaataacgtcaatacattggatctcctcagtaggatggcaaa
+2255008/1
CCCFFFFFGHGHGIJJGGIIGJJJJIJEGIIIIIJIEHDGIIEIGGGIJJ
@4971719/1
ccacaatctggtctggagagaagatcctcatcttgtatagaggaggcttg
+4971719/1
CCCFFFFFHHHHHJJJJJJJIJJJJJJJJJJJJJJIJJJJJJJJJJJJJD
@4971883/1
gtgctgttgtggaactgcttcacctgtggccggcggcacgcagacgcctt
+4971883/1
CCCFFFFFHHHHFGIIIGIJJJJJJIJGGJJIIIIIIHHE<>AC=@@DDD
@1556082/1
gcgcgcacagacgaacagacaaacagacaaacagacaaacagacaaacag
+1556082/1
@;=DDDDDFDADDD@EFGFGGDGGGGGGHGIIIABF@GHGIEFDGGIIH>
@2960817/1
ctgacacctcacccagggcgggatatggaattttaatttatgcccccttt
+2960817/1
CCCFFFFFHHHHHJJJJJJJJJHIJJJJJJJHHHHHHHFFFFFFEDDDDD
@856564/1
ccagaggcaagcgctccaagttgcttggaggcttgggcctgttttggtag
+856564/1
CCCFFFFFGHHHHIIIJJJJHIGIJJJJJJIJJJJJJJIJIHIJJIJFCG
@2256706/1
cttctataacgctcgtcgatatcaaacagttcaagtcattgttcttaaac
+2256706/1
@BBDDDDEHHHHHJJGHIJJJJJJJJJJJGHIJJJHIJJJJJJJJJJJJJ
@3614354/1
gtcttgggtgaggcatagcggggtgggttttacagactagaacccacccc
+3614354/1
C@CFFFFFFHHHHJIJJJJIJJI?@FH@HGJGHHFHHFFFFFFDDDDDDD
@7047262/1
ctagagtataaaaaactgataaattccgtcactattctagg
+7047262/1
8;?D;ADDD><?D9::2<C4?E9<<FDF??E;DDCC9<BD3
@3614760/1
ctcgtgttcttcaatgggttcacgttaaaaccaacaacgaaatcgtgttt
+3614760/1
CCCFFFFFHHHHHJJJJIHIJJJJIJJJJIJJJJJJJJJIJJJJJIIHIJ
@2257165/1
gccagttataaagcatagcccgaagtgctattggcacacaggcataatgc
+2257165/1
@@@??BDDHDDFCGEBGF@BGDE:CHIEGGHEA@>F<GBG@;B?BDDHGA
@2961899/1
acctttcctaggagtgactttcccgtttccaatctccaagacaggaggct
+2961899/1
CCCFFFFFHHHHHJCGHJJJIJJJJJJJJJJJJJJJJIJJJJJJJJJJJJ
@3615785/1
gctccggtaagtttgtcaagaagagccttagctgcggaatgcttagcttc
+3615785/1
?@@DDDDDFDDFFGHII?EGHIGI;EGEHGAHHFHHIIIIE>FEF>FEGG
@5644475/1
gccagattgaacctttctccagcatagtaaaggtttctgttactaatcaa
+5644475/1
CCCFFFFFHHHHHJJJJJJJJJJJJJJIIJJJJHHIJJJJJJJJJIJJJJ
@4972509/1
catcgttctcagcatggtaagaaggtggcggccagaatctagacatgcac
+4972509/1
@@@ADDDDFFFHHGGIIDEHHGEFHFCHBGD<@FBFGEGG@G>FE;=>=@
@5644671/1
caccagtggtcttcttgaacttcttcaattgacgcaagaagtaccagaaa
+5644671/1
@@@FDFFDBFHFAHEBF>?AHEDFGGIIIGHHGGIIIIGGHIGHIIII@D
@2257382/1
ctgcttcacctgtggccggcggcacgcagacgccttgatgacctccactt
+2257382/1
?@?DDFDDBFH?FDEBGHAEGHIEGE;AHEA<<BE8AEC;ACC@>ACC@C
@7721866/1
ctttttctttctagtgcctgataagcccagacctagcccaaattcttctt
+7721866/1
@CCFFFFFHDHFHIFGGGIJJJJJGJGHGIGIJJJFHGGGJJJGHIJJJI
@7722348/1
cgtgaatataagtggcaaaggtagtaagtcagctgttccacttcatcatc
+7722348/1
?@8??DFAFDDD<EBGHI<FHAFFHGG>AEHGHII4CCFGHIIEIIGIII
@4973803/1
gggtaatctagctacccacgtaaatgtaaacctggcaagcatccaagata
+4973803/1
=BBDBDDEHHHHHJJJJJJJJJJJJJJJJJJJJJJJJJJJJJJJJJJJJJ
@2258243/1
tcgacgagcaagtagttcttgaagcacagacacaggtgtcttcaacggaa
+2258243/1
CCCFFFFFHGGHHIJHHIJJJJJJJGIJJJJJJJJJFHHHJJJJJJJJJJ
@7722782/1
ggatggagtgagcacgggctctgtgcctggctcccatgtcacggtagcac
+7722782/1
@@@DBDEDADDHFIIJJGIGIIIJJJJGGGGIIHIGEGHGCHGIHIJJIG
@4974311/1
cttctttttattttcttcgtttactaatataacgaagcttgactcgctac
+4974311/1
?@@DDFDBHDDFHJJEEEGDAFHIGIGGIGIGBGGCGIIIGDGIGGIGGI
@4314248/1
gcaccgtcaaggagttcgtctcttgggaactgcacaccaatcaggaatat
+4314248/1
CCCFFFBDHGHDHGCGGHIIGGHIIIIFHIGGHIIIGGIIJIIJJEDHGG
@1556442/1
atattggacattaggaccgtcattgaacaatctcgtatgatgccgtttct
+1556442/1
CCCFFFFFHHHHHJJJJJJJJJJJJJJJJIJJJJJJJJJJJJJJJJJJJJ
@7723069/1
gcttattctgcatacctgccatgcgctggtaagcgctatggactgccgcc
+7723069/1
@C@FFFFFHHGGHJJJJJIJIJGJJIIJIGGIJIJJIJIIHIIIIIIIJJ
@857667/1
cgcttgggcagagggaatctgattgtgctgttgtggaactgcttcacctg
+857667/1
@CCFDFFFHHHHGIJIIIIIJIIJJIIJJJIJIIIIJIGIJJJJJIJJJH
@4975027/1
ggagtaaacataatactattgtttattctaagctctgagcccataccgtc
+4975027/1
@@?BDDFFHDDFFGGHJEHII@EEGEFHFEEBGDHCHIGCEGGGAH?@:@
@3617304/1
ggcaaaggtagtaagtcagctgttccacttcatcatcagggatcttgccg
+3617304/1
CC@FFFFDDFHFHIIFFEHIGGHGIGIIIIIIIIJIGIGCH?FBHHGIHH
@858211/1
tgtaggagtttcgggctcgggtttactagcctcctccttagaagttggtt
+858211/1
?<?DDD;A=AFAA@G>?EEA>:CFDGGEH3BF@F>FFHIHIE>F<=CCFF
@3617747/1
ctttatacatttcggcatggcgatcatgtcgatggcttggtttattccca
+3617747/1
CCCFFFFFHHHHHJJJJJJJJJJJJJJJJJJJJJJJJJJIIJJJJJJJJJ
@3617787/1
cacacggtagcggaaggtgggttcgtgaatcatgccctcaatctgcacca
+3617787/1
CCCFFFFDHHHHHIJJJEHIJHIJJJJIJJJJJJJJJJJJJJJJJJJJJI
@858894/1
gtcctgagccatagcaaacagccactggcaatgtggatagctggacaagg
+858894/1
CCCFFFFFHHHHHJJJJJJJJJJJJJJJJJJJJIJJJJIJJJJJIJJJJI
@859250/1
cgccaattcactgttcattacctgtgaaaactgcccctcagatacaccgt
+859250/1
CCCFFFFFHHHHHIJJJIJJJJJJJJIJJJJJJJJJJJJJJJJJJJJJJI
@2962425/1
ccacaaacattataatagcgttgtctaacgtcggattcaattcggaacat
+2962425/1
CCCFFFFFHHHHHJJJJJIJFIIJIGIJJJGIJIDHIJJJJJJIIGHIJG
@2962708/1
ccgacgacgacactgtacagttagaaatgttacaacctctatactttgca
+2962708/1
CCCFFFFFHHHHHJJJJJJJHJJJJJJJJIJJJJJJJJJJJJJJJJJJJJ
@1558811/1
ccgcatttcatatttgtttgtttgtatataacgtgtattacaaaatagtt
+1558811/1
CCCFFFFFHHHHHJJJHJJJIIJIHIJJJJJJJIIGIJJJJJJIJJJJGI
@6320260/1
attgattttgatgatttttttgtgtgtgttcaaggggatctgagaatggt
+6320260/1
@CCFFFFFHHHHHIJJJJJJJJHIIIGHHJIJJJJJJJJJJJJJJJJJJF
@179588/1
agtggtcttcttgaacttcttcaattgacgcaagaagtaccagaaacggg
+179588/1
@CCFFFFFHHHHHJJJJJGJIIJJJIJGIIIJIJJJJIIIGIJIIIJJIG
@179717/1
gtacattgaaaataaaaataaaaaaatagcaggggttattgttatgtcga
+179717/1
CCCFFFFFHHHHHJJJJJIJJJIJJJJJJJJJJJJDDGIJJJJIJJIJJG
@180082/1
gtgctgggcctcttgtatgcgaaggtgttgaggcgcttgtggtggtgcac
+180082/1
CC@FFFEDAFHHHIJHIJJIJGGGG@EEHIJIIDGHIJJHJIIJJGHIJI
@2964348/1
gtagacacggcagatgaggatacctcaacttcatcttatacttatccaag
+2964348/1
CCCFFFFFHHHHHIJJJJJJJJJJJJJJJJJJJJJJJJJJJJJJJJJIJJ
@5646753/1
agcttgttagcttgccattgacctttcctaggagtgactttcccgtttcc
+5646753/1
CCCFFFFFGHHHGJJIJIIIIJJJJJJJJGHIIJJIIJJIIHIIIGIIJJ
@7049072/1
gaacagacaaacagacaaacagacaaacagacaaacagacaaacagacaa
+7049072/1
@@@FFFADHHBHHEIFBDFHGIEFGHGCHHCHG@GEGGGE@GHEBFHGGI
@7049241/1
gacgatttcaccagtggtcttcttgaacttcttcaattgacgcaagaagt
+7049241/1
CCCFFFFFHHHHHJHJJJJJJJJJJJJJJJJJJJJJJJJJJJJJJJJJJB
@7049524/1
gcccctcagatacaccgtcacggaacacaaatatcttcttcggcaatctg
+7049524/1
CCCFFFFFHHHHHJJJJJJJIIJJJJJJIJGJIJIIIGIJIJJJHIIJJI
@7049706/1
ctccaaagcattctgggctgcagatgactgtgcatccttgctagtaagtc
+7049706/1
1?<DD?DD>DBD>E>CB>E<FEDF9EABFEEEABEIDCC?DADD??<DDE
@181550/1
ctttctttgatcattaatgtctcgtatgtcaagg
+181550/1
@@@DD?=A:CDFAFGF4<F<C@EAC<:?F9>>B3
@4975584/1
ctcatataacactttgacaggctgctgtgggatacggctggagaacaaat
+4975584/1
CCCFFFFFHHHHHJJJJJJJIJJJJJJEIGIIJJJGIIIGI9;3B>>BFB
@181787/1
caccacagttccagtctcaggcacattgccattagtagactgatcagccg
+181787/1
@@CDFADFHHHGGJGGIIJJIIJIJGGIJJJIJJJGIGEIJJJJJGIJJF
@2965556/1
gtcgcttgcggtaccggcgtcggttgcggaatcagcctcgcgggtgggtc
+2965556/1
CCCFFFFFHHHHHJJJJJJIJJJHIJJJJJHHHFFFFFEDDDDD7@DD@C
@3618771/1
cgctattaattcattagcgaaaaacttatttttcacttttaaaaatacat
+3618771/1
@@@DDDFDFHDFFHIIGGHIIGIGFGGFGIIDICHGEDFGGGFGGDFEHC
@7724952/1
ctgttgtggaactgcttcacctgtggccggcggcacgcagacgccttgat
+7724952/1
@C?DDEFFHBDHHC>GHH@HGHCF>3CBHGGHEABE=4=<=AB>BABC@:
@859825/1
ggacatttcaattttatttagttggtcttggttgaacggaactccaatcc
+859825/1
@@<DDDDD?DFBFGGHI9FDHHG@DHHDFHGIIIGGGGBGCGCH@FIIHE
@4976643/1
cgcacagggcacgcttgcgcatgacatctatacatgccattggcgttcaa
+4976643/1
CCCFFFFFHHHHHJJJJJJJJJJJJJJJJIJGIJIJJJIJJJJJJGIIIH
@859991/1
cttcatctgatcaaacgctattaattcattagcgaaaaacttatttttca
+859991/1
@BCFFFFFHHHHHIJJJJJJJJJIJJJJJJIIJJJIJIJJIJIJJJJJJG
@183043/1
gaggaagtaggtgctgggcctcttgtatgcgaaggtgttgaggcgcttgt
+183043/1
C@CFFFFDHHHHHIJIJJJIIGJJJIJJJJJHGHIBFFEHIIJGJJJJJG
@4977490/1
tccagatccactcttgctccatggtccaggagcagcagcgtgcgcaggtt
+4977490/1
@@@FFDDEHGHHHIGGGIIGIGIICDHIIIBGDEGIIIIIHIIIIAGI@H
@4317172/1
gctcgggtttactagcctcctccttagaagttggttcctctttacaagt
+4317172/1
?<?DDDDDHHHHHE<CE?CFGE@FECG>GGFH@AHGGBHEFDEHIGIGI
@2260741/1
cctggctcccatgtcacggtagcactgagtgacggcacctccgacactga
+2260741/1
CCCFDFFFHHHGHJIGGIIFGIJJGGGGGHEIIFHIJGJEGIIDIGIIIG
@3621167/1
gccagatgccaaagttcttgatcttcactgggctcttctctgggatttcc
+3621167/1
?@@DFDEBFHDHFGIIIBCEAEFHFEEDGBFDFFHGHBFFHCFBBGDHDD
@5648636/1
ggcgcttgtggtggtgcacgcgcttgggcagagggaatctgattgtgctg
+5648636/1
@@?DDDD?HDDH?AGHIHID>HDGIGFHICH?EGG6@CEFFFHBHIGCGE
@3621256/1
gcctcaaaaagtcacgtttatacatttttttttaatttttgtgttacgat
+3621256/1
@@@FFDFFBHFHHJGHGHEIIJJFEHIGIIIJIGGIJIJJIHHGDHGIHH
@3621783/1
cggacgagccgtgccttttattgcttggtgagacacgagataaaagtcta
+3621783/1
CBCFFFFFAFHHHJJJJIGIJJJIIIIIBDFHIIJIJJJIIGIIIICDGH
@5649905/1
cgcgcgttctcatgtaatttttaatgttttccaaatcgacgactcctgtg
+5649905/1
B@@FFFDDHHHHHJIHIJJJJJJIJJIJJJJJIJJJHIIJJJJJJIJJIJ
@3623142/1
ggtagcactgagtgacggcacctccgacactgaggtcacggtactcgcgg
+3623142/1
BCBFFFFFHHHHHIIJIJJJJJJJJJJJJJJJJJJIJJJJJHHIJJJJHF
@5651328/1
cttcacctgtggccggcggcacgcagacgccttgatgacctccactttga
+5651328/1
CCCFFFFFHHHHHJJJJJJJJJJJJJJJHHFFFEEEEEEEDDDDDDDDDC
@3624556/1
ctgtaccaaatttcaaccaaatccgtcaaatagttgcggagattaatggt
+3624556/1
@@CDFFFFHHHHHIIIJJJHHHHIIIJGIJJIGHHGGJD6FFGHIGHIGI
@2264724/1
gttcgacatcgacataacaataacccctgctattttttttatttttattt
+2264724/1
@?8DDADAD>F3@?AGHGGHG?D>F=BHGB>BDHGGEH<FGG;CGID=DG
@2966795/1
cagtactttagctttgacagtgtaaaacttctccgaaatctccaatccaa
+2966795/1
C@CFFFFFHHHHHJJJJJJJJJIJJJJJJJJJJIJJJIIIIJJJJJJIJJ
@6324859/1
aggactatttggcgttactgcttaatactactcactgatttatgtagcat
+6324859/1
??@DDDADHD>DAEG:FGH@AEEHIIGIIGIID@B?D9FGHGHFHIAHGI
@2967650/1
tttttatctgtttgattgtgtagctggtatcgaatgttcgccattttatt
+2967650/1
@@@DDDDDHHADFEEFHB<IFCHGIGE<CHGA;EFHIIIGGHIEGIIEGI
@865157/1
cctttcctaggagtgactttcccgtttccaatctccaagacaggaggctc
+865157/1
@CCFFFFFGHGDHAEHIGGIIJGIEHIIIJGJJJGCHIJAFHGGDGIGIJ
@6327550/1
tgtgaaactgcgacaccttgtggctgtgacttgtagtcaagg
+6327550/1
;@?DFBDFHFFHHEBEBEHGBF@FDH?D9CGGGGFHBG<FGF
@184085/1
cgatgattttggacgtatttttgttgttttttcataccgtcattatccct
+184085/1
1=:=DDADD>AD:2@1AE:CEEAABAF@3E=AEDCECDIDDDADEEBCEE
@6328206/1
gattatttgtctgtagtggtcctgctgtttcgtatattctaaattggttt
+6328206/1
CBCFFFFFHHHHHJJJHJJIJJJJJJJJJJJJIJJJJJJJJIIJJJIIIJ
@1560770/1
cagacaaacagacaaaaaaaaagttaattacattttttgggttcgacatc
+1560770/1
CCCFFFFFHHHHGJJJJIIGIIJJJJJGHIJJJJJJJJIIGIHHHFFFDE
@7051573/1
ggggaggggggagggtcattcaatgtctccttccgtcttgggtgaggcat
+7051573/1
@@CFFFFAHHD9BBD8AACEEEEEDDEDCDDCDCDCDDDDCB89BADBDD
@7051619/1
gtcctatctaaggttctaaactatatctgtaccaaatttcaaccaaatcc
+7051619/1
CCCFFFFFHHHHHFHIJJHJJJJJJJJJJIIJJJJJJJJJJJJJJJIJJJ
@1561754/1
ggcgaattttgcgatctgcgtggtagcgtactaccagcgttgatagattc
+1561754/1
@CCFFFFFHHHHHIJJJIJJHIJGHIJJGIJJJJJJJJJIIJJJJIGIII
@7727871/1
cccaagtttgacgacataagatgcgaaggtaacattattgacgagtgctg
+7727871/1
<;?BDDDDFHCFHH8?CDHHEHIGIFHIIFCF<D@BGHIEDBD?FCC/=F
@7052877/1
taataaattaaaaactaattaaaaaaactttgtccagcggacaaaattgt
+7052877/1
@@@FFADDFDFFHGHGGDHIGIIIIIIIIIEIEGIDG@GIIIGDHHEIID
@4319037/1
cttgccattgtcctttcctaggagtgactttcccgtttccaatctccaag
+4319037/1
?@<DFFDFHFHHGJJJJJJJGHEG<FHAGHCGHIHCCGB>?BBHHIBBAF
@4319894/1
gcacagacgaacagacaaacagacaacagacaaacagacaaacagacaaa
+4319894/1
CCCFFFEFHHHHHIJJIJJJJJJJJJJJJHIIEIJJJIIJJJJJIJIJJJ
@7729150/1
agcatacataataaaattagaggaagtaggtgctg
+7729150/1
@@@DDD8=DHHFA<E:AAFFGEGIAG3AA92<<:?
@4320294/1
cagagggaatctgattgtgctgttgtggaactgcttcacctgtggccggc
+4320294/1
?=?DDDDDABB?<C?CC?AFEC?CFHIBBECE@EBCFEDFBB:9?D@GDA
@4320467/1
gtagaaaagtgctgtctgtacattgaaaataaaaataaaaaaatagcagg
+4320467/1
@?@;DDDDD:AD?F?FGGEHHCHHBHIIIIIIGHFBCHIIIIFIIGEEBH
@7730072/1
ctggagagaagatcctcatcttgtatagaggaggcttgggctcgctctcc
+7730072/1
CCCFFFFFFFHGGJJIJJJJJJJIIJJIIJGIJJJJJGHIJIJJJJIIJJ
@4321187/1
ctccaatcctttactcgaatagtcttttctaacttgaacagtgcgatgtt
+4321187/1
CCCFFFFFHHHHHJJJJJJJJJJJJJJJIIJJJIIIJJJJJDGHIGIIHJ
@4321239/1
cacgtttatacattttttttttaatttttgtgttacgattcgaatactgg
+4321239/1
CCCFFFFFHHHHHJJJJJJJJJIHIJJJJIIHJJIJIJIJJJJJJHHHHH
@4979770/1
gtagctttaaggggatctgctgtctgtggagctgatgcttgctgggcctc
+4979770/1
@?@DFFFEFDHBAF>HG@EHFHIIIIHHI?@FFIDBBDF@EGEFDGEDBD
@4321759/1
cgcaagaagtaccagaaacgggacttagccacaatctggtctggag
+4321759/1
???=?@DD:<:CB<<?:A:C:C11?C?<<BDD;8B9?D40?9?9DD
@2266648/1
gtcgcgtgtgatgccgcttttgcaccacaataaacgtgattcccggctta
+2266648/1
CCCFFFFFFHHGHJJJJJJJJJJJJJJJJJJJJIJJHIJJJJIJJJJIJI
@7731949/1
gccattcccaactgtcctccggtactaacgatcaaatcgatcatgggtcc
+7731949/1
@@CFFAFDFDHHBHHGIJJIIJFHGIGIIGGIGHDGDFFFCGGHIGHIIJ
@7731953/1
ccctggcgtaaaataacgtcaatacactggatctcctcagtaggatggca
+7731953/1
?=;1DDDD@FFD<FE:AFEGGICA9E?EFE?CDDFFBFFFIFEEF49@DC
@4981222/1
gggctcgctctccgaagggagcttgcggccgatgacctcatactccttca
+4981222/1
@<@DFFFFHHHGHJIJJJJIIJJJJJJJJJIIIJHGIHHGHGHFFFFFFE
@5654619/1
agacgatttcaccagtggtcttcttgaacttcttcaattgacgcaagaag
+5654619/1
CCCFFFFFGHHHHJJIJJIJJJJJJIJJJJJJJJJJJJIJJJJJIJJJJI
@2267608/1
gcccgagtcgtgctccttctccaccaggtggtagcgcgcgcggaacgcca
+2267608/1
CCCFFFFDHDFHFGHGHIIJEHIIGEIGGEB@BDDGEGGF<BDB@>BBD=
@2268019/1
ccaacagattgtttgagatgtttgtgaaactgcgacaccttgtggctgtg
+2268019/1
CCCFFFFDHHHHHJJJJJJJJJJJJJJJJJJJJJJJJJJJJJIJJJJJHI
@2970312/1
gcacgcgcttgggcagagggaatctgattgtgctgttgtggaactgcttc
+2970312/1
CCCFFFFFHHHHHJJJJJJJIJJJJJJJJJJJJJJIJJIJJJJJJJJJJJ
@5655300/1
ggcatctgcaccaagactggagctcctgctggagatgtgggtgtagcttt
+5655300/1
CCCFFFFFHHHHHJIJJJJJIJJJJJJJJJJJIIFHJIIJJGHHIIJJJJ
@2971506/1
ctcgggtttactagcctcctccttagaagttggttcctctttacaagtag
+2971506/1
CCCFFFDDHHHHHJJJJJJJJJJJJJIJJHIJJFIIJJJJIIJJJJJHJJ
@5656746/1
ctgataagcccagacctagcccaaattcttcttcttcagccggctttggt
+5656746/1
CCCFFFFFHHHHHIJJJJJJJJJJJJJJJJJJJJJJJJJJJJJJJJJJJC
@7733051/1
gcagcatcttgtcgagaacatgaagccgctttggtttacgttccagttct
+7733051/1
CCCFFFFFHHHHHJJJJIJJJJJJJIJJJJJJJJFIIJJIIJJJJJIIIJ
@7055550/1
gccacaatctggtctggagagaagatcctcatcttgtatagaggaggctt
+7055550/1
@CCFFFFFHHHHHHIJJJJHJJIJJJJJJJJJJJJJJIJJJJJJJIIJJI
@7733190/1
gtctggggaaaagatcctcatcttgtatagaggaggcttgggctcgctct
+7733190/1
C@@FFFFFHGBFHHIIIFHEGIAHHIA<FHIIIIII7DEGHIIIIIBGIG
@7057463/1
gtgactttcccgtttccaatctccaagacaggaggctccagtactttagc
+7057463/1
???DDFFFGHDHFIIJJGHIGIGIIGGHGICHHIGGIEGGIHG@FFHEHE
@7733513/1
ttcacctgtggccggcggcacgcagacgccttgatgacctccactttgat
+7733513/1
CC@FFFFFHHHHHJJJJJJJJJJJJJJHHFFFFEEEEEEEDDDDDDDDDD
@7733568/1
tgctgggcctcttgtatgcgaaggtgttgaggcgcttgtggtggtgcacg
+7733568/1
@@@DDDDAF;FHHIIIIAHGFE1EGHFHIHIGGIIIEFHGIICDHEEHHH
@2272457/1
cgatgttatacatatagcatttcggatctatagaggctgtcactgcagcg
+2272457/1
CCCFFFFFHHHHHJJJIJIJJIIGJJJJJJJJGAGGJJJJJJJJIJJJIG
@7733779/1
caaacagacaaacagacaaacagacaaacagacaaaaaaaaagttaatta
+7733779/1
CCCFDFFFHGFDHIJJJIIJIJJJJJIIIJJJGHIJIIJJIJI=DHH<EH
@7733998/1
ggcagctcgaacacggttaccgggaattttgtttggtatctgataccgac
+7733998/1
@@@DDDDD@FFD>FHGII<2A@FHGICHICDBGHGG?B8FFF@FEH@F6A
@6328544/1
ctcgcttattttttgtaataactattaaaaagtatatatataaccttagt
+6328544/1
CCCFFFFFHHHHHJIEGHIIGIJJIJJJIIIIDGIIJJJJJIIJJJJJJF
@188053/1
ggctgatccgagttggatgcggttttcacgaatatattgtgggatgctta
+188053/1
CCCFFFFFHHFHHHIJIJJJJJHIJJJJJJIIIIIIJJJHIJJHJJJJJJ
@4324805/1
gtcgtcttctacttctgcttctggcacatcaggagaagttggctcctcaa
+4324805/1
@@@FDFFFGHDDHGIJJJIJGGGEIGIJJGIHIJGGIGDCFGEGIGIGIJ
@1565276/1
tgctgccgaaagattagagtcgtcttctacttctgcttctggcacatcag
+1565276/1
C@@FFFDFHGHHGJJJIIIHHJIJJJIIIIJJIJJIJJJJJJJJIJJIJH
@4325254/1
cttgtatagaggaggcttgggctcgctctccgaagggagcttgcggccga
+4325254/1
@C@FDDFDDDFF?GBGIHEID?@FHIJEHGGE@FBDG;FEECH=BAADB3
@3629647/1
cagtactttagctttgacagtgtaaaacttctccgaaatctccaatccaa
+3629647/1
@<@?DDDFHDHDDIIEG@BGEH@FFICHGCFHIIIGIIIIIGGIIGDEHG
@188867/1
gtcacggtagcactgagtgacggcacctccgacactgaggtcacggtact
+188867/1
C@CFFFFBDAF<FGHIICFHIIIEHIGIIIIIIIIIIGHIIIIIIIGHHE
@3629908/1
gtcctttctaaggttctaaactatatctgtaccaaatttcaaccaaatcc
+3629908/1
@@@FFDDDFHHD?AEFFHDIHCBGIIBHEHAFBFHIIII>GABBDFFH<B
@1566895/1
gttgattttggaatgttttacattggatccgacaaattttcaaattaaag
+1566895/1
CBCFFFFFHHHHHJJGIJJIJJJJJJJJJJJJJJJJJJJIJJJJJJJJJJ
@191133/1
ctaataacaataaacgaaataaaaatattgcttctacataggtgactaaa
+191133/1
CCCFFFFFHHHGHJHIJJJJJJJJJJJJJJJJJJJJJJJIJJIJJJJJJJ
@5660133/1
tgtacattcttttttcctcctttcttttttggtggcttccccattttgac
+5660133/1
@@@DDDFDHHHHHIIFBHHGHGIAGHIGBHGEDGHGDGIGCDBHIIIIHG
@191436/1
cttgctagtaagtcctgagccatagcaaacagccactggcaatgtggata
+191436/1
CCCFFFFFHHHHHJJJJJJJJJJJJJJJJJJJJJJJJJJJJJJJHIJJJJ
@2973398/1
cgatcactttgacagcacctaatacaccgccgcttaaaagataggtaccg
+2973398/1
BC@FDFFFHHHHHJJJJJJJJIJJJJJGIHHIJJJJJJJJIJJJJIIJJI
@192254/1
ctgttgtggaactgcttcacctgtggccggcggcacgcagacgccttgat
+192254/1
CCCFFFFFHHHGHJJJJJJJJIIJJIJJJJJJIJJHGFFFDEDDDDDDDD
@4329459/1
gtggcgagtcccccctcagccaggccggggaacatgcggaacaaatgtat
+4329459/1
CCCFFFFFHHFHGJJIJJJJJJJJJJIIJJJJJFHHHHFFDDDDDDDCDE
@4329782/1
ccccgctatgtcaagtcaagatatttgacgttccgacgtccgaaacatca
+4329782/1
CCCFFFFFHHHHHJJIJJJJIJJJJJJJJJJJJJJJJJJJJJJJJJJJJJ
@4329981/1
gtccttttgaggatctcaatccgatcgttgtattcagctggtggagc
+4329981/1
CC@FFFFFHHGGHGGIIJJJJGIJJIJGIJHIJJJJGIIJJFHJIII
@6330921/1
tcttctttgacgggcacaacgtacatacaattgactgcaccttcaaacgc
+6330921/1
CCCFFFFFGHGHGGJIJJJJJGGIJGJIJJJJJJHIJJJJJIIJJJJJJI
@867460/1
tcgatatcttctgtagctgctgtgtgaagttcttcaaagcgtcttctcta
+867460/1
@CCFFFFFHHHFDFGIJHGHIIJJHGHEIHIJJJIJIEHIIIIJIIJJJC
@6330945/1
gtacacctgagcgagactcataacgcagccagatgccaaagttcttgatc
+6330945/1
BCCFFFFFHHHHHIJJJJIJJJGJIJIJJJJJIJJJJJJJJIIIJJJIJI
@2975046/1
ctccaaagcattctgggctgcagatgactgtgcatccttgctagtaagtc
+2975046/1
CCCFFFFFHHHHHJJJJJJJJJJJJJJJJJJJJIJJJIJJJJJJIJJJIJ
@4330286/1
gtcctttctaaggttctaaactatatctgtaccaaatttcaaccaaatcc
+4330286/1
CCCFFFFFGHHHHGHIJJJJJJJJJJJJJGGIIJIJIJJJJJJJJIJJJI
@4982164/1
cacggaacacaaatatcttcttcggcaatctgccttggttgcggtctttg
+4982164/1
?@@DDDDFFHFHBHIJJIIIAEHIGH@CGACFBFHIIIFHCGGB7@FHGH
@4982182/1
cttctggcacatcaggagaagttggctcctcaacagacacagagctctgt
+4982182/1
@CCFFFFFHHHFHJJJGJJJIHHJIIJGIJJJGJJIGJJIJJFIIIIJIG
@867980/1
cttcttctttctgtacattcttttttcctcctttcttttttggtggcttc
+867980/1
BCCFFFFFHHHHHIIJJJJJJJJJIJJJJJJJJJIJJJJJJJGHIGHJJJ
@4982387/1
ggtgcgtgcaggatcctcgtcattgcct
+4982387/1
;?=BD1B@?<ABDACDDDACEE?FH?:C
@868241/1
agttaattctaatttaatgtcagatgttttaatagtaagtacgagtacag
+868241/1
@@@DFFFDFGHHGIGGHCFHHGIGGHHIIJIJIJGJGHG?HHIIJFGIIG
@4330784/1
ggaagggttaggcaacttaatttcgtggattagtagctgtagcttcgtca
+4330784/1
CCCFFFFDHHGHGJJJIJJJJJJJJHIJGHJIJJJIIJJIJJJJJJJJJI
@4330989/1
gttgtgtacacctgagcgagactcataacgcagccagatgccaaagttct
+4330989/1
B@@DFFDDHCCDFHGIJIGGGHGIJJGHHGIGEIIIJGIIJGFGEH=CFC
@868711/1
ggatggagtgagcacgggctctgtgcctg
+868711/1
?<8BDDDDFFDFFEDF1FFGAEE?GF??<
@7737043/1
atcatcgttctcagcatggtaagaaggtggcggccagaatctagacatgc
+7737043/1
@CCFFFFFHHHHHJJJJJJIIJJJJJJIJJJIJJJJJJJJJJJJJJJJJJ
@6332403/1
ctgagaatggtttagattcacaattttgtccgctggacaatgttttttta
+6332403/1
CCCFFFFFHHFHHJJJJJJJJJJJJJJJJJJJJJJJIJJJJJIJJJJJJI
@869578/1
gtcggattcagttcggaacatagaaatttgtgtaacccaagtttgacgac
+869578/1
@@@FFFFFGHHHHGIJJIIEHIHIIIJJJGFBGHEHIIIGGFHGGGHIII
@4332657/1
cttgtttataagtttagtatagcttattacaaaataaatcttatatttaa
+4332657/1
B@@FDFEDHHHGFHIGIFGJJIGIJIJIGGHJIIHGHIJIIJJIIJIJEH
@7059179/1
gcacatctacctttggaaagatactgtcgaccaagtcaagtcaattt
+7059179/1
CCCFFFFFHHHHHJJJJJJJJJJJJJJIJIJJJJJHJJJJHIJJJJJ
@4984932/1
gttctaaactatatctgtatcaaatttcaaccaaatccgtcaaatagttg
+4984932/1
CB@FFFFFHHGHHJJJJHHJJJJHJJJJJJJJJJIJJJJJJJJJIJJJJJ
@7739036/1
gccacatcaatgttgataaaggctttattggtaaatatagcggattggaa
+7739036/1
CCCFFFFFHHHHHJJJJJJJIGIJJJJJJJJHIGIJJJIJGIJJJJJJJJ
@3631661/1
gctgtctgtacattgaaaacaaaaataaaaaaaatagcaggggttattgt
+3631661/1
CCCFFFFFHHHHHJJJIIJJJJJIJIJIJIJJJJJJJJIJJJIAHIIJIH
@7741407/1
gtttattttgtttttctctgtgatctgtttcttggcatctatagatgtcg
+7741407/1
@@<DDDFFGFDFHBDFIEHHIGHGIGH>?FHGGH@@@GBHIJC9?D@DDH
@3632105/1
cccagacctagcccaaattcttcttcttcagccggctttggtggttcttt
+3632105/1
CCCFFFFFHHDDHIIIIGIJJJJIIJIEIGBHHGEGBHIJIGGGFEGHGG
@3632186/1
tgagtgacggcacctccgacactgaggtcacggtactcgcggtacatgtt
+3632186/1
?@@DDDDF1C?FFHGGIGBHGHIEHGGJIEHGG?FFHIGGEBAEDFDDDD
@3632366/1
gtctaggttcttatcaatataaagggctccgaggaaagcttcaagtaaat
+3632366/1
@@@DDADBFAFAHGDFABFIGGIBE7CFHIHIGIGHGC;DDGAFB9BEDH
@7062808/1
atcagattgacagaagaaatgtttcg
+7062808/1
<@@DD;AADFBF8C@?;?3CE:AE3<
@7062828/1
atatgcaatcccttctgcgccattgacatgtatagatgtcggactcgtga
+7062828/1
@B@FFFFFHHHHHJJJJIIJJIJJJIJIJIIJJGIJJGIGCHIIIIJJJJ
@1568590/1
cagccactggcaatgtggatagctggacaaggcactggcaacgaccaatc
+1568590/1
CCCFFFFFHHHHHEIFHIJJIIJJJJJJJJIIJJJDGIHIJJJJJJJJIJ
@1569039/1
gtgctgttgtggaactgcttcacctgtggccggcggcacgcagacgcctt
+1569039/1
CCCFFFFFHHHHHJJJJJJJJJJJJJJJJJJJJJJJJHHFFDDDDDDDDD
@194424/1
gtaatatttattgctctcctccgattattattatacttatacatcaaata
+194424/1
C@CFFFFFGHHHHJJJJJJJJJJJIJJJJJJJJJJJIJIIIJJJJJIJJJ
@194645/1
cgtcacggtaagcattcatcagaatgctatgcaacatcttcatcttagcg
+194645/1
BC@FFFFFHHHHHJJJJJJJJJJJJJJJJJJJIJJJJJJJJJJJJJJJJJ
@3635585/1
ggcagagggaatctgattgtgctgttgtggaactgcttcacctgtggccg
+3635585/1
CCCFFFDFHFHHHJJJIIHHGGIJHIIGHIIJJJHHIIIJJIJHGIIGII
@196677/1
attgaaaacaactctacacatacatacatatttacttagattaacattca
+196677/1
@C@FFFFFHGHHHJIJJJIIJJJIJJJJJJJJIJJJJJJIJJJIJJJJJI
@2975641/1
gccagatgccaaagttcttgatcttcactg
+2975641/1
????DDDDB3CBDEA<2<<AB?<?CE@@<A
@2975887/1
gtggtgcacgcgcttgggcagagggaatctgattgtgctgttgtggaact
+2975887/1
BCCFFFFFHHHHHJJJJJJJJJJJJIJJJJJJJJJJJJJJJJJJJJJJJJ
@4333830/1
ctccaaagcattctgggctgcagatgactgtgcatccttgctagtaagtc
+4333830/1
CCCFFFFFHGHHHJJJJJIJJJJJGJJJJJHIJJJJJJJIGJJJGIIJFG
@2976427/1
cccgctatgtcaagtcaagatatttgacgttccgacgtccgaaacatcaa
+2976427/1
@CCFFFFFFDHHHGBFGGHJGDHIGGIIGIGGHGEB>GEHGECE8FHCG@
@4333877/1
ggcttattctgcatacctgccatgcgctggtaagcgctatggactgctgc
+4333877/1
CCCFFFFFHHHHHJJJJJJJJJJJJJJJJJHIJJJJJJJJJJJIJJJJJJ
@197861/1
cgggacttagccacaatctggtctggagagaagatcctcatcttgtatag
+197861/1
@;@FFFDEHADBCDHDGBHBHACHGCDFHG@HHCHBFHIDBDBGDHCHBB
@197945/1
ttggaaagatactgtcgaccaagtcaagtcaatttagacaagctagtcga
+197945/1
@@@FFFFDFHFDDGFGGGGGIDGHJGGHFHGCHHIJJGHGJIIJJJIHBF
@4334472/1
ggctcccatgtcacggtagcactgagtgacggcacctccgacactgaggt
+4334472/1
=?@DDDFFHFBDFGIG?EGGIEHIIC?EDGFI@GFHGGGH@GGHIHIEG7
@2977224/1
ctcagaggtggcagttcatccacttcaggtctagcattccgccccctttc
+2977224/1
CCCFFFFFFHHHHJIIIJJJJJJJJJJJJHIJJJJJJJJJJJJJJJJJJJ
@7741658/1
cagagggaatctgattgtgctgttgtggaactgcttcacctgtggccggc
+7741658/1
CCCFFFFDHHHHHIIJJIGIIJIIJHIJIJIJJJJJJJJJIGFHGIIIJG
@2978155/1
ctgccaattcactgttcattacctgtgaaaactgcccctcagatacaccg
+2978155/1
CCCFFFFFHHHHHJIJJJJJJJJJJJJJJJJJJJIJJJJJJJJJJJJJJJ
@7741835/1
gcacagctcttgcagccatccaacgggattgcccatcaatttatcttcaa
+7741835/1
CCCFFFFFHHFFFIHGIIGJGGFHG<GFHHHCIHJJIJIIJJJJJGI4BG
@6334572/1
gcccattttcacaggcaagggatcctaacttcgcaaccactaattccagt
+6334572/1
CCCFFFFFHHHHHJJJJJJJJJJJJIJJJJJJJJJJJJJJJJJJJJJJJG
@4336595/1
agcattctttgtaggtgcgcatgatatatttcaaatcttcatccttgtag
+4336595/1
@C@FFFFFHHHHHJJGHJIIGJJJJIIHIJJJJJIJJJJIJJJIIJJJII
@7742981/1
ctcagattgccatctcagaaattagcggatggatcaagagcctgacaccg
+7742981/1
@BCFFFFFHHHHHJJJJJIIIJJJJJJJIIJJJJJIIJGIEIIJIJIIII
@4986866/1
gtcccatttggctttgtcccagtaatctaccccgtcttcaccgctgtaac
+4986866/1
@?@=DDFFFHFFHIGGGGICHGHICG@DDHBGHGFGGGIIIEGGDAFEIE
@6335854/1
cacctgtggccggcggcacgcagacgccttgatgacctccactttgatga
+6335854/1
CCCFFFFAHFHHGHJIIJGGGIJIJIEHHFFFFFECEEEDDDDDDDDCDC
@4987252/1
cttttcgccaatcatgcgcatccctagcatactaccgatatgcaatccct
+4987252/1
@CCFFFFFHHGHHJIJJIJIJJJIJJJJJJJJJJJIJJJJJJJJJJIJIJ
@4337431/1
cgacataacaataacccctgctattttttttatttttattttcaatgtac
+4337431/1
CCCFFFFFHHHHHIJJJJJJJJIJJJJJJJJJJJJJJJJJJJJJJJJJJJ
@7743688/1
ggatggagtgagcacgggctctgtgcctggctcccatgtcacggtagcac
+7743688/1
CCCFFFFFHHHHHJJJIJJJJJJJJJJJJJJJJJJJJJJJJJJJIIJIJJ
@7743856/1
ggactcgaggttggtcgtctaccgggcagttctcgaaatgtttcataacg
+7743856/1
@@CFFFFAHHFFHIGIJIJIJJIJIJJGIGGIJJJHGIGJFHIIJIJJDH
@6336824/1
tgagattaatcacaagaacatgtaaaaccaagactcactaaacataaaaa
+6336824/1
@C@FFFFFHHHFHHIGIIJIJJIIGIEHGHGIJJEHJICHIJIGIJGIIE
@4338378/1
ggagagaagatcctcatcttgtatagaggaggcttg
+4338378/1
@?@D?D??<DFBF@EHIIGIBA?EAE@HE;FE;EB0
@4988337/1
ggcactatattgcagacctccagtggtaggtatgtatgtttatgctcttg
+4988337/1
CCCFFFFFHHHHHJJJJIJJJGIIJJCHHICFIIIIJJGHIGIGJJJJJG
@2278024/1
gccagaatctagacatgcacagctcttgcagccatccaacgggattgccc
+2278024/1
CCCFFFFFHHHHHJJJJJJJJJJJJJJJJJJIJJJJIJJJJJJIJJIJJJ
@873782/1
atcggctaaaaaagcatgttctctcgcgccaatggcatgtatacatgcct
+873782/1
@@CDFFFFHDFFHE@CEGEDCHDFFGHIDHIEF@FDD@B@CFFCHGG;CH
@7064817/1
cgttaaatgccacgacgctcggacatttcaattttatttagttggtcttg
+7064817/1
BCCFFFFFHHHHHJJJJJJJJJJJJJJIGIEIIJGCGIGDGIIJI;@GDH
@7065029/1
cccagacctagcccaaattcttcttcttcagccggctttggtggttcttt
+7065029/1
CCCFFFFFHHHHHJJJIIJJJJJJJJJJJJJJJJJJJJJJIGHIIJJJJJ
@7747349/1
gccagatgccaaagttcttgatcttcactgggctct
+7747349/1
?7?DBADD??BBB>2CGG<IBDDB<EEBBHFFF;E9
@3636230/1
gtcgtttgaaaaattgacggccagccttaacgtacgactccaacgccccc
+3636230/1
C@CFFFFFHHGGHIJJJJJJIJJJIJIIJJJJBHIJJIIJIJJIJIJJHF
@7066190/1
gcaacatcttctttggtttgtcaggcgtaatgctaacgtcatagcgataa
+7066190/1
CCCFFFFFHHHHHJJJGIIJJJJJJJJIJJJJJJJJJJJJIJGGIJJJIJ
@7067040/1
cctttcctaggagtgactttcccgtttccaatctccaagacaggaggctc
+7067040/1
CCCFFFFFHHHHHGHHIJJJJJJJHIIJJJJIJJJJJJJJJJJJGIJJJJ
@7748633/1
gcacctccgacactgaggtcacggtactcgcggtacatgttgtgtacacc
+7748633/1
@@@DBDBD?AFAA<A<FG<CDHFG?B?DDG<DDGGIEHG@FFCC===CEH
@7748703/1
agaaaagtgctgtctgtacattgaaaataaaaataaaaaaaatagcaggg
+7748703/1
@@@FFFFDFFFHHJJJHIIJJJIJJJIGIIJIJFIJJJJJJJIJJJJJIJ
@199567/1
ggaagcctttgtgcgccacatcaatgttgataaaggctttattggtaaat
+199567/1
@@CFFFEDHHHHFEHHIIGHIJIJJJEHGEIIGIJIGFHIJGGG30?BBA
@7067513/1
ctcctttttgtcagcacagaatagtcgcgtgtgatgccgcttttgcacca
+7067513/1
CCCFFFFFHHHHHJJGJJJJJJJJIJJJJIJHIJJJJJJJJJJJJJJJJJ
@7749352/1
ggagtttgtatacttaattcgatgttatacatatagcatttcggatctat
+7749352/1
???DD>D?D8DCDB:<C2C:EFEFEDEFBFFE@FCBBEAAEEDDDDAEAD
@7067907/1
cttcggtactgttgtggaaatagtgtactataagtcgtatgattatttgt
+7067907/1
CCCFFFDFHFHFFHGHEIJIJIIHHEGIJJJIJIHIJHIJJGJJJJJJJJ
@200264/1
ctcgattatcgaatttttcgccatgagtaagcgatcgggctctcaggcag
+200264/1
@BCFFFFFHHHHFIIJJJIJIIJJIJJHHIIIJJJJJIJJJJJJJJJJJJ
@3638126/1
cacgtagttctcagcttccctgcaaagttaaccatcttgtattcaaa
+3638126/1
?;@;DDD:?FFB<E3<E?:?EFADH9A22<AC9:9?91?1:9CFF>D
@200615/1
gccggctttggtggttctttggctgcctctggtggaggtttctcctgtga
+200615/1
C@@FFFFDHGHHHJHIJJGHJJJJJJJGJJJGIIIIIIBFHIJJJGIFII
@200739/1
attctgcatacctgccatgcgctggtaagcgctatggactgccgccaatt
+200739/1
CCCFFFFFHHHHGJJJJHJJJJIIJGGIJJJIHIJJJJJIIJJJJJJJJJ
@200756/1
ggagcagatatagcggtggaggggaacacagtttgagttgggggtcgcac
+200756/1
@@@BDDDDB?FFBGDH@@FEGFGBFHGCGFEFBGHGEH@HHBGG55=ACB
@1573434/1
ggacaagcgattggcattacgattgtgacaagttttcgtgagccgtgatt
+1573434/1
CCCFFFFFHGHHHJJJJJJJJJJJJHIIJJJJIJJJJJIJIJJJJIJIJJ
@201307/1
gggtaagtaagggctaagatgattggttgatcagtttttgagcattcttt
+201307/1
BBCDDFFDHHHHHJJJJJJJJJJJJJHIJJJJJJIJJJJJJJJIJJJJJJ
@1573908/1
gctgtctgtacattgaaaataaaaataaaaaaaatagcaggggttattgt
+1573908/1
CCCFFFFFHHHHHJJJJJJJJJJJJJIJJJJJJJJJJJJJJJJFIIJJJH
@5666134/1
cagccagatgccaaagttcttgatcttcactgggctcttctctgggattt
+5666134/1
@<?DDBDDB><BC3<?<CC9FCAHCHH@EHHG@?@FHHCHEAG<DD@FH?
@1574747/1
gtatctttggacgtcttccgctttcatcatctataggattgtttatcctg
+1574747/1
CCCFFFFFHGHHHJJJJIJJIGIJJJJJIJIJJJIHDDHIIHIJIJJJJJ
@4340276/1
cacctttagaagtatgtttttagctgtcatctggttcatacggcgcgcgg
+4340276/1
CCCFFFFFHHHHHHJJHIIJJJJJJJHIIJJJJJGIJIJJJJJJJJJJIH
@202811/1
gtgacattacggggagcgcggggcgttacaaaccgcacccctttattttc
+202811/1
@:?DBDDDFHBF8EHE>HEDG@A:;?B@BCCCBB7@B@6B9B@C@CC@CD
@1575292/1
ggcacacaggcataatgccatattcaaatgggaagtggtgataaagataa
+1575292/1
CCCFFFFFHGHGHIJGIGJJIIJIEEHIIIFIIJIIGIHHGIJJJJJJII
@1575322/1
cgggcagttcgtcaacaagacattactagctgagaatattttttttcgtt
+1575322/1
CC@DFFFB?CFADFHGIGCCHH?CCFCFFGHGEFDGHIIIHIIIIIHGEE
@202945/1
ggtcgtttgaaaaattgacggccagccttaacgtacgactccaacgcccc
+202945/1
C@@FFDFFGHHHGIIDHIGIE@DHIGIIIGI@D9DBFBGHHFC@FF<HBH
@874012/1
gagactcataacgcagccagatgccaaagttcttgatcttcactgggctc
+874012/1
CCCFFFFFHHHHHJJJJJJJIJJJJJJJJHIJJJJJJJJJIJJJJIJJJJ
@2980344/1
cttgaaagaaaaataaaggaaacaaagaaaagattttatgttcgtagtta
+2980344/1
CCCFFFFFHGHFFHGJJIIGIGHGIJIJJJJJDFHIIIJGFHGGDFGHII
@203983/1
gtctggtacaatgcaatttaatttgatacaaaaatattataataataggt
+203983/1
C@@FFFFFGHHHHJIJJJJJJJJJIIJIJJJIJJJJJJJJHIIIHIJJJF
@5668806/1
ataaaatctttcctcggactaaattgttctatctt
+5668806/1
<<@DDDD3AC?<CFFC@<C:F99C@FAA?EFE>??
@2980902/1
ctcagatacaccgtcacggaatacaaatatcttcttcggcaatctgcctt
+2980902/1
CCCDDFFFHHFGGIIBAC@EHGHFIGHGBFHIIGIGBDFGIEGDFFHEGF
@4341981/1
gtagcactgagtgacggcacctccgacactgaggtcacggtactcgcggt
+4341981/1
C@CFFFFFGFHFFIEDGHIFIJJIJIJJJJGGHGFHIJIIHIGIIEIGF?
@2981901/1
ccacaatctggtctggagagaagatcctcatcttgtatagaggaggcttg
+2981901/1
CCCFFFFFHHHHHJJJJJIJJJJJIJJJJJJJJJJHIJJJJJJIJJJJJ@
@4992350/1
cctcagcgacatgtaagagttcaatggggaagtaaatgcatctgtcctta
+4992350/1
@C@FDDFDFHHHHGGEEFHAEHHCGHIEGFH;D@GIIB@GGIIGFGFGII
@4992518/1
ctttggtcgtccttttgaggatctcaatccgatcgttgtattcagctggt
+4992518/1
CCCFFFDFHHHHHJJJJJJJJJJJJJJJJJJJJJJIJJIJJJJJJJJJJB
@2982903/1
cggctttttccagatccactcttgctccatggtccaggagcagcagcgtg
+2982903/1
@CCFFFFFHHHHHIJJIJJJJJJJJJJIIIIHGIIIJJHIJJIIJJJJHI
@2983338/1
ggcgcttgtggtggtgcacgcgcttgggcagagggaatctgattgtgctg
+2983338/1
CCCFFFFFHHHHHJHHGJHIJJJHGJGIJJJGIJIGJJJJJJJGJIJJIH
@2983503/1
cccaactgtcctccggtactaacgatcaaatcgatcatgggtccataatc
+2983503/1
CCCFFFFFHHHHHJJJEIIJIJJJIJJGGHHHIIJJJJJJJEGHIJJJJJ
@2984451/1
gcgttgtctaacgtcggattcaattcggaacatagaaatttgtgtaaccc
+2984451/1
CCCFFFFFHHHHHIJJJHJJJJJJJJJJJJJJJJJJJJJJJJIIHIJJJI
@4994982/1
gtacattcttttttcctcctttcttttttggtggcttccccattttgaca
+4994982/1
C@CFFFFFHHHHHJJJIJJJJJJIJJJJJJIGHIIIJJJJJIJJJJJJJI
@2985121/1
gacaaacagacaaacagacaaacagacaaacagacaaaaaaaaagttaat
+2985121/1
@CCFFFFFHGHHHJJJJIIJJJJJFGJJJJJJJJJIJEHIIGGGHEHHHH
@4995536/1
gcttgagaatgcacgtacagttgcatagcgttctgaaccttctctggtgg
+4995536/1
@C@ADEFFGFFDHGIBFEDHB:CFGGGG>@?ED@FCDBG>B3?DHHIDFF
@7067991/1
caaatggaaaaaaaaattggtgaaaagaatcacaagtaagatactgcaaa
+7067991/1
@@@DFFDDHBFHFGGHFHID?D@EG@GBDAFHGIIIHHIFEGGIIGGGHI
@875818/1
ggcagagggaatctgattgtgctgttgtggaactgcttcacctgtggccg
+875818/1
@?@DDDDAADFFFGIEIIEHIGIIHIGIHIICGHIGIIIIIICHFGAGAH
@4342930/1
gtcttcttgaacttcttcaattgacgcaagaagtaccagaaacgggactt
+4342930/1
CCCFFFFFGHFHHJJJJIHGGGGJGIIGEGEGIFGHGIIIIIIIJDFHIG
@4996938/1
ggcgcacagggcacgcttgcgcatgacatctatacatgccattggcgttc
+4996938/1
B@@FFFFFHHHGHIIIJJJIJJJJJJIJJJJJJJJJJJJJJJJJJIHGHJ
@3641421/1
catgagtaagcgatcgggctctcaggcaggcaagatgggcatagtaggta
+3641421/1
CCCFFFDDFHHHHHHIIJJIIGIJIIJJJJJJJJJIJJJJIIJI>FGIBF
@7069942/1
aaaacaaactcgtactaaggcctaagtacagtacctacttggcgataaat
+7069942/1
CCCFFFFFHHHHHJJJJJJJJJJJJJIJJJJJJJJJJJJJJJIIIJJIHI
@7070223/1
agtagtaagtcagctgttccacttcatcatcagggatcttgccgtcattg
+7070223/1
?@=DDDEFHD?DD>FGHFHGCHHHHEBEHGHIIGHG>GGHHHHEGFGGB?
@877212/1
ctctgtgcctggctcccatgtcacggtagcactgagtgacggcacctccg
+877212/1
CCCFFDFFHHHDHIIJJIJIHIJJJJGIJIJJJJHICFEGHGDGHJJIIJ
@3642533/1
ccgtgtcgacggcgatgagagcccacgatgtaagtgcttcgggcttcaac
+3642533/1
CCCFFFFFHHHHHJJFJJJJJJJJJJJJJJJJJJIIJJJJJHHFFDEEEE
@3642668/1
tttactaatataacgaagcttgactcgctacttctcgcacggcctttgct
+3642668/1
CCCFFFFFHHHHHJJJJJJJJJJJJJJJJJJJJJJJJJJJJJJJJJJJJJ
@4998871/1
gtgattctttaatttgacataacttttttatttatgaaccgattgacatg
+4998871/1
@BCFFFEFFHHHGJIIGIJJJGIJJFJIJJIJIGJIJJJJIIJJFIJJGG
@3643360/1
cgtattttaagctgaaactttgtaaagagattctattcaacctgtattca
+3643360/1
BCBFFFFFHHHHHJJJJJJJJJJJJJJJJJJJJJJJJJJJIJJJJJJJJJ
@3643876/1
ttcttttttggtggcttccccattttgacagcgtcttacttcacgtggta
+3643876/1
CCBFFFFFHHHFHJJJJJJJJJJJJJJJJJJJJJJJJJJJJJIJJIJJIJ
@7071928/1
cagggatgtcaggctcgccgccctccatagaccgcagagtgagacagcac
+7071928/1
@CCFFBDFHHHHGEGIIGBGIIIIIIIIIIIIIIIGHAHEHEHFGFFFFE
@4345798/1
ctcggactaaattgttctatcttcatcctaccagccagattgaaccttt
+4345798/1
@@@D;:DDHAFFFBCE@FFEGCGDGGEC?CCGGEIIIIFGIGIIEAFAH
@2282412/1
ggaggcttgggcctgttttggtagcggcggcgcggtccgtgaggagcatg
+2282412/1
CCCFFFFFHHHHHJJHHJJIJHIIJJGFIJIFB@B2;@7<??<AA<??AA
@4346069/1
gcacaactttggtaggtatatagatttataatgtcattctcttaataatt
+4346069/1
CCCFFFFFHHHHHJJJGHIJJJJIIJJJJJJJJIJJJJJJJJJJJJJIJJ
@4346278/1
ctttatacatttcggcatggcgatcatgtcgatggcttggtttattccca
+4346278/1
CCCFFFFFHHHHHGJJIIJJJJJJJJJJJJJJJJIJIJJJIJIIJJIGIJ
@6342248/1
cgtcaaagcatttattgtggccgctctaggcagcaaacagttcattcttg
+6342248/1
CCCFFFFFHHHHHJIJIJJJJIJJJJJJJJJJJJJIJJJJHIJJJJJJJH
@4346546/1
agaagttggttgaactggtgcaatttcttcatgtgtggtcattacactcc
+4346546/1
????DA?DD=<D:?EA2A33<<AFE@?FABB@CEECE=DEIE?@:::D3B
@4347220/1
cataagatgcgaaggtaacattattgacgagtgctgatcttaagtctgtc
+4347220/1
CCCFFFFFHHHHHJJGHHIJJJJJJJJJJJJGHIIJJJJIJJJJIJIIHI
@6343252/1
agcgttcacattgacaaacttaggtttgcttacagccattcccaactgtc
+6343252/1
@CCFFFFFHFHHHJJJJJJJJJIJJJJJJJJJIIGIJJJJJIIJIJJJJJ
@6343396/1
agtaacttcaaatgattgctcagatgcaatttcttgcaagaattgcacaa
+6343396/1
@@@BDDFFHDHHFGEBHGIIJIIJIGHGGIJJJJIGHGGIIIIEGGGIIG
@880998/1
tgtggaactgcttcacctgtggccggcggcacgcagacgccttgatgacc
+880998/1
CCBFFFFFHHHHHJJJJIJJJJJJJJJJJJJJJHHHFFDDDDDDDDDEDD
@4347672/1
cgaatatatgaagcgtgagacaatgcctccaataagaatgaggggtcatt
+4347672/1
@BBFFDFFHHDFHIJJJJIJIJJIJJGJJJJJJJJJGIIJEHJJJFHHIJ
@2284150/1
cataatcttcagatactccaaagcattctgggctgcagatgactgtgcat
+2284150/1
CCCFFFFFHHHHGJIJIJJJJJIJJJJJJJJJJJJJIJIJJJJJIHIJJJ
@881307/1
gtccctttatacatttcggcatggcgatcatgtcgatggcttggtttatt
+881307/1
CCCDFFFFHHHHHJJJJJJJJJJJIJJJJJJJJJJJJJJJJJJJHIJJJJ
@6344549/1
atcactttgacagcacctaatacaccgccgcttaaaagataggtaccgat
+6344549/1
CCCFFFFFHFHHHJJJJJJIJIIJGGGGJIGIJJJJGIJJJIGHJIJIIG
@6344658/1
cccatgagagcttcgaagcagtttgccatggcgtgtcgcatgaccacctc
+6344658/1
B@@FDFFFHHHHHJIGGIIJJJJJIJIJIJIJIHIIIIJJGJJJIJJJJI
@7756013/1
gcaagaagtaccagaaacgggacttagccacaatctggtctggagagaag
+7756013/1
CCCFFFFFFHHHHJJJJJJJJJJJJJJJJJJJIJJJJJGHIJJJJIJJJI
@2285675/1
ccatactttgtttcatttaaatttacgggctatgccatttatcctcgcac
+2285675/1
CCCFFFFFHHHHHJJJJJJJJJJJJJJJJJJJJJJJJJJJJJJJJJJJJJ
@6345308/1
caaatgacgacaccacagttccagtct
+6345308/1
@@@DDDDDHHHHHIIIGIIHFHH9111
@7756641/1
gtagaaaagtgctgtctgtacattgaaaataaaaataaaaaaatagcagg
+7756641/1
BB@FFFFFAAFHHIJJJIIJJJJJJIIIIJIJJIIIIIIJIHI@@DCHII
@6345577/1
tgttgaggcgcttgtggtggtgcacgcgcttgggcagagggaatctgatt
+6345577/1
@CBFFFFFGHHHHJHJIIGIHHJIJJJJJJJJJIJJJJJJHHHHFFFFFF
@2286482/1
ctgggcctcttgtatgcgaaggtgttgaggcgcttgtggtggtgcacgcg
+2286482/1
CCCFFDDFHHHHHJJJJJJJJJGHHIJIJJJJJJJJIJJJJJJJJJJJHH
@2286517/1
cacaatatattcgtgaaaaccgcatccaactcggatcagccgtttctgag
+2286517/1
@C@DFDEDHFHHHEF@F@IFCHEGHEHGGIIIIIGIIGHIGIFHHGHGGH
@1575927/1
caatttatcttcaaatgacgacaccacagttccagtctcaggcacattgc
+1575927/1
CCCFFFFFHHHHHJJJJJJJJJJJJJJJJJJJJJJJJJJJJJJJJJJJJJ
@207904/1
ctcatcttgtatagaggaggcttgggctcgctctccgaagggagcttgcg
+207904/1
CCCFFFFFGFHHFIIII@GIIIIE=GEGHGFIGGGGEFGEIICAAHGDEH
@208197/1
cttttaaccttttgaacgccaatggcatgaatagatgtcatgcgcaagcg
+208197/1
CCCFFFFFHHHHHJJJJJJJJJJJJJJJJJJJJJJJJJJJJJJJJJJJJJ
@5670102/1
agggatcttgccgtcattgcagactgtgtggtagcgggtcggacgagccg
+5670102/1
CCCFFFFFHHHHHJJJJJJJJJJJJJIJJIJGHIJJJJHIJJIJHFFCDD
@1577887/1
gtacattgaaaataaaaataaaaaaatagcagggg
+1577887/1
@=?BAADDDFBDFHIE?EGDBBBGIIGEHCHGE@<
@1577983/1
gtttattttgtttttctctgtgatctgtttcttggcatctatagatgtcg
+1577983/1
CCCFFFFFHHHHHJJJJJJIJJJJJJJJJJJJJDGHGCCGIIHGIIEGHE
@1578380/1
ggcgcttgtggtggtgcacgcgcttgggcagagggaatctgattgtgctg
+1578380/1
CCCFFFFFHHHHHJIIJJJJJJJJJJJJJJJJJJJIJJJJJJJJJJJJJH
@5671203/1
cataaaaccaaacctctggttcgattgggcctcaaaaaatcacgtttata
+5671203/1
CCCFFFFFHHHHHJJJJJJHHJJIJJJJJJJJJJJJJJJJJJJJIJJJJJ
@1579534/1
gtgctgttgtggaactgcttcacctgtggccggcggcacgcagacgcctt
+1579534/1
@@@FFFDEHHHHFHGJIJJJJJJJJJIJJIIIIJJJIHHFFDCDDBDDDD
@2988699/1
atacaaggcaaagcaccgacgacgacactgtacagttagaaatgttacaa
+2988699/1
CCCFFFFFHHHHHJJJJJJJJJJJJJJJJJJIJJJIJIJJJJJJJJJJHH
@7761278/1
cccgtttccaatctccaagacaggaggctccagtactttagctttgacag
+7761278/1
CCCFFFFFHHGHHJJJJJJJJJJJJJJJJJJJJHGJJJJJJJJJJJJJIJ
@7761361/1
gagtaagatagtccacaactagcgatggaacttaaaatccaatgtgtatc
+7761361/1
?@@D?DDDDD>F>F?EEGH>B?CG6EFBHD@FFB@BBGCHIGHC4BDBGA
@2989163/1
ctaacgtcggattcaattcggaacatagaaatttgtgtaacccaagtttg
+2989163/1
CCCFFFDDHHHHHJJJJJJGIIGIJJJIIJJJJJJJJJJJJJJJJJJJJF
@5672976/1
aaacaaaacaattaattatcacata
+5672976/1
@7@DDD?DCFDDHGHHHIGEGDHHF
@881748/1
ggaatctgattgtgctgttgtggaactgcttcacctgtggccggcggcac
+881748/1
CCCFFFFFHHHHHJIJJJJJIJJJJJJJJJJJJJJJJJJJJJJJJJJFFD
@2989725/1
gctcgaataggaagtaatggaattttttgaccaactggaacatagcagcg
+2989725/1
@@@FFFFFDHGDBFGHGGEGDFHIIJJJGCHFDHEHIJEGGCHIEHIJJI
@5000240/1
tgacgcaagaagtaccagaaacgggacttagc
+5000240/1
@@@DDDDDHDHFDE9GHIIGGCGG@EGF<DB0
@7073089/1
attgatatttggaaatgattagctcgcagcattatgggtcttccttcatg
+7073089/1
CCCFFFFFHHHHHJJJJJJJJJJJJJJJJJJJJJJJIJGBDHHIJJJJJJ
@7073448/1
ataagtaacttcaaatgattgctcagatgcaatttcttgcaagaattgca
+7073448/1
CC@FFFFFGHHHHJJJJJJJJJJJJJIJJJJEIJJJJJJJJIJJJJJJJJ
@5001314/1
gtctggcacactgtttagaagtattgggaactgtattctatgtttcctaa
+5001314/1
@CCFDADFHGHHHHGGGHEHICHGAC9FBEGHJFF9DHHJJJHGIBB?BD
@4349739/1
actgagtgacggcacctccgacactgaggtcacggtactcgcggtacatg
+4349739/1
CCCFFFDFHHHHHJJJJJJJJJJJJJJJJIJJJJJHIJJIJJJHHFFFFF
@5001501/1
ttaacattatcatcgttctcagcatggtaagaaggtggcggccagaatct
+5001501/1
CCCFFFFFHGFHFJJFHHGIEHIIJJGHIAFFIID?FEG<DDGIJGAFHG
@7074036/1
ctcataacgcagccagatgccaaagttcttgatcttcactgggctcttct
+7074036/1
@@CFFFFFDHHGDGGGGIGGEDFDEHGGIIIGIGGIHBDHD;FHGEHIII
@5001844/1
cccaaattcttcttcttcagccggctttg
+5001844/1
?<?BADEAFFHGFGGHGHCI4CEB8FHIG
@7074433/1
gcaaatggaaaaaaaaattggtgaaaagaatcacaagtaagatactgcaa
+7074433/1
CCCFFFFFFHHGGJIJGJJIIDGHHIJJJGIJJJJIGGHIJIJJIJIGII
@4350908/1
gtagctttaaggggatctgctgtctgtggagctgatgcttgctgggcctc
+4350908/1
@:?DDDDB?CFHDH:EFIIGIIIGIEICHEBHFHDHDHCEHGIGGBAGHC
@4351021/1
gccagatgccaaagttcttgatcttcactgggctcttctctgggatttcc
+4351021/1
CCCFFFFFHHHHGJJIJJIJJJJJJJIJJJHJJJJJJJJJJJIIJJJJIJ
@3646856/1
caggctgctgtgggatacggctggagaacaaatgtatttccttatgcatg
+3646856/1
CCCFFFFFHHHHHJJJJJJJJJJJDGFHGEIJEGDGEIIFIGIADDGIIG
@5002821/1
tgacgcaagaagtaccagaaacgggacttagccacaatctggtctgg
+5002821/1
CCCFFFFFHHGHCGGIJJJJJJJJJJJJJJJJJJJIIJIJJJHIIJJ
@884897/1
ccggtactaacgatcaaatcgatcatgggtccataatcattcctggaatc
+884897/1
@@@FDDFFHHHGBHHAFGIHGEGIIIHGGCFFGGGIGJIIIJJIJIGIIH
@886145/1
cagcatacataataaaattagaggaagtaggtgctgggcctcttgtatgc
+886145/1
@CCFFFFFHHHHHJJJJJJJJJJJJJJEHIJAFFGHJJJIGHHHIGHGIJ
@211554/1
ctcgcacgttggcagtaatagtacaagtgaaaagtcacttgccgatggta
+211554/1
C@CFFFFFFHHHHJJGHIIJJHHIJIICGIIJJJHHIJIJIJJJIIJJBF
@6348368/1
gttggttatcaagtggcttggtaggatccaagttgaaatctttgatcatg
+6348368/1
CCCFFDDDFHGHFIAGHIGEHFE4CB@GFBHG?DA9CDDBHDH@4BFHC@
@212039/1
cacggtcgctacagtcgtacttgtttgaaggagtctatgcaagcttacta
+212039/1
CCCFFDFFHHHHHJIJJHJJJJJJJJJIIJJIJHIJJJJJJJJJJJJJJI
@2992862/1
ggcacaacgtacatacaattgactgcaccttcaaacgcaacgaatttttt
+2992862/1
CCCFFFFFHHHHHJIJJJJJJJJJJJJJJJJJJJJJJJJJJJJIIJJJJJ
@212365/1
cgtcactctgttgcgaatatatgaagcgtgagacaatgcctccaata
+212365/1
@@@DDBDBFHHDHD@@CEGBHIIGGD3?8:?FFGHIEE<DCECHGGI
@2993642/1
cctgataagcccagacctagcccaaattcttcttcttcagccggctttgg
+2993642/1
CCCFFFFFFFFDHIJJJJJIIIIIJJJIHIJJJGIJJJJA9FHGHIIJJF
@2290121/1
ctggatggagtgagcacgggctctgtgcctggctcccatgtcacggtagc
+2290121/1
@C@FDDADBFAFDHGIIIIIIIIIIGGIGIEGCHGHIGIIIIIIGI;BFC
@2994275/1
ggagtacagttaatacctggcatcagttacaatgtttgagtacttagtta
+2994275/1
CCCFFFFFHHDHHIIGIGIFGIJIJIIJJIHHJJFFGHIJDFIIJEIHG@
@7764810/1
cttcgggcttcaacagcttgttagcttgccattgtcctttcctaggagtg
+7764810/1
CCCFFFFFHHGFHHIEDFHGFHIGIJIHGGIJJIFDFGHGGIJJ@DFHEH
@3647437/1
tgtacacctgagcgagactcataacgcagccagatgccaaagttcttgat
+3647437/1
@@@DDDDBDFHHHIHIDHHIIIIJIJJIGGJJJJIIJJIIIJGEHGHGGH
@1582188/1
ccagttcatatttgggcacagttcctcgacgagcaagtagttcttgaagc
+1582188/1
@@@DDDDAHBHFDGIGGHHGGHHIGIIGBGIGEEGGG?DFDFGIIJGGIJ
@5674739/1
ctggctcccatgtcacggtagcactgagtgacggcacctccgacactgag
+5674739/1
CCCFFFFFHHGHHIJJIICFHEHIEIEG?EFGHGIIGIIJIGHIIIJJII
@3647716/1
ttctacttctgcttctggcacatcaggagaagttggctcctcaacagaca
+3647716/1
CCCFFFFFHHHHGIJJIIIJJJJJIJJGIGHIJJIJIIJJJJJJJJJJIJ
@7766214/1
gcttgtggtggtgcacgcgcttgggcagagggaatctgattgtgctgttg
+7766214/1
CCCFFFDDHHHHHJIJIIJJJJIIIJJIGIJJEHIIJIJJGGHAHIGIIH
@1583558/1
cagattattgatttctctttccctgtcgggagcggagcgcgctgtagctt
+1583558/1
CCCFFFFFHHHHHJJJJJJJJJJIJJJJJJJJJJJJJIJJJJHFEFFFFE
@5677955/1
gtggaactgcttcacctgtggccggcggcacgcagacgccttgatgacct
+5677955/1
CCCFFFFFHHHHFGHGIGHHHIIIIJJGIIGIEEHEFFDDDDDDDDCCDD
@3651025/1
gcttcacctgtggccggcggcacgcagacgccttgatgacctccactttg
+3651025/1
??@DDFFDHHHBDGGEHEGH<FBGFGAEEHHDBDCEC@>;@CCBDDDDCC
@3651196/1
cacagctcttgcagccatccaacgggattgcccatcaatttatcttcaaa
+3651196/1
@@@ABDEDHHHHHIEGGGGIIIEGIIHIGIGIIIIIGGIIIEHDFHGGBD
@5004506/1
ctacgatcatcactgtcgtgtcctttatacatttcggcatggcgatcatg
+5004506/1
CCCFFFFDHDHFGEIGIG;C:FHHJIJIJIJGEF>;AGGIGIGEHGGI@G
@5004589/1
cttgttgttaagaggtgttacctgcaacttggccaggttagggccaacag
+5004589/1
@CCDFFFFHHGHHJJEGHEGIIGGIIIIGFAGHHFGD:?GFCAHGIGIIH
@7076800/1
cacggtcgctacagtcgtacttgtttgaaggagtctatgcaagcttacta
+7076800/1
CCCFFFFFHHGHHJHIJIJJJJJJJJJJJIJIJHHIJJJJJJJJJJJJJI
@3651540/1
ctgggcctcttgtatgcgaaggtgttgaggcgcttgtggtggtgcacgcg
+3651540/1
BCCFFFFFHHHHHJJJJIHHIJCFEGIHIJIIJIJJHJJHJJ@FHIIJHF
@4354896/1
cccacttatatacgacaacttaactacagtttaaagcacgttgtatatat
+4354896/1
@CCFFFFFHHHFFHEGEGHGIIGBFIIGHCFGFGGJIIJIGHIGHIGICF
@888274/1
agcatacataataaaattagaggaagtaggtgctgggcctcttgtatgcg
+888274/1
@@@DFDFFHGHHHJJJIJJJGIGDGFFHIIHHGIHGG=FDHHGIGGGIHG
@3651983/1
cggctttttccagatccactcttgctccatggtccaggagcagcagcgtg
+3651983/1
CCCFFFFFHHHHHJJJJIJJJJJJJJJJJJJJIJJIJJJJJJJJJJJJDH
@5005266/1
cctaagtacagtacctacttggcgataaatattgcacatctacctttgga
+5005266/1
CCCFFFFFHHHHHJJJJJJJJJIIJJIJIJJJJJJJIJIHIIHGIIJJJI
@888654/1
cagacaaacagacaaacagacaaacagacaaaaaaaagttaattacattt
+888654/1
CCCFFFFFHHHHHIIJJJJIJJIIJIJIJJJIJJIJFICFHIIJHIGIJJ
@888865/1
gttcaacatcgacataacaataacccctgctattttttttatttttattt
+888865/1
CCCFFFFFHHHHHJJJJJJJJJJJJJJJJJJIJJJJJJJJJJJJJJJJJJ
@4355719/1
gtgctgttgtggaactgcttcacctgtggccggcggcacgcagacgcctt
+4355719/1
?@<AADFFG;FDBGGEEIIEEGHGIEHIIGGGGGBHGHH9?ACB;38?52
@5005612/1
cttcaatcctaatgtattgatgggtcagcatgtcgcatagaatctgactg
+5005612/1
CCCFFFFFHGHHHIGGIJIHJJJJGJJJJJJIHJJJJJJDGIIIIIIIJI
@7077829/1
cgtgaatataagtggcaaaggtagtaagtcagctgttccacttcatcatc
+7077829/1
@B?DFFFFHHHHFHIIJJIIJHFHHHHIHIJJIJJIIJJIJJIJIJJJJJ
@4355855/1
gtttgtttcatgtcaatcggttcataaataaaaaagttatgtcaaattaa
+4355855/1
?:1=A2ADDB>DDEIIIIDE?FFCE>EE<AED<EA?:BDED:BD??DDAD
@3652468/1
gtgctgggcctcttgtatgcgaaggtgttgaggcgcttgtggtggtgcac
+3652468/1
CCCFFFFFFHHHHJJIJIJJJIJJJCHGHIHJJIJJJJJGIJGIJGIJJG
@7078064/1
agaggaagtaggtgctgggccttgtatgcgaaggtgttgaggcgcttgtg
+7078064/1
<@@DF>DFFHAHCGFGB@1:AGDECHDAHGIEHGFB0???FEGFGEHDEG
@7078251/1
ccgcagtactgtcgtttgcaaatttgtccctcaccatgctcatactatct
+7078251/1
CCCFFFFFHHHHHJJJJJJJIJJJJJJJJJJJJJJJJJJJJJJJJJJJJJ
@889809/1
gccgaaagattagagtcgtcttctacttctgcttctggcacatcagg
+889809/1
@@@DDDDDDDFDFEHCFGIIAFGH?E@ECHGB@FHE>E@FCGG@F<D
@5007159/1
ctcctttcttttttggtggcttccccattttgacagcgtcttacttcacg
+5007159/1
@@@DFFFFHHGHGJGIAFHIIIJJHIIHHEIFAGA@=6D1@FGFGICEHI
@5007298/1
gcttaatactactcactgatttatgtagcatcatcttgtaaagactacag
+5007298/1
@@@FFDDDHFHHHIFIIIJJEGGIGHEAHGIGBFHIIIJIGIIIHGHGGC
@6351824/1
gttcgacatcgacataacaataacccctgctattttttttatttttattt
+6351824/1
C@@FFFFFHHHHHJIJJJJJJIJJJJJJJIIGIIJJJJJJHHJJJIIJJJ
@7079951/1
ctcagatgcaatttcttgcaagaattgcacaaagttgaagtccttgttgt
+7079951/1
BC@FFEFFHHFHHJJIGJJJIIIJJJJJIJJJDIHHIJIJHIJIJJJIII
@2290523/1
ctctgtgatctgtttcttggcatctatagatgtcggtggcgcacagggca
+2290523/1
@CCFDFDBHHHHHIIGGIDBHEHIIIIEHDHIIDHBIIIGHEHEHGGIGI
@1586933/1
gtctgtttgtctgtttgtctgtttgtctgttcgtctgtgcgcgctaatct
+1586933/1
CBCFFFFFHHHHHJJJJJJJJJJJJJJJJJJJJHIJJIIJJJJJJJJJJI
@5678863/1
ctggttccacgttatattggacattaggaccgtcattgaacaatctcgta
+5678863/1
@@@FFDEDFHHHHJJIJJIJJJJIJIIJJJJIIJIIJIJIIJJEIICHFH
@6353267/1
ccacaatatattcgtgaaaaccgcatccaactcggatcagccgtttctga
+6353267/1
CCCFFFFFHGHHHJHHHIGIJIIIIIJJJJJJJJJJJJJJJJJIJIJJJH
@2291979/1
cacgagataaaagtctaattcagacgagtgcacaatatccgtgtcgacca
+2291979/1
CCCFFFFFHHHHHIJJJJJJJJJIJJJJHHIJJJJJJJIJJHIJJJJJJJ
@6353340/1
gctgaattgcagcatcttgtcgagaacatgaagccgctttggtttacgtt
+6353340/1
@@@DDDDDDD>FBGGCGHCDDG=?GAEBHB@?EGHE@FFIEH2BD@@DBF
@2292539/1
gcagagggaatctgattgtgctgttgtggaactgcttcacctgtggccgg
+2292539/1
CCCFFFFFHGHHHJJJJJIHJJJHHIHIJJIJJJIIJJJJJJHHIIJIIJ
@5680125/1
ggcaacatcttctttggtttgtcaggcgtaatgctaacgtcatagcgata
+5680125/1
@<@DBD;DFHHHHGIIGBAFFGG?E@EA:C?BB>GEHECHGHG9?DF@FH
@7771584/1
gtttgttttatcgtcgccttgagaagcagacacaagcttcttctgtttgt
+7771584/1
;?@;DBA??BCFHFHIDGII<4??9C;;B;8DG>;FG?BGCECHIGHC>=
@6354043/1
acggctttttccagatccactcttgctccatggtccaggagcagcagcgt
+6354043/1
@@BFFFFFHHHHHJFGGIJJIJJJJJJGJGIJJJIIJJJGIJIJJIJJII
@6354049/1
cggtgagggatgcgtgacgtcagcccctacgatcatcactgccgtgtcct
+6354049/1
@BCDDDFFHHHHHJFHIJJIJJJJJJJJIJJIJJJJIJJJJJJJHIHJJJ
@2293027/1
tacgattcgaatactggactagtaaaatacatagtttcactacacaagtg
+2293027/1
CCCFFFFFHHHHHJJJJJJJJJJJJJJJJJJJIJIIJJJJJJJJJJJJFH
@6354428/1
tgtatgcgaaggtgttgaggcgcttgtggtggtgcacgcgcttgggc
+6354428/1
@@@FFFFFHHFD<ACFGHHGIJIIJJIIGIJJ@FHHIIIGIFHFFFF
@6354750/1
cggggaagttgcaaaaaatattttatcgagtacctacattataattgcaa
+6354750/1
@@@DDDDDHHDADGGDB:ADDG@F@9?C@FIGDHEDH@?DBHFFH@H9DF
@5680967/1
tgcaatttaatttgatacaaaaatattataataataggttcttttttcag
+5680967/1
CCCFFFFFHHHHHJJJJJJJJJJJJJJJJJJJIJJJJJHIJJJJJJJJJJ
@6354831/1
gctgggcctcttgtatgcgaaggtgttgaggcgcttgtggtggtgcacgc
+6354831/1
CCCFFFFFHHHHHHIIJJJIIIJEGHHIIJJJJJJJJJJJHJJHIJJJJH
@2293599/1
ggccggcggcacgcagacgccttgat
+2293599/1
???ADAD:8D?DDDD0;=66;;6...
@216504/1
gggctccacttggtcaggccccgtcgcgtacttgcagaagcatggctgcc
+216504/1
CCCFFFFFHHHHHJJJJJJJJJJJJJJJHIJJJJJJJJIJJJJIJJJJJH
@2996260/1
gttgtcctgcagagcttgccacatcttgtaagcagcctgacgcttagcaa
+2996260/1
CCCFFFFFHHHHHJJJJJJJJJJJIIJJJIJJIJJJJJJJJJJJJJJJIJ
@891059/1
ttggcaaagagttgtcgatatgtggatgtagctgccattatgtagactgt
+891059/1
@C@FFFFFHHHHHIJJJJJJJIHIJJJJIIIJIJJJJJJJIJIIJIIIJH
@5681958/1
ccatgtaccacgcctgggatgccacccggcaccactcccgggtgaggatg
+5681958/1
@@@?DDDDHADHAEHIF1AFHBFHEDFFEGGFEHIIDICG6FABDHACEE
@6355870/1
ggggttattgttatgtcgatgtcgaacccaaaaatgtaattaactttttt
+6355870/1
BCCFDFFFHHHHHJJIIJJJIIIJJJJJJJJJJJJJFIIJJJJJJJJJJJ
@6356527/1
gttaaaaccaaaaatttgccggaagtcactattccacgcgaacgaagtcg
+6356527/1
CCCFFFFFHHHHHJJJJJJJJJJJJHHIJJJJJJJJJJJJJJJJJHHHHF
@892146/1
ggaactgcttcacctgtggccggcggcacgcagacgccttgatgacctcc
+892146/1
C@@FFFFFHHHGHIJIIIIGHIJIIIGIIJJGHHFFFDBDDCDDEDDDDD
@892237/1
ctctacacaaagtttcagcttaaaatacgtttaaaaaaaatttgtaccaa
+892237/1
CCCFFFFFHHHHHIJJJJJJJJJJJJJJJIJJJJJJJJIJJJJJIJJJJJ
@7081743/1
catcactcttatatgggcagcccgaacacggttaccgggaattttgtttg
+7081743/1
@@@DBDDDHDBFHFF@@?F@GFGHBEFHEEEBDFFHGBF@HIGIIHCCGF
@7082185/1
cccagacctagcccaaattcttcttcttcagccggctttggtggttcttt
+7082185/1
CCCFFFFFHHGHHJJJIJJJJJJJJIJJJJJJJJJJJIJJJIIJHHJIJJ
@7082251/1
cttcctagtacctgataagcccagacctagcccaaattcttcttcttcag
+7082251/1
CCCFFFFFHHHHHJJJJJJJJJJJJJJJJJJJJJJJJJJJJJJJJJJJJI
@6358257/1
gttgcggtctttgtacaccttcaggtgatcgaacatcatgtcttcaaact
+6358257/1
CCCFFFFFHHHHHJJJJJJJJJJJJIJJJIJJJJJJJIJJIJJJJJJJJJ
@2998963/1
aggcgcttgtggtggtgcacgcgcttgggcagagggaatctgattgtgct
+2998963/1
@@@FDDDDDH?HH?E@BFGDCGFGIEFD@>FHE=C6FGGHHEG;DHG;CH
@6358503/1
tggatggagtgagcacgggctctgtgcctggctcccatgtcacggtagca
+6358503/1
CCCFFFFFHFHHHJJJJJJJJJJJJJJJJJJIGIJJJJJIJIJJJDHGIE
@894004/1
gggcagttcgtcaacaagacattactagctgagaatatttttttccgttt
+894004/1
C@@FFFFFHHHHHJJJJJJJJJJJJJJIJJJJJJJJJJJIJJJJIIJHJJ
@6358691/1
ggcaggttgaactcacaccattcaatttaaaagaaactgggtgcgtgcag
+6358691/1
@CCFFDDDAFBDFHIEFGFEHIGIGHGIEIIIIHGHIIJGIJIGGIJIJJ
@7083661/1
ccgccaattgcttcaccttatgatagtcatcgcggcctctagccgacacg
+7083661/1
@CCFFFFFFHHHHJGJJJIJJJJGIJHIIIJJJJGIIIJJJJJJIJIJHH
@7084202/1
agggaatctgattgtgctgttgtggaactgcttcacctgtggccggcggc
+7084202/1
@@@DDDFFHGHGHGFHIIJEHGEFEFHGIJJGGIGGIHJHIJIJGDBAEB
@7084526/1
cgggctctcaggcaggcaagatgggcatagtaggtaggcgtagggta
+7084526/1
@@@DBDFDFGHHBHGGGGGGIIIIEFFHCHBFGD9BDHFHFGHGGBF
@895587/1
gcggctgaattgcagcatcttgtcgagaacatgaagccgctttggtttac
+895587/1
CCCFFFFDHHHHGHGIJJJJJICHHIJIJJGIGGIIJJIGGIGIJHEGGG
@896116/1
cactttgacaggctgctgtgggatacggctggagaacaaatgtatttcct
+896116/1
C@CFFFFDHAFFDFBGHIIIGIIIIJIIIIJI3BBFHBGHA<?BFGIBF8
@5012874/1
aatcaatcggccttttatatttgttaactgtccttcattgagggtcggga
+5012874/1
CC@FFFFFHHHFHIJJJJIIIJGHGHIJJJIJJJJJIIJJIJJJGGHIJF
@6360597/1
gtcgaaatcaacttcagtgtatcggttgggcagtagtgtgagtgcatcaa
+6360597/1
CCCFFFFFHHHHHJJJJIJJIJJJJHIJJJJJJIJJGHGHIJFHIJJJJJ
@5013091/1
gcataacgggccgcgactccgccctcttcctcgggttggaatgattctgg
+5013091/1
CC@FFFFF?FDFFIGEFGEIEGDFH=DFHHCGE<B6?BBCE>>CCAC@DC
@7085415/1
cctaggagtgactttcccgtttccaatctccaagacaggaggctccagta
+7085415/1
@@CDDDDD2A?FHDFGHGGBFHHIGGIEG>HGGGAHGEDH@FGIGEGBH>
@7773286/1
gtcaccttccatgcaaaatcttatcatgcaaattgttacatttatattaa
+7773286/1
@CCDDD?DHHGGHJJFIGIFHIJJIJIJIGGHIIIDHIIGIJJJJJIEHG
@6361246/1
agcatacataataaaattagaggaagtaggtgctgggcctcttgtatgcg
+6361246/1
CCCFFFFFHHHHHJJJJJJJJJJHJJJIIJJJJJJJJIIJIJJJIJIJJJ
@2294444/1
ggcttattctgcatacctgccatgcgctggtaagcgctatggactgccgc
+2294444/1
@CCFFFFFHGHHHJJJJIJJJJGIJJIHGIJIIIJIIJIIIJJIIIJGII
@4358890/1
gctcggaatagaacaaataattagcttctttcaatatagtataatcctca
+4358890/1
@CCFFFDDHFHDHJIIGHFGIGIGHIJDHIIFIJJJIIJHIHCFHHJJJH
@7773720/1
gcttcacctgtggccggcggcacgcagacgccttgat
+7773720/1
?@@DDDDDAFFB3:EEFEEGI@;A@AA@H8=469>;>
@4359081/1
ctccaatctatatcgtaaccattgtcttctttgacgggcacaacgtacat
+4359081/1
@CCFFFFFHHHHHJJIIJIIJJJJJEHGHIJJJJJJIJJJJJJJJHIJII
@2294869/1
gctgatccgagttggatgcggttttcacgaatatattgtgggatgcttaa
+2294869/1
@CCFBEBDH??<AEB<EHBEFHFHIBGDBG@?G?9?BBGFC@9FC>F<BB
@3658673/1
gctgtctgtacattgaaaataaaaataaaaaaaatagcaggggttattgt
+3658673/1
CCCFFFFFHHHHHJJJJJJJJJJJJJJJJJJJJJJJJJJJJJJFHIJJJI
@217706/1
gctctgtgcctggctcccatgtcacggtagcactgagtgacggcacctcc
+217706/1
@88BB;DD:DF<D9A<FFA<C<CCFEFAE?E4??C9C?<B<?F<@FEAFB
@3658774/1
cttggcatctatagatgtcggtggcgcacagggcacgcttgcgcatgaca
+3658774/1
?@1BDEFDBFHHHIGIIGEGHFGGHHAHGIIIGGGIDEEGGIIIIIIIHF
@3658796/1
gatggagtgagcacgggctctgtgcctggctcccatgtcacggtagcact
+3658796/1
CCCFFFFFHHHHHJJJJJJJJJJJJJJJJIJJJJIJJIJIJIJFHJJJJJ
@3658822/1
gttgtgttgaccaataatgggttaatcagactatagttagtatagttata
+3658822/1
BBCFDDDFHDHFFIIIJIJIFIIGIJJJGGIIDFHGFGIIFGIJIFFIJJ
@3659018/1
gtgaaaactgcccctcagatacaccgtcacggaacacaaatatcttcttc
+3659018/1
CCCFFFFFHHHHHIIJGIDIIIJJGHIJJJJIJJJJJIHHJJJIIIJIJJ
@218113/1
gacgcaagaagtaccagaaacgggacttagccacaatctggtctggagag
+218113/1
CCCFFFFFHHHHHJJJJJJJJJJJJJJJJJJJJJJJJJJJJHJJJJJJJJ
@7774948/1
gtttgtgaaactgcgacaccttgtggctgtgacttgtagtcaagg
+7774948/1
@@<DDDDDBDFBHEHBB?EDBHHEEGGEHHGCHGI<9DGF??4B@
@4360406/1
cacggtactcgcggtacatgttgtgtacacctgagcgagactcataacgc
+4360406/1
CCCFFDFFGHHHHJGHIJJJHJJIJJIIFDHHIJJIJJJJJJJJJJJJJI
@6362937/1
cacctgtggccggcggcacgcagacgccttgatgacctccactttgatga
+6362937/1
=8?BDD?AFDDFH@@GGE:A@@BHII<=EE>;>CDACCCB?CACCCACCD
@219015/1
cctcatcttgtatagaggaggcttgggctcgctctccgaagggagcttgc
+219015/1
CCCFFFFFHHHHHJJJJJIJGIJJIIJJJJJGHIJJJJIJJJJGIJJJII
@6363371/1
tgattttggaatgttttacattggatccgacaaattttcaaattaaagac
+6363371/1
CCCFFFFFHHHHHGIJJJJJHIJJJJIJJJJJIIJJJJJJJJJJJJJJJJ
@896609/1
ccattgtcctttcctaggagtgactttcccg
+896609/1
?;=?BDDBA8=DF<:CGH@AGIGGGGG:42@
@897880/1
gcccaccaggccgttacagatgaactcccgtcgatgaccagcagaaggcg
+897880/1
CCCFFFFFHHHHHGIJIJJIJIIJIIJJJJGIJJJIGJJIIIJJJJJJJJ
@6365109/1
cttggttgaacggaactccaatcctttactcgaatagtcttttctaactt
+6365109/1
CCCFFEFFHHHHHJJIJJIIIJJJJJJIJJJIJJJJJJJJJJJJJJJJJJ
@3001711/1
ggtcttggttgaacggaactccaatcctttactcgaatagtcttttctaa
+3001711/1
BCBFFFFFHHHHHJJJGIJJJJJJJJJJJJJJJJJJJJJJJJJJJJJJJJ
@898080/1
ggcagctcgaacacggttaccgggaattttgtttggtatctgataccgac
+898080/1
CCCFFFFFHHHHHJJJHIJJJJJJJJJJJJJJJJJIGGIJJJJJJJJJJJ
@5015233/1
gcccgtcgcaccagattattgatttctctttccctgtcgggagcggagcg
+5015233/1
@@@DFDDFHHFHHJHIIJJJIJJJJIGIGIIIIJHIIIIGIBIIIIIHFF
@7088897/1
caccagtggtcttcttgaacttcttcaattgacgcaagaagtaccagaaa
+7088897/1
@@@FFFBDFDHHHIIIIIIIIEHHIIIIIIIIIIGIIGGEGGGGIIIIIH
@899384/1
gttgatgtcgcaagatagtgagacattcactttttagtcataatcttcag
+899384/1
CCCFFFFFHHHHHJJFGICHIIIJIJJJJJJJIJJJJIIJJJJJJJJJJJ
@899401/1
ggcctcttgtatgcgaaggtgttgaggcgcttgtggtggtgcacgcgctt
+899401/1
BC@DFFFFHHFHHJJJJJJFGHHIIJJJJJJJJIJJJJJIIJJJJJHHFD
@7089178/1
ccgattgacatgaaacaaacactaaatgtaaatttaagcatcccacaata
+7089178/1
CCCFFFFFHHHHHJJJJJJJJJJJJJJJIJJJJJJJJJJJJJJJJJJJJJ
@7089235/1
ctcctttcttttgcgagctgctgccgaaagattagagtcgtcttctactt
+7089235/1
CCCFFFFFHHHHHJJJJJJJJJJJJJJJJJJJJJJJJGHIJJIJJJHJIJ
@6367109/1
gtctgatattgttgcatcgcgcagtacggcggg
+6367109/1
CCCFFFFDHHHHHJJIJIJIIJJJFHIIJJJJ<
@900650/1
ggacattaggaccgtcattgaacaatctcgtatga
+900650/1
CCCFFFFFHHHHHJJJJJJJJJJJJJJJJJGIJJA
@5017878/1
cactgagtgacggcacctccgacactgaggtcacggtactcgcgg
+5017878/1
@@@FDADDDHFDFGEHBGIEFHHHJHHDEH?DCFFF6BABFAGE<
@3660113/1
tctatactttgcattaaaataatgcccattttcacaggcaagggatccta
+3660113/1
CCCFFFFFHHHHHJJJJJJJJJJJJJIJIJJJJJJJJJJJJIJJJJJJJI
@7090854/1
ggaatctgattgtgctgttgtggaactgcttcacctgtggccggcggcac
+7090854/1
CCCFFFFFHHHHHIJJJJJJJJJJJJJJJJJJJJJJJJJJJJJJJJJFFD
@1588440/1
aggggttattgttatgtcgatgtcgaacccaaaaatgtaattaacttttt
+1588440/1
CCCFFDFFHHHHHJJJJJJJJJIJIJJJJJJJJJJJIDHIJJJJIIIJIJ
@901576/1
cttttttcctcctttcttttttggtggcttccccattttgacagcgtctt
+901576/1
CCCFDFFFFHHHGIGIIIBFHHIDCFHIGIGIIIIGACHHIGGIAACCGD
@5018827/1
gtttcttgataacataacaaacgacacgggaagggtttttaa
+5018827/1
CBCFFFFFGHGHHJJIJJI@@AFA<811CFBBHIJ?FGIJDG
@4361678/1
ggcaacatcttctttggtttgtcaggcgtaatgctaacgtcatagcgata
+4361678/1
@C<FDFBDHFFHBHIIIHHIIEHFHGEEHGIII?FDB?B?DDGAHIHGGB
@1589066/1
ctgtgaggggcgtcgggtcacattacatactctgtatttcctcttcatgg
+1589066/1
BCCDFFFFHHHHHJJJJFHJJJJJJJJJJJJJJJJJJJJJJJHHHHHHFF
@4361766/1
ctctgcacttggtggtccacaaacattataatagcgttgtctaacgtcgg
+4361766/1
?@@ADDFFFHFFHHE@GDEHCEGFFIH@FHIJJIII0CFFFHGACHBFGI
@6369136/1
gcctcttgtatgcgaaggtgttgaggcgcttgtggtggtgcacgcgcttg
+6369136/1
CCCFFFFFHHHHHJJJJJCHHHIIJJJJJJJJIJJGJJHHIJJJJJHFFD
@5684681/1
tccagttctcgattatcgaatttttcgccatgagtaagcgatcgggctct
+5684681/1
@CCFFEFFHHHGHIIJJJJJJJJJJJGIJJJJJIIGGIFIIJJJJJIIJC
@2297088/1
cctggaatccgtgtcgacggcgatgagagcccacgatgtaagtgcttcgg
+2297088/1
CCCFFDFFGHHFHJGGIIIIJJJJJJJJFIIIJJJIJJEHHGEEHFFFFD
@1589859/1
cggtgagggatgcgtgacgtcagcccctacgatcatcactgtcgtgtcct
+1589859/1
BCCDFFFFHHHHHJIJIJJIJJJJJJJJIHIJJJJJJJJJJIJJHIIIJJ
@5685202/1
ggggatctgagaatggtttagattcacaattttgtccgctggacaatgtt
+5685202/1
CCCFFFFFHHHHHIJJHIIIJGIJJJJJJJJJJJHJJJJJJJJJJJJJIJ
@5685320/1
ctcatgtaatttttaatgttctccaaatcga
+5685320/1
;@@DD?DD?=:AFGF?F>ADEIHA??@>GE<
@1590673/1
ggcactagaaatatttcggcgatttaattttttatatgtttttattatgc
+1590673/1
CCCFFFFFHGHHHJJJJJJJJIJJJJIJJJJJJJJJJJIJJJJJJJJJJJ
@3004646/1
gtgcgtgcaggatcctcgtcattgcctggcatacaaggcaaagcaccgac
+3004646/1
C@BFFFFFHHGHHJIIIJIJJJIJJJJIJJJGEGHJIJJGIEBHIGGGGG
@1590859/1
cttaaaaaccgcatttcatatttgtttgtttgtatataacgtgtattaca
+1590859/1
CCCFFFFFHHHHHJJJJJJJJJJJJJJJIJJJIJJJJJJJJHIIJJJJJJ
@4363586/1
atcgttctcagcatggtaagaaggtggcggccagaatctagacatgcaca
+4363586/1
CCCFFFFFHHHHHJJJIIJJJJJJFHIJJJJJJJJJJJJJJJJJJJJJJG
@2298737/1
cacaaagtttcagcttaaaatacgtttaaaaaaaatttgtaccaaatact
+2298737/1
CCCFFFFDFHHHHJJJJJJJJJJJHIJJJJJJJJJJJIIIIJJJJJJJJI
@7777422/1
cctaagtgagtatacatctattaaattcaaacgcagagctcattatgttg
+7777422/1
@@@DDDD?FADDFA@FGHG@DDFHAFGHIIIG<E8:??;?FGGIIIH<GI
@5686852/1
acataataaaattagaggaagtaggtgctgggcctcttgtatgcgaaggt
+5686852/1
@@@7BDDBDF4CDCECGD;ECCEDF<3CCDFEEFEABGGDDDFFG8D@F9
@2299468/1
ccgtttctttgtccctgggtaaggtatttcaggatcgtcacgacccacat
+2299468/1
CC@FFFFFHHHHHJIJJJGGGIJI<CHCHHGHGEGIGHGIIIJIJHIJG3
@3006011/1
ctccgacactgaggtcacggtactcgcggtacatgttgtgtacacctgag
+3006011/1
CCCFFFFFHHHHHJHIJJJJHIJJJJJJJIJJJJJIJIJJJJJ@BBGIII
@4364504/1
gtggtcattacactccaatctatatcgtaaccattgtcttctttgacggg
+4364504/1
@@?DDDDDHFFBDHA:3CICDHIIDCHBFHAFEHAC9CFCDHIICFEGI<
@7778004/1
ggctgctaccatattacttactgctttcacaatcttcgtgggactagtag
+7778004/1
CCCFFFFFHHHHHJJJJJJJJJJJJJJJJJJJJJJJJJJJJJJIJJJJJJ
@7778837/1
tattaattcattagcgaaaaacttatttttcacttttaaaaatacatcag
+7778837/1
@@@FDDFFHHHGHJJJIGHIJGGIIJJJIJIIJJBHIJIIIIJGJIJGHG
@902672/1
cagaggcaagcgctccaagttgcttggaggcttgggcctgttttggtagc
+902672/1
C@CFDFFFFFHHGJJJIIJIJJIJJIHEHHIIJIGIIIIJFHGIIJBFFG
@5020244/1
gaggaagtaggtgctgggcctcttgtatgcgaaggtgttgaggcgcttgt
+5020244/1
@@CFDFFFHHH:CGHFHGBGHIIIIGIIIGGFHIGDFHGHHHIGIIIIIH
@5020503/1
gccagatgccaaagttcttgatcttcactgggctcttctctgggatttcc
+5020503/1
:??DDFFDFFHHGGIJJJJJJGGHHAFHI9AEGEFB9CFHII9??F?G?G
@7779673/1
gggatctgctgtctgtggagctgatgcttgctgggcctcaactgttggag
+7779673/1
BC@FFFFFHFGHHJJIJJIJIIJJJJJJJJJJIIJJJJJJJJJJGHIJGG
@5020966/1
gcaacatcttcatcttagcgttcacattgacaaacttaggtttgcttaca
+5020966/1
CCCFFFFDDFHHHJGGEGIIJGGHIGGIFHIIIIJIGHJGDGHGJIJIIG
@4366916/1
attcttcctcgtcaagcaaataaaggacatcttcaacaatctcgtggttc
+4366916/1
;@?DDDAABHF?D;<C<FCEEEHD?FDBBDGDAHA9CBD>FCGG??FBGC
@5022013/1
tgtagctttaaggggatctgctgtctgtggagctgatgcttgctgggcct
+5022013/1
@CCFFFAFHHDHFBG?FFEIIGHFCHH94E?=GDGEHJIIIIGGGIFBFD
@4368083/1
ctgacacctcacccagggcgggatatggaattttaatttatgcccccttt
+4368083/1
@@@DDDD?FHFHDFEF@CG<@FA4=CG;=;D>EHA=EHE@377;@CC@BC
@6369998/1
gacgatttcaccagtggtcttcttgaacttcttc
+6369998/1
8<?BDDDDFFAFFG:C;CF>E@HI>FBEB<9CFA
@5022710/1
cctttctaaggttcaaaactatatctgtaccaaatttcaaccaaaatccg
+5022710/1
CCCFFFFFGHHHHIJJJJJJJJJJJJJJJIIJJJJJJJGJJJJJIJJJJI
@6370185/1
cttctttggtttgtcaggggtaatgctaacgtcatagcgataaattttaa
+6370185/1
CCCFFFFFHHHGHIGHEIII@FGHGGICHIIJIJJIIIJIGIIIGIIJJG
@6370292/1
attgttatgtcgatgtcgaacccaaaaatgtaattaactttttttttgtc
+6370292/1
@@@AAD?DFHHBHIFBAFGHIFB??GHGGG<D9DB?FFHCHGHIEH@H?=
@4368886/1
gactagtaaaatacatagtttcactacacaagtgatacactgatttctat
+4368886/1
@;?ABDAB4D::AGFGIE<ACI?I<HBFGCBF<C4:FEIFIIFC?:?:F>
@5023551/1
ggaaatctccaatccaaaccgtttgaaatctcggttttgcgagtacttca
+5023551/1
@@CDFFFFHGHGHIJJFIJJIEEHGEIIJH>FHGHIGIJJJGIGIIIJIJ
@6371063/1
gtcaagcaaataaaggacatcttcaacaatctcgtggttcctctgcactt
+6371063/1
CCCFFFFFHHHHHJJJJJJJJJJJJJJJJJJJJJJJJIJJJJJJJJJJJJ
@7096453/1
gtcaccgaaggcggcggccgcattcggtttaaccgaaaccgaattaatac
+7096453/1
@@@DDDDDFHHFHFIIIHG<B<ABCCB;?@CCCCBBBBBBB8BBBCCDEC
@7096549/1
gggttattgttatgtcgatgtcgaacccaaaaatgtaattaacttttttt
+7096549/1
@@CDDDEFGFDHHIJIIGHJIGIGIIIIJIJIJHGFGDGIIDFGIJJJJI
@1592042/1
ctcataacgcagccagatgccaaagttcttgatcttcactgggctcttct
+1592042/1
CCCFFFFFHHHHHJJJJJJJJJJJJHIJJJJGHIIJIJJJJHHJJJJJJJ
@5687402/1
attgatatttggaaatgattagctcgcagcattatgggtcttccttcatg
+5687402/1
CCCFFFFFHHHHGJJIJJJJJJJJIJJJJJJJJJJJIJFBGFFHGJJIJI
@6373218/1
ccacaatatattcgtgaaaaccgcatccaactcggatcagccgtttctga
+6373218/1
@@@DDDDDHHFFHIIIFGDEH@?FCEHEECGHCGAHFGCG@B:7;@C@C=
@223577/1
ctctttacaagtagactcatctttagcacttggttcatcttttgaagatt
+223577/1
CCCFFFFFHHHHHJJJJJIJJJJJJJJJJJJJJHIJJJJJJJJJHHIIJJ
@223792/1
ctttggcattcccacgacttttatgtccgcttaaataaaatattaatcga
+223792/1
@CCFDAEDHFHADBEGFGHGHIEGIHHIIFIIIEHIIIGIHGHIGGIIH9
@6373829/1
aacaaaacaattaattatcacataaaaccaaacctctggttcgattgggc
+6373829/1
CCCFFFFFGHHHGJJJJJJJJJJJJJJJJJJJJJJJJJJHIJJGIJJJJJ
@5688268/1
ggtggtgcacgcgcttgggcagagggaatctgattgtgctgttgtggaac
+5688268/1
@CBFFFDFHHHHHJJJJJJJJJJJJJIJJJJJJJJJJJJJJJJJIIJJJJ
@2300767/1
gagactcataacgcagccagatgccaaagttcttgatcttcactgggctc
+2300767/1
CCCFFFFFHHHHHJJJJJJJJJJJJJJJJIIJJJJJJJJJJJJJJIIJJJ
@5688729/1
catcagtttggagttcacctttagaagtatgtttttagctgtcatctggt
+5688729/1
CCCFFDFFGGHDCEEHHIJJJJIIHIJHEHHIJJJJJIIJIIJJIIIJJG
@6374543/1
ggcactagaaatatttcggcgatttaatttttttatgtttttattatgca
+6374543/1
CCCFFFFFHHHHHJJJJJJJJJJJJJJJJJJJJJJIJIJJJJJJJJJJJJ
@2301074/1
gctgtttcgtatgttctaaattggtttcgttgtatttgtctattaaaaag
+2301074/1
CCCFFFFFHHHHHIJJJIJIJJJJHHJJJHJJHIJJJJIJJJJJJJJJJJ
@1594217/1
catacataataaaattagaggaagtaggtgctgggcctcttgtatgcgaa
+1594217/1
CCCFFFFFHHHHHJJJJJJJJIJJJJJJHHIJJJJJJJJJJJJJJJJJJI
@5688852/1
gcttcttctttctagtgcctgataagcccagacctagcccaaattcttct
+5688852/1
CCCFFFFFHHHHHJJIIJJIJJJJJJJJJJJJJJJJHGGIJJJJJJJJJJ
@2301159/1
ggcctcttgtatgcgaaggtgttgaggcgcttgtggtggtgcacgcgctt
+2301159/1
@C@DFFFFHHHHHIJJJJIFGHGGIJJJIGJJJHIJHIIGHIJJIJHHFD
@6374647/1
ggcatagtaggtaggcgtagggtaagacacggatcgcatacaccgtgaat
+6374647/1
CCCFFDFBFHHHHIJJJHIJJJGHIJJJJJJJJJJIJIJJJJJJJGIGII
@6374804/1
cgggaattttgtttggtatctgataccgacacatggtaggctccatggat
+6374804/1
CCCFFFFFHHHHHJJJHIIJJJJJJJJJJJJJJJJJDGIJIJJJJJJJGI
@2301719/1
ccgggttggttccaaagttctccctgtacgatggatgagttagggccgtt
+2301719/1
CCCFFDDDGHHFHJIJJHIFHHJJIJJJJJJJJJIJIGHDGIHGIFHHHI
@5689517/1
gtgctgggcctcttgtatgcgaaggtgttgaggcgcttgtggtggtgcac
+5689517/1
CCCFFFFFDHHHHJJHIJJJJGIHJ@FHHIJJJJJJJJJHIIHJJHHIJJ
@1595053/1
gtcggcataacgggccgcgactccgccctcttcctcgggttggaatgatt
+1595053/1
CCCFFFFFHHHHHJJJJJJJJJJJJJJJJHHHHHHFFFDACDDDDDDDDF
@5689696/1
gtcggtggcgcacagggcacgcttgcgcatgacatctatacatgccattg
+5689696/1
CCCFFDD>FFHHHIIGAGGHIIIDCHIIIGIEGIGIIIIIIGIIIFDHII
@2302017/1
ctgcaaacatgccagttataaagcatagcccgaagtgctattggcacaca
+2302017/1
CCCFFFFFHHHHHJJIJJJJJJJJJJIJJJJJJJJHIJJJJJJJJJJJJJ
@225945/1
ggagctgatgcttgctgggcctcagctgttggagctggttcagccttttt
+225945/1
CCCFFFFFHHHHHJJJJJJJJJJJJJJJJIJJIJJJJJFHJJIJJJJJJJ
@226202/1
cacagctggtacgtcaggcactgcagctcgtccgacccgaagtggttgtc
+226202/1
@<@DBDDDFACDAGIIBHBCFGB<9FC@GGHECEGBGGEGGG;=D=CDHC
@2302418/1
gccagccttaacgtacgattccaacgccccctggcgtaaaataacgtcaa
+2302418/1
@CCFDDFFHGDHHIHGJJDHHGIIJIIJIJIGEGIIIJIJGHGIJJHJGH
@3007961/1
tagcttgccattgacctttcctaggagtgactttcccgtttccaatctcc
+3007961/1
CCCFFFFFHHHHHJJJJJJJJHJJJJJFGIJJJJJJJJHIIJJJJIJJJJ
@7782458/1
ctggagagaagatcctcatcttgtatagaggaggcttgggctcgctctcc
+7782458/1
@CCFFFFFHHHFHJIGIIIJJJIJGHHCHIIGGDGIJFGHDHJJJIJJJJ
@7782582/1
ctgacacctcacccagggcgggatatggaattttaatttatgcccccttt
+7782582/1
BBCDFFFFHHHHHJJJJJJJJJIJJJJJIIJHHHHHHHFFFFFFEDDDDD
@7783015/1
caactgtcctccggtactaacgatcaaatcgatcatgggtccataatcat
+7783015/1
@@@ADFDEBDFFHGGIIIIIIIIIIHIIEFFGHIIIIGGGHHIIIIHDGI
@1596703/1
cattattacattttttataaacggtacatctagagtataaaaaactgata
+1596703/1
?;@DDDADFHHHFIIIIIAHG@FGIBHDH@EHDD?DGGIII@?8:DF<DD
@3008813/1
cttagattaacattcaattgtttatgattggtgttattaggtaatgttat
+3008813/1
CCCFFFFFHHHHHJJJIJJJHIJJJJGIJJJHHIJJJJJJJGIIJJIJIJ
@5026556/1
cctctatcaagtgctcgttttgttagacttcagt
+5026556/1
@@@ABDDDFHHAAF<GG@;CH>D?9C?E<<EGCC
@5026561/1
gttcattacctgtgaaaactgcccctc
+5026561/1
@@CFFFFADDFFFGIII>FHIIIIIID
@1596929/1
atttcattgttctcattcgcgtacttttcaaggaacatttgagtggttcc
+1596929/1
CCCFFFFFHHHHHJIJJIJJJHHGIIJJHHIGIIJJIJIJJCHHIIDHIJ
@5026843/1
gggtatgttattagtgttggattttacaaagtttaccagatacattaact
+5026843/1
@CCDFFFFHHHHHJHIJIJIDCHIJJJJJ@FFHIIJHJGIJJJJJJCGII
@909443/1
ctctggttcgattgggcctcaaaaaatcacgtttatacattttttttttt
+909443/1
CCCFFFEFHHFHHJJJJJJJJJJJJJIIJJIIJJIIJJJJJJJJJJJHDD
@909490/1
ccgacgacgacactgtacagttagaaatgttacaacctctatactttgca
+909490/1
@@CFFDDFGDHHGJJHFHDHFHIJJIJGHBFIIGGGIIHGIHIGIIIJJI
@5027838/1
aaacgctattaattcattagcgaaaaacttacttttcacttttaaaaata
+5027838/1
@@@DFFBDDFDHDGGGII@@FAHAEEHG@?FBF4BD4??G@DDFBGD@FF
@5027891/1
ctcggtccttaccctctccaggtaatataacctccaattcaaccttatca
+5027891/1
CCCFFFFFHGHHHJJJJJJJJJHHJJJJJJJJJJJJJHIJJJJJJJJJJI
@910636/1
acaagcgtgaattttctcatataacactttgacaggctgctgtgggatac
+910636/1
CCCFFFFFHDHHHIJIJIIJJJIJHJIIJIIIIJIJJIJJJIGGIJIIHI
@3664908/1
ctgttgtggaactgcttcacctgtggccggcggcacgcagacgccttgat
+3664908/1
@@CDDEFFHGHHGJJJJIJJJJJGHJIIIIJIIJGFHFFFDEDDDDDDCD
@7785599/1
ctgtagctttgatcatagtagatgtttgcatgtcagttagctttt
+7785599/1
1?;ADDB4CFF8C@DABCEHE:AFCCHD4:EHAAC<<CBGCGIIE
@3665321/1
atcggctccgatttgtcgtcccaaggaaactccttgttaagtctcttctg
+3665321/1
@@@FFFFDFHDHFIGGGHHFHIIIGIIJGIGDGIJJIGGJIFIIIGIJGG
@5029117/1
ggtaggtgtagggtaagacacggatcgcatacaccgtgaatataagtggc
+5029117/1
BCBFFFBDHFHHHHHIJIJJJJJJJJJIJJJJJIJJIJJJJJJJJJHIJI
@5029441/1
ctcatctcttgcagtttggcctctttcgcagccaacttctggcgctcctt
+5029441/1
CC@FFFFFHHHGHJIIJJJIJJJJJJJJJJJJIIJJJJIJJJJJJJJJJJ
@7101820/1
ccctgcagagcttgcaaagcttgcaatgatctttccttcttctctttttt
+7101820/1
CCCFFFFFHHHHHJJJJJJJJIIJIIGIBHEIIIJJJIJJJIJJJJJJJJ
@6375781/1
aaccactccatactttgtttcatttaaatttacgggctatgccatttatc
+6375781/1
CCCFFFFFHHHHHJJJJGIIJJJJJIJJJJJJJJJJJJIJJJJJJJJJJG
@912815/1
gtacatgttgtgtacacctgagcgagactcataacgcagccagatgccaa
+912815/1
CCCFFFEFGHFHHJEGGGIJHIJJGIFHHIJIIGGIJJJIIIIJJIJGJJ
@3666565/1
ccggtgtccaggtaaattgcaccgattagtgcctctaatatatcgctgag
+3666565/1
CCCFFFFFHHHHFHIJJJJJJJJJJJJJJJJJJJJJJJJJJJJJJJJJJJ
@5691021/1
cagagggaatctgattgtgctgttgtggaactgcttcacctgtggccggc
+5691021/1
@@@DFFFDBDFHG@HIIGEGII<FEGHGGIIIGIIIIIIIIIHGGHIIGB
@2303364/1
gcccatcaatttatcttcaaatgacgacaccacagttccagtctcaggca
+2303364/1
@@@FFDDDGGGHGHGIIEHEBIGBHHGGEIIIIJJBBDCFHGIGIIJGIG
@2304134/1
gcccacttttatcttttgcacctcacgatcgattactactgctttcccaa
+2304134/1
CCCFFFFFHHHHHJJJJGGJJJJJJJJJJJJIIJJJIJIJIJJJJIIJJJ
@2304784/1
tgtcattctcttaataattatgctatgttacctactgcttaattatttaa
+2304784/1
@@@FFDEDHHHH?FHGGIIIIJJJCGHHIHDEGCGGGGHCC>AEEGAHGI
@3009966/1
catggcgatcatgtcgatggcttggtttattcccatcagtttggagttca
+3009966/1
@?@DB;8@@AFC?AEG@GHGIFDFE:CGICDDBHGHGEGIIIIG@DBFAH
@229761/1
aggaagtaggtgctgggcctcttgtatgcgaagg
+229761/1
@@@=DDDD<3CDDGHGE3CBEF@FCD>H<EDD@D
@6378806/1
ctgacacctcacccagggcgggatatggaattttaatttatgcccccttt
+6378806/1
CCCFFFFFHHHHHJJJJJJJIJEHJJIJJGIHHHHHHHFFFFFFEDDDDD
@6378844/1
cctaacgaaacagcgcaaatgagaaagctatctatttcaaataaaggcgt
+6378844/1
@@@DDDAB?@FFDAEGIGFCGCG>FD>FHGIIIIIIIEHGBFEHD@HGIG
@230401/1
ggcctcttgtatgcgaaggtgttgaggcgcttgtggtggtgcacgcgctt
+230401/1
BC@FFFFFHHHHHJJIJIJCGHHJIJJIJJJJJIJJIJIHIJJJJJHHFD
@1599576/1
cctctttacaagtagactcatctttagcacttggttcatcttttga
+1599576/1
CCCFFFFFHHHHHIJIJJJJJJJJJJJJGJIJJJCGIIJJJJJJJG
@2305922/1
gcacctcctccagtgtatctggtgctatcagtaaaccactctcgtcaatc
+2305922/1
CCCFFFFFHHHHHIJIJIJJJJHIJJJJJJJIJIJJJJJJJJJJJJJJJI
@3011258/1
cagggatcttgccgtcattgcagactgtgtggtagcgggtcggacgagcc
+3011258/1
@@@DDDDDHB?FHEGH??EBHHIGGGDHGCGICFFDHAFHIGGA<<9<6A
@5693790/1
gtccgtttttaaacaattttttcaatgccctaagtgagtatacatctatt
+5693790/1
C@CFFFFFHHHGHIIEGGIJJJGIEHHIIIJIIJJIGHIIEIHIIJJIJI
@6380115/1
gtcactgcagcgatactgggaacattcgactgatccggtgagggatgcgt
+6380115/1
CCCFFFFFGHHHFJGIJIJJIIJIJJJGIIJJJIJJJIGHGIIJJJJJJG
@5694476/1
ctgtttgtctgtttgtctgtttgtctgtttgtctgttcgtctgtgcgcgc
+5694476/1
BCCDFDDBFFHFHIJHIIJJIJJHJGIHIJGJIJJJ<EECFE;GIJJGIJ
@3667082/1
caactgtcctccggtactaacgatcaaatcgatcatgggtccataatcat
+3667082/1
CCCFFFFFHHHHHJHIJJJJJJJJJIJJJHIIJJJJJJJIJJJJJJJJJJ
@2306839/1
gtccataatcattcctggaatccgtgtcgacggcgatgagagcccacgat
+2306839/1
@@CFFDFFAHHFHIHBFGHIFFHEAFGGFHIEIGHIGEGFHEGIJHHEF;
@6380409/1
gtagatgtttgcatgtcagttagctttttaatacatctctgtccaggcac
+6380409/1
@@@FFFFBFHHHHJJGHHIFJIJJIIJJBIJJJJGGJIIJJIJJIJJJIJ
@6380465/1
cctcacgttccgccaattgcttcaccttatgatagtcatcgcggcctcta
+6380465/1
@@@DDBD?DDFFDEAH@GCFHIEIIGHHEGIEGEHGGIIIIHIIFIIIII
@2306945/1
ctccagtactttagctttgacagtgtaaaacttctccgaaatctccaatc
+2306945/1
CCCFFFEFHHHGHJJJJIIIJJJCHHIJJGIJJJJIIJJIICHIJJIJJJ
@913894/1
ctcatcttgtatagaggaggcttgggctcgctctccgaagggagcttgcg
+913894/1
@@@B?BB?DHAABEF<?;BFA;A18<3:E8?6BF@F:FC?0:.5@@G@DE
@914333/1
gtcacggtagcactgagtgacggcacctccgacactgaggtcacggtact
+914333/1
@@@DDDDACDDFHGHGIEHIGIEFHGDGHIGIJBDHIGGH=FIGIGDGBH
@7104179/1
gtcggatctgatgtaaaacattccaaaatcaacaactactaataaattaa
+7104179/1
@?@D=DDD<DFDD?F@BBCHIEG?CHH?HIGDHGGHFGDDHDEHCG>FBD
@7786817/1
gtccgtttttaaactattttttcaatgccctaagtgagtatacatctatt
+7786817/1
@@@FDDDDHHHDFH<FHIBEHGGEHHIEGIDBE@FGBBFAAFG<<DFFGG
@2308459/1
ctccaaagcattctgggctgcagatgactgtgcatccttgctagtaagtc
+2308459/1
B@@DFFFFHGHHHJJJIJIJJJJJJIIHJJHIIIIIJJJJJJJJJIIJHI
@2308532/1
ccagtggtcttcttgaacttcttcaattgacgcaagaagtaccagaaacg
+2308532/1
@CCFFFFFHHHHHJJJJJJJJJJJJJJJIIJJJJJJJJJHHIIIJJJJJJ
@7104912/1
catcaagcaaactctggtgccttgggaagcctttgtgcgccacatcaatg
+7104912/1
CCCFFFFFHHHHHJJJJHIJJJJJJJIJJJJJJJJIJJJJJJJJJJIHJJ
@7105193/1
aactgcttcacctgtggccggcggcacgcagacgccttgatgacctccac
+7105193/1
@<@ADDADBDF?FGEAFBB@GEAG?FHA<AGECEECCCC<>C;>CCC@9<
@7105306/1
gccttgggaagcctttgtgcgccacatcaatgttgataaaggctttattg
+7105306/1
@@CFFFFFDFHHHIIJJAHIJJJJIJJJJGIJHIJJJJGJH>GHIIJJJJ
@4373392/1
cctacgttcaaaatattttaaaagcaccaaaaatccaaagtgtaatgctg
+4373392/1
@@CDFDDDHDFHHIJJIIJIGIJEHIIJCFGIIJICEIGGIIDDIGCGGG
@916751/1
aagagttcaatggggaagtaaatgcatctgtccttatttccgacccacaa
+916751/1
??@AD=ABDHHF<DEBAGHGEGI>DCGIGB?FGGIIIIID9FGIFGCHII
@3670185/1
ctctacacaaagtttcagctcaaaatacgtttaaaaaaatttgtaccaaa
+3670185/1
B@@FFFFFHGHHCGHIJIJJJIIJJIJJJIIJJIJIIIIJJJIIJJJJJJ
@917117/1
ctgcaccttcaaacgcaacgaattttttagctattgctagtacttgctcg
+917117/1
8?;BD>ADDFFFB>:FBFF@@FEFCFFEFGBGE4D?FFDFFEEFICCFFA
@7788751/1
gtggaactgcttcacctgtggccggcggcacgcagacgccttgatgacct
+7788751/1
CCCFFFFFHHHHHGIJGHHGGIJJJJJJIJJJIGGDFFDDDDDDDCEDDD
@3670584/1
tgtctgtttgtctgtttgtctgttcgtctgtgcgcgctaatctcagaaac
+3670584/1
@C@DDFFFHHFFDGIIJIIIJIIJIGJJIGHIIIGIGIJJIJFIJIGFGF
@4374823/1
gcgagtcatttagctgaagttttaatattacttgaattacactacatcac
+4374823/1
@@@DDDFFHHGFFIJJJJJFIIHIIJJJJGHHIGIJIIIJJJJJIGJEII
@4375210/1
gcaacatcttctttggtttgtcaggcgtaatgctaacgtcatagcgataa
+4375210/1
CCCFFFFFHHFHHJJJFHIJIJJJJJJIIJJJJJJJJJIJJJIJJJJJJJ
@7789821/1
gttcatacggcgcgcggtcgcctccttgatgcattgcgtcagaatgccca
+7789821/1
CCCFFFFFHHHHHJIJJJJJJJJJJJJJJJJJJJHHHHFFDDEEEEDDDD
@2311495/1
gcacctccgacactgaggtcacggtactcgcggtacatgttgtgtacacc
+2311495/1
CCCFFFFFHHHHHJJJJJHJJJJJHIJJJJJJJGHJJJJHGIIHHIJCCC
@2311519/1
tcgcaaatcaaataatcctctatcaagtgctcgttttgttagacttcagt
+2311519/1
@B@DFFFFGHFFHGIJJJIJIJIIJJGAFGIDGGEGIGHGHIIII9FEGD
@2312149/1
cgcaagaagtaccagaaacgggacttagccacaatctggtctggagagaa
+2312149/1
CCCFFFFFHHHHHIJJJJJJJIJJJJJJJJJJJJJJJJJHIJJJJJJJJJ
@7108451/1
ttcacaattttgtccgctggacaatgtttttttaataaatttttaattta
+7108451/1
@@@DDFFFGHFD?FHIGIIGBBB?CF?EGGEFGGDFHI@FHIIGB=BGGH
@5031045/1
ctcctccttagaagttggttcctctttacaagtagactcatctttagcac
+5031045/1
CCCFFFFFHHHGHIGHIJIJJJJIIJIJJJJIIIJJJJJIJJJJJJJJJJ
@3012420/1
catggatttaggagcacgtgcagtaggaaccacagccgttggcgtcgatt
+3012420/1
@@@FFBDFHHDDHDGIHGFFHGHHGIBGHEGGIIIIGJHEDAEHGGIIGI
@4376574/1
gctgatccgagttggatgcggttttcacgaatatattgtgggatgcttaa
+4376574/1
B@@DFFFFGFHFBIJIIIIJJHIJJJJIIEIJJJIIIJBGA@FFGGHJJI
@5694951/1
cacggcgtcacgacacagtccttgtaattctctggtgtgacatttataaa
+5694951/1
@CCFDADDHHHHDIGIGIJIJJJJFHCGIGIEHICDGGGGJGHIIIJHJJ
@1601162/1
cttggttcatcttttgaagattctgatattgatagttttttcattccctg
+1601162/1
CCCFFEFFHHHHHJJJIJJIIJJJJIJIJJJJJJJHGJJJIJHIJJJJJI
@7791523/1
caggataataagttaattataccaagtttcatcgaaatcaaaccgttagt
+7791523/1
CCCFFFFFHHHHHIJJJJJJJJJJJJHJJJJJJJJIIJJJJJJJJJJJJH
@1601428/1
ccagagctcatgctagaggagtgagagtctggccagtctttagaagatga
+1601428/1
CCCFFFFFHHHHHJJJHJJGIFGHJIJFHHJJJJJJIJJJJJJJJJJJJG
@232748/1
gcctggctcccatgtcacggtagcactgagtgacggcacctccgacactg
+232748/1
CCCFFFFFHHHHHJJJJJJJGHJJIJJJJJHIJIJJIJJJJJJJIJJJJJ
@1601609/1
cgtagatgtcttactagtaccgggatcaacattgcgtgctgaacaacatc
+1601609/1
CCBFFFFFHHHHHJJJJHIJJJJJJIJJJJJJJJJJJJJJJJJJJJJJJJ
@5695580/1
ctctgtgcctggctcccatgtcacggtagcactgagtgacggcacctccg
+5695580/1
CCCFFFFFHHHHHJJJJJJJIJJJJJFHIJJJJJJJGHJJIJJJJJJJJJ
@6381338/1
catagatacacataaattcgtatcaacaaaactattgtaatatttttggt
+6381338/1
CCCFFFFFGHHHHJJIJJJJHIJJJJJJJJJJJJJJJJJJJJJJJJJJJH
@5695997/1
tctgtatctagctaaaagtagatgcaaatatctctacctcagaaaaaggc
+5695997/1
@@BFDFFDHHH<FGIJJJCFHJJJJIJGHGIIIJIJGHIIGIGIIIIIII
@233666/1
gcgcttgtggtggtgcacgcgcttgggcagagggaatctgattgtgctgt
+233666/1
@@@ADADADHFF=8AGFHHGH<?:;6BF9F7B=GBAFGE=FEHA@EHE@D
@234182/1
cctcaaaaaatcacgtttatacattttttttttttttg
+234182/1
CCCFFFFFHHHHHJJHIJJJJJJJJJJJJJJJJJHFD/
@5032816/1
gcctcttgtatgcgaaggtgttgaggcgcttgtggtggtgcacgcgcttg
+5032816/1
@@@FFDFDH?FDHI?GHI<FEGHGIIIIHIEGIDHB6C@CD@FF/@EBFA
@5697181/1
tgattctttaatttgacataacttttttatttatgaaccgattgacatga
+5697181/1
CC@FFFFFHHHHHJJIIJJJJGIJJJIJJJJJJJJJJJIJIJIJJJJJJI
@5697552/1
ccgatatgcaatcccttctgcgccattgacatgtatagatgtcggactcg
+5697552/1
CCCFFFFFHHHHGJJIJJJJJJJJJJJJJJJJJIIJJIJJJJJJJJJJJJ
@3671913/1
acgggctatgccatttatcctcgcacgttggcagtaatagtacaagtgaa
+3671913/1
CCCFFFFFHHHHHJJJJJJJJJJJJJJDHIJIJJHHJJIIHHIJJJHIJJ
@918965/1
ggcgtcgattgcggtatcggcgtcgcttgcggtaccggcgtcggttgcgg
+918965/1
@@@DDDDDHABHHIG:E9?EFEHD?FGE;CFHAEEHD6/;8@BB075<55
@2312724/1
tattattacagcatacataataaaattagaggaagtaggtgctgggcctc
+2312724/1
CCCFFFFFGHHHHJJJJJJJJJJIJJJJJJJJIJIGIJJHIJJJJJGGIJ
@919504/1
cccagacctagcccaaattcttcttcttcagccggctttggtggttcttt
+919504/1
CCCFFFFFHHHHHIJJIIJHIJIJJJJJIIIIJJJIJJJIJJJJIIJJJJ
@919635/1
tgggtattcagttcttaagatacatcaataaaacacgtgaaagtaatgat
+919635/1
@BCFBDEFHHHHHIJJIJJJJJJIJJJIIJIIJJJJJHIGGIJHJJIIII
@7793473/1
ggagtgagcacgggctctgtgcctggctcccatgtcacggtagcactgag
+7793473/1
?@@D=ADDHDHHFIHEEHICHHHIBHIJGEHGGGGCIHEGDGIJJIIIEF
@2313846/1
gtgcgccaaatattttattgtaacaatgaaccatggtttcaacaatttct
+2313846/1
@@?DDDADAFBF?GGEF@HCA<CHH<?C9BC18??B?CF@BBF<DD?<DH
@3673177/1
gtctgtttgtctgttcgtctgtgcgcgctaatctcagaaacggctgatcc
+3673177/1
CCCFFFFFHHHHHGGIIGGIJJJJIIIJJJJJJIIJJIJJJJIJJIIIGI
@2314067/1
acgaatgtgctcttgaggtacttgaacatgggctccacttggtcaggccc
+2314067/1
CCCFFFFDFHHFHJJJIICFHIIJGGJIIJCGIIGIIJGJIFGGIGIJJJ
@2314457/1
ggcagatgaggatacctcaacttcatcttatacttatccaagaaatattt
+2314457/1
CC@FFFFFHHHHHGGEIEHIJJIJIIIIJJJJIJJJJGGIIIJJJJJJGH
@920795/1
cctggcgtaaaataacgtcaatacattggatctcctcagtaggatggcaa
+920795/1
BC@FFFFFHHHHHIHIIHGJIIIGIIIJJJJGIJJJIHGGHIJHEIIJIH
@2314823/1
cttttttatttatgaaccgattgacatgaaacaaacactaaatgtaaatt
+2314823/1
@@@FFDFDHFFFHJGIJFEHIGJEEBFHIC@?BGBDEHIDEFEBBBFCFC
@7794784/1
cgtcgcgccaatttaggaagcatgttttcacttgttcgtcgtcgaaatca
+7794784/1
CC@FFFDDDFFHGJIIJJIGIIGGGIIJJJEGIJDBFIFHIIHJJIIDHI
@3674213/1
aacgggacttagccacaatctggtctggagagaagatcctcatcttgtat
+3674213/1
@CCFFFFFDDDHHIIJIJJIJGICFFHGGIGJIIJJEHIDHGDFFDG?DD
@3674364/1
gtggtgcacgcgcttgggcagagggaatctgattgtgctgttgtggaact
+3674364/1
@CCFFFFFHHHHHIJJJJJIJJJJJIJIJJJJJJIJJJJIIJJHIIIJJI
@2315414/1
cgcaagaagtaccagaaacgggacttagccacaatctggtctggagagaa
+2315414/1
CCCFFFFFHDFFHJJIJJJJJJJGIIJIJJJJJIJJIJJIJJIJGIHIII
@7111952/1
ctcggagatgccgtcccggtacataatgatacgatgcggcttgaa
+7111952/1
CCCFFFFFHHHHHFHGIIJGHJJJJIIJJJJJJJJIHJJJJJGC=
@7112224/1
ccctaagtgagtatacatctattaaattcaaacgcagagctcattatgtt
+7112224/1
CCCFFFFFHHHHHJJJJJJJJJJJJIJJJJJJJIJJJJJJJJJJJJJJJJ
@922544/1
gggtagtaagcgcacgaccatttttttctacatttcattatttttgatca
+922544/1
@@@BDDDDDFDDHFEGGIGAGHHHIGHGHIGHGGJJGIIIJJJJIJJIII
@7112270/1
gtacgttcaaacgtatcacacattttctggtcaccttccatgca
+7112270/1
@@@DD?DDDDHHHGGHHIG<DGIIIIIIFIEEG??EAD9?F:BB
@4379113/1
gtctggggaaaagatcctcatcttgtatagaggaggcttgggctcgctc
+4379113/1
@@@DDDAAFD?FD?FCEFHB@H@HE<AAEFDFF@GGEHG?@@BB@;F7@
@4379142/1
tacagttagaaatgttacaacctctatactttgcattaaaataatgccca
+4379142/1
@@@DFFFDHDDFHGFGIGIJJJIJIJJIJJJJJJJIIIJJJIJIIIGJII
@922994/1
aggttctaaactatatctgtaccaaatttcaaccaaatccgtcaaatagt
+922994/1
@@@DDDEFHHHHHIJJIIGFDHFHIHIJJIJIJJGJIIIJJJIIGJJJJE
@4379353/1
atttgtctgtagtggtcctgctgtttcgtatattctaaattggtttcgtt
+4379353/1
CCCFFFFFHHHHHIJGHIJJJJJHJJJJHIJJJJJJJJJJJJJHGIJJJJ
@3675739/1
tggtgatactgttatcctgtaatggtacagcctgtcattgttgctctgcg
+3675739/1
@@BDDFDEHHHFHIJJIJIHIJGGIFEEHJJJGGFHGJIIEEEHIIIGIH
@236193/1
cataatcattcctggaatccgtgtcg
+236193/1
CCCFFFFFHHHHHJJJJJJJJIJHIJ
@7113491/1
gtggtgcacgcgcttgggcagagggaatctgattgt
+7113491/1
@@CFDFFBBADHHHIIBBHHIHGHBDBHIJJGGEGD
@3015492/1
gttaggtatatacaagaacaaaccagaaaataggcggagtcctatctcaa
+3015492/1
CCCFFFDDHHHHHJIJJJJJJJJJJJJJIIJJJJJJJJJHIJIJJJJJJJ
@5034258/1
cccagacctagcccaaattcttcttcttcagccggctttggtgg
+5034258/1
@@@DDD;DDFDHDEBDGEG@<FHIGHGGB@<4CGGGGB>BB?/B
@237288/1
cctcagatacaccgtcacggaataca
+237288/1
CCCFFFFFHHHHHJJIJJJJJJJJJJ
@4380713/1
tttcttttttggtggcttccccattttgacagcgtcttacttcacgtggt
+4380713/1
CCCFFFFFHHHGHIGIIJIIJJJJJJJJGIGHIIGHGGIIJIJIIGIJJF
@5034547/1
gtgatctgtttcttggcatctatagatgtcggtggcgcacagggcacgct
+5034547/1
@@@AFDFDHHHGFIHHIIGGEHGIIIIHEHHACGH@HIIGGIIIIIIIII
@5034608/1
ctccaattcaaccttatcattacca
+5034608/1
=@?DD;:A?=:DBG9??CBFHHCAF
@6384473/1
tttagatatttgttgttcattcaactgtcttgttaatgcctggccctcag
+6384473/1
@?;DD?BDDBFB<<;AEGI??EFB<HCIFHFF@FHAFEGDF<8:CB;FGE
@5698836/1
ttagaggaagtaggtgctgggcctcttgtatgcgaaggtgttgaggcgct
+5698836/1
@@@FDFFFHFHHHJ?EGHHIJGGIJJGJHIJJJJGGHJ:?DEHGIIHJIG
@1605010/1
ctttcaaaagattgaataaaaccttcgcggtaaacctttgcttcgtaaat
+1605010/1
CCCFFFFFHHHHHJJJJIJJJJJJIJJJJJFGHJJJIIJJJIIHIFHIJF
@4381305/1
ctagtttcaaatgacgataaaatatccacttattaaattaatcgcacttc
+4381305/1
?@@7=ADDHHHFFGIIGGH;?CEEHHIIEGICBBCGH@HBHEIE?BAAFE
@1605413/1
cctcatcttgtatagaggaggcttgggctcgctctccgaagggagcttgc
+1605413/1
@@@DFFFFHHFHHFGGGGC?<FFHAEB?FEBHHEF?GG8FGGD@FHEHBE
@1605436/1
ccctgctattttttttatttttattttcaatgtacagacagcacttttct
+1605436/1
CCCFFFEFGBFHHJIIGHJJJJIGIIIJJJJJ@FIIJJJIJJJJJIJJJJ
@238349/1
ccaaagcattctgggctgcagatgactgtgcatccttgctagtaagtcct
+238349/1
CCCFFFFFHHHHHJJJJJJJJJJJJJJJIJJJJJJJJJJJJJJJIJIJJJ
@1605654/1
cgtctgtgcgcgctaatctcagaaacggctaatccgagttggatgcggtt
+1605654/1
CCBFFFEFHHHHHJJJJJJJJJJJJJJJJJJJJJJJGIHIJJIJJJJHBH
@238706/1
ggctgatccgagttggatgcggttttcacgaatatattgtgggatgctta
+238706/1
??8AB?B;DDDD<AC?:A:AFE<8?CBBCDD??DBDDDBD@@DDDDD<BB
@239537/1
ccaaaaatgtaattaacttttttttttgtctgtttgtctgtttgtctgtt
+239537/1
CCCFFFFFHFHDHIGIGIJIJIJJJIJGFEHHIJJJIGIIIIJGGGGGIJ
@240176/1
gaggcgcttgtggtggtgcacgcgcttgggcagagggaatctgattgtgc
+240176/1
CCCFFFFFHHHHHIJIIJJJJJJJJJJJIJJJJJJJJIIHHHHHHFFFFF
@3677582/1
gcgcgctaatctcagaaacggctgatccgagttggatgcggttttcacga
+3677582/1
CC@FFDDDHHFFHGGBBHEGHIIIHIIFF?DGGFF<?DCHIGIGI9=@E5
@3678117/1
atagcatttcggatctatagaggctgtcactgcagcaatgctgggaacat
+3678117/1
@@@FDBDFAD?6;GBFEHIIIFICHGEGGI4<FGHEGGHFCHGGE@GGHA
@925633/1
cttgttgttaagaggtgttacctgcaacttggccaggttagggccaacag
+925633/1
CCCFFFDEHBBDBGG<CGFHGHIIGECFHG9FHGHGGDGEGHBGIGGHGC
@3678363/1
atcacacataagaccagtagtatgaaacccttcagacgatatagcgacag
+3678363/1
CCCFFFFFHHHHGJJJJIIIJIJJFIIIGIJIGGIJIHIGIJJJGIIJJJ
@926066/1
ctttggtttgtcaggcgtaatgctaacgtcatagcgataaattttaaggg
+926066/1
CCCFFFDDHHHHHIIGIJGIJJGHGGGIJJFIJIIIGIGIJJJIJGGGGI
@3678740/1
ataaaattagaggaactaggtgctgggcctcttgtatgcgaaggtgttga
+3678740/1
@CBFFFFFHHHHHJJJJJJJCGHJJJJJJJJJJJIJJJJJIIIJDFGHJG
@1605941/1
gtgattttaataaatatacataaacaaaacaattaattatcacataaaac
+1605941/1
BBCFFFFFHHHHHJJJJJJJJJJJJJJJGJJJIJJJJJJJJJJJJIJJJI
@5036176/1
gtgcgcgctaatctcagaaacggctgatccgag
+5036176/1
===?DDFFHHHHGIHGGGGEGFIIBHIGGH@7@
@3680236/1
ggggtgtacatcatggaaggaagatgcctcatcacaacatctaaagctaa
+3680236/1
@@@FA@D;FDHFDGHB?DFEIDGCGGAFHGAGGGC@BHIDHHIEHIAHIH
@6386704/1
cccgcgactccgtccgcgcggatgtcggtcttcgcgtggaagttttattt
+6386704/1
CCCFFFFFHHHHHJJJJJJJJIJJIJJHHFFFFDDDBDDDDDCDEDDDDE
@3680762/1
aatgtttttttaattaatttttaatttattagtagttgttgattttggaa
+3680762/1
@@@FDDDDDDHBFHIIGGHGIFHEHIGGEHFFIHIGDGGHDFGGHIGEIG
@5037678/1
cttggttgaacggaactccaatcctttactcgaatagtcttttctaactt
+5037678/1
C@CFFDFAHAHFH?HEGG<EGHEIIIHGIIIIHGHIIGHIIGIIIEGGHI
@5037998/1
ctgtgatctgtttcttggcatctatagatgtcggtggcgcacagggcacg
+5037998/1
CCCFFDEDDDFHHGII<FHHHIIIGGE@DHGBBFGGG@GGIIIJFGGIIJ
@1608538/1
cacggctttttccagatccactcttgctccatggtccaggagcagcagcg
+1608538/1
@@@FFFFFHHHFDGGHIGEGIIIJIIJIJIHGGIHHGIIJJJJGIIGHIG
@6387919/1
gtcctttatacatttcggcatggcgatcatgtcgatggcttggtttattc
+6387919/1
@@@DFFFFGHDHHGGGDGHIIIIIIGGDBHIFHG?@GEHCFHIEHGGGH@
@3017839/1
acgcttagcaagtttcttagacttgccagttcccacttcacgacgcttca
+3017839/1
@@@FFFFFHHHGHIJIGIGIIGBHIIJJJJJIIJJJJJJIJJJJIJJJJJ
@4383568/1
cacataaaaccaaacctctggttcgattgggcctcaaaaaatcacgttta
+4383568/1
;??DD>BD<32AD3CEBEBACCF?CFIBAEADD=;DBDEI6?DBDB=8BD
@7797981/1
tgacataacttttttatttatgaaccgattgacatgaaacaaacaccaaa
+7797981/1
@@@1BDFFHHHHHCHHEBHGGGHII@DEHGD@HIIBHEHIIDHGIBFGGA
@5039644/1
agtgactttcccgtttccaatctccaagacaggaggctccagtactttag
+5039644/1
?;=D?BDABHHHFIBHGGIBEEH@:ACG?EEHEFA>D?DHGE9B?@DHGD
@2318875/1
gcaacatcttctttggtttgtcaggcgtaatgctaacgtcatagcgataa
+2318875/1
@@CFFFFDHGHHHJCGHIIIGGIJFGDFBGHHJJJJEGGIGIIJJJJJJJ
@4383962/1
cgccaattcactgttcattacctgtgaaaactgcccctcagatacaccgt
+4383962/1
@@@DFFFFFHHHHJJIJJJIJJJJFHHIHIIIHGIGIJJJJJJJJJJGGD
@2319634/1
ccacttattaaattaatcgcacttctttgttttatttaaaaagcttaagt
+2319634/1
@@CDDFDFHHHGHJJJJJJIIIIJHIJJJIJJJIIJJJJJIDIIGIIJFJ
@5040602/1
tgataagcccagacctagcccaaattcttcttcttcagccggctttggtg
+5040602/1
@@@DDDD?FHHHFIGDH<EH@GHGEEIIIIGIEGGGIIIII8DFFHGI=B
@4384761/1
gttattattacagcatacataataaaattagaggaagtaggtgctgggcc
+4384761/1
@@@FDDDDFDFFFAFGGGGIGHIGIIIJIIGGEGAGIHIJDHGIEGGHB;
@3019001/1
ctctgcacttggtggtccacaaacattataatagcgttgtctaacgtcgg
+3019001/1
?@@DDDDDDFHFFGG@FEBEFDHE?CFHIIGIGG9DHGHHGII>?DDHII
@2319964/1
gtgaattttctcatataacactttgacaggctgctgtgggatacggctgg
+2319964/1
CBCFFFFFHHHHHJJJJJJJJJJJJJJJIJJJJJJJHJJJJJJJJJJJJJ
@5041024/1
ctttagaagtatgtttttagctgtcatctggttcatacggcgcgcggtcg
+5041024/1
CCCFFFFFHHHHHIJJJJJJJJJJJJJJJJJIJIJJIJJJJJGIIJJHHF
@2320241/1
gtcacggtactcgcggtacatgttgtgtacacctgagcgagactcataac
+2320241/1
@C@DDDFDHHHHFIJJHIJGH@DFFFFBDGFGIJGBFFIIGBHHGEHGID
@7799585/1
gaccattttagatatttgttgttcattcaactgtcttgttaatgcctggc
+7799585/1
CCCFFFFFHHHHHJJJJJIJJJJJJJJIIJJJJIIJJJIJJJJJJJJJJJ
@4385512/1
ttcttgaacttcttcaattgacgcaagaagtaccagaaacgggacttagc
+4385512/1
CCCFFFDFFHHHHJJJJIIGIIEIHDGIGGFG@GHEDEIIIGGHIIIIJI
@4385523/1
gtcttttgaagattctgatattgatagttttttcattccctgcagagctt
+4385523/1
?@@DDEFFGHHFHJJIJIIJJJJJJJJFHIJJJIHIIGJJJJJJJJJJJJ
@4385560/1
gggcctcaaaaaatcacgtttatacattttttttttt
+4385560/1
@@BDFFFFGFHHHJJIJIGHGHGIJGHIGIJIJJJJF
@4385808/1
gttttttaaactcatattttcatggtaccaagttatgaatttttcaaatc
+4385808/1
<?<?DDDABFACFGG>AGGII@F@3<EBE9?FHGIIIE9BFBG9DBHGDC
@5041869/1
gccatcaggacctgcaccatgcaccgccatgccatgtaccacgcctggga
+5041869/1
CCCFFFFDDBHHHIJJJJJHBGIIJBEEHHGIJJJJIEEIJJFBHIGGGC
@5042334/1
caggcactatattgcagacctccagtggtaggtatgtatgtttatgctct
+5042334/1
CCCFFFFFHHHHHIIJJIGGHIJIIHGIHHGG?FCHFIIJIIIEHJIIIJ
@3682767/1
gcacagggcacgcttgcgcatgacatctatacatgccattggcgttcaaa
+3682767/1
CCCFFFFFHHHHHJJJJJJJJJJJJJJJJJJJJIJJJJJJJJJJIJJJJJ
@5042780/1
agggaatctgattgtgctgttgtggaactgcttcacctgtggccggcggc
+5042780/1
<@?DBADDF?BC?F2A@?A<:A3A?AAFFDHB?FFEA??:C9DDADFFF8
@3683261/1
gtccacaaacattataatagcgttgtctaacgtcggattcagttcggaac
+3683261/1
CCCFFFFFHHHHHJJJJJJJJJHIJJIJJJJJHHIIGHIIJJHGIJJJJJ
@927614/1
cttgtggtggtgcacgcgcttgggcagagggaatctgattgtgctgttgt
+927614/1
@C@FDDADDBDFHIJJJJJGGHIJIJJIIJJGGGIJJJJJJJJJIIHIIG
@242367/1
atcatgtcgatggcttggtttattcccatcagtttggagttcacctttag
+242367/1
@CCDFFFFHHGHHGIIIJIIIIJJGGIIJIGGIIIJJEHIIIJIJJIJIE
@3020604/1
cgtgcggttaggcgaagtacatgaccttcttggtgacggcgtgcacggtg
+3020604/1
@@@D?DDDAHDFFGIGIFFEEHBGHEHCDHGHIBD9FHII@@EEE?D>D=
@242855/1
ctcatcgggaggtgtggcagcctccttgaccattttagatatttgttgtt
+242855/1
CCCFFFFFHHHHDGHIJJJJJJJJJJJJGIJHIJJJGJJJJJJJJIJJIJ
@6388940/1
gtcctttatacatttcggcatggcgatcatgtcgatggcttggtttattc
+6388940/1
CBCFFFFFHHHHHJJJIJJJJJJJJJJJJJJJJJJJJJJJJJJIIJJJJG
@3684475/1
ggtagcactgagtgacggcacctccgacactgaggtcacggtactcgcgg
+3684475/1
@BBDFFFFHHHHHIIJJJJJJJJJJJJJJJJJIJJHIJJJJHIJJJDIHF
@3684529/1
cctggcgtaaaataacgtcaatacactggatctcctcagtaggatggcaa
+3684529/1
CCCFFFFFHHHGHIJJJIJJJJJJJJJJJJJJJJJJJJJHIJJIJJJJJJ
@243640/1
cgcttagcaagtttcttagacttgccagttcccacttcacgacgcttcag
+243640/1
CCCFFFFFHHHDHIJJJJIIIIJGGIGJIIIGIIJJJJIIJJJJIJJJII
@1609930/1
ccactatctacacttaaagcttataaaaactcactagtcatcatcagaat
+1609930/1
CCCFFFFFHHHHHJJJJJJJJJJJJJJJIJJJJJJJJIIJJJJJJJJJJJ
@1610060/1
cagtggtcttcttgaacttcttcaattgacgcaagaagtaccagaaacgg
+1610060/1
CCCFFFFFHHHHHJJJJJJJJJJJJJJJJJIJJJJJJJHIFHHJJJJJJJ
@3021882/1
ggatgcttaaatttacatttagtgtttgtttcatgtcaatcggttcataa
+3021882/1
CCCFFFFFHHHHHJJJJJJJJJHIHJJJJJJJJJJJJJJJJJJIJJJJJJ
@1610372/1
ctgcaatatatgttttaccagaacctgttggtaagtaaatgatagtatta
+1610372/1
CCCFFFFFHHHHHJJJJJJJJJJJJJJIJJJHIJJIJJJJJJJJJIJIJI
@3021967/1
tcttcatggtgccacagtgagtgatttcaattttgagacctttgatttct
+3021967/1
@@@FFFFFGFHBFHGHIHIIJFHCIGIIGEIIJJJGIGIIJJJJGIJJHJ
@244271/1
gcggttttcacgaatatattgtgggatgcttaaatttacatttagtgttt
+244271/1
CCCFFFFFHHHHHJJJJJJJJJJJJJJIJJJJJJJJJJJJJJJJJHHFIJ
@7800337/1
cacataaaaccaaacctctggttcgattgggcctcaaaaaatcacgt
+7800337/1
@@@DDDDDH?;FDEHIGIGIICF9@FDGH>DHIEAHGGIIIGGCGGB
@3022240/1
gtctgtacattgaaaataaaaataaaaaaaatagcaggggttattgttat
+3022240/1
CCCFFFFFHHHHFGIGHIIGJJJJJJIJJJJJIGCHGIII@FEHGIJHHG
@1610775/1
cacctgtggccggcggcacgcagacgccttgatgacctccactttgatga
+1610775/1
@CCFDFADHHHHHIDGBGGIIAHGGEEBHBDDECDCEEC@?ACCCCCCC@
@244519/1
gtggttctttggctgtctctggtggaggtttctcctgtgacggcatagcc
+244519/1
?:?D4AA?=A<F?CAAFHC@D?HB??FA1:?FBCGH@1:D?06@7DHIA=
@1611069/1
tgtctgtttgtctgtttgtctgtttgtctgttcgtctgtgcgcgctaatc
+1611069/1
CCCFFFFFHHFHHJJJJJIJJJJJJJHIJIIJIJIJJIJJJJJJJIJJJI
@1611260/1
ctcatcgggaggtgtggcagcctccttgaccattttagatatttgttgtt
+1611260/1
@@@FFFFFGHFF:CCFHBHGGIEIIJICDEEHGHIIGHGI@FIGEGIIIJ
@1611877/1
ggtgttgaggcgcttgtggtggtgcacgcgcttgggcagagggaatctga
+1611877/1
@B@DFFFFHHHHHJJJHIJIJJHHIJJJJJJJJJJJJJJIHHHDFFFFED
@7802202/1
ctcttatatgggcagcccgaacacggttaccgggaattttgtttggtatc
+7802202/1
@@CFFDDFGHGFHGGGIGIGBDGGIE;6DFEHGIIFHIIGHIIIIJIEHE
@6390118/1
gcaaagagacgaagcgcgcgttctcatgtaatttttaatgttctccaaat
+6390118/1
CCCFFFFFDHHFHHIGHJJJ?GHGHHIIJIJJJJJJIJJJGIIIIJJJJG
@5702002/1
gctcgctctccgaagggagcttgcggccgatgacctcatactccttcaac
+5702002/1
CCCFFFFFHHHHFIIJJHIJJJJJJJJJJGGJIIJJIIJIIHEHHHHHFF
@5702313/1
gttccacttcatcatcagggatcttgccgtcattgcagactgtgtggtag
+5702313/1
CBCFFFFFHHHHHJJJJJJJJJIJJJJJJHIJJJJJIJJJJJHIGHJGHI
@2322077/1
cacaaacattataatagcgttgtctaacgtcggattcaattcggaacata
+2322077/1
CCCFFFFFHHHHDIJIGIIFHIIIIGIHIJJIJHEHJGIJIHJIHGIJII
@2322106/1
cccgtttccaatctccaagacaggaggctccagtactttagctttgacag
+2322106/1
@@@DBDDDHHFHFDDFD?C@FGEIGEDGGGG?@FHDHHIIIIGEGFGDCF
@6391042/1
ggatgcggttttcacgaatatattgtgg
+6391042/1
<<@??B@DDFDHDGIGHI=@@<B<FI98
@4387103/1
gcaagaagtaccagaaacgggacttagccacaatctggtctggagagaag
+4387103/1
CCCFFFFFHHGHHJJJJJJJGGGHIBHEGGIDIGIHJIIHGGIGGJJJJE
@5702778/1
tgagacctttgatttcttttgtaaatttaactctctgtgagtccgtcagt
+5702778/1
CCCFFFFFHHHHHJJJJJJJJIJJIJJJJJJJJJJJJJJJJJJJJJIJJH
@5043765/1
cgaatattccctgacacctcacccagggcgggatatggaattttaattta
+5043765/1
CCCFFFFFHHHHHJJJJJJJJJJJJJJJJJJJHHHHHFFFFFFEFEEEEE
@928463/1
ctttatacatttcggcatggcgatcatgtcgatggcttggtttattccca
+928463/1
CCCFFFFFHHHHHJJJIJJJIIJJJJJJIIJJJIJJJJJJIJJIJJJJJJ
@5044429/1
cttcaggtgatcgaacatcatgtcttcaaactccactatcatctctttct
+5044429/1
CCCDFFFDHFHHHJIIJJJIIIHHJJGIIGJIJJJJJJJJJJJIJJJIJJ
@4388673/1
gactatatgaaacgcgagtggggccgtcagaacctgatagaaacggttgg
+4388673/1
@@@1BDDFHHHFHIIIGI?CFFBHIGDEGHEHIIEHGIGEEEEHHGEHBD
@928710/1
gtttgtttcatgtcaatcggttcataaataaaaaagttatgtcaaattaa
+928710/1
@@@FFDFFHFHHHJJJJJJJJIJJJIJJJJJJIJJIIHGIIJJJJJJJJI
@928757/1
gggtatcggccgagcgcttcggtactgttgtggaaatagtgtactataag
+928757/1
?@@ADEFFGHHHHGJIIJIJIFDHIIJIIIGIJJGIJIGHGHIJIIJJJH
@5704504/1
ctttatacatttcggcatggcgatcatgtcgatggcttggtttattccca
+5704504/1
CCCFFFFFHHBAHBEGHJIIIIGDFHEIFHHGJJIIJJIJFIIIIJJIJJ
@4389046/1
cgcgcagatctccggaactactgattccaatttaactattctttttgtgt
+4389046/1
@@C?DDF>FADBDHHDGIGGHHIIIBHIIGCGHAGHGC<FDFHGHCHBBF
@5045051/1
gtgcgacggacgcgacgtgccttgaattccttgatgactgcatagat
+5045051/1
CCCFFFFFHHHHGIIJJIJJJIJIJJJJJJIJHEHHHHFFFFFFEEE
@4389535/1
gtttgtctgttcgtctgtgcgcgctaatctcagaaacggctgatccgagt
+4389535/1
@@@DFEFFHDHHGIJJJJIIJGIJJJIIJJGIIGEHIDHFGGIJIIGDBE
@5045393/1
cagccagatgccaaagttcttgatcttcactgggctcttctctgggattt
+5045393/1
@@?BDDDDFFFHHJJJFGHJJJGIHIJJIDHIHDHGIIGJJIGIIJHGIG
@5045619/1
ctttctttggagtttgtatacttaattcgatgttatacatatagcatttc
+5045619/1
@@@BDDDDFDCFAEGHI@HGGHGGGBH>FF?AFBEHGGGHG@G>EHIGGH
@2325046/1
gaggcaagcgctccaagttgcttggaggcttgggcctgttttggtagcgg
+2325046/1
@@@FFDEFHHHHHIGGIHCHHIIIJIIIIJIEIJGIHGBHIJHIDGDHFI
@6392485/1
ctcctgtgacggcatagccgcagcctccgattgagtttgtgatggtgcct
+6392485/1
@@@?DFFFHFAHHIIIIIIIBGHIIDGB<??DB?F9DC<=BGHIB8@CEA
@7117956/1
gtttattttgtttttctctgtgatctgtttcttggcatcta
+7117956/1
CCCFFDFFHF=DHHIIJJJJCFGGIIIIJJJJJGCGIEFFF
@4391194/1
catgtcacggtagcactgagtgacggcacctccgacactgaggtcacggt
+4391194/1
@CCFFBEFFHAFFFGIGIHIEHHIID<CFHIEHHBHEFGGGIFCHGIBHI
@3689659/1
ctctgtgatctgtttcttggcatctatagatgtcggtggcgcacagggca
+3689659/1
CCCFFDDEHHHHHJJJJJHIIGHJJIJJJJIIDHIIEGHHIJIJIIJJII
@3689856/1
cttcagccggctttggtggttctttggctgcctctggtggaggtttctcc
+3689856/1
@@@DD?DAA1CFAAFEFBC@8CGEFB3C@FEGFFIE<DDFD?F7CFEIEE
@4391561/1
cagccagatgccaaagttcttgatcttcactgggctcttctctgggattt
+4391561/1
B@CDFFFFHHHHGIGICFGIIIJIJJGHBHIIGIGIGHEHIJJGIJIGII
@3689960/1
tctgtacattgaaaataaaaaataaaaaaatagcaggggttattgttatg
+3689960/1
CCCFFFFFHHHGHJJJJJJJJJJJIJJJJJJJJJJJJJJHIIJJJIJJJI
@7119121/1
cggaactccaatcctttactcgaatagtcttttctaacttgaacagtgcg
+7119121/1
CCCFFFFFHHHHHJJJJJJJJJJJJJJIJJJJJJJJJJJJJJIIIJGIIJ
@2327288/1
gccggctttggtggttctttggctgcctctggtggaggtttctcctgtga
+2327288/1
CCCFFFFFHHHFHJGIHIJJJJJJIJJJIGIJDGIJJJDFHIJJJJJHIJ
@4392459/1
acagcatacataataaaattagaggaagtaggtgctgggcctcttgtatg
+4392459/1
@@@FDFFFHHHGHIJIJJJIJJJJIGJJEHFFCEGIIJJIJJJJJIJJJJ
@6394808/1
gcggtctttgtacaccttcaggtgatcgaacatcatgtcttcaaactcca
+6394808/1
@@@DDDDDDHD?A@HGGHGHFHHAFDEHIFIIGIIIIIGHIIIIIHGGHG
@6394888/1
ctctttctcactgctgctttcactatcttttaattctttttctttctttg
+6394888/1
CCCFFFFFHHHHHJJJJJJJJJJJIJJJJJJJJJJJJJJJJJJJJJJJJI
@6395072/1
cagtggtcttcttgaacttcttcaattgacgcaagaagtaccagaaacgg
+6395072/1
CCCFFFFFHHHHHJJJJJJJJJJJJJJJJJJJJJJJJJIIJJJJJJJJGI
@4393224/1
gcctgataagcccagacctagcccaaattcttcttcttcagccggctttg
+4393224/1
=@@DDDFFHHHHHIJJJJJJHIJJJJIIJJJJJJJJEHIIJIJGJJJJJG
@6395471/1
atggagtgagcacgggctctgtgcctggctcccatgtcacggtagcactg
+6395471/1
@@@ADDDDDDFFFIHIGIHEE@GGIEHHIIBBDFGHBBDDGG?DF@FHCI
@4393808/1
cctaagtgagtatacatctattaaattcaaacgcagagctcattatgttg
+4393808/1
CCCFFFDFDHDFHJGIJJJJIJGIIJHHIJJJIJIEBHIIIIJEHIJGIJ
@3026011/1
ctgcagagcttgcaaagcttgcaatgatctttccttcttctcttttttct
+3026011/1
CCCFFFFFHHHHGIGJJJIIJGF@HGAC?CHHHIHIIIGHIHHGIJJJJI
@3026139/1
ggacgtcttccgctttcatcatctattggattgtttatcctgtcaactga
+3026139/1
@=<DDDDDHBBD?FHGIEF?CHBD>DHA3:?F?:CF@FHCHE??D9??GE
@7802878/1
gtttttaatatttaaataaccgctttttactacatgcataaacatacata
+7802878/1
@@@DADDDHGHBHABBGGEEBGBIBEGE;CFBFHIEHGIICHHIIIIIII
@3692781/1
gaccagcagaaggcgtgttaccgaccagagtagcaaccaccttcaatcct
+3692781/1
@@@FFFFFHHDHFIJJJJIJIIIGIIGGGIHGHIJIIIJJIIJIIJIJGJ
@7803195/1
cagcatacataataaaattagaggaagtaggtgctgggcctcttgtatgc
+7803195/1
CCCFFFFFHHHHHJJIJJJJJJGIIJJGHIJFGIJJJJIJIJIJJHIIJJ
@247707/1
gctgggcctcttgtatgcgaaggtgttgaggcgcttgtggtggtgcacgc
+247707/1
CCCFFF@DHHHHHJJJJJJIJIJ?EEGHHIJIJJJJJHIGHGIFGIIJJE
@248162/1
gtgttgaggcgcttgtggtggtgcacgcgcttgggcagagggaatctgat
+248162/1
BBBDFFFFHHHHHIJHIJIJJHHIIJJJJJHHIJJJJJJJHHHHFFFFFD
@7122499/1
gtcttcttgaacttcttcaattgacgcaagaagta
+7122499/1
=B@FFFFFHGHHHJJJJJJJJJJJJJJJJJJJJII
@3027733/1
cgttaacatacgagatcttcgtgcggagataatattttaaagtatag
+3027733/1
CCCFFFFFHHHHHJIJJJJJJHIJIJHIIJJJJJJJJJJIJJIJJJI
@7122709/1
gtgttgaggcgcttgtggtggtgcacgcgcttggg
+7122709/1
@?@DFDDDDBFFHJBGG7FHIDGIHFGGIIIF?HI
@3028274/1
aggttcaccaagctagtggcgttgatgtcgcaagatagtgagacattcac
+3028274/1
@B@DDDFFHHHHFIJJFHIIIHIIJJJIIJJIIIIJJJDGGHGGHHIJJI
@249045/1
tcccatgtcacggtagcactgagtgacggcacctccgacactgaggtcac
+249045/1
@CCFFFFFHDHHGAEEEHIIGCDAFAE@DEGIGIIIGFHGHIEAGGIGII
@5046611/1
tccttatgcatgataccgtatataacagaccacacttttgagaggtcacc
+5046611/1
CCCFFFFAHHHHGIIIJJGGIJJJIEGGIJJGHJJJJIJGGIGHIFGGIJ
@249597/1
tgcgtttcaaaacaattcattttaggttcaagttaaccgcaatgttggag
+249597/1
CCCFFFFFHHHG2<EGIJIJJJJJJIHIJIIJJIJJJJJJIIIIIJJIDH
@5046931/1
ctcggttttgcgagtacttcatattagaaatcacttctttgattttcttc
+5046931/1
????DDDDDD>D?@1CEACDB9AEECB4??CD@DDBDEB9BBDIADEADE
@7805863/1
agcgagactcataacgcagccagatgccaaagttcttgatcttcactggg
+7805863/1
CCCFFFFFHHHHHJJJJJIIJJJJJJJJIIJJHJJJJJIJJIIJJJJJIJ
@7806049/1
cgctcgtcgaaatcaaacagttcaagtcattgttcttaaacttcaataac
+7806049/1
CCCFFFDFHHHGHIIJJJIJEHGIGJHIJJJJIJJJJJJIIJJIJJJJJI
@250695/1
cgacgtgattctttaatttgacataacttttttatttatgaaccgattga
+250695/1
CCCFFDFFHHHHHJJJJJJJJJJJJJJJJJJJJJIJJJJJIJJJJJJJJJ
@3029939/1
cacaatatattcgtgaaaaccgcatccaacttggatcagccgtttctgag
+3029939/1
CCCFFFFFHHHHHJJJJJJJJJJJJJJJJJJJJJJJJJJJJJHIJJJJJJ
@1613215/1
tgtaagagttcaatggggaagtaaatgcatctgtccttatttccgaccca
+1613215/1
CCBFFFDFCFHHHIJJJJIJJIIHIJJJJJJJJIJJJJJJJJJJJJJJII
@3030129/1
ccattgacctttcctaggagtgactttcccgtttccaatctccaagacag
+3030129/1
CCCFFFFFHHHHHJJJJJJJGHIJJJJJJJJIIJJJJJJJJJJJIIJJJJ
@1613765/1
ggagtttgtatacttaattcgatgttatacatatagcatttcggatctat
+1613765/1
@<@DDDEFFDHDHIIIDHHIIHIIGIIIHGHIGHIIIIIIIIIIAGHIHH
@251747/1
gtagtaggtaggcgtagggtaagacacggatctcatacaccgtgaatata
+251747/1
???DADBBFDFA?FC<DFEAFGHCCFGFHGH<DDHGDGBHC:FHHIGGHI
@930323/1
ctccggtactaacgatcaaatcgatcatgggtccataatcattcctggaa
+930323/1
CCCFFFDFHHGHHJJJJFHGHHIHIJJJIIIFHIIIJJJIJJJJJIJJHI
@5049176/1
ctggatggagtgagcacgggctctgtgcctggctcccatgtcacggtagc
+5049176/1
CCCFFFFFGHHHHJJJJJJJJJJJJJJJJJJJJJJJJJJJJJJJJJFHJI
@252307/1
ctccaatcctttactcgaatagtcttttctaacttgaacagtgcgatgtt
+252307/1
@C@DDFFFHHHHHJJJGGHHGHHEEIHIFDIGEHGHEEHGF?FHHBGGBH
@1615206/1
ggcaacatcttctttggtttgtcaggggtaatgctaacgtcatagcgata
+1615206/1
B@@FFFFFHHHHHJJJJGGGIHHJIJIJ@EHIIJJIJJJHIJJJJJIIJI
@1615552/1
aaggtgttgaggcgcttgtggtggtgcacgcgcttgggcagagggaatct
+1615552/1
?@@FBDDFGHFHDHIJJJGHJFGIIGIJJJIJJJJJJJJIIEHHFDFFEE
@1615845/1
aggtgctgggcctcttgtatgcgaaggtgttgaggcgcttgtggtggtgc
+1615845/1
BBCDFFFFHHFHHJJJJJJJJJJJJJJEGHIJJJJJJJJJJIJJJJJIII
@931856/1
tggtggtgcacgcgcttgggcagagggaatctgattgtgctgttgtggaa
+931856/1
?@@DD1@B?FDFFGGGIEE?@?GII7FE>BFCE<FG@BDHGGFGEFHGGI
@1616795/1
aaggtgttgaggcgcttgtggtggtgcacgcgcttgggcagagggaatct
+1616795/1
<@@FDDDDHDHHGJJJJJJJJHIJIIJJJJJJJJJJJJJJJGHHFEFFEE
@4395041/1
gccgtttctgagattagcgcgcacagacga
+4395041/1
@@@?DDD?D::<FEGGIGA<G8@?:??BF6
@2330167/1
ggcgcacagggcacgcttgcgcatgacatctatacatgccattggcgttc
+2330167/1
@?@D7DD>HFBFHGEGGEHGIA:FC@FHIHIIIIF@G9BBDFC>DGFAGA
@2330179/1
cacaggtgtcttcaacggaagagattccatttcccgtttagcagcttcat
+2330179/1
@C@FDF=BFHFHGJJJIJIIEEGHIGGIIJJJJJJGHHGHJIJJJHIJJH
@2330783/1
cgggcttattctgcatacctgccatgcgctggtaagcgctatggactgcc
+2330783/1
CCCFFFFFHGHHHJJJJIJJJIIIJIIJGGIGHIJIIJJJGIJEGGIJIH
@2331535/1
cccgactgctcctttttgtcagcacagaatagtcgcgtgtgatgccgctt
+2331535/1
@CCFFFFFHHHHHJJJJJJJJJJJJJJJJJJJIJJJJJJIJJJJJJJJJJ
@6397470/1
ggggatctgagaatggtttagattcacaattttgtccgctggacaatgtt
+6397470/1
CCCFFFFFHHHHHIJJGHIJJIJJJJJJJJJJJJIJJJJJJJJJJJJJIJ
@6397720/1
ctggttcatacggcgcgcggtcgcctccttgatgcattgcgtcagaatgc
+6397720/1
?<@B=BD?FAFDFEFIBF<G@666@@A@;D@EIF@ACEAED9@>BCBB@@
@2332632/1
gtgctgggcctcttgtatgcgaaggtgttgaggcgcttgtggtggtgcac
+2332632/1
B?@DDFFFFHHHHHGGHIJIIJIJJ?FEFHIJJJJJHIJFFICHH;CGEH
@3695079/1
gccgataccagatttaaaaaaaaagaaattg
+3695079/1
@@@DDDDDHFHHHIIIIIIIIII68FH@F8?
@5708293/1
ctgggcctcttgtatgcgaaggtgttgaggcgcttgtggtggtgcacgcg
+5708293/1
@@CDDADBDFHFACGFHGDEGGHCHIDBFDHAHH>FHI;F;;FFGIJCHB
@3695233/1
gtgatctacaactttgcctacttggtgatctaagttttcgttgttcatga
+3695233/1
CCCFFFFFHHHHHJJJJJJJJJJJJFHHJJJJJJIJJJJJJJJJJJJJJJ
@3695297/1
gcttaattatttaagtttcatttaaatttcggtacctggttaaatagttt
+3695297/1
CCCFFFFFFHHHH@FCFFCHHFFH>I>@ED>G;FDA?BG?DGFHHHHIHH
@6398902/1
ggtcttcttgaacttcttcaattgacgcaagaagtaccagaaacgggact
+6398902/1
CCBFFFFFHHHHHJJJJJJJJJJJJJJJJJJJJJHIJJJJJJJJJJJJJJ
@3031740/1
cacagttccagtctcaggcacattgccattagtagactgatcagccggag
+3031740/1
CCCFFFFFHHHHHJJJJJJJJJJJJJJJJJJJJJJJJJJJJJJJJJJJJJ
@4399197/1
gaaaccaatttagaatatacgaaacagcaggaccactacagacaaataat
+4399197/1
@C@DDFADHHHGHI@EHGGHGHJJJJJIIJJIEHIIIJIJJJJIIIIIIJ
@6399546/1
aggggttattgttatgtcgatgtcgaacccaaaaatgtaattaacttttt
+6399546/1
CCCFFDFFHHHHHJJJIJJHIJJJJJIJJJJJJJJJJFGIIJJIIHIJJJ
@3032060/1
gtcaaagcatttattgtggccgctctaggcagcaaacagttcatccttga
+3032060/1
CCCFFFFFHHHHHJJJJJJJJJJJJJJJJJJJJJJJIGIGIIJJJJJJJH
@934668/1
accagcagaaggcgtgttaccgaccagaggagcaaccaccttcaatcctt
+934668/1
CCCFFFFFHHHHHJHIIIJJJJJJJJJJJ0?FHIJJJJJJJJJJJJJJJJ
@5054849/1
aattagaggaagtaggtgctgggcctcttgtatgcgaaggtgttgaggcg
+5054849/1
?@BFFFFFHHHHFGHGEGHIIGIJJIJIJIIGIJJIEGGI?FFHIIIGBH
@3032303/1
ccttagtacacctaatgaggactatttggcgttactgcttaatactactc
+3032303/1
CCCFFFFFHHHHHJJJJJJJJJJJJJJJJJJJJJIJJJJJJJJJJJJJJJ
@3032385/1
gcttgggcagagggaatctgattgtgctg
+3032385/1
CCCFFFFFHHHHHIIJJJGIJJJJIIIJI
@254389/1
tgtgtttattcacttttagtaggactccgggagtatccattatagctgga
+254389/1
BCBFFFFFHHHHHJJJJJJIIJJJJJJJJJJJJHHIJJJJJJJJJJJJJH
@5055615/1
tccacatccaacaaggtcacagtcgatagattacggtctatgtctatcgg
+5055615/1
CCCFFFFFHHHHHJJJIJJJJJJJJJJJJIIJJJJJHIIIJJJJJJJJJJ
@7125931/1
gtgacgtcagcccctacgatcatcactgccgtgtcctttatacatttcgg
+7125931/1
C@CFFFFFHHHHHJJJJJJJJJJJJJJJJJIJJGGIGJJIJIJGIJJJII
@6400822/1
gccagatgccaaagttcttgatcttcactgggctcttctctgggatttcc
+6400822/1
@@CFFFFFHHHHDGBFHIGIHIIIIIIIIIIIIGIIIIIIIIIIFHGGIG
@255015/1
gggaagcctttgtgcgccacatcaatgttgataaaggctttattggtaaa
+255015/1
?<@DDBDDDBFADB9F:EGGIEHADGF?FFEEGI@9?DGGEFHHGB???F
@6401233/1
ctttggtttacgttccagttctcgattatcgaacttttcgccatgagtaa
+6401233/1
CCCFFFDFHHHHHJJJJJJJJJJJIJIJJJJIJJJJJJJIJJJJJJJHJJ
@7126697/1
ctttccttcttctcttttttctcctttcttttgcgagctgctgccgaaag
+7126697/1
CCCFFFFFHHHHHIJJJJJJJJJGIJJJJJJJJIJIIIJJJJJJJJJIJJ
@6401592/1
cactgatttctatttcttttgtattttttattagatttttttttgtgtgt
+6401592/1
CCCFFDFFHHHHHJJJJJJJJHIJJJJJJJJJJJIJJJJJJJJJJJJIIG
@3033798/1
tggcaatctttgcatggaatgttatctccaactcgcggagagtatcttct
+3033798/1
CCCFFFFFHHHHHJJJIJJJJJJJJJJJGIJJIJJJJIHIJJFHIJJJJJ
@5056830/1
gggatgcttaaatttacatttagtgtttgtttcatgtcaatcggttcata
+5056830/1
CCCFFFFFHHHHHJJGJJIJJJJFHHJJJIJJGIJJIJJIJJJJJJJIJJ
@3033936/1
ctagactaattaataaaattggactgtttttaatatttaaataaccgctt
+3033936/1
@C@DDFFA?FHDFGIIIE>FEHIICGHHIG;EFGGGGBHIIIHDHEDD6@
@937837/1
attacgattgtgacaagttttcgtga
+937837/1
CCCFFFFFGHFHHIIJJFIIJIHHIJ
@3034641/1
cctaaatctatggggcgggatggtcgtttgaaaaattgacggccagcctt
+3034641/1
CCCFFFFFHHHHHJJJJJJJJJJEHHHFFFEEEEEEDDDDDDDDDCDDDD
@5058237/1
cttggttgaacggaactccaatcctttactcgaatagtcttttctaactt
+5058237/1
CCCFFFFFHHHHHJJJJJJJFHJJJJJJJJJJJJJJJJJJJJJJJJJJJJ
@4401595/1
ccgtttttaaactattttttcaatgccctaagtgagt
+4401595/1
1=?A?:ADFA>>C@BDEGHFIIEFFBCC9FGB:CGF?
@7811077/1
cctaatacaccgccgcttaaaagataggtaccgatgagcgcttccac
+7811077/1
CCCFFFFFHHHHHJJIJHHIJJ4DHIHIG?FHI0@DGCGHEHJGJJJ
@7811269/1
ttattgtttcgatcttgttatacgtaaaacaaactcgtactaaggcctaa
+7811269/1
@@@=DAEDHHB=FBHII@CDHICCHHFGHIEHIGIIGHCDFCF@3BFEEH
@4402095/1
ggcagttctcgaaatgtttcataacgagccgcataggatgatcgacgact
+4402095/1
CC@DDDDDHHHHAGIFHAC<IDEIECFGGEHIGDFGEAFDHGDEIBBHG<
@7811590/1
cgggcttcaacagcttgttagcttgccattgacctttcctaggagtgact
+7811590/1
CCCFFFFFHGHHHJJJJJJIIIJJJJJJJJJIIJJJJJIIJIIIJIGGIJ
@4402198/1
cccgtttccaatctccaagacaggaggctccagtactttagctttgacag
+4402198/1
@@CADFFFHFGFFIIJJIJIJIGIJIJJIIJJIJJJIJJIGIJJIGHGHC
@7812089/1
cggtaagcattcatcagaatgctatgcaacatcttcatcttagcgttcac
+7812089/1
CCCFFDFFDHHHFGHGIEIIJIGGIIGIIIIGHIIJIIHJJJJJJHIIJJ
@7812860/1
ctggcaatacaacaacgacaagctgcaactgtacgaatgtgctcttgagg
+7812860/1
CCCFFBEEHHDHHIIIE1FHIIGHGIHIIIJ>GDHGGIII>FHJIJI@HG
@3700764/1
ccttcttctcttttttctcctttcttttgcgagctgctgccgaaagatta
+3700764/1
=BBDFFFFHHHHHJJJJJJJJJGIJJJJJJJJJJJJJJJJJJIJJJJJJJ
@4403730/1
tgctgggcctcttgtatgcgaaggtgttgaggcgcttgtggtggtgcacg
+4403730/1
@@@BDD@?FDHHFHIGG@HBA8@AFGECGIDCGHHIII=B77@@5@DDDA
@4404492/1
ggcaaaggtagtaagtcagctgttccacttcatcatcagggatcttgccg
+4404492/1
CC@FDFAD=CFFHIIGIJJJJJHGHIIJIGIIJBHGJGGFHGHIGFIIHI
@7814323/1
gcctcttgtatgcgaaggtgttgaggcgcttgtggtggtgcacgcgcttg
+7814323/1
@<@FBFBD=DHFHHEEFGGHEFFHIEIIIIIIFDG?FG0CG>HIIIHEFD
@4404883/1
agccagatgccaaagttcttgatcttcactgggctcttctctgggatttc
+4404883/1
@@@DDFFFFHHFFGIFGHGIIJJJJJJJJIIEGGGIGHIIIJGHICFHII
@1618825/1
tgtacgacaaaatgcccaaggaaccgccatatagacctagttcctctata
+1618825/1
CCBFFFFFHHHHHJJJJJJJJJJJJJJJJJJJJJJJJJJJJJJJJJJJJI
@5711182/1
gtgttgaggcgcttgtggtggtgcacgcgcttgggcagagggaatctgat
+5711182/1
BBBDDDFFGDHHHJJGHIHIIFHIIIJIJJIIIJJIJIIJHHHHFFFFFD
@5711239/1
cttcatcatcagggatcttgccgtcattgcagactgtgtggtagcgggtc
+5711239/1
@?@DDEDFDGGBFE=DBHHIIIICFFHG><GE<BGBDF<B?FGIIBHAFA
@1619081/1
agcatacataataaaattagaggaagtaggtgctgggcctcttgtatgcg
+1619081/1
CCCFFFFDHHHHHJJJJIGJIIJJJJGIIJFGIIJIJGGIJIJJIJJJJJ
@1619347/1
ggaaataaactttcttaaaatttcatttggtatacgcgaatttcgcttga
+1619347/1
CCCDFFFFHHHHHIIIJIJJJJJJIJGJHIHC@HIIIJJJJJJJJIIJJE
@6403449/1
atcctaacttcgcaaccactaattccagtgataaattcactctagcacgt
+6403449/1
CCCFFFFFHHHHGJJJJJJJJIJJJJJJFHHJJJJIIJJJJJJJJJJJJD
@940368/1
caatatattcgtgacaaccgcatccaactcggatcagccgtttctg
+940368/1
@C@DDDDDFDDFFEHGJJEHJIJGIGE@FHIFGHJIJGEGJBFIGG
@2336553/1
cagtggtcttcttgaacttcttcaattgacgcaagaagtaccagaaacgg
+2336553/1
?@@?DDDBFHF?DDBE>EIIIDHAHHGGIDHD:FEIIG?DFHGICEBBBH
@6403962/1
gtcactgttaccaacaagtatcctttgtatcagtctctctgtatactgga
+6403962/1
@@@DBDDDDHD<DGEAGEACEBHGHHIAFGIFAHHBHGIGGI@FHII@C:
@6404158/1
cgcaaatcaaataatcctctatcaagtgctcgttttgttagacttcagtg
+6404158/1
CCCFFFFFHHHFHJJJJJJJIJJJJJIIJJJJFIJJJJJJJHIJJJGIIJ
@6404277/1
agcatggtaagaaggtggcggccagaatctagacatgcacagctcttgca
+6404277/1
CCCFFFFDHHHHHJIFHIIIGJJJJJJJJJJJJJIJJJIIJJIJJJJJJJ
@6404603/1
ggagagaagatcctcatcttgtatagaggaggcttgggctcgctctccga
+6404603/1
@C@FDFDFHFFDDHIIIIIJIJJJGIHIIGHIGHI:BDGFGGEGGGEFAA
@2337540/1
tgatgttattaggaagtccaatatcgcatcgccaagaaactctaggcgtt
+2337540/1
@@@DDDDDHFAHHI<GEFHHEGFD?F7FGDFHAHIG;BDFGGIIBDGDGG
@941658/1
cgaaggtgttgaggcgcttgtggtggtgcacgcgcttgggcagagggaat
+941658/1
CC@FFFDDFFHHGIIGJIIEIJGGII??DGHIJJJJJJGHGHHEFFDCCE
@1620779/1
ttttgtttttctctgtgatctgtttcttggcatctatagatgtcggtggc
+1620779/1
CCCFFDFFHHHHHIJEGIIJFIHGIIIJJJJJJJJJJJJJJJIIIJFHGG
@5713254/1
cacaggtgtcttcaacggaagagattccatttcccgtttagcagcttcat
+5713254/1
CCCFFFFFHHHHHJJJJJJJIJJJJJJJJJJJJJJJJJJJJJIJIJJJJJ
@1620908/1
gccagatgccaaagttcttgatcttcactgggctcttctctgggatttcc
+1620908/1
@CCFFFFDGHHHGIHIJJEEFGIJIJJJJJHIJJJJJJJJJJJIAFEGGH
@6405151/1
gtttgtgatggtgcctctgtaggagtttcgggctcgggtttactagcctc
+6405151/1
CCCFFDFFHHHFHIJJJJJJJJJGJHIJJJJJJJJJJJ?FHIJJJJJJJJ
@942511/1
cagggatcttgccgtcattgcagacggtgtggtagcgcgtcggacgagcc
+942511/1
CCCFFFFFHHGHHJIJJJJJJJJHIJJGHCGHDHIGJJJJJJJHHFDDDD
@6405657/1
ctctttacaagtagactcatctttagcacttggttcatcttttgaagatt
+6405657/1
@CCFFFDDFHHCFFBFHIIIIIIEEIIABGHGI<?GCDHGHGHGDCDHGI
@5713832/1
accgcatccaactcggatcagccgtttctgagattagcgcgcacagacga
+5713832/1
@@@D?DDDHHFGBGFEFHGGEGGHGHIHEGEHBGHC>>GG<F8EBCEE6=
@5713870/1
ctcttgctccatggtccaggagcagcagcgtgcgcaggttcaggcatctg
+5713870/1
CCCFFFFFHHGHHJJJJJJJJJJJJJJJJJEGHIJJJJJJJJJJJJJJJJ
@1621657/1
tgtacacctgagcgagactcataacgcagccagatgccaaagttcttgat
+1621657/1
@@@FADEDHDDFFIGIDIJGIIJIGGHHHJGICHIJFIIIJJGGIGIDGI
@1621674/1
cccatttgatgctgacacgaaacactcggtccttaccctctccaggtaat
+1621674/1
CCCFFFFFHHHHHJJJJJJJJJJJJJJJJHHJJJJIIJJJJJJJJJFHII
@1621940/1
gctttttccagatccactcttgctccatggtccaggagcagcagcgtgcg
+1621940/1
CCCFFFFFHGHHHIJJJJJJJJJJJJJJJJHGJJJJIJJJJJJJJJHIJJ
@5714287/1
ctcatcgggaggtgtggcagcctccttgaccattttagatatttgttgtt
+5714287/1
CCCFFFFFHFHHDHHJJJJJJJJJJJJJIJJJJJJJJJJJJJJJJJJIJJ
@943341/1
tgcctctgtaggagtttcgggctcgggttgactagcctcctccttagaag
+943341/1
CCCFFFFFHHHHHJGHJJJJJJJJJJJHI09DHIJJJJJJJJJJJJJIJJ
@7814875/1
aagtaaatgatagtattatgtttatcggcaatttcttcaagttgggcttg
+7814875/1
<@@FFAADDABCFG>FF<CEEFHIDFEHHI:?B??BGI@C?1?F@:DD@F
@7814931/1
cccatagcaacaggatcagcgactgtcacacggtagcggaaggtgggttc
+7814931/1
CCCFFFFFHHHGDIFIJJJJJJJIJIIEHJJIJFHIJJIIJJJCHIIHHH
@5714998/1
cggctgatccgagttggatgcggttttcacgaatatattgtgggatgctt
+5714998/1
@CCFFFFFHHHFHGHIJIJJJJJCGIIJIIGEHIIJIIJDIIJJIJJIIJ
@3035591/1
ctgtcgggtccgctagtatactatattttcaatattatcgacatcccctt
+3035591/1
CCCFFFFFDHHHHJJJHIIJJJIJJJJJJJJJJJJJJJJJJJJJJJJJJJ
@5715249/1
tggcgtcgcttgcggtatcggcgtcgcttgcggtaccg
+5715249/1
?@@DFFDDHHHFBHIHEECGGBAAH>FFEHCGHFBB96
@7129706/1
cagatccactcttgctccatggtccaggagcagcagcgtgcgcaggttca
+7129706/1
CCCFFFFFHHHHHJJJJJJJJJJJJJJJJJJJJJJJJJJJJJJJJJHIJJ
@7817347/1
gtcgtttgaaaaattgacggccagccttaacgtacgactccaacgccccc
+7817347/1
CCBFFFFFHHGHDIIIIIGGIIJJGIIIIIIGDHIGJIJJJJJJIIJJGF
@7818515/1
attttgtttttctctgtgatctgtttcttggcatctatagatgtcggtgg
+7818515/1
@?@DDDDDFFF;FFFFACAI:FFHIDHDHAEGEGA?BFFB<GDC<DG??F
@3705703/1
gtacacctgagcgagactcataacgcagccagatgccaaagttcttgatc
+3705703/1
==@DBBBDHHHHHJJIIJJJJJJJJJJJJJJJJJIJJJJJJHIJJJJJIJ
@7131887/1
caccagtggtcttcttgaacttcttcaattgacgcaagaagtaccagaaa
+7131887/1
CCCFFFFFHHHHHJJJJJJJJJIJJJJJJJJJJJJJJJJJJIJJJIJJJJ
@7819575/1
gtgtgataaccgtgaactgatcgtgtgggagtac
+7819575/1
@?@BDFBDHDHHFHIIIJHDHHFHGFGGHCHCF@
@7133362/1
gccatactgtagcttgggtggtggcaatactcggcctcg
+7133362/1
CCCFFFFFHDFHGJJJJJFHIGGIFHHHHJIJJJJ00?8
@3707791/1
gcgggatatggaattttaatttatgccccctttaaaaaaagctcgatctc
+3707791/1
C@@FFDDBFHHAFHIJJJGIIJHHIGHIIIGIIJJJJIJJJJJIEHHJIG
@3708143/1
ggttttttaaactcatattttcatggtaccaagttatgaatttttcaaat
+3708143/1
?<@FFFFFBDDAFHBHBGDHIHEHGIEFGEIGGGGIIIGHGHHIIICBFH
@7821185/1
ggttcataaataaaaaagttatgtcaaattaaagaatcacgtcgaacatt
+7821185/1
CC@FFFFFGHHHHGIGGHFHIIJJJJJJJJIIJJIIJIIJJIIJJJJJJJ
@1623185/1
ttatgatttaaagtcgaatattccctgacacctcacccagggcgggatat
+1623185/1
CCCFFFFFHHHHHIJJJJJJJJJJJJJJJJJJJJJJJJJJJJJJJFDDDD
@3036236/1
ccctgatagagacgatttcaccagtggtcttcttgaacttcttcaattga
+3036236/1
CCCFFFFFGGHGHJJJJJJIGGHGIGJIIHIJJJJIEIJIJJJJIIJJJH
@3036272/1
cgattccattgctgataataatgtgg
+3036272/1
CCCFFFFFHHHHHJJJJJJJJJJIJJ
@2340223/1
gtcgtaacactccacatccaacaaggtcacagtcgatagattacggtcta
+2340223/1
@@CDDDBDHHHHHJJIIJIJIJGGIJGGIJJIJJIIIEHDHGIJEHDFGG
@1624242/1
ccagaatctagacatgcacaactcttgcagccatccaacgggattgccca
+1624242/1
1??B=3:DF?BD>EFEIBFBEFFCB?34FGFFFIEFEGFDBFEFFBFEDD
@5715885/1
gcttggtacaaagcaaaggtcgggcagttcgtcaacaagacattactagc
+5715885/1
CCCFFFDDHHGGGJJIIJJHHIGGIJJFHGIJJIIJJJIGIGIJIJJJJJ
@945621/1
cagagaaaaacaaaataaacacattaaatcattactttcacgtgttttat
+945621/1
;?@DDADDBHFHF>GFIGHIIGGIIIIIIGHIIIEEDHHGIIIGBGGHGI
@3037091/1
agcaaatggaaaaaaaaattggtgaaaagaatcacaagtaagatactgca
+3037091/1
CCCFFFFFHHHHHJJJJIIJJJFHIJJJJJJJJJJJJJHIJJJJJJJJJJ
@6407929/1
taaaattagaggaagtaggtgctgggcctcttgtatgcgaaggtgttgag
+6407929/1
CBCFFFFFHHHHHJJJJIJJJJJJJJDHIIJJJJIJJJJGHIJFHGHIIJ
@3037218/1
gcttgccattggcctttcctaggagtgactttcccgtttccaatctccaa
+3037218/1
CCCFFFFFHHHHHJJJJIJJJJJJJFGIJJJJJJJJGIJJJJJJJJJJJI
@3037234/1
gtgcacttagcttcgggttggacgaccaaaactgatataagtaaatctgg
+3037234/1
CCCFFFFFHHHHHJJJJHHJJJJJJJJJJJJJJJJJJJJJJHIJJJJJJJ
@3037381/1
tgcatagatagaaatcgaactcggtcggatgcgtgatgccgaggtcgaca
+3037381/1
CCCFFFFFHHGHGIIHIIIJJJJJIJJJIJJJJHIIIJIIHAHGEHHHFF
@1624958/1
ctgagaatggtttagattcacaattttgtccgctggacaatgtttttttt
+1624958/1
CCCFFEFFHHHHHIIHIIJHJJJJJJJJJJIJJJJJFGGIIIIJJJJJJJ
@1625197/1
gcctgataagcccagacctagcccaaattcttcttcttcagccggctttg
+1625197/1
CCCFFFFFGDBHGJIJJJJJGGGIDEGHIIJIGIJIJJEGGIIIIIJIHG
@1625285/1
caaagataagatgaagaagaggagcaaatggaaaaaaaaattggtgaaaa
+1625285/1
C@@FFDFFBDHFFIBGG?E@FG@GHIHGFGIGGIGHIIIIIIIIFHIIGG
@1625370/1
gccagatgccaaagttcttgatcttcactgggctcttctctgggatttcc
+1625370/1
CCCFFFFFHHHHHJHIJJJJJIJJJJJJJJIJJJJJJJJJJJJJIJJJJJ
@6409184/1
gtcgagtctgtaggcttttggtactttatcgtcgaatttcgggttgttca
+6409184/1
;??DAADDFD<2A<?@@CHIICFH@HA?AAFCG@GBF?<BB0:D?@F@=C
@257964/1
gtcgaacccaaaaatgtaattaacttttttttttgtctgtttgtctgttt
+257964/1
CCCFFFFFHHHHHJJJHIIIJJJJJJJJJJJJJJ@FFHGHIIIEEHHHHF
@4405160/1
gtccgtctgattctgtgatagtgaagacaagatcgtgggg
+4405160/1
CC@FFDDDDDFFHIIIBBHIECC@A<4A<CFBBCBGB?FG
@258190/1
gcgttactgcttaatactactcactgatttatgtagcatcatcttgtaaa
+258190/1
@@BDDFFFHHGHHIIJGIGEIJIJJJGIIIJJJIIJJJJJJJJJJIGHII
@5717920/1
cgaacactattctatgcttataccaataatctccgcaactatttgacgga
+5717920/1
@?;DDADDFHDD?<EGBGF@I@EHGBEHGGGGGIIF@?DGDCHEHCCDH6
@258352/1
ctatgaaatcttcagaagtcttgcagtag
+258352/1
@@@DDBD?AFD<DD@4AFHIHBHF@@BF?
@4406495/1
ggatgcttaaatttacatttagtgtttgtttcatgtcaatcggttcataa
+4406495/1
?@@ABDDFGHGHGJABHGIGGJAECHGIFHIEHEIIIGIIIAHFGJGIIJ
@5060163/1
cgtgtacttacggcgatcagcccaacgtttgaaatgcatgatattaacag
+5060163/1
CCCFFFFFHHHHHIJJJJIJJJJJJJJIJJJJIJJIJIJJJJJJJJJIJJ
@259913/1
ggtggtgcacgcgcttgggcagagggaatctgattgtgctgttgtggaac
+259913/1
CC@FFFFFHHHHHJJJJJJJJJJJJJHHJJJJJJJJJJJJJJJJJJJJJJ
@259928/1
ctctagcacgtagttctcagcttccctgcaaagttaaccatcttgtattc
+259928/1
CCCFFFFFHHHHHHIIJJJJJJJJIJJJJJJJJIHIIJIJJJJJJJJJJJ
@260385/1
caaggggatctgagaatggtttagattcacaattttgtccgctggacaat
+260385/1
CCCFFFFDDHHHHJGGHJIIJICHGHIIJJJIJJJJJJJJJJJJJIIIIJ
@5060739/1
accagtggtcttcttgaacttcttcaattgacgcaagaag
+5060739/1
8?@DDD:BHDF?HGGHGEGAFIE@E?3<F@9ACGDG?;B3
@5720220/1
cccaactgtcctccggtactaacgatcaaatcgatcatgggtccataatc
+5720220/1
@CCFFFFFFHHHGJJJFHIJJJFIIIJGIGIDHHIJJIJJIGHIJIJJJH
@260770/1
cggggaagttgcaaaaaatattttatcgagtacctacattataattgcaa
+260770/1
CCCFFFFFFHHHHJJJJJJJJJJJJJJIJJHIJJJJJJJJJJJJJJJJJJ
@5061033/1
tgtctttctagtgcgtccgtctgattctgtgatagtgaagacaagatcgt
+5061033/1
==::BDDD4?CF?E@E?EGGEEG>9AC@FGGDGFBDED>C9BDFEC?F;/
@5720459/1
ctcatgtaatttttaatgttctccaaatcgacgactcctgtggctttcag
+5720459/1
BCCFFFDDDHHHHJGHIJJIJJIJJGGIHHFHIJJIIGJJFHHEGIIIJG
@261740/1
ccctactgacatcacttgcattttcgattttattttgttctataacaacg
+261740/1
CCCFFFFFHHGHHJJJJJIJJJJJJIGIIJIJJJJJJFHIIIIJJIJJJJ
@5721420/1
gtaagtttgtcgagtagagccttagctgcggaatgcttagcttccttctt
+5721420/1
C@@FFFFFHHHHHJEEFHIIIJJJJJJJIJJJIIJJJJJJJJJJJJJIJJ
@4408861/1
gccgccaattcactgttcattacctgtgaaaactgcccctcagatacacc
+4408861/1
CCCFFFFFHHHGHIJJJJJIJJJJJJIJJJJJJJJJJJJJJJIIJJJJJJ
@262459/1
gttgaggcgcttgtggtggtgcacgcgcttgggcagagggaatctgattg
+262459/1
@@@FDDDFHGHHGIIDHIIIHCGEIIGGIIJEGHCGGIIIHECEEEB?CE
@4409918/1
ctctctttctttggagtttgtatacttaattcgatgttatacatatagca
+4409918/1
@@@DDDBBDF?FF@FGFBFHEEH43<CHHEEBFIBGG>@GIIICFFFF<G
@5063108/1
ctttctagtgcgtccgtctgattctgtgatagtgaatacaagatcgtggg
+5063108/1
CCCFFFFDHHHGHJJJJIIGEHIJJJIIIIEIGIJJJJJJGIIJJJHGHI
@263039/1
ggagattaatggtataagcatagaatagtgttcgacgtgattctttaatt
+263039/1
@@@FAEFDDFHFHJGIGIICHHIGIIIJFHFEHGICHII@FICHIGHCHC
@5722892/1
gtcgtttgcaaatttgtctctcaccatgctcatactatcttcagacaacg
+5722892/1
CCCFFFFFHHHHHJJJIJJJJJJJJJJJJJJJJJJJJJJJJJJJJJJJJJ
@3038331/1
cctgtttgttttatcgtcgccttgagaagcagacacaagcttcttctgtt
+3038331/1
@@@FDBADFDFFDGGIIIAFHIG>GEAFBCFDC@ADDF>FDHGG@DHAFG
@5723274/1
cgtgtcgcatgaccacctcgcgacataagtccgagccgtgagcgtatagc
+5723274/1
?@@DDDDDDHFBHIIIIF>EAHGHIIIGIG>DGIBGGHHIFFCHDFDAD@
@2342473/1
ctttgatttcttttgtaaatttaactctctgtgagtccgtcagtggcttt
+2342473/1
@?@DD;ABFDBCFGFHD?AA?AIBHACEA?CHA9FHI@B?CDA::9?8?B
@4411108/1
agtgaatacaagatcgtggtgtgggcccaccaggccgttacagatgaact
+4411108/1
CC@FFFFFHBHFAGHIII>EFGHDGIIJIJIJJJIJIHJJJIJJJJJJJH
@4411649/1
gtgctgttgtggaactgcttcacctgtggccggcggcacgcagacgcctt
+4411649/1
@CCFFFDDHHGFGIGG@FIJJJJIIJJJIGIJGIJJIHHFFDDDDDDDDD
@2344095/1
gtcctgctgtttcgtatattctaaattggtttcgttgtatttgtcaatta
+2344095/1
@?@DDDDBHCFDHGIGE@IHGGF@<CHEGFEEGHIGI8:1CDHHEBBFED
@1627169/1
ggatgcttaaatttacatttagtgtttgtttcatgtcaatcggttcataa
+1627169/1
CCCFFFFFHHHHHJJJJJJJJJFIJIJJJJJJJJJJJJJJJJJJJJJJJJ
@6411781/1
gagctccaaacggtgtaacaaatggcggcacgtcttcgtctttgtacagt
+6411781/1
CCCFFFFFHGHHHEGHIJIIIJJHGIJJJJJJIJJJJJJJJJJJGGGJHE
@1627969/1
gtacaaagcaaaggtcgggcagttcgtcaacaagacattactagctg
+1627969/1
CCCFFFDFHFHHHIGHJJJJJJHHGJIGGIJJJJJJJJJJJJIJJJJ
@3042185/1
gtcaatcggttcataaataaaaaagttatgtcaaattaaagaatcacgtc
+3042185/1
@@;AD?AB?FHD?GB:ACHHEC<FEHECGF?9?DBDBGBBD49BB907BF
@264389/1
ctcctgtcttgggtgaggcatagcggggtgggttttacagactagaaccc
+264389/1
CCCFFFEFHHHGHFHIIIJJJJJJJJJJ@AGG@EHHHHFFFFFDEEEDDD
@7822514/1
gtgtggtagcgggtcggacgagccgtgccttttattgcttggtgagacac
+7822514/1
@?@DDFDDHGHFAFIIGIJGIJBGIGIJIIIJIGFGGHHHFFEFEEECED
@264793/1
gggtatgttattagtgttggattttacaaagtttaccagatacattaact
+264793/1
BCCDDFFFHHHHHJHIJJJJIJJJJJJJJJJHIJJJJJJJJJJJJJJJJJ
@951235/1
ggcagagggaatctgattgtgctgttgtggaactgcttcacctgtggccg
+951235/1
CCCFFFFFHHDHGJIJJJJJJJJJHIHHGIJJJIGGIJJJIJJIHGGGGI
@265195/1
ccttaacgtacgattccaacgccccctggcgtaaaataacgtcaatacat
+265195/1
CCCFFFFFFHHHHJJJJJJJJJJJJJJJIJJHIJJJJJJJJJJJJIJJJH
@265392/1
cggtactaacgatcaaatcgatcatgggtccataatcattcctggaatcc
+265392/1
BCCDFFFFHHHHGJFGHHCGGIJJJJJIIJJIJJJJJJJJJJJJJIIJJJ
@7137415/1
tgataagcccagacctagcccaaattcttcttcttcagccggctttggtg
+7137415/1
@@@FFFDFFHFHDIGGGCFGHIGHIGIEHHIJJIIGGIIIIJJIGGJJBF
@7823492/1
gggctctgtgcctggctcccatgtcacggtagcactgagtgacggcacct
+7823492/1
CCCFFFFFHHHHHJIJIIJJJIIJJIJJJEGIIJIJIJJFHGJGIGIGJJ
@266578/1
atccactcttgctccatggtccaggagcagcagcgtgcgcaggttcaggc
+266578/1
@C@FFADDDFBBHIIAHDCIIFIIIHIEHC@FHCH?@GEE:FAHEIDC77
@5065115/1
ctcctcagtaggatggcaaagagacgaagcgcgcgttctcatgtaatttt
+5065115/1
?@@FFF?DF<FHHHGEGBIGICHFGB?:?FGG@FF;@@C7=DCCAD=?EH
@267254/1
gcgcgttctcatgtaatttttaatgttctccaaatcgacgactcctgtgg
+267254/1
@C@FFFDFHDHGHHIGHIJJJHGIIIIIIIGGGIIHIDGIIIJJJIIHII
@267617/1
gtgattctttaatttgacataacttttttatttatgaaccgattgacatg
+267617/1
CCCFFFFFHHHHHJJJIJJJJJJJJJJJJJJJJJJJJJJJJJJJJJJJJI
@5066096/1
ctacagtctaaaataaccgttattcttatcctaaagatatcaacagatat
+5066096/1
<<;?ADFDHHHAFEBACBB@GGHID@EFHEEGIIIECGGGBD@D<D@DH9
@5066480/1
gcgcagatctccggaactactgattccaatttaactattctttttgtgtt
+5066480/1
@<@FDDFDHHHHHJGAEGHIIJ>FF>GC?FHIIIJGEHGJIJIJIGBFHI
@4412744/1
gtagttcttgaagcacagacacaggtgtcttcaacggaagagattccatt
+4412744/1
@CCFDDFFHHGGHIHGIJJJJIIJI<CC@HHHIJIIIIJIFHGIIJGIIG
@3708791/1
cagccagatgccaaagttcttgatcttcactgggctcttctctgggatt
+3708791/1
@;@=DD?8F<>?3CF?EAHA<AC@EFEH>EHHFCCFFFFFEEEEFI9??
@5726835/1
gacgcaagaagtaccagaaacgggacttagccacaatctggtctggagag
+5726835/1
@@@FDDFFFHHHHEIGIGGGGHEEHIJAFFHCGICDBFBIGBBDHGBF>F
@4413011/1
cgggattgcccatcaatttatcttcaaatgacgacaccacagttccagtc
+4413011/1
@@CFFFDFHDHHHJJIJJIJIJIJJIJJJGHIGGIIIJIIJH@FHJJJIJ
@4413021/1
cagagggaatctgattgtgctgttgtggaactgcttcacctgtggccggc
+4413021/1
B@CDDFFDFFHFHJEHIDIIIJGGIJGIIEGIJIJJJIJJIIGIJIJJIG
@5727728/1
gtgggtgtagctttaaggggatctgctgtctgtggagctgatgcttgctg
+5727728/1
@@@DDADDAHFFHHFGIHB:3@CEFCGEGIBBGGC9DFG@<FDC<BGB<F
@5067680/1
gtttatattagttggtgaatacggtctaaccgactaatgtaaatgcgcca
+5067680/1
C@@FFFDFHHHHHJJJGIJJGBEHIIIIJJIJHIJJJJJJIJJJIIIJJI
@4413771/1
ccttaacgtacgattccaacgccccctggcgtaaaataacgtcaatacat
+4413771/1
@?@FFEFDHFFHBEHIIIEHGIIIIIIIFIIHEGHGGEIIIIIIIIICCE
@4413909/1
aatctgattgtgctgttgtggaactgcttcacctgtggccggcggcacgc
+4413909/1
<=?DDDD?>:ACFFBEBGGFHCHBHGIIIICCGCD<?;BGH<FBBH:BCC
@3710421/1
gcagagggaatctgattgtgctgttgtggaactgcttcacctgtggccgg
+3710421/1
CCCFFFFFAFHHHIJJJIJJJJJHIIJJIHDHIJJJJIGGGIJHJIIIIJ
@4414998/1
ctttcttttgcgagctgctgccgaaagattagaatcgtcttctacttctg
+4414998/1
?@BFBDFFHGGHFIGIJIGIJIJIIGHFGGGIDGGJJIGGIIGGGGIIII
@3711859/1
aggaagtaggtgctgggcctcttgtatgcgaaggtgttgaggcgcttgtg
+3711859/1
BBCFFFFFFHHHDGIJIIJIIIIJHIJJJJGIGG:DFHIIJJIJJJJJGI
@7824925/1
ctgtgatctgtttcttggcatctatagatgtcggtggcgcacagggcacg
+7824925/1
CCCFFFFFHHHHHJJJJJJJJJJJJJJIJJIJJJGIJIIJJJJJJJJHJJ
@3712719/1
cgtcacggtaagcattcatcagaatgctatgcaacatcttcatcttagcg
+3712719/1
@CCFFFFFDHHGHJJGHGFIJIHIGIIJGIGGIIEGGIJJJIJJJIJJIG
@4417139/1
cgtccacttccatcttctataaatctgttaagtcttttaaagtagatgat
+4417139/1
CCCFFFFFHHHHHJJJJJJJJJJJJJJJJJJJJJJJJJJJJJGIJJJJJJ
@3713295/1
ctgacacctcacccagggcgggatat
+3713295/1
;?@??DDDBHHH:FHGAAFHBBBEH@
@7825607/1
ggcacagttcctcgacgagcaagtagttcttgaagcacagacacaggtg
+7825607/1
?;?DBBD:CFA?<:1CE<@@FDGE?C@F4CF><<F9FF@?92B?BFG8=
@1628629/1
agtcacagcttttcgttttaagcgttctaataagactatgtacgacaaaa
+1628629/1
CCCFFFFFHHHHHJIGHIJJIJJJIJJJIJJJJJJJJIJJIIJIJJJIJJ
@1628718/1
ccgggatcaacattgcgtgctgaacaacatcacacataagaccagtagta
+1628718/1
CCCFFFFFHHHHHJHJJIIJIJJJJJJJJJJJJJJJIJJG@GGHIAFDBC
@3044072/1
tctggttcgattgggcctcaaaaaatcacg
+3044072/1
<@@DBBDDF=FB<?F?EHFGBAHAGHDADE
@3713837/1
tgacgcaagaagtaccagaaacgggacttagccacaatctggtctgg
+3713837/1
@@@FFFFFHHHHFGIHIIJHIJJIJHIHIJJJJJJJIGIIIGHGGHH
@3714062/1
aataaaattagaggaagtaggtgctgggcctcttgtatgcgaaggtgttg
+3714062/1
CCCFFFFFHHHHHJGHIHJJJHHJJIGIBHIJJJJIJJJJJIJJJ?FFHI
@7826500/1
cttgggaactgcacaccaatcaggaatattggacggatctgcttttcgtt
+7826500/1
@@@DDDFFHHFHFHBHIIIJIIIJGHIIGBIG@CGEFBHHICGGGIIIGG
@1629657/1
ctatttttttcgtaggtatttgcggtgaatttgtggcctggcgttgaggg
+1629657/1
CCCFFFFFHHHHHJJJ?EFHIIIJIDFGIJIIIIJGGGIGIIIGIJEHHH
@3044949/1
ctataatcttaccaacgttatttggttcaaaatttgataataaatattgc
+3044949/1
CCCFFFFFHHHHBHJJJHHIIHI>HEG@HIIIJGIIIJGJJGIJIIGIJJ
@1630036/1
ggggttattgttatgtcgatgtcgaacccaaaaatgtaattaactttttt
+1630036/1
CCCFFFFFHHHHHJJIJJIJJJJIJJJIJIJJJIJJBCHIJJIGIIJJJJ
@5731232/1
tgtttgtcggtttgtctgtttgtctgtttgtctgtttg
+5731232/1
?=?DD?DBDDDDD12<AEAFE9<<CEEIID?9C@:DD9
@6414405/1
cttctacttctgcttctggcacatcaggagaagttggctcctcaacagac
+6414405/1
CC@FFFFFHHHHHJJJJJJJJJJIJJIJDHHJJGIIIJGIJIJIJJJJIJ
@1630782/1
gaccgatgccataaacagtgtgctgggcatcattcttagtgattgtaacg
+1630782/1
CC@FFFFFHGHHHJJJIIHHJGEHIJIIIJJJIJJJJJJFHGGGIGGFHH
@954210/1
acgacgcttcagcagagtgcacacaatggtgaactggcgttcatgcggca
+954210/1
@@@FFFFFHHHHHII?GFHHIGIFGHGGG?FEIHGHIGIIJJJIGGIJJE
@3046227/1
cagcatagtaaaggtttctgttactaatcaatcggccttttatttttgtt
+3046227/1
CCCFFFFFHHHGHJBFHIIIHIIJJIHGIGGIJIJIGIIJJHIJIJJIII
@954881/1
gaagttttggaatccctatttttttcgtaggtatttgcggtgaatttgtg
+954881/1
CCCFFFFFHHHHHJJIJIJJJJJJJJGHGIJ:DGIJJJJJHIGGJJJJHI
@6415496/1
gtggaaaccaaaccaaacttctctgccaccaccaagggggtggtagtacc
+6415496/1
CCCFFFFFHHHHHJJJJJJJJJJJJJJJJJJJJJJJJJJJBFIHHHHHHH
@955170/1
cgcacagggcacgcttgcgcatgacatctatacatgccattggcgttcaa
+955170/1
CCCFFFFFHHHHHJJJJJJJJJJJJJJJJJJJJJJJIJJJJJJJJJJJJJ
@3046606/1
gggctctgtgcctggctcccatgtcacggtag
+3046606/1
@C<DDDF;FHHHHGEHIGHIIIGHGGGHGHIE
@5733646/1
ggcatctatagatgtcggtggcgcacagggcacgcttgcgcatgacatct
+5733646/1
@@@FFFFFHHHHHJHJIIGIJIJJJJJJJJJJJIJJJJJJJJIJJJJIHH
@7139681/1
gccagatgccaaagttcttgatcttcactgggctcttctct
+7139681/1
@@@DDD8BBDFFAGF<FFCF<EEEIIFIEH9CGFEGI<?CG
@7139913/1
ggagattttaaaaactgcttaagacctttagcgccattt
+7139913/1
CCCFFFFAHDFHGIJJBHGIGIFIIIIIJJJEGIH>G?9
@3047866/1
gcaagaagtaccagaaacgggacttagccacaatctggtctggagagaag
+3047866/1
@@CFBFDDFHFDDGGIIGIHEGF>GFGGGGGHIHGGGG:BFGHGGIIICB
@957301/1
ggatggagtgagcacgggctctgtgcgtggctcccatgtcacggtagcac
+957301/1
@CCDBDDEDDHBFHIEBEBGGHIHDE:D@:6BGEHBBGIDIEGI;FEBHG
@7827112/1
gtggtggtgcacgcgcttgggcagagggaatctgattgtgctgttgtgga
+7827112/1
@@@DFDDFFHDDHGHGGGHHIIEGGJJIGCHIJIIIJGHGGHIHHIFGCE
@7140806/1
atcaatttatcttcaaatgacgacaccacagttccagtctcaggcacatt
+7140806/1
CCCFFFFFHHHHHJJJJJJIJJJJJJJJJJIIJJJIJJJJJJJJJJJIJJ
@7141017/1
ttcaaattcaaataaaatcactctgcaatcctgcct
+7141017/1
CCCFFBDFFDBFDHIGFGIIBIFHBGGGDHGH?B?F
@7827405/1
ctccaatccaaaccgtttgaaatctcggttttgcgagtacttcatattag
+7827405/1
@@@DDDDDH?FHFGG:EHHEGEHIEGEEHGGGHH@6@H?DFIICHEHI@=
@7141109/1
ataaaattagaggaagtaggtgctgggcctcttgtat
+7141109/1
CCCFFBEFHDFHHIJIIDIIJJJICIH=GHJJJIHJJ
@958230/1
tgctgggcctcttgtatgcgaaggtgttg
+958230/1
<<@D=DDDB?F?AFAEBGCHFC<B1::?;
@7141460/1
gtaacaaaaagggggtatacatatcaagtgcacag
+7141460/1
:??DBDADFBDFDGBGADDHEHGHIJGHFHDGCHE
@7141586/1
gtttattttgtttttctctgtgatctgtttcttggcatctatagatgtcg
+7141586/1
CCCFFFFFHHHHHJJJJJJJJJJJJJJJJJJJJIIIJJJJJJJJJJJIJJ
@958801/1
ccatggtccaggagcagcagcgtgcgcaggttcaggcatctgcacca
+958801/1
CCCFFFDEHFHHHJJJJJJJJJFHGJJJJJGHJJJJJJJJJJJJJJJ
@7142032/1
gcctctgtaggagtttcgggctcgggtttactagcctcctccttagaagt
+7142032/1
@@@DDDDDFFD<DAFGEHGFIIEGIIDFDGGIGG;DDHHIGGGIIHGGH=
@7142235/1
cgctattaattcattagcgaaaaacttatttttcacttttaaaaatacat
+7142235/1
CCCFFFFFHHHHHJJJJJJJJJJJJJJJJJJJJJJJJJJJJJJJJJJJJJ
@2350630/1
ctgtggccggcggcacgcagacgccttgatgacctccactttgatgatct
+2350630/1
CCCFFFFFHFHHHJJJJIHJJJJJHHHHFFFFFFEEDEEDDDDDDDEFDE
@7142822/1
cctgacacctcacccagggcgggatatggaatttt
+7142822/1
C@@FFFFBFBDDBGBFB;CEBGIGIIGHG9DHEAE
@7829713/1
aacgaaaccaatttagaatacacgaaacagcaggaccactgcagacaaat
+7829713/1
CCCFFFFFHGHGHJIIIJJJJJJJJJJJJIJJJIJJJJJJIIJJIJJJJI
@269463/1
gggttttttaaactcatgttttcatggtaccaagttatgaatttttcaaa
+269463/1
1=;=ADD=DD:C>DAAAAAA@;AEB<EEE9EBED::C:DDIEC<DA?99?
@4417520/1
cactgtcgtgtcctttatacatttcggcatggcgatcatgtcgatggctt
+4417520/1
CCCFFFFFHGHHHJJJJJJJJJJJJJJJJJJIJJIJJJJJJJJJJJJJJJ
@270222/1
atgcttaaatttacatttaatgtttgtttcatgtcaatcggttcataaat
+270222/1
CCCFFFFFHHHHHJJJJJJJJJJJJJJJJJJJJJJJJJJIJHIJIJJJJI
@4418348/1
caaaggtagtaagtcagctgttccacttcatcatcagggatcttgccgtc
+4418348/1
@@@BDD=DDFF<:AEBHEEGEECD@EGHIFIHBHGHGFGIEGGH@@HAFG
@5071384/1
ttttaaactcatattttcatggtaccaagttatgaatttttcaaatcgcg
+5071384/1
CCCFFFDEHGGHFIIHIJIJJJIJJJJIIIIJJJJJJIJJJJJIJJJJJJ
@270831/1
ctgtgatctgtttcttggcatctatagatgtcggtggcgcacagggcacg
+270831/1
B@@DDFFFHHHHHJJJHIJIJJJJJJIIJJIJGJEHIJIIJJGIJJIJJJ
@5071396/1
ctccaattcaaccttatcattaccaatcggtaaaggatctcttgtataca
+5071396/1
CCCFFFFFHHHHHJJJJJIJJJJJJJJJIJIJIIJJJJJJJJJJIJJJJJ
@4418878/1
cacttggttcatcttttgaagattctgatattgatagttttttcattccc
+4418878/1
CCCFFFFDHHHHHJJJJJIIIIJJJJJIIIIJJJJJJHJJJJJIIJJJJJ
@271462/1
gcgttgatgtcgcaagatagtgagacattcactttttagtcataatcttc
+271462/1
@@CDFFFFHHHHHGIJIJJJHHGIJJHIJJJJJJJJJIIJJIGIJJJGHG
@4419494/1
ggaggggggagggtcattcaatgtctccttccgtcttggg
+4419494/1
@@?DDDDA60605?A<>ADD@C@@ADC8A@CCB@?B<>><
@4419716/1
ggccaaacgaatacctgtttatattagttggtgaatacggtctaaccgac
+4419716/1
@@@DDFFDFHDFHGIIGICHGIHGGI<FH@F?;CFICHGIGGBDHJGGGG
@4419835/1
ggcgtagggtaagacacggatcgcatacaccgtgaatataagtggcaaag
+4419835/1
@CCFDFFFHDHHHJJJJJJIJJJJJJJIJIJJGIHIIJIJJJHIJJJIJJ
@5072372/1
gcggagattaatggtataagcatagaatgttcgacgtgattctttaattt
+5072372/1
?;?DA@8BDHDHFICF@DHDD>BF@<FHBHCCFFBD0:3BGFD>F@DA?B
@5072813/1
ggtgctgggcctcttgtatgcgaaggtgttgaggcgcttgtggtggtgca
+5072813/1
BCBFFFFFHGHHHJJJJJJJJJGIIJFHHHJJJJJJJJJJIJJJJJGIJJ
@5073311/1
aggcggagtcctatctcaaaacatgaagacctcacagggtcactcccagc
+5073311/1
@@@FFFFFFHHHHJJIJJJJJJJJJIJJJJJJJJJJIHFFHHIFIIJJIJ
@5073365/1
cttgcgtttcaaaacaattcattttaggttcaagttaaccgcaatgttgg
+5073365/1
CCCFFFFFHHHHHJJJJJJJJIJJJJJJHIJJJJJJJJJJJJJJIJIIJJ
@5073607/1
tctcgctctccgaagggagcttgcggccgatgacctcatactccttcaac
+5073607/1
@@@FBDFFGHGDFIIID;FHHIIGGGIIHHGBC@DFGHIIIIIGEHHCEE
@5073780/1
ggcaaatttttggttttaaccacatagttcccgatctcgcgggatctctt
+5073780/1
CCCFFFFFHFHHHIIJJIJGGHJJJJJJFIHIIEIJIJCHGIJIHHHHHF
@3716542/1
ctccaatctatatcgtaactattgtcttctttgacgggcacaacgtacat
+3716542/1
CCCFFFFFHHHHHJJIJJJAHIJJGJJJJJJJJJJJJJJJJJJJJHIJJJ
@4421943/1
cggggaagttgcaaaaaatattttatcgagtacctacattataattgcaa
+4421943/1
CCCFFFFFHHHHHJJJIJJJJJJJJJJIGJHHIJIJJIJJIIIJJJJJIH
@1632681/1
gctttgacagtgtaaaacttctcggaaatctccaatccaaaccgtttgaa
+1632681/1
CCCFFFFFHHHHHJJIJJJJJIJJJJJJJJJJJJJJIJJJIJJIHIJJJJ
@7831195/1
cgtgagacaatgcctccaataagaatgaggggtcattgaacttatagttc
+7831195/1
@@;?DDFFFBFFDIBGBHIGGHEHHHG>FHG<?D>BGGIIGGGEHIIFGI
@1633530/1
gtgataaagataagtataggctcaaaacctaacgacatcaatcaccagct
+1633530/1
CCCFFFFFHHHHHJFGIJJJJJJJJJJJJJJJJJJJJJJJJJJJJJJJJJ
@1633556/1
ctgagtaaaacaatccgaatctaatattacataactaatcctaggaccat
+1633556/1
CCCFFBDDHHHHHJJIGIJIIIIJJJJJJIGGIIIJJJJJJJIJJJJJJI
@7832374/1
ctcgacagtggcatggaaccgctccgtcgtcgt
+7832374/1
???DDDDADDDDDEI@E:FC:8C8:??DDDD:@
@7833504/1
gtataagcatagaatgttcgacgtgattctttaatttgacataacttttt
+7833504/1
@@@FFFDDHDHHHGIIJIGEEG>HEEIGIHHIHIJBHCCD>FHGGIIJGI
@2351260/1
gagctggttcagcctttttctttttaggcttcttctttctagtgcctgat
+2351260/1
@@@FFFFEHHGGHIHIJJIIJJJJJJJJJIJGGIJJJJIJJJGHGIIIIJ
@3052082/1
agcggacgtcacggtaagcattcatcagaatgctatgcaacatcttcatc
+3052082/1
CCCFFFFFFHHHHIGHIIJIJJJJGJJJJJJJJJJJJJJJJJJJJJJJJJ
@2351549/1
atcctctatcaagtgctcgttttgttagacttcagtgtagctttgtatta
+2351549/1
CCCFFFFFHHHHHIIJJJJIIJJJJIIIIJJJJJJJJJJJJJJJJGHIIG
@6417911/1
ccatgagtaagcgatcgggctctcaggcaggcaagatgggcatagtaggt
+6417911/1
CCCFFFFEHHHHHJJJJJJJJJJJJJJJJJJIJJJJJJJJJJJJJIJJJ@
@963619/1
ggacttttcttcaatatccacataagtaacttcaaatgattgctcagatg
+963619/1
:?@=AD?B?D?<DAEFII?CAGB@F?3<<3A?BB???DFCEB@D????CF
@2351969/1
ccactgcagacaaataatcatacgacttatagtacactatttccacaaca
+2351969/1
@CCFFFFFHHHFHGIJJJIJJJJJJJJJIIIGGEIHIJIJJJIIJJJJJH
@964038/1
ggccaaataggaaacactacgctttacacgcatgaggtaatatttattgc
+964038/1
BCCFFFFFHHHHHJJJJJJJJJJJJJJJJJJJIJJJJFHIJJIJJJJJJJ
@964071/1
cctcacgatcgattactactgctttcccaaagacaggacaagcgtgaatt
+964071/1
CCCFFFFFHHHHHJJJJJJJJJJJJJJJJJJJJJJJJJJJJJJJGHJJJJ
@7146480/1
ctggggagaagatcctcatcttgtatagaggaggcttgggctcgctctcc
+7146480/1
CCCFFFFFHHHHHJJJJJJJJJJIJJJJJJJJJJJJJIIJJJJJJJJJJJ
@7146571/1
tgtagctttaaggggatctgctgtctgtggagctgatgcttgctgggcct
+7146571/1
@@=DBDFDHADFBFBFIECHHIIDEHICHA>EFDHEHDGHIGIEIIEGFH
@2352715/1
ctgtcactgcagcaatgctgggaacattcgactgatccggtgagggatgc
+2352715/1
CCCFFFFFHHHHHJIJJJJJJJJIJJJJJJJJJJIJJJJJ@FHJJJJJJJ
@7146836/1
cgtttgcccgctttttcttgttgcgtagactctttgctatgactctcttc
+7146836/1
@C@FFFFFFFHHHJIHIIJIIJJIJIIIIJJJIIIIJIIIJJJJJJJHHH
@2352918/1
ctttctttttcggtggcttccccattttgacagcgtcttacttcacgtgg
+2352918/1
@@@DFFFFHHHHGCGIIJJJJJJIGIJJJJJIJGIGHIIGDGHIIGHFGG
@7147126/1
cacgggctctgtgcctggctcccatgtcacggtag
+7147126/1
@BCFFFFFHHHHHJJJJJJJJJJJJJJIIJIJFHI
@274436/1
cgcaagaagtaccagaaacgggacttagccacaatctggtctggagagaa
+274436/1
CCCFFFFFHFHHHJJJJJJJJJJJJJJIJJJJJJJJJJJIIJJJJJJJJJ
@2353274/1
cctttatacatttcggcatggcgatcatgtcgatggcttggtttattccc
+2353274/1
CCCFFFFFHGHHHJJJJJJJJJJJJJJIIJJJIHIJJJJJIIJJJJJHII
@7147473/1
aacttgaacagtgcgatgttttacaagggcaggttgaac
+7147473/1
@@@DDDBD??DFFBFEGEF<AGFHEH@AEFBGE@G39BG
@4423043/1
cttgagatttgttgcgaccgatgccataaacagtgtgctgggcatcattc
+4423043/1
CCCFFFFFHHHHHJJJJJIJJJJJJJJJJJJJJHIJJJJJJJJJJJJJJJ
@5074740/1
gtaaatattcagcaaattcgtcctgtggaggtatgattctcatccactcg
+5074740/1
BBBFFDFFHHHBHJGJJJJFGIIFHHIJJGECFIGIIJJJJJJJHGIIIG
@4424102/1
cttaattcgatgttatacatatagcatttcggatctatagaggctgtcac
+4424102/1
@@@DDDFFGFDFHHIFGBEFHIIJIIIGIDDHH@DGGIIGEHCGIIFGGH
@3722443/1
tggagatgtgggtgtagctttaaggggatctgctgtctgtggagctgatg
+3722443/1
@C@DDDEFFHDDHGGGHIIIJIGIEHIAGGIJJGGIJJIIJJEHIIIFHG
@5076359/1
ttccttttagtaaaaaattctaatattataacattccctgtacgttcaaa
+5076359/1
@@@FFFFFHHDHHIIEIJJJJJIIDIIIJJGHHIJIJJIIHHGIHIIIIH
@5076521/1
tgggcctcttgtatgcgaaggtgttgaggcgcttgtggtggtgcacgcgc
+5076521/1
=@@B;BDDHFH?CBGHI;GHEFG@EGGEAHEGHHID>FFEHFGAFHIAAB
@4425028/1
cggagtaaacataatactattgtttattctaagctctgagcccataccgt
+4425028/1
@@CFDDFFHHGHFCHJJIIJJIJJJJJJGIGEHIIJJJGIIIIIIIIIIF
@5076600/1
cccatcaatttatcttcaaatgacgacaccacagttccagtctcaggcac
+5076600/1
@@@FDFFDHHHFHIIGFHHHIIEHIIIIIIDFHGDGHHGJHFCFEHBGGG
@5076850/1
gttggtcttggttgaacggaactccaatcctttactcgaatagtcttttc
+5076850/1
CCCFFDEFHHHHHIJJJJJJJIJJJJJJJJJJJIJJJJJJJJIIJJJJJI
@4426015/1
cccgtttccaatctccaagacaggaggctccagtactttagctttgacag
+4426015/1
?@@DBBDFBDFFFIIGIGIGHJIECGE=8?:CD:CBCFEFIGGIDHEFBD
@5077622/1
catagcgataaattttaagggatttaaattccatttccaaatagttgacc
+5077622/1
?<<D:A81AD?B<CCEB:FAF;B?FE@9?C9ED<:BDI<???B<B??:B<
@5077747/1
gtaattcaagtaatattaaaacttcagctaaatgactcgcttattttttg
+5077747/1
B@BDFFFFHHHHHJJJJJJIJJJJIIIIJJJJJJIJJIJJJJJJIJJJJF
@2353621/1
tctcgattatcgaatttttcgccatgagtaagcgatcgggctctcaggca
+2353621/1
@<@DA;DBFDCAB@?EDGEDFE@FIIBGF@FDBGBAAFDF<@8B@<FGG@
@2353812/1
ttcaatttaaaagaaactgggtgcgtgcaggatcctcgtcattgcctggc
+2353812/1
CCCFFFFFHHHHHIJJJJJJJHIJJIJJJJJJJJJJJJJJJIJJJJJJJI
@5078435/1
atatagcatttcggatctatagaggctgtcactgcagcgatactgggaac
+5078435/1
CCCFFFFFHGGHHJIJJJJJJJJJJIJJJJIJJJJJJJJJJIIJJJJGIJ
@2354672/1
agggaatctgattgtgctgttgtggaactgcttcacctgtggccggcggc
+2354672/1
@@CFFFFFHHFHHJGHIJHHJIIJJIHIJJIJJJJJIHJGHIJIIJJIHF
@2354685/1
gttcagaagtattgggaactgtattctatgtttcctaacccgtttctttg
+2354685/1
@CCFFFFFHHHHHIEGGIIJGIJJJJJGJJHIJGIIJIGDHIICGHHIGI
@3726197/1
ctccttgatgcattgcgtcagaatgcccacctcacgttccgccaattgct
+3726197/1
?@@DDDFFHFFFHIJGIHGGHCBHHIJJJGGHGIGIFHEGGHIGEHIJJI
@2355159/1
gtttattttgtttttctctgtgatctgtttcttggcatctatagatgtcg
+2355159/1
@@@FFFFFDHDDFIGHHIIJ?FHIIEIJJJIIIIJJJGIJIIIHIGHGHG
@274994/1
ccctgcagagcttgcaaagcttgcaatgatctttccttcttctctttttt
+274994/1
==@BDDDD>:A?DF=DFHE>HC?B3CHG4C4@<?9?DGFGGBGHHEFB>G
@5738541/1
gccgtgattatctaggacgtcttcttgaatccacattggtgtgataaccg
+5738541/1
@@@FDADFHGHHGIHJEHHIIIJJJJGDHIIIJIHGGIGDFFIJIIGHEH
@275467/1
cgtcagagctatcagattcttcatcgttgctgtcctcatcattagacttg
+275467/1
BCBFFFFFHHHHHJJJJJJJJJJJJJ3<FHIJJJJJJJJJJJJJJJJJJJ
@2356093/1
cttcatcttagcgttcacattgacaaacttaggtttgcttacagccattc
+2356093/1
CCCFFFFFHHHHHIJJGIJJJJJJJJJJJJJJJHIJJJJJJJJIJJJJJJ
@275502/1
ctgatcaaacgctattaattcattagcgaaaaacttacttttcactttta
+275502/1
CCCFFFFFHHHHHJJJIJJJJJJJJJJJJJJIJJJJJJJJJJJJJJJJJJ
@2356174/1
atttgatgctgacacgaaacactcggtccttaccctctccaggtaatata
+2356174/1
CCCFFFFFHHGHHJJJJIJJJJJJIJFIIHJJJIJJJJJJJJJDGGIJJJ
@7148331/1
ctttggagtttgtatacttaattcgatgttatacatatagcatttcggat
+7148331/1
=@<:AABDAFDAACGEHHCFIIIIIBHGG?FHHIEHHDHHGGFAEE@FGD
@5739461/1
tgtacgtgtgtatgtcactgaacttctcttaaacgactggaccgattttg
+5739461/1
CCBFFFFFFHHHHJJJJJJJJJJJJJJJJJJJJJJJJJJJIJJJFHIJJI
@7148889/1
ctctccgactgacatgaacattggaaactcgcagagt
+7148889/1
CCCFFDDDHHDADBEG?EHIHIHGHAFHGIFHIG@8B
@3056705/1
gtcttccttcatggccgaggttggggcggcgcgggcatgtgagtgttggt
+3056705/1
?@:BDDFFHGFGHIIIIFHH@EFGGHIIGHDDD@BDDDDCCCCCC@BBD8
@6419897/1
cctgacgcttagcaagtttcttagacttgccagttcccacttcacgacgc
+6419897/1
@CCFFFFFHHHHHJJJJJJJJJJJJJJJJJJJJJJJJJJJJJJJJJJJJI
@965899/1
ctggcaacgaccaatcatggacttttcttcaatatccacataagtaactt
+965899/1
CCCFFFFFHHFHGJIIIIJJIJJJJJHIIIJJJJIIJJJIIIIGBGGIJI
@5079643/1
ggagatgtgggtgtagctttaaggggatctgctgtctgtggagctgatgc
+5079643/1
@@@D?DDBFHHCDHGIGIIGIIIIGIFHIIIIIIHGDHGGHDHGGHIGGD
@967428/1
cggtgagggatgcgtgacgtcagccccta
+967428/1
?=?=BDDD?F?FBFGA?CGA<C:31??BD
@7150974/1
tggccggcggcacgcagacgccttgatgacctcca
+7150974/1
@@@FFFF?CHHG8DHIGEHIIIGH@HHGGFFFFFE
@5080347/1
ctctcaggcaggcaagatgggcgtagtaggtaggcgtagggtaagacacg
+5080347/1
@BCFFFFFGHGHGJJJHIJIJJJGIIHIIJHIIJIIHJJJJFHJJJJIIJ
@5081681/1
gtcggtggcgcacagggcacgcttgcgcatgacatctatacatgccattg
+5081681/1
?8=DBDDD>F?FAB>9EDE;CCDAG?DGBFFEF>F@EFF>@=;CE@CECE
@5081757/1
gtcacggtagcactgagtgacggcacctccgacactgaggtcacggtact
+5081757/1
C@CFFFFDHHHHHJJJJHIJJJJJJJJJJJJJJJJJJIJJHIJJJJHIHH
@277381/1
gtttattttgtttttctctgtgatctgtttcttggcatctatagatgtcg
+277381/1
@@@DDDDDFDFFHIAHIIHGBEBHHIIIHHIIICEGGF9?FAD<@@?FGG
@4428779/1
gtgctgttgtggaactgcttcacctgtggccggcggcacgcagacgcctt
+4428779/1
CCCFFFFFHFHHDIIJJJJJIJJJJIIJJGIIJIIJJHGFFDDDDBDDDD
@3730159/1
gtcgaacattctatgcttataccattaatctccgcaactatttgacggat
+3730159/1
CCCFFFFFHHHHHJJJJJJJJJJIJJJJJJJJJJJJJJJJJJJJJJJJHJ
@3730322/1
gagactcataacgcagccagatgccaaagttcttgatcttcactgggctc
+3730322/1
CCCFFFFFHHHHHJJJJJJJJJJJJJJJJHIJJIJJJJJJJJJJJJJJIJ
@279205/1
cggacttacgaagtaaattcaattgttgatatagaggataccgatacctg
+279205/1
CCCFFFFFHHHHHIIJJJJJJJJJJJJJJJJJJJIIJJJJJJJJJJJJJJ
@279613/1
ggtcacggtactcgcggtacatgttgtgtacacctgagcgagactcataa
+279613/1
@C@FFFFFFHHHHJJJJEHIJJJJJJJIIJJIIIJJJIJJJJJJJJIJJJ
@2356928/1
ccttaacgtacgattccaacgccccctggcgtaaaataacgtcaatacat
+2356928/1
CCCFFFFFHHHHHJJJJJJJJJJJJJJJJJJJJJJJJJJJJIJJJJJJIH
@280318/1
cagggatcttgccgtcattgcagactgtgtggtagcgggtcggacgagcc
+280318/1
CCCFFFFFGFFFHIHIJJJJJJJJJJJFGIJIFDHIIJJJJIIIJHFFCB
@281038/1
gcccctcagatacaccgtcacggaacgcaaatatcttcttcggcaatctg
+281038/1
CCCFFFFFHHHHHJJJJIIIJJIJJJIJJJJIIJJJJJJJJJJIJJJJJJ
@281186/1
cataaacagtgtgctgggcatcattcttagtgattgtaacgcccactttt
+281186/1
B@CFFFFFHHHHHJJJJJJJJJJJJJJJJJIIIJJJIJJJJJJJJJJJJJ
@7836913/1
ccactcttgctccatggtccaggagcagcagcgtgcgcaggttcaggcat
+7836913/1
CCCFFFFFHHHHGIIIIGIIJJJHIJJJIJIIJHIJJJJJJHIJGHIIII
@2358826/1
atccacataagtaacttcaaatgattgctcagatgcaatttcttgca
+2358826/1
@@@B;DDDDFFHD@GHBBFDAEHHGGEIEGHG9FBDBEGHGBDGHIG
@1642096/1
agggaatctgattgtgctgttgtggaactgcttcacctgtggccggcggc
+1642096/1
@@@FBDDDHAFFDEHIGIJIIJEHDHEBHHIIIIGGJJFHHCEEGEGGH8
@968483/1
ccctgcagagcttgcaaagcttgcaatgatctttccttcttctctttttt
+968483/1
@CCFFFFFHHHGHJJJJIJEHIJIFCHFCHFGHHIJJJJJJIJJJJJJJJ
@5743288/1
ctatgtctatcggctccgatttgtcgtcccaaggaaactccttgttaagt
+5743288/1
@@@DDDEFFHHFFGHGIIGIIJGIGHGAEHEIJIJJGGICFHIIHIGJEF
@7838793/1
cctcacgttccgccaattgcttcaccttatgatagtcatcgcggcctcta
+7838793/1
@@@<DFDBDDHADFBFFEDBHG@CHGHEHIGEGGHDHGCGGGD00;FE@D
@5743433/1
ctttatacatttcggcatggcgatcatgtcgatggcttggtttattccca
+5743433/1
?@@FDDDFHGHGHGIJJJJJGGFGIGIJJGHGIIFJIIJJIJIGGHHGHC
@5743568/1
gcaagaagtaccagaaacgggacttagccacaatctggtctggagagaag
+5743568/1
CCCFFFFFHHHHHJIJJJJJJJJJJJIJJJJJJJJJJJIJJJJJJIIJJI
@969047/1
atcgttctcagcatggtaagaaggtggcggccagaatctagacatgcaca
+969047/1
@BBFDFFFHHHHHJJJIIIGIJJJCGEHIGHIGHIJIIGIJJJIIGGGIH
@5743681/1
atccagtccacatttcataaccaaagcctaaatctatggggcgggatggt
+5743681/1
@@@DDDDEHGHHHJJJIIJEHIJJJJJJGIIIJJIHGGGIIIJIDDDDB:
@7839095/1
gtctgattctgtgatagtgaatacaagatcgtggggtgggcccaccaggc
+7839095/1
=@@FFFFFFB?FDAFDFE?DEIEEGHIGEGHFHIF6FHD@;?AFEHG9;6
@969477/1
tgttgaggcgcttgtggtggtgcacgcgc
+969477/1
BCBFFFFFHHHHHJHIJIJJHHIJJJJJJ
@7839611/1
gttcgtgaatcatgccctcaatctgcaccagttcatacttgggcacagtt
+7839611/1
@@@DDFDFGFHHDGGEHIIJJJIJJJIJGDHEDHHIFHEHIGHIJGCH?B
@969702/1
cctaagaacagtacctacttggcgataaatattgcacatctacctttgga
+969702/1
CCCFFFFFHGHHHIGIJJJJEHGIIJJJIJJJJJJJGEIIIIJIJJIJJJ
@5744288/1
ctggacaatgtttttttatttaatttttaatttattagtagttgttgatt
+5744288/1
CCCFFFFFHHHHHJJJJIIJJJJJJJJJIIJJJJJJJIFHIIIJJJJHIJ
@1643671/1
ctggttcgattgggcctcaaaaagtcacgtttatacatttttttttaatt
+1643671/1
B@CFDDFFFHHHHIIJJJJIJIJJHIJIJGIJIJJJJJJJJJJJJJJGHH
@969984/1
tgtacagttagaaatgttacaacctctatgctttgcattaaaataatgcc
+969984/1
CC@FFFFFHHHHHJJJJJJJIJJJJJGIJ2AHIJJJJJJJJIJJIJIJJJ
@970604/1
gcttattctgcatacctgccatgcgctggtaagcgctatggactgccgcc
+970604/1
CCCFFFFAHDBHHGGIGBCECCGGGEAFBGEHGEGGEAA9?4?FDDBAAF
@5745403/1
gcctgttttggtagcggcggcgcggtccgtgaggagcatgctcgccatca
+5745403/1
CCCFFFFFHHHHHJJJJJJJJGFDDDDDBDDDBDCDDDDDDCCBDDDDCA
@2359603/1
caaaacaattaattatcacataaaaccaaacctctggttcgattgggcct
+2359603/1
BCCFFFFFHHHHHJJJJJJIJJHJJJIJJIIJJJJJIIJJJJJJJJJIIJ
@6425203/1
gttccaattaaactttgggcctgtttcacagtctcgttgacttgctgtta
+6425203/1
C@CFFFFFHHHHGIJIJIJJJJJGHIJJJJJIIJJIGHGIIHIJJJIJIG
@282069/1
ctggagagaagatcctcatcttgtatagaggaggcttgggctcgctctcc
+282069/1
@@@DDDDDBF;CFEGIGIGHG?HHHGIIIIGI@FEHIG7BFHCGIB==CH
@2360394/1
gtactaacgatcaaatcgatcatgggtccataatcattcctggaatccgt
+2360394/1
CB@FFFFFHHHHHIHIHIJJJJJJJJGJJJJJJJJJJJJJJJJIJJJJJH
@6426440/1
gctgggcctcttgtatgcgaaggtgttgaggcgcttgtggtggtgcacgc
+6426440/1
CCCFFFDFHHHHHJJJJIJGIII?FHHIHIJIJIGJJ8BGHHIEHIIJJF
@283168/1
gccagatgccaaagttcttgatcttcactgggctcttctctgggatttcc
+283168/1
CCCFFFFFHHHHGJFHIJJJJJJJJJJJJJJJJIJJJJJJJIIJJJJJJJ
@6426556/1
tcataaataaaaaagttatgtcaaattaaagaatcacgtcgaacattcta
+6426556/1
@CCFFDFFFDHHHJJGIHEHIJIJJIJJJJIIJIGIJIJJGJIIJIJJJI
@2362377/1
ccacagttccagtctcaggcacattgccattagtagactgatcagccgga
+2362377/1
@@@BDDADA>HFHDHHC@CFGE@FCBDDBFEHG?EC<EFI@BGHIGGE:6
@5085195/1
agtagttgttgattttggaatgttttacattggatccgacaaattttcaa
+5085195/1
@@@FFFFFDDHFFDHFHIGBIGACFGAHDCCHEH<CFDHIIIIGIICHID
@5745921/1
agccaatatgtgttaaaataaaaatccatttcattgttctcattcgcgta
+5745921/1
CCCFFFFFGHHHHJJJIJJJJJJJJIJJJJJJJJJJJJJJJJJJJJJJHI
@5746824/1
ggcaaaggtagtaagtcagctgttccacttcatcatcagggatcttgccg
+5746824/1
CCCFFFFFCFHHHJJIJIJJJJJJJJJJJJJJIJJJJJJJJJJJJJJJJJ
@3733274/1
gtttggtatcgacccagtagcaccctgctatttattttttctatattttc
+3733274/1
CCCFFFDDHHHHHJJJJHIJJIJJJJJJJIJJJIJJJJJJJJJJGIJJJI
@3067239/1
cttgatacaagcttctcggacagcagtgagttcgtgttgcaagacatgta
+3067239/1
CCCFFFFFHHHGHJJJJJJIJJJJJJGHIIHIIIIIFHJIJJJJJIJJJJ
@5747280/1
ctgagccatagcaaacagccactggcaatgtggatagctggacaaggcac
+5747280/1
CCCFFFFDFDHHDEGGGEHEGHIFEGEEHEEBCDHHGEHE@DHGEBHGHC
@3734136/1
attcagttcttaagatacatcaataaaacacgtgaaagtaatgatttaat
+3734136/1
CCCFFFDFHHHGHJJJJJJJJJJJJJJJJJJJHIIHJICGIIJJJJJJII
@3734200/1
cttgacatagtactcttccctcgtgttcttcaatgggttcacgttgaaac
+3734200/1
CC@FDFFFHHCFBHEGGDIGDEHGHGICHIIIIFGIIHIIIIIIIIIIIA
@3735268/1
cacgcctgggatgccacccggcaccactcccgggtgaggatgcactacat
+3735268/1
CCCFFFFFHHHHHJJJJJJJJJJJJJJIJJJJJJFHIIJJJJJJJJJHHH
@5748870/1
aatttttgtctttcgcaaaatattccgcgacagatgtctttctagtgcgt
+5748870/1
CBCFFFFFHHHHHJJJJJJJJJJJIJJJJJJJJIJJIJJJJJJJJJJJJI
@5088917/1
gtacgttcaaacgtatcacacattttctggtcaccttccatgcaaaatct
+5088917/1
@;?DBEFFHGGHHEBFHHIIIIIIIIIIIIHGGGHGIIIICHIEGIEGGI
@3736102/1
ccaatgtaaaacattccaaaatcaacaactactaataaattaaaaactaa
+3736102/1
CCCFFFFFHHGHHJJJJJJJGIJIJJJJJJJJJIJJIJJJJJJJJJJJJI
@971639/1
gtgggttgtcctgcagagcttgccacatcttgtaagcagcctgacgctta
+971639/1
@?@FFDDFHFHHHIIEG?GHIIEHIICHIEHEGGGIIIIIIIDHGFGEGI
@7156121/1
gcggcatcgtcgttgttattggaactggtgccact
+7156121/1
@@@<DDADHDHA@@FFGB?<C<?ECGG?:?CFBGG
@7842139/1
tattgcttggtgagacacgagataaaagtccaattcagacgagtgcacaa
+7842139/1
CCCFFFFFHHHHHIIIJIJIJIJJJJJJIJJJJJJJJIJIIIIJIIJJJJ
@7156411/1
ggtgcgtgcaggatcctcgtcattgcctggcatac
+7156411/1
?@@FFFDDHGHA?GGIJJJGJIJJBGIIIJJJJJJ
@4431021/1
gtttgtttcatgtcaatcggttcataaataaaaaagttatgtcaaattaa
+4431021/1
CBCFFFFFHHHHHIIIJJJJHIJJJJJJJJJJJJJJHIIJJJJIJJJJJI
@7156581/1
cgggaattttgtttggtatctgataccgacacatggtaggctccatggat
+7156581/1
CCCFFFFFGHHDFHIJIJJJJJJJJJJBHIGHIJII@GHIIIHIHHIJBF
@284730/1
agccgagcgtcagatgcgtgaaccctacggaccggtccgtgaatgcgcgc
+284730/1
?@BFFFFFHHHHHJJJJJHIJJJJJJIJJJJIJJJIJJHCHDFFFFDDDD
@7843808/1
atcggttcataaataaaaaagttatgtcaaattaa
+7843808/1
@CCFDFFFGDAFFHG>G@EH<HCCFIIIG<FHHII
@7844503/1
gtcgggcagttcgtcaacaagacattactagctgagaatatttttttccg
+7844503/1
B@CFFFFFFFBHHFDHHGGGGGHHIGDGGGHFGEGHHIGCGII>DFG;FD
@975081/1
ctgcagatgactgtgcatccttgctagtaagtcctgagccatagcaaaca
+975081/1
CCCFFFFFHHHHHJJJJJJJJJJJJJHIIJJIJJJIJJJJJJJJJJJJJJ
@7844888/1
tataattcttctgtaagtgtgtatgtcactgaacttctcttaaacgactg
+7844888/1
@CCDBDFDFDFHFCGIGFE?ACIEHHIGHGGGHICFHIIJGIJJIIGGIF
@2362677/1
cggcagttttcgaatatgtgtgatgttattaggaagtccaatatcgcatc
+2362677/1
CCCFFFEFHHHHHJJJJJIIHIIJJIIJJJJJJJJJJJJJJJJJJJJJJJ
@7845131/1
gtgcaggatcctcgtcattgcctggcatacaaggcaa
+7845131/1
C@CFFF<DFDFHHGFHGIIGIDHIJIJIIG<?1DFHF
@7159272/1
cgtgagccgtgattatctaggacgtcttcttgaatccacattggtgtgat
+7159272/1
@CCFFFFFGFHHGJJIGIIIIFGIGHIJJJIGHIIHHGIJJJIGHGGHII
@2363406/1
gcggttgcctccttgatgcattgcgtcagaatgcccacctcacgttccgc
+2363406/1
B@CFDFFFHHHHHJJJJJJJJJJJJJJJJJJJGJJJIGJIFIJJJJIJJG
@4434490/1
tgggcctcttgtatgcgaaggtgttgaggcgcttgtggtggtgcacgcgc
+4434490/1
CCCFFFFFHHHHHJJJJHIIJCGHIJIJJIJJJJJGIIGGHHHIJJJJHF
@2363842/1
cttcaattgacgcaagaagtaccagaaacgggacttagccacaatctggt
+2363842/1
@@@FFFFFHDFDFHIJIIJCFCDHIIJIGIGIEIHIJCHIIJJJJJIIG=
@6428844/1
ctcaaaaagtcacgtttatacatttttttttaatttttgtgttacgattc
+6428844/1
BC@FFFFFHDFHHJIJJJJJGHGJJIJJJJJIEHIJJJJJIJGJIJEGIH
@2364975/1
ctcatcttgtatagaggaggcttgggctcgctctccgaagggagcttgcg
+2364975/1
@@@DDDDDFF<DFGFFFFFIIFF1ACECGBFDFGFEIFIIIABBFIIIFI
@7847360/1
tctgtacattgaaaataaaaataaaaaaaatagcaggggttattgttatg
+7847360/1
@C@FFFFFGGFHFJJIJJIJJFEIEIJJIIIADEHGGEH@FEHGE@F=;F
@3737463/1
tgttaagaggtgttacctgcaacttggccaggttagggccaacagattgt
+3737463/1
@CBFFFFFHHFHHIJJJJJJJJJJJJIJJJJJHIJJJJJJJJJJJJJJJG
@5750263/1
gcgcgctaatctcagaaacggctgatccgagttggatgcggttttcacga
+5750263/1
CCBFFFFFHHHHHIJJJJJJJJIJJHJJIEIDFIIJGIIII@FHIJIJHH
@5751670/1
gtgagcacgggctctgtgcctggctcccatgtcacggtagcactgagtga
+5751670/1
=?;DD?DA?66?DGGHBFC@FC=AE9CFDGHHG>FFAH?F>HBDFB>FH9
@3739343/1
agggaatctgattgtgctgttgtggaactgcttcacctgtggccggcggc
+3739343/1
CCCFFFFFHHHGHJIJJJIJJJJJJIJJJJJJJJHIJJJJJJJJJJJJHF
@5752293/1
gtaatttttgtctttcgcaaaatattccgcgacagatgtctttctagtgc
+5752293/1
BBCFFFFFHHHHHJJJJJJJJJJJJJJJJJJJJJJJJJIJIJJJJJJJJJ
@3740125/1
ctaggacatttatctggctgtatgtttacatcataatgatgaacaaatcc
+3740125/1
CCCFFFFFHHHHHJIJJJJJIJJJGJJJJIIJJJIJIJJIFIJJJJJJJJ
@5753184/1
acctaatgaggactatttggcgttactgcttaatactactcactgattta
+5753184/1
?@<BD;DDDHH3CF9<CAFGIICF<DGCCHGHGIGIH94DDGGHI@GEH4
@5754185/1
cagtactttagctttgacagtgtaaaacttctccgaaatctccaatccaa
+5754185/1
;=@BDDDDFB8<<2<AFBEEIGF9FC:ACH9AC?FE7:H?@DGHE<39?@
@3076167/1
cttattataaaaggtataaatattcctgccaccaataaatcgttttaaca
+3076167/1
CCCFDFFFHHHHHG<CGDFEHJIIIGHHIIJJIJ=FHGIGHIHIGGGIHI
@7160384/1
ccagatgccaaagttcttgatcttcactgggctcttctct
+7160384/1
@@@FF>BDAFFHHHIIDEHHGGIIIEIIIIIIIIIGHDFF
@976279/1
gtgctgttgtggaactgcttcacctgtggccggcggcacgcagacgcctt
+976279/1
CCCFFFFFGHHHFIJIJHHJJIGIJGCEGGIIIJGGIEHFDADB?BDDDD
@287408/1
gtttttaaactattttttcaatgacctaagtgagtatacatctattaaat
+287408/1
C@CFFFFFHHHHHJJJJJJJJJJJJJJJJJIIJJGHJJJIIJJJJJJJJJ
@288024/1
gccatgagtaagcgatcgggctctcaggcaggcaagatgggcgtagtagg
+288024/1
CCCFFFFFHHHHHJJIJJIJJIIJJJJJJIJJJJJJJJJJJJJFHIGHJJ
@977452/1
gtcaaaacatagccccattttctgaaaca
+977452/1
CCCFFFFFHHHFHJJJIIJJJJJJJJHJG
@4436428/1
agagggaatctgattgtgctgttgtggaactgcttcacctgtggccggcg
+4436428/1
=@?DFD<DDHGFHIIJFHGIGEEHJIJIGJIIEGHHHAFGDDHAHAFBHG
@7162157/1
cctgagcgagactcataacgcagccagatgccaaagttcttgatcttcac
+7162157/1
CCCFFFFFHHHHHJJJJJJJJJJJJJJJJJJJJJJJHIJJJJJJJJJJJJ
@5092577/1
cttcgtctttgtacagttcgcgagcgatctccgctgtagtcggctcgcta
+5092577/1
CCCFFFFFHHHHHJJJIJJJJJJJJJJJJJJJJJJJIJJIJJJJJHFFDD
@977624/1
cgttgctgtcctcatcattagacttgacctcgtccaacaccttgaactct
+977624/1
?;=1BD?DF>DFA9@?4CFD4AFCFHFGCHE1?DDD<GC=FFDFG@BFEB
@977730/1
ccgtcattgcagacggtgtggtagcgggtcggac
+977730/1
@@?DDAD;DFDD<F@D<EEF<C><3??A?:600A
@5093103/1
gttgaggcgcttgtggtggtgcacgcgcttgggcagagggaatctgattg
+5093103/1
@@@FFFFFHHHHHEHIIGIGHGHIJJJJDIJJJJJJJJIJGGHHFFFFFF
@7162776/1
gtgcattattacattttttataaacggtacatctagagtataaaaaactg
+7162776/1
CCCFFFFFHHHHHJJJJJJJJJJJJJJIJJJJJJJJJJHIIJJJJJJJJJ
@7162819/1
gccgatacgattatgaagacgaagcggacgtcacggtaagcattcatcag
+7162819/1
@<@DDDDFD?HHHIIEGGIEBHIGHGGBGG:@DCGGGEIHHCHHEEEDC9
@5093766/1
ttttaagttagttttcatcttaagttcggaaagattataatatttcttta
+5093766/1
CCCFFFFFHHHHHJJJJJJJJHJJJJJJJJJJJGHIHIJJJJJJJJJJJI
@4437625/1
ctcattttaacacatttcacattgaaaaataggtcaaaaccttcattatg
+4437625/1
CCCFFFFFHHHHHJJJJJJJJJJJJJIJJJJJJHHIJIJJIJJJIGJJJI
@1651370/1
gggcaggttgaactcacaccattcaatttaaaagaaactgggtgcgtgca
+1651370/1
CCCFFDFDHBFHDHGIIIJIIJGGGEIIIGIJJCGEEIGIBCGFGIGHIJ
@5094112/1
caccagtggtcttcttgaacttcttcaattgacgcaagaagtaccagaaa
+5094112/1
CCCFFFFFHFHHHJJJJJJJJJJJJJJJJJJJJJJJJJJJJHIJJJJJJJ
@2365560/1
cctggcgtaaaataacgtcaatacattggatctcctcagtaggatggcaa
+2365560/1
CCCFFFFFHHHHHIJJJIIJJJJJJJJJJJJJJJJJJJJHIJJJJJJIIJ
@5094584/1
atagtaaacgttttcgtctggcacactgtttagaagtattgggaactgta
+5094584/1
@BCFDDFFHHHHGJJIHJIJJJJJIJJJGIIIIIJJHIIIHIJIJJJJHG
@289961/1
ctcgagtatccttgggctccgcgaacgcagttttcgaccttattatgtgt
+289961/1
CCCFFFDDHHHHHJJJIIJJJJJIJJJIJJHIJJJJGIIIJGIIIHHHHE
@4438501/1
agggatcttgccgtcattgcagacggtgtggtagcgggtcggacgagccg
+4438501/1
@@CFFFFFHHGHHIIJJJJJJGHGHIEGDFGBGEFHIJBHHGEFFCD>;>
@290308/1
gcgccacatcaatgttgataaaggctttattggtaaatatggcggattgg
+290308/1
CCCFFDDDHHF?FGCGBFIE@EHIGIIGDHHIG??EB?DDFEBFF>AFBH
@3078024/1
gtcacacggtagcggaaggtgggttcgtgaatcatgccctcaatctgcac
+3078024/1
CCCFFFFFHHHHHJJJJJJHHIJFHIJIJJJJJJJJJJJJJIJJJJJJJJ
@2366261/1
gccgttggcgtcgattgcggtatcggcgtcgcttgcggtaccggcgtcgg
+2366261/1
CCCFFFFFHHHHHJJJJJJJHHIJJJJJJIJJIHHHFFDCDEDDDDBBDD
@5095382/1
ggttgtcctgcagagcttgccacatcttgtaagcagcctgacgcttagca
+5095382/1
??=BD@D?FFHHHDGHHGCHHEHGGHHIIEHIIIIIGIIIBGGEIIGIFE
@1652845/1
gtaccacgcctgggatgccacccggcaccactcccgggtgaggatgcact
+1652845/1
CC@FFFFFHHHHHJJJJJJJJJJJJJJJJJJJJJJJII@GIJJJJJHHHH
@4439213/1
aggagtttcgggctcgggtttactagcctcctccttagaagttggttcct
+4439213/1
CCCFFFFFHHHHHJJJJJCHIIJIIIIJIJJIJJJJIJGIIGHGJGHGI>
@6431402/1
ccacggctttttccagatccactcttgctccatggtccaggagcagcagc
+6431402/1
CCCFFFFFHHHHHIIJJJJJJJJJJJJJJJJJJJJJJJJJJJJJJJICIE
@4439602/1
taaaattagaggaagtaggtgctgggcctcttgtatgcgaaggtgttgag
+4439602/1
CCCFFFFFHHGGHJJIJIJCFHGJIIGJJIIJJIJJJIJIIGIHIHIHJJ
@4439637/1
gtacacctgagcgagactcataacgcagccagatgccaaagttcttgatc
+4439637/1
@=@DFFBDHDFDHHI8FHEGEGGCHGHGHGIIIFEGDGIFIDDGHIGFHI
@3078710/1
gtggatgtagctgccattatgtagactgttgtgttgaccaataatgggtt
+3078710/1
CB@FFFFFHHHHHJJJJJJJJIJJJJJJHIJHIIJJJJJJJJJJJJJJHJ
@2367448/1
tcgctacttctcgcacggcctttgctctgtatgtatgaccggtactctaa
+2367448/1
CCCFFFFFHHHHGGIJGIGIJJJJIIIIJFHIIFGIJJIJJJAFGHIJIE
@5096454/1
tgtggaactgcttcacctgtggccggcggcacgcagacgccttgatgacc
+5096454/1
@@CFFFFFFHHHGIJJJJGFGGIIIIIIHIJIIFGHEDCDABDDDADEDD
@2367581/1
ttttaatatttaaataaccgctttttactacatgcataaacatacatacc
+2367581/1
@?@DDDDDFFFB<?:E@@GE6CGGGHEHIGDC@GEFGHIGGIGIIGHGIE
@6432270/1
gtgatttctatttcccaattaaaccttatattaatacaatggtgactatt
+6432270/1
@?@BDFFDFBHFHIGGIIJGIIIJIIJJJIJIJIGIIIGBEC?FFIHJCD
@3079472/1
caggcactatattgcagacctccagtggtaggtatgtatgtttatgctct
+3079472/1
CCCFFFFDHHHHHJJJJJJJIIJJJHHJFFHJCGIIGGGIIIJHIIIIID
@3741479/1
ggttattgttatgtcgatgtcgaacccaaaaatgtaattaactttttttt
+3741479/1
@@??DFFBCFHFFIIHIIEIDGHIEDHIIIIIII?B?DGGHIIIIIIIGI
@3741480/1
cttgggaagcctttgtgcgccacatcaatgttgataaaggctttattggt
+3741480/1
CCCFFFFFGHHFFHIFHGIIJJJIIIIIIIHIIGHICHHHGHIJFHIJIG
@3080310/1
gccgtttctgagattagcgcgcacagacgaacagacaaacagacaaacag
+3080310/1
CCCFFFFFHHHHHJJJIJJJJJIJJJJJJIJJJJJJJJJJJJJJJHHHHF
@3742092/1
cccatgtcacggtagcactgagtgacggcacctccgacactgaggtcacg
+3742092/1
CCCFFFFFHGHHFHIIJJJJJJHIJIJIJJJJJJJJJJJJJJJJJFHJJJ
@5754962/1
ggggcgggatggtcgtttgaaaaattgacggccagccttaacgtacgatt
+5754962/1
@<<DDA?D?FHFCF;FEEC>EA>CEC;7@469??BBBCCCCCBCAB88?<
@3742489/1
tcccaactgtcctccggtactaacgatcaaatcgatcatgggtccataat
+3742489/1
CC@FFADDDHHHHIIIIIGHHCDEGEAHGIIDD@GHIGGEIGGGGGDAGG
@7853637/1
gtggcgaagttttgttcacgttctttgcttgaacacactgtgtcgccatt
+7853637/1
@C@FDFDFHDHHHJJJJJJJHHIJJJIJJJJJIJJJIJIJIJIJJJJJJJ
@3081355/1
gtgaatctaaaccattctcagatccccttgaacacac
+3081355/1
??7?D>DD<<DCD=E::ACEBB4<3AF;F?E?3CED?
@7854602/1
atgccatttatcctcgcacgttggcagtaatagtacaagtgaaaagtcac
+7854602/1
<@@DAADDHFDHDGEI<FAFF3EE@HHF<@GHEDFDG@FFHGCHCGHIBG
@3082269/1
gcgatcgggctctcaggcaggcaagatgggcgtagtaggtaggcgtaggg
+3082269/1
@@@DAB?:DF:CFDDHE@CF?1F9GCD?@GC??DF68=C=FGC@FBEEEF
@7855590/1
cgtttttaaactattttttcaatgccctaag
+7855590/1
@@CDDDFFADHGDHHFGIGIJJJEEHIGI@B
@7856175/1
atctgatcaaacgctattaattcattagcgaaaaacttacttttcacttt
+7856175/1
CCCFFFFFHHGHHJJJJIJJJJJJJJIJHIJIJJJJJJJIJJJJIJIIJJ
@5757776/1
cactattctaggattgtgtaggtaatattattaaacgaagaacatgcggc
+5757776/1
@@@FDDEFHGHHFHIIIIGIIGCHGGGGIJJIJHIIGGGJIIGGIJIGII
@1653411/1
gagcgagactcataacgcagccagatgccaaagttcttgatcttcactgg
+1653411/1
CCCFFFFFHGHHHJJJJJJJJJJJJJJJJJJJJJJJJJJ?GIJJJJJJJJ
@7857290/1
cacgtcgaacattctatgcttataccattaat
+7857290/1
@@7DDDD:FD<4A::2A4A:@DACDHC9D91?
@2369822/1
gtggtgcacgcgcttgggcagagggaatctgattgtgctgttgtggaact
+2369822/1
::;AA?DDHADHF@FEGGEGHGGGD:DDF>BCHEGHC@@CHECFCHIII9
@3747525/1
gaaacaaacactaaatgtaaatttaagcataccacaatatattcgtgaaa
+3747525/1
CCCFFFFFHHHHHJJJJGIJJIJJJJJJJJJJJIJJJJJJJJJJIJJJJJ
@3747583/1
ctgtcatctggttcatacggcgcgcggtcgcctccttgatgcattgcgtc
+3747583/1
@@CDDBDEHHDDFIAAFEECIGGIIIGHIGGHI<ACHH;?CC>CEF@CDD
@3748308/1
ggtgggttgtcctgcagagcttgccacatcttgtaagcagcctgacgctt
+3748308/1
@?=DDD@DFFHHHIII9C@GHIIIIFGGIIIIIIIII>GGIIIHIIDHIG
@1655271/1
gcgggatatggaattttaatttatgccccctttaaaaaaagctcgatctc
+1655271/1
CCCFFDDBHDHFFIIJJJIIIGIIHGIJJJJJJJJIJJIJGIJJJHHIIJ
@1655521/1
gccagatgccaaagttcttgatcttcactgggctcttctctgggatttcc
+1655521/1
CCCFFFFFHHHHHJHIJJJIJIJJJJJJJJJJJJJJIJJJJJIJIJJJJJ
@2371302/1
atcaaatacaggttttagtgcgccaaatattttattgtaacaatgaacca
+2371302/1
@@CDFFFFHHHFAEHIHGHE?FFFFEDFIEGFHIIIIHHICH@F>9BF2B
@3748697/1
ccctctccaggtaatataacctccaattcaaccttatcattaccaatcgg
+3748697/1
@CCFFFFFHHHFHJJJJJJJJJJJJJJJJJJJJJJJJJJJJJJJJJJJJJ
@2371515/1
gtcgtatgattatttgtctgtagtggtcctgctgtttcgtatattctaaa
+2371515/1
BBCFFFFFHHHHHJJJIJJJIJJJJJIJJJJJJJJJJJJJJJJJJJJIIH
@7859533/1
gccctaagtgagtatacatctattaaattcaaacgcagagctcat
+7859533/1
?;?D=8BDFH<?2<A:CF::AFGEFEHBEDEF@HGF<AF@FG30?
@7859961/1
gtcgatatgtggatgtagctgccattatgtagactgttgtgttgaccaat
+7859961/1
CCCFFFDFF?FHHII>DGFIGEHGFHFEHHHIIIFIFHGFHGHHCBF@FG
@3749631/1
cgacgtgattctttaatttgacataacttttttatttatgaaccgattga
+3749631/1
CCCFFDFDHHFHHIIJJIIGGIJIIJJJJJJJJJJIJJJJIIJJIGJJJJ
@2372569/1
gtctggcacactgtttagaagtattgggaactgtattctatgtttcctaa
+2372569/1
C@CFFFFDHHHHGHIIIIGJJFHIIJJJGIIJJIIJJJIIJJIIJJJJIJ
@7861009/1
gccagatgccaaagttcttgatcttcactgggctcttctctgggatttcc
+7861009/1
@CCFFFFFGBFFHIGGHIIIIIGDEHHHHIIBEEHIIIIIIIIIIIEDGF
@979600/1
gtcaaattaaagaatcacgtcgaacactattctatgcttataccactaat
+979600/1
CCCFFFFFHHHHHJJJJJJJJJJJJJJJJJJJJJJJJJJJJJJJJJJJIJ
@6433255/1
gttggtcttggttgaacggaactccaatcctttactcgaatagtcttttc
+6433255/1
@@BFDDFFHHGHHJJJIGGGGIJJIIIJJJJJIIJJJJJJJJIIIIJJJF
@4440716/1
ctctttacaagtagactcatctttagcacttggttcatcttttgaagatt
+4440716/1
CCCFFFFFHHHHHJJJJJJJJJJJJJJJJJJJJAGHJJJJJJJIHIIHIJ
@4440800/1
ggcaaaggtagtaagtcagctgttccacttcatcatcagggatcttgccg
+4440800/1
CCCFFFFFFHHHHJJJJJJJJJJJJJHIJJJJJJJJJJJJJIJJJJJJJJ
@7861759/1
gctgggcctcttgtatgcgaaggtgttgaggcgcttgtggtggtgcacgc
+7861759/1
@C@DFFDDHHGHHJIIJIIDEHI:CFHIGIEGIIGHIF<CCEGFCH;DEA
@7861800/1
gctacgaattacgaatttataacaattaaaaaagaaattatattacaacc
+7861800/1
@CCFFFFFHHGGHIHJGIGHJJGHIIHHHGHJIJIIIIGIJIIJJJJIHG
@3083185/1
ctcccatgtcacggtagcactgagtgacggcacctccgacactgaggtca
+3083185/1
CCCFFFFFHHHHHJGIJJJJJJJJHIJJJJJJJJJJJJJJJJJJJJJHHI
@7862010/1
ctcgcacgttggcagtaatagtacaagtgaaaagtcacttgccgatggta
+7862010/1
CCCFFFFFHHHHHJJIJJJJJIIJJGHGHIIJJJJJJJJJJJJIJJJHFF
@6433713/1
ccaaaatcaacaactactaataaattaaaaattaattaaaaaaacattgt
+6433713/1
@@@DDBD?F?HHDIIIIBGIICFBFDFHIG<FGGDFHIEGDGIDDFGGGF
@6433953/1
catctattaaattcaaacgcagagctc
+6433953/1
??<BA:BDDHHDFA?>EHEHG<ED9?B
@7862331/1
ggcgcttgtggtggtgcacgcgcttgggcagagggaatctgattgtgctg
+7862331/1
CCCFFFFFHHHHHIHGHJJIJJJJJIJJJJIGIJIGIIIJJIJJIIHHIH
@2373285/1
gcttcacctgtggccggcggcacgcagacgccttgatgacctccactttg
+2373285/1
@<@DDDFFHBHDBGHIIJJJIIGGGIIIHFADFDCEECEEDDDACDDDDA
@5098063/1
cacggcgtcacgacacagtccttgtaattctctggtgtgacatttataaa
+5098063/1
CCCFFFFFHHHHHJJJJJJJIJJJIJJJJJJJJJJFHHIJJJJJJJJJJJ
@291693/1
gtagtaggtaggtgtagggtaagacacggatcgcatacaccgtgaatata
+291693/1
@@@DFFFFDFHHFGGHHJJHIJJIJJJJJIGGIJJFIGGDGIHIHGGGGH
@4443022/1
gatgaggttcaccaagctagtggcgttgatgtcgcaagatagtgagacat
+4443022/1
?:;B:AA=CDBHF@@DGGGI:AAGHDHGAFGHHII@@DGGIE?D?BBG>F
@5098959/1
ttctaaactatatctgtaccaaatttcaaccaaatccgtcaaatagttgc
+5098959/1
<@@D?DDDFHDACADHGGHI>GFHBEHHIIGGEFCBGF@FHGCHIIHCGH
@5099757/1
cacataagtaacttcaaatgattgctcagatgcaatttcttgcaagaatt
+5099757/1
CCCFFFFFHHHHGJJJJJJJJJJJJJJJIJJJJJJJJJJJJJJJJJJJJJ
@2375920/1
aaaggatctcttgtatacaaattatttctaccatcaaatacaggttttag
+2375920/1
CCCFFFDFHHGHHJGIJJJJJJIJIJJIJJJIJJJJJJJJJJJJDGGIJJ
@293558/1
gcttgggcagagggaatctgattgtgctgttgtggaactgcttcacctgt
+293558/1
@@@DFDFFHHAHHGBHIGIJEGGCFHGEGFEFI=BFHEHEDHGIGGDFF?
@981422/1
gcactacatttccgtccatcattttgtcaacgaactcttctgaagtattt
+981422/1
CCCFFFFFHHHHHJIJJJJJJJJJJJFHIJJJJJJJJJJJJJJJJGIJJJ
@981671/1
gtgatctgtttcttggcatctatagatgtcggtggcgcacagggcacgct
+981671/1
CC@DFFFFHHHHHJJIIBHIIJIGGGHHIJJICFHIJJJIIJJIJJJJJB
@293990/1
cttagaagatagtaaatagcccagtcaacggatggccaaataggaaacac
+293990/1
CCCFFFFFHHHHHIJJJJJJJJJJJJJJJJJJJJJJJJJJJJJJJJJJJJ
@5101237/1
ggtgctgggcctcttgtatgcgaaggtgttgaggcgcttgtggtggtgca
+5101237/1
BCBFFFFFHGHHHJJJHJJJJJGIJICGGHIGIJGJJJJJIJJJIFHHII
@5101300/1
ccaagttgaaatctttgaccatggcatcaagcaaactctggtgccttggg
+5101300/1
CCCFFFFFHHHHHJJJJJJJJJJJJJJJJJJJJJJJJJJJJ?DHIJJJJJ
@294525/1
agataagtataggctcaaaacctaacgacatcaatcaccagcttaaaagc
+294525/1
@CCFFFFDHHHHHJJJJJJJJJJJJJJIJJIHIIJJJJJJJJJJJIJ4BH
@982447/1
gtttggagttcacctttagaagtatgtttttagctgtcatctggttcata
+982447/1
C@CFFFDDFHHHHJJJJGJGHGFHIJCFIJJJJJJJIJJJJJIIHIJJJF
@295087/1
taaaagataggtaccgatgagcgcttccacgcaatcggcaacagacttat
+295087/1
@<@BDDDDDFA2AFEHA@@BFAG@@AD@D@AEFGG>D<FHHIHFGA;@DG
@295216/1
gtttcatttaaatttacgggctatgccatttatcctcgcacgttggcagt
+295216/1
@B@FDFFFHHHGHIJIGGIIIJJJIGJIHIJJIEGIJJIJJIGIIIGGHF
@3084299/1
ccacaatatattcgtgaaaaccgcatccaactcggatcagccgtttctga
+3084299/1
CCCFFFFFHHHGHIJJJJDEHIGIIJJIIIJJJJGGIJJIIJIFIIIHHH
@984296/1
gcgcgttctcatgtaatttttaatgttctccaaatcgacgactcctgtgg
+984296/1
@<@DB@DDHHDFFEHGIIIGIIIIII22<:@@GHII?HGHIIIIIGIFGI
@5103880/1
ccagatgccaaagttcttgatcttcactgggctcttctctg
+5103880/1
1?@DDDAA=CFDFAEFGIFCEHEHBHHH<CC@AGFI>GGE>
@6436999/1
ggttattgttatgtcgatgtcgaacccaaaaatgtaattaactttttttt
+6436999/1
@@<BDDFDFHDHHEFIGHGGGHGEGIIEHGEHHGDCFDDIIFCGHIGGJI
@6437164/1
ctcagcatggtaagaaggtggcggccagaatctagacatgcacagctctt
+6437164/1
@@CFFFEFFHFDHIIIGICF@E@GIIGGIGDGGEHHIIIIIIIGGIGIGI
@984935/1
gtgcctctgtaggagtttcgggctcgggtttactagcctcctccttagaa
+984935/1
CCCFFFFFHHHHHJJGHIJJJJIJJJ1BBGHIJJJJJJJJJJJJJJJJHI
@6437567/1
cgttctaataagactatgtacgacaaaatgcccaaggaaccgccatatag
+6437567/1
CCCFFFFFHHHHHJJJJJJJJJJJJJJJJJJJJJJJJJJJJJJJJJJJJJ
@7167705/1
agacaaacagacaaacagacaaaaaaaaagttaattacatttttgggttc
+7167705/1
CCCFFFFFHHHHHJIJJJJIIJJJJJJJIJDHIIJJIJJJJJJJJIJHFH
@985961/1
gtggattttaatgttattattacagc
+985961/1
CBBFFFFFHHHHHHJJJJJJJJJJJJ
@1659710/1
acctgtggccggcggcacgcagacgccttgatgacctccactttgatgat
+1659710/1
@@@DDFDEFHHHHIIIGAH@ABHIIFFEDD@DDCCCC@AACCCCCCCC>B
@1660057/1
gtgcatccttgctagtaagtcctgagccatagcaaacagccactggcaat
+1660057/1
CCCFFFFFHHHHHIJHIJJIJIJJJJJJJJJJJIGJJJIJJJJJIJIJJH
@7169956/1
cggagattaatggtataagcatagaatgttcgacgtgattcttta
+7169956/1
@BCFFFFFHHHHHIIIIJGGIJJJJJJJJJJJJJJJIIIGJIIJI
@4446956/1
cagccatccaacgggattgcccatcaatttatcttcaaatgacgacacca
+4446956/1
CCCFFFFFHHHHHJJGIIIIJJJIJJJJJJJJJJJJIJIJGGIIIJJJIJ
@4447439/1
ttctaaggttctaaactatatctgtaccaaatttcaaccaaatccgtcaa
+4447439/1
CCCFFFFFDHHHHJJJJJJJJJJJHHIIIJJJJJJGJJJJJJJIJJIHIJ
@7171067/1
gtccttgttgttaagaggtgttacctgcaa
+7171067/1
?=;BDADDDFFD<<A2AFA<<<<<CE?EH3
@989566/1
gccttggttgcggtctttgtacaccttcaggtgatcgaacatcatgtctt
+989566/1
CCCFFFFDHHHHHIIJJJJJJIJJJJIJJJJHIJJJJJJJJJJJJJIJJI
@1663178/1
ggcgtgcggtcctcgctgcaggccgactggtggctgccctcgcccgagtc
+1663178/1
CCCFFFFFHHFHHJJJJJJJJJJJJGIJJJIJJJJJJJJJJHHFFFDD@D
@7171965/1
cactgagtgacggcacctccgacactgaggtcacggtactcgcggtacat
+7171965/1
CCCFFFFEHHHHHJJJJJJJJJJJJJJJJJHIJJJJHIJJJJJJHHFFFF
@7172021/1
caactgtcctccggtactaacgatcaaatcgatcatgggtccataatcat
+7172021/1
CCCFFFFFGHHHHJHGJJJJJJJJJIIJIHIJJJJJJIGBFHHIJIIIIJ
@3750490/1
caggcatctgcaccaagactggagctcctgctggagatgtgggtgtagct
+3750490/1
CCCFFFFFHHHHHGJJJJJIJJJJJJJJJJJJJJHIHIJHIJJFHHJJJJ
@296500/1
gtgctgggcctcttgtatgcgaaggtgttgaggcgcttgtggtggtgcac
+296500/1
@??DDDDDF?AFHGGCFHGII=FGG?EHIIAFHIIGBHIEHG>FH8C@@A
@3750814/1
cttggttccaattaaactttgggcctgtttcacagtctcgttgacttgct
+3750814/1
CCCFFFFFHHHHHJJJJJJJIGIIJJJIJJJIJJJIIJJIFHGIJJJJJJ
@3750843/1
gcgcttgtggtggtgcacgcgcttgggcagagggaatctgattgtgctgt
+3750843/1
CBCFFFFDHHHHHHIJJJJJJJJJJJJJJJIIJJHIJJJJIJJJIIJJJG
@4449488/1
gcaaatggaaaaaaaaattggtgaaaagaatcacaagtaagatactgcaa
+4449488/1
CCCFFFFFHHHHHJJJJJJJJGHIJJJJJJJIJJJJJIHIJJJJJJJJJJ
@4449781/1
gtctgattctgtgatagtgaatacaagatcgtgg
+4449781/1
@=@DB;DDF<DF?<EAAGHC@CFGHHBA?FHG>?
@297665/1
gtggaactgcttcacctgtggccggcggcacgcagacgccttgatgacct
+297665/1
CBCFFFFFHHHHHJJJJJJJJJJJJJJJJJJJJHHFFFDDDDDDDCDDDD
@4450078/1
gtctgtttgtctgttcgtctgtgcgcgctaatctcagaaacggctgatcc
+4450078/1
CCCFFFFFHHHHHIJJJIJJJJIJJJJJJJJJJJJJIJJJJJJJJJIJIJ
@4450182/1
gagcttggtacaaagcaaaggtcgggcagttcgtcaacaagacattacta
+4450182/1
C@CFFFFFFHHHHJJJJJJJJHIJJJJJJIJJJJJJJJJJJJJJJJJJJH
@4450272/1
ctcataacgcagccagatgccaaagttcttgatcttcactg
+4450272/1
;8???DDDFF?DAA>AF@?<EHGHIHGIIHIIIE?DG9D<F
@4450309/1
ccaaagcattctgggctgcagatgactgtgcatccttgctagtaagtcct
+4450309/1
CCCFFFFFHHHGGJJIIIIJJGEHIIIIBHHJGHJJFIIIJJJIGEFIIJ
@3752395/1
gttggggcggcgcgggcatgtgagtgttggtaaatccgctagcggtgcag
+3752395/1
CCCFFFFFHHHHHJHFDDDDDDDDACDEDDDDDDEDDDDDDDDDDDDDDD
@5105032/1
gccttgggaagcctttgtgcgccacatcaatgttgataaaggctttattg
+5105032/1
CCCFFFFFHHHHHJJJJHJJJJJJJJIJJIJJJJJIJJJJGIJJJJJJJI
@5761077/1
ggatattcgtatttgacacagaattcagcgacaaatacttctgcgaagcc
+5761077/1
CCBFFFFFHHHHHJJJJJJJJJJJJJJJJJJJJJJJJJJJJJJJJHJJJJ
@5761094/1
aagaagtaccagaaacgggacttagccacaatctggtctggagaga
+5761094/1
::?;DA2=A?D?<C?CGDGIECGCC>CFDGDDDBBF:?DGFIF>BF
@298573/1
cacggctttttccagatccactcttgctccatggtccaggagcagcagcg
+298573/1
@@<DDFFFHHDCFGEHGGGFHIJJIGIIJIIGHHGGIEHIADEFHGGIB@
@5105299/1
gtcggatccaatgtaaaacattccaaaatcaacaactactaataaattaa
+5105299/1
<@@DAA;@??DFFGGHFHI;FHFDC<CCHGCD:??BFA@>BDDDE>BFAF
@5105341/1
atctgatcaaacgctattaattcattagcgaaaaacttatttttcacttt
+5105341/1
=8?;B;?B<DC??@B?@BE::C@EB@4?DEBD<?B0?DG9DBG4B8?BF9
@5761343/1
ctggagaacaaatgtatttccttatgcatgatgccgtatataacagacca
+5761343/1
@@CFFFDFGHHFHICFHEIJJIIGIJGIGIJJJIJJCDHGIJIJJJJEEH
@6438549/1
cttgggaactgcacaccaatcaggaatattggacggatctgcttttcgtt
+6438549/1
CCCFFFFFHHHHHJJJJJJJJJJJIJJJJJJJJJJJIJJJJJJJJJJJJJ
@6438593/1
cctgtctacacgtctttaatttgaaaatttgtcggatccaatgtaaaaca
+6438593/1
CCCFFFFFHHHHHJJJJJJJJJJJJIJJJJJIJJJJJJJJJJJJJJJJJJ
@1664408/1
aacgcgagtggggccgtcagaacctgatagaaacggttggcgttaggtat
+1664408/1
CC@FFFDFCFHGHGIG@GHIHIGIIJIJEGIHHIIJ@DGHHHEDDDE>CC
@1664424/1
gcaagaagtaccagaaacgggacttagccacaatctggtctggagagaag
+1664424/1
@@?BDDDDA=?AFFIICEEGH1?EGBEFGHIIIIGEFHIIIHGGBHIIGC
@1664531/1
gggcatagtaggtaggcgtagggtaagacacggatcgcatacaccgtgaa
+1664531/1
@@<??DBDFFDD?BFG<F3C@FFCA?CBGCEFGA<DF=EFEIIFFB6=@@
@1665198/1
ctctgagaaaaaaggtaaatatactatattttaaactgaaaaattcttgg
+1665198/1
@@@DDA??D?DFDEBC>ECHGGG?F<EGGGIG@CDD>A?@FC8?9BDHIH
@6439691/1
gtgaatataagtggcaaaggtagtaagtcagctgttccacttcatcatca
+6439691/1
CCCFFFFFHHHHHJJJJJJJCHIJIJJIIIIJJJHIJJJJJJJJJJJJJJ
@300718/1
atggccaaataggaaacactacgctttacacgcatgaggtaatatttatt
+300718/1
@@@FFFFDBHFHFGIGIGIIII?FGIIIIIGHEFHGGCC9BBG@FHGIIH
@2378217/1
gtagctttgtattatgttcactttcttattaaactatgtttgaaattaac
+2378217/1
C@@FFFFFHFHHHJIIJJHGIIJJJJJJJIJIIJIIIJJJJJJJJJJJJJ
@6439891/1
aagtaacttcaaatgattgctcagatgcaatttcttgcaagaattgcaca
+6439891/1
@@@DDFDDFHFDHJJIGIJJJIHIJJIJIIIJIIIIJGIJJJGIIJJJIH
@2378418/1
gggctctcaggcaggcaagatgggcgtagtaggtaggcgtagggtaagac
+2378418/1
@<?ADDD??H>??AFBBBFFGIIEGGF:@GGDG?FEEGH?6@FF.@ADCD
@1665719/1
cgcgacttcgttcgcgtggaatagtgacttccggcaaatttttggtttta
+1665719/1
CCCFFFFFHHHHHJJJHJJJJIJJGHJJJJIJJJJJJJJJIJJIJHHHHD
@1665851/1
gtcacgtccacgcccaggaatatcaccggctcgttgaacaccttaggacg
+1665851/1
CCCFFFFFHHHHHJJJJJJJJJJJJJJJJJJJIGIGEHGGGHCH@GIAGE
@2378708/1
ctcgtcgtaacactccacatccaacaaggtcacagtcgatagattacggt
+2378708/1
BC@FDFFFGHHGFIJJJIIJIGIJJGIIJHIIJIJJIIJIIJIIIIJJJB
@2378897/1
ccagaatctagacatgcacaactcttgcagccatccaacgggattgccca
+2378897/1
@CCFFFFFHHHHHIIJJJJJJJJJJJIJIJJJJJIJJIJJJJIJJJJJJJ
@5105537/1
gtacattgaaaataaaaaataaaaaaatagcaggggttattgttatgtcg
+5105537/1
@@@FDEFDHDHFHGGCEDHHEHEIIBHEEFBDFGHIDFEHGIIHGGEHIG
@7172194/1
gctaccaaaacccacttatatacgacaacttaactacagtttaaagcacg
+7172194/1
CCCFFFFFGHHHHJJJJJJJJJJJJJJJJJJJJJJJJJJHJJJJJJJJJJ
@5106109/1
gcaaagagttgtcgatatgtggatgtagctgccattatgtagactgttgt
+5106109/1
@CCFFFFFCFHFHIIIIIIF@HIJIICHIIGHJGGIJIIIIIFHGHDFGF
@2379572/1
tatctagaaaccgtgcaattgatatgtataccccctttttgttac
+2379572/1
;?<DBADB?FFFAGI6:AHC:A:<AEHIH<EEGC>EFG>FA?@F<
@5106244/1
gtgcttcgggcttcaacagcttgttagcttgccattgtcctttcctagga
+5106244/1
<?@DADBDF:CC?AFFBGIEEBF?DGIFBCDEFGHIBBGDDGIIDDBH@D
@6441313/1
ttgttaatgcctggccctcagcgacatgtaagagttcaatggggaagtaa
+6441313/1
=@@DDDF?<<FHHIEBB@FHEHA@GAHFH@GB>C0:BB@9DDGIB?D?B=
@2380056/1
cctgttttggtagcggcggcgcggtccgtgaggagcatgctcgccatcag
+2380056/1
@@@FFFFFHHFHHFGIJJJJJEGFCCDDDD?@DCBDDDDDDC@3B?BDDD
@303403/1
cttctacttctgcttctggcacatcaggagaagttggctcctcaacagac
+303403/1
@@<?D?DDHB8::AEFGC?FBF@F?<C3A@=EF9<F9?B??FGHEIAF3B
@303486/1
ccaacagattgtttgagatgtttgtgaaactgcg
+303486/1
@@@DDDDDHHDF?EHGGG<FHHEA??AC9BFE<?
@5107696/1
gtgctgggcctcttgtatgcgaaggtgttgaggcgcttgtggtgg
+5107696/1
@@@DDDFFBFDHBHGJJGCHFHIIJ1CEG?CDAAFF@DDHCEIGE
@5107720/1
aggctcaaaacctaacgacatcaatcaccagcttaaaagccaggtgtcca
+5107720/1
CCCFFFFFHHFHHJJJJJIJJJJIJGIJIIIJIIJIJJGGEHIJFGGGII
@5762947/1
tttgtttttctctgtgatctgtttcttggcatctatagatgtcggtggcg
+5762947/1
@B@FDFFFGHHHHJIGGEJIIHHJHGJGIJDFGHEIGIGHJHHIIJFHHG
@3089404/1
gtcaggcactgcagctcgtccgacccgaagtggttgtcgtcccacagcac
+3089404/1
CCCFFFFFHHHHGJJJJJIIJGIJJJJFFHBFGDFHIJJJJIIJJIHHHH
@3089944/1
gttggattttacaaagtttaccagatacattaacttcctatcaaatatag
+3089944/1
CCCFFFFFHHHHHJJJGHJJJJJJJJJJJJJJJJJJJJJJJJJJJJJJIJ
@7176474/1
cccacttatatacgacaacttaactacagtttaaagcacgttgtatatat
+7176474/1
CCCFFDFDHAFHFIJIIIJJJIIIJJJJJIJJJJJ?FHJGHIIJJJJJJJ
@4453602/1
agtggtcttcttgaacttcttcaattgacgcaagaagtaccagaaacggg
+4453602/1
BCBFFFFFHHHHHJJJJJJJJJIJJJJJJJJJJJJJJGHIJJJJJJJJJJ
@7865935/1
cttcattgagggtcgggaacttatgg
+7865935/1
@@@DDDDDF:CFC?@EFBDHEG@CDC
@7867363/1
gtgcattattacattttttataaacggtacatctagagtataaaaaactg
+7867363/1
CCCFFFFFHHHHHJIJIJJJJJJJJJIHIIJJJJJJJJIJJJJJIIGJJJ
@3091906/1
agtgagtatacatctattaaattcaaacgcagagctcattatgttgattt
+3091906/1
;@?DFDFFHGFHHHEHGGHBHGGDGBDFGGGIEHGHIEGGGADBGIIIIG
@3092282/1
ctagccgacacgattatgaagacgaagcggacgtcacggtaagcattcat
+3092282/1
BCCFFFFFHHHHHJJJJJJJJJJJJJJJJJJJJHJJJHHHHFFFFFEEEE
@3092458/1
cttcagcagagtgcacacaatggtgaactggcgttcatgcggcaaacgcc
+3092458/1
CCCFFFFFHDHHHIJJJJJJJJIJIIIJJJJJJHIJJJJJJJJJJIJJIJ
@304348/1
cttggaggcttgggcctgttttggtagcggcggcgcggtccgtgtggagc
+304348/1
CCCFFFFFHHHHHJIJJJIJJJJJGHJIJJIJJGDDDD@BDDABBBDCD?
@3755634/1
ttcccacttcacgacgcttcagcagagtgcacacaatggtgaactggcgt
+3755634/1
@@@FDFDFBDFFAGGGIIIGGIIDGFG:CFHEGGGEHGI@FDDFGGFHGF
@3093209/1
gtcactgttaccaacaagtatcctttgtatcagtctctctgtatactgga
+3093209/1
CC@FFFFFHHHGHJJJJJIIJJJJJJJJJJJJJIJIJJJJJIJJJJJJJJ
@992674/1
gtgtgatcaagttgtacggtatgaaacaaccggcggcgtccaacggcgtc
+992674/1
BBBFFFFFHHHHHJIJJJJHIJJJJJJJJJJJJJJJJFDDDDDDDDDDDD
@3755679/1
cctgctattttttttatttttattttcaatgtacagacagcacttttcta
+3755679/1
CCCFFFFFHHHHHJJJJJJJJJJJJIIJJJJHIJJJIJIIIJJJJJJJJG
@304732/1
ccttgatgactgcatagatagaaatcgaactcggtcggatgcgtgatgcc
+304732/1
CCCFFFFFHHHHHIJJJJJIJIIJHHIIJJJJJJHIJJIJJIJFHGJJJI
@1667017/1
agaagatcctcatcttgtatagaggaggcttgggctcgctctccgaaggg
+1667017/1
CCCFFFFFHHHHHJJJJHJJJJJJJIJJJJJGHJIJJGJJJJJJIJJJJJ
@305164/1
atcggcgtcgcttgcggtaccggcgtcggttgcggaaccagcctcgcg
+305164/1
8??DBD>DDFFFHGBGG@FDGFHEA5;BEDEC>@B??BB?9ABCC5:@
@993467/1
gcacaactttggtaggtatatagatttataatgtcattctcttaataatt
+993467/1
CC@FFFFFHHHHHEHJCFJEIGIJJJJIIFIJJIIIJJJJJJJJJJJIJI
@3756722/1
atttaaattccatttccaaatagttgaccatcactcttatatgggcagcc
+3756722/1
@@CFFDDFGDHGHGJJJGIIEHGIIEHHGIJIJJJJIIFIIJIIIIGHHI
@3756766/1
cccaaagacaggacaagcgtgaattttctcatataacactttgacaggct
+3756766/1
C@CFFFFFHGHHHJIIIJIHIJIJJIIIJIGIIJIGIJGIIGIGIIJJIJ
@994635/1
cgggaattttgtttggtatctgatac
+994635/1
@?<DDDDDD<C<;C;GAEHFGBHIIC
@306420/1
cttcacctgtggccggcggcacgcagacgccttgatgacctccactttga
+306420/1
CCCFFFFFHHHHHJJJJJJJJJJJJJJJHHFFFEEEEEEEDDDDDDDDDD
@1668476/1
cttgaacttcttcaattgacgcaagaagtaccagaaacgggacttagcca
+1668476/1
@@CDFFDEHFHGFDFHIEIEGGHGGIIIJJGGDFGHGGGGIBHGGGHGHG
@1669312/1
gacgatttcaccagtggtcttcttgaacttcttcaattg
+1669312/1
????:BDDDBD<BE<AEE<EFECF9BA<EFEEECE<C<C
@6442437/1
gactagagtaagaaggactgcgacaagcatgattacgatgactgcttgag
+6442437/1
CCCFFFFFHHHHHJJJJJJJJIJJJJJJJJJJJFGIJGIJIIIJJIJJGI
@2381507/1
tgatagagacgatttcaccagtggtcttcttgaacttcttcaattgacgc
+2381507/1
@@CFFFBDFDHDFGHHHIJJGHIGEFHGHIJFHIIJGJIIHJJIEHJJJI
@2382414/1
agctagccgggcggatgtatggtagtagctaactcgtccgagggtcaatt
+2382414/1
CCCFFFFFHGHHHIHHIFHHJJFIIIIJJIJIIIGIJJJHHFDDBCBDFE
@2382448/1
gccaattcactgttcattacctgtgaaaactgcccctcagatacaccgtc
+2382448/1
CCCFFFFFHHHGHJJJJJJJJJJJIJJJJJJJJJJJJIJJJJIJJJIJHI
@6443454/1
cgcgcttgggcagagggaatctgattgtgctgttgtggaactgcttcacc
+6443454/1
@C@FFFDDDDHDHGHGGGGGGGHECHECDA?BDFHIIIIGGCHCHGIIGG
@2382763/1
tgttgttaagaggtgttacctgcaacttggccaggttagggccaac
+2382763/1
BC@FDFFDGHHHGCGIIIIJJIJIHJJIJIIJJJIDHIGGIIIJJI
@7869240/1
ctgtgttgttgcacgcgcacggtggc
+7869240/1
@@@DDDDFF;DFFHIBHEIIIIB@A9
@2383381/1
gtcggtggcgcacagggcacgcttgcgcatgacatctatacatgccattg
+2383381/1
CCCFFFFFGHHHHJJJJJJJJJJJJJJJJJJJJJJJJJJJJJJJJJJJJJ
@2383482/1
ctataccacggcgtcacgacacagtccttgtaattctctggtgtgacatt
+2383482/1
@C@FFDFFHHHGGGEHGIJIJJJIIJGIIFJICIIGGIIIHCDFHHIGGI
@6445005/1
ctcatcttgtatagaggaggcttgggctcgctctccgaagggagcttgcg
+6445005/1
CCCFFFFFHHHHHJJJJJJIJJJHGGGGIJJJJIIGIHDHGICGBHIGIG
@310602/1
ccgatatttttagcagcttgtccacttataagataaccgggcgattattt
+310602/1
@@BDFFFFHHHHHJIJIIGIEGIIIEHJGHIIIJJJJJJJJJJGGICEII
@2384472/1
ggtaggcgtagggtaagacacggatcgcatacaccgtgaatataagtggc
+2384472/1
@@?DFDFFFFHHHFHIJJJJJJJJJJJIIJJIJJIIFGGHIJJJJJIJIH
@2384601/1
gtttcaaagtcagaactaatgaaaacaggtacagaaagtatgtactcaac
+2384601/1
CBCFFFFDHFFDHHGIIIIJIJIJJJJJJIIJIJIJIIGHHIIIIIJIIJ
@2385205/1
gaggtcacggtactcgcggtacatgttgtgtacacctgagcgagactcat
+2385205/1
BCCFDFFFHHFHHJJJJJJIIJJJJIJJJJJJJFDDHIJJIJJJJJJJJJ
@6446075/1
ctcatcttgtatagaggaggcttgggctcgctctccgaagggagcttgcg
+6446075/1
CCCFFFFFHHHHHJJJJJJJJJJEFGGIGJJJIJJJIDHIJJCFGIIIIG
@311785/1
ccctgatagagacgatttcaccagtggtcttcttgaacttcttcaattga
+311785/1
CCCFFFFFHHHHHJJJJJJJJJJJJJJHIIJJJJJJJJJJJJJJJJJJJJ
@6446584/1
cttcaggtgatcgaacatcatgtcttcaaactccactatcatctctttct
+6446584/1
CCCFFFFDHHHHHIJJJJJJJJIJJJJJJJIJJJJJJJJJJJJJJJJJJJ
@7872080/1
cttagacttgccagttcccacttcacgacgcttcagcagagtgcacacaa
+7872080/1
CCCFFFFFFDHHHJIIJJGIJIEHIJIGIJGHIJIJJIGEHBFHIIIIJI
@7872219/1
gtatgttcttagctgtcatctggttcatacggcgcgcggtcgcctccttg
+7872219/1
CCCFFFADHFFFGIJGBHJJJJJCHHHHIIHDHJJJJJGAGFEHDEFEEE
@312895/1
taaataaaaaagttatgtcaaattaaagaatcacgtcgaacattctatgc
+312895/1
CCCFFFFFHHHHHIJJJJJJJJJJJJJJJJJJJJJJJJJJJJJJJJJJJJ
@3095135/1
gccattatgtagactgttgtgttgaccaataatgggttaatcagactata
+3095135/1
@@@FFFFFFHFGFGIICGBFDHIC<FFGFG@HGHIG?FD>DG4D????B9
@5109445/1
cgcttcagcagagtgcacacaatggtgaactggcgttcatgcggcaaacg
+5109445/1
CCCFFFFFHHHHHHIJJJIJJJJJIHHGJJIIIIJJJJJJJJJJJJJJJJ
@5109964/1
gttggattttacaaagtttaccagatacattaacttcctatcaaatatag
+5109964/1
@BBFFFFFHHHHHJJJJJJJJIJJJJJJJJJJJJJJJJJIJJJIJJIJJJ
@314136/1
cagtggtcttcttgaacttcttcaattgacgcaagaagtaccagaaacgg
+314136/1
@CCFFFFDHHHHGGJJJJJJJIJJJJIJJIIJJJJIJJFGIIJJJIJJJJ
@5110452/1
gcatcattttccattggctgggtcttacagattggtggaaaccaaaccaa
+5110452/1
CCCFFFFFHHHGFIIIIHBGGICEFHIIIHHGGIGFGHAGIIIIGGHIII
@4457491/1
caccgccggtgtccaggtaaattgcaccgattagtgcctctaatatatcg
+4457491/1
@@@DDDDDHCF?CGHHG?EGGHHGIIIGIBFHGE=CFHHGGDHIIGGAHE
@4457507/1
cacatccaacaaggtcacagtcgatagattacggtctatgtctatcggct
+4457507/1
CCCFFEFFHFHHHJIJIIJJJIIJGEIIJJJIJJHIJJJJIIJJJIIIEE
@4457807/1
ctctatactttgcattaaaataatgcccattttcacaggcaagggatcct
+4457807/1
CCCFFFFFHHHHHJJJJJJJJJJIIJJJJJJJJJJJJJIIJJJIGGIJIJ
@4457880/1
ggtgctgggcctcttgtatgcgaaggtgttgaggcgcttgtggtggtgca
+4457880/1
;@?DD>DB?;CBDFGHFEGIIDD@EH1?FGIDF>FHIEHC=CH@@FGGAE
@3096808/1
gggaagggttaggcaacctaatttcgtggattagtagctgtagcttcgtc
+3096808/1
BCCFFFFFFHHHHJJJGJJJJJIJJJFHIJJJJJIJJJJJJJJIIIJJII
@4457938/1
gttgattttggaatgttttacattggatccgacaaatgttcaaattaaag
+4457938/1
@@@FDEEFHDFFFHICFFHEGDHGIIJIJIIJJIJGIJIIIEDHEGHIJG
@315049/1
aagttaattctaatttaatgtcagatgttttaatagtaagtacgagtaca
+315049/1
BBBDFFFFHHHHHJJJHIIJJJJIJJJIJJJJIJIIIIIJIIJJGIHIIG
@5769154/1
tgaggcgcttgtggtggtgcacgcgcttgggcagagggaatctgattgtg
+5769154/1
CCCFFFFFHHHHHJJJJHIJJJJJJJGIJJJJJJGIJJIHHHHHFFFFFF
@995777/1
cagtggtcttcttgaacttcttcaattgacgcaagaagtaccagaaacgg
+995777/1
CC@FFFFFHHHHHJJJJJJJJJJJJJJJJJJJJJIJJJIIJJJJJJJJJJ
@996240/1
cctcatcttgtatagaggaggcttgggctcgctctccgaagggagcttgc
+996240/1
CCCFFFFFHHFHDIIFFHBGEGII<EHIIIGIGEIIGIIEBFGGIDHH>E
@996364/1
ctctggttcgattgggcctcaaaaaatcacgtttatacatttttttttta
+996364/1
@@CFFDDEFH?FFGEAGFHEHGGIG?FFGHEDDHGIEDGHIIJJIIHEC;
@3098460/1
tcacacctagcatcacaacgtcatttaatataaaatacatttatatccga
+3098460/1
=@?DDDDDHHFDFHIB<GFFEGIHIHGCGGGHBHIIIICFHGIE@GDHDF
@5112664/1
ggcgcacagggcacgcttgcgcatgacatctatacatgccattggcgttc
+5112664/1
C@@FFFFFBAHFHIGGIGIFHDD@DGIGCFIIIIGHEGGGIHCHIJIF@C
@3759542/1
ccgcgagatcgggaactatgtggttaaaaccaaaaatttgccggaagtca
+3759542/1
CCCFFFDFBFFHHHIJIGIIFHIDEHIGEFCGGHJIJJJIGGJJJJJIHG
@3098622/1
tgtgacttgtagtcaaggtggagattttactatctttcaagtcggcataa
+3098622/1
CCCFFFFFHHHHHJJJJIAFHIJGJJJJJJJJJJJJJJIJJIJIJJJJJJ
@316891/1
ctgacacctcacccagggcgggatatggaattttaatttatgcccccttt
+316891/1
CCCFFFFFHHGHHJJJJJJJJJHJJJJJIJIHHHHHHHFFFFFFEDDDDD
@5114088/1
ctcatcttgtatagaggaggcttgggctcgctctccgaagggagcttgcg
+5114088/1
CCCFFFFFHHGHHJJJJHIJJJJHGIIJJJJJJIJJJIJJJJEHIJJHIE
@997931/1
acaaagcaaaggtcgggcagttcgtcaacaagacattactagctgagaat
+997931/1
:?@DDDDDB?33AF:@6CFGFF4?D=DFF<DFEFECF@DB?88BF@FFF>
@3761071/1
cctgtgaaaactgcccctcagatacaccgtcacggaatacaaatatcttc
+3761071/1
@@@DDDD?CF?DHGDGDF6FGGIII<G@FCGGGIHI=DDDA@>DGDB@@@
@319437/1
ctaataaattaaaaattaattaaaaaaacattgtccagcggacaaaattg
+319437/1
CCCFFFFFHHHGHJJJJJIJJJJJIJJJJJJJJIJJIJJJJJJIJJIJJI
@5771558/1
caggataataagttaattataccaagtttcatcgaaatcaaaccgttagt
+5771558/1
CCCFFFFFHHHHHIJJJJJJJJJJJJJJJJJJJJJJJJJJJJJJJJJJJH
@1672977/1
gaaggtgttgaggcgcttgtggtggtgcacgcgcttgggcagagggaatc
+1672977/1
CCCFFDEFHHHHHJJJJJJJJJIGIHHIJJJJJJIJIJJJJHHHHFFFEE
@7183691/1
gtccgtttttaaccaattttttcaatgccctaagtgagtatacatctatt
+7183691/1
C@CFFFFFGHHFHJJGIIIJJIJJJGIIIICHIIFGBF:BFHGGHHIIJJ
@6449039/1
cttggttcatcttttgaagattctgatattgatagttttttcattccctg
+6449039/1
CCCFFDDFHHHHGJJJIJJIIJJJJJJJJJJHIJJHIIJJJIIJJJJJJG
@6449142/1
caaaatcttatcatgcaaattgttacatttatattaactacctacttggt
+6449142/1
<;=D?D?BHDF?FEGBAE<CEBAFEEH:CHDHGCHFHGAEF3EDEHGAFB
@5772015/1
ctggctcccatgtcacggtagcactgagtgacggcacctccgacactgag
+5772015/1
=@=1?DBDFHFDFD>FFAA?:@FHI;AF?EEGFGBHHIIGGGGIIGI;DC
@5772369/1
gtgctgggcctcttgtatgcgaaggtgttgaggcgcttgtggtggtgcac
+5772369/1
@@@DADFFAHA?DHG>EBEGIDHII?CEFHGHHIDEG6GCGG@FHIIII;
@5772421/1
ccacatttcataaccaaagcctaaatctatggggcgggatggtcgtttga
+5772421/1
@<@DB?D?FFH>?G>FFH;FEBBA@:<?EBHCCBGB86A<=;>;?@6815
@7184709/1
gtaagatactgcaaacatgccagttataaagcatagcccgaagtgctatt
+7184709/1
@?@DD?DDF<DFDEEEFFIEIFF:ABFHIC@HE>DBCEFBB<F6DFFCFF
@6450051/1
gaaaagaatcacaagtaagatactgcaaacatgccagttataaagcatag
+6450051/1
CCCFFFDDDHHFFIIIGIBEGHHEHGFHFGHHJGHHHDHIIJIEIGGHHC
@2385390/1
gcatttgtgaggggcgtcgggtcacattacatactctgtatttcctcttc
+2385390/1
@@@FDDFDFFHDHJIJHBHIJHHJGJJIGIJJJIIJJJHIIHHEHHFHFF
@7874906/1
agacaaacagacaaacagacaaacagacaaacagacaaacagacaaacag
+7874906/1
@@<DDDBDDF?BA?EGAECC?DAFCB;FFHIIC@3BGHEGCD@?B;BGGF
@4459330/1
gccacgtaaaaaggggtagtgttagtaaaaaaaaagatagttcttcaata
+4459330/1
CCCFFFFFGGHHFJIICFGCFFHIIHIGJGIGIJIGJJGGGHEEHEHHGE
@2386089/1
cactgtggtatgtctattccttcttctataacgctcgtcgatatcaaaca
+2386089/1
@<@DDDD;F4ABFIGEGIIEIEGEHIIIIGIGHHEGEADFBFGHHIIIII
@7186372/1
ctcataacgcagccagatgccaaagttcttgatcttcactgggctcttct
+7186372/1
CCCFFFFFHHHGHJJJJJJJJJJJJHIJJJJJJJJJJJIJIIJJJJJJJJ
@2386624/1
cccatgtcacggtagcactgagtgacggcacctccgacactgaggtcacg
+2386624/1
CCCFFFDDHHHHCFHIJJIJJJCHHIGIIHJJJJJJJJJJGIJJIBFHII
@4460173/1
ctcagtaggatggcaaagagacgaagcgcgcgttctcatgtaatttttaa
+4460173/1
CCCFFDFFHFHHFGIGIGIIEIIJJJDGGGDGAFHIGJJJHEHHIIJHEH
@7875825/1
gtctgtacattgaaaataaaaataaaaaaatagcaggggttattgttatg
+7875825/1
CCCFFFFFGGGHHIJJJIJIJJJJJJJJJJJJJJIJJIJGHIIJJIJJJJ
@7186600/1
ggagattttaaaaactgcttaagacctttagcgccattttggccgcagct
+7186600/1
B@@FDFFFHHHHHJJJIIJJJGIGIJIJJIIIJJJJJJJJIGIJJJJJJJ
@2386862/1
gtacaaagcaaaggtcgggcagttcgtcaacaagacattactagctg
+2386862/1
C@@FFFFFGHHGHJGHJIIIGHHEIJJJIJJJJJJJJJJJJJJJJJJ
@7186890/1
gtgcattcaacgaataacagttcttcatctgatcaaacgctattaattca
+7186890/1
@CCFFFFFHGHHHGHJIJJIFHFHJGHHIJJGIJJIJJJJJIJIIGIJGI
@4460582/1
cggcaaacgcctattaacattatcatcgttctcagcatggtaagaaggtg
+4460582/1
?@@DADBDHDDF:CF@GEEHEHG9C?CGCEFDD?CBBDCH?DDBDGB@?B
@7186964/1
ctggctcccatgtcacggtagcactgagtgacggcacctccgacactgag
+7186964/1
CCCFFFFFHHHHHJJJJIFHIJJJJJJJHIJJJJJJJJJJJJJJJJJJJJ
@3100056/1
ggcttggtaggatccaagttgaaatctttgaccatggcatcaagcaaact
+3100056/1
CC@FFFDBCABHDAGGBFFDC>H?CF@CHCHIIGHIHEGIIIIIIIIIIF
@3100156/1
gttaaaaccaaaaatttgccggaagtcactattccacgcgaacgaagtcg
+3100156/1
@@@FFFFFHGHHGEHIJGGIIJBHFCFEFDHGGIIJJIJIJGJBHFE;EF
@2387439/1
agctgttccacttcatcatcagggatcttgccgtcattgcagacggtgtg
+2387439/1
@@@F@BDDFHHGHIJIGIIIJIDDHHIJIJJIEFGHIGJJIJIIII@D@F
@7876672/1
cttgtggtggtgcacgcgcttgggcagagggaatctgattgtgctgttgt
+7876672/1
@@@DFDDFHBCCDFGGGHIGGEGHHGI?FEGIIIIHGIEHHFGEGHFDD@
@2388053/1
atacataataaaattagaggaagtaggtgctgggcctcttgtatgcgaag
+2388053/1
CCCFFFDFFFFHHJJIJGGIHIJFHIIIIJJJJGJIJJIJJHIIIJJGGH
@1673022/1
gcactagaaatatttcggcgatttaatttttttatgtttttattatgcaa
+1673022/1
CCCFFFFFHHHHHJJJJJJJJJJJJIJJJJJJJJJJIJJJJJJJJJJJJI
@3101754/1
cacgttatattggacattaggaccgtcattgaacaatctcgtatgatgcc
+3101754/1
BCCFFFFFHHHHHJJJJJJJJJJJJIJJJJJJJJJJJJJJJHJJJJJJJJ
@4462645/1
cccaactgtcctccggtactaacgatcaaatcgatcatgggtccataatc
+4462645/1
CCCFFFFFHHHHHJJFEGIGIJJIJJIFGHFDGEEGIIGEIDGGGCHIG>
@1674268/1
ttctactgtttgtccattttctaactgaagaggaaacgattgcatctgtg
+1674268/1
CCCFFFFFHFHHHGIIIJIJJJJJJJIGGGIJJIJJIJJJJJJJJJJIHE
@1674594/1
gatggagtgagcacgggctctgtgcctggctcccatgtcacggtagcact
+1674594/1
CCCFFFFDFHGHHJIIJJJJJJHJJIFHGGIJIJJJJJJJJGGBFGIEIJ
@4463229/1
gacgatttcaccagtggtcttcttgaacttcttcaattgacgcaagaagt
+4463229/1
?@@FDFBDFHFFFBGIGDIHGBHI@HEEGHIIBDEEHGEGFEGEGGFGH?
@1674642/1
tctggttcatacggcgcgcggtcgcctccttgatgcattgcgtcagaatg
+1674642/1
CCCFFFFFHHGHHJJJHIHIJJJJJIJJJJIJJHHHHHHHFFFDDDDDDD
@3102424/1
ggtgctgggcctcttgtatgcgaaggtgttgaggcgcttgtggtggtgca
+3102424/1
@@?DD>=D?HBBDG@DHI@FHB@188CDFEHICCHHHDH@FH@GHI@D7@
@999215/1
aacgaaaccaatttagaatatacgaaaca
+999215/1
CCCFFFFFHHHHHJIJIIJJJJJJJJIJJ
@999774/1
caccagtggtcttcttgaacttcttcaat
+999774/1
@?@DD;AA;=A??FAHG@@3AEFHIGG@B
@3762653/1
cttggtttattcccatcagtttggagttcacctttagaagtatgttttta
+3762653/1
@@@DAFDFDHHDBF@BDHEEEFGGADCBBACFGHIHCBFGFC<GFHGEHD
@1676806/1
cctgacgcttagcaagtttcttagacttgccagttcccacttcacgacgc
+1676806/1
@@@FFFFFGGGHFIIIGIIIJJHHJGHHGIJJJJIGGIJGIJIJJJIJIG
@3104842/1
gggcacgcttgcgcatgacatctatacatgccattggcgttcaaaaggtt
+3104842/1
<@@DFDDDHHHHHJJJJGGDHHIGJIJIJCGGDDHIIGGGGHIHGHEH=F
@1677772/1
gtgggttttaatgttattattacagcatacataataaaattagaggaagt
+1677772/1
CBCFFFFFHHHHHHIJJJJJJJJJJJJJJJIJJJJJJJJJJJJJJJJJJJ
@1677848/1
cttgcgtttcaaaacaattcattttaggttcaagttaaccgcaatgttgg
+1677848/1
CCCFFFDFHHHHHJJJJJJJJJJJJJJJHIJJJJJIJJJJJJJJJJIIIJ
@5114527/1
ggtgtagctttaaggggatctgctgtctgtggagctgatgcttgctgggc
+5114527/1
B@?DDEFFHHHHHJJIJGIIIIJJIIJJJJJJIJJJJJJFGIJJJIIGIJ
@3105991/1
ccctgctattttttttatttttattttcaatgtacagacagcacttttct
+3105991/1
CCCFFFFFHHHHHJJJJJJJJJJJJJJJJJJJHIIJJJJIJJJJJJJJJJ
@3765045/1
gctgggcctcttgtatgcgaaggtgttgaggcgcttgtggtggtgcacgc
+3765045/1
@@@DDD;AC<ADFF>>FEEI<G111CGF<B?@@AFFBFCF85;;@CEFIF
@3765054/1
cactggcaatgtggatagctggacaaggcactggcaacgaccaatcatgg
+3765054/1
CCCFFFFFHHHFHGIJJIJJJJJJJJJGIIIJIGHHJIJJIJIIJJJJIJ
@1002398/1
tgaactgatcgtgtgggagtactgag
+1002398/1
CCCFFFFFHHHHHHIJJJJGHIJJJJ
@5115484/1
gcgcagatctccggaactactgattccaatttaactattctttttgtgtt
+5115484/1
@@@DDDDDHF?3CGCFHGDEHIHIIIIFHDGHIIIICAH@DFHIGEFGGH
@324064/1
cttacgcaaaaatgtagataaaaagttatgtcataattttatttaaaaac
+324064/1
CCCFFFFFHHHHGJHIJJJJJJJJJHHIJJIJJJJJJJJJJJJJJJJJJJ
@7187870/1
gtaatttttgtctttcgcaaaatattccgcgacagatgtctttctagtgc
+7187870/1
??<B?DD;CDDDDEDEEID@:9CFDEII9:DDA<DDADC>=4BCA7=.==
@5773508/1
tttagaatatacgaaacagcaggaccactacagacaaataatcatacgac
+5773508/1
CCCFFFFFHHHHHJJJJJJJIJJJJJJJJJJJJJJJJJJJJJJJJJJJJJ
@6450798/1
ggttattgttatgtcgatgtcgaacccaaaaatgtaattaactttttttt
+6450798/1
??:;D??BA<DBBA@;CFF??:<CGEGGE@CDDBFBBDFHCHGHH@C@@G
@5773675/1
gtgcttcgggcttcaacagcttgttagcttgccattgtcctttcctagga
+5773675/1
CCCFFFFFGGHHHJJJJIJJJJJJJJJJJJJJJJJJJIJJIJJJJJJJJI
@7188115/1
ccgcaatgttggagcttggtacaaagcaaaggtcgggcagttcgtcaaca
+7188115/1
CCCFDFFFHFHHHIJJJJJIIJHIJJIIJJJIHHHIJJJJHIJJJ=FGIJ
@5116677/1
ctcacccagggcgggatatggaattttaatttatgccccctttaaaaaaa
+5116677/1
CCCFFFFFHHHHHJJHIJIJJHIJJJJGIJJJJJIHHHHFFFEEEEEEDD
@7188199/1
caggaatatcaccggctcattgaacaccttaggacgaagtgatggcacca
+7188199/1
CCCFFFFFHHHHGJJJJJIIJIGGJIIIIJIJJJJJIIIBGGGIIIIJJI
@5773929/1
ctgggcctcttgtatgcgaaggtgttgaggcgcttgtggtggtgcacgcg
+5773929/1
CCCFFFFFHHHHHJJJJJIIIJCFHHIIJJJJJJJJIJJIJJHIJJJJHH
@6451522/1
gttgcagaaacatcaatattaagcatcattttccattggctgggtcttac
+6451522/1
CCCFFFFFHHHHHJIJJJJJJJJJJJJJJJJJIGJJJJIIIJJJHIJJJE
@7877139/1
gtgctgttgtggaactgcttcacctgtggccggcggcacgcagacgcctt
+7877139/1
@@@FFFFDFDDDDGIGEGHIEGIIIEHGHAHGG<FFEHEDBA>>A???AB
@5117440/1
atcgacataacaataaccccggctattttttttatttttattttcaatgt
+5117440/1
BCCFFFFFHHHHHJJJJJJJJJJJIJJJJJJJJJJJJJJJJJJJJJJJHH
@7188862/1
gactcatctttagcacttggttcgtcttttgaagattctgatattgatag
+7188862/1
@@@DDDFFHHHFHGGHIJJIHEHGGHHGGHGIBFAGGGIIDIDHIJIJJJ
@7188973/1
cgcatagaatctgactggtcattacaattacctgattcgtttctagctca
+7188973/1
CCCFFFFFHHHHHIJJJIHHIJJIJHGIJJJJJJHIJIHFHIJJIJJJJH
@6451738/1
tcttggttgaacggaactccaatcctttactcgaatagtcttttctaact
+6451738/1
@@BFFEDDFHHHGHGGBFGHIIIJJJIJJJIGGGIIFIIEHFFHGFGEGG
@6451753/1
gccagatgccaaagttcttgatcttcactgggctcttctctgggatttcc
+6451753/1
@@CFFFFDHHDBHIA<FGHI@HIGFHGBFHGEGIDHGGIIEHG;?DEDFH
@5774661/1
atctgattgtgctgttgtggaactgcttcacctgtggccggcggcacgca
+5774661/1
CCCFFFFFHHHHHJJJJJJJJJJJJJJJJJJJJJJJJJJJJJJJHFFDDB
@7189186/1
ccctaagtgagtatacatctattaaattcaaacgcagagctcattatgtt
+7189186/1
@;=?D?D?A?<2<EH?AEABBECCHEHCBHDF?CC?C??D??:?BBDG?F
@5117910/1
gtaaaacttctcggaaatctccaatccaaaccgtttgaaatctcggtttt
+5117910/1
CCCFFFFFHHHHHJJJJJJJJJJJJJJJJIJJJIJJJJJJJJJJJJHIJJ
@5775414/1
gcctccttgatgcattgcgtcagaatgcc
+5775414/1
?7==ABDDF<FDFE@<<CFC<FDACH@<:
@7189981/1
ctcatcttgtatagaggaggcttgggctcgctctccgaagggagcttgcg
+7189981/1
CCCFFFFFHHGHGJJJJJJIJJJFGGGIIIBHHIJJJGIJJIGHIIJIJJ
@5775524/1
gccgtcattgcagactgtgtggtagcgggtcggacgagccgtgcctttta
+5775524/1
@@@FFFFFDHHGGIGJIIJJJGCHHIIJJDHHIFHIGIHHFFFDDEECCC
@7190080/1
ccacgatgtaagtgcttcgggcttcaacagcttgttagcttgccattgac
+7190080/1
@@@BDDDDHHHHF@@?FEGIIGHIGIGAHEHHIIIGH@DGHHGGIGI<DF
@6453015/1
ggcctcttgtatgcgaaggtgttgaggcgcttgtggtggtgcacgcgctt
+6453015/1
@@7DDDFFFDHHHEIAFDGAFHHGGDHEBHGHIIGIICHFAGHIIIBEDA
@5119364/1
attgagggtcgggaacttatggtataggtagagactggct
+5119364/1
@@@DDDDDAFFFF:@F>F?E?9::?DGGFEGGGEGGIF9F
@7879302/1
ctgagcgagactcataacgcagccagatgccaaagttcttgatcttcact
+7879302/1
?@@DDDFAFHFFHGHHGJJGIGHIIIBF>DHGHJIBFGHEDEGGIHJGGG
@2389868/1
atcagtttggagttcacctttagaagtatgtttttagctgtcatctggtt
+2389868/1
CCCFFFFFHHFHFHIJJJIJJJJJJJFHGIHIJIJJJJJIJJJJJJJJIJ
@5119559/1
gccagatgccaaagttcttgatcttcactgggctcttctctgggatttcc
+5119559/1
CCCFFFFFHHHHHJHIJJJJJJJJJJJJJJJJJJJJJJJJJJJJJJJJJJ
@326932/1
caggactagtgcctttggtcgtccttttgaggatctcaatccgatcgttg
+326932/1
CCCFFFFFHHHHHJJJJJHJJJJJJJJJJJJJJJJJJJJJIJJJJJJJJI
@4463641/1
ggcttcaacagcttgttagcttgccattgtcctttcctaggagtgacttt
+4463641/1
CCCFFFFFHHHHHJJIIJJJJJIJJJJJJJJJJJJJJJJJJJJGHIJJJJ
@7191276/1
agctgttccacttcatcatcagggatcttgccgtcattgcagacggtgtg
+7191276/1
CCCFFFFFHHHHHJJJJJJJJJJJIJJJJJJJJIJJJJJJJJJJJJHHHI
@4463819/1
ggcctcttgtatgcgaaggtgttgaggcgcttgtggtggtgcacgcgctt
+4463819/1
?@?DDFBEDFDHFHG7@A>ACCGBE>GHBHGIIFGHGGGFECGHGGEHFD
@327309/1
ccgtttagcagcttcatccagaggcaagcgctccaagttgcttggaggct
+327309/1
CCCFFFFFHHHHHJJJIJJJJIJJJJJJIJJJJJJJJIIJJJJJJJJJJI
@7191506/1
caaagagacgaagcgcgcgttctcatgtaatttttaatgttttccaaatc
+7191506/1
@@<DD>D;DFFFA6@C@FGI6DFDFDFBF9@FFCI?@FE;FCFACEFFI>
@7880238/1
ctccgattattattatacttatacatcaaataattgtcaacgatttattt
+7880238/1
8???DD?DD<<D<:<ABFFHFFBFHFDEFEHIIA<?9:C@FDEFDCBBDG
@2390757/1
cccagacctagcccaaattcttcttcttcagccggctttggtggttcttt
+2390757/1
@C@FFFBFHHHFDDHGGGIGIIIIGIIGGGEHIJIIJJJGIHED<BCFHC
@2390871/1
ctctgtgcctggctcccatgtcacggtagcactgagtgacggcacctccg
+2390871/1
CCCFDFFFGFGBDIGAHIIIHGIIIGEGGGIIIJBHDGGIGGEGHGIGGI
@7192298/1
gtcgaacccaaaaatgtaattaactttttttttgtctgtttgtctgtttg
+7192298/1
C@CFFFFFHHHHHJJJFEGIJJJIJJJJJJIJJJHIJFIIIEIIGGEGHC
@2391555/1
agcaggggttattgttatgtcgatgtcgaacccaaaaatgtaattaactt
+2391555/1
@?@ADFFFCFHH?FEGIIIHHBDGCHGIIGHDGIIGGGIGB?FHHGIBHI
@4465147/1
gccaattcactgttcattacctgtgaaaactgcccctcagatacaccgtc
+4465147/1
CCCFFFFFHGHHHIJJJJGGHIGFHIHIIIIJJJGIJEHIJJJJJIGIHG
@4465458/1
gtgccctgtgcgccaccgacatctatagatgccaagaaacagatcac
+4465458/1
CCCFFFFFHHHHHJJJJJJJJJJJJJJJJJJIJJJJJJJJJJJJJJJ
@4465512/1
ggctttctttgatcattaatgtctcgtatgtc
+4465512/1
@?@DDFDDHHHAHGGHIFBHEHGHIIEGCHAE
@2392545/1
cgaagaacatgcggctgaattgcagcatcttgtcgagaacatgaagccgc
+2392545/1
@@@BDDDDHHFHF>FHGGFIIIEHEBHGDHGIDDHBE=@FHGICGI@FHE
@1680547/1
ctggatattcgtatttgacacagaattcagcgacaaatacttctgcgaag
+1680547/1
B@@FFFFFHHHFHGIIGGHIIGIJJHIIJJJIJJIIJJJJIJJJJJJIIG
@2392740/1
tgtacgaaatttcaaccaaatccgtcaaatagttgcggagattaatggta
+2392740/1
@@?DFFFFFHHHHIIIEIIHIDEGFHCGIIIIFGIIIIGGDDGBCCDG@G
@1681415/1
tttctattcaatatttatcgtctggtacaatgcaatttaatttgatacaa
+1681415/1
@@CDFDFFHHHHHIIIJJHGHHIIJHEHIGHIIGGIHHIIJJJJGGIJJJ
@1681785/1
catgaaatgagagcattcttaacgccacgtaaaaaggggtagtgttagta
+1681785/1
@@CFDFFFFFDDHHIHIJJIJJIIDGEHGGHIIIEGCHIGHGFF0BCF=F
@3765977/1
tctttttatcgtttttctctgaatctgcgcttagtacctcagccagactc
+3765977/1
@@@DFFFFHFDBBFHIIIJG@EHHIIIGIIHIEEHGGIGIJHIGGHGIJJ
@3766062/1
cgtcactattctaggattgtgtaggtaatattattaaacgaagaacatgc
+3766062/1
=?8AD??BD?BHHG@GGG@IICCDCHDHEHGHA>HEBGHHIIIII>@??9
@3766628/1
gcacagggcacgcttgcgcatgacatctatacatgccattggcgttcaaa
+3766628/1
CCCFDFFDAFFDHIIJIJJJJGGIIIJJIJJIIJJEHIJIIJIIIJIIIJ
@1004399/1
cgtgtcctttatacatttcggcatggcgatcatgtcgatggcttggttta
+1004399/1
@@?DDBDDHHGDDHBHIIHCEGIFGAGIFHHHIIHGIIIIIIIGIGBFEC
@1004410/1
ggcgcttgtggtggtgcacgcgcttg
+1004410/1
CCCFFFFFFHHFHIHHIIJJJJJJJJ
@3767052/1
gtgcctggttccacgttatattggacattaggaccgtcattgaacaatct
+3767052/1
8==AA===A?FFFHBHGCHDFHIIEHA@@BBGFHGGDBFHGC>GFHIGHG
@3767403/1
atacataataaaattagaggaagtaggtgctgggcctcttgtatgcgaag
+3767403/1
C@CFFDDDDHH?FBHGHIIIFHGCBFHAEEHGGGIGHIEHEHIIGEBBGH
@3767405/1
cctggttaaatagtttatttcgtgtttttgtcacatatttgtgtcgttgg
+3767405/1
@CCFDDDFHHGDDHGHJIIIGIACCGGHIJHIIJJJGIIJJIIGIE@GGG
@3767421/1
gtagcgttatcactgtctttacttttaattttcactgatttgcaataata
+3767421/1
CC@FFFDFDHHHHJJHIJJJJJJJJJJJJJJJJJJJJJJJJJJJJJJJJI
@1005214/1
aattaatttacttatatgttgggcgaattttgcgatctgcgtggtagcgt
+1005214/1
@@@FB?DEHFGHHHIIIIIIIIIGHHFFGIIIIIIIIIIIIHGGHIIIIH
@1006018/1
gtttgtctgtttgtctgttcgtctgtgcgcgctaatctcagaaacggctg
+1006018/1
CCCFFFFFHHHHGIIJJJJJIHIJDH4CFHIJJJJJJJJJJJJIJJJJJJ
@1684370/1
tagagaacatttaattacacaatagtaaatataacgcaaattgagcgcta
+1684370/1
CC@FFFFFHHHGHBHGIJJIJIJGJFJIIIJIIJIJJJJJIJJJJJHIHI
@1684469/1
cgtgaatataagtggcaaaggtagtaagtcagctgttccacttcatcatc
+1684469/1
@@@FFFDFHHFGDFGEHIIGICHGHIBHFEACH@GGIIGBFHGGJIJGFF
@1684488/1
cgctattaattcattagcgaaaaacttacttttcacttttaaaaatacat
+1684488/1
@@CFFFFFFHHHHIJIGAGDHIJGEHGIGIIIIGGIGGIJJJJIJHHIGI
@3768926/1
gtccacacgtccagcaggtcgggctggttgtgccagagcgctagagcgaa
+3768926/1
CCCFFFFFGHHGHJIGIGEHGBHIJJJFHIIIJJJJJIIJJJJIGJIHHF
@3769035/1
ctggagagaagatcctcatcttgtatagaggag
+3769035/1
@@<D;D;D:FFBC?:<A?A<AAE<ACD??AG??
@1007309/1
tgtaaactttcggtaattctgtgaccgcgtgaaaggcgtgcgctacggcc
+1007309/1
CCCFFFFFHHHHFGHHGIIIJEFHHG8CA?GHIJJIGHHIJIJIIJHEHE
@5120588/1
cagcatggtaagaaggtggcggccagaatctagacatgcacagctcttgc
+5120588/1
@CCFFFFDHHFFHEGJFHGGIIIHIJGGIIIIG>FHIGIIJJEHIIIIII
@1008566/1
ggtatgtctattccttcttctataac
+1008566/1
?@?DDDDFHFHHHIJIJJJGIJJIID
@1008765/1
tttgtctgttcgtctgtgcgcgctaatctcagaaacggctgatccgagtt
+1008765/1
@@@FFFFFHGHHHDFHGGIGJJJJJJIJJJJJJGJJJJJJJJJGIIGICE
@6453802/1
ctttagaagtatgtttttagctgtcatctggttcatacggcgcgcggtcg
+6453802/1
@@@DDB:A:2AAAA>BFFEIIIIII>HEHEH<CAGBFFBC@?DDFFB:A<
@5776775/1
ccttgggaagcctttgtgcgccacatcaatgttgataaaggctttattgg
+5776775/1
@@BFFFFFHHHHHJJJIJJJJJJJJJJJIJJJJJJJJJJJJJJJJJJJJJ
@7192822/1
agggaatctgattgtgctgttgtggaactgcttcacctgtggccggcggc
+7192822/1
@BCFFFFFHHHHHJIJJJJJJJJJJJJJJJJJJJJJIJJIJJJJJJJJHF
@7192957/1
gctggacaaggcactggcaacgaccaatcatggacttttcttcaatatcc
+7192957/1
CCCFFFFFHHHGHJJJJJJJJJJJJJJJJJJJJJJJJJJJJJJJJJJJJJ
@6454432/1
agcgcgtcggacgagccgtgccttttattgcttggtgagacacgagataa
+6454432/1
@B@FFFFFHHHHHJJJJJJJJJJJJJJJJGJIJIJEHGHHHHFFFDDDDD
@7193228/1
gttattattacagcatacataataaaattagagga
+7193228/1
@@@FFFDFGFFFHIDHIIJJJIGGGEHHIGIEHHG
@5777420/1
gccatcaggacctgcaccatgcaccgccatgccatgtaccacgcctggga
+5777420/1
@@@DDDFEFHDFFDGHGGIIEGHGIGHIIEHGEIJGIJFGII=DHHG;@F
@7882026/1
gtctttctagtgcgtccgtctgattctgtgatagtgaatacaagatcgtg
+7882026/1
@@@ADDDD4FA?DB2<:8ACEF<2AFE@?B4EBFD9F9CF?GBBF>E99D
@7882097/1
ccccttttcgccaatcatgcgcatccctagcatactaccgatatgcaatc
+7882097/1
@@@;AABDHFHHDGIFDFHHIIIIIIE>F?FDBFHC@D9DHEGGIEG;FG
@7882381/1
ctcagcatggtaagaaggtggcggccagaatctagacatgcacagctctt
+7882381/1
C@CDFFFDHHFHHJJJJJEFIIIADHHHHGIIIEHGGICHIJIJIFIIII
@329526/1
cagcatacataataaaattagaggaagtaggtgctgggcctcttgtatgc
+329526/1
CCCFFFFFHHHHHJJJJJJJJIJJJJJHGJJIIIJJJJJJIJJJJJJIJJ
@7882940/1
gtcacatccacgttggttatcaagtggcttggtaggatccaagttgaaat
+7882940/1
CC@FFFFFHFGHHIGIHIIIJIGEIJJIIJEGDFCFFHGFDHG<DE<FH>
@5123164/1
tttgtctgttcgtctgtgcgcgctaatctcagaaacggctgatccgagtt
+5123164/1
?@?DD>D?FBCB:;A22:CGADFEFFEEFEFC@9BFB;DEF6=@D9DEFF
@3111611/1
gtacattgaaaataaaaataaaaaaatagcaggggttattgttatgtcga
+3111611/1
@@@DFFFFFHHHHJJJJJJIJIGGHIJIJJJJIJJDFHIIIFHJIIGIJG
@5123641/1
gctcgctctccgaagggagcttgcggccgatgacctcatactcct
+5123641/1
@@@DD8ADFFFFFF?8<CEFE3?FDFB:FF0ACAFFEDDE@;C@7
@7194956/1
atgcgaaggtgttgaggcgcttgtggtggtgcacgcgcttgggcagaggg
+7194956/1
CCCFFBDDHDFFFIBGIJIIJIIFHBGCFFDHDGGIHIIHHHFFFFDDDD
@7883507/1
gtgctgggcctcttgtatgcgaagg
+7883507/1
CCCFFFDBDFFFHJIGHIJIIHHHG
@330551/1
tgattgtgctgttgtggaactgcttcacctgtggccggcggcacgcagac
+330551/1
CCCFFFFFHHHHHJIJJJJJJJJJJJJJJJJJJJJJJJJJJHHFFDDDDD
@3112274/1
ggcgcttgtggtggtgcacgcgcttgggcagagggaatctgattgtgctg
+3112274/1
CCCFFFFFHHGHHIGHJJJJJJJJJIJJJCHHGJJGJJIJIJJJJGIJJH
@7883873/1
ttcagcttaaaatacgtttaaaaaaaatttgtaccaaatacttgatatcg
+7883873/1
@@@FFFFFGDHGFGIJFHIGGIFGEHIGHGHIJJJJJJIIJI@GGGIJIJ
@3112423/1
tggaaatcagaagcacatactgctaaatctaattaagaaggaggtgggta
+3112423/1
@@@DDFDDHHHGD@FGHIHIGHIGDHBHDHF@FFGIEF@B@?::001809
@1685913/1
ggcgggatggtcgtttgaaaaattgacggcc
+1685913/1
<?@DDD@@AC?:?CD@FHIIAF?F<4?7DG@
@3771108/1
gtcttttctaacttgaacagtgcgatgttttacaagggc
+3771108/1
?=;DBDDD?D?DD>B3<23AAF4FEI?<F?CEBBEEID;
@3771576/1
gtgctgttgtggaactgcttcacctgtggccggcggcacgcagacgcctt
+3771576/1
@CCFFFFFGFHHHJJJJJJJJJJJJJJJJJJJJIJIJHHFFDDDDDDDDD
@1686587/1
gtggtagcgcgtcggacgagccgtgccttttattgcttggtgagacacga
+1686587/1
@@@DDDEFHFHHFIHIGHIGHIGGGIIJGIJIJJHGFHGFD?D@@CECC;
@3771921/1
ggatgcttaaatttacatttagtgtttgtttcatgtcaatcggttcataa
+3771921/1
?@@DDDFFHHFGDGGGGEHFDHFDBEEFHHHEEFHIBHHEIIGHGGIIIG
@1687574/1
gataagatgaagaagaggagcaaatggaaaaaaaaattggtgaaaagaat
+1687574/1
CCCFFFFFHHHHHJJJJJHIJJJJIJJHIJJJJJJJIJJJGIJJJJJJIJ
@3772806/1
catccggagaagttggctcctcaacagacacagagctctgtgacggctct
+3772806/1
CCCFFFFFHHDHFHIJJIIJJJJJJJJJJJJJIHJIJJJJJIHIIJJJHJ
@4469042/1
tattattacagcatacataataaaattagaggaagtaggtgctgggcctc
+4469042/1
CCCFFFFFHHHHHJJJJJJIJJIJJJJIJJJJIIIHGHGHIJJJJJIIJI
@3773206/1
cactagaaatatttcggcgatttaatttttttatgtttttattatgcaat
+3773206/1
??@D:A=2CF:?C@BFF@F1C8EDCDCD@FGE9DF4BCE@FFFCF>=;@=
@3773607/1
tggcatctatagatgtcggtggcgcacagggcacgcttgcgcatgacatc
+3773607/1
@@@FFFDFGHHFGIGCF@FGHIDIHIIIIIIIIIIIIIIGIIIICHIIHE
@1688653/1
ctgtacttcacatagtaacgccatgccttttggtattctgggttcccggc
+1688653/1
@?@DDFFDFFHHDHIIIFHFGIIGCC?HGGIII?FGIHGHIG:BFGIEBG
@1688740/1
cttcaattgacgcaagaagtaccagaaacgggacttagccacaatctggt
+1688740/1
CCCFFFFFHGHHHIJJIJJHIGHGIIIGIJ?GHIGJJJIIIJIJIJJIII
@4469916/1
tagatgtcggtggcgcacagggcacgcttgcgcatgacatctatacatgc
+4469916/1
CCCFFFDEHHCFHIIIIIIIIII@FGEHIIIIIIIIGIIIIIIIIIHHGH
@3774212/1
ctttcacaatcttcgtgggactagtagtaatttctttctgccactcttta
+3774212/1
@@?DDDBBFFHDHGIGHHEGB:EGHH<CEDEHHHHIEDGDIGHIIIIIII
@1689480/1
gctttttccagatccactcttgctccatggtccaggagcagcagcgtgcg
+1689480/1
@@@D?DDDHHBA3CGHEGF?EBCH@FFEA>C??F?BFGII@;?:B:8@@:
@1689523/1
cttcaaatgattgctcagatgcaatttcttgcaagaattgcacaaagttg
+1689523/1
CCCFFFFFHHHGHJJJJJJJJJJJJJJJIJJJJJJJJIJJJJIJJJJIIG
@3775094/1
ctcagatgcaatttcttgcaagaattgcacaaagt
+3775094/1
@@<BDBD:?A4CCDBFFA9CCDA:C?B9<C9;<CE
@6457018/1
ttctaaggttctaaactatatctgtaccaaatttcaaccaaatccgtcaa
+6457018/1
CCCFFFFFFHHHHJJJJJJJJJJJJJJJJJIJJJJJJJJJJJJJIJIJJJ
@2396471/1
gttgtgtacacctgagcgagactcataacgcagccagatgccaaagttct
+2396471/1
@BCFFFEFHDDFHIJJJJJJJJJJJJIJJJJJJJJJJJJJJJJJJJCHIJ
@2396939/1
acggctttttccagatccactcttgctccatggtccaggagcagcagcg
+2396939/1
;?@DDD?DHFHFHFHGA>EHIIEBBAFEBHIBEHEIH>GB?D?B?DAFF
@2397051/1
gtccggaacatcaaatatcttgacttggcaaagagttgtcgatatgtgga
+2397051/1
@@8BDADD1AFDFIEDFFHHDIIFCCHFDFGFEIF?BBGIE?DBAG??//
@2397798/1
gcatcattttccattggctgggtcttacagattggtggaaaccaaaccaa
+2397798/1
@CCFFFFFFHHHGIJIIJJJJI?FHIIJEHGIJDIFGGIIIIIGGGIJJJ
@6460054/1
gagaagatcctcatcttgtatagaggaggcttgggctcgctctccgaagg
+6460054/1
CCCFFFFFHHHHHJJJJJJJJJJJJJJJJJJJGHJIJIIJJJJJJJGIIJ
@5127476/1
[truncated: 1,427,450 more chars]
