# Supplementary material for: Identification and comparison of key RNA interference machinery from western corn rootworm, fall armyworm, and southern green stink bug
Source: PLoS One. 2018 Sep 5;13(9):e0203160. doi: 10.1371/journal.pone.0203160 (PMC6124762; doi:10.1371/journal.pone.0203160)
Supplement: S2 File — (TGZ) [file pone.0203160.s012.tgz › data/fastq/faw/3_First-instar_FI_Rep4_aligned.fq]

@1385984/1
ctcagatgcaatttcttgcaagaattgcacaaagttgaagtccttgttgt
+1385984/1
CCCFFFDDBDFFFHJJGGG@FHEGEIIGI<@EFEIG@>CFC:9DDG?9??
@5491922/1
gtcttcttgaacttcttcaattgacgcaagaagtaccagaaacgggactt
+5491922/1
CCCFFDFFHHDHHGIIJIIGHHHIGIIGJIGII9DCFEHHHIDIIIJIHI
@2752095/1
gacgatttcaccagtggtcttcttgaacttcttcaattgacgcaagaagt
+2752095/1
CCCFFFFFHFHHFHFHIGHIIIIIGIEHIJIIJIGIIJJGGGIEIIJJJD
@2752130/1
gaaatcgaactcggtcggatgcgtgatgccgaggtcgacagtagtgcctg
+2752130/1
@@CFFFFFHHGHHJIIJJJJIJIHJJIJJJJJJJGHIJJJHHHHEDFFFF
@35/1
gtgatcctttaatttgacataacttttttatttatgaaccgattgacatg
+35/1
@@@DDADDHHHDHGHIIIHIGIGHHIIIIGGGEHIGHEFHGFGHGGFCFH
@101/1
ccctgcaaagttaaccatcttgtattcaaaagaaaacctagaatcactgg
+101/1
@C@DFDFFHGBFHIIGGGGHIHFFIIHIGBFCGGGGCCDGGBGIIGIJII
@4799625/1
gacgcaagaagtaccagaaacgggacttagccacaatctggtctggagag
+4799625/1
@<@DD8@1FFFFDFGBGFEGI77??DFFF@FF@BDFDGG@E8BDFFCFF=
@400/1
cagcatacataataaaattagaggaagtaggtgctgggcctcttgtatgc
+400/1
CCCFFFFFHHHHHJJJJJJJJJJJJJJIIIJIJIJJJJJJJJJJJIJJJJ
@1386761/1
cagtggtcttcttgaacttcttcaattgacgcaagaagtaccagaaacgg
+1386761/1
@@?DDDD>FDBFHBH@GGCHEBII@BEHCHB@E@?DBBDBH>DFD?BBFI
@4799954/1
ctggaatatattctagctcgaataaatagttacaccttacttgactacta
+4799954/1
CCCFFFFFHHHHHJJJJJJJJJJJJJJJJIHJJJJJJJJJJIJJJJJJJI
@2070220/1
gctttctttagttttaagttagttttcatcttaagttcggaaagattata
+2070220/1
CCCFFFFFHHHHHJJJJJJJJJIJJJJJJJJJJJJJJJJJJJJJJJJJJJ
@2070284/1
ggtgcacgcgcttgggcagagggaatctgattgtgctgttgtggaactgc
+2070284/1
=??DB?DAHAHHHF=@GHIDGHIBHGGHGCFGBDH<@BDHECF73@GGI@
@1387356/1
gcaagaagtaccagaaacgggacttagccacaatctggtctggagagaag
+1387356/1
@@<DDDD?AFHFBHIIIIIGG6FE399?<EGD=DHEDHB49BG4DBD=F3
@1714/1
cagccagatgccaaagttcttgatcttcactgggctcttctctgggattt
+1714/1
CCCFFFFFHHHHHJJJHJJJJJJJJJJJJJJJIIJJJJJJJJJJJJIJIJ
@2715/1
gcctcttgtatgcgaaggtgttgaggcgcttgtggtggtgcacgcgcttg
+2715/1
CCCFFFFFHHHHDIIIHI;FHHHHIJJIIIJIEIIHEGGEIJIJJGHFFD
@4801858/1
gggcagagggaatctgattgtgctgttgtggaactgcttcacctgtggcc
+4801858/1
CCCFFFFFHGHHHIGIIGIGFHHHIIJJIIJJHIIJIJJJJJIGHGIJJI
@2071383/1
gttcaaataacttattaaaattaatatgcgtgatgaggttcaccaagcta
+2071383/1
@CCFFFFFHGDFHGGIJJHJJJGIJIJJIJIGIJGBHJFGGCDGIGEGHF
@6859317/1
gcgactgtcacacggtagcggaagg
+6859317/1
BCCFFFFBFHHHHJGAEGIJGJIII
@1388477/1
cagcatacataataaaattagaggaagtaggtgctgggcctcttgtatgc
+1388477/1
CCCFFFFFHHHHHHIGJHHHJHIJGIJJJJJIIJJJJJIJJJJJJIJJJH
@4802221/1
tgggcctcttgtatgcgaaggtgttgaggcgcttgtggtggtgcacgcgc
+4802221/1
CCCFFFFFHHHHHJJJIHIIJGHHHJIIJJJJJJIGIJEHIAGIIJJJHF
@6860043/1
ccaaatccgtcaaatagttgcggagattaatggtataagcatagaatgtt
+6860043/1
CCCFFFFFHHHHHIJIJJJJJJJIJJJJJJJJJGHHJJJJJJJJJIJJIJ
@2071995/1
ttttaatgttattattacagcatacataataaaattagaggaagtaggtg
+2071995/1
CCCFFFFFFHHHHJJJJJIJJJJJJJGIIJJJJJJJJJJJIGIIJJJJHI
@2753208/1
gtcctttctaaggttctaaactatatctgtaccaaatttcaaccaaatcc
+2753208/1
CCCFFFFFHHHHHIJJJJJJJJJJJJJJJIJJJJJJJJJJJJJJJJJJJI
@2753343/1
atacataataaaattagaggaagtaggtgctgggcctcttgtatgcgaag
+2753343/1
CCCFFFFFHFFHGJJJJIIIFIJIJJJFGIIJJIIIJGIIJHIIJIJGGH
@6175457/1
tggatagctggacaaggcactggcaacgaccaatcatggacttttcttca
+6175457/1
@@@DDFFFHHFHHJIJJGJJEHIIHGGAGIIGIHIGIIJJGEEHJJIIII
@2753895/1
ggtggtgcacgcgcttgggcagagggaatctgattgtgctgttgtggaac
+2753895/1
BC@DFFFFHHHHHJJJJJJJJJJJJJIIJJJJIJJJJJJIJJJJJJJJJJ
@2753930/1
gcttcacctgtggccggcggcacgcagacgccttgatgacc
+2753930/1
????D?;BAA2CBGGDC8?A?@;;A;6;=BED>B;66@A;5
@6176040/1
atggagtgagcacgggctctgtgcctggctcccatgtcacggtagcactg
+6176040/1
@C@FFFFFHHHHHJJJJJJJJJJJJJJIJIJJJJJJIJJJJJGHJJJJJJ
@6176069/1
cgcttgtggtggtgcacgcgcttgggcagagggaatctgattgtgctgtt
+6176069/1
CCCFFFDFHHHHHHJJJJJJJIJJJJJJJJJJJHIJJJJJJJJJJJJJJJ
@2754478/1
cagagggaatctgattgtgctgttgtggaactgcttcacctgtggccggc
+2754478/1
BCCDDFFDHHHHHJJJJJJJJJJJIJJJJJJJIJJJJJJJJJIIJJJJJI
@2754502/1
cggctttttccagatccactcttgctccatggtccaggagcagcagcgtg
+2754502/1
CCCFFFFFHHHHHJJIJIJGHJIHIJJJIIIJHIIIJIIJIJIJIJJJDF
@6176577/1
gtcacggtagcactgagtgacggcacctccgacactgaggtcacggtact
+6176577/1
B@@DFFFDFHHGHIJJIHHJJJJJJJIHIIJIJIIJJJJJIIIJJJ;CHH
@6176844/1
actgagtgacggcacctccgacactgaggtcacggtactcgcggtacatg
+6176844/1
<@@FFFDDHHHDHIIDHIIIIIIIIIIIIGFGHHGBGGIIIIIFEBFFFE
@6176853/1
caccagtggtcttcttgaacttcttcaattgacgcaagaagtaccagaaa
+6176853/1
CCCFFFFFHFFHHJJJJIJIJJJJJJJJJJJJJJIIIJJJJDGIIJIDII
@2754887/1
ctcataacgcagccagatgccaaagttcttgatcttcactgggctcttct
+2754887/1
CCCFFFFFHHHHHJJJJJJJJJJIJGIJJJJJJJJJJJJJIEHIJJJJJJ
@6176945/1
gagactcataacgcagccagatgccaaagttcttgatcttcactgggctc
+6176945/1
@C@DDFFDFHHHHIGIIIGHI@<@EFECCGGCFAFHIGIGHCHGIGIIGG
@1390794/1
gttgtggaactgcttcacctgtggccggcgg
+1390794/1
=:=DDADDA>DFDGFHIGDH>C?FGGHI<?:
@6177087/1
ctagcacgtagttctcagcttccctgcaaagttaaccatcttgtattcaa
+6177087/1
CCCFFFFFHGHDHIIJIIJJJJJJJJJJJIJJIJIJJJJJJJIHGGIJIJ
@2755324/1
ggcacctccgacactgaggtcacggtactcgcggtacatgttgtgtacac
+2755324/1
CCCFFFFFHHHHHJJJJJJIJJJJJHIJJJJJJJEHIJJJJJJJJIJIHH
@6177415/1
cgcttgggcagagggaatctgattgtgctgttgtggaactgcttcacctg
+6177415/1
CCCFFFFFHHHHHJJIJJJJJJJJJJJJJJIJJHHJJJJJJJJJJJJIJI
@2756161/1
tattaaattaatcgcacttctttgttttatttaaaaagcttaagttgaat
+2756161/1
@@@DDDDDDHDFFG@:CGFHHHGHCGHEIGEGIIIIGHCHHCBFIIIIFH
@3513/1
gcaagaagtaccagaaacgggacttagccacaatctggtctggagagaag
+3513/1
CCCFFFFFFHHHHJJJJJJIJJJJJJJJJJJJJJJJJJIIJJJIJIJIJJ
@3713/1
gtcacggtagcactgagtgacggcacctccgacactgaggtcacggtact
+3713/1
@@@DADD;B8:?DG@:C2<AFC@CF8CB>@@6@DFHID9B8=CG8@DG<E
@3737/1
gttcgtgaatcatgccctcaatctgcaccagttcatatttgggcacagtt
+3737/1
??<DDDDEF?CDDAFEB:CFGIIBEEGEGIIGIEEICEHHI<>HGAD@DG
@3441745/1
agagacgatttcaccagtggtcttcttgaacttcttcaattgacgca
+3441745/1
CCCFFFFFHGAFHHBGHBFGEHHHHIIIIIIIIIIIIIIIIIIIIII
@3441924/1
cacctgtggccggcggcacgcagacgccttgatgacctccactttgatga
+3441924/1
CCCFFDFFGHHHGJIJJJJJJIJJJJHHHFFFFFEEEEEDDDDDDDDDDE
@6061/1
gattgtttgagatgtttgtgaaactgcgacaccttgtggctgtgacttgt
+6061/1
@<?DD?DBFAFBAFAAEHHEDH@DHECGEF:?DBBFHCH@GG?B<9DDGF
@3442220/1
gttgtgtacacctgagcgagactcataacgcagccagatgccaaagttct
+3442220/1
BBCFFFDFHAAAFHIJJJJJJJIJJJJJJIIJJJJJJJJJJIJJJIGGIJ
@3442295/1
ggctatgccatttatcctcgcacgttggcagtaatagtacaagtgaaaag
+3442295/1
CCCFFFFFHHHHHJJJJJJJJJJJGGIJJGIIJJJJJIIJJJI@GIJJJJ
@3442852/1
ggctctgtgcctggctcccatgtcacggtagcactgagtgacggcacctc
+3442852/1
CCCFFFFFHHHHHJJJJJJJJJIJJJJJGIJJJJJJJJHIJJJJIJJJJJ
@6861742/1
aggcgcttgtggtggtgcacgcgcttgggcagagggaatctgattgtgct
+6861742/1
CCCFFFFFHHHGHJIHHJJJJJJJJJJJJJJJJJJJJJJJJJIJJJHHHH
@6861767/1
gaacatagcagcgttgagtttgatgacagcgtagttaacttcaatggaag
+6861767/1
BCCFFFFFDHFHHHIJJJIIIJGGJJJIIJJHGIJIJJJJJJEHIIIDHG
@6861853/1
ctgggcctcttgtatgcgaaggtgttgaggcgcttgtggtggtgcacgcg
+6861853/1
@<<ADDDDDHBHD>FHIIIGGI<CFBDHIIEABHGC9BF=CA5@FGHGEF
@3443680/1
cagcatacataataaaattagaggaagtaggtgctgggcctcttgtatgc
+3443680/1
@CCFFFFFHHHGHJJJJJIJJEGIHGIJGGFFHIJJIIGIIJJJJIJJJJ
@3443829/1
ccacagttccagtctcaggcacattgccattagtagactgatcagccgga
+3443829/1
@@@DDDDA<FHBHIIDHH@B;CHHEB<FFFHGIII<EHIFIGGBHGIAGI
@4802846/1
tgggcctcttgtatgcgaaggtgttgaggcgcttgtggtggtgcacgcgc
+4802846/1
CCCFFFFFGHHHHIJIJEFHI<CFGIFHIEIIGGIHIJJGHGEHGIIIHF
@697318/1
atgcgaaggtgttgaggcgcttgtggtgg
+697318/1
@@<DD=@D?FDDDGFEHBFD@DH8BG:BF
@6862454/1
gatggagtgagcacgggctctgtgcctggctcccatgtcacggtagcact
+6862454/1
CCCFFFFDHHHHHJJJJJJIJJJJJJJJJIJJJJJJJJJJJJJGIJJJJJ
@6862557/1
agtgacggcacctccgacactgaggtcacgg
+6862557/1
;1@DBADDDF:C3CF@8CG>GF9?B?B?B<@
@5494252/1
cctcatcttgtatagaggaggcttgggctcgctctccgaagggagcttgc
+5494252/1
CCCFFFFFHHHHHIJJJJJJJJJJIIJJJJIJJJIJJJIJJIIGGIGJJI
@5494288/1
gtgctgggcctcttgtatgcgaaggtgttgaggcgcttgtggtggtgcac
+5494288/1
CCCFFFFFDHHHHJJJJJJJJHHIJEGHHJIJJJJJJJJIJJIJJHHIJJ
@6863163/1
gcaagaagtaccagaaacgggacttagccacaatctggtctggagagaag
+6863163/1
CCCFFFFFFHHHHJJJJJJJJJJJJJJJJJJJJJJJJJIIJJJIJIJJJF
@697911/1
gacgatttcaccagtggtcttcttgaacttcttcaattgacgcaagaagt
+697911/1
CCCFFFFFHHHHHJHJJJJJJJJJJJJJJJJJJJJJJJJJJJJJJJJIJE
@2073750/1
aactgcttcacctgtggccggcggcacgcagacgccttgatgacctccac
+2073750/1
CCCFFFFFHHHHHJIJJJJJJJJJJJJJJJJHHFFDDDEDDDEDDDDDDD
@698199/1
gtgacggcacctccgacactgaggtcacggtactcgcggtacatgttgtg
+698199/1
CCCFFFFFHHHHHJJJJJJJJIJJHIJJJJHIJJJJJJJBHHGHHFFFDE
@2073816/1
ggaactgcttcacctgtggccggcggcacgcagacgccttgatgacctcc
+2073816/1
@@@DDDADDBDDDFB;CFF?GHHBHG6;FGAABH9?<A>@>>>>AC>::A
@4803994/1
ggcgttgatgtcgcaagatagtgagacattcactttttagtcataatctt
+4803994/1
@@CFFFFFFHBHHJGEHHIJIHHIGFHEHHGGHIGIJJJJJIIIIJJIJJ
@698388/1
gttgaaacttggtacagatatagtttagaaccttagaaaggacataggat
+698388/1
CCCFFFFFHHHHHIJJJJJJJJJIJJJJJJJJJJJJJJJJJJJJJJJJJI
@6864022/1
cgtaattcgtagctttctttagttttaagttagttttcatcttaagttcg
+6864022/1
@@@BDDDD?FBFDEHHGHIIDHCHECFFEDB?EGDGIGE<HAGCDGIIEG
@2074189/1
ctctgtgcctggctcccatgtcacggtagcactgagtgacggcacctccg
+2074189/1
CC@FFFFFHHFHHJJJJJJJJJJJJJGGIJJJJJJJFGIJJIJJJJJJJG
@4804582/1
cttcaggtgaagagaaaaatgaacgtcccacaggggtgtacatcatggaa
+4804582/1
CCCFFFFDHHHHHJJJJJJJJJJJJJJJJJJJJJJJFGGHIIIJJJJJJI
@7539499/1
cagcatacataataaaattagaggaagtaggtgctgggcctcttgtatgc
+7539499/1
CCCFFFFFHHHHHIJJIIIJIIJJGJJHIJIHIJJIJJIJJJJJJJIJJJ
@4804875/1
atgcgaaggtgttgaggcgcttgtggtggtgcacgcgcttgggcagaggg
+4804875/1
CCCFFFFFHFFHHJEGGIIJJJJIGIGGIHGGGIJJJJIHHHFFFFDDDD
@4805001/1
ctttctaaggttcaaaactatatctgtaccaaatttcaaccaaatccgtc
+4805001/1
@@@FFFDFHFFFDGHIJIGGGHGIIJFHIGHIGIJJIGIGIJJIJJJIFH
@2075292/1
ggagagaagatcctcatcttgtatagaggaggcttgggctcgctctccga
+2075292/1
@@@FDDDFHDBHHGIJIJJJJFGIHIHIJJIJJJJEHHIGEFHEHGGIJE
@4805649/1
tggtggtgcacgcgcttgggcagagggaatctgattgtgctgttgtggaa
+4805649/1
@BCDFFDDHHHHHJJJJJJJJJJIJJJJJJJJJJJJJJJJJJJJIIJJJJ
@4805721/1
ctcagatgcaatttcttgcaagaattgcacaaagttgaagtccttgttgt
+4805721/1
CCCFFFFFHHHHHJJJJJJJJJEFHJJJJJJJJJIIIJJJHIJJJJJJJJ
@7540676/1
ctggcaacgaccaatcatggacttttcttcaatatccacataagtaactt
+7540676/1
@@;BDDDDHFFHH=GH>FH<CDHEH@FEHIGHBHGCBBGIIIFIGHIG@F
@7540907/1
gacgatttcaccagtggtcttcttgaacttcttcaattgacgcaagaagt
+7540907/1
CCCFFFFFHHHHHJFHGGHIGHIIIIIIJJJJJIJJJJGIJIJJJJFJIB
@2756621/1
gtagcactgagtgacggcacctccgacactgaggtcacggtactcgcggt
+2756621/1
CBCFFFFFHHHFHIJJJJJJJJJJJJJJJJJHIJHJJJJJFHIIJJJHF=
@2076127/1
gtgcacttagcttcgggttggacgaccaaaactgatataagtaaatctgg
+2076127/1
@@@DBDFDHDHHHGIGBABGDGEGGIIIIBFHIGCGDFGGA=BF=CFGHG
@2076421/1
gggatcctaacttcgcaaccactaattccagtgataaattcactctagca
+2076421/1
@CCFFFFFHHHHHJJJJJJJJJJJJJIJJJJIJJJIGHJIGIJJJJJIJJ
@2076430/1
aggtgctgggcctcttgtatgcgaaggtgttgaggcgcttgtggtggtgc
+2076430/1
?@@B1DDDFF?AFHI@HFHEHGIIGH@1?CD??DA=@DFFGHEG7;D4;;
@2757181/1
agggaatctgattgtgctgttgtggaactgcttcacctgtggccggcggc
+2757181/1
@@@FFFFDFFFHHECFFBHFHGEGGEFDGHGBHGIDBDEH>F?DB@FGB>
@7541623/1
tgtggaactgcttcacctgtggccggcggcacgcagacgccttgatgacc
+7541623/1
<@@?DDFFDDDBFBHEGEFEBGFEGGGHHEGEB8=EBB>AAAB@CC;>@@
@4124842/1
ggcataacgggccgcgactccgccctcttcctcgggttggaatgattctg
+4124842/1
CCCFFFFFHHHHHJJJJJJJJJJJJJJJJJJJJHHHDEFDEEEDDDEEDE
@2076980/1
cagccagatgccaaagttcttgatcttcactgggctcttctctgggattt
+2076980/1
CCCFFFFFHHHHHJIJHIJJJJJJJJJJJJJJJJJJJJJJJJJJJIIJJJ
@7541915/1
gtgctgggcctcttgtatgcgaaggtgttgaggcgcttgtggtggtgcac
+7541915/1
@@@DDDBDHFFFDHIIII@DGG@CG?EFFGDFH=DGHGIBFEHGIBGHIC
@7541930/1
cggcacgcatcgtgaggtctttggagccctgtccaacggtagatggaact
+7541930/1
CCCFFFFFGHHGHJIIJIJJJJJIJJJJJJJGIIJJJIJFHJIIJIIJJJ
@2077327/1
ggtggtgcacgcgcttgggcagagggaatctgattgtgctgttgtggaac
+2077327/1
CCCFFFDFHHHHHJJJIJJJIHGIIJFHIIIJIJIJJJJJJHIJHIJEGH
@4125373/1
acgaaacactcggtccttaccctctccaggtaatataacctccaattcaa
+4125373/1
@@@FFFFFHHHGDGHIJJJJJJJJJJJJFIBGGHIIIJJIIJJJJIGGIJ
@6179046/1
gtagcactgagtgacggcacctccgacactgaggtcacggtactcgcggt
+6179046/1
B@BFFFFFHHDCFHIJJJGHIJJIJFHGIJJGGEHIIGGJFHIJJIIGFB
@2077568/1
gtacgttcaaacgtatcacacattttctggtcaccttccatgcaaaatct
+2077568/1
BB@FFEFFHGHHHHJJJJJJJJJJJJJJJJIJJIJJJJJJJJJJJJJIJJ
@6179200/1
gtggtggtgcacgcgcttgggcagagggaatctgattgtgctgttgtgga
+6179200/1
B@BFDFFDHFHHHIJGIJJJJJJJJJIJHIJJJJGIJIJJJJJJJJGIGH
@4125692/1
gctgggcctcttgtatgcgaaggtgttgaggcgcttgtggtggtgcacgc
+4125692/1
CCCFFF?DHHHHHHIIIIJIGHJ?EEGIIJIJJJJJJFGGHIIHGIJJIH
@6179343/1
ccatactataaaaacgtgccaattgtccacattttaataagtcactttct
+6179343/1
@??DFDFDHFBHF<EFCE=?EFEEHIGCBCCG?CG?DCAFHIGCA>BHII
@3444094/1
gctgggcctcttgtatgcgaaggtgttgaggcgcttgtggtggtgcacgc
+3444094/1
CCBFFFFFHHHHHJJJJJIHIIJ@EGHJIJJIJJJJJIIIFHGFHIJJJH
@2758675/1
tttaagatgaaatgttaccccaaaagctgcgctattcatttgcgcaggaa
+2758675/1
CCCFFFFFHHHHHJIJJJJJJJJJJJJJJJJJJJJJJJJJJJJJJIJJII
@2758889/1
gctgttgtggaactgcttcacctgtggccggcggc
+2758889/1
8?@?=DDDF;ADCGCFIIIIIFFF>AGF?<?8864
@6180322/1
ctgttgtggaactgcttcacctgtggccggcggcacgcagacgccttgat
+6180322/1
@@<DD;ADBB>FFGHGGGG?EHH<F@AFG>GHGBGFEE<B3;;8;?/@>:
@2759645/1
ggatggagtgagcacgggctctgtgcctggctcccatgtcacggtagcac
+2759645/1
?@@DBDBDHHFHHIIJDHIIGHEHIJIGIDGIIJFGHHFHIIGBFCGGCH
@2760217/1
aggaagtaggtgctgggcctcttgtatgcgaaggtgttgaggcgcttgtg
+2760217/1
@@CFFFEFHHHHHJIJFIIIIJJIHJIJJJGHHI?FGHIHIGIDGIIIGI
@7337/1
cagcgactgtcacacggtagcggaaggtgggt
+7337/1
?;?DDDADA<<C?AEFB8AFCF6G>0DD<;6@
@4127874/1
cttcttgaacttcttcaattgacgcaagaagtaccagaaacgggacttag
+4127874/1
CCCFFFFFHHHHHJJJJJJJJJJJJJJJJJJFHIJJJJJJJJJJJJJJJJ
@4127988/1
gcagtgctggggactccgggcgcagcaccagtcgtgctcgcagccgcggt
+4127988/1
CCCFFFFFHHHHHJJJJIGJJJJJJJJJJJJJJJJJJJJJJHHFFDDDDB
@8100/1
gattgacatgaaacaaacactaaatgtaaattcaagcatcccacaatata
+8100/1
CCCFFFFFHHHGHJJJJJJJJJJJJJIIJHJJJJJIJJJJJJJJJJJIJJ
@8414/1
gcgcttgtggtggtgcacgcgcttgggcagagggaatctgattgtgctgt
+8414/1
?1=DBDADDDF?CFCA@?FFFBB@FGGGIIBDH@;CCC;F@@A@=C@@=D
@4128345/1
agggaatctgattgtgctgttgtggaactgcttcacctgtggccggcggc
+4128345/1
@CCFFFFFHHHHHJIJJJJJJJJJJJJJJJJJJJJJJJJJJJJJJJJJHF
@702117/1
gtcacacggtagcggaaggtgggttcgtgaatcatgccctcaatctgcac
+702117/1
C@BFFFFFHADFHIJIIJJFHIH?BGHBGGGHEFCHIGI>FHIGIHHIJJ
@8898/1
ctttgatcatagtagatgtttgcatgtcagttagctttttaatacatctc
+8898/1
CCCFFFFFHHHHHJJJJJJJJJJJJJJJJJJJJJIIJJJJIJJIJJJJJJ
@4128626/1
gggacttagccacaatctggtctggagagaagatcctcatcttgtat
+4128626/1
CCCFFFFFHHHHHJJJJJJJHIIIJGIIJIIIIJIIIJJIJJJIFII
@5496337/1
cacaggtgtcttcaacggaagagattccatttcccgtttagcagcttcat
+5496337/1
CCCFFFDFHHHHHJJJJJJJJJJHIJJJJJJJJJJJJJJJJJJJJJJJJJ
@7542306/1
gcgacaccttgtggctgtgacttgtagtcaaggtggagattttactatct
+7542306/1
C@CFFFFFHHHHHJJJJHIIJJJJHJJIJJIIJ?GHIJHIJJJJJJJJJJ
@5496510/1
ggatggagtgagcacgggctctgtgcctggctcccatgtcacggtagcac
+5496510/1
CCBFFFFFHHHGHJJJIIGIIIIEHIIJBHFHIIJJIGJJJIJFHIGIII
@2078028/1
gtggattttaatgttattattacagcatacataataaaattagaggaagt
+2078028/1
=1=D1BDDB<AFD2ACEEEBEHIE>AGDAFCA@FHCA?9CFFFBDFFCGB
@3445417/1
cggcacctccgacactgaggtcacggtactcgcggtacatgttgtgtaca
+3445417/1
BBCFDFFFHGHHHJJJIIIIFGGIJIFGHIIJJJIAHGJIGCEHGIHHHH
@4806125/1
gacggcgtgcacggtgatggcgcgcgccatggcgatgggcgtgcggtcct
+4806125/1
CCCFFFFFHHHHHJEGGIJJJJIJJJJJJJJJGHFFFFDEDDDDDD=BDD
@5496996/1
cacataagtaacttcaaatgattgctcagatgcaatttcttgcaagaatt
+5496996/1
@@@DDBDD?FBDBHIIGBHHGIIIIIEGIIIGIFGHIGIGIIIEGIIGII
@4806218/1
ctcccatgtcacggtagcactgagtgacggcacctccgacactgaggtca
+4806218/1
CCCFFFFFHHHHHJGHIJJJJJJJHIIIIJEHJJJJJJJJJJJJJJJHII
@7543267/1
gcctcttgtatgcgaaggtgttgaggcgcttgtggtggtgcacgcgcttg
+7543267/1
CCCFFFFFHHHHHJIHHJFHHHJIJJGJJJJJIJJIJJIIJJJJJJHFFD
@2078381/1
gggtcattcaatgtctccttccgtcttgggtgaggcataacggggtggg
+2078381/1
CCCFFFFFHHHHHJJJJJJJJJJJJJJJJJGHIJJJJJJJJJJIJ6@FH
@2078694/1
cacctgtggccggcggcacgcagacgccttgatgacctccactttgatga
+2078694/1
C@@FFDDDHHHHGJJIJJJJJJJJIIHHGFFEFFDCEEEDCDDDDDCCD@
@2078786/1
cttcttgaacttcttcaattgacgcaagaagtaccagaaacgggacttag
+2078786/1
CCCFFFFFHHHHHJJJJJJJJJJJJJJJJJJGHJJJJJJJJJJJJJJJJJ
@4806795/1
gccagatgccaaagttcttgatcttcactgggctcttctctgggatttcc
+4806795/1
CCCFFFFFHHHHHJGIJJJJJJJJJJJJJJJJJJJJJJJJJJJJJJJJJJ
@2079306/1
gtggaactgcttcacctgtggccggcggcacgcagacgccttgatgacct
+2079306/1
CCCFFFFFHHHHHJJJJJJJJJJJJJJJJJJJJHHFFFDDDDDDDDEDDD
@3446588/1
ctgtggccggcggcacgcagacgccttgatgacctccactttgatgatct
+3446588/1
@@?DADBD:CA@AAG?FEGIIIEBEHECBBCDEECC?6@AC@ACCCEECE
@7545486/1
ggagagaagatcctcatcttgtatagaggaggcttgggctcgctctccga
+7545486/1
CCCFFFFFHHHHHJJJJJJJJIJJJJIJJJJJJJJGHJJJJJJJJJJJJG
@2080484/1
agagggaatctgattgtgctgttgtggaactgcttcacctgtggccggcg
+2080484/1
@@CADDFFHHGHDIII<A<FHHDHFBFHBHI?EGGDEHCBFH??FH>FHH
@4809058/1
gcactgagtgacggcacctccgacactgaggtcacggtactcgcggtaca
+4809058/1
@@@DDEFB=CFFH>GGGIIEHDGDDEGIIIIDGBBGA7=;BGEGIEA?DB
@9150/1
catgattttagattaattgtggtcattcggttggccattaacatcatatt
+9150/1
CCCFFFFFHHHHHJJJJJJJIJIJIJJJJJHIJJJJIJJJJIJJJJJJJJ
@2081439/1
ctcataacgcagccagatgccaaagttcttgatcttcactgggctcttct
+2081439/1
CCCFFFFFHHHHGJGIJJIJJIGGIIJJJJJJIJJJJJJJIIJIJJJJII
@4809400/1
cttgtggtggtgcacgcgcttgggcagagggaatctgattgtgctgttgt
+4809400/1
@@CFDFFDDHHHHJIIJJJJJJJJJJJIIJJIJIJJJJJIJIJJJJJJJH
@4128710/1
gctcagatgcaatttcttgcaagaattgcacaaagttgaagtccttgttg
+4128710/1
CCCFFFFFHHHHHJJJJJJJJJJJJJJJJJJJJJJIIJJJJIIJJJJIJJ
@4129303/1
tgtcaataaactattggcgattcatacagtcgaattacatgacatcaagc
+4129303/1
CC@FFFFFFHHHFHIIIIJJIIJJJIJJJIJJIHIJJIIJIGIIJJIJIJ
@6865931/1
ctcataacgcagccagatgccaaagttcttgatcttcactgggctcttct
+6865931/1
CCCFFFFFGHHHHJIJGJJJJJJGIHIIIIIJIIJJJJJJJJJIGIJJJJ
@1394397/1
cgacgtgattctttaatttgacataacttttttatttatgaa
+1394397/1
@@@DDDD;FHHHF@DEGI@IB@HBHEH>FHIEAHFHIGF<FH
@1394408/1
cgacgtgattctttaatttgacataacccctttatttatgaaccgattga
+1394408/1
CCCDFDDDDHDHGIJJIIHJIJDHHGGIJDGHIEHHIGIIGGGHHGGHFF
@6866408/1
ggatggagtgagcacgggctctgtgcctggctcccatgtcacggtagcac
+6866408/1
@@@DBDED=CFHFIGIIEHGIEHFGGIIIGFGGGGHIIDHIIII;BABDH
@6866506/1
cagcatacataataaaattagaggaagtaggtgctgggcctcttgtatgc
+6866506/1
CCCFFFFFHHGHHJIJGIJJJIJJJJJIJJJFHIJJJJJJJJJJJGIIJI
@4129761/1
ctcagcttccctgcaaagttaaccatcttgtattcaaaagaaaacct
+4129761/1
CCCFFFFFHHHHHJJJJJIJJJJJJJJJJJHJJJJJJJJJJJJJJJJ
@4129811/1
atctctttctttggagtttgtatacttaattcgatgttatacatatagca
+4129811/1
CCCFFFFFHHHHHJJJHIJJIJJJJJJJJJJJJIJJJJJJJJJJJJJJJJ
@1395237/1
ctcataacgcagccagatgccaaagttcttgatcttcactgggctcttct
+1395237/1
C@@FDFDE?HHA?CGGEHIDIEGHG:CGB9DGHIIJJFHEGGG298BGHF
@6867672/1
ataacctttctatttatgaaccgattgacatgaaacaaacactaaatgta
+6867672/1
CCCFFFFFHHHHHJJJJJJJJJJJJJJJJJJJJJJJJJJJJJJJJJJJII
@6867683/1
caagttatgaatttttcaaatcgcgccgccgcg
+6867683/1
@C@FFFBDFFDFHIIFEB@D@FFD<AGEH@GBG
@2762888/1
ctgtggccggcggcacgcagacgccttgatgacctccactttgatgatct
+2762888/1
@@@DD>DDFFAFHGEIGGHGGHIIHHHEFFFF@DEDDCCCDDCACDDDCE
@4130857/1
tgctgggcctcttgtatgcgaaggtgttgaggcgcttgtggtggtgcacg
+4130857/1
@@@DDDDDFHHHHIICHIHI;CGH?EECF<D>DGGIIIIECGAF;CD;;=
@6868382/1
ccgacactgaggtcacggtactcgcggtacatgttgtgtacacctgagcg
+6868382/1
@@@DFFFFDFFHDGEFHICFFHG@@FHFEGCBB?DFHGGGHIEGHGGGGE
@6868524/1
cgtgacattacggggagcgcggggcgttacaaaccgcacccctttatttt
+6868524/1
BBBFFFFFHHHHHJJJJJGJIIGIEBDDDDDDDDDBBDDDDDDDDDDDEE
@1396708/1
gcttcacctgtggccggcggcacgcagacgccttgatgacctccactttg
+1396708/1
@@CFBFDDHHHHGIGIIGIIIGFEBHIBHEEBDA@C>3;;@5>==C3>@>
@6869237/1
caccagtggtcttcttgaacttcttcaattgacgcaagaagtaccagaaa
+6869237/1
@CCFFFDEHHHFHJJJIJJDIJJJJECHIJJEIIGIGGCCH9BGGHGEIH
@6869244/1
agaagatcctcatcttgtatagaggaggcttgggctcgctctccgaaggg
+6869244/1
?BBFFFFFHHHHHJJJJIJJJJJJJJJJJJJHIJIJJJJJJJJJJIJJJJ
@6182309/1
caatcatggacttttcttcaatatccacataagtaacttcaaatgattgc
+6182309/1
CCCFFFFFHHHHHJJJJJJJJJJJJJJJJJJJJJJJJJJJJJJJJGIJJJ
@6182454/1
cacggtagcactgagtgacggcacctccgacactgaggtcacggtactcg
+6182454/1
@@@DFDDDHHFGFIGEHHHD:GFGIIJGGEGGI@FHHGHHGIII@@BHHH
@10431/1
cgcaagaagtaccagaaacgggacttagccacaatctggtctggagagaa
+10431/1
CCCFFFFFHHHHGGJDHIJJJIJJJJIHIJIJJIJJJJIIIJDIIHIIHG
@6182666/1
gcctcttgtatgcgaaggtgttgaggcgcttg
+6182666/1
@@@BDDD>?CDFFGDGGG<3AC2<?FHHGIG?
@702656/1
gtgcctggctcccatgtcacggtagcactgagtgacggcacctccgacac
+702656/1
CCCFFFFFGHHHHJJJJJJJJJGIJJJJJJJJGHIJJJJJJJJJJJJJJJ
@10597/1
cacctgtggccggcggcacgcagacgccttgatgacctccactttgatga
+10597/1
@@@FDDFFHFHHHJJJIJJJIJJIIJHHHFFFFFEEEEEDCDDDDDDDDE
@4810166/1
gccagatgccaaagttcttgatcttcactgggctcttctctgggatttcc
+4810166/1
CCCFFFFFGHHHHJHIJJJJJJJJJJJJJJJJJJJJJJJJJIJIIJJJJJ
@4810334/1
ggaaaacccaacaaataaacttcttaatagacaaatacaacgaaaccaat
+4810334/1
CCCFFFFFHHHHHJJJJJJJJJJJJJJJJJJJJJJJJJJJJJJJJJJJJJ
@2081621/1
cacagttcctcgacgagcaagtagttcttgaagcacagacacaggtgtct
+2081621/1
CCCFFFFFHHHHHJJJJJGIJHJJIIJJJJJJJJIIJJJJJJJJJHIJJJ
@11149/1
gtggaactgcttcacctgtggccggcggcacgcagacgccttgatgacct
+11149/1
@@@FF?DDFFBHHGEIBGFGIIGIFHHGGAEGIDHFDEACBBCCCCD@@C
@2082053/1
gataaagataagtataggctcaaaacctaacgacatcaatcaccagctta
+2082053/1
CCCFFFFFHHHHFHIJJJJJJJJJJJJJJJJJJJJJJJJJJJJJJJJJJJ
@6184692/1
gttggtcttggttgaacggaactccaat
+6184692/1
@?@?BABD?C<<CCE@GEHAC<FHD?CC
@2083008/1
ctgatagagacgatttcaccagtggtcttcttgaacttcttcaattgacg
+2083008/1
CCCFFFFFHHHHHJJJJIJJJJHIJJJJJJJJJJJJJJJJJJJJJIJJJJ
@4811772/1
cgacgcttcagcagagtgcacacaatggtgaactggcgttcatgcggcaa
+4811772/1
CCCFFFFFHHGHHJHHIIJJIJIGFGHIIJAHIGIGEIJJIIJIIBHIII
@6184925/1
ctgggcctcttgtatgcgaaggtgttgaggcgcttgtggtggtgcacgcg
+6184925/1
;@@7DDDAHDD>FHFGGG;?EEF@GEGEE@DEG@AGGEEAF;5@FDH@E8
@704546/1
gtgctgttgtggaactgcttcacctgtggccggcggcacgcagacgcctt
+704546/1
BBCFFFFFHHHHHJJJJJJJJJJJJJJJJJJJJIJJJHHFFDDDDDDDDD
@4811914/1
tgctgttgtggaactgcttcacctgtggccggcggcacgcagacgccttg
+4811914/1
CCCFFFFFHHGGHJIJJIJJJJJIIJIJJJJJJJJJHHHFFDDEDDDDDD
@704621/1
gtgcgatgttttacaagggcaggttgaactcacaccattcaatttaaaag
+704621/1
CCCFFFFFHHHHHJJJJJIIJJJGHIJJJJJJJJJJJJJJJIJJJJJIJH
@6185161/1
tgagtgacggcacctccgacactgaggtcacggtactcgcggt
+6185161/1
@C@FDEDFHDHFA=G@FGG@EHDGCFH??<BFHF=FGE;FF65
@6185254/1
ggcctcttgtatgcgaaggtgttgaggcgcttgtggtggtgcacgcgctt
+6185254/1
@@<DDFFFHHGHFGHGFHIGCFFGGJJEHHGIJJIDFDEACGGGHIHFFD
@2083452/1
caccagtggtcttcttgaacttcttcaattgacgcaagaagtaccagaaa
+2083452/1
CCCFFFDFHHHHHJJJJJJJJJJJJJIJJJJJJJJJJJIJJFHHIJJJJJ
@4812148/1
ccgtttagcagcttcatccagaggcaagcgctccaagttgcttgg
+4812148/1
??<DAA2:=CD?:AEB?<C@F<A@FCE;8CE;@A@B?DEICE90?
@2083472/1
gtggaatagtgacttccggcaaatttttggttttaaccacatagttcccg
+2083472/1
:=BDABBDHFHHHJJJJJJJJJJJJJJJJIGIJJIJJJJJJJJJJJIJJJ
@6185347/1
tgcaactgtacgaatgtgctcttgaggtacttgaacatgggctccacttg
+6185347/1
??@FDDFFHGBFAFHHIIIICIGFBEE<??FGHIGHBGCFDAFCBBCGH<
@12615/1
cccgtttagcagcttcatccagaggcaagcgctccaagttgcttggaggc
+12615/1
@@CFBBDDDFDHFBGGIGHIJJEECCGHHGIIJGEGDF?FBGEHGC<BF;
@4812566/1
gccagatgccaaagttcttgatcttcactgggctcttctctgggatttcc
+4812566/1
CCCFFFFFHFHHHJFHIJJIJJIJJJJJIJIIFGJIJJJJJJJIIIJHJJ
@2083985/1
gttgaggcgcttgtggtggtgcacgcgcttgggcagagggaatctgattg
+2083985/1
BBCFFFFFHHGHHGGIEGHHHJJJJJJIGJJIJIIJGJJIHGHHFFFFFE
@4812837/1
cttgttgttaagaggtgttacctgcaacttggccaggttagggccaacag
+4812837/1
@CCFFFFFHGDHHJJAFFFGIHHIIJJIIIJJJJJJIIJJGHJJJJIIJI
@5499585/1
gggcctcttgtatgcgaaggtgttgaggcgcttgtggtggtgcacgcgct
+5499585/1
CCCFFFFFHHHHHJJJIJIJGHHIJJJJJJJJJIIIJGHJHHIJJJJHFF
@3448602/1
caaaaaaaaagttaattacatttttgggttcgacatcgacataacaataa
+3448602/1
@CCFFFFFHHHHHIJJJJJJJJJJJIJIGHIIJJJJIJJJJHHHHHFFFF
@2084473/1
tatgtcgatgtcgaacccaaaaatgtaattaactttttttttgtctgttt
+2084473/1
@CCFDFDDAFFBFIIIIGIIG@FEH?GHGG9D<CFHHIIGHII@GIF?CE
@6187096/1
gtgctgggcctcttgtatgcgaaggtgttgaggcgcttgtggtggtgcac
+6187096/1
CCCFFFFFGHHHGJJIJIJJJHIHI?FFGIJIJJJJJJJHIJFHGAHIIJ
@3449144/1
gccagatgccaaagttcttgatcttcactgggctcttctctgggatttcc
+3449144/1
CCCFFFFFHHHHGJHIJJIJJJJJJJJJJJJJJJJJJJJJJIJJHIJJJJ
@5500404/1
gacgatttcaccagtggtcttcttgaacttcttcaattgacgcaagaagt
+5500404/1
CCCFFFFFHHGHFJJJJJJJJIJJJJJJJJIJJJGIJJJJJJIJJJJIJ?
@5500472/1
cgcagccagatgccaaagttcttgatcttcactgggctcttctctgggat
+5500472/1
CCCFFFFFHHHHHJJJJJFHIHHJHHIIJJJJJHIJJIJJJIHIIJJJJH
@6187647/1
gcaagtagttcttgaagcacagacacaggtgtcttcaacggaagagattc
+6187647/1
CC@ADDDFHHHHHJIJJJIIJJJJJJFIICGHIJJJJJHIJJJJJJFIII
@6188273/1
gcctggctcccatgtcacggtagcactgagtgacggcacctccgacactg
+6188273/1
=?@D?DBD?FCDBFCEHIIIIIHFGIIGFD?CAGEIBA@FEHHIIGGBG@
@6188286/1
gccatattcaaatgggaagtggtgataaagataagtataggctcaaaacc
+6188286/1
?@@DBDEFGHBAFGHHIIE@@@HH<CEHIIEDGAGEBFEHCHFHGHGGII
@5501447/1
cagtggtcttcttgaacttcttcaattgacgcaagaagtaccagaaacgg
+5501447/1
CCCFFFFFHHHHHIIIIJJJJIJIJJJJIJJJJJJJJJHIJJIJIJJJJJ
@5501699/1
ttttcttcaatatccacataagtaacttcaaatgattgctcagatgcaat
+5501699/1
CCCFFFFFHHHHHJJJJJJJJJJJJJJJJJJJJJJJJJJJJJJJJJJJJJ
@1396972/1
aacctctatactttgcattaaaataatgcccattttcacaggcaagggat
+1396972/1
CCCFFFFFHHHHHJJJJJJJJJJJJJJJJJJJJJJJJJJJJJJIIJJJJJ
@7545800/1
agcacgggctctgtgcctggctcccatgtcacggtagcactgagtgacgg
+7545800/1
CCCFFFFFHHHHHJJJJJJJCHIJJJJJJJJJJJFHJIJJJJJJGHIJJI
@7545952/1
gcacgcgcttgggcagagggaatctgattgtgctgttgtggaactgcttc
+7545952/1
CCCFFFFFHHGHHJJJJJJJHJJJJJIJJJJJJJJJJJJJJJJJJJJJJG
@1398165/1
atcctaacttcgcaaccactaattc
+1398165/1
@CCDDFFFGGGHHIIIJIJCHIIIC
@2764534/1
caccattcaatttaaaagaaactgggtgcgtgcaggatcctcgtcattgc
+2764534/1
CCCFFFFDADHHHIIJIIJGHHEHCGGEGIGIGDHIIJIHJIIIJIDHIE
@7547068/1
ccacaatatattcgtgaaaaccgcatccaactcggatcagccgtttctga
+7547068/1
??<DDDDDAD4A<?AEEEFDE7FA8CEADE@D@@DDDIADD@D7@=ADCE
@7547221/1
ggcgcttgtggtggtgcacgcgcttgggcagagggaatctgattgtgctg
+7547221/1
C@@FFFFFHHA<CF@CFCCCCDDGIIIGIDHGEIFIGIIIF@@ED==CDH
@7547271/1
ggatggagtgagcacgggctctgtgcctggctcccatgtcacggtagcac
+7547271/1
@@<DFFFFFFHHHJIJJIJICHIGGIJJJIFIIIIJJJGHGGGIHDGHGI
@7547604/1
cttgtattcaaaagaaaacctagaatcactggttcaaattcaaataaaat
+7547604/1
?@@DA?8D?B<CBAEHGIIIGGI@?FHBCEIG?EFHC??FH@GGHGC@@F
@1398686/1
cctcatcttgtatagaggaggcttgg
+1398686/1
@@;DDDDDD<CDF@<CGFFHEFDHA;
@2765608/1
ctaattacaaaaaagaaaacatttgtcaccaactcctaaagtcaggacat
+2765608/1
@@@DDDADFFDBFA<GFFEDFH9<4CFGIIIEF@DGIB@GA9BD<>?FFF
@4132810/1
ctgccaattcactgttcattacctgtgaaaactgcccctcagatacaccg
+4132810/1
CCCFFFFFHHHHHJHIJJJJJJJJJJJJJJJJJJJJJJJJJJIJJJJJJJ
@2765812/1
cagtggtcttcttgaacttcttcaattgacgcaagaagtaccagaaacgg
+2765812/1
BCCDFFFFHHHHHJJJJJJJJJJIJJJJJJJJJJJJJJGHJJJJJJJJJJ
@4133071/1
ggtgcacgcgcttgggcagagggaatctgattgtgctgttgtggaactgc
+4133071/1
B@@FFFFFHGHHHJJJJJJJJJJJJJIJJJJJJIJJJJJIJIIIIGIIJJ
@7548641/1
gaactgcttcacctgtggccggcggcacgcagacgccttgatgacctcca
+7548641/1
CCCFFFFFHHHGHJGHIJJIIJJIIJJJIGGHHHDBAEDDDDDDDDCDDC
@7549168/1
gtcgaacactattctatgcttataccattaatctccgccactatttgacg
+7549168/1
CCCFFFFFHHHHHJJJJIJJJJJJJJJJJJJJJJJJIJJJJJJJJJJJJJ
@7549240/1
ccccagactagcatagcacagcacactacggatgaacagacacaatatca
+7549240/1
CCCFFFFFHHHHHJJJJJJJJJJJJJJJJJJJIJIJJIJJJJJJJJIJJJ
@7549334/1
gctcgctctccgaagggagcttgcggccgatgacctcatactccttcaac
+7549334/1
?@@1A?DDHFFFFGGGGGBGHD?;DEHEGHIHGHAH>CDDHHCHC?EED>
@7549510/1
atgtcacggtagcactgagtgacggcacctccgacactgaggtcacggta
+7549510/1
@@@B?DDDFCDFFBHGGBHCHGGIGEHIGIIGHGA@FHGCHBF@GHIB5A
@2085939/1
tcttggttgaacggaactccaatcctttactcgaatagtcttttctaact
+2085939/1
@BCFFFFFHHHHHIGIHIIIGIJIJJJJJJJIFGIIJEIGIIIIIIGGIJ
@4133860/1
taataaaattagaggaagtaggtgctgggcctcttgtatgcgaaggtgtt
+4133860/1
CCCFFFFFHHHGHJJJJJGJJJHIJJJJJJJJJJJJJJJJJJJIIJFGGH
@2086406/1
ctgggcctcttgtatgcgaaggtgttgaggcgcttgtggtggtgcacgcg
+2086406/1
@@@FDFDDFDHH<FDGGIHGGGABCGHGGIIGGHIIBDG=FE;FFEIIHF
@7550053/1
gtacacctgagcgagactcataacgcagccagatgccaaagttcttgatc
+7550053/1
@B@FDDDDFHGHHHGEHIIIJJIIIJIDGHEIJGIJJGGIIFHIIGGIIH
@6869461/1
ggtcacggtactcgcggtacatgttgtgtacacctgagcgagactcataa
+6869461/1
@@@DDFFFDHHHHJJJJEHEIGJHIGIJHIIDFDFHIIIGIHIIEIJIJJ
@2086694/1
gtacagttagaaatgttacaacctctatactttgcattaaaataatgccc
+2086694/1
B@@FFFFFHGHHHJJFGHJIGIJJJJJIIJJCIIJJJJIIHIJJIIIIJG
@6869898/1
gtgttgaggcgcttgtggtggtgcacgcgcttgggcagagggaatctgat
+6869898/1
B@BDFFFFHHHHHJJHIJEHIDGIIJJJJJIJJJJJJJJJHHHHFFFFFF
@2087066/1
cacggtagcactgagtgacggcacctccgacactgaggtcacggtactcg
+2087066/1
CCCFFFFFGHHDHIJ?FHIGEHIJJIJADHIIIIIJIGHIIIII;DBHIE
@6869989/1
ggacttttcttcaatatccacataagtaacttcaaatgattgctcagatg
+6869989/1
@@?DDFFDHGHFHCHEHIJIHHGHEIA@FHGIID>HBABFGGIGGGIIEC
@6870047/1
gccatactgtagcttgggtggtggcaatactcggccgcgaacctccatca
+6870047/1
B@CFFDFFHHHHHJJJJJGHJIIJIIJJJJJJJIJJJJJJJHFFFFEEEE
@6870351/1
caatcctttactcgaatagtcttttctaacttgaacagtgcgatgtttta
+6870351/1
BBCDFFFFHHHHHJJJJJJIHIJJJJJJJJJJJJJJJJFHIJJHHGIJJJ
@2088168/1
ggtggtgcacgcgcttgggcagagggaatctgattgtgctgttgtggaac
+2088168/1
@CBDFDDFHHHGHIJJJJIJJJAHIEGHIIIIFHGJJGGIJIIJGHJIJG
@4135647/1
cccatgtcacggtagcactgagtgacggcacctccgacactgaggtcacg
+4135647/1
CCCFFFFFHHHHFHIJJJJJJJHHIJJIJJJJJJJJJJJJJJJJIFHIJJ
@4135765/1
ccagtggtcttcttgaacttcttcaattgacgcaagaagtaccagaaacg
+4135765/1
CCCFFFFFHHHHHJIJJJJJJJJJJJJJJJJJJJJJJJJHIJJJJJJJJJ
@3452728/1
gggttgtcctgcagagcttgccacatcttgtaagcagcctgacgcttagc
+3452728/1
BCCDFFFFHGHHHJJJJJJJJJJJJJJJJJJJJJJJJJJJJJJJJJJJJJ
@6871640/1
gtgctgttgtggaactgcttcacctgtggccggcggcacgcagacgcctt
+6871640/1
BCCFFFDFHFHHHJIJJJJJIIGJIJIGGJIIGIGEIGHFFDDAAB>BBD
@6871683/1
ctcataacgcagccagatgccaaagttcttgatcttcactgggctcttct
+6871683/1
@@@DDDDD;DFF?FAFBGI<EHEFIFGEFFEFFIIIIIIICGFIIFIFII
@2088798/1
tgatagagacgatttcaccagtggtcttcttgaacttcttcaattgacgc
+2088798/1
CCCFFFFFHHHHHJJJJJJJJJJJJJJJJJJJJJJJJJJJJJJJJJJJJJ
@3453100/1
gtcttcttgaacttcttcaattgacgcaagaagtaccagaaacgggactt
+3453100/1
C@@FFFFFFFFFFIHIGIJIIJJIJIJJIIJIJCFDHIIJJJJIIIIGII
@4136254/1
gtttattttgtttttctctgtgatctgtttcttggcatctatagatgtcg
+4136254/1
BCCFFFFFHHFFHJJIJJJJHIIJJJIIIJJIJIIJJIJJJJJJIIJHII
@6872024/1
ccacaatctggtctggagagaagatcctcatcttgtatagaggaggcttg
+6872024/1
CCCFFFFFHHHHHJJJIJJJJJJIJJJJJJJJJJJJJJJJJJJJJJJJJE
@2089047/1
gtgctgttgtggaactgcttcacctgtggccggcggcacgcagacgcctt
+2089047/1
;=?BDDDDFAD;?E:AF@HGHDH<G<CF>CBCG<GGBH<?B>A>9;?852
@6872104/1
gttgtatatatagttatatcaacaacaaagtatgagagatataaaagatt
+6872104/1
BBBFFFFFHHHHHFHIJIJJJJJJJJJJJJFHIJHIHGHJJJIJJGIJJJ
@2089169/1
gtgaaacgatcaacaataatatataatt
+2089169/1
??;BB;DBF3C8C:<CG@HE:??FHDHC
@6872244/1
ccctgatagagacgatttcaccagtggtcttcttgaacttcttcaattga
+6872244/1
CCCFFFFFHHHHHJJJJJJJJJJJJJJJJJJIIJJJJJJJJJJJJIIJJH
@3453447/1
ggcacagttcctcgacgagcaagtagttcttgaagcacagacacaggtgt
+3453447/1
@CCFFFFDFHGGHIFGIIJGGHGFHIGIFIIEGJGEGHJIIIHHIIIHGF
@6872350/1
gcaaagataagatgaagaagaggagcaaatg
+6872350/1
@<@D=D;=:2A?<CA?ABFG<:C<C?CEC?E
@2089283/1
ccagatgccaaagttcttgatcttcactg
+2089283/1
1:;DA?DBFFAF:<EGEIBAHCECH<<AF
@4136546/1
gacgatttcaccagtggtcttcttgaacttcttcaattgacgcaagaagt
+4136546/1
CCCFFFFFHHHHHJIJJJJJJJJJJJJJJJJJJJJJJJJIJJJJJJJJJB
@4136720/1
agatgtttgtgaaactgcgacaccttgtggctgtgacttgtagtcaaggt
+4136720/1
CCCFFFFFHHHHHJJJJJJJJJJJJJJJIJJJJHGGIHIJJJJGIJJIJ?
@3453696/1
caataatctataattaattactttaaatcttgagattaatcacaagaaca
+3453696/1
CCCFFFFFHHHHHJJJJJJJJJJJJJJJJJJJJJJJJJJJJJJJJJJIJJ
@6189726/1
ctaaagaaatattacaatctttccgaacttaagatgaaaactaacttaaa
+6189726/1
BCCFFFFFHHHHHIJIJJJJJJJJJJJJJIJIJJJJJIJIJJJJJJJJIJ
@6189817/1
cgcgagatcgggaactatgtggttaaaaccaaaaatttgccggaagtcac
+6189817/1
CCCFFFFFHHHHHJJJJJJHIJIIGIJJJJJJJJJIJJJJJJJJJJFGII
@6189962/1
gtggtggtgcacgcgcttgggcagagggaatctgattgtgctgttgtgga
+6189962/1
BBBFDFFFHHHHHJJJJJJJJJJJJJJJJJJJJJIJJJIJJJJJJJHIJJ
@13375/1
gccattcccaactgtcctccggtactaacgatcaaatcgatcatgggtcc
+13375/1
@@@DDDAD?CDA?FH@C>F?<F<CFGBABGDGIAHCH:88BGIIGE=8=8
@2090022/1
acggtagcactgagtgacggcacctccgacactgaggtcacgg
+2090022/1
;=<D?:@3?C3:CFFGBGFFC:D;C@GG0@D@<BDDD983BF/
@2090044/1
cttgtggtggtgcacgcgcttgggcagagggaatctgattgtgctgttgt
+2090044/1
@;@DAAA==A0ACFFGIIGIGGIGGIGBFGG6FHGHFH>GIII@FCHII=
@6190135/1
ggtgcgtgcaggatcctcgtcattgcctggcatacaaggcaaagcaccga
+6190135/1
??;D=DDD:2C:1?<22<C??2<?EEA?ED;;@??D3DC9?89D;DDBAA
@4813735/1
cactgagtgacggcacctccgacactgaggtcacggtactcgcggtacat
+4813735/1
@@@DFFF?DHHHCEGHHIGIIIGGGGGFFGIHIIIG?CGEHCHHB:BEDD
@2090629/1
agacaaacagacaaacagacaaacagac
+2090629/1
?@<BADDD=D;FFFDE:C@AFECF@E?8
@6190748/1
agcatacataataaaattagaggaagtagg
+6190748/1
@<<BBADEFFFH<4EDDBA<BHG<GHH@<C
@14087/1
tgggcctcttgtatgcgaaggtgttgaggcgcttgtggtggtgcacgcgc
+14087/1
CCCFFFFFHHHHHJJJJJIJJCHHHJIJJJJJJJJHIJIJJHIJJJJJHF
@14348/1
atacggtctaaccgactaatgtaaatgcgccattagactagttaattaaa
+14348/1
CCCFFFEFHHHHHJJJJJJJJIJJJJJJJJJJJJJJJJJJJJJJJJJGHH
@6191220/1
gtcgagtagagccttagctgcggaatgcttagcttccttcttagagcgtc
+6191220/1
@@BFFFFFHHGHHJJIFDIJJGGIJJIIEIEGGGIIGIJIGJJJIJGIHG
@2091091/1
cttgggcagagggaatctgattgtgctgttgtggaactgcttcacctgtg
+2091091/1
@C@FFFFFHGFHHGHIIIJGIJJHIJJJHIIFGIIIGGIGJIIGHHIGIG
@2091368/1
tccgtttttaaactattttttcaatgccctaagtgagtatacatctatta
+2091368/1
CCCFFFFFHHHHHJJJJJJJJJJJJJJJJJJIJHHIJHHJJJJJJJJJJI
@6191642/1
gtttcttgtgactacaaacggcgctatataacaa
+6191642/1
@@<B?D:A=:CF<EB<AAG@B<:0C?@?<?BB??
@6191819/1
gcacctccgacactgaggtcacggtactcgcggtacatgttgtgtacacc
+6191819/1
@@BFFFFFHHHHHJJJJIHHIJJJGGIJJIJJJGHHJJIIJJJGHHH@BA
@706824/1
cacgcgcttgggcagagggaatctgattgtgctgttgtggaactgcttca
+706824/1
CCCFFFFFHHHHHJJIIJJIJJJJJJJJJJJJJJJJJIJJJJJJJJJJJJ
@5502037/1
ctggagagaagatcctcatcttgtatagaggaggcttgggctcgctctcc
+5502037/1
CCCFFFFFHHHHHJJJJJJJJJJHJJJJIJJIJJJJJGHIIJJJJJJJIJ
@706959/1
gcctcttgtatgcgaaggtgttgaggcgcttgtggtggtgcacgcgcttg
+706959/1
@@@D?BD?HF>FFIGIDEFGHHHA<FE:DFHIBDG?FD7BHICFHAABEC
@6192014/1
gctgggcctcttgtatgcgaaggtgttgaggcgcttgtgg
+6192014/1
CCCFFFADHHHHHJIJJJJIHJJHIHIJIJJJGGJJJIJJ
@4815355/1
ggcgtaccgcgaggggtgcgcgtccatggagccgaccacggcggcgatgg
+4815355/1
@@@D=DDDAFFADH:G:DFGIE@AEG=CHEFFH>DCCBB@@B6BB8855<
@707457/1
ctccatactttgtttcatttaaatttacgggctatgccatttatcctcgc
+707457/1
CCCFFFFFHHHHHJJJJJJJJJJJJJJJJJJJJJJJJJJJJJJJJJJJJJ
@5502911/1
cgcaagaagtaccagaaacgggacttagccacaatctggtctggagagaa
+5502911/1
???=4=:BDDD?DEEEBEIE:?C@EEEEEIIIIIABDAD99DDD>DDBCE
@6873013/1
agggtctgtggcgaagttttgttcacgttctttgcttgaacacactgtgt
+6873013/1
BCCFDEFFHHHHHJJJFHJJJIJJJJJIIIJJJIJIJJJJJJJJJJJJJJ
@4815809/1
actgagtgacggcacctccgacactgaggtcacggtactcgcggtacatg
+4815809/1
@BCFFFFFHHHHHGHIIJJJJJJJJJIJJIJIJJJHIJJJJJIHHFFFFE
@708020/1
gcttggtacaaagcaaaggtcgggcagttcgtcaacaagacattactagc
+708020/1
@@@FFFDEHDFFHIIIIIEAFGHBGAGCGHHHGIJJIIJGE;CFGEG<FH
@708397/1
agcaaatggaaaaaaaaattggtgaaaagaatcacaagtaagatactgca
+708397/1
CCCFFFFFHHGHHJJJJJHIJJFHIJJJJJJJJJJJJJHIJJJJJJJJJJ
@5503561/1
gtcacggtagcactgagtgacggcacctccgacactgagg
+5503561/1
??@DDDDDDFH>FHE>:2<CDBBGHIGGGCDHIIII@BFD
@5503627/1
cttgtttataagtttagtatagcttattacaaaataaatcttatatttaa
+5503627/1
CCCFFFFFHHHHHJJJJJIJJJJJJJJJJJJJJJJJJJJJIJJJJJIJJJ
@4816806/1
cccatgtcacggtagcactgagtgacggcacctccgacactgaggtcacg
+4816806/1
@?@DDDDDFHHF<CFGG<HIII4CFF1::FFHI@FGHGAH@CGHH3=CGA
@6874247/1
gcgttgatgtcgcaagatagtgagacattcactttttagtcataatcttc
+6874247/1
@@CDFFFFHHHGHGGEEHGJFHFHGICGHIGEHIJJJHHJGHIIGIGIHJ
@6875409/1
gttgtgtacacctgagcgagactcataacgcagccagatgccaaagttct
+6875409/1
?@@DFFFFGDFHFF>GHIHGGIEHDGGCDHIHIIG@FCHGGGIIIIIIII
@6875675/1
cagttataaagcatagcccgaagtgctattggcacacaggcataatgcca
+6875675/1
CCCFFFFFHHHHHJJJJJJJJJJHIJJJJJJJJJJJJJJJIJJJJJJJJJ
@2768696/1
ctcccatgtcacggtagcactgagtgacggcacctccgacactgaggtca
+2768696/1
CCCFFFFFHHHHHJHIJJJJJIJJHHIJJJIIJJJJJJJJJJJJJJJHII
@3455881/1
gagaagatcctcatcttgtatagaggaggcttgg
+3455881/1
@@;BAB;D?DB::E<FFIHFH<<:<<:CGEFEF7
@3455908/1
gtggattttaatgttattattacagcatacataataaaatagaggaagta
+3455908/1
@@@DDDDFHFBFFFFGGFBIGHGIIFICEGHHGEHHGDFHEG<CH>DFHG
@2769078/1
tgaggcgcttgtggtggtgcacgcgcttgggcagagggaatctgattgtg
+2769078/1
?@@FFFDDHGHHGJEHIGGHIIIJJJJGDECHIGHIGJBEHGHECFFFFF
@6877427/1
ctatgccatttatcctcgcacgttggcagtaatagtacaagtgaaaagtc
+6877427/1
CCCFFFFFHHHHHJJJJJJJJJHIJIJJJIJJJJJIIJJJJIJJJJJJIJ
@7551187/1
gtttgtctgtttgtctgtttgtctgtttgtctgtttgtctgtttgtctgt
+7551187/1
BB@FFFFFHHHHHDHIIHJIJJIJJHIJJFHGIHHHJHIJJJJJIHGJJH
@6877608/1
gcacctcctccagtgtatctggtgctatcagtaaaccactctcgtcaatc
+6877608/1
CCCFFFFFHHHHHIJIIJJJJJHGHIJJJJJIJJJJJJJJJJJJIJIJJJ
@2091922/1
catacataataaaattagaggaagtaggtgctgggcctcttgtatgcgaa
+2091922/1
CCCFFFFFHHHHHJJJJJJJJJJJJJJJHIIIJJJJJJJJJJIJJJIJIH
@2091947/1
cccatgtcacggtagcactgagtgacggcacctccgacactgaggtcacg
+2091947/1
CCCFFFFFHHHHFHJJJJJJJJHHJJJJJJJJJJJJJJJJJJJJJHJJJJ
@4137997/1
ctgcaaacatgccagttataaagcatagcccgaagtgctattggcacaca
+4137997/1
CCCFFFFDFHHFFGHGHGJJJJJJIIJFIJIJIJIBGHIIJJJGGHIJHG
@4138110/1
gccagatgccaaagttcttgatcttcactgggctcttctctgggatttcc
+4138110/1
;@@FFDFFHFGHGIHHIIJJEHHHIGGGGCHJJJJJIJJGIGIIGGIIGG
@4138182/1
cccatgtcacggtagcactgagtgacggcacctccgacactgaggtcacg
+4138182/1
@@?DFFFFFFHFDGGBFEHGIIAEBHGIDGEEHIGIIGAFGGFGI@=CGH
@2092704/1
gcacgcgcttgggcagagggaatctgattgtgctgttgtggaactgcttc
+2092704/1
@?@DFDFFHGFFHDHIFDHIC@DEBGHIII9BB?GDFG9<@GC@FHCHGH
@6878945/1
ggaagtaggtgctgggcctcttgtatgcgaaggtgttgaggcgcttgtgg
+6878945/1
@@@DFDFFHHFHDIIIIJJJJIIBGIJJIFFHGIJGHJEGIIIIJJGEGG
@6879532/1
gctgctgggcctcttgtatgcgaaggtgttgaggcgcttgtggtggtgca
+6879532/1
CCCFFFFFHHHHHJJJJJJJJJHHHJCGHIJIJJIIJJJJIIJHIJEHIH
@7553351/1
cttgttgttaagaggtgttacctcttcctcgggttggaatgattctggtg
+7553351/1
@@@DDDDDHFH?FBHAEFFAEE@FHIIIEHGHIFHIIIIIIIIIGGII?D
@2093658/1
ctggctcccatgtcacggtagcactgagtgacggcacctccgacactgag
+2093658/1
CCCFFFFFHHHHHHIJJJFHIJJJJJJJGHIJJJIJJJJJJJJJJJJJJJ
@7553564/1
gtcgaaatcaacttcagtgtatcggttgggcagtagtgtgagtgcatcaa
+7553564/1
CCCFFFFFHHHHHJIJJHIIJJJJIIJIIIJJJGIIIIHHHIFHGGIIII
@2093794/1
gtcttcttgaacttcttcaattgacgcaagaagtaccagaaacgggactt
+2093794/1
CCCFFFFFHHHHHJJJJJJJJJJJJJJJJJJJJGIJJJJJJJJJJJJJIJ
@6193212/1
tgacgcaagaagtaccagaaacgggacttagccacaatctggtctgg
+6193212/1
<??D1DD@DDDD:A<EEEDE?E=E<6DDD@DDDEDDA>9DAC?<DDD
@6193490/1
gcaaatttttggtttcaaccacatagttcccgatttcgcgggatctcttc
+6193490/1
?@@??ADDFD8DCFCDBBAFAEGIB92A1?<CDHD@DF@:DHAHHHHCEH
@6193549/1
ggcagagggaatctgattgtgctgttgtggaactgcttcacctgtggccg
+6193549/1
CCCFFFFFGFHHHJJJGJJIIIIJIJGIIJGIJIJJJIJJJJJIIGJIIH
@2094512/1
ctcatcttgtatagaggaggcttgggctcgctctccgaagggagcttgcg
+2094512/1
C@@FFFFFDDBHHIEEEEDGGGG?1A>CEE@BCFHI::F<AHIGEGICHE
@2769630/1
ccctgaatgcgtagggaggtcctcatggactagtaaggtcccgataggta
+2769630/1
CCCFFFFFHHHHHJJJJJJHHIJJJJJJJIJJJJJJJJIJJJJJJJJJJJ
@2769638/1
agaggaagtaggtgctgggcctcttgtatgcgaaggtgttgaggcgcttg
+2769638/1
CCCFFFFFHHHHHJJJJJJJJJJJJJJJJJJJIIGJDGHIJIIJHIJJJI
@2769729/1
cagagggaatctgattgtgctgttgtggaactgcttcacctgtggccggc
+2769729/1
CCCFFFFDFHHHHIGIJHJHHIHGIHJIJJIJJJJJJIJJIGHHIJJIJB
@2094777/1
gtcaggggtaatgctaacgtcatagcgataaattttaagggatttaaatt
+2094777/1
@@CFFFFFFFHHHEGGIIJHHIJJIIIIJJEHIJJJJJIIJGIIIJJJJI
@6193947/1
cagagggaatctgattgtgctgttgtggaactgcttcacctgtggccggc
+6193947/1
CCCFFFFFHHHHHJJJJJJJJJJJJJJJJJJJJJJJJJJJJJJJJJJJJI
@709350/1
ctccaattcaaccttatcattaccaatcggtaaaggatctcttgtataca
+709350/1
CCCFFFFFHHHHHJIJJGGJIJIJJIIJIIJIJJBHIIIJJJJJJJJGII
@6194097/1
tggagcttggtacaaagcaaaggtcgggcagttcgtcaacaagacattac
+6194097/1
@C@?DDFEDHHFHGIIJIIIJJJIIJIIJJIJJJJJJJGIJGIIGIJJIJ
@2095208/1
gtagcactgagtgacggcacctccgacactgaggtcacggtactcgcggt
+2095208/1
CCCFFFFFHHHFHIJJJJJJJJJJJJJJJJJJJJFHIJJJIJJJJJJHFB
@2770359/1
atacataataaaattagaggaagtaggtgctgggcctcttgtatgcgaag
+2770359/1
CCCFFFFFHHGHHJJJJJJJJJJHJJJHIIJJJJJJJJJJIIJJJIJGHI
@709898/1
gcaagaagtaccagaaacgggacttagccacaatctggtctggagagaag
+709898/1
CCCFFFFFHHHHHJJJJJJJJJJJJJJJJJJJJJJJJJIIJJJIJIJJJI
@709902/1
gcacctccgacactgaggtcacggtactcgcggtacatgttgtgtacacc
+709902/1
?@@DFFDDHFAFHIIHIIIEDCHIHIIIIGGEH@FGFHGDGGF@@DCEGH
@16697/1
tgtagagattctattcaacctgtattcatcagggcttcttgatgtatata
+16697/1
@CBFFFFEFHHGAHIHIJJJJJHIJJIJJIJIIGIJIIIJIJIHFCHBGG
@2095822/1
gcctcttgtatgcgaaggtgttgaggcgcttgtggtgg
+2095822/1
1:?DDDDBFFDBFF@CFEFDACC?9E@DAADGHGC9?B
@16996/1
caaatggaaaaaaaaattggtgaaaagaatcacaagtaagatactgcaaa
+16996/1
@@<DDDDADFBF@FFCGHGG?BD??BDBG@GHG<??FAFGI9@=@FEEE@
@2096088/1
cgacactgaggtcacggtactcgcggtacatgttgtgtacacctgagcga
+2096088/1
@@CFFFFFGHHHHJJJJHHIJJIJIGHHIJJJIJIDHIJJGHGIIJJJJI
@710813/1
caccagttcatatttgggcacagttcctcgacgagcaagtagttcttgaa
+710813/1
CCCFFFDFHHHHHJJJJJIJJJJHJJJJJJJJJJJJGHIGIJIIJJJJJJ
@2096404/1
cgagtagagccttagctgcggaatgcttagcttccttcttagagcgtccc
+2096404/1
@CCFDEFFHHHHHJIJJJIJJGJJJJJJJJJJIJJJJJJJJJJJJIJJJJ
@2096450/1
ggcaggttgaactcacaccattcaatttaaaagaaactgggtgcgtgcag
+2096450/1
C@CFFFEFHHHHHJGIG>FHHIJGEIJJJEHIJJIJIIJIIGIGJDFGIJ
@17642/1
gcaaagataagatgaagaagaggagcaaatggaaaaaaaaattggtgaaa
+17642/1
@<@?BDDDDDHHHIIGIGGGGII<FHGGIDGE>FHEHGEBGGH;@8@AAH
@2771944/1
cttagctgcggaatgcttagcttccttcttagagcgtcccgtacccatag
+2771944/1
@@@DDDFFFFHHDHHIIIIIEHIIGIJGIGIJJFGIDFGGGFGHGGIIGC
@18160/1
ctgggcctcttgtatgcgaaggtgttgaggcgcttgtggtggtgcacgcg
+18160/1
@@@DDDDD;?FHHEEG<FC<@FGH?EHHCH?@?FDHBFH.<@;;F=@E=E
@2097345/1
gccagatgccaaagttcttgatcttcactgggctcttctctgggatttcc
+2097345/1
CC@FFDFFFFFDHIDG?FBHBEEGCDAEHH<EFGEFHIIGGGDHEGGHGB
@7554574/1
cacagttccagtctcaggcacattgccattagtagactgatcagccggag
+7554574/1
CCCFFEFFHHHHHJJJJIJJJJJJJJJJJJJJIJJIIJJJJJJJJJJJJJ
@18480/1
ctggcaatgtggatagctggacaaggcactggcaacgaccaatcatggac
+18480/1
???B:B2ADADDDD>CEIEDIIIC>E=EFEE>EAD@0?@DDDEDDDBEC<
@18728/1
gtcttcttgaacttcttcaattgacgcaaaaagtaccagaaacgggactt
+18728/1
CCCFFBFDHFHHHIBGHIIIIIIGIIEIIIGGIHDDGGI@FGIGHGDEHD
@19085/1
catacataataaaattagaggaagtaggtgctgggcctcttgtatgcgaa
+19085/1
CCCFFFFFHHHHHIIJJJJJJHIJJIIIIIIIJJJIJJJJJJJJJJJJGH
@19100/1
gtctttgtataccttcaggtgatcgaacatcatgtcttcaaactccacta
+19100/1
CCCFFFFFGHHHHJJJJJJIIJJJJJJJJJJJJJJJJJJJJJJJJJJJJI
@1402147/1
cgttaaatgccacgacgctcggacatttcaattttatttagttggtcttg
+1402147/1
@@@DD7DDHA?FHGIGHG?FGGEE6DD?GDEHBHGGIIIECBDHHIIEHI
@1402382/1
catacataataaaattagaggaagtaggtgctgggcctcttgtatgcgaa
+1402382/1
@@@DDDEEF?C?HGGHIE<F>G@>GF4<AC9CE:;EEDGFGG?FFA9@?D
@1402691/1
agcaaatggaaaaaaaaattggtgaaaagaatcacaagtaagatactgca
+1402691/1
CCCFFFFFHGHHHJJJJJJJIJGGGIIIJCHHIGHIJIIJJIIIJJJJIH
@1402726/1
gttgtgtacacctgagcgagactcataacgcagccagatgccaaagttct
+1402726/1
CCCFFFEFHCCFHIJJJJIIIJJJJJJJJJJJJJJJJJJJJJJJIJHHIJ
@4818450/1
agccagatgccaaagttcttgatcttcactgggctcttctctgggatttc
+4818450/1
CCCFFFFFHHHHHJJIIJJJJJJJJJJJJJIGIJJJJJJJJJJJJIJJJJ
@20011/1
gcactgagtgacggcacctccgacactgaggtcacggtactcgcggtaca
+20011/1
CC@FFFFFFFBHHGGHIIGIJJIGIJJGDHIDGIGIJCDHGIIIIFHFFE
@713218/1
ccgacgacgacactgtacagttagaaatgttacaacctctatactttgca
+713218/1
CCCFFFDFHGFHGIJIFGHGHGIICGGHGGIIIIGIIJDIHIJJJJJJIG
@4819083/1
gtctggagagaagagcctcatcttgtatagaggaggcttgggctcgctct
+4819083/1
CCCFFFFFHHHHHJ2CGHJJJJJJJIIJJJJJJIJJJJJEHJGIIJIJII
@4819141/1
cttcttagagcgtcccgtacccatagcaacaagatcag
+4819141/1
?7;;BDDDDDFDDBHBB?CBBHI@D@3C4CB?FHEHBD
@1403765/1
tttactcgaatagtcttttctaacttgaacagtgcgatgttttacaaggg
+1403765/1
CCCFFFFFHHHGHHGHIGJJJJJJJJJIJJJJIGCHGIICHIIGHGGDBH
@713701/1
cggacatttcaattttatttagttggtcttggttgaacggaactccaatc
+713701/1
CCCFFFFFHGHHHJJJJIJJJJIIJJHHGJJJIGJIJIJJJIIJIEHJJI
@713754/1
aggtgctgggcctcttgtatgcgaaggtgttgaggcgcttgtggtggtgc
+713754/1
@@@DDDDDFFBFHGGIIGGIIII1:FF?B?DFAFGDHEEGGFGC.;C@A;
@4820116/1
gtgctgggcctcttgtatgcgaaggtgttgaggcgcttgtggtggtgcac
+4820116/1
@CCFFFADBFHHGJIHGIIIJGHHJCFGHIHHIIIIIIJGIHFIHEHIGG
@4820167/1
gtgacggcacctccgacactgaggtcacggtactcgcggtacatgttgtg
+4820167/1
CCCFF?DADFDFFHIFHGGIGGHHIGCFFEBFDHHIIIGIGHHHH@DFBB
@6880137/1
acttcacgacgcttcagcagagtgcacacaatggtgaactggcgttcatg
+6880137/1
@@@FFFFFHHHHHJJIJJJJJJHIJJJIJJJJIJFHGIIJJJJJIIJJJI
@4820820/1
gctgggcctcttgtatgcgaaggtgttgaggcgcttgtggtgg
+4820820/1
8?@DDD?DADDDFIIED<F@CGGHEGHI9GF=FHGHGCDA=F;
@4820840/1
gcttcacctgtggccggcggcacgcagacgccttgatgacctccac
+4820840/1
CCCFFFFFHHHHHJJJJJJJJJJJJJJJHHHFFDEEEEEEDDDD55
@6880535/1
cacagttccagtctcaggcacattgccattagtagactgatcagccggag
+6880535/1
B@@BDFFFHHHFHJJJJJIIJJJJJJJIJJJJIJIJJJJJJJJJJJJJGI
@3457290/1
ggcaaatttttggttttaaccacatagttcccgatctcgcgggat
+3457290/1
??8BADADA?FHDED?EBCE<<?;DFA:?DG<F<?G?BFEHAF@4
@3457369/1
gtcttcttgaacttcttcaattgacgcaagaagtaccagaaacgggactt
+3457369/1
CCCFFFFFHHHHHJJJJJJJJJJJJJJJJJJJJFHIJJJJJJJJJJJJJJ
@6880774/1
ctcgttttgttagacttcagtgtagctttgtattatgttcactttcttat
+6880774/1
@?@DDBDBBACHA:<AFGHFFHHGHDHGHBAFEHICB?EBG?CHGFDGCF
@5507560/1
gctgatccgagttggatgcggttttcacgaatatattgtgggatgcttaa
+5507560/1
C@CFFFFFHHHHHJJIJJIJJHIIJJIIJFHIIIIIJIIJIJGIIJIJGH
@2772803/1
ctatttggcgttactgcttaatactactcactgatttatgtagcatcatc
+2772803/1
<@?DDFFFHHDFFGHHGIJGEIIJJJIIJGHGHFHEGHIIJGHBGIGGIE
@2773139/1
tttttaaactcatattttcatggtaccaagttatgaatttttcaaatcgc
+2773139/1
@@CFFFFFHHHHHIJJJIJJJJIIIIJJIJHIIJJIHIIJJJJIJJJJJJ
@2098298/1
atacataataaaattagaggaagtaggtgctgggcctcttgtatgcgaag
+2098298/1
CCCFFFFFHHHHGJJJJJJJJJJJJJJIIJJJJJJJIJJJJJJJJJJIHJ
@6881956/1
gttgaaacttggtacagatatagtttagaaccttagaaaggacataggat
+6881956/1
CCCFFFFFHHFHFHIIIGHHIIIIGIIJIIIIJJIIGGIJJDGIIJJIJI
@6881967/1
ctgcaaacatgccagttataaagcatagcccgaagtgctattggcacaca
+6881967/1
CCCFFFFDDHHHHJJJJIJJJJIGIJGIIJJJGIIFGHIIGIJIJIIJJJ
@3458688/1
gtggattttaatgttattattacagcatacataataaaattagaggaagt
+3458688/1
B@@FFFFFHHHHHHIJJJJJJJJJJJJJJJJJJJJJJJIJJJJIJJIIJG
@6882168/1
cagcatacataataaaattagaggaagtaggtgctgggcctcttgtatgc
+6882168/1
CCCFFFFFHHHHHJJJJJJJJJJJJJJFHIJCGHHJIJIJHHHHIHHIJJ
@6882288/1
gtaagatactgcaaacatgccagttataaagcatagcccgaagtgctatt
+6882288/1
CCCFFFFFHHHHHJJJJJJJJIJJIIJJJJJJIJJJJJJJJJJHIJJIJJ
@3459040/1
gcggagattaatggtataagcatagaatgttcgacgtgattctttaattt
+3459040/1
@@@FDDFFHHFGHIFDGIGHIIJIJJIIIHIIEGGGFBHHIJIJJIHIII
@5509094/1
ctcatcttgtatagaggaggcttgggctcgctctccgaagggagcttgcg
+5509094/1
@@@DDBDDDCDBFGIIG;FBAAFH;CEB;?F;DCA?D6??:F24AHCGGG
@4139535/1
gtggaactgcttcacctgtggccggcggcacgcagacgccttgatgacct
+4139535/1
@@@FFFFFHHGGHGJJJEBBBGGIIIJIIJIIJGHFFFDDBDDCDDEDDD
@2774760/1
agctagagctgtcgcttcgttttgatgaagcaacaacttctttgaattgg
+2774760/1
@BCFFFFFHHHHHJJJJJJHIJJIGIJJIIIJJJJJJJJJJJJJHGIJJJ
@2100022/1
catgaaacaaacactaaatgtaaatttaagcatcccacaatatattcgtg
+2100022/1
;;?DD;DA;DAD??AAE3C:3AFEEBAAAFA<C<9CEDDDDEBE<?BDED
@6883214/1
ccacaatctggtctggagagaagatcctcatcttgtatagaggaggcttg
+6883214/1
CCCFFFFFHHHHHJJJIJJJIJJJJJJJJJJJJJJIJJJJIJJJJJJJJD
@4139915/1
cctcttgtatgcgaaggtgttgaggcgcttgtggtggtgcacgcgcttgg
+4139915/1
CCCFFFFFGHFFH=CGI<FAFHGGHIIIIIIFAHFHI;FGGHHIIGEFFC
@6883521/1
attaccatttcgtacaaacatgttaagtaaataagaatccgattatccat
+6883521/1
CC@FFFFFHHHHHIJIJJJJJJIJIJJIIJJJIJJJJIIJJJJJJIJJJI
@7554906/1
atacgatactgattccacattaataatagggatgatgactaatgactata
+7554906/1
@C@FDDDDFHFGHICFGGIJHGGGIJGIGAFHIIIIIJJJIJIJEHGIJI
@2100851/1
attccatttaattgatttgtgcacttagcttcgggttggacgaccaaaac
+2100851/1
@CCFFFFFHHHHHJJJJJJJJJJJJJJJJJJJJJJIJJJJJJJJJJJJJJ
@7555280/1
atctgattgtgctgttgtggaactgcttcacctgtggccggcggcacgca
+7555280/1
CCCFFFFFHHHHHJJJJIJJJJJJJJJJJJJJJJIJJJJJJJJJHFFDDD
@7555335/1
gcctcttgtatgcgaaggtgttgaggcgcttgtggtggtgcacgcgcttg
+7555335/1
C@CFFFFFHHHHHJHIIGAEDGIJIJIIIJJJJJJHGIIIJJGIGIFDED
@2101033/1
tgaggcgcttgtggtggtgcacgcgcttgggcagagggaatctgattgtg
+2101033/1
CCCFFFFFHHHHHJIJJIIJJJJJJJJJJJJJJJJJJJJHHHHHFFFFFF
@4140763/1
gtgctgttgtggaactgcttcacctgtggccggcggcacgcagacgcctt
+4140763/1
BCCFFFFFHHHHHJJJJJJJJJJJJJJJJJJJJJJJIHHFFDDDDDDDDD
@4140826/1
ctcatcttgtatagaggaggcttgggctcgctctccgaagggagcttgcg
+4140826/1
CCCFFFFFHHHHHJJJJJJJJJJGHJJJJJJJJJJJJJJIJJIJJJJIJG
@4140955/1
gcttcacctgtggccggcggcacgcagacgccttgatgacctccactttg
+4140955/1
CCCFFFFFHHHHHJJJJJJJJJJJJJJJHHHFFDEEEEEEDDDDDDDDDD
@2101495/1
ctggggaaaagatcctcatcttgtatagaggaggcttgggctcgctctcc
+2101495/1
BCCFFFFFHHHHHJGIIIIIIJJIIIHGHGGJIIIIJGCGGHFEEGHGIF
@1406371/1
cttcacctgtggccggcggcacgcagacgccttgatgacctccactttga
+1406371/1
@@@FFFFADADHHGGEEAGHIGAB<5;C::BBFCC;;;>ACCCAACCCC>
@1406612/1
ggggttattgttatgtcgatgtcgaacccaaaaatgtaattaactttttt
+1406612/1
BCCFDDDFFHFHFIJIJJEIICFHDIJJIIIGIIIJFIHIIJIIGIIJIJ
@20748/1
gctgcagatgactgtgcatccttgctagtaagtcctgagccatagcaaac
+20748/1
C@@DDFFFHHGFHIJJJJJJJJJJJJJJJJIIHGHIIGGIIJJGIJJJJF
@7556556/1
gccacaatctggtctggagagaagatcctcatcttgtatagaggaggctt
+7556556/1
CCCFFFFFHHHHHIJJJJJIJIJJJJJJJJJJJJJJHIJJJJJJIJJJJJ
@7556626/1
atcacaagaagttatttgttcaaataacttattaaaattaatatgcgtga
+7556626/1
@@<D?;DDAFHAFHDFHIBEBAHAFFEGHHHHIG@<EEFG@DBGFEH?@B
@7556677/1
gctgggcctcttgtatgcgaaggtgttgaggcgcttgtggtggtgcacgc
+7556677/1
CCCFFF?DHHHHHFGHIIIBGFG:?CEGFHIDGIIIIIIHHGEFGHGGIE
@21290/1
ggcaatgtggatagctggacaaggcactggcaacgaccaatcatggactt
+21290/1
C@@FFFFDHHDHHJGIJGCGGIIIGIJJJIIIJGIGGEGIJJIIJJJJGI
@7556873/1
cgggctctcaggcaggcaagatgggcatagtaggtaggcgtagggta
+7556873/1
@@@DDDDDFHDBFEGE:BFHGGE@FHIIIICHGI9BFHGG?FHDF=B
@2102516/1
gttgtggaactgcttcacctgtggccggcggcacgcagacgccttgatga
+2102516/1
@@@FADDDDHHHDIIEEHEEHIIFDHIIIIGIIBBA<BCEDDBBDDCDCC
@1407308/1
gcttcatccagaggcaagcgctccaagttgcttggaggcttgggcctgtt
+1407308/1
@C@FDFFFHHGFHIIFIJIIGEGHIGIGHIGIIJBHGJIIIIJJFEBFFC
@21432/1
gtttgtctgtttgtcggtttgtctgtttgtctgtttgtctgtttgtctgt
+21432/1
@@@FFDFFGFHAHIIBG?FEHHGIIFFHGIGHIIIIIIIIGHIIIC@DHH
@1407968/1
ggtgctgggcctcttgtatgcgaaggtgttgaggcgcttgtg
+1407968/1
@@@DFFFFGGHHGJJJIIIE<3ACAA@?@FEG@BEEIJJAFI
@7557801/1
cactgagtgacggcacctccgacactgaggtcacggtactcgcggtacat
+7557801/1
CCCFFFFDHHHHHIJJJJJJJIJJJJJIJJGIJJJJIJJJJJJJHBEFFF
@7557832/1
gcaccatgcaccgccatgccatgtaccacgcctgggatgccacccggcac
+7557832/1
@@@FDFFFHHDDHGGFGHDHHGIIJFHGJIIJJGGICFHDFGHIIGA@@H
@1408325/1
tggtcttcttgaacttcttcaattgacgcaagaagtaccagaaacgggac
+1408325/1
@@CFFFFFHFHHHJJJIIJJJIJIJJJHJHIJJJJHIIIIJEHIJJJJGI
@7558350/1
gtacatgttgtgtacacctgagcgagactcataacgcagccagatgccaa
+7558350/1
CCCFFFFFHHHHHJJJIIJJJJJJJJIIJJJJJJJJJJJJJJJJJJJJJJ
@7558673/1
gcctcttgtatgcgaaggtgttgaggcgcttgtggtgg
+7558673/1
@@@DADDA=A=A:C:8CE3ACAFBCF;@B@@89?FF;B
@6196446/1
gcaaagataagatgaagaagaggagcaaatggaaaaaaaaattggtgaaa
+6196446/1
CCCFFFFFHHHHHJJJJJJIIJJIIJIIJJJJIJJJJIJJJJIIJCGIIG
@3460046/1
cacggtagcactgagtgacggcacctccgacactgaggtcacggtactcg
+3460046/1
CCCFFDDFHHHHHJJFHIJJIJJJJJJJJJJJJJJJJJGHIJJJ@EIJJH
@3460068/1
aagaaggtggcggccagaatctagacatgcacagctcttgcagccatcca
+3460068/1
CCCFFFFEGHHHHJJJJJJJJJJJJJJJJJJJJJJJJJJJJJJJJJJJJJ
@3460180/1
cactgagtgacggcacctccgacactgaggtcacggtactcgcggtacat
+3460180/1
@@@DFFDDDFFHFE@GEHIIIIGGIIIEGHBGICD<?CFHHCGHE49?C@
@7560091/1
ctcttgtatgcgaaggtgttgaggcgcttgtggtggtgcacgcgcttggg
+7560091/1
CCCFFFDDHHHHFIGGGHIHIHIJIJJJJIHGIHIJJIJEHIJIHFFFCD
@6197421/1
cgactgtcacacggtagcggaaggtgggttcgtgaatcatgccctcaatc
+6197421/1
@@@DD?DDFHHDHG?CAHIAHIB?1:??@BFHDFCHICGI4==CGEHGEE
@3460721/1
ctcataacgcagccagatgccaaagttcttgatcttcactgggctcttct
+3460721/1
CCCFFF?DFFFHGJGIHEGHIGGHIDHGGGHIIBGHEGGEG@GBFHIIIJ
@4821357/1
gttgtgtacacctgagcgagactcataacgcagccagatgccaaagttct
+4821357/1
CCCFFFFFHCCDFIHIJJJJJJJJJJJJJJJJJJJJJJJJJJJJJJHIJJ
@6197815/1
ctctggttcgattgggcctcaaaaaatcacgtttatacatttttttttta
+6197815/1
CCCFFFDDFF;DDGBEDGFIGC?ABCGHEHGBGHFGIHCHHIIGIIAHD;
@5509984/1
gccaatcttattctcgagactgtccaaggatttgtggaaacgtagatgtc
+5509984/1
CCCFFFFFHHHHHJJJJJHIHIHHIJJJJJFEEHHIJIIJJJ?DFHGHDH
@5509986/1
tttagaatatacgaaacagcaggaccactgcagacaaataatcatacgac
+5509986/1
;??DDD?D>FAFABBABACHII9BGCBGHBFIEDF@GIIIHHIEI<CDFG
@714487/1
gcggggatatttccagactttcccga
+714487/1
@;?DDDDD<DFDF<?F<CDHGFHGG@
@5510101/1
gtcacggtagcactgagtgacggcacctccgacactgaggtcacggtact
+5510101/1
@@CFFFFDHHHHHJJJJGHIJJJJJJJJJJJIHIIIJIJJIGIJJJGIHH
@3461397/1
tgcctggctcccatgtcacggtagcactgagtgacggcacctccgacact
+3461397/1
CCCFFFDFHHHHHJJIJJJJJGHIJJJJJJJFHIJJIDIJJJJJJJJJJI
@3461401/1
cttggttgaacggaactccaatcctttactcgaatagtcttttctaactt
+3461401/1
CCCFFDDDHDHHDHIIEGCHGGGIIIGECHIJFJJIIIGIHEHGID?BGI
@6198385/1
gacgatttcaccagtggtcttcttgaacttcttcaattgacgcaagaagt
+6198385/1
?@@F<DADBHHHHIHBHGFGHIEIIGIIIHGHCGAHIIIIIIFIIIIII?
@5510642/1
ctaacgacatcaatcaccagcttaaaagccaggtgtccatcacaagaagt
+5510642/1
:?;=ABBD?CFDAFE<2:ACDFA?F?CCEFFFF??GB<F?B@?BGB?FF?
@4822519/1
gcgttgatgtcgcaagatagtgagacattcactttttagtcataatcttc
+4822519/1
@?@DDADDFADDFEFEFGFF<AFE?E>BFEGFGIIEEEEFFIFGGEEFIF
@715750/1
ggcacctccgacactgaggtcacggtactcgcggtacatgttgtgtacac
+715750/1
CCCFFDDDDFHAFHIFJJCFFGEGB?DDHDGBEG7AHEHEFGFGI=ECEC
@4823079/1
caccacagttccagtctcaggcacattgccattagtagactgatcagccg
+4823079/1
CCCFFFFFHHHHHIBFHIJIJJIJJJJGHHJJJJIHIHJIJIIIJGIIII
@716369/1
atgtcacggtagcactgagtgacggcacctccgacactgaggtcacggta
+716369/1
@@CFBDEFG<DFFGGHIGIFBEHHAE@FFHGGHGHIIGIHIJ@FHGDH@=
@716624/1
gcggctgaattgcagcatcttgtcgagaacatgaagccgctttggtttac
+716624/1
?@@FFFFDHHHHHJJJGIJJJJAEHHIHGHIFIJJJFHIGHIGIIGGIJJ
@5511890/1
ggctcgctctccgaagggagcttgcggccgatgacctcatactccttcaa
+5511890/1
@B@FFFFFGGHHHJJJJJIFEIIIJHGEHFHBGIIIJIHHGHHHFFFFFE
@4823569/1
gtcacggtagcactgagtgacggcacctccgacactgaggtcacggtact
+4823569/1
CCCFFFFDHHHHHJJJJDHIJJJJIJJJJJJJJJJJJJJJFHIJJJGHHH
@716794/1
cgcgagtggggccgtcagaacctgatagaaacggttggcgttaggtatat
+716794/1
BCCFDDADHHHHHJJGIJJIIIJJGJJJJJJIIJGGJIIJEHHHH@CDFD
@3463733/1
gctctgtgcctggctcccatgtcacggtagcactgagtgacggcacctcc
+3463733/1
@@@FDDFBFDFBHIJJJJIIIJJJJJEHIIJICGIGIDGGIIIHIIIEII
@4823734/1
cactgagtgacggcacctccgacactgaggtcacggtactcgcggtacat
+4823734/1
CCCFFFFFHHHHHJJJJJJJJJJJJJJJJJHIJJJJIJJJJJJJHEEFFF
@3463881/1
gtctttggagccctgtccaacggtagatggaactctgtcgccgataccag
+3463881/1
BCCFFFFFHHHHHJJJJJJJJJJHIJJJJJJJJJJJJJJJJJJJJJJJJI
@4823871/1
ggcgcttgtggtggtgcacgcgcttgggcagagggaatctgattgtgctg
+4823871/1
CC@FFFFFFFHHGFEGIJJIFJIJJJJJJJIIJJJBHIJJJIJJJIIIGH
@5512241/1
catacataataaaattagaggaagtaggtgctgggcctcttgtatgcgaa
+5512241/1
C@CFFFFFHHHDHGHGGHHHGAGHEFHGFFGHHIIEEIJJJJGFGGCHCD
@2103348/1
gtcacggtagcactgagtgacggcacctccgacactgaggtcacggtact
+2103348/1
@@@DDD>DDHFDHIIBB<A<HFCAE?;F?0@?@?F@===;.8=8@6DCE>
@5512495/1
cagttcatacttgggcacagttcctcgacgagcaagtagttcttgaagca
+5512495/1
BCCFFFFFHHHHHJJJJJJJIIJJJJJIJJJIJJJJHJJIIJJJIJJJJJ
@2103515/1
agcatacataataaaattagaggaagtaggtgctgggcctcttgtatgcg
+2103515/1
@CCFDDFABFFFCGHEFHEFBII@EFAEHIAFHIID?;DGGIIG:FD>?D
@2776369/1
ctcggagatgccgtcccggtacataatgatacgatgcggcttgaacccgc
+2776369/1
CCCFFFFFHHHHHIJJJJJGHIJJJJJIJJJJJJJJJJJJIJEGIFHHEF
@3464385/1
agcaaatggaaaaaaaaattggtgaaaagaatcacaagtaagatactgca
+3464385/1
@CCFFFFFGHDHHIJJJIIHIJGHHJJJJJJIJJJIHJFHIIJJJIIJIJ
@6884774/1
agaagatcctcatcttgtatagaggaggcttgggctcgctctccgaaggg
+6884774/1
<@?DFDDFGHFFHIIGFH@FHGBAHEHGIII:;;CDFHAEHD@G@AE@FG
@2776864/1
gggaagtggtgataaagataagtataggctcaaaacctaacgacatcaat
+2776864/1
CCCFFFDFHHHHHJJJJJJIJJHHJJJJJJJJJJJJJJJJJJJJJJJJJI
@2104057/1
gtgctgggcctcttgtatgcgaaggtgttgaggcgcttgtggtggtgcac
+2104057/1
@@@DDDDDHFHHFI@AGHIIIEC@F:EEDBCFG@GHGBH=CE.;F@DHII
@4141948/1
ggtgcacgcgcttgggcagagggaatctgattgtgctgttgtggaactgc
+4141948/1
@@@DFFFDHHHHHJFIIIIEIGIGGGGGGHIIJIIJGGHIIDEGGAGIJJ
@2104511/1
ctgttgtggaactgcttcacctgtggccggcggcacgcagacgccttgat
+2104511/1
@CCFFFFFHHHHHJJGJJJJJIHHIIGJJJJJJJJHHFFFDEDDDDDDDD
@6885540/1
gatgtgggtgtagctttaaggggatctgctgtctgtggagctgatgcttg
+6885540/1
@@@FDDDDFAF?DEGIIJGHGIIGGGGIIJGIHEFDGGFGGHGIJIIJIE
@2777725/1
gtgctgttgtggaactgcttcacctgtggccggcggcacgcagacgcctt
+2777725/1
@@@FFFFFHHGHFHJIGIIGIGHJJAAAAFGFGHGIIGHEDBDCD@BD<=
@2777878/1
gtcacacggtagcggaaggtgggttcgtgaatcatgccctcaatctgcac
+2777878/1
CBCFFFFFHHHHHJJJJJJCGGI@FIJGGIJIJJJJJJJIJJJJJJJJJJ
@717345/1
cggcacgcagacgccttgatgacctccacttt
+717345/1
@@@DDA?DHHAAFD@??BHGBCG?B?8DH@GA
@2777971/1
ggctgtttctcactagtaagagcttttcgtataatatgatatgatgccga
+2777971/1
CCCFFEFFHHHHHJJJIJJJJJJJJJJJJIJJJJJJJJJJJJJJJJJJJI
@4142857/1
gtatgcgaaggtgttgaggcgcttgtggtggtgcacgcgc
+4142857/1
???DB>D;0CD2AA;?9:CCE<DADDDID?B??98B;6A5
@4142860/1
gcgacaccttgtggctgtgacttgtagtcaaggtggagattttactatct
+4142860/1
@@@DFFFDHFFBHGGIICEFGIIIHGHFIJEHICFHHGBFFGIDHHDF?@
@717867/1
cttagcttccttcttagagcgtcccgtacccatagcaacaagatcagcga
+717867/1
CCCFFFFFHHHHHJJJIJJIIIJJJIHIJJJJJHGGIJJJJJGGJJJJJJ
@4143237/1
atggagtgagcacgggctctgtgcctggctcccatgtcacggtagcactg
+4143237/1
CCCFFFEFHGHHHIJIEIIJJGIIIIIJJJJJJJJJGHIJJGFGHJJJJI
@4143273/1
gttgaggcgcttgtggtggtgcacgcgcttgggcagagggaatctgattg
+4143273/1
CCCFFFFFHHHHHIJJIJJHHIJJJJJJJJJJJJJJJJJJHGHHFFFFFF
@718116/1
cttcacctgtggccggcggcacgcagacgccttgatgacctccactttga
+718116/1
C@@FFFFFFFBDFGGIIJJJJJJIIIJGEEEFFDEEEEDEDDDDDDDDCA
@718157/1
cagcagagtgcacacaatggtgaactggcgttcatgcggcaaacgcctat
+718157/1
CCCFFFFFDFHHHJJGIJJJHIJJJJJJJJJJJJJJJJJJIJJJIJJJJI
@718235/1
cctgccaccaataaatcgttttaacaactgggctctatgggacaaagtag
+718235/1
CCCFFFFFHHHHHJJJJJIJJJJIJJJJJJJJIJJJHIJJJJIIIJJJJJ
@2778849/1
cggcacctccgacactgaggtcacggtactcgcggtacatgttgtgtaca
+2778849/1
CCCDFFDDFDFFFIIGGBAC?BCGFAHGHCDDFHIAFBGE@D7@DAEECC
@718514/1
gttggaatgattctggtgggttgtcctgcagagcttgccacatcttgtaa
+718514/1
CCCFFFFFHHHHHJJJHIJIIIIIJJJJJJJJIJJIJJJJJJJJJJJJJI
@1409945/1
gcgagactcataacgcagccagatgccaa
+1409945/1
@@@DDD<DFFFDBFIIIFGF3C1CB>FEI
@2106312/1
gccaggcacacggacttacgaagtaaattcaattgttgatatagaggata
+2106312/1
@@BFDFDDFHGHGJJJIJJGGGIHIIJIJIGIIJIGJIGIIJIIIIIIJJ
@4143843/1
aaccgattgacatgaaacaaacactaaatgtaaatttaagcatcccacaa
+4143843/1
CCCFFFFFHHHHHJIJJJJJJJJJIJJIJJIJJJJJJJJIIJJJJJJJJI
@2779149/1
tggagagaagatcctcatcttgtatagaggaggcttgggctcgctctccg
+2779149/1
@@@DDADDGDDHFIEIJIHIIJHDIIIGGIIIJIEG?FCGGEGG@CHGGA
@1410165/1
gaggcgcttgtggtggtgcacgcgcttgggcagagggaatctgattgtgc
+1410165/1
@@@DFFFFHH;C=2A;@CGHIIFHIGHGFGGDEEHCH66A=CHHHE3?BC
@718790/1
cagcatacataataaaattagaggaagtaggtgctgggcctcttgtatgc
+718790/1
@@@FFFFFHGHHHJJJJJJJJIJJJJJFHIJHHIIHIJIJJJJJJIIIJI
@2106507/1
atcaatttatcttcaaatgacgacaccacagttccagtctcaggcacatt
+2106507/1
@CCFFFFFHHHHHJJJIJJJJJJJJJJJJJJIJJJJJIIJJJJJJJJJJJ
@4144293/1
ggaactctgtcgccgataccagatttaaaaaaaaagaaatt
+4144293/1
?<@DDDDB?A?DFG>EGDGCEFG>BHGGGG<D:FH/C@C=7
@2106806/1
ggtgcgtgcaggatcctcgtcattgcctggcatacaaggcaaagcaccga
+2106806/1
@??DDDBDA=AACA;<CEG<CCDA?9:CCBGA@9DA>FFFFFF;;?D8@;
@719119/1
gcaagaagtaccagaaacgggacttagccacaatctggtctggagagaag
+719119/1
CCCFFFFFFHHHHJJJJJJJJJJJJJJJJJJJJJJJJJIIJJJJJJJJJJ
@4144882/1
gcacgtagttctcagcttccctgcaaagttaaccatcttgtattcaaaag
+4144882/1
C@@FFFFDFHHHHJJIGGJHEHGEHIGGGHHIJIJJJJIIGIIJJJIIGI
@720001/1
aataaaattagaggaagtaggtgctgggcctcttgtatgcgaaggtgttg
+720001/1
@@@BDDBDFHF>BFEHGC<IH@FGH9?;FHEEGIG9?DFEIBAGG9BBDH
@720058/1
gcgcttgtggtggtgcacgcgcttgggcagagggaatctgattgtgctgt
+720058/1
???BDADADB<CD<C?EEDEAE??DDDCDDBDDD>ACC=@=CAC=ACD==
@720251/1
gcctcttctaaagcaaacaatgagacctgtgcaacccatttgatgctgac
+720251/1
@@?DBDDDFHFDHBEHIFGIGEH?FECF9<?9?FHEBFHEE<DB@DFHED
@1411745/1
tgcaaacatgccagttataaagcatagcccgaagtgctattggcacacag
+1411745/1
CCCFFFFFHHHHHJIJIJJJJJJJIJJJJJIIJIHHIJJIJIJJGIIIJI
@1411868/1
gtgcgcgcgcttgggcagagggaatctgattgtgctgttgtggaactgct
+1411868/1
CCCFFFFFHHHHHIIIJJIJJJJJJJJJJJJJJJJJJJJJJJJJIJHHHH
@7562169/1
tgtacacctgagcgagactcataacgcagccagatgccaaagttcttgat
+7562169/1
@C@DFDDDFHHDHIFHDEHIJJJIEHGHFHGIIJEHJIJJIIIIGGFHIG
@7562663/1
ctgggcctcttgtatgcgaaggtgttgaggcgcttgtggtggtgcacgcg
+7562663/1
CCCFFFFFHHHHHJJJJJGIIJFHHHJJJJFJJJJJHIJHIJFHIJJJHH
@24816/1
gttcaggcatcacgtgaaaactaacggttcgatttcgatgaaacttggta
+24816/1
CCCFFDEFHHHHHIHIGIJIJGIJIJIJJJIIJJJJIJJJIIIJGIEG<F
@7563182/1
aggtcatcaaggcgtctgcgtgccgccggccacaggtgaagcagttccac
+7563182/1
??@ADDDDF?FBHH@@?CDE@EHGHIIIIIIIGIII=CHCEEFHA@DEEE
@1413362/1
cactgagtgacggcacctccgacactgaggtcacggtactcgcgg
+1413362/1
?<@DDA?DH8FDFGIHEGIIGGIIGEGEECHGIIFHHCFG>AFB/
@1413574/1
ctggcgttcatgcggcaaacgcctattaacattatcatcgttctcagcat
+1413574/1
CCCFFFFFHHHHHJJJJJJJJJJIJJJJJJJJJIJJGIJJJJJJIJJJIJ
@7563948/1
tggaactgcttcacctgtggccggcggcacg
+7563948/1
=??BADDDD>DC::AE@:<?EB??1?@:A;5
@7564139/1
ggcagagggaatctgattgtgctgttgtggaactgcttc
+7564139/1
CCCFDDDDHFGHHJJJEG>CFHHID@DACHGEGHCGGGD
@7564201/1
cgttgatgtcgcaagatagtgagacattcactttttagtcataatcttca
+7564201/1
CCCFFFFFHHHHHJJJJJJHIIJJJIJJJJJJJJJJJJJJJJJJJJJJJJ
@7564526/1
gtaagtttgtcgagtagagccttagctgcggaatgcttagcttccttctt
+7564526/1
C@@FFDFFHFDHFEIJGIJJJGIGIJJJIGIJJJJJJIIJIJJJJJJJJJ
@3465451/1
agttaaccgcaatgttggagcttggtacaaagcaaaggtcgggcagttcg
+3465451/1
@CBFFFFFHHHHHJIJJJJJJJJJJHIJJJJJIJJJJJHIJJJJJJHJJJ
@7565186/1
gtacattgaaaataaaaataaaaaaa
+7565186/1
CCCFFFFFFHHHHJJGIGGJGGGHJJ
@3465916/1
ataaaattagaggaagtaggtgctgggcctcttgtatgcgaaggtgttga
+3465916/1
@CCFFFFFHHHHHJJJHHJJIIIJJJJJJJJJJJIJJJJJJJJJDFGHIG
@26980/1
gtttcttggcatctatagatgtcggtggcgcacagggcacgcttgcgcat
+26980/1
@@@FFFFFHGHHGJJJJJJJIJJEIEHGIJGJIIGIJDGIEIIJJEGIJH
@7565407/1
gtgctgttgtggaactgcttcacctgtggccggcggcacgcagacgcctt
+7565407/1
CCCFFFFFHHHHHJIJJJJIIJJJJJIIJJJIJJJIJHHFFDDDDDDDCD
@6200958/1
ctctttacaagtagactcatctttagcacttggttcatcttttgaagatt
+6200958/1
CC@FFFDDFHHHHGGHHGEHIFGIIIIGIJJJIHHEGGIJJIIJHIJJIH
@3466410/1
gggctctgtgcctggctcccatgtcacggtagcactgagtgacggcacct
+3466410/1
CCCFFFFFHHHHHEEHIJJJJJJJJJJJIGGIJIJIIGGDHHJJJJJJJG
@27244/1
agcatacataataaaattagaggaagtaggtgctgggcctcttgtatgcg
+27244/1
CCCFFFFFHHHHHJJJJJIJJJJJJJHJJJIIJJJJJGJJJJJIJJJJIJ
@3466467/1
cttaaatttacatttagtgtttgtttcatgtcaatcggttcataaataaa
+3466467/1
CCCFFFFBHHHHHJJJJHIIJIJHIJJIJIJJIJIIGIIIJIIJIIJIJJ
@4824183/1
gcgtgcaggatcctcgtcattgcctggcatacaaggcaaagcaccgacga
+4824183/1
@@@BDDDED=D?CCB@CGAD>BHIGGGCGGCFA9?@???BDCB????;@G
@7565998/1
aggcgcttgtggtggtgcacgcgcttgggcagagggaatctgattgtgct
+7565998/1
CCCFFFFFHFHHFEHGGIJJJJJJJJIIIJJJIJJJJJJJJJJJJFDHHG
@7566042/1
aggcgcttgtggtggtgcacgcgcttgggcagagggaatctgattgtgct
+7566042/1
CCCFFFFFHHHHHJJFHIJJJJJJJJJJJJJJJJJJHJIJJIIJJJIHHH
@4824260/1
ctgggcctcttgtatgcgaaggtgttgaggcgcttgtggtggtgcacgcg
+4824260/1
??@?DDDB?FBHFI@GEH71CD<C9CBEHIIIBHECFBAFGI8@F;DDH:
@27512/1
gagagaagatcctcatcttgtatagaggaggcttgggctcgctctccgaa
+27512/1
@@@BD?DD;4CDBH9?@DEAFBFGI>HI?GAFEB:AD;B=<?FAFE@GHH
@27709/1
ggtgctgggcctcttgtatgcgaaggtgttgaggcgcttgtggtggtgca
+27709/1
@@?DBAAB=:CDFGIBF@IHCG7CCFFHEGHDF;BFD?:FDGGGI=BGIE
@2779958/1
gcacgttggcagtaatagtacaagtgaaaagtcacttgccgatggtagaa
+2779958/1
CCCFFFFFHHHHHJJJJJJJJJJJHHJJJJJIIJJJJJJJJIJJJDHIJJ
@2780019/1
gcgacttcgttcgcgtggaatagtgacttccggcaaatttttggttttaa
+2780019/1
CCCFFFFFHHHHHJJJJJ?@CGHDHIJJJJJJJJJJIJJJJJIJHIJJJH
@6887507/1
ctgctatttattttttctatattttcaatgaacagaattgacccttctac
+6887507/1
CCCFFFFFHHHHHJJJJJJJJJJJJJIJJJJJJJJIJJIJJJJJJJJJJJ
@6887875/1
gcaagaagtaccagaaacgggacttagccacaatctggtctggagagaag
+6887875/1
CCCFFFFFHFHHHIGIIGIJJJIJJJIIJJJJJIIHIIJJJIJGIIJEGG
@2780363/1
gtggattttaatgttattattacagcatacataataaaattagaggaagt
+2780363/1
BBBFFFFFHHHHHIIJJJJJJJJJJJJJJJJJJJIIJJJJJJJJJJIJJG
@6887930/1
ggatggagtgagcacgggctctgtgcctggctcccatgtcacggtagcac
+6887930/1
CCCFFFFFHHHHHJJJJJJJJJJJJJJJJJJJJJJJJJJJJJJJFHIJJJ
@6888052/1
cctggctcccatgtcacggtagcactgagtgacggcacctccgacactga
+6888052/1
@C@FFFFFHHHHHIJJJJJGHIJJJJJJJHIJJJJJJJJJJJJIJJJJJH
@6888128/1
ttattttgtttttctctgtgatctgtttcttggcatctatagatgtcggt
+6888128/1
CCCFFFFFHHHHHJIJJJIIJJIJJJJJJJJJJJJIIJJJJGGIJIJJJ@
@2108385/1
ttcaattttatttagttggtcttggttgaacggaactccaatcctttact
+2108385/1
CCCFFFFFHHHHHIJBFHIHIHIJJJJJJJJJIIIJJJIIJJJJJIJJII
@28542/1
ttttttatttttattttcaatgtacagacagcacttttctacgattttat
+28542/1
CCCFFFFFHHHHHIJJJIIIIJIIGIIJJJJJJIJJJJIIJJJJIIJJGI
@6888425/1
gacgcaagaagtaccagaaacgggacttagccacaatctggtctggagag
+6888425/1
CCCFFFFFHHHHHJJJJJJJJJJJJJJJJJJJJJJJJJJJJIIJJJJJJJ
@6888613/1
ccctgcagagcttgcaaagcttgcaatgatctttccttcttctctttttt
+6888613/1
@@@FDFFFGHGHHJJJGEFHIIIJ@CFH<CFIGHEHGHIIIJJJIJIJJI
@2108688/1
cttcagcagagtgcacacaatggtgaactggcgttcatgcggcaaacgcc
+2108688/1
@@@FFFFFHHHHHIJJJIIJGIIHIGIJJIJIIEHJJJGHIHIJIJIGGJ
@2781273/1
gggaatctgattgtgctgttgtggaactgctt
+2781273/1
?;?AA===:C:AD2AAFGIE@FFE>?F>@<99
@1416326/1
gcaagaagtaccagaaacgggacttagccacaatctggtctggagagaag
+1416326/1
?7@BD:D;AFFHHCGEDCFBA:DEIH?E?BCG=CDGGBFGHIC<;???;?
@2109152/1
ctgatcagccggagcagctccggtaagtttgtcgagtagagccttagctg
+2109152/1
@@?DDDDDHFH6DA?EGHGIIIIC::BGHI@GFHB@9?FCFEHEEAFC8F
@6889599/1
cgcaagaagtaccagaaacgggacttagccacaatctggtctggagagaa
+6889599/1
CCCFFFFFHFHHHJJJJJJJJJJJJJJJJJJJJJJJJJJIJJJJIIIJIJ
@720642/1
ggcgcttgtggtggtgcacgcgcttgggcagagggaatctgattgtgctg
+720642/1
CCCFFFFFHHHHHIJIIJJIJJJJJJJJJIJJIJJBAGHIJJJIJIJJIF
@721427/1
gcccagacctagcccaaattcttcttcttcagccggctttggtggttctt
+721427/1
CCCFFFFFGHGHHJIJGEHIJJJGIJGIIGFGGIIIGJJJIIBFHHGHJJ
@4146061/1
tattattacagcatacataataaaattagaggaagtaggtgctgggcctc
+4146061/1
CBCFFFFFHHHHHJJJJJJJJJJJJJJJJJJJJJJJJJJIIJJJJJJJJJ
@4146078/1
ggcctcttgtatgcgaaggtgttgaggcgcttgtggtggtgcacgcgctt
+4146078/1
CCCFFFFFHHHHHJJHHHJFGHHJIJJIIJJJJIJJFHIGHIJJJJHHFD
@4825619/1
gtggaactgcttcacctgtggccggcggcacgcagacgccttgatgacct
+4825619/1
:=@DDDDDDB:<ACGFFEB<GBBEFIIF<FEEAFEBB>8>B@AB>BA@BB
@4146187/1
gcagagggaatctgattgtgctgttgtggaactgcttcacctgtggccgg
+4146187/1
CCCFFFFFHHHHHJJJJJIJJJJJJJJJJJJJJJJJJJJJJJJJJJJJJJ
@4825835/1
ccaggataataagttaattataccaagtttcatcgaaatcaaaccgttag
+4825835/1
CCCFFFFFHHHHHIJJJJJJJJJJJJJJJJJJJJJJJJJJJJJJJJJJJJ
@721897/1
ggagagaagatcctcatcttgtatagaggaggcttgggctcgctctccga
+721897/1
@CBFFFFFHHHHHJJJJJJJJIJJJIJJJJJJJIJGHIIJJIJGIJJJFF
@4826142/1
gtgctgggcctcttgtatgcgaaggtgttgaggcgcttgtggtggtgcac
+4826142/1
CCCFFFFFHHHHHJJIIJJJJJIIJEGHIJJJJJJJJJJIJJIJJHHIJJ
@6201699/1
ctctatactttgcattaaaataatgcccattttcacaggcaagggatcct
+6201699/1
CCCFFFFFHGHHHJJJIIJJJJIJIIJJGIIIJJIJJEEHIJGHJIIIJJ
@5512877/1
ctttatacatttcggcatggcgatcatgtcgatggcttggtttattccca
+5512877/1
CCCFFFFFHHHHFGIJGHIICH@GHIJJJJJJJIIIIJJJJJJFIIGEEE
@2111378/1
ctgggctgcagatgactgtgcatccttgctagtaagtcctgagccatagc
+2111378/1
CCCFFFBFDHHGFBFEHIGHGHJJHGIIJJIIFGFHGGIIJIIJIJJJIJ
@2111391/1
cccttgcgtttcaaaacaattcattttaggttcaagttaaccgcaatgtt
+2111391/1
CCCFFFFFHHHHHJJJJJJJJJJJJJJJJJHIJJJJJJJJJJIJIJJJHJ
@5513098/1
ctgcttcacctgtggccggcggcacgcagacgccttgatgacctccactt
+5513098/1
CCCFFFFFHHHHHJJJJJJJJJJIJJJJJHHHFFEDEEEEEDDDDDDDDD
@3468903/1
ccctggcgtaaaataacgtcaatacattggatctcctcagtaggatggca
+3468903/1
CCCFFFFFHHHHHJJJJJIJJJJJJJJJJJIJJIJJJJJJIIJJJJJJJJ
@3468938/1
cctctatactttgcattaaaataatgcccattttcacaggcaagggatcc
+3468938/1
???DFFFDHHFHFGEIIHIIEHHBEEGIEGIIIBEHIGGIIIGDEHGDEH
@5513230/1
ctgggcctcttgtatgcgaaggtgttgaggcgcttgtggtggtgcacgcg
+5513230/1
@<@DDD?DDD?FHEHIGIFG?:CFFGBFGHIFFDDHBFI8BF4@FAHIFH
@3469131/1
tctctaacagttctctgtggtgcaaagcaagcaattgcccacacccgtat
+3469131/1
@@@DFDFDHFFHHIGGIIIIHIIJJJJJIFIJGGIJJIIIIGGGGIJFEH
@722750/1
cttggttgaacggaactccaatcctttactcgaatagtcttttctaactt
+722750/1
CCCFFFFFHHHHHJJJJJJJJJJJJJJJJJJJJJJJJIJJJJJIJJJJJJ
@722765/1
caccagtggtcttcttgaacttcttcaattgacgcaagaagtaccagaaa
+722765/1
CCCFFFFFHHHHHJJJJJJJJJJJJJJJJJJJJJJJJJJJJGIJJIIIIJ
@5513535/1
cagacgaacagacaaacagacaaacagacaaacagacacacagacaaaca
+5513535/1
CCCFFFFFHHHHHJJJJJJJJJJJJJJJJJJJJJJJJJJJJJJGJJIJJJ
@6202467/1
cccctgctattttttttatttttattttcaatgtacagacagcacttttc
+6202467/1
CCCFFFFFFHHHHJJJJIJJJJIJJIJJJJJJJCGIIJIJJJJJJJJJJJ
@5513995/1
taaaattagaggaagtaggtgctgggcctcttgtatgcg
+5513995/1
?;=1:D>BDDDD3CD?>EEE>E>>FEIE=E<D31:CD@D
@4827556/1
gtggattttaatgttattattacagcatacataataaaattagaggaagt
+4827556/1
BB@FFFFFHHHHHIIGIJJJJJJJJJJJJJJJJJJIIJJJJJIJJJIJJF
@6203470/1
cttggttgaacggaactccaatcctttactcgaatagtcttttctaactt
+6203470/1
CCCFFDDFHHHGGGHIJJJIJJJJJJJJJJJIIJIJJGIJIJJJJJJGIJ
@5514613/1
gccagatgccaaagttcttgatcttcactgggctcttctctgggatttcc
+5514613/1
CCCFFFFFHHHHGJHIJJJJJJJJJJJJJJIJJJJJJJJJJJJJIJJJJJ
@4829048/1
tcataatcttcagatactccaaagcattctgggctgcagatgactgtgca
+4829048/1
CCCFFFFFHHHHHJJJJJIIGJJJJJJJJIIJIJJJJJJJJIIJJFIIJJ
@5515275/1
ggatggagtgagcacgggctctgtgcctggctcccatgtcacggtag
+5515275/1
?;14=?D;DD><DAE@D<@F8EAEIEDDDDDCD<DD?D?<DCDD;=;
@4829100/1
ggcttgggctcgctctccgaagggagcttgcggccgatgacctcatactc
+4829100/1
CCCFFDDFGHHHHJJIJJJIJJIJGGIIIIJIIBHIIGFHEFFFEFEACE
@4829786/1
ctgcttcacctgtggccggcggcacgcagacgccttgatgacctccactt
+4829786/1
C@CFFFFFHFFFFGIIIJGGIJIIJJJJIHHHFFEDECCEECCDDDDDDD
@5515789/1
ctcccatgtcacggtagcactgagtgacggcacctccgacactgaggtca
+5515789/1
CC@DFFFFHHHHGIHIGIIJIGIIHEID=G@FHHGC=FGIIIGCCGGGID
@6205766/1
ccacaatctggtctggagagaagatcctcatcttgtatagaggaggcttg
+6205766/1
CCCFFFFFHHHHHJJJJJJJJJJJJJJJJJJJJJJJJJIJJJJHJIJJJA
@5516130/1
atcgttctcagcatggtaagaaggtggcggccagaatctagacatgcaca
+5516130/1
CCCFFFFFHHHHHJJJHIJJJJIJFIJJIIIJJJJJJJJJIJJJJJJJJJ
@6205912/1
cagtggtcttcttgaacttcttcaattgacgcaagaagtaccagaaacgg
+6205912/1
@??DDDDD?FDFDB?<FFHCAA<F::CHBH@GF@GDFH9??:DBDBBGH=
@5516684/1
ctaacgtcggattcagttcggaacatagaaatttgtgtaacccaagtttg
+5516684/1
@@@DFDDFD:DHHF@ACE@GHIDBEGCHCGCGGDDGIHGH@9?FGCBDFC
@5516711/1
agcttaaaatacgtttaaaaaaaatttgtaccaaatacttg
+5516711/1
??;D??DDAF<B?EDGGH@ECHE<DAG>0:?<DCG<9DDF@
@4146525/1
cacttattaaattaatcgcacttctttgttttatttaaaaagcttaagtt
+4146525/1
CCCFFFFFHGHHHIJJJJJJJJJJJJJJHIJJIJJJJJJIIJJJJJJJJJ
@7566409/1
gacggcacctccgacactgaggtcacggt
+7566409/1
?8?DDADDHHFHFHIGHEI>BG9:?DGG?
@4146670/1
ataaattttaagggatttaaattccatttccaaatagttgaccatcactc
+4146670/1
<@@DDDFFHHHDFGG>FHGIHIHIEIIIGGDGEHAGG?@CCGDDFGCDHC
@7566525/1
ctggtctggagagaagatcctcatcttgtatagaggaggcttgggctcgc
+7566525/1
CCCFFFFDFHHFHJIJEHGGGIJJIHGIIIJJJJJJGIIIJJBCGGDGGG
@7566574/1
gcctcctccttagaagttggttcctctttacaagtagactcatctttagc
+7566574/1
CCCFFFFFGHHGGFFIJIIIGIJGHIJJJJJIJJIJIJJJJJJJIJJJJJ
@4146738/1
gtcctttctaaggttccaaactatatctgtaccaaatttcaaccaaatcc
+4146738/1
CCCFFFFFHHHHHHIJGIJIJJJJJJJJJJJJJJJJJJJJJJJJJJJJJJ
@7566846/1
catacataataaaattagaggaagtaggtgctgggcctcttgtatgcgaa
+7566846/1
???D;=DDBDCD<<CA?E<ACFII:<FE<CGAHEG9?:D?D?:??DFFGA
@724065/1
cataataaaattagaggaagtaggtgctgggcctcttgtatgcgaaggtg
+724065/1
CCCFFFFFHFHHHJJJJJJJIIJJHHHIJIJIJJJIIIJJJJJJHGIJFD
@3469458/1
cattcctagtacggtatctcccacacgtttcacttcagcatagacaggtg
+3469458/1
CCCFFFFFHHHHHJGIIJJJJJJJJJJHJJJJJJJJJJIJJJJJJJJJEH
@724701/1
tgtggaactgcttcacctgtggccggcggcacgcagacgccttgatgacc
+724701/1
@CBFFFFFHHHHHJIJJJJHJJJJJJJJJJJJJHHHFFDDDDDDDDDEDD
@724720/1
acgggctctgtgcctggctcccatgtcacggtagcactgag
+724720/1
?@@BDDDAHHDHHIB?EGFHGBDHI?EGDGH?FGH@GGHDG
@7567998/1
gtgctgttgtggaactgcttcacctgtggccggcggcacgcagacgcctt
+7567998/1
CCCFFFFFHHHHHJJJJJJJJJJJJJJJJJJIJJJJJHHFFDDDDDDDDD
@725084/1
caccagtggtcttcttgaacttcttcaattgacgcaagaagtaccagaaa
+725084/1
CCCFFFDDHFHHHIIJDBHGFIGIJIIJJJIJGGHGIIIJJ<DHIIGGJI
@3469950/1
gcttggaggcttgggcctgttttggtagcggcggcgcggtccgtgaggag
+3469950/1
CCCFFFFFHHHFHGJGIJJFHHJIJGHIIIIIJJECB=B;3B6222?B9<
@725226/1
agcttgagaatgcacgtacagttgcatagcgttctgaaccttctctggtg
+725226/1
CCCFFFFFGHHHHJJJIIJJJJJIJJJJJIJIIIIJJJJJJJIJJJJJHH
@4148112/1
gtgggttgtcctgcagagcttgccacatcttgtaagcagcctgacgctta
+4148112/1
@@@BD@DAHADCD??C9:CDH@DFCE@FFBFIDDDCGAEIG?FGHIFIGH
@3470464/1
ggcttatactccgcctccaacttgatacaagcttctcggacagcagtgag
+3470464/1
@@CFFFFFHHHGHIJJIIIIJJJJJGJJJJJJJJJJIJIJJJJIJJIIIJ
@725754/1
gtcttcttgaacttcttcaattgacgcaagaagtaccagaaacgggactt
+725754/1
CCCFFFFFHHHHHJJJJJJJJJJJJJJJJJJJJGHIJJJJJJJJJJJJJJ
@7568883/1
ggtgcacgcgcttgggcagagggaatctgattgtgctgttgtggaactgc
+7568883/1
??:BDDDDDDDDDAB;CEDE8C@DDICDDDIIE?DDD@DAEDDDEI@CD;
@725930/1
gtgctgggcctcttgtatgcgaaggtgttgaggcgcttgtggtggtgcac
+725930/1
CCCFFFFFHHHHHJJJJJJJJGHHIEGHIJJJJJJJJJJIJJIJJHHIJJ
@7569063/1
ctcatcttgtatagaggaggcttgggctcgctctccgaagggagcttgcg
+7569063/1
CCCDFFFFHHDHHJJJJJJJJJJEGHIIJJIGGHGHIIJJJIEGIJFIHG
@3471011/1
gtcttctacttctgcttctggcacatcaggagaagttggctcctcaacag
+3471011/1
C@@FFFFFHHHHHJJJGIIHEGHGJIJIJIBGFGIJIDHIJJIJJJJJGE
@3471201/1
atctgattgtgctgttgtggaactgcttcacctgtggccggcggcacgca
+3471201/1
@@@BB>DDB=AC>GHIEAEGHDDHIIGGIIIIGGHIIGHE?DFBEEB>??
@726399/1
gccagatgccaaagttcttgatcttcactgggctcttctctgggatttcc
+726399/1
@@@DDDDD>FHHBB<AACIEIGHEBCF@EFBFC?CGDDFGDGHHICECFH
@7569604/1
cggtagcactgagtgacggcacctccgacactgaggtcacggtactcgcg
+7569604/1
?@@ADDFFGBHGDH:EEGEGG@DBGE@DHGGED?<FHFIGGB;CEGHEGA
@3471547/1
gtggtcttcttgaacttcttcaattgacgcaagaagtaccagaaacggga
+3471547/1
:1=B=A?DFDFBFFIEF<I>HHII<C:A@CDEFIFF:D?FFGABFFICF?
@4149609/1
agagacgatttcaccagtggtcttcttgaacttcttcaattgacgca
+4149609/1
CCCFFFFFHHHHHJJJJJJJJJJJJJJJJJJJJJJJJJJJJJJJIJJ
@4149631/1
gcagccagatgccaaagttcttgatcttcactgggctcttctctgggatt
+4149631/1
CCCFFFFFHHHHHJJJJHIJJJJJJJJJJJJJJJJJJJJJJJJJJJJJJJ
@1417130/1
atcaggacctgcaccatgcaccgccatgccatgtaccacgcctgggatgc
+1417130/1
CCCFDDFFHHFHHJIJIGGHIJGHIIJGJIIGEDGHGHHGHGIGIGIGIJ
@7570262/1
agcatggtaagaaggtggcggccagaatctagacatgcacagctcttgca
+7570262/1
@@CFFFFDFHHHHIJEGIIJAFHJJIGIIJEHIIJJJJGGIIIIIIIJJJ
@3472791/1
ccgctagcggtgcagcaggtgacacgaggctcatggcgccagcaccccca
+3472791/1
CCCFFFFFHHHHHJJJJJJFHHIJJJIJJIIIJJHIJJJGIGGHGHFHFF
@7571030/1
gctgcagatgactgtgcatccttgctagtaagtcctgagccatagcaaac
+7571030/1
@CCFFFFDHHGHGJIJJIJJIEHIJIIJGGIIFIIGIGHIIIIGIGIJJI
@30959/1
ctcataacgcagccagatgccaaagttcttgatcttcactgggctcttct
+30959/1
CCCFFFFFHHHHHJIJJJJJJJJJJGIJJJJJJJJJJJJJJJJJJJJJJJ
@2782220/1
ttgtgctgttgtggaactgcttcacctgtggccggcggcacgcagacgcc
+2782220/1
:=??BDDDAB:DFI>A;E:F<<AFAH9<C<EFFFIIIIEABD9999;>6;
@3474477/1
tgataaattcactctagcacgtagttctcagcttccc
+3474477/1
@@@DDDDDHDHFHDFHIIIBFC:CGGBHCH@<CDH?C
@31532/1
gccagatgccaaagttcttgatcttcactgggctcttctctgggatttcc
+31532/1
CCCFFFFFHHHHHJIJJJJJJJJJJJJJJJJJJJJJJJJJIJJJIJJJJJ
@3474970/1
ctgtgcaacccatttgatgctgacacgaaacactcggtccttaccctctc
+3474970/1
CCCFFFFFHHHHHJJJJJJJJJJJJJJJJJJJJJJJJJJJJJJJJJJJJJ
@6209368/1
cagcatacataataaaattagaggaagtaggtgctgggcctcttgtatgc
+6209368/1
@@@DDDDDFDHFBEHGIIIGIECE;EHACHGFFFCG<?CDHI>GGGF@GG
@6209494/1
gcactgagtgacggcacctccgacactgaggtcacggtactcgcggtaca
+6209494/1
@<@DDD?BFAFDD<FGE;FH;1:CDHIGB9B?9DAGA;CG>A;AHF4=B@
@6209687/1
gtaggtgctgggcctcttgtatgcgaaggtgttgaggcgcttgtggtggt
+6209687/1
@=?DD=BDFFFF?FFFGAHBE4ACGCEEFDGIIIIIIIEBFFI8@F8;D5
@6209750/1
attttgatgaaatgttttgtgtgtgttcaaggggatctgagaatggttta
+6209750/1
BCCFFFFFHHHHHJIIJJJHIGGFHHIJJJJJJJJJJJJJJIJJJJHHIG
@3475906/1
ggcaaatttttggttttaaccacatagttcccgatctcgcgggatctctt
+3475906/1
@<;DDDD:AFDAFEBHIGFH><FGDECFGGEH<A?FBD2BDAA@A?=AH@
@32526/1
gcgaaggtgttgaggcgcttgtggtgg
+32526/1
;1?DDDA2ADFD:EDBEEBF@FGF:;B
@32661/1
ctgtggccggcggcacgcagacgccttgatgacctccactttgatgatct
+32661/1
B@BFFFFFHHHHHJJJJJJJJJJJHHHHFFFFFFEEDEEDDDDDDDEFDE
@2784343/1
cgatttcaccagtggtcttcttgaacttcttcaattgacgcaagaagtac
+2784343/1
CCCFFFDFHGGHHIIIIGHIIJIJJIIJJJJJIFIJJJJJJIGIJIE?DH
@6211042/1
gttattattacagcatacataataaaattagaggaagtaggtgctgggcc
+6211042/1
CCCFFFFFHHHHHJJJJJJJJJJJIJJJJJJJJJJJJGIJJGHJJJJJIJ
@2784969/1
gtcaattcaatatactacaagattgtttgtggacctattgctacataata
+2784969/1
C@@FFFFFHFHFHJJJJIIJJGGCHHIJJIJJJJJIJJJIIJJJJJIHIC
@6211430/1
ggcctcttgtatgcgaaggtgttgaggcgcttgtggtggtgcacgcgctt
+6211430/1
?@?DDDFFHHHHHJJHIIJCGFGIIJJHIJJIJHIIHIJHIJJJJJHHFD
@2112271/1
gccagatgccaaagttcttgatcttcactgggctcttctctgggatttcc
+2112271/1
CC@FFFFFHHHHHJHIJJJJJJIJJIJGHJIIJJJIJJJJIIJJGIJJII
@6211808/1
gttaggtatatacaagaacaaaccagaaaataggcggagtcctatctcaa
+6211808/1
CCCFFFFFHHHGHJJJJJJJJJJJJJJJIJJJJJJJJIJDGIJIJJIJJJ
@6211843/1
ggcacagctggtacgtcaggcactgcagctcgtccgacccgaagtggttg
+6211843/1
CCCFFFFFHGHCFFHGHGIIJJIIIIGGGIGFHGGHJEDHIIJJIIJHHE
@2112625/1
cacagcttctagataacataacaaac
+2112625/1
?8?D?BABCC:D4AA<AEEHFEBH;;
@2112735/1
cctggctcccatgtcacggtagcactgagtgacggcacctccgacactga
+2112735/1
CCCFFFFFHHHHHJJJJJJGHJJJJJIJJIJJJJJIJJJJJJJJJJJJJI
@2786485/1
agaggaagtaggtgctgggcctcttgtatgcgaaggtgttgaggcgcttg
+2786485/1
CCCFFFFFHHHHHIIJJJJJJJJJJJIJJJJJIIIJBFGHJIJIJJJIJI
@2113359/1
gtggaactgcttcacctgtggccggcggcacgcagacgccttgatgacct
+2113359/1
CCCFFFFFHHHHHIJJJJIJJJJJIIJJIIJJJHHFFFDDDDDDCDEDDD
@1419100/1
cataatcattcctggaatccgtgtcgacggcgatgagagcccacgatgta
+1419100/1
@CCFFFFFHHHHGJJJJJJJJJJHGIJJJIIJIJJJIJJGIJJJHHFFFF
@2113627/1
ctgtgatctgtttcttggcatctatagatgtcggtggcgcacagggcacg
+2113627/1
CCCFFFFFHHHHHJJJHHGHHEHBFFGHGHHHCH?EGFFEEGGCGIGGGB
@6892831/1
gtaggatccaagttgaaatctttgatcatggcatcaagcaaactctggtg
+6892831/1
CCCFFFFFHFBFDFGHIIIIIIIIGIIIIIIIIIIIIIIIIIIIIIIGFH
@6893216/1
gacgatttcaccagtggtcttcttgaacttcttcaattgacgcaagaagt
+6893216/1
@CCFDFFFGHHHHIHIJGGIIJJJJJJJJJJJJJJJJJIIGEIJJJIJJH
@6893259/1
ggtagagaacatttaattacacaatagtaaatataacgcaaattgagcgc
+6893259/1
@<@D;AB>F>FHHGGBGG@EFHHIIHEHHBACEHGHI?H>GBBFD@?D6?
@1419965/1
gttcaagttaaccgcaatgttggagcttggtacaaagcaaaggtcgggca
+1419965/1
CCCFFFFFHHHHHJJIJJJJIJJJJJJJJJFHIJJJJJJJJJJHIJJJJJ
@1420147/1
gcaagaagtaccagaaacgggacttagccacaatctggtctggagagaag
+1420147/1
@@@?DDD?2A:AFIBFFFIFGE88FFGBGIIIICGGFI?DDCFCEFIFFD
@2114688/1
ctatgccatttatcctcgcacgttggcag
+2114688/1
@@@DDDDDF>FBFHH@GG:FHF<8CEHGG
@1420618/1
agggaatctgattgtgctgttgtggaactgcttcacctgt
+1420618/1
@@@DDDDDHB4FFBACGGIIIIHIHIHGGIEHBHGIGIHI
@4150076/1
gcagagggaatctgattgtgctgttgtggaactgcttcacctgtggccgg
+4150076/1
B@CFFFFFHGHHHJIIJIGHJJIJJJJIJJJJJJJJJIJJJJGIIHJJJJ
@1420735/1
cgcaagaagtaccagaaacgggacttagccacaatctggtctggagagaa
+1420735/1
@?<DDDBDFAC4ABFHEACGHIDBFGHG@GGC>GBH@GGBDHI@HIIEIE
@2114923/1
tggaattttaatttatgccccctttaaaaaaagctcgatctcaatttaaa
+2114923/1
CCCFFFFFHGHHHJJJJJJJJJJJJJJJJJJJJJJIJJJJJJJJJJJJJJ
@1420805/1
ctgcaatcctgcctcacatgattcatccacaaattccaacccttgcgttt
+1420805/1
@@@FDDEDBHFDHJIIGHGJJJGIIJHEHGGIDIJIFHGIJIJJJJJJIJ
@2115030/1
ggaaaatattctagggaactcctcaaaaatcaacataatgagctctgcgt
+2115030/1
@@@DD?DDBABH<AEB;BDF>AAF?A<F;EBG@FCF@?GC9?<FGHC>FH
@2115083/1
ggaatctgattgtgctgttgtggaactgcttcacctgtggccggcggcac
+2115083/1
CCCFFFFFHHHHHIJJJJJJJJJJJJJJJJJJJJJJJJJJJJJJJJJFFD
@4150702/1
gtcgcaataccgtagccgcccaaatttataatcatcaaaaataatgcatg
+4150702/1
CCCFFFFFHHHFHIIJIJJJJJJGIIIJJJIJJIIIIIIJIJIIJJGIII
@7571508/1
gcttggtaggatccaagttgaaatctttgaccatggcatcaagcaaactc
+7571508/1
C@CFFFDFHHHHGJIIJIIJIIJJJJIJIJJJJJIIJJJJJIJIGJIGHG
@4151000/1
ctcatcttgtatagaggaggcttgggctcgctctccgaagggagcttgcg
+4151000/1
@@@DDDBDFBCFFIGIE;GHIDF?F@EEFDDFD3BFFA;67;=@A28=;B
@2115731/1
cgtttttaaactattttttcaatgccctaagtgagtatacatctattaaa
+2115731/1
@CBFFFFFHHHHHJJJJJJJJJJJJJJJJJJFHIIFHIJJJJJJJJJJJJ
@4832105/1
tggtcttcttgaacttcttcaattgacgcaagaagtaccagaaacgggac
+4832105/1
CCCFFFFFHHHFFIIJJGGIJIIJJJIJJJJJJJJCGIIIJJJJJJGIIJ
@7572572/1
gaatctgattgtgctgttgtggaactgcttcacctgtggccggcggcacg
+7572572/1
CCCFFFFFHGHHFGIIGIJIIJJJIJJJIJJJJJJJGIIIIIIIJIHFDD
@5517991/1
ctttgtttcatttaaatttacgggctatgccatttatcctcgcacgttgg
+5517991/1
?@@FDFFFFADFHE?@EBAIIGHGHIIHGGCFGGHGEBFGIA@?FGDFHG
@7572858/1
cacgtttatacattttttttttaatttttgtgttacgatt
+7572858/1
@@@DDBBDBFFDFHIIIIGBIIGIGIIEGH?FHHHHGBDG
@1421248/1
ggcacagttcctcgacgagcaagtagttcttgaagcacagacacaggtgt
+1421248/1
@@@DDEFDHHHGHJJJIHIAGHIFFHFGIIGIJIDIGGJJGGGIIJJCGC
@5518364/1
cctattaacattatcatcgttctcagcatggtaagaaggtggcggcc
+5518364/1
?@@DDDDDBHAB:EFBEACE@FDDHII<AFE<CEBE?;;CFFC@@FH
@5518367/1
atacataataaaattagaggaagtaggtgctgggcctcttgtatgcgaag
+5518367/1
CCCFFFFFHBBHFGIJJJJJEHHIIGGHIIJIIIBFHIIJIIIIJJIJEI
@4152286/1
ctggatggagtgagcacgggctctgtgcctggctcccatgtcacggtagc
+4152286/1
CCCFFFFFGH:DFGIJIGGEIJJJJGJJFGGIEI@F6DHHIJGIIICHEH
@1421492/1
gttgaggcgcttgtggtggtgcacgcgcttgggcagagggaatctgattg
+1421492/1
@CCFFFFDHFFDDHGICGH?EEHIIIIJJGHHGICEEECGHFHHFB@?@D
@3476752/1
gcctggctcccatgtcacggtagcactgagtgacggcacctccgacactg
+3476752/1
CCCFFFFFHHHHHJIJJJJJGHIJIJJJJJGHIJJJJIJJJJJJJJJJJJ
@3476759/1
cagagggaatctgattgtgctgttgtggaactgcttcacctgtggccggc
+3476759/1
C@CFFFFFHHHHHJIJJGIIJJJJJJJJJJJJJJJJJJJIIJIJJIIIJD
@4833332/1
tggaactgcttcacctgtggccggcggcacgcagacgccttgatgacctc
+4833332/1
@@@FFFFFHGFHHIJJJHGIIJGIGIFIJJJEEEDFD6A@BCCCAC@CC@
@5518805/1
gacgatttcaccagtggtcttcttgaacttcttcaattgacgcaagaagt
+5518805/1
@@BFFFFFHHHHHJGGIHHIJJJIJGJJJJJJJJIIJJIJJJJIAFGGHB
@4833727/1
gtggaactgcttcacctgtggccggcggcacgcagacgccttgatgacct
+4833727/1
CCCFFFFFHHHHHJJJJJJJJJJJJJJJJJIJJHHFFFDDDDDDDDEDDD
@4833750/1
cagccagatgccaaagttcttgatcttcactgggctcttctctgggattt
+4833750/1
@@@DD?DDCFFD?ADAFG<:CDE@?C<FAHHH<EEFGIIFFEEFFIF@FD
@7574034/1
ccacaatctggtctggagagaagatcctcatcttgtatagaggaggcttg
+7574034/1
CCCFFFFFHHFHHIJGBHHIHIJJIIJJJJJJJJJIJIJJHGDGIIIJJF
@4833995/1
caccaagctagtggcgttgatgtcgcaagatagtgagacattcacttttt
+4833995/1
CCCFFFFFHHHFHIJJJJJJJJJJJJJJJJJJJFIIIIIIJJJJJJJJJJ
@4152927/1
gtttattttgtttttctctgtgatctgtttcttggcatctatagatgtcg
+4152927/1
@CCFDFFDHHFHHGIJJGIIIGHIIJJIHIHIIIGGHHGIIJJIGIIIIH
@4153035/1
tccaactcggatcagccgtttctgagattagcgcgcacagacgaacagac
+4153035/1
CCCFFFFFHHHHHJJJJJHIJJJIIIJJJJJJJJJJJJJIJJJJHHFFFD
@5519262/1
gacgatttcaccagtggtcttcttgaacttcttcaattgacgcaagaagt
+5519262/1
CCCFFFFFHHHHHJIJJJJJJJJJJJJJJJJJJJJJJJJJJJJJJJJJJF
@5519418/1
ctttctaaggttctaaactatatctgtaccaaatttcaaccaaatccgtc
+5519418/1
CCCFFFFFHHFHHJJJJJJJJJJJJJIJJJJJJJJJJJJJJJJJJJJJHJ
@3478135/1
gccgcggtcactgcccccgctacactcactgcaccagcattcgtgtcccc
+3478135/1
CCCFFFFFHHHHHJJJJJJJJJJJJJJJJJJJJJJJJJJJJJJJHHHHHF
@3478256/1
gtagcactgagtgacggcacctccgacactgaggtcacggtactcgcggt
+3478256/1
@@@DDDDDHHFFHIIIEA?GBFHBEDHGGIGGIEB??DFG;BFFGDBHE=
@4834873/1
cttgaacttcttcaattgacgcaagaagtaccagaaacgggacttagcca
+4834873/1
?@@DFFDFFFHDFGIBAGHIIEIFIIIG?FGGH>8B<FDA8DAHGGGG@F
@4153987/1
cagattgtttgagatgtttgtgaaactgcgacaccttgtggctgtgactt
+4153987/1
@@@DDDDEHHBFDFHEGGIJHGEFHIIGIIBGHIGIJJHGIGHHDHIGHJ
@33614/1
gttgggacagctatcttcataaaagctaaacaacatttataaaattagac
+33614/1
?1=D=DDDA=DAFCGBGGHIIGDHHIIEHIIIGIB;DA@FGBFEHIDIEB
@1424038/1
gcgagatcgggaactatgtggttaaaaccaaaaatttgccggaagtcact
+1424038/1
CCCFFFFFHFHHHGIHIIHHICFGIJJJJIIIJGIJJIGIJIHIJFGHIJ
@6894697/1
aggtgctgggcctcttgtatgcgaaggtgttgaggcgcttgtggtggtgc
+6894697/1
BBCDFFFFHHHHHJJJJIJJJJJJJIIHGFHIIJJJJJJJJFGIHIJGHG
@6894711/1
atctgattgtgctgttgtggaactgcttcacctgtggccggcggcacgca
+6894711/1
CCCFFFFFHHHGHJHIJIJJJJJIJJJJJJJJJIIJJJJJJJJJHFFDDB
@6212549/1
atctgattgtgctgttgtggaactgcttcacctgtggccggcggcacgca
+6212549/1
CCCFFFFDHFHHBIIIGHHIJJJIJGJJJJJJJJHIIIJIIJJIGFFDDD
@6212562/1
gcacctccgacactgaggtcacggtactcgcggtacatgttgtgtacacc
+6212562/1
@@@ADBDFGADHHJJIJJJGIJJJGHIGIGIJJFHIIJJFFHHIIIJEE?
@2115924/1
cccatgtcacggtagcactgagtgacggcacctccgacactgaggtcacg
+2115924/1
C@@DFDFDBDHFDFEGGHEGHC<C<9A:<8D@?FCE@AG@CD>C@FHIBH
@727476/1
caccagtggtcttcttgaacttcttcaattgacgcaagaagtaccagaaa
+727476/1
@<?BBDDDFC?ACFBECCC<AAA:AC@HEFEHDHE@GD@GI::9DHI?GD
@2787636/1
ggtttggtatcgacccagtaacaccctgctatttattttttctatatttt
+2787636/1
BCBFFFFDHHHHHJJJJJIIJJJJJJJJJJJJJJJJJJJJJJJJJJJJJJ
@2787691/1
ccaacaaatactaataataaaaacgatagaaaacaaataaaaactatcct
+2787691/1
CCCFFFFFGHHHHJIJJJJJIJJIJJJJJJJJIJJJJJJIJJIJIJJIJJ
@1424722/1
gcgtgcaggatcctcgtcattgcctggcatacaaggcaaagcaccgacga
+1424722/1
CCCFFFFFGHHHHJJJIJJJJJJJJJIJJJJJJJJJJIIJJJJJJJJJJG
@2787950/1
cactgagtgacggcacctccgacactgaggtcacggtactcgcggtacat
+2787950/1
@@@DDDDDHHD??@GGBEE=G1CDHIIG@HD>FBGHFHHGFHIGE:BD>D
@728097/1
ctgtggccggcggcacgcagacgccttgatgacctccactttgatgatct
+728097/1
CCCFFFFFHHHHHJJIJIJJJJJJHHHHEFFEFFEEDEEDDDDDDDEEDE
@728117/1
ccggtccgtgaatgcgcgcgctagtaaacggatgtgcttgaattggacgc
+728117/1
@CCFFFDDADDDDEGIEGIGJJIJJJJIIJJIIIFHIGEHBHHHHHGBDD
@2788326/1
ctggagagaagatcctcatcttgtatagaggaggcttgggctcgctctcc
+2788326/1
@CCFFDBFDHHDDHGHJGHIIIJHHIGIIJIHIGIGGGIJE;FHBFFHGH
@6213524/1
atacataataaaattagaggaagtaggtgctgggcctcttgtatgcga
+6213524/1
@@@DDAB?F::ACFHAACFG@GGIICEHHBFC@@FDGDHD?FB?B>F8
@6213537/1
gccagatgccaaagttcttgatcttcactgggctcttctctgggatttcc
+6213537/1
CCCFFFFFHHHHHIIIJJJJJJJJJJIJJJJIJJJJJJJJIJJJIIJIJJ
@3480640/1
gtggattttaatgttattattacagcatacataataaaattagaggaagt
+3480640/1
BB@FFFFFHHHHHIIJJJJJJJJJJJJJJJJJJJJJJJJJJJJJJJGIJH
@6213692/1
cttggttgaacggaactccaatcctttactcgaatagtcttttctaactt
+6213692/1
CCCFFFFFHHHHHJJJJJJJJJJJJJJJJJJJJJJJJIJJJJJJJJJJJJ
@6895958/1
gtcttcttgaacttcttcaattgacgcaagaagtaccagaaacgggactt
+6895958/1
CCCFFFFFFHHHHJIJJJJJJIJIIIIIIIIJJFHIJJJJIJJJIIJIJI
@6895997/1
gactattaaattctgtctctaaagcattgctaaacaagcaatgtaagaac
+6895997/1
CCCFFFFFHHHHHJJJJJJJJJJJJJJJJJJJJJJJJJJJJJJJIJJJJJ
@6896198/1
ggcgcttgtggtggtgcacgcgcttgggcagagggaatctgattgtgctg
+6896198/1
@@@FDFFFHDHHHICEEGHIEHIJEHGHGIHEHGGAFCFIICHIJEGIG>
@2788901/1
cgtggtagtgcgacggacgcgacgtgccttgaattccttgatgactgcat
+2788901/1
@@?DDDDDDFHFFIIIIIGIIJJJFDGHIFFBEHHFFFFFFFEDEEDDDD
@6214100/1
gtgacggcacctccgacactgaggtcacggtactcgcggtacatgttgtg
+6214100/1
C@CFFFFFHHHHHJJJJJJJJJJJHIJJJJIJJJJJJJJHGHHHHFFFFF
@6214384/1
ctgggcctcttgtatgcgaaggtgttgaggcgcttgtggtggtgcacgcg
+6214384/1
CCCFFFFFHHHHHJJJJJIHIJCGHHJJJJJJJJJJGIJGIJHHIJJJHG
@6214519/1
gtggtcttcttgaacttcttcaattgacgcaagaagtaccagaaacggga
+6214519/1
11=7A?DBDFFFFIEEBFHFC><C@@HHGIEEEDEF:?9BBGBFEGFAE:
@33918/1
gctgggcctcttgtatgcgaaggtgttgaggcgcttgtggtggtgcacgc
+33918/1
CCCFFFFFHHHHHIJJJJJHJJJEGGIJIJJIJJJJJIJIFHIHHJJJJG
@6214733/1
gtcggtcttcgcgtggaagttttatttctccattttgagtaactgtgaaa
+6214733/1
@?@FFFFFHDHHHC<FH@ECEDEGIIIIIGHGGGEGDBHBGGHIIBDGIF
@729624/1
cccatgtcacggtagcactgagtgacggcacctccgacactgaggtcacg
+729624/1
@?@FFFFFGFDHHIIGGGGIGIAEHHEG6DHIGGGHGHIIJIEHEFHGGJ
@2789853/1
catacataataaaattagaggaagtaggtgctgggcctcttgtatgcgaa
+2789853/1
CCCFFFFFHHHHHJJJJJJJJJJJJJJJHHIJJJJJJJJJJJJJJJJJII
@34332/1
agcgcacgtacgtgtggcacagctggtacgtcaggcactgcagctcgtcc
+34332/1
@@@DDDDDDFHHDGHIIGGIJIJIIJCGGGGDHIIIJIJIJJ;BGGHJJJ
@34348/1
cacataagtaacttcaaatgattgctcagatgcaatttcttgcaagaatt
+34348/1
CCCFFFFFHHHHHJJJJJJJJJJJJJJJJJJJJJJJJJJJJJJJJJJJJJ
@6897848/1
gtttattttgtttttctctgtgatctgtttcttggcatctatagatgtcg
+6897848/1
CCCFFFFFHHFHHJJJJJJJHIIJJIIJIJJJJIIIIJJJJJJJJJIIJJ
@6898160/1
gtcatctggttcatacggcgcgcggtcgcctcct
+6898160/1
@@@FFDFDFFHHHFHIGIIGIJFGJ@FHGIIJIF
@6898221/1
gctgggcctcttgtatgcgaaggtgttgaggcgcttgtggtggtgcacgc
+6898221/1
@@?DBDDBDBHHHFH?<DGACFHHGFEGCGHIIGGHIBFH=FGIIGCCGF
@34650/1
tgctgggcctcttgtatgcgaaggtgttgaggcgcttgtggtggtgcacg
+34650/1
@@CFFDFDHHHHHIGIIIIJHEGGIHIIIGGIJGGJJJCDHFEHHGEGIE
@2790984/1
agtaacaccctgctatttattttttctatattttcaatgaacagaattga
+2790984/1
@@?DDDDEDHHHFGHGIIIGGHGHIGIJJIIIIIIIEIIHGDHGCHIFIJ
@6216119/1
gggagtactgagcagtatctattcagtaaacttatagctgacactga
+6216119/1
CCCFFDDDHHDFHGGHGGJJGHIJJGIJJGDHIGJJJJJIJIIJIJG
@6898622/1
ggcatagtaggtaggcgtagggtaagacacggatcgcatacaccgtgaat
+6898622/1
CCCFFFFDHHHFHIJJJJJJJJFHIJJJJJJJJJIJJJJIJJJJJJJIIG
@731114/1
ggtgcacgcgcttgggcagagggaatctgattgtgctgttgtggaactgc
+731114/1
BC@DFFFFHHHHHJJJJJJJJJJIJJJJJJJJJIHIIJIIJIIJJJJIJJ
@6216636/1
ctttctaaggttctaaactatatctgtaccaaatttcaaccaaatccgtc
+6216636/1
CCCFFFFFHHHHHJJJJJJJJJIJJJJIJJJJIJJJIJJJJJFCIIJJJJ
@2791717/1
cctcacatgattcatccacaaattccaacccttgcgtttcaaaacaattc
+2791717/1
CCCFFFFFGHHHHJIJJJJJJJJJJJJJJJJJJJJJIIIJJJIJIJJJJJ
@2791726/1
ctcatcttgtatagaggaggcttgggctcgctctccgaagggagcttgcg
+2791726/1
CCCFFFFFHHHGHJIJJJJJJJJIJIIJIIIJJJJJIIJJIJGIGIIGHI
@35341/1
cgagcgagactcataacgcagccagatgccaaagttcttgatcttcactg
+35341/1
CCCFFFFFHHHHHJJJJJJJJJJJJJJJJJJJJJHIJJJJJJJJJJJJJI
@4154124/1
gggctcgctctccgaagggagcttgcggccgatgacctcatactccttca
+4154124/1
@BCFFFFFHHHHHJJJJJIIJJJJJJJJJJJIJJDHHHHHHHHFFFFFFE
@4154345/1
agacattaggataggatagaaaaggaaatagagaccagtaagagagtggc
+4154345/1
CCCFFFFFHHHHHJJJJJJJJJJJJJJJJJJJJJJJJJIJJJJJJJDGIH
@6899928/1
ctgagtgacggcacctccgacactgaggtcacggtactcgcggtacatgt
+6899928/1
CCCFFDFFHHHGHJJJIJJJJJJJJHIJHGGIJJ@GIJJGJJHEHFFFFF
@4835984/1
catgcacagctcttgcagccatccaacaggattgcccatcaatttatctt
+4835984/1
CCCFFFFFGFHHFGGGHIJJIEEHIIEEIIJIIEEGIICFHGIGHGIIIJ
@4155227/1
aactgcttcacctgtggccggcggcacgcagacgccttgatgacctccac
+4155227/1
CCCFFFFFHHHHHJIJJJJJJJJJIJJJJGIHHFFDEDEDDDEDDDDDDD
@4155253/1
cactgagtgacggcacctccgacactgaggtcacggtactcgcggtacat
+4155253/1
@1;D?>>DBBA:<8@A=FFGIFBFIEFFF=BBDEFEB;AFE@FFF==<@D
@4155479/1
gtcctttatacatttcggcatggcgatcatgtcgatggcttggtttattc
+4155479/1
?@@BDDBDHHGDFIGBGEGEEEHE@?CGHGGDDF?DGGCHGGDFGG>FG@
@4837371/1
gggcagagggaatctgattgtgctgttgtggaactgcttcacctgtggcc
+4837371/1
CCCFFFFFHHHHHJJJJJJJJJJIJIJJIJJJJJJJJJJJJJJJJIJJJJ
@4837455/1
gtttgtcggtttgtctgtttgtctgtttgtctgtttgtctgtttgtctgt
+4837455/1
CCCFFFFFHFHHHHIJJJJJJIJJJIJJJIJJJJJJJJJJJJJJJIJJJI
@4837496/1
atctgattgtgctgttgtggaactgcttcacctgtggccggcggcacgca
+4837496/1
@@@FFDFFHHHGHJIIJHIIJJGHJJIJJJJJJJIJJJJJIJJJHFFDDD
@4156070/1
gttgtggaactgcttcacctgtggccggcggcacgcagacgccttgatga
+4156070/1
CCCFFFFFHHHHHJJJJJJJJIJJJJJJJJJJJJHHFFDEDDDDDDDDDE
@7577802/1
cttcacctgtggccggcggcacgcagacgccttgatgacctccactttga
+7577802/1
CCCFFFFFHHHHHJJJJJJJJJJJJJJJHHFFFEEEEEEEDDDDDDDDDD
@4156115/1
agacattttgctaccaaaacccacttatatacgacaacttaactacagtt
+4156115/1
CCCFFFFFHHHHHJJJJJJJJJJJIJJJJJJJJIJJJJJJJJJIJJJJFH
@4837689/1
gcaagaagtaccagaaacgggacttagccacaatctggtctggagagaag
+4837689/1
CCCFFFFFHHHHHJJJJJJJJJJJJJJJJJJJJJJJJJIIJJJJJIJJJJ
@37624/1
ctcataacgcagccagatgccaaagttcttgatcttcactgggctcttct
+37624/1
CCCFFFFFGHHHHJJJJIJJJJJJJJJJJJJJJJJJJJJJJIJJJJJJIJ
@4837897/1
agcatcccacaatatattcgtgaaaaccgcatccaactcggatcagccgt
+4837897/1
CCCFFFFFHHHGHJJJJJJJJJJJJJJJJJJJJJJJJJJJJJJJJJIJJI
@1425114/1
ggagtgagcacgggctctgtgcctggctcccatgtcacggtagcactgag
+1425114/1
BCCDDFFFHGGHFIJIJJJHGHIDEIIHIGIJIEGGGIGGBGHGGIIGJJ
@7578591/1
ctaggacatttatctggctgtatgtttacatcataatgatgaacaaatcc
+7578591/1
@@@DDDDBFFFFFE:2<A;E?FH<<<FF4C<F>BHF<9EFFIFB91?DD?
@3480867/1
tgagaagtgtgataatgtcataaagttgacaataatctataattacttta
+3480867/1
CCCFFFFDHHHHHJJJJJJJJJJIJHHIJJJJJJJJJJJJJJJJJJJJJJ
@38428/1
tagcactgagtgacggcacctccgacactgaggtcacggtactcgcggta
+38428/1
CCCFFFFFDHDFFIHIJIHGHIGIGHGGHHIJIHGHIJJFFGHIGIEH?D
@7579022/1
ctgttgtggaactgcttcacctgtggccggcggcacgcagacgccttgat
+7579022/1
@@@DDEBDFHHHHGIIJJJIJFGEHIHIGHIJFGIHGFFFDEDDDABDDC
@4157171/1
gtacacctgagcgagactcataacgcagccagatgccaaagttcttgatc
+4157171/1
BBCFDDFFHHHHHIJIIJIIIIJJIJJJIJJJJJJJJFJJJHIIJJJIII
@7579153/1
acggtagcactgagtgacggcacctccgacactgaggtcacggtactcgc
+7579153/1
@CCFDFFFHHHHHJIJJJJIIIJJJJJJJJJJJJJJJHJJJJJIIJJJJH
@3481760/1
gctgttgtggaactgcttcacctgtggccggcggcacgcagacgccttga
+3481760/1
CCCFFFFFHHHHHJJJJJJJJJJJJJJJJJJJJJJJHHFFDDEDDDDDDD
@3481930/1
tgggcctcttgtatgcgaaggtgttgaggcgcttgtggtggtgcacgcgc
+3481930/1
CCCFFFFFHHHHGIJIJIJJJFGHHIFHGHHIIIGIIJHIJAGGIJJJHF
@1426903/1
agcatacataataaaattagaggaagtaggtgctgggcctcttgtatgcg
+1426903/1
CCCFFFFFHHHHHEGHIIIJJIJ@GIEHIIHHFHGIIIJJJJJEHHGIJJ
@5520978/1
attctattcaacctgtattcatcagggcttcttgatgtatatgggtattt
+5520978/1
CCCFFFFFHHHHHJJGIIJJJIJJIIJJJJIIJJJIIFHIJJJJJDGIIJ
@5521046/1
gtctattatagtttcaaaaaaactgtttcacataaataggtgagaagtgt
+5521046/1
CCCFFFFFHHHHHJJJJJJJJJJJJJJJJJJJJIJGIIJJFGIJJJJHIF
@7580500/1
cctgagccatagcaaacagccactggcaatgtggatagctggacaaggca
+7580500/1
CCCFFFFFHHHHHJJJJJJJJJJJJJJJJJJGIIJJJJJJJJJJJJJJIJ
@2792710/1
ggtgctgggcctcttgtatgcgaaggtgttgaggcgcttgtggtggtgca
+2792710/1
CCBFFFFFHHHHHJJJJJJJJJHIJJEGHHJIJJIJJJJJJJJFHJHHII
@5521484/1
gtttcacataaataggtgagaagtgtgataatgtcataaagttgacaata
+5521484/1
C@CFFFFFHHHHHJJJJJJJJJJIJHIJJJJJJJJJJJJJJIIJIJJJJI
@7581222/1
gaggaagtaggtgctgggcctcttgtatgcgaaggtgttgaggcgcttgt
+7581222/1
CCCFFFFEHHHHHJJJJJJJJJJJJIJJJJJJJJJDGHHJJJJJIJJJJC
@731923/1
ccgcgacttcgttcgcgtggaatagtgacttccggcaaatttttggtttt
+731923/1
@;@DDADDHDF;FAEGHIID?:BBGDECAGGIGHGBF@;;DGGHFB?BDE
@6217491/1
tgaggcgcttgtggtggtgcacgcgcttgggcagagggaatctgattgtg
+6217491/1
@@@DD?@DFD?:C=A?FDEDDFHAFDAGEGCGGFGIEH8ACCE>CBCCCB
@732007/1
cggcacctccgacactgaggtcacggtactcgcggtacatgttgtgtaca
+732007/1
@@@FDFFFHHHHHJJJJJJIDHGGIIDHIJJJJJIHIJJJJIJJIHHFHH
@6900275/1
ctgcaatcctgcctcacatgattcatccacaaattccaacccttgcgttt
+6900275/1
CCCFFFFFHHHHHJIJJJJJJJJJIJIJIJJIIJIJJJIJJJJIJJJIJJ
@3483740/1
cttcacctgtggccggcggcacgcagacgccttgatgacctccactttga
+3483740/1
CCCFFFFFGHHHHIJJJJJJJIGJIJIGHGFFFECECDEEDDDDDDDDDD
@1428510/1
gtggattttaatgttattattacagcatacataataaaattagaggaagt
+1428510/1
@?@DBDDDFH>CBGGCFGHGIFBEDHBFG?FEHCFBBGDGHIICG9CB>?
@1428587/1
aactgcttcacctgtggccggcggcacgcagacgccttgatgacctccac
+1428587/1
@@@DFFFFHGDFBED@FGIHB<GGDAGIIIGA?BDDAA@@AADACCDBCC
@6218055/1
gcagcatcttgtcgagaacatgaagccgctttggtttacgttccagttct
+6218055/1
@@@DDDD?DFF::<C@;EFEEGIIDBFFBEEHGFDEDBFIFG8BBG=BF@
@732530/1
gcttgggctcgctctccgaagggagcttgcggccgatgacctcatactcc
+732530/1
CCCFFFFDHHGGHJJJJJJGJIJIIIIJIFJJJJIJJFAEEFFFFFFEEE
@3484182/1
tgaacttctcttaaacgactggaccgattttgatgattttttttgtgtgt
+3484182/1
<@<BDA?DFHHHHIGIA@FA@F>FGGBGHHIICGB4?BCHEIII<?EDF;
@5522163/1
gtggtcttcttgaacttcttcaattgacgcaagaagtaccagaaacggga
+5522163/1
CCCFFFFFHHHHHJJJJJJJJJJJJJJJJJJJJJJJGIJJJJJJJJJJJJ
@6901015/1
ctgggcctcttgtatgcgaaggtgttgaggcgcttgtggtggtgcacgcg
+6901015/1
CCCFFFFFHHHHHJJJJJIJIJFHHIJIJJJJJJJJJJJHIJGHHIJJHH
@6901156/1
cgcaagaagtaccagaaacgggacttagccacaatctggtctggagagaa
+6901156/1
CCCFFFFFHBFHHJJJJJJJJIJJJJJIJJJJJJJIJJJHHHIJIJJJIJ
@2117430/1
atagaatgttcgacgtgattctttaatttgacataacttttttatttatg
+2117430/1
CCCFFFFFHFHHHJEHIGIHGIJIEFHIJIIJIIIIGIIIIIIIIJJJJI
@2117449/1
catcaatttatcttcaaatgacgacaccacagttccagtctcaggcacat
+2117449/1
CCCFFFFFHHHHHJJJJJJJJJJJJJJJJJJJIJJJJJJJJJJJJJJJJJ
@2794535/1
gcagccagatgccaaagttcttgatcttcactgggctcttctctgggatt
+2794535/1
@@@FFFFFAFHFHIJIIFHGHIIIGIGHGIJIJHGIIJIIIJJGIJJIIJ
@6901533/1
gaggaagtaggtgctgggcctcttgtatgcgaaggtgttgaggcgcttgt
+6901533/1
@CCFFFFFGHDCDHIGBHIGGIGG<CDHHEIIIIB?BGHCFGIGIIIII@
@5522740/1
ctgtggccggcggcacgcagacgccttgatgacctccactttgatgatct
+5522740/1
?@@DDDDDHHFFDGDHHGGGGIJJHHFEDDCDFFECC;CCCDCCCDCCCD
@2117779/1
caaattcaaataaaatcactctgcaatcctgcctcacatgattcatccac
+2117779/1
@@@DDDFDHHFH?FHIEBHIGGHIHIGBFHEGGGIFIGIIIIIIIIIGII
@5522944/1
cctgtggccggcggcacgcagacgccttgatga
+5522944/1
?@@?DDDDB<?88?@D@FGGIAG4;=;6;7@3?
@6901936/1
ctcggacatttcaattttatttagttggtcttggttgaacggaactccaa
+6901936/1
CCCFFFFFHHHHHJJJIIJJJJJJHJJJGHIGIJHIJJJJJIIJJJJJJJ
@6901948/1
ctcttgtatgcgaaggtgttgaggcgcttgtggtggtgcacgcgcttggg
+6901948/1
CCCFFFDFHHHHHJIJAFHHIJJJJJJJJJJJJIJIFGHIJJJJHFFFDD
@733884/1
gtgctgggcctcttgtatgcgaaggtgttgaggcgcttgtggtggtgcac
+733884/1
CCCFFFFF?FDFFHGIHIGCGFHII?GFHIGHI=FGHHIHII>FHHGIII
@6219551/1
cccatcaatttatcttcaaatgacgacaccacagttccagtctcaggcac
+6219551/1
@@@7DDAFHHHHFDEFG@IFHBFHEIIGGIIIIDDGCDHDGGGIH<GGIB
@6902290/1
ggcctcttgtatgcgaaggtgttgaggcgcttgtggtggtgcacgcgctt
+6902290/1
CCCDFFDDDHHDFDG=GBEHIIIIIGHB@FGEGHGH@FG;CHIEHEBEBA
@734127/1
ggcacacaggcataatgccatattcaaatgggaagtggtgataaagataa
+734127/1
CCCFFFFFHHHHHJJJJJJJJJJJJJIJJJJJIJJHHJFGIIJJJJJJJJ
@734136/1
gtggtgataaagataagtataggctcaaaacctaacgacatcaatcacca
+734136/1
@@CFFFFFHFFFAEDFHFIHICFDHIIGCEEHGIIIGIGGHDCBGHGGEG
@6902514/1
atacataataaaattagaggaagtaggtgctgggcctcttgtatgcgaag
+6902514/1
CCCFFFFFHHHHHIJJJIIJHIIFEHIHIIIIEHIIGIIJIJJJIFIHHI
@734357/1
cgcaagaagtaccagaaacgggacttagccacaatctggtctggagagaa
+734357/1
CCCFFFFFHHHHHJJJJJJJJJJJJJJJJJJJJJJJJJJJJJJJIJIJJJ
@6902618/1
tgaggcgcttgtggtggtgcacgcgcttgggcagagggaatctgattgtg
+6902618/1
CCCFFFFFHGHHHIGIIHHJJJJJJJJJJJJJIJJJJJGGHHHHFFFFFF
@6220294/1
cggaactccaatcctttactcgaatagtcttttctaacttgaacagtgcg
+6220294/1
@@<DDFFAFDFHHIGGGBIIGGIHGIGADGGGIIIIIIDHHGGCBFDGGI
@2118729/1
ctcatcttgtatagaggaggcttgggctcgctctccgaagggagcttgcg
+2118729/1
@@?BDDDBD?FF?GBCFHIGIDII?CA?:?FEEEAFA?D@;FF8FHI;D;
@6220461/1
agcatacataataaaattagaggaagtaggtgctgggcctcttgtatgcg
+6220461/1
@@@?ADDDDHHHACFGGGDFAFF;?CAC<<2<FEHBE=DDHHIIBGIB<@
@2118827/1
gtgctgggcctcttgtatgcgaaggtgttgaggcgcttgtggtggtgcac
+2118827/1
@@@FDFFFHHGHHIIJGIJIIFGHG?CGIIGIIGIIIJJGIIFGCADHIH
@4158841/1
gtagcactgagtgacggcacctccgacactgaggtcacggtactcgcggt
+4158841/1
CCCFFFFFHHHHHJIJIJJJJJJJJJJJJJJJJIHHJJJIFHHJJJJHFB
@2796562/1
ctgagcgagactcataacgcagccagatgccaaagttcttgatcttcact
+2796562/1
CCCFFFFFHHHHHJJJJJJJJJJJJJJJJJJJJJJHIJJIJJJJJJJJJJ
@7582161/1
gtcttcttgaacttcttcaattgacgcaagaagtaccagaaacg
+7582161/1
@@@AA=DDFB3<C<<<AAC<I<:FH:DG:GFIID?FB?:8D9:0
@2797442/1
cacaaattccaacccttgcgtttcaaaacaattcattttaggttcaagtt
+2797442/1
@@@DDDFFFFFDGIIIEIIIBFHICHIGGEGGHGGGGIGHIIFHGGHGIG
@7582711/1
gttgtgtacacctgagcgagactcataacgcagccagatgccaaagttct
+7582711/1
CCCFFFEFHHHHHJJJJJJJJJJJJJJJJJJJJJJJJJJJJJJJJJHIJJ
@5524188/1
gtcggactcgtgacgtcgtaagcgcatgccgtgtttttaaatgcggggaa
+5524188/1
CCCFFFFFHHHHHJJIJJJJJJIJJJJJIIIHIIJJJJIJIJJJJJHDBD
@2798288/1
gcttgggcagagggaatctgattgtgctgttgtggaactgcttcacctgt
+2798288/1
CCCFFFFFHHHHHJIJJJJJJJJJIJJJJJJJIIJJJJIJJJJJJJJJJI
@2798307/1
cagtggtcttcttgaacttcttcaattgacgcaagaagtaccagaaacgg
+2798307/1
C@CDFFEFGHHHHIFIJIJIJJJJIJJJIIIJJGIIGIJJJIIJJIIIII
@1429080/1
agcgggtcggacgagccgtgccttttattgcttggtgagacacgagataa
+1429080/1
CCCFFFDDHHHHHJJJJJHIJJJJJJJJJJJJJJJHGIHHHHHFFDDDED
@2798363/1
cctggctcccatgtcacggtagcactgagtgacggcacctccgacactga
+2798363/1
CCCFFFFFHHHHHIJJJJJGIJJJJJJJJHIJJJJJJJJJJJJIIJJJJH
@4160352/1
gcacctccgacactgaggtcacggtactcgcggtacatgttgtgtacacc
+4160352/1
@CBFFFFFHHHHHJJJJJGHIJJJFGIJJJJJJFHHIJIHIIHIHJIGIH
@5524707/1
gcaagaagtaccagaaacgggacttagccacaatctggtctggagagaag
+5524707/1
@C@FFBBDHFFDHBFHIGIGAAGEHGDEGEGGHIIGIGIIGGGFHGEHG9
@5524715/1
gtcacggtactcgcggtacatgttgtgtacacctgagcgagactcataac
+5524715/1
CCCFFFFDHHHHHJJJFHIIJJIIJIIHIIB??BFGIJJJJJJJJJJJJI
@2798545/1
gcctcttgtatgcgaaggtgttgaggcgcttgtggtggtgcacgcgcttg
+2798545/1
@@@DBDDDFAHHHGI@FH<CCFC>GHGAEAGEBFGBFD@CH@FGEIFEEC
@7583591/1
gcaagaagtaccagaaacgggacttagccaca
+7583591/1
?;?ADD;;2=<DAC9:AEEF<<?<<?E4<ED@
@1429504/1
taacattttctttttctagtttcaaatgacgataaaatatccacttatta
+1429504/1
CCCFFFFFHHHGHJJJIJJHJJJJJIGHHDGIJIIIJJIHIGIIIJIJJI
@1429512/1
caacagattgtttgagatgtttgtgaaactgcgacaccttgtgg
+1429512/1
CCCFFFFFHHHHHJIJIIJJIJIHJIJJJJJIJJJJJJJJJIJJ
@2798858/1
cgcaagaagtaccagaaacgggacttagccacaatctggtctggagagaa
+2798858/1
CCCFFFFFHHHHHJJJJJJJJJJJJJJJJJJJJIJJJJJHIJJJHIJJJJ
@5525057/1
ctcatcttgtatagaggaggcttgggctcgctctccgaagggagcttgcg
+5525057/1
@@CFDFDDDHFFHIIIIIIBFFE:F;E>GE>D9?FG@DHHGGIDE>FC9@
@7583907/1
gtgacggcacctccgacactgaggtcacggtactcgcggtacatgttgtg
+7583907/1
CCCFFFFFHHHHHJJJJJJJJJJJHIJJJJHHJJJJJJJHHHHHHFFFFF
@1429677/1
ttcgtcttttgaagattctgatattgatagtttttttcattccctgc
+1429677/1
@@CFFFFFGHHFHIHHIIJJEHHIJJJJIJJIJJIJJIGIIGGGHGI
@1429772/1
gcacagttcctcgacgagcaagtagttcttgaagcacagacacaggtgtc
+1429772/1
@<@DBDBDADFHAHB@GHA?G@G9??C?FDF?DFH@HA?B?BFII?HABF
@1429941/1
cgggacttagccacaatctggtctggagagaagatcctcatcttgt
+1429941/1
<@@BDDA?H?AFHEGIBCHGH>HEHC>F3CCCDCFGGHBGEBFH90
@2799418/1
gcctggctcccatgtcacggtagcactgagtgacggcacctccgacactg
+2799418/1
?<@DFDDDHHD?FEFGGGHIHIGIIIIIIG?DDGB@DHHHGIEHFAHHGG
@2119218/1
gcacagttcctcgacgagcaagtagttcttgaagcacagacacaggtgtc
+2119218/1
CCCFFFDFHHHHHJJJFJIGIJIIIJJJJIJIJJJIIIIJJJJJJJFGHH
@735323/1
cataagtaacttcaaatgattgctcagatgcaatttcttgcaagaattgc
+735323/1
CCCFFFDEHHHHHJJIJJIJJJJJJJJIJJJJIJJJJJIJJJIIJJJJJJ
@7584623/1
cacgtagttctcagcttccctgcaaag
+7584623/1
=@?DB;D:BCAFHGEH>EFGCEHIECE
@735377/1
cgtagttctcagcttccctgcaaagttaaccatcttgtattcaaaagaaa
+735377/1
CC@FFDFFHFHHHJJJIJJJIJJIIJIJEIIJJJIIIEHGIJJGHIJJJJ
@4840600/1
agaggaagtaggtgctgggcctcttgtatgcgaaggtgttgaggcgcttg
+4840600/1
@CCFFFFFFFDHBHIJG@GGGIIJJEHHIJJJGGHG:B9BBDGGGHIGIG
@3485804/1
gacgatttcaccagtggtcttcttgaacttcttcaattgacgcaagaagt
+3485804/1
CCCFFFFFHHHHHJIJJJJJJJJJJJJJJJJJJJJJJJJJJJJJJJIJJG
@2119605/1
gactcataacgcagccagatgccaaagttcttgatcttcactgggctctt
+2119605/1
CCCFFFFFGHHGHJJJJJJJIIJJJJIFHIJJJJJIJJJIJGHIIJJIJI
@3485912/1
ctccgccctcttcctcgggttggaatgattctggtgggttgtcctgc
+3485912/1
CCCFFFFFHHHHHJJJJJJGIJJHIIJJJJJJIJHHIJ@FHFGIJJJ
@4840756/1
ctcatcttgtatagaggaggcttgggctcgctctccgaagggagcttgcg
+4840756/1
CCCFFFFFHHHHHJJJJJJJJJJIIJJJJJJJJJJJJJJIJJGIFIIGII
@6903329/1
ggctctgtgcctggctcccatgtcacggtagcactgagtgacggcacctc
+6903329/1
CCCFFFFFHHHHHJJJJJJIIJJJJJJJHIJJJJJJJJHIIJJJJIJJJJ
@6903375/1
gcgatgttttacaagggcaggttgaactcacaccattcaatttaaaagaa
+6903375/1
CCCFFFFFHHGHHIIIB@GHIIIIIIIIIIIICGHIIIIGHIHIIIGDGH
@4161862/1
tgagcgagactcataacgcagccagatgccaaagttcttgatcttcactg
+4161862/1
@@@D=DDDDFFHHHGGFE>GBAFHGCGGGEGIII9?DCGD9DHDDHEEHG
@2120065/1
tccgacccgaagtggttgtcgtcccacagcacgtggtagtgcgacggacg
+2120065/1
CC@FFFFFHHHHHIJJJJJJJJJJJJJIJJJIJJJJIJJIJJJJJHFDDD
@6903699/1
gttttttaaactcatattttcatggtaccaagttatgaatttttcaaatc
+6903699/1
CBCFFFFFHHGHHJJIJJJJJJJJJHHIJJIHIIJJJJIJIJJJJJJJJI
@2120173/1
ctcgctctccgaagggagcttgcggccgatgacctcatactccttcaact
+2120173/1
1?@D=BD;:<@8:EGFFDFFEFFFFAD@F@FIDFCFFECD@=DEEAE>7=
@4162305/1
atagaatgttcgacgtgattctttaatttgacataa
+4162305/1
@@@BDDBD=DFD=AC<A?:??CCC@BBFFFCF<::D
@4162389/1
ctgtggccggcggcacgcagacgccttgatgacctccactttgatgatct
+4162389/1
@@@DFFFFHFFDFDGFHHHHAGHJHHHE;BD>C@CC;;ACCDD>AC;>CC
@2120264/1
gatggtgcctctgtaggagtttcgggctcgggtttactagcctcctcctt
+2120264/1
@@@DDDDDFFHDDHGBHEE3?FCC<GEIC<FH?FFHEGIGDDHIIDGIHE
@5526630/1
gtgggttttaatgttattattacagcatacataataaaattagaggaagt
+5526630/1
B@@FFFFFHHHHHGHGIIIIJJJJIIJJJJJJJJJJIIIIJGGIJJIJJG
@736347/1
agagaagatcctcatcttgtatagaggaggcttgggctcgctctccgaag
+736347/1
CCCFFFFFHHHHHJJJIJJJJJJJJJJJJJJJJGHJJJJGIGIIIJJJJG
@6221343/1
gccagatgccaaagttcttgatcttcactgggctcttctctgggatttcc
+6221343/1
CCCFFFFFGHHHHJIJJJJJJJJJJJJJJJIJJJJJJJJJJJJJJJJJJJ
@5526847/1
gggggagggtcattcaatgtctccttccgtcttgggtgaggcataacggg
+5526847/1
CCCFFFFFHHHHHJJJJJJJJJJJJJJJJJJJJJJJGIJJJJJJJJJJJJ
@6221514/1
gtgcacgcgcttgggcagagggaatctgattgtgctgttgtggaactgct
+6221514/1
@@@DD?;DFHDHA;FAFG=@=DHIAFGHGIGCFBFHGGEE;;BFGCECFE
@736600/1
gtcacggtagcactgagtgacggcacctccgacactgaggtcacggtact
+736600/1
@@@FFFFFHHHHHJJJIGHJJJJJIJJJJJJJJJJJJJJJJJJJJIEGHG
@4162759/1
cgcttcagcagagtgcacacaatggtgaactggcgttcatgcggcaaacg
+4162759/1
CCCFFFFFHHHFHHIIIJJJIHHIIHHJGJJIJJJIJJIJIJJIJJJIJI
@2120741/1
cgggacttagccacaatctggtctggagagaagatcctcatcttgtatag
+2120741/1
@@@FDFFFGFHHBFGIGIIJIJFGIJCG?CD>G;DHHIIEFIGIGEHIGI
@4162960/1
gtcttcttgaacttcttcaattgacgcaagaagtaccagaaacgggactt
+4162960/1
CCCFFFFFHGHHHJJJJJJJJJJJJJJJJJJJJGIIIJJJJJJJJJJJJJ
@4841929/1
caacagattgtttgagatgtttgtgaaactgcgacaccttgtggctgtga
+4841929/1
CCCFFFFFHHHHHJHIIJJJJJJJJJJJJJJJJJJJJJJJJIJJJJJIJG
@4842178/1
ctcataacgcagccagatgccaaagttcttgatcttcactgggctcttct
+4842178/1
CCCFFFFFHHHHHJJJJJJJJJJJJIIJJJJJJJJJJJJJJJJJJJJJJJ
@2121350/1
ggcagagggaatctgattgtgctgttgtggaactgcttcacctgtggccg
+2121350/1
CCCFFFFFHHHHHJJJJJJIJJJJJJJHJJJJJJJJJJJJJJIJJIJJJJ
@4163576/1
tgaagaagaggagcaaatggaaaaaaaaattggtgaaaagaatcacaagt
+4163576/1
CCCFFFFFHHHHHJJJJJIJJJJJJJJJIHIJJFHIIJIJJJJJJJJJJE
@5527958/1
ataaaattagaggaagtaggtgctgggcctcttgtatgcgaaggtgttga
+5527958/1
@@CFFFEFDDDFFHIIGIJIBDHHGGIBGHIFGIFGIJIIIIII9B8BGH
@4163783/1
gtggtggtgcacgcgcttgggcagagggaatctgattgtgctgttgtgga
+4163783/1
@@CFDFFDFHHGHIGIGIIIGIIJGGEIHIJIJIGIGJHIIJIIIJJIIG
@6905096/1
aagaagtaccagaaacgggacttagccacaatctggtctggagaga
+6905096/1
@CCFFFDDHHHHHJJJJJJIJJJIJJJIJJIJJJJJHIIJJIJJJJ
@5528037/1
gcctcttgtatgcgaaggtgttgaggcgcttgtggtggtgcacgcgcttg
+5528037/1
CCCFFDFFDFHHHJHGIJCFCGGHIJIJJHHG@FHBFH@FHIJIIIH?9A
@5528050/1
ctgcaatcctgcctcacatgattcatccacaaattccaacccttgcgttt
+5528050/1
CCCFFFFFHHHHHJJJJJJJJJJJJJJJJJJJJJIJJJJJJJIIJJJHIJ
@6222603/1
agctcttgcagccatccaacaggattgcccatcaatttatcttcaaatga
+6222603/1
CCCFFFFFHHHHHJJJJJJJJJJJJJJJJJJJJJJJJJJJJJJJJJJJJJ
@4842819/1
cttgggcagagggaatctgattgtgctgttgtggaactgcttcacctgtg
+4842819/1
CCCFFFFFHHHHHJJJJJJIJJJJJJJJIJJHIJJJJJJJJJJIJJIIHI
@5528595/1
gcttcacctgtggccggcggcacgcagacgccttgatgacctccactttg
+5528595/1
CCCFFFFFHHHHHJJJJJJJJJJJJJJJHHHFFDEEEEEEDDDDDDDDDD
@4843041/1
ggcgaattttgcgatctgcgtggtagcgtactaccagcgttgatagattc
+4843041/1
@<<DFDAD>?FAF>DHII<G@CEFBFEH:F>2?BDHHIECABEGGGG4C=
@43252/1
ctggagagaagatcctcatcttgtatagaggaggcttgggctcgctctcc
+43252/1
@CCFDFDFDHHHHJJJJIJJJIJJJJIJJJIIGIIJJGBGBBFGHIJIIJ
@2799783/1
gtggtcttcttgaacttcttcaattgacgcaagaagtaccagaaacggga
+2799783/1
CCCFFFFFHHHHHJJJJJJJJJJJJJJJJJJJJJJJHHHJJJJJJJIIJJ
@2799792/1
tttttaaactcatattttcatggtaccaagttatgaatttttcaaatcgc
+2799792/1
CCCFFFFFHHHHHJJJJJJJJJJJGJJJJIIIJJJJJJJJJJJJJJJIIJ
@4165106/1
ccgcgacttcgttcgcgtggaatagtgacttccggcaaatttttggtttt
+4165106/1
CCCFFFFFHHHHHJJJJJJJFFHIJFIJJJJJJJJIJJJJJJJJHHDFFF
@7585984/1
gccagttataaagcatagcccgaagtgctattggcacacaggcataatgc
+7585984/1
CCCFFEFFHHHHHIIJJJJJJJJIJHIJJJJJJJJIJJJJJJJIJJJJJJ
@7586079/1
aaggtgttgaggcgcttgtggtggtgcacgcgcttgggcagagggaatct
+7586079/1
@CCFDEFFDBHFFHGIJJHIIIIIGGHIJJJJJJIGJJJJJFHHFD@DEE
@4165687/1
gacaaacagacaaaaaaaaagttaattacatttttgggcccgacatcgac
+4165687/1
CCCFFDDFHHHHHIJIJJJJJIIJJJJJJJJJJJJJJJJJJJHHFFFDED
@2800466/1
tggtctggagagaagatcctcatcttgtatagaggaggcttgggctcgct
+2800466/1
@@CDFFFFHHHHAEHGGGIIJGIIIJJGHGGIJGGIIGGIJDBHIIFIGB
@4165862/1
gtcttcttgaacttcttcaattgacgcaagaagtaccagaaacgggactt
+4165862/1
CCCFFFFFHHHHHJJJJJJJJJJJJJJJJJJIJDHIJJJJJJJJJJJJJJ
@4166380/1
catacataataaaattagaggaagtaggtgctgggcctcttgtatgcgaa
+4166380/1
CCCFFFFFHHHHHJJJJJJJJJJJJJJJHIIJJJJJJJJJJJGIJJJJIH
@2124331/1
ggatggagtgagcacgggctctgtgcctggctcccatgtcacggtagcac
+2124331/1
@@@DDDD>2ADFBEG:@FFFGFFEGIFIIIIIIFFECFBDEAFF7CFFFF
@2801414/1
gccagatgccaaagttcttgatcttcactg
+2801414/1
?@@BBDDD?BCAFH<?E?EBCB?AEAB?A9
@4166873/1
ccgacactgaggtcacggtactcgcggtacatgttgtgtacacctgagcg
+4166873/1
@CCFFFFFHHHHHIJJGJCGIJJJJJIFHIIIGJIHHJIIICBFGHGIIJ
@2124977/1
agcatacataataaaattagaggaagtaggtgctgggcctcttgtatgcg
+2124977/1
@@@FFFFFHHHHHHIIIIJJJIJGGIGHGIHGIIHEHGIJJJJJHHIIJJ
@7587848/1
agggaatctgattgtgctgttgtggaactgcttcacctgtggccggcggc
+7587848/1
@CCFFFFFHHHHHJIJJJJJJJHGIJJJJIIIJJJIJIIJJIJJJJJJHF
@7587850/1
gccagatgccaaagttcttgatcttcactgggctcttctctgggatttcc
+7587850/1
CCCFFFFFHHHHHJIIJJJJJJJJJJJJJJIIJJJJJJJJJJIJJJJJJJ
@4167359/1
gatcatcactgtcgtgtcctttatacatttcggcatggcgatcatgtcga
+4167359/1
CCCFFFFFGHHHHIGGFGIEGIBEDHHEFH@FGFHIGIGGA6DHHC?FA2
@4167502/1
ggagattaatggtataagcatagaatgttcgacgtgattctttaatttga
+4167502/1
@@@FBDDDDDFDFGIJIJGEGHIJIJGEHIGGIJHCHIIIHGJGGIIJG@
@2125493/1
ctgctattttttttatttttattttcaatgtacagacagcacttttctac
+2125493/1
@@?DDADBDDFFHE@F<FHEFEGIEB9:D??DB???BDD;?BBFHEGI<F
@7588529/1
ctgattgtgctgttgtggaactgcttcacctgtggccggcggcacgc
+7588529/1
CCCFFFFFHHHHHJJJJJJJJJJJJJJJJJJJJJJJJJJJJJHFFDD
@4167750/1
cctggctcccatgtcacggtagcactgagtgacggcacctccgacactga
+4167750/1
@?@BBDDDFFBBB?EHIGBAF6BFEHDEEC?FFAAADFGEGIAAFEHGDC
@7588861/1
gtgctgggcctcttgtatgcgaaggtgttgaggcgcttgtggtggtgcac
+7588861/1
CCCFFFFFHHHHGJJGIIIGIEEHI?C?CHGEBHGGGHHBFGIGI@EGII
@4843644/1
ctggagagaagatcctcatcttgtatagaggaggcttgggctcgctctcc
+4843644/1
CCCFFFFFHHHHHJJJJJJJJJJJJJJJJJJJJJJJJHJJJJJJJJJJJJ
@4843978/1
cagcatacataataaaattagaggaagtaggtgctgggcctcttgtatgc
+4843978/1
C@CFFFFFGHHGHJJIIJJIJIIJIGJGHIIGGIJJIJIIJJIIJJJJIG
@4168471/1
taggtgctgggcctcttgtatgcgaaggtgttgaggcgcttgtggtggtg
+4168471/1
@@@FDEFFFHFDFHEHIGIGIHFHG@GEFDHHGIGB@@AGHIFHEIJGGH
@4844083/1
agcatacataataaaattagaggaagtaggtgctgggcctcttgtatgcg
+4844083/1
@CCFFFFFHHHHGJJJJJJJJJJJJJJJJJHIIJJJJJJJJJJJIJJJJJ
@7589510/1
gggctctgtgcctggctcccatgtcacggtagcactgagtgacggcacct
+7589510/1
CCCFFFFFHHHHHJJJJJJJJJJJJJJJJHHJJJJJJJJIIJJJJIJJJI
@4844290/1
ctttgtttcatttaaatttacgggctatgccatttatcctcgcacgttgg
+4844290/1
CCCFFDFFHHFHGBFFHIJJIJJFIJGIJIJEHIIJJGIJEIIGGGIIJG
@2126636/1
tgcaaagataagatgaagaagaggagcaaatggaaaaaaaaattggtgaa
+2126636/1
CCCFFFFFHHHHHJJJJJJJJGJJHIJIJJJJJJJJJJJJJIEHHICGDH
@6223151/1
gcttcacctgtggccggcggcacgcagacgccttgatgacctccactttg
+6223151/1
CCCFFFFFHHHHHJJJJJJJIJJJJIJIHHHFFDEEEEEEDDDDDDDDDD
@5533495/1
taataaaattagaggaagtaggtgctgggcctcttgtatgcgaaggtgtt
+5533495/1
B@@FFFFFHHHHHJJIJJHIJJFHHIIJJIIJIJJJHIJJJJGHHH?FHI
@6223436/1
tgtacacctgagcgagactcataacgcagccagatgccaaagttcttgat
+6223436/1
@C@FFDABAFHFHGGGHEHGIJEGHGHHGGEHEE<GIDIGJJ>FBDH@CE
@5533785/1
gtcttcgcgtggaagttttatttctccattttgagtaactgtgaaaatga
+5533785/1
?=?BDDD<F8@AAEGFFIIII99?9CDFFICIEF?4?DFFFDFEFFDDF@
@2127610/1
ataaaattagaggaagtaggtgctgggcctcttgtatgcgaaggtgttga
+2127610/1
CCCFFFFFHHGHHJJIJJJJIIJJJJJJJIJJJJJIJJJJJGII9BGGII
@2803276/1
ggaactgcttcacctgtggccggcggcacgcagacgccttgatgacctcc
+2803276/1
?@@FFFFFHHDHDIIIIIIGGGFGIGIEIIIGHED4?CEDCCC@ACCDCD
@2127804/1
aggaagtaggtgctgggcctcttgtatgcgaaggtgttgaggcgcttgtg
+2127804/1
?@@DDFFFGGHHHJIFHIIJIIJIJJII@FCCDG?BGAHIGHGHIJJICH
@2127869/1
ctcttgtatgcgaaggtgttgaggcgcttgtggtggtgcacgcgcttggg
+2127869/1
@@@DDDBBFDHHFDGGGGDCD<C@FHIIBG;?;0??7C48=CAGHEEDCC
@5534201/1
gtgacggcacctccgacactgaggtcacggtactcgcggtacatgttgtg
+5534201/1
CCCFFFFFHHHHHJJJJJJJJJJJIIJJJJHIJJJJJJJIHHHHHFFFFF
@2803633/1
gtggtgcacgcgcttgggcagagggaatctgattgtgctgttgtggaact
+2803633/1
BBCFDFFFHHHGHJJGJJJJJJIJJJJJJJJJJJJIIJJJIJJGIJJJJJ
@6906816/1
gccagatgccaaagttcttgatcttcactgggctcttctctgggatttcc
+6906816/1
@@;B:?DDDFB:CG<:<C:AE@>FAH?CFD>;F;EFDGF?B4CD;B@DFG
@6224350/1
gtgtacacctgagcgagactcataacgcagccagatgccaaagttcttga
+6224350/1
@@@DDADDBFHB;3CGHBFHGICDDEFHGIDHCGGDHAHCHI;9=B@<B>
@2128528/1
gacaaacagacaaacagacaaacagacaaacagacaaacagacaaac
+2128528/1
BB@DDFFFHHHHFIJJJFIGGHIJJGIIJJIJIJJJIIJJIIJIFBH
@4170585/1
acataataaaattagaggaagtaggtgctgggcctcttgtatgcgaagg
+4170585/1
@C@FFFFDHFHFFGGGGEIIIIGIHHFHIJBHGGEHIDD?DD?@GIBFB
@6907283/1
caccagtggtcttcttgaacttcttcaattgacgcaagaagtaccagaaa
+6907283/1
@@@FFDFDDFDHHEIIJIIDEFCDFFIIGGICDFCAA@GHGBB<DEGGEH
@5534957/1
gttgttaagaggtgttacctgcaacttggccaggttagggccaacagatt
+5534957/1
CCCFFFFFHHHHFHIJJJJJJJJJJJJJJJJJJJIIJJJJJJJIJJJGIJ
@2128691/1
cggcgatttaatttttttatgtttttattatgcaattcatgtttatttca
+2128691/1
@CCFFDFFHHHHHIJJJJJJJJJJJJIJJJJJIIGHIIJJIJJJJJJJIJ
@4170883/1
gcacgcgcttgggcagagggaatctgattgtgctgttgtggaactgcttc
+4170883/1
CCCFFFFFHGHHHJJJJJJJJJJJJJJJJJJJJJJJJJIJJJJJJJIJJJ
@2804644/1
ctggatggagtgagcacgggctctgtgcctggctcccatgtcacggtagc
+2804644/1
CCCFFFFFHHFFBHGGIHHGIJJJIHIJJJGIJJJIIGIJJJJJJJFGGG
@2129102/1
ctggagagaagatcctcatcttgtatagaggaggcttgggctcgctctcc
+2129102/1
CCCFFFFFHHHHHIJJJJJJJJJJJJJJIJJJJJJJJGIIJJJJIJJJJJ
@6225162/1
ctgcaacttggccaggttagggccaacagattgtttgagatgtttgtgaa
+6225162/1
CCCFFFFFHHHHHJJJGHIJJJJJJJIJIHIJJFHIIIJIJJIJJJJJII
@4171388/1
gcctcttgtatgcgaaggtgttgaggcgcttgtggtggtgcacgcgcttg
+4171388/1
CCCFFFFFHHGHHJIIIJAFHIJJJIJJJJJJHIJFHIGHIIJJJJHFFD
@2129565/1
cttgtatagaggaggcttgggctcgctctccgaagggagcttgcggccga
+2129565/1
B@@FDDFFHDHFHJGHIIDFHGIIGGIHGHIIHIJJG;FACAAFHIFDB>
@7589708/1
gtaccaaatctcaaccaaatccgtcaaatagttgcggagattaatggtat
+7589708/1
@?@DFFFFHFHFHIGGEHJIIGIHG?FCEEGCGHGIIJJJIIJADHICCF
@6226026/1
gggacttagccacaatctggtctggggaaaagatcctcatcttgtat
+6226026/1
@CCFFFFFHGHHHJIJJJJJFHHIJJJIJJJJJJJJIJJJJJJJIJJ
@4845081/1
gtcacacggtagcggaaggtgggttcgtgaatcatgccctcaatctgcac
+4845081/1
@@CFFFFFHDFHFIIGIGJ:?GHGGHGHIIJIJIIJJJJIIGIJJJJJJI
@4171909/1
ggcgcttgtggtggtgcacgcgcttgggcagagggaatctgattgtgctg
+4171909/1
CC@FFFFFFFFCFEEDGHHGJJIIGIJIIFICGHGHJJIIIGGIGGC9DE
@5536291/1
gcaagaagtaccagaaacgggacttagccacaatctggtctggagagaag
+5536291/1
CC@FFFFFFHHHHJJJJJJJJIJJJJJJJJJJIJJJJJFHIJJJJJJJJI
@4171977/1
gagggaatctgattgtgctgttgtggaactgcttcacctgtggccggcgg
+4171977/1
CCCFFFFFFHHHFIIHHJJIHHIHIJIHGHJJIIJJJJJJHIGIGJJIIH
@4172052/1
gtcacggtagcactgagtgacggcacctccgacactgaggtcacggtact
+4172052/1
??@DDFFD?DFFHIIBH2?EHHBGHGHIGCEHG:DDHIC@=C=FBG5@E;
@5536477/1
gttctcagcatggtaagaaggtggcggccagaatctagacatgcacagct
+5536477/1
@@@FFFFFHGHHGHGIIIIJIEFGIIIIIIIIIIJJIJIJIIJIJIIJJH
@2130303/1
ccacaatctggtctggggaaaagatcctcatcttgtatagaggaggcttg
+2130303/1
CCCFFFFFHHHHHIJJJJJJJJJJJJJJJJJJJJJJJJJJJJJJJJJJJG
@4845527/1
cttcagcagagtgcacacaatggtgaactggcgttcatgcggcaaacgcc
+4845527/1
@@CDFDBEDHFCDFHIIJEEEC<CHHEGIGEGIJIHHGIIHGIJJJJGIJ
@5536587/1
cagtggtcttcttgaacttcttcaattgacgcaagaagtaccagaaacgg
+5536587/1
B@CDDEFFGHGHHJJJJJJHIIJIJJJJIJJJJIJIJJIJJJJJIJJJJG
@2130582/1
cttgaacttcttcaattgacgcaagaagtaccagaaacgggacttagcca
+2130582/1
CCCDFFFFHGHHGJJJGIEIIGIIIJJIEGFGIIJJJIJIJJJJJJIJJJ
@4845873/1
gtgctgggcctcttgtatgcgaaggtgttgaggcgcttgtggtggtgcac
+4845873/1
?@<DD>>BAFBFHIIFHECGGFGGEIGC?DFGGGHIIIIHD18@=;;;=D
@7590627/1
gcctggctcccatgtcacggtagcactgagtgacggcacctccgacactg
+7590627/1
@@@DDFFFFHGFHIIJFIJIIGIJGGGIJI?DHIGBGIGIGGIJJJIGII
@7590799/1
ggcttattctgcatacctgccatgcgctggtaagcgctatggactgccgc
+7590799/1
@@@D?DBDHFFHD?EEF>FDEHGI<?FEBG@DGFGGGEBEGFED@FHG<F
@7591003/1
acctgagcgagactcataacgcagccagatgccaaagttcttgatcttca
+7591003/1
@@@DFFEFFHFFHGHGGGHFG>EADHEFCB?<B9B3B?FGFHE<DHEIB=
@2131310/1
tgtgtacacctgagcgagactcataacgcagccagatgccaaagttcttg
+2131310/1
@@@DDDFBCCFHHGIGGGIHIJJIIJJGGIIIJIGGIJJJJJJJIJJJJJ
@2131345/1
gtcttcttgaacttcttcaattgacgcaagaagtaccagaaacgggactt
+2131345/1
@@@DFFFDHHHHHIIEIGGIGAEBDEGGEHIII?DHFCGGEIGGGGEHGI
@2131556/1
acagcatacataataaaattagaggaagtaggtgctgggcctcttgtatg
+2131556/1
@@@DDFFFHHHFHJIJGGJIJJIIIIIIFHHHHGHJGHIIGJIJIIIJJJ
@7591503/1
cgggaattttgtttggtacctgataccgacacatggtaggttccatggat
+7591503/1
CCCFFFFFHHHHHJJJGHIJJIJJIIJIIJJJJJJJHIJJHHGGIJIJIG
@5537879/1
ggcgcttgtggtggtgcacgcgcttgggcagagggaatctgattgtgctg
+5537879/1
@??DDDDD:DD:?ECCHGEG@GFDG=HEG@@FECHAAGIIF=DDA@@CEA
@2131771/1
atacataataaaattagaggaagtaggtgctgggcctcttgtatgcgaag
+2131771/1
@@CFFFDFHHFHFGHJJJJIEHIFHHJCCGCHCHGIGIJJIHHIIJJFHG
@5538048/1
ggcttcttctttctagtgcctgataagcccagacctagcccaaattcttc
+5538048/1
@@@?BDDD?F?FFBFHC@HBB<BHIGFCEGGDEHBDGIIGGH<9?FHHGG
@5538168/1
ggatggagtgagcacgggctctgtgcctggctcccatgtcacggtagcac
+5538168/1
CCCFDDFFFAFHHIIJJJJJJJIIJIID?DGEGI?GHJ@GGGEG;=FGGH
@736806/1
ctttactcgaatagtcttttctaacttgaacagtgcgatgttttacaagg
+736806/1
CCCFFFFDHBBHHGFGHIIIEIIIGGIGIGIFHFHIIFHHGIJICEEHGI
@5538283/1
gtaggtgctgggcctcttgtatgcgaaggtgttgaggcgctt
+5538283/1
??1BD=BDFFFFFFGIIIIAHEHEIFAAACG:?B0BFBDFFF
@5538359/1
agaagatcctcatcttgtatagaggaggcttgggctcgctctccgaaggg
+5538359/1
@@@DFFFFHHGHHJJJJGIJJJJJJJJJIJJHIJGIGIIJJJJJIJJIJJ
@4847442/1
gttcctctttacaagtagactcatctttagcacttggttcgtcttttgaa
+4847442/1
CCCFFFFFHHHGGJJIJJJJJJJJJJJJJJJJJJJJJHIJJHHJJJJIGG
@2132571/1
gcagagggaatctgattgtgctgttgtggaactgcttcacctgtggccgg
+2132571/1
@?@D:B?DCCDFHG@FHBHHIGIHEHF@DGIIIAAGHEHIGICHDFG@GI
@4847638/1
ctcttgtatgcgaaggtgttgaggcgcttgtggtggtgcacgcgcttggg
+4847638/1
@?@DDDDDDAFD;@<C<A<A@EHICE@@FFHGCDDC6;FEFEBHHE>B=B
@5538871/1
gttttttaaactcatattttcatggtaccaagttatgaatttttcaaatc
+5538871/1
B@@FFFFDFFFHHIJIGIJJJJJJIHGHIJIIHIIIJJGIJJJJJJJJJH
@2132867/1
cccacaatatattcgtgaaaaccgcatccaactcggatcagccgtttctg
+2132867/1
CCCFFFFFHHHHHJJIJJJJJJJJJJJJJJJJJJJJJJJJJIJJJJJJJJ
@7592586/1
ggatggagtgagcacgggctctgtgcctggctcccatgtcacggtagcac
+7592586/1
CCCFFFFFHHHGHJJJJJJJJJJJJIJJIJJJJIJIJJIIJIIJHIIJJI
@5539156/1
cctaagtgagtatacatctattaaattcaaacgcagaggttctcattatg
+5539156/1
@@BFFFDEHHHGHJJJJJJJJJJIJJJJJJIJJJJJEHI?DHGJIIJJJI
@737824/1
gcttcacctgtggccggcggcacgcagacgccttgatgacctccactttg
+737824/1
CC@FFFFFHBFADIIIIIIFHIIIBHHIHHHFFDD@CCECDDDDDDDDDD
@2133105/1
ggcgcttgtggtggtgcacgcgcttgggcagagggaatctgattgtgctg
+2133105/1
@@@FFFFFCFHDHIFGIJIIIIIJJGGIJJJJJJIAFHIJJIIJIJIIEE
@4174934/1
cactgagtgacggcacctccgacactgaggtcacggtactcgcggtacat
+4174934/1
CCCFFFFDHHHHHJJJJJJJJJJJJJJJJJHIIJJJHJJJJJJJHHFFFF
@738002/1
cagacaaatcatagcatttgtagaaatatctatcacagatcgacattatt
+738002/1
CCCFFFFFHHHHHJJJJJJJJHJJJJJJJJJJJJJJJJJJJJIJJJJJJJ
@738247/1
cccacttcacgacgcttcagcagagtgcacacaatggtgaactggcgttc
+738247/1
??@DBDDD>DH?D@EEHDGCBHG>D:CDGGG>DBDHG?D@9DFBFGGI>H
@738261/1
gtcacggtagcactgagtgacggcacctccgacactgaggtcacggtact
+738261/1
@@@FDFFBFHHDHGGFDGAGGH@AFEGGHIIGGGHHIIIICFGGGG@CAE
@5539728/1
cctggctcccatgtcacggtagcactgagtgacggcacctccgacactga
+5539728/1
@@CFFFFFFHFHHIJJJJJFGGIIJJIJIFEFGHIIIIGJJIHIJJIJJG
@4175742/1
acgggctctgtgcctggctcccatgtcacggtagcactgagtgacggcac
+4175742/1
@BBFFFFFHHHHHJJJJJJJJJJJJJJIJJJGIIJJJJJJJGIIJJJJJJ
@2133876/1
gccagatgccaaagttcttgatcttcactgggctcttctctgggatttcc
+2133876/1
@@@FFDDDHFHHHJJJJGEIIJJJJJJIJIIFGIIIJJJJJIJGJIIJII
@2133904/1
agcaaatggaaaaaaaaattggtgaaaagaatcacaagtaagatactgca
+2133904/1
C@@FFFFFHFHGHIJJIBFHIEBDGHIJGGGHIGHIDCBBGCHHCHHJGH
@6908708/1
gtggattttaatgttattattacagcatacataataaaattagaggaagt
+6908708/1
CCCFFFFFHHHHHIIJJJJJJJJJJJJJJJJJJJJIJJJJIJJJJJIIIG
@6908890/1
ctccagtttcttcatctcagtatgtatgtgtcggtccccagctccgaagt
+6908890/1
CCCFFFFFHGHHHJJJJJEIFHJJJIIIJIIJEHHGHJJIFIJIIIHIIH
@6909068/1
gtggaactgcttcacctgtggccggcggcacgcagacgccttgatgacct
+6909068/1
@@@FDAEDHBHFFIIIIGHGDEE@F@GGGIGGGAHFFBCDDDDDCDEDD@
@6226637/1
cactggttcaaattcaaataaaatcactctgcaatcctgcctcacatgat
+6226637/1
@@CFFDDDAFHGHIJIEGJEIJIIGJJJIJJIIJJIGGGEIHIJJIIIIJ
@2134756/1
atctgattgtgctgttgtggaactgcttcacctgtggccggcg
+2134756/1
@C@FFDFFBH>AFHCE@CBG@BFG<FE>H@<FG??9B8DFG<?
@1431706/1
atctgattgtgctgttgtggaactgcttcacctgtggccggcggcacgca
+1431706/1
CCCFFFFFHHHHHJIJIGIIJJIJJJJIJJJJJIGGGIJJJJJIHFFDDD
@5541474/1
gggaatctgattgtgctgttgtggaactgcttcacctgtggccggcggca
+5541474/1
@<<DDDDFB?FBHFGHBBEFHIIIIBGGGGIGG@CFGHH<FHGGBH>/=<
@6910056/1
ctcttctggtggtccagttgtgggaatagttcatgagcacagctgagtg
+6910056/1
@@@;DDDDFBFF@EFFFAFHF;E82A2CFBFE?FG??DFEAFCEFB;9B
@6910077/1
gaggaagtaggtgctgggcctcttgtatgcgaaggtgttgaggcgcttgt
+6910077/1
CCCFFFFFHHHFHJJJJJJJJJJJJJIJJJJGHIJDHHHJIJJGGJJJJA
@4177361/1
atctgattgtgctgttgtggaactgcttcacctgtggccggcggcacgca
+4177361/1
@@@FFFDFFFBHHGIGJFHGHIJCHIIIJEHJJIJGIIJJIDHIBEFDD/
@6227631/1
agagggaatctgattgtgctgttgtggaactgcttcacctgtggccggcg
+6227631/1
CCCFFFFFHHHHHJJJJJIIJIJIIIJIHIJIIIIIJJJJJGEHJJJIJJ
@5541718/1
gccagatgccaaagttcttgatcttcactgggctcttctctgggatttcc
+5541718/1
@@@DD;DDHBCFDE<CHHGGHIIDHHGEHG@GIIIGIIIIEHAFBFHHII
@2806838/1
cgtagaaaagtgctgtctgtacattgaaaataaaaataaaaaaaatagca
+2806838/1
@CCFFFDFFHFDHIJIIIJHHHFJJJJJJJJJJGCCHGIHIIIIJJJJJI
@6910520/1
gctcgccatcaggacctgcaccatgcaccgccatgccatgtaccacgcct
+6910520/1
?@<DDDDDFBD:CGF@?2ABBGFFFFCCFFFEG=@FFE@ABBD@FFD<F;
@2135758/1
tggtggtgcacgcgcttgggcagagggaatctgattgtgctgttgtggaa
+2135758/1
BBCFFFFFHHHHHJJJJJJJJJJJJJJJJJJJJJJJJIJJJJJJJHIJJI
@2135826/1
aatctgattgtgctgttgtggaactgcttcacctgtggccggcggcacgc
+2135826/1
CCCFFFFFHGHDHHIFHIFFHIJIJJIIIG<HHHHJEGJIJJIIJFBBCB
@4177894/1
gctgggcctcttgtatgcgaaggtgttgaggcgcttgtggtgg
+4177894/1
??@;:D=DHFFHHIDGGIIEBEHEFHGGBHG?DG>DHBGGBFH
@1433113/1
ggtactcgcggtacatgttgtgtacacctgagcgagactcataacgcagc
+1433113/1
?@=?DDDDAFD<D:EBEAED?F?EB?:??G?BB?@@6???CB=BGCFHIE
@2136064/1
cacatgattcatccacaaattccaacccttgcgtttcaaaacaattcatt
+2136064/1
@@@FDFFFHGHGHJGIIGJIIJJJJGGIJIJIHDHGHJJJGIGJJJJJJI
@1433139/1
cgctggacaatgttttttttattaatttttaatttattagtagttgttga
+1433139/1
CCCFFFDFFHHHHIIIIJIJHJIJIJJJJJIIIIJHIJJIDDIHGIJJIB
@5542263/1
gtgttgaccaataatgggttaatcagactatagttagtatagttata
+5542263/1
@BBFFFFFHHHHHJJJJJJJJJJJJJIJJJJJJGIJJHJJJJIIIJJ
@2807610/1
gatctcttcaaaaatgagatgcggaaaat
+2807610/1
;??D?DDDHHHF?GEBEFGEHIEEGG@FC
@2136367/1
actgcttcacctgtggccggcggcacgcagacgccttgatgacc
+2136367/1
@@@DDDDDHFAC?CGGHIGA886?F6AGHIAE<BEA6@C;;@;>
@5542616/1
ctcataacgcagccagatgccaaagttcttgatcttcactgggctcttct
+5542616/1
CCCFFFFFHHHHHJJJJJJJJJJJJHHIJJJIJJJJJJJJJIJJJJJJJJ
@6228942/1
gtgctgttgtggaactgcttcacctgtggccggcggcacgcagacgcctt
+6228942/1
CCCFFFDDHDBFHJJJIIJIGIJJFHCB@FIIJJJIIHHFFDDDB@DB?B
@6911672/1
ggcgcttgtggtggtgcacgcgcttgggcagagggaatctgattgtgctg
+6911672/1
CCCFFFFFHHHHHJHIJJJJJIJJJJJJJJJJJIJGGJJJIJJJIIIJJH
@4178674/1
tgacgcaagaagtaccagaaacgggacttagccacaatctggtctgg
+4178674/1
CCCFFFFFHHHHFIJJJJJJJJJJJJJJJJJJJJJJJJJJJJHHJJJ
@5542913/1
gggttttttaaactcatattttcatggtaccaagttatgaatttttcaaa
+5542913/1
BCCDDFFFHHHHHJJJJJJJJJJJJJJIJJJJJJIJJJJJIIJJJJJJJJ
@6911913/1
gccttagctgcggaatgcttagcttccttcttagagcgtcccgtacccat
+6911913/1
@@@DDDDDHHGAAFHIIJGHIHGEFFEHGHJJGHIGGGD@FHFBFB;CFH
@5542988/1
ccggcaaatttttggctttaaccacatagttcccgatttcgcgggatctc
+5542988/1
CCCFFFFFHHHHHJJJJJJJJJJJJJJJJJJIIJIHIJJJJJJJJHHFFD
@3487370/1
gttaagaggtgttacctgcaacttggccaggttagggccaacagattgtt
+3487370/1
CCCFFFFFHCFHHIIJJJJJJJJJJJJJJJJ@FHIIJIIIIIJJEHIIJJ
@44635/1
ctgggcctcttgtatgcgaaggtgttgaggcgcttgtggt
+44635/1
=??;42AA?ADDAAEEBEF?@EF91?CC?DDDD:769BB8
@6229384/1
gcatcccacaatatattcgtgaaaaccgcatccaactcgaatcagccgtt
+6229384/1
CCCFFFFFHHHHHJJJJJJIJJJJJJJJJJJJJJJJJJJJJJJJJJJJHI
@44688/1
agaggaagtaggtgctgggcctcttgtatgcgaaggtgttgaggcgcttg
+44688/1
<@@DF?DFHDHHDHHIE@FEE?GGHIHHIGIGCHIIFFDHIIIJGIIJGE
@44942/1
tgtcacggtagcactgagtgacggcacctccgacactgaggtcacggtac
+44942/1
CCCFFFFFFHHHHJJJJJHHIIIIHIJJJJJJJJIJJJIJIFHJJJJDHH
@2808170/1
gttggaatgattctggtgggttgtcctg
+2808170/1
@@@DDDDDFHHFHGIIIGGG?ED?FEHG
@1433721/1
gccagatgccaaagttcttgatcttcactgggctcttctctgggatttcc
+1433721/1
CCCFFFFFGHGHGJIJJJJJIJJJJJJJJIJJJJJJJJJJGIJGHIIGII
@45188/1
tgattgtgctgttgtggaactgcttcacctgtggccggcggcacgcagac
+45188/1
@@CDFFDDHDHCDFHIIGBEGEHEGGEGHIHEGBFGGBAFHHFFFABB?B
@1434287/1
tggattttaatgttattattacagcatacataataaaattagaggaagta
+1434287/1
@CCFFFFFHHHHHIJIJJJJJJJJJIJIJJJIGIJGJJJJIIGIIJJJJJ
@3487576/1
cactgagtgacggcacctccgacactgaggtcacggtactcgcggtacat
+3487576/1
@@@DDDDD?CDD:GFHAHEE?CFFHHGGGGBFGGHI@=FGCHIIHHDE@A
@4850101/1
gcacgcgcttgggcggagggaatctgattgtgctgttgtggaactgcttc
+4850101/1
@CCFFFFFGHFFHJ1DGGGIGIGIIIEHGHADEEFHGHFDFECEEEEDDD
@7594510/1
ctcgatattgaatcttattactttgcaagtaggtaactttgccagtttat
+7594510/1
CCCFFFFFHHGHHJJJJJJJJJJJJJJJIHHIJHHIIJJJJJIJJGIJFJ
@6912143/1
ggcgcttgtggtggtgcacgcgcttgggcagagggaatctgattgtgctg
+6912143/1
CCCFFFFFHFHFHJGHJJJJJJJJJJJJJJJJJJJ;FHJJJIJJJHHJJG
@6230950/1
gtaaaataacgtcaatacattggatctcctcagtaggatggcaaagagac
+6230950/1
@@@FDDDFHHHFFH@ACGIGIGIGIGEHGGHE@?FHI@FGHGGGGDB>DE
@3488285/1
cttgggctcgctctccgaagggagcttgcggccgatgacctcatactcct
+3488285/1
@CCFFFFFHHHHHJJIJJJJJJJJJJJJJJJJJJIJH=EHHHFFFFFDEE
@6912475/1
gtgctgggcctcttgtatgcgaaggtgttgaggcgcttgtggtggtgcac
+6912475/1
BCCFFFFFGHHHHJJHIJJIJIJJJ?EFHIIJJGIIIJJGHJGGHEHIJI
@2809467/1
ggaagttttatttctccattttgagtaactgtgaaaatgacatcttataa
+2809467/1
CCCFFFFFHHHHHJJJJJJJJJJJJHJIJJJIIJJJJJJJJJJJJJIJJI
@6913093/1
cgcttgtggtggtgcacgcgcttgggcagagggaatctgattgtgctgtt
+6913093/1
CCCFFFDFAFHHHIJIHJJIIJJIJJJJJJJJIIJJJJJIHIIHIJJJHI
@2137072/1
gctccaaattgtatctgacgacgcattgaatctgaatacgaaaatgaatt
+2137072/1
CCCFFFFFHHHHHJJJJJJJJJJJJJJJJJJJJJJJJJJJJJJJJJJJJJ
@6913456/1
gtgctgttgtggaactgcttcacctgtggccggcggcacgcagacgcctt
+6913456/1
CCCFFFFFHHHHGIJIJJIJJJJJJJJJJJJJJJJJJHHFFDDDDDDDDD
@4851817/1
ggcgcttgtggtggtgcacgcgcttgggcagagggaatctgattgtgctg
+4851817/1
@@@FFFFFFBHFHI8CFGIIJIJJGIDHIIJJJIJGHIIGJJJJIGIAEF
@47069/1
agcatacataataaaattagaggaagtaggtgctgggcctcttgtatgcg
+47069/1
CCCFFFFFGHHHHIGGHGEHGIJJEHGHHEFFHHGBFGGFHGJJ>FIIIG
@47209/1
gcagagggaatctgattgtgctgttgtggaactgcttcacctgtggccgg
+47209/1
CCCFFFFFHHHHHJJJJJJJJJJJJJJJJJJJJJJJJJJJJJJJJJJIJJ
@6913755/1
atgaagaagaggagcaaatggaaaaaaaaattggtgaaaagaatcacaag
+6913755/1
CCCFFFFFHHHHHJJJJJJJJJJJJJJJJIIIJJFHGIJJJJJJJJJJJH
@2137459/1
ggtgcacgcgcttgggcagagggaatctgattgtgctgttgtggaactgc
+2137459/1
@<?DADDFHGHFDIGDHIIIIJIFIIGGIJEGGHHIIGIGGCCEGIIGGI
@4852163/1
acgggctctgtgcctggctcccatgtcacggtagcactgagtgacggcac
+4852163/1
?@;D?@DDFDFHBGD?;?BGDHGD@:CFFHE8?DDFHGCBB9BFHD@7@A
@47505/1
ctcatcttgtatagaggaggcttgggctcgctctccgaagggagcttgcg
+47505/1
@@@DFDFFHHGHHFGEHHIGHIID;FGB:CGHGBBD:?BFBBFEBGDHEH
@4852314/1
gtcaaattaaagaatcacgtcgaacactattctatgcttataccattaat
+4852314/1
CCCFFFFFHHHHHJJJJJJJJJJJJJJJJJJJJJJJJJJJJJJJJJJJJJ
@6914182/1
cacgacgctcggacatttcaattttatttagttggtcttggttgaacgga
+6914182/1
@@?DFADDHADD1?EEGGGGGGGHIDFHG9BBDBG?FFGGIHGGFE@CGI
@3490122/1
atggagtgagcacgggctctgtgcctggctcccatgtcacggtagcactg
+3490122/1
@@CFFFDDHHHHHJJJJJJJJJJJJJJJJJJJJJJJJIJJJJBGIJJJJI
@5544093/1
gtcctttctaaggttctaaactatatctgtaccaaatttcaaccaaatcc
+5544093/1
CCCFFFFFHHHHHJIJJIJJJJJJJJJIJJJJJJJIHJJHIIJJJJGIJI
@47931/1
aggtgctgggcctcttgtatgcgaaggtgttgaggcgcttgtggtggtgc
+47931/1
@BBDFFFFHHGHHJJJJJJJJJIGHHI?FDDGIGJIIIGGIFHGCGHBGC
@6233079/1
agttagaaatgttacaacctctatactttgcattaaaataatgcccattt
+6233079/1
?@?DDDDFDDFDDHGGBHGGIDGHIGEIG@DCGGICHBF4?FHGIIIEIJ
@6914604/1
cgcagccagatgccaaagttcttgatcttcactgggctcttctctgggat
+6914604/1
CCCFFFFFHHHHHJJJJJIJJJJJIJJJJJJJJJJJJJJJJJJJJJJJJJ
@2138348/1
ctgggcctcttgtatgcgaaggtgttgaggcgcttgtggtggtgcacgcg
+2138348/1
?@@DFFFFHHHGHIJJJDAHGIAFGHHHHGIJIJJIHIFBCHAHGIJJGG
@48442/1
cccacttcacgacgcttcagcagagtgcacacaatggtgaactggcgttc
+48442/1
CCCFFFFFHHHHGJJJJJJJJJJJJHIIJJJJIHIIJHIJIJIJJJJJJJ
@4181110/1
atttcaccagtggtcttcttgaacttcttcaattgacgcaagaagtacca
+4181110/1
CCCFFFFFHHHGGJIJJJJJJFGJJJJJIJJJJJJIJJJJJJEIIHIJJJ
@4181158/1
cacggtagcactgagtgacggcacctccgacactgaggtcacggtactcg
+4181158/1
CCCFFFFFHHHHHJJGIJJJIJJJJJJJJJJJJJJJJJJJJJJJGHIJJH
@7594619/1
ctgggcctcttgtatgcgaaggtgttgaggcgcttgtggtggtgcacgcg
+7594619/1
<<?DDDDDFAB?F?EFEIGAEE2A1?E<DBDD>BEBFIE=7@5;;=D;8:
@4853333/1
gtggattttaatgttattattacagcatacataataaaattagaggaag
+4853333/1
@?@?DDDDDB<CBCCBFEHIEE@IB:?F@D?AHHGEIGGHG@FF@:?G?
@7594945/1
ctcagatgcaatttcttgcaagaattgcacaaagttgaagtccttgttgt
+7594945/1
@@@DD?BDFHDDHIIIEIIIGB;FHHIIIIFIGGBCEBH<:CDDEHGHIA
@4853730/1
agtgacggcacctccgacactgaggtcacggtactcgcggtacatgttgt
+4853730/1
@BBFFFFFHHHHHJJIJJJJJJIJJHIIJJJFHJJJJJIJHHHHHFFFFD
@4853892/1
catacataataaaattagaggaagtaggtgctgggcctcttgtatgcgaa
+4853892/1
@@@FFFFFHGGHGJJJIJHIIEEHFEHHHEHIGIHGIJJJJJGHDHGGHG
@3491615/1
cttcaattgacgcaagaagtaccagaaacgggacttagccacaatctggt
+3491615/1
CCCFFFFFGHHHHJJIIJJCHIEGGGEGIGIGEHI@HIIJGGIGIIJJJH
@4182043/1
gattcatccacaaattccaacccttgcgtttcaaaacaattcattttagg
+4182043/1
CCCFFFFFHHHHHJJJJJJJJJJJJJJJGHJJJIJJJIJJJJJJJJJJJJ
@4854106/1
cctgtattcatcagggcttcttgatgtatatgggtattttgttacacgtt
+4854106/1
CCCFFFFFHHHHHJIIIJJIJJIJJJJAAFHGHIGHIJJJJIJJJJJJHJ
@6234853/1
gttggaatgattctggtgggttgtcctgcagag
+6234853/1
???DDDDD3CDBDBB<EC@@F:C<<?EE<:D9:
@4182551/1
ctgcaaagttaaccatcttgtattcaaaagaaaacctagaatcactggtt
+4182551/1
CCCFFFFFHHHHHJJJJIJJHIJJJJJJJJJJJJJJJJJJJJJJJJJJFI
@4182726/1
cggctgaattgcagcatcttgtcgagaacatgaa
+4182726/1
@@@DDDDDDFFDD<?ACCFHB<AC<@?FGDGE>G
@742697/1
cttgttgttaagaggtgttacctgcaacttggccaggttagggccaacag
+742697/1
?;?DDDDDCFBDBHI:AABHEHGHGHIIIIIGGEDFGDGIGGB@BDHIIE
@7596097/1
agacgaactaactttaggtcaaagatgaaaaagtgccactgaacgaaaag
+7596097/1
CCCFFFFFHHHHHJJJJJIJJJJJJJJJJJJJJIIJJJJJJJJJJJJJJI
@7596734/1
cctacttggttccaattaaactttgggcctgtttcacagtctcgttgact
+7596734/1
CCCFFFFFHHHHGDEFGHIGIJJJIJICHGIGIHIIIGIHIIJJGGG?GF
@7596743/1
cttttctaacttgaacagtgcgatgttttacaagggcaggttgaactcac
+7596743/1
CCCFFFFFHHHHHJJJJJIIJJJJIHJJJJJJJJJJJJJJIJJJJJJIJJ
@743625/1
cggcacctccgacactgaggtcacggtactcgcggtacatgttgtgtaca
+743625/1
@?;BDD?DHHAFFEHIIGDH?FEHIADGHEHGHGIAAAFCGCHGEHEEEE
@7597261/1
gtcttcttgaacttcttcaattgacgcaagaagtaccagaaacgggactt
+7597261/1
CCCFFFFFHHHHHJJJJJJJJJJJJJJJJJJJJHIJJJJJJJJJJJJJJJ
@7597650/1
acgtcgaacactattctatgcttataccattaatctccgccactatttga
+7597650/1
@@@DFFFDFDFFFIJJGGIIGHHIJHGHGIIGIIJIIEEGIJIJEGIIIG
@5544943/1
tagagatctcatagatacacataaattcgtatcaacaaaactattgtaat
+5544943/1
@@@DDDEFGHDBBDBFIFIIIIGIGIIHIGGEEHIIIIIGIIIIIIHGII
@1436532/1
aagtaggtgctgggcctcttgtatgcgaaggtgttgaggcgcttgtggtg
+1436532/1
CCCFFFFDHHHHHJJJJJJJJHIJJJJIIIJCGHHIHJJJJJJJJHIJDG
@6915034/1
ccgtttagcagcttcatccagaggcaagcgctcc
+6915034/1
;===A?:=22<:<EGIB?AACHBAF;<F888::D
@5545181/1
gtggtcttcttgaacttcttcaattgacgcaagaagtaccagaaacggga
+5545181/1
BBCFFFFFHHHHHJJJJJJJJJJJJJJJJJJJJJJJIJJJJJIJJJJJJG
@1436905/1
ccaaatttcaaccaaatccgtcaaatagttgcggagattaatggtataag
+1436905/1
CCCFFFFFHHHHHJGGIJGIJJJJJJJJIIJJJJHJIJJJJJJJHIJJJJ
@1436911/1
gccatattcaaatgggaagtggtgataaagataagtataggctcaaaacc
+1436911/1
CCCFFFFFHHHHHJJJIJJHIJHGHGIJJJJJJJJIIJJJJJJJIJJJJI
@7598054/1
gtcctttctaaggttctaaactatatctgtaccaaatttcaaccaaatcc
+7598054/1
CCCFFFFFHHHHHGHIJJIJJJJJJJJJJIGJJJJJJJJJJJJJJJJJIJ
@50727/1
gtagcactgagtgacggcacctccgacactgaggtcacggtactcgcgg
+50727/1
@@@DF>A>FFA2CFGHGGGGHIIGIBGGGHGIIIGHIGIB1;ACHCHHD
@7598115/1
cccgtttccaatctccaagacaggaggctccagtactttagctttgacag
+7598115/1
@@CFDFFFGHHHHJIIIIIGJJJJIJJIJJJJJGIJJJJIIJJJJIIGIJ
@50832/1
cccatcaatttatcttcaaatgacgacaccacagttccagt
+50832/1
@@@?DD??DDFBH>EEF>@CIGBC?<FCFH@DGHI@@@FG@
@50927/1
acggcacctccgacactgaggtcacggtactcgcggtacatgttgtgtac
+50927/1
@@@FBDFFHHHGFHJJIIIIGCFGGGI?DHFHGIJJ;ABGHJDHHEEE>C
@6915383/1
ggtgttgaggcgcttgtggtggtgcacgcgcttgggcagagggaatctga
+6915383/1
BB@DDFFFHHHHHJJJJJJJJJHIIJJJJJJJJJIJJIJJHHHFFFFFEE
@7598281/1
ctggatggagtgagcacgggctctgtgcctggctcccatgtcacggtagc
+7598281/1
?@@DDABDFB<CFBFIB@1:<?CGC:?C?C<B@B>?B?BGFC@DFF7B;;
@51067/1
cgcaagaagtaccagaaacgggacttagccacaatctggtctggagagaa
+51067/1
CCCFFFFFHFHHHJJJJJJJJJJJJJJJJJJJJJJJJIJIJJJJHIHIHI
@4856202/1
cacggtactcgcggtacatgttgtgtacacctgagcgagactcataacgc
+4856202/1
@@CFF2=DAFHHDH<@FHEG??EFE?BDFFGGIGHGI<D;FFHCHAFHGG
@6915704/1
aaagcattctgggctgcagatgactgtgcatccttgctagtaagtcctga
+6915704/1
@@@FDFFFGFFF>CEG?FGIGGGIGIIJIIHGIGGIIEIJGHJIIGGHGD
@2138885/1
cactgagtgacggcacctccgacactgaggtcacggtactcgcggtacat
+2138885/1
@@@DDDDBFB4<CGGEFD?G:@EAHIIEGCBFGEHIHIGGGIIIEA<9?B
@2138974/1
cggtagcactgagtgacggcacctccgacactgaggtcacggtactcgcg
+2138974/1
;@@DDFFFHHHD?<EFHIGGGIGIIIIIIIIIIIIIFHIIIIGGIIIIIF
@7598668/1
cgcaagaagtaccagaaacgggacttagccacaatctggtctggagagaa
+7598668/1
C@CDFFFDHDFFFGHIGIIJIEGGIJFIGGDHGIIJJHIJIJIJGIGIAD
@6236854/1
cttcacctgtggccggcggcacgcagacgccttgatgacctccactttga
+6236854/1
@@@DDDDDFHAHAGGHIIII>AHBFHGCHA?;=CCCCECCCCBCCCCCCC
@51671/1
ggcgcttgtggtggtgcacgcgcttgggcagagggaatctgattgtgctg
+51671/1
CCCFFFFFHHHHHIIIIIJIJJJJJJJJJJJJJJJIJJJJJJJIJEHIJH
@2139233/1
cttcgggcttcaacagcttgttagcttgccattgacctttcctaggagtg
+2139233/1
C@@FFD?DDHHGFGDHEFIIEHHDHEFIIIIEEFBHDDDGEHHEFD??/9
@52107/1
atgtcataaagttgacaataatctataattaattactttaaatcttg
+52107/1
@@@DFFFFGHDHFFHGIGIGGGGJDGGEGIIIJIIIJJJIGIIIJIJ
@4857125/1
gcatcccacaatatattcgtgaaaaccgcatccaactcggatcagccgtt
+4857125/1
CCCFFFFFHHHHHJJJJJJJJJJJJJJJJJJJJJJJJJJJIJJJJJJJJJ
@6916459/1
ggttttttaaactcatattttcatggtaccaagttatgaatttttcaaat
+6916459/1
@CBFFFFFHHHHHJIIIIJJJJIIJIHHIIHJICGIJJFIJJIJJJIJJG
@6916462/1
ctgatcagccggagcagctccggtaagtttgtcgagtagagccttagctg
+6916462/1
B@@ADEFFHHHGGJIIIIIIIJJFGIJFIIIIIJJJDFGIIIIIJJJJJI
@2811430/1
gtacacctgagcgagactcataacgcagccagatgccaaagttcttgatc
+2811430/1
BBBFDDDFHHHHHJJJJJJJJJIJJJJJJJJJJJJJJJJJJJJJJJJJJJ
@3492227/1
cttcacctgtggccggcggcacgcagacgccttgatgacctccactttga
+3492227/1
@CCFFFFFGHHHGIJIHGIJJJJIJJJIHHFFFECEEDECCDDDDDCCCD
@3492262/1
gaaggtgttgaggcgcttgtggtggtgcacgcgcttgggcagagggaatc
+3492262/1
CCCFFDEFHHHHHJJJJJJHGJGEGFHIJJJJJJJJJJJJJHHHHFFFEE
@4183615/1
gcggcaaacgcctattaacattatcatcgttctcagcatggtaagaaggt
+4183615/1
@@@FFFDFFGHGHIJJJGGIJJGJGEIGGGGHIJIJIIIIJBFHIIGGG;
@4857555/1
cttcgggcttcaacagcttgttagcttgccattgtcctttcctaggagtg
+4857555/1
CCCFFFFFHHHHHJJJJJJJJJJJJJJJJJJJJJJJJJJJJJJJJJJJFH
@3492540/1
ggttttttaaactcatattttcatggtaccaagttatgaatttttcaaat
+3492540/1
BC@DDFFFHGHGHJEIJJJIJJJGIIIJIIEHIFHGIIGHIJJIJJIJIH
@2140136/1
cggaactccaatcctttactcgaatagtcttttctaacttgaacagtgcg
+2140136/1
@@@DBDDDFDHFHGIIGGHJG?GGIIJF?CGIIIJICHII@GGGHGGGGH
@7600066/1
cggcacctccgacactgaggtcacggtactcgcggtacatgttgtgtaca
+7600066/1
CCCFFFFFHHHHHJJJJJJJEHIJJJHHIJJJJJJFHIJJJEIIHHHHGA
@5546449/1
cagtggtcttcttgaacttcttcaattgacgcaagaagtaccagaaacgg
+5546449/1
@@@BDDDDHFHBHGHGIIGIGAIFHEFBDH@?FF<FEGHHGGGE?B9?BD
@5546621/1
ctgacgcttagcaagtttcttagacttgccagttcccacttcacgacgct
+5546621/1
CCCFFFFFHHHHHJJIJJJJJJJJJJJJJJJJJJJJIJJJJJJJJJJJJJ
@3493213/1
ctccaatcctttactcgaatagtcttttctaacttgaacagtgcgatgtt
+3493213/1
CCCFFFFFHHHHHJJJJIJJJJJJJJJJJJJJJJJIIJJJJIJJJJJJJJ
@7600526/1
tgttgggcgaattttgcgatctgcgtggtagcgtactaccagcgttgata
+7600526/1
CC@FFFFFHHHHHJJIGJJJJJJJJJJJHHJJIHIJJJJIJJJJHJHHHH
@3493491/1
gtgctgttgtggaactgcttcacctgtggccggcggcacgcagacgcctt
+3493491/1
CCCFFFDFHHHHHJIJJIJJJIIJIJHGFHHJJJGIIHGEFCDCB@DDDD
@744492/1
gtgcgactgacgcgacgtgccttgaattccttgatgactgcatagat
+744492/1
C@@FFFFFHHHHHJIJJGIJJJJIJJJJJJJJIIIJJJJJJIJJJJJ
@1438050/1
agacgatttcaccagtggtcttcttgaa
+1438050/1
@@@DDFDFHDFFHIEIEHIJFIJIIJII
@3493997/1
gcgacaccttgtggctgtgacttgtagtcaaggtggagattttactatct
+3493997/1
CCCFFFFFHHHHHJJJJHJIJJJJJJJJJJJJJDGIJJIJJJJJJJJJJJ
@7601184/1
gttattattacagcatacataataaaattagaggaagtaggtgctgggcc
+7601184/1
C@@FFFFFHHHHHJIJJJJJIJJJJJJJJJJJJJJIJHHIJHHIIJIIIJ
@53409/1
gcgcaaatgagaaagctatctatttcaaataaaggcgtcaactgggtgtg
+53409/1
CCCFFFFFHHHHHJJIJJJJJJJJJJJJJJJJJJJJJIJJJJJJJJHIII
@7601465/1
gccagatgccaaagttcttgatcttcactgggctcttctctgggatttcc
+7601465/1
CCCFFFFFHHHHHJGIJJJJJJJJJHIJJJJJJJJJJJJJJJJJJJJJJJ
@1438640/1
gtacacctgagcgagactcataacgcagccagatgccaaagttcttgatc
+1438640/1
@BBFFFEFHHHHHJJJGIJJJJJJJJJJJJJJIJJJJJJJJFHIJJJJJJ
@1438790/1
gtatttcctcttcatggtgccacagtgagtgatttcaattttgagacctt
+1438790/1
@@@FFFFFHHHHGGIIIFDGHGGGFHGGIHHHIJJJIDFIIJIIJGGJJI
@2813547/1
gggcatagtaggtaggcgtagggtaagacacggatcgcatacaccgtgaa
+2813547/1
CCCFFFFFHHHHFIJJJJGIJJJFGIJIJJJJJJJJJJIJJJJJJIFHHI
@1438875/1
tctgtttcttggcatctatagatgtcggtggcgcacagggcacgcttgcg
+1438875/1
@CCFFFFFGHFGHIIIJJJJJGHJJJJJFGGCEGIJJIJIJFEIHJJJIG
@745523/1
ctgggatgccacccggcaccactcccgggtgaggatgcactacatttccg
+745523/1
@CCFFFFFHHHHHJJJJJIIJJJJJJJJJDHIJJJJJJJJIJJJJJJJJJ
@745558/1
agcatacataataaaattagaggaagtaggtgctgggcctcttgtatgcg
+745558/1
@BCFFFFFHHHHHJJIJJJJJJJJJJJJJFHIIJJJJJIIJJJJIJJJJJ
@745572/1
ggctcgctctccgaagggagcttgcggccgatgacctcatactccttcaa
+745572/1
@C@FFFFFHHHHHJJIJJIJJIIEHEHHIJJJJDHGHIHHGHHHEDFCDE
@4857936/1
ccggtaagtttgtcgagtagagccttagctgcggaatgcttagcttcctt
+4857936/1
BBCFDDFFHHHGHJ3232333AFHIJJJJJJJJJGIJIJJJJJJJJIIIJ
@7602259/1
gcaagaagtaccagaaacgggacttagccacaatctggtctggagagaag
+7602259/1
CCCFFFFFDHHHGJIGIEHJIIIAHGIGIJJIIIJJIIJJJJIHIGGHIJ
@4858376/1
cctgctattttttttatttttattttcaatgtacagacagcacttttcta
+4858376/1
CCCFFFFFHHHHHJJJJJJJJJJJJJJJJJJJJJJJJJJJJJJJJJJJJI
@746348/1
gttgaggcgcttgtggtggtgcacgcgcttgggcagagggaatctgattg
+746348/1
CCCFFFFFHHHHHJJJFHIEHIJJJJJJJIJJJJJJIIJJFFGHFFFFFF
@6919032/1
gccagtcgttgctgtaccagtgctactgtcctggctgttctcgcagtagt
+6919032/1
CCCFFFFFHHHHHJIJJJJJJJJJJJJJJJJJJIJJJHIJJJJJJJIJJE
@4859704/1
gaggcgcttgtggtggtgcacgcgcttgggcagagggaatctgattgtgc
+4859704/1
C@CFFFFFHHHHHCFHGDHIIIIIIGIIIIIIIAHII@DCHFHEHFFDEF
@7603833/1
tgggtgcgtgcaggatcctcgtcattgcctggcatacaaggcaaagcacc
+7603833/1
BCCFDFFFHHHHHJJJJJJJJJJJJJJJJJJJJJJJJJJJJJJJJJIJJJ
@7603981/1
gtaggtgctgggcctcttgtatgcgaaggtgttgaggcgcttgtggtggt
+7603981/1
CCCFFEFFHHHHFJJJJIJIJJJJJHIJJCFGHJIJJJJJJJJJJJGIJ@
@7603998/1
gcacagaatagtcgcgtgtgatgccgcttttgcaccacaataaacgtgat
+7603998/1
C@@FFFBDFFHHDIJIFHCGHGGIIJIJJJJHGGBFHGHJJJJ>HI=CHC
@6919619/1
cagtggtcttcttgaacttcttcaattgacgcaagaagtaccagaaacgg
+6919619/1
=88=BD:3CDBFBFCGB@HFHA<HHFH@<HDFE:DDFIIFFBFDCGCABF
@6919747/1
agggaatctgattgtgctgttgtggaactgcttcacctgtggccggcggc
+6919747/1
<?<DB>DD?DCADFCAEDIC>FF?:CHCFHCFGBEAGHCFDHCHGGB<EE
@6920201/1
tagcactgagtgacggcacctccgacactgaggtcacggtactcgcggta
+6920201/1
CCCFFFFFHHHHHJJJJJJJJJJJIIJJJJIJJBGHIJJFGIJJGJHHFF
@6920251/1
ctcataacgcagccagatgccaaagttcttgatcttcactgggctcttct
+6920251/1
@BCDFFFFHGHHGJJJJJIJJIGIJJIIIDGHEGIJIIJJIJJJGIJJJE
@7604753/1
gccacatcttgtaagcagcctgacgcttagcaagtttcttagacttgcca
+7604753/1
@@@DFFFDFFHHFGJFGGEIJJFHFGHJGHFIJGHGGHIGGGFHIIJDG>
@4860833/1
tgttgaggcgcttgtggtggtgcacgcgcttgggcagagggaatctgatt
+4860833/1
CC@FFFFFHHHHHJEACAFHGHIJJJJJJJJJJJJJIJJIHEHHFFFFFF
@7605019/1
ctcgctctccgaagggagcttgcggccgatgacctcatactccttcaact
+7605019/1
CCCFFFFFHHHHHJJJJJJJJJJJJJJJIJJ//=BFHHCGDHHIIHHHHF
@5548051/1
gtcctcacgaaagtttccatgttctatttacctatcttgagttttacagt
+5548051/1
@@@FFFFFHHHHDCFHIJGIGHGIIJJJJHJJIHIJJJEHIGHJIJFBHF
@2140608/1
gtggattttaatgttattattacagcatacataataaaattagaggaagt
+2140608/1
BCCFFFFFHHHHHHIJJJJJJJJIJJJJJJJJJJJJJJJJJJJIJJJJJE
@7605719/1
gtttattttgtttttctctgtgatctgtttcttggcatctatagatgtcg
+7605719/1
@@@FBDFFFHF?DGGGFCBEIGBEHHGIGGGHIIIGIGGGEEHG@FHBGE
@2814271/1
gccagatgccaaagttcttgatcttcactgggctcttctctgggatttcc
+2814271/1
?<@DDBDD>FDFHIIGGIBHBBEE?EDHH<8A<CEGDGFGI@FDBFGHDF
@2814450/1
gtcggatccgatgtaaaacattccaaaatcaacaactactaataaattaa
+2814450/1
B?@FFFFFHHFFHEHHJJJJIJEIJJJJJIJJJIJJIIGEGIJIIIHIJF
@7606205/1
caccagtggtcttcttgaacttcttcaattgacgcaagaagtaccagaaa
+7606205/1
CCCFFFFFHHHHHJJJJJJJJJJJJJJJJJJJJJJJJJIJJIIJJJJIJJ
@5548517/1
ctggagagaagatcctcatcttgtatagaggaggctt
+5548517/1
@@@DDDAABD>BD4CAABEDGEHHEH>?4CGGEHBD9
@4184597/1
caatttatcttcaaatgacgacaccacagttccagtctcaggcacattgc
+4184597/1
==:ADDDDFFHHDEHGEFIAAF:CAEE@BHIIGI>?DDGG9?BEFFHIIF
@2814752/1
ggcgcttgtggtggtgcacgcgcttgggcagagggaatctgattgtgctg
+2814752/1
CCCFFFFFFDFHHJEHIJJJJJJJJJJJJJJIIJJGIJJJJJIJIIJJJH
@2814973/1
gttaagaggtgttacctgcaacttggccaggttagg
+2814973/1
?@@D?DDADADCDAGA?FEHIIHGCB;F9C@CB>B3
@2815054/1
gtgcattattacattttttataaacggtacatctagagtataaaaaactg
+2815054/1
CCCFFFFFHHHHHJJJJJJJJJJJJJJHIJJJJJJJJJHIJJJJJJJJJJ
@4185172/1
ctcataacgcagccagatgccaaagttcttgatcttcactgggctcttct
+4185172/1
CCCFFFFFHHHHGJJJJJJJJJJGIFHGJJJJJJJJJIJJGFHIGIJJJJ
@4185240/1
gtgctgggcctcttgtatgcgaaggtgttgaggcgcttgtggtggtgcac
+4185240/1
CCCFFFFFHHHHHJJGEHIHHHHHI?FFHIHIJJJJJJJGIJCGHACGGH
@7607213/1
gcactgagtgacggcacctccgacactgaggtcacggtactcgcggtaca
+7607213/1
@C@FD?D8FBH?DA@FEEHHABEHAHE@FEG@FFEHBCCGDF@@BEA><;
@2141728/1
gtttcatgtcaatcggttcataaataaaaaacttatgtcaaattaaagaa
+2141728/1
C@CFFFFFHHHHHJJJJJJJJJJJJJJJJJJJJJJJJJJJJJIJJJJJJJ
@4185556/1
cagtggtcttcttgaacttcttcaattgacgcaagaagtaccagaaacgg
+4185556/1
CCCFFFFFHHHHHJJJJJJJJJJJJJJJJJJJJJJJJJGIJJJJIJJJJJ
@2141943/1
tacacctgagcgagactcataacgcagccagatgccaaagttcttgatct
+2141943/1
@@CFDDDFHHHHHJJIJJIJJJJJJJJJJJJJJJJIJJIJJJJJJJIIGI
@2142152/1
cccacaatatattcgtgaaaaccgcatccaactcggatcagccgtttctg
+2142152/1
@@<DDDDDDHHHDGEIBEEGHIB?CG@FGG>F>FFGBCGIIDGEFG@F>F
@6237829/1
taataagttaattataccaagtttcatcgaaatcaaaccgttagttttca
+6237829/1
@@CFBDFDFHDFDHIIIJEHEHGIJJJEIIGIIGGCHGGGAGGBHGIIDG
@3494822/1
gtggtggtgcacgcgcttgggcagagggaatctgattgtgctgttgtgga
+3494822/1
@BBFFFFDHHHHHIJJJJJJJJJJJJJJJIIJJJJIJJIIJIJIJJJJJI
@6238058/1
gttgaggcgcttgtggtggtgcacg
+6238058/1
@@@ADFDFHDHDB@FGFGEGFG99D
@2142565/1
tgttaagaggtgttacctgcaacttggccaggttagggccaacagattgt
+2142565/1
CCCFFFFFHGCFHHJDIJJJJCHIIJGIJJIIHIJJIIIJJJIHIGIDIF
@6238197/1
gcaagaagtaccagaaacgggacttagccacaatctggtctggagagaag
+6238197/1
CCCFF8DFDFHHFGGGIJJJJIJJJJIIJJJIJJIJJJHIIJJJJIJFII
@2142693/1
ctggcatacaaggcaaagcaccgacgacgacactgtacagttagaaatgt
+2142693/1
CC@FFFDDFHDHHGFEIEGGDHFHGDHGIHGGGHGHHGGI>DDEAGEEHE
@7608283/1
gtagcactgagtgacggcacctccgacactgaggtcacggtactcgcggt
+7608283/1
CCCFFFFFHHHHHJJJJJJJJJJJJJJJJJJJJJGHJJJJGHJJJIJHFB
@2142757/1
atttcggatctatagaggctgtcactgcagcgatactgggaacattcgac
+2142757/1
CCCFFFFFHHHGHJIJJJGIJJJJJJJJJJJJGIIJJJJJIIJJIJIJJJ
@3495329/1
gtgcgtgcaggatcctcgtcattgcctggcatacaaggcaaagcaccgac
+3495329/1
CCCFFFFFHHHHHJJJJJJJJJJJJJJJJJJJJJJJJJIJJJJJJIJJJI
@7608538/1
ctcgaatagtcttttctaacttgaacagtgcgatgttttacaagggcagg
+7608538/1
CCCFFFFFHHHHHJJIGIJIIJJHJJBGHIJJJIIIJJJJJJJJJJJIJI
@5550479/1
acgtgattctttaatttgacataacttttttatttatgaaccgattgaca
+5550479/1
@BCDFDFFHHHHHJJJJJJJIJJJJJJJJJJJJJJJJJJJJJJIJJJJJJ
@6238582/1
gggctatgccatttatcctcgcacgttggcagtaatagtacaagtgaaaa
+6238582/1
@@@DDEEDHHHHAHHIGGGIIIIIIBHHIGIJHHCBFG:DDGGHFHICHI
@7608769/1
gtcctctctaaggttctaaactatatctgtaccaaatttcaaccaaatcc
+7608769/1
CCCFFFFFHHHHHGHIJJJJJJJJJJJJJIIJJJJJJJJJJJJJJHIJJJ
@1438945/1
cagcatacataataaaattaggggaagtaggtgctgggcctcttgtatgc
+1438945/1
CCCFFFFFHHGDHFGGGHIGICGIGEGHGIIHIIIIIIGGGIGIJJJJIH
@1439014/1
gttctcagcatggtaagaaggtggcggccagaatctagacatgcacagct
+1439014/1
CCCFFFFFGHHHHHIIJJIJJGHIIJIJIJJJIJJJIJIJJJJJIJJJJJ
@2817153/1
atacataataaaattagaggaagtaggtgctgggcctcttgtatgcgaag
+2817153/1
@@@FFFFFHHFHHHIJJIJIGGIIGGIFHIJJJJFHIJJJJIIJJGIIIJ
@1439182/1
ggaggcttgggctcgctctccgaagggagcttgcggccgatgacctcata
+1439182/1
@C@FFDDFD=FFFGHJIIGHGIIE8FEDD:DGGIJIBGAH/?;BA@CCEC
@7609099/1
ccagtggtcttcttgaacttcttcaattgacgcaagaagtaccagaaacg
+7609099/1
CCCFFFFFHHHHHJJJJJJJJJJJJJJJIJJJJJJJJJJHIJJJJJJJJJ
@5551108/1
gttaagaggtgttacctgcaacttggccaggttagggccaacagattgtt
+5551108/1
CCCFFFFFHDFHHJJJJJJJJJJJJJJJJJJHIJJJJJJJJJJIIJJJHI
@1439397/1
acgggctctgtgcctggctcccatgtcacggtagcactgagtgacggcac
+1439397/1
@@@FFFFDHHHHHI@EGEEHIIIGIFHIIJJGHIEGICGGG?BGGGIAFB
@3496378/1
ggtgcacgcgcttgggcagagggaatctgattgtgctgttgtggaactgc
+3496378/1
BCCFFFFFHHHHHIJJJJJJJJJIJJJIJ4DEIHHIJJJJJHIJJJJJJJ
@2817688/1
gacgcaagaagtaccagaaacgggacttagccacaatctggtctggagag
+2817688/1
C@CFFFFFGHGFHIJJJJJJGIJHGGIJJIJJJIJJJIJJIFHGGGCHHJ
@54057/1
cagcatacataataaaattagaggaagtaggtgctgggcctcttgtatgc
+54057/1
CCCFFDFFHHHHHIIJJJIJJJJJIIJIJJJHHIJIJJJJJJJJJIJJIH
@6239616/1
tcctcatcttgtatagaggaggcttgggctcgctctccgaagggagcttg
+6239616/1
CCCFFFFFHHHHHJJJIIJHIJJJJEGIIGGIHHIJGIJGEIII;AHIJI
@7609862/1
gcctggctcccatgtcacggtagcactgagtgacggcacctccgacactg
+7609862/1
@CCFDDDFHFDHFIBAGIII;FDCBHHIIGEGHIF@FHIIIIGIIIIIIH
@748737/1
ggcgttgatgtcgcaagatagtgagacattcactttttagtcataatctt
+748737/1
@C@FFFFFHHHHHJJJJJIJGFHIIJJIIJJJJJJJJJJJIJGIGGIJJI
@7610082/1
ccctaagtgagtatacatctattaaattcaaacgcagagctcattatgtt
+7610082/1
@@BFFFFFHHHCFHHIHJJIGJJJJHGJJIIJJIEBHGIIHIIJGJJGIJ
@4861915/1
gccagatgccaaagttcttgatcttcactgggctcttctctgggatttcc
+4861915/1
CCCFFFFFHHHHHJHHJJJJJJJJJJJJJIGGIIJJJJJJJJIJJJJJJI
@1440204/1
cgcaagaagtaccagaaacgggacttagccacaatctggtctggagagaa
+1440204/1
B@CFDFDDHCFHHIJJIJIJIIGIJIIIGIJJJJJIJIJHIIJJGHIJGG
@54661/1
cagcatacataataaaattagaggaagtaggtgctgggcctcttgtatgc
+54661/1
CCCFFFFFHHHHHJJJJJJJJJJJJJJHIJJHIIJJJJJJJJJJJJJJJJ
@4862455/1
taagaaggtggcggccagaatctagacatgcacagctcttgcagccatcc
+4862455/1
@@@DDBDEHDHAHGFGBFGGDDEGCHEEHDBCHIIIIGGIIIIGBGGGDH
@54995/1
gtgctgttgtggaactgcttcacctgtggccggcggcacgcagacgcctt
+54995/1
=?@?DBDDHDFHDHEHEBHI@HAEHGACFHGI>ADAGE4?BCCCA>BBAB
@1441268/1
tggctgcccaatgatcggcattccggcgtcattcgatatcttctgtagct
+1441268/1
@@<BDDADHADHBBHHEGIIIHEHIB<GG@FGGGGFGIGGIIIIIFEAEH
@7611243/1
ctcgcacgttggcagtaatagtacaagtgaaaagtcacttgccgatggta
+7611243/1
CCCFFFFFFHFFGIIHIJJIJGHHGIIHGIJIGJFGGJJJJIIIGHHJH@
@7611273/1
gtctgtttgtctgtttgtctgtttgtctgttcgtctgtgcgcgctaatct
+7611273/1
CCCFFFFFHHHHHIJJJJJJJJJJJJJJJIIJJIJJJHIJJJJJJJJJJJ
@7611591/1
ctgggcctcttgtatgcgaaggtgttgaggcgcttgtggtggtgcacgcg
+7611591/1
CCCFFADFHHHHHJJJJJIJIJCFFHIIIJJJJJJJGIIIIJIJIJJJHH
@1441706/1
ggatggagtgagcacgggctctgtgcctggctcccatgtcacggtagcac
+1441706/1
CC@FFFFFHHHHHJJJJJJJJJJIJJJJJJJJJJJJJJGIJJJJCHIIJJ
@750077/1
cctctttacaagtagactcatctttagcacttggttcgtcttttga
+750077/1
CCCFFFFFHHHHHJJJJJJJJJJJJJJJJJJJJJIJJJIJJJJJJH
@5552103/1
ctggagagaagatcctcatcttgtatagaggaggcttgggctcgctctcc
+5552103/1
CCCFFFFFHHHHHJJJJJJJJJJJJJJJJJJIJJJJJHHIIJJJIJJJJJ
@7612194/1
gatggagtgagcacgggctctgtgcctggctcccatgtcacggtagcact
+7612194/1
@<@D7DD=A>F?C?@E@AF?CEHD>EFD8CFFG;BFGF?DGH?7BAGIIG
@7612231/1
ggtgcacgcgcttgggcagagggaatctgattgtgctgttgtggaactgc
+7612231/1
@BBDDFFFHHFFFGIIGIJJJJJHIGGIJEGIIJIJGGHHIHHJGHIIJE
@7612299/1
ttaaaaataaacttaaagattattaataagaaaaaaataatgcaaagata
+7612299/1
=@?BDDAA::<CFEAFGB::<<<C?A<?:C<BFCFIICC>GE@<0?;?3B
@5552764/1
gttctcagcatggtaagaaggtggcggccagaatctagacatgcacagct
+5552764/1
CCCFFDFDHFDFFCFFEHHFFH@7BGF@GFD>FEDGIIBH>CFAFGEHGI
@1442763/1
ctcatcttgtatagaggaggcttgggctcgctctccgaagggagcttgcg
+1442763/1
CCCFFFFFHHHHHJJJJJJJJJJHHJJJJJJJIJIJJIJJJJHIJJJJJJ
@5552948/1
gtgcgatgttttacaagggcaggttgaactcacaccattcaatttaaaag
+5552948/1
C@CFFFFFHHHHHJJJJJJJJJJHIJJJJJJJJJJJJJJJJJJJJJJJJI
@5552991/1
ggatggagtgagcacgggctctgtgcctggctcccatgtcacggtagcac
+5552991/1
@C@FFAEFHHHDHJJGIEHIIJJEGGIIJIJIJIIJHIDGGHIIFGIIEG
@7613533/1
atctgattgtgctgttgtggaactgcttcacctgtggccggcggcacgca
+7613533/1
@CCFFDDFH?D?DGEGIGHGBHHIIIIIIIIIIEEDFFHIIIIIHFDACB
@5553601/1
gggttgtcctgcagagcttgccacatcttgtaagcagcctgacgcttagc
+5553601/1
BCCDDFDFHHHHHJJJJJJJIJJJIJJJJJJJJJJJJJJJJJJJJJJJJI
@2144300/1
ctggatggagtgagcacgggctctgtgcctggctcccatgtcacggtagc
+2144300/1
CCCFFFFFHHHFHGIIJIJIJIJIIGIIIJGIJJJJJJIJIHGIIEGGGG
@4187206/1
gattatttgtctgtagtggtcctgctgtttcgtatattctaaattggttt
+4187206/1
CBCFFFFFHHHHHIJJIIJIIJJJJJJIJJJJIJJJJJJJJJJIJJJHHJ
@2144383/1
atggtaagaaggtggcggccagaatctagacatgcacagctcttgcagcc
+2144383/1
BCCFDFFFHHHHFIJIJJJJJJJJJJJJJJJJJJJJJJJJJJJJJJJJJJ
@4187248/1
ggattttaatgttattattacagcatacataataaaattagaggaagtag
+4187248/1
@C@FFDD>FFH?DFHIGIICHHFHHIGIGEIIGFGFGGHHGIGIGIIDFH
@7613966/1
cgaaggtgttgaggcgcttgtggtggtgcacgcgcttgggcagagggaat
+7613966/1
??;:AD2A2AD2?E:@1@:E?BDDDD@D9BBDDDA<;A=;.7=16?D9@A
@2144729/1
gtacacctgagcgagactcataacgcagccagatgccaaagttcttgatc
+2144729/1
?=BDDADDHHHGHGIHIIJIIIJIJIGIECGHIDGHGJIIJ?DHGIIEHE
@7614270/1
gtgctgggcctcttgtatgcgaaggtgttgaggcgcttgtggtggtgcac
+7614270/1
@@BFFFFDHGFFHJJHEGIIHFFHHEFGHGGHGHIJJJGGHIFHIHHDCE
@5554599/1
cacggtagcactgagtgacggcacctccgacactgaggtcacggtactcg
+5554599/1
@@@FFDDDHFHFHGIAFFHIJEGGGIIIIGGIGJIJJICFGHII@GHIIH
@7614647/1
gttcaaattcaaataaaatcactctgcaatcctgcctcacatgattcatc
+7614647/1
@@@FFFFFHHGBFEGHIJJIIIJJJIJJJJJJJJJJJJIJJIJJJJJJJJ
@2145196/1
gtttattttgtttttctctgtgatctgtttcttggcatctatagatgtcg
+2145196/1
B@@FFFFFHHHHHGGHGIJJHIIJJJJHIJIIJGJIJIJIJIJJIIJGHI
@4188228/1
ctcatcttgtatagaggaggcttgggctcgctctccgaagggagcttgcg
+4188228/1
CCCFFFFFHFHHHIHIJJJIJIGFGEGFIJFIJICIEBCGHI;AGHHIG@
@2145753/1
gagaagatcctcatcttgtatagaggaggcttgggctcgctctccgaagg
+2145753/1
@@@DDDDDF<DFFBFIIFH:IDHHHDFA?CFEE=DE;?@FEDFDFF;CFI
@7615288/1
ccctgctattttttttatttttattttcaatgtacagacagcacttttct
+7615288/1
CCCFFFFFHHGHHJJJIIJJJJJJJJJJJJJIJIIJJGIJJJJJJIJGJJ
@7615579/1
cggaaagattataatatttctttagtttaagtccgtttttaaactatttt
+7615579/1
@CCDDFEEHHGHGJIEHIJIHIJJJJJJGEFIJGHIJJIJGGGHHGIJJJ
@2146087/1
gcctggctcccatgtcacggtagcactgagtgacggcacctccgacactg
+2146087/1
CCCFFFFFHHHHHJJJJJJJGHJJJIJJJJHGIIJJJJJJJJJJIJIGIJ
@6240607/1
tttgtttcatgtcaatcggttcataaataaaaaagttatgtcaaattaaa
+6240607/1
??@DDD3ACDFFBEGG>FGGI:AD@CF>HEH<??GBBFFGIF9B?DGEFB
@7615739/1
gcgaaggtgttgaggcgcttgtggtgg
+7615739/1
@<@DDDDDFA?CFG;1<@GFF:?D??G
@5555974/1
acgcgcttgggcagagggaatctgattg
+5555974/1
@@;DBD1@FDAFFBF;;D@BEGIEIEFB
@2146265/1
cgaaccggtgactttttacgtaaaatactcctgcctaactactttaatta
+2146265/1
CCCFFFFFFHHGHJJIJJJJIEHIJJJJJIJJJJJJJIIJJJJJJJJJJJ
@3498240/1
cacggtagcactgagtgacggcacctccgacactgaggtcacggtactcg
+3498240/1
CCCFFDFFHHHHGJJGHIJGIGHIIHIJJIJIIIJJJGFHIIJJHIJJJH
@55530/1
cacctgtggccggcggcacgcagacgccttgatgacctccactttgatga
+55530/1
CCCFFFFFHHHHHJJJJJJJJJJJJJHHHFFFFFEEEEEDDDDDDDDDDD
@55654/1
gtgattctttaatttgacataacttttttatttatgaaccgattg
+55654/1
;?@DDBDDHHHDHHIGGICCH<EBHHGHIEGHGIIIGDGEEDHHA
@55690/1
cgcaagaagtaccagaaacgggacttagccacaatctggtctggagagaa
+55690/1
CCCFFFFFHFHHHJJJIJJJJJJJJJJJJJJJJJJJJJJIJJJJIJIJJJ
@4189659/1
gccagttataaagcatagcccgaagtgctattggcacacaggcataatgc
+4189659/1
8???D=D;FBDH?BFBGGFGG<E<811:?GCH>?9CD9F7F??FADGGG<
@752991/1
gtcttcttgaacttcttcaattgacgcaagaagt
+752991/1
@@@DDDDDF?F<<@BAECA@IHG4:8CFG6@DB1
@2146531/1
ctccaatcctttactcgaatagtcttttctaacttgaacagtgcgatgtt
+2146531/1
@C@DFAEBHHHFFHIIEBEFFHHIIGIEHI@FHIGEIIGFFCDGGIBGFG
@6241203/1
ctacaaacggcgctatataacaaaacaattcatttcatatatacttatat
+6241203/1
CCCFFFFFHHHHHJJJJJHGIIJJJJJIJIJGIJJIIJJJJJIIJJJJJJ
@3498896/1
acagctcttgcagccatccaacaggattgcccatcaatttatcttcaaat
+3498896/1
@BBFFFFFGHHHHJJJJJIJJJJJJIJJJJJJJJJJJJJJJJJJJJJIII
@753513/1
gtcgagtagagccttagctgcggaatgcttagcttccttcttagagcgtc
+753513/1
CC@FFFFFHFHHGIIIHGIJGJJJJIJJJJIJJJJJIJIIJJJJJGGIII
@3499096/1
gcctggctcccatgtcacggtagcactgagtgacggcacctccgacactg
+3499096/1
@@@DDB>A?DFFHGFGHGHGEHIIGIGIFGFFHIGEHHGIHIIGGHIGHD
@6921359/1
gacgatttcaccagtggtcttcttgaacttcttcaattgacgcaagaagt
+6921359/1
C@@FFFFFHGFHHIIIJIIIJJGIIIGIIIFGIIIIIIIADHGIGHIGIF
@5556872/1
gcaagaagtaccagaaacgggacttagccacaatctggtctggagagaag
+5556872/1
@@@DADDDDDFFFGBFDCBGFHBFGHIIIEHECGIEHHI@GCHBABFBDH
@56448/1
gtttgtttcatgtcaatcggttcataaataaaaaagttatgtcaaattaa
+56448/1
@@@A?DDBFBAFCFGEGB;1:8:<FEH?@HHHEGG::??FAG??9?DH@B
@3499216/1
acggcacctccgacactgaggtcacggtactcgcggtacatgttgtgtac
+3499216/1
@CCFFFFFHHHHHJJJJJJJJIJJJJJHIJJJJJJJJIJJJJJJJHHHHH
@3499226/1
atctagagtataaaaaactgataaattccgtcactattctaggattgtgt
+3499226/1
CCCFFFFFFHHHHJJJJJJJJJJJJJJJJJJJIGJHIJJJIJJHGJJGHF
@6921531/1
ccctaatagagacgatttcaccagtggtcttcttgaacttcttcaattga
+6921531/1
@@@DDDDDDBADA;6EGDHIIB<;AA3?CGGGII9DG@BC>GEGHIIIDD
@5557868/1
ctcttgtatgcgaaggtgttgaggcgcttgtggtggtgcacgcgcttggg
+5557868/1
@@@DDDDDFFBHF:GB<CEGIIIIGGIGHIB@DG=B<BBFHEIDHEBBAB
@5557874/1
ctggagagaagatcctcatcttgtatagaggaggcttgggctcgctctcc
+5557874/1
C@CFFD?DFHFDHGIEFHGIBHIFHDGIDEHEHAFFHF1DDGGBG7B;=@
@57358/1
tggtacaatgcaatttaatttgatacaaaaatattataataataggttct
+57358/1
@@@DDFFAFFHFFIJJJJIEFGIIIGIGIIHIJIGGGIIGEHHIJICDGI
@754717/1
ctcgctctccgaagggagcttgcgg
+754717/1
@@@DDDDDBHF>DEGG3?@AFHCFG
@6242718/1
cggagattaatggtataagcatagaatgttcgacgtgattctttaatttg
+6242718/1
8?@?B?D;A<CBFC?AGI@IEH<CCAFHHG@GHI:?CFGGIGGHEAB9?D
@6922557/1
cgcaagaagtaccagaaacgggacttagccacaatctggtctggagagaa
+6922557/1
CCCDDFFDFACFHGIIJIIIGJIIIJJJGIIIJIJIIJJFGHIJJJIJII
@5558080/1
gctgggcctcttgtatgcgaaggtgttgaggcgcttgtggtggtgcacgc
+5558080/1
CCCFFFFFHHHHHIIJJJJGIJJEGHHJIJIIJJJJJHIJHIIAGIJJJG
@6242810/1
gtggtcttcttgaacttcttcaattgacgcaagaagtaccagaaacggga
+6242810/1
@@<DFFFFDFHDDGBGGHIEHIFHIIAFHIGGIIGI?DFDHIGGIIIIIG
@57706/1
gttttggtagcggcggcgcggtccgtgaggagcatgctcgccatcaggac
+57706/1
CBCFFFFFHHHHHJJJJIIGFDCDDB??BBCBBDDDDDDDDDBDDDDDDB
@6242954/1
gagcgagactcataacgcagccagatgccaaagttcttgatcttcactgg
+6242954/1
CCCFFFFFHHH>FGGIJGBHJJGIHHIGDGIGHGHIJJJCEHGIJIAHHG
@57920/1
gtcttcttgaacttcttcaattgacgcaagaagtaccagaaacgggactt
+57920/1
CCCFFFFFHHHHHJJJJJJJJJJJJJJJJJJJJHIJJIJJJJJJJJJJJJ
@3500750/1
gacggcacctccgacactgaggtcacggtactcgcggtacatgttgtgta
+3500750/1
CCCFFFFFHHHHHJJJJJJJJJGIIJJJGIJJJJJJJGHIJHHFHHHFEF
@2818195/1
atctatagaggctgtcactgcagcgatactgggaacattcgactgatccg
+2818195/1
CCCFFFFFFHGGHJJJGJJIJJJJJIJJIIJJJJEIIJJIIGIJJJIJJJ
@755492/1
cttcacctgtggccggcggcacgcagacgccttgatgacctccactttga
+755492/1
@@CBDDDBFAFFFEGHIGGAGHBFGHIAEDB><;@CEECECCCCCC>CAC
@6923392/1
cgggtgaggatgcactacatttccgtccatcattttgtcaacgaactctt
+6923392/1
@@@DDDDDDHHH?HBFGEBHHGFHIIIGEC:?9CGGEHI@B<D;??BDDH
@2818823/1
tgcagatgactgtgcatccttgctagtaagtcctgagccatagcaaacag
+2818823/1
@@@FFFFFHHHHHIIJJJIGGIIJJJHEJHHHIIGGEHJGEHIGGJJGII
@7615823/1
gtggattttaatgttattattacagcatacataataaaattagaggaagt
+7615823/1
BBBFFFFFHHHHHIJJJJJJJJJJJJJJJJJJJJJJJJJJJJJJJJJIJD
@2147776/1
tcataacgcagccagatgccaaagttcttgatcttcactgggctcttctc
+2147776/1
CC@FFFFFHHHHHIJJIIJJJJIJBGIIFGFHIIIGIJIFFEGHHIJJIJ
@2147997/1
gcttcacctgtggccggcggcacgcagacgccttgatgacctccactttg
+2147997/1
C@@DFFDEFHHHGIIJHGHIGHIIIGGGHHFBFDEA@CD>CCABCDDDDA
@7616151/1
gctttctttaattctttagttttaagttagttttcatcttaagttcggaa
+7616151/1
CCCDFFFFHHHHHJJGIIGHHIDFAHEHIGIIGIJEHHIGEIIFFIIJID
@4863597/1
gtgctgttgtggaactgcttcacctgtggccggcggcacgcagacgcctt
+4863597/1
???DDD;BDDDDDIIII3CBB<@F32AFFAEA6@@AADA>688>;???<?
@2148442/1
gtggcgcacagggcacgcttgcgcatgacatctatacatgccattggcgt
+2148442/1
@@@DBDFFHHHFDIIJIIJJJGIJJJJJJGHIIJIJJJIIJJJGIGIJJB
@7616600/1
gaaaaaaaaattggtgaaaagaatcacaagtaagatactgcaaacatgcc
+7616600/1
CCCFFFFFGHHHHIFHIJJJJJJJGJJJJJHIJJJJIJJJJJJJJJGIJJ
@4864176/1
cccatgtcacggtagcactgagtgacggcacctccgacactgaggtcacg
+4864176/1
CCCFFFFFHHHHHIJJJJJJJJHIJJJJJJJJJJJJIJJJJJIJJIIJJJ
@4864257/1
gtggattttaatgttattattacagcatacataataaaattagaggaagt
+4864257/1
BBBFFFFFHHHHHHJJJJJJJJJJJJJJJJJJJJJJJJJJJJJIJJJJJF
@7617318/1
ctggtctggagagaagatcctcatcttgtatagaggaggcttgggctcgc
+7617318/1
@@@DDD?DHHF>D1:EGHBE@CHGIIHGIIIGGFCECCFGHB?BCC;?@0
@6245186/1
tctcagcatggtaagaaggtggcggccagaatctagacatgcacagctct
+6245186/1
@@@DDDD>FHDFF?EFG;E<A?;FGGBG=DEIIGHH9DHGCHBCFEGI@E
@6245196/1
catacacatttggttctattcaagttat
+6245196/1
@@@DDDA;FDDF?22A<ACCB:AC<E:<
@4864843/1
gcgatgttttacaagggcaggttgaactcacaccattcaatttaaaagaa
+4864843/1
CCCFFFDFHHHHHJIJJJJJJIIJJJJJJJJJJJJJJJJJJJJJJJJJJJ
@7617685/1
acaagaacatgtaaaaccaagactcactaaacataaaaataatacattac
+7617685/1
C@@FFFFFHGDFFGIGII@DBEGCHHIGFHIIIDHIIGIIIIHIIIICHI
@7617815/1
ctgttgtggaactgcttcacctgtggccggcggcacgcagacgccttgat
+7617815/1
CCCDFFFFGHHHHIJJJJJJJJIJJJJJJJJJIJJHHFFFDEDDDDDDDD
@2149900/1
ggagagaagatcctcatcttgtatagaggaggcttgggctcgctctccga
+2149900/1
@CCFFFFFHGHHHJJJJJJJJHIJJJJJJIJJJJJGJJIGJJIJJIIGIG
@6245553/1
tacataataaaattagaggaagtaggtgctgggcctcttgtatgcgaagg
+6245553/1
?@@DFFFFHHGHHJJGGIJHIJFHGJFGHJJIIJJJJJJJJIJIJIG<DD
@2150051/1
gccagatgccaaagttcttgatcttcactgggctcttctctgggatttcc
+2150051/1
@CCFABDEGHB<DGCEGGH@HGHGIIIGAF>CBHGGGGGEHIE@;FGGCG
@7618331/1
gcggagattaatggtataagcatagaatgttcgacgtgattctttaattt
+7618331/1
@@@B;D@DFHHHHIHDEHBEGIIIIG<F?9CC@AEG:DFEHGGIIIDHIC
@2150936/1
ggcgcttgtggtggtgcacgcgcttgggcagagggaatctgattgtgctg
+2150936/1
CC@DDFFFFHFCFH@EAHIJGGIHIIABBFG?FGGBAHGCFEEGGDHGGF
@2150943/1
ggatggagtgagcacgggctctgtgcctggctcccatgtcacggtagcac
+2150943/1
@@@FDD?B:ADDHIIGIIIIGHIIIIHIIGEGHBBGGHIGIIIICHGIGC
@6246658/1
ctcactggcatagacgccatgtcgcataccgtaacgtcgtgcacgcgcac
+6246658/1
C@CFFFDEGDHHHGHIIJIIIGIIIBHHIGIIJJJJHIGIIJJJJIIFFF
@2819839/1
ggtgctgggcctcttgtatgcgaaggtgttgaggcgcttgtggtggtgca
+2819839/1
@@?DDDFDHBFHHJJJIHEFHBFCFG:?EHIHIICHIJEGGGE@GHHGG=
@7620448/1
tcggatcagccgtttctgagattagcgcgcacagacgaacagacaaacag
+7620448/1
CCCFFFFFHHHHHJJJJJJJJJJJJJJJJJJJJJJJJJJJJJHHHHFFFE
@2152303/1
ggtgcacgcgcttgggcagagggaatctgattgtgctgttgtggaactgc
+2152303/1
BBBDFFFFHHHHHIJJJJJJJJJJJJJJJJJJJIIJJJJJJIIJJJIJIJ
@3501629/1
gacgctcggacatttcaattttatttagttggtcttggttgaacggaact
+3501629/1
C@CFDFFFHHHFHJJJIGHIJIIHIJJJHIGGDGGHIGGGGGIJIGFHGG
@756294/1
ccttcattgagggtcgggaacttgtggtataggtagagactggctgcaaa
+756294/1
CCCFFFFFHHHHHHIJJJEIJJJJHIJFHGIJJHIJGIHIJJJJJJJJIJ
@4190763/1
tagcactgagtgacggcacctccgacactgaggtcacggtactcgcggta
+4190763/1
@@@FFFFDHFFHDFIGIIIJJIJJIJJJJIJJJFGEHIIEHIGIIIHGDF
@4190794/1
ctacagatttattatagcctgcgacttcgttcgtgtggaatagtgacttc
+4190794/1
CCCFFFFFHHHHHJJJJJJJJJJIJJJJJIJJJIJIIJJJJJJGHJJIJH
@4190803/1
cggcaaattcctggttttaaccacatagttcccgatttcgcgggatctct
+4190803/1
@@@DDDDDFDAFFG<<<CHIEHA@GGH<<4CFGG>GHIEFHHGEA@GE@C
@2820827/1
gcagtaggtgggggcacagtaattggagtataagttgtcacaggggcgta
+2820827/1
BCCFFFFFCFHHHJJJJJJIJJJJIIJJIHIJJJHIJJJJJJJJJJJFFD
@2820944/1
gtagaaaagtgctgtctgtacattgaaaataaaaaataaaaaaatagcag
+2820944/1
@CCFFFFFHHHHHJJJJJIJJJJJJJJJJJJJJJJJJJJJJJJJJJJJJJ
@3502811/1
agcattcctactgctgcagaatccattggcgtccgcatcctcatcgctac
+3502811/1
?8?DDDDDFBH>?EBD9;CDEHGIGH43AAF?EG6@6@HG<<BFDEGGGA
@2821379/1
gacggcacctccgacactgaggtcacggtactcgcggtacatgttgtgta
+2821379/1
@@@FFDDFHHHFHHHGIIJGIJFHEIJJGGIIGIGGH@BHGHBHFBEDF@
@2821731/1
cacgtagttctcagcttccctgcaaagttaaccatcttgtattcaaa
+2821731/1
B@CFFFFFHHHHHJJJJJIJJJJJJJJJJJJJJJJJJJJHIJJJJJJ
@4191855/1
atcttgtatagaggaggcttgggctcgctctccgaagggagcttgcgg
+4191855/1
1=;DDDDDCFF?C@EEEF<GEFIC32?DA8??B?DFF6:B<A>=FFEB
@3503274/1
gtacacctgagcgagactcataacgcagccagatgccaaagttcttgatc
+3503274/1
@?@DDD?ACDFFDBA8@<<AEBHEGCGI0FFGA??BB???BBF@F@=8BF
@757325/1
gtggaatagtgacttccggcaaatttttggtttcaaccacatagttcccg
+757325/1
:=?DBBDDHCFHDHIGIIGJEHEHIIJIJJJBHHIJJIIGIHGIFIFIGG
@2821996/1
acgggctctgtgcctggctcccatgtcacggtagcactgagtgacggcac
+2821996/1
@@@FFFDFHGHFGIJHI@FIIGIIIHHGGHIFCHIJJJJIJIJGIJIJGI
@3503525/1
tgattatttgtctgtagtggtcctgctgtttcgtatattctaaattggtt
+3503525/1
BC@FFFFFHHHHHIIIJFHIHIIJJJJJHIIJIHJIIIJJJIIJIJJJGI
@2822030/1
tgacatgaaacaaacactaaatgtaaatttaagcatcccacaatatattc
+2822030/1
@CCFFFDDDFFHHJJIJJJJJJJHHIJJJJJJJIJJJJJIJJJJJJIJJJ
@4192108/1
cttgtatagaggaggcttgggctcgctctccgaagggagcttgcggccga
+4192108/1
@@@DDDDDHH>BADHIGEA:AFGEGBGIIGIG0BDBBHI>FGGGEAHECA
@4192506/1
gtcaaattaaagaatcacgtcgaacactattctatgcttatac
+4192506/1
??@=D;DDFF??DBA@:?CAE:AHHH@AGCE<B?4DA9DDGC4
@3504200/1
gtgaatataagtggcaaaggtagtaagtcagctgttccacttcatcatca
+3504200/1
@C@D=DDDBAFADDEDGGFEIIIDEEHH@GHAHBEGGFGHGHHDGFGI@@
@2822679/1
cctggctcccatgtcacggtagcactgagtgacggcacctccgacactga
+2822679/1
BCCFFFFFHHHHHJJJJJJFHJJJJJJJJGGGIJJJJJJJJJJJJJJIJI
@4193184/1
gcttggtacaaagcaaaggtcgggcagttcgtcaacaagacattactagc
+4193184/1
@CCFFFDEHHHGHJJFHIIHFHJJJGHDHGIIIJJJIIIIGGGJIJJJJJ
@3504851/1
gtctgtctgtcactaacattttctttttctagtttcaaatgacgataaaa
+3504851/1
B@@FFEFFFHHHHJJJJJJJJJIJJIIJJJJIIGIJGGIJJIJIEIIJJI
@3504863/1
tgacgcaagaagtaccagaaacgggacttagccacaatctggtctgg
+3504863/1
CCCFFFFFHHHHHIJJJJJJJJJJJJJIJJJJJJJJJJJJJJIJJJJ
@4193557/1
tggatggagtgagcacgggctctgtgcctggctcccatgtcacggtagca
+4193557/1
?@@DDDDA?CDBFIEH<C:?@EGGHEGGIIBGIGEHIIIDFHIHI;BAFF
@4193800/1
gggctgcagatgactgtgcatccttgctagtaagtcctgagccatagcaa
+4193800/1
CCCFFFFFHHHHHJJJJJJJJJJJJJJJJJJJJJIJJJJJJJJJJGIIIJ
@3505278/1
gcgatgttttacaagggcaggttgaactcacaccattcaatttaaaagaa
+3505278/1
CCCFFFDFHHHHHJJJJJJJJHJJJJJJJJJJJJJJJJJJJJJJJJJJJJ
@60085/1
gccagatgccaaagttcttgatcttcactgggctcttctctgggatttcc
+60085/1
CCCFFFFFGHHHHJIJJJJJIJJJJJJJJJJJJJJJJJJJJJJJJJJJJJ
@759212/1
cgacgtaccataactcgtgtttaccctgcacgaagaaatttgaatctatt
+759212/1
=???D?B22A?DCE>??E@FIEBBC@?:?EEB0:?@D;?DDD9?DCDD??
@3506124/1
atctgattgtgctgttgtggaactgcttcacctgtggccggcggcacgca
+3506124/1
CCCFFFFFHHHHHJIIJIJJJJJJJJJJJJJJJJIIJJJJJJJJHFFDDD
@5558519/1
ctggctcccatgtcacggtagcactgagtgacggcacctccgacactgag
+5558519/1
@@@DFFFBBDHHFHHIIBFGECGIICGHBC<?GEGGHGIIEIGGIBHGD@
@5558609/1
gggtaagacacggatcgcatacaccgtgaatataagtggcaaaggtagta
+5558609/1
BCCDDFFFHHHHHJJJJJIJJJJJJJIJJJJJJJJJFHIJJJJJJBGHHJ
@5558826/1
aagaagtaccagaaacgggacttagccacaatctggtctggagaga
+5558826/1
CCCFFFDFHHHHHJJJJJJJJJJJJJJJJJJJJJJJHIJJJJJIJI
@3506609/1
gtttgtttcatgtcaatcggttcataaataaaaaagttatgtcaaattaa
+3506609/1
BC@FFDFFHHHHFHIJJJJIJIIJJGIIJJJIIJJJBHGIJIIIGGIGIH
@5558899/1
ataaaattagaggaagtaggtgctgggcctcttgtatgcgaaggtgttga
+5558899/1
@BBFFFFFHHHHHIJJJIJJIJJJJJJJJJJJJJJJJJJJIJIJBFHIJI
@6247236/1
cagcatacataataaaattagaggaagtaggtgctgggcctcttgtatgc
+6247236/1
@CCFFFFFDFFFHGGGIIDEFFHIIGIICHIHHIII>GBFFFFIIHHHHH
@5559143/1
ctcttgtatgcgaaggtgttgaggcgcttgtggtggtgcacgcgcttggg
+5559143/1
@@@FFDBDBDHHFFHI<CFFHEEHGGHEGHHIG??DFHFAEGIJHEFFCD
@1443962/1
ctattatagtttcaaaaaaaactgtttcacataaataggtgagaagtgtg
+1443962/1
CCCFFFFFHDFHHIJJJJIJJIJJDHGIJJJIHIGGGJJBGGIJGJFG=F
@5559516/1
ggcgcttgtggtggtgcacgcgcttgggcagagggaatctgattgtgctg
+5559516/1
CCCFFFFFHHHHHJGHJJJJJJJJJJJJJJJJJJJJJJJJJIJJJJJJJH
@6924718/1
cagtggtcttcttgaacttcttcaattgacgcaagaagtaccagaaacgg
+6924718/1
@@@DDADEFFDFHGIGGHGGIIJIIIIJIEGIACDAFB?FHEGGGIGG=D
@1444567/1
atggagtgagcacgggctctgtgcctggctcccatgtcacggtagcactg
+1444567/1
CCCFFFFFHHHHDIFJDIJIIIIJIIJJGGIIIIIIJGGHIJDGGBFCDH
@6248357/1
ctgctattttttttatttttattttcaatgtacagacagcacttttctac
+6248357/1
@CCFFFADHDHHHIIGIDHGIIIIIIGBFE?DBDHI>GIFHIIIIII<CH
@5560281/1
tgggaaaattacactaattctatgcaaagtatagcttgtatttgttatgt
+5560281/1
CCCFFFFFHHHHHJJJJJJJJJIJJJJJJIIJJJJJJJHIJJJJIJJJJH
@1445144/1
cttcttcttcagccggctttggtggttctttggctgcctctggtggaggt
+1445144/1
?@@FFFFAHFFHDHIIGHIJIIEEH?GGGGEHCF9DEHHFGGCGBDBDH5
@6248533/1
ggagcaaatggaaaaaaaaattggtgaaaagaatcacaagtaagatactg
+6248533/1
@@@FDDDFD>FFDAEBGHGHGD@FHGIIIGIGGIADHICHCACG@=FC4=
@1445424/1
ctggctcccatgtcacggtagcactgagtgacggcacctccgacactgag
+1445424/1
CC@FFFFFHHHHHIJJJIFHIJJJJJJJIJJJJJJJJJJJJJIIIJJJJJ
@6248836/1
gcggagattaatggtataagcatagaatg
+6248836/1
?;=D7:<AC?22AE<AEAC?33A<F4<?<
@6925873/1
agcatacataataaaattagaggaagtaggtgctgggcctcttgtatgcg
+6925873/1
@CCFFFFFHFHHHJJJJJIJJJJJIJHGJIIJJIIGIIJJJJIJIIJJJJ
@1445961/1
acaaaatatgaatctacttatttaaattcactatcaaaaacttcgcaaat
+1445961/1
@?<DDFFFHDDDDGEEHB@IEGGIIGCGEACHCEH@HBDEHC@HGIFHGE
@1446271/1
gttttggtagcggcggcgcggtccgtgaggagcatgctcgccatcaggac
+1446271/1
@@@DDDDDFFFFFIIFIIFFD59>3=BBBB:???>@:@@@BB@?BABBA@
@4867803/1
gcggaaggtgggttcgtgaatcatgccctcaatctgcaccagttcatatt
+4867803/1
CCCFFFFFDFHHFGBHGHIIJJJIJJIJJJJJJJJJJJJJJJHIJJJJJJ
@6926798/1
cagtggtcttcttgaacttcttcaattgacgcaagaagtaccagaaacgg
+6926798/1
C@@DFFBDHDHHHGIECEIGFIEEADFGEFGIIGIIII?FDGGHGIIIIG
@6249746/1
gtaatttttgtctttcgcgaaatattccgcgacagatgtctttctagtgc
+6249746/1
??;1?DD::?DDA<<4AEFAEA9DDEE>D686<@@3AC8=A=A@@C;.7?
@1446811/1
taacgggccgcgactccgccctcttcctcgggttggaatgattctggtgg
+1446811/1
@@@BDDADFA<FH>@F@FHI:@B;@>FFFB6B6?BBDDCC>CCC;@ACCB
@60554/1
gcctcttgtatgcgaaggtgttgaggcgcttgtggtggtgcacgcgcttg
+60554/1
@@@D?AA=FFBAFEHFBAHGHEGGIIBHIIIDBFG3BDF;>CGGEEE<4;
@61187/1
ctttaatcttctgcatgtcgcttagtagactgcttacttggacctgatcc
+61187/1
CCCFFFFFHHHHHJIJJGIJJJJJIJJJJJJJJJJJJIJJJJIJJJJJJJ
@61386/1
ggatggagtgagcacgggctctgtgcctggctcccatgtcacggtagcac
+61386/1
CCCFFFFFHHHHHJJJJJJJJJJJJJJJIJJJJJJJJJJJIJJJFHJJJJ
@7620638/1
gccagatgccaaagttcttgatcttcactgggctcttctctgggatttcc
+7620638/1
CCCFFFDFHHHGHJEHIGIIGGIJJJIJIHHHGIIIIEGJJJJIGGHIII
@2152761/1
cacgtacagctaagttattagcgatattataattatctactctaattaat
+2152761/1
@@@DFFFDHHFDFGFHGHEIHIGEGGGIIJJHIGIEGIGIIIJICGIGII
@2152818/1
cagcatacataataaaattagaggaagtaggtgctgggcctcttgtatgc
+2152818/1
@@@DDD?AFH>?C>BBG?BB?<E?3CFHDEHFGGGG>G9?@GHEGDFHGI
@7620976/1
gtgcctggctcccatgtcacggtagcactgagtgacggcacctccgacac
+7620976/1
=:;DD?BDHFFHDG@DFEHEHIIFIIIIGGG@?DEDDA<F??DEGH<FEE
@2152995/1
cagcatacataataaaattagaggaagtaggtgctgggcctcttgtatgc
+2152995/1
CCCFFFFFHHHHHJJJJJJJJJJJJJJHGJJHIJJJJJJJJJJJJJIJJJ
@760096/1
gcatacataataaaattagaggaagtaggtgctgggcctcttgtatgcga
+760096/1
@@@FFFFFHDFHHEGHIGJGHH>GGCHHHHIIIJFGBFDFIIJEIGGIGG
@760313/1
cactgagtgacggcacctccgacactgaggtcacggtactcgcggtacat
+760313/1
@@@?DDBDFFFBFEE@CBFEI?:C<?<9?BFCFFF</=FE@;6AAB/9>B
@62887/1
gccagatgccaaagttcttgatcttcactgggctcttctctgggatttcc
+62887/1
CCCFFFFFHHHHHJIJJJJJJJJJJJJJJJJJJJJJJJJJJJIJJJJJJJ
@760460/1
tctatactttgcattaaaataatgcccattttcacaggcaagggatccta
+760460/1
CCCFDFFFHGHGHIJJIJJIIJJIEHGIJJIIGIJIGGIIIIIJJGIJJI
@2153588/1
ctggagagaagatcctcatcttgtatagaggaggcttgggctcgctc
+2153588/1
@@@B;DDD:A?;AFDFFGCH<<CHFCH><A@GA@8DFFIIBE@7.B2
@63325/1
cgagactcataacgcagccagatgccaaagttcttgatcttcactgggct
+63325/1
@@@D=DD?<FDDBDFHEIIII@FGIIIEIH:DFDGDCHDFHD??FB2BDH
@7622234/1
gtctgtttgtctgtttgtcggtttgtctgtttgtctgtttgtctgtttgt
+7622234/1
@=@BDD?DFABDDGIGCBB@@@EGEHEBFHGDGFEHD?DCABGHEBDHB?
@2154105/1
ggtggtgcacgcgcttgggcagagggaatctgattgtgctgttgtggaac
+2154105/1
CCBFFFFFHHHHHJJJJJJJJJJJJJGIJJJJIJJJDHIIJHJJHIJJJJ
@7622325/1
gtttgtctgtttgtctgtttgtctgtttgtctgttcgtctgtgcgcgcta
+7622325/1
CBCFFDFFHFFHHHIJJHJJJIJJJJJJJJJJJIJJJHIJIHIJIJJJJI
@6928813/1
ggcagagggaatctgattgtgctgttgtggaactgcttcacctgtggccg
+6928813/1
CCCFFFFFHHHHHJJJJJJIJIJJJJJIJJJJJJJJJJJJJJJJJJJJJJ
@4868663/1
ggagaagatcctcatcttgtatagaggaggcttgggctcgctctccgaag
+4868663/1
CCCFFFFFHHHHHJJJJJJJJJJJIJJJJJIJJAFGEIIIJJIJGIJIJE
@64348/1
atagcaaacagccactggcaatgtggatagctggacaaggcactggcaac
+64348/1
@CCFDFFFBDHDFEECIJFIIJJHIJGGIIIJIJEGGIGIGJIICGIIJG
@64612/1
gttgtggaactgcttcacctgtggccggcggcacgcagacgccttgatga
+64612/1
CCCFFFFFHHHHHJJJJJJJJIJJJJJJJJJJJJHHFFDEDDDDDDDDDE
@64974/1
cctgtggccggcggcacgcagacgccttgatgacctccactttgatgatc
+64974/1
@@@DDADA3DDHA>AEDGE>F6=BBBHBE@CCEBCC;=@CCCCCFCCABC
@6930071/1
aaggaaactccttgttaagtctcttctgttgcaaatgatataagctttcc
+6930071/1
CCCFFFFFHHHHHJJJJJJHJJJJJJJJJJJJJJJJJJJJJJJJJJJJJJ
@65527/1
gcccgatccaagaaagtaaggtttggagagcgtgcacaccctggtggcgc
+65527/1
CCCFFFFFHHHHHJJJHIJJJHIJJJJJJJJJJIJJJJJJJJJJFHIJJJ
@6930543/1
ctgggcctcttgtatgcgaaggtgttgaggcgcttgtggtggtgcacgcg
+6930543/1
CCCFFFFFHHHHHJJJJJGIJJAFEGIJJJGIJIIJHIIHGG;FHIJJHG
@6931096/1
gccagatgccaaagttcttgatcttcactgggctcttctctgggatttcc
+6931096/1
@@@DFFFDBFHFFI@BHIIIIIIEHHIIIEEFGIEIIIIIIIIIGIIIII
@6931116/1
gtgtagctttaaggggatctgctgtctgtggagctgatgcttgctgggcc
+6931116/1
@CCDFFFFHHHHHJJJJJJJJJJJJJJJJJJIJJJJJJJJJJJJJJJJJJ
@67286/1
atcttgtatagaggaggcttgggctcgctctccgaagggagcttgcggcc
+67286/1
CCCFFFFFHHHGHJJJJIIJIGHIIJIIIGGIJIJJIIJCHIIIG?HHEF
@4871669/1
cagactttcccgactgctcctttttgtcagcacagaatagtcgcgtgtga
+4871669/1
BCCDDFFFHHHHAHJJJJJJJJJJJIIJIJJJJJJJJJJJIIJIJIJJII
@4871675/1
gtggaactgcttcacctgtggccggcggcacgcagacgccttgatgacct
+4871675/1
@@@DDDD;F>FFF<AA<AACG?FEEEFI>8@BEFFB@BCB=?AABBDAB>
@4871732/1
cagcatacataataaaattagaggaagtaggtgctgggcctcttgtatgc
+4871732/1
@<<;DDDDDH?AFBC:EFAIIIEGEHEC@?HCDH9?@HCGGGDEADFF@D
@4871884/1
ccagtggtcttcttgaacttcttcaattgacgcaagaagtaccagaaacg
+4871884/1
@<?BAB;AFBFBHHFFHBHIHGIHIHEHIIIIFAAFHGIDDGCFB>FAB?
@6932633/1
gtactcgcggtacatgttgtgtacacctgagcgagactcataacgcagcc
+6932633/1
B@@FFFFFHHFHHJJJJJJJJGHJIIIJJIJIJJJIIJIIIIJIJJIJJH
@67887/1
gtgctgggcctcttgtatgcgaaggtgttgaggcgcttgtggtggtgcac
+67887/1
8:;DBD?AFDHDFIIGGGGBGEDDG:CC?D@FGHI>FHGCEG=;C@CEDH
@761250/1
agcacgtagttctcagcttccctgcaaagttaaccatcttgtattcaaaa
+761250/1
@BCFFFFFHHHHHJJJJJJJJJJJJJJJJJIJJJJJJIJJIIJJJJJIII
@4872411/1
tacaaagtctcaaaaaggcctttggcattcccacgacttttatgtccgct
+4872411/1
CC@FFFFEHHHHHJJJJJJJJJJJJIJJJJJJIJJJJJJJJJJJJIJJJJ
@4195416/1
gcgatgttttacaagggcaggttgaactcacaccattcaatttaaaagaa
+4195416/1
CCCFFFFFHHHHHJJJJJJJJJIJJJJJJJJJJJJJJJJJJJJJJJJJJJ
@761510/1
ctcagcatggtaagaaggtggcggccagaatctagacatgcacagctctt
+761510/1
@C@DFFFFHHHHHGIIJJCGHIIG<HHIGIIJJJJIGIGIIGGGIIIIII
@4195868/1
atacataataaaattagaggaagtaggtgctgggcctcttgtatgcgaag
+4195868/1
CCCFFFFFHHHHHJJJJJJJJJJJJJJHIJJIIJJJJJJIJJJJJJJHIJ
@7623087/1
cctgagccatagcaaacagccactggcaatgtggatagctggacaaggca
+7623087/1
CCCFFFFFHHHHHJJJJJJJJJJJJJJJJJJHIJHIIJJJJJHIJJJJJJ
@7623516/1
gacgatttcaccagtggtcttcttgaacttcttcaattgacgcaagaagt
+7623516/1
@@CFDDFFHHFDDHCDBHFHGGHJEGHIEGIGGCCHIGHAGIIIGGIIDH
@4197338/1
agtgcttcgggcttcaacagcttgttagcttgccattgtcctttcctagg
+4197338/1
@CBFFFFFHHHHHJJJJJJJJJJJJJJJJJJJJJJJJJJJJJJJJJJJJJ
@4874585/1
cattcactttttagtcataatcttcagatactccaaagcattctgggctg
+4874585/1
@CCFFFFFHHHHGJIJJJJJJJJJJJJJJIJJJJJJJJJJJJJJJJJJJJ
@4875541/1
ggaagtaggtgctgggcctcttgtatgcgaaggtgttgaggcgcttgtgg
+4875541/1
@<?BDDFDHFDDDHGBDHIDHIIFFHIII7CDF1??BDFHHCGHGIIFHC
@7624794/1
cacgtagttctcagcttccctgcaaagttaaccatcttgtattcaaa
+7624794/1
@CCFFFFFHHHHHJJJJJJJJJJJJIJJIJJJJJJJJJIIGIJJJIJ
@763551/1
gttgaggcgcttgtggtggtgcacgcgcttgggcagagggaatctgattg
+763551/1
C@CFFFFDHHHHFHIJFHIHGIJJJIJJJJIJJJJJGGGGEEHHFFFFFE
@1448494/1
cccatgtcacggtagcactgagtgacggcacctccgacactgaggtcacg
+1448494/1
@@CFDD?DFFHHFHGGGIGIIIAFCHIJGGIIJJIIBHGGJJIII7@EHG
@2823511/1
cagcatacataataaaattagaggaagtaggtgctgggcctcttgtatgc
+2823511/1
@@CDDFDFDHBFFIHDEHGIE@HAEHHGH<<FAEHIBA=FGGG@FGFHIE
@1449196/1
gcaggttgaactcacaccattcaatttaaaagaaactgggtgcgtgcagg
+1449196/1
@C@FFDDEGHHHHJIIJJJJJJGIJIJJIIJGGGHIIGIICDGHFEGIII
@764376/1
catacataataaaattagaggaagtaggtgctgggcctcttgtatgcgaa
+764376/1
CCCFFFFFGHHHGJJJIGHIJJJJJJJJHIJJJJIJJIJJJJIJJJJJGG
@7625943/1
ggacttagccacaatctggtctggagagaagatcctcatcttgtatagag
+7625943/1
CCCFFFFFHHHHHJJJJJJJJJJJJJJJJJJJJJJJJJJJJJJJJJJJJJ
@7626513/1
gcctcttgtatgcgaaggtgttgaggcgcttgtggtggtgcacgcgcttg
+7626513/1
CCCFFFFFFHHHGIGIIICGFGIIJJJJJJJJGIIGGH@FGIJJIJHEFB
@2824484/1
gtggattttaatgttattattacagcatacataataaaattagaggaagt
+2824484/1
BB@FDFFFHFHHHHGIIJJJJIIGJJIJJIJIJIIJJJJJJJIGIJGIJI
@1450351/1
gttaggtatatacaagaacaaaccagaaaataggcggagtcctatctcaa
+1450351/1
CCCFFFFFHGHGHJJJJJJJJJJJJJJJJJJJIJJJIIJFHJIJJIIJJJ
@6251792/1
gtcatgcgcaagcgtgccctgtgcgccaccgacatctatagatgcca
+6251792/1
CCCFFFFFHHHGHJJJJGJJJJJJJJJJJIIJJJJJIIJJJJJIJJJ
@1450551/1
agcacgtagttctcagcttccctgcaaagttaaccatcttgtattcaaaa
+1450551/1
CCCFFFDFHHHHHJJJJJJJJJJJJJJJJIIIJJJJJJJJJJJJJJJJJJ
@6251997/1
ccacaatatattcgtgaaaaccgcatccaactcggatcagccgtttctga
+6251997/1
CCCFFFFFHHHHHJJJJJJJJJJJJJJJJJJJJJJJIJJJJJJIJJJJJI
@5560398/1
caagaagtaccagaaacgggacttagccacaatctggtctggagaga
+5560398/1
CCCFFFFDHHHHHJJJJJJJJJJJJJJJJJJJJJJJJJJJJJJJIJI
@2825484/1
gctgggcctcttgtatgcgaaggtgttgaggcgcttgtggtggtgcacgc
+2825484/1
CCCFFFDFHHHHHJJJJJJHHHIEHHIJGHJIIJJJJHIJFHIFHHIJJG
@6252230/1
ctgcagatgactgtgcatccttgctagtaagtcctgagccatagcaaaca
+6252230/1
@@CFFFFFHHGHHIJIJJJJJICHIDHHGEHIJJJJE;GGEGHI9FHFBC
@5560562/1
gcaagaagtaccagaaacgggacttagccacaatctggtctggagagaag
+5560562/1
CCCFFFFFFHHHHJJJJJJJJJJJJJJJJJJJJJJJJJJJJJJJJJJJJJ
@3507148/1
tgccgtttctgtaccaataggaacaatacttcgggcttattctgcatacc
+3507148/1
CCCFFFFFHHHHHJJJJJJJJJJJJJJJJJJJJJJJJJJJJJJJJJJJJJ
@5560901/1
aggtgctgggcctcttgtatgcgaaggtgttgaggcgcttgtggtggtgc
+5560901/1
B@CDDFFFHHHHHJJJJIJJJJJIIIJCGGHJJIJJJJJIIFHIFHIBGG
@3507670/1
cagacatacagtaattcattgcatttcgtatcgatataaatagttacaag
+3507670/1
@@@FFFFDHFFHGEHJIJIJJJIJIIJJGHIJJGIJJJJJJJJEHGGIGG
@2826756/1
gtgtacacctgagcgagactcataacgcagccagatgccaaagttcttga
+2826756/1
CCCFFFFFHHHHHJJJJJJJJJJJJJJJJJIJJJJJJJJJJJJHIJJJJJ
@6253188/1
gttggcagtaatagtacaagtgaaaagtcacttgccgatggtagaataag
+6253188/1
@@@FDDFFHAFD?CHGGIGIABBCGHGH>FEHHGCHGAHIE?BGGBGEHG
@3508072/1
gtttattttgtttttctctgtgatctgtttcttggcatctatagatgtcg
+3508072/1
?@@DDDD?DHACCFHI>FE:AFGEHIICHH<9AAEHGGHIGIHEGCH4BD
@5561792/1
cacatcttgtaagcagcctgacgcttagcaagtttcttagacttgccagt
+5561792/1
@@@??DB;<?D?D<AGBG>B9:CG<8EH@9EDFHFHEEHHECGCE@DAFD
@6253224/1
attttaatgttattattacagcatacataataaaattagaggaagtaggt
+6253224/1
@CCFFFDDHCFHFIIGIJGIIJGIIJJJJJIGIIIIGIIIJGIJGGHGJB
@5561879/1
gtgggttttaatgttattattacagcatacataataaaattagaggaagt
+5561879/1
C@BFFDFFHHHHHJJJJJJJJJJJJJJJJJJJJJIGJJJJJJJJJJJJJH
@6253371/1
ctgagcgagactcataacgcagccagatgccaaagttcttgatcttcact
+6253371/1
@@@DDDDDHHHHHIEFH@FHAABEGDHCDFEHGDG09DDGGGIIC?CFGG
@6253591/1
tttttaattgttataaattcgtaattcgtagctttctttacttttaagtt
+6253591/1
@C@DDDFFHD:CCFHGIJCHIFHGHIHHBDGHGICGGGIIGGIICAGGBD
@2827810/1
cagccagatgccaaagttcttgatcttcactgggctcttctctgggattt
+2827810/1
@?@A?:B;ACDDDBACFEHAAC:FHHEIEEE@AB99EGGIIEHG<G3?BG
@3509233/1
gccacaatctggtctggagagaagatcctcatcttgtatagaggaggctt
+3509233/1
@@@DDDDDHFHBC?EH>EF;C<AGF@EHIGDHIGII??DFFCFCB;6BFG
@3509275/1
agcatacataataaaattagaggaagtaggtgctgggcctcttgtatgcg
+3509275/1
@@CFFFFDHHHFHGHIBBHFDDFIIHAFDD9AACEHICHIIIGHIFGHGH
@3509698/1
gtcctttctaaggttctaaactatatctgtaccaaatttcaaccaaatcc
+3509698/1
CCCFFFFFHHHGHIIJJJJJJJJJJJJJIIJJJJJJJJJJJJJJJJIJJJ
@2154852/1
ctcgaatagtcttttctaacttgaacagtgcgatgttttacaagggcagg
+2154852/1
CCCFFFFFHHHHHJJIJJJJJJJHIJJJHIIIIJJIJJJIJJJJIJJJJJ
@2155295/1
gtttgtctgtttgtctgtttgtctgtttgtctgtttgtctgttcgtctgt
+2155295/1
B?BDFFFFHFHGHJJIJGGIJFHJJIJGGFHIIHIIGIBFIIGIGBG=FG
@6254908/1
ggatggagtgagcacgggctctgtgcctggctcccatgtcacggtagcac
+6254908/1
CCCFF=DBDDDFDFGF@GEHCGEHE@?C9;DGGG6?FBBF>FHB;CGBHH
@3510334/1
gtgaaaaccgcatccaactcggatcagccgtttctgagattagcgcgcac
+3510334/1
CCCFFFFFHHHHHJ3EHIJJJJJIJJJJJJIJJJJJIJIJJJJJJJJGFF
@3510517/1
gcttccctgcaaagttaaccatcttgtattcaaaagaaaacctagaatca
+3510517/1
@@@FFFFFHFHFFGFGIIGCHIIIIJHIIHIJJJJJIGIIIIGIJJJJJG
@6255102/1
cactgagtgacggcacctccgacactgaggtcacgg
+6255102/1
@@@D?DD:AF?F@:FHBFH@@EHGHHI@<6?DGIAD
@3510839/1
ccctaatagagacgatttcaccagtggtcttcttgaacttcttcaattga
+3510839/1
CCCFDDFDHHFHHJIJJJGIIJJJHIIJJJJJJJIIIJIJJJJJJJIJIG
@2155913/1
caccttgtggctgtgacttgtagtcaaggtggagattttactatctttca
+2155913/1
CCCFFFFEHHHHHFHGIJJJJJIJJJJJJHHIIJEIJJJJJJIJEHIJJI
@2156068/1
ctcagcgacatgtaagagttcaatggggaagtaaatgcatctgtccttat
+2156068/1
BCCFFFFFHHHHHIJJEHFHIHIHIIJJJJJIIJJJJIJJJJJJJJJIGI
@6255587/1
ggtacatgttgtgtacacctgagcgagactcataacgcagccagatgcca
+6255587/1
@@?DDFFDHGHHHJIJGHGHIGIIJGGGIEIIIJIJJJIJGIGGIGICHI
@2156935/1
gcacgtagttctcagcttccctgcaaagttaaccatcttgtattcaaaag
+2156935/1
@@<DDDBDHHFDBB9EEDHGE:<<ABCAFH?GGGGIIDFG9?DFB9BFG9
@2157104/1
cacctgtggccggcggcacgcagacgccttgatgacctccactttgatga
+2157104/1
@@?BDDDDDB>D<@AEEHAAFGAE@A6=?BDDD@C>>CEBCCCCCC>A>A
@2157116/1
gtgagcacgggctctgtgcctggctcccatgtcacggtagcactgag
+2157116/1
CC@FFFFEDFAFFIJJFGGHGGEGGGGIGIJGGCG<DFIIIJJIBCG
@6934209/1
ccacaatatattcgtgaaaaccgcatccaactcggatcagccgtttctga
+6934209/1
@<@D;DDDFHHHFGEGBBFCF;@??GGHGEHGI=B@DAGIEGE;AGIIGD
@6934239/1
acagcatacataataaaattagaggaagtaggtgctgggcctcttgtatg
+6934239/1
CCCFFFFFHHHHHJJJJJJJJJJJJJJJIIJJHHIJJJJJJJJJJJJJJJ
@4876842/1
ctcatcttgtatagaggaggcttgggctcgctctccgaagggagcttgcg
+4876842/1
CCCFDFFFFDFFHHCEHBEHIIGAHGGIIGIHIADDHFG@FFGHHGHHIG
@6934621/1
ctgcccgcgactccgtccgcgcggatgtcggtcttcgcgtggaagtttta
+6934621/1
CCCFFFFFHHHHHJJHIJJJJJIJHJHHHHFFDDEEDDDBDDBCC@CEDC
@6934771/1
gagtagagccttagctgcggaatgcttagcttccttcttagagcgtcccg
+6934771/1
CCCFFDFFHHHHHJJJJJJJJJJJJJJJJJJJJJJJJJJJIJJJIIIJJH
@4877439/1
ctggatggagtgagcacgggctctgtgcctggctcccatgtcacggtagc
+4877439/1
@BCFDFDFHHFFFIJJIJJIIJJJJJJIIJIGIHGIJJJJJJJJJIHIJJ
@1451746/1
tgcttggaggcttgggcctgttttggtagcggcggcgcggtccgtgagga
+1451746/1
CCCFFFFFHHHHHJJJJJJJHIJJJJGHJJJJJJJDD@@B7@B38888A9
@1452046/1
ctcataacgcagccagatgccaaagttcttgatcttcactgggctcttct
+1452046/1
CCCFFFFFHHHHHJJJJIJJJJJJIEGHIJGGEFIIDAHGDHH?FEGHEF
@1452617/1
gttgtgtacacctgagcgagactcataacgcagccagatgccaaagttct
+1452617/1
C@CFFFDFHDDDHIJJIJJJIIJJJJJJJJJJJJJIJJJJJJJJJJGIJJ
@1452678/1
ctcagcttccctgcaaagttaaccatcttgtattcaaaagaaaacct
+1452678/1
CCCFFFFFHHHHHJIIHJHHJJJGIJJJJJHIIJJIIJIJJJJIJJJ
@4878671/1
acctgcaccatgcaccgccatgccatgtaccacgcctgggatgccacccg
+4878671/1
CCCFFFFFGHHHGJJJJIIIJJJIGJIHGEHHJJJJJJJIIIIIJJJJJE
@1452941/1
gcaagggatcctaacttcgcaaccactaattccagtgataaattcactct
+1452941/1
CCCFFFFFHGHHFJIJJJIJJIJJIJJJJJJJGGIFHIJJIIIIJJJIJI
@4879277/1
cccagcagcaccaggagcggttgctccggtggcggggg
+4879277/1
@@<D=AD3ADAFHF@@BHGHIII@GIIIIGHIIIGDB@
@7629455/1
ggtcaattcaatatactacaagattgtttgtggacctattgctacataat
+7629455/1
@CBFFFFFHGHGHIJJJJGHIIGHHIIIIJJJJGGIJHHIJJJJJIIIIJ
@4879479/1
gccacatcttgtaagcagcctgacgcttagcaagtttcttagacttgcca
+4879479/1
CCCFFFFFHHHHHJHIJJJJJJJJJJJJJJJJJJJJJJJJJJJJJJJJJJ
@1453670/1
ggcagagggaatctgattgtgctgttgtggaactgcttcacctgtggccg
+1453670/1
CCCFFFFFHHHHHJJJJJJJJJJJIIIHJJJJJJJJJJJJJIJIJJJJJJ
@1453718/1
cgctggacaatgtttttttaattagtttttaatttattag
+1453718/1
@@@BDD>DC<2CAEEHEG@;?9?GGIEFB;:?FDH??B9?
@4879569/1
gtttgtctgtttgtcggtttgtctgtttgtctgtttgtctgtttgtctgt
+4879569/1
CCCFFFFFHDHHHIJJJHIJJHIJJHHIIJIIIHIIJJJIGHIJJFHIJF
@7629783/1
catacataataaaattagaggaagtaggtgctgggcctcttgtatgcgaa
+7629783/1
@@?=DDD>FF>FFDE:4E3<?GGGDH@HHGGG>FG8??DHEGGCHIDB;6
@4879868/1
gcttgggcagaggggatctgattgtgctgttgtggaactgcttcacctgt
+4879868/1
CCCFFFFFHHHHHJ1EHIIJJIJJHIHJJHIJHIJJJJJJJJJJJJJHHH
@4879943/1
gcgaaggtgttgaggcgcttgtggtggtgcacgcgcttgggcagagggaa
+4879943/1
@@@DDDD<CHHFDGIIIIIIIDEHDGH@FGHIIIIGIGDCEHEDBBDCCC
@4880374/1
cggacatttcaattttatttagttggtcttggttgaacggaactccaatc
+4880374/1
?@@ADDFDHDHDHGHGHHCEIICFHI?AEEHHCGHIIIIEADGHIGIEHI
@4198594/1
gcgatgttttacaagggcaggttgaactcacaccattcaatttaaaagaa
+4198594/1
CCCFFFDFHHHHHJJJJJJJJFHIJJJJJJIJJJIJJJJJJJJJJJJJJJ
@4880508/1
ccggcttatactccgcctccaacttgatacaagcttctcggacagcagtg
+4880508/1
@@@DD?A;FHFHD>@BCA?C;C?FHIIH9:C?:?B:?FCG?0?DBDHFF3
@7630724/1
acaatatattcgtgaaaaccgcatccaactcggatcagccgtttctg
+7630724/1
CCCFFFFFHHHHHJJJJJJJJJJJJIJJJIJJJJJJJJIJJJJJJJJ
@4881128/1
gttttacaagggcaggttgaactcacaccattcaatttaaaagaaactgg
+4881128/1
?@@???:DCF81<E:@<A<?<FHEIBF?F=??DF@GFDCDDBFDDBFIDB
@4881226/1
acataataaaattagaggaagtaggtgctgggcctcttgtatgcgaaggt
+4881226/1
@CCFFFFFHHHHHJJJJJJJIHIJJIJJIJJJJJJJJJJJJJJJJIHHJ?
@4881409/1
ctcttgtatgcgaacgtgttgaggcgcttgtggtggtgcacgcgcttggg
+4881409/1
@@<DBDAD?FBF:?FE2AAAD>GIFGEEGB8?69B=AFEFEEBEE<?BCC
@7631552/1
tgttgaggcgcttgtggtggtgcacgcgcttgggcagagggaatctgatt
+7631552/1
@@@DDFFFDHHHHJIIICFG:CGGIGGGHGGIIIGIICGIHAEHEFFEFF
@4881597/1
cacattttcaagaaagtttgcttaaaaacctcgttttaataaagactact
+4881597/1
CCCFFFFFHHHHHJ3CGHJJJJJJJJJJJJJJJJJJJIIJJJJJJJJJJJ
@4199938/1
gtagcactgagtgacggcacctccgacactgaggtcacggtactcgcggt
+4199938/1
C@CFDDAFHGHHHGGIGBHIGBHGGIAFIGGCBG9BGFF<;=FHGFBEDB
@7631915/1
atgtcgcttagtagactgcttacttggacctgatccagtttatcttgggg
+7631915/1
BCCDFFFFHHHHHJJJJJJJJJJJJJJJJJJJJJJJJJIIJIJJJJJIJI
@7632403/1
gtggattttaatgttattattacagcatacataataaaattagaggaagt
+7632403/1
@@@FFDDFHHDHHHGIIGJIIIJIEGHGGIIGGIIGHEGIIGGGIIJIIG
@764792/1
aaccgattgacatgaaacaaacactaaatgtaaatttaagcatcccacaa
+764792/1
@@?DFAFDD<DDHGHHHBHBHDDGCGGIGGAFEFEAGCBGGHCDHGGIIB
@3511771/1
gccacatcttgtaagcagcctgacgcttagcaagtttcttagacttgcca
+3511771/1
CCCFFFFFHHHHHJJJJJJJJJJJJJJJJJJJJJHJJJJJJJJJJJJJJJ
@3511805/1
ccacagttccagtctcaggcacattgccattagtagactgatcagccgga
+3511805/1
CCCFFFDFGHHHHJJJJJIJJJJIJJJJIIJJJIIIIIJJIJJJJJJJJG
@4201045/1
ggcagagggaatctgattgtgctgttgtggaactgcttcacctgtggccg
+4201045/1
CCCFFFFFHHHHHJJJJJJJJJJJJJJHIJJJJJJJIJJJJJJJJJJJJJ
@3512117/1
caaacagacaaacagacaaacagacaaacag
+3512117/1
??@BDDD>A?CAF@DBFB:AACFHEFHEBF@
@4201413/1
gtcttcttgaacttcttcaattgacgcaagaagtaccagaaacgggactt
+4201413/1
CCCFFFFFHHHHHJJJJJJJJJJJJJJJJJJJJHIJJJJJJJJJJJJJJJ
@3512711/1
gtagtgttagtaaaaaaaaagatagttcttcaataaacaataaaatttaa
+3512711/1
BBBFDFFFHHFHHJJJIJIJJJIGIGIIJJJJJJJJIJIJJJIJJJJIJJ
@765686/1
tagttcttgaagcacagacacaggtgtcttcaacggaagagattccattt
+765686/1
@@@DDDFFGHF?FEIJIGIIJIGJHFCFEHGGGEHFGEHIIEHFIGIG>G
@3513158/1
cggcacctccgacactgaggtcacggtactcgcggtacatgtt
+3513158/1
@@@DDD?;FHHADGFDHA>G:?EGH>6BAGGIIIE<AFA=;=;
@4884304/1
ggcgttcatgcggcaaacgcctattaacattatcatcgttctcagcatgg
+4884304/1
CCCFFFFFHHHHHJJJJJJJJJJJJJJJJJJJJJJJJIGIIJJJJJJJJJ
@2829892/1
caaacagacaaacagacaaacagacaaaaaaaaagttaattacatttttg
+2829892/1
CCCFFFFFHHHHGIJHJJJIIIJIIJJJIJJIJJJGHIJJJJJJJJJJJH
@5563870/1
tgtcacggtagcactgagtgacggcacctccgacactgaggtcacggtac
+5563870/1
CCCFFFFFFHFHHJJJJJHHJJJJJJJJJJIJJJIJJJIJJIIJJJJGGH
@766059/1
gcacggtgtcgccaaggaactcgagccgttggttggagccgagcgtc
+766059/1
@@CFFFDDHHHGHIJJIGIIIIIIIIJJGIIJGHIIIIIIJIIHFFF
@766188/1
tgcgaaggtgttgaggcgcttgtggtggtgcacgcgcttgggcagaggga
+766188/1
@@@FDFFFDFHHHIIJDGIBHGDGIHGG@GHIJJIIIIJHGHHFFFDDDB
@5564441/1
gtcaaaacatagccccattttctgaaacacattacaaaaccgtcttaact
+5564441/1
CCCFFFFFHHGHHJJJJJJJJJJJJJJJJJJJJJJIJIIJIJJJJJJJJJ
@5564669/1
cgcgacttcgttcgtgtggaatagtgacttccggcaattttttggtttta
+5564669/1
CCCFFFFFHHHHHJJJIJJFFHHIHIJJJJJJJJJJJJJJJJJJJHIHHH
@5565007/1
ctggagagaagatcctcatcttgtatagaggaggcttgggctcgctctcc
+5565007/1
CCCFFFFFFHGHHGGHGIJJIIJIJJJIGGIEHBGHIAHIJJFIIJGIJG
@766873/1
gttgaggcgcttgtggtggtgcacgcgcttgggcagagggaatctgattg
+766873/1
CCCFFFFFHHHHHHIJEHIHIIJJJJJJJJJJJJJJJJJJHHHHFFFFFD
@3514836/1
cctgtggccggcggcacgcagacgccttgatgacctccactttgatgatc
+3514836/1
@@@FFFFFGDCDDAHEHIEGAFGBEEHHFFF@CBEEECCCCCCCCCCDFC
@5565194/1
gtccttgttgttaagaggtgttacctgcaacttggccaggttagggccaa
+5565194/1
CCCFFFFFHHHHHJJJJJFHHIIJJJJJJJJJJJJJJJJJHIJJJJJJJJ
@3515541/1
gtgctgggcctcttgtatgcgaaggtgttgaggcgcttgtggtggtgcac
+3515541/1
CCCFFEFFGHGHGJJGHJJIJGGHIGIHHIIJJIJJJJJHIJFHIBEHII
@3515870/1
ggtagcactgagtgacggcacctccgacactgaggtcacggtactcgcgg
+3515870/1
BCBFFFFFHHHHFHIJJIJIJJJJJJJJJJJJJJJHHIJJJHIJJJJJHF
@2157777/1
ggtagcactgagtgacggcacctccgacactgaggtcacggtactcgcgg
+2157777/1
@@<DDDDDHHDH2CDFHG8:@DGGGI@GGHGHEGG?B?FFGFFHGHIAEB
@2157833/1
gtacacctgagcgagactcataacgcagccagatgccaaagttcttgatc
+2157833/1
B@BFDBABFHHGHIJJJJJIIJIJIAHIHIJJIIIGIIHGGBFEGHIJJI
@3515965/1
atggagtgagcacgggctctgtgcctggctcccatgtcacggtagcactg
+3515965/1
@CCFFDDDHGHHHJJJJJJJJJJJIIIIJIJJJJJJJJJJJJDHEIIIJI
@767792/1
cgcaagaagtaccagaaacgggacttagccacaatctggtctggagagaa
+767792/1
CCCFFFDFHDHHHJJJIJJJJJJJIJJJJJIHJJJJIJJFHIIJJJJJII
@2832612/1
gagagaagatcctcatcttgtatagaggaggcttgggctcgctctccgaa
+2832612/1
CCCFFFFFHHHHHJJJJJJJIJJJJJJJJJJJJJGIJJIJJJJJJJJJIJ
@2832881/1
ccagtaacaccctgctatttattttttctatattttcaatgaacagaatt
+2832881/1
CCCFFFFFHHHHHJJJJJJJJJJJJJJJJJJJJJJJJJJJJJJJJJJJJJ
@3516475/1
gtcacggtagcactgagtgacggcacctccgacactgaggtcacggtact
+3516475/1
@C@FFFFFDFDFHJJJJCHEHCHJGGGHHIIGGHGGGEGHBFEGGGCGHH
@768272/1
ccgacactgaggtcacggtactcgcggtacatgttgtgtacacctgagcg
+768272/1
CCCFFFFFHHHHHJJJJJJJJJJJJJJHIJJJJJJJJJJJJJJJJJJJJJ
@6935756/1
gcacgcgcttgggcagagggaatctgattgtgctgttgtggaactgcttc
+6935756/1
CCCFFFFFHHHHHIJJJJJJJJJJJJJJJJJJJJJJJJIIIIJIJJJJJJ
@2159889/1
tgagacattcactttttagtcataatcttcagatactccaaagcattctg
+2159889/1
CCCFFFFFHHHHHJJJJJJJJJJJJJJJJJJJJJJJJJJJJJJJJJJJJJ
@2160188/1
gccacaatctggtctggagagaagatcctcatcttgtatagaggaggctt
+2160188/1
@C@FDDDFDHHGHIGIJGGFHIIIJGHGIIGIIHJJFEHGIDGIBEBHII
@1454623/1
gcgatgttttacaagggcaggttgaactcacaccattcaatttaaaagaa
+1454623/1
CCCFFFFFHHHHHJJIJJJJIIIJJIJIIIJJJJJJIIJJIJJJJJIJJI
@2835169/1
ctgcagatgactgtgcatccttgctagtaagtcctgagccatagcaaaca
+2835169/1
CCCFFFFFHHGHGHIJJIIJJIJIIIJFHGIIIJIIJIIJJJJGJJJIJI
@6937573/1
gtggtggtgcacgcgcttgggcagagggaatctgattgtgctgttgtgga
+6937573/1
@@CFBDD8CDBFHAFEFGF?CA@DEDGHGHAGHH>F@ECFHII@CGHCCG
@6937584/1
agccagatgccaaagttcttgatcttcactgggctcttctctgggatttc
+6937584/1
?@@DDDDDDBFBD?F<BCIHE<AFGIGEGI?@F?GD?DDFHCHCGB?BGG
@6937990/1
cccacttcacgacgcttcagcagagtgcacacaatggtgaactggcgttc
+6937990/1
CCCFFFFFHHHHHJJJJJJJJJJJJFHIJIJJJJJJJHIIGJJJJJJHJI
@6938016/1
ccacaatctggtctggagagaagatcctcatcttgtatagaggaggcttg
+6938016/1
CCCFFFFFHHHFHIIJHJJJJJJIIIIJJJJJJJJHJJIJGIIIJJJJJE
@6256725/1
ctcccatgtcacggtagcactgagtgacggcacctccgacactgaggtca
+6256725/1
@@@ADDDDHHHHHIFHIIIIIIII<FHIIEHIIIIIIIIIIIIIIIIEHI
@2836508/1
cactgagtgacggcacctccgacactgaggtcacggtactcgcggtacat
+2836508/1
@?@DA3:=3C?D<FBGGIICAFEFGBDGHEG;DCH:F@GG=@@BEHEB;A
@2836694/1
cgggacttagccacaatctggtctggagagaagatcctcatcttgtatag
+2836694/1
CCCFFFFFHHHHHJJJJJJJJHIJJJJJJJJJJJJJJJJJJJJJJJJJJJ
@7633533/1
cctgtggccggcggcacgcagacgccttgatgacctccactttgatgatc
+7633533/1
CCCFFFFFHHHHHJIJJJIJJJJJJHHHFFFFFFEEEDEDDDDDDDDEFD
@4203725/1
ttattattacagcatacataataaaattagaggaagtaggtgctgggcct
+4203725/1
CCCFFFFFHHHHHJJJJJJJJIIJJJJJJJJJJJJJJJJJJJJJJJJJJI
@6257358/1
taagaaggtggcggccagaatctagacatgcacagctcttgcagccatcc
+6257358/1
@CCFFFFFHHGFHIJHIJJIIJIIIIJJJJJJJJIIJJJJJJJIIJJJJJ
@7633730/1
cagcatacataataaaattagaggaagtaggtgctgggcctcttgtatgc
+7633730/1
C@CFFFFFHHHHHIGHIIJJJJJJIIJGIIJHHIJJJJBGHIJJJIJJJI
@6257394/1
ctggagagaagatcctcatcttgtatagaggaggcttgggctcgctctcc
+6257394/1
@B@@DFFFHHGHHGHIJJIIGIIJHHIIJJJJGJFEIDF;DFGGIAC=FH
@2837130/1
gtggtcttcttgaacttcttcaattgacgcaagaagtaccagaaacggga
+2837130/1
CCCFFFFFHHHHHJJJJJJJJJJJJJJJJJJJJJJJGHIJJJJJJJJJJJ
@7633930/1
ggcgtcggttgcggaatcagcctcgcg
+7633930/1
@7;BDD<:0<8<11?C8?:00:F?:D6
@4204084/1
cgcaagaagtaccagaaacgggacttagccacaatctggtctggagagaa
+4204084/1
CCCFFFFFHFHHHJJIJIJJJJJJJJJJJJJJJJJJJJJJIJJJJJJJJJ
@4204253/1
cgtttttaaactattttttcaatgccctaagtgagtatacgtctattaaa
+4204253/1
@@@DFFFFHHHHHGIJJJJJIIIIJJJJJJJ?GHIGGGGIIBFIGIIJII
@6257651/1
cttctacagatttattatagcctgcgacttcgttcgtgtggaatagtgac
+6257651/1
@CCFFFFFHAFFHGEHGIIGGIGGGF@GIJGGF?D@;BBFE??DHFBBFF
@7634162/1
ctcagatgcaatttcttgcaagaattgcacaaagttgaagtccttgttgt
+7634162/1
CCCFFFFFHHHHHJJJJJJJJJJJJJJJJJJJJJIIIJJJIJJJJJJJJJ
@2837498/1
agcatacataataaaattagaggaagtaggtgctgggcctcttgtatgcg
+2837498/1
==?DBDFFFHFHDHIGBBHGIHGBFDEFEG<CDEECHIIEGBGCGGDHGI
@7634657/1
caccagtggtcttcttgaacttcttcaattgacgcaagaagtaccagaaa
+7634657/1
CCCFFFBDHHHHHGGGEIIJGIIJIIIIJJJJJJIIGIJIJ?DHHIHIJI
@4204814/1
gtttgtttcatgtcaatcggttcataaataaaaaagttatgtcaaattaa
+4204814/1
CCCFFFFFHHHGHJJJJJJJHJJJJJJJJJJJJJJJGIIJJIJJJJJJJJ
@2838039/1
cgcaagaagtaccagaaacgggacttagccacaatctggtctggagagaa
+2838039/1
??<BDDDBD<C4AE<EEEFE;C1@ECE??DDDDCDEDEA??@DDDDDDCD
@1454928/1
tagctgatgtactaatgagtaataaaataataaaatcctaaattctatca
+1454928/1
@@@DDDDDDDD>B?BFB?@HGD?<:AFH<FA@<E?9FGEEF@CCBDAGGC
@7635124/1
atagagacgatttcaccagtggtcttcttgaacttcttcaattgacgcaa
+7635124/1
CCCFFFFFHHHHHJJJJJIHHIJJJJJJJJJJJJJJJJJJJIJIJJIIJJ
@6258558/1
gccacatcttgtaagcagcctgacgcttagcaagtttcttagacttgcca
+6258558/1
@@@FFFFFHHHHHJIJIJJJJJJJJJGGFIJJJJHJGIIIJIIJIIIJIH
@7635382/1
gtttattttgtttttctctgtgatctgtttcttggcatctatagatgtcg
+7635382/1
CCCFFFFFHHHHHJJJJJJJJJIJJJJJJJJJJJDGIJJJJJJJGIIJJJ
@6258645/1
gtggctttcagtgaaacatcaaaatttatcgatctttgattctgatctag
+6258645/1
CB@FFFFFHHHHHIJIGGJIHIEGHHJGIJIIFIGIIIGIJIJJIIJJJJ
@1455508/1
ccagtggtcttcttgaacttcttcaattgacgcaagaagtaccagaaac
+1455508/1
???DD8>2:=AAD<DA>2<C4:CEDEE>C9E:?E68?D30??<DDDE9?
@7635916/1
gatgaactcccgtcgatgaccagcagaaggcgtgttaccgaccagagtag
+7635916/1
CCCFFFFFHHHHHIJJJJJJJJIJJJIIJHEHFHIJJJJJJJJJIIJIIJ
@1456387/1
aggatcctcgtcattgcctggcatacaaggcaaagcaccgacgacgacac
+1456387/1
CCCFFFFFHHHHHJJJJJJJJJJJJJJJJJJJJJJJJJJJJIJJJJJHFF
@6259715/1
gtgggttgtcctgcagagcttgccacatcttgtaagcagcctgacgctta
+6259715/1
@@@DDDDDHFFHHHHEFE9FHCHIEFEHIGG@GHGGGI@EHGHBBEGGDH
@7637090/1
gcagagggaatctgattgtgctgttgtggaactgcttcacctgtggccgg
+7637090/1
CCCFFFFFFHHHHJJJJJIJIJIJJJGHIGIJJJGJJJIJJJJIGGHEGI
@7637166/1
ccagtggtcttcttgaacttcttcaattgacgcaagaagtaccagaaacg
+7637166/1
CCCFFFFFHGHHHJJJIJJJJJJJJIJJJIIJJJJJJJIFGIIJIJJIJJ
@7637231/1
gcttcacctgtggccggcggcacgcagacgccttgatgacctccactttg
+7637231/1
CCCFFFFFHGHHHJJJJJJJJJJJJJJJHHHFFDEEEEEEDDDDDDDDDD
@1457233/1
ctcggagatgccgtcccggtacataatgatacgatgcggcttgaacccgc
+1457233/1
CCCFFFFFHHHHHJJJJJJHIJJJJJJJJJIJJIJIIJJJJJGGIHHHEE
@6260907/1
ctccaaagcattctgggctgcagatgactgtgcatccttgctagtaagtc
+6260907/1
@@@FF;DDBHBHDHHIIIDIGGGGHGIIII9ECDDHIIIIIHGGDGFGBF
@6260929/1
gagaagatcctcatcttgtatagaggaggcttgggctcgctctccgaagg
+6260929/1
@@?=BBDDHHHHHIJGGGEHIGJIJIJGIJBD<AC@FGEHDEHHGGGIII
@5566864/1
gcacgcgcttgggcagagggaatctgattgtgctgttgtggaactgcttc
+5566864/1
CCCFFFFFHHHFHJJJIJJJHIJJJJIJIIIJJJJIIJIIJGGIIIIJJJ
@5566942/1
cttcatccagaggcaagcgctccaagttgcttggaggcttgggcctgttt
+5566942/1
CCCFFFFFGGHGFIIJJIJJIIJJIJIHIIIHEHHJJIIJGJJJJIJEGG
@2841691/1
cttcaattgacgcaagaagtaccagaaacgggacttagccacaatctggt
+2841691/1
@?@DD>DDBFF@?CEEHIIIICC>FHBHIE78DGGHGGGIGGGGHGDHIC
@2841798/1
ggttcaaattcaaataaaatcactctgcaatcctgcctcacatgattcat
+2841798/1
@@=?DDDDDDHFDBEEGGBHEFDBCCHIIIII9CGGHGDFDHGHB9DDBD
@2841847/1
gtgggttttaatgttattattacagcatacataataaaattagaggaagt
+2841847/1
CBBFFDDFHHGHHHIJIJJJJJJJJIJJJJJJJJJJIJJJJJJIIJIIJH
@5567277/1
cttggttgaacggaactccaatcctttactcgaatagtcttttctaactt
+5567277/1
CCCFFFFFHHHHHIJJJJJJJJJJJJJJJJIJJJJJJIIJJJJJJJJJJJ
@2841929/1
atcttgtatagaggaggcttgggctcgctctccgaagggagcttgcggcc
+2841929/1
CCCFFFFFHHHHHJGIJJJJGHGIIIJIIHGJJIIJJJJGJIJIFIJHFD
@6261440/1
tccaacgccccctggcgtaaaataacgtcaatacactggatctcctcagt
+6261440/1
BC<DFFFFGFHHGIIIHFFHIJJJJIJIIJJJJJIJJJIIJJIJJJIJJH
@5567541/1
gaggaagtaggtgctgggcctcttgtatgcgaaggtgttgaggcgcttgt
+5567541/1
@@@FFEFEFHFDBEEFHIGGGJIIGIEIEIJGFFB0??BFFGGEFHBAHH
@6939827/1
atgcgaaggtgttgaggcgcttgtggtggtgcacgcgcttgggcagaggg
+6939827/1
@@?D7D?DD2AADGFGE@EGD@FBGCFEE?DF@DB6FEFEFA;??B=@?>
@6940981/1
cgggacttagccacaatctggtctggggaaaagatcctcatcttgtatag
+6940981/1
@@@FFFFFHHHHHJJIIJJJIHHHIGHIHGGIIIIIJJJIJJJJIJJJJI
@6941075/1
ggatggagtgagcacgggctctgtgcctggctcccatgtcacggtagcac
+6941075/1
C@@FFFFDHFDHHJIDHHGGIJJJIJJJJIIJIJIJIJJJJJIIFHJJIG
@6941080/1
gggctatgccatttatcctcgcacgttggcagtaatagtacaagtgaaaa
+6941080/1
CCCFFFFFHHGHHJJJJJJIJJIJJIJJIJIJHJIJJJIIJJIJIIJGJI
@6941287/1
ttctttggtttgtcaggcgtaatgctaacgtcatagcgataaattttaag
+6941287/1
CCCFFDFFB?DFFHIIJIIGIIIJIJJJJJHIEHIIIDHHIIJJGIGIIJ
@4885560/1
cataaataaaaaagttatgtcaaattaaagaatcacgtcgaacactattc
+4885560/1
@@@ADDDBFDHHAGACG>EFEHII@HHIIGGHHGGEG:BAHI@AF8??CH
@6941765/1
gtacaaagcaaaggtcgggcagttcgtcaaca
+6941765/1
@@;DDB?=AF?CF;<A@FGIII?G?FG@AGIB
@4886396/1
agcgactgtcacacggtagcggaaggtgggttcgtgaatcatgccctcaa
+4886396/1
@@@DDFFFHHFHHI2@<EFEHGGGII:BFHIIJEIIIJIGJJGGGIHHHG
@4886513/1
tagaaaagtgctgtctgtacattgaaaataaaaataaaaaaaatagcagg
+4886513/1
CCCFFFFFDFHHHIEHIIJJJJJJJGIIJJIIJJJJJJJJJJJJJJJJJJ
@70124/1
ctcagatgcaatttcttgcaagaattgcacaaagttgaagtccttgttgt
+70124/1
@@@DD?DD<F?ACG?CE@CBBFCACCCAEBEHHGEEDEFBDB>FGEBGCF
@772479/1
gcacgtagttctcagcttccctgcaaagttaaccatcttgtattcaaaag
+772479/1
CCCFFDEFHHHHHJIJJJJJJJJJJJJIGHIIIGIIJJJJGHIJIFGJIJ
@2160776/1
atacataataaaattagaggaagtaggtgct
+2160776/1
?<?BDA;BFBA8C>EDBFHE>ED:AEH29C3
@3517844/1
ctagcttctgcccgcgactccgtccgcgcggatgtcggtcttcgcgtgga
+3517844/1
CCCFFFFFHHHHHJJJJJJJJJJJJJJJJIJEFFEFDDCDDDDDDDDDDB
@2161126/1
aatttaaaagaaactgggtgcgtgcaggatcctcgtcattgcctggcata
+2161126/1
CCCFFFDDHDDBAGIGII;FGIBGAEEHEEGGCDGDFHHGEHIGGI@FEE
@4888312/1
ccacaatctggtctggagagaagatcctcatcttgtatagaggaggcttg
+4888312/1
CCCFFFFFHHHHHJJJJJIJIIJJJJJJJJJJJJJIJJJJJJJJJJJJJA
@4888561/1
aactgcttcacctgtggccggcggcacgcagacgccttgatgacctccac
+4888561/1
<?@DA?D:<?DF?DAAFGGIGGE<BHIIABHHHEEBB<6;>CAA;>;?C<
@3518574/1
cgacgacgacactgtacagttagaaatgttacaacctctatactttgcat
+3518574/1
CCCFFFFFHHHHHJIHIJJGIJJIJJJIGIIIJIJJJJJJJIJIIJIIIJ
@3518662/1
ctgagccatagcaaacagccactggcaatgtggatagctggacaaggcac
+3518662/1
CCCFFFFFHHHHHJJJJJJGIIJJJJJJJJGIJJJJJJJJJJJJJJJIJJ
@3518726/1
gcctcacatgattcatccacaaattccaacccttgcgtttcaaaacaatt
+3518726/1
BCCFFFFFHHHHHJJJJJJJJJJJJJJJJJJJJJJJJHIJJJJJJJJJJJ
@2162429/1
ctcttgtatgcgaaggtgttgaggcgcttgtggtggtgcacgcgcttggg
+2162429/1
@CCFDFFFHHFHBEEG<CAEHHGGGHIIFE?FGHIIHHIIIIGIHDFFDC
@774214/1
taataaaattagaggaagtaggtgctgggcctcttgtatgcgaaggtgtt
+774214/1
CCCFFFFFHHHHHJJJJJHJJJHIJJJJJJJJJJJJJJJJJJJJJJDFHI
@6261665/1
ggcctcttgtatgcgaaggtgttgaggcgcttgtggtggtgcacgcgctt
+6261665/1
CCCFFFFFHDHHGIJJJJICGHHIJJJIIJJJJGIIIJJGHIIIIIHHFD
@6261710/1
agccgtttctgagattagcgcgcacagacgaacagacaaacagacaaaca
+6261710/1
@@@DFDDDFHBHFAFGHEGIIIIEHAFHIBDGHIIGIIIEIII@AEE9BD
@774489/1
cactgagtgacggcacctccgacactgaggtcacggtactcgcggtacat
+774489/1
CCCFFFFBFFHHHJJJJJJHIIJJJJJJJJFHIJJJJJJJJJJJHHFFFF
@2162882/1
gtaactgtgaaaatgacatcttataaatatctattggacccaaatacggc
+2162882/1
?;?BDFFDFDHBDAF@CEFCCBIGEGIBABDHDFHH3<?F;DFGG>DF<8
@4890070/1
gttacctgcaacttggccaggttagggccaacagattgtttgagatgttt
+4890070/1
@=?ADDD;AA:CFDGIEEGCGAFA9FFFB=GG=F3CD<FE;D<FG?DFEF
@774693/1
cttgaacttcttcaattgacgcaagaag
+774693/1
:??1;;B:C8A??EEEEED4@F?@@;EE
@774851/1
gtgattctttaatttgacataacttttttatttatgaaccgattgacatg
+774851/1
CCCFFFFFHHHHHJJJJJJJJJJJJJJJJJJJJJJJJIJJJJJJJJJJJJ
@6262388/1
cttcacctgtggccggcggcacgcagacgccttgatgacctccactttga
+6262388/1
CCCDFFFFHFHHHJIJJJJIGIIJIIIIFHFFBCDECEEEDDDDDCCDDC
@4205407/1
tgatagagacgatttcaccagtggtcttcttgaacttcttcaattgacgc
+4205407/1
CCCFFFFFHHHHHJJJIJJJIHHJEHHJJJJJGJJIJIJJJIJJJJJJJI
@4891051/1
gggctatgccatttatcctcgcacgttggcagtaatagtacaagtgaaaa
+4891051/1
CCCFFFFFGHHHHJJJJJJJJJJJJHIJJJJJHIJJJJGIJJIJGHJJJJ
@7637605/1
ctgttgtggaactgcttcacctgtggccggcggcacgcagacgccttgat
+7637605/1
CCCFFFDDHHHHHJJJIIIJGJHJJJJJIJJJJJIHHFFFDEDDDDDDDD
@4207051/1
tggcaatgtggatagctggacaaggcactggcaacgaccaatcatggact
+4207051/1
CCCFFFFFFHHHGJJJJJJIIJJJJJJJIJJJIJJJJJJFIJJJJJJGIJ
@7638262/1
cacgggctctgtgcctggctcccatgtcacggtagcactgagtgacggca
+7638262/1
@@@DDDDD=DHFBAFHFEHII?EFEHBBFEHG0B@GGGIIAG?DGHIIFG
@7638289/1
gtcctttctaaggttctaaactatatctgtaccaaatttcaaccaaatcc
+7638289/1
@CCFFFFFHHHHGIHIJIIJJJJJIJJJJJJJJJJJJJJJJJJJJJJJJJ
@4892851/1
ccagttataaagcatagcccgaagtgctattggcacacaggcataatgcc
+4892851/1
CCCFDFFFHHHHHJJJJIJJJJJIHIJJJJJJJJJJJJJJJJJJJJJJJJ
@4892861/1
gtatacattttattaatatgaatgcaaaaatcatgcctaaataatgctga
+4892861/1
BB@FFFFFHHHHHJ22CFJJJIJJIJJJJJJJJJJIJJJJJJJJJHIJJJ
@4893143/1
aaacagacaaacagacaaacagacaaaaaaaaagttaattacatttttgg
+4893143/1
CC@FFFAEHFFFFIHGGGGHIEGHEHEIIIJDHIB>@FAHHGCGGHGGEF
@4893176/1
gtgcactatctcttgtctgtgttgttgcacgcgcacggtggcggcgtacc
+4893176/1
CCCFFFFFHHHHHJJIJJJHIHIIJJJJJJJJJJJJJJFIIJJIFDDDDD
@6264400/1
cgtagaaaagtgctgtctgtacattgaaaataaaaataaaaaaaata
+6264400/1
@@?DDAADDFAAFGBHIGHGIIIHIDCHHHHIIEHIHGIDGIGGIIG
@6264414/1
gtcttcttgaacttcttcaattgacgcaagaagtac
+6264414/1
8?@AB?DB::CCFF?@AC<<CD?F488CGE3E;?:9
@1458077/1
gtaggtgctgggcctcttgtatgcgaaggtgttgaggcgcttgtggtggt
+1458077/1
@CCFFBEFHFHFHJJJJJJIIJJJIHGHICFHHIJJJEHIIJJGGGFEH@
@7639392/1
gccatttatcctcgcacgttggcagtaatagtacaagtgaaaagtcactt
+7639392/1
CCCFFFFBHDHDD@GAHGB?GHBGIGGFHIIDFHGEHFEDHGDDDGGGFH
@7639395/1
ccaaatttcaaccaaatccgtcaaatagttgcggagattaatggtataag
+7639395/1
CCCFFFFFHHHHHJJJJJJJJJCDCFHHHIIJJJHIIJIJJJJJHIJJGI
@4893744/1
gtggtggtgcacgcacttgggcagagggaatctgattgtgctgttgtgga
+4893744/1
B@BFDFFDHHHHHJ2BFHJJIJJJJJJJIJJJJJJJJJJJJJJJJJIJJJ
@5569326/1
gcgattcatacagtcgaattacatgacatcaagcttccgtacattttata
+5569326/1
@@@DDFDDHDHHFFEBBDHGIEDGEGGBHIFGEHIGGHIIIIIGIGIGGE
@7640599/1
agcgcgcacagacgaacagacaaacagacaaacagacaaacagacaaaca
+7640599/1
=@?DD?A<FAFDC@GGGI>;?;??D8?8B2?=BGHACA;@EA@E>E>EF@
@2843216/1
cgagcaagtagttcttgaagcacagacacaggtgtcttcaacggaag
+2843216/1
@@@DDDDA2CFHFFGHGHGIEGH@EBFHIG@=:9D?DHID99??007
@1459834/1
gtggcgttgatgtcgcaagatagtgagacattcactttttagtcataatc
+1459834/1
CBCFFFFFHFHGHIIJJJIGHIJGIJIFHIGGIJJJJJJJJIJIIJJJJI
@1459929/1
gttgttaagaggtgttacctgcaacttggccaggttagggccaacagatt
+1459929/1
CCCFFFFFHHHGFHJIIJJJJIJJJJJJJJJJJJFHIJJJIJIJJJJIIJ
@2843456/1
gcccgtcgcaccagattattgatttctctttccctgtcgggagcggagcg
+2843456/1
CCCFFFFFHHHHHJGIJJJJJJJJJJJJJJJJJJJJJJJJJJJJJJHHFF
@5570292/1
cagccagatgccaaagttcttgatcttcactgggctcttctctgggattt
+5570292/1
CCCFFFFFHHHHHJJJIIJJJJIJJJJJJJJJJJJIJJJJJJJJJJHIJJ
@2843704/1
gtgctgggcctcttgtatgcgaaggtgttgaggcgcttgtggtggtgcac
+2843704/1
CCCFFFFFHHHHHJJJJJJJJGHHJEGHHIIJJJJJJJJHIJFHIBGIIJ
@2843734/1
ggctcccatgtcacggtagcactgagtgacggcacctccgacactgaggt
+2843734/1
CCCFFFFFHHHHHJJJFHIJJJJJJJHHIIJJJJJJJJJJJJJJJJJJJ@
@1460418/1
ctgtggccggcggcacgcagacgccttgatgacct
+1460418/1
@@@DDBDD61D:C066DB:A4CA6:64=3@D?7@;
@1460719/1
cttttctaacttgaacagtgcgatgttttacaag
+1460719/1
1:=?BDDBD:CDDD<BEEAAFDA:?2<CFB<E?:
@5571064/1
gtcttcttgaacttcttcaattgacgcaagaagtaccagaaacgggactt
+5571064/1
CCCFFFFFHHHHHJJJJJJJJJJJJJJJJJJJJGHJJJJJJJJJJJJJJJ
@2844217/1
atacataataaaattagaggaagtaggtg
+2844217/1
@@@DDBD?F4D?<:CABF9B:CAEHFHFA
@1460888/1
gtcctgcagagcttgccacatcttgtaagcagcctgacgcttagcaagtt
+1460888/1
CCCFFFFFHHHHHJJJJJJJJJJJJJJJJJJJIJJJJJJJJJJJJJJJHJ
@2844422/1
gatggagtgagcacgggctctgtgcctggctcccatgtcacggtagcact
+2844422/1
CCCFFFFFHHHHHJJJJJJJJJJJJJJJJJJJJJJJJJJJJJJHIJJJJJ
@7642681/1
gtgctgttgtggaactgcttcacctgtggccggcggcacgcagacgcctt
+7642681/1
CC@FFFEFHHHHGIIGGEIIJIJJIHGHIIJJJJJIIHHFFDDDDDDDDD
@1461479/1
cggctaaaaaagcatgttctctcgcgccaatggcatgtatacatgcctac
+1461479/1
CCCFFFFFHHHHGJJJJJHJJJJJJJIJJJJHGIJIJHIJJJJJJIJJJJ
@5571824/1
cgcaagaagtaccagaaacgggacttagccacaatctggtctggagagaa
+5571824/1
CCCFFFFFHFHHHJJJJJJJJIJJJJJJJJJJJJJJJJJHIJJJIJJJJI
@7642867/1
cgcaagaagtaccagaaacgggacttagccacaatctggtctggagagaa
+7642867/1
@@@DBDFFHDDBFHGEHIIGHB@FHHIFHGIGHGIEHDDDGHIICEAGCC
@2845115/1
agagaagatcctcatcttgtatagaggaggcttgggctcgctctccgaag
+2845115/1
@B@FFFFDHGHHHJJJJJIJJJJJJIJJJJIIJIJIIJJJJIIGIIJGJI
@7642908/1
ccttgggaagcctttgtgcgccacatcaatgttgataaaggctttattgg
+7642908/1
CCCFFFFDHHGHHIIIIIIEGIIBHIHHGHHIIIIIIGGGIIIGEEIIII
@1461799/1
gccagatgccaaagttcttgatcttcactgggctcttctctgggatttcc
+1461799/1
CCCFFFFFHHHHHJHIJJJJJJJJJJJJJJJJJJJJJJJJJJJJJJJJJJ
@7643142/1
gttaagaggtgttacctgcaacttggccaggttagggccaacagattgtt
+7643142/1
CCCFFFDFHHHFHGIIIJJJGIIJJIJIIIJFHIJIIJIIIIIIIIJJJJ
@6943442/1
tgttgaggcgcttgtggtggtgcacgcgcttgggcagagggaatctgatt
+6943442/1
CCCFFFFFHHHHHJHGJFHIHHIJJJJJJJJJJJIJJIJJHHHHFFFFFF
@6944044/1
gttccagttctcgattatcgaatttttcgccatgagtaagcgatcgggct
+6944044/1
==@B?DDAFBDDDHIEAHIGIGHACC?9FF:CGID<:BBGIG=DG@:@GH
@6944757/1
ccagaatctagacatgcacagctcttgcagccatccaacgggattgccca
+6944757/1
CCCFDEADHFFDHGIJJJJGGGHIGHGHJEHIGIIGHHJEGIGGHGHGHD
@6944996/1
gcacgcgcttgggcagagggaatctgattgtgctgttgtggaactgcttc
+6944996/1
CCCFFFFFHHHHHJJJIIJIIJIJJJIJJIJJJJJJJJIJIIIIIJJJJH
@4209833/1
agaggaagtaggtgctgggcctcttgtatgcgaaggtgttgaggcgcttg
+4209833/1
CCCFFFFFHHHHHIJJJJJIJJJJJJJJJJJJIIIJBFHHJIJJJJJJJJ
@6945479/1
cgttaacatacgagatcttcgtgcggagataatattttaaagtatag
+6945479/1
@@@FFFFFFHHHHJFJIJJJJGGHIJIIJIIJJJIIJJGGGIBFHII
@2165417/1
gccagaatctagacatgcacagctcttgcagccatccaacgggattgccc
+2165417/1
CCCFFFFFHHHHHJJJJJJJJJJIJJJJJJJJJJJJJJJJJJJJJJJJJJ
@4210232/1
accgcatccaactcggatcagccgtttctgagatcagcgcgcacagacga
+4210232/1
@@;DDDFFHHHFHJJJJJJIJJJI@FGHGJJJJJJIJJJJGIJJHHHGFF
@6265158/1
cgcaagaagtaccagaaacgggacttagccacaatctggtctggagagaa
+6265158/1
CCCFFFFFHCFHHIIJIJJJJIJJHIGHIIJJIIJJHJJ?BGHIIGJJJI
@2165934/1
cctaagtgagtatacatctattaaattcaaacgcagagctcattatgttg
+2165934/1
?@@;DBDFB?FCFGHGBGDEGCCEHHIEHEGH@FFH:=DDD@DH>FGHIG
@6265266/1
ctctatactttgcattaaaataatgcccattttcacaggcaagggatcct
+6265266/1
CCCFFFFFHHGHHJJJGGIIJJJJJJJJIIJJIJJJIGJIJIIIJJJJJJ
@6265382/1
gtcggtcttcgcgtggaagttttatttctccattttgagtaactgtgaaa
+6265382/1
CBCFFFFFHHHHHHIJGFHHIJJJJJJIJGGIIJJJJHIHGIJJJIJJHI
@6265846/1
tgtaagagttcaatggggaagtaaatgcatctgtccttatttccgaccca
+6265846/1
@@@DDFFF=CFFDHIJGIIGIEHIJJJJJJIJD?GHEHIGIGHIJG?FFH
@70645/1
cgggctctgtgcctggctcccatgtcacggtagcactgagtgacggcacc
+70645/1
CCCFFFFFHHHHHJJJJJJJJJJJIJJJJJGHJJIIJJJJHHJJJIJJJJ
@6266068/1
caaacagacaaacagacaaaaaaaaagttaattaca
+6266068/1
@@<DBDDDFFHHHHIIEEGHGH@H6@80?F>FG?<=
@6266143/1
gtctggagagaagatcctcatcttgtatagaggaggcttgggct
+6266143/1
@@CDDADDHDAFD@GAF@??CC<CHHHIIG>FDCFHGAG::?DG
@70880/1
ctgcgacaccttgtggctgtgacttgtagtcaaggtggagattttactat
+70880/1
CCCFFDFFHHHHHJJJJIJIJIJJJJHJJIJJJJJDGIIJHGIJJIJJJJ
@70925/1
ccctgctattttttttatttttattttcaatgtacagacagcacttttct
+70925/1
CCCFFFFFHHHHHJJJJJJJJJJJJJJJJJJJHIIJJJJJJJJJJJJJJJ
@775310/1
cacagttcctcgacgagcaagtagttcttgaagcacagacacaggtgtct
+775310/1
CCCFFDEFHFFHHJJJJJDFHFHIHIJIJIHIJJJHIJIGIJIJJGHHGC
@775325/1
cctcaatctgcaccagttcatatttgggcacagttcctcgacgagcaagt
+775325/1
CCCFFFFFHHHHHJJJJJJJJJJJJJJJJJJJJJJJJJJJJJJJJJJJJH
@71518/1
ctcttgtatgcgaaggtgttgaggcgcttgtggtggtgcacgcgcttggg
+71518/1
CCCFFFFFHHHHHIIJCGHIJJJJJJJJJJJJJIJJHHIJJJJJHFFFDD
@775787/1
gttggaatgattctggtgggttgtcctgcagagcttgccacatcttgtaa
+775787/1
@@@FFFFFGHHGHIII:FGICGIHIIIIIIIIIIGGIIIIIIIIIIIGHI
@71606/1
atcgttctcagcatggtaagaaggtggcggccagaatctagacatgcaca
+71606/1
?BBDDFFFHHHHHJJJHIJJJJJJHIJJJJJJJJIJJJJJJJJJJJJJJI
@775866/1
gtggtgcacgcgcttgggcagagggaatctgattgtgctgttgtggaact
+775866/1
@@?DDDDDBAF<A?GE7C;?FDDG>@3B?BF9B><?<?BFC><BC=D7=E
@775867/1
gtcctttctaaggttcaaaactatatctgtaccaaatttcaaccaaatcc
+775867/1
CCCFFFFFGHHHGJJJJJJIIJJJIJJJIIJJJJJEHJJJJJJJJJFHJG
@2846475/1
cgggctatgccatttatcctcgcacgttggcagtaatagtacaagtgaaa
+2846475/1
@@@FFDDFGHFHHIIIIJIJIJIJJJFHIJJGIHGCHHEFGIIJJDFGII
@3522756/1
gttgaaacttggtacagatatagtttagaaccttagaaaggacataggat
+3522756/1
CCCFFFFFHHHHHIJJJJJJJJJJJJJJJJJJJJJJJJJJJJJJJJJJJJ
@6267113/1
aggtgctgggcctcttgtatgcgaaggtgttgaggcgcttgtggtggtgc
+6267113/1
@CCFFFFFHHHHHJJJJIJJJJJGGIJCEFHIIJJJJJJJJFIJFHIBHI
@2846885/1
gcatagaatgttcgacgtgattctttaatttgacataacttttttattta
+2846885/1
CCCFFFFFHHHHHJJJJIJJJJJJJJJJJJJJJJJJJJJJJJJJJJJJIJ
@3523386/1
ggtgcacgcgcttgggcagagggaatctgattgtgctgttgtggaactgc
+3523386/1
BBBDDFFFGHHHHJJJJJJIJJJIIJJJJJJJIJJJJJJJJJJJIIJIJI
@4895302/1
gccagatgccaaagctcttgatcttcactgggctcttctctgggatttcc
+4895302/1
BCCFFFFFHHHHHJ2>EHIIJJJJJJJJJIHIJJJJJJJJJJJJJJJJJJ
@2847704/1
gggcacagttcctcgacgagcaagtagttcttgaagcacagacacaggtg
+2847704/1
@CCFFFFFHFHHHIJGIIIIJIHJGHIIHIIJJIIJJHHCGHIGIJJJBG
@5572920/1
cggcaaatttttggttttaaccacatagttcccgatctcgcgggatctct
+5572920/1
CCCFFFFFHHHHHJGHIIJJJJJJJJIIIIJJJJJIJJJJJJJJHHHFFF
@4896160/1
gtgctgggcctcttctatgcgaaggtgttgaggcgcttgtggtggtgcac
+4896160/1
CCCFFFFFGHHHHJ2CFHIJJHGHI?EHHJHIJIIJJJJIIJFIIIJIJJ
@5573177/1
agatgactgtgcatccttgctagtaagtcctgagccatagcaaacagcca
+5573177/1
CCCFFFFFHHHHHJJJJJJJJJJHGJJJJJJJJJJJJJJJJJJJJIJJJJ
@3524898/1
gtagagccttagctgcggaatgcttagcttccttcttagagcgtcccgta
+3524898/1
CCCFFFFFHHHGHJJJIJJJJJJIJJJJJJJJJJJJJJIJJJJJJJIJHI
@2848610/1
ctcgctctccgaagggagcttgcggccgatgacctcatactccttcaact
+2848610/1
@@CFFFDDHFHG?FFGBCGIEIGDGGIIEIIHHIIIIIGIIEHIIGHHHH
@2848841/1
caatatattcgtgaaaaccgcatccaactcggatcagccgtttctg
+2848841/1
CCCFFFFFHHHHHJJJJJIJJJJJJJIJJJJJGIJJJJJJHIJJJJ
@2849190/1
gctgggcctcttgtatgcgaaggtgttgaggcgcttgtggtggtgcacgc
+2849190/1
CCCFFFFFHHGHHHIIJJJJIII?EEGIIIJIJJJJJGIGEHHFGCHIGE
@3525523/1
ccgcgctttaatctaatgcttataagtaggtaataaacatattcttataa
+3525523/1
CCCFFFFFHGHGHJJJIJIJJJJJJJIIJJFHGIIIJJJJGIJJIJGIJG
@3525536/1
ggcagagggaatctgattgtgctgttgtggaactgcttcacctgtggccg
+3525536/1
@<@DFA?D:DDBFIIGHDHC@FHIHGICEBAEBFEEHGGEBFHG@FFGCH
@3525580/1
cattagtagactgatcagccggagcagctccggtaagtttgtcgagt
+3525580/1
CCCFFFDFHHHHHIGGJJJJJJFGHGIJIJJJJ@FHHDHIJJJJJJH
@3526089/1
ccgcgactccgccctcttcctcgggttggaatgattctggtgggttgtcc
+3526089/1
CCCFFFFFHHHHHJJJJJJJJJJJJHIJJJJJJJJJJJJJFHIJGHHFFF
@4897957/1
gtcacgtccacgcccaggaatatcaccggctcgttgaacaccttaggacg
+4897957/1
CCCFFFFFHHHHHJJJJJJJJJJJJJJJJJJJGDHCBHDHDHGHFEIAHB
@5575153/1
cttcaattgacgcaagaagtaccagaaacgggacttagccacaatctggt
+5575153/1
CCCFFFFFFHHHHIGIJJJHHIJJGIGGHIIIIJGIIJJJGHGHIJIJIG
@2850590/1
gcgggcgtcacggtaagcattcatcagaatgctatgcaacatcttcatct
+2850590/1
CCCFFFFDHHHHHIIIJJJJJJJJJJJJJJJJJJJJJJJJJJJJJJJIJJ
@5575582/1
gctgggcctcttgtatgcgaaggtgttgaggcgcttgtggtggtgcacgc
+5575582/1
CCCFFFFFHHHHHJIJJJJIJJJCGHIJJJJJJJJJJIIJCGIFHIJJJH
@4899284/1
acattgaaaataaaaataaaaaaatagcaggggttattgttatgtcgatg
+4899284/1
<@@FFDFFHHGHHJIJJJIJJJIJIJJJJJJIGHGGGIIBFGIJJJIGIG
@4899649/1
gagaagatcctcatcttgtatagaggaggcttgggctcgctctccgaagg
+4899649/1
=;@ADD?DHFHHBHIBHDAAEHACB?<FHIDE1DH@9806?F?F?F;;5;
@2851566/1
ctcttgtatgcgaaggtgttgaggcg
+2851566/1
@@@DD;ADDFBA;FHIA<FECHB;FC
@2851620/1
cagtggtcttcttgaacttcttcaattgacgcaagaagtaccagaaacgg
+2851620/1
CCCFFFFFHHHHHJJJJJJJJJJJJJJJJJJJJJJJJJHIJJJJJJJJJJ
@2851636/1
gacgcaagaagtaccagaaacgggacttagccacaatctggtctggagag
+2851636/1
CCCFFFFFGHHHFJIJJJJJJJJJIJJJJJJJJJJJIJJJJHHIIJGIII
@3528135/1
ggtgctgggcctcttgtatgcgaaggtgttgaggcgcttgtggtggtgca
+3528135/1
?<@;?BD?DDFDFGIGCBFADHF<FC1??CFHEGGGGHGI;CFHACB;CE
@3528284/1
gtcctttctaaggttctaaactatatctgtaccaaatttcaaccaaatcc
+3528284/1
@@@FFFFFGHHHD<EEHFEBGEHGHIIJGHHIIIGAFHDEDFHGDGDHGH
@4900345/1
gcgaaggtgttgaggcgcttgtggtggtgcacgcgcttgggcagagggaa
+4900345/1
BCCFFFFBFFHHHJJJJJJJJHIJHIG?BFGDGEEGIIJJEEEE?DFDCC
@5577087/1
gtcggtggcgcacagggcacgcttgcgcatgacatctattcatgccattg
+5577087/1
CBCFFDDFHHHHHJJJJJJJJJJJJJJJJJJJJJJJJJJJJJJJJJJJJJ
@3528645/1
ggagagaagatcctcatcttgtatagaggaggcttgggctcgctctccga
+3528645/1
CCCFFFFFHHHHHJJJJJJJJIJJJJJJJGIJJJJEFIGJIJIJJJJJII
@3528776/1
gcgatgttttacaagggcaggttgaactcacaccattcaatttaaaagaa
+3528776/1
CCCFFFEFHHHHHJJJJJJJJIIJJIIJJJJJJJJJJJJJJJJJJJJJJJ
@4900792/1
gtcaaatagttgcggagattaatggtataagcatagaatgttcgacgtga
+4900792/1
CCCFFFFFHHHHHJJHIHJJJIJJJGIJJJJJIJJJJJJJGIJJJJIHIJ
@4901234/1
gtgctgttgtggaactgcttcacctgtggccggcggcacgcagacgcctt
+4901234/1
@@@FFFDFHHFHDGIHIIGIJEHHIJAHGGIJJJJIFGHFFDDDDDDDDD
@3529343/1
acttgttattgctttatgattggttgcatattatggcaacatacacattt
+3529343/1
CCCFFFFFHHHHHJJJJJJJJJJJJJJJJJJJJJJJJJJJJJJJJJJJJJ
@5578537/1
cttagccacaatctggtctggagagaagatcctcatcttgtatagaggag
+5578537/1
CCCFFFFFHHHHHJJJIIIJIGIFHGIJJIIJJJIIIIJJGIIIIGIIDG
@5578563/1
ggggttattgttatgtcgatgtcgaacccaaaaatgtaattaactttttt
+5578563/1
=@?DDA?DDHDFFGBH>EHAFHGGHEFBHGGCEGHC9:BF<DH@DGHIII
@4212131/1
cactgagtgacggcacctccgacactgaggtcacggtactcgcgg
+4212131/1
?@@DDDD=AFDD??E@A??<C??GHEBBBG9??0??7BGCBCAA<
@5578592/1
cccgatttcgcgggatctcttcaaaaatgagatgcggaaaatattctagg
+5578592/1
CCCFFFFFHHHHHJJJJJJJJJJJJJJJJJJJJJJJJJJJJJHHHHHHHH
@6947876/1
cggcacctccgacactgaggtcacggtactcgcggtacatgttgtgtaca
+6947876/1
CCCFFFFFHHHHHJJJJIJJHHJJJJHJJIJIIIJ;FGGIJIIJJJHHHH
@777244/1
gggaatctgattgtgctgttgtggaactgcttcacctgtggccggcggca
+777244/1
@@@DDFDFFFBHHIGIIIIIIIJGHHIJJGGIGGIHGIGGGGIHIHIFDC
@5578885/1
gtgctgttgtggaactgcttcacctgtggccggcggcacgcagacgcctt
+5578885/1
CCCFFFFFHHHGHJJJJJJJJJIJJIJIJIJJJJJJJHHFFDDDDDDDDD
@4212457/1
ggagattttactatctttcaagtcggcataacgggccgcgactccgccct
+4212457/1
@C@FDDDDHHFHHGIJIJIJIGAFHFHGIIGHIJIJIJIGEFHFFBCCD8
@777379/1
cacggtagcactgagtgacggcacctccgacactgaggtcacggtactcg
+777379/1
CCCFFBDDDHDHHIJCGHIJGGIIJJJJJIIJIJJJIIFGHIIJCDGHIC
@4212625/1
cgcaagaagtaccagaaacgggacttagccacaatctggtctggagagaa
+4212625/1
CCCFFFFFHFHHHJJJJJJJJJJJJJJJJJJJJJJJJJJIJJJJIJJJJJ
@5579151/1
cacgtagttctcagcttccctgcaaagttaaccatcttgtattcaaa
+5579151/1
@C@FDDFDFFGHHJIJJJJJGGIJIGGFHIIIIIGIIIJFHIIIAHI
@73912/1
ctcatcttgtatagaggaggcttgggctcgctctccgaagggagcttgcg
+73912/1
CCCFFFFFHHHHHJJJJIJJJJJIIJJJJJJJJJJJJIJJJJJIJJJJJI
@777541/1
gtcttttctaacttgaacagtgcgatgttttacaagggcaggttgaactc
+777541/1
CCCFFFFFHHHHHJJJJJJJIIJJJJJIJJJJJJJJJJJJJJHIJJJJJI
@6948479/1
ctcacaccattcaatttaaaagaaactgggtgcgtgcaggatcctcgtca
+6948479/1
CCCFFFFFHHHHHJJJJJJJJJJJJJJJJJFHIJHIJJJJJJJJJJJJJI
@4212966/1
ggaactgcttcacctgtggccggcggcacgcagacgccttgatgacctcc
+4212966/1
CC@FFFFFFDHHGJJGHIIIJIIIJJIIIJFJHHFFFDCDDDCDDCDCDD
@6948579/1
ggcctcttgtatgcgaaggtgttgaggcgcttgtggtggtgcacgcgctt
+6948579/1
CCCFFFFFHHHHHJJIIIJFGHHIGIJGIJJJJHIJDHCFFHIGJJHHFD
@74187/1
gtctgtacattgaaaataaaaataaaaaaaatagcaggggttattgttat
+74187/1
CCCFFFFFHHHHHJJJJJJJJJJJJJJJJJJJJJJJJJJJFGHIJJJJJJ
@74313/1
caccagtggtcttcttgaacttcttcaattgacgcaagaagtaccagaaa
+74313/1
@;@DFDDFHHFHHGIIIDHGHHFHHHHIIGIHIIIBHHIIIBFGEGG@FG
@4213250/1
ggtactccagtttcttcatctcagtatgtatgtgtcggtccccagctccg
+4213250/1
BBBDDEFFHHFHHHIJJIJJJJJJHIJJIIJJJJJJJJGIJJJJJJJJJJ
@4213519/1
catacataataaaattagaggaagtaggtgctgggcctcttgtatgcgaa
+4213519/1
CCCFFFFFHHGGHJIJJJIJIJJJJJJJIJJJJIJIJJJJJJJJJJJJGH
@74792/1
ctccgacactgaggtcacggtactcgcggtacatgttgtgtacacctgag
+74792/1
CCCFFFFFHHHHHJIIIJJIFHIJJHGIIHIGJGHHIJHJGGIHHIHGII
@74822/1
agactcataacgcagccagatgccaaagttcttgatcttcactgggctct
+74822/1
CCCFFFFFHHHHHJJJJJJJJJJJJJJJHJJJJJJJJJJJJJJJIJJJJJ
@75140/1
ggttattgttatgtcgatgtcgaacccaaaaatgtaatcaacttcatttt
+75140/1
B@@DDFFFHHHHHJIJJJGIIGIJJIIJJJJ;DGIGHGJIJJJJIFIJIJ
@778371/1
ggtggtgcacgcgcttgggcagagggaatctgattgtgctgttgtggaac
+778371/1
B@?DFDDEHFHHHJJJJJJJJJIJJIHIJJJJJIJJHJJJJDHIHIJJJJ
@6268204/1
gtgcacgcgcttgggcagagggaatctgattgtgctgttgtggaactgct
+6268204/1
@@@FFFF@DFFHGIIIIIFFGG<FFDGIHIIFHHHG@HIIIIGECGHFFH
@6268438/1
ctgtggccggcggcacgcagacgccttgatgacctccactttgatgatct
+6268438/1
BC@FFFFFHGHHHJJJJJJJJJJJHHHHFFFFFFEEDEEDDDDDDDEFDE
@4214527/1
gaatctgattgtgctgttgtggaactgcttcacctgtggccggcggc
+4214527/1
@;=BDDD>CCAADB@E<FHI@C3<ACCAHB@H?C??GHB;8??G;84
@4214947/1
cagccagatgccaaagttcttgatcttcactgggctcttctctgggattt
+4214947/1
CCCFFFFFHGHHHJJJHIJJJJIJJJJJJJJJHGIJJJJJJJGIIJJIJJ
@4215062/1
gggcacagttcctcgacgagcaagtagttcttgaagcacagacacaggtg
+4215062/1
CCCFFFFFHHHHHJJIJJJJJIJJHIJJJJJJJJIJJIJJJJJJJJJJFI
@779503/1
tggagagaagatcctcatcttgtatagaggaggcttgggctcgctctccg
+779503/1
CCCFFFFFHHHHHJJJJJJJJJJJJJJJJJIJJJJJGIIGGIIIIJJIJJ
@779731/1
ccagtggtcttcttgaacttcttcaattgacgcaagaagtaccagaaacg
+779731/1
CCCFFFFFHHHHHJJJJJJJJJJJJJJJJJJJJJIJJJJFHIJIJJJJJI
@2167041/1
cagcatacataataaaattagaggaagtaggtgctgggcctcttgtatgc
+2167041/1
?@@DFDFDHFHBCGG@GGEHFBFBH@GC?FDHIHGEFDAGHHEDDHG<GC
@779831/1
cctcaatctgcaccagttcatacttgggcacagttcctcgacgagcaagt
+779831/1
@@CFFFFFHGFHHJGIIGHJJIJIIIIJIIJJJGHGHIJJGGGHGIGHGB
@2853452/1
gccagatgccaaagttcttgatcttcactgggctcttctctgggatttcc
+2853452/1
CC@FFFFFHHGHHJGIIGIJJJJJJJJJJIIJJJIJJJJJIHIJIJJJJJ
@2167292/1
gtcctgcagagcttgccacatcttgtaagcagcctgacgcttagcaagtt
+2167292/1
@@CFFAFEHHFFHIJJJJJJIJJIJIJJJJJIJJJIIIIIIGIJGIIIII
@7644038/1
ggtgctgggcctcttgtatgcgaaggtgttgaggcgcttgtggtggtgca
+7644038/1
BC@FFFFFHDHGHJJIJIGIIIHJIIEFGGHIJJGGIJJIGHEIIIHIJI
@7644067/1
gtttgtttcatgtcaatcggttcataaataaaaaagttatgtcaaattaa
+7644067/1
CCCFFEFFHHHHHIJJJIJJHHIJJJJJJJJJJJJJJJJJJJJJIJJIIJ
@2167797/1
ggcctcttgtatgcgaaggtgttgaggcgcttgtggtggtgcacgcgctt
+2167797/1
@@7DADDDDFBBAEE=@DFAFB=?D<3E@<FECDAFFBBAF>@C@E<B>A
@2168090/1
ggtgcacgcgcttgggcagagggaatctgattgtgctgttgtggaactgc
+2168090/1
=?@DDDDFFDFFGIAHICDGBD@<GHHIGEIIIG@HGHDHHFGGGGGGHI
@2168117/1
gcaggatcctcgtcattgcctggcatacaaggcaaagcaccgacgacgac
+2168117/1
@<=DADDD?FB<<EEFH@BBFDDAHI@GGDHH=FA@DGGDBFHGGHIBAE
@2854505/1
gtggattttaatgttattattacagcatacataataaaattagaggaagt
+2854505/1
@@BFADFFHFFHHHIIJJJJJJJJJIIHJJJJJJJJJJJJJJJIIJIIJG
@6270581/1
caccaagctagtggcgttgatgtcgcaagatagtgagacattcacttttt
+6270581/1
@@@DDDD?FAF<CFDGFFF?FFCD3?FFIEFIFFF@G@FGIIIFIIAFII
@7644851/1
ctgcagatgactgtgcatccttgctagtaagtcctgagccatagcaaaca
+7644851/1
?@?DBFF;DBFHHFF>DEHGGGHHIGHIECAABHGGBEEDHGHGGHA@DD
@2854812/1
ggagtgagcacgggctctgtgcctggctcccatgtcacggtagcactgag
+2854812/1
CCCFFFFFHHHHHJJJJJJJJJJJJJJJJJJJJJIJJJJJGIJJJJJJJI
@2168628/1
cgtgaaaaccgcatccaactcggatcagccgtttctgagattagcgcgca
+2168628/1
;?=BD?BDD?8D?GIBFA9F?AF:?@FE<:DDFCF@?8DF@=FFFE@EF?
@7644993/1
ctctcaggcaggcaagatgggcgtagtaggtaggcgtagggtaagacacg
+7644993/1
C@@FFFFFGHGGHEEIJFIHEGIECECGGI?FFHDH?FDEGGAFGCGD>B
@2168786/1
ggatggagtgagcacgggctctgtgcctggctcccatgtcacggtagcac
+2168786/1
@C@FFFFEHHHBDHIIGGGGGIGIIIIJDBEFDHHIIGJIJIJJGHEGGI
@6270963/1
ggcgcttgtggtggtgcacgcgcttgggcagagggaatctgattgtgctg
+6270963/1
CC@FFDFFFHHCFHEGHIJJJIIJJJJJBHIIIJJEGIEIJIIJJHIIIG
@2168871/1
ggtgcgtgcaggatcctcgtcattgcctggcatacaaggcaaagcaccga
+2168871/1
BCBFFFDFHHHHHJJJJJJJJJJJJJJJGIIJJJJJJJJJJJJJIJJJII
@7645646/1
gttctcagcatggtaagaaggtggcggccagaatctagacatgcacagct
+7645646/1
CCCFFFFFHHHHHHHIIJJJIFHIJGGHIJJJJJJJJJIIJGIIIIJJJG
@6271501/1
ctgagcgagactcataacgcagccagatgccaaagttcttgatcttcact
+6271501/1
CCCFFFFFHFHHHJJJJIJJJIGIJJIJJJJJJJJGHIIIIIJJJJJIII
@2855777/1
gtaatattattaaacgaagaacatgcggctgaattgcagcatcttgtcga
+2855777/1
BB@FFFFFHHHHHJJJJIIJJJJJJJJJJJJJJJJJJJJIJJJJJJIJJI
@6271647/1
ggttttttaaactcatattttcatggtaccaagttatgaatttttcaaat
+6271647/1
@@@FFFFFHHFFHJJJGIIJJJJJJJIIJJJJJJJJIJIGIJJJJJJJII
@2855877/1
ggaactgcttcacctgtggccggcggcacgcagacgccttgatgacctcc
+2855877/1
CCCFFFFFHHHHHJIIIIJIJIJJJJJJJJJJHHFFFDEDDDDDEDDDDD
@6271686/1
cactgagtgacggcacctccgacactgaggtcacggtactcgcggtacat
+6271686/1
CCCFFFFDHHHHGIGIJJJJJIJJJJJJJJJIJJJJHEIIEIJJEHFDEF
@2170156/1
ctctatactttgcattaaaataatgcccattttcacaggcaagggatcct
+2170156/1
@@CFFFFFHHHHHJIJJJJJJJIJJJJIIJJJJJJIJJIJJJJIJJJIJJ
@782296/1
gatttcaccagtggtcttcttgaacttcttcaattgacgcaagaagtacc
+782296/1
CCCFFFFFHHHHHJJJJJJJJJJJJJJJJJJJJJJJJJJJJJJJJJGIJJ
@782303/1
aactgcttcacctgtggccggcggcacgcagacgccttgatgacctccac
+782303/1
CCCFFFFFHHHHHJJJJJJJJJJJJJJJJJJHHFFDEDEDDDEDDDDDDD
@7646826/1
ggaaggtgggttcgtgaatcatgccctcaatctgcaccagttcatatttg
+7646826/1
CCCFFFBDHHHHHJHHIIIJGJIIJJJJJJJIJJJJJIIJHHIIJIIJJI
@2170590/1
ctcataacgcagccagatgccaaagttcttgatcttcactgggctcttct
+2170590/1
@@@BDD?DB<FHHIIDGGE<FECDB:?C?CGHIBGGDBGD@G?=;FGGGE
@5580129/1
gtcgagtagagccttagctgcggaatgcttagcttccttcttagagcgtc
+5580129/1
@@@FDFEFHFHHHJIFGHJIJJIGIIG<DGGIHIJIJJIEHFIIGIIIGG
@1462094/1
agacgaacagacaaacagacaaacagacaaacagacaaacagacaaacag
+1462094/1
<@@DDDDDHBD??<AAGH@??GGHHEEDAHCHICGG@DDGEGGIIDHCAC
@4901557/1
cttgtatagaggaggcttgggctcgctctccgaagggagcttgcggccga
+4901557/1
@<@ADDDDHHFB>F>BHGI=AEEEHIIGHIII<@@AG?:AFHGIEEEECA
@4901914/1
ggatggagtgagcaggggctctgtgcctggctcccatgtcacggtagcac
+4901914/1
CCCFFFFFFHHHHJ;FHJJJJJJJJJJJIJJJJJJJJJJJJJJJGHJJJJ
@783179/1
aagaaatggagttttaatacaaatcagtactaaaaaagtgttgggagtaa
+783179/1
@@?1:BDBDHFABEE>@BGGIF9FEECHI>HGGGBFHGDDFGI=:BBHHE
@5581220/1
tgacataacttttttatttatgaaccgattgacatgaaacaaacactaaa
+5581220/1
CCCFFFFFHHHHHJJJJJJJJJJJJJJJJJJJJJJJJJJJJJJJJJJJJJ
@3530241/1
aggcgcttgtggtggtgcacgcgcttgggcagagggaatctgattgtgct
+3530241/1
@@@DFFFFHFDHCFHFGHGGIIHGGIIJJIIJJIJJA@FHIG;DHEHHHH
@5581494/1
ttcacctgtggccggcggcacgcagacgccttgatgacctccactttgat
+5581494/1
CCCFFFFFHHHHHJJJJJJJJJJJJJJHHFFFFEEEEEEEDDDDDDDDDD
@5581571/1
gccagatgccaaagttcttgatcttcactgggctcttctctgggatttcc
+5581571/1
CCCFFFFFHHHHHJHIJJIJJJJJJJJJJJJJJJJJJJJJJJJJGIJJJJ
@5581611/1
cacagttccagtctcaggcacattgccattagtagactgatcagccggag
+5581611/1
CC@FFDFFHHHFHJJGJJJIJJJIJJJJJIIIHGIIHGGIJJIJIJIJGA
@3530479/1
gtgctgttgtggaactgcttcacctgtggccggcggcacgcagacgcctt
+3530479/1
CCCFFFEFHFFFHJIIJJJJJJIJIJHJIIIIIJIJGGHDFDDDDDDDBB
@5581721/1
catcttgtatagaggaggcttgggctcgctctccgaagggagcttgcggc
+5581721/1
CCCFFFFFHHHHHJJIJJJJJIJJJJJJJJJJJJJJJJJJJJJJJJJJHE
@5581895/1
ggcgcttgtggtggtgcacgcgcttgggcagagggaatctgattgtgctg
+5581895/1
CCCFFFFFHHHHHJGHIJJJJJJJJJJIIIJGIGJGIJJIJIIJJIIIIF
@5582030/1
tttttttgttcccacatcaggatgtggattttaatgttattattacagca
+5582030/1
CCCFFFFFHHDFHIIJJJJJJHIJGIJIIJJJJIJJIJJJJJJJJJJJJJ
@5582080/1
ggtgctgggcctcttgtatgcgaaggtgttgaggcgcttgtggtggtgca
+5582080/1
BC@FFFFFGHHHHJJJJIJJJJGFGICFHIGIGIEHIJJJGHJDHI;CGE
@1463523/1
cttcgcctgtggccggcggcacgcagacgccttgatgacctccactttga
+1463523/1
CCCFFFFFHGHHHJJJJJJJJJJJJJHHHFFEDEEEDEDDDDDDDDDDDC
@1463750/1
ctccagtactttagctttgacagtgtaaaacttctcggaaatctccaatc
+1463750/1
@C@FFDDDFHGFHEEEGGIGIEGAF?FGHIIIIGGGGBGGBHIIIIIIHH
@5582651/1
gtgcgatgttttacaagggcaggttgaactcacaccattcaatttaaaag
+5582651/1
CCCFFFFFFHHHHJJJJJIJJJJHHJJGJJJJJJJJJJJJJJJJJJJJJH
@5582839/1
gtgggttttaatgttattattacagcatacataataaaattagaggaagt
+5582839/1
@@@FFDDFDHDFHFHGIJGEGIIJJJJIIJJIGGIGIIJIIGIEIIIIII
@1464493/1
tacataataaaattagaggaagtaggtgctgggcctcttgtatgcg
+1464493/1
@@@ADDB>FFADFFHI>GC;?BAEHECFGIGHGH@EDGHCBGHGGD
@5583301/1
ggtgctgggcctcttgtatgcgaaggtgttgaggcgcttgtggtggtgca
+5583301/1
@@=DDDFBFDFCFEBHCFHIIIGGFC:?CBHGGFGIIEIDBFG@@F8CGH
@1465383/1
ggcgcttgtggtggtgcacgcgcttgggcagagggaatctgattgtgctg
+1465383/1
C<@FFFFFAB?FHBHIGEHGIIIIGGCHGIIGDGG@HG@FG@DDGCDHCH
@5584040/1
gctgttgtggaactgcttcacctgtggccggcggcacgcagacgccttga
+5584040/1
CCCFFFFFHHHHHJJJJJJJJJJJJJJJJJJJJJJJHHFFDDEDDDDDDD
@5584115/1
agcatacataataaaattagaggaagtaggtgctgggcctcttgtatgcg
+5584115/1
CCCFFFFFHHHHHJJJJJJJJJJJJJJJJJIIJJIIJGIJJJJJIJJJJJ
@4905215/1
gccagatgccaaagttcttgatcttcactgggctcttctctgggatttcc
+4905215/1
CCCFFFFFGHHHHJFHIJJJJJJJJJJJJJJJIJJJJJJJJJIJJJJJJJ
@3533483/1
ggagcatgctcgccatcaggacctgcaccatgcaccgccatgccatgtac
+3533483/1
@C@DFFFDDFHDA@FGGHIFGEHIIICHEGHGIIEIGBHGIIIIIIGC@F
@4905515/1
cagcatacataataaaattagaggaagtaggtgctgggcctcttgtatgc
+4905515/1
CCCFFFFFHHGHHJJJJIJJJJJJHJJGHJJHHIJJIJ=HHIJJJJJJJJ
@1466405/1
ctcggatcagccgtttctgagattagcgcgcacagacgaacagacaaaca
+1466405/1
CCCFFFFFHHHHHJJJJJJIJCHJJJJJJJJBHIIGIJIJIHHHHFFFFF
@6952239/1
cactggttcaaattcaaataaaatcactctgcaatcctgcctcacatgat
+6952239/1
CCCFFFDFHHHHHJJJJJJJJJJJJJJJJJJJCACCGHJJJIJJJJJJJJ
@1467087/1
gaaggtgttgaggcgcttgtggtggtgcacgcgcttgggcagagggaatc
+1467087/1
@@?DDDEFHGHHDGIIGEG?CGDFH:DFDGIIIIGIIIIGIFHFEF9BCA
@4906576/1
ggttgaacggaactccaatcctttactcgaatagtcttttctaacttgaa
+4906576/1
@@;DBDFFDFFDHIIIBEHHEFHGHHIIID@CHIGFGHHIGHFFGGHIDF
@1467390/1
caacaaataaactttttaatagacaaatacaacgaaaccaatttagaata
+1467390/1
CCCFFFFFHHHHHJJJJJIJJJJJJJJJJJJJJIJJJJIJIJJJJJJJIJ
@4906890/1
taacaaaaagggggtatacatatca
+4906890/1
???DDD?B28CDFA1:?EHBG@G@B
@76936/1
gacgatttcaccagtggtcttcttgaacttcttcaattgacgcaagaagt
+76936/1
CCCFFFFFHHHHHJIJJJJJJJJJJJJJJJJJJJJJJJJJJJJIJJJJJB
@6953081/1
agcatacataataaaattagaggaagtaggtgctgggcctcttgtatgcg
+6953081/1
CCCFFFFFHHHHHIJJJJJJGIJHHJIJJJHHIIJJJJIJJDGIIGIJJI
@77319/1
gccagatgccaaagttcttgatcttcactgggctcttctctgggatttcc
+77319/1
CCCFFFFFHHHHHJJIJJJJJJJJJJJJJJJJJJJIJJIJJJJIJJIJJJ
@4216355/1
ccggtactaacgatcaaatcgatcatgggtccataatcattcctggaatc
+4216355/1
@@CFDFFFHHHHHIIIJJJJGGIGBHJJJFHHJIJIEIJJIJIGGHGIJJ
@5586925/1
cagttataaagcatagcccgaaatgctattggcacacaggcataatgcca
+5586925/1
@?@AB?DB??FAFE@?>FFI6EGC<D?>F??FGHHIECDCCFH@DEHGGC
@5587024/1
gtggaactgcttcacctgtggccggcggcacgcagacgccttgatgacct
+5587024/1
@BCFFFFFHHHHHIJIJJIIJJJJJJJIJJJJIFHFFFDDDDDCDDEDDC
@5587268/1
gtcctttctaaggttctaaactatatctgtaccaaatttcaaccaaatcc
+5587268/1
CCCFFFFFHHHHHHIIJIIJJJJIIJJIJIIJJIJIJJJJJJJJIJIJJI
@5587272/1
gagcaaatggaaaaaaaaattggtgaaaagaatcacaagtaagatactgc
+5587272/1
@@@FFDDDHDDHFIGGIJIGHIIFGIGIGGIJEGIJJJIDGGJGIIJGIE
@5587598/1
ggcacagttcctcgacgagcaagtagttcttgaagcacagacacaggtgt
+5587598/1
CCCFFFFDFHHHFGIIJIJJIGIJIJJIIJIIIGIGGHHGGIJIJJJBF=
@5587724/1
agatgccaaagttcttgatcttcactgggctcttctctgggatttccctg
+5587724/1
CCCFFFFFHGHHHIJJJJJJJJJIJJJJIJIIJJIJIJJIIJJIJIIIIH
@7648190/1
gacgatttcaccagtggtcttcttgaacttcttcaattgacgcaagaagt
+7648190/1
CCCFFFFFFHHHFIJIGJHHHGIIIGGIIJJJJJIGIJJGIIGGIIGHI<
@5588006/1
gcctcttgtatgcgaaggtgttgaggcgcttgtggtggtgcacgcgcttg
+5588006/1
CCCFFFFFHHHHHJJJJJGHIIJIJJJJJJJJHIJJJJIIJJJJJJHFFD
@78723/1
cacggtagcactgagtgacggcacctccgacactgaggtcacggtactcg
+78723/1
CCCFFDFFGGHHHJJHIJJJJJJJJJJJJJJJJJJJJJIJIJJJHIJJJH
@78900/1
ctggagagaagatcctcatcttgtatagaggaggcttgggctcgctctcc
+78900/1
CCCFFFFFHHGHHJIJGIIGJJJHIIIIGJIHIIIGIFEEGIGGJIIIJJ
@7648819/1
gttttttaaactcatattttcatggtaccaagttatgaatttttcaaatc
+7648819/1
CCCFFFFFHHHHHIJJJJJJJJJJJHJJJJIIIIJJJJIJJJJJJJJJJI
@7648840/1
gaaggtgttgaggcgcttgtggtggtgcacgcgcttgggcagagggaatc
+7648840/1
B@@FFDDDHHHHHJJJJJJIJJHHIHHIJJJIJJJJJJJJJHHHHFFFEE
@79043/1
ggcagagggaatctgattgtgctgttgtggaactgcttcacctgtggccg
+79043/1
CCCFFFFFHHHHHJJJJJJIJJJJJJJJJJJJJJJJJJJJJJJJJJJJJJ
@79213/1
cacaatctggtctggagagaagatcctcatcttgtatagaggaggcttgg
+79213/1
CCCFFFFFHHHHHJJIJJJIJJJJIJJJJJJJJJIJIJIIIJHIJJJJGH
@4219758/1
tgcgaaggtgttgaggcgcttgtggtggtgcacgcgcttgggcagaggga
+4219758/1
BC@FDFFFCFFHHIJJIIJJJJHIJGHIFGGIHJIIJIJHHHHFFFDDD?
@783828/1
gcagagtgcacacaatggtgaactggcgttcatgcggcaaacgcctatta
+783828/1
CCCFFFDDHHHHHJIJJJIIJJJJJJJJJIJJJJJJJJJJJJJJJJJJJJ
@4220005/1
gtggaactgcttcacctgtggccggcggcacgcagacgccttgatgacct
+4220005/1
C@CFFFFFHHHHHJJJJJIJJJJJJJJJJJJJJHHFFFDDDDDDDDEDDD
@4220282/1
ctataatcttaccaacgttatttggttcaaaatttgataataaatattgc
+4220282/1
@@?BDDDDFFFD?BFFB<ACFBFB?FFA<BFFGG@B<<DA?9DEGDFF9?
@784366/1
cgataccatacaccaaaatattttttacgatttttgtctgtctgtctgtc
+784366/1
CCCFFFFFHGHHGJJJJJJJJJJJJJJJJJJIJJJJJJJJJJJJJJJJJJ
@4220636/1
gtgcacgcgcttgggcagagggaatctgattgtgctgttgtggaactgct
+4220636/1
@@@DDDDDADC?F88E?FC8D?:?FGII@GGC?BBBB?9FFIIEC=@FFI
@81704/1
agacagacaaaaaaataataatcacatatttgggtttggtatcgacccag
+81704/1
?@?DDEFFFDDDDHIIIIHGHHDHHGIGIIIIIIDBHIIBDFHIEIIIII
@4220859/1
ggcagtaatagtacaagtgaaaagtcacttgccgatggtagaataaggat
+4220859/1
CCCFFFFFGGGFHJJJJFIIIJJJHIIJJJJIIJGGIIGIIIGHGGIGG>
@6955394/1
cctgcttactccgcatatgactgagtttcccctcatgcacggtggggtgc
+6955394/1
CCCFFFFFHHHHHJJJJJJJJJJJJJJJJJJJJJJIJJJJJJBGIJJFHI
@784950/1
agcatacataataaaattagaggaagtaggtgctgggcctcttgtatgcg
+784950/1
@BCFFFFFHHHHHJJJJJJJIJIGIJHGIJHHJJJJJJJJJJJJIJJJJJ
@6955531/1
gcaagaagtaccagaaacgggacttagccacaatctggtctggagagaag
+6955531/1
CCCFFFFFFFFHHIGJJIJJJJJJJJJIIGGIGIIIIJEGHHHHIGIJHG
@2171389/1
ccataaagaactgtttgcctctcatgtcccatactccttgatttggtaaa
+2171389/1
CCCFFFFFGHHHHJJJJJJJJJJIJJIJJJJJJJJJJJJJJJJJJJIIJJ
@785106/1
cggcacctccgacactgaggtcacggtactcgcggtacatgttgtgtaca
+785106/1
@B@FDFFFHHHHHIJJJJJJHIJJJJJJJJJIGIJAGIIIEEHHGIEHHC
@785134/1
ggcgcttgtggtggtgcacgcgcttgggcagagggaatctgattgtgctg
+785134/1
CCCFFFFFHHHFHJGHJIJJJJJJJJJIJJJJJJJIGIJJJJJIJJJIJG
@4221560/1
gaggaagtaggtgctgggcctcttgtatgcgaaggtgttgaggcgcttgt
+4221560/1
@@@DD?BDFDBHHEFBGAHHG@GIICHIGIBEHGI:BGDE<?F1ABFGAE
@2171689/1
ctggatggagtgagcacgggctctgtgcctggctcccatgtcacggtagc
+2171689/1
CCCFFFFFGHHHHJJJJJJJJJJJJIJJJJDHIJJJJIJIIJIIJIFGIJ
@2171752/1
cactgagtgacggcacctccgacactgaggtcacggtactcgcggtacat
+2171752/1
CCCFFFFEHHHHHJJJJJJJJJJJJJJJJJIJIJJJHGJJJIJJHHFFFF
@6955987/1
ggaactgcttcacctgtggccggcggcacgcagacgccttgatgacctcc
+6955987/1
CCCFFFFFHHHHHJJJJDHIIJJJJJHGIJJJGHFFFDCDDCDDEDDDDD
@785450/1
ctgggcctcttgtatgcgaaggtgttgaggcgcttgtggtggtgcacgcg
+785450/1
@@@=DDDDFHHHHIIIIB:@<C2AEFGDGGDGGGGG?FGBFG;CE@CHHH
@6274422/1
tttttttttgttcccacatcaggatgtggattttaatgttattatta
+6274422/1
@C@FDFFFHFFHDHCBDFGHBGE?BGIHIGGGGHGGGCHGBFECH@@
@4222005/1
gtagctttctttagttttaagttagttttcatcttaagttcggaaagatt
+4222005/1
@@@D=AD?BDFFDF?B:CIFBA@??C>F<DHBHHII?A?@B;D7DB;3?F
@785539/1
ctgagtgacggcacctccgacactgaggtcacggtactcgcggtacatgt
+785539/1
???AA2ADDB?@DCBD:A?8?D@DDBBB:B@BD008;8=6ADA::=>D@7
@2172489/1
gatgaggttcaccaagctagtggcgttgatgtcgcaagatagtgagacat
+2172489/1
@@<DDDDDD<D?FEFGFHCG<@@FG?@8?<FCD;@FHAGGD<FGG98BHI
@2857638/1
atttttccaggataaaaagtaacctattttatgtccaggataataagtta
+2857638/1
CCCFFBDEHFFFBHGIEHG:CBFHHIHEHEHIGFGCEGGIHGFHIII?DF
@2857667/1
actaaacataaaaataatacattacgttaaatgccacgacgctcggacat
+2857667/1
CCCFFFFFHHHHHJJJJJJJJJJJJJJJJJJJJJJJJIJJIJJJJJJJJJ
@6275032/1
gtggaactgcttcacctgtggccggcggcacgcagacgccttgatgacct
+6275032/1
C@CFFFFFHGDHHJJIIJFHIIJJJJIIJJIJGHHFFFCDDDDDDDEDDD
@6275276/1
ggatggagtgagcacgggctctgtgcc
+6275276/1
@@<D;;?AAD?DBF?FAG>GIBBCC@F
@7650605/1
ctcttgtatgcgaaggtgttgaggcgcttgtggtggtgcacgcgcttggg
+7650605/1
@?@DDBDBFFHF?GEH2AAFFBGHDFDFHBBBG??F6B<CCABGA8B=BC
@2858305/1
ctcggacatttcaattttatttagttggtcttggttgaacggaactccaa
+2858305/1
CCCFFFFFHHHHHJJJJJJJJJJJIJIJIIJJJJJIJJJJJJJJJJJJJJ
@6275585/1
gtacaaagcaaaggtcgggcagttcgtcaacaagacattactagctg
+6275585/1
CCCFFFFFHHHHHJHIJJIGJJIIJJJJJJJJJJJJJJJJJJJJJJJ
@7650793/1
gtgacggcacctccgacactgaggtcacggtactcgcggtacatgttgtg
+7650793/1
B?BFFDFFHHHHHJJIIIIIIJIJGHIJGI?DGGIIJJJHFHHHHCFFBE
@786690/1
aggtgctgggcctcttgtatgcgaaggtgttgaggcgcttgtggtggtgc
+786690/1
?@@ADD?DFFBAHIGGGGHGAHEG?FE?DGGG9BFGIIDB;8@FGFEBE@
@2173393/1
cactaattccagtgataaattcactctagcacgtagttctcagcttccct
+2173393/1
CCCFFFFFHHHHHJJJJJJJJJJJJJJJJJJJJHJJJJJJJJJJJJJJJJ
@7650970/1
cgagcaagtagttcttgaagcacagacacaggtgtcttcaacggaag
+7650970/1
@@@DDDDAFH?FFCEEGGEIGDHGEIEHGIGCFHGHACDEFHB>BFD
@5588338/1
cctggcgtaaaataacgtcaatacattggatctcctcagtaggatggcaa
+5588338/1
CCCFFFFFHHHHHJJJJJJJJIJJJJJJIJJJJJJIIJJIJIJIJJJJJJ
@7651854/1
cttgtatagaggaggcttgggctcgctctccgaagggagcttgcggccga
+7651854/1
@@@FDDFEDHHDHB<CEHAH=>@GGDHBCB;DHEHGI<@GGGGGHIHFC?
@2174504/1
tcgggaactatgtggttaaaaccaaaaatttgccggaagtcactattcca
+2174504/1
CCCFFFFDHHHHFHGHHGGIJJJJIIGGHHIIJGGHBHGHIIIIIIGHIG
@7652000/1
cgcagccagatgccaaagttcttgatcttcactgggctcttctctgggat
+7652000/1
:?@BDD?D?>C>FFAAB?3ABHFGHCGEFGBHHIEH=DHIIIIIIEEIGI
@5588585/1
tgtggaactgcttcacctgtggccggcggcacgcagacgccttgatgacc
+5588585/1
@@@DDDDDHFHHHEHIIIGHGG?F:ED>GIIIEFEFEECCCBBCCCFECC
@2859786/1
ccagaatctagacatgcacagctcttgcagccatccaacgggattgccca
+2859786/1
@@?DDFFFHHHHHGIJJGHFGBHIEHIIIGGDEHHJGJIJJFHEGHIJIJ
@7652267/1
gaggcgcttgtggtggtgcacgcgcttgggcagagggaatctgattgtgc
+7652267/1
?<?DD<DDDFHH?C;A@;EF<CAGE@DB@BBCHGGFHG>=7?==?C@?@D
@7652637/1
ttgtatgcgaaggtgttgaggcgcttgtggtggtgcacgcgcttgggcag
+7652637/1
CCCFFFFFHHHHHEGHIJIJJJJJJJJIJJIJJHIJJJJJJJHHFFFEED
@7652705/1
gtcggtcaccgaaggcggcggccgcattcggtttcacagaaaccgaatta
+7652705/1
@@@DDDDDFAF<DAHGGH>HGFHCCB>;5>B88?CDCCCCCCCBBBBBBC
@5589341/1
cctggttctaccttcaagagcctcttctaaagcaaacaatgagacctgtg
+5589341/1
CCCFFFFFHHHHHJJJJJJJIJJJJJJJJJJJJJJJJJJJIJJJJJJJIJ
@5589753/1
cagcatacataataaaattagaggaagtaggtgctgggcctcttgtatgc
+5589753/1
CCCFFFFFHHHHHJJJJJJJJIJJJJJJJJJIJJJJJJJJJJJJJJJJJJ
@7653289/1
gattaatggtataagcatagaatgttcgacgtgattctttaatttgacat
+7653289/1
B@CFFFFFHHHHHJJJJJJJJJJJJIJJJJJJJJJJJJJJJIJJJJJJJJ
@5590044/1
ggaagtggtgataaagataagtataggctcaaaacctaacgacatcaatc
+5590044/1
;?7BDABDDFBHBBGBGEGIG?CFGHGGDDGHIEIIIGGEGGIBEHGGII
@4908316/1
gcaagaagtaccagaaacgggacttagccacaatctggtctggagagaag
+4908316/1
C@@FFFFFFHDHFHIJJJJJIJIJIJJII<GGIIHIJJIJJJJCHHIGHI
@7653946/1
ctcgacgagcaagtagttcttgaagcacagacacaggtgtcttcaacgga
+7653946/1
@@@FADFFFFDBDEBDHECHHHFHGIIGIHIEEHGDH?G@DDGIIGIHIH
@7654004/1
tgctgggcctcttgtatgcgaaggtgttgaggcgcttgtggtggtgcacg
+7654004/1
CCCFFFFFHHHHHIHGIIJJFIJJEHIJJJJJJJJJJJHIJDGHFHHIJF
@7654035/1
tcgcacgttggcagtaatagtacaagtgaaaagtcacttgccgatggtag
+7654035/1
CCCFFFFFHHHHHJIJJJJJHJJJJJHIJJJJJIJJJJJJJJJIJJJGII
@4909032/1
tccaaatcgacgactcctgtggctttcagtgaaacgtcaaaatttat
+4909032/1
CCCFFFFFHHHHHJJJJJJHJJJJJJJJJIIJJJJJHIJJJJJJJJJ
@4909434/1
gttgaggcgcttgtggtggtgcacgcgcttgggcagagggaatctgattg
+4909434/1
CCCFFFFFHHGHHHIJ?FHFGIJJIJJJJJJJJJJJJIIJFHHGFFFFFF
@3534681/1
ccatagcaaacagccactggcaatgtggatagctggacaaggcactggca
+3534681/1
@C@FFDFFHHHGFIIJJIJIJJJJIEHGGHHJIJIG?FFHJJGJJJJC?D
@5592440/1
ctcttgtatgcgaaggtgttgaggcgcttgtggtggtgcacgcgcttggg
+5592440/1
CCCFFFFFHHHHHJIJAFHIJJJJJJJJJJIJJHJJIHJJJJJJHFFFDD
@5592574/1
ggcatctatagatgtcggtggcgcacagggcacgcttgcgcatgacatct
+5592574/1
BCCFFFFFHHHHHJJIJJHHIJJJJJJJJJJJJJJJJJJJJIJJJJJJHH
@1469897/1
ggtagcactgagtgacggcacctccgacactgaggtcacggtactcgcgg
+1469897/1
?@:DDD;DDFCF<F?EEHGGG;FHGH@FDGGHADE8DCGEECCG@A@GEB
@4911510/1
ctgatcagccggagcagctccggtaagtttgtcgagtagagccttagctg
+4911510/1
CCCFFFFFHHHHGJHIJIIIIJIDGIIFIIIJJJIIFGIJJJJJJJJJJJ
@4911511/1
tcgccatcaggacctgcaccatgcaccgccatgccatgtaccacgcctgg
+4911511/1
@@@DFFFDHHFFDIJIGFHIGIFEHHDHIGGIFIGGHGHHGIGICHFIGF
@1471079/1
agcatacataataaaattagaggaagtaggtgctgggcctcttgtatgcg
+1471079/1
CCCFFFFFHHHHHIIJIJJJHGIJGHGGIHFGIJJIJJIJJIJJIIJJJJ
@4912233/1
atacataataaaattagaggaagtaggtgctgggcctcttgtatgcgaag
+4912233/1
8?@?DD8DDHDFHDHHCEEG<CFACHE9ACEFGA8CDFCHG?DBF90?FH
@4912284/1
gggctctgtgcctggctcccatgtcacggtagcactgagtgacggcacct
+4912284/1
CCCFFFFFHHHHHGGIJJJJJJJJIJJJJEGIIJJJJJJGHJIJJIIJJE
@5594047/1
gtgctgttgtggaactgcttcacctgtggccggcggcacgcagacgcctt
+5594047/1
CCCFFFFFHHHHHJJIJJJJJJJJJJJJJJJJJJJJJHHFFDDDDDDDDD
@4912418/1
ggcacctccgacactgaggtcacggtactcgcggtacatgttgtgtacac
+4912418/1
CCCFFFFFHHHHHJJJJJJIIJJJJGIJJJJJJJJIJJJJJJJIJIIJEA
@5594140/1
gtcacggtagcactgagtgacggcacctccgacactgaggtcacggtact
+5594140/1
CBCFFFFFHHHHHJJJJHIJJJJIIJJJJJJJJJJJJJJJIJJJJJHIHH
@1471821/1
atacataataaaattagaggaagtaggtgctgggcctcttgtatgcgaag
+1471821/1
?;@DDDDADHBDFGHIEIIG9FGFEHB9<CHEFFBGBFHII?DBDGGIAG
@82125/1
gtctgtctgtctgtcactaacattttctttttctagtttcaaatgacgat
+82125/1
@?;DDBDFHDFHHFG>GIHIGIIIIIGIIIIIGGIIEGHGDIIIIGIIGI
@82129/1
tcatcttgtatagaggaggcttgggctcgctctccgaagggagcttgcgg
+82129/1
=@@DBDFFHHHGHIIGGIJGIJAFGDFGHGGIEFGIBGGGGHJGGGGEBE
@3537771/1
ggcacctccgacactgaggtcacggtactcgcggtacatgttgtgtacac
+3537771/1
CCCFFFFFHHHHHJIJIJJGIJJJJHIJJJJIJJHGIIJJJJJJJIJJ?=
@3538340/1
ggatagctggacaaggcactggcaacgaccaatcatggacttttcttcaa
+3538340/1
@@?BDDADHFA??EGEG:FEFHIICHICGIIEHIEGHCHGGHIGGIIGAD
@82813/1
gtcacggtactcgcggtacatgttgtgtacacctgagcgagactcataac
+82813/1
CCCFFFFDFHHHHJJJHHIIIIIJJIJIJJGHIIJJJJJJJIJJJIJJJI
@4222071/1
gccccgtcgcgtacttgcagaagcatggctgcccaatgatcggcattccg
+4222071/1
CCCFFFDFHGGHHJJJJJJJIJJJIJIJIJJJJIIIJJFJIJJJFGHHHF
@5595723/1
tgaggcgcttgtggtggtgcacgcgcttgggca
+5595723/1
@@@DD7DA?F?ADG2AC?F>AG;CGHGBEGC98
@5596007/1
gtgctgggcctcttgtatgcgaaggtgttgaggcgcttgtggtggtgcac
+5596007/1
@@@FFFFFDHFHGIJJIIJGGHIIJCFEGIGIIGEIJJJFHI=FH;DHGG
@3538972/1
tatagatgtcggtggcgcacagggcacgcttgcgcatgacatctattcat
+3538972/1
@CCFFFD?FFA<@E@FGIIGGIEHBGB?FFAHEGGBHAGHIIGGGGHEHA
@6957150/1
gtgctgttgtggaactgcttcacctgtggccggcggcacgcagacgcctt
+6957150/1
B@BFFFFFHHHHHJJJJIJJJJJJJIIJJJJJJJJJJGHFFDDDDDDDDD
@6957710/1
gataaagataagtataggctcaaaacctaacgacatcaatcaccagctta
+6957710/1
CCCFFFFFHHHHFHIJIJJIJJJJJJJJJJJJIJJIJJJIJJJJJJJJJJ
@2862635/1
gccagatgccaaagttcttgatcttcactgggctcttctctgggatttcc
+2862635/1
CCCFFFFFHHHHHJIIJJJJJJJJJJJJJJJJIJJJJJJJJJJJIJJJJJ
@6957820/1
cttggcattgatatttggaaatgattagctcgcagcattatgggtcttcc
+6957820/1
@@@D?>DDH<A?CG>?<?<?:CHCHIHCB9AF<8?8:0:?FGGB00?BBD
@6957855/1
cttctcttttttctcctttcttttgcgagctgctgccgaaagattagagt
+6957855/1
@C@FFFFFHGHHHJJIJJGIIIJGGIGHIJJJJIJJJI>HIJEIIJJII>
@2863276/1
agataagtataggctcaaaacctaacgacatcaatcaccagcttaaaagc
+2863276/1
CCCFFFFBDHHHHIHIJJJJJJHJIJJJJJJJJJGIJJJJJJIJIIJJIJ
@2863837/1
gtttggagttcacctttagaagtatgtttttagctgtcatctggttcata
+2863837/1
@@@DFDBDDFFDHI@FGIIHHIAFIIFIJJJJJEIIHIIIIEGIJIGIII
@6959020/1
gtgctgggcctcttgtatgcgaaggtgttgaggcgcttgtggtggtgcac
+6959020/1
CB@FFFFFGHHHHJJIJJJJJIIIIEGIIIJJJJJIJJJHJJIIIAGHIJ
@3541164/1
gcattattacattttttataaacgg
+3541164/1
<??DDDDDDBFAFHB?GHG@<<<?A
@2864153/1
gtcgggcagttcgtcaacaagacattactagctgagaatatttttttccg
+2864153/1
@@BFFFFFHFHHHHIJJJJJJJJJJJJJJJJJJIJJJJJIJJJJJJJJJJ
@2864514/1
tagcttccttcttagagcgtcccgtacccatagcaacaagatcagcgact
+2864514/1
CCCFFFFFHHHHHJJJJJJIJJJJHJJJJJJJJJJJJJJJJJJJJIJJJJ
@2864839/1
ccctcttcctcgggttggaatgattctggtgggttgtcctgcagagcttg
+2864839/1
CCCFFFFFGHGHHJHGJJIJIIJIJJJIIFHIJDEIFGHIIJIIIJGGHH
@2865280/1
gtcctttctaaggttctaaactatatctgtaccaaatttcaaccaaatcc
+2865280/1
??@DDDDDADDDF2CCEF<E?F?HBFFFHACCB?EFFGIB@F??DF?B@G
@2865615/1
cgtcattcgatatcttctgtagctgctgtgtgaagttcttcaaagcgtct
+2865615/1
CCCFDFFFHHHHHIJIGIGHGIJJJJEACGHHJIJEGIIIJJJJJIJGFG
@6960833/1
ctgggcctcttgtatgcgaaggtgttgaggcgcttgtggtggtgcacgcg
+6960833/1
CCCFFFFFHHHHHJIJJJIJJJDGGGIJJJJJJJJJHIJGIIGHIIJJHH
@6276871/1
gcggttaggcgaagtacatgaccttcttggtgacggcgtgcacggtgatg
+6276871/1
CCCFDFFFGHFDHJEGIJJJJJIIIJJJJIGIJIGIEGAHGIIIIEHBE?
@6961699/1
ggcctcttgtatgcgaaggtgttgaggcgcttgtggtggtgcacgcgctt
+6961699/1
CCCFFFFFHHHHHJJIJJJFHHHIJJJIIJJJJJJJFHIGHIJJJJHHFD
@6961758/1
ggaagtaggtgctgggcctcttgtatgcgaaggtgttgaggcgcttgtgg
+6961758/1
CCBFFDFFHHHHHJJJJJJJJJJJJJJJJHHII?FHHJIIJIIJJIIIJI
@6277112/1
ctaattctatgcaaagtatagcttgtatttgttatgtaaccactccatac
+6277112/1
CCCFFFFFHHHHHJJJGIJJJJJJJIJJJJJJJJJJJJIJJJJJJJJJII
@83954/1
cttgttgttaagaggtgttacctgcaacttggccaggttagggccaacag
+83954/1
CCCFFFFFHHHHHJJEGIJJJJJJJJJJJJJJJJJJJHIJJJJJJJJJJJ
@1473362/1
ggtgttgaggcgcttgtggtggtgcacgcgcttgggcagagggaatctga
+1473362/1
BB=DDFFFHHFHGJJJJJJJFH@GHIIJJJIJJIIIJJJJHHHBFFFFEE
@6277272/1
gcctcttgtatgcgaaggtgttgaggcgcttgtggt
+6277272/1
@@@?DD??D2AAD<@GAF?BFGG>FB;AGEGGHAB?
@1473459/1
ccagttctcgattatcgaatttttcgccatgagtaagcgatcgggctctc
+1473459/1
@@CFDEEBHFFHFHJIJFIIIHGGH>HEGGGHGJIBFHGHHIIJGHIEHE
@788495/1
caccagtggtcttcttgaacttcttca
+788495/1
@<=AAD?BBH?FDBGHHGGDHBHHIAE
@788622/1
gtctgtttgtctgtttgtctgtttgtctgttcgtctgtgcgcgctaatct
+788622/1
CCCFFFFFHHHHHIJJJHJIJHIJIHFIJHIIIHGIGGHIJJJJIJIJJI
@788691/1
cctctattgagctactgctgttaagcagaataaaactgaaaaataa
+788691/1
CCCFFFFFHHHHHJJJJIJJHIIGHJJIGIJJJJJJJGCFHHHJJJ
@6277859/1
ggcagagggaatctgattgtgctgttgtggaactgcttcacctgtggccg
+6277859/1
C@CFFDFFHHHHHIGIIJIIJJJJJJJEHEGIIJJJIJJJJJJIIJJJJJ
@789233/1
cgtcgtcgttgttattggaactggtgccactggcggtggcatgtccaacc
+789233/1
CC@FFFFFHGHHHJJJJIGHIJJIGGHIJJJJJJJJ?FGAGHIGGEGIJG
@4913689/1
gtgctgggcctcttgtatgcgaaggtgttgaggcgcttgtggtggtgcac
+4913689/1
CCCFFFFFHHHHHJJHJJJJJHHHIGGHIJHJJJJJIJJIIJGIIBHIGI
@6278279/1
gtcagaacctgatagaaacggttggcgttaggtatatacaagaacaaacc
+6278279/1
CCCFFFFFHHHHHJJIJJJJJIJJJJJJJJJJHIJJJJJJJJJJJJJIJJ
@85466/1
cgccaatggcatgaatagatgtcatgcgcaagcgtgccctgtgcgccacc
+85466/1
C@CFFFFFHHHHGFIIJIIJJJGIJJJJIIJIIIFHHGGIJJIJJJJJJJ
@6278814/1
catacataataaaattagaggaagtaggtgctgggcctcttgtatgcgaa
+6278814/1
@CCFFFFFHHHFGEIJJJIIJIJIGGHJHIIJJJJJIJIJIJFHIDHGII
@86108/1
aggtgctgggcctcttgtatgcgaaggtgttgaggcgcttgtggtggtgc
+86108/1
@CCFDFEDD?FHGIIGIEEGIIGDGGE:?CFF>FHEGGEEHFEAFGIAGG
@4914721/1
gtgagcacgggctctgtgcctggctcccatgtcacggtagcactgagtga
+4914721/1
CCCFFFFFHHHHHJJJJJJJJJJJJJJJJJJJJJJJJHIJJJJJJJJHII
@4914790/1
ggacatttcaattttatttagttggtcttggttgaacggaactccaatcc
+4914790/1
@@CFDFFDHFDHHGIIJJJGIJJIIBEHHHCEHIIDFHEHHHGGHICGAF
@790412/1
ctcatcttgtatagaggaggcttgggctcgctctccgaagggagcttgcg
+790412/1
CCCFFFFFHFDFHJIJIHJIJJJGIGGIHIIJGIGIIBHIJICBGHIGHI
@87027/1
gccacaatctggtctggagagaagatcctcatcttgtatagaggaggctt
+87027/1
CCCFFFFFHHHHHJJJJHJGHHJJJJJJJJJJJJJJJJJJJJJJJJJJJJ
@4915581/1
ccctgatagagacgatttcaccagtggtcttcttgaacttcttcaattga
+4915581/1
C@CFFEFFFHHHHIHIJJHIIGHGFADHGGIJIJHIIJJJJJIJJJJJJH
@790822/1
ggcgttgatgtcgcaagatagtgagacattcactttttagtcataatctt
+790822/1
CCCFFFFDHHHHHJJIJJIJJHIIIHJHIGJJIIJJJJJIJJIIJJIJJJ
@4915638/1
ctgagaatatttttttccgtttaatgctcagcatgttaaataactgctta
+4915638/1
CCCFFFFFGHHHHJJJGIJHIIJIJJJJJJIIJJIFHIJJJJJJJFEHIH
@4223703/1
ttttaatgttattattacagcatacataataaaattagaggaagtaggtg
+4223703/1
CCCFFFFFFHHFHJJJJIJIJGIJIJIJJJJHJIIIEIIIJGIJIJIIGE
@87351/1
acgtagttctcagcttccctgcaaagttaaccatcttgtattcaaaagaa
+87351/1
??@==ADDDDDDBB<FBEGBEB?CCB<9CAFBAHEB@DHHDHG@A?FDHG
@4915959/1
ggcagagggaatctgattgtgctgttgtggaactgcttcacctgtggccg
+4915959/1
CCCFFFFFHHHHHJJJJJJJJJJJJJJJJJIJJJJJJJJJJJJJJJJJJJ
@87473/1
caagtaagatactgcaaacatgccagttataaagcatagcccgaagtgct
+87473/1
@CCFDFFFHHHHHJJJJJJJJJJJJJJJIJJJJJJJJIIJJJJJIJGHII
@87516/1
catacataataaaattagaggaagtaggtgctgggcctcttgtatgcgaa
+87516/1
CCCFFFFFHHHHHJJJJJJJJJJJJJJJHHIJJJJJJJJJJJJJJJIJJI
@791183/1
gccagatgccaaagttcttgatcttcactgggctcttctctgggatttcc
+791183/1
CCCFFFFFHHGHHIGGIIIJJJJJJJJJJJJJJJJJJJJJJJJJIJJIJI
@7654377/1
gtgctgggcctcttgtatgcgaaggtgttgaggcgcttgtggtggtgcac
+7654377/1
CCCFFFFFHHHHHJJJJJJJJHGHICFGHJJJJJJJJJJIJJJJIAGIJJ
@4224145/1
ctctatactttgcattaaaataatgcccattttcacaggcaagggatcct
+4224145/1
CCCFFFFFHHHHHJJJJJJIJJIJJJJJJJJJJJJJJJJJJJJJJJJJJJ
@2175266/1
cacagttccagtctcaggcacattgccattagtagactgatcagccggag
+2175266/1
CCCFFFFEHHHHHJJJJJJJIJJJJIJIJJIJFGIIJJIIIIJJIIIIHI
@2175441/1
gggcagagggaatctgattgtgctgttgtggaactgcttcacctgtggcc
+2175441/1
@CCFFFDFHGHGHJJJJIIEHCEHIJIIBHIJIJIGGIJIGGIJEIJIJI
@7654676/1
gtggattttaatgttattattacagcatacataataaaattagaggaagt
+7654676/1
@@@FDDDEHHHHHED@CB>IHDFHGHIJEHCEHCHICIIGGGEGDBD>??
@791785/1
gtggcgcacagggcacgcttgcgcatgacatctatacatgccattggcgt
+791785/1
@B@FFFFFHHHHHJJJJJJJJJJIJJJJJJJJJJJJJJJJJJJJJJJJJJ
@4916829/1
ctgggcctcttgtatgcgaaggtgttgaggcgcttgtggtggtgcacgcg
+4916829/1
CC@FFFFFHHHHHJJJJJIJJICFHIJJJJJJJJJJHJIIJIGHIJJJHH
@4224678/1
gtcacggtactcgcggtacatgttgtgtacacctgagcgagactcataac
+4224678/1
?:?DA@?2<:ADD<1818C@E><<D9?0:B?:BB9DDDD6AADCEA@CCI
@4224752/1
gtcttttctaacttgaacagtgcgatgttttacaagggcaggttgaactc
+4224752/1
CCCFFFFFHHHHHIHIGHIJHHFHIJJHIJJJJIHGJJJJJJJJDGHHGI
@2866747/1
gtctgtacattgaaaataaaaataaaaaaaatagcaggggttattgttat
+2866747/1
B@BFFEFFHHHHGJJJJJJJJIJJGIIJIIJJJJIHGIJI@FGHJIJIJI
@3544039/1
gtttgtgaaactgcgacaccttgtggctgtgacttgtagtcaaggtggag
+3544039/1
@@@DFDDFHDFHGIJJGIIGGGIGHIGGHDH@GHHDBFGHDD@GG9BFDG
@3544426/1
gtgctgttgtggaactgcttcacctgtggccggcggcacgcagacgcctt
+3544426/1
@=@BDDBBFCFHD>BHDFDEBHHHE?HIIIEDGBHAEHFEDCCABB@?BB
@2867785/1
ggaagtaggtgctgggcctcttgtatgcgaaggtgttgaggcgcttgtgg
+2867785/1
CCCFFFFFHHHHHJJJJJJJJJJHHJJJJGIIJDGHHJGIJJJJIJJHHJ
@3544732/1
ctatgcttataccattaatctccgccactatttgacggatttggttgaaa
+3544732/1
CCCFFFFFHHHHHJJJJJJJJJJJJJJJJJJJJJIJIJGIJJJJJJJIIJ
@3545173/1
acgattcgaatactggactagtaaaatacatagtttcactacacaagtga
+3545173/1
@CCFFFFFHGHHHJJJHIJJJJAHIJJJIIJJJGIJJJJJJJIJJJJHIF
@2868269/1
ctcatcttgtatagaggaggcttgggctcgctctccgaagggagcttgcg
+2868269/1
CCCFFFFFHHHHHJJJJJJJJJJIIJJJJJJJJIJJJIIIJJGIJJJIJE
@5598211/1
cagtggtcttcttgaacttcttcaattgacgcaagaagtaccagaaacgg
+5598211/1
BCCFFFFFHHHHHJJJJJJJJJJJJJJJJJJJJJJJJIHIJJJJJJJJJJ
@2868972/1
gggcagagggaatctgattgtgctgttgtggaactgcttcacctgtggcc
+2868972/1
CCCFFFDFHHHHHIJJJJJIHHGHJHIJHGIIIIJFJJIIIIJJEHJIJJ
@5598639/1
gtttattttgtttttctctgtgatctgtttcttggcatctatagatgtcg
+5598639/1
@CCFFFFFHHFFHJGIIJJJJIIJJIJIIIJJIJJJJIIGIJJJJJJGIJ
@2869580/1
cgcaagaagtaccagaaacgggacttagccacaatctggtctggagagaa
+2869580/1
@@CFDFFFHFHHFGIGIJEGGGGIJJIJIJIJJJJJIJJHHIJJIJHIII
@2869695/1
ggattttaatgttattattacagcatacataataaaattagaggaagtag
+2869695/1
CCCFFFFFHHHHHJJJIJJJJJJJJJJJIJJIJJIJEIJGJIIIIJJHHJ
@3546859/1
ggttcaaattcaaataaaatcactctgcaatcctgcctcacatgattcat
+3546859/1
B@BDFFFFHHHGCCFFHIJJJJJJJJIJJIJJJJJJJJIJJJJJIIIJJJ
@5600045/1
cataataaaattagaggaagtaggtgctgggcctcttgtatgcgaaggtg
+5600045/1
@@@FFD?B>FBFHGBFGBGHCHHIHBFHGHHGHIEGAGGGGCEHBGHGFE
@7655004/1
gtgctgtctgtacattgaaaataaaaataaaaaaaatagcaggggttatt
+7655004/1
CB@FFFFFHHHHHJJJJJIJJJIIJJIJJJJJIIJJJJJJIJJJJHGIJJ
@2176275/1
aattagaggaagtaggtgctgggcctcttgtatgcgaaggtgttgaggcg
+2176275/1
:1?DAD;DBHHFC@>BFB?CEH=FCEEEEHCFHIIIHEGGIC9BDGHGCF
@6962908/1
cgacgtgattctttaatttgacataacttttttatttatgaaccgattga
+6962908/1
@CCFFDDADFHHHJIJJJJJGJJJJJJJJJGIJGIIIJJJIEGHHEHJIJ
@6963065/1
gcctcctccttagaagttggttcctctttacaagtagactcatctttagc
+6963065/1
CCCFFFFFHHHHHIJJHIJJHIJJJJJJJJJJJJIJJJJJJJJJJJJJIJ
@1476205/1
cacggtagcactgagtgacggcacctccgacactgaggtcacggtactcg
+1476205/1
@??DDBDDGAHHFGIAFEHIHIDIIIIIIHGAGEHIIFHIGGII@EHIIH
@6963551/1
gtacattgaaaataaaaataaaaaaaatagcaggggttattgttatgtcg
+6963551/1
==@DDBDFGFFGHDAGGIIGHGHHIIIIIIIEHCEGGGGGGIHGGIIIII
@2177222/1
gtcttcttgaacttcttcaattgacgcaagaagtaccagaaacgggactt
+2177222/1
@@@BBDA:A<?BDFEGGIGAHD@HC3CF1CBB?1?9?FAHHC;FGI@FEH
@1476740/1
gtaggtgctgggcctcttgtatgcgaaggtgttgaggcgcttgtggtggt
+1476740/1
@@@DFDDDHFHGGGIIIJJIJJIJJHIJJCGFGHIJIGHJJIJFHI=@A4
@7656133/1
cagcatacataataaaattagaggaagtaggtgctgggcctcttgtatgc
+7656133/1
@@@FFFFFFFADFIIEGGGDGFGIFEDCEHCFBGHIIIEGGHIGCBBFHG
@7656217/1
accttatgatagtcatcgcggcctctagccgacacgattatgaagacgaa
+7656217/1
CCCFFFFFHHHHHJJJJJJJJJJJJJJJJJJJJJJJIJJJJJJJJJJHHG
@1477230/1
cagagggaatctgattgtgctgttgtggaactgcttcacctgtggccggc
+1477230/1
CCCFFFFFHHHHFIGJJJJJJIEGHHHIGHIIJIJJJJJJJJJDIIJIIE
@7656495/1
cgatgattttggacgtatttttgttgttttttcataccgtcattatccct
+7656495/1
CCCFFFFFHHHHHJJGIIJJJJJJJJHJJJJJJJJJJJJJJJJJJJIIJJ
@2178100/1
gctcgctctccgaagggagcttgcggccga
+2178100/1
@<@D;@BBDFF?:CEGBC@CF?91:0087A
@2178220/1
tcctaacttcgcaaccactaattccagtgataaattcactctagcacgta
+2178220/1
CCCFFFFFHHGGHIJJJJJIIEGIGHIIJHGIJJJJHIJIJJJIJIJIIJ
@792751/1
caccagtggtcttcttgaacttcttcaattgacgcaagaagtaccagaaa
+792751/1
CCCFFFDFHHHHGJJJJIJJIJJJIJJIJJJJJJJJJJJIJHGIJJJIJJ
@1477875/1
aaccgattgacatgaaacaaacactaaatgtaaatttaagcatcccacaa
+1477875/1
?@@=A8DD=FF<CC:EBG?C???CFBBCEC9:?D>FBFBFBDD9?8987D
@1478078/1
ctcttgtatgcgaaggtgttgaggcgcttgtggtggtgcacgcgcttggg
+1478078/1
CCCFFFFFHHHHFGHIAEHIIEHIJJJIIJFHIFHIACGHIIJJHFFFDD
@2178809/1
cgggctctgtgcctggctcccatgtcacggtagcactgagtgacggcacc
+2178809/1
CCCFFFFFHHHHHJIJJIIJJJJJIIEHHIGIIIIJJJJJBFGHJJJJJJ
@2178855/1
agcattctgggctgcagatgactgtgcatccttgctagtaagtcctgagc
+2178855/1
@@CADDDEHHHFHHFHHHGHDEFHICEIIIICHHIIIGHEEGD4BFHIJE
@7657482/1
acatcttgtaagcagcctgacgcttagcaagtttcttagacttgccagtt
+7657482/1
@C@DFFFDFHBDF?EEFFHHIIIIIEGDEEGHIIIIIGGGHIGIGGGEDG
@2179301/1
cgaaggtgttgaggcgcttgtggtggtgcacgcgcttgggcagagggaat
+2179301/1
BCBFFFBDHHFHHJJJJJJJIJEDHGDGHIIJJJJJJIJJIHHHFFFCDE
@2179305/1
gcaaccactaattccagtgataaattcactctagcacgtagttctcagct
+2179305/1
=<=;BDDAHHDHHIEEGFE@DHIBHHAHAHBECHE<ECCD@?>D@>DB?F
@1478725/1
gaggaagtaggtgctgggcctcttgtatgcgaaggtgttgaggcgcttgt
+1478725/1
@@@FFFDFFD<DDCHGGEIJJCHEHHGIJIIDIII:DGHHEIIGIIGEH@
@2179505/1
ctccattttgagtaactgtgaaaatgacatcttataaatatctattggac
+2179505/1
CCCFFFFFHHHDDFHIJGHIJJGIGIIIJJJJIJJIJJJJIJJJIIJFHI
@1478866/1
cgagtagagccttagctgcggaatgcttagcttccttcttagagcgtccc
+1478866/1
@CCFDDEFHGHHHJJJJJJJJJJJJIJJJJIJJJJJJJJJJJJJJJJJJJ
@7658159/1
cacctttttataccaacggtttacatttgtaacatatttttctctttcct
+7658159/1
@BBFFFFFHHHHHJJJJJJIIJJJJJJJJIJJJJJJJJJJJJJJJJJJJJ
@5600430/1
gcagagggaatctgattgtgctgttgtggaactgcttcacctgtggccgg
+5600430/1
CCCFFFFFHHHHHJJJJJJJJJJJJJJJJJJJJJJJJJJJJJJJJJJJJJ
@5600592/1
tacgaatgtgctcttgaggtacttgaacatgggctccacttggtcaggcc
+5600592/1
CCCFFFFFHHHHHJJJJJJGIIJJJIJJJJJJJJJJJJJJJJJGIJJJJJ
@1479547/1
gtgctgttgtggaactgcttcacctgtggccggcggcacgcagacgcctt
+1479547/1
@@@1D;==C=B=<FE>E>DHAHEEFDAE<@B@@FF@@=<BB?<<?8>85=
@794399/1
cttttctaacttgaacagtgcgatgttttacaagggcaggttgaactcac
+794399/1
CCCFFDFFGHHHHIJIJJHIJJIJJEHIJJJIGIIIIIIJHIIJJJGJJI
@6280834/1
cgtcactattctaggattgtgtaggtaatattattaaacgaagaacatgc
+6280834/1
@BBFFFFDHHHHFIIJJIGIIFHGJEHHIJJJJIJIJJJJDHBGDGGIGD
@6281063/1
gcagccagatgccaaagttcttgatcttcactgggctcttctctgggatt
+6281063/1
@C@FBDFD:AFBHEGEAADIGIIBFHICBAAHBHGGIGHIIIIHIEGHHI
@795022/1
aggcgcttgtggtggtgcacgcgcttgggcagagggaatctgattgtgct
+795022/1
CCCFFFFFHHHHHJJIIJJJJJJJJJIIIJJJIJJIFHIJJJIJJJHHHG
@6281163/1
gtttgtttcatgtcaatcggttcataaataaaaaagttatgtcaaattaa
+6281163/1
CCCFFFFFHHHHHJJJJJJJIJJJJJJJJJJJJJJJJIJIJJJJJJIJJJ
@2181312/1
cgcaagaagtaccagaaacgggacttagccacaatctggtctggagagaa
+2181312/1
CCCDDDDFGCFHDHGHIIIGIIIJIGGIJJIJJJGJIJJGHIIIIJJJGE
@2181520/1
tcctcatcttgtatagaggaggcttgggctcgctctccgaagggagcttg
+2181520/1
@CCFDDDDFBHCDDBBFBFCGGHHEH?C8:CD?FH=FF@@FIA@@FHGH=
@2181613/1
caccagtggtcttcttgaacttcttcaattgacgcaagaagtaccagaaa
+2181613/1
CCCFFFDFHHHHHJJJJJJJJJJJJJIJJJJJIJJJIJJJJGIIJJIIIJ
@3547453/1
gtggtgcacgcgcttgggcagagggaatctgattgtgctgttgtggaact
+3547453/1
??@D?DDDDB:FFIEBHGGIIIFGEIGEDFHG@FD?DDFEBCFC@DDDEE
@6281913/1
ttgtgctgttgtggaactgcttcacctgtggccggcggcacgcagacgcc
+6281913/1
@@@BDDDFBFH?FBHGIHIGIIFGIIIIIIIG?C@DGIIHBDFAA:BDBD
@6282096/1
ccgcatccaactcggatcagccgtttctgagattagcgcgcacagacgaa
+6282096/1
@@@FFFFFGHFHHHGIJJCGGIJEHIJJJJIGJJJGIJJIIIJGE=AHB>
@6282112/1
gtagcactgagtgacggcacctccgacactgaggtcacgg
+6282112/1
@@@DDFFDHDHFHIIII:FFHIE=FHGIIIDHGGBFGHBG
@3548383/1
gacgatttcaccagtggtcttcttgaacttcttcaattgacgcaagaagt
+3548383/1
CCCFFFFFHHHHHJIJJJJJJJJJJIJJJJJJJJJJJJJJJJJJJJJJJE
@87658/1
gtagtaagtcagctgttccacttcatcatcagggatcttgccgtcattgc
+87658/1
BB@FFFFFHHGHHIJJJIHGIIJFIJIGGJIJJJGHIHIJHIIIJIJJJJ
@87795/1
cgccattcctagtacggtatctcccacacgtttcacttcagcatagacag
+87795/1
CCCFFFFFHHDHHIJJIHIJJJJJJJJJJJJJJJJJJIJGGIJJJJIJJI
@3548588/1
cgcaagaagtaccagaaacgggacttagccacaatctggtctggagagaa
+3548588/1
@@@7;D>AFFHB>F@@BDGHH<@CFFBEH>GDDH@?GGGHIGGB<F>B7=
@6282478/1
cagtgctactgtcctggctgttctcgcagtagtctatcttggtagactgt
+6282478/1
CCCFFFFDHHFFHJJJJJIJJJJJJJJJJJJJIIIIJJJJJIFHIJJGID
@4227332/1
cggtagcactgagtgacggcacctccgacactgaggtcacggtactcgcg
+4227332/1
BBCDDDFFGHHHHIJIJJJIJJIIJJGEIJJJJGGIHHJJJG@@GEHGIH
@796541/1
gggaatctgattgtgctgttgtggaac
+796541/1
?;=;BDDDDDF?D:ADC@AAFDF?EEF
@3548941/1
ctgtggccggcggcacgcagacgccttgatgacctccactttgatgatct
+3548941/1
CCCFFFFFHHHHHJJJJJJJJJJJHHHHFFFFFFEEDEEDDDDDDDEEDE
@4227549/1
gcaaatggaaaaaaaaattggtgaaaagaatcacaagtaagatactgcaa
+4227549/1
CCCFFFFFGHFHHIIJJJJJGDHGGIJJIJJIIJJJJFHIJJIIIJIJJJ
@4227552/1
gccagatgccaaagttcttgatcttcactgggctcttctctgggatttcc
+4227552/1
CCCFFFFFGFHFHJHGIIIIIJJJJIEHIEIGIGGIJJJJJIIFIJJJII
@3549061/1
cctggctcccatgtcacggcagcactgagtgacggcacctccgacactga
+3549061/1
@CCFFFFFHGGHHGHIJJJJJJJIIIGGIIGIIGIIDHIJJGGGJEHHH>
@6282964/1
gcgatgttttacaagggcaggttgaactcacaccattcaatttaaaagaa
+6282964/1
CCCFFFDFHHHHGJIJJJJJJHIIGHIJFIJJIJIJJJJJJJJJJIJGHH
@3549321/1
gacgcaagaagtaccagaaacgggacttagccacaatctggtctggagag
+3549321/1
BCCFFFFFGHGFHIGIFGIIIIIIJIIGHGIGGIIIJJJIIHHIIIGIJI
@6283174/1
gtgaaactgcgacaccttgtggctgtgacttgtagtcaaggtggagattt
+6283174/1
CCCFFDD?FFFHHIIIIIIHGHI<GFGHGIGIDDA?BDHIICFGHGHHEI
@3549547/1
gccagatgccaaagttcttgatcttcactgggctcttctctgggatttcc
+3549547/1
CCCFFFFFHHHHHJHIJJJJJJJJJJJJJJIJJJJJJJJJJJJJJJJJJJ
@3549654/1
cactgagtgacggcacctccgacactgaggtcacggtactcgcggtacat
+3549654/1
@@CFDFAFFDD=DFHHIIGGGEHIIIHIGHDG>DAHBGG@F@GGEHFBFF
@6283422/1
agcatacataataaaattagaggaagtaggtgctgggcctcttgtatgcg
+6283422/1
@@@DDDDDHHHGGIBHEHGIIIIJFHEEHEEHGIIIIEGGIJJJDGGIHG
@6283449/1
gtttattttgtttttctctgtgatctgtttcttggcatctatagatgtcg
+6283449/1
@@@FFFFDHHDBHGHIIJJJHIJJIJJJJIJJJGIIIGGIHJJGGFGDGH
@89182/1
gtaagtttgtcgagtagagccttagctgcggaatgcttagcttccttctt
+89182/1
CB@FFFFFHHHGHJIJJJJIJJJJJJJJJJJJJJIJJJJJJJJJJJJJJJ
@3550090/1
gcaagaagtaccagaaacgggacttagccacaatctggtctggagagaag
+3550090/1
CCCFFFFFCDHHHJIJJJJIGIIJJJJJJJJJIJJJJJIJIJIHIIJIII
@3550154/1
tggagagaagatcctcatcttgtatagaggaggcttgggctcgctctccg
+3550154/1
CCCFFFFFHHHHHJJJJJJJJJJJJJJJJJJJJJJJEHGGIIJJIJJIJG
@3550488/1
gtcacggtactcgcggtacatgttgtgtacacctgagcgagactcataac
+3550488/1
CCCFFFFFGHHHHJJJHJJJJJJJJJJJJJIHHJJJJJJHJIJJJJJJJH
@4229086/1
ggcacctccgacactgaggtcacggtactcgcggtacatgttgtgtacac
+4229086/1
CCCFFFFFHHHHHJJJJJJIJJJJJGIJJJIJJJHHIIJJIJJIIJIJA=
@4917095/1
gtgggatgcttaaatttacatttagtgtttgattcatgtcaatcggttca
+4917095/1
CCCFFFFFHHHHHJJJJJJJJJJJJHHIJJJJJJJJJJJJJJJJJJIJJI
@4230014/1
gcttaaatttacatttagtgtttgattcatgtcaatcggttcataaataa
+4230014/1
CCCFFFFFHHHHHJJJJJHHJHJJIJJJJJJJJJJJJJJHHJIJJJJJJJ
@4917768/1
gtgggaatagttcatgagcacagctgagtgccttctcagcagcattcatc
+4917768/1
CCCFFFFFGHFHFIJJJIIIIJJJJJJJ<FHIIJJJJIJIGIIHIIJJJE
@4917828/1
gcagagggaatctgattgtgctgttgtggaactgcttcacctgtggccgg
+4917828/1
CCCFFFFFHGHHHJIJJJIJJJJJJJJJJJJJJJJJJJJJJJJJJJJJJJ
@4230168/1
cagagggaatctgattgtgctgttgtggaactgcttcacctgtggccggc
+4230168/1
CCCFFFFFHHHHHJJJJIJJJJJJJIJJJJJJIJJJJJJJJJIJJJJJII
@6967180/1
ggctcgctctccgaagggagcttgcggccgatgacctcatactccttcaa
+6967180/1
CCCFFFFFHHHHHJJJJJJJJJJJJJJJJJIJJGIIJJHHHHHHFFFFFE
@4230749/1
gtggtgcacgcgcttgggcagagggaatctgattgtgctgttgtggaact
+4230749/1
BCCFFFFFHHHHHJJJJJJJJJJJJJIJJJJIJJIJJJJJIJJIIJJJJJ
@4230752/1
cttgtatagaggaggcttgggctcgctctccgaagggagcttgcggccga
+4230752/1
CCCFFFFFHHGHHJJJJJDGHIIJJJJJJJJJJJJJJGIJIJIJIJHFD<
@4230808/1
ggtgctgggcctcttgtatgcgaaggtgttgaggcgcttgtggtggtgca
+4230808/1
CCCFFFFFHHHHHJJJJJJJJJIIIJHGHIJJJJJJJJJJIJJHJJIIJG
@4230981/1
gtggtgataaagataagtataggctcaaaacctaacgacatcaatcacca
+4230981/1
@BBFDFFFHHHHHJJJJHIJJJJJJJJJJJJJJJJJJJJJJJJJJJJJJJ
@4918758/1
ctccgacactgaggtcacggtactcgcggtacatgttgtgtacacctgag
+4918758/1
@@@DFFFFHHHGBHGEHHGHFHIGIIGFIIIDGHCGIIGGIIJDCEGGII
@6968347/1
ggatggagtgagcacgggctctgtgcctggctcccatgtcacggtagcac
+6968347/1
@C@FFFDDHFHHFGIDBGIGHGGIEGHJJDGGICHIJEBFIHGEFHIBHI
@4919511/1
cgttgatgtcgcaagatagtgagacattcactttttagtcataatcttca
+4919511/1
CC@FFFFFFHHHHIJJJIJHHHHHIJJJJJHHIHJJJJJIIJJIJIJJIH
@4231842/1
ggagagaagatcctcatcttgtatagaggaggcttgggctcgctctccga
+4231842/1
CCCFFFFFHHHHHJJJJJJJJIJJIJJJJIJJJJJIGJJJJJIIJIJJJG
@4232091/1
gtagcactgagtgacggcacctccgacactgaggtcacggtactcgcggt
+4232091/1
@@@DDFFFHFDCDFGI@GHIIIGHGGHGGGIIGG?DEGHBFFGIIIEHF5
@7658341/1
gcaatgttggagcttggtacaaagcaaaggtcgggcagttcgtcaacaag
+7658341/1
C@CFFFFFFHDFBHGIIFHEHHG@GDFHIIEEFHIEIHGHGGGI9@GGGG
@6969171/1
cccgaacacggttaccgggaattttgtttggtatctgataccgacacatg
+6969171/1
CCCFFFFFHHHHHJJJJJJJIIJJJJIJJJJHJHHJJJJHIJJJJJHHHH
@7658475/1
gtgacggcacctccgacactgaggtcacgggactcgcggtacatgttgtg
+7658475/1
@@@DDDDDDFF?:CGFEFEF?GDFGDAC@G0@@BFFBEE/:5;?B;;A;?
@6969413/1
gggctatgccatttatcctcgcacgttggcagtaatagtacaagtgaaaa
+6969413/1
CCCFFFFFHHHGHJJJJJJIJJJJJJJJJIJJIIIJJJJJJJGIFGIJJJ
@6969515/1
gtttgtttcatgtcaatcggttcataaataaaaaagttatgtcaaattaa
+6969515/1
CBCFFFFFHGHHHJIIJJJJHJJJJJIJJIIJJJJJHIJJJJJIIJJJJJ
@7659024/1
ggattttaatgttattattacagcatacataataaaattagaggaagtag
+7659024/1
@C@DDDDDHFHDFIIIAHIIICE@?HF3CAAFHF>C@FHGDGEHIIIIGI
@6970082/1
gccagatgccaaagttcttgatcttcactgggctcttctctgggatttcc
+6970082/1
@CCFFFFFGFHHGIFHHIIIJJJJJGHJJIJJJJJJJJIJJJJJJIJJJI
@4921002/1
tctgtacattgaaaataaaaataaaaaaaatagcaggggttattgttatg
+4921002/1
@B@FFFFFHHHHGJJJJIJJIJJJJJIGJJJJJJJIJJJ@GGIJJJJJJI
@796647/1
gtagcactgagtgacggcacctccgacactgaggtcacgg
+796647/1
@@@FFAD;;BFBFGEIDGEE?EGFEBBAHBFGDA/?DGBG
@796696/1
ctcgggttggaatgattctggtgggttgtcctgcagagcttgccacatct
+796696/1
CCCFFFFFHHHHHJJJJJJJJHHJJHIIJJJJJJJJJJJJJJJJJJIJJJ
@4921285/1
ggtttctcctgtgacggcatagccgcagcctccgattgagtttgtgatgg
+4921285/1
BCBFFFFFHGHFHIJJJJJJIJJJJJJJIIGJJJGIJJIJGGIJHIIJJJ
@7659530/1
cacctgtggccggcggcacgcagacgccttgatgacctccactttgatga
+7659530/1
CCCFFFFFGHHHHJJJIJJJJJJIJIHHFFFFE@DEEEEDDDDDDDDDDE
@6970671/1
gtcgggtccgctagtttactatattttcaatattatcgacatcccctttt
+6970671/1
@@@FFFDFHHGHFIFGIIJJJJIIJJIIJHIIJJIJJJIGIJIJJIIGJJ
@6283655/1
tcagatactccaaagcattctgggctgcagatgactgtgcatccttgcta
+6283655/1
CCCFFFFFDHFHFIGIGIGJJJJJJJJJJJJJJJJJJIJJJJJJJJJJJJ
@797158/1
cagtggtcttcttgaacttcttcaattgacgcaagaagtaccagaaacgg
+797158/1
B@CDDFFFHHHHHJJJIIJJJJJJIIIJGJJJIJJIGIDGIIJJJJJIIG
@6283764/1
tggctatgccatgattataatacattaaaagctaagacttcaacttttgt
+6283764/1
@@CFFFFDDHFHHGIIJJGIGJGHJJJIFIJJJIIJJJJIEHGJJJIIHD
@7659834/1
cgaatattccctgacacctcacccagggcgggatatggaattttaattta
+7659834/1
CCCFFFFFHHHHHJJJJJJIJJIJJJJJJJJJHHHHHFFFFFFEEEEEEE
@6970982/1
gtagcactgagtgacggcacctccgacactgaggtcacggtactcgcggt
+6970982/1
@=@DDDDDBFDHD>FEG>EE=EBFHHIGGGIED@B?FHEEGHGHDEHEE5
@6283981/1
ctgctattttttttatttttattttcaatgtacagacagcacttctctac
+6283981/1
@@@DDDFDHHFAFHEIJJIJIJIJGIIDICBBFIAEBBBAFHIGJCIIII
@4234345/1
tcttgctccatggtccaggagcagcagcgtgcgcaggttcaggcatctgc
+4234345/1
CCCFFFFFFHHHHFHIIIJGGIJJJJJIJJIGEEGIIFGIEAGGGIJGGJ
@797660/1
ccctaatagagacgatttcaccagtggtcttcttgaacttcttcaattga
+797660/1
C@CFDEADDHBDFHIGGGECH<CDEFCADBFHGGGGHBH@GEHEH@BDBD
@4234509/1
caagtaagatactgcaaacatgccagttataaagcatagcccgaagtgct
+4234509/1
@@?DDBBDHADFFBGGIIEHEGCHIIGHEIHHHHIII@FHIIGIEHBFGG
@797848/1
gggttcgtgaatcatgccctcaatctgcaccagttcatatttgggcacag
+797848/1
@CCDFFFFHHHHHJJJJJJJJJJJJJJJJJJJJIJJJJJJJJJJJJJJJJ
@6284458/1
gatgcttaaatttacatttaatgtttgtttcatgtcaatcggttcataaa
+6284458/1
BCCFDFFFHHHHHIJIIJJIJJJJJJJJJJJJJJJJJJJJIJIJJJJJII
@3550843/1
gtgctgggcctcttgtatgcgaaggtgttgaggcgcttgtggtggtgcac
+3550843/1
CCCFFFFFHHHHHJJJJJJJJIIIICHGHIFIJIJJJJJIJIGIJHGHJG
@1480192/1
tctcagcatggtaagaaggtggcggccagaatctagacatgcacagctct
+1480192/1
CCCFFFFFHHHFHGIJJIIEGGIGIIIJJFJIJJJJJIIIJIIJGJIGIJ
@1480524/1
ctccgattattattatacttatacatcaaataattgtcaacgatttattt
+1480524/1
CBCFFFFFHHHHHJJJJJJJIJIJJJJIJIJJJJJJJJJJJJJJJJJJJJ
@798703/1
ggatggagtgagcacgggctctgtgcctggctcccatgtcacggtagcac
+798703/1
CCCFFFFFFHHHHJJJIIJJJJJHIJJIIIJIIJJJJJIHIJJICGHIJI
@7661841/1
ggcaaatttttggttttaaccacatagttcccgatctcgcgggatctctt
+7661841/1
CCCFFFFFHHHHHHIJJJJJJJJJJJJJJJIIIIJJJJJJJJJJHHHHHF
@90716/1
ctcataacgcagccagatgccaaagttcttgatcttcactgggctcttct
+90716/1
CCCFFFFFHHGHGJJJJJIJJJJJJFIIJIIIIJIJJJJJJIIIJJFJJG
@90953/1
gtgctgggcctcttgtatgcgaaggcgttgaggcgcttgtggtggtgcac
+90953/1
CCCFFFFFHHHHHJJJJJJIJIJJJ;DHIJHIJJJJJJJIIJDHIHHHHF
@2870846/1
agaggaagtaggtgctgggcctcttgtatgcgaaggtgttgaggcgcttg
+2870846/1
CCCFFFFFDFHFFGHJJJJJJJJJJJJJJJGIHBGH:BGGHEIJHIJJJI
@91266/1
ttgggcctgttttggtagcggcggcgcggtccgtgtggagcatgctcgcc
+91266/1
CCCFFFFFHFHHHJJFGGIJJIJJJHFCDBDDDBBDBDDDDDDDDDDDDD
@2182429/1
cgttgatgtcgcaagatagtgagacattcactttttagtcataatcttca
+2182429/1
CCCFFFFFHHHHHJJJJJJHIJJJJJJJJJJJJJJJJJJJJJJJJJJJJJ
@2182454/1
atagagacgatttcaccagtggtcttcttgaacttcttcaattgacgcaa
+2182454/1
CCCFFFFFGHHHHJJIJJJDGHIIJIJJJIJIJJJJJJJJJIJGJIJJJJ
@91368/1
gttacctgcaacttggccaggttagggccaacagattgtttgagatgttt
+91368/1
@@@DDFFFGHHDHIIGIIJJJFHHGHIIIICHGGHGGHHGIIJJJIGIHI
@2871112/1
gtggtgcacgcgcttgggcagagggaatctgattgtgctgttgtggaact
+2871112/1
B@BFDFFFHGGHHJJJJJJJJFGIIFDHIIJIJJIHIIJIIJIJJEFIJJ
@2182988/1
ctcatcttgtatagaggaggcttgggctcgctctccgaagggagcttgcg
+2182988/1
CCCFFFDFHFHG?F@G>FFBEEHFFCHIIIGFGH<DADGIII2@A@A;DA
@2182994/1
aacttcttcaattgacgcaagaagtaccagaaacgggacttagccacaat
+2182994/1
@CCFFFFFHHHHHJJJJJJJJJJJHIIJJJJJJJJJJJJJJJJJJJJJJJ
@2183263/1
gtggtggtgcacgcgcttgggcagagggaatctgattgtgctgttgtgga
+2183263/1
BBCFFFFDHHHHHJJJJJJJJJJJJJJJIJJJJJJJJJJJJJJIJJIJJJ
@2183508/1
gtggaactgcttcacctgtggccggcggcacgcagacgccttgatgacct
+2183508/1
@@@DDFFFHHFGFBEHGGIGFIJJIJJIJJJJGHHFFFDD=@CCCACDDD
@2872383/1
aataaaattagaggaagtaggtgctgggcctcttgtatgcgaaggtgttg
+2872383/1
CC@FFDBDFHDDFGEDFCCFBHIIGIIGCFDHDE@DGHE@AB?@G/??BC
@2184013/1
ctgtgatctgtttcttggcatctatagatgtcggtggcgcacagggcacg
+2184013/1
CCCFFFFFHHHHHJJJJJJJJJJJJIJJJJJJJJHIJJJJJJJJJJJJJJ
@4921471/1
ccgtttttaaactattttttcaatgccctaagtgagtatacatctattaa
+4921471/1
CCCFFFFFHHHHHIJJJJJJJJJJJJJJJJJJIIJJHIIJJJJJJJJJJJ
@2873415/1
accagaaacgggacttagccacaatctggtctggagagaagatcctcatc
+2873415/1
CCCFFFFFHHHHHJJJJJJJJJJJJJJJJIJJIJHJIJIJJJJJJJJJJI
@2185621/1
atcgaataacatttattaaacaaattacataaagcatttaaataactaat
+2185621/1
CCCFFFFFHHHHHIJJJGIJJIIIJJIJHGCHIGEHIJJGJEIEBGH@GG
@2186461/1
caataattaataatataacacggtcgctacagtcgtacttgtttgaagga
+2186461/1
CCCFDFFDFHHHHJIGGJJGJJIAFHIJJIIIGIGJJGIJJJJJJJIEIG
@4923283/1
ctaacttgaacagtgcgatgttttacaagggcaggttgaactcacaccat
+4923283/1
@@@FFFFFFHHHGIJJJ@EGGHHJJJJIJJJIJJJJICHHFHGHJIIGIG
@2187629/1
gtagcactgagtgacggcacctccgacactgaggtcacggtactcgcggt
+2187629/1
CC@FFFFFHHHCFHHJJIIJIJJJJIIJJIIIJJHJIJIJCFHIJJJHF?
@1481773/1
cttcacctgtggccggcggcacgcagacgccttgatgacctccactttga
+1481773/1
???;A=ABDDD;A@EE6C@:@AAD@A6@A<?@@A>;>9A@;A???AAAA;
@3553414/1
ggcgcttgtggtggtgcacgcgcttgggcagagggaatctgattgtgctg
+3553414/1
CCCFDFFDCDFAFH@C?GHCHIIIIFGGIGGEGGEAGIIIIGGGIHHIIF
@3553444/1
gcgaaggtgttgaggcgcttgtggtggtgcacgcgcttgggcagagggaa
+3553444/1
CCCFFFFDFHHHHJJJJJJJJIJJJJJJIJJJJJJJJJJJHHHFFFFDBE
@6971863/1
tgtcacggtagcactgagtgacggcacctccgacactgaggtcacggtac
+6971863/1
CCCFFFFFDHHHGJJIJJHIIJJIGGIIJJJJJJJIIJJJJJIIJJJHDH
@5606564/1
catacataataaaattagaggaagtaggtgctgggcctcttgtatgcgaa
+5606564/1
CCCFFFFFGHHHHIIJJJJJJGGHHJEGHGGIJIIEHIIGIIHIIIIIBF
@6286353/1
cctgagccatagcaaacagccactggcaatgtggatagctggacaaggca
+6286353/1
CCCFFFFFHHHHHJJJJJJJJJJJJJJJJJJEHIJJJJJJJJJJIHIJJJ
@1483050/1
ggaactgcttcacctgtggccggcggcacgcagacgccttgatgacctcc
+1483050/1
CCCFFFFFHHFHHGHGFGHHGGIIHIIIJFGGFHDDDBBDCDDCDCCDCD
@800131/1
cttggttgaacggaactccaatcctttactcgaatagtcttttctaactt
+800131/1
CCCFFFFFHHHHHJJJJJJJJJJJJJJJJJJJJJJJJJJJJJJIJJJJJJ
@5607088/1
ctgcgacaccttgtggctgtgacttgtagtcaaggtggagattttactat
+5607088/1
CCCFFFFFHHGHHJJJJJJIJJIJJFHIIHIJJJJDHIIJIIJJJIJJJI
@6286679/1
cttgggcagagggaatctgattgtgctgttgtggaactgcttcacctgtg
+6286679/1
@;=DDD:BD;F<AH?BBAE4:C@9C>9CE?G?:D?FEG@D?:?FGHG@FB
@800379/1
atagaatgttcgacgtgattctttaatttgacataacttttttatttatg
+800379/1
CCCFFFFFHGFHGIGHIJJIIJJJIJJIJIDIIJJJJIIJIJJJJJJJJE
@6973000/1
gacgatttcaccagtggtcttcttgaacttct
+6973000/1
@@@FDFFFFFHHHIGHIIEFHEIIJEICHIHI
@6973285/1
cgactgtcacacggtagcggaaggtgggt
+6973285/1
@@<DDDFD?FHFFGGGFGHG><F7CFHA0
@7663605/1
gtgctgggcctcttgtatgcgaaggtgttgaggcgcttgtggtggtgcac
+7663605/1
C@@FFFFFGHHHHGGGHIHGIGAFG?EHIGGGGEIIIJIHHE=FH@DHHH
@801109/1
ctgtggccggcggcacgcagacgccttgatgacctccactttgatgatct
+801109/1
@@CFFFFFHHDFFIIGIJJJFDHJGHHGEEEFFFEECEEDDDC@C>ADCE
@6287566/1
ggttttttaaactcatattttcatggtaccaagttatgaatttttcaaat
+6287566/1
@@?DFFDDDDFFFIII@FHCGHGGBECHHEGIGBEGGGGIIIIGHBCDGD
@7663802/1
cttagccacaatctggtctggagagaagatcctcatcttgtatagaggag
+7663802/1
@@@DDDDD?FADFBFBGFCFFFG;AFDG@FFIIIGFIEEEIIIII<DF?D
@801436/1
aggcgcttgtggtggtgcacgcgcttgggcagagggaatctgattgtgct
+801436/1
@CCFFFFFHFFFBHHEFHIDGGIHGGFIIIIIIIEFGIJJJIIIIIDEHH
@7664046/1
ggcgcttgtggtggtgcacgcgcttgggcagagggaatctgattgtgctg
+7664046/1
CCCFFFFFHHHHHJHIJJJJJJJJJJJJJJJJJJJHIJJJJJJJJIJJJH
@3554142/1
gcgaattttgcgatctgcgtggtagcgtactaccagcgttgatagattct
+3554142/1
@CCDDFFFHHHHGIIGIJIJGGGGHDGGEHGIIGDEHIHIGIJIEHIHII
@3554445/1
caccagtggtcttcttgaacttcttcaattgacgcaagaagtaccagaaa
+3554445/1
@@@FFFDDHHHHGEHGJGIIIIHHGHGGIIIEIIJGGHIJJBFHIJJJIJ
@7664526/1
gtcgagtagagccttagctgcggaatgcttagcttccttcttagagcgtc
+7664526/1
CCCFFFFFHGHHHJJJIJJIJJJJIJJJJJJJJJJJJJJJJIJJJJJJGI
@4924494/1
tgagtgacggcacctccgacactgaggtcacggtactcgcggtacatgtt
+4924494/1
B@CFDFFFHHHGHJJJJJJIJJJJIIIFGHGIJBFFHIHIJI=EDDEFFF
@4924553/1
tacataataaaattagaggaagtaggtgctgggcctcttgtatgcgaagg
+4924553/1
CCCFFFFFGHHHHJJJJJJHIIHJJJHHJJJJJJJJJJJJHIJJJJHHHJ
@3554898/1
gccttagctgcggaatgcttagcttccttcttagagcgtcccgtacccat
+3554898/1
CCCFFFFFGHHHGIJJJIJJJJIJJIJJJJJJJIIJJJJJJJJIJIJJJJ
@4924858/1
catacataataaaattagaggaagtaggtgctggg
+4924858/1
@@@BDADDFF?FFFCGEF>C@HB@EDB3CEGII>D
@2876849/1
cccatgtcacggtagcactgagtgacggcacctccgacactgaggtcacg
+2876849/1
@@@DDDDDHHHHDEG>GGIIIIAEBFEGABFHIGIIFIGIGGHCF;CHIG
@6288835/1
gttacctgcaacttggccaggttagggccaacagattgt
+6288835/1
@@@AD;A;D;F>FHIIE<C?C<<:F;F@;EBG=GEC9:0
@4924922/1
cggcacctccgacactgaggtcacggtactcgcggtacatgttgtgtaca
+4924922/1
CCCFFFFFHHHHHJJJJJJIHHIJJJHHJJJJJJJGHHJIIIJIJJHHHE
@2877152/1
tgacgcaagaagtaccagaaacgggacttagccacaatctggtctgg
+2877152/1
CCCFFFFFHHHHFIJJJJJJJIJJJJJJJJJJJJJJJJJJJJIJJJJ
@802714/1
gcagagggaatctgattgtgctgttgtggaactgcttcacctgtggccgg
+802714/1
@@CFDDDAFBFHFJGHIJGEHGHGGGIDGIIEHIEGHIJIGEDHIGIJID
@2877353/1
gcttgggctcgctctccgaagggagcttgcggccgatgacctcatactcc
+2877353/1
@CCFDFFFHHHHHJJJJJJJJJJJJJJJJJJJJJJIJHEHHFFFFFFEEE
@802904/1
cccgtttagcagcttcatccagaggcaagcgctccaagttgcttggaggc
+802904/1
@@@?DDDDFHF4DHEGGGDIGIHD;EFHIII<FEH@B<?DEGIBFHDHG;
@4925418/1
tgaggcgcttgtggtggtgcacgcgcttgggcagagggaatctgattgtg
+4925418/1
CCBFFFFFHHHHHJHIJAFHIJJJJJJJJJJJJJGJJJGFHHGHFFFFEF
@2877512/1
cgatacccaacaaatactaataataaaaacgatagaaaacaaataaaaac
+2877512/1
CCCFFFFFHHHHHJJJJJJJJJJJJJJJJJJJJJJJJJJJJJJJJJIJJJ
@803003/1
gctgggtctcttgtatgcgaaggtgttgaggcgcttgtggtggtgcacgc
+803003/1
C@CFFFDEHHHGHFBGHGHHGHIAFGHIGIIIJJIJGDHICGCHIICGGE
@4925696/1
atagagacgatttcaccagtggtcttcttgaacttcttcaattgacgcaa
+4925696/1
CCCFFFFFHHHHHJJJJJJJJJJJIJJJJJJJJJJJJJJIJJJJJJIJJI
@2877773/1
cagcatacataataaaattagaggaagtaggtgctgggcctcttgtatgc
+2877773/1
CCCFFFFDHGGHHJGGIJIJIIIJIIIFHIJHHIJIJJJJJJIJJIJIJI
@3555911/1
gtcggcataacgggccgcgactccgccctcttcctcgggttggaatgatt
+3555911/1
CCCFFFFFHHHHHJJJJJJJJJJJJJJJJHHHHHHFFFDADDDACDDDDE
@3556089/1
cttcacctgtggccggcggcacgcagacgccttgatgacctccactttga
+3556089/1
@@@DDDDBD?FFAF<1:?@GDHE/;AGHHHB>B>;CC@C@@@B;=A@>C3
@4925994/1
tcttgaacttcttcaattgacgcaagaagtaccagaaacgggacttagcc
+4925994/1
CCCFFFFFHHHHHJJJJJJJJJJJJJJJJIJJJJJJJJJJJJJJJJJJJJ
@803480/1
cgccatgccatgtaccacgcctgggatgccacccggcaccactcccgggt
+803480/1
CCCFFFFFHHHHHJJJJJJJJJJJJJJJJJJJJJJJJJJJJJJJJJJIJ;
@4926254/1
gcaaagataagatgaagaagaggagcaaatggaaaaaaaaattggtgaaa
+4926254/1
CCCFFFFFHHHHHJJJJJJJJJJIJJJJJJJJJJJJJJJJJ;F9F8;=EH
@4235241/1
attttgtttttctctgtgatctgtttcttggcatctatagatgtcggtgg
+4235241/1
<?@?DFDFGFFHBGIGEEAEFHHHIHCHIABAGEEHFHIADHGGGGD@FB
@803859/1
gcgatgttttacaagggcaggttgaactcacaccattcaatttaaaagaa
+803859/1
CCCFFFDFHHHHHJJJJJJJJHIIIHIJJJJJJIJJJJJJJJJIIIJJJJ
@4235657/1
gcacgcgcttgggcagagggaatctgattgtgctgttgtggaactgcttc
+4235657/1
@@@DFFFFHGGHGGIIGBHJFGHJJJJJJJHIGJCHGIJJIGHIGGHJGG
@2187663/1
gcaagaagtaccagaaacgggacttagccacaatctggtctggagagaag
+2187663/1
CC@FFFFFAFDHDIIIIGHG<FE>FFG@FAHGHGIEGBDGHDGGEDHE>B
@4235826/1
gccagatgccaaagttcttgatcttcactgggctcttctctgggatttcc
+4235826/1
CC@FFFFFFHGFDHIEGFHCFIIIIBFFHIEIIIFHIHHHIEHCBGGIDG
@4927105/1
cttggttgaacggaactccaatcctttactcgaatagtcttttctaactt
+4927105/1
CCCFFEFDFHHHGIJJJJGHJJJJJJIJJJJJJJJJJIJJJIJJJJJGIJ
@804357/1
cagtggtcttcttgaacttcttcaattgacgcaagaagtaccagaaacgg
+804357/1
@@@BDEDDHHFHHJJJJIIJGGHJGGHEFHHGJJIIGG?DHIIGJGIICH
@804438/1
agaaaagtgctgtctgtacattgaaaataaaaataaaaaaaatagcaggg
+804438/1
CCCFFFFEHHHHHJJJGHIJJJJJJJJJJIJJJJJJJIJJJJJJJIJJJJ
@4236474/1
gttggtcttggttgaacggaactccaatcctttactcgaatagtcttttc
+4236474/1
@@@DB2=ADDF?CFEHI@@:CGCEEFH<CFGCF?FBDD=DDGCDFCDGG8
@4236525/1
taataaaattagaggaagtaggtgctgggcctcttgtatgcgaaggtgtt
+4236525/1
@@<BABDFHHFHHGIGHIIJII<ABHDHJJJIIGJE?DGIJJFGGIBF?D
@804939/1
gccatattcaaatgggaagtggtgataaagataagtataggctcaaaacc
+804939/1
;7@DDBD?FHHFAHII<;=<IFFEGFFHE9<CHGGG9EFHIDC;FEGIHH
@804949/1
gtggtgcacgcgcttgggcagagggaatctgattgtgctgttgtggaact
+804949/1
BCCFDFFFHHHHGJJJJJJJJJJJJHBGHJJJIJJJJJJJJJJJJJIJJJ
@4236967/1
cctggctcccatgtcacggtagcactgagtgacggcacctccgacactga
+4236967/1
@@CFFBFFHHHHHFHHIGEAFHCHHHIFHIDHGIGHGIGIJIGGHIJIJE
@4237008/1
gctctgtgcctggctcccatgtcacggtagcactgagtgacggcacctcc
+4237008/1
CCCFFFFFHHHHHJJJJJJJJIJJJJJFHIJJJJJJJGHIJJJIJJJJJJ
@2189357/1
gggaactcttcaaaaatcaacataatgagctctgcgtttgaatttaatag
+2189357/1
=?;?DD8BFHGHHIIHGGHEGHIGHGG9<EHIGIIIHGGEGGHIIIF@GG
@2189648/1
gttcaagttaaccgcaatgttggagcttggtacaaagcaaaggtcgggca
+2189648/1
@@@DDDDDHFHFFEB@?EDEF<A3CBDGH=:?DBBDGHFFBAG?D?D<GI
@93931/1
ggtgctgggcctcttgtatgcgaaggtgttgaggcgcttgtggtggtgca
+93931/1
CCCFFFFFHHHHHJJJJJJJJJJIIJGHHHJIJJJJJJJJIJJIJJHIII
@4237404/1
ggcctcttgtatgcgaaggtgttgaggcgcttgtggtggtgcacgcgctt
+4237404/1
CCCFFFFFHHFHHJJHGIJGHHGJJJJIIJJJJHIJFHIFGIJJJJHHFD
@805733/1
gtagcactgagtgacggcacctccgacactgaggtcacggtactcgcggt
+805733/1
C@CFFFFFHGHFFIIJGIGEIIIIJJJJJJJJJIFGIGGIFGGIJIIHF8
@4237526/1
cgcgcttgggcagagggaatctgattgtgctgttgtggaactgcttcacc
+4237526/1
CCCFFFFFHHHHHJJJJJJJJIJJJJJGHIJJIJJIJJJJJJJJJJJJJJ
@4237534/1
ctcatcttgtatagaggaggcttgggctcgctctccgaagggagcttgcg
+4237534/1
CCCFFFFFBHHHGCGGIGHFGIHGHIII@G?FFGGGGIHJJI<AB@FAHB
@2190386/1
gtgctgttgtggaactgcttcacctgtggccggcggcacgcagacgcctt
+2190386/1
CCCFFFDDFFHGHJJIJJJJJJIJE@HGHGGHIAHHIFFFDCB@BDDDDD
@2190443/1
tctctgtccaggcactatattgcagacctccagtggtaggtatgtatgtt
+2190443/1
CCCFFFFFHHHGHIIJJGIJJJJJJJJJJIJFJJJJIJJIDHIJHIJIIJ
@6290026/1
aggtgctgggcctcttgtatgcgaaggtgttgaggcgcttgtggtggtgc
+6290026/1
?@@=DDFFHHGHHJJJJHIJJJJIJJI?FGHIJJJIJJIJJIIJIJJHHI
@95112/1
ctgggcctcttgtatgcgaaggtgttgaggcgcttgtggtggtgcacgcg
+95112/1
CCCFFFFFHHHHHJJJJJJJJJFHIIJJJJJJJJJJIJJJJJHHIJJJHH
@1485132/1
gtaattcgtagctttctttagttttaagttagttttcatcttaagttcgg
+1485132/1
B@@DDEEFHFFDGJGJJIJHIJIJJIHHHGGIHIIJJJJIJJJGHIIHHJ
@6290390/1
ctggactagtaaaatacatagtttcactacacaagtgatacactgatttc
+6290390/1
CCCADAFDDCBDHIEGHGGGGFBHFFHIIIIIEIICFAHHIGGG<9DHEH
@2190993/1
ggaggagtgagagtctggccagtctttagaagatgatggtgtttgtcttg
+2190993/1
?@?DD=DBDFH?CAEBGHIGGGFGHDHIGIIII@GAFFF?DDFGI?DHGA
@95538/1
ctgttgtggaactgcttcacctgtggccggcggcacgcagacgccttgat
+95538/1
@@@DDDBD=FFHHGIGI@HGIC;FH@;BGG>HGGIHHEBE?CBBB?BAA>
@2191462/1
gctctatgggacaaagtagctgtatttctttggattttaatttagaaaat
+2191462/1
CCCFFFFFHHGHHIIGGHIJIIIJIJJJJJJGGGIJJJJIIIIJIFGECF
@96011/1
ccctaatagagacgatttcaccagtggtcttcttgaacttcttcaattga
+96011/1
CCCFFFFFHGHHHJGIJJJJJJJIGIIGIGIJIJHIJJJJIJJJIGIIGB
@96066/1
acggtactcgcggtacatgttgtgtacacctgagcgagactcataacgca
+96066/1
@BCFDFFFHHHHHHHJJJJJJJJJIIJIIIJJJJJJIJJJJJJJJJJJJI
@2191879/1
tcttcttgaacttcttcaattgacgcaagaagtaccagaaacgggactta
+2191879/1
B@CFFFFFHHHHHIJJJJJIJIIJJJJJJIJICGGGIJJIJJJIIGIIII
@4238988/1
ctcttgtctgtgttgttgcacgcgcacggtggcggcgtaccgcgaggggt
+4238988/1
CCCFFFDDHFFHHJIIJGIIIJIIIEIGJHIIJGIGFDDDDBBBBBDDD@
@2192234/1
ggtgatcgaacatcatgtcttcaaactccactatcatctctttctttgga
+2192234/1
@C@FFFFDFADFHIIGIFEHHFFHGIHIGIGIGHIIIIIIIIHIIIIIIB
@807396/1
gtgagcacgggctctgtgcctggctcccatgtcacggtagcactgagtga
+807396/1
CCCFFFFFHHHGHEIIIJIIJGHHIJIJJJJJJIJJJDHIIIIJIIIGIG
@2192465/1
cggcacctccgacactgaggtcacggtactcgcggtacatgttgtgtaca
+2192465/1
?@77??DBHHF>??1CG<GIFEEHGG??@FC?FFE6;A>F>@DHIGHE9E
@6291624/1
caccagtggtcttcttgaacttcttcaattgacgcaagaagtaccagaaa
+6291624/1
@@@FDDDDHFHHHJIJJJJJFGIJIJIEIIIJIIJJGIJJI9DGGIGGEH
@4239631/1
ctcgaatagtcttttctaacttgaacagtgcgatgttttacaagggcagg
+4239631/1
CCCFFFFFHHHHHJJJJJJJJJJJJJJJHIJJJJJIJJJJJIJJJJJJJJ
@6291807/1
ggcagagggaatctgattgtgctgttgtggaactgcttcacctgtggccg
+6291807/1
CCCFFFFAHHDHH>FGGICEHGIIIIIGHIIIIIIIHIIIIIIIGIIIGI
@2192702/1
tacagttagaaatgttacaacctctatactttgcattaaaataatgccca
+2192702/1
C@CFFFFFHFHHGIJJIJIIJJJJJJJJJJJJJIJJJIJIJJJIJJIJJJ
@7665552/1
cagtggtcttcttgaacttcttcaattgacgcaagaagtaccagaaacgg
+7665552/1
@@@BDDDDHHHHHGIIEGGECGICGGEBFGEGDFHGII?DGEHGCGHIII
@808000/1
cagcatacataataaaattagaggaagtaggtgctgggcctcttgtatgc
+808000/1
CCCFFFFFHHHHHJJEHIJJJJJJJJJGIJJFHIJJIJJJJJJJJIIJJJ
@2193152/1
gcctcttgtatgcgaaggtgttgaggcgcttgtggtggtgcacgcgcttg
+2193152/1
@@@DDDD?FHHF>FHAF<<AA@DDGE=ADFHD9B@?D;7;CF3;;AE9B=
@808249/1
gcctcttgtatgcgaaggtgttgaggcgcttgtggtggtgcacgcgcttg
+808249/1
CCCFFFFFHHHHHJHIJJHGHHJJJJJJJJJJHIJHIJFGHJJJJJHFFD
@4240652/1
ctggagagaagatcctcatcttgtatagaggaggcttgggctcgctctcc
+4240652/1
CCCFFFFFDHHFHHDHHIIIJGIIDGIJIIGGHGIJJBFCCGDEGGEHHG
@4240656/1
catacataataaaattagaggaagtaggtgctgggcctcttgtatgcgaa
+4240656/1
@@@DDDEBBFFHBHGGHIFHIHCHIEHGAFEHIIIDHGIGIIGEHH@FHI
@808767/1
tggatggagtgagcacgggctctgtgcctggctcccatgtcacggtagca
+808767/1
CCCFFFFFHHHHHJJJJJJJJJJJJJJJJJJJJJJJJJJJJJJJJHIJJJ
@7666323/1
gttgattttggaatgttttacattggatccgacaaatgttcaaattaaag
+7666323/1
CCCFFFFFHHHHHJJIJJJJJJJJJJJJJJJJJJJJJJIIJJJJIJJJJJ
@808793/1
caactactaataaattaaaaattaattaaaaaaacattgtccagcggaca
+808793/1
CCCFFFFFHHHHHGIJJJJIJJJJJJJJJJJJJJJJJJJIJJJJJIJJJJ
@4241050/1
gtggattttaatgttattattacagcatacataataaaattagaggaagt
+4241050/1
@@@FDFFFGHBHHGGGHIHGIHJJFEHGIEEIIJJICHGJJJJIGIIIIH
@6293094/1
aaccgattgacatgaaacaaacactaaatgcaaatttaagcatcccacaa
+6293094/1
@@;BDDDDHDH?HGHIGIIGJIJJGHIEIJIIJHGGIJIJGIGGGIJGII
@809138/1
ctgtggccggcggcacgcagacgccttgatgacctccactttgatgatct
+809138/1
@@?DDDFDHDHFHIJIJIGIJGIIGGHGDFEFDFECDECCCCDDDCDEDC
@7666700/1
atcacaacgtcatttaatataaaatacatttatatccgatatttttagca
+7666700/1
CC@FFFFFHFHHHIJIJJJIIJIJJJJJJJJGGHIIIJJJJJJIJJIGGI
@6293342/1
cttcacctgtggccggcggcacgcagacgccttgatgacctccactttga
+6293342/1
<@@DFDDBF?DFFIIIGGHGIIGBBHIGHHFDEEECEEEECCB?C@AACC
@2878396/1
gttcgacatcgacataacaataacccctgctattttttttatttttattt
+2878396/1
CC@FFDFFHFHHHJJJJJIIFGGGIIIIBGGIIIIIIJIJGIIJJIIGII
@6293382/1
ctgtgatctgtttcttggcatctatagatgtcggtggcgcacag
+6293382/1
??@DB2B?FHF<D?C?:<:FFGGHI9:BF?A@EG8@0?DDH<G;
@6293383/1
taagaggtgttacctgcaacttggccaggttagggccaacagattgtttg
+6293383/1
CCCFFFFDFHHHHJJJJJJJJJJJJJGIIFHIJJJJJJIJIJIJJJFHII
@6974841/1
ggcaaatttttggttttaaccacatagttcccgatttcgcgggatctctt
+6974841/1
CCCFFFFFHHHGHIJJJJJJJGIJJJJJJJJJJIJJJJJJIIJJIHHHHH
@7666944/1
tcaaagatgaaaaagtgccactgaacgaaaagggtacaataattaataat
+7666944/1
CCCFFFFFHHHHHJJGHIJGIJJJJJJJJJJJJJHGIJJJJJJJJJJJJI
@7666949/1
atgcggcaaacgcctattaacattatcatcgttctcagcatggtaagaag
+7666949/1
CCCFFFFFDHHHHJJJJJJJJJJJJJJJJJJIJJJJJJJJJJJIIIJJJJ
@6974910/1
caaatttcaaccaaatccgtcaaatagttacggagattaatggtataagc
+6974910/1
@@@FFDD?FHFHHIIIDBEAF?@FDAHAFECGGIIIII@?FGI?GGHEHA
@6293601/1
cttgaacttcttcaattgacgcaagaagta
+6293601/1
=?@BDE?DDDHHFGIIFHDB<<@:@F:CF<
@99000/1
gcactgagtgacggcacctccgacactgaggtcacggtactcgcggtaca
+99000/1
CCCFFFFFHHHHHJJJJJJJJJJJJJJJJJJHIJJJJGIJJJIJJHHFFF
@1485913/1
ctggacaaggcactggcaacgaccaatcatggacttttcttcaatatcca
+1485913/1
@@@A?DFFFDHHHJEEGIIJIJIJIIGHHIJGCEHHGHIJIJIIJJJJIG
@99135/1
gtggttcctctgcacttggtggtccacaaacattataatagcgttgtcta
+99135/1
CCCFFFFFHHHHHJJJJJJIJJJJJIJJJJJIJJIIJJJJJIJJJJJJJI
@809698/1
gtgctgggcctcttgtatgcgaaggtgttgaggcgcttgtggtggtgcac
+809698/1
CCCFFFFFHHHHHJJJJJJJJJJJJEHHHJJJJJJJJJJHIJFHIEHIJJ
@1486165/1
gagggaatctgattgtgctgttgtggaactgcttcacctgtggccggcgg
+1486165/1
CCCFFDFFHHHHHJIIIIIJJJJHGGGIJJJIIIIJJJJIJJJJJJJJJH
@2879101/1
atacataataaaattagaggaagtaggtgctgggcctcttgtatgcgaag
+2879101/1
CCCFFFDDHFHGHIJJJJJJGIIJIJJJIGGIHIGHHGGIJGDIIJIHGG
@4928463/1
gcaacatataagttcttttagatatcatacacttctagaggccatagaac
+4928463/1
CCCFFFFFHHHHHJJJIJJJJJJJIIJJJJIIJIIJJJJJFIHJJIJJGI
@6294188/1
ggagtgagcacgggctctgtgcctggctcccatgtcacggtagcactgag
+6294188/1
??<DA;DBF>ADAFDGEEH<<99E@=FDEFACBF?@??F>F=:CFIIE<@
@810111/1
gtggattttaatgttattattacagcatacataataaaattagaggaagt
+810111/1
@@@DFFFFHHDHHIJIJJIJJIJJIJIJJJJJJJJJJIJJJJIGIJJJID
@6294228/1
cgtcactattctaggattgtgtaggtaatatt
+6294228/1
@@@AD?DDC:<A?E><AEFHGDHEF33:CCF>
@6975733/1
gcacgcgcttgggcagagggaatctgattgtgctgttgtggaactgcttc
+6975733/1
CCCFFFFFHHHHHJJJJJJJJJJJJJHJJJIJJJJJJJJJJJJJJJJJJJ
@1486603/1
tgtggaactgcttcacctgtggccggcggcacgcagacgccttgatgacc
+1486603/1
?@@;DDBD?FHFBB<BFBBHHAG@FG:FHBHBHFFED;=>ABBCCCC@CC
@4928808/1
gtccatccacggctttttccagatccactcttgctccatggtccaggagc
+4928808/1
CCCFFFFFHHHHHJJJJJGIGJJJIJJJJJJJJIIJJIIIJJJIJJJIII
@1486925/1
ccttattataaaaggtataaatattcctgccaccaataaatcgttttaac
+1486925/1
CCCFFFFFHHHHHJJGGIJJJJJJJJJIJJJJJJJJJJJJJJJIJJJJJJ
@2880000/1
gtggattttaatgttattattacagcatacataataaaattagaggaagt
+2880000/1
CCCFFFFFHHGHHHIIJJJJJJJJJJJIJJJJJJJJJJJJJJJJJJGIJD
@5609937/1
attgttatgtcgatgtcgaacccaaaaatgtaattaactttatttttgtc
+5609937/1
BCCFFFFFHHHHHJJJJJJJJIJIJJIIIJFHIIJIIGHIJJJJJJJIHI
@4241623/1
ctcacgaaagtttccatgttctatttacctatcttgagttttacagtttg
+4241623/1
@@@DDDDDHD<AFFHABFFGGHEHIIHIIGHHIIBE>A?FBFG??B???<
@2880295/1
tggagcttggtacaaagcaaaggtcgggcagttcgtcaacaagacattac
+2880295/1
CCCFFFFFGHHHHIJJJJJIJJIEHHJJJIJIIJJHIIJIJJJIIIJJJJ
@4241760/1
aggtgctgggcctcttgtatgcgaaggtgttgaggcgcttgtggtggtgc
+4241760/1
@@@DDDFDHBBFHIGGIGHIJJJJDAH?FGHGCEHGIGDGHBHI=CE;C@
@3557799/1
ctctatactttgcattaaaataatgcccattttcacaggcaagggatcct
+3557799/1
CCCFFFFFHHGHGJJJIIIJJEGIJHJIJIJJJJJIJGGIJJGGGGIIIG
@4929849/1
ggagtgagcacgggctctgtgcctggctcccatgtcacggtagcactgag
+4929849/1
@?@DDDDADFBH:<@DG@HIIGIIGCGGG?GGHIEHGIIG7?D=BAFCBF
@811194/1
cgggacttagccacaatctggtctggagagaagatcctcatcttgtatag
+811194/1
??@1?DDFGDFHFIGGGGGIGFFEGGCGGBCEF@EHGGIEHIIIHGGHBB
@3558246/1
agatgactgtgcatccttgctagtaagtcctgagccatagcaaacagcca
+3558246/1
:18?D:?B>FFDFBBFFFBEHAAHHHFA?4FH>C<E3E<EED9:?8?B??
@2881053/1
tggattttaatgttattattacagcatacataataaaattagaggaagta
+2881053/1
@@@DDDDDFFHHDGGGHIIIJJIJJGJFIGIJJIJIJIGIHIIIGEGI?D
@6295575/1
agtaacttcaaatgattgctcagatgcaatttcttgcaagaattgcacaa
+6295575/1
CC@FFFFDHHDDDEGIJGIIIJIFHEHCHGJIHGGBGDFGGGIJFGI<GI
@3558443/1
cagccagatgccaaagttcttgatcttcactgggctcttctctgggattt
+3558443/1
CCCFFFFFHHHHHJJJIJJJJJJJJJJJJJJJJJJJJJJJJJJJJIJJJJ
@811552/1
gcactgagtgacggcacctccgacactgaggtcacggtactcgcggtaca
+811552/1
@@@FDDFFCCFFHIIIJIHGIGGIJJGHIJEBBGHHIFFHHIGHHH4=?D
@4930547/1
gctgtctgtacattgaaaataaaaataaaaaaaatagcaggggttattgt
+4930547/1
CCCFFFFFHHHHHJJJJJJJJJJJJJIJJJIJJJJJJIIJIJJFHIIJJH
@811809/1
tgttttaatagtaagtacgagtacagtctagggtaaatatatagatacaa
+811809/1
CC@FFFFFHHHHHGIFHHIJFCFGHIJGIIIIIFEGGGGIJJJJIJIJFG
@6295937/1
gtttctgttcctgtccccatctgaggaatagtattgttaaatcaaaccaa
+6295937/1
?@@FFDDFADFDHCEGFBFGHIHBF?GGHDIAEGGIEECBFHHHDAGGDG
@6296012/1
cctggcatcagttacaatgtttgagtacttagttacttgttattgcttta
+6296012/1
8:?ADABD3C<FDFDFBGBAEIF>D3:A<BHEBEAFEBG???CCD?FGBD
@811988/1
cgtcgaacactattctatgcttataccattaatctccgccactatttgac
+811988/1
@@@DDFFFHFBAFGBGEHCHIIIIGIEGGGIIIEGGEFHGHHIIIIGGII
@4243126/1
gtggattttaatgttattattacagcatacataataaaattagaggaagt
+4243126/1
@@BFFFFFHHHHHHIIJJJJJJJJJJJJJJJJJIJJJJJJJJJJJJJJJH
@4243242/1
ggcagagggaatctgattgtgctgttgtggaactgcttcacctgtggccg
+4243242/1
@@@FFFDDA@FDHGGJIJIJGGIHIB@CG?<EBGHEIIJJJJIIJIIBHG
@2193361/1
attgacatgaaacaaacactaaatgtaaatttaagcatcccacaatatat
+2193361/1
CCCFFFFFHGHHHJJJJIJJIIJIJFHIEHIJJIJJJJJJJJJJJJJJJJ
@4243299/1
gtgctgttgtggaactgcttcacctgtggccggcggcacgcagacgcctt
+4243299/1
@@@DDD4A?ACA?EHHIHHIHGE@@ECEHEC@<0@F/=:BDCCCB>8=AB
@4931251/1
gaatctgattgtgctgttgtggaactgcttcacctgtggccggcggcacg
+4931251/1
?;=DDDDDD>AFHHGIIIAEHB3<EG9C@DCCF@?CB@AFGIGAFB<<>A
@812201/1
ggcgcttgtggtggtgcacgcgcttgggcagagggaatctgattgtgctg
+812201/1
C@CFFFFDCFHFHGFGHGFHGGIHIIJJJJJGIIJHJJJJJJJJJHHIIH
@4243517/1
gtcacggtagcactgagtgacggcacctccgacactgaggtcacggtact
+4243517/1
CCCFFFFBDHFFHJJIJCHIIIGJJJJGIJIIIDIJJJJJFHHJJI@AHH
@4931476/1
gcctggctcccatgtcacggtagcactgagtgacggcacctccgacactg
+4931476/1
@@CFFDFFDHFH>GIIJJJIHGHIJJJGGIGHHIGIJGHHGGIJJIIJIJ
@6296430/1
tgctgggcctcttgtatgcgaaggtgttgaggcgcttgtggtggtgc
+6296430/1
@@CDDADFHHHHFJIIJJGIGHIIGGCEGGIGHJJJJFIEF@FG@DG
@99775/1
gacgatttcaccagtggtcttcttgaacttcttcaattgacgcaagaagt
+99775/1
CCCFFFFFHHHHHJJJJJJJJJJJJJJJJJJJJJJJJJJJJJJJJJJJJF
@4931670/1
cagcatacataataaaattagaggaagtaggtgctgggcctcttgtatgc
+4931670/1
CCCFFFFFHHHHHJJJJJJJJJJJJJJJJJJJJJJJJJEIJJJJJIJIJJ
@4931706/1
ctacagattaatgaaaaacagtggatacttacttgtgtgataccacaata
+4931706/1
CCCFFFFFHHHHGJJJIJJIJIIJGGIJJJIHJIIHGIIIIJGIIIGIJF
@99986/1
ttattaaattaatcgcacttctttgttttatttaaaaagcttaagttgaa
+99986/1
CC@FFDDEHFBHHIGIJJJIGGGGGIJIIIIIJIIIGIFHHIJGDDGDGC
@812684/1
gtggtcttcttgaacttcttcaattgacgcaagaagtaccagaaacggga
+812684/1
BB@1BDFFHHHHHJJJJJJJJIFJJJJJJJJJJJJJCGGHIHGGIJJIIG
@100464/1
tgcacgcgcttgggcagagggaatctgattgtgctgttgtggaactgctt
+100464/1
@@@DDDDDDCFHFHDDHHGDD??FB@GGGHG?DHGHICHBFDFBCHDFDH
@2194549/1
ggcctcttgtatgcgaaggtgttgaggcgcttgtggtggtgcacgcgctt
+2194549/1
CCCFFFFFHHHHHJJIHIJGHIJJJJJIJJJJJHIJHIIIIJIJJJHHFD
@813041/1
tctcagcatggtaagaaggtggcggccagaatctagacatgcacaactct
+813041/1
CCCFFFFFHHHFHIJJJJJHJJJJGIIJJJJJIJJIJJJJJJJJJJJJJJ
@6297404/1
ctcgaatagtcttttctaacttgaacagtgcga
+6297404/1
@?@DDDDD>2A2ACCCDGFB?HAEF<AFFFFGE
@2195202/1
tctgcaatcctgcctcacatgattcatccacaaattccaacccttgcgtt
+2195202/1
CCCFFFFFHHHHHJJJJJJJJJJIJJJJJJJJJJJJJJJJJJJJJJJJHJ
@1488387/1
ctgggcctcttgtatgcgaaggtgttgaggcgcttgtggtggtgcacgcg
+1488387/1
CCCFFDFFHHHFHIIIIIAAFE<CEGIIIIHHIIIIIIIIIDFFGGIIHE
@6297727/1
ggagagaagatcctcatcttgtatagaggaggcttgggctcgctctccga
+6297727/1
@CCFFFFFGBDHDGIJJJGIHIJJJJFIIGHEIGGFEGHJGGFDFGGII<
@6297958/1
gaaaccgcatccaactcggatcagccgtttctgagattagcgcgcac
+6297958/1
CCCFFFDDFHGHHIIGIIIIIJJIBHIGHHIGGICGEGIFHGGGGFF
@813749/1
aggttctaaactatatctgtaccaaatttcaaccaaatccgtcaaatagt
+813749/1
@CCDFFFFHHHHHJJJJJJHIJJJJJJJJJJJJJJJIJJJIIIDGHGHIH
@1488707/1
gtacagacagcacttttctacgattttattatatgtatag
+1488707/1
@??DDADD?FH>;EFGIIEIEB<:F?EHGGG<FH91:C99
@1488723/1
gttgaacggaactccaatcctttactcgaatagtcttttctaacttgaac
+1488723/1
CCCFFFFFHGHHHJJIJJJIJJJJJJIJIIJIJIJJJIJIJJJJJJJIFI
@6298087/1
ggtgttgaggcgcttgtggtggtgcacgcgcttgggcagagggaatctga
+6298087/1
?@1AA?;DAB?F@:?C89EGFFCB4?FA@?FFIIC@CE@D9A6B;BDD@C
@101697/1
cacttcacgacgcttcagcagagtgcacacaatggtgaactggcgttcat
+101697/1
@@@?DADDHFFAFGGIIIIIIAFCFDHIDGDBGDGHG<FGIGEAHGIGHI
@814105/1
ggcaaatttttggttttaaccacatagttcccgatctcgcgggatctctt
+814105/1
CCCFFFFFHHHHHIJJJJJJJJIJJJJIJIJJJJJJJJJJJJIIHHHHHF
@102097/1
ggagtgagcacgggctctgtgcctggctcccatgtcacggtagcactgag
+102097/1
@@<DBDDD?BDAA>FHEHGDHHDH@EFHCHGC@GBFGEGG?DG@EHEGIA
@2196212/1
gtggaactgcttcacctgtggccggcggcacgcagacgccttgatgacct
+2196212/1
CCCFFFFFHGHHHJJJJJJIJJJJJJJJJJJJJHHFFFDDDDDDDDEDDD
@2196295/1
ccttgatttggtaaagcttgctgcccgcctagcgaggaaacgcggccgcc
+2196295/1
CCCFFFFFHHHHHIJJJJJJJJJJJJJJJJJJJJJJJJJJJJJJJHFDDD
@1489392/1
ctcataacgcagccagatgccaaagttcttgatcttcactgggctcttct
+1489392/1
CCCFFFAFFHHDDGGIEEDFIGGEGIIGIGIGHIIIIGIIFCEGEHGGIJ
@6298788/1
ccacaatctggtctggagagaagatcctcatcttgtatagaggaggcttg
+6298788/1
CCCFFFFFHHHHHJJJFIGIIGIJJJJJJJJJJJJHIIIJHJJIJIJJJ@
@7668534/1
cacctgtggccggcggcacgcagacgccttgatgacctccactttgatga
+7668534/1
CCCFFDDDDHHHHJJJIJGIIJJIGGGHHFFFDDEEEEEDCCCDDC@CCD
@7668548/1
gtagcttggtagtttttcctttaattg
+7668548/1
@=?DDFFFACFAAAFGHIHHBHHIDH4
@1489786/1
ctctagccgacacgattatgaagacgaagcggacgtcacggtaagcattc
+1489786/1
CCCFFFFFHFHHHJHIIIIGHGIIIJIGGIHIIGIEGIHHFFFFFFEEEC
@1489938/1
ttgtgaaactgcgacaccttgtggctgtgacttgtagtcaagg
+1489938/1
?@@DDDD;CFF>D<GGEHEIIHHGDIHDDDDCGDHBHIEHIBB
@814982/1
ctgtggccggcggcacgcagacgccttgatgacctccactttgatgatct
+814982/1
?@@4ADDF@D>FHGIAGHIGFHBEEHFF@;@@?C>ABEECCC>@;>5@AD
@6976167/1
cctgggatgccacccggcaccactcccgggtgaggatgcactacatttcc
+6976167/1
CCCFFFFFHHHHHJJIIIIIJIJGIIIJJJFHIJJGFIJJJIJIJIJIII
@1490243/1
gtgctgggcctcttgtatgcgaaggtgttgaggcgcttgtggtggtgcac
+1490243/1
CCCFFFFFGHHHHJJJJJJJJHIIJCGHIJIJJJJJJJJJJJIJJGHIJJ
@7669285/1
agcaggggttattgttatgtcgatgtcgaacccaaaaatgtaattaactt
+7669285/1
@@@FFFFFHFHFHIJIJJJHIIJJIFGGIJJJJIJGGGHJBGHIIJGHGI
@1490586/1
tctaaactatatctgtaccaaatttcaaccaaatccgtcaaatagttgcg
+1490586/1
C@CFFFFFHHFHFGGEGHIJJIJJJJJJIJJIGIFHIDGDFDB<BFHGIE
@1490641/1
tgctgggcctcttgtatgcgaaggtgttgaggcgcttgtggtggtgcacg
+1490641/1
@@?DFDFFDFFADGGGIIHIIGII9CEGFI9CDHHIGG2=CHC;55CDE=
@2881583/1
gccgtcagaacctgatagaaacggttggcgttaggtatatacaagaacaa
+2881583/1
CCCFFFFFHGHHHJHJJIJJJJJJHIIJJJJJJIJHGIIJJJIJIIJJJJ
@6300279/1
cctctttacaagtagactcatctttag
+6300279/1
??1ADDD;?8DD<<<AC4ACF<3<<AD
@7670000/1
acgggctctgtgcctggctcccatgtcacggtagcactgagtgacggcac
+7670000/1
CCCFFFFFGHHHHJIGIIIJJJIIJJIJJJIIJJJGIJJIIBHIJIIJIG
@104185/1
agcgagactcataacgcagccagatgccaaagttcttgatcttcactggg
+104185/1
CCCFFFFFHHHHHJJJJJJJJJJJJJJJJJJJHIJJJIJJJJJJJJJIHJ
@816173/1
ctggatggagtgagcacgggctctgtgcctggctc
+816173/1
@?@D?A;DDDFFFB@GFBFB6E3?F?D<FFIIB@:
@1491519/1
ctgttgtggaactgcttcacctgtggccggcggcacgcagacgccttgat
+1491519/1
CCCFFFFFHHHHHJJJJJJJJJJJBHIJJJJJJIJHHFFFDEDBDDDDDD
@6300560/1
ccacgcctgggatgccacccggcaccactcccgggtgaggatgcactaca
+6300560/1
1???;DAAA:D33C>BDEEE<E8CC@DDBDDIIIDAD>=AAE;@7@D9==
@5612201/1
aggtgttgaggcgcttgtggtggtgcacgcgcttgggcagagggaatctg
+5612201/1
?@BBDEFFHHHHHJJJJJJIIIJGHIJJJJJJIJJJJJJJJHHHFFFFEE
@7670361/1
gggaatctgattgtgctgttgtggaactgcttcacctgtggccggcggca
+7670361/1
@@@DDDEFFHHHHGGGJJIIJHIIIIJJJJJIHHIIJJJIFIJJIIGHFC
@1491880/1
agcggaaggtgggttcgtgaatcatgccctcaatctgcaccagttcatat
+1491880/1
CC@FFFFFHACFHEFHJGGGGEGIGHIIJJJIJJJJJIIJIGIJJJGIJJ
@2882411/1
gttgtggaactgcttcacctgtggccggcggcacgcagacgccttgatga
+2882411/1
CCCFFFFFHHHHHJJJJJJJJJJIJJJJJJJJJJHHFFDEDDDDDDDDDE
@2882515/1
atctggttcatacggcgcgcggtcgcctccttgatgcattgcgtcagaat
+2882515/1
CCCFFFFFHHHHHJJJJJJJJJGJIJJIJJIJGHHHHHHHFFFDDDDDDD
@4932261/1
acataagtaacttcaaatgattgctcagatgcaatttcttgcaagaattg
+4932261/1
CCCFFFFFHHHHHJJJJJJJJJJJJJJJJJJJJJJJJJJJJJJJJJJJJJ
@2882649/1
tcagatgcaatttcttgcaagaattgcacaaagttgaagtccttgttgtt
+2882649/1
CCCFFFFFGHHHHJJJJJJJJJJJJJJJJJJJJJIJJIJHHIJJJIJJJJ
@1492164/1
cgggttggaatgattctggtgggttgtcctgcagagcttgccacatcttg
+1492164/1
@CCFDDFFDHHHFIIJJIICGHIEFHIIIIIIJIIJHJGGIIIIHJIJII
@3559772/1
agcacgggctctgtgcctggctcccatgtcacggtagcactgagtgacgg
+3559772/1
@@@DDD<D<F??:<ACEGCFAFFEFIIB??DCD@GEEIIIFCDE8=FCB4
@3560199/1
gttgtggaactgcttcacctgtggccggcggcacgcagacgccttgatga
+3560199/1
@CCFFFFFHHHHHJJJJJJJJJJJJJJJJJJJJJHHFFDEDDDDDDDDDE
@7670849/1
ccctgatagagacgatttcaccagtggtcttcttgaacttcttcaattga
+7670849/1
CCCFFFFFHHHGHJGGIJJIIJJJHIJJJJJJJJIJJJJJIJJJJJJJJJ
@1493118/1
caccacagttccagtctcaggcacattgccattagtagactgatcagccg
+1493118/1
CCCFFFFFHHHHHJIJJJJJIGJJJJJJJJJJJJJIIJJJJIJJJIJJJJ
@1493187/1
gtcttcttgaacttcttcaattgacgcaagaagtaccagaaacgggactt
+1493187/1
CCCFFFFFHHHHHJIJJJJJIJJJJJJJJIIGIGHIJJJJJJJJJJIJJJ
@3560877/1
gtccgtttttaaactattttttcaatgccctaagtgagtatacatctatt
+3560877/1
BBCFFDFFHHHHHJJIIJJIJIJJGIIGIIJJIIGGHIGGHJJJJJJJJJ
@2884018/1
ggccttgattttataatttagagacacgtgtacatttcgagagaacaaat
+2884018/1
BC@FFFFEHHHHHJIIGJJJJJIJJJJJFHHHIIJJJJJJGIGIHIJJHH
@2884358/1
cgaaggtgttgaggcgcttgtggtggtgcacgcgcttgggcagagggaat
+2884358/1
@@?DDDDDHHHDHIBHIGGCFHDHGI?FHEGGIGIGH?CCGAEA?DF<AB
@7671220/1
aaacagacaaacagacaaacagacaaacagacaaacagacaaacagacaa
+7671220/1
C@CFFFFFHHHHHJJJIJGIJJJIJJJJJIJIJJJJIJIJIJJJJIIIJJ
@2884552/1
cttgatttggtaaagcttgctgcccgcctagcgaggaaacgcggccgcca
+2884552/1
CCCFFFFFHHHHHJJJJJJJJJJJJJJJJJJJJJJJJJJJJJJJHFDDDD
@3561466/1
atcttgtatagaggaggcttgggctcgctctccgaagggagcttgcggcc
+3561466/1
@CCFFFFFHHHHHJJJJJJJHHIIJJJJJJJJJJJJJJJGIIJJJJJHGF
@3561761/1
ccggcaaatttttggttttaaccacatagttcccgatctcgcgggatctc
+3561761/1
C@CFFFDDHHFHHIA<EFGIIIIIIIFIIHIGGGGGIICHGIIIIHEFDF
@3561784/1
ctcttgtatgcgaaggtgttgaggcgcttgtggtggtgcacgcgcttggg
+3561784/1
CCCFFFDFHHHHHJIJEFHIJIJJJJJJJJIJJIJJHIJJJJJJHFFFDD
@3561978/1
gtggattttaatgttattattacagcatacataataaaattagaggaagt
+3561978/1
@=@DDBDFFHHHHHIIIIIGCGHIGEHEHIICF?FHIIIIIIIEHGGIGF
@7671532/1
gtcctttctaaggttctaaactatatctgtaccaaatttcaaccaaatcc
+7671532/1
??@BDDDDFD?FFGH?BBCEFHEFBGHGIHHHIIF;EHH<BF?@FGCGHE
@2885327/1
ttgctagtaagtcctgagccatagcaaacagccactggcaatgtggatag
+2885327/1
CCCFFFFFHHHHHJJJJJJJJJJJJJJJJJJJJIJJJJJJJJJIIJJJJI
@7671797/1
gacggcacctccgacactgaggtcacggtactcgcggtacatgttgtgta
+7671797/1
CCCDBDDDHHHHGJJJJJJGIIIJJJJIHIIJIIJJIHIIJHHHHHHFFF
@104608/1
ctcggacatttcaattttatttagttggtcttggttgaacggaactccaa
+104608/1
@@@DDDDDHBFFHBFHIHFGHIIGAFHG?CFHICBFHCGGEG;BDGG8?F
@2197518/1
cgcaagaagtaccagaaacgggacttagccacaatctggtctggagagaa
+2197518/1
@@CFFFFFHFHHHJJJJJJJJJJJJJJJJJJJJJJJJJJIJJJJIJGIIJ
@5615644/1
ggtgttgaggcgcttgtggtggtgcacgcgcttgggcagagggaatctga
+5615644/1
BC@DDDFFHHHHHJJJHIJHIJDGIJJJJJJJJIJJJJJIHHHFFFFFEC
@7672310/1
gtcacacggtagcggaaggtgggttcgtgaatcatgccctcaatctgcac
+7672310/1
@@@FFFFFHFHHHJJJJJJ?FHJBGGGIJIIJJJJJJJJJJIJJJJJJJD
@4244720/1
tggtggtgcacgcgcttgggcagagggaatctgattgtgctgttgtggaa
+4244720/1
@@@DFDDDHDFHHJJJIJIJIJJEGGIBHIIGGGIIGFHHIIDHGHIJJG
@5616133/1
ggagagaagatcctcatcttgtatagaggaggcttgggctcgctctccga
+5616133/1
CCCFFFFFHHHHHJJJJJJJJHJJJJJJJIJJJJJGGJIJJJJJJFIIJH
@5616317/1
gtcggacccaaaaatgtaattaactttttttttgtctgtttgtctgtttg
+5616317/1
CCCFFFFFHHHGHJJJIJJJJJJJJJJJJJJJJIHIJJJIJIIIJIHIHC
@2198516/1
caggagcttatacaaagcattctctcgagt
+2198516/1
@@<BDFFFHFDHFGGIIIEGGHIBBHG@E?
@817717/1
atcaggacctgcaccatgcaccgccatgccatgtaccacgcctgggatgc
+817717/1
CCCFFFFFHHHHHJJJJJJJJJJJJJJJJJJJJJJJJJJJJJJJJJJJJJ
@4245637/1
cagcatacataataaaattagaggaagtaggtgctgggcctcttgtatgc
+4245637/1
?:=BBDDD?FFCDF9A<GEH>EDE>FFE@HBHC@EEE?@G?FGGDH@G@B
@4246060/1
cgcaagaagtaccagaaacgggacttagccacaatctggtctggagagaa
+4246060/1
CCCFFFFFHFHHHJJJJJJJJJJJJJJJJJJJJJJJJJJJJIJJIJIIHI
@105221/1
gttgaggcgcttgtggtggtgcacgcgcttgggcagagggaatctgattg
+105221/1
CCCFFFFFHHHHHIJJGGIFHIJJJJJJJJJJJJJJIJJJEHHHFFFFFF
@4246392/1
agggaatctgattgtgctgttgtggaactgcttcacctgtggccggcggc
+4246392/1
@CCFFFFFHHHHHJIJJJJJJJJJJJJJJJJJJJJJJJJJJJJJJJJJHF
@818709/1
gcctcttgtatgcgaaggtgttgaggcgcttgtggtggtgcacgcgcttg
+818709/1
BCCFFFFFHHHHHJIJIJCGHHJJJJJJJJJJJJJIIJHIJJJJJJHFFD
@6977983/1
ggcctcttgtatgcgaaggtgttgaggcgcttgtggtggtgcacgcgctt
+6977983/1
@@@DDDFFGFHHFJJEHFG<CA?FCHIJIJJGHGHIFGH@G@FHIIHE=>
@6302403/1
tcttgaacttcttcaattgacgcaagaagtaccagaaacgggacttagcc
+6302403/1
@@CFBDDDAHFHFIGIIJJJJJJIJJJIJHIIHHJICDHIFEHIJEGHIJ
@4935269/1
aaacagacaaacagacaaacagacaaacagacaaacagacaaacagacaa
+4935269/1
CCCFFFFFHHHHGJIIJIJJJJJJJJIJJJJJJIJJJJJJJJJJJJJJJJ
@4247233/1
aatatattcatgaaaaccgcatccaactcggatcagccgtttctgagatt
+4247233/1
CCCFFFFFHHHHHJJJJJJJJJJJIJJJJIJJJJJJJJJIJJJJJIJJJJ
@4935624/1
gtggtggtgcacgcgcttgggcagagggaatctgattgtgctgttgtgga
+4935624/1
@CCFFFFFHHHHHJJJJJJIJJIJJJJJGIJJJJJJJJIJJIJJJJIJGG
@4247400/1
gcgtcggttgcggaatcagcctcgcgggtgggtctggcatggtgcct
+4247400/1
CCCFFFFFHGHHHJJJJJGJJJJJJJJJAEFF>CEEDDDDDDACDDD
@4247471/1
ctggagagaagatcctcatcttgtatagaggaggcttgggctcgctctcc
+4247471/1
CCCFFFFFHHHHHJJJJIIJJJJHJJJJJJJJJJJJJGGIIJIIIJJJJJ
@4247599/1
ccttcgtgtacttacggcgatcagcccaacgtttgaaatgcatgatatta
+4247599/1
@@@DDFFDDFHHGGIIIIGIJGGGGGGJJJJIIIIGJIIFICFHHJJJJJ
@6978810/1
gctctgtgcctggctcccatgtcacggtagcactgagtgacggcacctcc
+6978810/1
CCCFFFFFHHHHHIJJJJJJJJJJJJIHJJJIJJJJJHIJJJJJJJJJJJ
@6303037/1
ataaattatattagtagcttaggtcttacattacat
+6303037/1
@@@DDDDDH?FFD@AEE?IAHHA<AF:AFBF?H9A4
@819467/1
gttcgtctatggcttgtgtctcactttttttacagataatagagctgtgg
+819467/1
@@@DDDDDHHHHHII@ACA?FF@H?HHIIII?BFGDCDHGB>BBFGGBCG
@2886080/1
ctgattgtgctgttgtggaactgcttcacctgtggccggcggcacgc
+2886080/1
CCCFFFFFHHHHHJJJJJIIIIJIJJJJJJJJIJIJIJJGIIFFFDD
@4247726/1
gcactacatttccgtccatcattttgtcaacgaactcttctgaagtattt
+4247726/1
@@@FFFFDHGGHGIGHHGHHGJIJIJFHGIJJJGGIIIJJJJIGGBFHHI
@105810/1
tgtggaactgcttcacctgtggccggcggcacgcagacgccttgatgacc
+105810/1
CCBFFFFFHHHHHIJJJJJIJJIJJJIJJJJJJHHHFFDDDDDDDDDEDD
@819583/1
cgcgcttgggcagagggaatctgattgtgctgttgtggaactgcttcacc
+819583/1
@@@DDDDDFHHHHIGGB?EHHGGGIJFHGCHGBGGGIIIJIJIGHIGGIJ
@4247899/1
cagcatacataataaaattagaggaagtaggtgctgggcctcttgtatgc
+4247899/1
CCCFFFFFGHHHHIIIIHJJJIIJIJJIJJJJJIJJIJGIJJJJJJJJJI
@2886316/1
ggaagtaggtgctgggcctcttgtatgcgaaggtgttgaggcgcttgtgg
+2886316/1
BC@FFFFFHHHHHIIIBHHIJJJIIJJJJJGIJGHIJJIIJJIJJJJJIJ
@105991/1
ggtcacggtactcgcggtacatgttgtgtacacctgagcgagactcataa
+105991/1
B@@FFFFFDFHHHJJJJCGHGJIFIIIJIIJGHGHIIJFHGIGIJGIHIG
@4248431/1
tggattttaatgttattattacagcatacataataaaattagaggaagta
+4248431/1
<@@BD?BBCFFBBFHBFAAH?FHE@CEH??EHEH@BBFEBFCABB8:B?B
@4248539/1
tataagcatagaatagtgttggacgtgattctttaatttgacataacttt
+4248539/1
CCCFFFFFHHHHHJJJFHJIJJJJJIJIIJJJJJJIJJJJIJJJJJJJJJ
@4936905/1
tgcacgcgcttgggcagagggaatctgattgtgctgttgtggaactgctt
+4936905/1
CCCFFFFFHHHHGIIJJJJIJGIJJJJJIJGHIIJJHIGHHJJIJJJIIJ
@6303949/1
actgagtgacggcacctccgacactgaggtcacggtactcgcggtacatg
+6303949/1
@@CDFF?DBHFFFIGHIGGIIJIIGHGHGFCHIHIGIIIGDIJE=><@@C
@4249151/1
gcatcaagcaaactctggtgccttgggaagcctttgtgcgccacatcaat
+4249151/1
@CCDDFFFHHHGGIGIIJFHGIIGGHHIJJFIHGIJCGHIHIJJJJJFFG
@107182/1
gcttcacctgtggccggcggcacgcagacgccttgatgacctccactttg
+107182/1
@CCFFFFFHGHHHJJJJIIJJJIIHJJIHHHFFDEEDEEEDDDDCDDDDD
@3563481/1
ggaactgcttcacctgtggccggcggcacgcagacgccttgatgacctcc
+3563481/1
CCCFFFFFHHHHHJJJJJJJJJJJJJJJJJJJHHFFFDEDDDDDEDDDDD
@3563561/1
ctcataacgcagccagatgccaaagttcttgatcttcactgggctcttct
+3563561/1
@@CFFFFFDFHHDGGEGIGIIGEHIGHFGGEDDHIGIIJJIIIIIJJGHI
@1494976/1
tgagcacgggctctgtgcctggctcccatgtcacggtagcactgagtgac
+1494976/1
C@CFFDFFADFHHHBFFDHICBB@GGGEHEFGGGGG;B@GDFHGAGHHII
@3564321/1
cagtggtcttcttgaacttcttcaattgacgcaagaagtaccagaaacgg
+3564321/1
CCCFFFFFHHHHHJJJJJJIJJJJJJJJJJJJJJJJJJGHIJJJJJJJJJ
@4938600/1
ggtgcacgcgcttgggcagagggaatctgattgtgctgttgtggaactgc
+4938600/1
BBBFFFFFHHHHHJJJJJJJJJJIJJJJJJJJJJJJJJJJJIJJJJJJJI
@108246/1
gtcctttctaaggttctaaactatatctgtaccaaatttcaaccaaatcc
+108246/1
CCCFFFFFHHHHHGHIJJIJJJJJJJJJJJJIJJJJJJJIJJJJJJJJJJ
@1495294/1
cgcaagaagtaccagaaacgggacttagccacaatctggtctggagagaa
+1495294/1
==?=:@DBFCD>FGA;CAGC?68@BF4C9?9??BD9?GF09BG>FFBF;C
@2888884/1
aggataaaaagtaacctattttatgtccaggataataagttaattatacc
+2888884/1
CCCFFFFFHHHFHIIJJJJJJJJJJJJJJJJJJJJJJJJIIJJJJJJJJJ
@3564887/1
ctggagagaagatcctcatcttgtatagaggaggcttgggctcgctctcc
+3564887/1
@@@DDEDDFHHHGIGIGIJGIGIHHGHJIIC8FCCHD06?FHIGDI@GCH
@4939324/1
gttctaaactatatctgtaccaaatttcaaccaaatccgtcaaatagttg
+4939324/1
CCCFFFFFHHHHHJJJJHIJJJJJJJJJJJJJJJIJJJJIIIJIJJJIII
@7673239/1
ggcgcttgtggtggtgcacgcgcttgggcagagggaatctgattgtgctg
+7673239/1
CCCFFFFFFFHDFGFGIIJJIJIJIJJJIIJGJJJIJJJJJIJJIHIIIH
@4939595/1
tctgattgtgctgttgtggaactgcttcacctgtggccggcggcacgcag
+4939595/1
CCCFFFFFHHHHHJJJJJJJJJJJJJJIJJIJJJJJJJJJGIJHFFDDDD
@109200/1
cctgacgcttagcaagtttcttagacttgccagttcccacttcacgacgc
+109200/1
@CCFFFFFHHHHHJJJJJJJJJJJJJJJJJJJJJJJJJJJJJJJJJJJJJ
@3565478/1
ggcacctccgacactgaggtcacggtactcgcggtacatgttgtgtacac
+3565478/1
CCCFFFFFHHHHHHIIIJIIJIIIIFIIIJIIIIIHHIIIHIIHIGHIEA
@4940094/1
gttgtggaactgcttcacctgtggccggcggcacgcagacgccttgatga
+4940094/1
CCCFFFFFHHHHHJJJJJJJJJJJJJJJIJJIBGHHFFDEDDDDDCDDDD
@7673652/1
gggatatggaattttaatttatgccccctttaaaaaaagctcgatctcaa
+7673652/1
@@CFFFFFHHHDFGIGJIJJIGH>AFHIIJJGGJJIIIIIFIIDHIIJIC
@2199783/1
ggcagagggaatctgattgtgctgttgtggaactgcttcacctgtggccg
+2199783/1
C@CDDDFFHFDHHGGEHIJHGGIGFIIFHGFFHGIGJFIIIIFEHEGHGI
@7673723/1
ccgatttcgcgggatctcttcaaaaatgagatgtggaaaatattctaggg
+7673723/1
CCCFFFFFHHHHHJJJJJJJJJJJJJJJJJJJJIIJJJJJJJJJJJJJJJ
@109808/1
cgccacatcaatgttgataaaggctttattggtaaatatggcggattgga
+109808/1
CCCFFFFFHGHHHJJJJJJJJJJJJJJJJJJJJJJJJJJJJJJJFGIGIC
@2200155/1
ggagcttggtacaaagcaaaggtcgggcagttcgtcaacaagacattact
+2200155/1
@@?DDEDFHDFFFGHIIGHJEIAEGGIIGIDHHGFHGHIIGGEGIJGGII
@7674041/1
agagccttagctgcggaatgcttagcttccttcttagagcgtcccgtacc
+7674041/1
8;<DDDDDFD<FBGIBEFI9?9AEF9?EBFEF@F?FBABD@FFIIF8AFC
@7674091/1
ctcacatgattcatccacaaattccaacccttgcgtttcaaaacaattca
+7674091/1
CCCFFFFFHHHHHJJJIJJJJJJIJJJJJJJJJJJJIJJJJGIJIIJJJJ
@2200429/1
gacgcgagaagtaccagaaacgggacttagccacaatctggtctggagag
+2200429/1
CC@FFFFFHHHFHIIIJIIJJIJJIIJIJJJJJJJJJJIJJGIIJJIIHJ
@2200638/1
ccgtcaaatagttgcggagattaatggtataagcatagaatgttcgacgt
+2200638/1
@BCDDFFFHHHFHGIJJIJIIJJJJJJIIIJJJJIJIHJJIJHIIJJJJG
@1497895/1
gcaagaagtaccagaaacgggacttagccacaatctggtctggagagaag
+1497895/1
?@@?DBDDAFFFFIHGICGII8FGIIGGHEHIIGIGGIHHIGCBD>GFEH
@1498044/1
tgcaaacatgccagttataaagcatagcccgaagtgctattggcacacag
+1498044/1
@@@BDFDFFDDHHIBFEHHCHB<FHGGGIIIIDE?FHGHBFHIGIGIIEG
@5617974/1
aaataaaaataaaaaaaatagcaggggttattgttatgtcgatgtcgaac
+5617974/1
CCCFFFFFHHHHHJJJJJJJJJJJJJJFHIJJJJJJJJIJJJJJJJIJJJ
@7675433/1
attgttatgtcgatgtcgaacccaaaaatgtaattaactttatttttgtc
+7675433/1
CCCFFFFFHHHHHJJJJJJJJJJJJJJJJJJIJIJJJJIJJJJJJJJJII
@4249790/1
cagccagatgccaaagttcttgatcttcactgggctcttctctgggattt
+4249790/1
@@BFFFFFHHHHGIJJGIGHIJIJJIJGIJHHJIGIJJJJGGGGIJIIII
@5618261/1
cttgggcagagggaatctgattgtgctgttgtggaactgcttcacctgtg
+5618261/1
CCCFFFFFHHGHHJJJJJIIJJGIIHIJJJIIGIIIJJJJJIJJJJJJI@
@5618274/1
ctgggcctcttgtatgcgaaggtgttgaggcgcttgtggtggtgcacgcg
+5618274/1
CCCFFFFFHHHHHIJJJJIIJJCGHHIJJJIJJJJJIIJHIIGHJJJJHH
@2202287/1
gtcttcttgaacttcttcaattgacgcaagaagtaccagaaacgggactt
+2202287/1
@@@DD>DDB?DFFHGIIIGFIGBACCE@DE9EH99?GHEHIIAA;GFEAC
@2202429/1
cctgcctcacatgattcatccacaaattccaacccttgcgtttcaaaaca
+2202429/1
CCCFFFFFHHHHHIJJJJJJJIJJJJJJIIIJIGIIJJJJGIJJIIIIJJ
@2202523/1
cagcatacataataaaattagagga
+2202523/1
?;?BDDDA:CBDBEB4AEEECC<C3
@5618663/1
ctcccatgtcacggtagcactgagtgacggcacctccgacactgaggtca
+5618663/1
CCCFFFFFHHGHHJEHIJJJJJJJFHIJJIJJJJJJJJJJJJJJJJJGHG
@2202723/1
gcggtacatgttgtgtacacctgagcgagactcataacgcagccagatgc
+2202723/1
CCCFFFFFHHHHHJJJJJAAAGHHIJJJJJJJJJJJJJJIJJJJJJIJJJ
@5618793/1
ccgcgacttcgttcgcgtggaatagtgacttccggcaaatttttggtttt
+5618793/1
CCCFFFFFHHHHHJJJJJJJ?BBFHDHIIJJJJJJJJJGIJJJJHHFFFF
@819992/1
gccagatgccaaagttcttgatcttcactgggctcttctctgggatttcc
+819992/1
@;;ADD?BD?F<<E<<A<CE@::<EGHHIIGCA?EB?C9CG@GH?9BFE@
@2202858/1
cccattttcacaggcaagggatcctaacttcgcaaccactaattccagtg
+2202858/1
?@@=DDBBF8?B:?1E>ABGA@BFB@H@<91C:F:?F18DB@B<<?8909
@820197/1
cgacacgattatgaagacgaagcggacgtcacggtaagcattcatcagaa
+820197/1
@@@=DDFFHHHHD@GGIIGIICB@GIIGIIIII<CF;DHG@EHEHHDHHE
@2203345/1
catacataataaaattagaggaagtaggtgctgggcctcttgtatgcgaa
+2203345/1
@@CFFFFFHHHHHJJIJJHJJIIJGHIIHGHJJIJIJJJJJJIJIJJJII
@5619597/1
gtccatcattttgtcaacgaactcttctgaagtatttgtttacaagacaa
+5619597/1
CCCFFFFFHHHHHIJJJJJJJJJJJJJJJJJJGHIJJJJJJJJJJJJJJJ
@2203792/1
gtcaaattaaagaatcacgtcgaacactattctatgcttataccattaat
+2203792/1
CCCFFFFFHHHHHJJIJJIIJJJJJJJIIGIJJIJJIJJJJIJJJIJIJH
@4251412/1
accaatcatggacttttcttcaatatccacataagtaacttcaaatgatt
+4251412/1
@@@FFFDDBHHH>FHIIIIIGIIIGD<<F@@EH9?CDHGIIIIHAGIIIG
@111825/1
cgcaagaagtaccagaaacgggacttagccacaatctggtctggagagaa
+111825/1
CCCFFFFFHFHHHJJJIJJJJJJJJJJJJJJJJJJJJJJIHJJJJJJJJJ
@5620255/1
cagcatacataataaaattagaggaagtaggtgctgggcctcttgtatgc
+5620255/1
CCCFFFFFHHHHHJJJJIJJJJJJIFJHJJJHIJJJJJHJJIIIJIIJJJ
@5620673/1
acgtatttttccaggataaaaagtaacctattttatgtccaggataataa
+5620673/1
@CCDFFFFHHHHHJJJJJJJJJJIJJIJJJJJJJJJJJJJJJJJJJJJJJ
@6305065/1
ggcaggttgaactcacaccattcaatttaaaagaaactgggtgcgtgcag
+6305065/1
@@@DDDDDHDFFBAFDEGFDEDDFHIIGGHHIEC;BGHIII?DF?0?F=D
@6305155/1
gcgacaccttgtggctgtgacttgtagtcaaggtggagattttactatct
+6305155/1
C@CFFFFFHHFHHJJIJGGIGIGGGGIJGCFDG?DHDCAHHIJGGIJJIJ
@821633/1
ggaatctgattgtgctgttgtggaactgcttcacctgtggccggcggcac
+821633/1
@@@DDFDFFDHFHIGFGFFEHIBGIJIIJIGGG@FHHIIIDGAAGIFFFD
@112809/1
ccctgctatttattttttctatattttcaatgaacagaattgacccttct
+112809/1
CCCFFFFFHHHHHJJJJJJJJJJJJJJJJJJJJJJJJJJJJJJJJJJJJJ
@821820/1
ctgtgcctggctcccatgtcacggtagcactgagtgacggcacctccgac
+821820/1
CCCFFFFFHHHHHJJJJJJJJJJJHIJJJJJJJJGHJJJJJJJJJJJGIJ
@5621244/1
gttcaaattcaaataaaatcactctgcaatcctgcctcacatgattcatc
+5621244/1
C@CFFFFFHHGHGJJJJJJJJJJJJGJIJJJJJJJJJJJJJIJIJJJJJI
@821886/1
gctgggcctcttgtatgcgaaggtgttgaggcgcttgtggtggtgcacgc
+821886/1
CCCFFFFFHHHHHIJJJJJGHIJCGGHIIIJIJJIJJIIIFIJFHIJJIG
@113178/1
tctttctttggagtttgtatacttaattcgatgttatacatatagcattt
+113178/1
CCCFFFFFHHHHHHHIJHIJJJJJJJJJJJJJJIJJJJJJJIJJJJJJJJ
@6305544/1
tgagcacgggctctgtgcctggctcccatgtcacggtagcactgagtgac
+6305544/1
@CCFFFFFHGHHHJGGHIIJHGGHGIIJJIGIIIJJFHIIJJJJJJIJIJ
@5621694/1
ggtgcacgcgcttgggcagagggaatctgattgtgctgttgtggaactgc
+5621694/1
@@?DFFFFHHGGHJJJJJJJJJJJJJJJJJJJJJJJJJJJJIIJJJJJII
@5621833/1
ggggaagtaaatgcatctgtccttatttccgacccacaaacaattaagcc
+5621833/1
?@?DDDDFDFFHBEGAFGIIHAHGHHGGIGGGIACDHIGHEI;BBDHIIF
@6305827/1
gactgtgcatccttgctagtaagtcctgagccatagcaaacagccactgg
+6305827/1
@C<DFEFDFHGHHIIIIIIIIIIFHHIIFIIIIIIIGGGIIIIIIIIIIH
@6306062/1
cattcgtgtcccccgctggagcttgaccaacggggtacatcttgataaaa
+6306062/1
CCCFFFDDHADFHGGIJJEFHIJJIGIIJJJJIGBH;CHGHHIJGJJIGI
@5622254/1
gctggtggctgccctcgcccgagtcgtgctccttctccaccaggtggtag
+5622254/1
B@@DDDEDHHHHGIJIJJJJIDIDGHGHHIJJGIIIDEEIGGGHBFG;DH
@5622687/1
gtcctttctaaggttctaaactatatctgtaccaaatttcaaccaaatcc
+5622687/1
CCCFFFFFHHHHHHHJJJJJJJJIJJJJJJJJJJJJJJJJJJJJJJJJJJ
@823414/1
cactgagtgacggcacctccgacactgaggtcacggtactcgcgg
+823414/1
;@@D=D;BFAFHCFE6ECFEHIIIIGFH9DFGG@:D?=FH9DHGE
@5623284/1
ggcgcttgtggtggtgcacgcgcttgggcagagggaatctgattgtgctg
+5623284/1
CC@FFFFFHHHFHIDGHJJJJJJJJJJJIJJIJJJHIJIJJJJJJGIJJG
@823599/1
gttcaaattcaaataaaatcactctgcaatcctgcctcacatgattcatc
+823599/1
CBCFFFFFHHGDFHHIJJIIJJIJJIJIJJGIJJJJJJJJJJJJIIJJJH
@5623627/1
agactcataacgcagccagatgccaaagttcttgatcttcactgggctct
+5623627/1
CCCFFFFFGHHHHJJJJIJJJJJIJIIJGHIIIIIJIJJIIJJIHGJJII
@6307277/1
gcgatagtgaacacattgttacagtactgaacaaatgtaagtactacgaa
+6307277/1
@C@FFFDADHADHGIJIJHHGJGIIBHGHDGIGGHJGHIJJHHGJIGCGH
@2205162/1
cggcagatgaggatacctcaacttcatcttatacttatccaagaaatatt
+2205162/1
@@@AD8DDBC<A?C4CEGHECHHDH><EHGGCGGFHC<FHGGFEGG9?GG
@3566785/1
agacgatttcaccagtggtcttcttgaacttcttcaattgacg
+3566785/1
CC@FFDDDHHHHHIJIJIHHIJJJJJJJIIJJJJIIGGHGFGI
@3567123/1
gcttgtggtggtgcacgcgcttgggcagagggaatctgattgtgctgttg
+3567123/1
CCCFFFFFHFHHHJJJJJIJJJJJJJJJJJJIIIJJJJJJIJJJIJJJJI
@824514/1
gagaagatcctcatcttgtatagaggaggcttgggctcgctctccgaagg
+824514/1
@@@BDDDDFDHHFGEBFEHEFBIEHCBE<DBEGA;CGDFHGBFHIGAD6A
@3567361/1
gttatgtcgatgtcgaacccaaaaatgtaattaactttattttcgtctgt
+3567361/1
CBBFFFFFHHHHHJIIJJJJJJJJJJJHIJJJJJJJJJJJJJJJJIJJJH
@824782/1
gcccgcgactccgtccgcgcggatgtcggtcttcgcgtggaagttttatt
+824782/1
@@@FFAFFHHFDGGIIIIEHEG<EHAEHHBDD@>?BB;?BCCCCCDACCC
@3567668/1
gtagcactgagtgacggcacctccgacactgaggtcacggtactcgcggt
+3567668/1
CCCFFFFFHHHFHJJJJJJJJJJJJJJJJJJJJJIJJJJJHJJJJJJHFD
@3567783/1
cgggctctgtgcctggctcccatgtcacggtagcactgagtgacggcacc
+3567783/1
@@@FFFFFHGGGGIBEEGHGHHIIIHIJGGBGGGGDHGGIGIJIGDEHIJ
@3568304/1
ctgcagagcttgccacatcttgtaagcagcctgacgcttagcaagtttct
+3568304/1
@@@FDDDDFHFFFGECGGEHEBFECHADFCFFDH>FGEDDGGADG?GD?F
@2207227/1
cgatgttttacaagggcaggttgaactcacaccattcaatttaaaagaaa
+2207227/1
CCCFFFFFHHFGHIJJJIJJFHIIJJIJIJJJJIJIGIIJJGHIIIIIII
@3568569/1
gtcctttctaaggttctaaactatatct
+3568569/1
@@@D=?BDHDHAB<CGHBBHCBFHI>D<
@2890663/1
cgtgtacatttcgagagaacaaattacattcacttgacatcataatacga
+2890663/1
@<@DDDDBHHHFHAB3@GFHCCACAFBHHIIIIIIIIIHGBHIIGGHGII
@3568993/1
cttggttgaacggaactccaatcctttactcgaatagtcttttctaactt
+3568993/1
CCCFFFFFHHHHHHIJJJJJIIJJJJJIJJJJJJJJIIGIIIJIIJJIIJ
@5626717/1
cttgaacttcttcaattgacgcaagaagtaccagaaacgggacttagcca
+5626717/1
CCCFFFFFHHHHHJJJJJJJJJJJJJJJFHIJJJJJJJJJIIIJJJJJJJ
@5627097/1
gggaatctgattgtgctgttgtggaactgcttcacctgtggccggcggca
+5627097/1
?@<A??DBFBBD>FFGHAHCHCFEH>;FF??C?<F@BFC9CB?6@F;=D8
@5627274/1
ataaaattagaggaagtaggtgctgggcctcttgtatgcgaaggtgttga
+5627274/1
@C@FFFFFHHHHHJJJHJJJJIJIJJJJJJJJJJHIJJJJIIIJGHHIJF
@2891497/1
catacataataaaattagaggaagtaggtgctgggcctcttgtatgcgaa
+2891497/1
@@CFFFFFHHHGHIIJHIJIJFGIHIIJHIGIHII@CGIJJJIGJJJJHF
@5627490/1
gaactgcttcacctgtggccggcggcacgcagacgccttgatgacctcca
+5627490/1
CCCFFFFFHHHHHIJJJJJJJJJJJJJJJJJHHGFFDEDDDDDEDDDDDD
@5627608/1
ctgggcctcttgtatgcgaaggtgttgaggcgcttgtggtggtgcacgcg
+5627608/1
CCCFFFFFHHHHHIIJJJJJJJCGFHIIJJJJJHIJFHJFHIAGIIJJHG
@3570385/1
gtacattgaaaataaaaataaaaaaaatagcaggggt
+3570385/1
7=?DBDDD<DDFD@HBAGFHCHGB@EH@D>BBBEGBF
@3570617/1
cgacgagcaagtagttcttgaagcacagacacaggtgtcttcaacggaag
+3570617/1
CCCFFFFFHGHHHJJIJJJJJJJJIIJJJJIJJIJHHIJJJJJJGIIIJG
@2892601/1
tattattacagcatacataataaaattagaggaagtaggtgctgggcctc
+2892601/1
@?@FDDDFHFHFFIIIJJIJIGGGHIIJJGIIIJIIJJJCFGHJJJIJJI
@4251610/1
atacataataaaattagaggaagtaggtgctgggcctcttgtatgcgaag
+4251610/1
CCCFFFFFHHHHHJJJJIJJIJJJJJJIJJJJJJIJJJJJJIJJJJJJJJ
@4251824/1
caaaatattttaaaagcaccaaaaatccaaagtgtaatgctgtcgtacaa
+4251824/1
CCCFFFFFHHHHHJJJJJJJJJJJJJJJJJJJHIIGIJJJJJIIJHIJJI
@4252021/1
gtcacggtagcactgagtgacggcacctccgacactgaggtcacggtact
+4252021/1
@<@DDDAABDFHBEGCE<FH@GEEGGGHGEIHEGHIIIAC8CDFII;6=E
@2893619/1
gttttattgacgtatcttaagaactgaatacccagttattacataattgt
+2893619/1
@@@DDDDDA<FF<<EFGFHFB:CGICH>HFIIIIIIGCFGIIIIICFFID
@1500637/1
ccgattgacatgaaacaaacactaaatgtaaatttaagcatcccacaata
+1500637/1
CC@FFFFFHHHGHIJHIIJJJJJJIJJJIHIHIJJJJJJJJJJJJJFIJG
@1500739/1
ctgcaaagttaaccatcttgtattcaaaagaaaacctagaatcactggtt
+1500739/1
@@@DDDBEBDHHAHGHDE>AIHIJFDICGIGGIDGE?EDAFGCCHCGIDC
@1501534/1
cttctacagatttattatagcccgcgacttcgttcgtgtggaatagtgac
+1501534/1
@@CFFFFFHDHDFGIIJJJGIIIGGIHIGHGHGHIGFI=FGI>CAHHIII
@1501564/1
gatttcaccagtggtcttcttgaacttcttcaattgacgcaagaagtacc
+1501564/1
CCCFFFFFHHHHHJJJJJJJJJJJJJJJJJJJJJJJJJJJJJJJJJHIIJ
@114355/1
ctggagagaagatcctcatcttgtatagaggaggcttgggctcgctctcc
+114355/1
CCCFFFFFHHHHHJJJJJJJJJJJJJJJJJJJJJJJJEHJJJJIJIJJJJ
@4253867/1
tttttttttattttcaatgtacagacagcacttttctacgattttattat
+4253867/1
CCCFFFFFHABHHJGIGIIDHIEGIIGFHFFGIJIJJHEH>HIIJGIE@E
@4253947/1
gataaagataagtataggctcaaaacctaacgacatcaatcaccagctta
+4253947/1
CCCFFFFFHGHGFGIJJIIIIJJJJJJJJIIIIGGIIIJIJJJGGIEHIJ
@1502210/1
tggaactgcttcacctgtggccggcggcacgcagacgccttgatgacctc
+1502210/1
CCCFFFFFHHHHHJJJGHIIJJJJJJIIJJJIHHFFFDDCDDDDDEDDDD
@4254054/1
aacgcagccagatgccaaagttcttgatcttcactgggctcttctctggg
+4254054/1
@@BFFFFFHHHHGIIJJJIJHGIJJJJJJJJJJJJJJJJJJJJJJJIJJJ
@4254202/1
cagcatacataataaaattagaggaagtaggtgctgggcctcttgtatgc
+4254202/1
CCCFFFFFHHHGHHIIJIJJJGGHHGIIIGGCFGGHIIJJJJJJJHIGII
@1502445/1
agccagatgccaaagttcttgatcttcactgggctcttctctgggatttc
+1502445/1
@?@FFD?DHFFHB3AEFDIGIHICGFHIGIII==EGG@FGGGHGGGG@GB
@1502532/1
ctcatcttgtatagaggaggcttgggctcgctctccgaagggagcttgcg
+1502532/1
C@@FFDFBDFFFHEIIFAFGDFGGBGIIEHGGCAFGEDAFGB=;FFG;6A
@1502607/1
gttgtgtacacctgagcgagactcataacgcagccagatgccaaagttct
+1502607/1
CCCFFFDDFA<AFFEHGIIJHIIJJJJIJJGGHJJIJJJJIIJJIJGHGI
@4254449/1
gttattattacagcatacataataaaattagaggaagtaggtgctgggcc
+4254449/1
B@@FFFFFHHFHHGIJIJJJHIIGJJJIIIJHGJHIJHIJJGIJJIJEIJ
@4255201/1
cactgagtgacggcacctccgacactgaggtcacggtactcgcggtacat
+4255201/1
CCCFFFFDHHHHHJJJJJJJJIJJJJJJJIIIIJJJGIIJJJJJHEFFFF
@4255501/1
ctgtttgtctgtttgtctgtttgtctgtttgtctgtttgtctgtttgtct
+4255501/1
@@@FFBFFDFFHGIGEGED?IGGCHHGIIIIGHIIIGIGHGHIGHGGIGH
@116319/1
cgggacttagccacaatctggtctggagagaagatcctcatcttgtatag
+116319/1
CCCFFFFFHHHHHJJIJJJJJHJJJJIJGJJJJJJJJJJJJJJJJJJJJJ
@4255801/1
ttcttggtgacggcgtgcacggtgatggcgcgcgccatggcgatgggcgt
+4255801/1
CCCFFFFDHHHHHJJIJJJJJJHIJJJJJJJJJJJHHFFFFDDDDDDDDB
@4255847/1
gcgagactcataacgcagccagatgccaaagttcttgatcttcactgggc
+4255847/1
CCCFFFFFHHHHHHJJJJIJJJJJJJJJJDIHGJJJJIJJIJJIJJJJJI
@116846/1
ctcggacatttcaattttatttagttggtcttggttgaacggaactccaa
+116846/1
CCCFFFFFHHHHHJJJJJJJJJIJJJJJHJJJJJJJJJJJJJJJJJJJJJ
@4940569/1
attttatttagttggtcttggttgaacggaactccaatcctttactcgaa
+4940569/1
CCCFFFFFHHHHHJJGIIJJJJJJJJJJJIJJJJJJJJJJJJJJJJJJJJ
@4256752/1
cttttttatttatgaaccgattgacatgaaacaaacactaaatgtaaatt
+4256752/1
CCCFFFDFFBHDHIGIIEAEGGHBGDGHGGGEECGHG?FGIGDIBFBHIG
@4256794/1
attgctcagatgcaatttcttgcaagaattgcacaaagttgaagtccttg
+4256794/1
@@@DDDDD?:DBDHIIIIIGGIIGHIIIGHIGICACGHHHGEAFGHGG@G
@4256829/1
ggcacctccgacactgaggtcacggtactcgcggtacatgttgtgtacac
+4256829/1
CCCFFFFFHHHHHJJJJJJHHIJJJFHIJJJJJJFFHIIJHJJIIHHJ??
@4256986/1
gtgacggcacctccgacactgaggtcacggtactcgcggtacatgttgtg
+4256986/1
@=@BDB?DA@F?DBGIBEDBHIGI9??DGI?BFDHBGGEHEEA;CB@CEE
@824969/1
gcactgagtgacggcacctccgacactgaggtcacggtactcgcggtaca
+824969/1
???DDB:A=A:<:CED1AFEEI:DADE<:BDB?DD?DC=@DI;AAD5=@;
@4257030/1
ccaggataataagttaattataccaagtttcatcgaaatcaaaccgttag
+4257030/1
CCCFFFFFHHHHHHIJJJJJJJJJJJJIJIJJJJJJJJJJJJJJIJHIIJ
@4257139/1
ctccgacactgaggtcacggtactcgcggtacatgttgtgtacacctgag
+4257139/1
CCCFFFFFGHHHHJEHIJJJFHIJJJJIIDHIIIJJJJGHHIJFFHIGIG
@117821/1
ctcttgtatgcgaaggtgttgaggcgcttgtggtggtgcacgcgcttggg
+117821/1
CCCFFFFFHHHHHIIICFHGIHGJJJIIJJGHIFHI@FFHIJJIHFFFDD
@117834/1
gcttgggcagagggaatctgattgtgctgttgtggaactgcttcacctgt
+117834/1
??@DDDDD>DHDFI6FFFGHI<BHHGIIIC@EHGDGICFEAGGAHDA@BH
@4257380/1
agcaagtttcttagacttgccagttcccacttcacgacgcttcagcagag
+4257380/1
@@@DDDABFCHH>EGAEDF9<I@CD>D>9?A?F?CGEGEHIIIIG>ABG@
@825281/1
agcaaatggaaaaaaaaattggtgaaaagaatcacaagtaagatactgca
+825281/1
@@@DFBDFGBHFDIGIIIGEGHBDFEHEHGIIGGEGGHHGBCAEHGJIIJ
@118036/1
ggtgctgggcctcttgtatgcgaaggtgttgaggcgcttgtggtggtgca
+118036/1
CCCFFFFFHHHHHJJJJJJJJJGIJJGHGHIIJIIJJJJJIIJHIIGHII
@6308927/1
ccacaatctggtctggagagaagatcctcatcttgtatagaggaggcttg
+6308927/1
@CCFFDDFHHHHGJIJDEGIJIJIIJJJIJIIGIJIIIIGIGI@GIHIII
@825446/1
attgaaaataaaaataaaaaaaatagcaggggttattgttatgtcgatgt
+825446/1
@@CFFFFFGHHGHIJJJJJJJIJJIJJIJJJJFHHGIJJIJJJIJJIIIE
@6982844/1
ctggatattcgtatttgacacagaattcagcgacaaatacttctgcgaag
+6982844/1
CCCFFFFFHHHHHJJJJJJJJJJJJJJJJJJJJJJJJJJJJJJJJJJIJJ
@825708/1
ggcaaagagacgaagcgcgcgttctcatgtaatttttaatgttctccaaa
+825708/1
CCCDFFFFHGHHFIIIJJJGGHGHHJIIIIIGGIJJIJGIIHIJJIJJJH
@4941803/1
ggtgctgggcctcttgtatgcgaaggtgttgaggcgcttgtggtggtgca
+4941803/1
CCBFFFFFHHHGHJJJIIJIIJIIIJ?EEHIIJJIJJJJJGHI@GGBEGG
@118545/1
gtagcactgagtgacggcacctccgacactgaggtcacggtactcgcggt
+118545/1
CCCFFFFFHHHFHIJJJJJJJJJJJJJJJJJHJJHIJJJJGIJJJJJHFB
@6309357/1
gtcacacggtagcggaaggtgggttcgtgaatcatgccctcaatctgcac
+6309357/1
CCCFFFFFGFHHHJJJJJJEGIJIJJJJIJJJIJIJJJJJJJJJJJJ=EH
@825964/1
ggcgcacagggcacgcttgcgcatgacatctattcatgccattggcgttc
+825964/1
CCCFFFFFHHGGHJJJJJJIJJIJJJJJJJJIJJJJJIJJJIJJJIJIJI
@118905/1
tattgttatgtcgatgtcgaacccaaaaatgtaattaacttttttttttt
+118905/1
CCCFFFFFHHHHHJJJJJJJJJJJJJJJJJJGGIIIGIIIJJJJJJJJHD
@4942176/1
cagtggtcttcttgaacttcttcaattgacgcaagaagtaccagaaacgg
+4942176/1
CCCFFFFFHHHHHJJJJJJJJJJJJJJJJJJJJJJJJJHIJJJJJJJJJJ
@6983703/1
tgaggcgcttgtggtggtgcacgcgcttgggcagagggaatctgattgtg
+6983703/1
@C@FFFFFHHHHGIBGHDH@FGHIGGIHHCHGGIGIIIBHFGHHDFFFFF
@119208/1
cacaggtgtcttcaacggaagagattccatttcccgtttagcagcttcat
+119208/1
CCCFFFDFHHHHHJJIJJJJJJJHIJJIIIIJJJJJJIJJIJJJIJJJJJ
@6309845/1
cttgtggtggtgcacgcgcttgggcagagggaatctgattgtgctgttgt
+6309845/1
BCCFDFFDHHDHHJJJJJJJJIJJIJJJJJJIIJJJJJJJJIJJJIJJJI
@4942556/1
gcaaagataagatgaagaagaggagcaaatggaaaaaaaaattggtgaaa
+4942556/1
CCCFFFFFHHHHHJIJIIJJIIJHIIJIJJIGHGIJIJJJJGHGI@EGHI
@6984024/1
cagggatcactcgctaatattacgaaacatttcttctgtcaatttgatcg
+6984024/1
CCCFFFFFHHHHHJJJJJJJJJJJJJJJJJJJJJJJJJJJJJJJJJJJJJ
@7677001/1
gtacacctgagcgagactcataacgcagccagatgccaaagttcttgatc
+7677001/1
==@DDDBDFDHHHIJEHIJIIGGGIIIGIIIIJGIIGGIFIJJJGIJGGD
@7677103/1
ctgggctgcagatgactgtgcatccttgctagtaagtcctgagccatagc
+7677103/1
@@@FDDDFDHFHHGBDFGHHIFGDHGDGGIIIGGGHHIIIIIIIIIIBFG
@7677158/1
ctcatcttgtatagaggaggcttgggctcgctctccgaagggagcttgcg
+7677158/1
CCCFFFFFHFFHHJJJJGIIIJGCDHECGIBGHFHIGFHIJJIIIIJGJI
@6310313/1
cgcaagaagtaccagaaacgggacttagccacaatctggtctggagagaa
+6310313/1
@@@DDADDBD<C:AF>?FEHIBFHGHIGEHB?FFBDBGGD?DGIHIIIGI
@826888/1
gtagctttctttagttttaagttagttttcatcttaagttcggaaagatt
+826888/1
@@@DDDDD>FADD@AEGB<GH@EHC<FAACEEGGGE<FFFHIBC?FF:BG
@7677585/1
ctgcaaagttaaccatcttgtattcaaaagaaaacctagaatcactggtt
+7677585/1
CCCFFFDFHHHHHJJJIJJJHIJJJJIJJJJJJJJJJJJIIJJJIJJGIJ
@5628092/1
gcccgcgacttcgttcgcgtggaatagtgacttccggcaaatttttggtt
+5628092/1
@@;DDFFFHHHHHEHGIGIIJJDGHGHIJIGGIGIGGHIEHGHEEDFDAA
@6985040/1
ggcatctatagatgtcggtggcgcacagggcacgcttgcgcatgacatct
+6985040/1
CCCFFFFFGDFHGIFHGJGFGHIJJJJJIJJJGJIBHGGHHGEHHGHHHG
@2207433/1
caacaaatactaataataaaaacgatagaaaacaaataaaaactatccta
+2207433/1
CCCFFFFFHHHHHJJJJJJJJJJJJJJJIJJJJJJJJJJJJJJJJJIJJI
@2207630/1
gccagatgccaaagttcttgatcttcactgggctcttctctgggatttcc
+2207630/1
CCCFFFFFGHHHHJFHIJJJIJJJJJJJJIIJJJJJJJJJJJJJJJJJIJ
@2207794/1
cacaaattccaacccttgcgtttcaaaacaattcattttaggttcaagtt
+2207794/1
CCCFFFFFHHHHHJJJJJJJJJJJJJJJJJIJGHJJJJJJJJGIIJJJII
@6311159/1
gttattgttatgtcgatgtcgaacccaaaaatgtaatcaactttattttt
+6311159/1
@@@FFFFDHHDHHHIJIJIJGIFBHIIIIIJIJIIGIIJIEGHIIIJJIJ
@6311189/1
gctgggcctcttgtatgcgaaggtgttgaggcgcttgtggtggtgcacgc
+6311189/1
?@@1?DDDHHFHF@FG@>E?1@FFD?EFCFDBFGHIGHIGHCG@;CCDA8
@2207937/1
atctgattgtgctgttgtggaactgcttcacctgtggccggcggcacgca
+2207937/1
CCCFFFFFHHHHHJJJJIIJJJJJJJJJJJJJJJJJJJJJJJJJHFFDDD
@5629232/1
ctcacatgattcatccacaaattccaacccttgcgtttcaaaacaattca
+5629232/1
CCCFFFFFHHHGHJJJJJJJJJJJJJIIJJJJJJJHIJIIIJJJJJJJJI
@2208073/1
ggggatctgagaatggtttagattcacaattttgtccgctggacaatgtt
+2208073/1
<@@FFDDDHHGCCGGIHHDHCFHHIGIEG?HHCHGIGIEHBDH@BBB@?D
@828073/1
gtctgtttgtctgtttgtcggtttgtctgtttgtctgtttgtctgtttgt
+828073/1
CCCFFFFFGDHFHIIJIFHIIHIIIHGIIFEHIHGIGFGHGIIJJHIIJF
@5629659/1
gggaatctgattgtgctgttgtggaactgcttcacctgtggccggcggca
+5629659/1
CCCFFFFFHHHHHIJJJJJJJIJJJJJJJJJJJJJJJJJIJJJJJJJHFD
@5629740/1
gttcaagttaaccgcaatgttggagcttggtacaaagcaaaggtcgggca
+5629740/1
@@@FDDFDFFFHDHIEEHGHGIIE@GHIJIDHIGIEIJIHCGGGGIIJJG
@5629817/1
cgaataacatttattaaacaaattacataaagcatttaaataactaattt
+5629817/1
CCCFFFFFHHHGHJJJJJJJJJJJJJJJJJJJJIJJIIJJJJJIJJJJJJ
@2208783/1
ctcgggttggaatgattctggtgggttgtcctgcagagcttgccacatct
+2208783/1
CCCFFFDDHHHHHIJJJJIJGHHIJEHIIJJJJJIJIJJJJJJJIJJJJJ
@3572815/1
gtggattttaatgttattattacagcatacataataaaattagaggaagt
+3572815/1
BCCFDFFFHHHHHIIJJJJJJIJJJJJJJJJJIIJJJJJJJIJJJJIJJG
@828747/1
gccagatgccaaagttcttgatcttcactgggctcttctctgggatttcc
+828747/1
@<@D?2BD<A?<<<<C@CCFEC<HHH<:FHF3FG8?E<BGF93B;B@@DF
@5630316/1
cccacttcacgacgcttcagcagagtgcacacaatggtgagctggcgttc
+5630316/1
@?;DDFDDHDHADHEHIGIIIIIGHH?BEHD??DGCA0?FGBFHI<GGFD
@2209270/1
cttgcgtagactctttgctatgactctcttctggtggtccagttgtggga
+2209270/1
CCCFFFFFHHHHHJJJJJJJJJJJJJJJJJJJJJHIJIJJJJIIJJJJJI
@828997/1
ttaacattcaattgtttatgattggtgttattaggtaatgttatatattt
+828997/1
CCCDFFFDHHHFHIGGHFHIFHIIHHGHIJJJJJJIJIHHFGIIGHDHII
@829092/1
ctgtggaactgcttcacctgtggccggcggcacgcagacgccttgatgac
+829092/1
:?@4=ADDHFFHHEGHGGHCEHGCGHGBGIIIEG/:?9;A<;ABCCCCDA
@2209596/1
cacctgtggccggcggcacgcagacgccttgatgacctccactttgatga
+2209596/1
@@@BD?D>DFDHFGAFGDAAAFFGGHH<ADEEFFEC>ACBCCCCCCCCCC
@2209722/1
aaacattccaaaatcaacaactactaataaattaaaaactaattaaaaaa
+2209722/1
BC@FFFFFHHHGHJJJJJIJIIJIJIJIHGJJJJJJIGGIJIIIJJIIJJ
@3573598/1
gtaacatgatagccttgtaccacagtactcctggatattcgtatttgaca
+3573598/1
CCCFFFFFHHHHHJJJJJJJJJJJJJJJJJJJJJIJJJJJJIJJJJJJJJ
@5630931/1
ccacacgtttcacttcagcatagacaggtgtcttccctggcaatacaaca
+5630931/1
CCCFFFFEHHHHHJJJJJJJJJJJJJJJEGGHIJJJJJJJJJJJJJJJJJ
@830185/1
tgtggaactgcttcacctgtggccggcggcacgcagacgccttgatgacc
+830185/1
CCCFFFFFHHHHHJJJJJJJJJJJJIIJJJJJJHHHFFDDDBDDDDDEDD
@5631429/1
gtagcactgagtgacggcacctccgacactgaggtcacggtactcgcggt
+5631429/1
BB@FFFFFHGGFFGHIGIIGIJJJJIHIIIGCHIFGGIIJFGHIJJIHF=
@2210261/1
gttcgtctgtgcgcgctaatctcagaaacggctgatccgagttggatgcg
+2210261/1
@=@DDDAADFHADGI6FGEHIIIFGB>FGCFH@FAEGGHBB5CE@GDHEB
@2210299/1
caccagtggtcttcttgaacttcttcaattgacgcaagaagtaccagaaa
+2210299/1
@@@ADFE?FFFHBEHEE>FEGIDEHGI@HHADHGGIIGCHG?@<DHHGEE
@3575181/1
gtggtggtgcacgcgcttgggcagagggaatctgattgtgctgttgtgga
+3575181/1
B@BFDFFDHHHHHJJIJJJJJJJJJJJJJIJJJJJJJJJJJJJJJJJJJG
@2210394/1
atacataataaaattagaggaagtaggtgctgggcctcttgtatgcgaag
+2210394/1
CCCFFFFFHHHHHJJJJJIJJJJJJJIHHGGIJJJJJJJJJHIJJJJIJI
@5632001/1
gacgcaagaagtaccagaaacgggacttagccacaatctggtctggagag
+5632001/1
@@@DDD@DH;F2CEHIIAHIIICFBGHIIIIIGGHHGIBDC?DFIIFHBG
@3575572/1
cagtaatctaccccgtcttcaccgctgtaaccaccaacagtgacagcaca
+3575572/1
CCCFFFFFHHHHHJJJJJJJJJJJJJJJIJJIJJJJJJJJHIJJJJJJJJ
@5632348/1
taataaaattagaggaagtaggtgctgggcctcttgtatgcgaaggtgtt
+5632348/1
<??DDDDDDDDD4CEC3<FD?DEB3FEE?3;EEEED<9B4C@DDAIII??
@2211075/1
gcaagaagtaccagaaacgggacttagccacaatctggtctggagagaag
+2211075/1
=@@D?D>;DA8<<EEDEBG?E:CEAF?4C?@DEF;@DGGGHHI>FH?GC@
@5632692/1
gtcctttctaaggttctaaactatatctgtaccaaatttcaaccaaatcc
+5632692/1
CCCFFFFFHHHHHEHHIJJJHJJJJJJJJIIJJJJIJJJJJJJJJJGIJJ
@5632739/1
acgcgcttgggcagagggaatctgattgtgctgttgtggaactgcttcac
+5632739/1
@@@FDDFFHFDFHJJJDHDGIIGI<FHJGHIJJJJJJIJHHJGCFGIH@B
@3576394/1
cacctgtggccggcggcacgcagacgccttgatgacctccactttgatga
+3576394/1
CCCFFFFFGHHHHJJJJJJJJJJJJJHHHFFFFFEEEEEDDDDDDDDDDD
@2211589/1
cacggtagcactgagtgacggcacctccgacactgaggtcacggtactcg
+2211589/1
@@@BADADDDHBHGG:<C@CAGGEHGGIFIIIIEEGHICECHEGIA@EEA
@3577073/1
cacaatctggtctggagagaagatcctcatcttgtatagaggaggcttgg
+3577073/1
CCCFFFFFHHHHHJJIJHIIJJJJJJJJJJJJJJJIJJJJJJJIJJJJFF
@3577184/1
ggcgtttatcctatatagcacacatggtagcgctacggtagcgaaccata
+3577184/1
8;@DDD?DFBFFBGBF@@B<EB?FGHC2A?<:CD?6?GBBGBAGIEAE3=
@3577263/1
tgtacacctgagcgagactcataacgcagccagatgccaaagttcttgat
+3577263/1
@CBFFBABFHHHHJJJIJJJJJJJJJJJJJJJJJJJJJJJIJGIJJJJJI
@2212496/1
gcctcttgtatgcgaaggtgttgaggcgcttgtggtggtgcacgcgcttg
+2212496/1
CCCFFFFFHHHHHJIJJJCHHIJGJJJJJJIJIJJHJIIHIJJIJJHFFC
@3577393/1
ctgcttcacctgtggccggcggcacgcagacgccttgatgacctccactt
+3577393/1
CCCFFFFFHHHHHJJJJJJJJJJJJJIJJHHHFFEDEEEEEDDDDDDDDD
@3577711/1
gcactgagtgacggcacctccgacactgaggtcacggtactcgcggtaca
+3577711/1
@@@DFFFDHFHHHI<GIJJGIIGJJIGIGIJ@FEGHHCFGHIIIJGHBDD
@3578262/1
gccagatgccaaagttcttgatcttcactgggctcttctctgggatttcc
+3578262/1
CCCFFFFFHHHHHJHIJJJIJJJJJJJJJJJJJJJJJJJJJJGJJJJJJJ
@3578815/1
ctggcaacgaccaatcatggacttttcttcaatatccacataagtaactt
+3578815/1
@@@FFDBBFHHHDJJJJJJFIFHHGJJGEFGGIHGIIGHIIIIIHFHIII
@5635443/1
ctcttgtccattaacagcatcagctgttatatcagatgtgaagtcttcaa
+5635443/1
CCCFFFFFHHHHHJJJJJJJJJJJJJJJJJJJJJJHIJIIJJJGIIJJJJ
@2214110/1
cacctgtggccggcggcacgcagacgccttgatgacctccactttgatga
+2214110/1
C@CDFFEFHHHFDHIIGIJIIJIGGHFEHFFEC@CAC@CBCDCDDDCCDD
@2214318/1
gcacagacgaacagacaaacagacaaacagacaaacagacaaacagacaa
+2214318/1
CCCFFFFFHHHHHJJJJJJJJJJJJJJJJJJJJJJJJJJJJJJJJIJJJJ
@2214384/1
tcttcttctgtgctcttctgcgagtccgcttctgtcttttccttttcact
+2214384/1
@@@DDFFFHHDFHDEIJIJJGICFFDHGEHIFGGFHIIJJIEGHJJJFIE
@5636422/1
ggcgcttgtggtggtgcacgcgcttgggcagagggaatctgattgtgctg
+5636422/1
CC@FFFFFFHHHFHHIJJJJJJJJJIJJJJJJJJJHIJJJJIGIJGHIJD
@5636538/1
ccagttataaagcatagcccgaagtgctattggcacacaggcataatgcc
+5636538/1
CCCFFFFFGHHHHJJJJJJJJIGJHIJJJJJJJJJJJJIJJJJJJJJJJJ
@2215245/1
ctcagcatggtaagaaggtggcggccagaatctagacatgcacagctctt
+2215245/1
@@CFFFDFFH<DFGGJIGHBHIHGHE@FDFCGIIJGIJCHIJIIEGEHGG
@2215382/1
tacataataaaattagaggaagtaggt
+2215382/1
;<71DB4=BD2C<BFAF@?BA9AFF?<
@2216017/1
gccagttataaagcatagcccgaagtgctattggcacacaggcataatgc
+2216017/1
@@@DFBDDDFBFFGGEHEHGBFFCA?CCBGGEHDGFHEHIIIIIGHHEBF
@2895397/1
cagcatacataataaaattagaggaagtaggtgctgggcctcttgtatgc
+2895397/1
CCCFFFFFHHHHHIJGIHJJIJJJJIJIIJJHHIJIJJBGHIIJJJJJHJ
@2895585/1
tggagagaagatcctcatcttgtatagaggaggctt
+2895585/1
???DDDD1A?DD:EECEEIDDDEEIEIE>EDEIE?B
@4943869/1
gctgggcctcttgtatgcgaaggtgttgaggcgcttgtggtggtgcacgc
+4943869/1
CCCFFFFFHHHHHJJJJJJGHIJCGHHJIJJIJJJJJIJJHIJGHIJJJH
@6985658/1
cagtggtcttcttgaacttcttcaattgacgcaagaagtaccagaaacgg
+6985658/1
CCCFFFFFHHGHHIHJJJJJJJIGJJJJFHIJJJJJJJGHIIJGGIGIJF
@6985725/1
cacaaattccaacccttgcgtttcaaaacaattcattttaggttcaagtt
+6985725/1
@@@DDDDD?CDHH@GHIBHGFHHGG?FGIICHIIIIIIIIIIGHDAFEFG
@7680184/1
gtcgagtagagccttagctgcggaatgcttagcttccttcttagagcgtc
+7680184/1
81:ADDDA?DF?BGEB<4CCFGFI@E?CGG@GGGB?BBFFGG@GGD?F;;
@4944659/1
attcaatttaaaagaaactgggtgcgtgcaggatcctcgtcattgcctgg
+4944659/1
CCCFFFFFHHHHHJJJJJJJJJHIJJJJJJJJJJJJJJJIJIJJJJJJJJ
@4944928/1
agcaggggttattgttatgtcgatgtcgaacccaaaaatgtaatcaactt
+4944928/1
@@<BAD??0@?DF@A>@GHHFHB?AG98?D?DGCDA8?DH?BBDGGGBFH
@6313855/1
gtcttcttgaacttcttcaattgacgcaagaagtaccagaaacgggactt
+6313855/1
@CCFFFFFBFHHHIGEHGGHHHCFGIGGGGGGIDDHEHHEGIJIJGGFFF
@7680935/1
cttcaattgacgcaagaagtaccagaaacgggacttagccacaatctggt
+7680935/1
BBCFFFFFHHHHHJJJJJJCFHIIJJJJJJJJJJIIIIJJJIJJIJJJI=
@6987286/1
caaagcattctgggctgcagatgactgtgcatccttgctagtaagtcctg
+6987286/1
CCCFFFFFHHHHHIJJJJIJJIIJJJJHIJJJJIJJJJJIJIIJJHIJJI
@830854/1
cttcagcagagtgcacacaatggtgaactggcgttcatgcggcaaacgcc
+830854/1
@@@ADDDDH8B<CFGIIGBCCAECHEHIIIIDIGIGGGHGGIIIIGIIII
@7681335/1
ctggcaatgtggatagctggacaaggcactgg
+7681335/1
@@<DDD??FDDBCA?GGGHGEH@FB3CDH9CF
@7681351/1
cagacaaaaaaaaagttaattacatttttgggttcgacatcgacataaca
+7681351/1
CCCFDDFFGHHGDFGHGGGIJGIIIIIJIIJJFHGJJJIIJBEHGFFFFF
@4945774/1
ataaagataagtataggctcaaaacctaacgacatcaatcaccagcttaa
+4945774/1
CCCFFFFFHGHHHIJJJJJJJIJJJJJIJJIJJJJJJJJIJJJJJJJJJJ
@830936/1
cctgagccatagcaaacagccactggcaatgtggatagctggacaaggca
+830936/1
CCCFFFFFHHHHHJJJJJJIIIIJIGEIJJJIIJJIJJJJJJHIJJJJJI
@6314384/1
ctccgcctccaacttgatacaagcttctcgcacagcagtgagttcgtgtt
+6314384/1
?@@DDDFDHHDHHJJJJJIJJIIJJIJJIGIJJJJIGGFHGHHIGIGGJJ
@7681537/1
agcgtcccgtacccatagcaacaagatcagcgactgtcacacggtagcgg
+7681537/1
??1BDFDFFHFFHGGIEHIIIIIGEHIIIIIIIIIFHHIIGGII@CEFHH
@6987692/1
gtcgaacactattctatgcttataccattaatctccgccactatttgacg
+6987692/1
CCCFFDDFHHHHHIIJJIJIIIHGIIJGIGIIGGIIGIIJJGIEGIJIIF
@6314588/1
agaactttggcatctggctgcgttatgagtctcgctcaggtgtacacaac
+6314588/1
@CCFFFBDDDHHHJJGIGIGHJFEHHDD??ECDDGGHBCHB?GBB?DDD?
@7681781/1
gcttggtacaaagcaaaggtcgggcagttcgtcaacaagacattactagc
+7681781/1
CCCFFFDFHHHHHJJJJJJIIJJJJJJIJJJIJIJJJJJJJJJJJJJJJJ
@831237/1
gcaagaagtaccagaaacgggacttagccacaatctggtctggagagaag
+831237/1
CCCFFFFFFHHHHJJJIIJJJJIJJIJJJJJJJJJJJJGHIIGIJHIIJJ
@6988009/1
gaggaagtaggtgctgggcctcttgtatgcgaaggtgttgaggcgcttgt
+6988009/1
@@@DDDB?CDF?CFHGEGDGDGHIGIFBD?F@:CDGG?DD?DB;@EHGD6
@7681970/1
gacgatttcaccagtggtcttcttgaacttcttcaattgacgcaagaagt
+7681970/1
@CCFDFFFBFHFHIJIIGGIIIHIBHGIJCFHIIIIIJJJJJIJJJIJIG
@7681994/1
gttgtgtacacctgagcgagactcataacgcagccagatgccaaagttct
+7681994/1
BCCFDFDDHDDFHIIIJJJJJJIJJJJJJJJJJJJJJJJJJJJIJJHIJJ
@4946478/1
gtctggagagaagatcctcatcttgtatagaggaggcttgggctcgctct
+4946478/1
CCCFFFFFHHHHHJJJJJJJJJJJJJJJJJJJJJJJJJJEDEHJJJJIJG
@6988163/1
cgaacactattctatgcttataccattaatctccgccactatttgacgga
+6988163/1
CCCFFFFFHHHHHJJJJJJJJJJJJJJJJJHJJJJJJJJJJJJJJIJJJH
@6314845/1
cgtttagcagcttcatccagaggcaagcgctccaagttgcttggaggctt
+6314845/1
@@=DDDD?FDBC?<FEEHIIIIGHGGIIIIBFHEEHDGHHGIIIGIIGHH
@2898386/1
caataaatcgttttaacaactgggctctatgggacaaa
+2898386/1
CCCFFFFFHHHHGJJIJJJJJJJJJJJJJJJJJIJJJG
@7682736/1
ggttcaaattcaaataaaatcactctgcaatcctgcctcacatgattcat
+7682736/1
BCBFFFFFHHHHGJJJJJJJJJJJJJJJAACFHIJJJJJJJJJJJJJJJJ
@6315289/1
gtccgtttttaaactattttttcaatgccctaagtgagtatacgtctatt
+6315289/1
?=@DDBDBDHDDHHEBHGHIDEEHIIIEHFHG;CFA9B?DDBBG9B?@DE
@1505252/1
ccagtggtcttcttgaacttcttcaattgacgcaagaagtaccagaaacg
+1505252/1
@@@DB?DBF?DFDGGIIDHHIIDFHHGAHGIA?FFHIFGHIDEHIIGGDB
@119423/1
tgtggaactgcttcacctgtggccggcggcacgcagacgccttgatgacc
+119423/1
@C@FFFFFHHHHHIIJJJJJGJJJJJJJJJJIGHHHFFDDDDDDDDDEDD
@1505487/1
ggctgtttctcactagtaagagcttttcgtataatatgatatgatgccga
+1505487/1
CCCFFDFFHHHGHJJGGGJIIIEJJJJDGFGIIJJJJJJJIJIJJJJJJG
@832271/1
atcttgtatagaggaggcttgggctcgctctccgaagggagcttgcggcc
+832271/1
CCCFFFFFHHHHHJIJJJJJGIJJJJJIJJJJJJIJIIJIJJIJIJJHHF
@1505580/1
gctgtttctcactagtaagagcttttcgtataatatgatatgatgccgac
+1505580/1
@CCFDFFBHFHHHIIIIIIEHIGEHIIIHIIGGIIIIIIIIIIIIIIIIG
@1505586/1
actgagtgacggcacctccgacactgaggtcacggtactcgcggtacatg
+1505586/1
CCCFFFDEHHGDFHIGJJJJGJJJJJJJJFHIJJJHGGGIEHGHHFFFFD
@119720/1
gtactcgcggtacatgttgtgtacacctgagcgagactcataacgcagcc
+119720/1
CCCFFFFFHAHHHGFHFGIGFGHGC??GFBFHJGJGIJJIJJIGIIJJIH
@6315718/1
ccagtggtcttcttgaacttcttcaattgacgcaagaagtaccagaaacg
+6315718/1
?@;DBB:DFFFFF>B4C<CIEHEHIIDAEHDFEIFFIFB?:BBFGF@EFF
@2899713/1
ctcactaaacataaaaataatacattacgttaaatg
+2899713/1
@@@DDD;BFFHHHI4FHIIIIIGIIIIIIIIIIII?
@119945/1
ctcagatgcaatttcttgcaagaattgcacaaagttgaagtccttgttgt
+119945/1
CCCFFFFFHHHHHJJJJJJIJJJJJJJIJJIJIJHHIIHIIJIJJJJJJI
@1505827/1
ctcataacgcagccagatgccaaagttcttgatcttcactgggctcttct
+1505827/1
CCCFFFFFHHHGHIJJIIIIJJJJJHIIJJJJJJJJJIJJJJJJJJJJJJ
@6316057/1
gacgacaccacagttccagtctcaggcacgttgccattagtagactgatc
+6316057/1
@@@DDDDDAFDDFEHEAFG2<CEAH9;EFGFFFGEC>F?0?DDFBDBFFB
@6316141/1
gtttagcagcttcatccagaggcaagcgctccaagttgcttggaggcttg
+6316141/1
?@@=BDADFDDHGIGGIIII@GEGEGGI>EGIEFBBDHIJIJJIGG18=:
@4258470/1
ctatgccatttatcctcgcacgttggcagtaatagtacaagtgaaaagtc
+4258470/1
CCCFFFFFHHHHHJJJJJJIJIHJJJJIJIJIJJJIJJJJJHHJJJJJII
@4258522/1
ctccaatcctttactcgaatagtcttttctaacttgaacagtgcgatgtt
+4258522/1
?@@?DBD:;C:C>C@>G=:FB9<A@CE<?FBHIIEC?EE@>?@FDF@A?D
@2900585/1
gacgatttcaccagtggtcttcttgaacttcttcaattgacg
+2900585/1
CCCFFDBBDFHGFIEFHHCGHHAHIIGIHGIBHIFGG>E<9:
@6316437/1
cttgtatgcgaaggtgttgaggcgcttgtggtggtgcacgcgcttgggca
+6316437/1
??;DD;BD8DC1CD2A<CE>EEEDD:@DDDA@@B@B4<=BAA<A9?D@A9
@120703/1
gtcacggtagcactgagtgacggcacctccgacactgaggtcacggtact
+120703/1
CCCFFFFDHHHHHIJJJGHIJJIJIJJJJJIJJJJJJJJJHJJJJJGIHH
@4258916/1
cctggctcccatgtcacggtagcactgagtgacggcacctccgacactga
+4258916/1
@CCDDFFDHHDHHIJHIGGHEHIJIGIIHCGIIGFEHIJEIIIEGAHHG@
@833418/1
agagactaaggttatatatatactttttaatagttattacaaaaaataag
+833418/1
@@@FBDFABFBDFDGBDHIGIIJIJIGIJIIGEFHHGHIIJIIJIGFDFF
@1507117/1
agaggaagtaggtgctgggcctcttgtatgcgaaggtgttgaggcgcttg
+1507117/1
@@@DDBBD=DCFDEFGGII=ACFHIGBHGHGGHIHI:BBFHEGGCHIGHG
@4259375/1
cttcacctgtggccggcggcacgcagacgccttgatgacctccactttga
+4259375/1
CCCFFFFFHHHHHJJJJJJJJJJJJJJIHGFFFEEEEEEEDDDDDDDDDD
@121950/1
ctgtgatctgtttcttggcatctatagatgtcggtggcgcacagggcacg
+121950/1
CCCFFFFFHHHHHJJJJJJIJJJJJJJJJJJJJJGHJJJJJJJJJJJJJJ
@4259966/1
gtggtggtgcacgcgcttgggcagagggaatctgattgtgctgttgtgga
+4259966/1
BBBFDFFFHHHHHJJJJJJJJJJJJJJJJJJJJJJJJJIJJJJJJJJJJJ
@122671/1
gtgctgttgtggaactgcttcacctgtggccggcggcacgcagacgcctt
+122671/1
CCCFFFFFHHHHHJJJJJJJJJJJJJJJJJJJJJJJJHHFFDDDDDDDDD
@4260725/1
ggcgcttgtggtggtgcacgcgcttgggcagagggaatctgattgtgctg
+4260725/1
CCCFFFFFHHHHHJJJJJJJJJJJJJJJJJJJJJJIJJJJJJJJJJJJJH
@122806/1
gccgtttctgagattagcgcgcacagacgaacagacaaacagacaaacag
+122806/1
CCCFFFFFHHHHHJJJJJJJJJJJJJIJIJJJJJJJJJJJJJIJJHHHHF
@6990165/1
cctggctcccatgtcacggtagcactgagtgacggcacctccgacactga
+6990165/1
@CCFFFFFHHHHHIIJJIJCGHJJIJJJJ?FHIHIIJJJIJJJJJJIJJG
@123557/1
cagcatacataataaaattagaggaagtaggtgctgggcctcttgtatgc
+123557/1
C@@FFFDEFFFFHIHJJJJJJIGIEGIJIJFFGHIGGIIHJJJJJHIIFF
@4261670/1
ccgtagcctgtaatttttgtctttcgcgaaatattccgcgacagatgtct
+4261670/1
BCCDFFFFHHHHHJJJJJJJJJJJJJJJJJJJJJJJJJJJJJJJHHHHHH
@124002/1
cttttgaagattcagatattgatagttttttcattccctgcagagcttgc
+124002/1
CCCFFFFFHHHHHJJHJJJJJJJJJJJJJJJJIJJJJJJJJJJJJJIJJI
@4262072/1
gggcctcttgtatgcgaaggtgttgaggcgcttgtggtggtgcacgcgct
+4262072/1
B@CDDFFFHHHFHJJIJHIJAFHHIEGIGGIJJDHIGFGIGEHJJIIFFF
@2901505/1
aataaaattagaggaagtaggtgctgggcctcttgtat
+2901505/1
@@@DD;?DFHHD>F;FG:CEEEHGII<DEGCH@EHHIG
@4262720/1
ctcagcatggtaagaaggtggcggccagaatctagacatgcacagctctt
+4262720/1
CCCFFFFFHHFHHJJJJJHHJJJJIJJJJJJJJJJJJJJJJIJJJJJJJJ
@6992002/1
cacggtagcactgagtgacggcacctccgacactgaggtc
+6992002/1
;;;DD=A@AF?FFA?22CIG@6@8:C??@FG???<FF=8B
@4263254/1
cgaacattctatgcttataccattaatctccgcaactatttgacggattt
+4263254/1
CCCFFFFFHGHHHJJIJJJJJIIJJIJGJJJJJJJIJJJIJJJJJIDFHH
@125232/1
gtgctgggcctcttgtatgcgaaggtgttgaggcgcttgtggtggtgcac
+125232/1
?8:BBDD=FDF?DGGDD?BFH78<C1::CFGII=DD@GH@FE7@F4;DA7
@6992642/1
ctttactcgaatagtcttttctaacttgaacagtgcgatgttttacaagg
+6992642/1
@;<=BDDDFFFF;?<AFAFECHAB:CHE9CF9E9?FEAFEBBBFF@FF@;
@125417/1
gagagaagatcctcatcttgtatagaggaggcttgggctcgctctccgaa
+125417/1
CCCFFFFFHHHHHJJJJGIIHHIIJGHIIIIIJJBDHIIJIJJJJJIIIJ
@6992908/1
ggcgttgatgtcgcaagatagtgagacattcactttttagtcataatctt
+6992908/1
CCCFFFFFHGHHHJJJJJJJIHIIJIIIIIIJJIJJJJJIJJJJIFIJJJ
@2902668/1
gccagatgccaaagttcttgatcttcactgggctct
+2902668/1
@@@DD8DD8DDFFGHHHIIIIIGHIIGIIIIIIIIC
@4263776/1
aggtgctgggcctcttgtatgcgaagg
+4263776/1
::844ADBDF8?BGFEB<<FHBG78?8
@4263828/1
ggtgttgaggcgcttgtggtggtgcacgcgcttgggcagagggaatctga
+4263828/1
BC@DFFFFHHHHHJJJHIJFHJGGIIJIJJJJJGJJJJJJHHHFFFFFEC
@4263832/1
gtcacggtagcactgagtgacggcacctccgacactgaggtcacggtact
+4263832/1
CCCFFFFDHHHHHJJJJHIIJJJJIJJJJJJJJJJJJJJJHIJJJJHIHH
@4263887/1
gtgttgaggcgcttgtggtggtgcacgcgcttgggcagagggaatctgat
+4263887/1
BBBDDFFFHHHHHJJHIJCFGDGDHIJJIJJJJGIJJIGIHHHFFFFFFF
@1507745/1
gagcgagactcataacgcagccagatgccaaagttcttgatcttcactgg
+1507745/1
C@CFFFFFHHHHHJJJIJJIIJJIIIJJIJJJJHHIJJJIJJJJJJIJHG
@126451/1
gcaagaagtaccagaaacgggacttagccacaatctggtctggagagaag
+126451/1
CCCFFFFFFHHHHJJJJJJJJJJJJJJJJJJJJJJJJJIIJJJJJIJJJI
@4264812/1
ctcataacgcagccagatgccaaagttcttgatcttcactgggctcttct
+4264812/1
CCCFFFFFHHHHHJJJJJJJJJJJJHGJJJJJJJJJJJJJIHIIIJJJJJ
@2903697/1
gtggcgcacagggcacgcttgcgcatgacatctattcatgccattggcgt
+2903697/1
@C@FFFDFHHFFHIIJJJJGIIIJJJIJIIJJIJIJGIGIIHGIIJJIJE
@126782/1
gttaattgtaaaaaaataatctttacttttatacttgaaaagattttttg
+126782/1
@@@FFDDDFHDHHGBHHGGHIGIGGHF?GCHIIIIIIGGHAFEGGHHGHH
@126787/1
gccagttataaagcatagcccgaagtgctattggcacacaggcataatgc
+126787/1
CCCFFFFFHHHGHIIJIIJIIIIIIHGGIGJIJJJJJIJJJIIJJIJIJJ
@126828/1
ctgggcctcttgtatgcgaaggtgttgaggcgcttgtggtggtgcacgcg
+126828/1
CCCFFFFFHHHHHJJJJJHIIJCHHHIHJJIIJJJJFHJCHIGHIJJJHH
@1508571/1
cagcatacataataaaattagaggaagtaggtgctgggcctcttgtatgc
+1508571/1
CCCFFFFFHHHHHIIIJHJJJIIJGIIIJJJJJJJJJJIJJJJJJJJIJJ
@7683280/1
cgcaagaagtaccagaaacgggacttagccacaatctggtctggagagaa
+7683280/1
CCCFFFFFHFHHHIJJJJJJJJGJJJJJJJJJJJJJJJJJJJJJJJJJJJ
@4265689/1
cttcacctgtggccggcggcacgcagacgccttgatgacctccactttga
+4265689/1
CCCFFFFFHHHHHJJJJJJJJJJJJJJJHHFFFEEEEEEEDDDDDDDDDD
@5638731/1
gcacgtagttctcagcttccctgcaaagttaaccatcttgtattcaaaag
+5638731/1
CCCFFEFFHHHHHJJJJJJJJJJJJJIJJIJJJJIIIJJJJJJJJJJJJI
@7683906/1
cttcttagagcgtcccgtacccatagcaacaagatcagcgactgtcacac
+7683906/1
CCCFFFFFHHHHHJJJJIJJJJJJJIJJJJJJJJJJJJJJJJJJJJJJJJ
@5639273/1
ccagaggcaagcgctccaagttgcttggaggcttgggcctgttttggtag
+5639273/1
CCCFFFFFHGHHHJJJJJIJIIJJJJJJJJJJJJJJIJJGIDGIJJJHIF
@4266658/1
gtagttctcagcttccctgcaaagttaaccatcttgtattcaaaagaaaa
+4266658/1
CCCFFFFFHHHHHJJJJJJJJJJJJJJJJJJJJJJJJIJJJJJJJJJJJJ
@4266745/1
gcctcttgtatgcgaaggtgttgaggcgcttgtggtgg
+4266745/1
@@@FFFFFDFHADEEF<G;<AEHGIIGGAGHGHGHHII
@7684960/1
cctggctcccatgtcacggtagcactgagtgacggcacctccgacactga
+7684960/1
C@@FFFFFHHHHHJJJIJIFHIIIGGHEHJGGIJIIJJJJIIIGGIIJIG
@4267383/1
cacgggctctgtgcctggctcccatgtcacggtagcactgagtgacggca
+4267383/1
CCCFFFFFHHHHHJJJIJIJJJJJJJIIJJJIGHIJJJJJJJGIIJIGII
@7685271/1
ggtgctgggcctcttgtatgcgaaggtgttgaggcgcttgtggtggtgca
+7685271/1
@C@FFFFFHHHHHJJJIIJJJJIIJJCGGHIJJJJJJJJJFHICHHBEHI
@7685629/1
gttattattacagcatacataataaaattagaggaagtaggtgctgggcc
+7685629/1
B@@FFFFFHHHFHIIJJJJJJIJIJIJIJGIGIGHHIIJJJEHIIJJJIJ
@4267939/1
gtctttgtataccttcaggtgatcgaacatcatgtcttcaaactccacta
+4267939/1
CCCFFFFFHHGHHJJJIJJFHHJGJJJJJJJJIGGHIIIJJJJJJJJIII
@7685745/1
gagcgagactcataacgcagccagatgccaaagttcttgatcttcactgg
+7685745/1
CCCFFFFFHHHHHJJJJJJJJJIJJJJJJJJJJIIJJJJJJJJJJJJJHH
@4268025/1
gcagagggaatctgattgtgctgttgtggaactgcttcacctgtggccgg
+4268025/1
@@@FFFFFD?DC?BFFGHGF@HIAGB<ACGEC@GFHEI>GHIII>DHEFG
@5640701/1
cttggtacaaagcaaaggtcgggcagttcgtcaacaagacattactagct
+5640701/1
CCCFFDDFHHHHHDIIIGIFIJIJJIGH@FGIJIJJIIIJJIIJJJIJJI
@4270198/1
gcaacatcttctttggtttgtcaggggtaatgctaacgtcatagcgataa
+4270198/1
CCCFFFFFGGDFHHJJGHIJHIJIJIG:CGIHIIGIGHHIJIJJJJIIJG
@4270351/1
gttcaaattcaaataaaatcactctgcaatcctgcctcacatgattcatc
+4270351/1
CCCFFFFFHHHHFHJJJJJJJJJJJJJJJJIIJIJJJJJJJJJGJJJJJJ
@2216566/1
gccagatgccaaagttcttgatcttcactgggctcttctctgggatttcc
+2216566/1
CCCFFFFFHHHHHJHIJJJJJJJJJJJJJJIIJIJJJJJJJJJJIJJJJJ
@834069/1
ctattttttatttttattttcaatgtacagacagcacttttctacgattt
+834069/1
CC@FFFFFHHHHHJJIJJJJJJJJJHJJJJJJIJJJJIJJJIJJJJGIJJ
@2216651/1
ctgcaaacatgccagttataaagcatagcccgaagtgctattggcacaca
+2216651/1
@CCFFFFFHDDHHIIIIGHGICHGGCHEGGGGG>F?<FGGGHFGGIIIII
@4948167/1
gcagagggaatctgattgtgctgttgtggaactgcttcacctgtggccgg
+4948167/1
@@@FFFFDDHHHHI<EBGCHGIDFHHAEFIFGGIIIIG?FGGBFG?BDHG
@2217012/1
ggcaaaggtagtaagtcagctgttccacttcatcatcagggatcttgccg
+2217012/1
CCCFFFFFFHHHHJJJJJJJJJJJJJGJIJIJJJJJJJJJJHJJJJJGJI
@6318129/1
gctgggcctcttgtatgcgaaggtgttgaggcgcttgtggtggtgcacgc
+6318129/1
CCCFFF?DHDHHGJJJJJJJGGG?ECFHEHJFJJJJIIGAFGIHIIIJJH
@6318226/1
gtcaaagatgaaaaagtgccactgaacgaaaagggtacaataattaataa
+6318226/1
CCCFFFFFFHFHHGIICFHIJGIGGJIJGIGIEGG8DFHHIJJJIJJJJJ
@2217783/1
atatgaaacgcgagtggggccgtcagaacctgatagaaacggttggcgtt
+2217783/1
@C@FFFFFHHFDDGDGEBEDHI:@GFAGIIHIEHIICGIHIDCH8BCA9A
@6318682/1
cccctgctattttttttatttttattttcaatgtacagacagcacttttc
+6318682/1
CCCFFFFFGHHHHJJJJJJJJJJJJJJJJJJJJIIJJJJJJIJJJJJJJJ
@835200/1
cagcatacataataaaattagaggaagtaggtgctgggcctcttgtatgc
+835200/1
CCCFFFFFHHHHHJJGIIJJJJJJGIIIJJJHIJJJIJIIJJJJJJJJJJ
@835502/1
tggagattttactatctttcaagtcggcataacgggccgcgactccgccc
+835502/1
CCCFFFFFHHHHHJIIJJJGJJJJIIJJJJJIJJIIIGIIIIHHFFFDDD
@835560/1
cctcaatctgcaccagttcatatttgggcacagttcctcgacgagcaagt
+835560/1
CCCFFFFFHHHHHJJJIIJJJJJJJJJJJJJJJIIJJJJJIJJJJJJJJH
@6319312/1
gccaggcacacggacttacgaagtaaattcaatt
+6319312/1
:?@?BDDDA?FHDEGGDGDHGGGCFE>GHGCGGG
@2218775/1
gcactgcatttccgtccatcattttgtcaacgaactcttctgaagtattt
+2218775/1
CCCFFFFFHDHHHJEHHIJIIHIJIJHHIJJHHJJGHFIIIJJII9BHGI
@4950190/1
gcgagactcataacgcagccagatgccaaagttcttgatcttcactgggc
+4950190/1
CCCFFFFFHHHHHJJJJJJJJJJJJIJJJJJHIJJJJJJIJJJJJJJFHJ
@836443/1
tgatagagacgatttcaccagtggtcttcttgaacttcttcaattgacgc
+836443/1
@CCFFDFFFGHGHBHHIIIJJEGHHIJIJIIJIJJJGGIHIIJGIIIGBG
@2904817/1
cacataagtaacttcaaatgattgctcagatgcaatttcttgcaagaatt
+2904817/1
@CCFFFFFHHHHHJJJJJJJJJJJJJJJJJJJJJJJJJJJJJJJJJJIJJ
@2219320/1
gcagccagatgccaaagttcttgatcttcactgggctcttctctgggatt
+2219320/1
CCCFFDBDFDHBFGIGHAD@CHHGIJIJEGHH<CGIIGGIEGIJGIJDHH
@6319976/1
aggtgctgggcctcttgtatgcgaaggtg
+6319976/1
:??ADD?BFF3?C;3<C?FA<A1ACGD1C
@837076/1
catacataataaaattagaggaagtaggtgctgggcctcttgtatgcgaa
+837076/1
@@@DDDDDFHFHHGFFEBHHIHEA<CHHFBGHEBHBGHIHGGHHIGGEGG
@6320126/1
ggcatcacgtgaaaactaacgtttcgatttcgatgaaacttggtataatt
+6320126/1
@@<DDDFFDDBDDHIEHIJEGGGGIGHIBGGGEIIADHIGIGGBGGEAGI
@837826/1
gctctgtgcctggctcccatgtcacggtagcactgagtgacggcacctcc
+837826/1
CCCFFFFFGHFDFGIIIIJJJJFHJJIFGIIJJIIJJFFIJGIIEHJJJJ
@3581471/1
ttttttataaacgtattttaagctgaaacttcgtgtagagattctattca
+3581471/1
CCCFFFFFHHHHHFHIJJJJJJJJJJJIJJJJJIJIIJJJHJJJJJJJJJ
@3581935/1
gttcaaataacttattaaaattaatatgcgtgatgaggttcaccaagcta
+3581935/1
BBBFFFFFHHHHHJJJJJJJJJJJJJJJJJFHIIJJJJHJJJJJJJJJII
@127595/1
gactgatcagccggagcagctccggtaagtttgtcgagtagagccttagc
+127595/1
C@CFFFFFHHHHGJGHIGHIJIIIJCHHIDGIJHIIHJJJJJJJJJJIJJ
@3582050/1
gtggattttaatgttattattacagcatacataataaaattagaggaagt
+3582050/1
@BCFDEFFHHHHHJJHHIIIJJJIIIJJJJJJJJJJGIJJJJJJJJIIHD
@3582614/1
gcacaaagttgaagtccttgttgttaagaggtgttacctgcaacttggcc
+3582614/1
CCCFFFFFHHGHGIGIIJJJJJJJJJJIGJJFGHJJJJJJJJJJIJJIJJ
@128758/1
cagtggtcttcttgaacttcttcaattgacgcaagaagtaccagaaacgg
+128758/1
@C@DFFFFHHFHHBFGIIIHJJJIIJJIJIJJJIJIJJFHJCHGGADHGI
@2907776/1
gacgcaagaagtaccagaaacgggacttagccacaatctggtctggagag
+2907776/1
CCCFFFFFHHHFHIJJJJIJJJJJJJJJJJJJJJJJJJJJJJIJJIJJJJ
@129178/1
ggaagtaggtgctgggcctcttgtatgcgaaggtgttgaggcgcttgtgg
+129178/1
CCCFFDFFHHHGHJJJJJJJJJJJJJIJJHIJJFHHHIGGJGHHIIJIIJ
@6321948/1
gttgtgtacacctgagcgagactcataacgcagccagatgccaaagttct
+6321948/1
@C@FFFDDHHBFFGIJJIIJIIJIJJJJIJIJJIJIJGEHGIIJIJFGGG
@2909034/1
ccatgtcacggtagcactgagtgacggcacctccgacactgaggtcacgg
+2909034/1
@??DBBDDBFHACF>GIIIGEHEEGCDBBEHHIEG:FFEHGGII@CFGIG
@3584489/1
gtagaaaagtgctgtctgtacattgaaaataaaaataaaaaaaatagcag
+3584489/1
@@@DD?D8=2AD?FF:E<A<@D<CHHE?HFEEE@FCFDD:9@?DFF>FBF
@2909348/1
cacggtagcactgagtgacggcacctccgacactgaggtcacggtactcg
+2909348/1
CCCFFDFFHHHHHJJHIJJJJJJJJJJJJJJJJJJJJJJJJJJJGIJJJH
@130749/1
ggcttgggctcgctctccgaagggagcttgcggccgatgacctcatactc
+130749/1
@CCFFD?DBHDHFFHGIGGBGGGGGGGEGFHGGBHG>HH?BD@DEFDCDA
@6994484/1
atctgattgtgctgttgtggaactgcttcacctgtggccggcggcacgca
+6994484/1
@@@DBDADHFHHBGEFHAFDDHHGIGIIEGGBGFCFFGCBH@FGB?DBA>
@130972/1
cgcaagaagtaccagaaacgggacttag
+130972/1
;@?:BDDDB<D?<ACAAFA::<FHBE::
@3585419/1
acgatttcaccagtggtcttcttgaacttcttcaattgacgcaagaagta
+3585419/1
CCCFFFFFHHHHHFIIJIIJJJJJJJJJJJJJJIIIGIIJJJIIIJJJHI
@3585592/1
ccagttattacataattgtacacagtgaacaaaattgcaatatagttatt
+3585592/1
CCCFFFFFHHHHHJJJJJJJJJJJJJJJJJJJGJJJJJJJJJJJJIJJJJ
@6323529/1
gccgtttctgagattagcgcgcacagacgaacagacaaacagacaaacag
+6323529/1
CCCFFFFFG>DFFIEGEHJIEIGHIJEDHEHBHG>GGHIJJCEEHHHHEB
@2220544/1
gtcgggcagttcgtcaacaagacattactagctgagaatatttttttccg
+2220544/1
@@@=;1A:DF?F?F;FBE>FE9?;GFEFE9:DGADDEAFAFFABFBF@@E
@6995151/1
gtgctgttgtggaactgcttcacctgtggccggcggcacgcagacgcctt
+6995151/1
CCCFFFFFHHHGHGIGIJJJGGIGJGIBGGIIIIEBAEEFEAC?DBDDBD
@2220625/1
ggtgctgggcctcttgtatgcgaaggtgttgaggcgcttgtggtggtgca
+2220625/1
@B@DFFFFHFDHHIJJHIIJIJJJJJ?C?FHHGIJJIDIJBFGFGGEHIJ
@6995263/1
cttgggtgaggcataacggggtgggttttacagactagaacccaccccgc
+6995263/1
CCCFFFDDHHHHHJJJJJJJJCFHIFHIJJJJJJJJJJJJJJJJJJHHFD
@6995728/1
cttgtatgcgaaggtgttgaggcgcttgtggtggtgcacgcgcttgggca
+6995728/1
CCCFFFFFGHHGHJCGGHJJJJJJJJJJHJJGGHFHIJJJJJHHFFFFED
@2221346/1
cgaatagtcttttctaacttgaacagtgcgatgttttacaagggcaggtt
+2221346/1
?@@DD;==CAD>B?GEFEIDAB:A?F<4C?8?ECCBDFFCEIIIIIIF/?
@6995884/1
acgggctatgccatttatcctcgcacgttggcagtaatagtacaagtgaa
+6995884/1
CCCFFFFFHHHHHJJJJJJJJJJJJJJIJJJJJJJJJJJJIJJJJJHIJJ
@6995959/1
gtgaaaaccgcatccaactcggatcagccgtttctgagattagcgcgcac
+6995959/1
CCCFFFFFHHHHHJJJJJJJJJIJJJIJJJIJJJJJJJJJJJJJJJJHFF
@2221581/1
tcgatgtcgaacccaaaaatgtaattaactttatttttgtctgtttgtct
+2221581/1
?@@:ADADFBFFAFFEEFF9CHD>FDGIIIIIIIFIIIIBAFGDEIDGII
@6996163/1
cagtggtcttcttgaacttcttcaattgacgcaagaagtaccagaaacgg
+6996163/1
@@@DDFFAFHFHDHGHIHGIIJJGIIIJJJIGHGGEGIGGGIJJIJJFIJ
@2222821/1
cacggtagcactgagtgacggcacctccgacactgaggtcacggtactcg
+2222821/1
CCCFFDFFGHHHHJJFGIJJJJJJJJJJJJJJJJJIJJFHIJJJJIJJJH
@7690579/1
gcactgagtgacggcacctccgacactgaggtcacggtactcgcggtaca
+7690579/1
CCCFFFFFDHHHHJJJJJJJJJIJGIIIIIGHHIGII;CHIJJJJH=DFB
@2222889/1
tggagagaagatcctcatcttgtatagaggaggcttgggctcgctctccg
+2222889/1
CCCFFFFFGHFHHJJJJJJJJIJJJGIIIJIIJIJIGHJJJJJIIIGIJE
@2223276/1
ggcagagggaatctgattgtgctgttgtggaactgcttcacctgtggccg
+2223276/1
CCCFFFFFHHHHHJJJJJJJJJJJJJIIJJJJJJJJJJJJJJJJJJJJJJ
@6325657/1
gtctgtatctagctaaaagtagatgcaaatatctc
+6325657/1
?@<;BDDDFDF<BFFFIBI3<C:FDEH>AEHFF>H
@6997817/1
cagccagatgccaaagttcttgatcttcactgggctcttctctgggattt
+6997817/1
CCCFFFFFHHHHHJJJHIJJJJJJJJJJJJJJJJJJJJJJJJJJJJJJJJ
@2223619/1
tgctgggcctcttgtatgcgaaggtgttgaggcgcttgtggtggtgcacg
+2223619/1
@@@FFFFFHHFHHBFFFHJJGGHIFGHIGHGIGIJIHIGHI=FGGHGGJH
@7691315/1
cagcatacataataaaattagaggaagtaggtgctgggcctcttgtatgc
+7691315/1
@;@BDD?DHHDDDHCEIGIIGHIIIIIIHGI<EGDGEGGGGGHGGGHIBG
@2223672/1
agcagcttgtccacttataagataaccgggcgattatttactttgacacc
+2223672/1
CCCFFFFFGHHHHJIJJJJJJEHJJJJJJJJJ@GIJJJJJJJJJJJJJIJ
@6998295/1
ccggctcgttgaacaccttaggacgaagtgatggcaccaggatagagtta
+6998295/1
CCCFFFFFHHGHHJJJJJJJJJJJJIJJFHIJIJJJJJJJJGIJJIICFF
@7691740/1
caccagtggtcttcttgaacttcttcaattgacgcaagaagtaccagaaa
+7691740/1
CCCFFFEFHHHHHJJJJIJJJJJJJJJJJJJJJJJJJJGJJGIJJJJIIJ
@7691898/1
cactgagtgacggcacctccgacactgaggtcacggtactcgcggtacat
+7691898/1
@@;DADB=A<F?FF@GB>FGE@?:DBBG>;9?DHBG7BFBB@FAE=B<@E
@6998869/1
gttcaaattcaaataaaatcactctgcaatcctgcctcacatgattcatc
+6998869/1
CCCFFFFFHHHHHJJJJJJJJJJJJIJJIJJJJJJJJJJJJJJJJJJJJJ
@7692272/1
aaggtgttgaggcgcttgtggtggtgcacgcgcttgggcagagggaatct
+7692272/1
??@FDDEBFHHHHIIFIFCGEEEGGHHGIIIIIIIIIIIIIGHHFFFFEE
@7692287/1
tgatgaggttcaccaagctagtggcgttgatgtcgcaagatagtgagaca
+7692287/1
CCCFFFFFFHHHHIIJJJJJJCFHEIHHIFIIIGIJJIJIJIJ9DEHGHI
@6999150/1
caccagtggtcttcttgaacttcttcaattgacgcaagaagtaccagaaa
+6999150/1
CCCFFFFFHHHHHJJJJJJJJJJJJJJJJJJJJJJJJJJJJFHIJJJJJJ
@6999691/1
gtgattctttaatttgacataacttttttatttatgaaccgattgacatg
+6999691/1
@@@DDDDD>DHBFHHIEEFGHI>FEC>EG?GGD>GDDHHGBGHIIGGG@G
@6999717/1
cttccctgcaaagttaaccatcttgtattcaaaagaaaacctagaatcac
+6999717/1
CC@FFFFFHHDFHGGGHIGIFGJJJJJJJJJJIIJIJJJJJIJJJIJGII
@6999740/1
ctattttttttatttttattttcaatgtacagacagcacttttctacgat
+6999740/1
CCCFFFFFHHHHHJJIJJJJJJJIJJIHHHIJJJIJJJIIJJJJJJJIEI
@6327095/1
cttattagttattaaactgactagttgtgtttcgttcttagatgttccag
+6327095/1
CCCFFFFFHHHHHJJJJJJIJJIJJIJHIHIJJJIJJJJJJJJJJJJJJJ
@7000158/1
gcgagactcataacgcagccagatgccaaagttcttgatcttcactgggc
+7000158/1
C@CFFFFFHHHGHJJJJJJJJJIIIJJJJJJFGIIJJJJJJJJJJJIJJJ
@6327541/1
gtcttcttgaacttcttcaattgacgcaagaagtaccagaaacgggactt
+6327541/1
@@@DDDDD?FH8DG<CHGHGHIII@@AHBHHGHCGHGGGDHH;BBHIHBH
@4271096/1
caccagtggtcttcttgaacttcttcaattgacgcaagaagtaccagaaa
+4271096/1
CCCFFFFFHHHHHJJJJJJJJJJIJJJIJJJJIHIJJJJJJGHIJIJJII
@6327635/1
gtcaatcggttcataaataaaaaagttatgtcaaattaaagaatcacgtc
+6327635/1
CCCFFFFDHHHFHIIJJJIGJFGIICFIEH9CFGIIIJJJIGHFHEGHDF
@6327653/1
cccatgtcacggtagcactgagtgacggcacctccgacactgaggtcacg
+6327653/1
@@CFF?DBHHFDACFGIGICGICHGGABGEHIIGEHGIIICGGIACFDDA
@6327715/1
ctgagcgagactcataacgcagccagatgccaaagttcttgatcttcact
+6327715/1
@@@DDAD<<CFFDEEGEB@FHEAFGIIIIIEGEIIBGGHHIGEGGGFHHI
@7000649/1
cttcaattgacgcaagaagtaccagaaacgggacttagccacaatctggt
+7000649/1
CCCFFFFFGDFHGJJJIGHFHIIIIJJJIIGGJJJJJIJJIJJJJJJJIF
@5642501/1
cacgacgctcggacatttcaattttatttagttggtcttggttgaacgga
+5642501/1
CCCFFFFFHHHHGJJJJJJJIJIJJIIJJJJIIJJIIJJJJHIJJJJJJG
@5642849/1
cttgtggtggtgcacgcgcttgggcagagggaatctgattgtgctgttgt
+5642849/1
?@@DABDDDFCCFHGGAHIJGIEEFHGCHJIGEHGGHGHIJJJIHJHCHG
@839741/1
ctcgagttggaatgattctggtgggttgtcctgcagagcttgccacatct
+839741/1
@CCFDDDDHGFHHJDEHHHIIAFHICDHHIIIIJIJJIGFGHJJJIBGII
@5643051/1
cactgagtgacggcacctccgacactgaggtcacggtactcgcggtacat
+5643051/1
CCCFFFDA?FHFHIJJJIJIIJIIJIGIGGGHHIJIFHGGIGIIHEEEFD
@1512900/1
ctcatcttgtatagaggaggcttgggctcgctctccgaagggagcttgcg
+1512900/1
CCCFFFFFHHHHHIJJJJJJJJJGGIJJJJIJIJJJJIJIJJGGIJJJIJ
@4952085/1
gtcgaacattctatgcttataccattaatctccgcaactatttgacggat
+4952085/1
CCCFFFFFHHHHHJJJJJJJJJJJJJJJIIJJJJJJJJJJJJJJJJIJHI
@840527/1
gtcacggtagcactgagtgacggcacctccgacactgaggtcacggtact
+840527/1
@@@FDDFFFHHHGJHIFFHGHGEGC@GFFHIIIJIIJIJJCCHHII5DEE
@2911122/1
cctccgacactgaggtcacggtactcgcggtacatgttgtgtacacctga
+2911122/1
@CCFFFFFHHHHHJJGIJJJJHGIJJJJJJGHIJJJIIJJJJJJIJHJJH
@840892/1
agcatacataataaaattagaggaagtaggtgctgggcctcttgtatgcg
+840892/1
@@@DDEFFFHFGHIIHGIJJGIJGGEFIGIJJJJJJJFEHDDHIJIGIE6
@1513886/1
ggtatctgcctggttctaccttcaagagcctcttctaaagcaaacaatga
+1513886/1
?@?BDDDEHHHHHBFHGIJJJJIGIJIIIIJJIJJIJJIJIJGIJJJDGG
@4273631/1
acgggctatgccatttatcctcgcacgttggcagtaatagtacaagtgaa
+4273631/1
CCCFFFFFHHHHHJJJJJJJJIJIJIJGGIJJIJHHGGIJIIJIJJFGIJ
@4273686/1
cctgcagagcttgccacatcttgtaagcagcctgacgcttagcaagtttc
+4273686/1
CCCFFFFFHGHHHIJJJJJJJJJHJJIJIEHIJIIJIJJIJJJJJJHIJI
@1514125/1
ggagagaagatcctcatcttgtatagaggaggcttgggctcgctctccga
+1514125/1
@C@DFFFFHHHHHJGIJIJJJHIIJIIIJIIJIJIIGIGGIIGHIJJJJG
@131434/1
agacgatttcaccagtggtcttcttgaacttcttcaattgacgcaagaag
+131434/1
CCCFFFFFHHHHHJJHIJJJJJJJJJJJJJJJJJJJJIJJIJJJJIJJJI
@3585931/1
ggtgctgggcctcttgtatgcgaaggtgttgaggcgcttgtggtggtgca
+3585931/1
@C@FFFFFHHHHHJJJIJJJJJJJJJEGHHJJJIJJJJJJJJJIJJHHII
@2912284/1
gaccattttagatatttgttgttcattcaactgtcttgttaatgcctggc
+2912284/1
@@@FDDDFFHHFHJGIJJJJGGIJGIJJIIJJJJIJJIJJIJJIJJJJIJ
@3586349/1
ggagtgagcacgggctctgtgcctggctcccatgtcacggtagcactgag
+3586349/1
@@CFDDFFGHFAHGIJJIGHGGIJIIIHJHIGHJHJJJJGBFGGCGHIJI
@5644983/1
ggcgcttgtggtggtgcacgcgcttgggcagagggaatctgattgtgctg
+5644983/1
CCCFFFFFFHHHHJGHJJJJJJJJJJJJJJJJJJJJIJJJJJJJJHJJJH
@6329369/1
ctaggctaactatagctaaaggaagagaatagcttaaaaacaagtttcgt
+6329369/1
CCCFFFFFGHHHHJJJJJJIIJGIJJJJJJJJJJJJJJJJIJJJIIJJJH
@2912600/1
gcttgtggtggtgcacgcgcttgggcagaggg
+2912600/1
?@@?==AD2C1DF??F@1CDGE1?FDGBFFI>
@4953966/1
cgcgacttcgttcgcgtggaatagtgacttccggcaaatttttggtttta
+4953966/1
B@CFFFFFHHDHFIJJHIJ?DDGHDFHIJJGIGJIIFIJIJJJEHAEHHD
@1515217/1
ctgttgtggaactgcttcacctgtggccggcggcacgcagacgccttgat
+1515217/1
CCCFFFFFHHGHGIJJIJJJJJJHIJJJJJIIJIIGHFFFDDDDDDDDDC
@2912982/1
ttcataaataaaaaagttatgtcaaattaaagaatcacgtcgaacactat
+2912982/1
@@@DDD?DFADFBEAG<A<CHF?AFH?FFB4CCCFGE9DFAF@??:/?3B
@5645625/1
tgtttgtctgttcgtctgtgcgcgctaatctcagaaacggctgatccgag
+5645625/1
CC@FFFFFGGHHGJGHIIJGIIJJJJJJJJJJJJJJJJJIIIJJIJIIHH
@4954307/1
ggcgcttgtggtggtgcacgcgcttgggcagagggaatctgattgtgctg
+4954307/1
CCCFFFFFHHHHHJGHIJJJJJJJJJIJJJJIJJJIJJJJJJJJJIJJJH
@2913253/1
ctcgggttggaatgattctggtgggttgtcctgcagagcttgccacatct
+2913253/1
??@FFFDDFAHDBHGGGDEDHHGHGCDD??FDB?BFHEHBFD=HBEGGGD
@1515551/1
agcgctacttcacaaatattacatacattccgacgtaccataactcgtgt
+1515551/1
C@CFFFFFDHFHHGHIJIIIGIHGGHHCHFDFHGGFHGEIHIJIIGIHHH
@6329747/1
ccacaatatattcgtgaaaaccgcatccaactcgaatcagccg
+6329747/1
@?<DDA;D?FBHD><CGFEBG;G?DH@CC?:?:FD@?8?FB@@
@1515729/1
gtgctgttgtggaactgcttcacctgtggccggcggcacgcagacgcctt
+1515729/1
@;<BDDFEAHAAF@GIIIGIGFGIB?C@FEEGBAEAGEE?ECACC@>=<B
@3587465/1
gttgggacagctatcttcataaaagctaaacaacatttataaaattagac
+3587465/1
?@@DDA?DHFDFFBGF@F@@D:FHFBHIIIGIGI?HDGIIIGICHEIIIH
@1515762/1
tgcttcaatttacatttagtgtttgtttcatgtcaatcggttcataaata
+1515762/1
@@@DFDEFHGHBFDHIFFF3AICEFAGEHHEHHGGGHGIIHIIIGGGGHH
@7001176/1
ggccaacagattgtttgagatgtttgtgaaactgcgacaccttgtggctg
+7001176/1
CCCFFFFFHBHHFEFHEGHGFEIIJGEGHIGJJJIJGGIJJJJIIGIGIA
@7001181/1
cacagttccagtctcaggcacattgccattagtagactgatcagccggag
+7001181/1
CCCFFDFFGGGHHIIJIGGHIJJJJJJJJJJIGJHIIJJJJJIIJJJIJI
@2913637/1
ggctgcagatgactgtgcatccttgctagtaagtcctg
+2913637/1
CCCFFFFFHHHHHJJHGHJJJJJJJJJJJJIJJIJIJ:
@6329876/1
agcaaatggaaaaaaaaattggtgaaaagaatcacaagtaagatactgca
+6329876/1
CCCFFFFFHDHFBBHII<8CCG?G99BGDGHGIGIIII88CFGIIIIIIF
@2913813/1
ggtagcactgagtgacggcacctccgacactgaggtcacggtactcgcgg
+2913813/1
@@@DDDDDAHHH<EAABGAE@?CFC:@GHFGGBGE?FHIIE;CHFCHBHE
@133755/1
gtcataatcttcagatactccaaagcattctgggctgcagatgactgtgc
+133755/1
@@@FFFFFHHHHGJJJJJJJJJJJIIIJJJJJIJJJJJJJJJJJIJJJJJ
@7001878/1
gtgttgaggcgcttgtggtggtgcacgcgcttgggcagagggaatctgat
+7001878/1
@@@FFFD>A?C8DFBFHGEBFHCFHCB6DB;6C@;6FHDEHH6EEFFF?>
@6330319/1
gctgggcctcttgtatgcgaaggtgttgaggcgcttgtggtggtgcacgc
+6330319/1
CCCFFDFFHHHHHJJJJJJIJJJFGFHIIJJJJJIJJHIJCGIFHHIJIG
@2225399/1
ggtgttgaggcgcttgtggtggtgcac
+2225399/1
=??D4A;;:;B<DE?B<A?EBD0:4D9
@7002998/1
gcatccaactcggatcagccgtttctgagattagcgcgcacagacgaaca
+7002998/1
@??BDDEFDFHDDGHIG?AGFFGHIIICHHBF@@@FGEABFHCDDBEDB<
@2225896/1
acagcatacataataaaattagaggaagtaggtgctgggcctcttgtatg
+2225896/1
CCCFFFFFHDHHHIJJIJJJJJJJJJJJJJJJIJJIJJJJJJJJJIIJJJ
@7693963/1
gtcgatgtcgaacccaaaaatgtaattaactttttttttgtctgtttgtc
+7693963/1
??@D?;:DFFFF;@@?CABD@C2AF<F?BG>?F?<@@@8@FE9=D@EC63
@7003638/1
gttgaggcgcttgtggtggtgcacgcgcttgggcagagggaatctgattg
+7003638/1
@@@FDFFDHFFHHFHGBGH?FHGIJGIJGGHJGIGHGHGG:?AEEFFEFF
@7694231/1
gcaagaagtaccagaaacgggacttagccacaatctggtctggagagaag
+7694231/1
CCCFFFFFFHHHHJJJJJJJJJJJJJJJJJJJJJJJJJJIJJJJJJJJJJ
@7003873/1
gacagacaaaaaaataataatcacatatttgggtttggtatcgacccagt
+7003873/1
CCCFFFFFHHHHHJJJJJJJJJJJJJJJJJJJJHJJJJGIIJJJJJJJJH
@2226569/1
gtagcactgagtgacggcacctccgacactgaggtcacgg
+2226569/1
??@D=B>BFF?<CFHEAACEEFHBA0?DDBGD@DF>BF;@
@6331982/1
ctcatcttgtatagaggaggcttgggctcgctctccgaagggagcttgcg
+6331982/1
CCCFFFFFHHDHHJIJJIJJJJJJHIIJJJJJJJJJJJJJJJIIJJJIHI
@2226907/1
agtgacggcacctccgacactgaggtcacggtactcgcggtacatgttgt
+2226907/1
@@@DBDFDDHDFDAHGGHEGDHGIB:?DEAEGGGGGGGHBEEHEEB;?;;
@2227185/1
ttctaaggttctaaactatatctgtaccaaatttcaaccaaatccgtcaa
+2227185/1
CCCFFFFFFHHHHJJJJJJJJJJJIJJJJJJJJJJJJJJJJIJJJJIJFH
@7695269/1
cgcaagaagtaccagaaacgggacttagccacaatctggtctggagagaa
+7695269/1
CCCFFFFFHHHHHJJJJJJJJJJJJJJJJJJJJJJJJJJJJJJJJJJJJJ
@6332593/1
attttgagtaactgtgaaaatgacatcttataaatatctattggacccaa
+6332593/1
CCCFFFFFHHFHHJJIEHJIJJJJJJJJJJJJJJJIJJJJJJJIJJGJJJ
@6332952/1
ggggtgcgcgtccatggagccgaccacggcggcgatggacggcttcttgt
+6332952/1
@@@FDDDDFHFFHIIIEGHIIIII?FHEHEHFDD871@CDDDDDB<CCDD
@841302/1
ctccaatcctttactcgaatagtcttttctaacttgaacagtgcgatgtt
+841302/1
?<?;D?DD;DF8AEHBFBAHFGAAEFHBHHI@?:9:CFBG?:CGBABDGI
@841507/1
gttataaattcgtaattcgtagctttctttagttttaagttagttttcat
+841507/1
@?@DFDDFDFAFFEHGGGGFBE;FEHHGEHHEHGEIIIGGIG<CFHB@@F
@841549/1
ggtgcacgcgcttgggcagagggaatctgattgtgctgttgtggaactgc
+841549/1
@@@FFFFFHHHGHJJJJJJJJJJIJJJJIHJJJHIJJJJJJJJJJJJJJJ
@841620/1
gaactgcttcacctgtggccggcggcacgcagacgccttgatgacctcca
+841620/1
CCCDFFFFHGHGHJJJJJIJJJJJJIDIIIJHGGFFDEDDDDDEDDDDDC
@841964/1
cttcacctgtggccggcggcacgcagacgccttgatgacctccactt
+841964/1
@@@DD?D;C?D<2<CE6EHIIFHIIIFGHHEBDCACAACC@C??CCC
@2228680/1
gccagatgccaaagttcttgatcttcactgggctcttctctgggatttcc
+2228680/1
@@?DDFFDFGHHFGEEHIIIGHGGIIGGGIBGCGHGIIIIIIIIIIIGII
@2228894/1
cataacgcagccagatgccaaagttcttgatcttcactgggctcttctct
+2228894/1
??@FDDDFHFDHHJJJJJIJIJJHGIIJIJJIIIGHIIBBFGGHEHHHIG
@5646784/1
agaagatcctcatcttgtatagaggaggcttgggctcgctctccgaaggg
+5646784/1
@@@DFFFAAFFFHIIEIB>IIHGHG9F62AG<FD1?DDADEGEFGAG6FE
@5646958/1
acgggctctgtgcctggctcccatgtcacggtagcactgagtgacggcac
+5646958/1
CCCFFFFFHHHHHJJJJJJJJJJJJJJJJJJGHJJJJJJJJFHIJJJJJJ
@6334093/1
actgagtgacggcacctccgacactgaggtcacggtactcgcggtacatg
+6334093/1
CCCFFFDDFHHGHJJJJJJJGIJJJIHIJ@GHIJJDGHIJJIJH=DDDFF
@7696535/1
gctgcagatgactgtgcatccttgctagtaagtcctgagccatagcaaac
+7696535/1
@C@FFFADBFBHHBCDEBFCGDCFEEGHAEFDHF@F??FFHHGGHGGGIA
@2229549/1
cttgaacttcttcaattgacgcaagaagtaccagaaacgggacttagcca
+2229549/1
@C@FDDDFBHHDFGGEIIGHHIGGGIGI?DDGHIIIIIIIIIIIIIGGGI
@5647821/1
gccgtttctgagattagcgcgcacagacgaacagacaaacagacaaacag
+5647821/1
CCCFDFFFHHHHHJJJJJJJJJJJJJJJJJJJJJGJJJJJJJJJJHHHHE
@7697259/1
agacaaacagacaaaaaaaaagttaattacatttttgggttcgacatcga
+7697259/1
CCCFFFFFHHHHHJJJJJJJIIHHIIJJJJJJJJJJJJIIGIJJHHHFFF
@4273982/1
cttgtatttgttatgtaaccactccatactttgtttcatttaaatttacg
+4273982/1
CCCFFFFFHHHHHJJIJJJJJJJJJJJJJJJJJGJJJJJJJJJJJJJJJJ
@6334939/1
ccacaatatattcgtgaaaaccgcatccaactcggatcagccgtttctga
+6334939/1
@@@DDDD?A?FDHGCEA;ACGGAEHEGDDBFGEGFHGHIIGGG@@CAGGC
@6335059/1
aacgaaaccaatttagaatatacgaaacagcaggaccactacagacaaat
+6335059/1
@@CFDDDDHHGHHJJJEHIJJIGIJJJJJJJJJJIJJJIJJJJJIJJJIJ
@7697790/1
tcataatcttcagatactccaaagcattctgggctgcagatgactgtgca
+7697790/1
CCCFFFFFHHHHHJJJJJJJJJJJJJJJJJJJJJJJJJJJJJJJJJJJJJ
@6335079/1
gcaagaagtaccagaaacgggacttagccacaatctggtctggagagaag
+6335079/1
@@@DDB;D=DDBFG;EFFIEFA@FGFFEFCFEEFIII4::BG<<BGFCFD
@4274333/1
ccaggcactatattgcagacctccagtggtaggtatgtatgtttatgctc
+4274333/1
CCCFFFFFHGHHHIJJJJJJJJJJJJHIJIJJJFHIJIIJJIJJIJJJJJ
@5648864/1
gtgtggaatagtgacttccggcaaatttttggttttaaccacatagttcc
+5648864/1
@@@DDD=A=?F2CEGHIJJIIIIIIHIIIJGI?DHIIIEGGFDACHECHI
@1516397/1
cctcttgtatgcgaaggtgttgaggcgcttgtggtggtgcacgcgcttgg
+1516397/1
CCCFFFFFHHHHHHIJJGGHHJJJJJJJJJJHIJGIIGHIJJJJJHFFFD
@4274955/1
gtgctgggcctcttgtatgcgaaggtgttgaggcgcttgtggtggtgcac
+4274955/1
CCCFFFFFGHHHHJJIJJJJJIIJJEGHIJJJJJJJJJJHJJGIJIHIJJ
@6335522/1
gtgtacacctgagcgagactcataacgcagccagatgccaaagttcttga
+6335522/1
CCCFFFDDHHHHHJJJJJJJJJJJJJJJJJJJJJJJJJJJIJJIIJJJJI
@7698750/1
gacgatttcaccagtggtcttcttgaacttcttcaattgacgcaagaagt
+7698750/1
CCCFFFFFHHHHHJIJJJJJJJIJIJJJJJJJJJJJJJJJJJGIJJJJJH
@2914736/1
attatttgtctgtagtggtcctgctgtttcgtatatt
+2914736/1
@CCFFDFFHHHHHJJGHGIIIJJJJJJJJJJJGHH9E
@4275348/1
gtggattttaatgtaattattacagcatacataataaaattagaggaagt
+4275348/1
BBBFFFFFHHHHHHIIHIJJIIIJJJJJJJJJJJJJJJJIIJJJJIIJJG
@7698892/1
ctgtacagttagaaatgttacaacctctatact
+7698892/1
@@@DA?DDAF>B8C<G>2ACC<H@ABF?HBFII
@4955979/1
gccagatgccaaagttcttgatcttcactgggctcttctctgggatttcc
+4955979/1
CC@FFFFFHHHHHJIJJJJJGIJJJJJJJJGHJJJJJJIJJIJJJJJJJJ
@1517027/1
ctcttgtatgcgaaggtgttgaggcgcttgtggtggtgcacgcgcttggg
+1517027/1
CCCFFFDFGHHHFDHIAEEGIIIIHIJJJJHIIFIIGHIIJJIIHFFFDD
@2915289/1
ctgcagatgactgtgcatccttgctagtaagtcctgagccatagcaaaca
+2915289/1
CCCFFFFFHHHHFGGIJJIJIJJJJJJHGIJJIIHGGIJJJJIJIJIJII
@7699355/1
ctttgtttcatttaaatttacgggctatgccatttatcctcgcacgttgg
+7699355/1
CCCFFDFFHHHHHJIJJIJJJIIIJIJJJJJIIJGJJJJIJJJIJJHIJJ
@2915355/1
ctatactttgcattaaaataatgcccattttcacaggcaagggatcctaa
+2915355/1
CCCFFFFFHHHHHJJJJJJJJJJJJJJJJJJJJJJJJJJJJJJJJJJJIJ
@4276064/1
cacggtagcactgagtgacggcacctccgacactgaggtcacggtactcg
+4276064/1
CCCFFDFFHHHHGIJEHIHJJJJIJJJJJIIJJIJJJJIJJJJIFHIIJC
@4276080/1
cgaaggtgttgaggcgcttgtggtggtgcacgcgcttgggcagagggaat
+4276080/1
CC@FFFADFHHHHJJIIJJJHGICGGHIIJJJJJJIJJFIIHHHFFFCEE
@1517640/1
gcgagactcataacgcagccagatgccaaagttcttgatcttcactgggc
+1517640/1
CCCFFFFFHHHHGIIJJJJJJJIIJJJJIIIIJJJJJJIJJJJIJGHGGH
@1517945/1
gtgcgatgttttacaagggcaggttg
+1517945/1
?@<D?DDD2ADF:<CFFGFIAEEBGF
@842976/1
cacgacgctcggacatttcaattttatttagttggtcttggttgaacgga
+842976/1
@@;DD<<1DFFFFFIIEIE<GFGIIIEFIFFFFGCGIIIFCDFFBCFFE1
@3589349/1
gcggtacatgttgtgtacacctgagcgagactcataacgcagccagatgc
+3589349/1
BCCFDDFFHHHHHJIGHICCFGHHJJJHJHIJJJIJJJIJJJJJJJJJJJ
@4957682/1
cccatgtcacggtagcactgagtgacggcacctccgacactgaggtcacg
+4957682/1
CCCFFFFFHHHHHIJJJJJJJJHIJJJJJIJJJJJJJJJJJJJJJHHHJI
@7006004/1
ccgataccatacaccaaaatattttttacgatttttgtctgtctgtctgt
+7006004/1
@@CDDFFFFHGHHIIJJIJJJIIJGIJIGHIIJJJIJGHIIJJJJCFHII
@7006090/1
gtcacggtagcactgagtgacggcacctccgacactgaggtcacggtact
+7006090/1
C@CFFFFFHHHHHJJJIHHIJJJIJJJJJJJJJJJJJJJJGIIJJJCGHG
@4958562/1
ggatggagtgagcacgggctctgtgcctggctcccatgtcacggtagcac
+4958562/1
CCCFFFFFHHHHHJJJJJJJJJJJJJJJJJIJJJJJJJDGIJJJFHIJJJ
@7006745/1
ctggagagaagatcctcatcttgtatagaggaggcttgggctcgctctcc
+7006745/1
CCCFFFFFHHHHHJJJJJJJJJJJJJJJJJJJJJJJJDGIJIIJIGIIIJ
@6336874/1
gggttgtcctgcagagcttgccacatcttgtaagcagcctgacgcttagc
+6336874/1
B@@DDFFFHHHHGJ@GIJIJJIGJIIJJJJJJIJIJJDHGIEHEEGEIJI
@5651253/1
actgcttcacctgtggccggcggcacgcagacgccttgatgacctccact
+5651253/1
@CCDDDEEHHFDFGHGGIHIIGHIGIJFHGBHEDDEDEECACCCDDBDDD
@5651438/1
gccttagctgcggaatgcttagcttccttcttagagcgtcccgtacccat
+5651438/1
CCCFFFFFHHHHHJJJJJJJJJJJJJJJJJJJJJJJJJJJJJJHJJJJJJ
@2230585/1
cttcacctgtggccggcggcacgcagacgccttgatgacctccactttga
+2230585/1
@BCFFFFFHHHHHJJIIJJIJIJJJJJIHHFFFECEDEEEDDDDDDDDDC
@5651900/1
gccaagtataatggtccattctatgcacctcctccaatgtgtctggtgct
+5651900/1
CCCFFFFFHHHHHGFHGIJJJJJGEHJJJJJJJJIIIJJJIIIIIIHIJJ
@2231054/1
ctgtgtataatgctgggtaacatgatagccttgtaccacagtactcctgg
+2231054/1
CCCFFFFFHHHHHJJJJHIJJJJJJJJJJJJJJIJJJJJJJIJJJJJJJJ
@6337796/1
gtcttcttgaacttcttcaattgacgcaagaagtaccagaaacgggactt
+6337796/1
@BCFFDDDFGGFHIGGIJIIJJIIGJJJJIGHICFGHEGJIIJJJJGIJJ
@2231113/1
cttcaattgacgcaagaagtaccagaaacgggacttagccacaatctggt
+2231113/1
CC@FFDEDHHFGGGIJEIIGGGHIJDGIJIJJJIJIIIJIIJJJJJGIJD
@2231650/1
ctggagagaagatcctcatcttgtatagaggaggcttgggctcgctctcc
+2231650/1
CCCFFFFFHHHHHJJJJJJJJJJHJJJJJJJIJJJIJJJJGGIJJIIGIJ
@136210/1
gccagatgccaaagttcttgatcttcactgggctcttctctgggatttcc
+136210/1
@C@DDBDDHBHDFEIIIGIIGHDHGIHGHBHGGGGHIIGGIIIIEIGGGH
@5652762/1
gcctcttgtatgcgaaggtgttgaggcgcttgtggtggtgcacgcgcttg
+5652762/1
CCCFFFFFHHHHHJJJJJCGHHJJJJJJJJJJIJJHIIHHIJJJJJHFFD
@6338481/1
tgatagagacgatttcaccagtggtcttcttgaacttcttcaattgacgc
+6338481/1
CCCFFFFFHHHHHJJJJJJJJHJJJIJJJJJJIJJJJJJJJJJJJJJJJJ
@5653232/1
gtcacggtagcactgagtgacggcacctccgacactgaggtcacggtact
+5653232/1
B@@FFFFDHFHHHJJJIHIIJIIIIJJJIJIHIJJJJJJJGIIIJGHEHE
@5653251/1
gtggtggtgcacgcgcttgggcagagggaatctgattgtgctgttgtgga
+5653251/1
@?@DFAD@DHBHFBGEEHIHIIIG=FHIGIIIGIHIIFHIIIGGIIGGHD
@136814/1
gttgtgtacacctgagcgagactcataacgcagccagatgccaaagttct
+136814/1
@@@DDD3AD?D3:?EH@@?F8@FBEFEHIEHGGDF;B;?FACEG>FCG@A
@136916/1
cacggtagcactgagtgacggcacctccgacactgaggtcacggtactcg
+136916/1
CCCFFDDDHHHHHJJFGHIIIJJJJJJJJJJJIJJIJJGIJIJJFHHIJE
@5653399/1
ggcggatgtatggcagtagctaactcgtccgagggtcaattcaatatact
+5653399/1
CCCFFFFFHHHHHIJIJJJJJJJJJJJJJJJJJJJFHIIJJJJIJJJJJJ
@2232475/1
caccagtggtcttcttgaacttcttcaattgacgcaagaagtaccagaaa
+2232475/1
@@@FFFBDDHHHHJJIHJJIJJIIIHIIJJJJJGIGIIJGIBFHGIJGJJ
@6339142/1
cgtgaatcatgccctcaatctgcaccagttcatatttgggcacagttcct
+6339142/1
CCCFFFFFHHHHHJJJJJJJJJJJJJJJIJJIJJJJJJJJJJJJJHIJJJ
@5653847/1
gtctgattctgtgatagtgaataca
+5653847/1
CC@DFFFFGGHHHGHGHC?IGHDHI
@137677/1
gcaagatagtgagacattcactttttagtcataatcttcagatactccaa
+137677/1
CCCFFFFFHDHHHFGIJIJJJJJJJJJIJJJJIJJJJJJJIJJJJIJJJJ
@5654535/1
ctggagagaagatcctcatcttgtatagaggaggcttgggctcgctctcc
+5654535/1
CCCFFFFFFHHHHJJJJJJJJJJHIJJJJJJIJJJJJHIJGJJJJJJJJJ
@5654805/1
gacgatttcaccagtggtcttcttgaacttcttcaattgacgcaagaagt
+5654805/1
CCCFFFFFHHHGGJHHGHIJIIJJJJJJJJJJJJJJJIJJJJJJJJJJJF
@138665/1
atacataataaaattagaggaagtaggtgctgggcctcttgtatgcgaag
+138665/1
CCCFFFFFHHHHHJJJGIJIJIJHHHIFHHIIIJJICHIDIHIJJIJGII
@6340265/1
gcactgagtgacggcacctccgacactgaggtcacggtactcgcggtaca
+6340265/1
CCCFFFFFCFHHHJJJJJJJJJJJJJJJJJJEHIJJJFHIJJJJJHHFFF
@2918340/1
gttgaggcgcttgtggtggtgcacgcgcttgggcagagggaatctgattg
+2918340/1
CCCFFFFFHHHHHHIIIIIGHIJJJJJJJJIJJJJJIJJJHGHHFFFFFF
@2234523/1
ctctagcacgtagttctcagcttccctgcaaagttaaccatcttgtattc
+2234523/1
CCCFFFFFHHDHHIGIJJJIIJJJJJJJJJJIJHIIJJIIIJJJJHHIJI
@2918563/1
cctcatcttgtatagaggaggcttgggctcgctctccgaagggagcttg
+2918563/1
@?@ADDDBB?=DCBEGAGEBABAC@F;C;??@0:3BBFIEHII85;2..
@7007547/1
cgtttttaaactattttttcaatgccctaagtgagtatacatctattaaa
+7007547/1
@BBFFFFFHHHHHJJJJJIJIIJJJJJJIJJGHJJIIJJJJJJJJJJJJI
@7007643/1
gtcttcttgaacttcttcaattgacgcaagaagtaccagaaacgggactt
+7007643/1
@@@FFFFFHHFHHEIJJJIIJJJJIJIIIJJGICFHJJJJIJJJJIJJJJ
@1519991/1
acggcacctccgacactgaggtcacggtactcgcggtacatgttgtgtac
+1519991/1
CCCFFFFFHHHHHJJJJJJJJGHIJJJHIIJJJJJJHHIJJJHIJHHHHG
@7008029/1
gaatagtcttttctaacttgaacagtgcgatgttttacaagggcaggttg
+7008029/1
CCCFFFFFHHHHHJJJJJJJJJJJJHHJJJJJHJJJJJJJJJJJJJJHIJ
@7699537/1
ggcctcttgtatgcgaaggtgttgaggcgcttgtggtggtgcacgcgctt
+7699537/1
CC@FFFFFHHHHHJJJIIJEHHIJIJJJJJJJGGIJGIIGGGIJJIHHFD
@7008113/1
accgcatccaactcggatcagccgtttctgagattagcgcgcacagacga
+7008113/1
@@@FFFFFHHHHHJJJJJJJJIIIJJJJJJJIJJJFJJJJJJJJHHFHFF
@7699759/1
ggcctcttgtatgcgaaggtgttgaggcgcttgtggtggtgcacgcgctt
+7699759/1
@C@DFBFFHHHDHIGHIIEHGEF;<C@@@A?DE;BH?DF@BFGEHEAE<<
@7699785/1
ttttcatagatgataaatagattcaaatttcttcgtgcagggtaaacacg
+7699785/1
?@@DBAD?HHDD<EB?AEEHE9AHHC@AHHEGDGGFC@=CGG?DBBDFEH
@1520680/1
gccgggcggatgtatggcagtagctaactcgtccgagggtcaattcaata
+1520680/1
CCCFFFFFHHHHHJJJJJJJHJJJJJJJJJJIJJJIHHFAEEEEEDDEEE
@7699934/1
tcccatgtcacggtagcactgagtgacggcacctccgacactgaggtcac
+7699934/1
CCCFFFFFHHHHHGGIIIJJJIIEHHJJIJJJJIIJJIJJJJIIJJHIJG
@1520809/1
ccctaagtgagtatacatctattaaattcaaacgcagagctcattatgtt
+1520809/1
@@@FFFFDDHBDFHIIIIDEHIIIGHHIGDHGF@EGGGGGGHGGIIGIGI
@4959944/1
tcttagagcgtcccgtacccatagcaacaagatcagcgactgtcacacgg
+4959944/1
CCCFFFFFHHHHHIJIJJJJJJJJIJJJJJJJJJJJIIJJIJJJIJJJJJ
@4277454/1
gtctggagagaagatcctcatcttgtatagaggaggcttgggctcgctct
+4277454/1
CCCFFFFFHHHHHJJJJJJJJJJJJHJJJJJJJIJJJJJGGIGIIJGIJI
@4960368/1
ctaggattgtgtaggtaatattattaaacgaagaacatgcggctgaattg
+4960368/1
CCCFFDFFHHHHHJJFHIJJJJJJJJJJJJJJJJJJJJJJJJJJJJJJJI
@3591777/1
tgacacattttcaagaatgtttgcttaaaaacctcgttttaataaagact
+3591777/1
CCCFFFFFHHHHHJJJJJJIJJJJJJJJJHHIJJJJIJJJJJJJJJJJJJ
@4278360/1
cagtggtcttcttgaacttcttcaattgacgcaagaagtaccagaaacgg
+4278360/1
CCCFFFFFHHHHHIIJJJJJJJJJJJJIJJJJIIJJJJGIJJJJJJ>@FI
@7010159/1
gaggaagtaggtgctgggcctcttgtatgcgaaggtgttgaggcgcttgt
+7010159/1
CCCFFFFFHHHHHIJIJJIJJJJJJJJJIJJHIIJBDGHIIJJGIJJIIC
@7010257/1
gaacttcttcaattgacgcaagaagtaccagaaacgggacttagccacaa
+7010257/1
CCCFFFFFHHHHHJJJJJJJJJJJJHHIJJJJJJJJJJJJJJJIJJJJJJ
@7702041/1
cgacgacgacactgtacagttagaaatgttacaacctctatactttgcat
+7702041/1
@@<DD?D<:?DDHBCBGFBCFEHHEGGCBD?D<9?FH@B?@FG@F@F>@B
@7010603/1
tgctgggcctcttgtatgcgaaggtgttgaggcgcttgtggtgg
+7010603/1
<<;?DDDDABFH8FCFFGHHCHEHF?EGH99CAGGIGIGA;.5@
@7702047/1
ctcccatgtcacggtagcactgagtgacggcacctccgacactgaggtca
+7702047/1
CCCFFFFFHHHHHJGHJJJJJJJJHHIJJJJJJJJJJJJJJJJJJIJHIJ
@4279270/1
ggtcacggtactcgcggtacatgttgtgtacacctgagcgagactcataa
+4279270/1
CCCFFFFFHHHHHJJJJHIJJJJIJJIJJIJFGGIJJJJJJJIIJJJJJJ
@7010904/1
atgttttacaagggcaggttgaactcacaccattcaatttaaaagaaact
+7010904/1
@?@BDEFDGHFFBHFHIIIIGGHHIHGIIIIIIGIIIIGG@FHIIFGIIH
@7702421/1
cccaactgtcctccggtactaacgatcaaatcgatcatgggtccataatc
+7702421/1
@@@DDDDDHFHHH@CFEHHII@HIIIIEHIFDGGIIIIIIIHGGGIIGIG
@4279551/1
cacgcgcttgggcagagggaacctgattgtgctgttgtggaactgcttca
+4279551/1
CCCFFFFFHHHHHJJJJJJJJ1HGIIJJJJJJJJJJJJJJJJJJJJJJJI
@3592366/1
ataaggattaaaaataaacttaaagattattaataagaaaaaaataatgc
+3592366/1
@@@:AD3BFF?<FFED@AAEHCEE?<EHHHIHC?FEGEFAD?DADDFAFF
@4962399/1
cgccaattcactgttcattacctgtgaaaactgcccctcagatacaccgt
+4962399/1
CCCFFFFFHHHHHIJJJJJJJJJJJJJJJJJJJJJJJJJJJJJJJJJJJG
@845974/1
gaggaagtaggtgctgggcctcttgtatgcgaaggtgttgaggcgcttgt
+845974/1
CCCFFFFFFGH4DEEHGIIGHIJIJFHJJJJJJJJ?DHHIJIJGIIGGI@
@846001/1
gcctcttgtatgcgaaggtgttgaggcgcttgtggtggtgcacgcgcttg
+846001/1
CCCFFFFFFHHGHJIJJJFFHIJJGJEIJJJJHHIBGIAGGHIJJJHFFD
@5656322/1
gcttcacctgtggccggcggcacgcagacgccttgatgacctccactttg
+5656322/1
CCCFFFFFHHHHHJJJJJJJJJJJJJJIHHHFFDEEEEEEDDDDDDDDDD
@846020/1
caccagtggtcttcttgaacttcttcaattgacgcaagaagtaccagaaa
+846020/1
@@@DDDEFDFBFHIJJJIIGIHIIIJHHIIGGIJDEGGGIG?FGIGGGGI
@846051/1
gcctgttttggtagcggcggcgcggtccgtgtggagcatgctcgccatca
+846051/1
=@@4ABDFHHGHHJFIGIJJJGFFD>BD@BDB?BDACBCDDDDDDDBDDD
@846295/1
atctgattgtgctgttgtggaactgcttcacctgtggccggcggcacgca
+846295/1
@@@FFD?DFCFFGJFHGBGGIFCGHGIGGIIEGI@FGHGJGJIIABFC<;
@4280280/1
gtcactattctaggattgtgtaggtaatattattaaacgaagaacatgcg
+4280280/1
CCCFFFFFHHHHHJJJJJHIHJJJFJIJJJJJJJJJJJJJJJJJJJJJJG
@5656756/1
gcaagaagtaccagaaacgggacttagccacaatctggtctggagagaag
+5656756/1
C@CFFFFFFHFHHJJJJJJJJIJJJJJJIJJJIIEGIIGIIIEHIJIJJJ
@3592874/1
cgtgcggttaggcgaagtacatgaccttcttggtgacggcgtgcacggtg
+3592874/1
BCBFFFFDHHHHHJHIJJIJJJJJJJJJJJJJJIIIIGJJIJJHHHFFDC
@4280690/1
gtcacggtagcactgagtgacggcacctccgacactgaggtcacggtact
+4280690/1
CCCFFFFFHHGHHJIJJHIIJIJJIJJJJJJIJIJJJJJJJJJJJJHJHH
@5657400/1
caggtcgactggtggctgccctcgcccgagtcgtgctccttctccaccag
+5657400/1
@CCFFFFFGHHGDBHGIFIIJIJIJJJJJGDHGGGCGHIJJGAGIGIIAH
@3593299/1
aggtgctgggcctcttgtatgcgaaggtgttgaggcgcttgtggtggtgc
+3593299/1
@@@ADEBDDHBHDG?GGIIIIEHEGFICEBFGCHIGGGIGHFFG=FCEG=
@847448/1
ggtatacatatcaattgcacagtttctagataacataacaaacgacacgg
+847448/1
B@?DFFFFHHHHHJJJJJJJJJIJJJJJJJJJJJJJJJJIJJJJJJJJJJ
@6341202/1
ccaagtttcatcgaaatcaaaccgttagttttcacgtgatgcctgaacat
+6341202/1
CCCFFFFFHHHHHJJJJJJIJJJJJJJJFHGIJIIJIJIJIIJIJJJJJJ
@6341302/1
gtcttcttgaacttcttcaattgacgcaagaagtaccagaaacgggactt
+6341302/1
CCCFFFFFHGHGHJJJJJGJJIJIGGIGIJIIGBFHEHGGHIJIIGBHGJ
@6341563/1
tgaggcgcttgtggtggtgcacgcgcttgggcagagggaatctgattgtg
+6341563/1
=?@DDDDDD:FBDAFG8?FEHGGGBH@FGGGEIDGEHDHHFFHHEEEEE@
@4282125/1
ccgacgacgacactgtacagttagaaatgttacaacctctatactttgca
+4282125/1
CCCFFFFFHHHHHJJIJIJJJJJJJJJJJIIJJJJJJJJJJJJJJJJJJJ
@6341822/1
ctcgcagtagtctatcttggtagactgtgagttgataacccaattgcccg
+6341822/1
CCCFFFFFHHHHHJJIJJIJHIJJJJJHHJJJJJJIIIIIJIIJJJJJJJ
@5658708/1
gggctctgtgcctggctcccatgtcacggtagcactgagtgacggcacct
+5658708/1
CC@FFFFFHHHHGJJIJJJJIJJIJJJJJGHIJIJJJJJGIJJJIJIJJI
@5658978/1
tacataataaaattagaggaagtaggtgctgggcctcttgtatgcgaagg
+5658978/1
@C@ADFFFFAHFFIFJHHIEHIHIIJEFHIJJGIIIEGIGDHGIJGCEAB
@5659088/1
gcaagaagtaccagaaacgggacttagccacaatctggtctggagagaag
+5659088/1
CCCFFFFFFHHHHJIJJJJJJJJJJJJJJJJIJJJJJJIJJJJIJIJJJI
@848810/1
aacgattgaaagtgcgggggtgacatcggacttaatacaaggaaactgtt
+848810/1
@@@DDDDDHF<FFHGHIG:@5@EHHCHEE;=>CCCDECCCCB?CCCCCCC
@2236598/1
gcctcttgtatgcgaaggtgttgaggcgcttgtggtggtgcacgcgcttg
+2236598/1
CC@FFFFFFHHHGIHDFHAFEFHEGGEHIHGIHIJBFHGGHGJJIIHFFD
@5659529/1
gtagttctcagcttccctgcaaagttaaccatcttgtattcaaaagaaaa
+5659529/1
CCCFFFFFHHHHHJJJJJJJJJJJHHJJJJJJJJJJIJJJJJJJJJJJJJ
@849200/1
gtcttcttgaacttcttcaattgacgcaagaagtaccagaaacgggactt
+849200/1
@@@DDFFFA?<2<C9EFFIHGID9FF:@:DEG9CDBCC<GDBGHB@GGGG
@6343302/1
gcaatgtggatagctggacaaggcactggcaacgaccaatcatggacttt
+6343302/1
@@@DDDDDA3?C8GGEI>FHIHCC@BACGIEGF:??DHCF;FDCHECBBD
@7011565/1
gcacagacgaacagacaaacagacaaacagacaaacagacaatcagacaa
+7011565/1
CCCFFFFFHHHHHJJJJJJJJJJJJJJJJJJJJJJJJIIJIJJJJJJJJJ
@2238186/1
cctttctaaggttctaaactatatctgtaccaaatttcaaccaaatccgt
+2238186/1
@@<DDFFFHH>FDGEBE@CGDHICEEC:ABHIIGHHIIIIEBFHI<F>60
@7012030/1
cataataaaattagaggaagtaggtgctgggcctcttgtatgcgaaggtg
+7012030/1
CCCFFFFFHHHHHJIJJJJJHIIJHHJJJJJIJJJJJJIJJJJJHIIJBF
@2921986/1
ccctcatgcacggtggggtgcgcgcagtacaaata
+2921986/1
8?@DFFFFGHBHDFHIIIEFHHGIIIIFHIJJJJJ
@2238899/1
cgggctctgtgcctggctcccatgtcacggtagcactgagtgacggcacc
+2238899/1
CCCFFFFFHHHHHJJIIJJJJJIJJJJJJJFHJJJJJJJJFGHJJJIIJJ
@2922546/1
ctgttgtggaactgcttcacctgtggccggcggcac
+2922546/1
CCCFFFEDFDFFFFHGGIIIEGBH<EHHIHIIGEGF
@141497/1
accgcatccaactcggatcagccgtttctgagatcagcgcgcacagacga
+141497/1
CCCFFFFFHHHHHJJJJJJJJJJJJJJJJJJJJJJJJJJJJJJJHHHHFF
@7013055/1
gttgaacggaactccaatcctttactcgaatagtcttttctaacttgaac
+7013055/1
CBBFFFFFHHHHHJJJJJJJJJJJJJJJIIIJJIJJJJJJJJJJJJIIJJ
@2922873/1
ctgtcgtgtcctttatacatttcggcatggcgatcatgtcgatggcttgg
+2922873/1
@CCDDFDDFHHHHIIGHGHGIEBHHIBHHGGHFIJGIIDHHGDHEHEIII
@2239508/1
gggaatctgattgtgctgttgtggaactgcttcacctgtggccggcggca
+2239508/1
CCCFFFFFHHHHHIJJJJJJJHIJJJJJJJJJJJJJIIIJJJJJJJJHFD
@7013135/1
gtcacggtagcactgagtgacggcacctccgacactgaggtcacggtact
+7013135/1
B@@DFFFDFHFFHIGEHIIIGHBGFGHIIJJBFGIIIIGG=CDHJJGGFA
@2239570/1
aacgcagccagatgccaaagttcttgatcttcactgggctcttctctggg
+2239570/1
CCCFFFFFHHHHHJJJJJJJIIJJJJJJJJJJJJJJJJJJJJJJJJJJJJ
@2922971/1
gtcacggtactcgcggtacatgttgtgtacacctgagcgagactcataac
+2922971/1
CCCFFFFDHHHHHGIHIIIIJJHIIJJJJJFBFHIIJJJIJJIJJIJJII
@2239589/1
gcgagactcataacgcagccagatgccaaagttcttgatcttcactgggc
+2239589/1
C@@FFDDFHHGHHGIJIIJIJJIIJJIJJEIHHIIJIIIGIIJIIJG>FH
@2239598/1
ggtggcaatactcggccgcgaacctccatcatattgtttgagatcgtcaa
+2239598/1
<@?DDBDFHDHHDHJFDFGIJGJJGGIIGGEHIIGIHIJIHHGHGGHFEE
@2239648/1
tcccacaatatattcgtgaaaaccgcatccaactcggatcagccgtttct
+2239648/1
@@@FFDDDFHHHAHDGEHEGGGEDCAHEHHHIIIIEDG7FFDGHEGIGGG
@2239657/1
gtaggatccaagttgaaatctttgatcatggcatcaagcaaactctggtg
+2239657/1
=@@=D>DDDHFFHHHBH<IEFHIIHGIGIIIBGHGIGHIGGGGIIICGHH
@2239842/1
gcttcacctgtggccggcggcacgcagacgccttgatgacctccactttg
+2239842/1
CCCFFFFFGHHHFIJJJJIIIIIJJJJJHHHFFDEEEEEEDDDDDDDDDD
@2239948/1
gggctctgtgcctggctcccatgtcacggtagcactgagtgacggcacct
+2239948/1
@@@FFFFFHBHGHJJJIIJIJJJIJJJJJEEHGIJIJJGIJJGJIJJJJJ
@6344861/1
gtcacggtactcgcggtacatgttgtgtacacctgagcgagactcataac
+6344861/1
B@CFFFFFHHHHHJJJGIJJJJIJJJJIJJFDFHJIJJJJJIJJJJJJJI
@1523767/1
gccagatgccaaagttcttgatcttcactgggctcttctctgggatttcc
+1523767/1
C@@DFFFFGDHHFIJIJDHIHGGHGIIGGIHGGIIIHJGIJJICBHIGHI
@7014176/1
gccagatgccaaagttcttgatcttcactgggctcttctctgggatttcc
+7014176/1
@CCFFDFFHHHHDHFHHIJJEHIJJIJJIJJJJJJIIJJJJJJJJJJIGI
@142936/1
ctttggtttacgttccagttctcgattatcgaacttttcgccatgagtaa
+142936/1
CCCFFFDFHHHHHJJJJJJJJJJJGJJJJJJJJJJJJJJIJJJJJGIGHI
@143058/1
agagccttagctgcggaatgcttagcttccttcttagagcgtcccgtacc
+143058/1
@B@FFFFFHHHHHJJJIJJJJJJIIEHIJJJIIJJJIJJHIHIJIIGGJJ
@3593441/1
caaacagacaaaaaaaaagttaattacatttttgggttcgacatcgacat
+3593441/1
CCCFFFFFHHHHHIJIJJI?FHIGIGGHGIGIIEGIBFHGEHGHFFEEEC
@143500/1
caccagtggtcttcttgaacttcttcaattgacgcaagaagtaccagaaa
+143500/1
CCCFFFDFHHHHHJJJIJJJJJJJJJJJJJJJJJJIJJIJJFHIJJJJJJ
@4963666/1
aaattagaggaagtaggtgctgggcctcttgtatgcgaaggtgttgaggc
+4963666/1
BCCFFFFFHHHHHHIJJGHIJJJJJJJJJJJJJJJJJJJIJDGGHIIJJF
@4963851/1
ggaagtaggtgctgggcctcttgtatgcgaaggtgttgaggcgcttgtgg
+4963851/1
@@@FFDEDHHHHHFHIJIIJIJJJJJJJIDHGF:?DGIIJJGIIIIJGII
@7702475/1
cggcacctccgacactgaggtcacg
+7702475/1
:=@DD<DDF=@1D??B<FC71::??
@2925059/1
gggtgcgcgtccatggagccgaccacggcggcgatggacggcttcttgtt
+2925059/1
BBCDDFFFHFHHHJJJJJJJJJJJJJJIIJHDDDDDDDDDDDDDDCDDCD
@7702567/1
cttaaatttacatttagtgtttgtttcatgtcaatcggttcataaataaa
+7702567/1
CCCFFFFFHHHHHJJJJHIIJJJHJJJJJJJJJJJJJJIIJJJJJJJJJJ
@2925351/1
ggtagcgggtcggacgagccgtgccttttattgcttggtgagacacg
+2925351/1
BB?DFFFFHHHHGHIJJJJJJIIIJJJJJGIJIJJHFFCBCFFFFED
@7702923/1
agtaacaccctgctatttattttttctatattttcaatgaacagaattga
+7702923/1
BCBFFFFFHHHHHJHJJJJJJJJJJJJJJJJJJJJJJJJJJJJJIJJJJJ
@4283364/1
gcggtacatgttgtgtacacctgagcgagactcataacgcagccagatgc
+4283364/1
@@@FDDFFGAFFHEGEHIIFCDH?GGIIEGGII>GHGHGIIEIIIDHGGI
@1525852/1
cacgacgctcggacatttcaattttatttagttggtcttggttgaacgga
+1525852/1
CCCFFFFFGHHHHJJJIJGIIGGIGGIIJJJGGHIJIJJJJJJJJIIIIC
@5661647/1
gcacgcgcttgggcagagggaatctgattgtgctgttgtggaactgcttc
+5661647/1
CCCFFFFFHHHHHJJJJJJJJJJJJJJJJJJJJJJIJJJJJJJJJJJJJJ
@1525961/1
tggatggagtgagcacgggctctgtgcctggctcccatgtcacggtagca
+1525961/1
CCCFFFFFHFHHHJIJJJJJJJJJGIJJJJIIIJJJJIIIJGIIJFHGIJ
@4965060/1
gccagatgccaaagttcttgatcttcactgggctcttctctgggatttcc
+4965060/1
CCCFFFFFHHHHHJHIJJJJIJJJJJJJJJJJJJJJJJJJJJJJJJJJJJ
@5661932/1
gtggattttaatgttattattacagcatacataataaaattagaggaagt
+5661932/1
?:;;;BDD:AADFADAB@FFH>HG>H?BHB>CEHCE@94C<:?CDG>FHG
@3594051/1
ctcataacgcagccagatgccaaagttcttgatcttcactgggctcttct
+3594051/1
1:?DD>DD;1@@CE>@D<C>B9A3111?EEB>??DD@C>DBD8;D?D@D?
@5662420/1
gtcctttctaaggttctaaactatatctgtaccaaatttcaaccaaatcc
+5662420/1
CCCFFFFFHHHHGEHGIJJJJJJIJJJJJIJJJJJJJJJJJJJJJHGIIH
@4284279/1
ccaaatttcaaccaaatccgtcaaatagttgcggagattaatggtataag
+4284279/1
CCCFFFFFHHHHHJJJJJJJJJIIIJJJIIJJJJHIHJJJIJJJHIHJIJ
@7704413/1
gccacaatctggtctggagagaagatcctcatcttgtatagaggaggctt
+7704413/1
;??=??:B?BDA2CDE@BC@F1C@EEAE<EB?CEEIFCFIEDCC30?8BD
@4965872/1
gccagatgccaaagttcttgatcttcactgggctcttctctgggatttcc
+4965872/1
CCCFFFFFGHGHDIEFHJJJIIJJJIJIJFDGHIJJIJJJJJIJIIIJJJ
@4284406/1
tgggcctcttgtatgcgaaggtgttg
+4284406/1
<??:B=?D<FHFDHBFH71@FC<CE@
@7704724/1
ctgttgtggaactgcttcacctgtggccggcggcacgcagacgccttgat
+7704724/1
@@CDFFFDHHGHHJJJJIGHIJGHIIJJIJJJJJIHHFEFDEDDDDDDDD
@3594269/1
gcctcttgtatgcgaaggtgttgaggcgcttgtggtggtgcacgcgcttg
+3594269/1
CCCFFFFFHGHHGIIIHHFGFFHIJJIJIJIIIII@FGIGCHIJJJHFDD
@7015003/1
cgcttgtggtggtgcacgcgcttgggcagagggaatctgattgtgctgtt
+7015003/1
CCCFFFEFHHHHHIJJJJJJJJJJJIJIJIJJJGIIJIJJJJJIIJJJGJ
@4966280/1
cgttttgttagacttcagtgtagctttgtattatgttcactttcttatta
+4966280/1
@CBFFFFFHHHHHJJJJJJIHIIJJJJJGJJJJJJJJJJJJJJJJJJJJJ
@7015082/1
cacctttagaagtatgtttttagctgtcatctggttcatacggcgcgcgg
+7015082/1
@C@DFDDDFDFHCEFH<EIIGCFGEHHHDFBHCHCFBFEEHGIIEB@GEB
@7015091/1
caggcactatattgcagacctccagtggtaggtatgtatgtttatgctct
+7015091/1
CCCFFFFFHHHHHJJJJJJJJJJJIIJJHIJJGIJJGJJJIJJJJIJJJJ
@4966424/1
tggatggagtgagcacgggctctgtgcctggctcccatgtcacggtagca
+4966424/1
CCCFFFFFHHHHHJJJJJJJJJJJJJJJJJJJJJJJJJJJJJJJJIJJJJ
@4966447/1
ggtgcacgcgcttgggcagagggaatctgattgtgctgttgtggaactgc
+4966447/1
@@BDFFFFHHHHHJJJJJJIJJJHIJJJJIJJJJJJJJJJJJJJJJJJJJ
@7015283/1
caaacagacaaacagacaaaaaaaaagttaattacatttttgggttcgac
+7015283/1
C@@FFFFFHHHHHIJGGBHGIJHGHHG?BGGGGJIIJIIGIIBEDEHHHF
@849738/1
ctagcacgtagttctcagcttccctgcaaagttaaccatcttgtattcaa
+849738/1
CCCFFFFFHHHHHJJJJJJJJJJJJJJJJJJIJJIJJJJJJJJHIIJJJJ
@4285103/1
ctcttgtatgcgaaggtgttgaggcgcttgtggtggtgcacgcgcttggg
+4285103/1
CCCFFFFFHHHHGIIICGBGIIJJIJJJJJHIJGIIFGIIJJJJHFFFDD
@3594798/1
cgacaccttgtggctgtgacttgtagtcaaggtggagattttactatctt
+3594798/1
CCCFFFFFHHHHHJJJHIIJJJJJJIIIJJJJCHHGIGIJJJJJJIJJJJ
@850724/1
ggcctcttgtatgcgaaggtgttgaggcgcttgtggtggtgcacgcgctt
+850724/1
BC@FFFFFHHHHHJIHGHIFHFGIHIJJJJIIJDGGIIIGHIJJJJHHDC
@7016416/1
cttgggcagagggaatctgattgtgctgttgtggaactgcttcacctgtg
+7016416/1
CCCFFFFFHHHDFBFHIJJFEHJGCCGHFDEEHIIIIJJJJJICGGCHFH
@851042/1
ggatggagtgagcacgggctctgtgcctggctcccatgtcacggtagcac
+851042/1
CCCFFFFFDFFHGIIIJHHEGIJIIIJAFEHGIIGJHIIIJIIIHGGIJJ
@6345522/1
cacgaatatattgtggtatgcttaaatttacatttagtgtttgtttcatg
+6345522/1
CCCFFFFDHHHHHIHIGHJJJIJEHHIIIFIHIJJGJFGIIJJIJJHJIJ
@7016688/1
gtggattttaatgttattattacagcatacataataaaattagaggaagt
+7016688/1
@@CFFFFFHHHHHJJIJJJJJJJJJJJJJJJJJJJJJJJJJJJIIJHJJF
@6345654/1
cttggttgaacggaactccaatcctttactcgaatagtcttttctaactt
+6345654/1
CCCFDDDDHHHHHEIIGIJIIJJJJJJJJJJJJIGIIIJIJJJIJJIGII
@6345789/1
cccaaacaagaatcttgtctaacgctgacttgtaccaatccaaattaaat
+6345789/1
@@@FDFFDFHHHFEHIJBHGIGHJJJIJGGGH?FGHGEIJIJGEIG?DC9
@6345795/1
ccatattcaaatgggaagtggtgataaagataagtataggctcaaaacct
+6345795/1
@@@FBDDFFBDHFGGGBECFCHGHIFHIHGIGIGIIIJJIIHIGGIIGIH
@6345827/1
ttggaaatcagaagcacatactgctaaatctaattaagaaggagg
+6345827/1
CCCFFFFFFHHHHJEGIJJJJIJIIJJIIIJGGIJIEHGGHG;FH
@4286692/1
gtggtggtgcacgcgcttgggcagagggaatctgattgtgctgttgtgga
+4286692/1
?=@D=BDFFHHGFIJJIIGJIIJIEDHBGGGGHGGIIIFCFDFCGGGDDD
@7017036/1
aggtgctgggcctcttgtatgcgaaggtgttgaggcgcttgtggtggtgc
+7017036/1
BCCFFFFFGHHHHJJJIHGJJIJJIIJEGIIIIJJJJJJJIHHIHIIHHI
@4286893/1
ctccaagacaggaggctccagtactttagctttgacagtgtaaaacttct
+4286893/1
CCCFFFFFHHGGHJJJJJJJJHIIIIJHJJJJJIJJIJIJIIIJJJIIHJ
@852117/1
catacataataaaattagaggaagtaggtgctgggcctcttgtatgcgaa
+852117/1
@@CFFDDEDDHHHGGGGDBECHIJFHGAACFHGHIJIIIIJIJGDHGGHG
@7017669/1
ggtgcacgcgcttgggcagagggaatctgattgtgctgttgtggaactgc
+7017669/1
@B@FFFFFHHHHHJJJJJJJJJJGJIJJJIJJJIJJJJIIJHIJIIJJJI
@7017700/1
gccacaatctggtctggagagaagatcctcatcttgtatagaggaggctt
+7017700/1
CCCFFFFFHHHHHJJJJJJJJJJJJJJJJJJJJJJJJJJJJJJJJJJJJJ
@2242408/1
gccaccgacatctatagatgccaagaaacagatcacagagaaaaacaaaa
+2242408/1
@CCFFDFAFFFGHJJJJIIGHHEHIGIJIJGGGHGGGIIJIIIIJJFGIG
@852886/1
cacaatctggtctggagagaagatcctcatcttgtatagaggaggcttgg
+852886/1
CCCFFFFFHHHBFHIGIHJIJJJIJJJIJIIJJJIJJJJJJJJJJIJJGI
@6347115/1
gtggattttaatgttattattacagcatacataataaaattagaggaagt
+6347115/1
BBBFFFFFHBHHHHIJJJJJJJJJJJJJJJJJJJJJJJJJJJJIJJJJJI
@2926205/1
agcgagactcataacgcagccagatgccaaagttcttgatcttcactggg
+2926205/1
?@@FFA<DHFFHFIBH8GHDEIGI@<?FEGEEDDGGHGCGGIIGBFGIC2
@854004/1
cgcaaatcaaataatcctctatcaagtgctcgttttgttagacttcagtg
+854004/1
=;@DFFDDBFHFBEGFHGGEHE@DCFFHDFGIECHEHHGDHIGCE@EB?D
@7019628/1
acgggctatgccatttatcctcgcacgttggcagtaatagtacaagtgaa
+7019628/1
@@CDDFDFHGHHHIIGGHIIJEGIEGGGGHIGGI?DHIGEDGGHGIBDHG
@6348084/1
ggatggagtgagcacgggctctgtgcctggctcccatgtcacgg
+6348084/1
@@<D?BD?A><FHEHIGIGIGIBEFEBG?3?DC@FGA9999BGE
@7020190/1
gccagaatctagacatgcacagctcttgcagccatccaacgggattgccc
+7020190/1
C@CFFFFFHHHHHJJJJJJJJIIJJJIDHIJIGIJJIIJGIGIIIGIIJJ
@854783/1
cttcaacggaagagattccatttcccgtttagcagcttcatccagaggca
+854783/1
C@CFFFFFHHHHGJJIIIJJJJJJJJJFHJIJJJJJJJJIJJJJJJJJJI
@2244363/1
gtgctgggcctcttgtatgcgaaggtgttgaggcgcttgtggtggtgcac
+2244363/1
@CCFDDFFHGHGHJJJIJIEEHIHI?FHIIHIJJIGIIJJJIHJJEGGIJ
@854896/1
ctatgccatttatcctcgcacgttggcagtaat
+854896/1
@@@ADAD8D<=A<2A:A::@D>?C=3CEF9:9?
@854908/1
ctcttgtatgcgaaggtgttgaggcgcttgtggtggtgcacgcgcttggg
+854908/1
@@@DFDFFDHHGFAFH2<CEFEDGGIGFGCDHIIGE@GGGGGIGBEB??C
@6348608/1
cagtggtcttcttgaacttcttcaattgacgcaagaagtaccagaaacgg
+6348608/1
??@ADDDBF?DFHEGIIGIDEFI<CBE@<C:@FEHGG>9?FB9:BFHI@B
@855678/1
gcggagattaatggtataagcatagaatgttcgacgtgattctttaattt
+855678/1
=@@DDD:DFFDFHIFHGDHHFG<EH?CHHAGD@G@8DHHIIG@DHE4BFG
@2245259/1
gccaaatattttattgtaacaatgaaccatggtttcaacaatttctctat
+2245259/1
CCCFFFFFHHHHHJJJIJJJJJJJJJJJJJJJHIJJJJJJJJJJJJJJJJ
@6348933/1
ctttctaaggttctaaactatatctgtaccaaatttcaaccaaatc
+6348933/1
@@@DDDDDFF<CCC:EAHH<F>FEHHBAFAHC?CHCEF@<F=FFF@
@856260/1
cctggttctaccttcaagagcctcttctaaagcaaacaatgagacctgtg
+856260/1
CCCFFEFFHHHHHJJIIGIJIGIJJJIIIIHDHIIJIEIGEHGGHJFGGI
@856339/1
ggacatttcaattttatttagttggtcttggttgaacggaactccaatcc
+856339/1
CCCFFFFFGHBHHJJIJJJJJJJJJIIJJJJIJJJJIJJIJJJIIJJJJJ
@5664367/1
gttgaaacttggtacagatatagtttagaaccttagaaaggacataggat
+5664367/1
CCCFFFFFHHHHHHJJJJJJJJJJIJJJJJJJJJJJJJIJJIIJIGHIDF
@1527564/1
ggtagcggaaggtgggttcgtgaatcatgccctcaatctgcaccagttca
+1527564/1
@@?DD8@?FHFDFIGGCGGGEHIIIIEGBFGIGGGIIIDHEGIHGIIIII
@2246391/1
ccctaagtgagtatacatctattaaattcaaacgcagagctcattatgtt
+2246391/1
B@@FAFFFHFDHHGJHIIJJIIJIIGIIIGGAHGGGI:FFIIEGIEIJII
@7020608/1
gtggtggtgcacgcgcttgggcagagggaatctgattgtgctgttgtgga
+7020608/1
@;?DDDD@BBDFBBBG<DD@;DFF;GEB<GFCBFEDFF=FFFC@CF=D;;
@2930582/1
cttgggcagagggaatctgattgtgctgttgtggaactgcttcacctgtg
+2930582/1
CCCFFFFFHHHHHJIIJJJJJJIGIHJJIIJIIJIIJJJJJJJJIIJHJG
@4968130/1
cataataaaattagaggaagtaggtgctgggcctcttgtatgcgaaggtg
+4968130/1
CCCFFFFFHHHHHJJJJJJJHIJJHHJJJJJJJIJJJJIJJJJJHGHIBF
@145346/1
gtgctgggcctcttgtatgcgaaggtgttgaggcgcttgtggtggtgcac
+145346/1
CBCFFFFFHHHHHJJIJJJJJJJJJFGGHIIJJJJJJJJIJJCHIEGIII
@2930923/1
agcatacataataaaattagaggaagtaggtgctgg
+2930923/1
@@@DD?D;AFHDHHIGD<FCAB3F;F<ACFCFBHEG
@2931127/1
gtactttatttattgtaaaccgcgatgattttggacgtatttttgttgtt
+2931127/1
CCCFFFFFHHHHHJJJJJJJJJJJIJJHJJJJJJHIJGHIJJJJJJJJJJ
@4288677/1
gcccattttcacaggcaagggatcctaacttcgcaaccactaattccagt
+4288677/1
CCCFFFFFHHHHHJJJJIJJJIJJJJJJJJJJJJIJJIJJJJJJJIJJJH
@4968777/1
gtggaactgcttcacctgtggccggcggcacgcagacgccttgatgacct
+4968777/1
CBCFFFFFHHHHHJJJJJIJJJJJJJJJJJJJJHHFFFDDDDDDDDEDDD
@3595697/1
cagtggtcttcttgaacttcttcaattgacgcaagaagtaccagaaacgg
+3595697/1
?@@D7DD;DFHHHGA?<C@@CHH<EHDB:C@G:?F?C;0?B@D?DFE3B;
@146043/1
gggctctgtgcctggctcccatgtcacggtagcactgagtgacggcacct
+146043/1
CCCFFFFFHHHHHIJJJJJIJJIIJJJJJIJJIJJJJIIHJIJJJJIJIG
@4288879/1
gctcattttaacacatttcacattgaaaaataggtcaaaaccttcattat
+4288879/1
CCCFFFDDHHGHHJEHIJJJIFHIHFHGGDDCEB?EFFHIJJJJJJJGIH
@146184/1
gctgggcctcttgtatgcgaaggtgttgaggcgcttgtggtggtgcacgc
+146184/1
CCCFFFFFHHHHHHJJJJJIIJJGHHIJJJJJJJJJIIJJJIIIIJJJJH
@4969105/1
cacggtagcactgagtgacggcacctccgacactgaggtcacggtactcg
+4969105/1
C@@FFDDFFHHHH>G?BGIIGEBIJIJJGEGHHJJIGGBGIJII@CEGI=
@4289117/1
gagtgacggcacctccgacactgaggtcacggtactcgcggtacatgttg
+4289117/1
@CCDFFFFHHHHHJJJJJJJIJJJJJGIJJJJHHJJJIJJJHHHFFFEFF
@5665188/1
cagtggtcttcttgaacttcttcaattgacgcaagaagtaccagaaacgg
+5665188/1
@@@BDDDDHHGHHEGEFHIIIIJIJJJJEHGIJEGGHG9BDHDHIJEGIB
@5665205/1
gggaatctgattgtgctgttgtggaactgcttcacctgtggccggcggca
+5665205/1
CCCFFFFFHGHHHIIJJJJIJJJJJJJJJJJJJJJJJJEIJJIJJJJHFD
@4969523/1
cgcaagaagtaccagaaacgggacttagccacaatctggtctggagagaa
+4969523/1
CCCFFFFFHFHHHJJJJJJJJJIJJJJIJJJJJJJJJJJJJJJJJJHIIJ
@4969758/1
gcacgtagttctcagcttccctgcaaagttaaccatcttgtattcaaaag
+4969758/1
@<@DBDDD?FDHHFD<C@FBFCGHIABG<AFBDEFG?:DAHEHGHIIBE>
@3596127/1
gcgcttgtggtggtgcacgcgcttgggcagagggaatctgattgtgctgt
+3596127/1
CCCFFFFEHHFHHGHIJJJJJIJJJJJJIJJJJJGJJJJJJJJJIIJJJJ
@4970020/1
ggacttagccacaatctggtctggagagaagatcctcatcttgtatagag
+4970020/1
CCCFFFFFHHHHGIJJJJJHIGIIJJIJHHIIJJIIJJIJIJJJIJJIJH
@4970066/1
agccagatgccaaagttcttgatcttcactgggctcttctctgggatttc
+4970066/1
CC@FFFFFHHHHHIIHIJJJJHIJJJJJJJIJJIJJJJJJJJJJJJJJJI
@147224/1
ggttattgttatgtcgatgtcgaacccaaaaatgtaattaactttatttt
+147224/1
BCBFFFFFHHHHHIJJJJJJJJJJJJJJJJJJJJHIJJJJJJJJJJJJJJ
@5666137/1
ccacaatctggtctggagagaagatcctcatcttgtatagaggaggcttg
+5666137/1
CCCFFFFFHHHHHJJJJJJJJJJJJJJJJJJJJJJJJJJJJJJJJJJJJE
@4290280/1
ctggagagaagatcctcatcttgtatagaggaggcttgggctcgctctcc
+4290280/1
CCCFFFFFHHHHHJJJJJJJJJJJJJJJJJJJJIJJJGHIJIIJJJIJJJ
@4290385/1
ctgcttcacctgtggccggcggcacgcagacgccttgatgacctccactt
+4290385/1
CCCFFFFFHHHHHJJIJJJJJJJJIJJJJHHHFFEDEEEEEDDDDDDDDD
@7706347/1
ctgattgtgctgttgtggaactgcttcacctgtggccggcggcacgc
+7706347/1
@@@FFFFFHHHHHJJGHIJJGIJJJJJJJJJGEGGFHIJJJJFDBCD
@7706465/1
gtggattttaatgttattattacagcatacataataaaattagaggaagt
+7706465/1
BBBFDFFFHGHHHGHHJJJJJJJJJJJJJJJJJJJJJJJJJJJIJJGIJI
@1528215/1
cgcggtacatgttgtgtacacctgagcgagactcataacgcagccagatg
+1528215/1
CCCFFFFFHHHHHJJJIIJIIHJJJJJJJJJJJJJJJJJJJJJJJJJJJJ
@4970977/1
catacataataaaattagaggaagtaggtgctgggcctcttgtatgcgaa
+4970977/1
@@@DDDD;FFA:C?CGFF<FEGDGFH?A2ACDEFEEBGBGFEBBGIFDB6
@1528628/1
agcaaatggaaaaaaaaattggtgaaaagaatcacaagtaagatactgca
+1528628/1
CCCFFFFFHHHGHJJIJJJJJJFHIIJJJJJJJJJJJJIIJJJJJJJJJJ
@2246710/1
cgtgattctttaatttgacataacttttttatttatgaaccgattgacat
+2246710/1
BC@DFFFFGHHGGIJJJHHIJJJJJJJJJJJJJJIJIIJJJJGHIIIJJI
@856690/1
gcaatgttggagcttggtacaaagcaaaggtcgggcagttcgtcaacaag
+856690/1
@?:DD8=AFFFFBEF;FCFF4FE:CE@3?;:CFBFFDD9D>FFCF6=@@A
@2246928/1
cagagggaatctgattgtgctgttgtggaactgcttcacctgtggccggc
+2246928/1
CCCFFFFFHHHHHJJIJJJJJJIGGHHIJJJJJJJJJJJIJIJIJJJJII
@7022375/1
atcacataaaaccaaacctctggttcgattgggcctcaaaaaatcacgtt
+7022375/1
CCCFDFFDFHHHFHIIIJIIJJJHIIIAGGGHGHIJIIGIJJJEGIGGCH
@2247090/1
gaaaagtgctgtctgtacattgaaaataaaaataaaaaaaatagcagggg
+2247090/1
CCCFFFDDFHHHHJIHHIJJIHIJIIIIJJIIHHIJJJIJIIJJJJGIIJ
@857410/1
gtagcggaaggtgggttcgtgaatcatgccctcaatctgcaccagttcat
+857410/1
CCCFFFFFHHHCFIJGHJJJJIJJJJJJJJJJJJJJJJJJJJJJJIJJJI
@2247801/1
ggcacgcttgcgcatgacatctatacatgccattggcgttcaaaaggtta
+2247801/1
CCCFFFFFHHHHHJJJJJJJIGJJJJJJJIIJIIDHJIIIJJJJJJJGHI
@2247850/1
cttgttgttaagaggtgttacctgcaacttggccaggttagggccaacag
+2247850/1
@@@FDDDDHFDHHIJAFBFGHGIJGIGGGGIGIIGHIFDHCDDEGIJJGH
@1530080/1
ctcttgtatgcgaaggtgttgaggcgcttgtggtggtgcacgcgcttggg
+1530080/1
CCCFFFFFHHHHHIJJFHHHIJJJJJJJJJHJJFHIGHIJJJJJHFFFDD
@858666/1
ggagtgactttcccgtttccaatctccaagacaggaggctccagtacttt
+858666/1
@@@7DDDDHAFDFHIGHGJJGJJJIGBFFDHIGEH@;:DGGGHI?DHICF
@7024215/1
caattcactgttcattacctgtgaaaactgcccctcagatacaccgtcac
+7024215/1
CCCFFFFFHHHHHJJJIIJIJHIJGHGJJJJIIJJIHJJJJJJJJJIJGG
@859269/1
cctctattgagctactgctgttaagcagaataaaactgaaaaataa
+859269/1
?@@FFFFFHDFDHIGGJJIGHII<HEHIGIHGIIJJIIHIJICHEG
@2249461/1
cgcaagaagtaccagaaacgggacttagccacaatctggtctggagagaa
+2249461/1
CC@FFFFFHAFFDBHHGIIEGGIIJEHDHIIGIIHIEIIEGEHIEGIJII
@7024936/1
cgtagttctcagcttccctgcaaagttaac
+7024936/1
@@?;DADDDFFFF@E?2<AF?FBE:<CF@D
@2249486/1
gcaagaagtaccagaaacgggacttagccacaatctggtctggagagaag
+2249486/1
CCCFFFFFDDHHHJJJJJJIIJJJJJJJJJJJJJJJJIIJJJJJJJJJJH
@7025224/1
ctggagagaagatcctcatcttgtatagaggaggcttgggctcgctctcc
+7025224/1
@?@A?A:A:DD8AE<FHEHEIIIHH<BHFHG@FBFHE0?DG@G><GF@EG
@1531855/1
ctggcgtaaaataacgtcaatacattggatctcctcagtaggatggcaaa
+1531855/1
@@??DFDFDDHHHIIIFIIIAHGGIIIFGHHIGGGHEHIGGIDCGGICHG
@1531859/1
tggcaatactcggccgcgaacctccatcatattgtttg
+1531859/1
;?@;D8ADAA?F;2@CAF@AD:FFEF9=FFDFFFFFFE
@2250104/1
ctcggacatttcaattttatttagttggtcttggttgaacggaa
+2250104/1
@@@DDDD6BFF:CGGGIIAFHGIIIIGCECE@CG:CFEG<;@AD
@7025743/1
ctgggcctcttgtatgcgaaggtgttgaggcgcttgtggtggtgcacgcg
+7025743/1
CC@FFFFFHHHGFIIIGI@DFGACCFGEHFBGHGHHJIJIIJ8FGHGHHB
@2250329/1
cttgtattcaaaagaaaacctagaatcactggt
+2250329/1
8;?DA=DDD>D>DD;EE3AE33A@C?CFEC?;9
@2250499/1
cacaggggtgtacatcatggaaggaagatgcctcatcacaacatctaaag
+2250499/1
@C@FFFFF?FFHFIIJJGIIGGIIJJIIIJJIIJGGIJJIIIGIJIJJII
@1532525/1
gcaagaagtaccagaaacgggacttagccacaatctg
+1532525/1
?;;:AB>?:C2<CE?E3AF76C@3C9C<CEDDD<?D:
@7026267/1
tagcactgagtgacggcacctccgacactgaggtcacggtactcgcggta
+7026267/1
CCCFFFFFHHHHHIGIIJJJJJJJJJGIJJJJIIIIJJJIIGJJEGHH=B
@861330/1
gtgctgggcctcttgtatgcgaaggtgttgaggcgcttgtggtggtgcac
+861330/1
@?@DFFFFHHHHDIIJIEIGIAHHE:CEHGIIEHEHIIGBGGGHI@DHII
@7026924/1
gcgcttgtggtggtgcacgcgcttgggcagagggaatctgattgtgctgt
+7026924/1
CCCFFFFDHHHHHHHJJJJJJJJJJJJJJIJJJIIIJJJJJJJJJJIIJJ
@1533540/1
aggtgctgggcctcttgtatgcgaaggtgttgaggcgcttgtggtggtgc
+1533540/1
@BBDFFFFHHHHHJJJJJJJJJJIJIJCGHHIJJJIJJJJJIJJHIIHHG
@1533569/1
acggcacctccgacactgaggtcacggtactcgcggtacatgttgtgtac
+1533569/1
BBBFFFFFHHHHHJJJJJJJJIJJJJJIJJJJJJJJFHIJJJIJJHHHHH
@2251679/1
gcttgccattgtcctttcctaggagtgactttcccgtttccaatctccaa
+2251679/1
CCCFFFFFHHHHHJJJJJJJJJJJJFHIIJJJJIJJGIJJJJJJJJJIII
@2251806/1
cgtcattatccctattgaaaacaactctacacatacatacatatttactt
+2251806/1
CCBFFFFFHHHHHJJJJJIJJJJJJJJJJJJJJJJJJJJJJJJJJJJJJJ
@7027312/1
aaaagaatcacaagtaagatactgcaaacatgccagttataaagcatagc
+7027312/1
@?7DABBEFFHACFCGBGIIIGICCHGIEIGIIIIGFHHIDGIIGDBDGG
@1534044/1
agtgacggcacctccgacactgaggtcacggtactcgcggtacatgttgt
+1534044/1
@@@DDFFFHGHHGIJFIJJJJJJJIEHIJJIIIIJJHIIIIEFHEBDFF@
@7027793/1
cgcaagaagtaccagaaacgggacttagccacaatctggtctggagagaa
+7027793/1
CCCFFFFFHFHHHJJJJJJJJJJJJJJJJJJJJJJJJJJIJJJJJJJJJJ
@2252506/1
gtggattttaatgttattattacagcatacataataaaattagaggaagt
+2252506/1
@CCFDDFDHHFDFACFDFEBFHHIGIIIFHIBGHGIEEHIJJIIIJJJJ9
@862500/1
ctcttgtatgcgaaggtgttgaggcgcttgtggtggtgcacgcgcttggg
+862500/1
CCCFFFFFHHHHHIIJEGHIIJJJJJJJJJGIJFHIFHHJJJJJHEFFDD
@862590/1
gtcacggtagcactgagtgacggcacctccgacactgaggtcacggtact
+862590/1
@?BFFFFBFDFHHJJJJ<FHHCFGHJJJJJJIJIHIIGIJCFGHIJCGHH
@1534890/1
tcctcatcttgtatagaggaggcttgggctcgctctccgaagggagcttg
+1534890/1
CCCFFFFFHHHHHGGIGHGIGIIJJEFDGHIJIJJJIIIIHIGIIIIIIE
@1535203/1
gctttggtttacgttccagttctcgattatcgaacttttcgccatgagta
+1535203/1
CCCFFFFFHHHHHHIIGIJHHIIJJHIIJJJJGGJIIIIJJJJIJGIIFH
@6350065/1
gtgctgttgtggaactgcttcacctgtggccggcggcacgcagacgcctt
+6350065/1
CCCFFFFFHHHHHJJJJJJJJJJJJJJJJJJJJJJJJHHFFDDDDDDDDD
@1535438/1
agcatacataataaaattagaggaagtaggtgctgggcctcttgtatgcg
+1535438/1
<@@DFFFFHHGHHIIIIIGGIIIIDFEHIDHHGIIIIIIGEHIIIGGIIG
@7029070/1
aggaagtaggtgctgggcctcttgtatgcgaaggtgttgaggcgcttgtg
+7029070/1
CCCFFFDDHGHHHJJIJBFHIJJJHHGIIIIJJI?DGIIJJJGHIFEG;@
@7029274/1
gtgcattattacattttttataaacggtacatctagagtataaaaaactg
+7029274/1
@@@DD>DD8:=CCB>FA>:AEHDHDGCHCFHFHIIIIIIIH>DBGC6?D<
@4292469/1
agaggaagtaggtgctgggcctcttgtatgcgaaggtgttgaggcgcttg
+4292469/1
CCCFFFFFHHHHHIIJJIJJJJJJJJJJJJJJHIGJDGHHIJJJIJJIIJ
@4292514/1
cccacttcacgacgcttcagcagagtgcacacaatggtgaactggcgttc
+4292514/1
CCCFFFFFHHHHHJJJJJJJJJJGJFHIJIJJJJJJJHIJJJJJJJIHIG
@1536043/1
ggcagagggaatctgattgtgctgttgtggaactgcttcacctgtggccg
+1536043/1
@CCFFFFFHFDHHJJIJIIJIIIGHHHJJIFHGGIGJJJIJJJGJGGIII
@1536110/1
gtcacacggtagcggaaggtgggttcgtgaatcatgccctcaatctgcac
+1536110/1
CCCFFFFFHHHHHJJJJJJFHIJHHIJIJJJJJJJJIJJJJJJJJJJJJJ
@7029618/1
ggtgttgaggcgcttgtggtggtgcacgcgcttgggcagagggaatctga
+7029618/1
?@=DDDDFF?FDHIJJGGIIGCGEGIJJJGGBGIIGIIJGHGHFBEFFD>
@7029739/1
ccacaatctggtctggagagaagatcctcatcttgtatagaggaggcttg
+7029739/1
CCCFFFFFHHHHHJJJJJIJJJJJJJJJJJJJJJJJJJJJJJJJJJJJJA
@2931848/1
aataggtgagaagtgtgataatgtcataaagttga
+2931848/1
@@@DDD=?DFFD;EF<<CIHIGIACH@FBHGHGA<
@4292887/1
atccacaaattccaacccttgcgtttcaaaacaattcattttaggttcaa
+4292887/1
@@@DFDDDDHGFBGEIIIIIIIICEHIGHGHIIIIIIIGHIIDHGFHIII
@150155/1
cctcgtcttgtatagaggaggcttgggctcgctctccgaagggagcttgc
+150155/1
@@@AD=DDB?DHFBGGGI@HGDFGD?CDAE<FHEGGIGADHHGABB;CD;
@4292915/1
tgcaaagcaagcaattgcccacacccgtatctcaacacccataaagaact
+4292915/1
CCCFFFFFHHHHHJJJJJJJJJJJJJJJJJJJJJJJJJJJJJJJJJJJJJ
@4292916/1
gtagcactgagtgacggcacctccgacactgaggtcacggtactcgcggt
+4292916/1
CCCFFFFFGHFFHIIJIJJJJJJJJJJJJJJJJJIJJJJJFHIJJIJHFB
@150215/1
ctctgtgcctggctcccatgtcacggtagcactgagtgacggcacctccg
+150215/1
CCCFFFFFHHHGHJJJJJJJJJIJJJGHJJJJJJJIFGJJJJJJJJJJJJ
@4292995/1
ctcatcttgtatagaggaggcttgggctcgctctccgaagggagcttgcg
+4292995/1
CCCFFFFFHHDHHIJJJIJIGIJHIIJJIJIIIGIJJJJJJJGIGIJIII
@5667179/1
ggatggagtgagcacgggctctgtgcctggctcccatgtcacggtagcac
+5667179/1
CCCFFFFFHHHGHJJJJJIJJJJJJJJJJJJJJJJJJJJJJJJJFHIJJJ
@5667256/1
cctattaacattatcatcgttctcagcatggtaagaaggtggcg
+5667256/1
@@@DDAABFBFFF?FFI<FGAEFA4?E@FF;EHG9EF@;DFC>6
@5667680/1
tggtggtgcacgcgcttgggcagagggaatctgattgtgctgttgtggaa
+5667680/1
@@@DDDDDHHHFHGEGGIIIJJJEEGGHHIGIGIJIFHJHIIIIIFGGEG
@2932715/1
atacataataaaattagaggaagtaggtgctgggcctcttgtatgcgaag
+2932715/1
@@@FFFFDHHDHHJJJJIJIGIJGHIJIIJJJJJJJJJJJJIEIJJJFHH
@150968/1
ggtggtgcacgcgcttgggcagagggaatctgattgtgctgttgtggaac
+150968/1
@@BDFFFFHHGHHJJJJJJJJJJIJJIJJJJJIJJJGIJIJJJJJIJJJJ
@4293777/1
ggaactgcttcacctgtggccggcggcacgcagacgccttgatgacctcc
+4293777/1
CCCFFFFFHHDHDIHIJJJIIGIDHIJ@A@8@BADFFDDDDDDDECCCDD
@2932884/1
agacgatttcaccagtggtcttcttgaacttcttcaa
+2932884/1
CCCFFFFFFF<FHBHIIJJJIIJJJJGIJIJJJJIDH
@2933123/1
catcttgtatagaggaggcttgggctcgctctccgaa
+2933123/1
CCCFFDFFB?FD4CFED:CFHE=HIIIIDHGGGGEAA
@2933335/1
cacagttccagtctcaggcacattgccatt
+2933335/1
1?@AD2AA?C<FCGBHB@AHDFCF@FHI4C
@4294349/1
agaggaagtaggtgctgggcctcttgtatgcgaaggtgttgaggcgcttg
+4294349/1
CCCFFFFFHHHHHIHJJIJJJJJJJJGGIGJJJGHIHIGHIIIJGIJJJJ
@5668786/1
cagtggtcttcttgaacttcttcaattgacgcaagaagtaccagaaacgg
+5668786/1
CCCFFFFFHHFHHIIJJJIHIIIIIJJJIJJJJJHIJJHIJIIJIJJJJJ
@6351895/1
gtcgatgtcgaacccaaaaatgtaattaactttatttttgtctgtttgtc
+6351895/1
?B@FFFFDHHHHHIJJJJJJJJFHIJJIJJJJIIJJJIGGFGHIGHIJFH
@152025/1
aacaaatactaataataaaaacgatagaaaacaaataaaaactatcctat
+152025/1
@@CFDFFFHGFDFGIIGHGHIJGGFGGDGDGGHIIIJJIGHIJGIJJJJF
@6351974/1
ggctctgtgcctggctcccatgtcacggtagcactgagtgacggcacctc
+6351974/1
@CCFFFFFHHHHHJJIIJJJJJHJJJJJEHHJJJJJJJDGGJJGIIJJJJ
@2933911/1
tcggatcagccgtttctgagattagcgcgcacagacgaacagacaaacag
+2933911/1
CCCFFFFFHHHHHIIJJIJJIIJJIIJJJJJJJJIJIIJJJJHHHHFFFF
@152084/1
gtcttcttgaacttcttcaattgacgcaagaagtaccagaaacgggactt
+152084/1
@@@DDFFFBHHHGIDHIIGIFEGEHIGIIHCHG:CDGGGGGGIIEGHEGD
@152181/1
ctgtacattgaaaataaaaataaaaaaaatagcaggggttattgttatgt
+152181/1
CCCFFFFFHGHHHJJIJJJJJJJJJJJJJJJIIJJJJJDHIIJJJJIJJI
@5669086/1
acgggctctgtgcctggctcccatgtcacggtagcactgagtgacggcac
+5669086/1
CCCFFFFFGHHHHJJJJIIJJJJJJJIJJJI?FHIJIJJJJHHIIIJJII
@5669150/1
gtgttgaggcgcttgtggtggtgcacgcgcttgggcagagggaatctgat
+5669150/1
?=?=DD?A?DF:DAH8A1EFHHIBFHCHII<:CFE=FGHGFH6??>BB;@
@152514/1
gtcgagtagagccttagctgcggaatgcttagcttccttcttagagcgtc
+152514/1
CCCFFFDEHHHHHJJJJJJJJJJIJJJJ>GIJJJJJJJJJJJIJIIIIJJ
@152634/1
cctaaaagccttttaaccttttgaacgccaatggcatgaatagatgtcat
+152634/1
CCCFFFFFHHHHHJJJJJJJJJJJJJJJJJJJIJEHIJJJJJJJJJJJJJ
@5669748/1
gggctctgtgcctggctcccatgtcacggtagcactgagtgacggcacct
+5669748/1
CCCFFFFFHHHHHJJJJJJJJJJJJJJJJGIJJJJJJJJHIJJJJIJJJJ
@2934817/1
agaagatcctcatcttgtatagaggaggcttgggctcgctctccgaaggg
+2934817/1
CCCFFFFFHHHHHJJJJHIJJJJJJIJJJJJJJJIIJJJJJIIGGGHIJJ
@2934850/1
gtaggtgctgggcctcttgtatgcgaaggtgttgaggcgcttgtggtggt
+2934850/1
C@@FFDEFHHHHHJIJJJIIJJJJJJJJJDHFGIIIJJIIIIJGIIGGG@
@7707372/1
tagagccttagctgcggaatgcttagcttccttcttagagcgtcccgtac
+7707372/1
@@@ADDFFHGHHHJGGIIJIJIJJGGIHIIIJJJIJJJFHGGIIJIJEII
@5670296/1
gttgtggaactgcttcacctgtggccggcggcacgcagacgccttgatga
+5670296/1
@@CFDDADHHFFBGGIIJGGIIIGICIGIEIIIGHGFFDEA?BDDDDDDE
@7707549/1
gtaggtgctgggcctcttgtatgcgaaggtgttgaggcgcttgtggtggt
+7707549/1
@CCFFDEFHHHGHJGIGIJHIJJGIGGIJDCCDGIJJIIJJJICFFHDH;
@4971903/1
ggcctcttgtatgcgaaggtgttgaggcgcttgtggtggtgcacgcgctt
+4971903/1
CCCFFFEFHHHDHJJGIIJGHFHGGGGIGHGHIIIJDHIGGGGGIJHHBC
@4971940/1
gtcaacaagacattactagctgagaatatttttttccgtttaatgctcag
+4971940/1
CCCFFFFFHHHHHJJJJJJJJJJJIJJJJJJJJJJJJJJJIJIIJJJJJI
@4972031/1
acggcacctccgacactgaggtcacggtactcgcggtacatgttgtgtac
+4972031/1
@@@DFFFFGHHFFIIIJIIGIFEHIGIFFGHEHIJI@AHIGHIJJCEHHG
@2935597/1
gtgctgttgtggaactgcttcacctgtggccggcgg
+2935597/1
:?@BDFD>FFDF?EGEGHAHHHEH:ACF?G8EGHA;
@4972195/1
gtgctgttgtggaactgcttcacctgtggccggcggcacgcagacgcctt
+4972195/1
BBCFFFFFHHHHHJJJJJJJJJJJJJJJJJJJJJJJJHHFFDDDDDDDDD
@2935739/1
tcagactatagttagtatagttataagactcagattgccatctcagaaat
+2935739/1
CCCFFFFFHHHHHJJHJJJJJJJJJJJJJJJJJJJJJJJJJJJJJJJJJI
@7708389/1
cgcaagaagtaccagaaacgggacttagccacaatctggtctggagagaa
+7708389/1
CCCFFFFFHFHHHJJJJJJJJJJJJJJJJJJJJJJJJJJIIJJJHIIJJJ
@2936272/1
gtcctgagccatagcaaacagccactggcaatgtggatagctggacaagg
+2936272/1
CCCFFFFFHHHHHJJJJJJJJJJJJJJJJJJJJHIJJJJJJJJJJJJJJJ
@7708614/1
tcctcatcttgtatagaggaggcttgggctc
+7708614/1
@@@DADDDHHHF?GGIEGI@G>1CE@FA?BC
@2936392/1
ccgtagcttacgcatctcgttcctcagtttgtcgattacggcg
+2936392/1
CCCFFFFFHHHGHBHGIJIJIJJJIJIIJJIHIIGFBFFG@?<
@5671911/1
ggcctcttgtatgcgaaggtgttgaggcgcttgtggtggtgcacgcgctt
+5671911/1
@@@DFFFFHHHFFBEGAF@<AAFGCFC@FBGE??FEB7F;B=CDHB=89A
@2936998/1
atgaagaagaggagcaaatggaaaaaaaaattggtgaa
+2936998/1
CCCFFFFFHGHHAHGGHFHIJIJJJJFIIGIHGIFCHH
@5672204/1
ggcatctatagatgtcggtggtgcacagggcacgcttg
+5672204/1
@@;;?=BDF<=<CEED?13<@<8ACHI>EGFIFGI6FC
@2937482/1
catcaatttatcttcaaatgacgacaccacagttc
+2937482/1
<@@BDDDDFFHGFGFFGIIEGGEGCEHI?G@CGGA
@3598369/1
aggtgctgggcctcttgtatgcgaaggtgttgaggcgcttgtggtggtgc
+3598369/1
BCCDFFFFHHHHHJJJJJJJJJJHIIJGHHHGIJJIJJJJJIJJHIJHHG
@7710167/1
ctggctcccatgtcacggtagcactgagtgacggcacctccgacactgag
+7710167/1
CC@FFDFFHGHGHIGIJJEFBHJJJIIIGGIJJ<DGGIIJJJIJEHJJHH
@4974563/1
gtagcactgagtgacggcacctccgacactgaggtcacggtactcgcggt
+4974563/1
CCCFFFFFHHHFHJJJJJJJJJJJJJJJJJJJJJHJJJJJHJJJJJJHFB
@7710268/1
gatggagtgagcacgggctctgtgcctggctcccatgtcacggtagcact
+7710268/1
CCCDFFFFHHGDHJJEHGIIJIHIIJGIIIIIJIJJIJJJJIIDFGIJJJ
@3598699/1
ggcagagggaatctgattgtgctgttgtggaactgcttcacctgtggccg
+3598699/1
CCCFFFFFHHHHHJJJJJJHHIJJJJJIIIJJJIJJJJJIJJJJJJJJJI
@7710323/1
ctgcagacaaataatcatacgacttatagtacactatttccacaacagta
+7710323/1
@@@DDD?DFHHHAFEII>HFDHI@FGFHIFBFGIDHIGIBDBHIGHGH??
@2938173/1
cttctgtaagtgtgtatgtcactgaacttctctta
+2938173/1
<BBFFFDFHHHHHHHHIIBHHIIJIIJJJJJJJJJ
@2938311/1
ggcttattctgcatacctgccatgcgctggtaagcgctatggactgctgc
+2938311/1
CCCFFFFFHHHHHJJJJJJIJJJJJJJJJJJJJJJJJJJJJIJJJJJJJI
@7029971/1
tgggcctcttgtatgcgaaggtgttgaggcgcttgtggtggtgcacgcgc
+7029971/1
;@?BDD@DHHHCFBBHGHEGHCG9CECFECBGIIIFHB8CC@FGHIEIH<
@863119/1
ccagtggtcttcttgaacttcttcaattgacgcaagaagtaccagaaacg
+863119/1
CCCFFFFFHHDHHIJIIIHIIIJJJIJJJFEGGGEGGEDFGIGGHJIIJG
@1536953/1
gatagctggacaaggcactggcaacgaccaatcatggacttttcttcaat
+1536953/1
CCCFFFFFHFHHHJIJJJGIGGIJJJJJIJIJJJJIIJIIJJJJJJJJJI
@2253396/1
ccaagttatgaatttttcaaatcgcgccgccgcg
+2253396/1
?<7ADDDD?C8?D?::C2<FA?:A:@18106?DD
@2938991/1
gctgggcctcttgtatgcgaaggtgttgaggcgcttgtggtggtgcacgc
+2938991/1
B@CFDDBDFHHHHIJJJIJIJJIFGIIIJJJDIJJJJHIJHJJJGHJIHF
@863377/1
cgttgatgtcgcaagatagtgagacattcactttttagtcataatcttca
+863377/1
CCCFFFDFHHHHFHIIJJJFH@FHIIJIJIHJJJJJJJJJJJIJJJJJJJ
@7030834/1
gccagatgccaaagttcttgatcttcactgggctcttctctgggatttcc
+7030834/1
@CCFFFFFHHHHHIHJJJJJJJJJJJIJHHFHIJJJJJJJJJJJIJJJJJ
@863555/1
gcaagaagtaccagaaacgggacttagccacaatctggtctggagagaag
+863555/1
CCCFFFFFBFHHHJJJJJIJIIIJIJJIIJJHHIJJJJIIJJJIJGJIII
@2253863/1
gtcacggtagcactgagtgacggcacctccgacactgaggtcacggtact
+2253863/1
CCCFFFFAFDFHHIIEIEHIHHHIEHIIGIIJJJIIIIIIFHIIJJGHHH
@1537740/1
ggctcgctctccgaagggagcttgcggccgatg
+1537740/1
1?@DBDA;CF:?D:G:GG?FAFE?DF@GIB@FE
@2939801/1
ctcatcttgtatagaggaggcttgggctcgctctccga
+2939801/1
@@@DDBD?FHHF8AFF>AFHIIID@FCFHGIIIIII??
@1538051/1
gtcaaattaaagaatcacgtcgaacactattctatgcttataccattaat
+1538051/1
@@CFFDDDFFHDFIJJGHGFHGGGCHFFDHEGGGIGGGIIIIIIJIIGJG
@2940513/1
gagcgagactcataacgcagccagatgccaaagttcttgatcttcactgg
+2940513/1
CCCFFFFFHHHHHJJJJJJJJJJJJJJJJJJJJHIJJJJJJJIJJJJJJJ
@864774/1
gttattacataattgtacacagtgaacaaaattgcaatatagttattata
+864774/1
@@@DFDFFBHGFDDHCBAAFHGFCHIIC;?C@FFHIFIGIDGGHGHIIEH
@1538687/1
cccaaatacggcgatgcccataataattaaggagatccctctattgagct
+1538687/1
@?@DDDDDHFFDF:@F=FEG>DCG@FGF@9FHGGGE<BFGFCEHIIEGE@
@2940638/1
ggatggagtgagcacgggctctgtgcctggctcccatgtcacggtagcac
+2940638/1
CCCFFDDFFFBFAHJIGHIJJIJJGIJJGIIJJJGGJIFHJJJJCFGIJJ
@2255083/1
ccaaagcattctgggctgcagatgactgt
+2255083/1
@?@DD;BDFHBFBFEG9:?E3<CAC@F4?
@2255136/1
ctcattttaacacatttcacattgaaaaataggtcaaaaccttcattatg
+2255136/1
@CCDFFFFFFFHBEGIIIEIHIIEFHEIIIIIFEFHDC@??DFFHIIHG>
@2255154/1
ctggagagaagatcctcatcttgtatagaggaggcttgggctcgctctcc
+2255154/1
CCCFFFFFHHHHHJJJJJJJJJJIJJJJJJJJJJJJJGHJJJJJJIJJJJ
@1538837/1
ccgcaatgttggagcttggtacaaagcaaaggtcgggcagttcgtcaaca
+1538837/1
@@@DDDDDHFHHH@BFE?@CCHIGGEIIIIIIIIGIIFIIIHGDFHHIII
@1538952/1
gttgaggcgcttgtggtggtgcacgcgcttgggcagagggaatctgattg
+1538952/1
@B@DFFFFHHHHHCGHAGHGHGIJIJIJJIJJJJJIJJIJHHGHFFFDFF
@2255300/1
gtagactgatcagccggagcagctccggtaagtttgtcgagtagagcctt
+2255300/1
?@@DDDFFFHHHGJIIIIGGIIIJJJIJDFDHIIGGGGGIIGGGIJJJGI
@2255342/1
ctggggaaaagatcctcatcttgtatagaggaggcttgggctcgctctcc
+2255342/1
@@@FBA=DDDFFDIIEGAEGIEHFHFHIIII>BGCAGIGIEICHIIIGIH
@2255451/1
ctggatggagtgagcacgggctctgtgcctggctcccatgtcacggtagc
+2255451/1
CCCFFFFFHGHHHJIJJJIIJJJJJIIJJIJJIJJJJIIJJJJJJJFHII
@1539210/1
ctttcctaggagtgactttcccgtttccaatctccaagacaggaggctcc
+1539210/1
CCCFFFFFHHHHDFGIIJIJJIJJJIJJJJJJIJJJJJJJJJJEHIDIGI
@1539332/1
ggcaggttgaactcacaccattcaatttaaaagaaactgggtgcgtgcag
+1539332/1
CCCFFFDDHFHHHJJJJJJJJJJJJJJJJJJJJJJJJJJJIDGIJJJJJJ
@1539574/1
agacaaacagacaaacagacaaaaaaaaagttaattacatttttgggttc
+1539574/1
CCCFFFFFHHHHHIIJJJJJJJJJJJIJJJHIJJJJJJJJJJJJJJIEHH
@1539640/1
cttcttagagcgtcccgtacccatagcaacaagatcagcgactgtcacac
+1539640/1
CCCFFFFFHHHHHJIJJJJJJJJJJJJJJJJJJJJJJJIJJJJJJJIJIJ
@7033103/1
gtcgtttaagaggagttcagtgacatacacacgtacagaagaattatata
+7033103/1
@CCFFFFFGFFHGIHCGGHIHIJIIJIHIJIJJFGIGIJIIJGHIJIIGH
@2256096/1
ggcgcttgtggtggtgcacgcgcttgggcagagggaatctgattgtgctg
+2256096/1
CCCFFFFFFFHFHHFHIJJJJJJGIJJIIJJGIJJGIIIIJIIJJEHIIH
@4296576/1
gccttaacgtacgattccaacgccccctggcgtaaaataacgtcaataca
+4296576/1
CCCFFFFFHHHHHIJJJIIIJJJJJJJJJFIJHGJJJJIIIIHJJJJJJH
@7033650/1
gtaggtgctgggcctcttgtatgcgaaggtgttgaggcgcttgtggtggt
+7033650/1
CCCFFADDFFFHHJIIJJIFHHJJJIIIJ:DFGGIJIIIIHII=FHFHI;
@152915/1
gtttgtctgtttgtctgtttgtctgtttgtctgtttgtctgtttgtctgt
+152915/1
@?@DFFFFHHFDFHEGIHIJJFFHCEHIIBEFHIGGHIGGIJJJIHGIIH
@7033974/1
caggataataagttaattataccaagtttcatcgaaatcaaaccgttagt
+7033974/1
CCCFFFFFHHDHFHIJJJIFJIIIJJHHJJJGIJJJJJJJIJJIJHIJJF
@152994/1
gcttcacctgtggccggcggcacgcagacgccttgatgacctccactttg
+152994/1
C@@FFFFFHGHHGIJJIJIIJIIIIIIJHHHFDDEEEEEEDDDDCDDDDD
@1540654/1
ctcttgctccatggtccaggagcagcagcgtgcgcaggttcaggcatctg
+1540654/1
@CCFFFFFGDFDHGEECFGG@BEFFHGHGHCFDFGEEA9BG@HEIGIJIG
@153387/1
gtcacggtagcactgagtgacggcacctccgacactgaggtcacggtact
+153387/1
CBCFFFFBFHHHHJJJJGEHIIJJJJIJJJJJIJJJJJJIHIJJJJHEHG
@6353195/1
cgttgatgtcgcaagatagtgagacattcactttttagtcataatcttca
+6353195/1
CCCFFFFFHHHHHJJJJJJHIJJJJJJJJJJJJJJJJJJJJJJJJJJJJJ
@1541283/1
ctcataacgcagccagatgccaaagttcttgatcttcactgggctcttct
+1541283/1
CCCFFFFFHHHHHJJJJJJJJJJJJIJJJJJJJJJJJJJJJJJJJJJJJJ
@5673548/1
cggacttatctgcaacagcttgagaatgcacgtacagttgcatagcgttc
+5673548/1
@CCFFFFFHGHHFIHIIIIJJIJJIIIJJIJJJIIIJIJJJIJIIGIFHG
@1541684/1
ggtagcactgagtgacggcacctccgacactgaggtcacggtactcgcgg
+1541684/1
@C@DFDDFHGHDCEEHEGGGEAHHIIGIEIIIFGE?FHIIJ;FHIJGHHF
@868874/1
ctcataacgcagccagatgccaaagtttttgatcttcactgggctcttct
+868874/1
@@@DFFFDFDHHGIGJBHIJJJIGIJI4EDHEIIJJIEIHIJJJGIGGIC
@155225/1
ctggagagaagatcctcatcttgtatagaggaggcttgggctcgctctcc
+155225/1
CCCFFFFFHHHHHJJJJJJJJJJIIJJJIJJJJJJJJGGIHIJJIIJGIJ
@6354824/1
catagaacaaacaaaacttaagccttattataaaaggtataaatattcct
+6354824/1
@@@DDADEFFHBFGBBFGIIJJJJJEGIIGHIIG@GGFAGEGHIGIJDEG
@869602/1
ctggagagaagatcctcatcttgtatagaggaggcttgggctcgctctcc
+869602/1
@CCFFDDDFHHFHHHIJBHIJGIHIJJIIJE@HEFII0BGGGEGHICDGG
@6354940/1
ggcactgcagctcgtccgacccgaagtggttgtcgtcccacagcacgtgg
+6354940/1
CCCFFFFFHHHHHJHGJJJJJJJJJJJJJIJJJJJJJJJJJGIJJJHHHF
@869806/1
cgagcaagtagttcttgaagcacagacacaggtgtcttcaacggaag
+869806/1
CCCFFFFFFHHHHJJJJJJJJHHJJJJJJJJJGHHJJJJJJJJJJJJ
@869852/1
gcacgcgcttgggcagagggaatctgattgtgctgttgtggaactgcttc
+869852/1
CCCFFFFFAFHHHAGIIJJGFGHIJIJIIIFGHEG@BFDHIJIGDHIEGI
@3599083/1
ggtgcacgcgcttgggcagagggaatctgattgtgctgttgtggaactgc
+3599083/1
@@@FFEF?F<D@FH?GGGGBCGE@GBFHGHCDGGGF@@B?BFFA9FHCHI
@3599114/1
gcaagaagtaccagaaacgggacttagccacaatctggtctggagagaag
+3599114/1
@@@FDFFFFHHHHJGGIGGIJJJJJIIJJJIJJJIJJJJGGHGFGHCGIE
@870422/1
agagacgatttcaccagtggtcttcttgaacttcttcaattgacgca
+870422/1
@@@DADD>?DF?DHBFHCF@HHHICHGICHCHHEHHGBHGIECGGGH
@5676048/1
cacggtagcactgagtgacggcacctccgacactgaggtcacggtactcg
+5676048/1
CCCFFDFFHHHHHJJGIJJJIJJJJJJJJJJJJJJJJJGHIJJIFHIJJE
@5676112/1
gttacctgcaacttggccaggttagggccaacagattgtttgagatgttt
+5676112/1
@@CFADFFHHHHHJIJJJJJJGHJJJJJJJJJJJHIJJJJJJIIEHIHII
@870538/1
gtcctgcagagcttgccacatcttgtaagcagcctgacgcttagcaagtt
+870538/1
@;?B?DDD8BDAF<?FFEGICECEAFCBH9?3FG@BHGEEFEIBDGG9DB
@5676157/1
ctcgaatagtcttttctaacttgaacagtgcgatgttttacaagggcagg
+5676157/1
CCCDFFFFHHHGHJJJIGJJJGGHHJIGCFGGHGHEHGJIJJJIGJJGGG
@5677019/1
cgggaagggttttttaaactcatgttttcatggtaccaagttatgaattt
+5677019/1
@CCFDFFFHFHHHJJJJIJIJJJJIJJJJJJJJJJJJJJJJJJJJJJJJJ
@871459/1
gtcacgtccacgcccaggaatatcaccggctcgttgaacaccttaggacg
+871459/1
CCCFFFFFAHHHHJJJJJJJJJJJJJJJJJJJGDHCDHGIIJGIGIJDEE
@5677170/1
gcttggtacaaagcaaaggtcgggcagttcgtcaacaagacattactagc
+5677170/1
@@<DB=D:2ACA;CB@;;>A<F6:EFGHIEF??GFHI?AFF@GI8CCFEG
@3600060/1
cctgtggccggcggcacgcagacgccttgatgacctccactttgatgatc
+3600060/1
CCCFFFFFHHHHHJJJJIJJIJJJIHHHFFFFFFEEEDEDDDDDDDDEED
@3600145/1
gtcttggttgaacggaactccaatcctttactcgaatagtcttttctaac
+3600145/1
CBCFFFFFHHHHHJJJJJJJJJJJJJJJJJJJJJJJJJIIIIJJJIJJJG
@871871/1
atacataataaaattagaggaagtaggtgctgggcctcttgtatgcgaag
+871871/1
CCCFFFBDFHFHHJJJIGHFBEHIGIIDGGIJEDGEFHGHGFFGEDAADG
@872154/1
gcaagaagtaccagaaacgggacttagccacaatctggtctggagagaag
+872154/1
@?@DDB?D2=:CBFE;FGEFI@CF>FA>@?F@FDGIF@GCF>B?D3B;??
@5678026/1
gtgatgaggttcaccaagctagtggcgttgatgtcgcaagatagtgagac
+5678026/1
@BCFFFFFHFDHHIIIJJJIGIFHIIJJJJJIIHIGIJJJJIIIIJGHFE
@872465/1
caaatggaaaaaaaaattggtgaaaagaatcacaagtaagatactgcaaa
+872465/1
CCCFFFFFHDBHDHIIBFFH?DCHBEGGHIGEGIEFHGGECBEDHIBHJJ
@3600900/1
ccgcatccaactcggatcagccgtttctgagattagcgcgcacagacgaa
+3600900/1
CCCFFFFFHHHHHJJIJJJJJJJHJJJJJJJJJJJJJJJJJJJJJHHHFF
@2942782/1
gcctcttgtatgcgaaggtgttgaggcgcttgtggtggtgcacgcgcttg
+2942782/1
CCCFFFFFHHHHHJIJIJHGHIJJJJJJJIIJGIJIJJGHIJJJJJHFF?
@4974950/1
gacgatttcaccagtggtcttcttgaacttcttcaattgacgcaagaagt
+4974950/1
CCCFFFFFHHHHHJIJJJJJJJJJJJJJJJJJJJJJJJJJJJJJJIJJJB
@7710984/1
cgggctctgtgcctggctcccatgtcacggtagcactgagtgacgg
+7710984/1
@@@DDD;D?FHDFB<@FH@AAA?A?ACE?1:?F@<:?D?DHHB9?6
@2942986/1
ctaaactatatctgtaccaaatttcaaccaaatccgtcaaatagttgcgg
+2942986/1
CCCFFFFFHHHHHGHIJJIJIJJJJFJJJJGCDHIJJJIJFHIJGIJIGI
@7711450/1
ctggagagaagatcctcatcttgtatagaggaggcttgggctcgctctcc
+7711450/1
CCCFFFFFHFHGHJJJIIJJJJJIJJJJIIJEHIJIJGHIIIGGGECFEI
@7711560/1
gttctcagcttccctgcaaagttaaccatcttgtattcaaaagaaaacct
+7711560/1
CCCFFFFFHHHHHJJJJJJJJIIJJJJJJJJJJHIJJJJJJJJJJJJJJI
@2943573/1
ggcagagggaatctgattgtgctgttgtggaactgcttcac
+2943573/1
@@CFFFFFHAFHFJJEHIEHJJIJJJJHIEHIJJGGIJJGG
@2257892/1
cagccagatgccaaagttcttgatcttcactgggctcttctctgggattt
+2257892/1
CCCFFFFFHHHHHJJJIIJJJJJJJJJJJJJJIIJJJJJJJJJJJJJJJJ
@7036027/1
gcaccagttcatatttgggcacagttcctcgacgagcaagtagttcttga
+7036027/1
CCCFFFFFGHHHHJJJJJJJJJJJHIIJJJJJJJIJIJJJFFHIJJJJJJ
@4975670/1
cccacttcacgacgcttcagcagagtgcacacaatggtgaactggcgttc
+4975670/1
CCCFFFFFHHHHHJJJJJJJJJJJJGHJJJJJJIJJJHIIJJJJJJJIJJ
@2258392/1
aagaaggtggcggccagaatctagacatgcacagctcttgcagccatcca
+2258392/1
@C@FFFFDFHADHGHGIIGGIJIJJJJJJJIGIJJJGIJIIGHFIIIJJJ
@4976047/1
atctgattgtgctgttgtggaactgcttcacctgtggccggcggcacgca
+4976047/1
CCCFFFFFHHHHHJGIIHIIJJJJJJJJJJJJIIJIJJJJIJIJHFFDDD
@7712531/1
gtaaccactccatactttgtttcatttaaatttacgggctatgccattta
+7712531/1
@BCFFFFFHHHHHIJJJJJIJJJIJJJJJJJJJJJIIJJIJIIJJJJJJJ
@7036749/1
gctgggcctcttgtatgcgaaggtgttgaggcgcttgtggtgg
+7036749/1
@@@DDDDDFFD<DGF?GGI;F@<1?EG?9?B;DF6FFFEF=@F
@2258825/1
tgggcctcttgtatgcgaaggtgttgaggcgcttgtggtggtgcacgcgc
+2258825/1
CCCFFFFFHHHHHJJJJIIIJCGHHJJJJJJJJJJIJJIJJHIJJJJJHF
@2944571/1
ccacaatctggtctggggaaaagatcctcatcttgtatagaggaggcttg
+2944571/1
CCCFFFFFHHHFFIJJJJJJJJJJJJJJJJJJJJJHIJJJJJJIJJJJJG
@2258901/1
gggaaaattacactaattctatgcaaagtatagcttgtatttgttatgta
+2258901/1
?1;DDDDDHDD?FBF:EH@IA>E9EHBFEFHG<?4CE194?D@C@A?:?B
@4976262/1
cctatctcaaaacatgaagacctcacagggtcactcccagcttcgggaaa
+4976262/1
CCCFFFFFHHHHHJJJJJJJJJJJJJJJHIJIIJJJIJJJJJJJJJJJJJ
@4976459/1
atacataataaaattagaggaagtaggtgctgggcctcttgtatgcgaag
+4976459/1
:?@DFFFFHHHFDHIJIIIJEGGEFGGHGHGGHJJGIIJIJIGIIJIIIG
@1542506/1
gctaatctcagaaacggctgatccgagttggatgcggttttcacgaatat
+1542506/1
CCCFFFFFHHHHHJJJJJJJJJJJJGIFHGJJJJJIJFHGHIJJJIIJJG
@2945051/1
gtagcactgagtgacggcacctccgacactgaggtcac
+2945051/1
:BBDFFFFHHHHHJJHGJGIJJJJJIJJJJJJJJHIHH
@2945120/1
atcactggttcaaattcaaataaaatcactctgcaatcctgcctcacatg
+2945120/1
CC@FFDFFHFH?DBGEHIIHGICGHIJIIJIGHIIGGGIJIJJJJJJJIG
@2945124/1
cctggcgtaaaataacgtcaatacattggatctcctc
+2945124/1
???DDDD8@D3<DEE<EEFDFIIIII>CEDECDD34?
@7037483/1
ctaaggttctaaactatatctgtaccaaatttcaaccaaatccgtcaaat
+7037483/1
@C@FFFDAFFHHFHIJIIGIIJJJJJJJGGGIGGIHGGHGGEHIJJ?D??
@2259620/1
caacaaataaactttttaatagacaaatacaacgaaaccaatttagaata
+2259620/1
CC@FFFFFHHHHHJJJJJJJJIIJJJGIJJIJJIJJJJJJJJJJJIJJJI
@7713553/1
gtgcgtgcaggatcctcgtcattgcctggcatacaaggcaaagcaccgac
+7713553/1
CBCFFFFFHHGHHJJJJJJJIIJIJJJJJJJJJJJJJJJJJIJIJJJJJJ
@7713641/1
gtacaattatgtaataactgggtattcagttcttaacatacatcaataaa
+7713641/1
CBCFFFFFHHHHHJJJJJJJJJCHHJJJJJGIJJJJJJJJJJJJJJJJJJ
@2259915/1
gtttattttgtttttctctgtgatctgtttcttggcatctatagatgtcg
+2259915/1
@?@DFFFFHGFFFHIJIIGEHHGIJIHIHHIJGHIJJIIGIIIJIGGFGF
@4297691/1
cggcacgcatcgtgaggtctttggagccctgtccaacggtagatggaact
+4297691/1
CCCFFFFFHAHHHGIJIHHHIIIIGGIJJIIHGHHIGHGHIGIIIJHIJJ
@1543364/1
cacgtagccaatcttattctcgagactgtccaaggatttgtggaaacgta
+1543364/1
@@@DD?;DHHBFB?CFF@FHHIHIG<FFECCHIIFIFGIEIGIGGIII?F
@7038266/1
acctgtggccggcggcacgcagacgccttgatgacctccactttgatgat
+7038266/1
@@@FFFDFHGHGFHIJJJJJJIJIJGHHFFFFFFCEEEDCDDCDDDDDEE
@1543660/1
ccacaatatattcgtgaaaaccgcatccaactcggatcagccgtttctga
+1543660/1
CCCFFFFDHDFDFIFGIIIIIIIIAHGGGGGIIIIIIIIIIEGGIIIIIG
@2261105/1
ttatcattaccaatcggtaaaggatctcttgtatacaaattatttctacc
+2261105/1
@B@FFDFFHGHHHJJJJFHIGIIIJIJJIJJHHIIJJJIJJJJJJJJJIG
@6355230/1
cgcaagaagtaccagaaacgggacttagccacaatctggtctgga
+6355230/1
@@@DDDDDFFFB><EH@CGHA::F99E@G@D;DDGBGHB9?B?D4
@7715023/1
gcacagacgaacagacaaacagacaaacagacaaacagacaaacagacaa
+7715023/1
CCCFFFFFHHHHHJIJJJJJJJJJJIJJJJIJJJJJJIIJJJIJJIJJJJ
@1544378/1
agatgccaaagttcttgatcttcactgggctcttctctgggatttccctg
+1544378/1
CCCFFFFFHHHHHJJJJJJJJJJJJJJIJJJJJJJJJJJJJJJJJJJJJJ
@6355352/1
gcacgcgcttgggcagagggaatctgattgtgctgttgtggaactgcttc
+6355352/1
@@CBBDDFFAHHGGGGEHC>EGGGIIFGGHGGHGHAGEBGGEIIGIIGEE
@5678144/1
cgtccatcattttgtcaacgaactcttctgaagtatttgtttacaagaca
+5678144/1
CC@FFFFFHGHHHJHJJJJJJJJJJJJJJJJIJFHHJJJIJJJJJJJJJJ
@7715302/1
gataaagataagtataggctcaaaacctaacgacatcaatcaccagctta
+7715302/1
@@@FFFBDDFHDHEHGIGIIEGIIGICHIIBB@GEGBF>FFEI?9B;DEH
@7715349/1
cgcttgtggtggtgcacgcgcttgggcagagggaatctgattgtgctgtt
+7715349/1
CCCDFDDBFDFFAAFEFGIIBHIHF;;;FEHI>D=BFEAHHI>FGBDCEG
@6355730/1
ctcttgtatgcgaaggtgttgaggcgcttgtggtggtgcacgcgcttggg
+6355730/1
@@@DDDDDFDD?1@?1<<A<FFFGGGEGAFBF@9BBH;CGF5@@E>BDCB
@5678827/1
caggataataagttaattataccaagtttcatcgaaatcaaaccgttagt
+5678827/1
CCCFFFFFHHGHHIJJJJIJJJJJJJHJJJJJJJJJJJJJJJJJJJJJJF
@6356012/1
tgaacttcttcaattgacgcaagaagtaccagaaacgggacttagccaca
+6356012/1
@@@FFFFBFFBFBGGIGGIIIBE9?BGFCH<BDHGCEA?DFGHG8?FH<F
@873682/1
gtggattttaatgttattattacagcatacataataaaattagaggaagt
+873682/1
@:?DDDEFGHGHHJJJEHIICHHGHGEEEGIIIIIJJJJJJIJJJJJII?
@1545978/1
cttgtatagaggaggcttgggctcgctctccgaagggagcttgcggccga
+1545978/1
CCCFFFFFHHHHHJJJJJHIJJJJJIIIJIJJIJJJJGIIJJJJJJHFDA
@7716931/1
gtacatgttgtgtacacctgagcgagactcataacgcagccagatgccaa
+7716931/1
CCCFFFFFHGGHHIJIHIGIIGGIHIIIIIJJJJIIIIJIIJIIJIJJJG
@874455/1
gcctcttgtatgcgaaggtgttgaggcgcttgtggtggtgcacgcgcttg
+874455/1
CCCFFFFFHHHHHIIIIJFGHIJIJJIJJJJIJJJGIJ@CHHJJJIHFFD
@5680160/1
gcagagggaatctgattgtgctgttgtggaactgcttcacctgtggccgg
+5680160/1
C@CFFDFFFHHHHJIJJFEHHHIIIJIIJJIIJIJJJIIIJGGFIJJJJI
@4300093/1
gggtcttacagattggtggaaaccaaaccaaacttctctgccaccaccaa
+4300093/1
@@@DDDFFHHHHHJJJEGEHJJJJJJJJJJJJJJJGJJJJJJJJJJJJJI
@7717532/1
aggtgctgggcctcttgtatgcgaaggtgttgaggcgcttgtggtggtgc
+7717532/1
??@?DDFFH?HFHGGDDC@BBHAA@EDCF??CC@GBHHFFH=FH8@E;;=
@875172/1
gtgacggcacctccgacactgaggtcacggtactcgcggtacatgttgtg
+875172/1
C@CFFFFFHHHHHIJJJJJJJJJIHIJJJJFIJJJJJJJEHHHHHCFFFF
@7717839/1
gcctggctcccatgtcacggtagcactgagtgacggcacctccgacactg
+7717839/1
CCCFFFFFGHHHHJHGIJIJFHIJJJJJJJHHIHIIDGIGIGHIJJIJJJ
@5680869/1
gtcgggcagttcgtcaacaagacattactagctgagaatatttttttccg
+5680869/1
CCCFFFFFHHHHHJJJJJJJJJJJJJJJJJJJJJJJJJJJJJJJJJJJJJ
@5680971/1
actgagtgacggcacctccgacactgaggtcacggtactcgcggtacatg
+5680971/1
CCCFFFFFHHHHHJJJJJJJJJJJJJIIJGHIJJJFHIJJFJJHHFFFFF
@875489/1
gcgaaggtgttgaggcgcttgtggtggtgcacgcgcttgggcagagggaa
+875489/1
BCCFDFFDFFHHFIJJJJJJJIJJHIIFHIIJJIJJJJJJHHHFFFFDDE
@7718518/1
aaacagacaaaaaaaaagttaattacatttttgggttcgacatcgacata
+7718518/1
CCCFFFFFHGHHHJJJJIEHJGHEGFGHIJJIJJJIGIIGHIGHFHFDFF
@5681529/1
gagggaatctgattgtgctgttgtggaactgcttcacctgtggccggcgg
+5681529/1
CCCFFFFFGGHHGGBFGFHIJGGIGEIHFHEGGIIJJIIHGIGGHHIJGH
@4977068/1
gatggagtgagcacgggctctgcgcctggctcccatgtcacggtagcact
+4977068/1
CCCFFFFFHHHHGJJJJJJJJJJJJJJIJJJJJJJJJJJIJJJHIJJJJI
@2261840/1
gtcgagtagagccttagctgcggaatgcttagcttccttcttagagcgtc
+2261840/1
@@@FFAEFHGHHGHIIIJJIIIDII?DHGIIIIJGGIIGIIIJJBHIGHG
@5682067/1
ctcccatgtcacggtagcactgagtgacggcacctccgacactgaggtca
+5682067/1
CC@FFFFFHBHFHICFGGGIIEGGEHEHAE<FGGGGIGIIFGGGCDEHGI
@1546826/1
cgcaagaagtaccagaaacgggacttagccacaatctggtctggagagaa
+1546826/1
CCCFFFFFH<CFFIIGJIIGIIJJJJIIJIHIGIJJJIIDGIHIIIJIIJ
@2262047/1
ccgataacttccaatttgtatttgtcagcatagtagtcggcaaacgttaa
+2262047/1
CCCFFFFFHHHHHJJJJJHIJJJJJJJJJJJJJJJJJJJJJJJJJJHIII
@2262112/1
gggcagttcgtcaacaagacattactagctgagaatatttttttccgttt
+2262112/1
@C@FFFEFHHHHHJIIJIJIIJJJJJJJIGIIJGIJIIIJJFIIJJJJJJ
@4977397/1
cccctttaaaaaaagctcgatctcaatttaaagataagatctgcgacctc
+4977397/1
CCCFFFFFGHHHHJJJJJJJJJJJJIJJJJJJJJJJJJJJJJJJJJJJJJ
@159676/1
cggtagcactgagtgacggcacctccgacactgaggtcacggtactcgcg
+159676/1
@@@DDA??FFFDBAEGDD>EDDGGBB@@AGGH>??;DBCCA@5CG=DDBA
@2948284/1
ggagtgagcacgggctctgtgcctggctcccatgtcacggtagcactgag
+2948284/1
CCCFDFFFHHHHHJJJJJJIJJJJJJJJJJJJJJJJJJJJFHIJJJJJJJ
@160394/1
gcaagggatcctaacttcgcaaccactaattccagtgataaattcactct
+160394/1
CCCFFFFFHHHHHJJJJJJJJJJJJJJJJJJJJJJIJJJJJJJJJJJJJJ
@3604170/1
gggatcctaacttcgcaaccactaattccagtgataaattcactctagca
+3604170/1
CCCFFFFFHHHHHJJJJJJJJJJJJJJJJJJIJJJIJJJJJJJJJJJJJJ
@5683242/1
gtgctgttgtggaactgcttcacctgtggccggcggcacgcagacgcctt
+5683242/1
BB@FFFFFHHHHHJJJJJJJJJJJJGIJIJIJJJIJJHHFFDDDDDDDDD
@2948392/1
agccagatgccaaagttcttgatcttcactgggctcttctctgggatttc
+2948392/1
CCCFFFFFHHHHHJJHIJIJJIJJJJIJJIEHIIJJJJJJJJJJIGBHHJ
@160492/1
gtctgtttgtctgtttgtctgtttgtctgtttgtctgttcgtctgtgcgc
+160492/1
CCCFFDFFFHHHGGIJJIJJJHIIIGHHHEFHJIIIJHGJIDFHGIIIIG
@3604276/1
gccagatgccaaagttcttgatcttcactgggctcttctctgggatttcc
+3604276/1
CCCFFDFFHHHHGJHGIJJIIJJIJJIJJJIIJJJJJIIJJIGIHGIJJJ
@2948576/1
acgcgcttgggcagagggaatctgattgtgctgttgtggaactgcttcac
+2948576/1
CCCFFFFFHHHHHJJJJJJJJJJJJJJJIIJJJJJJJJJIJJJJIJJJIJ
@3604380/1
gttttaataacctatctatcagtcggtagatttggctaacagagagaaat
+3604380/1
CBCFFFFFHHHHHJJJJJJJJJJJJJIIJJJJJJJJJJJJJJJJJJJJJJ
@6358279/1
ctggcaatgtggatagctggacaaggcactggcaacgaccaatcatggac
+6358279/1
@@CDDDDFHDDBFIGIIJIGIGICHEEGIGHIHGGHHIHEHHGIIJJGIG
@7039323/1
catcttgtatagaggaggcttgggctcgctctccgaagggagcttgcggc
+7039323/1
@@@DDDDDFFH>BCBGHECFFF8<?3?888?BGE:FHADB;65=C3CGE/
@7039412/1
gccattagtagactgatcagccggagcagctccggtaagtttgtcgagta
+7039412/1
CCCFFFFFHHHHHJJIJJJJJJJJJJJJJJJJJJJGHIJHEIIIJJJJHI
@4978728/1
gcagccagatgccaaagttcttgatcttcactgggctcttctctgggatt
+4978728/1
CCCFFFFFHHHHHJJJJIJJJJJHJJJJJJJJJJJJJJJJJJJJJJJJJJ
@2264337/1
gctgcagatgactgtgcatccttgctagtaagtcctgagccatagcaaac
+2264337/1
@<@FDDFFGHHHHGJIGGIGHCHFGHGIHIIJIGIIIGAGHGIEIFIJJJ
@7040097/1
tgtcacggtagcactgagtgacggcacctccgacactgaggtcacggtac
+7040097/1
CCCFFFFFFHHHHJJJJJHIJJJJJJJJJJJJJJJJJJJJJIJJJJJHIH
@2949681/1
gcgacctcgagcgacgaatcacatgaaagggggag
+2949681/1
1=@DFDDFDHHH<:EBHGIIIIIIGHECHGIIAAE
@876096/1
ggtgttgaggcgcttgtggtggtgcacgcgc
+876096/1
@@@DDDB;<A1<<CED@DDCAF??90??60@
@161904/1
ataaaattagaggaagtaggtgctgggcctcttgtatgcgaaggtgttga
+161904/1
@@@AFFFDHFHHHJGG@AFIHGFFBFGGHHHF@FCDGGGD?6?@0??BGD
@876225/1
ggcctcttgtatgcgaaggtgttgaggcgcttgtggtggtgcacgcgctt
+876225/1
CCCFFFFFHHHHHIJJJIJFHGHIJJJJJJIJJHGIIJIIIIGIJJHHFD
@4979383/1
gggctctgtgcctggctcccatgtcacggtagcactgagtgacggcacct
+4979383/1
CCCFFFFFHHHHHIIJIJJJJJJJJJJJJGHIJJJJJJJDHIIJIGGHJI
@7718942/1
cccgtttagcagcttcatccagaggcaagcgctccaagttgcttggaggc
+7718942/1
CCCFFFFFHHHHHJJJJJJJJJJJJIJJJJJJJJJJJJIIJJJJJJJJJI
@4979436/1
attaaaattaatatgcgtgatgaggttcaccaagctagtggcgttgatgt
+4979436/1
@CCFFFFFHHHHHJJJJHIJJJJJJIIJJJJJJJJJJJDHIJJJJJJJJH
@7040660/1
atagagttaatgccgccaagtttgacgtttatcttcaagcacaaattgct
+7040660/1
@@@FFFDFHHHHHJJJJJJJHIIJJJJIJJJJJJJJJJJIJJJJJJJJJJ
@876654/1
gggttggaatgattctggtgggttgtcctgcagagcttgccacatcttgt
+876654/1
C@@FFDDB?FHFHIIIIICGHI@FHGIGIGHIGIIFIIIIIIIGIIIIIH
@7719407/1
gcactgagtgacggcacctccgacactgaggtcacggtactcgcggtaca
+7719407/1
CCCFFFFFFHHHHJJJJJJJJJJJJJJJJJJIJIJJJHIJJJJJJHHFFF
@162780/1
cgatttcaccagtggtcttcttgaacttcttcaattgacgcaagaagtac
+162780/1
@@@DD?D>BFBDAB;EDGHEHHIIAAFFGHGIE9CF>DCEGIBEGCGFEG
@7041220/1
aggggatctgctgtctgtggagctgatgcttgctgggcctcagctgttgg
+7041220/1
CCCFFFFFHHHHHJJJJJJJIIJJJFHJJJJJJJJJJJJJJJJJJJJJJJ
@7041345/1
gtcactattctaggattgtgtaggtaatattattaaacgaagaacatgcg
+7041345/1
@@@DDDDDHDFFFG@BG?<AC>FBFEHEEFHGHHHIIGIGGB@FHGI<HG
@7719845/1
gtggattttaatgttattattacagcatacataataaaattagaggaagt
+7719845/1
BBBFFFFFHHHHHHIJJJJJJJJJJJJJJJJJJJJJJJJJJJJIJJJJJG
@7719964/1
cacgcgcttgggcagagggaatctgattgtgctgttgtggaactgcttca
+7719964/1
C@CFFDFDHHGHHIGFGGGGHIJGGHIIJIIFHIIIJHEDHHIIGEHIIJ
@5683717/1
gtgctgttgtggaactgcttcacctgtggccggcggcacgcagacgcctt
+5683717/1
@BCFFFFFHHHHHJJJJJJJJJJJJJIJJJJJJIJJJHHFFDDDDDDDDD
@5683977/1
gggacttagccacaatctggtctggagagaagatcctcatcttgtat
+5683977/1
@<@=DEFFHFDHFIGGGHGEEDHGIIJJIEGDHIIIJIHHJJIBBGG
@877842/1
gtctgtttgtcggtttgtctgtttgtctgtttgtctgtttgtctgtttgt
+877842/1
?@@?DDFFG?CFD<?D@CBHGHEHCFGAHFB???CCFBDEHBDG9DGICH
@163592/1
ctcataacgcagccagatgccaaagttcttgatcttcactgggctcttct
+163592/1
CCCFFFFFHHHHGJJJJJJJJJJGIGHJJJJGJJJJJJJJJHJJJJJJJJ
@163721/1
aggacaacgtctgtcgggtccgctagtttactatattttcaatattatcg
+163721/1
@@@DDDDDFADDHBGHI@2CFHIIBA:BDFHIIGG9DGGFHGGIGGGHII
@4980471/1
gcccgtcgcaccagattattgatttctctttccctgtcgggagcggagcg
+4980471/1
C@CFFFFFFFHHGEHGGGIIJHIJJJIIIIIJGHGIJIJIJGGFIIIHFF
@4980474/1
gtgctgttgtggaactgcttcacctgtggccggcggcacgcagacgcctt
+4980474/1
CCCFFFFFHFHDHIIJJJJJJJJIJFHEHHIJIJJIJHFFDDDDDDDDBB
@163951/1
gttgtggaactgcttcacctgtggccggcggcacgcagacgccttgatga
+163951/1
CCCFFFFFHHHHHJJJJJJJIJJJJJJJJJJJJJHHFFDEDDDDDDDDDE
@7720844/1
gtaacttcaaatgattgctcagatgcaatttcttgcaagaattgcacaaa
+7720844/1
@@@FFEDDFDFHHGIDHGGCEFI<C>EHIIGBHGEEHEDBFHGIGGGIEG
@5684581/1
cgacgctcggacatttcaattttatttagttggtcttggttgaacggaac
+5684581/1
@BCFFFDFHHHHHJJJJGGIJIJJIIIGHJGEGBFHIIJJJEHGHIGIEG
@4980614/1
ggcctcttgtatgcgaaggtgttgaggcgcttgtggtggtgcacgcgctt
+4980614/1
@<;BABDDBCFDFGII<F>CBHCF<@@7@F<@FF9@BDDHG>3CG:BHEC
@5684651/1
ctggtctggagagaagatcctcatcttgtatagaggaggcttgggctcgc
+5684651/1
CCCFFFFFHHHHHIIJJJJJIJJIIJJJHIIJJGJJJJJJJJJJJJJJJI
@5684706/1
ccacaatctggtctggagagaagatcctcatcttgtatagaggaggcttg
+5684706/1
CCCFFFFFHHHHHJJJJJJJIJJJJJJJJJJJJJJIJJJJJJJJIJJIJD
@4980653/1
cacctgtggccggcggcacgcagacgccttgatgacctccactttgatga
+4980653/1
C@@FFDE?DFHFHGJIGIGEHGIGIGGHEDDDEFDEEEEDCDDCDD@ACD
@164464/1
accgctttttatgtgtcaaaataatgttatcctgagtcaacaagaacaaa
+164464/1
CCCFFFFFHHHHHJJJJJJJJJJJJJIJIJJJJJJJHIIJJJJJJJJJJJ
@7721570/1
gatggagtgagcacgggctctgtgcctggctcccatgtcacggtagcact
+7721570/1
@@@FDDDBFHFBDFDHIIEGGIHIGIHEGIIIIIHIEIIIIIIHGGIGGG
@879217/1
cgaaggtgttgaggcgcttgtggtggtgcacgcgcttgggcagagggaat
+879217/1
@C@FFFDDHHGHHJJIJIJJFHGJJIGGIEGIJEHAGHGIIHHHEFF8@A
@7722083/1
gcggaatcagcctcgcgggtgggtctggcatggtgcctagagggacggga
+7722083/1
CCCFFFFFHHHHHJJJJJJFHIJJJJJJJJJJJHIJJHHHHHFFFDDDDD
@165433/1
cgcaagaagtaccagaaacgggacttagccacaatctggtctggagagaa
+165433/1
CCCFFFFFHDHHHJJJJJJJJJJJJJJJJJJJJJJJJJJIHJIJGIHIGI
@5685901/1
gggtgaggatgcactacatttccgtccatcattttgtcaacgaactcttc
+5685901/1
==?=DDDDH;??AEGFHIGI@HGEHG?EGBCCGDGEDCFFDACFGGIIIG
@165528/1
ggtggtgcacgcgcttgggcagagggaatctgattgtgctgttgtggaac
+165528/1
BCBDFDDFHHHHHJJJJJJJJJJJJJIJJJJJJJJJHIJJJIJJIJJJIJ
@3604698/1
cttagccacaatctggtctggggaaaagatcctcatcttgtatagaggag
+3604698/1
CCCFFFFFHHHHHJJJHHIJJJJJJJJJJJJJJJJJJJJJIIJIJJJJJI
@880414/1
cagagggaatctgattgtgctgttgtggaactgcttcacctgtggccggc
+880414/1
@<=DDDD6AFF>D9ACE<EH?HH<HC?=<?EEGIIEII@D?90::8DGI@
@7723005/1
tgatcaaacgctattaattcattagcgaaaaacttatttttcacttttaa
+7723005/1
=@?DDDDDFHHD;@GGFDHCEHGCDEHIBHGGG@GGEHHDEFHBGHGIIH
@7723114/1
gggcagagggaatctgattgtgctgttgtggaactgcttcacctgtggcc
+7723114/1
CCCFFFFFHHHHHJJJHJJJHIJJJJJJJJJJJJJJJJJJJJJJIIJJJJ
@7723197/1
ccacaatctggtctggagagaagatcctcatcttgtatagaggaggcttg
+7723197/1
@;?A=DDDAHFFDGE@CFAA?BHIGECCFEA???DE??DDG>GFHEFHEG
@4301486/1
gtcgggcagttcgtcaacaagacattactagctgagaatatttttttccg
+4301486/1
C@CFFFFFHFHFHHIJJJJJJIJGHJJJJJJJIJJJJJJJJJJJJJJIJJ
@4301554/1
ctgatttctatttcttttgtattttttattagatttttttttgtgtgtgc
+4301554/1
@B@BDFFFHFHFHJJJJJJIIIJJJJJJJJJJJIIJJJJJJJJGIHHIIJ
@3605278/1
ctttgtttcatttaaatttacgggctatgccatttatcctcgcacgttgg
+3605278/1
@@@FFFDDHGHHHJJJJIJJGGGIIIIGBCGHIJIJJJIJIJGJJIFGGI
@3605513/1
cgacactgaggtcacggtactcgcggtacatgttgtgtacacctgagcga
+3605513/1
CC@FFFFFHHHHHGIIJIJJJJJJJIHIIJJJFIHIIIJICCFHIGJJIG
@4302114/1
cctggcaatacaacaacgacaagctgcaactgtacgaatgtgctcttgag
+4302114/1
CCCFFFFEHHHHHJJJJJIJJIJJJJJJJJJJJJJJJJJJIJJIIIJIJJ
@4302483/1
cgggaactatgtggttaaaaccaaaaatttgccggaagtcactattccac
+4302483/1
@@@FDDFFGHHFHIJJJJFHIJIIGDHIIJJJJIJIJJHIJJJJJJIIJG
@4302501/1
cccaaaagctgcgctattcatttgcgcaggaaggcgtcaatattttttta
+4302501/1
CCCFFFFFHHHHHJJJJJJJJJJJJJJJJJIJJJJJHJJJJIJJJJJHFF
@2950101/1
cgatatcaaactaaacctacgttaaataatttaaccaggaaaacccaaca
+2950101/1
CCCFFFFFHHHHHIJJJJJJJHHIIJIJGIJJJJJJJJJIJJJJIGIJJJ
@4302755/1
gtgacttgtagtcaaggtggagattttactatctttcaagtcggcataac
+4302755/1
CCCFFFFFHHHHHJJJJCGHIJJJJJJJJJJJJJJJJJJJJJJJJJJJJJ
@168178/1
ggtgcacgcgcttgggcagagggaatctgattgtgctgttgtggaactgc
+168178/1
@CBFFFFFHHHGHJJJJJJJJJIJJIJJJJJJJGJIIJJJJIJJJIIJJJ
@168179/1
ggtgcacgcgcttgggcagagggaatctgattgtgctgttgtggaactgc
+168179/1
@@@DFFFFHHHHHJJJJJJIIJIGJJIIGIJJFGIGIJJIJHGIIJJFII
@7724744/1
cagccagatgccaaagttcttgatcttcactgggctcttctctgggattt
+7724744/1
CCCFFFFFHHHHHJIJHIJIIJJJJJJJJJJIIJJIJJJJJJJJJJIIJJ
@7724761/1
ggagtgagcacgggctctgtgcctggctcccatgtcacggtagcactgag
+7724761/1
BCCFDEFFHHHHHJJJJJJJJJJJJJJJJJJJJJJJJJJJFHJIJJJJJJ
@3606704/1
ctcataacgcagccagatgccaaagttcttgatcttcactgggctcttct
+3606704/1
CCCFFFFFHHHHHJJJJJJJJJJJJHIJJJJJJJJJJJJJJIJJJJJJJJ
@2266322/1
gcctcacatgattcatccacaaattccaacccttgcgtttcaaaacaatt
+2266322/1
@@@DDFFFGHGHGJJGGHGEIIDHIHIGGHGEGHHJIHIGHG>GBHEEEG
@3606991/1
cttcaattgacgcaagaagtaccagaaacgggacttagccacaatctggt
+3606991/1
@@@FFFFFHHHFHIJGIJF<CHHIGGIIGJGGGIGAFIIIGIJJJJHII8
@2951457/1
gccagatgccaaagttcttgatcttcactgggctcttctctgggatttcc
+2951457/1
@BCFFFFFGHHHHJJGIJJJJIEIJJJIJJJJIIJJJIIHIJJIFHIIIJ
@4303808/1
gtctggagagaagatcctcatcttgtatagaggaggcttgggctcgctct
+4303808/1
CCCFFFFFHHHGHIIIIFIJIIIGICEHIJIHEIIIJIIGGBGDBDAEG=
@169133/1
gataaagataagtataggctcaaaacctaacgacatcaatcaccagctta
+169133/1
@CCDFDDBDFGHFHIJJJIIIJIIGIJGECGJIIIJJIIGJJIJJIIIJJ
@169474/1
cgcaagaagtaccagaaacgggacttagccacaatctggtctggagagaa
+169474/1
CCCFFFFFHHGHHJJIJJJJIJHIJJJJGJJJJJJJJJJHIJJJHIIIGI
@169746/1
gggaaaattacactaattctatgcaaagtatagcttgtatttgttatgta
+169746/1
CCCFFFFFHHHHHJJIIJJJJJJJJJJJHIJJIIJIJIJJJIJJJIJJII
@7726530/1
cttcaaatgacgacaccacagttccagtctcaggcacattgccattagta
+7726530/1
CC@FFFFFHGHHHJJJJJJIJIJJJJJIGJJJJJJJJJJJIJJJJJJIHI
@2267840/1
gtcctttctaaggttctaaactatatctgtaccaaatttcaaccaaatcc
+2267840/1
CCCFFFFFHHHHHEFHJJJJJJIJIJJJJIIIIJIGGIIHJJJJJIIIII
@7042708/1
agggaatctgattgtgctgttgtggaactgcttcacctgtggccggcggc
+7042708/1
CCCFFFFFHHHHHIJJJJJJJJJJJJJJJJJJJJJJJJJJJJJJJJJIHF
@2268041/1
ggtgctgggcctcttgtatgcgaaggtgttgaggcgcttgtggtggtgca
+2268041/1
<@@DFFFFGHHHHJJIGHJIIJJJJJCEFHHIGIJIJIJGFHGFHGGHGI
@6361723/1
gtagcactgagtgacggcacctccgacactgaggtcacggtactcgcggt
+6361723/1
CCCFFFFFHGHFHIJJJJJJJJJJJJJJJJJJJJHIJJJJJJJIJJJHFD
@7727119/1
atgaggttcaccaagctagtggcgttgatgtcgcaagatagtgagacatt
+7727119/1
@C@DFFDDHHAHDGGIIGIIGIIGEGIIIGFHIJIIIAHII?FGGGGDGI
@7043166/1
cgatgaagtccagagcatcctgcacggtgtcccgcatgtagttgtcgagg
+7043166/1
CCCFFFFFHHHHHIJJIIJJJJJJJJJIIJJJJJJJJJJJJJJJJJJIJJ
@7043298/1
cagtggtcttcttgaacttcttcaattgacgcaagaagtaccagaaacgg
+7043298/1
@@@DDDDDHFBFAEDEGHIGIIIBEGHA<A@G@FADGDFDD9GBGHEGC7
@2269351/1
tataaatatctattggacccaaatacg
+2269351/1
?@<=:AD4CB?FDG4<:::CBGFEIE?
@5687706/1
gctattttttttatttttattttcaatgtacagacagcacttttctacga
+5687706/1
CCCFFFFFHHGGHIGIJJIIJJJJJGJJIJJJJJJJJJJIJJJJJJGJJH
@1551265/1
caggataataagttaattataccaagtttcatcgaaatcaaaccgttagt
+1551265/1
CCCFFFFFHHHFHIIIIIHHGIJJJJIIJJGGIIGIGIIJJJIJGGGIGH
@6362530/1
cagcatacataataaaattagaggaagtaggtgctgggcctcttgtatgc
+6362530/1
@CCFFDDFFHHHHJJCEGGIGIJIIIGFHHICDGHBEIDGGG@FHFHDI@
@6362554/1
ggagagaagatcctcatcttgtatagaggaggcttgggctcgctctccga
+6362554/1
@CCFFFFFHHHGHIIJIIIJJGIJJJJJJIGIJIJGGJIIIJJJIIGHIE
@5688226/1
tgacgacaccacagttccagtctcaggcacattgccattagtagactgat
+5688226/1
CCCFFFFFHHGHHJIIJJIJJJJJIIJJJJJJJJJJJJJJJDGIIIJJII
@7728796/1
gagagaagatcctcatcttgtatagaggaggcttgggctcgctctccgaa
+7728796/1
CCCFFFFFHHHHHJJJJJJJIJJJJJJJIJJJJJDHIGIJJJIJIJJJGG
@5688510/1
gtcacggtagcactgagtgacggcacctccgacactgaggtcacggtact
+5688510/1
CCCFFFFDHHHHHJJIJGHJJJJJJJJJJJJJJJJJJJJJHIIJJJHIHH
@1552068/1
ggtgcacgcgcttgggcagagggaatctgattgtgctgttgtggaactgc
+1552068/1
BCBFFFFFHHHHHJIJJJJJIJJJIJIJJJJJJHGHIJJJJHIJJJJIJI
@3608188/1
cataacgcagccagatgccaaagttcttgatcttcactgggctcttctct
+3608188/1
@@@DDDDDFFHFHGIHIIIII>FAEGCFGH@FFBBFHDB??DD@DHGGHD
@3608190/1
gtgctgggcctcttgtatgcgaaggtgttgaggcgcttgtggtggtgcac
+3608190/1
C@CFDDDDDFHHGIJHIIIJJIIHGGHGEHGGIIIJIGIFHHIJFAEEGI
@4304782/1
gggaatctgattgtgctgttgtggaactgcttcacctgtggccggcggca
+4304782/1
CC@FFFFFHHHHHIIIEHJIJGHIIEIIIIJJJJIIJJIJIIIIGGJHF:
@1552348/1
ggcagagggaatctgattgtgctgttgtggaactgcttcacctgtggccg
+1552348/1
@7@B=;ADD??FHIB<??FHIFIIH<FCGGCGHCGIIGGIIICDB@FGGG
@3608295/1
gttattgttatgtcgatgtcgaacccaaaaatgtaattaacttttttttt
+3608295/1
CCCFFFFFHHHHHJJJJJJJJJJJJJJJJJJJJFIGIIJJIJJJJJJJJF
@6363472/1
acgcgcttgggcagagggaatctgattgtgctgttgtggaactgcttcac
+6363472/1
??=DDDD:DBDBFHED=@EHGGHIHGHC:DEDGDFGDBHEHHIIIIIIII
@2270673/1
caaaaatgtaattaactttttttttgtctgtttgtctgtttgtctgtttg
+2270673/1
@@@DDDFFHDHHHJJJJJEHIJIJIIDHIHFHIJFFGIJJJJIJIJJJJG
@7729618/1
gacgcaagaagtaccagaaacgggacttagccacaatctggtctggagag
+7729618/1
CCCFFFFFHHHHHIJJJJJJJJJJJJJJJJJJJJJJJJIJJJIJJJJJJJ
@2271027/1
aaagataagatgaagaagaggagcaaatggaaaaaaaaattggtgaaaag
+2271027/1
@@CFFFFFGHHGFIHIIJIIIIJIIIGIIIGHCHGIIIGFEHI@FHGIGG
@3608696/1
cacggtagcactgagtgacggcacctccgacactgaggtcacggtactcg
+3608696/1
CC@FFDFFGHHHHJJHIJJIIDHIJJJJJJJJJJJJJJGIJJJJGHJJIE
@3608887/1
cgcaagaagtaccagaaacgggacttagccacaatctggtctggag
+3608887/1
@@?ADD>D>F?FD@?A:C3CEH<FGHEH<D?DDBF@G>B0BDHEG9
@5689630/1
gtttattttgtttttctctgtgatctgtttcttggcatctatagatgtcg
+5689630/1
@@@D=DDDHBHDBAGF?A<<A<C?CDCHH<EEHIIIGDBDG?F@?:10B?
@4305780/1
cttcacctgtggccggcggcacgcagacgccttgatgacctccactttga
+4305780/1
CCCFFFFDFFFHGJJIIJJIIJJJJJJJHHFFFEEEEEEEDDDDDDDDDD
@3609342/1
ctccaatcctttactcgaatagtcttttctaacttgaacagtgcgatgtt
+3609342/1
CCCFFFFFGHHHHJJJJJJJJJJJJJJJGIIJJJJJIJIJJHIJJJJJII
@4982359/1
caataaatcgttttaacaactgggctctatgggacaaagtagctgtattt
+4982359/1
CCCFFFFFHHHHHJJJJJJJJJJJJJJJJJJJJJJJJJJIJJJJJIJIJJ
@7730755/1
caacgaaaccaatttagaatatacgaaacagcaggaccactacagacaaa
+7730755/1
CCCFFFFFHHHHHJJJJJJJIJJJJJJJJJJIJJJJJJJJJJJJJJJJJJ
@170746/1
ccttgaattccttgatgactgcatagatagaaatcgaactcggtcggatg
+170746/1
CCCFFFFFHHHHGJIJJJJJJJJJJJJJJJJJJJJIIIJJJJJJJJJJJJ
@170946/1
ctccaatcctttactcgaatagtcttttctaacttgaacagtgcgatgtt
+170946/1
CCCFFFFFHHHHHJJJJIJJIGHGGJJJJJJJJJJJJJIIJFDHGIJJIJ
@2954053/1
ataatatatgaaacgatctgctttggtataggtacgtttctgttcctgtc
+2954053/1
@CCFAEFFHHHHHJJIJJJJJJJJJJGHIIJJHIJJJJJGGJIJJJJJJJ
@171527/1
ggcagagggaatctgattgtgctgttgtggaactgcttcacctgtggccg
+171527/1
CCCFFFFFHHHHHJJJJJJJJJJJJJJJJJIJJJJJJJJJJJJJJJJJJJ
@2954540/1
gccagatgccaaagttcttgatcttcactgggctcttctctgggatttcc
+2954540/1
@CCFFFFFHHHHHJFGICIIIJJJJJJJJIIIIIIJJJJJJJJJJIJJJI
@171657/1
gcttcacctgtggccggcggcacgcagacgccttgatgacctccactttg
+171657/1
CCCFFFFFHHHHHJIJJJIJJJJJJJJJHHHFFDEEEDDEDDDDCDDDDD
@171695/1
ggcagagggaatctgattgtgctgttgtggaactgcttcacctgtggccg
+171695/1
CCCFFDFFHHDHHJJIJJIEHIJJJJJFHGJIGJJJIIJJIJJGIIIJJJ
@883268/1
cgcagccagatgccaaagttcttgatcttcactgtgctcttctctgggat
+883268/1
@?@D??DDHFHDD@<AABCHC@??4?CA<AD?@:1:B?DHHD@BD<?DBD
@4983968/1
gacgaaaatgaaaataaaattgattatcgatgaagttttggaatccctat
+4983968/1
B@@FDFFFHHHHHJJIJIJIIIJJIJJJJJJIIGIFHHIGGEEHIIIIGJ
@172271/1
caagaagtaccagaaacgggacttagccacaatctggtctggagaga
+172271/1
@@CFFFFABFFHHGGGIIFI:FFHFIIFHIIFIIGIGBGGIIGHIGE
@172602/1
attgacatgaaacaaacactaaatgtaaatttaagcatcccacaatatat
+172602/1
CCCFFFFFHHHHHJJJJJJJJJJJJIGJJJJJJJJJJJJJJJJJJJJJJJ
@883740/1
gatccgagttggatgcggttttcacgaatatattgtgggatgcttaaatt
+883740/1
BCC?FFDFFFHHHJJJIIFHIJJJJIF@GHI@GIGJJIJJJJJJJIGHIJ
@4984236/1
gtgctgggcctcttgtatgcgaaggtgttgaggcgcttgtggtggtgcac
+4984236/1
@?@DFFDFFHGHHIJHIJJJIBHGI?EEDH@BGGIIGEHFGHHIGAEGIJ
@172738/1
cttcaatatccacataagtaacttcaaatgattgctcagatgcaatttct
+172738/1
CCCFFFFFHHHHHJJJJJJJIIJJJJJJJIIGJJJJIJJGIJJJJIJJJJ
@4984279/1
cgggaattttgtttggtacctgataccgacacatggtaggttccatggat
+4984279/1
CCCFDFFFHHGHHJJHIGHHJJIJJJJGGHGGEHHHFIIIFHHHGIJIEH
@883997/1
gccagatgccaaagttcttgatcttcactgggctcttctctgggatttcc
+883997/1
C@<DFFDFHHHGHJFHHHIJGIGGIGHCHIAGHIJIJJJIJJJIGIJIJJ
@7043834/1
ggaactgcttcacctgtggccggcggcacgcagacgccttgatgacctcc
+7043834/1
CCCFFFFFHHHHHJJJJJJJJJJJJJJJJJJJHHFFFDEDDDDDEDDDDD
@173136/1
cttatttccgacccacaaacaattaagccttgggtaccgtagcctgtaat
+173136/1
CCCFFFFFHHHHGJJJJJJJJIJJIJJJIJJJJJ=FGFHFHIGJJIIJJJ
@884490/1
gagcaaatggaaaaaaaaattggtgaaaagaatcacaagtaagatactgc
+884490/1
C@CFFFFFHHHHHJJJJJJJIJJFHIJJJJJJJJJJJJJGHIJJJJJIJI
@884526/1
cccgtttccaatctccaagacaggaggctccagtactttagctttgacag
+884526/1
C@@FFFFFHHHGHJJJJJIIGIJIIJIJJJGGHFGIGGIIJIICHGIIJH
@7044505/1
ggcctcttgtatgcgaaggtgttgaggcgcttgtggtggtgcacgcgctt
+7044505/1
CC@FFFFFHHHHHJJIIJJFHHHIIJJJJJJJJJJJIJJHGIJJJJHHFD
@173692/1
gtacaaagcaaaggtcgggcagttcgtcaacaagacattactagctg
+173692/1
CCCFFFFFGHHHHJIIJJJJJJJJJJJJJJJJJJJJJJJJJJJJJJJ
@173888/1
gtgttgaggcgcttgtggtggtgcacgcgcttgggcagagggaatctgat
+173888/1
BBBFFFFFHHHHHJJIJJHIIHHJJJJJJJJJJJJJJJJJHHFGFFFFFF
@4984989/1
gtgctgttgtggaactgcttcacctgtggccggcggcacgcagacgcctt
+4984989/1
@@@DDDDFHHB?FGBFHIGEIDGHGHDB9?EE8GGGIFHDBCCCB>BBBB
@885125/1
acgggctctgtgcctggctcccatgtcacggtagcactgagtgacggcac
+885125/1
@@@ADDFFHHHHGJJIJJJJJJJJJJJJJJJFHIJJJJJJJHIJJIDGIJ
@4985110/1
gcccagtcaacggatggccaaataggaaacactacgctttacacgcatga
+4985110/1
CCCFFFFFHHHHHHIJJJJJJJIJJJJJJJJJJJJJJJJJJJJJJJJJJF
@7734713/1
ccgcgacttcgttcgcgtggaatagtgacttccggcaaatttttggtttt
+7734713/1
@?@DAA@DFFFBDFEG@G@@?:B<?F>B?DHHIE>;@;.@@E>@EE;?DD
@885431/1
cacggtagcactgagtgacggcacctccgacactgaggtcacgg
+885431/1
=;?AD=A@ADDHF@AEE@@?1C@:CGCFFHHI:D?8DHHII34;
@7734953/1
agcatacataataaaattagaggaagtaggtgctgggcctcttgtatgcg
+7734953/1
?@@DFDBDFHHFB@GEDFGGEFG>GHABHICFGGGDHEG;?BFIHIJJJG
@885606/1
agcatacataataaaattagaggaagtaggtgctgggcctcttgtatgcg
+885606/1
<@@DDDDDDFFHD<:CFBCFB@FFHEE>A<2<?@F97?CDDGIC<D@9D?
@7734976/1
actgcttcacctgtggccggcggcacgcagacgccttgatgacctccact
+7734976/1
CCCFFFFFHHHHHIJJJJJJJJJJJJJJJJHHHFFEDEEEDEDDDDDDDD
@885611/1
gtggattttaatgttattattacagcatacataataaaattagaggaagt
+885611/1
@BBFFFFFHHHHHIJJJJJJJJJJJJJJJJJJJJJIJJJJJJJJJJJJJG
@7045414/1
tctgtctgtctgtccgtccgtttgttctggtgaatctctgaaatggctgg
+7045414/1
CCCFFFFFHHHHHJJJJJJJIJJJGJIJJIGIIJIJJJJJJJJIJJJJJJ
@7735060/1
gcctcttgtatgcgaaggtgttgaggcgcttgtggtggtgcacgcgcttg
+7735060/1
CCCFFFFFHHHHHJJJJJCGHHJIJJJJJJJJJJJJJJHHIJJJJJHFFD
@885731/1
tgtcacggtagcactgagtgacggcacctccgacactgaggtcacggtac
+885731/1
@@@DDDDDCFHF?GGHIGIIIIE6@FDHGIGHFHGIIIIHICGGGGBCDE
@4985577/1
ggcctcttgtatgcgaaggtgttgaggcgcttgtggtggtgcacgcgctt
+4985577/1
@@<DDFFFHHHHHJJIIIJAFFHIIJJJJJJJJJJJJJIFGHGJJJHHFD
@175190/1
catacataataaaattagaggaagtaggtgctgggcctcttgtatgcgaa
+175190/1
@;?B?B;?F<CABGBE>GC4A3FECFHFC3C39E;311C:??:??BAF?F
@1553657/1
acagctcttgcagccatccaacgggattgcccatcaatttatcttcaaat
+1553657/1
@CCDFFFFHHGHHIIJJJJJJJIJJJBCHHHIJIIIGIIJJJJJJIIIJD
@1553905/1
[truncated: 4,313,768 more chars]
