# Supplementary material for: Identification and comparison of key RNA interference machinery from western corn rootworm, fall armyworm, and southern green stink bug
Source: PLoS One. 2018 Sep 5;13(9):e0203160. doi: 10.1371/journal.pone.0203160 (PMC6124762; doi:10.1371/journal.pone.0203160)
Supplement: S2 File — (TGZ) [file pone.0203160.s012.tgz › data/fastq/faw/9_Adult-female_AF_Rep3_aligned.fq]

@1536107/1
catcaatttatcttcaaatgacgacaccacagttccagtctcaggcacat
+1536107/1
CCCFFFFFHHHHHJJIJJJJJJJJJIJJJJJJIJJJJJIJJJJJJJJJJJ
@1536295/1
gccttagctgcggaatgcttagcttccttcttagagcgtcccgtacccat
+1536295/1
CCCFFFFFHHHHHJJJJJJJJJJJJJJJJJJJJJIJJJJJJJJJJJJJJI
@1536309/1
cgatttcaccagtggtcttcttgaacttcttcaattgacgcaagaagtac
+1536309/1
CCCFFFFFHHHHHJJIJJJJJJ:FHJJJJJJJJJJJJJJJJJJJJJJGHI
@2549428/1
cgacgctcggacatttcaattttatttagttggtcttggttgaacggaac
+2549428/1
@B@FFFFFHHHHHJJJJJIJJJJJJJJFHHIIJHIJJJJHIJIJIJJEHG
@2042760/1
ggtgggttgtcctgcagagcttgccacatcttgtaagcagcctgacgctt
+2042760/1
BC@DFFDFHHHHHJJJJJJJJJJJJJJIJJJJJJIJIJJIJJJJJJJJJI
@3562354/1
gtgcacgcgcttgggcagagggaatctgattgtgctgttgtggaactgct
+3562354/1
CCCFFFFFHHHHHJJJJJIJJJJJJJJJJJJJIJJJJJJJIJJJJJJJJJ
@1536579/1
ggttggaatgattctggtgggttgtcctgcagagcttgccacatcttgta
+1536579/1
BCBFFFFFHHHHHJJJJIJJJIJJJJJJJJJJJJJJJJJJJJJJJJJJJJ
@7105914/1
ctccgattgagtttgtgatggtgcctctgtaggagtttcgggctcgggtt
+7105914/1
CCCFFFFFHFHHHJJIJJJJJIIJJJJJJJJJJIIGHJJJJJJJJJJJDH
@1536925/1
cccgtacccatagcaacaagatcagcgactgtcacacggtagcggaaggt
+1536925/1
CCCFFFFFHHHHHJJJJJJJJJJJJJJJJJJJJJJJJJJHIJJJJIJJH=
@2043166/1
accagtggtcttcttgaacttcttcaattgacgcaagaagtaccagaaac
+2043166/1
CCCFFFFFHHHHHJJJIJJJJJJJJJJJJJJJJJJJJJJJHIJJJJJJJJ
@7106228/1
ctctagcacgtagttctcagcttccctgcaaagttaaccatcttgtattc
+7106228/1
CCCFFFFFHHHHHIJJJJJJJJJJJJJJJJJJJJJJJJJJJJJJJIJJJJ
@517271/1
agcaaatggaaaaaaaaattggtgaaaagaatcacaagtaagatactgca
+517271/1
@CCFFFFFHHHHHJJJJIHIIJFHIJIJIIJJJJJJJJJJJJJJJJJJJJ
@2043274/1
cttggcttggcaaagagttgtcgatatgtggatgtagctgccattatgta
+2043274/1
@?@DDEDDDHGGHIGGGFDGA@FHCGGDCF@CGHFHGIAGIIIIFIIGGH
@517684/1
ataaaattagaggaagtaggtgctgggcctcttgtatgcgaagg
+517684/1
@@@DDFFFFHFFDGHHFHGH:CFEGHIGCCFGEEHEIDGGE@FF
@3056020/1
ctcgacagtggcatggaaccgctctgtcgtcgtaatgttcttaagtgcat
+3056020/1
CCCFFFFFHGHHHJIJJIJJJJJJJIIJJHIIJIJJJIIJJJJJGFHIJJ
@2043949/1
gtgcgatgttttacaagggcaggttgaactcacaccattcaatttaaaag
+2043949/1
CBCFFFFFFHHHHJJJJJJJJJJGIJJJJJJJJJJJJJJJJIJJJJJJJH
@3056376/1
gtcgagtagagccttagctgcggaatgcttagcttccttcttagagcgtc
+3056376/1
CCCFFFEFHHHHHJJJJJJJJJJJJJJJJJJJJJJJJJJIJJJJJJJJJJ
@2044083/1
accgtgtatcctaagctcactggttgtaataataatattcgttcctgaaa
+2044083/1
BCCFDFFFHHHHHJJJJJJJJJJHHIIJJJJJJJJJJJJJJHIJJJJJJJ
@2551001/1
gtggtcttcttgaacttcttcaattgacgcaagaagtaccagaaacggga
+2551001/1
CCCFFFFFHHHHGIJJJIIJJIJJJJJJJJJJJJJJJJJJJJJJJJJJJH
@2551029/1
ctccaatcctttactcgaatagtcttttctaacttgaacagtgcgatgtt
+2551029/1
@BCFFFFFHHHHHJJJJJIIJJIJJJJJIIJJJJJJIGEHHGHFIJJJGI
@3563935/1
cgaaaccaatttagaatatacgaaacagcaggaccactgcagacaaataa
+3563935/1
CCCFFFFFHHHHHIJJJJJJJJJJJJJJJJJJJJJJJJJJJJJJJJJJJJ
@2551400/1
ctcggagatgccgtcccggtacataatgatacgatgcggcttgaacccgc
+2551400/1
@@@FFFFFGGGHGIJJJJIHJIIIJIJJJJIJJIJJJJJJJI8@DAHHBB
@519050/1
cgacacgattatgaagacgaagcggacgtcacggtaagcattcatcagaa
+519050/1
CCCFFFFFHHHHHJJJJJJJJJJJJJJJHJJJJJIIJJJIJJHHHHHHHF
@3057078/1
ggagtttgtatacttaattcgatgttatacatatagcatttcggatctat
+3057078/1
@@@FBDEFDHHFHJJEHIIIIGFIFHIGEEIGGIJHHGHIIJIIIJIIGG
@3564420/1
gcccgaccgcgtgtacaccgggaacgcggggatctggagattgtcgggtt
+3564420/1
CCCFFFFFHHHHHIJJJJJJJJJJJJJJJFDDDDDDDDDDDDDDEDDDAD
@3564605/1
gtccaggcactatattgcagacctccagtggtaggtatgtatgtttatgc
+3564605/1
CCCFFFFFHHHHHJJIJIJJIJIHIJJJHHIHIIIHGGIGIJIIJIJJJI
@2551822/1
acagcttgttagcttgccattgtcctttcctaggagtgactttcccgttt
+2551822/1
@CCFFFFFFHHHHJIJJJJJJJHIJJJIJIGIIFIJEFGHIJJJJJIIIJ
@7611890/1
gtgctgttgtggaactgcttcacctgtggccggcggcacgcagacgcctt
+7611890/1
@CCFFFDDHFHHHGGFHGECHIIJDHCHGGGGGGEEGEE>BADCBBDDBD
@3564841/1
gagattttaaaaactgcttaagacctttag
+3564841/1
@<?DDDDDHDHHDI<?GHGIEHIDCHEHF4
@7612218/1
ggcgcttgtggtggtgcacgcgcttgggcagagggaatctgattgtgctg
+7612218/1
CCCFFFFFHGHHHJGHHIJJJJJJJJJJJJJJJJJJJIJJJJJJJIJJJH
@4068482/1
tgtggaactgcttcacctgtggccggcggcacgcagacgccttgatgacc
+4068482/1
@C@FFFFFHHHHHJJJJJJIHIIJJJJJJJJJJHHHFFDDDDDDDDDDDD
@7612476/1
ggtacacatattttttgcttttcaatagacgaactactacataaagttat
+7612476/1
@CBFFFFFHHHHHJJJJJJJJJJJJJJIJJJJJJJJJJJJJJJJJJFHII
@7612491/1
atacataataaaattagaggaagtaggtgctgggcctcttgtatgcgaag
+7612491/1
CCCFFFFFHHHHHJJJJJJJJJJJJJJHIIJJJJJJJJJJJIJJJJJIJJ
@215/1
gtaagtttgtcgagtagagccttagctgcggaatgcttagcttccttctt
+215/1
CBCFFFFFHHHHHJJJJJJJJJJJJJJJJJJIJJJJJJJJJJJJJJJJJJ
@5586442/1
ggtgcacgcgcttgggcagagggaatctgattgtgctgttgtggaactgc
+5586442/1
B@?DDFFFHHHHHJJJJJJIJJJIGIJJJIJJJJJIJJJJJIJJJJJJJJ
@5586475/1
ctagtctttggagagaatgaatctaactttggaagttatgtgttacaatc
+5586475/1
CCCFFFFFHHHHHJJJJJJHHIJJJJJJJJJJJJJJJJJJIIIJJJJJJJ
@316/1
gtcggcataacgggccgcgactccgccctcttcctcgggttggaatgatt
+316/1
CCCFFFFFHHHHHJJJJJJIJJJJJJJJJHHHHHHFFFDCDDDDDDDDDF
@7612798/1
ggttgtcctgcagagcttgccacatcttgtaagcagcctgacgcttagca
+7612798/1
BB?DDFFFHHGHHJDHJJGJJIIJGIIJJJJJIIJJIJJIJIIIGJJJFH
@622/1
gttgaactcacaccattcaatttaaaagaaactgggtgcgtgcaggatcc
+622/1
BCCFFFFFHHHHHJJJJJJJJJJJJJJJIJJJJJIJHIJJIJJJJJJJJJ
@5586862/1
cttgtggtggtgcacgcgcttgggcagagggaatctgattgtgctgttgt
+5586862/1
B@CFDDFDHHHHHJJJJJJJJJJJJJJJJJIJIJIIJIJJJHIJJJJJJG
@5587046/1
cgtgaatataagtggcaaaggtagtaagtcagctgttccacttcatcatc
+5587046/1
CCCFFFFFHHHHFHIJJJJIJIJJJJIJHJJJJJJJJJJJJJJJJJJJIJ
@4069382/1
cgtacaagttgatgagtggtaacattaaaccaacttcaaactcttattta
+4069382/1
CCCFFFFFHHHHHJJJHIJIIJJJJJJJJJJJJJJJJIJJJJJJJJJJJI
@6600892/1
agtgcatcaagttctcctgcttcatacaacaacttgcaagcatttagagc
+6600892/1
@CBFFFFFHHHHHJJJIJJJJJJIJJJIJJJJJJJJHIJJJIJJJJJIJH
@1182/1
gtgctgttgtggaactgcttcacctgtggccggcggcacgcagacgcctt
+1182/1
CBCFFFFFHHHHHJJJJJJJJJJJJHHJJJJJJJJJJHHFFDDDDDDDDD
@4576524/1
cgttgatgtcgcaagatagtgagacattcactttttagtcataatcttca
+4576524/1
CCCFFFFFHHHHHJJJJIJHIJJIJJJJJJJJJJJJJJJJJJJIJJJJII
@6600963/1
ctgtgatctgtttcttggcatctatagatgtcggtggcgcacagggcacg
+6600963/1
CCCFFFFFHHHHHJJJJJJJJJJJJIJJJJJJJJGIJJJJJJJJJJJJJJ
@4069654/1
ctgtttcttggcatctatagatgtcggtggcgcacagggcacgcttgcgc
+4069654/1
BCCDFFFFHHHHHJIIJJJJJJIIJJJGIJJJJJJJJJJJJIJJIJJIJI
@6601041/1
gttcatatttgggcacagttcctcgacgagcaagtagttcttgaagcaca
+6601041/1
CCCFFFFFHHHHHJJJJJJJJJJJJJJJJIJJJJJJJIIJJJJJJJJJJJ
@1406/1
gcacgcgcttgggcagagggaatctgattgtgctgttgtggaactgcttc
+1406/1
CCCFFFFFHHHHHJJJJJJJJJJJJJJJJJIJJJJIJJHJJJJJJJJJJJ
@5082141/1
cgggtgaggatgcactacatttccgtccatcattttgtcaacgaactctt
+5082141/1
@BBFDFFFHHHHHJJJJJJJJJJJJIIJJJJJJJJJJJJJJJJJJJJJJJ
@5082213/1
gtctgattctgtgatagtgaatacaagatcgtggggtgggcccaccaggc
+5082213/1
CCCFFFFFHHGHHJJJJHJJJJIJJJJJIJJJJJIJJJJJIJJIIJJJJJ
@4576882/1
ccacagttccagtctcaggcacattgccattagtagactgatcagccgga
+4576882/1
CCCFFFFFHHHHHJJJJJJJJJJJJJJJJJJJJGIJJIIJJJJJJJJJJG
@1534/1
gtggattttaatgttattattacagcatacataataaaattagaggaagt
+1534/1
BBBFFFFFHHHHHIJJJJJJJJJJJJJJJJJJJJJJJJJJJJJJJJJJJH
@7614176/1
ctgcaatcctgcctcacatgattcatccacaaattccaacccttgcgttt
+7614176/1
:BBFBBBBFHHHHJJIJJJJJJJJJIJJJJJJJJJJJJJJJIJJJJJHIJ
@5082429/1
ctcagatgcaatttcttgcaagaattgcacaaagttgaagtccttgttgt
+5082429/1
CCCFFFFFHGHHHIJJJJJJJJJJIJJJJJJJJJHIIJJJJJJJJJJJJJ
@7106541/1
attttctaactgaagaggaaacgattgcatctgtgaggggcgtcgggtca
+7106541/1
8BBFFFFFHHHHHJJIJJJJJJJJJJJJJJJJJIJJJJJJJJIJJHFDCE
@4577342/1
cagcatacataataaaattagaggaagtaggtgctgggcctcttgtatgc
+4577342/1
CCCFFFFFHHHHHJJJJJJJJJJJJJJHIIJHIIJJJJIIJJIJJIJJJJ
@2056/1
ggttccatggatttaggagcacgtgcagtaggaaccacagccgttggcgt
+2056/1
@C@FFFFFHHFHHJJJJHIJJJJIJJJJIJJJJJJJJJJJJJJJJJJJJI
@5083078/1
caagaagtaccagaaacgggacttagccacaatctggtctggagaga
+5083078/1
CCCFFFFEHHHHHJJJJJJJJJJJJJJJJJJJJJJJJIJJJJJJIJJ
@7106978/1
cattattctccgcgggcgacagccaatatgtgttaaaataaaaatccatt
+7106978/1
CCCFFFFFHGFFFHGEAFHGFHIGGFFHGICGGHHFEHHFDDEFFFEEEF
@4070591/1
gtcgatgaccagcagaaggcgtgttaccgaccagagtagcaaccaccttc
+4070591/1
C@CFFFFFHHHHHJJJJJJJJIIIJJJJJJJJJJJJHIJJJJJJJJJJJJ
@5083186/1
tgctcagatgcaatttcttgcaagaattgcacaaagttgaagtccttgtt
+5083186/1
CC@FFFFFHHHFHIIIJJJJJJJGJIJJJIJIGIFIIGIGIIFHIIJIJJ
@4070605/1
acctcacgttccgccaattgcttcaccttatgatagtcatcgcggcctct
+4070605/1
@CCFFFFFHHHHHJJJJJJJJIJJJJJJJIJJJJJJJJJJJJJJJJJJJJ
@2552537/1
ctgagtgacggcacctccgacactgaggtcacggtactcgcggtacatgt
+2552537/1
@?@DD:BDBDD:CC?AFG@??@FB?DD1:?FDGA1?AFE;;E>5:=B@CE
@519392/1
gacgcaagaagtaccagaaacgggacttagccacaatctggtctggagag
+519392/1
C@@FFADDHDHADHIGHGJGHGIGGGGHIIGIIJIIJJJFGHIJFEHIDH
@2045037/1
gcaagaagtaccagaaacgggacttagccacaatctggtctggagagaag
+2045037/1
@CCFFFFFHGHHFIJJJJJIIJJJJJIGGHJICGHGIJDGHGHHHGHJJI
@2552933/1
cccgtttagcagcttcatccagaggcaagcgctccaagttgcttggaggc
+2552933/1
CCCFFFFFHGGHHIIIJIJJJGEGIEHIJJJJJJIJIGHIGIIJJJGIIG
@1539689/1
ggcctgttttggtagcggcggcgcggtccgtgtggagcatgctcgccatc
+1539689/1
CCCFFFFFHHHHHIJJJJJJJJJHFDCDDDDDDDDDDDDDDDDDDDDDDD
@5084031/1
cagcagagtgcacacaatggtgaactggcgttcatgcggcaaacgcctat
+5084031/1
CCCFFFFFFHHHHJJJJJJJIJJJJJJJJJJJJJJJJJJJJJJJJJJJJJ
@1032342/1
cgtttagcagcttcatccagaggcaagcgctccaagttgcttggaggctt
+1032342/1
B@BFFFFFFHHHHJJJJJJJIIGGHIHJIJIJJJJIHIJHIJJJJJIIJJ
@6094313/1
tattattacagcatacataataaaattagaggaagtaggtgctgggcctc
+6094313/1
CCCFFFFFHHHHHJJJJJJJJJJJJJJJJJJJJJJIIJJHIJJJJJJJJJ
@1540279/1
gtttttaatttgtgctccaaattgtatctgacgacgcattgaatctgaat
+1540279/1
BBBFFFFFHHHHHJIIJJIJJJJJIIJJJJJJIJJJJIJJJJJJJJJJIJ
@2045812/1
ctgggtgcgtgcaggatcctcgtcattgcctggcatacaaggcaaagcac
+2045812/1
CCCFFDFFHHHHHJJJJJJJJJJJJJJJJJJJJJJJJJJJJJJJJJJIJI
@2045942/1
ggagattaatggtataagcatagaatgttcgacgtgattctttaatttga
+2045942/1
=8=DDDDD?CDHA<:CBEHIIGGHGHEHGECED8DGDHIIIADFHII@D?
@1540542/1
tgtatgtttacatcataatgatgaacaaatcctcttggcattgatatttg
+1540542/1
CCCFFFFFHHHHHJJJJJJJJJJJJJJJJJJJJJJJJJJIJJJJJJJJJJ
@3563/1
ctccagtggtaggtatgtatgtttatgctcttgacctacttgtagacacg
+3563/1
CCCFFFFFHFHHHEHIJIJJJJJJJJJJJJJJJJJJJJJJJJIJJJJJJJ
@1540805/1
ctgaggtcacggtactcgcggtacatgttgtgtacacctgagcgagactc
+1540805/1
CCCFFFEFHHHHHIJJJJJJJIJJJJJBGIIJJJJGGHIJJJJJJJJJJJ
@2046198/1
tatcggccgagcgcttcggtactgttgtggaaatagtgtactataagtcg
+2046198/1
CCCFFFFFHHHHHJJJJJJGIIJJHIJIIJFIJJJJGHHGIJJJJJJIJJ
@3774/1
cgtttagcagcttcatccagaggcaagcgctccaagttgcttggaggctt
+3774/1
CCCFFFFFHHHHHJJJJJJJJJJIIJJJJIIJJJJJJIIJJJJJGIIIIJ
@4578842/1
gtgcgtgcaggatcctcgtcattgcctggcatacaaggcaaagcaccgac
+4578842/1
CBCFFFFFHHHHHJJJJJJJJJJJJJJJJJJJJJJJJJJJJJJJJJJJJJ
@6602240/1
tggtggtgcacgcgcttgggcagagggaatctgattgtgctgttgtggaa
+6602240/1
BCCFFFFDHHHHHJJJJIJJJJJJJJJJJJJJJJJJJIJJJJIJJIJJJJ
@1541341/1
ggttattgttatgtcgatgtcgaacccaaaaatgtaattaactttttttt
+1541341/1
BCBFFFFFHHHHHJJJJJJJJJJJJJJJJJJJJJHIJJJJJJJJJJJJJJ
@6602404/1
tacagttagaaatgttacaacctctatactttgcattaaaataatgccca
+6602404/1
B@BFFDFFHHHHHJJJJJJJJJJJJJJJJJJJJJJJJJJJJJJJJJJJJJ
@2553487/1
caccagtggtcttcttgaacttcttcaattgacgcaagaagtaccagaaa
+2553487/1
CCCFFFDFHHHGHJJJJJJIJJJJIJJJJJIIJJJJIJJJJDHHIIIJIJ
@3565386/1
catcaatttatcttcaaatgacgacaccacagttccagtctcaggcacat
+3565386/1
CCCFFFFFHHGHHIJGIJJIHIJJJJJIIJIIGHJJJJIJJJJJJJJJIG
@7615637/1
gcctgtaatttttgtctttcgcaaaatattccgcgacagatgtctttcta
+7615637/1
CCCFFFFFHHHHHJIJJJJJJJJJJJJJJJJJJJJIJJJJJJJJJJJJJJ
@4071282/1
gtcggcataacgggccgcgactccgccctcttcctcgggttggaatgatt
+4071282/1
CCCFFFFFHHHHHJJJJJJIJJJJJJJJJHHHHHHFFFDACDDDDDDDDF
@7615856/1
ctgcaaagttaaccatcttgtattcaaaagaaaacctagaatcactggtt
+7615856/1
CCCFFFFFHHHHHJJJJJJJIJJJJJJJJJJJJJJJJJJJJJJJJJJJHI
@2553981/1
gtggaactgcttcacctgtggccggcggcacgcagacgccttgatgacct
+2553981/1
CCCFFFFFHHHHHJJJJJJJJJJJJJJJJJJJJHHFFFDDBDDDDDEDDD
@3059516/1
ggcgcttgtggtggtgcacgcgcttgggcagagggaatctgattgtgctg
+3059516/1
@@@DDA:B:?FA:AFDB@HCC?D<DHCFFHA?FEF@@@7CGH@@G7CDHH
@7616669/1
acggcgtgcacggtgatggcgcgcgccatggcgatgggcgtgcggtcctc
+7616669/1
1?@DFFFFHHHHHFHGGIIJIJIJJJJJJJIIJHHFFFFDDDDBDDDDDD
@3566442/1
gtttattttgtttttctctgtgatctgtttcttggcatctatagatgtcg
+3566442/1
CCCFFFFFHHHHHJJJJJJJJJJJJJJGJJJJJHIJJJJJJIJJJJJJJI
@3566522/1
ctcagatgcaatttcttgcaagaattgcacaaagttgaagtccttgttgt
+3566522/1
@CCDFFFFHHGHGJJIJJJJJJIJJGHJIIFIJJHGGHIIFHIJJJHIII
@2555069/1
gtagcactgagtgacggcacctccgacactgaggtcacggtactcgcggt
+2555069/1
CBCFFFFFHHHFHJJJJJJJJJJJJJJJJJJJJJHIGIJJHJJJJIJHFB
@3566803/1
ggcgcttgtggtggtgcacgcgcttgggcagagggaatctgattgtgctg
+3566803/1
CCCFFFFFHHGHHIHHIGIIIIJJJJJJJJJFIJIIIIJJJJJJJHIIJG
@5086030/1
ctgtggccggcggcacgcagacgccttgatgacctccactttgatgatct
+5086030/1
@BCDDDDFHHGHHJJJIJIJJJIIGHHHFFFFFFEEDEEDDDDCDDEEDE
@2555256/1
agagccttagctgcggaatgcttagcttccttcttagagcgtcccgtacc
+2555256/1
@CCFFFFFHHHHHJJJJJJJJJJJJJJJJJJJJJJJJJJJJJJJJJIJJJ
@5587906/1
cccgtttagcagcttcatccagaggcaagcgctccaagttgcttggaggc
+5587906/1
CCCFFFFFHHHHHJJJJJJJJJJJJJJJJJJJJJJJJIIIJJJJJJJJJJ
@2555423/1
ctgtgacttgtagtcaaggtggagattttactatctttcaagtcggcata
+2555423/1
@BCDFDEFGHHHHIJJJJJAEGHJGJJJJJJJJJJJJJIJJJJIJJJJJJ
@5588015/1
gtccttatttccgacccacaaacaattaagccttgggtaccgtagcctgt
+5588015/1
CCCFFFFFHHHHHJJJJJJJJJJJGIJJJJJJJJJJJHIJJJIJJJJJJG
@5086282/1
agaaacggttggcgttaggtatatacaagaacaaaccagaaaataggcgg
+5086282/1
@@CFFFDDHFHFFGHGHII?FHIIIJJJGIIIIJJJJGGIGIJGIGEHIJ
@4072701/1
gctgtgacttgtagtcaaggtggagattttactatctttcaagtcggcat
+4072701/1
BB@FFFFFHHHHHJIIJJJJCFHJJHHIJJJJJJJJJJJJJJJJJJJJJI
@2555556/1
gccatcaggacctgcaccatgcaccgccatgccatgtaccacgcctggga
+2555556/1
CCCFFFFFHHHHHJJJJJJJJJJJJJJJJJJJJJJJJJJJJJJJJJJJJJ
@5086515/1
cactgagtgacggcacctccgacactgaggtcacggtactcgcggtacat
+5086515/1
CCCFFFFDHHHHHJJJJJJJJJJJJJJJJJHIJJJJHHJJJJJJHHFFFF
@3567369/1
ctgtcacacggtagcggaaggtgggttcgtgaatcatgccctcaatctgc
+3567369/1
CCCFFFFFHHHFHIJJJIIIJCFHIDHIJIIIIJJJJJIIJJJJIJJJJI
@3061001/1
gttaatcttaagactcagattgccatctcagaaattagcggatggatcaa
+3061001/1
CCCFFFFFHHHHGJJJJJJJJJJJIJJJJJJJJJJJJJJIJJJJIJJJJJ
@3567459/1
gtctggagagaagatcctcatcttgtatagaggaggcttgggctcgctct
+3567459/1
CCCFFFDFHHHHHIJEGGIJJIJJJJJJJJIHGGIJIJIEDGGHGIIJI=
@2046924/1
gccagttataaagcatagcccgaagtgctattggcacacaggcataatgc
+2046924/1
=@@D?ADDHBFBHDG@@BGHF:CGHC>EGECGEGGEDF@GB2B?G8DFFG
@521879/1
gtgtcttcaacggaagagattccatttcccgtttagcagcttcatcc
+521879/1
CCCFFFFFHHHHHJJJJJJJJJJJJJJJJJJJJJIJJJJJIJJJJJJ
@4750/1
gttgaggcgcttgtggtggtgcacgcgcttgggcagagggaatctgattg
+4750/1
BBBFFFFFHHHHHFHIGIJHHIIJJIIGJJJIIJIIIJJJHGHHFFFFFF
@2047207/1
tgggcctcttgtatgcgaaggtgttgaggcgcttgtggtggtgcacgcgc
+2047207/1
CCCFFFFFHHHHHJJJJJJJJCGHHIJJJJJJJJJHJJIJJHIJJJJJHF
@2047225/1
gcaagaagtaccagaaacgggacttagccacaatctggtctggagagaag
+2047225/1
CCCFFFFFHHHHHJJJJJJJJJJJJJJJJJJJJJJJJJJJJJJIJJJJJJ
@2047402/1
cggacatttcaattttatttagttggtcttggttgaacggaactccaatc
+2047402/1
CCCFFFFFHHHHHJJJJJJJJJJJJJIJJJJJJJIJIJJJJJJJJJJJJJ
@5589027/1
ccgcgctttaatctaatgcttataagtaggtaataaacatattcttataa
+5589027/1
CCCFFFFFHHHHHJJJJJJJJJJJJJIIGJIJJJJJJJJJJJJJJJIJJJ
@522474/1
cttttctaacttgaacagtgcgatgttttacaagggcaggttgaactcac
+522474/1
CCCFFFFFHHHHHJJJJJHIIJJJJHIJJJJJJJJJJIJJHIJJJJJJJJ
@2047555/1
gtgctgggcctcttgtatgcgaaggtgttgaggcgcttgtggtg
+2047555/1
;?@DA>DDHHDFFIEGD?BHAFGHEHGHGCHEC<GGGDC8B==;
@6603235/1
acacctagcatcacaacgtcatttaatataaaatacatttatatccgata
+6603235/1
CCCFFFFFHHHHGIJGIJJJJJJJJJJEHIJJJJIJIIJJGIHIJJJJJH
@6097260/1
accagtggtcttcttgaacttcttcaattgacgcaagaagtaccagaaac
+6097260/1
@BCFFFFFHHHHHJJJJJJJJJJJJJJJJJJJJJIJJJJJGIJJJJJJJJ
@2047770/1
ctggtctggagagaagatcctcatcttgtatagaggaggcttgggctcgc
+2047770/1
CCCFFFFFHHHHHJJJJJJJJJJJJJIIGHIIIJJJGIJIJJI<GHHJGG
@5589412/1
cttcaatttaaggacaataaaagaaaagtatttaaaagcagtggtgcttt
+5589412/1
@CCFFFFFHHHHHJJJJJJJJIJJJJJJFHIJJJJJJJJJJJJJHHIJJJ
@522938/1
cttttatatttgttaactgtccttcattgagggtcgggaacttatggtat
+522938/1
CCCFFFFFHHHHHJJJJJJJJJJJJJJJJJJJJHIJJJIJJJJJJJJGIJ
@522947/1
cctgttcctgcagcgggtgtgccctgtccttggtccacacgtccagcagg
+522947/1
CCCFFFFFHHHHHJHIJHIJIJJJJJIJJJJIJJJJJJJJJIJJJJJJJJ
@6603617/1
gcctttcatcaaatctttgtctgtaagacttttctcgttccctgtgacta
+6603617/1
CCCFFFFFHHHHHJJJJJJJJJJJJJJJJJJJJJJJJJJJJJJJJJJJJJ
@1034239/1
cgtgcaggatcctcgtcattgcctggcatacaaggcaaagcaccgacgac
+1034239/1
CCCFFFFFHHHHHJJJJJJJJJJJJJJJJJJJJJJJJJJJJJJJJJJJJJ
@6343/1
acataataaaattagaggaagtaggtgctgggcctcttgtatgcgaaggt
+6343/1
CCCFFFFFHHHHHJJJJJJJJIIJIHHIIJJJJJJJJJJIJJJJJJIJJB
@6604546/1
agtataaaaaactgataaattccgtcactattctaggattgtgtaggtaa
+6604546/1
CCBFFFFFHHHHHJJJJJJJJJJJJJJJJJJJJJJJJIJJJHIIIJJBFI
@2048931/1
cgcaagaagtaccagaaacgggacttagccacaatctggtctggagagaa
+2048931/1
CCCFFFFFHHHHHJJJJIJJJJJJJJJJJJJJJJJJJJJIJJJIJJIJJJ
@2048932/1
gcctcttgtatgcgaaggtgttgaggcgcttgtggtggtgcacgcgcttg
+2048932/1
@@@DDBD?FFHADFEAGBFFF@FGFGGGHIGDHIG?BFFGGH@;A@ABB?
@1544690/1
cctgcctcacatgattcatccacaaattccaacccttgcgtttcaaaaca
+1544690/1
CCCFFFFFHHHHHHIJJIJJJFHIIJHIJIIJJJJJJIJHHIJJIHIIJJ
@6099510/1
gccagccttaacgtacgattccaacgccccctggcgtaaaataacgtcaa
+6099510/1
CCCFFFFFHHHHHHIIJIIJJIIJJJJJJJJJJJJJHIJJJJJJJJIJHH
@1035248/1
gccgtttctgtaccaataggaacaatacttcgggcttattctgcatacct
+1035248/1
CCCFFFFFHHHHGIIHIJJJIIIJJJJJIJJIJJJJJJJJJJJJJJJJJI
@1035409/1
ggcgcacagggcacgcttgcgcatgacatctatacatgccattggcgttc
+1035409/1
CCCFFFFFHHHHHJJJJJJJJJJJJJJJJJJJJJJJJJJJJJJJJJJJJI
@1545010/1
agcgttcacattgacaaacttaggtttgcttacagccattcccaactgtc
+1545010/1
@CCFFFFFHHHHHIJJJJJJJJJJIJJJJJJJJJJJJJJJJJJJJJJJIJ
@1035598/1
ggttggaatgattctggtgggttgtcctgcagagcttgccacatcttgta
+1035598/1
BCBFFFFFHHHHHJJJJFHIJHIJHIJJJJJJJJJJJJJJJJJJJJJJJJ
@523728/1
ccacaatctggtctggagagaagatcctcatcttgtatagaggaggcttg
+523728/1
CCCFFFFFHHHHHJJJJJHJIJJJJJJJJJIJJJJJJJJJJJJJJJJJJG
@4073161/1
gctccgtactggttgtacttcggcttactgacgggatcgcaccagttcgt
+4073161/1
CCCFFFDFHHHHHIJJIJJJJJJJJJJJJIIJJJJHJJJJJJJJJIJJIH
@7410/1
gccttagctgcggaatgcttagcttccttcttagagcgtcccgtacccat
+7410/1
CCCFFFFFHHHGHIJJJJIIIJGGIIJJJJJGJIGIGIJIJJJFGIIIJJ
@3061416/1
aacagacaaacagacaaacagacaaacagacaaacagacaaaaaaaagtt
+3061416/1
CCCFFFFFHHHHHJJJJJJJJJJJJJJJJJJJJJJJJJJJJJJJJJIIHE
@7109082/1
gtctgtacatctatacatataataaaatcgtagaaaagtgctgtctgtac
+7109082/1
CCCFFFFFHHHHHJJJJJJJJJJJJJJJJJHIJJJJJJGHIJJJJJJJJJ
@7711/1
atataacagaccacacttttgagaggtcaccgccggtgtccaggtaaatt
+7711/1
CCCFFFFFHHHHHJJJJJJJJJJJJJIIJJJJJJJJHIIJJJJJFHIJJJ
@3061604/1
ccacaatctggtctggagagaagatcctcatcttgtatagaggaggcttg
+3061604/1
CCCFFFFFHHHFHJJJIJIJJJIGJJJIJIJJIIJFHIJJJJIIJJJGH0
@524219/1
gtgctgttgtggaactgcttcacctgtggccggcggcacgcagacgcctt
+524219/1
CCCFFFFFHHHHHJJJJJJJJJJJJJJJJJJJJJJJJHHFFDDDDDDDDD
@7618713/1
gtgctgggcctcttgtatgcgaaggtgttgaggcgcttgtggtggtgcac
+7618713/1
CCCFFFFFHHHHHJJIJIJJJHIJJFHIHIIJJIIJJJJIJJJJJHIJJJ
@3062160/1
gcactacatttccgtccatcattttgtcaacgaactcttctgaagtattt
+3062160/1
CCCFFFFFHHHHHJJJJJJJJJJJJJJJJJJJJJJJJJJJJJJJJHIJJJ
@3062363/1
gcacaaagttgaagtccttgttgttaagaggtgttacctgcaacttggcc
+3062363/1
CCCFFFFFHHHHHJIJJJJJJJJJJJJJIJJCHHIJJJJJJJJJJJJJJJ
@7109894/1
agacgatttcaccagtggtcttcttgaacttcttcaattgacgcaagaag
+7109894/1
CCCFFFFFHHHHHJJIJJJJJJJJJJJJJJJJJJJJJJJJJJJJJJJJJJ
@7109940/1
gttcgtgaatcatgccctcaatctgcaccagttcatatttgggcacagtt
+7109940/1
CCCFFFFFHHHHHJJJJJJJJJJJJJJJJJJHIJJIJJJJJJJJJJJJJJ
@2556249/1
agccttagctgcggaatgcttagcttccttcttagagcgtcccgtaccca
+2556249/1
;=BDFFFFHHHHHJJJJJJJJJJJJJJJJJJJJJJJJIJIJJJJIJJJJJ
@3062591/1
gcactgagtgacggcacctccgacactgaggtcacggtactcgcggtaca
+3062591/1
CCCFFFFFDFHHHJJJJJJJJJJJJJJJJJJGHIJJJFHHIJJJIHEEBD
@5088396/1
gttcacattgacaaacttaggtttgcttacagccattcccaactgtcctc
+5088396/1
CCCFFFFFHHGHHJJJJJJJJIJJJJJJJJJJJJJJJJJJJJJJJIJJJJ
@4074398/1
gcacgtagttctcagcttccctgcaaagttaaccatcttgtattcaaaag
+4074398/1
CCCFFFFFHHHHHJJJJJJJJJJJJJJJIJJJJJJJJJJJIJJJJIJJJI
@3062730/1
ctccaaacggtgtaacaaatggcggcacgtcttcgtctttgtacagttcg
+3062730/1
@@@DDDDDFDADHIGHIIIIH>GHDGGGIGGIICHIIIIIIIIGIGIIEC
@3062833/1
gttgttaagaggtgttacctgcaacttggccaggttagggccaacagatt
+3062833/1
CCCFFFFFHHHHDHIIJJJJJJJJJJJJJJJJJJIJJIIJJJJJJJJIJJ
@2556559/1
ctccggtggcgggggcagtgctggggactccgggcgcagcaccagtcgtg
+2556559/1
CCCFFFDFHHHHHJHDDDDDDEDDDDDDDDDDDDDDDDDDDDDDDCDDDD
@3568834/1
ggcgatcatgtcgatggcttggtttattcccatcagtttggagttcacct
+3568834/1
BCCFDFFFHHHHHFHJIJJJIJHHIIIJGIIFHIGIJJJJDFHEHGIGII
@2556823/1
catacataataaaattagaggaagtaggtgctgggcctcttgtatgcgaa
+2556823/1
<7?BBDDDFDF>B?E?CFE4;BC:ABD3CFFHBEB9EFEGFECB?DC:@F
@5589894/1
gtgctgggcctcttgtatgcgaaggtgttgaggcgcttgtggtggtgcac
+5589894/1
CCCFFFFFHHHHHJJIJJJJJIGIJCFHIJIJJIJJJJJIJIFHGBHIJJ
@4074806/1
gtcgcaataccgtagccgcccaaatttataatcatcaaaaataatgcatg
+4074806/1
@C@FDFDDFHHFHGIEGGEIGIJIJJJJJJJEFGDGGDBHCDHIGC>FEI
@525967/1
tgtgacttgtagtcaaggtggagattttactatctttcaagtcggcataa
+525967/1
BCBFFFFFHHHHHJJJIJFGIHIIJJJJJJJJJJJJJJJJJIJJJJJJJJ
@5590161/1
atgccctcaatctgcaccagttcatatttgggcacagttcctcgacgagc
+5590161/1
?@@DFFFFHHHHHJJJJJJJJJJIJIJJJJJJJJJJJJJJIJJJJJJJJJ
@7620496/1
gggaatctgattgtgctgttgtggaactgcttcacctgtggccggcggca
+7620496/1
CCCFFFFFHHHHHHIJJJJJIJJJJJJJJJJJJJJJJJJJJJJJJJJHFB
@3569387/1
ccaagactggagctcctgctggagatgtgggtgtagctttaaggggatct
+3569387/1
CCCFFFFFHHHHHIJJJJIIJIIIEDHIHFICGFHAGIJJIJJJJJIJII
@7620537/1
gacgagtgcacaatatccgtgtcgaccactgtgcctggttccacgttata
+7620537/1
@@CFFFDDBHFHHIJGIIJIJHJIJIIIIJJHGHIIIGIIJJJJGGIJJG
@2557298/1
cgtgaagtgaattggagacatttgtgttatcaaaaaccagtttaaactgg
+2557298/1
CCCFFFFDHHGHHJJGJJJJJJJIIJIGIJJJJJJIIJJJJJJJJJJJJI
@7110435/1
caaattaaagaatcacgtcgaacattctatgcttatatcattaatctccg
+7110435/1
CCCFFFFFHHHHHJJJJJJJJJJJJJJJJJJJJJJJJJJJJJJJJJJJJJ
@6100159/1
gttcgacatcgacataacaataacccctgctattttttttatttttattt
+6100159/1
CCCFFFFFHHHHHJJJIJJJJJJJJJJJJJJJJJJJJJJJJIJJJJJJJJ
@6100171/1
gcaagaagtaccagaaacgggacttagccacaatctggtctggagagaag
+6100171/1
CCCFFFFFFHHHHJJJJJJJJJJJJJJJJJJJJJJJJJJIJJJJJIJJJJ
@4075732/1
gtgctgggcctcttgtatgcgaaggtgttgaggcgcttgtggtggtgcac
+4075732/1
CCCFFFFFHHHHHJJIJJJJJIJIJ@FBHHHIJJJJJJIHIIFIIIHIII
@4583310/1
cttgttgttaagaggtgttacctgcaacttggccaggttagggccaacag
+4583310/1
BCCFFFFEHHHGFGGAFFFHIJIJIIHJJIJIJIJJJGGGIGHEHHIIJI
@4583466/1
ccacgcctgggatgccacccggcaccactcccgggtgaggatgcactaca
+4583466/1
CCCFFFFFHHHHHJJJJJJJJJJJJJJJJJJIJJJHIJJJJJJIJJHHHH
@6606960/1
ctggcgttgagggcaagttcatgcgtttttgctcggcgttcaaaaggtta
+6606960/1
CCCFFFDDFFHDFHHGIJGHIGIIGHGHHGIGGIIGGIHHGGIGGHHEEH
@6100629/1
gcgacctcgagcgacgaatcacatgaaagggggaggggggagggtcattc
+6100629/1
CCCFFFFFHHHHHJJJJIJJJJIJJGGGHJJJJAHHFDDD9BDD8ABDDD
@4583769/1
gccagatgccaaagttcttgatcttcactgggctcttctctgggatttcc
+4583769/1
CCCFFFFFHHHHHJHBFIIJIIJJJIIJJJJJJJJJJJJJJIJJGJJJJJ
@1546484/1
gcatacataataaaattagaggaagtaggtgctgggcctcttgtatgcga
+1546484/1
CCCFFFFFHHHHHJJJJJJIJJJJJIJJJJJJJJJJJIJJJJJJJJJJJG
@7111290/1
gtctgttcgtctgtgcgcgctaatctcagaaacggctgatccgagttgga
+7111290/1
CCCFFFFFGHHHHJJJJJJJJJIJIJIJJJJJJJJJJJIIJJJFHHHHHE
@1546822/1
ggttcataaataaaaaagttatgtcaaattaaagaatcacgtcgaacatt
+1546822/1
@CBFFFFFHHHHHJJJJJIIJJJJJIJJJJJJJJJJJJJJJJJJJJJJJJ
@9050/1
ggtaaatccgctagcggtgcagcaggtgacacgaggctcatggcgccagc
+9050/1
BC@DFFFFHHHHHJJJJGIJJJJJJJGHIJJJJJJJJJJJJJJJJJHHHF
@4076666/1
gggtaatctagctacccacgtaaatgtaaacctggcaagcatccaagata
+4076666/1
BBCBDFFFHHHHHJJJJJJJHIJJJJIJIJJJJJJJJJJJJJIJJJJIJJ
@6607828/1
gggatgcttaaatttacatttagtgtttgtttcatgtcaatcggttcata
+6607828/1
CCCFFFFFHHHHHIJJJIJJJJJFHFHJJHHJJIJJIJJJJJJJIIJJJI
@7111916/1
gaggaagtaggtgctgggcctcttgtatgcgaaggtgttgaggcgcttgt
+7111916/1
CCCFFFFFHHHFHIJJIJIIJJJJJIJJJJJHIIJBDGHIIIJGIJJJJH
@6102205/1
agtaagtcagctgttccacttcatcatcagggatcttgccgtcattgcag
+6102205/1
@CBFFFFFHHHHHIJJJJJJJJJJJJJJJJJJJJJJJJJJJJJJJJJJJJ
@4077306/1
gtggtgcacgcgcttgggcagagggaatctgattgtgctgttgtggaact
+4077306/1
@@CFDFFFHGFHHIIFGGIGGGHHGEGGIIJGIJGHGHJIIIJFGHGGGI
@3569600/1
gccagttataaagcatagcccgaagtgctattggcacacaggcataatgc
+3569600/1
CCCFFFFFHHHHHJJJGJJJJJJIJGIJJJJJJIJJJJJJJJJJIJJJJJ
@2049999/1
atacataataaaattagaggaagtaggtgctgggcctcttgtatgcgaag
+2049999/1
@@CFFFFDHFFDHIIAEDHIIICGHHIHDHHB@FGGGGGIIG?FHGIGGE
@2558007/1
gtctgtttgtctgtttgtctgtttgtctgtttgtctgttcgtctgtgcgc
+2558007/1
@@CFFDFFHFHFHJJJJGHIJHIJJJJJJEHGGHHIIHIJIHIGIHGGGI
@5090106/1
cacacggtagcggaaggtgggttcgtgaatcatgccctcaatctgcacca
+5090106/1
CCCFFFFDHHHHHJJJJFHIJIIJJJJJJJJJJJJJJJJJJJJJJJJJJI
@7621602/1
gttaacttcaatggaagtggcgacctctccgactgacatgaacattggaa
+7621602/1
CCCFFFFFHHHHHJJJJIJJJJIIJJJJJJJIJJJJJJJJIJJIJJJJJJ
@2050528/1
caacttgatacaagcttctcgcacagcagtgagttcgtgttgcaagacat
+2050528/1
CCCFFFFFHHHHHJJJJJJJJJJJJJJJJJJJJHIJIHIIJJJIJJIIIJ
@5591364/1
gccagttataaagcatagcccgaagtgctattggcacacaggcataatgc
+5591364/1
CCCFFFFFHHHHHJJJJJJJJJJJJIIJJIJJJJJJJJJJJJJJJJJJJI
@5090690/1
gtgctgttgtggaactgcttcacctgtggccggcggcacgcagacgcctt
+5090690/1
@@@DFFDDHHHFFGFHDGECHCFHIJFEHIGGIGHIJHEFFBD8;?@BAB
@5591564/1
tagaggaagtaggtgctgggcctcttgtatgcgaaggtgttgaggcgctt
+5591564/1
B@@DFFFFHHHHHGHJJJIJIJGIJJJIJJJJJGGHIBGHIGEHIGJIGI
@3570852/1
ggctccgcgaacgcagttttcgaccttattatgtgtagatagtaaacgtt
+3570852/1
CCCFFFFFHHHHHJJJHIJJJJJJJJJJJJJJJIJIJJJJJJIJJJJJHH
@7622483/1
ctggagagaagatcctcatcttgtatagaggaggcttgggctcgctctcc
+7622483/1
@CCFDFFFFHHHHJJJJJJIJJJIJJJJJJJIIJJJJHGIGIIJIJIJIJ
@527753/1
ctggtgggttgtcctgcagagcttgccacatcttgtaagcagcctgacgc
+527753/1
BBCFDDFFHHHHHJJJJJJJJJJJJJJJJJJJJJJJJJJJJJJJJJJJJJ
@7622766/1
gcgaaggtgttgaggcgcttgtggt
+7622766/1
:???:ADDD<CDDIDEEAE@DDDD0
@3571160/1
gtttctattcaatatttatcgtctggtacaatgcaatttaatttgataca
+3571160/1
C@CFFFFFHHHHHJJJIJIJJIJJJJDHIIJJJJJJJJJJJJIJJJJJJJ
@3571304/1
ggtggtgcgcgcgcttgggcagagggaatctgattgtgctgttgtggaac
+3571304/1
@@=BB@DDHFHHHIBHBHIIIIFHHIDHCFGI;GHIFGHEIHGGEHFFEF
@3571307/1
ttttttttaatttttgtgttacgattcgaatactggactagtaaaataca
+3571307/1
CCCFFFFFHHHHHJJJHIJJJJJJJJJJJJJJJJJJJJJJJIIJJJJJJJ
@2559257/1
acaccaaaatattttttacgatttttgtctgtctgtctgtctgtccgttt
+2559257/1
@@@FDFFDFDFHHIIIIIIGGDGIIGGGBGHGIICGGHGBFGHHIIIIII
@7623170/1
ctccgacactgaggtcacggtactcgcggtacatgttgtgtacacctgag
+7623170/1
CCCFFFFFHHHHHJHIJJJJGIIJJJJJIFHGIJJIJIIIHIJGHHIJIJ
@1036137/1
gcgcttgtggtggtgcacgcgcttgggcagagggaatctgattgtgctgt
+1036137/1
CCCFFFFFHHHHHIIJJJJJJJJJJJJJJJJJJJGJJJJJJJJJJJJJJJ
@2051728/1
agatcctcatcttgtatagaggaggcttgggctcgctctccgaagggagc
+2051728/1
CCCFFFFFHHHHHJJJJJJJJJJJJJJJJJJJJJJJJJJJJIHJJJJHII
@1036186/1
aaccgattgacatgaaacaaacactaaatgtaaatttaagcatcccacaa
+1036186/1
8=?DDDDDHHFHHGFGHGIJIIGJJGGIIGFGHIIJIJGGGIIGFHFHGG
@7623276/1
ccgccgcttactggacccgtgccccactccgtattgcatgccgccgataa
+7623276/1
CCCFFFFFHHHHHJIJEHIIIGIJIJJJJIJHIJJJJJJIIJIJJHFFDD
@7623400/1
cttgttgttaagaggtgttacctgcaacttggccaggttagggccaacag
+7623400/1
@CCFFFFFHGHHHIJEGIIJIJIJJJJIJJJJJJJIIDFHJFIJJIJJIJ
@3064452/1
tgtacattgaaaataaaaataaaaaaaatagcaggggttattgttatgtc
+3064452/1
CCCFFFFFHHHHHJJJJJJJJJJJJJJJJJJJJJJJJHIJJJJJJJJJJJ
@2560111/1
ctcgcggtacatgttgtgtacacctgagcgagactcataacgcagcc
+2560111/1
@CCFDDFDHFHHHJJIGHHHHDECFGHHBFDGGGGIJIJIIJGIJJJ
@2560122/1
cagcatacataataaaattagaggaagtaggtgctgggcctcttgtatgc
+2560122/1
CCCFFFFFHHHHHJIJJJJIJJJJJJJIJJJHHJJJJJJJJJJJJIIJJJ
@2052450/1
ctcagcatggtaagaaggtggcggccagaatctagacatgcacagctctt
+2052450/1
@@@FDDDFFHDHDGHIGG:CDHFHBG>G@BFGHGHGHGGEHEGGDGHDCG
@2560204/1
cctgcctcacatgattcatccacaaattccaacccttgcgtttcaaaaca
+2560204/1
??84?BDDDFF?F<C:FB><IGBDFCH<BHHEFGEIEIIFFIIIFF9<??
@1547918/1
gcctgggatgccacccggcaccactcccgggtgaggatgcactacatttc
+1547918/1
CCCFFFFFHHHHHJJJIJJJJJJJJJJJJJJFHHJJIJJJJJJJJJJJJH
@3065118/1
gtaatgctaacgtcatagcgataaattttaagggacttaaattccatttc
+3065118/1
B@@FFDFFHHHGHIJJJJIGIJIJJJJJJJIIJIIIJJGIJJJGHJGJIG
@6102816/1
ttcttatcctaaagatatcaacagatatattgataacttctaattcctgt
+6102816/1
CCCFFFFFHHHHHJJJJJJJJJJJJJJJJJJJJJJJJJJJJJJJJJJJJI
@2560672/1
cgtagttctcagcttccctgcaaagttaaccatcttgtattcaaaagaaa
+2560672/1
BCBDFDFFHHHHHIJJJJJJJJJJJHHGJJJJJJJJIGIJJJJJJJJIJJ
@7112653/1
cggggatctggagattgtcgggctcctgtctagccatgagtattcctata
+7112653/1
CCCFFFFFHHHHHIJJJJJJJJJJJJJJJJJJJJJIJJJJHIJJJJJJJJ
@1548535/1
taataaaattagaggaagtaggtgctgggcctcttgtatgcgaaggtgtt
+1548535/1
CCCFFFFFHHHHHJJIIJHJJJIJJJJJJJJJJJJJJJJJJJIJJJFGGH
@2560769/1
cctcatcttgtatagaggaggcttgg
+2560769/1
?@@B?AD??A2AFHB>C@AFA?A@@8
@1548984/1
ctggcaagcatccaagatagtattcaggtgcccactacatcgagatggta
+1548984/1
@CCFDFFFHHHHGJHGGIIJIIJGIGGICAGHIGJIIIJIIGBHGGGGFG
@7113200/1
gttctcagcatggtaagaaggtggcggccagaatctagacatgcacagct
+7113200/1
@?;DDDDDFBDFFHIEBEHA@A<FH@EA?6BGCBFHEAHHGHEFHHGIC@
@7113518/1
gggctatgccatttatcctcgcacgttggcagtaatagtacaagtgaaaa
+7113518/1
CCCFFFFFHHHHHJJJJJJJJJJJJJJJJJJJHJJJJJIJJJJJIJJJJJ
@2561823/1
cagccagatgccaaagttcttgatcttcactgggctcttctctgggattt
+2561823/1
CCCFFFFFHHHHHJJJJJJJJJJJJJJJJJJJJJJJJJJJJJJJJJHJJJ
@7113854/1
acagctcttgcagccatccaacaggattgcccatcaatttatcttcaaat
+7113854/1
@CCFFFFFHHHHHJJJJJJJIJJJJJJJJJJJJJJJJJJJJJJJJJJJJJ
@1550029/1
gccttagctgcggaatgcttagcttccttcttagagcgtcccgtacccat
+1550029/1
CCCFFFFFHHHHHJJJJJJJJJJJJIJJJJJJIJJJJIJJJIJJIIIJIJ
@9916/1
gcacgctcgactaacattacctcgaaggcgcggcgtgcggttaggcgaag
+9916/1
CCCFFFFFHHHHHJJJJJJJJJJJIIJJJJJJJJHBFFDD?BDDDDDDDD
@9976/1
agcatacataataaaattagaggaagtaggtgctgggcctcttgtatgcg
+9976/1
<@@DDFFFHHHHHJJJIHGIGIJCHICFHIACGHGIIEHIIJJHFHGIJG
@9983/1
ctcttgtatgcgaaggtgttgaggcgcttgtggtggtgcacgcgcttggg
+9983/1
CCCFFFFFHHHHHJJJFGHHJJJJJJJJJJIJIGIIIHIIJJJJHFFFDD
@4586571/1
cacattttctggtcaccttccatgcaaaatcttatcatgca
+4586571/1
@@<DDEEDFBBBCGAFEGHDFHGCGHDBFBFGED@HIGGID
@2053055/1
ctccagtactttagctttgacagtgtaaaacttctccgaaatctccaatc
+2053055/1
CCCFFFFFHHHHHJJJJJJJJJJJJJJJJJJJJJJJJJJJJJJJJJJJJJ
@10361/1
cgttgatgtcgcaagatagtgagacattcactttttagtcataatcttca
+10361/1
CCCFFFFFHHHHHJJJJJJIJJJIJJJJJJJJJJJJJJIJIJJIJJJJJJ
@1550737/1
gccagatgccaaagttcttgatcttcactgggctcttctctgggatttcc
+1550737/1
CCCFFFFFHHHHHJHJJJJJJJJJJJJJJJJJJJJJJJJJJJJJJJJJJJ
@7114431/1
cgaacacggttaccgggaattttgtttggtatctgataccgacacatggt
+7114431/1
CCCFFFFFHHHHHJJJJJJJJJJJIJIJJHIJJJJJJJJJJIJJJJJJJG
@528724/1
gtgttgaggcgcttgtggtggtgcacgcgcttgggcagagggaatctgat
+528724/1
BBBDFFFFHHHHHJJHJJIJJGHIJJJJJJJJJJJJJJJJHHHHFFFFFF
@6105573/1
cggcacctccgacactgaggtcacggtactcgcggtacatgttgtgtaca
+6105573/1
???AD6DAFDH:FHIIFD>A9CE?DDD3?:<F<GH@<GCGI;@>=DEHEH
@2053624/1
ctcatcttgtatagaggaggcttgggctcgctctccgaagggagcttgcg
+2053624/1
CCCFFFFFHHHHHJJJJJJJIJJJJJJJJJIJJJIJJJJJJJIJIIJGJI
@529111/1
cggaactccaatcctttactcgaatagtcttttctaacttgaacagtgcg
+529111/1
CCCFFFFFHGHHHJJJJJJJJJGJJJJJJJJJJJJIJJJJJIJIJJIJJJ
@2053774/1
ggcacctccgacactgaggtcacggtactcgcggtacatgttgtgtacac
+2053774/1
@CCFFFFFHHHHHJJJJJJGIJJJJHIJJJJJJJHHIJJJJJJIIHIJHE
@6105966/1
gccagatgccaaagttcttgatcttcactgggctcttctctgggatttcc
+6105966/1
CCCFFFFFHHHHHJEHIJJJJJJJJJJJJJJJJJJJJJJJJJJJJJJJJJ
@11001/1
ctagtaagtcctgagccatagcaaacagccactggcaatgtggatagctg
+11001/1
@CCFFFFFHHHHHJJJJJJJJJJIJJJJJJJJJJIJJJJJGIIIJJJJJI
@6106114/1
gcttgggcctgttttggtagcggcggcgcggtccgtgtggagcatgctcg
+6106114/1
C@@FFFFFHHHHHJJJJJJJJJJJJIGHFDDDDDDBBBDDDD?BDDDDDB
@6609803/1
gcctgttttggtagcggcggcgcggtccgtgtggagcatgctcgccatca
+6609803/1
CCCFFFFFHHHHHIJJIJJJIJHFDCDDDDDDDDDDDDCDDDDBDDDDDD
@1551696/1
gctcgctctccgaagggagcttgcggccgatgacctcatactccttcaac
+1551696/1
?<<DD>DDFHHADHIIIGGIIFGGH<GHE@AGAGIIIGIGAHAHACEE@;
@1551697/1
ggggagggtcattcaatgtctccttccgtcttgggtgaggcataacgggg
+1551697/1
CCCFFFFFFFHHHJJJJJJJJJJJJJJJJJJJJJJGHJJJJJJJJJJJJJ
@2054072/1
gtggtcttcttgaacttcttcaattgacgcaagaagtaccagaaacggga
+2054072/1
@@@FDDFFHHHHHJJJIIJJJJJJJGJJJJIJJIJJCGHJJJJJJIJIII
@1551789/1
gcatcatatggtatctgcctggttctaccttcaagagcctcttctaaagc
+1551789/1
CCCFFFFFHHGFFIIJIJIGIJGHGJJGHIIJJJEDEHHGIJIIJIIJJI
@2054229/1
gcttattgtttcgatcttgttatacgtaaaacaaactcgtactaaggcct
+2054229/1
CCCFFFFFHHHHHJJJJJJJJJJJJJJJJJJJJJJJJJJIGIJJJJJJJJ
@530053/1
gcctaaataatgctgaatattaaactggaaatatccacacgtattttttt
+530053/1
CCCFFFFFHHHHHJJIIIJJJJIJJJJJJJJJJJJJJJJJJHIIJJJJJJ
@6106901/1
ggacttcacacataaactctatgactggctgcgctttataaaaggcagtt
+6106901/1
CCCFFFFFHHHHHJJJJJJJJJJJJJJJJJJJJJJJJJJJJJJJJJJJHJ
@2054626/1
ccggtactaacgatcaaatcgatcatgggtccataatcattcctggaatc
+2054626/1
BCCFFDFFHHHHHJJHIJIFIJJJJJIJJHHIJJJJJJJIJJJJJIJJJJ
@6610661/1
ctgcaaacatgccagttataaagcatagcccgaagtgctattggcacaca
+6610661/1
@?@DDDFDF>FDDEGEGGCBHHIGIBCHGIFEF@@HHGIG@>DBGCHIGF
@6107351/1
gtacacctgagcgagactcataacgcagccagatgccaaagttcttgatc
+6107351/1
??BFDDDFHHHHHIIJJJJJJJJIJJJJIIJJJJGIIIJJJHIJIIGGGE
@6107387/1
gctaaaaaagcatgttctctcgcgccaatggcatgtatacatgcctacta
+6107387/1
CCCFFFFFHHHHHJJJJJJJJJJJJJJJJJJJJJJGIJJJJJJJJJJJJG
@5093024/1
cataaacatacataccgataccatacaccaaaatattttttacgattttt
+5093024/1
CCCFFFFFHHHHHJJJJJJJJJJJJJJJJJJJJJJJJJJJJJJJJJJJJJ
@7624887/1
gggctatgccatttatcctcgcacgttggcagtaatagtacaagtgaaaa
+7624887/1
CC@FFFFFHGGHHIJJIJG>HHJJEIIIJIJIJJJIIJGIJIIJGHIGJI
@7625287/1
gctgggcctcttgtatgcgaaggtgttgaggcgcttgtggtggtgcacgc
+7625287/1
CCCFFFFFHHHHHJJJJJJJJJJCFGHIIJJJJJJJJJJJIJJFHIJJJG
@7625514/1
gcaagaagtaccagaaacgggacttagccacaatctggtctggagagaag
+7625514/1
@<@BDDFA=DHFFDEHIIIIIIIIIIGGFEGIHGGBBC?DDFFGHIGBD;
@7625515/1
tgtacattgaaaataaaaataaaaaaatagcaggggttattgttatgtcg
+7625515/1
CCCFFFFFHHHHHJJJJJJJJJJJJJJJJJJJJJJJGHJJJJIJJJJIJJ
@6611968/1
cgatgttttacaagggcaggttgaactcacaccattcaatttaaaagaaa
+6611968/1
CCCFFFFFHHHHHJJJJJJJIJJJJJJJJJJJJJJJJJJJJJJJJJJJJJ
@6612062/1
gcgtcccgtacccatagcaacaagatcagcgactgtcacacggtagcgga
+6612062/1
CCCFFFFFFFHHHJIIIJJJJJJJJJJJJIJJJIJGHIJJJJIBGHIJJH
@7626004/1
gcgatgttttacaagggcaggttgaactcacaccattcaatttaaaagaa
+7626004/1
CCCFFFDFHHHHHJJJJJ;GIIJJJGIJJJJJJJJJJJJJJJJJJJJJJJ
@5595311/1
ggcctcttgtatgcgaaggtgttgaggcgcttgtggtggtgcacgcgctt
+5595311/1
CCCFFFFFHHHHHJJJJJJAFHHJJJJJJJJJJHIJIJJFGIJJJJHHFD
@5595411/1
ggtacatgttgtgtacacctgagcgagactcataacgcagccagatgcca
+5595411/1
;?@DDADBHHGHGFGGBCCCGFFGHGIGIGGHHIGFDHIIBGEIIIDGHG
@4080198/1
gtgattctttaatttgacataacttttttatttatgaaccgattgacatg
+4080198/1
@@@DFFBDFGHGGJJJGGHHFHCGHHIIIDHIJJIIJJJCHGHIJGHGHE
@13094/1
gcatcccacaatatattcgtgaaaaccgcatccaactcggatcagccgtt
+13094/1
CCCFFFFFHHHHHJJJJJJHJIJJJJJJJJJJJJJJJJJJJIJJIJJJIJ
@7626407/1
gcgatgttttacaagggcaggttgaactcacaccattcaatttaaaagaa
+7626407/1
CCCFFFFFHFBHHJHGGGIIIFHCE?????GGHCHHIJJJIJJGIIGIBE
@2562271/1
gtgggttgtcctgcagagcttgccacatcttgtaagcagcctgacgctta
+2562271/1
@C@DFDDFHHHAFGIEDHIBHIIIIIIIIIIIHIIGICDGIIIIGDHGEE
@1038985/1
cacataagtaacttcaaatgattgctcagatgcaatttcttgcaagaatt
+1038985/1
CCCFFFFFHHHHHJJJJJJJIJJJJJJJJIJJJJJJJJJJJJJJJIJIJJ
@3067103/1
gcactgagtgacggcacctccgacactgaggtcacggtactcgcgg
+3067103/1
???DDB?D2A<DDI:<81C@9?CCDI@B<B;BBBDADDI>C9@5@6
@2562771/1
ctccaatcctttactcgaatagtcttttccaacttgaacagtgcgatgtt
+2562771/1
CCCFFFFFHHHHHJJJJJJJJJIJJJJJJJJJJIJJJJJJJHGIJJJJIJ
@3067249/1
atcgttctcagcatggtaagaaggtggcggccagaatctagacatgcaca
+3067249/1
@@CFFFFFHHHHHJJJIIJJJJJJHJJJJJJJIIJJIJJJJJJJJJJJJI
@7627179/1
gcacagctcttgcagccatccaacaggattgcccatcaatttatcttcaa
+7627179/1
CCCFFFFFHHHHGJJJJJJJJJJJJIIHIIJJJJJJJIIIJJJJJJJJJI
@1039196/1
gttttacaagggcaggttgaactcacaccattcaatttaaaagaaactgg
+1039196/1
CBCFFFFFHHHHHJJJHJJJJJJJJJJJJJJJJIJJJJJJIJJJJJJJJJ
@4081170/1
gtacacctgagcgagactcataacgcagccagatgccaaagttcttgatc
+4081170/1
BB@FDDDFHHHHHJJJJJJJJJJJJJJIIJJJJJJJJJJJJHIIJJJJJJ
@7627721/1
gtggaactgcttcacctgtggccggcggcacgcagacgccttgatgacct
+7627721/1
BBBFFFFFHHHHHJJJJJJJJJJJJJJJJJJJJHHFFFDDDDDDDDEDDD
@5596796/1
gcctcttgtatgcgaaggtgttgaggcgcttgtggtggtgcacgcgcttg
+5596796/1
CCCFFFFFHHHHHJHJJJHGHHJHJJJJJJJJGJJHIIFHIIJJJJHFFD
@5596807/1
ccctagcatactaccgatatgcaatcccttctgcgccattgacatgtata
+5596807/1
CCCFFFFFHHHHHJJJJJJJJJJJJJJJJJJJJJJJJJIJJJIJJJGJJJ
@4081448/1
gtgcgtgcaggatcctcgtcattgcctggcatacaaggcaaagcaccgac
+4081448/1
CCCFFFFFHHHHHJJJJJJJIJJJJJJJJJJJJJJJJJJJJJJJJJJJJJ
@2563735/1
atcgttctcagcatggtaagaaggtggcggccagaatctagacatgcaca
+2563735/1
CCCFFFFFHHHHHIJJFGHIJJIJGHHIJJJJJJJJIJJJJJJJJJJJJG
@6108010/1
agtaatagtacaagtgaaaagtcacttgccgatggtagaataaggattaa
+6108010/1
@BBFFFFFHHHHHJFHIJJJJIIJJJJIJJJJJJJHGIJIIJJJJIJJJJ
@4589312/1
ctcatctttagcacttggttcatcttttgaagattctgatattgatagtt
+4589312/1
@@@DDDDDDHFHHIIGEGA<3CAAHGGGHI@EHEGEFFHGIIHH??DD?B
@1040203/1
cttgtatagaggaggcttgggctcgctctccgaagggagcttgcggccga
+1040203/1
CCCFFFFFHHHHGJJJJJGGIIGIJJJJJJJIIJJJJHIJJJIJJJHFDB
@2563863/1
ggtagcactgagtgacggcacctccgacactgaggtcacggtactcgcgg
+2563863/1
BC@DFFFFHHHHHJIIIJJJJJJJJJIJJJJJJJIFHIJJJHJJJIJJHF
@4589598/1
cacggtagcactgagtgacggcacctccgacactgaggtcacggtactcg
+4589598/1
B@CFFDFFHHHHHJJHGIJJJJJIIIIJJJJJJJJIJJEHGJJJJIJJJH
@1553951/1
gttcacattgacaaacttaggtttgcttacagccattcccaactgtcctc
+1553951/1
CCCFFFFFHHHHHJJJJJJJJIJJJJJJJJJJJJJJJJJJJJJJJJJJJJ
@2564275/1
catgtcaatcggttcataaataaaaaagttatgtcaaattaaagaatcac
+2564275/1
BCCFFFFFHHHHHIJJJJJJJJJJJJJJJIJJJJJJJJJJJJJJJJJJJJ
@4589995/1
ctatactttgcattaaaataatgcccattttcacaggcaagggatcctaa
+4589995/1
@CCFFFFFHHHHHJJJJIJJJJJJJJJJJJJJJJJJGIIJJGGJJJJIIH
@6108883/1
gtggtcttcttgaacttcttcaattgacgcaagaagtaccagaaacggga
+6108883/1
@@BFFFFFHHHHDHIJJJIJJIIIJJIJIJIJJJJJJIJJJJJJIJJIJI
@2056235/1
acaagaagttatttgttcaaataacttattaaaattaatatgcgtgatga
+2056235/1
CCCFFFFFHHHHHJJJJJJEIIJJJJJJJIIJJJJJJJJJJJIIFHHIJI
@2564513/1
gttgaggcgcttgtggtggtgcacgcgcttgggcagagggaatctgattg
+2564513/1
CCCFFFFFHHHHHHJJHIIGHIJJJJJJJJJJJJJJJJJJHHHHFFFFFF
@6109088/1
ggtgcgcgcgcttgggcagagggaatctgattgtgctgttgtggaactgc
+6109088/1
BCBFFFFFHHHHHJJJJJJJJJJJJJJJJJJJJJJJJJIJJIJJJHHHHH
@2564721/1
cacaggtgtcttcaacggaagagattccatttcccgtttagcagcttcat
+2564721/1
CCCFFFDDFHHHHJJJJJJIJJJGIJJJJJJJJJJJJJJJJJIJJJJJJJ
@4590463/1
agaagatcctcatcttgtatagaggaggcttgggctcgctctccgaaggg
+4590463/1
;BBDFFFFHHHHHJJJJJJJJIJJJJJJJJJHHHIJJJJIJGIJJJJJIJ
@4591034/1
ctgcagagcttgcaaagcttgcaatgatctttccttcttctcttttttct
+4591034/1
CCCFFFFFHHHHHJJJJJJJJJJJJJHGDHHIJJJJJJJJJJJJJJJJIJ
@530888/1
cgaagcattgtctgtttataaaataattaacaactaatgttttccaaaca
+530888/1
CCCFFFFFHHHHHJIJJJJJJJJJJJJJJJJJJJJJJJJIJJJJJIIJJJ
@6612896/1
cctttctaaggttctaaactatatctgtaccaaatttcaaccaaatccgt
+6612896/1
C@CFFFFFGHHCFGIIGHIJJJJJIIIFIGIIIAEGGIIJIJIIGGIJIG
@6612948/1
gtggtggtgcacgcgcttgggcagagggaatctgattgtgctgttgtgga
+6612948/1
BCCFFFFDHHHHHJJJJJJIIJJJIJJJIJJJJJJJJJJJJJJIJJHIJJ
@531037/1
cttgaattccttgatgactgcatagatagaaatcagaactcggtcggatg
+531037/1
CCCFFFFFHHHHHJJJJJJJJJJJJJJJJJJJJJJJJJJJJJJIIJJJJJ
@7117161/1
tcttacttcacgtggtagcgttatcactgtctttacttttaattttcact
+7117161/1
CCCFFFFFHHFHFHIEGIJIIJGIJJJJJJJJJJCHIIJJJIJJJJJIJJ
@2057425/1
gcctcttgtatgcgaaggtgttgaggcgcttgtggtggtgcacgcgcttg
+2057425/1
CCCFFFFFGHHHHJIIIJFGHHIHIJJJJJJJJJJIIJHIJJJJJJHFFD
@2057474/1
gtgcggagataatattttaaagtatagagaagccccagaaatttcgcacg
+2057474/1
CBCFFFFFHHHHHJJJJJJJJJFHIJJJJJJJJJJJJJJJJJJJJJJJJJ
@6613236/1
cgggtgaggatgcactacatttccgtccatcattttgtcaacgaactctt
+6613236/1
BCCFDFDFHGHHHJJJJJJJJJJJJIJJJJJJJJJJJJJJIJJJJJJJJJ
@531368/1
gcacagaatagtcgcgtgtgatgccgcttttgcaccacaataaacgtgat
+531368/1
CCCFFFFFHHHHHJJJIJIJJJJJJJJJJJJJJJJJJJJJJJJJJJIJJJ
@531562/1
cggcacctccgacactgaggtcacggtactcgcggtacatgttgtgtaca
+531562/1
@@@DFFFFHHHHHJGJJIJJHIIJJJFHIJJIIJIIIIIJJIIJJJHHHH
@7117537/1
tggcgttgatgtcgcaagatagtgagacattcactttttagtcataatct
+7117537/1
CCCFFFFFHHHHHJJJJJJJJJHIIIIIIJJJJJJJJJJJJJJJJJJJJJ
@2057789/1
ggtgcacgcgcttgggcagagggaatctgattgtgctgttgtggaactgc
+2057789/1
BCBFFFFFGGHDHIIIGJIHIJJGIIJGIJFIJ<FHJJHIIHHIJGGGGG
@2057792/1
ggtgcacgcgcttgggcagagggaatctgattgtgctgttgtggaactgc
+2057792/1
CCCFFFFFGHHHHJJJIJJIIJJHGIIJJI>GHHBHHJJIGHHFGGGJGE
@3573891/1
gttcaaattcaaataaaatcactctgcaatcctgcctcacatgattcatc
+3573891/1
@@@FFFFFHHHGFIIGGHJIIJJJJJJEFFFEFEFHGIIIJGGHJJJJIJ
@6111021/1
attcgactgatccggtgagggatgcgtgacgtcagcccctacgatcatca
+6111021/1
@BCFFFFFHHHHHJJGHIJJJJJJJJIJJIJIJJJJJJJJIJJJJJJJJJ
@5597531/1
gcaaagataagatgaagaagaggagcaaatggaaaaaaaaattggtgaaa
+5597531/1
CCCFFFFFHHHHHJJJJHJJHJJIIJJIIJJJHJJJIJJJGHHIJFHIJJ
@5096985/1
gttggaatgattctggtgggttgtcctgcagagcttgccacatcttgtaa
+5096985/1
CCCFFFFFHHHHHIJIHIJJHIJJJJJJJJIJJIJJJJJJJJJJJJIJJI
@4081963/1
ccttagctgcggaatgcttagcttccttcttagagcgtcccgtacccata
+4081963/1
CCCFFFFFHHHHHJJJJJJJJJJJJJJJJJJJJIJJJJJJJJJIJJJJJJ
@5597796/1
aaaatgaaaaaatatgactggctatgccatgattataatatacattaaaa
+5597796/1
CCCFFFFFHHHHHIJJJJJJJJJJJIJIJJJJJJJJJJJJJJJJJJJJJJ
@7628495/1
gggaagtggtgataaagataagtataggctcaaaacctaacgacatcaat
+7628495/1
@CCFFFDDHFFHHJJJJJJJJJFHJJIJJJJIJJJIJJJJJJJJIJJJJJ
@5097529/1
gcgtttcaaaacaattcattttaggttcaagttaaccgcaatgttggagc
+5097529/1
CCCFFFFFHHHHHJJJJJJJIJJJJFHHHIIIJJJJJJJJJJIJIIJGII
@5097592/1
tcttcttgaacttcttcaattgacgcaagaagtaccagaaacgggactta
+5097592/1
CCCFFFFEHHHHGJIJJJJIJJGIIEDBGCHJJJ@CHIHBHIIIDBFFGH
@2565334/1
cgggccgcgactccgccctcttcctcgggttggaatgattctggtgggtt
+2565334/1
@@@FAADDHHHHFIJJJJJJJJJJJJJJJGEBFHHFHFFFFFEFECAB@@
@3069179/1
ctgcaacttggccaggttagggccaacagattgtttgagatgtttgtgaa
+3069179/1
@CCFFDDEHFHBF@FHFGIGIIJDHIIGI>EAGFEGGEHJIJJIIEHGDC
@3574720/1
gtcacggtagcactgagtgacggcacctccgacactgaggtcacggtact
+3574720/1
CCCFFFFDDHFHHJJJJFHIJIJJJJJJJJJJJJJJGIIJFHIJJJDHHH
@7629205/1
ggcagtaatagtacaagtgaaaagtcacttgccgatggtagaataaggat
+7629205/1
CCCFFFFFHHHHHJJJJHIJJJJJHJJJJJJJJJIJJJFIIIJJJJJJJJ
@2565646/1
gtcttcttgaacttcttcaattgacgcaagaagtaccagaaacgggactt
+2565646/1
CCCFFFFFHHHHHJJJJJJJJJJJJJJJJJJJJGHJJJJJJJJJJJJJJJ
@3574855/1
ggtgttgaggcgcttgtggtggtgcacgcgcttgggcagagggaatctga
+3574855/1
BBBDDFFFHHGHHJJJHJJHJJIIJJJJJJJJJJJIJJJHHHHFFFFFED
@5098306/1
ggagcttggtacaaagcaaaggtcgggcagttcgtcaacaagacattact
+5098306/1
@?<?DDDDFHAD>EEFF@AFCBHHDE>GHEIIIEIEEEDDHCHEIGGCCG
@5098470/1
ctcctttcttttttggtggcttccccattttgacagcgtcttacttcacg
+5098470/1
??@DDDD?FFHADG@E<;B@GGCCE3BF@F>FH>CD9:DABCDEHABGI=
@3575341/1
gcgacaccttgtggctgtgacttgtagtcaaggtggagattttactatct
+3575341/1
CCCFFFFFHHHHHJJJJIJIJJJJIJJJJJJJJDGIJJGIJJJJJJJJIJ
@4083497/1
agggaatctgattgtgctgttgtggaactgcttcacctgtggccggcggc
+4083497/1
CCCFFFFFHHHHHJJJJJJJJJJJJJJJJJJJJJJJJJJJJJJJJJJJHF
@3070288/1
gtaagaaggtggcggccagaatctagacatgcacagctcttgcagccatc
+3070288/1
CCCFFFFFHDHHHJJIJJJJJJJJJJJJJJJJJJJJJJJJJJJJJJJJJJ
@3575619/1
tgcaaagttaaccatcttgtattcaaaagaaaacctagaatcactggttc
+3575619/1
CCCFFFFFHHHHHJJJJJJIJJJJJJJJJJJJJJJJJJJJJJIJJJJJJJ
@3070385/1
cacggtagcactgagtgacggcacctccgacactgaggtcacggtactcg
+3070385/1
CCCFFFFFGHHHHJJHIJJJJJJJJJJJIJJJJJJIJJHHJJJJHHJJJH
@3575799/1
ctcagatacaccgtcacggaatacaaatatcttcttcggcaatctgcctt
+3575799/1
CCCFFFFFHHHHHJJJJJJJJJJJJJJJJJJJJJJJJJJJJJJJJJJJJJ
@532254/1
gcaagaagtaccagaaacgggacttagccacaatctggtctggagagaag
+532254/1
CCCFFFFFHHHHHJJJJJJJJJJJJJJJJJJJJJJJJJIJJJJJJJJJJJ
@5599993/1
ctgtggccggcggcacgcagacgccttgatgacctccactttgatgatct
+5599993/1
BC@FFFFFHHHHHJJJJJJJJJJJHHHHFFFFFFEEDEEDDDDDDDEFDE
@4084217/1
attttctcatataacactttgacaggctgctgtgggatacggctggagaa
+4084217/1
;BBFFFFFHHHHHJJJJJJJJJJJJJJJJJJJJJJJHJJJJJIJJJ@D;F
@5600108/1
caatatattcgtgaaaaccgcatccaactcggatcagccgtttctg
+5600108/1
CCCFFFFFHHHHHJJJJJJJJJJJJJJJJJJJJJJJJJJJIJJJJJ
@13731/1
ctgacgcttagcaagtttcttagacttgccagttcccacttcacgacgct
+13731/1
CCCFFFFFHHHHHIIHIJJJJJJJJJJJJJJJJJJJJJJJJJJJJJJJJJ
@7631244/1
aggtgctgggcctcttgtatgcgaaggtgttgaggcgcttgtggtggtgc
+7631244/1
@BCDFFFFHHHHHJJJJIJJJJJIIJICFFHIJJJJJJJJJJJJIIIIII
@4591871/1
cttcaattgacgcaagaagtaccagaaacgggacttagccacaatctggt
+4591871/1
?@BFFFDFHHHHGIJIIJJIJIIJJJJIJJIJIJJJJJIIGIGHIJJJIC
@533112/1
aggcactagaaatatttcggcgatttaatttttttatgtttttattatgc
+533112/1
CCCFFFFFHHHHHJJJJJJJJJJJJJJJJJJJJJJJJIJJJJJJJJIJJJ
@7117999/1
gacttagccacaatctggtctggagagaagatcctcatcttgtatagagg
+7117999/1
CCCFFFFFHHHHHJJJJJIIIJJHJJJJJJJJJJJJJJJJJJIJJJJIJJ
@533419/1
gcaggttcaggcatctgcaccaagactggagctcctgctggagatgtggg
+533419/1
CCCFFFFFHHHHHJJJJJJJJJJJJJJJJJJJJJJJJJJJJHIDHIHHIJ
@1557071/1
agtgacggcacctccgacactgaggtcacggtactcgcggtacatgttgt
+1557071/1
@CBFFFFFHHHHHJJJJJJJJJJJJHIJJJJFHIJJJJJJHHHHHFFFFF
@2567699/1
cccataaagaactgtttgcctctcatgtcccatactccttgatttggtaa
+2567699/1
CCCFFFFFHHHHHIIJJJJJJJJJJJJJJJIJIJJJIJJJJIIJJJJHII
@7118181/1
ctgtgatctgtttcttggcatctatagatgtcggtggcgcacagggcacg
+7118181/1
CCCFFFFFHHHHHJJJJJJJJJJJJJJJJJJJJJIJJJJJJJJJJJJJJJ
@533661/1
ctcgggttggaatgattctggtgggttgtcctgcagagcttgccacatct
+533661/1
CCCFFFDFHHHHHJJJJJJJJHHJJHIJJJJJJJJJJJJJJJJJJJJJJJ
@1557365/1
gagagaagatcctcatcttgtatagaggaggcttgggctcgctctccgaa
+1557365/1
@@@DD?DDFHHGHJJJGIJJGHIGIGGIIIICCH:GHIHJGGGGEH@FBH
@14485/1
gtggcgttgatgtcgcaagatagtgagacattcactttttagtcataatc
+14485/1
@C@DBADDFHFFHGIIIIFIIBHCFGHGEHIIGIGGGHGHIIFFHIGIGG
@4592585/1
taacattatcatcgttctcagcatggtaagaaggtggcggccagaatcta
+4592585/1
CCCFFFFFHGFHHJIJJJJJJJIJJJFHIIJJJJHIJIJJJJJJJIIGII
@4592990/1
ccgcaatgttggagcttggtacaaagcaaaggtcgggcagttcgtcaaca
+4592990/1
CCCFFFFFHHHHHJJJJJJHHIJJJJJJJIJJHHIIJJJJIIJJIJJJJJ
@1558090/1
cttgaacttcttcaattgacgcaagaagtaccagaaacgggacttagcca
+1558090/1
CCCFFFFFHFDHDDFGHIFIEGGGIDHGFFFGGICHFHIGIJIGHHJGII
@6111190/1
ataagcatagaatgttcgacgtggttctttaatttgacataactttttta
+6111190/1
CCCFFFFFHHHHHJJJJJJJJJJJJJJJJJJJJJJJJJJJJIJJJJJJJJ
@7118946/1
gtcgtaagcgcatgccgtgtttttaaatgcggggaagttgcaaaaagtat
+7118946/1
CCCFFFFFHHHHHJJJIEGGIJJJJJJJJJJJJJHHHHHHFFFFFDD@CE
@4593648/1
cttggttgaacggaactccaatcctttactcgaatagtcttttctaactt
+4593648/1
CCCDFFDDHHHHHJIJJJJJJJIJIJJJJJJJJIJGGHIIIIGFHGJHGI
@1558522/1
ggagagaagatcctcatcttgtatagaggaggcttgggctcgctctccga
+1558522/1
@@@D=ADDHFFHHIE@GFCGGHHHBHHG@GBCBEHHFDDEB@GH@GB844
@1558609/1
ctgtggccggcggcacgcagacgccttgatgacctccactttgatgatct
+1558609/1
BCCFFFFFHHHHHJJJJJJJJJJJHHHHFFFFFFEEDEEDDDDDDDEFDE
@6614699/1
tcgcaagatagtgagacattcactttttagtcataatcttcagatactcc
+6614699/1
7@@DDDDDHHFCDEFHIIIGIGIIEIIEIIBHIGHHGIIIGGEGGGIIII
@7119284/1
tatgtctatcggctccgatttgtcgtcccaaggaaactccttgttaagtc
+7119284/1
CCCFFFFFHHHHHJJJJJJJJJIJJJJJJJJJJJJJJJJJJJIJJJJJHH
@6111717/1
gcgaaggtgttgaggcgcttgtggtggtgcacgcgcttgggcagagggaa
+6111717/1
CCCFFFFDHHHHHJJJJJJJJHIJGIJGIJJJJJJJJJJJHHHFFFFDDE
@1042098/1
gtgtacatttcgagagaacaaattacattcacttgacatcataatacgat
+1042098/1
BBCFFFFFHHHHHJJIJJJJJJJJJJJJJJIJJJJJJJJJJJJJJJJJJJ
@1558847/1
ggcgcttgtggtggtgcacgcgcttgggcagagggaatctgattgtgctg
+1558847/1
BC@FFFFFHHHHHIHHIJJJJJJJJJJJJIIIIJJGHJJJJJJJJIJJJG
@7119489/1
gccagatgccaaagttcttgatcttcactgggctcttctctgggatttcc
+7119489/1
@<@BDD?AFDDB?EHBGBAIGIIGHCHGI<FH@BFDHBBDGHGBBGGIBB
@6112062/1
cttctttctagtgcctgataagcccagacctagcccaaattcttcttctt
+6112062/1
CCCFFFFFHHHHHJJJJJJJJJIJJJJJJJIJJJJJJJJJJJJJJJJJJJ
@14680/1
gggaatctgattgtgctgttgtggaactgcttcacctgtggccggcggca
+14680/1
CCCFFFFFHHHHHJJJJJJJJIJJJJJJJJJJJJJJJJJJJJJJJJJHFD
@14757/1
ccggcgtcattcgatatcttctgtagctgctgtgtgaagttcttcaaagc
+14757/1
CCCFFFFFHHHHHJJJJJJJJJJIJJJJJJJJJJJJJJJIJJJJJJJJJI
@4084279/1
ggcacagttcctcgacgagcaagtagttcttgaagcacagacacaggtgt
+4084279/1
?@@A?DADF>FHHG<?@:FGGDGEAGEA?FDH4D:<DGGIGHCG@BC=B=
@4594724/1
ctgatcagccggagcagctccggtaagtttgtcgagtagagccttagctg
+4594724/1
CCCFFFFFHHHHHJJJJJJJJJJHIIJIIJJJJJIJFHIJJJJJJJJIJJ
@6615488/1
ctgtacagttagaaatgttacaacctctatactttgcattaaaataatgc
+6615488/1
@BCFFFFFHHHHHJJJJJJJJJHJHHIGGIGIIJJIIGIIJJJGIJIIIJ
@15454/1
gcaaccactaattccagtgataaattcactctagcacgtagttctcagct
+15454/1
CCCFFFFFFHFHHHHIGHGGIJJJJJIJJJJJJIJJJJJJJIJJJJJJJJ
@4084812/1
agcactgagtgacggcacctccgacactgaggtcacggtactcgcggtac
+4084812/1
CCCFFFFFHFHHHJJJJJJJJJJJJJJJJJJJIJJJJJHIJJJJJJHDFF
@7631406/1
tatcaagtggcttggtaggatccaagttgaaatctttgaccatggcatca
+7631406/1
CCCFFFFFHHHHHIJEEEGHCHIGHIHHGHGI@GGIJAGHJIGEHEEHIJ
@7120701/1
gtcccgtacccatagcaacaagatcagcgactgtcacacggtagcggaag
+7120701/1
@@??DDDDFHHHHIGEHGEDGHHIIDGCEIGIIGGFIIEHFGGHGIIGEH
@7631544/1
ttctcttgtccattaacagcatcagctgttatatcagatgtgaagtcttc
+7631544/1
BBCDDDDFFFHHHHIHJJJJJIHIJJHHHHHHHHIJJJIJEHGIJ?DGII
@6616247/1
gtccatcacaagaagttatttgttcaaataacttattaaaattaatatgc
+6616247/1
CCCFFFFFHHHHHJIGIIJJJJHJJJIJJIJJJJIJJJIJJJJJIJJJIH
@15880/1
atcattttgtcaacgaactcttctgaagtatttgtttacaagacaacaca
+15880/1
CCCFFFFFHHHHHJJJJJJJJJJJJJJJFHIJJJJJJJJJJJJJJJJJJJ
@15901/1
cacagttccagtctcaggcacattgccattagtagactgatcagccggag
+15901/1
CCCFFFFFHHHHHJJJJJJJJJJJJJJJJJJJIJJJJJJJJJJJJJJJJJ
@6113746/1
tggatggagtgagcacgggctctgtgcctggctcccatgtcacggtagca
+6113746/1
CCCFFFFFHHHHHJJJJJJJJJJJJJJJJJJJJJJJJJJJJJJJJHIIJJ
@4085220/1
gtcctgagccatagcaaacagccactggcaatgtggatagctggacaagg
+4085220/1
CCCFFFFFHHHHHJJJJJJJJJJJJJJJJJJJJIJJJJJJJJJJJJJJJJ
@16092/1
ctgcacttggtggtccacaaacattataatagcgttgtctaacgtcggat
+16092/1
@CCFFFFFHHHHHJJJJJJJJJJJJJJJJJJJJJJJJJJJJJJJHIJJHI
@16165/1
gtcacggtactcgcggtacatgttgtgtacacctgagcgagactcataac
+16165/1
CBCFFFFFHHHHHJJJHHJJJJIJJIJIIJFHGHIJJJJJJJJJJJJJJI
@5099641/1
ctcggacatttcaattttatttagttggtcttggttgaacggaactccaa
+5099641/1
CCCFFFFFHHHHHJJJJJJJJJJJJJJJHIJJJIIJJJIJJJJJJJJJJJ
@5099671/1
ggcgcacagggcacgcttgcgcatgacatctatacatgccattggcgttc
+5099671/1
@@@FFAFFBDBFHGGEHIGGEGFHIIGHGFDBHFBDBDHIEGIICGHFHI
@3071777/1
gcttattgtttcgatcttgttatacgcaaaacaaactcgtactaaggcct
+3071777/1
CCCFFFFFHHHHHJJJJJJJJJJJJJJIJJJJJJJJJJJIHIJJJJJJJI
@6114379/1
gtggaactgcttcacctgtggccggcggcacgcagacgccttgatgacct
+6114379/1
CCCFFFFFHHHHHJJJJJJJJJJJJJJJJJJJJHHFFFDDDDDDDDEDDD
@534381/1
cgtcaaagcatttattgtggccgctctaggcagcaaacagttcattcttg
+534381/1
C@CFFFBDDAHHFIEFFF@GCBCDFHGDEHI?GABGH?BGHHIAGGGEHD
@1042435/1
cacgtagttctcagcttccctgcaaagttaaccatcttgtattcaaa
+1042435/1
CCCFD?DDHHHHHGGCHGIIGIHJJJJAFEHIIIIJJJIDHGHG@@?
@5100161/1
gcgacaccttgtggctgtgacttgtagtcaaggtggagattttactatct
+5100161/1
CCCFFFFFHHHHHJJJJIJIJJJIHIJGIHJIJCHIHJIJJJJIJJJJJJ
@7121761/1
gtaggtgctgggcctcttgtatgcgaaggtgttgaggcgcttgtggtggt
+7121761/1
@@@DDDEDHDA?FGIGIGGIGGGIIGIHD:CDFFEGHDGGFAF@CFCAGA
@3072411/1
ctgtgatctgtttcttggcatctatagatgtcggtggcgcacagggcacg
+3072411/1
CCCFFFFFHH?FHIJIJIIJIJIJJJIJJJIIJJJJJJJJJJJJJJJJJJ
@4086137/1
cctttatacatttcggcatggcgatcatgtcgatggcttggtttattccc
+4086137/1
BCCFFFFFHHHHHJIJJJJJIJIJJJJJJJJJIIJJJJJJIHHJJIJJII
@534799/1
cttgattttataatttagagacacgtgtacatttcgagagaacaaattac
+534799/1
@CCFFFFFHHHHGIJJJHGHEGGGIJIJJIJJJJJJIIIJJIIJJGIJJJ
@2569328/1
cggcattccggcgtcattcgatatcttctgtagctgctgtgtgaagttct
+2569328/1
@?@FADDDHDDAFEGEGFFFBDDGGGHIECFGHHGGEGFDFHIIEHIIHI
@7122111/1
ccttgttgttaagaggtgttacctgcaacttggccaggttagggccaaca
+7122111/1
CCCFFFFFHHHHHJJJGHHIJJJJJJJIJJJJJJJJJJGHIHIJJJJJJJ
@3576101/1
ctttgcagcttttgacagagcgggagccgtacagacggagtagcgagccc
+3576101/1
BBCFFFFFHHHHHJJJJJJJJJJJIJJJJIJJJJJJJJIJFHIJJHHFFD
@5601019/1
gggaattttgtttggtatctgataccgacacatggtaggctccatggatt
+5601019/1
BCCFFFFFHHHHHJJHIJJJJJJJJJJJJJJJJJJHIJJJJJJJJJJIJJ
@3576789/1
ctcatcttgtatagaggaggcttgggctcgctctccgaagggagcttgcg
+3576789/1
CCCFFFFFHHHHHJJJJIJJJJJGGIIJJJJJJJJJJJJJJJIJJJJJJJ
@3576801/1
gcacagacgaacagacaaacagacaaacagacaaacagacaaacagacaa
+3576801/1
CCCFFFFFHHHHHJJJJJJJJJJJJJJJJJJJJJJJJJJJJJJJJJJJJJ
@7634139/1
cgtttagcagcttcatccagaggcaagcgctccaagttgcttggaggctt
+7634139/1
CC@FFFFFHFHHHJGGGHIGCGGIIJIJJIGDGIJC?GEGIJJJIIDIJI
@2061138/1
atcgttctcagcatggtaagaaggtggcggccagaatctagacatgcaca
+2061138/1
CCCFFFFFHHHHHJJJHIIJJJJJFHJJJJJJJJJJJJJJJJJJJJJJJJ
@3577066/1
cgggcgtcgggtcacattacatactctgtatttcctcttcatggtgccac
+3577066/1
CCCFFFFFHHHHHJJJJJJJJJJJJJJJJJJJJJJJJJJJJJJJHIJJJJ
@4596512/1
tgtatattatcacgagatatggtgtgtctatattaccatttcgtacaaac
+4596512/1
CCCFFFFFHHHHGJFJJJJJJJHHHIIJJJJIGJJJIIJJJJJIJJJIIJ
@4596534/1
ggatagctggacaaggcactggcaacgaccaatcatggacttttcttcaa
+4596534/1
CCCFFFFFHHHHHJJJJJJJJJJJJJJJJJJJJJJJJJIJJJJJJJJJJJ
@4596630/1
ccagaggcaagcgctccaagttgcttggaggcttgggcctgttttggtag
+4596630/1
CCCFFFFFHHHHHJJJJJJJJJJJJJJJJJJJJJJJJJJJJIJJJGJFHG
@6617946/1
tatttgtctgtagtggtcctgctgtttcgtatattctaaattggtttcgt
+6617946/1
CBCFFFFFHHHHHHIJHHJJJJJJJJJJJHJJJJJJJJJJJJJJGHIJJH
@536572/1
gtgcctctgtaggagtttcgggctcgggtttactagcctcctccttagaa
+536572/1
CCCFFFFFHFHHHHIGHJJJJJJJJJJJGHJJIJJJJJJJJJJJJJJJIJ
@537141/1
ctgggcctcttgtatgcgaaggtgttgaggcgcttgtggtggtgcacgcg
+537141/1
CCCFFFFFHHHHHJJJJJJJJJHGHIJJJJJJJJJJJJJIJJHIJJJJHH
@1561517/1
cgggctctcaggcaggcaagatgggcatagtaggtaggcgtagggta
+1561517/1
CCCFFFFFHHHHHJJJJJJJJJJJJJJJJJHIJJGIJJJJGIJJJGH
@2062125/1
gtctgtttgtctgtttgtctgttcgtctgtgcgcgctaatctcagaaacg
+2062125/1
@@@DDD8A?FDFB<CEBF?CECC:A3AB@CFEFFIIII@BACFECF@BBD
@3577966/1
ggagagaagatcctcatcttgtatagaggaggcttgggctcgctctccga
+3577966/1
BCCFFFFFHHHHHJJJJJJJJIJJJJJJJJJJJJJIJJJJJIJJJJJJJH
@3578008/1
cttcagcagagtgcacacaatggtgaactggcgttcatgcggcaaacgcc
+3578008/1
CCCFFFFFHHHFHHIJJJJJJJIHJIJJJJJJJJJJJJJJJJJJJJJJJJ
@2062210/1
ctctagcacgtagttctcagcttccctgcaaagttaaccatcttgtattc
+2062210/1
CCCFFFFFHHHHHIJJJJJJJJJJJJJJJJJJJIIJJJJJJJJJJIIJJJ
@4597787/1
ggcgagtcctccttcagccaggccggggaacatgcggaacaaatgtatgg
+4597787/1
CCCFFFFFHHHHHJJJJJJIJJJJJJJJJJJJJJJJJJIJJHHHHHHFFF
@3578169/1
cgtagaaaagtgctgtctgtacattgaaaataaaaataaaaaaaatagca
+3578169/1
BCBFFFFFHHFFHJIIJJJJJJJIIJJJJJJJJJJJJIJJIJJJJJJJJJ
@3578189/1
gcgtgatgaggttcaccaagctagtggcgttgatgtcgcaagatagtgag
+3578189/1
BCCFFFFFHHHHHJJJJJJJJJJJHIJJJJJJJJJJJJJJJJJJJJHIII
@3578418/1
accattcatttccccagtattattgaaccacatctcgggatgtagtctcc
+3578418/1
@@@DDDDBHHDH>FHEE2ACCHG?HIEBFGDHHDFHDAHIGHIICFDGHI
@3578454/1
gctgatccgagttggatgcggttttcacgaatatattgtgggatgcttaa
+3578454/1
CCCFFFFFHHHFHIHJJJJIJJJIIIGGIJGIIIIIJJDEHGGIJJJJIH
@1562494/1
gttctcagcatggtaagaaggtggcggccagaatctagacatgcacagct
+1562494/1
@@CFFFFFHGHGGGHIJJJJIEEGHIIGHJJJJJJJJJJJJIJJIJJJJJ
@5603331/1
ggtatacgcgaatttcgtttgagataaaaatgaataaaaataataacata
+5603331/1
BCBFFFFFHHHHHJJJJJJJJJJJJJJJJJIJJJJJJJJJJJJJJJJJJJ
@2570092/1
ggaggcttgggcctgttttggtagcggcggcgcggtccgtgaggagcatg
+2570092/1
CCCFFFFFGGHHHJJHIJJJJHIJJJJIJJBDB@B8;B@28<@B8?<?AC
@6115853/1
agcaagtagttcttgaagcacagacacaggtgtcttcaacggaagagatt
+6115853/1
<BBFFFEFHHHHHJJJJJJJJJJJJJJJJJHHIJJJJJJJJJJJJJJJJJ
@6115894/1
gcaagaagtaccagaaacgggacttagccacaatctggtctggagagaag
+6115894/1
CCCFFFFFFHHHHJJJJJJJJJJJJJJJJJJJJJJJJIGFHIJJJJJJJI
@6116021/1
ggtatctgataccgacacatggtaggttccatggatttaggagcacgtgc
+6116021/1
CCBFFFFFHHHHHJJJIJJJJJIIJJGIIJIJJJIJJJJHIJJJJJJIIJ
@6116067/1
cagtggtcttcttgaacttcttcaattgacgcaagaagtaccagaaacgg
+6116067/1
CCCFFFFFHHHHHJJJJJJJJJJJJJJJJJJJJJJJJJIJJJJJIJJJJJ
@16681/1
gtggaactgcttcacctgtggccggcggcacgcagacgccttgatgacct
+16681/1
CCCFFFFFHHHHHJJJJIJGGHIIJJJJIJJJJHGFFFDDDDDDDCDCDD
@4086993/1
gtcgtcttctacttctgcttctggcacatcaggagaagttggctcctcaa
+4086993/1
CCCFFFFFHHHHHJJJJJJJJJJJJJJJJJJJJJJIIJIIJJJJJJJJJJ
@7122506/1
gtggcgttgatgtcgcaagatagtgagacattcactttttagtcataatc
+7122506/1
BBBFFFDFHGHHHIJJJJJJJIJEHIJJIIJJJJJIJJJJJJIJJJJJIJ
@16834/1
gcaagaagtaccagaaacgggacttagccacaatctggtctggagagaag
+16834/1
CCCFFFFFFHHHHJJJJJJJJJJJJJJJJJJJIJJJJJIJJJJIJIJGII
@4087255/1
gcccgtcgcaccagattattgatttctctttccctgtcgggagcggagcg
+4087255/1
CCCFFFFFHHHHHJFIJJJJIGIJGIJJJJJIJJJJIJIGJJJJJIHEFF
@3074372/1
gccgtttgtaacagcgctctttgcttgaacacgtagccaatcttattctc
+3074372/1
CCCFFFFFHHHHHJJJJJJJJJJJJJJJJJJJJJJJJJJJJJJJIJJJJH
@17186/1
gtacgaatgtgctcttgaggtacttgaacatgggctccacttggtcaggc
+17186/1
?=@DD?BDBHDHHHGI@EDGADFHIIIIIIH>@@DEGGHIIGIIBBB>GH
@6117025/1
cagggatcttgccgtcattgcagacggtgtggtagcgggtcggacgagcc
+6117025/1
CCCFFFFFHHHHHJHIJJJJJJJJJJJCGCGIBDHIJJJHIIJHHFDDDD
@4087830/1
ctccaatcctttactcgaatagtcttttctaacttgaacagtgcgatgtt
+4087830/1
CCCFFFFFHHHHHJJJJJJGGHHJJJJJJJJJJJJJJJJJJJJHHIJJIJ
@7123345/1
gttcccacatcaggatgtggattttaatgttattattacagcatacataa
+7123345/1
CCCFFFFFHHHHHJHJJGIJJJJJJJJJJIJJJJJJJJJJJJJJJJJJJI
@3075420/1
ctcgacgagcaagtagttcttgaagcacagacacaggtgtcttcaacgga
+3075420/1
CCCFFFFFHHHHHFHIHIIJJJJJJJIIIJJJJJJJJHIIJJJJJJJJJI
@2571610/1
ctgggcctcttgtatgcgaaggtgttgaggcgcttgtggtggtgcacgcg
+2571610/1
CCCFFFFFHHHHHJJJJJIHHIFHHHJJJJJJJJJJIJJJJJIIJJJJHH
@7635840/1
agcaaatggaaaaaaaaattggtgaaaagaatcacaagtaagatactgca
+7635840/1
CCCFFFFFHHHHHJJJJJIIIJFHGJJJJJJJJJJJJJJJJJJJJJJJJJ
@4598473/1
cagtggtcttcttgaacttcttcaattgacgcaagaagtaccagaaacgg
+4598473/1
CCCFFFFFHHHHHJJJJJJJJJJJJJJJJJJJJJJJJJGHIJJJJJJJJJ
@1564105/1
atagtattatgtttatcggcaatttcttcaagttgggcttggtaaggcct
+1564105/1
@@BFDFFFFHHHGJJJJJJIIJIIJGIIJJIJGIJIIGJJIGIJJJJJGG
@6118208/1
atctgcaccaagactggagctcctgctggagatgtgggtgtagctttaag
+6118208/1
CCCFFFFFHHHHHJJJJJJJJJJJJJJJJIJHJJJJJJFGHJJJJJJJJI
@6118256/1
accaaatttcaaccaaatccgtcaaatagttgcggagattaatggtataa
+6118256/1
@@BFFFFFHFHHHIIIJIJJIIIJIIJIJFHGGIJFHFHHIGGHIHIGJI
@6118408/1
ggatgcgtgacgtcagcccctacgatcatcactgccgtgtcctttataca
+6118408/1
CCCFFFFFHHHHHJJJJJJJJJJJJJJJJJJJJJJJJIJIJJJJJJJJJJ
@6620233/1
ccgattgacatgaaacaaacactaaatgtaaatttaagcatcccacaata
+6620233/1
CCCFFFFFHHHHHJJJJJJJJJJJJJJJIIJJJJJJJJJJJJJJJJIJJJ
@1564637/1
atgaaacgcgagtggggccgtcagaacctgatagaaacggttggcgttag
+1564637/1
CCCDFDFFHGHHHIJGBHGGHIJJJIJJJJEGIJJJJJIIJHHFFFDDDD
@2064283/1
ctggagagaagatcctcatcttgtatagaggaggcttgggctcgctctcc
+2064283/1
CCCFFFFFHHGGHIIJJJJJJJJJJJJIJJIIIJJJJGI<GFHGFGHHEI
@3580118/1
tcttggttgaacggaactccaatcctttactcgaatagtcttttctaact
+3580118/1
CCCFFFFFHHHHHJGGJIIIJJJJJJJJIJJIJIIGIJHBDIIJJJJJJJ
@7125061/1
ctcagatgcaatttcttgcaagaattgcacaaagttgaagtccttgttgt
+7125061/1
@@@DD??DFHDDHGGIIDEEAG@?FHIGHFHG>??GHGIGCF>GCHB>FF
@1565159/1
tctggtgccttgggaagcctttgtgcgccacatcaatgttgataaaggct
+1565159/1
CCCFFDEFHHHHHJJJJJJJJJJJJJJJJJJIJJJJJJHIJJJIIJJIJJ
@6119351/1
gtggtgataaagataagtataggctcaaaacctaacgacatcaatcacca
+6119351/1
BCCFDDFFHHHHHJJJJHHJJJJJJJJJJJJJJJJJJJJJJJJJJJJJJJ
@1565422/1
gcgagaaagtctatcatgagaatctcttcgggatctttcatccttctcag
+1565422/1
CCCFFFFFHFHHHJJIJJJJJIJJJJJJJJJJJJJJJJJJJJJJJJJJJJ
@1565848/1
cagcatacataataaaattagaggaagtaggtgctgggcctcttgtatgc
+1565848/1
@CCFFFFFHHHHHIIJJJJJJJJJJJJIJJJIIJJJIJJJIJJJJJJJJI
@6120090/1
gtggtgcacgcgcttgggcagagggaatctgattgtgctgttgtggaact
+6120090/1
B@CFFFFFHHHHHJJJJJJJJJJJJJJJJJJJJJJHIIJJJJIJJJJJJI
@4601120/1
gccagatgccaaagttcttgatcttcactgggctcttctctgggatttcc
+4601120/1
BCCFFFFFHHHHHJIJJJJJJJJJJJJJJJIJJJJJJJJJJJJJJJJJJJ
@6120137/1
cttcagcagagtgcacacaatggtgaactggcgttcatgcggcaaacgcc
+6120137/1
CCCFFFFFHHHFHIJJJJJJJJJJJJJJJJJJJIJJJJJJJJJJJJJJJJ
@6120212/1
catacataataaaattagaggaagtaggtgctgggcctcttgtatgcgaa
+6120212/1
CCCFFFFFHHHHHJJJJJIJJIJJJJJJHIJJJJJJJJJJJJJJJJJJGF
@2065386/1
cctcgacgagcaagtagttcttgaagcacagacacaggtgtcttcaacgg
+2065386/1
@@@DDA<?FHFAFCHGGHIGI<FCCFGGGHIGEGCEGGBDHH9DBDFAEE
@5604085/1
tgcttacttggacctgatccagtttatcttggggaaatgaggagtcactg
+5604085/1
CCCFFFFFHHHHHJJJJJJJJJIJJJJJJJJJJJIJJJJJJJIJFHIJJJ
@2572350/1
gtttattttgtttttctctgtgatctgtttcttggcatctatagatgtcg
+2572350/1
BCCFDFFFHHHHHJJJJJJJJJIJJJJHIJJJJGGGIJGIJIIJGJIIII
@4601548/1
catctatccaaaaaaagccccgtttgcatatatgtcttgacatacatttt
+4601548/1
CCCFFFFFHHHHHJJJJJJJJJIJJJJJJJJJJJJJJJJJJJJJJJJJJJ
@1566581/1
gttcatatttgggcacagttcctcgacgagcaagtagttcttgaagcaca
+1566581/1
CBCFFFFFHHHHHJJJJJJJJJJJJJJJJJJJJJHIJJJJJJJJJJJJJJ
@2572554/1
gcaagaagtaccagaaacgggacttagccacaatctggtctggagagaag
+2572554/1
CCCFFFFFFHHHHJJJJJJJJJJJJJJJJJJJJJJJJJJJJJJJJJJJJJ
@18640/1
gttggagcttggtacaaagcaaaggtcgggcagttcgtcaacaagacatt
+18640/1
CCCFFFFFHHHHFIJJJJJJJJJJJHHJJJJJJIJJJIJJJJJJJJJJJJ
@5604465/1
caccagtggtcttcttgaacttcttcaattgacgcaagaagtaccagaaa
+5604465/1
CCCDFDFDBFHHHIIIGEFHEFFHGGAEDD@CF@@F@DFDDHGEGDFBBF
@1566898/1
gtggtgcacgcgcttgggcagagggaatctgattgtgctgttgtggaact
+1566898/1
@CCFFFFFHHHHHJJJJJJJJJJJJIIJJJJJJJJJJJJJJJJIJJJJJJ
@5604995/1
atatcgaataacatttattaaacaaattacataaagcatttaaataacta
+5604995/1
@CCFFFFFHHHHHJJJJJJJJJJJJJJJJJJJJJJJJJJJJJJJJJJJJJ
@1046502/1
cttttaaaaatacatcaggcaacatcttctttggtttttcaggggtaatg
+1046502/1
CCCFFFFFHHHHHJJJJJJJJJJJJJJJJJJJJJGHJJJJJJJJJFHIJJ
@5104337/1
gcctgttttggtagcggcggcgcggtccgtgaggagcatgctcgccatca
+5104337/1
CCCFFFFFHHGFDHIIIJJJIAEED=ADD=BBBDDDBDCDDDDDBDD@DC
@6621294/1
cttttgaacgccaatggcatgaatagatgtcatgcgcaagcgtgccctgt
+6621294/1
CCCFFEFFHHHHHIJJJJJJJJJJJJJJJJJJJJJJJJJIJJJJJJJJJI
@5605205/1
gtgcgatgttttacaagggcaggttgaactcacaccattcaatttaaaag
+5605205/1
CBBFFFFFHHHHHJIJJJJJJJJHIJJJJJJIJJJJJJJJJJJJJJIJJI
@5605222/1
gattgtttgagatgtttgcgaaactgcgacaccttgtggctgtgacttgt
+5605222/1
C@CFFFFFHHHGHIIJJJHIJJJJJJJJJJJJJJJJIJJJJJHIIJJIJF
@1046839/1
cctgcctcacatgattcatccacaaattccaacccttgcgtttgaaaaca
+1046839/1
@CCFDDEFHGHHFIJIJJJIHIIJJJJJJIJJJIJJJIIDHIHIJJJJJI
@5104813/1
gtgtacacctgagcgagactcataacgcagccagatgccaaagttcttga
+5104813/1
@@@DDEBDCDFABAGEAEGIIIIIIGIDHIGGIIIDH>BFEEHGGFHIII
@6621574/1
cttgtatgcgaaggtgttgaggcgcttgtggtggtgcacgcgcttgggca
+6621574/1
CCCFFFFFHHHHHJFGHIJJJJIJJJJJIJJJJJFHIJJJJJHHFFFFEE
@3077537/1
gccactggcaatgtggatagctggacaaggcactggcaacgaccaatcat
+3077537/1
CCCFFFFFGHHHGGIJIJJIJJJJHJJJJJIJJJJJJJJJJJJJJJIJJJ
@5105333/1
gcaagtagttcttgaagcacagacacaggtgtcttcaacggaagagattc
+5105333/1
CCCFFFFFHHHHHJJJJJJJJJJJJJJJJHHHJJJJJJJJJJJJJJJJJJ
@540228/1
ctcggatcagccgtttctgagattagcgcgcacagacgaacagacaaaca
+540228/1
CCCFFFFFHHHHHIJJJJJJJJJJJJJJJJJJJJJJJJJJJHHHHFFFFF
@3077938/1
cactgagtgacggcacctccgacactgaggtcacggtactcgcggtacat
+3077938/1
@CCFFFFDFHHHGJJJJJJJJJJJJJJIJJGIIJJJHHIJJJJJHHFFFF
@3581028/1
gtgctgttgtggaactgcttcacctgtggccggcggcacgcagacgcctt
+3581028/1
C@BFFFFFHHHHHJJJJJJJJIJJIHHIHIJJJIJEGGHFFDDDDDDDDD
@540638/1
accatcactcttatatgggcagcccgaacacggttaccgggaattttgtt
+540638/1
CC@FFFFFHHHHHJJJJIIIIIJIIIIJGIJIJIIIJJJEIJJJJJJGGH
@540745/1
agcaaatggaaaaaaaaattggtgaaaagaatcacaagtaagatactgca
+540745/1
@BBFFFFFHHHHHJJJJJIJJJGHIJJJJJJJJJJJJJHIJJJJJJJJJJ
@5106026/1
agataaaaatgaataaaaataataacataaacgagtagaaattatggtct
+5106026/1
CCCFFFFFHHHGHJJJJJJJJJJJJJJJJIJJJJJCDHIJJIJJGIJGGE
@540894/1
gctttacacgcatgaggtaatatttattgctctcctccgattattattat
+540894/1
CCCFFFFFHHHHHJIIJGIJJJJJJJJJJJJJJJJJJJJIJJJJJJJJJJ
@7638836/1
gcggttttcacgaatatattgtgggatgcttaaatttacatttagtgttt
+7638836/1
BCCFDFFFHHHHHJJJJJJJJJJJJJJJJJJJJJJJJJJJJJJJJFGFIJ
@7638849/1
gtttgtttcatgtcaatcggttcataaataaaaaagttatgtcaaattaa
+7638849/1
BBCFFDFFHHHHHJJJJJJJHIJJJJJJJJJJJJJIHIJJJIIIJJJJIJ
@3581526/1
gtagcactgagtgacggcacctccgacactgaggtcacggtactcgcggt
+3581526/1
CCCFFFFFHHHHHJJJJJJJJJJJJJJJJJJJJJHIJJJJHIJJJJJHFD
@7125959/1
catttcacgggtgcggctacgcattcgagattctcggcttggtgatctac
+7125959/1
CCCFFFFFHHHHHIJIIJJJIJJJJJIGJJJJJJJJJJJJGIEHIIIHHC
@3581619/1
atactttgtttcatttaaatttacgggctatgccatttatcctcgcacgt
+3581619/1
@BCFFFFFHHHHHJJJJJJJJJJJJJJJJJJJJJJJJJJJJJJJJJJJJH
@2065974/1
gccctcttcctcgggttggaatgattctggtgggttgtcctgcagagctt
+2065974/1
CCCFFFFFHHHHHJIFHJJJJJJJJJJJJJGGIJGGIIJJJJJJJIJFIJ
@541308/1
ctgcaaacatgccagttataaagcatagcccgaagtgctattggcacaca
+541308/1
CCCFFFFFHHHHHJJJJJJJJJJJJJIJIJJJJJJHIJJJJJJJJJJJJJ
@3582003/1
ccatcttgtattcaaaagaaaacctagaatcactggttcaaattcaaata
+3582003/1
C@CFFFFFHHHHHJJJJJJJJJIJJJJJJJJJJJJJHIJJJJJJJIGGHH
@3079197/1
caccacagttccagtctcaggcacattgccattagtagactgatcagccg
+3079197/1
CCCFFFFFHHHHHJIJJJJJJJJJJJJJJJJJJJJHIJJJJJJJJJJJJJ
@3079343/1
gaaccgattgacatgaaacaaacactaaatgtaaatttaagcatcccaca
+3079343/1
CCCFFFFFHHHHHJJJJJJJIJJJJJJJIIJHGIIIJJGIIJIJJJJJJJ
@1568131/1
atcaggacctgcaccatgcaccgccatgccatgtaccacgcctgggatgc
+1568131/1
@CCFDA??CFHFFHIIIIIIIIIIIGGGIIIIIIIICCHIHIIG?EAFH@
@3582660/1
atcttgtatagaggaggcttgggctcgctctccgaagggagcttgcggcc
+3582660/1
CCCFFFFFHHHHHJJJJJJJHIJJJIIJJJJJJJJJIJJGIIJJJIJHGF
@1568334/1
tgggcctcttgtatgcgaaggtgttgaggcgcttgtggtggtgcacgcgc
+1568334/1
CCCFFFFFHHHHHJJJJIJJJGHHIJIJJJJJJJJIJJJJJGHJJJJJHF
@3582718/1
tgtacattgaaaataaaaataaaaaaaatagcaggggttattgttatgtc
+3582718/1
CCBFFFFFHHHHHJJJJJJJJJJJJJJJJJJJJJJJJHIJJJJJJJJJJJ
@3080174/1
gagcgagactcataacgcagccagatgccaaagttcttgatcttcactgg
+3080174/1
CCCFFFFFHHHHHJJJJJJJJJJJJJJJJJJJJHIJJJJJJJJJJJJJJJ
@6121455/1
gttgaacggaactccaatcctttactcgaatagtcttttccaacttgaac
+6121455/1
CCCFFFFFHHHHHJJJJJJJJJJJJJJJJJJJJJJJJJJJJJJJJJJJJJ
@2574043/1
gggttttttaaactcatgttttcatggtaccaagttatgaatttttcaaa
+2574043/1
BCCDFFFFHHHHHJJJJJHIJJJJJJJHGIJJJJHIIJJJJJJJJJJJII
@1568794/1
cacagttccagtctcaggcacattgccattagtagactgatcagccggag
+1568794/1
@CCFFDFFHFGHGJIIIIIJJJJJJEGIIIIIGIIGGIJFHGGIIJJJIJ
@3583085/1
agcacagacacaggtgtcttcaacggaagagattccatttcccgtttagc
+3583085/1
CCCFFFDFHGHHHJAFHIJIJIIIIIFIHIJIGIFHGIHJGJJJHIJJJJ
@3080549/1
tattgttatgtcgatgtcgaacccaaaaatgtaattaactttttttttgt
+3080549/1
CCCFFFFFHHHHHJJJJJJJJJJJJJJJJJJGIJJJJJIIJJJJJJJJHH
@1047134/1
gtaatatagtttcttttttaattgttataaattcgtaattcgtagctttc
+1047134/1
BBBFFFFFHHHHHJJJJJJJJJJJJJJJJJHIJJJIJHHIJJIJJJJJJJ
@2067576/1
agcgtcccgtacccatagcaacaagatcagcgactgtcacacggtagcgg
+2067576/1
@BCFFFFFHFHHHJJIJJJJIJJIJJIJJJIJIJJIHHIIJJJIGHJIJI
@7127777/1
caggcataatgccatattcaaatgggaagtggtgataaagataagtatag
+7127777/1
CCCFFFFFHHHHHJJJJJJIJJJJJJJJJIJJHHJJJJJJJJJJJIIJJI
@1569600/1
ctgttgtggaactgcttcacctgtggccggcggcacgcagacgccttgat
+1569600/1
BCCFFFFFHHHHHJJJJJJJJJJJJJJJJJJJJJJHHFFFDEDDDDDDDD
@1047670/1
ccacagttccagtctcaggcacattgccattagtagactgatcagccgga
+1047670/1
CCCFFFFFHHHHHJJJJJJJJJJJJJJJJJJIIGIIJJJJJJJJJJJJJI
@1569885/1
cgatctttgattctgatctagtagctcgacagtggcatggaaccgctctg
+1569885/1
CCCFFFFFHHHHHJJJJJJJJJJJJJJJJJJJGIJJJJJJIJJJJJJJJJ
@7128292/1
gtgctgtctgtacattgaaaataaaaataaaaaaaatagcaggggttatt
+7128292/1
CCCFFFFFHHHHHJJIJIJJJ4IHJJJJJIJJJJJJJIJJJJJJJHIJJJ
@2575154/1
cagccagatgccaaagttcttgatcttcactgggctcttctctgggattt
+2575154/1
CCCFFFFFHHHHHJJJIJJJJJJJJJJJJJJJJJJJJJJJJJJJJJHIJJ
@4603373/1
gtagcactgagtgacggcacctccgacactgaggtcacggtactcgcggt
+4603373/1
CCCFFFFFHHHFDIJJJJJJJJJJJJJIJJJJJJFHJJJJJIJJIIJHFB
@1570351/1
tacacaaagtttcagcttaaaatacgtttaaaaaaaatttgtaccaaata
+1570351/1
CCCFFFFFHHHHHJJJJJJJJJJJJJJJJJJJJJJJJJJJJJJJJJJJJJ
@1570622/1
cagcgatactgggaacattcgactgatccggtgagggatgcgtgacgtca
+1570622/1
@<@?D8D?@FFHF??FDFEEHGBFGFEH?C>DFBBDH@?DBHBFFBEC;;
@4090729/1
cagacattaggataggatagaaaaggaaatagagaccagtaagagagtgg
+4090729/1
CCCFFFFFHHHHHJJJIJJJJJJJJJJJJJJJJJJJJJJHIJIJJJJBGH
@542313/1
ggctatgccattcatcctcgcacgttggcagtaatagtacaagtgaaaag
+542313/1
CCCFFFFFHHHHHJJJJJJJJJJJHJJJJJJHIJJJJIJJJJJGIJJJJJ
@20990/1
ctccgacactgaggtcacggtactcgcggtacatgttgtgtacacctgag
+20990/1
CCCFFFFFHHHHHJHIJJJJHIJJJJJJJHIGHIJIJJJIGHICBDGIIJ
@542458/1
ggcctcttgtatgcgaaggtgttgaggcgcttgtggtggtgcacgcgctt
+542458/1
CCCFFFFFHHHHHIJJJJJFHHHJJJJJJJJJJJJJHJJHIJJJJJHHFD
@7639274/1
catcaatttatcttcaaatgacgacaccacagttccagtctcaggcacat
+7639274/1
CCCFFFFFHHHHHJJJJJJJJJJJJJJJJJJJJJJJJJJJJJJJJJJJJJ
@7639386/1
aggtgctgggcctcttgtatgcgaaggtgttgaggcgcttgtggtggtgc
+7639386/1
BCCDFFFFHHHHHJJJJJJJJJJJJJJEGHHIHJJIJJJJJIJJGIJHII
@21273/1
gtggattttaatgttattattacagcatacataataaaattagaggaagt
+21273/1
BB@FFFFFHHHHHIJJJJJJJJJJJJIJJJJJJJJJJJJJJJJJJJJJJH
@21299/1
cagtactttagctttgacagtgtaaaacttctccgaaatctccaatccaa
+21299/1
@@@DDEFFHHHGHJJIGGGIJIHIGIIIJIJJIJJJIIGFHGFHGGGEFE
@6623485/1
gtgctgggcctcttgtatgcgaaggtgttgaggcgcttgtggtggtgcac
+6623485/1
CCCFFFFFHHHHHJJGGIJIJGHIJCFGHIHIIGIJJJJGHICHHBHGIJ
@7639637/1
ggggaagggttaggcaacctaatttcgtggattagtagctgtagcttcgt
+7639637/1
CCCFFFFFHFHHHJJJJJJJJJJJJJJGIJIJJJJIJJJJJJJJJJJJJH
@21445/1
tcctcgcacgttggcagtaatagtacaagtgaaaagtcacttgccgatgg
+21445/1
CCCFFFFFHHHHHJJJJIJJJJJHGJJJJIIJJJJJJJJJJJJJJJHJJJ
@21628/1
gaccaatcatggacttttcttcaatatccacataagtaacttcaaatgat
+21628/1
@?@DDD?=<A?<DEBBEBI>HHIHE>F@ECA?A??E?EDFFIII<??FGD
@7639983/1
cggcattccggcgtcattcgatatcttctgtagctgctgtgtgaagttct
+7639983/1
CCCFFFFFHHHHHIJJJJJIIJJJJJJJJJJJJJJJJJJJJIJJJJHIJJ
@543295/1
cccgtcgatgaccagcagaaggcgtgttaccgaccagagtagcaaccacc
+543295/1
CCCFFFFFHHHHHJJJJJJJJJJJIJJJJJJJJJJJJJJGIIJJJJJJJJ
@543696/1
cttgttgttaagaggtgttacctgcaacttggccaggttagggccaacag
+543696/1
CCCFFFFFHHHHHJJGGHIIJJJJJJIJIJJJJJIIIHHIIJJJJJJJJJ
@1049438/1
cccatgtcacggtagcactgagtgacggcacctccgacactgaggtcacg
+1049438/1
CCCFFFFFHHHHHIJJJJJJJJIJGHJJJJJJJJJJJJJJJJJJJIJJJJ
@4091883/1
agctgttccacttcatcatcagggatcttgccgtcattgcagacggtgtg
+4091883/1
@CCFFFFFHHHHHJJJJJJJJJJJIJJJJJJJJJJJJJJJJIJJJJFHHH
@22135/1
gccatgtaccacgcctgggatgccacccggcaccactcccgggtgaggat
+22135/1
CCCFFFFFHHHHHJJJJJJJJJJJJJJJJJJJJJJJJJJJJJJHJJIHHH
@1049555/1
ctgtatttctttggattttaatttagaaaattaaatgaagacttttattt
+1049555/1
CCCFFFFFHHHHHJJJJJJJJJJJJJJIJJJJJJJJJIJJJJJJJJJJJJ
@544214/1
ggaagtaggtgctgggcctcttgtatgcgaaggtgttgaggcgcttgtgg
+544214/1
C@CDFDEDHDHBFEHJIIIJJIJJJJJJIEGGIIGII@BDHHIIJGIE@D
@4604000/1
ctgttttggtagcggcggcgcggtccgtgaggagcatgctcgccatcagg
+4604000/1
CCCFFFFFHHHHHJJJJJJJIHFDDDDDDBBDCBDDDDDDDDDDBDDCDD
@1049883/1
ctttcctaggagtgactttcccgtttccaatctccaagacaggaggctcc
+1049883/1
CCCFFFFFHHHHHHIJIJJJJJIJJJJJJJJJJJJJJJJJJJJJJJJJJJ
@7641260/1
gcaagaagtaccagaaacgggacttagccacaatctggtctggagagaag
+7641260/1
CCCFFFFFDHHHHJJJJJJJJJJJJJJJJJJJJJJJJJHIJJJIJIJIII
@6624914/1
aggaactccaccaccgcgtcacccaggaactccagtcgttcattgtgctt
+6624914/1
@@@DDDDDDHFHHGII>HFHEIBFHIGGEHIGHAFIIGHIGHIIIIIIII
@6625112/1
gaatagtcttttctaacttgaacagtgcgatgttttacaagggcaggttg
+6625112/1
CCCFFFFFHHHHHJJJIJJJJIIJJHHHIJJJIJJJJJIJIJJIIJJFIG
@1050375/1
gtgcacaatatccgtgtcgaccactgtgcctggttccacgttatattgga
+1050375/1
CCCFFFFFHHHHHJIJJJJJJJJJJJIJJJJJJIIJJJJJIJJJJJJJJJ
@4092704/1
aatcagactatagttagtatagttataagactcagattgccatctcagaa
+4092704/1
@@@FDFEFHHHDHIIIIAIHGIHHGIJJIJJIGIGHEGIJIIJIIIIGGH
@4604801/1
ggagtgagcacgggctctgtgcctggctcccatgtcacggtagcactgag
+4604801/1
CCCFFFFFHHHHHJJJJJJJJJJJJIJJJJJJJJJJIJJJJIFGHJJJJJ
@7641755/1
cggtagcactgagtgacggcacctccgacactgaggtcacggtactcgcg
+7641755/1
BCCDFFFFHHHHHHGIJJJ6FHIJJJJJJJJJJJJJIJJJJJHHIJJJJH
@7641896/1
gtcctgagccatagcaaacagccactggcaatgtggatagctggacaagg
+7641896/1
CCCFFFFFHHHHHJJJJJJJJJJJJJJJJJJJJHIJIJJJJJJJIJJJJJ
@4092883/1
ggatggagtgagcacgggctctgtgcctggctcccatgtcacggtagcac
+4092883/1
BCCFFFFFDFHHHJJIIJJJJIJHIIJIIJJJJJJJIJHHIJJJ<FHJJJ
@7128764/1
ggaggcttgggcctgttttggtagcggcggcgcggtccgtgtggagcatg
+7128764/1
CCCFFFFFHHHHHJJHIJJJIHIIJJJJJJIFD@D=BBDAB??B>BCDDD
@4092923/1
ctcccatgtcacggtagcactgagtgacggcacctccgacactgaggtca
+4092923/1
CCCFFFFFHHHHHJGIJJJJJJJIHHIJJJIIIJJJJJJJIJJJIJJHHI
@4605110/1
ctggcaatgtggatagctggacaaggcactggcaacgaccaatcatggac
+4605110/1
CCCFFFFFHHHHHJJJJJJJGIJJJJJJJJJJJJJJJJJJJJJJJJJJJJ
@545358/1
gacgtcttccgctttcatcatctataggattgtttatcctgtcaactgaa
+545358/1
CCCFFFFFHHHHHJJJJJJJJJJJJJJJHJJJJJJJJIJJJJJJJJJJJJ
@3583485/1
tgcttcacctgtggccggcggcacgcagacgccttgatgacctccacttt
+3583485/1
CCCFFFFFHHHHHJJJJJJJJJJIJJJJJHHFFFDEEEEEDDDDDDDDDD
@6123608/1
gggcacagttcctcgacgagcaagtagttcttgaagcacagacacaggtg
+6123608/1
CCCFFFFFHHHHHJJJJJJJJJJJIJJJJJJJJIJJJJIJJJJJJJJJHI
@1570833/1
ccacagttccagtctcaggcacattgccattagtagactgatcagccgga
+1570833/1
CCCFFFFFHHHHHJJJJJJJJJJJJJJJJJJJJHIJJJJJJJJJJJJIJH
@1570888/1
catacataataaaattagaggaagtaggtgctgggcctcttgtatgcgaa
+1570888/1
CCCFFFFFBFHDHHHGGGABHHIG@@C>AFGHIGGIGBGCHIHIIIIGCE
@1570926/1
agagaagatcctcatcttgtatagaggaggcttgggctcgctctccgaag
+1570926/1
CCCFFFFFHHHHHJJJJJJIJJJJJJJJJJJJJHGIIJJIJIJJJJGIIG
@2068816/1
ctcagatgcaatttcttgcaagaattgcacaaagttgaagtccttgttgt
+2068816/1
C@CFFFDDADFFHGGEEEHB@HHIHCHE>CGIGHEHGIGF:::CFFDAHD
@5106682/1
caatcatggacttttcttcaatatccacataagtaacttcaaatgattgc
+5106682/1
B@@FFFFFHFHHHJJJJJJJJJJJJJJJJJJJJJJJJJJJJJJJJJJJJJ
@2575913/1
cccatttgatgctgacacgaaacactcggtccttaccctctccaggtaat
+2575913/1
CCCFFFFFHHHHHJJJJJJJJJJJJJJJJIIJJJJJJJJJJJJJJJFHJJ
@2576098/1
ctttcccgtttccaatctccaagacaggaggctccagtactttagctttg
+2576098/1
CCCFFFFFHHHHHJJJJJJJJJJJJJJJJJIJJJJJJIJJJJJJJJJJJJ
@5607467/1
gccagatgccaaagttcttgatcttcactgggctcttctctgggatttcc
+5607467/1
CCCFFFFFHHHGHJIJJJJJJJJJJJJJJJJJJJJJJJJJJJJJIJJJJJ
@7129907/1
ggttatcgtccaactcgacatggtgacacggcaggaccctgatgccgagc
+7129907/1
BCBFFFFFHHHGHJJJJJJIJJJHJJJJJJJIJJJEGIJJJIIIJJJIHF
@5107291/1
agtattcaggtgcccactacatcgagatggtaagcctttcattattagac
+5107291/1
=B@FFFFFHHHHHJJJJJJJJJJHJJJJJJIIJJJJJJJJJJJJJJJJJJ
@3083536/1
gcggccagaatctagacatgcacagctcttgcagccatccaacaggattg
+3083536/1
CCCFFFFFHHHHHJJJJJJJJJJJJIJJJJJJJJJJJJJJJJJJJJJJJI
@5107683/1
gtgctgttgtggaactgcttcacctgtggccggcggcacgcagacgcctt
+5107683/1
CC@FFFFFHHFFHJJJIFGECHGGIJJIGEIIGJGHIHEBEDBD??BDDD
@5607970/1
gcatccctagcatactaccgatatgcaatcccttctgcgccattgacatg
+5607970/1
CCCFFFFFHHHHHIJIJJJJJJJJJJJJJJJJJJJJJJJJJJJJJJJJJJ
@2069921/1
gcgctcatcgggaggtgtggcagcctccttgaccattttagatatttgtt
+2069921/1
C@CFFFFFHHHHFHICGGIJJJJIJJJJJJJJJJJJJJJJJJJJJJJIHI
@6125136/1
gtcccgtacccatagcaacaagatcagcgactgtcacacggtagcggaag
+6125136/1
CCCFFFFFHHHHHJJJJJJJJJJJJJJIJJJJJIJJJJJJJHIJJJJJHH
@2576956/1
gcttcacctgtggccggcggcacgcagacgccttgatgacctccactttg
+2576956/1
CCCFFFFFHHHHHJJJJJJJJJJJJJJJHHHFFDEEEEEEDDDDDDDDDD
@2577037/1
ctgtgcgcgctaatctcagaaacggctgatccgagttggatgcggttttc
+2577037/1
@@CDDFFFHFHGFIGIJIJHGIIJJJIJFGHIJBACFHDCGIIJJAEEED
@3585249/1
cttggttgaacggaactccaatcctttactcgaatagtcttttctaactt
+3585249/1
@@@DDDFFFFFDDEIHHD?FGHHEGHIEHIGDGHEIEGDGHGG<BGG?DG
@2577132/1
cagcatacataataaaattagaggaagtaggtgctgggcctcttgtatgc
+2577132/1
C@@FFFDEHDFDDHIIEHGGHEIGFDHACHHFHGHGF;?CGFBHGDBFFA
@5108289/1
gttgaatagaatctgtacacaaagtttcagcttaaaatacgtttaaaaaa
+5108289/1
CCCFFFFFHHHHHJJIJJJJJJJJHHJJJJJJJJJJJJJJJHIJJJJJJJ
@7130867/1
gctgggcctcttgtatgcgaaggtgttgaggcgcttgtggtggtgcacgc
+7130867/1
BC@FFFFDHFHHGIIHHIIGGGJFGFHIIGJIIJGIIHGG85@GGGIGHH
@2070251/1
atcaggatgtggattttaatgttattattacagcatacataataaaatta
+2070251/1
CCCFFFADHFHFHIJJIJIJJFHGIIJJJJJJJJJIJJIJJIJJIIIIJH
@23063/1
ggcgttgatgtcgcaagatagtgagacattcactttttagtcataatctt
+23063/1
CCCFFFFFHHHHHJJJJJJJJHIIJHJJJJJIJJJJJJJJHIIJJJJJJJ
@6125700/1
cagccagatgccaaagttcttgatcttcactgggctcttctctgggattt
+6125700/1
B@@DFFFFHHHHHJJJHIJJJJJIJJJJJJJJJJJJJJJJJJJJJJJJJJ
@1050629/1
aggatgtggattttaatgttattattacagcatacataataaaattagag
+1050629/1
@CCDFFDEHHHHHJJJJJJJJJJJJJJJJJJJJJJJJJJJJJJJJJJJJJ
@4605905/1
agaggagcaaatggaaaaaaaaattggtgaaaagaatcacaagtaagata
+4605905/1
CCCFFFFFHHHHHJJJJJJJIJGIIJJGHJJJJJJJJJJJJJJHIJJJJJ
@23338/1
tgttgaggcgcttgtggtggtgcacgcgcttgggcagagggaatctgatt
+23338/1
BBBFFFFFHHHHHJIJJHGGHHIJJJJJJJJJJJJJJJJJHHHHFFFFFF
@6626052/1
aataaaattagaggaagtaggtgctgggcctcttgtatgcgaaggtgttg
+6626052/1
@@BFFFFFHHHGHJJJJJJJJHIJJJJJJJJJJJJHJJJJJJHIJFHHIJ
@1573245/1
ggtacatgttgtgtacacctgagcgagactcataacgcagccagatgcca
+1573245/1
BCBFFFFFHGHHHIJJFGGHIJJJJJJJJJJJJJJJJJJJIJJJIIJJJJ
@6626103/1
gcagatgactgtgcatccttgctagtaagtcctgagccatagcaaacagc
+6626103/1
CCCFFFFFHHHHHJJJJJJJJJJJJJJJJIJJJJJJJJJJJJJJJJJJJI
@23560/1
cacagttcctcgacgagcaagtagttcttgaagcacagacacaggtgtct
+23560/1
CCCFFDDFHHHHHJJJJJJJIFHIIJJIJJIJJIJJJJJJJJJGIBFCFG
@6126445/1
cgggcagttcgtcaacaagacattactagctgagaatatttttttccgtt
+6126445/1
CCCFFFFFHHHHHJJJJJJJJJJJJJJJJJJJJJJJJJJJJJJJJJJJJJ
@6626377/1
cttgtatagaggaggcttgggctcgctctccgaagggagcttgcggccga
+6626377/1
@CCFFFFFHHHHHJJJJJIIJJIIJJJIIJJJJJIJJJJJIJIIJJHFCC
@4606542/1
cgtgaatataagtggcaaaggtagtaagtcagctgttccacttcatcatc
+4606542/1
@@=DDDDFHGHHFHIIJJJJJEHHHIJJJJJJJIJJJJJJJJJJIJJIJJ
@6626468/1
agtctatgcaagcttactataaaacaaaattaaaaactaaacgcgttaac
+6626468/1
@CCFFFFFHHHHHJJJJJJJJJJJJJIJJJJIJJJJJJJJJJJJJJJJJH
@2071320/1
caccatgcaccgccatgccatgtaccacgcctgggatgccacccggcacc
+2071320/1
CCCFFFFFHHHHHJJJJJJJJJJJJJJJJJJJJJJJJJJJIJJJJJJIJJ
@4606775/1
gccattagtagactgatcagccggagcagctccggtaagtttgtcgagta
+4606775/1
CCCFFFFFHHHHHJJJJJJJJJJJJJJJJJJJJJJHIJJJJJJIJJJJIJ
@1574324/1
ctgagccatagcaaacagccactggcaatgtggatagctggacaaggcac
+1574324/1
CCCFFFFFHHHHHJJJJJJJJJJJJJJJJJIJJJJJJJJJJJJJJJJJJJ
@1051770/1
gattttaatttagaaaattaaatgaagacttttatttgatcaaatatttt
+1051770/1
CCCFFFFFHHHHHJJJJJJJJJJJJJJJJJJJJJJJJJJJJJJJJJJJJJ
@6127439/1
ggagtgagcacgggctctgtgcctggctcccatgtcacggtagcactgag
+6127439/1
@@@DA?>?DHB?@::@BBFHCDBB:@D@@?DBBF<BFGGB?F@B@8BF3;
@6127687/1
gcacgtagttctcagcttccctgcaaagttaaccatcttgtattcaaaag
+6127687/1
CCCFFFFFHHHHHJJJJJJJJJJJJJJJIIJJJJJJJJJJJJJJJJJJJJ
@6127922/1
gtgagaagtgtgataatgtcataaagttgacaataatctataattacttt
+6127922/1
CBCFFFFFHHHHHJJJJJJJJJJJJJIJJJJJJJJIJJJJJJJJJJJJJJ
@24866/1
ggcctcttgtatgcgaaggtgttgaggcgcttgtggtggtgcacgcgctt
+24866/1
CCCFFFFFHHHHHJJJIJJCGHHJJJJJJJJJJIJJHJJHIJJJJJHHFD
@6128249/1
cagacaaacagacaaacagacaaaaaaaaagttaattacatttttgggtt
+6128249/1
CCBFFFFFHHHHHJJJJJJJJJJJJJJJJJJBFHIIIIJJJHIJJJJHEF
@7642640/1
cttgtggtggtgcacgcgcttgggcagagggaatctgattgtgctgttgt
+7642640/1
@@CDDDBADFFFD@EHGEHIGIED@@G?B;66D@FHI9<CD8@FHG@CE=
@7642643/1
gccagatgccaaagttcttgatcttcactgggctcttctctgggatttcc
+7642643/1
@@@DB?DDD?BFHIEHHBHFHIIGIIGHIC@GGIIIGIAHIBHIBDFGAG
@7642669/1
ccgcaatgttggagcttggtacaaagcaaaggtcgggcagttcgtcaaca
+7642669/1
CCCFFFFFHHHHHJJJJJJHIJJJJJJJJIIJHIJJJJJJIJJJJJJJJJ
@1052690/1
ggagcacgggctctgtgcctggctcccatgtcacggtagcactgagtgac
+1052690/1
CCCFFFFFHHHHHJJJJJJJJJJJJJJJJJJJJJJJHIJJJJJJJJFHJJ
@4093581/1
gccacaatctggtctggagagaagatcctcatcttgtatagaggaggctt
+4093581/1
@C@BDADDFDHBFHEGICGGCCF?AHHIII9CBHIGIIIIIABHGHGEGI
@7642895/1
ctcccatgtcacggtagcactgagtgacggcacctccgacactgaggtca
+7642895/1
CCCFFFFFHHHHHJGIIJJJJJJJHIJJJJJJJJJJJJJJJJJJJJJHHI
@7643025/1
cttgaacagtgcgatgttttacaagggcaggttgaactcacaccattcaa
+7643025/1
CCCFFFFFHDHHHIJJGGIJJJJJJJJJJJJHHJJJJJJJJJJJJJJJJJ
@7643085/1
acagcacctaatacaccgccgcttaaaagataggtaccgatgagcgcttc
+7643085/1
C@@FFFFFHHFFFIIBFHBDEGEHICGIGCHGIIIIIIEEIIDGGB@ABH
@1053045/1
gtgttgaggcgcttgtggtggtgcacgcgcttgggcagagggaatctgat
+1053045/1
B@@FFFFFHHHHHJJHIJIJJHIIJJJIIJJJIJJIIJJJHHGHFFFFFF
@4093836/1
ctccaattcaaccttatcattaccaatcggtaaaggatctcttgtataca
+4093836/1
CCCFFFFFHHHHHJJJJJJJJJJJJJJJJJIJJJJJJJJJJJJJJHIJJJ
@4093874/1
cttcaattgacgcaagaagtaccagaaacgggacttagccacaatctggt
+4093874/1
CCCFFFFFHHGHHIJJGHIHIHIIJEIJJJJJJIIJIGGGIDIGJIJIB=
@6128924/1
agtagactgatcagccggagcagctccggtaagtttgtcgagtagagcct
+6128924/1
?@BDFFFFHGHHHJJJJJJJIJJJJJJJJIJJJGIJJHIIJJJJIIIGHI
@4093994/1
gctaacgtcatagcgataaattttaagggacttaaattccatttccaaat
+4093994/1
CCCFFFFFHHHHHJJJJJJJJJJJJJJJJJJJJJJJJJJJJJJJJJJJJJ
@3585523/1
ctgggatgccacccggcaccactcccgggtgaggatgcactacatttccg
+3585523/1
CCCFFFFFHHHHHJJJJJJJJJJJJJJJJFHIJJIJIJIJJJJGJJJJJI
@7643463/1
ataagtaacttcaaatgattgctcagatgcaatttcttgcaagaattgca
+7643463/1
@B@FFDDFHHGHGJJJJJJIIJJJIJGBHJJGJIJJJJJJJJJJJJJJJJ
@2577492/1
gtgcacgcgcttgggcagagggaatctgattgtgctgttgtggaactgct
+2577492/1
BB@FFFFFHGHHHGJJJIGIIIFHJJJJJIJJGIJJJJIIHGIJJJJJJJ
@5108894/1
tcataacgcagccagatgccaaagttcttgatcttcactgggctcttctc
+5108894/1
CCCFFFFFHHHGHJJJJJJJIJJJIJJJJJJJJJJJJJJJIIJJJJJJJJ
@3585725/1
agtgtccattctcctcctgtatcttcacatacttcgttagcacctcgttc
+3585725/1
8BBFFFFFHHHHHJJJJJJJJJJJJJJJJJJJJJJJJJJJJJJJJJJIJJ
@547276/1
gtcactgaacttctcttaaacgactggattgattttgatgatttttttgt
+547276/1
CCCFFFFFHHHHHJJJJJJJJJIIJJJGIIJGIJJJJJJJIJJJJJJJJH
@7131442/1
gtgctgttgtggaactgcttcacctgtggccggcggcacgcagacgcctt
+7131442/1
CCCFFFDFHHHHHJJJJJJJJJJJJJIJJJJIJJJJJHHFECDDDDDDDD
@7643856/1
atagcaacaagatcagcgactgtcacacggtagcggaaggtggg
+7643856/1
@@@DDDABDFF;D<A?AECFGEGIIIAFFFG@GFEFIA@D..5;
@7643898/1
gtgctgggcctcttgtatgcgaaggtgttgaggcgcttgtggtggtgcac
+7643898/1
C@CFFFFFHHHHHJJJJJJJJIIJJEGHIJJJJJJJJJJHIJHIJIIJJI
@3586048/1
gccagagcgctagggcgaatacacgatctgctacatcaatcccagcatct
+3586048/1
CCCFFFFFHHHHHJJJJJJJJJJJJJJJJJJJJJJJJJGIHIJJJHJJJJ
@3085133/1
ctcttcctcgggttggaatgattctggtgggttgtcctgcagagcttgcc
+3085133/1
CCCFFFFFHHHHHIIJJJJJJJJJJJJHHIIHIJJJJJJJJJJJJJJJJJ
@7644223/1
gtcggcataacgggccgcgactccgccctcttcctcgggttggaatgatt
+7644223/1
@CCFDDD@FFHFFIJJEIIJGHIIGJJIHFCHHECEFFA;=>@CCACDCF
@7644233/1
gtcggatccgatgtaaaacattccaaaatcaacaactactaataaattaa
+7644233/1
CBCFFFFFHHHHHIIJJJJJJJJJJJJJJJJJJIJJJJJJJJJJJJJJJJ
@3085671/1
gcagagggaatctgattgtgctgttgtggaactgcttcacctgtggccgg
+3085671/1
CCCFFFFFHHHHHJIJJJJJJJJJJJJJJJJJJJJJJJJJJJJJJJJJJJ
@3085759/1
gtgaatcatgccctcaatctgcaccagttcatatttgggcacagttcctc
+3085759/1
BCCFDFDDHHHHHJIJJJJIJHIJJIIHIHJJJJJJJJJIJIJHGIIJJI
@6130427/1
gaacgccaatggcatgaatagatgtcatgcgcaagcgtgccctgtgcgcc
+6130427/1
CCCFFFFFHHHHHJJJJJJJIJJJJJJJJJJJJJJJJJJJJJJJJJJJJJ
@7644872/1
ctgttgtggaactgcttcacctgtggccggcggcacgcagacgcct
+7644872/1
CCCFFFFFHHHHHJJJJJJJJJJJJJJJJJJJJJJHHFFFDEDDDD
@6130679/1
cacagttccagtctcaggcacattgccattagtagactgatcagccgg
+6130679/1
@@<=DAAAAAC<<AEFBEFACGABABHHIEEFCCC9FFBFF99CGEA?
@5110397/1
ggggttgacatcggacttaatacaaggaaactgtttagactggttacatt
+5110397/1
BCCFDFFFHHHHHJJJJJJJJJJJJJJJJJJJJIJJJJJJJJJIIJJJJJ
@3086278/1
ggtgagtcctccctcagccaggccggggaacatgcggaacaaatgtatgg
+3086278/1
CC@FFDFFHHHFHIJIIGGEIJJJJJJJIIIIJJJJJJJJJJIIHHFHHH
@5110541/1
gatctgtttcttggcatctatagatgtcggtggcggacagggcacgcttg
+5110541/1
CCCFFFDFHHHHHJJJJJJJJJJJJJJJJJHIJJJJJJJJJJJJJJJJHG
@3086439/1
agggaatctgattgtgctgttgtggaactgcttcacctgtggccggcggc
+3086439/1
CCCFFFFFHHHHHJJJJJJJJJIJJJJJJJJJJJJJJJJJJJJJJJJJHF
@2072952/1
cagccatccaacgggattgcccatcaatttatcttcaaatgacgacacca
+2072952/1
@@@FFDDEFHGHHBGIGGGHIFIJIIGIGCEIGIGIIIGGBFGFGIGEEC
@1054243/1
agattgtttgagatgtttgtgaaactgcgacaccttgtggctgtgacttg
+1054243/1
?@@FFFFDDHFHDGHEG@HGHIIIIIIIIGHIGCHEIIIIIIIDHHGGII
@548960/1
gttgtggaactgcttcacctgtggccggcggcacgcagacgccttgatga
+548960/1
@?@DDDDDBCBFDEBGBGII@HII?FEEFHBEGGEE<?AB>BB?;>CC>A
@7132900/1
ggtagcactgagtgacggcacctccgacactgaggtcacggtactcgcgg
+7132900/1
BCBDFFFFHHHHFHJJJJJJJJJJJJJJIJJJJJJHIIJJJFGHJJJJHF
@6131213/1
gcggaaggtgggttcgtgaatcatgccctcaatctgcaccagttcatatt
+6131213/1
CCCFFFFFCHHHHJJJIJJJJJJJJJJJJJJJJJJJJJJJJJHIJJJJJJ
@4609160/1
gtgttcttcaatgggttgacgttgaaaccaacaacgaaatcgtgttttag
+4609160/1
@@@FFFFFHFHHFCHFHIIIIHHIJJJJJIGHGGJIHIIIGIIIFHIHJJ
@25833/1
ctccaatcctttactcgaatagtcttttccaacttgaacagtgcgatgtt
+25833/1
CCCFFFFFHHHHHJJJJJJJJJHIJJJJJJJJJJJJIJJJJHHIJJJJIJ
@4609286/1
gtcacggtagcactgagtgacggcacctccgacactgaggtcacggtact
+4609286/1
CCCFFFFDHHHHHJJJJHIJJJJJJJJJJJJJJJJJJJJJHIJJJJEHHH
@2073519/1
aagtgtgataatgtcataaagttgacaataatctataattactttaaatc
+2073519/1
@<@AD=BBFFHHAHIGDEEFH:FFHHIBHHIIIIEHHECHHIG@FGHAHD
@1576569/1
gaagtgtgataatgtcataaagttgacaataatctataattaattacttt
+1576569/1
@CCFFFEEHHHHHJJJJJJJJJJGJJJJJJJJJJJJJJJJJJJJJJJJJJ
@1054808/1
ggggagggtcattcaatgtctccttccgtcttgggtgaggcataacgggg
+1054808/1
CCCFDFDFFDFDFIIJIHHIIIGHJIJIIIJJJGG?@DBBDEHGIIIG>G
@26202/1
ctgtgctcttctgcgagtccgcttctgtcttttccttttcactgctgctt
+26202/1
CCCDFFFFHHHHHGI@EEHIIHHJJJIJJJJJIJJJJJJJIJJJIJJFHH
@1576652/1
ggcatgtccaaccgtggcggaggtacactataatttattgtaggtagcga
+1576652/1
CCCFFFFFHHHHHJHIJJJJJJJBGHIJJJJJJJJJIJJJIJJJGIJJJH
@26267/1
tattatacaatgtttctattcaatatttatcgtctggtacaatgcaattt
+26267/1
CCCFFFDFHDHHFFIIJGIJIIJJJIJIJJJIJJJJJCGIGGIGHIGIGI
@2073631/1
ccttcttagagcgtcccgtacccatagcaacaagatcagcgactgtcaca
+2073631/1
CCCFFFFFHHHHHIJJJJHJJIJJJJJJJJJJIJJIJJJJIJJJJJJJJJ
@1055032/1
ctccgattgagtttgtgatggtgcctctgtaggagtttcgggctcgggtt
+1055032/1
CCCFFFFFHHHFHIJHIJJJJHIJJJJJJJJJJIJHIJJJJJJJJJJJFH
@26392/1
gcggatgtatggcagtagctaactcgtccgagggtcaattcaatatacta
+26392/1
BCCFFFFEHHHHHJJJJJJJJJJJJJJJJJJJJJGIIIJJJJJJJJJJJJ
@6132171/1
aagaagtaccagaaacgggacttagccacaatctggtctggagaga
+6132171/1
CCCFFFDFHHHHHJJJJJJIJJJJJIJJJJJJJJJJHHIJJIJJJJ
@26633/1
ggcacagttcctcgacgagcaagtagttcttgaagcacagacacaggtgt
+26633/1
CCCFFFFFHHHHHJJJJJJJJJJIJJIJJJJJJJJJJJJJJJJJJJJHHG
@1578089/1
ggcacagttcctcgacgagcaagtagttcttgaagcacagacacaggtgt
+1578089/1
CCCFFFFFHHHHHJJJJJJJIGHGIJJJJJJJJJJJHIJJJJJJJJJCHH
@27465/1
ccacaatatattcgtgaaaaccgcatccaactcggatcagccgtttctga
+27465/1
@?@DD=DDFHHHFHBDGDHHD?DA@???FDHIIG?608?BB8;7;==C@F
@3587121/1
acctggttaaatagtttatttcgtgtttttgtcacatatttgtgtcgttg
+3587121/1
@@@DDDDDBFHF?A<CF>IIHIBGGAEHIDHIE>FEHGGIII?DBDBBAA
@4611760/1
cgtcattcgatatcttctgtagctgctgtgtgaagttcttcaaagcgtct
+4611760/1
CCCFFFFFHHHHHJJJJJJJJJJJJJJJJJJJJIIIJJJJJJJJJJJJJJ
@4611829/1
ctatgcttataccattaatctccgcaactatttgacggatttggttgaaa
+4611829/1
CCCFFFFFHHHHHJJJJJJJJJJJJJJJJJJJJJJJJJIJJJJJIJJJJJ
@4095522/1
tcatcttgtatagaggaggcttgggctcgctctccgaagggagcttgcgg
+4095522/1
CCCFFFFFHHHHHJJJJJJJJJIIJJJJJJJJJJJJJJJJJGJJJJJJJH
@3587600/1
gtgaaaactgcccctcagatacaccgtcacggaatacaaatatcttcttc
+3587600/1
CCCFFFFFHHHHHJJJJJJJJJJJJJJJJJJJJJJJJJJJJJJJJJJJJJ
@28060/1
agaggaagtaggtgctgggcctcttgtatgcgaaggtgttggggcgcttg
+28060/1
<@@DFDEFFHHHCGHHJJJIIGHIJJJJIJJJFDHGDHHHJGHIIJFEFF
@3587812/1
cagtggtcttcttgaacttcttcaattgacgcaagaagtaccagaaacgg
+3587812/1
@@@BDDBDHHHHHIIIGIEHHIIIHIIIIIGIIIIDHE?FHIIIIIIGGG
@28319/1
ggcaaagagacgaagcgcgcgttctcatgtaatttttaatgttttccaaa
+28319/1
CCCFFFFFHHHHHJJJJJJJJJJJJJJJJJJJJJJJJJJJJHJJJJJJJH
@4612386/1
gtcagcacagaatagtcgcgtgtgatgccgcttttgcaccacaataaacg
+4612386/1
CCCFFFFFHHHHHJJJJJJJIJIJJJJJJJJJJJJJJJJJJJJJJJJJJJ
@5610481/1
ctgggcctcttgtatgcgaaggtgttgaggcgcttgtggtggtgcacgcg
+5610481/1
@BCFDFFDHHHHFFGHIIIJIJGGFHIJIIJIHF@GDFHIJIFGHIGHHE
@549124/1
ctttgatcatagtagatgtttgcatgtcagttagctttttaatacatctc
+549124/1
CCCFFFFFHGDHHGIFFGEIHIGJJJHHGHHHGIJJJJJGIGIJJIJJJI
@5610681/1
gtcctcatcattagacttgacctcgtccaacaccttgaactctctcagcc
+5610681/1
@@@FFDDDHFGGFGIJIJGIGIJJIFHHIIJJIGEHEGIIBHGIIJGJHH
@7133002/1
gccatattcaaatgggaagtggtgataaagataagtataggctcaaaacc
+7133002/1
CCCFFFFFHHHHHJJJJJJHJJIIJJJJJIJJJJJHIJJJJJIJJJJJJJ
@6134972/1
cctaacttcgcaaccactaattccagtgataaattcactctagcacgtag
+6134972/1
CCCFFFFFFHHHFHIJJJJJJJJJJJJIIIJJIJJJJJJJJJJJJJIHII
@4612948/1
gcacagttcctcgacgagcaagtagttcttgaagcacagacacaggtgtc
+4612948/1
CCCFFFFFHHHHHJJJJJJJJIGGJIHJJJJJJJJJHIGJJJJJJJGHHI
@7646100/1
tgatgaggttcaccaagctagtggcgttgatgtcgcaagatagtgagaca
+7646100/1
CCCFFFFFFHHHHJJJJJJIJHHJJJJJJIJJJJJJJJJJJJJGIIIGJI
@5611054/1
gcgatgttttacaagggcaggttgaactcacaccattcaatttaaaagaa
+5611054/1
CCCFFFFFHHHHHJJJJJJJJJJJJJJJJJJJJJJJJJJJJJJIJJJJIJ
@7646228/1
gtcacacggtagcggaaggtgggttcgtgaatcatgccctcaatctgcac
+7646228/1
CCCFFFFFHHHHHJJJJJJHHJJHIJJJJJJJJJJJJJJJJJJJJJJJJJ
@5611064/1
ctcataacgcagccagatgccaaagttcttgatcttcactgggctcttct
+5611064/1
CCCFFFFFHHHHHJJJJJJJJJJJJIJJJJJJJJJJJJJJJJJJJJJJJJ
@3086963/1
gcctcacatgattcatccacaaattccaacccttgcgtttcaaaacaatt
+3086963/1
CCCFFFFFHHHHHJJJJJJJJJJJJJJJJJJJJJJJJHIJJIJJJJJJJJ
@4096599/1
ctggagctcctgctggagatgtgggtgtagctttaaggggatctgctgtc
+4096599/1
@@@FDDDFHHFHHJJJHHFHGIHIIIJIGIIIJIGIJIII@GDGHGIHHE
@3087079/1
ctctatactttgcattaaaataatgcccattttcacaggcaagggatcct
+3087079/1
CCCFFFFFHHGHHJJJHIJGJJJJJJIIJJJJJIGJJJJJJJIJJJIJII
@549753/1
tcttcttcggcaatctgccttggttgcggtctttgtacaccttcaggtga
+549753/1
CCCFFFFFHHHHHJJJJJJJJJJIIJJJJJJJJJJJJJJJJJJJJJJHII
@6135594/1
ctcttgtatgcgaaggtgttgaggcgcttgtggtggtgcacgcgcttggg
+6135594/1
CCCFFFFFHHHHHJJJCFFGIIJJJJJJJJJJJJJJHHIIJJJJHFFFDD
@2580074/1
gtagctttaaggggatctgctgtctgtggagctgatgcttgctgggcctc
+2580074/1
CBCFFFFFHHHHHJHJJJJJJJJJJJJJJJJJJJJJJJJJJJJJJJJJJJ
@7646580/1
gtcacggtagcactgagtgacggcacctccgacactgaggtcacggtact
+7646580/1
CCCFFFFDHHHHHJJJJIJJJJJIIJJJJJJJJJJJJJJJHIIJJJIJHH
@549974/1
tggtggtgcacgcgcttgggcagagggaatctgattgtgctgttgtggaa
+549974/1
CCCFFFFFHHHHHJJJJJJJJJJIJJJIIJJJJJJJJIIJJJJJJJJJJJ
@3588914/1
ctccaatcctttactcgaatagtcttttctaacttgaacagtgcgatgtt
+3588914/1
CCCFFFFFHHHHHJJJJJJJJJJJJJJJJJJJJJJJJJJJJHIJJJJJHJ
@4096887/1
ctggtcctcttgtatgcgaaggtgttgaggcgcttgtggtggtgcacgcg
+4096887/1
CCCFFFFFHHHHHJJJJJJJJJHGHHIIJJJJJJJJJJJIIHHHIIJJJH
@7133850/1
cgggtgaggatgcactacatttccgtccatcattttgtcaacgaactctt
+7133850/1
@?@DDDD?FHD>??<BDBHBHHI<?F9:FB:<DCCGFFDGGHEE=?DHC@
@5111815/1
ctgcagatgactgtgcatccttgctagtaagtcctgagccatagcaaaca
+5111815/1
CCCFFFFFHHHHHIJJJJJJJJJJJJJJIJJHIJJHGIJJJJJJIJJJJJ
@550107/1
cacggtagcactgagtgacgacacctccgacactgaggtcacggtactcg
+550107/1
CCCFFFFFHHHHHJJFHIJJJJJJJJJJJJJJJJJJJJGHJJJJHIJJJJ
@3589154/1
ggcctgttttggtagcggcggcgcggtccgtgaggagcatgctcgccatc
+3589154/1
CCCFFFFFHHHHHJJJJJJJJJGEDDABD@AB?BDCBBDDDDCCBBDBBA
@6136184/1
caccgacgacgacactgtacagttagaaatgttacaacctctatactttg
+6136184/1
CCCFFFFFHHHHHJJJJJHIJJHIJJJJJJJIJJJJJJJJJJJJJJJJJJ
@7647076/1
cctttctaaggttctaaactatatctgtaccaaatttcaaccaaatccgt
+7647076/1
CCCFFFFFHHHHHJJJJJJJJJJJJJJJJJJJJGIJJJJJJJJJJJJJJI
@2580660/1
gtcttcttgaacttcttcaattgacgcaagaagtaccagaaacgggactt
+2580660/1
CCCFFFFFHHHHHJJJJJJJJJJJJJJIJJJJJHHJJJJJJJJJJJJJJJ
@3088137/1
gcgttctcatgtaatttttaatgttttccaaatcgacgactcctgtggct
+3088137/1
@@@DFFFFFHHHHGHJIJIJGHIIJJJJJIJJJIIJIJIGIJIJJHEIGI
@3589536/1
catggtttcaacaatttctctattcacctttctaggacatttatctggct
+3589536/1
CCCFFDEFHHHHHJJJJJJJJJJJJJJJJJJJJJJJJJJJJJJIJJJJJJ
@5112582/1
aaatggaaaaaaaaattggtgaaaagaatcacaagtaagatactgcaaac
+5112582/1
C@CFFFFFHHHHHJJJJIJFHIIJJJJJJJJJJJJGHIJJJJJJJJJJJJ
@5112674/1
aagaagtaccagaaacgggacttagccacaatctggtctggagaga
+5112674/1
CCCFFFFFHHHHHJJJJJJJJJJJJJJJJJJJJJJJIIJJJIJHII
@550998/1
ctggttcaaattcaaataaaatcactctgcaatcctgcctcacatgattc
+550998/1
?@?BDAD?F?ADHICAABCFHDGGGBHEG@BHE??CFCGGHGEGEDH>?D
@6136759/1
ctctgtaggagtttcgggctcgggtttactagcctcctccttagaagttg
+6136759/1
CCCFFFFFHHHHHJJJJJJJJJJJFHJJJJJJJJJJJJJJJJJJJJJJJJ
@551005/1
ctatgccatttatcctcgcacgttggcagtaatagtacaagtgaaaagtc
+551005/1
CCCFFFFFHHHHHJJJJJJJJJJJJJJJJJJJJJJIJJJJJHJJJJJJIJ
@4613179/1
gtgctgggcctcttgtatgcgaaggtgttgaggcgcttgtggtggtgcac
+4613179/1
=@@DDDD?DD?CF:A<AEIEBE?EGFG18CCCFCE?F6F=FF@5@4;C@E
@4613543/1
ccctgatgaatacaggttgaatagaatctgtacacaaagtttcagcttaa
+4613543/1
CCCFFFFFHHHHHJJJIIJJJJJJJJJJJJJJJJJJJJJHIJIJJJJJJJ
@3590043/1
ggcctgttttggtagcggcggcgcggtccgtgaggagcatgctcgccatc
+3590043/1
CCCFFFDEHHGDHIGGEIIGGBGB?>9>@;9???A:<ABC>CC>85B<<C
@3590296/1
gttggtcttggttgaacggaactccaatcctttactcgaatagtcttttc
+3590296/1
CCCFFDFFHHHHHJJJJJJJJJJJJJJJJJJJJJJJJJJJJJJIJJJJJI
@3590406/1
cgcaagaagtaccagaaacgggacttagccacaatctggtctggagagaa
+3590406/1
CCCFFFFFHHHHGJJIJJIJJJJJJJJIJJJIJJJJJJJJJJJJJJJJGI
@1056361/1
cttgggcagagggaatctgattgtgctgttgtggaactgcttcacctgtg
+1056361/1
CCCFFFFFHHHHHJJJJJJIJJJJJJJJJJJJJJJJJJJJJJJJJJJJJJ
@2076533/1
ccttgttgttaagaggtgttacctgcaacttggccaggttagggccaaca
+2076533/1
CCCFFFFFHHHHHJJJCGIJIIJJJJJJJJJIJIJJJJHHIIJJJJJJJI
@2076788/1
caccaagctagtggcgttgatgtcgcaagatagtgagacattcacttttt
+2076788/1
@@@DADDFHHHHHIFHIHGHEGIIHGGFHGGIHHGHGGGFHICHDFHGII
@4614515/1
ttccaacgccccctggcgtaaaataacgtcaatacattggatctcctcag
+4614515/1
CCCFFFFFHHGHHJJJJJJJJJJJFIIIHIJJIIJJJIJGIJJJJJJJIJ
@5113514/1
atgttttacaagggcaggttgaactcacaccattcaatttaaaagaaact
+5113514/1
<BCDFFFFHHHHHJJJJJJJJJHHIJJJJJJJJJJJJJJJJJJJJJJJJJ
@6632988/1
cccgcattctcttctcccgtgttggctggctgcgcagggatagtgattag
+6632988/1
@C@FDDFFHHHGHJJHIGIHGJJJJGIIIIJJIIIGIIFCHHIFCDHIII
@1057249/1
gtgctgttgtggaactgcttcacctgtggccggcggcacgcagacgcctt
+1057249/1
BBBFFFFFHFHHHJJJJJJJJJJJJJIJJJJJIJJJJHHFFDDDDDDDDD
@28734/1
gcgatgttttacaagggcaggttgaactcacaccattcaatttaaaagaa
+28734/1
CCCFFFEFHHHHHJJJJJIJJJJJJJGIJJJJJJJJJJJJJJJJJJJJII
@4615480/1
ctcttgtatgcgaaggtgttgaggcgcttgtggtggtgcacgcgcttggg
+4615480/1
CCCFFFFFHHHHHJJJCGHHJJJJJJJJJJIJJHIIIIIHJJJJHFFFDD
@7647660/1
attaacattatcatcgttctcagcatgg
+7647660/1
1?<BDDDBD?::CE:EAE@E@F>E<C?<
@4097985/1
gtcacacggtagcggaaggtgggttcgtgaatcatgccctcaatctgcac
+4097985/1
CCCFFFFFHDHHHJJJJJJHIJJHIJJJJJJJJIJJIJJJJJJJJJJJJJ
@2581228/1
tggattttaatgttattattacagcatacataataaaattagaggaagta
+2581228/1
CCCFFFFFHHHHFIIJJJJJJJJJJJJJJJJJJJJJJJJJJJIJJGIJHH
@4098264/1
ccagatgccaaagttcttgatcttcactggg
+4098264/1
8=;DDDA;C3CD?E@EE><EEFIE<E?E932
@5612812/1
tgtgggtgtagtgcctgtagtatagactgggaagctcgctgcttggccat
+5612812/1
BCBFFFDFHHHHHJJJJJJJIJJJJJJJJJJGJJJJJJJJJJJJJIJJJI
@2581569/1
gcgtcctattttagttaattagtaatgtgcattgtaaaattctagacaca
+2581569/1
CCCFFFFFHHHHHJIIJJJJJJIJJJJJJJJJJJJJJJJJJJJJJJJJJJ
@2581603/1
cactggttcaaattcaaataaaatcactctgcaatcctgcctcacatgat
+2581603/1
CCCFFFFFHHHHHJJJJJJJJJJJJJJJJJJJJJJJJJJJJJJJJJJJJJ
@7135350/1
ggtgttgaggcgcttgtggtggtgcacgcgcttgggcagagggaatctga
+7135350/1
BBBDDFFFHHHHHJJJJJJHJJHHIJJJJJJJJJJJJJJHHHHFFFFFEE
@3089115/1
gtggtcttcttgaacttcttcaattgacgcaagaagtaccagaaacggga
+3089115/1
B@@FFFFFHHGHHJJJJJIJJJIJJJJJJJIJJGJJHIIJJIJJEIJIJJ
@3089363/1
gctttttccagatccactcttgctccatggtccaggagcagcagcgtgcg
+3089363/1
CCCFFFFFHHHHHJJJJJJJJJJJJJJJJJJJJJJJJJJJJJJJJJGHIJ
@552246/1
tggtgcacgcgcttgggcagagggaatctgattgtgctgttgtggaactg
+552246/1
BCCFFFFFHHHHHJJJJJJJJJJJJJJJJJJJJJJJJJJJJJJJJJJJJJ
@4098883/1
gtatgtttatgctcttgacctacttgtagacacggcagatgaggatacct
+4098883/1
CCCFFFFFHHHHHJJJJJJJJJJJJJJJJJJJJJJJJJIJJJJJIJHIJJ
@552595/1
cggtggcgcacagggcacgcttgcgcatgacatctatacatgccattggc
+552595/1
BCCDFFFFHHHHHJJJJJJJJJJJJJJJJJJJJJJJJJJJJJIJJJJJIJ
@7649617/1
cgaaggtgttgaggcgcttgtggtggtgcacgcgcttgggcagagggaat
+7649617/1
@CCFFFADFHHHHJJJJJJJJJJIJIIIJJJJJJJJJJJJJHHHFFFDEE
@3090223/1
aatctgattgtgctgttgtggaactgcttcacctgtggccggcggcacgc
+3090223/1
@@CFFFFFHHHHHJJJJJJJJJJJJJJJJJJJJJJIJJJJJJJJJHFDDD
@3090274/1
gtagctttaaggggatctgctgtctgtggagctgatgcttgctgggcctc
+3090274/1
CCCFFFFFHGHHHJHIJJJJJJJJJJJJJJJJJJJJJJJJJJJJJJJJJJ
@3090326/1
ctcgggttggaatgattctggtgggttgtcctgcagagcttgccacatct
+3090326/1
CCCFDFDFHHHHHJJJJJJJJIIJJHJJJJJJJJJJJJIJJJJJIJJJJJ
@3090376/1
ctctagcacgtagttctcagcttccctgcaaagttaaccatcttgtattc
+3090376/1
CCCFFFFFHHHHHIIJJJJJJJJJJJJJJJJJJIIJJJJJJJJJJIJJJJ
@2582624/1
caccagtggtcttcttgaacttcttcaattgacgcaagaagtaccagaaa
+2582624/1
CCCFFFFFHHHHHJJJJJJJJJJJJJJJJJJJJJJJJJJJJIJJJJJJJJ
@2582933/1
tgctgggcctcttgtatgcgaaggtgttgaggcgcttgtggtggtgcacg
+2582933/1
@@@FFFFFHHHHHJGGIIJIIIIJFFHIJGIJJJJIJJIJJIIHGGIJJH
@4615850/1
cttggtacaaagcaaaggtcgggcagttcgtcaacaagacattactagct
+4615850/1
CCCFFDFFHHHHHJIIJJHIJJJJJJJJJJJJJJJJJJJJJJJJJJJJJJ
@29441/1
gatggagtgagcacgggctctgtgcctggctcccatgtcacggtagcact
+29441/1
B@@FFFFDHFFFHJJJJJIJIIHIIJGHJJJJJJJJJIIJJJJBFHJJJI
@4616094/1
gcatttcggatctatagaggctgtcactgcagcaatgctgggaacattcg
+4616094/1
CCCFFFFFHHHHHJJJJJJJJJJJJJJJJJJJJJJJJJJJJJJJJIJJJJ
@4616112/1
gcgcgctgtagctttgatcatagtagatgtttgcatgtcagttagctttt
+4616112/1
CCCFFFFFHHHHHJJJJJJJJJJJJJJJJIJJJJJJJJJJJJIJJJJJJJ
@5614840/1
ggtggcgcacagggcacgcttgcgcatgacatctatacatgccattggcg
+5614840/1
BCBFFFFFHHHHHJJJJJJJJJJJJJJJJJJJJJJJJJJJJJJJJJJJJJ
@3091436/1
gttctcagcatggtaagaaggtggcggccagaatctagacatgcacagct
+3091436/1
CC@FFFFFHFFFHCCGIIJGGIJJGGEHGHGJIGIGJGGGHIIIGGHIII
@6633873/1
ttttgtttttctctgtgatctgtttcttggcatctatagatgtcggtggc
+6633873/1
CCCFFEFFHHHHHJJJJJJJJJJJJJJJJJJJJJJJJJJJJJIJJJHIJI
@7651350/1
gcgatgttttacaagggcaggttgaactcacaccattcaatttaaaagaa
+7651350/1
CCCFFFDFHHHHHJJJJJJJJHIJJHHIIJJJJJJJJJJJJJJJJJJJJI
@554000/1
actatcaaaacttctcaggattgaaacgtcttttatgttgggacagctat
+554000/1
CCCFFFFFHHHHHJJJJJJJJJJJJJJJIJJJJJJJJGIIJJJJJJJJJJ
@7651479/1
gcgatgttttacaagggcaggttgaactcacaccattcaatttaaaagaa
+7651479/1
CCCFFDDDHFHHGIJJJJJEGGFFHGIIIJJJIAGHGIIJJJJEIIIIIJ
@7651559/1
cttccttcttagagcgtcccgtacccatagcaacaagatcagcgactgtc
+7651559/1
CCCFFFFFHHHHHJJJJJJJJJJJJJJJJJJJJJJJJJJJJJJJJJJJJJ
@3591793/1
cagcattcgtgtcccccgctggagcttgaccaacggggtacatcttgata
+3591793/1
CCCFFFFFHFHHHJJJJIJJJIHJJJIJJJJJGJJJJJ@@GIJJJJJIIJ
@3591798/1
ccctcaatctgcaccagttcatacttgggcacagttcctcgacgagcaag
+3591798/1
CCCFFFFFHHHHHJJJJIJJJJJJJJJJJJJJJJIJJJJJJJJJJJJJJJ
@7651774/1
cgacgacactgtacagttagaaatgttacaacctctatactttgcattaa
+7651774/1
CCCFFFFFHHHHHHIJHIJJJJJJJIJJJJJJJJJJJJJJJJJJJIJJJJ
@5115449/1
ctggatggagtgagcacgggctctgtgcctggctcccatgtcacggtagc
+5115449/1
CCCFFFFFHHFHHJJJJJJJJJJJJJJJJJJJJJJJJJJJJJJIJJGIJJ
@4101194/1
gtcgaacccaaaaatgtaattaactttttttttgtctgtttgtctgtttg
+4101194/1
CCCFFFFFHHHHHJJJGIJJJJIJIJJJJJJJJJGIJJIJJJJIJJIJJH
@5115664/1
gccagatgccaaagttcttgatcttcactgggctcttctctgggatttcc
+5115664/1
C@CFFFFFGHHHHJEHIJIIJJJJIJFHIEFGHHIGDHHEIGGGBGBGHH
@1058916/1
cttgttgttaagaggtgttacctgcaacttggccaggttagggccaacag
+1058916/1
CCCFFFFFHHHHHJJIIIJJJJJJJJJJJJJJJJJJIHJJJJJJJJJJJJ
@554851/1
cagaggcaagcgctccaagttgcttggaggcttgggcctgttttggtagc
+554851/1
CCCFFFFFHHHHGJJJJIIHIJJJJJJGIJJJJGJJIJIJFHIJGJGGHI
@6634966/1
agaagatcctcatcttgtatagaggaggcttgggctcgctctccgaaggg
+6634966/1
@CCFFFFFHHHHHJJJJIJJJJJJJJJJJ?GGIJGJJJJIJJJJIJJJJI
@6635040/1
cactggttcaaattcaaataaaatcactctgcaatcctgcctcacatgat
+6635040/1
@@@FFFFFHGFFHGEEAAFHHHIIEIIJJJHGGDHIIJEIDHIGIIGEIH
@3093048/1
ctgggcctcttgtatgcgaaggtgttgaggcgcttgtggtggtgcacgcg
+3093048/1
CCCFFFFFHHHHHJJJJJJJJJHGGHJIJJJJJJJJIJJIJJIIJJJJHH
@6635300/1
tttatcttcaaatgacgacaccacagttccagtctcaggcacattgccat
+6635300/1
CCCFFFFFHHHFHJJJIJJJJJIJJJGGIJJJJJJJJJJJJJIJJJJJJJ
@555465/1
gtcaggcactgcagctcgtccgacccgaagtggttgtcgtcccacagcac
+555465/1
CCCFFFFFHHHHHJJJJJJJJJJJJJJJJJHIJIJJJJJJJJJJJJHHHH
@7136646/1
cacgtttcacttcagcatagacaggtgtcttccctggcaatacaacaacg
+7136646/1
@@@DB;ABF?ADFHGGGBHHGHHEHAFCGFEHIIGGAHCHIGIIIIIGGB
@30379/1
cgttgatgtcgcaagatagtgagacattcactttttagtcataatcttca
+30379/1
@@@DFAADHDD?AEGHIGIACHH@F>ECFHEIIIAHHIIEGGBGFHIGHI
@5615115/1
attgcagacggtgtggtagcgggtcggacgagccgtgccttttattgctt
+5615115/1
CCCFFFFFHHHFHGHIGHIJJJJGHHJHIIJJJHHFFFDEEEECEDDDDD
@2077963/1
gttgaggcgcttgtggtggtgcacgcgcttgggcagagggaatctgattg
+2077963/1
CCCFFFFFHHHHHIJJIJJHIJJJJJJJJJJJJJJJIJJJGHHHFFFFFF
@1581920/1
ggcctgttttggtagcggcggcgcggtccgtgaggagcatgctcgccatc
+1581920/1
CCCFFFFFHHHHHIJJJJJJJIJHFDABDBABBDDCBBDDDDDDDDDDDD
@2078393/1
cttacttgactactaacgtcgaaaccaccaaaataataattgaagctcat
+2078393/1
CCCFFFFFHHHHHJJJJJJJJJJJJJJJJJJJJJJJJJJJJJJJJJJJJJ
@6636681/1
cttgcagccatccaacgggattgcccatcaatttatcttcaaatgacgac
+6636681/1
CCCFFFFFHHHHHJJJJJJJJJJJJJJJJJJJJJJJJJJJJJJJJJJJJJ
@5615856/1
gcttcatccagaggcaagcgctccaagttgcttggaggcttgggcctgtt
+5615856/1
CCCFFFFFHHHHHJJJJJJJJJJJJJJIIJJJJJJJJJJJJIJJIIJJFH
@5615917/1
gtgctgttgtggaactgcttcacctgtggccggcggcacgcagacgcctt
+5615917/1
CCCFFFFFHHHHHJJJJJJJJIJJJJIJJJJJJJJJJHHFFDDDDDDDDD
@7137622/1
agcaggggttattgttatgtcgatgtcgaacccaaaaatgtaattaactt
+7137622/1
CCCFFFFFCFHHHJJJIJJIJJJJJIIJJJJJJJJIJJJJHIIIIJJJIJ
@2078650/1
attcatccacaaattccaacccttgcgtttcaaaacaattcattttaggt
+2078650/1
CCCFFFFFHHHHHJJJJJJJJJJJJJJJJJJJIJJJJJJJJJJJJJJJJH
@5615997/1
cattttcacaggcaagggatcctaacttcgcaaccactaattccagtgat
+5615997/1
:=@DD?A;D?CFB?@@BFGI@G?C?8<?1CFB6D:?GC30?FF4/BD<?8
@4618098/1
ggttcgtgaatcatgccctcaatctgcaccagttcatatttgggcacagt
+4618098/1
BCBFFFFFHHHHHJJJJJJJJJJJJJJJJJJJIJJJJJJJJJJJJJJJJI
@6139626/1
gttaactgtcaacattaccccatttttatctgtttgattgtgtagctggt
+6139626/1
CCCFFFFFHHHHHIJJIIJIIGGIIIGIIIJJFGIIIJJIIIHHIJJIJD
@1583517/1
ctgcaaacatgccagttataaagcatagcccgaagtgctattggcacaca
+1583517/1
CCCFFFFFHHHHHJJJJJJJJJJJJJIJJJJJJGIHIIJJJJJJJJJJJJ
@2079402/1
cacggtagcactgagtgacggcacctccgacactgaggtcacggtactcg
+2079402/1
CCCFFDFFHHHHHJJHIJJJJJJJJJJJJJJJJJJJJJHHJJJJHIJJJH
@4618729/1
tgtggtggtgcacgcgcttgggcagagggaatctgattgtgctgttgtgg
+4618729/1
BCBFFFFFHHHHHJJJJJJJJJJJJJJJJJJJJJJJJJJJJJJJJJJJJJ
@6140209/1
ctgagtgacggcacctccgacactgaggtcacggtactcgcggtacatgt
+6140209/1
CCCFFDFFHHGHHIIJJJJJJJJJJJJJJJIJJJGIIJJJJJHHFFFFFD
@7138575/1
tggcgacctctccgactgacatgaacattggaaactcgcagagtgtgggc
+7138575/1
BCCFFFFFHHHHHJJJJJJJJJJJJJJJJJJJJJJJJJJJJJJHJJJJJJ
@6140452/1
ctgtcgtgtcctttatacatttcggcatggcgatcatgtcgatggcttgg
+6140452/1
CCCFFFDFHHHHHJJJJJJJJJJJJJJJJJJJIJJJJJIJJJJJJJJJJJ
@6637885/1
ctggagagaagatcctcatcttgtatagaggaggcttgggctcgctctcc
+6637885/1
CCCFFFFFHHHHHJJJJJJJJJJIJJJJJJJJJJJJJIJJJJJJJIJJJJ
@6637957/1
gcccaaattcttcttcttcagccggctttggtggttctttggctgcctct
+6637957/1
CCCFFFFFHHGHHJJJJJJJJJJJJJJJJJJFHIHIJJJJJJJJJJJJJI
@2079866/1
gtaagaaggtggcggccagaatctagacatgcacagctc
+2079866/1
=:=DDDDDD=CFF@CE>GGGGDD4B?DFGFG@HIIGH<=
@7138988/1
ctttatacatttcggcatggcgatcatgtcgatggcttggtttattccca
+7138988/1
CCCFFFFFHHHHHJJJJJJJJJJJJJJJJIJGJIJIJJJJIIJJJJJJIJ
@5117062/1
agcgtcccgtacccatagcaacaagatcagcgactgtcacacggtagcgg
+5117062/1
8=BDDDFFHCFHHJJJJJIIJJIIJIJJIJJJJJJJIIJJJJIJAGIJJJ
@4102017/1
gcactgagtgacggcacctccgacactgaggtcacggtactcgcggtaca
+4102017/1
CCCFFFFFFHHHHJIJJJJJJJJJJJJJJJJGIJJJJHJJJJJJJHHFFF
@1059885/1
gcaagaagtaccagaaacgggacttagccacaatctggtctggagagaag
+1059885/1
CCCFFFFFHHHHHJJJJJJJJJJJJJJJJJJJJJJJJJHIJJJJJIJIII
@4619470/1
ggtgctgggcctcttgtatgcgaaggtgttgaggcgcttgtggtggtgca
+4619470/1
BC@FFFFFHHHHHJJJJJJJJJIIIJEGHIJJJJJJJJJJIIJHIIHIIH
@4102073/1
ggacttagccacaatctggtctggagagaagatcctcatcttgtatagag
+4102073/1
CCCFFFFFHHHHHJJJJJJJJJJJJJJJJJJJJJJJJIJJJJJJJJJJJJ
@6140936/1
cgaaagattagagtcgtcttctacttctgcttctggcacatcaggagaag
+6140936/1
CCCFFFFFHHHHHGHJIJJJJJJJJJJJJJJJJJIJJJJJJJJJIIJDHI
@7653500/1
ctgtcctccggtactaacgatcaaatcgatcatgggtccataatcattcc
+7653500/1
CCCFFFFFHHHHHJJJJJJJJJEGHGGHIJJJJJJJHHJJJJJJJJJJJJ
@3594140/1
cacagttccagtctcaggcacattgccattagtagactgatcagccggag
+3594140/1
CCCFFFFFHHHHHJJJJJJJJJJJJJJJJJJJHIJJJJJJJJJJJJJJJJ
@556389/1
gcttgggcagagggaatctgattgtgctgttgtggaactgcttcacctgt
+556389/1
CCCFFFFFHHHHHJJJJJJJJJJJJJJJJIJJJJJJJJJJJJJJJJJJJI
@3594371/1
ccgacactgaggtcacggtactcgcggtacatgttgtgtacacctgagcg
+3594371/1
CCCFFFFFHHHHHJJJJJHIJJJJJJJHIIIJJJJJJIHIJCBCHHIJJJ
@556517/1
gtagagccttagctgcggaatgcttagcttccttcttagagcgtcccgta
+556517/1
CCCFFFFFHHHGHJJJJIJJJIJJIJJJJJJIIJJJJJIJGJJJJJHBFH
@5118632/1
ccctattgaaaacaactctacacatacatacatatttacttagattaaca
+5118632/1
CCCFFFFFHHHHHJJJJJJJJJJJJJJJJJJJJJJJJJJJJJJJJJJJJJ
@5118654/1
gtacacctgagcgagactcataacgcagccagatgccaaagttcttgatc
+5118654/1
==BFBBBDHHHHHJJJJJJJJJJJJJJJJJJJJJJJJJJJJHIJJJJJJJ
@4103670/1
cctcatcacaacatctaaagctaagatggcatcatatggtatctgcctgg
+4103670/1
CCCFFFFFHHHHHJJJJJJJJJJJJJJJJJJJJJJJJJJHHIJJJJJJJJ
@556788/1
cactacatttccgtccatcattttgtcaacgaactcttctgaagtatttg
+556788/1
CCCFFFFFHHHHHHHIJJJJJJJJJJJJJJJJJJJJJJJJJJIJDHIJJI
@557044/1
gaggaagtaggtgctgggcctcttgtatgcgaaggtgttgaggcgcttgt
+557044/1
B@@FFFFDHFHFFEIJIIJJJJJIJIIGIGGFGGI?FFHIHHJHHJIIIC
@3594923/1
atctgatcaaacgctattaattcattagcgaaaaacttacttttcacttt
+3594923/1
CCCFFFFFHHHHHIJIIJJJJJJFJJIJJJJJJIJJJJJJJJJJJIIJJJ
@3595000/1
gtaagcattcatcagaatgctatgcaacatcttcatcttagcgttcacat
+3595000/1
CCCFFFFFHHHHHJJJJJJJJJJJJJJJJJJJJJJJJJJJJJJJJJJJJJ
@3595013/1
cgacgacgacactgtacagttagaaatgttacaacctctatactttgcat
+3595013/1
CCCFFFFFHHHHHJJIJJJIJIJJJJJJIJJJJJJJJJJJJJJJJJJJIJ
@4104227/1
gcctgtttcacagtctcgttgacttgctgttagctcattttaacacattt
+4104227/1
C@CFFFFFHGHHHJJJJJJJJIJJJJJJJJIJJIJJJIJJJJJJJJDGJJ
@557491/1
cgttactgcttaatactactcactgatttatgtagcatcatcttgtaaag
+557491/1
@CBFFFFFHHHHHJJJJJJJJJJJJJJJJJJJJJJJJJJJJJJJJIJJJJ
@3595163/1
cctagaatcactggttcaaattcaaataaaatcactctgcaatcctgcct
+3595163/1
CCCFFFFFHHHHHJHIJJJJJJJJIJJJJJJJJJJJJJJJ??HDGHIJJJ
@2585985/1
gcgttgatgtcgcaagatagtgagacattcactttttagtcataatcttc
+2585985/1
CCCFFFFFHHHHHJJJJJJJHHHIIJJIJHGJJJJJJJJJJJJJJJJJJI
@5617772/1
ccaggatagagttaatgccgccaagtttgacgtttatcttcaagcacaaa
+5617772/1
@C@FFDEFHHHFHIJJJJJJJIGGIJIJJIIJIJIJJJIJJJEGIGIIGC
@2080399/1
agaaaagtgctgtctgtacattgaaaataaaaataaaaaaaatagcaggg
+2080399/1
@?@DDFEFBFFFHGIGIIGEHD@HIIGIIGCDHEEE?D@GB6BFDFGHII
@33515/1
atcagcgactgtcacacggtagcggaaggtgggttcgtgaatcatgccct
+33515/1
CCCFFFFFHHHHHJJJJJJHIJJJJGIJJ?FHIFHIJHHIJJIHHHHHHF
@2080586/1
attctgggctgcagatgactgtgcatccttgctagtaagtcctgagccat
+2080586/1
CCCFFFFFHHHHHJJJJJJJJJJJJJJJJJJJJJJIIJJHIJJJJJJJJJ
@558594/1
gttgtaatataatttcttttttaattgttataaattcgtaattcgtagct
+558594/1
BBCFFFFFHHHHHJJJJJJJJJJJJJJJJJJJJGIGJJIJHHIJJIJJJJ
@1585809/1
agtagactgatcagccggagcagctccggtaagtttgtcgagtagagcct
+1585809/1
?BBDFFFFHHHHHJJJJJJJJJJJJJJJJGIJJGIJJJJJJJHIIJJIII
@5619083/1
agatgcaatttcttgcaagaattgcacaaagttgaagtccttgttgttaa
+5619083/1
@CCFFFFFHHHHHJJJJJJJJJJJJJJIJJJIIJJJJHIJJJJJJJJJJJ
@34475/1
gtgcaaagcaagcaattgcccacacccgtatctcaacacccataaagaac
+34475/1
BBBFFFFFGHGHHIJJJJJJIJJJIJIJHIJJJJJJJJJJJIJJIJJDII
@6639530/1
gtgttgaggcgcttgtggtggtgcacgcgcttgggcagagggaatctgat
+6639530/1
BBBFFFFFHHHHHJIIJJIJJJIIJJJJJJJJJJJJJJJJHHHHFFFFFF
@1586064/1
gtcttcttgaacttcttcaattgacgcaagaagtaccagaaacgggactt
+1586064/1
@@?DBD>?<CDBDGH@FGDBGEBAFAFG@GGDH:C9?DF;DHIIBEHF;B
@34799/1
ctgcaatcctgcctcacatgattcatccacaaattccaacccttgcgttt
+34799/1
@@@DDFFFDHGHHIIIIIGGIIIGEHIIIIHIGEGIIIIIIIIIIIIDGH
@34831/1
tcttggttgaacggaactccaatcctttactcgaatagtcttttctaact
+34831/1
CCCFFFFFHGHHHJGJJJJJJIJJJJJJJJJJJJJJIFIJIJJJIJJJIJ
@6639991/1
catagatagaaatcgaactcggtcggatgcgtgatgccgaggtcgacagt
+6639991/1
CCCFFFFFHHHHHJJJJJJJJJJJJJJJJJJHIJJJJJJIJJAHIHHFFC
@6142618/1
atcagtttggagttcacctttagaagtatgtttttagctgtcatctggtt
+6142618/1
CCCFFFFFHHHHHHJJJJJJJIJJJJHHIIIJJJJJJJJJJJJJJJJJHI
@6142740/1
gtgtattacaaaatagttgtcgtcctactaaatttactttccactcgtta
+6142740/1
BBCFFFFFHHHHHJJJHIJJJJJJJJJJJJJJJJJJJJJJJJIJJJJJJJ
@1061930/1
cgattgaaagtgcgggggtgacatcggacttaatacaaggaaactgttta
+1061930/1
CC@FFFFFHHFHHIIJJJ@EHIGHHHFDEDEEEEEDDDDDDDDDDDDDDD
@6640506/1
cccgtttagcagcttcatccagaggcaagcgctccaagttgcttggaggc
+6640506/1
CCCFFFFFHHHHHJJJJJJJJJJIJJJJJJJJJJJJJJJJJJJJJJJJJJ
@1061978/1
gtggtgcacgcgcttgggcagagggaatctgattgtgctgttgtggaact
+1061978/1
CCCFFFFFHHHHHJJJJJJJJHJJJJJJJJJJJJJIJJJJJJJJIJJJJJ
@6143117/1
cggcacctccgacactgaggtcacggtactcgcggtacatgttgtgtaca
+6143117/1
CCCFFFFFHHHHHJJJJJJJIJJJJJHIJJJJJJJHJJJJJJJJJJHHHH
@7141379/1
ggtgcgtgcaggatcctcgtcattgcctggcatacaaggcaaagcaccga
+7141379/1
CCBFFFFFHHHHHJJJJJJJJJJJJJJJJJJJJJJJJJJJJJJJJJJJJJ
@2082575/1
gtggcgcacagggcacgcttgcgcatgacatctatacatgccattggcgt
+2082575/1
CC@FFFFFHHHHHJJJJJJJJJJJJJJJJJJJJJJJJJJJJJJJJJJJJI
@6143444/1
gtttacattaggtcggtcaccgaaggcggcggccgcattcggtttaaccg
+6143444/1
@?@DFFFBCFHHHIIIIGGGIIIIGGIGIIGEABB=?B@DDDB6BCCCD@
@3096674/1
gtggattttaatgttattattacagcatacataataaaattagaggaagt
+3096674/1
BBCFFFFFHHHHHHIJJJJJJJJJJJJIJJJJJJJJJJJJJJJJJJJIJG
@6143734/1
ccacaatctggtctggagagaagatcctcatcttgtatagaggaggcttg
+6143734/1
CBCFFFFFHHHHHJJJJJHIJJJJJJJJJJJJIJIIJJJJJJJJJJJJJF
@7656194/1
agcatggtaagaaggtggcggccagaatctagacatgcacagctcttgca
+7656194/1
@C@DDDFDHHFDHJGHJIGJGIDHIIGGGHIJJJJJJGEEGIIIJIIIGH
@3595867/1
ttcgtatcaacaaaactattgtaatatttttggttgtcaaaacatagccc
+3595867/1
CCCFFFFFHHHHHJJJJJJJJIJJJIJJJJJJJJIIJJIJJJJJJJJJJJ
@7656245/1
cccgtcttcaccgctgtaaccaccaacagtgacagcacagcgttgttcga
+7656245/1
CCCFFFFFHHHHHJJJJJJJJJJJJJJJJHHIJJJJJJJJJJIJJJJJJH
@7656421/1
gtgcacgcgcttgggcagagggaatctgattgtgctgttgtggaactgct
+7656421/1
@@@FFFFFGGDHHBFHGHIJGGIGGIJJGGGJ?FGCHHGHCHIHGGGGGG
@3097068/1
cttctcttttttctcctttcttttgcgagctgctgccgaaagattagagt
+3097068/1
@@CFFFFFHHHHHJJJJJJJJJJJJJIIJJJJJJJJJJIJJJJJJJJJJ@
@4622778/1
gagagaagatcctcatcttgtatagaggaggcttgggctcgctctccgaa
+4622778/1
B@CFFFFFGHHHHJJIJJJJIJJJJJJJIJJJJJGHIGIIJIIJIJJJJJ
@4622792/1
ccacagttccagtctcaggcacattgccattagtagactgatcagccgga
+4622792/1
CCCFFFFFHHHHHJJJJJJJJJJJJJJJJJJJJHGJJJJJJJJJJJJJJI
@3097134/1
gctgggcctcttgtatgcgaaggtgttgaggcgcttgtggtggtgcacgc
+3097134/1
@C@FDFFFGHFFFBFHEBHHGG>:CCFGAHGDHIEEIFH;FFC55=@CHA
@2587052/1
gtggaactgcttcacctgtggccggcggcacgcagacgccttgatgacct
+2587052/1
BBCFFFFFHHHHHJJJJJJJJJJJJJJIJJJJFHHFFFDDDDDCDDDDDD
@5120319/1
gctagtggcgttgatgtcgcaagatagtgagacattcactttttagtcat
+5120319/1
CCCFFDEFHHHHGJJJHJIJJJJJJJJGGIJJJJJJJJJJJJJJJJJJJJ
@4105416/1
gttacctgcaacttggccaggttagggccaac
+4105416/1
@@@DDDDDHHHHHIIIIIIIIGAAGICHBF8?
@3097384/1
ccgccaagtttgacgtttatcttcaagcacaaattgctcagggtctgtgg
+3097384/1
CCCFFFFFHHHHHJJHIJJJJJJJJJJJJJJJJJJJJJJJJJJHHIJHIJ
@4105477/1
cggtagcggaaggtgggttcgtgaatcatgccctcaatctgcaccagttc
+4105477/1
<?@BB<ADFHHHGFGGIGFHGGGIII>FBHIIIIDGIHGGGIGHACGC@E
@5120555/1
cgacaccttgtggctgtgacttgtagtcaaggtggagattttactatctt
+5120555/1
@CBFFFFFHHHHHJJJHIJJJJJIJJIJJJJJ@HHHIHIJJJJJJJJJJJ
@5620603/1
gaggaagtaggtgctgggcctcttgtatgcgaaggtgttgaggcgcttgt
+5620603/1
@@@FDDDDDFDHHEHIEGAFCGHIHHGIGEHHBFFHCDGHGGIEGHGIGC
@5620856/1
tggatacttacttgtgtgataccacaataatttagatcattacaaaatat
+5620856/1
CCCFFFFFHHHHHJJJHIJJJJJJJJJJJJJJJJJJJJJJJJJJJJJJJJ
@5620999/1
gtagcactgagtgacggcacctccgacactgaggtcacggtactcgcggt
+5620999/1
CCCFFFFFHHHHHJJJIJJJJJJJJJJJJJJIJJFHIJJJHIJJJJJHFB
@3597186/1
gccagttataaagcatagcccgaagtgctattggcacacaggcataatgc
+3597186/1
CCCFFFFFHHHHHJJJJJJJJJJJJGIJIJJJJJJJJJJJJJJJJJJJJJ
@4106435/1
gaaacgatcaacaataatatataatttagagtacagttaatacctggcat
+4106435/1
CCCFFFFFHHHHHJJJIJJJJJJJJJJJJJJGHIJJGIJIJJJJJJJJJJ
@5621606/1
ctcacataacattagcactttcagtattgacatcaaatgcgcagctagag
+5621606/1
CCCFFFFFGHHHHJJJJJJJJJJJJJJJJJJJJJJJJJJJJJIJJJJJIJ
@4106616/1
catgtaatttttaatgttctccaaatcgacgactcctgtggctttcagtg
+4106616/1
@CCFDFFFHHHHHIJJFGHIJJJJJJJJJJJJJJJJJIIJJJJJJJJJFH
@2588716/1
gccttagctgcggaatgcttagcttccttcttagagcgtcccgtacccat
+2588716/1
CCCFFFFFHHHHHJJJJJJJJJJJJJJJJJJJIJJJIJJJJJJHIJJJII
@2588718/1
atacataataaaattagaggaagtaggtgctgggcctcttgtatgcgaag
+2588718/1
@CCFFFFFHHHHHJJJJJJJJIJJIJJIIJJJJJJJJJJJJIJJJJJIGI
@1587744/1
gtgaaaactgcccctcagatacaccgtcacggaatacaaatatcttcttc
+1587744/1
CCCFFFFFHHHHHJJJJJJJJJJJJJJJJJJJJJJJJJJJJJJJJJJJJJ
@3598029/1
ctaggattaagtctgcttcgtacaataataattaataatatatacctaca
+3598029/1
CCCFFFFFHHHHHIJJJJJJJJJJJJJJJJJJJJJJJJJJJJJJIJJGHG
@560897/1
gccaaacgaatacctgtttatattagttggtgaatacggtctaaccgact
+560897/1
C@CFFFFFHHHHGIGIFHGJIEIJIJJJIJJJJIJJJIJGIIJJJJJIJJ
@5622146/1
atcagaatcagatcgtcgacatttttccttcaacttttcatattcattgc
+5622146/1
CCCFFFFFHHHHHJJIHJJJJJJJJJJJJJJJJJJJJJJJJJJJJJJJJJ
@36525/1
gcttcacctgtggccggcggcacgcagacgccttgatgacctccactttg
+36525/1
CCCFFFFFHHHHHIJJJJJIJJJJJIIJHHHFFDEEEEEEDDDDDDDDDD
@3598458/1
gtccggaacatcaaatatcttgacttggcaaagagttgtcgatatgtgga
+3598458/1
CCCFFFFFHHHHHJJJJJJJJJJJJJJJJJJJJIJHHIHIJIJJJJFHIG
@4623296/1
gaggaagtaggtgctgggcctcttgtatgcgaaggtgttgaggcgcttgt
+4623296/1
CCCFFFFFHHHHHIJJJJJJJJJJJJJJJJJHIJJFGGHJJJJJIJJJJH
@1588601/1
ggcaggttgaactcacaccattcaatttaaaagaaactgggtgcgtgcag
+1588601/1
CCCFFFDFHHHHHJJJJJJJJJJJJJJJJJJJJJJJJJJJJHIJJJJJJJ
@37171/1
acaacaacttgcaagcatttagagctgctgatctctttgcggccttcaaa
+37171/1
CCCFFFFFHHHHHJJJJJJJJJIJJJJJJJIIJJJJJJIJIIJJIJJJJJ
@37203/1
gtaggtgctgggcctcttgtatgcgaaggtgttgaggcgcttgtggtggt
+37203/1
CCCFFFFFHHHHHJJJJJJJJJJJJIIJJJIHIJJJJJJJJJJHIJHIHA
@1588796/1
gtggtgatactgttatcctgtaatggtacagcctgtcattgttgctctgc
+1588796/1
BBBFFFFFHHHHHJJJJJJJJJJJJJJJJJJJJJJJJJJJJJJJJJJJJI
@37405/1
ggcaaagagacgaagcgcgcgttctcatgtaatttttaatgttttccaaa
+37405/1
@@@FFFFEHDFFHGIIJJJJJJJJJIIIJCEIIGIJJJIJG@FEHJIGJE
@4623830/1
ttcacatacaagtcagtgttgaaattcgcccgtcgcaccagattattgat
+4623830/1
CCBFFFFFHHHHHIJJHJIJJJHJJJJJJJJJJJJJJJJIJJJJJJJJJJ
@1589148/1
gtagcactgagtgacggcacctccgacactgaggtcacggtactcgcggt
+1589148/1
CCCFFFFFHHHHHJJJJJJJJJJJJJJJJJJJJJHJJJJJHIJJJJJHFB
@1589291/1
ggttcttcaacttgggctagcagggaattggtagcaacttgaatgtgagt
+1589291/1
BC@FFFFFHHHHHJJJJJJJJIJJJHIIJJJHIJJJJJJJJIIJJIIJJB
@7141587/1
gttgtaatatagtttcttttttaattgttataaattcgtaattcgtagct
+7141587/1
BBCFDFFFHHHHFHIJJJJIJJJJJJJJJJJJJIIJJJGHHIIJJHGIJJ
@4624412/1
agcgagactcataacgcagccagatgccaaagttcttgatcttcactggg
+4624412/1
@C@FDFFFHHFHDHGIIJJJIJIIGFHJJGGIIJJ@FHGGGIJJJJJJJG
@7141981/1
ggcaggttgaactcacaccattcaatttaaaagaaactgggtgcgtgcag
+7141981/1
CCCFFDFFGBDDFGGHIIIIHIIEDHGFHIIIGGIIIFGHIBGHIBGGII
@1064156/1
cctcgacgagcaagtagttcttgaagcacagacacaggtgtcttcaacgg
+1064156/1
CCCFFFFFHHHHHJGIJJIJJJJIJJJJJJJJJJJJJJHIIIJJJJJJJJ
@6145098/1
gtcaaagatgaaaaagtgccactgaacgaaaagggtacaataattaataa
+6145098/1
C@CFFFFFHHGHHJJJGIJJJJJJJJJJIJJJJJJDGIIJJJJJJJJJJJ
@2084755/1
cccattttcacaggcaagggatcctaacttcgcaaccactaattccagtg
+2084755/1
CCCFFFFFHHHHHJJJJIIJJJJJJJJJJJJJJIJJJIJJJJJJJJJJJJ
@7142398/1
tccaaattgtatctgacgacgcattgaatctgaatacgaaaatgaattca
+7142398/1
CCCFFFFFHHHHHJJJJJJJJJJJJJJJJJJJJJJJJJJJJJHIJJIJIJ
@4106753/1
gcagcattatgggtcttccttcatggccgaggttggggcggcgcgggcat
+4106753/1
CCCFFFFFHHHHHIAEGHGIJJIJJIJJJFHIDGHJJJJJFDDCDDDDBD
@7142493/1
gccagatgccaaagttcttgatcttcactgggctcttctctgggatttcc
+7142493/1
@@CFFFFFHHHHHJJJJIIJIJJJJGJJJJIJJJJJJJJIJJJJJGJJII
@38949/1
actgagtgacggcacctccgacactgaggtcacggtactcgcggtacatg
+38949/1
CCCFFFDEHHHHHJJJJJJJJJJJJJJJJIIIJJJFHIJJJJJHEFFFFD
@7142552/1
gtgctgggcctcttgtatgcgaaggtgttgaggcgcttgtggtggtgcac
+7142552/1
B@BFFFFFHHHHHJJJJJJIJIJJJ?EGHHGIJJJJJJJJJJFEHHIJJJ
@4106864/1
gagcaaatggaaaaaaaaattggtgaaaagaatcacaagtaagatactgc
+4106864/1
CBCFFFFFHHHGHJJJJJJJJJJGGIGJJJJJJJJJJJJFFHIJJJJJJJ
@5122016/1
gtagtatagactgggaagctcgctgcttggccatcttcttgttcttgctg
+5122016/1
@CCFDFFFHHHHHJJGGHIIJJJJJIJJJJJJJJJJJJJJJIJJJJJJHH
@1064844/1
gcttgtggtggtgcacgcgcttgggcag
+1064844/1
?;=DBD?:C?=<A2<EA@@DGI@F@GDG
@6641364/1
gggcacagttcctcgacgagcaagtagttcttgaagcacagacacaggtg
+6641364/1
@@?DBDDFHHDBFIIEGGIGGGBCHGBDFHIGGAGIIGGFGIIEHCBBFD
@3099320/1
aatccgtgtcgacggcgatgagagcccacgatgtaagtgcttcgggcttc
+3099320/1
@BCFFFFFHHHGHJJJJJJJJJJJJJJJJJJJJJJJJHHIHHHHFFDDDD
@39311/1
ggcaaaggtagtaagtcagctgttccacttcatcatcagggatcttgccg
+39311/1
CCCFFFFFFHHHHJJJJJJJJJJJJJJJJJJJJJJJJJJJJJJJJJJJJJ
@2591908/1
caggaatatcaccggctcgttgaacaccttaggacgaagtgatggcacca
+2591908/1
CCCFFFFFHHHHHJJIJJHFHDFHGGHIIJIEHHIGIIFBDGGEHGIGI@
@4107508/1
ctcataacgcagccagatgccaaagttcttgatcttcactgggctcttct
+4107508/1
CCCFFFFFHHHHHJJJJJJJJJJJJAHIJJJJIJJJJJJJJIJJJJJJJG
@7143373/1
ggtgctgggcctcttgtatgcgaaggtgttgaggcgcttgtggtggtgca
+7143373/1
BCBFFFFFHHHHHJJJJJJJJJIJJJCGGHIIJJJJJJJJIJJIJJEGII
@562102/1
cccacttcacgacgcttcagcagagtgcacacaatggtgaactggcgttc
+562102/1
CCCFFFFFHHHFFH@GIIICGIIDGFHIIIIIIIIGBDGICGGEGCGAFH
@3599291/1
gtcatctggttcatacggcgcgcggtcgcctccttgatgcattgcgtcag
+3599291/1
CCCFFFFFHHHHHJJJJJJJJJJJJJJJJJJJJHHHHHHHFFFFFDDDDD
@3599310/1
ctcggacatttcaattttatttagttggtcttggttgaacggaactccaa
+3599310/1
CCCFFFFFHHHHHJJJJJJJJJJJJJJJJIJJJJIIJJJJJJJJJJJJJJ
@7659102/1
cgagcaagtagttcttgaagcacagacacaggtgtcttcaacggaag
+7659102/1
CCCFFFFFFHHFHJJJJJJJJJJJJJJJJJIJHHIJJJJJJJJJJJJ
@40200/1
gtggcgttgatgtcgcaagatagtgagacattcactttttagtcataatc
+40200/1
CBCFFFFFHHHHHJJJJJJJJJJHIJJJJJJJJJJJJJJJJJJJIJIJJJ
@3100364/1
gcgctcatcgggaggtgtggcagcctccttgaccattttagatatttgtt
+3100364/1
?<?=DDDDFBDD:FEF2C@A3?FGCE@@FEEEBD>DEFFCFII9=FFAFI
@40549/1
gctgggcctcttgtatgcgaaggtgttgaggcgcttgtggtggtgcacgc
+40549/1
CCCFFFFFHHHHHIIJJJJJIJJCGIIJJJJJJJJJJJJJJJJJJJJJJH
@3100511/1
gctgcagatgactgtgcatccttgctagtaagtcctgagccatagcaaac
+3100511/1
C@CFFFFFGFHHFIEGGIJHHGIJJIJHIIIIJIGGIEGGIJGIIIIIJJ
@3100688/1
cgcaagaagtaccagaaacgggacttagccacaatctggtctggagagaa
+3100688/1
CCCFFFFFHHHHHJJJJJJJJJJJJJJJJJJJJJJJJJJIJJJJIJIJII
@3100734/1
gcacagttcctcgacgagcaagtagttcttgaagcacagacacaggtgtc
+3100734/1
CCCFFFFFHHHHHJJJJJJJJJEHIIJJJJJJJJJIHIJJJJJJJJFHIJ
@2592923/1
atacataataaaattagaggaagtaggtgctgggcctcttgtatgcgaag
+2592923/1
CCCFFFFFHHHHHIJJJIJJIJJJJJJHHJJJJJJJJJJJJJIJJJJIII
@1065555/1
atctgattgtgctgttgtggaactgcttcacctgtggccggcggcacgca
+1065555/1
CCCFFFFFHHHHHJJJJIJJJJJJJJJJJJJJJJJJJJJJJJJJHFFDDB
@563127/1
gtcctattttagttaattagtaatgtgcattgtaaaattctagacacaca
+563127/1
CCCFFFFFHHHHHIJJJJJJIJJJJJJJJJJJJJJJJJJJJJJJJJJJJJ
@1590820/1
gcgcgctaatctcagaaacggctgatccgagttggatgcggttttcacga
+1590820/1
CCCFFFFFHHHHHJJJJJJJJJJJIJJJJIJCHGJIIJJJJGIIJJIJHE
@2593353/1
gcccattttcacaggcaagggatcctaacttcgcaaccactaattccagt
+2593353/1
CCCFFFFFHHHHHJJJJJJJJJJJJJJJJJJJJJJJJJIJJJJJJJJJJH
@6146643/1
gcttcacctgtggccggcggcacgcagacgccttgatgacctccactttg
+6146643/1
CCCFFFFFGHHHHJJJJJJJJJJJJIJJHHHFFDEEEDEEDDDDDDDDDD
@1591033/1
ctcgcacgttggcagtaatagtacaagtgaaaagtcacttgccgatggta
+1591033/1
CCCFFFFFHHHHHIJGHJJJJHGIJJJGHIIGHIIIJJJIJJJJGIIJ=F
@7660843/1
gcttagcaagtttcttagacttgccagttcccacttcacgacgcttcagc
+7660843/1
CCCFFFFFHHFHHJJJJJJJJJJJJJJJJJJJJJJJJJJJJJJJJJJJJJ
@2593765/1
gccgcgactccgccctcttcctcgggttggaatgattctggtgggttgtc
+2593765/1
CCCFFFFFHHHGHJJJJJJJJJJJIJGHIJFIJGGIJIJIJGHHHFFFDE
@1591294/1
ataagtaacttcaaatgattgctcagatgcaatttcttgcaagaattgca
+1591294/1
?BBDFEFFHHHHHJJJJJJJJJJJJJJJJJJJJJJJJJJJJJJJJJJIJI
@2085945/1
ttaagaggtgttacctgcaacttggccaggttagggccaacagattgttt
+2085945/1
CCCFFFFFDFHHHJJJJJJJJJJJJJJIIJHIJJJJJJJJJJJIJJJIJJ
@7661127/1
tgatctgtttcttggcatctatagatgtcggtggcgcacagggcacgctt
+7661127/1
CCCFFFFFHFHHHIJIJGIJJJJIIIJHIJJEGIIJJJJGHIHHJJJJJG
@3601044/1
cgtgaatcatgccctcaatctgcaccagttcatatttgggcacagttcct
+3601044/1
@@@DFFFAHHHHHJJIIGHGIGGBDGGHFHFIJGIJJEIEIFGHGIJIHI
@7661149/1
ggcaggttgaactcacaccattcaatttaaaagaaactgggtgcgtgcag
+7661149/1
B@CFFFDFHHHHHJIIIJIJJIIJIIJJJJJEACGHIJJJJ?DFHGEGHF
@5624659/1
gcaagtttcttagacttgccagttcccacttcacgacgcttcagcagagt
+5624659/1
CCCFFFFFHHHHHJJJJJJJJJJJJJJJJJJJJJJIJJIJJJJJJJJIIB
@5123435/1
ggcaaaggtagtaagtcagctgttccacttcatcatcagggatcttgccg
+5123435/1
CCCFFFFFFHHHHJIFHHHJJIJJIGJIJIIJJJJJJIHIIDHGGIIIII
@5123515/1
ccacagttccagtctcaggcacattgccattagtagactgatcagccgga
+5123515/1
CCCFFFFFHHHHHJJJJJJJJJJJJJJJJJJJJHIJJJJJJJJJJJJIJI
@42652/1
gctggacaaggcactggcaacgaccaatcatggacttttcttcaatatcc
+42652/1
CCCFFFFFHHHHHJJJJJJJJJJJJJJJJJJJJJJJJJJJJJJJJJJJJJ
@5123673/1
ggccaacagattgtttgagatgtttgtgaaactgcgacaccttgtggctg
+5123673/1
CCCFFFFDHFHHHGHIJJJJJIHIIJHIJJIIJJIJJJIIJIJJIJIJJJ
@5123721/1
acgacgcttcagcagagtgcacacaatggtgaactggcgttcatgcggca
+5123721/1
==?BDDADDD<AAEE3C2ACAA<?E?DEIE@DB?BBB2@DD;=8CEI>;:
@43310/1
ctcagatgcaatttcttgcaagaattgcacaaagttgaagtccttgttgt
+43310/1
CCCFFFFFHHHHHJJIJJJJJJJJJJJJJJJJJJIJJJJJIJJJJJJJJI
@3602231/1
agaggaagtaggtgctgggcctcttgtatgcgaaggtgttgaggcgcttg
+3602231/1
:BBFFFFFHHHHHIJJJJJGIJJJJJJJJJJJIIJJBFGHJJJJJJJJJJ
@7143917/1
cactggttcaaattcaaataaaatcactctgcaatcctgcctcacatgat
+7143917/1
CCCFFFFFHHHHHJJJGGJIJJJJJJJJJJJJJJJJJJJJJJJJJJJJIJ
@6642950/1
agcatacataataaaattagaggaagtaggtgctgggcctcttgtatgcg
+6642950/1
@CCFFFFFHHHHHJJJJJJJJJJJJJJJJJIJJJJJJJJJJJJJJJJJJJ
@3602361/1
caggataataagttaattataccaagtttcatcgaaatcaaaccgttagt
+3602361/1
CCCFFFFFHHHHHHIJJJIJJIJJJJHJJJJJJJJJJJJJJJJJJIJJJG
@4626404/1
caatttatcttcaaatgacgacaccacagttccagtctcaggcacattgc
+4626404/1
CCCFFFFFHHHHHJJJJJJJJJJJJJJJJJJJJJJJJJJJJJJJJJJJJJ
@43622/1
ctggtctggagagaagatcctcatcttgtatagaggaggcttgggctcgc
+43622/1
CCCFFFFFHHHHHJJJJJJJJJJJJJJJJJJJJJJJJJJJJJHHIJJJIG
@6643094/1
gtttagactggttacattgctcacgtacagctaagttattagcgatatta
+6643094/1
CCCFFFFFHHHHHJJJJJJJJJJJJJJJJJJJJJJJIJJJJJJJJJJJJJ
@4626832/1
atacataataaaattagaggaagtaggtgctgggcctcttgtatgcgaag
+4626832/1
CCCFFFDFHHGHGJIIJJJJIJJJJHJBFHHIIIIIJJJJJGHIJJIGHI
@564340/1
caccacagttccagtctcaggcacattgccattagtagactgatcagccg
+564340/1
CCCFFFFFHHHHHJJJJJJJJJJJJJJJJJJJJJJIJJJJJJJJJJIJJJ
@564425/1
cgatgttttacaagggcaggttgaactcacaccattcaatttaaaagaaa
+564425/1
CCCFFDFFHHHHHJJJJJJJHJJJJJJJJJJJJJJJJJJJJJJJJJJJJJ
@7144466/1
gcccacacccgtatctcaacacccataaagaactgtttgcctctcatgtc
+7144466/1
CCCFFFFFHHHHHJJJJJIJJJJJJJJJJJJJJJJIJJJJJJJJJJJJJJ
@4627058/1
cttgttgttaagaggtgttacctgcaacttggccaggttagggccaacag
+4627058/1
@@@FDBDDDHFDHIG:AEFGGHIIIICDFHHFIGIGD9CFDGGGIIIIEE
@4627072/1
ggaatgttttacattggatccgaaaaattgtcaaattaaagacgtgt
+4627072/1
CCCFFFFFHHHHHJJJJJJJJJJJJJJJJJIJJJJJJJJJJJJJJJJ
@3603121/1
ctggacaaggcactggcaacgaccaatcatggacttttcttcaatatcca
+3603121/1
@@@DFAD=DFDHHB2ADHGIGIEGIGFB@G<?F@>9DDBFFIEFBFGEED
@3101201/1
ttcagatttgctgggctagtctttggagagaatgaatctaactttggaag
+3101201/1
CCCFFFFFHHHHHIJJJJJJJJJJJJJJJJJJJJJJJJJJJJJJJJJJJJ
@3101275/1
gtgctgggcctcttgtatgcgaaggtgttgaggcgcttgtggtggtgcac
+3101275/1
CCCFFFFFHHHHHJJJJJJJJJJJJEGGHJJJJIJJJJJJJJIJJHHJJJ
@1065933/1
atatagttatatcaacaacaaagtatgagagatataaaagattggaagct
+1065933/1
?B@DFFEFHHHHHJJIJJJIJJJHJIJIJIIIJJJIJJJJIJJJIJJJJJ
@1065973/1
ttcacattgacaaacttaggtttgcttacagccattcccaactgtcctcc
+1065973/1
@@@FFFFDHBHHHEHGHBHGAIEFIFIIGHGGGIIIIIIEHEGHIIDHIG
@3101521/1
gtttattcccatcagtttggagttcacctttagaagtatgttcttagctg
+3101521/1
CCCFFFFFHHHHHJJJJJJJJJIJJJJJJJJJJIJJGIJJIJJJJJJJJJ
@2087269/1
catcaatttatcttcaaatgacgacaccacagttccagtctcaggcacat
+2087269/1
@@@ADDDDHHHFDGFGBGH<CAFAFGHG?G@F?F@D@F0?BFHBGCHGDB
@565204/1
cctgtggccggcggcacgcagacgccttgatgacctccactttgatgatc
+565204/1
BCCFFFFFHHHHHJJJJJJJJJJJJHHHFFFFFFEEEDEDDDDDDDDEED
@1066208/1
gccacaatctggtctggagagaagatcctcatcttgtatagaggaggctt
+1066208/1
CCCFFFFFHHHHHJJJJGIJJJJJJJJJJJJJJJJJIJJJGIJJJJGIJJ
@1066217/1
cttcaaactccactatcatctctttctttggagtttgtatacttaattcg
+1066217/1
CCCFFFFFHHHHHJJJJJJJJJJJJJJJJJJJJIJJJJJJJJJJJJJJJJ
@2087632/1
ctgcgctttataaaaggcagttgcagaaacatcaatattaagcatcattt
+2087632/1
CCCFFFFFHHHGHJJJJJJJIJJJJJJJHHIIJJJJJJJJJJHIJJJJIJ
@1066471/1
gctgcagatgactgtgcatccttgctagtaagtcctgagccatagcaaac
+1066471/1
CCCFFFFFHHHHHJCGIIJJJJJJJJJJHHIIIJJJJJJJJJJJJJJJJI
@2087850/1
gcttattacaaaataaatcttatatttaaatcaatcgcgtcctattttag
+2087850/1
CCCFFFFFHHHHHJJJJJJJJJJJJJJJJJJJJJJJJJJJJJJJJJJJJJ
@565893/1
ggtgttacctgcaacttggccaggttagggccaacagattgtttgagatg
+565893/1
@BBDFFFFHHHHHJJJJJJJJJJJIJJJJJJJJJJJJIIJJIJJJJJJJJ
@5124362/1
cactatttccacaacagtaccgaagcgctcggccgatacccaacaaatac
+5124362/1
CCCFFFFFHHHHHJJJJIJJJJJJJJJJJJJJJJJJJJJJJJJJHHHHFF
@1067683/1
gttgtggaactgcttcacctgtggccggcggcacgcagacgccttgatga
+1067683/1
@CCFFFFFHHHHGJJJJJJJIHIGIIIJIIJIJIEHFFDEDDDDDDDDCD
@566965/1
ctgcctcacatgattcatccacaaattccaacccttgcgtttcaaaacaa
+566965/1
CCCFFFFFHHHHHJJJJJJJJJJJJJJJJJJJJJJJJJJHJJJJIJJJJJ
@2089244/1
gcaagaagtaccagaaacgggacttagccacaatctggtctggagagaag
+2089244/1
CCCFFFFFHHHHHJJJJJJJJJJJJJJJJJJJJJJJJJHIIJJJJIJIJI
@3605359/1
gcctcttgtatgcgaaggtgttgaggcgcttgtggtggtgcacgcgcttg
+3605359/1
CCCFFFFFHHHHHJIJJJFFHHIIJJJJJJJJIJJIJJIIIIJJJJHFFD
@7662183/1
cataaataaaaaagttatgtcaaattaaaaaatcacgtcgaacactattc
+7662183/1
CCCFFFFFGHHHHJIIJJJJJJJJJJJJJJJJJJJJJIJJJJJJJJJJJJ
@2595123/1
atcttcaagcacaaattgctcagggtctgtggcgaagttttgttcacgtt
+2595123/1
@BBFFFFFHHHHHJJJJJJJJJJJJGHIJHIJIJJJJGIJJJJJJJJIIJ
@47182/1
cttggttgaacggaactccaatcctttactcgaatagtcttttctaactt
+47182/1
@7;DDDDDFDFA:2C?E9?FGEFF<AEDFEFIECBDFDDGFFEDGFFIFE
@1592771/1
tcataacgcagccagatgccaaagttcttgatcttcactgggctcttctc
+1592771/1
@CCFFFFFHHHHHJJJJJJJIJJJGHIJJJJJJIJJJJJJIJIJJJJJJJ
@4627731/1
tgtgacttgtagtcaaggtggagattttactatctttcaagtcggcataa
+4627731/1
BBBFFFFFHHHHHIIIJJFHIIJHJJJJJJJIJJJJJJJJJIJJJJJJJJ
@4627786/1
gtggcgcacagggcacgcttgcgcatgacatctatacatgccattggcgt
+4627786/1
@@@FFFDDHFFDFIIIIIJJJGIJJJGGIIIGIIJIIGDEGHIIJIJJJG
@4627825/1
gcctcttgtatgcgaaggtgttgaggcgcttgtggtggtgcacgcgcttg
+4627825/1
CCCFFFFFHHHHHJHIJJCGHIJJJJIJJJJJIJJJJJGHIJJJJJHFFD
@4110315/1
gtaagaaggtggcggccagaatctagacatgcacagctcttgcagccatc
+4110315/1
B@@FFFFFHHHHHJJIIJJJIJJJIIIIJJIJJJJJIJJJJIJIJJJJJJ
@5626087/1
cctcagatacaccgtcacggaatacaaatatcttcttcggcaatctgcct
+5626087/1
CCCFFFFFHHHHHJIJJJJJJJJIJJJJJJJJJJJJJJJJJJJJJJJJJJ
@4110364/1
attggaaatcagaagcacatactgctaaatctaattaagaaggaggtggg
+4110364/1
@BCFFFFFHHHHHJJJIJJJJJJJJJJJJJJJJJJJJJJJJJJJJJBFHJ
@47850/1
gttcgtgaatcatgccctcaatctgcaccagttcatacttgggcacagtt
+47850/1
B@BFFDFFHHHHHJJJJJJJJJJIJJJJJJJHHHIIJJIIJJJJJJJJGH
@2596044/1
gcttcacctgtggccggcggcacgcagacgccttgatgacctccactttg
+2596044/1
CCCFFFFFHHHHHJJJJJJJJJJJJJJJHHHFFDEEEEEEDDDDDDDDDD
@4628089/1
gcctgttttggtagcggcggcgcggtccgtgaggagcatgctcgccatca
+4628089/1
CCCFFFFFHHHHHIJGHIIJJIHFD>CDDBDDDDDDBDDDCDDBDDDDDD
@4628100/1
ggttattgttatgtcgatgtcgaacccaaaaatgtaattaactttttttt
+4628100/1
CC@FFFFFHHDFHFGIJJJJJIIJIIJJJJJJJJIIJIJJIHIIIIIIIJ
@4111042/1
ctatgccatttatcctcgcacgttggcagtaatagtacaagtgaaaagtc
+4111042/1
CCCFFFFFHHHHHJJJJJJJJJHJJJJJJIJJJJJHIJJJJGIIJJJJJJ
@5626872/1
aattgacgcaagaagtaccagaaacgggacttagccacaatctggtctgg
+5626872/1
@@CFFFFFHHHHHJJIJJJJJJIJJJIJJJJIIIJJJJJJJJJJJIIJJJ
@2596693/1
cccgtacccatagcaacaagatcagcgactgtcacacggtagcggaaggt
+2596693/1
CCCFFFFFHHHHHJJJJJJJIJIJJHIIJJJJJJJJJJJHJJJJJJJJH?
@2596706/1
cttagccacaatctggtctggagagaagatcctcatcttgtatagaggag
+2596706/1
CCCFFFFFHHHHGIJJGGIHEGHIIGIIJJJJJFGGHJEHIIJJJJEIII
@48864/1
gcagccagatgccaaagttcttgatcttcactgggctcttctctgggatt
+48864/1
@@BDFFFFGHHHHIJIJIIGHIIIJHIIJIJIIGIJIJIJIJIJJJIAGI
@4628811/1
ccacaatctggtctggagagaagatcc
+4628811/1
?@<D;??:=C?<<?E;4A;CGEG;FFB
@4629034/1
gtggattttaatgttattattacagcatacataataaaattagaggaagt
+4629034/1
B@CFFFFFHGHHHHIJJJIJJJJJIJJJJJJJJIIIJJJJJIJEGIGGIF
@1594561/1
agacttatttataaatttcataaaatatatttatttgaatgtctgtctgt
+1594561/1
@CCFFFFFHHHHHJJJJJJJJIJJJJJJJJJJJJJJJJJJJHIJJIJJJI
@4111575/1
atacataataaaattagaggaagtaggtgctgggcctcttgtatgcgaag
+4111575/1
?BBFFFFFHHHHHJJJJIJJJJJJJJJHIIJJJJJJJJJJJJJJJJJIJJ
@1594664/1
gtgtcttctttcattacaatgtcacattgtagctctatagcatcgccagt
+1594664/1
BBBDFFFFHHHHHJJJJJJIJJJJJJJIJJJJJJJJJJJJJJJJJJJJJF
@1068291/1
gagaagatcctcatcttgtatagaggaggcttgggctcgctctccgaagg
+1068291/1
CCCFFFFFHHHHHJJJJJIJJJJJJJJJJJJJEGIGIIJIJJJJIJJJFI
@4629311/1
ggcgcgtttacattaggtcggtcaccgaaggcggcggccgcattcggttt
+4629311/1
CCCFFFFFHHHHHJJJJHIJJIJJGHIJJJJJJJJFDDDDDDDDDEDBDD
@3605412/1
gtcactgttaccaacaagtatcctttgtatcagtctctctgtatactgga
+3605412/1
@BCFFFFFGHHHHJJJJJHHJJJJJJIIJIJGIHHGIJJJJJJJIIIIJI
@7664717/1
gccagatgccaaagttcttgatcttcactgggctcttctctgggatttcc
+7664717/1
CCCFFFFFHHHHHJHHJJJJJJJJJJJJJJIJJJJJJJJJJJJJJJJJJJ
@3605452/1
cccattttcacaggcaagggatcctaacttcgcaaccactaattccagtg
+3605452/1
CCCFFFFFHHHHHJJJJJJJJJJJJJJJJJJJJJJJJJJJJJJJJJJJIJ
@7664777/1
tgttgaggcgcttgtggtggtgcacgcgcttgggcagagggaatctgatt
+7664777/1
CCCFFFFFHHHHHJJJJIIIHIJJJJJJJJJJJJJJJJJJHHHHFFFFFF
@2597518/1
cttgttgttaagaggtgttacctgcaacttggccaggttagggccaacag
+2597518/1
@CCFDFFFHHHHGJJAEHIJJJJJJJJJJJJJJJGJJFHIIHIEHGIJGG
@1069029/1
ccctaagtgagtatacatctattaaattcaaacgcagagctcattatgtt
+1069029/1
CCCFFFFEHHHFHIJJJJJJJJJJJJJJJJJJJJJJJJJJJJJJJJJJIJ
@5125769/1
ctgcagatgactgtgcatccttgctagtaagtcctgagccatagcaaaca
+5125769/1
CCCFFFFFFGHHHDGIHJIIGIJIHIJIIGHGHHIIIIJIJJJJGJGGIJ
@7665781/1
gttctcagcatggtaagaaggtggcggccagaatctagacatgcacagct
+7665781/1
@@@DDDDDFHFFFAFHBHECD<CBG6EDBECBHI@CHCHCCHBDEEF;@@
@7665818/1
gcagcattatgggtcttccttcatggccgaggttggggcggcgcgggcat
+7665818/1
CCCFFFFFHHHHHGCFHHJJJJJJJJJJJEHIGHJIJJIJFDDDDDDDDD
@5126180/1
ctctgtgcctggctcccatgtcacggtagcactgagtgacggcacctccg
+5126180/1
CCBFFFFFHHHHHJJJJJJJJJJJJJHIJJJJJJIJJJJJJIIIJJIJJI
@2598453/1
gtttcatcttactctgggtcctcatctcttgcagtttggcctctttcgca
+2598453/1
CCCFFFFFHHHHHJJJJJGHIJJJJJJJJJJJJJIJJJJJJJJJJJJJJJ
@7666134/1
gttacctgcaacttggccaggttagggccaacagattgtttgagatgttt
+7666134/1
CCCFFFFFHHHHHJJJJJJJJHIJJJJJJJJJJJHJJJJJJJIJJJJJJJ
@2598634/1
gtttagcagcttcatccagaggcaagcgctccaagttgcttggaggcttg
+2598634/1
CCCFFFFFHHHHHJJJJJJJJJJJJJJJJJJJJJJHIJJJJJJIJJJJJI
@5126912/1
actgccgtgtcctttatacatttcggcatggcgatcatgtcgatggcttg
+5126912/1
C@CFFFFFHFHHGIJJJJJJJJJJFIJIJIIJJJJJIJJIHIGIJIJJJI
@6645884/1
cctaaatctatggggcgggatggtcgtttgaaaaattgacggccagcctt
+6645884/1
CCCFFFFFHHHHHJJJJJJJJJJHHHHFFFEEEEEEDDDDDDDDDDDDDD
@2091082/1
gatggagtgagcacgggctctgtgcctggctcccatgtcacggtagcact
+2091082/1
CCCFFFFFHHHHHJJJJJJJJJJJJJJIJJJJJJJJJJJIJJJHIJJJJJ
@6646241/1
cttagctgcggaatgcttagcttccttcttagagcgtcccgtacccatag
+6646241/1
@C@DDFFAHFH>DGHGEEHGDHGGGIIIIIEHIGDHGGIDGGGCGGE7@F
@2599366/1
ggtgcacgcgcttgggcagagggaatctgattgtgctgttgtggaactgc
+2599366/1
?<=ADDDDFHGGFHJGIJJJJIDGGGIIGGIIIIIDDB?DGBFE@FG@FH
@2599457/1
cttccgctttcatcatctataggattgtttatcctgtcaactgaagcgac
+2599457/1
@@@FFFFFAHGHHEHEHGIIIDEHGIIIIIGGIIIIIIIIIIIGCDFHAG
@2091308/1
ccgacgacgacactgtacagttagaaatgttacaacctctatactttgca
+2091308/1
CCCFFFFFHHHHHJJJHJJJIJIJJJJJJIJJJJJJJJJJJJJJJJJJJJ
@2091501/1
caccagtggtcttcttgaacttcttcaattgacgcaagaagtaccagaaa
+2091501/1
CCCFFFFFHHHHHJJJJJJJJJJJJJJJJJJJJJJJJJJJJGHJJJJJJJ
@6646753/1
gggaactatgtggttaaaaccaaaaatttgccggaagtcactattccacg
+6646753/1
@@@BDDEFDDCFFCFCHHIIIIIIHIGGIIIGHGG<FGFBDFEHHGEDCD
@6646780/1
gcgacaccttgtggctgtgacttgtagtcaaggtggagattttactatct
+6646780/1
CCCFFFFFHHHHHJJJJHIIJJJJIJJIJJJJJCGIHIHJIJJJJJJJJJ
@567973/1
gtccggaacatcaaatatcttgacttggcaaagagttgtcgatatgtgga
+567973/1
CCCFFFFFHHHHHJJJJJJJIJJJJJJJJJJJJJJGIJJIJJJJJJGIJF
@4112434/1
ctcttgtatgcgaaggtgttgaggcgcttgtggtggtgcacgcgcttggg
+4112434/1
CCCFFFEDHHHHHJJJAFFHIJJJJJJHIJGIJHIIGHHIJJIJHEEFDD
@6647231/1
gtggtgcacgcgcttgggcagagggaatctgattgtgctgttgtggaact
+6647231/1
BCCFFDFFHHHHHJJJJJJJJJJJJJJJJJJJJJJJJJJJJJJIJJJJJJ
@6647264/1
ctcgtcatcaggacctgcaccatgcaccgccatgccatgtaccacgcctg
+6647264/1
BC@FDDFFHFHHDHHIJGHHGIJJJJJGHGHIIJEIIJJGIJGHJJEIJJ
@2092034/1
gtccttgttgttaagaggtgttacctgcaacttggccaggttagggccaa
+2092034/1
@@@DDFFDDFHHHIGFHDCFAF>HHIIIIJJJJJFJJJFI?DEGGIFGII
@5628392/1
attttgatgaacttttttgtgtgtgttcaaggggatctgagaatggttta
+5628392/1
1=@DFFDDHGHHHJJJGIJJJIHGGEHGIGGGIIHIGIGIIHHGGGHHIE
@5127633/1
tggcaatacaacaacgacaagctgcaactgtacgaatgtgctcttgaggt
+5127633/1
CCCFFFFFHHHHHJJJJJJJJJJJJJJJJJJJJJJJJJIJJJJJJJJJJF
@7147209/1
cgaacattctatgcttataccattaatctccgcaactatttgacggattt
+7147209/1
CCCFFFFFHHHHHJJJJJIJJJJJJJJJJJJJJJJJJJJJJJJJJJIJJJ
@7147240/1
gtagcactgagtgacggcacctccgacactgaggtcacggtactcgcggt
+7147240/1
@@@DFDFFF?HFFFCGEBDD?EFGEGBGDHE>FHDGHEAH7=FCFHAEEB
@4629841/1
cacggctttttccagatccactcttgctccatggtccaggagcagcagcg
+4629841/1
CCCFFFFFHHHHHJJJJJJJJJJJJJJJJJJJJJIJJJJJHJJJJIJJII
@4630086/1
agcacgtagttctcagcttccctgcaaagttaaccatcttgtattcaaaa
+4630086/1
CCCFFFFFHFHHHJJJJJJJJJJJJJIGIHIJIIGHIJJJJIIJJJJJJJ
@4630277/1
gttctcagcatggtaagaaggtggcggccagaatctagacatgcacagct
+4630277/1
CBCFFFFFHHHHHHIJJJJJJGIJJJIJIJIJJGIJJJJJGHGHJJJJJJ
@569233/1
catacataataaaattagaggaagtaggtgctgggcctcttgtatgcgaa
+569233/1
CCCFFFFFHHHHHJJJJJJJJJJJJJJJHIJJJJJJJJJJJJJJJJJJJI
@50736/1
cggtagaactgcaccatttcatttggattcgtagagtaatctaagacttg
+50736/1
BCCDFFFFHHHHHJJJJJJJJJJJJJIJJJJIJJIJHIJJJJJJJJJJJJ
@7148486/1
tttcaaaacaattcattttaggttcaagttaaccgcaatgttggagcttg
+7148486/1
CCCFFFFFHHHHHJJJJJJJJJHJJJJJJJJJJJJJJJJJJJJJJJJJJJ
@6151628/1
tcatcttgtatagaggaggcttgggctcgctctccgaagggagcttgcgg
+6151628/1
@@CFFFFFHGHHHJIFGIIJJJG=FHIFHHDGIJIJJJIJI@FEIHGIIF
@6151664/1
ggtctggagagaagatcctcatcttgtatagaggaggcttgggctcgctc
+6151664/1
CCCFFFFFHHHHHJJJJJJJIJJJJJIIIJJJJJJJJJJJGHIGIIIJJG
@4631648/1
gtgctgttgtggaactgcttcacctgtggccggcggcacgcagacgcctt
+4631648/1
CCCFFFFFHHHHHJJJJJJJJJJJJJHIJJJJJJIJJHHFFDDDDDDDDD
@570210/1
gtcgcaagatagtgagacattcactttttagtcataatcttcagatactc
+570210/1
CCCFFFFFHHHHHIJJJJJJJJJJJJJJJJJJJJJJJJJJJJJJJJJJJJ
@5630311/1
gggttgtcctgcagagcttgccacatcttgtaagcagcctgacgcttagc
+5630311/1
BBCDDFFFHHHHHJJJJJJJJJJJJJJJJJJJJJJJJJJJJJJJJJJJJJ
@51813/1
ctgttgtggaactgcttcacctgtggccggcggcacgcagacgccttgat
+51813/1
CCCFFFDFHHHHHJJJJJJJJJJJJJJJJJJJJJJHHFFFDEDDDDDDDD
@4632100/1
gcacgtagttctcagcttccctgcaaagttaaccatcttgtattcaaaag
+4632100/1
CCCFFFFFHHHHHJJJJJJJJJJJJJJJHHIIJJIJHIJJIJJJJJIJJG
@1597224/1
cgacacgattatgaagacgaagcggacgtcacggtaagcattcatcagaa
+1597224/1
CCCFFFFFHHHHHJJJJJJJJJJJJJJJIJJJJJIIIJJJJJHHHHHHHF
@6152478/1
ataacgcagccagatgccaaagttcttgatcttcactgggctcttctctg
+6152478/1
@BCFFFFFHHHHGJJJJJJJJJGIJJJJJJJJJJJJJJHIJJJJJJJJJJ
@52251/1
gctcggacatttcaattttatttagttggtcttggttgaacggaactcca
+52251/1
CCCFFFFFHHHHHHHHJJJGIJJIJJJJJJJJJJJJJJIJJJJJJJJJIH
@1070311/1
gtcttcttgaacttcttcaattgacgcaagaagtaccagaaacgggactt
+1070311/1
CCCFFFFFHHHHHJJJJJJJJJJJJJJJJJJJJHIJJJJJJJJJJJJJJJ
@4113201/1
agggaatctgattgtgctgttgtggaactgcttcacctgtggccggcggc
+4113201/1
@CCFFDFFHGHHGJDFHJJFHHFHGJJJJIJJJJJJGHIJJJJJIJJIHF
@571401/1
ccctcagatacaccgtcacggaacacaaatatcttcttcggcaatctgcc
+571401/1
CCCFFFFFHHHHHJJJJJJJJJJJJJJIJJJJJJJJJJJJJJJJJJJJJJ
@2092730/1
ctgtgacttgtagtcaaggtggagattttactatctttcaagtcggcata
+2092730/1
BCCDFFFFHHHHHIIJJJJFHIJJJJJJJJJJJJJJJJJJJJHIJJJJJJ
@2092756/1
ctggaatccgtgtcgacggcgatgagagcccacgatgtaagtgcttcggg
+2092756/1
CCCFFFFFHHHHHJJJJJJJJJJJJJJJJJJJJJJIJJHHHHGHHFFFFD
@571813/1
cttcaaatgacgacaccacagttccagtctcaggcacattgccattagta
+571813/1
CCCFFFFFHHHHHJJJJJJJJJJJJJJJJJJJJJJJJJJJJJJJJJJJIJ
@4634138/1
ggcgaattttgcgatctgcgtggtagcgtactaccagcg
+4634138/1
???;BDDDDDBD1CEEC<EEF<:DC?<@?:0?DE@?<DA
@1071625/1
gcgacctcgagcgacgaatcacatgaaagggggaggggggagggtcattc
+1071625/1
B@CFFFFFHGGHHJJJJJJJJJJJJIIJJJJJJGHHFDDDBDDD?CBDDE
@4634162/1
cagttataaagcatagcccgaagtgctattggcacacaggcataatgcca
+4634162/1
@@@DDDDDHFDHHIBHIJJIFHHGHJJJGHIIJJJIIJJJJIJJGIJIDG
@4634285/1
atttggcgttactgcttaatactactcactgatttatgtagcatcatctt
+4634285/1
CCCFFFFFHHHHHJJJJJJJJJJJJJJJJJJJJJJJJJJJJJJJJJJJJJ
@1072048/1
gcctcttgtatgcgaaggtgttgaggcgcttgtggtggtgcacgcgcttg
+1072048/1
@@@FFFFFHHHHHJHEHGGDHGIJIIIJJJJIFFHIIIJJJJJJIIGFFD
@3105753/1
gtttgtctgtttgtctgtttgtctgtttgtctgtttgtctgtttgtctgt
+3105753/1
CCCFFDFFHHHHHJJJJHIJJIJIJHIJJHHIJHIJJIJGIHIJJGHIJI
@3608146/1
gtgctgggcctcttgtatgcgaaggtgttgaggcgcttgtggtggtgcac
+3608146/1
CCCFFFFFHHHHHJJIJJJJJIJJJEGFHIIJJJJJJJJIJJIIIGHIJJ
@2601415/1
gcctgacgcttagcaagtttcttagacttgccagttcccacttcacgacg
+2601415/1
CCCFFFFFHHHGHJJJJJJJJJJJJJJJJJJJJJJJJJJJJJJJJJJJJJ
@2094280/1
cggcacctccgacactgaggtcacggtactcgcggtacatgttgtgtaca
+2094280/1
CCCFFFFFHHHHHJJJJJJJHHIJJJBFHHIIJJJFHHIIIDHIHHHEHH
@3608286/1
ttgtttgagatgtttgtgaaactgcgacaccttgtggctgtgacttgtag
+3608286/1
CCCFFFFFHHHHHJJJIJJJJJJJJJJJ:GIJJJJJJJJJHJIJJJJJJJ
@7668673/1
gtgactattaaattctgtctctaaagcattgctaaacaagcaatgta
+7668673/1
@@BFFFFFHHHHHJJJJJJJJJJJJJJJJJJJIJGGIJJJJJJJJJJ
@6650424/1
gcagagggaatctgattgtgctgttgtggaactgcttcacctgtggccgg
+6650424/1
BCCFDFFFHHHHHJJJJJIJJJJJJJHIJIJJJJJJJJJJJJJIJJJJJJ
@2094737/1
gggaacttatggtataggtagagactggctgcaaatttcaggaaggagtc
+2094737/1
CCCFFFFFHHHHFHIJJJHJJJJJJJJJJJJJJJJJJJJJJJIJGIIIFH
@7668990/1
cgtcactattctaggattgtgtaggtaatattattaaacgaagaacatgc
+7668990/1
CCBFFFFFHHHGHIJHJJJJJGIJJFHIJIJJIJJIJGIJJJJJIIIIGI
@6650679/1
cttgggcctgttttggtagcggcggcgcggtccgtgaggagcatgctcgc
+6650679/1
CCCFFFFFHHHHHJJJJIIJJJJJJIHFCD@BDDABDDDCBDBDDDDDBB
@572223/1
cctcgacgagcaagtagttcttgaagcacagacacaggtgtcttcaacgg
+572223/1
CCCFFFFFHHHHHHEHIIJJJJJJJJJHHIJJJJJJJJDHHHJJJJJJJJ
@7669081/1
gaaacgatcaacaataatatataatttggagtacagttaatacctggcat
+7669081/1
CCCFFFFFHHHHHJJJJJJJJJJJJJJJJJJGHIJJIJJJJJJJJJJJJJ
@3107080/1
caggatcctcgtcattgcctggcatacaaggcaaagcaccgacgacgaca
+3107080/1
CCCFFFFFHHHHHGIJJJJJJJJJJJJJJJJJJJJJJJJJJJJJJJJHHF
@3107470/1
caactgtacgaatgtgctcttgaggtacttgaacatgggctccacttggt
+3107470/1
CCCFFFFFHHGHHJJJJJJJJIJJJHJIJJJJJJJJJIJJJJJJJJJJJH
@4114835/1
ggtcgttccaatcctggttcatgatgaactcttgcaggcgcgggaacaag
+4114835/1
CCBFFFFFHHHHHJJJJIJJJJJJJJJJJJJJJJJJJJJJJJJJJJJHHH
@2095385/1
ggtggtgcacgcgcttgggcagagggaatctgattgtgctgttgtggaac
+2095385/1
@CBFFFFFHHHHHJJJJJJJJJJJJJJJJJJJJJJJJJJJJJJJJJJJJJ
@4114872/1
gcttcttatgacataagtgaactgtcttagtgttacgttgtggactctag
+4114872/1
CCCFFFFFHGGHHJJJJGHIJJJIIJJJJJHHHIIJIGIIIJIGIIIJJJ
@572495/1
ctcgtcattgcctggcatacaaggcaaagcaccgacgacgacactgtaca
+572495/1
CCCFFFFFHHHHHJJJJJJJJJJJJJJJJJJJJJJJJJJJJJJHHHHHFF
@1073473/1
ctttgattttcttcaagcgctcatcgggaggtgtggcagcctccttgacc
+1073473/1
CCCFFFFFHHHHHJJJJJJJJJJJJJJJIIJ?FGIJJJJJJIIIIJJJJJ
@2095534/1
agagaagatcctcatcttgtatagaggaggcttgggctcgctctccgaag
+2095534/1
CCCFFFFFHHHHHJJJJJJIJJJJJJJJJJJJJIHJIIJJJJJJJJJJJJ
@2095535/1
cttgttgttaagaggtgttacctgcaacttggccaggttagggccaacag
+2095535/1
CCCFFFFFHHHHHJIEHIJJJJJJJJJJJJJJJJIJJIJJJJJJJJJJJJ
@3107753/1
cggcacctccgacactgaggtcacggtactcgcggtacatgttgtgtaca
+3107753/1
@CCFFFFFHHHHHJJJJJJJHJJJJJHJJJJJJJJIIJJJJJJJJJHHHH
@6651698/1
cggcgtcattcgatatcttctgtagctgctgtgtgaagttcttcaaagcg
+6651698/1
@@CFFFFFHHHHHJJIJJJJJIHIJJIJIJJJJJJJJIHIJJJJJJJJJJ
@7670066/1
catatttataatagctgattttgttaattatatcatttgttacattacca
+7670066/1
C@CFFFFFHHHHHJIJJGJJJGIIJJIJJJJIIJJIIIJHIJJIJGGIIJ
@1073692/1
cgacactgtacagttagaaatgttacaacctctatactttgcattaaaat
+1073692/1
CCCFFFFFHHHHHHJJJJJJJJIJJJJJJJJJJJJJJJJJJJJJJJIJJJ
@2095757/1
cgtcaaaccaaattccttcacatacaagtcagtgttgaaattcgcccgtc
+2095757/1
CCCFFFFFHHHHHJJJJJJJJJJJJJJJHJJJHIGJJJJJJJJJJJJJJJ
@4115258/1
cgcaagaagtaccagaaacgggacttagccacaatctggtctggagagaa
+4115258/1
CCCFFFFFHHHHHJJJJJJJJJJJJJJJJJJJJJJJJJJJJJJHDGHIJJ
@3108264/1
caccattcaatttaaaagaaactgggtgcgtgcaggatcctcgtcattgc
+3108264/1
CCCFFFFFHHHHHJJJJJJJJJJJJJHJJJJJJJJJJJJJJJJJJJJJJJ
@6154776/1
ctttcattattagacatcgacaaaacatcaagcttgtacaaaattgttat
+6154776/1
CCCFFFFFHHHHHIJIJJJIJJJJJJJJJIHJIIJJJIIIJJJJJJIJII
@2096241/1
caaatggaaaaaaaaattggtgaaaagaatcacaagtaagatactgcaaa
+2096241/1
CCCFFFFFHHHHHJJICDHIHGHIJJJJJJJIJJJJBFHJJJJJGJJIJJ
@6154892/1
gataaaatatccacttattaaattaatcgcacttctttgttttatttaaa
+6154892/1
CCCFFFFFHHHFGJJJJJJJJJJJJJIJJJJJJJJJIJJIJJJJJJJJJJ
@7670668/1
gcgcttgtggtggtgcacgcgcttgggcagagggaatctgattgtgctgt
+7670668/1
C@@FFFFFHHFHHHHDIJJGGIJIGIJIIJHIJJGIJJJCGHHJGIIJIG
@2096329/1
gtacacctgagcgagactcataacgcagccagatgccaaagttcttgatc
+2096329/1
@@@FFFDDHHHGF>FBHIIIIIIHJIJJJJFJIIGCHHJIIDHGGGIIII
@6155020/1
gtttctttgtccctgggtaaggtatttcaggatcgtcacgacccacatct
+6155020/1
BBBFFFFFHHHHHIJJJCFHJJCFHJJIJJJJIJJIIJJJJJJJJJJIJI
@2096368/1
ataatcttcagatactccaaagcattctgggctgcagatgactgtgcatc
+2096368/1
CCCFFFFFHHHHHJJJJJJJJJJJJJJJJJJJJJJJJGJJIJJIIIJJJJ
@573453/1
gtcttttctaacttgaacagtgcgatgttttacaagggcaggttgaactc
+573453/1
CCCFFFFFHHHHHJIHJJJJJJJJJJJJJJJJJJJIHJJJIJIIGIJJJJ
@6155061/1
taataaaattagaggaagtaggtgctgggcctcttgtatgcgaaggtgtt
+6155061/1
BB@FFFFFHHHHHJJJJJJJJJIJJJJJJJJJJJJJIJJJJJGHIJFHHI
@1597563/1
ggcttactcactgacgctgacattcttttccccccatcaatatcttcagc
+1597563/1
CCCFFFFFHHHHGJJJJJJJJJJJJJJJJJJJJJJJJJJJJJJIJJJJIJ
@5631151/1
gccattgacctttcctaggagtgactttcccgtttccaatctccaagaca
+5631151/1
CCCFFFFFHHHHHJJJJJJHIGHJJJJJJJJJHJJJJJJJJJJJJJJJJJ
@573891/1
gtggtgcacgcgcttgggcagagggaatctgattgtgctgttgtggaact
+573891/1
CCCFFFFFHHHHHJJJJJJJJIJJJJJJJJJJJJJIJJJJJJJJJJJJJJ
@3109147/1
cctagggtgactctgtttcctttgcagctccagcatgatcctatccgtgt
+3109147/1
CCCFFFFBFHHHHJJHIJJJJJJIJJJJJJJJJJJJJJJJJJJJJJJJJI
@5130733/1
cgtagttctcagcttccctgcaaagttaaccatcttgtattcaaaagaaa
+5130733/1
@C@FFFFFHGHHGIIIJJJJIIDHIHHIIJJJGIJIJJJJJJJJIJJJIJ
@574267/1
ggcgcttgtggtggtgcacgcgcttgggcagagggaatctgattgtgctg
+574267/1
@@CFFFFFHHHFDG@EGBHEGEEGGIIEGBBGHGF@8=F@HFEGGH@EHG
@3608838/1
ccaaatagttgaccatcactcttatatgggcagcccgaacacggttaccg
+3608838/1
CCCFFFFFHHHHHJJJJJJJJJJJJJJJJJJJJJJJJJJJJJJJIIJJJJ
@5130965/1
ggtagcgggtcggacgagccgtgccttttattgcttggtgagacacg
+5130965/1
@@@FFFD@HHHGFHIJJEGEGHEEHGIIGGGIGIJHHGHFFFCDFED
@5130986/1
cattgatatttggaaatgattagctcgcagcattatgggtcttccttcat
+5130986/1
@@CFFFFFHHHHHIIJJJJJJJJJJJJJJIJIJJJJJJJB?BHHIJJJJJ
@5131057/1
gtcgagtagagccttagctgcggaatgcttagcttccttcttagagcgtc
+5131057/1
@@?BBDDB>FHADDGEHEBIGEG6?EGGGIGGGHDGFHHIIIIEH>DFHI
@5131289/1
gggctatgccatttatcctcgcacgttggcagtaatagtacaagtgaaaa
+5131289/1
CCCFFFFFHHHHHJJJJJJJJJJJJHIJJJJJHIJJJJIIJJJJHIJJJJ
@5131435/1
ctgcagatgactgtgcatccttgctagtaagtcctgagccatagcaaaca
+5131435/1
CC@FFFFBDFBDDHIIGIECHGHGHIIIIIIHCHGBFHEGGHGDHFIGGG
@5632153/1
ctcagatgcaatttcttgcaagaattgcacaaagttgaagtccttgttgt
+5632153/1
CCCFFFFFHHHHHJJJJJJIIJJIJJJJJJJJJJIJJJJJGIJJJJJJJJ
@5131844/1
aacctctatactttgcattaaaataatgcccattttcacaggcaagggat
+5131844/1
CCCFFFFFHHHHHJJJJJJJJJJJJJJJJJJJJJJJJJJJJJJJJJJJIJ
@53600/1
gtttcatttaaatttacgggctatgccatttatcctcgcacgttggcagt
+53600/1
CCCFFFFFHHHHHJJJIJJJJJJJJJJJIJJJJJJJJJJJJJIJJJJJJH
@5131973/1
agaagatcctcatcttgtatagaggaggcttg
+5131973/1
@@@D?D?DFFFFD@GDAFII<?EEB::@GEG1
@5632653/1
ctcctttcttttttggtggcttccccattttgacagcgtcttacttcacg
+5632653/1
CCCFFFFFHHHHHJJJGIJJJJJJJJJJJJJJJJJJJJHIJJJJJJJJJJ
@5632854/1
gcctgggatgccacccggcaccactcccgggtgaggatgcactacatttc
+5632854/1
CCCFFFFFHHHHHJJJJJJJJJJJJJJJJJJHIJJJJJJJJJJJJJJJJH
@54110/1
tggaactgcttcacctgtggccggcggcacgcagacgccttgatgacctc
+54110/1
CCCFFFFFHHHHHJJJJJJJJJJJJJJJJJJJHHFFFDDEDDDDDDDDDD
@5632944/1
gttggaatgattctggtgggttgtcctgcagagcttgccacatcttgtaa
+5632944/1
CBCFFFFFHHHHHJJJHIJJIIJIJJJJJJJJJJJJJJJJJJJJJJJJJI
@2603418/1
gaatctgattgtgctgttgtggaactgcttcacctgtggccggcggcacg
+2603418/1
??@DDFD?FFHFFIJJHCEGHGHHGDE>EHCEHDF;EBDGIBGFFHHF>>
@54399/1
ctatactttgcattaaaataatgcccattttcacaggcaagggatcctaa
+54399/1
CCCFFFFFHHHHHJJJJJJJJJJJJJJJJJJJIJJJJJJJJJJJJJJJJJ
@54404/1
attaaagaatcacgtcgaacattctatgcttataccattaatctccgcaa
+54404/1
@CCFFFFFHHHHHJJJJJIIJJJJJJJJJJJJJJJJJJJJJJJJJJJJJJ
@54454/1
caacggatggccaaataggaaacactacgctttacacgcatgaggtaata
+54454/1
CCCFFFFFHHHHHJJJJJJJJJJJJJJJJJJJJJJJJJJJJJJJJFHIJJ
@54460/1
gctgggcctcttgtatgcgaaggtgttgaggcgcttgtggtggtgcacgc
+54460/1
CCCFFFFFHHHHHJJJJJJJJJJFHHHJIJJJJJJJJJJJHIHFHIIJJH
@4637332/1
ggctcgctctccgaagggagcttgcggccgatgacctcatactccttcaa
+4637332/1
@@@BDDDDDDFHDIIBEBG:GDFDADF@D@FAHE>DDH?;?AEEEEFDFC
@5133007/1
gagcagatatagcggtggaggggaacacagtttgggctgggggtcgcacg
+5133007/1
@BCFFFFFHHHHHJJCGHFHJJJFHJJJJJHIJJJJIIJJJJJEFFDDDD
@7151728/1
gtcttcttgaacttcttcaattgacgcaagaagtaccagaaacgggactt
+7151728/1
CCCFFFFFHHHHHJIJJJJJJJJIJJJJJJJJJFHJJJJJJJJJJJIJJJ
@7151749/1
cttggtacaaagcaaaggtcgggcagttcgtcaacaagacattactagct
+7151749/1
CCCFFDDEHHGHHJJIJIIIIIJGIJHIJJHJJJJJJJJJIJJJJJJJJJ
@4637723/1
gtccatcacaagaagttatttgttcaaataacttattaaaattaatatgc
+4637723/1
CBCFFFFFHHHHHJJFHHJJJJHIJIJJJJIJJJJJJJJJIJJJIJJJIJ
@2603967/1
gtccgagctcatcgactgtggcaatctttgcatggaatgttatctccaac
+2603967/1
CCCFFFFFHHHHHJJJJJJJJJJJJIJJJJJJJJJJJJJJJJJJJJJJJJ
@55246/1
gccaaataggaaacactacgctttacacgcatgaggtaatatttattgct
+55246/1
CCCFFFFFHHHHHJJJJJJIGJJJJJJJJJJJJIJJBHIIJJJJIIJIJJ
@5133627/1
ctcatcttgtatagaggaggcttgggctcgctctccgaagggagcttgcg
+5133627/1
CCCFFFFFHHHHHJJJJJJJJJJHIJJJJJJIJJIJJIJJJJJJJJJJJI
@6653223/1
ctcagcatggtaagaaggtggcggccagaatctagacatgcacagctctt
+6653223/1
CCCFFFFFDHFFHJIJJGAGIGFGHIIEHGHIIJIIIJJIIIJJJJJJJJ
@6653283/1
gccctcaatctgcaccagttcatatttgggcacagttcctcgacgagcaa
+6653283/1
CCCFFFFFHHHHHJJJJJIJJJJJJJJJJJJJJIJIIJJJJJIJJJJJJI
@7671507/1
ggttcgtgaatcatgccctcaatctgcaccagttcatatttgggcacagt
+7671507/1
CCBFFFFFHHHFHJJJJJJJJJJJJJJJJJJJJJJJJJJJJJJJJJJJJJ
@6155903/1
cagagggaatctgattgtgctgttgtggaactgcttcacctgtggccggc
+6155903/1
CCCFFFFFHHHHHJJJJJJJJJJJJJJJJJJJJJJJIJJJJJJJJJJJJG
@2097387/1
ggaactccaatcctttactcgaatagtcttttctaacttgaacagtgcga
+2097387/1
CCCFFFFFHHHHHJJJJJJJJJJJJIIJJJJJJJJJIJJIJJJJJGIIJJ
@5633522/1
gtgcgcgtccatggagccgaccacggcggcgatggacggcttcttgttgt
+5633522/1
CCCFFFFFHGHHHJIJJJJJJIJJIIGIHFDDDDDDDDDDDDDDDCDDDD
@5134500/1
agcaaatggaaaaaaaaattggtgaaaagaatcacaagtaagatactgca
+5134500/1
CCCFFFFFHHHHHJJJJIHIJJDHIJJJJJJJJJJJJJHIJJJJJJJJJJ
@6156413/1
taggaccgtcattgaacaatctcgtatgatgccgtttctgtaccaatagg
+6156413/1
CCCFFFFFHHGHGIJJJIJJJIJJHIJJJIJJJJGIJJJJGIIJJJJJHI
@5633645/1
gcctcttgtatgcgaaggtgttgaggcgcttgtggtggtgcacgcgcttg
+5633645/1
CCCFFFFFHHHHHJIJJJEGHIJJJJJJJJJJJJJHIIFHIJJJJJHFFD
@1599056/1
ccttgattttataatttagagacacgtgtacatttcgagagaacaaatta
+1599056/1
CCCFFFFFHHHHHJJJJJJJJJJJJJJJJHIJJJJJJJJJJJJJJJJJJJ
@2097612/1
gcgtgcgtgagggcctgcaggaggagggagcggtcctggaaccggtactg
+2097612/1
CCCFFFFFHHHHHJJJJJJJJIJJHJJJIJIJJIJJJJJJJJHHFFDDEE
@5633705/1
gttcattacctgtgaaaactgcccctcagatacaccgtcacggaatacaa
+5633705/1
CCCFFFFFHHGHHJJJJJJJJJJJJJJJJJJJJJJJJIIJJJIJJJIJJJ
@5633707/1
cttcacctgtggccggcggcacgcagacgccttgatgacctccactttga
+5633707/1
CCCFFFFFHHHHHJJJJJJJJJJJJJJJHHFFFEEEEEEEDDDDDDDDDC
@7672257/1
gagagaagatcctcatcttgtatagaggaggcttgggctcgctctccgaa
+7672257/1
B@CFFFFFHHHHHJJJJJJJHIIJJJJJJJIJJJFHIEHJJIEGIIJGGI
@5134768/1
cttagcttcgggttggacgaccaaaactgatataagtaaatctggatttt
+5134768/1
CCCFFFFFHHHHHJJJIJJJJJJJJJJJJJJJJJIJHIJJJJJJJJJJJJ
@56357/1
ctcagcatggtaagaaggtggcggccagaatctagacatgcacagctctt
+56357/1
CCCFFFFFHHHHHJJIJJFGIJJJJJJJJJJJJJJJJJJJJJJJJJJJJJ
@3109357/1
cttgtattcaaaagaaaacctagaatcactggttcaaattcaaataaaat
+3109357/1
<;?DDDDDFHHDFBF>EFEF@EGHIGHAHCGCEGEFBGE@CFHIDGDHIA
@4638744/1
cctgttttggtagcggcggcgcggtccgtgaggagcatgctcgccatcag
+4638744/1
CCCFFFFFHHHHHJJJIJJIIGHFACDDABBDDCDBBDDDDDDDDDDDDD
@2098398/1
ccctggcgtaaaataacgtcaatacattggatctcctcagtaggatggca
+2098398/1
CCCFFFFFHHHHHJJJJJJJJJJJJJJJJJJJJJJJJJJJIJJJJJJJJJ
@2098424/1
cttgggcagagggaatctgattgtgctgttgtggaactgcttcacctgtg
+2098424/1
@CCFFFFFHHGHHIJJJIJIJIIJJHGIIIJGIIJJJJJJIJJJJIIGFH
@6653985/1
agccagatgccaaagttcttgatcttcactgggctcttctctgggatttc
+6653985/1
CCCFFFFFHHHHHJJGIJJJIJJJIJJIJJIGGIIJJJJJJJIIIGIIJJ
@5634456/1
aactccaatcctttactcgaatagtcttttctaacttgaacagtgcgatg
+5634456/1
@BCFFFFFHHHHHJJJJJJJJJJJJJJJJJJJJJJJJJJJJJJIJJJJJJ
@3110313/1
cttcttctcttttttctcctttcttttgcgagctgctgccgaaagattag
+3110313/1
@CCFFFFFHHHHHJJJJJJJJJJJJJJJIJJJJJJJJJJJJJIJJGIIJJ
@576386/1
gtcaataaactattggcgattcatacagtcgaattacatgacatcaagct
+576386/1
CCCFFFFFHHHHHJJJJJJJJJIJJJJJHIJJJJJJJJJJJJJJJJJJJJ
@4116318/1
ttgtggaactgcttcacctgtggccggcggcacgcagacgccttgatgac
+4116318/1
BCCDFFFFHHHHHJJGJJIJJJJJJJIJJJJJJJHHFFFDDDBDDDCDDD
@576726/1
caccaagctagtggcgttgatgtcgcaagatagtgagacattcacttttt
+576726/1
CCCFFFFFHHHFHJJJJJJJJJIJJJJJJJJJJGIIJIJJJJJJJJJJJJ
@6655158/1
cttcatcatcagggatcttgccgtcattgcagacggtgtggtagcgggtc
+6655158/1
CCCFFFEFHFHHHJIIIJJJJJJIIIJIJJIJIIDIDGIIJFGHJJJIGG
@5635340/1
ctgagcgagactcataacgcagccagatgccaaagttcttgatcttcact
+5635340/1
CCCFFFFFHHHHHIIJJJJJJJJJJIGIGHIJJJIIIJJIJJIIJJIIJI
@5635353/1
cgacgtgattctttaatttgacataacttttttatttatgaaccgattga
+5635353/1
CCCFFFFFHHHHHJJJJJJJJJJJJJJJJJJJJIJJJJJJJIIJJGIJJI
@6655252/1
gtctgtttgtctgtttgtctgtttgtctgtttgtctgttcgtctgtgcgc
+6655252/1
C@@FFFFFHHHHHHIJJGHIJHIIJJJJJGIJJIJJIIIJIHIGGHIIIJ
@3111378/1
ggtgaatctctgaaatggctggagtgattttgacgggtagctgatgtact
+3111378/1
BBBDFFFFHHHHHJJJJJJJJJIJCFHIJJJJIJJJJ?FHIJJGIIHIJI
@4640539/1
ctcaaacaagtccaattctttgacagtaaagttctgtggcgccggttcct
+4640539/1
CCCFFFFFHHHHHJJJJJJJJJJJJJHGJJJHIIIJGHIJJJJJJHIJJJ
@3111881/1
gtcatattatgtgagtacgaagcattgtctgtttataaaataattaacaa
+3111881/1
CCCFFFFFHHHHHJJIIJJJJJJJJJJJJJJJJJJJJJJJJJJJJJJJII
@577466/1
aggtgctgggcctcttgtatgcgaaggtgttgaggcgcttgtggtggtgc
+577466/1
@@CDDDEDDFGHGJJJJJJJJJJBAHGCGGHIIJJJJJJIIIIJ@FHACE
@4117217/1
ctgcaatcctgcctcacatgattcatccacaaattccaacccttgcgttt
+4117217/1
CC@FFFFFHHHHHJJJJJJJJJJJJJJJJJJJJJJJJJJJJJJJJJJIJJ
@5636024/1
gggctgcagatgactgtgcatccttgctagtaagtcctgagccatagcaa
+5636024/1
CCCFFFFFHHHHHJJIIJJJJJJJJJJJJJIIJJHIJJJJJIJJIJJJJJ
@3112112/1
gttccctgtgactagagtaagaaggactgcgacaagcatgattacgatga
+3112112/1
CCCFFFFFHHHHHJJJJIJJJJJJJJJJJJJHJJJJJJJJJJJJJJIJJI
@5636036/1
ctggctacttgatgcttcaccatcattcagtcttagcttttttgccgctg
+5636036/1
C@@FFFFFHHFHHJJJJJJJIIJJIIJGGHAFHGGEGIGIJIEEDGEGHI
@7152517/1
cactcttatatgggcagcccgaacacggttaccgggaattttgtttggta
+7152517/1
CCCFFFFFHHHHHJJJJJJJJJJJJJJJGHJJJJJJJJJJJJJHJJJJHH
@5636187/1
cctggatattcgtatttgacacagaattcagcgacaaatacttctgcgaa
+5636187/1
CCCFFFFFHHHHHJJJJJJJJJHHJJJJJJJIJJJJJJJJJJJJJJJJJJ
@7152642/1
tagtaagtcctgagccatagcaaacagccactggcaatgtggatagctgg
+7152642/1
BCCDFFFEHHHHHJJJJJIJJJJJJJJJJJJIIJIJJJJFHIIJJJJJJJ
@3112492/1
cagctatcttcataaaagctaaacaacatttataaaattagactatatga
+3112492/1
@C@DDDFFFFDHBHACGA;IFBHEHIICDCEHGEHGFBFDHFHIAFIADI
@6656413/1
cataaaaccaaacctctggttcgattgggcctcaaaaaatcacgtttata
+6656413/1
CCCFFFFFHFHHFGHIIII?FGIFIIGIEGIJIIIIIJIJJGGIEHIGHI
@7672443/1
ggagtcctatctcaaaacatgaagacctcacagggtcactcccagcttcg
+7672443/1
B@@FDFFFHHHHHIJJJJIJJJIHIIIJJJJJIGIIJHIJJJIGIIIJJJ
@56665/1
gcagcttcatccagaggcaagcgctccaagttgcttggaggcttgggcct
+56665/1
@@@DFFFFDDHHHGGEBGGGGCDF;EDFEFIIDH@GFGGGI=G@DGDG@B
@7672991/1
gttttatcgtcgccttgagaagcagacacaagcttcttctgtttgtccgt
+7672991/1
CBCFFFFFHHHHHJJJJJJIJJJJJJJJJJJJJJJJJJJJJIJJJJJJJH
@2605145/1
cgaacattctatgcttataccattaatctccgcaactatttgacggattt
+2605145/1
CCCFFFFFHHHHHJJJJJJJJJJJJJJIJJJJJJJJJJJJJJJJJJHJJJ
@5135607/1
agcaaatggaaaaaaaaattggtgaaaagaatcacaagtaagatactgca
+5135607/1
<@@DDDDDHFFBFBGHIGHHGI9BGGHGIIIHIIGIGHBCHGIIII@HII
@1076461/1
accacgcctgggatgccacccggcaccactcccgggtgaggatgcactac
+1076461/1
?@@DDDDDFH@FFG?:EGH?8C>FGIBGHIIGIHIB@;@=;CCA@EHHH;
@2605285/1
gttcacattgacaaacttaggtttgcttacagccattcccaactgtcctc
+2605285/1
CCCFFFFFHHGHHJJJJJJJJGIJJJIJJJJJJJJJJJJJJJJJJIJJJJ
@5135766/1
cggcacctccgacactgaggtcacggtactcgcgg
+5135766/1
@@@DD??DHFHHFIIHICEG9EDGGIHC?FF?:D@
@57199/1
ctgggcctcttgtatgcgaaggtgttgaggcgcttgtggtggtgcacgcg
+57199/1
CCCFFFFFHHHHHJJJJJHJJJCHFHIJJJJJJJJJJJJIIIHIIJJJHH
@2605449/1
caggcaagatgggcatagtaggtaggcgtagggtaagacacggatcgcat
+2605449/1
@@@FDFFFHFHHGHHGGHCHHGFHIJJJHIJJJCFGHGJJJIJJIIJJFI
@57302/1
gtgctgttgtggaactgcttcacctgtggccggcggcacgcagacgcctt
+57302/1
CCCFFFFFHHHHHJJJJJJJJJJJJJJJJJJJJJJJJHHFFDDDDDDDDD
@57362/1
gtttgtttcatgtcaatcggttcataaataaaaaagttatgtcaaattaa
+57362/1
CBCFFFFFHHHHHJJJJJJJHIJJJJJJJIJJJJJJJIJJJJJJJJJJJJ
@5136009/1
gtacacctgagcgagactcataacgcagccagatgccaaagttcttgatc
+5136009/1
BB@FDDDFHHHHHJJJJJJJJJJJJJJJJJJJJJJJJJJJJGIIJJJJJJ
@1076901/1
gtgggttcgtgaatcatgccctcaatctgcaccagttcatatttgggcac
+1076901/1
@?@DFDDFHFHDFIJIGBHGIIJIJGJJJJJJJIJHHIIIIDGIEIJIJG
@5136174/1
cactgagtgacggcacctccgacactgaggtcacggtactcgcggtacat
+5136174/1
@@@DDDDD:ADDFEFHIIIIIIIBHIGHGIIHHIIG?FHGHIGIFHEECE
@2605798/1
gtttgagatgtttgtgaaactgcgacaccttgtggctgtgacttgtagtc
+2605798/1
CCCFFFFFHHHHHJHJJJJJJJJJJJJJJJJJJJJJJJGIIJJJJJJIIJ
@6159027/1
gtcctgcagagcttgccacatcttgtaagcagcctgacgcttagcaagtt
+6159027/1
CCCFFFFFHHHHHJJJJJJJJJJJJJJJJJJJJJJJJJJJJJJJJJJJJJ
@1077339/1
caccagtggtcttcttgaacttcttcaattgacgcaagaagtaccagaaa
+1077339/1
CCCFFFFDHHFHHIJHIEHGIHGJIJIIIIIIIJJIGIGGIGIIJJIIGH
@2606481/1
catgattcatccacaaattccaacccttgcgtttcaaaacaattcatttt
+2606481/1
CCCFFF>DFFH?FIIIIIGIGGGHIHIIIGIGIIIIIIIIIIIEFHIIII
@6159554/1
gttgattttggaatgttttacattggat
+6159554/1
@=???DD?H??<?BCED?FDC@H<FB<2
@5636480/1
gggacttcgacatattcggcgatgatgcattcttcctcgtcaagcaaata
+5636480/1
CCCFFFFFHHHFHJJJJJJJJGIJJJJJJJJJJJJJJJJGJJJJJJJJJJ
@4641832/1
gctgggtcttacagattggtggaaaccaaaccaaacttctctgccaccac
+4641832/1
CCCFFFEFHHHHHJGIJJJJGJJJJJJJJJJJJJJJJJJJJJJJJJJIJJ
@4117644/1
taaagataagtataggctcaaaacctaacgacatcaatcaccagcttaaa
+4117644/1
@@@BDDDABF2ADHHIG@CBEGGGGHIIIIIIAHDH@EFHCFBFEGIBGH
@578331/1
agcagcttcatccagaggcaagcgctccaagttgcttggaggcttgggcc
+578331/1
@BCFFFFFHHHHHJJJJJJJJJJJJJJJJIJIIJJJJJIGHIIJJIJJGI
@578378/1
gagagaagatcctcatcttgtatagaggaggcttgggctcgctctccgaa
+578378/1
CCCFFFFFGHHHHJJJJJJJIJJJJJJJJJJJJJFHJJJJJJJJJJJJIJ
@578526/1
gtgacggcacctccgacactgaggtcacggtactcgcggtacatgttgtg
+578526/1
CBCFFFFFHHHHHJJJJJJJJJJJHIJJJJJJJJJJJJJIHHHHHFFFEF
@5636929/1
tcataaataaaaaagttatgtcaaattaaagaatcacgtcgaacattcta
+5636929/1
CCCFFFFFGHHHHJHHIJJJJJIJJJIJ>FHIJJJJJJJJJJJJJJJJJJ
@4118014/1
cacagttccagtctcaggcacattgccattagtagactgatcagccggag
+4118014/1
CCCFFFFFHHHHHJJJJJJJJIJJJJJJJJJJHIJJJJJIJJIJIIJIIJ
@3113423/1
gtcacattacatactctgtatttcctcttcatggtgccacagtgagtgat
+3113423/1
@@@FFFFDHHHHFGIIJIECEFIIGGIIJJJIEIHIIIJJIGIFIJIIJI
@7155542/1
cctaagtgagtatacatctattaaattcaaacgcagagctcattatgttg
+7155542/1
CCCFFFDEHHHHHIJJJJJJJJJJJJJJJJJJJJJJJJJJJJJJJJJJJJ
@5637325/1
tttttttttaacgtattttaagctgaaactttgtggagagattctattca
+5637325/1
CCCFFFFFHHHHHEGHIJJJJJJJJJJIIIJJJGHIGIGIGIJJIGHIHJ
@4118487/1
ctgagccatagcaaacagccactggcaatgtggatagctggacaaggcac
+4118487/1
@@@FFDEBFBHHFGHFHIJJJIJIGGIIJIIJJHGIJGIJJJJIIJJIJJ
@1077911/1
gcaagaagtaccagaaacgggacttagccacaatctggtctggagagaag
+1077911/1
CCCFFFFFHHHHHJJJJJJJJJJJJJJJJJJJJJJJJJHIJJJIJJJJJI
@3114281/1
aggtgctgggcctcttgtatgcgaaggtgttgaggcgcttgtggtggtgc
+3114281/1
@@@ADDDDAAD?FFIIDF<F>H<<<EFCC:8CFEFGA>BFF;FFCCEEFF
@1078169/1
ctccaatcctttactcgaatagtcttttctaacttgaacagtgcgatgtt
+1078169/1
CCCFFFFFHHHHHJJJJJJJJJJJJJJJJJJJJJJJJJJJJHIJJJJJHI
@1078170/1
atagagacgatttcaccagtggtcttcttgaacttcttcaattgacgcaa
+1078170/1
CCCFFFFFHHHHHJJJJJJJJJJJJJJJJJJJIJJJJJJJJJJJJJJJJJ
@6161936/1
cgacataacaataacccctgctattttttttatttttattttcaatgtac
+6161936/1
@CCFFFFFHHHHHJJJJJJJJJIJJJJJJJJIIJJJJJJJJJJJJJJJJJ
@6659212/1
cgcgcttgggcagagggaatctgattgtgctgttgtggaactgcttcacc
+6659212/1
CCCFFFFFHHHHHJJJJJJJJJJJJJJJJJJJJJJIJJJJJJJJJJJJJJ
@6659326/1
gttgatgtcgcaagatagtgagacattcactttttagtcataatcttcag
+6659326/1
CCCFFFFFHHHHHJJJJJFHHHHJJJJJJJJJJJJJJJJJJJJJJJJJJJ
@2606901/1
ggatggagtgagcacgggctctgtgcctggctcccatgtcacggtagcac
+2606901/1
CCCFFFFFFHHHHJJJJJJJJJJJJJJJJJJJJJJJJJJJJJJJCHIJJJ
@6162400/1
cagttataaagcatagcccgaagtgctattggcacacaggcataatgcca
+6162400/1
@CCFFFFFHHHGHJJJJJJJJJIJJJJJJJJJJJJIIJJJJIJJJJJJJJ
@2100374/1
ggagagaagatcctcatcttgtatagaggaggcttgggctcgctctccga
+2100374/1
CCCFFFFFHHHHHJJJJJJJJIJJJIJJIJJIJJJHHJJJJJJIJJJJIG
@6162532/1
caaaatgaaaaaatatgactggctatgccatgattataatatacattaaa
+6162532/1
CCCFFFFFHGHHHJJJJJJJJJJJJJJJJJJJJJJJJJJJJJJJJJJJJJ
@5137558/1
cgcagccagatgccaaagttcttgatcttcactgggctcttctctgggat
+5137558/1
CCCFFFFFHHHHHJJJJJHIJJJJJJJJJJJJJHIIJJJJJJJJJJJJJJ
@3613864/1
gatctgagaatggtttagattcacaattttgtccgctggacaatgctttt
+3613864/1
CCCFFFFFHHHHHGHIIJHJJJIJJJJJJJJHJJJJJJJJJJJJJJJJJJ
@3613887/1
gtcttcttgaacttcttcaattgacgcaagaagtaccagaaacgggactt
+3613887/1
CCCFFFFFHHHHHJIIJIJJJJJJJJJJJJJIJGIJJJJJIJJIJJJJJJ
@7675155/1
cgtgattctttaatttgacataacttttttatttatgaaccgattgacat
+7675155/1
@@@FFDBDHHHDDGIIGFHHHGHGHGIGIIEIGIIIIGGHIIGGIGIHGE
@580308/1
gtcactctgttgcgaatatatgaagcgtgagacaatgcctccaataagaa
+580308/1
CCCFFFFFHHHHHJJJJJJJJJJJJJJJJJJJJJJJJJJJJJJIJJJJJJ
@6163025/1
tctatactttgcattaaaataatgcccattttcacaggcaagggatccta
+6163025/1
@<@DDDDDHAB?AAEHG?FEH@@EHB:CFHHIII@HIC;B@FGD@DHIDG
@6163079/1
ccacaatctggtctggagagaagatcctcatcttgtatagaggaggcttg
+6163079/1
CCCFFFFFHHHHHJJJJJIJJJJJJJJJJJJJJJJIJJJJJJJJJJJJJG
@5137861/1
ggagagaagatcctcatcttgtatagaggaggcttgggctcgctctccga
+5137861/1
CCCFFFFFHHHHHIJJJJJJJHHJJJJJJJJJJJJJJJJJJJJJIIIJJI
@4644654/1
ctcatcttgtatagaggaggcttgggctcgctctccgaagggagcttgcg
+4644654/1
CCCFFFFFHHHHHJIIJJJJJJJHEIJJJJIJJJJJJIJIGJGIJJJJJI
@6163271/1
gggacttagccacaatctggtctggagagaagatcctcatcttgtat
+6163271/1
CCCFFFFFHHHHHJJJJJJJFHIJJIJIIIIJJJJJJJJJJJJJHIJ
@5138153/1
ctgtgatctgtttcttggcatctatagatgtcggtggcgcacagggcacg
+5138153/1
BCCFFFFFHHHHHJJJIJJJJJEHJJJJJJIJJJHIJIIJJJJJJJIJJJ
@580725/1
gtcctgcagagcttgccacatcttgtaagcagcctgacgcttagcaagtt
+580725/1
CCCFFFFFHHHHHJJJJJJJJJJJJJJJJJJJJJJJJJJJJJJJJJJJJJ
@3614504/1
gccagttataaagcatagcccgaagtgctattggcacacaggcataatgc
+3614504/1
CCCFFFFFHHHHHJJJJJJJJJJJJIJJJJJJJJJJJJJJJJJJJJJJJJ
@4645375/1
gtgctgggcctcttgtatgcgaaggtgttgaggcgcttgtggtggtgcac
+4645375/1
CCCFFFFFHHHHHJJJJJJJJJJJJEGHIIIJJJJJJJJIIIHIJGHIJI
@581108/1
ccttcttagagcgtcccgtacccatagcaacaagatcagcgactgtcaca
+581108/1
CCCFFFFFHHHHHIIJJJIJJJJJJJJJJJJJJJJJJJJJJJJJJHIJJJ
@2608177/1
gttcattacctgtgaaaactgcccctcagatacaccgtcacggaacacaa
+2608177/1
CCCFFFDFHHHHHJJJJJJJJJJJJJJJJJJJGIIGHJJJIJJJJJJJJJ
@4645590/1
cgcaagatagtgagacattcactttttagtcataatcttcagatactcca
+4645590/1
CCCFFFFFHHHHHJJJJJJJJJJJJJJJJJJJJJJJJJJJJJJJJJJJJJ
@5139266/1
acacaatggtgaactggcgttcatgcggcaaacgcctattaaca
+5139266/1
@BCFFFFFHFHHHJJJJJIGIJJJJJJJJJJJJJJJJJJJJJJJ
@5637714/1
gtacacctgagcgagactcataacgcagccagatgccaaagttcttgatc
+5637714/1
@BCFDFFFHHHHHJJJJJJJJJJJJJJJJJJJJJJJJJJJJIJJJJJJJJ
@581622/1
ggtgaggatgcactacatttccgtccatcattttgtcaacgaactcttct
+581622/1
CCCFFFFFHHHHHJJJJJJJJJJJJJJJJJJJJJJIJJJJJIJJJJJJJJ
@5139356/1
ctctgtgatctgtttcttggcatctatagatgtcggtggcgcacagggca
+5139356/1
CCCFFEFDHHHHFHIJJJIIIIJJJJJIJJJJHIJIHIIIIJJJJJIJJG
@5139396/1
cgtagttctcagcttccctgcaaagttaaccatcttgtattcaaaagaaa
+5139396/1
CCBFFFFFHHHHHJJJJJJJJJJJJJIJJJJJJJJJJHJJJJJJJJJJJJ
@4646490/1
tgtttgtccgtcaaagcatttattgtggccgctctaggcagcaaacagtt
+4646490/1
CCCFFFFFHHHHHIIJJJJJJJIJJIJJJJJJIIIIIJIJJIJJIJJJHI
@5139663/1
cgtgaatcatgccctcaatctgcaccagttcatatttgggcacagttcct
+5139663/1
CC@FFFFFHFHDHIJJJJIIGJJIGGHEHFHIIJIJIIJIIJJIEFGEHJ
@5139806/1
acaacgacaagctgcaactgtacgaatgtgctcttgaggtacttgaacat
+5139806/1
@CCFFFFFGHGHHJJJJJJJHIJJIGIJGIHIJJJJJJJIGIJIJJJJJJ
@59494/1
ctcgtatgtcaaggacttcacacataaactctatgactggctgcgcttta
+59494/1
@@@DBDDDHFHFHIDHIHHCEHBG3FH?FHFH9E9???<;??GHG:DDHG
@5140171/1
tgctgttgtggaactgcttcacctgtggccggcggcacgcagacgccttg
+5140171/1
CCCFFFFFHHHHHJJJJJJJJJJJJJJJJJJJJJJJHHHFFDDEDDDDDD
@5638510/1
gtgctgttgtggaactgcttcacctgtggccggcggcacgcagacgcctt
+5638510/1
CCCFFFFFHHHHHJJJJJJJJJJJJJJJJJJJJJJJJHHFFDDDDDDDDD
@4647215/1
aagaaggtggcggccagaatctagacatgcacagctcttgcagccatcca
+4647215/1
CCCFFFFDHHHHHJJJJJJJJJJJJJJJJJJJJJJJJJJJJJJJJJJJJJ
@60022/1
tgtacattgaaaataaaaataaaaaaaatagcaggggttattgttatgtc
+60022/1
CCCFFFFFHHHHHJJJJJJJJJJJJJJJJJJJJJJJJDHIJJJJJJJJJJ
@5140377/1
gtcgtcccaaggaaactccttgttaagtctcttttgctgcaaatgatata
+5140377/1
CCCFFFFFGHHHHJJJJJJJJJJJJJJJJJJJJJJJJJJJJJJJIJJJJJ
@7157573/1
cggtagcactgagtgacggcacctccgacactgaggtcacggtactcgcg
+7157573/1
@@CDDDFFHHHGHIJJJJJIGGGIJIIJIJIJGDDHDFGGHGCEGGIIGH
@4647446/1
gtttcatgtcaatcggttcataaataaaaaagttatgtcaaattaaagaa
+4647446/1
CCCFFFFFHHHHHJJJIJJJJJJJJJJJJJJJIIJJJJJJJJJJJJJJJJ
@5638917/1
gtcctttctaaggttctaaactatatctgtaccaaatttcaaccaaatcc
+5638917/1
CCCFFFFFHHHHHGHJJIJJJJIJJJJJJIJJJJJJJJJJJJJJJJJJJJ
@4647815/1
ctgcaatcctgcctcacatgattcatccacaaattccaacccttgcgttt
+4647815/1
B@@FDFFEHHFDHJIIIJJJJIIIJIJIJJGHGIGCHIJGIGFGGIJ?DG
@4647885/1
gccagatgccaaagttcttgatcttcactgggctcttctctgggatttcc
+4647885/1
CCCFFFFFHHHHHJIIJJJJJJJJJJJJJJJJJJJJJJJJJJJJJJJJJJ
@4647994/1
gggacttagccacaatctggtctggagagaagatcctcatcttgtat
+4647994/1
CCCFFFFFHHHHHJJJJJJJHIIJJJJJJJJJJJJJJJJJJJJJIJJ
@7675609/1
cctccctgatgcattgcgtcagaatgcccacctcacgttccgccaattgc
+7675609/1
@@@D@ADAFBDFDB?<?1@E:EDHEBA<G::C;F3?;0?D;:AFGFHE>F
@5639337/1
cagcatggtaagaaggtggcggccagaatctagacatgcacagctcttgc
+5639337/1
CCCFFFFFHHHHHJJJIJJJJJJJJJJJJJJJJJJJJJJJJJJJJJJJJJ
@2609083/1
gcaacatcttctttggtttgtcaggggtaatgctaacgtcatagcgataa
+2609083/1
CCCFFFFFHHHHHJJJHIJJJJJJJJJFHIJJJJJJJJJJJJJJJJJJJJ
@5639450/1
cctcgacgagcaagtagttcttgaagcacagacacaggtgtcttcaacgg
+5639450/1
CCCFFFFFHHHHHJGIJIJJJJJJJJJGIIIJJJJJJJFGFHJJJJJJJJ
@3115479/1
gtggaacacagacaggtagctgcgcccgttcatgttcatcacccagtcgc
+3115479/1
CCCFFFFFHHHHHJJJHIJJJJIIJJJJJJJJJJIJJJJJJJJJJJIJJJ
@2609211/1
ctataaacattatcatggccgctaccatattacttactgctttcacaatc
+2609211/1
CCCFFFFFHGHHHJJJJJIIJJJJJJJJJJJJJJJJJJJJJJJJJJJJJJ
@2609362/1
ggcggcgcgatttgaaaaattcataacttggtaccatgaaaacatgagtt
+2609362/1
BCCFFFFFHHHHHJJJJJJJJJIIJIJGIJJFEIJJIJGIGJJJGGIHEE
@2609411/1
gtagggtaagacacggatctcatacaccgtgaatataagtggcaaaggta
+2609411/1
?=;D?DDDD8CFHIFHGEGBFHFHGIIID1?FBDG@FHD9BBGGGGGB/=
@583631/1
gtaagaaggtggcggccagaatctagacatgcacagctcttgcagccatc
+583631/1
CCCFFFFFHHHHHJJJJJJJJJJJJJJJJJJJJJJJJJJJJJIJJJJJJJ
@7676426/1
gcttcatccagaggcaagcgctccaagttgcttggaggcttgggcctgtt
+7676426/1
CCCFFFFFHHHHHJJJJJJJJJJJJJJHIJJJJJJJJJJJJGIJJIJJHI
@7676431/1
ggcgcacagggcacgcttgcgcatgacatctatacatgccattggcgttc
+7676431/1
CCCFFFFFHHHHHJJJJJJJJJJJJJJJJJJJJJJJIJJJJJJJJJJIJJ
@5640004/1
tgttaagaggtgttacctgcaacttggccaggttagggccaacagattgt
+5640004/1
CCCFFFFFHHFHHIIJJJJJJJJJJJJJJJJJHHJJJJJJIJJIJHIJJH
@583894/1
gggatgcttaaatttacatttagtgtttgtttcatgtcaatcggttcata
+583894/1
CCCFFFFFHHHHHJJJJJJJJJJHHHIJJIJJJJJJJJJJJJJJIJJJJJ
@1601763/1
ggagcttggtacaaagcaaaggtcgggcagttcgtcaacaagacattact
+1601763/1
CCCFFFFFHHHHHJJJJJJJJJIJJJJJJJJJJJJJJJJIJJJJJJJJJJ
@584563/1
gggacttagccacaatctggtctggagagaagatcctcatcttgtat
+584563/1
CCCFFFFFHHHHHJJJJJJJHHIJJJJJJJJJJJJJJJJJJJJJIIJ
@3116918/1
ctcatcgactgtggcaatctttgcat
+3116918/1
CCCFFFFFHHHHHJJJJJJJJJJJJJ
@2103290/1
accacgcctgggatgccacccggcaccactcccgggtgaggatgcactac
+2103290/1
@B@FFFFFHHHHHJJJJJJJJIJJJJJJJJJJJJJJFHJJJJJJJHHHHH
@1602303/1
gtaggagtttcgggctcgggtttactagcctcctccttagaagttggttc
+1602303/1
CCCFFFFDHHHHHJJJJJJJFHIJJJJJJJJJJJJJJJIJJJJHIJJFHI
@3117162/1
cttcacctgtggccggcggcacgcagacgccttgatgacctccactttga
+3117162/1
CCCFFFFFHHHHHJJJJIJJJJIJJIJIHHFFFEEEEECEDDDDDDDCDD
@4650436/1
ctgttgtggaactgcttcacctgtggccggcggcacgcagacgccttgat
+4650436/1
CCCFFFFFHHHHHJJJJJJJJJJHJJJJJJJJJJJHHFFFDEDDDDDDDD
@2103976/1
gtcacggtaagcattcatcagaatgctatgcaacatcttcatcttagcgt
+2103976/1
CCCFFFFFHHHHHJJJJJJJJJIJJJJJJJJJJJJJJJJJJJJJJJJJJH
@4650619/1
gcacagttcctcgacgagcaagtagttcttgaagcacagacacaggtgtc
+4650619/1
CCCFFFFFHHHHHJJJJJJJJJHIJIJJJJJJJJJJJJJJJJJJJJHIJJ
@1080174/1
gcccattttcacaggcaagggatcctaacttcgcaaccactaattccagt
+1080174/1
CCCFFFFFHHHHHIJJJJJJJJJJJJJJJJJJJJIIIJJJJJJJJJJJJF
@1080541/1
cttgtatagaggaggcttgggctcgctctccgaagggagcttgcggccga
+1080541/1
CCCFFFFFHHHHHJJJJJIIJJJJJJJJJJJJJJJJJIIIJJJJIJHFDB
@3118307/1
gcgttgatgtcgcaagatagtgagacattcactttttagtcataatcttc
+3118307/1
CCCFFFFFHHHHHJJJJJJJHHJJJJIJJJJJJJJJJJJJJJJJJJJJJJ
@6659864/1
gtctgattctgtgatagtgaatacaagatcgtggggtgggcccaccaggc
+6659864/1
CCCFFFFFGHHFHEIJJHGHEHIJGJIIIIIFDG6??DFAFHEGJJGFGI
@585907/1
gtggttcttcaacttgggctagcagggaattggtagcaacttgaatgtga
+585907/1
BBCFFFFFHHHHHJJJJJJJJJJJJJJIIJJJJHIJJJJJJJJIJJJIII
@1080948/1
gctggagatgtgggtgtagctttaaggggatctgctgtctgtggagctga
+1080948/1
CCCFFFFFBFFHHIEGFHIIJJJJIJJJIGIIJIIIIGHIIHJJJJJJJG
@4120977/1
gtggtcttcttgaacttcttcaattgacgcaagaagtaccagaaacggga
+4120977/1
CCCFFFFFHHHHHJJJJJJJJJJJJJJJJJJJJJJJFHIJJJJFGHIJJI
@1081138/1
gcctcttgtatgcgaaggtgttgaggcgcttgtggtggtgcacgcgcttg
+1081138/1
CCCFFFFFHHHHHIJGIIAFHHIJJJJJJJJJGGGBFHAFHIJJIJHFFD
@3617289/1
ggcgcttgtggtggtgcacgcgcttgggcagagggaatctgattgtgctg
+3617289/1
CCCFFFFFHGGFHGFGHJJJJIJJJJJJJHIJIIJJJJJJIIJJJIIHIF
@1081402/1
ctcggacatttcaattttatttagttggtcttggttgaacggaactccaa
+1081402/1
CCCFFFFFHHHHHJJJJJJIJJJJJJJJIIJJJJJJJJJJJJJJJJJJJJ
@3119131/1
ccacagttccagtctcaggcacattgccattagtagactgatcagccgga
+3119131/1
CCCFFFDFFHHHFHHIIJJJJJIIHIIJJJIJIFHGIJJIIJIJJJJJIG
@3119164/1
cgttgatgtcgcaagatagtgagacattcactttttagtcataatcttca
+3119164/1
CCCFFFFFHHHHHJJJJJJHIIJJJJJJJJJJJJJJJJJJJJJJJJJJJJ
@3119388/1
cgttgatgtcgcaagatagtgagacattcactttttagtcataatcttca
+3119388/1
CCCFFFFFHHHHHJJJJJJHHHIIIIJJJJJJJJJJJJJJJJJJJJJJJJ
@3119429/1
tggtggtgcacgcgcttgggcagagggaatctgattgtgctgttgtggaa
+3119429/1
BCCDFFFDHHHHHJJJJJJJJJJJJJJJJJJJJJJJJJJJJJJJJIIJJJ
@3617976/1
gcagcatcttgtcgagaacatgaagccgctttggtttacgttccagttct
+3617976/1
CCCFFFFFHHHHHJJJIJJJJJJJJJJJJJJIGIIIJJJJJJGJJJIJJJ
@3618067/1
cttagccacaatctggtctggagagaagatcctcatcttgtatagaggag
+3618067/1
CCCFFFFFHHHHHJJJJIJJJJJJJJJJJJJJJJJJJJJJJJJJJJJJJJ
@6164686/1
gtgatttttcaccgataacttccaatttgtatttgtcagcatagtagtcg
+6164686/1
BBBFFFFFHHHHHJIJIIJJJJJJIJJJJIJJJJJIJJJJJJJJIIJIJJ
@6661058/1
catactttgtttcatttaaatttacgggctatgccatttatcctcgcacg
+6661058/1
CCCFFFFFHHHHHJJJJJJJJCIJJJJJJJJJJJJJJJJJJJJJJJJJJJ
@5141942/1
gccttagctgcggaatgcttagcttccttcttagagcgtcccgtacccat
+5141942/1
CCCFFFFFHHGHHJJJJJJJJJJJJJJJJJJJJJJJJJHIJJJJJJJJJJ
@3618369/1
agcacgttgtatatattttaagatgaaatgttaccccaaaagctgcgcta
+3618369/1
@@CFFFFFGHHHHJJJJGJGGIIJJJJJJJJJJJGJJJJJJJIIJJJJJJ
@62249/1
gcgctaaatgctggttctgtacaatagaagctctgtaggtggcgagtcct
+62249/1
CCCFFFFFHHHHHJHIJJJJJJJJJJJJJJJJJJJJJJJGIJJJJJHJJJ
@2610455/1
cacacttttgagaggtcaccgccggtgtccaggtaaattgcaccgattag
+2610455/1
@@CFFFFFHHHGHJJIIIIJJJJJGHHHHJJJIFGHIHEGIHJJJJIHHH
@5142186/1
cttcgggcttcaacagcttgttagcttgccattgtcctttcctaggagtg
+5142186/1
CCCFFFFFHHHHHJJJJJJJJJJJJJJJJJJJGIJJJJJJJJJJJJJJGI
@7159048/1
ctatactttgcattaaaataatgcccattttcacaggcaagggatcctaa
+7159048/1
CCCFFFFFHHHHHJJJJJJJJJJJJJJJJJJJJJJJJJJJJJJJJJJJJJ
@7159057/1
cgttccaatcctggttcatgatgaactcttgcaggcgcgggaacaagcac
+7159057/1
CCCFFFFFHHHHHJIIIJJJJJJJJJJJJJJJJJJJJJJJJJJJJJJJHH
@7159112/1
gacgtcttccgctttcatcatctataggattgtttatcctgtcaactgaa
+7159112/1
CCCFFFFFHHHHHJJJJJJJJJJJJJJJHIJJJJJJIJJJJJJJJJJJJJ
@7159175/1
tgtgacttgtagtcaaggtggagattttactatctttcaagtcggcataa
+7159175/1
CCBFFFFFHHHHHIJJJJFHIJJJJJJJJJJJJJJJJJJJJIJJJJJJJJ
@5640311/1
cgagtagagccttagctgcggaatgcttagcttccttcttagagcgtccc
+5640311/1
@BCFFFEFHHHHHJJJJJJJJJJJJJJJJJJJJJJJJJJJJJJJJJJJJJ
@5142588/1
gcacagctcttgcagccatccaacgggattgcccatcaatttatcttcaa
+5142588/1
CCCFFFFFHHHHHJJJJJJJJJJJJJJJJJIIJJJJJJJJJJJJJJJJJJ
@62804/1
aggaagtaggtgctgggcctcttgtatgcgaaggtgttgaggcgcttgtg
+62804/1
;?@DBDBB?DF?<CFE;FAGGDHIHHHGBA7GH??DFGHFHBBAA8FC=D
@7677740/1
gtgctgggcctcttgtatgcgaaggtgttgaggcgcttgtggtggtgcac
+7677740/1
CCCFFFFFHHHHHJJIJJJJJIJIJ?HGHIIJJIJJJJJIJIGIIJJJJJ
@588305/1
gttgtggaactgcttcacctgtggccggcggcacgcagacgccttgatga
+588305/1
@@@FDDDFHFHHGGHIIJJJHEGGHIIJJIGGIJHHFFBCDDBDDDDDDD
@7678131/1
aagtaccagaaacgggacttagccacaatctggtctggagagaagatcct
+7678131/1
@BCDFFFFHHHHHJJJJJJJJJJJJJJJJJJJJHIJJJIJJJJJJJJJJJ
@7160099/1
gtggattttaatgttattattacagcatacataataaaattagaggaagt
+7160099/1
?:?7?;BDFHHH?GHEHIIGIIIIII@HAGIC@?E?:?EFB:??@8:B?9
@7160150/1
cttgttaatgcctggccctcagcgacatgtaagagttcaatggggaagta
+7160150/1
CCCFFFFFHHHHHJJJJJJJJJJJJJJJJJJJJJJGIIJJJJJJJHIJIJ
@7160184/1
gtacaaagcaaaggtcgggcagttcgtcaacaagacattactagctg
+7160184/1
BBCFFFFFFHGHGGIIIIIJJJJJJJJIIJIIGGEIIHIIJEEHGDF
@7160231/1
gtgatgaggttcaccaagctagtggcgttgatgtcgcaagatagtgagac
+7160231/1
CCCFFFFFHFFHHJJJJJJJJJHHJJJJJJJJJIJJJJJJJJJJGHIJJJ
@2611846/1
gtgttgaggcgcttgtggtggtgcacgcgcttgggcagagggaatctgat
+2611846/1
@B@FFFFFGGHGHJJHGGIIHHIIIGIGIIIJGBGEIIIIGEHHFFFFFF
@5143488/1
gccttagctgcggaatgcttagcttccttcttagagcgtcccgtacccat
+5143488/1
@@@DDDDA?FFADGI?FHECGDHHIIEFFE?FBHCE>AFGGD:BFDCHCF
@4121552/1
gcaagaagtaccagaaacgggacttagccacaatctggtctggagagaag
+4121552/1
CCCFFFFFFHHHFIJJIIJJJIJJJJJJJJIJJJJJGIHHIJJIIGHIGI
@4652284/1
agtaagtcctgagccatagcaaacagccactggcaatgtggatagctgga
+4652284/1
;B@FFFFFHHHHHJJJJJJJJJJJJJJJJJJJJJJJJJHIJIJJJJJJJG
@7160425/1
cactgagtgacggcacctccgacactgaggtcacggtactcgcggtacat
+7160425/1
CCCFFFFEHHHHHJJJJJJJJJJJJJJJJJHIJJJJHIJJJJJJHHFFFF
@7160439/1
agtaggtgctgggcctcttgtatgcgaaggtgttgaggcgcttgtggtgg
+7160439/1
CCCFFFDFHHHHHJJJJJJJIJJJJJHHHJ?FGHJHIJIJJJJJJJIJJJ
@1604131/1
cggcagatgaggatacctcaacttcatcttatacttatccaagaaatatt
+1604131/1
@??DDDDBHHFF8C<CEGGIEEIGGGGGHIGIFB?EDHEBGHCBFHHHHG
@64007/1
ggtgcgtgcaggatcctcgtcattgcctggcatacaaggcaaagcaccga
+64007/1
BCBFFFFFHHHHHJJJJJJJJJJJJJJJJJJJJJJJJJJJJJJJJJJJJG
@4652604/1
gtttgtgaaactgcgacaccttgtggctgtgacttgtagtcaaggtggag
+4652604/1
CCCFFFFFHFGHHIJJJJJIJJJJJJJIJGIGIJJJHHIGGIGHI9DGHI
@589273/1
ggttattgttatgtcgatgtcgaacccaaaaatgtaattaactttttttt
+589273/1
B@?DDDFFHHGHGIIIGIIIIJJJIJJJIIJGHI?DEIIJJJIJIJIIJJ
@1604605/1
ccacaaatggcttagtacgagtttgttttgcgtttaacgaaatccaaacg
+1604605/1
CCCFFFFFHHHHHJJIJJJJJHIJJHIJJJJJJJJJJJJJJJJIJJJJJJ
@3119513/1
gtcgagtagagccttagctgcggaatgcttagcttccttcttagagcgtc
+3119513/1
CBCFFFDFHHHHHJJIJJJJJJJJJJJJJJJJJJJJJJJJJJJJJJJJHJ
@4122082/1
agtcaacggatggccaaataggaaacactacgctttacacgcatgaggta
+4122082/1
CCCFFFFFHHHHHJJJJJJJJJJJJJJJJJJJJJJJJJJJJJJJJIJJFH
@4122148/1
gtgacttgtagtcaaggtggagattttactatctttcaagtcggcataac
+4122148/1
BBCFFFFFHHHHHJJJJCGHIJHJJJJJJJJJJJJJJJJJIJJJJJJJJI
@2104948/1
ggatgtggattttaatgttattattacagcatacataataaaattagagg
+2104948/1
BCBFFFFFHHHHHIJJJIJIJJJJJJJJJJJJJJJJJJJJJJIJJJJJJJ
@5642135/1
gtcctgcagagcttgccacatcttgtaagcagcctgacgcttagcaagtt
+5642135/1
CCCFFFFFHHHHHJJJJJJJJJJJJJJJJJJJJJJJJJJJJJJJJJJJIJ
@4653481/1
ataattcttctgtgagtgtgtatgtcactgaacttctcttaaacgactgg
+4653481/1
?BBFFFFFHHHHHJJJGHIIIJJJJJJJJJJJJJJJJJJJJJJJJJJJJJ
@4122634/1
cctttctaaggttctaaactatatctgtaccaaatttcaaccaaatccgt
+4122634/1
CCCFFFFFHHHHHJJJJJJJJJJJJJJJJJJJJJJJJJJJJJJJGJJJJJ
@2105642/1
gggcagttcgtcaacaagacattactagctgagaatatttttttccgttt
+2105642/1
CCCFFFFFHHHHHJJJJJJJJJJJJJJJJJJJJIJJJJJJJJJJJJJJJJ
@4123004/1
ctgtgatctgtttcttggcatctatagatgtcggtggcgcacagggcacg
+4123004/1
@@@DFFFFHHBHHGHHGGGHHHIIHHIGIIHHJJGEHIIJJJJJJIEHIG
@4123063/1
ctagtaagtcctgagccatagcaaacagccactggcaatgtggatagctg
+4123063/1
CCCFFFFFHHHHHJJJJJJJJJJIJJJJJJJJJJJJJJJJHIJJJJIJJJ
@1083339/1
caccagtggtcttcttgaacttcttcaattgacgcaagaagtaccagaaa
+1083339/1
CCCFFFFFHHHHHJJJGIIIIJIJJJJJJJJJJIJJJJJJIFHFHIIIJJ
@4123291/1
gcagagggaatctgattgtgctgttgtggaactgcttcacctgtggccgg
+4123291/1
CCCFFFFFHHHHHHJJJJIJHIIJJJIJJJJJJJJJJJJJJJGHFHIIIG
@4654722/1
cagcatacataataaaattagaggaagtaggtgctgggcctcttgtatgc
+4654722/1
CCCFFFFFHHHHHJJJJJJJJJJJJJJJJJJIJJIJJJJJJJIJE?BGD@
@1083725/1
cccgtcgcaccagattattgatttctctttccctgtcgggagcggagcgc
+1083725/1
CCCFFFFFHHHHHIJJJJJJJJJJJJJJJJJIJJJJJJJJJJJJJIHHFF
@3121439/1
ggttcgtgaatcatgccctcaatctgcaccagttcatacttgggcacagt
+3121439/1
CCCFFFFFHHHHHJJJJJJJJJJJJJJJJJJIIJJJJJJJJJJJJJJJJH
@3121560/1
gggctctgtgcctggctcccatgtcacggtagcactgagtgacggcacct
+3121560/1
CCCFFFFFHHHHHJIJJJJJJJJJJJJJJHIJJJJJJJJHIJJJJJJJJI
@4655145/1
cctgttttggtagcggcggcgcggtccgtgtggagcatgctcgccatcag
+4655145/1
@<@DDDDDFDF?FHGDD?DEGEHE96;>BBBBB@BCBCCCC@?:0?8C@C
@4123860/1
gtcacacggtagcggaaggtgggttcgtgaatcatgccctcaatctgcac
+4123860/1
BBCFFFFFFHHHHJJIIJJ?FGIHGJIGHCHGHGHHGGIIIIIIGIJJJJ
@4655254/1
gagggaatctgattgtgctgttgtggaactgcttcacctgtggccggcgg
+4655254/1
@@@FFDFFHHHHHIIEGBHEHHGIIFGIGJIJEIIIIJIIIIJGEHBGIH
@6661758/1
gtcctgcagagcttgccacatcttgtaagcagcctgacgcttagcaagtt
+6661758/1
CBCFFFFFFHHHHJJJJJJIJJJJJJJJIJJFHIHIGIJIJJJJJJIJFH
@6661791/1
gcacagttcctcgacgagcaagtagttcttgaagcacagacacaggtgtc
+6661791/1
CCCFFFFFHHHHHJJJJJJJIIFHIIIGIJIGHJJIGGJJIIJJJJFHHI
@6661861/1
gtcataaagttgacaataatctataattactttaaatcttgagattaatc
+6661861/1
CCCFFFFFGFHFHIIGIJJJJJIIJGIJJGIJJGHIIJIJJJIJJIIGJJ
@5143658/1
ctcgggttggaatgattctggtgggttgtcctgcagagcttgccacatct
+5143658/1
CCCFFFFFGHFFFIGHGIIJIIHEHFGIIJJJFGHGIGIIIIIEIJIJIJ
@6661916/1
acgacaccacagttccagtctcaggcacattgccattagtagactgatca
+6661916/1
CCCFFFFFHHHHHJIJJJJJJJJJJJJJJJJJJJJJJJJHIJJJJJJJJJ
@5143914/1
ctcggacatttcaattttatttagttggtcttggttgaacggaactccaa
+5143914/1
CCCFFFFFHHHHHJJJJJIJJJJJHGJJHIIJJJIIJJJJJJJJJJJIJJ
@5143935/1
aaacgatcaacaataatatataatttggagtacagttaatacctggcatc
+5143935/1
?@@DFDFFHHHHHJJJJJJJJJJIJJJJIJHIJJJJJIJJJJJJJJJJJJ
@2612547/1
cttcaattgacgcaagaagtaccagaaacgggacttagccacaatctggt
+2612547/1
CCCFFFFFHHHHHIJJJJJEHIJJJJJJJJJJJJJJJJJJJJJJJJJJJC
@7679146/1
cgacgcttcagcagagtgcacacaatggtgaactggcgttcatgcggcaa
+7679146/1
CCCFFFFFHHHHHJJJHIJJJJJJJJJJIJJJJJJJJJJJJJJJJJJJJJ
@592326/1
gcttgggcagagggaatctgattgtgctgttgtggaactgcttcacctgt
+592326/1
CCCFFFFFGHHHHFGGHBGGGHHJFHHGIIIIFHIIIJJJIJJJIJIIGF
@3619611/1
ggagcttggtacaaagcaaaggtcgggcagttcgtcaacaagacattact
+3619611/1
@@@FFFFFGDFHHJIIJJJJJJHHIJIIJJGHIJHIJJJJJJJJJJJJJI
@1085383/1
gcaagaagtaccagaaacgggacttagccacaatctggtctggagagaag
+1085383/1
CCCFFFFFCFHHHJJJJJJJJJJIIIJIJJJJJIJJJJGHIJJJJJJJJJ
@2612964/1
gctggacaatgttttttttaattagtttttaatttattagtagttgttga
+2612964/1
CCCFFFFFHHHHHJJJJJJJIJJJJHHIJIHJJJJHIJGIIEIGIIIIIE
@6662823/1
accacagttccagtctcaggcacattgccattagtagactgatcagccgg
+6662823/1
@@@FFFFFHHFHHGGHIJGGIIIIJIHHIJJJIIGGIJJJJIHJGIJIIG
@5144748/1
gtcttggttgaacggaactccaatcctttactcgaatagtcttttctaac
+5144748/1
CCCFFFFFHHHHHJJJJJJJJJJJJJJJJJJJJJJJIIJJJJJJJHIJJH
@3619939/1
ccctgctattttttttatttttattttcaatgtacagacagcacttttct
+3619939/1
CCCFFFFFHHHHHJJJJJJJJJJJJJJJJJJJJJJJJJJJJJJJJJJJJJ
@1085923/1
gtcgcgagatagtgagacattcactttttagtcataatcttcagatactc
+1085923/1
CCCFFFFFHHHHFHIJJJJJJJJJJJJJJJJJJJJJIGGHIGIGGGIGIJ
@592999/1
gcctgttttggtagcggcggcgcggtccgtgaggagcatgctcgccatca
+592999/1
CCCFFFFFHHHHHIJJJJJJJJFDDACDBABBDDDDBDDDDDDDDDBBD@
@593447/1
gcgttgatgtcgcaagatagtgagacattcactttttagtcataatcttc
+593447/1
CC@FDFDFFHGHHIEDHGHICHHI@GGEGGEGGGDHIIGBFDGHCGHIGI
@6168527/1
gctcgctctccgaagggagcttgcggccgatgacctcatactccttcaac
+6168527/1
CCCFFFFFHHHHHJJJJIJJJJJJJJJJJIJJFHHIJJJIJJHHHHHHFF
@4655447/1
gtcgagtagagccttagctgcggaatgcttagcttccttcttagagcgtc
+4655447/1
CCCFFFFFHHHHHJJJJJJJJJJJJJJJJJJJJJJJJJJJJJJJJJJJJJ
@3122015/1
tctgtgcctggctcccatgtcacggtagcactgagtgacggcacctccga
+3122015/1
CCCFFFFFHHHHHJJJJJJIIJJJJFHIIJJJJIJHHIJJJIJJJJJJJG
@6168854/1
ggcgtagttgggctcgttgtggcgcgccttgtcttgtagaagagtgatct
+6168854/1
@CCFFFFFHHGHHJJJIJJIJIIGJJJJJJJIJIJJHIIHIHHHCHGJHH
@3122202/1
gtcacggtagcactgagtgacggcacctccgacactgaggtcacggtact
+3122202/1
CCCFFFFDHHHHHJJJJGHJJJJJJJJJJJJJJJJJJJJJHIJJJJEHHH
@6168888/1
ctggttcaaattcaaataaaatcactctgcaatcctgcctcacat
+6168888/1
B@@FDDDEHHHHHIIJJJJJJJJIIIIIJGIJIJJJIJJJJGJIJ
@2106825/1
cggctgaattgcagcatcttgtcgagaacatgaagccgctttggtttacg
+2106825/1
C@CFFFDDHHFHFIJIJJJJIDHHIJJHIIIJJJIIJJJJIJGJFHIIII
@4655898/1
gccttagctgcggaatgcttagcttccttcttagagcgtcccgtacccat
+4655898/1
C@CFFFFFHGHHGIGEIIIIJEGHJIIIGGIIIJGAEHGGHIIBAEHIFH
@3122358/1
cacacggtagcggaaggtgggttcgtgaatcatgccctcaatctgcacca
+3122358/1
@;:1DDD?DFDDAFHGE??D<?FHGFGA=B?DF>8B==8CHHG@@@43.=
@4656073/1
actgagtgacggcacctccgacactgaggtcacggtactcgcggtacatg
+4656073/1
@@CFFFDDFHHHHJIJJIIIJJJJJJJJJFHIIJJIGHIIGGIHHFFFFF
@6169397/1
ctccgcgaacgcagttttcgaccttattatgtgtagatagtaaacgtttt
+6169397/1
CCCFFFFFHHHHHJDHIIIIJJIGGFHGGIIHIIIGDHFEFGHIIHCDHI
@6169594/1
ataacgcagccagatgccaaagttcttgatcttcactgggctcttctctg
+6169594/1
CCCFFFFFHHHHHJJJIJJJJJIJJJJJIJJJJJJJJJIJJJJJJJJJJJ
@1606588/1
ctcttgtatacaaattatttctaccatcaaatacaggttttagtgcgcca
+1606588/1
CCCFFFFDHHHHHJJJJJJJIIJJJJJJJJJJJJJJJEGIIJIIJJJJJJ
@4656747/1
gcggcaaacgcctattaacattatcatcgttctcagcatggtaagaaggt
+4656747/1
@@@=ADAADH<DFA<<BFHICEGC9DGGG?FGEEFHCAA>?BFA?<@FEH
@2615157/1
cttagctgcggaatgcttagcttccttcttagagcgtcccgtacccatag
+2615157/1
@@?B=?>A>FFF<F<CEFF?FFHFE?FD9?DECG9G:B@DDFE?CEA>F@
@7162018/1
gtttctagataacataacaaacgatacgggaagggttttttaaactcatg
+7162018/1
CBCFFFFFHHHHHJJJJJJJJJJJJJJJJJJJJJJHHJJJJJJJJJJJJJ
@3622098/1
ggttgtcctgcagagcttgccacatcttgtaagcagcctgacgcttagca
+3622098/1
CCCFFFFFHHHHHJJJJJJJJJJJJJJJJJJJJJJJJJJJJJJJJJJJJI
@7162142/1
ccggtaagtttgtcgagtagagccttagctgcggaatgcttagcttcctt
+7162142/1
BCCFDFFFHHHHHIJJJJIIJJJJJJJJJJJJJJJJJJJJJJJJJJJJJJ
@1607262/1
gtggaactgcttcacctgtggccggcggcacgcagacgccttgatgacct
+1607262/1
CCCFFFFFHHHHHJJJJIIJJJJJJJJJJJJJJHHFFFDDDDDDDDEDDD
@4657409/1
ggatgtagtgtagggggcggcttatgacaaggaggtagccagttgtcatg
+4657409/1
@@?DFDDFFFFHHGGBGHJJJJJJJHGHHHHFBED=CEEDDDDDDDCDED
@1607373/1
gaagtgatggcaccaggatagagttaatgccgccaagtttgacgtttatc
+1607373/1
@@CFDFFFHHHGHJJJJIJIJHIHJIIJJHIJJJJJJHIJJJJJIJJJJF
@1607397/1
cgtttagcagcttcatccagaggcaagcgctccaagttgcttggaggctt
+1607397/1
@B@FFFFFHHHHHJGJJIJJJJJJJJJIIHIJJJJJJJJJJJJJIIJIGI
@5644445/1
cctatctcaaaacatgaagacctcacagggtcattcccagcttcgggaaa
+5644445/1
CCCFFFFFHHHHHJJJJJJJJJJJJJJIIJHIJJJJJJJJJJJJJJJJJJ
@4124028/1
gtggtcttcttgaacttcttcaattgacgcaagaagtaccagaaacggga
+4124028/1
CCCFFFFFHHHHHJJJJJJJJJJJJJJJJJJJJJJJGIJJJJJJJJJJJI
@1086797/1
atcttgtatagaggaggcttgggctcgctctccgaagggagcttgcggcc
+1086797/1
<@@FFFDDHGHGHJIJJJJJIGIJIIJJJJJGIJGIIJIHIIIJIJJHHF
@7680428/1
gcacgtagttctcagcttccctgcaaagttaaccatcttgtattcaaaag
+7680428/1
CCCFFFFFHHHHHJJJJJJJJJJJJJJJIGJJJJJJJJJJIJIJJJJJJJ
@5146204/1
gaaggtggcggccagaatctagacatgcacagctcttgcagccatccaac
+5146204/1
CCCFFFFFHHHHHJJJJJJJJJJJJJJJJJJJJJJJJJJJJJJJJJJJJJ
@5644978/1
ccacaatctggtctggagagaagatcctcatcttgtatagaggaggcttg
+5644978/1
CCCFFFFFHHHHHJJJJJIJJJJIJJJJJJJJJJJJJJJJJJJJJJJJJA
@3623153/1
gtgcattgtaaaattctagacacacatgccacatattcaggcattatgta
+3623153/1
@@CFFFFFFHHFHJIJJJGJIGIIIJIIJJGIIGIGJGEHAHIIIGIJDG
@6664766/1
ggctatgccatttatcctcgcacgttggcagtaatagtacaagtgaaaag
+6664766/1
CCCFFFFFHHHHHJJJJJJJJJJJJJJJJJJJIJJJJHIJJJJHIJJJJJ
@7681274/1
gtttattttgtttttctctgtgatctgtttcttggcatctatagatgtcg
+7681274/1
CCCFFFFFHHHHHJJJJJJJIJJJJJJJJJJJJJJJJJIIIJJJJJJIJI
@67607/1
gcgatgttttacaagggcaggttgaactcacaccattcaatttaaaagaa
+67607/1
CCCFFFFFHHHHHJJJJJJJJHIJJJJJJJJJJJJJJJJJJJGIJJJJJJ
@4124928/1
gccctcttcctcgggttggaatgattctggtgggttgtcctgcagagctt
+4124928/1
@@@BDBDFFFFHHGGHGGGIEJGJGGIJIDC?@>HHIFG@GFGHEGHEEH
@6665116/1
cagtggtcttcttgaacttcttcaattgacgcaagaagtaccagaaacgg
+6665116/1
BCCDFFFFHHHHHJJJJJJJJJJJJJJJJJIJJJJJJJGHIJJJJJJJIJ
@3623816/1
cgacgacactgtacagttagaaatgttacaacctctatactttgcattaa
+3623816/1
CCCFFFFFHHHHHJJJJJJJJJJJJJJJJJJJJJJJJJJJJJJJJJJJJJ
@67914/1
aggtgctgggcctcttgtatgcgaaggtgttgaggcgcttgtggtggtgc
+67914/1
=BBBDFFFHHHHHJJJJJJJJJJIJJJEHHIJJJJJJJJJJIJJHIIHHI
@3623861/1
ctgcaatcctgcctcacatgattcatccacaaattccaacccttgcgttt
+3623861/1
@C@FFFFFHHHGGIJIGJJJJJJIJJJGIJIJJJIIIIJJJJJIJIIIIH
@595079/1
tatttgtctgcagtggtcctgctgtttcgtgtattctaaattggtttcgt
+595079/1
CCCFFFFFHHHHHHIJIJJJJJJJIJJJJJJFHJJJJIIIJJJIJJJJJH
@6665602/1
gccagatgccaaagttcttgatcttcactgggctcttctctgggatttcc
+6665602/1
CCCFFFFFHHHHHJIIJJJJJJJJJJJJJJIJJJJJJJJJJJJJIJJJJJ
@3123937/1
ctacgatcatcactgtcgtgtcctttatacatttcggcatggcgatcatg
+3123937/1
BC@FFFFFHGHHHJIHIJJJJJJJJJGJJJJJJJIJIJJIIIIJJJJJJI
@3624371/1
caaatgtacaaacaaaaacataaacacatctagactaattaataaaattg
+3624371/1
@@CFFFFFHHHHHJJJJJJJJJJJJJJJIJJJIJJJJJJJJJJJJJJJJJ
@3624521/1
agcgggtcggacgagccgtgccttttattgcttggtgagacacgagataa
+3624521/1
@BCFFFDFHHHHHJJIJJIJJJJJJJJJJIJJJJIGHIHHHHHFFDDDED
@2616150/1
gttgaaattcgcccgtcgcaccagattattgatttctctttccctgtcgg
+2616150/1
@@@DADAEDFFFFGIBECFFEHDDAGHIEBFFGGIFGGI?FHIIICEG@F
@2616161/1
gtgctgggcctcttgtatgcgaaggtgttgagacgcttgtggtggtgcac
+2616161/1
@@?DFDDFFHHHHIICBEHCGF@GGEFGGIIIIIIIDDHII??;B<C@CG
@7163240/1
aggcgcttgtggtggtgcacgcgcttgggcagagggaatctgattgtgct
+7163240/1
CCCFFFFFHHHHHJHGHIIJJJJJJJJJJJJJJIJJIJJJJJJJJJIHHH
@2108856/1
gcgggagattttaaaaactgcttaagacctttagcgccattttggccgca
+2108856/1
CC@FFFFDDFDHDHIIJJGHIHHIGICH@DHIIIEGGIIIGIIGGC8AFI
@3124543/1
cgacgacactgtacagttagaaatgttacaacctctatactttgcattaa
+3124543/1
CCCFFFFFHHHHHIJJIJJJJJJJJJJJJJJJJJJJJJJJJJJJJJJJJJ
@3624938/1
ccatcaatttatcttcaaatgacgacaccacagttccagtctcaggcaca
+3624938/1
CCCFFFFFHHHHHJJJJJJJJJJJJJJJJJJJJJJJJJJJJJJJJJJJJJ
@3124762/1
ctcgcacgttggcagtaatagtacaagtgaaaagtcacttgccgatggta
+3124762/1
CCCFFFFFFHHHHJJGIJJJJHHIJJJGHJJJJJHIIJJJJJJJGIJJEH
@3625210/1
cactaattccagtgataaattcactctagcacgtagttctcagcttccct
+3625210/1
CCCFFFFFHHHHHJIJJJJJJJIJJJJJJJJJJHIJHIJJJJJJJIJJJJ
@2616701/1
ctgcaatcctgcctcacatgattcatccacaaattccaacccttgcgttt
+2616701/1
@@BDFFFFHHHHHJJIJJJJHEIJJJJJJJJJJJJIJJJIJGIIIIIJJJ
@3124986/1
ccgtcgcaccagattattgatttctctttccctgtcgggagcggagcgcg
+3124986/1
CCCFFFFFHHHHHJJJJJJJJJJJJJJJJJJJJJJJJJJJJJJJGIHHFD
@4658738/1
cctggatggagtgagcacgggctctgtgcctggctcccatgtcacggtag
+4658738/1
CCCFFFFFHHHHHJJJJJJJJJJJJJJJJJJJJJJJJJJJJJJJJJIGHI
@3125023/1
aataaaattagaggaagtaggtgctgggcctcttgtatgcgaaggtgttg
+3125023/1
<<@ADDDDHDFB<@:C;FDEGHIIBGIFIGCHGHADGFHGGC6DG?DDHG
@3125079/1
cgcttgggcagagggaatctgattgtgctgttgtggaactgcttcacctg
+3125079/1
@CCFFFFFGADDHIIIJGGIIIGGGICBEHHIIFCGHJJJGIJJIIGIIJ
@7163920/1
gtagaaaagtgctgtctgtacattgaaaataaaaataaaaaaaatagcag
+7163920/1
CBCFFFFFHDFHHJJJJJIJJJJJJJJIJJJJJJJJJJJIIJJJJIJJJJ
@3125263/1
ggcgcttgtggtggtgcacgcgctt
+3125263/1
??@=18A<F8FA?:<AA33A@FG:?
@7164129/1
cgacaccacagttccagtctcaggcacattgccattagtagactgatcag
+7164129/1
CCCFFFFFHHHHHJJJJJJJJJJJJJJJJJJJJJJJJJIJJJJJJJJJJJ
@3125401/1
ctcctgtagtctctgctacgagatggactgtgccgcctttcatattcgca
+3125401/1
CCCFFFFFHHHHHJJJJJJJJJJJJJJJJJIJJJJJJJJJJJJJJJJJJJ
@6174350/1
cgcaagaagtaccagaaacgggacttagccacaatctggtctggagagaa
+6174350/1
CCCFFFFFHHHHHJJJJJJJJJJJJJJJJJJJJJJJJJJIJJJJJJIJJJ
@3125640/1
cgcaagaagtaccagaaacgggacttagccacaatctggtctggagagaa
+3125640/1
CCCFFFFFHHHHHJJJJJJIJJJJJJJJJJJJJJJJJIJIJIJJJJJJJI
@4659408/1
cctcgacgagcaagtagttcttgaagcacagacacaggtgtcttcaacgg
+4659408/1
CCCFFFFFHHHHHJIJJJJJJJJIJJJJJIJJJJJJJJHIJJJJJJJJJJ
@3125715/1
ggcagcccgaacacggttaccgggaattttgtttggtatctgataccgac
+3125715/1
CCCFFFFFHHHHHJJJIJJJJJJJJJJJJJJJJJJJHIJJJJJJJJJJHH
@2110078/1
cactacatttccgtccatcattttgtcaacgaactcttctgaagtatttg
+2110078/1
B@CFFFFFHHHHHIJJJJJJJJJJJIJJJJJJJJJJJJJJJJJJGIJJJJ
@1609371/1
gacaaaatgcccaaggaaccgccatatagacctagttcctctataaacat
+1609371/1
CCCFFFFFHHHHHJJJJJJJJJJJJJJJJJJJJJJJJJJJJJJJJJJJJJ
@1609548/1
ctctttgtacctgcttcatggaagcatcactcatcaactcgttacatcac
+1609548/1
CCCFFFFFHGHHHJJJJFIJJHIJIIJJJJIJJJJJIJJJJIIIJJJHIJ
@7164786/1
cactgagtgacggcacctccgacactgaggtcacggtactcgcggtacat
+7164786/1
CCCFFFFDHHHHHJJJJJJJJIJJJJJJJJHHJJJJHJJJJJJJHHFFFF
@4659868/1
ggcgcttgtggtggtgcacgcgcttgggcagagggaatctgattgtgctg
+4659868/1
CC@FFDFFFFDFDBCFGIIJJIGJJJJJJJIHGJIIJJJJJGJJGCHIIH
@4660129/1
cttttctaacttgaacagtgcgatgttttacaagggcaggttgaactcac
+4660129/1
CCCFFFFFHHHHHIIJGGEHGHHJJJJJJIJJIGHIGJJJFHGBGIIJJJ
@2618012/1
gcctcttgtatgcgaaggtgttgaggcgcttgtggtggtgcacgcgcttg
+2618012/1
CCCFFFFFHHHHHJJJJJHGHHJJJJJJJJJJFHJHIJHHIJJJIJHFFD
@3126520/1
ctgtggccggcggcacgcagacgccttgatgacctccactttgatgatct
+3126520/1
BCCFFFFFHHHHHJJJJJJJJJJJHHHHFFFFFFEEDEEDDDDDDDEFDE
@595299/1
ctgtgatctgtttcttggcatctatagatgtcggtggcgcacagggcacg
+595299/1
CCCFFFFFHHHHHJJJJJJJJJJJIIJJJJIIIJDEHIIJJJJGIJJJJJ
@7682187/1
ctcataacgcagccagatgccaaagttcttgatcttcactgggctcttct
+7682187/1
CCCFFFFFHHHHHJJJJJJJJJJJJFHHGHHIIJJJJJJIIIJJJJJJJH
@7682491/1
gccagatgccaaagttcttgatcttcactgggctcttctctgggatttcc
+7682491/1
CCCFFFFFHHHHHJIJJJJJJJJJJJJJJJJJJJJJJJJJJJJIIJJJJJ
@1088754/1
ggcgtcgcttgcggtatcggcgtcgcttgcggtaccggcgtcggttgcgg
+1088754/1
CCCFFFFFHHHHHJGHIIIIJJFHIJHHGHJHHHFFFDDD?BDDDDDDDD
@7682662/1
ctgttgtggaactgcttcacctgtggccggcggcacgcagacgccttgat
+7682662/1
CCCFFFFFHHHHHJJJJJJJJJJJJJJJJJJJJJJHHFFFDEDDDDDDDD
@6176143/1
cctcgacgagcaagtagttcttgaagcacagacacaggtgtcttcaacgg
+6176143/1
CCCFFFFFHFHHHJIJJIIJJJJJJJJJIJJIJJJJJJHHIJJJJJJJJI
@1089204/1
gacatgcacagctcttgcagccatccaacgggattgcccatcaatttatc
+1089204/1
CCCFFFFFHHHHHJJJJJJJJJJJJJJJJJJJIJJJJJJJJJJJJJJJJI
@2618901/1
gtgctgggcctcttgtatgcgaaggtgttgaggcgcttgtggtg
+2618901/1
@@@DD?DD?BDFFIAFHGCE?<CCB111?D>D?DABB?;8.7=;
@69506/1
tggatggagtgagcacgggctctgtgcctggctcccatgtcacggtagca
+69506/1
CCCFFFFFGHHHHJJJJJJIJJJJIJJJJJJJJJJIGIJIHJJJJHIJJJ
@6176599/1
ctgggcctcttgtatgcgaaggtgttgaggcgcttgtggtggtgcacgcg
+6176599/1
CCCFFFFFHHHHHJJJJJJJJJFHIIJIJJJJJJJJJJJHIIHIJJJJHH
@7683373/1
agacgatttcaccagtggtcttcttgaacttcttcaattgacgcaagaag
+7683373/1
CCCFFFFFHHHHHJJHJJJJJJJJJJJJJJJJJJJJJJJJJJJJJJJJJJ
@5148954/1
ccctaagtgagtatacatctattaaattcaaacgcagagctcattatgtt
+5148954/1
@<@DDFF=ADF<CFGEGCHEEIIGEFBHH@EDHAH1CCBFAGGIAAGG?@
@6176738/1
cttggcatctatagatgtcggtggcgcacagggcacgcttgcgcatgaca
+6176738/1
BCCFFFFFHHHHHJJJJIJJJIJJJJJJJJJJJJJJJJJJJJJJJJJJHH
@7683526/1
cttggcatctatagatgtcggtggcgcacagggcacgcttgcgcatgaca
+7683526/1
@@CADDDFFHBHFFEHICEHHCE>EHGGGHB?DG=FFEIH@@;FHEE@EA
@6667046/1
gcagggaattggtagcaacttgaatgtgagtttttatcggaagccaatct
+6667046/1
CCCFFFFFHHHHHIJJJJJJJJHIJJHIIIFIIJJJJJJJIJJJJJJJJJ
@3126744/1
ctagtataagtaatgagtagaaaagcgatagtgaacacattgttacagta
+3126744/1
BBBFDFFFHHHHHJJJJGHGIJJJJIJIJJJIIJJIJJJJJJJJIIIJII
@4126785/1
gcttcttctttctagtgcctgataagcccagacctagcccaaattcttct
+4126785/1
CCCFFFFFHHHHHJJJJJJJJJJJJJJJJJJJJJJJJJJJJJJJJJJJJJ
@7684164/1
gcctgggatgccacccggcaccactcccgggtgaggatgcactacatttc
+7684164/1
;@@DBDDDDFHHFFFG@FIIIGHGGIGIGDHHD@HGGGGGGIGEIIIIIF
@2111218/1
ctcataacgcagccagatgccaaagttcttgatcttcactgggctcttct
+2111218/1
CCCFFFFFHHHHHJJJJJJJJJJJJHGJJJJJJJJJJJJJJIJJJJJJJJ
@7166122/1
cattgacaaacttaggtttgcttacagccattcccaactgtcctccggta
+7166122/1
@@?BBD?D<ADFDHEIEHHGIIBBFEHEE@HFIDHIBBAHBA@BDDGDHB
@7166186/1
ctttggagccctgtccaacggtagatggaactctgtcgccgatacc
+7166186/1
?@@DBDDDFHHHBAAAEDHGBCEFFGEBCGCCFBCGBFGHIIIIII
@7166244/1
ggatataatagcatggattatacattacacttactaatatagtaaaagca
+7166244/1
CCCFFFFFHHGHHJJIIJJJJJJIJJJJJJIJJJJJJJJJJJJJJJJJJJ
@7166287/1
gttcattcaactgtcttgttaatgcctggccctcagcgacatgtaagagt
+7166287/1
CCCFFFFFHHHHHJJJJIJJJJJJJJJJJJJJJJJJJJJJJJJJJJJJJF
@1611407/1
gggctatgccatttatcctcgcacgttggcagtaatagtacaagtgaaaa
+1611407/1
@@@DBDEDHH>DBGEHBHBA@FHGGIIIICFG@DHGBG?B?DFDHI@F@G
@7684759/1
gtttgtatacttaattcgatgttatacatatagcatttcggatctat
+7684759/1
CCCFFFFFHHHHHJJJJJJJJJJJJJJJJJJJJJJJJJJJJJJJJJJ
@4127409/1
aggaagtaggtgctgggcctcttgtatgcgaaggtgttgaggcgcttgtg
+4127409/1
@@CFFFFFHHHFHJIGIIIJJJJJHIJJJIIHIJBGFHIFHIIJJJJJII
@2620582/1
cgttaaatgccacgacgctcggacatttcaattttatttagttggtcttg
+2620582/1
CCCFFFFFHHHHHJJJJJJJJJJJJJJJJJJJJJJJJJJJJJJJJIIJJJ
@7684913/1
catctgtgaggggcgtcgggtcacattacatactctgtatttcctcttca
+7684913/1
CC@FFFEFFHHGHIJGGIJJBFGIIIJHJJJJJJJIJIJJJJEHHHHHFF
@7684932/1
caattttgtccgctggacaatgtttttttaattaatttttaatttattag
+7684932/1
CCCFFDDFHDHHHIJIHIGIIGFIGCHHHHGIIGGIJJJIIGIGIGIJJG
@1611827/1
gagacattcactttttagtcataatcttcagatactccaaagcattctgg
+1611827/1
@<??DDDD?=DDBFDGGBCEHHDGGIGB@@F@?<@CFEGHC?F@@FFFB>
@7685015/1
tggacggcttcttgttgtcgcccgccggcgggtgcgtcacgtccacgccc
+7685015/1
@CCFFFFFHHHHHJJJJIIJJJJJJJJIJIFD7?@B?B@BDAAD@CBDDD
@1611984/1
acgacgcttcagcagagtgcacacaatggtgaactggcgttcatgcggca
+1611984/1
@B@FFFFFHHHHHJJJJHIJJJJJJJJJJGHIJJJJJJJJJJJJJJJJJH
@4127902/1
ctgtttcttggcatctatagatgtcggtggcgcacagggcacgcttgcgc
+4127902/1
@@@DDFFDFABHFIIIIIIEAIFCDHF@GHGGIIHIEGIFGIGGEFGGII
@2112225/1
caatgtggatagctggacaaggcactggc
+2112225/1
CCCFFFFFHHHHHJJJJJJJJJJJJJJJJ
@7167100/1
gttgttaagaggtgttacctgcaacttggccaggttagggccaacagatt
+7167100/1
CCCFFFFFHHHHCGGIJJJJJJJJJJJJJJJJJJGHIJJJJJJJJJJIJJ
@1612321/1
gcaatgttggagcttggtacaaagcaaaggtcgggcagttcgtcaacaag
+1612321/1
CCBFFFFFHHHHHJJJJFIIIJJJJJJJJJGHIJJJJJJJJJJJJJJJJJ
@2621152/1
cgcaagaagtaccagaaacgggacttagccacaatctggtctggagagaa
+2621152/1
CCCFFFFFGDFHHJJIIJJIJIIJJJJGIIJJIJJJJJJJIIIJIIJJJJ
@3128546/1
tgggcctcttgtatgcgaaggtgttgaggcgcttgtggtggtgcacgcgc
+3128546/1
CCCFFFFFHHHHHJJJJJJJJCGHHJJJJJJJJJJJIJIJJHHIJJJJHF
@2112679/1
ctacatttccgtccatcattttgtcaacgaactcttctgaagtatttgtt
+2112679/1
CCCFFFFFHHHHHJJJJJJJJJJGIJJJJIJJJJJJJJJJJJGHIJJJIJ
@2112824/1
cctgacgcttagcaagtttcttagacttgccagttcccacttcacgacgc
+2112824/1
CCCFFFFFHHHHHJJJJJJJJJJJJJJJJJJJJJJJJJJJJJJJJJJJJJ
@4128529/1
cactgagtgacggcacctccgacactgaggtcacggtactcgcggtacat
+4128529/1
CCCFFFFBFHHHHJIJJJJJJJJJJJJJJJGGHJJJDFHHHIJJHEDEFD
@1612927/1
gtaggtgctgggcctcttgtatgcgaaggtgttgaggcgcttgtggtggt
+1612927/1
CCCFFADDHFHHHIHHGHJHFHIJJJJJJ?FCFHIJJJJIFHICHIHIJ@
@7686178/1
gtgataatgtcataaagttgacaataatctataattactttaaatcttga
+7686178/1
CCCFFFFFHHHHHIHGGHIJIIIIJIHIIJJJIIJIJIIIJIHIJJJJJJ
@2113221/1
ctgataagcccagacctagcccaaattcttcttcttcagccggctttggt
+2113221/1
CCCFFFFAHGGGHJGIIIEEHGGIGHEIGIEHHIJJJIJJJJIGIIJIE=
@7168085/1
gaggaagtaggtgctgggcctcttgtatgcgaaggttttgaggcgcttgt
+7168085/1
CCCFFFFFHHHHHJJJJJJJJJJJJJJJJJJIJJJGHIJJIJJJJJJJJH
@6667416/1
gcaagaagtaccagaaacgggacttagccacaatctggtctggagagaag
+6667416/1
@@@FBDEDHFHHFIGFIFGCG8FEGGEGHGIGGIHDHIBGGIIEEGGCHG
@7168324/1
ctcatcttgtatagaggaggcttgggctcgctctccgaagggagcttgcg
+7168324/1
CC@FFFFFHHGFHJIJIGGIIGHGHGGFHIIIGHGIGIHIJJIJJIGHIG
@2113676/1
gcacagggcacgcttgcgcatgacatctattcatgccattggggttcaaa
+2113676/1
CCCFFFFFHHHHHJJJJJJJJJJJJJJJJJJJJJJIJJJJJJJJFHHIJJ
@3129807/1
caacagattgtttgagatgtttgtgaaactgcgacaccttgtggctgtga
+3129807/1
CCCFFFFFHHHHHIHIJJJJJJJIJJJIJJJJJJJJJJJJIFIIJJJJJG
@2113923/1
gggaatctgattgtgctgttgtggaactgcttcacctgtggccggcggca
+2113923/1
@CCFFFFFFBFFFIIJIJHIJFGIEHGICCFHIEFGGGGHIIJGGHBHDC
@6668045/1
gccagaatctagacatgcacagctcttgcagccatccaacgggattgccc
+6668045/1
CCCFFFFFHHHHHJJJJJJJJJJJJJJJJJJJJJJJJJJJJJJJJJJJJJ
@6668169/1
cgaatagtcttttctaacttgaacagtgcgatgttttacaagggcaggtt
+6668169/1
CCCFFFFFHHHHHJJJJJJJJJJJJJHJJJJJJHJJJJJIJJJJJJJJJJ
@6178165/1
agcaaatggaaaaaaaaattggtgaaaagaatcacaagtaagatactgca
+6178165/1
CCCFFFFFHHHHHJJJJIIIJJHIJJJJJJJJJJJJJJHIJJJJJJJJJJ
@5150657/1
gcaccttcaaacgcaacgaattttttagctattgctagtacttgctcgaa
+5150657/1
CCCFFFFFHHHHHJJJJJJJJJJJJJJJJJJJJJJJJJIJJJJJJJJJFH
@6668332/1
cctgcaccatgcaccgccatgccatgtaccacgcctgggatgccacccgg
+6668332/1
CCCFFFFFHHHHHIJJIJJJJJJJJJIJJIJJJJJJIIJIJJIIJJJJJJ
@2114397/1
cttcatcttagcgttcacattgacaaacttaggtttgcttacagccattc
+2114397/1
@@@DDFDFHFDHHIIGEHIIHEHG<AFHIIGBA?GEFF<DDHCGBHIIH>
@2114445/1
gcaacttggccaggttagggccaacagattgtttgagatgtttgtgaaac
+2114445/1
CCCFFFFFHHHHHJIJJJJJIJJJJJJIIJJIJJJJJJJJJJJJJJJJJJ
@3130730/1
gaggaagtaggtgctgggcctcttgtatgcgaaggtgttgaggcgcttgt
+3130730/1
CCCFFFFDHHHDHHIJJJJJJJIJJHIIJJJIIJJ?HDHIIJJJJJJJJE
@3130773/1
ctttggattttaatttagaaaattaaatgaagacttttatttgatcaaat
+3130773/1
CCCFFFFFHHHHHIGIJJIIIIJJJJJIJJJJJJJJJIJJJJJJJJIIJJ
@6178854/1
ccgggatggacacggagcgcgtgcagcgcacgtacgtgtggcacagctgg
+6178854/1
CCCFFFFFHHHHHIJJJJJJJHHIJJJJJJJJHIHFAHDFFFEEECDDDD
@3131214/1
gggatgatgactaatgactatatttgtccagaacacgtattaattctgtt
+3131214/1
CCCFFFFFHHHHHJJJJJJJJJJJJJJJJJJJJJJJJHJJJJJJJJJJJJ
@3131258/1
ctctatactttgcattaaaataatgcccattttcacaggcaagggatcct
+3131258/1
CCCFFFFFHHHHHJJJJJJJJJJJJJJJJJJJJJJJJJJJJJJJJJJJJJ
@4129355/1
catacataataaaattagaggaagtaggtgctgggcctcttgtatgcgaa
+4129355/1
CCCFFFFFHHHHHJIJJJJJJIIIGJIJFHHIGJG;EHIJJJHIJJJIJJ
@6179151/1
agcatacataataaaattagaggaagtaggtgctgggcctcttgtatgcg
+6179151/1
<BBFFFFFHHHHHJJIJJJJJJJJJJJJJJJJJJJJJJJJJJJJJJJJJJ
@6669004/1
ggtgcgtgcaggatcctcgtcattgcctggcatacaaggcaaagcaccga
+6669004/1
CCCFFFFFHHHHHJJJJJJJJJJJJJJIJJJJJJJJJIJJIIGJJJIIJJ
@1092358/1
ctcatcttgtatagaggaggcttgggctcgctctccgaagggagcttgcg
+1092358/1
CCCFFFFFHHHHHJJJJJJJJJJIJJJJJJJJJJJJJJJJJJGIJJJJJI
@6179471/1
gtcgagtagagccttagctgcggaatgcttagcttccttcttagagcgtc
+6179471/1
CCCFFFFFFHG?FHIIIIIJJHGIIJJJJJJIJIJJIJIJJIIIIIIIII
@5648473/1
ctgtcgtttgcaaatttgtctctcaccatgctcatactatcttcagacaa
+5648473/1
CCCFFFFFHHHHHJJJJJJJJJJJJJJJJJJJJJJJJJJJJJJJJJJJJJ
@6179509/1
cacagttccagtctcaggcacattgccattagtagactgatcagccggag
+6179509/1
CCCFFFFFHHHGHJJJJJJJJJJJJJJJIJJJHIJJHIJJJJJJJJJJJJ
@1092704/1
gcgttgagtttgatgacagcgtagttaacttcaatggaagtggcgacctc
+1092704/1
CCCFFFFFHHHHHJJJJJJJJIJJJJJJJJJJJJJJJJJJIJJJJJIJJJ
@2622093/1
gtgctgggcctcttgtatgcgaaggtgttgaggcgcttgtggtggtgcac
+2622093/1
CCCFFFFFHHHHHJJIJJJJJHIIJ@FFHIIJJJJJJJJHJJHIIGHIJJ
@1092791/1
gccagatgccaaagttcttgatcttcactgggctcttctctgggatttcc
+1092791/1
CCCFFFFFHHHHHJIIJJJJJJJJJJJJJJIJJJJJJJJJJJJJJJJJJJ
@70856/1
ctgcaaacatgccagttataaagcatagcccgaagtgctattggcacaca
+70856/1
CCCFFFFFHHHHGJJJJJJIJJIJJJIJIJJJJJJIIJJJJJJJDIJJJJ
@4663070/1
cacggtagcggaaggtgggttcgtgaatcatgccctcaatctgcaccagt
+4663070/1
CCCFFBDDHHHHHJI<CGIEFHGIHJJIGHHIGIJGIGIHIHHIJJJGI@
@71098/1
gttcggaaagattataatatttctttagtttaagtccgtttttaaactat
+71098/1
C@@FFFFFHHFHHJJJIJIJIIJJJJJJIJJIJJGJJJIIJJJJJJJIIJ
@2115712/1
cgcctattaacattatcatcgttctcagcatggtaagaaggtggcggcca
+2115712/1
CCCFFFFFHHHHHJJJJJJJJIJJJJJJJJJJJGIIJJJJJGIJJJJJIJ
@71146/1
ggcctgttttggtagcggcggcgcggtccgtgtggagcatgctcgccatc
+71146/1
CCCFFFFFHHHHHIJJJJJJJIJHFDDDDDBDDDDDDDDDDDDDDDDDDD
@71206/1
cacggtagcactgagtgacggcacctccgacactgaggtcacggtactcg
+71206/1
CCCFFDFFHHHHHJJFHGIJJJJJJJJJJJJJJJJJJJHIJJJJIJIJJH
@1613816/1
gcaaagataagatgaagaagaggagcaaatggaaaaaaaaattggtgaaa
+1613816/1
CCCFFFFFHHHHHJJJJJJJJJJJJJJJJJJJJJJJJJJJI@FFH8@DHJ
@7687128/1
gtgggttgtcctgcagagcttgccacatcttgtaagcagcctgacgctta
+7687128/1
CBBFFDFFHHHHHJJJJJJJJJJJJJJJJJJJJJJJJJIIJJJJJJJJJJ
@71387/1
gaggtgttacctgcaacttggccaggttagggccaacagattgtttg
+71387/1
BCCFDDFFHHHHHJJJJJJJJJJIJJGHIJJJJJIJJJJIJJJJIJJ
@1614020/1
gttgatgtcgcaagatagtgagacattcactttttagtcataatcttcag
+1614020/1
CCCFFFFFHHHHHJJJJJHHIIJJJJJJJJJJJJJJJJJIJJJJJJJJJJ
@1614336/1
gtcgaccactgtgcctggttccacgttatattggacattaggaccgtcat
+1614336/1
B@BDFDDDHGHFHIJJJJGIIJJJJHHIJJJIJJIJJJIIJIJJJJHIIJ
@1614358/1
cgcttaaaagataggtaccgatgagcgcttccacgcaatcggcaacggac
+1614358/1
CCCFFFFFHHHHHJJGHIJJJJJJJJJJJJJJJJJJJJJJJJJJJJJHHH
@2116215/1
gcaagaagtaccagaaacgggacttagccacaatctggtctggagagaag
+2116215/1
CCCFFFFFHHHHHJJJJJJJJJJJJJJJJJJJJJJJJJIJJJJIJJJJII
@2116216/1
gtgaggcataacggggtgggttttacagactagaacccaccccgctatgt
+2116216/1
CCCFFFFFHHHHHJJJEFHIFHIJJJJJJJJJJJJJJJJJJJJJHFFFEE
@71889/1
ctgtgcctggctcccatgtcacggtagcactgagtgacggcacctccgac
+71889/1
CCCFFFFFHHHHHJJJJJJJJJJJHIJJJJJJJJHJJJJJJJJJJJJJJJ
@2116266/1
gccagatgccaaagttcttgatcttcactgggctcttctctgggatttcc
+2116266/1
CCCFFFFFGFHHHJJJJJJJIJIJJIGIJGGHIJIIJGJJJEIJIIJIHI
@2116584/1
ctggatggagtgagcacgggctctgtgcctggctcccatgtcacggtagc
+2116584/1
CCCFFFFFHHHGHJJIJJJJJJJJJJJJJJJJJIJJJJJJIJJJJJFHIJ
@72404/1
ggcgccagcacccccagcagcaccaggagcggttgctccggtg
+72404/1
@7?BADDDHDH?HGIGGHIIIGBGHGHHHIII@DBCE==AE54
@2116855/1
gtgcaggatcctcgtcattgcctggcatacaagggaaagcaccgacgacg
+2116855/1
CCCFFFFFHHHHHJHJJJJJJJJIJJJJJJJJJJIGIJJJIIJJJJIIJH
@599219/1
ctatactttgcattaaaataatgcccattttcacaggcaagggatcctaa
+599219/1
CCCFFFFFHHHHHJJJJJJJJJJJJJJJJJJJJJJJJJJJJJJJJJJJJJ
@6669622/1
catcacaacatctaaagctaagatggcatcatatggtatctgcctggttc
+6669622/1
@C@FFFFDHFHGFIJIJIJIGIJJJJJJJJJJJJJJJIIIIIIIGIIIIJ
@2117479/1
cgggggtgacatcggacttaatacaaggaaactgtttagactggttacat
+2117479/1
CCCFFDDD?FHHFIIGGGHGHDDFGEGIFGIGGGIHCHIHGIHHAAEFFF
@599895/1
cttcttagagcgtcccgtacccatagcaacaagatcagcgactgtcacac
+599895/1
CCCFFFFFHHHHHJJJJIGJJJJJJJJJJJJJJJJJJJJJJJJJJJJJJJ
@6670292/1
ctcatcttgtatagaggaggcttgggctcgctctccgaagggagcttgcg
+6670292/1
CCCFFFFFHHHHHJJJJIJJJJJJJJJJIJJJJJJJJIGIJJFHIIIJIJ
@6670370/1
gacgaagtgatggcaccaggatagagttaatgccgccaagtttgacgttt
+6670370/1
C@CFFFFFHFHDHGJJIIJIEHIJGGIIJIIIIGIJIJGHFHIIIJJGII
@6670449/1
ttctaaggttctaaactatatctgtaccaaatttcaaccaaatccgtcaa
+6670449/1
CCCFFFFFDHHHHJJJJJJJJJJJIIJJJJJJJJJJJJJJJJJJJJJJJJ
@6181854/1
ctgcaaagttaaccatcttgtattcaaaagaaaacctagaatcactggtt
+6181854/1
CCCFFFFFHHHHHJJJJJJJIIJJJJJJJJIJJJJJJJJIIJJJJIIJGI
@2118342/1
gtgacgtcagcccctacgatcatcactgccgtgtcctttatacatttcgg
+2118342/1
C@CFFFFFHHHHHJJJJJJJJJJIIJJJJJJIIIJJJJJJJJJJJJJIII
@1093009/1
ctgcaatcctgcctcacatgattcatccacaaattccaacccttgcgttt
+1093009/1
CCCFFFFFHHHHHJJJJJJJJJJJJJJJJJJJJJJJJJJJJJJJJJJHJJ
@3630531/1
atcgttctcagcatggtaagaaggtggcggccagaatctagacatgcaca
+3630531/1
@@@DDFDDHAFFFE@>AC?CFHIGCD@F8DAG??DEFHHEGGG@@7=@@G
@600751/1
accgcatccaactcggatcagccgtttctgagattagcgcgcacagacga
+600751/1
<BBDFFFFHHHHHJJJJJJJJJJJIJJJJJJJJJJJJJJJJJJJHHHHFD
@6670964/1
cttagccacaatctggtctggagagaagatcctcatcttgtatagaggag
+6670964/1
CCCFFFFFHHHHHJJJIIJJJJJJJHIJJJJJJJJJJJJJIJJIJJJJJJ
@3630569/1
accagtggtcttcttgaacttcttcaattgacgcaagaagtaccagaaac
+3630569/1
CCCFFFFFHHHHHJJJJJJJJJJJJJJJJJJJJJJJJJJJFGIIIGIJJJ
@3630623/1
gtcgcaagatagtgagacattcactttttagtcataatcttcagatactc
+3630623/1
CCCFFFFFHHHHHIJJIJJJJJJJJJJJJJJJJJJJJJJJJJJJJJJJJJ
@6182234/1
cgacactgtacagttagaaatgttacaacctctatactttgcattaaaat
+6182234/1
CCCFFFFFHFHHGJJIIJIJJJGIGIJIJJJJJJJJJJJJJJIJJJJJJJ
@1093182/1
gccagttataaagcatagcccgaagtgctattggcacacaggcataatgc
+1093182/1
CCCFFFFFHHHHHJJJJJJIIIJJJHGJJJJJJJJIJJJIGHIJJJJJJJ
@3630762/1
gccagatgccaaagttcttgatcttcactgggctcttctctgggatttcc
+3630762/1
BBCFFFFFHHHHHJHIJJJJJJJJJJJJJJJJJJJJJJJJJJJJJJJJJJ
@6182437/1
gcttggtacaaagcaaaggtcgggcagttcgtcaacaagacattactagc
+6182437/1
CCCFFFDFHHHHHJJJJJJIIJJJJJJHIJJIJIGJJIJJJIJJJJJJJJ
@6671322/1
ctgcaaacatgccagttataaagcatagcccgaagtgctattggcacaca
+6671322/1
CCCFFFFFHHHHHJJJJJJJJJJJJJJJJJJJJJJHIJJJJJJJJJJJJJ
@3630938/1
gtgctgttgtggaactgcttcacctgtggccggcggcacgcagacgcctt
+3630938/1
CBCFFFFFHHHHHJJJJJJJJJJJJJJJJJJJJJJJJHHFFDDDDDDDDD
@3132475/1
cttgtatttgttatgtaaccactccatactttgtttcatttaaatttacg
+3132475/1
BBCFFFFFHHHHHJJJIIHIJJJJJJJJJJJJJJJJJJJJJJIIJJJJJJ
@2118914/1
atggtaagaaggtggcggccagaatctagacatgcacagctcttgcagcc
+2118914/1
@BCFDDFDHHHHHIIIJJJJJJJJJJJJJJJJJJJJIJJJIJJIIJJJIJ
@6182834/1
cccatgtcacggtagcactgagtgacggcacctccgacactgaggtcacg
+6182834/1
CCCFFFFFHHHHFHJJIJJJJJHIJJJJJJJJJJJJJJJJJJJJJIJJJJ
@6671603/1
ccactccatactttgtttcatttaaatttacgggctatgccatttatcct
+6671603/1
CCCFFFFFHHHHHJJJJJJJJJJJJJJJJJJJJJJJJJJJJJIJJJJIJJ
@2623498/1
cgcaaagtttcagattcaacatctataagcaaaaattataatacattttg
+2623498/1
CCCFFFFDHHHHGHIJJJJJJJJJJJJIJIIJJGIIIJJJIJJJJJJJJJ
@2623564/1
cacaaattccaacccttgcgtttcaaaacaattcattttaggttcaagtt
+2623564/1
@CCFFFFFHHHHHJJJJJJJIJJJJJJJJJJJJJJJJJJJJJHIIJJJJJ
@601490/1
agccagatgccaaagttcttgatcttcactgggctcttctctgggatttc
+601490/1
;BBFFFFFHHHHHJJIJJJJJJJJJJJJJJJJJJJJJJJJJJJJJJJJJJ
@6671789/1
ctggagagaagatcctcatcttgtatagaggaggcttgggctcgctctcc
+6671789/1
CCCFFFFFHHHHHJJJJJJJJJJJJJJJJJJJJJJJJIIJJJJJJJJJJJ
@4664942/1
gacggatttggttgaaatttggtacagatatagtttagaaccttagaaag
+4664942/1
CCCFFDFFHHHHHJJJJJJJJJGIJJJHHIJJJIIJJJJJJJJJJJJIJJ
@7688542/1
gtagtaagtcagctgttccacttcatcatcagggatcttgccgtcattgc
+7688542/1
BBCFFFFFHHHHHJJJJJJJJJJJJJJJJJJJJJJJJJJJJJIIJJJJJJ
@7688580/1
ctcttgtatgcgaaggtgttgaggcgcttgtggtggtgcacgcgcttggg
+7688580/1
CCCFFFFFHHHHHJJJCGHIJIJJJJJJJJJJJIJJHHIJJJIJHFFFDD
@2624086/1
cgaaggtgttgaggcgcttgtggtggtgcacgcgcttgggcagagggaat
+2624086/1
BC@FFFDDHHHHHJJJJJJJIJJHHHFHIJJJJJIJJJJJJHHHFFFDEE
@4665368/1
atctgtttcttggcatctatagatgtcggtggcgcacagggcacgcttgc
+4665368/1
<BBFFFFFHHHGHJJJJJGIJJJJJJJJJHIJIIJJJJJJJJJJJJJJIJ
@7169054/1
ccttgaattccttgatgactgcatagatagaaatcgaactcggtcggatg
+7169054/1
CCCFFFFFHHGHHJCGIIJJJJJJJJJJJJJJJJJJJJJJJJJIJJJJJJ
@7169066/1
ctccttagaagttggttcctctttacaagtagactcatctttagcacttg
+7169066/1
CCCFFFFFHHHHHJJIJJJJJJJJJJJJJIJJJJJJJJJJJJJJJJJJJJ
@74427/1
gaagtcttcaagtttggtgtcttctttcattacaatgtcacattgtagct
+74427/1
BCCFDFFFHHHHHJJJJIIJIJJJJJJJJJJJJJJJJJJJJJJJJJJJJJ
@7688978/1
gccacatcttgtaagcagcctgacgcttagcaagtttcttagacttgcca
+7688978/1
CCCFFFFFHHHHFHJJJJIJJJJJJJJJJJJJIHIJJJJJGIIJJIJIJI
@74696/1
gtcttcttgaacttcttcaattgacgcaagaagtaccagaaacgggactt
+74696/1
@@@FFFFFFFFDHIIIIIEAHIIHDFAAFIGIIGHGIFIGECHIIIIIII
@602495/1
gtgtacacctgagcgagactcataacgcagccagatgccaaagttcttga
+602495/1
@B@DFFFFHHHHHJJJJHIJJJJJIJJIIJJGIJIJJJJJIIJIJIIJII
@1615086/1
gcgatgttttacaagggcaggttgaactcacaccattcaatttaaaagaa
+1615086/1
CCCFFFFFHHHHHJJJIJJJJHIJJFFHJJJJJJJJJJJJJJJJJJJGIJ
@74732/1
cgttgatgtcgcaagatagtgagacattcactttttagtcataatcttca
+74732/1
@BBFFFFFHHHHHJJJJJJHHIJJJJJJJJJJJJJJJJIJJJJJJJJJJJ
@2624683/1
gttttgaataaatattcgagctgcaaacctattttagtagaaagctttcc
+2624683/1
C@@FFFFFHHHHHJJJJGJJJJIJJJJJJJJJJJJJIHIIJJJJIIJJIJ
@74755/1
ggcgcttgtggtggtgcacgcgcttgggcagagggaatctgattgtgctg
+74755/1
CCCFFFFFHHHHHIHHHIJJJJJJJJJJJJJJJJJJJJJJJJIJJHIIIG
@7169469/1
gcccattttcacaggcaagggatcctaacttcgcaaccactaattccagt
+7169469/1
CCCFFFFFHHHHHJJJJJJJJJJJJJJJJJJJJJJJJJJJJJJJJJJJJG
@7169535/1
ccgatggtagaataaggattaaaaataaacttaaagattattaataagaa
+7169535/1
BCCFFFFDHHHHHJJJJIJJJJJJIJJJJJJJJJIJIJJJJJJJJJJJIJ
@7169644/1
atgtcggtggcgcacagggcacgcttgcgcatgacatctatacatgccat
+7169644/1
@CCFFFFFHHHGHJJJJJJJJJJJJJJJJJJJJJJJJJJJJJJJJJJJHH
@7689918/1
gttcttgaagcacagacacaggtgtcttcaacggaagagattccatttcc
+7689918/1
@@@DDDD?FFABDEHGGIII>EAFFGFHGGHEEGHIIIAHIGDDD@FHDB
@7690024/1
ctccaatcctttactcgaatagtcttttctaacttgaacagtgcgatgtt
+7690024/1
CCCFFFFFHHHHHJJJJJJJJJJJIJJJJJJJJJJJJJJJJJJJJJJJIJ
@4666593/1
cttgttgttaagaggtgttacctgcaacttggccaggttagggccaacag
+4666593/1
CCCFFFFFHHHHHJJFHIJJJJJJJJHIJJJJJJIJJHIJJJJJJJJJJJ
@3133278/1
caggcataatgccatattcaaatgggaagtggtgataaagataagtatag
+3133278/1
CCCFFFFFHHHHHJJJJJJJJJJJJJJJJIJJHHJJJJJJJJJIJHIJJJ
@603628/1
gtgctgttgtggaactgcttcacctgtggccggcggcacgcagacgcctt
+603628/1
CCCFFFFFHHHHHJJJJJJJJJJJJJIIJJJJJJIJJHHFFDDDDDDDDD
@7690730/1
atctcctcagtaggatggcaaagagacgaagcgcgcgttctcatgtaatt
+7690730/1
@BCFFFFFHGHHHJIJJIJJJJJJJJJJJJJJJJJJJIJJJJJJJHHHHH
@1616592/1
ccgacactgaggtcacggtactcgcggtacatgttgtgtacacctgagcg
+1616592/1
CCCFFFFFHHHHDHIJJJGIJJJJJJIGHIJJJJJIIJHHIHIIIJJJJJ
@4131562/1
gcgatgttttacaagggcaggttgaactcacaccattcaatttaaaagaa
+4131562/1
CCCFFFFFHHHHHJJJJJJJJGIJJJJJJJJJJJJJJJJJJJJJJJJJJJ
@604059/1
cagatgccaaagttcttgatcttcactg
+604059/1
@@@DDDDBHB?D2AC?FBIIEHC@HHD@
@4131720/1
cctcagatacaccgtcacggaatacaaatatcttcttcggcaatctgcct
+4131720/1
CCCFFFFFHHHHHJJJJJJJJJJJJJJJJJJJJJJJJJJJJJJJJJJJJJ
@6183298/1
gtgaatcatgccctcaatctgcaccagttcatatttgggcactgttcctc
+6183298/1
@@@FFFD?FBHDDGHEGGEIGGDHFHIIIIIGHDHGGGGIIG3BFGEGIF
@75958/1
cagcatggtaagaaggtggcggccagaatctagacatgcacagctcttgc
+75958/1
CCCFFFFFFHHHHJJJHIJJIJJIJJIJJJJJJJJJJJJJJIJJJJJJJJ
@76014/1
cagcatacataataaaattagaggaagtaggtgctgggcctcttgtatgc
+76014/1
CCCFFFFFHHHGHJJJJIJJJGIJIJJIIIJEGHJJJJJJJJJJJIGJJJ
@4131852/1
cttcacctgtggccggcggcacgcagacgccttgatgacctccactttga
+4131852/1
CCCFFFFFHHHHHJJJJJJJJJJJJJJJHHFFFEEEEEEEDDDCDDDDDD
@4667918/1
attgaaacgtcttttatgttgggacagctatcttcataaaagctaaacaa
+4667918/1
?@@FFFFDHHHHHJJIJIHHIJEGIJGIJIJJIIIIIIIIJGIJIIIJJJ
@4668050/1
gttgaggcgcttgtggtggtgcacgcgcttgggcagagggaatctgattg
+4668050/1
CCCFFFFFHHHHHIJJHIIHGIJJJJJJJJIJJJJJJJJJHHHHFFFFFF
@76269/1
ccagaatctagacatgcacagctcttgcagccatccaacaggattgccca
+76269/1
BC@DFFFFHHHHHJJJJJJJJJJJJIJJJJJJJJJJJJJIJJJJJJJJJJ
@5650730/1
aggaagtaggtgctgggcctcttgtatgcgaaggtgttgaggcgcttgtg
+5650730/1
CCCFFFFFHHHHHJJJJJJJJJJJJJJJJJJJJJDGIIJJJJJJJJJJIJ
@604865/1
gtgctgttgtggaactgcttcacctgtggccggcggcacgcagacgcctt
+604865/1
CBCFFFFFHHHHHJJJJJJJJJJJJJIJJJJJJJJJJHHFFDDDDDDDDD
@4668549/1
caccagtggtcttcttgaacttcttcaattgacgcaagaagtaccagaaa
+4668549/1
CCCFFFFFHHHHHJJJJJJJJJJJJJJJJJJJJJJJJJJJJHIJJJJJJJ
@5651113/1
gtagctttaaggggatctgctgtctgtggagctgatgcttgctgggcctc
+5651113/1
@@<DBFFFFFHHFBFHIGGIIIIIIGIIIGGFIIIEHGIIIIIHGEBDH@
@77072/1
cttggttgaacggaactccaatcctttactcgaatagtcttttctaactt
+77072/1
CCCFFDDDHDFFFDHGIHIIEHGGIIIIIIGICFHHIIGHIGEFHIHHII
@77112/1
gcgatgttttacaagggcaggttgaactcacaccattcaatttaaaagaa
+77112/1
CCCFFFEFHHHHHJJJJJJJJIIJJGGHHIJJJJJJJJJJJJJIJJJJJJ
@7172144/1
gctgggcctcttgtatgcgaaggtgttgaggcgcttgtggtggtgcacgc
+7172144/1
CCCFFFFFHHHHHIJJJJJIIJJHHGHJJJJJJJJJJJJJIJJIIJJJJH
@77489/1
gcctgggatgccacccggcaccactcccgggtgaggatgcactacatttc
+77489/1
CCCFFFFFHHHHHJJJJJJJJJJJJJJJJJJGIJJJIJJJJJJJJJJJJH
@3632042/1
gtgtatgtcactgaacttctcttaaacgactggattgattttgatgattt
+3632042/1
BBBDFFFFHHHHHJJJJJJJJJJJJJJJIJJJJGIIJIJJJJJJJJIJJJ
@605763/1
gttctaataagactatgtacgacaaaatgcccaaggaaccgccatat
+605763/1
CCCFFFFFHHHHHJJJJJJJJJJJJJJJJJJJJIJJJJJJJJJJJJJ
@605876/1
cccatcaatttatcttcaaatgacgacaccacagttccagtctcaggcac
+605876/1
CCCFFFFFHHHHHJJJJJJJJJJJJJJJJJJJJJIJJJJJIJJJJJJJII
@606027/1
ctaattctatgcaaagtatagcttgtatttgttatgtaaccactccatac
+606027/1
CCCFFFFFHHHGGJJIHHIJFIIIJFHJJJIIGJJJIGIJJJJJJJIJJG
@5155673/1
ctgcaaagttaaccatcttgtattcaaaagaaaacctagaatcactggtt
+5155673/1
CCCFFFFFHHHHHJJJJJJJJJJJJJJJJJJJJJJJJJJJJJJJJJJJHJ
@5155774/1
cgcaagaagtaccagaaacgggacttagccacaatctggtctggagagaa
+5155774/1
@@@DDAD;?FADDGGGHEIIE6CEFG@FCHBHHIG@BHG<B?;F<BFGCG
@6674493/1
gctgtttctcactagtaagagcttttcgtataatatgatatgatgccgac
+6674493/1
CCCFFFFFHHHHHJJIIJJIJJJJJJJJHJJJJJJJJJJJJJJJJJJJJJ
@6186008/1
cttctcttttttctcctttcttttgcgagctgctgccgaaagattagagt
+6186008/1
CCCFFFFFHHHHHJJJJJJJJJJJJJJIIJIJJJIIJJJJJJIIJJJJJ@
@3633002/1
ctgggatgccacccggcaccactcccgggtgaggatgcactacatttccg
+3633002/1
CCCFFFFFHHHHHJJJJGJJJJJJJJJJJGHIJJJJJJJJJIJJJJJJJI
@3134292/1
atgtaatttttaatgttttccaaatcgacgactcctgtggctttcagtga
+3134292/1
@CCDFDFFHHHHDIIGHIJEIJGHHFIGIIIIIIIJJGGICHIJJIIFHG
@7691042/1
gtgtgttcaaggggatctgagaatggttttgattcacaattttgtccgct
+7691042/1
@@@DDF;DAAFFDB:@EGAHGIIIAGEFHE@8:DGDFIIGGF?FFHIEHI
@2119385/1
gcggaaggtgggttcgtgaatcatgccctcaatctgcaccagttcatatt
+2119385/1
CCCFFFFFFHHHFIJJIJJJJJJIJJJJJJJJJJJJJJJJJJIJJJJJJJ
@3134478/1
ggtagcggaaggtgggttcgtgaatcatgccctcaatctgcaccagttca
+3134478/1
BCBDFFFFHHHHFHIJHIJJIIJJJJJJJJJJJJJJJJJJJJJJJJIJJJ
@1617254/1
agcaaatggaaaaaaaaattggtgaaaagaatcacaagtaagatactgca
+1617254/1
?BCFFFFFHHHHHJJJJJJJJJFGIJJJJJJJJJJJJJGIJJJJJJJJJJ
@2119428/1
gcgagactcataacgcagccagatgccaaagttcttgatcttcactgggc
+2119428/1
CCCFFFFFHHHHHJJJJJJJJJJJJJJJIIJGHJJJJJJJJJJJJJJIJJ
@1617370/1
caaattcaaataaaatcactctgcaatcctgcctcacatgattcatccac
+1617370/1
CCCFFFFFGDHHGJJJJJJJJJIJIJJJJJJJJJJJJJJJJJJJJJJJJJ
@2119611/1
gtagctttgatcatagtagatgtttgcatgtcagttagctttttaataca
+2119611/1
C@CFFFFFHHHHHJJJJJJIJJJJJJJJJJJJJJHIJJJJJJJJJJJJJJ
@2626003/1
cttgtatgcgaaggtgttgaggcgcttgtggtggtgcacgcgcttgggca
+2626003/1
CCCFFFFFHHGHHJFGHHJJJJIJJJJJIJJIIIHIJJJJJJHHFFFFEE
@5156749/1
ctcatcttgtatagaggaggcttgggctcgctctccgaagggagcttgcg
+5156749/1
CCCFFFFFHHHHHJJJJEHIJJJDGIJJJJJJIGHGGHGIJJAHGHIIGH
@7691514/1
ccctaatagagacgatttcaccagtggtcttcttgaacttcttcaattga
+7691514/1
CCCFFFFFHHHHHJIJJJJJJJJJHJJIJIIJJJJJJJJJJJJJIIIJIH
@6675398/1
ggcctgttttggtagcggcggcgcggtccgtgtggagcatgctcgccatc
+6675398/1
CCCFFFFFHHHHHIJJJJJJJIIHFDDDDDDDDDDDDDDDDDDDDDDDDD
@2626149/1
ggtgaactggcgttcatgcggcaaacgcctattaacattatcatcgttct
+2626149/1
CCBFFFFFHHHHHJJJJJJJJJJJJJJJJJJJJJJJJJJJJJJJJJJJJJ
@2119870/1
ccctaagtaagtatacatctattaaattcaaacgcagagctcattatgtt
+2119870/1
CCCFFFFEHHHHHJIJJJJJJJJJJJJJJJJJJJJJJJJJJJJJJJJJJJ
@3633733/1
gacttgtagtcaaggtggagattttactatctttcaagtcggcataacgg
+3633733/1
B@@FADDFHHHGHIJAEHIJIJIJJIJJJJJIJJIIJIJIIFIIJJJJJJ
@2119915/1
agcacagacacaggtgtcttcaacggaagagattccatttcccgtttagc
+2119915/1
CCCFFFFFHHHHHJFHIJJJJJJJIJJJJJJJJJJJIJJJJJJJJJJJJJ
@1617828/1
cttggttgaacggaactccaatcctttactcgaatagtcttttctaactt
+1617828/1
CCCFFFFFHHHHHIJJJJJJJJJJJJJJJJJJJJJJJJJJJJJJJJJJJJ
@1617831/1
ccctgctatttttttaatttttattttcaatgtacagacagcacttttct
+1617831/1
CCCFFFFFHHHHHJJJJJJJJJJJJJJJJIJJIJIIJJJJJJJJJJJJJJ
@2626492/1
ctcacatgattcatccacaaattccaacccttgcgtttcaaaacaattca
+2626492/1
CCCFFFFFHHHHHJJJJJJJJJJJJJJJJJJJJJJGIJJJJJJJJJJIJI
@5157406/1
ggacatttcaattttatttagttggtcttggttgaacggaactccaatcc
+5157406/1
CCCFFFFFHHHHHJJJJJJJJIIJJIJJJJJJJJJJJJJJJJJJJJJJJJ
@2120305/1
cctgcattatgttagtataatagtatatgattgagaatttattatttgca
+2120305/1
C@CFFFFFHHHHHJJJIJJJJJJIJJIJJIJJJIJGGIJJJJJJJJJJJJ
@7692465/1
gtttgaaatctcggttttgcgagtacttcatattagaaatcacttctttg
+7692465/1
CBBFFFFFHHHHHJHIJJJJJJJGHIJJJJJJJJJJHIJJJIJJJJJJJJ
@3135661/1
cgcagccagatgccaaagttcttgatcttcactgggctcttctctgggat
+3135661/1
@@CFFFFFFHHHGIIIIH<FHHIE>HHHI@GGIIGGDIIIIIIIIIIEHI
@1096074/1
cacataagtaacttcaaatgattgctcagatgcaatttcttgcaagaatt
+1096074/1
CCCFFFFFHHHHHJJJJJJJJJJJJJJJJJJJJJJJJJJJJJJJJJJJJJ
@7692563/1
gcgatgttttacaagggcaggttgaactcacaccattcaatttaaaagaa
+7692563/1
CCCFFFDFHHHHHJJJJJJJJHHJIIJJJJJJJJJJJJJJJJJJJJJJJJ
@7692704/1
atcgggctctcaggcaggcaagatgggcatagtaggtaggcgtagggtaa
+7692704/1
@BCFFFFFHHHHHJJJJJJJJJIJJJIJIJJJHGIIDHIJJJFGIJJCHI
@1096376/1
gcaaccactaattccagtgataaattcactctagcacgtagttctcagct
+1096376/1
@CCFFFFFGHHHHHGHIIGFJIJJJJJJJJJJEHJIJGGHJHIIJJIJEH
@5651751/1
cgggttggttccaaagttctccctgtacgatggatgagttagggccgttt
+5651751/1
CCCFFFFFHHHHHJJJJJJJJJJJJIJJJHJJJJJJIJJJJJJJJJJJJJ
@7692946/1
gagtgacggcacctccgacactgaggtcacggtactcgcggtacatgttg
+7692946/1
@@CDDFFFHHHHHIJJJJJIJJJJJJJJJJIIHIJJIJJJJHHFFFFFFF
@4133287/1
gcggtacatgttgtgtacacctgagcgagactcataacgcagccagatgc
+4133287/1
BCCFDFFFHHHHHIJIHJFIFHIJJJJJJJJJJJJJJJJJJJJJJJJJJJ
@7693152/1
gatggtgcctctgtaggagtttcgggctcgggtttactagcctcctcctt
+7693152/1
BBBFFDFFHHHHHIJJJJJIJJJJJJJJJIJJDHIJJJJJJJJJJJJJJJ
@5158406/1
ctatcaagtgctcgttttgttagacttcagtgtagctttgtattatgttc
+5158406/1
CCCFFFFFHHHHHJIJJJJIJIJJJJJJJIIIHJJJJJJJJJJJJIJJJG
@4133521/1
ctgagtgacggcacctccgacactgaggtcacggtactcgcggtacatgt
+4133521/1
CCCFFDFFHHHHHJJJJJJJJJJJJJJJHIJJJJFHIJJJJJHHHFFFFF
@5652109/1
attttaagctgaaacttcgtgtagagattctattcaacctgtattcatca
+5652109/1
CCCFFFFFHHHHHJJJJJJIJIIJJJJJJJJJJJIJJJJJJIJJJJIJII
@1617908/1
aatggaaaaaaaaattggtgaaaagaatcacaagtaagatactgcaaaca
+1617908/1
@BCFFFFFHHHHHJHJIJDHIIJJJJJJIJJJJIGIIJJJJJJJJJJJIJ
@606191/1
cgcaagaagtaccagaaacgggacttagccacaatctggtctggagagaa
+606191/1
CCCFFFFFHFHHHJJJJJJJJJJJJJJJJJJJJJJJJJJIJJJJJJIJIJ
@7173461/1
cttcttgaacttcttcaattgacgcaagaagtaccagaaacgggacttag
+7173461/1
CC@DFFFDHHHHHJJIIIJJDHHIIIIHHIICEGIIJIIJJJIJIIIJJG
@78309/1
atcactttcagataaataagagccaagcagcggttgagaccgcgcaataa
+78309/1
@@CFFFDFHHHFHIJJIGIIGICHIEDGDHCGHCGHGGJIGGGHIBHIHG
@606348/1
gtttgtgaaactgcgacaccttgtggctgtgacttgtagtcaaggtggag
+606348/1
CCCFFFFDFHHHGIIIJIGHGGHEGIIIIDFGHGHIDFGFGFCHG/?B@G
@1618304/1
cactgagtgacggcacctccgacactgaggtcacggtactcgcggtacat
+1618304/1
CCCFFFFEHHHHHJJJJJJJJJJJJJJJJJHIIJJJIGJJJJJJHHFFFF
@6676846/1
acgacactgtacagttagaaatgttacaacctctatactttgcattaaaa
+6676846/1
@BCFFFFFHHHHHJJJJJJJJJJJJJJJJJJJJJJJJJJJJJJJJJJJJJ
@3634302/1
ctcttgtagaacatgatgagtagctcctgcaccatgctgctcatctcgtg
+3634302/1
CCCFFFFFHHHHAHJJJJJJJJJJJJJJJJJJJJJJJJJJJJJJJJJJJJ
@4670516/1
ctgcagatgactgtgcatccttgctagtaagtcctgagccatagcaaaca
+4670516/1
CCCFFFFFHHHHHJJJJJIJJJJJJJJIIJJIJJJJJJJJJJJJJJJIJJ
@78865/1
tggagaacaaatgtatttccttatgcatgataccgtatataacagaccac
+78865/1
CCCFFFFFHHHHHCHHIJJJIIIHJJJJJJIIJJJEGHIIIIJJIJJJJJ
@6186897/1
gtgctgttgtggaactgcttcacctgtggccggcggcacgcagacgcctt
+6186897/1
BBBFFFFFHHHHHJJJJJJJJJJJJIJJJJJJJJJJJHHFFDDDDDDDDD
@6677228/1
ggtgcacgcgcttgggcagagggaatctgattgtgctgttgtggaactgc
+6677228/1
BBBDFFFFHHHHHJJJJJJJIIJJIJJJJJJJJJJJJJIIJIJJJJJJJJ
@6187157/1
ggtcttcttgaacttcttcaattgacgcaagaagtaccagaaacgggact
+6187157/1
CCCFFFFFHHHHHJJJJJJJJJJIJJGHIGHIEGCDHGIIIJGGIJGHGI
@4670851/1
ctggggaaaagatcctcatcttgtatagaggaggcttgggctcgctctcc
+4670851/1
CCCFFFFFHHHHHJJJJJJJJJJIJJJJJJJJJJJJJIJJJJJJJJIIJJ
@79280/1
catcgctgtctgccatagagaagttcttcgacgctccgtactggttgtac
+79280/1
@@CFFDFFHHHHHJJJJJIIJIJHHGIIJJGJIIBHIHFHHGIIGGIGHA
@6677599/1
cctggttccacgttatattggacattaggaccgtcattgaacaatctcgt
+6677599/1
CCCFFFFFHHHHHJJJJJJJJJJJJJJJJJJJJHIJJJJJJJJIJJJJJG
@3635146/1
cacggtagcactgagtgacggcacctccgacactgaggtcacggtactcg
+3635146/1
=@@DD?DDFHHFHID<ABHEGBBFEHGGG:DGIIHHHIIGEHGICHIII=
@4671559/1
ggtgctgggcctcttgtatgcgaaggtgttgaggcgcttgtggtggtgca
+4671559/1
@CBFFFFFHHHHHJJJIJJJJJJJJJFHHIJJJIJJJJJJIJJIJJIHJI
@4671565/1
gagggaatctgattgtgctgttgtggaactgcttcacctgtggccggcgg
+4671565/1
CCCFFFFFHHHGHJIIIJJJIIJJJJJJJJJJJJJJJJIIHIIJJJJJJH
@7174854/1
ggcgggatggtcgtttgaaaaattgacggccagccttaacgtacgattcc
+7174854/1
CCCFFFFFHHHHHIJJJJJJJJJJJJJJJJJJJJJJJHHHHHFFFDDDEE
@6678155/1
gcaagaagtaccagaaacgggacttagccacaatctggtctggagagaag
+6678155/1
CCCFFFFFFHHHHIJJJJJJJJJJJJJJJJJJJJJJJJIIJJJJJJJIJJ
@80240/1
ctccaaagcattctgggctgcagatgactgtgcatccttgctagtaagtc
+80240/1
CCCFFFFFHHHHHJJJJJJJJJJJJJJJJJJJJJJJJJJJJJJJJIJJII
@6188397/1
gagctatcagattcttcatcgttgctgtcctcatcattagacttgacctc
+6188397/1
CCCFFFFFHHHHHIGIJJJJJHIJJJJGIJJJJJJJJJJJIJJJJJJJJJ
@4672205/1
tgtttgtctgttcgtctgtgcgcgctaatctcagaaacggctgatccgag
+4672205/1
:??DFFEFHHHHDGCFHBCHHGHIEHGHGFHGIIGHIGCHGIGIEGCH@E
@2628060/1
gtacgaaccggtgactttttacgtaaaatactcctgcctaactactttaa
+2628060/1
CCCFFFFFHHHFHJJJJJJJJJJIIJJJJJJJJJJJJJJJJJJJJJJJJJ
@6188534/1
gtaaccactccatactttgtttcatttaaatttacgggctatgccattta
+6188534/1
CCCFFFFFHHHHHJJJJJJJJJJJJJJJJJJJJJJJJJJJJJJJJJJJJJ
@5158670/1
cttcacgacgcttcagcagagtgcacacaatggtgaactggcgttcatgc
+5158670/1
CCCFFFFFHHHHHJJJJJJJJFHIJJJJJJJJJGIJJJJJJJJJJJJJJJ
@4134491/1
gtagaataaggattaaaaataaacttaaagattattaataagaaaaaaat
+4134491/1
CCCFFFFFGHHHHJJJJJJJJJJJJJJJJJIJJJJJJJJJJJJJJJJJJJ
@5652855/1
acaatatattcgtgaaaaccgcatccaactcggatcagccgtttctg
+5652855/1
@@CFFFFFHHHGHJJJJJJJJJJJJJJJJJJJJJJJJJJJJHIJJJJ
@2121610/1
agcaaatggaaaaaaaaattggtgaaaagaatcacaagtaagatactgca
+2121610/1
@B@FFFFFHHHHHJJJJJJIIJGHIJJJJJJJJJJJIJHHJJJJJJJJJJ
@3136568/1
gacgatttcaccagtggtcttcttgaacttcttcaattgacgcaagaagt
+3136568/1
CCCFFFFFHHHHHJJJJJJJJJJJJJIJJJJJJJIJIJJJJJJJIJIIJD
@4134738/1
tgtacacctgagcgagactcataacgcagccagatgccaaagttcttgat
+4134738/1
CCBFFDDDHHHHHJIJIJJJJJJJJJJJJJJJJJJJJJJJJJHIJIJJJJ
@7693874/1
cttgtatttgttatgtaaccactccatactttgtttcatttaaatttacg
+7693874/1
@@CFFFFFHHHHHJJJGHJHJJIJJIJJGIJJIHHIIIIJJJJGIJGHHI
@2628787/1
gccagttcccacttcacgacgcttcagcagagtgcacacaatggtgaact
+2628787/1
C@@FFFFFHHHHGIJJJJIJGGIIJJGGGHDFDFHHJDGIGGIIHIDIHG
@5159224/1
cacagttccagtctcaggcacattgccattagtagactgatcagccggag
+5159224/1
CCCFFFFFHHHHHJJJJJJJJJJJJJJHIJJJJIJIJJJJJJJJJJJJJJ
@7694392/1
ccgtttagcagcttcatccagaggcaagcgctccaagttgcttggaggct
+7694392/1
=?@BDDDD8:ABFFEHGICGGEFCEABBDGGIEEBGA:B9?FFB@<;?CE
@7694470/1
cgtgaatcatgccctcaatctgcaccagttcatatttgggcacagttcct
+7694470/1
CCCFFFFFHHHHHJJJJJJJJJJJJJJJHIJJJJJJJJJJJJJJJIJJJJ
@607860/1
agttaattctaatttaatgtcagatgttttaatagtaagtacgagtacag
+607860/1
@CCFFFFFHHHHHJJIIJJJJIJJJJJJIJJIJJIIHIJIIJJJJHHIJJ
@5159876/1
cttgaacttcttcaattgacgcaagaagtaccagaaacgggacttagcca
+5159876/1
@@@??DBDHDHHFIEGG<ACGH@G@;EC9:EGB<?DGDAD@FD??4?4BF
@5159951/1
tggcgttgatgtcgcaagatagtgagac
+5159951/1
?@<DD?@D8AD<AE@@EDEDEE?E<F9F
@1619872/1
aatcgaactcggtcggatgcgtgatgccgaggtcgacagtagtgcctgcg
+1619872/1
CCCFFFFFHHHHHIJJJJJJJHJJJJJJJJJJHIJJIJJHHHHHHHFFFD
@1619915/1
aactgcttcacctgtggccggcggcacgcagacgccttgatgacctccac
+1619915/1
?@@FDFFFHHHHHJIIJJJIIJJGHIJJFIJHGFFDEDEDDDEDDDDDDD
@4135600/1
ggaagtaggtgctgggcctcttgtatgcgaaggtgttgaggcgcttgtgg
+4135600/1
CCCFFFFFHHHHHJJJJJJJJJJJJJJJJIIIJHGHHJIIJJJJJJJHIJ
@5160263/1
ccgcttaaaagataggtaccgatgagcgcttccacgcaatcggcaac
+5160263/1
CCCFFFFFHHHHHJJJGHJJJJJJJJJJJJJJJJJJJJJJJJJJJJJ
@5654146/1
cggcataacgggccgcgactccgccctcttcctcgggttggaatgattct
+5654146/1
CCCFFFFFHHGHHIIIJJJGGGIIJJJJIJJJJHHHFBDCACDDDDCCDC
@7695290/1
actgacatcacttgcattttcgattttattttgttctataacaacgatct
+7695290/1
;=?DDD?B:C?DF@>EFFFHFEFHI@EHH@FFIIDBFGF@GEF<??6BGF
@5160644/1
gcaagaagtaccagaaacgggacttagccacaatctggtctggagagaag
+5160644/1
CCCFFFFFHHHHHJJJJJJJJJJJJJJJJJJJJJJJJJIJJJJJJHIJIJ
@5160720/1
cccgtttagcagcttcatccagaggcaagcgctccaagttgcttggaggc
+5160720/1
CCCFFFFFHFHHHIJJJJJJJJIIEHGIIIJJJIIIGIHIJJJIJJHIJJ
@3635562/1
ctcatcttgtatagaggaggcttgggctcgctctccgaagggagcttgcg
+3635562/1
CCCFFFFFHHHHHJJJJIJJJJJGIJJIIIJJIJJJIGJIJJGHIIJJII
@5161050/1
gtagttgttgattttggaatgttttacattggatccgacaaatgttcaaa
+5161050/1
BBCFFFFFHHHHHJJJJJIJJHIJJJJIJJJJJJJJJIJJJJJJJJJJJJ
@3635761/1
ccggtactctaagggtgggtcgtagcgaactactagcagacactgtggta
+3635761/1
@CCFDDFDHHHHHJJ<EAHFIIFFHEIIIIJJJJJJHIIHIIJIJJJIEC
@3138824/1
gccacatcttgtaagcagcctgacgcttagcaagtttcttagacttgcca
+3138824/1
CCCFFFFFHHHHHJJJJJJJJJJJJJJJJJJJJJHIJJJJJJJJJJJJJJ
@5655163/1
gcaagaagtaccagaaacgggacttagccacaatctggtctggagagaag
+5655163/1
CCCFFFFFHHHHHJJJJJJJJJJJJJJJJJJJJJJJJJJJJJJJJIJJJJ
@5655170/1
cggaaagattataatatttctttagtttaagtccgtttttaaactatttt
+5655170/1
CCCFFFFFHHHHHJJJJJJJJJJJJJJJJJJGJJJJJJJJJJJJJJJJJJ
@1621530/1
cctcaatctgcaccagttcatatttgggcacagttcctcgacgagcaagt
+1621530/1
CCCFFFFFHHHHHJJJIJJJJJJJJJJJJJJJJJJJJJJJJJJJJJJIIB
@1621565/1
gcgacatgtaagagttcaatggggaagtaaatgcatctgtccttatttcc
+1621565/1
CCCFFFFFHHHHHJFHIJJJJJJJJJJJJJJJJJJJJJJJJJJJJJJJJJ
@1097278/1
cttgtggtggtgcacgcgcttgggcagagggaatctgattgtgctgttgt
+1097278/1
CCCFFFFBFHHHHJJJJJJJJJIJJIIHJJJIIJJJJJJJJJJJJJJJJH
@4673035/1
ctctcgagtatccttgggctccgcgaacgcagttttcgaccttattatgt
+4673035/1
CCCFFFFFFHHHHIJJJJJJJJJJJJJJJJJJGIJJJJJIJJFHHHHHHC
@2124306/1
aaccactccatactttgtttcatttaaatttacgggctatgccatttatc
+2124306/1
CCCFFFFFHGHHFIIJJHIJJIIIJIJIIHIJIIIHJJJIJHGIHIIJJH
@3139617/1
cttgaacttcttcaattgacgcaagaagtaccagaaacgggacttagcca
+3139617/1
CCCFFFFFHHHHHJJJJJJJJJJJJJJJHIJJJJJJJJJJJJJJJJJJJJ
@4136242/1
cttgttgttaagaggtgttacctgcaacttggccaggttagggccaacag
+4136242/1
BCCFFFFFHHHHHJJEGHIIJJJJJJJJJJJJJJJJJFFHIJJJJJJJJJ
@7175796/1
gtaggtgctgggcctcttgtatgcgaaggtgttgaggcgcttgtggtggt
+7175796/1
CCCFFDFFHHHHHJJJJJJIJJJJJIJJJCHGHJIJJJJJJJJIJJFHH;
@6189680/1
ccttagctgcggaatgcttagcttccttcttagagcgtcccgtacccata
+6189680/1
C@CFFDDDFDHFDEGIIJIGHJGIIJJIJJJGGGEHJIGJJJHIIIIIJJ
@1098223/1
aagaagtaccagaaacgggacttagccacaatctggtctggagaga
+1098223/1
@@@FFFBDHHHFHJJJGIGIJJIIIJJJIIJJIIIIGGIIJIIGGI
@6678879/1
ttccagtctcaggcacattgccattagtagactgatcagccggagcagct
+6678879/1
CCCFFFFFHHHHHJJJJJJJJJJJJJJIJJJJJJJJJJJJJJJHJIJJJJ
@81940/1
catacataataaaattagaggaagtaggtgctgggcctcttgtatgcgaa
+81940/1
CCCFFFFFHHFHHJJIIJIJJJJJJJIJHHIJIJJIJJJJJJIIJIJJHG
@2630361/1
gcttagcaagtttcttagacttgccagttcccacttcacgacgcttcagc
+2630361/1
CCCFFFFFHHHHHJJJJJJJJJJJJJJHIJJJJJJJJJJJJJJJJJJJJI
@6679371/1
tggttcttcaacttgggctagcagggaattggtagcaacttgaatgtgag
+6679371/1
@@@DDBDDBBFHHGIG@AF?FHIGIEFGHGHI?DFDB?FHCHIDHGDDCA
@6679454/1
gctgggcctcttgtatgcgaaggtgttgaggcgcttgtggtggtgcacgc
+6679454/1
CCCFFFFFHHHHHIJJJJJHIHJEGHIJIJJJJJJJJIJJIJIFHJJJJH
@7176976/1
cacgtgcttgggcagagggaatctgattgtgctgttgtggaactgcttca
+7176976/1
C@CFFDDDDDHFFIGIJJIEBFHHGIJJIFGGIJIJIBFGHGGIIGIJHG
@6190957/1
catcttgtatagaggaggcttgggctcgctctccgaagggagcttgcggc
+6190957/1
CCCFFFFEHHGHHJIIJJJJJHGGGGGHIHGIJJJIIEHJGIIEGGIIGE
@4137562/1
gtgcgcaggttcaggcatctgcaccaagactggagctcctgctggagatg
+4137562/1
CCCFFFFDDFDFFIGGHGFDHIEDHHIIGGHHIGIIIGIIGGHGEBHHII
@4675023/1
ctcataacgcagccagatgccaaagttcttgatcttcactgggctcttct
+4675023/1
CCCFFFFDDHA<DGIIBGGHIGIGHJIGGGABFHGIIIEHEGGHIJFJJJ
@82742/1
gtgggttcgtgaatcatgccctcaatctgcaccagttcatatttgggcac
+82742/1
CCCFFDFFHHHHHJJJJJJJJJJJJJJJJJJJJJJHJJJJJJJJJJJJJJ
@82831/1
ggcgcttgtggtggtgcacgcgcttgggcagagggaatctgattgtgctg
+82831/1
;?@;D6@AF?;F;@CCF@FD81?F@DFFIE@FDFAFECCFFFF@=C=DEE
@2631078/1
cctacttgtagacacggcagatgaggatacctcaacttcatcttatactt
+2631078/1
CCCFFFFFHHHHHJJJJJJJJIIJJJHIHIHIJJJJJJJJJJJJJJJJJJ
@4138148/1
ccgcgacttcgttcgcgtggaatagtgacttccggcaaatttttggtttt
+4138148/1
CCCFFFFFHHHHHJJJJIJJJJJJJIJJJJJJJJJJJJJJJJJJHHBFFF
@7696682/1
cacagttccagtctcaggcacattgccattagtagactgatcagccggag
+7696682/1
CCCFFFFFHHHHHJJJJJJJJJJJJJJJJJJJHIJJJJJJJJJJJJJJJJ
@83388/1
tggaactgcttcacctgtggccggcggcacgcagacgccttgatgacctc
+83388/1
CCCFFFFFHHHHHJJJJJJJJJJJJJJJJJJJHHFFFDDEDDDDDEDDDD
@7177776/1
atacataataaaattagaggaagtaggtgctgggcctcttgtatgcgaag
+7177776/1
;@@FFEFFHHHHHJJGIHGIIIJGGIIGGJHIIFIJIJJIIIGIIJJDFH
@6680444/1
cggctttttccagatccactcttgctccatggtccaggagcagcagcgtg
+6680444/1
CCCFFFFFHHHHHJJJJJJJJJJJJJJJJJJJJJJJJJIJJJJJJJJJHI
@7178082/1
ctgcaatcctgcctcacatgattcatccacaaattccaacccttgcgttt
+7178082/1
=BBFDBDDFHHHHJJJJJJJJJJJJJJJJJJJIJJJJJJJJJJJJJJHIJ
@5162402/1
ctgcaatcctgcctcacatgattcatccacaaattccaacccttgcgttt
+5162402/1
??;??BD:DD:BBEEDEEIIEDEFEC?BDFE>EECEECCCDDD@@>@DBD
@5162474/1
gatagagacgatttcaccagtggtcttcttgaacttcttcaattgacgca
+5162474/1
CCCFFFFFHHHHHJJJJJJJJJJJJJJJJJJJJJJJJJJJJJJJJJJJJJ
@2124585/1
gctgggcctcttgtatgcgaaggtgttgaggcgcttgtggtggtgcacgc
+2124585/1
@@CDFDDFFHDHFEDGEHG;FDH?FCEDFDAGF:@FD=BECFD@CGD@GA
@2631953/1
acctttcctaggagtgactttcccgtttccaatctccaagacaggaggct
+2631953/1
<@CFFFFFHHHHHJEGGIJJJJJJJJJJJJIJJIJJJJJJJJJJIIJJJG
@3637197/1
gcccaccaggccgttacagatgaactcccgtcgatgaccagcagaaggcg
+3637197/1
CCCFFFFFHHHHHIJJJJJJJJJJJJJJJJHIJJJJJJJJJJJJJJJJIJ
@7697656/1
cagtggtcttcttgaacttcttcaattgacgcaagaagtaccagaaacgg
+7697656/1
@@@DDFFFHHDHHIIGIGIIGIHGIGIHIIIJJIJJJIFFGGHJGGHIGE
@5163146/1
ctcagatgcaatttcttgcaagaattgcacaaagttgaagtccttgttgt
+5163146/1
CCCFFFFFHHHHHJJJJJJGIJIJJJJJJJJJJJIJJJJJHJJJJJJJJH
@2125170/1
cgggacttagccacaatctggtctggagagaagatcctcatcttgtatag
+2125170/1
;=@BDDDDBCHHDAGBDDCFHACFFEIGIG=EFBFD9BB9BCDBDHGC9?
@2632461/1
gtcgcaagatagtgagacattcactttttagtcataatcttcagatactc
+2632461/1
CCCFFFFFHHHHFHIJIJJJJJJJJJJJJJJJJJJJJJJJJJJJJJJJJJ
@1623355/1
gggagtactgagcagtatctattcagtaaacttatagctgacactga
+1623355/1
CCCFFFFFHHHHHJJJJJJJJJJJJJJJJJJJJJJJJJJJJJJJJJJ
@5163560/1
tgattgtgctgttgtggaactgcttcacctgtggccggcggcacgcagac
+5163560/1
CCCFFFFFHHHHHJHIJJJJJJJJJJJJJJIGIIJJJJJJIHHFFDDDDD
@2632640/1
gtcagaacctgatagaaacggttggcgttaggtatatacaagaacaaacc
+2632640/1
11=DD:2BDB>D>E?EDD:3:CEE1C@?:D?BDDEDEEAB>DCDDE;=BB
@3140706/1
aactgcttcacctgtggccggcggcacgcagacgccttgatgacctccac
+3140706/1
CCCFFFFFHHHHHJIJJJJJJJJJJJJJJJJHHFFDEDEDDDEDDDDDDD
@7698409/1
ctccaatcctttactcgaatagtcttttctaacttgaacagtgcgatgtt
+7698409/1
CCCFFFFFHHHHHJJJJIIJJJJJJJJJJJIJJJJJJJJJJIJJJIJIHI
@7698550/1
gtagttctcagcttccctgcaaagttaaccatcttgtattcaaaagaaaa
+7698550/1
CCCFFFFFHHHHHJJJJJJJJJJJJJJJJJJJJJJJIJJJJJJJJJJJJJ
@5164012/1
ggccgactggtggctgccctcgcccgagtcgtgctccttctccaccaggt
+5164012/1
CCCFFFFFHHHHHIJJJJJJJJJJJJIJHIIJJJJJJJJJJJJJJJJHH=
@2125985/1
gtgctgttgtggaactgcttcacctgtggccggcggcacgcagacgcctt
+2125985/1
CBCFFFFFHHHHHJJJJJJJJJJJJIIJJJJJJJJJJHHFFDDDDDDDDD
@7699013/1
ctccaaagcattctgggctgcagatgactgtgcatccttgctagtaagtc
+7699013/1
CCCFFFFFHHGHGJJIJJJJJJJJJJJIJJJJJJIJJJJIJIJJJHGIJJ
@5657183/1
gtggtgcacgcgcttgggcagagggaatctgattgtgctgttgtggaact
+5657183/1
BCCFDFFFHHHHHJJJJJJJJJJJJJJJJJJJJJJJJJJJJJJJJJJJJJ
@610656/1
ggcatctatagatgtcggtggcgcacagggcacgcttgcgcatgacatct
+610656/1
CCCFFFFFHHHHHIHHGGHHIJJIJJJJIJIJJJJGIIJJIJGJJJJIHH
@5657201/1
aggaagtaggtgctgggcctcttgtatgcgaaggtgttgaggcgcttgtg
+5657201/1
CCCFFFFFHHHHHJJJJIIJJJJJJJJJJJIJJIDGIIJJJJJJJJJJJI
@1099498/1
cactaattccagtgataaattcactctagcacgtagttctcagcttccct
+1099498/1
CCCFFFFFHHHHHJJJJJJJJJJJJJJJJJJJJHIJJJJJJJJJJJJJJJ
@1624432/1
tccatactttgtttcatttaaatttacgggctatgccatttatcctcgca
+1624432/1
CCCFFFFFHHHHHJIHJJJJIHIJJJJJJJIJJJJJJJJJJJIJJJIJIJ
@1624536/1
gttccagttctcgattatcgaatttttcgccatgagtaagcgatcgggct
+1624536/1
CCCFFFFFHHHHHIJJIJJJJJJJJJJJJJJJJJJJIJIJJJIJJJJJJJ
@1624545/1
cgatactgggaacattcgactgatccggtgagggatgcgtgacgtcagcc
+1624545/1
@@@DADD?FDA??<CGFHACEFCHFHIGHECHGH@GG;??@GDGCFEG;@
@3141748/1
ggcgcttgtggtggtgcacgcgcttgggcagagggaatctgattgtgctg
+3141748/1
CCCFFFFFHGGDFGHHIJJJJJJJJIIJJJJJIJJJJJJJJJJJJGGIJH
@7699332/1
gttggggcttggtacaaagcaaaggtcgggcagttcgtcaacaagacatt
+7699332/1
@@@DBDDDFFFDHBGA:CFBGE@FHHDDDH?FHBDFGFHFGGGDGED@CH
@610903/1
tctggagagaagatcctcatcttgtatagaggaggcttgggctcgctctc
+610903/1
CCCFFFFFHHHHHJJJJJJJJJJJJJJJJJJJJJJJJJHHJJJIJJJJJJ
@3638958/1
cggcacctccgacactgaggtcacggtactcgcggtacatgttgtgtaca
+3638958/1
BBBFFFFFHHHHHJJJJJJJHHJJJJGIJJJJJJJGHIJJJJJJJJHFHH
@6191528/1
ctcataacgcagccagatgccaaagttcttgatcttcactgggctcttct
+6191528/1
CCCFFFFFHHHHHJJJJJJJJJJJJIIJJJJJJJJJJJJJJJJJJJJJJJ
@1099825/1
ctagagtataaaaaactgataaattccgtcactattctaggattgtgtag
+1099825/1
CCCFFFFFHHBFHJJJJJJJJJJJJJJJJJJJJIJJJJJJJHJJJIIHIJ
@3141943/1
gttgaacggaactccaatcctttactcgaatagtcttttctaacttgaac
+3141943/1
CCCFFFFFHHHHHJJJJJJJJJJJJJJJJJJJJJJJJJJIJJJIIJJJJJ
@7699514/1
atacataataaaattagaggaagtaggtgctgggcctcttgtatgcgaag
+7699514/1
CCCFFFFFHFHHHJJIIBHIJJJJIJJGIHJJJIJJJJJJJHJJJJIIJJ
@7178378/1
tggttcttcaacttgggctagcagggaattggtagcaacttgaatgtgag
+7178378/1
CCCFFFFFHHHHHJJIJJJJJJIJJJIJJJJJGHIJJJJJJJIJJJHHIJ
@6191723/1
atcattttgtcaacgaactcttctgaagtatttgtttacaagacaacaca
+6191723/1
CCCFFFFFHHHHHJJJJJJJJJJJJJJJHHIJJJJJJJJJJJJJJJJJJJ
@6681744/1
attggtttcaaagtcagaactaatgaaaacaggtacagaaagtatgtact
+6681744/1
CCCFFFFFHGHHHGHJJJJJJJJJJJJJJJJJIJJJJJJJJJHHJJJJJJ
@5165025/1
gtcggcataacgggccgcgactccgccctcttcctcgggttggaatgatt
+5165025/1
@@@BDDDDHDFHDGHBFEHGIG@FHGAHEECEHHGFFFCCCBBC@CC<A@
@7700171/1
gccatgtaccacgcctgggatgccacccggcaccactcccgggtgaggat
+7700171/1
@B@FFFDFHHHHHJJJJJJJJJJJJJJJJIJJIJIJJJJJJJJFHIIHHE
@4139215/1
cggtaagtttgtcgagtagagccttagctgcggaatgcttagcttccttc
+4139215/1
@@@DDFFDHFHFHIJIFHIIJJJJIJFHIJJJJJJJIJJJIJJJJDGHJI
@4139302/1
gcctaaataatgctgaatattaaactggaaatatccacacgtattttttt
+4139302/1
CCCFFFFFHHHHHJJJJJJJJJJJJJJJJJJJJJJJJJJJJFHIJJJJJJ
@6192390/1
ctgacacctcacccagggcgggatatggaattttaatttatgcccccttt
+6192390/1
CCCFFFFFHHHHHJJJJJHHIJGJJIJJHGIHHHHHHHFFFFEECDDDDD
@1100794/1
gcccatcaatttatcttcaaatgacgacaccacagttccagtctcaggca
+1100794/1
CCCFFFFFHHHHHJJJJJJJJJJJJJJJJJJJJJJJJJJJJIJJJJJJJH
@7179367/1
ctttactgagctaaatgctaagcctactataaatgccatacaaggtctat
+7179367/1
CCCFFFFFFHHHHJJJJJJJIJJJJJJJJJJJJJJJJIJJJJJJJGHIJJ
@6682333/1
gtgctgggcctcttgtatgcgaaggtgttgaggcgcttgtggtggtgcac
+6682333/1
CCCFFFFFHHHHHJJJJJJJJIIIJFHHIJIJJJJJJJJIJJIJJHIJJJ
@6192705/1
gctcatctcgtgcactatctcttgtctgtgttgttgcacgcgcacggtgg
+6192705/1
CCCFFFFFHHHHHJJJJJJJJJJJJJJJHIJJIJJJJJJJJJJJJJICGH
@1100992/1
tgtttgtctgttcgtctgtgcgcgctaatctcagaaacggctgatccgag
+1100992/1
@CBFFFFFGHHHHJIIJIIIJJJJJJJJJJJIJJJJJJJJJJJJJJJJCH
@4139646/1
cttattctgcatacctgccatgcgctggtaagcgctatggactgccgcca
+4139646/1
CCCFFFFFHHHHHJJJJJJJJJJJJJJJHJJJJJJJJJJJJJJJJJJJJJ
@4139747/1
gaggaagtaggtgctgggcctcttgtatgcgaaggtgttgaggcgcttgt
+4139747/1
CBCFFFFFHHHFHIJJJJJJJJJJJJJJJJJHIIJDGGIJIJJJJJJJJH
@5165745/1
caattcactgttcattacctgtgaaaactgcccctcagatacacc
+5165745/1
CCCFFFFFHHHHHJJJIJJJJIJJJJJJJJJJJJJJJJJJJJJJJ
@6192830/1
ctcgaatagtcttttctaacttgaacagtgcgatgttttacaagggcagg
+6192830/1
CCCFFFFFHHHHHIIJJIJGIIJIGIJJCDHIJJJFHIJJIJJJJIIHIJ
@6682645/1
ctcgcacgttggcagtaatagtacaagtgaaaagtcacttgccgatggta
+6682645/1
CCCFFFFFHFBHFGGFGIIIJHHIIIJEHGIJJJJJFGIIIGIJFGIGCF
@4139850/1
gccttagctgcggaatgcttagcttccttcttagagcgtcccgtacccat
+4139850/1
CCCFDBEFHGHHHJIJIJJIIIHIJJJIGIIJJJJIJJIIIIJHGJJJIJ
@1101215/1
ctataatttattgtaggtagcgacatgttcggtgttgaattgttttttaa
+1101215/1
CCCFFFFFHHHHHGHIJFJIJJJJJJJIJJJJCGHIIJJJJJGHJJJJJJ
@6682769/1
tctgtagctgctgtgtgaagttcttcaaagcgtcttctctaacagttctc
+6682769/1
@CCFFFFFHHHHHJJIIJJJJIJJJJJJJJJJGHIJJJJJJJJJJHJJJJ
@6682851/1
cttggaaatgataatgatatttgaacaagaacaatacacggagtaaacat
+6682851/1
CCCFFFFFHHHHHJJJJJJJJJJJJJJJJJJJJJJJJJJJJJJGIIJJJI
@84041/1
ctgtgatctgtttcttggcatctatagatgtcggtggcgcacagggcacg
+84041/1
BCCFFFFFHHHHHJJJJJJJJJJJJJJJJJJJJJJJJJJJJJJJJJJJJJ
@1101522/1
gttgaggcgcttgtggtggtgcacgcgcttgggcagagggaatctgattg
+1101522/1
BBCFFFFFHHHHHJJJHGGHIJJJJJJJJJJJIJJJJJJJHHHHFFFFFF
@5657581/1
gggaattttgtttggtatctgataccgacacatggtaggttccatggatt
+5657581/1
BCCFFFFFHHHHHJJHIJJJJJJJJJJIJIJIJJJHIJJHIIJIIIJHIJ
@84395/1
ggtgctgggcctcttgtatgcgaaggtgttgaggcgcttgtggtggtgca
+84395/1
@B=DDFFFFFHHHJJJHJJJIJIJJI?EFGIGIIEIIIJJIIEFDHGEHE
@84493/1
accacagttccagtctcaggcacattgccattagtagactgatcagccgg
+84493/1
@BBFFFFFHHHHHJJJJJJJJJJJJJJJJJJJJJIJJJJJIIJJJJJJJJ
@84502/1
gttaagaggtgttacctgcaacttggccaggttagggccaacagattgtt
+84502/1
CCCFFFFFHDFHHJJJJJJIJJJJJJJJIJJHIIJJJJJJJJJJIJJJIJ
@4675909/1
gccaccaataaatcgttttaacaactgggctctatgggacaaagtagctg
+4675909/1
CCCFFFFFHHHHHJJHIIJJJJJJJJJJJJJJJJJJJJJIJJJIFHIJJJ
@611508/1
gtcgaacactattctatgcttataccattaatctccgcaactatttgacg
+611508/1
BBBFFFFFHHHHHJJJJJJJJJJJJJJJJJJJJJJJJJJJJIJJJJJJJJ
@84638/1
cgaatatattgtgggatgcttaaatttacatttagtgtttgtttcatgtc
+84638/1
CCCFFFFFHHHHHJJJJJJJJJJJJJJJJJJJJJJGGGIJJHJJJJJJJJ
@1102134/1
ggtgcgtgcaggatcctcgtcattgcctggcatacaaggcaaagcaccga
+1102134/1
CCBFFFFFHHHHHJJJJJJIIJJJJJJJJJJJJJJJJJJJJJJJJJJJJJ
@611576/1
gcctggcatacaaggcaaagcaccgacgacgacactgtacagttagaaat
+611576/1
CCCFFFFFHHHHHJJJJJJJJJJJJJJJJJJJJJJJJJHIJJIJJHHHHH
@1102252/1
aggaagtaggtgctgggcctcttgtatgcgaaggtgttgaggcgcttgtg
+1102252/1
CCCFFFFFHHDFHIJJJJIJJJJIJJIJJJEGIJBGGGHIJJHIJJJIHG
@2126916/1
gtcagaacctgatagaaacggttggcgttaggtatatacaagaacaaacc
+2126916/1
C@CFFFFFHHHHHIJJJJJJJIJJJJJJJJJJHIJJJJJIJJJJJJJJJJ
@84965/1
gtggtgcacgcgcttgggcagagggaatctgattgtgctgttgtggaact
+84965/1
BBCFFFFFHHHHHJJJJJJIJJJJJJJJJJJJJJJJJJJJJJJIJJJJJJ
@1102454/1
ggcactggcaacgaccaatcatggacttttcttcaatatccacataagta
+1102454/1
CCCFFFFFHHHHHJJJJJJJJJJJJJJJJJJJJJJJJJJJJJJJJJJJJJ
@1102618/1
gctgctggcacatccaattgggtttcttcactcatctttcactctgtctt
+1102618/1
CCCFFFFFHHHHHJJJJJJJJJGHIJJJJJJJJJJJJJJJJJJJJJIJJJ
@5658249/1
gcctggctcccatgtcacggtagcactgagtgacggcacctccgacactg
+5658249/1
CCCFFFFFHHHHHJIJJJJJGIJJJJJJJJFHIJJJJJJJJJIJJJJJJJ
@5658288/1
gtacattgaaaataaaaataaaaaaaatagcaggggttattgtcacgtcg
+5658288/1
@@@FFFFFHHHHHJIIIJJJJIJJJJJJIGIJIIIE?FFGHCHIIJI@DE
@1102724/1
ggcgcttgtggtggtgcacgcgcttgggcagagggaatctgattgtgctg
+1102724/1
CCCFFFFFHHHHHJIIJJJJJJJJJJJJJJJJJJJJJJJJJJJJJJJJJG
@3639654/1
gccatccaacgggattgcccatcaatttatcttcaaatgacgacaccaca
+3639654/1
CCCFFFFFHHHHHIJJJJJJJJJJJJJJJJJJJJJJJJJJJJGIGIHJJJ
@3639743/1
gctttggtttacgttccagttctcgattatcgaatttttcgccatgagta
+3639743/1
CCCFFFFFHHHHHIJJJJJJJJJJJHIJJJJJJIHIJJJHIJJIJJJJIJ
@5658475/1
ctcagcatggtaagaaggtggcggccagaatctagacatgcacagctctt
+5658475/1
CCCFFFFFHHDFHIJJJJHIJJJIIJJJJJJJJJIJJJIJJJJJJJJJJJ
@4676844/1
gtctgtacattgaaaataaaaataaaaaaatagcaggggttattgttatg
+4676844/1
CCCFFFFFHHHHHIIJJJJJIIJJJJJJIJJJJJJJJJJ?DGGIJGIJJH
@85597/1
gggaagtggtgataaagataagtataggctcaaaacctaacgacatcaat
+85597/1
CCCFFFFFHHHHHJJJJJJJJJHJJJJJJJJJJJJJJJJJJJJJJJJJJJ
@1103013/1
gtgatctgtttcttggcatctatagatgtcggtggcgcacagggcacgct
+1103013/1
@=?DBBDDHFDBFGEHGGICGGDHEBEEIGHE?EGBFD@GBH?D?FHGIA
@612329/1
ggagagaagatcctcatcttgtatagaggaggcttgggctcgctctccga
+612329/1
@CBFFFFFHHHHHJJIJJJJJIIJIJJJJJJJJJJGHJIIJJJIIJJJIG
@3640076/1
atcaatttatcttcaaatgacgacaccacagttccagtctcaggcacatt
+3640076/1
8?@FFFFFFHHHHJIJIJJJJJJJIJJIJJJHIJJJGIJIIJJIHGGGII
@86127/1
cagatgactgtgcatccttgctagtaagtcctgagccatagcaaacagcc
+86127/1
CCCFFFFFHHHHHJJJJJJJJJJJJJJJJJJJJJJJJJJJJJJJJJJJJJ
@1103526/1
gtgctgggcctcttgtatgcgaaggtgttgaggcgcttgtggtggtgcac
+1103526/1
CBCFFFFFHHHHHIJJJJJJJIIIJEHGHJIJJJJJJJJJJJIJJAGHJJ
@3640344/1
catccaactcggatcagccgtttctgagattagcgcgcatagacacacag
+3640344/1
CCCFFFFFHHHHFJIJJJIJHIIIJIJJGJJJJCGHIJJJJJGIJJJJHH
@86210/1
cactgagtgacggcacctccgacactgaggtcacggtactcgcggtacat
+86210/1
@@@?DDD=CFHFHGGIGIIJGBGIIIGGIJFGIJJGHHIGIJJIHGFFF@
@5659020/1
cctcaatctgcaccagttcatatttgggcacagttcctcgacgagcaagt
+5659020/1
@@@DDFFFHDHHHJJJFGHGIIIJJJGGGGJJJIJJGGIJJJJBHIIJHB
@86476/1
agcatggtaagaaggtggcggccagaatctagacatgcacagctcttgca
+86476/1
@CCFFFFFHHHHHJJHJJJJJJHIJJJJJJJJJJJJJJJJJJJJJJJIII
@3640594/1
tatggcttacatgctaaaactaaactactatacctgtgaaacgatcaaca
+3640594/1
CCCFFFFFHHHHHJJJJJJJJJJJJJJJJJIJJJJJJJJJJJJJJJJJJJ
@5659355/1
gtggaactgcttcacctgtggccggcggcacgcagacgccttgatgacct
+5659355/1
CBCFFFFFGHHHHJJJJJHIIIIJJJJJIJJIJHHFFFDDDDDDDDEDDD
@1624854/1
tgggcctcttgtatgcgaaggtgttgaggcgcttgtggtggtgcacgcgc
+1624854/1
BC@FDFFFHHHHHJJJJIIIICGHGIIJJIJJJJJHJJIIIFHIJGHIHF
@1624934/1
cttcaattgacgcaagaagtaccagaaacgggacttagccacaatctggt
+1624934/1
@@CFFFFFHHHHHJJJJJIFHIJJJJJIJIIIJJGHIJJJJJJJGEHIIE
@87006/1
caccagtggtcttcttgaacttcttcaattgacgcaagaagtaccagaaa
+87006/1
C@@FFFFFGHHHHIHJGGHIIJJJJJJJJJIJIIJJJIIJIFHGIGIJJJ
@3641017/1
gcacgcgcttgggcagagggaatctgattgtgctgttgtggaactgcttc
+3641017/1
CCCFFFFFHHGHHJJJIJJJJJJJJJJJJJJJJJJJJJHJJJJJJJJJJJ
@6683559/1
gggcccaccaggccgttacagatgaactcccgtcgatgaccagcagaagg
+6683559/1
CCCFFFFFHHHHHJJIJJJJJJJJJJJJJJJJJJJJJJJJJJJJJJIJJJ
@2634792/1
caccattcaatttaaaagaaactgggtgcgtgcaggatcctcgtcattgc
+2634792/1
CCCFFFFFHHHHHJJJJJJJJJJJJJGIJJJJJJJJJJJJJJJJJJJJJJ
@3641347/1
cgatattataattatctattctaattaatttacttatatgttgggcgaat
+3641347/1
CCCFFFFFHHFHHHIIJAJJJJJJJJJJJJJJJJJJJJJJHJJJJJJJJJ
@2634888/1
cttgtatttgttatgtaaccactccatactttgtttcatttaaatttacg
+2634888/1
CCCFFFFFHHHHHJJIHIJJJJJJJJJJJJIJJHIJJJJJJJJJJJJHIJ
@3143586/1
gactgcatagatagaaatcgaactcggtcggatgcgtgatgccgaggtcg
+3143586/1
CCCFFFFFHHHHHJJJJJJJJJJJJJJIJJJJJJJJIJJJJJJJJJJHHH
@7180753/1
ccgcatttcatatttgtttgtttgtatataacgtgtattacaaaatagtt
+7180753/1
CCCFFFFFHHHHHJJJJJJJHJJJHIIJJJJJJIJHIJJJJJIJJJJJJJ
@7180829/1
cacagctggtacgtcaggcactgcagctcgtccgacccgaagtggttgtc
+7180829/1
CCCFFFFFHHHHHIJJJJJJJJJJJJJJJIJJJJIJJJJIJJFHJHGIHG
@6194126/1
ctctattcacctttctaggacatttatctggctgtatgtttacatcataa
+6194126/1
CCCFFFFFHHHDHJJJJJIDGGIJIJJJJJJJJIHIJJIJJJJJJJIJIJ
@6194140/1
ccaaagcattctgggctgcagatgactgtgcatccttgctagtaagtcct
+6194140/1
@CCFFEAFHHHFF<FHGHIIIJDIIIBHHIJGJIIJJIIJJJJJJJFIHI
@5166895/1
ctcagatacaccgtcacggaatacaaatatcttcttcggcaatctgcctt
+5166895/1
CCCFFFFFHHHHHJJJJJJJJJJJJJJJJJJJJJJJJIJJJJJJJJJJJJ
@7702521/1
aggtgttgaggcgcttgtggtggtgcacgcgcttgggcagagggaatctg
+7702521/1
@CCDDEFFHHHHHJJJJIJJHIIGHIJJJJJJJJIIJJJJJHHHFFFFEE
@7702583/1
gttgaggcgcttgtggtggtgcacgcgcttgggcagagggaatctgattg
+7702583/1
CCCFFFFFHHHHHIJJIJJIIJJJJJJJJJJJJJJJIIJJHHHHFFFFFF
@6194624/1
acggcacctccgacactgaggtcacggtactcgcggtacatgttgtgtac
+6194624/1
@@@D?DDFFHGF>EDHIGFHDHBBC??:B?DBBDHG45;@EEIIG?C=AH
@7181373/1
cgtcactctgttgcgaatatatgaagcgtgagacaatgcctccaata
+7181373/1
CCCFFFFFHHHHHJJIJJJJIIJIJJJJIJJJJJJJJJJJJJJJJJJ
@7181725/1
ggcgcttgtggtggtgcacgcgcttgggcagagggaatctgattgtgctg
+7181725/1
CCCFFFFFHHHHHHGHIJJJJJJJJJJJJIJJJJJJJJJJJIJJJIIJJH
@5167509/1
gtttcatcttactctgggtcctcatctcttgcagtttggcctctttcgca
+5167509/1
CCCFFFFFHHHHHJJJJJIJJJJJJJJJJJJJJJIJJJJJJJJJJJJJJI
@2636473/1
tcgatggcttggtttattcccatcagtttggagttcacctttagaagtat
+2636473/1
CCCFFFFFHHGHDHHHIIJJJJJJJJIIJJIGHIIJJJJJJJGGIJGDFI
@7182157/1
gagcgtacgtgtgggtgtagtgcctgtagtatagactgggaagctcgctg
+7182157/1
B@CFFFFFHHHHHJJHIIJJJJJJJJJJJIJJJJJJJJJJFGHIJJJJJJ
@6195507/1
gggttattgttatgtcgatgtcgaacccaaaaatgtaattaacttttttt
+6195507/1
BCCFFDFFHHHHHJJJJIJJJJJJJJJJJJJJJIJGIIIIIIHHIJJJJJ
@7703511/1
ctggctcccatgtcacggtagcactgagtgacggcacctccgacactgag
+7703511/1
CCCFFFFFHHHHHJJJJJHIJJJJJJJJHIJJJJJJJJJJJJJJJJJJJJ
@4141396/1
gtcgagtagagccttagctgcggaatgcttagcttccttcttagagcgtc
+4141396/1
CCCFFFDEHHHHHJJJJJJJIJJJJJJJJJJIJJJJJJJJJJJJJJJJHJ
@5659912/1
cgcaagaagtaccagaaacgggacttagccacaatctggtctggagagaa
+5659912/1
CCCFFFFFHFHHHJJJJJJJJJJJJJJJJJJJJJJJJJJIJJJJJJHIJJ
@87378/1
ggcctcttgtatgcgaaggtgttgaggcgcttgtggtggtgcacgcgctt
+87378/1
CCCFFFFFHHHHHJJJJJJCGHIJJJJJJJJJJIJJHJIHIIJJJJHHFD
@1104696/1
cagccagatgccaaagttcttgatcttcactgggctcttctctgggattt
+1104696/1
???BD2ADDDD<??A;<C?FF@ECAEEC?FCFEEEEIEEFEEED3B?DDI
@4141677/1
agcggcggcgcggtccgtgaggagcatgctcgccatcaggacctgcacca
+4141677/1
1?@DDDDDDDFAA;EBEBD?BCCBCCCCCCA=?BBBCCCC>?B?<<<AC2
@1105037/1
gtagtaagtcagctgttccacttcatcatcagggatcttgccgtcattgc
+1105037/1
CCCFFFFFHHHHHJJGJJJJJJJJJJJJJJJIJJIJJJJJJJJIJIJJJJ
@87925/1
cttcacctgtggccggcggcacgcagacgccttgatgacctccactttga
+87925/1
@@@DDFFFAC?BFIGGBGGGHHIIGIIIFABBDCCCCECECCCCCCCC@>
@4142090/1
cggtgctcttgtagaacatgatgagtagctcctgcaccatgctgctcatc
+4142090/1
CCCFFFFFHHHHHJJJJJJJJJJJJJJJJJJJJJJJJJJJJJJJJJJJJI
@1105235/1
gaggcataacggggtgggttttacagactagaacccaccccgctatgtca
+1105235/1
CCCFFFFFHHHHHJEGHJCGHIJJJJJJJJJJJJJJJJJJJJHHFFFFFF
@5660508/1
ctaacgatcaaatcgatcatgggtccataatcattcctggaatccgtgtc
+5660508/1
CCCFFFFFHDHHFFHIJJJJJJJGHJJJJJJIJJJJJJJJJJJJJJHJII
@2129931/1
ggatggagtgagcacgggctctgtgcctggctcccatgtcacggtagcac
+2129931/1
CCCFFFFFHHHHHJJJJJJJJJJJJJJJJJJJJJJJJJJJJJJJHJJJJJ
@6685462/1
gtcaatcggttcataaataaaaaagttatgtcaaattaaagaatcacgtc
+6685462/1
CCCFFFFFHHHHHJJJJJJJJJJJJIJJJJJJJJJJJJJJJJJJJJJJJJ
@4142800/1
gttggtcttggttgaacggaactccaatcctttactcgaatagtcttttc
+4142800/1
CCCFFDDFHHHHHJJJJJJJJJJJJJJJJJJJJJJJJJJJJJJIJJJJJJ
@6685763/1
gtcttggttgaacggaactccaatcctttactcgaatagtcttttctaac
+6685763/1
@@@DFFFED?BHHGJGIIJIJIIJIJJJJGJJJJJIIJJJIGIIIIJGII
@4143170/1
ctccgattattattatacttatacatcaaataattgtcaacgatttattt
+4143170/1
CCCFFFFFHHHHHJJJJJJJJJJJJJJJJJJJJJJJJJJJJJJJJJJJJJ
@3146273/1
gtgtttttaaatgcggggaagttgcaaaaaatattttatcgagtacctac
+3146273/1
BBBDFFFFHHHHHJJJJJJJJHIIJJJJJJJIJJJJJJJJJJHEHHHFFF
@5168938/1
ggatggagtgagcacgggctctgtgcctggctcccatgtcacggtagcac
+5168938/1
CCCFFFFFHHHHHJJJJJJJJJJJJJJJJJJJJJJJJJJJJJJJGIJJJJ
@7183143/1
cttcaaatgacgacaccacagttccagtctcaggcacattgccattagta
+7183143/1
@@@DDDDDCCDA;EEGEEHEHHIIBFH?FCHAFHIGIGIFGICGHIGIGF
@615618/1
gtcccgtacccatagcaacaagatcagcgactgtcacacggtagcggaag
+615618/1
CCCFFFFFHHHHHJIJJJJJJJJJJJJJJJJJJJJJJJJJJIJJJJJJHH
@1627995/1
gtttattttgtttttctctgtgatctgtttcttggcatctatagatgtcg
+1627995/1
BCCFFFFFHHHHHJJIJJJJHIJJJJJJJJJJJJJJJJJJJJJJJJJJJJ
@4143494/1
ctgggcctcttgtatgcgaaggtgttgaggcgcttgtggtggtgcacgcg
+4143494/1
@CCFDFFFHHHFDGFIIIHAFG<ACEEGIIIIIGDGD@18;55CFCEAEE
@3146646/1
cgacgagcaagtagttcttgaagcacagacacaggtgtcttcaacggaag
+3146646/1
CCCFFFFFHHHHHJIJJJJJJJJJJJJJJJJJJJJFHHHJJJJJJJJJJJ
@615861/1
ccctcttcctcgggttggaatgattctggtgggttgtcctgcagagcttg
+615861/1
CCCFFFFFHHHHHJGHJJJJJJJJJJJJJIJJJHIIJJJJJJJJJJJJJJ
@1628375/1
gccagatgccaaagttcttgatcttcactgggctcttctctgggatttcc
+1628375/1
CCCFFFFFHHHHHJJJJJJJJJJJJJJJJJJJJJJJJJJJJJJJJJJJJJ
@6196113/1
gtcggcataacgggccgcgactccgccctcttcctcgggttggaatgatt
+6196113/1
CCCFFFFFGHHHHJJJJJJJJJJJJJIJIHHHHHHFFFD?CDDCDDDCDE
@3147103/1
ctcatcttgtatagaggaggcttgggctcgctctccgaagggagcttgcg
+3147103/1
CCCFFFFFHHHHHJJJJHJJJJJIHJIJJJJJJJJJJIJJJJEIIIJHJG
@6196233/1
atctggtctggagagaagatcctcatcttgtatagaggaggcttgggctc
+6196233/1
CCCFFFEFHHHHHIIJJJJJJJJJJJJIJJHHIJGIJJIJJJIJJIJJJJ
@6196289/1
ttctcagcatggtaagaaggtggcggccagaatctagacatgcacagctc
+6196289/1
CCCFFFFFHHHHHIJJJJJJIJJJJJJJJJJJJJJJJJJJJJJJJJJJJJ
@6686865/1
gtctatgtctatcggctccgatttgtcgtcccaaggaaactccttgttaa
+6686865/1
CCCFFFFFHHHHHJJJJJJJ@GIIGIIJJJIJBHIIIJIJJJJIJIJJGJ
@3147431/1
gtgaaactgcgacaccttgtggctgtgacttgtagtcaaggtggagattt
+3147431/1
BBCFFFFFHHHGGJIJJJIIJJIJIHIJJJJJIIJHIIIIJ?DHDHHGEI
@5170071/1
cttgttgttaagaggtgttacctgcaacttggccaggttagggccaacag
+5170071/1
CCCFFFFFHHHHHJJCGHJJJJJJJJJJJJJJJJJJJJHIJJJJJJJJJJ
@3642845/1
ggatggagtgagcacgggctctgtgcctggctcccatgtcacggtagcac
+3642845/1
CCCFFFFFHHHHHJJJJJJJJJJJJJJJJJJJJJJJJJJJJJJJHIJJJJ
@3147494/1
ctcaaaaaatcacgtttatacattttttttttttttgtgttgcgattcga
+3147494/1
CCCFFFFFHHHHHJHJJIJJJJJJJJJJJJJJJHFD655;A=:?:AB:?C
@3642927/1
gtgctgttgtggaactgcttcacctgtggccggcggcacgcagacgcctt
+3642927/1
CBCFFFFFHHHHHJJJJJJJJJJJJJJJJJJJJJJJJHHFFDDDDDDDDD
@3147647/1
cttttttatttatgaaccgattgacatgaaacaaacactaaatgtaaatt
+3147647/1
;???7DD:AD<CAEFGBGIE6FFIIIC@>FEH;;;?GGEG@G@>/9=BFH
@3642999/1
ctgtgatctgtttcttggcatctatagatgtcggtggcgcacagggcacg
+3642999/1
;@@DDD?AFFC=DGID2AFFEFH<F9ED9?2A3CE;0D0@GFIA;FFFB0
@3148009/1
ctgacatcacttgcattttcgattttattttgttctataacaacgatctt
+3148009/1
CCCFFFFFHHHHHJJJIJJJJJJJJJJJJJJJJJJJJJJJJJJJJJJJJJ
@1629513/1
cgtcttccgctttcatcatctataggattgtttatcctgtcaactgaagc
+1629513/1
?@=DDDABFHHFHE<GFCFEHGIEABBCBC?EDBH<:DFDFBGGBB<DHB
@6197213/1
gtggaactgcttcacctgtggccggcggcacgcagacgccttgatgacct
+6197213/1
CCCFFFFFHHHHHJJJJJJJJJJJJJJJJJJJJHHFFFDDDDDDDDEDDD
@88813/1
gtggcgcacagggcacgcttgcgcatgacatctatacatgccattggcgt
+88813/1
?:8B?8@DFHAHABFHEHIIIAD:?GDFDEBBDGBBBH@BBB=8=F@@A4
@6197603/1
agtttgtcgagtagagccttagctgcggaatgcttagcttccttctt
+6197603/1
BCBFFFFFHHHHHJJJJJJJJJJJJJJJJJJJJJJJJJJJJJJJJJJ
@5661588/1
ccacaatctggtctggagagaagatcctcatcttgtatagaggaggcttg
+5661588/1
CCCFFFFFHHHHHJJJIJIJJJJJJJJJJJJJJJJIJJJJJJJJJJJJJG
@4144222/1
gcgtgttaccgaccagagtagcaaccaccttcaatcctttaacgaatgca
+4144222/1
CCCDFFFFHHHHHJJJJJHHIGHIIIIIGIJJIIIJJJIIIJJJIJJIJJ
@4680640/1
ttataccattaatctccgcaactatttgacggatttggttgaaatttggt
+4680640/1
CCCFFFFFHHHHHJJJJJJJJJJJJJJJJIJJIJJJJJHIJJJJJJJJJF
@5661800/1
gttgttaagaggtgttacctgcaacttggccaggttagggccaacagatt
+5661800/1
CCCFFFFFHHHHCGHIJJJJJJJJJJJJJJJJJJIIJJJGIIJIHDHDGG
@6197952/1
ctcatcttgtatagaggaggcttgggctcgctctccgaagggagcttgcg
+6197952/1
CCCFFFFFHHHHHJJJJJJJJJJGIGIJJJJJJIJJJIJIJJGIIGJEIG
@4680756/1
ggcctgttttggtagcggcggcgcggtccgtgaggagcatgctcgccatc
+4680756/1
CCCFFFFFGHHHHIHIIGBHJIG<?A9;@;95??B>?B<ACCDCBBDBDD
@4680892/1
gacgatttcaccagtggtcttcttgaacttcttcaattgacgcaagaagt
+4680892/1
CCCFFFFFHHHHHJHIJJIJJJJJJJJJJJJJJJJJJJJJJJJJJJJJJB
@1106784/1
gtgaaaactgcccctcagatacaccgtcacggaacacaaatatcttcttc
+1106784/1
CCCFFFFFHHHHHJJJJJJJJJJJJJJJJJJJJJJJJJJJJJJIJJJJJJ
@5662205/1
gtagttctcagcttccctgcaaagttaaccatcttgtattcaaaagaaaa
+5662205/1
@@@FBDEFHHFHHIEB@ACEEHBEFHEGGBCHHIGGFHHHIIGGHHCD;B
@4681455/1
tctcagcttccctgcaaagttaaccatcttgtattcaaaagaaaacctag
+4681455/1
CCCFDFFFHHHHHJJJJJJIIIIJJJIIIJJJIJJJJJJJJJJJIJJJJJ
@1107343/1
cgcaagaagtaccagaaacgggacttagccacaatctggtctggagagaa
+1107343/1
?@@DDDAD;AFHFEGDEGGHCGGGCHGIIIIGG;BBDHIF9DGIFG>DH;
@5662383/1
gtggattttaatgttattattacagcatacataataaaattagaggaagt
+5662383/1
BBBFFFFFHHHHHIJJJJJJJJJJJJJJJJJJJJJIJJJIJIJIJJIJJI
@1107448/1
gggtaatctagctacccacgtaaatgtaaacctggcaagcatccaagata
+1107448/1
BCCFFFFFHHHHHJJJJJJJJJJJJJIIJJJJJJJJJJJJJJJJJJJJJJ
@2131982/1
ggcatctatagatgtcggtggcgcacagggcacgcttgcgcatgacatct
+2131982/1
CCCFFFFFHHHHHJIJJJIJJJJJJJJJJJJJJJJJJJJJJJJJJJJJHH
@618761/1
gcacgggctctgtgcctggctcccatgtcacggtagcactgagtgacggc
+618761/1
CCCFFFFFHDFFHIIIIIIGEGIIIJJFHJIJJBFHGIGIIIJBFCGHIG
@1107836/1
gctgaattgcagcatcttgtcgagaacatgaagccgctttggtttacgtt
+1107836/1
CCCFFFFFHHHHHJJJJJJHIJJJJJJJJJJIJJJJJJJJJJIJJJJJIJ
@1107930/1
ggcacctccgacactgaggtcacggtactcgcggtacatgttgtgtacac
+1107930/1
<?<DDBDEDDFFAHHIGEE@?FH1CFHDEFGGIGIIIIIDCHICGDHIEC
@90782/1
cactgagtgacggcacctccgacactgaggtcacggtactcgcggtacat
+90782/1
CCCFFFFBFHHHHJIJJHJJJJJJJJJJJJFHIJJJBFHIJJJJHBDFFC
@2132531/1
gcaccgacgacgacactgtacagttagaaatgttacaacctctatacttt
+2132531/1
CCCFFFFFHHHHHJJJJJJJJJJJJJJJJJJIIJJJJJJJJJJJJJJJJJ
@91145/1
cacggtagcactgagtgacggcacctccgacactgaggtcacggtactcg
+91145/1
B@@FFDFFHHHHHJJEGIJJJJJJJJJJJJJJJJJJJJGHJJJJFHJJJG
@3148230/1
taaaattagaggaagtaggtgctgggcctcttgtatgcgaaggtgttgag
+3148230/1
CCCFFFFFHFFHBHIFHGGIHGGIJJIIIIGIIIIIJIJJHHGGHIIGGG
@3644768/1
gtagaaaagtgctgtctgtacattgaaaataaaaaataaaaaaatagcag
+3644768/1
CCCFFFFFHFHHHJJJJJJJJJJJJJJJJJJJJJJJJJJJJJJJJJJJJJ
@3644836/1
ccttcttgatgcattgcgtcagaatgcccacctcacgttccgccaattgc
+3644836/1
CCCFFFFFHHHHHJJJJJJJJJJJJIJJJIJJJJJJJGIIJJJJJJJJJJ
@619529/1
ggctatgccatttatcctcgcacgttggcagtaatagtacaagtgaaaag
+619529/1
CCCFFFFFHHHHHJJJJJJJJJJJIJJJJJJIJJJJJIJJJJJHIJJIJI
@1629893/1
ggtgcgtgcaggatcctcgtcattgcctggcatacaaggcaaagcaccga
+1629893/1
CCBFFFFFHHHHHJJJJJJJJJJJJJJJJJJJJJJJJJJJJJJJJJJJJJ
@1630031/1
gtggcgcacagggcacgcttgcgcatgacatctatacatgccattggcgt
+1630031/1
BB@FFFFFHGHHHJJJJJJJJJJJJJJJJJJJJJJJJJJJJJJJJJJJJI
@3645136/1
gaaagattataatatttctttagtttaagtccgtttttaaacaatttttt
+3645136/1
CCCFFFFFHHHHHJJJJJJJJJJIIJJJJJJJJGHIJJJIJJJIIJJJJJ
@3645313/1
agagggaatctgattgtgctgttgtggaactgcttcacctgtggccggcg
+3645313/1
@@@FFFFFDHFFHEGIFFHDHGGGGIIIIIGIIIIIGIGGHFHBEDGIGH
@1630564/1
cccgtttagcagcttcatccagaggcaagcgctccaagttgcttggaggc
+1630564/1
@@CDDBB;FHDHBFHBHIGE@E>G=CGDDHGHEEDBFE:B<FBFFA8BFE
@1630606/1
ccgtttttaaactattttttcaatgccctaagtgagtatacatctattaa
+1630606/1
BCCDFFFFHHHHHJJJJJJJJJJJJJJJJJJJIIJJHIJJJJJJJJJJJJ
@7185583/1
cttggttgaacggaactccaatcctttactcgaatagtcttttctaactt
+7185583/1
CBCFFDFFHHHHHJJJJJJJJJJJJJJJJJJJJJJJJJJJJJJJJJJJJJ
@3149814/1
gtcgagtagagccttagctgcggaatgcttagcttccttcttagagcgtc
+3149814/1
CCCFFFFFHHHHHJJJJJJJJJJJJJJJJJJJJJJJJJJJJJJJJJJJJJ
@620354/1
attggagtcatattatgtgagtacgaagcattgtctgtttataaaataat
+620354/1
CCCFFFFEHHHHHJJJJHJJJIJJJJJJJJJJJJJJJJJJJJJJJJJJJJ
@3149940/1
ctgagtgacggcacctccgacactgaggtcacggtactcgcggtacatgt
+3149940/1
CCCFFFFFHHHHHJJJJJJIJJJJJJJJGHJJJJHIJJJJJJHHHFFFFF
@2639101/1
cccgtacccatagcaacaagatcagcgactgtcacacggtagcggaaggt
+2639101/1
CCCFFFFFHHHHHJJJJJJJJJJJJJJJJJJJJJJJJJJFHJJJJJJJH=
@3150257/1
ggaccaccattcatttccccagtattattgaaccacatctcgggatgtag
+3150257/1
CCCFFFFFHHHHHJJJJJJJJJIIIJJJJJJJJJJJJJJJJJJJJJJJJJ
@2132793/1
gtacacctgagcgagactcataacgcagccagatgccaaagttcttgatc
+2132793/1
@@@DDDDDDFHHH>G@EGGG?FEHIHIDABDHEHEHIGDGD?FGEGGHFF
@3150331/1
aatacattggatctcctcagtaggatggcaaagagacgaagcgcgcgttc
+3150331/1
@@BFFFFFHHHHHJJJIIIJIJJJJJJJJJJIJEIIJJIJJJJJJJJHHH
@6199036/1
cgggcagttcgtcaacaagacattactagctgagaatatttttttccgtt
+6199036/1
CCCFFFFFHHHHHJJJJJJJJJJJJJJJJJJJJJIJJJJJJJJJJJJJJJ
@3150717/1
ctggctacttgatgcttcaccatcattcagtcttagcttttttgctgctg
+3150717/1
CCCFFFFFHHHHHJJJJJJJJJJJJJJJJJIJJJJJJJJJJJJIJJJJJJ
@3646679/1
gtagcactgagtgacggcacctccgacactgaggtcacggtactcgcggt
+3646679/1
CCCFFFFFHHHFHJJJJJJJJJJJJJJJJJJJJJHIJJJJHIJJJJJHFB
@3647194/1
cttgttgttaagaggtgttacctgcaacttggccaggttagggccaacag
+3647194/1
@@CFDFDDDFFFBGHADEFHGHGIJGIEIIJIFHDHIGHJJIEGIJGEEG
@1109093/1
atgcacagctcttgcagccatccaacgggattgcccatcaatttatcttc
+1109093/1
<BBFFFFFHHHHHJJJJJJJJJJJJJJJJHJJJJJJJJJJJJJJJJJJJJ
@7707169/1
cttagcgttcacattgacaaacttaggtttgcttacagccattcccaact
+7707169/1
CCCFFFFFHHHHHJJJIJJJJJIJJJJHJIJJJJIIJJJJIJJIIJIJJJ
@1109227/1
ggcgggtgcgtcacgtccacgcccaggaatatcaccggctcgttgaacac
+1109227/1
CCCFFFADHHHHHJJJJJJJJJJJJJJJJJJJJJJJHGFFDB?BCAC:CA
@2640270/1
gttggtcttggttgaacgaactccaatcctttactcgaatagtcttttct
+2640270/1
CCCFFFFFFHHHHIIIIJHJGGII@GIJGGIJJGGIIHFFFGFIIJIJJI
@7707461/1
catcgttctcagcatggtaagaaggtggcggccagaatctagacatgcac
+7707461/1
B@BFFFFFGHHHHJJJJHJJJJIJJHIJJJIJJJJJJJJJJJJJJJJJJJ
@621894/1
gccagatgccaaagttcttgatcttcactgggctcttctctgggatttcc
+621894/1
CCCFFFFFHHHHHJIJIJJJJJJJJJJJJJJJJJJJJJJJJJJJHJJGIJ
@5172630/1
aacgctttatggctacacttcttgacatagtactcttccctcgtgttctt
+5172630/1
CCCFFFFFHHHHHJJJJJJJJJJIJJJGGIGHIIJJJJJJJJJHHGHGIJ
@3647660/1
gcccattttcacaggcaagggatcctaacttcgcaaccactaattccagt
+3647660/1
CCCFFFFFHHGHHIJIJIIGIJJJJJJIIJJJJJJJJJJJJJJJJIJJJH
@1109708/1
gcgacaccttgtggctgtgacttgtagtcaaggtggagattttactatct
+1109708/1
CCCFFFFFHHGHHJJJJIJJJJJJHJIIIIIJJCFHGIHJHIJIJJJJJJ
@4684783/1
gaggatctcaatccgatcgttgtattcagctggtggagcagatatagcgg
+4684783/1
CCCFFFFFHHHHHJJJJJJJJJIJJJJJJJJJJGHIHIJJJJJJIIIJJJ
@622564/1
tgttgaggcgcttgtggtggtgcacgcgcttgggcagagggaatctgatt
+622564/1
@@@DDDDFFFDDFIIIIE1@?DHIIIIGIGII<DGIGCGEFHHFFF>C;?
@93103/1
ctggagagaagatcctcatcttgtatagaggaggcttgggctcgctctcc
+93103/1
@@CFFDDB;CCFFEEBGEEGIIIHIHIGHFABGGEGGD;BG?F@GHIIAC
@4685435/1
ctcatgcacggtggggtgcgcgcagtacaagtacgcagttatagcgaact
+4685435/1
CCCFFFFFHHHFHIJJFHIJJJJJJIJJJJJHIJJJJJHHHHHHFFFDDD
@1110592/1
gtggattttaatgttattattacagcatacataataaaattagaggaagt
+1110592/1
BBCFFFFFHHHHHIJJJJJJJJJJJJJJJJJJJIJJJJJJJJJJJJJJJI
@4146726/1
cggtagcactgagtgacggcacctccgacactgaggtcacggtactcgcg
+4146726/1
BCCDFFFFHHHHHHIJJJJJJJJJJJJDHIJJJIJJHJJJJJIIJJJJJH
@4685828/1
gcgatgttttacaagggcaggttgaactcacaccattcaatttaaaagaa
+4685828/1
CCCFFFEFHHHHHJJIIJJJJIGIJJJJJJJJJJJJJJJJJJJJJJIIGI
@4685838/1
gcatccttgctagtaagtcctgagccatagcaaacagccactggcaatgt
+4685838/1
CCCFFFFFGHHHHHHHJHJJJIJJJJJJJJJJJJJJJJJJJJJJJJJJJF
@3648999/1
ggcaggttgaactcacaccattcaatttaaaagaaactgggtgcgtgcag
+3648999/1
CCCFFFDEHHHHHJJJJJJJJJJJJJJJJJJJJJJJJJJJJHIIJJJJJJ
@3151081/1
catggatttaggagcacgtgcagtaggaaccacagccgttggcgtcgatt
+3151081/1
CCCFFFFFHHHHHIJJJJIJJJJJJJJJJJJJJJJJJJJJJJJIJJJJJJ
@5664405/1
gtttagcagcttcatccagaggcaagcgctccaagttgcttggaggcttg
+5664405/1
BBCFFFFFHHHHHJJJJJJJJJJJJJJJJJJJJJJHIJJJJJJJJJJJJG
@623418/1
ctcatcgggaggtgtggcagcctccttgaccattttagatatttgttgtt
+623418/1
CCCFFFFFHHHHDGHIJJJJIJJJJJJJJJJIJJJJJJJJJJJJJIJJJJ
@3151565/1
gggctctgtgcctggctcccatgtcacggtagcactgagtgacggcacct
+3151565/1
;??BDDDDH?DFHHIIIIIIIII?FFGII?FHIFIIIIIIEHIGHE@GHI
@7187518/1
cctcaatctgcaccagttcatacttgggcacagttcctcgacgagcaagt
+7187518/1
CCCFFFFFHHHHHJIJJJJJJJJJJJJJJJIJJJJJJJIJJIJIIJJJJH
@3649447/1
caagaagtaccagaaacgggacttagccacaatctggtctggagaga
+3649447/1
CCCFFFFDHHHHHJJIJJJJJJJIJJJJJJJIJIJJJJJJJJJJIJJ
@4147430/1
ctaacgaaacagcgcaaatgagaaagctatctatttcaaataaaggcgtc
+4147430/1
?@@FFFDDFHFHHGGIGGIHGHHGEHIIIGIGHIIIDFGHIIJIJGGIBH
@1633042/1
cttattaaattaatcgcacttctttgttttatttaaaaagcttaagttga
+1633042/1
CCCFFFFFHHHHHJJJJJJJJJJJJJJJJJJJJJJJJJJJJJJJJJJJJJ
@7187808/1
ggtgcacgcgcttgggcagagggaatctgattgtgctgttgtggaactgc
+7187808/1
B@BFFFFFHHHHHJJJJJJJJJJJJJJJJJJJJIIJJJJJJJJIJJJJJJ
@623917/1
gtcagcatgtcgcatagaatctgactggtcattacaattacctgattcgt
+623917/1
CCCFFFFFHHHHHJJJJJJJJJJJJJJJHIJJJJJJJJJJJJJJJIIJJH
@4147717/1
ctgcgacaccttgtggctgtgacttgtagtcaaggtggagattttactat
+4147717/1
CCCFFFFFHHHHHJJJJJJHIIJJJJIJJIJJJJJBGHHIHIIIJJJJJJ
@1633721/1
ctcatcttgtatagaggaggcttgggctcgctctccgaagggagcttgcg
+1633721/1
CCCFFFFFHHHHHJJJJJJJJJIEHJJJJJIJJEGIIIJGGI@FGJJIGE
@93868/1
gtacgttcaaacgtatcacacattttctggtcaccttccatgcaaaatct
+93868/1
BBBDFFFFHHHHHIIIJJJJJJJJJJJJIIJJJJJJJJJJJJJJIJJJJI
@6200844/1
gtagcactgagtgacggcacctccgacactgaggtcacggtactcgcggt
+6200844/1
CCCFFFFFHGHFHIIIJJJJJJJJJJJJJJJJJJHJJJJJHIJJJJIHF?
@7188559/1
gccacaatctggtctggagagaagatcctcatcttgtatagaggaggctt
+7188559/1
CCCFFFFFHHHHHHIJJJJJJJJJJJJJJJJIJIJJFGIIIIJJJJJJJJ
@6200969/1
cttgaacagtgcgatgttttacaagggcaggttgaactcacaccattcaa
+6200969/1
@BCFFFFFHHHHHJJJIJJJJJJJJJJJJJJFHIJJJJJJJJJJJJJJJI
@7188666/1
ctcctgtagtctctgctacgagatggactgtgccgcctttcatattcgca
+7188666/1
CCCFFFFFHHHHHJJJJJJJJJJJJJJJJJJJJJJJJJJJJJJJJJJJJJ
@6201274/1
attgaaaataaaaataaaaaaaatagcaggggttattgttatgtcgatgt
+6201274/1
=BBFFFFFHHHHHJJJJJJIJJJJJJJJJJJJGHJJJJJJJJJIJJIJJI
@94518/1
gtccatcattttgtcaacgaactcttctgaagtatttgtttacaagacaa
+94518/1
CCCFFFFFHHHHHIJJJJJJJJJJJJJJJJJJGHJJJJIJJJJJJJJJIJ
@6201430/1
taggagtttcgggctcgggtttactagcctcctccttagaagttggttcc
+6201430/1
CCCFFFDFHHHHHJJJJJJEHIIJJJJJJJJJJJJJJJJHIJHHJJHIJJ
@7709139/1
gtgctgggcctcttgtatgcgaaggtgttgaggcgcttgtggtggtgcac
+7709139/1
@@@FFFFFHFHHHJJHHIJGGCHFGGGFGIIJGGIIIJIGIIIJJGGHIG
@624962/1
aatatattcgtgaaaaccgcatccaactcggatcagccgtttctgagatt
+624962/1
CCCFFFFFHHHHHJJJJJJJJJJJJJJJJJJJJJJJJJJIJJJJJJJJJJ
@5665418/1
atgggaagtggtgataaagataagtataggctcaaaacctaacgacatca
+5665418/1
CCCFFFDDFHHHHJJIIIIJJJJJIJJJJJIJJJJJJFHIGJHJEHIIGG
@625196/1
cgggctatgccatttatcctcgcacgttggcagtaatagtacaagtgaaa
+625196/1
CCCFFFFFHHHHHJJJJJJJJJJJJJIJJJJJJHJJJJJIJJJJJIJJJJ
@7189499/1
cgacactgtacagttagaaatgttacaacctctatactttgcattaaaat
+7189499/1
CCCFFFFFHFFFHGIIJJJJIJJJJJJJJJJJJJJJJJJJJJJJJJIJJI
@6201842/1
gaaaagaatcacaagtaagatactgcaaacatgccagttataaagcatag
+6201842/1
CCCFFFFFHHHHHJJIIJJJJJJJJJJJJJJJJJJJJIJJJJJJJJJJJJ
@5173971/1
agatgccaaagttcttgatcttcactgggctcttctctgggatttccctg
+5173971/1
BCCFFFFFHGHHHJIJJIJIJJJIJJGGIJFIGGIJIHJIHECHEHIJIG
@2640839/1
atttattgctctcctccgattattattatacttatacatcaaataattgt
+2640839/1
@CCFFFFFHHHHHJJJJJJJJJJJJJJJJJJJJJJJJJJJJJJJJJJJJI
@7709728/1
cttagagcgtcccgtacccatagcaacaagatcagcgactgtcacacggt
+7709728/1
CCCFFFFFHHHHHJJJJJJJJJJJJJJJJJJJJJJJJJJJJJJJJJJJJC
@5665806/1
gtcgaatattccctgacacctcacccagggcgggatatggaattttaatt
+5665806/1
CCCFFFFFHHHGHJJIJIIIIJIJIIIIIJJJIGAHFFFFEEEEEEEEEE
@95303/1
cctgtggccggcggcacgcagacgccttgatgacctccactttgatgatc
+95303/1
CCCFFFFFHHHHHJJJJJJJJJJJJHHHFFFFFFEEEDEDDDDDDDDEED
@6202259/1
gctcattttaacacatttcacattgaaaaataggtcaaaaccttcattat
+6202259/1
CCCFFFFFHHHHHJJJJJJJJJJJJJJJJJJJJJHIIIJJJJJJJJJJJJ
@6202275/1
gtaagtttgtcgagtagagccttagctgcggaatgcttag
+6202275/1
@@;DB=BABFF@?DGIFDF9FFFIIEFCGEBAEBBDFGDF
@95419/1
gaatctgattgtgctgttgtggaactgcttcacctgtggccggcggcacg
+95419/1
@@@DFFAEFHFDDFHGFHHFGIIIIHDHHIGHIJGEFGHIIGIGFHFBC9
@5174482/1
attttataatttagagacacgtgtacatttcgagagaacaaattacattc
+5174482/1
@CCFFFFFHHHHHIJIJJJJJIJHIJJJJJJJJJIJIJJJJJJJJJJJJH
@5174665/1
tagttcttgaagcacagacacaggtgtcttcaacggaagagattccattt
+5174665/1
CCCFFFFFHHHHHIIJJJJJJJJJHIIJJJJJJJJJJJJJJJJJJJJJJJ
@95829/1
ttctagctcagtgtcccatttggctttgtcccagtaatctaccccgtctt
+95829/1
CCCFFFFFHHHHHJJJJJJJJJJJJJJJJJJJJJHIJJJJJJJJJJJJJJ
@2641522/1
cagcatggtaagaaggtggcggccagaatctagacatgcacagctcttgc
+2641522/1
CCCFFFFFHHHHHJJJHJJJJJJJJJJJJJJJJJJJJJJJJJJJJJJJJJ
@6691555/1
ttcacattgacaaacttaggtttgcttacagccattcccaactgtcctcc
+6691555/1
CCCFFFFFHHHHHJJJJJJJFIHJJJJJJJJIJJJJJJJJJJJJJJJJJJ
@4148268/1
ggcaaagagacgaagcgcgcgttctcatgtaatttttaatgttctccaaa
+4148268/1
CCCFFFFFHHHHHJJJJJJJJHIJJJJJJIJJJJJJJIHJJFHJJJJJJH
@2641703/1
ctggagagaagatcctcatcttgtatagaggaggcttgggctcgctctcc
+2641703/1
CCCFFFFFHHHHHJJJJJJJIJJHIJJJJJJJJJJJJJJJJJJJJIJJJJ
@3651311/1
ggcacagttcctcgacgagcaagtagttcttgaagcacagacacaggtgt
+3651311/1
CCCFFFFFHHHHHJJJJJJJJIJHIJIJJJJJJJJJIIJJJJJJJJJFGF
@2135591/1
ggcaccataaaatctttcctcggactaaattgttctatcttcatcctacc
+2135591/1
CC@FFFFFHGGDHIJIIIJIGIJIIIIJJIJIGHIIJEHFIGIJJJIJJI
@3153500/1
gttctattcaagttatgtaagtattaaattcgtaccgctttttatgtgtc
+3153500/1
CCCFFFFFHHHHHIJJJJJJJJJJIJJJJJJJJIHIJJJJJJJIJJJJJJ
@4688906/1
tggaatgattctggtgggttgtcctgcagagcttgccacatcttgtaagc
+4688906/1
BCCFFFFFHHHHHJHHJJHHIHJJJJJJJJJJJJJJJJJJJJJJJJJJJI
@2135635/1
ttagaaatgttacaacctctatactttgcattaaaataatgcccattttc
+2135635/1
CCCFFFFFHHHHHJJJJJJJJJJJJJJJJJJJJJJJJJJJJJJJJJJJJJ
@2642111/1
cgccaagtttgacgtttatcttcaag
+2642111/1
?;;DDD?BFDDAF1CFGBHHFHEHEE
@1635656/1
ggaagtggtgataaagataagtataggctcaaaacctaacgacatcaatc
+1635656/1
BCBFFDEFFHHHHJJJJJJJJJJJJJJJJJJJJJJJJJJJJJJJJJJJJJ
@3153977/1
ctcagatgcaatttcttgcaagaattgcacaaagttgaagtccttgttgt
+3153977/1
CCCFFFFFHHHHHJJJJJJJJJJJJJJJJJJJJJIJJJJJJJJJJJJJJJ
@4148845/1
gtgacggcacctccgacactgaggtcacggtactcgcggtacatgttgtg
+4148845/1
CCCFFFFFHHHHHJJJJJJJJJJJGHIJJJIJJJJJJJJHHHHHHFFFFF
@3154071/1
attaattcattagcgaaaaacttatttttcacttttaaaaatacatcagg
+3154071/1
CCCFFFFFHHHHHJJJJJJJJJJJJJJJJIJJJJJJJJIIHJJJJJJJIJ
@626250/1
gtgctgggcctcttgtatgcgaaggtgttgaggcgcttgtggtggtgcac
+626250/1
CCCFFFFFHHHHGJJIJJJJJJIIJFGHGJIJJIJJJJJIJJJJJHIJJJ
@3154248/1
gttattattacagcatacataataaaattagaggaagtaggtgctgggcc
+3154248/1
CBBFFFFFHHHHHJJJJJJJJJJJJJJJJJJJJJJJJHIJJHHIJJJJJJ
@1636104/1
gtacacctgagcgagactcataacgcagccagatgccaaagttcttgatc
+1636104/1
:=?DBAADFHGGGIJHGGGHCHHGGHHGBFIGEHIIJJJIGFGIEFHIJJ
@1636111/1
ccttcattgagggtcgggaacttatggtataggtagagactggctgcaaa
+1636111/1
CCCFFFFFHHHHHHHIJJJIJJJJJJJHIJJJJIIJIJJJJJJJJJJJJJ
@4689707/1
gtgatctgtttcttggcatctatagatgtcggtggcgcacagggcacgct
+4689707/1
CCCFFFFFHHHHHJIIJIJIIJJIJJJJFIJJHIJJJJJIIIJIJGIJJH
@7189851/1
ctgtgatctgtttcttggcatctatagatgtcggtggcgcacagggcacg
+7189851/1
CCCFFFFFHHHHHJJJIJJJJIJJIIJGJGIJJJFHIJJJJJJJJJGIJG
@5667527/1
ggatgcactacatttccgtccatcattttgtcaacgaactcttctgaagt
+5667527/1
@<?DBDDBHFHHGDHGEG?C@CEAEHBHEE;?CFDC8CFHGIBBFG<DDG
@1636513/1
cgcaagatagtgagacattcactttttagtcataatcttcagatactcca
+1636513/1
CCCFFFFFHHFHHJJJJJJJJJJJJJJJJJJIJJJJJJJJJJJJJJJJJJ
@4149318/1
gacgcaagaagtaccagaaacgggacttagccacaatctggtctggagag
+4149318/1
CCCFFFFFFHHFHHJJJIJJJJIGGIIJJJIIJJJJIJIJJIJJIJJJGH
@1636612/1
gtggaactgcttcacctgtggccggcggcacgcagacgccttgatgacct
+1636612/1
@@@FFFFFHHDHHJJIGHIGIGIIGHIJJJJJJHHFFFDDDDDCDDEDDD
@3154946/1
ggtgctgggcctcttgtatgcgaaggtgttgaggcgcttgtggtggtgca
+3154946/1
CCBFFFFFHGHHHJJJIJJJJJJJJJHHHHIJJJJJJJJJJJJJJJJIJJ
@1113001/1
ggattttaatgttattattacagcatacataataaaattagaggaagtag
+1113001/1
@@?DDDBDHDAADDFHGGIIIIGIEGIIGGIIIIH9FF?HA<?3?BFGHB
@6692962/1
gggcctcttgtatgcgaaggtgttgaggcgcttgtg
+6692962/1
@@@BB?DBBDAAAAF?FC@F2A<A?:??;DDBGA0B
@4690422/1
cgactgtcacacggtagcggaaggtgggttcgtgaatcatgccctcaatc
+4690422/1
CCCFFFFFGHGHHJFHJJJJIJJJCGIJHIJJJJJJJJJIJJJJJJJJJH
@3155323/1
cagaagtattgggaactgtattctatgtttcctaacccgtttctttgtcc
+3155323/1
CCCFFFDFFHHHHHIJJJFHJJIJJJJJJJJGIJIIIIIHGIJJJIIHHI
@4690679/1
gcgagtggggccgtcagaacctgatagaaacggttggcgttaggtatata
+4690679/1
CCCFFDDFHHHHHIJJJJJJJJJJJJJJJJJJJIJJJJJJJJJHEHHHHH
@3155417/1
atccacataagtaacttcaaatgattgctcagatgcaatttcttgca
+3155417/1
CCCFFFFFHHHHHJJJJJJJJJJJJJJJJJJJJJJJJJJJJJJJJJJ
@3155506/1
agagggaatctgattgtgctgttgtggaactgcttcacctgtggccggcg
+3155506/1
CCCFFFFFHHHHHJJJIJJJJJJJJJJJJJJJJJJJJJJJJJJJJJJJJJ
@7190462/1
cagtggtcttcttgaacttcttcaattgacgcaagaagtaccagaaacgg
+7190462/1
@CCDFFFFHHHHHJJJJJJJJJJJJJJJJJJJIJJJJJHIJJIJJIJJJJ
@7710317/1
gttaagaggtgttacctgcaacttggccaggttagggccaacagattgtt
+7710317/1
@@@FFFFFGADFFHIJJJJIJJJJIJJJJJJFHIIHIJIJJJJJJJJJIJ
@7190728/1
cttttctaacttgaacagtgcgatgttttacaagggcaggttgaactcac
+7190728/1
@@@DBDDDF>CFFHI@GGFE@GGEFAFEHEBHEG?FHGEHFFFCGHBBF8
@627376/1
gttctcagcatggtaagaaggtggcggccagaatctagacatgcacagct
+627376/1
CCCFFFFFHHHHHGHIJJJJJHIJJJJJJJJJJJJJJJJJJJJJJJJJJJ
@7710592/1
cacttcacgacgcttcagcagagtgcacacaatggtgaactggcgttcat
+7710592/1
CCCFFDDFHGDH:@AGGGHGIIIIGHIIGHGEHFEFHGIIIGHIGIHGII
@627482/1
gcagtactgtcgtttgcaaatttgtccctcaccatgctcatactatcttc
+627482/1
CCCFFFFFHHHHHJJJJJJJJJJJJJJJJJIJJJJJJJJJJJJJJJJJJJ
@6203090/1
cgcaagaagtaccagaaacgggacttagccacaatctggtctggagagaa
+6203090/1
CCCFFFFFHHHHHJJJJJJJJJJJJJJJJJJJJJJJJJJJJJJJJJJJJJ
@5668516/1
ctccaatcctttactcgaatagtcttttctaacttgaacagtgcgatgtt
+5668516/1
CCCFFFFFHHGHHJJJJIIJIJHIIJJJJJJIIJJJJJJJJJHIJIIHFH
@627607/1
cacggcgtcacgacacagtccttgtaattctctggtgtgacatttataaa
+627607/1
@@@D?DDFHHHGGIIIGHHHIJJJGIGIJJJJJJIIJEHGIIIIJJJJJJ
@7710866/1
tatctcccacacgtttcacttcagcatagacaggtgtcttccctggcaat
+7710866/1
CCCFFFFFHHHHHHIJJJJJJJJJJJJJJJJJIJGHHIJJJJJJJJJJJJ
@627821/1
ccggctttggtggttctttggctgtctctggtggaggtttctcctgtgac
+627821/1
CCCFFFFFHHFHHHHJJJJJJJJJJJJJJJJHIJIJJBGIIJJJJJJJJJ
@7710979/1
ggcgcacagggcacgcttgcgcatgacatctatacatgccattggcgttc
+7710979/1
CCCFFFFFHHHHHJJJJJJJJIJJJJJJJJJJJJJIIJJJJJJJJJJIJJ
@628095/1
agactcataacgcagccagatgccaaagttcttgatcttcactgggctct
+628095/1
CCCFFFFFHHHHHIJJJJIJJJJJJJJJJJJJJJJJJJJJIJJJJJJJJJ
@4691757/1
acataataaaattagaggaagtaggtgctgggcctcttgtatgcgaaggt
+4691757/1
@BCFFFFFHHHHHJJIIJJJJJJGJHJIIIJIIJJJJJJHJJJJJJJJJB
@6694671/1
gccagatgccaaagttcttgatcttcactgggctcttctctgggatttcc
+6694671/1
CCCFFFFFHHHHHJIIJJJJJJJJJJJJJJIJJJJJJJJJJJJJJJJJJJ
@97251/1
tgggcctcttgtatgcgaaggtgttgaggcgcttgtggtggtgcacgcgc
+97251/1
CCCFFFFFHHHHHJJJJIIJJFGHHIJJJJIJIJJIJJIIIHHIJJJJHF
@6204185/1
cgatcatgggtccataatcattcctggaatccgtgtcgacggcgatg
+6204185/1
CCCFFFFFHHHHHJJJJJJJJJJJJJJJJJJJJHIHJJJJJJJJJJH
@7192017/1
gctgggcctcttgtatgcgaaggtgttgaggcgcttgtggtggtgcacgc
+7192017/1
CCCFFFFFHHHHHJJJJJJIIIJEGHIJIJJJJJJJJJJJIJHHHIJJJH
@5669710/1
gggctctgtgcctggctcccatgtcacggtagcactgagtgacggcacct
+5669710/1
@@@DFFFDDDDHDGIIIIIIIGHIIGIHGIIGFEHI;GGIGGIE@FGHHI
@5669715/1
ctcatcacaacatctaaagctaagatggcatcatatg
+5669715/1
@@@DDDDBFBDDFGIEDHGBHEHGC:?93E?FAG@FB
@7711815/1
gtgggttgtcctgcagagcttgccacatcttgtaagcagcctgacgctta
+7711815/1
CCCFFFFFHGHHDHIGGGGHIGIIIIJIIIJJJJGGIJJFHIJGIGIJJE
@7711851/1
cagccagatgccaaagttcttgatcttcactgggctcttctctgggattt
+7711851/1
CC@FFFFFHHHHHJJJIIJJJJIJJJJJJJJJJJJJJJJJJJJJJJJJJJ
@1115078/1
gccagaatctagacatgcacagctcttgcagccatccaacgggattgccc
+1115078/1
CCCFFFFFHHHHHJJJJJJJJJJJJJJJJJJJJJJJJJJJJJJJJJJJJJ
@6695155/1
gtagctttaaggggatctgctgtctgtggagctgatgcttgctgggcctc
+6695155/1
CCCFFFFFHHHHHJIJJJJJJJJJJJJJJIJJJJJJJJJJJJJJJJJJJJ
@6204675/1
gtccggaacatcaaatatcttgacttggcaaagagttgtcgatatgtgga
+6204675/1
@CCDDFFDHFFFHIHGHGBBFHIJIJGIJGHGIFFCFG<GGDEHFHGIJB
@6695293/1
gtcttctctaacagttctctgtggtgcaaagcaagcaattgcccacac
+6695293/1
CBCFFFFFHHHHHJJJJJJJJHIJJJIGIJJJJJJJJJJJIIJJJJJJ
@6695393/1
taataaaattagaggaagtaggtgctgggcctcttgtatgcgaaggtgtt
+6695393/1
CC@FFFFFHHFHHJJJIJAFHIAFHHIIIEIJIGIJGEIIJJIJJB9DBG
@1637173/1
gtttgagatgtttgtgaaactgcgacaccttgtggctgtgacttgtagtc
+1637173/1
CCCFFFFFHHHHHJIJJJJJJJJJJJJJJJJJIJJJJJIJJJJJJJJJIJ
@1637493/1
gcacctcacgatcgattactactgctttcccaaagacaggacaagcgtga
+1637493/1
CCCFFFFFHHHHHJJJJJJJJJJJJJJJJJJJJIJJJJJJIJJJJJJHIJ
@5670624/1
gggctatgccatttatcctcgcacgttggcagtaatagtacaagtgaaaa
+5670624/1
CCCFFFFFHHHHHJJJJJJJJJJJJHIJJJIJIJJJJJIIJJJJIHJJJJ
@3156171/1
ggcaggttgaactcacaccattcaatttaaaagaaactgggtgcgtgcag
+3156171/1
CCCFFFFFHHHHHJJJJJJJJJJJJJJJJJJJJJJJJJJJJHIJJIJJJJ
@3156452/1
agcaaatggaaaaaaaaattggtgaaaagaatcacaagtaagatactgca
+3156452/1
CCCFFFFFHBHHHJJJIIIIIJBFHGJIIIGJIIIIJJCFGIIGIJJJJJ
@1638094/1
gctggacaaggcactggcaacgaccaatcatggacttttcttcaatatcc
+1638094/1
CCCFFFFFHHHHHJJJJJJJJJJJJJJJJJJJJJJJJJJJJJJJJJJJJJ
@2642428/1
gcaagtagttcttgaagcacagacacaggtgtcttcaacggaagagattc
+2642428/1
@CCFFDDFHHHHHIIIIIIIIIAH>GGGGHHHIIIIIIIIIIIIIIGIII
@5176844/1
tttccaaatagttgaccatcactcttatatgggcagcccgaacacggtta
+5176844/1
CCCFFFFFHHHHHJJJJJJJJJJJJJJJJJJJJJJJJJJJJJJJJJJIJJ
@4150651/1
cacgaatatattgtgggatgcttaaatttacatttagtgtttgtttcatg
+4150651/1
B@CFFFFFHHHHHIJJJJJJJJJJJJJJJJJJJJJJJHHHIJJJJJJJJJ
@1638644/1
gcttaaatttacatttagtgtttgtttcatgtcaatcggttcataaataa
+1638644/1
CCCFFFFFHHHHHJJJJJ<IIJIJIJJJIJJJJJJJJJJIJJJJJJJJJJ
@2137998/1
ctagaatcactggttcaaattcaaataaaatcactctgcaatcctgcctc
+2137998/1
CCCFFFFFHHHHHHIIIJJJJJJDHHHIJJJJIJJJJJJJJJJJJJJJJJ
@5177323/1
cacagttccagtctcaggcacattgccattagtagactgatcagcc
+5177323/1
:=?;4B?42==DA:<:E:FFB<:F::AA99A?221:1:EB9?D?D?
@5671636/1
cgacaccacagttccagtctcaggcacattgccattagta
+5671636/1
@@@DDADDF;?FH4AF?E?HAFEFIHGGIIAFC?9?DD::
@3157423/1
actacatttccgtccatcattttgtcaacgaactcttctgaagtatttgt
+3157423/1
CCCFFFFFHHHHFHIJGJIJGIJIFHHGIGIIIJJJJIJJGJJ?GIIIJF
@4151223/1
cttcatcttagcgttcacattgacaaacttaggtttgcttacagccattc
+4151223/1
CCCFFFFFHHHHHJJJJJJJJJJJJJJJJJJJIIJJJJJJJJJJJJJJJJ
@4692367/1
gttagaaatgttacaacctctatactttgcattaaaataatgcccatttt
+4692367/1
CCCFFFFFHHHHHJJJJJJJJJJJJJJJJJJJJJJJJJJJJJJJJJJJJJ
@7192054/1
attaatttacttatatgttgggcgaattttgcgatctgcgtggtagcgta
+7192054/1
CCCFFFFFHHHHHJJJJJJJJJJJJJJJJJJJJJJJJJJJHHJFHJJJHI
@3157947/1
cacggtagcactgagtgacggcacctccgacactgaggtcacggtactcg
+3157947/1
CCCFFDFFHHHHFIJGIJJJJJGHIJJIIGIJJJJGIIIJJJJIJIGIGH
@7192160/1
tcttcttgaacttcttcaattgacgcaagaagtaccagaaacgggactta
+7192160/1
CCCFFFFFHHHHHJJJJIJJJJJJJJJJJJJJHHIJJJJJJJJIJJJJJJ
@1639844/1
atcgttctcagcatggtaagaaggtggcggccagaatctagacatgcaca
+1639844/1
@BCFFFFFHHHHHJJJHIJJJJJJGIJJJJJHIJJJJJJJJJJJJJJJJJ
@5672285/1
cattagacttgacctcgtccaacaccttgaactctctcagcctctccagt
+5672285/1
@@@FFFFFGHHHHGHIIFHIJJJIIIIJJJIJJJJIJIEGIIIIIJIJJH
@7192503/1
caaggggatctgagaatggtttagattcacaattttgtccgctggacaat
+7192503/1
CCCFFFFFHHHHHJIJJJJHIJJJJJJJJJIJJJJJJJJJJJJJJJJIJJ
@2643744/1
ccacaatctggtctggagagaagatcctcatcttgtatagaggaggcttg
+2643744/1
CCCFFFFFHHHHHJJJIHFGGIJJJJJJJJJJJJJIJJJJIJIIJJJJJD
@7192555/1
cccgtttccaatctccaagacaggaggctccagtactttagctttgacag
+7192555/1
@CCFFFFFHHHHHJJJJJJJJJJJJJJJJJJJJIJJJJJJJJJJJJJJJJ
@7192653/1
ccacttcacgacgcttcagcagagtgcacacaatggtgaactggcgttca
+7192653/1
CCCFFFFFHHHHHJJJJJJJJJIJHHHIJJJJJJJJHIJJJJJJJJJJJJ
@6204942/1
acgggctctgtgcctggctcccatgtcacggtagcactgagtgacggcac
+6204942/1
@@CDDFFFBDDFHGIEGIGIIGIHGHHAGHE??FEHGEGCHBFFGIGEGH
@7192955/1
cttccctgcaaagttaaccatcttgtattcaaaagaaaacctagaatcac
+7192955/1
CCCFFFFFHHHHHHIJJJJJJJJJJIJJJJJJJJJJJJJJJJJJJJJJJJ
@6205123/1
ctgttgtggaactgcttcacctgtggccggcggcacgcagacgccttgat
+6205123/1
CCCFFFFFHHHHHJJJJJJJJJJJJJJJJJJJJJJHHFFFDEDDDDDDDD
@7193014/1
ggctcccatgtcacggtagcactgagtgacggcacctccgacactgaggt
+7193014/1
CCCFDDDDHHHFFIJJHIGGJJJIHGCEFHHJIFGHIIIGFHIJIJIIIH
@2138529/1
ggcttcttgttgtcgcccgccggcgggtgcgtcacgtccacgcccaggaa
+2138529/1
CCCFFFFFHHHHHJJJJJJJJJJJJJF=@BDBDDDDDDDDDDDDDDDDBD
@7712912/1
ctctgtgcctggctcccatgtcacggtagcactgagtgacggcacctccg
+7712912/1
:??DDDBBFDF;?FFG?ECAAC?DEF<8C@GHE@<@FD?9:6@DDCDFHG
@2644585/1
gtggtgcacgcgcttgggcagagggaatctgattgtgctgttgtggaact
+2644585/1
BCCFFFFFHHHHHJJJJJJJJJJJJJJJJJJJJJJIJJJJJJJIIJIJJJ
@3654384/1
attctatgcaaagtatagcttgtatttgttatgtaaccactccatacttt
+3654384/1
@CCFFFFFHHHHHGIJJJJJJJGIJJJJGJJJJIIIJJJJJJJJJJJJJJ
@2139068/1
caaaaagtcacgtttatacatttttttttaatttttgtgttacgattcga
+2139068/1
@<@DDFDDDFFDAEGHEGHHHHFGGDDGI;BFGGGIEBFFHHGIEEDEH?
@99327/1
agttgttatgtgtggacccctcgctctgtagtttcatgccgcgccgtctg
+99327/1
@B@FFFFFHHHHHJJJJJJJJJJJJJJJJJJIJJJJJJJJJJJJJJBHIH
@1116933/1
ggagagaagatcctcatcttgtatagaggaggcttgggctcgctctccga
+1116933/1
BCCFFFFFHHHHHJJJJJJJJIJJJJJJJJJJJJJIJJJJJJJJJJJJJ@
@3655053/1
ggtgggttgtcctgcagagcttgccacatcttgtaagcagcctgacgctt
+3655053/1
BB?DFFDFHHHHHJJJJJJJJJJJJJJJJJJJJJJJJJJJJJJJJJJJJJ
@5673867/1
gtgtgataatgtcataaagttgacaataatctataattaattactttaaa
+5673867/1
BBCFFFFFHHHHHJJJJJJIIJJJJJJJJJJJJJJJJJJFJJJJJJJJJJ
@5673875/1
gttcatacggcgcgcggtcgcctccttgatgcattgcgtcagaatgccca
+5673875/1
CCCFFFFFHHHHHJJJJJJJJJJJJJJJJJJJGGHHHHFFDDEEEEDDDD
@6206357/1
gatcagccggagcagctccggtaagtttgtcgagtagagccttagctgcg
+6206357/1
CCCFFFFFHHHHHJJJJJJJJIJJJIIJJIJJJJJJJJJJJJJJJJJJJJ
@6697081/1
ccgataccatacaccaaaatattttttacgatttttgtctgtctgtctgt
+6697081/1
CCCFFFFFHHHHHJJJJJJJIJJJJJJJJJJJJJJJJJJJJJJJJJJJJI
@3655291/1
cacgcgcttgggcagagggaatctgattgtgctgttgtggaactgcttca
+3655291/1
@@@FFFDDHF=HHIGBGGBHGFEGAFGGFHAEGGBGFFH<FHHGEAGI@C
@2139907/1
ctcataacgcagccagatgccaaagttcttgatcttcactgggctcttct
+2139907/1
CCCFFFFFHHHHHJJJJJJJJJJJJIJJJJJJJJJJJJJJJJJJJJJJJJ
@6697418/1
ctcctttcttttttggtggcttccccattttgacagcgtcttacttcacg
+6697418/1
CCCFFFFFHHHHHJJJGIIIJJJJJJGIJJJJJJJJJJIIJIJJIJJIJJ
@1117591/1
cgactccgccctcttcctcgggttggaatgattctggtgggttgtcctgc
+1117591/1
CCCFFFFFHHHHHJJJJJJJJJHIJJJJJJJJJJJJIHIJJGHIGIJJJJ
@7714210/1
ggcacgcttgcgcatgacatctatacatgccattggcgttcaaaaggtta
+7714210/1
CCCFFFFFHHHHGJJJIJJJIJIJJIGGIJJJJJJJJJHGIIIJIJJHHH
@5674464/1
cctggatggagtgagcacgggctctgtgcctggctcccatgtcacggtag
+5674464/1
CCCFFFFFHHHHHJJJJJJJJJJJJJJJJJJJJJJJJJJJJJJJJJJHIJ
@3656018/1
gccagatgccaaagttcttgatcttcactgggctcttctctgggatttcc
+3656018/1
CCCFFFFFHHHHHJHIJJJJJJJJJJJJJJJJJJJJJJJJJJJJJJJJJJ
@3159034/1
ctggatggagtgagcacgggctctgtgcctggctcccatgtcacggtagc
+3159034/1
@@@FFFFDAHFDBHIGEGG1@?EBHHGIIIIACAGEGGEHFHHIIIII8=
@4152237/1
cttgtattcaaaagaaaacctagaatcactggttcaaattcaaataaaat
+4152237/1
CCCFFFFFHHHHHJJJJJJJJJJJJJJJJJJJIJJJJIJJJJJJJJJJJJ
@5674808/1
actagcttccgcctgcgactccgtccgcgcggatgtcggtcttcgcgtgg
+5674808/1
CCCFFFFFHHHHHJJJJJJJJJJJJJJJJIIJHJHHHHFFDDEEDDDBDD
@5675143/1
aagaaggtggcggccagaatctagacatgcacagctcttgcagccatcca
+5675143/1
CCCFFFFDHHHHHJJJJJJJJJJJJJJJJJJJJJJJJJJJJJJJJJJJJJ
@3159860/1
gttctcagcatggtaagaaggtggcggccagaatctagacatgcacagct
+3159860/1
@@@FDFFD?FH8?ACHHHGHGEGEC@FBGHIBFHG?BFGIGG@8@FEAHG
@1641344/1
ctcagatgcaatttcttgcaagaattgcacaaagttgaagtccttgttgt
+1641344/1
CCCFFFFFHHHHHJJJJJJJJJJJJJJJJJJJJJJJJJJJIJJJJJJJJJ
@1641400/1
gagactcataacgcagccagatgccaaagttcttgatcttcactgggctc
+1641400/1
CCCFFFFFHHHHHJJJIJJJJJJJJJIJJJJJJJJJJJJJJJJJEFIJJJ
@2645846/1
tcttggttgaacggaactccaatcctttactcgaatagtcttttctaact
+2645846/1
CCCFFFFFHHGHHJHIJJJJIIFHIJFIJBHGHEHHJJJJJJJJJJGHIG
@2645847/1
ccgacaaattttcaaattaaagacgtgtagacaggacaacgtctgtcggg
+2645847/1
CCCFFFFFHHHHHJJJJJJJJJJJJJJJJJJJJJJJJJJJJJJJJJJJJJ
@4153116/1
tcctgcctcacatgattcatccacaaattccaacccttgcgtttcaaaac
+4153116/1
CCCFFFFFHHHHHJJJJJJJJJJJJJJJJJJJJJJJJJJJJIJJJJJJJJ
@5675676/1
gctgggcctcttgtatgcgaaggtgttgaggcgcttgtggtggtgcacgc
+5675676/1
CCCFFFFFHHHHHIJJJHIIIHJCHHIJIJJIJJJJJFHJIJJIIJGJJG
@7194637/1
gatagctggacaaggcactggcaacgaccaatcatggacttttcttcaat
+7194637/1
CCCFFFFFGHHHHJJJJJJJJJJJJJJJJJJJJJJJJIJJJJJJJJJJJJ
@1642113/1
ctcggacatttcaattttatttagttggtcttggttgaacggaactccaa
+1642113/1
CCCFFFFFHHHHHIJJJJJJJJJJHGJJGHIJJJJJJJJJJJJJJJJJJJ
@5180291/1
cgggctctgtgcctggctcccatgtcacggtagcactgagtgacggcacc
+5180291/1
BCCFFFFFHHHHHJIJIJJJJIJJIJJJJJIJJJJJJJJJJJJJIGGIJJ
@1642334/1
caattcactgttcattacctgtgaaaactgcccctcagatacaccgtcac
+1642334/1
CCCFFFFFHHHHHJIIJIHIGHIIIJIJJHJHICHIIIIJIIIIIJJJJJ
@7194909/1
gctgggcctcttgtatgcgaaggtgttgaggcgcttgtggtggtgcacgc
+7194909/1
CCCFFFFFHHHHHJJJJJJIHHIEGGHJJJJJJJJJJIJJHHHGHJJJJH
@5676211/1
attacgttaaacgccacgacgctcggacatttcaattttatttagttggt
+5676211/1
@@CFFFFFHHHBHIJJJJJJJJJJJJIJJJJJJJJJJJJJJJJIJIJJHH
@3161163/1
gggaactatgttgttaaaaccaaaaatttgccggaagtcactattccacg
+3161163/1
CCCFFFFFHHHHHJJJJJJJJJJJJJJJJJJJJJJJJHIJJJJJJJJJJJ
@5180822/1
gggtaatctagctacccacgtaaatgtaaacctggcaagcatccaagata
+5180822/1
BCCDDFFFHHHHHJJIJJJJIJJJJJJJJJJJJJJJJJJJJJJJJJJJJJ
@7714595/1
agcatacataataaaattagaggaagtaggtgctgggcctcttgtatgcg
+7714595/1
@@CFFFDDHDHF<??EGGGGGDHGDHFHBE<AEGF>FHIHGIIGGGIHDI
@7714801/1
ctattttttttatttttattttcaatgtacagacagcacttttctacgat
+7714801/1
CCCFFFFFHHHHHJJJJJJJJJJIJJJIIJIIIJJJJJJJJJJJJJJJGJ
@6697771/1
acgtagttctcagcttccctgcaaagttaaccatcttgtattcaaaagaa
+6697771/1
==BBDFDFHHHHHJJJJJJJJJJJJJJJJJJJJJJJJJJJJJJIJJJJJJ
@5181210/1
gacatgcacagctcttgcagccatccaacgggattgcccatcaatttatc
+5181210/1
CCCFFFFFHHHGHJJJJJJIJJJJJJJJJJIIHIJJJIIJJJJJJJJIJH
@5181248/1
cactgaacttctcttaaacgactggaccgattttgatgaatttttttgtg
+5181248/1
CCCFFFFFHHHHHJJJJJJJJJJJJJJJJIJJJJJJJJJJJJJJJJJJHH
@7195526/1
ggacatttcaattttatttagttggtcttggttgaacggaactccaatcc
+7195526/1
CCCFFFFFHHHHHJJJIJJJJJJJJHIJJJJJJJJJJJJJJJJJJJJJJJ
@4154408/1
aggtgctgggcctcttgtatgcgaaggtgttgaggcgcttgtggtggtgc
+4154408/1
@BCDFFFFHHHHHJJJJIJJJJJIIIJCHHIIIJJIJJJJJJJJHIIEHI
@5181528/1
gccatcaggacctgcaccatgcaccgccatgccatgtaccacgcctggga
+5181528/1
CCCFFFFFHHHHHJJJJJJJJJJJJIJJJJJJJJJJJJJJJJJJJJJJJJ
@7715328/1
ctcgacgagcaagtagttcttgaagcacagacacaggtgtcttcaacgga
+7715328/1
CCCFFFFFHHHHHHIJJJJJJJJJJJJJJJJJJJJJJBGHIJJIJJJJJJ
@6698553/1
cgacgacactgtacagttagaaatgttacaacctctatactttgcattaa
+6698553/1
CCCFFFFFHHHHHIIJJJJJJJJJJJJJJJJJJJJJJJJJJJJJJJJJJJ
@6698804/1
atcaatttatcttcaaatgacgacaccacagttccagtctcaggcacatt
+6698804/1
CCCFFFFFHHHHHJJJJJJJJJJJJJJJJJJIJJJJJIJJJJJJJJJJJJ
@3656383/1
ctttcacacgttcaaaaaccctatgctccgtctcactcactccttccgaa
+3656383/1
@@@DBDBDCFDFFHIBGDGHEGEHHIIIGIGHIGGIIIIGIGIIGEGIIB
@3656390/1
gtgttgaggcgcttgtggtggtgcacgcgcttgggcagagggaatctgat
+3656390/1
BBCFFFFFHHHHHJJIIJIJIHIJJJJJJJJJJJJJJJIJHHHHFFFFFF
@102040/1
gtcccatttggctttgtcccagtaatctaccccgtcttcaccgctgtaac
+102040/1
CC@FFFFFHHGHHJJJJJIGIJHIJGJJJJJJJJIJIJJJJJJIJJHFIJ
@4695534/1
gatttgaaaaattcataacttggtaccatgaaaacatgagtttaaaaaac
+4695534/1
BBCFFFFFHHHHHIIHIJJHIIJFFHJJIJJJJJJJHIIJGIJIIJJJII
@6699093/1
gtggtgataaagataagtataggctcaaaacctaacgacatcaatcacca
+6699093/1
BBCFDFFFHHHHHJJJJHJJJJJJJJJJJJJJJJJJJJJJJJJJJJJJJJ
@3656728/1
gcgtcattcgatatcttctgtagctgctgtgtgaagttcttcaaagcgtc
+3656728/1
@@@DFFFFDDHFHIIIIJJGCHEFHDGIGHIGGGIGFGIIJJIGJGIJJI
@4695652/1
caaagataagatgaagaagaggagcaaatggaaaaaaaaattggtgaaaa
+4695652/1
CCCFFFFFHHHHHJJJIJJJJJIJJJJJJJJJJJJJJJJGFHIJ@EHIJJ
@3656782/1
ggtaagaaggtggcggccagaatctagacatgcacagctcttgcagccat
+3656782/1
BC@FFFFFHHFHFIJJJJJJJJJJJJJJJJJIIJJJJJIJJJJIJJJJJJ
@4695723/1
gtagcggaaggtgggttcgtgaatcatgccctcaatctgcaccagttcat
+4695723/1
CCCFFFFFHHHDHGIGHIJJJJJJJJJJJJJJJJJJJJJJIJJGJIJJJJ
@4695738/1
ggtcttcttgaacttcttcaattgacgcaagaagtaccagaaacgggact
+4695738/1
@@@DFFFFHDDDHEGHHIIGHIIIIGIIIHIJIJDFGDFGIJJJIGIHGH
@102396/1
gctggttcagcctttttctttttaggcttcttctttctagtgcctgataa
+102396/1
CCCFFDFFHHHHHJJJJJJJJJJJJJJJJJJJJJJJJJJJJJJJJJJJJJ
@630489/1
gtccgtctgattctgtgatagtgaatacaagatcgtggggtgggcccacc
+630489/1
@CCFFDFFHHHHHJJGHHJJJFHIIJJJIGHIJJIIIEHGGFGGGJJIGI
@102459/1
ctaacttcgcaaccactaattccagtgataaattcactctagcacgtagt
+102459/1
CCCFFFFFHHHHHJJJJJJJJJJJJHIIJJJJJJJJJJJJJJJJJJHJJI
@102483/1
cgacgtgattctttaatttgacataacttttttatttatgaaccgattga
+102483/1
CCCFFFFFHHHHHJJJJJJJJJJJJJJIJJJJJJJJJJJJJJJGJJJJJJ
@102814/1
gggctctcaggcaggcaagatgggcatagtaggtaggcgtagggtaagac
+102814/1
CCCFFFFFHHHHHJJJJJJJJJJJJJJJJIJJJHIJJJJHIJJJGIIJJJ
@2141652/1
cgcacagacgaacagacaaacagacaaacagacaaacagacaaacagaca
+2141652/1
CCCFFFFFHHHHHJJIIJJJJJJJJJJJJJJJJJJJJJJJJJJJJJJJJJ
@102944/1
gcatagtagtcggcaaacgttaagtaagagtccgagtcgaattgagattg
+102944/1
CCCFFFFFHHHHHJJJJJJJIJJJJJJJJJHIJJIJIJJIJJJJJJJJJJ
@3657430/1
aatttctgtagatagctgattatactataatcccagaaaacatacaaaat
+3657430/1
C@CFFFFFHHHGHJIJIJJJJIJJJJJJJJJJGIJJJJJJJJJJJIJJJJ
@1643140/1
gcaagggatcctaacttcgcaaccactaattccagtgataaattcactct
+1643140/1
CCCFFFFFHHHHHJJJJJJJJIIJJJJJJJJIJJJHJJJJJJJJJJJJJJ
@6207475/1
atctcaacacccataaagaactgtttgcctctcatgtcccatactccttg
+6207475/1
CCCFFFFFHHHHHJJJJJJJJJJIJJJJJJJJJJJJJJJJJJIJJJJJJI
@6207655/1
gcacgcgcttgggcagagggaatctgattgtgctgttgtggaactgcttc
+6207655/1
CCCFFFFFHHHGHJJIJJJGJJIJJJJJJJHIJJJHIJIJJJJJJJJJIG
@4697139/1
attttcacaggcaagggatcctaacttcgcaaccactaattccagtgata
+4697139/1
@CCFFFFFHHHHHJJJJJJJJJJJJJJJJJJJJJJJJJJJJJJJJHJJJJ
@1643721/1
gttaaatagtttatttcgtgtttttgtcacatatttgtgtcgttggcgct
+1643721/1
CCCFFFFFHHHHHJJJJJIIHIJJJJJJJJJJJJJJJJIIJJIJJJJJJI
@2142344/1
ccacaatatattcgtgaaaaccgcatccaactcggatcagccgtttctga
+2142344/1
CCCFFFFFHHHHHJJJJJJJJJJJJJJJJJJJJJJJJJJJJJJJJJJJJI
@631603/1
gtgggatactggagcgtcttccgagccttcgtgtacttacggcgatcagc
+631603/1
C@@FFDDFAAB<AHG>FG@EHFIIBDBGFDCBCFGGHGGHB?FHGHEEBE
@2142588/1
gcgatgttttacaagggcaggttgaactcacaccattcaatttaaaagaa
+2142588/1
CCCFFFFFHHHHHJJJJJJJJJIJJHIJJJJJJJJJJJJJJJJJJJJJJJ
@6208292/1
ggtgcacgcgcttgggcagagggaatctgattgtgctgttgtggaactgc
+6208292/1
@BBDFFFFHHHHHJJJJJJIJJJJJJJJJJJJJJJJJJGIJIJIJJJJJJ
@1644207/1
ccagaatctagacatgcacagctcttgcagccatccaacgggattgccca
+1644207/1
CCCFFFFFHHHHHJJJJJJJJJJJJJJJJJJJJJJJJJJJJJJJJJJJJJ
@1644225/1
cttcaagagctcggcggtaagcgaagcatggtatggcgctaatcggtata
+1644225/1
CCCFFFFDHHHHHJJJIFGIJJIIJJJIIJJFAHGIIJHHFFFFDDABDE
@5677436/1
gtcgagtagagccttagctgcggaatgcttagcttccttcttagagcgtc
+5677436/1
BBCFFFDFHHHHHJJJJJJJJJJJJJJJJJJJJJJJJJJJJJJJJJGJGI
@104093/1
cccttgtttataagtttagtatagcttattacaaaataaatcttatattt
+104093/1
CCCFFFFFHHHHHJHIJJJIIJJJJJJJJJJJJJJJJJJJJJJJJJJJJJ
@104137/1
cttggttgaacggaactccaatcctttactcgaatagtcttttctaactt
+104137/1
CCCFFFFFHHHHHJJJJJJJJJJJJJJJJJJJJJJJJJJJJJJJJJJJJJ
@5677780/1
gcgcttgtggtggtgcacgcgcttgggcagagggaatctgattgtgctgt
+5677780/1
@@@DDFD?DCFBFH?BFFGGEIJJIEGEGH=GGEHEFFHFCHIICEEGEH
@104795/1
tcgatcttttggtactccagtttcttcatctcagtatgtatgtgtcggtc
+104795/1
CCCFFFFFHHHHHIJJJJJJHJJJJJJJJJJJJJIJJJIJJJJJJJJJJJ
@5183073/1
gtttattttgtttttctctgtgatctgtttcttggcatctatagatgtcg
+5183073/1
CCCFFFFFHHHHHJJJJJJJJJJJJJJJJJJJJJJJJJJJJJJJJJJIJJ
@4155862/1
cccacttcacgacgcttcagcagagtgcacacaatggtgaactggcgttc
+4155862/1
CCCFFFFFHHHHHJJJJJJJJJJIJGHJJJIJJIJJJHIJJJJJJJIIJD
@6209480/1
agcatacataataaaattagaggaagtaggtgctgggcctcttgtatgcg
+6209480/1
CCCFFFFFHHHHHJJJJJJJJIJJJJGHGJHHIJJJJJIJJJJJGIJJJJ
@1119207/1
gtttcttggcatctatagatgtcggtggcgcacagggcacgcttgcgcat
+1119207/1
CBCFFFFFHHHGHJJJJJJJIIIJJGIJJJJJJJIJJJJJJJJJJJJJJH
@6209712/1
gttgggcagtagtgtgagtgcatcaagttctcctgcttcatacaacaact
+6209712/1
CCCFFFFFHHHHHJJJJJHIJJJJJJJIJJJJJJJJJJJJJJJJJJJJJJ
@2143659/1
ggcaacatcttctttggtttgtcaggcgtaatgctaacgtcatagcgata
+2143659/1
CCCFFFFFHHHHHJJJJHIJJIJJJJJJJJJJJJJJJJJJJJJJJJJJJJ
@2143783/1
ggctcatggcgccagcacccccagcagcaccaggagcggttgctccgg
+2143783/1
=?@BDDDDAAF@8EFFHGHGGG?;DG?GBBFDH=GGIIE5;@D==CHB
@2143810/1
atttttttatatatttttttaagtaatttccacgctgggaaaattacact
+2143810/1
CCCFFFFFHHHHHJJJJJJJJJJIJIJJJJJJJJJJJJJJJJJJJJJJJJ
@5184300/1
acgacgcttcagcagagtgcacacaatggtgaactggcgttcatgcggca
+5184300/1
CCCFFFFFHHHHHJJEHFHIJJJJJJJJJGIJJJJJJIIIIJJJJJJJJH
@6699912/1
ggtgcgtgcaggatcctcgtcattgcctggcatacaaggcaaagcaccga
+6699912/1
BC@DFFFFHHHHHJJJJJJJJJJJJJJJJJJIJJJJJJJJJJJJJJJJJJ
@6700039/1
gtttattttgtttttctctgtgatctgtttcttggcatctatagatgtcg
+6700039/1
CCCFFFFFHHHHHJJJJJJJJJJJJJJJJJJJJIJJJJJJJJJJIJJJJJ
@5184697/1
atcaatttatcttcaaatgacgacaccacagttccagtctcaggcacatt
+5184697/1
CCCFFFFFHHHHHJJJJJJJJJJJJJJJJJJHIJJJJHJJJJJJJJJJJJ
@6700099/1
ccgcaatgttggagcttggtacaaagcaaaggtcgggcagttcgtcaaca
+6700099/1
C@CFFDDFHHHHFHEHIJJEHHIGGHIHIIIGCGFHJJJJBGIJFHIGII
@7717691/1
cactaattccagtgataaattcactctagcacgtagttctcagcttccct
+7717691/1
CCCFFFFFHHHHHJJJJJJJJJJJJJJJJJJJJJJJJJJJJJJJJJJJJJ
@7717718/1
gcctcttgtatgcgaaggtgttgaggcgcttgtggtggtgcacgcgcttg
+7717718/1
CCCFFFFFHHHHHJJJJJHHIIJIJJJJJJJJJJJIJJHIJJJJJJHFFD
@6700532/1
gtgctgggcctcttgtatgcgaaggtgttgaggcgcttgtggtggtgcac
+6700532/1
CCCFFFFFHHHHHJJJJJJJJIJJJEGHHIHJJJJJJJJIJJIJJHHJJI
@2144837/1
ctcggatcagccgtttctgagattagcgcgcacagacgaacagacaaaca
+2144837/1
CCCFFFFFHGHHHIJJJJJJJJJJJIIIJJJJJJJJJJJJJHHHHFFFFF
@2144853/1
ggcggttatatgtgtcacagtgcacaattacattactgcatctactcttt
+2144853/1
C@@FFFFFHGHHHIJJJJIJJGIIJJJJJJJJJIJJJJIJJIJIIJJJJJ
@4697663/1
gcgtcacgtccacgcccaggaatatcaccggctcgttgaacaccttagga
+4697663/1
CCCFFFFFHHHHHJJJJJJJJJJJJJJJJJJJJJGFHGAHGHGIEIGGHA
@3163905/1
gccagaatctagacatgcacagctcttgcagccatccaacgggattgccc
+3163905/1
CCCFFFFFHHHHHJJJJJJJJJJJJJJJJJJJJJJJJJJJJJJJJJJJJJ
@7718272/1
ggagcaaatggaaaaaaaaattggtgaaaagaatcacaagtaagatactg
+7718272/1
CCCFFFFFHHHHHJJJJJJJJJJJGHIJJJJJJJJJJJJJGHJJJJJJJJ
@5680560/1
gcaagtttcttagacttgccagttcccacttcacgacgcttcagcagagt
+5680560/1
CCCFFFFFHHHHHJJJJJJJJJIJJJJJJJJJJJJJJJJJJJJJJJJJJF
@4698156/1
tctaacttgaacagtgcgatgttttacaagggcaggttgaactcacacca
+4698156/1
BBBFFFFFHHHHHJHIJJJJJHIJJJJJJJJJJJJJJIJJIJJJJJJJJI
@632054/1
ctcagcatggtaagaaggtggcggccagaatctagacatgcacagctctt
+632054/1
@C@DFFDAHDHFFIIEBFFHGIGGEFHGJGIJJIGJIJJGIIIJIJGIII
@2145425/1
ggccagaatctagacatgcacagctcttgcagccatccaacgggattgcc
+2145425/1
CCCFFFFFHHHHHIJJIJJJJJJJJJJJJIJJJJJJJJJJIJJJIJJJJJ
@7718825/1
ggcataacgggccgcgactccgccctcttcctcgggttggaatgattctg
+7718825/1
CCCFFFFF1DHHHJJJJJJJIJJJJJJJJJJJJHHHDFFDCEEDDDFFDE
@632456/1
gtccataatcattcctggaatccgtgtcgacggcgatgagagcccacgat
+632456/1
CBCFFFFFHHHHHJJJJJJJJJJJIJIJJJJJJJJJJJJJJIJJJHHHFF
@632695/1
ctcatcttgtatagaggaggcttgggctcgctctccgaagggagcttgcg
+632695/1
CCCFFFFFHHHHHJJJJJJJJJJJIJJIJJJJJJJJJJJJJJIJIIIIII
@7197232/1
ctgcagatgactgtgcatccttgctagtaagtcctgagccatagcaaaca
+7197232/1
CCCFFFFFHGHHHIJJJJJJJIJJIJJFHIIAFHHIJJJJJGIJJJJJJJ
@632880/1
gtggattttaatgttattattacagcatacataataaaattagaggaagt
+632880/1
??@DBDDEFHBHFCFFGGHIHEFCHHIGGIAHEHGHIIIIGGGDGIFHGD
@1644366/1
gccagatgccaaagttcttgatcttcactgggctcttctctgggatttcc
+1644366/1
CCCFFFFFHHHHHJIJJJJJJJJJJJJJJJIJJJJJJJJJJJJJJJJJJJ
@7197410/1
gttcgtcttttgaagattctgatattgatagttttttcattccctgc
+7197410/1
CBCFFFFFHHHHHJJHIJJJJHJJJJJJJJJIJJJJJJJJJJJJJJJ
@1644699/1
gacgacttggactgcggctgtatcttcgttcactacggtgtctcatttct
+1644699/1
CBCFFFFFHHHHHJJJJJJJJJJJJJJJJJJJJJJJJJHIJJJJJJJJJJ
@1644766/1
ggtgggttgtcctgcagagcttgccacatcttgtaagcagcctgacgctt
+1644766/1
BCBFFFDFHHHHHJJJJJJJJJJJJJJJJJJJJJJJJJJJJJJJJJJJJJ
@7197902/1
gcacagggcacgcttgcgcatgacatctattcatgccattggcgttcaaa
+7197902/1
CCCFFFFFHHHHHJJJJJJJJJJJJJJJJJJIIJJJJJJJJJJJJJJJJJ
@6701943/1
gtcgagaacatgaagccgctttggtttacgttccagttctcgattatcga
+6701943/1
CCCFFFFFHHHHHJJJJJJJJJJGGHJJJJJJJJJIIJJJJJIIJJJJJH
@4700174/1
ggacttagccacaatctggtctggagagaagatcctcatcttgtatagag
+4700174/1
CCCFFFFFHHHGHJJJJJJJHIIJHIJJDHHIJIJJJJIJJJJHHIJJJI
@633643/1
gtggtggcaatactcggccgcgaacctccatcatattgtttgagatcgtc
+633643/1
BBCFFFFFHHHHHJJJJJJJJJJJJJJJJJJJJJJJJJJJJJHHHHHFFF
@1645347/1
aaccgattgacatgaaacaaacactaaatgtaaatttaagcatcccacaa
+1645347/1
CCCFFFFFHHHHHJJJJJJJJJJJIJJJJJHIJJJJJJJJIJJJJJJJJJ
@106508/1
gtagcactgagtgacggcacctccgacactgaggtcacggtactcgcggt
+106508/1
CCCFFFFFHHHHHJJJJJJJJJJJJJJJJJJJJJIIJJJJIGIJJJJHFB
@633861/1
tcatcttgtatagaggaggcttgggctcgctctccgaagggagcttgcgg
+633861/1
CCCFFFFFHHHHHJJJJJJJJJIJJJJJJJJJJJJJJJJJJIJIJJJJJH
@1645657/1
attggagtcatattatgtgagtacgaagcattgtctgtttataaaataat
+1645657/1
@@CFFFFDHHHHHJIJJIIIIIGJGJJIIJJJJJIJJJIJIJIJIIJJJJ
@3659130/1
gctgtggaatgcttagcttccttcttagagcgtcccgtacccatagcaac
+3659130/1
CCCFFFFFHHHHHJJJJJJJJJJJJJJJJJJJIJJJJJJJJJJJJJJJJJ
@4700816/1
cttgttgttaagaggtgttacctgcaacttggccaggttagggccaacag
+4700816/1
CCCFFFFFHHHHHJJCFFHIJIJJJIIJJJJIIIJJJHHJHJJIHIIJJJ
@3165063/1
gggctctgtgcctggctcccatgtcacggtagcactgagtgacggcacct
+3165063/1
CCCFFFFFHHHHHJJJIJJJJJJJJJJJJHIJJJJJJJJHIJIHJJIIJI
@5185759/1
ccatcttgtattcaaaagaaaacctagaatcactggttcaaattcaaata
+5185759/1
CCCFFFFFHHHHHJJJJJJJJJJJJJJJJJJJJJJJGIJJJIJJJJJIJJ
@3659977/1
cgacaccacagttccagtctcaggcacattgccattagtagactgatcag
+3659977/1
CCCFFFFFHHHHHJJJJIJJJJJJJJJJJJJJJJJJIJHIJIHJJJIJJJ
@3660440/1
caccacagttccagtctcaggcacattgccattagta
+3660440/1
?<??DA3==C:<C@<A<A?<F?:3:AF9<F4FB9?1:
@4158710/1
gttcaagttaaccgcaatgttggagcttggtacaaagcaaaggtcgggca
+4158710/1
CB@FFFFDFFHGHJHFEHIHHJIBGIGIIGCGGIJJJIIEHIJGHJJJJJ
@1121456/1
gcttggtacaaagcaaaggtcgggcagttcgtcaacaagacattactagc
+1121456/1
CCCFFFDFHHHHHJJJJJJIIJJJJJJJJJJJJJJJJJJJJJJJJJJJJJ
@6211260/1
gtcttctacttctgcttctggcacatcaggagaagttggctcctcaacag
+6211260/1
??@FFFFFBFBHDEHHIIGHCGGGHIGIIGEHBGB?GFBDDFGDH?DB>H
@6211661/1
tatcaagtgctcgttttgttagacttcagtgtagctttgtattatgttca
+6211661/1
CCCFFFFDHHHHHIJJJJJJJJJJJJJJJIIJJJJJJJJIJJJJJJJJJJ
@5187230/1
gatctgctgtctgtggagctgatgcttgctgggcctcagctgttggagct
+5187230/1
CCCFFFFFHHHHHIJJHIJJJIJJJJJJJJIIIJJJJIJJJJJJJIJJJJ
@2147251/1
gttgaaatttggtacagatatagtttagaaccttagaaaggacataggat
+2147251/1
CCCFFFFFHHHHFHIJJECFJJJIJJJJJJJJJJJJJJJJJJJJJJJJJJ
@3167091/1
gtgctgggcctcttgtatgcgaaggtgttgaggcgcttgtggtggtgcac
+3167091/1
CCCFFFFFHHHHHJJJJJJJJIIIJHGHIJJJJJJJJJJIJJJJJJIJJI
@3661116/1
ccgtattgcatgccgccgataaatactgtcgcttggtatggtgttgacgc
+3661116/1
CCCFFFFFHHHHHJJJJJJJIJIIJJJJJJJJJJJJFIIIIHHFHHIJJJ
@2147339/1
cacgtagttctcagcttccctgcaaagttaaccatcttgtattcaaa
+2147339/1
CCCFFFFFHHHHHJJJJJJJJJJJJJJJJIJJJJJJJJJJJJJJJII
@3661213/1
gagcacgtgcagtaggaaccacagccgttggcgtcgattgcggtatcggc
+3661213/1
CCCFFFFFHHHHHJJJIJJJJJJJJJJIJJJJJJJJJJIJJJJEHIHHHF
@5187727/1
gtggtcttcttgaacttcttcaattgacgcaagaagtaccagaaacggga
+5187727/1
BBCFFFFFHHHHHJJJJJJJJJJJJJJJJJJJJJJJHJJJJJJJJJJJJJ
@1122676/1
ctctttacaagtagactcatctttagcacttggttcatcttttgaagatt
+1122676/1
CCCFFFFFHHHHHJJJJJIJJJJJJJJJJJJJJHJJJJJJJJJJGHIGIJ
@3167606/1
ggcacagttcctcgacgagcaagtagttcttgaagcacagacacaggtgt
+3167606/1
CCCFFFFFHHGHHJJJJJJJIGIIIIJGIJIJJJJJIJJJJIJJJJIBGF
@5681781/1
ggtgttacctgcaacttggccaggttagggccaacagattgtttgagatg
+5681781/1
BCBFFFFFHHHHHJJJJJJJJJJJHHIJJJJJJJJJJJJJJIIJJJJJJJ
@5681828/1
gtcagcccctacgatcatcactgccgtgtcctttatacatttcggcatgg
+5681828/1
?@@DDDDDFFFAADHHGICDEDECGGG@HIFIIEGGIGBDFGF@0?FIGI
@5187969/1
gtagactgttgtgttgaccaataatgggttaatcagactatagttagtat
+5187969/1
@@@DDDDD?FFCBB:CGF9ADGEHFEIBAFGIIII><DGEEIF?D<B:9?
@3168043/1
gccagttataaagcatagcccgaagtgctattggcacacaggcataatgc
+3168043/1
CCCFFDFFHHHHHJJJJJJJJJJIJGHJIJJJJJJJJJJJIIJJJJIJJJ
@3168153/1
caatgtggatagctggacaaggcactggcaacgaccaatcatggactttt
+3168153/1
@C@FFFFFFFGHHJJJGIIIIJIIIIGJJJJJIIIIEHIJJJIJIJJJIJ
@3168241/1
gcaagaagtaccagaaacgggacttagccacaatctggtctggagagaag
+3168241/1
CCCFFFDFFHHHHJJJJJIIGHGHJJJGIJJJJJJJJJHIIJJGHFGCGI
@3168356/1
cctgtttgttttatcgtcgccttgagaagcagacacaagcttcttctgtt
+3168356/1
?@@FDEFFHHHHDIJJGGHJJJJJIJJIIIJGIJJJJGIIJIJIIIIGHJ
@107208/1
gcacttcacacattgataaaacctcacatccaccctctggtaaatatcgt
+107208/1
CCCFFFFFHFHFHJIFIJJJJJGHIJJJJIIJJIIIIJJIHEGIIJJJJB
@4701004/1
gtcctgagccatagcaaacagccactggcaatgtggatagctggacaagg
+4701004/1
CCCFFFFFHHHHHJJJGIJJJJJJJJJJJJJJJGIIIJJJJIJJGIJIJJ
@1123928/1
gtcacggtagcactgagtgacggcacctccgacactgaggtcacggtact
+1123928/1
@??DDDDDFHHHHIIIG<CACFH@:CGD?FF@FDGGE@CC8@FFHG;@=A
@1123968/1
gtcacggtagcactgagtgacggcacctccgacactgaggtcacggtact
+1123968/1
CB@FFFFDHHHHHJJJJDHHJJJGIIJJJJJJJJJJJIIJFFGIIJHIHF
@1124017/1
ccgcaatgttggagcttggtacaaagcaaaggtcgggcagttcgtcaaca
+1124017/1
CCCFFFFFHHHHHJJJJJJGIJIJJJJJJJJJIJJJJJJJJJJJJJJJJJ
@107720/1
cgacagtagtgcctgcggggatatttccagactttcccgactgctccttt
+107720/1
CCCFFFFFHHHHHIJJJJJJJJJJJJJJJJJJJJJJJJJHIJHHHHFFFF
@1124438/1
ggctatgccatttatcctcgcacgttggcagtaatagtacaagtgaaaag
+1124438/1
CCCFFFFFHHHHHJJJJJJJJJJJJJJIJJJIIJJJJIJJJJJHIIJJJJ
@4701785/1
gcactacatttccgtccatcattttgtcaacgaactcttctgaagtattt
+4701785/1
@@?DDDDDHHHFDHHBGBIICHICEH?FCDCFEC@DFGGIII@FF0009B
@3662169/1
ctccgtttcgctgtgtttgccgaaccgagacataatgtttattagggtca
+3662169/1
CCCFFFFFHHHHHIIJJJJJJJJJJJJJJJJJJJJJJIJJIJJJJJJIJJ
@7199834/1
gggacttagccacaatctggtctggagagaagatcctcatcttgtat
+7199834/1
CCCFFFFFHHHHHJJJJJJJIJJJJIJJJJJJJJJJJJJJJJJJJJJ
@7199877/1
cgtcattatccctattgaaaacaactctacacatacatacatatttactt
+7199877/1
CCBFFFFFHHHHHJJJJJJJJJJIJJJJJJJJJJJJJJJJJJJJJJJJJJ
@2648830/1
gtcacggtagcactgagtgacggcacctccgacactgaggtcacggtact
+2648830/1
CCCFFFFDHHHHHJJJJHHJJJJJJJJJJJJJJJJJJJJJIJIJJJGIHH
@7199915/1
gacgatttcaccagtggtcttcttgaacttcttcaattgacgcaagaagt
+7199915/1
CCCFFFFFHHHHHJHJJHJJJJJJJJJJJJJJJJJJJJJJJJJJJJJJJB
@108841/1
gtcttggttgaacggaactccaatcctttactcgaatagtcttttctaac
+108841/1
C@CFFFFFHHHHHJJJJJJJJJJJJJJJJJJJJJJJJJIIJJJJJJJJJG
@4702858/1
gcctcacatgattcatccacaaattccaacccttgcgtttcaaaacaatt
+4702858/1
CCCFFFFFHHHHHJJJJJJJJJJJJJJJJJJJJJJJJIJJJJJJJJJJJJ
@109439/1
ccgccctcttcctcgggttggaatgattctggtgggttgtcctgcagagc
+109439/1
CCCFFFFFHHHHHJJJJGHIJHIJIIJJJJJJIJJJHHJJJJJJJJJIJI
@4160965/1
ggtgcacgcgcttgggcagagggaatctgattgtgctgttgtggaactgc
+4160965/1
BCBFFFFFHHHHHJJJJJJJJJJJJJJJJJJJJJJJJJJJJIJJJJJJJJ
@4161006/1
acgaaaccaatttagaatatacgaaacagcaggaccactacagacaaata
+4161006/1
CCCFFFFFHHHHHJJJJJJJJJJJJJJJJJJJJJJJJJJJJJJJJJJJJJ
@109633/1
gcaattttgttcactgtgtacaattatgtaataactgggtattcagttct
+109633/1
CCCFFFFFHHHHHJJJIJJJJJJJJJJJJJJJJIJJJJIEGHJJJJJJJJ
@636606/1
ctgcagatgactgtgcatccttgctagtaagtcctgagccatagcaaaca
+636606/1
CCCFFFFFHHHHHJJJJJJJJJJJJJJJJJJIJJJJJJJJJJJJJJJJJJ
@7720993/1
gtgtgttcaaggggatctgagaatggtttagattcacaattttgtccgct
+7720993/1
BB@BDDDDHHHHHJJJJJJJJJJJJJCHHIJIHIIJJJJHHIIIIIJJI@
@7721085/1
ctgtacattgaaaataaaaataaaaaaaaatagcaggggttattgttatg
+7721085/1
CCCFFFFFHHHHHJJJJJJJJJJJJJJJJJJJJJJJJJIHIJIJJJJIJI
@2649646/1
aataaatcgttttaacaactgggctctatgggacaaagtagctgtatttc
+2649646/1
?BBFFFFFHHHHHJJJJJJJIJJJJJJJJJJJJJJJJJHJJJJJIJJJJJ
@4161355/1
aatcagactatagttagtatagttataagactcagattaccatctcagaa
+4161355/1
@@@FFFEFHHHHHJJGIGJHFGHIGIJJIGIIJJGIJJ<FFHIIHIHGFI
@7721229/1
gtgatctgtttcttggcatctatagatgtcggtggcgcacagggcacgct
+7721229/1
CCCFFFFFHHHHHJJJJJJJJJJJJJJJJJJJHIJJJJJJJJJJJJJJJJ
@4703726/1
cgcttcagcagagtgcacacaatggtgaactggcgttcatgcggcaaacg
+4703726/1
CCCFFFFFHHHHHGIJJJJJJJJJJHHIIJJJJJJHIJJJJJJJJJJJIJ
@4161537/1
tgtgccctgtgcgccaccgacatctatagatgccaagaaacagatcacag
+4161537/1
@@?DADADHHHFF>EHIBG:FEHIIGGIGIIIIIGECGEIIEHGIIIIIG
@7201134/1
acggctttttccagatccactcttgctccatggtccaggagcagcagcgt
+7201134/1
<@@DDDDADFC:CFGGIIIIEGBHIDHG@FGGCFGIGHIHGFFHICDDH?
@110507/1
cctcgacgagcaagtagttcttgaagcacagacacaggtgtcttcaacgg
+110507/1
CCCFFFFFHHHHHJFHIIJJJJJJJIJJJJJJJJJJJJDGFHIJJJJJJJ
@7201276/1
atgaaacaaccggcggcgtccaacggcgtctccagatgctgcatcatgtc
+7201276/1
?BBFFFFFHHHHHJJJJJJJJJJHHHFDDDDDDDDDDDDDDDDDDDDDED
@7201360/1
cttggttgaacggaactccaatcctttactcgaatagtcttttctaactt
+7201360/1
@@@DFFDDAFHFDHIGIBHHGIIIEGDGHI@GHCFGG??DHGHB@GGHDB
@6702805/1
gttaatgcctggccctcagcgacatgtaagagttcaatggggaagtaaat
+6702805/1
CCCFFFFFHHHHHJJJJJJJJJJJJJJJJJJJDHIJJJJJJJJJJIIJJJ
@6213124/1
catcaatttatcttcaaatgacgacaccacagttccagtctcaggcacat
+6213124/1
CCCFFFFFHHHHHJJJJJJJJJJJJJJJJJJJJJJJJJIJJJJJJJJJJJ
@7722203/1
cggcataacgggccgcgactccgccctcttcctcgggttggaatgattct
+7722203/1
CCCFFFFFHHHHGJJJJJJJJJJJJJJJJJJJJHHHFFEDDEDDDDDEFD
@7201774/1
gcacagctcttgcagccatccaacaggattgcccatcaatttatcttcaa
+7201774/1
CCCFFFFFHHHHHJJJJJJJJJJJJJJJJJJJJJJJJJJJJJJJJJJJJJ
@111383/1
gggctctgtgcctggctcccatgtcacggtagcactgagtgacggcacct
+111383/1
CBCFFFFFHHHHHJJJJJJIJJIIIJJJJEHHGJJJJJJGIJJJJJJJII
@7202091/1
cctcttgtatgcgaaggtgttgaggcgcttgtggtggtgcacgcgcttgg
+7202091/1
@BCFFFFFHHHHHIJJJGHHIJJJJJJJJJJIJJHIJGHIJJJJJHFFFD
@5682712/1
gccacaatctggtctggagagaagatcctcatcttgtatagaggaggctt
+5682712/1
CCCFFFFFHGHHHIJJJJJIIJJJJJJJJJJJJJJJHJJJJIJJJJJJJJ
@111579/1
gctgggcctcttgtatgcgaaggtgttgaggcgcttgtggtggtgcacgc
+111579/1
C@@FFFFFHHHHHJJJIIIGHHICFCFGEHIGGGGIJEGIFHHHGIGIJB
@5682888/1
cgacaccttgtggctgtgacttgtagtcaaggtggagattttactatctt
+5682888/1
CCCFFFFFHHHHHJJJGIHJJJJIJJIJJJJJCGHIJGJJJJJJJJJJJJ
@2148336/1
gtgtgttcaaggggatctgagaatggtttagattcacaattttgtccgct
+2148336/1
?@?DDDDDBDHHHG>GB@E>HIEIIIHGHEHGGHG@FFGIIIIIIGIIII
@6214176/1
agcactgagtgacggcacctccgacactgaggtcacggtactcgcggtac
+6214176/1
@CCFFDFFHFHHHJJIJJJJJJJJJJJJIJJJIJJJJJHHJJJJJJHBEF
@5189100/1
acttgaacagtgcgatgttttacaagggcaggttgaactcacaccattca
+5189100/1
CCCFFFFFHHHHHJJJIHIJJJJJJJJJJJJJHIIJGHIJJJJJJJJJJJ
@6703935/1
gtgagcatttgtgtgtctgtctgtaagcaacatagattcaaaactgattt
+6703935/1
@?@DADDDHHDHFAEGHICEBHDFHCDHGHHIIIGIFHEAFDDEFEDDDH
@1646293/1
aggaagtaggtgctgggcctcttgtatgcgaaggtgttgaggcgcttgtg
+1646293/1
CCCFFFFFHHHHHJIJJJJJJJJJHJJJJJIJJJBGHHJJJJJJJJJJIJ
@5683373/1
atctgattgtgctgttgtggaactgcttcacctgtggccggcggcacgca
+5683373/1
CCCFFFFFHHHHHJIJJHIJJJJJJJJJJJJJIJJIIJJJJJJJHFFDDD
@1125535/1
cactgagtgacggcacctccgacactgaggtcacggtactcgcggtacat
+1125535/1
CCCFFFFDHHHHHJJJJJJJJJJJJJJJJJHIJJJJGIJJJJJJHHFFFF
@6704286/1
gtcggcataacgggccgcgactccgccctcttcctcgggttggaatgatt
+6704286/1
CCCFFFFFHHHHHJJJJJJJJJJJJJJJJHHHHHHFFFDACDDDDDDDDF
@1646644/1
ccagtctcaggcacattgccattagtagactgatcagccggagcagctcc
+1646644/1
CCCFFFFFHHHHHJJJJJJJJJJJJHJJIJJJIJJJJJJJJHJJJJJJJJ
@5189640/1
ctacatttccgtccatcattttgtcaacgaactcttctgaagtatttgtt
+5189640/1
CCCFFFFFHHHHHJJJJJJJJJJHJJJJJJJJJJJJJJJIJJFHIJJJIJ
@6704374/1
ctccagtactttagctttgacagtgtaaaacttctccgaaatctccaatc
+6704374/1
CCCFFFFFHHHHHJJJJJJJJJJJJJJJJJJJJJJJJJJJJJJJJJJJJI
@5189708/1
aataaaattagaggaagtaggtgctgggcctcttgtatgcgaaggtgttg
+5189708/1
C@CFFFFFHHHHHJJJJJJJJHHIJJJJJJJJJJJIJJJJJIJJJBFHIJ
@1646810/1
tcttcatcttatacttatccaagaaatattttgctacagtacattctact
+1646810/1
CCCFFFFFHHHHHJJJJJJJJGGGIJJJJIJIIJIJJJJIIIIIJJJJJJ
@1646836/1
ctatgccatttatcctcgcacgttggcagtaatagtacaagtgaaaagtc
+1646836/1
CCCFFFFFHHHHHJJJJJJJJJIJJJJJJIJJJJJIJJJJJIIJJJJJJJ
@5683817/1
cctcatcttgtatagaggaggcttgggctcgctctccgaagggagcttgc
+5683817/1
CCCFFFFFHHHHHIJJJJJJJJJJGIJJJJJJJJJJJJIJJJJHIIIJJI
@1646848/1
cttcaaatgacgacaccacagttccagtctcaggcacattgccattagta
+1646848/1
CCCFFFFFGHHHHJJIJIJJIIJJJJIHIJJJJJIJJJJJJJJJJJJJHI
@6704622/1
cgcaagaagtaccagaaacgggacttagccacaatctggtctggagagaa
+6704622/1
CCCFFFFFHFHHHJJJJJJJJJJJJJJJJJJJJJIJJJJGHJJJJJJJJJ
@1126123/1
ggaactgcttcacctgtggccggcggcacgcagacgccttgatgacctcc
+1126123/1
?@<BDDDDFH?FFAGDHG@9FB?EAGHHGEBEBABBD>CBC;ACCC>@A?
@2149385/1
ctccaatcctttactcgaatagtcttttctaacttgaacagtgcgatgtt
+2149385/1
CCCFFFDEHHHFBFGGIGGHIHEIGIGHJIIJHIIHIGIGIFHHGJIIFF
@5684054/1
cgatgttttacaagggcaggttgaactcacaccattcaatctaaaagaaa
+5684054/1
@@?=D==ADAFFFFFF7EEFCH93?EE?C9EFFF??@FDDFFEEEFAFF@
@5190129/1
ccgcgacttcgttcgcgtggaatagtgacttccggcaaatttttggtttt
+5190129/1
CCCFFFFFGHHHHJJJJHJJJJJJIHIJJJJJJIJJJJJJJJJJHHBFFF
@5190232/1
gtcttcaccgctgtaaccaccaacagtgacagcacagcgttgttcgatta
+5190232/1
CCCFFFFFHHHHHJJJJJJJJJJJJJIIJJJIJJJJJJJIJJJJJJJJJJ
@2650576/1
gagattttactatctttcaagtcggcataacgggccgcgactccgccctc
+2650576/1
CCCFFFFFHHHHHJJJJJJJJJJJJJJJJJJJJJJJJJJJHHHFFFDDDD
@1647495/1
cctgcaccatgctgctcatctcgtgcactatctcttgtctgtgttgttgc
+1647495/1
CCCFFFFFHHHHHJJJJJJJJJJJJJJJJJJJJJJJJJJJJIJIJJJJJJ
@6215308/1
gtagtaggtaggtgtagggtaagacacggatcgcatacaccgtgaatata
+6215308/1
BBCFFFFFFHHHDGHIJJJGHIJJJJJJJJJJJJJJJJJJJJIIGHIJJJ
@1126849/1
gtagtacccttcaggtgaagagaaaaatgaacgtcccacaggggtgtaca
+1126849/1
CCCFFFFFHHHHGJJHIIJIJJJJJJJJJIJJIJJJJJJJJJJJFGHIJI
@2149974/1
ctaatcaatcggccttttatatttgttaactgtccttcattgagggtcgg
+2149974/1
CCCFFFFFHHHHHJJJJJJJJJJJJJJJJJJJJJJJJJIJJJIIJIIJJJ
@1126866/1
ttatacatttcggcatggcgatcatgtcgatggcttggtttattcccatc
+1126866/1
CCCFFFFFHHHHHJJJJJJJJJJJJJIJJJJJJJJJJJHIJIJJJJJIJJ
@5190735/1
cgaataggaagtaatggaattttttgaccaactggaacatagcagcgttg
+5190735/1
BB@DFFFFHHHHFIJIJJJJJJIJJJIJJJJJJJJJJJJJJJJJJJJHIJ
@5190992/1
taataaaattagaggaagtaggtgctgggcctcttgtatgcgaaggtgtt
+5190992/1
B@CFFFFFHHHHHJJHJJIJJJHJJJJJJJJJJJJJIJJJJJIIIJFGHI
@5684959/1
acggtactcgcggtacatgttgtgtacacctgagcgagactcataacgca
+5684959/1
@BCFDDFFHHHHHEGIJIJHJIHIHIIFFGFIJJJJJJJJJJJHIJJJJJ
@2150454/1
gtccatcacaagaagttatttgttcaaataacttattaaaattaatatgc
+2150454/1
CCCFFFFFHHHHHJJJJJJJJIJJJJJJJJJJJJJJJJGJIHIJJJJJJI
@1648684/1
caccagcttaaaagccaggtgtccatcacaagaagttatttgttcaaata
+1648684/1
CCCFFFFFHHHHHJIJJJJHIIIJJJJJJJJJJJJHIIJJJJJJJJJJJJ
@112085/1
agagccttagctgcggaatgcttagcttccttcttagagcgtcccgtacc
+112085/1
?BBDFFFFHHHHHJJJJJJJJJJJJJJJJJJJJJJJJJJJJIJJJJHJJJ
@5685378/1
ctcatcgctaccctcgtagtccaggtctgtgtcgtctgaatctagatcgc
+5685378/1
CCCFFFFFHHHHHJJJHJJIJJJJJFHIJHIHIJIJJJJJJJJJJJJJJJ
@112367/1
tgattttggaatgttttacattggatccgacaaattttcaaattaaagac
+112367/1
CCCFFFFFHHHHHIJJJJJJJJJJJJJJJJJJJIIJJJJIJJJJJJJJJJ
@2651218/1
ctcttctaaagcaaacaatgagacctgtgcaacccatttgatgctgacac
+2651218/1
CCCFFFFFHHHHHJJJJJJJJIJJJJJGIIJJJJJJJJJJJJJJJJIJJJ
@112943/1
gtgttgaggcgcttgtggtggtgcacgcgcttgggcagagggaatctgat
+112943/1
BBBFFFFFHHHHHJJIJJIJJIIJJJJJJJJJJJJJJJJJHHHHFFFFFF
@2651796/1
tctgcaatcctgcctcacatgattcatccacaaattccaacccttgcgtt
+2651796/1
CCCFFFFFHHHHGJJJJJJJJJJJJJJGJJJJJJJJJJJJJJJJJJJJHI
@1650224/1
cagcagagtgcacacaatggtgaactggcgttcatgcggcaaacgcctat
+1650224/1
CCCFFFFFHHHHHJJJJJJIHHJJJJJJJJJJJJJIJJJJJJJJJJJJJJ
@2652108/1
cttgtagtcaaggtggagattttactatctttcaagtcggcataacgggc
+2652108/1
CCCFFFFFHHHHHEGIJJJJJJJJJJJJJJJJJJJJHIJJJJJJJJGIIJ
@4163380/1
tatgcaacatcttcatcttagcgttcacattgacaaacttaggtttgctt
+4163380/1
CCCFFFFFHHHHHJJJJJJJJJJJJJJJJJJJJJJJJJJJJJJIJJJJJJ
@113587/1
gagactcataacgcagccagatgccaaagttcttgatcttcactgggctc
+113587/1
@@@DFFFFHHHHHJIJJJIIGIIIJIHIJGGHIJIIIJJJIJJJJHIIJJ
@5686769/1
cacgtttctaatgcactgaatatcataccgctaaggttcatccatgaagc
+5686769/1
CCCFFFFFHHGHDIJJIJJIIJJJIIJIIJJJJIHIGHIJJJJJJJJJJJ
@3170597/1
cctgcaacttggccaggttagggcaaacagattgtttgagatgtttgtga
+3170597/1
CCCFFFFFHHHHHJJJIHHIJJJJEGIJJJHJJJJIIJJJJJJGJJJJJJ
@5686890/1
agcgactgtcacacggtagcggaaggtgggtacgtgaatcatgccctcaa
+5686890/1
CCCFFFFFHHHHGJJJFHIJJJIJJJDGIJFFHJHIJJJJJJJIJJJJHH
@3170642/1
gctgggcctcttgtatgcgaaggtgttgaggcgcttgtggtggtgcacgc
+3170642/1
CCCFFFFFHHHHHIIJIJJHIIICGIIJJIJGIJJJJJJJJJJGHIIJJF
@113900/1
gcgtcccgtacccatagcaacaagatcagcgactgtcacacggtagcgga
+113900/1
CCCFFFFFHHHHHJJJJJJJJJJJJJJJJJJJJJJJJJJJJJJHIJJJJH
@113925/1
gtctggagagaagatcctcatcttgtatagaggaggcttgggctcgctct
+113925/1
CCCFFFDDDFHHHIIIGIJIJJJJJHHHIJIJJFHJJJJDFHIJJJJCHG
@1650864/1
gtggtggtgcacgcgcttgggcagagggaatctgattgtgctgttgtgga
+1650864/1
BBCFFFFDHHHHHJJJJJJJJJJJJJJJJJJJJJJJJJIIJJJJJJJJJJ
@113934/1
caagaagtaccagaaacgggacttagccacaatctggtctggagaga
+113934/1
CCCFFFFFHHHHHJJJJJJJJJJJJJJJJJJJJJJJJIHJJJJJIJJ
@4163774/1
agccagatgccaaagttcttgatcttcactgggctcttctctgggatttc
+4163774/1
?=?DBD?AFHFHHGHAEBHIGD<CEFHDFH@GD;?CBG@DFBC<9??DBD
@2152615/1
actggagctcctgctggagatgtgggtgtagctttaaggggatctgctgt
+2152615/1
?@@DDFAAHHDHHFIEIIGBHFI@HEHGIIGIIIIGCCEHIIIIIIIDGF
@2652563/1
ggcgcttgtggtggtgcacgcgcttgggcagagggaatctgattgtgctg
+2652563/1
CCCFFFFFHHHHHJIIJJJJJJJJJJJJJJJJJJJJJJJJJJJJJJJJJH
@114463/1
gtgtacacctgagcgagactcataacgcagccagatgccaaagttcttga
+114463/1
@@@?BDBD:ADFCFF@GD8AE@HEBGDFFD@DDBB?B?FFIED08B<CBF
@4705978/1
ctccgcgaacgcagttttcgaccttattatgtgtagatagtaaacgtttt
+4705978/1
@BCFFFFFHHHHHJGIJJJJIJJJJJJJJJJIJHJJJJJJHIIJJJHIJJ
@5191587/1
cggcacctccgacactgaggtcacggtactcgcggtacatgttgtgtaca
+5191587/1
@@<DDDDFGDFDFFGHC9EEHEHIGGIFGICHBHI@GBCCAD@D=@E=C?
@638116/1
ctggagagaagatcctcatcttgtatagaggaggcttgggctcgctctcc
+638116/1
CCCFFFFFHHHHHJJJJJJJJJJJJJJJJJJJJJJJJGHIJJJJJIJIIJ
@1128070/1
catacataataaaattagaggaagtaggtgctgggcctcttgtatgcgaa
+1128070/1
@@@FFDFFGHBDHGFHIIEIIIIIEHEEAEFHHHGGIIIEEHDFFDHIIG
@5191958/1
cactccatactttgtttcatttaaatttacgggctatgccatttatcctc
+5191958/1
CCCFFFFFHHHHHJHJJJJJJJJJJJJJJJJJJJJJJJJJJJJJJJJJJJ
@3663686/1
gtctatcttgtgtgtaccgtctggtgtaaccgttttaatagtaggtacga
+3663686/1
CCCFFFFFHHHHHJJJJJJJJJJJFHHIIIJIDHIJHIJIJIJJJHIJJF
@6705486/1
cccgactgctcctttttgtcagcacagaatagtcgcgtgtgatgccgctt
+6705486/1
@CCFFFFFHHHHHJJJJJJJJJJJJJJIJJJJIJJJJIIHIJJJJJJJJJ
@3664022/1
cagccagatgccaaagttcttgatcttcactgggctcttctctgggattt
+3664022/1
CCCFFFFFHHHHHJJJGHJJJJJJJJJGIJJJIJJJJJJJJJJJGJHJJJ
@3664057/1
gggaatctgattgtgctgttgtggaactgcttcacctgtggccggcggca
+3664057/1
CCCFFFFFHHHHHIIJJJIIJHIJJJJJJJJJJJJJJJJJJJJJJJJHFD
@7724479/1
cccatgtcacggtagcactgagtgacggcacctccgacactgaggtcacg
+7724479/1
CCCFFFFFHHHHFHJJJJJJJJHIIJIJJJJJJJJJJJJJJJJJJIIJJJ
@1128839/1
cttgctgcccgcctaacgaggaaacgcggccgccatactgtagcttggg
+1128839/1
@@@BDDDBHFHHHGHGHGBGHBEBDHGFGGHIIHEBDEFFBBCCEEECB
@5192642/1
ggccagccttaacgtacgactccaacgccccctggcgtaaaataacgtca
+5192642/1
CCCFFFFFHHHHHJIJJJJJJJJJJJJJJJJJJJJJJIJJJJJJJJHHHH
@1128886/1
gttttggtagcggcggcgcggtccgtgaggagcatgctcgccatcaggac
+1128886/1
CCCFFFFDFHGHHJJJJJIHFDDDDABBDDC@BDDCCDDDDDDDDDDDD8
@5192728/1
gcgatgttttacaagggcaggttgaactcacaccattcaatttaaaagaa
+5192728/1
CCCFFFFFHHHHHJJJJJJJJHIJJJJJJJJJJJJJJJJJJJJJJJJJJJ
@3664406/1
ctagaatcactggttcaaattcaaataaaatcactctgcaatcctgcctc
+3664406/1
@@@FFFFFHHHDFHGIJJJJCIJGEHIIJIIGHIIIIFEHIJJGGHGIIG
@7204088/1
gcctgttttggtagcggcggcgcggtccgtgaggagcatgctcgccatca
+7204088/1
CCCFFFFFHHHHHJJJJJJJJIHFDACDDBDDBDDDDDDDDCDBDDDDDC
@5193115/1
cggacatttcaattttatttagttggtcttggttgaacggaactccaatc
+5193115/1
CCCFFFFFHHHHHJJJJJJJJJIJJJHJJJJJJJJJJJJJJJJJJJJJJJ
@3664741/1
gaaggtgttgaggcgcttgtggtggtgcacgcgcttgggcagagggaatc
+3664741/1
BBBFFDDDHHHHHJJJJJJJJJIJJHIJJJJJJJJJIJJJJHHHHFEFDE
@6216270/1
cggtactaacgatcaaatcgatcatgggtccataatcattcctggaatcc
+6216270/1
?@@DDDFFHHHHHJGHHFFGCFFIJIIIGHIJJJIJIIEIJJJJJJJIHI
@7204709/1
ctttactcgaatagtcttttctaacttgaacagtgcgatgttttacaagg
+7204709/1
CCCFFFFFHHHHHJJIJJJIIJJJJJJJJIJJJFHIJJJIGIJJJJJJJI
@1129886/1
ctccaatcctttactcgaatagtcttttctaacttgaacagtgcgatgtt
+1129886/1
CCCFFFFFHHHHHJJJJJJJJJHIIJJJJJJJJJJCHIJJJFHIJJJJFI
@7725729/1
ggtctatataatcttaccaacgttatttggttcaaaatttgataataaat
+7725729/1
CCCFFFFFHHHHHJJJJIJJJJIJJJJJJJJJJJJJJJJJJJJJJJJJIJ
@4707373/1
cctcaatctgcaccagttcatacttgggcacagttcctcgacgagcaagt
+4707373/1
CCCFFFDFHHGHHJIJHHHIHHIJJJIIIIJJG?EEHIJIJJIJJJIJG=
@4707600/1
ctgcaatcctgcctcacatgattcatccacaaattccaacccttgcgttt
+4707600/1
=BBDAADDDHHHHJJJJJJJJJJJJJJJJJJJJJJIJJJJJJJJJJ@HIJ
@114722/1
gccagttataaagcatagcccgaagtgctattggcacacaggcataatgc
+114722/1
@@@DDD;DFFDFBHGHHGIHIGIEE8CCEGGIDFHGGEGGEGIGGBHIIB
@2653143/1
cttgtattcaaaagaaaacctagaatcactggttcaaattcaaataaaat
+2653143/1
@CCFFFFFFFHGGJJJJIJJIIJIJIJJIIIJEGGHIJIJJIHIIIJJJH
@2152901/1
gttggagcttggtacaaagcaaaggtcgggcagttcgtcaacaagacatt
+2152901/1
CCCFFFFFHHHHHIJJJJJJJJJJJIJJJJJJJIIJJJJJJJJJJJJJJJ
@6217376/1
agcaaatggaaaaaaaaattggtgaaaagaatcacaagtaagatactgca
+6217376/1
CCCFFFFFHHHHHJJJJJJJJJGHIJJJJJJJJJJJJJJJJJJJJJJJJJ
@115131/1
gttgaggcgcttgtggtggtgcacgcgcttgggcagagggaatctgattg
+115131/1
CCCFFFFFFHHHHJJJJJIGHIJJJJJJJIJIJJJJIIJJGHHHFFEFED
@6217520/1
gtacacctgagcgagactcataacgcagccagatgccaaagttcttgatc
+6217520/1
BBBFDFEFHHHHHJJJJJJJJJJJJJJJJJJJJJJJJJJIJHIJJJJJJJ
@4164639/1
aagaaggtggcggccagaatctagacatgcacagctcttgcagccatcca
+4164639/1
CCCFFFFEHHHHHJJIJJJJJJJJJJJJJJJJJJJJJJJJJJJJJJJJJJ
@4708601/1
cagtggtcttcttgaacttcttcaattgacgcaagaagtaccagaaacgg
+4708601/1
CCCFFFFFHHHHHJJJJJJJJJJJJJJJJJJJJJJJJJGHJJJJJJJJJJ
@4708715/1
ctgagcgagactcataacgcagccagatgccaaagttcttgatcttcact
+4708715/1
CC@FFFFFGHHHFIIJJJDHGFBHHJIGGGHIIIHFHIIJIIJJJDHIJG
@3172275/1
gtagttctcagcttccctgcaaagttaaccatcttgtattcaaaagaaaa
+3172275/1
CCCFFFFFHHGGHIIJJJJJJIJGHHJJIJIJJJJIGIIGJJJJIIGGHI
@6706438/1
cttgttgttaagaggtgttacctgcaacttggccaggttagggccaacag
+6706438/1
CCCFFFFFHHHHHJJEHIJJJJJJJJIJJJJJJJJJJFHJJJJJJJJJJJ
@2654448/1
ccttgctagtaagtcctgagccatagcaaacagccactggcaatgtggat
+2654448/1
CCCFFFFFHHHHHHJJJJJJJJJJJJJJJJJJJJJJJJJJJJJJJIJJII
@5689001/1
gtgacggcacctccgacactgaggtcacggtactcgcggtacatgttgtg
+5689001/1
CCCFFFFFHHHHHJJJJJJJJJJJHIJJJJHIJJJJJJJHHHHHHFFFFF
@116773/1
cttcacctgtggccggcggcacgcagacgccttgatgacctccactttga
+116773/1
CCCFFFFFHHHHHJJJJJJJJJJJJJIJHHFFFEEEEEEEDDDDDDDDDD
@2154325/1
gcaaagagacgaagcgcgcgttctcatgtaatttttaatgttctccaaat
+2154325/1
CCCFFFFFHHHHHJJJJJJJIIJJJJJJIJJJJJJJJJJJJJJJJJJJJH
@2655008/1
gattcgaatactggactagtaaaatacatagtttcactacacaagtgata
+2655008/1
C@CFFFFFHHHHHJIJJJJJJIJJJJJJHIIHIIGJJJIJJIIJIGHIIJ
@5689572/1
gacggcacctccgacactgaggtcacggtactcgcggtacatgttgtgta
+5689572/1
CCCFFFFFHHHHHJJJJJJJJJGIJJJJIJJJJJJJJHHIJHHHHHHFFF
@117620/1
cacataaataggtgagaagtgtgataatgtcataaagttgacaataatct
+117620/1
CCCFFFFFHHHHDHIJJJJHIJIJJJJJJJJJJJJJJHIIJJJJJJJJJJ
@7728333/1
agggaatctgattgtgctgttgtggaactgcttcacctgtggccggcggc
+7728333/1
@BCFFFFFHHHHHJJJJJJJJJJJJJJJJJJJJJJJJJJJJJJJJIJJHF
@117701/1
gctttttccagatccactcttgctccatggtccaggagcagcagcgtgcg
+117701/1
CCCFFFFFHHHHHJJJJJJJJJJJJJJJJJHIIJJJHIJJJJJJJJIJJJ
@5689776/1
ggcgttgatgtcgcaagatagtgagacattcactttttagtcataatctt
+5689776/1
B@@FFFFFHGHHGIJJJJJJIHHHIIJIJJJIJJJJJJJJIJJIJIJJJJ
@7205521/1
gttacctgcaacttggccaggttagggccaacagattgtttgagatgttt
+7205521/1
@@@DDDDDBDF<FHIIGDHIGHGIE;DFHGGIFFAEDFDAHIBEHGEGHH
@6218632/1
catagatagaaatcgaactcggtcggatgcgtgatgccgaggtcgacagt
+6218632/1
B@@FFFFFHHHHHJIIIIJJJJJJGIIGHIIIJIJIJJJHIJIJJHHDDB
@3174477/1
ccttcttctcttttttctcctttcttttgcgagctgctgccgaaagatta
+3174477/1
CCCFFFFFHHHHHJJJJJJIJIJJJJJJJJJIJJJJJJJJJIIIIIGIJI
@6218698/1
ctcgaataggaagtaatggaattttttgaccaactggaacatagcagcgt
+6218698/1
CCCFFFFFHHHHHHJJJJJJJJJJJJJJJJJJJJJJJJJJJJJJJJJJJI
@1131027/1
gtttagcagcttcatccagaggcaagcgctccaagttgcttggaggcttg
+1131027/1
CCCFFFFFHHHHHJJJJJJJJJJJJJJJJJJJIJJJIJJJJJJIIJIJJE
@1653382/1
gtcgaatttcgggttgttcaccgctgccccgtcctgtgggctgttgttgc
+1653382/1
CBCFFFFFHHHHHGIJIJJJJJJJJJJJJJJJJJJJJJJJJJJJJJJJJJ
@6219329/1
gttctcagcatggtaagaaggtggcggccagaatctagacatgcacagct
+6219329/1
CCCFFFFFHHHHHCFHIJJJJFHIJJGJJJJJJJJIJJJJJJJJJJJJJJ
@1653725/1
ccgcatttcatatttgtttgtttgtatataacgtgtattacaaaatagtt
+1653725/1
CCCFFFFFHHHHHJJJJJJJHIJJJJJJJJJJJJJJJJJJJJJJJJJJIJ
@3666743/1
cctgagcgagactcataacgcagccagatgccaaagttcttgatcttcac
+3666743/1
CCCFFFFFHHHHHJJJJJJJJJIIJJJJJJJJIJJJIIJJJJJJJJJJJJ
@1653760/1
cttgttgttaagaggtgttacctgcaacttggccaggttagggccaacag
+1653760/1
CCCFFFFFHHHHHJJGHIJJJJJJJJJJJJJJJJJJJIJJJJJJJJJJJJ
@3175593/1
ggctgatccgagttggatgcggttttcacgaatatattgtgggatgctta
+3175593/1
CCCFFFFFHHDHFGIJGGIIIIFHIJJIJIJJJIIGIIJIGIIGIGGIII
@4709665/1
cgctcgtcgatatcaaacagttcaagtcattgttcttaaacttcaataac
+4709665/1
CCCFFFFFHHHHHJJJJJJJIJJJJJIJJJJJJJJJJJJJJJJJJJJJJJ
@7206679/1
gtcctatctcaaaacatgaagacctcacagggtcactcccagcttcggga
+7206679/1
CCCFFFFFHHHHHIJJJJJJJJJJJJJJJIHJIIIJJJJJJJJJJJIJJI
@640925/1
ggaaggtgggttcgtgaatcatgccctcaatctgcaccagttcatatttg
+640925/1
@@@DDD=AADH??@AEDEFHIHE@DGEFDHH?DF<BFHIEIIIGFIHIEH
@1654534/1
agtaagtcctgagccatagcaaacagccactggcaatgtggatagctgga
+1654534/1
CCCFFFDEHHHHHJJIJJIIJJJJJGGIIIIIGIJJJJHIJJJJJIJJJI
@4710301/1
gggcacagttcctcgacgagcaagtagttcttgaagcacagacacaggtg
+4710301/1
CCCFFFFFHHHHHIJJJJJJJJJJHJJJJJJJJJJJJIIJJJJJJJJJGI
@5194952/1
ccggtactaacgatcaaatcgatcatgggtccataatcattcctggaatc
+5194952/1
BB@FDDFFHHGGFIGCBGHCFGIGIIIJJBGHGHHJIIJJIIJIGJGIIJ
@641381/1
ctggtctggagagaagatcctcatcttgtatagaggaggcttgggctcgc
+641381/1
CCCFFFFFHHHHHJJJJJJJJJJJJJJJIJJJJJJJJJJJJJGHJJJJJI
@2656231/1
ctcttgtatgcgaaggtgttgaggcgcttgtggtggtgcacgcgcttggg
+2656231/1
CCCFFFFFHHHHHJJJEGHIJJJJJJJJJJIJJHJIFGHIJJJJHFFFDD
@6220536/1
ggcaggttgaactcacaccattcaatttaaaagaaactgggtgcgtgcag
+6220536/1
CCCFFFFFHHHHHJJJJJJJJJIJJJJJJJJJJJJJJJJJJHIJJJJJJJ
@3666904/1
ctccgccctcttcctcgggttggaatgattctggtgggttgtcctgc
+3666904/1
CCCFFFFFHHHHHJJJJJJHIJJJJJJJJJJJJJGHJJHIJIJJJJJ
@7728509/1
gcctgttttggtagcggcggcgcggtccgtgaggagcatgctcgccatca
+7728509/1
CCCFFDDBFHHHFHGIGGIJIIHFDDCDD=?BDBDDDDCDDDDDDDDDDD
@6707352/1
ttttttttgttcccacatcaggatgtggattttaatgttattattacagc
+6707352/1
CCCFFFFFGHHHHJJJJJJIJJFHHFGIJJJJJJIJIIJJJJJJJJJJJJ
@1133417/1
cgatgtcgaacccaaaaatgtaattaactttttttttgtctgtttgtctg
+1133417/1
CCCFFFFFGHHHHIJJIIJJFEHIIJJHIJIJJIJJJJHIIIJJIGDHHC
@641826/1
cggcgtcgcttgcggtaccggcgtcggttgcggaaccagcctcgcgggtg
+641826/1
CCCFFFFFHHHHHJJIJJJJJJJIIJJIHHHFDDDDDDDDDDDDDDDDDD
@641884/1
ggtagaactctataccacggcgtcacgacacagtccttgtaattctctgg
+641884/1
BCBFFFFFHHHHHJJGJJJJJJJJJJJJJJJJJIJJJJJJJIJJJJJJJJ
@3667212/1
gttgcggaatcagcctcgcgggtgggtctggcatggtgcctagagggacg
+3667212/1
CCCFFFFFHHHGHIJJJJJJJJBGIJIIJJJHHGHHEFFFFFEEEEDDDD
@4711296/1
cttgtattcaaaagaaaacctagaatcactggttcaaattcaaataaaat
+4711296/1
CCCFFFFFHHHHHJJJJJJJJJJJJJJJJJJJHHIJJJJJJJGHIJJJJJ
@6707628/1
cctcatcttgtatagaggaggcttgggctcgctctccgaagggagcttgc
+6707628/1
CCCFFFFFHHHHHJJJJJIJJJJJEHIIJJJJJIJJJJJJJJJIJJJJJG
@2155145/1
gtggattttaatgttattattacagcatacataataaaattagaggaagt
+2155145/1
?=?DDFFFGGHHHFFDHGEHGIIJJIIJJ@FIIIIIB?GGIIIIIIJIJJ
@118089/1
ctaaggttctaaactatatctgtaccaaatttcaaccaaatccgtcaaat
+118089/1
CCCFFFDEHHHHHJJJJJJJJJJJJJJJGIJJJJJJJJJIJJJJJJIIJJ
@6707673/1
ggcgcttgtggtggtgcacgcgcttgggcagagggaatctgattgtgctg
+6707673/1
;??D?DDBDFDDA:CDBECB??F@GD7;@BDDFC;0.8=FD8CDE@@DDA
@2155638/1
gggctcgctctccgaagggagcttgcggccgatgacctcatactccttca
+2155638/1
CCCFFFFFHHHHHJJJJJJJJJJJJJJJJJJIIJ>DHHHHHHHFFFFFFE
@118768/1
ctcggagatgccgtcccggtacataatgatacgatgcggcttgaacccgc
+118768/1
CCCFFFFFHHHHHJJJJJJGIJJJJJJJJJJJJJJJJJJJJJIGIHHHFE
@642750/1
cttgtagtcaaggtggagattttactatctttcaagtcggcataacgggc
+642750/1
CCCFFFFFHHHHHEGIJJIJJJJJJJJJJJJJJJJJIJJJJIJJJJJJJJ
@5196830/1
ctcagatgcaatttcttgcaagaattgcacaaagttgaagtccttgttgt
+5196830/1
CCCFFFFFHHHHHJJJJJJJJJJJJJJJJJJJJJJIIJJJJJJJJJJJJJ
@7730313/1
gtagagccttagctgcggaatgcttagcttccttcttagagcgtcccgta
+7730313/1
@@@DDD?DDHHDHGGGDFH@EGDGIGEGEGGIIGIGAGGHCH6DGGIBCF
@5197234/1
cacagctcttgcagccatccaacgggattgcccatcaatttatcttcaaa
+5197234/1
@@@FFFFFHHHHHIGHGIJIGIIGGJEHJJJIJJJJIJJIJJJIHIJGGI
@5691269/1
ggcctgttttggtagcggcggcgcggtccgtgtggagcatgctcgccatc
+5691269/1
CCCFFFFFHHHHHIJJJJJJJJJGFDDDDDDDDDDDDDDDDDDDDDDDDD
@5197266/1
gtcacggtagcactgagtgacggcacctccgacactgaggtcacggtact
+5197266/1
CCCFFFFDFHHHHJJJJGHJJJJJJJJJJJJJJJJJJJJJHHJJJJGIHH
@2656399/1
cgcgcttgggcagagggaatctgattgtgctgttgtggaactgcttcacc
+2656399/1
CCCFFFFFHHHHHJJJJJJJJJJJJJJJJJJJJJJIJJJJJJJJJJJJJJ
@6709187/1
gaacaaacaaaacttaagccttattataaaaggtataaatattcctgcca
+6709187/1
CCCFFFFFGHHHGJJJJJJJJJGIJJJIIIIJJIIIJJGHIJJIJJJJII
@2156734/1
cagcatggtaagaaggtggcggccagaatctagacatgcacagctcttgc
+2156734/1
CCCFFFFFFHHHHJJJHIJJJJJJJJJJJJJJJJJJJJJJJJJJJJJJJJ
@5691767/1
atcgttctcagcatggtaagaaggtggcggccagaatctagacatgcaca
+5691767/1
@@@FDDFFHHHHHJJJHIIJJJJJJJJJIJJIJJJJJJJJJJJJIJJJJI
@2156895/1
tgatagtcatcgcggcctctagccgatacgattatgaagacgaagcggac
+2156895/1
8;?ADFDDFFHDAHIF@GGGFFHGGGH@GIIFII@FABC@GHGB=:?BAC
@6709698/1
gtgctgttgtggaactgcttcacctgtggccggcggcacgcagacgcctt
+6709698/1
B@BFFEFFHHHHHJJJJJJJJJIJJJIIIIJJJJJJGHGFFDDDDDDDDD
@6709786/1
gaatatcattgggcagggcggttatatgtgtcacagtgcacaattacatt
+6709786/1
CCCFFFFFHHHHHJJJJJJJJIJJJJJJJJIJJJJJIJJJJJJJJJJJJJ
@120670/1
gttattgttatgtcgatgtcgaacccaaaaatgtaattaacttttttttt
+120670/1
CBBFFFFFHHHHHJJIJJJJJJJJJJJJJJJJJIJIIJJIIJJJJJJJIH
@5692246/1
gtacaaagcaaaggtcgggcagttcgtcaacaagacattactagctg
+5692246/1
C@CFFFFFHHHHHJHIJJJJJJJJJJJJJJJJJJJJJJJIJJJJJJJ
@2157308/1
gcttgagaatgcacgtacagttgcatagcgttctgaaccttctctggtgg
+2157308/1
C@CFFFFFHGHHHJJJJJJJHIIJJJJJGIHIJJJJIJJIJJJJJJJHIJ
@2657266/1
agacggtgtggtagcgggtcggacgagccgtgccttttattgcttggtga
+2657266/1
;BBDFFDDFHHFHJJJJJIJJJJJJIJJJJHHGHFFFFFFFEEEEEDCDD
@2657321/1
gtggaactgcttcacctgtggccggcggcacgcagacgccttgatgacct
+2657321/1
CCCFFFFFHHHHHJJJJJJJJJJJJJJJJJJJJHHFFFDDDDDDDDEDDD
@5692425/1
aattcattagcgaaaaacttatttttcacttttaaaaatacatcaggcaa
+5692425/1
@@@FFFFFHHHGFIIIJJGEHJJIEGHGIIJJGGIIJICHIIG>HGIJEI
@7731914/1
gtgctgttgtggaactgcttcacctgtggccggcggcacgcagacgcctt
+7731914/1
CCCFFFFFHHHHHJJJJJJJJJJJJJJJJJJJJJJJJHHFFDDDDDDDDD
@6220898/1
gtcgaatattccctgacacctcacccagggcgggatatggaattttaatt
+6220898/1
CCCFFFFFHHHHHJGIJJJJJJJJJJJJJJJJIIHHFFFFFFEEEEEDEE
@5197548/1
ccaatctccaagacaggaggctccagtactttagctttgacagtgtaaaa
+5197548/1
CCCFFFFFHHHHHJJJJJJJJJJJJJHIJJJJJJJJJJJJJJJHIIJJJJ
@5197616/1
gtgagcacgggctctgtgcctggctcccatgtcacggtagcactgagtga
+5197616/1
CCCFFFFFHHHHHJJJJJJJJHHIJJJJJJJJIJJJJHHJJJJJJJIGIJ
@6710432/1
cgggcatgtgagtgttggtaaatccgctagcggtgcagcaggtgacacga
+6710432/1
CCCFFFFFHHHHHHIIJJHIJJJJJJJJJJJJJGHJJJJIJJHJJJJJHJ
@1133974/1
gtgctgggcctcttgtatgcgaaggtgttgaggcgcttgtggtggtgcac
+1133974/1
@@@D;DDDFFHGDFEIGIIJJJGGHCFEFHFGGHGIIJJIGIH?@H@EEH
@1656095/1
ctcttgtagaacatgatgagtagctcctgcaccatgctgctcatctcgtg
+1656095/1
CCCFFFFFFFGHHJJJJJGIHJJHIIJIIJJIIJJIJJIJIIGJIGIJHI
@1656172/1
tcccacttcacgacgcttcagcagagtgcacacaatggtgaactggcgtt
+1656172/1
CCCFFFFFHHHHHJJJJJJJJJJJGIGHIJJJJJJJJJHIJJJJJJJJJJ
@4712486/1
cctttgtgcgccacatcaatgttgataaaggctttattggtaaatatggc
+4712486/1
CCCFFFEFHHHHHJJJJIHIJHIJJJJGJJJJJJJJIJJJJJJJJJJFII
@2158519/1
ggagcttggtacaaagcaaaggtcgggcagttcgtcaacaagacattact
+2158519/1
CCCFFFFFHFHHHJJJJJJJJJHIJJJJJJIJJJJJJJJJJJJJJJJJJJ
@5693318/1
ctgcaaacatgccagttataaagcatagcccgaagtgctattggcacaca
+5693318/1
CCCFFFFFHHHHHJJIJJJJJJJJJJJJJJJJJJJHIJJJJJJJJJJJJI
@1134499/1
gtaggtgctgggcctcttgtatgcgaaggtgttgaggcgcttgtggtggt
+1134499/1
CCCFFFFFHHHHHJJJJJJJJJJJJIIIJHGHIJJJJJJJJJJJJJHIIG
@1656573/1
gttgttaagaggtgttacctgcaacttggccaggttagggccaacagatt
+1656573/1
@@@FFFFFHHGHAECEGIIJJIGGHGGHGHIGIG?DGHFGIHIJIIIGHJ
@1134568/1
ggaagtaggtgctgggcctcttgtatgcgaaggtgttgaggcgcttgtgg
+1134568/1
CCCFFFFFHHHHHJIJJJJJJIJJJJJJJIIJJGHHHJJJJJJJJJJJJG
@4712731/1
gctgcagatgactgtgcatccttgctagtaagtcctgagccatagcaaac
+4712731/1
CCCFFFFFHHHHHJJJJJJJJJJJJJJJIGJJJJJJJJJJJJJJJJJJJI
@1656625/1
tgatcaagttgtacggtatgaaacaaccggcggcgtccaacggcgtctcc
+1656625/1
CCCFFFFFHHHHHJJJHHJJJJJJJJJJJJJJJJHFDDDDDDDDDDDDDD
@1656694/1
ggtcattacactccaatctatatcgtaaccattgtcttctttgacgggca
+1656694/1
BCBFFFFFHHHHHJJJJJJJJJJJJJJJJJJJJJJJJJJJJJJJJJJJJJ
@1134783/1
gtgctgggcctcttgtatgcgaaggtgttgaggcgcttgtggtggtgcac
+1134783/1
C@CFFFFFHHHHHJJJJJJJJJJJJEGHHIJJIJJIJJJHIJJJJJIIJJ
@1134816/1
cggaaagattataatatttctttagtttaagtccgtttttaaactatttt
+1134816/1
CCCFFFFFHHHHHJJJJJJJJJJJJJJJJJJIJJJIJJJJJJJJJIJJJJ
@6711172/1
ggtgctgggcctcttgtatgcgaaggtgttgaggcgcttgtggtggtgca
+6711172/1
CCBFFFFFGHHHHJJJIJJJJJJJJJCGHIJJJJIJJIJJJJJGIIGHIJ
@643301/1
ccagaataatcgtatggtggtgcatagtagggtggcggcggtgaatgcac
+643301/1
@@@DDDDDHHHFDHHIEA?ECCEEFDHCHFGG:CGHIIIG>3;BCBCC>C
@7207868/1
gtactcgtacgtacaatatacatatataaacgaaagtatttagttgcgaa
+7207868/1
CCCFFFFFHHHHHJJJJJJJJJJJJJJJJJJJJJJJFHIJJJJJJIIJJJ
@6221119/1
gtacacctgagcgagactcataacgcagccagatgccaaagttcttgatc
+6221119/1
@?@BDDBDFHDFDHHDFBGIIIIIIGIGGGEIIIEFGFG>DFCEGGGIGI
@643553/1
gacggcacctccgacactgaggtcacggtactcgcggtacatgttgtgta
+643553/1
CCCFFFFFHHHHHJJJJJJIJJIJJJJJHGIJJIJJJHIIJHHHHHHFFF
@7732336/1
ctttgcttgaacacactgtgtcgccattcctagtacggtatctcccacac
+7732336/1
CCCFFFFFHHHHHJJJJJJJJJJJJJJJJJJJJJJJJJHJJJJJJJJJJH
@643727/1
gtgcgatgttttacaagggcaggttgaactcacaccattcaatttaaaag
+643727/1
CBCFFFFFHHHHHJJJJJJJJJJIJJIJJJJJJJJJJJJJJJJJJJJJJJ
@6221500/1
gtctgtagtggtcctgctgtttcgtatattctaaattggtttcgttgtat
+6221500/1
CBCFFFFFFHHHHIJJJJJJJJJJJJJJJJJJIJJJJJJHIJJJIJJIJJ
@6221554/1
gcaggttgaactcacaccattcaatttaaaagaaactgggtgcgtgcagg
+6221554/1
CCCFFFFFDFHHHJJJJJJJJJJJJJJJJIJIJCEHHIJJFBHIJIJJJG
@643998/1
ggcacctccgacactgaggtcacggtactcgcggtacatgttgtgtacac
+643998/1
CCCFFFFFHHHHHJJJJJJHIJJJJHIJJJJJJJGIJJJJJJJHIHIJCA
@3178728/1
gtcacggtagcactgagtgacggcacctccgacactgaggtcacggtact
+3178728/1
CBCFFFFDHHHHHJJJJHIJJJJJJJJJJJJJJJJJJJJJHIIJJJDHHH
@7209001/1
cgatgttttacaagggcaggttgaactcacaccattcaatttaaaagaaa
+7209001/1
CCCFFDFFHHHHHJJJJJJJJJJJJJJJJJJJJJJJJJJJJJJJJJJJJJ
@7733504/1
cgaaggtgttgaggcgcttgtggtggtgcacgcgcttgggcagagggaat
+7733504/1
CCCFFFBDFHHFHJIJJJJJHIJHIJIIJJJJJJJJJJJJJHHHFFFDEE
@6222198/1
ctgggatgccacccggcaccactcccgggtgaggatgcactacatttccg
+6222198/1
CCCFFFFFHHHHHJJJJIJJJIJJJIJIJ?FGIJJIIIJJJJJJIJJJJJ
@644510/1
gggtcttacagattggtggaaaccaaaccaaacttctctgccaccaccaa
+644510/1
@@@DDDFFHGGDHIGGGGGBHGHEEHGIIIIIGIIIIIIIIIGIIIIIII
@645093/1
gttgctgtcctcatcattagacttgacctcgtccaacaccttgaactctc
+645093/1
CCCFFFFFHHHHHJJJJJJJJJJJJJJJJJJJJJJJJJJJJJJJHJIJJJ
@7734225/1
cctcttgtatgcgaaggtgttgaggcgcttgtggtggtgcacgcgcttgg
+7734225/1
CCCFFFFDHHHHHHHHJEGHHJIIJGJJJJJJJJFHIIIJJIJJJHFFFD
@7734292/1
cttgaacacacacaaaaaaattcatcaaaatcggtccagtcgtttaagag
+7734292/1
CCCFFFFFHHHHHJJJJJJJJJJJJJJJJJJJJJHIJJJHJJIJJIJJJJ
@7734405/1
gccttagctgcggaatgcttagcttccttcttagagcgtcccgtacccat
+7734405/1
CCCFFFFFHHHHDIJJJJJJJJJJJJJJJJJJJJJJJJIJJJJHJJJJJI
@645512/1
cacaaagttgaagtccttgttgttaagaggtgttacctgcaacttggcca
+645512/1
CCCFFFFFHHHHHHIJJJJJJJJJJJJJJJCGIIJJJJJJJJJJJJJJJF
@645544/1
ctgggctgcagatgactgtgcatccttgctagtaagtcctgagccatagc
+645544/1
CCCFFFFFHHHHHJJJJJJJJJJJJJJJJJJJJJJJGJJJJJJJJJJJJJ
@7734678/1
gtgctgttgtggaactgcttcacctgtggccggcggcacgcagacgcctt
+7734678/1
CB@FFFFFHHHHHJJJJJJJJJJJJJJJJJJJJJJJJHHFFDDDDDDDDD
@4167525/1
ctgggctgcagatgactgtgcatccttgctagtaagtcctgagccatagc
+4167525/1
CCCFFFFFHHHHHJJJJJJJJJJJJJJJJJJJJIIJIJJJJJJJJJJJJJ
@6223218/1
ccacaatctggtctggggaaaagatcctcatcttgtatagaggaggcttg
+6223218/1
?@@FDDFFHHGDHIGIIIGHIEGIIGHIIIIGIIGDFHIGHICDCGEII7
@645616/1
gcaagaagtaccagaaacgggacttagccacaatctggtctggagagaag
+645616/1
@C@DDDEFHHFHFIIIIIIIEEHHIIHGGIIGIIGIIIIIIIIEHHIGCG
@6711277/1
cgttgatgtcgcaagatagtgagacattcactttttagtcataatcttca
+6711277/1
CCCFFFFFHHHHHJJJJJJHIIIIIJIEIIJJJJJJJJJJJJJJJJJJJJ
@124133/1
gcttgggcagagggaatctgattgtgctgttgtggaactgcttcacctgt
+124133/1
CCCFFFFFHHHHHJGIIJJJJJJJJJJJJIJJIJJJJJJJJJJJJJJJJI
@2660305/1
catacataataaaattagaggaagtaggtgctgggcctcttgtatgcgaa
+2660305/1
CCCFFFFFHHHHHJJJJJIJJIJJHJJJHIJJJJJJJJJJJJJJJJJJHI
@7735091/1
cgtcagttgggtaataacatcattggataccggtgacggtgttaggctcc
+7735091/1
CCCFFFFFHHHFHJJJJJJJJJJJJJIJJJJJJJJIJJJGHIJJJJJJJJ
@3180728/1
agattttactatctttcaagtcggcataacgggccgcgactccgccctct
+3180728/1
@CCFFFFFHHHHHJJJJJJJJJJJJJJJJJJJJJJJJJJJHHHFFFDDDD
@1657035/1
gttctcagcttccctgcaaagttaaccatcttgtattcaaaagaaaacct
+1657035/1
?:=B;?DA<AFF?E<@@E?:CACBHH@HC<<A91??:???FH@GDGB??G
@2660438/1
ctcttgtatgcgaaggtgttgaggcgcttgtggtggtgcacgcgcttggg
+2660438/1
CCCFFFFFHHHHHJJJCGHHJIJJJJJJJJIJJJJJIIJJJJJJHFFFDD
@1657148/1
gccagttataaagcatagcccgaagtgctattggcacacaggcataatgc
+1657148/1
CCCFFFFFHHHHHJJJJJJJJJJJJHJJJJJJJJJJJJJJJJJJJJJJJJ
@2660525/1
gcagcttttgacagagcgggagccgtacagacggagtagcgagccccatg
+2660525/1
CCCFFFFFHHHHHJJJJJJJJJJJJHHIJJIJJJIJGHJJIJJFFFFDEE
@6711837/1
gcatcagttacaatgtttgagtacttagttacttgttattgctttatgat
+6711837/1
CCCFFFFFHHHHHJJJJJJIJIJIJJIJHHIJJJJJJJJJJJJJJIJJJJ
@6712334/1
cactggttcaaattcaaataaaatcactctgcaatcctgcctcacatgat
+6712334/1
CCCFFFDFHHHHHJJJDCIHHIJIJJJJJJJIGJJJJJJJJJJJIJJJJJ
@4713656/1
cgcaagaagtaccagaaacgggacttagccacaatctggtctggagagaa
+4713656/1
C@@FFDFF>ADBFHIIJIJJFIDGIIJGGIJJGIDGHHHDFGHGIIJBHH
@1135535/1
cgatatttttagcagcttgtccacttataagataaccgggcgattattta
+1135535/1
CCCFFFFFGHHHHJJJIJJJJJJJJJJJJJJIJJJJJJJJJJJJJJJJJJ
@1135791/1
gtaccataactcgtgtttaccctgcacgaagaaatttgaatctatttatc
+1135791/1
CCCFFFFFHHHHHIIHJJJJJJJJJJJJJJJJJJJJJJJJJJJJJJJJJJ
@6712711/1
gtcacggtactcgcggtacatgttgtgtacacctgagcgagactcataac
+6712711/1
CBCFFFFDHHHHHJJJHGIJJJFIIIIIJJDFGHJJJJJIJIJIJJJJJI
@1136015/1
ggtgcacgcgcttgggcagagggaatctgattgtgctgttgtggaactgc
+1136015/1
=?:B?BD=AFD>FHGFE;EEGH6DGHGHG@FD>BDFA9?BDGGE@FHGBI
@4169001/1
gttgtggaactgcttcacctgtggccggcggcacgcagacgccttgatga
+4169001/1
CCCFFFFFHHHHHJJJJJJJJJJJJJJJJJJJJJHHFFDEDDDDDDDDDE
@1136105/1
cttgtggtggtgcacgcgcttgggcagagggaatctgattgtgctgttgt
+1136105/1
BCCFFFFFHHHHHJJJJJJJJJJJJJJJJJJIJJJJJJJJJIJJJJIJJJ
@5695193/1
gttcatacttgggcacagttcctcgacgagcaagtagttcttgaagcaca
+5695193/1
CCCFFFFFHHHHHJJJJJJJJJJJJJJJJJJJJIHIJIJJJJJJJJJIII
@4714754/1
cgttgatgtcgcaagatagtgagacattcactttttagtcataatcttca
+4714754/1
CCCFFFFFHHHHHJJJJIJHIJJJJJJJJIJJJJJJJJJJJJJJJJIJJJ
@1136596/1
taaagataagtataggctcaaaacctaacgacatcaatcaccagcttaaa
+1136596/1
CCCFFFFFHHHHHJJJJJJJJJJJJJJJJJJJJJJJJJJJJJJJJJJJJI
@2660738/1
gtatttttgttgttttttcataccgtcattatccctattgaaaacaactc
+2660738/1
BBBFFFFFHHHHHJJJJJJJJJJJJHIJJJJJJJJJIJJJJJJJJJJJJJ
@3181193/1
gtggaactgcttcacctgtggccggcggcacgcagacgccttgatgacct
+3181193/1
CCCFFFFFHHHHHJJJJJIJIJJJJJJJJJJJJHHFFFDDDDDDDDEDDD
@124757/1
ccctgagtgagtatacatctattaaattcaaacgcagagctcattatgtt
+124757/1
CCCFFFFDHHHHHJJJJJJJJJJJJJJJJJJJJJJJJJJJJJJJJJJJJJ
@7735401/1
gcctcttgtatgcgaaggtgttgaggcgcttgtggtggtgcacgcgcttg
+7735401/1
CCCFFFFFHHHHHJJJJJFHIIJJJJJJJJJJIJJIJIHIIJJJJJHFFD
@5695634/1
tgttgttaagaggtgttacctgcaacttggccaggttagggccaac
+5695634/1
CCCFFFFFHHHHHCGHIJJJJJJJJJJJJJJJJJJJJJJJJJJJJJ
@125082/1
ggcctgttttggtagcggcggcgcggtccgtgaggagcatgctcgccatc
+125082/1
CCCFFFFFHHHHHIJJJIJJJJIHDD>>@BABBDDDDBDDDDCDDDDDDD
@2661303/1
gccctaagtaggtatacatctattaaattcaaacgcagagctcattatgt
+2661303/1
CCCFFFFFHHHHFHJJJJJJJJJJJJJJJJJJJJJJJJHJJJJJJJJJJJ
@125713/1
gggcaggttgaactcacaccattcaatttaaaagaaactgggtgcgtgca
+125713/1
CCCFFFFDFDHHHJJJJJJJJIJJJJJJJJJJJIJJJJJJJJHJIJIJJJ
@125715/1
gtctcatttctctttctctatcacgttctcgatcatagtgtctatcgtga
+125715/1
CCCFFFFFHHHHHJJJJJJJJJJJJJJJJJJJJJJJJIJJJJJJJJJJIJ
@7736501/1
cgtgaatcatgccctcaatctgcaccagttcatacttgggcacagttcct
+7736501/1
CC@FFFFFHGHHHJJJJJJJJJJJJJJJJJJJJJIJ>GGJJJJJJIJJJJ
@6224454/1
agaataaggattaaaaataaacttaaagattattaataagaaaaaaataa
+6224454/1
BCCFFFFFHHHHHJJJJJJJJJJJJJJJIJJJJJJJJJJJJJJJJJJJJJ
@6224497/1
gccagatgccaaagttcttgatcttcactgggctcttctctgggatttcc
+6224497/1
CCCFFFFFHHHHHJHIJJJJJJJJJJJJJJJJJJJJJJJJJJJJIJJJJJ
@2661848/1
gcggagtcctatctcaaaacatgaagacctcacagggtcactcccagctt
+2661848/1
CCCFFFDDHHHHHJJJJJJJJJJIJIJJJJJJJJIHIHIHJJJJJJJJJJ
@2661973/1
caacgatttatttcgattgttccatcactatcaaaacttctcaggattga
+2661973/1
CCCFFFFFGHHHHJIIJIJJJJJIJJJJJJJJIJJJJJJJJJJJJJIJIH
@6224876/1
gtcggtatgtggatgtagctgccattatgtagactgttgtgttgaccaat
+6224876/1
CCCFFFFFHHHHHJJIJJJJJIJJJJJJJJJJJJJJHJJHIJJJJJJJJJ
@7211371/1
cacacggtagcggaaggtgggttcgtgaatcatgccctcaatctgcacca
+7211371/1
CCCFFFFDHHHHHIJJJFHIJHIJJIJJJJJJJJJJJJJJJJJJJJJJJJ
@7737515/1
gttctcagcatggtaagaaggtggcggccagaatctagacatgcacagct
+7737515/1
CCCFFFFFHHHGHGGIJJJJJHIJJJJJIJJJJJJJJJJJJJJJJJJJJI
@646383/1
ccacagttccagtctcaggcacattgccattagtagactgatcagccgga
+646383/1
:==DB3BAAA?FFI@CA:FDA:<F?:AFAC<C?1@::ED???9?D3::@:
@126806/1
agtttggagttcacctttagaagtatgtttttagctgtcatctggttcat
+126806/1
CCCFFFFDHHHHHJJJJJJJIJJHHJJIJJJJJJJJJIJJJJJJJIIJJJ
@2160766/1
gccagatgccaaagttcttgatcttcactgggctcttctctgggatttcc
+2160766/1
@@@FDFFFHHHFHJFHIIJGIGIIJIJJJGAHIIIJJIIIJJJGGCHGII
@2662692/1
ctcaggattgaaacgtcttttatgttgggacagctatcttcataaaagct
+2662692/1
CCCFFFFFHHHHHJJIJJJJJJJJJJJJJJJJJJJJJJJJJJJJJJJJJJ
@3670154/1
gtgctgggcctcttgtatgcgaaggtgttgaggcgcttgtggtggtgcac
+3670154/1
CCCFFFFFHHHHHJJJIJJJJHIJJEGHIJJJJJJJJJJIJJIJIHIIJJ
@7738537/1
gttgaaatttggtacagatatagtttagaaccttagaaaggacataggat
+7738537/1
@@CFFDDDHHFFHHGIGEIEIIHEHIIIJJJJJJJIIIGICIIJJJJFGI
@127941/1
cgtgaatcatgccctcaatctgcaccagttcatatttgggcacagttcct
+127941/1
CCCFFFFFHHHHHJJJJJJJJJJJJJJJJJJJJJJJJJJJJJJJJJJJJJ
@1659273/1
atcccaaaatatattcgtgaaaaccgcatccaactcggatcagccgtttc
+1659273/1
CCCFFFFFHHHHHJJJJJJJJJJJJIJJJJJJJJJJJJIIIJJJJJIJJI
@4169798/1
gtaggatccaagttgaaatctttgaccatggcatcaagcaaactctggtg
+4169798/1
CB@FFFFFHHHHHJJJJJJJIJJJJJJJJJJIGIJJJJJJJJJJJJJJII
@1137101/1
gactgatcagccggagcagctccggtaagtttgtcgagtagagccttagc
+1137101/1
C@@FFFFFHHHHHJJJJJJJJJJJJHJJJJJJJIJJJJIIIIJJIJJJJJ
@1659573/1
gttcaaattcaaataaaatcactctgcaatcctgcctcacatgattcatc
+1659573/1
CCCFFFFFHHHHHJJJJJJJJJJJJJIIJJJJJJJJJJJJJJJJJJJJJJ
@4170023/1
aagaaggtggcggccagaatctagacatgcacagctcttgcagccatcca
+4170023/1
CCCFFDD=CDFFFEGIGEGHGHIGEGIEIFIHGHGIIIIIGHHHHEEHGE
@647596/1
caaatgttcaaattaaagacgtgtagacaggacaacgtctgtcgggtccg
+647596/1
CCCFFFDFHHHHHJJJJJJJJJJIJJJJJJJJJJIIJIJJJIJJJJFHIG
@5201283/1
cgtgaactgatcgtgtgggagtactgagcagtatctattcagtaaactta
+5201283/1
CCCFFFFFHHHHHIJJJJJJJHIJJJJJJJJJJJJJJJJJJJIJJJJJJI
@1137457/1
cattataattgcaaaaatggcgagtaagttaattctaatttaatgtc
+1137457/1
CCCFFFFFHHHHHJJJJJJJJJIIHHIHHIIIIIJJJJJJJJIJJIJ
@6225363/1
gcggtatcggcgtcgcttgcggtaccggcgtcggttgcggaaccagcctc
+6225363/1
BCCFDFFFHHHHHJJJJJJJJJIJJJJJJJHHFDCDDDDDDDDDDDDDDD
@1137888/1
gcctcttgtatgcgaaggtgttgaggcgcttgtggtggtgcacgcgcttg
+1137888/1
CCCFFFFFHHHHHJIIIJHHIIJIJJJJJJJJHIJGIJHIJJJJJJHFFD
@648279/1
ggttcacgttaaaaccaacaacgaaatcgtgttttagaaaaccaaactcc
+648279/1
CCCFFFFFHHHHHGJJJJJJJJJHHIJJJJJJJJJJJJJIJJJGEIJJJJ
@4170787/1
gaagtgtgataatgtcataaagttgacaataatctataattaattacttt
+4170787/1
@@@FDFDDHHHHHJIJIIGIJJJIIJJGIJJJJIJIJJJIIJGJJJJJII
@648368/1
ggcacagctggtacgtcaggcactgcagctcgtccgacccgaagtggttg
+648368/1
CCCFFFFFHHHHHJJJJJJJJJJJJJJJJJJJJJJJJJJJJIIJDHIIJH
@4716478/1
gcctggctcccatgtcacggtagcactgagtgacggcacctccgacactg
+4716478/1
CCCFFFFFHHHGHJJJJJJJGHIJJJJJJJHIIJJJJJJJJJJJJJJJJJ
@3671877/1
gtacatgttgtgtacacctgagcgagactcataacgcagccagatgccaa
+3671877/1
CCCFFFFFHHHHHJJFFFHJHIJJFHGHIJJJJJJJJJJIJJJJJJJJJJ
@5202446/1
ctacatttccgtccatcattttgtcaacgaactcttctgaagtatttgtt
+5202446/1
CCCFFFFFHHHHGJJJIIJJJJJGIGIJJJJJJIJJJIIIIJBGIJJJFI
@4171297/1
ccagaatctagacatgcacagctcttgcagccatccaacaggattgccca
+4171297/1
@@BFFFFFHHHGHJJIIJJJJJJJJJIJIJJJJIJJJIJJJJJJIJJJJJ
@5202626/1
ggccttttatatttgttagctgtccttcattgagggtcgggaacttatgg
+5202626/1
CCCFFFFFHHHHHJJJJJJJJJJJJJJJJJJJJJJJFHIJJIJJJJJJJJ
@1661261/1
gcacgcgcttgggcagagggaatctgattgtgctgttgtggaactgcttc
+1661261/1
CCCFFFFFGHHHHJJJIIIJJJJJJJJJJJGIIJJJJJHIJIJJJJJJIJ
@4171390/1
cgcttcagcagagtgcacacaatggtgaactggcgttcatgcggcaaacg
+4171390/1
CCCFFFFFFHFFFFHIJIJJJJJJJFHIIIIIIGJJJIIGIFIGDFHIIG
@5697104/1
agccttagctgcggaatgcttagcttccttcttagagcgtcccgtaccca
+5697104/1
@@@FFFDDHF>HHAHIIBEHHIGIIIIIIIIIGICFADGHGIGGIGG@=@
@6226521/1
gctgggcctcttgtatgcgaaggtgttgaggcgcttgtggtggtgcacgc
+6226521/1
CCCFFFDFHHHGDFHIIIIIGIGCFHHG?DCHGGFGIDEGHEG;DGHGGH
@4171464/1
gttgaggcgcttgtggtggtgcacgcgcttgggcagagggaatctgattg
+4171464/1
CBCFFFFFHHHHHJIJIIJGHJJJJJJJJJJJJIIJJJJJEHHHFFFFFF
@1138926/1
gcaagaagtaccagaaacgggacttagccacaatctggtctggagagaag
+1138926/1
CCCFFFFFHHHHHJJJJGIJJJJJJJJJJJJJJJJJJJIJJJJHJIIHII
@1661386/1
cccagttattacataattgtacacagtgaacaaaattgcaatatagttat
+1661386/1
CCCFFFFFHHHHHJJJJJJJJJJJJJJJJJJJJJJJJJJJJJJJJJIIJJ
@1138984/1
cataacgcagccagatgccaaagttcttgatcttcactgggctcttctct
+1138984/1
CCCFFFFFHHHHHJJJJJJJJJJJJJJJJJJJJJJJJJJJJJJJJJJJJJ
@6226787/1
ctcgcacgttggcagtaatagtacaagtgaaaagtcacttgccgatggta
+6226787/1
BBCFFFFFFHHHHGHFFHHIIJIJIGIEFHIGGIDGIJJJJJJJIGGIBH
@4717379/1
ggagattttaaaaactgcttaagacctttagcgccattttggccgcagct
+4717379/1
CCCFFFFFHHHHHJJJJJJJIJJJJJJIIJHIIJIIJJJJJJJJIJIJJH
@7738817/1
cctcaatctgcaccagttcatatttgggcacagttcctcgacgagcaagt
+7738817/1
CCCFFFFFHHHHHJJJIJJJJJJJJJJJJJJJJJJJJJJJJJJJJJJJJF
@128573/1
cgtcactattctaggattgtgtaggtaatattattaaacgaagaacatgc
+128573/1
CCBFFFFEHHHHHJJHJJIIIEHJJFJHJJJJJJJJJJJJJIIIJJJJJI
@5698315/1
ggtacatgttgtgtacacctgagcgagactcataacgcagccagatgcca
+5698315/1
BCBDFFFFHGHHHHGHDGFHIJJJJJJFIIIJIJJJJJIJIJJIJJJIIJ
@6714821/1
gtgcacaccctggtggcgcggtgcatgtagatgggcatcccgctgatgtg
+6714821/1
CCCFFFFFHHHHHHIJJJJJJIJJJJJJJJJJJJJJJJJJJJJJJJJJJH
@2663710/1
agaaaagtgctgtctgtacattgaaaataaaaataaaaaaaatagcaggg
+2663710/1
;==DDFFDHHHHHJJJJJJJJJJJJJJJJJJJJJJJJJJJIJJJJJJJJJ
@2161942/1
cttggaggcttgggcctgttttggtagcggcggcgcggtccgtgtggagc
+2161942/1
CCCFFFFFHHHHHJJJIJIJJJJJGIJJJJJJJHDDDDBDDDBBDBBDDC
@3185642/1
gttcatacttgggcacagttcctcgacgagcaagtagttcttgaagcaca
+3185642/1
BBCFFFFFHHHHHJJJJJJJJJJJJJJJJJJJJJHIJIJJJJJJJJJIJJ
@129474/1
gcctggctcccatgtcacggtagcactgagtgacggcacctccgacactg
+129474/1
?@@FD=DDDHFHHIHHGIIIEGDHGIIIIIFGGIGBGFHAHIGIIIIIII
@7740479/1
ggccttgattttataatttagagacacgtgtacatttcgagagaacaaat
+7740479/1
C@CFFFFFHFHGHIJJJJJJJFGIJJJJHIDFIIIJJGIIBGFCIIGGIJ
@3185791/1
ccacaatctggtctggagagaagatcctcatcttgtatagaggaggcttg
+3185791/1
CCCFFFFFHHHHHJJJJJJJIJJJJJJJJJJJJJJIJJJJJJJJJJJJJG
@3186033/1
gtctattatagtttcaaaaaaactgtttcacataaataggtgagaagtgt
+3186033/1
CCCFFFFFHHHHHJJJJJJJJJJJJHIJJJJJJJIJJJJJGHIJJJJFHF
@6715412/1
gttggtcttggttgaacggaactccaatcctttactcgaatagtcttttc
+6715412/1
CCCFFFFFHHHHHJJJJJJJJJJJJJJJJJJJJJJIJJJJJJJJJJJJJG
@3186135/1
ccacaaattccaacccttgcgtttcaaaacaattcattttaggttcaagt
+3186135/1
CCCFFFFFHHHHHJJJJJJJJIIJJJJJJJJJJJJJJJJJJJJGIJJJJI
@7740833/1
gtttgtatacttaattcgatgttatacatatagcatttcggatctat
+7740833/1
CCCFFFFFGHHHHJJJJJJJJGIJJHJIJJJIHIJJJJJJJJIJJJJ
@7740920/1
gctcgttttgttagacttcagtgtagctttgtattatgttcactttctta
+7740920/1
CCCFFDDFGHHHHIJJGIJIJIIJIJJJJJJGIJJJJJJJJJJJJJJJJJ
@7740997/1
agcaaatggaaaaaaaaattggtgaaaagaatcacaagtaagatactgca
+7740997/1
CCCFFFFFHDFFHJJIJJGIJJGHGIGIJIJIJJJIJJCFHIIJIJHHIJ
@129967/1
cttggttgaacggaactccaatcctttactcgaatagtcttttctaa
+129967/1
CCCFFDFFHHHHHJJJJJJJJJJJJJJJJJJJHIJJJIJJJJJJJJJ
@2664900/1
cgggacttagccacaatctggtctggagagaagatcctcatcttgtatag
+2664900/1
CCCFFFFFHHHHHJJJJJJJJIJJJJHJJJIJJJJJJJJJJJJJJHJJJJ
@1661648/1
ctttactcgaatagtcttttctaacttgaacagtgcgatgttttacaagg
+1661648/1
CCCFFFFFHHHHHJJJJJJJJJJJJJJJJJJJJIIJJJJJHJJJJJJJJJ
@3187320/1
gccagttataaagcatagcccgaagtgctattggcacacaggcataatgc
+3187320/1
CCCFFFFFHHHHHJJJJJJJJJJJJHIJJJJJJJJJJJJIJJJJJJJJJJ
@6716225/1
gttgtggaactgcttcacctgtggccggcggcacgcagacgccttgatga
+6716225/1
CCCFFFFFGHHHHJJJJJJJJIJIJJJJJJJIIIHHFFDEDDDDDDDDDE
@4171953/1
cctgttttggtagcggcggcgcggtccgtgaggagcatgctcgccatcag
+4171953/1
CCCFFFFFFHFHFGHBBHGHIH<?=A@B=BBBBC<2<ACCCC7:9B889A
@4172003/1
cagcttgttagcttgccattgtcctttcctaggagtgactttcccgtttc
+4172003/1
CCCFFFFFHHHHHJJJJJJJJJJJJJJJJJJJJJJGHIJJJJJJJJIJJJ
@1662216/1
agtgacggcacctccgacactgaggtcacggtactcgcgg
+1662216/1
=?:BDBDD<@DFH>@E:FDHIFFFEB@>BDD?B:BC@G;B
@4172139/1
gtgattttaataaatatacataaacaaaacaattaattatcacataaaac
+4172139/1
CCCFFFFFHHHHHJJJJJJJJJJJJJJJJJJIJJJJJJJJJJJJJJJJJJ
@1662368/1
gtatccgattccattgctgataataatgtggcccgtgcttttatacaatg
+1662368/1
BBCFFFFFHHHHHJJJJJJJJJIJJJJJIJJJJJJHJJJJJJJJJJJJJJ
@1662466/1
cgcaagaagtaccagaaacgggacttagccacaatctggtctggagagaa
+1662466/1
CCCFFFFFHFHHHIJJIJJJJJJIJJJJJJJJJIJJJIJJIIJJJJJJJI
@5203814/1
ccaatcctttactcgaatagtcttttctaacttgaacagtgcgatgtttt
+5203814/1
CCCFFFFFHHHHHJJJJJJJJJJJJJJJJJJJJJJJJIJHIJJJJJHIJJ
@1139687/1
gtccttgttgttaagaggtgttacctgcaacttggccaggttagggccaa
+1139687/1
CCCFFFFFHHHHHJJJIJFHHIJJJJJJJJJJJJJJJJJJHIJJJJJJJI
@6716824/1
acaatatattcgtgaaaaccgcatccaactcggatcagccgtttctg
+6716824/1
CCCFFFFFHHHHHJJJJJJJJJJJJJJJJJJJJJJJJJJJJIJJJJJ
@6716838/1
gatggagtgagcacgggctctgtgcctggctcccatgtcacggtagcact
+6716838/1
CCCFFFFEHHHHHJJJJJJJJJJJJJJJJJJJJJJJJJJJJJJFHIJJJJ
@5204018/1
ggcagttcatccacttcaggtctagcattccgccccctttcaatcagctg
+5204018/1
CCCFFFFFHHHHHJJJJJJJIJJJJJJJJJJJJJJJJJJJJJJJJJJJJJ
@1662821/1
gcaaagataagatgaagaagaggagcaaatggaaaaaaaaattggtgaaa
+1662821/1
CCCFFFFFHGHHHJIIJIJIIIIHIJIIJIIIJFHJJJJIJHGHIHHGJJ
@650157/1
gttcaaattcaaataaaatcactctgcaatcctgcctcacatgattcatc
+650157/1
C@CFFFFFHHHHHIJJJJJJJJJJJJJCACCGHIJJGHJJJJJJJJJJJJ
@650158/1
ccagcttaaaagccaggtgtccatcacaagaagttatttgttcaaataac
+650158/1
CCCFFFFFHHHHHJJJJHIJJJJJJJJIJJJJJGIJJJJJIJJJJJJJJJ
@1140133/1
gtgctgttgtggaactgcttcacctgtggccggcggcacgcagacgcctt
+1140133/1
@@@FFFFFHHGHHJJJIIJJJJIJIGHJIJJJIIIJIGHFFDDDDBDDBD
@1140252/1
cctgagtcaacgaacaaatttttatgtgccaaaatgctattaacatttaa
+1140252/1
CCCFFFBBFHHHGJJIJGHIIJJJIFIIIJJJIJIJJJIJJIGGGJJJIH
@4172983/1
gccagatgccaaagttcttgatcttcactgggctcttctctgggatttcc
+4172983/1
@@@DDDFDHFFHFHBDFGGHEHFEGGGIIGGH?CEGIIIIIIIGGGGIIH
@650585/1
ccgcaatgttggagcttggtacaaagcaaaggtcgggcagttcgtcaaca
+650585/1
CCCFFFFFFHHHHJJJJJJFHIJJJJJJJIJJDGHIIJJJFHIIHIIJJJ
@5204782/1
gctgtgacttgtagtcaaggtggagattttactatctttcaagtcggcat
+5204782/1
CCCFFFFFHHHHHJJJJJJJGHIIJIJJJJJJJJJIJJJHHJJJJJIJJJ
@1140701/1
gtggtggtgcacgcgcttgggcagagggaatctgattgtgctgttgtgga
+1140701/1
BBCFDFFFHHHHHJJJJJJJJJJJIJJJJJJJJJJJJJJJJJJJJJIJJJ
@3674155/1
ggatagctggacaaggcactggcaacgaccaatcatggacttttcttcaa
+3674155/1
CCCFFFFFHHHHHJJJJJJJJJJJJJJJJJJJJJJJJJJJJJJJJJJJII
@5205466/1
ctgtgatctgtttcttggcatctatagatgtcggtggcgcacagggcacg
+5205466/1
@CCDFFFFHHHHHJJJJJJJJJJJJJJJJJIIJJHIJJJJJJJJJJJJJJ
@3674606/1
tgcccatcaatttatcttcaaatgacgacaccacagttccagtctcaggc
+3674606/1
CCCFFFFFHHHHHJJJJJJIJJJJJJJJJJJJJJJJJJJJJJJJJJJIJJ
@5205522/1
gttgtatatcgcgtacgaggacatgtccaggtcgtcgcacaccatcgact
+5205522/1
BBCFFFFFHHHHHJJJJJJJJJJJJIJJJJJIJJJJJJJJJJJJJJHHHH
@6227527/1
ggattttaatgttattattacagcatacataataaaattagaggaagtag
+6227527/1
@@??DDDBFF<C8:AF?GEHF@IGFFHICHICF@HHC?F?F<FE@B>BFD
@5205769/1
ctccaacttgatacaagcttctcggacagcagtgagttcgtgttgca
+5205769/1
CCCFFFFFHHHHHJJJJJJJJJJJJJJJJJJJHIIIGHIJFHGIJIJ
@6227803/1
catcactatcaaaacttctcaggattgaaacgtcttttatgttgggacag
+6227803/1
CCCFFFFFHHHHHJJJJJJJJJJJJJJIIJJJJJJJJJJJJJJJJJJJJJ
@1664630/1
ctgcagatgactgtgcatccttgctagtaagtcctgagccatagcaaaca
+1664630/1
CCCFFFFFHHHH?GHJJJJJJJJJJJJJJJJIJJJJJJJJJJJJJJJJJJ
@4719920/1
ttagaaatgttacaacctctatactttgcattaaaataatgcccattttc
+4719920/1
CCCFFFFFHHHHHJJJJJJJJJJJJJJJJJJJJJJJJJJJJJJJJJJJJJ
@651645/1
cccacaatatattcgtgaaaaccgcatccaactcggatcagccgtttctg
+651645/1
CCCFFFFFHHHHHJJJJJJJJJJJJIJJJJJJJJJJJJJJJJJJJJJJJJ
@4719978/1
gcaagaagtaccagaaacgggacttagccacaatctggtctggagagaag
+4719978/1
CCCFFFFFFHHHHJJJJJJJJJJJJJJJJJJJJJJJJJHHJJJIJJJJJJ
@4174148/1
ccgcaatgttggagcttggtacaaagcaaaggtcgggcagttcgtcaaca
+4174148/1
CCCFFFFFHHGHHJJIGJGFHHJJJJJJJIIJHIIJJJGIGIGGIIJIIJ
@6228019/1
cttagctgcggaatgcttagcttccttcttagagcgtcccgtacccatag
+6228019/1
?@<?DDD?DFF:C:ABBBEGFA<<FEFAAGGFIFBF:B:D?8?CECCFF3
@131561/1
gtagcactgagtgacggcacctccgacactgaggtcacggtactcgcggt
+131561/1
CCCFFFFFHHHHHJJJJJJJJJJJJJJJJJJIJJHJIJJJIJJJJJJHFD
@131763/1
gtgacttgtagtcaaggtggagattttactatctttcaagtcggcataac
+131763/1
CCCFFFFFHHHHHJIHIEGIHIIJJJJJJJJJJJJJJJJJJJJJJJJJJI
@2163648/1
cagccagatgccaaagttcttgatcttcactgggctcttctctgggattt
+2163648/1
CCCFFFFFHHHHHIJJGIJJJJJJJJJJJJJJJJJJJJJJJJJJJJJJJJ
@5699327/1
gtttattttgtttttctctgtgatctgtttcttggcatctatagatgtcg
+5699327/1
@@@DFFFFHDDHHGIIIIEICEAFBHIDHIIIIGHIGIIIIGFBD<FBGF
@6228347/1
ccagaggcaagcgctccaagttgcttggaggcttg
+6228347/1
@@<?D;;:??BFB<F>AG@FEHHFHIICDFGB=B6
@7742626/1
gtctgtttgtctgtttgtctgtttgtctgttcgtctgtgcgcgctaatct
+7742626/1
CCCFFFFFHHHHHIJJJJJJJJJJJJJJJJJJJJIJIHIJJJJJJJJJJJ
@2163923/1
gcatggtaagaaggtggcggccagaatctagacatgcacagctcttgcag
+2163923/1
CCCFFFEFHHHHHJGHJJJJJJJJJJJJJJJJJJJJJJJJJJJJJJJJJJ
@7743109/1
gtacacctgagcgagactcataacgcagccagatgccaaagttcttgatc
+7743109/1
==BFDDDEHHHHHJJJJJJJJJJJJJJJJJJJJJJJJJJJJIJJJJJJJJ
@5699973/1
ccacaatatattcgtgaaaaccgcatccaactcggatcagccgtttctga
+5699973/1
CCCFFFFFHBHFHIGIIIIGIJJIIIJJJJJJIJJJJJJJIJJHIJJJJJ
@7743767/1
gtttgtttcatgtcaatcggttcataaataaaaaagttatgtcaaattaa
+7743767/1
CCCFFFFFHHHHHJJIIJJJHJJIJIJJJJJJJJGJGIIJIIIJJIFGIJ
@5700248/1
gggatctgctgtctgtggagctgatgcttgctgggcctcaactgttggag
+5700248/1
C@CADFFFHGHFFHI?FHGHHIIIIIIIIIIIIIGIIIIIIICHHIIGGH
@133205/1
cttgcgtttcaaaacaattcattttaggttcaagttaaccgcaatgttgg
+133205/1
CCCFFFFFHHHHHJJJJJJJJJJJJJJJHIJIJJJJJJJJJJIJJJJIII
@6718210/1
gtcttcttgaacttcttcaattgacgcaagaagtaccagaaacgggactt
+6718210/1
CCCFFFFFHHHHHJJJJJJJJJJJJJJJJJJJJHIIJJJJJJJJJJJJJJ
@133482/1
agtaggtgctgggcctcttgtatgcgaaggtgttgaggcgcttgtggtgg
+133482/1
CC@FFFEFHHHHHJJJJJJJIJJJJJIIJJDGHHJJJJJJJJJJJJJIII
@7744111/1
cttaattattatgggcctcgccgtatttgggtccaatagatatttataag
+7744111/1
BBBDDFFFHHHHHJJJJJJJJJJIJJJJJJJIIJJJJJIJJJJJJJJJJJ
@2164914/1
cctcaatctgcaccagttcatacttgggcacagttcctcgacgagcaagt
+2164914/1
CCCFFFFFHHHHHJJJJJJJJJJJJJJJJJJJJJJJJJJJJJJJJJJJJG
@5208524/1
gttcccacttcacgacgcttcagcagagtgcacacaatggtgaactggcg
+5208524/1
CCCFFFFFHHHGHJJJJJJJJJJJJJHIGHIJJJJJJJJJHHIJJJJJIJ
@2666530/1
gcaagaagtaccagaaacgggacttagccacaatctggtctggagagaag
+2666530/1
@@CFFFFFHHFFHIJJJJIJJJJJJJIJJIIIJJJIJIIIIJJJJHIIJI
@5700763/1
attttccattggctgggtcttacagattggtggaaaccaaaccaaacttc
+5700763/1
CCCFFFFFHHHHHJJIJFHIJJJJJJJIJJIIJIJJJJJJJJJJJJIJJI
@7214548/1
gatctgtttcttggcatctatagatgtcggtggcgcacagggcacgcttg
+7214548/1
CCCFFFFFHHHHHJJJJJJJJJJJJJIJJJJJJJJJJJJJJJJJJJJJJJ
@4720216/1
gcaccagttcatatttgggcacagttcctcgacgagcaagtagttcttga
+4720216/1
CCCFFFFFHHHHHJJJJJJJJJJJJJJJJJJJJJJJJJJJIIJJJJIJJI
@3187803/1
tgggcacagttcctcgacgagcaagtagttcttgaagcacagacacaggt
+3187803/1
CCCFFFFFHHHHHJJJJJJJJJJIJIIJGIJJJJJJJJHHIJJJJJJJJF
@1665561/1
ctctagttttctcttttaatattataaatagttatttgatcacacactga
+1665561/1
CCCFFFFFHHHHHJJJJJJJJJJJJJJJJJJIJJJJJIJJJJJJJJJJJI
@5701328/1
gcgatttaatttttttatgtttttattatgcaattcatgtttatttcact
+5701328/1
CCCFFFFFHHGHHJJJJJJIJJJJJJJJJJJJIJJJJJJJJJJJJJJJJJ
@1142396/1
cccacgttggttatcaagtggcttggtaggatccaagttgaaatctttga
+1142396/1
CCCFFFDFHHHHHJIJJJHIJJJJAHCFEHEHHHEIGFFCBHICAHHIE>
@3188046/1
gtcgagtagagccttagctgcggaatgcttagcttccttcttagagcgtc
+3188046/1
@@@DDDBDFHHFHHEGCHFGB@@@EFHCGBG<CFHDCFCECGDBDHGG@F
@1142446/1
ctgggatgccacccggcaccactcccgggtgaggatgcactacatttccg
+1142446/1
CCCFFFEFHHHHHJIJJJJJJJIIJJIJGDHIJJJIJIJJIJJJJJJJJI
@3188449/1
gatggagtgagcacgggctctgtgcctggctcccatgtcacggtagcact
+3188449/1
CCCFFFFFHHHHHJJJIJJJJJJJJJJGGIJJJJJJJIIJJJJGHIJJJJ
@6229792/1
ctcagatgcaatttcttgcaagaattgcacaaagttgaagtccttgttgt
+6229792/1
CCCFFFFFHHHHHJJJJJJJJJIJJJJJJJJJJJJJJJJJJJJJJJIJJJ
@6229819/1
cagcatacataataaaattagaggaagtaggtgctgggcctcttgtatgc
+6229819/1
CCCFFFFFHHHHHJJJJJJIJIJJJJJIJJJIJHIIIJJJIJJJJIJJJJ
@652441/1
caggtgtcttccctggcaatacaacaacgacaagctgcaactgtacgaat
+652441/1
BCCFDEFFHHHHHJJJJJJJJJJJJJJJJJJJJJJJJJJJJJJIIJJJJJ
@4721204/1
ggccgtcagaacctgatagaaacggttggcgttaggtatatacaagaaca
+4721204/1
CCCFFDDFHGHHHJJIJJJJJJJJJHIIIIIIGJJJBFHIJJIJJJIJJJ
@7215883/1
accagtggtcttcttgaacttcttcaattgacgcaagaagtaccagaaac
+7215883/1
@C@FFFFFHHGHHIJHIJIJJJJJIGHJJJIJJIIGIJJJIJJJJIJJJJ
@3676162/1
gcaagtttcttagacttgccagttcccacttcacgacgcttcagcagagt
+3676162/1
CCCFFFFFHHHHHJJJJJJJJJIJJJJJJJJJJJJJJJJJJJJJJJJIJC
@7216160/1
cctaacgaaacagcgcaaatgagaaagctatctatttcaaataaaggcgt
+7216160/1
@@@FDDDBHDDBFEGGGGIIGGIJIJJJDCHIHIECEIIGGHEHEH@G>H
@4721520/1
gtgcgatgttttacaagggcaggttgaactcacaccattcaatttaaaag
+4721520/1
CCCFFFFFHHHHHJIIJIIJJJJHIJJHHIIJJJJJJJJJJIJJJJJJJI
@3676234/1
gacgacgacactgtacagttagaaatgttacaacctctatactttgcatt
+3676234/1
CCCFFFFFHFFFHHHGHIJJGEFHGHGFHFHHIIIJJGEHJGIHGIJJJI
@653007/1
ggaagtaggtgctgggcctcttgtatgcgaaggtgttgaggcgcttgtgg
+653007/1
CCCFFFFFHHHHHJJJJJJJJJJHIJJJJJJJJFGHIJJJJJJJJJJHIJ
@1667082/1
ctcgccatcaggacctgcaccatgcaccgccatgccgtgtaccacgcctg
+1667082/1
CCCFFFFFHHHHHJJJJJJJJJJJJJJJJJJJJIJJJHJIHJJJJJJJIJ
@653099/1
cttgcagccatccaacaggattgcccatcaatttatcttcaaatgacgac
+653099/1
@CCFFFFFHGHHHJJJJJJJJJJJJJJJJJJJJJJJIJJJGJIJJJJJJJ
@4721879/1
tttcatttaaatttacgggctatgccatttatcctcgcacgttggcagta
+4721879/1
CCCFFFFFFHHHHJGGHHIGGIIFGHDHGIJJJCIHIIIJBHIJIIIJFH
@653345/1
tgatctgtttcttggcatctatagatgtcggtggcgcacagggcacgctt
+653345/1
@C<DFFDFHDHHHGIJGGHGEHIHGIIHHDGFGGGGGHIJIJGGIGGFII
@1143939/1
cgatgttttacaagggcaggttgaactcacaccattcaatttaaaagaaa
+1143939/1
CCCFFFFFHHHHHJJJJJJJJJJJJJJJJJJJJJJJJJJJ<GHJJJJJJJ
@3676785/1
ccgtttagcagcttcatccagaggcaagcgctccaagttgcttggaggct
+3676785/1
B@@DFFFFBHHHHJJJJJJJJJIJJJJGGIJJIIIIJHIJJJJJIGIIJJ
@7744687/1
cgcaagaagtaccagaaacgggacttagccacaatctggtctggagagaa
+7744687/1
C@CDFFFFGCFHHJJIIIJJGFIJJJJJIGIGIIIJJJIHHIJJGIIJIJ
@3189763/1
tatagatgtcggtggcgcacagggcacgcttgcgcatgacatctatacat
+3189763/1
CCCFFFFFHHHHHIJJJJJJJJJJJJJJJJJJJJJJJJJJJJJJJJJJHH
@4175774/1
gtgctgggcctcttgtatgcgaaggtgttgaggcgcttgtggtggtgcac
+4175774/1
C@CFFFDFHHHHHIJIIIJJJIIIJHHHIJIJJJJJJJJJJJIJIIIHIJ
@653975/1
gtgataatgtcataaagttgacaataatctataattaattactttaaatc
+653975/1
CCCFFFFFHHHHHJJJJHIJJJJJJJJJJJJJJJJJJJJJJJJJJJJJJJ
@7745629/1
ggttattgttatgtcgatgtcgaacccaaaaatgtaattaactttttttt
+7745629/1
CC@FFFFFHHHHHJJJIJJJJJJJJJJJJJJJJJHIJJJJJJJJJJJJJJ
@7745741/1
cgcaagaagtaccagaaacgggacttagccacaatctggtctggagagaa
+7745741/1
CCCFFFFFHCFDHIJJJGIIJIIJIJCGGGGIIIJJIJGFGGIIIJGIJJ
@134976/1
gcccatcaatttatcttcaaatgacgacaccacagttccagtctcaggca
+134976/1
CCCFFFFFHHHHHJJJJJJJJJJJJJJJJJJJJJJIJJJJJIJJJJJJJJ
@2165742/1
ggcctgttttggtagcggcggcgcggtccgtgtggagcatgctcgccatc
+2165742/1
CCCFFFFFHHHGHIIAHGDHHHHHFDDDDDDDDDDCDDDDDDDDDDDDDD
@135271/1
gtccttgttgttaagaggtgttacctgcaacttggccaggttagggccaa
+135271/1
CCCFFFFFHFHHHEGIHIAFHIGIJJIGGGFFHIIIJGHIHIJIJJCHJJ
@2667610/1
gccattagtagactgatcagccggag
+2667610/1
@?@??AA?=CFAF@?:<F<F?FF@?C
@135378/1
agcgtcccgtacccatagcaacaagatcagcgactgtcacacggtagcgg
+135378/1
;=BDDFFFHHHHHJJJJJJJJJJJJJJJJJJJJJJJJJJJJJJJFHJJJJ
@4176899/1
gtcgcccgccggcgggtgcgtcacgtccacgcccaggaatatcaccggct
+4176899/1
CCCFFFFFHHHHHJJJ=EDFCDCDDBDDDDDDDDDDDDDDDDEECDDDBB
@5702105/1
tgcaaacatgccagttataaagcatagcccgaagtgctattggcacacag
+5702105/1
BCCFFFFFHHHHHJJJJJJJJJJJJJJJJJJIJJHIIJJJJJJJJJIJJI
@7746507/1
ccaacgtttgaaatgcatgatattaacagtcttaaacttgaacaggcgtc
+7746507/1
@?@DFBD;CFBDDAEGBEIBEDGHHGIGCHCBHCHDGFF?CG@CGFB?88
@135782/1
gccacatcttgtaagcagcctgacgcttagcaagtttcttagacttgcca
+135782/1
CCCFFFFFHHHHHJIJJIJJJJJJJJJJJJJJJJHIJJJJJJJJJGJJJH
@7746679/1
cacacggtagcggaaggtgggttcgtgaatcatgccctcaatctgcacca
+7746679/1
CCCFFFFDHHHHHJJJJGHJJHIJJJJJJJJJJJJJJJJJJJJJJJJJJJ
@2667931/1
gtggcgttgatgtcgcaagatagtgagacattcactttttagtcataatc
+2667931/1
CCCFFFFFHHHHHJJJJJJJJJJHIJJJJJJJJJJJJJJJJJJJJJJJJJ
@2667955/1
agcgactgtcacacggtagcggaaggtgggttcgtgaatcatgccctcaa
+2667955/1
?@@FFFFFHHHHHJJJIJJJJJJJJJBGHJGHIIIIIIJGJJJJJIHHHH
@6720419/1
cgttgatgtcgcaagatagtgagacattcactttttagtcataatcttca
+6720419/1
CCCFFFFFHHHHGJJJJJJHJJJIIJJJJIJJJJJJJJJJIJJJJJJJJJ
@135993/1
gttggaatgattctggtgggttgtcctgcagagcttgccacatcttgtaa
+135993/1
CCCFFFFFHHHHHJJJGHIJFGIIJJJIJJJJJJJJJJJIJIJJIGGHHG
@7747390/1
gtcttcttgaacttcttcaattgacgcaagaagtaccagaaacgggactt
+7747390/1
CCCFFFFFHHHHHJJJJJJJJJJJJJJJJJJJJHIJJJJJJJJJJJJJJJ
@6231428/1
attaaactttgggcctgtttcacagtctcgttgacttgctgttagctcat
+6231428/1
@CCFFFFFHHHHHIJJJIIIJJJJJIJJJJGJJJJIJJJJJJJJJJJJJJ
@136547/1
ctcgccatcaggacctgcaccatgcaccgccatgccatgt
+136547/1
@@@DDDBD:?A<D?AACGEHDGCC>HH@CGD?B?GB?DBH
@136633/1
cgagcaagtagttcttgaagcacagacacaggtgtcttcaacggaag
+136633/1
CCCFFFFFHHHHHJJJJJJJJJJJJJJJJJJJHIIJJJJJJJJJIJJ
@2166979/1
ctcataacgcagccagatgccaaagttcttgatcttcactgggctcttct
+2166979/1
CCCFFFFFHHHHHJJJIJJJJJJJJIJJJJJJJJJJJJJJJJJJJJJJJJ
@136987/1
ccaatctccaagacaggaggctccagtactttagctttgacagtgtaaaa
+136987/1
@@@FFFFFHHGHAEGHJIIICGIIIIGHIJJJGGIJJJGIJJIHIIIJJJ
@7216925/1
gtacacctgagcgagactcataacgcagccagatgccaaagttcttgatc
+7216925/1
BB@FDDDFHHHHHIJHIIJJJJJJJJJIHJJJJJJJJJJJJHIJJJJJJI
@7216974/1
ggtcaattcaatatactacaagattgtttgtggacctattgctacataat
+7216974/1
BCBFFFFFHHHHHJJJJJJJJJJJJJJJJJHIJJJJJJJJJJJJJJJJJJ
@7216980/1
gtcgaattacatgacatcaggcttccgtacattttatactaagctgtaaa
+7216980/1
CCCFFFFFHHHHHJJJJJJJJJJJJJJIJJJJJJJJJIJJJJJJJJJIJJ
@2669042/1
agcgtcccgtacccatagcaacaagatcagcgactgtcacacggtagcgg
+2669042/1
;=BDDFFFHHHHHJJJJJJJJJJJJJJJJJJJJJJJJJJJJJJJHIJJJJ
@2167493/1
ggacaaggcactggcaacgaccaatcatggacttttcttcaatatccaca
+2167493/1
@?@DDFDAHDHFDBFHHHEEGGICEHGHEH<GFHHJIJIIIJHEG9DGEI
@1144801/1
ggcgcttgtggtggtgcacgcgcttgggcagagggaatctgattgtgctg
+1144801/1
CCCFFFFFHHHHHJHHJJJJJJJJJJJJJJJJJJJJJJJJIIJJJJJJJH
@3190983/1
gacggcacctccgacactgaggtcacggtactcgcggtacatgttgtgta
+3190983/1
CCCFFFFFHHHHHJJJJJJJJJJJJJJJIJJJJJJJJIJJJHHHHHHFFF
@1145480/1
gataaagataagtataggctcaaaacctaacgacatcaatcaccagctta
+1145480/1
C@CFFFFFHHHHHHIJJJJJJJJJJJJJJJJJJJJJJJJJJJJJJJJJJJ
@654789/1
ggaactgcttcacctgtggccggcggcacacagacgccttgatgacctcc
+654789/1
CCCFFFFFHHHHHJJJJJJJJJJJJJJJJJJJJIHHFFFDEEEEEDDDDD
@1145544/1
gtagaataaggattaaaaataaacttaaagattattaataagaaaaaaat
+1145544/1
CCCFFFFFHHHHHJJJJJJJJJJJJJJJIJHJJJJJJJJJJJJJJJIJJI
@655016/1
ccactccatactttgtttcatttaaatttacgggctatgccatttatcct
+655016/1
CCCFFFFFHHHHHJJIJIJJJJJIJJJJJJJJJJJJJJJJJJJJJJJJJJ
@4723979/1
tgtacattgaaaataaaaataaaaaaaatagcagggg
+4723979/1
CCCFFFFFHHHHHJJJJJJJJJJJJJJJGFBDFFHIJ
@1669668/1
gtcctgcagagcttgccacatcttgtaagcagcctgacgcttagcaagtt
+1669668/1
CCCFFFFFHHHHHJJJJJJJJJJJJJJJJJJJJJJJJJJJJJJJJJIJGI
@3191535/1
cccgtatctcaacacccataaagaactgtttgcctctcatgtcccatact
+3191535/1
CCCFFFFFHHHHHJJJJJJJJJJJJJJJJJJJJJJJJJJJJJJJJJJJJJ
@6721367/1
ccatagaacaaacaaaacttaagccttattataaaaggtataaatattcc
+6721367/1
CCCFFFFFHHHHHJJJJJJJJJJJJJJJJJJJJJJJJJGHIJJJJJJJJJ
@655348/1
gccggaagtcactattccacgcgaacgaagtcgcgggctataataaatct
+655348/1
CCCFFFFFHHHHHJJJJJJJJJJJJJJJJJIIJJJJHDDDDEDEEDDEDD
@655442/1
gggctctgtgcctggctcccatgtcacggtagcactgagtgacggcacct
+655442/1
CCCFFFFFHHHHHJJJJJJJJJJJJJJJJHJJJJJJJJJGHIJJJJJJJJ
@3678935/1
gcagagtgcacacaatggtgaactggcgttcatgcggcaaacgcctatta
+3678935/1
@@CFFFFFHHHHFIIIJJHHJGHIJIJIHIJIGEGGIIJJIIIIIIJIJJ
@3678958/1
acggcacctccgacactgaggtcacggtactcgcggtacatgttgtgtac
+3678958/1
@@?DFFFFHHHHHIIIIIDIIBFHIIIFGIIIIGHI8FG@GIEHIHHAHH
@3191870/1
agcaaatggaaaaaaaaattggtgaaaagaatcacaagtaagatactgca
+3191870/1
@CCFFFFFHHHHHJJJJJIIJJGHIJJJJJJJJJJJJJHHJJJJJJJJJJ
@3192711/1
ctcatctcttgcagtttgtcctctttcgcagccaacttctggcgctcctt
+3192711/1
CCCFFFFDHGHHHGHIJJ:CIHIJJJJIIJIIJJIJJJJJJIIJJJJJJJ
@2669867/1
gcacctccgacactgaggtcacggtactcgcggtacatgttgtgtacacc
+2669867/1
CCCFFFFFHHHHHJJJJJJJJJJJHIJJJJJJJIIIJJJJJJJJJJJGHH
@4725459/1
cttgttcttgctgatgacggtagccgtgtgtttgcccaccttcatcgtca
+4725459/1
BBCFDFFEHHHHHJJJJJJJHHIJJJGHFGDHIJJJJJJJJJIJJJJHIJ
@7219568/1
ggcacagttcctcgacgagcaagtagttcttgaagcacagacacaggtgt
+7219568/1
CCCFFFFFHHHHHJJJJJJJIIHHHIIJJJJJJJJJJJJJJJJJJJJFHF
@6722544/1
ctcatcttgtatagaggaggcttgggctc
+6722544/1
@@@DDADDDD:AF<?BDBAFFEE12883?
@5212671/1
gtcattcaatgtctccttccgtcttgggtgaggcataacggggtgggttt
+5212671/1
CBCFFFFFHHHHHJJJJJJJJJJJJJJJFHIJJJJJJJJJJJJ@FHJBHI
@2670159/1
cctcaatctgcaccagttcatatttgggcacagttcctcgacgagcaagt
+2670159/1
CCCFFFFFHHHHHJJJHJJIJJJJJJJJJJJJJJJJJJJJJJJJJJJIIF
@2167915/1
ctccaacttgatacaagcttctcggacagcagtgagttcgtgttgca
+2167915/1
CCCFFFFFHHHHHJJJJJJJJJJJJJJJJJIJHIIJHJJJHIIJJJJ
@7748876/1
atctgtttcttggcatctatagatgtcggtggcgcacagggcacgcttgc
+7748876/1
CCCFFFFFHHHHHJJJJJJJJJJJJIJJJGHJJJJJJJJIJJJJJJJJJJ
@5213305/1
ctggagatgtgggtgtagctttaaggggatctgctgtctgtggagctgat
+5213305/1
BCCFDEDEHHHHHHGHGIIIJJHIIJJJIIJIJJJJIJJJJJJIJJJJII
@7749168/1
tgccatttatcctcgcacgttggcagtaatagtacaagtgaaaagtcact
+7749168/1
CCCFFFFFHHHHHJJJJJJHIJJJJIHIIJJJIJIIJIFGIIIJJJJIJI
@6723171/1
cgactcctgtggctttcagtgaaacatcaaaatttatcgatctttgattc
+6723171/1
CCCFFFFFHHHHHJJJIJJHIJJJJIJJJJJJJJJJJJJIJJJJJJIJJG
@138621/1
gcgtgacgtcagcccctacgatcatcactgtcgtgtcctttatacatttc
+138621/1
BCCDFFFFHHHHHJJJJHIIJJJJJJJJJJGJJJJJJJJJJJJJJIJJJI
@5213548/1
gctcgctctccgaagggagcttgcggccgatgacctcatactccttcaac
+5213548/1
CCCFFFFFHHHHHJJJJJJJJJJJJJIJJJJJJJJJJJJJJJHHHHHHFF
@7749497/1
cttggttgaacggaactccaatcctttactcgaatagtcttttctaactt
+7749497/1
CCCFFDDFHGDGHGIJJJIHHIJIJJJJIJJJIIJJJIIIGIJIJJIIJJ
@6723337/1
aaagcattctgggctgcagatgactgtgcatccttgctagtaagtcctga
+6723337/1
<@@DDFFBHFFGHIIIIIIIIIIIIIIGIGIIIIIIIIIIHIIIIIGGII
@5213816/1
cccattttcacaggcaagggatcctaacttcgcaaccactaattccagtg
+5213816/1
CCCFFFFFHHHHHJJJJJJJJJJJJJJJJJJJJJJJJJJJJJJJJJJJIJ
@2168566/1
gattgaaagtgcgggggtgacatcggacttaatacaaggaaactgtttag
+2168566/1
CCCFFEFFHFHHHJJJJ@EHIJJHHHDFFEEEEEEDDDDDDDDDDDDDDD
@4178566/1
cttagccacaatctggtctggagagaagatcctcatcttgtatagaggag
+4178566/1
CCCFFFFFHHHHHJJJJJJJJJJHIJJJJJJJJJJJJJJJJJJJJJJJJJ
@7749769/1
gctctgtgcctggctcccatgtcacggtagcactgagtgacggcacctcc
+7749769/1
CCCFFFFFHHHHHJJJJJJJJJJJJJJHIJJJJJJJJHIJJJIJJJJJJJ
@2168682/1
ctccagtttcttcatctcagtatgtatgtgtcggtccccagctccgaagt
+2168682/1
CCCFFFFFHHHHHJJJJJJJJJJJJJJJJJJJJJIJJJJJJJJJJJJJJG
@7749883/1
cgtttttaaactattttttcaatgccctaagtgagtatacatctattaaa
+7749883/1
CCBFFFFFHHHHHJJJJJJJJJJJJJJJJJJIIIJHHIJJJJJJJJJJII
@5214102/1
tggaactgcttcacctgtggccggcggcacgcagacgccttgatgacctc
+5214102/1
CCCFFFFFHHHHHJJJJIJJJJJJJJJIJJJJHHFFFDDEDDDDDEDDDD
@139401/1
cataataaaattagaggaagtaggtgctgggcctcttgtatgcgaaggtg
+139401/1
CCCFFFFFHHHHHJJJJJJJHHJJHHIIIIJ9CGIIJJHIJJJIJJJJEG
@139498/1
catacataataaaattagaggaagtaggtgctgggcctcttgtatgcgaa
+139498/1
CCCFFFFFHHHHHJJJJJJJJIJJJJJJIJJJJJJJJJJJJJIIJJJJHG
@2168929/1
gaaagtatttagttgcgaattcgattatagcgcattccacataaagttct
+2168929/1
@@CFFDFFHHHHHJJJJGGIJHJHJJJJJIJJIJJJJJIJJJJIJJIHJJ
@2168962/1
ggctatgccatttatcctcgcacgttggcagtaatagtacaagtgaaaag
+2168962/1
CCCFFFFFHHHHHJJJJJJJJJJJHJJJJJJIJJJJJJJJJJJHHIJJJJ
@5214772/1
ggtggtggtgcacgcgcttgggcagagggaatctgattgtgctgttgtgg
+5214772/1
BC@FFFFFHHHHHJJJJJJJJJJJJIJJJJJJJJJJJJJJIJJIIJIIIJ
@5214783/1
cccagtattattgaaccacatctcgggatgtagtctcctagggtgactct
+5214783/1
CCCFFEFFHHHHHJJJJJJJJJJJJJJIJJJJJJJJJJJJJJJDGIIJJJ
@3679567/1
ctcgtggttcctctgcacttggtggtccacaaacattataatagcgttgt
+3679567/1
CCCFFFFFHHHHHJJJJJJJJJHIJJJJIJJJJJJJJJJJJJJJJJHJJJ
@5215092/1
cccacttcacgacgcttcagcagagtgcacacaatggtgaactggcgttc
+5215092/1
CCCFFFFFHHHHHJJJJJJJJJJJJHHIJJJJIJJJJIJJIJJJJJJJJI
@2169375/1
gtgcatccttgctagtaagtcctgagccatagcaaacagccactggcaat
+2169375/1
@@?D?A?DFHFAHG<F<>E<?<A<A@GE;ADEHBH@?@F;CFD>DGCGCD
@140399/1
cccatactccttgatttggtaaagcttgctgcccgcctaacgaggaaacg
+140399/1
CCCFFFFFHHHHHGIJJJJJIJIIJIJJJIIJJJJJJIIJJJIJJJJJJI
@1147355/1
gcctgttttggtagcggcggcgcggtccgtgaggagcatgctcgccatca
+1147355/1
CCCFFFFFHHHHHJJJJJJJJJGFD>CDBBBDDDDDBDDDDDCBBDD@CC
@3193092/1
gggctctgtgcctggctcccatgtcacggtagcactgagtgacggcacct
+3193092/1
@@@DDDDDDFFF?GIE@GEGIIIH?EFGGIH@9<?BAGH:BFGH:0?AC>
@7220272/1
gcgtcgggtcacattacatactctgtatttcctcttcatggtgccacagt
+7220272/1
?@@DDDAA<C?DF@?EEFH@FGDGF?BFDECCFHGI9DGIGIG@HBHFH/
@1671804/1
gagactcataacgcagccagatgccaaagttcttgatcttcactgggctc
+1671804/1
CCCFFFFFHHHHHJJJJJJJJJJJJJIJJIJJJJJJJJJJJJJJIIJJJJ
@657013/1
atacataataaaattagaggaagtaggtgctgggcctcttgtatgcgaag
+657013/1
@@@FFFFFHHHFHGIGJFIGIIJJJIIDGGHGGGGHIJGIGIIIJIJIII
@657023/1
ggcttattctgcatacctgccatgcgctggtaagcgctatggactgccgc
+657023/1
CCCFFFFFHHHHHJJJIJJGJJJJIJJJJJIJJJJJJJJJJIIJJJJJJJ
@7220545/1
tctgtatttcctcttcatggtgccacagtgagtgatttcaattttgagac
+7220545/1
@CCFFFFFGHGHHIJJJJJJHHGGGHIIHHIJCFHIGIJIGFIJJJEIEH
@1672011/1
gttacaacctctatactttgcattaaaataatgcccattttcacaggcaa
+1672011/1
CCCFFFFFHHHHHJJJJJJJJJJJJJJJJJIJJJJJJJJJJJJJJJJJJJ
@3193508/1
cagcatacataataaaattagaggaagtaggtgctgggcctcttgtatgc
+3193508/1
CCCFFFFFHHHHHJJJJJJJJJJJJJJJJJJIJJJJJJJJJJJJJIJJJJ
@1672168/1
gccctaagtgagtatacatctattaaattcaaacgcagagctcattatgt
+1672168/1
CCCFFFFFFHHHFHIJJJJJJJJJJJJJJJJJJJJJJJJJJJJJJJJJJI
@1148068/1
ctccgccctcttcctcgggttggaatgattctgg
+1148068/1
@@<D?DBDFFD<CDGEE@:GF:CDGGE<C@G>99
@3193705/1
gcgaaggtgttgaggcgcttgtggtggtgtacgcgcttgggcagagggaa
+3193705/1
BCCFFFFBFFHHHJJJJJJJJHJJHIJDGFHHJJJJJJJJHHHFFFFDDE
@141083/1
gcaaagagttgtcgatatgtggatgtagctgccattatgtagactgttgt
+141083/1
@@@FFADFFFDDFHIJGIJIIIJJIHIIJJGGIJJJJIIDGGGCGFDFBG
@2672012/1
gtgagcacgggctctgtgcctggctcccatgtcacggtagcactgagtga
+2672012/1
@@@FFFEFHGHHHJJJIIGGIIJGGGIGIGIJJJJJJHFIGIIHIGIBGG
@657998/1
tgggcctcaaaaaatcacgtttatacattttttttttaatttttgtgtta
+657998/1
CCCFFFFFHHHHHJJJJJJIJJJJJJJJJJJJJJJJJJJJJHHHHEFFFF
@3194228/1
cctgggatgccacccggcaccactcccgggtgaggatgcactacatttcc
+3194228/1
?@@1BDDDD?FDHGIIIGHGEHDHIGGIIEFFHIIGHIGIIGIIFEHIII
@141771/1
acatttagtacctatagtcatacatatgtctacctatcacaaagattcgt
+141771/1
@B@FFFFFHHHHHJJJJJJJJJJJJJJJJJJJJJJJJJJJJJJJJJJJJI
@7221582/1
cttgttgttaagaggtgttacctgcaacttggccaggttagggccaacag
+7221582/1
CCCFFFFFHHHHHJJCGHIJJJJJJJIJJJJJJJIJJHIJIHIJJJJJJI
@141891/1
acacgtttcacttcagcatagacaggtgtcttccctggcaatacaacaac
+141891/1
@CCFFFFFHHGHHJJJJJJJJJJJJJFGHIJJJJJJJJJJJJJJJJJJIJ
@4726825/1
gtcttcttgaacttcttcaattgacgcaagaagtaccagaaacgggactt
+4726825/1
CCCFFFFFHHHHHJJJJJJJJJJJJJJJJJJJJFGIJJJJJJJJJJJJJJ
@2672773/1
gtgggttcgtgaatcatgccctcaatctgcaccagttcatatttgggcac
+2672773/1
CCCFFFFFHGHHHJJJJJJJJJJJJJJJJJJJJJJJJJJJJJJJJJJJJJ
@4727219/1
gcggctgaattgcagcatcttgtcgagaacatgaagccgctttggtttac
+4727219/1
CCCFFFFFHHHHHJJJJJJJJJIIIJJJJJJJJJIJJJJJJJJJJGHIII
@6724269/1
caagaattgcacaaagttgaagtccttgttgttaagaggtgttacctgca
+6724269/1
CCCFFFFFHHGHHJJJHIJJJJJJJJJIJJJJJIJJIJJ?FHIIJJJJII
@1673579/1
cctcaatctgcaccagttcatatttgggcacagttcctcgacgagcaagt
+1673579/1
CCCFFFFFHHHHHJJJJJJJJIJJJJJJJJJJJIJJJJJJJJJJJJJJIF
@4727371/1
cgggacttagccacaatctggtctggagagaagatcctcatcttgtatag
+4727371/1
CCCFFFFFHHHHHJJJJJJJJIJJJJJJJJJJJJJJJJJJJJJJJJJJJJ
@7222318/1
gttcatgcggcaaacgcctattaacattatcatcgttctcagcatggtaa
+7222318/1
CCCFFFFFHHHHHJJJJJJJJJJJJJJJJJJJJJJJJJIJJJJJJJJGHJ
@1673764/1
acgtagttctcagcttccctgcaaagttaaccatcttgtattcaaaagaa
+1673764/1
@CCDFFFFHHHHHJJJJJJJJJJJJJIJJJJJJJJJJJHJJJJIJJJJJJ
@5705999/1
agcctgacgcttagcaagtttcttagacttgccagttcccacttcacgac
+5705999/1
CCCFFFFFHHHHHJJJJJHIJJJJJJJJJJJJJJJJJJJJJJJJJJJJJJ
@4179679/1
ccattttctaactgaagaggaaacgattgcatctgtgaggggcgtcgggt
+4179679/1
@@@DFFAFDFHF?BGHIGGDDGGIIAGABFH@EHGGHHGEGIGG;@BEF6
@4179830/1
catacataataaaattagaggaagtaggtgctgggcctcttgtatgcgaa
+4179830/1
CCCFFFFFGHHHHJJJJJIJJJJJJIJJHHIJJIJIIJJJJJJJJJJJHI
@4727799/1
cctctatactttgcattaaaataatgcccattttcacaggcaagggatcc
+4727799/1
CCCFFFFFHHHHHJJJJJJJJJJJJJJJJJJJJJJJJJIJJJJJJJJJII
@5706483/1
gcgagactcataacgcagccagatgccaaagttcttgatcttcactgggc
+5706483/1
CCCFFFFFHHHHHJJJJJJJJJJJJJJJJJJIIJJJJJJJJJJJJJIGIJ
@1150269/1
gtgctgttgtggaactgcttcacctgtggccggcggcacgcagacgcctt
+1150269/1
CCCFFFFFHHHHHJJJJJJJJIJJJEHIJJIJJJJJJHHFFDDDDDDDDD
@5706556/1
gttctattcaagttatgcaagtattaaattcgtaccgctttttatgtgtc
+5706556/1
CCCFFFFFHHHHHJJJJJJJJIIJJJJJJJJJJJJJJJJJJJJJJJIJJJ
@3681115/1
gtacattgaaaataaaaataaaaaaaatagcaggggttattgttatgtcg
+3681115/1
CCCFFFFFHHHGHJGIJJJJJJIIJIIJJJJJJJJJFGGIIJIJJJJGIJ
@2170087/1
ggcagttcgtcaacaagacattactagctgagaatatttttttccgttta
+2170087/1
CCCFFFFFHHHHHJJJJJJJJJJJJJJJJJJJJJJJJJJJJJJJJJIJJJ
@7750728/1
gtagcggaaggtgggttcgtgaatcatgccctcaatctgcaccagttcat
+7750728/1
CCCFFFFFHHHFHIJHIJJIJJJJJJJJJJJJJJJJJIIJJJJJJIIJJJ
@5707014/1
ttaaaaccaaaaatttgccggaagtcactattccacgcgaacgaagtcgc
+5707014/1
CCCFFFFFHGHHHJJJJJJJJJJJHIIJJJJJJJJJJJJJJIJIJHHHFF
@5216740/1
gcgggaataagcacgcgttgcagaacgcttggcagtagtctaggttctta
+5216740/1
CCCFFFFFHHHHHJJJJIIJJJJJJJIJJJJJJJJHIIIJIJJJFHIJJH
@1151245/1
cttcaaatgacgacaccacagttccagtctcaggcacattgccattagta
+1151245/1
@BCFFFFFHHHGHJJJJJJJJIJJJJJJJJJJJJJJJJJJJJJJJJJIIJ
@4729022/1
gctgggcctcttgtatgcgaaggtgttgaggcgcttgtggtggtgcacgc
+4729022/1
CCCFFFFFHHHHHJJJJJJHHHJHHGIJJJJJJJJJJIJJJJJHHJJJJH
@4729073/1
gttacaacctctatactttgcattaaaataatgcccattttcacaggcaa
+4729073/1
@@@DDDDDFHFHHIDCFGIGAHGHFEGIIFHICHGCHHHII??CBD?7?8
@5707592/1
atctgattgtgctgttgtggaactgcttcacctgtggccggcggcacgca
+5707592/1
?BBFFFFFHHHHHJJJJIJJJJJJJJJJJJJJJJJJJJJJJJJJHFFDDD
@1151551/1
gcacctttttataccaacggtttacatttgtaacatatttttctctttcc
+1151551/1
CCCFFFFFHHHHHJJJJJJJIJJJJJJJJJJIJJJJIJJJJJJJJJJJJJ
@658836/1
tgagccatagcaaacagccactggcaatgtggatagctggacaaggcact
+658836/1
CCCFFFFFHHHHHJJJJJJJJJJJJJJJJGIJJJJJJJJJJJJJJJJJJJ
@7751737/1
ctttctttaattctttagttttaagttagttttcatcttaagttcggaaa
+7751737/1
CCCFFFFFHHHHHJJJJJIIJJJJJJJJJJJJJJJJJJJJJJIJJJJJJJ
@3195258/1
cctaacttcgcaaccactaattccagtgataaattcactctagcacgtag
+3195258/1
CCCFFFFFHHHHHJJJJJIJJJJJJJIJJJJJJJJJJJJJJJJIJJJIJJ
@6235093/1
cagcatacataataaaattagaggaagtaggtgctgggcctcttgtatgc
+6235093/1
CCCFFFFFHHHHHJJJJJJJJIJJJJJIJJJIIIJJJJJJJJJJJIJJJJ
@659105/1
ctcagatgcaatttcttgcaagaattgcacaaagttgaagtccttgttgt
+659105/1
CCCFFFFFFHHHHJJJJJJIIJJIIJJJJJJJIIIIJIJJHIJJJJIIJJ
@4729883/1
gtcgagtagagccttagctgcggaatgcttagcttccttcttagagcgtc
+4729883/1
CCCFFFFFHHHHHJIJJJJJJJJJJJJJJJJJJJJJJJJJJJJJJJJJJJ
@4181854/1
tcactaaacataaaaataatacattacgttaaatgccacgacgctcggac
+4181854/1
CCCFFFFFHHHGHJJJJIJJIJJJJJJJJJJJJJJIJJJJJJJJJJJIJJ
@6235397/1
gtcttcttgaacttcttcaattgacgcaagaagtaccagaaacgggactt
+6235397/1
CCCFFFFFHHHHHJJJJJJJJJJGIJJJJJJJJHIIJJJJJJJJJJJJJJ
@6725060/1
ggcgcttgtggtggtgcacgcgcttgggcagagggaatctgattgtgctg
+6725060/1
CCCFFFFFHHHFHIFHIIJJJJJJIJJJJJIIIJIGIIJJJJJJJGHGHF
@5707818/1
gtgctgggcctcttgtatgcgaaggtgttgaggcgcttgtggtggtgcac
+5707818/1
@?@DD?DB?FAHFGCFGGGHHHIII:CGGICGEGGHEGIFG@=CF;CEII
@5217951/1
gttctcagcatggtaagaaggtggcggccagaatctagacatgcacagct
+5217951/1
CCCFFFFFHHGHHEGIIJJJIHIIJIIIJIIJJJJIJJIJJJIIJJJJGJ
@7752865/1
cggcacctccgacactgaggtcacggtactcgcggtacatgttgtgtaca
+7752865/1
CCCFFFFFHHHHHJJJJJJJIIJJJJHIJJJJJJJHIJJJJIJJJJHHHA
@1153015/1
ggtcacggtactcgcggtacatgttgtgtacacctgagcgagactcataa
+1153015/1
CCBFFFFFHHHHHJJJJJJJJJJJJJJJIIJIJIJJJJJJJJJJJJJJJJ
@1153052/1
cgttgatgtcgcaagatagtgagacattcactttttagtcataatcttca
+1153052/1
CCCFFFFFHHHHHJJJJJJHIJJJJJJJJJJJJJJJJJJJJJJJJJJJJJ
@3683509/1
aggcgcttgtggtggtgcacgcgcttgggcagagggaatctgattgtgct
+3683509/1
;B@FFFFFHHHHFHIFGIJJJJJJJJJJJJJJJJJJIJJJJJJIJJIHHH
@1675267/1
gagcgagactcataacgcagccagatgccaaagttcttgatcttcactgg
+1675267/1
CCCFFFFFHHHHHJJIJJJJJJJJJJJJJJJJJFHJJJJJJJJJJJJJJJ
@1153236/1
gttgtggaactgcttcacctgtggccggcggcacgcagacgccttgatga
+1153236/1
CCCFFFFFHHHHHJJJJJJJJIJJJJJJJJJJJJHHFFDEDDDDDDDDDE
@1675410/1
gtagcactgagtgacggcacctccgacactgaggtcacggtactcgcggt
+1675410/1
CCCFFFFFHHHHHJJJJJJJJJJJJJJJJJJJJJIIIJJJFHIJJJJHFD
@4182932/1
cactgagtgacggcacctccgacactgaggtcacgg
+4182932/1
@@CBDDDDFHFHFGDHIFGHHHIJIHGIBB9BGHHA
@7753507/1
tccacatccaacaaggtcacagtcgatagattacggtctatgtctatcgg
+7753507/1
CCCFFFFFHHHHHJJJIJJIIIJIJIJJJJJIJJJIGHIIJJIJJIIJIJ
@144040/1
gctcagatgcaatttcttgcaagaattgcacaaagttgaagtccttgttg
+144040/1
CCCFFDFFHHHGHJJIJJJIJIJIJJIJJGJJJJHJJBHIEFGHIJJIIG
@4183172/1
gcggctgaattgcagcatcttgtcgagaacatgaagccgctttggtttac
+4183172/1
CCCFFFFFHHHHHIJJJJJJJJHJJJIJJJJJJJJJJJJJJJJJJHJJJJ
@144164/1
cagggcacgcttgcgcatgacatctatacatgccattggcgttcaaaagg
+144164/1
BCCFFFFFHHHHHJJJJJJJJJJJJJJJJJJJJJJJJJJJJJJJJJJJJJ
@5709115/1
gttggatgcggttttcacgaatatattgtgggatgcttaaatttacattt
+5709115/1
CCCFFFFFHHHHHJJJJJJFHIIJIGJJIIJJIJIJJJJJJJJJJJHJJJ
@1675882/1
cggtactaacgatcaaatcgatcatgggtccataatcattcctggaatcc
+1675882/1
@@@DDFFFHHHHHJGIJHIIIIJJJJJJFHIJJJJJJIIIIJIJJJIJII
@1675928/1
ctcagcttccctgcaaagttaaccatcttgtattcaaaagaaaacct
+1675928/1
CCCFFFFFHHHHHJJJJJIIJJJJJJJJJJIJJJJJJJJJJJJJJJJ
@7222409/1
gcaagaagtaccagaaacgggacttagccacaatctggtctggagagaag
+7222409/1
CCCFFFFFFHHHHJJJJJJJJJJJJJJJJJJJJJJJJJJJJJJJJIJIJJ
@144557/1
gtgcacgcgcttgggcagagggaatctgattgtgctgttgtggaactgct
+144557/1
CCCFFFFFHHHHHJJJJJIJJJJJIJJJJJJJIJJJJJJJIJJJJJJJJJ
@1676300/1
ctatcgtgaccaggagagcgtctcctggatgaagaactgcgagaaagtct
+1676300/1
CCCFFFFFHHHHHJJJJJJJJJJJJJJJJJJIJJGIJJJJJJJIIJJIJJ
@5709674/1
cagccagatgccaaagttcttgatcttcactgggctcttctctgggattt
+5709674/1
CCCFFFFFHHHHHJJJHIJJJJJJJJJJJJJJJJJJJJJJJJJJJJJJJJ
@144743/1
gagagaagatcctcatcttgtatagaggaggcttgggctcgctctccgaa
+144743/1
CCCFFFDEHHHHHJJJJJJJJJIGIIJJHHGHIIAHIJIIIIJJJJJIJJ
@7223004/1
gtcgcttagtagactgcttacttgtacctgatccagtttatcttggggaa
+7223004/1
@@@FFFFDFFHDFGIJIJHGGHJGIGEGGIIIFDFGHGIDHJJJJIGIEH
@3196282/1
caccaagctagtggcgttgatgtcgcaagatagtgagacattcacttttt
+3196282/1
CCCFFFFFHHHHHJJJJJJJJJJJJJJJJJJIJHIJIIJIHIIHGHJJJJ
@4730390/1
gttgtggaactgcttcacctgtggccggcggcacgcagacgccttgatga
+4730390/1
BBCFFFFFGHHHHJJJJJJJJIJJJJJJJJJJJJHHFFDEDDDDDDDDDE
@2673831/1
gtagtttttcctttaattgagctagcaatactctcttatttctctctatg
+2673831/1
@CCFDFFFHGHHHJIIJJJIIJJJJJJJJJIIJJJJJHIJJIIJJJJGHI
@4731167/1
tgtggaactgcttcacctgtggccggcggcacgcagacgccttgatgacc
+4731167/1
CCBFFFFFHHHHHJJJJJJJJJJJJJJJJJJJJHHHFFDDDDDDDDDEDD
@3197149/1
gggatctgctgtctgtggagctgatgcttgctgggcctcaactgttggag
+3197149/1
CCCFFFFFHHHHHJJJJJJJJJJJJJJJJJJJJJJJJJJJJJJJIJJJJJ
@3197337/1
cctcgcccgagtcgtgctccttctccaccaggtggtagcgcgcgcggaac
+3197337/1
CCCFFFFFHHHHHJIIEGHIJJJJJJJJIJIJBGHFHIJJJGIHFDD@DD
@660487/1
agggaatctgattgtgctgttgtggaactgcttcacctgtggccggcggc
+660487/1
B@CFFFFFHHHHHJIJJJJJJJJJJJJJJJJJJJJJJJJJJJJJJJJJHF
@4731680/1
gcgatgttttacaagggcaggttgaactcacaccattcaatttaaaagaa
+4731680/1
CCCFFFDFHHHHHJJJJJJJJJJJJFGHHIJJJJJJJJJJJJJJJJJJJJ
@7224144/1
ggagattttactatctttcaagtcggcataacgggccgcgactccgccct
+7224144/1
CCCFFFFFHHHHHJJJJJJJJJJJJJJJJJJJJJJJJJJJJHHFFFDDDD
@3197582/1
acttggttcgtcttttgaagattctgatattgatagttttttcattccct
+3197582/1
CCCFFFFFHHHHHJJJJGIJIJJJJJIGIIJJJJJJIJIJJJJJJJIIJJ
@7224188/1
gtggtgataaagataagtataggctcaaaacctaacgacatcaatcacca
+7224188/1
BBBFBDEFHHHHHJJJJACJHHIJJJJJJJIJIJJJJJJIGJGHHIIJJJ
@3197865/1
gcggctgaattgcagcatcttgtcgagaacatgaagccgctttggtttac
+3197865/1
@C@FFFFDHFHFHIIHBGIJJJHGHIICGIAAFGIGGIIDEGIII8BFF@
@660868/1
gccagatgccaaagttcttgatcttcactgggctcttctctgggatttcc
+660868/1
C@@FFFFFGDHFDGAFHIJJHIIJIIIJIHGGHGGHIIJJJJEHJJJJJI
@660914/1
ggacaaggcactggcaacgaccaatcatggacttttcttcaatatccaca
+660914/1
CCCFFFFFHHHHHJJJJJJJJJJJJJJJJJIJJJJJJJJJJJJJJJJJJJ
@2172521/1
cactgagtgacggcacctccgacactgaggtcacggtactcgcgg
+2172521/1
@?@DFFFDFFDHFIII1F>EF<CGICGGIIHIIGHG?CFHCCBHH
@661328/1
gcctcttgtatgcgaaggtgttgaggcgcttgtggtggtgcacgcgcttg
+661328/1
CCCFFFFFHHHHHJJIIJHGHHJJJJHIJJJJIJJHJIGHIJJJJJHFFD
@2675662/1
cacgttctttgcttgaacacactgtgtcgccattcctagtacggtatctc
+2675662/1
CCCFFFFFHHHHHJJJJJJJJJJJJJJJJJJJJJJJIJJIJJJJGHHIJJ
@5710258/1
ctttgacaggctgctgtgggatacggctggagaacaaatgtatttcctta
+5710258/1
CCCFFFFFHHHHHJJJFHIJHGIJIJJJJJAF;FGFHHFHBGIJJEIGID
@1679738/1
caagagcctcttctaaagcaaacaatgagacctgtgcaacccatttgatg
+1679738/1
CCCFFFFFHHHHHJJJJJJJJJJJJJJJJJJJJJIJJJJJJJJJJJJJJJ
@6726363/1
ctgcagatgactgtgcatccttgctagtaagtcctgagccatagcaaaca
+6726363/1
CCCFFFFFHHHHHJJIJJJIJJJJJJJHIJJIJJJJIJJJJJIJJJJJJI
@5710387/1
agcgtcccgtacccatagcaacaagatcagcgactgtcacacggtagcgg
+5710387/1
BCCFDFFFHDFHFJJJJJIJJJJJJJJIIJIJJJJJHIJJJJJIFHIJII
@7755064/1
gggtcgcacgtcatattccaaggtagttactaatggagtcgaaacaaact
+7755064/1
???=BDD@FFFFFGIII@HHHIIFFGGIEIHIGIHGIH?DFHIIHIGGGH
@1680009/1
atacataataaaattagaggaagtaggtgctgggcctcttgtatgcgaag
+1680009/1
CCCFFFFFHHHHHIJJJIIIHJJHJJJJJJJJJJIJJJJJJIJJJJJGHH
@2676354/1
gtgacttgtagtcaaggtggagattttactatctttcaagtcggcataac
+2676354/1
CCCFFFFFHHHDHIJJJAFHIIHGIIIJIJJJIJJJJIIJFHIJJIIJHB
@7226014/1
gtccgcttaaataaaatattaatcgactagtataagtaatgagtagaaaa
+7226014/1
CCCFFFFFHHHHHJJJJJJJJJJJJIJJJJHIIJJJHIJJJJJHHIJJJJ
@6726923/1
gttgaacggaactccaatcctttactcgaatagtcttttctaacttgaac
+6726923/1
CCCFFFFFHHHHHJJJJJJIIJJJJJJJJJJJJIJJJJJJJJJIJJJJJG
@7226189/1
ggtgttacctgcaacttggccaggttagggccaacagattgtttgagatg
+7226189/1
B@@DDFFFHHHHHJJJJJJJJJJJHIJJJJJJJJJJJHIIJHIJJIJJIJ
@1155686/1
tccagatccactcttgctccatggtccaggagcagcagcgtgcgcaggtt
+1155686/1
CCCFFFFFHHHHHJJJJJJJJJJJJJJJJJJJJJJJJJJJHIJJJJJJHI
@7226375/1
gcttggaggcttgggcctgttttggtagcggcggcgcggtccgtgaggag
+7226375/1
CCCFFD=DHDHHHJJIJHHCHIJJJEBGGHJBHI=C>@B86@BAB?BB9?
@7755916/1
cccacttcacgacgcttcagcagagtgcacacaatggtgaactggcgttc
+7755916/1
CCCFFFFFHHHHHJJJJJJJJJJJJFHIJJJJJJJJJHIJJJJJJJJIJJ
@1680910/1
gtggattttaatgttattattacagcatacataataaaattagaggaagt
+1680910/1
BBCFFFFFHHHHHJJJJJJJJJJJJJJJJJJJJJJJJJJJJJJJJJIJJI
@5221080/1
gtggaactgcttcacctgtggccggcggcacgcagacgccttgatgacct
+5221080/1
B@BFFFFFHHHHHJJJJJIJJJJJIJJJJJJJIHHFFFDDDDDDDDEDDD
@6237945/1
ctcatcgggaggtgtggcagcctccttgaccattttagatatttgttgtt
+6237945/1
CCCFFFFFHHHHCGGHJJJJJJJJJJJHIIJIJJJJIIIJJJJJJIIIJJ
@5711643/1
cggcacctccgacactgaggtcacggtactcgcggtacatgttgtgtaca
+5711643/1
@@<DDFDBHDDFHIIIICEGGABEGADFHGIAHIG;A<DEHEAEHIHHHH
@2677254/1
gttgtggaactgcttcacctgtggccggcggcacgcagacgccttgatga
+2677254/1
CCCFFFFFHHHHGJJJIJJIJIIIJI:FHIJJJJHHFFDEDDDDDDDDDE
@5221432/1
cgtttagcagcttcatccagaggcaagcgctccaagttgcttggaggctt
+5221432/1
CCCFFFFFHHHHHJJJJJJJJJJJJJJJJJJJJJJJIJJJJJJJJJJJJJ
@4733114/1
ggacatttcaattttatttagttggtcttggttgaacggaactccaatcc
+4733114/1
CCCFFFFFHHHHHJJJJJJJJJJJJIJJJJJJJJJJJJJJJJJJJJJJJJ
@661837/1
ctccaaattgtatctgacgacgcattgaatctgaatacgaaaatgaattc
+661837/1
CC@FDFEFHHHFHIJJJJJIGIGEIGGGFHIFJIJJEIGGGGGHIJGIII
@4733332/1
tgggatgccacccggcaccactcccgggtgaggatgcactacatttccgt
+4733332/1
CCCFFFFFHHHHHJJJJJJJJJJJJJJJGIJJJJIJJJJJJJJJJJJJJH
@4183999/1
tttcatttaaatttacgggctatgccatttatcctcgcacgttggcagta
+4183999/1
CCCFFFFFHHHHHJJJJJJJJJJJJJJJJJJJJJJJJJJJJIJJJJJJIJ
@662024/1
gttgaggcgcttgtggtggtgcacgcgcttgggcagagggaatctgattg
+662024/1
CCCFFFFFHHHHGHIJHIIHHHJJJJJJJJJJJJIJJJJJHHHHFFFFFF
@3685133/1
gggctctgtgcctggctcccatgtcacggtagcactgagtgacggcacct
+3685133/1
@CCFFFFFHHHHHIIJJJJJIJJJJJJJJGHJJIIJIJJDHIJIJJIIJJ
@5222241/1
aggtaaattgcaccgattagtgcctctaatatatcgctgaggaccttagg
+5222241/1
BCCDDFFFHHHHHJJJJJJJJJJJJJJJJJJJJJIJJJJJJJJJJJJJJJ
@4734218/1
ctatactttgcattaaaataatgcccattttcacaggcaagggatcctaa
+4734218/1
@CCFFFFFHHHHHJJJJJJJJJJJJJJJJIJJIJJGHIJJJJJJJJJJJI
@3685543/1
gccagatgccaaagttcttgatcttcactgggctcttctctgggatttcc
+3685543/1
CCCFFFFFHHHHHIHHIJJJIJJJJJJJJJJJJJJJJJJJJJJJIJJJJJ
@3685570/1
cacacggtagcggaaggtgggttcgtgaatcatgccctcaatctgcacca
+3685570/1
@CCDFFFFDFHGFGHII:EEGCGIIIIFGHIIIGIGGHGIDHGHHIGIIE
@4734619/1
acggtagcactgagtgacggcacctccgacactgaggtcacggtactcgc
+4734619/1
=BBFDFFFHHHHHJGIJJJJIIJJJJJJJJJJJJJJJHIJJJJGHJJJJH
@3200577/1
catacataataaaattagaggaagtaggtgctgggcctcttgtatgcgaa
+3200577/1
@@CFFFFFHGFHFGIJGIJIJGIJHGIIIIIGIJDIJFHIJGIJIJJJEE
@662967/1
ctgcggggatatttccagactttcccgactgctcctttttgtcagcacag
+662967/1
CCCFFFFFFHHHHJJJJJJJJJJJJJJGHJJJJJJJJJJJJIHFHHHHFF
@4735054/1
gtacatgttgtgtacacctgagcgagactcataacgcagccagatgccaa
+4735054/1
@@@FDDFAFHHDFGHGGFDHEH@GIEGGGD@GHIIIGIIIFCGHHIGCGE
@5223422/1
cattcccaactgtcctccggtactaacgatcaaatcgatcatgggtccat
+5223422/1
BCCFFFFFHHHHHJJJJJJJHHJJJJJJJJJDGIHDHIJJJJJJJFHJJJ
@3686146/1
gtgctatcagtaaaccactctcgtcaatcaaatacttcagcacttcacac
+3686146/1
CCCFFFFFHHHHHJJJJJJJJJJJJJJJJJJJJJJJJJJJJJJJJJJJJJ
@3686233/1
ggcacagttcctcgacgagcaagtagttcttgaagcacagacacaggtgt
+3686233/1
@@@DDEDDDBHHHIGIIIIIIIEHIIDGIIJGGGEIGBFFGGHGIIGGHI
@663502/1
gggaagtaaatgcatctgtccttatttccgacccacaaacaattaagcct
+663502/1
CC@FFFFFHHHHDHIJJGJGGJIHHIJGFHJIIIIHIIGHGGHIGGIHIJ
@3201367/1
gcgacctcgagcgacgaatcacatgaaagggggaggggggagggtcattc
+3201367/1
CCCFFFFFHHGFHIJJJIIJJJJJIJIIJIJJJIFGFDDD@BBB@CBDEE
@4735554/1
gcgtcttctctaacagttctctgtggtgcaaagcaagcaattgcccacac
+4735554/1
@@@FFFFFHHHGHEHIFHIJJJGHGIGHHIIGHIIJJJJJGIEHIJJJIJ
@2175191/1
ctcggacatttcaattttatttagttggtcttggttgaacggaactccaa
+2175191/1
CCCFFFFFHHHHHJJJJJIJJJJJJJJJHIJJJJJJJJIJJJJJJJJJJJ
@5224216/1
cttttgaagattctgatattgatagttttttcattccctgcagagcttgc
+5224216/1
CCCFFFFFHHFGHIIBHHIIGIJJIFIIIIJJGJJJJJJJJJJIJJFIJJ
@4736232/1
ggcctgttttggtagcggcggcgcggtccgt
+4736232/1
@@@DDDDDFFDFFGBEIH8DEGGB/><?>@?
@2175647/1
aaagaatcacaagtaagatactgcaaacatgccagttataaagcatagcc
+2175647/1
@@CFFFFFGHHHHIJJJJJJJJJJJJJJJJJJJJJJJJJJJJJJJJIJJJ
@7226959/1
gtagcactgagtgacggcacctccgacactgaggtcacggtactcgcgg
+7226959/1
?@@DDDDB?FF:<EEII8@EAF@GF:CDDGGCGIHHIE;ABFH=F;B==
@7227084/1
ccactccatactttgtttcatttaaatttacgggctatgccatttatcct
+7227084/1
CCCFFFFFHHHHHJJHIJJJJJJJJJJJJIJJJJJJJJJJJJJJJJJJJJ
@1156631/1
gtggtggtgcacgcgcttgggcagagggaatctgattgtgctgttgtgga
+1156631/1
CCCFFFFFHHHHHJJJJJJJJJIJIJJJJJJJJJJJJJJJJJJJJJJJJJ
@7756673/1
ctcatcttgtatagaggaggcttgggctcgctctccgaagggagcttgcg
+7756673/1
;@=DDBDDDFFHHIBHEFHFGGGCE@FE@DGEGEGGGEGDHE;AAHH9=A
@1156656/1
gcctcttgtatgcgaaggtgttgaggcgcttgtggtggtgcacgcgcttg
+1156656/1
CCCFFFFFHHHHHJHIIJCGHGIHJJHJJJJJHJJGIHHHIJJIJJHFFD
@1156750/1
gcgctaatctcagaaacggctgatccgagttggatgcggttttcacgaat
+1156750/1
CCCFFFFFHHHHHJJJJJJJJJJJJJJHIHIJJJJJJJJFHIIJIJJJJJ
@5225587/1
cttcttagagcgtcccgtacccatagcaacaagatcagcgactgtcacac
+5225587/1
CCCFFFFFHHHHHJJJJIJJJJJJJJJJJJJJJJJJJJJJJJJJJJJJJJ
@6728297/1
cacgctgggaaaattacactaattctatgcaaagtatagcttgtatttgt
+6728297/1
CCCFFFFFHHHHHJJJJJJJJIIJJJJJJIJJJJJJJJJJJJJJJJJJJI
@147182/1
gtgctgggcctcttgtatgcgaaggtgttgaggcgcttgtggtggtgcac
+147182/1
CCCFFFFFHHHHHJJIJJJJJIIIJGHIHJHIJIJJJJJIJJIIIHHJJJ
@6238736/1
gtcacacggtagcggaaggtgggttcgtgaatcatgccctcaatctgcac
+6238736/1
@@@FFFFFHDFHFIJIJGI?EHIDHGGIJIIJJGIIJIIJJJJIIJJJII
@6728397/1
cgactgtcacacggtagcggaaggtgggttcgtgaatcatgccctcaatc
+6728397/1
@CCFFFFFHHHHHJFHIJJJJJJJDHIIHIJJIIJJJJJJJJJJJJJJJH
@3687919/1
aggacctgcaccatgcaccgccatgccatgtaccacgcctgggatgccac
+3687919/1
CCCFFFFFHHHHHJJJJJJJJJJJJJJJJJJJJJJJJJJJJJJJJJJJJJ
@5711683/1
ccatcactatcaaaacttctcaggattgaaacgtcttttatgttgggaca
+5711683/1
CCCFFFFFHHHHHJJJJJJJJJJJJJJJJJJJJIJJJJJJJJJJJJJJJI
@1157293/1
cctcgtcgtgcaacaatatccttcgaactataatttacaaacaaaacata
+1157293/1
CCCFFDFFFHHHGJJJJJJJJJJJJJJJJJJJJJJJJJJJJJIJJJJJJJ
@2677428/1
cacagacgaacagacaaacagacaaacagacaaacagacaaacagacaaa
+2677428/1
CCCFFFFFHHHHHIJJJJJJJJJJJJJJJJJJJJJJJJJJJJJJJJJJJJ
@5225954/1
gtcgagtagagccttagctgcggaatgcttagcttccttcttagagcgtc
+5225954/1
BBCFFFFFHHHHHJJJJJJJJJJJJJJJJJJJJJJJJJJJJJJJJJJJJJ
@1682317/1
ggtgcacgcgcttgggcagagggaatctgattgtgctgttgtggaactgc
+1682317/1
B@BFFFFFHHHHHJJIJJJIJIJJJJJJJIJJJIJJJJIJJIIJJJJJJJ
@1157530/1
atcgttctcagcatggtaagaaggtggcggccagaatctagacatgcaca
+1157530/1
@CCFFFFFHHHHHJJJHIJJJJJJHIJJJJJJJJJJJJJGJJJJJJJJJJ
@2677533/1
ctatgccatttatcctcgcacgttggcagtaatagtacaagtgaaaagtc
+2677533/1
@CCFFFFFHHHHHJJJJJJJJJIIJIJIJHIIJIJIJJJJJIJJIIIJJJ
@3688177/1
cctaaatctatggggcgggatggtcgtttgaaaaattgacggccagcctt
+3688177/1
CCCFFFFFHHHHHJJJJJJIJJJHHHHFFFEEEEEEDDDDDDDDDDDDDD
@7227986/1
ggtcaattcaatatactacaagattgtttgtggacctattgctacataat
+7227986/1
@@@DFFFFHHHGHJJJJJJJJJJJJJJJJJIIIJJJJJJJJJIJIJJJJJ
@1682493/1
ctgggatgccacccggcaccactcccgggtgaggatgcactacatttccg
+1682493/1
?@@FDDDFHHGHGIJJG>FGHJHGIIGJI?FGIJIGIJIJIGGHIIGIIJ
@6728784/1
cttaacatttgcattcaaaagagttgctgtcaaacctaggactcgaggtt
+6728784/1
@CCFFFFFHHHHHJJJJJJJJJJJJJJJJJJJJJJJJJJJJJJJJIJJGH
@3688260/1
cctgtttatattagttggtgaatacggtctaaccgactaatgtaaatgcg
+3688260/1
CCCFFFFFHHHHHJHIJJIIJJJJJJJHIJJJJJJJJJJJJJJJJJJJJI
@1157753/1
cgacagaacgttgtcctgtctacacgtctttaatttgaaaatttgtcgga
+1157753/1
CCCFFFFFHHHHHJJJJJJJJJJJJJIIIJJJJJJJJJJJJJJJJIJJJH
@1157760/1
tgtatatattttaagatgaaatgttaccccaaaagctgcgctattcattt
+1157760/1
CCCFFFFFHHHHHJJJJJJJJJJJJJJJJJJIJJJJJJJJJJJJJJJJJJ
@7228086/1
gtggtggtgcacgcgcttgggcagagggaatctgattgtgctgttgtgga
+7228086/1
@@@DBDDDFHDHDHHJJIJIJGIIHHIJIIGGGIJJJICFGGEIGIDHGG
@5226394/1
agttaatacctggcatcagttacaatgtttgagtacttagttacttgtta
+5226394/1
@BBFFFFFHHHHHJJJJJJJJJJJJJJIJJJJJGIJJJIJIIJIJJJJJI
@1682737/1
ctcttatatgggcagcccgaacacggttaccgggaattttgtttggtatc
+1682737/1
CC@DFDFFHFHGDHGGHIJJIJEHIGFGHHGIIJIIGHCHJIJGIIIHEH
@1158003/1
gtgacgtcagcccctacgatcatcactgccgtgtcctttatacatttcgg
+1158003/1
CCCFFFFFHHGHHJJJJJJIJJJJJJJJJJJFIHIIJJJIIJJJJJJJJJ
@5226560/1
gaagcgcgcgttctcatgtaatttttaatgttttccaaatcgacgactcc
+5226560/1
CCCFFFFFHHHHHJJIJJJJIIJJJJJJJJIIJJJJJJJJJJJJJJHHHF
@5226691/1
gctgcacgaaccggagaagggaatgacaacgacaatcggacgcgttaaca
+5226691/1
CCCFFFFFHHHHHJHJHJJJJJJJJHJJJJJJJJJJJJJJJHFDDDDDDD
@148200/1
atcttgtatagaggaggcttgggctcgctctccgaagggagcttgcggcc
+148200/1
CCCFFFEFHHHHHJJJJJJJIIJJJJIJJJJJJJIJJJJIJIJJIIJHHF
@7228480/1
agaggaagtaggtgctgggcctcttgtatgcgaaggtgttgaggcgcttg
+7228480/1
CCCFFFFFHHHHFHHIIJJJIJJJJJIJJJJJIJIJDGFHJJJJIJJGIG
@2175738/1
ggacatttcaattttatttagttggtcttggttgaacggaactccaatcc
+2175738/1
CCCFFFFFHHHHHJJJJJJJJIJJJIJJJJJJJJJJJJJJJJJJJJJJJJ
@4736427/1
caaggatttgtggaagcgtagatgtcttactagtaccgggatcaacattg
+4736427/1
@C@FAEDDHHFHFIIJJJFHIIIJHHIIEIGIJFGHFHHIEIGJGIIIGC
@4186553/1
ggtgcgtgcaggatcctcgtcattgcctggcatacaaggcaaagcaccga
+4186553/1
BCBFFFFFHHHHHJJJJJJJJJJJJJJJJJJJJJJJJJJJJJJJJJJJJJ
@2176022/1
gccagatgccaaagttcttgatcttcactgggctcttctctgggatttcc
+2176022/1
CCCFFFFFHHHHHJHIJJJJJJJJJJJJJIIJJJJJJJJJJJJJJJJJJJ
@6240035/1
agaacatgtaaaaccaagactcactaaacataaaaataatacattacgtt
+6240035/1
CCCFFFFFHHHHHJJJJJJJJJJJJJJJJJJJJJJJJJJJIJJJJJJJJJ
@4186608/1
ctttcttttgcgagctgctgccgaaagattagagtcgtcttctacttctg
+4186608/1
BBCFFFFFHHHHHJJJJJJJJJJJJJJJJJJJJJGIJJJJJJJJJJJJJI
@6240632/1
gtcaatcggttcataaataaaaaagttatgtcaaattaaaaaatcacgtc
+6240632/1
C@CFFFFFHHHHHJJJJJIGGIJJJEGHIIJJJIJJJJJIJJIJGHIIGI
@5228060/1
ctgtattcttccaaaattttttcacgatctgataatggtttaggttcttg
+5228060/1
@CCDFFFFHHHHHJJIJJJJJJJJJJHIJJJGIHHHIJHIJJJJHIJJJH
@5228094/1
aacagcttgttagcttgccattgacctttcctaggagtgactttcccgtt
+5228094/1
CCCFFFFFHHHHHJJJJJJJJJJJJJJJJJJJJJJJJGHJJJJJJJJJJJ
@4187304/1
cacctcgtttatgttttgagactagctacgatcactataaactatgtaat
+4187304/1
CCCFFFFFHHHHHGHJJJJJJJJJJJJJJJIJJJJJIJJJJJJJJJDIII
@4737738/1
cttccctgcaaagttaaccatcttgtattcaaaagaaaacctagaatcac
+4737738/1
@CCFFFFFHHHHHIJJJJJJJJJJJJJJJJJJJJJJJJJJJJJJJJJJJJ
@666442/1
ccattttctaactgaagaggaaacgattgcatctgtgaggggcgtcgggt
+666442/1
CCCFFFFFHHHHHJJJJJJJJJJJJJJJJJJJJJJIJJJJJJJJIIHFF@
@2176884/1
cttgtatagaggaggcttgggctcgctctccgaagggagcttgcggccga
+2176884/1
CCCFFFFFHHHHHJJJJJGHJJJJJJJJJJJJJJJJJIJJJJIJIJGFDA
@3203828/1
agagccttagctgcggaatgcttagcttccttcttagagcgtcccgtacc
+3203828/1
@@@DDBDDHFHFHII>FHIBHIIGIGIGFHHIIIGGGIIIGIIIIEHGIG
@4738054/1
catacataataaattagaggaagtaggtgctgggcctcttgtatgcgaag
+4738054/1
CCCFFFFFHHHHHJJJJHIJHGIFHIJHHIJJJJJJJIJJJJJJJIJFHG
@3203944/1
caagcaatgggtaatctagctacccacgtaaatgtaaacctggcaagcat
+3203944/1
CCCFFFFFHHHHHIJJJJJJJJJJJJJJJJJJJJHIJJJJJJJJJJJJJJ
@2177378/1
gtagctttaaggggatctgctgtctgtggagctgatgcttgctgggcctc
+2177378/1
CCCFFFFFHGHHHJIJJJJJJJJJJJJJJJJJJJIJJJJJJJJJJJJJJJ
@3204564/1
gccaaattagtcgacagatgggttactgaaaatggctataaatgattcta
+3204564/1
CCCFFFFFHHHHHJJJJHJJJJGGIJJJJJJJJJJJJJJJJJJJJJJJJJ
@4738716/1
ggtaagtttgtcgagtagagccttagctgcggaatgcttagcttccttct
+4738716/1
BCBDFFDFHHHHHJJIIIIJJJJJJJJJJJJJJJJJJJJJJJJJJJJJJJ
@5229506/1
atcgttctcagcatggtaagaaggtggcggccagaatctagacatgcaca
+5229506/1
1?@FDDDFHDHHFHJIIEIHGIJJCEEFH<FHGIHIJJIIIEIIIJJJJI
@2177864/1
atcaggacctgcaccatgcaccgccatgccatgtaccacgcctgggatgc
+2177864/1
@BBFFFFFHHHHHJJJJJJJJJJJJJJJJJJJJJJJJJJJJJJJJJJJJI
@5229689/1
ggttattgttatgtcgatgtcgaacccaaaaatgtaattaactttttttt
+5229689/1
@CBFFFFFHHHHHHIJHJJJJJJJJJJJJJJJJJGIJIJJIIIJJJJJJJ
@3205383/1
ctgtgacttgtagtcaaggtggagattttactatctttcaagtcggcata
+3205383/1
CCCFFFFFHHHHHHIJJJJFGIIJIIJJJJJJJJJJJJIJJJIJJJJJJJ
@4188753/1
tgttcgtctgtgcgcgctaatctcagaaacggctgatccgagttggatgc
+4188753/1
@CBFFFDFHHHHHIJJJJJJJJJJIJJJJJJJJJJIJJII;FHHIFCCE;
@5712887/1
accgccgcttaaaagataggtaccgatgagcgcttccacgcaatcggcaa
+5712887/1
@@@DDFDFFHHDDFHDFGICEFHIIIIGGHIIIGEHHIIIIIIIFHFDDC
@1683186/1
gccagttataaagcatagcccgaagtgctattggcacacaggcataatgc
+1683186/1
CCCFFFFFHHHHHIJJJJJJJJJJJHIIJJJJJJJIJJJJJJJJJJJJJI
@4739923/1
ctgcaatcctgcctcacatgattcatccacaaattccaacccttgcgttt
+4739923/1
BCBFDFFFHHHHHJJJJJJJJJJJJJIJJJJJJJJJJJJIJJJJJJJFHI
@4739985/1
gcacagctcttgcagccatccaacgggattgcccatcaatttatcttcaa
+4739985/1
CCCFFFFFHHHHHJJJJJJJJJJJJJJJJJJJJJJJJJIJJJIJJJJJJJ
@4189206/1
agtaatagtacaagtgaaaagtcacttgccgatggtagaataaggattaa
+4189206/1
@BCFFFFFHHHHHJHIJJJJJIIJJJJJJJJIJJJDHIJIJJJJJJJJJJ
@4189392/1
agtggtcttcttgaacttcttcaattgacgcaagaagtaccagaaacggg
+4189392/1
CCBFFFFFHHHHHJJJJJJJJJIJJJJJJJJJJJJJJJJJJJJJJJJJJI
@5713460/1
tatagtttcaaaaaaactgtttcacataaataggtgagaagtgtgataat
+5713460/1
CCCFFFFFHHHHHJJJJJJJJJJJJJJJJJJJJJGIJJJJJHJIHJJJJJ
@3689995/1
ggtggtgcacgcgcttgggcagagggaatctgattgtgctgttgtggaac
+3689995/1
CCCFFFFFHHHHHJJJJJJJJJJJJJJJJJJJJJJJIJJJJJJJJJJJJJ
@3206704/1
cccgtttagcagcttcatccagaggcaagcgctccaagttgcttggaggc
+3206704/1
CCCFFFFFHHHHHJJJJJJJJJJJJJJJJJJJJJJJJJIJJJJJJJIJIJ
@2678875/1
tacataataaaattagaggaagtaggtgctgggcctcttgtatgcgaagg
+2678875/1
@@BFFFDFHGHHHIIJJJIJJJHJJIIHIHGIJJJJJJJJGGHJJJIIIJ
@4741293/1
acgcaagaagtaccagaaacgggacttagccacaatctggtctggag
+4741293/1
<?@FDADFHGAFFB<E@GGEFGGGHHGEHEHCCHIIGGIIIGIIDII
@4190007/1
agctagccgggcggatgtatggcagtagctaactcgtccgaggg
+4190007/1
;=@DDBDDFADDFD0?@??BF@HIABCFHEHH@CGGIEAA9B9;
@5713976/1
gcaagaagtaccagaaacgggacttagccacaatctggtctggagagaag
+5713976/1
CCCFFFFFHHGGHJJJJJGGIJJJJJJJJGJJJJJJJIJIJJIIJIHGGI
@2679355/1
tggtcattttgtctgtgatggcagtagacacacgcctgtgtaaatattca
+2679355/1
BCCDFFFFHHHHHJJHJJJJJJJJJJJJJJJJJJJJJJIJHIJJJJJJJJ
@2178425/1
caatcatggacttttcttcaatatccacataagtaacttcaaatgattgc
+2178425/1
C@CFFFFFHHHHHJJJJJJJJJJJJJJJJJJJJIJIJJJJJJJJJJJJJI
@2178470/1
cctggatggagtgagcacgggctctgtgcctggctcccatgtcacggtag
+2178470/1
CCCFFFFFGGHHDGJFIIJGIIJJJGHGIIJHGIIJGFGHGHIEIIHGGI
@5714219/1
gccagatgccaaagttcttgatcttcactgggctcttctctgggatttcc
+5714219/1
CCCFFFFFHHHHHJHIJJJJJJJJJJJJJJJJJJJJJJJJJJJJJJJJJJ
@4742717/1
tgggatgccacccggcaccactcccgggtgaggatgcactacatttccgt
+4742717/1
CCCFFFFFHHHHHJJJJJJJJJJJJJJJHIJJJJJJJJJJJJJIJJJJJI
@7228660/1
cctcatcttgtatagaggaggcttgggctc
+7228660/1
@@@DDDDDHH?CFBAEGDGGII@FG=FH<B
@3691454/1
ggctatgccatttatcctcgcacgttggcagtaatagtacaagtgaaaag
+3691454/1
CCCFFFFFHHHHHJJJJJJJJJJJHJJJJJJHHJJJJIIJJJJIJJJJJJ
@7229243/1
cacagttccagtctcaggcacattgccattagtagactgatcagccggag
+7229243/1
@CCFDDDBFFHHDHIGEGIIGGGIIIIIJIIJIGJEHGIGJJIIJGIG<G
@6242233/1
cacgcctgggatgccacccggcaccactcccgggtgaggatgcactacat
+6242233/1
CCCFFFFFHHHHHJJJJJJJJJJJJJJJJJJJJJFHIIJIJJJJJJJHHH
@7759246/1
atctgtttcttggcatctatagatgtcggtggcgcacagggcacgcttgc
+7759246/1
@CCFFFDFHFFF?EGEDGHIHHEHIHGIIHGHEGGIGIIGIFCHHIIIIA
@7229548/1
gttgttaagaggtgttacctgcaacttggccaggttagggccaacagatt
+7229548/1
BBCFDFFFHHHHDFGIJJJJJJJJJJIJJJJGIJFHJJJJJJJJJIJGIJ
@6242604/1
cagtggtcttcttgaacttcttcaattgacgcaagaagtaccagaaacgg
+6242604/1
CCCFFFFFHHHHHJJJJJJJJJJJJJJJJJJJJJJJJJFHJJJJJJJJJJ
@7759601/1
cgtttttaaactattttttcaatgccctaagtaagtatacatctattaaa
+7759601/1
BCBFFFFFHHHHHJJJJJJJIJJJJJJJJJJIIJJIHIJJJJJJJJJJJJ
@7759892/1
ggtaatattattaaacgaagaacatgcggctgaattgcagcatcttgtcg
+7759892/1
BCBDFFFFHHHHHJIJJJJJJJJJJJJJJJJJJJIJJJJJJJJJJJJHII
@6243096/1
agacgatttcaccagtggtcttcttgaacttcttcaattgacgcaagaag
+6243096/1
C@CFFFFFHHHHHJJFHGHGHIIIJJJJIIJJJJJIJJJIIIIJJJJJJJ
@1160113/1
gtctgattctgtgatagtgaatacaagatcgtggggtgggcccaccaggc
+1160113/1
@@@FDFFFHHHFHJGGHCFHDHIGIIIJJJJGFGEHDGIBGIIGIFH;DH
@1160414/1
ccggcaaatttttggttttaaccacatagttcccgatctcgcgggatctc
+1160414/1
CCCFFFFFHHHHHJJFIJJJJJJJJJJJJJJJJJIJJJJJJJJJJHFFFF
@669498/1
ccaacagattgtttgagatgtttgtgaaactgcgacaccttgtggctgtg
+669498/1
C@CFFDFDHHHHGJIJJJIJIIIIHIIIIIJGJIIIJGIDHIHFGIJJHH
@6243683/1
catacataataaaattagaggaagtaggtgctgggcctcttgtatgcgaa
+6243683/1
CCCFFFFFHHHHHJJJJJJJJJJJIJIJHIIJJIJJJJJJJJJJJJJJJI
@7230863/1
cctattaacattatcatcgttctcagcatggtaagaaggtggcggcc
+7230863/1
CCCFFFFFHHHHHJJJJJJIJJJJJJJJJJIHIJJJJJIHIJJJJJJ
@7760966/1
gcactggcaacgaccaatcatggacttttcttcaatatccacataagtaa
+7760966/1
@@@FDFFFDDFHHJJJGGIGIIIIIIIJGIIIIJIIIIIJIJGGHGHFIG
@669915/1
gtgaatataagtggcaaaggtagtaagtcagctgttccacttcatcatca
+669915/1
@@@FFFFFHFFFHGIEGJJJFHGIIJJIIIIHIIJJIIIIJIGHIJJJJI
@2680460/1
tggtgataaagataagtataggctcaaaacctaacgacatcaatcaccag
+2680460/1
BBCADEFFHHHHHJJJHHIJJJJJJJJJJJJJJJJJIJJJJJHJJJJJJJ
@6244177/1
cgcaaatcaaataatcctctatcaagtgctcgttttgttagacttcagtg
+6244177/1
CCCFFFFFHHHHHJJJJJJJJJJJJJHHIIJIFHIJJIJJJJJJJJJJDH
@2179897/1
gtgaatttgtggcctggcgttgagggcaagttcatgcgtttttgctctgg
+2179897/1
CCCFFFFFHHHHHJJJJJJJJJJJJJIJJJHIIJJJJJJJJJJJJJJJJI
@4190883/1
ggcagctcgaacacggttaccgggaattttgtttggtatctgataccgac
+4190883/1
CCCFFFFFHHHHHJJJHIHIJJJJHJJJJJJIJJJJJIJJJJJJJJJJJJ
@5715351/1
ataaaattagaggaagtaggtgctgggcctcttgtatgcgaaggtgttga
+5715351/1
CCCFFFFFHHGHHJJJIIIJIIJJJIJJJJJJJJIJJJJJIIJJDFGHJI
@5231089/1
aggtgctgggcctcttgtatgcgaaggtgttgaggcgcttgtggtggtgc
+5231089/1
?=BDDFFFHHHHHJJJJJJJJJJJJJJEGGHIJJJJJJJJJJJJHIIHIJ
@6730941/1
cggcaaatttttggttttaaccacatagttcccgatctcgcgggatctct
+6730941/1
CCCFFFFFHHHHHJGHJJJJJJJJJJJJIJJJJJJJJJJJJJJJHHHFFF
@2680831/1
gcaagaagtaccagaaacgggacttagccacaatctggtctggagagaag
+2680831/1
CCCFFFFFFHHHHJJJJJJJJJJJJJJJJJJJJJJJJJHIJJJJJHIHJI
@2680846/1
agagggaatctgattgtgctgttgtggaactgcttcacctgtggccggcg
+2680846/1
?B@FFFFFHHHHHJJJJJJJJJJJJJJJJJJJJJJJJJJJJJJJJJJJJG
@5231260/1
gacggcacctccgacactgaggtcacggtactcgcggtacatgttgtgta
+5231260/1
CCCFFFFFHHHHHJJJJJJJJJHIJJJJGHIJJJJJJHIIJHHHHHHFFF
@5231368/1
ctcttcctcgggttggaatgattctggtgggttgtcctgcagagcttgcc
+5231368/1
CCCFFFFFHHHHDHIJHIJJJJJJJJIGHIJGHIJJJIJJJJJJJJJJJJ
@3209659/1
ggttttccagagctcatgctggaggagtgagagtctggccagtcttt
+3209659/1
BCBFFFFFHHHHGJJJJJJJJJHIJGHAFHIHICGHIJIJJJJJIJJ
@4191341/1
cccgtacccatagcaacaagatcagcgactgtcacacggtagcggaaggt
+4191341/1
CCCFFFFFHHHHHJJJJJJJJJJJJIJJJJJJJJJJJJJHIJJJJJJJH=
@4744015/1
catcgttctcagcatggtaagaaggtggcggccagaatctagacatgcac
+4744015/1
CCCFFFFFHHHHHJJJJIJJJJJJJGHJJJJJJJJJJJJJJJJJJJJJJJ
@4744023/1
gcaagaagtaccagaaacgggacttagccacaatctggtctggagagaag
+4744023/1
@C@DFFFFCBHFHJJGJJIEGIIIGIJIFEIGIIJJIIDGHIJIIBFECH
@5231862/1
gcaagaagtaccagaaacgggacttagccacaatctggtctggagagaag
+5231862/1
CCCFFFFFFHHHHJJJJJJJJJJJJJJJJJJJJJJJJJIJJJJJJIJIIJ
@5231910/1
ggcgcttgtggtggtgcacgcgcttgggcagagggaatctgattgtgctg
+5231910/1
CCCFFFFFHHHFHHEGHJJJJJJJJJJJJJJJJJJJJJJJJJJJJIIJJH
@3210297/1
ggcggagtcctatctcaaaacatgaagacctcacagggtcactcccagct
+3210297/1
CCCFFFFDFHHHHJJJJJJIJJJJJJIJJJJJJJJHHIHHIJJJJJIHGI
@4744569/1
ccaggcactatattgcagacctccagtggtaggtatgtatgtttatgctc
+4744569/1
CCCFFFFFHHHHHJJJJJJJJJJJJJIJJHIIJFHIJIJJJGIJIJJJJJ
@6245185/1
cgcttgggcagagggaatctgattgtgctgttgtggaactgcttcacctg
+6245185/1
CCCFFFFFHGHHHIIJJJJJJJJJJIJJJJIGJJIJJJJJJJJJJJJJJG
@6245262/1
agcgactgtcacacggtagcggaaggtgggttcgtgaatcatgccctcaa
+6245262/1
@BBFFFFFHHHHHJJJGHJJJJJJJJDHIJEHJJIJJJJJJIJJJJHHHH
@5716204/1
cccattttgacagcgtcttacttcacgtggtagcgttatcactgtcttta
+5716204/1
CCCFFFFFHHHHHJJIJJJJJJJJJJJGIJEHIJJIJJJJJJJJIJJJJJ
@5716397/1
ctgacgcttagcaagtttcttagacttgccagttcccacttcacgacgct
+5716397/1
?@@DD?DDFAF>F?F2CGHADADHDHIB<EEC?BFAD@8?DDBFFEADA;
@5233011/1
cagtggtcttcttgaacttcttcaattgacgcaagaagtaccagaaacgg
+5233011/1
CCCFFFFFHHHHHJJJJJJJJJJJJJJJJJJJJJJJJJGHJJJJJJJJJJ
@6245547/1
gttgtggaactgcttcacctgtggccggcggcacgcagacgccttgatga
+6245547/1
CCCFFFFFHHHHHJJJJJJJJJJJJJJJIJJJJJHHFFDEDDDDDDDDDE
@3211317/1
gcatcacaacgtcatttaatataaaatacatttatatccgatatttttag
+3211317/1
CCCFFFFFHHHHHJJJJJJJJJJJJJJJJIJJJJJJJJJJJJJJJJJJJJ
@6732156/1
gtgcaggatcctcgtcattgcctggcatacaaggcaaagcaccgacgacg
+6732156/1
CCCFFFFFHHHHHJJJJJJJJJJJJJJJJJJJJJJJJJJJJJJJJJJJJH
@4745474/1
ctgtgagtccgtcagtggctttctttgatcattaatgtctcgtatgtcaa
+4745474/1
BCCDFFFFHHHHHJJIJJJJJJJJJJJJJJJJJJJJJJJJJJHIJJIJJJ
@3211440/1
ctggagtgccgtatcccgtgtcatcggcaatttccgagagcagttcgtgt
+3211440/1
CCCFFFEFHHHHHJJJJJHIIIJJJJJJJJJJJJJJJJJJJJJJJJJJJH
@6246113/1
ggcgcacagggcacgcttgcgcatgacatctatacatgccattggcgttc
+6246113/1
CCCFFFFFHHHHHJJJJJJJJJJJJJJIIJJJIJJJJJJJJJJIJJJIJJ
@670138/1
cacgcgcttgggcagagggaatctgattgtgctgttgtggaactgcttca
+670138/1
CCCFFFFFHHHHHJJJJJJJJJJJJJJJJJJJJJJJIIJJJJJJJJJJJJ
@3212109/1
cttctctttttttctcctttcttttgcgagctgctgccgaaagattagag
+3212109/1
CCCFFFFFHHHHHJJJJJJJJJJJJJJJJJJJJJJJJJJIJJJJJJJJJJ
@5233699/1
caatttatcttcaaatgacgacaccacagttccagtctcaggcacattgc
+5233699/1
CCCFFFFFHHHHHJJJJJJJJJJJJJJJJIJJJJJJJJJJJJJJJJJJJJ
@670638/1
cgggcagttcgtcaacaagacattactagctgagaatatttttttccgtt
+670638/1
CCCFFFFFHHHHHJJJJJJJJJJJJJJJJJJJJJJJJJJJJJJJJJJJJJ
@7231814/1
gggctctgtgcctggctcccatgtcacggtagcactgagtgacggcacct
+7231814/1
CCCFFDFFHHHHHFIJJJJJJIIJJJJJJDGIJJIIJJJGHJIIJIJJII
@1161168/1
tggaactgcttcacctgtggccggcggcacgcagacgccttgatgacctc
+1161168/1
CCCFFFFFHHHHHJJJJHIJJJJJJJJJJJJJHHFFFDDEDDDDDEDDDD
@671068/1
cgcaagaagtaccagaaacgggacttagccacaatctggtctggagagaa
+671068/1
CCCFFFFFHFHHHJJJJJJJJJIJJJJJJJJJJJJJJJJJJJJJJJJJIJ
@5234699/1
agcactgagtgacggcacctccgacactgaggtcacggtactcgcggtac
+5234699/1
@CCFFFFFHDFHHJJJJJJJIJJJJJJJJJJJJJJJJJHIJJJJJJHEFF
@7232420/1
ggcgattcatacagtcgaattacatgacatcaggcttccgtacattttat
+7232420/1
CCCFFFFFHHHHHJJJJJJJIJGHGIIIIIJIHGIJJIIIFGHHJJIIJH
@671513/1
gttcttttagatatcatacacttctagaggccatagaacaaacaaaactt
+671513/1
CBCFFFFFHHHHHJJJJJJJJJJJJJJJJJJJJJJJJJJJJJJJJJJJJJ
@7762686/1
cctcgacgagcaagtagttcttgaagcacagacacaggtgtcttcaacgg
+7762686/1
CCCFFFFFHHHHHJGHJHIJJJJJJJJHHJJJJJJJJJ?DFHIJJJJJJJ
@5235051/1
gtagcggaaggtgggttcgtgaatcatgccctcaatctgcaccagttcat
+5235051/1
CCCFFFFFHHHDFIJIIJJJJJJJJJJJJJJJJJJJJJJJJJJJJJJJJJ
@2181944/1
caggcactatattgcagacctccagtggtaggtatgtatgtttatgctct
+2181944/1
CCBFFFFFHHHHHJJJJJJJJJJJJHIJHIIJEHIJJJJJJJJJJJJJJJ
@7232653/1
atctgattgtgctgttgtggaactgcttcacctgtggccggcggcacgca
+7232653/1
CCCFFFFFHHHHHJJJJIJJJJJJJJJJJJJJJJJJJJJJJJJJHFFDDD
@2182063/1
gccatattcaaatgggaagtggtgataaagataagtataggctcaaaacc
+2182063/1
CCCFFFFFHHHHHJJJJJJIJJIIJJJJJJJJJJJGGIJIJJJJJJJJJJ
@7763046/1
gtggaactgcttcacctgtggccggcggcacgcagacgccttgatgacct
+7763046/1
CCCFFFFFHHHGFJJJJIIJJJJIJJJJJJJIJHHFFFDDDDDDDDEDDD
@1162252/1
cttatatgttgggcgaattttgcgatctgcgtggtagcgtactaccagcg
+1162252/1
CCCFFFFFHHHHHJJJJJJJJJJJJJJJJJJJJJHIJJJHIJJJJJJJJH
@6248114/1
cttagctgcggaatgcttagcttccttcttagagcgtcccgtacccatag
+6248114/1
CCCFFFFFHHHHHJJJJJJJJJJJJJJJJJJJJJJJJJJJJIJJJJJJJJ
@6248195/1
aagaagaggagcaaatggaaaaaaaaattggtgaaaagaatcacaagtaa
+6248195/1
C@CFFFFFHHHHHJJJJJJIJJJJJJGFHGIDFGIIJJJJJJJJIJJHIH
@2182504/1
gggaagggttaggcaacttaatttcgtggattagtagctgtagcttcgtc
+2182504/1
BCCFFFFFFHHHHJJIJJJJJJJJJJHIJJJJJJHJJJJJHIJJJJJJJJ
@7233183/1
ccctaagtgagtatacatctattaaattcaaacgcagaggttctcattat
+7233183/1
BB@FFFFDHHHHHJJJJJJJJJIJJIJJJJJJJJJJJIJJHIJJJJJJJJ
@6733136/1
ctgcttcacctgtggccggcggcacgcagacgccttgatgacctccactt
+6733136/1
CCCFFFFFHGHHHJJJJJJJJJJJJJJJJHHEFFEDEEEEEDDDDDDDCD
@1689191/1
ttaagaggtgttacctgcaacttggccaggttagggccaacagattgttt
+1689191/1
CCCFFFFFDFHHHJJJJJJJJJJJJJJJJJIIJJJJJJJJJJJIJJJJJJ
@3213460/1
ggcctcttgtatgcgaaggtgttgaggcg
+3213460/1
CCCFFFFFHFHHHHJFFHIAFCGGEBD7D
@3213512/1
attttaatgttattattacagcatacataataaaattagaggaagtaggt
+3213512/1
@CCFFFFFHHHHHJJJJJJJJJJJJJJJJJJJJJJJJJJJJJJJJIJJJD
@1689523/1
gccagatgccaaagttcttgatcttcactgggctcttctctgggatttcc
+1689523/1
CCCFFFFFHHHHHJHIJJJJJJJJJJJJJJJJJJJJJJJJJJJJJJJJJJ
@4193135/1
accgcatccaactcggatcagccgtttctgagattagcgcgcacagacga
+4193135/1
@@@DDD?DDHFD?F@G<GAEEFHGDHEHGE@G>@DAGF>6AHHEHF@EB>
@3214294/1
cattagcatcgttgggcgcattgttaggtgcgtgctcgtccaactcatcc
+3214294/1
CCCFFFFFHHHHFJJJJJJJJJJIIJJJHIJJIJJJJJGJJJJJJIJIJJ
@1163594/1
cttgtatttgttatgtaaccactccatactttgtttcatttaaatttacg
+1163594/1
CCCFFFFFHHHHHJJJJJJJJJJIJJJJJJJJJJJJJJJJJJJJJJJJJJ
@6249175/1
accttgtggctgtgacttgtagtcaaggtggagattttactatctttcaa
+6249175/1
CCCFFFFFHHHHHJJJJJJIJJJJJJJJFGHIJIJJJJJJJJJJJJJJJJ
@1163889/1
catcgttctcagcatggtaagaaggtggcggccagaatctagacatgcac
+1163889/1
CCCFFFFFHHHHHJJJJHJJJJJJJGIJJJJJJJJJJIJJJJJJJJJJJJ
@4747519/1
gtccttttgaggatctcaatccgatcgttgtattcagctggtggagc
+4747519/1
CCCFFFFFHHHHHJJJJIJJJJJJJJJIIJEHIGIJJJJJJFGIHIG
@3214710/1
cgggttggaatgattctggtgggttgtcctgcagagcttgccacatcttg
+3214710/1
BCCFDFFFHHHHHJJJJJJHHIJHIIHJJJJJJJJJJJJJJJJJJJJJJJ
@1164211/1
tattattacagcatacataataaaattagaggaagtaggtgctgggcctc
+1164211/1
CCCFFFFFHHHHHJJJJJJJJJJJJJJJJJJJJJJIJJJHHJJJJJJJJJ
@1690774/1
cactgcagcaatgctgggaacattcgactgatccggtgagggatgcgtga
+1690774/1
CCCFFFFFHHHHHJIJJJJIJJJJJJJJJJJJJJJJHIIJJJIJJJJJJJ
@1690850/1
ggtgcacgcgcttgggcagagggaatctgattgtgctgttgtggaactgc
+1690850/1
BCBFFFFFHHHHHJJJJJJJJJJJJJJJJJJJJIJJJJJJJJJJJJJJJJ
@3215179/1
ccgtttagcagcttcatccagaggcaagcgctccaagttgcttggaggct
+3215179/1
CCCFFFFFHHHHHJJJJJJJJJJJJIJJJJJJJJJJJIJJJJJJJJJJJJ
@1691060/1
gcgatgttttacaagggcaggttgaactcacaccattcaatttaaaagaa
+1691060/1
CCCFFFEFHHHHHJJIIJIJJGIIJIJJJGJJJJJJJIJJJJJIJJJJJJ
@1691296/1
cacagctcttgcagccatccaacaggattgcccatcaatttatcttcaaa
+1691296/1
CCCFFFFFHHHGHJJJJJJJJJJJJJGJJJJJJJJJJHIJJJJJJJJIJJ
@5717835/1
ttttgaagattctgatattgatagttttttcattccctgcagagcttgca
+5717835/1
CCCFFDFFDHHHHJHIIIJJGIJHHJJJJJJHHJJJJJJJJJJJJJJJII
@6249977/1
caatttatcttcaaatgacgacaccacagttccagtctcaggcacattgc
+6249977/1
CCCFFFFFHHHHHJJJJHJJJJJJJJJJJJJIJJJJJJJJJJJJJIJJJI
@3696359/1
ccctcaatctgcaccagttcatacttgggcacagttcctcgacgagcaag
+3696359/1
CCCFFFFFHHHHHJJJJIJJJJJJJJJJJJJJJJIJJJJJJJJJJJJJJJ
@4194532/1
aataaaattagaggaagtaggtgctgggcctcttgtatgcgaaggtgttg
+4194532/1
@BCFFFFFHHHHHJJJIFJGIHIIJJJJJJJJJJJHIJJJJJIJJ?FFHI
@6250165/1
tggaactgcttcacctgtggccggcggcacgcagacgccttgatgacctc
+6250165/1
CCCFFFFFHHHHHJJJJFHIIJJIJJJIJJJJHHFFFDDEDDCDDEDDDD
@4748702/1
cgaaaccaatttagaatatacgaaacagcaggaccactgcagacaaataa
+4748702/1
CCCFFFFFHHHHHJJJJJJJJJJJJJJJJJJJJJJJJJJJJJJJJJJJJJ
@5718145/1
cctggttctaccttcaagagcctcttctaaagcaaacaatgagacctgtg
+5718145/1
CCCFFDFFHHHHHJJJJIJJJJJJIJJJJJJJJJJJJJJJJJJJJJJJHI
@7763819/1
cttgtccattaacagcatcagctgttatatcagatgtgaagtcttcaagt
+7763819/1
BCCFFFFFHHHHHJJJJJJJJJJJJJJJJJJJJIJJIIJJJIIIJJJJJJ
@7233567/1
ctgtgatctgtttcttggcatctatagatgtcggtggcgcacagggcacg
+7233567/1
@C@DDFFFHHFFHJGH@AFHIHIIIJIGFHIIGIGIGGGHDGGIIGGIIJ
@2183045/1
tgaacggaactccaatcctttactcgaatagtcttttctaacttgaacag
+2183045/1
CCCFFFFFHHHGHJJJJJJJJJJJJJJJJJJIJJJJJJJJJJJJJJJJJJ
@154157/1
gttctcagcttccctgcaaagttaaccatcttgtattcaaaagaaaacct
+154157/1
CCCFFFFFHHHHHJJJJJJJJIIJJJJJJJJJJJJJJJJJJJJJJJJJJJ
@7234030/1
gccacaatctggtctggagagaagatcctcatcttgtatagaggaggctt
+7234030/1
CCCFFFFFHHHHHIJJJIJIJJJJJJJJJJJJJJJJIJJJJJJJJJJJJJ
@7234059/1
cccgtttagcagcttcatccagaggcaagcgctccaagttgcttggaggc
+7234059/1
CCCFFFFFHHHHHJJJJJJJJJJJJJIIIIJJJJJJJJHIJJJJJIIJJJ
@5236911/1
gcccattttcacaggcaagggatcctaacttcgcaaccactaattccagt
+5236911/1
CCCFFFFFHHHHHJJJJJJJJJJJJJJJJJJJJJJJJJJJJJJJJJJJJG
@7234077/1
ctcgaatagtcttttctaacttgaacagtgcgatgttttacaagggcagg
+7234077/1
@@@FFFF;DHHFDHIHGHIIIIHBEHHIEHIIIIEHGIIGGIGGCGGHII
@154410/1
ggctgggctcgctctccgaagggagcttgcggccgatgacctcatactcc
+154410/1
CCCFFFFFHHHHHJJJIIJJJJJHJJIJJJJJJJJHHHHHHFFFFFEEEE
@5237191/1
ggattttaatgttattattacagcatacataataaaattagaggaagtag
+5237191/1
CCCFFFFFHHHHHJJJJJJJJJJJJJJJJJJJJJJJJJJJJJJJJJJJJJ
@1166516/1
gctttaaggggatctgctgtctgtggagctgatgcttgctgggcctcagc
+1166516/1
CCCFFFFFHHHFHJJJJJJJJJJJJJHJJJJJJJJJJJJJJJJJJJJJJJ
@154796/1
cgtgattctttaatttgacataacttttttatttatgaaccgattgacat
+154796/1
@C@FFFFFHHHHHJJJJJJJJJJJJJJJJJJJJJJJJJJJJJJJJJJJIJ
@5237309/1
gtcgagtagagccttagctgcggaatgcttagcttccttcttagagcgtc
+5237309/1
CCCFFFFFHFHHHJJJJJJJJJJJJJJJJJJJJJJJJJJJJJJJJJJJJJ
@6251611/1
gcgatgttttacaagggcaggttgaactcacaccattcaatttaaaagaa
+6251611/1
CCCFFFEFHHGHHIJJJIIIJFHIJIJJJJJJJJJJJJGJJIJJJJIJJJ
@2183898/1
ggatagagttaatgccgccaagtttgacgtttatcttcaagcacaaattg
+2183898/1
CCBFFFEFFFHHHJJJJJJJJJJIJJJJJHIJJJJJJJJJJJJJJJJJJH
@672490/1
gtccgtttttaaacaattttttcaatgccctaagtgagtatacatctatt
+672490/1
CCCFFFFFHHHHHJJJJJJJJJJJJJJJJJJJJJGHJJIIJJJJJJJJJJ
@5237583/1
cagggcacgcttgcgcatgacatctatacatgccattggcgttcaaaagg
+5237583/1
CCCFFFFFHHHHHIJJJJJIGIJJJIIJJJIJJJFIJJJJJHIIJJJIJJ
@1166868/1
gttctaataagactatgtacgacaaaatgcccaaggaaccgccatat
+1166868/1
CCCFFFFFHHHHHJJJJIJJJJJJJJJJJJJJJJJJJJIJJJJJJJJ
@6252237/1
cttcaattgacgcaagaagtaccagaaacgggacttagccacaatctggt
+6252237/1
CCCFFFFFHHHHHJJJJJJHIJJJJJJJJJJJJJJJJJJJJJJJJJJJJI
@2684919/1
gatctgtttcttggcatctatagatgtcggtggcgcacagggcacgcttg
+2684919/1
CCCFFFFFHHHHHJJJJJJJJJJJJJJJJJIJJJJJJJJJJJJJJJJJJJ
@3218274/1
ccacagttccagtctcaggcacattgccattagtagactgatcagccgga
+3218274/1
CCCFFFFFHHHHHJJJJJJJJJJJJJJJJJJJJGJJJJJJJJJJJJJJJG
@1167653/1
taataaaattagaggaagtaggtgctgggcctcttgtatgcgaaggtgtt
+1167653/1
CCCFFFFFHHHHHJJJJJHJJJHJJJJJJJJJJJJJIJJJJJJJJJDFHI
@1167719/1
gagccttagctgcggaatgcttagcttccttcttagagcgtcccgtaccc
+1167719/1
CCCFFFFFHHHHHIJJJJJJJJJIJJJJJJJJJIGJJJJJIJJJJIJJJJ
@1691966/1
gagctggttcagcctttttctttttaggcttcttctttctagtgcctgat
+1691966/1
CCCFFFFDHHHHHJJJJJJJJJJJJJJJJJJJJJJJJJJJJJJJJJJJJJ
@673261/1
ctcttgcagccatccaacaggattgcccatcaatttatcttcaaatgacg
+673261/1
CCCFFFFFHHHHHJJJJJJJJJJJJJJJJJJJJJJJJJJJJJJJJJJJJJ
@673264/1
cccagacctagcccaaattcttcttcttcagccggctttggtggttcttt
+673264/1
CCCFFFFFHHHHHJJJJJJJJJJJJJJIJJJIJJJJJJJJJGHHFHIJJJ
@673267/1
ctgagcgagactcataacgcagccagatgccaaagttcttgatcttcact
+673267/1
CCCFFFFFHHHHHJJJJJJJJJJJJJJJJJJJJJJHIJJJJJJJIJJJJJ
@1692046/1
gtgcaggatcctcgtcattgcctggcatacaaggcaaagcaccgacgacg
+1692046/1
CCCFFFFFHHHHHJJJJJJJJJJJIJJJJJJJJJJJJJJJJHJJJJJJJH
@4749225/1
gttattaggtaatgttatatattttgtcttttctgacattggtctctata
+4749225/1
CCCFFFFFHFHHHJIIJJJJJJJJJJJJJJJJJJJJJJJJJJJJJJJJJJ
@4195098/1
ggcgttgatgtcgcaagatagtgagacattcactttttagtcataatctt
+4195098/1
CCCFFFFFHHHFHIIIJIIIHCHIIIJIJICIGIJJJJJEHHIIIJJIJJ
@673369/1
gagcaaatggaaaaaaaaattggtgaaaagaatcacaagtaagatactgc
+673369/1
CCCFFFFFHHHHHJJJJJJIJJJGHJJJJJJJIJJJJJJHHJJJJJJJJI
@1692399/1
gttggtcttggttgaacggaactccaatcctttactcgaatagtcttttc
+1692399/1
CCCFFDFFHHHHHJJJJJJJJJJJJJJJJJJJJJJJJJHIJJJJJJJJJJ
@6734019/1
gtccatccacggctttttccagatccactcttgctccatggtccaggagc
+6734019/1
@?=DDDBDDHHADGFEFHGHIIIIIFIIGGIFIIIIIIIIF9?FH@>;?8
@4195558/1
gacgacgacactgtacagttagaaatgttacaacctctatactttgcatt
+4195558/1
CCCFFFFFHHHHHJJJJJIJJJJIIJJIIIJJJIIJJJHJJJJJJJJJJJ
@2685838/1
tttttaaactcatattttcatggtaccaagttatgaatttttcaaatcgc
+2685838/1
CCCFFFFFHHHHHJJJJJJJJJJIJJJJJJIIJJJJJIJJJJJJJJJJJJ
@2685912/1
cactggttcaaattcaaataaaatcactctgcaatcctgcctcacatgat
+2685912/1
CCCFFFDFHHHHHJJJGIJJJJJJJJJJJJJJJJJJGIJJJJJJJJJJJJ
@2685930/1
gatgaggttcaccaagctagtggcgttgatgtcgcaagatagtgagacat
+2685930/1
CCCFFFFFHHHHHJJJJJJJIJJJJJJJJJJIJJJJJJJJJJIJJJJJJJ
@156934/1
agggaatctgattgtgctgttgtggaactgcttcacctgtggccggcggc
+156934/1
@BCFFFFFHHHHHJIJJJJJJJJJJJJJJJJJJJJJJJJJJJJJJJIJHF
@4196016/1
catgcataaacatacataccgataccatacaccaaaatattttttacgat
+4196016/1
CCCFFFFFHHHHHJJIIJJIJJJJIJJJJJJJJJJJIJJJJJJJJJJJEI
@4750532/1
ctagaatagttcagtaagaagttgatatcttctggagtggtcattttgtc
+4750532/1
CCCFFFFFHHHHHJJJJJJJJIJJJJJJJJJJJJJHIHHIIJJJJJJJIJ
@2185634/1
tgacgcaagaagtaccagaaacgggacttagccacaatctggtctgg
+2185634/1
CCCFFFFFHHHHFIJJJJJJJJJJJJJJJJJJJJJJJJJJJJIIJJJ
@5720866/1
gggctctgtgcctggctcccatgtcacggtagcactgagtgacggcacct
+5720866/1
CCCFFFFFHHHHHIJJJJJJJJJIJJJJJGIJJJJJJJJFGGIJJJJJJJ
@3697753/1
ggatggagtgagcacgggctctgtgcctggctcccatgtcacggtagcac
+3697753/1
CCCFFFFFHHHHHIJJJJJJJJJIJJJJHIJJJJJJJJJJJJJJFHIJJJ
@7235587/1
cacagttccagtctcaggcacattgccattagtagactgatcagccggag
+7235587/1
CCCFFFFFHHHHHJJJIIJJJJJJJJJJJJJJFIJJJJJJJJJJJJJJIJ
@157649/1
gctttttatgtgtcaaaataatgttatcctgagtcaacaagaacaaattt
+157649/1
CCCFFFFFHHHHHJJJJJJJJJJJJJJJJJJJJHIIJJJJJJJJJJJJJJ
@2185954/1
gttcaccaagctagtggcgttgatgtcgcaagatagtgagacattcactt
+2185954/1
CCCFFFFFHHHHHJHIJGIIJJIJJIJJJJJIJJIJHIIIIJJIJJJJJJ
@7766060/1
gtcgagtagagccttagctgcggaatgcttagcttccttcttagagcgtc
+7766060/1
CCCFFFFFHHHHHJJJJJJJJJJJJJJJJJJJJJJJJJJJJJJJJJIJJJ
@6252871/1
gcctggctcccatgtcacggtagcactgagtgacggcacctccgacactg
+6252871/1
CCCFFFFFHHHHHJJJJJJJHJJJJJJJJJIJJJJJJJJJJJJJJJJJJJ
@7766280/1
ataaaattagaggaagtaggtgctgggcctcttgtatgcg
+7766280/1
@@?FFFFFGHHHGIIGIGGICFGIIJIJIHGG4E?FFII0
@1694030/1
ccatattcaaatgggaagtggtgataaagataagtataggctcaaaacct
+1694030/1
CCCFFFFFHHHHHJJJJJJJJHHJJJJJJJJJJJHIJJJJJJJJJJJJJJ
@3698286/1
cgtagttctcagcttccctgcaaagttaaccatcttgtattcaaaagaaa
+3698286/1
BCBFFFFFHHHHHJJJJJJJJJJJJJIJJJIJJJJJJJJJJJJJJJJJII
@158148/1
gacgatttcaccagtggtcttcttgaacttcttcaattgacgcaagaagt
+158148/1
CCCFFFFFHHHHHJHJJJJIJJJJIHIJJJJJJJJJJJJJJJJJJJJJID
@3698550/1
gtaggcgtagggtaagacacggatcgcatacaccgtgaatataagtggca
+3698550/1
CCCFFFFDHHHHFHIJJJJJJJJJJJJJJJJJJJJIJHIIJJJJJGHJJJ
@3220763/1
tgatgtcgcaagatagtgagacattcactttttagtcataatcttc
+3220763/1
CCCFFFFFHHHHHJJJGHHIIJJJJJJJJJJJJJJJJJJJJJJJJJ
@7236282/1
ggcaggttgaactcacaccattcaatttaaaagaaactgggtgcgtgcag
+7236282/1
CCCFFFDFHHHHHIIIJJJJJJJJJJJJJJJJJJJJJJJJJGHIJJJIJI
@2186793/1
cgacaccttgtggctgtgacttgtagtcaaggtggagattttactatctt
+2186793/1
C@@FFDDFDHHGHGGGIJGHIIIHIIHIDDGA1CFGGEHIJIABGBGBGH
@3698847/1
gtggtcttcttgaacttcttcaattgacgcaagaagtaccagaaacggga
+3698847/1
@@@DDDEFGHHHHIJJFIJIJJJGGCHIIFIGGHIIDGGGCEIJEDFDEE
@675027/1
ggatggagtgagcacgggctctgtgcctggctcccatgtcacggtagcac
+675027/1
CCCFFFFFHHHHHJJJJJJJJJJJJJJJIJJJJJJJJJJJJJJJGHIJJJ
@158735/1
cctcaaacaagtccaattctttgacagtaaagttctgtggcgccggttcc
+158735/1
CCCFFFFFHHHHHIJIIJJJJHGIIGIHGIJJJJJIIIIIIJGIJJJJIG
@1694973/1
taacgggccgcgactccgccctcttcctcgggttggaatgattctggtgg
+1694973/1
@@@BD?@DDD@A<FDGCGHGFBBF@FGGIIGGEEDBEDCCCCEEFECACB
@6734883/1
gtccatcacaagaagttatttgttcaaataacttattaaaattaatatgc
+6734883/1
CCCFFFFFHHHHHJJHIJJJJJJJJJJJJJJJJJJJJJJJJJJJHIJJJI
@2187432/1
caatcctttactcgaatagtcttttctaacttgaacagtgcgatgtttta
+2187432/1
CCCFFFFFHHHHHJJJJJJJJJJJJJJJJJJJJJJJJJHHIJJJJHJJJJ
@6254148/1
agtaagtcctgagccatagcaaacagccactggcaatgtggatagctgga
+6254148/1
@@BFFFEFHHHHHJJJJJJJJJJJJJJJJJJJIJJJIJHIJIJJJJJJJH
@7767546/1
gagatctcatagatacacataaattcgtatcaacaaaactattgtaatat
+7767546/1
CCCFFFFFHHHHHJJJJJJJJJJJJJJHIJJIJJJJJJJJJJJJJJJJJJ
@1695367/1
caggataataagttaattataccaagtttcatcgaaatcaaaccgttagt
+1695367/1
CCCFFFFFHHHHHIJJJJJJJJJJJJJJJJJJJJJJJJJJJJJJJJJJJH
@6735074/1
cttggttccaattaaactttgggcctgtttcagagtctcgttgacttgct
+6735074/1
CCCFFFFFGFHHHJIIJJJJIJJJIJJIJI<FGIJGIHIGBHIGHIJGGI
@2686925/1
gtcggatccaatataaaacattccaaaatcaacaactactaataaattaa
+2686925/1
C@CFFFFFGHGHGIGHJIJJIJIIIJJJJJJJIJJJIJJJJJJJIEIIGG
@2187673/1
ctggctacttgatgcttcaccatcattcagtcttagcttttttgccgctg
+2187673/1
CCCFFFFFHHHHHJJJJJJJJJJJJJJJJJJJJJJJJJJJJJJJJJJJJJ
@4196421/1
gttgaggcgcttgtggtggtgcacgcgcttgggcagagggaatctgattg
+4196421/1
B@BFFFFFHHHHHJJJHIJHHJJJJJJJJJJJJJJJIIJJHHHHFFFFFD
@4196569/1
gtaggtgctgggcctcttgtatgcgaaggtgttgaggcgcttgtggtggt
+4196569/1
CC@FFDFFHHHHHJJJJJJJJJJJJHHHJGHHHIJJJJJJJJJIJJIJH@
@7768080/1
tggtcttcttgaacttcttcaattgacgcaagaagtaccagaaacgggac
+7768080/1
@@BDDFFFFFHHHJJJJIJJJJJJJIJJJJJJJJJGHJJIIJIJJJJJJJ
@4196702/1
gtgctgggcctcttgtatgcgaaggtgttgaggcgcttgtggtggtgcac
+4196702/1
CBCFFFFFHHHHHJJGIJJJJJJJJEGGHIJIJIJJJJJIJJEHIBHGGI
@6254746/1
ccggctcgttgaacaccttaggacgaagtgatggcaccaggatagagtta
+6254746/1
8?@DD@D<FB?HB<ACEDEAFHIGIIDFHB<BB?B??FEAB2=FC==888
@6254836/1
ggcgcttgtggtggtgcacgcgcttgggcagagggaatctgattgtgctg
+6254836/1
@CCFFFFFHGHHHJHIGIJJJJJJJJIJJJJJJJJJIIJJJIIJJJJJJH
@675908/1
cggcacctccgacactgaggtcacggtactcgcggtacatgttgtgtaca
+675908/1
CCCFFFFFHHHHHJJJJJJJHJJJJJIJJJJJJJJHIJJJJJJJIIHHHH
@7768504/1
ctgagaatggtttagattcacaattttgtccgctggacaatgtttttttt
+7768504/1
CCCFFFFFHHDHHIJIJJJJJJJJJJJJJJJJJJJJJJJJJJHIJJJJJJ
@2188396/1
gtctgtgttgttgcacgcgcacggtggcggcgtaccgcgaggggtgcgcg
+2188396/1
CCCFFFFFHHHHHJJJJJJJJJJJHJJJJJJHFDDDDDDDDDDD7<BDDD
@4197059/1
cacagttccagtctcaggcacattgccattagtagactgatcagccggag
+4197059/1
CCCFFFFFHHHHHJJJJJJJJJJJJJJJJIIJGIIJJJJJJJJJJJJJJJ
@2687732/1
cttgggcctgttttggtagcggcggcgcggtccgtgaggagcatgctcgc
+2687732/1
CCCFFFFFHHHHHJJJJIJJJJJJJJFFDD>BDBBDDDDCDDDCDDDDDD
@2687782/1
gacggcacctccgacactgaggtcacggtactcgcggtacatgttgtgta
+2687782/1
CCCFFFFFHHHHHJJJJJJJJJHIJJJJHIIJJJJJJGIJJHHHHHHFFF
@4751716/1
gcaagaagtaccagaaacgggacttagccacaatctggtctggagagaag
+4751716/1
CCCFFFFFFHHHHJJJJJJJJJJJJJJJJJJJJJJJJJJJJJJJJJJJJJ
@1170322/1
gcgtgttaccgaccagagtagcaaccaccttcaatcctttaacgaatgca
+1170322/1
@CCDFDFFHDHHHEGIJGEEHGIJJIJIIIIGGGGGIGIIGIJJJIJJJH
@4197308/1
ggaacgccaccaggtgcgcgtagtacgcgggcgccgggatggacacggag
+4197308/1
CCCFFFFFHHDHHJJJIHGGIIIHIJJJJJJFDDDDDDBDDDC@CBDDDD
@676398/1
cacggtagcactgagtgacggcacctccgacactgaggtcacggtactcg
+676398/1
CCCFFDFFHHHHHJJFGIJIJJJJJJJJJJJJJJJJJJHJJJJJHIJJJH
@2687997/1
gccgcgactccgccctcttcctcgggttggaatgattctggtgggttgtc
+2687997/1
@CCFFFFFDHHHHJJJJJJJJJJJJJFFIJGIIIIIHJJJJ@DEHBDFDE
@4751939/1
gtgctgttgtggaactgcttcacctgtggccggcggcacgcagacgcctt
+4751939/1
CBCFFFFFHHHHHJJJJJJJJJJJJJJJJJJJJJJJJHHFFDDDDDDDDD
@1696677/1
gtcctttctaaggttctaaactataactgtaccaaatttcaaccaaatcc
+1696677/1
CCCFFFFFHHHHHHIJJJJJJJJJJJJJJHIIJJJJJJJJJJJJJJJJJJ
@6735835/1
gtcgggcagttcgtcaacaagacattactagctgagaatatttttttccg
+6735835/1
CCCFFFFFHHHHHIJJJJJJJJJJJJJJJJJJJJJJJJJJJJJJJJJJJI
@6735918/1
cacgtagttctcagcttccctgcaaagttaaccatcttgtattcaaa
+6735918/1
@CCFFFFFHGHHHIJJIJGIIJIIJJJHHIJJJJJJJJJGGIGIJIJ
@2189067/1
cttctttcaatatagtataatcctcagcacgaactaattacgagattttt
+2189067/1
CCCFFFFFHHHHHJJIIJJJJJJJJJJJJJJIJJJJJJJJJJJJJJJJJJ
@5239502/1
gcctcttctaaagcaaacaatgagacctgtgcaacccatttgatgctgac
+5239502/1
CCCFFFFFHHGHHJJJJJJJJJJJJJJJJIIJJJJJJJJJJJJJJJJJIJ
@5239616/1
gacatgcacagctcttgcagccatccaacaggattgcccatcaatttatc
+5239616/1
B@CFFFFFHHHHHJJJJJJJJJJJJJJJJJJJJJJJJJJJJJJJJJJJJI
@677019/1
gtctgtttgtctgtttgtctgttcgtctgtgcgcgctaatctcagaaacg
+677019/1
CCCFFFFFHHHHHIJJJIJJJIJJJIJJJIJJJJJJJJJJJJJJJJJJJJ
@5720981/1
tgcccatcaatttatcttcaaatgacgacaccacagttccagtctcaggc
+5720981/1
;?@FBDDFDFFHGCHGIEEIICIGHGCGGHIIIIGHGHICHIIEHHGHHI
@1697524/1
ctcataacgcagccagatgccaaagttcttgatcttcactgggctcttct
+1697524/1
CCCFFFFFHHHHHJJJJJJIIIGIJGHIJJJJJJJJIJJJIJJIJJJJJJ
@7237460/1
cggatctgttctgcaatccttttgtcaatttccttctgcttttcttcctc
+7237460/1
CCCFFFFFHHHHHJJJJJJJJJJJJJJJJJJJJJJJJJJJJJJJJJJJJJ
@5721269/1
tggcattgatatttggaaatgattagctcgcagcattatgggtcttcctt
+5721269/1
CCCFFFFFHHHHHJJJIIIJJJJJIJJIJJIJIIJJJIJIIJGDFHIJJJ
@3700029/1
ctcgaataggaagtaatggaattttttgaccaactggaacatagcagcgt
+3700029/1
CCCFFFFFHHHHHHGIJJJJJJJJJJJJJJJJJJJJJJJJJJJJJJJJJJ
@6255671/1
gtcacggtagcactgagtgacggcacctccgacactgaggtcacggtact
+6255671/1
@C@FDDDBFHHFHGGEHCFCHIJDHEHGHFIGGGIJGEHE=FGGIICGFH
@7770356/1
cttgtattcaaaagaaaacctagaatcactggttcaaattcaaataaaat
+7770356/1
CCCFDFFFHHHHHJJJJJJJJJJJJJJJJJJJIIJJJJJJJJGHHIJJJI
@1171794/1
cgacactgtacagttagaaatgttacaacctctatactttgcattaaaat
+1171794/1
@CCFFFFFHHHHHJJIJJJJJJJJJJJJJJJJJJJJJJJJJJJJJJJJJJ
@3222736/1
ctttgacagtgtaaaacttctcggaaatctccaatccaaaccgtttgaaa
+3222736/1
CC@FFFFFHFHFHIGJJJJJGIJIGIJJIIJJJGHGIGGHHGHDFGHCGE
@6256054/1
gctgtgtgaagttcttcaaagcgtcttctctaa
+6256054/1
CCCFDFDEHHHFHIJJJJJJJJJFHHJJJIIJ9
@3700697/1
gatccactcttgctccatggtccaggagcagcagcgtgcgcaggttcagg
+3700697/1
CCCFFFFFHHHHHJJJJJJJIJJJJJJIJJJJJJIJHHIJJJJJJJJIJJ
@3700783/1
gtaccataactcgtgtttaccctgcacgaagaaatttgaatctatttatc
+3700783/1
CCCFFFFFHHHHHIIHJJJJJJJJJJJJJJJJJJJJJJJJJJJJJJJJJJ
@678400/1
gttgaacggaactccaatcctttactcgaatagtcttttccaacttgaac
+678400/1
CCCFFFFFHHHHHJJJJJJJJJJJJJJJJJJJJIJJJJJJJJJJJJJJJJ
@678418/1
gccttaacgtacgactccaacgccccctggcgtaaaataacgtcaataca
+678418/1
CCCFFFFDHFHHHJJIGIIGHJJGHIJGGGIGFGIIJJIGHIDGDHHHHH
@678529/1
ggagcacgtgcagtaggaaccacagccgttggcgtcgattgcggtatcgg
+678529/1
@@@DFFFFHHHHHJJJJJJJJJJJJIJJJIJJJJJJIJJJIIGIHHHHHF
@5722558/1
catgtcacggtagcactgagtgacggcacctccgacactgaggtcacggt
+5722558/1
CCCFFFFFHHFHHJJJJJJJHHJJJJJJJJIJJJJJJJJJJJJHHIJJJH
@1698894/1
ctctgtgatctgtttcttggcatctatagatgtcggtggcgcacagggca
+1698894/1
CCCFFFFFHHHHHIJJJJJJJIJJJJJJJJJJJJJJGIJIJJJJJJJJIJ
@1699010/1
ctgtacattgaaaataaaaataaaaaaaatagcaggggttattgttatgt
+1699010/1
CCCFFFFFHHHGHJJIIIIIJJJJJIIJGIIIIIJJJJFHIJJJJJJJJI
@5722742/1
caacagattgtttgagatgtttgtgaaactgcgacaccttgtggctgtg
+5722742/1
@@@FDDBEFHFDFGEGGIGHHGIIGEHIIGIIIIIJDGIIJJDBGHI8B
@1699053/1
gtcttttctaacttgaacagtgcgatgttttacaagggcaggttgaactc
+1699053/1
CCCFFFFFHHHHHJJJJJJJIIJJJJJIJJJJJIIJJJJJJJJJJJDDFF
@3223645/1
gcgggatatggaattttaatttatgccccctttaaaaaaagctcgatctc
+3223645/1
CCCFFDFFHHHFHJJJJJJJJJJJJJJJJJJJJJJJJJJJJJJJJGIJJI
@1172840/1
caagcaatgggtaatctagctacccacgtaaatgtaaacctggcaagcat
+1172840/1
@@@DFFFFDFHFCEEEGHGGIIHGGIIGIGGGIIBDHEEDHBGHIHG?BF
@1699117/1
atacataataaaattagaggaagtaggtgctgggcctcttgtatgcgaag
+1699117/1
CCCFFFFFHHHHHJJJJJJJJJJJIJJIJJJJJJJJJJJJJJJJJJJHIJ
@678845/1
tcactatcaaaaacttcgcaaatcaaataatcctctatcaagtgctcgtt
+678845/1
C@CFFFFFHHHGHJJJJJJJJJJJJIIJJIIJJJJJIJJIIJJJJJJJHI
@3701357/1
ctcggacagcagtgagttcgtgttgcaagacatgtaggaactgtccctcg
+3701357/1
CCCFFFFFHHHHHJJJIJJJIJIJJJJJJJJJJJIJJJJJJJJJJJJJJJ
@7239317/1
ggtgttacctgcaacttggccaggttagggccaacagattgtttgagatg
+7239317/1
B@?DFFFFHHHHHJJJJJJJJJJJGHIGJJJJJJJGIJIJJJJJJJJJJI
@4752829/1
gctgggtcttacagattggtggaaaccaaaccaaacttctctgccaccac
+4752829/1
@CCFFFFFHHHHHJJJJJJIIGHIIIGIIIIHIIIIHIJJJJJHIIIJII
@6736640/1
gtggtgcacgcgcttgggcagagggaatctgattgtgctgttgtggaact
+6736640/1
BCBFDDFFHHHHHGJIJJJJJJJJJJIJJJJJJJJIIJJJJJJJJJJJJJ
@6257003/1
gccatttatcctcgcacgttggcagtaatagtacaagtgaaaagtcactt
+6257003/1
CCCFFFFFHHHHHJJJJJIJJJJIJHJJJJJIJJJJJHIJJJJJJJJJJJ
@5723364/1
ctaccttcaagagcctcttctaaagcaaacaatgagacctgtgcaaccca
+5723364/1
CCCFFFFFHHHHHJJJJJJJJJJJJJJJJJJJJJJJJJJJJIJJJJJJJJ
@4198306/1
ctaaacataaaaataatacattacgttaaatgccacgacgctcggacatt
+4198306/1
CCCFFFFFHHHHHIJJJJJJIJJJJGIJIJJJJJJJJJJIJJJJJJJJJJ
@7772283/1
ggcaaagagttgtcgatatgtggatgtagctgccattatgtagactgttg
+7772283/1
CCCFFFFFHFHHHIJIJJJIIIJJJJJJJJJJIJHIIGIJIIIIJIJHJG
@4753174/1
ctttctaaggttctaaactatatctgtaccaaatttcaaccaaatccgtc
+4753174/1
CCCFFFFFHHFHHJJIJJJJJJJJJJJJJJJIGIJJJJJJJJJJJJJJJJ
@2189377/1
gcgttgatgtcgcaagatagtgagacattcactttttagtcataatcttc
+2189377/1
CCCFFFFFHHHHHJJJJJJJIJJJJJJJJJJJJJJJJJJJJJJJJJJJJJ
@3702290/1
attttcacaggcaagggatcctaacttcgcaaccactaattccagtgata
+3702290/1
CCCFFFFFHHHHHJJJJJJJJJJJJJJJJJJJJJJJJJJJJIJJJJJJJJ
@1700188/1
ctgggatgccacccggcaccactcccgggtgaggatgcactacatttccg
+1700188/1
CCCFFFFFHHHHHJJJJJJJJJJJJJJJJFHIJJJJJJJJJJJJJJJJJJ
@3702408/1
gccagatgccaaagttcttgatcttcactgggctcttctctgggatttcc
+3702408/1
CCCFFFFFHHHHHJHIJJJJJJJJJJJJJJIJJJJJJJJJJJJJJJJJJJ
@160044/1
cgcgcgttctcatgtaatttttaatgttctccaaatcgacgactcctgtg
+160044/1
CCCFFFFFHHHHHJGIIJIJJJJJJJIJJJJJJJJJJJJJJJJJJJIJHI
@4198704/1
ggcgtcgggtcacattacatactctgtatttcctcttcatggtgccacag
+4198704/1
CCCFFFFFHFHHHJJJJJJJIJJJJJIIJJJJJJJJJJJJJJGHJJJJJJ
@6257594/1
cataacgcagccagatgccaaagttcttgatcttcactgggctcttctct
+6257594/1
@@@FFFFDHHFHHJIEGHGHIGICGIGGIIGIGIJJJIJIEGIJJJJIII
@3702545/1
cgatgttttacaagggcaggttgaactcacaccattcaatttaaaagaaa
+3702545/1
CCCFFFFFHHHHHJJJJJJJJJJJJJJJJJJJJJJJJJJJJJJJJJJJJJ
@1700623/1
ggtgcacgcgcttgggcagagggaatctgattgtgctgttgtggaactgc
+1700623/1
BCBDFFFFHHHHHJJJJJJJJJJJJJJJJJJJJJJJJJJJJIJJJJJJJJ
@7773033/1
gtttatattagttggtgaatacggtctaaccgactaatgtaaatgcgcca
+7773033/1
@@@FFFFFHFHFHIJEGGHGHIIIIGHGIICHHIHBHHIIIJHFHDHIAF
@680057/1
gtcgagtagagccttagctgcggaatgcttagcttccttcttagagcgtc
+680057/1
CCCFFFFFHHHHHJJJJJJJJJJJJJJJJJJJJJJJJJJJJJJJJJJJIJ
@680206/1
cggtactaacgatcaaatcgatcatgggtccataatcattcctggaatcc
+680206/1
CCCFFFFFHHHHHJHIIHHIJJJJJJJJHIJJJJJJJJJJJJJJJJJJJJ
@6258087/1
cttgaacttcttcaattgacgcaagaagtaccagaaacgggacttagcca
+6258087/1
CCCFFFFFHHHHHJJJJJIJJJJJJJIJFHIJIJJJJJJJJHIJJJJJJJ
@6737327/1
cgggcgacagccaatatgtgttaaaataaaaatccatttcattgttctca
+6737327/1
CCCFFFFFHHHHHJJJJJIIIJJJJJJJIJJGGIIGIIIJJJJJJJJJJJ
@4754328/1
ctgacgcttagcaagtttcttagacttgccagttcccacttcacgacgct
+4754328/1
@@@DFFFFHHFFHGHFGGHHGGHGHGIJJJIIFHHGIIJJIIGIJGHEIJ
@2688737/1
ccagtcgtttaagagaagttcagtgacatacacacttacagaagaattat
+2688737/1
CCCFFFFFHHHHHJJJJJJJJJJJIIJJJJJJJJJJJJJJJJJJJJJJJJ
@4199631/1
cagcttccctgcaaagttaaccatcttgtattcaaaagaaaacctagaat
+4199631/1
CCCFFFFFHHHHHJJJIJJJJIJJJJJJJJJJJJJJJJJJJJJJJJJJJJ
@6258494/1
ggcataacgggccgcgactccgccctcttcctcgggttggaatgattctg
+6258494/1
CCCFFFFFHHHHHJJJJJJJJJJJJJJJJJJJJHHHBEFDEEEDDDFEDE
@6258527/1
gcctcttgtatgcgaaggtgttgaggcgcttgtggtggtgcacgcgcttg
+6258527/1
BCCDDDDFDFHHHIGIJJ<CFGHIJJIJJHHGHIIIII;FFGIGIJHBDA
@2689015/1
ctcctttcttttttggtggcttccccattttgacagcgtcttacttcacg
+2689015/1
CCCFFFFFHHHHHJJJHJJJJJJJJJJJJJJJJJJJJJJJJJJJJJJJJJ
@4199862/1
gcgttgatgtcgcaagatagtgagacattcactttttagtcataatcttc
+4199862/1
CCCFFFFFHHHHHJJJJJJJHHIJJJJJJJJJJJJJJJJJJJJJJJJJJI
@2689085/1
cgccattagactagttaattaaatgaatttcgttggaaattgtgaaacaa
+2689085/1
CCCFFFFFHHHHHJJJJJJJIIIJJJJJJJJJJJJJJJJJJJJJJJJJJJ
@2190902/1
atgactatgacgacttggactgcggctgtatcttcgttcactacggtgtc
+2190902/1
CCCFFFFFHHHHHJJJJJJJJJJJJJJJIJJJJJJJJJJJJJJJJJGHIJ
@3703744/1
gcgacggacgcgacgtgccttgaattccttgatgactgcatagatagaaa
+3703744/1
CCCFFFFFHHHHHJJIJJJJJJJJJJJJJJIJJJJHHHHHHFFFFFFEEE
@680213/1
cgttgatgtcgcaagatagtgagacattcactttttagtcataatcttca
+680213/1
CCCFFFFFHHHHHJJJJJJHJJJJJJJJJJJJJJJJJJJJJJJJJJJJJJ
@1701820/1
ctgtctgtcactaacattttctttttctagtttcaaatgacgataaaata
+1701820/1
CCCFFFFFHHHHHJJIIJJJJJJJJJJJJJHIJJJJJJJJIIIJJJIJJI
@680364/1
gtcggtggcgcacagggcacgcttgcgcatgacatctatacatgccattg
+680364/1
BBCFFDFFHHHHHJJJJJJJJJJJJJJJJJJJJJJJJJJJJJJJJJJJJI
@7239814/1
gctgttgtggaactgcttcacctgtggccggcggcacgcagacgccttga
+7239814/1
@@@DDDDDHDH>ACCB@GCIGEIGIIGGIGGGEIIEEEDBBCB8@;A=AC
@1173567/1
gctcagatgcaatttcttgcaagaattgcacaaagttgaagtccttgttg
+1173567/1
CCCFFFFFHHFFHIJGIIJEIJJIIJJGIIGJJGIEGGIHHHGIEIJEFG
@1173623/1
gtggtgcacgcgcttgggcagagggaatctgattgtgctgttgtggaact
+1173623/1
BC@FFFFFHHHHHJJJJJJJJJJJJJJJJJJIJJJIJJJJJJJJJJJJJJ
@5240095/1
ggtcttacagattggtggaaaccaaaccaaacttctctgccaccaccaag
+5240095/1
BC@DFFFFHHHHHJJJJJJJJJJJJJIJJJJJJJJJIIJJJIIJJJJIJJ
@5240103/1
gttttggtagcggcggcgcggtccgtgaggag
+5240103/1
CC@FFFFDDDAF?EIG<@E>BBABB;=;1?A<
@7240036/1
gacgatttcaccagtggtcttcttgaacttcttcaattgacgcaagaagt
+7240036/1
CCCFFFFFHHHHHJGIJJJJJJJJJJJJJJJJJJJJJJJIJJJJJJJIJD
@7240185/1
cagatctccggaactactgattccaatttaactattctttttgtgttggg
+7240185/1
CCCFFFFFGHHHHJJJJJJHIJJJIJJJJJIJJJJJJJJJJJJJJJJJJJ
@3224955/1
gtctgattctgtgatagtgaatacaagatcgtggggtggacccaccaggc
+3224955/1
CCCFFFFFHHHHHJJJJIIJJJJJJJJJJJJJJJJJIIJJJJJJJJJIII
@3224971/1
cacatctagactaattaataaaattggactgtttttaatatttaaataac
+3224971/1
CCCFFFFFHHHHHJJJJJJJJJJJJJJJJJJIJJJJJJJJJJJJJJJJJJ
@5240892/1
tataggctcaaaacctaacgacatcaatcaccagcttaaaagccaggtgt
+5240892/1
CCCFFFFFHHHHHJJJJJJJJJJJJJJJJJJJJJJJJJJJJJJJJJJGHH
@5241173/1
gtgctgggcctcttgtatgcgaaggtgttgaggcgcttgtggtggtgcac
+5241173/1
CBCFFFFFHHHHHJJIIJJJJIIJJCGGHJJJJJJJIJJIJIGGIGIJJJ
@162837/1
gtcctgcagagcttgccacatcttgtaagcagcctgacgcttagcaagtt
+162837/1
@C@DFADFFADFHIJJGGHGBEDDEHH><EHEFH<GGGGGBHGIIGJIDE
@5241196/1
gtttgtgaaactgcgacaccttgtggctgtgacttgtagtcaaggtggag
+5241196/1
CCCFFFFFGHHHHIJIJJJJJJJIIJIJIDGGIJJIJJJGIIJJJBFHII
@681908/1
gtttatattagttggtgaatacggtctaaccgactaatgtaaatgcgcca
+681908/1
CBCFFFFFHHHHHJJIIJJJJJJJJJJJJJJJJJJJJJJJJJJJJJJJJJ
@681930/1
agcgtcttctctaacagttctctgtggtgcaaagcaagcaattgcccaca
+681930/1
;@@FDDFFHFFHHJJDIHIIJIIGHIJFHHIIHGIIIHIIGIIGGJIIJI
@5725302/1
catatatacttatattggttgtatatatagttatatcaacaacaaagtat
+5725302/1
CCCFFFFFGHHHHJIGGIHGIHIIJJJJJJEIIJJJJJEHJJJGIJJ<FD
@5725313/1
acactaattacaaaaaagaaaacatttgtcaccaactcctaaagtcagga
+5725313/1
@@@DFFFFGGHHGIGIBFEBGGHEDF?E??DEGIGIHIGBBFBH9B??BF
@6259212/1
gtagcactgagtgacggcacctccgacactgaggtcacggtactcgcggt
+6259212/1
CCCFFFFFHHHFHJJJJJIJJJJJJJJJJJJJJJHIIJJJHIJJJJJGF@
@1175308/1
gcgcaaatgagaaagctatctatttcaaataaaggcgtcaactgggtgtg
+1175308/1
@@CFFDFDHDB>BGB@FBHDFEDHIFHIIHHIIGIGGFHGIIIGFF??;F
@682351/1
ctgctgccgaaagattagagtcgtcttctacttctgcttctggcacatca
+682351/1
CCCFFFFFHHHHHJJJJJJJJJJJJJJJJJJJJJJJJJJJJJIJJJJJJJ
@682397/1
gcacgtagttctcagcttccctgcaaagttaaccatcttgtattcaaaag
+682397/1
CCCFFFFFHFHHHJHGGGHGIHHGGGIJHHGJIEIJIJJJGGIJGIJJIJ
@6259555/1
ggtagcactgagtgacggcacctccgacactgaggtcacggtactcgcgg
+6259555/1
@CBFFFFFHHHHFIJJJJJJJJJJJJJJJJJJJJJIIJJJJGIJJJJJHF
@5725798/1
aggcgcttgtggtggtgcacgcgcttgggcagagggaatctgattgtgct
+5725798/1
CCCFFFFFHHHHFIHGHJJJJJIJJIJJJJJJJJJJJJJJJJJJJJIHHH
@163482/1
gtagaaaagtgctgtctgtacattgaaaataaaaataaaaaaaatagcag
+163482/1
CCCFFFFFHFHHHJIJJJIJJJJJJJJJJJJJJJJJIJJJJJJJJJJJJJ
@682515/1
gccagttcccacttcacgacgcttcagcagagtgcacacaatggtgaact
+682515/1
CCCFFFFFHHHHHJJJJJJJJJJJJJJJJJJJHIJJJJJJJJJJIJJJJJ
@6259620/1
ttgtatgcgaaggtgttgaggcgcttgtggtggtgcacgcgcttgggcag
+6259620/1
CCCFFFFFHGHHHGHHIJJJJIJJJJJDFGHGIHHIJJJJJIHHFFFEED
@1703955/1
cttgttgttaagaggtgttacctgcaacttggccaggttagggccaacag
+1703955/1
CCCFFFFFHHHHHJJGHIIJJJJJJJJJJJJJJJJJJHIJJJJJJJJJJJ
@5725946/1
gtcattcaatgtctccttccgtcttgggtgaggcataacggggtgggttt
+5725946/1
CCCFFFFFHHHHHJJJJJJJJIIJJJJJEFIJJJJJJJJJJIJBBHIAHI
@6737969/1
gcgacaccttgtggctgtgacttgtagtcaaggtggagattttactatct
+6737969/1
?<@DDDDFHHFDFE=EGHIEHFEFECBEAFCEF:?D?@;DGGDGIGGG<D
@163821/1
ctcttgtatgcgaaggtgttgaggcgcttgtggtggtgcacgcgcttggg
+163821/1
CCCFFFFFHHHHHJJJEHHHIIJJJJJJJJGIJIJJHHIIIJJJHFFFDD
@3704241/1
ccctgatgaatacaggttgaatagaatctgtacacaaagtttcagcttaa
+3704241/1
CCCFFFFFHHHHHIJJHIJJIJJJJJJJJJIJJJJJJJJHIJJJJJJJJJ
@5726257/1
gcacgcgcttgggcagagggaatctgattgtgctgttgtggaactgcttc
+5726257/1
CCCFFFFFHHHHHJJJJJJJJJJJJJJJJJJJJJJJJJIJJJJJJJJJJJ
@3226790/1
gcagagggaatctgattgtgctgttgtggaactgcttcacctgtggccgg
+3226790/1
@CCFDDDADHHGGIIJGGIIIIJJJJEGIIJJIJJJIJJJIJGHIJJJJI
@5726345/1
tggagcttggtacaaagcaaaggtcgggcagttcgtcaacaagacattac
+5726345/1
?@@BDDDD?H??DFA<EGIBEHGIIF1C<D<BBADFFHGGBFCHGAFH>C
@5726373/1
ccttgttgttaagaggtgttacctgcaacttggccaggttagggccaaca
+5726373/1
CCCFFFFFHHGHHJJJFGIIJJJJJJJJJJJJJJJJJJIIJJJJJJJJJJ
@3704379/1
ctctagcacgtagttctcagcttccctgcaaagttaaccatcttgtattc
+3704379/1
CCCFFFFFHHDHHIJJJJJJJJJJJJJJJJJJJJJJJJJJJJJJJHJJJJ
@683141/1
ggcctgttttggtagcggcggcgcgg
+683141/1
C@@FFFDDFHHGDHB@EEDADHBE4=
@683193/1
ctcagatgcaatttcttgcaagaattgcacaaagttgaagtccttgttgt
+683193/1
CCCFFFFFGFDHHJJJJJJJJIIIJJJIJJJJJIJJJIIJGGIJJJHIJJ
@6738453/1
gcagagggaatctgattgtgctgttgtggaactgcttcacctgtggccgg
+6738453/1
CCCFFFFFHHHHHJJJJJIJJHHHIJJJJJJJJJJJJJJJJJJJJJJJJJ
@164159/1
cggacatttcaattttatttagttggtcttggttgaacggaactccaatc
+164159/1
@@@DFDDFHDFHFIGIEGHIIGIGEI@HIEHGCFGIJIJIEDFGHGHIGI
@6738471/1
cgatgttttacaagggcaggttgaactcacaccattcaatttaaaagaaa
+6738471/1
CCCFFFFFHHHHHJJJJJJJIHHIJJJJJJJJJJJJJJJJJJJJJJIJJJ
@5726588/1
gcccaatgatcggcattccggcgtcattcgatatcttctgtagctgctgt
+5726588/1
CCCFFFFFHHHHHJJJJJJJJJJJJJJJJJJJJJJJJJJJIJJJJJJJJI
@5726765/1
agaggaagtaggtgctgggcctcttgtatgcgaaggtgttgaggcgcttg
+5726765/1
@B@DFFFFHHHGHJJJIIGIJJIIJJJIJJEGHEGIFDHHGGIJIJJJJJ
@4755102/1
cgcttagcaagtttcttagacttgccagttcccacttcacgacgcttcag
+4755102/1
C@CFFFFFHAFACFFHHIIIGCBHIIIFFFEHGGGHGGIFGFIGBEGHID
@683773/1
gtcttcttgaacttcttcaattgacgcaagaagtaccagaaacgggactt
+683773/1
@?@DDDDDDFB<FF?GGHGIIGHCGAA@GDCED?D4CB?DHDHEBFHAFH
@3227541/1
gcccatcaatttatcttcaaatgacgacaccacagttccagtctcaggca
+3227541/1
CCCFFFFFHHHHHJJJJJJIIJIIJJJJJJJJJJJJJJJJJIJJJJJJJI
@6259896/1
caatgcttgacgaaatcttttaatgagacaaactgcaatatatgttttac
+6259896/1
CCCFFFFFHHHHHJJJJJJJJJJJJJJJJJIJJIJJJJJJJJJJJJJJJJ
@3227548/1
gtgctgttgtggaactgcttcacctgtggccggcggcacgcagacgcctt
+3227548/1
CCCFFFFFHHHHHJJJJJJJJIIHIGIIIGJJJJJJJHHFFDDDDDDDDD
@2191025/1
ggcaaagagacgaagcgcgcgttctcatgtaatttttaatgttctccaaa
+2191025/1
CCCFFFFFHHHHHIJJJJJJJIJJJJJJJIJJJJJJJJJJJJJJJJJJJH
@164727/1
ggcaatctttgcatggaatgttatctccaactcgcggagagtatcttcta
+164727/1
CCCFFFFFHHHHHJJJJJJJJJJJJJJJJJJJJJJJJJJJJGHJJJJJJJ
@7775478/1
ggagagaagatcctcatcttgtatagaggaggcttgggctcgctctccga
+7775478/1
CC@FFFFFHHHHHJJJJJJJJJJJIJJJJJJJJJJIIJJIJJJJJJJJII
@2191172/1
agaatgttcgacgtgattctttaatttgacataacttttttatttatgaa
+2191172/1
CCCFFFFFHHHHHIJJJJJJJJJJJJJJJJJJJJJJJJJJJJJJJJJJJJ
@2191177/1
cacataagtaacttcaaatgattgctcagatgcaatttcttgcaagaatt
+2191177/1
CCCFFFFFHHHHHJJJJJJJJJJJJJJJJJJJJJJJJJJJJJJJJJJJJJ
@6260154/1
caatttatcttcaaatgacgacaccacagttccagtctcaggcacattgc
+6260154/1
CCCFFFFFHHHHHJJJJJJJJJJJJJJJJJJJJJJJJJJIJJJJJJJJJJ
@164820/1
gttacctgcaacttggccaggttagggccaacagattgtttgagatgttt
+164820/1
CCCFFFFFHHHHHJJIJJJJJHHJJJJJJJJJJJIJJJHIIJJJJJJJJJ
@2191248/1
catcaatttatcttcaaatgacgacaccacagttccagtctcaggcacat
+2191248/1
CCCFFFFFHHHHHJJJJJJJJJJJJJJJJJJJJJHJJJJJJJJJJJJJJJ
@4201724/1
gccaaatattttattgtaacaatgaaccatggtttcaacaatttctctat
+4201724/1
@@@FFFFFHGHHHJJIJJ<FHIJGIJJJGJJJAFHIGIIJJJIJJJIJJJ
@684348/1
gctaactatagctaaaggaagagaatagcttaaaatcaagtttcgtacaa
+684348/1
CCCFFFFFHHHHHJIIJJHIJJJJJJJJJJJJJJIJJJJJGHJIJJJJIJ
@2191516/1
gttttattctgctcaacagcagtggctcaatagagggatctccttaatta
+2191516/1
CCCFFFFFHHHHHJJJJJJJJJJJJJJJJJJJJJJJJIJJJJJJJJJJJJ
@4755654/1
gggatgcttaaatttacatttagtgtttgtttcatgtcaatcggttcata
+4755654/1
CCCFFFFFHHHHHJJJJJJJJJJFHJJJJHJJJJJJJJJJJJJJIJJJJJ
@6260539/1
agcatacataataaaattagaggaagtaggtgctgggcctcttgtatgcg
+6260539/1
?BBFFFFFHHHHHJJJJJJJJJJJJJJJIJIJJJJJJJJJJJJJJJJJJJ
@165146/1
ggatggagtgagcacgggctctgtgcctggctcccatgtcacggtagcac
+165146/1
CCCFFFFFFHFHHJJJJIIIJJJJJJJJEIIJJJJJJJJJIJJJGHIJJJ
@7775944/1
atgttttacaagggcaggttgaactcacaccattcaatttaaaagaaact
+7775944/1
@CCFFFFFHHHHHJJIIIJJJJHHIEHIIIGGIIIIEGHJIJJJJIIIII
@3228136/1
gtgccctgtgcgccaccgacatctatagatgccaagaaacagatcac
+3228136/1
@@@DDDFFHHDDFIJJEIHIGJJJGGIJIGGCFDEFHHDEFHJIJIG
@3228141/1
gtcacggtagcactgagtgacggcacctccgacactgaggtcacggtact
+3228141/1
CCCFFFFDHHHHHJJJJHIJJJJJIJJJJJJJJJJJJJJJHIJJJJIJHH
@4201952/1
gccagatgccaaagttcttgatcttcactgggctcttctctgggatttcc
+4201952/1
CCCFFFFFHHHHHJHIJJJJJJJJJJJJJJJJJJJJJJJJJJJJJJJJJJ
@684620/1
ggcgttactgcttaatactactcactgatttatgtagcatcatcttgtaa
+684620/1
CCCFFFFFHHHHHJJJJJJJJJJJJJJJJJJJJJJJJJJJJJJJJJJJJJ
@1175557/1
gggtcttacagattggtggaaaccaaaccaaacttctctgccaccaccaa
+1175557/1
BCCDFFFFHHHGHJJJJJJJJJJJJJJJJJJJJJJJJJJJJJJJJJJJJJ
@3228325/1
gggttgtcctgcagagcttgccacatcttgtaagcagcctgacgcttagc
+3228325/1
@@@BDDFFHGHHHIGGIJJJJJIIIJJJIJIIGIIIJIJJJIJJIJIJJJ
@165452/1
ccacaatctggtctggagagaagatcctcatcttgtatagaggaggcttg
+165452/1
CCCFFFFFHHHHHJJJJJJJJJJJJJJJJJJJJJJIIJJJJJJJJJJJJG
@7242102/1
cctggctcccatgtcacggtagcactgagtgacggcacctccgacactga
+7242102/1
BBBFFFFFHHHHHJJJJJJFHJJJJJJJJHIJJJJJJJJJJJJJJJJJJI
@3228459/1
ctgagtgacggcacctccgacactgaggtcacggtactcgcggtacatgt
+3228459/1
@<?DFBBDFFADFHGIGIGEHIGIGIIID@GHGHBFGHGGIGF=ADFCED
@7242256/1
agtaaaccactctcgtcaatcaaatacttcagcacttcacacattgataa
+7242256/1
@C@FFFFFHHHHHJJJJJJJJJJJJJJJJJJJJJJJJJJJJJJJJJJJJJ
@5242217/1
cttctgcttgggagcacccttgaagtcctccggaaggtcttcctccagca
+5242217/1
CCCFFFFFHHHHGJJJJJJJJJJJJJJJJJJJJJJJJFIIJJJJJJJJIG
@2690740/1
cttgaacttcttcaattgacgcaagaagtaccagaaacgggacttagcca
+2690740/1
CCCFFFFFHHHHHJJJJJJJJJJJJJJJIIJJJJJJJJJJJJJJJJJJJJ
@2690896/1
cttcaattgacgcaagaagtaccagaaacgggacttagccacaatctggt
+2690896/1
CCCFFFFFHHHHHJJJJJJHIJJJJJJJJJJJJJJJJJJJJJJJJJJJJH
@5242429/1
cctattttagttaattagtaatgtgcattgtaaaattctagacacacatg
+5242429/1
CCCFFFFFHHHHHJJJJJJJJJJJJJJJJJJJJJJJJJJJJJJJJJJJJJ
@685423/1
gcctgggatgccacccggcaccactcccgggtgaggatgcactacatttc
+685423/1
CCCFFFFFHHHHHJJJJJJJJJJJJJJJJIJFHIJJHJIJIJJJJJJJJH
@1706398/1
aatagaatctgtacacaaagtttcagcttaaaatacgtttaaaaaaaatt
+1706398/1
CCCFFDFFHHHHHIJJJJIIEHHJGIGJJIJIJJJJIGHGIIIJJJFJIJ
@7776366/1
ggtacatgttgtgtacacctgagcgagactcataacgcagccagatgcca
+7776366/1
BCBFFFFFHHHHHGIJGHIIJIJJJJJJJJIIJJJJJJJJJJJJJJJJJJ
@166221/1
gttggaatgattctggtgggttgtcctgcagagcttgccacatcttgtaa
+166221/1
CB@FFFFFHGHHHJJJIJJJFHIIJJJJJJJJJJJJJJJJJJJJJJJJJJ
@1176641/1
gcgacaccttgtggctgtgacttgtagtcaaggtggagattttactatct
+1176641/1
@@@DDFFFHFFFHGIGICGEHIHHJIIGHJGGI?DHCH@FGIIIJIIJGH
@5242988/1
gccggctttggtggttctttggctgtctctggtggaggtttctcctgtga
+5242988/1
CCCFFFFFHHHFHJHIJJJJJJJJJJJJJJJJHHJIJJBGIJJJJJJIJI
@2193157/1
gggatctgctgtctgtggagctgatgcttgctgggcctcagctgttggag
+2193157/1
CCCFFFFFHHHHHJJJJJJJJJJIFJIGIIJJJJIIIJJJIJIIJJJGHH
@7243448/1
cgcccgccggcgggtgcgtcacgtccacgcccaggaatatcaccggctc
+7243448/1
CCCFFFFFHHHHHJ5>EEBDDDDEDDDDDDDDDDDDDDDEEEDDDDDDD
@166867/1
cacgcttgcgcatgacatctatacatgccattggcgttcaaaaggttaaa
+166867/1
CCCFFFFFHHHHHJJJJJJJJJJJJJJJJJJJJJJJJJJJJJJJJIHJJJ
@5727481/1
gtggattttaatgttattattacagcatacataataaaattagaggaagt
+5727481/1
@@@FFAEBHDFHHDFHHIIIIIGHGIEGACCHHIIEDHCHEGFDFGDFD?
@5243350/1
gtacttatatactgaactcataacatcatgaaattaatgataatttaaat
+5243350/1
CCCFFFFFHHHHHJJJJJJJJJJJJJJJJJJJJJJJJGJHGJJJJJJIJJ
@1707460/1
gcgcttgtggtggtgcacgcgcttgggcagagggaatctgattgtgctgt
+1707460/1
@@@FDDD=AFCFHCEGHIIIIIIIGIIGIIGGGGIIIIIDGFHHGHGGHD
@1177365/1
gatagctggacaaggcactggcaacgaccaatcatggacttttcttcaat
+1177365/1
CCCFFFFFHHHHHJJJJJJJJJJJJJJJJJIJJJJJJJJJJJJJJJJJJJ
@6739045/1
gctgggcctcttgtatgcgaaggtgttgaggcgcttgtggtggtgcacgc
+6739045/1
CCCFFFFFHHHHHIIJJJJJIJJ?FGHIIJJJJJIJJIJJHIIFEHIJJE
@5727836/1
ctcatcttgtatagaggaggcttgggctcgctctccgaagggagcttgcg
+5727836/1
CCCFFFFFHHHHHJJJJJJJJJJIJJJJJJJJJJJJJHJJJJHIJIJGJI
@1177564/1
gcttcagcagagtgcacacaatggtgaactggcgttcatgcggcaaacgc
+1177564/1
CCCFFFFFHHHHDGIJJJJJJJJJIIJJJJJJJJJJJJJJJJIJJIIJJJ
@1707714/1
ggcagttcgtcaacaagacattactagctgagaatatttttttccgttta
+1707714/1
CCCFFFFFHHHHHJJJJJJJJJJJJJJJJJJJJJJJJJJJJJJJJJJJJJ
@1707837/1
ccagttttttcatctcagtatgtatgtgtcggtccccagctccgaagttc
+1707837/1
BC@FDFFFHHHHHJJJIJIJJJJJJJHIJJJIIIJJJJJJIJJJJJJHIJ
@167535/1
caccattcaatttaaaagaaactgggtgcgtgcaggatcctcgtcattgc
+167535/1
@@CBDDFDFHFGHIIIIGGIJJIIIJCFFFFEHGHIGJIJAFHGFHHIB>
@6739698/1
gtggaactgcttcacctgtggccggcggcacgcagacgccttgatgacct
+6739698/1
CCCFFFFFHHHHHJJJJJJJJJJJJJJJJJJJJHHFFFDDDDDDDDEDDD
@1178260/1
gttcgtgttgcaagacatgtaggaactgtccctcggagatgccgtcccgg
+1178260/1
CCCFFFFFHHHHHJJJJJJJJJJJJJJJJJJJJJJJJJJJJJJJJJJJJJ
@4202700/1
ctctttacaagtagactcatctttagcacttggttcgtcttttgaagatt
+4202700/1
@@CFFFFFHHHDHGGHIJIIJGIJJJIJJJIIIAFGEDFDFGIJJCHAFH
@1178407/1
gcggcaaacgcctattaacattatcatcgttctcagcatggtaagaaggt
+1178407/1
CCCFFFFFHHHHHJJJJJIJJJJJJJJJJJJJJJJJJJJJJIIIJJJJJC
@687766/1
ccgagggtcaattcaatatactacaagattgtttgtggacctattgctac
+687766/1
CCCFFFFDHHHHHJJJJJJJJJJJJJJJJJJJJJJIJJJJJJJJJJJJJJ
@6740033/1
gtggatagctggacaaggcactggcaacgaccaatcatggacttttcttc
+6740033/1
BBBFFFFFHHHHGJJJJJJJJJJJJJJJJJJJJJJJJJJJIIJJJJJJJI
@4202861/1
ggcgcttgtggtggtgcacgcgcttgggcagagggaatctgattgtgctg
+4202861/1
CCCFFFFFHHHHHIIJJJJJJJJJJJJJJJJJJJJIJJJJJJJJJJJJJH
@168391/1
gggctgcagatgactgtgcatccttgctagtaagtcctgagccatagcaa
+168391/1
CCCFFFFFHHHHHJJJJJJJJJJJJJJJJJIGJJIJJJJJJJJJJJJJJH
@688176/1
ggagctggttcagcctttttctttttaggcttcttctttctagtgcctga
+688176/1
CCCFFFFFHHHGHJJJJJJJJJJJJJJJJJJJJJJJJJJJJJIIIIJJJI
@1708885/1
gaagctagccgggcggatgtatggcagtagctaactcgtccgagggtcaa
+1708885/1
BBBFFFFFHHHHHJJJIJJIJJJJJJJJJJJJJJJJJJHHHFFDDDBDDD
@6261162/1
atcagtttggagttcacctttagaagtatgtttttagctgtcatctggtt
+6261162/1
@BCFFFFFHHHHHHJJJJJJJJJJIJHHJJIJJJJJIJJJJJJJJJJJIJ
@2194714/1
ctacacttcttgacatagtactcttccctcgtgttcttcaatgggttcac
+2194714/1
?@@FDDFDBCCBFDDBEE?EDFGHDCEFEHGAECGDHGFDFCHII?DFHI
@6261395/1
agccttagctgcggaatgcttagcttccttcttagagcgtcccgtaccca
+6261395/1
@BCFFFFFHHHHHJJJJJJJJJJJJJJJJJJJJJJJJJJIJJJJJJJJJJ
@169004/1
gcaaagataagatgaagaagaggagcaaatggaaaaaaaaattggtgaaa
+169004/1
BCCFFFFFHHHHHJJJJJJJJJJJJJJJJJJJJJJJJJJJJIIIJ@EGII
@3229694/1
cgactgtcacacggtagcggaaggtgggttcgtgaatcatgccctcaatc
+3229694/1
CCCFFFFFHHHHHJHIJJJJJJJJDHIJFHIIHIJJJJJJJJJJIJIJJF
@689009/1
gcttgggcagagggaatctgattgtgctgttgtggaactgcttcacctgt
+689009/1
CCCFFFFFHHHHGJGGHIJJIJJJIIIJJIJIJJJIJIJIJIJJJJJJJH
@169265/1
acagcacctaatacaccgccgcttaaaagataggtaccgatgagcgcttc
+169265/1
BCCFFFFFHHHHHJJJJJJJJJJJJJJJJJJJJJJJJJJJJJJJJJJJHH
@1709659/1
gctagtggcgttgatgtcgcaagatagtgagacattcactttttagtcat
+1709659/1
CCCFFEFFHHHHHJJJIJJJJJJJJJJHIIJJJJJJJJJJJJJJJJJJJJ
@1179631/1
ccgacgacgacactgtacagttagaaatgttacaacctctatactttgca
+1179631/1
CCCFFFFFHHHGHJIHIJJJJJIJJJJJJIIJJJJJJJJJJJJJJJJIJJ
@1179714/1
gtcaatcggttcataaataaaaaagttatgtcaaattaaagaatcacgtc
+1179714/1
BBCFFFFFHHHHHJJJJJJJJJJJJIIJJJJJJJJJJJJJJJJJJJJJJJ
@5728586/1
ggttaatcagactatagttagtatagttataagactcagattgccatctc
+5728586/1
CCBFFFFFHHHHHJJJJIHJJIJJJJJGJJJJJJJJJJJJJJJJJJJJJJ
@1179826/1
gcgacaccttgtggctgtgacttgtagtcaaggtggagattttactatct
+1179826/1
CCCFFFFFHHHHHJJJJGIIJJJJHIJIIIJJJFHIHJGIIJIJJJIIIJ
@169700/1
gttggaatgattctggtgggttgtcctgcagagcttgccacatcttgtaa
+169700/1
BBCFFFFFHHHHHJJJIIJJGIJJJJJJJJJJJJIJJJJJJJJJJJJJJJ
@1179907/1
gtgctgggcctcttgtatgcgaaggtgttgaggcgcttgtggtggtgcac
+1179907/1
@@@DBDDB;DFH?>F?@CEFFHIGICFFAEBB?:8?0@FIA6.;@A;CHG
@5244177/1
atagaaacggttggcgttaggtatatacaagaacaaaccagaaaataggc
+5244177/1
@BCFFFFFHHHHHJJJJJJJJGHIJJJJJJJJJJJJJJJJJJJJJJJJJJ
@169896/1
cgcaagatagtgagacattcactttttagtcataatcttcagatactcca
+169896/1
CCCFFFFFHHHHHJJJJJJJJJJJJJJJJJIIJJJJJJJJJJJJIJJJJJ
@5244247/1
gttggtcttggttgaacggaactccaatcctttactcgaatagtcttttc
+5244247/1
??@DD=DDHBDFFIGGGIIIIGIEHIGGBHIHGHG>DGIIIIE9?GHEG>
@7244710/1
gcgtgacgtcagcccctacgatcatcactgtcgtgtcctttatacatttc
+7244710/1
@@@FFFFFFHHHHJGJJHFHGIJJJJJJJJIJJJIBGIJJJIJJJIIHIH
@5729158/1
cagcatacataataaaattagaggaagtaggtgctgggcctcttgtatgc
+5729158/1
CCCFFFFFHHHHHJJJIJJIIIIJJIJIJIJHHIJJJJIJJJJJJJJJJI
@690216/1
gcgatgttttacaagggcaggttgaactcacaccattcaatttaaaagaa
+690216/1
CCCFFFFFHHHHHJJIIJJJJIGIIJJJJJJJJJIJJJJJJIJJJJJIIJ
@2692652/1
cctctttacaagtagactcatctttagcacttggttcgtcttttga
+2692652/1
CCCFFFFFHHHHHIJJJJJJJJJJJJJJJJJJJJHIIJIIJJJJJI
@690362/1
cctccttgatgcattgcgtcagaatgcccacctcacgttccgccaattgc
+690362/1
CCCFFFFFHHHHHJJJJJJJJJJJJJJJJJJJJJJJJIJJJJJJJJJJJJ
@7778713/1
ctcaatctgcaccagttcatacttgggcacagttcctcgacgagcaagta
+7778713/1
CCCFFFFFHHHGHJJJJJIJJJJIIJJJJJJJJJIHGIJJJJJJJJJFII
@5244855/1
cgacataacaataacccctgctattttttttatttttattttcaatgtac
+5244855/1
C@CFFFDDHHHHHJJJGIGGIIIJJJJJJJJGIIIJHJJJJIJIGIJFFH
@2692945/1
agatgcaatttcttgcaagaattgcacaaag
+2692945/1
;??BDDADHDHDDGCGHDHIIGHCGGHGEGI
@7245444/1
gcaagaagtaccagaaacgggacttagccacaatctggtctggagagaag
+7245444/1
CCCFFFFFFFHHHJJJJJJJIIJJJJIJJGHIJIJEIJHGIIIHHHJJJJ
@5245063/1
actgggtgacggcacctccgacactgaggtcacggtactcgcggtacatg
+5245063/1
[truncated: 1,681,264 more chars]
