# Supplementary material for: Identification and comparison of key RNA interference machinery from western corn rootworm, fall armyworm, and southern green stink bug
Source: PLoS One. 2018 Sep 5;13(9):e0203160. doi: 10.1371/journal.pone.0203160 (PMC6124762; doi:10.1371/journal.pone.0203160)
Supplement: S2 File — (TGZ) [file pone.0203160.s012.tgz › data/fastq/faw/1_Early-egg_EE_Rep1_aligned.fq]

@70/1
cgacgcttcagcagagtgcacacaatggtgaactggcgttcatgcggcaa
+70/1
C@CFFFFFFGHGHJJJCFGIGGIJJGJJ?FGGGIJIGIHGGIIICGBHHI
@5487842/1
ccgactgctcctttttgtcagcacagaatagtcgcgtgtgatgccgcttt
+5487842/1
@@@BBDFDHFHHGGJJGEEGIGEDGHGGHBH9CH:DDF@DDFHBCEGEGH
@1381865/1
gtattcaaaagaaaacctagaatcactggttcaaattcaaataaaatcac
+1381865/1
CCCFFFFFHHHHHJJIIJIJIJJJJJIJJHIJJJIJJJIJIJJJJIIIII
@4121614/1
cacaatctggtctggagagaagatcctcatcttgtatagaggaggcttgg
+4121614/1
CCCFFFFFHHHHHIJJJJJIJJJIJJJJJJJJJJJJJJJJJJIJIJIJGG
@5488642/1
atcaggacctgcaccatgcaccgccatgccatgtaccacgcctgggatgc
+5488642/1
@C@DFFFFHHHHHJJJJIIJJJJJJJJJJJJIJJJJJJJIJIJJJJJJJI
@5488678/1
cctctatactttgcattaaaataatgcccattttcacaggcaagggatcc
+5488678/1
;??B?BDAD4:<A@<<C2AFFABCEBF<FFDD>FCFCFIIIDDI>D;??B
@4122047/1
gttgtggaactgcttcacctgtggccggcggcacgcagacgccttgatga
+4122047/1
???B?D?DHABBFGB@FAE>D@@BCDH8FDB;@BHEB<A@AB?A>:AC;;
@5490693/1
cgcgatgattttggacgtatttttgttgttttttcataccgtcattatcc
+5490693/1
@@@DAD??BD?FFHHHGFAFFH@BDCGGCFGHBGIIIICHH?F=FHHCEC
@1384453/1
gtgagccgtgattatctaggacgtcttcttgaatccacattggtgtgata
+1384453/1
@@@FFFFFCFHHHIIGIJJIEHGHJJJJJJJJJJHIGJIIIIJFGGHJJJ
@694096/1
gtcgcaagatagtgagacattcactttttagtcataatcttcagatactc
+694096/1
C@@FFFAD?DHHCBBGHEFHGIJJJJJFIIIBHCIGIJJIIGIIGHGIIH
@5491231/1
atttagctgaagttttaatattacttgaattacactacatcactagtagg
+5491231/1
CCCFFFFFHHHHFHJJJJJJJJIIJJJJJIJJJJJIJJJIJJJJJJIJJI
@1384889/1
ctcccatgtcacggtagcactgagtgacggcacctccgacactgaggtca
+1384889/1
@BBDFFFFHHGHGIGIGIJJIJJGIIIJIJIIJJJJIJJJJJIIIJJGHG
@1384999/1
ggcatcatgggatagaccgcagtaggtgggggcacattaattggagtata
+1384999/1
@@?D?DDDHFFHHGIHGGIG@FHDFBHCCE@FHAG;F@FCCGHED=77=E
@2400/1
gcgaagttttgttcacgttctttgcttgaacacactgtgtcgccattcct
+2400/1
?<=DDDDDHB3<<AAA<E;AGHHH<FDH;GEDBD@DGHG?D??GIG>@@G
@2067721/1
ctttcgtactgagtgtcgagtctgtaggcttttggtactttatcgtcgaa
+2067721/1
?@@DFDDDDHHAFAEHHGFGCFEGEHHGHIIIEG<GGIIGIGEGCBBAEC
@5491364/1
tttatcttcaagcacaaattgctcagggtctgtggcgaagttttgttcac
+5491364/1
CCCFFFFFHHHHHJJJJIHHIIJJJJJJCFHGEHHJJJJJGIJJIDHIJG
@2067764/1
gccagatgccaaagttcttgatcttcactgggctcttctctgggatttcc
+2067764/1
@@?DBDD?DBDH;FAGHFGCCDEHIICDE@;C?C?EGDEHGBAHFIGIII
@694403/1
gtttacatttgtaacatatttttctctttcctatttctttatgcgtagac
+694403/1
CCCFFFFFHHHHHJJJJJJJJJJJJJJJJJJJJJJJJJJJJJJJJJJJJJ
@2067998/1
acagttaatacctggcatcagttacaatgtttgagtacttagttacttgt
+2067998/1
CCCFFFFFHHHHHJJJJJJJJJJJJJJJJJJJJJJHIJJJJJIJJJIJJI
@694466/1
ctcagcatggtaagaaggtggcggccagaatctagacatgcacagctctt
+694466/1
?@@D;34AAD<AFFFII9A<;D?:8?F;DFGFFF>FFEEDEIBFA2=;7=
@5492232/1
gtgagtatacatctattaaattcaaacgcagagctcattatgttgatttt
+5492232/1
B=@DDDFFHHHGHJJJJJJJJJJIJJJIJJJJJJJJJJJJJJIIJJJJJJ
@694847/1
gttgtcctgcagagcttgccacatcttgtaagcagcctgacgcttagcaa
+694847/1
CCCFFFFFHHHHHJGIJJJJJJJJJJJJJJJJJJJJJJJJJJJJJJJJJJ
@695058/1
ccgctttggtttacgttccagttctcgattatcgaatttttcgccatgag
+695058/1
@@@BDDDDFADHDGIFBHGGGHIIIG=FHHIIIGIIIIBBFBFFBGIGII
@5492692/1
ctccagccacggactcgaacaggtcgcccaacgctttgggaacctccaca
+5492692/1
?@@DDDDAFHHFAHHIHIIGHIIFHHGGIGDDFGCGHGHIGHHCIIIFHD
@695148/1
ccaaatttcaaccaaatccgtcaaatagttgcggagattaatggtataag
+695148/1
@BBFFFFFHHHHGIJJJIJJHIIIIGJJJJJJJJAGFHIIJJGIBFHJJJ
@695217/1
tcataacgcagccagatgccaaagttcttgatcttcactgggctcttctc
+695217/1
CBCFFFFFHHHHHJJJJJJJJJJJIJJJJJJJJJJJJJJIIJJJJJJJJJ
@3514/1
gtgcacgcgcttgggcagagggaatctgattgtgctgttgtggaactgct
+3514/1
CCCFFFFFHHHHHIJIGGAGIJBGGIIIGIIDF@FGHDHEFGHIJJJIJJ
@2069673/1
gtgctgggcctcttgtatgcgaaggtgttgaggcgcttgtggtgg
+2069673/1
@@@DDABDFFDHFGHEDHDHB;GHD?C?FHBDHIIEIGGFGB8;@
@2069701/1
ctgatagagacgatttcaccagtggtcttcttgaacttcttcaattgacg
+2069701/1
?;@DDDBB<ACDHIIIBGBHIG<<AAFHIEFHEHB?BDCGHFD?DBB??@
@695699/1
agcgttcacattgacaaacttaggtttgcttacagccattcccaactgtc
+695699/1
@@@DDDDDHFHBCBEEBHFIGEH<HHHIAHGIGID@CDGCDGH@FBFGBD
@2070096/1
ctgtgatctgtttcttggcatctatagatgtcggtggcgcacagggcacg
+2070096/1
@@@DDDDDHFB?DFBEHHGDH:CFEHHFHICHHIFFGGHBHEI@HEHGHB
@5493028/1
aaatttcgcacgctcgactaacattacctcgaaggcgcggcgtgcggtta
+5493028/1
@@@FFFFDGHHAFGHHHIHIGHIIIIJGEHGFAHEGHEHGHDDB@;BD@8
@5493111/1
gccattcctagtacggtatctcccacacgtttcacttcagcatagacagg
+5493111/1
CCCFFFFFHHHHHJJJGIIJJJJJJJJJJHIJJJJJJJJJJJJJJJJJJJ
@2070482/1
ctggagagaagatcctcatcttgtatagaggaggcttgggctcgctctcc
+2070482/1
CCCFFFFFHHHHHJJJJJJJJJJJJJJJJJJJJJJJJHIIIGGGIIJIIJ
@2070717/1
agcaagtagttcttgaagcacagacacaggtgtcttcaacggaagagatt
+2070717/1
CCCFFFDDHFFHHJJIJJIIIJGJJIIHGGCFHHGIJJJIJIJIIGIJJI
@696148/1
ccctgtttgttttatcgtcgccttgagaagcagacacaagcttcttctgt
+696148/1
CCCFFFFFHHHHHJJJJGIJJJJJJIJJJJJJJJJJJJFIJJJJJJJJJG
@5493458/1
gtacattgaaaataaaaataaaaaaatagcaggggttattgttatgtcga
+5493458/1
B@BFFFFFDHHHHJJIJIIJIIJIJJJJJIGEHJJ@GHIHI9DHGIHHIF
@2757205/1
ggaggcttgggcctgttttggtagcggcggcgcggtccgtgaggagcatg
+2757205/1
CCCFFFFFHFHHHJIGHIJIFHHIJDGIIJBD88@66?0<<??BC@@BCC
@5493941/1
gccagatgccaaagttcttgatcttcactgggctcttctctgggatttcc
+5493941/1
@@@DF>DDDDDHFIIEIGEGH@EHHIIGIIB=@GHIEHIIEFGIGCCCDB
@5494392/1
ctgagtgacggcacctccgacactgaggtcacggtactcgcgg
+5494392/1
CCCFFADEDHAA@EFEBGGGFGGHIJIFGDFGID??AH>;FHF
@696810/1
gcacagttcctcgacgagcaagtagttcttgaagcacagacacaggtgtc
+696810/1
C@@FFFFFHGGHHJIJIJJJJJGIIHHGIJJHGIJGIJGGIJIJIJHHII
@6860425/1
ccacacgtttcacttcagcatagacaggtgtcttccctggcaatacaaca
+6860425/1
CCCFFFFDFHHHHJIJIJJJJJJJGHIJ<CFHIEHHIIIJIIGFIIJJII
@2758061/1
ctgggatgccacccggcaccactcccgggtgaggatgcactacatttccg
+2758061/1
CCCFFFFFHHHHHJJJJJJJJJJJJJJJJGHIJJJJJJJJJJJIJJJJJJ
@2072589/1
gctgcagatgactgtgcatccttgctagtaagtcctgagccatagcaaac
+2072589/1
CCCFFFFFHHHHHJIIJJJJJJJJJJIJJJIJIGHIJJJJJIIJJJJJJJ
@4122688/1
gcacaactaaccaaacgtaaattatattgaactagacataagattgaacg
+4122688/1
CCCFFFFFHHHHHJJJJJJJJIIJJJJJJIJJJJJJJJIJJJIIIIJJJI
@1385088/1
cctcttgtatgcgaaggtgttgaggcgcttgtggtggtgcacgcgcttgg
+1385088/1
CCCFFFFFFHHHHJIIICGHGHHIJJJJIJIFHIHGGFHGGIJGIHFFED
@1385094/1
cctgtattcttccaaaattttttctcgatctgataatggtttaggttctt
+1385094/1
B@CFDDFFHFHHHJJIHGIJIJJIIJIHIJJJBGCGHEIHHJJFGHIHIJ
@4802742/1
atgcgaaggtgttgaggcgcttgtggtggt
+4802742/1
CCCFFFDDDADFFFFEGGIIIIIIBHDBG@
@6176787/1
gggaatctgattgtgctgttgtggaactgcttcacctgtggccggcggca
+6176787/1
CCCFFFFFHHHHHJJJJJJJJIJJJJJJJJJJJJJJJJJJJJJJJJJHFC
@6176918/1
gctcctttttgtcagcacagaatagtcgcgtgtgatgccgcttttgcacc
+6176918/1
CCCFFFFFHHHHHJJJIJJJJJJIJIJJJJGIIIJJJJJJJJJJJJJJJJ
@3439026/1
gtccattttctaactgaagaggaaacgattgcatctgtgaggggcgtcgg
+3439026/1
CCCFFFFFHHHHHGHDGGGCHIIJIGIJJIHEGHIJJJJJIEIGJGAGEB
@4802994/1
gtgcgatgttttacaagggcaggctgaactcacaccattcaatttaaaag
+4802994/1
CB@FFFFFHHHHHJJJJJJJJJJ<GIJHHHHJIJJJJJJJJJJJJJJJJI
@1386850/1
gtgctgggcctcttgtatgcgaaggtgttgaggcgcttgtggtggtgcac
+1386850/1
CBCFFFFFHHHHHJJHJJJJJHIIJCGGHJJJJJJJJJJJJJIJJHHJJJ
@3439377/1
ggggccgtcagaacctgatagaaacggttggcgttaggtatatacaagaa
+3439377/1
CCCFFFFFHHHHGJJJJIJJJIJJGIJIJJJJJIIJJJFHIJJJJJJJJJ
@1387667/1
ccactatctacacttaaaaaaaactcactagtcatcatcagaatc
+1387667/1
CCCFFFFFHHHHFIIJJJJJIJHGJIJIJJIIJJIJJJJJJJJIJ
@4804229/1
gcacggtagcactgagtgacggcacctccgacactgaggtcacggtactc
+4804229/1
CCCFFFDFHHHHHJIJHIIJJJJGJJJJJJJJJJJJJJJHIJJJJJIIHF
@1388461/1
agatgccaaagttcttgatcttcactgggctcttctctgggatttccctg
+1388461/1
CCCFFFFFHHHGHJJJJJJJJJJJIJJIIJIJJJJJJJJFIHJJJJJJIJ
@4804330/1
ctcagatgcaatttctagcaagaattgcacaaagttgaagtccttgttgt
+4804330/1
CC@FFDFFGHHGHIIJ<GGGIHGHIJIJJJJIGHHHJIHIGHIGHJJJJC
@6178216/1
gcaagaagtaccagaaacgggacttagccacaatctggtctggagagaag
+6178216/1
CCCFFFFFFHHHHJJJJJJJJJJJJJJJJJJJJJJJJJHHJJJIIIJJJJ
@4804431/1
tggagcttggtacaaagcaaaggtcgggcagttcgtcaacaagacattac
+4804431/1
CCCFFFFFHHDFHJJJJJJJJJJIIJJJJJJHHJJJJJJJIJJJJJJJJJ
@7542375/1
gttggtcttggttgaacggaactccaatcctttactcgaatagtcttttc
+7542375/1
CCCFFFFFGHHHFJIJJJJIIIJIIIJJAHHIJFFIJJJIIIGIHHIJJB
@1388773/1
accagtggtcttcttgaacttcttcaattgacgcaagaagtaccagaaac
+1388773/1
CCCFFDFFHGHHHIJJJJIJIJJJJJJJJIGIJJIJJJEIBGIIIJJJJJ
@5494911/1
caccagtggtcttcttgaacttcttcaattgacgcaagaagtaccagaaa
+5494911/1
@?@DDD:B;DABHGBAFEH@EHGIADEGGHIGGHEEGI@B@BFBBHHGGI
@6860765/1
ctcatcttgtatagaggaggcttgggctcgctctccgaagggagcttgcg
+6860765/1
CCCFFFFFHHHHHJJJJJJJJJJIJJJIJJJJJIJJJJJIIJEHIGJIJI
@2074368/1
ccgacctcctgtatattcctatttgtgtaaactaaccactaataatcaaa
+2074368/1
@@@DBDADHDHHFJIEHGACEBHGHHGBBEADCGFH?FHIHCHEGGE?<D
@6861024/1
cttttatatttgttaactgtccttcattgagggtcgggaacttatggtat
+6861024/1
;?@DDDDDDDHF?EHID<AF?@HIGGHF@?C;FAFD>@F6BG@<DG<B@F
@5495642/1
gcttgggcagagggaatctgattgtgctgttgtggaactgcttcacctgt
+5495642/1
CCCFFFFFHHHHHJJJJJJJJJJJJJJJJJJJHIJJIJJJJJJJJJJJJD
@2074948/1
gtggtggtgcacgcgcttgggcagagggaatctgattgtgctgttgtgga
+2074948/1
CCCDDDDDHHHFDIIIIJJJJIIIGGIJFHIJJJIIJJIIGIHHGHFHIG
@2075027/1
cctcggagatgccgtcccggtacataatgatacgatgcggcttgaacccg
+2075027/1
@@@DDDADFDHHFHEEEGEG8:CHDGFDGGIIIIGHGHIIGGII@CE=BB
@7544060/1
gcgcagctagagctgtcgcttcgttttgatgaagcaacaacttctttgaa
+7544060/1
CCCFFFFFGHHHGJJJGIIIJJJIJJJIHGGIJIJIIIIJIJJJJJJIII
@7544177/1
ctctatcaagtgctcgttttgttagacttcagtgtagctttgtattatgt
+7544177/1
CCCFFFFFHHHHHJJJJJJJJJJJJHIJJJJJHIIJJJJJJJIJJJJJJJ
@5496221/1
gtgggcttagctttggggttgttgtatatcgcgtacgaggacatgtccag
+5496221/1
BBBFFFFFHHHHGJJJJIGHIIIJHIJJJJJJJGIIIIJIIHIJIJJJJJ
@6861572/1
ctgatagagacgatttcaccagtggtcttcttgaacttcttcaattgacg
+6861572/1
CCCFFFFFHHHHFGIIIIJJIJCHIEHHIJJJIIIJJJJJIIIIIJJIJI
@5496501/1
tcactatcaaaaacttcgcaaatcaaataatcctctatcaagtgctcgtt
+5496501/1
@@@FFFFFHGAHHGHIJJFJJIIIIGJIIJJIJJJJIAHGGIBGEGIIII
@5496567/1
gcgacaccttgtggctgtgacttgtagtcaaggtggagattttactatct
+5496567/1
CCCFFFFFHHHHHIJJJHIIJJJJHJJGIJJIJ?GGGIIJIJJJJJIJII
@2758719/1
ctgggctgcagatgactgtgcatccttgctagtaagtcctgagccatagc
+2758719/1
CCCFFFFFHGHHHJJJJJIJJJJJJJIJJJJJJJJJIJJJJJJJJJJJJJ
@7545014/1
gagttttaatacaaatcagtactaaaaaagtgttgggagtaattattaat
+7545014/1
=??BDDFFDHFFFIGEGDHIIIHIGIEGEI@ECFHDIIIGIGGIIIGIIH
@7545168/1
gcctctcatgtcccatactccttgatttggtaaagcttgctgcccgccta
+7545168/1
CCCFFDDDHFFBDGEGIGHGGHGGAHHEGIAEHE@<?EGHFGCHHEGGIE
@6862097/1
cgcaagaagtaccagaaacgggacttagccacaatctgg
+6862097/1
@@@;B?DDFD:C<EEEFBDEFFBFFI>GFFGCGCFG>DD
@2076733/1
gcttgggcagagggaatctgattgtgctgttgtggaactgcttcacctgt
+2076733/1
CCCFFFFFHHGHHJJJJIJJJJJJIIIJJJJJJJJJJJJJJJJJJIJJGH
@5497567/1
gtgcattattacattttttataaacggtacatctagagtataaaaaactg
+5497567/1
CCCFFFFFHHHHGJJJJJJJJIIJJJJHJIIIIIIIII:DHGIGIIIJII
@2076832/1
gccagatgccaaagttcttgatcttgactgggctcttctctgggatttcc
+2076832/1
@@@DD8DD>ACFFA<A?FCEAHEHEFEGDHFEFAEFBBF>?DF9?:?DF9
@6862426/1
aggtgctgggcctcttgtatgcgaaggtgttgaggcgcttgtggtggtgc
+6862426/1
BB@DDEFFFHFHHJIJJIJJJJJIJJJ@ECGIIJJJJJIJJFHGFHHAEG
@2759652/1
ctggagagaagatcctcatcttgtatagaggaggcttgggctcgctctcc
+2759652/1
CCCFFFFFHHHHHJJJJJJJJJJHIJJJJJJJJJIJJEHJIIJJJIJIIJ
@5171/1
ccacacttttgagaggtcaccgccggtgtccaggtaaattgcaccgatta
+5171/1
@@@DDFFFFDFFDBHBHJJFEEFFBG?FFGGIIGIBEEHCCCCGCFBAEE
@2077791/1
gggatatttccagactttcccgactgctcctttttgtcagcacagaatag
+2077791/1
BCCFFFFFHHHHHHIIJJJIJJGHIIJJJJJJJJJJIJGIIIIIJIIJII
@697162/1
caccagttcatatttgggcacagttcctcgacgagcaagtagttcttgaa
+697162/1
CCCFFFFFHHHHHJJJJJJJJJJJJJJJJJJJJJJJJJJHIJIJJJJJII
@5498563/1
cgcaagaagtaccagaaacgggacttagccacaatctggtctggagagaa
+5498563/1
@C@DDFFFH?CFDGHIGIGGJJJE>FHHEEGIJJJIIAHHIGCGHGGHDG
@2760021/1
attcaaaagaaaacctagaatcactggt
+2760021/1
;<<=DDDDADFHBGEGE?CBFHB?CBFH
@5499072/1
ggtgggttgtcctgcagagcttgccacatcttgtaagcagcctgacgctt
+5499072/1
BC@DFFDFHHHHHJJJJJJJJJJJJJJJJJJJJJJJJJJIIIJIIIJJJJ
@2760533/1
caccacagttccagtctcaggcacattgccattagtagactgatcagccg
+2760533/1
CCCDFDFDFHFDFHAEGIIIIFHICEFCHIIIIIID?EHGGIIIIIFIIG
@6104/1
agtagacacacgcctgtgtaaatattcagcaaattcgtcctgtggaggta
+6104/1
@@@FFFFFHHHHHJJJFHIIIGHGFICIIIIJIJJGIFEEGHGGGHGH?F
@6178700/1
ccgtcattgaacaatctcgtatgatgccgtttctgtaccaataggaacaa
+6178700/1
CCCFFFFFHHHHHJJJJJJJJJJIJJJJJIJJJJJJIJJIIJJJJJIJJJ
@6134/1
ttcaccgataacttccaatttgtatttgtcagcatagtagtcggcaaacg
+6134/1
@@CDFFFFAHDHHIIIGGGIIJFIIJEIGFIJJJJIJFEIGIIGGEIJII
@6437/1
gtgctgggcctcttgtatgcgaaggtgttgaggcgcttgtggtggtgcac
+6437/1
CCCFFFFFAHHHHJJIJJJJJIIIJEHFDHHIJJIJJJJHJJIJIHIJJJ
@6753/1
gtggtgcacgcgcttgggcagagggaatctgattgtgctgttgtggaact
+6753/1
@@@DDDA;FB?AD@GH7BFB??CBG:DFEGGCDG@B?@FECBC8@G=@7=
@4126240/1
gtgttgaggcgcttgtggtggtgcacgcgcttgggcagagggaatctgat
+4126240/1
BBBDFFFFHHHHHJIHGJJJJGHIJJJJJJJJJJJJJJJJHHFHFFFFFF
@1390181/1
gcgaattttgcgatctgcgtggtagcgtactaccagcgttgatagattct
+1390181/1
???DDFFFDFHHDGIJJIJGHJCFGHIHIJJJJJIJGIHFGHJJIIJIIG
@4126692/1
cagtggtcttcttgaacttcttcaattgacgcaagaagtaccagaaacgg
+4126692/1
@@@DDFBDHFHHHJEIHGIGIHIHJJGIJIJJJJJIIJHHIJJJJJJJJJ
@2761717/1
aatcaaccaaccaactccgtacctatacaataacaaaatacaataaaaaa
+2761717/1
CCCFFFFFHHHHHJJJJJJHIJJJJJJJJIJJJJJJJJJJJJJJJJJJJI
@7824/1
cctacgatcatcactgccgtgtcctttatacatttcggcatggcgatcat
+7824/1
BCCFFFFFHHHHHJJJJJJIJJJJJJJJJJJJJJJJJJJJJJJIIHIIIJ
@7935/1
ggttggaatgattctggtgggttgtcctgcagagcttgccacatcttgta
+7935/1
@CBFFFFFHHHHHJJJJFHJJFHIIJJJJJJJJJJJJJJJJJJJJJJJJJ
@4127138/1
ggcgtgcgctacggccgcggagatgtggcagagttgcgccagactagagc
+4127138/1
CCCFFFFFHHHHHIHIIIJJJIGGHJJJGHHFF;@DDBDC?@BDCCDCD<
@4127393/1
cgcaagaagtaccagaaacgggacttagccacaatctggtctggagagaa
+4127393/1
@CCFFFFFHDFHHJJJJJJJJJIJGHIJIJJJJJIJIJJGGGJJJJJJJJ
@1391151/1
ctctttcgcagccaacttctggcgctccttgaacgaaggtttcgccatgt
+1391151/1
CCCFFFFFHGHHHJJJIJJJJJJIJJJJJJJJJJJHJJIFHIJJJJJJJG
@4127466/1
cttgtatagaggaggcttgggctcgctctccgaagggagcttgcggccga
+4127466/1
CCCFFFFFHHHHGJJJJJIIJJIJJJJJJJJIJJIJJIJJJJJJJJHFDA
@2762416/1
ccctgatagagacgatttcaccagtggtcttcttgaacttcttcaattga
+2762416/1
CCCFFFFFHHHGHJJJJJJIIIJJJJJJJJJJJJJJJJJJIJJJJJJJJI
@4127669/1
ggcacaactaaccaaacgtaaataatattgaactagacataagattgaac
+4127669/1
@@@DDFBDHAHDHGIJGGCE@HIIGIGIIBGDCFHEHGGIGDBAFHIGGH
@1391698/1
gcagagggaatctgattgtgctgttgtggaactgcttcacctgtggccgg
+1391698/1
CCCFFFFFHHHHHJJJJJIJJJJJIJHJJJIIJJJIJJJJJJIHIJJJJJ
@6181027/1
taaaattctagacacacatgccacatattcaggcattatgtaaca
+6181027/1
@<;DDDDDHHHDHEHEGD<FHCBGFH9EB?@9EF9EC<GA?DFE9
@6181123/1
gcaagaagtaccagaaacgggacttagccacaatctggtctggagagaag
+6181123/1
@@@DDD;D=C?FFIIIIIHGHIIIIIIEHIGIE?DHHGBFE@HIEDFDHG
@3442116/1
agggaatctgattgtgctgttgtggaactgcttcacctgtggccggcggc
+3442116/1
CCCFFFFFHHHHGJGHIJJHIJGIJJJJJJIJJGIIJJJEEEHIIJIIHD
@6181597/1
tgctgggcctcttgtatgcgaaggtgttgaggcgcttgtggtggtgcacg
+6181597/1
@CCFFFFFHHHHHJGHIIJJGGGIGGGHGIJJJJJGIIJJB;@G@CHHIH
@3442651/1
gtggggtgggcccaccaggccgttacagatgaactcccgtcgatgaccag
+3442651/1
B@BDFFDDHHHHHJIJGGGIIIGIIJJJIIIIIJFHIJJCDHHGGGFFFB
@2763558/1
gcacgcgcttgggcagagggaatctgattgtgctgttgtggaactgcttc
+2763558/1
@@@FFDDFHHDFDEBH@FGHGDHGIEGFG@DCGGB?DEHIFIH;CG@>FH
@3443044/1
cgacgctcggacatttcaattttatttagttggtcttggttgaacggaac
+3443044/1
CCCFFFFFHHHHHJJJJJJJJJJJJJJJJIIIJIJJJJJHIJJIJJJJJJ
@2764016/1
ggagattttaaaaactgcttaagacctttagcgccattttggccgcagct
+2764016/1
BCCFDFFFHHHHHJJJIFJJIJJJIGJJJJIIIIIJJJJIIIJJJJJJJJ
@6863338/1
ggtatacttcgggcagctgatcctccgtcggcttgccatcgtactctatg
+6863338/1
BC@FFEFFHHHGGIIIJJIIIIIIJJJIJJIIJJJGIIHGGFHIJGIGHE
@3443954/1
tgggcctcttgtatgcgaaggtgttgaggcgcttgtggtggtgcacgcgc
+3443954/1
CCCFFFFFHHHHHJIJJGGIJAFHHIJJJJIJIJJHGGHIIFGHGIIJHF
@1393839/1
gggattgcccatcaatttatcttcaaatgacgacaccacagttccagtct
+1393839/1
@@CDDDDBBHHDHCHCHIBIAHHIEHIE@4FHHGIIIIIII9?BFEC?FG
@3444118/1
aggtgctgggcctcttgtatgcgaaggtgttgaggcgcttgtggtggtgc
+3444118/1
@CCDFDDFGFHHHIJJIIJJGIJGHIJFGGHIJJJJJJJJIIIIHIIHHG
@1393968/1
ctgcagatgactgtgcatccttgctagtaagtcctgagccatagcaaaca
+1393968/1
CCCFFDFDHHHHHHHIJHIJJJJJJIJFHIHFHGDFHHIIJHHIGIIGIJ
@2764785/1
gtttattttgtttttctctgtgatctgtttcttggcatctatagatgtcg
+2764785/1
@?@DDDDDHFBHHGII<GHIHHIIIIIGIGIHIGAFECGGEGHBCGHGD?
@2764829/1
ataaaaactaattgtatgttgatcctgtgaattattaactatcttaatcg
+2764829/1
CCCFFFFFHHHHHIGHGIJIIIJJJJIHIJJJJJIJJJJIJJJIIJIJJJ
@7546887/1
gtcggtcttcgcgtggaagttttatttctccattttgagtaactgtgaaa
+7546887/1
CCCFFFFFHHHHHIJJGIJJJJJJJJJJJJJJJJJJJJJJJJJJJIJJJJ
@1394306/1
cactgagtgacggcacctccgacactgaggtcacggtactcgcggtacat
+1394306/1
CCCFFFFFHHHHHJJJJJJJJJJJJJJJJJJJJJJIIIJJJJJIHBDEFF
@7546961/1
gcaagaagtaccagaaacgggacttagccacaatctggtctggagagaag
+7546961/1
CC@FFFFFFHGHGIIIJIJIJIJIJJIIJJIJIJIIJJHHIJJHJGGEHG
@6864052/1
cgcgcttgggcagagggaatctgattgtgctgttgtggaactgcttcacc
+6864052/1
CCCFFFFFHHHHHJJJJJJJJJJJJJJIJJJJJJJJJJJJJJJJJJJJJJ
@7547171/1
aagatcctcatcttgtatagaggaggcttgggctcgctctccgaagggag
+7547171/1
CCCFFFFFHHHHHJJIJJJJJJJHIJJJJGHJJJJJIJIJIJJHJJJJGH
@1394821/1
cagaaatttcgcacgctcgactaacattacctcgaaggcgcggcgtgcgg
+1394821/1
CCCFFFFFHHHHHJJIIJJJIJIJJJJIJJJJIJJJJJJJJJJFD>BDDD
@2078609/1
atctgtgaggggcgtcgggtcacattacatactctgtatttcctcttcat
+2078609/1
CCCFFFFFHHHHHJJJJJJHIJJJJJJJJJHIJJJJIJJJJJHHHHHHFF
@4806295/1
ttccaatcctggttcatgatgaactcttgcaggcgcgggaacaagcacgc
+4806295/1
<@@DDAD?DHHDBGEGFADECHFHIG<?<FFF8CAE<@DBAHCGEC@@EF
@3445555/1
ctccagtggtaggtatgtatgtttatgctcttgacctacttgtagacacg
+3445555/1
CCCFFFFFHFHHHCHIIIJJJFHJJJJJJJJJJJJJJJJJJJIJJJJJJI
@3445579/1
ctgcttcacctgtggccggcggcacgcagacgccttgatgacctccactt
+3445579/1
@@CDDFFFFHFFHJJIGJHGIIIEGHIGHHHHEEEDECEEDDDCCDDDDD
@2079034/1
gtgattctttaatttgacataacttttttatttatgaaccgattgacatg
+2079034/1
CC@FFFFFHHHHHJJIDGHIIFHHIJJJJJJIIJJJIJJJJIJJJJJJJJ
@5499749/1
cacttattaaattaatcgcacttctttgttttatttaaaaagcttaagtt
+5499749/1
@@@DDFFFHGGHHGIIIICHGJIGHIJJDHJJJJJJG>BFHHIJJIIJJJ
@3445899/1
gaatgattctggtgggttgtcctgcagagcttgccacatcttgtaagcag
+3445899/1
@@CDFFFFHGHH?C@CHGBEDFAHGIGIGACFFFFHIIIIIIEIIIIIIH
@2079411/1
tgctgggcctcttgtatgcgaaggtgttgaggcgcttgtggtggtgcacg
+2079411/1
CCCFFFFFHHHHHJHJJJJJIIIICFHIJJJJIJJJJJGIJFHIHIIJJH
@2079439/1
caccatttcatttggattcgtagagtaatctaagacttgtccgagctcat
+2079439/1
C@CFFFFFHHHHHJJJIJJJIJJJJEHJJJJJJJJJJJJIJJJJJJJJJI
@2079577/1
cccacttcacgacgcttcagcagagtgcacacaatggtgaactggcgttc
+2079577/1
?@@DDEFFDFHDHGADHEGGHIGIG:?DHGHEH;FHJ?BDCHGGHEHIEH
@5500336/1
gccaaatattttattgtaacaatgaaccatggtttcaacaatttctctat
+5500336/1
@@@DFDFFHGHFHCHIEFHGHIGHGHIJJHHGCFGFIJJJGIHEE@GGH@
@698012/1
ctgtgatctgtttcttggcatctatagatgtcggtggcgcacaggg
+698012/1
@@?DDBDAFBFFFBEEHCHHG:?FHDCCEDAC8FEG<G?@@FFA?;
@7549108/1
ctatatattatattaatttgaagcaatattatgttagaatttaatttaat
+7549108/1
=?@DB??ADFHFBGGGHFEFGHHCEHHHIG@DHHEGICHICHIGIIHGH@
@7549119/1
cgcaagaagtaccagaaacgggacttagccacaatctggtctggagagaa
+7549119/1
@C@<DDDEFCDF8DEGIICGGBGAFCGG9BDFHI3BDHIFEGEAFH>?BB
@5500695/1
cagcttcgggaaatttctgcacgaaccggagaagggaatgacaacgacaa
+5500695/1
@@@FDEDDFDAHBHID@E@FHICAEAFDAHE6?D26C;@FGGCADHDBH>
@698243/1
gtgcggttaggcgaagtacatgaccttcttggtgacggcgtgcacggtga
+698243/1
;?@DFF@DAHHBHHIGFAHGHDGHIIIIIIHHHGIGHGFIABBHHHB5??
@4807173/1
gatggagtgagcacgggctctgtgcctggctcccatgtcacggtagcact
+4807173/1
C@CDFFFFGFHGHJIIIIJJJJHJIJIJFIJJJIJJJJIJJJJIIJJIJG
@4807277/1
gttgaggcgcttgtggtggtgcacgcgcttgggcagagggaatctgattg
+4807277/1
CCCFFFFFHHFHHIJJGHIEGHIJJJJJIIJJJJJJJJJJHHHHFFFFFD
@2080360/1
ctcatcttgtatagaggaggcttgggctcgctctccgaagggagcttgcg
+2080360/1
@CCDDDFFHFFHDDCFGHIIIIGDAGGGGHBGGIHGG@B:FGBFBAFA;<
@5501225/1
ctccaatgaaccaaccaattaatcagcgaacgc
+5501225/1
@@@?=DDDD<:ACFFIFIGEHAAFHF9EBEEDG
@7549898/1
gtcctttctaaggttctaaactatatctgtaccaaatttcaaccaaatcc
+7549898/1
@@CFFFFFHGGHHAEGHIGEHIDHEHIIIAHGHIIGGGIIIIIIGIIIIG
@9058/1
ctttttgtcagcacagaatagtcgcgtgtgatgccgcttttgcaccacaa
+9058/1
CCCFFFFEHHHHHJJJJJJIJHIJJJHIHIJIJJJJJJJJJJJJJIGHJJ
@698852/1
ctttttatgtgtcaaaataatgttatcctgagtcaacaagaacaaatttt
+698852/1
CC@FFFFFHFHHHGJJJJIJJIJJJJJIIIIJHHHJJJJJJJJIJIJJJJ
@5501926/1
accctctggtaaatatcgtacgaaccgcggcatgaaatgaaactgtgagc
+5501926/1
@C?DDFFFHDDHFGHIGICGGIGHGIGGGEDFHGJIEE@CHGGHGCGHHG
@7550372/1
ttttgaacgccaatggcatgtatagatgtcatgcgcaagcgtgccctgtg
+7550372/1
CCCFFFFFGHHGHJGIIJIJGGHHIIJIJIIJIJJJJGJIGFGIGGHIIG
@4807966/1
catgaaacaaacactaaatgtaaatttaagcatcccacaatatattcgtg
+4807966/1
CCCFFFFFHHHHGJJJJJJJIIJJJJJJJJJJJJJJJJJGJJJJJJJJJI
@4808137/1
ccataaagaactgtttgcctctcatgtcccatactccttgatttggtaaa
+4808137/1
CCCFFFFFHHHHHJJJJJJJJJJJJJJJJJJJJJJJJJJJHJJJJJHJJJ
@2081664/1
ctacttcacaaatattacatacattccgacgtaccataactcgtgtttac
+2081664/1
CCCFFFFFHHHHHJJJJJJJJJIJJJIJIJIHGHJJJJIJJJIFHDGIII
@4808328/1
ctcctctatctctgtccctttcacacgttcaaaaaccctatgctccgtct
+4808328/1
@@@DFDFFHHGHHJJIIGHIJIIJJGIFFHGHIJIHHIJIJIJIJIIHGG
@7551016/1
tgtggatgtagctgccattatgtagactgttgtgttgaccaataatgggt
+7551016/1
BC@FFFFFHHHHHJIJJJJJJJIIJIJJJIJIJJIJJJJJJJJJJJJJJG
@4808357/1
gtgctgggcctcttgtatgcgaagg
+4808357/1
@@@FDDFFDBAHHJIGDGGGGGBFF
@1395280/1
gtcctatctcaaaacatgaagacctcacagggtcactcccagcttcggga
+1395280/1
CCCFFFFFHHHHHJJJJJJJJJJJJJJJJJJHGHIJJJJJJJJJJJJJJI
@4808513/1
gggctctgtgcctggctcccatgtcacggtagcactgagtgacggcacct
+4808513/1
@@@ADBFDCFFDH@HGHGEHEBGCFHIII?:CDHIEE@GGDEHGGIIEEF
@5502943/1
gtccttttgaggatctcaatccgatcgttgtattcagctggtggagc
+5502943/1
BB@FFFFFHGHHHIJJJJIJEGIHIIIGGGD@FGHGIJJIG?FGEHG
@5503121/1
tgctgggcctcttgtatgcgaaggtgttgaggcgcttgtggtggtgcacg
+5503121/1
CCCFFFFFHHHHHJIJJJJJIJIJFGFHIJJJIJJIJJEHIGHIHIGIIH
@6865027/1
gacggcacctccgacactgaggtcacggtactcgcggtacatgttgtgta
+6865027/1
BCCFFFFFHHHHHIIJJJJJJJGHIJJJHIJJJJIJJJJJJHHHHHHDEF
@4808811/1
gtacacctgagcgagactcataacgcagccagatgccaaagttcttgatc
+4808811/1
B@BFFFFFHHHHHGIJJJJJJJJJJJJJJJJIJJJJJJJJJIIHHIIJJJ
@1395955/1
gttacacttaactgtaccgctgcatctatgtattataaaaactaattgta
+1395955/1
CCCFFFFFHDHHHJHIJJJJIIJIJJJHJJEHIIIIIGGGIJIIIJJJJG
@5503482/1
gagaagtgtgataatgtcataaagttgacaataatctataattaattact
+5503482/1
@?@DDD=ADADC<AFHEHFGHIIGAA?CHFGGGEB@DGHGGHIIEHHIC@
@4809098/1
gtacggatctgttctgcaatccttttgtcaatttccttctgcttttcttc
+4809098/1
@@@FFFFFFHFDFEGGGGHHI;CHHHGGGEFHIEEGDGFEEHIIIIGGDH
@5503599/1
cttgggcagagggaatctgattgtgctgttgtggaactgcttcacctgtg
+5503599/1
CCCFFFF3DFHHHEIJJJJGIIIHHGJJJJJBDGHHGHEIIIIHHIGJHG
@1396172/1
ctttctaggacatttatctggctgtatgtttacatcataatgatgaacaa
+1396172/1
@@@DBADAADF>FGGDGFIFHEEGB>H<CHEDC<@EFGDGHCFF<?DG<D
@4809217/1
ggtaagtttgtcgagtagagccttagctgcggaatgcttagcttccttct
+4809217/1
@@@DFFDDHHHHGJJFFGGIIIJJJJJJJIJJIIJJJJJJIGGIGIJJIJ
@1396245/1
cctcatcacaacatctaaagctaagatggcatcatatggtatctgcctgg
+1396245/1
@@@DDFDDHH?BFFHIIEHEFHHIGIGEAHGGGIGJIJFDDHHGHEHGEG
@5503703/1
ccgtatctcaacacccataaagaactgtttgcctctcatgtcccatactc
+5503703/1
@<<DDFFFCFFHHGGIIIIIIGIIII@HCHIGBGGI?CDBFHGCBHCHIG
@1396369/1
ccgctacactcactgcaccagcattcgtgtcccccgctggagcttgacca
+1396369/1
@@@D?D8?BFADF>FHG@CG@;@>H9AEFG9FC?@A0??FGBBGG>>CFG
@11565/1
gtgggtagtaagcgcacgaccatttttttctacatttcattatttttgat
+11565/1
@@?DDDDBCF8C??EEEFFI<DGBFGFGFI@>BFCFFFFA@FCFFCEFI>
@4129203/1
gctcgctctccgaagggagcttgcggccgatgacctcatactccttcaac
+4129203/1
CCCFFFFFHHHHGJJJJJJJJJJJJJJJJJJJJJJJJJJJJJHHHHHHFF
@4129351/1
ggattttaatgttattattacagcatacataataaaattagaggaagtag
+4129351/1
CCCFFFFFHHHHHJJJJJJJJJJJJJJJJJJJJJJJJJJJJJJJIJJGII
@12141/1
cagagggaatctgattgtgctgttgtggaactgcttcacctgtggccggc
+12141/1
CCCFFFFFHGHHHJJJGEHHJJHJIIJIJJJJJJGJJGGGIGGIIJJJII
@2081970/1
gtgttgaggcgcttgtggtggtgcacgcgcttgggcagagggaatctgat
+2081970/1
@?@DDDEFGGGGHIIGIIBB@@DGIGEIHIIIGGGIEG=AEHHHFF@D@D
@12451/1
cacctaatgaggactatttggcgttactgcttaatactactcactgattt
+12451/1
CCCFFFFFHHGHHIJJJJJJJJJJJJJJJJIIIJJIIIIJJIIIJGDGHI
@13105/1
ctttgtttcatttaaatttacgggctatgccatttatcctcgcacgttgg
+13105/1
=?@FDDFDB<CFDFGAFBHIEGGGGIGIGIIGGGDIGHIIIIFGIIIIGF
@2766915/1
tgggcctcttgtatgcgaaggtgttgaggcgcttg
+2766915/1
==;DD?BBF<32?EGIB?FHBGHEF@CFG;DG?@?
@2766966/1
gtctggagagaagatcctcatcttgtatagaggaggcttgggctcgctct
+2766966/1
@CCFFFFFGHGGHIJJJJJJJJJJJJJJJJJJJGIIIIJIGIIIIJGGHG
@13208/1
ctcagatgcaatttcttgcaagaattgcacaaagttgaagtccttgttgt
+13208/1
CCCFFFFFHHHHHJIJJJJJJJJJJJIJJJJJJJHHIIJJHJIJJIJJII
@13254/1
gcctcttgtatgcgaaggtgttgaggcgcttgtggtggtgcacgcgcttg
+13254/1
CCCFFFFFHHHHHJJJJJCFFGHIJIIIJJJIIIJGGIHHGIJJIIHFFC
@6867398/1
agagggaatctgattgtgctgttgtggaactgcttcacctgtggccggcg
+6867398/1
?@@DDD8=DFAF<4AAGEFIEACCFCFF>FFCFI>FGEI@BFGFGEGIAF
@2767189/1
cgtttagcagcttcatccagaggcaagcgctccaagttgcttggaggctt
+2767189/1
CCCFFFFFHHHHHJJJJJJJJJJJJJJJJJJJJJJJIJJJJJJJJJJJJJ
@4131007/1
tgctgggcctcttgtatgcgaaggtgttgaggcgcttgtggtggtgcacg
+4131007/1
@@@FFDBBAHFFHIFHHGDH?FFGFGEEGHGIID<DHGIIFIHD;CHHE=
@6867703/1
gtgctgggcctcttgtatgcgaaggtgttgaggcgcttgtggtggtgcac
+6867703/1
CC@FFFFFHHHHHGIHHGIIJGFHGHGFGGHGIIJGIJECGGHBHEGIGI
@4809277/1
gtgctgttgtggaactgcttcacctgtggccggcggcacgcagacgcctt
+4809277/1
CCCFFFDDHHHGHIJIJJJJJIIIIIIIJJJIIIIJIHHFFDDDDDDDDD
@13968/1
gtgctgggcctcttgtatgcgaaggtgtt
+13968/1
88?DADD>8D;DC?EE:CE?E:12??E1?
@2083551/1
gttgtggaactgcttcacctgtggccggcggcacgcagacgccttgatga
+2083551/1
@@CDDDDDGHDDDHGIJIIHFFFHICHGAFABGIHEFDBCC8?B?>>CC5
@4131727/1
ctcggagatgccgtcccggtacataatgatacgatgcggcttgaacccgc
+4131727/1
CCCFFFDDBDFHFJIIIJIGDHJJJIEHIGHGCFGIJJJIJJ@A@76A<8
@4809962/1
gtttattttgtttttctctgtgatctgtttcttggcatctatagatgtcg
+4809962/1
CCCFFFFFHHHHHJJJJJJJJJJJJJJJJJJJJJJJJJJJJJJJJJJIJJ
@6182207/1
catggatttaggagcacgtgcagtaggaaccacagccgttggcgtcgatt
+6182207/1
CC@FFDFFHHGDHJJJJJFEDEHIIIJCEIGIJIJGCIHGIJJIGGGGHG
@2084269/1
atacataataaaattagaggaagtaggtgctgggcctcttgtatgcgaag
+2084269/1
?@CFFFDDFHDHBFFEGAHCIIE:F@E<<AFHFHHGGHGIIGHIGIFFFH
@4132220/1
gcctcttctaaagcaaacaatgagacctgtgcaacccatttgatgctgac
+4132220/1
CCCFFFFFHHGFHIIJIIJJJJIJIJJJJHIIJIIIGGIJJJJJJJJJII
@1397222/1
gcgcttgtggtggtgcacgcgcttgggcagagggaatctgattgtgctgt
+1397222/1
CCCFFFFFHHHHHHHIJJJIJJJJJJJJJJIIIJGHIJJJJJJJHIIJJI
@4810290/1
gtgttgaggcgcttgtggtggtgcacgcgcttgggcagagggaatctgat
+4810290/1
@BBDFFFFHGHHHJJGIJHIJIIIJJJJJIJJJJJJJJGIHHFHFFFFFF
@4810482/1
ggctatgccatttatcctcgcacgttggcagtaatagtacaagtgaaaag
+4810482/1
@@<ADDB?CF?CDFEEHGEEDBG@FHH?FGG@GBDFFDFCGGGDBHGHD;
@1397524/1
gctgcacgaaccggagaagggaatgacaacgacaatcggacgcgttaaca
+1397524/1
C@@FFFFFHHHHFGGGJEHGGEHHIIGHIIIGHIGHIJBCHGFD<BBBDC
@4132958/1
ctccgacactgaggtcacggtactcgcggtacatgttgtgtacacctgag
+4132958/1
CCCFFFFFHHHHHJGIGIJJGGIJJIGJJGIIJJIJJIIJIIJIHIJJJJ
@1398172/1
tgtggaactgcttcacctgtggccggcggcacgcagacgccttgatgacc
+1398172/1
@BBFFFFFHHHHHJJJJJJJJJJJJJJJJJJJJHHHFFDDDDDDDDDEDD
@4134063/1
gtgctgggcctcttgtatgcgaaggtgttgaggcgcttgtggtggtgcac
+4134063/1
@@@DFFFFDFFHFIJHHJJJJJGHIHGIJJGGGGHIBHIIIJIJJJGIIC
@1398618/1
atcgttctcagcatggtaagaaggtggcggccagaatctagacatgcaca
+1398618/1
@CCFFDDFHDDFHGHIIBHGHII9FH=GGDHH@DBGEGHIGHGEIGGCEG
@4134338/1
cagagggaatctgattgtgctgttgtggaactgcttcacctgtggccggc
+4134338/1
CCCFFDFFHHHFHJJEIGHIIIHGIGGIIJIIJJJIJIIJIJGIIGGIII
@4811838/1
gtgtacacctgagcgagactcataacgcagccagatgccaaagttcttga
+4811838/1
@BBFFFEFHHHHHJJJJIIJJJJJJJJIJJJJJJJJJJJJJIJIJJJJJJ
@4812216/1
ctcatcttgtatagaggaggcttgggctcgctctccgaagggagcttgcg
+4812216/1
CCCFFFFFHHHHHJJJJJJJJJJEHJIIJJJJJIJJJGIIJJFHGIJJJI
@4135108/1
taagaagttggttgaactggtgcaatttcttcatgtgtggtcattacact
+4135108/1
@@<DDDD;=C>DFG9ACCD@:AEFCBHHI@A@E@>??GHH?CBGGAGHID
@4812626/1
ccacaatctggtctggggaaaagatcctcatcttgtatagaggaggcttg
+4812626/1
CCCFFFFFHHHHHJJJJJIJJJJJJJJJJJJJJJJIJJJJJJJJJJJJJB
@4812661/1
ggggccgtcagaacctgatagaaacggttggcgttaggtatatacaagaa
+4812661/1
CCCFFFFFHHHHHJJJJJJIJJJJJJJHIIJJJJJJJJHGIJJJJIJJJJ
@1400106/1
gtgaggggcgtcgggtcacattacatagcctgtatttcctcttcatggtg
+1400106/1
CCCFFFFFHHHHHJJHIIJJJJJJJJJJJJJJJJJJJIJJJHHHHHHFFF
@1400228/1
gccggcggcacgcagacgccttgatgacctccactttgat
+1400228/1
@@@DD?DD>???0?60@;;@FF@ADEII37?=A>BDDD3>
@1400360/1
gtgctgttgtggaactgcttcacctgtggccggcggcacgcagacgcctt
+1400360/1
BBBFFFFFGGHHHJJJJJJJJJJJJJJJJJJJJJJJJHHFFDDDDDDDDD
@7552894/1
caagaagtaccagaaacgggacttagccacaatctggtctggagaga
+7552894/1
@CCDDDDDDHHHDEHGGBFGEHGFHIJIIIBDDGDIGBF@DDBGB7F
@7553203/1
gaggaagtaggtgctgggcctcttgtatgcgaaggtgttgaggcgcttgt
+7553203/1
CCCFDFFDHHHFHIJJJJJJJJJJJIJJJJJHGIJBGGHIHIJIJJJIJH
@2768932/1
cttcacctgtggccggcggcacgcagacgccttgatgacctccactttga
+2768932/1
CCCFFFFFFBFFHIIIJJGGIJJJIJJIEGFFFEEEEDCEDDDDDDDDDD
@7553890/1
gcagccagatgccaaagttcttgatcttcactgggctcttctctgggatt
+7553890/1
@CCFFFFFHGHGHIJJJHIJJHHJHJJJJJJJJJIJJJJIJJJJIIJIJJ
@7553898/1
aactgaagcgacctgaggtggttcttcaacttgggctagcagggaattgg
+7553898/1
@@@FFFFFHGHGHGIBEEACFGHIJIGJIGIIIFBGGIIGCHII@GGHIJ
@7554007/1
gtccgtcagtggctttctttgatcattaatgtctcgtatgtcaaagactt
+7554007/1
@@@BDDDDAD?8?DGGIIICIHGGCEHGGIIIGGGFGIEEEHE@FGGGGH
@7554420/1
ccacacgtttcacttcagcatagacaggtgtcttccctggcaatacaaca
+7554420/1
@@@FFFFDFFHFFHGEEGIJIIJEGGHE<CCFHGHEIIJJIGGIJJIIJJ
@2769638/1
ccatgttctatttacctatcttgagttttacagtttgtataaaaccctca
+2769638/1
CCCFFFFFHHHHHJJJJJJJJJJJJIJJJJJJJJJJJJJJJJIJJJJJJJ
@6182664/1
cttggttgaacggaactccaatcctttactcgaatagtcttttctaactt
+6182664/1
CCCFFFFFHHHHHJJJJJJJJJIJJJJJJJIJJJJJJJJJJJJJJIJJJJ
@3447494/1
ccagtggtcttcttgaacttcttcaattgacgcaagaagtaccagaaacg
+3447494/1
BCCFFFFFHHHHHJJJJJJJJJJJJJJJJJJJJJIJJJJHGJJJJJJJJJ
@2770166/1
ctggagagaagatcctcatcttgtatagaggaggcttgggctcgctctcc
+2770166/1
CCCFFFFFHHHGHJJJJIJJJJJJJJJJJJJIJJJJJHIJIJJJJIJJJJ
@3447661/1
gtggattttaatgttattattacagcatacataataaaattagaggaagt
+3447661/1
BB@FFFFFHHHHHIIJJJJJJJJIJJJJJJIJJJJJJJJJJJJJJJIJJB
@2085299/1
gtgtatcctaagctcactggttgtaataataatattcgttcctgaaaaag
+2085299/1
@@@DBDDFHDHGGJJEIJEIHEGFGIIJJIJJJJGIIJHDHIHIJIJIIG
@3448420/1
gaatgattctggtgggttgtcctgcagagcttgccacatcttgtaagcag
+3448420/1
@@@FFDFFGGFFAC@DCFGHGGHHIGHGIEGGEHHDHIJIIJJIGIICHI
@2085919/1
ctcatcttgtatagaggaggcttgggctcgctctccgaagggagcttgcg
+2085919/1
CCCFFFFFHHHHHJJJJJJJJIJGGJIGJJJIIJJJJJJJJJGJJJJIII
@3449502/1
gccagatgccaaagttcttgatcttcactgggctcttctctgggatttcc
+3449502/1
C@CFDFFFHHFFHGHGHGIJIGGIGIIIIIGIJJIIJIEIIIIJEHGIEI
@2771714/1
cggagaagggaatgacaacgacaatcggacgcgttaacatacgagatctt
+2771714/1
B@CDDBDEHGFHHIGHGGHGGHGBHCHIGDGIJIIGIIIJFHFEHF?DEC
@6184679/1
ctgatagagacgatttcaccagtggtcttcttgaacttcttcaattgacg
+6184679/1
@CCFFFFFHHHFHHGIJIIIEGBCGHHIGCHIEAH9FHIIGJGIJIIGIF
@3449774/1
ccacaatctggtctggagagaagatcctcatcttgtatagaggaggcttg
+3449774/1
CCCFFFFFHHHHHJJJIJJJIJJJJJJJJJJJJJJJIIJJJJJIJIJJJA
@2772024/1
gccagatgccaaagttcttgatcttcactgggctcttctctgggatttcc
+2772024/1
CCCFFFFFHHHHHJIJJJJJJJJJJJJJJJJJIJJJJJJJJJJJJJJJJJ
@6184998/1
gaggaccttagggacttcgacatattcggcgatgatgcattcttcctcgt
+6184998/1
@@@D?DDD<F4ADAACFGFFAE@HCHGGG:D@FH9BG<DGGIHIGH@FGH
@2772905/1
tggattttaatgttattattacagcatacataataaaattagaggaagta
+2772905/1
CCCFFFFFHHHHHJJJJIJJJIJGJJJJJJJJJJIJJJJJIIGIJIJJIJ
@3451071/1
gctgttgtggaactgcttcacctgtggccggcggcacgcagacgccttga
+3451071/1
CCCFFFFFHHHHHJJJJJJJJIJJJJJJJJJJJJJIHHFFDDEDDDDDDD
@3451150/1
agcatcacaacgtcatttaatataaaatacatttatatccgatattttta
+3451150/1
CCCFFFFFHHHHHJJJJJJJJIJJJJIJJJJJJJJJJJJJJJJJJJJJJJ
@6185920/1
cccatgtcacggtagcactgagtgacg
+6185920/1
@?@DDDDDAF?D<CFDGDF3EAFFDE7
@5505572/1
tgtaaatcaaaatccgtcaatgtgtgccccacagacaattttctagtgtc
+5505572/1
CC@FFFFFGFFHFHGHHHHGJJHJFHIJJJJJIJIGGHIIIJJJJJIJIJ
@6185969/1
gtcacggtagcactgagtgacggcacctccgacactgaggtcacggtact
+6185969/1
@@@DFFDFDFHFHIDEHFFHDHIBEGDFEGHIIGFBFHDDFFHGIE@DEE
@2773438/1
ggcagagggaatctgattgtgctgttgtggaactgcttcacctgtggccg
+2773438/1
@@BFFFFFGFHHGIJIJJJJIJJJIJJHIJEIHDIJJIJJJJJIJJJJGH
@701051/1
gccagttataaagcatagcccgaagtgctattggcacacaggcataatgc
+701051/1
CCCFFFFFHHHHHJJJJJJJJIJIJGHIJJJJJJJJJJJJJJJJJJJJJJ
@5506441/1
ctgtgatctgtttcttggcatctatagatgtcggtggcgcacagggcacg
+5506441/1
:?@A:BD4CFAF?BGED>FIHEBDFIHAFEH@CEF;D3?:?DF8BF?@B;
@4813252/1
ctttgtttcatttaaatttacgggctatgccatttatcctcgcacgttgg
+4813252/1
CCCFFFFFHHHHHJJJJJJJJJJJJJJJJJJJJJJJJJJJJJJJJJHJJJ
@14379/1
ccctgggtaaggtatttcagggtcgtcacgacccacatcttcgtcgcgcc
+14379/1
CCCFFFFDFHHHHIIJJJIIJJCFHIJJJJJJJIJJJJJJJJIHIJJJHH
@702293/1
ctgggcctcttgtatgcgaaggtgttgaggcgcttgtggtggtgcacgcg
+702293/1
<@<DB?D1CH<D4ACGHGC@FEEDGHD?<???DHII;DB8BF;@GHGEBE
@15376/1
ccacaatctggtctggagagaagatcctcatcttgtatagaggaggcttg
+15376/1
@C@FFFFFHHFHHIIGGIIGGIGGEHG>HBHHGIGIIJGIEHGHGIEGIA
@4814252/1
atacataataaaattagaggaagtaggtgctgggcctcttgtatgcgaag
+4814252/1
@<@FDDDFGDDHHIIGIGGHIGIBFHIB?FFC9EAGAGGFH?D@DEHDFH
@702914/1
attttgtgtgagctctcattcaatgaatctgtttgctactagctttccgc
+702914/1
CCCFFFDFFHHHHJJJJJJJJIIJJJJJJJJIJJIJJJJJIJEHIJJIIG
@4814552/1
gttcgtagttaaatgaataaaattacataatgcttgaacttaccccacga
+4814552/1
CCCFFFFFHHHHHJJJJJJJJJIJJJJJJJJJJJJJJJJJJJJJJJJJJI
@4814592/1
ccctcttcctcgggttggaatgattctggtgggttgtcctgcagagcttg
+4814592/1
@CCFFFFFHHFHHIIIGGJJIJIIJJGIGEHGGGIIHIJJIJIIJJGIIA
@4814661/1
gaacacggtttcttgcctgggtacgttactatcatacctttgattctgtc
+4814661/1
CCCFFFFFHHHHHJJJJJJJJGGHIHJJJJJJJJJJJJJJJJJJJJJJJI
@16092/1
gtgagagtctggccagtctttagaagacgatggtgtttgtcttgtttgac
+16092/1
CCCFFFFDHHHHHJJJIJJJJJJJJJJJJIJJJDGHIIJIJJJJIJJJIJ
@703336/1
cccgctacactcactgcaccagcattcgtgtcccccgctggagcttgacc
+703336/1
CCCFFFFFHGHHHJJJJJJJJJIJJJJJJJJIJJJJJJJJJIJJJJJJJJ
@16773/1
cccagaaatttcgcacgctcgactaacattacctcgaaggcgcggcgtgc
+16773/1
CCCFFFFFHHHHHJJJJJJJJJJJJJJJJJJJJJJJJJJJIJJJHFDBDD
@703844/1
ggcgttcatgcggcaaacgcctattaacattatcatcgttctcagcatgg
+703844/1
BCCFDFFFHHFHGIJJJJIIJJJJIJJGIJJJJGIJJJJIJJJGIJGIGI
@16928/1
cttgggcagagggaatctgattgtgctgttgtggaactgcttcacctgtg
+16928/1
CCCFFFFFHHHHHJJJJJJJJJJIJJJJJJJIIJJJJJJJJJJJJJJJIJ
@1401099/1
gccagttataaagcatagcccgaagtgctattggcacacaggcataatgc
+1401099/1
CCCFFFFFHHHHHJJJJJJJJJJJJIJJJIIJJJJJJJJJJJJGIJIJJJ
@1401133/1
gtgaaaagaatcacaagtaagatactgcaaacatgccagttataaagcat
+1401133/1
BBCFFFFDHHHFHGHIIFHHIGGJIGIGHIJIGEEHGGJDGIGIIIGEGF
@4816007/1
ctgtgcgccaccgacatctatagatgccaagaaacagatcacagagaaaa
+4816007/1
CCCFFFFFHHHHHIJIJJJJJJJJJJJJJJJJJJJJJIJJJJJJJJJJJJ
@7556284/1
gttggtcttggttgaacggaactccaatcctttactcgaatagtcttttc
+7556284/1
CCCFFFEFGHHFHGGIIIGIJJJIJGIIIJJIJEHJJIJJIJIIGIIJIH
@6868170/1
attggagtcatattatgtgagtacgaagcattgtctgtttataaaataat
+6868170/1
CCCFFFFFHHHHHJJIJIJJJHJJJJJJJJJJJHJJJJJJJJJJJJJJJJ
@1403206/1
cagcatacataataaaattagaggaagtaggtgctgggcctcttgtatgc
+1403206/1
@@@DDFFFHHHFHGIJIHJJJJJJIJBFHEHHHIIGGGGGIGGHHGIGGG
@1403567/1
ctcatcttgtatagaggaggcttgggctcgctctccgaagggagcttgcg
+1403567/1
=?@DDADDHCHDBFDFBBFFEDEHCCHCGHGI?=GDD6?FGGHG>FEGEA
@6869489/1
gccgcttaaaagataggtaccgatgagcgcttccacgcaatcggcaacgg
+6869489/1
@CCFFFFFHHHHFGIGICFHJGIGIGGEHHE@@FGHGGIGIJIJIJJGHH
@1403709/1
gagaaaaaaggtaaatctactatattttaaactgaaaaattcttgggtat
+1403709/1
@@CFFFDFHFDFDHGHIEGHHGDFGFGGJGGIIIGGGGIGIGIIJHI?FG
@7558509/1
gaggaagtaggtgctgggcctcttgtatgcgaaggtgttgaggcgcttgt
+7558509/1
@@CADEFFGHHHFIJJJJIIJJIJJHIJJIJG8FHFGGGIEHIGHIJJI@
@2087289/1
gtcgggagcggagcgcgctgtagctttgatcatagtagatgtttgcatgt
+2087289/1
@?@FFFDFGHHDHIIBHIGGAFHIGIIIIIIIIIGIIIIIHEHHGEDFFF
@1404251/1
gcaagaagtaccagaaacgggacttagccacaatctggtctggagagaag
+1404251/1
@@CFFFBBHBFFDGGIIGJIG<GHGHIGGGEHGGI@FIHIIIJJJ;FGGI
@6870420/1
attttcacaggcaagggatcctaacttcgcaaccactaattccagtgata
+6870420/1
CCCFFFFFHHHHHIJJJBEGGHIJIDH<;FEGICHHIGIJIJJJJFHIID
@5507105/1
gtatttctttggattttaatttagaaaattaaatgaagacttttatttga
+5507105/1
@@<DDBDBDFBFHIEEGBHICFEHBHEEFGHAEHE?EGHGCHHC?DFHF<
@5507242/1
ccagaatctagacatgcacagctcttgcagccatccaacgggattgccca
+5507242/1
BCCFDFFFHGHGHJIIIJJJEGIHJJGIGEIGEFBFGBDF<F@FHIIGIG
@5507367/1
gtttaaaaaaaaatttgtaccaaatacttgatatcgcatatcgatatgat
+5507367/1
C@CFFFFFGFHGHIIHIIJIJIJGIGIJJJGJJGJIIGGIIIIGGIIGJI
@6871036/1
cggcacctccgacactgaggtcacggtactcgcggtacatgttgtgtaca
+6871036/1
CCCFFFFFHHHHHJJJJJIJIIIJJJFHIJJJJJIGGHHJJHJJHIHGHH
@3453523/1
gggctctgtgcctggctcccatgtcacggtagcactgagtgacggcacct
+3453523/1
@@@DDFFFHGHGHJIIJJGIGEHHHIEHIGHI@@FHIEG?FDHGEH@BFH
@704629/1
accgcatccaactcggatcagccgtttctgag
+704629/1
?<?D>880AD8AC::C<BFAE<E@:?C9D???
@3453904/1
gctccagcatgatcctatccgtgtagccttggagaccatcttcatccaaa
+3453904/1
CCCFFFFDHDBHBBEGHJJIJFECAFBHIEEDHGGGCGIFIJGIIJJGGH
@3454040/1
ggtggtgcacgcgcttgggcagagggaatctgattgtgctgttgtggaac
+3454040/1
?1?DD8A;DB;@8@E8CDA@??DDID:??BD@@DDB?DCCI=BDDC=@CE
@5509052/1
ctgcaatcctgcctcacatgattcatccacaaattccaacccttgcgttt
+5509052/1
??@BDDB::CD?B?<:EEIIGEHBHH@CFEFHFIIEHGGIGBGEHGGDEG
@6872448/1
tgggcctcttgtatgcgaaggtgttgaggcgcttgtggtggtgcacgcgc
+6872448/1
@@?D=DDBHHGHFIGEGGEGH<AACHEGEHIHG>FBFH=;;FGGCC@GF>
@5509261/1
cctatttccaaattatagttttatatacctaggctaactatagctaaagg
+5509261/1
CCCFFFFFHHHHHJJJJJJIJJJJJJJJJJJJJJJJJJJJJJJJJJJJJJ
@5509615/1
cgtcttttgaagattctgatattgatagttttttcattccctgcagagct
+5509615/1
@C@FFFFFHGDHHDHGGIGJJIJJIIJIHIJJJJJJJGHIJJJJJJJGDG
@5509900/1
cccgtacggatctgttctgcaatccttttgtcaatttccttctgcttctc
+5509900/1
@@@DDDDDF1@FFIAEDFEFACHF9C<GGFFBBCGBGIIIIFFDFBBFD?
@5510544/1
aggataggttgtaatatagtttcttttttaattgttataaattcgtaatt
+5510544/1
@CCFFFFFFHHFFHHIJJJHJJJJJJJJJIIJJJJJIJJIJJJJJJJIIJ
@2087942/1
ggaagtaggtgctgggcctcttgtatgcgaaggtgttgaggcgcttgtgg
+2087942/1
CCCFFFFFHHHHHJJJJJJJJJJJJJJJJGIIJCGHIJIJJJJJJJJIJJ
@2774354/1
cgttgatgtcgcaagatagtgagacattcactttttagtcataatcttca
+2774354/1
CCCFFFFFHHHHHJJJJJJHIJJIIIJJJJJJJJJJJJJJJJJJJJJJJJ
@706883/1
gctgttgtggaactgcttcacctgtggccggcggcacgcagacgccttga
+706883/1
CCCFFFFFHHHHHJJJJJJJJJIIJIJJJJJJJIIJHHFFDDEDDDDDDD
@2088256/1
gtgctgggcctcttgtatgcgaaagtgttgaggcgcttgtggtggtgcac
+2088256/1
8:?AD?BD?FAFHIGCBBIBGGGFFHG?FFHICHII?F@=BG@@F;C==@
@2774655/1
aagaagtttgttggtggtgatactgttatcctgtaatggtacagcctgtc
+2774655/1
@CCFFFDDHHHHHJGHIGHIJJJJJJJJJJJJIJJJJJJHIJJJJJJJJJ
@3456878/1
agcatacataataaaattagaggaagtaggtgctgggcctcttgtatgcg
+3456878/1
@@@DAADFDFF:?F>FEHCHBHBFHEFE>><CEDDD?GHGICGFGGHI>D
@3456935/1
atggagtgagcacgggctctgtgcctggctcccatgtcacggtagcactg
+3456935/1
??;=A=2AFHBDBG?8FHIIE?C?FH9F???6?DHE?DDB:@0B;FDC=8
@2089152/1
cttatacttatccaagaaatattttgctacagtacattctactgtttgtc
+2089152/1
CC@FFFFFHGGGGJIIIEIIIIJJJEGJGHGIGIJIJIIJGHIIGIIJJG
@3457593/1
cacacaatggtgaactggcgttcatgcggcaaacgcctattaacattatc
+3457593/1
CCCFFFFFHHDHHIIJIIJJJJJJJJJJJJIJJJIJIIIIJIJJJJJIJI
@4135549/1
tttttttttacattttattattttatatttttttttgtatttttttatat
+4135549/1
CCCFFFFFHHHHHJJJIJJHIJJJJJIIJJJJJJJJHEHHHHFFDDDDEE
@6186442/1
tcggacatttcaattttatttagttggtcttggttg
+6186442/1
@@@DDDDDHH4AAFHHIIEII>AHHE<AFHIA3EHH
@17544/1
cgtgaatcatgccctcaatctgcaccagttcatatttgggcacagttcct
+17544/1
@C@FDDFDHFHHHJIGIJJIJJJJJGIHHIGGIGGHIJEIGGIJJGIIII
@3458375/1
gccacagtgagtgatttcaattttgagacctttgatttcttttgtaaatt
+3458375/1
CCCFFDFDFHHA?GGIIIIIIICHDHGIGIIHIIIGIIGGIHGIDGGIEG
@6874179/1
gcggagtcctatctcaaaacatgaagacctcacagggtcactcccagctt
+6874179/1
CCCFFFDFHHHHHJJJJIJJJJJJJJJJJJJJJJIJJHHIJJJJJJJJJJ
@6187002/1
gtagcactgagtgacggcacctccgacactgaggtcacggtactcgcggt
+6187002/1
@@@DFDFFHHHDHGJJEIGHIJJJJIGIJJJIIIHFIJJJHHIJIJJHF=
@18121/1
cgcgagtggggccgtcagaacctgatagaaacgg
+18121/1
???B?@02<AC<FE?1?C@DFHEGCDDHGD??FD
@3459072/1
ccctgctattttttttatttttattttcaatgtacagacagcacttttct
+3459072/1
CCCFFFFFHHHHGJJJJJJJJJJJIJJJJJJJIJJJJJJJJJJJJJJJJJ
@6187317/1
gacggcacctccgacactgaggtcacggtactcgcggtacatgttgtgta
+6187317/1
CCCFFFFFHHHHHIJJJJJIJJGIJJJJHIJJJJJJJFHHGHHHHHEFFF
@4137647/1
agcatacataataaaattagaggaagtaggtgctgggcctcttgtatgcg
+4137647/1
CCCFFFFFHGGHFHHEHGHHBHIHG@GEHGFHIJII=GHHIIGGBGIJGH
@4137670/1
gcggacccgacagacgttgtcctgtctacacgtctttaatttgaaaattt
+4137670/1
CCCDFFFDHHHFDIIIFHGGGHIIFGGIGGIJHGGIIGGIJIIGGEIIII
@19374/1
gctgggcctcttgtatgcgaaggtgttgaggcgcttgtggtggtgcacgc
+19374/1
@C@FBB?DHFHHHEFHGGEIJGEFFHGC?FDB?D?6D=FBH@@;CDEGCH
@19558/1
ctcatcttgtatagaggaggcttgggctcgctctccgaagggagcttgcg
+19558/1
CCCFFFFFHHHHHJJJJIJJJJJHGJIJIIIJH;GHIIJJJJFHGGIIGB
@3460779/1
ggcgcttgtggtggtgcacgcgcttgggcagagggaatctgattgtgctg
+3460779/1
@@?DFFFFFFHDDHGHIJIJEGEHHEGGEIJ=DGE@FGGEGHIG@HGGGH
@20212/1
gagtacgaagcattgtctgtttataaaataattaacaactaatgttttcc
+20212/1
CCCFFFFFHHHHHJIIJJJIJJJJJJJJJJJJJJJJJJJJJJJJHIJJJJ
@6189246/1
cttataagataaccgggcgattatttactttgacaccacttttttccacg
+6189246/1
CCCFFFFEHHBHHIIJIJJJJJJJJJJJJJJJJJJJJJJJJJJJJJJJJH
@1405307/1
gcttgggcagagggaatctgattgtgctgttgtggaactgcttcacctgt
+1405307/1
CCCFFFFFHHFHHIGIJIJJIJJJHHIJJIIJFHIJJJJJIIJEHIJHID
@21181/1
gcttcacctgtggccggcggcacgcagacgccttgatgacctccactttg
+21181/1
CCCFFFFFHHHHHJJJJJJJJJJJJJJJHHHFFDEEEEEEDDDDDDDDDD
@21283/1
catcatcagaatcagatcgtcgacatttttccttcaacttttcatattca
+21283/1
CCCFFFFFHHHHHJJJIJIIHIJJGIJIJIIIIJIJJHHIJJJJJJJJJI
@21303/1
cctcggagatgccgtcccggtacataatgatacgatgcggcttgaacccg
+21303/1
<@@DFADFDFHFHECAEGHIF<GBGHBDDGEGIGIEHDE>FHG/6AC;=9
@21436/1
cctctatcaagtgctcgttttgttagacttcagtgtagctttgtattatg
+21436/1
CCCFFFFFHHHHHJJJJHIJJJJJJJJJJJJIJHGHIIJJJJJJJJJJJI
@4817961/1
ctcggtccttaccctctccaggtaatataacctccaattcaaccttatca
+4817961/1
CCCFFFFFHHHHHJJJJJJJJJGHIJJJJJJJJJJJJJJJJJJJJJJJJI
@2091005/1
caccaaaatattttttacgatttttgtctgtctgtctgtctgtccgtttg
+2091005/1
CCCFFFFFHHHHHJJJJIJIJJJJJJJJJJJJJJIJJJJIJJJJJIHHII
@2091057/1
cgcaagaagtaccagaaacgggacttagccacaatctggtctggagagaa
+2091057/1
?@@FDFEDHHDABCGGIJGGIIJJJJJJBDHGGIGFIGI@DHHIEHDF?F
@7560242/1
gccagttataaagcatagcccgaagtgctattggcacacaggcataatgc
+7560242/1
@@@FFDD4DHGHFIGGGCEFGDBGIBFHIGFFGGGGHHIIGIIIGGIIIB
@4818498/1
cattaatgtctcgtatgtcaaggacttcacacataaactctatgactggc
+4818498/1
CCCFFFFFHHHHHHIJJGJJJJJIJJJJJJJJJJIJJIJJJJJJJJJJJG
@22185/1
ctgtgttgttgcacgcgcacggtggcggcgtaccgcgaggggtgcgcgtc
+22185/1
BCCDFFFFHHHHHJJJJJJJJJFHIIJJJHFFDDDDDBDDDD07@DDDDD
@2091544/1
gtgcctggctcccatgtcacggtagcactgagtgacggcacctccgacac
+2091544/1
@@CDFFDDGF<FBEGFGGHIIIHGHGIIIIHH?F@EIIIDGGDEEIAFII
@5510681/1
atacataataaaattagaggaagtaggtgctgggcctcttgtatgcgaag
+5510681/1
CCCFFFFFFHHHHJIJJJJJIJJHJGJHIJJJJJGHIJJJJGJJJJJJIJ
@1406605/1
cgcagccagatgccaaagttcttgatcttcactgggctcttctctgggat
+1406605/1
CCCFFFFFHHHHHJJJJJJJJJJJJJJJJJJJJJIJJJJJJJJJJJJJIJ
@1406669/1
catcaggacctgcaccatgcaccgccatgccatgtaccacgcctgggatg
+1406669/1
CCCFFFFFHHHHHJJJJJJJJJJJJJJJJJJJJJJJJJJJJJJJJJJJJJ
@2091754/1
gtttattttgtttttctctgtgatctgtttcttggcatctatagatgtcg
+2091754/1
CCCFFFFFHHHHHJJIJIIJJJJJJJJIJJJJJJJJJJJJJJJJJJJGIJ
@5511296/1
ctcggacatttcaattttatttagttggtcttggttgaacggaactccaa
+5511296/1
@BCFFFFFHHHHHJJIIJJJJJJJJIJJIHIJJJHIIJIJJJJJJJJIJJ
@5511600/1
gtaatatagtttcttttttaattgttataaattcgtaattcgtagctttc
+5511600/1
CCCFFDDDHDDHHGJJIIGIGGIIIIJJJJJIIJJIHHHHGIGGGIJJJJ
@5511664/1
gtcttcttgaacttcttcaattgacgcaagaagtaccagaaacgggactt
+5511664/1
C@CFFFDFFDHHHJJJJJIIIIIJIJJJJJJJJFEHJJIJIGJJIIJJJI
@2092275/1
ctcttgtatgcgaaggtgttgaggcgcttgtggtggtgcacgcgcttggg
+2092275/1
CCCFFFEFHHHHHJJJCFHHIIJJJJJJJJJJJJJJGIJJJJJJHFFFDD
@5511853/1
ctcgggttggaatgattctggtgggttgtcctgcagagcttgccacatct
+5511853/1
CCCFFFDDHHHHHIJIIJJHIHGIJHHIIJJIIEIJIJGHJJIJJIIIIJ
@5511900/1
cttatatactgaactcataacatcatgaaattaatgataatttaaatcat
+5511900/1
@@@DDDFFFBDHHGHGIJJGGHGGBHBHGGHGGGGGHJG<BEFHIBDDFD
@5512029/1
cagcatacataataaaattagaggaagtaggtgctgggcctcttgtatgc
+5512029/1
;;?A=DDBAHHAFECECHGII>IBHGIHD<C2A?CD>DGCHG<DGHIDIF
@1408219/1
tgacgcaagaagtaccagaaacgggacttagccacaatctggtctgg
+1408219/1
CCCFFFFFHHHHHIJJJJJJJJJJIJJJJJJJJJJJGJJJJJIIJJJ
@2093208/1
ctcataacgcagccagatgccaaagttcttgatcttcactgggctcttct
+2093208/1
CCCFFFDDFHHHGIGIJJJHJHI@FFHIJJJJJJIIEIIJIIJCHIIJGI
@2093391/1
ggatggagtgagcacgggctctgtgcctggctcccatgtcacggtagcac
+2093391/1
CCCFFFFFADFFHJIIJGHGIIJGGIIHGJIIJHIGFHDFIIJG<CHIJI
@5512973/1
ctttggtttgtcaggcgtaatgctaacgtcatagcgataaattttaaggg
+5512973/1
CCCFFFADFHHHFIJIJ@GIJJIJGIIIHHGIECEHGIEHGIJJJGJIIG
@1409086/1
gtctggagagaagatcctcatcttgt
+1409086/1
?@?DDDDD>DHBD;G?AG3ACBHHDA
@5514056/1
cgctttttcttgttgcgtagactctttgctatgactctcttctggtggtc
+5514056/1
CC@FFFFFHHHHHJIJJHHIIIJIIGIJJJIGHIJJJJIIJJJII?DGHI
@1409462/1
tgctgggcctcttgtatgcgaaggtgttgaggcgcttgtggtggtgcacg
+1409462/1
CCCFFFFFHHHHHJIJJJJJIJJJEHHIJIJJIJJJJJIJJHIIIIJIJH
@2094717/1
atttgtctattaaaaagtttatttgttgggttttcctggttaaattattt
+2094717/1
@@7DDDDDDFDHHCHIH<AFFEIIIBGGGI?EGGIIHGI:DFGGIIIGII
@2094749/1
acctattgctacataatatatgaaacgatctgctttggtataggtacgtt
+2094749/1
CCCFFFFFHHHHHJJJJJJJJJJJJJJJJJJJJJJJJJHIIJJJIIJJJJ
@5514980/1
ggccgaggttggggcggcgcgggcatgtgagtgttggtaaatccgctagc
+5514980/1
??@DDADDCFFHHFHIDHBBCDDDDDDCDDDDCDC?B@CCCECCDBB8BD
@2095194/1
gcttggtacaaagcaaaggtcgggcagttcgtcaacaagacattactagc
+2095194/1
CCCFFFDEHFHHHJJJJJJIHIJJJJJHIJJHIJJJJJJJJJJJJJJJJJ
@5515170/1
tgactgcatagatagaaatcgaactcggtcggatgcgtgatgccgaggtc
+5515170/1
CCCFFFFFHHHHHJJJJJJJJJJJJJJIIJJJJJJJJHIIJIJJJIJJHH
@1410482/1
gtcaccttccatgcaaaatcttatcatgcaaattgttacatttatattaa
+1410482/1
@@@DDFFFHHDBHEHGDGHIIIHIIEHIIIIIIIIFHHGIIIIIIGGGGI
@4818633/1
gtgctgggcctcttgtatgcgaaggtgttgaggcgcttgtggtggtgcac
+4818633/1
;:?DDA>?3<CDDGB<FEHEGE@C@1??FB@D?;0@@@@8C;8CGEA;==
@4818634/1
cgtttagcagcttcatccagaggcaagcgctccaagttgcttggaggctt
+4818634/1
CCCFFFFFHHHHHJJJJJJJIJIJIIIJJJJJJJJJIJJJJJJIHJFIIJ
@2775876/1
ctaattctatgcaaagtatagcttgtatttgttatgtaaccactccatac
+2775876/1
CCCFFFFFHHHHHJJJHIJJJJJJJIJJJJJIJJJJJJJJJJJJJJJJJJ
@7560843/1
cagccagatgccaaagttcttgatcttcactgggctcttctctgggattt
+7560843/1
@?@DDDDABDFFHAFFHGA>4EDCHHEHIIBHEHB9E;?FDFD@GEGHII
@708849/1
gcaagcttactataaaacaaaattaaacgcgttaactgtcaacattaccc
+708849/1
@@CFFFFFGHHHGGGIIJJGGGIJGCHHHIIJIIJJIIIJHIJJICHGCG
@2776484/1
tcctattttagttaattagtaatgtgcattgtaaaattctagacacacat
+2776484/1
CCCFFFFFHHHHHJJJJJJIJJJJIIJJJJJJJJJJJJJJJJJJJJJJJJ
@7561668/1
ttcacgttctttgcttgaacacactgtgtcgccattcctagtacggtatc
+7561668/1
@@@FFD=BFDHHHIAHEEHGHGIGIIFH9:CGHIIGCFHEH?BGHGDA@B
@4819831/1
agtgacggcacctccgacactgaggtcacggtactcgcggtacatgttgt
+4819831/1
?@??BDFDDHHBHIIIGGFIIIIIIGFHIIIEHHIIIIII@EEEHDDDFB
@7561815/1
taccaatcaaccaaccaactccgtacctatacaataacaaaatacaataa
+7561815/1
CCCFFFDEHHHHHJIIGIIGHIIHEGGJJIJIJJIJJIIJJJJIJJJJJJ
@7561957/1
gaagacctcacagggtcactcccagcttcgggaaattgctgcacgaaccg
+7561957/1
@@@DDDBDHFDFDCFHHGGGAG?BGGIGGIGBEGHIEFGGG>?FDHIIII
@4820299/1
cttgttgttaagaggtgttacctgcaacttggccaggttagggccaacag
+4820299/1
B@CFDFFFHFHHHHGAFEGHHIHJJJJJIHJIHHHHIDHHJIJJJIIJJJ
@709687/1
cgttaggtatatacaagaacaaaccagaaaataggcggagtcctatctca
+709687/1
CCCFFFFDHHHHHJJJJJJJJJJJJJJIIIJJJJIJJJIJAHIJIIJIJI
@7562766/1
cccttctacagatttattatagcccgcgacttcgttcgtgtggaatagtg
+7562766/1
CCCFFFFFHHHHHJJJJJJJJJJJJJIJJJJJJJIJJJHIHHIIJJIJEH
@4820952/1
gtcctattttagttaattagtaatgtgcattgtaaaattctagacacaca
+4820952/1
@@@BDDFFHHDHAGHHEH>FHEGHHHEGDHHGIIIBHHGIIGGEIGEE@F
@23034/1
gcgataccaagtatttggtacaatttttttttaaacgtattttaagctga
+23034/1
CCCFFFFFHHHFHIJJJJFHIIIJJJJJJJJJJJJIJHIJJJIJIJJJJH
@6189410/1
cacctgtggccggcggcacgcagacgccttgatgacctccactttgatga
+6189410/1
@C@FFDDDFHHFGGGIIIJGIJJJJIHHEFFFFFEEEECD?CDDDDDDDD
@4821142/1
gtggcacagctggtacgtcaggcactgcagctcgtccgacccgaagtggt
+4821142/1
C@CFFFFFFHHHHIHIJIJJIJJJJJJJJJIJJJJJJJIJJJJIIJDHIA
@7563280/1
cgtttagcagcttcatccagaggcaagcgctccaagttgcttggaggctt
+7563280/1
C@CFFFFFHHGHHJJJJJJJJJIJIJJJJJJJJJJJIIIJJJJJJJJIIJ
@23480/1
cactgagtgacggcacctccgacactgaggtcacggtactcgcggtacat
+23480/1
@@@DFFAB<FHDFHHGIIIGIBFHHIIIIFHHEAGE@F6CFEIIH4=B>?
@6190114/1
ccgataccatacaccaaaatattttttacgatttttgtctgtctgtctgt
+6190114/1
?@?DBDDDAFADAB:E@BDHEHIIGIIGGHIGGGBFGDFHDF?FHBEGHB
@6190426/1
ccttagtacacctaatgaggactatttggcgttactgcttaatactactc
+6190426/1
CCCFFFDEHHHHHJJJJIIJJJJJJJJJJJJJJJJJJJJJJJJIJJJJJJ
@6190687/1
cgcattgaatctgaatacgaaaatgaattcagacgccaggcacacggact
+6190687/1
CCCFFFFFHHHHHIJJJJJJIIJJJJJJJJIJIJJJJIJIIJJIJIJJJH
@4139805/1
gcgttgatgtcgcaagatagtgagacattcactttttagtcataatcttc
+4139805/1
CCCDFFFDHDHHGJJJJJIJBHGGIIGIJJJJJJJJJJJHIJJJJJJJJJ
@2779161/1
gaaacaaacactaaatgtaaatttaagcatcccacaatatattcgtgaaa
+2779161/1
CCCFFFFFHGHHHJIJJHHJIIJJJJIJJJJIJJIIJJJIIJJJJIJJIJ
@3461300/1
cgatatttttagcagcttgtccacttataagataaccgggcgattattta
+3461300/1
@@@ADDDDHFFHDIIEHE>ACCHECDEHEIIIEHGGGGIIIII>GEFHG>
@4139982/1
gcttcttatgacataagtaactgtcttagtgttacgttgtggactctagt
+4139982/1
C@@FFFDDFHGHFGHGGIIJJIIIIIJJJEHIIGGG?DAGHGIIIIJJHB
@4139999/1
atcctttactcgaatagtcttttctaacttgaacagtgcgatgttttaca
+4139999/1
CCCFFFFFHHHHHJJJJJJJJJJJJJJJJJJIJJJJJJJJJJIJJJJIJI
@3461452/1
gttgaacggaactccaatcctttactcgaatagtcttttctaacttgaac
+3461452/1
CCCFFFFFHHHHHJJJJJJJJJJJJJJJJJJJJJJJJJJJJJJJJJJIJJ
@3461552/1
gtgacggcacctccgacactgaggtcacggtactcgcggtacatgttgtg
+3461552/1
C@@FFFFFHHHHHJJJJJJJJJJJHHIJJJHHJJJIJJJHHHHGHFFFFF
@25569/1
tgcttcacctgtggccggcggcacgcagacgccttgatgacctccacttt
+25569/1
CCCFFFFFHHHHHJJIJJIJJJJJJJJJJGGFFFDEEDEEDDDDDDDDDD
@6876750/1
gtagccttggagaccatcttcatccaaacattcatcttcactctccgatg
+6876750/1
CCCFFFFFHHGHHIJJJJJJJJJJJJJJJJJJJIIIIJJJJJIIJIIJJJ
@3462439/1
gtagcactgagtgacggcacctccgacactgaggtcacggtactcgcggt
+3462439/1
CCCFFFFFHHHHHJJJJJJJJJJJJIJIJJJJJJIIJJJJGHIJJIJHFB
@6877109/1
gcaagaagtaccagaaacgggacttagccacaatctggtctggagagaag
+6877109/1
CCCFFFFFFHHHHJJJJJJJJIJJJJJJJJJJJJJJJJIJJJJIJIJJJI
@26122/1
cctggatggagtgagcacgggctctgtgcctggctcccatgtcacggtag
+26122/1
CCCFFFFFHHHHHJJJJJJJJJJJJJJJJJJJJJJJJJJJJJJJJJJGHI
@6192462/1
cgtgaatataagtggcaaaggtagtaagtcagctgttccacttcatcatc
+6192462/1
CCCFFDFFHHHHHIIIIJJJJFHHHGHIJIIJIHGHJIJIIJJJJIIIIJ
@3463004/1
acgcaatcggcaacagacttatctgcaacagcttgagaatgcacgtacag
+3463004/1
CCCFFFFFHHHHHJJJJJJJJJJJJJJJJJJJJJJJJJJJJJJJJJJJJI
@3463069/1
ggtgctgggcctcttgtatgcgaaggtgttgaggcgcttgtggtgg
+3463069/1
@@@DDD?;DAFDHIGGA:ADDEHIED???CFHIEIGGHII=FC75;
@26548/1
gggtcattgaacttatagttcaaaatcgtttccacatcatttctagaata
+26548/1
@@CDDDFFHHHHHIJIJJJJIJIFFFFFHGGIJJIGIJJJJJFIHGIJJI
@6877721/1
gtcgatgtcgaacccaaaaatgtaattaactttttttttgtctgtttgtc
+6877721/1
CBCFFFFFHHHHHJJJJJIJJJFIIIJJJJJJIJJJJJJJIIJIIJJHHG
@710651/1
cattatatgtttgaatgcattttcaaaagattcacaacaaaaagagatag
+710651/1
CCCFFFFFHFHHHJJJJJIJJIJIIGJJJJJJJIJIIJIJIGJJJJJJJI
@3464065/1
cctggctcccatgtcacggtagcactgagtgacggcacctccgacactga
+3464065/1
CCCDFFFFHHHHHHGIJJJCGHIJJJIJJCFFHIJJGIJIJJJJJJJIJH
@27284/1
gtgctgttgtggaactgcttcacctgtggccggcggcacgcagacgcctt
+27284/1
?@@DFFFDDFF<B<?AFFHED<FBBGI@E?CCF<?F8EEE<<>A=>@BBC
@6878650/1
gtggattttaatgttattattacagcatacataataaaattagaggaagt
+6878650/1
@BCFFFFFHHHHHGGJJJJJJJJJJJJJJJJJJJJJJJJJJJJJJJJJJG
@6878728/1
aacaaacactaaatgtaaatttaagcatcccacaatatattcgtgaaaac
+6878728/1
<@@DDDDAHFADA@G<?CD<EHCH@@DGGEGIIGGE@BGF?FH:BFBFHE
@711154/1
gcgagactcataacgcagccagatgccaaagttcttgatcttcactgggc
+711154/1
CCCFFFFFHHHHHIIJIJJJJJIJJJJJJJJIJJIJJFIJJJJJJJIFII
@3464437/1
gttagaaatgttacaacctctatactttgcactaaaataatgcccatttt
+3464437/1
CCCFFFFFGGHHDIJJJJJIJJJGHIGJJII3FHHGIIIJJIJJGIJJJJ
@3464575/1
taaggattaaaaataaacttaaagattattaataagaaaaaagaatgcaa
+3464575/1
@@@DDFFFHHGGHIIGBFGFIEEHHDHHGCCH@FHIJJJIIJJGEHEGJI
@3464616/1
gtttactcattttgatagatactaataagaaagcccattaattaaacctt
+3464616/1
@@@DDBDBFFDDHGEGG@<BIHHIF>DG4CHFGGEGCGFCGGHECGBFGG
@3464679/1
gctccaaattgtatctgacgacgcattgaatctgaatacgaaaatgaatt
+3464679/1
CCCFFFFFHHHHHJJJJJJJHJIJJJJJJJJJJJIJJJIJJJJJJJJJIJ
@711516/1
ttaaattcgtaccgctttttatgtgtcaaaataatgttatcctgagtcaa
+711516/1
?@@DDEDDDCDHHGGCGHGHGIIHGHGGIIIDHDGGDGDFGHGIIIHGII
@7564314/1
gttttgaataaatattcgagctgcaaacctatttta
+7564314/1
@?@FF?BDHFHHFIIFBHG9EEB@HEIEEGGGGGEB
@711672/1
gctgggcctcttgtatgcgaaggtgttgaggcgcttgtggtggtgcacgc
+711672/1
CC@FFFFFHHHHHFIIJJJHGGH:CGIGJJIEHIGGIFGE8;B@CHGIGG
@2095867/1
cggcttatactccgcctccaacttgatacaagcttctcggacagcagtga
+2095867/1
?@@;A=BDFFF?AA@FE@FGBE9FA??:?:EGCGEBGEIF>FFFF>FFIC
@28753/1
gtcttcttgaacttcttcaattgacgcaagaagtaccagaaacgggactt
+28753/1
CCCFFFFFHHHGHJJJJJJJIJJJJJJJJJJIJGHIJJJJJJJJJJJJJJ
@7565001/1
ggacatcttcaacaatctcgtggttcctctgcacttggtggtccacaaac
+7565001/1
CCCFFFFFHHHHHJJJJJJJIJJIJJJJJJJJJJJJJJJJJJJJJJJJJJ
@2096165/1
ctttatttattgtaaaccgcgatgattttggacgtatttttgttgttttt
+2096165/1
CCCFFFFFHHHHHJJJJJJJJHJJGJJJJJJJJJHIIJJJJJJJJIJJJJ
@4144310/1
tggcaatactcggccgcgaacctccatcatattgtttgagatcgtcaaac
+4144310/1
:?@=DDDDF?FBHIGIIEB:D@FB8BGEH@FHG;F=AF;;DGGCHHDDB@
@712485/1
ggaagtaggtgctgggcctcttgtatgcgaaggtgttgaggcgcttgtgg
+712485/1
CCCFFFFFHHHHHJJJHJJJJJJIIJJJJHIIJ?FFHJJJJIJJJJJJJJ
@712552/1
gtatgtttacatcataatgatgaacaaatcctcttggcattgatatttgg
+712552/1
@??DDFFFHGGHDIIGGGIGIGIGIJGIJJIJJEGGIIJIIIJJJDCGIG
@2779352/1
agaagatcctcatcttgtatagaggaggcttgggctcgctctccgaaggg
+2779352/1
@CCFFFFFHHHGHIJIJHIJJJIJIJJJJJJGFGFHIIGJGHIHJDGEHI
@29855/1
tgggtagtaaggtttatttgacgagtcatcagacgtggtcggcggactcc
+29855/1
@@@FDDBDFDHFCEGHJJIJIJJGIFEGHHEGEGIIDIFGBGIIJEDECE
@4144890/1
tagcacgtagttctcagcttccctgcaaagttaaccatcttgtattcaaa
+4144890/1
CCCFFFFDFFFHFGHIGEHEHIJGJIJIIIHGIJJIJJJJJIFDHIJIJI
@712943/1
atccacataagtaacttcaaatgattgctcagatgcaatttcttgca
+712943/1
CCCFFFFFHHHHHJJJJJJJJJJJJJJJJJJJJJJJJJJJJJJJJJJ
@30350/1
gcggtaagcgaagcatggtatggcgctaatcggtatatcatgacgccgag
+30350/1
@@CFDFFFHHFHHJJJJJFHHIJJJJIJIJJJJFHIIJJIJJJJJJJIEF
@4822983/1
gattcgaatactggactagtaaaatacatagtttcactacacaagtgata
+4822983/1
=;=DDFDDHBFFDIBBHEHHHCGHIIICHBCHGGAGHIIIAGCHG:BBG>
@714135/1
gccctcaatctgcaccagttcatatttgggcacagttcctcgacgagcaa
+714135/1
?<?DDDDDA??CDFGDCDIHGFCEDBEBHBG@?ECHIIGDHA@@DHBB@C
@4823632/1
caccttgtggctgtgacttgtagtcaaggtggagattttactatctttca
+4823632/1
CCCFFFFFHHHHHHJGIJJJIIJGJJJJJFGIIJHIIJJJJJJJJJIJII
@714241/1
caccagtggtcttcttgaacttcttcaattgacgcaagaagtaccagaaa
+714241/1
@@CFFDDDFHHHHIEGHAE@EHGHHIGGGG<FGIFGGDHGCDDFHIGGAG
@4823833/1
ggaaaacccaacaaataaactttttaatagacaaatacaacgaaaccaat
+4823833/1
CCCFFFFFHHHHHJJJJJJJJJJJJJJJJJJJJJJJJJJJJIJJJJJJJJ
@6880792/1
gctgcagatgactgtgcatccttgctagtaagtcctgagccatagcaaac
+6880792/1
@C@FFDFFHGFHHJIIGCGHIJJIIIGHEHDHDC<CGIGGGGBG??D99?
@6881095/1
ctcgtatgtcaaggacttcacacataaactctatgactggctgcgcttta
+6881095/1
CCCFFFFFHHHHHJJJJJJJJJJJJJJJJJJJJJJIJJJJJJJJJJJJJG
@6881324/1
gtcaattcaatatactacaagattgtttgtggacctattgctacataata
+6881324/1
@@@DDA?B??A?:<EHAAHGHAGEHHIGDG@=FFBHGIGGIDGIEFB?BF
@4824759/1
ggatggagtgagcacgggctctgtgcctggctcccatgtcacggtagcac
+4824759/1
CCCFFFFFFHHHHJJJJJJJJJJJJJJJJJJJJJJJJJJJJJJJGIJIJJ
@4824997/1
gcctcttgtatgcgaaggtgttgaggcgcttgtggtggtgcacgcgcttg
+4824997/1
CCCFFFFFHHHHHJIIIJFGHHIHJJJJJJJJIJIIJJGHIIJJJIHFFD
@6882354/1
ccctaagtgagtatacatctattaaattcaaacgcagagctcattatgtt
+6882354/1
@CCFFFFDHFDDHHJJJJJJJJJJJJIJJJJJJJJJJJJJJJJJJJJIIJ
@4826002/1
gtccgtcaaagcatttattgtggccgctctaggcagcaaacagttcatcc
+4826002/1
CCCFFFFFHHHHHJJJJJJJJJJJJJJJJJJJJIJJJJJJJIJHHIJJJJ
@6882501/1
tgagtgacggcacctccgacactgaggtcacggtactcgcggtacatgtt
+6882501/1
=?;B=2A:CA@FDG@B<<CGFBFF@?FDBD96?/?FFE=AFE::=;;??@
@6882657/1
ggtagaataaggattaaaaataaacttaaagattattaataagaaaaaaa
+6882657/1
BBBDFFFFHHHGHJJIJJJJJJIIJJJJJJJJJJJJJJJJJJJJJJIJJJ
@717102/1
atctgtttcttggcatctatagatgtcggtggcgcacagggcacgcttgc
+717102/1
@@@DDDFFHGHDGEGIGIIGGCCFEHHIECFEGHGGIIEIIIGGFHAF@F
@4827320/1
ctgggcctcttgtatgcgaaggtgttgaggcgcttgtggtggtgcacgcg
+4827320/1
@@@DDADDHHHA?FHIGDGHFH2ACGGGHIGIIIIGDDCFEGAFHIEHFF
@4827501/1
gttgtggaactgcttcacctgtggccggcggcacgcagacgccttgatga
+4827501/1
@@<A?BD>?CFHAFHDFGCCH<AFEGHIFGGGA@:49<<>>>@=@C5@CC
@718123/1
gttgtggaactgcttcacctgtggccggcggcacgcagacgccttgatga
+718123/1
B@BFDDFFHGHHHIIJIJJJJJGIGIIJGIHHGIHBEFBEDDDDDDDDDC
@4827741/1
gtcggatccaatgtaaaacattccaaaatcaacaactaccaataaattaa
+4827741/1
CCCFFFFFHGHHHIJJJJJJJJJJJJJJJJJJJJJJJJJJJJJJJJJJJI
@718655/1
cgctcggacatttcaattttatttagttggtcttggttgaacggaactcc
+718655/1
CCCFFFFFHHHHHIJJJJJJJIJJJJIHIIJJJJIJEHIIIJJJIJJJJJ
@718671/1
agctcgcacaatgcccgtggtcttcactagttggcaaatcgcgcgtatag
+718671/1
C@CFFFFFHHHHHJJJJIIJ?FGIIIJJIIJJJIJJJJJJIJJJJHHHHH
@3465555/1
gtggaactgcttcacctgtggccggcggcacgcagacgccttgatgacct
+3465555/1
@@?DDDDDFHFFH@AFHIB<??EH>BHGIB@;4=<4?9ABBB>55;;A@C
@2780395/1
gtcctttctaaggttctaaactatatctgtaccaaatttcaaccaaatcc
+2780395/1
@@@FF<DBFHBHH?EHEBHIIIIGIIBHHCEHEHIGHGIIIEHE?FHIII
@6193944/1
cctgatagagacgatttcaccagtggtcttcttgaacttcttcaattgac
+6193944/1
CCCFDFFFGHHHHIJJJJJJIIJHIJIIHJIJJJJJJJJIJJJIIJJJJJ
@2781479/1
gcgggggcagtgctggggactccgggcgcagcaccagtcgtgctcgcagc
+2781479/1
@@@FFFFFGHHHGIJJJJBGECEEHGBA>BDDB@DDD>>9BBDBD@B8BB
@2781642/1
cattgaaaataaaaataaaaaaaatagcaggggttattggtatgtcgatg
+2781642/1
CC@FFFFFHHHHHIGJGJHIIIIJJIIJEHFIIGIIJJJJFDHI=FHIHH
@2781862/1
tacataataaaattagaggaagtaggtgctgggcctcttgtatgcgaagg
+2781862/1
CCCFFFFFHGHHHIIJJJJGIGFHIJFHIGIHIIJJJGJIHIIIJJI<GI
@2782250/1
gcagagggaatctgattgtgctgttgtggaactgcttcacctgtggccgg
+2782250/1
CCCFFFFFHHHHHIIJJJFIJJJJJJHIJJJJJJJJJJIJJJGIJJJJJJ
@6195478/1
gctgcagatgactgtgcatccttgctagtaag
+6195478/1
??<ABDBDDDFHH<ACEF@EFEFH<BD<22A<
@2783010/1
cccattttcacaggcaagggatcctaacttcgcaaccactaattccagtg
+2783010/1
CCCFFFFFHHHHHJJJJJJJJJJJJJJJJJJJJJIJJJJJJJJJJJJJHJ
@2783167/1
cccgtttgcatatatgtcttgacatacatttttgaattatatccaaa
+2783167/1
CCCFFFFFHGHHHJJJHIJJJJJJJJJJJJJJJJJJJJJJJJJJJIJ
@6196011/1
cggtggcgcacagggcacgcttgcgcatgacatctattcatgccattggc
+6196011/1
@@CFFFDDHHHGHGBEGGGGJJHIIJIJCGCHHBBACGGCHGIIGGGI9@
@30542/1
cctcatcttgtatagaggaggcttgggctcgctctccgaagggagcttgc
+30542/1
CCCFFFFFHHHHHJJJJJJJJJJJGHJJJJJJJJJJJJIJIJJGIIJJII
@3465967/1
gttaattctaatttaatgtcagatgttttaatagtaagtacgagtacagt
+3465967/1
BB@DBDDEHHFHHJGGIJJIFIHGJJIJJHGHIIHHIJHIJJJJFHIHII
@2096842/1
gctcgctctccgaagggagcttgcggccgatgacctcatactccttcaac
+2096842/1
C@CFFFFFHGDHDIIJJIIIJJJJJJJJJJGIJIHIJJIJJIHHHHFHFF
@30794/1
gggctctgtgcctggctcccatgtcacggtagcactgagtgacggcacct
+30794/1
BCCFFFFFHHGHHJIJJJJJJJJIJJJJJFHIIJIJJIJDDHIJIIJJJJ
@4145769/1
ggatgcttaaatttacatttagtgtttgtttcatgtcaatcggttcataa
+4145769/1
C@CFFDFFGDDHFIIJJJJJGFAEEHHIFHGIJGIGIEHHIIIGGGIHII
@30851/1
gtcacggtagcactgagtgacggcacctccgacactgagg
+30851/1
?=?DDDD2ACBFBEGHF:CB?;:EGII@GEIIGIHDF>FG
@1411419/1
tatgtatgtgtcggtccccagctccgaagttcctgagtagacaggtgcgc
+1411419/1
CCCFFFFFHHHHHJFGGIGJECHHIGFIGDFIIJIFFDBHGIIGI9BGIG
@4145964/1
gtggaactgcttcacctgtggccggcggcacgcagacgccttgatgacct
+4145964/1
@?@DFFFFHHHHHIIJJIJ<FHHGEAHEGHEGEEHDFFCDDDCDDD<CCC
@3466580/1
cccgtgcttttatacaatgcgttatagtcactttataaagaagttcctct
+3466580/1
?@@:A@?DHFABBEBGBEAGFHHGDFHIFBGGIICD<9C@9?D?FHCHE@
@1411579/1
tctcattcgcgtacttttcaaggaacatttgagtggttccttttagtaaa
+1411579/1
CCCFFFFFHHHHHJJJJJJIJJJJJJJJJJJJJHIJGIJJJJJJJJJIJJ
@1411770/1
gtgctgggcctcttgtatgcgaaggtgttgaggcgcttgtggtggtgcac
+1411770/1
CCCFFFDFDHHHHJIIIJIIJHGGHEFFGIIJJIGEGGJJJJGHI;DEHI
@31375/1
ggcagagggaatctgattgtgctgttgtggaactgcttcacctgtggccg
+31375/1
CCCFFFFFHHHHHJJJJJJIJJJJJJJJJJJJJJJJJJJJJJIIIJJJJJ
@2097595/1
cctcatcttgtatagaggaggcttgggctcgctctccgaagggagcttgc
+2097595/1
@CCDFFFFHH?FDBGGBGEAGGEI<GIG@GDDHIIIE@DEGIIDHDCHGC
@4146557/1
acagctcttgcagccatccaacgggattgcccatcaatttatcttcaaat
+4146557/1
CCCFFFFFHGHHHJJJJJJJJJJJJJJJJJJJJJJJGJJJJJJJJJJJJH
@1412366/1
cgcaagaagtaccagaaacgggacttagccacaatctggtctggagagaa
+1412366/1
CCCFFFFFHHHHHJJJJJJJJJJJJJJJJJJJJJJJJJJJJJJJHIHIHJ
@4147113/1
cacctgtggccggcggcacgcagacgccttgatgacctccactttgatga
+4147113/1
@@@FDFBDFFHHGIIIIIGGIIGGCEBHEFFFFDEECACBDDDDDACACE
@4147724/1
gctgtctgtacattgaaaataaaaataaaaaaaatagcaggggttattgt
+4147724/1
CCCFFFFFHHHHHJJEIJJJJGIJJJJJJJGIJHHIGGGGIII@FDFHHC
@1413264/1
atacataataaaattagaggaagtaggtgctgggcctcttgtatgcgaag
+1413264/1
@BCFFFFFHHHHHJJJJIJJJJJJJIJFHIJJJJJJJJJJJIJJJJJJJJ
@1413297/1
ggggcagtgctggggactccgggcgcagcaccagtcgtgctcgcagccgc
+1413297/1
@@<;DD@DABD?DGIBDD;AGFIIFBGEADADHE=FFFBHGFHEDBA?BB
@4147893/1
gccagttataaagcatagcccgaagtgctattggcacacaggcataatgc
+4147893/1
@@CFBDDFHHHBDHFHEGHHGIIIGGGGGHIGHEHIGGGDDGHIGGFFHI
@32926/1
atagaggataggttgtaatataatttcttttttaattgttataaattcgt
+32926/1
@C@FDEFDFHHHFHGGIIJJJJJIJJJJJJJJJIIJIJIJJJJJIIIJII
@1413492/1
cttagccacaatctggtctggagagaagatcctcatcttgtatagaggag
+1413492/1
CCCFFFFFHHHHHJJJIJJJJIJJJJJJJJJJJJJJJJJJIJJHIJJJJJ
@4148313/1
gtgcattattacattttttataaacggtacatctagagtataaaaaactg
+4148313/1
CCCFFFFFHHHHHJJJJJJJJJJJJJJIJJJJJJJJIJHIJJJJJJIJJJ
@1413902/1
gtataagcatagaatgttcgacgtgattctttaatttgacataacttttt
+1413902/1
@@@FFFFFHHFHHIJJEGGIJJIEGHHGIIIGIJJJIJIJJJGGHHIJJI
@7567848/1
ggacgaagtgatggcaccaggatagagttaatgccgccaagtttgacgtt
+7567848/1
CCCFFFFFCFHHHJJIJJJJJGJJJHIFHGJJJIJJJJJIIGHJJJJJGI
@33712/1
ggaagagattccatttcccgtttagcagcttcatccagaggcaagcgctc
+33712/1
CCCFFFFFHHHHHJJJJJJJJJJJIJJIJJJJJJJJJJJJJJJJJJJJJJ
@33730/1
cttacagattggtggaaaccaaaccaaacttctctgccaccaccaagggg
+33730/1
CCCFFFFFHHHHHGIJJIJJJJJJJJIJJJJJJJJIIJJIJJJJJIJIII
@1414077/1
tccgtcttgggtgaggcataacggggtgggttttacagactagaacccac
+1414077/1
@@CFFFFFHGHHHJJJJJJJIJJJII:@GG@FGGGHJIJIJJIJIEHEGH
@6197213/1
gctgttcttctagtttcttctctttgcagcttttgacggaacgggagccg
+6197213/1
@@CFDEDFFHHDHHIJIIIEHIGIGIIIEIIJJIJJJJJIIJGIFHIFEI
@6197296/1
gcgttaactgtcaacattaccccatttttatctgt
+6197296/1
@@CFFFFA:CBFHIIIIIBE?EFGHIICH@GIIIE
@5516295/1
gcctgttttggtagcggcggcgcggtccg
+5516295/1
CCCFFFFFHHHFHIJIIIIJIDEDD39@;
@2784679/1
cgtgcagtaggaaccacagccgttggcgtcgattgcggtatcggcgtcgc
+2784679/1
@@@BDDF;DFFHHIIJGJIGEHJGHIIIIJJIIJJJIJ;@GGIIIHFDDB
@5516542/1
gcggccttcaaactgaatctaggtaatccctttatttcttctttaatagg
+5516542/1
CCCFFFFFHHGHHJJJJIJIJIJEDFIGJJIIJJJJJIJJJJJJGIIIJG
@6198207/1
gtttatttcgtgtttttgtcacatatttgtgtcgttggcgctcagggaca
+6198207/1
@@CFDDFDHHFFHIBHGGGIGJIJGIIIJFGEFHHHGGIJJIJJGIJJGI
@4829195/1
gtggaactgcttcacctgtggccggcggcac
+4829195/1
B@BFFFEFHHFHHIJJJJIGIIHIJJJJJGI
@6198444/1
gccagatgccaaagttcttgatcttcactgggctcttctctgggatttcc
+6198444/1
@@@DDDDDHFHDDBFGGGGIGIG<HFEEIGIIBC@FGHGIEIECC??:DF
@4829408/1
actatctcttgtctgtgttgttgcacgcgcacggt
+4829408/1
?@?DDDD;=CFCFE@CDEC=CG>HHEC<?:DG:07
@6198858/1
ggcttgggctcgctctccgaagggagcttgcggccgatgacctcatactc
+6198858/1
@@@DDDD;DFADHIIIIIAGGI6DDEGGGHIGIFIIIHF7.7?BDECCCC
@5518060/1
tggatggagtgagcacgggctctgtgcctggctcccatgtcacggtagca
+5518060/1
CCCFFFFFGFHHHIGIJIJIIJJJHJGIJIJIIJIJJIJIHIIJJCGIJI
@7570497/1
gctgtctgccatagagaagttcttcgacgctccgtactggttgtacttcg
+7570497/1
@?@BBA:ACBHFHIGDHDGIIBHAHIGHAGB<DHBGHHIE9?FHI@FA8B
@5518333/1
tgcagcttcagcttcagattaaaaaaaattatgcattaatcttttgttta
+5518333/1
@@@DDDDDBF?BF@EAHIGD9FHH96?:BDC@CE9DEEFG>DFE@FGEF=
@7570905/1
ctactaacagtccggtcaaatgcgttgtaaaactaaagattaaataaata
+7570905/1
@@@DBDDD<:<CDGA@@EGIIIGFG?FGADCBHIII@B@DHGIIIFAHGG
@6885942/1
ccgcaatgttggagcttggtacaaagcaaaggtcgggcagttcgtcaaca
+6885942/1
CCCFFFFFHHHHHJJJJJJEGIJJJJJJJIJJCGIJJJJJFHJJHIJJJJ
@4830517/1
gttccctgtgactagagtaagaaggactgcgacaagcatgacttcgatga
+4830517/1
@@@DDDDBFHBDFIGHGGGI@B@GFHIIIGICEFEGGFEGHGGGIICHIE
@6199770/1
cacggcctttgctctgtatgtatgaccggtactctaagggtgggtcgtag
+6199770/1
CCCFFFDFHHHHHJJIJFIGHGHJJJJJI@GIIIJ>GIIJBGHIFHIIJJ
@6199786/1
gcctctgtatactcgtccacttccatcttctataaatctgttaagtcttt
+6199786/1
CCCFFFFFHHHHHJIHIGIJIJEHIJJJ<EHIIJJJJIJJJJGIJFIGIJ
@7571706/1
gggtgcgtgcaggatcctcgtcattgcctggcatacaaggcaaagcaccg
+7571706/1
@?@DDDABFHHFHGJIJJJJEHEGGJJJJIGIJGEHGGHJJJIJGGHGGI
@1414984/1
gcggccttcaaactgaacctaggtaatccctttatttcttctttaatagg
+1414984/1
CCCFFFFFHHHHHJIGIJJJJIJEHIJJJJIJJGIJJIJJJJJJHGIIIH
@4151461/1
tcccatgtcacggtagcactgagtgacggcacctccgacactgaggtcac
+4151461/1
@@@DDDBDHFHHHFHHIAFGGGIFHEEGGEGDGBGGHHHIADG@7;GHIH
@4151522/1
gtgcctggctcccatgtcacggtagcactgagtgacggcacctccgacac
+4151522/1
CCCFFFFFGHHHHJJJIJJJJJHIJJJJJJJJHIIJIJJIIJIJJIJJIG
@4151658/1
gcaagaagtaccagaaacgggacttagccacaatctggtctggagagaag
+4151658/1
@@@D?DDFFB8BDDHAAFCHIGHIBDGAFDGDAFGCHDHGA?F9??BFE?
@6887211/1
gaggaagtaggtgctgggcctcttgtatgcgaaggtgttgaggcgcttgt
+6887211/1
B@@FDFFDHHHFHIJJJJJJIJIJJHIJJJIGHIIHIIHIIIJGJIJJJJ
@34348/1
gcactgagtgacggcacctccgacactgaggtcacggtactcgcggtaca
+34348/1
C@@FFFEFCFHF??<FEEGIGGCFHIIHFIGBFFHIICCFGIIGGFHDEF
@6887653/1
gttgaggcgcttgtggtggtgcacgcgcttgggcagagggaatctgattg
+6887653/1
C@BFFFFFHHHGHJJGIJJGEGHIIJIIGIIGGGIJJJIGHHHGFFFFFF
@7573107/1
cgctcatcgggaggtgtggcagcctccttgaccattttagatatttgttg
+7573107/1
CCCFFFFFHHHHHJAFGHJJJJIJJJJJJJIJJHJJJJJJJJJJJJJGII
@6887967/1
ggcgcttgtggtggtgcacgcgcttgggcagagggaatctgattgtgctg
+6887967/1
CCCFFFFFFHHFHHFHIGJJJJJJIJIJJIJJJJJIIJJJJJJJJGHIJH
@1415930/1
ctattaaattctgtctctaaagcattgctaaacaagcaatgtaagaacaa
+1415930/1
@@;DDD8?BA?DF?@AGB<CCH?F?EFCIHH??<CFB???D?FEC?99DG
@6888593/1
agagggaatctgattgtgctgttgtggaactgcttcacctgtggccggcg
+6888593/1
@BBFFFFFHHHHHJJJJJJJJJJJJJJIJJJJJJJJIJIIJJJJJJJJII
@1416589/1
gtcacggtactcgcggtacatgttgtgtacacctgagcgagactcataac
+1416589/1
B@@FFFFDFHHHFIJJEFGIIJJJJHHGIIIJGIIIJJIFHEIIJJJIJI
@1416832/1
atctagactaattaataaaattggactgtttttaatatttaaataaccgc
+1416832/1
CCCFFFFFHHHHHJJIJJJJJJJGJJJJHIJJJJJJJJJJIEGIIGGHIJ
@2100399/1
cagcatacataataaaattagaggaagtaggtgctgggcctcttgtatgc
+2100399/1
C@CFFFDDFFDBDI@EHHIHGHIFIGGFHGGEBEGIECHGGIIIIIIIIG
@6889204/1
aacgcagccagatgccaaagttcttgatcttcactgggctcttctctggg
+6889204/1
?@BDFFFFHHHHHJJJJJJJJJJJJJJJJJJJJJJJJJJJJJJJJJJJJJ
@2100613/1
cttctgctgcaaatgatataagctttccttcatagaaagtatctttggac
+2100613/1
@?@DDDBDDFFHHIIDEFFHIGEHHHE?FEHDH>HB?EGIHEGGCDGH@B
@7574892/1
gtggtcttcttgaacttcttcaattgacgcaagaagtaccagaaacggga
+7574892/1
B@@DADEFHHHHGJIGIIJIIIIJIEHIIJIGGGJIBFGIHGJJJIJGII
@36723/1
gcttcacctgtggccggcggcacgcagacgccttgatgacctccactttg
+36723/1
@@@DDDDDH;<C>BFHIIGGGGI8GBGAEBBDBCCCCCDCACCBCCCCC9
@6890233/1
ggtctttgtataccttcaggtgatcgaacatcatgacttcaaactccact
+6890233/1
@@@DDAFFFHHHHJGJIGIGIHEHGHIIIJJIIGI9GGHGGIIGIJJJIG
@3469706/1
tttgagatgtttgtgaaactgcgacaccttgtggctgtgacttgtagtca
+3469706/1
CCCFFFFFHHHHHHIJJJJJJJJIJJJJJJJIIJJJJHIIJJJIIIJIJJ
@7575568/1
gccaaatattttattgtaacaatgaaccatggtttcaacaatttctctat
+7575568/1
@@@DDDDDFBFFDFII:?FBI?F<CCACFFIFF>?CBFDF3CCGBBFFCF
@5519174/1
ctgggcctcttgtatgcgaaggtgttgaggcgcttgtggtggtgcacgcg
+5519174/1
@<??D8BDDFHF?EFFFHDHII<C?EAFHCFGHDFEHIHHGGHGHECGHF
@6200077/1
gtgctgttgtggaactgcttcacctgtggccggcggcacgcagacgcctt
+6200077/1
CCCFFFFFHHHHHJJJJJJJJJJJJJIJJJJJJJJJIHHFFDDDDDDDDD
@2786276/1
gtgggtgtagctttaaggggatctgctgtctgtggagctgatgcttgctg
+2786276/1
BBBFFDDFHHHHHJJJJJJJIJJJJJJJIIJJJJJIJJJJJJJJJJJJJJ
@4831300/1
gagactcataacgcagccagatgccaaagttcttgatcttcactgggctc
+4831300/1
@CCFFFFFHGHHHJIJJJJJJJIJJJJJJIJIJJJIJJJJJJJIJIJJJJ
@2102536/1
ccatgtcacggtagcactgagtgacggcacctccgacactgaggtcacgg
+2102536/1
CCCFFFFFHHHHHJJJJJJJJFHJJJIJJJJJJJJJJJJJJJJJGHJJJJ
@2786664/1
gggctctgtgcctggctcccatgtcacggtagcactgagtgacggcacct
+2786664/1
<@@DDFDFFABHF@CBAHCEHGGEGHGII1CGHFGIGGG0BBCHABHIII
@4152734/1
ctcccatgtcacggtagcactgagtgacggcacctccgacactgaggtca
+4152734/1
CCCFFFFFHHHHHJHIJJJJJJIJHHIJJIJJJJJJJJJJIJJJIJJHII
@4152936/1
attgcttggaaatgataatgatatttgaacaagaacaatacacggagtaa
+4152936/1
CCCFFFFFGFHGHIIIJJJJJHJJJJJIJJIJJJJJIJJJIJJJJJJFHJ
@4153095/1
ctgggcctcttgtatgcgaaggtgttgaggcgcttgtggtggtgcacgcg
+4153095/1
?@<DDDD;CCFDFBC>BGGGHGCCFFF?DGCHG<6?FHEBGH@FG@DHEH
@3469897/1
ctccaattcaaccttatcattaccaatcggtaaaggatctcttgtataca
+3469897/1
CCCFFFFFHHHHHJJJJJJJJJJJIJJJJJHIJJJJJJJJJJJJJJJJJJ
@7575727/1
ggatggagtgagcacgggctctgtgcctggctcccatgtcacggtagcac
+7575727/1
CCCFFFFFDFHHHJJIJJJJJJJHIJJJJJIJJJJJJJHIIJJJFIIIJI
@6201747/1
cttgtttataagtttagtatagcttattacaaaataaatcttatatttaa
+6201747/1
CCCFFFFFHHHHHIJJJIJJJJJJJJJJJJJJJJJJJJJJJJJJJJJJJJ
@5520235/1
gtgaaaagaatcacaagtaagatactgcaaacatgccagttataaagcat
+5520235/1
CBCFFFFFHHHHHJJJJFIJJJJJJJJJJJJJJJJJJJJHIJJJJJJJJI
@6202269/1
gtaatttttgtctttcgcgaaatattccgcgacagatgtctttctagtgc
+6202269/1
???;B?DD:@C?DEEIDE@F<1D9DD>DDD6@AAACAADDEECAA>D=A;
@3470849/1
gtgctgggcctcttgtatgcgaaggtgttgaggcgcttgtggtggtgcac
+3470849/1
@@@FFDEDGDFHFHHCHHIJJC@FHFECFF>FCFFGFGGIG=8;@5@EIG
@37213/1
gtaggtgctgggcctcttgtatgcgaaggtgttgaggcgcttgtggtggt
+37213/1
@@@DD;?:AFB=;AFAH>3A?FB<@AF18C?CGH<F;FHBHII;FHIEG5
@7576618/1
gtctgtttgtctgtttgtctgtttgtctgtttgtctgtttgtctgttcgt
+7576618/1
BBBFFDFFHHHHHIJIJIIIJIJJJJJJJIIJJIIIJIJJJJIJIJJJJH
@6202496/1
gcctggctcccatgtcacggtagcactgagtgacggcacctccgacactg
+6202496/1
?@BDFDDDHHHGHHEGGIJJFHIJJJIIIJCFGIGDIJJIFHHIJJJJII
@3471127/1
cagcatacataataaaattagaggaagtaggtgctgggcctcttgtatgc
+3471127/1
@<?;?DDBHFFBHCDEGBH:EHIEHIG3E@?AEGDEHG<?FGBHGHEHEB
@6890571/1
atacggtgtaacaaatggcggcacgtcttcgtctttgtacagttcgcgag
+6890571/1
CCCFFFDFHHHHHJJJJJJJJJJJJJJJJJJJJJJJJJJJJJJJJJJHFF
@1418132/1
gcattatatgtttgaatgcattttcaaaagattcacaacaaaaagagata
+1418132/1
CCCFFFFFHHHHHJIJJJJJJIJJIJJJJJJIJJIIJJIJJJJJJJJJJJ
@1418359/1
gaggcgcttgtggtggtgcacgcgcttgggcagagggaatctgattgtgc
+1418359/1
@@@FFFFFHHHHHFGGFH>BHGGIGGJJJJIIIEHIJHDEHFHHHFFFEE
@7577534/1
ctccacttggtcaggccccgtcgcgtacttgcagaagcatggctgcccaa
+7577534/1
CCCFFFFFHHHHHJJJJJJJJJJJJHJJJJJJJJJJJJJJJJJJJJJJJH
@5521386/1
atatattttaagatgaaatgttaccccaaaagctgcgctattcatttgcg
+5521386/1
CCCFFFFFHHHHHJJJJJJJJJJJJJJJJJJJJIJJJJJJJJJJJJJJIJ
@1418844/1
ggcataatgccatattcaaatgggaagtggtgataaagataagtataggc
+1418844/1
@@7DFFFFHGGHHJIGEGICHGIIJHHDFGCEBDBGEFGGHIIDFGIGEE
@1419075/1
agcatacataataaaattagaggaagtaggtgctgggcctcttgtatgcg
+1419075/1
CCCFFFFFHHHHHJJJJJJJJJJJJIJJJJIJJIJJJGIJJJJIIJJJJJ
@38875/1
cctctatcaagtgctcgttttgttagacttcagtgtagctttgtattatg
+38875/1
?@@FFFDDHHHHGGGGG?CGHEACEBHEFIFGGIGGHEAGEHEDD@9BFG
@7578409/1
cagaaatttcgcacgctcgactaacattacctcgaaggcgcggcgtgcgg
+7578409/1
CCCFFFFFHHHHHJJJJJJJJJJJJJJJJJJJJJJJJJJJJJJFD@DDDD
@7578436/1
ggcgcttgtggtggtgcacgcgcttgggcagagggaatctgattgtgctg
+7578436/1
CCCFFFFFHHHHHJHHJJJJJJJJJJJJJJJHIJJHJJJJJIJJJIJJJH
@6891723/1
gtggattttaatgttattattacagcatacataataaaattagaggaagt
+6891723/1
@BCFFFFFHHHHHIJJJJIJJJJJJJJJJJJJJJJJJJJJJJJJJJHJJH
@1419867/1
gcaagaagtaccagaaacgggacttagccacaatctggtctggagagaag
+1419867/1
CCCFFFFFHHHHHJJJJJJJJIJJJJJJJJIJJJJJJJIJJJJJJJJJJI
@720714/1
cgcaagaagtaccagaaacgggacttagccacaatctggtctggagagaa
+720714/1
@CCFFFFFH<CFDEHIJIJJFGHIGEFHIGHIJJDGGGIFFFGHIJJIEG
@1420098/1
ggaccttattacgtatattacaaagtttgtaatagctcattcagtgagca
+1420098/1
CCCFFFFFHHGHHJJJJIJIJJIJJHJJJGAAAFFHJJJJJJGIIIJJJH
@39776/1
cgtgcggttaggcgaagtacatgaccttcttggtgacggcgtgcacggtg
+39776/1
B@@DFFFDHHHHGJIIIDFHIJJJJJJJJJJJJHIJJIIIIIJHHHFFDD
@5523100/1
agtaggtgctgggcctcttgtatgcgaaggtgttgaggcgcttgtggtgg
+5523100/1
@@@FFDDDHAF>?ACFFFHEHGGEHBFBFB9CGIGGGGGIGGIIG>@@;C
@1420268/1
catcgttctcagcatggtaagaaggtggcggccagaatctagacatgcac
+1420268/1
@@CDFDFDHFHDGIHGHGHGHIIGDAF?FGGFIGGGIIJIGGIEGIICGC
@1420319/1
tgtacgttcaaacgtatcacacattttctggtcaccttccatgcaaaatc
+1420319/1
@B@DDDDEHHHHHJJJJICGIJGIIJJGIIJIJIJGIJJJJGIJIJGHJJ
@5523344/1
ctgtgatctgtttcttggcatctatagatgtcggtggcgcacagggcacg
+5523344/1
@@@DFFFFHHFHHIJIHIJJJJJJJJJJJIJJIIIEGIIIJJJIJJJGIH
@4154329/1
tgcagagcttgccacatcttgtaagcagcctgacgcttagcaagtttctt
+4154329/1
CCCFFFFF?HHHHIJJJJJJIHHIJJJJIIJIJJJJJIJJIJJIIGIIJJ
@40329/1
cctgagcgagactcataacgcagccagatgccaaagttcttgatcttcac
+40329/1
CCCFFFFFHHHHHJJJJJJJJJJJJJJJIIJJJJJJHIJJJJJJJJJJJJ
@5523713/1
gacggcacctccgacactgaggtcacggtactcgcggtacatgttgtgta
+5523713/1
CCCFFFFFHHHHHJJJJJJIJJHIJJJJHHIJJJJJJHIJJHHHHHHFFF
@2788845/1
ataaaattagaggaagtaggtgctgggcctcttgtatgcgaaggtgttga
+2788845/1
8=?D=>DD?FFFF:ABG@B><C3CHFC9FEBBCFC??CB@:?GE??8DF4
@7580160/1
tgaagttttaaaaaaacgtttttgattgtggaaataaaccaatacttaca
+7580160/1
@@@FFDFFHGFGHGGHGIFHIJJJGIJGFHIIJJJGHIIGIJIJJJJJGH
@2789062/1
cgttatattggacattaggaccgtcattgaacaatctcgtatg
+2789062/1
@BBDFFFDHHHHHIJIJJIIIJJGGIJJJFIIJJJEJJJBGHG
@2789595/1
cattgttgtgttagcattcctactgctgcagaatccattggcgtccgcat
+2789595/1
@<@DADDDD?DFDADB@FHGIIGEHIGHHHHHEGIHGE>DCGF@GG>:DF
@2789793/1
gtgacttccggcaaatttttggttttaaccacatagttcccgatctcgcg
+2789793/1
BBCFFFFFHHHHHJJJJIJJJJGIJJJJIJJJJJJJIJJJJJJJJJJJJJ
@2789815/1
cacggtagcactgagtgacggcacctccgacactgaggtcacggtactcg
+2789815/1
CCCFFDFFHHHHHJJGIJJJJJJJJJJJJJJJJJJJJJGIJJJJGIJJJF
@1422516/1
taatttgttttatatacataatgtatgtggttgtgtgaagttcattgaat
+1422516/1
CCCFFFFFHHHHHJJJJJJJJJJJJIJJJJJJJIIJIIJIHJJJJJJJJJ
@1422537/1
gggaatctgattgtgctgttgtggaactgcttcacctgtggccggcggca
+1422537/1
CCCFFFFFHHHHHIJJJJJJJJJJJJJJJJJJJJJJJJJJJJJJJJJHFD
@1422599/1
gcaagaagtaccagaaacgggacttagccacaatctggtctggagagaag
+1422599/1
CCCFFFFFFHHHHJJJJJJJJJJJJJJJJJJJJJJJJJHHJJJJJJJJJJ
@1422629/1
ggcgtcaatatttttttaaatcaaagacgtaatttgtatgagtgttttga
+1422629/1
@@@DDDDDHFHHHJIJGJIJJIEHIGCFB?DDFIIHIJGEGI?DDH@CDC
@6892423/1
gtcacggtactcgcggtacatgttgtgtacacctgagcgagactcataac
+6892423/1
CCCFFFFDHHHHHJJJGHIJJJHJJI@HIJIJHJJJJJJJJIJJJIJJJG
@6892531/1
gctgggcctcttgtatgcgaaggtgttgaggcgcttgtggtggtgcacgc
+6892531/1
@@CDFFFFHHHHGJJGIIBDHGG:CGFGEDGGEE:DFBFCHGEIGGHIJF
@4833487/1
ctgagcgagactcataacgcagccagatgccaaagttcttgatcttcact
+4833487/1
CCCFFFFFHHHHHJJJJJJJJJJIIIIJIJJIJJJHIGIJJIJJJIJEHG
@4833604/1
cctctatcaagtgctcgttttgttagacttcagtgtagctttgtattatg
+4833604/1
CCCFFFFFGHHHHJJJJHJJJJJJIJJJJJJIJHIHGIJJJJJIJJJIJJ
@6892793/1
gcactggcaacgaccaatcatggacttttcttcaatatccacataagtaa
+6892793/1
CCCFFFFFHHHHHJJIJJJJJIJJJJIJJGIJJJJIJJJJJJJJJIJIII
@2790883/1
cgcgagatcgggaactatgtggttaaaaccaaaaatttgccggaagtcac
+2790883/1
@@@DADFFHHHHAGGIJIICEGEDHIIGIICHIJEGIGIFHIGGGIFHCG
@4833887/1
ctcgtactaaggcctaagtacagtacctacttggcgataaatattgcaca
+4833887/1
CCCFFFFFHHHHHJJJJJJHIJJHIIJJJJJIJJJJJJJJJJJJJJJJJJ
@2791254/1
gtgcacttagcttcgggttggacgaccaaaactgatataagtaaatctgg
+2791254/1
@CCFFFFFHHHHHJJIIEGGIJJGIJJIJJIJJJIJJJJJJFFHJIIIIJ
@1423485/1
cagcatacataataaaattagaggaagtaggttctgggcctcttgtatgc
+1423485/1
CC@FF?DDHDDDHADDGEEEDHGGHAG<FAAHHFEGCGDFHGHIGFDBDG
@4834190/1
gcctcttgtatgcgaaggtgttgaggcgcttgtggtggtgcacgcgcttg
+4834190/1
CCCFFFFFFFHHGJGIHICGHHHHJJIJJJJJHGJDDG@FHHGIIJHFFC
@2791317/1
gccaaatattttattgtaacaatgaaccatggtttcaacaatttctctat
+2791317/1
@@@ABDFFFFHGGJEBBBFIGIIGIGHGIGIIDHHIJJGGHIIFIGIJCD
@1423609/1
cagtggtcttcttgaacttcttcaattgacgcaagaagtaccagaaacgg
+1423609/1
CCCFFFDFHHHDHIJJJJJJJJJJJJJJJJJJJJJJJJFHIJJJJJJJJJ
@1423627/1
cccgtacccatagcaacaagatcagcgactgtcacacggtagcggaaggt
+1423627/1
CCCFFFFFHHHHHJJJJJJJJJJJJJIJIJJJJJJJJJGFGIJJJJJJH3
@1423725/1
ctcatcttgtatagaggaggcttgggctcgctctccgaagggagcttgcg
+1423725/1
CCCFFFFFHHHHHJJJJHJJJJJIJJIIIJIIIGIIJIJIJJEGHGJJIJ
@6893607/1
ggaggcttgggctcgctctccgaagggagcttgcggccgatgacctcata
+6893607/1
CCCFFFFFDHHHHJJIJJJIHIIJDGJHIIGIIJGJIIEHEE@DCEEEE>
@1423828/1
tttttaaactattttttcaatgccctaagtgagtatacatctattaaatt
+1423828/1
CCCFFFFFHHHHHJJJJJJJJJJJJIJJJHIJJHJIIJGHGFGHGIJFIG
@721086/1
gcgtccgtctgattctgtgatagtgaatacaagatcgtggg
+721086/1
:?<BDAA;DA<<CE?EFCHHIIIIDEGHBAHIB;?C;CDF:
@6894015/1
cttgtattcaaaagaaaacctagaatcactggttcaaattcaaataaaat
+6894015/1
CCCFFFFFHHHHHJJJJJJJJJJJJJJJJJJJGHIJJIJJJJJJJJJJJJ
@1424232/1
gtgacggcacctccgacactgaggtcacggtactcgcggtacatgttgtg
+1424232/1
CCCFFFFFHHHGHJJJJJJJJJIJGIIJJJHHIJJIJJJHHHHHHFFFFF
@6894128/1
ggtgctttgtcctcacgaaagtttccatgttctatttacctatcttgagt
+6894128/1
B@?DFFFFHHHHHJJJJJJJJFHGIJJJJJJJIJJJJJJJJJJJIJJJJB
@4835043/1
gcagagggaatctgattgtgctgttgtggaactgcttcacctgtggccgg
+4835043/1
BCCFBFFFGFFHHJIIJJHGIJIHIJGHIJJIJIJJJIJIJHGFFHHIEG
@1424507/1
tgtcgtcccacagcacgtggtagtgcgacggacgcgacgtgccttgaatt
+1424507/1
@BBFFFFFHHGHGJIJIGHGHIJHIIHHGEGGGIGIHFD<?BBDDDCDCD
@4835335/1
ttcagcagagtgcacacaatggtgaactggcgttcatgcggcaaacgcct
+4835335/1
CCCFFFFFHHFHHJJJJJJJJJHHGIJJJJJIHHGHIJJJIJJIJJFIJJ
@6894554/1
ctcatgtaaatcaaaatccgtcaatgtgtgccccacagacaattttctag
+6894554/1
CCCFFFFFHHHHHIJIIIIJJJIJJIIIHIJJJJGIJGIJJGJJJJJJJJ
@6894577/1
cacgcgcttgggcagagggaatctgattgtgctgttgtggaactgcttca
+6894577/1
CCCFFFFFHHHHHJJJJJJHIJJJJIJJJJJJJJJJJIJJIJJJJJJJJJ
@6894727/1
agaggtgttacctgcaacttggccaggttagggccaacagattgtttgag
+6894727/1
CCCFFDDFHHHHHJJJJJJJJJJJJJJHIJJJJJJJJJJJIJJJJJJJII
@722000/1
cctgcctcacatgattcatccacaaattccaacccttgcgtttcaaaaca
+722000/1
CCCFFFFFHHHHHJFIIJIIIJIJJIJJJJJJJIJJIJJJIJJJIIJJIJ
@722229/1
agcatacataataaaattagaggaagtaggtgctgggcctcttgtatgcg
+722229/1
@@@DDDDDHFAFD@GEEGCCECG>AFFH>><CDH@FE?CDHHGIIHIIII
@1425021/1
ctggtacaatgcaatttaatttgatacaaaaatattataataataggttc
+1425021/1
@@@F;ADDHFFHGIJGHIIJJJIEGGHIGHGGHIGGHGIIGIJGIJJGHI
@722373/1
tgtgacttgtagtcaaggtggagattttactatctttcaagtcggcataa
+722373/1
BCBFFFFFHHHHHJJJJJCHHHJJJJJJJJIJJJIJJJJJJHIJJJJJJJ
@4836141/1
gcctgggatgccacccggcaccactcccgggtgaggatgcactacatttc
+4836141/1
?;?BABDD??<AFDE@@@:8:EB?9?FFHFE77C=FC8=68@=@@E@@@=
@6895368/1
gtgcacgcgcttgggcagagggaatctgattgtgctgttgtggaactgct
+6895368/1
@CCFDFFFGDDHFGGIIICDHG?FGIJGGEAFHHEGIHCGHAHEGIIJII
@1425537/1
gccagatgccaaagttcttgatcttcactgggctcttctctgggatttcc
+1425537/1
CCCFFDDAFFHFDEACFEIHHCHIIIGIIEIIGFHIIGGGGGEGFGHGGG
@6895921/1
caccagtggtcttcttgaacttcttcaattgacgcaagaagtaccagaaa
+6895921/1
CCCFFFDFHHHHHJJJJJJJJJJJJJJIIJJJJJJJJJJJJGHIIJJJJJ
@723422/1
cggagtcctatctcaaaacatgaagacctcacagggtcactcccagcttc
+723422/1
CC@FD=BDHFHHHJJJGIGEHFHHJIJIGGHGIIBECBHIIJJIIGGJJJ
@723451/1
agggttttttaaactcatgttttcatggtaccaagttatgaatttttcaa
+723451/1
BCCFDFFFHHHHHIJJJJJJJJJJJJJJHIIJIIJIIJJJJJJJJJJJJJ
@723465/1
gttgtggaactgcttcacctgtggccggcggcacgcagacgccttgatga
+723465/1
@@CFFFFFHHHHHJJJJJJJJIJJJJJJJJJJJIHHFFDEDDDDDDDDDD
@6896283/1
tgggcctcttgtatgcgaaggtgttgaggcgcttgtggtggtgcacgcgc
+6896283/1
CCCFFFFFHHHHHJIJJFHHIFGHHIIJJJIJJJJHJIHIIHHIIJJJHF
@6896332/1
ccagaatctagacatgcacagctcttgcagccatccaacgggattgccca
+6896332/1
CCCFFFFFHHHHHJJJJJJJJJJJJJJJJJJJJJJJJJJJJJJJJJJJJJ
@1426306/1
cagcatacataataaaattagaggaagtaggtgctgggcctcttgtatgc
+1426306/1
CCCFFFFFHHHHHJJJJJJJJJJJJJJIIJJIIIIJIJJJJJJJJJJJJJ
@723851/1
ctaccatcaaatacaggttttagtgcgccaaatattttatt
+723851/1
=8=BDDDDBBCFFE@@DG<CBA@HGGAGEHI;9:D<B9D@F
@1426914/1
gtgctgttgtggaactgcttcacctgtggccggcggcacgcagacgcctt
+1426914/1
@B@DDEDDHFHHHJJJJJJJIJGHGHHIGIJJJJJJIHHFFDDCDDCDBD
@6897594/1
atctgattgtgctgttgtggaactgcttcacctgtggccggcggcacgca
+6897594/1
@@@DDD?DHAFBFGDG?FGEHIIIFIE@?CHGIB?FGCEG6@FGFB<<B@
@6897632/1
cccaggaatatcaccggctcattgaacaccttaggacgaagtgatggcac
+6897632/1
CCCFFFFFHHGHHJJJJJJJJJJJJJJJJJJJJJIIJJJIJBFFGIJJJJ
@6897635/1
tctatactttgcattaaaataatgcccattttcacaggcaagggatccta
+6897635/1
=@@DADDDHBHHHIDF@EBIEHBHIA;F?CBC@BFH?8F@F7:FBF;BBD
@1427729/1
gtcctcatctcttgcagtttggcctctttcgcagccaacttctggcgctc
+1427729/1
CCCFFFFFHHHHHJJJJJJJJIJJJJJJJJJJJJJJJJJJJJJJJJJJJJ
@7580598/1
gaggaagtaggtgctgggcctcttgtatgcgaaggtgttgaggcgcttgt
+7580598/1
@CCFFFDDHHHHDHGGHHIIJIIJJHHHBHBFHGI:B?DHGHHIGGIJJ=
@6897856/1
gcctcttgtatgcgaaggtgttgaggcgcttgtggtg
+6897856/1
@@@DDDDBHHDFFD?CFF<CAFCH@91?@FHIFC197
@725214/1
cgcgcttgggcagagggaatctgattgtgctgttgtggaactgcttcacc
+725214/1
CCCFFFFFHHHHHJJJJJJJJIJJJJJJJJJJJJJJJJJJJJJJJJJJJJ
@3473810/1
cataaaaccaaacctctggttcgattgggcctcaaaaaatcacgtttata
+3473810/1
CCCFFFFFGHHHHJJJIIGEHIHGJJJJIJJJIIJJJIJJJIIGDHIIJJ
@6204515/1
ctaattctatgcaaagtatagcttgtatttgttatgtaaccactccatac
+6204515/1
CCCFFFFFHHHGHJJJJJJJJJJJJJJJJJJIJJJJIJJJJJJJJJJJJJ
@6204550/1
ctcttgtatgcgaaggtgttgaggcgcttgtggtggtgcacgcgcttggg
+6204550/1
@@@DDDDDD?F?2@E<CGEFIFFFA@ADFFDFF?7DAB8=CFEFED<;?=
@4155258/1
gtggctttctttgatcattaatgtctcgtatgtcaagg
+4155258/1
CCCFFFFFHHHHHIJJJJJIJJJHIJJIGIII9C4::?
@2104106/1
gtgctgggcctcttgtatgcgaaggtgttgaggcgcttgtgg
+2104106/1
@@@DDDDDFFDDB:CEF:CEGGIIE1?:?DCGIIII@F@BCD
@3474677/1
gcattttcaaaagattcacaacaaaaagagatagacgaactaactttagg
+3474677/1
@C@FDDDFDHDFDEHHCHIIGGCHIJDGBDG@GDHGIEGIH@FHI@HHCA
@6205164/1
ctgcaacttggccaggttagggccaacagattgtttgagatgtttgtgaa
+6205164/1
CCCFFFFFHHHHHJJJHIJJJJJJJJJJJJJJJIJJJIJJJJIIJJIJIJ
@5526235/1
tcttaagttcggaaagattataatatttctttagttaaagtccgttttta
+5526235/1
CCCFDDFEHHHHHJJJJIJJJJJIIJJJJJIJJJHJJJJJJJJJHJJIJJ
@4156707/1
gcactgagtgacggcacctccgacactgaggtcacggtactcgcggtaca
+4156707/1
CC@FFFDDDF?FHGBFGIIIIGGGEHGIIIIHGGIIIFGIGIIIIGEEFF
@5526531/1
gcgcagctagagctgtcgcttcgttttgatg
+5526531/1
?@?DDDDD4DCF>FHCGEBGHIEBFHGHEBF
@2792077/1
gctgggcctcttgtatgcgaaggtgttgaggcgcttgtggtggtgcacgc
+2792077/1
@CCDDFDDHHHHFHHBHEE;FGGEGHIGAFF?@GAG<BF=;1@5@CGCHH
@2792087/1
ctgtccgtttataataatactgccttcgtttcgtagtgccggggcgggcg
+2792087/1
CCCFFFFFHGHHGJJJJJJJJJJJJJJJHIJJJIIJJJJJJJJJJHDD57
@1430460/1
gtgttgaggcgcttgtggtggtgcacgcgcttgggcagagggaatctgat
+1430460/1
CCCFFFFFHHGHHJJIGIGIIGHIJJJJJJJJJJJJJJJJHHGGFFFFFF
@6205641/1
gtcgtaacactccacatccaacaaggtcacagtcgatagattacggtcta
+6205641/1
@@@DDDFFHHHDFHEIDGB:FGCHGGIHGIGHIFI<G=GHIHBBHI9?FH
@7583203/1
atcttgtatagaggaggcttgggctcgctctccgaagggagcttgcggcc
+7583203/1
CCCFFFDFHHHHHJJJJJJJJJJJJJJJIJJJJJJJJJJHIIJJJJJHFF
@40978/1
ggtggtgcacgcgcttgggcagagggaatctgattgtgctgttgtggaac
+40978/1
@@@DD@DD<B=??FHHBHGHGDD?:?FGGGHCDH@BFDEHICHGHFGCG@
@6205884/1
gcctcttgtatgcgaaggtgttgaggcgcgtgtggtggtgcacgcgcttg
+6205884/1
CCCFFFFFFHFHHIGIIH?CC8CEHIIII:?@F;F8;AGECHIGHBFBD=
@7583565/1
ctggagagaagatcctcatcttgtatagaggaggcttgggctcgctctcc
+7583565/1
CCCFFF>DHFDHHGEEHIIIIIIHIGIIIICHIE7GHDD@BHGGDDHIGG
@5527345/1
ctccatactttgtttcatttaaatttacgggctatgccatttatcctcgc
+5527345/1
CCCFFFFFHHHHHJJJJJJJJIJJIJJJIIJJJJJJJJJJJJJJJJJJGJ
@5527710/1
gcacgcgcttgggcagagggaatctgattgtgctgttgtggaactgcttc
+5527710/1
@@@DDDDAFFB1D>9?GFCEDBGFFIBDGDBFFF@DFEDC@CAFIIIIID
@2792910/1
ctcatcttgtatagaggaggcttgggctcgctctccgaagggagcttgcg
+2792910/1
CCCFFFFFHHHHHJJJJJJJJJJGHJJFIIIIIGIJJGIIJJEHIIIIII
@2792911/1
cttcagcagagtgcacacaatggtg
+2792911/1
C@@DFDFFFHGDFIGGGHGGIJGCC
@4158070/1
gtaagaaggtggcggccagaatctagacatgcacagctcttgcagccatc
+4158070/1
@:?DDDDDHHACDGGIEHGEH@FFDCHE?GEGIGGDGGGGHHIGECFGGA
@41818/1
tgaggcgcttgtggtggtgcacgcgcttgggcagagggaatctgattgtg
+41818/1
;?<B?B:DFADCF7G7BFEEDAHI@AGGFAG2CAGDGG/C?EEECEEDDD
@1431504/1
gtgtggcacagctggtacgtcaggcactgcagctcgtccgacccgaagtg
+1431504/1
CCCFFFFFHHHHHJJIIJJIJJJJJJJJJJJJJJJJIJIJJJJJJJJJEH
@42234/1
gatctgtttcttggcatctatagatgtcggtggcgcacagggcacgcttg
+42234/1
CCCFFFFFHHHHHJJJJJJJJJJJJJIIJJHIJJIJJJJJJJJJJJJJJJ
@6207041/1
ctcatcttgtatagaggaggcttgggctcgctctccgaagggagcttgcg
+6207041/1
@@@DFFEFHHDFHIGEHIIJIGGFGHBHGDBFDGHGG8FHIEHA<FHCEA
@2104632/1
tagcactgagtgacggcacctccgacactgaggtcacggtactcgcgg
+2104632/1
@@@DDDDDFBFF<?;<@EF@DFFGGE@AG??DB0?DBFHC9FHID;:<
@1432486/1
ttatatgtttgaatgcattttcaaaagattcacaacaaaaagagatagac
+1432486/1
CCCFFFFEHHHHHJJJJJJJJJJJJJIIJJJIJJJIJJIIGIJJGGIGJJ
@6898531/1
ccagaaatttcgcacgctcgactaacattacctcgaaggcgcggcgtgcg
+6898531/1
@@??DDBDHDHHFIIEEBGEEEF8DHGCHGII@GGBHGHA@@GEFB@==@
@6898867/1
ccgccggtgctcttgtagaacatgatgagtagctcctgcaccatgctgct
+6898867/1
CCCFFFFFHGHGHIIJJEIIJJJJIJJJJ@GGHJDGGHIJJJJJJJJJJJ
@43904/1
caatagagggatctccttaattattatgggtctagccgtatttgggtcca
+43904/1
C@CFFFFFHHHHHJJJJJJIJJJJJJJJJJHHIJJJJJHIJJJJJJHHJJ
@4838404/1
ggcttacatgctaaaactaaactactatacctgtgaaacgatcaacaata
+4838404/1
CCCFFDFFBFFDDDFGGHIIFIIIGIIFHFHIIIDIIGGGEHIIGHGIGG
@1433605/1
ggcctcttgtatgcgaaggtgttgaggcgcttgtggtggtgcacgcgctt
+1433605/1
BC@FFFFFHHHHHJJJJIJFGHHJJJJJJJJIJHJJIJIIIJJJIJHHFD
@1433924/1
cttctacagatttatatagcccgcgacttcgttcgtgtggaatagtgact
+1433924/1
CCCFFFFFHHHHHJJJJJJJJJJJJIIHJJJHIJJIJIIIJJIJJHIJJJ
@44573/1
tacataataaaattagaggaagtaggtgctgggcctcttgtatgcgaagg
+44573/1
CCCFFFFFHHHGHJIJJJJJJJIJIIFHIJJJJJJJJJJJIJJJJJIIIJ
@1434150/1
ctccaaagcattctgggctgcagatgactgtgcatccttgctagtaagtc
+1434150/1
CCCFFFFFHHHHHJJJJJJJJJJJJJJJJJJJJJJJJJJJJJJJIIJJIJ
@3475462/1
cccagggcgggatatggaattttaatttatgccccctttaaaaaaagctc
+3475462/1
@??BDA:DFFH?DFGGGFHGIHIGGHIGEGFGCHI8=ECECEBD@@BBCC
@44914/1
cgacactgaggtcacggtactcgcggtacatgttgtgtacacctgagcga
+44914/1
CCCFFFFFHHHHHJJJJHIJJJIJJJGHIJJJJJJIHHJIIHIJJJJJJH
@44990/1
gtggattttaatgttattattacagcatacataataaaattagaggaagt
+44990/1
BBBFFFFFHHHHHJJJJJJJJJJJJJJJJJJJJJJJGJJJJIJGIJJJIG
@6900868/1
gggcacgcttgcgcatgacatctatacatgccattggcgttcaaaaggtt
+6900868/1
CCCFFFFFHHHHGIIJJIIGIIJGIJJJIJGIIJJJJJJHIJIJIGII@D
@3475958/1
ggcacacggacttacgaagtaaattcaattgttgatatagaggataccga
+3475958/1
@@@DDEDDFFHDFHGBBB@GHHIEGGIIDHEDBGIHIGG<9D@BGCGHGE
@4839886/1
gggcagagggaatctgattgtgctgttgtggaactgcttcacctgtggcc
+4839886/1
;@@DAA1?CAFFFIIEIBHFIFHHH9CHE=<<?CDE3BG?DFFF>B@ABF
@1434804/1
ggtcacggtactcgcggtacatgttgtgtacacctgagcgagactcataa
+1434804/1
@CBFFFFFDHHHHGIJICGHIIJEGIIIGIGIHHJJIIIJIIHHIJJJJJ
@45326/1
ctcatcttgtatagaggaggcttgggctcgctctccgaagggagcttgcg
+45326/1
CCCFFFFFHFHHHIIIJGIIJJIGHGGIFIBHHGGIIEIGGIGGGHIGII
@45511/1
ctctatactttgcattaaaataatgcccattttcacaggcaagggatcct
+45511/1
CCCFFFFFHDHGHJJIIJJJJIEGIJGJIJJIJJIJJIGGFFFGIIGIJI
@6901282/1
ctctatcaagtgctcgttttgttagacttcagtgtagctttgtattatgt
+6901282/1
CCCFFFFFHHHHHJJJIJJJJJJJJJJJJJJJHIIJJJJJJJHIJJJJJH
@6901512/1
acgcgcttgggcagagggaatctgattgtgctgttgtggaactgcttcac
+6901512/1
CCCFFFFFHHHFHIDFIHIIJIIIGIIJFHDIGFGGFGIIJJJJIIFHEH
@6901658/1
agcactgagtgacggcacctccgacactgaggtcacggtactcgcggtac
+6901658/1
CCCFFFFFHFHHHJJJJJJJJJJJJJJJJJJJHIJJJJGIJJJJJJHDEF
@1435387/1
ctgtggccggcggcacgcagacgccttgatgacctccactttgatgatct
+1435387/1
@@@DDDFFFAHFGIGIGJJJJEGGEHGEDFCEEFEDDCEDDDDDCADFDD
@4840706/1
gcgatgttttacaagggcaggttgaactcacaccattcaatttaaaagaa
+4840706/1
CC@FFDFBHHFHHGIIGEGII?FHIGHEGEGGII9DAHGHHIIIIIIGGA
@725689/1
ttgtagaacatgatgagtagctcctgcaccatgctgctcatctcgtgcac
+725689/1
CCCFFFFFHHGHHJJJJJJJJJJJJJJIJJJJJJJJJJJJJJJJJJJJJJ
@6901875/1
gtccgagccgtgagcgtatagcatgtactgttccagctctatgttcttag
+6901875/1
CCCFFFFFHHHHHJJJIJJJJJJJJJJJJJJJJJJJJJJJJJJJJJJJJI
@1435575/1
tcatcttgtatagaggaggcttgggctcgctctccgaaggga
+1435575/1
8??DDDDDC?FAA@:>A2<AFGFBG9FEED@3B<@GD=@EB2
@3477056/1
gtatgcgaaggtgttgaggcgcttgtggtggtgcacgcgcttgggcagag
+3477056/1
@@<DFFFFFFDAFDFGHIIIIIIJIFFHDEAFGGIIGEFBHEHEFEDDAB
@4841086/1
aggagcaaatggaaaaaaaaattggtgaaaagaatcacaag
+4841086/1
;??AABBAFFHHHHABCC@FH><GHFDHD@GC;BBH4CG3@
@1435827/1
gtcttggttgaacggaactccaatcctttactcgaatagtcttttctaac
+1435827/1
C@CFFFFEHHHHHJJGIJJJJJJJJJJJJJJJJJIJJJJJJJJJJHIJJH
@4841111/1
ctcatcttgtatagaggaggcttgggctcgctctccgaagggagcttgcg
+4841111/1
BC@FFFFFHHHHHIJJJIIJJJJGIJJJIIIIIJIJJJJJJIBHGGIIGG
@6902251/1
gcaagaagtaccagaaacgggacttagccacaatctggtctggagagaag
+6902251/1
CCCFFFFFFHHHHJJJJJJJJJJJJJJJJJJJJJJJJJIJJJJJJIJIJJ
@6902275/1
ctcataacgcagccagatgccaaagttcttgatcttcactgggctcttct
+6902275/1
@@@DBB?AA?CDFEBFCFHHCFD?CHIIIICCDGI@DB?F9?8??DBGG?
@1435923/1
ctccgattgagtttgtgatggtgcctctgtaggagtttcgggctcgggtt
+1435923/1
CCCFFFFFHHHDFIJFHIJJJHHJHHIIJHIJJGIHIJJJIJGGHIJJ@G
@6902589/1
ctcagggtctgtggcgaagttttgttcacgttctttgcttgaacacactg
+6902589/1
@@@DFDAEHBDBFBHGIAH;FBHB?EDFGGBFHIBG@9?GF9FGIII:C>
@4841554/1
ctcttgtatgcgaaggtgttgaggcgcttgtggtggtgcacgcgcttggg
+4841554/1
CCCFFFFFHHHHHIIJCGHHJJJJJJJJJJIIJHIIFHHIJJJJHFFFDD
@4841648/1
gtggtggtgcacgcgcttgggcagagggaatctgattgtgctgttgtgga
+4841648/1
CCCFFFFFHHHHHJJJJJJJJJJJJJJJIJJJJJJJJJJJJIJJJJIJJI
@3478058/1
cagagggaatctgattgtgctgttgtggaactgcttcacctgtggccggc
+3478058/1
CCCFFFFFHHHHHJJJJIJJJJIJIIIJJJJJJJJJJGIJJJJJJIJJII
@5528056/1
cggctgaattgcagcatcttgtcgagaacatgaagccgctttggtttacg
+5528056/1
CCCFFFFFHHHHHJJJJJJJJEHIJJJIJJIJJIHIJIIHIJJJDGHHJI
@4159075/1
ggctcgctctccgaagggagcttgcggccgatgacctcatactccttcaa
+4159075/1
@<;DDDDDHHHHHGIHGI?EHIGHDHIIIIGIICHIHGHFHFFHEEEEEC
@727281/1
gacgatttcaccagtggtcttcttgaacttcttcaattgacgcaagaagt
+727281/1
CCCFFFFFHHHHHJHIGIIJJJJJIJJIJJJJJJJJJJJGJJJJJJJJJ?
@6207437/1
ctcgtgcactatctcttgtctgtgttgttgcacgcgcacggtggcggcgt
+6207437/1
CCCFFFFFHHHHHJJJJJJJJJHJJJJJJJJJJJJJJJJJJIJJJJHFDD
@4159501/1
tgctgggcctcttgtatgcgaaggtgttgaggcgcttgtggtggtgcacg
+4159501/1
CCCFFFFFHHHHHJJJJJJJIJJJCGGHJJJJJJJJJJJJJHHHHHIIJH
@1437543/1
cacctttctaggacatttatctggctgtatgtttacatcataatgatgaa
+1437543/1
CCCFFFFFHHHHHJJJJJIJJJJJJJJJJJJIJJJJJJJJJJJJJJJJJI
@1437623/1
ctcatcttgtatagaggaggcttgggctcgctctccgaagggagcttgcg
+1437623/1
CCCFFFFFHHHHHJJJJIJJJJJJJJIJJJJJIIIJEHIJJJCHGIJJHI
@7585386/1
gtgcactatctcttgtctgtgttgttgcacgcgcacggtggcggcgtacc
+7585386/1
@@@BDFDAHFHFFGIFGIHJIJJJIGEHEHHIIIGHIABFEHIIFDBBDD
@727721/1
ggcgtcaatatttttttaaatcaaagacgtaatttgtatgagtgttttga
+727721/1
BBCFDFFFGFHHHJJJIJIJJJJJJIEHIFHGHIIIGIIIEGBFHIIJJI
@6207734/1
ctccaattcaaccttatcattaccaatcggtaaaggatctcttgtataca
+6207734/1
CCCFFFFFHHFHHJJJJJFJJJJJJJJJJJHIIIJGFHIJJJJJJJJJJH
@7585634/1
gtggtggtgcacgcgcttgggcagagggaatctgattgtgctgttgtgga
+7585634/1
@@@DBADDHDDDFGIJI>FFDGEGGIFGEHIIIGGAGEBGHGGIDHIIBC
@727805/1
gtcttctctaacagttctctgtggtgcaaagcaagcaattgcccacaccc
+727805/1
C@CFFFFFHHHFHJJJJJJJJHIIFFHIIIIGIIJIJIJJJIIJJIJJJJ
@7585734/1
cacaatatccgtgtcgaccactgtgcctggttccacgttatattggacat
+7585734/1
?;@D?DBDHFFAFHAFHIGHDCDEG9EFFHDGH<<FADDDGBHFFEGCGE
@7585886/1
agaacacgtattaattctgttttcacgttgtcaataaactattggcgatt
+7585886/1
CCCFFFFFHHHHHJJJJJJJJJJJJJJHJJJJJJJJJJJJJJJJJJJJJJ
@2793522/1
cggaacgggagccgtacagacggagtagcgagccccatgagcgtacgtgt
+2793522/1
@CCFFFFFHHHHHIHFBHHHGIJGG?DHEHGIGGIGIHGGGHHAEFF;@6
@1438883/1
gtggtcttcttgaacttcttcaattgacgcaagaagtaccagaaacggga
+1438883/1
CCCFFFFFHHHHHJJJJJJJJJJJJJJJJJJJJJJJFHIJJJJJJJJJJJ
@4161286/1
atacataataaaattagaggaagtaggtgctgggcctcttgtatgcgaag
+4161286/1
CCCFFDFFHDDFFHGGJFHEGEFHHHIDFHHIIGGHJIJJGDGGIIIFHI
@6208570/1
gtctggagagaagatcctcatcttgtatagaggaggcttgggctcgctct
+6208570/1
CCCFFFEFHHHHHJIJJJJJJJJJJHIIJIHIJIIJJJJ8FHEGIGECGG
@7587216/1
cgcaaatcaaataatcctctatcaagtgctcgttttgttagacttcagtg
+7587216/1
@CC?DDFFAFHHGIIIIIIICHIIIGHHGIIIIIIIIGIIIIIIIIGIFH
@2793979/1
tgcagatgactgtgcatccttgctagtaagtcctgagccatagcaaacag
+2793979/1
CCCFFFFFHHHHHJJJJJJJJJJJJJJJJJJJJJJJJJJJJJJJJJJJJJ
@6208877/1
gtggattttaatgttattattacagcatacataat
+6208877/1
@@@FFFFFHHHHHBGIIAHGHIBHIIEIIIIICBH
@6208925/1
ctaagctgtaaagtaccgactgttgagccagtactttatttattgtaaac
+6208925/1
CCCFFFFFHHHHGEFHHIGIIJHIJIJJJJJGEHIJIIGIJJJJEFIGII
@728040/1
gtggtgataaagataagtataggctcaaaacctaacgacatcaatcacca
+728040/1
BBBFDDFFHHHHHJJJJGJJJJJJJJJJJJJJJJJJJJJIJJJJJJJJJJ
@7588339/1
gctcccatgtcacggtagcactgagtgacggcacctccgacactgagg
+7588339/1
@@@DD;DAFHHHHDGG9FHG<GHCEH9CGH<0@DHDG?FHGIGGICEH
@7588677/1
ctgttgtggaactgcttcacctgtggccggcggcacacagacgccttgat
+7588677/1
CCCFFFFFHHHHHJJJJJJJJJJIJJJJIJJJJJIHHHFFFFDDDBDDDD
@6210457/1
ctagctagttgcggcgcgtggagtcgcctgcctcgggtgttgtatcgctc
+6210457/1
CCCFFFFFHHHHHJJJJJIJJJGHIJJJJJJJJCHHHHFDDDEEEFDDDD
@6210502/1
aagaggtgttacctgcaacttggccagg
+6210502/1
@?@BDBDDDFFHHIIGIGEG@CHGB?<A
@6210722/1
aggtgttgaggcgcttgtggtggtgcacgcgcttgggcagagggaatctg
+6210722/1
@B@ADDDFHHHHGJIJJIJJJIIHGHIJJIJIIJIJIJIJIHHHBEEFEE
@3479292/1
gtcctatctcaaaacatgaagacctcacag
+3479292/1
@@@DDBD??=?CFEDGEGCDIICB<F<8A<
@6211113/1
gcaaatggaaaaaaaaattggtgaaaagaatcacaagtaagatactgcaa
+6211113/1
CCCFFFFFHGHHHIJJIIIFH?BDHIJIJIIJJJJJIFFHIJJJJJJJJJ
@46634/1
cgggcagttcgtcaacaagacattactagctgagaatatttttttccgtt
+46634/1
<@@DDDDEHDFACEHBCCCEFBHICABCGIIIGGDECHEGGGHIGB8CHG
@6211421/1
gtcttcttgaacttcttcaattgacgcaagaagtaccagaaacgggactt
+6211421/1
CCCFFFFFHHHHHJJJJJJIJJJJJJJJIHIIJHHIJIJJJIJJIJIJJI
@4842741/1
gtgacggcacctccgacactgaggtcacggtactcgcggtacatgttgtg
+4842741/1
@@8AD=?DFFBFBFIF:CFDFFFG:?FEAD6B@FD;@;ABBBEFE.?@@B
@1440290/1
ctggagagaagatcctcatcttgtatagaggaggcttgggctcgctctcc
+1440290/1
@@@FDFDFHHGHHCGHIIIIJJEHHIJIFHIJIIJJIG1DF@HHEGHEGI
@1440293/1
gggaatctgattgtgctgttgtggaactgcttcacctgtggccggcggca
+1440293/1
CCCFFFFFHHHHHJJJJJJJJHIJJJJJIJJIJJJJJH:CGGGIIJJHDC
@6211627/1
ataaagggctccgaggaaagcttcaagtaaatcagccttgtgtttcttgg
+6211627/1
@C@FFADAFHFDDGD>AD@FDEHEDEHDGGBHGGI<FGHHFGDFGHIH<C
@6211836/1
gccattttattttcactttatattagtcttgaaacatgaaatgagagcat
+6211836/1
CCCFFFDFHHHHHJJJJJJJIJJJJJHHHJIJJIJJJIIJJJGDHGJJJI
@4843247/1
atgattatttgtctgtagtggtcctgctgtttcgtatattctaaattggt
+4843247/1
CCCFFFFFHHHHHJJJJJJJJJJJJJJJJJJJJJJJJJJJJJGIIJJJIG
@3480720/1
tggcagtagacacacgcctgtgtaaatattcagcaaattcgtcctgtgga
+3480720/1
@@@FFDDDDDFHHIIGGICHCGIIIIIIIII@EGEGIIDDGGHIGIGIF@
@2108981/1
ctcaacatgtatatccgacctcctgtatattcctatttgtgtaaactaac
+2108981/1
CCCFFFFFHHHHHJJIJJJJJJJJJJIJJJJJJJIJJJJJJHIJJIJJJJ
@4843737/1
ccatttttgaaacacattacaaaaccgtcttaactaaatgatagtgatat
+4843737/1
CCCFFFFFGHHFHJIGIJIIJJIIJJJJJJJJJJJGGIJJJIGIDGHGII
@1441172/1
ttcttttttcctcctttctttttttggtggcttccccattttgacagcgt
+1441172/1
@C@FFFFFHHFHHGIIJHIIIJJJJJIIEIJJGEIIGIJJIGGIIJIGHC
@4844320/1
gggctctatgggacaaagtagctgtatttctttggattttaatttagaaa
+4844320/1
CCCFFFFFHHHHFIJJIIIJHIJJHHIJJJJJJJIJJJJJJJJJJJJHII
@4844391/1
tacatgttgtgtacacctgagcgagactcataacgcagccagatgccaaa
+4844391/1
CCCFFFFFHHHHHGHIHIJJJJJIJGIJIJIJJJJJJJJJJJJIIJJIJJ
@3481737/1
ggctcccatgtcacggtagcactgagtgacggcacctccgacactgaggt
+3481737/1
CCCFFFFFHHHHHJJJGIJJJJJJJI@GHIJJJJJJJJJJJJJJJJJJJ=
@2794908/1
gtcgtatgattatttgtctgtagtggtcctgctgtttcgtatattctaaa
+2794908/1
BBCFFFFFHHHHHJJJIJJJJJJJHIHJJJJJJJGJJJJHJJJJJJJIJI
@1441743/1
ccgcgctttaatctaatgcttataagtaggtaataaacatattcttataa
+1441743/1
CCCFFFFFHHGHHIJJJJJJJJJJJJIJJJIJJIJIJJIJIJJJJJJIJJ
@48594/1
gtacatacaattgactgcaccttcaaacgcaacgaactttttagctattg
+48594/1
@@@FFFFFHFHFFJIGEGIIIEGIJJJGHIGGGHIIJJJJJIJIFIJIJJ
@4844807/1
ctctgtcgccgataccagatttaaaaaaaaagaaattgtgattttaataa
+4844807/1
CCCFFFFFHHHHHJIJJJJJJJJJJJJJJJJJJIJHIJHHHHHHHHFFFF
@1441976/1
ggcagagggaatctgattgtgctgttgtggaactgcttcacctgtggccg
+1441976/1
@@@=DBDD?FAHHGIIIIIAEHEHDGHCEGGGGIICCHIIIIIEIIDIIE
@1441993/1
gcgattcatacagtcgaattacatgacatcaggcttccgtacattttata
+1441993/1
CCCFFFFFHHHHHFHIIJJJIJJJJJJJJJJJJJJJIJIHIJJJJJJJJJ
@2109624/1
gtcggattcaattcggaacatagaaatttgtgtaacccaagtttgacgac
+2109624/1
@@@DDDFFGHHHHIIIGID@HGG>?DFHGB9CCFE@FBGHFBDDGDDDFI
@6903594/1
ctctattcacctttctaggacatttatctggctgtatgtttacatcataa
+6903594/1
@CCFBDFDHFDHHIGIIGH@FHHIHIGIIIIIIIIIIIIIIDHEGHDIIG
@4845107/1
ccgtggtcttcactagttggcaaatcgcgcgtatagacattttgctacca
+4845107/1
@C@DDDDFHHHFHHGHGIGHEGCHH@EGIIHFBGGEGIEBGGIDGBHG@F
@2109750/1
acggcacctccgacactgaggtcacggtactcgcggtacatgttgtgtac
+2109750/1
@@CADADDHFHGHFIIGIGIJJJGGIIBEHIIGEHJ@BHIGIEGH?EAEH
@1442334/1
aataaaattagaggaagtaggtgctgggcctcttgtatgcgaaggtgttg
+1442334/1
@@@BDDDFHDFHHJIJIHGFHACFHIJJJJJJJJJIIJIIJIJJIBFFHH
@4845354/1
taagaaggtggcggccagaatctagacatgcacagctcttgcagccatcc
+4845354/1
CCCFFFFFDHHHHIJJJJJJJJJJJJJJJJJJJJJJJJJJJJJJJJJJJJ
@6903888/1
aacggaagagattccatttcccgtttagcagcttcatccagaggcaagcg
+6903888/1
CCCFFFFFHHHGHJJJJJJJIJJIJJJJJGJIIIIJJJJJJJJIIJJJGG
@1442491/1
ctcagatgcaatttcttgcaagaattgcacaaagttgaagtccttgttgt
+1442491/1
CCCFFFFFGHHHHJJJJJJJJJJJJJJJFHJJJJIGJJJJJJGJJJJJJJ
@5532212/1
gctgggcctcttgtatgcgaaggtgttgaggcgcttgtggtggtgcacgc
+5532212/1
CCCFFFFFHHHHHHGJJJJIJJJ?EEGIIJIJJJIJJGIGHIHFHIJJJH
@4845605/1
ctaaactataaccaaagtgacatttgctttaaatgctcaataattaataa
+4845605/1
CCCFFFFFHHHHHJJIJHHIJJJJJJJJJJJJJJIJIJIIJJJJJJIIJI
@6904141/1
gcccacacccgtatctcaacacccataaagaactgtttgcctctcatgtc
+6904141/1
CCCFFFFFHHHHHJJJJJJJJJJJJJIJJJJJJIJJJJJJJJJJJJJJJI
@4845844/1
atcttgtaaagactacagattaatgaaaaacagtggatacttacttgtgt
+4845844/1
CCCFFFFFHHADDDGHHCG@FCHHIEHHIIDHIC??FGIIGGGIIGCIBF
@1442981/1
agcatgctcgccatcaggacctgcaccatgcaccgccatgccatgtacca
+1442981/1
@CCFADDDDDHDDEHIIICHGAGFFHHIIIIIIIIIIIIGIIIHIFEDGI
@1443038/1
gcgaccgatgccataaacagtgtgctgggcatcattcttagtgattgtaa
+1443038/1
CCCFFFFFHGHHGIJJJJJI?BDGHHIJBHIJGGJJJJJIIDHGIIIJJI
@6904524/1
ctggatggagtgagcacgggctctgtgcctggctcccatgtcacggtagc
+6904524/1
CCCFFDFFFH?FHJIJJJJJIIJIGHIJJJHIIJJJJIJJJJIJJIFHHH
@2110665/1
cgcttagtagactgcttacttgtacctgatccagtttatcttggggaaat
+2110665/1
CCCFFFFDHHHHHJJJJIJJJJHJJIJJIJJJJJHIJHIJJJJJJJJJII
@1443145/1
ccacaatatattcgtgaaaaccgcatccaactcggatcagccgtttctga
+1443145/1
CCCFFFFFHHHFHIIIJJIIIIHIIJIJJJIIIIGAHIJFIGHAGIEIGA
@2110963/1
tgacgcaagaagtaccagaaacgggacttagccacaatctggtctgg
+2110963/1
CCCFFFFFHHHHAEFEHIJJGGIEGIIGIIECHGIIJJJICGIGHIB
@5533256/1
gcactgagtgacggcacctccgacactgaggtcacggtactcgcggtaca
+5533256/1
CCCFFFFFFHHHHJJJJJJJJJJJJJJJJJJHIJJJJHJJJJJJJHHFFF
@6904903/1
ctgttgtggaactgcttcacctgtggccggcggcacgcagacgccttgat
+6904903/1
BCCFFFFFHHHHHJJIJJIJJIIHIJIJJIJJJJJHHFFFDDBDD@BCDC
@5533487/1
gtgctgggcctcttgtatgcgaaggtgttgaggcgcttgtggtggtgcac
+5533487/1
CCCFFFFFHHHHHJJJJJJJJIIIJEHGHJIJJJJJJJJJJJJJJHHJJJ
@2111404/1
tggccaaataggaaacactacgctttacacgcatgaggtaatatttattg
+2111404/1
@CCFFFFFHHHHHJJJJJJJJJJJJJJJJJJJJIIGIJBDEIIJJJJJJG
@5534053/1
gtcgcaagatagtgagacattcactttttagtcataatcttcagatactc
+5534053/1
C@CFFFFFGGHHCGHJGIJIIIDIGIIJJJIJJIJGHIIGHJJJJIJIIJ
@1444355/1
gggctctgtgcctggctcccatgtcacggtagcactgagtgacggcacct
+1444355/1
@7@D=DDDHHFAA<CFHGEGGGGHHCHIIHEHGIIIGIHECG@G:@FBGI
@4847304/1
ctattgagctactgctgttgagcagaataaaactgaaaaataaagttttt
+4847304/1
CCCFFFFFHHHHHJJJJJJJIJJJJJJJJJJJJJJJJJIJJJJIIGIJJJ
@4847528/1
gttttgaataaatattcgagctgcaaacctattttagtagaaagttttcc
+4847528/1
CBCFFFFFHHHHHJJJJIJJJJJJJJJJJJJJJJJJJIJJJJJJHIJJJJ
@6906114/1
gtcttggttgaacggaactccaatcctttactcgaatagtcttttctaac
+6906114/1
CCCFFFFFHHHHHJJJJJJJJJJJJJJJJJJJJJJJJJIJJJJJJJJJJI
@5534647/1
caccagtggtcttcttgaacttcttcaattgacgcaagaagtaccagaaa
+5534647/1
B@@FFFEDFFFHHJJJJIIJJJJJJJIJJJIIJGIIIJJIJDHIJJGIJJ
@1444963/1
aattaatatcaaatacaataaaaaatacagaggcactagaaatatttcgg
+1444963/1
@@@DADDDFDHHFBEGGHHIIIHDHGHGFGEHGIGIDEIIDGHBHIIEEB
@2795635/1
cccaactgtcctccggtactaacgatcaaatcgatcatgggtccataatc
+2795635/1
??@DDDDDDBHHFIFIGEAEAB?811CDDGG?@9DEHGC@FF;DFHGAG>
@1445300/1
gttaagtcttttaaagtagatgatgcaagaaatgttaataatactttaaa
+1445300/1
@@@DDDEDHGHGGJGGCBC<@FDCHCEHGGHGIEIEIIIGIIJIEIIHJJ
@2796650/1
cgggcttattctgcatacctgccatgcgctggtaagcgctatggactgcc
+2796650/1
CCCFFFFFHHHHHJJIJJJIJJJJIJIJJIJJJIJJIIIJIJIJIIIIIJ
@1446262/1
gcctcacatgattcatccacaaattccaacccttgcgtttcaaaacaatt
+1446262/1
CCCFDFFFHAAHHIIIIIEHGHHEH<FGHGEGHIIIIDGFBFHEIGIADH
@6213779/1
gagactcataacgcagccagatgccaaagttcttgatcttcactgggctc
+6213779/1
CCCFFFFFHHGHHJJJIJJJJJJJJJJIIHIJIJJJJIJJJJJJJIJJJJ
@6213970/1
ccagaggcaagcgctccaagttgcttggaggcttgggcctgttttggtag
+6213970/1
CCCFFFFFHHHHHJJJJJJJIJJJJJJJJJJIJJIJJIIJAFHIJIJFHF
@7590533/1
tgaataaatattcgagcggcaaacctattttagtagaaag
+7590533/1
@<<DDDD>?HAFH>22<<C@:EE>C?F>FB0??9BDCG@G
@6214816/1
ctacaaacggcgctatataacaaaacaattcattt
+6214816/1
@@@DDDDDD<FFFIIIIBCFHI9;DHIIG9DFD?B
@7591271/1
tatgcgaaggtgttgaggcgcttgtggtggtgcacgcgcttgggcagagg
+7591271/1
C@CFFFD<DF2ACEHGIEHHGIIGFHGHGCFGGIIIIIIHHHFFFFBDDD
@6215249/1
gttccaggttgattttccagttcattattcccact
+6215249/1
@@@DBDBD=?;CDDAF94CC<C<CHHIH>4CFHGI
@4165474/1
ctgtttgattgtgtagctggtatcgaatgttcgccattttattttcactt
+4165474/1
BCCFFFFFHHHHHJGJJJJJGIJJJIIIJHHIJJIIJJJJIJJJJJJIJJ
@7591706/1
ccatcattttgtcaacgaactcttctgaagtatttgtttacaagacaaca
+7591706/1
CCCFFFFFHHHHHJJJJIJJJJJJJJJIJJFHJJJIIJJJJIJJJJJJJJ
@7592073/1
gcccgtgcttttatacaatgcgttatagtcactttataaagaagttcctc
+7592073/1
CCCFFFFFHHHHHJJJJJJJJJIIIJJJCIIJJJJJJJJJJJJJIJJJJJ
@6215994/1
ctgcaaacatgccagttataaagcatagcccgaag
+6215994/1
@@@DDDDAAF3DHIIII9BHHI:CFBFHI9<?@:D
@6216538/1
ctcggatcagccgtttctgagattagcgcgcacagacgaacagacaaaca
+6216538/1
C@CFFDFFHHHFFEHIJGIHIIIIIEEIIBHGIJIIIGIIJHGFGFFFFF
@6216544/1
tctgtacattgaaaataaaaataaaaaaatagcag
+6216544/1
@CCFDDDFHHHHGICHIGHIIGD:FHIIIIIIIIG
@50424/1
cttctgtagctgctgtgtgaagttcttcaaagcgtcttctctaacagttc
+50424/1
:?@=AD?D?FDB8ACFHGGGIIIGBCHHHGGCGH;C?F>C?DHGGGDBF>
@730913/1
gttgtggaactgcttcacctgtggccggcggcacgcagacgccttgatga
+730913/1
@C@FFFDDDDHHD@BGFBDCFFEEFHGGIGI>ABHEBECEDB@BBDCCDD
@3483929/1
gtccgtcagtggctttctttgatcattaatgtctcgtatgtcaagg
+3483929/1
CCCFFFFFHHHHHJJJJJJJJJJJJJJJJJJJJJJJIJJJ9D4?:3
@4847653/1
ctgggcctcttgtatgcgaaggtgttgaggcgcttgtggtggtgcacgcg
+4847653/1
@@@DDDDDHFFF?FAFHGI@@G2A?EG<CE;AGGGI/B@.7@5CF@DEHF
@51511/1
cgcccatgagagcttcaaagcagtttgccatggcgtgtcgcatgaccacc
+51511/1
CCCFFFFFHHHHHJJJJJJJJJIJIJJIIGJJJJJJIIIIJJIJJJJIIJ
@6217732/1
ggcagagggaatctgattgtgctgttgtggaactgcttcacctgtggccg
+6217732/1
CCCFDDFFHDHFHIDFHGHHHJJJJJIGGIJIJJIIGCAFIJJGHGEGII
@732058/1
agagggaatctgattgtgctgttgtggaactgcttcacctgtggccggcg
+732058/1
;??BDDD?FBFD8<C2AE@FFEHGIE7HHGGA>GGIIIIIGDFG?>@D<@
@732234/1
gtcgacggcgatgagagcccacgatgtaagtgcttcgggcttcaacagct
+732234/1
@B@FDFFFHGGHFGHIJJIJIFJHHIIHGHFHGIIJIIIHHHEFFEFECC
@3485442/1
ccattttctaactgaagaggaaacgattgcatctgtg
+3485442/1
@;;BDDDDHHD?FE?F<GB;;A:<32<AAE9:E9C?:
@4848661/1
gctgggcctcttgtatgcgaaggtgttgaggcgcttgtggtggtgcacgc
+4848661/1
CCCFFFFFHHHHHIJJJJJHHHJCFHHIJJJJJJJJJHJJHJJHHJJJJG
@6908130/1
gcaagacatgtaggaactgtccctcggagatgccgtcccggta
+6908130/1
@@<DDDDABFCDDE:EG>@EICC:CF@@EFEAEIEGIIII8FF
@3485733/1
acgcgcttgggcagagggaatctgattgtgctgttgtggaactgcttcac
+3485733/1
??@FDADDDDHDDGEHBBEGGC?FG@<D:BDFHIIBHEIGGII@BFHICC
@52522/1
ccacaatatattcgtgaaaaccgcatccaactcggatcagccgtttctga
+52522/1
CCCFFFFFHHHHHJJJJJJJJJJJJJJJJIJJJJJJJJJJJJJIIJJJJG
@52722/1
ctgttgtggaactgcttcacctgtggccggcggcacgcagacgccttgat
+52722/1
@C@FFFDDFFHHHJJJJJJJJJJDHHIIJJJIHIAHHFFFCEDDDDDDDC
@3486257/1
gctcgctctccgaagggagcttgcggccgatgacctcatactccttcaac
+3486257/1
@?@FADDFHHFHFIGBHFHBHGEHBEGGIBGG9=CEHIGEHGEHHFE>CD
@733547/1
ctgggctgcagatgactgtgcatccttgctagtaagtcctgagccatagc
+733547/1
CCCFFFFFHGHHHIIIHJIIJJIJIJJJJGDGCFGGHIJJJIJJJJJIJI
@53455/1
gtgatctgtttcttggcatctatagatgtcggtggcgcacagggcacgct
+53455/1
C@CFFFFFHDFDHFEDBGBFHEFHIHHGCFGFC?@;?@FGBGIEHEGGFF
@53813/1
gctcctgcaccatgctgctcatctcgtgcactatctcttgtctgtgttgt
+53813/1
@@@DFFFFHHHHHJIJIFIIIJIHIEIIIGHJCHHIHIJIHIIJHHHIIJ
@53887/1
ggccttgattttataatttagagacacgtgtacatttcgagagaacaaat
+53887/1
@@@FFFFFHHBFFIGJJIJEEEDHGIIICFAFFGIJIJJGGFHGEFGIGG
@7596435/1
ttacatgctaaaactaaactactatacctgtgaaacgatcaacaataata
+7596435/1
;@<DD?>AFF<?:EE?FEEB?CDHFF?FB>9C<@??:8?F@DGF=FCBF?
@7596453/1
gcaggttgaactcacaccattcaatttaaaagaaactgggtgcgtgcagg
+7596453/1
CCCFFFFFHHHHHJJJJJIJJJJJGIIJIJIJIJJJJIIJGIJJHIIJJJ
@3487356/1
gtagcgaactactagcagacactgtggtatgtctattccttcttctataa
+3487356/1
@@@DADADDFHDHGHAFHIGGIIIGGCCDDDHHGDHG@FHGGHIIGGHGG
@6910109/1
cgcttgggcagagggaatctgattgtgctgttgtggaactgcttcacctg
+6910109/1
;@@DDDDDCHF7?ED1?CCBD@HDHED<??:?9DBGBGBGD39B?BBFH@
@54518/1
ccacaatctggtctggagagaagatcctcatcttgtatagaggaggcttg
+54518/1
CCCFFFFFHHHHGIJJGIHIHIJJJJJJJIJIJJJEFIGIHFGHHIJIHD
@2112715/1
gtttattttgtttttctctgtgatctgtttcttggcatctatagatgtcg
+2112715/1
CCCFFFFFHHHHHJJJJJJJIJJJJJJJIJJJJJJJJJJJJJJJIJIJJJ
@2113001/1
ctgccgacacctttgaaagtacctcgcccaaagacttccacacacactcg
+2113001/1
@@?BDDDDHAHHHIHIGEIEBBBGF8CFEGGDDGDGIJIGBGHJBHIIG;
@7598227/1
caccagtggtcttcttgaacttcttcaattgacgcaagaagtaccagaaa
+7598227/1
@;;DDDDBB=:?D:AEEGF>:FEHHCHID<FF<@DE@FGCDB99?BAFFB
@1446357/1
gccggtgctcttgtagaacatgatgagtagctcctgcaccatgctgctca
+1446357/1
@CCBDDDDHHHHFHJJJJJJJJJJJJJHHGIJJIJJJJIIGJJJJJIJJJ
@2113881/1
ggcgttgatgtcgcaagatagtgagacattcactttttagtcataatctt
+2113881/1
CCCFFFFFHGFFFEGGHIJJJ?CDGGGFBHGIEHCFHEGGAFIIJEGEIB
@1446528/1
gccagatgccaaagttcttgatcttcactgggctcttctctgggatttcc
+1446528/1
CCCFFFFFHHHHHJHJJJJJJJJJJJJJJJJJJJJJJJJJJJJJJJJJJJ
@1446635/1
gaagtgatggcaccaggatagagttaatgccgccaagtttgacgtttatc
+1446635/1
??@D=BADHFFFGIGHGAEFHIFHH@FEHGEEHIDEGHGIIIEHFFHGGI
@2114287/1
ccaacagattgtttgagatgtttgtgaaactgcgacaccttgtggctgtg
+2114287/1
@@CFFDFDHFFFHHIBGGIIGIIGJJIJIIIFGIEGIJJJGJJJIIJJJJ
@2114378/1
ctgttgtggaactgcttcacctgtggccggcggcacgcagacgccttgat
+2114378/1
B@BDDFDDHGGHDIIJIIJGIIGEIIJFIIIGJIJHHFFFCEBBDDDDDD
@6912469/1
cggcgatttaatttttttatgtttttattatgca
+6912469/1
??@1B1<A?FDFDFGG6@@GBCDFFGD@D?BED@
@2114437/1
ggctattacaatagacagacatacagtaattcattgtatttcgtatcgat
+2114437/1
CCCFFFFFHHHHHGIIIJGIIJJJIJIGHJIJIIIIJJIIJJGGHIJHIJ
@1447109/1
gcgttcatgcggcaaacgcctattaacattatcatcgttctcagcatggt
+1447109/1
@C@DDDBFGFF<DAGBHFGHGEEHACFFBGDFHGIGEBDDGDCCEBG<@8
@1447153/1
gatggagtgagcacgggctctgtgcctggctcccatgtcacggtagcact
+1447153/1
B@CFFDDDFHGHFIIIIJJIIJIIJJJHIGIIJIJJJFIGIJJGHIJIII
@4167779/1
gctgggcctcttgtatgcgaaggtgttgaggcgcttgtggtggtgcacgc
+4167779/1
@@@D?=DBHFDFHEFEFE>HBHEHGHHGH<AFHBHDHHGGGDD/5@@HAE
@1447621/1
ctcatcttgtatagaggaggcttgggctcgctctccgaagggagcttgcg
+1447621/1
CC@FFFFFFFHHHIGGEFFFHJJEAFCGFAHGGIEHGIIGJE2;;CHIGG
@4168223/1
agcgagactcataacgcagccagatgccaaagttcttgatcttcactggg
+4168223/1
@@@DDD:?ABFDFFHGIGB>GBEHIEECHHEDFGIIBG@FGII@F?DFGI
@1448074/1
gttgtggaactgcttcacctgtggccggcggcacgcagacgccttgatga
+1448074/1
@@@FDDFFHFFFHGIJIGHIHHGGHIJIBGIJJJHHFFCEDDD=@AACCC
@4168484/1
ctcatcttgtatagaggaggcttgggctcgctctccgaagggagcttgcg
+4168484/1
CCCFFFFFHHHHHJIJJIJJJIJHGJGGIIIJGIJJEGGGGIEHIIJJJB
@1448271/1
gtggattttaatgttattattacagcatacataataaaattagaggaagt
+1448271/1
@=@DDFBDHGFDHGGBFGIEIIEHFHGGIIEHIIGIGGIICHGGG<;GCB
@2115725/1
cagaaatttcgcacgctcgactaacattacctcgaaggcgcggcgtgcgg
+2115725/1
@CCDFFFDHFBHHGHIJIGIJJJIIJIJIJJGIIGHIJIJIJEFDBDDDD
@2116122/1
ggcagagggaatctgattgtgctgttgtggaactgcttcacctgtggccg
+2116122/1
CCCFFFFFHGHHHJJJIJJIIIJJJJJHHJJJJJJJJJJJJJJJJJJJJJ
@6218249/1
gtcggacgagccgtgccttttattgcttggtgagacacgagataaaagtc
+6218249/1
@@@DDDD1@FA@1CGHEGG<BDGH<BFGE;90?F@FDHIEH@==EGC@GH
@2799110/1
cctcatcttgtatagaggaggcttgggctcgctctccgaagggagcttgc
+2799110/1
CCCFFFFFHHHHHJJJJJIIIJJJGEHGIJIIJIIJJJGHIIJIIJJJGG
@5536848/1
gtcaggggtaatgctaacgtcatagcgataaattttaagggatttaaatt
+5536848/1
CCCFFFFF@FHHHJJJJJJIJIJJJJJJJJJIIJJJJJJJJJJIJJJJJJ
@3487617/1
tgtttgtctgtttgtctgtttgtctgttcgtctgtg
+3487617/1
@@@FFFFFHHHHHBHJJIHJJIGIHJIIIIHJJIGG
@55335/1
cacataacattagcactttcagtattgacatcaaatgcgcagctagagct
+55335/1
C@CFDFDEHHHGHHJGHIGIDGHIIJEGHIIJGJIGHIIJIIIIIIGIFI
@6218363/1
gacaagcgattggcattacgattgtgacaagttttcgtgagccgtgatta
+6218363/1
BCCFFFFFHHHHHJIJJJJJJJEHFHGIJFGGHIIJJBHIIJ@D7BGHGG
@4849114/1
gtacacctgagcgagactcataacgcagccagatgccaaagttcttgatc
+4849114/1
CCCFFFFFHHHGHJJJJJJJJJJJJJJJJJJJJJJJJJJJJJJIJJJJJI
@3487782/1
gtggatagctggacaaggcactgggaacgaccaatcatggacttttcttc
+3487782/1
@B@FFFFFHHHHHIJJJJJJJJJJJJJJJJJJJJJJJJJJJJJJJJJJJJ
@6218566/1
gccacactccgtcaaacatttacactttttaaccaccgtttttcatgtta
+6218566/1
1?@DDDBADFHB?BGHBHIIEGEEBHH@GEDHIH@HEH?DHGHHGEGIGG
@1449663/1
gcgagactcataacgcagccagatgccaaagttcttgatcttcactgggc
+1449663/1
?@@DD8@BFDHDHIGB@C@BC@;<???F<DBCFBGHBBFHIFBDGI?FDF
@4849512/1
ggcctcttgtatgcgaaggtgttgaggcgcttgtggtggtgcacgcgctt
+4849512/1
BC@FFFFFGHGHHJJIIIJCGHHIIJJJJJJJJIJJIJIIIJJJJJHHFD
@4170198/1
ggcgcttgtggtggtgcacgcgcttgggcagagggaatctg
+4170198/1
@@@DBDDDHFDA?FHHIAHEAFHB@D@GGCFBDCA:C=CC;
@4170228/1
cccgccggcgggtgcgtcacgtccacgcccaggaatatcaccggctc
+4170228/1
CCCFFFFFHHHH4@EHBEBEFCDBBDDDDDDDDDDDDEDDDDDD@BD
@5537781/1
cctggctcccatgtcacggtagcactgagtgacggcacctccgacactga
+5537781/1
@@@DDDDDDHHFFHDGIIA?AE9CHGGEG1CFHEHIIIIGGII6FHGHI9
@3488402/1
ggaggcttgggcctgttttggtagcggcggcgcgg
+3488402/1
CCCFFFFFGHFHHJJJIJIGJGIIGGFIJJABB>@
@2800103/1
caaaactagacaaaatacatgacctattttcaaattatagttttatatac
+2800103/1
CCCFFFFFHHHHHJJJJJJJJJJJJIJJJIJJJJJJJJIJIIJJJJJJJJ
@56571/1
ggcgtatctcgtcggctatcaggagggcg
+56571/1
??@=B@BDDB8AC@FB=BC;CGDH8?068
@4170864/1
gtctggagagaagatcctcatcttgtatagaggaggcttgggctcgctct
+4170864/1
CCCFFFFFHHHHHJJJJJJJJJJJJJJJJJJJJJJIJJJBHGIIIIJJJC
@4170889/1
ctatggactgctgccaattcactgttcattacctgtgaaaactgcccctc
+4170889/1
BCCDFFFFHHHHHJJJJIJJJJJJJJJJJJJIJJJHIJJJJJJJJJJJJJ
@6219554/1
gcctcttgtatgcgaaggtgttgaggcgcttgtggtgg
+6219554/1
@@?DDDDDFHD?FHBGHIEEEGGGHGHFDGIIDHGGI7
@734751/1
cggcgatgagagcccacgatgtaagtgcttcgggcttcaacagcttgtta
+734751/1
@CCFFDAAFHFFHIBGGH@FH?CDBFFEGIFG6<AGHC888BGGGII@EA
@1450868/1
cttgtatttgttatgtaaccactccatactttgtttcatttaaatttacg
+1450868/1
CCCFFFFFHHHHHJJJJJJJJJJJJJJIJJJJJGJJJJJJJJJJJJJJJJ
@57004/1
gccgatggtagaataaggattaaaaataaacttaaagattattaata
+57004/1
BCCFDDFFCBFFHHIIIIHIIJIIJJJJJJIJJJGIIGIJIJJJGII
@734975/1
ttttttttttacattttattattttatatttttttttttgtattttttta
+734975/1
CCCFFFFFHHDHDHHIIDHIDHIJJDHFHIIJJJJJHDD>=5>CDEDDD2
@5538656/1
gcgatgttttacaagggcaggttgaactcacaccattcaatttaaaagaa
+5538656/1
CCCFFFDFHHHHHJJJJJJJJIJJJFHIJJJJJJJJJJJJJJJJJJJJJJ
@3489279/1
tattaattcattagcgaaaaacttatttttcacttttaaaaatacatcag
+3489279/1
CCCFFFFFHHHHHJJIFIIJIIIIJJJIJJJGJIJJJGIJIJIGGGEHJJ
@57466/1
gtactgcagggtgcgctccagggcgtcgtagcctgagagcatttgttcca
+57466/1
@@CFFFFFHHH<CFGIJJJJJIGEGFHJIJJIJJJIJJJJJJJJJJJJHG
@3489546/1
cacttattaaattaatcgcacttctttgttttatttaaaaagcttaagtt
+3489546/1
CCCFFFFFHHHHHJJJJJJJJJJJJJJJIJJJJJJJJJJJJJJJJJIJII
@3489603/1
gtggtgcacgcgcttgggcagagggaatctgattgtgctgttgtggaact
+3489603/1
1?=?ADBDAC@F@EEFEEHI@GAF<:?BDGEGGHHBDBDFB=FBC@@=@;
@7599563/1
cgtagttctcagcttccctgcaaagttaaccatcttgtattcaaaagaaa
+7599563/1
@C@FFDFFHGHHHJJJJJJJJJGJJGIJJJIJJJJJJIJJJJJIJIJGIJ
@736016/1
cctggctcccatgtcacggtagcactgagtgacggcacctccgacactga
+736016/1
@CCDFFFBHHHHHHGHHIICF<EHGGIHIEFCFGGGIIGGHIIHIGHGE>
@6915478/1
atacataataaaattagaggaagtaggtgctgggcctcttgtatgcgaag
+6915478/1
<@@DFFFFHDHHHIIIIEIICHCCHHIEFGCHGIHGIIIIIBFGIIHDFH
@7600048/1
cgttcatgttcatcacccagtcgcgcttggtcgtcttaccaccacccgca
+7600048/1
BCBFFFFFHHHHHJJJJJJJJJJJJJIJIJHIJIIJJJJJJJJJJJJJJF
@7600294/1
gtagcactgagtgacggcacctccgacactgaggtcacggtactcgcggt
+7600294/1
@@CFFFFFGADFDFHIEIIGGHHDGIFJJJJEGHIGHGIJ;CGHIIIHF9
@737370/1
caacgatttatttcgattgttccatcactatcaaaacttctcaggattga
+737370/1
@@?DDDDFHFHFHHGGJIJHHHGGIEGDHHGIJGFHEGGGIIEGGBFGEG
@2116342/1
ggcgcttgtggtggtgcacgcgcttgggcagagggaatctgattgtgctg
+2116342/1
?@;ABDDDA:CAA@FGBB9F@C@FG;;D@FGGDC6A>;FDGGIG@EEEHF
@6917594/1
ctttatacatttcggcatggcgatcatgtcgatggcttggtttattccca
+6917594/1
CCCFFFFFHHHHHJJJJJJJJJIJJJJJJJJJJJJJJJJJEIJIJJJJJH
@7602191/1
cctcatcttgtatagaggaggcttgggctcgctctccgaagggagcttgc
+7602191/1
@@@DFFFFFHFHHGHHGIGHIJG>EBC>EDAFBBGGIG@BFAFEB>;DDE
@7602384/1
cctgacgcttagcaagtttcttagacttgccagttcccacttcacgacgc
+7602384/1
@CCFFFFFHHHHHJJJHJJJJJJJJJJJJJJJJJJJJJJJJJJJJJJJJJ
@2117132/1
cttgcgtttcaaaacaattcattttaggttcaagttaaccgcaatgttgg
+2117132/1
@CCADFDFDDFFDHEGBHIJJIIGIIIJCGGJIIJIIGIJIGAFGHIEDG
@7603383/1
gtagtaaggcttatttgacgagtcatcagacgtggtcggcggactccggt
+7603383/1
@@@DDDDDHHHHBEEHDFHH?FHIGBHH@HII?GG?FFDGGG<BDCDCC9
@6918825/1
gtcgcgtgtgatgccgcttttgcaccacaataaacgtgattcccggctta
+6918825/1
@@@7DDDD@FHBDGIGD><BCFG@HAG8???BGDAFDBBFHIGAFA6AHE
@6918857/1
cagtggtcttcttgaacttcttcaattgacgcaagaagtaccagaaacgg
+6918857/1
BCCDFFFFHHHHHJIJJJJJJJJIJJJJJJJJJJJJJJHHIJJJJJJIJJ
@7603514/1
ctttatttcttctttaataggacaagcgattggcattacgattgtgacaa
+7603514/1
CCCFFFFFHHHHHJJJJJJJJIJJJJJJJJJJJJJJJJJJJJJJHJJJJJ
@6918982/1
ctgaacgaaaagggtacaataattaataattatgtcgcaataccgtagcc
+6918982/1
CCCFFFFFFFHDFEHHHIGHIIIIIJJJIIJJJJGIIIJJJJJGIHIHGG
@7603648/1
gtggattttaatgttattattacagcatacataataaaattagaggaagt
+7603648/1
?8=B4ADBAHBFDHGB?C?FEHE<?FFBFGFHCHIIDHBHIGD?D?CFB:
@2117892/1
cgtgtaacaaaaagggggtatacatatcaattgcacggtttctagataac
+2117892/1
?@=BDDDFDHHH@HIGIJFGIJJIIGGDFGIIIJJJGIFGIJIGIJIJJI
@2118213/1
ggtgctgggcctcttgtatgcgaaggtgttgaggcgcttgtggtgg
+2118213/1
BBBDFFFFHHHHHJJJHJJJJJGHHIEFFGIIJJJJJJJJIJJJJI
@6919732/1
tgctgggcctcttgtatgcgaaggtgttgaggcgcttgtggtggtgcacg
+6919732/1
@@@DAADAHHFGFGHIEIFIFHFB?EGGHEHIFHIBF6=BF@@CHGG@=A
@2118765/1
ctgtgatctgtttcttggcatctatagatgtcggtggcgcacagggcacg
+2118765/1
CC@FFFFDHDHFHIIJGFGIIGJJIIIJJJCFFHGHIIIIJJIIB@FHGE
@6920372/1
ggtgctgggcctcttgtatgcgaaggtgttgaggcgcttgtggtggtgca
+6920372/1
@CBFFFFFHHHHHJJJHIJJJJHIIJCGFHJIJJJJJIIJFIICHJBEGE
@6920446/1
ggcatcgtcgttgttattggaactggtgccactggcggtggcatgtccaa
+6920446/1
@@@FFFFDHHFDHJJJJIJJEHIHHJJIJIIIHFEHIJ6@;FCAFCCCDD
@2119543/1
gtgctgttgtggaactgcttcacctgtggccggcggcacgcagacgcctt
+2119543/1
CCCFFFFFHHHHGJJJJJJJJJJJJJIJIJJJJJJJJHHFFDDDDDDDDD
@2119566/1
ccacaatatattcgtgaaaaccgcatccaactcg
+2119566/1
;=?D?;;BDB4DFB<ABEBEEA11881:C<GC<6
@6920808/1
gctgggtcttacagattggtggaaaccaaaccaaacttctctgccaccac
+6920808/1
@@@F<DBDHHHAFGGIIHIFDGGDHGHGGIIIIGIFHIEHHIGIIII;DF
@2120122/1
cgcaagaagtaccagaaacgggacttagccacaatctggtctggagagaa
+2120122/1
@CCFFFFFHBDHDIGIGJJJJIIIJIGGIIIIGIIGHGGGHIIGFHIGHG
@5538951/1
ctattcacctttctaggacatttatctggctgtatgtttacatcataatg
+5538951/1
@C@FFFFFHHGHHJIJJIIJIIIJJIGIJJJJIIIIHJIJJJJJJJGIJJ
@6220147/1
cttcttctcttttttctcctttcttttgcgagctgctgccgaaagattag
+6220147/1
CCCFFFFFHFHHHJJJJIIJJJJJJJJJJJJJJJJJIJJJJJJJIGDFGE
@4171741/1
agggaatctgattgtgctgttgtggaactgcttcacctgtggccggcggc
+4171741/1
@@CFFFDFHGFHGGGHHIHHIIJJIJJJIJIJJJIIJIJGGHIIJJGIHF
@4171744/1
ctgggctgcagatgactgtgcatccttgctagtaagtcctgagccatagc
+4171744/1
?@@DDFFFGGDDAEHGIEHI<FHIIIDGIIGIIIIEEG@F?FG9BDFBF3
@6220244/1
gggaaatgaggagtcactgtcaaggccagaatcttcattagacttgtctg
+6220244/1
@C@DFF?DHHGAHAEHHIIDE>FHIIGIIIIDIEH@FGIIIGAGIHFGGG
@4171855/1
gtggattttaatgttattattacagcatacataataaaattagaggaagt
+4171855/1
@?@DBDBD?BFFFHG?<BHGHIGH@F>BH?FFGEHBEGGIIHE>@BDFGA
@4172161/1
cacacgtttcacttcagcatagacaggtgtcttccctggcaatacaacaa
+4172161/1
@@@DDDDDHFFBHGCHGDFB?<CEHCCAACF9EGHIID=39?@DB?FG;;
@4172325/1
ggcagagggaatctgattgtgctgttgtggaactgcttcacctgtggccg
+4172325/1
CCCFFFFFHFHHFIGIJJIGHIJJHIIFEGIIJIJJJIIGIJJGJGJJJI
@5539712/1
ctcatcttgtatagaggaggcttgggctcgctctccgaagggagcttgcg
+5539712/1
CCCFFFFFHHHHHJJJJJJJJJJIJJIJJJIJJJJJJJJIJJGIIJJJJI
@5539895/1
gcctggttctaccttcaagagcctcttctaaagcaaacaatgagacctgt
+5539895/1
@@@FFFDDHHFFDGIIGIIIGEHHIIGGHGIGEFIJJJJGAFFEGHCGHB
@4172916/1
gccatacaaggtctataaaaatataatttgcctgacaaataacatctaat
+4172916/1
CCCFFFFFHHHFHJJJJJJJJJJJJJJJJJJJJJJJJJJJIJJJJJJJJJ
@4173065/1
atcaatttatcttcaaatgacgacaccacagttccagtctcaggcacatt
+4173065/1
CCCFFFFFHHHHHJIIJJJJJJJJJJJJJJJIJJJJJIIJJJJJJJJJJJ
@1452965/1
caagaagtaccagaaacgggacttagccacaatct
+1452965/1
7@?DDADDDBHF?@FHE:B@GGGGC<4:??B?CGI
@58842/1
gtcttttctaacttgaacagtgcgatgttttacaagggcaggttgaactc
+58842/1
@@@DDDDBFDHFFGIEAF??ACHEHGGFGGHFHIGACF<FD<F?D;?BFF
@59428/1
cgatgttatacatatagcatttcggatctatagaggctgtcactgcagcg
+59428/1
CCCFFFFFHHHHHJJJJJJJJJJJJHIJJJJJJJJJJJJIJJJJJJJJJJ
@7606082/1
gcagcttcatccagaggcaagcgctccaagttgcttggaggcttgggcct
+7606082/1
CCCFFFFFHHHHHJJJJIJJJJJJJIJJJJIJJJIJJJJJIJJJFHHHIB
@6221823/1
atacataataaaattagaggaagtaggtgctgggcctcttgtatgcgaag
+6221823/1
CCCFFFFFHHHHHJJJJIJJJJJJJJJHIIJJJJIIJJJJJJJJJJJHHI
@2802084/1
ccgtttagcagcttcatccagaggcaagcgctccaagttgcttggaggct
+2802084/1
@<;BD?BDFFDF?FHEBFHIGHEGBGIIDFEG6:<9?0B?@@E>7<9?CC
@4174467/1
gtctcagaggtggcagttcatccacttcaggtctagcattccgccccctt
+4174467/1
@@@FFDD>DF<CDEGGCGCCGBFGDEHGCEH?FFFHGAFHIIIIDHHGHE
@4853500/1
gtgctgggcctcttgtatgcgaaggtgttgaggcgcttgtggtggtgcac
+4853500/1
@@@DDAEFFHFFDHIDGHIIIEFAGFGHGIGHI?HIEGBFGI3@A;@GEH
@4174745/1
gtgctgggcctcttgtatgcgaaggtgttgaggcgcttgtggtggtgcac
+4174745/1
@B@FFFFFGHHHHJJIJJIJJHEHJCHGHIGIIJJJJJJIIDHGHGIIIJ
@1453307/1
ggcgaattttgcgatctgcgtggtagcgtactaccagcgttgatagattc
+1453307/1
CCCFFFFFHHHHHJJJIJJJHIJGGIJJHIJJJJJJJJJHJJJJJJJJJJ
@3490511/1
gtttcaaaaaaactgtttcacataaataggtgagaagtgtgataatgtca
+3490511/1
CBCFFFFFHHHGHIJIJJJJIIJJGGIGII1?DFFGH?DFGGIGICEFIE
@4853960/1
gagcgcgctgtagctttgatcatagtagatgtttgcatgtcagttagctt
+4853960/1
CCCFFFFFHHHHHJJJJJJJJJJJJJJJJJJGIJJJJJJJJJJIJJJJJJ
@6921605/1
cctcacgttccgccaattgcttcaccttatgatagtcatcgcggcctcta
+6921605/1
CCCFFFFEHHHHHJJJJJJJJJJJJJJJJJJJJJJIJJJJJJJJJJJJII
@4854215/1
gccacaatctggtctggagagaagatcctcatcttgtatagaggaggctt
+4854215/1
CCCFFFFFHHHHHIJJJJJJJJJJJJJJJJJIJJJJHIJJJJJJJJJJJJ
@6921823/1
gtggaactgcttcacctgtggccggcggcacgcagacgccttgatgacct
+6921823/1
CCCFFFFFHHHHHJJJGEHHIHEHGGIJGGIIIHHFFFDDDDDCDCEDDC
@1453909/1
cttccttcttagagcgtcccgtacccatagcaacaagatcagcgactgtc
+1453909/1
?@@FDFDFHHHHHJIJHIIJIGGGIIIJJEGHIJJJJJIJGFHHHIJJCG
@61245/1
atccttagtacacctaatgaggactatttggcgttactgcttaatactac
+61245/1
CCCFFFFFHHHHHJJJJJJJJJJJJJJJJJJJJJJJJJJJJJJJJJJJII
@1454031/1
cacggtagcactgagtgacggcacctccgacactgaggtcacggtactcg
+1454031/1
CCCFFDFFHHHHHJJHJJJJJJJJJJJJJJJJJJJIJJGHIJJJHIIJJE
@6922484/1
atctgtgaggggcgtcgggtcacattacatactctgtatttcctcttcat
+6922484/1
CCCFFFFFHHGHHJGJJJJDFHGHIJJIIGIJJJJJHIJJJJHHHHHGEE
@5540567/1
tgacgcaagaagtaccagaaacgggacttagccacaatctggtctgg
+5540567/1
BCCDFFFFHHHHAGIIJJIJJJJJIIIJJJJJJJJJJIJJJJFHIII
@5540616/1
ctcgggttggaatgattctggtgggttgtcctgcagagcttgccacatct
+5540616/1
@@@DDD2AFF>BFHBDFHGFC<<CD:????BFF@GHEHGGGGHGEEFB@G
@5540717/1
cgaatatattgtgggatgcttaaatttacatttagtgtttgtttc
+5540717/1
8?8DD??DHH>AF?AF>FIIIGA<AFH<F9FHGII?CHAHHIIIC
@1454818/1
cgccaagtttgacgtttatcttcaagcacaaattgctcagggtctgtggc
+1454818/1
@@@DDDFDHFH?FGCACGDFGHIIIIIIGIBEH@DGHHIEHE99?DDHAF
@1454872/1
gccaaaatgctattaacatttaagaatctgtcgttaaaataaatatttca
+1454872/1
CCCFFFFFHHHHHJJJJJJJIJIJJJJJJJJJJJJJJJJJJIIHIJJJIJ
@739292/1
cgtcaatgtgtgccccacagacaattttctagtgtctaaccattggacgg
+739292/1
@@@DDDDDD<<CAFGEEGFFEGE9CFHHFGFE:?FEGFG<?@<?<@>F:F
@5542324/1
ccgacagttagaatttaaaagaaacaccttcataataaggaccaaagatg
+5542324/1
CCCFFFFFHHHHHJJJJJJJJJJJJJJJJJJJJJJJJJJJJJJJJIJHIJ
@6924687/1
gcgtcaatatttttttaaatcaaagacgtaatttgtatgagtgttttgaa
+6924687/1
CCCFFFFFGHHHHJJJJJIIIJJIIGIIFHGGHHJGIIJIJHHHIJJJIG
@6924912/1
cgcaagaagtaccagaaacgggacttagccacaatctggtctggagagaa
+6924912/1
CCCFFFFFHFHHHJJJJJJJJJJJJJJJJJJJJJJJJJJIIJJJJJJJJJ
@6925045/1
atactactcactgatttatgtagcatc
+6925045/1
???:=DDDDDDDDEIB4CFFCFEFE4C
@741182/1
ctagtaagtcctgagccatagcaaacagccactggcaatgtggatagctg
+741182/1
@CCDFDDDFFFHDGEACEGHGEGEFIGIIGIGEHAHGHFH?FGGIEHIII
@741208/1
gtgctgggcctcttgtatgcgaaggtgttgaggcgcttgtggtggtgcac
+741208/1
CBCFFFFFGHHHHJJJJJJJJIIJJCGGHIJJJIJJJJJIJJHIIHIIJJ
@6925346/1
gtcggattcaattcggaacatagaaatttgtgtaacccaagtttgacgac
+6925346/1
@CCFFDFFHHFHGIIIHHJCEHGHIIJJBEIIGIIG@DHIGIIIJJGFGH
@7607821/1
gtagcactgagtgacggcacctccgacactgaggtcacggtactcgcggt
+7607821/1
@@@DDBDDHDHCCGCG6EGIIIG;CGEGDGGEEHGHCHHEBFHHIHIFE=
@2121785/1
taattatttaagtttcatttaaatttcggtacctggttaaatagtttatt
+2121785/1
CCCFFFFFHHHHHJIJJJJJJJJIJJJJJFHIJJJJJJJJJJJIGIJJIJ
@6925724/1
gtaagtttgtcgagtagagccttagctgcggaatgcttagcttccttctt
+6925724/1
CCCFFFFFGHHHHJIIJJJJJJJJJJJJJJJJJJJJJJJJJJIJJJJJJJ
@1457980/1
atgaaacgcgagtggggccgtcagaacctgatagaaacggttggcgttag
+1457980/1
CCCFFFFFHHHHFHJJJJJJJJJJJJJJJJJJJJJIIJJJIHGFFFDDDD
@1458050/1
gtctggccagtctttagaagatgatggtgtttgtcttgtttgactgtagt
+1458050/1
@BBFFFFFHGFHHJIJIJIJGGIFJIJHDGGIJJJJJJGIJJIJJJFIIH
@4175525/1
gtgctagttacataatatctactaaactataaccaaagtgacatttgctt
+4175525/1
BCCFFFFFHHHHHJJJJJJJJJJJJJJIGJIJJJJJJJGHJJJJJIJJJJ
@4175639/1
gccctcaatctgcaccagttcatatttgggcacagttcctcgacgagcaa
+4175639/1
@@=DDADDHBDH?CGBG?FBHEGC@EFEHIIFIIG?DGHEHG?FHGIHG@
@5544725/1
gtgctgggcctcttgtatgcgaaggtgttgaggcgcttgtggtggtgcac
+5544725/1
@@CFFFFFDHFHGJIHEHHIH=FHI9CEGHHGIBGEGICCEIF=@AGGEA
@1458613/1
gtgctgttgtggaactgcttcacctgtggccggcggcacgcagacgcctt
+1458613/1
CBCFFFFFHHHHHJJJJJJJJJJJJIIJJJJJJJJJJHHFFDDDDDDDDD
@1458759/1
attgacatgaaacaaacactaaatgtaaatttaagcatcccacaatatat
+1458759/1
?@@D:DDDF?DFFIEFB@FDG@E:CHFI>HEEC@?E>GDG;??DFG>D?D
@3492545/1
agggaatctgattgtgctgttgtggaactgcttcacctgtggccggcggc
+3492545/1
@CCFDFFFFHHHHIHHIIJCHJIIJJJJGIIGIFEGIIGJJIIIGIFJH<
@2803095/1
gtgctgggcctcttgtatgcgaaggtgttgaggcgcttgtggtggtgcac
+2803095/1
CBCFFFFFGFHHHJJHIJJJJHHIJEFFHIHIJJJJIJJIIJGIIHHIJJ
@4855746/1
ctgagcgagactcataacgcagccagatgccaaagttcttgatcttcact
+4855746/1
CCCFFFFFHHHHHJJJJJJJJJJJJJJJJJJJJJJIJJJJJJJJJJJJJJ
@3492752/1
ctcgatgtaaactttcggtaattctgtgaccgcgtgaaaggcgtgcgcta
+3492752/1
CCCFFFFDHHHHHJJJGJEFHHIJJJJJJJJJJJHIIJJIJJJAGHIJJI
@4856224/1
ccgaaagattagagtcgtcttctacttctgcttctggcacatcaggagaa
+4856224/1
CCCFFFFFHHHHHJHJJJJJJIJGJGIIIIIJJGHGIJJJIIIGHIFHGI
@1459530/1
ggcagagggaatctgattgtgctgttgtggaactgcttcacctgtggccg
+1459530/1
CCCFFBDFHFHHGJJJFGIHGEEGHHGGHJIIIJJJIGHGGIJBHEEHJI
@3493142/1
tcagcatggtaagaaggtggcggccagaatctagacatgcacagctcttg
+3493142/1
CCCFFFFFHHHHHJJJJHJJJJJJJJJJJJJJJJJJJJJJIJJJJJJJJJ
@3493985/1
gctgttcttctagtttcttctctttgcagcttttgacagagcgggagccg
+3493985/1
CCCFFFFFHHFHF?EHGGEEIGGGHGHEHFBBHGIEAGHA??FHG:@ABG
@4857176/1
tgtagctttaaggggatctgctgtctgtggagctgatgcttgctgggcct
+4857176/1
CCCFFFFFHHHHGJJJJJJJJJJIJJJIJJIJJJJIJJJJJJJJJJJJJJ
@1460304/1
gcttcacctgtggccggcggcacgcagacgccttgatgacctccactttg
+1460304/1
@@CFFFFFHGHHHIIIJGIIIJIJGIIGHHHFFDCCEEDEDDDDDDDDDC
@1460412/1
caatttctgtagatagctgattatactataatcccagaaaacatacaaaa
+1460412/1
CCCFFFFFHHHGHJJJJJJJJJIJJJJJJJJJJGIIJJJJIIJJJJJJJJ
@2125353/1
cagagggaatctgattgtgctgttgtggaactgcttcacctgtggccggc
+2125353/1
CCCFFFFDHHHHHIJJJIIJJJHIJFHHGIGIIJJIJJJJJJJJJIJJJG
@1460710/1
ctcctttttgtcagcacagaatagtcgcgtgtgatgccgcttttgcacca
+1460710/1
CCCFFFFFHHHHGJIJJJJIJJJIHIGIIIJEHJJJJJJJJJJJJJIJJJ
@2125490/1
cgggaattttgtttggtatctgataccgacacatg
+2125490/1
@@C?B@B?DFFFFGHEEBFECF<<A@A?GGAEG<0
@2805335/1
gtctttataatcttgaagataaacgataaaataattgggacatagcgacc
+2805335/1
CCCFFFDFHHHGHJJJJJIJJJIJJIGGIGGGGJJJIJIJJJIJJIIJJJ
@3494936/1
agcacgggctctgtgcctggctcccatg
+3494936/1
?@@D?<18CF;?4AD<E<3C@?<E7DG;
@2125908/1
cagccagatgccaaagttcttgatcttcactgggctcttctctgggattt
+2125908/1
@@CDFFDFFDGHFIHIHHIIJJJJGIIJJJJEEHIJIJJJIJIIGIAHIJ
@1461145/1
ccctgatagagacgatttcaccagtggtcttcttgaacttcttcaattga
+1461145/1
CCCFFFFFHGHHHJJJJGIJIJJIHGGBGHIIIIEHHIJJGIGIIIIGHG
@4858402/1
ctcataagaagttggttgaactggtgcaatttcttcatgtgtggtcatta
+4858402/1
CCCFFFFFGHHHHJJJJJJJJJJJHHIJJJJJJJJJJJJIJIIIIIIJJI
@3495483/1
gctcgctctccgaagggagcttgcggccgatgacctcatactccttcaac
+3495483/1
CCCFFFFFHGHHHIJJJJJJIIJJJJJJJJJJJJIJIJJJJJHHHHHHFF
@3495557/1
gggcagagggaatctgattgtgctgttgtggaactgcttcacctgtggcc
+3495557/1
@@@FFFDDDDD>?GH<FHHFFFHIIHGIIIIGHIIIIIGDGDGI;GGIII
@4858786/1
gagggaatctgattgtgctgttgtggaactgcttcacctgtggccggcgg
+4858786/1
CCCFFFFFHGHHHJIIJIJJHJJHIJJJJJJJIJJJJJJIIJJJJJJJIH
@4858885/1
gtggaactgcttcacctgtggccggcggcacgcagacgccttgatgacct
+4858885/1
CCCFFFFFHHHHHJJJJIJJJJJJJJJJJJJJJHHFFFDDDDDDDDEDDD
@61453/1
gtgctgggcctcttgtatgcgaaggtgttgaggcgcttgtggtggtgcac
+61453/1
@@@?DBAD8C?ACGHIIGAHGF?EH1?ED@<FGEGH>@CCGG7CH@@ADH
@4859247/1
gccaggcacacggacttacgaagtaaattcaattgttgatatagaggata
+4859247/1
CCCFFFFFHHHHHJJJJJJJJJJHIJJJJJJJJJJJJJJJJJJJJJJJJJ
@2126998/1
gtgcattattacattttttataaacggtacatctagagtataaaaaactg
+2126998/1
CCCFFFFFGHGHHIJIJJJJJIIJJJJBFCDHIEGIJJBFBGIIGIIJJJ
@2127021/1
accagttttaataacctatctatcagtcggtagatttggctaacagagag
+2127021/1
@@CDDEFEGGGHHGIIGGIIJJJJIJGGIJGHIFHIIGJIGIJJ@G@GDG
@61817/1
tagtcataatcttcagatactccaaagcattctgggctgcagatgactgt
+61817/1
CCCFFFFFHHHHHJJIJJJJIJJJJJJJJJJJJJJJJIJJJJJJJIJJJF
@4859514/1
tggattttaatgttattattacagcatacataataaaattagaggaagta
+4859514/1
CCCFFFFFHHHHHIJJJJJJJJJJJJJJJJJJJJJJJJJJJJIJJJJJIJ
@2127247/1
gtgaattattaactatcttaatcgattacactaagcaattaataattatt
+2127247/1
@BBFFFFFHHHHHJJJJJJJIJJIJIIJIIJJJJJJJJJJJJJJJJJJJJ
@6927559/1
ggacttacgaagtaaattcaattgttgatatagaggataccgatacctgg
+6927559/1
@@CFDFFFHHGHCFGHIGGHIJJJEIIIIIIJJIIIJIIJIEDDFHIIHG
@6927727/1
tggtacgtcaggcactgcagctcgtccgacccgaagtggttgtcgtccca
+6927727/1
?@@ADDFFHHHGHJJGIIGHIJJIJJJIGHJIJHGICGIGGGJJIHGHHH
@62839/1
ctaacgatcaaatcgatcatgggtccataatcattcctggaatccgtgtc
+62839/1
CCCFFFFFGFFHHGIJIJIJJJJHHIJJJJJIJJJJJJJJJJJJJIIIHI
@7609879/1
gcctggctcccatgtcacggtagcactgagtgacggcacatccgacactg
+7609879/1
CCCFFFFFHHHHHJJJJJJJGHIJJJJJJJIJJJJJJIJJJJJJJJJJJJ
@6224749/1
ctgtgatctgtttcttggcatctatagatgtcggtggcgcacagggcacg
+6224749/1
@@CFFFFFHHHGHIJJGICAHIJJJJJCEHFHJJIGIJJJJJIJJJJJJJ
@6928255/1
gctgctggcacatccaattgggtttcttcactcatctttcactctgtctt
+6928255/1
CCCFFFFFHHHHHIIJJJJJJJHIIHIIJIHIJJJJJJJJJJJJJJJJJJ
@4178699/1
gcctgttttggtagcggcggcgcggtccgtgaggagcatgctcgccatca
+4178699/1
CCCFFFFFHHHHHIJJJJJJJJHED=BD@=?@?BCBBBCDCCDDBDBBDA
@6225992/1
gctgggcctcttgtatgcgaaggtgttgaggcgcttgtggtggtgcacgc
+6225992/1
@BCFFFFFHHHHHJJJJJJIJJJEGHIJIJJIJJIJJGIJGIJFHIIJJG
@64893/1
cccatgtcacggtagcactgagtgacggcacctccgacactgaggtcacg
+64893/1
@@@DDDD:DDAFF?EEEGEHGGCEGDG>GHGGHICDGHIIGIFHIIIIII
@7612053/1
atcactatcaaaacttctcaggattgaaacgtcttttatgttgggacagc
+7612053/1
?@@DFFFFHFFHHJJJJJGGHIGIJJIIGJIIJJJJJJJGGHDHIJJJJJ
@4179744/1
cgatggacggcttcttgttgtcgcccgccggcgggtgcgtcacgtccacg
+4179744/1
CCCFFFFFHHHHHJJJJIJJJJJJJJJJJJJJJDD37?B?BDDB?ADDD?
@5545974/1
tgtggaactgcttcacctgtggccggcggcacgcagacgccttgatgacc
+5545974/1
CCBFFFFFHHHHHIJJJJJJIIIJJJJJJJJJJHHHFFDDDDDDDDDEDD
@743666/1
ataaaattagaggaagtaggtgctgggcctcttgtatgcgaaggtgttga
+743666/1
CCCFFFFFHHHHHJJJGIJJIGIJIJJJJJJJJJIJJJJJFHHJ?FFHIG
@6226553/1
gtcgcaagatagtgagacattcactttttagtcataatcttcagatactc
+6226553/1
CCCFDDFFGHFHFGGHGIGIII<FHIHG>FIJJJI9GHIGIG?F<FHHGH
@4179954/1
catgcataaacatacataccgataccatacaccaaaatattttttacgat
+4179954/1
CCCFFFFFHHHHHJJIJIIIIJJIJJJJJJJJIIJJJIJJJJJJJGGIIJ
@6226685/1
ggagtgagcacgggctctgtgcctggctcccatgtcacggtagcactgag
+6226685/1
CCCFFFFFHHHHHJJJIJJHHIJIIJJJGJJJJIDHJIJJDDHI@HHJJJ
@6226702/1
cacgggctctgtgcctggctcccatgtcacggtagcactgagtgacggca
+6226702/1
@@@FFDADFBDFHGIIBFGFGGIIIGHIIIIIDGHIIIII@BDGHGIIII
@7612440/1
gtgtgaagttcattgaatcaatgtgcaaaaattaaacgaagcattgaaaa
+7612440/1
BBBFFFFFHHHHHJJJJJJJJJJJJJJJJJJJJJJJJJJJJJJJJJJJJJ
@5546205/1
gtacattgaaaataaaaataaaaaaaatagcaggggttattgttatgtcg
+5546205/1
??<DDDDD4=2<?BE@EEB<<CBBEED>D>?9BB@07?.=CE<BC@@AAD
@4180153/1
gctcattttaacacatttcacattgaaaaataggtcaaaaccttcattat
+4180153/1
CCCFFFFFHHHHHJJJJJJIJJJJJJJJJJJJJJHJJJJJJJJJJJJJJJ
@1462149/1
gagagaagatcctcatcttgtatagaggaggcttgggctcgctctccgaa
+1462149/1
@@@DD?DDFBFFFHDHIIG??FHHCBHGI8?@@F?F=;BG@?FHBCB@/C
@7612641/1
ggatggagtgagcacgggctctgtgcctggctcccatgtcacggtagcac
+7612641/1
@@<BD;DDADBBD@HGHGIIIIIFEHGGIBHGIIIIIIIIGIIIBDAGGI
@4180311/1
ggagagaagatcctcatcttgtatagaggaggcttgggctcgctctccga
+4180311/1
B@@FDFFFHHHFHJJJJJJJJIIIJJIJJJIJJJJADHHIJJIIGGGHI<
@1462562/1
gataagatgaagaagaggagcaaatggaaaaaaaaattggtgaaaagaat
+1462562/1
C@@FFFFFHGHHHJIIIIGJJJIGIJIGIJIJJIJIIIIJ=CHGGHIIIG
@4859981/1
catcgttctcagcatggtaagaaggtggcggccagaatctagacatgcac
+4859981/1
CCCFFFFFHHHHHJJJJHHJJJJJJGIJJJJJJJJJJJJJJJJJJJJJJG
@744326/1
gcggttttcacgaatatattgtgggatgcttaaatttacatttaatgttt
+744326/1
BCCFDFFFHGHHHJJIJJJJJHIJJJJJJJJJJJJJJJJIJJJJJJJIIJ
@2806372/1
cgcaagaagtaccagaaacgggacttagccacaatctggtctggagagaa
+2806372/1
CCCFFFFFHFHHHJJJJJJJJJJJJJJIJJJJJJJJJJJHIJIJHIIGII
@4860394/1
ggctgaattgcagcatcttgtcgagaacatgaagccgctttggtttacgt
+4860394/1
?@<DBDA??B?F:EGHBFHIDHHGA;F9:?E>F@A?DAF:?<3DFHBHFH
@2806648/1
cgacataacaataacccctgctattttttttatttttattttcaatgtac
+2806648/1
CCCFFFFFHGHHHJJJJJJJJJJJJJJJJJJJJJJJJJJJJJJJJJJJIJ
@7613627/1
agccacaatctggtctggagagaagatcctcatcttgtatagaggaggct
+7613627/1
CCCFFFFFHHHHHIJJJJIJIJIJJJJJJJJJJJJJJIJJJJJJJIJJJI
@2806820/1
gtttattttgtttttctctgtgatctgtttcttggcatctatagatgtcg
+2806820/1
CBCFFFFFHHHHHJJJJJJJJJJIJJJJJJIJGHIJGIJJIJIJIJJHEI
@744945/1
ctcatcttgtatagaggaggcttgggctcgctctccgaagggagcttgcg
+744945/1
CCCFFFFFHHHHHJIJJIJJJJJEHHIGIJJJJJIIIHJJJIHGIJJIJG
@3498017/1
cctcaatctgcaccagttcatatttgggcacagttcctcgacgagcaagt
+3498017/1
@@?BDDDD<C?BF@?BAEF@FGHHHE@<GBDFGEEG@EDD<FBAFDGHHH
@7614352/1
ctcatcttgtatagaggaggcttgggctcgctctccgaagggagcttgcg
+7614352/1
CCCFFFFFHFHHHJJJJIJJJJJGGIIGJIIJJJJIIGGIJJGIEGIJJI
@745642/1
cggtacatgttgtgtacacctgagcgagactcataacgcagccagatgcc
+745642/1
B@@DDDFFHBHHFHIIIIHIHIIJFIIGIJIIJJJJJIJJIIJHIGIGGG
@4861630/1
gtaaaggtttctgttactaatcaatcggccttttatatttgttaactgtc
+4861630/1
BBBFFFFDFFHHHHIIJJHJIIJJJIIJIJJJIJGIJJIJJIJJIIIJIJ
@3498474/1
cgcaagaagtaccagaaacgggacttagccacaatctggtctggagagaa
+3498474/1
CCCFFFFFHADFHIIJIIJIIJGGHIJIIIGHJJJIJIJGIIIJEHHIHI
@746103/1
ccagtggtcttcttgaacttcttcaattgacgcaagaagtaccagaaacg
+746103/1
?@@DDDABFB?DFFHCBFEICBHI>BHGIIIBEADE@GHDFGEGGHGHII
@7614862/1
gcctcttgtatgcgaaggtgttgaggcgcttgtggtgg
+7614862/1
@7@D=BDDHF>DFE:8@C<CCBFEFH;FFDDD2?DDBF
@7615212/1
ggcagagggaatctgattgtgctgttgtggaactgcttcacctgtggccg
+7615212/1
CCCFFFFBFHHHHJJGIJJJHHJJJJJHJJJJJJJJJJJJJGIJHIJJJJ
@7615215/1
cagccagatgccaaagttcttgatcttcactgggctcttctctgggattt
+7615215/1
CC@FFFFDDHFHHJJGHGJJJJJJJJJJJJHHGEIIJJIJJJJJIHJJJJ
@4862881/1
gccagatgccaaagttcttgatcttcactgggctcttctctgggatttcc
+4862881/1
?;?BDADD?FDH?GH@ACH@CEACCBCBC<882C?GDBHGIIDB0?BBHG
@747224/1
gtagacttatttataaatttcataaaatatatttatttgaatgtctgtct
+747224/1
@@@DDFFFGHHHHJJIIGIHHGIIIIIJJJIJIJJIJJJJIHIGHIJHHI
@747309/1
cgagagaacaaattacattcacttgacatcataatacgatactgattcca
+747309/1
@<?DBADDFFF;FFF::<I@B:CAHEFEEFFEF<FEGFIIFIIFIIIFII
@3500133/1
gctataaatgccatacaaggtctataaaaatataatttgcctgacaaata
+3500133/1
CCCFFFFFHHHHHJJJIIJJFHHJJJJJJJJJJJJJJJJJJJJIJHJJIJ
@7616355/1
cgatacctggttacacttaactgtaccgctgcttctatgtattataaaaa
+7616355/1
CCCFFFFFHHHHHJJJJJJIJJJIJJJJJJJJJJJJJJJHIJJJJJJJJJ
@2809977/1
gtggattttaatgttattattacagcatacataataaaattagaggaagt
+2809977/1
CBBFFFFFHHHHHIJJJJJJJJJJJJJJJJJJJJJJJJJJJJJJJJJJJH
@7616693/1
ctcggatcagccgtttctgagattagcgcgcacagacgaacagacaaaca
+7616693/1
CCCFFFFFHHHHHHIJIJJIIGHJEIJIJIJJIJIJJJJIJGHHHFFFFF
@7616721/1
gcgtccgcatcctcatcgctaccctcgtagtccaggtctgtgtcgtctga
+7616721/1
@@@DDDDDFHGFHGHGGHGIJGIJJJJJGEBFGGGDGGGGFBHIBGEGHH
@5546647/1
ccggcttatactccgcctccaacttgatacaagcttctcggacagcagtg
+5546647/1
@@@DFDDDHFFAF@GGE>GGEIJGGIGGGHHGGGIJJIIJJIGGGEHIJJ
@748369/1
gtgctgttgtggaactgcttcacctgtggccggcggcacgcagacgcctt
+748369/1
?@@DDDD?FAFBFHIIDBB>EFBFHDHHI<DCBGEH@<E48>ACB@;;9=
@3500947/1
cgggcagttcgtcaacaagacattactagctgagaatatttttttccgtt
+3500947/1
CCCFFFFDHFHHHJJJGHIGHGIIIIIJIIJIGGHHJIIJGIJIGHIHGH
@3501032/1
gggaatctgattgtgctgttgtggaactgcttcacctgtggccggcggca
+3501032/1
CCCFFFFFHHHHHGIJJJJJJJJIJJJJJJJJJGIJJIIJJJJJJIJHFD
@4864310/1
ctgcttcacctgtggccggcggcacgcagacgccttgatgacctccactt
+4864310/1
CCCFFFFFHHHHHIJIJJJJJJJIJJJIJHHHFFEDEEEEEDDDDDDDDD
@5547091/1
ggagtgagcacgggctctgtgcctggctcccatgtcacggtagcactgag
+5547091/1
@@@FBDDFHHHHFGGIIJIJJIJJGHHHHIJJJIJJJJJIHHIJJJIIJI
@5547119/1
gtgcgccaaatattttattgtaacaatgaaccatggtttcaacaatttct
+5547119/1
BBCDFFFFHHHHHJJJJJJJHJIJIGGGCHJJJJJJDGHJIGJJEIJJJJ
@3501264/1
gcacgtcttcgtctttgtacagttcgcgagcgatctccgctgtagtcggc
+3501264/1
CCCFFFFFGHHFHIGIIIHFIJHGHIIGJIIGJJIIGIJJJJGIIIIFHF
@748782/1
gtgctgggcctcttgtatgcgaaggtgttgaggcgcttgtggtggtgcac
+748782/1
@@@FFFFFDHHGHIJJDGIIIEDFD:CCFHFHIGGHGIJGGGGGI@DEHE
@65412/1
cctcttgtatgcgaaggtgttgaggcgcttgtggtggtgcacgcgcttgg
+65412/1
CCCFFFFFHHGHHIJJJEHHHHIIJJJJJJJIIJJJJJIIJJJIJHFFFB
@4864750/1
gtagcactgagtgacggcacctccgacactgaggtcacggtactcgcggt
+4864750/1
CCCFFFFFHHHFFIJJIJJJJJJJJJJJJJJIJJIJJJJIGHIJJJJHFB
@3501574/1
gtgtttttgtcacatatttgtgtcgttggcgctcagggacagttttcgct
+3501574/1
B@@DDFFFHFHDHIHGIJIJIIHJBGIIJJJIJJJIGIIJIIFGIIIIII
@6227369/1
ctcgttttgttagacttcagtgtagctttgtattatgttcactttcttat
+6227369/1
@@@FDDDDFFHFHJIGJJGHFGFFHHJIJGHIJJJJJEGIGIJJJJJJJH
@4864982/1
gctctgtatgtatgaccggtactctaagggtgggtcgtagcgaactacta
+4864982/1
CCCFFFFFHHHHFIIJJJJGIIJJJJJJJJFHGIFHIHJGIJJJJJJJHH
@65698/1
ctccaattcaaccttatcattaccaatcggtaaaggatctcttgtataca
+65698/1
CCCFFFFFHHHHHJJJJJJJJJJJJJJJJJIJJJJJIJJJJJJJIIJJJJ
@749384/1
cccacttttatcttttgcacctcacgatcgattactactgctttcccaaa
+749384/1
@@@DBEFFBHAHHBHGHIIGIIIEHIICFHGIIIEIGGHGEHIIIGGGII
@5547831/1
gctgtatgtttacatcataatgatgaacaaatcctcttggcattgatatt
+5547831/1
CCCFFFFFHHHHHJJJJJJJJJJJJJJJJJJJJJJJJJJJJJJJJJJJJJ
@5547880/1
gtagtaaggtttatttgacgagtcatcagacgtggtcggcggactccggt
+5547880/1
@B@FDDDFGFHHHJIJJIJJFGHGHHIJGIIGFGIIJIFIJJFGEFDED3
@4865380/1
gctacagtacattctactgtttgtccattttctaactgaagaggaaacga
+4865380/1
C@CFFFFDHHFFHJJJJJIJGHGHHJJJJJJJJJJJJJFHIGGGIIIIGB
@3502358/1
gcccgaagtgctattggcacacaggcataatgccatattcaaatgggaag
+3502358/1
@CCFFFFFHHHHHJJJJJJJJJJJJJJJJJJJJJJJJJJJJIIHIJJHIJ
@66266/1
gccagccttaacgtacgattccaacgccccctggcgtaaaataacgtcaa
+66266/1
CCCFFFFFHHHHHJJJJJJJJJJJJJJJJJJJJJJJGIJJJJJJJJJJHH
@2127836/1
cagatgccaaagttcttgatcttcactggctcttctctgggatttccctg
+2127836/1
<@@FFFFFGFBBFFCGGIIEHGHBFGHBEEGGIIIIIIIIIEHIIBGIIG
@6228579/1
ccccgttacactcactgcaccagcattcgtgtcccccgctggagcttgac
+6228579/1
C@@FFFFFHHHHHJIIIJGHGGIGIIJJJJJJJJJJJJJJIIICBHIGGI
@2128016/1
gcagagggaatctgattgtgctgttgtggaactgcttcacctgtggccgg
+2128016/1
@@@FDADDFDD?FHIIIEHIIHIHGI@GBGGBHIEHEH?BDBFFGHGAFG
@4181348/1
ctggatggagtgagcacgggctctgtgcctggctcccatgtcacggtagc
+4181348/1
CCCFFFFFHHHHHJJJJJJJJJJJJIJJJJJJIJJJJGIJJJJJJJFGII
@4181560/1
ctcgcacgttggcagtaatagtacaagtgaaaagtcacttgccgatggta
+4181560/1
CCCFFFFFHHHGHIJHIJJJJIJJJJJHIJJJJJJJJJJJJJJJHJJJCG
@5549195/1
gcggagattaatggtataagcatagaatgttcgacgtgattctttaattt
+5549195/1
C@@DFFADFHDDHGFGEAHGBHHIGIIIGEEEEIE@?FCGHEEDDDG@AD
@67119/1
ctcagatgcaatttcttgcaagaattgcacaaagttgaagtccttgttgt
+67119/1
CCCFFFFFHHHHHJJJJJJIJJJJJJJJIJJJJJIIJJJJIIJJJJJJJJ
@67152/1
gccagatgccaaagttcttgatcttcactgggctcttctctgggatttcc
+67152/1
@BBFFFFFHHGHHIJJIJJJJIIIIJJIIJJJIJJIJJJJIEDGIIJJJI
@4181892/1
ctcccatgtcacggtagcactgagtgacggcacctccgacactgaggtca
+4181892/1
@@@DDFFFHHHHHJCGGIJJJJJJHHIJJIIIJJJJJJJIIIJIIJJCHH
@6229374/1
gtgctgttgtggaactgcttcacctgtggccggcggcacgcagacgcctt
+6229374/1
@@CFFDDDHF?BBCFGGIGEHGIIHIHBCGGBGF@@AAB?BCB>ABDDDD
@2128901/1
ccacaaatggcttagtacgagtttgttttgcgtttaacgaaatccaaacg
+2128901/1
CCCFFFFFHHHHHJJIJJJJJFHIIHJJJJIJIJJJJJJJJJJIIJIJII
@2129103/1
cgtgcggtcctcgctgcaggccgactggtggctgccctcgcccgagtcgt
+2129103/1
@@@D?DDFFHHHHIIIIGIIDGGFGHHI?FCEGGGIICGIGHEFF??CCD
@4182516/1
atcaatttatcttcaaatgacgacaccacagttccagtctcaggcacatt
+4182516/1
@CCFFFFFHGHGFIIJGGHHEHIJGJGIIGIJJIIJGGFGHIJIIJJIGI
@7616941/1
ggtggcgagtcctccttcagccaggccggggaacatgcggaacaaatgta
+7616941/1
BCBDFFFFHHHHHIJJJJJJJJJJJJJJJIIJJJJJJJIJIHFFFFFEEE
@1463056/1
gcgatgttttacaagggcaggttgaactcacaccattcaatttaaaagaa
+1463056/1
@@C7DDBBFHHFHGIBEGBDFHGGDFEEFGCEGHG@BHE@GGGGBHIGCG
@1464249/1
gggacttagccacaatctggtctggagagaagatcctcatcttgtat
+1464249/1
CCCFFFFFHFHHHJJJJJJGIHJJIGIFHHIIGHIIJJJJJJJJIII
@3502942/1
gaggaagtaggtgctgggcctcttgtatgcgaaggtgttgaggcgcttgt
+3502942/1
@@@FDFBFFFFHHGGGEBCGHJJEGIIGIJJCGHIGHIGIIIIJJJIJJG
@1464351/1
catcttataaatatctattggacccaaatacggcaag
+1464351/1
?@@DADDDB:=C??GHBHHF@GGDBEGBFHHEC8DFC
@4866132/1
cctaacttcgcaaccactaattccagtgataaattcactctagcacgtag
+4866132/1
@CCFFFFFHHHHHJIJJJJJJJHHIJGHIJJJJJJJIJJJJIJIJJJIJJ
@4866251/1
gtgctgttgtggaactgcttcacctgtggccggcggcacgcagacgcctt
+4866251/1
@@@FFFFFGDDAHGIJIJEHGGGGGBA<@GGGAHIBGHHFFDDABDDDDD
@2812091/1
gtgctgggcctcttgtatgcgaaggtgttgaggcgcttgtggtggtgcac
+2812091/1
CCCFDDADHFFHDFEFFGIEEI:EH?CGHIDFHGHFHIIFGHGGF@CHA@
@4866354/1
gttgtggaactgcttcacctgtggccggcggcacgcagacgccttgatga
+4866354/1
@CCFFFFDHFFDD@CFEFDFAEHEGDGHBAEEGBEEDDBACBCABCCCAC
@1464637/1
ccaaattgtatctgacgacgcattgaatctgaatacgaaaatgaattcag
+1464637/1
;@?DBDDDAAABFD<<FB:FBGFHGIIIFCGGHIEGG;DGBGIGCEGGDE
@4866559/1
cggcgtgcggttaggcgaagtacatgaccttcttggtgacggcgtgcacg
+4866559/1
CCCFFDFFHHFHGJJIJJJJGGIIGJJJJJJJJJJJFHJJJJJHFFFDED
@6230978/1
agagaacatcgaaaacccggagaataagaactcgtgctcgtcgtgagcta
+6230978/1
@@@FDEFFHDHFFHIGBE<C<EFGIIIIHGGGIGIJJJGGIB8;47;CH;
@2131386/1
ttcatatttgtttgtttgtatataacgtgtattacaaaatagttgtcgtc
+2131386/1
<<@DD?B?FFFBFF2<:?<C?A<F?FGGCCGGBAFEACAFHI?@DFG>FC
@2131457/1
gtaagtcctgagccatagcaaacagccactggcaatgtggatagctggac
+2131457/1
BBBFFFFFHHHHHJJJJJJJJJJJJIJJJJJJJJJJJHIJIJJJJJJJGH
@2131530/1
caccagtggtcttcttgaacttcttcaattgacgcaagaagtaccagaaa
+2131530/1
@@@FDDDFHDDHHJIIGHIJGJJIJJJJGHIFIJIJJJIJIHIJHJGGGI
@3503660/1
gcctcttgtatgcgaaggtgttgaggcgcttgtggtggtgcacgcgcttg
+3503660/1
C@CFFFFFFHHHHIHFHIFGCGHJGIGGIGGGDHGHEGHGGIIGJGFFE?
@6231247/1
gtaagtttgtcgagtagagccttagctgcggaatgcttagcttccttctt
+6231247/1
CBCFFDEFHHHHHJIIIJIJJJIJJJJJIJJIEIJIIIIJJIJIJJJJHI
@2812615/1
gagtagagccttagctgcggaatgcttagcttccttcttagagcgtcccg
+2812615/1
CCCFFFFFHHHHHJJJJJJIIIGJJJJJJJJJJJJJJJJJIIJIJJIJJI
@7617426/1
gtcacggtagcactgagtgacggcacctccgacactgaggtcacggtact
+7617426/1
@?@FFFFBFFFHHJJIIEHIHIGIGIJGIGIJJJJJJJJICFIIJI@CHH
@4867550/1
ggttgcggtctttgtataccttcaggtgatcgaacatcatgtcttcaaac
+4867550/1
CCBFFFFFHHHHHJJJJJJJJJJJJJHIIJJJHIJJJJJJJJJJJJJJJJ
@3504514/1
cgaacacggttaccgggaattttgtttggtatctgataccgacacatggt
+3504514/1
CCCFFFFDFFHHFIJJIJBHIIIIJJJJJFGHGIJJIIJJJIIIJIJJJC
@2132565/1
gtcaggcactgcagctcgtccgacccgaagtggttgtcgtcccacagcac
+2132565/1
BBBFFFFFHHHGHIJIGJEHIIJJJJJJJJBGEIGIIGGHIIJJJJEFHH
@4185658/1
agtaaacataatactattgtttattctaagctctgagcccataccgtcat
+4185658/1
BC@FFFFFHGHHHJIJJJJJJJJJJJJJJJJJJJJJJJJJJJJJJJIJJJ
@2132594/1
gccactgaacgaaaagggtacaataattaataattatgtcgcaataccg
+2132594/1
@@@DD;?ACDF?DF6B<EABEHFCHEFFFB<<DEDGF?:?D@FAGDF>:
@4185673/1
ctcataacgcagccagatgccaaagttcttgatcttcactgggctcttct
+4185673/1
CCCFFFFFHHHHHJJJJJJJJJJIJIJJJJJJJJJJJJJJJJJJJJJJJJ
@4868073/1
acggcacctccgacactgaggtcacggtactcgcggtacatgttgtgtac
+4868073/1
@@@DFFFFHHHHHGIIJIIIJGHHJJGDFHIIIHGIBFGIJHHEGEHHFH
@3505171/1
cccgtttgcatatatgtcttgacatacatttttgaattatatccaaa
+3505171/1
@?<DBDDFHFHDDGBFGEIEHGCEHAGGGIAHEHACHHGCBDIG>G@
@4186296/1
gctgggcctcttgtatgcgaaggtgttgaggcgcttgtggtggtgcacgc
+4186296/1
B@CFFFFFHHHHHIJJJJJJIJJCGGHIJJJJJJJJJHIJJJJGHIJJJH
@6231786/1
tgttgtggaactgcttcacctgtggccggcggcacgcagacgccttgatg
+6231786/1
CC@FFEFFHHHHHJJJJJJJJJJIDIIJJIJJJIHHHFFCEDDDDDDDDC
@3505517/1
cttaaagacatcatgataaaaatgtgtcattggagtcatattatgtgagt
+3505517/1
CCCFFFFFHHHHHJJJJIIJJJJJJJIJJJJJIJJHIJIJJJJJJIIJIG
@7619203/1
gtggtggtgcacgcgcttgggcagagggaatctgattgtgctgttgtgga
+7619203/1
@@BFDFFDHHHHHJJJJJJJJJJJJJJJJJJJJJJJJJJJJJJHJIHIIE
@6930861/1
cactgagtgacggcacctccgacactgaggtcacggtactcgcggtacat
+6930861/1
@C@FFFFFHHGHAAGGDHIGIBHIIIIAGHFHIIIIDGBHEGHIHHFFB@
@6232468/1
agcatacataataaaattagaggaagtaggtgctgggcctcttgtatgcg
+6232468/1
CCCFFFFFHGGHHJIJIJJJJIJIJJIIJJHIJFIEHIJJJJIJIJJJJJ
@6931155/1
ggacctcacataacattagcactttcagtattgacatcaaatgcgcagct
+6931155/1
@@@BDD;DFHFHFFFFFBFFEHIEI@EBHBHIDHBGIGIIECB>@FH<@?
@2134196/1
cctttgcagctccagcatgatcctatccgtgtagccttggagaccatctt
+2134196/1
C@@FFDAFFAHBBEHGGGIIJFHIJJJJIIJJCGGGGJIIEHDEBDDGHG
@750416/1
gttcgtctgtgcgcgctaatctcagaaacggctgatccgagttggatgcg
+750416/1
C@@FFDFFHHHHHJJJJJJJHIJJJJJJJJJJJJJJJJJHIFHGI>GEHH
@6232938/1
ctcatcttgtatagaggaggcttgggctcgctctccgaagggagcttgcg
+6232938/1
CCCFFFFFHHHHHJJJJIJJJJJHIJIJJJJJJJJJJJJIJJGJIJIIII
@6233135/1
ctggagagaagatcctcatcttgtatagaggaggcttgggctcgctctcc
+6233135/1
CCCFFFFFHHHHHJJJJJJJJJJJJJJJJJIIJJIJJJIJIJJJJJIIJJ
@68614/1
cactgagtgacggcacctccgacactgaggtcacggtactcgcggtacat
+68614/1
C@CFFFFBFFDHDGHGGIGIIIIJGIIGJEBFGHGG?CHIJIIGHABFDD
@6233692/1
ccacagttccagtctcaggcacattgccattagtagactgatcagccgga
+6233692/1
@@@FAFDDF??DFHIGIIGIIIIIHIIFIGGGGCDCGEFGGFEHEHIII?
@69312/1
aataaaattagaggaagtaggtgctgggcctcttgtatgcgaaggtgttg
+69312/1
CCCFFFFFHHHGHJIJJHIJJHIHJGGJJIIJJJJJJJJJJGGHIBFHII
@69518/1
gtttattttgtttttctctgtgatctgtttcttggcatctatagatgtcg
+69518/1
@@@DDDDDDFHHHIG@G@BBFECHCHH<CHIGG9@9EG>C?DBCBF9B>8
@5550706/1
cattttctaactgaagaggaaacgattgcatctgtgaggggcgtcgggtc
+5550706/1
@@@FFFFFHHBFBFAB@@GEGEIGDGIGIIIEGGCD@FGHGG>;BEHE?A
@69731/1
gtgctgggcctcttgtatgcgaaggtgttgaggcgcttgtggtggtgcac
+69731/1
CCCFFFFFGGHHHJJHHIIJJHIIJ?FCGIHIJJJJIJIHIGCHHHHJJJ
@69740/1
tggacaatgtttttttaattaatttttaatttattagtagttgttgattt
+69740/1
CCCFFFFFHDHHHJJJJJJJJJJJJJJGGHIJJJJJJHIIIIJHIIHJJJ
@5550971/1
ccgttctattacgcttgtgatattagcattttaatgtgtgaaaatattat
+5550971/1
CCCFFFFFHHHHHJJJJGHIJJJJJIJJJJJJJJJJIIIIIJJJIJJJJJ
@5551229/1
gtcctatctcaaaacatgaagacctcacagggtcactcccagcttcggga
+5551229/1
@@@DFDFD?BFFFGIIIIIGDGIIIDHGHDDGG>BHHGGGIEGEEHDIGF
@6234930/1
ctttaatttgacataacttttttatttatgaaccgattgacatgaaacaa
+6234930/1
BCCFFFFFHHGHHJJJIJJJIJJIIJJJJJGIJIIIIJJJJJJIGHIJJJ
@5551491/1
gctgggcctcttgtatgcgaaggtgttgaggcgcttgtggtggtgcacgc
+5551491/1
BB@FFF?DHHHHGGHIGIJJGHJGGCEGFHIJIJGJJBFFCHI@EGHIIG
@70424/1
cttacagattggtggaaaccaaaccaaacttctctgccaccaccaagggg
+70424/1
@@@FFDFFHHDHHIGGGGHIGHJIGIIGIHJGHIIIJGHJIIGGIJJIII
@5551567/1
agtcatattatgtgagtacgaagcattgtctgtttataaaataattaaca
+5551567/1
CCBFFFFFHHHHHIIJHHIJJJJGJJJJHIJJJJJJJJJJIJJJJJIIJJ
@752951/1
agcgctgttagttacataaaacaaggaaacttatatcactaatgaatgag
+752951/1
CCCFFDFDDHFFFIJGJJIJJJIGHIIEIIEIJJJIJFHIJJJJJJJJIG
@752953/1
cccaactgtcctccggtactaacgatcaaatcgatcatgggtccataatc
+752953/1
CCCFFFFFHHHHHJJJ@FHHJJJJIJJFGHIGHIJJJJJJJBFHIGIIIH
@753391/1
cttgttgttaagaggtgttacctgcaacttggccaggttagggccaacag
+753391/1
@<<DDF?DHHGFAAEFFHII@FEH@H>GD@EDEGIIE1?DFGIGICFGGI
@2134400/1
tagagacgatttcaccagtggtcttcttgaacttcttcaattgacgcaag
+2134400/1
CCCFFFFFGHHHHJJJJJJJJJJJJJJJJJJJJJJJJJJJJJJJJJJJJJ
@6236522/1
attaaaatctgtctctaaagcattgctaaacaagcaatgtaagaacaaac
+6236522/1
?@<DDFDEHBHHHGH4EACHEEEHIGGE9FHI9?FFE@GCCB<DABFGGI
@1465797/1
cagggatcttgccgtcattgcagacggtgtggtagcgggtcggacgagcc
+1465797/1
CCCFFFFFHHHHHJHIJJJJJJJIJIJCHCHIHIJJJIJFGIJHHFDDDD
@1466044/1
catcactcttatatgggcagcccgaacacggttaccgggaattttgtttg
+1466044/1
CCCFFFFFHHHHHJJJJJJJJJJJJJJJJJJHIJJJJJJIIJJJJIHIJH
@2135701/1
tgcctggctcccatgtcacggtagcactgagtgacggcacctccgacact
+2135701/1
@@@FFADFHHHHGIIFHIJJJBFGGIJJIIIGIIIIIGHJJJJIJIGIJJ
@1466530/1
agcacgtagttctcagcttccctgcaaagttaaccatcttgtattcaaaa
+1466530/1
@@@DFFFFFFFHHIJIEGHIDCHIGGEHGCFHGGEEHEHEGJGIICACIG
@1466819/1
gtcaacgaactcttctgaagtatttgtttacaagacaacacaaggaaaat
+1466819/1
CCCFFFFFHGHHHJIJGJIJEEHHIJHIJIHIIIGIJJIJJJIJJJJJJI
@5554386/1
atatacaagaacaaaccagaaaataggcggagtcctatctcaaaacatga
+5554386/1
CCCFFFFFHHHHHJJJJIIIJJGIJIJJJJGIHIIJJJJJJJJJJJJGII
@5554576/1
ggcgcttgtggtggtgcacgcgcttgggcagagggaatctgattgtgctg
+5554576/1
=@@4ADD:CFFFFHFEDHII:GGHIIIFIIIIIIEGIIGHI;>CG@DHIH
@4186592/1
gtttatcttcaagcacaaattgctcagggtctgtggcgaagttttgttca
+4186592/1
@@@DFFFFHHFHHJGGIIJJJJIJJIJJIHHIIJJJJIGGHFHIJJJJIJ
@5554785/1
ctgtgatctgtttcttggcatctatagatgtcggtggcgcacagggcacg
+5554785/1
@CCDFFFFHHHHHIIIIJIJIJJJJJJIHIHIIJ@GIJJJJJJJJJJJJJ
@2136796/1
tctcgcgccaatggcatgtatacatgcctactagtgatgtagtgtaattc
+2136796/1
;@@DFFDDHHGHH<CGGGIHGHIIIA<DBCF>?DB<<9B99DGB9BFHA8
@5554886/1
ctccaattcaaccttatcattaccaatcggtaaaggatctcttgtataca
+5554886/1
@?@DFFD>FFHHFEFHFDIACAHHJIGIDI8CGIF?FDG<DAD>GDDHHI
@4186941/1
gagcttggtacaaagcaaaggtcgggcagttcgtcaacaagacattacta
+4186941/1
CCCFFFFFFHHHHJJJJJJJJHHJJJIJJHIJJIIIJJJGIHJJJJJJJI
@1467634/1
tccagatccactcttgctccatggtccaggagcagcagcgtgcgcaggtt
+1467634/1
@@@DDAFDDHHDFGI>GEGGGDFGIHBAGHFGEBFGGIIG;@DHGEBGIG
@2137207/1
tgatgaggttcaccaagctagtggcgttgatgtcgcaagatagtgagaca
+2137207/1
@?@?D?ADACBFFCFDCFHAD3<AAFHHHIGIGGHFDHE@DB@FGI><=8
@1468149/1
ccactacatcgagatggtaagcctttcattattagacatcgacaaaacat
+1468149/1
CCCFFFFFHHHHGIJJJHHIJJJJEEIJJJJJJJJJJJJGJJJJJJJJJJ
@2813432/1
cgacaaaacatcaagcttgtacaaaattgttatttaaacattaccaagct
+2813432/1
CB@FFFFFHHHHHJJJJJJGHGGIJJJJJHJJJJJJIJIIJJIJIGGIII
@4187873/1
gcaagaagtaccagaaacgggacttagccacaatctggtctggagagaag
+4187873/1
CCCFFFFFHHHHHJJJJJJIJJJJJJJJJJJJJJJJIJJIJJJJJJIJJI
@1468437/1
caactgtcctccggtactaacgatcaaatcgatcatgggtccataatcat
+1468437/1
@@@DDDDDHDHHHEHC?FGI>FEIGEGI9C?DF@FBF>FBDHGIIIICE=
@4188321/1
gtgctgttgtggaactgcttcacctgtggccggcggcacgcagacg
+4188321/1
<=;?;DD?>FD?>DG<FFGE@ED@<@FEEGC?@D6AGEH><<<<A:
@3506945/1
ctgttgtggaactgcttcacctgtggccggcggcacgcagacgccttgat
+3506945/1
BCCDFFEFGHHHHIIJJJJJJJIHIJJJIIIIJJJHHFFFDEDDDDBDCD
@1469185/1
ggatggagtgagcacgggctctgtgcctggctcccatgtcacggtagcac
+1469185/1
CC@FFFFFFGHHGJJJJJIIJJJJJJIJHIIIJGIEGIJJJGJIFGHIII
@1469190/1
gttaaaaccaaaaatttgccggaagtcactattccacgcgaacgaagtcg
+1469190/1
CCCFFFFFHHHHHJJJJJJJJJJJJHIJJJJJJJJJJJJJJJJJIHHHHF
@3507288/1
cggctacgcattcgagattctctgcttggtgatctacaactttgcctact
+3507288/1
CCCFFFFFHHHHHJJJJJJJJJJJJJJJJHIIJJJJJJJJJJJJJJJJJJ
@1469316/1
gtgctgggcctcttgtatgcgaaggtgttgaggcgcttgtggtggtgcac
+1469316/1
C@CFFFFFBHHHHJIHIJJJJJEHICGGFGHHEIGJJJJJGIGGG;DEIG
@4870666/1
aggctgctgtgggatacggctggagaacaaatgtatttccttatgcatga
+4870666/1
BBCFFFFFHHHHHJJJJJJJJJJ?EBGGGIIGGBFDGIFIHIEHFGGHHC
@6933637/1
gtcaccttccatgcaaaatcttatcatgcaaattgttacatttatattaa
+6933637/1
CCCFDDDFDHDHDHIEEHGGGIEIGGIGCHAHIJEEGGGEIJJDFGIIFI
@7619688/1
cactggttcaaattcaaataaaatcactctgcaatcctgcctcacatgat
+7619688/1
CCCFFFEFHHHHHJJIDFJIIJJJIJJJJJIIIJJJJJJJJJJJJJIJII
@3509229/1
gtggattttaatgttattattacagcatacataataaaattagaggaagt
+3509229/1
@?@DBDDFHFDHHIFGHGGHIGHIGIEHEIIHGHFBFAFHCFH@GCD>GH
@2814695/1
gcccgtcgcaccagattattgatttctctttccctgtcgggagcggagcg
+2814695/1
CCCFFFFDHGGGHJGEHGIIDHIJIGIIJIJBFGFGDGHIGHHGBEGEDF
@7620040/1
gtgttgaggcgcttgtggtggtgcacgcgcttgggcagagggaatctgat
+7620040/1
@@@DDFDFGDHHHJJGIIIIG@CHHGGGHFGGIJIJJJECEEHHFFFFFF
@4872521/1
gggcgggatggtcgtttgaaaaattgacggccagccttaacgtacgattc
+4872521/1
CCCFFFFDAFFDFHHHIJGIJIJJJDGIGEFHFFDDECECEDABDBBDDC
@4872558/1
cggcataactgagttgtgggggccgaataccaaaatgtactatctctggg
+4872558/1
CCCFFFFFHHHHHHIJHIJJJJIJJIJJJJJJJJJJJHIJJJJJJJJJJH
@754700/1
atacataataaaattagaggaagtaggtgctgggcctcttgtatgcgaag
+754700/1
CCCFFFFFHHGHHJJJJJJJHJJFHIJHHIJJJJJJJJJJJHIJJJJIJJ
@754715/1
ctggagagaagatcctcatcttgtatagaggaggcttgggctcgctctcc
+754715/1
CCCFFFDFFFFHHJIIJJIIIJIHHJHIGHGEGHGIJIFGEHIFDHDEAE
@4190554/1
cgccaatcatgcgcatccctagcatactaccgatatgcaatcccttctgc
+4190554/1
@@@DFFFFDDHHHGGIGDHGHBFHIHGHIIIGHHGIIFIII>FCGIIIGI
@3509667/1
cacaacgtacatacaattgactgcaccttcaaacgcaacgaattttttag
+3509667/1
CCCFDDFDFFHFFHIIJJJGGJGIHJGGGHGFHGGHIIIJDBBFHJGHGG
@754868/1
gtggaactgcttcacctgtggccggcggcacgcagacgccttgatgacct
+754868/1
CBCFFFFFHHHHHJJJJJIJJJJJJIJJJJJJIHHFFFDDDDDDDDEDDD
@7620437/1
gcccgtcggcgggtgcgtcacgtccacgcccaggaatatcaccggctcgt
+7620437/1
CCCFFFFFHFHHH;ACACGHHFHFFDECDDDBDD<BACA@CCDDDBB@00
@7620451/1
tgtttgtctgtttgtctgtttgtctgtttgtctgtttgtctgtttgtctg
+7620451/1
@@@DDD?ADC<CFFGBGE<I?BA<FFHCHFACFGFFDGEGIFF@FDBBDC
@2815519/1
gtggtgcacgcgcttgggcagagggaatctgattgtgctgttgtggaact
+2815519/1
BC@FDDFFHHHHHGJJIIJIJIIJJGHGIJJGJJJJJJJJIJIIJIIIJI
@71715/1
ctggagagaagatcctcatcttgtatagaggaggcttgggctcgctctcc
+71715/1
@@@FFDADDHHHHIG>FHHCHIEFCHGIIGDAGIIGI0DFG@BF>1=BFH
@71807/1
actcggatcagccgtttctgagattagcgcgcacagacgaacagacaaac
+71807/1
CCCFFFFFHHHHHJJJIIJIIIGEIIJJIJIJJJIJIIJGIFHEFFFFFD
@2815899/1
ggcaggttgaactcacaccattcaatttaaaagaaactgggtgcgtgcag
+2815899/1
CCCFFFDFHHHHHJJJJJJJJJJJJJJJJJJJJJJJJJJJJGIIJJJIJI
@72033/1
cctcgcccgagtcgtgctccttctccaccaggtggtagcgcgcgcggaac
+72033/1
CCCFFFFFHHHHHIJIJJJJJIIGGJIIIJJJHIJGGIJJJJJHFDBBDD
@4873811/1
accacagttccagtctcaggcacattgccattagtagactgatcagccgg
+4873811/1
@@@DDDD=ACDDHCG?CFEHGIIIEHGGHI<?@CFGHGHHBHGG@?FFE@
@2816049/1
cttggttcatcttttgaagattctgatattgatagttttttcattccctg
+2816049/1
CCCFFADDHHGHHJJIEEFHIJJIIFHIJJIJJJIIJGHHHIIIIIGIJI
@4873938/1
gattgacatgaaacaaacactaaatgtaaatttaagcatcccacaatata
+4873938/1
CCCFFFFFHHHHHJJJJJJJIJJJJJIHGIJIIJIJJJJJJJJJJJJJJI
@756352/1
ccctgctatttttttatttttattttcaatgtacagacagcacttttcta
+756352/1
CCCFFFFFHHHHHJJJJJJJJJJJJJJJJJJHIIJJJJJJJJJJJJJJJI
@72624/1
cgcttgggcagagggaatctgattgtgctgttgtggaactgcttcacctg
+72624/1
CCCFFFFFHHHHHJIJJJJJJIJJIJJIJIGIJJJJJJJJJJJJJJJJJF
@756436/1
ggtgctgggcctcttgtatgcgaaggtgttgaggcgcttgtggtggtgca
+756436/1
BC@FFFFFHGHHHJJJHJJJJJIIIJ?HFGIHIJJJJJJJIIIJJIBGIG
@2816661/1
ctcatcttgtatagaggaggcttgggctcgctctccgaagggagcttgcg
+2816661/1
CCCFFFFFHHHHHJJJJIJJIIJBGIJIJJJJJGIJEGGIHJGHIGJIJG
@72923/1
gtttattttgtttttctctgtgatctgtttcttggcatctatagatgtcg
+72923/1
==;ABDDDHFFBDHBGHABHC@HCHG<<CHHHI4CG3C?BC9?F4?GGDD
@7622127/1
cgtttgcatatatgtcttgacatacatttttgaattatatccaaaagata
+7622127/1
BBBDFFFFHHDHHHHFGIJHJJEIHJDHHIGHIIHIIIGEHIHIJGIIJI
@73020/1
gttgaggcgcttgtggtggtgcacgcgcttgggcagagggaatctgattg
+73020/1
@?@DDDDDHH<HHC?12?:1??FHGEGG8F;@AF=ADGGIEEHHEEDDED
@73053/1
cattgttgtgttagcattcctactgctgcagaatccattggcgtccgcat
+73053/1
CCCFFFFFHHHHHJJJJJJJJJJJJJJJJJJJJJJJJJJJJJJIJJJJIJ
@1470731/1
agacgatttcaccagtggtcttcttgaacttcttcaattgacgcaagaag
+1470731/1
CCCFFFFFHHHHHJJIJJJJJJJJJJJIJJJJJJJJIJJJJJJJIJJJJJ
@756932/1
cctcttcctcgggttggaatgattctggtgggttgtcctgcagagcttgc
+756932/1
?@?;?D:=DF@?A:AFC3?CFHHHF?FFEECEI=:GGB9BFD;9CFD<8=
@73298/1
ctcgcggtacatgttgtgtacacctgagcgagactcataacgcagcc
+73298/1
@@CDFFFDHDFHHJIGHGJIIJIGGIJJIIGIBGHGIJJJIGGJGDI
@757312/1
agagggaatctgattgtgctgttgtggaactgcttcacctgtggccggcg
+757312/1
@@@DDFDFHDHGHIJJEGGGHFHIFHEHHHIJJIJFGEHG@H>FHGIDIG
@757317/1
acagttaatacctggcatcagttacaatgtttgagtacttagttacttgt
+757317/1
@@CFDFFFHGHFHIGIJJJIIHHIIIIGGHHIJJJFHIGIJJHIIHJJJF
@757342/1
gttctgtttgtctatagggagcaatagtttttaaataaaattatgacata
+757342/1
CBCFFFFFGHHHHIJJJJJHJJJJJJJHIIIJJJJIIJJJJJJJJJJIJJ
@7623506/1
ttcacctgtggccggcggcacgcagacgccttgatgacctccactttgat
+7623506/1
CCCFFFFFHHHHHJJJJJJJJJJJJIJHHFFFFEEEEEEEDDDDDDDDDD
@74258/1
gtctaccgggcagttctcgaaatgtttcataacgagccgcataggatgat
+74258/1
@@@DDDDDAF<@FACBGGIIIIBH<FHHCHI@GHGGEFGBAGCFBCGGDG
@74494/1
acgggctatgccatttatcctcgcacgttggcagtaatagtacaagtgaa
+74494/1
@BCFFFFFHHHHHJJJJJJIJJJJJJJGHJJJJJHHJJJJHIJJJJFHIJ
@758339/1
ttctcatataacactttgacaggctgctgtgggatacggctggagaacaa
+758339/1
CCCFFFFFHHHHHJJJJJJJJJJJJJJJJIHJJHIJJJJJJJJ>;9B?CH
@74895/1
gcgggatggtcgtttgaaaaattgacggccagccttaacgtacgatt
+74895/1
@@CFFFADHACF:@EFHIIIICHIIIIIFIGII@FHFHIGIFEEICH
@1472451/1
agggaatctgattgtgctgttgtggaactgcttcacctgtggccggcggc
+1472451/1
CCCFFFFFHHHHHJHIJJJIJJHGJIJJJJJJJJJIJJIHJJIJJIIJHF
@74950/1
gtcggactcgtgacgtcgtaagcgcgtgccgtgtttttaaatgcggggaa
+74950/1
CCCFFFFFHGHDFHGGGEFHICGIIJDDEHG;@CGGIJIIEGFGHFFBDB
@758809/1
ccccacttatgagaaggataaaactttttagctgattttgttaaattaac
+758809/1
CCCFFFFFFHHHHGIJIHHIIIJIJJJJIJJJIIECCIIJJJIJJJIJJJ
@7624559/1
ggagattttactatctttcaagtcggcataacgggccgcgactccgccct
+7624559/1
BCBFDFFFHHHHGJJJJJHIIJIJJJJIJJIJJJIJJIJJIHHFFFDDDD
@75412/1
ctggatggagtgagcacgggctctgtgcctggctcccatgtcacggtagc
+75412/1
C@@FFDDDBD<CDEBBFBGIIBHIDGGGIIIBGBGGCGHGIHEBDFHHHA
@759190/1
ggtggcgcacagggcacgcttgcgcatgacatctattcatgccattggcg
+759190/1
CC@FFFFFHHHHHJJJJJJJJJJIJIIJIIIJJJJJJJJJJJJJJJJJJJ
@75645/1
aggtgctgggcctcttgtatgcgaaggtgttgaggcgcttgtggtggtgc
+75645/1
=@<4A>DD>D?FHEGHIFHIHIGGIE8CGFBEFHGGBB?F?FCA=CC@EH
@759550/1
ctggatggagtgagcacgggctctgtgcctggctcccatgtcacggtagc
+759550/1
@@C<DDFFHHHHGGFJIGGIIJJGIHIJJHGIIJIIJJGHIIJJJI<FAD
@4191034/1
gccaccaataaatcgttttaacaactgggctctatgggacaaagtagctg
+4191034/1
CCCFFFFFGHHHHJGFGIGGGIJJJIIJGIHIIIIIIB;DGGCFHEIIII
@759790/1
aagaagtaccagaaacgggacttagccacaatctggtctggagaga
+759790/1
CC@DDEADHFDHFGHIIIIDHGE?EFGGIGGGGIGHBGHGEDHGIH
@4191571/1
cataacgcagccagatgccaaagttcttgatcttcactgggctcttctct
+4191571/1
CCCFFFFFHGHGHIIJJJJJJIJJJJJJJGIIIFIGIHI@9BGHGHHIGC
@6934572/1
ggcgatgggcgtgcggtcctcgctgcaggccgactggtggctgccctcgc
+6934572/1
CCCFFFFFHHHGHJJJJJJJJJJJJJJJJIJJJJJJJIJHCHHFFFFDDD
@5555412/1
cagttataaagcatagcccgaagtgctattggcacacaggcataatgcca
+5555412/1
CCCFFFFFHHHHHIJJJJIJJJJHIJJJJIJJJJJJGIIJJGIIJIIIJJ
@6934720/1
gcccacttttatcttttgcacctcacgatcgattactactgctttcccaa
+6934720/1
CCCFFFFFHHGHHJGIIGJJJIIIGIGIJJIEHIIJJJJJGCHIJGFFGG
@5555476/1
catcaatttatcttcaaatgacgacaccacagttccagtctcaggcacat
+5555476/1
@@@<DBDFHHGCFGGHE<EEDHEEFHE@@;DFIGIIEGH<F?DEAHIIDH
@4192520/1
gttcgacatcgacataacaataacccctgctattttttttatttttattt
+4192520/1
@C@DFFFFHHHHHIJFIIEHIFGGIIJJJIJGIGIJJIJIGHIIJJIJJJ
@2140279/1
gtggaactgcttcacctgtggccggcggcacgcagacgccttgatgacct
+2140279/1
@B@FFFFFHHHHHJJJIJHIIJJJJJJJIJJJJHHFFFDDDDDDDDEDDC
@2140280/1
agcaggggttattgttatgtcgatgtcgaacccaaaaatgtaa
+2140280/1
8=@A:DD<0@F<D>DGHBHFHHG;?C?;EH<FEHICGADG?BB
@4192913/1
ctgcaacttggccaggttagggccaacagattgtttgagatgtttgtgaa
+4192913/1
CCCFFFFFHHHGHJJIHIIIGIJIIJJJJHIJJHIJJJIJJJIIJJIJJJ
@6935339/1
gtttattttgtttttctctgtgatctgtttcttggcatctatagatgtcg
+6935339/1
CCCFFFFFHHHHHJJJJJJJJJIJJJJJJJJJJIJJJJJJJJJJHIJIJJ
@2140659/1
acggtactcgcggtacatgttgtgtacacctgagcgagactcataacgca
+2140659/1
BCCFDFFFHHHHHEHIIJJIJIJJIIIIIHIJJJJJJJIIJJJJJJIJJJ
@5556096/1
gagacattcactttttagtcataatcttcagatactccaaagcattctgg
+5556096/1
CCCFFFF4DHHHHIIJJJIIJJJJJJJJJIJJJJJJJJJJJJJJIJJJIJ
@6935472/1
agcggaaggtgggttcgtgaatcatgccctcaatctgcaccagttcatat
+6935472/1
CCCFFFFFHAFHHEHHIGHFJJIIIIJIIIJJJJIJJIGHJGFHHIIJII
@2140770/1
ctaggaccattaacatatcttacaaattacagaatcattatcccttgttt
+2140770/1
@@@DDEFDGHHHGIGJIHDIEHICGGHIFHII@DFHIGHCGGIGGIIHGI
@2140791/1
cgccaagtttgacgtttatcttcaagcacaaattgctcaggg
+2140791/1
@<<B?DDAADC?DGHIGIHHHHHIHGE@HHFC<DGAFHGGDC
@5556260/1
cgcacgttggcagtaatagtacaagtgaaaagtcacttgccgatggt
+5556260/1
@@@DDDFFAHFHHIIGIIIBHCHHICFHCGFGCFEGHIIIIIHGIID
@4193466/1
tggcgatcatgtcgatggcttggtttattcccatcagtttggagttcacc
+4193466/1
@CCFFFFFHHFFHJGIIIJJJIJDGGIJJJIJJIJIJIIIJJFCFGHIJJ
@5556577/1
cccggcttatactccgcctccaacttgatacaagcttctcggacagcagt
+5556577/1
C@@DDFFFFDHHHIIIIGIIIDEIAFHIIIIIIFIIIIIIIGBHIIIDF;
@6936055/1
aggtgctgggcctcttgtatgcgaaggtgttgaggcgcttgtggtggtgc
+6936055/1
BCCDFFFFGHHHHJIJJHHJJJJGHIJEGGHIJJJJJJJJJHIIIGGADE
@6936119/1
gggtaatctagctacccacgtaaatgtaaacctggcaagcatccaagata
+6936119/1
BBBDBDEFHHHHHJIIJJJJHHIJJJJJJIJJJJJJJJIJJJJJJJJJJI
@4193761/1
cccgaagtggttgtcgtcccacagcacgtggtagtgcgacggacgcgacg
+4193761/1
CCCFFFFFHHHHHJJJJJJJJJJJJJJJGIJHJJHHIJJJJJJJHFDDDD
@5556823/1
ggtcattgatcttcggtatacccagccccacgtctattgccacagcgcgg
+5556823/1
BCBFFFFFGHHHHJJJIJJJJJJJJJJJJJJJIJJJJJJJJJJJJJJJJJ
@5556882/1
gtttcttggcatctatagatgtcggtggcgcacagggcacgcttgcgcat
+5556882/1
@@CFFFDD?FDFFBHGGDCHECDGIIIGIIFIHGEDCDGDEHGEHG@GHH
@6936329/1
cctcgtttatgttttgagactagctacgatcactataaactatgtaatat
+6936329/1
@<=DB2BDHFFHFIBHIIBEGHGIHIBHEGGGIGHEGHICFBF<DH@CHI
@5556978/1
gcttggtacaaagcaaaggtcgggcagttcgtcaacaagacattactagc
+5556978/1
@<@BDDDD2=AFFEGGIAGI@GGIIEHI@FAFFGGIGEGIHCGGIEACFH
@2141905/1
taacaatatctaaatttatttaaattgtaaacaagcaataaaagcttttc
+2141905/1
CCCFFFFFHHHHHJJJJJJJJJJJJJJHIJJJJJIJJJJJJJJJJJJJJJ
@2141951/1
tgctgttgtggaactgcttcacctgtggccggcggcacgcagacgccttg
+2141951/1
@@@FDFFFHDHFBHFBHIIGIIGADH<CFEG>DDF>HAABBACE@@@D@:
@5557348/1
gcattgaaaaaaatagtttaaaaacggacttaaactaaagaaatattata
+5557348/1
@@@DDDFFHGHHFJJJIHIIIGIGGGGGIIJJIJJFGCHHIJIIIJIJJI
@6936792/1
ccacgacttttatgtccgcttaaataaaatattaatcgactagtataagt
+6936792/1
CCCFFFFFGGHHBEFHHGHIIJJIGIJIJJJJJJIIFIGGHIG?FDHGH?
@2142050/1
gggcagagggaatctgattgtgctgttgtggaactgcttcacctgtggcc
+2142050/1
@@@FDDDDHHHHHIGIGHIGHGIJJIIIFGEEGIGHIHIGFEGIHIJIIF
@4194759/1
ggcgcttgtggtggtgcacgcgcttgggcagagggaatctgattgtgctg
+4194759/1
@<@FFFFFFHFHDGCEHIIIIIGHIIIGGHGHIIIGGGIHHHGGGIIICC
@2142666/1
ccacagttccagtctcaggcacattgccattagtagactgatcagccgga
+2142666/1
88?:BDDD8CFA?<E9GFG;E9C:CCCHH@HC>EF9E4?F9FD<1?06@?
@2142786/1
ggcgttcatgcggcaaacgcctattaacattatcatcgttctcagcatgg
+2142786/1
CC@DDDDDFDFFHGIIGIG>HGHJJGGICGHEGE<DCHIGIHIGGH=FE@
@5558193/1
gtttacattaggtcggtcaccgaaggcggcggccgcattcggtttaaccg
+5558193/1
CCCFFFFFHGHGFGIIIIJJJJJIIIIJIJJFDDDDDDDDED@DDDDDDD
@4875046/1
gtagcactgagtgacggcacctccgacactgaggtcacggtactcgcggt
+4875046/1
CC@FFFFFHHGDDGGIIGIJJIJJJJJJJGHEHJHIJJJJGHIIJIJHF=
@5558285/1
tcgggcagttcgtcaacaagacattactagctgagaatatttttttccgt
+5558285/1
@@@DDFF<DHDHHAFGHIJJJHGJJJJJJJJJJIJJJIEIGIJIIIHIJH
@5558311/1
cagctatcttcataaaagctaaacaacatttataaaattagactatatga
+5558311/1
CCCFFF4DHHHHHJJIIJJJIJJJJJJJIJJJJJJJIJJJIJJJJJJJJI
@4875154/1
cctctattgagctactgctgttgagcagaataaaactgaaaaataaagtt
+4875154/1
CCCFFFFFHHHHHIJJJJJJJJJJJJJJJJJJJIJJJJIIIJJJJJJJGI
@6938010/1
cccaggaatatcaccggctcgttgaacaccttaggacgaag
+6938010/1
CCCFFFFFHHHHHIIIIIIIH@FD;F?BFHCH@@H?BD<AE
@6938068/1
gggcctcttgtatgcgaaggtgttgaggcgcttgtggtggtgcacgcgct
+6938068/1
CCCFFFFFHHHHHJJJJJJJFGHIJIJJJJJJJJIJJJJJIJJJJJJHFF
@4875552/1
cctcggagatgccgtcccggtacataatgatacgatgcggcttgaacccg
+4875552/1
CCCFFFFFHHHHHJJJJJJJFIIJJJJJJJJJJJJJJJJJJJIGEHHHFB
@4875584/1
cacgggctctgtgcctggctcccatgtcacggtagcactgagtgacggca
+4875584/1
@@@FDFFFFHHFHGHGHIBCFHIEHGIIBGHI?GHIIJIIIGFGCGHJIF
@6938376/1
ggatcgcatacaccgtgaatataagtggcaaaggtagtaagtcagctgtt
+6938376/1
CCCFFFFFHHHHHJIFHGIJJJJJJIIJJJJJJIGHIGIIIIJJJJJJHI
@5559087/1
gttcgacatcgacataacaataacccctgctattttttttatttttattt
+5559087/1
@BBFFFFFHHHGHIJFICHHIJJIJJJJIJIGIJJJJJJJJJJJJ>GHIJ
@5559287/1
agcatacataataaaattagaggaagtaggtgctgggcctcttgtatgcg
+5559287/1
@BCFFFFDHHGHFJJJIIHGHIGIGEHHIGCFG?DECIIIGIIIFHHGGE
@4876334/1
ctaagtgagtatacatctattaaattcaaacgcagagctcattatgttga
+4876334/1
CCCFFDEDHHHHHJJJJJJJJJJJJJJJJJJJJJJJJJJJJJJJJJIJJI
@2144180/1
gtggattttaatgttattattacagcatacataataaaattagaggaagt
+2144180/1
BB@FDEFFHGHHHBGHIJJIJJJJJJJJJJIJJIJIIIIJIJJGIIIIJF
@6939100/1
ctcatcttgtatagaggaggcttgggctcgctctccgaagggagcttgcg
+6939100/1
CCCFFFFDFDFHFG>FFHGEIIGAEHGGCFFADF>DD@DEBGHGBHID@;
@4876490/1
ctgtccttcattgagggtcgggaacttatggtataggtagagactggctg
+4876490/1
@@@ADDBDFHDHDI@ED<C?FA?:F?<FG9D0??F@GFD<D@FHI8@BG@
@3510981/1
gagactcataacgcagccagatgccaaagttcttgatcttcactgggctc
+3510981/1
@CCDDFFFHHHFHGIJIIIGEHHIJIJGGIGEFGIIIIIJJGIIIGGHJJ
@3510997/1
gcgtagttgggctcgttgtggcgcgccttgtcttgtagaagag
+3510997/1
@@@DF<AD??@FHG?EHGFEEEHEEGGGIDIGGIBHIGA;FG@
@4877624/1
gtgctgggcctcttgtatgcgaaggtgttgaggcgcttgtggtggtgcac
+4877624/1
CCCFFFFFGHHHHJJHIIJJJJJIJEGGHIIIJJJJJJJIJJIJIHIJJJ
@2818049/1
ggcatctatagatgtcggtggcgcacagggcacgcttgcgcatgacatct
+2818049/1
CCCFFFFFHHHHHJIJJJIJJJJJJJJJJJJJJJJJJJJJJJJJJJJJHH
@4878148/1
cactattctaggattgtgtaggtaatattattaaacgaagaacatgcggc
+4878148/1
CCCFFFFFHHHHHIJJHIHIIJEJJJJJJJJJJJJJJJJJJJJJJJJJJJ
@3512069/1
ccaaatttcaaccaaatccgtcaaatagttgcggagattaatagtataag
+3512069/1
CCCFFFFFHHGHHJJJJJJJJJJJJJJJIIIJJJIIGIIJIJJJHIJJJJ
@3512405/1
gtcctgctgtttcgtatattctaaattggtttcgttgtatttgtcaatta
+3512405/1
CCCFFFFFHHHHHJIJJJJJJJIJJJJJJIIJJJJJJJJJJJJJJJJJJI
@3512480/1
gccggttcctccacatacaagatagtgtactcgatattgaatcttattac
+3512480/1
CCCFFDFFGHHHHJJJJJGGGHFHIFIIGIJJJJJIIIJJJJJJIJIIJI
@3512520/1
ctgtgactagagtaagaaggactgcgacaagcatgattacgatgactgct
+3512520/1
???:B:BDBD4CDEBB@:AE3:CF;E1:::?8DDD3D?D@B1BBA?BD?B
@3512641/1
ggcgcatttacattagtcggttagaccgtattcggtcaccaactaatata
+3512641/1
CCCFFFFFGHHHHJJJIJJJIJJJJJGIIJJJJJJIJJJJJJJJIJJJJJ
@6238418/1
gcaagaagtaccagaaacgggacttagccacaatctggtctggagagaag
+6238418/1
CCCFFFFFHHHHHJJJJJJIJGJJJIJJJIJIJJJJJJJJIJJIJGIGII
@3513944/1
caagtatttggtacaattttttttttaacgtattttaagctgaaactttg
+3513944/1
@CCFDFFFHHHHHJJIIJJJJJJJJJJJJJGIJJJJJJJJJJJJJJJJJJ
@7625192/1
gagaagtgtgataatgtcataaagttgacaataatctataattaattact
+7625192/1
?@@DDD=AA<CFHIIIIGHCHEHI>FHIGIIIGGGEGGGGGDHEBFGEHI
@760477/1
gcgaattttgcgatctgcgtggtagcgtactaccagcgttgatagattct
+760477/1
@@@DDDDDBHFFDEGIHGG??81??BFHGGCFHGEH=FBFFCCGFHIGCH
@3514054/1
gccagatgccaaagttcttgatcttcactgggctcttctctgggatttcc
+3514054/1
CCCFFFFFHGHHHJHHHIJGIJJIJIGIJGGEGEGGFHCGHIJIGIJJJF
@760603/1
cctcacgatcgattactactgctttcccaaagacaggacaagcg
+760603/1
@@@DDADBFD?1:?E:CGHICDCACAFF>FFB;DFD;@?:B8;@
@7626178/1
catcaatattaagcatcattttccattggctggg
+7626178/1
<<7ADADBDFC>FII<CEHHH@:CEBH?9;A;EF
@7626432/1
gtgcgatgttttacaagggcaggttgaactcacaccattcaatttaaaag
+7626432/1
@@@B?DDDC?DDB?<GA9=?EAGEABEA<FGHBFFH@FE9?BFBDHD?FH
@7626819/1
gctacttctcgcacggcctttgctctgtatatatgaccggtactctaagg
+7626819/1
CCCFFFFFHHHHHJJJJJJJJJJJJJJJJJJJJJJJJJJJFGHJJJJJJJ
@762097/1
tgaggcgcttgtggtggtgcacgcgcttgggcagagggaatctgattgtg
+762097/1
CCCFFFFFHHHHHJHJJIIIJJJJJJJJIJJJJJIJJJIHHHHHFFFFFF
@7627114/1
gttctattcaagttatgtaagtattaaattcgta
+7627114/1
:?@DDDDDFF<>FFB:?<EHBF>DHE9:BDFDGI
@762377/1
tacataataaaattagaggaagtaggtgctgggcctcttgtatgcgaagg
+762377/1
@CCFFFFFHHHHHJIJJJJHIJFHIIBFHHGGIIIIGJJJCHIGJJBGII
@762423/1
cctacttaaagacatcatgataaaaatgtgtcattggagtcatattatgt
+762423/1
;?@DB?D?<CFBFBHG<E@BHGBBDA:ED<<<AFH<<??HDFEHEHABGD
@78236/1
gcggtctttgtacaccttcaggtgatcgaacatcatgtcttcaaactcca
+78236/1
BBCFDFFFHHHHHJJIJJJJJJCGFHIIGHGIIJIJJJJIJIIHFGHIJJ
@78755/1
ctgacgcttagcaagtttcttagacttgccagttcccacttcacgacgct
+78755/1
CCCFFDFFHHHHHJGHGIGIEHEEBHHCHHJGFF@G@FGHIJ>FDHGGGI
@7628413/1
ctcatcttgtatagaggaggcttgggctcgctctccgaagggagcttgcg
+7628413/1
CCCFFFFFHFHHGJJJJJJJJJIHGJJIIFHIIIJJJJJJJJBGIIGIII
@78976/1
ggcgttgatgtcgcaagatagtgagacattcactttttagtcataatctt
+78976/1
CCCFFFFFHHHHHJJJJJJJJHIJJIIJJJJJJJJJJJJJIJJJJJJJJJ
@79137/1
cagcatcttgtcgagaacatgaagccgctttggtttacgttccagttctc
+79137/1
@@<DDBDDHB=CABH=@A;FGHHBFCEGGBCHB8?DEG;89BBGF?=FDB
@80254/1
ggcagagggaatctgattgtgctgttgtggaactgcttcacctgtggccg
+80254/1
@@@DFFFFHHHGHJIGIJH@HHJIHHIFFGDFHIJIIIHIIGICHGGGEG
@6939495/1
gtcacggtagcactgagtgacggcacctccgacactgaggtcacggtact
+6939495/1
CCCFFFFDHHHHHJJJJFHIJJJJJJJJJJJJJJJJJJJJFHIJJJCGHH
@2820518/1
gtgggtgtagctttaaggggatctgctgtctgtggagctgatgcttgctg
+2820518/1
@?@DF8@@<FFHHGHGGGHGGIIIGIIIFHGGFEGIGEBHCHFFFGEGFG
@6241967/1
ggtcaccgaaggcggcggccgcattcggtttaacc
+6241967/1
@@C=DDFDHHHDDHGGIGBGEEDCC@>A;?@CC>C
@4195899/1
gtacataatgatacgatgcggcttgaacccgccggtgctcttgtagaaca
+4195899/1
CCCFFFFFHHHHHIIGJJJJJJIJECHCHIJDHHIGIJGIGHAAHHEHFF
@6242438/1
ggttattgttatgtcgatgtcgaacccaaaaatgtaattaactttttttt
+6242438/1
B@@DFFFFHHHHHFIIIJJHIIJJJJJJJJJJJJHDIJJJJJJJJJJJJJ
@6242466/1
agggaatctgattgtgctgttgtggaactgcttcacctgtggccggcggc
+6242466/1
@@@DDDDDBBFHHIFHIIII<E<CDGIIIEHGIIB?EHHHICGGGEGIHE
@4196651/1
actaaatttactttccactcgttaagcgtattagtttcttgtgactacaa
+4196651/1
CCCFFFFFHHHHHJJJJJJJJIJJJJJJIIJJJJJJJJJJJJJJJJJJJJ
@4878764/1
taactgagttgtgggggccgaataccaaaatgtactatctctgggtagta
+4878764/1
CCCFFFFFHHFHHIIJJGHGGIJJJJJIJJJJIIGIIJJIJJJGI=CHEE
@4878811/1
gcatcattttccattggctgggtcttacagattggtggaaaccaaaccaa
+4878811/1
CCCFFDFFHDFHHIJFGGHGIICGGIJJJHEEICGEGEHIIHIEGGEHEG
@2821954/1
gtgagtgatttcaattttgagacctttgatttcttttgtaaatttaactc
+2821954/1
C@BFFFFFHHHHHJJJJJJJJJJJJJJJIJJJJJJJJJIJJJJJJJIJJI
@3516433/1
ccttagtacacctaatgaggactatttggcgttactgcttaatactactc
+3516433/1
@@<=B?=:2ABBBGDE:<I3A?A@C@<CBBFGE8B<@BCCGI@DBFEG<?
@4198146/1
gagagaagatcctcatcttgtatagaggaggcttgggctcgctctccgaa
+4198146/1
CCCFFFFFHHHHHJJJJJJJIJJJJJJJJJJJJJGGJJIJJJJJIJJIGI
@4880252/1
tggtttaacaaaatgaaaaaatatgactggctatgccatgattataatat
+4880252/1
BBCDDFFFHHHGHJJJJJJJJJJJJJJJJJJJJJIIJJJJJJJJJJJJJJ
@6942661/1
cagcattcgtgtcccccgctggagcttgaccaacggggtacatcttgata
+6942661/1
CCCFFFFFHHHHHJJJJJJIIJJJJJJJJJJJIGIJJJ@FGIJJJJJJJJ
@3517211/1
ccacaatatattcgtgaaaaccgcatccaactcggatcagccgtttctga
+3517211/1
?@?DDD?DHH??<@:?:BFH>;?8CGGHGIGG@GEDC>GHBC@GHIIDHI
@6943074/1
ctaagtgagtatacatctattaaattcaaacgcagagctcattatgttga
+6943074/1
CCCFFBDEHFFHHIIJJJJJJJJJJJJJJJIIIJJJJJJJIJJJJJHJJJ
@3517406/1
gtgagcatttgtgtgtctgtctgtaagcaacatagattcaaaactgattt
+3517406/1
CBCFFFFFHHHHHHIIJJJJJJJJJIJJJJJJJIJJJJJJJGIJJJJJJJ
@6943120/1
ccctaagtgagtatacatctattaaattcaaacgcagagctcattatgtt
+6943120/1
CCCFFFFDHHHFHIJJJJJJJJJJJJJJJJJJJJJJJIJJJJJJJJJJJJ
@2145632/1
gcatacataataaaattagaggaagtaggtgctgggcctcttgtatgcga
+2145632/1
CCCFFFFFHHHHHJJJJJJJJJJJJHJIJHHIIJIJJJJJJJJHIJJJJH
@3517768/1
cagcgtagttaacttcaatggaagtggcgacctctccgactgacatgaac
+3517768/1
@C@FFFFFFHHHFHHHJJHHGIJGFHIHIHIJJIGGJHGHGHJIGHHGIG
@4881693/1
cctggttctaccttcaagagcctcttctaaagcaaacaatgagacctgtg
+4881693/1
CCCFFEEFHHHHHJJJJJJJJJJJIJJJJJJJJIJJJJJJJJIJJJJIHJ
@3518141/1
gtggtgcacgcgcttgggcagagggaatctgattgtgctgttgtggaact
+3518141/1
@@@D;AADBDDFHII=;GHIGID<@?B@D@GGG>GH<FBG=CCHDGIIII
@6943984/1
cttacagattggtggaaaccaaaccaaacttctctgccaccaccaagggg
+6943984/1
CCCFFFFFHHHHFIJJJJJJJJJJJJJJJJJJJJJJJJJJJJJJJJJJJJ
@4882177/1
gagggaatctgattgtgctgttgtggaactgcttcacctgtggccggcgg
+4882177/1
BB@FFFFFHHFHHIGHGFGIEIGDGCHIHJIIIIIIJIIJEGBGHIGIEE
@7628888/1
cctcatcttgtatagaggaggcttgggctcgctctccgaagggagcttgc
+7628888/1
CCCFFFFFHHHHHJJJJJJJJJJJHIJJJJJJJJIJJIGIIJJGIGIJIG
@5559980/1
atcgttctcagcatggtaagaaggtggcggccagaatctagacatgcaca
+5559980/1
@@@DDDFBFHHHHGII<EGHIIHE<EGGIIIIIIIIIIIIIIIIIEIIAH
@5560382/1
atcgcgtcctattttagttaattagtgatgtgcattgtaaaattctagac
+5560382/1
CCCFFFFFHHHHHJJJJIIJJJJJJH>FIIIIJIJJJJJJJIIJJJJJII
@7629643/1
gccagatgccaaagttcttgatcttcactgggctcttctctgggatttcc
+7629643/1
CCCFFFFFHHGHHJIJIJJJJJJJJJIJJHGIJJJJJJJJJJJJJIJJJJ
@7629817/1
gttgtggaactgcttcacctgtggccggcggcacgcagacgccttgatga
+7629817/1
CCCFFFFFHHHHHJJJJJJJJJJJJJJJJJJJJJHHFFDEDDDDDDDDDD
@765837/1
ggtgctgggcctcttgtatgcgaaggtgttgaggcgcttgtggtggtgca
+765837/1
@@@FFFFFHHHHHJJJIJJJJJHIIJEHHHHGIJJJJJJJJJJIIIIJJG
@5560834/1
ctgggcctcttgtatgcgaaggtgttgaggcgcttgtggtggtgcacgcg
+5560834/1
BBB?DFFFHHHHHJJJJJFFHHCGIJJIJJGIEIIGIFIJIIIGHGEHHH
@5560948/1
ctgtgaggggcgtcgggtcacattacatactctgtatttcctcttcatgg
+5560948/1
@CCDFAD3C?DFFHGGI8??DHIIGIIIIGIDFG@EEGG@EHA?EH7A@D
@766460/1
ttatgattggttgcatattatggcaacatacacatttggttctattcaag
+766460/1
<@@DFDFDHFHHDIIGIJIDHGHDGEB>BEGGG@GIJJIHIGHGIJIIIJ
@7630644/1
cgtatctcaacacccataaagaactgtttgcctctcatgtcccatactcc
+7630644/1
CCBFFFFFGHHHHIJIIJJIIJJIJJIJIJGGIJJJJJJJHIIJJIJIJI
@5561882/1
tgtacgttcaaacgtatcacacattttctggtcaccttcca
+5561882/1
11=BB=DDDDD?D62<A?A4<<:B2CEEFE<11?E9CCBB4
@5561884/1
gtctattatagtttcaaaaaaactgtttcacataaataggtgagaagtgt
+5561884/1
?@@DDDDD?FF=CE@FAAAFFHGIIE9C>BGBEAHEFH>3B?<FEGH9?9
@7631227/1
tttttttttgttcccacatcaggatgtggattttaatgtt
+7631227/1
@@@DDDDDHFDH?CDF>GHEBFG3DABBE@FHIIE@B>=C
@767273/1
tttaggttttccagagctcatgctggaggagtgagagtctggccagtctt
+767273/1
CCCFFFDDHHHHFIIGGGGGJJJJJJFHGDHCGHGIJCDHGIIJIJ?FHI
@1478893/1
tagtaaataaataaatatatccgaggaaataaactttcttaaaatttcat
+1478893/1
BCCDDBABCFHHHJJJJJJJJJJHJJIJJJJJJJJJJJJJJJJJJJJJJJ
@1479345/1
cgttcatgttcatcacccagtcgcgcttggtcgtcttaccaccacccgca
+1479345/1
@@<DDDDDBFA<FHAGGGGGGIIIIIHIEHGHH@GGGGICACHGIGIIBE
@6243778/1
gccatgccatgtaccacgcctgggatgccacccggcaccactcccgggtg
+6243778/1
CCCFFFFFGHHHHJJJJJJJJJJJJJJJFGIJJJJJJJJJJIJJJJJJEH
@6244110/1
ctttgatttcttttgtaaatttaactctctgtgagtccgtcagtggcttt
+6244110/1
CCCFFDDFHHHHHJJGHIIJJJJIJJJJJJJHIIJGHHHEHIJHIJJIJJ
@82925/1
gggtcttccttcatggccgaggttggggcggcgcgggcatgtgagtgttg
+82925/1
<;?BDDB>FHHFBHGCBFGDBGGHDG<0:AEB@@B6100<A>C@@338@?
@83097/1
ataataaaattagaggaagtaggtgctgggcctcttgtatgcgaaggtgt
+83097/1
CCCFFFFFHHHHHJJJJJJIIJJHGHIJJJJJJJJJJHJIJJJIJJJ?EB
@4199865/1
cattataattgcaaaaatggcgagtaagttaattctaatttaatgtc
+4199865/1
CCCFFFFFHHHHHJJJJJJJJJJJCGHIIGIJJJJJJJJJJIJJJIJ
@770043/1
gcatcgccaagaaactctaggcgttcgtaggaacgcgtcactctg
+770043/1
@@@FFFFFGFHDFIJGHIIIG@GEGGGCF;FEHIEBG;FFEGII@
@770114/1
gtcgccattcctagtacggtatctcccacacgtttcacttcagcatagac
+770114/1
CCCFFFFFHHHHHJJJJJJGIIJJJJJJJJJJHIJJJJJJJJJJJJJJJJ
@4200126/1
gcacgtagttctcagcttccctgcaaagttaaccatcttgtattcaaaag
+4200126/1
@@@DDDDD?ADFHI@GFBDECCGCBH@C?ECGHIIGIIHFHHIHGIIIFF
@770204/1
cccattttcacaggcaagggatcctaacttcgcaaccactaattccagtg
+770204/1
CCCFFFFFHHHHHJJJJJJJJJJJJJJJJJJJJJJJJJJJJJJJJJJJFI
@770330/1
gtggaactgcttcacctgtggccggcggcacgcagacgccttgatgacct
+770330/1
BBBFFFFFHHHHHJJJIIIJJJJJJJJJJJJJJHHFFFDDDDDDDDEDDD
@4200519/1
catcgttctcagcatggtaagaaggtggcggccagaatctagacatgcac
+4200519/1
BBCFFFFFHHHHHJJIJHHIJJJIJGHJIJIIIIJJJJJJJJJJJJJJJG
@4200533/1
cagctcttgcagccatccaacaggattgcccatcaatttatcttcaaatg
+4200533/1
CCCFFFFFHHHHHJJJJJJJJJJJIJJJJJJJJJJJJJJJJJJJJJJJJJ
@2822987/1
gctgtatattatcacgagatatggtgtgt
+2822987/1
@@@D;DB;CB?8DFGGBFBFHDC@<A<C2
@6245877/1
gtcgtgtcctttatacatttcggcatgtcgatcat
+6245877/1
@@@DD?A?DDFHHIIGIHIGC>FGEHGH@EHFCHI
@1481461/1
ctcataacgcagccagatgccaaagttcttgatcttcactgggctcttct
+1481461/1
CCCFFFFFHHHHHJJJJJJJJJJJJJIJJJJJJJJJJJJJJJJJJJJJJJ
@2146696/1
gtcgatatgtggatgtagctgccattatgtagactgttgtgttgaccaat
+2146696/1
?1:DBDADD2A?<CCAEEBDEDFEFEFEAA@EE?EEEDDDDDEDE@9?BD
@84898/1
cgcaaatcaaataatcctctatcaagtgctcgttttgttagacttcagtg
+84898/1
CCCFFFFFHGHGGIJIGEFIHHEHJGBHHHHIGHIIJJJJJIGGGGIGJI
@85018/1
gcgctaaatgctggttctgtacaatagaagctctgtaggtggcgagtcct
+85018/1
CCCFFFFFGHHHHICFIJJHIJJJJJIJIIJJJJJJJIJIIJJIIIIJJE
@2146918/1
ccgtcagtggctttctttgatcattaatgtctcgtatgtcaaggacttca
+2146918/1
CCCFFFFFHHHHHJJJJJJJJJJJJJJJJJJJJJIIJIGHCFDF;FHEHD
@2147114/1
agagaagatcctcatcttgtatagaggaggcttgggctcgctctccgaag
+2147114/1
CCCFDFFDHHGHDGIJJJJJJJJIIGJGHGIIIIGIJIJFDGIIJIDGGB
@85753/1
cgcaagaagtaccagaaacgggacttagccacaatctggtctggagagaa
+85753/1
?<?ADD;D>2?8CEEBAC@EBE81CE@EECA;DBDDDECDCDDD8BDDBC
@2147650/1
ctcgactaacattacctcgaaggcgcggcgtgcggttaggcgaagtacat
+2147650/1
@C@DDDDDBD>DFBGDDFHIIGGEIGIIIH;AAAHFFBACAA;8;@DDDD
@4882745/1
ggcctgttttggtagcggcggcgcggtccgtgtggagcatgctcgccatc
+4882745/1
@CCFFFEFHHHHHIJJJJJJIIIHFDBBDDBDBBDCDDBDDDDDDDD?BD
@4882872/1
gtggcgttgatgtcgcaagatagtgagacattcactttttagtcataatc
+4882872/1
BB@FFFFFHHHHHJJJJJJJIJJGIIIIIIJJJJJJJJJJIIJJJJJJJJ
@86223/1
cggcgtagttgggctcgttgtggcgcgccttgtcttgtagaagagtgatc
+86223/1
CCCFFDDFHHHHHIJJJJIIIJHIJIJJJJJIIJJJJJGIGIIEHAECHH
@4883092/1
ctaattacaaaaaagaaaacatttgtcaccaactcctaaagtcaggacat
+4883092/1
@@@DDDDDDHFB:C@EBG9FAHHGCHIBIHGG?;@FHBGGE9B?FDDFG<
@4203223/1
tgattctggtgggttgtcctgcagagcttgccacatcttgtaagcagcct
+4203223/1
CCCFFFFFHHHHGFHIIJJJJJJIJJJIIJJJJJJGIJJJJJJEGJJJJI
@2148191/1
caaacgcctattaacattatcatcgttctcagcatggtaagaaggtggcg
+2148191/1
CCCFFFFFHHHHHJJJJJJJJJJJJIJJJJJJJJJJJGIIJJJJJFHIJJ
@4203592/1
gtgcgcgctaatctcagaaacggctgatccgagttggatgcggttttcac
+4203592/1
@B@FFFFFHHHHHJJJJIJJJJIJIJIGJIIIIDHGIIGIIIJBGHHHHF
@4884028/1
ctatagttagtatagttataagactcagattgccatctcagaaattagcg
+4884028/1
CCCFFFDFHHHHHJJIIJJJJJJJJJJJJJJJJJJJJJJJJIIJJJJJJJ
@4884304/1
gttacatccaatgttcttcatgaaaattgataattcattttcttttctaa
+4884304/1
@CCFFFFFHHHHHEHIJJJJJJJJJJJJJJJJJJJJJJJJJIJJJJJJJJ
@2826311/1
aaacagacaaacagacaaacagacaaacagacaaacagacaaacagacaa
+2826311/1
@@@BDD?DD??FBHCGD<?FHC@GHFHG@;;?FHIGHG??BGHIDHDHFH
@4204945/1
cggcacctccgacactgaggtcacggtactcgcggtacatgttgtgtaca
+4204945/1
@B@FFFFFHHHHGJJJJJJJGHIJJJ?FHIJJJJJFGGIIJEHIIJEEHH
@5563362/1
caatcaaccaaccaactccgtacctatacaataacaaaatacaataaaaa
+5563362/1
@@<DDEFABFHHH=FGHIGCCFHCFGHEG9DFGGIGG@EHIIIBGFHGGI
@2826373/1
gtcacggtagcactgagtgacggcacctccgacactgaggtcacggtact
+2826373/1
CCCFFFFDHHHHHJJJJEHGIGIIIIJJJJJGHGGJJIIJHEEIIJEHEE
@4205002/1
gagcgagactcataacgcagccagatgccaaagttcttgatcttcactgg
+4205002/1
CCCFFFFDHHHHHJJIJJJJJJIJIJIJJJJIJHIGIJJJJIJJIJJJJJ
@4885049/1
actgaacttctcttaaacgactggaccgattttgatgatttttttgtgtg
+4885049/1
?@@DFDEFFHHHHIGBHIIFEGIG;EGH?FDHIEIIIFFCHIIIIAGEAE
@4205039/1
cgtgtttttgtcacatatttgtgtcgttggcgctcagggacagttttcgc
+4205039/1
BBBDDEFFHHGGHIGGJJJJIEFFHIHIJJJJJGIJJJJJIJFHHIIIIJ
@2826556/1
gggggtgacatcggacttaatacaaggaaactgtttagactggttacatt
+2826556/1
CCCFFBDDHHHHHJHJJJJJJJJJJJJJJJJJJIIJJJJJJJJJJJJJJJ
@2826579/1
gttggaatgattctggtgggttgtcctgcagagcttgccacatcttgtaa
+2826579/1
CCCFFFFFHHHHHJJJIJJJJJJJJJJJJJJJJIJJJJJJJJJJJJJIII
@4205264/1
gtgactattaaattctgtctctaaagcattgctaaacaagcaatgta
+4205264/1
CCCFFFFFHHHHHJJJIJJJJJJJJJJJJJJJJJJJJJJJJJJJJIJ
@5563745/1
cacgattatgaagacgaagcggacgtcacggtaagcattcatcagaatgc
+5563745/1
@@CFDDDBFFADCDHHHGGG8EHIB?@BFDGCBGGEGCGEGHIIIIBHCE
@4885483/1
gtggattttaatgttattattacagcatacataataaaattagaggaagt
+4885483/1
@B@FFFFFHHHHHHHIIJJJIIJIIJIJJJIGIJJJIJIJJJJGIJGIJF
@5563940/1
ctttaatataatgcgtgacactacggggagcgcggggcgttacaaaccgc
+5563940/1
@CCFDFFFHHHHHGIIJGIJJJJIIJJIGHGHHIIG@BDDBBBDDCBD@<
@1481684/1
caccagtggtcttcttgaacttcttcaattgacgcaagaagtaccagaaa
+1481684/1
@?@F<DFDDDACF@GHAEGGCDCHHIII9EFGHBGIIGGIC?DEG?BGF@
@7633018/1
tctgtttcttggcatctatagatgtcggtggcgcacagggcacgcttgcg
+7633018/1
CCCFFFFFHHFHGIJIIJJJJIJJJJJJFHIIJJJJJJJJIJIIJJJGJI
@1481961/1
gtcaccgaaggcggcggccgcattcggtttcacagaaaccgaattaatac
+1481961/1
CCCFFDDAHHHBAGEHGBEHFCDDDDD@BDCDDDCCDDCBD@@BBDDDDD
@1482079/1
gagagaagatcctcatcttgtatagaggaggcttgggctcgctctccgaa
+1482079/1
@@BDDFFFGFHHDIJIGJIJHDHGJJGIFHEGHGGIGJJIJIIIIHIJJJ
@1482153/1
ggatggagtgagcacgggctctgtgcctggctcccatgtcacggtagcac
+1482153/1
CCCFFFFFFHHHHIJJIIIGIJJJJJJIJJJJJIJJJJIIJJJJCGGIIJ
@7633774/1
gggaagggttttttaaactcatgttttcatggtaccaagttatgaatttt
+7633774/1
CCCFFFFFCFHHHJJJJJJJJJJIIJJJJJJJIJJJJJJHIJJJJJJJJJ
@1482525/1
ccgtagcctgtaatttttgtctttcgcgaaatattccgcgaca
+1482525/1
?<@D7?DDHDHHHFGGIIIEEGGIG=<?@FGG<BHCD>GEF@5
@6945751/1
ggagattttaaaaactgcttaagacctttagcgccattttggccgcagct
+6945751/1
CCCFFFFFHHHHHJJIJJIJJJJJJJIHHHJJJJJJJJJJJJJJJJJJJF
@6945777/1
tgagcgagactcataacgcagccagatgccaaagttcttgatcttcactg
+6945777/1
CC@FFFDFFHHHHJIJJJJJJJJIJJIJIJGGHGGIJIJJJJGIIIJJJC
@1482946/1
tcagcatagtagtcggcaaacgttaagtaagagtccgagtcgaattg
+1482946/1
@CCFFFFFHFHFHJGIIJJJJJGHJJIHIGIJIFHGGGIBGHIJJJJ
@7634719/1
gcacgcgcttgggcagagggaatctgattgtgctgttgtggaactgcttc
+7634719/1
CCCFFFFFHHHHHJJJJJJJJJJJJJJJJJJJJJJIJJIJJJJJJJJJJJ
@772282/1
cgtcgaacactattctatgcttataccattaatctccgcaactatttgac
+772282/1
@@?DD>BBDB?FABFH@GHCE>HIIHHEHC><@E<F?AHIHIIII@A4?F
@1483482/1
tagcaacttgaatgtgagtttttatcggaagccaatcttcagtatttttg
+1483482/1
@@CFFFFFHHHHHJHIGHHHHIJJJJJJIJJGIJIIIIJJJJFIIJJJJJ
@772855/1
tttcaaggcaacatataagttcttttagatatcatacacttctagaggcc
+772855/1
@@@DDFDDHFFDHIIIJJIIJJJJJGIIIGDHGIIFIIJIJJJJJIJIGG
@7635413/1
ggattttaatgttattattacagcatacataataaaattagaggaagtag
+7635413/1
@C@DFFFFHHHFHJJIGJIJGAHHGIGJJJIHIHGIGIJIIGIJIGGHII
@772881/1
gtcttcttgaacttcttcaattgacgcaagaagtaccagaaacgggactt
+772881/1
CCCFFFFFHHHHHJJJJJJJJJJJJJJIIIIIJJJIJJJJJIIJJIJJJJ
@6947487/1
gtgcacgcgcttgggcagagggaatctgattgtgctgttgtggaactgct
+6947487/1
CCCFFFFFGHHHHJJJJJIIIIIJJJJJIGIIIJIJIJJJ@FEGIIJJII
@7635934/1
gagaagatcctcatcttgtatagaggaggcttgggctcgctctccgaagg
+7635934/1
@@@FDABEHBHHHGHA@BACCBHBHGFBGHC@8CFEAB@@FHIGE;AEAA
@6947702/1
cacaggggtgtacatcatggaaggaagatgcctcatcacaacatctaaag
+6947702/1
CCCFFFFFCFHHHJJJJJJJIJJJJJJJJJJJJJJJJJJIJJJJJJJJJJ
@6947893/1
cccacaatatattcgtgaaaaccgcatccaactcggatcagc
+6947893/1
CCCFFFFFHHGHHJJJJJJJIJIIJJJJJJJJJJJJJJJJJJ
@6948010/1
tgggcctcttgtatgcgaaggtgttgaggcgcttgtggtggtgcacgcgc
+6948010/1
CCCFFFFFHHHHHJJJJJJIJFHHHJIJJIJJJJJIJJHJJJHIJJJJHF
@7636496/1
ggtgttgaggcgcttgtggtggtgcacgcgcttgggcagagggaatctga
+7636496/1
@<@DFFB>FHDH@GHG?FE@GFF@GBFEHHHEF=@CH@;@EEB6B@DEEC
@6247025/1
taaaattagaggaagtaggtgctgggcctcttgtatgcgaaggggttgag
+6247025/1
<@@D7DDDFHFH>GFHFAB?CAH>FD;FGGGIIIIGCGGG6@60@?@FFH
@88434/1
gttaagaggtgttacctgcaacttggccaggttagggccaacagattgtt
+88434/1
@@@DDEFFDACFDGIGGHGEHIEEHIIHGEG?EEH<HIJJGBDF@FDGGG
@88552/1
cggtggcgcacagggcacgcttgcgcatgacatctattcatgccattggc
+88552/1
@CCDDFFFHHHHHIIIJJJJJJJJIJJJJIHIJJJIIJJJJJJJJJJJJI
@3520145/1
cccgtatctcaacacccataaagaactgtttgcctctcatgtcccatact
+3520145/1
CCCFFFFFHHHHHJJJJJJJJJJJJJJJIJJJJJIJJJJJJJJJJJJJJJ
@5564210/1
ctcatgtaaattattggcagcttcccatgttttttataataacctctaca
+5564210/1
@CCFFFDFHHGGHJJHIGHHHGIGGIJJJEIGIIIHIGIJJJIHGIJIJG
@7637248/1
ctgttgtggaactgcttcacctgtggccggcggcacgcagacgccttgat
+7637248/1
CCCFFFFFGGHHHJJJJFIGIIIHGHIJJJIIIIIEFFFFBEDDDDDDDA
@89156/1
ctaaaatataattaacctcgtcttgcaacaatatccttcgaactataatt
+89156/1
CCCFFFFFHHHHHJJJJJJJIJJJJJJJJJJJJIJJJJJJIJJIJJJGIJ
@2149903/1
aggtgctgggcctcttgtatgcgaaggtgttgaggcgcttgtggtgg
+2149903/1
@@@B;?DD?FBHDIIIGI<FACGG<AEFHDHHBFCEHGIGCCGE7CD
@6247960/1
ctggagagaagatcctcatcttgtatagaggag
+6247960/1
@@<BD?BBD;DHDHIFGGIGHDF<CHHGGH<GD
@89554/1
tacataataaaattagaggaagtaggtgctgggcctcttgtatgcgaagg
+89554/1
CCCFFFFFGHHHHJJJJJJIIJHIJJHIJJJJIIJJJJJJHJJJJJJJJJ
@4886949/1
gtttgttttatcgtcgccttgagaagcagacacaagcttcttctgtttgt
+4886949/1
CBCFFDFFHHHHHJJJJJJJJJJGJJJJJJJJJJJJJIJJJJJJJGIJJJ
@5565075/1
gaactgcttcacctgtggccggcggcacgcagacgccttgatgacctcca
+5565075/1
CCCFFFDFHHHHHJJIJJJJJJJJJIJIJIJHHHFFDEDDDDDEDDDDDD
@3521114/1
cacttattaaattaatcgcacttctttgttttatttaaaaagctaagttg
+3521114/1
CCCFFFFFHHHHHJJIJIIIJIJJJJJJIJJJJJJJJJJJJJJJJJIJJJ
@4206580/1
cgcaagaagtaccagaaacgggacttagccacaatctggtctggagagaa
+4206580/1
CCCFFFFFHHHHHJJJJJJJJJJJJJJJJJJJJJJJJJJIIJJJIJIJIJ
@4887616/1
ctttactcgaatagtcttttctaacttgaacagtgcgatgttttacaagg
+4887616/1
CCCFFFFFHHHHHJJJJJJJJJJJJJJJJJJJJHIJJJJJHIJJJJJJJJ
@90407/1
ctcgaatagtcttttctaacttgaacagtgcgatgttttacaagggcagg
+90407/1
<?@DDFBDHHHGDDBBEHDFAFH@FHII<CBFHEFGHIIIIIIDGGBHGE
@4206925/1
cttccgtacattttatactaagctgtaaagtaccgactgttgagccagta
+4206925/1
CCCFFFFFHGHHHJJJJJJJJJJJJHJJJJHHHJJJIJJHJJIIJJJJGH
@90663/1
gagggaatctgattgtgctgttgtggaactgcttcacctgtggccggcgg
+90663/1
@CCFFFFFHHHGGJJGHIJJJJJJJJJJJJJJJJJJJJJJJJJJJJIJJH
@3521400/1
gctcccatgtcacggtagcactgagtgacggcacctccgacactgaggtc
+3521400/1
CCCFFFDFGDFHHJICGHIJIJIIJIHGIGGGHGIJIIIIIJJJJJJJII
@4887990/1
ctctgtgcctggctcccatgtcacgg
+4887990/1
@;?DDDDDHA:;C?C@DDHHIEC<EA
@4207291/1
ggtacgtcaggcactgcagctcgtccgacccgaagtggttgtcgtcccac
+4207291/1
BCBFFFFFHHHHHJJJJIJJJJJIJJJJJJJJIJJFHJGIJJJJJJHHHH
@4207933/1
gcacgggctctgtgcctggctcccatgtcacggtagcactg
+4207933/1
@@@DDD@DFHFFHIIIIIC9FHEGBFCFHIGEIGHGB9F09
@3522326/1
tgttgttaagaggtgttacctgcaacttggccaggttagggccaac
+3522326/1
@C@FFFFFFHHHHCGHHIHIJJJJJJIJJJJJJJJGHIIIJJJJJJ
@4208137/1
atctgcaacagcttgagaatgcacgtacagttgcatagcgttctgaacct
+4208137/1
@@CFDBEBBFDBHGEBHHIIGEHGIIGIIGICGEGCHGID?B@GFHHIII
@4208304/1
cctgtggccggcggcacgcagacgccttgatgacctccactttgatgatc
+4208304/1
B@BFDFFFHHHHHIJJJJJJJIJJJHHHFFFFFFECEDEDDDDDDDDEED
@5566484/1
gttacgttgtggactctagttttctcttttaatattataaatagttattt
+5566484/1
@@@DDDD3=DFBFB3AFAHCHFHHDFH@HBGBAGFIIIEECFGI?DGADG
@4208417/1
ggtgctgggcctcttgtatgcgaaggtgttgaggcgcttgtggtggtgca
+4208417/1
@@@DDDD;DAFHGIGEHGFDHE=C@G:EHHGGDHIIIIGGBDH@FHIIE@
@5566953/1
gtgctgggcctcttgtatgcgaaggtgttgaggcgcttg
+5566953/1
?@@1ADD=FF:B3<:C:CEH:EEFF1??BGFFA=A:6@C
@2828776/1
gggcacagttcctcgacgagcaagtagttcttgaagcacagacacaggtg
+2828776/1
CCCFFFFFHHFHGJJJJJFIJJIJFGIJGHIJJGJJJJJJJIJJJJIJBF
@3523047/1
agctttgatcatagtagatgtttgcatgtcagttagctttttaatacatc
+3523047/1
@CCFFFFFHHHHHJGHJJIJIJJJJJJJHIJJIIJJJJIIJJJJJJJJJJ
@2828834/1
ggctgcagatgactgtgcatccttgctagtaagtcctgagccatagcaaa
+2828834/1
CCCFFFFFHHHHHJJJIHIJJGHIJJJJJHIJJIJIJJIIIJJIGIJJJJ
@5567168/1
cgaaggtgttgaggcgcttgtggtggtgcacgcgcttgggcagagggaat
+5567168/1
BCCDFFBDHHHHHIIJJJJIIIJHIHDGIJJJGJJJJJIJIHHHFFFDEE
@2829155/1
cccacttttatcttttgcacctcacgatcgattactactgctttcccaaa
+2829155/1
CCCFFFFFHHHHHIJJJJJJJIJJJJJJJJJJJJIJJJJJJJJJJJJJIJ
@6950491/1
gctacacttcttgacatagtactcttccctcgtgttcttcaatgggttca
+6950491/1
CCCFFFFFHHHHHJIIJIGJJIJJGIJJJJIIJJJJJIJJJJHHJJDHIH
@4209516/1
gccagttataaagcatagcccgaagtgctattggcacacaggcataatgc
+4209516/1
@@@DDFFDHHGGFIBGGEBHIAGGBFGGIIIIIID@FHEB@@GGHIGBHI
@6950912/1
gtgcctggctcccatgtcacggtagcactgagtgacggcacctccgacac
+6950912/1
CCCFFFFFHHHHHJJJJJJJJJIJJJJJJJJJHIJJJJIIJJJJJJJJJJ
@2829957/1
ggcgcttgtggtggtgcacgcgcttgggcagagggaatctgattgtgctg
+2829957/1
BC@FFFFFFHHHFIFBHGGIIIJJJJIGIJIAFGIFGHHIIIJJIJIJJH
@4210511/1
gtttatttcactaaattttcatagcattggaaatcagaagcacatactgc
+4210511/1
==;?=BD>A<?DAAA<F?<CCFE<F?FH>?AFAHIEH9EBFDGHIEB<BF
@4210525/1
gtggattttaatgttattattacagcatacataataaaattagaggaagt
+4210525/1
CCCFFFFFGHHHHHIIJJJJJJJIIJJJJJJJJJJJJJJIJJJJIJJJI?
@7638192/1
cagacgagtgcacaatatccgtgtcgaccactgtgcctggttccacgtta
+7638192/1
@<?D?D?<DF?FDFIIEGEBBAA21:??CAG>??DBF@BF9?DEFFIFDF
@1485103/1
agataatattttaaagtatagagaagccccagaaatttcgcacgctcgac
+1485103/1
CCCFFFFFHHHHHJJJHIJJJIJJJJJJJJIJJJJJJJIJJJJIJJJJIJ
@1485170/1
tgatactgttatcctgtaatggtacagcctgtcattgttgctctgcgtcg
+1485170/1
?@@DDFFECFHHGH>GFBFEEHBCFEHFG>CHIGBEHIGIIIIGIBI:@@
@2832002/1
ctcagatgcaatttcttgcaagaattgcacaaagttgaagtccttgttgt
+2832002/1
CC@FFFFFGHHHHJJJJHGIIJJJJJHIJJJJJGFHEHHHFHIIJIFHHH
@7639309/1
gctgtttctcactagtaagagcttttcgtataatatgatatgatgccgac
+7639309/1
CCCFFFFFHHHHHJIIJJJIJJJJJJJJJJJJJJJJJJJJJIJJJJJJIJ
@2151849/1
ggctctgtgcctggctcccatgtcacggtagcactgagtgacggcacctc
+2151849/1
@@?DDDDDHDHF?GHGIBHBHHCBDHHIEG@BGHEEHGHEBDFG@AGFGG
@7639475/1
gtttgtttcatgtcaatcggttcataaataaaaaagttatgtcaaattaa
+7639475/1
C@CFFFFFHHHHHJJJJJJJGHJJJIJJJJJJJJJJHIJJJJJJJJJJJJ
@2832386/1
gaaactgcgacaccttgtggctgtgacttgtagtcaaggtggagatttta
+2832386/1
CCCFFFFFHHHHHJJJJIJIJJJHIIIJJJJJIJJJIJI?DHGIEIJJJJ
@2152265/1
cagtactttagctttgacagtgtaaaacttctccgaaatctccaatccaa
+2152265/1
@@CBDDFFHHHHHIIJJJJIHGHIJCHJJDIHIJJBCHIIFIGEGIJIJE
@91301/1
gcttcacctgtggccggcggcacgcagacgccttgatgacctccactttg
+91301/1
CCCFFFFFHHHHHIJJJJJJJJJJJJJJHGFFFDEEEEEEDDDDDDDDDD
@2152845/1
acttgaacatgggctccacttggtcaggccccgtcgcgtacttgcagaag
+2152845/1
CCCFFFFFHHHHHJJJJJJJJJJJJJJJJJJJJIJJJJFHJJJJJJIIJI
@1486594/1
cttcaatcctaatgtattgatgggtcagcatgtcgcatagaatctgactg
+1486594/1
@;=BDDDBA?DF??A:::FBFHIE3A?39A@F9A:E@8C?DBGEDGIIF@
@91421/1
gcactgagtgacggcacctccgacactgaggtcacggtactcgcggtaca
+91421/1
CCCFFFFFHHHHHJJJJJJJJJJJJJJJJJJBHIJJJHIIJJJJJHHFFD
@1486723/1
cgggcgccgggatggacacggagcgcgtgcagcgcacgtacgtgtggcac
+1486723/1
@@CFDFFFGGGFHIFIJGIJGIFBGBH=EFFEFD@>BDACDD<AAABBC@
@1486761/1
ccgcaatgttggagcttggtacaaagcaaaggtcgggcagttcgtcaaca
+1486761/1
CCCFFFFFHHHHDIJIIIJFHJGIIJIJJJJJFGIJJJJJIJJJIJJIJJ
@7640716/1
gccgcgactccgccctcttcctcgggttggaatgattctggtgggttgtc
+7640716/1
CCCFFFFFHHHHHJJJJJJIJJJJJIFHIJIJJIGIJJJJJHIHHFFFDE
@1486885/1
gaacattggaaactcgcagagtgtgggcaaagggttttgggttaagaaac
+1486885/1
@@@FFFFFHHHHHJJJJJJJJFHIIJJJJJJJJJIIJJJJJIJJJJJJII
@7640990/1
ccacaatatattcgtgaaaactgcatccaactcggatcagccgtttctga
+7640990/1
=;=A?AAADAAACB:C:<:?AA<A?<AAEGIDGII@CGGBGII@?BFFI8
@7641109/1
ccgacactgaggtcacggtactcgcggtacatgttgtgtacacctgagcg
+7641109/1
CCCFFFFFHHHHHHJJJJCGHIJIJJJGHHJIJIJJJJIIJJJJIJJJJI
@1487151/1
ctttatgattggttgcatattatggcaacatacacatttggttctattca
+1487151/1
@@<DDFFFHFDGDDFGHGIGGIHGIIIHIIIIIEHFH>DFAEGHGII9GA
@1487164/1
caattttgttcactgtgtacaattatgtaataactgggtattcagttctt
+1487164/1
@?@BDD>;ABC?F>F<:A:E:A?E<B<33A@9@@<AEGF?F?DDFFF9?B
@774696/1
acataatatatgaaacgatctgctttggtataggtacgtttctgttcctg
+774696/1
@CCFFFFFHHHHHJJIJIJIIIIJGIJJAFFHIGFGGGHJJJJJIIJIII
@2153602/1
gatggagtgagcacgggctctgtgcctggctcccatgtcacggtagcact
+2153602/1
CCCFFFFEHHHHHJJJJJJJJJJJJJJJJJJJJJJJJJJJJJJFHIIJJJ
@7641600/1
ggtggtgcacgcgcttgggcagagggaatctgattgtgctgttgtggaac
+7641600/1
CCBFFFFFHHGHHJJJJJJJIJGIIJHJJJJIJIJJIJIIJJJJIIJJJJ
@6250216/1
aaccactccatactttgtttcatttaaatttacgggctatgccatttatc
+6250216/1
???DDDDD3:B2CCEEEE@;?EF?F>?FFEB?CEDDD6BDC<D0?DEDDB
@6250246/1
atacataataaaattagaggaagtaggtgctgggcctcttgtatgcgaag
+6250246/1
CCCFFFFFHHHHGJJJJJJJJJJHJJJHIIHIIJFIJJJJJJIJJJJJJJ
@2154025/1
gttgaggcgcttgtggtggtgcacgcgcttgggcagagggaatctgattg
+2154025/1
BCCFFFFFGHHHHHIIGIIGHIJJJJJJJJJIJJJJJJJJHHHHFFFFFD
@7641864/1
gttgacgttgaaaccaacaacgaaatcgtgttttagaaaaccaaactcct
+7641864/1
CCCFFFFDFHHHHJJJJJJJJJJJJJJIJJFHIIIIIIJJIIIIIJIJJJ
@2154237/1
gacgtatttttgttgttttttcataccgtcattatccctattgaaaacaa
+2154237/1
CC@FFFFFHHHHHIIHIJIJIGIJIIGHHIJIJJJJIIJJJJIGIIGIII
@2154389/1
cagcagagtgcacacaatggtgaactggcgttcatgcggcaaacgcctat
+2154389/1
CCCFFFFFFFHHHJJJJHIIHHHJJHIIJJGGHIIIJIJJJJJJIJJIIH
@775688/1
caccagtggtcttcttgaacttcttcaattgacgcaagaagtaccagaaa
+775688/1
CCCFFFFFHHHHHJJJJJJJJJJJJJJJJJJJJJJJJJJJJHIJJJJJJJ
@6251187/1
agggcaggttgaactcacaccattcaatttaaaagaaactgggtgcgtgc
+6251187/1
CCCFFFFFHHHHFGHIJJJJJJJJJJJJJJJJJJJJJJJJJIJEHIJFII
@6251450/1
gtgttcttcaatgggttcacgttaaaaccaacaac
+6251450/1
?:;?D;B?8ADFFE:C:;ACEEDEFHC<7?C?EA;
@776093/1
gtcgccgataccagatttaaaaaaaaagaaattgtgattttaataaatat
+776093/1
C@BFFFFFHHHHHJJJJJJJJJJJJJJJJHHHHJCHIJJJJHHHHHHHFE
@3524560/1
gttgaggcgcttgtggtggtgcacgcgcttgggcagagggaatctgattg
+3524560/1
@@@ADDD=FAFHHABFCFDFGHG9DGBHIIIBG2@GAAEE6AEEEE@CC;
@776219/1
atctgattgtgctgttgtggaactgcttcacctgtggccggcggcacgca
+776219/1
@@@BDD4=ADDHFIIG>GEGHIGGCHI>HE?EGBCBFHIIIIIIHBECCB
@3524672/1
ggtgcacgcgcttgggcagagggaatctgattgtgctgttgtggaactgc
+3524672/1
???DDDDDHHGFHGFIIIIIIJJGGHIIIGJJIBFHIIFGGIIGGGIIII
@776251/1
cagcatacataataaaattagaggaagtaggtgctgggcctcttgtatgc
+776251/1
CCCFFFFFHHHHHJJJJJJJJJJJJJJIJJJFGIJJIIIIJJJIJIJJJJ
@93976/1
catacataataaaattagaggaagtaggtgctgggcctcttgtatgcgaa
+93976/1
CCCFFFFFHHHHHJJJJJJJJIJJGIJJHIHIJJJJJIJJIJHIJJJJHH
@4211369/1
tatacaagaacaaaccagaaaataggcggagtcctatctcaaaacatgaa
+4211369/1
<@@FDFFDFHHGHJIIGGBGIEEHGHGIG@D8?D8DGEEHIGIGHIG@FD
@3524921/1
ctctggtaggatttctgtgatgtcgtcatctttggtaatgagttggttct
+3524921/1
CCCFFFDDHHHHHJJJJHIJJJJJJIJJJJJJJJJHHIIIFHHIJJGHJJ
@4889743/1
cgagactcataacgcagccagatgccaaagttcttgatcttcactgggct
+4889743/1
CCCFFFFFHHHHHJJJJJJJIJJJJJIJIJHIJIJJJJJJJJJJJIHIGF
@4890017/1
gtcgatggcttggtttattcccatcagtttggagttcacctttagaagta
+4890017/1
@@@FFFFFFFGGHHGI@EEGDHEGGEHHIIICEGFFGIIJJJJIIJJJGG
@4212342/1
ctaggagtgactttcccgtttccaa
+4212342/1
???=D3DD>DBDDEIAE<3ACE@FE
@6252869/1
gtggtgcacgcgcttgggcagagggaatctgattgtgctgttgtggaact
+6252869/1
@@@FDDAEHFHFFIEGGEC>FGGHBFHGHIIIHFH/BDHHCBCGCHCHAC
@6253023/1
cgttgatgtcgcaagatagtgagacattcactttttagtcataatcttca
+6253023/1
@@@FDFFFHHDHGFHIJ<F<CEDGHIGIJDHEHIJIJIHHIIIJJJDCEG
@4212618/1
gtcacgtccacgcccaggaatatcaccggctcgttgaacaccttaggacg
+4212618/1
CCCFFFFFHHHHHJJJJJJJJJJJJJJJJJJJG@GC=G@GDH@G@EH>DB
@4212763/1
gtgcgatgttttacaagggcaggttgaactcacaccattcaatttaaaag
+4212763/1
@=?DD@DDACFHH@G<<;<CGDFA??:CE??<3CFHG?FH4?DHGFHIII
@3525956/1
cttcaactgcaacaaatgtttacacatgaaaccatgcttacctccaagtc
+3525956/1
?@@DDDDFHHDHFIGIJGIHHIJJGIJ@HGCAHIIICGGHGFGHIGIJIE
@5569259/1
ctcatcttgtatagaggaggcttgggctcgctctccgaagggagcttgcg
+5569259/1
CCCFFFFFHHHHHJJJJIJJJJJIIJJJJJIJJJJJGGHIJIGHIJJJII
@5569404/1
cgcaagaagtaccagaaacgggacttagccacaatctggtctggagagaa
+5569404/1
@@<;DADD;DFADFGBGFHI;EGAF?CDGBFCG;?F@BAHGIGADHF?@H
@2833924/1
attctgggctgcagatgactgtgcatccttgctagtaagtcctgagccat
+2833924/1
CCCFFFFFHHHHHJJJJJJJJJJJJJJJJIJJJJJJIIJIJJJJJIJJJJ
@6953077/1
gctagccgggcggatgtatggcagtagctaactcgtccgagggtcaattc
+6953077/1
CCCFFFFFHHHGHIIIHIJJJJJJJJJJJJIJJJJJJHHFFDD?CDDFEC
@3526236/1
acataataaaattagaggaagtaggtgctgggcctcttgtatgcgaaggt
+3526236/1
CCCFFFFFHHHHHJJJJJIJJIJJJHJJJJJJIIJJJJJGJJJJJIIJJB
@6953278/1
caccagtggtcttcttgaacttcttcaattgacgcaagaagtaccagaaa
+6953278/1
CC@DFD;DFFHFFIIGIDGIGGIIIGHGHIIIIIIGGHIIIGHIIIIGHI
@6953400/1
cctcgctgcaggccgactggtggctgccctcgcccgagtcgtgctccttc
+6953400/1
@C@FAFFFGHHHHJIGIIBGCFEGIJBHIGGEGBHABF5@GH8?;;;3?;
@7642845/1
gtccacatttcataaccaaagcctaaatctatggggcgggatggtcgttt
+7642845/1
@@@FFADEDFDHHICIIIGGBCHIIGIGGIIHEC9FDGEDCCBBCABBBB
@2834481/1
ctccaatcctttactcgaatagtcttttctaacttgaacagtgcgatgtt
+2834481/1
CCCFFFFFHHHHHJJJJJJJJJJJJJJJHJJJJJJJJJJJJHIJJJJJHI
@7643309/1
catctgtgaggggcgtcgggtcacattacatactctgtatttcctcttca
+7643309/1
CCCFFDDDHFFHGJIFGIIJBGHGGIIIIIIIJJJJDCEHJJGHHHHGFF
@1489063/1
ctgtttttaatatttaaataaccgctttttactacatgcataaacataca
+1489063/1
?;=ABBDDB3C?DFGBGBI>HFFEIFIAFEDFADBBDBD@G@9BDGEDB?
@6955072/1
cgcgcttgggcagagggaatctgattgtgctgttgtggaactgcttcacc
+6955072/1
@C@FFFFFFHHGHIJJGEHIIJIAHIGHIIGIFHGIJJGIGAHHHHIHIJ
@2836167/1
cgaatatatgaagcgtgagacaatgcctccaataagaatgaggggtcatt
+2836167/1
@@@FDDFDFFAHHGIJJJJIGJJEHEEGGGIIGIIJJJJIIJEGI<@FBG
@1489582/1
gttggtcttggttgaacggaactccaatcctttactcgaatagtcttttc
+1489582/1
@?@DD2=DDCB<C?CA?:C;?1<A@@@EEGFEEEICFGFFFBF??BBDEC
@1489882/1
aatctgattgtgctgttgtggaactgcttcacctgtggccggcggcacgc
+1489882/1
@@BFFFFFHHHHHJJIJJHHGIJIJJIIIJEIJIIGGGEGJIIJJEDCD>
@7645278/1
catcgttctcagcatggtaagaaggtggcggccagaatctagacatgcac
+7645278/1
C@@?DDFDGHHHHEHIIFHIJJIIJGHGGIIIHIJJIGIJIHHIIGIIJI
@1490147/1
gctgggcctcttgtatgcgaaggtgttgaggcgcttgtggtggtgcacgc
+1490147/1
CCCFFFFFHHHGHJJJJJJIJIJEGHHJIJJJIJJJJIJJJIJIGIJIJG
@7645579/1
gtacggatctgttctgcaatccttttgtcaatttccttctgcttttcttc
+7645579/1
@@@DDD=DFDF>FFG<DGFEF;EHICHGFEIECFGCGGFCE<FCFFEGI>
@1490545/1
gccagatgccaaagttcttgatcttcactg
+1490545/1
CCCFFFFFHHHBFGHGEGGGEHGGHB?>FE
@2155867/1
ccacaatctggtctggagagaagatcctcatcttgtatagaggaggctt
+2155867/1
@<<DDBDDFFHHHIIIE>GECEIIHDFEGGGEFG@:CDDEF<??DF?;?
@2837427/1
agcagcttgtccacttataagataaccgggcgattatttactttgacacc
+2837427/1
@@@DDDDD?AFD?E:A:EI>E?ADGEE?EEDD@6?D>DDFFB=BFFGHH;
@2156137/1
agctctgcgtttgaatttaatagatgtatactcacttagggcattgaaaa
+2156137/1
CCCFFFFFHHHHHJJJJJJJJJJJJJIJJJJJJJJJJIJJIJJJJJJJJJ
@2837888/1
gtcatattatgtgagtacgaagcattgtctgtttataaaataattaacaa
+2837888/1
@@@FFFFFHHFFFGHEGIIGHIIGIHGIIJJFIGGIJGGIIIIIJIJGGG
@7646598/1
tttacaagtagactcatctttagcacttggttcgtcttttgaagattctg
+7646598/1
CCCFFFFFHHHHHJJJJIIJJJJJGIHJJJHIJHHIIIJIJHFHFFHGHI
@1491409/1
atgacaacgacaatcggacgcgttaacatacgagatcttcgtgcgg
+1491409/1
@CCFFFADGHHHHIJJJBHGGDDADGIJGBGIIIGGHGJEHDHHFF
@2156704/1
gttgtgtacacctgagcgagactcataacgcagccagatgccaaagttct
+2156704/1
B?BDDDEFHHHHHJJJJJJJJJJJJJJIJJJGIJJJJGIJJJIIJIJJJJ
@7647066/1
gtcgcaagatagtgagacattcactttttagtcataatcttcagatactc
+7647066/1
@@@FFFFFGHHFFHHHEHEHIIIIIIJIJJFEGGIGJJJIJJJJFIJIIG
@1491895/1
cccaaaagctgcgctattcatttgcgcaggaaggcgtcaatattttttta
+1491895/1
@@@DFFFDDFHHHGFHGCEDHHGFHGI<FHDFFEGHDGIIGEGHGIGHFF
@95491/1
cctctataaacattatcatggccgctaccatattacttactgctttcaca
+95491/1
@@@DDDDDHHF?FBGH>A<EDEHG?FFHED@GIIH?FHI@DHIIIIDHGD
@2157191/1
ggagcaaatggaaaaaaaaattggtgaaaagaatcacaagtaagatactg
+2157191/1
CCCDFFFFHHGDFIIIGIIIJJGGFEIJIJGIIJIJIIIJCFHIIIJJJJ
@1492392/1
cttgttgttaagaggtgttacctgcaacttggccaggttagggccaacag
+1492392/1
@BCFADFFHHHHHJJAFGHHJJJJJJIJJJIIIHGIJHIJIIIIJJJJJJ
@7647689/1
gtaagcgcacgaccatttttttctacatttcattatttttgatcaagaag
+7647689/1
CCCDFADDHHHHHHGHEHIJIJIJJEHGIIIJIJIIJIJFG@HHAGICGH
@776845/1
ctgtgatctgtttcttggcatctatagatgtcggtggcgcacagggc
+776845/1
8?@?B?ABBDADF<ACCADAE@H>HHE9EHFEG::1?8:@@DF??16
@7648011/1
actaaacataaaaataatacattacgttaaatgccacgacgctcg
+7648011/1
8;;DDDADD:DDD>BEEBFFI<F<3C<AC1FF@BBE??D@D@?D<
@6254105/1
ctgcttcacctgtggccggcggcacgcagacgccttgatgacctccactt
+6254105/1
CCCFFFFFHHHHD?FHGIFGIJHIHGBHIBEHFFEDEEEEEDDDDDCDDD
@4890355/1
gcacagttcctcgacgagcaagtagttcttgaagcacagacacaggtgtc
+4890355/1
CCCFFFFFHHHHHJJJJJJJJJFGIIIJJJJJJJJJJJJJJJJGIIGIII
@1492904/1
aggtgctgggcctcttgtatgcgaaggtgttgaggcgcttgtggtggtgc
+1492904/1
@@BDDEFFHHFHHIIJJHIJJJJGHIJ:EFGIIIIJJJJJJGIIJDHAHI
@1493259/1
gccgtcagaacctgatagaaacggttggcgttaggtatatacaagaacaa
+1493259/1
@@@FDDFD>FDFDGBHGGHIEGIJEFG>FFHEFEH?BFGHIGGIBEHHEG
@777578/1
gacggcacctccgacactgaggtcacggtactcgcggtacatgttgtgta
+777578/1
CCCFFFFFHHHHHJJJJJJJJJHIJJJJGGHIJJJJJHIIJHHHHHHFFF
@1493475/1
cgcaagaagtaccagaaacgggacttagccacaatctggtctggagagaa
+1493475/1
CCCFFFFFHFHHHJJJJJJJJJIJJJJJJJIJJJJJJJJGIJJJJJIJII
@6255291/1
gtcataatcttcagatactccaaagcattctgggctgcagatgactgtgc
+6255291/1
CCCFFFFFHHHHHIIJJJJJJIJJJJJJJJJIJJJJJJJJJJIJJJIJJI
@4891560/1
cagtggtcttcttgaacttcttcaattgacgcaagaagtaccagaaacgg
+4891560/1
CCCFFFFFHHHHHJJJJJJJJJJJJJJJJJJJJJJJJJGHJJJJJJJJJJ
@4214829/1
gtcccatactccttgatttggtaaagcttgctgcccgcctagcgaggaaa
+4214829/1
<@<DDDDABFHDCC<?CFHHIFHEBFHGGCDH<FH?DE@AFFHFIIIGGH
@4215056/1
atcatcgttctcagcatggtaagaaggtggcggccagaatctagacatgc
+4215056/1
CCCFFFFDHHHHHJJJJJJFHIJJJJJFHIJJJJJJJJCHIJJJJJJIJJ
@4215559/1
ctgtgatctgtttcttggcatctatagatgtcggtggcgcacagggcacg
+4215559/1
CCCDFFFFHHHHHJJJJJJIJJJJJJJJJJIJJJJJJJJJJJIJIJJJJI
@6256380/1
gacggcacctccgacactgaggtcacggtactcgcggtacatgttgtgta
+6256380/1
CCCFFDFFHHHGHJIJJJJHIGFHIJJJGGIIJJJJJAGIEHHHHHEFFF
@4215719/1
ctgttgtggaactgcttcacctgtggccggcggcacgcagacgccttgat
+4215719/1
@CCFDFDDHFHHHGIIIJJJJGEFHIIIJGIEGEBEEFFFCEDDDBDDCD
@4215882/1
gcaaatggaaaaaaaaattggtgaaaagaatcacaagtaagatactgcaa
+4215882/1
CCCFFFFFHHHGHJJJJIIIIBGHIJJJJJIJJJJJJFGIIHGIIJJJJI
@6256723/1
ctgctggcatgatttcttcttcagacattgctgggttactttcttctgag
+6256723/1
CCCFFFFFGHHHHJJJJJHIGFIJJJJJJGHHIIJEGHHGIJDHIIIIJJ
@779336/1
gcctacatattatattaatttgaagcaatattatgttagaatttaattta
+779336/1
@@@FDFFF?DFDBDHHHIIIICEHGGGCHCHHIGGHEB@DHHCEHIGIII
@6256835/1
atggagtgagcacgggctctgtgcctggctcccatgtcacggtagcactg
+6256835/1
CCCFFFDFGHHHHJJFGIJJJJJJJJHIJJJJJJJJIJJJJJGHJFGJJJ
@4216144/1
cagagggaatctgattgtgctgttgtggaactgcttcacctgtggccggc
+4216144/1
CCCFFFFFHHHHHJIJIHHGHIIJIAFHIGJIJGGGIJJJIGGHIIIJI@
@4893222/1
ggaatctgattgtgctgttgtggaactgcttcacctgtggccggcggcac
+4893222/1
@@@DFFFFHFHFHIIGHHGIFGGFGGIIDIGIIIIJG?GHIJJIJIJFED
@779560/1
ctgcagaagatcactagaataggaagacagacattaggataggatagaaa
+779560/1
C@CFFFFDGHHHHJJJIJJJJEIHGIIIJJJJIJJJJJJJIJJIIJIJII
@4893303/1
ctcatcttgtatagaggaggcttgggctcgctctccgaagggagcttgcg
+4893303/1
CCCFFFFFHHHHHJJJJJJJJJJGHJJJJIJJJJJJIIJJJJHIIJJJJJ
@1495325/1
agactctttgctatgactctcttctggtggtccagttgtgggaatagttc
+1495325/1
CCCFFFFFGHHHHJIJJJIGGIJJJGGHIIJIIIJAFHIGIJGIJJIJJJ
@4893733/1
ctcagatgcaatttcttgcaagaattgcacaaagttgaagtccttgttgt
+4893733/1
CCCFFFFFHHGHHJJJJJJJJJJJJJJJJJJJJJHHIJJJIJJJJJJJJJ
@3527389/1
ggcagctcgaacacggttaccgggaattttgtttggtatctgataccgac
+3527389/1
@C@DDDDFHFHDFHGHHGHGJIJB<GHHHEEFFHGC?FGGIGGGIBDGII
@4893850/1
cctttctaaggttctaaactatatctgtaccaaatttcaaccaaatccgt
+4893850/1
@@@FFDFFDFDHHIJGBEHIJJDIFCD?CHIGGGEDHGGDFGHGGGFIE?
@3527472/1
agcatacataataaaattagaggaagtaggtgctgggcctcttgtatgcg
+3527472/1
CCCFFFFFHHHHHJJJJIJJJJJIJJFHIJHIHIGIIIJJJJJJJJJJJJ
@96233/1
gcatcgtcgttgttattggaactggtgccactggcggtggcatgtccaac
+96233/1
@@@FDDFFHFHHHGGIEGGEBHGIEFEGIIIIIGIJJ7AFEGGAFGGHG=
@780308/1
ctcatcttgtatagaggaggcttgggctcgctctccgaagggagcttgcg
+780308/1
CCCFFFFFHHHHHJJJJJJJJIJGHIIIIJJJIIJIJJJIJJEIGIIIGE
@96316/1
ctgggcctcttgtatgcgaaggtgttgaggcgcttgtggtggtgcacgcg
+96316/1
@@@BBDDFDDBFFBGBHGIGHH2C??EHIG?GG<DCDHFGII/;>7=DHB
@780392/1
ggtataatagcatatctttatatatataattcttctgtacgtgtgtatgt
+780392/1
B@BDDDFFFHGGHHIIJJJHJGIIJHJGIHJJJJJJIIJJIGHIIIJJJF
@96538/1
gtgctgttgtggaactgcttcacctgtggccggcggcacgcagacgcctt
+96538/1
?@@DDFFFGFBDHIIJJJJJIJJIIDHGGGHGIIJIIGBDFDDD;;;@AD
@4217504/1
gtccaggataataagttaattataccaagtttcatcgaaatcaaaccgtt
+4217504/1
@@@FFDDDBFDHGII@FHIIIIIIHIIIIHIICHIIIFGIIIIIIIEIII
@4217528/1
ctgggcctcttgtatgcgaaggtgttgaggcgcttgtggtggtgcacgcg
+4217528/1
@@?DDDDFHFHHBGHGGIEHEG<C?EFIECCHIIBGIEGBC@FGEIIIHE
@4217666/1
caggcaacatcttctttggtttgtcaggggtaatgctaacgtcatagcga
+4217666/1
CCCFFFFFHHHHHJJJJJJHIJJIJJJJJJFHIJJJJJJJJHIJJJJJJJ
@780787/1
cactgagtgacggcacctccgacactgaggtcacggtactcgcggtacat
+780787/1
CCCFFFFDFHGHHIIJJJJIJIIJJJJIIJGHIJJJFGIJIHJJH=BDFC
@781082/1
cggcaaacgcctattaacattatcatcgttctcagcatggtaagaaggtg
+781082/1
CCCFFFFFHHHHFJJJJJJJJJJJIJJJGIHIJJJIJJIJFHIGIIJIBF
@781122/1
tggctgggtcttacagattggtggaa
+781122/1
@@<=DB?DDFAD<E:CGFCHECEEC9
@781237/1
tggtggtgcacgcgcttgggcagagggaatctgattgtgctgttgtggaa
+781237/1
:8:4=A=BF<CDF@FDGDFEGG:6B;009BFFIEDDF8BF@FFDF8@EDD
@3528682/1
cacagttccagtctcaggcacattgccattagtagactgatcagccggag
+3528682/1
<<?ADDD;DFFACGF@F;FEFFFEEEEHIII?<A9CDFFA?CDFCFBFF?
@3529052/1
ggcgttgatgtcgcaagatagtgagacattcactttttagtcataatctt
+3529052/1
@@@DDDDDBDCFBGHIIFBE9<CBEDFCGGHGBFGGGIHGIGIBGEHIII
@3529212/1
cgacactgtacagttagaaatgttacaacctctatactttgcattaaaat
+3529212/1
@@<DBADDFFDHBACBGGFHCFHEIGHBGHICEHCGCEHIHGHEG???BG
@2839299/1
ggtgttacctgcaacttggccaggttagggccaacagattgtttgagatg
+2839299/1
@@?DFFFFHHHHHJJJIIIJIIJJEIIJIIJJJGJJJIJJJJJJJIJJJJ
@4219021/1
ggtcggacgagccgtgccttttattgcttggtgagacacgagataaaagt
+4219021/1
@@?DDFADFHFDHIIJJIGIGIGGGHGGHGFBBDDD>BGE@FEHGJFEHH
@98311/1
ggagcaaatggaaaaaaaaattggtgaaaagaatcacaagtaagatactg
+98311/1
CCCFFFFFHHHHHJJJJJJJGHJJFGIJJJJJJJJJJIJJGGIJJJJJJI
@3529511/1
agtgagtatacatctattaaattcaaacgcagagctcattatgttgattt
+3529511/1
@CBFFFDFHHHHHJJJJJJJJJJJJJJJJJJJJJJJJJJJJJJJJJIJJJ
@98560/1
attcaatgtctccttccgtcttgggtgaggcataacggggtgggttttac
+98560/1
CCCFFFFFHHHGHJJJJJJJJJJJJFHIJJJJJJJJJJJJ@FHIAEHIJH
@5571064/1
ctcaggcaggcaagatgggcatagt
+5571064/1
@@@DAD?BDA>BA@GHAFEEII9A2
@2159071/1
gggctctgtgcctggctcccatgtcacggtagcactgagtgacggcacct
+2159071/1
CC@FFFFFHHGHHJJJJIIJIJJGIJJJJFGIIJJJIJJFFIJIDEGIJI
@5571274/1
cacctgtggccggcggcacgcagacgccttgatgacctccactttgatga
+5571274/1
@@@DFEDDFFFGHIGIIIIBGGIGIIHGHFFDDDCE;@@BDDDDDDCDCE
@5571300/1
gacgcaataagtaccagaaacgggacttagccacaatctggtctggagag
+5571300/1
?@@FDDD0ADFFAHCII;E@BBG>HEGGCGEGEHIGHGIHH9BBFACGGG
@6955854/1
cactggttcaaattcaaataaaatcactctgcaatcctgcctcacatgat
+6955854/1
C@@FFFEEFHFHHJJJJIJJJJJJJJJJIGHEHIJHGIGIIJIJJGJIHJ
@7649384/1
gcgcttgtggtggtgcacgcgcttgggcagagggaatctgattgtgctgt
+7649384/1
CCCFFFFDHHFHHGIJJJJJJJJJJJIJJJHIIIGIJJJJJJJIIJJJJI
@7649389/1
cgcaagaagtaccagaaacgggacttagccacaatctggtctggagagaa
+7649389/1
CCCFFFFFHHHHHJJJJJJJJJIJJJJJJJJJJJJJJJJJJJJJHIJJII
@2159960/1
cgcaagaagtaccagaaacgggacttagccacaatctggtctggagagaa
+2159960/1
@@CFBDDEFHHHGJJJJJJJJJJIJJIJJIJJJJJJJIGHGJJJII@FHI
@2841119/1
ggcagagggaatctgattgtgctgttgtggaactgcttcacctgtggccg
+2841119/1
<<@AD?BA?FBFBHHBD?CHEGEHIIA<??<CFDBDGBDCDG???DDHI>
@5572137/1
gccagatgccaaagttcttgatcttcactgggctcttctctgggatttcc
+5572137/1
CCCFFFFFHHHHHJFIJJJJJJJJJJJJJJIIJJGIJJIIJJJJGIIJJJ
@7649893/1
gtggaactgcttcacctgtggccggcggcacgcagacgccttgatgacct
+7649893/1
@@@FDFFDFHFHGJJJJ<?FHEHIBEGGDEBHDHGDEDDA=>>;@CDCDD
@5572314/1
cgggaattttgtttggtatctgataccgacacatggtaggctccatggat
+5572314/1
@BCFFFFFHHHHHJJJHIJJJJJJJJJJJJJJJIJJFIIJJJJJJJJJHI
@2160473/1
ccagttcatatttgggcacagttcctcgacgagcatgtagttcttgaagc
+2160473/1
@@@FFEFDFHGFHJIIIFIIGIIGEHIEGGIJJIJ?DGIIIGIIIJFHCH
@5572820/1
gtgcggtcctcgctgcaggccgactggtggctgccctcgcccgagtcgtg
+5572820/1
CCCFFFFFHHHHHJIJJJJIJJJJJJIGHIIJIGIJIIIJJJHFFFFCDD
@6257486/1
cgcaagaagtaccagaaacgggacttagccacaatctggtctggagagaa
+6257486/1
CCCFFFFFHFHHHIJJJJJJJJGIIJJJJJJJJJJJJJJHIIJJJJIJII
@6957417/1
agacgatttcaccagtggtcttcttgaacttcttcaattgacgcaagaag
+6957417/1
CCCFFFFFHHHHHJJIJJJJJJJJJJHJJJJJJJJJJJJJJJJJJJJJJJ
@100970/1
gtggattttaatgttattattacagcatacataataaaattagaggaagt
+100970/1
@B@FFFFFHHGHHHIIJJJJJJJJJJJJJJJJJJJJIJJJJJJJJJJJJG
@6257946/1
ccctagcatactaccgatatgcaatcccttctgcgccattgacatgtata
+6257946/1
@@@DDFFFGHHGHGIJJEGGHIJIGGGGHIJIIIIJJIDIIJJIIIGFHE
@6257959/1
gcacctccgacactgaggtcacggtactcgcggtacatgttgtgtacacc
+6257959/1
CCCFFFFFHFHHHJJJIIHHJJJJGHIJJGIJIIGIJJJFHICHIGGHIH
@101073/1
aggcgcttgtggtggtgcacgcgcttgggcagagggaatctgattgtgct
+101073/1
@@@DDDDDFFFBF7A1<CGHEGEIIIFEAFFFIIFIFFECFEEFAE=;A>
@2161362/1
aataaaattagaggaagtaggtgctgggcctcttgtatgcg
+2161362/1
;??DDDDDHA<A?C3ABFIHH3ABH?CD@?EEHEHG>D94:
@781966/1
gcccgcctcacgttccgccaattgcttcaccttatgatagtcatcgcggc
+781966/1
CCCFFFFFHHHHHIJIIJJJJJJJJJJJGIIJJJJJJJJJIJJJJJIJJJ
@4896018/1
tgtttgtctgtttgtctgtttgtctgttcgtctgtgcgcgctaatctcag
+4896018/1
CCBFFFFFHHHHHJJJJJJJJJJJJJJJJJJJJJIIJJJJJJJJJJJJJJ
@6258547/1
gacgcaagaagtaccagaaacgggacttagccacaatctggtctggagag
+6258547/1
CCCFFFFFHHHFHIJJJJJJJJJJIJJJJJJJJJJJIJJJJFHIJJIJIJ
@5573843/1
cgccattcctagtacggtatctcccacacgtttcacttcagcatagacag
+5573843/1
@@@DDDDD4CFHFGI@HEGIIIIIIEFFHGFHIIIGIGIIIEEHIIIIII
@1496210/1
ctgggctgcagatgactgtgcatccttgctagtaagtcctgagccatagc
+1496210/1
CCCFFFFFHHHHHJJJJJJJJJIJJJJJJJIJGGIIGIIIJJJJJJJJJJ
@5574741/1
caatgatcggcattccggcgtcattcgatatcttctgtagctgctgtgtg
+5574741/1
CCCFFFFFHHGFHIIIHJJJHHJJJJJJJJIJJJJJHIJJJJJJIJJJGH
@5574796/1
gtgggttcgtgaatcatgccctcaatctgcaccagttcatatttgggcac
+5574796/1
@C@FFFFD:DDFHHJJJECGGGEFHIGIJJEHGEGDGHJIJGII@GGHIG
@5574953/1
ctccaacttgatacaagcttctcggacagcagtgagttcgtgttgca
+5574953/1
CCCFFFFFHHHHHJJJJ<HJJJJJJJJJJJJJHIHJIIJJIJJJJJJ
@6260113/1
ggcgcttgtggtggtgcacgcgcttgggcagagggaatctgattgtgctg
+6260113/1
CC@FFFFFFFHHFHHHJJJJJJJJJJIJJJJJJJIGIIJJJIIGIJJIGG
@5575407/1
cggcagatgaggatacctcaacttcatcttatacttatccaagaaatatt
+5575407/1
CC@FFFFFHHHHFI4CFHIJIJJIJJIDIJIJJJJJJIIJJIJJJJHJJJ
@1497034/1
ctgcgctttataaaaggcagttgcagaaacatcaatattaagcatcattt
+1497034/1
CCCFFFFFHHHHHJJJIJJJEHHIJIJIJJJJJIJJJJJJJJJJJJJJJJ
@6260392/1
ctccaatccaaaccgtttaaaatctcggttttgcgagtacttcatattag
+6260392/1
@CCFFFDEFHHHGJIGEHEHIIGHEGII?CFHGGIGJ@FGCCGHIIIIJI
@1497289/1
aacgcagccagatgccaaagttcttgatcttcactgggctcttctctggg
+1497289/1
CCCFFFFFHHHHHJJJJJJJIJJJJJJJJJJJJJJJIJJJJJJJJJJJJJ
@6260772/1
gtgagcacgggctctgtgcctggctcccatgtcacggtagcactgagtga
+6260772/1
@?@BDDDDFAFFFFFGF4FEF?31CGEEGFFEFDFEFIEEF<BFFFC8=@
@1497381/1
tcgatatgtggatgtagctgccattatgtagactgttgtgttgaccaata
+1497381/1
@@CFFFFDHHDDHGGIIIJGIIIJIIJJEEHFIIJFGIIIIJJBHIIHII
@1497933/1
agggaatctgattgtgctgttgtggaactgcttcacctgtggccggcggc
+1497933/1
==?D;2A:C<C:C42AB:<::<FF;B<EFFD9C49:CD;DDD<DDDD>A8
@4219729/1
gacgatttcaccagtggtcttcttgaacttcttcaattgacgcaagaagt
+4219729/1
CCCFFFFFGHHGGIFHEIIIIHIJGJIIJJJJJJIJJJJIIJJJIJJJGF
@1498115/1
atacttacttgtgtgataccacaataatttagatcattacaaaatatgaa
+1498115/1
CCCFFFFFHHHGHFHIJJJJJJJIJJJJJJJJJJJJIJJJJJJJJJJJJI
@4219937/1
caccagtggtcttcttgaacttcttcaattgacgcaagaagtaccagaaa
+4219937/1
C@@DFDD?;DDDHFGIGHGFIEEDFH<?DHD>FHHIIIGGEFGECHG>GF
@4220062/1
ctccaatcctttactcgaatagtcttttctaacttgaacagtgcggtgtt
+4220062/1
@@BFFFFFHHFHFGIIJIJJJJIIIJIJGHIIGIJIJGIIJGHII0DDFH
@7651949/1
ggctgctgtgggatacggctggagaacaaatgtatttccttatgcatgat
+7651949/1
CCCFFFFFHHHHHJJJJJJIJJ?EBFGHJJGIDFGIIGGHIGHIGGIGHC
@101538/1
acgggctatgccatttatcctcgcacgttggcagtaatagtacaagtgaa
+101538/1
@CCFFFFFGHHHHIJJJJJJJJJJJJJIJJJJJJHIJJJJIIJJJJHHIJ
@2843271/1
gtcacggtagcactgagtgacggcacctccgacactgaggtcacggtact
+2843271/1
CCCFFFFDDHHHHJJJJGHJJJJJJJJJJJJJJJJJJIJJFHIJJJEHHH
@2843487/1
gtaggtgctgggcctcttgtatgcgaaggtgttgaggcgcttgtggtggt
+2843487/1
CCCFFEFFHHHHHJJJJJJJJJJJJHIIJCFHHJIJJJJJJJJIJJJJIA
@7652466/1
ggcgcttgtggtggtgcacgcgcttgggcagagggaatctgattgtgctg
+7652466/1
B@@FFFFFHHHHHIIIIJJJJIIJJIGGIJJIJJIIJJJJJJJJIIIJJH
@3531352/1
aacgatcaacaataatatataatttggagtacagttaatacctggcatca
+3531352/1
CCCFFFFFHHHHHJJJJJJJJJJJJJJJJHIIJJIJJJJJJJJJJJIJJJ
@7652965/1
aggtgctgggcctcttgtatgcgaaggtgttgaggcgcttgtggtggtgc
+7652965/1
B@CDFFFFGHFHHJJIJJJJJJIFGIIGGIIIIGIJJJJJDFHIGIIJII
@2844115/1
ggtgttgaggcgcttgtggtggtgcacgcgcttgggcagagggaatctga
+2844115/1
BB@DFFFFHHHHHJJJHJJGHIHHIJJJJIJJJJJJIIJHHHHBDDFFEC
@2844181/1
gtttattttgtttttctctgtgatctgtttcttggcatctatagatgtcg
+2844181/1
CCCFFFFFHHFHHJJIIJJJJJJJJIJIIIJJJJIJJJJGIJJIJJIJIJ
@102727/1
agcatacataataaaattagaggaagtaggtgctgggcctcttgtatgcg
+102727/1
CCCFFFFFHHHHHJJIJJIJJJJHIJGHGHHGIIGIJIHIJJJJHIJIJJ
@7653284/1
gccagatgccaaagttcttgatcttcactgggctcttctctgggatttcc
+7653284/1
CCCFFFFFHHHHHJHJJIJJJJJIJJJJIJIJJJJJJJJJJJJJIJJJJJ
@3532374/1
ctggagagaagatcctcatcttgtatagaggaggcttgggctcgctctcc
+3532374/1
CCCFFFFFHHHHHJJJJJJJJJJJJJJJJJJHIJJJJHIJJJJJIJJJJJ
@103493/1
gacggcacctccgacactgaggtcacggtactcgcggtacatgttgtgta
+103493/1
@@@DDDDDHFBBFF@C?GGGGID;DEGDIIIEGCGHGHIGIHHCEHEDBE
@103561/1
ggcgattcatacagtcgaattacatgacatcaagcttccgtacattttat
+103561/1
@C@FFFFDFFHDHIHIIGCGFEHEHGAAGG@FHIGHIJJIIIEGGHIGHH
@7654234/1
gtacccttcaggtgaagagaaaaatgaacgtcccacaggggtgtacatca
+7654234/1
@@@FDEFFDHHHAEHIIJJJJJJGGIJJJIIIJIIIIIIJI?@@BFHHHJ
@103762/1
cctggctcccatgtcacggtagcactgagtgacggcacctccgacactga
+103762/1
CCCFFFFFHHHHHJJJJJJGHJIJJJJJJFHIJJJJJJJJJJJJJJJJJI
@104129/1
gacggcacctccgacactgaggtcacggtactcgcggtacatgttgtgta
+104129/1
C@@FFFFFHHHHHGIDHGIIJG?DHGEGHIBHGGGBG;AA@EAHAE=?CF
@104208/1
ctccaaagcattctgggctgcagatgactgtgcatccttgctagtaagtc
+104208/1
@@<DDDDD>AF?FBF@FG@BEFHI<HIG?BE?E?F?9CF@@CFFDGHCFC
@2845931/1
ctcactttttttacagataatagagctgtggtatgtttcttttgtctctg
+2845931/1
@@@FDDFFFHFHFHGGGGGGGB<GHIIIIII?FGE?GHIIGIIIIIIIGC
@104421/1
gttagaatttaaaagaaacaccttcataataaggaccaaagatgtataat
+104421/1
CBCFFFFFHHHHHJJJJJJJJJJJJJJJJJJJJJJJJJJJJJJJHIJJJJ
@7655074/1
aatgtcataaagttgacaataatctataattaattactttaaatcttgag
+7655074/1
@CBFDFFFHHHHHIIJJJIJJJJJJJJJJJJJJJJIGJJJJJJJJIIIJJ
@6958687/1
cccgtacccatagcaacaagatcagcgactgtcacacggtagcggaagg
+6958687/1
@@@FFFFDHHFFGIIIIJJJIJIJIJGGIHJGIGIHIIJFHGIIIHJJG
@7655536/1
ctgggcctcttgtatgcgaaggtgttgaggcgcttgtggtggtgcacgcg
+7655536/1
=@??DDFFHHHGFFGIIGEDHEGHHGHDCF=@EEHGGIJF?G5@CHEHHA
@2846484/1
ctcatcttgtatagaggaggcttgggctcgctctccgaagggagcttgcg
+2846484/1
CCCFFFFFHHHHHJJJJJJJJJJGHJJJJJJJJJJJJIJJJJIJJJJJJI
@4220418/1
agagaagatcctcatcttgtatagaggaggcttgggctcgctctccgaag
+4220418/1
CCCFFFFFHHHHHJJJJJJIJJJJJJJJIJJJJGIJGEHIIJIJGJIIJI
@6959443/1
gtgctgttgtggaactgcttcacctgtggccggcggcacgaagacgcctt
+6959443/1
CBCFFFFFHHHHGJJJJJJJJJJJJJJIJJJJJIJJIHHF/=BCEDDDDD
@6959576/1
ctgacacctcacccagggcgggatatggaattttaatttatgcccccttt
+6959576/1
CCCFFFFFHHHHHJJJIJJJJJGHEGIGGIIHHHAEHHFFFFFFEDDDDD
@6960048/1
ccagattattgatttctctttccctgtcgggagcggagcgcgctgtagct
+6960048/1
CCCFFFFFHHHHHJJJJJJIJJJJJJHJJIIIJJJJJIJJJJIHFFFFEE
@106031/1
cactgagtgacggcacctccgacactgaggtcacggtactcgcggtacat
+106031/1
@@@DDAD?F?FDF<GGIGIIIGGHIIIIIIIIIIIIIIIGHIIAE4=BEE
@106043/1
gttgcatattatggcaacatacacatttggttctattcaagttatgtaag
+106043/1
C@@FFFFFHHHHHJIGIIJJJJJJJJJJJJFIJJIJJJIJJIIJJJIJJJ
@7656116/1
tggcgcacagggcacgcttgcgcatgacatctattcatgccattggcgtt
+7656116/1
CBCFFFFFHHHHHJJJJJJJJJJJJJJJJJJJIJJJJIJJJJJJJJJJGI
@7656183/1
cctggctcccatgtcacggtagcactgagtgacggcacctccgacactga
+7656183/1
<@@FFFFFHGFBFCEBGGIAFFGGIIGGI?F9FHI<DHIAHGHG@FGIIE
@6961009/1
cttggttgaacggaactccaatcctttactcgaatagtcttttctaactt
+6961009/1
CCCFFDFFHHHHHIJJJIIJIJJJJJJJJJIJIIJJJGIGIJJJJJIGIJ
@7656333/1
ctttgatttcttttgtaaatttaactctctgtgagtccgtcagtggcttt
+7656333/1
?@@?BDDDFBDDDHGG<DCIIH@HEHHIGBFHBF>HA9CCDCGGCBG@EE
@6961782/1
catagaacaaacaaaacttaagccttattataaaaggtataaatattcct
+6961782/1
@@?DDDDDDHDH?EG=FEDDHC:FADDEAEFB<:CBHD<??BHGGFGGDD
@6961791/1
gtctgtcactaacattttctttttctagtttcaaatgacgataaaatatc
+6961791/1
CCCFFFFFHHHHHIJJJJIIJJJJJJJJHGIJJJJJJIJJGIJJIJJIJI
@4899680/1
cgcacgttggcagtaatagtacaagtgaaaagtcacttgccgatggt
+4899680/1
CCCFFFDFHHHHHIIJJJJFHIIIIHHIJJGIJIIGJJJJIJAHIIH
@786280/1
cttgggcagaggaatctgattgtgctgttgtggaactgcttcacctgtgg
+786280/1
CCCFFFFFHHHHHJJJJJJJJJJJJJJJJIJJJIJJJJJJJJJJJJJJIJ
@6262244/1
ctgcagagcttgccacatcttgtaagcagcctgacgcttagcaagtttct
+6262244/1
CCCFFFFDDHHHHJJJJJJJIIHIJGGHIIJJJJJIIIGIJJJJJIIJJJ
@786340/1
ggatggagtgagcacgggctctgtgcctggctcccatgtcacggtagcac
+786340/1
@<=DDADD=CDHFIGII:FHIIIEGIGHEEDHIIGIIIHGGIIGBAAHGC
@4900017/1
cacataagtaacttcaaatgattgctcagatgcaatttcttgcaagaatt
+4900017/1
CC@FFFFFDHDFHIGIEIHIHDIIIDGEHIHGGGHJIGIIGIJJIIJDIG
@5577059/1
gtagctttaaggggatctgctgtctgtggagctgatgcttgctgggcctc
+5577059/1
@@@FFFFBHBHHHIGGGEHI@FHHGHIIIHHIIIIIIIGIIIIIIIIIII
@786822/1
tatatacttagtgcacaactttggtaggtatatagatttataatgtcatt
+786822/1
CCCFFFFFFFFHDCHJIJJJJIJIJJIIHIIJJJIFIIIIIJJJJJJJJH
@5577377/1
tcgacataacaataacccctgctattttttttatttttattttcaatgta
+5577377/1
@@@DDDFDBDDFDHI@HJIFGIGIHGEIIJJJDIIJIJEHI>GGGGFGJJ
@4900669/1
gtctataaaaatataatttgcctgacaaataacatctaattattgcaatt
+4900669/1
@@@D?DD;DA<D<BGAFBHECAE@FFFDFHGIG@HBECGHEAFHH<FHI<
@4900688/1
cacggacttacgaagtaaattcaattgttgatatagaggataccgatacc
+4900688/1
@@@FFFFFHGHHHIIJIJIJJEHIIIGIJJCECFGIGHGIJJGJJJIJII
@6263406/1
catcacactcctgcctgataccagtcgaattttt
+6263406/1
:?<14==AFF;:C:EBF@FIFABC:<C;EG;E?G
@787222/1
gggcagtgctggggactccgggcgcagcaccagtcgtgctcgcagccgcg
+787222/1
@?@DDFDDDHHAD@GEDGFHIIIIIIIEI>FG?BGGDFBHGIFFFBCBDB
@4900972/1
ctttaaggggatctgctgtctgtggagctgatgcttgctgggcctcagct
+4900972/1
CCCFFFFFHHHHHJJJJJJJJJJJJJJJJJJJJJJJJJJJJJJJJJJJJJ
@6263941/1
gcactatctcttgtctgtgttgttgcacgcgcacggtggcggcgtaccgc
+6263941/1
@@@DFFFFHFHHFIIJJEHIIIHGIGHGGHHEEGGGBFHGHEED?@@?@@
@6264000/1
gcctcttgtatgcgaaggtgttgaggcgcttgtggtggtgcacgcgcttg
+6264000/1
@@@DDDDD?DDHFI@EDGAFHHIIIFIID6@;G>CB1BF;C;FEGGFBDC
@5578283/1
cctatacaataacaaaatacaataaaaaattacttcaactctaattttca
+5578283/1
CCC@DFFDAFHHHIJJJIJJJJJIIJJJIJJJGIJJHJJIJIJJJJJJJI
@6264299/1
aataaggattaaaaataaacttaaagattattaataagaaaaaaataatg
+6264299/1
@CCFFFFFFHHHFIGIJJIHIJJJIJJIJJJJJIIIJIIIJIJIJJJIJJ
@6264457/1
ggcagagggaatctgattgtgctgttgtggaactgcttcacctgtggccg
+6264457/1
CCCFFFFFHHHHHJJJJJJIJJJJIJJIJJJJJJJJJJJJJJJIIJJJJJ
@3532862/1
cgttgatgtcgcaagatagtgagacattcactttttagtcataatcttca
+3532862/1
;?@DFBBB=ADFFHE>BFB<CAAFABFGGEEEBC<FEEGGGGI>BGGHHI
@5578892/1
gcacaactttggtaggtatatagatttataatgtcattctcttaataatt
+5578892/1
CCCFFFFFHHHHHIIGHIJJJJJIJJJJJJJJJIIJJJJJJJJJJJJJJJ
@4902574/1
gaggaagtaggtgctgggcctcttgtatgcgaaggtgttgaggcgcttgt
+4902574/1
CCCFFFFFHHGHHJJJJJIJJJJJJIJJJJJGGIJFGFHIHJJHIIJJJI
@3533647/1
gtgggagtactgagcagtatctattcagtaaacttatagctgacactgaa
+3533647/1
@C@FFFFDHHHDBHJJJIGHIJJJJIIGIIEHGGIIJJGJJGGGIGIGHH
@4903013/1
ggaactgcttcacctgtggccggcggcacgcagacgccttgatgacctcc
+4903013/1
@C@DFFFFGDHFHIIGHGCHGIIIIIIGGGHBEGFBEDADCAC>CC;>CD
@4903020/1
ctctgtgcctggctcccatgtcacggtagcactgagtgacggcacctccg
+4903020/1
CCCFFFFFHHHHHJJJJIIJJJIJJJGGGIHIGIIJDHIJJJIJIJIJIG
@2163029/1
gtttctcactagtaagagcttttcgtataatatgatatgatgccgacagt
+2163029/1
@C@FFDDDHHHHHBHGIGGHIIJHIFFGDHIJJGCIFIGIICGHGGGHID
@4903468/1
cagtggtcttcttgaacttcttcaattgacgcaagaagtaccagaaacgg
+4903468/1
CCCFFFFFHHHHHJJJJJJJJJJJJJJJJJJJJJJJJJHIIJJJJJJJJJ
@4903519/1
ggttactgaaaatggctataaatgattctaaatacatgaaatggctatta
+4903519/1
BCBFFFFFHHHHHJJJJJJJIJJJJJJJIJJJJJJJJJJJJJJJJJJJJI
@106425/1
gctgggcctcttgtatgcgaaggtgttgaggcgcttgtggtggtgcacgc
+106425/1
CCCFFFAFGHHFAEDEGHICFGGFGEGH@GHFGGGBHJ>FGFFADDHEHE
@6266130/1
cagtggtcttcttgaacttcttcaattgacgcaagaagtaccagaaacgg
+6266130/1
CCCFFFDFHHHHHJJJJJJJJJJJJJJJJJJJJJJJJJJJJJJJJJJJJJ
@4903706/1
ggcagagggaatctgattgtgctgttgtggaactgcttcacctgtggccg
+4903706/1
CCCFFFFFHHHHHJJJJJJJJIIJJJJIJJJJJJJJJJJJJJIIIJJJJI
@6266181/1
gcgtgcggttaggcgaagtacatgaccttcttggtgacggcgtgcacggt
+6266181/1
C@@DFFFFHHDHHIGGGGGGHJIJIJJIIJJJJJFHGG?HIFIHHHFFF;
@2163508/1
ccggcttatactccgcctccaacttgatacaagcttctcggacagcagtg
+2163508/1
B@BFFFFFHGHGFGIIIHIIIIJJIIGAGGIIIJJIJJJJJJJJIJJJBG
@6266696/1
gctgggcctcttgtatgcgaaggtgttgaggcgcttgtggtggtgcacgc
+6266696/1
CC@FFFFDFDHHHFHIIJJGHGI:C?GFGGGHIGGJIGIG=@F;CCHGHF
@4904447/1
tggcgcacagggcacgcttgcgcatgacatctattcatgccattggcgtt
+4904447/1
?8?DD<?<02C;;E:881C:880?DD9?DEDD?99?89?DC@BB@CC@DD
@6266922/1
cagccagatgccaaagttcttgatcttcactgggctcttctctgggattt
+6266922/1
CCCFFFFDDDFHHEIIFHIJJJJJJIIJIJJGGGGGIIJGJIJJIJGBDG
@107324/1
ctgcaatcctgcctcacatgattcatccacaaattccaacccttgcgttt
+107324/1
CCCFFFFFHHHHHJJJJJJJIJJJJJJJJJJJJJJJJJJJJJJJJJIFHJ
@3535024/1
ggaactgcttcacctgtggccggcggcacgcagacgccttgatgacctcc
+3535024/1
CCCFFFFFHHHHHJJJJJJJJJJJJJIJJJJJHHFFFDEDDDDDEDDDDD
@4223015/1
gtatataacagaccacacttttgacaggtcaccgccggtgtccaggtaaa
+4223015/1
CCCFFFFFHHHHHJJJJJJJJJJJJJIIHIJJJIHJJJIIGJIGIJGIIJ
@1498426/1
gctgttgtggaactgcttcacctgtggccggcggcacgcagacgccttga
+1498426/1
@@@DDDDDH;<BDBCCHIIICHEHCCFHEDFGAGH@:5989A>>8>B=C5
@4904957/1
ctcggacatttcaattttatttagttggtcttggttgaacggaactccaa
+4904957/1
CCCFFFFFHHHHHIJJJJJJJJJJJJIJJJJJJIGHGIJIIJGIIJJJJI
@5580222/1
cctgtttgttttatcgtcgccttgagaagcagacacaagcttcttctgtt
+5580222/1
@CCFDFFFHHHHGJJJIJJJJGIJJJJJJIJIIJJJJJJJJJJJIIIJHI
@1499285/1
ggtgttgaggcgcttgtggtggtgcacgcgcttgggcagagggaatctga
+1499285/1
?@BDDDFDHHHHHJJJHIIHIIFHIIJJJJJJJJJJJJIIHHHFFFFFEE
@1499384/1
tgcaacttggccaggttagggccaacagattgtttgagatgtttgtgaaa
+1499384/1
@<@DFFFFHHDHFIGIIIIG@DGGEFEGDFGGHIIIIIGBGIIIGFHEGG
@1499562/1
ctgtatattatcacgagatatggtgtgtctatattaccatttcgtacaaa
+1499562/1
BCCFFFFFHHHHHJJJJJJJJJJFHHHIJJJJJJJJJJJJJJJJIJJJJJ
@4906124/1
gtttaattatgtataactattaaaacaaaggacagagtaaaataactatt
+4906124/1
@BCFFFFFFHHFHJJJJJJJJJJJJIJIJJJJJJJIJGHIHIIIIJJJJI
@4906334/1
gagagaagatcctcatcttgtatagaggaggcttgggctcgctctccgaa
+4906334/1
CCCFFFFFHHHHHJJJJJJJJJJJJJJJIJJIJJIHIIIIIIJIIJJIII
@1499997/1
gggcctcttgtatgcgaaggtgttgaggcgcttgtggtggtgcacgcgct
+1499997/1
CCCFFFFFHHFHHJIIHIJJ?FEHIJJJGIJJJJHIJIIJFFGGIJGHF<
@1500247/1
gagagaagatcctcatcttgtatagaggaggcttgggctcgctctccgaa
+1500247/1
B@CFFFFFHHHHHJJJJJJIHJJIJJJJJJJJJJHIJIIJJJJJIIJIFH
@5582266/1
ctccaagacaggaggctccagtactttagctttgacagtgtaaaacttct
+5582266/1
@@@DDDDBHFDFDGIIIGII2AFHHHIIIIIIIIIIIIFHHHGIIGGHII
@4907317/1
cttgtggtggtgcacgcgcttgggcagagggaatctgattgtgctgttgt
+4907317/1
BCCFFFFFHGHHHJJJJJJJJJJJJJJJJJJIJJJJJJJJJJJJJJJJJE
@1500988/1
ctcttcctcgggttggaatgattctggtgggttgtcctgcagagcttgcc
+1500988/1
CCCFFFFFHHGGHHGIJJJJIJJJIGIGHIIHIIHIJJJJIJJJIJJJJJ
@1501049/1
gtcgacggcgatgagagcccacgatgtaagtgcttcgggcttcaacagct
+1501049/1
CBCFFFFFGHHHHJJJJJJJJJJJJJJJJJHIJJJJJJJHHHFFFFFEEE
@5583123/1
gtgcctgcggggatatttccagactttcccgactgctcctttttgtcagc
+5583123/1
CCCFDD?BFHHHAGIIIIGIEIIIIE9>@GG<GAH9;DGHGAEEEBDFFD
@1502175/1
gccagatgccaaagttcttgatcttcactgggctcttctctgggatttcc
+1502175/1
CCCFFFFFHHHHHJIJJJJJJJJJJJJJJJJJJJJJJJJJJJJJJJJJJJ
@4908907/1
ggcagctcgaacacggttaccgggaattttgtttggtatctgataccgac
+4908907/1
@@@FFFFFGD?FDA@AAFFHHIII8FHHHDEIEGGIIIIGIGECGIFGBA
@5584367/1
gtgctgggcctcttgtatgcgaaggtgttgaggcgcttgtggtggtgcac
+5584367/1
CCCFFFFFFHHHGJJHIIIJJJIIHFE:DHHGEHIIGHJFHHFEHHHIJI
@5584510/1
gggcacagttcctcgacgagcaagtagttcttgaagcacagacacaggtg
+5584510/1
CCCFFFFFHFHHHJJJJJJJIJJJJIIIJJJJJJJJIJIJJJJJJJJJFH
@4909133/1
gatggagtgagcacgggctctgtgcctggctcccatgtcacggtagcact
+4909133/1
:::DDDD=CDBABE@@8@@BA?9CDE4:D>?DBBB?DEDDDA<D=@>CC@
@2846644/1
gtggtgcacgcgcttgggcagagggaatctgattgtgctgttgtggaact
+2846644/1
BCCFFFFFHHHHHJJJJJJJJJJJJIJJJJJJJIJIJJJJJJJHIJJJJJ
@107897/1
gctgggcctcttgtatgcgaaggtgttgaggcgcttgtggtggtgcacgc
+107897/1
CCCFFFFFHHHHHHJJJJJHIJJFGGHIIJJJJJJJJHIIHGHHIIJIJH
@2164457/1
cgctacagtcgtacttgtttgaaggagtctatgcaagcttactataaaac
+2164457/1
CCCFFFFFHHHHHJJJJIJIJJJJIJJGHIJJJJIJJJJJJJJJJJJJJJ
@2847190/1
gcagccagatgccaaagttcttgatcttcactgggctcttctctgggatt
+2847190/1
CCCFFFFFHHHHHJJJJIIJJJJJJJJJJJJJJJJJIJJJJJJJJJJJIJ
@2164778/1
gtcacggtagcactgagtgacggcacctccgacactgaggtcacggtact
+2164778/1
@@@DDDD=DFFHFIIGG:FHH=GDEIHGIII<FGIIGHII8=@GGICGHF
@108393/1
aacagattgtttgagatgtttgtgaaactgcgacaccttgtggctgtgac
+108393/1
CCCFFFFFHHHHHJJJJJJJJJIJJJJJJJJJIIJJJJJJIJJJJJGIHJ
@7657491/1
gcagtagacacacgcctgtgtaaatattcagcaaattcgtcctgtggagg
+7657491/1
CCCFFFFFGHHHHEIJGIIJIIIJJJJIJJJJJJJJJJJJIJJJHIJIIJ
@7657641/1
caaaaagtcacgtttatacatttttttttaatttttgtgttacgattcga
+7657641/1
CCCFFFFDFFHHHJJJJJIIIJJJJJJJJJIJJJJJJGHGIIIEGIIJJG
@6267334/1
tgtggaactgcttcacctgtggccggcggcacgcagacgccttgatgacc
+6267334/1
BC@FFFFFGHHHHJJJJJJIJIIIJIJJJJIJJHHHFFDDDDDDDDDEDD
@2848032/1
cctcatcttgtatagaggaggcttgggctcgctctccgaagggagcttgc
+2848032/1
CCCFFFFFHHHHHJJJJJIIJJJJHIIJJJJIJJJJJJJJJJJEGGIJIE
@7658169/1
catacataataaaattagaggaagtaggtgctgggcctcttgtatgcgaa
+7658169/1
@@@DDDDDHFBAHIIIEHEFE><A<C:9CCFHGAG=FGIGFEBAA?FGHH
@788992/1
gtaagaaggtggcggccagaatctagacatgcacagctcttgca
+788992/1
@?@D=BD?HA:CB@@:E::?GHIAB<??<09BDADGEGG@D<C@
@7658598/1
cttataagataaccgggcgattatttactttgacaccacttttttccac
+7658598/1
@@@ADDDDBDF?FE1EA@10CFFECCFGF@?B4BFF1@?FFFC=F@9.=
@6268548/1
catcaatttatcttcaaatgacgacaccacagttccagtctcaggcacat
+6268548/1
CCCFFFFFHHHHHJJJJJJJJJJJJJJJJJJJJJJJJJJJJJJJJJJJJJ
@4223383/1
cgtttctgtaccaataggaacaatacttcgggcttattctgcatacctgc
+4223383/1
CCBFFFFFHHHHHJJJJIIIJJJJJJJJJJJJJJJJJJJJJJJJJJJJJJ
@7658854/1
ccgggatcaacattgcgtgctgaacaacatcacacataagaccagtagta
+7658854/1
??@<DDDDADBFHIF@HHIII@<FFHEH@GF@D>DHHFHHE@;B??FAHG
@2849253/1
cagcatacataataaaattagaggaagtaggtgctgggcctcttgtatgc
+2849253/1
CCCFFFFFHHHHHJJJJJJJJJJJIJJIIJJIIJJJJJJJJJJJJJJJJJ
@2849264/1
atgtcacggtagcactgagtgacgg
+2849264/1
<?8DDDDAD:;D<@E?ED:<AFDF6
@6268801/1
tgggtgtagctttaaggggatctgctgtctgtggagctgatgcttgctgg
+6268801/1
?@@D:@@DFHF?DFHIGGIAFFGIHIIGHIIIIFGIIIIGGHIIIIIIGE
@110148/1
catcaatttatcttcaaatgacgacaccacagttccagtctcaggcacat
+110148/1
CCCFFFFFHHHHHJJJJJJJJJJIJJJJJJJJIJJJJJJJJJJJJJJJJJ
@7658897/1
gtgctgggcctcttgtatgcgaaggtgttgaggcgcttgtggtggtgcac
+7658897/1
CCCFFFEFGHHGHJJHHIJJIHDGIGH@GGEHJGEHJJJGGAHGGEHIGG
@6268898/1
ggcacagttcctcgacgagcaagtagttcttg
+6268898/1
@@@DDBBD:=2<DG@AF1FDG@F?FGCGDFF@
@790032/1
ccacaatctggtctggagagaagatcctcatcttgtatagaggaggcttg
+790032/1
CCCFFFFFHHHHHJJJIJJJIJJJJJJJIJJJJJJIJJJJJJJJIJJJJB
@110591/1
atcattacaaaatatgaatctacttatttaaattcactatcaaaaacttc
+110591/1
CCCFFFFFHHHHHJJJJJJJJJJJJJJJJJJJJJJJJJJJJJJJJJJJJJ
@2849838/1
tggagagaagatcctcatcttgtatagaggaggcttgggctcgctctccg
+2849838/1
BCCDFDFDHHHHHJJJJJJJJJIJJJJIJJEHIJJJIJJJJIIJJJJJJG
@6269463/1
ataatcttcagatactccaaagcattctgggctgcagatgactgtgcatc
+6269463/1
@@@DDDFFFFHFHEGIIGDHIJJJJJGIIHJCIJIEHGJHGIJIGICECB
@2165910/1
cggggatatttccagactttcccgactgctcctttttgtcagcacagaat
+2165910/1
CCCFFFDDHFDHGGGFHIIIJJJJDGHGJJJGHIJJJJJIGGIJIJJJEG
@2850353/1
caataatttagatcattacaaaatatgaatctacttatttaaattcacta
+2850353/1
CCCFFFFFHHHFHJJJJJJJJJJJJJJIJIJJJJJJJJJJJJIJJJJJJI
@6269891/1
gtgcctggctcccatgtcacggtagcactgagtgacggcacctccgacac
+6269891/1
CCCFFFFFHHHGHJJJJJJJJJFHIJJJJJJJGIIJJJIJJJJJJJIGIJ
@2850446/1
gtcacggtactcgcggtacatgttgtgtacacctgagcgagactcataac
+2850446/1
CCCFFFFDHHHHHJGICGHGJFFGHHEGHIIIGIGCIIGAGBHCHIJIIJ
@6270037/1
gcttcacctgtggccggcggcacgcagacgccttgatgacctccactttg
+6270037/1
CCCFFFFFHHHHHIIJJIJJJIIIJIJIGHHFFDEDDEEEDDDDDDDDDC
@6270677/1
tccacatctcatttttgaagagatcccgcgagatcgggaactatgtgg
+6270677/1
<@@ADDDD8:C<F>GHDFC<E3E9AEE7@@F66098@FHE@=CEG77.
@3535922/1
gtgacggcacctccgacactgaggtcacggtactcgcggtacatgttgtg
+3535922/1
@@@FFFFFHHHHHJJIIIJJJIJJGIJJIJGGIIJJJJJEHHHHHFFFFF
@4225473/1
tatgaaacgcgagtggggccgtcagaacctgatagaaacggttggcgtta
+4225473/1
CCCFFFFFHHHHHEHIGIJJJHIJJJJJJJJJIJJJJJJJJGHHFFFDDD
@112197/1
gtgagcacgggctctgtgcctggctcccatgtcacggtagcactgagtga
+112197/1
CCCFFFFFHHFHHJJGJJJJJJIJIJIJJJJJJJJJJDHHHGIIJGJGHH
@2851343/1
ccatactttgtttcatttaaatttacgggctatgccatttatcctcgcac
+2851343/1
CCCFFFFFHHHGHIJJIJJJJJJJJJJIJJJJJJIJJJJJJJJJJJJJJJ
@2166715/1
ccgaaattctaccaatcaaccaaccaactccgtacctatacaataacaaa
+2166715/1
@CCFFFFFHHGHHJFIJJIJJGGIJJJIIJJJGHJJJIJIJJJJJEIIIJ
@6271186/1
ctcgttttgttagacttcagtgtagctttgtattatgttcactttcttat
+6271186/1
@@@DDFFFBFFDHGIIIIGH<C3<<4?CHAA@BE@????CGHHDDDHDHG
@3536392/1
gtgcattgtaaaattctagacacacatgccacatattcaggcattatgta
+3536392/1
@BBFFFFFHHHHHJJJJJJJJJJJJJJJJJJJJIIJJJJJJJJJJJJJIJ
@6271419/1
ctctatcaagtgctcgttttgttagacttcagtgtagctttgtattatgt
+6271419/1
CCCFFFFFHHHHHJJJIJJJJJJJJIJJJJIIHIIJJIJJJJHIIJJJJH
@112854/1
gggacagctatcttcataaaagctaaacaacatttataaaattagactat
+112854/1
@C@FFFFDFFHHHJIIJJJIJIJGIJJIJJJJJIJIIGGIGIJJJJJJJJ
@6271620/1
gtctgttcgtctgtgcgcgctaatctcagaaacggctgatccgagttgga
+6271620/1
@?@BDFFBHH?BFAE@F@FAHBHGBHGIEDDGGGGEBAEHIII=E@DAEE
@113075/1
ctaaaaaagcatgttctctcgcgccaatggcatgtatacatgcctactag
+113075/1
C@CFFD?DHDFFFHGIIGGFBEBGHGGIGCGHGDGGGDHHEHGIIIGGGH
@1503294/1
ggctgctaccatattacttactgctttcacaatcttcgtgggactagtag
+1503294/1
CCCFFFFFHHHHHJJJIIJJJJJJJGHJIJIGIGIJJIHJJJIHIGHGHI
@1503463/1
gggattttgatttttaatttttctaatttgtttaggaggcagaaagctgc
+1503463/1
BCCDFFFFHGHGHJJJJJJJJJJIJJJJJJHIIJJGIJJIJJIJJJJIJJ
@1503509/1
ctcgtcaagcaaataaaggacatcttcaacaatctcgtggttcctctgca
+1503509/1
?@@FADDFHHHGHIIGJJJJJIJGHIIIJJJIGIFHIFHIGHIJJJHIII
@1503513/1
acggcacctccgacactgaggtcacggtactcgcggtacatgttgtgtac
+1503513/1
@@CFFFFFHHHHHHIJJJHJJGIJJJJDHIJJJIIJGGIIJJIJJHHHHH
@6273021/1
ctctcctccgattattattatacttatacatcaaataattgtcaacgatt
+6273021/1
?@@DDB;B:D8DFAFGB?:CCCAC?C9CA?:?DGGBGDGI<GFFBD@G??
@790962/1
gtatttttgttgttttttcataccgtcattatccctattgaaaacaactc
+790962/1
@@@DFFFFHHFHFHGIGIJGJJGHIIIIGIJGJGIGIIIGBFGGIGIIIJ
@791392/1
gttttgaataaatattcgagctgcaaacctattttagtagaaagttttcc
+791392/1
CCCFFFFFHHHHHJJJJJJJJJJJIJJJJJGHIJJJJHGJIJJIDHIJHI
@6964677/1
ccaaatttcaaccaaatccgtcaaatagttgcggagattaatggtataat
+6964677/1
CCCFFFFFHGHHHJJJJIJJIIJJJJJJGIJJJJJJIJJJJJJJFHIJJI
@792011/1
ggcgtcattcgatatcttctgtagctgctgtgtgaagttcttcaaagcgt
+792011/1
CCCFDFFFHHHDHJJGHJJJJJJJIJJJJJIIFHIJIGHIJJJJJIJIIF
@792112/1
gtttattttgtttttctctgtgatctgtttcttggcatctatagatgtcg
+792112/1
CCCFFFFFHHHHHJJJJJJJJJJJJJJGJJJJJJJJJJJJJJJJJJJIIJ
@1505276/1
gcgcttgggcagagggaatctgattgtgctgttgtggaactgcttcacct
+1505276/1
CCCFFFFFFDFGHIIJEHFGHHIJIJIEHEHIJJIIJJJIIGIIJGGIIC
@792200/1
cctagtacggtatctcccacacgtttcacttcagcatagacaggtgtctt
+792200/1
CCCFFFFFHHFHHJJJJJJJJJJHIJJJJJJJJJJJJJJJJJJIFHHJJJ
@792590/1
ctccagcatagtaaaggtttctgttactaatcaatcggccttttatattt
+792590/1
CCCFFFFFHHHHHJJJJFIIJJJJJJJJJJJJJJJJJJJJJJJJJJJJJJ
@793326/1
cgacgctcggacatttcaattttatttagttggtcttggttgaacggaac
+793326/1
C@CFFFDDHHHFAGDHGBEFHAGA@FCDH?DHGDDFHHG4BBDDHIIGGF
@1506492/1
gcctaactactttaattaaattgatttttgattaatatatgaaaacctac
+1506492/1
CCCFFFFFHHHHHJJIJIJIJJJJJJJJJJJIJJJJJJJJJJJJJJJIJJ
@793476/1
cttggttgaacggaactccaatcctttactcgaatagtcttttctaactt
+793476/1
CCCFFFFFHHHHHIJJJJJJJJJJJJJJJJJJJJJJJJJJJJJJJJJJJJ
@793600/1
ggataggatagaaaaggaaatagagaccagtaagagagtggccccgttgg
+793600/1
CCCFFFFFHHHHHJJJJIJJJJJJJJJJJJIJJJJJJICGHGJJJJIIJJ
@793914/1
atgcgaaggtgttgaggcgcttgtggtggtgcacgcgcttgggcagaggg
+793914/1
CCCFFDFFHAFFHGGIHJGGIIIFHIHGIIGHJIJJJJJHHHFFFF=ADD
@793917/1
gggaatctgattgtgctgttgtggaactgcttcacctgtg
+793917/1
=1?DDDBDFFFDBGFII@HECGFE:CEGFHHBDEFIF9?C
@6967126/1
catcaagcaaactctggtgccttgggaagcctttgtgcgccacatcaatg
+6967126/1
CCCFFFFFHHHHGJJJJHIIJJJJJJJJJJJJJJJIJJJJJJJJJJJJJI
@6967321/1
gctgggcctcttgtatgcgaaggtgttgaggcg
+6967321/1
<1?DD=3AD?CB>ACFF>G;1CE?C??DGFG?:
@7659501/1
cgacactgaggtcacggtactcgcggtacatgttgtgtacacctgagcga
+7659501/1
==;BD?A?CDBA<EBEEEDDEEE10::?DA<BB@DDDDEDECCI@A=;;/
@794897/1
agcattggaaatcagaagcacatactgctaaatctaattaagaaggaggt
+794897/1
CCCFFFFFFHHHHJJJJJJJJJJJJJJJJJJHIJJJJJJJJJIIIJHIJ?
@794973/1
tgatgaggcatcttccttccatgatgtacacccctgtgggacgttcattt
+794973/1
CCCFFFFFHHHHHJIJJJJJJJJJJJIJJJJJJJJJIJJJJJJIJJJJJJ
@114490/1
gtcgttaaaataaatatttcaaataaagatcgctgagtaaaacaatccga
+114490/1
@@@DDDFFHFFFFIJIIIIEIIHGIIIIHIGHHIIBGFGGHGIIGGIGEF
@4228017/1
gtaggtgctgggcctcttgtatgcgaaggtgttgaggcgcttgtggtggt
+4228017/1
CCCFFDFFHHHHHJJJJJJHJJJJJJHII?DDHHHJJIJJJJJIJIIII@
@4228166/1
ggtcttcttgaacttcttcaattgacgcaagaagtaccagaaacgggact
+4228166/1
@@@FFFFFHGGHFGGIGIIJCHIJIIIGIIIJJJDGIIIGGIGHGCHGII
@114890/1
gcacgtagttctcagcttccctgcaaagttaaccatcttgtattcaaaag
+114890/1
CCCFFFFFHHHHHJJJJJJJJIJJJJJJHIIJJJJJJJJJHIJJJJJJJJ
@795689/1
cagccaatatgtgttaaaataaaaatccatttcattgttctcattcgcgt
+795689/1
C@@DFFFFHHHDFEGGBHHGDFHGIIGIHIHIIIIGHIHIIIGH@GGGEH
@795691/1
cgcaagaagtaccagaaacgggacttagccacaatctggtctggagagaa
+795691/1
@CCFFFFFHDFHHJJGJJJIGGIIIJJIJJJGIGIJJJGFEHIJHIIIGH
@114956/1
catactttgtttcatttaaatttacgggctatgccatttatcctcgcacg
+114956/1
CCCFFFFFHHHHHHIJIJJJJJJJHJJJJJJIJJIJIJJJJJJJJJJJJJ
@114982/1
caccagtggtcttcttgaacttcttcaattgacgcaagaagtaccagaaa
+114982/1
CCCFFFFFHHHHHJJJJJJJJJJJJJJJJJJJJJJJJJIJJGHJJJJJJJ
@115181/1
tgagaagtgtgataatgtcataaagttgacaataatctataattaattac
+115181/1
CCCFFFFEHHHHHJJIIIJJJJJJJHHJJJJJJJJJJJJJJIJJJJJJJJ
@7661040/1
gtgctgggcctcttgtatgcgaaggtgttgaggcgcttgtggtggtgcac
+7661040/1
@?;BD8;=C:DAFGII<A<<E1C@E:CEFHHEH1DFFGG8=;8;;AD4=@
@4228673/1
atacataataaaattagaggaagtaggtgctgggcctcttgtatgcgaag
+4228673/1
@CCFFFFFDHHHHJJJJIIIDGHFHIIHHHIJDHGGEHGGIIJJJIIGEG
@115322/1
gttgaggcgcttgtggtggtgcacgcgcttgggcagagggaatctgattg
+115322/1
?@@@=DDDDD<FAACDFB8EECFFHHGGDGFAGHGFA@CA:CEHEEEEDB
@7661216/1
cataataaaattagaggaagtaggtgctgggcctcttgtatgcgaaggtg
+7661216/1
@@@ADDBDFBB?FHEBDBGEFHECCFHAFGHGG<GIEGCFIGGIFFGI?B
@5584982/1
ctcataacgcagccagatgccaaagttcttgatcttcactgggctcttct
+5584982/1
CCCFFFFFHHGHHJIJJIJGIIJGIGHGHIJGHIIJJJJIJJJIIJGGJG
@4228921/1
ggcctcttgtatgcgaaggtgttgaggcgcttgtggtggtgcacgcgctt
+4228921/1
CCCFDFDFHHHHHJJGGHG<CHEAGHHIIJGIGHIIBGHHGIHIIGFEBC
@115704/1
cgccattcctagtacggtatctcccacacgtttcacttcagcatagacag
+115704/1
CCCFFFFFHHHHHJJJJFHIJJJJJJJJJJGIJJJJJJJJJJJJJJJJJJ
@4229137/1
ctcccatgtcacggtagcactgagtgacggcacctccgacactgaggtca
+4229137/1
CCCFFFFFGHHHHJFHIJJJJJJIHHIIJJIJJJJJJJJJJJJIIJIGGI
@4909683/1
cgtaattcgtagctttctttagttttaagttagttttcatcttaagttcg
+4909683/1
BBBFFFFFHHHHHJJJJJJJIIHJJJJJJIJJIHIJJJJIJJJJGIIJJJ
@4229645/1
cagtggtcttcttgaacttcttcaattgacgcaagaagtaccagaaacgg
+4229645/1
?@@DDFDDAHDHHEFFHIIIIEIIIGIIIIIIGIIIIG?DBFHGCGIIIF
@2852979/1
cccgtggtcttcactagttggcaaatcgcgcgtatagacattttgctacc
+2852979/1
CCCFFFFDHHHHHIGIGIJIJIIJIJGIJJJJIGIJJJJJJJJJJJJJJI
@4230176/1
tgctgggcctcttgtatgcgaaggtgttgaggcgcttgtggtggtgcacg
+4230176/1
CCCFFFFFHHFHGGIIJIIGCEHI?ECFHHIJIIGJIIFEC@FGHIGEHC
@4230274/1
atggagtgagcacgggctctgtgcctggctcccatgtcacggtagcactg
+4230274/1
@@@DDDEFDDHFFJGFHIJEEEGHGHGGGHHIIIHIFHDDHI?FGGEHHG
@116820/1
gtcagtggctttctttgatcattaatgtctcgtatgtcaaggacttcaca
+116820/1
CCCFFDDEDHDHHIJJIGJJIJJJJIJHIJJJHGFIIGIICGEHIIIGJI
@4910518/1
caatgatcggcattccggcgtcattcgatatcttctgtagctgctgtgtg
+4910518/1
C@CFFFFFHHHHHJJJJJJJJJJJJJJIJJJJJJJJJJIJJJJJJJIJIJ
@2853481/1
ctttatacatttcggcatggcgatcatgtcgatggcttggtttattccca
+2853481/1
CCCFFFFFHHHHHJJJJJJJJJJJJJJJJJJIJJJJJJJJDHIJJIJJJI
@3537119/1
gtcatttctttctgccactctttaagttgtctagtgtgtgtaggggaagg
+3537119/1
CCCFFFFFHHHHHJIIJJJJJIJIGIFHHJJJIJEGFFBGHIJEGIIEIJ
@117495/1
cagcatacataataaaattagaggaagtaggtgctgggcctcttgtatgc
+117495/1
CCCFFFFFHHHHHIIIJJJIIHIJJJJBHIJHIJJIIJIJJGIJJGIIJI
@3537438/1
tatacatttcggcatggcgatcatgtcgatggcttggtttattcccatca
+3537438/1
@;?DDDDDDFFFFI:;ABFD8CABFFCEFIIBDEFFIDF@F@FFFE<CF=
@117708/1
gcaaatggaaaaaaaaattggtgaaaagaatcacaagtaagatactgcaa
+117708/1
CCCFFFFFHHGHHJJIJIJJJDGHIJJJJGGGGIJGHCHHGGIIJJJJJI
@4231308/1
gaagcgtgagacaatgcctccaataagaatgaggggtcattgaacttata
+4231308/1
@@@FDFFFDHFHHGEIJJIJJIJJIJIIIHHCDGHIHIJIJJGIGIIHHF
@117902/1
gcaaagttaaccatcttgtattcaaaagaaaacctagaatcactggttca
+117902/1
CCCFFFFFHHHHHJJJJJIJJJJJJJIJJJJJJJJJJJJJJJJJJJHIJJ
@3537703/1
cgcaagaagtagcagaaacgggacttagccacaatctggtctggagagaa
+3537703/1
@@@DFDDEHBF<FHGBFFHABGGGGGIGEEGHIIIGIEHFGEHEDE;BFH
@4911410/1
agcatacataataaaattagaggaagtaggtgctgggcctcttgtatgcg
+4911410/1
@@@FFDDDFHHHHIIIHIEGGHHEE;GHGCF>CGFHEGIJIIII?BGIIG
@117962/1
cagccagatgccaaagttcttgatcttcactgggctcttctctgggattt
+117962/1
;?@DDDDDFFFFFHBGAC9EHD<AHEHCEIHHEGFHBBGIGG>???DHCC
@4231656/1
caaatacttgatatcgcatatcgatatgatttcaaaccatacaaacgtgt
+4231656/1
CCCFFFFFHHHHHJJJJJJJJIJJJJJJJJJJJJJJJJJJJJJJJJJIJI
@118377/1
gtggactctagttttctcttttaatattataaatagttatttgatcacac
+118377/1
CCCFFFFFHHGHHJIJJJJIJJJJJJJJJJJIIJJJIGIJJJIJJJJIJI
@118462/1
tgctcagatgcaatttcttgcaagaattgcacaaagttgaagtccttgtt
+118462/1
CCCFFFFFHHHHHJJJJJJJJJIJJJJJJJJJJJJJHIIJJJHIIJGHIJ
@118501/1
cgggctatgccatttatcctcgcacgttggcagtaatagtacaagtgaaa
+118501/1
CCCFFFFFHHHHHJJJJJJJJJJJJJIJJJJJJHIIJJJIJIJJJFHJJJ
@2855137/1
cttcttcttcagccggctttggtggttctttggctgcctctggtggaggt
+2855137/1
CCCFFFFFHHHGGIJJJJJJIJHIJIJJJJJJJJIJJJJIJJJDFIGHJ;
@3538337/1
ctgttgtgttgaccaataatgggttaatcagactatagttagtatagtta
+3538337/1
B@CDFDFDFHHHHJIHIIJJIIJHIJIIHJIIJJIJEGFFHGDHGHIHGI
@2855275/1
gggggcagtgctggggactccgggcgcagcaccagtcgtgctcgcagccg
+2855275/1
CCCFFFFFHHHHHJJJJJJJJIJJJJJJJJJJJJJJJJHHHFFFDDDDDD
@118814/1
gtgctgttgtggaactgcttcacctgtggccggcggcacgcagacgcctt
+118814/1
@@@FFFFFFBBFDGIIJJCCHHIGEHEHEIGGHFIJIHGDFCCBDBDDDD
@5585556/1
tagctggacaaggcactggcaacgaccaatcatggacttttcttcaatat
+5585556/1
CCCFFF?DFHGHGJGIJJJIIJIJJIIJJICEGIJJJJJJJJIFGIIGIG
@119069/1
gtcgtatgattatttgtctgtagtggtcctgctgtttcgtatattcta
+119069/1
?=?DDD;?FDFFDIIIDEICFD<AFFHEF<EFFFFDEFGFIFEFIFFB
@5585791/1
gcatcattttccattggctgtgtcttacagattggtggaaaccaaaccaa
+5585791/1
CCCFFFFDHDHFHIDHB?@GCCAFCEHGEB9CBEHDHEIIDCG=?FGEHI
@3539262/1
ctcggcgcacatactcgtggaacacagacaggtagctgcgcccgttcatg
+3539262/1
CCCFFFFFHHHHHJJJJJJJJIIJJJJJJJJJFHIIJJJJJJJJIHHHHH
@4913012/1
acggagtaaacataatactattgtttattctaagctctgagcccataccg
+4913012/1
?@?B;@DDDF?DB?FDGFGGBBHACECDCHG<?CCBF@BGFHDEDDGFD<
@1507699/1
tgtacattgaaaataaaaataaaaaaaatagcaggggttattgttatgtc
+1507699/1
?@=ADA2B?FHBHEEHEFEHIIEEAGHEHEHIEECDB?AFGIIHIEHI@F
@2167852/1
ctcagatgcaatttcttgcaagaattgcacaaagttgaagtccttgttgt
+2167852/1
CCCFFFFFHDFFFIGGBHEHGICHHGEHHEHEDHIIHHCHHGHIGIGIJI
@5587192/1
gtggattttaatgttattattacagcatacataataaaattagaggaagt
+5587192/1
@?@DDDDDHHHHB<CEDHIIIEHGIIIIIFAHGBHGHIEHHBB@@GHGI?
@5587243/1
gtgctgttgtggaactgcttcacctgtggccggcggcacgcagacgcctt
+5587243/1
@@@DDD:BFADFFIIIIIIIIIIIFGEEGFIIIIFFIFFDDCCCBBBBBB
@1508109/1
tcaccttccatgcaaaatcttatcatgcaaattgttacatttatattaac
+1508109/1
CCCFFFFDHHHHHJJJJJJJJJJJJJJJIJJIJJIIJJJJJJIJJJJJJJ
@5588048/1
cactctagcacgtagttctcagcttccctgcaaagttaaccatcttgtat
+5588048/1
@@CFFFDDDFCFCAECEEICHCAFH@@EEDHGHGGEHEG<D?GHGBDHEH
@5588758/1
ctcataacgcagccagatgccaaagttcttgatcttcactgggctcttct
+5588758/1
@?@ABAADF:@D1CFE>BEHIFI>F:C4CFEFIDIIGEFE9B?F@BDFEF
@2169644/1
ctacctatcacaaagattcgtaagtacattggactatttattgacactta
+2169644/1
CCCFFFFFHHHHHJJJJJJJJJIJJIJJJJJJJJJIJJJJJJJJJJJJJJ
@5589008/1
cttagctgcggaatgcttagcttccttcttagagcgtcccgtacccatag
+5589008/1
@@@?DDDD3C?8DE@AFGC222<FBFIFIFIEDF<6:6?@@/?@68==F9
@3540448/1
ataacgcagccagatgccaaagttcttgatcttcactgggctcttctctg
+3540448/1
CCCFFFFFHHHHHJJJJJJJJJIJJJJJJJJIJJJJJJJJJJJJJJJJJJ
@2169872/1
cgcaagaagtaccagaaacgggacttagccacaatctggtctggagagaa
+2169872/1
@CCFFFFFHDHFHIJJJJJJIIJJIIJJJJJJJJJJJJJHIJJJIIHIIJ
@2169876/1
catcaatttatcttcaaatgacgacaccacagttccagtctcaggcacat
+2169876/1
@@@DDDDDHFH?ADD@GHIEGGGI@HGAH?FEH@<@FHHHI@99DFGEBH
@3541171/1
agcactgagtgacggcacctccgacactgaggtcacggtactcgcggtac
+3541171/1
CCCFFFFFHFHHHJJJJJJJJJJJJJJJJIJJGHJJJJFGIJJJJJHBDF
@2170707/1
ctggggaaaagatcctcatcttgtatagaggaggcttgggctcgctctcc
+2170707/1
@@@DDDDABH?CF9CEFHGIHGIECHHIIGHAFBHIIIEIIDHHE;BFDG
@6274553/1
gagggaatctgattgtgctgttgtggaactgcttcacctgtggccggcgg
+6274553/1
CCCFFFFFHHHHHJJJJHJJIIJGIJJJJJJJJJJJJJJJIJJJJJJJJH
@2171283/1
tcaccagtggtcttcttgaacttcttcaattgacgcaagaagtaccagaa
+2171283/1
CCCFFFFDHHFHFIJJJJJIJJJJJJJJJJJJIIJJIJJJJJHIEIIHIJ
@2171443/1
gtagctttgtattatgttcactttcttattaaactatgtttgaaattaac
+2171443/1
@@@AAD8DBADDDGHI?F4CCEHB<FFFGHA@H<FEAHIAGGEG9FDFHC
@2171482/1
ggcgtagttgggctcgttgtggcgcgccttgtcttgtagcagagtgatct
+2171482/1
=@@DBDDAF<ACDFEG8C;88?;DFDDG:FFBFBFG=FHIID@CCEEACA
@6275595/1
ctctatactttgcattaaaataatgcccattttcacaggcaagggatcct
+6275595/1
@CCFFFFFFHADHIJGIGGHGIIIJJIJIIJJGAHIIGGIJIIGCHDDGG
@6275642/1
gttggtcttggttgaacggaactccaatcctttactcgaatagtcttttc
+6275642/1
??@;DA=BFF8FF7:A@GFIF8ACFGEE@>>DG<FD<6?;BGIIDDFFFF
@3542895/1
tgttgaggcgcttgtggtggtgcacgcgcttgggcagagggaatctgatt
+3542895/1
CC@FFFFFGFHHHJFHIGHHEGGIJIJIIJJJIIIJJHGJHHGGFFFFFF
@3542896/1
ctcgctacttctcgcacggcctttgctctgtatgtatgaccggtactcta
+3542896/1
CCCFFFFFHHHHHIJJJJJJJJIJJJJJJJJJIJIIIJIJJJJFIHGIJI
@6275837/1
gtggaactgcttcacctgtggccggcggcacgcagacgccttgatgacct
+6275837/1
CCCFFFFFHHDHFEHJJJIIJJIJJIJJJJJGBAHDBEDDDDDDDDEDDD
@3543053/1
gttattattacagcatacataataaaattagaggaagtaggtgctgggcc
+3543053/1
CBCFFFFFHHHHHJJJJJJJJJJJJJJJJJJJJJIJJHJJJHIJJJJJJJ
@796424/1
ctacaaacggcgctatataacaaaacaattcatttcatatatacttatat
+796424/1
@@@BDFFFGGFHHIEGGIIIJIIJGGGIHHIJJJIGHIIIHHJGIIJIJJ
@3543740/1
gtttattttgtttttctctgtgatctgtttcttggcatctatagatgtcg
+3543740/1
CCCFFFFFHHHHHJJJJJJJJJJJJJJJJJJJJJJJJJJJJJJJJJJGIJ
@3543796/1
cgaagaacatgcggctgaattgcagcatcttgtcgagaacatgaagccgc
+3543796/1
@@@DBDDFHFFHDGF>GHEIGIEIIGGIJJIGIGHCHIJIGGBBBF<C;F
@3543889/1
gcgagactcataacgcagccagatgccaaagttcttgatcttcactgggc
+3543889/1
CCCFFFFFHHHHGJJIJJJJJJJJJJJIJJJGIJJJJJJJJJJJJJJJII
@797521/1
cattgacctttcctaggagtgactttcccgtttccaatctccaagacagg
+797521/1
@@CFFDBDFHFFFGH@>BFA;E>FGCGIGHHFGHEGFGIIHGI>?BFHHI
@6277119/1
aacgatttatttcgattgttccatcactatcaaaacttctcaggattgaa
+6277119/1
@CCFFFFFHHHHHJIJJJIJJJJJJJJJJJJJJJGIJJJJJJJJJJJEIJ
@2855726/1
ctggagagaagatcctcatcttgtatagaggaggcttgggctcgctctcc
+2855726/1
@CCFDFDFHHHFHIIIIIJJJJJHJIGHHIJGGIEHIGIIJIBFIGGEGI
@6277253/1
cttctgtagctgctgtgtgaagttcttcaaagcgtcttctctaacagttc
+6277253/1
@@@DDDDDAAF?FGGACEC>IFAE<CHECH<CHGCFHIIG@F9??BFHIB
@4233030/1
tccgaatctaatattacataactaatcctaggaccattaacatatcttac
+4233030/1
CCCFFFFFHHHHHJJHHJIJIJJJJJJJJJJJJJJJJJIJJJJJJJIJIJ
@2856084/1
ctgtacgatggatgagttagggccgtttgtaacagcgctctttgcttgaa
+2856084/1
CCCFFFFFGHHHHJJJIIJJJJFIJIIIJJJJJJJJJJJJJJJJJJJJJJ
@6277707/1
caccaactcctaaagtcaggacatacgttcttcccaacttttagttgatt
+6277707/1
@<<DDFFFBFADFHI@CCCE@DEEGFGACCF>ECDH98CBFHHGDFFBDG
@2856205/1
gcacgcgcttgggcagagggaatctgattgtgctgttgtggaactgcttc
+2856205/1
C@@FFDFFHFHFFIGGGGEGIIIHGGIIIJEIGIGGHABCHJJBHCHIIH
@7662545/1
gtcacggtagcactgagtgacggcacctccgacactgaggtcacggtact
+7662545/1
CCCFFFFBFHGHFIIJJIGJIIIFHIIIJJIJJIIFIGIIGGHIJJCEAE
@2856471/1
cctcgccattcaacctaggatgtagtgtagggggcggcttatgacaagga
+2856471/1
CCCFFFFFHHHHHJJJJJJIJJHIJHHHIJJJJJJJFDDDDDDDDDDDDB
@7663097/1
gggcacagttcctcgacgagcaagtagttcttgaagcacagacacaggtg
+7663097/1
C@@FFFFFFHFHHGIJGGGEEEEFHIGFGIFIIGGIEGEHGGGHIECGFG
@7663115/1
ccgctagtttactatattttcaatattatcgagatccccttttcgccaat
+7663115/1
CCCFFFFFHHHHHJJIJJJJJIIJIIJJJJJJJJJJJJJJJJJJJJJJJJ
@4234056/1
ctcataacgcagccagatgccaaagttcttgatcttcactgggctcttct
+4234056/1
CCCFFFFFHHHHHJJJJJJJJJJJJJJJJJJJJJJJJJJJJIJJJJJJJJ
@121509/1
ggcacacggacttacgaagtaaattcaattgttgatatagaggataccga
+121509/1
CC@FFFFFHGFHHJJJIIIEHIJJJJIJJJJJJJGJJJJJGIIJJIGHII
@798920/1
ctcatcttgtatagaggaggcttgggctcgctctccgaagggagcttgcg
+798920/1
CCCFFFFFHHHHHJJHIHJJJJJGGIJGIIJJIJJJIGIJJJEHIIJJJG
@4234748/1
cccatgtcacggtagcactgagtgacggcacctccgacactgaggtcacg
+4234748/1
CCCFFFFFHHHHFHJJJJJJIJHHJJJJJJJJJJJJJJJJJJJJJHIJJJ
@2857600/1
gcgatgttttacaagggcaggttgaactcacaccattcaatttaaaagaa
+2857600/1
B@CDFFEFHFHHHIIJIJIGIFHGIHIJJIJJJIJJJJJJIJJJJJJIJJ
@1510659/1
cggcacctccgacactgaggtcacggtactcgcggtacatgttgtgtaca
+1510659/1
@CCFFFFFHHHHHJJJJJJJIIJJJJHIIJJJJJJGHIJJJJJJJJHHHH
@4913777/1
ctacagtacattctactgtttgtccattttctaactgaagaggaaacgat
+4913777/1
CCCFFFDFHGHHHJIIJJJJJJJJJJJJJJJJJJJJJJIIJJJJJJJJJJ
@6969664/1
agggaatctgattgtgctgttgtggaactgcttcacctgtggccggcggc
+6969664/1
:?@DDDDFHHCFHIJJJJIIIIGHGHCHIIGIJIJJJJJJJIIJJJGIH<
@799556/1
ctgcttacttggacctgatccagtttatcttggggaaatgaggagtcact
+799556/1
CCCFFFFFHHHHHJJJJJJJJJJJJJJJJJJJJJJJIJJJIJIHJIIJJJ
@1510896/1
gtggtggtgcacgcgcttgggcagagggaatctgattgtgctgttgtgga
+1510896/1
@@?DDFDDFFHHHIJIJJIGIIJIGHGHAFHIIIIJIJIIIGHGGIGGHG
@7664026/1
ggctatgccatttatcctcgcacgttggcagtaatagtacaagtgaaaag
+7664026/1
CCCFFFFFHHHHHJJIJJJJJJJJIIJJJJJGIJJJJHIJJIJDGIJJJJ
@2858158/1
gctgtcatctggttcatacggcgcgcggtcgcctccttgatgcattgcgt
+2858158/1
?@CFDDFDHHHHHIGHIJJCBEGGIIGHDFGDD;@CC>ACDDFFCDEDC3
@6279059/1
gtagcactgagtgacggcacctccgacactgaggtcacggtactcgcggt
+6279059/1
C@BFFFFFHGHFFHIIIGIIIJIJJIJJJJJGGIGIJJJJFHIJJJJHF?
@6279103/1
ggtgctttgtcctcacgaaagtttccatgttctatttacctatcttgagt
+6279103/1
@@@DDDD?FHAFHFGIDGGGIEHGGHG@EEACGGGIIBAB?CFEGGGH>?
@4235578/1
gtgctgttgtggaactgcttcacctgtggccggcggcacgcagacgcctt
+4235578/1
CCCFFFFFHHHHGJJJIJGIJJJIIFJJJJJJJGIJJHHDDDDCDDDDDD
@6279310/1
ggcggccagaatctagacatgcacagctcttgcagccatccaacgggatt
+6279310/1
CCCFFFFFHHHHHFIJJJJJJJJJIIJJJIJJJIJJIIJJJJJJJJDBHI
@4236394/1
gtgcacgcgcttgggcagagggaatctgattgtgctgttgtggaactgct
+4236394/1
@@CFFFFFFFFHFHDHJIGGIGGIIJJIFIJGD>FGIIGIJJIJJCHECD
@4236477/1
gccagatgccaaagttcttgatcttcactgggctcttctctgggatttcc
+4236477/1
@@@DDDDD>AFHA@GH:<CCHGE<FHE>F<E8EGHGIIGAGH@@;FBGHI
@4915852/1
gactcataacgcagccagatgccaaagttcttgatcttcactgggctctt
+4915852/1
@@@FFFFFHHGDHHGGIGIIGIHJIIJJJJJJJIJIHGIGHGD;DFEHGI
@4237198/1
gcacaactaaccaaacgtaaataatattgaactagacataagattgaacg
+4237198/1
CCCFFFFFHHHHHJJJJIJJJJJJJJJJJJJJJJJJJJJJJJJJJJJJJJ
@6280825/1
ctgttgtggaactgcttcacctgtggccggcggcacgcagacgccttgat
+6280825/1
BCCDDFDDGHHHHIIIJJJJJIIHIJJJJJJJIJIHHFFFDEDDDDDDDC
@6281067/1
cctgcaccatgctgctcatctcgtgcact
+6281067/1
@@@DDD;DDAD?FII9CGGGHIGDC=@HH
@6281524/1
ctccaatcctttactcgaatagtcttttctaacttgaacagtgcgatgtt
+6281524/1
C@CFFFFFFDFHDCHGGHGGIIBHHGGGIIGIIGIIGIIEI:CFGAFF??
@4238231/1
gtgcacaatatccgtgtcgaccactgtgcctggttccacgttatattgga
+4238231/1
CBCFFFFFHHHHHJJIHJJJJJJJJJHIJJJJJIJJJJJJHIJJJJJJIH
@6281904/1
gccgtcagaacctgatagaaacggttggcgttaggtatatacaagaacaa
+6281904/1
@CCFDDDDDFHHHGHHJGIJIIIIFCFGGHJIGEHHGGIJIIGEIEGIEH
@6282499/1
gtgttgaggcgcttgtggtggtgcacgcgc
+6282499/1
?1=BDBAAFB@?FFFFEA3?G8CDFE?DGA
@6282882/1
ggtcacggtactcgcggtacatgttgtgtacacctgagcgagactcataa
+6282882/1
CCBFFFFFHHHHHJJJJGGIJJJIJJJJGGIIIHGIJJIJJJIJGIJJJJ
@4918072/1
gcagtcaatgaaacggtgggtagtaagcgcacgaccatttttt
+4918072/1
@@@DB:BDFBFFDBG?<EFBCFCHFGIBGBEHI<A@AFHEHGH
@6283245/1
ctcctcactggcatagacgccatgtcgcataccgtaacgtcgtgcacgcg
+6283245/1
CCCFFFFFHHHHHJJJJJJJJJJJJIJJGIJJIJGHIIIGGIHIJIJJJH
@4918900/1
ctcagcttccctgcaaagttaaccatcttgtattcaaaagaaaacct
+4918900/1
BC@F?DFFFGHHGIJJJJIIIJJJJJIJIJHIIIIGIJIJDGGCGGI
@4919205/1
gcacctccgacactgaggtcacggtactcgcggtacatgttgtgtacacc
+4919205/1
?@BDDFDFHHGHHJJJJIIJGIIJIJJJIJJJJ@GGHGIEIIIIJIIJJG
@6284349/1
cactgagtgacggcacctccgacactgaggtcacggtactcgcggtacat
+6284349/1
@@CFFFDDDAFHHIIJIIGHIJGIGIIGGIHIIGIJBFFHIIJJH=BE@C
@4240588/1
gggtcattcaatgtctccttccgtcttgggtgaggcataacggggtgggt
+4240588/1
@?@ADDFFHHHHGGIHIIIIIIIFFGHIIIAFHIIIIIIIIGHAH7<FH4
@6284597/1
cagtggtcttcttgaacttcttcaattgacgcaagaagtaccagaaacgg
+6284597/1
CCCFFFFFHHHGHJJJJJJJJJJJJJJJJJJJJJJIJJHIJJIJJJJJJJ
@6284744/1
accctgacgaaaatgaaaataaaattgattatcgatgaagttttggaatc
+6284744/1
@B@FFFFFHHHHHJJJJJJJJJJJJJIJIJJJJJJJJJJJGIJJJJHIJJ
@3544474/1
aattagaggaagtaggtgctgggcctcttgtatgcgaaggtgttgaggcg
+3544474/1
@@@DDDDD??FD2AAFGBCIHAAFGGGGGHIIDHBG;?@>BFDF??FA6@
@6970652/1
taatagcatatctttatatatataattcttctgtac
+6970652/1
@@@DDBDDF4CFFFE?E@FAF<FIIEFCFBH>E<AC
@6970675/1
ggatggagtgagcacgggctctgtgcctggctcccatgtcacggtagcac
+6970675/1
C@@FFFFDCFDFHIJIGGEBGIHIGIJGEHJIIGFGIIIIHIHH;FEGGH
@2858768/1
gaccaattaaaacaccaaaaagcataatttatgataaaaaaatgtttatt
+2858768/1
@@CFFFFFHHGGHJJJJJJJJJJJJIJGIJJJIGIJIJIJJJJJ@FHGIJ
@123307/1
gacaccttgtggctgtgacttgtagtcaaggtggag
+123307/1
@?@DDDDD?FA?DEHB;4ACFDEHG@42<<3?F=H?
@3544963/1
ggcacctccgacactgaggtcacggtactcgcggtacatgttgtgtacac
+3544963/1
@@CFFDFFHDHHHDEHEAGHIIEAHHHI<FFHAB@FGGHIEGGDG==DEE
@2173026/1
caccagtggtcttcttgaacttcttcaattgacgcaagaagtaccagaaa
+2173026/1
@@@BFFEDHCFFHIIIEECFHDFHGCHIIIG@HGGAFHEIDGFFHGHGCI
@123750/1
gtcgcaagatagtgagacattcactttttagtcataatcttcagatactc
+123750/1
CCCFFFFFHHHHFHHIHJJJJJJJJJJJJJJJJJIJJJJJJJJJJIIJJJ
@124165/1
gtgggttgtcctgcagagcttgccacatcttgtaagcagcctgacgctta
+124165/1
@?@FFDDFHD?FHIGGHHIIIEIIGIJAFHGIIJIJGIICFHHHGGGIJG
@6971896/1
cccatgtcacggtagcactgagtgacggcacctccgacactgaggtcacg
+6971896/1
CCCFFFFFHHHHFHIJJJJJJJIIIJJJJJJJJJJJIJJIJJIIJHIJJJ
@3545495/1
cctgcacgaagaaatttgaatctatttatcatctatgaaaaaatggaaac
+3545495/1
CCCFFFFFDDHD?;<GHIGIIGDGGIJDGGGEGGIIAF@FFGHEGDEHGD
@2859882/1
atacataataaaattagaggaagtaggtgctgggcctcttgtatgcgaag
+2859882/1
CCCFFFFFHHHGHJJJJJJJIJJGJJJHHIIJJJJJJJJJJIIJJJJHHI
@124634/1
cgacgctcggacatttcaattttatttagttggtcttggttgaacggaac
+124634/1
CCCFFFFFHGHHHIJJJJIIJJJIJJJJJIIIIHJIJJIJJJGIIIJIJI
@6972299/1
gggctctgtgcctggctcccatgtcacggtagcactgagtgacggcacct
+6972299/1
B@@FFFFFFHHHDFEHIJJJJJJHGHHIJGHGJJJJJJGBGHIGIIIIJG
@2860342/1
attgagacaaaataacactgacatacgaccaattaaaacaccaaaaagca
+2860342/1
CCCFFFFFGHFFHJJJJJJJJJJJJJJJJJJJJJJJJJJJJJJJJJJJJJ
@124838/1
ggcctcttgtatgcgaaggtgttgaggcgcttgtggtggtgcacgcgctt
+124838/1
CC@FFDFFHFHGHJIHGGH<FHHIEIICHGGIIIJI@FF<FHFFHIHGFD
@6972805/1
cataataaaattagaggaagtaggtgctgggcctcttgtatgcgaaggtg
+6972805/1
CCCFFFFFHHHHHJJJJJJJHIJJHHJJJJJJJIIIIJHIJJJJGHIJDH
@6972828/1
ccacaatctggtctggagagaagatcctcatcttgtatagaggaggcttg
+6972828/1
@<@DDDDDHHDCFHEHGEIGID@FHGGHGBHGCGGIEGGE@GDHHAEGH0
@2860761/1
gccagatgccaaagttcttgatcttcactgggctcttctctgggatttcc
+2860761/1
CC@FFFDDFHFHDHECGDIEHIEFCHHGHHHIGDHGIEGE@FHHI@DDGI
@7665957/1
cagtggtcttcttgaacttcttcaattgacgcaagaagtaccagaaacgg
+7665957/1
BCCDFFFFHHHHHJJJJJJJJJJJJJJJJJJJJJJJJJHIJJJJJJJJJJ
@7665973/1
gacgcgcataaatccctgactaataataatattcacatagttctgtttgt
+7665973/1
CCCFFFFFHHHHHJJJJJJJIJJJJJJJJJJJJJJJJJJJIIIIJIJJJG
@2861071/1
gttaatcagactatagttagtatagttataagactcagattgccatctca
+2861071/1
CCCFFFFFHHHHHIHJIIJJIJJJJJJJJJJJJJJJJJJJJJJJIJIIJI
@2861083/1
gtggtggtgcacgcgcttgggcagagggaatctgattgtgctgttgtgga
+2861083/1
B@@DDDDDHHHHHIJJJIIGHIGIGHIIHIJGJJJIIJJJIIJJJIHIJI
@6973303/1
cgcaatgttggagcttggtacaaagcaaaggtcgggcagttcgtcaacaa
+6973303/1
@C@FFFFFHGDDHJJJIJIJIJIJJJJJGGG?EFBHHIJJJJJIGHIGIG
@5590874/1
ccgacaaatactaataataaaaacgatagaaaacaaataaaaactatcct
+5590874/1
@@@FFFFFFHFFHGHGHDFHIGGIIBHHAHIGGGGI@FCCBEDFECHG;F
@6973555/1
gttgaacggaactccaatcctttactcgaatagtcttttctaacttgaac
+6973555/1
B@CFFFFFHGHHHJJJIJJJIHJIJJJJIJIIIIIJIIJIIJIJJIJJII
@6973622/1
ccacaatatattcgtgaaaaccgcatccaactcggatcagccgtttctga
+6973622/1
CCCFFFFFHHHHHJIJJJJJJJJJJIJJJIJJJJJJJJJJJJJHGJJJJI
@5590993/1
cccgtttagcagcttcatccagaggcaagcgctccaagttgcttggaggc
+5590993/1
CCCFFFFFHHHHGJJJJJJJJJJIIFGIIIJIJJJJIJHIJJJJJJJJJJ
@126093/1
gtgttgaggcgcttgtggtggtgcacgcgcttgggcagagggaatctgat
+126093/1
@=BDDFDFHGHHHIJFHGFIGHGIJJIJIJGIJIIIIIAHHH=EEFFEFF
@6284956/1
agaagatagtaaatagcccagtcaacggatggccaaataggaaacactac
+6284956/1
@@<DDDDDDHFHAHE<CBGEIG@AE9@@B@EGHIEEGDFDHGIHBGHEGB
@6285159/1
aggtgctgggcctcttgtatgcgaaggtgttgaggcgcttgtggtggtgc
+6285159/1
BBCDFFFFHHGHHJJJJIIJJJJIIJJ:ECGHIJJJJJJJJGJJIIIADE
@1512521/1
ggcgcttgtggtggtgcacgcgcttgggcagagggaatctgattgtgctg
+1512521/1
@@@DFFFAFDDCAEHHIEIGIIIGIIICEGI?HGGBHCGDGCEHGHGIGE
@1512665/1
ccatttcccgtttagcagcttcatccagaggcaagcgctccaagttgctt
+1512665/1
CCCFFFFFHHFHHJJJJJJJJJJJJJJJJJIJJJJJJJJJJJJJFHJIHI
@801405/1
gtggattttaatgttattattacagcatacataataaaattagaggaagt
+801405/1
@=@DDDFFHHFHGFHGHIJIGGIJGIGGGGHIHHHIGIJGEGGBBFCBFH
@6286101/1
gttcattacctgtgaaaactgcccctcagatacaccgtcacggaatacaa
+6286101/1
CCCFFFFFFHHHFIIJIHGJIJJJJGIJJJGEIIJJJHIJJJIJJJJJIJ
@1513190/1
cagaagatcactagaataggaagacagacattaggataggatagaaaagg
+1513190/1
CCCFFFFFHHHHHJJJIJJJJJIJJJJIIJJJJIJIJJJJJJJJJJJJGH
@1513692/1
ggcagagggaatctgattgtgctgttgtggaactgcttcacctgtggccg
+1513692/1
CCCFFFFFHHHHHJJJJJJHIJJJIJJGJJIJJJJJJJJJJJJJJIIIJJ
@6287448/1
gccacaatctggtctggagagaagatcctcatcttgtatagaggaggctt
+6287448/1
CCCFFFFFHGHHHGEBGIJGIGIJIJHIIJIJJJJIDDHGGEHGIIIIGI
@6287525/1
ccctaagtgagtatacatctattaaattcaaacgcagagctcattatgtt
+6287525/1
CCCFFFFDHHHDFIIIIJJJJJJJJHJJIJJIJIJIJJJJJJIJJJJIIJ
@6288764/1
ctggagagaagatcctcatcttgtatagaggaggcttgggctcgctctcc
+6288764/1
CCCFFDDDFDHHHJIIJJJJJJIHIJGIIJJHIIIIGGG9DFDDFHGGII
@6289030/1
gtttattttgtttttctctgtgatctgtttcttggcatctatagatgtcg
+6289030/1
@@@FFFFFHHHFHJJJJEIIIIGIIJJFHHHGHEHGGIJJHEFDGIIIIJ
@2175148/1
gacgcaagaagtaccagaaacgggacttagccacaatctggtctggagag
+2175148/1
??=D?D:@F>FCFEEHA>FACCC6EGCB91?DGGGIIGCD<88?F@?F3C
@2175590/1
ggcacaactaaccaaacgtaaattatattgaactagacataagattgaac
+2175590/1
@@@DDD3AA<CFAEHDDGHIGCHH@<?FE9CFA@FEHGD<:DFGAHCEGH
@2176103/1
gtgccactgaacgaaaagggtacaataattaataattatgtcgcaatacc
+2176103/1
@@?DDDDDFAFH?1AE?F@A<CCEEGGCHDCGHIGI@FG<DC;?DGGGGI
@6975521/1
ctcttcatggtgccacagtgagtga
+6975521/1
?@<D=?DDFF=CFGIFBBHFH?3AA
@2861789/1
gccagatgccaaagttcttgatcttcactgggctcttctctgggatttcc
+2861789/1
CCCFFFFFHHHHHJHIJJJJJJJJJJJJJJJJJJJJJJJJJJJJJJJJJJ
@2861910/1
gacgcaagaagtaccagaaacgggacttagccacaatctggtctggagag
+2861910/1
CCCFFFFFGHHFDEIIJJJJJIJJIIHJIIIGJJJEHIJIIJJIIJJJII
@126607/1
gtcacgtccacgcccaggaatatcaccggctcgttgaacaccttaggacg
+126607/1
CCCFFFFDHHHHHJJIJJGIIJJJJJJIJJJJE7D==BEGDF@GAHH9CB
@2176933/1
ctgggcctcttgtatgcgaaggtgttgaggcgcttgtggtggtgcacgcg
+2176933/1
?@=AD?DFGHHBHIIAEDF@?ECBGHIIIEGGIIBBGAHHGFIG;@@@EE
@126734/1
aagaaatattttgctacagtacattctactgtttgtccattttctaactg
+126734/1
??===DDDHHDDDGGCA:CHFE<I?ECHHG<H@AG?E@FE@H<?9:CGHB
@126779/1
aggtgctgggcctcttgtatgcgaaggtgttgaggcgcttgtggtggtgc
+126779/1
@@CBDDFFHFDHHIIIJGHEHJJGEGHCEFHIIJIEIIJJJJGJHGI@GG
@4920025/1
catcaggcaacatcttctttggtttgtcaggggtaatgctaacgtcatag
+4920025/1
CCCFFFFFHHHHHJJJJJJJJJIJJJJJJJJJJDHIJJJJJJJJJJJJJJ
@7667358/1
tccaactcggatcagccgtttctgagattagcgcgcacagacgaacagac
+7667358/1
@C@FFFFFGGAFHIJJJJJGJIGGGIBGG@?DGIDGEHJDGABEEHFDDE
@7667402/1
ctggatggagtgagcacgggctctgtgcctggctcccatgtcacggtagc
+7667402/1
@C@FBFFFHGHDHGHGGHIIGJGIJDHGIIB;DGIIJFIGIHJGHEHGEG
@6976735/1
ctcggacatttcaattttatttagttggtcttggttgaacggaactccaa
+6976735/1
CCCFFFFFHHHHHJJJJJJJJJJJJJJJIJJJJJIJJJJJJJJJJIJJJJ
@2177378/1
gcctggctcccatgtcacggtagcactgagtgacggcacctccgacactg
+2177378/1
@CCFFFFFHHHHHIIJJJJJGHIJJJJJIJCFHIJJJJIIJJJIIJIIJI
@6976799/1
ctgggctgcagatgactgtgcatccttgctagtaagtcctgagccatagc
+6976799/1
@@@DDDADDHFDBGGGGE<BHGHBC9FHGGHAFFH@?EFI??FADHGHG<
@2862967/1
gtgctgggcctcttgtatgcgaaggtgttgaggcgcttgtggtggtgcac
+2862967/1
CCCFFFFFHHHHHJJJIJJJJIIIJ@HGHIJJJJJJJJJIJJJJJHHJJJ
@4920476/1
ctggatattcgtatttgacacagaattcagcgacaaatacttctgcgaag
+4920476/1
@C@FFFDFFHFDFFHIIIIJJHFHIIJIGJIGIGEIHGIGIDHFHGGIIB
@2863037/1
agcacttggttcgtcttttgaagattctgatattgatagttttttcattc
+2863037/1
@CCFFFFFGFHHHJJJJJJJIFIHIIIIJIIIIJJJJJJHEHJJJJJJJG
@7667665/1
ctccagtactttagctttgacagtgtaaaacttctcggaaatctccaatc
+7667665/1
CCCFFFDDHHHHHJJJJJJJJJJIJJJIJJJJJJJJJJJJJJJJIJIJJJ
@7667724/1
aactgcttcacctgtggccggcggcacgcagacgccttgatgacctccac
+7667724/1
@@@DDDFFDAFDHIFHIIIIBEHIE@FHGGIBEBFDEDCDDD@CCCCB9A
@7667782/1
gccagatgccaaagttcttgatcttcactg
+7667782/1
CCCFFFDDDHHFFDAECGEB>BE@EHHHH?
@2863513/1
gcgcgtatagacattttgctaccaaaacccacttatatacgacaacttaa
+2863513/1
CCCFFFFFHHHHHIJJJJJJJJJJJJJJJJJJJJJJJJJIJIJJJJJJJJ
@5593878/1
ggtgcacgcgcttgggcagagggaatctgattgtgctgttgtggaactgc
+5593878/1
@@@DDDDD1@FFABBAB;FFB@@<GDGHGB@GEIIIIIBFHII@@CHIEA
@128169/1
cagggatcttgccgtcattgcagacggtgtggtagcgcgtcggacgagcc
+128169/1
CCCFFFFFHHHHHJGIJJJJJJJIIJJCGCGHFGIIJJJIJIJHHFDDDD
@6977615/1
gcgacatgttcggtgttgaattgttttttaaatgtttttagtgaaatatg
+6977615/1
CCCFFFFFHHHHHGHIJJJJJJJHIJJJJJJJJJIJJJJJJHIJJJJJJI
@128325/1
gccaaaatgctattaacatttaagaatctgtcgttaaaataaatatttca
+128325/1
CCCFFFFFHHHHHJJJJJJJJJJJJJJJJJJJJJJJJJJJJJJJJJJJJJ
@6977658/1
gtccaggcactatattgcagacctccagtggtaggtatgtatgtttatgc
+6977658/1
CCCFFFFFHHHHHJJJJJJJJJJJJJJJIIJHHIJCGHJIHJJHIJIJJI
@128512/1
gtggattttaatgttattattacagcatacataataaaattagaggaagt
+128512/1
@@@DFDDDDHHHHEFFHHHGHHHGGCCFFGHHIIIEGIIIIIIEGEF?FH
@128523/1
cacgcatgaggtaatatttattgctctcctccgattattattatacttat
+128523/1
@?@DDDDFFHFDFHI?FFHDGIIIGIGGIIIIIIIIIIIGIGIIIIGGGH
@1514352/1
tcggcgatttaatttttttatgtttttattatgcaattcatgtttatttc
+1514352/1
?@@DBDD?FHFBHHGHIFGIEGIIGGCGHIGIJIE9DFH@CFFHIJIHJJ
@2864044/1
ggttttttaaactcatattttcatggtaccaagttatgaatttttcaaat
+2864044/1
?@?DDDDA?C?FBHIIGG>HEGHIIBEFCG?CFGGH>F?DHIIGIHEEHE
@6977967/1
atcttgtatagaggaggcttgggctcgctctccgaagggagcttgcggcc
+6977967/1
CCCFFFFFGHHHHJJIIIJIEHG;@FGFHGGIGIIJIJIGGIEHIGHBBD
@6978060/1
tgtcctgcagagcttgccacatcttgtaagcagcctgacgcttagcaagt
+6978060/1
CCCFFFFFHHHHHJJJJJJJJJJJJJJJJJJJJJJJJJJJJJJJJJIJJF
@1514575/1
gctctatgggacaaagtagctgtatttctttggattttaatttagaaaat
+1514575/1
@@@FAFFDBBBFFIDGGIIGHIHGHGEHGCHEGIIGHIIHIBDDH@HIIG
@129289/1
ggatatttccagactttcccgactgctcctttttgtcagcacagaatagt
+129289/1
@@@FDDDDFFHGHIFGIIFHIIIIIIIAHIIIIIGFGDCDG@HGHGGHH?
@5595349/1
cgacaacgtgtacgccacactccgtcaaacatttacactttttaaccacc
+5595349/1
@@@FFDD<CBCDHIIHGIECGHHJFGHJFIJJIGJJJHHIJIIIIEIIJG
@4242124/1
aggaagtaggtgctgggcctcttgtatgcgaaggtgttgaggcgcttgtg
+4242124/1
@C@FFFFFFBCFFIIGI?GHHIIGEHIIIECCFH:BDHD<DCGABHGG@A
@6978983/1
gcacgaaccggagaagggaatgacaacgacaatcggacgcgttaacatac
+6978983/1
CCCFFFFFHHHHHIJJJJIJJJJJJJJJJIJJJJJJJJJHFABBDDDDDD
@6979645/1
cgaggttacaccgcgggaggtcgatgccctcctccagcgctgacgtcgct
+6979645/1
CCCFFFFFHHHFHJJJJJJJIIJJJIIJJJJJJJJJJIHHFFDEDDDDDB
@6979728/1
gttctcagcatggtaagaaggtggcggccagaatctagacatgcacagct
+6979728/1
C@CFFFFFHHHHHGHIIJJJJHEGJIIJJIJJJJJJJJJJIJJJIJJJAH
@4922187/1
tatacgtaaaacaaactcgtactaaggcctaagtacagtacctacttggc
+4922187/1
CCCFFFDEHHHHHJIIJJJIIJJJGHIGHIIHIHIIJJFHIJJJJJJJJJ
@6979881/1
acgtatttttgttgttttttcataccgtcattatccctattgaaaacaac
+6979881/1
BCCDFFFFHHHHHJJJJJJJJJJJJJJIIJJJJJJJJJJJJJJJJJJJJJ
@806329/1
gtgctgggcctcttgtatgcgaaggtgttgaggcgcttgtggtggtgcac
+806329/1
CCCFFFFFGHHHHJJIIJJJJHIJJCEHHIIIIIJJJJJIIJGJJHIIJJ
@6980148/1
tgcactatctcttgtctgtgttgttgcacgcgcacggtggcggcgtaccg
+6980148/1
CCCFFFDFHHGHHGJJJJIIGIJJJJJJJHJJJJJJJHEHIJIHDDBDDD
@6980722/1
gaccggtccgtgaatgcgcgcgctagtaaacggatgtgcttgaattggac
+6980722/1
@@@FDDD?FHCDH;EBGHIIGFHHBHCHHGIIGGAEEEHEHHCDDD@BCA
@6980773/1
tgtggtgcacgcgcttgggcagagggaatctgattgtgctgttgtggaac
+6980773/1
CCCFFFFFHHHHGIJIJJJJJIIIIJGHJJIJIGJIJJJJJHIJHIIJII
@807136/1
ggctcccatgtcacggtagcactgagtgacggcacctccgacactgagg
+807136/1
@?<??DDDH?ACABGI<CF<B?G?9C2:9??8?@DFG@F@6;FGII@EE
@4923493/1
ctcgttgaacaccttaggacgaagtgatggcaccaggatagagttaatgc
+4923493/1
?<@DDDD;DFDDF;<CFGIIIGI;CFF<<B>CFBGACG9DF49?4?D49/
@4923666/1
ggcgttactgcttaatactactcactgatttatgtagcatcatcttgtaa
+4923666/1
@?<DDDDDHD?CFDGHEGIGGIIIIIIEHGIIIIIAGGGHE9CGHIBGHH
@5598203/1
agtaattattaattaattaaaaaggataattaaatattgcttggaaatga
+5598203/1
???>DDD4A:B8DBE:<ECFEAFEF>ECED>FE??EEEEEF<DDDDCDED
@4923712/1
gtggtgcacgcgcttgggcagagggaatctgattgtgctgttgtggaact
+4923712/1
CCCFFFFFHHHHHJJJJJJJJIJJJIJJJIJIJJJIHIJJJJJJJIIJJJ
@5598604/1
ccacaggggtgtacatcatggaaggaagatgcctcatcacaacatctaaa
+5598604/1
CC@DF?D=?0@@DFGEHIGC@EHEG>GIDHIGGDHG?DHGEDHIIGFG@=
@4924126/1
gcctcttgtatgcgaaggtgttgaggcgcttgtggtggtgcacgcgcttg
+4924126/1
CCCFFFFFHHHHHJIJIJFGHGHGJIJJJJJJJIJIIHHHIJJIJJHFFD
@1515156/1
gtccagaacacgtattaattctgttttcacgttgtcaaaaaactattggc
+1515156/1
@@@DDFDDDHDHHGHHGHIGGIIIJIJGEGBCDEHIIIGGIIGHGIIJDI
@1515229/1
ctttaatttgacataacttttttatttatgaaccgattgaaatgaaacaa
+1515229/1
@@@FDFFFHGHFFHIJJIJIIIIGIIJIFGFGIGHJJIJGIIGEHIJJIJ
@2178456/1
tggttcttcaacttgggctagcagggaattggtagcaacttgaatgtgag
+2178456/1
??@;BBDFHBHFFGHAGGGFGEGHIGIGEHGG?CFHGDHHCG@FHIBFHI
@2178610/1
cgatcttgaacatattcgtattaatgtatcacacctagcatcacaacgtc
+2178610/1
CCCADFFFHHGFHIJIJJJJJJIJIJJIIJJJJJIHEIEGIJIIIGGGGH
@6292739/1
gtagcactgagtgacggcacctccgacactgaggtcacggtactcgcggt
+6292739/1
CCCFFFFFHHHFFIJJIIJJJJJJJJJJJJJJGIHHIJJJGHIJJJJHFD
@5600186/1
gcgcgctaatctcagaaacggctgatccgagttggatgcagttttcacga
+5600186/1
@@@DDD?ADHDHBGG<@EHGIGIGAAGHIGE?DFGA?B@@C8BFHGHGG;
@5600253/1
gctttggtttacgttccagttctcgattatcgaacttttcgccatgagta
+5600253/1
@@@DDDDAFFHHHIIII9HH<EHIIDGHIIIIGIGIIIIGHIGIIIIEHI
@1517100/1
atacataataaaattagaggaagtaggtgctgggcctcttgtatgcgaag
+1517100/1
CCCFFFFFHHHGHIIJJHJIIGIJJGJFFHGGEIGIJIGIJEIJJJJCGI
@6293822/1
gttggaatttgtggatgaatcatgtgaggcaggattgcagagtgatttta
+6293822/1
BBBFFDDFHHHHHJJJJJJJJJJJIJIJJJJJJIJJJJIIGH?DDIIJJB
@2180160/1
ctggtctggagagaagatcctcatcttgtatagaggaggcttgggctcgc
+2180160/1
CCCFFFFFHHHHHJJJJJJJJJJJJJJJIJJJJJJJIJJJJJGGJJIJEG
@1517458/1
cgacagacgttgtcctgtctacacgtctttaatttgaaaatttgtcggat
+1517458/1
@@@FFFD?FFBHFEGGHH<EFGHHIHBDHHIFGHIGIIIGIGIIGHBDHI
@5601341/1
gtattcaaaagaaaacctagaatcactggttcaaattcaaataaaatcac
+5601341/1
@@@DADD?FCB<DBAC;A?FEHCD:ACHIHHIEGB@FFBHFH@?BFHDHF
@1518072/1
gtccgtcaaagcatttattgtggccgctctaggcagcaaacagttcatcc
+1518072/1
?11ADB=AF?FDBD:EGF?:<FAFB@AFGBB?D?BG;B?D;DF9B=88=B
@6981702/1
cacggctttttccagatccactcttgctccatggtccaggagcagcagcg
+6981702/1
?<@DADDDF<BFFHGIGAECGGIIEHGIGGHDBFDHHIIIGEGBGICGGE
@1518183/1
gtcatattatgtgagtacgaagcattgtctgtttataaaataattaacaa
+1518183/1
CCCFFFFFHGHHHJJHIIJJJJJJJJJIJJJIJJJJJJJJJJJJJJIJJJ
@4924343/1
gtggattttaatgttattattacagcatacataataaaattagaggaagt
+4924343/1
@?@?DDDBF<<DHGHB>>HHGHCH9B>ABFE?<BCHIGBB<EA9?DBG@0
@6294692/1
ccttttattgcttggtgagacacgagataaaagtctaattcagacgagtg
+6294692/1
CCCFFFFFHHHHHJJHIJJJJJJJJJJJJJJJJDGIJJJJJJJJJJIJFH
@808783/1
ctccgacactgaggtcacggtactcgcggtacatgttgtgtacacctgag
+808783/1
CCCFFFFFHHHHHJHIIIJJFHHJJJJJJHIIJJJIJJHIHIIGHHJJJI
@6295340/1
catctgaggaatagtattgttaaatcaaaccaaatatgctatagagatct
+6295340/1
CCCFFFFFHFHHHJIIJJJJIJJJJJJJJJJJJIJJJJJJJJJJJJJJJJ
@809225/1
gtcaatatttttttaaatcaaagacgtaatttgtatgagtgttttgaata
+809225/1
CCCFFFFFHHHHHJJJJJJJJJJJJJJJJJJJJJJJJJJGHGIJJJJJJJ
@809635/1
tggtgcacgcgcttgggcagagggaatctgattgtgctgttgtggaactg
+809635/1
@@BDFFFFHHHHHJJJJJJJIJJGHGHIGHGIIIHDEEGIGHCGGICEGG
@4926029/1
acgaagaaatttgaatctatttatcatctatgaaaaaatggaaaccctac
+4926029/1
CCCFFFFFHHHHHIJJJJJJJJJJJJJJJJJJJJJJJJJJJJJJJJIJJJ
@4926349/1
cctcttgtatgcgaaggtgttgaggcgcttgtggtggtgcacgcgcttgg
+4926349/1
CCCFFFFDHHHHHGHIJCFFHIIIJIJJJJJHIJIIJGHIJJJIJHFFFD
@4926417/1
agcgcacgtacgtgtggcacagctggtacgtcaggcactgcagctcgtcc
+4926417/1
@@CFDDDFHFHD<E?FFGGHIBBFDE?CCGHDHEG@B?B@FHEFHEGICG
@810722/1
tggaactgcttcacctgtggccggcggcacgcagacgccttgatgacctc
+810722/1
CCCFFFFFHHHHHJJJJJJJJJJJJJJJIJJJGHFFFDDEDDDDDEDDDD
@810763/1
gctgtgacttgtagtcaaggtggagattttactatctttcaagtcggcat
+810763/1
@CCFFFFFHHHHHJIJJJJJAFHHJIJIJJJJJJJJJJJJJJJJJJJJIJ
@810917/1
ctcatcttgtatagaggaggcttgggctcgctctccgaagggagcttgcg
+810917/1
CCCFFDFFGHHHHGBGGB@FGGIGCHIIII0BFHIIIIFIIIFG8@FH=E
@6982741/1
caaggatttgtggaaacgtagatgtcttactagtaccgggatcaacattg
+6982741/1
CCCFFFFFHHHHHJJJJJHJJIJJJJJJJJJJJIJJJJJJJJJJJJJJJJ
@811268/1
ccacgatgtaagtgcttcgggcttcaacagcttgttagcttgccattgac
+811268/1
CCCFFFFFHHHHHIJJJJJJJIJJJJJJJJIJJJJJJJJJJJJJJJJJJJ
@811765/1
gcaagaagtaccagaaacgggacttagccacaatctggtctggagagaag
+811765/1
CCCFFFFFFHHHHJJJJJJJJJJJJJJJJJJJJJJJJJGHIJJIJIIIIJ
@4928061/1
gtgatttgatagttgttagtgctgctaatatgtctcttaactcaggacta
+4928061/1
@@?BBDDDFH?DCE<FE><C?<IHI@HHGIBHHHIEHIIGIIII99CF9?
@1518670/1
gtagcactgagtgacggcacctccgacactgaggtcacggtactcgcggt
+1518670/1
CCCFFFFFHHHHHIJJJJJJJJJJJJJJJJJIJJHIJJJIGIJJJJIHF@
@1518813/1
ggcagagggaatctgattgtgctgttgtggaactgcttcacctgtggccg
+1518813/1
CCCFFFFFH?FHHIJGGIJIIJIGHHIHIJJJJJIIJIJEHJHGHIHJJJ
@6984052/1
gtttggctttggggttgttgtatatcgcgtacgaggacatgtccaggtcg
+6984052/1
CC@FFFDDHHHHHIEEGIJIHIIHFFGIJJGHGIGI<BGFHHHCGIEGIE
@3551425/1
gggcacagttcctcgacgagcaagtagttcttgaagcacagacacaggtg
+3551425/1
C@CFFFFFHHHHHJJJJJJJJJJJHIJJIJJJJIJJJIIJJJJIIIJJHI
@3551491/1
gttacctgcaacttggccaggttagggccaacagattgtttgagatgttt
+3551491/1
@@@FDFFFHFHHHIHIGHDHIIIGIJIJJIJIJIEGGIJIJJGIIIGHIG
@6984447/1
ggatgcttaaatttacatttagtgtttgtttcatgtcaatcggttcataa
+6984447/1
BBCFFFFFHHHHHJJJHIJJJJIHFIJJJJJJJJJJJJJJJJJJJJJJJJ
@3551768/1
gtagaataaggattaaaaataaacttaaagattattaataagaaaaaaat
+3551768/1
@?@DFFDDHFDDHHGFHGIIGEFHHJIJGH<CHHIGEIEHGHHIIIJGHE
@1520003/1
gcagcatcttgtcgagaacatgaagccgctttggtttacgttccagttct
+1520003/1
CCCFFFFFHHHHHJJJJJJJJJJJJJJJJIJJJIIJJJJJIJJJJJJJJI
@1520186/1
aataatctataattactttaaatcttgagattaatcacaagaacatgtaa
+1520186/1
@@CDFFDFDHGHBDHGEHBHHIIIBH@FEGHHIGIIGHIGBFHIIIGBFH
@1520560/1
ctgggcctcttgtatgcgaaggtgttgaggcgcttgtggtggtgcacgcg
+1520560/1
CCCFFFFFHGHGDHIEIIHEGG<FEFHGIJIIIIIIIGIHIGGGJGIIHF
@1520856/1
gggaatctgattgtgctgttgtggaactgcttcacctgtggccggcggca
+1520856/1
CCCFFFFFHGHHHIIJJJJJJIIIJJJJJJJJJJJJJJIIJJJJJJIHFD
@3553585/1
gtggacctgcttcacctgtggccggcggcacgcagacgccttgatgacct
+3553585/1
CCCFFFFFHHHHHJJJJIIJJJJJJJJJJJJJHHHFFDDDDDDDDDEDDD
@6986546/1
cagaataaaactgaaaaataaagttttttttctacgtatttttccaggat
+6986546/1
@@?ADDBDBFHHHI4EHGIGIIDH@BDHGGHIEHFGHIGAD8D@=F>9F7
@1521383/1
gctcgttgaacaccttaggacgaagtgatggcaccaggatagagttaatg
+1521383/1
CCCFFFFFHHHHHJJJJJJHIJIJJEHGIJJJJJJIJJHIJJGHFEHIJJ
@3554228/1
aaacagacaaaaaaaaagttaattacatttttgggttcgacatcgacata
+3554228/1
CCCFFFFFHHHHHJJJJJGHIJJJJJJJJJJJJIIGIIIJIJJHHGFFFF
@5602349/1
gcacgcgcttgggcagagggaatctgattgtgctgttgtggaactgcttc
+5602349/1
@@@B=A18CD?7CF@:8?8??DF99?9:BDFFDCEFEF?<78BB8==CF4
@6297421/1
cttgtatagaggaggcttgggctcgctctccgaagggagcttgcggccga
+6297421/1
CCCFFFFFHHHHHJJJJJGHJJJJIJIJIGIJGJJJJFIIJJIJJJGFDD
@3554386/1
cagcatacataataaaattagaggaagtaggtgctgggcctcttgtatgc
+3554386/1
CCCFFFFFHHHHHJJJJJJJJJJJIJIHGIJHIJIIJJJIJIJJJJIJJF
@4242164/1
caccacagttccagtctcaggcacattgccattagtagactgatcagccg
+4242164/1
C@CFFDDFDFDFDHBGFHIE@GHDFEHIFIIIIIGECFHEGHCHEHIGGF
@6298134/1
aattaataaaattggactgtttttaatatttaaataaccgctttttacta
+6298134/1
CCCFDFFFHBHHHJEGHJGFGIJJHJGJJIJJGJGIJJJIJJJJGIIJJI
@6298317/1
gcacttctttgttttatttaaaaagctaagttgaattctacaaatgcttc
+6298317/1
@@@FBDBDDDFDFFGIJIGHEHIIIEHIIIIIJJIGG@FHGIJIICEFE?
@5603377/1
gttatcaagtggcttggtaggatccaagttgaaatctttgaccatggcat
+5603377/1
CCCFFFF;FHHHHIIIIEFDGCCFHDHEFGCGHIIIEHIBDDG@DDHHII
@130152/1
ccaatttagaatatacgaaacagcaggaccactacagacaaataatcata
+130152/1
CCCFFFFFHGGHHJJJJJJJJJJJJJJJJJJJJJJJJJJJJJJJIJJJJI
@5603443/1
cctcgcccgagtcgtgctccttctccaccaggtggtagcgcgcgcggaac
+5603443/1
CCCFFFFDHHHHHIJJJGJJGIIJJJJJJJJJGHIJJJJJJJJHFDDDDD
@6298540/1
gtcccatactataaaaacgtgccaattgtccacattttaataagtcactt
+6298540/1
@@;BBBDBCFBFHGHGGIEEBHGGBBHAADHHGIDGGFGIGHAFHIEIII
@6298868/1
cacactcggacgcgacggccgtccgccagacgttctggtttgccaaactt
+6298868/1
CCCFFFFFHHHHHJJJJJJJIFIJJGHFFFDDDDDDDDDDDDDDDDDDDD
@4243487/1
cttgggcagagggaatctgattgtgctgttgtggaactgcttcacctgtg
+4243487/1
@@@BBDFFG7DBFIBFGHIIBBEHHIIGG@GCGE?FFGBG@GGIIIC@FG
@4243533/1
gttctatttacctatcttgagttttacagtttgtataaaaccctcatgta
+4243533/1
CCCFFFFFHHHHHJJJJJJJJIIJJJJIJIJJJJJJJJJJJJJJJJJJII
@4244188/1
ctcatcttgtatagaggaggcttgggctcgctctccgaagggagcttgcg
+4244188/1
CCCFFFFFHHHHHJJJJGHIJJJ@FHGHIGIIIIGGGAGBHIFGGDHIJI
@6300263/1
gtcttcttgaacttcttcaattgacgcaagaagtaccagaaacgggactt
+6300263/1
@@@DBDEFHHHFFIGGIIGGHIE>HGIGDCGFH?DFHHDHBFEHGGEIGE
@6300301/1
gtgagcacgggctctgtgcctggctcccatgtcacggtagcactgagtga
+6300301/1
CCCFFFFFHHHHHJJJHIJJJJJIJJJJJJJJJIJJJGHIJJJJJJJGIG
@131739/1
cgtcgcgccaatttaggaagcatgttttcacttgttcgtcgtcgaaatca
+131739/1
BC@FFFFFHHHHHJJJJJJJJJJJGIJJJIJIJJHJJJIJIHIJIGIGIJ
@4244422/1
gtgaagtcttcaagtttggtgtcttctttcattacaatgtcacattgtag
+4244422/1
@CCDFFDDDHHHGJFEHIIEGGIIIJIIJJJJJJIIIJIHIJJIJJJJIJ
@4244539/1
ataaagaactgtttgcctctcatgtcccatactccttgatttggtaaagc
+4244539/1
CCCFFFFFHHHHHJJJJJJJJJJJJJJJJJJJJJJJJJJJJJJJHIJJJJ
@4244728/1
ccagtggtcttcttgaacttcttcaattgacgcaagaagtaccagaaacg
+4244728/1
CCCFFFFDHFHHHGHIJJIJJJJJJJJJIIJGEHGIJJJDGFHHJJJJJJ
@4245016/1
ggcaccataaaatctttcctcggactaaattgttctatcttcatcctacc
+4245016/1
C@CFFFFFHHFHHJJIHGJJJJJJJIIIJJJJGGIJJJJJJIIIJIIJJI
@6301219/1
gccagatgccaaagttcttgatcttcactgggctcttctctgggatttcc
+6301219/1
CCCFFFFFHHHHHJJJJJJJJJJJJJJJJJJJJJJJJJJJJJJJIJJJJJ
@4245343/1
cccgtttagcagcttcatccagaggcaagcgctccaagttgcttggaggc
+4245343/1
CCCFFFFFHHHHHJJJJJJJJIJJIJHJIJJJJJJJJJIJJJIJIJGJJI
@5606506/1
tgctgggcctcttgtatgcgaaggtgttgaggcgcttgtgg
+5606506/1
@@@DDD?DDDHBDH<B<EBF<8@F???EDHHG<GIF@HH<B
@7669483/1
ggatggagtgagcacgggctctgtgcctggctcccatgtcacggtagcac
+7669483/1
@@@BDDDAHHFBFIBGHGIJJJIIGGHJECCHHIJJIIIJGBDFF@AAGH
@2865594/1
gtggtgcacgcgcttgggcagagggaatctgattgtgctgttgtggaact
+2865594/1
@@@FDDADDDAHHJGIGGGHIBBB@:DAF?DBFFGIIIGHIGEBFGIIIE
@7669837/1
gcaagaagtaccagaaacgggacttagccacaatctggtctggagagaag
+7669837/1
CCCFFFFFDHHHHJJJJJJJJIJJJJJIJJJIIJJJJJHIJJJJJIIJJJ
@812707/1
cggcacctccgacactgaggtcacggtactcgcggtacatgttgtgtaca
+812707/1
@CCFFFFFHHHHHJJJJJJJHJJJJJBGIJJJJJJHIJJJIJJJJIHHHH
@2866443/1
gtggcgcacagggcacgcttgcgcatgacatctatacatgccattggcgt
+2866443/1
BC@FFFDDHHHHGIIJJIJJJJJJJIIJJIJJJJJJJGIIJIJJIIJJJA
@7670593/1
gtcacacggtagcggaaggtgggttcgtgaatcatgccctcaatctgcac
+7670593/1
@@@DFFFFGFDHHG>?@FE?FGGFB?@HFEHGIIIIHIFIIIGIIIIIIG
@814041/1
gcaagaagtaccagaaacgggacttagccacaatctggtctggagagaag
+814041/1
CCCFFFFFFHHHHIJJJJIIJIIJJJJIJIIJJJJJJIIIJJJIJHJHGI
@7671476/1
ctctgtgcctggctcccatgtcacggtagcactgagtgacggcacctccg
+7671476/1
@?@ADDDBFB?DHBFHGGEHIIBHIICCGDEFGHHEC<BF1?@FHDAHFH
@2867731/1
cttcacctgtggccggcggcacgcagacgccttgatgacctccactttga
+2867731/1
CCCFFFFFGHHHHJJJJJJJJJJJJJJJHHFFFEEEEEDEDDDDDDDDDD
@2867763/1
gtggattttaatgttattattacagcatacataataaaattagaggaagt
+2867763/1
B@CFDFFFHHHHHHIIJJIIJJJJJJJIJJJJJJJJJJJJIJJFIJIJJ?
@7672155/1
cctttttataccaacggtttacatttgtaacatatttttctctttcctat
+7672155/1
CCCFFFFFHHHGGIGGIHIJJJJJJJJFIGIIJJJJJJJJJJJJJGIJII
@7672189/1
gtcaaattaaagaatcacgtcgaacactattctattctatgcttatacca
+7672189/1
CCCFFFFFGHHHHJIJJJIIIJJJJJJJJJJJIJIJJJJJJJJJJJJJJI
@814934/1
cgggttggaatgattctggtgggttgtcctgcagagcttgccacatcttg
+814934/1
?@@D=A@DF?FDBGBHCHB<CEDFGGFADHIIIEEEGIEHEFGIEIIIHI
@2868776/1
gtcgcccgccggcgggtgcgtcacgtccacgcccaggaatatcaccgg
+2868776/1
@@@FFFFDHGHHGIII:ABDA>AB>=AB1>?@BC08?8ACC@BCCCBB
@7672924/1
catcaatttatcttcaaatgacgacaccacagttccagtctcaggcacat
+7672924/1
CCCFFFFFHHHHHJJJJJJJJJJJJJJJJJJJJJJJJJIJJJJJJJJJJJ
@3555216/1
ctgggcctcttgtatgcgaaggtgttgaggcgcttgtggtggtgcacgcg
+3555216/1
B@BFFBDFHHHHHIJJJJHJIJFFGHJIIJJJJJJJIJJJJJGHJJIJHH
@3555401/1
ggctgggtgagctcgtccacatatggcacaggcggtggcatgaacgtcgg
+3555401/1
CCCFFFFDHHHHH@HIJJJJJJJJJJIJJJJJJJJDHIIJJJJJJJHIHF
@2870145/1
gccatactgtagcttgggtggtggcaatactcggccgcgaacctccatca
+2870145/1
CCCFFFFFHHHHHJJJIJCFHHGIIIJJIGJJJJJIJJIIIHFFFFEEEE
@2870390/1
cgagcaagtagttcttgaagcacagacacaggtgtcttcaacggaag
+2870390/1
CCCFFFFFHHHHHJJJJJJJJGIJIJJJIIJJCGHJJJJIJJJJJIJ
@2870614/1
gctgtttctcactagtaagagcttttcgtataatatgatatgatgccgac
+2870614/1
@@@DFFFFHDHHHEH<?EEEHHHFH@FAAEBGBAFHGGIEIEBDBGGD@G
@3556265/1
gttaaatagtttatttcgtgtttttgtcacatatttgtgtcgttggcgct
+3556265/1
@C@FFFFEHFHHDGJIJJIHFFEHGGBFDEGHGIIJGCFCDEGHGGGHIG
@1523674/1
cctaagtacagtacctacttggcgataaatattgcacatctacctttgga
+1523674/1
CCCFFFDEGHHHHJJJJJJJJJIIIIJIIJJJJJJJJJJJJJJJJJIJJJ
@4928615/1
ctggcatcagttacaatgtttgagtacttagttacttgttattgctttat
+4928615/1
CCCFFFFFHHHHHJJJJJIJJJJJHJIJJJJIIJJJJJJJJJJJJJJJJJ
@4928999/1
cttacagattggtggaaaccaaaccaaacttctctgccaccaccaagggg
+4928999/1
CCCFFFFFHHHHHIJJJJJJJJJJJJJJJJJJJJJJJJJJJJJJJIJJJJ
@3557601/1
cggatgaacagacacaatatcaacactttaatattctatactacatattt
+3557601/1
C@@DFDFDHHFHGJJJFGIIIGGEGIIIJJIJGGIIIJIIIJJIJIIIJJ
@6987249/1
gtctatttgtctgtttgtctgtttgtctgtttgtctgtttgtctgttcgt
+6987249/1
CCCFFFFFHHHHHIJJJFIIJIJJIJJJJIJJJIJJJJJJIGIJJIJGIJ
@3557672/1
cccgaggcttactcactgacgctgacattcttttccccccatcaatatct
+3557672/1
BCCFFFFFHHHHHJJJJJJJJJJJJJGJJJJJJJJJJIJJIIJJJJJJJJ
@6988037/1
gtagaataaggattaaaaataaacttaaagattattaataagaaaa
+6988037/1
@@@DFBDEHH?DFBFGIJJGDIGIJD<FHIIEHJJGIJB4CBG9?;
@133683/1
ccttgaattccttgatgactgcatagatagaaatcgaactcggtcggatg
+133683/1
CCCFFDDFGHHHHIJJIFHIGGJJIEGIGHEGHIDEHCHIJJIDHGGBHH
@4930528/1
tgagaagtgtgataatgtcataaagttgacaataatctataattaattac
+4930528/1
BCCFFFFDHHHHHJJJJJJJJJJJJIJJJJJJJJJJJJJJJJJJJJJJJJ
@133886/1
gtacttatatactgaactcataacatcatgaaattaatgataatttaaat
+133886/1
@@@FAFFFFHHHHIIGGIJIJJIHHEHIIJJIJIJJIJJIIIIIIHIJJI
@134145/1
cctcacgaaagtttccatgttctatttacctatcttgagttttacagttt
+134145/1
CCCFFFFFHHHHHJJJJJJJJJJJJJJJJJJJJJIJJJJGIJJIJJJIIJ
@5609491/1
cgaaggtgttgaggcgcttgtggtggtgcacgcgcttgggcagagggaa
+5609491/1
CCCFFF=BFHHHHJJJIJJJHIIFHIGCHIJIGIJIJJJJJHHGFFFCB
@134325/1
gcaccatttcatttggattcgtagagtaatctaagacttgtccgagctca
+134325/1
@?=BDADDHBFDAEFEGIHIIHHGAH<CEHAHHHHGGHIHFHHGBDGHEH
@134342/1
attgatatttggaaatgattagctcgcagcattatgggtcttccttcatg
+134342/1
CCCFFFFFHHGHHJIIJJJJJJJJJJJJJJJIJJJJJJGFHIJJJJJIIJ
@6989439/1
gttgttaagaggtgttacctgcaacttggccaggttagggccaacagatt
+6989439/1
CCCFFFFFHHHHCGHIJJJJJJJJJJJJJJJJJJHJJIIJIJIJJJJJIJ
@4931326/1
gcgtcattcgatatcttctgtagctgctgtgtgaagttcttcaaagcgtc
+4931326/1
@@@DBDEDHDFHHEHIIIIIIFEGGIIIIIGHDAHIGHHGIGH<<B@ABF
@4931391/1
cagcatagtagtcggcaaacgttaagtaagagtccgagtcgaattgagac
+4931391/1
CCCFFFFFFHHHHJJJJJJJJHIJJJIJJJJJHIJJIJDHIJJJJJJJJJ
@2182045/1
gccagatgccaaagttcttgatcttcactgggctcttctctgggatttcc
+2182045/1
CCCFFFFFGHHHGJJJJJJJJJJJJJJJJJJJJJJJJJJJIJJJIJJJJJ
@4932051/1
ggagcttggtacaaagcaaaggtcgggcagttcgtcaacaagacattact
+4932051/1
@@@FFFFFHFHFHJIGIJJJJJHIJIIJJJGHIJJJJJIJJJJIIJIIJI
@2182515/1
atagagacgatttcaccagtggtcttcttgaacttcttcaattgacgcaa
+2182515/1
@@@DDDDFHFGHHJGGGIGCFIHIEIEGIJJEIJGDGIJIEIIIJIJIGI
@2182593/1
ctttcatcaaacctttgtctgtaagacttttctcgttccctgtgact
+2182593/1
@BCFFFFFHHHHHJJJJHHIJHJJJJJJJIJJJJJJIJJJJJJJJJJ
@135691/1
tgatagagacgatttcaccagtggtcttcttgaacttcttcaattgacgc
+135691/1
CCCFFFDFHHHGHJJJJJJJJIJJJJJJJJJIIJJJJJJJJJJJJJJJJJ
@136377/1
cacggtttcttgcctgggtacgttactatcatacctttgattctgtccac
+136377/1
CCCFFDFFHHHHHJIJJJHIJJIGIGJIIJIJJJJJJJJJJJJJJJJJJJ
@4246948/1
cagcatacataataaaattagaggaagtaggtgctgggcctcttgtatgc
+4246948/1
CCCFFFFFHHHHHJJJJJJJJJJJJJJIJJJHIJJJJJIJJJJJJIJJJJ
@1524364/1
cttgtattcaaaagaaaacctagaatcactggttcaaattcaaataaaat
+1524364/1
CCCFFFFFHHHHGJIIJJJJJJIJJJJJJJIJIJIJJJJJJIEGHIIJJJ
@1524812/1
ctcatcttgtatagaggaggcttgggctcgctctccgaagggagcttgcg
+1524812/1
CCCFFFFFHHHHHJJJJIJJJJJIIJJJJJIJJJJJJGJJJJGIJJJIJJ
@1525010/1
ggattatattctttcaatatatttaacatcagtaacactttttcagatga
+1525010/1
C@CFFDFDHHDHGIGFFHHGHJIGIJJJIGIJHIJIIGGIIIIIJIFHHE
@1525028/1
caatacaacaacgacaagctgcaactgtacgaatgtgctcttgaggtact
+1525028/1
CCCFFFFFHGFHHIJJIHIJJJIJJJJHIGIGIEIFIJJJJIGIJJHFGH
@2184835/1
gccagatgccaaagttcttgatcttcactgggctcttctctgggatttcc
+2184835/1
C@@FFFFFHHFHBGIIGHIGIIIIIGIICFFEH@GFFGHHGFHGIHIJJJ
@4248076/1
gaggaaacgattgcatctgtgaggggcgtcgggtcacattacatactctg
+4248076/1
CCCFFFFFHHHHHJJJJJJIJJJJJJJJIJJJJDHIHHHHHHFFFFFFEE
@4248148/1
gtacacctgagcgagactcataacgcagccagatgccaaagttcttgatc
+4248148/1
BBCFFFFFHHHHHJJHIJJJJJJIIJJJJJJJJJJJJJJJJJJIIJJJJI
@2185204/1
ccaggcactatattgcagacctccagtggtaggtatgtatgtttatgctc
+2185204/1
@@@BDDDDHB?:DBABGHIIBDHGGEHE9<??F?BFFFEGCDAFHC@@B?
@2185426/1
cctctatcaagtgctcgttttgttagacttcagtgtagctttgtattatg
+2185426/1
CCCFFFFFGHHFFIDHHDFHGIJJJJJGI@HGIEFEGHIIGIIGGIIIHI
@2185467/1
atataatttacgacggtacatggcagttatagtagtaggtgaaatcatac
+2185467/1
@@@DDDFFHHBHHGEDG?FEGFEHIID4CGIIFHCDGIHDD<BDGAGGGF
@4248757/1
ccacaatctggtctggagagaagatcctcatcttgtatagaggaggcttg
+4248757/1
C@CFFFDDFHHFHIIJGGIIIIIJJJIIIIJJJIJEHIJJIIJJIJJJIE
@4248916/1
cttgaacttcttcaattgacgcaagaagtaccagaaacgggacttagcca
+4248916/1
CCCFFFFFHHHHHJJJIJIJEHIIJIIIFHIIJJGIJJJJJJIIJIIJJJ
@816474/1
ctcagggtctgtggcgaagttttgttcacgttctttgcttgaacacactg
+816474/1
@CCFFFFDFHHHHIIJJJJJJJJJJJJJIIFHIIIIJJJJJIJIBHGHIJ
@2185938/1
ggattttaatgttattattacagcatacataataaaattagaggaagtag
+2185938/1
CCCFFFFFHHHHHJJJJIJJJJJJJJJJJJJJJJJJJJJJJJJJIJIHHJ
@6301828/1
gtgctgggcctcttgtatgcgaaggtgttgaggcgcttgtggtggtgcac
+6301828/1
CCCFFFFFHHHHHJJHIJJJJGHHJHGHHIIJJJJJJJJIJJIJIEHIII
@6301839/1
gcacttctttgttttatttaaaaagcttaagttgaattctacaaatgctt
+6301839/1
@<=;BD?DF:B<BCG<EGIEAEBDFA>EEHBHI@GIEFA9CD9C<?D9F<
@6302055/1
cgcaagaagtaccagaaacgggacttagccacaatctggtctggagagaa
+6302055/1
CCCFFFFFHHHHHJJJJJJJJJIJIJJIIIJJJJJJJJJIIJJJIIIJJJ
@817326/1
gccagatgccaaagttcttgatcttcactgggctcttctctgggatttcc
+817326/1
@@@DDDDBFHHFFGEFEHGHA<BBHCHGIE9C?FDCHGGEGEIIIGEIGD
@817442/1
agcatacataataaaattagaggaagtaggtgctgggcctcttgtatgcg
+817442/1
@CCFFFFFHHHFHJIJJJJIHIJJJIHIIJJJIJIGJJJJJJJGIIJJJJ
@817687/1
aggtgttacctgcaacttggccaggttagggccaacagattgtttg
+817687/1
@@@DFFDFHHGHFIIBHGEHGIGFEFFHGGBDGHIGJJGBEGHHII
@817981/1
tccagcctctgtatactcgtccacttccatcttctataaatctgttaagt
+817981/1
@@?DDDDFFFHHFEGGIGAGGGHEFHICEEGHGICEHIIIIHGGEHIGGB
@5611197/1
ggaacgaggagtccggagtcaggttccaacatatctccgctactaggaag
+5611197/1
CCCFFFFFGDHDFHIGGGCCGGGDGIGIIGIIGIEICHIIJJJ>FGGEHI
@7673535/1
gccagttataaagcatagcccgaagtgctattggcacacaggcataatgc
+7673535/1
CCCFFFFFHHHHHIJJJJJJJJJGJHGJJJJIJJJJJJJJJJJJJJJJJJ
@5611590/1
gccagatgccaaagttcttgatcttcactgggctcttctctgggatttcc
+5611590/1
C@@FFFFFGHHGDIFHIGIIGCHJJIIJJCCHIIJJJJJJIJGIHHIJCF
@5611717/1
gtttgtctgtttgtctgtttgtctgttcgtctgtgcgcgctaatctc
+5611717/1
@BBFFFFFHHHHHJJJJIJIJHIJJJJIIGIHIHGHHIGGIJJJJJJ
@5611820/1
gcgctagggcgaatacacgatctgctacatcaatcccagcatctaagaag
+5611820/1
@<=DDADDHBH<8@GHIIIADGEEHEGIDGGHIIGIIGGIICH=BCFAG9
@6303837/1
ctggtacgtcaggcactgcagctcgtccgacccgaag
+6303837/1
=@@FADDDFFHHHJJIJJGGIGGGIFGGABHIIJGGI
@818851/1
acggcacctccgacactgaggtcacggtactcgcggtacatgttgtgtac
+818851/1
CCCFFFFFHHHHHJJJJJJJJHIJJJJHHIJJJJJJHHIJJJJJJHHHHH
@6303947/1
gcccatgagagcttcaaagcagtttgccatggcgtgtcgcatgaccacct
+6303947/1
CCCFFFFFGHHHGIJJJJHIJJJJJJJJJJJIJJHHGIJJJJJJJJJJJI
@5612366/1
ctcatcttgtatagaggaggcttgggctcgctctccgaagggagcttgcg
+5612366/1
@@CFFFDFHHFHDGGHI>FHGII6;EGEHIIGIIIIIGGGIIIIIGI@EG
@7674328/1
atactttgtttcatttaaatttacg
+7674328/1
8?@DBDDDFA?F?DBBF@?3<AIH;
@7674440/1
ggagagaagatcctcatcttgtatagaggaggcttgg
+7674440/1
@<<DD?DDFBFFHGEHIBDHGD?HD:3A;;E1EHH01
@3559559/1
gccttttattgcttggtgagacacgagataaaagtctaattcagacgagt
+3559559/1
@@<DDDDDBHFFFGGIAEDE>?DGH<@????9??1?FGCGGHHDCDHDHD
@7674603/1
gtttcttggcatctatagatgtcggtggcgcacagggcacgcttgcgcat
+7674603/1
CCCFFFFFHHHHHJJJJJJJJHIJJGHIJIJJJJJIJJIJJJJJJJJJJH
@2872272/1
ccggtaagtttgtcgagtagagccttagctgcggaatgcttagcttcctt
+2872272/1
???B=ADBDFF>FFHGIDFBHFAFGHIGICHIG><GEHGIIE>F?BB=CH
@5613276/1
ctcgggttggaatgattctggtgggttgtcctgcagagcttgccacatct
+5613276/1
CCCFFFDDFHHHHJJJJJJJJEHGIHIIIJJJIJJJJJJJGHIGIGGIJJ
@7674959/1
gccggttcctccacatacaagatagtgtactcgatattgaatcttattac
+7674959/1
CCCFFFFFHHHHHJJJJIIJJJIJJJJHDGGHIHIIIJJJIIJJJJJIJJ
@7675059/1
ctaacagagagaaattttgacacattttcaagaatgtttgcttaaaaacc
+7675059/1
CCCFFFFFGFHFGJJEGIIJIJJJJJJGIGGGGIIJDHIIICHJHIJGHJ
@5613429/1
gccattatgtagactgttgtgttgaccaataatgggttaatcagactata
+5613429/1
@CCFFFFFGHHHFJJJJIIGIIJGHJIIDHIJJJJIIIIJIJJJJJJJJH
@3560172/1
cgatgttatacatatagcatttcggatctatagaggctgtcactgcagcg
+3560172/1
@@<BDFEDADHHGIEBHI9IEGHDAECGHIIHEGCGGGHBFEHEFHIIIA
@7676147/1
gtctggagagaagatcctcatcttgtatagaggaggcttgggctcgctct
+7676147/1
CCCFFFFFHHHHHIJJJJJJJJJJJHHGIIIJJJJJJJJGGGEHHGGHII
@6991264/1
gccagatgccaaagttcttgatcttcactgggctcttctctgggatttcc
+6991264/1
CCCFFFFFHHHHHJJJJJJJJJJJJJJJJJIJJJJJJJJJJJJJJJJJJJ
@6991371/1
agggaatctgattgtgctgttgtggaactgcttcacctgtggccggcggc
+6991371/1
CCCFFFFFHHHHHJIIJJJJJJIJIJJJJJJJJJIJJJIIJJJJJJJIHD
@6991525/1
gatggcttggtttattcccatcagtttggagttcacctttagaagtatgt
+6991525/1
CCCFFFFFHHFHHJJJJJJJJJJJIJJJJIJHIJJJJJJJJJIJJHHJJH
@2873248/1
ctccttctcctgcagtatatcgttgatagtcttctcagcgggcggactgt
+2873248/1
@CCFADDFBFFHHIGB>FICHGIII=FFHEDHGHIECGGGBEE>B<><?@
@6304579/1
gcatggtaagaaggtggcggccagaatctagacatgcacagctcttgcag
+6304579/1
CCCFFFDFHGHHHGCGHJJIJJJJJJJJJJJJJIJJJJJJJJJJJJJJJJ
@2873473/1
ctatcaaaaacttcgcaaatcaaataatcctctatcaagtgctcgttttg
+2873473/1
CCCFFFFFHHHHHJJJJJJJJJJJJJJJJJJJJJJJJJJIIJJJJIJJJJ
@2873553/1
gacggcacctccgacactgaggtcacggtactcgcggtacatgttgtgta
+2873553/1
@@CFFFFFHHGHHIIJIGIGJJHGIJJJFHHGGGGIIFGHIHHHHHFE>@
@6305167/1
gagaataagaactcgtgctcgtcgtgagctattatagttggagattttat
+6305167/1
B@BFFFFFHFHHFGGJHGIJJJIIGIGIJJCGGIFBGDFGIDECHGIGHG
@139457/1
cgatcgattactactgctttcccaaagacaggacaagcgtgaattttctc
+139457/1
???BD?=???2A?EEC4?E@@FFEII@@EEECDDDDD>BDDDDIACEEEI
@3560371/1
gtggaactgcttcacctgtggccggcggcacgcagacgccttgatgacct
+3560371/1
@CCFFFFDHGHHHJJIJJAFFCHJJJJIJEHEIEBDFFDDDDCDDDEDDD
@3560411/1
ctgcagatgactgtgcatccttgctagtaagtcctgagccatagcaaaca
+3560411/1
CCCFFFFFHHHHHJJJJIJJJJJJJJJJJJJIJJJJJJJJJJJJJJJJJJ
@3560816/1
ctcgtatgtcaaggacttcacacataaactctatgactggctgcgcttta
+3560816/1
@CCFFFFFHGHGDGIGHIGIIJJIJJIIJJJJIJIJIJIJJJIJIGGHJD
@2188955/1
gacgaagtgatggcaccaggatagagttaatgccgccaagtttgacgttt
+2188955/1
CCCFFFFDHGHHHJJJJJJJIJIJJJHHIJJJJIJJJJJJHIJJJJIEHJ
@2875005/1
ctgcagatgactgtgcatccttgctagtaagtcctgagccatagcaaaca
+2875005/1
CCCFFFFFHHHHHJJJJJJJJJJJJJJJJJJIJJJJIJJJJJJJJJJJJJ
@6306591/1
cctcataagaagttggttgaactggtgcaatttcttcatgtgtggtcatt
+6306591/1
CCCFFFFFHHGHHJIIIHEGHGIJJHHGIJJJJIJJJJJGIJJJIFHJJJ
@4933624/1
cccatgtcacggtagcactgagtgacggcacctccgacactgaggtcacg
+4933624/1
CCCFFFFFHHHHFHIJJJJJJJEHHIJIIIJJJJJJIJIJIIJJJGIIJI
@2189873/1
attttgtttttctctgtgatctgtttcttggcatctatagatgtcggtgg
+2189873/1
8?@DADD?FB;FB@GBGBH@CEE3CEDHH<B99ED@??<C4?C??FD??6
@2875978/1
agcatacataataaaattagaggaagtaggtgctgggcctcttgtatgcg
+2875978/1
@@@FFFFFGHHHHIJJJGIJGHIGIJGIJJIIJJJGIADFGHIJIGIJJJ
@2876228/1
gctgggcctcttgtatgcgaaggtgttgaggcgcttgtggtggtgcacgc
+2876228/1
CCCFFFFFHHHHHIIJJJJIIIJEGFHIIJJJJJJJJJIIGGHHHHIIIE
@2190337/1
gcatacataataaaattagaggaagtaggtgctgggcctcttgtatgcga
+2190337/1
@CCFFDDFDDHBFGHHHGG>HHFII?FGHAFFHIIIGIIJJJJIGHGII@
@4934535/1
gtcacggtagcactgagtgacggcacctccgacactgaggtcacggtact
+4934535/1
CC@FFFFDHHGHFGHGHJIIIHHGHIGGGIG@DGGGHIGEICEFHD5@BC
@6308009/1
aggtgctgggcctcttgtatgcgaaggtgttgaggcgcttgtggtggtgc
+6308009/1
@@@FDFFFHFFFFIHHEHGHIGJGIJIBFHGIIJGEHJHIIHCG=CC4@A
@819674/1
agaagatcctcatcttgtatagaggaggcttgggctcgctctccgaaggg
+819674/1
CCCFFFFFHHHHHJJJJJJJJJJJJIJJJJJHHJIIIIJJJJJJJJJIJJ
@2876813/1
ctgcaatatatgttttaccagaacctgttggtaagtaaatgatagtatta
+2876813/1
CCCFFFFFHHHHHJJJJJJJJJJJJJJIJJJHIJJHIJJJIJJJJGIJJI
@6992224/1
ctgtgcctggctcccatgtcacggtagcactgagtgacggcacctccgac
+6992224/1
CCCFFFFFHHHHHJJJJJJJJJJJFHGIJJIJJI?FHIJJJIJJJJJJGA
@820854/1
gcctcttgtatgcgaaggtgttgaggcgcttgtggtggtgcacgcgcttg
+820854/1
@C@DFFFFHHHHHJ?FGGGFEAFBGGGIIEEHBDFGHGFFGEHIIIHDDA
@820941/1
ggcgacctctccgactgacatgaacattggaaactcgcagagtgtgggca
+820941/1
CCCFFFFFHHHHHIJGIJJIIJJIJJJJJJIIJJIJJJJJJJBGFHIIIJ
@6993223/1
ggaactgcttcacctgtggccggcggcacgcagacgccttgatgacctcc
+6993223/1
CCCFFFFFHHHHHJIHGHIHIJJJJJJJJJIJHHFFFDEDDDDDEDDDDD
@821030/1
ttgtagaacatgatgagtagctcctgcaccatgctgctcatctcgtgcac
+821030/1
@CCFFFFFHHHGHJJJIIJIJIIJJJJJJJJJJJJJJIIIJJJJJHIGGI
@6309617/1
ggcagttcatccacttcaggtctagcattccgccccctttcaatcagctg
+6309617/1
CCCFFFFFHHHHHJJJJJJIIIJJJIJJJJJJJJJJJJJJJJJJJJJJJJ
@821521/1
gcctcttgtatgcgaaggtgttgaggcgcttgtggtggtgcacgcgcttg
+821521/1
CCCFFFFFDBFFFHAFHIHHHIIGIIIIBDHIBDHDFGHIIFGIIIFD:B
@821537/1
tgaattccttgatgactgcatagatagaaatcgaactcggtcggatgcgt
+821537/1
CCCFFFFFHHHHHJIJJJJJJJJJJJJJJJJJJJJJJJJJJIJJIJJJJF
@821691/1
acaaaattgtgaatctaaaccattctcagatccccttgaacacacacaaa
+821691/1
@?<DFDDEHDD>FGGIIIIGIGIIEII@F@HHIEHHFGEBFHIIIGIIII
@6994107/1
ctccggtactaacgatcaaatcgatcatgggtccataatcattcctggaa
+6994107/1
??@BDDDDHDBHAAFHEEFGA<<?EGIHDHIFGGIEGGGDGGHGHIGCCB
@1528688/1
gcaccgacgacgacactgtacagttagaaatgttacaacctctatacttt
+1528688/1
@CCFFFFFHHHHHJJJIJGIIJJIHIIJIGJIFIIJJJIIIIJJJIJJIJ
@6994932/1
gttctatttacctatcttgagttttacagtttgtataaa
+6994932/1
@@@FFFFFFHHHHGDFHG?FGIIGHE@EHCHIEH<99:1
@1529539/1
gcctcttgtatgcgaaggtgttgaggcgcttgtggtggtgcacgcgcttg
+1529539/1
CC@DFFFFDFFHHEDEGGFFCFC<EGGHGBHGGHGBGE0BBDFGIBHDFB
@1529563/1
agtgacggcacctccgacactgaggtcacggtactcgcggtacatgttgt
+1529563/1
?@=DBDDAAFDHHIIIEHIIIGDFDHIGHGI7BGIHIIIIAEHFFF?DCF
@1529865/1
gccagatgccaaagttcttgatcttcactgggctcttctctgggatttcc
+1529865/1
@@@DDDEDDDHDDHEGIIGGICHGGHIJGE@@@CFBGHGBFHIC@BFII@
@6996235/1
gcctcttgtatgcgaaggtgttgaggcgcttgtggtggtgcacgcgcttg
+6996235/1
CCCFFFFFHHHHHJIJJJCGHIJJJJHIJJJJIJJIJJHHJJJJJJHFFD
@7677882/1
gcaccgtcaaggagttcatctcttgggaactgcacaccaatcaggaatat
+7677882/1
CCCDFFFFFHFDDHGHIGGHHI@AEFHBBCFHIIIGIIEGEEGIIIAEIB
@7678137/1
agcatacataataaaattagaggaagtagg
+7678137/1
=@1A==2A=DFFBFFI@<::<<<AG>:2A?
@3562960/1
ctgcgacctcgagcgacgaatcacatgaaagggggaggggggaggg
+3562960/1
@@@DBFFFHDHFFBHGIIBEGIGIG?FBBFEGHGIBB<ACDB:650
@4249957/1
tgtacattgaaaataaaaataaaaaaaatagcaggggttattgttatgtc
+4249957/1
@@?DDFFFHHHHFGHIIHIIIJGIGIJHHIIIJGGIJDFCHBHEHGGIHI
@4249980/1
tgacacctcacccagggcgggatatggaattttaatttatgcccccttta
+4249980/1
CCCFFFFFGHHHHJJJJJJJJIJEIIJIGIJIHEHHHHFFFFFFDDDDDD
@3563557/1
ttacatcacaatttaatttaccaatttctgtagatagctgattatattat
+3563557/1
CCCFFFFFHHHHHJJJJJJJGIJIJJJJJJJGIJJIJJJIIIJJJJIJJJ
@4250541/1
ctcgtatgtcaaggacttcacacataaactctatgactggctgcgcttta
+4250541/1
CCCFFFFFHHHGHJGIJJJJIJJJJJIJJJIJJIJIJJJJJJJIIHIHGI
@5616469/1
gtatatcatgacgccgagtattgcccgatccaagaaagtaaggtttggag
+5616469/1
?@@FFFFFFD?BDFHIIHJJJGHDICDDGGEGIFEGGF=FEHIIIII?E>
@4250676/1
gggctctgtgcctggctcccatgtcacggtagcactgagtgacggcacct
+4250676/1
@@?DDDDDHD<CDEHDHGHCDHGIIEHEA:??FHEGEHC0:DB?:?@;;8
@7679667/1
atcaatttatcttcaaatgacgacaccacagttccagtctcaggcacatt
+7679667/1
CCCFFFFFHHHHHJJJJIJJJJJJJJJJJJJIJJJJJJJJJJJJJJJJJJ
@4250767/1
gtcaccgaaggcggcggccgcattcggtttcacagaaaccgaattaatac
+4250767/1
CCCFFFFFHHGHHJIIJJJGFDDDEED=?BDDDDDDDDDDDDDDDDDEEC
@4250982/1
ataaaattagaggaagtaggtgctgggcctcttgtatgcgaaggtgttga
+4250982/1
@@@DFFFFHHHHHDEEFEIHFFGGAHICFGIJIIGHGIIIIFGI9BBFHH
@5617180/1
gcgaaggtgttgaggcgcttgtggtggtgcacgcgcttgggcagagggaa
+5617180/1
?<@1AA?AD<ADDCFC@??CD:C?FDB:??DEE<@F//5CEFADDDDBCA
@4251459/1
ctgggcctcttgtatgcgaaggtgttgaggcgcttgtggt
+4251459/1
@@@DDDDDHHHDFEHIIIECEE<C?CC<DCDDBFHE??C.
@4936577/1
gagagatataaaagattggaagctagccgggcggatgtatggtagtagct
+4936577/1
@BCFFFFFHHHHHJJJJJJJJIJJJJJJJJJJJJGGHDHHHHAHHCEFFF
@3565016/1
ggcttgggctcgctctccgaagggagcttgcgg
+3565016/1
@<?DDDDDDF;FDFFG@FF:FAEF9@FFFAF:D
@3565379/1
catccaacgggattgcccatcaatttatcttcaaatgacgacaccacagt
+3565379/1
?@@FFEFFFF::DHHBGHGIEHIIIGIIIIIIIGGCDHIIEGIIIIGGCF
@4936987/1
ctcttgtatgcgaaggtgttgaggcgcttgtggtggtgcacgcgcttggg
+4936987/1
CCCFFFFFHHHHHIIIEGCGHFHIIIGJJJGGDDEGFFHHIGJIHFFFDD
@3565476/1
gtcggtggcgcacagggcacgcttgcgcatgacatctatacatgccattg
+3565476/1
BB@FFDDFHHHHHJJJIJIIJIJJJJJIJHIGHFIJJGIJJJJJJJJJJJ
@4937162/1
ctcataacgcagccagatgccaaagttcttgatcttcactgggctcttct
+4937162/1
CCCFFFFFHHHHHJJIIJJJJJJJIJJIJJJJJJJJJJJJJIJJJJJJJJ
@4252489/1
gtaggtgctgggcctcttgtatgcgaaggtgttgaggcgcttgtggtggt
+4252489/1
@@@FFD?DBHFHHIJJJIIIIJGJJFEHI?DFHIFGIGHJJJIAGGFGH@
@5618625/1
gtcgcgagatagtgagacattcactttttagtcataatcttcagatactc
+5618625/1
?=@D?DADAAABCF@CBH9CBHG@BHHFH?GB9DGFB9??GGCF@DHG<D
@139589/1
tggtggtgcacgcgcttgggcagagggaatctgattgtgctgttgtggaa
+139589/1
BCCFFFDFHHHHHJJJJJJJJJJIJJJIIJJJJJJJJJJJJJJJJJJJJJ
@4937956/1
gcggccagaatctagacatgcacagctcttgcagccatccaacgggattg
+4937956/1
CCCFDFFFHGHHHJJJJJJJJIJGIJJJJJJJJGGIJJJJJIJIJJGGII
@139808/1
ggcacgcttgcgcatgacatctatacatgccattggcgttcaaaaggtta
+139808/1
CCCFFFFFHHHHHJJJJJJJJJJJJJJJJJJJJJJJJJIIJJJJJJIJJJ
@6310377/1
gtgtaaccgttttaatagtaggtacgatgtagtagttgttatgtgtggac
+6310377/1
CCCFFFFFHFHHHGIJJIIHHJHHJIIJJIJJIJJIJJJIJJJJJIJJJJ
@2190458/1
ccaaagttctccctgtacgatggatgagtcagggccgtttgtaacagcgc
+2190458/1
?@@FDD=BFHHGHGH<EHGGIGIGHIIIEGHIFGGHIGGII@DBHIIJJI
@2190925/1
gtcaacgatttatttcgattgttccatcactatcaaaacttctcaggatt
+2190925/1
@?@BDBDA?BBBDBD?BBIH;AEE9<AA<AE@GE<:EGDGCGICB?B3BD
@2190926/1
cggagataatattttaaagtatagagaagccccagaaatttcgcacgctc
+2190926/1
@@CDFDFDB??FHGGBGA?IHIGIGC>C@GGHEEEGHGDHIIIBEHG@FH
@4254253/1
ctgatagagacgatttcaccagtggtcttcttgaacttcttcaattgacg
+4254253/1
@@@FDDDAADHFDGG?E@FGGGFGGECEHDHIIIIEDABDBDGBFDC<F?
@2191190/1
gcaatactcggccgcgaacctccatcatattgtttgagatcgtcaaacca
+2191190/1
@@@FFFFFHDADDFEGEFHIIIBDHIEFFHGIDHHIGHIIIGDCHHFFEF
@4254496/1
cgtagttctcagcttccctgcaaagttaaccatcttgtattcaaaagaaa
+4254496/1
CCCFFFFFHHHHHJJJJJJJJJJJJHIJJJJJJJJJJHIJJJJJJJJJJJ
@6311443/1
ctgtacttcacatagtaacgccatgccttttggtattctgggttcccggc
+6311443/1
CCCFFFFFHHHHHJJIJJJJJJJJJJIIJJJJJHIIJJJJJJGHIJJJJI
@4939122/1
tcacggtagcactgagtgacggcacctccgacactgaggtcacggtactc
+4939122/1
<@@FFFABFBHFHIIJAGEHHIII>EEGEB<FGHGGJII8BFGIG@AGHG
@2191733/1
gccttgggaagcctttgtgcgccacatcaatgttgataaaggctttattg
+2191733/1
CCCFFFFFHHHHHJJJJHIHJJJJJJJJJJJJIJJJJJIJJJJJJJJJJJ
@141125/1
gcacctttttataccaacggtttacatttgtaacatatttttctctttcc
+141125/1
@@CDFFFFHHHHHJIJJJJJJIJJJJJJJJIJJJJJIIJJJJJJJJJJJJ
@4255029/1
gtgctgggcctcttgtatgcgaaggtgttgaggcgcttgtggtggtgcac
+4255029/1
CCCFFFFFGHHGHJJJJJJJIGGHI:EEFIIIJJJJIJJHIGFEGBGIIJ
@6312166/1
gttgtggaactgcttcacctgtggccggcggcacgcagacgccttgatga
+6312166/1
CCCFFFFFHHHHGJJJJJJJJJJJJJJJJJJJJJHHFFDEDDDDDDDDDD
@4939666/1
gtcaaattaaagaatcacgtcgaacactattctatgcttaaaccattaat
+4939666/1
CCCFFFFFHHHHHJJJJJJIJJJJJJJJJJJJJJJJJJJGIJJJJJJIJJ
@2192585/1
ggcgttactgcttaatactactcactgatttatgtagcatcatcttgtaa
+2192585/1
@CCFFFFFHHHHHJJIJJJJJJJJJJJJJJJJJJJJJJJJJJJJJJJJJJ
@141881/1
gacgcaagaagtaccagaaacgggacttagccacaatctggtctggagag
+141881/1
CCCFFFFFHHHFHJJJJJJJJJJJIJIJJJJJJJJJJJJJJGHIJJJJJJ
@141882/1
tgcgaaggtgttgaggcgcttgtggtggtgcacgcgcttgggcagaggga
+141882/1
CCCFFFFFCFHHHJJJJJJJJJIJJIJJHHIJJJJJJJJHHHHFFFDDDB
@4256471/1
gggctcgctctccgaagggagcttgcggccgatg
+4256471/1
@@@DFFFFGFDHDBHIBAHGEGGGGIIFIGBHBE
@2193603/1
ctcttctaaagcaaacaatgagacctgtgcaacccatttgatgctgacac
+2193603/1
@@CFFDFFHHFDFGHGIGGHCFGHIHBEECIIGCDEHIJIGGGHEFGGII
@2193610/1
tgctgttgtggaactgcttcacctgtggccggcggcacgcagacgccttg
+2193610/1
CCCFFFFFFHHHHJJJJJJJJJJJIHJJJJJJIJJJHHHFFDDEDDDDDD
@2877121/1
gctgggcctcttgtatgcgaaggtgttgaggcgcttgtggtggtgcacgc
+2877121/1
C@CFDDDDHHDHHDEHGIICHGG?EEGHHIIIIGIIGFDFH?F@@EHGGH
@2877393/1
atctgtgaggggcgtcgggtcacattacatactctgtatttcctcttcat
+2877393/1
@CCFFBDDGHHHHGEGHGGBFHGEIIIIIIIIIIIIGIIIIGFHFHHGFF
@823579/1
gtaagtttgtcgagtagagccttagctgcggaatgcttagcttccttctt
+823579/1
BBBFFFFFHHHHGJIIJJJJJJJJJJJJJJJJJJJJJJJJJJJJJJJJJJ
@823685/1
accaggatagagttaatgccgccaagtttgacgtttatcttcaagcacaa
+823685/1
CCCFFFFFHHHHFHIJJJJJJJJJJJHJJJJJJGIJJJJJJJJJJJJJJJ
@2877696/1
gtcctttctaaggttctaaactatatctgtaccaaatttcaaccaaatcc
+2877696/1
@@@DDDD?HD?:<C@GBADHHHGHII@HII9?E>AEEB111CGDBE?DF>
@1531951/1
ctcatcttgtatagaggaggcttgggctcgctctccgaagggagcttgcg
+1531951/1
CCCFFFFFHHGHGIIGJIIJJIJHGGIFFGHGIGIIIGIIJJFGGIJGGE
@6314614/1
tgaggcgcttgtggtggtgcacgcgcttgggcagagggaatctgattgtg
+6314614/1
CCCFFFFFHHHHHJIJIHHJIJJIIJJJJJJJJJIJJJJGHHHHFFFFFF
@6314974/1
gttagctcattttaacacatttcacattgaaaaataggtcaaaaccttca
+6314974/1
CC@FFFFFHHGHGHIHJGIHJJIJIGHDGHIGIGIJJJGJGHIEGHGGHI
@6315254/1
caaaacccacttatatacgacaacttaactacagtttaaagcacgttgta
+6315254/1
CCCFFFDDHGHHHJJJJIJGJJJIIGJIIJJJJIGHIJJEGGIJGHGJFC
@2878697/1
cagcatacataataaaattagaggaagtaggtgctgggcctcttgtatgc
+2878697/1
CCCFFFBEFFDDF<ADHHIAEHHGCHGEBHGFBFEHGGCFHIEHHHIGHI
@2878762/1
cacggagtaaacataatactattgtttattctaagctctgagcccatacc
+2878762/1
CCCFFFFDFHHHHIJJJJIJFIJJGIJJJJJJJIIJJJJJJIJJJJJJJI
@6315731/1
caattgtttatgattggtgttattaggtaatgttatatattttgtctttt
+6315731/1
CCCFFFFFHHHGHIJJJGHHIJJJJJJHIJJJJJJJJJJJIJJIIJJJJJ
@1533173/1
cttccttcttagagcgtcccgtacccatagcaacaagatcagcgactgtc
+1533173/1
@@@DDDDAHHFB<AEHIBGG?CGHGIBHIGGCIGIGGHHEGHEHIIIGFG
@2879231/1
ctcctccgattattattatacttatacatcaaataattgtcaacgattta
+2879231/1
C@@FFFDFFHGAHGIIJIJJJIJJJJIIIJJIJJJJJIIJIJJJIIJJJI
@2879454/1
cttctttttattttcttcgtttactaatataacgaagcttgactcgctac
+2879454/1
CCCFFFFFHHHHHJJJJJJIJJJJJJJJJJJJJJJJIIJJJJJJJJJJJJ
@2879512/1
agcaaatggaaaaaaaaattggtgaaaagaatcacaagtaagatactgca
+2879512/1
CCCFFFFFGHHHHJJJJJIIJJDGIJJJIJJJJJJJJJGHIJJJJJJJJJ
@1533646/1
ctattaacattatcatcgttctcagcatggtaagaaggtggcggccagaa
+1533646/1
@@CFFDDFDDHHHIIEGEHGHHEBHGGHGHH@HBHHEGGHDCDHGBFIIG
@2880059/1
gttcacgtatctaggtgtaagcagattgagcctggcggaggtatggtcga
+2880059/1
@C@D?DDADDFHDHEGFHGG@<@DFHIGBHFEHG?HGBBHG<B@FH@FG@
@826562/1
gtgctgttgtggaactgcttcacctgtggccggcggcacgcagacgcctt
+826562/1
CBCFFFFFHHHHHJJJJJJJJJJJJJIJJJJJJIJJIHHFFDDCDDDDDD
@7681219/1
ggtgtgtctatattaccatttcgtacaaacatgttaagtaaataagaatc
+7681219/1
BCBFFFFFHHHHHJJJJJJJJJJIJJJIJJJJJJJJJJIJJJJJJJJJJJ
@827489/1
cggacgcgttaacatacgagatcttcgtgcggagataatattttaaagta
+827489/1
CCCFFFFFHHHFHIJJJJJEFHIIIJJGIHGAFHIHIIJIIJEHCHHHHF
@7681917/1
gcttagtagactgcttacttgtacctgatccagtttatcttggggaaatg
+7681917/1
@??DBEFDHHGFFEHGGHGHEHGEDHGEIGHGGEHHIIIC@BFCBGGIEG
@827977/1
gggctcgctctccgaagggagcttg
+827977/1
@@7DBD?6CDB<FGGB:@DBGAGFB
@828054/1
tgatagagacgatttcaccagtggtcttcttgaacttcttcaattgacgc
+828054/1
CCCFFFFFHGHDDGJJJJGIIIJIIJGGIJJJJIDDHEBDFIG@CGGHIG
@3566263/1
gtgcactatctcttgtctgtgttgttgcacgcgcacggtggcggcgtacc
+3566263/1
@@BFFFFFHHHHHIJIHIJHHIJJJJJJJJJJJJIJJJGHIJJJFDDDDD
@3566500/1
catagatagaaatcgaactcggtcggatgcgtgatgccgaggtcgacagt
+3566500/1
CCCFFFFFHHHHHJIJJJJJJJGIJIJJIJJDHGIIIJJJJJHHIHHFFD
@7682614/1
gttacctgcaacttggccaggttagggccaacagattgtttgagatgttt
+7682614/1
CCCFFFFFGHHHHJJJJIJIIHGIJIJJIIIJJJJJJJJJIJJJJJIIJJ
@3566615/1
gcggtgaatgcacatctatcggcatcatgggatagaccgcagtaggtggg
+3566615/1
??@FFFFFHHFDHIHGGJGGIJJIIJIJIJIDHIJJIJJJHGCFGI=CHI
@3567148/1
agtatgtatgtgtcggtccccagctccgaagttcctgagcagacaggtgc
+3567148/1
?@=BDBDBD?HDCC<EHDFGGEGHDDGDFEHIIGEDHDDBDEDFFBBFFD
@3567265/1
gccccgtcgcgtacttgcagaagcatggctgcccaatgatcggcattccg
+3567265/1
<@@DFFDDDDAFFGGHGBEFCE@E@FHIIHCEGEHG>FDFGG<AEGH;?>
@5620323/1
gccagatgccaaagttcttgatcttcactgggctcttctctgggatttcc
+5620323/1
CCCDDDFFHHHHGIDF<GHHIIIIEHIAHEGCEGEDEFGHGGIIIICHGG
@5620609/1
attcagatttgctgggctagtctttggagagaatgaatctaactttggaa
+5620609/1
BB@DFFFFHHGFHJIIJJJIFHIIJIIGIHIIIIJ:1??GGHIJJJIIJJ
@7683940/1
gcaagaagtaccagaaacgggacttagccacaatctggtctggagagaag
+7683940/1
@@@FFFFDFHFBFEGIIJIJFGGIIDDGIJJJIJIIFGHHIEHEGEEGID
@3567796/1
cggcataacgggccgcgactccgccctcttcctcgggttggaatgattct
+3567796/1
CCCFFFFFHGHFFIJEIGIGIJGIJJIJJJJJIHHFF?BCDDDDDACDDC
@7000975/1
cagtggtcttcttgaacttcttcaattgacgcaagaagtaccagaaacgg
+7000975/1
@CCDFFFFFHHHHGIJJJJJJJJIJJJICGGHEFHIGIFHIIIJIJJJJJ
@7001059/1
ctgggcctcttgtatgcgaaggtgttgaggcgcttgtggtggtgcacgcg
+7001059/1
CCCFFFFFHHHHFHIJJJGIJJGHEGIIJJIIGHJJIGGIEGFHIIJJHH
@7001116/1
cctggcaatacaacaacgacaagctgcaactgtacgaatgtgctcttgag
+7001116/1
CCCFFFFFHHHHHJJJJJJJJJJJJJJJJJJJHJJJIJJJHIJJJJJJJJ
@7001332/1
gcctcttgtatgcgaaggtgttgaggcgcttgtggtggtgcacgcgcttg
+7001332/1
CCCFFFFFHHHHHJJJIJHHHIJIJJJJJJIJHIJ3BFGGHIJJJJHFFD
@3568653/1
cttgctagtaagtcctgagccatagcaaacagccactggcaatgtggata
+3568653/1
@@@FFFFFHGHHFIJIGHIIJJHGJJJJJIFIJIIGIGGDIJAFFGHGHI
@142942/1
cccgtatctcaacacccataaagaactgtttgcctctcatgtcccatact
+142942/1
CCCFFFFFHGHDGIJJJIJIJJIIJJJJIIJGIJJJJIJIIJJGHHIJJJ
@6317225/1
agggaatctgattgtgctgttgtggaactgcttcacctgtggccggcggc
+6317225/1
@@@FFDFFHFGDHIFHDGHGHJ@EHCGGIHIIGHJIJJCBDGGIIIIIHD
@4258243/1
gtttgtgaaactgcgacaccttgtggctgtgacttgtagtcaaggtggag
+4258243/1
CC@FFFFF?BDFHCEFGIIGHGHIIGCIICDHFHGGHIIIFBDH9BFHIE
@1536069/1
ctgggcctcttgtatgcgaaggtgttgaggcgcttgtggtggtgcacgcg
+1536069/1
CCCFFFFFHHGHHJJJJJHIJJCEEHIJJJIIJJJJJGIGGIHHIJJJHF
@144301/1
gtagcactgagtgacggcacctccgacactgaggtcacggtactcgcggt
+144301/1
CCCFFFFFHHHFHIJJJJJJJJJDHFHJJJJIJJGHJJJJEHIJJJJHFB
@1536341/1
caatactcggccgcgaacctccatcatattgtttgagatcgtcaaaccaa
+1536341/1
CCCFFFFFHHHHHJJJIJJIJJJJJJJJJJJ=CHGIGIIJIIHHHHFFFF
@6318423/1
gtttgtttcatgttaatcggttcataaataaaaaagttatgtcaaattaa
+6318423/1
BBBDFFFFHHFHHJIIIIIJHGJJJJJJIJJJJJIIGIEGHIJIIJJJJJ
@4259403/1
ctgcaacttggccaggttagggccaacagattgtttgagatgtttgtgaa
+4259403/1
CCCFFFFFHHHHHJJJHIJJJJJJJJJJJGIJJHIJJJJJJJJJJJJJJJ
@1536936/1
ctctatactttgcattaaaataatgcccattttcacaggcaagggatcct
+1536936/1
=@@DFFDBDCBCAGIBGH>FHIBEGB<EACH?BHGICGHIEGGF?DBHDC
@4259502/1
gggctctgtgcctggctcccatgtcacggtagcactgagtgacggcacct
+4259502/1
@<?BDFFFHGHHF>FHIGGIIIGHIGIIIFHHGIIIIGEFGHIEIIIIIG
@6319219/1
ctggcaagcatccaagatagtattcaggtgcccactacatcgagatggta
+6319219/1
CCCFFEFFHHHHHIIIIIJIHHEJJGHJGHIJIGIIGHGJJJIIGGGIDB
@1537112/1
ggagattttaaaaactgcttaagacctttagc
+1537112/1
;<@DADDA?D??DGGGE>HHGI@H>3CEGEI4
@4259632/1
ctcatcttgtatagaggaggcttgggctcgctctccgaagggagcttgcg
+4259632/1
CCCFFFFFHHHHHJJJJHJJIJJGJJIIJJIIIIIJIEHIJJEIIIJJGG
@145317/1
gtagcactgagtgacggcacctccgacactgaggtcacggtactcgcggt
+145317/1
C@CFFFFFHHHFHGJJJJIJJJJJJJIIJIIGIJHIIIJICEHIHGGHF6
@2198624/1
ggcgattcatacagtcgaattacatgacatcaagcttccgtacattttat
+2198624/1
CCCFFFFFHGFFBHDHIJGEHHIIJIGIIJEGHIJJJIJIDFHJJGIIJH
@1538158/1
gctacttctcgcacggcctttgctctgtatatatgaccggtactctaagg
+1538158/1
CCCFFFFFHHGHHGIJJJJJJJIJJJJFIIJFGHHEIJJIFHIGIGIIIJ
@6320554/1
gtatgattatttgtctgtagtggtcctgctgtttcgtatattctaaattg
+6320554/1
CBCFFFFFHHHHHHIJJIJJJIJHIJJJJJJHIIJJIJJJJJJJJJJJJJ
@2881666/1
cttgatttggtaaagcttgctgcccgcctaacgaggaaacgcggccgcca
+2881666/1
CCCFFFFFHHHHHJJJJJJJJJJJJJJJJJJJJJJJJJJJJJJJJHFDDD
@7685182/1
tcctgcaccatgctgctcatctcgtgcactatctcttgtctgtgttgttg
+7685182/1
CCCFFFFFHHGHHJJJJJJJJJJJJJJJJJJJJJJJJJIJJJHIIJJJJI
@7685382/1
ggagaagggaatgacaacgacaatcggacgcgttaacatacgagatcttc
+7685382/1
B@@FFFFFHHFHHGHIJIJJJIJJJJJIIHJJIJJIJJJIJJHHHFFDFF
@7685426/1
cccgtttccaatctccaagacaggaggctccagtactttagctttgacag
+7685426/1
CCCFFFFFHHHHHJIGGHHHJIHJGGGGIIIIIIJJJIIJIIJJJJJJJJ
@830192/1
gcttgggctcgctctccgaagggagcttgcggccgatgacctcatactcc
+830192/1
BCCFDDDFHHHHHIJJJIIIJJJJJJJJJGIJGJJGGHHGHFFFFFFEEE
@7685694/1
ggcctcttgtatgcgaaggtgttgaggcgcttgtggtggtgcacgcgctt
+7685694/1
@@@DDDDDHHBHDHIEDEF<A<CEGIIIIIIGI?B=GGA@FGGIIIFHEC
@7002453/1
gagaagatcctcatcttgtatagaggaggcttg
+7002453/1
?@@FFFAAHFHHHIGGIG?EEHIIIIGEHIII8
@3569256/1
cttctacagatttatatagcccgcgacttcgttcgtgtggaatagtgact
+3569256/1
@@CFFDDDHHHHGJJJJGHGHIIGIGIIIJIFHGIFGCGCHIGIICFGEH
@3569295/1
gtagcactgagtgacggcacctccgacactgaggtcacggtactcgcggt
+3569295/1
B@BFFFFFHHHFHJJIIJIJJJIJJJJJJJJJJJFHHIJIFGIJJJIHF9
@3569517/1
ggaagtaaatgcatctgtccttatttccgacccacaaacaattaagcctt
+3569517/1
@@<BD;DBFFDH?FHGIIIIDHBCCFF@DGBHE@D?BDGE@DFGGGIIAH
@7003090/1
ggctcgttgaacaccttaggacgaagtgatggcaccaggatagagttaat
+7003090/1
CCCFFFFFHHHHHJJJJJJJIJJJJJDHGIJJIJJJJJJGJIJHHBGIJJ
@3569902/1
ggtggtgcacgcgcttgggcagagggaatctgattgtgctgttgtggaac
+3569902/1
CCCFFFFFHHHHHJJJJJJJJJJJJJHJJJJJJJJJJJJJJIJJHJJJIJ
@7003316/1
ctcagatgcaatttcttgcaagaattgcacaaagttaaagtccttgttgt
+7003316/1
CCCFFFFFHHHHHJJJJJJJJJIJJJJJJJJJJJIJIJJJIIJJJJJJJJ
@5622914/1
cagcatacataataaaattagaggaagtaggtgctgggcctcttgtatgc
+5622914/1
CCCFFFFEHHHHHIJIIJJJJJJIJIJGHIJIEHGIIJJJJIIJJIJJJI
@3570265/1
atgaagattgcgcagatggagcttcttcatacaaaacatgaattacaaag
+3570265/1
?@@DDDDAFH>FD1EEB<EDFCECGF>@11C???3D@?B<@FAFHG>DH8
@7003860/1
cacctgtggccggcggcacgcagacgccttgatgacctccactttgatga
+7003860/1
CCCFFFFFHHHHHJJJJJJJGIJIJJHHHFFFFFEEEEEDDDDDDDDDDD
@5623512/1
gcactacatttccgtccatcattttgtcaacgaactcttctgaagtattt
+5623512/1
@CCFFFFFHHHHHJIIJJJJIJJJJJFHIJJJJJJJJJJJJJJJJGHJJJ
@7687207/1
ctcggttttgcgagtacttcatattagaaatcacttctttgattttcttc
+7687207/1
CCCFFDFFHHHHGJGHIHIJJJJJJJJIJJJJJJJJJJJJJJJJJJJIJJ
@145792/1
gtggtgataaagataagtataggctcaaaacctaacgacatcaatcacca
+145792/1
@CCFDDFFHHHHHJJJJFHJJJIJJJJJIIJJJIJJJJJJJJJJJJJJJJ
@145864/1
tccacttataagataaccgggcgattatttactttgacaccacttttttc
+145864/1
CCCFFFFFHHHHHJJJJJJIJGIHHJJJJJJJJJIJJJJJJJJIJJJJJG
@2882206/1
gcctcttgtatgcgaaggtgttgaggcgcttgtggtggtgcacgcgcttg
+2882206/1
CCCFFFFFHHHHHJIIJJCGHHIIJJJIJJJJHIJHJJFHIIJJJJHFFD
@7004345/1
gtgctgggcctcttgtatgcgaaggtgttgaggcgcttgtggtgg
+7004345/1
<@;;D?87CFFF?G?FB>@C@:CE<EECFEDHG=GEBHGHAHHE@
@2882298/1
cctcctccttagaagttggttcctctttacaagtagactcatctttagca
+2882298/1
CCCFFFFFHHHHHJJIJJJHIJJJJJJJJJJJJJIJJJJJJJJJJJJJJH
@3571454/1
cgaagcattgtctgtttataaaataattaacaactaatgttttccaaaca
+3571454/1
CCCFFFFFHHHHHJHIJJJIJJIIJJJJJJJJJJJJJJJDHIJJJJJJJJ
@7004648/1
ctgcaaacatgccagttataaagcatagcccgaagtgctattggcacaca
+7004648/1
@;?ADBD?:DHFB>@AFDBEFE?A@?EH@FG1E@@BFAFED4D@>DE?BF
@7688081/1
ctagggtaaatatatagatacaagtaggtatgatgtaagtttatatgtac
+7688081/1
CCCFFFDDHHHHHJJJJJJJJJJJEHJIHHIJIJJIJIJJJJJJJJJIIJ
@7688480/1
gttgtgtacacctgagcgagactcataacgcagccagatgccaaagttct
+7688480/1
CCCFFFDDHHHHHJJJJJIJHIIJJJJJJJJJJIJJJJJJJJJJJJGIIJ
@7005087/1
gtcagtgttgaaattcgcccgtcgcaccagattattgatttctctttccc
+7005087/1
@@CFFEDEHFHB?BGFF@CGGG?EFHIIIGI?FDFFF@?FGGHHIIIG=F
@7688563/1
tgtggaactgcttcacctgtggccggcggcacgcagacgccttgatgacc
+7688563/1
@CBFFFFFHHHHHJJJJJJIJJJJJIJJJJJJJHHHFFDDDDDDDDDEDD
@7688595/1
cgcagccagatgccaaagttcttgatcttcactgggctcttctctgggat
+7688595/1
CCCFFFFFHHHHHIJJIJHHIGIJJJJJJJJJJJJJJIJJJJJJJIJIJJ
@147260/1
ctcacatgattcatccacaaattccaacccttgcgtttcaaaacaattca
+147260/1
??;DDD?B?FHHFC4AFBF@FH><AFHF@DH;EBBFBGD>@DGGGEIIGA
@4942046/1
cttagaagatagtaaatagcccagtcaacggatggccaaataggaaacac
+4942046/1
CCCFFFFFHHHGHGIJJJJJIIJJGJJJJJJJJJJIJIJJJJJJIJJJJJ
@4942062/1
ctcggagatgccgtcccggtacataatgatacgatgcggcttgaacccgc
+4942062/1
C@@DFDDDHGHHFDDAFEH?@FGFGIJIGGGGDGHGIGEEHHA>E;A=8<
@6321596/1
ctggagagaagatcctcatcttgtatagaggaggcttgggctcgctctcc
+6321596/1
CCCFFFFDFHHGHJJIJJJJJJJHGJJGIHIJJIIIJDFFHIIIJJJIIE
@4260454/1
atatgttcgaggacacgagatacgatgtacctgtccggtagaactctata
+4260454/1
CCCFFFFFGFHHHJJJJIJJJJJJHJJJJIIJJJGIIIIJGIJJIJJJIE
@831601/1
cacctgtggccggcggcacgcagacgccttgatgacctccactttgatga
+831601/1
@@@DADEEBFDDAGIIJIJGDIIGGIHHHFFFFFEEECEDCDDDDDCACA
@831793/1
gtttgcatgtcagttagctttttaatacatctctgtccaggcactatatt
+831793/1
@@@FDEFFHHHGHFHEFCHJJIIIIG@FHHIIIJIJJJFC>DEGIIIEIJ
@2884301/1
ggtgttgaggcgcttgtggtggtgcacgcgcttgggcagagggaatctga
+2884301/1
B@BDDDFEHHFGHHIJFFGIIIHHIGIIJJJJJJIJJJJHHHHDBFFFEA
@832049/1
gccgcccaaatttataatcatcaaaaataatgcatgaagattgcgc
+832049/1
C@CFFFDDDDHHFHIIGIIIIGIJIIIGIEIIIDGHGAFHGIGDGD
@4943116/1
gcgctatataacaaaacaattcatttcatatatacttatattggttgtat
+4943116/1
CCCFFFFFHHHHHJJJJIJJJJJJJJJJJJJJJJJJJJJJJJJJIIJIJJ
@7690183/1
cgcgcttgggcagagggaatctgattgtgctgttgtggaactgcttcacc
+7690183/1
CCCFFDFFHGHHHIJJIJIHHGGIIIIDFFHIGIIHHJIJJJJJGGHGIJ
@4943426/1
gttgtggaactgcttcacctgtggccggcggcacgcagacgccttgatga
+4943426/1
@@CFDDFFHFDHHJJJEGIIFHCGHHIJEGGIGIHHFFDECDDDDDDDDD
@7690485/1
gcctttcattattagacatcgacaaaacatcaagcttgtacaaaattgtt
+7690485/1
C@CFFFFFHHHHHJJIJJIJJIIIJFHIIJJJJIJJJJJIJJJIIIJJHG
@4261974/1
gagcgagactcataacgcagccagatgccaaagttcttgatcttcactgg
+4261974/1
CCCFFFFFHHHHHJJIJJJJJJJJJJJJJJJJJIJJJJJJJJJJJJJJJJ
@4261976/1
tctgtttcttggcatctatagatgtcggtggcgcacagggcacgcttgcg
+4261976/1
@CCFDFFFHHFGGJJJJJJJIFGIJJJJGIIJJJJJJJJJJJJIJIIJJG
@2201410/1
gtttgcacatagcaactttagaaggtctcagaggtggcagttcatccact
+2201410/1
@=@DDBD?DBAFFH@GEBFG@GH>BFAEHCEC@1?CDH@GBGCBB?:DFB
@4943679/1
gggaagggttttttaaactcatgttttcatggtaccaagttatgaatttt
+4943679/1
@@@DDDDDADFFHGGHDFEHIGIBBDG>FDGGCGGHGFH?DHIIGJIIJJ
@2201573/1
cccacacgtttcacttcagcatagacaggtgtcttccctggcaatacaac
+2201573/1
CCCFFFFFHHHHHJJJJJJJJJJIJJJJICFHIJJJJJJJJJIIJJJIIJ
@833089/1
cgatgaagttttggaatccctatttttttcgtaggtatttgcggtgaatt
+833089/1
@@@DFFFFHHDFDGGIFIGIGCGHJGIJIGIHGGEHGIIIGGII;ADHEI
@4262328/1
gtgctttgtcctcacgaaagtttccatgttctatttacctatcttgagtt
+4262328/1
C@CFFFFFHHHHHJJIJJIJHIIIIJJIGIIJJIJJJJJIJJJJJJJIJJ
@4943964/1
attatagtttcaaaaaaactgtttcacataaataggtgagaagtgtgata
+4943964/1
CCCFFFFDHHHHHIJJJJJJJIJJJJJJJJJJJJJJBGHJJJJGHFHIIJ
@2202203/1
agtacccttcaggtgaagagaaaaatgaacgtcccacagggg
+2202203/1
@@@DDDDDDBFBB?B>>AFCEG@GB;<CEFFHG@G@D?BDGG
@833522/1
gctgggcctcttgtatgcgaaggtgttgaggcgcttgtggtggtgcacgc
+833522/1
CCCFFFFFHHHHHJJJJJJJJJJEHHHJJJJJJJJJJIJJJJJIIJIJJH
@2202228/1
gccgacagttagaatttaaaagaaacaccttcataataaggaccaa
+2202228/1
CCCFFFFFHHHHGJIIGEHGIHJIIJJJJGGIIIGGIGJJIIJJJH
@4262992/1
agcagcttcatccagaggcaagcgctccaagttgcttggaggcttgggcc
+4262992/1
CCCFFFFFHHHHHJJIGIIJJJJJIJJJIJJHIJJJJJJIJJGGHEGGCH
@1539194/1
gtcacggtagcactgagtgacggcacctccgacactgaggtcacggtact
+1539194/1
CCCFFFFDHHGHHJJJJGHIJJJJJJJJJJJGIJJJJJJJFHIJJJHIHH
@4263035/1
gccaacagattgtttgagatgtttgtgaaactgcgacaccttgtggctgt
+4263035/1
CCCFFFFFHHHHHIJJJJJIJHJIJIJJJJJJJJJJJIJJJJJJJJJJJB
@5626625/1
ctcggacatttcaattttatttagttggtcttggttgaacggaactccaa
+5626625/1
CC@FFFFFHHHHHIJGJJJJJJJJIJJJHHJJJJJJJJJJJJIIJJJJJJ
@834139/1
gcctcttgtatgcgaaggtgttgaggcgcttgtggtggtgcacgcgcttg
+834139/1
CCCFFFFFHHHHHJJIJJCHEGIHIJJJJJJJIJJJJJHIIJJJJJHFFC
@7005921/1
gtttgttttatcgtcgccttgagaagcagacacaagcttcttctgtttgt
+7005921/1
B@@FFDFFHHHHHJJIJJJJJJJIJIJJJJJJJJJJJJJJJJJJJHIJJH
@1539950/1
ctcatcttgtatagaggaggcttgggctcgctctccgaagggagcttgcg
+1539950/1
CCCFFFFFHHHHHJJJJJJJJJJGHIIJIJIJJIJJIIJJJJGIGHJJJI
@7006344/1
gttacctgcagaagatcactagaataggaagacagacattaggataggat
+7006344/1
@@@FFFFFGHHHHIJIIJIJJJJJIIJGJGIJJJJJIHJJJJIEIJJJGG
@3573288/1
tgtacgttcaaacgtatcacacattttctggtcaccttccatgcaaaatc
+3573288/1
=??DDD==AAAAA@22<<FDCDBEFIBBEDB?CEE@D@DD<DBDDDDICE
@7006637/1
cgactggttgttaactccgaaaattatatcataatcattataactgcgaa
+7006637/1
@@@FFFFDFF@FHJHGJGIJEHJIGGIGIIIJGGHGIIGFGDIIJEHIBG
@3573898/1
tgggtggtggcaatactcggccgcgaacctccatcatattgtttg
+3573898/1
@@@DADDDBHHHGIJJJIIGIIIJIFIIIIJJJJJJHFHHHHHFF
@1540973/1
ctgcttcacctgtggccggcggcacgcagacgccttgatgacctccactt
+1540973/1
CCCFFFFFHHHHHJJJJJJJJIIJJJIIIHHFFFEDEEEEEDDDDDDDDD
@1540996/1
cggcacctccgacactgaggtcacggtactcgcggtacatgttgtgtaca
+1540996/1
BB@FFFFFHHHHHJJJJJJJIIIJJJGGHIJFHIJFHIJJJJJJIIHHGH
@149309/1
cacgggctctgtgcctggctcccatgtcacggtagcactgagtgacggca
+149309/1
CCCFFFFFHHHHHJJJJJJJJJJJJJJJJJJJFHIJJJJJJJFHIJJJII
@1541506/1
gccagatgccaaagttcttgatcttcactgggctcttctctgggatttcc
+1541506/1
CCCFFFFFHHHFHIIIIJIJJJJIJHHIJIICHHIIIIJJIIIIIJJJJI
@1541878/1
tttcaaataaaggcgtcaactgggtgtgctagttacataatatctactaa
+1541878/1
BCCFFFFFHHHHHJJJJJJJJJJJHHIJJJJJIJJJJJJJJJJJJJJJJJ
@1541985/1
ggtgcacgcgcttgggcagagggaatctgattgtgctgttgtggaactgc
+1541985/1
@@@DFFFDHHHGHJJIIIIFHIIJIGHIIGIJIIJIIIDFGHIIIJIJJI
@3574928/1
ctcatcttgtatagaggaggcttgggctcgctctccgaagggagcttgcg
+3574928/1
CCCFFFFFHHHHHJJJJJJJJJJEHIHGJJIJJIJJJJJIJGGHJIJIII
@150370/1
gcgccaaatattttattgtaacaatgaaccatggtttcaacaatttctct
+150370/1
@@@FDFFFHAFHGGGIIIIIIIIAHHHIIEGIIG?ECHIIIGB@FGIIIE
@7008719/1
tgagtcaacaagaacaaatttttatgtgccaaaatgctattaacatttaa
+7008719/1
CCCFFFFFHHHHHIJIJIJJJJJJJJJJJJIIJJJJJJJJJJJIJJJJJJ
@7008782/1
ctcttgtatgcgaaggtgttgaggcgcttgtggtggtgcacgcgcttggg
+7008782/1
@CCFFFFFHHGHDGIFCFEGHGIJJJJIJICHJHGHHHGJJJJJHFFBAB
@150979/1
gtggtgcacgcgcttgggcagagggaatctgattgtgctgttgtggaact
+150979/1
CCCFFFFFHHHHHJJJJJJJJJJJJJJJJJJJJJJHIIJJJJJJJJJJJJ
@3576085/1
gggttgtcctgcagagcttgccacatcttgtaagcagcctgacgcttagc
+3576085/1
?@@ADDDDHHHGFG@FHIJIHIJJJGIHGIJIJEGIGIIHJIIIJHIIEG
@3576465/1
gcaagaagtaccagaaacgggacttagccacaatctggtctggagagaag
+3576465/1
@@<DDFDBHHFDFHAGGBFGIDGFHGHGGCHFGDHIEAFHHECEFGG=FF
@4264072/1
aggggttattgttatgtcgatgtcgaacccaaaaatgtaattaacttttt
+4264072/1
CCCFFDDFHHHHHJJJIIJIJJIJJJJJJJJJJJJJJGIJIJJJJJJJJJ
@1543634/1
cttacatgctaaaactaaactactatacctgtgaaacgatcaacaataat
+1543634/1
CCCFFFFFHHHHHJJJJJJJJJJJJJJJJJJJJJJJJJJJJJJJJJJJJJ
@1543771/1
ccgggtgaggatgcactacatttccgtccatcattttgtcaacgaactct
+1543771/1
CCCFFDDDHFDHFIIJJJJJJIJIJIHIJJJJJJJJJIHHGIGGGIIJJJ
@1543890/1
ccgctttttactacatgcataaacatacataccgataccatacaccaaaa
+1543890/1
@@CDFFFFHBHHFJJEGIJIJGEHJIGGCHFBCFHIGFHIJJIIJIAHEG
@152026/1
ctgcaaagttaaccatcttgtattcaaaagaaaacctagaatcactggtt
+152026/1
CCCFFFFFFHHHHJJJJIJJIIJGJIJJJJJEHGIIGGIIJJJJIJJIJH
@6324325/1
cagcatacataataaaattagaggaagtaggtgctgggcctcttgtatgc
+6324325/1
@@@DA??DAHF>CFEE9FHEFEEGGGGEHG<C9<@4CCFCDDG<D?FHDG
@4264960/1
atttagctgaagttttaatattacttgaattacactacatcactagtagg
+4264960/1
@@CFFFFFFHHGCF@GIGIIIGJIJJJCGIIIIEGIGIGGGJIIJJBFG@
@7691183/1
atactttgtttcatttaaatttacgggctatgccatttatcctcgcacgt
+7691183/1
@@@DBDFE?FD?<EB>GAA>F>@GEBAFGH?E9DFF@HGGED><@F@?F8
@4944589/1
gttgtggaactgcttcacctgtggccggcggcacgcagacgccttgatga
+4944589/1
@@@BDDFFHHHADHIJICHIEHCBHJID@DGIIIHHFFDECDD@?CDDDD
@6324623/1
gccaagtataatggtccattctatgcacctcctccaatgtgtctggtgct
+6324623/1
@C@FAAB?FFFDDBFEGHIIDGII9?HHHGIGIG@GIGIIEHEHHIIII@
@4265636/1
gatagagacgatttcaccagtggtcttcttgaacttcttcaattgacgca
+4265636/1
CCCFFFFFHHHHGJIJJJJJIJJGJJJJJJJJJJJJJJJJJJJJJJJJJI
@4265652/1
gacgatttcaccagtggtcttcttgaacttcttcaattgacgcaagaagt
+4265652/1
CCCFFFFFHHHHHJIJJIJJJJJJJJJJJJJJJJJJJJJJJJJJJJJJJG
@7691823/1
gcaagaagtaccagaaacgggacttagccacaatctggtctggagagaag
+7691823/1
CCCFFDDBHHFHHJJJIIIGGHGJGHIJJIIJJJIGDHBFHGGIGIGIEI
@7691884/1
ggcgttgatgtcgcaagatagtgag
+7691884/1
?;1ADDDD<FADF<EBHGEAHHIB?
@7691921/1
cccatgtcacggtagcactgagtgacggcacctccgacactgaggtcacg
+7691921/1
CCCFFFFFHHHHFHIJJJJJJJFHIIJJJIJJJJJJJJJJJJIJJHIIJJ
@5627497/1
gtggattttaatgttattattacagcatacataataaaa
+5627497/1
@CCF?ADDHHHB>CFBEEHHHIIBHII>:F?FGEHDFGC
@5627612/1
ctgtggccggcggcacgcagacgccttgatgacctccactttgatgatct
+5627612/1
BC@FFDDFHHGGHIJJIJJJJIIJHGHHFFFFFFEEDEEDDDDCDDEFDE
@4266274/1
ttttaatgttattattacagcatacataataaaattagaggaagtaggtg
+4266274/1
@CCFFFAEHHHHGJJIIIJJJJJJJJJJIJIJGIIJJJIJJHJJJJJGBG
@6325721/1
cagccagatgccaaagttcttgatcttcactgggctcttctctgggattt
+6325721/1
CCCFFFFFHGHHHJIJJJJJJJJJIJJJIJJIHIJIJJJJJJJJJJIJJJ
@4266628/1
ctcatcttgtatagaggaggcttgggctcgctctccg
+4266628/1
;?@FFDFFHDFHHIEGGIIIEHIIIHIFFE:FHB9?D
@4946320/1
cagtggtcttcttgaacttcttcaattgacgcaagaagtaccagaaacgg
+4946320/1
BCCDFFDFHHHHHJJJJJJJJJJJJJJJJJJJJJJJJJBGGIJJJJJJJI
@4267007/1
agactcataacgcagccagatgccaaagttcttgatcttcactgggctct
+4267007/1
BC@DFFFFGGHGHJIIIIGJIJJIEHGJJJJJJJIJIJJJFIJHHGGIHJ
@4946405/1
gctgggcctcttgtatgcgaaggtgttgaggcgcttgtggtggtgcacgc
+4946405/1
CCCFFFFFHHHHHHIJJJJIJJJCGGHIJJJJJJJJJJJJIJJHHIJJJG
@5628683/1
cgcaagaagtaccagaaacgggacttagccacaatctggtctggagagaa
+5628683/1
@@@;ADDDFAD4DGFDEIAFIE@GGFIIFIIFIIFIIFICDGG@BFDFFE
@4946581/1
cgtagttctcagcttccctgcaaagttaaccatcttgtattcaaaagaaa
+4946581/1
@<@D7DDDH>D:3AF9CFI<;E?<@HBEGH3A9CFCG9D<BFF>F9?GF;
@4267393/1
tcttgaacttcttcaattgacgcaagaagtaccagaaacgggacttagcc
+4267393/1
CCCFFFFFHHHHHJJJJJJJJJJJIJIJGCFHJJJJJJJJJJIJIJJJJJ
@7693584/1
gtgagcacgggctctgtgcctggctcccatgtcacggtagcactgagtga
+7693584/1
C@CFDDDDDHGFHIJIEEGIGIJFJJIJIIIIGGIIIFAGHIJJJIIBC4
@4267505/1
cttcacctgtggccggcggcacgcagacgccttgatgacctccactttga
+4267505/1
CCCFFFFF?FFBFHFGHIIIIIEIAHGIGHFFECCCCDECDDDDDDDCCC
@5629107/1
agaggaagtaggtgctgggcctcttgtatgcgaaggtgttgaggcgcttg
+5629107/1
CCCFFFFFHHHGHJIJJHIIIIJJIJJJJJIJIIIJFGHIIJJJJJJDBH
@5629444/1
ctgtgatctgtttcttggcatctatagatgtcggtggcgcacagggcacg
+5629444/1
@CCFFFFFHHDHHIJJJIJJJJJJJJJIJJJJJJHIJJJJJJJJJJIJJJ
@6327633/1
gcaaagataagatgaagaagaggagcaaatggaaaaaaaaattggtgaaa
+6327633/1
CCCFFFFFGHHHHJIJIHEHIIFHGIGIEHIJJJJJIIIIAFIIICDDHG
@5629987/1
gtcgagtagagccttagctgcggaatgcttagcttccttcttagagcgtc
+5629987/1
C@@DFFDFFHHGHIIIIGIIG@D@FE>BGGGIGGIGIIIHGIGIFH<FFF
@7010183/1
gccggccttgattttataatttagagacacgtgtacatttcgagagaaca
+7010183/1
CCCFFFFFHHFHHJJJJJIJJJJJJJIJJJJJJHIJJJJJJJJJJJJJJJ
@7010351/1
gccttgattttataatttagagacacgtgtacatttcgagagaacaaatt
+7010351/1
CC@FFFFFHHHHHJJJJJIIJGJJFIGBFAFHIJGGG@CGHIIIGGIJCF
@1544174/1
tctgtatactggaaatcttcgtagcttttcatgaacttctttttattttc
+1544174/1
=?<=DDDDBCFHDHADGGGGCF9BEGIBFHHBFFFFCGIIIHGDDHGEH<
@5630453/1
caccagcattcgtgtcccccgctggagcttgaccaacggggtacatcttg
+5630453/1
@C@FFFFFHHDHCHHJJIIIIIGGIFGIHGDGIGGHIJJGG;ACECGEGH
@2886909/1
gtgctgttgtggaactgcttcacctgtggccggcggcgcgcagacgcctt
+2886909/1
CCCFFFFFHHHHGJJJJJJJJIJJJJIJJJIJJJJJIFDDBDDDDDDDDD
@7011339/1
ttcgtgaatcatgccctcaatctgcaccagttcatatttgggcacagttc
+7011339/1
@BBFDDFFHHHHHJJJJJJJJJJJJJIJJJFHIJJJJJJJJJJJJJJDHI
@5631385/1
gccacaagtttctttcacacatagaccagtactggatatttaggttacct
+5631385/1
@@CFFFFFCBFDDGIIJJJIJJIEDCHEHAFHHIIJJJGHDIGGIGF<BF
@5631513/1
tgtggaactgcttcacctgtggccggcggcacgcagacgccttgatgacc
+5631513/1
@CBFFFFFHHHHHJJJJGHHIJGIIJ<HGGGIJHHHFFDDDDDDDDDDDD
@2888098/1
gtacatttcgagagaacaaattacattcacttgacatcataatacgatac
+2888098/1
CCCFFFFFGGFDFJEHJIJJJJIIJJJJIJIJIIGIIEHIJJJJJIGJIJ
@1545711/1
gcccacttttatcttttgcacctcacgatcgattactactgctttcccaa
+1545711/1
@C@FFDFBHHHHHJJJJIJIIJJJIJJJJIIHGIIGJGIIJEHIJIGIJJ
@3578900/1
ccagatgccaaagttcttgatcttcactgggctcttctctggg
+3578900/1
?<@BADBD?<A;AACA@GEHEFE>HHDAA@EBE99?CCD?C>?
@7012323/1
gcgtgatgaggttcaccaagctagtggcgttgatgtcgcaagatagtgag
+7012323/1
@@@DDFFFDFHFFHGBHEGIIGHIIIIGE?FHIIIIGIIIIIIIIIFB<C
@7012568/1
cctaagtgagtatacatctattaaattcaaacgcagagctcattatgttg
+7012568/1
<@@BB2A=AA=:AB?F?:EHDDED<FH>H<?HE:EGC@;<DGD@BD?FE>
@5632687/1
gtcgaacattctatgcttataccattaatctccgcaactatttgacggat
+5632687/1
;=?DDD8DF?:<DG@?DEIH<??3AAEBHA9AA@8:?FFFF<F9BG@@:D
@3579647/1
ctgtagtatagactgggaagctcgc
+3579647/1
?@@=ADDDDFHHG<FHIIBIH?FCE
@834181/1
cttcttgaatccacattggtgtgataaccgtgaactgatcgtgtgggagt
+834181/1
@@CFFFFDHHFDHIGIJJGFGGHIGIIJIIHIIJJIIEHGGIIGHGIHE7
@4948305/1
gtgacttgtagtcaaggtggagattttactatctttcaagtcggcataac
+4948305/1
@@@DD?DDHFFCDGIIG2AFHICHIGGGGGGHDGFBHIHGIIIBDGEHGF
@4269240/1
ccacagttccagtctcaggcacattgccattagtagactgatcagccgga
+4269240/1
CCCFFFFFHHHHHJJJJJJJJJJJJJJJIJJJJIIIIIJJIJJIJJJJJA
@3581093/1
gaggcgcttgtggtggtgcacgcgcttgggcagagggaatctgattgtgc
+3581093/1
@@@DDDFFHHFFDCFFEFIIGIIGIJJIGIJIIIIIIBEHEHHHHFFFFF
@4948623/1
cgttttaacaactgggctctatgggacaaagtagctgtatttctttggat
+4948623/1
BCCFFFFFHHHHHJJJJJJJJJJJJJJJJJJHIIJJJHHJJJJJJJJJJJ
@835598/1
ccaaaacccacttatatacgacaacttaactacagtttaaagcacgttgt
+835598/1
??@DDDFFAFHHFHGEFGGHAFGIGIGHGEIGIIIAFGEIE<DDFGDHGC
@836009/1
ctgtggccggcggcacgcagacgccttgatgacctccactttgatgatct
+836009/1
CCCFFFFFHHHHHJJJJJJJJJJJHHHHFFFFFFEEDEEDDDDDDDEFDE
@4949254/1
gtcacggtagcactgagtgacggcacctccgacactgaggtcacggtact
+4949254/1
CCCFFFFDHHHGHJJJJFHHGJIIIIGIJIJJJJIJJIIIHIJJHICGEH
@4270512/1
gcttgggcagagggaatctgattgtgctgttgtggaactgcttcacctgt
+4270512/1
CCCFFFFFHHHHHJHJJJJJJJJJJJJJJJJJIJJJJJJJJJJJJJJJJI
@4270631/1
gtcgggcagttcgtcaacaagacattactagctgagaatatttttttccg
+4270631/1
CCCFFFFFHHHHHJJJJJJJJJJIJJJJJIJIIJIJIJJJJJIJJJJIIJ
@1546963/1
ggaagtaggtgctgggcctcttgtatgcgaagg
+1546963/1
@@?DD=DDHD?FDGIGEHIBGGHEFF?E<FEF@
@4950832/1
gctgggcctcttgtatgcgaaggtgttgaggcgcttgtggtggtgcacgc
+4950832/1
@@<DD?;DFFFBFI@FFBGF<FB1@:CD?GFGIEIECFFFF1@FEEECDE
@1547623/1
gaggaagtaggtgctgggcctcttgtatgcgaaggtgttgaggcgcttgt
+1547623/1
@CCFFFFFGHHDHIIJJJJIEIIJJEIGJJJFHIJBGGGIIEIJJJJJJG
@2203206/1
gcacagacgaacagacaaacagacaaacaaacaaacagacaaacagacaa
+2203206/1
CCCFFFFFHHHHHJIIIJIJJJJJJJIJJ3HHIJJJJIIIIJIJIIIJJJ
@2203557/1
gtgacggcacctccgacactgaggtcacggtactcgcggtacatgttgtg
+2203557/1
@C@DDDFDDHFFDAHIFHEHCHIIFGGEFHDCHHDHGIJ@EHCEEDFDFE
@1548391/1
gttcttggtggaggctgcggcggcgagccgggcgccgccctccgccgccg
+1548391/1
CCCFFFFFFHHHHJJJJEEHGGJGF6A?8>BBBB1:57BB3ADDBD@8BB
@2204654/1
ccttgattttataatttagagacacgtgtacatttcg
+2204654/1
@@@=?4DD4CFABG<EAEE9@9AFHAABAEH>DGI99
@153362/1
gtcacggtactcgcggtacatgttgtgtacacctgagcgagactcataac
+153362/1
@@CFFFFADFDHFGIGGGIIJJHIJJHGGIIIGGGCGIIJJHHIIJJHHC
@153580/1
gggtgcgtgcaggatcctcgtcattgcctggcatacaaggcaaagcaccg
+153580/1
@CCDDDDB?FHBDHGBGHHIHGGGIIGGHCHIIIIIIIIIIIGAHIIEHI
@2205186/1
gctgggcctcttgtatgcgaaggtgttgaggcgcttgtggtggtgcacgc
+2205186/1
CCCFFFFFHHGHHHGJJJJHGHJ?HFGIJJJJJJIJJIJJGGHHIJJJJH
@2205329/1
tccgtattgcatgccgccgataaatactgtcgcttggtatggtgttgacg
+2205329/1
CCCFFFFFHHHHHIJJJJIDHIGIJJIIBF@GGHIEI<CFGIGHC@FFEH
@2205867/1
gcgcaaatgagaaagctatctatttcaaataaaggcgtcaactgggtgtg
+2205867/1
CCCFDFFFHGGHHJJJJJIIJJIJJJIGCHIIGGGGIIJJJJJHJJFFFG
@1550265/1
cgggccgcgactccgccctcttcctcgggtt
+1550265/1
?8?:?@?D@FFF??D68@FEFEIFFEF<@.;
@6328198/1
gtgatctgtttcttggcatctatagatgtcggtggcgcacagggcacgct
+6328198/1
CCCFFFFFHHHHHJJJJJJJJJJJJJJJJJJJIJJIIJJJJJJJJJJJJJ
@2205986/1
gtagcactgagtgacggcacctccgacactgaggtcacggtactcgcggt
+2205986/1
@@??BADAD<:2<CFB1ECAEBEF@FD?D?GGII?9BDBFF=@CF;@B?=
@1550442/1
gaacacagataggtagctgcgcccgttcatgttcatcacccagtcgcgct
+1550442/1
CCCFFFFFHHHHHFHIIJJJJJJJJJJJJJJGIIJJJJJIJJJJJJIJJI
@155304/1
ggcgttactgcttaatactactcactgatttatgtagcatcatcttgtaa
+155304/1
@@@FFFDDDHHHGIDHIIIIIEGGIIFHGDGIIIEEHIEGHIIIIGIGII
@6329584/1
gttgaggcgcttgtggtggtgcacgcgcttgggcagagggaatctgattg
+6329584/1
@@@FFFFAHGFHHIJJJGIGFHIIIJJJJJJJJJIJJJJJHHHHFFFFFF
@6329674/1
gtcacgatacctttcttcctagtataatgtatccttctatcaccatactc
+6329674/1
?1:BDD?D;CFDBDEBG?<<AEHB?E?DE2<CEGGEFBCGDCGDFABFFB
@6329798/1
caacaataatatataatttggagtacagttaatacctggcatcagttaca
+6329798/1
CCCFFFFDFHHHHJJIJIIGIGGGHIJJHIJIIJGCHIIJJIGIIJIJJJ
@156199/1
gtgagccgtgattatctaggacgtcttcttgaatccacattggtgtgata
+156199/1
CCCFFFFFHHHHHJJJJJJJJJJJJJJJJJJIJJJJGHIJJJJHIIJJJJ
@7695931/1
gctgtttctcactagtaagagcttttcgtataatatgatatgatgccgac
+7695931/1
@?@DDDDDHA>ACBFEEHE<BAIHHIEDHIIGEGIIIIEIIIBHHHGEAH
@7013315/1
gtctgtttgtctgtgcgcgctaatctcagaaacggctgatccgagttgga
+7013315/1
CBCFFFFFHHHHHIJJJJJJJJJJJJJJJJJJJJJJJJIJJJJIIGHJJE
@1552294/1
tcttgaacttcttcaattgacgcaagaagtaccagaaacgggacttagcc
+1552294/1
CCCFFFFFHHHHHJJJJJJJJJJJJJJJJHJJJJJJJJJJJJJJJJJJJJ
@1552341/1
gtcaaggattttattgaataactagcttctgcccgcgactccgtccgcgc
+1552341/1
CCCFFFFDHGHGHJJIIJJJJIIHIIJJJJJGJEHFGIJJJIDFHIHHHH
@6330293/1
tgtggaactgcttcacctgtggccggcggcacgcagacgccttgatgacc
+6330293/1
CCBFFFFFHHHHHJJJJJJHIJJGIJJJIIJJJHHHFFDDDDDDDDDEDD
@5634687/1
gtcacggtagcactgagtgacggcacctccgacactgaggtcacggtact
+5634687/1
@@@DBDDADFFHHGIGIEHHIEGEFGIC8DFBGGIIIIIIF@GHG>;@EE
@837318/1
ttcgtgaatcatgccctcaatctgcaccagttcatatttgggcacagttc
+837318/1
??1BBB>?DA??<EDGGF9?FGCF<EGAAFGIBGHIIBCHFGGGGC;D@B
@7696656/1
gaaattatggtctgtatctagctaaaagtagatgcaaatatctctacctc
+7696656/1
@<@7DA>??<F>FDE@EHGFHIGIGCHH:AEEHH>CF>ECCFGIEGI<F>
@5635102/1
gcaacatcaaatttatttaaattagcgcagaaataattcatagcaaaaat
+5635102/1
@@@DDEFDDHHGHIIIIIIJJJJJJJIIIJJJJIIJJJIJIBHHIJJJIJ
@2889674/1
gtagcactgagtgacggcacctccgacactgaggtcacggtactcgcggt
+2889674/1
CCCFFFFFGHHFHAHGHJIJJIIJJJGJJIIIJJGHIJJJ;BGIIGEEF5
@7014276/1
gtcacggtagcactgagtgacggcacctccgacactgaggtcacggtact
+7014276/1
CCCFFFFDDDHFHAB>E<AFGGGDHIBHIIADGG>HGCFAHAFEFED=EC
@7014382/1
gtcattttgtctgtgatggcagtagacacacgcctgtgtaaatattcagc
+7014382/1
@?@DD;DDF?FHHHH>GGHIHDGIEIIIIIBGIGH=CGHGHIIIIHIIHI
@2889891/1
atctgattgtgctgttgtggaactgcttcacctgtggccggcggcacgca
+2889891/1
?@@;B;AD:==?D?EDGEF7FFFECEHEHEHHFIEGDFFIFFAB=4=939
@838099/1
ctcatcttgtatagaggaggcttgggctcgctctccgaagggagcttgcg
+838099/1
CCCFFFFFHHHHHJJJJJJJJJIHHIHIIGIJJGIJJIJJIJIIIJJHIG
@5635700/1
ctgggctgcagatgactgcgcatccttgctagtaagtcctgagccatagc
+5635700/1
CCCFFFEFFHHGFIIIIA98FFGIGHGHHGIG?9CGDHBGIIIIIGIIDF
@838419/1
gtgtgtgtaggggaagggttaggcaacttaatttcgtggattagtagctg
+838419/1
@?@DDA=2=CADFG:ABDEF@FEFEFFFIIEDGIFFDDBGFIIFFEFIII
@4273321/1
catcgacataacaataacccctgctatttttttt
+4273321/1
@@@DDD?@DFAFHI@FHB:ADFE@EGHBGIIG8?
@838964/1
gtggattttaatgttattattacagcatacataataaaattagaggaagt
+838964/1
@@@FDDEFGDDFHHHBHIGGGIHHIBHHGHIIGEIIGGGIIJIJJJIIJG
@838966/1
aacgcagccagatgccaaagttcttgatcttcactgggctcttctctggg
+838966/1
@@?DAD<ACFFBB>EHIIGI?EHCGHIIGIGFE@GABGGHGIIICGHG@H
@5636374/1
gtggcgttgatgtcgcaagatagtgagacattcactttttagtcataatc
+5636374/1
BB@FFFFFHHHHFHIJJJJJJJJHIIJGIIJJJJJJJJJJJJJJJJJJJJ
@839192/1
ctggtctggagagaagatcctcatcttgtatagaggaggcttgggc
+839192/1
<@@BABDDHGH?FF@EBBFGHGGEHHHGBHHCA<FHHAHCFHGG@2
@839232/1
ccgtgccttttattgcttggtgagacacgagataaaagtctaattcagac
+839232/1
CCCFFFFFHHHHHJJJJJJJHIJIEJJJJGIJIJJJJIFGIGIJJJJJJJ
@5636617/1
ttcacctgtggccggcggcacgcagacg
+5636617/1
?@@DBBDDDFAFHDE8??@F:6;A;E@:
@5636695/1
gtcacgtccacgcccaggaatatcaccggctcgt
+5636695/1
@?@AD:=BBF?AHHGGBFE>FGEAGG?@DBFEDD
@5636705/1
cgtgtgtatgtcactgaacttctcttaaacgactggattgattttgatga
+5636705/1
BCBDDFFFHHHHHJJJJJJJJJJJJJIJJJJIJJJJHIJJHIJJJJJJJI
@4273871/1
gtcctttctaaggttctaaactatatctgtaccaaatttcaaccaaatcc
+4273871/1
@;=BDDDD>FHHFEEGGGBFHIIIIIBCGHBCHHGI<GD?@FGHIIIDIG
@4952547/1
cagtggtcttcttgaacttcttcaattgacgcaagaagtaccagaaacgg
+4952547/1
@@@DDDDFHDHHGHGGJJJJIJJICHIJJJJJJGGGIIDHEHGGJIEHGE
@4952553/1
gcaagaagtaccagaaacgggacttagccacaatctggtctggagagaag
+4952553/1
@@@DADDDHDDDHGBFHA@F?GHA@BCFHCBGEG@B??G?BFADGCB?89
@4274432/1
ctctttacaagtagactcatctttagcacttggttcatcttttgaagatt
+4274432/1
@@<D?D;DH>>:ACBEB<?E?AAFHC@HH>?EFFGG<@GHFHFH;DE?B:
@4274994/1
agcctactttttttgtcaggtaatatacctaaaaccttcttctaagtctg
+4274994/1
CCCFFFFFHHHHHJJIIJJJFHJJJJJJJJJJJJJJJJJJJJJJIJIIJI
@4275054/1
atcgacataacaataacccctgctattttttttatttttattttcaatgt
+4275054/1
CCCFFFFFHGHGHJJIJJJJJJJJJGJJJJJJIIIIJJIIJJGIHIJJJJ
@1552877/1
ctgagcgagactcataacgcagccagatgccaaagttcttgatcttcact
+1552877/1
CCCFFFFFHHHHHJJJJJJJIJJJJJJJJJJGIIJHHIIJJJJJJJJJJJ
@2210512/1
gcattatatgtttgaatgcattttcaaaagattcacaacaaaaagagata
+2210512/1
CCCFFFFFHHHHHJJJJJJJJJJJJJJJJJJJJJIJJJJJJIJJJJJJJJ
@7015282/1
gtaggtgctgggcctcttgtatgcgaaggtgttgaggcgcttgtggtggt
+7015282/1
BB@DFDDFHHHHHJJJJJJJJJJJJIIJJCGFHIIJJJIJIJIJJJGGHB
@156809/1
gttatgtttacgagaaaatcttttttttgtatgtattttactgtagactt
+156809/1
CBCFFFEFHHHHHJJJJJJJJJJJJJJJJIJJJJJJJJJJJJJJJJJJJJ
@157052/1
gtctgtctgtctgtctgtccgtttgttctggtgaatctctgaaatggctg
+157052/1
@@CFFFFFHHHHGHIIJJJJIHGIJJIJJJJFGIIIJIJJJJJJJIIIIJ
@7015763/1
ggatgtggattttaatgttattattacagcatacataataaaattagagg
+7015763/1
BC@FFDEFFHHHHJJJJFHIJIJJJJJJJJJJJJJJJJJJIGIIJIGJJJ
@1555030/1
tgcagagcttgccacatcttgtaagcagcctgacgcttagcaagtttctt
+1555030/1
@<@DBDDDBFFFFGGBGGIBGBE?AFD@@@GC3EHE@FG@BFE?09BB<F
@7016230/1
cttctatcaccatactcaggttgccgtataccacagttggttaaactgtt
+7016230/1
CCCFFFFFHHHGGIIJIJIIEIHHJIJIJJJIIJIIJJJJHGIJJJJJFH
@7016632/1
ggtagcgggtcggacgagccgtgccttttattgcttggtgagacacg
+7016632/1
@C@FFFFFHGDHHGJJJJIIHFHGIJJJJGIJIIIHHGHFFFDFEED
@1555892/1
gtcctgagccatagcaaacagccactggcaatgtggatagctggacaagg
+1555892/1
CBCFFFFFHHHHHJJJJJJJJJJJJJJJJJJJJHIJJJJJJJJJJJJJJJ
@7017039/1
gtacgtttctgttcctgtccccatctgaggaatagtattgttaaatcaaa
+7017039/1
@@@DDDDDHFHHHJJJJIJJJJJJJIJJGIEHIJIHIJIJJEIGGIHIJI
@158473/1
atgccatttatcctcgcacgttggcagtaatagtacaagtgaaaagtcac
+158473/1
@CCFFFFFHHHHHJJIJJJJIJJJJJJIJJJJJIJJIJJFHIJJIJHIII
@7017515/1
gtgaaacgatcaacaataatatataatttggagtacagttaatacctggc
+7017515/1
@@CFFFFFDFFHHIJIDGHHJIDIJIJIJI@EHHIIIHDGGIIIIJJJJI
@1556546/1
ctccagtggtaggtatgtatgtttatgctcttgacctacttgtagacacg
+1556546/1
CCCFFFEFHFHHHEHIJHJJJHJJJJJJJJJJJJJJJJJJJJIJJJJJJI
@7698472/1
gcgaaggtgttgaggcgcttgtggtggtgcacgcgcttgggcagagggaa
+7698472/1
BCCFFFFBFDHHHJJIJJIIJGIJFHHFGHIIJJJJJJJJGEHFFFFDDE
@1557481/1
ggcagagggaatctgattgtgctgttgtggaactgcttcacctgtggccg
+1557481/1
CCCFFFFFHHHHHJJJJJJIJJJJJJJIJJJFGHIJJJJJJJJIHJJJJJ
@7698629/1
gtaggtgctgggcctcttgtatgcga
+7698629/1
@@<DD=D>DDFDD:CFHHEHHHGGB;
@7018902/1
ctggagagaagatcctcatcttgtatagaggaggcttgggctcgctctcc
+7018902/1
@@CFFFFFHHHHHJJJJJJJJJJHJJIJJJJIGJJIJHIJJIJJIEHIIJ
@6332203/1
tgcacgcgcttgggcagagggaatctgattgtgctgttgtggaactgctt
+6332203/1
@BCFFDFFHFHGHJIJJIJIJIJJJGIEIIIJJJJJJJIIJJIJJJIIIJ
@1558037/1
cggtagcggaaggtgggttcgtgaatcatgccctcaatctgcaccagttc
+1558037/1
CCCFFFFFGHHHG:EEHFGIJIJJJJIJJJJJJJJJJJJIJIJJJJJHIG
@2891329/1
gtggatacttacttgtgtgataccacaataatttagatcattacaaaata
+2891329/1
CCCFFDFDHHHHHJJJGIGGEJGHIJEHIIGIIGGIGIJGIIJJJIFEHA
@7019658/1
gtgcacttagcttcgggttggacgaccaaaactgatataagtaaatctgg
+7019658/1
CCCFFFFFHHFHHJJJJHIHGHIIGIJIIJJIIGGIHIJJJJGIIIIGIJ
@6332993/1
cacaaatatatgctacaattaaatgtataatatttatcttttataataaa
+6332993/1
@C@FFFDFHHHFAHIJIGIIJCHIIEIIIJJEIFIEH<AGHH@FHHIIIJ
@5637690/1
ctcatcttgtatagaggaggcttgggctcgctctccgaagggagcttgcg
+5637690/1
CCCDFFFFHFFBDGGHGBEIIIIE<CGHGGIIGIBHGIIIIIHIIIIIHB
@7699966/1
tttttaatttgtgctccaaattgtatctgacgacgcattgaatctgaata
+7699966/1
CCCFFFFFHHHHHJJIJJJJJJJJIJJJJJJJJJJJJJJJJJJJIJIJJJ
@1558826/1
ctcatcttgtatagaggaggcttgggctcgctctccgaagggagcttgcg
+1558826/1
CCCFFFDFHBFHFGGGEBHIIGIGGG@EBHI=CABGA6?FGHGGA>GGH@
@7020063/1
cacaaattccaacccttgcgtttcaaaacaattcattttaggttcaagtt
+7020063/1
@@@DBDDDFB<DFDCGIEBG8F@ECGIIC@;FHBB@ABBGH39B@H49DH
@7700349/1
cgcgatgattttggacgtatttttgttgttttttcataccgtcattatcc
+7700349/1
@@@DDDDAFHHDHD?FG@BFDHEGGIBB?FHGCGBBF<0B?/?1BBHHFG
@5638067/1
gttattaggtaatgttatatattttgtcttttctgacattggtctctata
+5638067/1
@@@FFFFFHFHAAGIIGGEEGIIIEEHEHEGCHIGGFHH<GH4?DHACDH
@4275816/1
gtcgagtagagccttagctgcggaatgcttagcttccttcttagagcgtc
+4275816/1
@@@DDD:ADD?DHHII@EDHIIEG@GGHIGI@FHIGHGGG>GDFEBAF;7
@5638371/1
gcctcttgtatgcgaaggtgttgaggcgcttgtggtggtgcacgcgcttg
+5638371/1
CCCFFFFFHHHHHJIGIJCHHHIIJJJJJJJJHIJJJJIJJJJJJJHFFD
@4954919/1
gctggagtgattttgacgggtagctgatgtactaatgagtaataaaataa
+4954919/1
CCCFFDFBFDHGGIJJJJJJGHIJJIHHIIIJIIJJJIIGHGGIIJGIGI
@841273/1
ggcgatcatgtcgatggcttggtttattcccatcagtttggagttcacct
+841273/1
CCCFFFFFHHHHHIJJJJJJJJHIJJJJJJJJJJJJJIJJJIIHIJJJJJ
@841316/1
tccacttattaaattaatcgcacttctttgttttatttaaaaagcttaag
+841316/1
@@BFFFFFHHGFFIGJJJJIJJJJJIIJJIFHGJJIJJJJJIGGIJJIGG
@841881/1
cggcattccggcgtcattcgatatcttctgtagctgctgtgtgaagttct
+841881/1
CCCFFFFFHHHHHIIJJJJJIJJJJJJJJJJJJJJJJJJIIHIHJJGIJJ
@3584463/1
gagggaatctgattgtgctgttgtggaactgcttcacctgtggccggcgg
+3584463/1
@1?DDDDD<DFD?B>FFBCFHE:AC12CEGICFF9:?CF;FG;FFEE>44
@3584756/1
gcagagggaatctgattgtgctgttgtggaactgcttcacctgtggccgg
+3584756/1
@CCFBDFFHHHHHJJJJJJJJJJFGIIIJGCHIGGGDHIGIHJHIJIIJE
@7022042/1
ctcagatgcaatttcttgcaagaattgcacaaagttgaagtccttgttgt
+7022042/1
@C@FFFADDFDHFIIIIIHIJJIIJJIIIJJEIHCGGGCDCFFEHIJJJ?
@4956510/1
gcccgtcgcaccagattattgatttctctttccctgtcgggagcggagcg
+4956510/1
CCCFFFFFHHHHHJJJJJJJJJJJJJJJJJJJJJJJJJJJJGIJJJGHFF
@3585149/1
acgcaagaagtaccagaaacgggacttagccacaatctggtctggag
+3585149/1
CCCFFFFFHGDFHIIIJJJJJIIJJJJJJJJJJJJJJJIJIHJJIIJ
@7022522/1
gcactgagtgacggcacctccgacactgaggtcacggtactcgcgg
+7022522/1
@@@DDB>AFCFFH<:@@GA?BCGHAED@<DB???FHEFI@G@GEID
@3585386/1
cttccgtacattttatactaagctgtaaagtaccgactgttgagccagta
+3585386/1
CCCFFFBDHFDHFHIGIICIICHDGHHIJIHEHIGIGBGGHGGJHJJJFG
@7022942/1
cccatgtcacggtagcactgagtgacggcacctccgacactgaggtcacg
+7022942/1
CCCFFFFFHHHHFIJJJJJJJJHIJJJJJJJJJJJJJJJJJJJJJHIJJJ
@843658/1
tgtggaactgcttcacctgtggccggcggcacgcagacgccttgatgacc
+843658/1
@@@DDDDDHFDFBGIGIIBIBBCFHGBGIIIBBBEAE>ABDBDDCCDDDC
@843776/1
gttgtattcagctggtggagcagatatagcggtggaggggaacacagttt
+843776/1
@CCFFFFFHHHHHJIFHIGIJIJJIIGIGIJJCDHHIJIIHIJJJJJFHI
@4957470/1
tggtcttcttgaacttcttcaattgacgcaagaagtaccagaaacgggac
+4957470/1
@CCFFFFFHHHGGJJJJJJJIIGIIGJJJIJJJJJDGHIIJJJIJIIGGH
@7023269/1
ggaagtaggtgctgggcctcttgtatgcgaaggtgttgaggcgcttgtgg
+7023269/1
CCCFFFFFHFHHHJJJJJJJJJJHJJJJJHJJJCGGHJJJJJJJIJJIJI
@3586029/1
ctccggtactaacgatcaaatcgatcatgggtccataatcattcctggaa
+3586029/1
<??DDD8AFFFDDIGIEEDHH<<?EFBFD<G??BGEDHHBFADHIHGGAF
@4957892/1
gggaagtggtgataaagataagtataggctcaaaacctaacgacatcaat
+4957892/1
CCCFFFDDHFHHGJJJJJJJJJHJIJJJJJJJJIJJJJJJJJJJJJJJJJ
@4957927/1
cagccagatgccaaagttcttgatcttcactgggctcttctctgggattt
+4957927/1
CCCFFFFFHHHHHJJJHIJJJJJJJJJJJJJJIJJJJJJJJJJJJJGIJJ
@844268/1
ggtcaattcaatatactacaagattgtttgtggacctattgctacataat
+844268/1
CCBFFFFFHHHHHJJJJJJJJJJJJJJJJJJJJJJJJJJJJJJJJJJJJJ
@4958207/1
gtttattttgtttttctctgtgatctgtttcttggcatctatagatgtcg
+4958207/1
CBCFFFFFHHFHHJJJJJJJJJJJJJJIIJJJJIIJJJIJIJGIIIJGIH
@4958501/1
gattcatccacaaattccaacccttgcgtttcaaaacaattcattttagg
+4958501/1
CCCFFFFFHHHHHJJJJJJJJJJJJJJJHIJJJJJJJJJJJJJJJJJJJJ
@160230/1
cttgtttgaaggagtctatgcaagcttactataaaacaaaattaaacgcg
+160230/1
CCCFFFFFHHHGHJIGIIIJJJIJJJJJJJJJJJJIJJJJJJIJJIJJJJ
@2211772/1
ggtggtgcacgcgcttgggcagagggaatctgattgtgctgttgtggaac
+2211772/1
CCCFFFFFHHHHHJJJJJJJJJJJJJJJJJJJJJJJHIJJJJJJHIJJJJ
@4276533/1
gggctctatgggacaaagtagctgtatttctttggattttaatttagaaa
+4276533/1
@<@FFDFFHHDFDGGGHGIGEGIICBHGIEGGIHIIIIGIIIIEHIGIII
@845807/1
ctcataacgcagccagatgccaaagttcttgatcttcactgggctcttct
+845807/1
CCCFFFFDFFFHFGEHJIIIJGHGCGHIEGGGIIJJIIJEHGICHIJGIH
@161127/1
gggctctgtgcctggctcccatgtcacggtagcactgagtgacggcacct
+161127/1
CCCFFFFFHHHHHIJJJJJJJIJIIJJJJEHIGJJJJIJDFGGIIIIHGD
@4276997/1
gggcacagttcctcgacgagcaagtagttcttgaagcacagacacaggtg
+4276997/1
CCCFFFFFFHFFHIGIIGEFFGIIHJJJIIGHGHHIIGGHIJJIGGBF=@
@846099/1
cacttattaaattaatcgcacttctttgttttatttaaaaagcttaagtt
+846099/1
CCCFFFFFFFDFHIBEHIIGGIICGGIHFCGHGIIIICG@BFHGGIGEFH
@2213102/1
ttttatatttgttaactgtccttcattgagggtcgggaacttatggtata
+2213102/1
@@?DDDDDFFHFH:ACFHEBC?AAFGHBEHIGIHGHGIIIIGGGEI?@BB
@7702540/1
gacgcaagaagtaccagaaacgggacttagccacaatctggtctggagag
+7702540/1
CCCFFFFFHGGFHIJJJJIJJJGGGIJJJJJJJJIJJIJJIFHHGIDHGH
@2893310/1
ctgtggccggcggcacgcagacgccttgatgacctccactttgatgatct
+2893310/1
@@@FFDDEFFHHHIIGIIGJFHIGHCHEEFFFDFDECCEDDDCDCCACDE
@2213550/1
cgcttgggcagagggaatctgattgtgctgttgtggaactgcttcacctg
+2213550/1
;@@DDDADDHFHHIFHIBHGHGHIGHGHGICDGFHGICBHHGHIIIBHHB
@4278279/1
ctggtacgtcaggcactgcagctcgtccgacccgaagtggttgtcgtccc
+4278279/1
@CCFFDFFHHHHHJJJJJJJJJJJJJJJJIJJJJJJJFIJIIJIIIJHHH
@2213845/1
agcactgagtgacggcacctccgacactgaggtcacggtactcgcggtac
+2213845/1
CCCFFFFFHFHHHJJJJJJJJJJJJJJJJJJJHIJJJJGHIJJJJJHDFF
@2214005/1
atagaaacggttggcgttaggtatatacaagaacaaaccagaaaataggc
+2214005/1
CCCFFFFFHHHHHJJJIJJJJEGIJJJJJJJJJJJJJJJJJJJJJJJJJI
@4278716/1
gtgacatcggacttaatacaaggaaactgtttagactggttacattgctc
+4278716/1
@CCFFFFFHHHHHJJJJJJJJJIJIJJJJIIIJJJJIJJHIJJIJJJJJI
@7703862/1
gtttattttgtttttctctgtgatctgtttcttggcatctatagatgtcg
+7703862/1
C@CFFFFFHHFFHJJJJJJIHHIJGJJHGIJJJIJIJJJJHJJJJJJGIJ
@2214512/1
ccacaggggtgtacatcatggaaggaagatgcctcatcacaacatctaaa
+2214512/1
@@@DDBDBD<CCFGGGHGHIIICGGEB@DDHEFEHIGII@FCHEEHIGIG
@2894670/1
ctgtgatctgtttcttggcatctatagatgtcggtggcgcacagggcacg
+2894670/1
B@CFFFFFHHHHHJJJJJJJJJJJJJJIJJJJJIHIGJJIJJJGGIJJJJ
@7704271/1
ctggacgaaacattaaaataaaatagaatatttttgttcccacatcagga
+7704271/1
@@@DD;=@6:?;DEF><C<H@<FHFHB??GFG@FHGFG@:DCCFBFGEI@
@7704321/1
cagccagatgccaaagttcttgatcttcactgggctcttctctgggattt
+7704321/1
??@DDD?:DA<AA?322ABEFBDFHHIF@<A<FFFADFGBFBBCE@;DGB
@2895044/1
gggctctgtgcctggctcccatgtcacggtagcactgagtgacggcacct
+2895044/1
C@@FFFFFAFFHBF?BHDGEHIIHGHIII?DFGGIIHEGHIIGGHGEGIG
@2895342/1
cgatcaaatcgatcatgggtccataatcattcctggaatccgtgtcgacg
+2895342/1
CCCFFDDDFFHHGJJJJJJHIJJJJJJJJJJJJJJJJJJJJJJIIIJIJI
@2895475/1
gaggcgcttgtggtggtgcacgcgcttgggcagagggaatctgattgtgc
+2895475/1
CBCFFFFFHHHHGGIHCGIJJJJJJIIIJJJJJHIJJHGHHGHHFFDDDC
@2215700/1
gtagaaaagcgatagtgaacacattgttacagtactgaacaaatgtaagt
+2215700/1
@=?DDDFFGFHDHGIFHGI>EGGDEHBEGGAB?EEGAGBAHHHI@GHEHB
@2895680/1
ccctgatagagacgatttcaccagtggtcttcttgaacttcttcaattga
+2895680/1
CCCFFFFFHHHHHJGIIJJJJJJJJJJJJJJJJJJJJJJJIJJJJJJJJG
@7705410/1
gcaagaagtaccagaaacgggacttagccacaatctggtctggagagaag
+7705410/1
@@@ADFFFADHHHJIGGGIGDIGGIIEIIIJIIIJJEGIGICHGIDDFHE
@1560335/1
ctcatcttgtatagaggaggcttgggctcgc
+1560335/1
CCCFFFFFHHHHHJJJJIJJJJJIIJJJJJJ
@2896045/1
cgacactgtacagttagaaatgttacaacctctatactttgcattaaaat
+2896045/1
CCCFFFFFHHHHHHIJJJJJJJIJJJJJJJJJJJJJJIJJJJJJJIJJJJ
@1560610/1
cttgaattccttgatgactgcatagatagaaatcgaactcggtcggatgc
+1560610/1
CCCFFFFFHGHHHJJJJJJJJJJJJJJJIJJJJGGIJJJJJJJJJJIJJI
@4281243/1
gtaggtgctgggcctcttgtatgcgaaggtgttgaggcgcttgtggtggt
+4281243/1
CCCFFDFEFHHGHIGJIIIHJGIJJJJJJ?DDGHIIJJJJJJIGIJJGH;
@6334825/1
gttcaaattcaaataaaatcactctgcaatcctgcctcacatgattcatc
+6334825/1
@@@FFFDFHGHGHIIJIII9FEHHGIJJJJJJIIIIIJIIGIGBDHGGII
@5638423/1
atacataataaaattagaggaagtaggtgctgggcctcttgtatgcgaag
+5638423/1
@CCFDEFDHFHHHIGIGGHIHEFCHJI9AFHFFHJJJJJJGB??DGHD@F
@6335127/1
cgaacatcatgtcttcaaactccac
+6335127/1
=@@DADDDADDC<C<BBG<E?3A<A
@4281621/1
cgtgacgaccgcctccttgtacttctccgcgtcgaacacaaacgtctccc
+4281621/1
@@@DDDBDA?@FFGHIIGDHAGIGGCHGGIGIBBGHEEHFAH=B@D<@CC
@1561632/1
gtcagtgttgaaattcgcccgtcgcaccagattattgatttctctttccc
+1561632/1
CCCFFDFFHHHHHJJJJJJJJJJJJJJJJJIJJJJJJIJJJJJJJJJJJJ
@4282272/1
atcgttctcagcatggtaagaaggtggcggccagaatctagacatgcaca
+4282272/1
@C@FDDDFHHHHGIIJHIJGJJIGFCEHEGHIGIGEGHGIADFHIJJIIG
@1562083/1
tggcattacgattgtgacaagttttcgtgagccgtgattatctaggacgt
+1562083/1
C@CFFFFFFHHHHJFHIJIIIFFIIJJHIJJBGIHHHIJGIJJJJJIJI;
@5639229/1
cagtggtcttcttgaacttcttcaattgacgcaagaagtaccagaaacgg
+5639229/1
@@@AADDBHHHAHAABGEHCHEEHHGH<CECBGGHFHI:BDHCIGHGFBG
@1562111/1
cgaaacattaaaataaaatagaatatttttgttcccacatcaggatgtgg
+1562111/1
CCCFFFFFHHHHHJJJJJJJJJJJJJJJJJJJJJJJJJJJJJJJIJJHIJ
@6335892/1
ccgccctcttcctcgggttggaatgattctggtgggttgtcctgcagagc
+6335892/1
CCCFFFFFHHHHGJJIJIGIHJJJJIJJJIJJJJJJJJJIJJIJJIDHIJ
@4282480/1
gtgtgaagttcttcaaagcgtcttctctaacagttctctgtggtgcaaag
+4282480/1
@@@DFFFFHHHFHIIGIIJJJJJJIJJJJIIJJJJJJJJJJJIHHIJIIG
@5639704/1
ccggccttgattttataatttagagacacgtgtacatttcgagagaacaa
+5639704/1
@?@DFFFFGBHHHJGJEHHHIGIIIBEBHHGHFIIEIGIIGGGDFEHIIJ
@5639750/1
ccagtcaacggatggccaaataggaaacactacgctttacacgcatgagg
+5639750/1
@CCFFFFFHHHFHJJJJJJJJIJJJJJJJJJJJJJJJJJJJJJJJJJIIJ
@4283006/1
cacacggtagcggaaggtgggttcgtgaat
+4283006/1
@@<DD?@<A?:@?G6:;:9CDGGIE?FCB9
@5640058/1
gtgctgttgtggaactgcttcacctgtggccggcggcacgcagacgcctt
+5640058/1
@:?DDFFFHHGGFJIJJJJGIEHII<?AE@GHBGGIIHEDD<>A=9>;AB
@4283357/1
cgcttgtggtggtgcacgcgcttgggcagagggaatctgattgtgctgtt
+4283357/1
CCCFFFEFHHHHHIJJJJJJJJJJJJJJJIJJJJJJJJJJJJJJJJJJJJ
@164040/1
gcactgagtgacggcacctccgacactgaggtcacggtactcgcggtaca
+164040/1
CCCFFFFFHHHHHJIJJJJJJJJJJJJJJJJGHIJJJIJJIJIJJHBDEE
@1563288/1
cccgtatccgattccattgctgataataatgtggcccgtgcttttataca
+1563288/1
@@@DD@BDHDHDFHIGGGGHGGEHIIHHHGGEHIIIIIFFGGHEGHGII?
@5640637/1
gtgatctgtttcttggcatctatagatgtcggtggcgcacagggcacgct
+5640637/1
@?@FDFFFHHHHHGGHIIIGIJIIGGIGJJGGCFGGEGGEGIIBGEHIJI
@3587361/1
ctcgattatcgaatttttcgccatgagtaagcgatcgggctctcaggcag
+3587361/1
@;;BD>DDFBFH:CFEGAG>F@FAEHH:C99CD73?FE?::BB8BCCBF7
@7705772/1
agggaatctgattgtgctgttgtggaactgcttcacctgtggccggcggc
+7705772/1
@CCFFFFFHHGHHJGIJJJIJGHIJGIGIIIIIIJIIJJIIJIIHIJJHB
@5641919/1
ccaaggatttgtggaagcgtagatgtcttactagtaccgggatcaacatt
+5641919/1
CCCFFFFFHHHHHJIJJJJGIJJJJIIJJJJJJJIIJJJJJJJJJJJJJJ
@6338849/1
gcaatttcttgcaagaattgcacaaagttgaagtccttgttgttaagagg
+6338849/1
CCCFFFFFHGHHHJJJJIGJJJJJGIIHIIHJJJIIIJJHIJJJJJJJJJ
@3588269/1
cgggacttagccacaatctggtctggagagaagatcctca
+3588269/1
;<@D1ABDBFACBHHDEHGCHHCHHHIE3?EF?:<9CD9B
@2216937/1
ctttactcgaatagtcttttctaacttgaacagtgcgatgttttacaagg
+2216937/1
CCCFFFDDFFGHHIGGIIEHIIIJJIGGJJJIIFHHHBHHDCGHIIIJIE
@7025672/1
cacactaattacaaaaaagaaaacatttgtcaccaactcctaaagtcagg
+7025672/1
@@@FFFFFGGGHGJJJJJIJJJIIGICIGIGGGGIJJGFHHIIIJIIGGI
@4960633/1
gcgtcacgtccacgcccaggaatatcaccggctcgttgaacaccttagga
+4960633/1
@CCFFFFFHHHHHJJJJJJJJJJJJJJJJJJJJJGAGC;FE@FH@EDCH?
@4960646/1
gttggaatgattctggtgggttgtcctgcagagcttgccacatcttgtaa
+4960646/1
@@@FFFFFHHHHHIJJEHIICGHGIIIIJJJJJJJJJIIJJIIJJJIHII
@4961066/1
ccgaataccaaaatgtactatctctgggtagtaaggtttatttgacgagt
+4961066/1
CCCFFFFFHGHHHJJBHIJJJJJJIIJIEGIGIIJJEFHIIJGCIIIIJG
@7707872/1
agcatacataataaaattagaggaagtaggtgctgggcctcttgtatgcg
+7707872/1
CC@FFFFFHHGHHJJJJJIJJJJHJJHJJJHIJJJJJIJIJIJJIJJJII
@165102/1
gggaatctgattgtgctgttgtggaactgcttcacctg
+165102/1
??@AD>DBCABFCGGF?9<CDB;A<EGEB>EB?E9CCG
@165386/1
ggaagtaggtgctgggcctcttgtatgcgaaggtgttgaggcgcttgtgg
+165386/1
CCCFFFEFGHFHGIIJGIIJJJJJIJJJJJJJJDGHHIIIJJJIJJJHJG
@7708433/1
gaccctgaatgcgtagggaggtcctcatggactagtaaggtcccgatagg
+7708433/1
@@@DFFFFHHHGGHGIJJJIIJGIGHGGIIJGIIEDFHIIHGIIJIJJJJ
@7027019/1
cttgacctcgtccaacaccttgaactctctcagcctctccagttcttcag
+7027019/1
CCCFFFFFHHHHHJJJJJJJJJJJJJJJJJJJIJJJJJJJJJIJJJJJJJ
@848608/1
ctcctttttgtcagcacagaatagtcgcgtgtgatgccgcttttgcacca
+848608/1
CCCFFFFFHHHHHJJJJJJJJJJJHIJJJIJJJJJJJJJJJJJJJJJJJJ
@165633/1
ctctgatagaatttaggattttattattttattactcattagtacatcag
+165633/1
BBCFFFFFHDBHHIFHJFIIJJEIHJIIIJJIGIJJJJJJJICGGIJGIE
@165739/1
gtcttggttgaacggaactccaatcctttactcgaatagtcttttctaac
+165739/1
@C@FFFFFHFFHHGIEHIGIIIJJJGIJJGIIIIGGHIBB@BGBHIJJGI
@848781/1
gctgggcctcttgtatgcgaaggtgttgaggcgcttgtggtggtgcacgc
+848781/1
@@CDDFFDHHHHHJIJJJJBDGIFEHHCFGHIIIIJGGIHH?CFHIIJIF
@848914/1
tggcgcacagggcacgcttgcgcatgacatctatacatgccattggcgtt
+848914/1
:=1?DD@:?D8BFB@<EG@G?GGH6:9DHDHGE@CEGI4B<888B;3@@@
@849089/1
gtgttgaggcgcttgtggtggtgcacgcgcttgggcagagggaatctgat
+849089/1
@@@DDD4DBBFHHIIGHIHGDCDFGI@FHEHIIIICEGAEEHAEFBEFCE
@850471/1
ctcgagtatccttgggctccgcgaacgctgttttcgaccttattatgtgt
+850471/1
@@@FAD2=CFHDHG<GEHGGDEGIIDGGIFI@@FHIDHGAE@G@GEHHH?
@7029144/1
ctggcaacgaccaatcatggacttttcttcaatatccacataagtaactt
+7029144/1
CCCFFFFFGHHHGIIHIIJJIGJJJIJIGIGEIJJJJJJJIJJJDGIJIJ
@7710595/1
gcgagggtgttgaggcgcttgtggtggtgcacgcgcttgggcagagggaa
+7710595/1
@CCDFFFADFHHHIJJJJJJIHJJIJJGHIIJJJJJHHHFFFFDDDDDDD
@7029642/1
tgattttgttaaattaacttagtaaataattaattattttaatacgtaat
+7029642/1
@@@FFDFDHHGHHIIIGGHIIHBHHIJJIJJJIIJJJJIJJIJIJJFHIG
@850985/1
tctaggattaagtctgcttcgtacaataataattaataatatgtacctac
+850985/1
CCCFFFDFHGGFDGHHJJJJIJJJJIJJJJIIJJJJIJJJJJJIHIJJGF
@851148/1
gcttcacctgtggccggcggcacgcagacgccttgatgacctccactttg
+851148/1
CCCFFFFFHHHHGIIJJJJJJIJJJJJJHHHFFDEEEEEEDDDDDDDDDD
@7029992/1
tggctcccatgtcacggtagcactgagtgacggcacctccgacactgagg
+7029992/1
@@CFFDFFDHHAFFGGICGHGIIIIIIGHGHIIIIIEIHIIEHGIEGIII
@7030063/1
cctcttgtatgcgaaggtgttgaggcgcttgtggtggtgcacgcgcttgg
+7030063/1
CCCFFFFFHHHHHHIIJEGHHJHJJJJJJJIHIIIIIIIJEIJJJHFFFD
@7030682/1
ccacaatctggtctggagagaagatcctcatcttgtatagaggaggcttg
+7030682/1
CCCFFFFFHHHHHJJJJJIJHJJJJJJJJJJJJJJJJJJJJJJJJJJJJ@
@7030905/1
ctgatcaaacgctattaattcattagcgaaaaacttacttttcactttta
+7030905/1
CCCFFFFFHHHHHJJJJIJJJJJJIJJJGIJIJJJIJIJJIJJJJJJJJJ
@7031257/1
gtgctgggcctcttgtatgcgaaggtgttgaggcgcttgtggtggtgcac
+7031257/1
CCCFFFFFGGHGHIIFHGJIIHGHI?EGHIJJIIGFIGHFHCCCF@ECGI
@2896270/1
agcatacataataaaattagaggaagtaggtgctgggcctcttgtatgcg
+2896270/1
CCCFFFFFHHHHGJIJJJIJJJJIIJJJJJHHIJJIIIJJJJJJIJJJJJ
@4284764/1
cttactataaaacaaaattaaacgcgttaactgtcaacattaccccattt
+4284764/1
CCCFFFFFHHGHHJIIJJJIIJJIJJIJJJJIJHIIIIJJJJJJJJJIGI
@6339534/1
gttgttaagaggtgttacctgcaacttggccaggttagggccaacagatt
+6339534/1
@@CFFFFBHHFHDGIEGII>CBFIGGII@CHGII>CHIFGGIIIIIIIII
@6339641/1
atctgacgacgcattgaatctgaatacgaaaatgaattcagacgccaggc
+6339641/1
CCCFFDFFHHHHGJJIJGIIIJGEGIJHDIIJJJJEIICGHG3@GHHJGG
@5643645/1
gcgcatgccgtgtttttaaatgcggggaagttgcaaaaaatattttatcg
+5643645/1
@@BFFFFFGHFHHJJJJJIJJIJJIJJHIIGHJJJJJJJHFFFFFFFEED
@6340140/1
cgcaagaagtaccagaaacgggacttagccacaatctggtctggagagaa
+6340140/1
@C@FFFFAC2CFH@GHIEHHEEHGGGGBEHGE>DGHGFHIGIAHAHGBCG
@2217880/1
cgagatcttcgtgcggagataatattttaaagtatagagaagccccagaa
+2217880/1
@@@DDDDDHBHHDGGD8EGIBEFGDFHGDA@BBFGHGFHGIHCG?GEHGG
@5644077/1
agcatacataataaaattagaggaagtaggtgctgggcctcttgtatgcg
+5644077/1
11==D?BDDFHHFHGFHIIIGEHGGIIIIIAFFCGHGEGFGIIIGIIIII
@6340469/1
gttgtggaactgcttcacctgtggccggcggcacgcagacgccttgatga
+6340469/1
BCCFFFFFHHHHHJJJJJJJJIJJJJJJJJJJJJGHFFDEDDDDDDDDDE
@5644501/1
cccatgtcacggtagcactgagtgacggcacctccgacactgaggtcacg
+5644501/1
@B@FFFDEHGHHHIJJJJJJJJHHGIGIIJJIJHJJJJJJGIJJJFHHIH
@5644665/1
gtggaactgcttcacctgtggccggcggcacgcagacgccttgatgacct
+5644665/1
?:1:BDDDDBFFDBGA@@<3<DDFEI:@>AABFEBBD9>>B>;@AA>ABA
@5644947/1
ggcacagctggtacgtcaggcactgcagctcgtccgacccgaagtggttg
+5644947/1
@@@BDDADHFFBFDHCEH<F9EFHHIIAH@FH@B@GAHGFAAF8D;CCHE
@2897810/1
ggaccattaacatatcttacaaattacagaatcattatcccttgtttata
+2897810/1
CCCFFFFFHHHHHJJJJJJJJJJJJJJJJJJJJJJJJJJJJJIJHGIJJG
@6340996/1
gttcaaagcatattttctactgattaataagtttaagattgaagcaatta
+6340996/1
@@@FFFDDHAHHFGIJJJGIEHJIHIGGHGIFHHGIIIIEHIGJIIGGII
@2219197/1
gcaaagataagatgaagaagaggagca
+2219197/1
???DBB8D=D??DBE4A::CCEAB3C8
@5645544/1
cagcgactgtcacacggtagcggaaggtgggttcgtgaatcatgccctca
+5645544/1
@@@=ADDFHHDDDDFBGAFAHG<<@:B9?GF?;=AGHGIIIIIIIFHCCD
@3590422/1
acgcgcttgggcagagggaatctgattgtgctgttgtggaactgcttcac
+3590422/1
CCCFFFFFHHHHHJJJJJJJJJJJJJIJJJJJJJJJIJJJIJJJJJJJJJ
@4287328/1
ccacaatctggtctggagagaagatcctcatcttgtatagaggaggcttg
+4287328/1
:1=BDDDD<FACAA?@GE>;AAFC4C<<2A4E44EF<DGIF>B31DCD97
@7031841/1
ggcattccggcgtcattcgatatcttctgtagctgctgtgtgaagttctt
+7031841/1
CCCFFFFFHGHHFHIGIJIGGIIJJJJJIIJJIIJJJJIIIHJIJFGHIJ
@4961900/1
gcgttgatgtcgcaagatagtgagacattcactttttagtcataatcttc
+4961900/1
CCCFFFFFHHHHHJIJJJIJHHIJIJJJJJJJJJJJJJJJJJJJJJJJJI
@7711647/1
tgcactatctcttgtctgtgttgttgcacgcgcacggtggcggcgtaccg
+7711647/1
@@@FFFFFHGHDFGGHIJHIHHGHGEHHIJJIIIIIJDEHIIGHDDDDDD
@4962039/1
cgcatgaggtaatatttattgctctcctccgattattattatacttatac
+4962039/1
CCCFFFEFHHHHHIJJJJJIIIJIJJJJJJJGIJJIJIJJJJJGIIJJJI
@7712064/1
cgacctctccgactgacatgaacattg
+7712064/1
@1?1B:D?DFF<?G<EBGIEH9<@C??
@3591984/1
aactgcttcacctgtggccggcggcacgcagacgccttgatgacctccac
+3591984/1
;?@=?D?DFAHHDAACE9EFBFD:?:4@@AHBABB>;6>C>;>@>CA5??
@3592090/1
cttcaattgacgcaagaagtaccagaaacgggacttagccacaatctggt
+3592090/1
CCCFFFFFHHHHHIJJJJJHIJJJJJJJJJJJJJJJJJJJJJJJJJJJJF
@7033046/1
gctgggcctcttgtatgcgaaggtgttgaggcgcttgtggtggtgcacgc
+7033046/1
@@@DFDDDFFHGDAEGHGIG:FBCEFGHGCE=GB@FGBFG=CF;@CEDHF
@4962580/1
gcaagtagttcttgaagcacagacacaggtgtcttcaacggaagagattc
+4962580/1
CCCFFDFFHHHHHJJJJJIIJJJJJJJJJCHFHGJJIJJJJJJJJJJJJJ
@3592279/1
gccagttataaagcatagcccgaagtgctattggcacacaggcataatgc
+3592279/1
@@@DDDDEHGHGBEFHFBEEGFFHGCEGEHIGIIHGIIIIGEHGIEHHGI
@4962879/1
ctcgggttggaatgattctggtgggttgtcctgcagagcttgccacatct
+4962879/1
CCCFFFDDHHHHHJJJJJJJJCFIJGHHHIIJJIJJJJJJJJJIIIIJJJ
@3592594/1
ctccgaggaaagcttcaagtaaatcagccttgtgtttcttggtggtgggt
+3592594/1
CCCFFFFFHHHHHJJJJIIHJJIJJJJJJJJJHIHJJJJJJJDGI@FHJ@
@3592610/1
caggattgaaacgtcttttatgttgg
+3592610/1
<<?DD?D::F?FDCAEGFIIFE3A<8
@7713312/1
gtgttgaggcgcttgtggtggtgcacgcgcttgggcagagggaatctgat
+7713312/1
;:?ADD?DF?D>HHGIBFFHGAGIIEH:D>EB=C=CHH;CAE<>B>BD@B
@4965565/1
ggcttacatgctaaaactaaactactatacctgtg
+4965565/1
8?@B=D>BCFFFBFI<2CA<AFFAFCEDH?HD?2:
@7036243/1
aaggtgttgaggcgcttgtggtggtgcacgcgcttgggcagagggaatct
+7036243/1
BBCFDEDFHHHHGJJJJJJJJHIIHGIJJJJJJJJJJJJJJHHHFFFFEE
@7715565/1
atgactaatgactatatttgtccagaacacgtattaattctgttttcacg
+7715565/1
==@DDDDDHHDBDFBDDACIA<A?EHEFEEFAFECGE@BGBCG<?FHABB
@854302/1
gttgaactcacaccattcaatttaaaagaaactgggtgcgtgcaggatcc
+854302/1
CCCFFFFFHHHHHJJJJJGJJJJJJJJJJJJJJJJJFHIJHJJJJJJJJJ
@4966083/1
cgtcactattctaggattgtgtaggtaatattattaaacgaagaacatgc
+4966083/1
CCCFFFFFHHHHHJJIJJJIIHIJJHHJJJJJJJJJIJJJJJJJJJJJJI
@854395/1
ggcgcttgtggtggtgcacgcgcttgggcagagggaatctgattgtgctg
+854395/1
CCCFFFFFHHHHHIGHIJJJJJJJJJJJJJJIJJJHIJJJJJJJJHJJJH
@170495/1
gtggattttaatgttattattacagcatacataataaaattagaggaagt
+170495/1
@@@DDDDDD>FD?AC<AGF@EBCD<@>@HBCHE9FG>F9:?E?B@@CGH9
@4287681/1
gtcagaacctgatagaaacggttggcgttaggtatatacaagaacaaacc
+4287681/1
?=<DDD>DD?C>DHG<FEH=;<B:?CCCA@G@?BFG9DEHG?FF>B@BDF
@7037021/1
gcctcttgtatgcgaaggtgttgaggcg
+7037021/1
@<@D?ABDFBDFDHG:FHHICBE>GG7?
@4966727/1
atgcgaaggtgttgaggcgcttgtggtggtgcacgcgcttgggcagaggg
+4966727/1
@CCFFDDDHADHHGGHB@FGJIJJJIDDCGFEIIGEIIGHHGFFFFDDDD
@7716420/1
gtcacggtactcgcggtacatgttgtgtacacctgagcgagactcataac
+7716420/1
@=?DDDDDHAHHFBHG@EEFHGDCDFD?9D@F?GDHAAGHGHGF@CDCC@
@6341723/1
ctgctccgtcctgtgggctgttgttgccgtttgcccgctttttcttgttg
+6341723/1
CCCFDFDDHHHHFHGEGGGGFEFEH@GEGDDGBHGFDGGIEEEHGGEF@C
@855191/1
caccagtggtcttcttgaacttcttcaattgacgcaagaagtaccagaaa
+855191/1
@@@D7DFDDCDFFGBHHIICHIEHFFABFDCFEE<GGEHEB:BDGCGEDA
@2898534/1
gggtggtagtacccttcaggtgaagagaaaaatgaacgtcccacaggggt
+2898534/1
@BCDDFDDHHHHHJJJJJJJFGHIHHIJJJJJJJJJJJJJJJJJJJJJJ7
@6341941/1
cctttctaaggttctaaactatatctgtaccaaatttcaaccaaatccgt
+6341941/1
CCCFFFFFHHHHHIJJJJJJJJJJJJJJJJJJJIJJJJJJJJJJJJJJJH
@4288292/1
agtactttagctttgacagtgtaaaacttctcggaaatctccaatccaaa
+4288292/1
BC@FFFFFHHHHHJJJJJJIIJIJJJJJJJJJJJJJJJJJJJJJJJJIHJ
@2898763/1
ataaagataagtataggctcaaaacctaacgacatcaatcaccagcttaa
+2898763/1
CCCFFFFFHHHHHJJJJJJJJJIJJJJJJJJJJJJJJJJJJJJJJJJJJJ
@2220186/1
aatgaggactatttggcgttactgcttaatactactcactgatttatgta
+2220186/1
@<@DDD?D?FF>ACF@:CE?EFIBFHAECGGDDFH@C9??BDFHD@FEBB
@6342257/1
ggggagggtcattcaatgtctccttccgtcttgggtgaggcataacgggg
+6342257/1
?<@DDADDFHDHFIDEHBCHHHCECHIIGGHIIIIGGHEHGHIEIIEHII
@4288631/1
tctgtttcttggcatctatagatgtcggtggcgcacagggcacgcttgcg
+4288631/1
CCCFFFFFHHHHHJJJJJJJJJJJHJJJHIJIJJJJJIIJIJJJJGJJJJ
@7716672/1
ctgtgttgttgcacgcgcacggtggcggcgtaccgcgaggggtgcgcgtc
+7716672/1
@BCDDEFFHGHHGIJIIIIIIGGIJJJJJHFFDDDDDDDDDD7:DDDDBD
@2899232/1
ctcatcttgtatagaggaggcttgggctcgctctccgaagggagcttgcg
+2899232/1
CCCFFFFFHFHHHJJJJIJIJJJHGIGGIIIJJIJ;FEHIJJAGHGHJIG
@6342875/1
attggttgcatattatggcaacatacacatttggttctattcaagttatg
+6342875/1
CCCFFDFFHGHHHJJJJJJJIJJJJJIIHJJGIJIJJJJJJJJJJGGIJI
@2899828/1
ctctcaccatgctcatactatcttcagacaacgcaccgtcaaggagttcg
+2899828/1
CCCFFFFFHHHHHJJJJJJJJJJJJJJJJJJJJJJJJJJJJJJJIJFHII
@2899853/1
ctaaacattttgacgaattcttgccacaatcctttagtatcttatttgta
+2899853/1
CCCFFFFFHHHHHJJIIIJJJJJJJGIJJJIJJJJIGHIIEIJHIJJJJJ
@1566267/1
tgggtatgttattagtgttggattttacaaagtttaccagatacattaac
+1566267/1
@@CFDEFFHHHGHJIGGIIGDDHHIJJEHIGGHJIIIIJJHIIJJJJJIF
@7717706/1
cacggtactcgcggtacatgttgtgtacacctgagcgagactcataacgc
+7717706/1
@CCFFDDDFHHHGJ@FFHIIJIJJJHGHEHGIJIIIHFGAFGEGJJJGIB
@7717709/1
gtgctgggcctcttgtatgcgaaggtgttgaggcgcttgtggtggtgcac
+7717709/1
BB@FFFFFFHHHHJGHGIIEHGHHI?FHIJIIJJJEIJIIJJIJI8CCEE
@7717762/1
ggactttttttaatatttaaataaccgctttttactacatgcataaacat
+7717762/1
CCCFFFFFGHHGFIJJJIJJJJJIJIJIIIJJJJJJJIJJJJEIGIJJJI
@1566944/1
ctagtaagagcttttcgtataatatgatatgatgccgacagttagaattt
+1566944/1
@C@DDDEEFHDHHGHIJIIIGGGIJIIIIIIEIJIIJGHHIGIIIIJJGI
@7718753/1
ggcagagggaatctgattgtgctgttgtggaactgcttcacctgtggccg
+7718753/1
@@@DD==??FDHFIG?FGHIIFG>CFHD;BAEHIIIIGHGEGEGEBFGE<
@7718851/1
gcgatcatgtcgatggcttggtttattcccatcagtttggagttcacctt
+7718851/1
CCCFFFFFHHHHGIJJJIJJJHIIJJJJJJJJJJJGGIIJFHDHIIJJJJ
@2901349/1
tgggcctcttgtatgcgaaggtgttgaggcgcttgtggtggtgcacgcgc
+2901349/1
?@@F?DDFHHHHFIIJIBEHGFEHFF>BGGJIGJJJJGAEGHDHEEGGHE
@1567859/1
ctcttgtatgcgaaggtgttgaggcgcttgtggtggtgcacgcgcttggg
+1567859/1
CCCFFFFFGHHHHIJJEGFHIJIIJJIHGHHDBBDHHHIHIGIJHFDFCD
@1567890/1
gtgggatgcttaaatttacatttagtgtttgtttcatgtcaatcggttca
+1567890/1
@@@DFFFFGHBCDAGHDEECIEHGIAAFBFEGEBFAD@?C<GHIIEHID@
@7719258/1
gaataacatttattaaacaaattacataaagcatttaaataactaattta
+7719258/1
CCCFFFFFHHHHHJJJIJJJJJJJJIJJJJJJJJJJJIJJJIJJJIJJJI
@1568045/1
ccggcgtcggttgcggaatcagcctcgcggg
+1568045/1
C@@FFFDDHHHHHIGJJJJIJIJJJJJIJJF
@2901804/1
tggcgtaaaataacgtcaatacattggatctcctcagtaggatggcaaag
+2901804/1
@@@DD@<D?FB:ACDGFIII>EH9C@EF<BGDFGGIEGFBFI>9?FGFBF
@1568383/1
cctactgacatcacttgcattttcgattttattttgttctataacaacga
+1568383/1
CCCFFFFFHHHHHJJJJJHIJJIJJGIJJJJHGJJJJJJJJJIJJJJJJI
@2902678/1
gtgctgttgtggaactgcttcacctgtggccggcggcacgcagacgcctt
+2902678/1
@BCFFFFFHHFHHJJJJJJJJJJJJIHJJJJJJIIJIHHFFCDDDDDDDD
@2902879/1
gtcatattatgtgagtacgaagcattgtctgtttataaaataattaacaa
+2902879/1
@?@FFBDDHHHHGCHCFHHGHGGIBDEHDHHFFBFAHIEHEDDBFGHIII
@7720632/1
cacagctggtacgtcaggcactgcagctcgtccgacccgaagtggttgtc
+7720632/1
@@?FFFFFHFHHHIJIGGFEGIFFIGJBHIGHFEBGGIIGG>;CC@DGAA
@7720646/1
ctcagcatggtaagaaggtggcggccagaatctagacatgcacaactctt
+7720646/1
CCCFFFFFHHFDHIJJJIHIJJJIJJJJJJJIJJJJJJJJJJJIIJJJJJ
@6346803/1
cccgtatctcaacacccataaagaactgtttgcctctcatgtcccatact
+6346803/1
8?@DDDD?FFFFFGFIBBAFFEAAFG?C::EGGGB<3CGC>?9BFADBGG
@3594103/1
ctcagatgcaatttcttgcaagaattgcacaaagttgaagtccttgttgt
+3594103/1
@@@FBBEFHHBFHBGGGGGIIIIIGHIGIIIG@GEGGEIIHGIGHGDGHH
@7721281/1
ctccgattattattatacttatacatcaaataattgtcaacgatttattt
+7721281/1
@BCFFFFFHHHHHJJJJJJJJJJJJJJJIJJJJJJJIJJJJJIJJJJJJJ
@2221080/1
gtcgctgtcaaacctaggactcgaggttggtcgtctaccggg
+2221080/1
@?<DBD:0:2CDFAAGFFFFICBBBG?ECBGB:?GDE9B@A6
@2221305/1
actaaatttactttccactcgttaagcgtattagtttcttgtgactacaa
+2221305/1
CCCFFFFFHGFHHJIIIGHIDIGJGIIIGHGHIEFHFIJIIIJBGHIJJJ
@2221320/1
gccaaataggaaacactacgctttacacgcatgaggtaatatttattgct
+2221320/1
@?@DFFFFDDFHDHGGIGHIIDBGHGHGGIFGIGGI?FEHIIGBGEEABG
@1570606/1
ctgcaaacatgccagttataaagcatagcccgaagtgctat
+1570606/1
CCCFFFFFHHHHHJJIJJJJJJIJJJJJJJJJIIJHIIIJJ
@4967495/1
gctggagtgattttgacgggtagctgatgtactaatgagtaataaaataa
+4967495/1
@@@FFDFFFHHHFIGGGIJJIIGGIJCDHDHIGEHHHHHDDDDDDBDGGF
@4967509/1
gtcccaaggaaactccttgttaagtctcttctgttgcaaatgatataagc
+4967509/1
@CCFFDFFFDHHHJEHIHIJJIJIHHIJJIIGJFHIJJFIIJIGEIGDGB
@4289415/1
cttgagattaatcacaagaacatgtaaaaccaagactcactaaacataaa
+4289415/1
CCCFFFFFHHHHHJJJJJJJJJJJJJJJJJJJJJJJJJJJJJJJJJJJJJ
@5647311/1
agctgcaactgtacgaatgtgctcttgaggtacttgaacatgggctccac
+5647311/1
?@@FFFDFHHHHHJJIJJJIIJJJIIHIJJCCFIJJJJIJJGGIIJJJJJ
@4967861/1
caattaaaacaccaaaaagcataatttatgataaaaaaatgtttattaac
+4967861/1
CCCFFFFFHHGHHIJJIJJJJJIIIJJJJJIJJJIIGIIJJFHIJJJJII
@7037862/1
tggctgtctctggtggaggtttctcctgtgacggcatagccgcagcctcc
+7037862/1
@CCFFFFFHHHHHEHHIJJGHIJJIJHJHIJJIGIIJIIIJJJJJJJJJJ
@7037884/1
ttttaatgttattattacagcatacataataaaattagaggaagtaggtg
+7037884/1
CC@FFEFFFHHHHIJJJJIJJJJIJIJJJHIHIGIHGGGIIIIJIJJJGH
@5647969/1
ataatcttcagatactccaaagcattctgggctgcagatgactgtgcatc
+5647969/1
@<<DDDDDDFH?CGEBHHCGDDB;EBEHDF?FIE<;EHDF@GH@GI>?G@
@5648017/1
gtaagaaggtggcggccagaatctagacatgcacagctcttgcagccatc
+5648017/1
;?@ABDBAF?B=><E<FFAAFFGIIADG99?DFF<@2CEB=BCF>EGG>E
@5648268/1
ggcgtcgattgcggtatcggcgtcgcttgcggtaccggcgtcggttgcgg
+5648268/1
C<@DDFDDHFHGHG@FEHFEDADGHIBHIIGIIGHHFFCCCBBBBBBBBB
@7038535/1
cagtggtcttcttgaacttcttcaattgacgcaagaagtaccagaaacgg
+7038535/1
CCCFFFFFHHHHHJJIIJJJJJIIEIJJIJJJIIIJJJFHIJIJJJIJJJ
@2223020/1
gtgctgttgtggaactgcttcacctgtggccggcggcacgcagacgcctt
+2223020/1
?;?DFFFFDHDDDAHIGGIJJIIJGAHDHDH@:FHJIHGDDDDDDDDDDD
@4969192/1
gctgggcctcttgtatgcgaaggtgttgaggcgcttgtggtggtgcacgc
+4969192/1
CCCFFFFFHHHHHIJJJJJFHIJFHGHIGHJIIJJJJJJIIJIHHIIJJF
@4291587/1
cagaaatttcgcacgctcgactaacattacctcgaaggcgcggcgtgcgg
+4291587/1
@CCFDDFFHHHFHIIJJIJGIIEGIJG@FHGJJFHG@FCFGGGED9;BBD
@3597634/1
cgcaagaagtaccagaaacgggacttagccacaatctggtctgg
+3597634/1
??<BBDDD<DDBBEE;CBBB18@?1CB941?@@D9?DDC9?DC9
@4969766/1
cttcattgagggtcgggaacttatggtataggtagagactggctgcaaat
+4969766/1
CCCFFFFFHHHHHHIJJIJJJIIJJJDGHIGJFHIJIGIIJJIIIECGIC
@4292431/1
gctgcacgaaccggagaagggaatgacaacgacaatcggacgcgttaaca
+4292431/1
CCCFFFFFHHHHHJHJIIJJJJJJJJJJJJJJJJJJJJJJJ8BCCDDDDD
@5650557/1
atacataataaaattagaggaagtaggtgctgggcctcttgtatgcgaag
+5650557/1
@?@DDDD><?FHDIFFC>E@@GEFFHBHHGFB?F=GHIIFEDGIIIEB@F
@2903866/1
ctgggcctcttgtatgcgaaggtgttgaggcgcttgtggtggtgcacgcg
+2903866/1
CCCFFFFFHHHHHJJJJJJJJJCGGHJJJJJJJJJJIJJIJJIIJJJJHH
@5650861/1
ctgtttcttggcatctatagatgtcggtggcggacagggcacgcttgcgc
+5650861/1
=?@DD;DDHHGGHIIGIIIIFIIIIGHCFE@DAGBGHIHGGHGGHGHHFE
@4293014/1
tgtggaactgcttcacctgtggccggcggcacgcagacgccttgatgacc
+4293014/1
CCBFFFFFHHHGHJJJJJJJJJJJJJJJJJJIJHHHFFDDDDDDDDDEDD
@2904136/1
gtggtgcacgcgcttgggcagagggaatctgattgtgctgttgtggaact
+2904136/1
CC@FFFFFGHHHHJJJJJJJJIJJJHGIIJJIJJJIIIIIJJJJIJJIJI
@4970649/1
agcactgagtgacggcacctccgacactgaggtcacggtactcgcggtac
+4970649/1
CCCFFFFFHFHHHJJJJJJJJJJJJJJJIJIJDGIIGHGHIJJIJJHDFF
@2904244/1
gtaggcttttggtactttatcgtcgaatttcgggttgttcaccgctgccc
+2904244/1
CBCFFFFFHHHHFHIJJJJJJJGIIJJJJJJJJJGJJJJJJJJJIIJJJJ
@4293305/1
cataataaaattagaggaagtaggtgctgggcctcttgtatgcgaaggtg
+4293305/1
CCCFFFFFHHHHDIGIIIGIIGIIEGIIJJJGHIIJIJGIGJIJHGHI?D
@7722038/1
gtagcactgagtgacggcacctccgacactgaggtcacggtactcgcggt
+7722038/1
CBCFFFFFHHHFHJIJJJJJJJJJJJJJJIJIJJIJJJJJFGIJJJJHF=
@2904948/1
gtcctgctgtttcgtatattctaaattggtttcgttgtatttgtcaatta
+2904948/1
CCCFFFFFHHFHHJHIJJIJJIIJJEIIJHIJJIHJJIIIIJGIIJJJJI
@7722596/1
gtgctgggcctcttgtatgcgaaggtgttgaggcgcttgtggtggtgcac
+7722596/1
@??DD?DDHGHHGGICGBGGHD@FE?E?DGIGIGIIGGGIII;;@;@ECC
@2905056/1
gtcgagtagagccttagctgcggaatgcttagcttccttcttagagcgtc
+2905056/1
CCCFFFFFHHHHHJJJJJJJJJJJJJJJJJJJJJJJJIJJJJJJJJIJJJ
@857886/1
tattaaaatctgtctctaaagcattgctaaacaagcaatgtaagaacaaa
+857886/1
@@@FDDEFB?FDHFIGIIJGHGGGHJCHIGGGIGGIJJIFJEGHCGG@H>
@7723723/1
aggaagtaggtgctgggcctcttgtatgcgaaggtgttgaggcgcttgtg
+7723723/1
CCCDFFFFHGHHHJJJJJJIJJIJJJJJJJGAHH:DFHIIIJJJJJJJIJ
@6347769/1
gtgacatcggacttaatacaaggaaactgtttag
+6347769/1
@@<DB;DD=FA8DGEIIFFEFCC39C?FFBFGCF
@859827/1
cccgccggtgctcttgtagaacatgatgagtagctcctgcaccatgctgc
+859827/1
C@CFFFFFHHHHHJJJIIIJJJJIJJJJJJHIJIJJJJJJJJJJJGIJJJ
@860011/1
cttacagattggtggaaaccaaaccaaacttctctgccaccaccaagggg
+860011/1
<?@DFFDDACFFHGIGC@CGEHGGGH;CFGDHIII>B?@DHFD??BDFI:
@860024/1
ctcatcttgtatagaggaggcttgggctcgctctccgaagggagcttgcg
+860024/1
CCCFFFFFHHHHHJIJJIIJJJJIIJJIJJIJJJJJJJJJJJHIIIIGIG
@171976/1
gtacacctgagcgagactcataacgcagccagatgccaaagttcttgatc
+171976/1
BBBFFFFFHGHHHJJIJJJIJJJJJJJJJJJJJIJJJJJIJHIJJJJJJJ
@7725295/1
acagcatacataataaaattagaggaagtaggtgctgggcctcttgtatg
+7725295/1
@@?BDDDDBHHBHGEGGGHIDCCFGCCEDDB@CEECGIIIGDGAFGD?DB
@172226/1
tggaactgcttcacctgtggccggcggcacgcagacgccttgatgacctc
+172226/1
@CCFFFFFGFHHHJG@EGGGIJJIGGHGHIGIHGFDFBCEDDDDDEDDCD
@6348498/1
tattaattctgttttcacgttgtcaataaactattggcgattcatacagt
+6348498/1
@@CFFFFFGHFHHJJHIIJJIGGIIJGGGGIJIIGGIGHJJIJIJJJJGD
@6348567/1
ctcgcacgttggcagtaatagtacaagtgaaaagtcacttgccgatggta
+6348567/1
?<?D=@DDFH;FBFEHEEADHHHHG9??E>HC4??DF@GDF>DH:67D/=
@172324/1
gtcgatggcttggtttattcccatcagtttggagttcacctttag
+172324/1
@@@DDDD:BCF?FHHIEG>FEGG>GB@<CDF=H?FHECHGG?<??
@172517/1
gccagatgccaaagttcttgatcttcactgggctcttctctgggatttcc
+172517/1
CCCFFFFFHHHHHJIJJJJJJJJJJJJJJJJJJJJJJJJJIJJJJJJJJJ
@6348886/1
ctggagaacaaatgtatttccttatgcatgatgccgtatataacagacca
+6348886/1
;@@FFF>DFHHHHICEFHGIGICHHGGIIGHIIIIHGHIIIIIGIIGIGE
@7726045/1
ccacaatctggtctggagagaagatcctcatcttgtatagaggaggcttg
+7726045/1
B@CDFFFFGHHHHJJIHIHIIIJJJJGIIGIJJJJIJIIJFHIHHGIIIF
@2908459/1
ctatttggcgttactgcttaatactactcactgatttatgtagcatcatc
+2908459/1
CCCFFFFFHHHHHJJJJJJJJJJJJJJJJJJJJIJJJJJJIIJJJJJJJJ
@6349381/1
ctgacatcacttgcattttcgattttattttgttctataacaacgatctt
+6349381/1
CCCFFFFFHHHHHJJJJJJJJJJJJJJJJJJJJJJJJJJJJJJJJJIJJI
@173431/1
cacataacattagcactttcagtattgacatcaaatgcgcagctagag
+173431/1
@@@DADADF?FF>BAG<CB<EH3ACEBF@<BBDHD>FBEFEBFIFFF9
@173593/1
ctcagattgccatctcagaaattagcggatggatcaagaggctgacaccg
+173593/1
CCCFFFFFHHHHHJJJJJJJJJJJJJJJJJJJJJJJJJJJJJJJJJJJJI
@4971628/1
agtgcttcgggcttcaacagcttgttagcttgccattgtcctttcctagg
+4971628/1
CCBFFFFFHHHHHJJJIJIJJJJJIJJJJJJJJJJJJJJJJJJJJJJJJJ
@4971915/1
gttggcagtaatagtacaagtgaaaagtcacttgccgatggtagaataag
+4971915/1
CCCFFFFFHHHHHJIJJJJJIJJJJJJIJJJJJJJJJIJJJFHIIJJJJI
@6350538/1
gcccatcaatttatcttcaaatgacgacaccacagttccagtctcaggca
+6350538/1
?7@BDD:D>=CD>B:EEFEFIIHEEFEGB@GCBDFB<?GGFBF<>DDDFD
@6350907/1
ggcagagggaatctgattgtgctgttgtggaactgcttcacctgtggccg
+6350907/1
CCCFF?DDHHBHFIGIEEGHHHGHHIIADHGGGIIDHIHIGIIA9DF@FH
@1572934/1
gtcatattatgtgagtacgaagcattgtctgtttataaaataattaacaa
+1572934/1
@@?DFFFFHHHHGIJIJJJJIGIJJIIIJJJIJJJJJJJJIEHIJJIJIJ
@2910343/1
gtgcaaagcaagcaattgcccacacccgtatctcaacacccataaagaac
+2910343/1
CC@FFFFFFHHHHJJJJJJJJJJJJJJJHIJJJJJJJJJJJJJJJJJJJJ
@2910628/1
cgcaagaagtaccagaaacgggacttagccacaatctggtctggagagaa
+2910628/1
CCCFFFFFHFHHHJJJJJJJJJJJJJJJJJJJJIJJJJJJJJJJIJIIII
@2910918/1
gcggttaggcgaagtacatgaccttcttggtgacggcgtgcacggtgatg
+2910918/1
BCCFDFFFHHHHHJHHIJJJJJJJJJJJJJGIJJJJJJJJJJJJJAECHF
@5652040/1
cttctgtataagatgtcccaggctcaattctcagatagaataaatgtgta
+5652040/1
@@@DDFE?FHABF@EFEGECHI?CEG>HDHAH?BCEHI@EGIIGHIH9BF
@2223555/1
gctgtttctcactagtaagagcttttcgtataatatgatatgatgccgac
+2223555/1
CCCFFFFFHHHHHJJFHIJIIJJJJJJJHIJJJJJJJJIIIJJJIJJIJJ
@1573903/1
ccagaatctagacatgcacagctcttgcagccatccaacaggattgccca
+1573903/1
CCCFFFFFHHHHHJJJJJJJJJJJJJJJJJJJJIJJJJJJJJJJJJJJJJ
@4293984/1
gcgaatatatgaagcgtgagacaatgcctccaataagaatgaggggtcat
+4293984/1
CCCFFFFFHHHHHJJJJJJJJJJJJJJJJJJJJJJJJJJJJIJJJJFHJJ
@176094/1
ggggcagtgctggggactccgggcgcagcaccagtcgtgctcgcagccgc
+176094/1
@@@FFFFFFHHHHIIIIJJJJJJJJJJJIJJJJJHJIJIIIHFFFFDDDD
@3597896/1
gtagcactgagtgacggcacctccgacactgaggtcacggtactcgcggt
+3597896/1
CCCDFFFFHGHHHJIIJFHIJJJJJJJJJJJIGDGFCEHI;CFHH=EEF9
@7040626/1
tgctgggcctcttgtatgcgaaggtgttgaggcgcttgtggtggtgcacg
+7040626/1
CCCFFFFFHHHHHJJJIJJJJJIJ@EFHIJJJJJJJJJGIGHGHAGHIJF
@4973886/1
cgggcgtcgggtcacattacatactctgtatttcctcttcatggtgccac
+4973886/1
@@@DDD@D?:DHADEGHIGGGCHBHIGHH@BFGBHHGGIGHIG>8@CGE@
@5653223/1
cacagctcttgcagccatccaacgggattgcccatcaatttatcttcaaa
+5653223/1
?@<DFFFBHBB?BGHIIIGGGFHIIIGAFEHGGIGHIDHHGG@FGEIDEH
@7041088/1
atctgattgtgctgttgtggaactgcttcacctgtggccggcggcacgca
+7041088/1
CCCFFFFFHHHHHJJJJJJJIJJJJJJJJJJJJJJJJIJJJJJJHF?CAB
@5653433/1
aggtgatcgaacatcatgtcttcaaactccactatcatctctttctttgg
+5653433/1
@CCDFFFFHHDHHJJJIJJJJJJIJIJJJJJJJJJJIIJJJJJJJJJJJJ
@3598581/1
tattgtttcgatcttgttatacgtaaaacaaactcgtactaaggcctaag
+3598581/1
CCCFFDDFDHDHHJIJIIIIJJJFHIGJIJIHIHIJHHJGIIIGIGHIJF
@5653547/1
ctacatttccgtccatcattttgtcaacgaactcttctgaagtatttgtt
+5653547/1
@?@D?DEFHFADFHGGJIJJEHGFHIJJBGHI@FGIIIJGHI:BFCFIII
@7041585/1
gtggtggtgcacgcgcttgggcagagggaatctgattgtgctgttgtgga
+7041585/1
C@@FFFFFHHHHHJJJJJJJIJJJJIIJGGGIJJJJJJHIJJJGIIIIJI
@7041991/1
cacataagtaacttcaaatgattgctcagatgcaatttcttgcaagaatt
+7041991/1
CCCFFFFFHHHHHJJJJJJJIJJJJJJJJIJJJJJJJJJJJJJJIJJJJJ
@2225364/1
cccatgtcacggtagcactgagtgacggcacctccgacactg
+2225364/1
@@<BDDDDDAF?<E<F>?CG<A3<<CF@AGE=9:BG6@DBD@
@4295808/1
gaagagaaaaatgaacgtcccacaggggtgtacatcatggaaggaagatg
+4295808/1
@@@BDDDDFHD??FGFGGE?EEGHHCC8:@0:DE9DH@A8BEGGGIB9C7
@3599332/1
tttttttctacatttcattatttttgatcaagaagtacaagatatcatcc
+3599332/1
@CCFFFFFHGHHHJJJJJJJJJJJJJGIJJJJIIJIJJJJJJJIIJJJII
@3599681/1
gccaattcactgttcattacctgtgaaaactgcccctcagatacaccgtc
+3599681/1
@CCDFFFDHHGHHJJGIJJCCHIGGIIGHIIIGJGJIJEHHGHAFHIGGG
@7043014/1
cgtcacggtaagcattcatcagaatgctatgcaacatcttcatcttagcg
+7043014/1
BCBFFFFFHHGHHJJJJJJJJJJJJJJJJJJJJJJJJJJJJJJJJJJJJJ
@7043230/1
tggctgttctcgcagtagtctatcttggtagactgtgagttaatgaccca
+7043230/1
CCCFFFFFHDHHHIGCEGAEDFHGIJEIBGIIIJGHIAFHIGIIGIIIJG
@7727474/1
cgcaagaagtaccagaaacgggacttagccacaatctggtctggagagaa
+7727474/1
@@CFFFFFGDFBHEIIIIIJIIIIJIIIEIIJGIJJIIJGIIIJJJGGFE
@7043452/1
ggcctcttgtatgcgaaggtgttgaggcgcttgtggtggtgcacgcgctt
+7043452/1
@@@DDDDDFHHHHIIB?E@3<<CGIGG1@FIICFAHHGCHIIIIIIHH/<
@7727928/1
ccagaaacgggacttagccacaatctggtctggagagaagatcctcatct
+7727928/1
@@@FFFFFHHHGHJJJJJJJJJJJJJJJGIIJJIJHIGIIJJJIJJJJJJ
@860772/1
ggataattaaatattgcttggaaatgataatgatatttgaacaagaacaa
+860772/1
@<<DDDDDFHBHDB?:CEBEEIGCHG<EEBHC@CE<?GAGBGACC@FBBD
@3600859/1
ctcagcatggtaagaaggtggcggccagaatctagacatgcacagctctt
+3600859/1
@@@DDDDFF?FFHHIIGIIBHCGDGGGIGIJEHIGIIJCAHIGIGGIIIJ
@861025/1
ggagtgagcacgggctctgtgcctggctcccatgtcacggtagcactgag
+861025/1
@CCFFFFFHHHHGJJJJJJJJJJJJJJJJJJJJJJJJJJJHIJJJJJJJJ
@2911757/1
gccagatgccaaagttcttgatcttcactgggctcttctctgggatttcc
+2911757/1
CCCFFFFFHHHHHJIJJJJJJJJJJJJJJJJJIJJJJJJJJJJJJJJJJJ
@861537/1
gcagagggaatctgattgtgctgttgtggaactgcttcacctgtggccgg
+861537/1
CC@FFFFFAHHFHJJJIIHHIJJJJIGIJIGJIIGIIGGGHIGGGGIIII
@861935/1
gtcggtcaccgaaggcggcggccgcattcggtttcacagaaaccgaatta
+861935/1
CCCFFFFFDHHHGIJIIJJJIHHDDDDDDEDDDDDECDDDDDDDDDDDDC
@2912325/1
ctcgagactgtccaaggatttgtggaagcgtagatgtcttactagtaccg
+2912325/1
CCCFFFFFHGCHHIIIIE>EFHHHIFGHHGFHIIIGFGHIIIGHHFEGIE
@6352851/1
agcaaatggaaaaaaaaattggtgaaaagaatcacaagtaagatactgca
+6352851/1
CCCFFFFFHHHHHJJJJGHIJJGHEIJJJJJJJJJJJJGHHJIJJJJJJI
@6352937/1
gtggtgcacgcgcttgggcagagggaatctgattgtgctgttgtggaact
+6352937/1
CCCFFFFFHHHFHIJJJIIIJGIJJJIIIIIJJIIHIHIIIJIHJJIJII
@862203/1
gggctctgtgcctggctcccatgtcacggtagcactgagtgacggcacct
+862203/1
CCCFFFFFFHHFHIIJJJIJJIJHGIJJJEHIIIIJJIJBFGIIIJFIJE
@2225557/1
cctggttctaccttcaagagcctcttctaaagcaaacaatgagacctgtg
+2225557/1
CCCFFFFFHHHHHJHGIJJJIIJJJJJJJJJJJJIIIJJJJJJIIGGHFH
@2225635/1
cacggtagcactgagtgacggcacctccgacactgaggtcacggtactcg
+2225635/1
@?@FFDDDFFHHFGFGHEHIGIIIGJGIJJJJJIIIGIFGIIJDHIIIJF
@2912837/1
tgattctttaatttgacataacttttttatttatgaaccgattgacatga
+2912837/1
@??DFFADDHHHGI>EDEEHCHGGHEHGIIIIGFEIIIEEGGGEEGEGIH
@2913259/1
gggcatagtaggtaggcgtagggtaagacacggatcgcatacaccgtgaa
+2913259/1
=@@D:B;D=DFA2<CAGE@FEEF9AEGFEGBFEEF@FGDIFFFAFB6=@D
@2226483/1
ctcgcggtacatgttgtgtacacctgagcgagactcataacgcagcc
+2226483/1
CCCFFFFDHHHHHIJHHIFHIIJIIIJIJJJJGHJJJJJJJJJJJGI
@7730494/1
ggtagtgttagtaaaaaaaaagatagttcttcaataaacaataaaattta
+7730494/1
@@BDFDFDHHHCHIJJJIJIJIGJIJJIIJJJJJJJIIIJIJJIGIHJJI
@1574375/1
tgtagctttgatcatagtagatgtttgcatgtcagttagctttttaatac
+1574375/1
CCCFFFFFHGHHHJJJJJJJJJJIJJJJJJJHHIIIIJJJIJJJJJJJIJ
@2226710/1
ctatatgaaacgcgagtggggccgtcagaacctgatagaaacggtt
+2226710/1
@@@?ADDDB>FA?EAH@?7@8??@@FFAD8=BFF@EFCEHA@@;5;
@2913768/1
ggggcagtgctggggactccgggcgcagcaccagtcgtgctcgcagccgc
+2913768/1
CC@FFFFFHHHHHJJJJJJJJJJJJJJJJJJJJJHIJFHIJHHFFFDDDD
@7731140/1
gcggagattaatggtataagcatagaatgttcgacgtgattctttaattt
+7731140/1
@@<?DA@BFAB2CDCBEEEHIIIGH@EHGA4CB@FHDGIIEIGII9<D?B
@176763/1
gcaagaagtaccagaaacgggacttagccacaatctggtctggagagaag
+176763/1
CCCFFFFFDFHHHJJJJJJJJIJJJJJJJIJJJJJJJIIHIJJJJIJJJI
@7731329/1
gccagtcttaacgtacgattccaacgccccctggcgtaaaataacgtcaa
+7731329/1
CCCFFFFFHHHHHHIJJJIJJJJJJJIJJJJJJJJJIIIJJJJJJJIIIH
@1575121/1
gactcataacgcagccagatgccaaagttcttgatcttcactgggctctt
+1575121/1
CCCFFFFFHHGGHJJJJJJJJJJJJJIIJJJJIJJJJIJJJIJJJJJJJJ
@7731581/1
ctttaatataatgcgtgacattacggggagcgcggggcgttacaaaccgc
+7731581/1
CCCFFFFFHHHHHJJHIIJJJJJJJJJJJJJJIJJJDDDBDDDDDDDDDD
@177358/1
ggcacctccgacactgaggtcacggtactcgcggtacatgttgtgtacac
+177358/1
@CCFFFFFHHHHHJJJJJJGIJJJJHHIJJJJJJGHIJJJHJJGJJJJHH
@2915054/1
ccggtacataatgatacgatgcggcttgaacccgccggtgctcttgt
+2915054/1
@CCFDFFFHHGHHJJJJIJJJGGIJJJGIIGIIGGIIIBABECHHDE
@1575856/1
ctgggcctcttgtatgcgaaggtgttgaggc
+1575856/1
BCCFFFFFHHHHHJJJJJHIIJCFGHIIJJI
@4975237/1
attgctcagatgcaatttcttgcaagaattgcacaaagttgaagtccttg
+4975237/1
@BCFFFFFHHHHHJJJJJJJJJJIJJJJJJJJJJJJJJHIIJJJIIJIJJ
@177713/1
ctgcttaattatttaagtttcatttaaatttcggtacctggttaaatagt
+177713/1
C@@FFFFFHHGHHJIIJEJIIIJJJJJJJIGJGIE@GHIIIFHIIJJGJF
@177875/1
ctcatcttgtatagaggaggcttgggctcgctctccgaagggagcttgcg
+177875/1
B@@FFFDFHDFHHJJJJJIJHHHIEHGIIJJGIIJIIJJJJGGIIDGHJI
@2915493/1
ctgcttcacctgtggccggcggcacgcagacgccttgatg
+2915493/1
@@@;?BDDD?FFDBFBFFGGHGBAHI6;@EA<BBCCCCC6
@178081/1
ctgtttttaatatttaaataaccgctttttactacatgcataaacataca
+178081/1
B@CDFFFFHHHHHJJJJIJJJJJJJJJJIJIJJIJJJIJIJJJJIJIJJJ
@2915651/1
gtgctgggcctcttgtatgcgaaggtgttgaggcgcttgtggtggtgcac
+2915651/1
CCCFFFFFGHHHHJJJJJJJJHIIJFHHIJJJJJJJJJJJJIJIIIIJJI
@1576494/1
tgctgggcctcttgtatgcgaaggtgttgaggcgcttgtggtggtgcacg
+1576494/1
@@@DBD<DFDHHHEEG??<<CFGE:C:?FEDH?AFFAHCGB=FH;CGGH;
@4975922/1
ctgggcctcttgtatgcgaaggtgttgaggcgcttgtggtggtgcacgcg
+4975922/1
CCCFFFFFHHHHHJJJJJIJIJEGHHJIJJJJJJJJIJJJJIHIJJJJHH
@4976107/1
cagtggtcttcttgaacttcttcaattgacgcaagaagtaccagaaacgg
+4976107/1
CCCFFFFFHHHHHIJJJJJJJJJJIJJJJJJJJJJJIJHJIIJJIIJJIJ
@178900/1
gcaagaagtaccagaaacgggacttagccacaatctggtctggagagaag
+178900/1
CCCFFFFFFHFFGIHGHGJJIIJJJIJJGGGIIGHGIGDGHHIHIGDDDE
@4976668/1
gtggtcttcttgaacttcttcaattgacgcaagaagtaccagaaacggga
+4976668/1
@@<ADDDDHGHFBGEHGGIHIIIEEGCBCBHG>HIB:?BFHDIEEGEDDB
@1577397/1
ggctgcagatgactgtgcatccttgctagtaagtcctgagccatagcaaa
+1577397/1
@@@DABDFDAAFDBGBFHGIIIIGHGHIIIIIIHHIC?CGHIIGIGIIHG
@1577437/1
gggctgcagatgactgtgcatccttgctagt
+1577437/1
CCCFFFFFHHHHHJJJJJJJJJJJJJJJJJJ
@4977041/1
tacgctttacacgcatgaggtaatatttattgctctcctccgattattat
+4977041/1
CCCFFFFFGHHHHJIJJIJJCGHJJJJJIJJIIJJJJJJJJJIJJIJJJJ
@4977116/1
ccggagaataagaactcgtgctcgtcgtgagctattatagttggag
+4977116/1
@@@DBDADDHHDHG;EGBEFHGGHCF@F0?B3DGEFFGGH<BDD80
@179549/1
ggcataacgggccgcgactccgccctcttcctcgggttggaatgattctg
+179549/1
CCCFFFFFHHHFGJJJIIJJGIJJJIHJJJJJJHHHBDEDCCEDDDDDCD
@1577922/1
agagggaatctgattgtgctgttgtggaactgcttcacctgtggccggcg
+1577922/1
;@@DDDABDHHFDHEGC@F@?AFH;EA?FCFHIIIGGEHGDHEHIIIIBH
@4977679/1
tacattgaaaataaaaataaaaaaaatagcaggggttattgttatgtcga
+4977679/1
CCCFFFFFHGHHHJJIJJJIGGIIEGCHHGIGIGJIJIIIJGHIIJGHGA
@180067/1
gttgtggaactgcttcacctgtggccggcggcacgcagacgccttgatga
+180067/1
B@CFDFFFHHHHHJJIIJJJJIJJJJJJJJJIIJGHFFDADDDDDDDDDE
@5656727/1
tgttcattcaactgtcttgttaatgcctggccctcagcgacatgtaagag
+5656727/1
@@CFFFFFBFHHBFGGGIGCFIIFHEGEG?AFHIIIIIBGEGGGIGIDG@
@180180/1
atctgtttcttggcatctatagatgtcggtggcgcacagggcacgcttgc
+180180/1
CCCFFFFFHHHHHJJJJJJJJJJJJIJJJIJJJJJJJJJJJJJJJJJIJI
@4977946/1
gtctggtacaatgcaatttaatttgatacaaaaatattataataataggt
+4977946/1
CCCFFFDDHHHHHJJJJJJJJJJJJIJJJIJJJJJGIJJJHIJJJJJJIH
@5657020/1
aattaatcgcacttctttgttttatttaaaaagctaagttgaattctaca
+5657020/1
CCCFFFFFHHGHHJJJJJJHHIJJJJJJJIJIJJJJJJJIGIJJJJJIJJ
@2918097/1
ctaatgaggactatttggcgttactgcttaatactactcactgatttatg
+2918097/1
CC@DDEDFFDHHDIIJJGGHGHEIJJJJJJGIGIEIGHJIIIJGIJIJJE
@863746/1
gacgcgacgtgccttgaattccttgatgactgcatagatagaaatcgaac
+863746/1
CCCFFFFFHHHHHJJJJJJJJJJJJJJJJJJJJJJJJJJIJIJJIGIIJJ
@180960/1
cgcaagaagtaccagaaacgggacttagccacaatctggtctggagagaa
+180960/1
CCCFFFFFHHHHHJJJJJJJJJJJJJJJJJJJJIJJJJJIIJJJIJJJIJ
@2227326/1
cttgtatagaggaggcttgggctcgctctccgaagggagcttgcggccga
+2227326/1
CCCFFFFFHHHHHJJJJJEGIIJJJJJJJJJJIJIJJGIJJJIGJIHFDC
@181202/1
gcggaaggtgggttcgtgaatcatgccctcaatctgcaccagttcatatt
+181202/1
B@BFFFFFADDDFHIIHIHHIIIIJJJIJGHIIJGIJJJIGIIJJAHEHI
@4298899/1
acagcatacataataaaattagaggaagtaggtgctgggcctcttgtatg
+4298899/1
CCCFFFFFHHHHHJJJJJJJJJJJJJJJIIIJHJIJJJJJJJJJJJIIJJ
@181520/1
ctggtctggagagaagatcctcatcttgtatagaggaggcttgggctcgc
+181520/1
@@@DBDDDACF?D@EBEHGHDHI>HIAG?ECGIIEGHGGFIGD=BBDGGB
@3601964/1
ctcatcttgtatagaggaggcttgggctcgctctccg
+3601964/1
@@@DDAD>A=CFBGC>A;C:FGGGE=EGDFEC8B<?@
@2227851/1
ggcacagctggtacgtcaggcactgcagctcgtccgacccg
+2227851/1
?@@DDBDDFHHCDHA:ABGAHDD?GFDHC;:@:BBFA@@;;
@3602063/1
agaacatcgaaaacccggagaataagaactcgtgctcgtcgtgagctatt
+3602063/1
@C@DDDFFGHHHDHEFHB@CGIIGHG9DGDGGDDEEHG;FE5AGGIBHIG
@2227887/1
gcgcgccttgtcttgtagaagagtgatctgctgttcttctagtttcttct
+2227887/1
B@@DFFFFHGGHHJJJJJGIIJICFFHHJJJJJGGIIGJJJJIIGIGJJJ
@4978725/1
cagcatacataataaaattagaggaagtaggtgctgggcctcttgtatgc
+4978725/1
@@CADFFDHHHFFFBCGGIEH@HHGGIFEHIHGHIIGIIIIIIIII>GGE
@2228003/1
cgttaactgtcaacattaccccatttttatctgtttgattgtgtagctgg
+2228003/1
CCCFFFFFHFHHGIIJIIIJJIGHFGHIGHIIIIGIIHIIGGFDGIIIJJ
@5659058/1
gtggtggtgcacgcgcttgggcagaggg
+5659058/1
?@<BD7?=<CDF?@@<EGHEGIIG1?B:
@6353333/1
gtacaatgcaatttaatttgatacaaaaatattataataataggttcttt
+6353333/1
@=?DDDDA>ACDFBCFEECACEHIIEGEGG@HEBBHEEIHEGGHFEDGHD
@4299964/1
gggaatctgattgtgctgttgtggaactgcttcacctgtggccggcggca
+4299964/1
CCCFFFFFHHGHHIJJJJJJJIJJJJJJJIJJJJJJJJJJJIJJJJJHFC
@5659291/1
ggtggtgcacgcgcttgggcagagggaatctgattgtgctgttgtggaac
+5659291/1
?@=BB@?DF?:@FHIIIIIDIIGGEGGFFCH<<F9?9?FHIGACCGEIHD
@6353482/1
cctctttacaagtagactcatctttagcacttggttcatcttttga
+6353482/1
CCCFFFFFHGDHFFGGIJJIJJIJJJJJIIJJIIGHIIIIIJJJJI
@7732842/1
ctttatgattggttgcatattatggcaacatacacatttggttctattca
+7732842/1
CCCFFFFFHHGHHIJJJJJJJJJJJJJJJJJJJIIJJJJJIGHIJJJJJI
@6353751/1
tcgacggcgatgagagcccacgatgtaagtgcttcgggcttcaacagctt
+6353751/1
@CCFFFFFHHHHGIJGAHGGIJIJJIHJJHIJJIJJJJIHHHHFFFFFEE
@5659859/1
cgacaaaacatcaagcttgtacaaaattgttatttaaacattaccaagct
+5659859/1
@@@DFADDH?FFHGJJIIICFDGIIIIJHHHIIIJGGIHHIJJG>DDDHI
@4300689/1
gcgtcattcgatatcttctgtagctgctgtgtgaagttcttcaaagcgtc
+4300689/1
CCCFFFFFHHHHHJJJJJJJJJJJJJJJJIJIJIJJGIIIJJJJJJJJIJ
@181853/1
tttggcgttactgcttaatactactcactgatttatgtagcatcatcttg
+181853/1
?@@;DDADDFHF>EH?EGCGGFHE@FBGGCGHHIIEIG?B>FH>FHHHG4
@182135/1
ccacatttcataaccaaagcctaaatctatggggcgggatggtcgtttga
+182135/1
@?@DDFFFHDDHDGGHGIIIIGIIIIIIIIIEGCHIIEC?A@ACBBBCCC
@6354607/1
ccggctcattgaacaccttaggacgaagtgatggcaccaggatagagtta
+6354607/1
8??ADDDDDD4<CEEEEEA?DE9C@???8?DDDE@?DDDDC8BDDID4/=
@182673/1
gtcacggtagcactgagtgacggcacctccgacactgaggtcacggtact
+182673/1
CCCFFFFBFFFHHJJJJIJJJJGJJJJIJJJJJJJ9FGHIFHIIGI;DHH
@182805/1
caccgccatgccatgtaccacgcctgggatgccacccggcaccactcccg
+182805/1
CCCFFFFFHHHHHJJIJJIJJJJJJJJJJJJJJJJJJJJJJJJJJJJJJH
@6355240/1
ggactatttggcgttactgcttaatactactcactgatttatgtagcatc
+6355240/1
CCCFFFFFHHHGHIIGJJJJJIJJJIJJJJJJJJJJJIJJIJJIJJJJJJ
@1579898/1
gcttgtggtggtgcacgcgcttgggcagagggaatctgattgtgctgttg
+1579898/1
@@@FFDDDHHDFFHGHIEGGEGIGCHGGFHIJHIGHGGGIIIFFHGGE=D
@6356041/1
gttcgacatcgacataacaataacccctgctattttttttatttttattt
+6356041/1
CCCFFFFFHHHHHJJJJJJJJJJJJJJJJJJJJJJJJJJJJJJJJJJJJJ
@6356307/1
gcactgagtgacggcacctccgacactgaggtcacggtactcgcggtaca
+6356307/1
@@@DDDDDCF4AFFBFEF98A@?FFEEC@?D9BFEFB7B@CFEEFF:=BD
@5662519/1
gtttcgttcttagatgttccaggttgattttccagttcattattcccact
+5662519/1
@@CDDDFDFHDFH@F@EDIH@HICHH>H9EHGIIIICHGHIEHIIHECG@
@1580725/1
ctcgttttgttagacttcagtgtagctttgtattatgttcactttcttat
+1580725/1
<@<DDFDDHFDDFGIGGIHEIII><:BBFC??EGD@E?BCFGFH>CDGGI
@1581118/1
agaagatcctcatcttgtatagaggaggcttgggctcgctctccgaaggg
+1581118/1
CCCFFFFFHHHHHJJJJIIJJJJJJJJJJJJFHIIJJJJJJJGJIIJGIJ
@866861/1
ataaagataagtataggctcaaaacctaacgacatcaatcaccagcttaa
+866861/1
@@CBFFDDHHGHGIGGHGGIGIIJIJCHIJIFHBHIIIIJJJJGHIIGHI
@1581356/1
tggtgcctctgtaggagtttcgggctcgggtttactagcctcctccttag
+1581356/1
BCCDDFFFHHHHHJJIJHIJJJJJJJJJJJDHIIJJJJJJJJJJJJJJIJ
@1581413/1
ggcgttgatgtcgcaagatagtgagacattcactttttagtcataatctt
+1581413/1
?@@DDADDHBH?DBFG@:?FCFD>FHIIEEF1111:0??DGFGGGHGBFG
@1581507/1
accgagacccgcacctcgcccgaccgcgtgtacaccgggaacgcggggat
+1581507/1
@@@DDFFFHHHGHJJJGJGIJGJJJJJJEHHHGHHHFFDDBDDDDDDD95
@6357501/1
gcattcgtgtcccccgctggagcttgaccaacggggtacatcttgataaa
+6357501/1
CCCFFFFDHHHHHJJJJJJJIJJJJJJIJJIJJJJJ<AGIJJJJJJJJIJ
@867376/1
acggtagcactgagtgacggcacctccgacactgaggtcacggtactcgc
+867376/1
BCCFDFFFHHHHHJGIJJJJJJJJJJJJJJJJJJJJJGIJJJJFHIJJJH
@1581877/1
ctgcagatgactgtgcatccttgctagtaagtcctgagccatagcaaaca
+1581877/1
CCCFFFFFHHHHHGIJJJJJJJJJJJJHIJJIJJJJJJJJJJJJJJJJJH
@185262/1
agggaatctgattgtgctgttgtggaactgcttcacctgtggccggcggc
+185262/1
@@<DBDDFGFFFHGAFHHHCEGHIICBEA@EG>DGEGI;C>9D?FG@AAB
@867615/1
ctggagagaagatcctcatcttgtatagaggaggctt
+867615/1
=@@DDDDDD:<DFEGIIBHHH@EC<FHIEGGCGBGH3
@5663922/1
gctgcagttcccttggctatcctatagtttctgccgacacctttgaaagt
+5663922/1
CCCFFFFFHHHHGJJJIJJJIJIJJJJDGHGGHIGJJIJJJJGJIJIGIF
@185496/1
cgtcattcgatatcttctgtagctgttgtgtgaagttcttcaaagcgtct
+185496/1
@@@DDDDDHHHFAHIGEHICHG?CFEDEHGGHIIICEHHFGIIGIGHDHI
@5663939/1
cgctgagtaaaacaatccgaatctaatattacataactaatcctaggacc
+5663939/1
@CCFFFFDHDHHHGGIHIJJJIIJJJJIJIIIJJJJFJGIJIGIJIJIJJ
@1582205/1
aactgcttcacctgtggccggcggcacgcag
+1582205/1
CCCFFFFFHHHHHJJJJJJJJJJJJJJJJJJ
@5664110/1
gcgactgtcacacggtagcggaaggtgggttcgtgaatcatgccctcaat
+5664110/1
CCCFFFFFHHGFFIJIIJGIIIJJJBFIJHGGIGIIJJJJGHIJJIGIHH
@6358164/1
gcacctccgacactgaggtcacggtactcgcggtacatgttgtgtacacc
+6358164/1
B@@FFFFFHHGHHJJJJJJIIJJIHEGHIGIIJFHHGIIJIJHHGHIIHH
@868162/1
tggcaagcatccaagatagtattcaggtgcccactacatcgagatggtaa
+868162/1
@?@DDDD@HGFHFAEDHGGCHFHCEEHHHIGHIJJIGHJJGEGHGIG?BF
@868352/1
ctccaaattgtatctgacgacgcattgaatctgaatacgaaaatgaattc
+868352/1
CCCFDFADFGHHFIJJIJJJJJJGJGHGIJJJJJGIIGHJIIGHIJIJII
@5664654/1
attttgtttttctctgtgatctgtttcttggcatctatagatgtcggtgg
+5664654/1
@@@DBDBDCFF3DBGHBFII@HIHIGGGEHEHHIEHBHDCDGGFIIIDGG
@868377/1
agcatacataataaaattagaggaagtaggtgctgggcctcttgtatgcg
+868377/1
CC@?DDDDDHHHDFHBGFHGIGDHG@DDEEFHBGIGE@FHIEIIBHGGFI
@4979529/1
gttttacaagggcaggttgaactcacaccattcaatttaaaagaaactgg
+4979529/1
@BCFFFFFHHHHHJJJGIJIJJJJJJJJJJJJJJJJJJJJJJJJJJJJJJ
@4979638/1
ctccaaagcattctgggctgcagatgactgtgcatccttgctagtaagtc
+4979638/1
CCCFFFFFHHHHHJJJJJJJJJJJJJJJJJJHGJIJJJJJJJJJIIJJIJ
@2918608/1
ccctgcacgaagaaatttgaatctatttatcatctatgaaaaaatggaaa
+2918608/1
;@@DDDDDDFHHFIICGDDHG<EEHEHEHHFGDFEGH@GGIIIIDGGGBB
@4979719/1
gtacagttagaaatgttacaacctctatactttgcattaaaataatgccc
+4979719/1
@CBFFFFFHHHHHJJIJJJJJJJJJJJJJJJJJJJIJJJJJJJJJJJJJJ
@2918768/1
atatcgaataacatttattaaacaaattacataaagcatttaaataacta
+2918768/1
CCCFFFFFHHHHHIJJJJJJJJJJJJIIHIJIJJJJJJIIJJJJIJJJJJ
@3604426/1
tctatactttgcattaaaataatgcccattttcacaggcaagggatccta
+3604426/1
@BCFFFFFHHHHGIJIJJIJIJIJJJIJJJJIJJIJJJJJJJJJJGIIIJ
@3604491/1
gtggaactgcttcacctgtggccggcggcacgcagacgccttgatgacct
+3604491/1
@@CDDFFFFHDFDGH@HFEHECHIIEGGGHIIGEHBDDCBBBCCCCECCA
@4980064/1
gcctgctataaatgccatacaaggtctataaaaatataatttgcctgaca
+4980064/1
CCCFFFFFHHHHHJJJJJJJJJJJHJJJJJJJJJJIJJJJJJJJJJJJJJ
@3604622/1
cgacataacaataacccctgctattttttttatttttattttcaatgtac
+3604622/1
CCCFFFFFHHHHHJJJJJIJJJIIJJJJJJJJJJJJJJJJJJJJJJJHIG
@2919108/1
ctttggtttacgttccagttctcgattatcgaacttttcgccatgagtaa
+2919108/1
CCCFFFDFHHHHHJJJJJJJJJJJIJJJJJJIGJIJJJJJJJJJJJJHHH
@869234/1
gtaagaaggtggcggccagaatctagacatgcacagctcttgcagccatc
+869234/1
@?@BDDD?=2<AA?@8C@GDDHD@DHEDBF<?BD???BBFG887=@CGGG
@4301555/1
cgacgcttcagcagagtgcacacaatggtgaactggcgttcatgcggcaa
+4301555/1
@@@DDDDDFHHHHI>?<AFHIGGHGGIIGGGEGGFGIIIIIGIFIIGIII
@869385/1
gcttggtacaaagcaaaggtcgggcagttcgtcaacaagacattactagc
+869385/1
CCCFFFDEHHHHHIIJIIJHGIIJGIIJJJJJIJIJIIJJJIJJJJJJII
@869607/1
gctttctttaattctttagttttaagttagttttcatcttaagttcggaa
+869607/1
@@@FFFFFHHDFFHIGIFGBHGHGHIHIGHHHIJEHHHHGA@EIIIIFBD
@3605321/1
ggtgctgggcctcttgtatgcgaaggtgttgaggcgcttgtggtggtgca
+3605321/1
?@=DBDBBHFHBFGEHIGIHEHIFGH1?CGIDDHFBHIIHIGG=;C;@E@
@7733675/1
gtttatcttcaagcacaaattgctcagggtctgtggcgaagttttgttca
+7733675/1
@@CDFFDFHBFFFIIJJGIIDHIGIIGGG9CGE?EHIDGHGFHCDHHGGG
@7044861/1
cgcaagaagtaccagaaacgggacttagccacaatctggtctggagagaa
+7044861/1
??@DFDFFD2AFHIGIGGE??G@HIEHIGGEGAFEGDBA?DHIGHEEEGG
@4302664/1
gtgttgaggcgcttgtggtggtgcacgcgcttgggcagagggaatctgat
+4302664/1
BB@FFFFFHHHHHJJHJJJJJHHIJJJJJJJJJJJJJJIJHHHHFFFFFF
@7734276/1
aggagatggcgccggctgggtgagcttgtccacatatggcacaggcgg
+7734276/1
1?;;D:2A=A?F?@GA@FGG?FCDCAG@8BBFFF8BC@ECCFF;CEFB
@4303096/1
gctgggcctcttgtatgcgaaggtgttgaggcgcttgtggtggtgcacgc
+4303096/1
CCCFFFFFHHHHHIJJJJJIIIJEGHHJIJJJJJJJJIJIFHIGHHIJJH
@2921218/1
aagtaagatactgcaaacatgccagttataaagcatagcccgaagtgcta
+2921218/1
B@CDFFFFHHHHHJJJJJJJJJJJJHJJJJJJJJJJJJJJJJJJJHIJJJ
@2921461/1
acaaaattgtgaatctaaaccattctcagatccccttgaacacacacaaa
+2921461/1
CCCFFFFFHHHHHJJJJJJJJJJJJJJJJJJJJJJJJJJJJJJJJJJIJJ
@2921624/1
ctgtggccggcggcacgcagacgccttgatgacctccactttgatgatct
+2921624/1
?:?D=D<D@@DDDHGIAFHBGIIB:EEECE3;CBCCBC>>>A>@>;A>AC
@2921723/1
ttccacatcattcctagaatagttcagtaagaagttgatatcttctggag
+2921723/1
CCCFFFFFHHHHHJJJJJJJJJJJJJJJJJJJJJIIJJJJJJJJJJJJJJ
@2232208/1
cacggtagcactgagtgacggcacctccgacactgaggtcacggtactcg
+2232208/1
CCCFFBDFHHHDFIGAEHHIJJIJJIJJJJJJJIJIJJFHIJJIHHIIIE
@7046654/1
ggcatagtaggtaggcgtagggtaagacacggatcgcatacaccgtgaat
+7046654/1
@@@FDFFFGHHADFHHECGHIIFFGHHIJJIIJIJJJIIIIIJJJFHIIG
@4304222/1
gttgcaagacatgtaggaactgtccctcggagatgccgtcccggtacata
+4304222/1
@@@DFDFFHGDHHFCACFIIHGEHHGGIIG<G@CDFF@?DDFGF7;AHDA
@2922000/1
ctgggcctcttgtatgcgaaggtgttgaggcgcttgtggtggtgcacgcg
+2922000/1
@@@DFDDFDHGHDEGHIIIGGHACCFGAEHHGIIIJDHHFHIIGHJJGHA
@4304539/1
gccattggcctttcctaggagtgactttcccgtttccaatctccaagaca
+4304539/1
CCCDFFAADDDDBFGBFIGIG<AAFHIGIIGHIGHIGHHGGHHIGGEDDH
@7047026/1
gactcataacgcagccagatgccaaagttcttgatcttcactgggctctt
+7047026/1
@@@FFFEDHHHHHHJJJGICHHIJJJGFGIIJIIGIIIIJJIJIIJIGFF
@2922394/1
ctcgaatagtcttttctaacttgaacagtgcgatgttttacaagggcagg
+2922394/1
CCCFFFFFHHHHHJJJJJJJJJJJJJJJHIJJJJJIJJJJJJJJJJJJJJ
@4304801/1
gtgctgttgtggaactgcttcacctgtggccggcggcacgcagacgcctt
+4304801/1
<@@=BADDDCA;<CBBGBD?>:<FHHIA@=BG<F05@BAB>>A6;/9?A@
@7736350/1
ctgtatactggaagtcttcgtagcttttcatgaacttctttttattttct
+7736350/1
BCCDDFFFHHHHGJIIIJJJHIIIGIJIIIJJIIJJJJJJJJJEIGIJIJ
@7736372/1
ctcgtcattgcctggcatacaaggcaaagcaccgacgacgacactgtaca
+7736372/1
CCCFFFFFHHHHHIJJJJJJJJJJIJJJJIIIIJJJJJJJIJJHHHHHFF
@1582607/1
gctgggcctcttgtatgcgaaggtgttgagg
+1582607/1
CCCFFFFFGHHFHGGHIIGGDFGCFFHHHDG
@7736891/1
tgtgaaacgatcaacaataatatataatttggagtacagttaatacctgg
+7736891/1
@CBFFFFFHHHHHJJJJJJJJJJJJJJJJJJJJJFHJJJIIJJJJJJJJJ
@1583013/1
cccaattaaaccttatattaatacaatgg
+1583013/1
@@@DDEFFHDFDHIGDGHIAIBHHGGFDF
@1583253/1
cacctgtggccggcggcacgcagacgccttgatgacctccactttgatga
+1583253/1
@@@DDDDA8??DAGAFFD?@BBAGEHB<=9?.;;6>A>CB;?;>C>C>;>
@6359132/1
cactgagtgacggcacctccgacactgaggtcacggtactcgcggtacat
+6359132/1
@@@BDDDACFF?11CFB9C=@1CFGIEGCF?@BDEEB;7BFEIF8=DDDB
@185991/1
ccgccaattcactgttcattacctgtgaaaactgtccttcagatacaccg
+185991/1
CCCFFFFFHGHGHJHIGIJJIJIJJIIIJJJJJJHIIJIJJJGJJJJJJI
@6359411/1
gtgatctgtttcttggcatctatagatgtcgg
+6359411/1
@=@DADADHH??CE49E@FAB>EAED>F:<FA
@6359584/1
gccagatgccaaagttcttgatcttcactgggctcttctctgggatttcc
+6359584/1
CCCFFFFFHHHHHJIJIJJJJJJJJJIJJJJIJJJJJJJJJJJJJJJJJJ
@6359587/1
cagagggaatctgattgtgctgttgtggaactgcttcacctgtggccggc
+6359587/1
@CCDDDFFHHHHHJJJGIJIJJHIIHIJJJJJFGIIIGIHIEIGIGIIJI
@1583719/1
actgagtgacggcacctccgacactgaggtc
+1583719/1
CCCFFFDDHHHGHJJJJJJJJJJJJJIJJJJ
@6360064/1
cgctgatgtgacgcaccatgatccagtccaggggtagcacctcgaagtgg
+6360064/1
CCCFFFFFHHHHHIJJJJJJJJJJJJHIIJJIJJFDHIJJJJJJJIICHH
@1584313/1
agtaggtgctgggcctcttgtatgcgaaggtgttgaggcgcttgtggtgg
+1584313/1
@CBFFFEFHHHHHIIJJJJJJJJJJJIJJJCGHIJJJJJJJJJJHIJJIJ
@1584542/1
ggcacagctggtacgtcaggcactgcagctc
+1584542/1
CCCFFFFFHHHHHIJHIJJJJJJJJIJJJJJ
@187202/1
cttgggcagagggaatctgattgtgctgttgtggaactgcttcacctgtg
+187202/1
@C@FDFFFGHGFGGIJEGHGGIIHFHIIIIIEHGEGIJJGIGIHIGGGEG
@870017/1
ggtataatagcatatctttatatatataattcttctgtacgtgtgtatgt
+870017/1
@;???B>DFFFAFGBFIBAEF:IDFHFIIIIEEHHIIIEHI;;:C?F<F9
@870298/1
cactgagtgacggcacctccgacactgaggtcacggtactcgcggtacat
+870298/1
@@CFFDFDFFHFHIJJIJJJJIJIIIIHIJGIJJJIHGHIJJIJHHFDFF
@187505/1
ggcttacatgctaaaactaaactactatacctgtgaaacgatcaacaata
+187505/1
CCCFFFFFHHHHHJJJJJGJJJJJJJJJJJJJJHIIIJJJJIIJJJJJJJ
@3607742/1
gtgggttcgtgaatcatgccctcaatctgcaccagttcatatttgggcac
+3607742/1
@@<BD=DDHCFAFG@FHHHGIIGCBFBCFED?@FHFHG9BD9@FD4?EFH
@3607743/1
gttctattcaagttatgtaagtattaaattcgtaccgctttttatgtgtc
+3607743/1
CCCDFFFFHHGHFHIIJFHIJGGIIJJJIHJIJJJGIJIIIGIGGHHFFH
@870892/1
atattatgtgagtacgaagcattgtctgtttataaaataattaacaacta
+870892/1
CCCFFFFFHHHHHJJJJJJJJJJJJJJJJJJJJJJJJJJJJJJJJJJJJJ
@188117/1
gcaagaagtaccagaaacgggacttagccacaatctggtctggagagaag
+188117/1
CCCFFFFFAFHHHJIJGIJGJEIIIIGGHIGGEHGIIJIIJJIFHFHGIH
@6361511/1
gccttagctgcggaatgcttagcttccttcttagagcgtcccgtacccat
+6361511/1
CCCFFFFFHHHHGJJJJJJIJJJJJJJJJJJJJIJJJJJJIJJHIJJJJG
@870999/1
ctagaatcactggttcaaattcaaataaaatcactctgcaatcctgcctc
+870999/1
@@@FFFDDAHHHDCEGEGGEGGEFEAFGHIIEIDFCG@CFIICEGCHEFH
@1585702/1
caagcgactggttgttaactccgaaaattat
+1585702/1
CCCFFFFFHHHDHHHIIJJJJJJJJJJJJJJ
@1585811/1
gtaagacttttctcgttccctgtgactagagtaagaaggactgcgacaag
+1585811/1
?@@DDFFFHGFHHJIHGIIJJIIECDHHIIICEB@BGIDIIIIJFHGHJE
@188390/1
gcacgcgcttgggcagagggaatctgattgtgctgttgtggaactgcttc
+188390/1
@@@BDDDAFHHHHIIGAF?:?DFHEIEFGE?BFFBBDGHHGGIIGIEGGI
@871398/1
aaatgaaactgtgagcaagtggtatcagtccctttacccaagtccaggtc
+871398/1
@@@FFFDDFDFDHDIGIGIJGIEFGHIIIHGIGEIHIJIJJJGHGIIIHH
@1586158/1
gataaagataagtataggctcaaaacctaacgacatcaatcaccagctta
+1586158/1
@<@D=?DBFHFA2:EHC>DFGEHEGEGEC<AD;CABB>FIECBFG9@<FA
@188778/1
gtcttcttgaacttcttcaattgacgcaagaagtaccagaaacgggactt
+188778/1
CCCFFFFFHHHHHJJJJJJJJJJJJJJJJJJJJFHIJJJJJJJJJJJJJJ
@1586307/1
gcctgggatgccacccggcaccactcccggg
+1586307/1
CCCFFFFFHHHHHJJJJJJJJJJJJJJJJJJ
@1586436/1
cttcagccggctttggtggttctttggctgtctctggtggaggtttctcc
+1586436/1
CCCFFFFFHHHHHJJJFHIHIJJJJJJJJJJJJJJJJGHJIJJFHIIJJJ
@6363128/1
tgacgcaagaagtaccagaaacgggacttagccacaatctggtctgg
+6363128/1
CCCFFFFFHHHHCGHIJJJJJJIIJGGIJJIJJJJJIJJJJIJIIJJ
@6363152/1
cagcatacataataaaattagaggaagtaggtgctgggcctcttgtatgc
+6363152/1
CCCFFFFFHHHGHJJJJJJJJJJJIJJHIJJHIJJJJJJJJJJJJIJJJJ
@4981718/1
ccaggatagagttaatgccgccaagtttgacgtttatcttcaagcacaaa
+4981718/1
CCCFFDFFHHHHHIJJJIIJJJJIIHIJJJJJGIJJJJJJJJJJJJJJJJ
@4982071/1
atacataataaaattagaggaagtaggtgctgggcctcttgtatgcgaag
+4982071/1
CCCFFFFFHHGGHJJJJJJJJIJGJIJHGHJIIIIHIIJJIJIIIGIGGI
@6363723/1
cgcaagaagtaccagaaacgggacttagccacaatctggtctggagagaa
+6363723/1
CCCFFFFFHFHGHJJGJJJJJJJJJJJJJJGIJIJJJJJJJJJJIJJJIJ
@4982242/1
ctcgacgagcaagtagttcttgaagcacagacacaggtgtcttcaacgga
+4982242/1
CCCFFFFFHHHHHHIJIIJJJJIJJJJJJJJJJJJJJDHHIJJJJJJJJJ
@2922990/1
ggtgctgggcctcttgtatgcgaaggtgttgaggcgcttgtggtggtgca
+2922990/1
@C@DDFDAFDHHHJIJBGIJFIIIDHFGGGJGIFHHJHICGIBHIIAGGA
@2923247/1
ggcaccaggatagagttaatgccgccaagtttgacgtttatcttcaagca
+2923247/1
CCCFFFFDG?FHHAGHGHGHIDAGHIIIIEGIIGIIIGIIHFGIHEGGII
@2234135/1
cccgtttccaatctccaagacaggaggctccagtactttagctttgacag
+2234135/1
@@@DDEFFHGFHHIGEHHJHDHIGGGHHGGGIG@DDHIJJIIIJJJJIJJ
@2924004/1
agcgagactcataacgcagccagatgccaaagttcttgatcttcactggg
+2924004/1
@@@DBDADDFHDHIIGII<FGHEGGHIIGIIIDHGCFHIABFHIEIIHGI
@7050305/1
ctcactagtcatcatcagaatcagatcggcgacatttttccttcaacttt
+7050305/1
CCCFFFFFHHHHHJJJJJJJJJJJJJJJJJJJJJJJJJJJJJJJJJJJJJ
@874343/1
cacctgtggccggcggcacgcagacgccttgatgacctccactttgatga
+874343/1
CCCFFFFFHHHHHJJJJIJJJJJJJJHHHFFFFFEEEEDDDDDDDDDDDD
@2234683/1
ccctgctattttttttatttttattttcaatgtacagacagcacttttct
+2234683/1
@@@DDDD>?DD<>EGG=@FHIEEIGGGC9B<DGFGI9FBBGDH@BGIGEI
@2234844/1
cacgcgcttgggcagagggaatctgattgtgctgttgtggaactgcttca
+2234844/1
@@@D;DDDDHFCDCG;EGB:BF<?FG<BG?B<D@9BF9D=GGEHCAHF@F
@2924679/1
gtaggtgctgggcctcttgtatgcgaaggtgttgaggcgcttgtggtggt
+2924679/1
B@@FFDEDHHHHGJJJJJJHIJJJJHIIJDGHHJHIJGIJJIJ>FEHIG@
@2235321/1
acaccattcaatttaaaaagaaactgggtgcgtgcagg
+2235321/1
?@@DADDDFDHFHGHGGCBA73:CHHGB2<CEGBGG4D
@2925022/1
gatatttggaaatgattagctcgcagcattatgggtcttccttcatggcc
+2925022/1
CCCFFFFFHHHHHJJJJJJJJJJJJJJJJJJJJJJJIHIJJJJJJJJJII
@7051432/1
ggatagagttaatgccgccaagtttgacgtttatcttcaagcacaaattg
+7051432/1
CCCFFFFFHHHHHJHJJJJJIJHGIJJJIGIJJJJJJJJJJJJJJJJJJJ
@4307719/1
ggtctatataatcttaccaacgttatttggttcaaaatttgataataaat
+4307719/1
@CBDFFFFHHHHHJJJJJJJJJHIIJJJJJJJJJJJJJJJJJJJJJJJJI
@5664883/1
ccttgttgttaagaggtgttacctgcaacttggccaggttagggccaaca
+5664883/1
C@CFFEFFDHHGHGIJAECGHGGIIJIIEHIJHCHIGJFFDFBEHIGGIG
@7738268/1
cacagttccagtctcaggcacattgccattagtagactgatcagccggag
+7738268/1
@CCFFFFFHHHFFIIGIIGIJJJJGEHIIJIGHIEGIGEIGJICGHIJHH
@7738349/1
gtcggcataacgggccgcgactccgccctcttcctcgggttggaatgatt
+7738349/1
CC@FFDDFDGH@FHBGIGHJBGIGIJJIGHHHGGHFFFD=ABDDDDDDCC
@4308498/1
gtggattttaatgttattattacagcatacataataaaattagaggaagt
+4308498/1
@@@DDDDDHH<FHFCBFHIG@HFH@A>EH@BFHDHHE<<CBFG<DDDFEH
@4308635/1
tgggcctcttgtatgcgaaggtgttgaggcgcttgtggtggtgcacgcgc
+4308635/1
CCCFFFFFHHHHHJJJJHHHICGHHIIJJJJJJJJJJJIGIFHIJJJJHF
@2236709/1
gtgctgttgtggaactgcttcacctgtggccggcggcacgcagacgcctt
+2236709/1
CB@FFFDFHFHHGIJJJIIJJJJJIJGGIIIIJIJJIGHEFDDDDDDDBD
@4308832/1
ctcaacagacacagagctctgtgacggctcttcttctttctgtacattct
+4308832/1
?@?D;:DA?DD:AEG;FGEBHE@@FB1CE8:?BD>BFFFFE?GFBFGIBF
@1589283/1
tgcaatcctgcctcacatgattcatccacaagttccaacccttgcgtttc
+1589283/1
?<@FFFDDHHBFHIIIGIGHIGHHGGGGGIG1:CFEGIIIEIIEEFHEHI
@2238061/1
agtcaacggatggccaaataggaaacactacgctttacacgcatgagg
+2238061/1
@@?DDDDDAHAFDGIGHBEDCFHIGHGIHHHIDBGHGIIIEHBFG<BF
@7740573/1
gtgctgggcctcttgtatgcgaaggtgttgaggcgcttgtggtggtgcac
+7740573/1
CCCFFFFFHHHHHJJIJJJJJIIIJCHGHIJJJJJJJJJJJJIJIGHIHI
@5667463/1
gcaagaagtaccagaaacgggacttagccacaatctggtctggagagaag
+5667463/1
CCCFFDEF=CFHHJIGJIIGGIJJJJJIJJJGIIJJJJ?GGIJDHGHGII
@7741081/1
ctcatcttgtatagaggaggcttgggctcgctctccgaagggagcttgcg
+7741081/1
CCCFFFFFHFHHBAFHGJIGGIGEHCEGEHGIBDGIEBHGHJ;AGGHEEH
@5667940/1
ccctacttaaagacatcatgataaaaatgtgtcattggagtcatattatg
+5667940/1
C@CFFDFFHHHFFIJJJFIJJJJIIIJIJHGHHAGIGIIJFGFGHIIGGI
@7741300/1
ccacaataatttagatcattacaaaatatgaatctacttatttaaattca
+7741300/1
CCCFFDEDFFHHG@FGGGGHIGIIIIJHJIIJJIIJFIICGIIIJIJJHI
@5668355/1
ctcatcttgtatagaggaggcttgggctcgctctccgaagggagcttgcg
+5668355/1
@@@FDFFFHDFFHJJJIEGEGGI:FEGGEHEFIDIJDGHHBHBGGCDGHI
@2926958/1
ctaacgatcaaatcgatcatgggtccataatcattcctggaatccgtgtc
+2926958/1
@@@FBDDBBDHFFHGGIIIHIGG2ABGFGFHIGIDGHIHIIIGHBHFHGH
@5668436/1
cactgagtgacggcacctccgacactgaggtcacggtactcgcggtacat
+5668436/1
?@@FFFEDFFHFHIJIIIIIIJHJIJJIJJGFBGIIFHHJIGIJHABDFF
@2927129/1
gccagatgccaaagttcttgatcttcactgggctcttctctgggatttcc
+2927129/1
CCCFFFFFHHHHHJIIJJIJJJJJJJJJJJIJJJJJJJJJJJJJJJJJJJ
@2927457/1
agccagatgccaaagttcttgatcttcactgggctcttctctgggatttc
+2927457/1
CCCFFFFFHGHHHJJHJJJJJJJJJJJJJJJJJJJJJJJJJJJJIJJJJJ
@189382/1
ggaggtcctcatggactagtaaggtcccgataggtacaacagcttcatct
+189382/1
CCCFFDFFHGHHHJJJJJJHIJHJHHIJJGIJJJFFHIGIJJJJJJJJJJ
@189398/1
ccgcgacttcgttcgcgtggaatagtgacttccggcaaatttttggtttt
+189398/1
@@@DDDDDHHHCFHGGI?GGHGGHIBFHIIGGGIIIIIIIIIIIHF?BED
@5669277/1
ataaagataagtataggctcaaaacctaacgacatcaatcaccagcttaa
+5669277/1
CCCFFFFFHHHHHJJJJJJJJJJJJJJJJJJJJJJJJJJJJJJJJJJJJJ
@5669358/1
cacttattaaattaatcgcacttctttgttttatttaaaaagcttaagtt
+5669358/1
CCCFFFFF?CDFHEGHEHJGGHIGGIJJDFGGAGHGGFHJGG@FGGADBF
@190041/1
ctcatcttgtatagaggaggcttgggctcgctctccgaagggagcttgcg
+190041/1
@C@FFFFFHFHHHJIJIGHJJJJIBGFHFFGHIFGH>DHGGGDG8FGGGB
@5669834/1
gcctcttgtatgcgaaggtgttgaggcgcttgtggtggtgcacgcgcttg
+5669834/1
@CCDFFFFHHHHHIFIIJ<FFGHDGHHIHAHIHG?GGC@FGIJJJIHFFD
@5669917/1
ctgtgatctgtttcttggcatctatagatgtcggtggcgcacagggcacg
+5669917/1
@@@DDFF>D?FHHGEGHGHEIIIGGEHIIGBFHE?D?FG@GFHGEGDDFG
@190575/1
cttgaacagtgcgatgttttacaagggcaggttgaactcacaccattcaa
+190575/1
CCCFFFFFHHHHHIIJFHIJJJJJJJJIJJIFGGIJJJJIJJJIJIJIII
@190613/1
gcgtgatgaggttcaccaagctagtggcgttgatgtcgcaagatagtgag
+190613/1
@@<DDDFBCFHHHIIIGHGIIGCAA?FGGEHGEIIBBGGGIIIIBF=BCE
@190871/1
atatacaagaacaaaccagaaaataggcggagtcctatctcaaaacatga
+190871/1
C@CFFFFFHFHFHJJJIJIJJJJGJFIJJDHGHGIJIIIJJJJJJJJJIJ
@5670487/1
cgttattcttatcctaaagatatcaacagatatattgataacttctaatt
+5670487/1
?@@DBDDBDH?DBHHH@H9:<CCFE:A<?FCEHIICGFI@EC<:CDGHDH
@875708/1
cgggctctgtgcctggctcccatgtcacggtagcactgagtgacggcacc
+875708/1
@@@<DDFFDDFHHGGGHI>GHHHI@FHIIIEHHGGIIIHGHEEDHIIIII
@876243/1
agcaaatggaaaaaaaaattggtgaaaagaatcacaagtaagatactgca
+876243/1
CCCFFFFFHHHHHJJJJJIIJJFGIJJJJJJJJJJJJJHIJJJJJJJJJJ
@876443/1
gtggattttaatgttattattacagcatacataataaaattagaggaagt
+876443/1
@@@DFFFFDFFHFHIJJIJJJIIICGIJGJIGJIGIJJIJIJJIJIIHIB
@5672214/1
gcttgggtggtggcaatactcggccgcgaacctccatcatattgtttgag
+5672214/1
@@@FFFFBFFFHHIGGIJJJJJJGGHJJJJJJJJHHHHFHFFFDDFEEED
@877036/1
ctaattccagtgataaattcactctagcacgtagttctcagcttccctgc
+877036/1
CCCFFFFFGHHHHJJJJJJJIJJJJJIJJJJGIJIJJJJJJJIJJJJJJJ
@5672812/1
atacataataaaattagaggaagtaggtgctgggcctcttgtatgcgaag
+5672812/1
@?@DDFFDHHFFFJJFFHJJDIJGFIIHIIJJIJIIJJJJJHIGIJJHGH
@877453/1
cacgaaagtttccatgttctatttacctatcttgagttttacagtttgta
+877453/1
CCCFFFFFFHHHHJJJJJJJJJJJJJJJJJJJJJJJIJJJJJJJIJJJII
@877473/1
tgaggcgcttgtggtggtgcacgcgcttgggcagagggaatctgattgtg
+877473/1
@@@DDDDDHDHHHIHIIIIIJJJGDHIH@FGGHHGADEHEHHHCBDBCFF
@5673374/1
gtctgtcactaacattttctttttctagtttcaaatga
+5673374/1
@@@;D=ADDBFD?DFHGICH:<<<<AA<3AFE?E?FH4
@877868/1
agtgagcacgggctctgtgcctggctcccatgtcacggtagcactgagtg
+877868/1
CCBFFFFFHHHHHJJJJJJJJJHIIJJJJJJJGHIIJJHIJJJJJJJJFH
@2931937/1
ggagtgtccattctcctcctgtatcttcacatacttcgttagcacctcgt
+2931937/1
BCCFDFDFHHHHHJJJJJJJJIJJJJJJJJJJJJJJJJJJJJJJJJJJJH
@194009/1
cccatgtcacggtagcactgagtgacggcacctccgacactgaggtcacg
+194009/1
CCCFFFEFHHHHFHJIJJJJJJHGHIJJIJJJIJJIJJJJIIJJJGHIIJ
@2240064/1
tgacacgaaacactcggtccttaccctctccaggtaatataacctccaat
+2240064/1
CCCFDFFFGFGHHJFIFGEHIJJHGIJJIJGEDE:?FIIJJJJIGIDGII
@878365/1
cctactgctgcagaatccattggcgtccgcatcctcatcgctaccctcgt
+878365/1
CCCFFFFFGHHHHJJJJJJJJIJIJJIJJJJJJJIJJJJJJJJJJJJJJG
@6364803/1
ccacaatctggtctggagagaagatcctcatcttgtatagaggaggcttg
+6364803/1
CCCFFFFFHHHFHIJJGIHIHIJIIJJIIJJJJJJGHIJJJJIIJJIJJG
@878646/1
gcaacatagattcaaaactgatttcgatttaattcgaagaatgattcatt
+878646/1
CCCFFFFFHHHHHJJJJJJJJJJJGJJJJJJJJJJJJJJJJJJJJJIJIG
@4984210/1
ggaagtaggtgctgggcctcttgtatgcgaaggtgttgaggcgcttgtgg
+4984210/1
@@@DFABDHHHGHIIBFHIIJJJHEAICHIIGIHHFFGCHDCD;GHDGD7
@7052303/1
cataaataaaaaagttatgtcaaattaaagaatcacgtcgaacactattc
+7052303/1
CCCFFFFFHHHHHJHHJJJJJJJJJJJJJIJJIJJJJIJJJJJJJJJJJG
@4312203/1
gtacgtacaatatacatatataaacgaaagtatttagttgcgaattcgat
+4312203/1
CBCFFEFFHHHHHJJJJJJJJJJJJJJJJJGHJJJJJHIJJJJJJJJJIJ
@1590562/1
gcaccggttcatatttgggcacagttcctcgacgagcaagtagttcttga
+1590562/1
@<;DDDDDFHHHHGIIIIIFCHIIIGIGIIIIGGHIIIIIBHGIIGGIIH
@6365544/1
ctcatcttgtatagaggaggcttgggctcgctctccgaagggagcttgcg
+6365544/1
CCCFFFFFHHHHHGHIJIIIGIJHGHIGIGGIGIJJGBGGGI?HIGGIIG
@1590722/1
gtgctgttgtggaactgcttcacctgtggccggcggcacgcagacgcctt
+1590722/1
CCCFFFFFHHHHHJJJJJJJJJJJJJJJJJJIJJJJJHHFFDDDDDDDDD
@3609116/1
ctggttacattgctcacgtacagctaagttattagcgatattataattat
+3609116/1
BB@BDDEDFHHHGJIIIJGHIJGJJJJJHIIGIJJJJIGIIIIJJJIJJJ
@6365725/1
cctcaatctgcaccagttcatatttgggcacagttcctcgacgagcaagt
+6365725/1
CCCFFFFFHHHHHJJJIIIJJIJJJJJJJJJJJIJIJIJJJJJJJJJJJF
@1590843/1
cgcaagaagtaccagaaacgggacttagccacaatctggtctggagagaa
+1590843/1
@@@DDDADDCD<DDGHIIII?G@GHGHDHIGIIGCHIIIHEGI@9DFHGE
@6366323/1
gctgcacgaaccggagaagggaatgacaacgacaatcggacgcgttaaca
+6366323/1
@@@DDFFFHAFHFGIIEHICGEIGGGFHCGECABGICCFDGBD>A@BBC@
@4313018/1
ggcaaagagacgaagcgcgcgttctcatgtaatttttaatgttctccaaa
+4313018/1
CCCFFFFFHHHHHIJJIJJJJIIIIJJJJIJJJJJJJJJJJHJJJJJJJH
@1591522/1
agggaatctgattgtgctgttgtggaactgc
+1591522/1
<??=DDDEBBD?FHGBBGHBGGHEH@<92<<
@4313125/1
gggctctgtgcctggctcccatgtcacggtagcgctgagtgacggcacct
+4313125/1
@@<DFFFFHHGFHGFI>EGIGIIGIHGII?EGH0@GHIFGHHIIIII<GH
@4313143/1
agggaatctgattgtgctgttgtggaactgcttcacctgtggccggcggc
+4313143/1
?<??=DDD??FFAGIIFECF<EG@??@EFECGEGBGFBC?F?;BGGFFED
@4313161/1
atggagtgagcacgggctctgtgcctggctcccatgtcacggtagcactg
+4313161/1
@@@FFFFFHGHHGJJIIJIEIFGFHGIIJIIIJJGGJJJJIEHIIJJIJH
@2242138/1
gaatctgattgtgctgttgtggaactgcttcacctgtggccggcggcacg
+2242138/1
CCCFFFFFHHHHHJJJJJIHIJJJJJJJJJJJJJJJJJJIJJJJJJHFDD
@4985669/1
cttcacctgtggccggcggcacgcagacgccttgatgacctccactttga
+4985669/1
CCCFFFFFHHHGHJJJJIJJIJJJJJJJHHFFFEEEEEEEDDDDDDDDDC
@2242210/1
gcctcttgtatgcgaaggtgttgaggcgcttgtggtgg
+2242210/1
@<<DD;DBFA?A?EA@E1<FADA9DFFE:F<DB91?@=
@3610217/1
ggacaagcgattggcattacgattgtgacaagttttcgtgagccgtgatt
+3610217/1
CCCFFFFFHHHHHJJJJJJJJJJJJHIJJJJJGHJJJJIIIJJJJHIJJJ
@1591949/1
cacatacaagatagtgtactcgatattgaat
+1591949/1
CCCFFFFFHHHHHJHHIJJJJJIJJJJJJJJ
@4313898/1
cttggtacaaagcaaaggtcgggcagttcgtcaacaagacattactagct
+4313898/1
@CCFFABDHFDFGJJGGIEHGGGIIIIIJJHGHGJIGGEGIGGIIIJJJI
@6367584/1
tttgtctgttcgtctgtgcgcgctaatctcagaaacggctgatccgagtt
+6367584/1
;@@DDBDFDFDHAGHGFHEIIIIIIIIHIIIIIAHGGEAFGHEGHGGG;A
@1592866/1
gtagcactgagtgacggcacctccgacactgaggtcacggtactcgcgg
+1592866/1
@@@DDDDDF>A2AGH?GDGH;EGEAHGIBEGBFC?DFGEAFHI@=F8AB
@1593133/1
gcgcttgggcagagggaatctgattgtgctg
+1593133/1
CCCFFFFFHHHHHJJJGIJJJJIJGIGIIIJ
@6368078/1
ctctcatgtcccatactccttgatttggtaaagcttgctgcccgcctaac
+6368078/1
@?@DDDFDHGBFDIDGHIIHIGJGEIII?FEHHHCHFGHGG@GGIIGGGG
@4987193/1
cctggctcccatgtcacggtagcactgagtgacggcacctccgacactga
+4987193/1
@BCDDDFFHHHHHHIJJJJIJJJJJJJJJHIIJIJIJGHJIJJJJJJJJG
@6368529/1
cgttgacttgctgttagctcattttaacacatttcacattgaaaaatagg
+6368529/1
CCBFFFFFHHHHHJJJJGJJJJJJJJJJJJJJJJJJJJJJJJJJJJJJJJ
@7054690/1
ccaggtgcgcgtagtacgcgggcgccgggatggacacggagcgcgtg
+7054690/1
C@@FFDDFHHHDFDGGDHIIJJJIHFECBBDDDCDCDBDBDBDDD@B
@7055582/1
cgtcaagcaaataaaggacatcttcaacaatctcgtggttcctctgcact
+7055582/1
CCCFFFFFHHHHHJJJJJJJJJJJJJJJJJJJJJJIJJIJJJJJJJJJJJ
@7743809/1
catcgttctcagcatggtaagaaggtgg
+7743809/1
@@@?DDBDFB<B?G@<;2AIBACD92<;
@7744010/1
ggaatctgattgtgctgttgtggaactgcttcacctgtggccggcggcac
+7744010/1
CCCFFFFFHHHHHHIJJJJJHIJJJJJJJJJJJJJJIJGIJJJIIIJFFD
@2934673/1
ataaagataagtataggctcaaaacctaacgacatcaatcaccagcttaa
+2934673/1
CCCFFFFFHHHHHJJJJJJJJJJJJJJJJJJJJJJJJJJJJJJJJJJJJJ
@3610573/1
cttcacctgtggccggcggcacgcagacgccttgatgacctccactttga
+3610573/1
@@@DD>?D>F:;?>EG:?@0?A;FFFEE::B@B@CC>@AA@BBBBABAA@
@3610576/1
gccacgacgctcggacatttcaattttatttagttggtcttggttgaacg
+3610576/1
CCCFFFFFHHHHHJJJJJJJHIJJJJJJJJJJJIIIJIIJJJJJJJJJJI
@7744934/1
caaagataagatgaagaagaggagcaaatggaaaaaaaaattggtgaaaa
+7744934/1
@??DDBDDDD?F?<ECGDFII=3<CA3AFEHIGI@BADGA6.@;8;==@E
@2935928/1
tgatagagacgatttcaccagtggtcttcttgaacttcttcaattgacgc
+2935928/1
CCCFFFFFGHHGHJJJJJJJJHIJHIIJJJJIJJJJJJJJJIJJJJJJJJ
@2936020/1
cgagtagagccttagctgcggaatgcttagcttccttcttagagcgtccc
+2936020/1
CCCFFFDDFBFHHJHGHIJGGEEHGEHGIGGIJIJJJGEFHGGGIJGHHI
@880443/1
ctatgactggctgcgctttataaaaggcagttgcagaaacatcaatatta
+880443/1
CCCFFFFFHHGHHJJJJJJJJJJJJJJJJIHIIJJJJJJJIJJJJJJJJJ
@3611437/1
ctgcacgaagaaatttgaatctatttatcatctatgaaaaaatggaaacc
+3611437/1
CCCFFFFFHHHHHJJJJJJJJJJJJJJJJJJJJJJJJJJJJJJJJJJJJJ
@880850/1
ctcagcatgttaaataactgcttaaacacacgacacttaactaattttta
+880850/1
CCCFFFFFHHHHHIJJJJJGIJJJJJJJJJIJJJJJJJJJJJJIJJJJJI
@7745954/1
gcttgggctcgctctccgaagggagcttgcggccgatgacctcatactcc
+7745954/1
CCCFFBDFHGHHGIJIJIIIIIIEHIGJGGFEEHGGEFCACDFFFFEEDE
@3612133/1
gcaagaagtaccagaaacgggacttagccacaatctggtctggagagaag
+3612133/1
@@@DDDDEHHGHHHIGGHAGEHEGGIEIIGEHIEEEHG@GGIFDGHIIIB
@3612240/1
cacctagcatcacaacgtcatttaatataaaatacatttatatccgatat
+3612240/1
CCCDFFFFHHGHHJJJJFHIIJJIIIIJJJJJJJJJJJJJJIIIGHJJJJ
@882535/1
gtttttaatttgtgctccaaattgtatctgacgacgcattgaatctgaat
+882535/1
@?@FFFFFD>DAFBGGFGGHC4ABFEHIFHEHGFGGGGGB><DFFGA<<@
@882564/1
cctggcaatacaacaacgacaagctgcaactgtacgaatgtgctcttgag
+882564/1
?@@ADAEDH>DFHH<BGE?FGHBBFHG@D?CDD>HHGABG9?DGGDFFC=
@882688/1
cttctctttgcagcttttgacggaacgggagccgtacagacggagtagcg
+882688/1
CCCFFFFFFFGFHJJJJJJIIIJIHJJJJGHFIJJJJIJEGIJGHCEHJH
@7747558/1
gtgctgttgtggaactgcttcacctgtggccggcggcacgcagacgcctt
+7747558/1
CCCFFFFFHHHHHJJJJJJJJJJJJJIJJJJJJJJJJHHFFDDDDDDDDD
@2938224/1
cagcatacataataaaattagaggaagtaggtgctgggcctcttgtatgc
+2938224/1
CCCFFFFFHHHHHJJJJJJJJJJJJJJHHJJHIIJJJJJJJJJJJHIIJJ
@2938412/1
cgcctattaacattatcatcgttctcagcatggtaagaaggtggcggcca
+2938412/1
?8=D=DDD4=DDDFID<AIHBGFEFHCC9AEF>1?ECC@F9101B8@FFE
@2242787/1
gttccatcactatcaaaacttctcaggattgaaacgtcttttatgttggg
+2242787/1
CCCFFDFFGDDFHJIJJJJIJJJIFIJBGIIJIJIIGEGIJJJJJIGGEI
@4988229/1
gtgcactatctcttgtctgtgttgttgcacgcgcacggtggcggcgtacc
+4988229/1
CCCFFFFFHHGHHJJHHJJIHJJJJJJJJJJJJJJJJJFHJJJJFDDDDD
@883896/1
cgcaaatcaaataatcctctatcaagtgctcgttttgtta
+883896/1
::?D1ABA<D42AE?EF@FFIFFB4A3AFF<CGIIF>DDD
@2243154/1
gcaagaagtaccagaaacgggacttagccacaatctggtctggagagaag
+2243154/1
C@@FFFDDHDBDDDEHGIEHGIIGIEEHGGH98FDHID?DDHH9B?B;/9
@2243347/1
attttctaactgaagaggaaacgattgcatctgtgaggggcgtcgggtca
+2243347/1
@@CFFFFFGGHFAFEBB@GGJGIIGHHHIJIJGDFFGHHIIIJIJGDDCE
@5674377/1
cggtgcagcaggtgacacgaggctcatggcgccagcacccccagcagcac
+5674377/1
=?@DDFFDAFFHFF>FFEHDGDGHIGIIGGGEHGEGGGHGIIIIIGFFFC
@5674393/1
ctcgggttggaatgattctggtgggttgtcctgcagagcttgccacatct
+5674393/1
CCCFFFBBFDFHHJIIIIEHEIIIGC?F:CFHHIGIJJJJJIGGIJJJJI
@4988960/1
gcaacgaatttttttagctattgctagtacttgcacgaataggaagtaat
+4988960/1
CCCFFFFFHHHHHJJJJJJJJJJJJJJFIIJJJJJJJHHIHIJHIIFHIJ
@6369434/1
gcttatcataaaattagttgaaaactgtctactctacataatccaaagag
+6369434/1
CCCFFFFDHHHHHJJJJJJIJJJGIJIJJJJJJJJJJJJJJJJJJIJJJI
@2243760/1
ctgcaaagttaaccatcttgtattcaaaagaaaacctagaatcactggtt
+2243760/1
@<@BBDDDAD?F><<AC:IDCDEHG@HHAGBEGCB?CBFEDFD4:B?:09
@4989157/1
taggtgctgggcctcttgtatgcgaaggtgttgaggcgcttgtggtggtg
+4989157/1
@@CFFFFFHHHHHJJJJJHGIJJJGIHJ?HDHIIIJGIJJJJIJJHIIAG
@6369738/1
cggtagcactgagtgacggcacctccgacactgaggtcacggtactcgcg
+6369738/1
@@@FDFFDFHFF>2ABFFGEHDHHGGIIIB@FFHEA/?=<FBCDEHIABB
@5675371/1
gggtgactgctgaacggaatttttctatgtactcttcaggcgcgctcccc
+5675371/1
@@@DDDFFDHHHGJJFIECHIJJJJJJIJIAGIJIIJIJJJJJJIGIIII
@5675451/1
caggtgaagagaaaaatgaacgtcccacaggggtgtacatcatggaagga
+5675451/1
@@@FBDDDFHHGBEEHHIJJGGIJGIIIIJJIIGGIIHGIJIEGHGGIIE
@4990074/1
ctcatcttgtatagaggaggcttgggctcgctctccgaagggagcttgcg
+4990074/1
CCCFFFFFHHHHHJJJJJJJJJJHHJIIJJJJJIJJJJJIIJIJJJJJJJ
@1595942/1
gcatacataataaaattagaggaagtaggtgatgggcctcttgtatgcga
+1595942/1
CCCFFFFFHHHHGJJJJJJJJJIJJIIIJJJ4FHIJGHJJJJJIJJJJJI
@4317270/1
agcaaatggaaaaaaaaattggtgaaaagaatcacaagtaagatactgca
+4317270/1
?@@?D;D:=FCF?<CCGF;::B:??:??FGIEBB9B=FFFCFFIIIIEFI
@4317491/1
ctggctcccatgtcacggtagcactgagtgacggcacctccgacactgag
+4317491/1
CCCFFFDDHHHHHIGJIJAFGIGHIHIGCFHIIJIIGGHHGJIBHIJJIJ
@195269/1
gaggaagtaggtgctgggcctcttgtatgcgaaggtgttgaggcgcttgt
+195269/1
B@BFFFFDHDHHHIGJJJIHGJJIIHGIIJJFGHG?DFGHHGJIJIJIGG
@2245853/1
ggcgcttgtggtggtgcacgcgcttgggcagagggaatctgattgtgctg
+2245853/1
CC@FFFFDHFFHHGGFGHIJIJJJIIJJJHIEHIJAFGGHEHGEIIGIGG
@4317892/1
aaatggaaaaaaaaattggtgaaaagaatcacaagtaagatactgcaaac
+4317892/1
@?@D;DABDBF@FEGDH?<1?<?FCGIE@B?BDEGICHGEGGGHC4CGEC
@6371676/1
gtgggttgtcctgcagagcttgccacatcttgtaagcagcctgacgctta
+6371676/1
C@@FFFFDHGHHHJJJJGIIIIGJJJJJJGEHIDEFHGGGGGIJJJJIJI
@195591/1
cttcacctgtggccggcggcacgcagacgccttgatgacctccactttga
+195591/1
CCCFFFFFHHHHHJJJJJJJJJJJJJJJHHFFFEEEEEEEDDDDDDDDDD
@2246049/1
taaacgaagaacatgcggctgaattgcagcatcttgtcgagaacatgaag
+2246049/1
CCCFFFFDHHGHGJIJIJIJJJJIIJGIJIGJJJJJHIJGIGIIIGIIIF
@4318325/1
cgttgatgtcgcaagatagtgagacattcactttttagtcataatcttca
+4318325/1
?<:?DD?DFFFDFGG;FEF:CEFFC9?B@FFCEFCGIC@FFFFEDFB4?D
@1597880/1
ggtacatgttgtgtacacctgagcgagactcataacgcagccagatgcca
+1597880/1
?@@DDFFF:ACDB?BGEHGEE@FHICAGIIIGGIIIIAF@DGGGHGEIIF
@6372560/1
gcctgttttggtagcggcggcgcggtccgtgaggagcatgctcgccatca
+6372560/1
CCCFFFFFHHHHHJIJJIJJGGEFD=AD?ABBDDCBBDDDDDDDBDDBCC
@4318709/1
gtggtggtgcacgcgcttgggcagagggaatctgattgtgctgttgtgga
+4318709/1
@C@DD?DDHHHFHDEHHIEGEBHGHGI>@GHGDDEIIIFCGIIHHG@C?H
@1598690/1
cgggattgcccatcaatttatcttcaaatgaagacaccacagttccagtc
+1598690/1
CCCFFFFFHHHHHJJJJJJIJHIJJJJJJJJ2AFHJJJJJJJIJIJJJIJ
@1598873/1
ggtcaccgccggtgtccaggtaaattgcaccgattagtgcctctaatata
+1598873/1
CCCFFFFFGHFFHHIHIIGHDGHIIIIJIIJJJIIIIHJIJJJJJGJJJG
@1598926/1
aggctgctgtgggatacggctggagaacaaa
+1598926/1
B@CFFFFFHHHHHJJJJJJJJJJ@FCFHEIJ
@1599276/1
agatgccaaagttcttgatcttcactgggct
+1599276/1
CCCFFFFFHHHHHJJJJJJJJJJJJJJJJJJ
@1599365/1
gtggaactgcttcacctgtggccggcggcacgcagacgccttgatgacct
+1599365/1
CCCFFFFFGHFFHJIJGEIIJIJIIIIJJJJIIFEFFFCDDDDDDDDDDD
@3615401/1
gtagcactgagtgacggcacctccgacactgaggtcacggtactcgcgg
+3615401/1
@@@;BDDDHFFA<CFGIIIIIEHDGHHH?FGBGI/?BDFE;CGGCHEAE
@3615725/1
gttttaataacctatctatcagtcggtagatttggctaacagagagaaat
+3615725/1
CB@FFFFFHHGHHJJJIIJJIGIHIJFHIDGICGHHIIIIIJIGIJJEIJ
@1599868/1
aaaatgcccaaggaaccgccgtatagacctagttcctctataaacattat
+1599868/1
C@@FFFFFGGFGFIIJGIJJJGHJCIIJJJJJHEIIJJJJJIJJJIIIJJ
@3615875/1
gtccgtcagtggctttctttgatcattaatgtctcgtatg
+3615875/1
@CCFFDDDHDFFDHHGGIJJJJJGIIJJIIIIGJGCGGII
@3615961/1
ggggaggggggagggtcattcaatgtctccttccgtcttgggtgaggcat
+3615961/1
@CCFFDFFGHB0:BB28<CACDDDCC@CCCC@CC0>AABCC?@@BBB7?A
@1600143/1
cgggcagttcgtcaacaagacattactagct
+1600143/1
CCCFFFFFHHHHHJJJJJJJJJJJJJJJJJJ
@7750268/1
gtctgtcactaacattttctttttctagtttcaaatgacgataaaatatc
+7750268/1
CBCFFFFFHHHHHJJJJJJJJJJJJJJJHIJJJJJJJJJJJJJJJJJJJJ
@3616590/1
gtagcactgagtgacggcacctccgacactgagctcacggtactcgcggt
+3616590/1
@BCFFFFFHHGAFFIIIJJJJJJJJJJJJIJJJJJJIJJJFHIJIJJJH9
@4319060/1
gtcgaacattctatgcttataccattaatctccgcaactatttgacggat
+4319060/1
@@@FFFDDHGHHFIJIJJGIIJJIJJIIIIJIGFGIGIIGHIJGIGJJGI
@2939540/1
gtcagctgttccacttcatcatcagggatcttgccgtcattgcagacggt
+2939540/1
CBCFFFFFHHHHHJJJJJJJJJJJJJJJJJJJJJJJJJJJJJJJJJJJJD
@196856/1
gaatctgattgtgctgttgtggaactgcttcacctgtggccggcggcacg
+196856/1
@@CFFFDFHHFHHIJJHIJDFGIIJJIJJIGHJGIHIG@HHJIJIIFDDD
@4319474/1
cttcaattgacgcaagaagtaccagaaacgggacttagccacaatctggt
+4319474/1
CCCFFFFFHHHHHJJJJJJHIJJJJJJIJJJJJJJJJJJJJJJJJJJJJH
@4319491/1
gtgaaacgatcaacaataatatataatttggagtacagttaatacctggc
+4319491/1
CCCFFFFFHHHGHJIIJJJJIJJJJJJJJJJJJIIIJJIJJJJJJJJJJJ
@4319549/1
gagcaaatggaaaaaaaaattggtgaaaagaatcacaagtaagatactgc
+4319549/1
CCCFFFFFHHHHHJJJJJJIIJJGHIJJJJJJJJJJJJJHGIJJJJJJJJ
@5676435/1
cagtcaatgagacggtgggtagtaagcgcacgaccatttttttctacatt
+5676435/1
@@@DDDFFGGFHBHGIHII@@GHCHEBEBGAFHHGBHBEHGBEEHEHF9B
@2940110/1
ctcataacgcagccagatgccaaagttcttg
+2940110/1
@?@DD?B?A?@FDG;:BC<<<A<G<GI?<<:
@4320030/1
ctggtctggagagaagatcctcatcttgtatagaggaggcttgggctcgc
+4320030/1
CCCFFFFFHHHHHJJJJJJJJJJJJJJJJJJJJJJJJJJJJJGIIJJJJI
@197468/1
gcaagaagtaccagaaacgggacttagccacaatctggtctggagagaag
+197468/1
CCCFFFFFHHHHGJJJJJJIJJJJJJJJJJJJIIJJJJJJJJJGIIJJJG
@4320232/1
ctcacatccaccctctggtaaatatcgtacgaaccgcggcatgaaatgaa
+4320232/1
CCCFFFFFHHHHHJJJJJFHIJJJJJJJJJJJIIIJJJJJJJJJHHHHHH
@4320342/1
gcctcttgtatgcgaaggtgttgaggcgcttgtggtggtgcacgcgcttg
+4320342/1
CCCFFFFFHHHHHJGIIJCGHHJIJJIJJJJJJJIIJIGHIJJJJJHFFD
@4320678/1
catcaggcaacatcttctttggtttgtcaggggtaatgctaacgtcatag
+4320678/1
CCCFFFFFHHHHHJJJIJJJIJGGIJHIIIJJIDDHGGGIJJJIJJIIJI
@4320992/1
gtggtcttcttgaacttcttcaattgacgcaagaagtaccagaaacggga
+4320992/1
B@@FFFFFHHHGGJJJJJJJJIIJJJJIJJJJJJJJGHJJJJJJJJJJJJ
@4990691/1
gtccataatcattcctggaatccgtgtcgacggcgatgagagcccacgat
+4990691/1
@C@FFFFFBFDHDBDFGGIGGGGHEFHGGIGGEBGIBHGIJAGGIGHFBB
@4321201/1
gaggcgcttgtggtggtgcacgcgcttgggcagagggaatctgattgtgc
+4321201/1
@@@DDDDDDHFB;AF=?EGGAFG?:DFGIGFHG=;;;4C2=7=CHBCEBD
@2941575/1
ctgtttcttggcatctatagatgtcggtggcgcacagggcacgcttgcgc
+2941575/1
@@@BDBBFHFFHHIGIII>F<IHHHIG@;C9GGAB<??7BDFAFEHIA@G
@4321440/1
gtcgaacccaaaaatgtaattaactttttttttgtctgtttgtctgtttg
+4321440/1
CBCFFFFFHHHGHJJJFGIJJJJIIJJJJJJIJIEGHJJJJJGEHGIIJF
@2942118/1
ctgtgatctgtttcttggcatctatagatgtcggtggcgcacagggcacg
+2942118/1
CCCFFFFFHHHGFIJIIIJJJJJJJJJIJJHJJJGHJJJJJJJJIJJJIJ
@2247598/1
tgtcacggtagcactgagtgacggcacctccgacactgaggtcacggtac
+2247598/1
CCCFFFFFFHHHHJJJJJHIJJJJJJJJJJJJJJJJJJJJIHIJJJJ@HH
@199353/1
gttcaaggggatctgagaatggtttagattcacaattttgtccgctggac
+199353/1
C@CFFDDFHHHHGJJII@GHIGHGIJGGGIGIFIGHHIIGFHGGIJGIHG
@5678716/1
gcaccatgctgctcatctcgtgcactatctcttgt
+5678716/1
@<@B;BAACAA<<2A:A<<AFCCEHHA?4AGGBG1
@4321976/1
ctcttcctcgggttggaatgattctggtgggttgtcctgcagagcttgcc
+4321976/1
CCCFFFFFHHHHFHIJJIJJJJJJJIJEGIJFGIIIJJJJJJJIIIJJII
@4991702/1
ctctgtgcctggctcccatgtcacggtagcactgagtgacggcacctccg
+4991702/1
CCCFFFFFHHHHHJJJJJJJJJJJJIHIJJJJJJJJHHIJIJJJJJJJJJ
@5678970/1
gacgatttcaccagtggtcttcttgaacttcttcaattgacgcaagaagt
+5678970/1
CCCFFFFFHHHHHJGGIIIJJJJJJJJJJJJJJIJIJJJJJJJJJJJJJD
@2248121/1
ctcacatgattcatccacaaattccaacccttgcgtttcaaaacaattca
+2248121/1
@C@DDFFFGHHGDIIGIEGIJJJIJEGHGHIIIJIFHHIDHGIIGGIIJG
@4991896/1
ctgatagagacgatttcaccagtggtcttcttgaacttcttcaattgacg
+4991896/1
CCCFFFFFHHHHHJJJJJJJJJIJJJJJJJJJJJJJJJJJJJJJJJIJJJ
@3617029/1
ggcctcttgtatgcgaaggtgttgaggcgcttgtggtggtgcacgcgctt
+3617029/1
CCCFFFDDHFBHHIIIBHB<CAEGAFGIGFGIGBDH?;C;CG@FFAEHFD
@6373754/1
gccacaatctggtctggagagaagatcctcatcttgtatagaggaggctt
+6373754/1
@@@DDD=DAAFF<AFE>FGB:A@AGFFC4CGGEFI<GGFA>>?@?6@GFB
@6373877/1
cgcaagaagtaccagaaacgggacttagccacaatctggtctggagagaa
+6373877/1
@@@DFDDDH<CFHJIJIJJIIJGHGIGGGGGIGGIIIJIIAGHIGF;DHE
@3617257/1
aggcgcttgtggtggtgcacgcgcttgggcagagggaatctgattgtgct
+3617257/1
@CCDFFFFHFHGFHIHHIJIJJJIJJJJIJHGGHIGHIIGGIIJJIIGHG
@4322414/1
ctcagatgcaatttcttgcaagaattgcacaaagttgaagtccttgttgt
+4322414/1
CCCFFFFFHHHHHJJJJJJJJJJIJJJJJJJJJJHIIJIGHIJJJJJIJI
@5679351/1
cttgttgttaagaggtgttacctgcaacttggccaggttagggccaacag
+5679351/1
@@@DBDDDHFFDDGG<CABEAHH9CEEAFEG9?E@GGHGHHHIFEDHGC@
@7750419/1
tccagatccactcttgctccatggtccaggagcagcagcgtgcgcaggtt
+7750419/1
=@@FFFFDDHFDFDEGEIIHGIIIEFGDHAHGIJDGIIDI?G>GGGEH=C
@3617664/1
cttcacctgtggccggcggcacgcagacgccttgatgacctccactttga
+3617664/1
CCCFFFFFHHHHHJJJIJJIJJJJJJJJHHFFFEEEEEEEDDDDDDDDDD
@4992609/1
gggtgaggcataacggggtgggttttacagactagaacccaccccgctat
+4992609/1
@CCDFFFFHHHHHJJJJJBFHI@GHJJJJJJJJJJIGIJJJJJJJHFFDD
@885404/1
cgaatactggactagtaaaatacatagtttcactacacaagtgatacact
+885404/1
CC@FFFFFHHHHGJIFHGIIJJJJJJJHIIJJJJJJGIJIJIHGIGIDII
@7060161/1
acgacaccacagttccagtctcaggcacattgccattagtagactgatca
+7060161/1
@@CFFFFFDHHHFBFGHIEBHIIIIIGGIIIGIIIIIGIBDGGGHGHIGE
@4993262/1
tgtttgtctgtttgtctgtttgtctgttcgtctgtgcgcgctaatctcag
+4993262/1
CCCFFFFFHHHHHJJJJJJJJJIJJJJJJJJJIJHIJIJJJJJIJJJJJJ
@3618363/1
ggagtgagcacgggctctgtgcctggctcccatgtcacggtagcactgag
+3618363/1
@@@FADDFHGGHFHHIGGIGHIIGIIGCHIGGIJHHIIJJHIIEFGHIJJ
@2249660/1
ctcatcttgtatagaggaggcttgggctcgctctccgaagggagcttgcg
+2249660/1
CCCFFFFFHHHHHJJJJIIJJJJGGGEEGGDGBDHGGIGEHI<BGEGGIG
@3618537/1
acgcgcttgggcagagggaatctgattgtgctgttgtggaactgcttcac
+3618537/1
CCCFFFFFHHHHHIIIIJIIJJJIIJJJHHIIJJJJGHIJJJJJJJJIJJ
@885981/1
gcaacatcaaatttatttaaattagcgcagaaataattcatagcaaaaat
+885981/1
@@@DDDAEHHGHDIGGGHGEHJHGIEIIIEDB@FCDGIGFGIIGGIGGIG
@2249808/1
gtcttcttgaacttcttcaattgacgcaagaagtaccagaaacgggactt
+2249808/1
CCCFFFFFHHHHHJJJJJJJJJJJJJJJIJJJJHHIJJJJJJJJJJJJJJ
@6375436/1
gcatctgtgaggggcgtcgggtcacattacatactctgtatttcctcttc
+6375436/1
CCCFFFFFHDHHHJJJJJJJIFHIJJJJJJJJJJJJJJIJJHHHHHHHFF
@6375507/1
gggctctcaggcaggcaagatgggcatagtag
+6375507/1
@@<DDDDBCDABD?:FAGHD<EHDEEE?F:?B
@886185/1
gtttattttgtttttctctgtgatctgtttcttggcatctatagatgtcg
+886185/1
==@?;??DAFC??EEEF<EAIGEFGHICH@HHEDFB<E?C?GBHIGIHI?
@7751663/1
cttttctaacttgaacagtgcgatgttttacaagggcaggttgaactcac
+7751663/1
C@@DDADFDHHHHGIJGEHGJGG?GFHHIJIIGIEGIIIE:BBBDDBGHI
@6376109/1
gttgtggaactgcttcacctgtggccggcggcacgcagacgccttgatga
+6376109/1
?:?DDDD;?FAHDEGGIG@HGHBDEGH1FGBBHEAEE>A28>@;9CC>@@
@7061439/1
ggcagagggaatctgattgtgctgttgtggaactgcttcacctgtggccg
+7061439/1
@@@DFADDFFFHDHGIIIIF>DEH<@BFHEHB>HBHDGDFADF@4<;2DF
@7061441/1
actgcttcacctgtggccggcggcacgcagacgccttgatgacctccact
+7061441/1
CCCFFFFFHHHHHJJJJJJJIJJJJJJJJJHHHFFEDEEEDEDDDDDDDD
@7061445/1
gggcacagttcctcgacgagcaagtagttcttgaagcacagacacaggtg
+7061445/1
CCCFFFFFHFHHFJJJIJGIJJJIHHGBFEIIIGEHGHGIJIJJIJJJGH
@7061450/1
gtttacgagaaaatcttttttttgtatgtattttactgtagacttattta
+7061450/1
CCCFFF;DHHHHHJJJJJJJJJJJJIJJJJJJJJJJJJJJJIJJJJIJJG
@6376280/1
gtcagtggctttctttgatcattaatgtctcgtatgtcaaggacttcaca
+6376280/1
C@CFFBD?DHHHHIIIIFEHHIICHIIIIGHIHCG;EHIIGGIDGIIGHB
@7061761/1
gttgtgtacacctgagcgagactcataacgcagccagatgccaaagttct
+7061761/1
CCCFFFFFHHHHHJJJJJIJIGJJIIJJJJIJJJIJJHIJIJJIJJHIII
@887525/1
gtgaaaagaatcacaagtaagatactgcaaacatgccagttataaagcat
+887525/1
CCCFFDFFHHDDHIIIIHHGHIIGIIEHIIIIIGIEFHGFGIGGIIIII@
@7062296/1
aattccagtgataaattcactctagcacgt
+7062296/1
@<@;DD8ACBDHDI<<@GIGIIFIDHIGG?
@7752639/1
cagtggtcttcttgaacttcttcaattgacgcaagaagtaccagaaacgg
+7752639/1
@@CDDFADHHFHFEIGIGGIIGHGIDIJIGEEHIIJIE??DGHGIJJIJJ
@888337/1
gtgcgatgttttacaagggcaggttgaactcacaccattcaatttaaaag
+888337/1
CBCFFFFFHHHHHJJJJJJJJJJJJJJIJJJJJJJJJJJJJJJJJJJJJI
@7753468/1
cctgtttcaaccacagacaaatcatagcatttgtaaaatatttctatcac
+7753468/1
@@BFFFFFHHHHHJJJJJJJJJJJJJJJJJJJJIIJIJJJJJJJJJJJJJ
@1602862/1
tcttatttctctctatgctttctattgtgat
+1602862/1
BBCFDDFFHHHHHJJJJJJJJJJJJJJJJJJ
@889381/1
gtacattttatactaagctgtaaagtaccgactgttgagccagtacttta
+889381/1
CCCFFFFFHHHHHJJJJJJJJJJJJJHJJJIIJJJJJJJJJIJIJJJJJH
@7064031/1
gtgctgttgtggaactgcttcacctg
+7064031/1
=@;A;DABF=2<3<<E?A?<<<F3<2
@890044/1
gctcgctctccgaagggagcttgcggccgatgacctcatactccttcaac
+890044/1
?<@?DADDDBA:<A8CE;?@G?@AHG@07;@@=;=GECG774=?>?E?B@
@7064670/1
gggcatcccgctgatgtgacgcaccatgatccagtccaggggtagcacct
+7064670/1
@@@FFFFFGDHH<HBG@FHGEIIIIDGIBHGEGGHGIIIGII;@FHCHHG
@7754771/1
gtgggtagtaagcgcacgaccatttttttctacatttcattatttttgat
+7754771/1
CB@FFDDFHHHHHJJJJJJJJJJJJJJJJJJJJJJJJJJJJJJJJJJIJG
@4323065/1
cgtgattctttaatttgacataacttttttatttatgaaccgattgacat
+4323065/1
CCCFFFFFHHHHGJJJJJJJJJJJJJJIJJJJJJJJJIJJJJIIJJJJIJ
@7755878/1
tgggtagtaaggtttatttgacgagtcatcagacgtggtcggcggactcc
+7755878/1
@@@FDFFFGHHHHHIJIJJJIJJJJEFHIJJJJJJHHJEHJIJIIHFFEE
@4323405/1
ggccagaatctagacatgcacagctcttgcagccatccaacgggattgcc
+4323405/1
CC@FFFFFFHHGFHIJJJIJJIGIJJJJJJJGIGIIJIJJJGIIGGHEHI
@7755983/1
ggaaccacagccgttggcgtcgattgcggtatcggcgtcgcttgcggtac
+7755983/1
CCCFFFFFGHHHFHIEGBHFGGICCFFGHHGEGEBBHHEED<B?AB@?@B
@1605387/1
caccacagttccagtctcaggcacattgccattagtagactgatcagccg
+1605387/1
CCCFFFFFHHHHHJIJJJJJJJJJJJJJJJJJJJJIJJIJJJIJJJJJJJ
@4323498/1
ctgggcctcttgtatgcgaaggtgttgaggcgcttgtggt
+4323498/1
;@?DD;BDBHBHAF?<FH@GGG<CGGF>GDBDF?FB9?;.
@1605433/1
ggccaaacgaatacctgtttatattagttggtgaatacggtctaaccgac
+1605433/1
@CCFDDFFHFHHDGGHEFHIIIGGGIIHFBDEFHIIGIIIHGGEHGGGBI
@1605481/1
ggacttagccacaatctggtctggagagaag
+1605481/1
BC@FFFFFHHHHHJJJJJJIIJJJJJJJJII
@7756410/1
gttcaaggggatctgagaatggtttagattcacaattttgtccgctggac
+7756410/1
@@@FFFFFHHDFHIJGIGJJJJHIIIJJJJJJIJJJJJJJJJJJJJJIIJ
@7066493/1
agtagctcccgcacgggggacttgggcgcggccgcgctgaacgcctccag
+7066493/1
@CBFFFFFHHHHHJJIJJJFHJJJJJJJIHFDDDDDDBDDDDDDDDDDDD
@1605933/1
gctccgcgaacgcagttttcgaccttattatgtgtagatagtaaacgttt
+1605933/1
CC@DFFFFHHFFFGIHHGHGIHIHIIGIJGIIFHHIJJJJJCGHIGGCGH
@7756620/1
tgtcacggtagcactgagtgacggcacctccgacactgaggtcacggtac
+7756620/1
@@@FFFDDFFHFHII@D@CCEEF@FEDEHGIEHIIIIIIHIGGHGHG;=B
@7066951/1
cttgtatagaggaggcttgggctcgctctccgaagggagcttgcggccga
+7066951/1
@C@FFFFFHGGFBHGGGIHGGIGIDHIGGIGHGHGGIGHIGIDDHDFD>?
@5680229/1
gctgggcctcttgtatgcgaaggtgttgaggcgcttgtggtggtgcacgc
+5680229/1
CCCFFFFFGHHHHIJJJJJGIJJFHHIJJJJJJJJJJIIIJIHFHHIJJH
@4993758/1
tgttactaatcaatcggccttttatatttgttaactgtccttcattgagg
+4993758/1
@CBFFFFFHHHHHIJJJIJJIJJJJJJJJJJJJJJJIIJJJJIIJJJJJJ
@4993787/1
cagacaaacagacaaacagacaaacagacaaacagacaaacagacaaaca
+4993787/1
@@<ABD8?D<<3<<A:<<FGIEI?FC@GBB:C8??GG>;??;F;FDF9C=
@2942451/1
caatgatcggcattccggcgtcattcgatatcttctgtagctgctgtgtg
+2942451/1
CCCFFFFFHHGGHJIIJJIJIIIIIJIJJIJIIIIEIEIIIIJGIJHIJI
@2250069/1
gtttattttgtttttctctgtgatctgtttcttggcatctagatgtcggt
+2250069/1
@@CF?DDFFDFFDDHBGIIIGGIGIIGHCHHIIEDG?G>GEEGHEHICI@
@201168/1
ggactatttggcgttactgcttaatactactcactgatttatgtagcatc
+201168/1
CCCFFFFFHHHHHIJJJJJJJJJJJJJJJJJJJJJJJJJJJJJIJJJJJJ
@5681502/1
ctttgacagtgtaaaacttctcggaaatctccaatccaaaccgtttgaaa
+5681502/1
@C@FFFFFHHGFBGIHGIII@CCGFFEIGHBFGHCBD?GAGDHGGECHCH
@6377038/1
aggtgctgggcctcttgtatgcgaaggtgttgaggcgcttgtggtggtgc
+6377038/1
@@@DDFDDHF@HHJJJJIJJJJIHHGICFHIGHIIJJJIIJHIIHGHBHG
@2250547/1
tcctaacttcgcaaccactaattccagtgataaattcactctagcacgta
+2250547/1
CCCFFFFFHHHHHJJJJJJJJJJIJJJIJIJJJJJJJJJJJJJJJJJJIJ
@5681889/1
ctgtcactaacattttctttttctagtttcaaatgacgataaaatatcca
+5681889/1
@@?DDDBDB?F3ADC>:BFHHGEHCB<AEDHGGGHGHICEGBDBFGFGHG
@6377326/1
gcgaagttttgttcacgttctttgcttgaacacactgtgtcgccattcct
+6377326/1
CCCFFFDFHHHHHJJJJIJJJJJJIJIJJJJJJJJJJJJJJJJJJJJJJJ
@5681957/1
ataacgcagccagatgccaaagttcttgatcttcactgggctcttctctg
+5681957/1
@B@FFFFFHHHHHJJJJJJJJJHHJJJJJIIIJJJJIJIJJIJJIIHHGI
@2250939/1
gcgatgttttacaagggcaggttgaactcacaccattcaatttaaaagaa
+2250939/1
?;=DDFDDADBDA>E?B=GBGHGBA>EGH>??F@FH?G?4:BDBB>@<F9
@5682073/1
gtgctgttgtggaactgcttcacctgtggccggcggcacgcagacgcctt
+5682073/1
@=?DDFFDFFHABHIIGGHHFHIGIGIJCGDHGIJIIHFDBCCDBBBBDB
@2943725/1
cgtttatcttcaagcacaaattgctcagggtctgtggcgaagttttgttc
+2943725/1
@@@FFFFFHHHGHJJJJJIJJEGHEHJGHJHGGIHIIIJJJIHHIJJJII
@3621063/1
ccgcgacttcgttcgcgtggaatagtgacttccggcaaatttttggtttt
+3621063/1
C@@DDDFDHDHFHIIGHHHIFHIGIIIIIIIIJJJJGGGHHIIJHGBDEF
@3621363/1
gttgtggaactgcttcacctgtggccggcggcacgcagacgccttgatga
+3621363/1
?@@D?=?BBDDCDHDGDEFCFH<3?A@<D:@@4@<8<<AAA8?=@:>:;;
@3621369/1
ggcagagggaatctgattgtgctgttgtggaactgcttcacctgtggccg
+3621369/1
CCCFFFFFHHHHHJJJJJJJJJJJIJJJJIJJJJJJJJJJJJJJIJJJJJ
@202329/1
ctcatcttgtatagaggaggcttgggctcgctctccgaagggagcttgcg
+202329/1
CCCFFFFFHHHHHJJJJIJIJJJJGGHJJJJJGIIJJJJIIJBEFHIJGH
@202570/1
gtgcctggctcccatgtcacggtagcactgagtgacggcacctccgacac
+202570/1
@@@DFFDDFHFCFGCHEGHIIIEGIGEHGIFB9?DDBFEFHIGIEHIIGE
@7069692/1
ggtcaccgaaggcggcggccgcattcggtttcacagaaaccgaattaata
+7069692/1
CCBFFFFFHHHHGJJIJJJJHFDDDDED?BDDFDDDDDDDDDDBDDDDEE
@6378186/1
tgttgtggaactgcttcacctgtggccggcggcacgcagacgccttgatg
+6378186/1
CCCFFFFFHHHHHJJJJJJJJJIJJJJJJJJJJJHHHFFDEDDDDDDACD
@202672/1
gttgtggaactgcttcacctgtggccggcggcacgcagacgccttgatga
+202672/1
@@@FDDFDDHHBHGGIGIHGGB>>FGHGIGGGIIHGFDCDD??BDCCDDB
@6378528/1
ctccttccgtcttgggtgaggcataacggggtgggttttacagactagaa
+6378528/1
=<@DFFFFHDHFFI<ECCFHIGGIIGG7<FG@DHHGHGCGFCACGHHIAH
@4995809/1
gttgtctagtgtgtgtaggggaagggttaggcaacctaatttcgtggatt
+4995809/1
CCCFFFFFHFHHHFHHIIJIIGIJJJHIJJJJJJIJJJIJJJJJFHJGII
@7070200/1
cgagactcataacgcagccagatgccaaagttcttgatcttcactgggct
+7070200/1
@@@FDFEEGHHHHIIJJJIDIGHEGHGGGIDHB@<FHG@FGIIJIHGICH
@4996054/1
cgtgccctcaatctgcaccagttcatatttgggcacagttcctcgacgag
+4996054/1
@@@DFFFFFGGFHIJJIIIGI<CFEIJGIJJHIGGFHECGIIIIIIIIBF
@7070410/1
atggagtgagcacgggctctgtgcctggctcccatgtcacggtagcactg
+7070410/1
@@@DDBDDBDDADIIGHIIAA?FFEH9FHI@GHIGG@DCDH87BAFDHI@
@7070413/1
gtctgtttgtctgtttgtctgtgcgcgctaatctcagaaacggctgatcc
+7070413/1
B@BFFEFFHHHHHHIJJHIJJJJJIJJJIJJJJJJJJIJJJJJJJJIJJJ
@7070422/1
ctcatcttgtatagaggaggcttgggctcgctctccgaagggagcttgcg
+7070422/1
@CCFDDFDHCFHDGEIGIIIHIIEBBFAFGBGCDDEEGDDGGH@AG@@E8
@6379792/1
gccagatgccaaagttcttgatcttcact
+6379792/1
?@@AD?DDHDH<?@<ACAF?HGHGHCEGH
@893102/1
attcatcagggcttcttgatgtatatgggtattttgttacacgttgtata
+893102/1
@@CDBDDFHHFHHIGGHGBHFEHFHIIECFHHIIIEHGIJJJIFGIEFII
@4997858/1
gcgagtggggccgtcagaacctgatagaaacggttggcgttaggtatata
+4997858/1
CCCFFFFFHHHHHJJJJJJJJJJJJJJJJJHIJHIJJJJJJJJHEEHHHH
@7072200/1
ctttgatcatggcatcaagcaaactctggtgccttgggaagcctttgtgc
+7072200/1
@@@FFFFFAFHH>FDBFEGBGHIGGG?BEAFDGHIIIG@DGHHICHIFHD
@7072300/1
gctgggcctcttgtatgcgaaggtgttgaggcgcttgtggtggtgcacgc
+7072300/1
CCCFFFFFHHHHHHIJJJJHHIJCHGHJHIJJJJJJJIJIHIIGHIIIJG
@6381146/1
ccttgttgttaagaggtgttacctgcaacttggccaggttagggccaaca
+6381146/1
@C@FFDDDDBHFHGIHCEIGHIIHIIIIGIGHBHGIGICDBF@BEHIIIG
@6381180/1
cgcaagaagtaccagaaacgggacttagccacaatctggtctggagagaa
+6381180/1
CCCFFD:DFFHAFBHIIGGIDGEHGHIIIIIGIIIIGGHHGIID<FHHHG
@4998460/1
ggtctggagagaagatcctcatcttgtatagaggaggcttgggctcgctc
+4998460/1
@C@DFFFFHHHGHJJIEHIIHIJJIJJJJIJJIJHIJJJJEHIIJFHAFG
@4998550/1
cctaaaagccttttaaccttttgaacgccaatggcatgaatagatgtcat
+4998550/1
CCCFFFFFGHHHHJJJJIIJJJJJJJJJJJJJJJJJJJJJJJJJJJJJJJ
@6381315/1
gggctctgtgcctggctcccatgtcacggtagcactgagtgacggcacct
+6381315/1
=?@DDDDDHFFFF@FGIEGHHGDHFGG>DFG><?FHIGHHHGHIIGHHDG
@7072876/1
caattctttgacagtaaagttctgtggcgccggttcctccacataca
+7072876/1
CCCFFFFFHHHHHJJJJGIJIIGGEHIIIIJJJGGGIJGIGIJJJJJ
@7073473/1
caaaattttttcacgatctgatagtggtttaggttcttgtctcatacttc
+7073473/1
B@@FFFFFHHHHHJJIIJJJHIIJFHIGIIJJJHHJJJJIJJJJJJJJJJ
@6381976/1
ggcgttactgcttaatactactcactgatttatgtagcatcatcttgtaa
+6381976/1
CCCFFFFFHHHHHJJJJJJJJJJJJJJGJJJIJJGIJJJJJJJJJJJJJJ
@895360/1
tccttgaccattttagatatttgttgttcattcaactgtcttgttaatgc
+895360/1
CCCFFFFFHHHHHJJJJJJJIJJJJJIJJJJJJJJJJJGIJJJJJJJJJJ
@6382095/1
tgttctcgcagtagtctatcttggtagactgtgagttaatgacccaattg
+6382095/1
@CCFFFFFHHHFHJDFHGIGGIJEIJIIJEHIJGGFHGGJJIJIJIJIJJ
@7073676/1
tgactatgacgacttggactgcggctgtatcttcgttcactacggtgtct
+7073676/1
CCCFFFFFHHHHHJJIJJIJJJJJJJJHIJJIIIJIJJJJIJJIIGHIJG
@895806/1
cgcaagatagtgagacattcactttttagtcataatcttcagatactcca
+895806/1
CCCFFFFFHHHHHHFHIIJJJJJJJJJJJJJJJJIJJJJJJJJJJJJJJI
@895876/1
gtggaactgcttcacctgtggccggcggcacgcagacgccttgatgacct
+895876/1
CBBFFFFFHHGHGJJJJIIJJJJJJJJJJIIJJHHFFFDDDDDDDDEDDC
@6382732/1
gtttataagtttagtatagcttattacaaaataaatcttatatttaaatc
+6382732/1
CCCFFFFFHHHHGIHIJJJJJJJJJJJJJJJJJJJJJJJJJJJJJJJIJI
@896338/1
gtgtgctagttacataatatctactaaactataaccaaagtgacatttgc
+896338/1
@BBFFFFFHHHHHJJJJJJJJJJJJJJJJJJJJJJJJJJJIJJJJJJJJJ
@1606408/1
gctgggcctcttgtatgcgaaggtgttgaggcgcttgtggtggtgcacgc
+1606408/1
@C@;DDDFHDHHHIIIGIIIIEE?CFFH?FH1@FHIGG9;=@F8DGEH=8
@7074824/1
cgcaagaagtaccagaaacgggacttagccacaatctggtctggagagaa
+7074824/1
CCCFFFFDH?FDFGHGIGCBG@@EFEHGGGDHHHGHGIIFGCGGGIGIEE
@2252497/1
agcacgggctctgtgcctggctcccatgtcacggtagcactgagtgacgg
+2252497/1
@@@FDDADFAFDDFGHGDHEGGGII?GGAFBHHI6BGHIJJJGH8C@BGG
@1606836/1
gtacaagttgatgagtggtaacattaaaccaacttcaaactcttatttaa
+1606836/1
CCCFFFFFHHHHGHICGIHHIJJJJJJJJJIJJJJJJHGHJJJJJJJJJJ
@7758927/1
gacgcaagaagtaccagaaacgggacttagccacaatctggtctggagag
+7758927/1
@<@FFFFFFHGHHGHEBGHIIIEB>HEDHGGCHBGIIIIIGFFEH@FGHI
@1607316/1
cgccattgacatgtatagatgtcggactcgtgacgtcgtaagcgcatgcc
+1607316/1
CCCFFFFFHHHHHJJJJJJJJJJJJJJJJJJ3DHIHIJJJJIIJJIJJJJ
@4327522/1
cctacttgtagacacggcagatgaggatacctcaacttcatcttatactt
+4327522/1
CCCFFFFFHHHHHJJJJJJJJJJJJJIJGIIJJJJJJJJJJJJJJJJJIJ
@7759586/1
gcaatgtggatagctggacaaggcactggcaacgaccaatcatggacttt
+7759586/1
CCCFFFEFHHHHHJJIJGIJJJIJJJJJJJJJJJJJJJIIJJJJJIIIIJ
@1607795/1
ctgtgaggggcgtcgggtcacattacatactctgtatttcctcttcatgg
+1607795/1
@@@DDDD>FFF:?D6?@?@FFIIIFFFFCDFF@@==DEFAEEFFEC>EDD
@7759967/1
gagtaaaacaatccgaatctaatattacataactaatcctaggaccatta
+7759967/1
?<@=DBB?BDF?FGGEHEHGDFGIGIIIIIFCEBA>DGH4?DDAHGBGHI
@7760217/1
ctcatcttgtatagaggaggcttgggctcgctctccgaagggagcttgcg
+7760217/1
CCCFFFDFBCFFHIGII<FGHGIB@DH>GH8B?BGHGBGAFHIIGCHBGH
@1608343/1
gtcctttctaaggttctaaactatatctgta
+1608343/1
CCCFFFFFHHHHHFGIJJJJJJIJJJJJJJG
@2254324/1
tgctgggcctcttgtatgcgaaggtgttgaggcgcttgtggtggtgcacg
+2254324/1
CCCFFFFFHHHHFGGIIJJJJIIJIIFHIJJIIIJIGGHHC@GGHDGDH=
@7760467/1
ggcttacatgctaaaactaaactactatacctgtgaaacgatcaacaata
+7760467/1
CCCFFFFFHHGHHHFGIJCGIJIJIJJJIJJIICHIJCGDFHIJJADGGE
@2254389/1
gaatctgattgtgctgttgtggaactgcttcacctgtggccggcggcacg
+2254389/1
@<?DDDDBHHB:ABG@?E@FCGHICDDCHICHGIIAFG@CCGHDHGFFCC
@2947348/1
ggtctggagagaagatcctcatcttgtatagaggaggcttgggctcgctc
+2947348/1
@@@DDDDDC>?<FE;AAFBH@CHIGIHCDFGDB@8?<F;?6FH;D@?<FC
@2947487/1
cgtgcggcgagggctcgcacgtcgccgcgcagaactccgtgatgcgcggg
+2947487/1
@@@DDFFDHHFDHJIGIIHHIJGEEHDDDDDDBCDDDDDA@DCCC@8BBB
@7761119/1
gactcataacgcagccagatgccaaagttcttgatcttcactgggctctt
+7761119/1
@@@ADEDFHHHHHAGGGGEEHEFGHJCEFBFGIHIIIDEIHDB8?DFFGG
@2948024/1
gcacgaaccggagaagggaatgacaacgacaatcggacgcgttaacatac
+2948024/1
@@@DDDDDDFHDH:AFHB;FHIIGIGHGBEHGGIEEGIIEEAA?BCCCCC
@4329446/1
gccaggtgcgcgtagtacgcgggcgccgggatggacacggagcgcgtgca
+4329446/1
CCCFFFDDHHHGDGIJIJJJIJJIJHFFDDDDDDDDDDDDBDDDDDDDDD
@203375/1
gccgtcagaacctgatagaaacggttggcgttaggtatatacaagaacaa
+203375/1
BC@FDDDFDHGHFIIJIJIIJHIGFGGGHIHIGGE?BFICHGGGGJGGGI
@1610041/1
gtccaggtaaattgcaccgattagtgcctct
+1610041/1
CCCFFFFDHHHHHJJJJJJJJJJJIJJJJJJ
@2948559/1
gccttgaattccttgatgactgcatagatagaaatcgaactcggtcggat
+2948559/1
CCCFFFFFHHHHHJJJJJJJIJJJJJJJJJJIJJIIJIJJJJJJJJJJJJ
@896573/1
cctgccaccaataaatcgttttaacaactgggctctatgggacaaagtag
+896573/1
CCCFFFFFHHHHHJJJGJJJJJIJJJJJIJJJJJJJIJJJIIIIIJJFHJ
@6383557/1
ctagaaaattattgactgaattttattggtacacgtttctaatgcactga
+6383557/1
CCCFFFFFHHHHHJJJJJJJIIJJIJJJJHFHJJJHIJJJJJJJJJJJJJ
@204073/1
cctgtgggctgttgttgccgtttgcccgctttttcttgttgcgtagactc
+204073/1
CCCFFFFFGGHHGIHIIJJJHJJJJIIJJJIIJJIJJJIIGEHHIGGHII
@2949595/1
cgtttaagagaagttcagtgacatacacacttacagaagaattatatata
+2949595/1
CCBFFFFFHHHHHIJJJJJIJJJJJJJJJJJJJJJJJJJIJJJJJJJJJJ
@2949705/1
ccggtaagtttgtcgagtagagccttagctgcggaatgcttagcttcctt
+2949705/1
@@@DDDDDFFDF?GABF<AFH@CEHII@A@?FFGHBHBBHGGGCDHAEFE
@897646/1
ccgtcttcaccgctgtaaccaccaacagtgacagcacagcgttgttcgat
+897646/1
CCCFFFFFFFDFFIIFHIIJJJGIJJIGJIIIIGHEIGGIJIIIEHIIIJ
@897733/1
ctcgatctcaatttaaagataagatctgcgacctcgagcgacgaatcaca
+897733/1
CCCFFFFFHHFHHJJJJJJJIJJJJJJJJJJJJJJIJJIJJJJIJJJJHH
@6384845/1
gcctgttttggtagcggcggcgcggtccg
+6384845/1
CCCFFFFFHHHFHIEIIJJJGIE?B/=;@
@6385417/1
ccttgatatatttgcggtcgccgagcggttcctgttcctgcagcgggtgt
+6385417/1
CCCFDFFDFHHHHGIAACFGGGIIIIIIHIIIIIIHEGIGHICGE<>399
@898466/1
gccggtgctcttgtagaacatgatgagtagctcctgcaccatgctgctca
+898466/1
@@@DDDDDHGFFH<CGIGHHCGCGEIFHGG?GDFHJIGIGIGIECEGC@F
@6385570/1
caacgatttatttcgattgttccatcactatcaaaacttctcaggattga
+6385570/1
???DD;DBDDBDDE:AAC:AA@:CABEEIDB<:?E<C9B>@DD@B?:DD?
@6386130/1
ggctcgttgaacaccttaggacgaagtgatggcaccaggatagagttaat
+6386130/1
C@@FFF?DHHGHDGGIIJJIEGGGIIIIJ@GHIGGGIHIFEHGBF=FEGH
@899358/1
gcctcttgtatgcgaaggtgttgaggcgcttgtggtggtgcacgcgcttg
+899358/1
??@FFDEDAACBFD?@CGFEE@FCC>GA@?GFHIB8?1<CFHI=<@8BB;
@6386378/1
gccagatgccaaagttcttgatcttcactgggctcttctctgggatttcc
+6386378/1
CCCFFFFFHHHHHJHIJJJJJJJJJJJJJIJJJJJJJJJJJJJJIJJJJJ
@6386798/1
gtgcattgtaaaattctagacacacatgccacatattcaggcattatgta
+6386798/1
@@@FFFFFDFHHHGGDHHHIIIIIIJIJJJJJIGICFIIIJJIJJGIIFG
@900433/1
gacgatttcaccagtggtcttcttgaacttcttcaattgacgcaagaagt
+900433/1
CCCFFFFFHFFHHJCGHEEHIJJJJJIIFGIIJIJIJIJFIJJJJJJJG8
@1610260/1
cccagcatctaagaagagtgcgcccatg
+1610260/1
CCCFFFFFHHHHHJJJJJFIIJJJJJJJ
@7075815/1
cagcatacataataaaattagaggaagtagg
+7075815/1
?@?DDDEFHHGHHEHJIIGIGGIIEG9CCEC
@5682905/1
cagcatggtaagaaggtggcggccagaatctagacatgcacagctcttgc
+5682905/1
CCCFFFFFFHHHHJJIHGIJIJJJJJJJJJJJIJJJJJJJJJJJJJJJJJ
@5000386/1
ctgctgttcttctagtttcttctctttgcagcttttgacagagcgggagc
+5000386/1
CCCFFFDFHHHHHJJHIIJJJJJJJJJJJJJJJJJJJJJJJJJIJJJIJI
@1610643/1
cgcaagaagtaccagaaacgggacttagccacaatctggtctggagagaa
+1610643/1
CCCFFFFFHDDFHJJJJJJJJJJJJJIIJJJJJIJJJIJGGHJJJIIJJJ
@4329804/1
acgacgcttcagcagagtgcacacaatggtgaactggcgttcatgcggca
+4329804/1
CCCFFFFFHHHHHJJJJ<CDHIJJJJJJEGGDGGIIJIIJJGIJJGIGHH
@7077055/1
aggaagtaggtgctgggcctcttgtatgcgaaggtgttgaggcgcttgtg
+7077055/1
@@@DFFDFFHHHHJJFIJJGGIFDH<CHAHHBGE0BGGGEHF?@AF>;=@
@7077065/1
atttcattgttctcattcgcgtacttttcaaggaacatttgagtggttcc
+7077065/1
CCCFFFFFHHHHHJJJJJJJJGIJJJJJJIJIJJJJIIJJJIJGHGGHGG
@5001139/1
gtgttgaggcgcttgtggtggtgcacgcgcttgggcagagggaatctgat
+5001139/1
@@CFFFEFFDHHFEIHGIFHC?DHIHIIJJJIIJIIGHEHFHFFFFCDFE
@2950067/1
ttgggcagagggaatctgattgtgctgttgtggaactgcttcacctgtgg
+2950067/1
CCCFFFFFHHHGHJJJJJJJJIFHHIGIJJIIJJJJJJJJJJJJJJGIIJ
@5683888/1
cggcacctccgacactgaggtcacggtactcgcggtacatgttgtgtaca
+5683888/1
@C@DFDFFHHHHHJJIJFIIHIIJIJ?GHIGHIJJFHHIHG=DCCEHEHH
@5684159/1
gtatgtttcttttgtctctggtaggatttctgtgatgtcgtcatctttgg
+5684159/1
@CCFFDDBFDBFFIHGGIIIG:A?BCH@HHIBHBHHIIGIGCFGHHHIGB
@3622400/1
gtcacggtagcactgagtgacggcacctccgacactgaggtcacggtact
+3622400/1
@@@DDDDB?<CADHGIECF@C@BAFBHGEGG@DFFGH@CF=CA@HGHEB?
@5684255/1
caatacttacagatttcagtcgctgacgcgcataaatccctgactaataa
+5684255/1
CCCFFFFFHHHHGFIJJJJIJJJJJJJJIJIIJJJJJJJJJJJIJJJJJJ
@5684367/1
ctcgcacgttggcagtaatagtacaagtgaaaagtcacttgccgatggta
+5684367/1
CCCFFFFFFHHHGJIJJJJIJHHGJIJCGIIIIJIIIIJIJJIJAFIIFC
@7077709/1
tgtggaactgcttcacctgtggccggcggcacgcagacgccttgatgacc
+7077709/1
?@?DDEEFHFFFFIJEGFGHIGIIGGBHGGIIJHHEDFDDDBBCACCDCC
@2257909/1
gtgctgggcctcttgtatgcgaaggtgttgaggcgcttgt
+2257909/1
=:?D?DEDHFDFDHGACCED<;GII:E:CCF?CGDD6?;8
@3622662/1
gcttcacctgtggccggcggcacgcagacgccttgatgacctccactttg
+3622662/1
CCCFFFFFHHHHHJJJJJIJJJIIJJJIHHHFFDECEDDEDDDDDDDDDD
@3622666/1
cgaaggtgttgaggcgcttgtggtggtgcacgcgcttgggcagagggaat
+3622666/1
CCCFFFBDFHHHHJIJJJJJIJJGIIHHJJJJJJIJJJJJJHHHFFFDEE
@4331137/1
gtcctttctaaggttctaaactatatctgtaccaaatttcaaccaaatcc
+4331137/1
@@BFFFFFHHHHHEHHJJJJJJJJJJJJJGIIHIJJJJJJIIIJJJJJJJ
@7077987/1
ctagcagggaattggtagcaacttgaatgtgagtttttatcggaagccaa
+7077987/1
@@@FFFFFF?DDFIIFBHIGIIIIIGIIGHIIHFHIIIIIIIIIIIIHDH
@4331372/1
cactgagtgacggcacctccgacactgaggtcacggtactcgcggtacat
+4331372/1
@@@DDDFDA>?FHGGEFEGGIIIIEHIHE=9BFGHI?FAC@FEHHHFFCC
@2950917/1
ggcggcgcgggcatgtgagtgttggtaaatccgctagcggtgcagcaggt
+2950917/1
CCCFFFFFHHHHHJJJJJIFHHIJJGHHHHHHFFFDDEDDDDDDDDDDD<
@2950932/1
tagcactgagtgacggcacctccgacactgaggtcacggtactcgcggta
+2950932/1
CCCFFFFFHHHHHJJIIIJJJJJIJJJJJJJJJHIIJIJFGIJJIJHHBD
@2950984/1
cgcctattaacattatcatcgttctcagcatggtaagaaggtggcggcca
+2950984/1
CCCFFFFFHHH4DHIJJJJJJIJJJJJJJJJJJFIJJJJJJHJJJIJIJJ
@4331501/1
ctggggaaaagatcctcatcttgtatagaggaggcttgggctcgctctcc
+4331501/1
@@@DDDADBFFFDGIGIEIJJGIHIJJJIJG@CEFIJFEGIJ;DAGGGGI
@2951073/1
gctcgttgtggcgcgccttgtcttgtagaagagtgatctgctgttcttct
+2951073/1
CCCFFDDEFHFHHIIJJIJGFCHHIGCGGIEGGDHIGIIJIJJIJJIGEG
@2258413/1
cccctgctattttttttatttttattttcaatgtacagacagcacttttc
+2258413/1
CCCFFFFFHHGHHIJIGGHIJJJEHIIJGHBHIJIJJJGGIIGHIIJJJI
@7761598/1
gccttgaattccttgatgactgcatagatagaaatcgaactcggtcggat
+7761598/1
CCCFFFFFHHHHHJJJJJIJJJJJJJJJIIJIJIIIIJJJJJJJIGIJII
@2951431/1
ccacagttccagtctcaggcacattgccattagtagactgatcagccgga
+2951431/1
CCCFFFFFHHHHHJJJJJJJJJJJJJJJJJJJJHHGIIJJJJJJJJJJJF
@2951888/1
cactgagtgacggcacctccgacactgaggtcacggtactcgcggtacat
+2951888/1
CCCFFFFFHHHHHJJJJJJJJIJJJJJHJJDHIIJJHIJJJJJJHEEFFF
@4332242/1
gtgctgttgtggaactgcttcacctgtggccggcggcacgcagacgcctt
+4332242/1
CBCFFFFFHHHHHJJJJJJJJJJJJIJJJJJJJJJJJHHFFDDDDDDDDD
@3624278/1
ccacaatctggtctggagagaagatcctcatcttgtatagaggaggcttg
+3624278/1
CCCFFFFFHHHHHIJJJJJJJJJJJJJJJJJJIJJHIJJIJIIIJJJJJG
@5686207/1
cgtcaatgtgtgccccacagacaattttctagtgtctaaccattggacgg
+5686207/1
?@@FFFF?CFHDFHIIIIIGCHHH<HGHE?EFHGDHHGGGGGHIEBHGG<
@2952703/1
agcatacataataaaattagaggaagtaggtgctgggcctcttgtatgcg
+2952703/1
CCCFFFFFHHHHHJJJJJJJIIJJJJIJJJHIJJJJJJJJJJJJJJJJJJ
@7763087/1
ctttgatcatagtagatgtttgcatgtcagttagctttttaatacgtctc
+7763087/1
CCCFFFFFHHHHHJJJJJJIGJJJJJIIIJJJIJIJIJJJJJIIJ=FHIH
@901465/1
gtcagtggctttctttgatcattaatgtctcgtatgtcaaggacttcaca
+901465/1
CCCFFFFFHHGHHJJJJJJJIJJJJJJJIJJIHIJIIIIJJJIIIIIJJH
@901501/1
ggacagctatcttcataaaagctaaacaacatttataaaattagactata
+901501/1
CCCFFFFFHHHHHJJJIJIGJJJJJJJJJJIIIJJJJIHHIIJJIJJJJI
@4333410/1
gtctgtcactaacattttctttttctagtttcaaatgacgataaaatatc
+4333410/1
CCCFFEFFHHHHHJJJIJJJJJJJJJJJIJJJJJIJJIJJJJJJJJJJJJ
@2953469/1
gtcggtcaccgaaggcggcggccgcattcggtttcacagaaaccgaatta
+2953469/1
@@@FFFFFFFFFFIIGGGIIJGHDCDDDDED<=BADDDDDDDDDDBBDDD
@1611732/1
cgcaagaagtaccagaaacgggacttagccagaatctggtctggagagaa
+1611732/1
CCCFFFFFHFHHHJJJJIJJJIJJJJJJJJJ8CHIJJJJJIJIJGIIJHJ
@1611787/1
agggaatctgattgtgctgttgtggaactgcttcacctgtggccggcggc
+1611787/1
<@@?DDDFBHFHFEHGGIIJJJHIIHIJJJEDGHEHFH@GIGGIJEIIHF
@2953857/1
tgtggaactgcttcacctgtggccggcggcacgc
+2953857/1
1=@DD::2C:?CFF@BBBFCG<=BG8?F<;AEIB
@1611857/1
ccaaagtgacatttgctttaaatgctcaataattaataatataacacggt
+1611857/1
CCCFFFDFHHHHHJJJJJJJJJJJIJJGIJJJJJJJJJJJJJJJJJJJJF
@902273/1
ggtggtgcacgcgcttgggcagagggaatctgattgtgctgttgtggaac
+902273/1
BCBFFDDFHHHHHJJJJJJJJJJJJIIIJJJJIIJJIJIJJJJJHHJJJJ
@1612151/1
ctcggacatttcaattttatttagttggtcttggttgaac
+1612151/1
@@CDFADDFHFBFEGBFHIIIHECHGA<FEGG><?FE;<D
@1612359/1
ctgcagatgactgtgcatccttgctagtaag
+1612359/1
@@@DDDDB?FHDFHIGHIEG@F?FHII:C<F
@208012/1
gcttcatccagaggcaagcgctccaagttgcttggaggcttgggcctgtt
+208012/1
CCCFFFFFHHHHHJJJJJJJJJJJJJJIJJJJJJJIJJJJJJJJIIIJCH
@1612673/1
cagcttttgacagagcgggagccgtacagacggagtagcgagccccatga
+1612673/1
CCCFFFFFHHHGHIJJJJJGGIJJHIIIJJJJJIJ;FHGIGGBHFFEEEE
@208647/1
accagagtagcaaccaccttcaatcctttaacgaatgcagcgaaatagtc
+208647/1
@@@DD:BDHFFDHG>ACFGEGFHHGBHHIBHEEHHHDHGDDH:@FBGGI<
@208726/1
cactgagtgacggcacctccgacactgaggtcacggtactcgcggtacat
+208726/1
@@@BDD?BCDHBA@FGHIIIIIFIHGIIEIIIIIII78A=B@AHBEB<DF
@209034/1
agcaacttgaatgtgagtttttatcggaagccaatcttcagtatttttgc
+209034/1
CCCFFFDFHHFDHIGIJCFHHIEIJCGIIJIJJIIJIJJJJGHIJGIGGG
@7079329/1
tctgtgttgttgcacgcgcacggtggcggcgtaccgcgagggg
+7079329/1
@@@FFDDDBDHD?DFDAGDDEBBDGED@FFH6=ADBBB=B@BD
@7079776/1
gcctcttgtatgcgaaggtgttgaggcgcttgtggtggtgcacgcgcttg
+7079776/1
CCCFFFFFHHHHHJIIJJCGHHJIJJJJJJJJJJJGIJIIJJJJJJHFFD
@1614057/1
tcggactcgtgacgtcgtaagcgcatgccgtgtttttaaatgcggggaag
+1614057/1
CCCFFFFFHHHHHJIJJJJIIIJJJJJJJJGHHIJJJJIJJJJJJJDBDD
@7079899/1
tgggcctcttgtatgcgaaggtgttgaggcgcttgtggtggtgcacgcgc
+7079899/1
CCCFFFFFHHHCFIIJICFHH2AAFHGIJIIJJJJFGGHHIHHJIHHGHF
@209577/1
gtgctgggcctcttgtatgcgaaggtgttgaggcgcttgtggtggtgcac
+209577/1
C@CFFFFFHHHHHJJHIIIIJHIHICFGHIGIIFHJJJJHIIHIHGHIJJ
@7080146/1
gtgggttcgtgaatcatgccctcaatctgcaccagttcatatttgggcac
+7080146/1
CCCFFFFFGFHHHJJIJIJJIIGIJIIJJJJIJGJHHGIJJJJJIIIIJJ
@7080238/1
atactataaaaacgtgccaattgtccacattttaataagtcactttctga
+7080238/1
CCCFFFFFHHHHHJHIJJJJJJJGIJJJJJJJJJIJIJIHIJJJJJJJJJ
@1614470/1
gcttattctgcatacctgccatgcgctggtaggcgctatggactgctgcc
+1614470/1
CCCFFFFFHHHHHJJJJJJJJJJJJJJJJFH1?FHIJJJJJJJJJJJJJI
@210014/1
cttgtatacaaattatttctaccatcaaatacaggttttagtgcgccaaa
+210014/1
@BCFDDDFHGHHHJJJJJJJIJIJJIJJJJJJIGIHIIIIIJHIJIIIGI
@1614731/1
gcttggtacaaagcaaaggtcgggcagttcggcaacaagacattactagc
+1614731/1
CCCFFFDFHHHHHJJJJJJIHJJJJJJHJJJ0?FHIJJJJJJJJJJJJJJ
@7080678/1
gtggtggtgcacgcgcttgggcagagggaatctgattgtgctgttgtgga
+7080678/1
BBCFDFFFHHHHHJJJIJJJJJIJIJJJJJJJJJJJJJJJJJJHIJJJJI
@1614993/1
gcacctaatacaccgccgcttaaaagataggtaccgatgagcgcttccac
+1614993/1
@@;BDDDDHHDFHEGIIIIIB:CFGGCGHGIIFIGHIIAGIIIB;AEHEH
@7081021/1
ggcaggttgaactcacaccattcaatttaaaagaaactgggtgcgtgcag
+7081021/1
CCCFFFFFHDFHHIBHIIJIIIIIJIIJIIIJIJJJJIIJIFHIIHHIIH
@7081028/1
gtttacatttgtaacatatttttctctttcctatttctttatgcgtagac
+7081028/1
@B@FFFFFHHHHHIIJJJJJJJJJJJJJJJJIJJJJIIJIIJHIIJIJJJ
@210642/1
gtaggtgctgggcctcttgtatgcgaaggtgttgaggcgcttgtggtggt
+210642/1
CCCFFDFFHHHHGJJJJJJIJJJJJIIIJDGHHJIJJJJJJJJJJJHGH@
@7081331/1
gtgacggcacctccgacactgaggtcacggtactcgcggtacatgttgtg
+7081331/1
CCCFFFFFGHHHHJJJJJJJJJJJFHHJJJDHIJJIJJJHHHHHHFFFFF
@1615896/1
caaagttcttgatcttcactgggctcttctc
+1615896/1
@<<DD=44CB:DAA<::<FH4?;<A3C?22<
@902826/1
cgcttgggcagagggaatctgattgtgctgttgtggaactgcttcacctg
+902826/1
CCCFFFFFHHHHHJJJJJJJJJJJJJJJJJJJJIJJJJJJJJJJJJJJJI
@1616781/1
ctgtacattgaaaataaaaataaaaaaaatagcaggggttattgttatgt
+1616781/1
CCCFFFFFHGHHHJJJJJIJJJJJJJJJJIJGGIJJJJFHGIJIJJJJIC
@903496/1
ggcgaattttgcgatctgcgtggtagcgtactaccagcgttgatagattc
+903496/1
[truncated: 2,523,802 more chars]
