# Supplementary material for: Identification and comparison of key RNA interference machinery from western corn rootworm, fall armyworm, and southern green stink bug
Source: PLoS One. 2018 Sep 5;13(9):e0203160. doi: 10.1371/journal.pone.0203160 (PMC6124762; doi:10.1371/journal.pone.0203160)
Supplement: S2 File — (TGZ) [file pone.0203160.s012.tgz › data/fastq/faw/3_First-instar_FI_Rep3_aligned.fq]

@1391090/1
acggcacctccgacactgaggtcacggtactcgcggtacatgttgtgtac
+1391090/1
CCCFFFFFHHHHHJJJJJHJJHIJJJJGGJJJJJJJHIJJJJIJIHHHHH
@4124382/1
gacggcacctccgacactgaggtcacggtactcgcggtacatgttgtgta
+4124382/1
CCCFFFFFHHHHHJJJJJJJJJHIJJJJHIJJJJIJJIJJJHHHHHHFFF
@1392147/1
ctggctcccatgtcacggtagcactgagtgacggcacctccgacactgag
+1392147/1
CCBFFFFFHHHHHJJJJJHHJJJJJJJJHIJJIJJJJJJJJJJJJJJJJJ
@1392990/1
ggatcagccgtttctgagatcagcgcgcacagacgaacagacaaacagac
+1392990/1
CCCFFFFFHHHHHJJJJJJJJJJJJJJJJJJJJJJJJJJJJJJHHHHFFF
@4125227/1
ctcctccttagaagttggttcctctttacaagtagactcatctttagcac
+4125227/1
CCCFFFFFHHHHHJIIJJIJJJJJJJJJJJJJJJJJJJJJJJJJJJJJJJ
@4125247/1
acaaaaaagaaaacatttgtcaccaactcctaaagtcaggacatacgttc
+4125247/1
@CCFFFFFHHGHGJJJJJJHJJJJJJJJJJJJJJJIIJJJJJJJJJJJJJ
@1393348/1
gagcacgggctctgtgcctggctcccatgtcacggtagcactgagtgacg
+1393348/1
@?;DDAD@CFFHAF:<AAAHCADHHGGG;FGGEHBIGEC@BBF?F.=<C;
@6855961/1
gagactcataacgcagccagatgccaaagttcttgatcttcactgggctc
+6855961/1
CCCFFFFFHHHHHIJJJJJJGIJJJJJGJGHIJJJJIGJJJJJJJJJJIJ
@6856561/1
gtgatctgtttcttggcatctatagatgtcggtggcgcacagggcacgct
+6856561/1
CBCFFFFFFFHHHIIJJJIHIJJIJIJJJJJJEHIJIJJJJGHGDHGIJJ
@6856687/1
gtgcctggctcccatgtcacggtagcactgagtgacggcacctccgacac
+6856687/1
@@@FFFDDHHHHHJJJGIGIIJIGGIGIJJIEFEHJIJIJIJJIIGGIJI
@705731/1
gccagatgccaaagttcttgatcttcactgggctcttctctgggatttcc
+705731/1
BCCFFFFFHHHHHJGIIIJJJJJJJJJJJGFHIJJJJJJIGHIIIJIJJJ
@6856817/1
ctccaaattgtatctgacgacgcattgaatctgaatacgaaaatgaattc
+6856817/1
@<?DDABDHHBFFGF@:?CFAFBEDGDGGIDFGIGIDCEEGHDGEGI88B
@1396470/1
cgacgacgacactgtacagttagaaatgttacaacctctatactttgcat
+1396470/1
@C@FAFDFGFFHHIJEGGGFFHIEIGEG<BB9DAHDHGJIIIGHEHIIGI
@6857404/1
ggatggagtgagcacgggctctgtgcctggctcccatgtcacggtagcac
+6857404/1
@@@DFFFDFF>FFHGGGIEEBCGG@GBGGIGAFGGIGCBGFHEDH=;FCE
@6857566/1
gttcctctttacaagtagactcatctttagcacttggttcatcttttgaa
+6857566/1
CCCFFFFFHHHHHJJJJJJJJJJJJJJJJJJJJJJJJGHJJJJJJJJJGG
@6857847/1
ggcacacaggcataatgccatattcaaatgggaagtggtgataaagataa
+6857847/1
CCCFFFFFHHHHHJJJJJJJJIJJJJJJJJJJJIJHIJHIIJJJJJJIJJ
@1397236/1
gtgcctggctcccatgtcacggtagcactgagtgacggcacctccgacac
+1397236/1
@@@DFFA;DFHHDDEGFEAHEBA@DEGGAGGI>DGHIGBFEGGIGA<BEH
@706935/1
gtgctgggcctcttgtatgcgaaggtgttgaggcgcttgtggtggtgcac
+706935/1
@@@ADDAA?DHBHIGFGGHIIF@CDFGHIGEGHDGGEHGBBFGGH5@CAE
@1397702/1
tggtggtgcacgcgcttgggcagagggaatctgattgtgctgttgtggaa
+1397702/1
BCCDFFDFHHHHHJJJJJJJJJJJJJJJJJJJJJJJJJJJJJJJJJJJJJ
@1397735/1
gtcggtggcgcacagggcacgcttgcgcatgacatctattcatgccattg
+1397735/1
@@@DDDBAHDHADG@F?E=FHEFF@FHIED?=CAGBFIGECH>GGI@EHA
@2074124/1
agagggaatctgattgtgctgttgtggaactgcttcacctgtggccggcg
+2074124/1
CC@FFDFFHHHHFJGGGHHIGHEHHIIIIIJIJHIJJJJIJGGIIIGGJG
@2074466/1
ccacaatctggtctggagagaagatcctcatcttgtatagaggaggctt
+2074466/1
C@CFFFFFHFFHHIJJIDGGCFIDIIIGEHGGGIIJFHIIEH?B?@B;D
@5489620/1
gttgtggaactgcttcacctgtggccggcggcacg
+5489620/1
@CCFDFFFHHHH<GIJEHJJJHIIIIGIJJJGIJH
@2074711/1
gtacgaatgtgctcttgaggtacttgaacatgggctccacttggtcaggc
+2074711/1
@BBFFFFFHHHHHJJJJJJJFHHJJJJJJJJJJJJJIJJJJJJJHIJIJJ
@5490443/1
ggcaaatttttggttttaaccacatagttcccgatgtcgcg
+5490443/1
1:BDFDFFHGHHHIIJJJJJJIJJJJJIJJJJJJJ0DFGEI
@5490539/1
gtctgtggagctgatgcttgctgggcctcagctgttggagctggttcagc
+5490539/1
1:?DD?DF??DHHIIIIIDG?CBDHIEHGIGIIIDEDHIHIIGI0?D4??
@2075884/1
gacgatttcaccagtggtcttcttgaacttcttcaattgacgcaagaagt
+2075884/1
CCCFFFFFHHHHHJIJIJJJJJJJJGIJJJJJJJIIJJJJJJJJJJJJJF
@708753/1
gtttattttgtttttctctgtgatctgtttcttggcatctatagatgtcg
+708753/1
@@@FFFFFFHCDFHIGIIJGHIEIIEIIIJIJJJIJIJJJJJIJIJIHGI
@708770/1
gattgctcagatgcaatttcttgcaagaattgcacaaagttgaagtcctt
+708770/1
@@CFDDDAFHFD<FFFGHIGIIIIIIIHAFHHGGIIIGHIGGGGIICEGG
@2077397/1
catcaatttatcttcaaatgacgacaccacagttccagtctcaggcacat
+2077397/1
??@1D;BBDFBBFGF:EFB4AIB@@FFGFE9D:C<BDFDDFEBF?DD9DE
@6171818/1
gcaagaagtaccagaaacgggacttagccacaatctggtctggagagaag
+6171818/1
CCCFFFFFFHFFFIGIJJIIDIIJIJGIJIIIGGIJGGHHGGJIJBFFH>
@449/1
gggcacagttcctcgacgagcaagtagttcttgaagcacagacacaggtg
+449/1
CCCFFFFFHHHHHIIJJJJJJJJIHIJJJJJIIGHDGGHIIGIIJJJI=C
@710040/1
cgcaagaagtaccagaaacgggacttagccacaatctggtctggagagaa
+710040/1
@@CFFDDFHDFHFJJIJJJJJJJJJJJJIJIIJJJJJGIHHHIIEHCHIJ
@6172319/1
gatggagtgagcacgggctctgtgcctggctcccatgtcacggtagcact
+6172319/1
CCCFFFFFHHHHHIBGAHIIIIIIIIIHCHHBGIIIIIIEIGIFIIIIII
@2753305/1
gtgaatcatgccctcaatctgcaccagttcatacttgggcacagttcctc
+2753305/1
CCCFFFFFHHHHHJJJJJJJJJJJJJJJJJJJJJJJJJJJJJJJJJJJJI
@2753408/1
cgacgcttcagcagagtgcacacaatggtgaactggcgttcatgcggcaa
+2753408/1
@@@DFFDFFDHHHJGIAEECDGGHGHIGJGGFHGEHCB?FGFCFHEGIEH
@2753589/1
agcatacataataaaattagaggaagtaggtgctgggcctcttgtatgcg
+2753589/1
@@CFFFFFHHHHFHIJIGIJIIJCHIHIIJEHIJIIJFHIIIFJFAIIIJ
@1699/1
gcaggggttattgttatgtcgatgtcgaacccaaaaatgtaattaacttt
+1699/1
B@@FFFFDHHHHHIIGHHHHGHIJGIIGIIIJJJIHGIIBFIJJJIGHIJ
@2344/1
catgtcacggtagcactgagtgacggcacctccgacactgaggtcacggt
+2344/1
C@@?DDEFD@FDAGIBCFGGCCCHEHA?CGIEGGGIIIIG@F;.=;=ABG
@4803147/1
ccacaatctggtctggagagaagatcctcatcttgtatagaggaggcttg
+4803147/1
CCCFFFFFHHFHHJGGBDFGIIFIIIJIHJIJJGIGHGIJIIJGHIEDH>
@2754535/1
tcttggttgaacggaactccaatcctttactcgaatagtcttttctaact
+2754535/1
CCCFFFDFHHHHHJJJJJJJJJJ;FHGJJJJJJIJJJJHIJJJJJJJJJJ
@3935/1
gtcgaacactattctatgcttataccattaatctccgccactatttgacg
+3935/1
@?@D?=AD?B<CFHGE<2?BEFHGG@G2AAHGGA9CFEEBHAFHCGBBFD
@2755561/1
caacaaataaactttttaatagacaaatacaacgaaaccaatttagaata
+2755561/1
CCCFFFFFGHHHHJJJJJJJJIJIJJJJJJJJJJJJJJJJJJJJJIJJJJ
@3441357/1
atcaaaacttctcaggattgaaacgtcttttatgttgggacagctatctt
+3441357/1
CCCFFFFFHHHHHJJJJJJJJJJJJJJJJJJJJJIJJJJJJJJJJJJJJJ
@2755895/1
gttttttaaactcatattttcatggtaccaagttatgaatttttcaaatc
+2755895/1
@@BFFFFFHFHHHJDHIJJJJJIJJHIIIIIIHHIJJJHJJJJJIIJJJI
@5151/1
gcaagcgactggttgttaactccgaaaattatatcataatcattataact
+5151/1
CCCFFFFFHHHHHJJJJJJJJJJJJJJJJJJJJJJJJJJJJIJJJJJJJJ
@2755969/1
ctcttgtatgcgaaggtgttgaggcgcttgtggtggtgcacgcgcttggg
+2755969/1
@@@DDDDDHDAHAFIIFCA@EHIG@GGGHGGGGFBGAFHGIIIGBEBDCC
@3441716/1
aactgcttcacctgtggccggcggcacgcag
+3441716/1
???DDDDDDD3?CEEDA9EDA1?D?;@A6AA
@2756807/1
tgcctggctcccatgtcacggtagcactgagtgacggcacctccgacact
+2756807/1
@<<BB3?DFDFFHGIHCGHIGCA?BAFBGCHGCHG=<>DE?BFGGBGHIH
@1399442/1
tgggcctcaaaaaatcacgtttatacattttttttttttttg
+1399442/1
CCCFFFFFHHHHHJJJJJJHIJJJJJJJJJJJJJJJJHFDD/
@1399891/1
ctcggacatttcaattttatttagttggtcttggttgaacggaactccaa
+1399891/1
CCCFFFFFHHHHHJJJJJJJJJJJJJJJHIJJJJIHJJJJJJJIJJJJJJ
@6858253/1
gtaggtaactttgccagtttatagtgagagaacatcgaaaacccggagaa
+6858253/1
CBCFFDFFHHHHHJJJJHJJJJJJJJJJJJJIJJJJJJJJJJJJJJHJII
@6858503/1
cttcaattgacgcaagaagtaccagaaacgggacttagccacaatctggt
+6858503/1
CCCFFFFFHHHHHJJJJJJHIJJJJJJJJJJJJJJJJJJJJJJJJJJJJG
@1400385/1
aggtgctgggcctcttgtatgcgaaggtgttgaggcgcttgtggtggtgc
+1400385/1
@CCFFFFFHHGHHJJJJJJIJJJGHIJ?FFHIIJJIJJJJJIJJGGHGHG
@4127181/1
cttgtattcaaaagaaaacctagaatcactggttcaaattcaaataaaat
+4127181/1
CCCFFFFFFDFDHGFHGHIGIGGICDAFCHGGCFGFIHHJICB?FGFGGI
@4127368/1
gcaagaagtaccagaaacgggacttagccacaatctggtctggagagaag
+4127368/1
@C@FFFFFFHHHGJIJJJIIIFHIHJIIGIJIJJIJJJIJIJJHIIIJJH
@1402318/1
gtatgcgaaggtgttgaggcgcttgtggtggtgcacgcgcttgggcagag
+1402318/1
CBCFFFFFHHHDFHJJJJJIJJJJJGIJIJIIIJJJJIJJHHHFFFFDCD
@710528/1
ctgagtgacggcacctccgacactgaggtcacggtactcgcggtacatgt
+710528/1
8??DDADBFBAF?AFFEFFFFFEDD@DDGEFFBF??ADFIAEF:ABDBD?
@7537422/1
gtggcgttgatgtcgcaagatagtgagacattcactttttagtcataatc
+7537422/1
CCCFFFFFHHHHHJJJJJJJJJJGIJJJJJJJJJIJJJJJJJJJJJJJJI
@5491348/1
gtcttcttgaacttcttcaattgacgcaagaagtacca
+5491348/1
CCCFFFFFHHHGHIJEEHJJJEIIGIJJJJJJJFGHIJ
@5491611/1
gctaaatgctggttctgtacaatagaagctctgtaggt
+5491611/1
@B@FFFFFHHHHDHIIJIJIJJJJHJJIJIJJIHIEGI
@2078226/1
ggcgcttgtggtggtgcacgcgcttgggcagagggaatctgattgtgctg
+2078226/1
@@@DFFFDFDFF7EFEGAEHB>@GHBG?HDIGC;:A8@FGGGIHCE=EH>
@2078452/1
ctcgaatagtcttttctaacttgaacagtg
+2078452/1
;??DDADBD<:<:E@2CAA<C?:<AFA:22
@6859037/1
gccggctttggtggttctttggctgtctctggtggaggtttctcctgtga
+6859037/1
CCCFFFFFHHHFHIHIJJJJJJJJJJJJJJJJFHJHIIBFHJJJJJJIJI
@6859192/1
gacgtgattctttaatttgacataacttttttatttatgaaccgattgac
+6859192/1
@@CFDBDFHBFHDHGHHJHGHHGHIGHHIIJJJIJJJJGGGIIJJJIAAC
@2079026/1
gcgttgatgtcgcaagatagtgagacattcactttttagtcataatcttc
+2079026/1
C@CFFFFFHHHHHJJJJJJJHIJJJJJJJJIJJJJJJJJJIJJIJJJJJJ
@6366/1
gacgcaagaagtaccagaaacgggacttagccacaatctggtctggagag
+6366/1
CCCFFFFFHHHFHIJJJJJJJJJJJJJIJJJJJJJJJJJJJHIJJJIJJJ
@6481/1
gccagatgccaaagttcttgatcttcactgggctcttctctgggatttcc
+6481/1
@@@DD?D>FFDFDAAEGGIGEBFF?HAAF?8<8:EB?GH@HIIG?BDD?9
@2079289/1
gcgaaggtgttgaggcgcttgtggtggtgcacgcgcttgggcagagggaa
+2079289/1
@@CFDFFBFFHHDIJFIJJJGHGGGGHFGECFIIIJEIJJGGGFFFFDAA
@7362/1
atgaggttcaccaagctagtggcgttg
+7362/1
@@@DD3D3CA<CC?EFEBDCFCFIIDD
@7566/1
ctgtttcaaccacagacaaatcatagcatttgtagaaatatctatcacag
+7566/1
BCCDFFFFHHHHHJJJJJJJIJJJJJJJJJJJIIJJJJJJJJJGHJJJJJ
@6861017/1
cctcttgtatgcgaaggtgttgaggcgcttgtggtggtgcacgcgcttgg
+6861017/1
@CCFFFFDBFHHHB@EE:FFGEHHIHEGGIIIIHFFHBGHEIGHIHFFFD
@6861438/1
gccagatgccaaagttcttgatcttcactgggctcttctctgggatttcc
+6861438/1
C@CFFFFFHHHHGJHIIIJJJJJIJJJJJJJJJJJJJHJJJJJJIJJJIJ
@6861786/1
ggatggagtgagcacgggctctgtgcctggctcccatgtcacggtagcac
+6861786/1
C@CFFFFF?DDHHGHGGIIJIJJIIJIJIJIIJJJIJJIGIIHJBFGIGG
@6861836/1
ggcagagggaatctgattgtgctgttgtggaactgcttcacctgtggccg
+6861836/1
@@@DDBDDAF?;FGI@:ACFCC4FF>?EE1EFFE@DCGIIEBDF@DD;BD
@710864/1
catacataataaaattagaggaagtaggtgctgggcctcttgtatgcgaa
+710864/1
C@@FFDFDHHGHHFHHIJIJJBFGGHIJEGGFHEGEGGIJJJ?DDGG???
@9079/1
ggcgcttgtggtggtgcacgcgcttgggcagagggaatctgattgtgctg
+9079/1
@@@DDDDBCFHAFDCCFBFEHIGA@?GCEDDDECF;CGGH@@DD@@7@@.
@9302/1
gattctttaatttgacataacttttttatttatgaaccgattgacatgaa
+9302/1
@@@DDBDDH<DHF>?<EGHEA@?<FHD@HG@:EC19CFH:@FHBC@??DD
@711142/1
gaggaagtaggtgctgggcctcttgtatgcgaag
+711142/1
?8:BDD>=AD?2A?EEIA;BCFBFIB?ACF?10:
@711187/1
gtgctgggcctcttgtatgcgaaggtgttgaggcgcttgtggtgg
+711187/1
@@@DD<8?3CDDHGEEAHHHIECBE1?E@FHIIDDGGII@C18@D
@9702/1
cagttctcgattatcgaacttttcgccatgagtaagcgatcgggctctca
+9702/1
CCCFFDFFHFFHHJJJJJJJJJJIIJIIJJIJGHIJJJIIJJJJFIJJJJ
@6863247/1
gtttgtctgtttgtctgtttgtctgtttgtctgtttgtctgtttgtctgt
+6863247/1
CCCFFFFFHHHHHIJJJJJJJIJJJJJJJJJJJJJJJIJJJJJJJJJJIG
@1404132/1
ctgatagagacgatttcaccagtggtcttcttgaacttcttcaattgacg
+1404132/1
CCCFFFFFHHGHHJJJJIJJJJHJFIJJJJJJJJJJJJJJJJIIIIJIJJ
@711927/1
cgctaatcggtatatcatgacgccgagtattgcccgatccaagaaagtaa
+711927/1
@BCFFFFFHHHHHIJJJJJJJJJJIGJDGIJJJJIJJIJJJJJJJIJDCH
@1404320/1
gtggcgcacagggcacgcttgcgcatgacatctatacatgccattggcgt
+1404320/1
CC@FFFFFHHHHHJJJJJJJJJJJJJJJJJJJJJJJJJJJJJJJJJJJJI
@10057/1
gtagcactgagtgacggcacctccgacactgaggtcacggtactcgcggt
+10057/1
CCCFFFFFHHHHHJJJJJJJJJJJJJJJJJJJJJHIJJJJHIIJJJJHF?
@10150/1
gtcaatgagacggtgggtagtaagcgcacgaccatttttttctacatttc
+10150/1
CCCFFFFFHHHHHHIJJHIJIJJJJJJJJJJJJJJJJJJJJHHHHHHFFF
@10213/1
gccagatgccaaagttcttgatcttcactgggctcttctctgggatttcc
+10213/1
?@?D;DD?<CDDBGFGCHIEHGHFE?AHG@B8C?CGG@G@GC@HEEHG>B
@1405103/1
gtatttttccaggataaaaagtaacctattttatgtccaggataataagt
+1405103/1
CCCFFFFFHHHHHJJJJJJJJCHJHJJIJJJJJJJJJJJJJJJJJJJIJG
@5492620/1
ctctatactttgcattaaaataatgcccattttca
+5492620/1
CCCFFFFFHHHHHJJGIIJGJJIJGIJJJJJJJJJ
@712923/1
ggctatgccatttatcctcgcacgttggcagtaatagtacaagtgaaaag
+712923/1
CCCFFFFFGHHHHJJJJJJJJJJJJJIJJIJFHGIJJFHIJIIBGIJJII
@713000/1
tgatagagacgatttcaccagtggtcttcttgaacttcttcaattgacgc
+713000/1
CCCFFFFFHHHGHJJJJJJJJIIJJJJJJJJJJJJJJJJJJJIJJJIIJJ
@2083358/1
aggtgctgggcctcttgtatgcgaaggtgttgaggcgcttgtggtggtgc
+2083358/1
@@CDDBDDAHHGHIIIGIIIJGGJJIJ:CDGIIGGDHFGGHHGIICDHGH
@2083559/1
ggagtgagcacgggctctgtgcctggctcccatgtcacggtagcactgag
+2083559/1
=@@DA?DEHHFHGGIHJJIIGCHGGCCHEDGGIC?FGHJJJJHEIGG=CF
@713773/1
catcaatttatcttcaaatgacgacaccacagttccagtctcaggcacat
+713773/1
CCCFFFFFHHHHHJJIJJJJJJJJJJJJJJJJIJJJJJIJJJJJJJJJJJ
@2083803/1
ggtgcacgcgcttgggcagagggaatctgattgtgctgttgtggaactgc
+2083803/1
?@BDDEFDHHHHHJJIJJJJJIIJJJJJIGGGIHHIGGGHIJJIJJJIGH
@4129888/1
tatagaggaggcttgggctcgctctccgaagggagcttgcggccg
+4129888/1
@@@FFFFFHHHGDFEDBGGHGGEEHGHHGGAGGAHFIJCHIGJH<
@5494242/1
gtcccgtacccatagcaacaagatcagcgactgtcacac
+5494242/1
:?@DDDDDF?FHHG<AGHIIII3CHIIIIIIIIIG<FHI
@2084527/1
aaaatattctagggaactcctcaaaaatcaacataatgagctctgcgttt
+2084527/1
@@CFFFFFHHHHFGHIJIJJJJJJJIJJIGGGIIFFFHHIIJIGIIGHIJ
@5494695/1
cagatgccaaagttcttgatcttcactgggctcttctct
+5494695/1
@CCFFFFEHHFDACGHIJHIIIJJGICHGI@GHJII9FF
@6173086/1
gtctgtacattgaaaacaaaaataaaaaaaatagcaggggttattgttat
+6173086/1
CCCFFFFDDHHHHJJJJIJJJJJJJJJJJJJJJJJJJJJJBHIIIIIIJI
@715160/1
cctgtacgttcaaacgtatcacacattttctggtcaccttccatgcaaaa
+715160/1
?@@DBB:B=A3;?B<CCAHGHIIGGD@EAGHGFGHEH9C>FABC9B@BDH
@4131070/1
ggcgcttgtggtggtgcacgcgcttgggcagagggaatctgattgtgctg
+4131070/1
CCCFFFFFFHGFHIFGGIJJIJJJJJIIJJJIJJJFIJJJJIJJJIJJJF
@4131105/1
gtcaaattaaagaatcacgtcgaacattctatgcttataccattaatctc
+4131105/1
CCCFFFFFFHHHHIJIJJJIJIJIJIJJJJIIJJJJJJJJIJHJJJJJJJ
@6173308/1
cacaaattccaacccttgcgtttcaaaacaattcattttaggttcaagtt
+6173308/1
CCCFFFFFHHHHHJJJJJJJIIJJJJJJJJJJJIJJJJJIIJHIJIJJJI
@715633/1
gccagatgccaaagttcttgatcttcactgggctcttctctgggatttcc
+715633/1
@@@DDDD?BD?BD?2CG>ICH>@HIEFCHBA?8??EE:CBGIBB>DDGAD
@2757079/1
gtgaaactgcgacaccttgtggctgtgacttgtagtcaaggtggagattt
+2757079/1
CCCFFFFEFHHHHJJJFHIDGHIJIHJJJJJJIIIIIJJJI9BFHIGCHI
@2757249/1
actgcttcacctgtggccggcggcacgcagacgccttgatgacctccact
+2757249/1
@@CFFFFFGHHHHIJJJJJJJJIJIIJJJJHHHFFEDEEEDEDDDDDDDD
@5496528/1
agcgagactcataacgcagccagatgccaaagttcttg
+5496528/1
1?@DDAD?DBFH?GGGHGGIICHGGIFIGGIGI9FHI0
@5497500/1
ctgctattgatttgtctggtatactatgctgtgtgatcaagttgtacggt
+5497500/1
CCCFFFFFHHHHHJHIJJJHGJJJJJJJJJJIIIJJJJJJIGJJJJJJJD
@5498420/1
caaacagacaaacagacaaacagacaaacagacaaacagacaaacagaca
+5498420/1
CCCFFFFFHHHHHJJJJJJJJJJJJJJJJIJJJIJJJJJJJIJJJJJJJJ
@4805881/1
atacataataaaattagaggaagtaggtgctgggcctcttgtatgcgaag
+4805881/1
@@??DDB:DFA>ACFACHEIIDDH<?@HCGEGGAEGIIGGHH>FGAG6??
@2759202/1
cgcgcttgggcagagggaatctgattgtgctgttgtggaactgcttcacc
+2759202/1
CCCFFDDDFHHHHGFHHGGJJIIEIIJGCHGHFHGHGIJGIEHIIIJJJI
@4806025/1
gccttagctgcggaatgcttagcttccttcttagagcgtcccgtacccat
+4806025/1
CCCFFFFFHHGHHJJIJJJJJJJJJJJJJJJJJJJJJJIJJJJIJJIJJJ
@5498737/1
ctgtggccggcggcacgcagacgccttgatgacctccactttgatgatct
+5498737/1
??@DDADDDFFDHEEHBEFF6CHHECHGECCDE@A@?;ACDDDCCDEEDD
@5498854/1
ggcgcttgtggtggtgcacgcgcttgggcagagggaatctgattgtgctg
+5498854/1
CCCFFFFFHHHFHIFGHIGIIJJJFJIIHIIIJJIIGIIJIGHIJJJJEH
@2759594/1
ggaatctgattgtgctgttgtggaactgcttcacctgtggccggcggcac
+2759594/1
CCCFFFFFHHHDHJJIJJJJIIJJJJJIJIJJJIIJJHIJIJHIJJJFFA
@2759783/1
gatggagtgagcacgggctctgtgcctggctcccatgtcacggtagcact
+2759783/1
C@CFFFFDHHFGHJJIIIIJJJIJIJIJJGJJJIJIIIGJJJJ@FGIJJJ
@6863581/1
cacaatctggtctggagagaagatcctcatcttgtatagaggaggcttgg
+6863581/1
CCCFFFDFFFFFDHIIBHIEAAG>B3AHHGGHIBHIHFHGGHCGFHBD?B
@6863663/1
agagggaatctgattgtgctgttgtggaactgcttcacctgtggccggcg
+6863663/1
CCCFFFFFHHHHHJIIHIJJJIJIIIJJGIJIJJJJJJJJJJJIJJJJJJ
@3443719/1
gttttttaaactcatattttcatggtaccaagttatgaatttttcaaatc
+3443719/1
CB@FFFFFFFHHHJJGIEHIJJJJJJJGIGHIJJJJJIJJJJJJJJICHG
@7539280/1
tggtgcacgcgcttgggcagagggaatctgattgtgctgttgtggaactg
+7539280/1
B@CFFFFFHHHHHJJJJJJJIJJJJJJJJJJJJJJJJJJJJJIIJJJJJJ
@7539439/1
cttcaattgacgcaagaagtaccagaaacgggacttagccacaatctggt
+7539439/1
CCCFFFFFHGHHHJJJJJJFHIIJJJJJJJJJJJIJJJJJJIJJJJJJJF
@3444041/1
cttcatcttagcgttcacattgacaaacttaggtttgcttacagccattc
+3444041/1
CCCFFFFFHHGHHIJJJJJJJJBIHIIIJJJGJBEHIJJJJJJHIJICHI
@3444214/1
tgacgcaagaagtaccagaaacgggacttagccacaat
+3444214/1
@@@DDDDDFFF?<A:<C>;FDEEFFGFEFEFEFCEG;D
@6864577/1
ataataaaattagaggaagtaggtgctgggcct
+6864577/1
@CCFDFABFHHFFEII@DFFHGIEFFHAHHH9?
@3444551/1
tggtcttcttgaacttcttcaattgacgcaagaagtaccagaaacgggac
+3444551/1
@@@DADDADA:AF?EG>G<FHBEHEIH:@FFF9CGEF9DEEEB9BDG<FA
@6864978/1
gtgctgttgtggaactgcttcacctgtggccggcggcacgcagacgcctt
+6864978/1
CCCFFFEFFDFHHIIJJJJJJJIIIIEDGHIGIGIFIGHF>BDCDD?DAB
@3444865/1
gttcaagttaaccgcaatgttggaggttggtacaaagcaaaggtcgggca
+3444865/1
?=?:DDDDHFFDHII@DHGABHAHCGIIIIIIIIICHGE@DHDDBGE<FG
@6865664/1
gtggaactgcttcacctgtggccggcggcacgcagacgccttgatgacct
+6865664/1
CBCFFFFFGHHHHJJJJIJJFIJJJJJJJJIJJHHFFFDDDDDDDDDDDD
@3445208/1
gctcgctctccgaagggagcttgcggccgatgacctcatactccttcaac
+3445208/1
CCCFFFFFHHHHHJJJIJJJJJJJJIJJJIJJCEHIJJJJJJHHHHHHFF
@2085921/1
gtggattttaatgttattattacagcatacataataaatttagaggaagt
+2085921/1
?8?D?=DDFHFHDCA@GB<HGCGGHGHHGHGGGIIGIIDHC?FEGCDEHF
@6865930/1
gtcgtaagcgcatgccgtgtttttaaatgcggggaagttgcagaaagtat
+6865930/1
CCCFFFFDDHHHHJIGGFGFGHIJJJEIIDHGIG@EHCHHDCDFFEC;AC
@2086121/1
cgcgacttcgttcgcgtggaatagtgacttccggcaaatttttggtttta
+2086121/1
@@@FDFFDHHCFFGGIFGHIGHIJ<BD@BFGGIIGIEGIGGGHBEEAEHF
@6865956/1
ggcatctatagatgtcggtggcgcacagggcacgcttgcgcatgacatct
+6865956/1
?@@DFABDDHHHHJGGBGFADHIIDIIJCEEGIJJJIB;@BFFECHGGAA
@3445937/1
cgttgatgtcgcaagatagtgagacattcactttttagtcataatcttca
+3445937/1
@@@DDDFFHGHHGIJIJIJFHIIHGFIGIJJGIHDGIJJIJJJJJJJIGJ
@6866791/1
cctgtggccggcggcacgcagacgccttgatgacctccactttgatgatc
+6866791/1
@@@DBDDDHHFHFIIGIIIIIIIDHHGHFFFFFFEEEDECDDDDCCDEED
@2087429/1
gtggtggtgcacgcgcttgggcagagggaatctgattgtgctgttgtgga
+2087429/1
CCCFFFFDHHHHHJJJJJJJJJJJJJJJJJJJJJJJJJJJJJJIIJHJJJ
@11024/1
caacaaataaacttttcaatagacaaatacaacgaaaccaatttagaata
+11024/1
CCCFFFFFHHHHHJJJJJJJJJJJJJJJJJJJJJJJJJJJJJJJJJIJJJ
@2087891/1
ctaacgaaacagcgcaaatgagaaagctatctatttcaaataaaggcgtc
+2087891/1
?@;B?D=?C:CF;F<DFD4:?E<?;DBCDFHH9?DGD<@<DGHDF>DEHG
@2087933/1
tattattacagcatacataataaaattagaggaagtaggtgctgggcctc
+2087933/1
CCCFFFFFHGGHHIIIJJIGIJJJJJJIJHIJIIIHIIIIJIIIJIJJJI
@717129/1
acgggctatgccatttatcctcgcacgttggcagtaatagtacaagtgaa
+717129/1
@BCFFFFFHHHHHJJJJJIJJJJJJJJIJJJJIJIJJIJJIJJJJJIIJJ
@6867629/1
gaggcgcttgtggtggtgcacgcgcttgggcagagggaatctgattgtgc
+6867629/1
C@CFFFFFHHHHHIJJJIJJJJJJJJJJJJJJJJJJJIJHHHHHHFFFFF
@717620/1
ggctcgctctccgaagggagcttgcggccgatgacctcatactccttcaa
+717620/1
CCCFFFFFHHHHHJJJJJIIJJJJJJJJJJHJJGIHIJHHHHHHFFFFFE
@6868025/1
tgcgaaggtgttgaggcgcttgtggtggtgcacgcgcttgggcagaggga
+6868025/1
CCCFFFFFAFFHHIJJJJJJJJIJJGIIFGHIJJJJJJJHHHHFFFDDDC
@12224/1
cgcaagaagtaccagaaacgggacttagccacaatctggtctggagagaa
+12224/1
CCCFFFFFGFHHGJJJIIJJJGIIJJIJJIJJJJJJJJIHIIHGFHDFHI
@718138/1
agactcataacgcagccagatgccaaagttcttgatcttcactgtgctct
+718138/1
:?=DBD3BF?<:?FBEEG;A3CEGEE9?1:?1?D<<DFH@4DD409DFCF
@6869242/1
ccacgacgctcggacatttcaattttatttagttggtcttggttgaacgg
+6869242/1
@@@DDDDDFAHFFAHEGGGDFC<DBGG@GHIGHGGIIEAFFC=BGDFHIB
@4132330/1
cactggttcaaattcaaataaaatcactctgcaatcctgcctcacatgat
+4132330/1
CCCFFFFFHHHHHJJJGGIJJJJJJJJJJJHGHHJJJJJJJJJIJJJJIJ
@4132365/1
agcatacataataaaattagaggaagtaggtgctgggcctcttgtatgcg
+4132365/1
CCCFFFFFHHHHHJJJJJJJJJJJJJJJJJHIIJJJJJJJJJJJJJJJJJ
@6869319/1
ctcagatgcaatttcttgcaagaattgcacaaagttgaagtccttgttgt
+6869319/1
@@CFFFFAFHDHHJGGGGGIGIJJGJIG@FCHIIGGEBFGCFDHEGIJGB
@719009/1
atagaatgttcgacgtgattctttaatttgacataacttttttatttatg
+719009/1
CC@FFDFFCFHHHJJEHGIIIGJJIHIJJJEEGHIIJIIJJIIEIIJIJI
@6869527/1
ctcataacgcagccagatgccaaagttcttgatcttcactgggctcttct
+6869527/1
CCCFFFFFHHHHHJJJJJJJJJJJJHIJIJJJJJJJJJJJIIJJIJJJJJ
@4132659/1
acgtcgaacactattctatgcttataccattaatctccgccactatttga
+4132659/1
@@<DDDA?FFFDHGGGHGIIDGIIIIIGGHIHGGHGIIIIIBHIEHIIE?
@1407262/1
cctcgagcgacgaatcacatgaaagggggaggggggagggtcattcaatg
+1407262/1
CCCFFFFFHGGHHJIIJJGJJIIGIIJIJHGGIFDD7@66?8?@DEEEEC
@4132829/1
cggtaagtttgtcgagtagagccttagctgcggaatgcttagcttccttc
+4132829/1
CCCFFFFDHHGHHJJJHHHIJJJJJIIJJJJJJJIJJJJJJJJJJJJJJJ
@4133011/1
ggattttaatgttattattacagcatacataataaaattagaggaagtag
+4133011/1
CCCFFFFFHHHHHJJJJJJJJJJJJJJJJJJJJJIJJIJJJHIJJJJJJJ
@719562/1
ctcatcttgtatagaggaggcttgggctcgctctccgaagggagcttgcg
+719562/1
CCCFFFFFHHHHHJJJJIJJJJJJJJJJIJJJJJJJJJJJJJIJJJJJJJ
@4806077/1
tgtacacctgagcgagactcataacgcagccagatgccaaagttcttgat
+4806077/1
?@?DDDBDBFFHFHAGAEEGCHGIEAHGEEHEGIGEGGEEGHBDFHHIGF
@720133/1
tctatactttgcattaaaataatgcccattttcacaggcaagggatccta
+720133/1
CC@FFFD>FDFHHIG@ECFGEDHFGCHIGIIIIGIIEDDHIIIIIGHIII
@6870718/1
gaggaagtaggtgctgggcctcttgtatgcgaaggtgttgaggcgcttgt
+6870718/1
@?@FDEEDCD<CFGHB>DEGGGGHHHGGGIGCFEH:?0?FHGGIIFIIEC
@6870739/1
aggaagtaggtgctgggcctcttgtatgcgaaggtgttgaggcgcttgtg
+6870739/1
CCCFFFFFHHFHHJJJJGIJJJJJJJJIJJFHIJDGGHIGIJGJJJJJGC
@4133751/1
ccttagtacacctaatgaggactatttggcgttactgctt
+4133751/1
C@CFFFFFHHHHHJJJGGIJIHIHJIJJIIIJJIJIHJJJ
@4133844/1
cgaattacgaatttataacaattaaaaaagaaactatattacaacctatc
+4133844/1
CC@FFFFFHHGHHJJJJJJJJJJJJIJJJIIJIJJJJJJIJJJIIJJJJI
@720473/1
cgaaggtgttgaggcgcttgtggtggtgcacgcgcttgggcagagggaat
+720473/1
BCBDFFBDFFHHHJHIJJJJIIJIJJIHJJJJJJJJJJJJIHHFFFFDDE
@4806680/1
agtgacggcacctccgacactgaggtcacggtactcgcggtacatgttgt
+4806680/1
BB?DDFFFHGHHHIJIIJJJJIIJIGHIJJJFHIJJJIJJAHHGHFFFFF
@720764/1
tgtacattgaaaataaaaataaaaaaatagcaggggttattgttatgtcg
+720764/1
CCBFFFFFHHHHHIJJIJJIGJIHIJIIJJIJJJIJ?FHIJIJJJJIIJJ
@4806906/1
ccctaatagagacgatttcaccagtggtcttcttgaacttcttcaattga
+4806906/1
C@@FDBDDD?FDHI>?EGHGB@CFAAGHIGHIGHD@GIIGGEHIIIGHGI
@4134223/1
gctgggcctcttgtatgcgaaggtgttgaggcgcttgtggtggtgcacgc
+4134223/1
CCCFFFFFHHHHHIIJJIJGHIJEGHIJIJJJJJJJJIIJIJJIIIJJJH
@6871504/1
gtgagcacgggctctgtgcctggctcccatgtcacggtagcactgagtga
+6871504/1
@@<DADDDHHHFDIIIBFC?C2?GGECGCHEFGHHG>FCBBDHHEHE=BF
@4807827/1
gtttcaaaaaaactgtttcacataaataggtgagaagtgtgataatgtca
+4807827/1
CCCFFFFFHHHHHJIHIJJJJJJJIHIIJJDGIJJJIHIJJJJJJGIIJJ
@6872180/1
gcttcaatttacatttagtgtttgtttcatgtcaatcggttcataaataa
+6872180/1
CC@FDDDEHHGFHIJJIJCDJGGHHIIHHHGFHIGGGHIFGHABFHGIEE
@4808025/1
tcatcttgtatagaggaggcttgggctcgctctccgaagggagcttgcgg
+4808025/1
CCCFFFFFHHHHHJJJJJJJJJHIJJJIJIJJJJJJIJJJJGJJJJJIJH
@2760571/1
gccacaatctggtctggggaaaagatcctcatcttgtatagaggaggctt
+2760571/1
@C@DFDFFHDHHDFCFIJI@EHHJIIFCEGIJIIIIGIJJJGEEHGIGGG
@2760628/1
gtacacctgagcgagactcataacgcagccagatgccaaagttcttgatc
+2760628/1
@?@DDDDDHHHFHEHEFHIIIJGHHIIJJJIJIJGGIIIGGDFIIJIHIG
@721943/1
cagtggtcttcttgaacttcttcaattgacgcaagaagtaccagaaacgg
+721943/1
CCCFFFFFHHGHGJJJJIJIJJIJJJJJJJJJJJJJJJBFHIJJIIIIJJ
@12735/1
gcattccacaatatattcgtgaaaaccgcatccaactcg
+12735/1
@@<=BDDD?C???FBHFGACD>@:BEH<?AGFGE<DD<?
@12773/1
ctcggacatttcaattttatttagttggtcttgttgaacggaa
+12773/1
CCCFFFFFHHHHHJJIJIJIJIIIJIJJHGEIG9E11C9?D6B
@6873417/1
tcttggttgaacggaactccaatcctttactcgaatagtcttttctaact
+6873417/1
@@@DD8DDD:AFB1<?:FEFGFIFGIICFFIII=CGGCFFIIFFIIEF<F
@6873514/1
aaccatcttgtattcaaaagaaaacctagaatcactggttcaaattcaaa
+6873514/1
CCCFFFFFHHHHHIJIIIJJJIJJJJJIJJJJIHJIJJJIIIIJJJJJGG
@6873751/1
tcttggttgaacggaactccaatcctttactcgaatagtcttttctaact
+6873751/1
CCCFFFFFHHHHHJJJJJJJJJJJJJJJJJJJJHIJJJGIJJJJJJIJJJ
@6874324/1
cgcaagaagtaccagaaacgggacttagccacaatctggtctggagagaa
+6874324/1
CCCFFFFFHFFFHGIJJJIGIJIJJGIJJJJIJJJIJIIFHIIIJGGIHI
@6178222/1
ctgggcctcttgtatgcgaaggtgttgaggcgcttgtggtggtgcacgcg
+6178222/1
@@@DD<DDHDFFDFHIIBGIG1FHEFGGGHIIIIICHEH=BF5CFHGG8>
@6874783/1
cttgaacatattcgtattaatgtatcacacctagcatcacaacgtcattt
+6874783/1
CCCFFFEDHHHHHIFHIJGIJIHFHGJJJIIIGGDIIIJJJIIIGGGGJJ
@6874861/1
aggtgctgggcctcttgtatgcgaaggtgttgaggcgcttgtggtggtgc
+6874861/1
@CCFFFFFHHHHHJJJIHJJIJJHIIJFHIIJIJJJIIJJJHIGIIIHHI
@6874882/1
gtgcacgcgcttgggcagagggaatctgattgtgctgttgtggaactgct
+6874882/1
@@@FDDFDHHFHH?BDEHIGCHIIGIIGCHHGHHIGEDGHFHIGIIIHGI
@14575/1
gtgttgaggcgcttgtggtggtgcacgcgcttgggcagagggaatctgat
+14575/1
?=@DDD?DHHHFHGGIIIIIIIFACGEGIIGB@;@G@EEGFHHFEEFFDE
@6875171/1
acaatatattcgtgaaaaccgcatccaactcggatcagccgtttctg
+6875171/1
C@CFFFFFHHHHHJIJIJJJJIJJJJIGGIGJIAHHIJJIJGGIIIJ
@7541246/1
gtacacctgagcgagactcataacgcagccagatgccaaagttcttgatc
+7541246/1
@@@FFDF;DHBFHGGHIIIIIGFGIIGGEHIGGAFAHHIDI?DFHEIIIG
@3446209/1
gcctcttgtatgcgaaggtgttgaggcgcttgtggtggtgcacgcgcttg
+3446209/1
CCCFFFFFHHHHHJIIIJHHIHIHIJEHHJJJJJJIJJIIJJJJJIHFFD
@6876246/1
actgcttcacctgtggccggcggcacgcagacgccttgatgacctccact
+6876246/1
@CCFFDFFHHHHHHIJJJJJJJJJJJJJJJHHHFFEDEEEDEDDDDDDDD
@3447492/1
cagagggaatctgattgtgctgttgtggaactgcttcacctgtggccggc
+3447492/1
CCCDFFF?AFHBHHGHGHCHICHIGHIJEIIEIIGGH@@>F9?DCDBG@@
@3447670/1
gtcgaacccaaaaatgtaattaactttatttttgtctgtttgtctgtttg
+3447670/1
@@@FDDFDFFH?FGBFHADHHF@H@AHEGAGIGIFGHGF@FGDFGEDGGH
@7543414/1
cgtgattctttaatttgacataacttttttatttatgaaccgattgacat
+7543414/1
?@@ADDBDFFHHDHIIEBHEHDGHHHIIIIGIIIIIIDHGCHIIIIEDGI
@7543443/1
cacggtagcactgagtgacggcacctccgacactgaggtcacggtactcg
+7543443/1
@@@DDAB?AFFHHIIFHAHIIGIIIIIGHHHBHIIIIICGHIIIGGIGGH
@6877537/1
ctccaatcctttactcgaatagtcttttctaacttgaacagtgcgatgtt
+6877537/1
@@@DFFFDFHHFHIJJJJJIGGHIIJIIHJIIGGGAFHHHIJJIHBHGHG
@3448097/1
gtcgaacccaaaaatgtaattaacttttttttgtctgtttgtctgtttgt
+3448097/1
CCCFFFFFHFHHHJIIC?FHIJHEHIJJJJJIJIIJJJJJJGHIGIG4CC
@3448248/1
cagaatctagacatgcacagctcttgcagccatccaacaggattgcccat
+3448248/1
C@CFFDFFFHFHHEHGEGGEHHEGIGIEHHIIIJJIJJIIGHHHCHIIGI
@722055/1
caaatctcaaccaaatccgtcaaatagttgcggagattaatggtataagc
+722055/1
CCCFFFFFGHHHHJIJJJJIIIIIJJJGHHJJJIJGHIJJJJJJIJJJJJ
@5499406/1
ctgggcctcttgtatgcgaaggtgttgaggcgcttgtggtggtgcacgcg
+5499406/1
CCCFFFFFHGHHFHJJJIJJJGFHAGIIJIGIGIIJJIGHHHI?DHIJHH
@2089036/1
gcgcacagacgaacagacaaacagacaaacagacaaacagacaaacagac
+2089036/1
CCCFFFFFHHHHHJJJJJJJJJJJJJJJJJJJJJJJJJJJJJJJJJJJJJ
@3449141/1
cagcatacataataaaattagaggaagta
+3449141/1
@@@DDDDDFBHBHIIAH?BIFE<FCFAGH
@3449200/1
gtgctgggcctcttgtatgcgaaggtgttgaggcgcttgtggtggtgcac
+3449200/1
@@@FFDDDDFFHGIHAFHJGIGHIHCF?;GGIGGIIIDHFHIFFHAGIEH
@723021/1
gtgatctgtttcttggcatctatag
+723021/1
@@@AAD?BFFHHFI@<BBABC?<F:
@723088/1
gttgtgtacacctgagcgagactcataacgcagccagatgccaaagttct
+723088/1
CCCFFFFFHHHHHJJJJJJJIIJJJJJJJJJJJJJJJJJJJJJJIJIIJJ
@2089744/1
ccgcaatgttggagcttggtacaaagcaaaggtcgggcagttcgtcaaca
+2089744/1
CCCFFFFFHHHHHJJJJJJIJJJJJJJJIJJJFHIJJJJJHIJJJJIJJJ
@2761565/1
aggtgctgggcctcttgtatgcgaaggtgttgaggcgcttgtggtggtgc
+2761565/1
@@@?DDEFFFDHFIIIIGEHHGGBHHG?ECFGDHIBGIGGCFFCGCHHHC
@724004/1
ctcatcttgtatagaggaggcttgggctcgctctccgaagggagcttgcg
+724004/1
@BBFFFFFHHHHHJJJJIJJJJJIJJIJJJJJJJJIJJIGGIIJIJJIJG
@724016/1
ctctgtgcctggctcccatgtcacggtagcactgagtgacggcacctccg
+724016/1
CCCFFFFFHHHHHJJJJJJJJJJJJJGIIJJJJJIJHIJJJJJJJJJJJJ
@1409198/1
ataaaattagaggaagtaggtgctgggcctcttgtatgcgaaggtgttga
+1409198/1
CCCFFFFFHHHHHJJJJJJJIIIJJJJJJJJIJIJJJJJJJJJJDFHHIG
@2762097/1
ccagaatctagacatgcacagctcttgcagccatccaacgggattgccca
+2762097/1
CCCFFFFFHHGHHIJJJJIIIJIIJJIJIJIIIIJJJJJIJIJJJJJIJJ
@5501863/1
ctgttgtggaactgcttcacctgtggccggcggcacgcagacgccttgat
+5501863/1
CCCFFFDFHHHHHJJJJJJJJJJJJJJJJJJJJJJHHFFFDEDDDDDDDC
@5501978/1
agaggaagtaggtgctgggcctcttgtatgcgaaggtgttgaggcgcttg
+5501978/1
@@@FFFFFHHHGHJJJIIIIIJJJJJJJJJJJJIJJBFGHIJIGJIJIJG
@5502299/1
gccagatgccaaagttcttgatcttcactgggctcttctctgggatttcc
+5502299/1
CCCFFFFFHHHHHJGHJJJJJJJJJJJJJJJJJJJJJJJJJJJJHIJJJJ
@5502433/1
gtcctgcagagcttgccacatcttgtaagcagcctgacgcttagcaagtt
+5502433/1
CBCFFFFFHHHHHJJJJJJJJHIJJJJJJIJJJJJJJJJIJJJJJJJJHI
@725333/1
tggatggagtgagcacgggctctgtgcctggctcccatgtcacggtagca
+725333/1
CC@FFDDDDFFFFGHIGGAHHIJIIJIJJHIGIJJJJJFIIGHIBBFFHI
@1410437/1
gcgatgttttacaagggcaggttgaactcacaccattcaatttaaaagaa
+1410437/1
<@@DDDD?DHDDFCAGGCFG>FFGHBFEGH;CCG@DB?9?<?FC4DEFGH
@4808307/1
gcaaagataagatgaagaagaggagcaaatggaaaaaaaaattggtgaaa
+4808307/1
CCCFFFFFHHHHHJJJJJJJIJJHIJJJIJJJGIJIJJJJJIIIJCEIIJ
@5503544/1
cacctgtggccggcggcacgcagacgccttgatgacctccactttgatga
+5503544/1
C@CDDFDDFFHFDHIIIIIIDGAACHEHCDEDB@>CCCEBCCCCCA@CC>
@5503698/1
cgacgcttcagcagagtgcacacaatggtgaactggcgttcatgcggcaa
+5503698/1
CCCFFFFFHHHHHJJJGHIJJJJJJJJJGHIJJJJJJJIJJJJJJJJJJJ
@5503807/1
cacagacaaacagacaaacagacaaacagacaaacagacaaacagacaaa
+5503807/1
CCCFFFFFHHHHHJJJJJJJJJJJJJJJJJJJJJJJJJJJJJJJJJJJJJ
@5503868/1
gcaagaagtaccagaaacgggacttagccacaatctggtctggagagaag
+5503868/1
CCCFFFFFHHGHHJJIJJJJJJJJJJJJJJJJJJJJJJJJJJJIJIJJJI
@4809435/1
ggattttaatgttattattacagcatacataataaaattagaggaagtag
+4809435/1
C@CFFFFFHHHDFEHIGGGCHEHGBEHIGIIEGEEDFGEHJEHIDIHFHI
@5504058/1
gtggaactgcttcacctgtggccggcggcacgcagacgccttgatgacct
+5504058/1
CCCFFFFFHHGHHIJJIHIJJJHIJJJJJJJJJHHFFFDDDDDDDDEDDC
@15999/1
gtggtggtgcacgcgcttgggcagagggaatctgattgtgctgttgtgga
+15999/1
@CCFFFFDHHHHHJJJJJJJJJJJIJJJJJJJJJJJJJIJJJJJJJIJJJ
@4810173/1
ggcagagggaatctgattgtgctgttgtggaactgcttcacctgtggccg
+4810173/1
CCCFFFFFHGFHHJJJJJIIIJIJJJJGIJIJJJJJIJJJJJIJIJJJJI
@5504639/1
attcaatttaaaagaaactgggtgcgtgcaggatcctcgtcattgcctgg
+5504639/1
CCCFFFFFHHHHHJJJJJJJJJGIJJJJJJJJJJJJJJJJJJJJJJJJJJ
@5504695/1
ctctatactttgcattaaaataatgcccattttcacaggcaagggatcct
+5504695/1
CCCFFFFFHHHHHJJJJJJJJJJJJJJJJJJJJJJJJJJJJGJJJJJJJJ
@16238/1
gcttcacctgtggccggcggcacgcagacgccttgatgacctccactttg
+16238/1
@@BFFFFDHHHHHJJJJJJJHIJIGIIJHHHFEDEEEEEEDDDDDDDDDD
@5505045/1
cttcaattgacgcaagaagtaccagaaacgggacttagccacaatctggt
+5505045/1
CCCFFFFFHHHHHJJJJJJ?FHIJJJJJJJJIJJJJJJJJJJJJJJJJJH
@4811177/1
atacataataaaattagaggaagtaggtgctgggcctcttgtatgcgaag
+4811177/1
CCCDFFFFHHHHHJIIJJJJJJJHGJJHHHJIJJIJJJJJJJJJJJJHHI
@5505840/1
aagaagtaccagaaacgggacttagccacaatctggtctggagaga
+5505840/1
<@@DFFFDFFDFHIAGEB>A@BGHHGIBEFCDEIGIGIGIDGCHIE
@4134453/1
gttgtgtacacctgagcgagactcataacgcagccagatgccaaagttct
+4134453/1
CCCFFFFFHFHHHJGHJJJJJJJJJJJJJJJJJJJJJJJJJJJJJJIIJI
@4811885/1
gtacaattatgtaataactgggtattcagttcttaagatacatcaataaa
+4811885/1
CCCFFFFFHHHHHJJJJJJJJJCHIJJJJJJJJJJJJJJJJGJJJJJJJJ
@5506388/1
ggcgcttgtggtggtgcacgcgcttgggcagagggaatctgattgtgctg
+5506388/1
CCCFFFFFHHHHHJIIJJJJJJJJJJJJJJJJJJJJJJJJJJJJJIJJJH
@4812280/1
caccattcaatttaaaagaaactgggtgcgtgcaggatcctcgtcattgc
+4812280/1
CCCFFFFFHHHHHJJJJJJIJJJJJJHIIJIJJJJJJJJJJJJIIJJJJJ
@4135659/1
gtgacggcacctccgacactgaggtcacggtactcgcggtacatgttgtg
+4135659/1
CBCFFFFFHHHHHJJJJJJJJJJJHIJJJJHIIJJJJJJEHHGHHFFFFF
@6879180/1
ctggagagaagatcctcatcttgtatagaggaggcttgggctcgctctcc
+6879180/1
@@CDDDBDAD?FHDEHIIIIIIIIGIIIHEGFHIIIHDFFHHEFGHBB=@
@6879351/1
ctggtctggagagaagatcctcatcttgtatagaggag
+6879351/1
?@@D?BDAFFHBFD@EB4<CFADCFAAE<A2?CE93?F
@7544463/1
tgacgcaagaagtaccagaaacgggacttagccacaatctggtctgg
+7544463/1
CCCFFFFFHGHHHJJJJJIJJJJIIIJJJJJJIIJJIJJJIJJJJJJ
@6880081/1
cttgggcagagggaatctgattgtgctgttgtggaactgcttcacctgtg
+6880081/1
CCCFFFFFHHHHHHHIIJIGIJIJJJIIHHGFHIIIIJIJEHIGGHHBHG
@726122/1
ctcataacgcagccagatgccaaagttcttgatcttcactgggctcttct
+726122/1
CCCFFFFFHHHHHJJJJJJJJIGIJHHJJJJJJJJJJJJJJJJJJJJJJJ
@6880549/1
gtgttgcaagacatgtaggaactgtccctcggagatgccgtcccggtaca
+6880549/1
?;?ADDDDHHHADHGCFHGGDFAHAEAEHGHEDH>GHIG??DAE:A5;8@
@7545261/1
gttcatgcggcaaacgcctattaacattatcatcgttctcagcatggtaa
+7545261/1
@@@DFFDEGHFFHIJJIIJGHIJJGIIIIIIEFHIHIJJGIIJJJIGBFH
@6880694/1
catacataataaaattagaggaagtaggtgctgggcctcttgtatgcgaa
+6880694/1
CCCFFFFFHHHHHJJJJJIIJIJJJJJJGHIJJIJJJJJJJIIGIJJJIH
@4137235/1
gcaagaagtaccagaaacgggacttagccacaatctggtctggagagaag
+4137235/1
CCCFFFFFHHHHHJJJJJJJJJJJJJJJJJJJJJJJJJIJJJJGIHIIIJ
@4137241/1
ggggccgtcagaacctgatagaaacggttggcgttaggtatatacaagaa
+4137241/1
CCCFFFFDHHHHHJJJJJJJJJJJJJJEHJJJIHJJJJFHIIJJJJJJJJ
@6880825/1
gcctcttgtatgcgaaggtgttgaggcgcttgtggtggtgcacgcgcttg
+6880825/1
CCCFFFFFHHGHHJGHIJHHHHJJJJJJJJJJIJJIJIHHGJJJJJHFFD
@4137463/1
ctggcatacaaggcaaagcaccgacgacgacactgtacagttagaaatgt
+4137463/1
CCCFFFFFHHHHHIJIJJJJJJJJJJJJJJJJJJJJHIJJHIJJJJHHHH
@4137501/1
cgcaagaagtaccagaaacgggacttagccacaatctggtctggagagaa
+4137501/1
CCCFFFFFHFHHHJJJJJJJJJJJJJJJJJJJJJJJJJJHHJJJJJJJJJ
@4137584/1
gtggaactgcttcacctgtggccggcggcacgcagacgccttgatgacct
+4137584/1
CCCFFFFFHHHHHJJJJJJJJJJJJJJJJJJJJHHFFFDDDDDDDDEDDC
@7545893/1
gggaaaattacactaattctatgcaaagtatagcttgtatttgttatgta
+7545893/1
;=?DDDADHFHFHIGCGGEHDF@EEHFF<ACHEGIGB??FHFHIGEHIII
@6178530/1
cattggagtcatattatgtgagtacgaagcattgtctgtttataaaataa
+6178530/1
CCCFFFFFHHHHHJJJJJJJJJIJJJJJJJJJJJIJJJJJJJJJJJJJJJ
@727284/1
gtggtcttcttgaacttcttcaattgacgcaagaagtaccagaaacggga
+727284/1
CCCFFFFFHHHHGJJJJJJJJJJJJJJJJJJJJJJJHIJJJJJJJJIJJJ
@727294/1
agtaagattggttgtatgtttataataatttgttttatatacataatgta
+727294/1
?<8;ABADAHDCDGCBGGHIIGGIIGHGHIIECFCGHIGGGIEIIGGIIE
@7546462/1
gtggtcttcttgaacttcttcaattgacgcaagaagtaccagaaacggga
+7546462/1
@@@FFFFFHGHHHJGIIIIGJJGIJIEIIIJGI>GHDFGGBFHDIIJGI?
@3449680/1
cagcatacataataaaattagaggaagtaggtgctgggcctcttgtatgc
+3449680/1
CCCFFFFFHHHFHIJJJIJIJGIIIJJHIJJCF?FGGIIGIGIBGHHCGH
@2090343/1
gatgttttacaagggcaggttgaactcacaccattcaatttaaaagaaac
+2090343/1
CCCFFFFFHHHHHJJJJJJIJJJJJJJJJJJJJJJJJJJJJJJJJJJJJJ
@6179172/1
caccagtggtcttcttgaacttcttcaattgacgcaagaagtaccagaaa
+6179172/1
CCCFFFFFHFHHHJJJJJJJJJJJIJJJJJIJJJJJJJJJJFHIJJJJJJ
@2090616/1
attgacatgaaacaaacaccaaatgtaaatttaagcatcccacaatatat
+2090616/1
@@@DDDEFFFHHHJIGGGIIIIJJJHIGCIBHIEFHIJIJIIIIJIJJBI
@3450481/1
ctccaatcctttactcgaatagtcttttctaacttgaacagtgcgatgtt
+3450481/1
@@@DDDFFHHHHDHGIIJJIJG@HIIJJGIJIGJJGHIIIGBGIGJGGFH
@3450503/1
ccacagttccagtctcaggcacattgccattagtagactgatcagccgga
+3450503/1
<@@FFADFABAFCFGEHIIIIIIIEEEHEHGEEEAHGIGCBFGHIIFIIE
@3450593/1
cagtaatagtacaagtgaaaagtcacttgccgatggtagaataaggatta
+3450593/1
@@@BDDADHCFHDABCG>CIBFAAFHIEBEAH8??DD9D?9?BF93??DH
@2091238/1
gcaagaagtaccagaaacgggacttagccacaatctggtctggagagaag
+2091238/1
CCCFFFFFFHHHHJJIIJJJJJJJJJJIJJJJJJJJJJIIJJJJJJJIJI
@728405/1
attttaatgttattattacagcatacataataaaattagaggaagtaggt
+728405/1
<@;BDDBB<C<FFF>E>BHI<<CFBFGFFHHF@?FEFDGC4EBGEBFEG4
@728411/1
tgcaaagttaaccatcttgtattcaaaagaaaacctagaatcactggttc
+728411/1
@@CDDEFDHFFDHGIGAHHEDGGICGGEGGGBHCDHHIIIIGGIIGIHGE
@2091294/1
cgggctctgtgcctggctcccatgtcacggtagcactgag
+2091294/1
@@<D?DAD>FFDDG<FCF@:ACHBHBHBF>GFEEGIIF>G
@2091362/1
gtagaaaagtgctgtctgtacattgaaaataaaaataaaaaaaatagcag
+2091362/1
CCCFFFFFHFHHHJIJJJJJJJJJJJJJJIIJJJJJJJIJJJJJJJJJIJ
@2091383/1
gtccgtttttaaactattttttcaatgccctaagtgagtatacgtctatt
+2091383/1
CBCFFFFFHHHHHJJJJJJJJJJJJJJJJJJJJJIJHHHIJJJJIJJJJJ
@2091509/1
cttaaaaaccgcatttcatatttgtttgtttgtatataacgtgtattaca
+2091509/1
CCCFFFFFHHHHHJJJJJJJJJJJJJJJIJJJIJJJJJJJJHIIJJJJJJ
@2091620/1
ctcatcttgtatagaggaggcttgggctcgctctccgaagggagcttgcg
+2091620/1
CCCFFFFFHHHHHJJJJIJJIJJ?FHIJGGIIIGHJFIIIJJGGIJJGII
@6180443/1
tgggcctcttgtatgcgaaggtgttgaggcgcttgtggtggtgcacgcgc
+6180443/1
CCCFFFFFHHHHHJJJJJJJJFGHHJJJJJJJIJJIIJIJIHIHIJJJHF
@2091699/1
gtggtgcacgcgcttgggcagagggaatctgattgtgctgttgtggaact
+2091699/1
@@<DDDDDHHDHHJJGGGIGGGIGIEEHGHIGJGGJGHIGBFFDHIIEIH
@6180506/1
gtcacacccacgttggttatcaagtggcttggtaggatccaagttgaaat
+6180506/1
@CCFFFFFHGHHHIJJHIJJJJJJIIJJIJGIB>DH?4BGGIGGHEFHI<
@2092432/1
gttacctgcaacttggccaggttagggccaacagattgtttgagatgttt
+2092432/1
CCCFFFFFHHHHHJJJJJJJJHIJJJJJJJJJJJHIJJHIJJIJIJIJJJ
@6181195/1
gcctcttgtatgcgaaggtgttgaggcgcttgtggtggtgcacgcgcttg
+6181195/1
@@@ADDDDAFD?DHHHDHE><C@EBBHEGEII?GHBFD7BB@GCHG:99=
@3451614/1
gattgacatgaaacaaacactaaatgtaaatttaagcatcccacaatata
+3451614/1
CCCFFFFDHHHHHEHGIIJJJJJJJJEHIJIJJJJJJJJJIIGIIIJJJH
@729643/1
gccagatgccaaagttcttgatcttcactgggctcttctctgggatttcc
+729643/1
B<@FFFFFHHHHHJGHIJJJIJJJJJJJJIEHIJIJJIJJJJIIJJIJJJ
@3452551/1
gtgagcacgggctctgtgcctggctcccatgtcacggtagcactgagtga
+3452551/1
@@@DBDDDFFAHHIII<AFHBF;EG>GHIFIHHAHGI?BFBFHEGIIFGE
@731077/1
ggcatacaaggcaaagcaccgacgacgacactgtacagttagaaatgtta
+731077/1
CCCFFFFFHHHHHJJJJJIJJJJJJJJJJIJJIJGIIJIJJJJJIJJHHH
@7546759/1
gggatcttgccgtcattgcagactgtgtggtagcgggtcggacgagccgt
+7546759/1
@?@BDADADAFCFGGDEFHIIGAG@EHCFDF>DD?DH?DA@<@E898A>9
@7547085/1
ctgcaaagttaaccatcttgtattcaaaagaaaacctagaatcactggtt
+7547085/1
CCCFFFFFHHHGHJJJJJJIHHJJJJJJJJJJJJIJJJJJJJJJJJJJHG
@2763983/1
gtggtgataaagataagtataggctcaaaacctaacgacatcaatcacca
+2763983/1
@CCFFFFFGHHHHJJJJHIJJJJJIJJJJJJJJIJJJJJJJJGIIIIJIJ
@2763997/1
gccagatgccaaagttcttgatcttcactgggctcttctctgggatttcc
+2763997/1
CCCFFFFFHHHHHIHIJIJJIJIJJJJJJJJGGIJIJJJJJJJJGIIJJJ
@2764055/1
ctcgaatagtcttttctaacttgaacagtgcgatgttttacaagggcagg
+2764055/1
CCCFFFFFHHHHHJJJJJJJJJJJJJJJHHJJJJJIJIJJJJIJIJJJJJ
@7548247/1
ggcacctccgacactgaggtcacggtactcgcggtacatgttgtgtacac
+7548247/1
?<@DDFDFHHHAHGGGGEHCFGGGFFEGFHFHGB7;@GGECCF@GAGIA=
@1413413/1
cggcacctccgacactgaggtcacggtactcgcggtacatgttgtgtaca
+1413413/1
C@@FFFFFHDF<FGIIIHIIEFFGHGHIIIICG6@<FGIGIGGGIIHHFE
@7548756/1
gcctggctcccatgtcacggtagcactgagtgacggcacctccgacactg
+7548756/1
@@CFDDDFGFDHHGFHIIIBCFGIIIIIIIBGIGIIEHGGGIGIGGGIGH
@5507751/1
ttctaaggttctaaactatatctgtaccaaatttcaaccaaatccgtcaa
+5507751/1
CCCFFFFFCFHHHJJJJIJJJJJJHIIJJJJJJJIIJJJJJJJJJIIIJJ
@7549870/1
ggttcgtgaatcatgccctcaatctgcaccagttcatatttgggcacagt
+7549870/1
@@@DDFDFGFFBFGIGHGIEGHHIIHGGIIEG:CGGGIIIIIIIIIICH@
@7550270/1
gtagcactgagtgacggcacctccgacactgaggtcacggtactcgcggt
+7550270/1
CCCFFFFFHGHDFGFIBEGIIIIGIGIIIIIJFJFGGIJIIIIIGDHBDB
@5508474/1
ggatggagtgagcacgggctctgtgcctggctcccatgtcacggtagcac
+5508474/1
@@@FDDABDBFHHEIGFHIIGIGGHEGDHIIIIIIIGHHGIIIICHGIII
@5508781/1
tgggaaaattacactaattctatgcaaagtatagcttgtatttgttatgt
+5508781/1
CCCFFFFFHHHHHJJJJJJJJJJJJJJJJIJJJJJJJJIJJJJJJJJJJI
@2766217/1
cgacgtgattctttaatttgacataacttttttatttatgaaccgattga
+2766217/1
CCCFFFFFHHHHHJJJJJJJIJJJJJJJJJJJJJJJJJJJJJJJJIJJJI
@5509011/1
gacgatttcaccagtggtcttcttgaact
+5509011/1
@@@DBDDD?DFFFHC??FCGHEI@>D<DD
@2766446/1
tctggtctggagagaagatcctcatcttgtatagaggaggctt
+2766446/1
@@@DDDDDDH?A:A;A?;?BBDD@?CCEEEEHD?9C?GDHCDD
@2766500/1
gtagactgatcagccggagcagctccggtaagtttgtcgagtagagcctt
+2766500/1
@@@FFDF?BFHGHGIIIEHDHIGIIIIIHGIIIIIIGGGDFBFHGIIGII
@4813859/1
gctgggcctcttgtatgcgaaggtgttgaggcgcttgtggtggtgcacgc
+4813859/1
CCCFFFFFGHHHHJIJJJJIJJJ?EFHIIJJIIJIJJJIIGIIIIIIIJE
@6881721/1
cgtgattctttaatttgacataacttttttatttatgaaccgattgacat
+6881721/1
@CCFFFFFHHHHHJJJIJJJJJJJJJJJJJJJJJJJJJIJJIIJJJJJJJ
@2766865/1
aggaagtaggtgctgggcctcttgtatgcgaaggtgttgaggcgcttgtg
+2766865/1
CCCFFFFFHHFHBHIJJIIIIJJJJIJIJJIJIJDFDHIGIIIHJGII@D
@6881828/1
ggcctcttgtatgcgaaggtgttgaggcgcttgtggtggtgcacgcgctt
+6881828/1
C@@FFFFFGHHHHJJJIGIFGIIGGIJJJIJ@GGGIDCD6BDHGJJHHFD
@4814112/1
gtcaaattaaagaatcacgtcgaacattctatgcttataccattaatctc
+4814112/1
=@@DDDBDADH<>CG>BBC:AF?;CCGIDDB@9?F?9:D9:?F@DGA?9B
@4814218/1
gtgacggcacctccgacactgaggtcacggtactcgcggtacatgttgtg
+4814218/1
CCCFFFDFHHHHHJJJJDGIIGGIDHIIGHBFHIJIJIJAEEHHFEFBED
@18107/1
ccgcatccaactcggatcagccgtttctgagattagcgc
+18107/1
;@?DBD:D?<FDHGIEEGBEFHG??FGHGG?BFHCD;?6
@2094958/1
gtataagcatagaatgctcgacgtgattctttaatttgacataacttttt
+2094958/1
CCCFFFFFHHHHHJJJJJJJJJJJJJJJJJJJIJJJJJIJJJJJJJJJJJ
@19023/1
cttggtgacggcgtgcacggtgatggcgcgcgccatggcgatgggcgtgc
+19023/1
CCCFFDDFHHFHHJJJJJJJGHIJJJJJJJJJJHHHFFFDDDDDDDDDDD
@19343/1
gtggaactgcttcacctgtggccggcggcacgcagacgccttgatgacct
+19343/1
CCCFFFFFHHHHHJJJJJJJJJJJJJJJJIIJJHHFFFDDDDDDDDEDDC
@2096820/1
gtgctgggcctcttgtatgcgaaggtgttgaggcgcttgtggtggtgcac
+2096820/1
CBCFFFFFHHHHHJJHJJJIJHHIJBECHHHGIJJJJJJJJIFHHEEHII
@6884860/1
aaacagacaaaaaaaaagttaattacatttttgggttcgacatcgacata
+6884860/1
CCCFFFDFHHHHHIJIGHFGFHHIGHIJIGIIJJIHHEHEEGHGH>BEFF
@19667/1
gtttgtttcatgtcaatcggttcataaataaaaaagttatgtcaaattaa
+19667/1
@@@FFEFFHGHHHJJJJJJJIJJJJJIJJJJJJJJJIJJJJJJJIJJJJJ
@6885126/1
cgcaagaagtaccagaaacgggacttagccacaatctggtctggagagaa
+6885126/1
?@@FFDDDFFFHFHIGHGHEGIEHHGIJGIIJJIIIJJJGIIIJGIJIJI
@6885532/1
catggatttaggagcacgtgcagtaggaaccacagccgttggcgtcgatt
+6885532/1
CCCFFFFFHHHHGJJJJJJJJJJJJJJJJJJJJJJJJJJIJJJJJJJJIJ
@4137995/1
aacctctatactttgcattaaaataatgcccattttcacaggcaagggat
+4137995/1
CCCFFFFFHHHHHJJJJJJJJJJJJJJIJJJJJJJJJJJJJJJJJJJJJJ
@732868/1
gctgggcctcttgtatgcgaaggtgttgaggcgcttgtggtggtgcacgc
+732868/1
@@@DDA;=CB?FDD222233@C@ECGGG>@;8?@<7?=FD8;C8@DC3@<
@4138112/1
ggcagagggaatctgattgtgctgttgtggaactgcttcacctgtggccg
+4138112/1
@@@ADDDD?CDABHAFBBH<EGBECGHIEHBHEDD@DB?:?BB;BBGAD:
@2098339/1
ctggcaatacaacaacgacaagctgcaactgtacgaatgtgctcttgagg
+2098339/1
CCCFFFFFHHHHHJJJIJIIJGCHHEIJJIJJGIJJJJJHHJIJBGEGII
@4138528/1
atgtcacggtagcactgagtgacggcacctccgacactgaggtcacggta
+4138528/1
@CCDFFFFHHHHHIJJJJJEHHIIGGIJJIGGHIJIIHJIJJIIIJJJGH
@6182663/1
gagggaatctgattgtgctgttgtggaactgcttcacctgtggccggcgg
+6182663/1
CCCFFFFFHHHHHJJIIJJJJJJIJJJJJJJJJJJJJJJJJJJJJJJJJH
@4138932/1
gcctcttgtatgcgaaggtgttgaggcgcttgtggtggtgcacgcgcttg
+4138932/1
CCCFFFFFHHHHHJIIIJCHHIJJJJJJJJJJHIJJJJIHIJJJJJHFFD
@6182888/1
acataataaaattagaggaagtaggtgctg
+6182888/1
<@@FFFFFHDHACGIHJJIJJJGII<CCHH
@4139260/1
gtcctttctaaggttctaaactatatctgtaccaaatttcaaccaaatcc
+4139260/1
CCCFFFFFHHHHHGIIJJJJJJJJJJJJJJJJJJJIJJJJJJJJJJJJJJ
@734143/1
ggcgattatttactttgacaccacttttttccacgaaaaagctatttgag
+734143/1
@@@DDADDHFHHDEHB<ABHF?GIGBHFHADFFDF<@@D@GC<FGECEFH
@4815425/1
ctgcaatcctgcctcacatgattcatccacaaattccaacccttgcgttt
+4815425/1
:=BDAAAADFHHHJJJJJJJJJJJJJJJJJJJJJJJJJJJJJJJJJJHIJ
@4139450/1
tcgcggtacatgttgtgtacacctgagcgagactcataacgcagcc
+4139450/1
CCCFFFDDHHHFHIHIIIHGFFGHIJJJJHJEHIJIIIJIJIIIJJ
@6183879/1
tgattgtgctgttgtggaactgctt
+6183879/1
8?;4==A4A?DFHIFHICHGII3FB
@5509681/1
gtgctgggcctcttgtatgcgaagg
+5509681/1
@==DDB8?CFFFDB?2<?B@F??CE
@735661/1
cattttctgaaacacattacaaaaccgtcttaactaaatgatagtgatat
+735661/1
CCCFFFFFGHDFFIJIIIIGHGHFFHJGHGIJIGIJIIJJJIGIGICHGI
@4817166/1
ttttcttcaatatccacataagtaacttcaaatgattgctcagatgcaat
+4817166/1
CCCFFFFFHHHHHJJJJJJJJJIJJJJJJJJJJJJJJJJJJJJJJJJJJJ
@4817242/1
gtggattttaatgttattattacagcatacataataaattagaggaagta
+4817242/1
@@@FFDFFGDHHFIIIIIIGICIHFF@HGIIIIIIGGIIIEIIIIEGHFG
@5509962/1
ccacgcctgggatgccacccggcaccactcccgggtgaggatgcactaca
+5509962/1
@@@DFFFFHHGGHIJJIJJJGIJGGGEGEHIIIJJ6FHFHIIIIJIHHHE
@3453963/1
gaggcgcttgtggtggtgcacgcgcttgggcagagggaatctgattgtgc
+3453963/1
CCCFFFFFHHHHHHIIDGIJJJJJIJIJJJJJJIJJJHGHHHHEHFFFFF
@736248/1
cactggttcaaattcaaataaaatcactctgcaatcctgcctcacatgat
+736248/1
CCCFFFDFHHHHHJIJIJJJJJJJJJJJJJJJJJJGHJIJJJJJJJIJJJ
@4817986/1
ggcgcttgtggtggggcacgcgcttgggcagagggaatctgattgtgctg
+4817986/1
@@@FDFFFHDHHHI1@CFGGGIIGGFCEECHAAGIIGIEHHE>CCEEFFF
@3454661/1
gttgtggaactgcttcacctgtggccggcggcacgcagacgccttgatga
+3454661/1
B@CFFFFFHHHHHJJJJJJJIIJJJJIJIIIIJJHHFFDEDDDDDDDCDE
@736601/1
catcaatttatcttcaaatgacgacaccacagttccagtctcaggcacat
+736601/1
CCCFFFFFGHHDFGIIIGE@HG?HB@FHEHGG@G@BFFDGGDCFGIEGGB
@3454950/1
gaaagattataatatttctttagtttaagtc
+3454950/1
???ADDBDDDDBDBE:C:4CA<3AFEIEE<C
@7551770/1
gtggattttaatgttattattacagcatacataataaaattagaggaagt
+7551770/1
:18?D;DDHB<F<FHABDEAEH><HB94ABF>EHCE9?@FHGEFGAFHGB
@737542/1
aggttcaccaagctagtggcgttgatgtcgcaagatagtgagacattcac
+737542/1
BCCDFFFFHHHHHJJJIIJJJJJJJJIIJJJJJJJJJJHIJJJJJJJJJJ
@1413923/1
gtaggtgctgggcctcttgtatgcgaaggtgttgaggcgcttgtggtggt
+1413923/1
@C@DFDDFHHHHHJIIJJJIJIJJJFFGG?DGHIIJJIJJIJIDHG@CE5
@1414174/1
ggcgcttgtggtggtgcacgcgcttgggcagagggaatctgattgtgctg
+1414174/1
@C@FFFFFHHFHHIHFIHGHJJIJJJJJJIJHIJIBHHHIJGIIJHHIJE
@1414438/1
gaggaagtaggtgctgggcctcttgtatgcgaaggtgttgaggcgcttgt
+1414438/1
?:=BDFFBFDDADFHIGGGGGHIGIIIIHIGI<FGIHIIGIGI@ABAB@E
@2767557/1
aggtgctgggcctcttgtatgcgaaggtgttgaggcgcttgtggtggtgc
+2767557/1
@BCDDEFEHHHHHJJJJFFHIJIGGHICFCFGBHHIJEHEHIACF75;@E
@2768005/1
gtcacggtactcgcggtacatgttgtgtacacctgagcgagactcataac
+2768005/1
CCCFFFFDFHHHHJJJHIJJIJIJJIIHJJIIJJJIJIIHIHIIJJJJJI
@2768262/1
ttcacctgtggccggcggcacgcagacgccttgatgacctccactttgat
+2768262/1
CCCFFFFFHHHHHJJJIJJIJJJJJJJHHFFFFDEEEEEEDDDDDDDDDD
@2100769/1
ccgacactgaggtcacggtactcgcggtacatgttgtgtacacctgagcg
+2100769/1
CCCFFFFFHHGGFGGIJJFHIJJGIJJIJIHJJIJIFHIIJHHIIJJJIJ
@2101042/1
actgagtgacggcacctccgacactgaggtcacggtactcgcggtacatg
+2101042/1
CCCFFFDFGHHHHJJJJJJJJJJIJJJJJHIGIJJFGIJJIJJHHFFFFF
@2768715/1
gtgctgggcctcttgtatgcgaaggtgttgaggcgcttgtggtggtgcac
+2768715/1
CCCFFFFFHHHHHJJFHIJJJJJIJCHGHJIJJJJJJJJJJJHIIHHIJJ
@2768755/1
ctaggattaagtctgcttcgtacaataataattaataatatgtacctaca
+2768755/1
CCCFFFFFHGHHHHIIIJJJHIJIJJIIJJJJJJJJJJJJJJIIHGGHGH
@2768786/1
gtacaattatgtaataactgggtattcagttcttaagatacatcaataaa
+2768786/1
BBBFFFFFHHHHHJJJIJJJJJCFHIJJIHIJJIJGJIJJJJJJJJJJJJ
@6184368/1
cctgagccatagcaaacagccactggcaatgtggatagctggacaaggca
+6184368/1
CCCFFFFFHHHHHIIIJJIFGIJJJJJJJJJGIJIJJJJJJJIJJJJJJJ
@2102277/1
gtcacggtagcactgagtgacggcacctccgacactgaggtcacggtact
+2102277/1
CCCFFFFFDHDHDGHHHFEHGHHGHGHIIJDIBDHGC@DFIGEGHG;D=A
@2102296/1
ctccaatcctttactcgaatagtcttttctaacttgaacagtgcgatgtt
+2102296/1
CCCFFFFFGHHHDIJJIJJJIFIBHIJJJJJJIIGICHIGJHGIIIJHHI
@2102503/1
gccttagctgcggaatgcttagcttccttcttagagcgtcccgtacccat
+2102503/1
@@@FDFBDHHHDHDHEBDEHHGGIGCDHGHGCGIBAGGIAHE@?;CFHI>
@2102580/1
cgccaatggcatgaatagatgtcatgcgcaagcgtgccctgtgcgccacc
+2102580/1
CCCFFFFFHHGHHJJJJJJJJJJJJJJJJJJJJJJJIJJJJJJJJJJJJJ
@2769803/1
cattgaaaataaaaataaaaaaaatagcaggggttattgttatgtcgatg
+2769803/1
@@@DDBBAFDABDHIHIIIIIGGIGIHIGEAAGGHGGIIFHEGHCGGIGE
@2769987/1
ggctatgccatttatcctcgcacgttggcagtaatagtacaagtgaaaag
+2769987/1
@@@DDA?;CDFFFB<4AFH@@EG61C?F<?FG99DBBD?9B9?9909/8/
@7553442/1
gtagcactgagtgacggcacctccgacactgaggtcacggtactcgcggt
+7553442/1
CCCFFFFFHHHHHJJJJJJJJJJJJJJJJJJJJJIIJJJJHIJJJJJHFB
@21487/1
ggttattgttatgtcgatgtcgaacccaaaaatgtaattaactttatttt
+21487/1
=@:B?DDFHHFHDIIIIIICHHGIIGIIIIGFHH9?DGGGGEGIEDHHIG
@6187308/1
gcgagactcataacgcagccagatgccaaagttcttgatcttcactgggc
+6187308/1
CCCFFDFFHHHHGJJJIIIIIHFIHIIIIGHDGHIJJGJJIIJHIIJFIJ
@22013/1
taagtgagtatacatctattaaattcaaacgcagagctcattatgttgat
+22013/1
CCCFFFFFFFHHGGIJJJJIJJIJIJIJJJIJEGHHGIIIIGIJJGHJGH
@22198/1
gcgttgatgtcgcaagatagtgagacattcactttttagtcataatcttc
+22198/1
@@;DDDBBFBHHHIDGHEH@AFEGGFFFHE<FEG<DB8?FFHDG>GCH?9
@7555537/1
ttgtggaactgcttcacctgtggccggcggcacgcagacgccttgatgac
+7555537/1
CCCFFFFFHHHHHJJJJJJIJJJJJJJJJJJJJJHHFFFDDDDDDDDDED
@6885972/1
tgcttcacctgtggccggcggcacgcagacgccttgatgacctccacttt
+6885972/1
?@@DDDDDD>FFFFB>GF18:DE;FBBEE;A=9;=A6@BAB;5>@?BAB@
@4819087/1
gtggattttaatgttattattacagcatacataataaaattagaggaagt
+4819087/1
@8?DDBBB?DFFFIC<EGA:<IBCHDFEBF9AB@C<9?FFGAG@FGBB:0
@4819107/1
agcgttgtctaacgtcggattcaattcggaacatagaaatttgtgtaacc
+4819107/1
CCCFFFFFHHHHHJGHJJJJJJJJJJJJIJIJJJJIJJJJJJIIJHHIJI
@22859/1
tacataataaaattagaggaagtaggtgctgggcctcttgtatgcgaagg
+22859/1
CCCFFFFFGHHHHJJJHHJIJJGHGJHHHIIJJJJJJJIJGEIIJIGGHI
@738949/1
gtcacggtactcgcggtacatgttgtgtacacctgagcgagactcataac
+738949/1
@@?D=DAADA?FFG6@C8CD>B?F>FGDDHFEDGIIDGBBG<FFHI@DE;
@4819629/1
cagcttcatccagaggcaagcgctccaagttgcttggaggcttgggcctg
+4819629/1
CCCFFFFFHHHHHJJJJJJJJJJJJJJJIGHJJJJJJIJJJJJJJJGIJJ
@6886987/1
tggaactgcttcacctgtggccggcggcacgcagacgccttgatgacctc
+6886987/1
CCCFFFFFHHHHHJJJJIIJJIJJJJJJJJJJHHFFFDDEDDDDDEDDDD
@23343/1
gcagagtgcacacaatggtgaactggcgttcatgcggcaaacgcctatta
+23343/1
CCCFFFDDHGHHHJJJJJIJJJJJJJGIJJFGIIGIJIIJJIIJJJJJJJ
@6887478/1
tccattttgagtaactgtgaaaatgacatcttataaatatctattggacc
+6887478/1
CCCFFFFFHHHHHIJGIJJJJJJJIIIJJJIJJJIJJIIJJJJJJJIJJJ
@4142148/1
aggtgctgggcctcttgtatgcgaaggtgttgaggcgcttgtggtggtgc
+4142148/1
@CCDFFFFHHHHHJJJJJJJJJJJJJJEGHIJJJJJJIJJJIJJIJJHHI
@6888776/1
gtaggtgctgggcctcttgtatgcgaaggtgttgaggcgcttgtggtggt
+6888776/1
CCCFFDDFHHHHHJJJJJJJIJJJJGGHIFGHGIJIIIJJIJJHIIIIG5
@6888984/1
tggagatgtgggtgtagctttaaggggatctgctgtctgtggagctgatg
+6888984/1
?@@AD?DB=???<@@CEEEHHHEIGIG<ECHHGHIHDFGGIB9BHHHHGB
@6889019/1
cccagacctagcccaaattcttcttcttcagccggctttg
+6889019/1
@<;ADD:BFCFADFGBGIFF?<CBHF<FHBB@?AEFG>D9
@6889057/1
acacagtgaacaaaattgcaatatagttattctaatatttgattgataaa
+6889057/1
CCCFFFFFHHHHHGJJJJJJJJJJJJHIJJJJJJJJJJJJJJIJJJJJJJ
@6889059/1
ggcctgttttggtagcggcggcgcggtccgtgaggagcatgctcgccatc
+6889059/1
CC@FFFFFHHBHDFEGFGG>AAHFDDA;@>9??BDDD<B8@C@C?8@8<A
@4142544/1
gccagatgccaaagttcttgatcttcactgggctcttctctgggatttcc
+4142544/1
C@CFFFFFHHHHHJHIJJJJJJJJJJJJJIIJJJJJJJJJJJIIIJJJHI
@4821971/1
gacttagccacaatctggtctggagagaagatcctcatcttgtatagagg
+4821971/1
@@@DBDADDDFDFEIACAFFGHIFD@FEFCD>F<?DHHIIGCHHGCHGGI
@741308/1
gcttgttttggtagcggcggcgcggtccgtgaggagcatgctcgccatca
+741308/1
CCCFFFDFHHHCFHJJIJJJIIDDC6;@??B<?B>?A?CCCCCBDDBBCD
@741363/1
ggatggagtgagcacgggctctgtgcctggctcccatgtcacggtagcac
+741363/1
CCCFFFFFFHHHHJJJJJJJJJJJJJJJJIJJJJJJJJJJIJJJGIJJJJ
@3458353/1
gtcgtatgattatttgtctgtagtggtcctgctgtttcgtatattctaaa
+3458353/1
CCCFFDDEAFHFHIIIHJJIHGHIIGBDFGHIJJIJIIJCGGEIIJJFHC
@5514704/1
gatggagtgagcacgggctctgtgcctggctcccatgtcacggtagcact
+5514704/1
CCCFFFFBFFHHHJGHIFIIGIGGEGGHGGGIIGIJJGHGGHIFGGIIIE
@7555917/1
gcttgggctcgctctccgaagggagcttgcggccgatgacctcatactcc
+7555917/1
@@@FDB?DHFGHGJFJJJJIJJJHFHHIIJGIIJJHIH>EEFFFFEFECE
@7556603/1
catacataataaaattagaggaagtaggtgctgggcctcttgtatgcgaa
+7556603/1
@@@DADDDBFHADEHIGDHB@;BACBH<HEGEF>FG?FHIB<0:B?GH?6
@3459907/1
gagcgagactcataacgcagccagatgccaa
+3459907/1
@@@DDDDDH<2AFHIAHAFHEAD:C<C?D<F
@7556790/1
gtaattctctggtgtgacatttataaatagtctttcctcataagaagttg
+7556790/1
@@CFFFDFGFFDAEFHIIJJJJIJGGIIIIEGIJIGGIJJBHHEGIHCHI
@7557789/1
catcgttctcagcatggtaagaaggtggcggccagaatctagacatgcac
+7557789/1
CCCFFFFFHHHHHJJJJFHJJJJJJHJJJJJJJJJJIJJJJJJJJJJJJJ
@7558451/1
gccttagctgcggaatgcttagcttccttcttagagcgtcccgtacccat
+7558451/1
CCCFFFFFHHHHHIJJJJJJJJJJJJJJJJJJJJJJIJJJIJJHIJJJII
@7558571/1
gtgcaattgatatgtataccccctttttgttacacgttgtatagacagac
+7558571/1
CCCFFFFFHHHHHJGIIJJIJJJJJJJJJJJJJJJJJJIJJIJJIJJJJJ
@7558582/1
ggacatttcaattttatttagttggtcttggttgaacggaactccaatcc
+7558582/1
CCCFFFFFHHHHHJJJJJJJJJJJJHHJJJJJJJJJJJJJJJJJJJJJJI
@4143824/1
cgccaatggcatgaatagatgtcatgcgcaagcgtgccctgtgcgccacc
+4143824/1
CCCFFFFFHHHGHIIJIJHJGHHIGHIGJJIHIHFEEHIHIDHIIIJDIG
@4144537/1
ggcgattcatacagtcgaattacatgacatcaggcttccgtacattttat
+4144537/1
@@@FFFFFFGGGFIFGGIIIIJJJJJIJJJJIJGGGIIJJHCHEGGGHGI
@4144571/1
ggtgctgggcctcttgtatgcgaaggtgttgaggcgcttgtggtggtgca
+4144571/1
CCBFFFFFHGHHHJJJIJJJJJHIIJCHFHIJJJIJJIIIIJJIJIHHID
@7559962/1
gtgctgttgtggaactgcttcacctgtggccggcggcacgcagacgcctt
+7559962/1
B@@DFFFFHHGHGJJJJJJJJJJJJJIIJJJJIIIJJHEEDCCCDDDDBD
@7559998/1
gccagttataaagcatagcccgaagtgctattggcacacaggcataatgc
+7559998/1
@@@FFDDBDFBHHEEGGGHIIGGIIHGGIIIIIIIGDEHGIGIIIIIGIG
@4144898/1
aggaagtaggtgctgggcctcttgtatgcgaaggtgttgaggcgcttgtg
+4144898/1
?@CFDFBDFFAFHIHGIFGHIJJIHIGGIJHGGJBDGGIIIJIJIIJJDG
@4145483/1
ctgtggccggcggcacgcagacgccttgatgacctccactttgatgatct
+4145483/1
?@?BDB?DDFFHDIIIIDGIGGHIHHDE@>@B@BCCBACDDDDDC>@ACC
@6188406/1
cgcaagaagtaccagaaacgggacttag
+6188406/1
8@@DD0ADFFF:FGIIIBFGIFFGFFEI
@6188581/1
ggcacgcttgcgcatgacatctatacatgccattggcgttcaaaaggtta
+6188581/1
CCCFFFFFHHHHHJJJJJJJJJJJJJJJJJJJJJJJJJJJJJJJJJJJIJ
@4145719/1
ccatcattttgtcaacgaactcttctgaagtatttgtttacaagacaaca
+4145719/1
CCCFFFFFHHHHHJJJJJJJJJJJJJJJJJFHJJJJJJJJJJJJJJJJJJ
@2103573/1
gtttattttgtttttctctgtgatctgtttcttggcatctatagatgtcg
+2103573/1
CCCFFFFFHHHHHJJJJIJJJJEJJJJIJJJIIIJJJJJJJJJIJIIIII
@4146510/1
gtgttgaggcgcttgtggtggtgcacgcgcttgggcagagggaatctgat
+4146510/1
BBBDDFFFHHHHHJJGHIGHHFGIJJJJJJJJJJJJJJHIGHHHFFFFFF
@5517462/1
ccggcaaatttttggttttaaccacatagttcccgatttcgcgggatctc
+5517462/1
CCCFFFFFHHHHHJIHIJJJJJJHHIIIIEIGGIIIBHIIGIJIJGHFFF
@7561842/1
caccagtggtcttcttgaacttcttcaattgacgcaagaagtaccagaaa
+7561842/1
CCCFFFFFHHHHHJJJJJJJJJJJJJJJJJJJJJJIJJJIJBFHIJJJJJ
@744128/1
gttattgttatgtcgatgtcgaacccaaaaatgtaattaacttttttttt
+744128/1
CCCFFFFFHHHHHIJJJJHHIGIJJJIJJJIJJIIGIIIJJIJJJJJIJH
@5518022/1
gtagcactgagtgacggcacctccgacactgaggtcacggtactcgcggt
+5518022/1
C@BFFFFDHHHFHHJIGIHIJIJJIJIJJIJJIJBFIIIJBFHIJHIHF4
@5518046/1
gccagatgccaaagttcttgatcttcactgggctcttctctgggatttcc
+5518046/1
CCCFFFFFHHHHHJGHJJJJJJJJJJJJJJJJJJJJJJJJJIJJJJJJJJ
@5518168/1
gtgctgggcctcttgtatgcgaaggtgttgaggcgcttgtggtggtgcac
+5518168/1
CCCFFFFFHHHHHJJJJJJJJIJJJHHHHJIJJIJJJJJHIJHGIGHIIJ
@5518191/1
cacctgtggccggcggcacgcagacgccttgatgacctccactttgatga
+5518191/1
CCCFFFDFDHHHHGJJJJJJJJJIJJHHHFFFFFEEEEEDCDDDDCCDDE
@4147437/1
ccctcctcctcgggttggaatgattctggtgggttgtcctgcagagcttg
+4147437/1
CCCFFFFFHHHHHJGHJJJJJJJJJJJJJIJJJIJJJJJJJJJJJJIJJI
@4147949/1
gcgcttgtggtggtgcacgcgcttgggcagagggaatctgattgtgctgt
+4147949/1
CCCFFFFFHHHHHJIJJJJJJJJJJJJJJJJJJJJJJJJJJJJJJJJJJH
@4148085/1
gggcatagtaggtaggcgtagggtaagacacggatcgcatacaccgtgaa
+4148085/1
CCCFFFFFDHHHDGIJJJGIIJJFHIJJJJJJJJJJJJJJJJJJJIHJHI
@745302/1
caccattcaatttaaaagaaactgggtgcgtgcaggatcctcgtcattgc
+745302/1
@@CDDFDF?AF<?CFABEFEFCEHII<<FG?FDGACBBBHEGICBFG>FH
@4148269/1
caacaaataaactttttaatagacaaatacaacgaaaccaatttagaata
+4148269/1
@@@FFFFFHHHHHIJJJGJJJJJJJJIJJJJJJFEHHIJGJJJJIJIJJI
@745573/1
cctcttcctcgggttggaatgattctggtgggttgtcctgcagagcttgc
+745573/1
@;=DDAADFBA?:G;FFIIIE<<FEGGIGD<F:?DF<DCC<FF<B9BFC6
@745574/1
tctatagatgccaagaaacagatcacagagaaaaacaaaataaacacatt
+745574/1
@@@ADDDAHBHF<EEFHGDGIFEBEE<EBGH>GFGBGHGAFHCFGIIIGG
@745729/1
gtcttcttgaacttcttcaattgacgcaagaagtaccagaaacgggactt
+745729/1
@CCFFFFFFHHHHJJIIJJJJJJJJJJJJIJJJHHIJJJJIJJIIIJIJJ
@745882/1
cacggtactcgcggtacatgttgtgtacacctgagcgagactcataacgc
+745882/1
@@@DBDDFFFHFDEHGII>GEHHFHG@DD?FHDGG>@AGGHIIEGGIA;@
@7564000/1
gtaccgggatcaacattgcgtgctggacaacatcacacataagaccagta
+7564000/1
@C@DDFDDDHFHHIIHIGIIGHFHGGJJIJIIHICHGIJJIJFIJFJJFH
@7564005/1
gctgggaaaattacactaattctatgcaaagtatagcttgtatttgttat
+7564005/1
@@@DFFFFHHHHGIGIJJJJGEIIJIJGEHFHIJEHGG@DCFIIIIJJJI
@7564107/1
gagactcataacgcagccagatgccaaagttcttgatcttcactgggctc
+7564107/1
B@BDFFFFHHFHHIJIGIIHJHIHHIGGH:?DFHIJIJJGHIJIIAFFGE
@4823152/1
ggcaggttgaactcacaccattcaatttaaaagaaactgggtgcgtgcag
+4823152/1
@@@DFFDDFAFHBGFHGGGHHGIGHHIJIIJIGIJIIDHGI?FE@DFHGH
@4823318/1
gtttattttgtttttctctgtgatctgtttcttggcatctatagatgtcg
+4823318/1
CCCFFFFFHHHHHJJJJJJJJJJJJJJJJJJJJJJJJJJJJJJJIJJJJJ
@746374/1
atttatcttcaaatgacgacaccacagttccagtctcaggcacattgcca
+746374/1
@@@FFEFFHHGHDGEGGGEIEGIBFIJEHFIIIHIGGIIHIGIJJGEHID
@746463/1
gtggtcttcttgaacttcttcaattgacgcaagaagtaccagaaacggga
+746463/1
CCCFFFFFHHHHHJJJJJJJJJJJJJJJJJJJJJJJFHIJJJJJIJJJJJ
@1419992/1
gcagcttttgacagagcgggagccgtacagacggagtagcgagccccatg
+1419992/1
CCCFFFFFHHGHHJIJJJJJIJJJJIGIJJJJJJJJGGGIJJJHFFFDEE
@746768/1
ctcagcatggtaagaaggtggcggccagaatctagacatgcacagctctt
+746768/1
CC@FFFFFHGDFHGIJJIGHIJGIJJJJIJJJJJJJJJJIJIJIJIJJJJ
@4824713/1
ctcttgtatgcgaaggtgttgaggcgcttgtggtggtgcacgcgcttggg
+4824713/1
CCCFFFFFHHHHHJ6EEGHIJIJJJJJJJJJJJIJJGHIJJJJJHFFFDD
@24903/1
gatggagtgagcacgggctctgtgcctggctcccatgtcacggtagcact
+24903/1
CCCFFFFEHHHHHJJJJJIIJJJIJJJJJJJJJJJJJIJJJJJHHIIIIJ
@4825323/1
ggatcctaacttcgcaaccactaattccagtgataaattcactctagcac
+4825323/1
@@@FDFFFHGHHGHGHGIGGHIJIJJFHIGIIIIIHJJGHGHIIJJFIIJ
@4825471/1
gtcacggtagcactgagtgacggcacctccgacactgaggtcacggtact
+4825471/1
CCCFFFF=FDFHHIIBB<CEHGEHDGDGIIIGIIIIGIIIBFHGIIIIHG
@1421774/1
ctggtctggagagaagatcctcatcttgtatagaggaggcttgggctcgc
+1421774/1
BBCFDDFFHHGFHIJIIJJIJJJJJJJIEGGGEGIJFIIJJJBFGHGEIJ
@3461106/1
gtgctgttgtggaactgcttcacctgtggccg
+3461106/1
?@?DDDDD<=CFDFBHIIDEBGEF>;<A9CEE
@2770590/1
acagcatacataataaaattagaggaagtaggtgctgggcctcttgtatg
+2770590/1
@8=DBDDDHDHHHIEEHBEHGIEG@@DEAEEAHGCDHE??FHIIGFHGIE
@3461391/1
atacataataaaattagaggaagtagg
+3461391/1
@@@BDABDFB<FFIEFFF?;::B3AAH
@6890088/1
tgaggcgcttgtggtggtgcacgcgcttgggcagagggaatctgattgtg
+6890088/1
@@?DB?DAHFHHHIIA;:?ECDCHGA??;1=CFA;=@;E?CCHHCCDEE>
@4826550/1
ccaggataaaaagtaacctattttatgtccaggataataagttaattata
+4826550/1
=@?D=ABD?F<FFACDCEEFHCHIIE4A@FAGGA@GCF>?DDF<GDBDFF
@3461876/1
ctgtctgtacattgaaaataaaaataaaaaaaatagcaggggt
+3461876/1
@@CFFFFFHHHGHEGGI<FIHGIDHHIGHFG:FABFGHGADH@
@6890380/1
gcctcttgtatgcgaaggtgttgaggcgcttgtggtggtgcacgcgcttg
+6890380/1
CCCFFFFFHHHHHJIIIJHGHHJIJJJJJJJJJJJHJJHHIJJJJJHFFD
@6890544/1
cccacttcacgacgcttcagcagagtgcacacaatgg
+6890544/1
?<?BDDDD:CC1@EAAE<EE4E;;C??4DDD9:DEBD
@3462224/1
ccgcatttcatatttgtttgtttgtat
+3462224/1
@?@DDDADH<FA>GD<EGBGGGDDHE<
@4827191/1
gcctgggatgccacccggcaccactcccgggtgaggatgcactacatttc
+4827191/1
@@CFFFDDHDFFFGIIEGIJJIJHIJIGGJJDB@FHGGIEEGGGGIIIGH
@2104066/1
gcacgcgcttgggcagagggaatctgattgtgctgttgtggaactgcttc
+2104066/1
CCCFFFFFHHHHHJJJIJJJJJJJJJJJJJIIJJJJJJHIJJJJJJJJJJ
@2104077/1
gctgggcctcttgtatgcgaaggtgttgaggcgcttgtggtggtgcacgc
+2104077/1
?@?DDDDDFFFDAAEFHIA?CFH?F9?D?GIBGA@DE=CH=CF@A;@@G:
@6891362/1
gccacaatctggtctggggaaaagatcctcatcttgtatagaggaggctt
+6891362/1
CCCFFFFFFHHHFHIJGJIJJIJGIGIJJIJJIJJIGGHGGGJJJJIGIH
@2772514/1
gtaggtgctgggcctcttgtatgcgaaggtgttgaggcgcttgtggtggt
+2772514/1
CCCFFEFFHHGHHJJJJJJHJJJJJIIIICHFEHIIJJJJJJJHIJGIJA
@2104877/1
ggagagaagatcctcatcttgtatagaggaggcttgggctcgctctccga
+2104877/1
BCBFFFFFHHHHHJJJJJJJJJIJJJJJJJJJJJJHHJIIIJFIIJIJJI
@2105172/1
ctcatcttgtatagaggaggcttgggctcgctctccgaagggagcttgcg
+2105172/1
CCCFFFFFHFHHHJJJJJJIJJJGHIIGIEIJJGGIGIIHIJIIJIJIJJ
@2772990/1
ctgttgtggaactgcttcacctgtggccggcggcacgcagacgccttgat
+2772990/1
@@@?DDDDHHDHFEHCHGHIIG>A@>FFEGGGIIIH8BDDBECCCABCCC
@6893004/1
cttgttgttaagaggcgttacctgcaacttggccaggttagggccaacag
+6893004/1
CCCFFFFFHHHHHIJ;EHIIJJJJJJJJJJJJJJJJJIJJHIJJJJJJJG
@2105855/1
gtgctgggcctcttgtatgcgaaggtgttgaggcgcttgtggtggtgcac
+2105855/1
C@CFFFDDDHHHHJGGHIJIJFGII?FGFHFHJIJIIJJFHJFHJADHGG
@3464255/1
gctatttattttttctatattttcaatgaacagaattgacccttctacag
+3464255/1
?<8;BDD>A<><?@EFFFF<E::FCCDFIF4CGIEEFCDE<F@@FEG@EE
@2106238/1
ggcagagggaatctgattgtgctgttgtggaactgcttcacctgtggccg
+2106238/1
CCCFFFFFHFHHHJJJJJJHIIJJJJJJJJJJJJJJJJJJJJJJJJJJJJ
@6189592/1
ttgtggaactgcttcacctgtggccggcggcacgcagacgccttgatgac
+6189592/1
@B@DDFFFDFHHHJJJJJJHIGIIIJIGGIIIJJHHFFFDDDDDDDDDED
@6189842/1
ggtgctgggcctcttgtatgcgaaggtgttgaggcgcttgtggtggtgca
+6189842/1
@CCFFFFFHFHHHJIJHGJJJJGGHJEHGHJIIIJIJJIJJIIFHGEGII
@25614/1
atcttataaatatctattggacccaaatacggcaaggcccataataatta
+25614/1
CCCFFFFFHHHHHJJJJJJJJJJJJJJJJJJJJJJJJJJJJJJJJJJJJJ
@6190465/1
aaacagacaaaaaaaaagttaattacatttttgggttcgacatcgacata
+6190465/1
:=?DDDDD8?AFHIIIEG?BGDDHGEAEGEEGDA<CFHEHIIGEHEEEDC
@2107224/1
ggatggagtgagcacgggctctgtgcctg
+2107224/1
@@@ADDF8CBFHHHIH:CCEGEG@CGBD3
@2107361/1
cgcggtacatgttgtgtacacctgagcgagactcataacgcagccagatg
+2107361/1
@C@FFDDFBBHDDGGIJIJFACFHFGIFGB<DDAEHIICHEBBEHBHCED
@6190824/1
gggacttagccacaatctggtctggagagaagatcctcatcttgtat
+6190824/1
@@@DFBDDFDHHFGHIEGGHFHHGIDFCBCFECHEDHGEHGGIDHIE
@26164/1
cctcaatctgcaccagttcatatttgggcacagttcctcgacgagcaagt
+26164/1
@@@DDFADHBHD<AEFHHEHGD@CHFHI3C1EFGE<CFGH@@FF<GGDC8
@2108323/1
ttacgttccagttctcgattatcgaatttttcgccatgagtaagcgatcg
+2108323/1
@@??DA?BDHFFFDHE??BHDGGIFGGEHHIGADBDD>GG:DHI<@?BD@
@6191671/1
cttgtttataagtttagtatagcttattacaaaataaatcttatatttaa
+6191671/1
;?@FDFFDFHHFHIHCGEIHIIIIIIIGIIGGCHIGGGHHDHCEGIIIII
@4827560/1
cactgagtgacggcacctccgacactgaggtcacggtactcgcggtacat
+4827560/1
@C@DFDB=ADB?DH:@ACC@EE@DDFDHFD?FCFD?0B@GGA8;=559?C
@6192407/1
ggcgcttgtggtggtgcacgcgcttgggcagagggaatctgattgtgctg
+6192407/1
CC@FFFFFFHHHFEIEIAHHGGIIID;BHCHIJGGJGHGIHJGIAEHEHA
@749818/1
cgacgcttcagcagagtgcacacaatggtgaactggcgttcatgcggcaa
+749818/1
@?<BD:DDDHH?H>AAADF>AEHCEEGB19BDG@D@FF@GGABAGGI<@G
@6192491/1
aggcactagaaatatttcggcgatttaatttttttatgtttttattatgc
+6192491/1
@CCFDFFFHHHHHJJJJJJJJJEHIJJJJJJJJJJJJJFIIJJIJJJJJJ
@4827673/1
ctgttgtggaactgcttcacctgtggccggcggcacgcagacgccttgat
+4827673/1
CCCFFFFFHHHHHJJJJJJJJJIJJJJJJJIJJJJHHFFFDEDCDDDDDD
@27411/1
cactgagtgacggcacctccgacactgaggtcacggtactcgcggtacat
+27411/1
CCCFFFFDHHHHHJJJJJJJJJJJJJJHJJHIJJJJHIJJJJJJHHEFFF
@6192647/1
tgctgggcctcttgtatgcgaaggtgttgaggcgcttgtggtggtgcacg
+6192647/1
CCCFFFDFGHHHHJIJJJJJHIHJEGFGHGGIIJJIJJHIJJG@AEHEHF
@750002/1
cttgttgttaagaggtgttacctgcaacttggccaggttagggccaacag
+750002/1
CC@FFFFFHGBFFGGABFFFIIJJJIIJJIGEHIGDEGGHIGHGGHHIJI
@4827847/1
gtgcctggctcccatgtcacggtagcactgagtgacggcacctccgacac
+4827847/1
@?<?BD?DBAAFDBGHGGHIBFHIEHEHGIGIFEEEGHAGHGGEHIIIBH
@28059/1
ggattttaatgttattattacagcatacataataaaattagaggaagtag
+28059/1
CCCFFFFFHHHHHJJJJJJJJJJJIJJJJJJJJIJJJJJJJIIJIJJJJJ
@28152/1
caccagtggtcttcttgaacttcttcaattgacgcaagaagtaccagaaa
+28152/1
CCCFFFDFHHHHHJJJJJJIIJIJJJJJJIIJJJJJJJJJJIJJJJJJJJ
@28265/1
cactgagtgacggcacctccgacactgaggtcacggtactcgcggtacat
+28265/1
CCCFFFFDHFHHHJJJJJJJJJJJJJJIJJIJJJJIGIJJJJJJHHDFFF
@1422130/1
cagaaacatcaatattaagcatcattttccattggctgggtcttac
+1422130/1
?<@=BDDDFHFAFIIG9C?@HHFHIHIFFHGIIIIAGHGB?9?FEG
@28468/1
cttcaattgacgcaagaagtaccagaaacgggacttagccacaatctggt
+28468/1
@@@FFFBDHAFFHIIJIDIHFHGEHIJGIGGIGBGHH@CGHGEGIIIGGF
@28487/1
agcacgggctctgtgcctggctcccatgtcacggtagcactgagtgacgg
+28487/1
@?@FDFFFHGHHHIIGIIEAHIIIIIIIIIIIIIIIIGIIIIIICGIIIE
@751238/1
gcaagaagtaccagaaacgggacttagccacaatctggtctggagagaag
+751238/1
CC@DFFDDCFDBBGG@DBG?EBHIIEIFGGDBHBFHEHIIIHI>F9DBHH
@1422647/1
gctagtctttggagagaatgaatctaactttggaagttatgtgttacaat
+1422647/1
CCCFFEFFHHGHHJIJHJJJCAFCHHIHJIJJIGGGHIJJJJJJIIIIGI
@1422778/1
gtcaaatagttgcggagattaatggtataagcatagaatgttcgacgtga
+1422778/1
@@@FFFFFHFHHHJJEHGHIIIIJIEGHJJJJGIJJIGIJFHHIJJJHIF
@4829826/1
gctctgtgcctggctcccatgtcacggtagcactgagtgacggcacctcc
+4829826/1
CCCFFFFFHHHHHJJIJIIIJHIIEGGCFGIJIJJJJGIIJJIIGIJJJJ
@4149490/1
cacctgtggccggcggcacgcagacgccttgatgacctccactttgatga
+4149490/1
CCCFFFFFHHHHHJJJIJGIJJIIIJGHHFFFFFEEEEEDDDDDDDDDDE
@1422813/1
cctggttctaccttcaagagcctcttctaaagcaaacaatgagacctgtg
+1422813/1
CCCFFFFFHHFHHGIIJIJJEEHGIIIIJIFHIGIJIGIGIIJJJJIGHI
@1423014/1
attttgagtaactgtgaaaatgacatcttataaatatctattggacccaa
+1423014/1
CCCFFFFFHBCCFHGHGIIIGIIGIIIFIIIGGDHIIIIIIIIIGHIGHI
@4150233/1
ggctcgctctccgaagggagcttgcggccgatgacctcatactccttcaa
+4150233/1
CCCFFFFFHHHHHJJIJJJJJJJJJJJJJJ<HIIJJJJHHHHHHFFFFFD
@753871/1
gggctctgtgcctggctcccatgtcacggtagcactgagtgacggcacct
+753871/1
@@@DDDDDFBFDAGG;EEGE@HFA?BHAAGEFEEGEFFEGCFF;?@DFCF
@2774194/1
gtgttgaggcgcttgtggtggtgcacgcgcttgggcagagggaatctgat
+2774194/1
@B@FFFFFHHHHGJJIJJHIJGIIJJJIJJJJJJJIJJIJHHHHFFFFFF
@1424382/1
gtctgtttgtctgttcgtctgtgcgcgctaatctcagaaacggctgatcc
+1424382/1
@??DDDDDFHFHBGG@FG=FHEHIGEGIIDGIIEEHGGAGHIHIIIADHI
@6193452/1
accggcgtcggttgcggaatcagcctcgcgggtgggtctggcatggtgcc
+6193452/1
@C@DFFFFFHHHHJJJJJJJJGHGIJJIJJHF@DDDBDDDDDDDDDCDDC
@6193536/1
gcctcttgtatgcgaaggtgttgaggcgcttgtggtggtgcacgcgcttg
+6193536/1
CCCFFFFFFHHHHJIJJJHGHHJJJJJJJJJJIJJIIIIIJJJJJJHFFD
@6193618/1
atacataataaaattagaggaagtaggtgctgggcctcttgtatgcgaag
+6193618/1
CCCFFFFFBHHHHIJJJEHIJJJJJIJCFHIJJIJJJJJJJIJJJJJIIH
@5519750/1
ctcagatgcaatttcttgcaagaattgcacaaagttgaagtccttgttgt
+5519750/1
CCCFFFFFHHFHHJJJJJJJJJJJJJJJJJJJJJJJJJJJJJJJJJJJJJ
@5519900/1
tggtgcacgcgcttgggcagagggaatctgattgtgctgttgtggaactg
+5519900/1
BCCFFFFFHHHHHJJJJJJJJJJJJJJJJJJJJJJJJJJJJJIJJJJJJJ
@5520713/1
gtcttcttgaacttcttcaattgacgcaagaagtaccagaaacgggactt
+5520713/1
CCCFFFFFHHGHHJGIIIJIIJJGIIJFIJJJJFHIGIJJJJJIIJJJJJ
@6195471/1
gtgagaagtgtgataatgtcataaagttgacaataatctataattaatta
+6195471/1
CCCFFFFFFHHHHJJJJJJJJJJJJJIGJJJJJJJJJJJJJJJJJJJJJI
@6196295/1
gtgacttgtagtcaaggtggagattttactatctttcaagtcggcataac
+6196295/1
CBCFFFFFHHHHHJJJJEHIJJIJJJJJJJJJJJJJJJJJJJIJJJJJJI
@2109124/1
gcttcacctgtggccggcggcacgcagacgccttgatgac
+2109124/1
?@<BDADDFF??BBGIIBGHHBH<FBG>AE<<@>>CCCD<
@2109140/1
gttgatgtcgcaagatagtgagacattcactttttagtcataatcttcag
+2109140/1
CCCFFFFFHHGHHJIJJJHHGIJJIGIIJJJJIJJJIJJJIJIJIJJJJH
@2777077/1
gcttcacctgtggccggcggcacgcagacgccttgatgacctccactttg
+2777077/1
@@@FDFFDFBA?AGIEEGEIIIIIGBGA;:=B@<@>@ACCDCCBCCDDCC
@2109921/1
gggacagctatcttcataaaagctaaacaacatttataaaattagactat
+2109921/1
B@@FFFFFHHHDHIIIJJJIJJJJJJJJJJJIJIJJJJJIJJJGJJJIJJ
@5521678/1
gttcaagttaaccgcaatgttggagcttggtacaaagcaaaggtcgggca
+5521678/1
@@@FFFFDHHFHHJJGIJJFHIJIJJGIJJGFHEHIIJGGHIGHHIFGIG
@2110617/1
cccagtaacaccctgctatttattttttctatattttcaatgaacagaat
+2110617/1
CCCFFFFFHHHHHJJJJIJJJJJJJJJJJJJJJJJJJJJJJJJJJJJJJJ
@4831191/1
gccagttataaagcatagcccgaagtgctattggcacacaggcataatgc
+4831191/1
CCCFFFFFHHHHHJJJJJJJJJJJIHIJJJJJJJJJJJJJIJJJJJJJJJ
@4151726/1
gtggtcttcttgaacttcttcaattgacgcaagaagtaccagaaacggga
+4151726/1
?@@D;BD44CBBBEGBGACHD@FA?EBE>6EEGGEH9BBBB>GEDFGB:?
@2111167/1
gttcaagttaaccgcaatgttggagcttggtacaaagcaaaggtcgggca
+2111167/1
@==DDEF?<DFDF@HAFAHEFHGIIIGIIICG?GEGFHIGAFH@DEAFE@
@2111199/1
cctcatcttgtatagaggaggcttgggctcgctctccgaagggagcttgc
+2111199/1
@@?D?BDD?BDFHGHGIGBFHIII?E9:?FHGGEHBGGDADBH@FEHHDE
@4152151/1
ctcatcttgtatagaggaggcttgggctcgctctccgaagggagcttgcg
+4152151/1
CCCFFFFFHHHHHJJJJJJJJJJGGIJJJJJJJJIJJIJJJJHIIJJJJI
@2112165/1
gccatgagtaagcgatcgggctctcaggcaggcaagatgggcatagtagg
+2112165/1
@<@DDDD>CDF8FE=EFB@A611?GFBFFEF8DGED8??3BE3B<@F==@
@2112409/1
gtttgtttcatgtcaatcggttcataaataaaaaagttatgtcaaattaa
+2112409/1
@@@BDDEFFHHHHIIIIIIIBGCEHGEGIIEGCHGGDGHIIIIIIIIIIH
@4832995/1
cgcagccagatgccaaagttcttgatcttcactgggctcttctctgggat
+4832995/1
CCCFFFFFHFHHHJJJJJIIIJJJJJJJJJJJJIIJJJJJJJJJJJJJHI
@4153230/1
gatggagtgagcacgggctctgtgcctggctcccatgtcacggtagcact
+4153230/1
CCCFFFFFHHHHHJJJJJJJJJJJJJJJJJJJJJJJJJJJJJJHIJJJJJ
@7564438/1
ctttatacatttcggcatggcgatcatgtcgatggcttggtttattccca
+7564438/1
CCCFFFFFHHHHHJIJJJJJJJJIJJIJIIJIJJJJJJJJDHHIJJJJJI
@7564528/1
tctgattgtgctgttgtggaactgcttcacctgtggccggcggcacgcag
+7564528/1
CCCFFFFFHHHHHJJJJJJJJJJJJJJJJJJJJJJJJJJJJJJHFFDDDD
@4153934/1
agggaatctgattgtgctgttgtggaactgcttcacctgtggccggcggc
+4153934/1
CCCFFFFFHHHHHJIJJJJJJJJJJJJJJJJJJJJJJJJJJJJJJJJJHF
@7565174/1
gcgatgttttacaagggcaggttgaactcacaccattcaatttaaaagaa
+7565174/1
CCCFFFFFHHHHGJJJJIIIIHIJJIJJJJJJIIJJJIJJJJJJJJJJJJ
@4834465/1
gactgtgcatccttgctagtaagtcct
+4834465/1
@;;BDDDD>D?DBGHFIDII@EHHF:C
@4834567/1
gtgctgggcctcttgtatgcgaaggtgttgaggcgcttgtggt
+4834567/1
@@@??A;?:C?BCGE?CBHHIHAFAEACFG?BGGG8DDF8=6=
@4834574/1
gtcttcttgaacttcttcaattgacgcaagaagtaccagaaacgggactt
+4834574/1
CCCFFFFFHHGHGIIJJJJIJJIJJIJIJJJJI?FHIIJIJJIJIJEIIJ
@7565738/1
ggtgcacgcgcttgggcagagggaatctgattgtgctgttgtggaactgc
+7565738/1
@CBFFFFFHHHHHJJJJJJJJJJGIIJJJJJJJIIIJJJJJJJJJJJJJJ
@7566093/1
ctggggaaaagatcctcatcttgtatagaggaggcttgggctcgctctcc
+7566093/1
CCCFFFDFHHGHHIJIIGHGHJJIIJGJCHEIIIGCHHGG>FBDAH@FFH
@6895355/1
ccagtaacaccctgctatttattttttctatattttcaatgaacagaatt
+6895355/1
B@@FDDFFHHHHHJJJIJJJJJJJJJJJJJJJJJJJJJJJJJJJIJJJJJ
@7566263/1
tgattgtgctgttgtggaactgcttcacctgtggccggcggcacgcagac
+7566263/1
CCCFFFFFHHHHHJGIJJJJJJJJJJJJJJIIJJJJJJJJJHHFFDDDDD
@7566319/1
ctaagtgagtatacatctattaaattcaaacgcagagctcattatgttga
+7566319/1
CCCFFDFFHHFHHJJJJJJJJJJJJJJJJJJJJJJJJJJJIJJJJJJJJI
@7567733/1
gccagttataaagcatagcccgaagtgctattggcacacaggcataatgc
+7567733/1
@@@BDBDDDFHHFGI@EGABG@@?@?EEB@CDHGDBGGGGCDHAGGHIHC
@6896984/1
tcttggttgaacggaactccaatcctttactcgaatagtcttttctaact
+6896984/1
@@CFFDDBFHDHHGEGEGGGIIIEHGJIGIIIGGGHIGEIIGIIJIGDEH
@7568152/1
cttagctgcggaatgcttagcttccttcttagagcgtcccgtacccatag
+7568152/1
CCCFFFFFHHHHHIIJJJJJJJJJJJJJJJJIJJJJJJJJJIJJJJJJJJ
@31169/1
acggtagcactgagtgacggcacctccgacactgaggtcacggtactcgc
+31169/1
BCCFDFFFHHHHHJIJJJJJJJJJJJJJJJJJJJIJJIJJIJJHIJJJJH
@754360/1
agcactgagtgacggcacctccgacactgaggtcacggtactcgcggtac
+754360/1
CCCFFFFFGCFHHIJJJJJJJJIJJJIJJJJDHIIJJJHIJJJIJJHEFF
@1425446/1
cccgtcgcgtacttgcagaagcatggctgcccaatgatcggcattccggc
+1425446/1
CCCFDDFFHHGHHJIIIJJJJIIGJJJJJIIGIJJIJJJGGIIJJGGIGF
@754381/1
gcgcacagacgaacagacaaacagacaaacagacaaacagacaaacagac
+754381/1
CCCFFFFFHHHHHJJJJJJJJJJJJJJJJJJJIJJJJJJJJJJJJJJJJI
@754902/1
gccacaatctggtctggagagaagatcctcatcttgtatagaggaggctt
+754902/1
CCCFFFFFHHHHHIIIJIJJJHJJIJJJJJIJIJJJHIJIJJJIJJJJJI
@754985/1
gcttcacctgtggccggcggcacgcagacgccttgatgacctccactttg
+754985/1
CCCFFFFFHHHGHIIJJIJJJJJJJJJJHHHFFDEEEEEEDDDDDDDDDD
@3464527/1
gtttcatgtcaatcggttcataaataaaaaagttatgtcaaattaaagaa
+3464527/1
CCCFFFDFHGCFFGHFH6FEHIGGIJJIIG>HCFCGGFGHIGI<BDHHAF
@3464540/1
attgacgcaagaagtaccagaaacgggacttagccacaatctggtctgga
+3464540/1
@@@DFFFDHHAHHFFGIGIEGHJJJIGAFHIIHIGIJIGIGGGGHHIII@
@6196620/1
ctgggatgccacccggcaccactcccgggtgaggatgcactacatttccg
+6196620/1
CCCFFFFFHHHHHJJJJJJJJJJJJJJJJFHJJJJJJJJJJJIJJJJIJJ
@5523015/1
gccagatgccaaagttcttgatcttcactgggctcttctctgggatttcc
+5523015/1
C@BFFFFFHGHHHJHGEHJJJJIIJJJJIIIJDIIIJIGJJJJIIFIIHI
@5523164/1
gtacacctgagcgagactcataacgcagccagatgccaaagttcttgatc
+5523164/1
@B@FDDDFHGHHHIIJJJJJJJFGDHIGEGJJIJIIJJJJJFHIIJJIJJ
@6197111/1
acgggacttagccacaatctggtctggggaaaagatcctcatcttgtata
+6197111/1
CCCFFFDDHDHHHGGIIIJJJIDHIEHGJIIFIIIGIJGIJIIJJJGIHG
@3464945/1
gtggtgcacgcgcttgggcagagggaatctgattgtgctgttgtggaact
+3464945/1
?@?B==B3:DDHF<AHGGEGE;DCG>GGGEEGHIH4?BDB=BBC=CHGII
@5523475/1
ctgtgcctggctcccatgtcacggtagcactgagtgacggcacctccgac
+5523475/1
C@CFFFFFHFFHGJJIIJIIGHGIIGIIIJJJGIDGGGIIGIGIJJJJIJ
@5523562/1
ggtgcgtgcaggatcctcgtcattgcctggcatacaaggcaaagcaccga
+5523562/1
@@?DFFDDFFHFHJGHIIJIGIGIHIJGGGIIIIIIJIEGHIIIJDFFHI
@5523626/1
gacaggtgtcttccctggcaatacaacaacgacaagctgcaactgtacga
+5523626/1
C@CFFFADCDHHHIIIIIIIIIIIGEHIIIIIIIIGEHGIFGGCHGGIII
@5523714/1
ctccaaagcattctgggctgcagatgactgtgcatccttgctagtaagtc
+5523714/1
@@??D??AFHHDHHHGGEGIGGG9BHHFHHEHEHGGGG@GGIEF?DFB?D
@6197558/1
ctccaaagcattctgggctgcagatgactgtgcatccttgctagtaagtc
+6197558/1
@@C?DF2ADBFHHIIGIIIIIIIIIIIIIIIICGGIIIIIIIIIHIIIHH
@6197729/1
cgatgttttacaagggcaggttgaactcacaccattcaatttaaaagaaa
+6197729/1
CCCFFDFFHHHHGJJJJJJJHHIIFEHIIJJJJJJJJJJJJIJIJIJJJJ
@5523994/1
tggagagaagatcctcatcttgtatagaggaggcttgggctcgctctccg
+5523994/1
CCCFFFFFHHHHHJJJJJJJJJJJJJJJJJJJJJJJJIIIJJJJIJJJJG
@5524164/1
gaaggtgttgaggcgcttgtggtggtgcacgcgcttgggcagagggaatc
+5524164/1
CCCFFDDDHHHHHGIJJJJIJJIJJGHIIJJJJJJJJJJJIHHHHFFFEE
@6198788/1
cgacgacgacactgtacagttagaaatgttacaacctctatactttgcat
+6198788/1
CCCFFFFFGHHHHJJIIJJJJJJJJJIJIJJJJJJJJJJJJJJJJJJJJJ
@5525049/1
ggcttgctctccgaagggagcttgcggccgatgacctcatactccttcaa
+5525049/1
@?@FDFDFHBBHHIFIEA=EHHGECHIGGBAH0=FFCGEGIIICE@ECHF
@3466269/1
ctgctcatctcgtgcactatctcttgtctgtgttgttgcac
+3466269/1
@@7B1ABD<=ADDE=BAEGI@9DH<?22CFAFGG?GGCCDC
@6199343/1
cttcaggtgatcgaacatcatgtcttcaaactccactatcatctctttct
+6199343/1
CCCFFFFDHHHHHIJJJJIJJJJJJJJJJJJJJJJJJJJJJJJJJJJJIJ
@6199440/1
gccagatgccaaagttcttgatcttcactgggctcttctctgggatttcc
+6199440/1
CCCFFFFFGFHDFHFHIIICHBHIIIIDHHGIIIIIIIIIIGIIIHIIII
@3467239/1
gcctcttgtatgcgaaggtgttgaggcgcttgtggtggtgcacgcgcttg
+3467239/1
CCCDFFFDHDFHHJIDH8CFCFEGIGGGIDH;9?BD==<FGEEFGIH?BD
@1425889/1
gccagatgccaaagttcttgatcttcactgggctcttctctgggatttcc
+1425889/1
CCCFFFFFGHHHBHIJJJIHGIJJJJJJJJJJJJJIJJIJIIJJGHIJJJ
@2777842/1
tacatgttgtgtacacctgagcgagactcataacgcagccagatgccaaa
+2777842/1
CCCFFFFFHHHHHJEECGHIJJJJJIIJJJJJJJJIJJIJJJJJJJJJJJ
@1426061/1
gttgggacagctatcttcataaaagctaaacaacatttataaaattagac
+1426061/1
CCCFFFFFHHHHGJJJJJJJJJJJJJJJJJJJJJJJJJJJJJJJJJJIIJ
@2114095/1
cggcaacggacttatctgcaacagcttgagaatgcacgtacagttgcata
+2114095/1
CCCFFFFFHHHHHJJJJJIJIIIIJIJJJJJIJIIJJJIJJJJJJJJJJJ
@2778740/1
gacgcaagaagtaccagaaacgggacttagccacaatctggtctggagag
+2778740/1
CCCFFFFFHHHFHIJGJJJJJIJJJJJJJJJIJJJGJJIIJGGHIJIJJJ
@4154756/1
gtttacgttccagttctcgattatcgaatttttcgccatgagtaagcgat
+4154756/1
CCCFFFFFHHHHHIJJJJJIJJJJJJJJJJJJJJJJJJJJJJJJJJJJIJ
@2115065/1
cttgaacttcttcaattgacgcaagaagtaccagaaacgggacttagcca
+2115065/1
@?@BDDDFGFHHFGFIIIGGHHIIIGIICGHIIIIIFIIIIIFGIIIIII
@2779200/1
tgcacgaagaaatttgaatctatttatcatctatgaaaaaatggaaaccc
+2779200/1
CCCFFFFFGGHHHJJJJJJJJJIJJJJJJJJJIJJJJJIJJJJJJIJJJJ
@2115321/1
gtgctgggcctcttgtatgcgaaggtgttgaggcgcttgtggtggtgcac
+2115321/1
C@CFFFFFFHHHHJJGIJJJJJIJJCGGHIIJJJJJJJJHIJJJJGIIJE
@2779526/1
gtcccgtacccatagcaacaagatcagcgactgtcacacggtagcggaag
+2779526/1
@@@DFFDDHHHFFIBHFGHBEGGIIIEGHHIIIHIGHIIGIFGFGGG8BH
@2115608/1
ggagcaaatggaaaaaaaaattggtgaaaagaatcacaagtaagatactg
+2115608/1
CCCFFFFFHHHHHJJJJJJJGHJIHHJIIJJJJJJJJJJJFHIJJIJJJJ
@4155269/1
gtgctgttgtggaactgcttcacctgtggccggcggcacgcagacgcctt
+4155269/1
B@BFFFFFHHHHHJJJJJJJJJJJJJJJJJJJJJJJJHHFFDDDDDDDDD
@4155345/1
ccgacactgaggtcacggtactcgcggtacatgttgtgtacacctgagcg
+4155345/1
@<@FFFFFDAHBFHHEGGFFGDG?GGB@GHGGFFDGFEHCEBFFHGIIIG
@2116079/1
ggtgctgggcctcttgtatgcgaaggtgttgaggcgcttgtggtggtgca
+2116079/1
@C@DFFFFHHHGHJJJJIJJJJIIIJEGHHJGIJIJJJIIJJJIJJHHID
@4155698/1
ctcatcttgtatagaggaggcttgggctcgctctccgaagggagcttgcg
+4155698/1
CCCFFFFFHHHHHJJJJJJJJJJIIJJJJJJJJJJJJJJJJJGIJJJJJI
@2780192/1
ggcaaatttttggttttaaccacatagttc
+2780192/1
@<1ABDDDFADAFHGGHHABHFE;FHHIG?
@2116430/1
catacataataaaattagaggaagtaggtgctgggcctcttgtatgcgaa
+2116430/1
CCCFFFFFHHHHHJHIIIGIJIJJJJIJHHJJIGJJIIJJJJIJJJJJHH
@4155979/1
agcatacataataaaattagaggaagtaggtgctgggcctcttgtatgcg
+4155979/1
CCCFFFFFHHHHFIIIIJJIIJJGIJJGEIHGFHG>GGIGHIIJJIIJJG
@7568331/1
gtggtcttcttgaacttcttcaattgacgcaagaagtaccagaaacggga
+7568331/1
@@CFFFFFHHFHFIIIEHGIJGGIIIJJIIJGIIJIFGGHGIJJFGIIIG
@4156645/1
gtgctgggcctcttgtatgcgaaggtgttgaggcgcttgtggtggtgcac
+4156645/1
CCCFFFFFHHHHHJJIIJJJJIIIJEGHIJJJJJJJJJJIIIGGGBHIJJ
@7568496/1
agcatacataataaaattagaggaagtaggtgctgggcctcttgtatgcg
+7568496/1
CCCFFFFFHHHHHIIJJIJJIJJIJIJJJIHHIJIJIJJJJJJJGIIJJJ
@7568779/1
gaatagtcttttctaacttgaacagtgcgatgttttacaagggcaggttg
+7568779/1
CCCFFFFFHHHHHJJJJJJJJJJJJHHJJJJJHJJJJJJJJJJJJJJJJI
@7569024/1
cgcaagaagtaccagaaacgggacttagccacaatctggtctggagagaa
+7569024/1
CCCFFFFFHFHHHJJJJJJJJJIJJJJJJJJJJJJJJJJHJJJJIJIJII
@6898312/1
cagcatacataataaaattagaggaagtaggtgctgggcctgttgtatgc
+6898312/1
CCCFFFFFHGHHHJJIJHJIJGIIEHIJJIJHIIIGIJJJJJGIJIJJIJ
@755699/1
gctgggcctcttgtatgcgaaggtgttgaggcgcttgtggtggtgcacgc
+755699/1
CC@DFFBDHHHFHFGGIJIFFFH:CCFGIJJGIJIIGCGICFF;@DEHIH
@755822/1
gctgggcctcttgtatgcgaaggtgttgaggcgcttgtggtggtgcacgc
+755822/1
@CCFFFFFHHHHHJJJJJIFIIJFHHGIGIJIJJJIJFHJIJI@EHIJJG
@755885/1
gtgctgttgtggaactgcttcacctgtggccggcggcacgcagacgcctt
+755885/1
CCCFFFFFHHHHHJJJJJJJJJJJJJJIJJJJJJJJJHHFFDDDDDDDDD
@6899423/1
tgagtgacggcacctccgacactgaggtcacggtactcgcggtacatgtt
+6899423/1
@CCFDDFDHHGHHJEIGIJJJFIJGIG>D3BFGFGIHIFFIJEEEDDEBD
@6899425/1
cggagtcctatctcaaaacatgaagacctcacagggtcactcccagcttc
+6899425/1
@@?BB=ABDHFHACDHDFHIIGIGBHEHDHFGEE8?1?D>@B;DB@BDBD
@3468834/1
ggatggatcaagagcctgacaccgaaggcagctctccttctaccggcacg
+3468834/1
CCCFFFFFHHHHHIJJJJJJJJJJJFJIFIJJJJJIJJJIJJJJJJJJJI
@3468840/1
gtgtgaagttcattgaatcaatgtgcaaaaattaaacgaagcattgaaaa
+3468840/1
@@@DDFFFBFHHHJJEHIGHIJIJJJIJJJJJJIIJJJJJJJJJJJIJGI
@3468913/1
atagagacgatttcaccagtggtcttcttgaacttcttcaattgacgcaa
+3468913/1
CCCFFFDFHFHHGJJJEHIHIJIJJJJJJJIIGIJJJJJIIJJJJJIJII
@757958/1
gtagctttaaggggatctgctgtctgtggagctgatgcttgctgggcctc
+757958/1
@@@FDFDFGHFHFJJEHIIIJIGHHGFGHIGHGIGHIJHGGHGGIIIEIJ
@757995/1
agacgatttcaccagtggtcttcttgaacttcttcaattgacgcaagaag
+757995/1
CCCFFFFFHHHHHJJIJJJJJJJJJJJJJJJJJJJJJJJJJJJJJJJJJJ
@758220/1
gccacaatctggtctggagagaagatcctcatcttgtatagaggaggctt
+758220/1
@@@FDDFDHFDDDFHHHIIFG;GHHIGGEDFHJJIIGGIHHCHGEDHGHG
@6901073/1
gtacacctgagcgagactcataacgcagccagatgccaaagttcttgatc
+6901073/1
@BBFFDDFHGHGHIJIIJIJJJJJIJIJIJJJJJIIIIJGGBFGGJJJHG
@6901127/1
ggcacagttcctcgacgagcaagtagtt
+6901127/1
@@@DDDBAFHFHFIIGGEGGHE@119D1
@7569591/1
ctgttgtggaactgcttcacctgtggccggcggcacgcagacgccttgat
+7569591/1
@B@DFFFFGGHHHIJJJJJJIJIHGGIJFIJIJIJFHFFFDEDDDDDDCD
@6901422/1
catctatgaaaaaatggaaaccctacttaaagacatcatgataaaaatgt
+6901422/1
@@@ADFFFGHGHDIIGI<FH>GGGDDHGBDFEGCHGGGGGAEAFDCHG@9
@7570093/1
ggcgcttgtggtggtgcacgcgcttgggcagagggaatctgattgtgctg
+7570093/1
CCCFFFFFHHHHHIIIJJJJJJJJJJJJJJIGHJJIIJJJJIJJJIIIJF
@7570134/1
gcactgagtgacggcacctccgacactgaggtcacggtactcgcggtaca
+7570134/1
@@@FFFFDHF?FFGHHGGAFHGGIHHFHFEC9DGHIGGHIII=FEH:?BC
@32921/1
gttgaggcgcttgtggtggtgcacgcgcttgggcagagggaatctgattg
+32921/1
@BCFFFFFHHHGHGHIGHJIJJGJJJJIJJJJJJJIHIIJHHHHFFFFFF
@33002/1
cttgaacttcttcaattgacgcaagaagtaccagaaacgggacttagcca
+33002/1
CCCFFFFFHHHHHIJIJJJJJJJJJJJJHIJJJJJJJJJJJJIJIJJIJC
@7570576/1
gggatgcttaaatttacatttagtgtttgtttcatgtcaatcggttcata
+7570576/1
CCCFFFFFHHHHHJJJJJJJJJJHHJJJJJJJJJJJJJJJJJJJJIJJJJ
@7571168/1
ggctctgtgcctggctcccatgtcacggtagcactgagtgacggcacctc
+7571168/1
<??DDDBDDFH?CFBGGGGHHHHECGAG8?EGHIGC<B0B?B6:6?FEGI
@7571223/1
gccttagctgcggaatgcttagcttccttcttagagcgtcccgtacccat
+7571223/1
;;?DDDDDFHAFAG>F@AFGED@FGIEGCFHGIIIG@BDGI@??AGGHE@
@4834959/1
ggtgctgggcctcttgtatgcgaaggtgttgaggcgcttgtggtggtgca
+4834959/1
C@CFDEDDBDHFHIJJFHIIHIEEED1?CBGDFHFHIJGHFEHCHFECDC
@2782462/1
cagcatacataataaaattagaggaagtaggtgctgggcctcttgtatgc
+2782462/1
CCCFFFFFHHHHHJJJJJJJJJJIGJJHIIJIJIJJJJIJJJJJJIGIHI
@2782611/1
gtcacggtagcactgagtgacggcacctccgacactgaggtcacggtact
+2782611/1
CCCFFFFDHHHHHJJIIIJJJJIIGJJJJIJJIIIIIIIIFGGIIJHIHH
@2782679/1
gcgcttgtggtggtgcacgcgcttgggcagagggaatctgattgtgctgt
+2782679/1
CCCFFFFFHHFHHHHIJJJJJJJJJJJIJJHIJJJJJJJJJJJJJJJJJI
@7571771/1
gcacctccgacactgaggtcacggtactcgcggtacatgttgtgtacacc
+7571771/1
@@@FDDFFHDAFHJGJIIHIIJJJFEGIIGEADFIICHGE;FFHJIJ==?
@2782938/1
agaactgtttgcctctcatgtcccatactccttgatttggtaaagctt
+2782938/1
@@?DDDDD?FFF?FFFE:IIFEHEHE@DCHF<CD<DGGIIC?D@AE?<
@4835697/1
gagcaaatggaaaaaaaaattggtgaaaagaatcacaagtaagatactgc
+4835697/1
?@@71?DDFA<BBBBA@CGEG4?0?BFCC;FFEEFF4C=8BCFFEECEF>
@7572128/1
gttgaggcgcttgtggtggtgcacgcgcttgggcagagggaatctgattg
+7572128/1
CCCFFFFFHHHHHIJJJJJHHJJJJJJJJJJJJJJJJJJJHHHHFFFFFF
@34634/1
acggcacctccgacactgaggtcacggtactcgcggtacatgttgtgtac
+34634/1
@@@DDDDBHAFFAHDFCH@H;?CFEHB?BGHBFH<G5@EHGGEEEHEC?E
@7572388/1
gtcacattgtagctctaaagcatcgccagtcgttgctgtaccagtgctac
+7572388/1
CCCFFFFFHHHHHJJJJJJJJJJJJJJJJHIJJJJJJJJJJJJJDHHIHI
@2117273/1
tcgggcagttcgtcaacaagacattactagctgagaatatttttttccgt
+2117273/1
CCCFFFFFFHHHHJIJJJJJJJJJJJJJJJJJJJJJJJJJJJJJJJJJJH
@4836871/1
ctcatcttgtatagaggaggcttgggctcgctctccgaagggagcttgcg
+4836871/1
=@@ADDDFHHHDHIGIIBHIGIIGGC@FGGBA@D?D?@FAHIGEAFGA2@
@7573314/1
gctgggcctcttgtatgcgaaggtgttgaggcgcttgtggtggtgcacgc
+7573314/1
?@@ADDBDGHGHHFHIJJJIGHIHGCFH>DHFGEBGGBGG8;@ADCEG;B
@4837166/1
gcacgtgcttgggcagagggaatctgattgtgctgttgtggaactgcttc
+4837166/1
C@@DDDDDHGFGHJJEGBEGIFGIIII@<B:?FHIFCHFEHJIIIDGGCC
@4837240/1
gccagatgccaaagttcttgatcttcactgggctcttctctgggatttcc
+4837240/1
@<@FABADHHFFDGCCGGCHH?CECCDCHA;?BFGFEGEFHH>F3DABGH
@4837374/1
cgcaagaagtaccacaaacgggacttagccacaatctggtctggagagaa
+4837374/1
@C@FFDADDFHFFH2AFHGIGGIIGHEGGHGHCHIIIIGGEGHBHIBEGI
@7574031/1
ctggagagaagatcctcatcttgtatagaggaggcttgggctcgctctcc
+7574031/1
CCCFFFFFHHHHHJJJJJJJJJJJJJJJJJJJJJJJJHHIIJIIJIIIIJ
@2118721/1
cagcatacataataaaattagaggaagtaggtgctgggcctcttgtatgc
+2118721/1
CCCFFFFFGHHHHJJJJJJJJJJJJJJHIIJHIJJJJJJJIJJIJJJIJI
@36214/1
atcagattgacagaagaaatgtttcgt
+36214/1
;?;ADDDA8:2<C;E;:<:CE3AC:C<
@2119198/1
gtcgagtagagccttagctgcggaatgcttagcttccttcttagagcgtc
+2119198/1
CCCFFFEFHHGHHJJJJJJJJJJJJJJJJJJJJJJJJJJJJJJJJJJJJJ
@2119296/1
cctgacgcttagcaagtttcttagacttgccagttcccacttcacgacgc
+2119296/1
@C@FFFFFHHHHHJIJIIIIJJGJIJJIIJJJJGHIHIJJJIIGHJGGII
@3471832/1
ctggagagaagatcctcatcttgtatagaggaggcttgggctcgctctcc
+3471832/1
CCCFFFFFGHHFHIJGIIIIIJJIJJJIJIJIJJIJIHHIJJIJIJJIJI
@2119520/1
gcggtacatgttgtgtacacctgagcgagactcataacgcagccagatgc
+2119520/1
CCCFFFFFHHHHHJJJJJIIHHIJJJJJJJJJJJJJJJJJJJJJJJJJJJ
@3471911/1
agcactgagtgacggcacctccgacactgaggtcacggtactcgcggtac
+3471911/1
@@@;DDFFF<DFHIGGIIIIIIIGIGIIGIHGFDHGGGBBBDGGEGHBEF
@6200580/1
attttaatgttattattacagcatacataataaaattagaggaagtaggt
+6200580/1
@BCFFFFFHHHFHJIJJJJJJJJJJJJJJJJJIJIJJJJHIJJJJHJJJF
@6200605/1
cccacaatatattcgtgaaaaccgcatccaactcggatcagccgtttctg
+6200605/1
BC@FFFFFHHFHHJIHIIIJJJJJIJIJCHIJJJJIEHIJJJJGFIJIJI
@3472134/1
gagggaatctgattgtgctgttgtggaactgcttcacctgt
+3472134/1
CCCFFFF?HHA?FFHFFIIGIHEIHGEEEGGGI>FGEIG>?
@36801/1
agaggaagtaggtgctgggcctcttgtatgcgaaggtgttg
+36801/1
=@?D??BDAFDF:A<FFFA3<BFFHIEF<<BFCAFF:?BDG
@2120060/1
cctgttttggtagcggcggcgcggtccgtgagg
+2120060/1
@@@FFFFFHHBHHIGHIIIBFBHF6>;;=785<
@2120185/1
gccagatgccaaagttcttgatcttcactgggctcttctctgggatttcc
+2120185/1
CCCFFFFFHHHHHJHIJJJJJJJJJJJJJJJJJJJJJJJJJJJJJJJJJJ
@37084/1
agcactgagtgacggcacctccgacactgaggtcacggtactcgcggtac
+37084/1
CCCFFFFFHFHHHJJIIJJJJJJJJJJJJJJJHIJJJJIJJJJIJJHDEF
@6201398/1
gggatctgctgtctgtggagctgatgcttgctgggcctcaactgttggag
+6201398/1
@<@DDDDFDDBCAFHFFG@FHB@BHIICD@AAG9GGCEGIICHBBDG9BD
@3472656/1
cctgagcgagactcataacgcagccagatgccaaagttcttgatcttcac
+3472656/1
@CCFFFFFHGHFHIBFHBBGIIBAFHIIIIIIIGGGHHIIIIIIFEHGIE
@2120791/1
gtggattttaatgttattattacagcatacataataaaattagaggaagt
+2120791/1
@BBFDFFFHHHGHGHGIJGHJJIJIJJJJJJIHIGGIIIJIJJJIJIEII
@37776/1
ctccaatcctttactcgaatagtcttttctaacttgaacagtgcgatgtt
+37776/1
CCCFFFFFGGHDBGIIJGIIJJEEGIJIIIJIGEIGGHIIGDEGHIIJJJ
@2121132/1
ggttattgttatgtcgatgtcgaacccaaaaatgtaattaactttatttt
+2121132/1
@@@DBBDFFFDDHCGHBFIIIG=FGG?FBBFCGEFCCCGHEGGFHGBEHI
@3473333/1
gctgggcctcttgtatgcgaaggtgttgaggcgcttgtggtgg
+3473333/1
?@@D;DDAFFHFFHBBFEGFDHF:C:CFBFFGIGGHIFHH=FH
@3473339/1
cttcacctgtggccggcggcacgcagacgccttgatgacctcca
+3473339/1
@@<DDDAD?CFDFBHI6ED:FHI;FGHGHHBB636@CC>;55=5
@38054/1
gtcacggtactcgcggtacatgttgtgtacacctgagcgagactcataac
+38054/1
CCCFFFFDHHHHHJJJHHIJJJIJJJJIJJDHGIJIJJJIJIJJJJJJJI
@3473406/1
ggaactgcttcacctgtggccggcggcacgcagacgccttgatgacctcc
+3473406/1
C@CFFFFFHHHHHJIJGIIHHJIJIJIJJIIJHHFFFDEDDDDDEDDDDD
@38127/1
gagtgacggcacctccgacactgaggtcacggtactcgcggtacatgttg
+38127/1
BCCDFFFFHHHHHJJJJJJJJJJJJJFHIJJJFHIJJJJJJHHHFFFFFF
@5527825/1
ccgcaatgttggagcttggtacaaagcaaaggtcgggcagttcgtcaaca
+5527825/1
CCCFFFFFHHHHGJJJJJJHHIJJJJJJJJJJFHIJJJJJHHJJJIJJJJ
@2122074/1
gaggaagtaggtgctgggcctcttgtatgcgaaggtgttgaggcgcttgt
+2122074/1
@@@FFDFDHFDDFECBB;;FDHIIBHCCEFHGGGG?DGGECGDCEBGG@=
@38553/1
cgccaattcactgttcattacctgtgaaaactgtccttcagatacaccgt
+38553/1
CCCFFFFFHFHHHIIJJIJJJIIJIIJJIIJJJJJJJJJJJJJIJJEIGG
@6203233/1
gcaagaagtaccagaaacgggacttagccacaatctggtctggag
+6203233/1
?@@BD;=22AFFFHGGIIIIIIIHIEHHIIF8;DFGGHHIIIIGI
@2122501/1
aggcgcttgtggtggtgcacgcgcttgggcagagggaatctgattgtgct
+2122501/1
CCCFFFFFHDHHFHIGGHIJJJJJJJJJJIJJGJJJJJJJJJJJJJHHHF
@6203915/1
gaatctgattgtgctgttgtggaactgcttcacctgtggccggcggcacg
+6203915/1
CCCFFFFFHHHHHJJJIHJFGHHCHHGIIIJGIGGJGGGIJJJJIJHFDD
@2122875/1
cttcaattgacgcaagaagtaccagaaacgggacttagccacaatctggt
+2122875/1
@@CDDDEFHFHHHIBHGGIHEEHGIGGIIJGIIJEIGGIEGGIIJCHDGB
@6203980/1
gtggtggtgcacgcgcttgggcagagggaatctgattgtgctgttgtgga
+6203980/1
BB@FDFFFHHFHHIJJJJIHIJJJGIIJEIJJIIIJIJFGIIJJJIFHIH
@4159612/1
ttcttgaacttcttcaattgacgcaagaagtaccagaaacgggacttagc
+4159612/1
CCCFFFFFHHHHHJIGHFIJJGJJJJGIIIFHIIGGGI@GHIGIGGIJJJ
@6903699/1
ggtagcactgagtgacggcacctccgacactgaggtcacggtactcgcgg
+6903699/1
C@@FFBEFGGHHDBGGGIGGBHJIJIIGIJJGIJGFHIIGGHGHGIIHGD
@6903833/1
ctcccatgtcacggtagcactgagtgacggcacctccgacactgaggtca
+6903833/1
CCCFFFFFHHGHGJHIJJJJJIJJHIJJJGIHJJJJJJJJJJJIIJIDGH
@4159773/1
cgcaagaagtaccagaaacgggacttagccacaatctggtctggagagaa
+4159773/1
@@@DD?32C2<2<EBCEEFGEA@FGF<@G?GICBGAFDDF???B9D8BEF
@4159974/1
ctggagagaagatcctcatcttgtatagagg
+4159974/1
@@?A;DBD;C;DFHEBGIIGHIGHHEDG<<;
@6904295/1
cggcacctccgacactgaggtcacggtactcgcg
+6904295/1
?<1AD=:A?AD<D819CE911:<CDD0?DDD=<:
@4160609/1
gtgggatgcttaaatttacatttagtgtttgtttcatgtcaatcggttca
+4160609/1
?=?BDAEDFAFHFBHIIGGGHGIIB<C<CFHDFE>EEEGHIBF>A?:?FF
@760312/1
tggaactgcttcacctgtggccggcggcacgcagac
+760312/1
8=@DDDD?DADC4?ACBBBA9FED:FFFAFAAEBB9
@3473591/1
cttgaacttcttcaattgacgcaagaagtaccagaaacgggacttagcca
+3473591/1
@@@DFFFFHHHHGJJGIGJJJJGGIGIICFEGHJJJJJIIJJJJJIIIIJ
@3473638/1
cctggctcccatgtcacggtagcactgagtgacggcacctccgacactga
+3473638/1
@@@DDDDDF=FHHDGGGGH<CDFGGHIGICGGIGGEGEGB@FEHGGIIGG
@4160936/1
ggaagtaggtgctgggcctcttgtatgcgaaggtgttgaggcgcttgtgg
+4160936/1
@@@DDDDFHFHDDGEHBGIGGIJCEDHHICHHEGHH=GDHGGFHGAFCGG
@3474005/1
gtgctgggcctcttgtatgcgaaggtgttgaggcgcttgtggtggtgcac
+3474005/1
CBCFFFFFHHHHHJJHJJJJJIJJJGHHHJJJJIJJJJJIJJHJIIJJJJ
@6905656/1
cttcacctgtggccggcggcacgcagacgccttgatgacctccactttga
+6905656/1
@@@DBBDDBCHD?FB>FF@:DGBGE@;DHFE>BC@CCDCAC;=C=CCCC>
@761430/1
gtatagaggaggcttgggctcgctctccgaagggagcttgcggccgatga
+761430/1
CCCFFFFFHDFHFIIIGIIBBHEHGEGIIGIIIGIIICGDHGGAEFACB@
@761435/1
tgtcacacggtagcggaaggtgggttcgtgaatcatgccctcaatctgca
+761435/1
C@@FFFFFHFHFHGIGGGEH;CGI@BBGBFCDHDGIIJGIIJGIGGIIII
@6906274/1
gtcacggtagcactgagtgacggcacctccgacactgaggtcacggtact
+6906274/1
CCCFFFFDHHHHHJJJJHIJJJJJJJJJJJJJJJJJJJJJIJJJJJHIHH
@7574589/1
gcctcttgtatgcgaaggtgttgaggcgcttgtggtggtgcacgcgcttg
+7574589/1
CCCFFFFFHHHHHJIJJJFGHIJJJJJJJJJJHIJHIJGHGIJJJJHFFD
@7574767/1
ggcagagggaatctgattgtgctgttgtggaactgcttcacctgtggccg
+7574767/1
CCCFFFFFGHHHHJIJGJIHIIJJJJIJJIGIIJIJJJJJJJJJJJJIJG
@7574865/1
cccacaatatattcgtgaaaaccgcatccaactcggatcagccgtttctg
+7574865/1
CCCFFFFFHHHHHJJJJJJJJJJJJJJJJJJJJJJJJJJJJJJJHIJJJJ
@6906910/1
gtgctgggcctcttgtatgcgaaggtgttgaggcgcttgtggtggtgcac
+6906910/1
@CCDFFFDHHHHHJGIJJJIGHGIIGIGGGGGIIIJIIJIJDHICADHCH
@4162930/1
ctccaatcctttactcgaatagtcttttctaacttgaacagtgcgatgtt
+4162930/1
CCCFFFFFGFHHHIGIIBHHGIJGHFGHHGHGGIGGHIIIJCGHIFHGHI
@5529295/1
gtgttgaggcgcttgtggtggtgcacgcgcttgggcagagggaatctgat
+5529295/1
BBBDFFFFHHHHHIJHGIFGHDGHJJJJJJIJIJJJJJIIHHGHFFFFFF
@4163304/1
ggtggtgcacgcgcttgggcagagggaatctgattgtgctgttgtggaac
+4163304/1
BC@DFFFFGHHHHIJJJGJJJJJJJJIIJJJJIIJJJJJJJIJJIJJJJJ
@7576433/1
gtggaactgcttcacctgtggccggcggcacgcagacgccttgatgacct
+7576433/1
@@@FFDFAFDHHDIGIECCE@FHHIIGGIIEIGEEBDEDC?BCACA@>C5
@2784111/1
ggcgaattttgcgatctgcgtggtagcgtactaccagcgttgatagattc
+2784111/1
CCCFFFFFHHGHHIJJJIIJHIJHJJIJHIJIJIHIJIJJIIJJJJJCGI
@2784327/1
ggttcataaataaaaaagttatgtcaaattaaagaatcacgtcgaacatt
+2784327/1
CC@FFFFFHHHHHJJJJJJIJJJJJJJJJJJJJJJJJJJJJJJJJJJJJJ
@2784466/1
agaagatcctcatcttgtatagaggaggcttgggctcgctctccgaaggg
+2784466/1
<?@DDDADFHDHDBBCFE>A<CDHIACFHFFIG<;DGHGCGHIBE<C@BB
@7577018/1
cgcaagaagtaccagaaacgggacttagccacaatctggtctggagagaa
+7577018/1
@@CFDDDDHDHFDHJIIDIGIGAGHIJGFIGIJJIJJJJHGHIJ@GHICG
@2784877/1
gttctttggctgtctctggtggaggtttctcctgtgacggcatagccgc
+2784877/1
@@@DD?DB;A:?FDDAGFG<<A::BCE<E?CB@@F<:CD<?@FF<>B;@
@2785007/1
atcaggatgtggattttaatgttattattacagcatacataataaaatta
+2785007/1
@@@BDDBDFCDH?G<FHIEHGIFGGGIIIIGIIEDHGIIGGHIIIIIIIH
@3477406/1
agctgcagcacggtgtcgccaaggaactcgagccgttggttggagccgag
+3477406/1
=;?DDDDDD3<DDHD@B::C=G98?BDCDEHBHHD@@GF=CD;..75=6/
@7577596/1
gcaagaagtaccagaaacgggacttagccacaatctggtctggagagaag
+7577596/1
CCCFFFFFFHHHHGIJJJGJJJJJJIJJJJJJJJJJJJIIIJJJJIJIJH
@3477505/1
cacggtagcactgagtgacggcacctccgacactgaggtcacggtactcg
+3477505/1
@?@DDDDDHDHHGIIAEEHGEBFHH31:CDDEADDGIG=DD=AFCGH=AC
@3477759/1
gtgttgaggcgcttgtggtggtgcacgcgctt
+3477759/1
@@@DDDD?FCAHHIHHHB9CFC@CFGBHH0@6
@3477830/1
ccgacactgaggtcacggtactcgcggtacatgttgtgtacac
+3477830/1
@@@BD<DBFFFFFFAEGE<FFH9EDGE6DFIIF?<DD@=BFCB
@5531411/1
ggcacctccgacactgaggtcacggtactcgcggtacatgttgtgtacac
+5531411/1
@@@FFFFFHHHGHJJJHIIGHGJJJ?FHIJIIII@GHGHJGGHDGHJI?7
@762091/1
aagaagaggagcaaatggaaaaaaaaattggtgaaaagaatcacaagtaa
+762091/1
CCCFFFFFHHHGHJJJJJIJJJJJJJIIHIJDGIJJJJJJJJJJJJJHHH
@2785807/1
ttctaaggttctaaactatatctgtaccaaatttcaaccaaatccgtcaa
+2785807/1
???DDD;3=A?DD>AEEE?A:A@<FDEFII;F<92AEDE8;D???D:BB@
@2786013/1
gctgggcctcttgtatgcgaaggtgttgaggcgcttgtggtggtgcacgc
+2786013/1
CCCFFFFFGFHFHGIIJJJGIIG?FGGHBGIIIIJIJGGHCGGBHGCGGH
@5531953/1
tgctgggcctcttgtatgcgaaggtgttgaggcgcttgtggtggtgcacg
+5531953/1
?@CFFFFFGHHHFGGHIIJIAFGI?GEFHIIGGDGHIHACFCDHACHGGE
@3478510/1
cccatgtcacggtagcactgagtga
+3478510/1
???;?2BADD@?DEEA9:CD333AD
@2786397/1
ggtgcacgcgcttgggcagagggaatctgattgtgctgttgtggaactgc
+2786397/1
@@@DFFFFHGGHHJJJJIJCEGIIJJFIIJAHIFHGGGGIJIIIGHJJIJ
@5532311/1
cccctgctattttttttatttttattttcaatgtacagacagcacttttc
+5532311/1
@?@BA?DDADHBHHGIA=FHIIBCGCDAGB4D<?DH@GCGHIIE@FHIIG
@2786457/1
gccagatgccaaagttcttgatcttcactgggctcttctctgggatttcc
+2786457/1
CCCFFFFFHHHHHJGHIIJJGIJJJJJJJJIJJJJJJJJJJJJJGIJJJJ
@4839907/1
gctgggcctcttgtctgcgaaggtgttgaggcgcttgtggtggtgcacgc
+4839907/1
CCCFFFFFHHHHHJ2CGIJHIIJEGHIJHJJIJJJJJIJJIJJHIJJJHG
@4840000/1
ggaggcttgggcctgttttggtagcggcggcgcggtccgtgaggagcatg
+4840000/1
@CCFFFFFHGHHHIIHHIIGIHIJJJJGGIGED?B6==5<?@BBA??<>A
@4840092/1
gttgaggcgcttgtagtggtgcacgcgcttgggcagagggaatctgattg
+4840092/1
@@@FDDEDFDDDFEHBAFG<CEFDEDEGEGG?HGDGEGGIGEHEEF@EC>
@764009/1
cacacttttgacaggtcaccgccggtgtccaggtaaattgcaccgattag
+764009/1
CCCFFFFFHHHHHJJJIIJJIJJJJIIJJIIJJDGHIJJIJJJJJIJIHH
@764147/1
agtgacggcacctccgacactgaggtcacggtactcgcggtacatgttgt
+764147/1
B@@FFFFFHHHHHJJIIIJJJIIJJFFHIJIFHIJJJIJJBEHHFFFFFB
@4840298/1
ggtagcactgagtgacggcacctccgacactgaggtcacggtactcgcgg
+4840298/1
CCBFFFFFHHHHFIJJJJJJJJJJJJDHGJJJIJJIJJJJJGIJJJJJHF
@4840458/1
aggtgttgaggcgcttgtggtggtgcacgcgcttgggcagagggaatctg
+4840458/1
=?@=DBDDFDD1DAFGBGIC:EB8B<DFEBDFEFCCDE@EEFFE8;@BB>
@764433/1
ctgggcctcttgtatgcgaaggtgttgaggcgcttgtggtggtgcacgcg
+764433/1
@C@FFFDDHHHHFIGIIGIEHHCGGGIIGIGGGGIJGHICFHGGIGHJHH
@4840675/1
gccgcccaaatttataatcatcaaaaataatgcatgaagattgcgc
+4840675/1
@@CDDFFDFFFFGIGIJJJIGGGIGHIJIIGJHIIGHGIJJJIJIJ
@764630/1
gtcctgcagagcttgccacatcttgtaagcagcctgacgcttagcaagtt
+764630/1
CCCFFFFFHHHHHJJJJJJJJJJJJJJJJJJJIJJJJJJJJJJJJIJJHI
@39453/1
gtggtcttcttgaacttcttcaattgacgcaagaagtaccagaaacggga
+39453/1
@BCFFFFFHHHHHJJJJJJJJJJJJJJJJJJJJJJJHIJJIJJJJJJJJI
@4841254/1
tgctgggcctcttgtatgcgaaggtgttgaggcgcttgtggtggtgcacg
+4841254/1
@@@DDDDDFDFBFFH>EEEHE@FB9???GDHFIGIIIIFB=FGHFAGAGH
@765527/1
tgctgggcctcttgtatgcgaaggtgttgaggcgcttgtggtggtgcacg
+765527/1
@@@DDDDDHHHHHG?FHGIIAFFE:??EGGGGEHGHIGHG@8;@ADH==C
@765764/1
ggagtgactttcccgtttccaatctccaagacaggaggctccagtacttt
+765764/1
CCCFFFFFHHHHHJIHJJJJJJJJJJJJJJJJJJJJJJJJJJJJIJJJJJ
@766000/1
ctgcagatgactgtgcatccttgctagtaagtcctgagccatagcaaaca
+766000/1
CCCFFFFFHHHHHJJIIGIJJJJJJJJGIHIGIJJIIIJJIJJIJJIJJJ
@4163814/1
aatctgattgtgctgttgtggaactgcttcacctgtggccggcggcacgc
+4163814/1
@@@DDDDD>BHDHIGIGIII;BHGHHIIHGGI?E;FEEFGGIAEGEE?BA
@4163923/1
cccatgtcacggtagcactgagtgacggcacctccgacactgaggtcacg
+4163923/1
CCCFFFFFHHHHFIJJJJJJJJHIJJJJJJJJJJJJJJJJJJIJJIJJJJ
@1429549/1
gccagatgccaaagttcttgatcttcactgggctcttctctgggatttcc
+1429549/1
CCCFFFFFHHHHHJIIJJJJJJJJJJJJJJJJJJJJJJJJJJJJJJJJJJ
@1429727/1
ccagtggtcttcttgaacttcttcaattgacgcaagaagtaccagaaacg
+1429727/1
?BBFFFFFHHHFHJGGIJJIHIJJJJIIJJJJIIIJIIJIIJJIJJJJJJ
@6204118/1
ctctcctccgattattattatacttatacatcaaataattgtcaacgatt
+6204118/1
@@@FDFFFFD@FFHIIHIIEIIIIIIGHHIHIIIIIIGHIEDHCFHDGEH
@1430088/1
cccatgtcacggtagcactgagtgacggcacctccgacactgaggtcacg
+1430088/1
CCCFFFFFHHHHFHIJJJJJJJFHIJJJJJJJJJJJJJJJIGIJJIJJJJ
@6204297/1
gctgggcctcttgtatgcgaaggtgttgaggcgcttgtggtgg
+6204297/1
@@@DDDDDHHF<F@GAHEGBFH?1?:EF<FIIIIBGIHHGCFE
@1430277/1
caccagtggtcttcttgaacttcttcaattgacgcaagaagtaccagaaa
+1430277/1
CCCFFFFFHHHHHJIJJIJIJJJJJJIIIJJIJJJJIJIIJGGHIIJIIH
@6205680/1
gccggcggcacgcagacgccttgatgacctccact
+6205680/1
:?@DFFFFFDDFFIFIIGB48;;==.=EEH=6=C;
@6206044/1
gtgctgggcctcttgtatgcgaaggtgttgaggcgcttgtggtgg
+6206044/1
@@@DDDD:CDCHHIIFFE@<@:FGG1?:?DHAG=FFH@;8FGGH1
@4166229/1
ctcgcacgttggcagtaatagtacaagtgaaaagtcacttgccgatggta
+4166229/1
CCCFFFFFFHHHHJJHIIJJJIIJJJJGIGIJJJIJJJJJJJJJHIJJFH
@1432209/1
cctcttcctcgggttggaatgattctggtgggttgtcctgcagagcttgc
+1432209/1
:=@?DDDDHFFHHHHII@<FHGHIFHIIIIII@GHFDHFHDBD<BG<FC;
@1432271/1
tgaaaataaaaaataaaaaaatagcaggggttattgttatgtcgatgtcg
+1432271/1
CCCFFFFFHHHHHIJJJJJJJJJJJJJJJJHIJJJJJJJJJHIJJIJJJJ
@6206909/1
gcaaccactaattccagtgataaattcactctagcacgtagttctcagct
+6206909/1
@@@7DDADHFHFHIGDIFH<IHHIG<FGEHGIIIEGGHIIIIIGI@DGHG
@6207734/1
gtaggtgctgggcctcttgtatgcga
+6207734/1
???D?2AD?D?C;C=EEBE<F<@<:8
@40171/1
gccagaatctagacatgcacagctcttgcagccatccaacgggattgccc
+40171/1
CCCFFFFFHGGHFJIJJJIJJJJJJJIJJGHHIGJJJJIGIIIGIJJJJG
@6207791/1
ctggtctggagagaagatcctcatcttgtatagaggaggcttgggctcgc
+6207791/1
CCCFFFFFHHHHHJJJJJJJJJIJJJJJIJJJJJJJJJJIIJGHIIEGIG
@7578975/1
ctcatcttgtatagaggaggcttgggctcgctctccgaagggagcttgcg
+7578975/1
CCCFFFFFHHHHGJJJJGIIJJJFGGJGIFGIJJJIJDIJIJAGEGIECH
@7579463/1
ggattttaatgttattattacagcatacataataaaattagaggaagtag
+7579463/1
CCCFFFFFHHHHHJIJJJJJIJJJIJJJIJJJJJJJJJJJJIJJJJJJJJ
@5532532/1
gccagatgccaaagttcttgatcttcactgggctcttctctgggatttcc
+5532532/1
C@CFFFDFHHHHGIFEGGIIHHIJJGIJJICGGIJJJJJJJJJJFIIJJI
@7579895/1
ccttgttgttaagaggtgttacctgcaacttggcc
+7579895/1
=::BDDDDCFFBHGIBCCHCH@BHHGGIDFEBEHB
@7580369/1
cttcacctgtggccggcggcacgcagacgccttgatgacctccactttga
+7580369/1
?@@FFEDDFFHHFIIIIII>GIIDGIIIHHDDFECCEDEACDDDDDDDDC
@7580786/1
aggtgctgggcctcttgtatgcgaaggtgttgaggcgcttgtggtggtgc
+7580786/1
B@CDFFFFHHHHHJJJJIIJJJJIIIJHHHJJJJIJJJIIJHGJHIIEHG
@3480715/1
cttgaacttcttcaattgacgcaagaagtaccagaaacgggacttagcca
+3480715/1
CCCFFFFFHHHHHIGIIGHHIIJJIJJIGHIJIJIJJJJHJIIIIJIGII
@7581190/1
gcaagaagtaccagaaacgggacttagccacaatctggtctggagagaag
+7581190/1
CCCFFFFFFHHHHJJJJJJJJJJJJJJJJJJJJJJJJJJJJJJJJJJIIJ
@7581571/1
ctgtacgttcaaacgtatcacacattttctggtcaccttccatgcaaaat
+7581571/1
BBBFDDDDHHHHHJJHIJJJJJJJJJJJJJJJGIIJJJIJJJJJJJJJJJ
@42783/1
gccagatgccaaagttcttgatcttcactgggctcttctctgggatttcc
+42783/1
CCCFFFFFHHHGHJIIJJJJJJJIJJIJJHCHJJJJJJIJJJJJIJJJJJ
@7581733/1
ctctatactttgcattaaaataatgcccattttcacaggcaagggatcct
+7581733/1
CCCFFFFFHHHHHJJJJJJJJJJJJJJJJJJJJJJJJJJJJJJJJJJJJJ
@7581791/1
atacataataaaattagaggaagtaggtgctgggcctcttgtatgcgaag
+7581791/1
?@@D?BDDHF??DEHHIIGEEHGAFAH99AHEEGHIIICDAF@EGA@?@F
@7581815/1
gtctggagagaagatcctcatcttgtatagaggaggcttgggctcgctct
+7581815/1
CCCFFFFFHHHHHJJJJJJJJJJJJJJIHIIJJJJJJJJEDHHIJJJJJI
@7581872/1
gttgaactcacaccattcaatttaaaagaaactgggtgcgtgcaggatcc
+7581872/1
CCCFFFFFHHHHHJJJJIJJJJJJJJJJIJJJJJJJHIJJFHIJJJIJJI
@3481399/1
ctgctaccaataaatcgttttaacaactgggctctatgggacaaagtagc
+3481399/1
@@@DDDDD>CCB?FA9BF=FF:A?C4AA@B31CDAGHHGE@FDDGH9D@@
@2123063/1
gtacacctgagcgagactcataacgcagccagatgccaaagttcttgatc
+2123063/1
BB@FDDDFHGHHHIIIIJIIJIJJJJJJGIJIJJJJJJJIIGHIJJJJJJ
@43031/1
catacataataaaattagaggaagtaggtgctgggcctcttgtatgcgaa
+43031/1
CCCFFFFFHHHHHJJJJJJJJJJJJJJJJJJJJJJJJJJJJJJJJJJJGH
@3481814/1
ggcaaatttttggttttaaccacatagttcccgatctcgcgggatctctt
+3481814/1
<@@DDFDDBHHHFFHIJIFHIBECEEGCFH>EHCFGGHEGA<G/=?AEH;
@3481842/1
ctcttgtatgcgaaggtgttgaggcgcttgtggtggtgcacgcgcttggg
+3481842/1
CCCFFFEFDHHHHIIICFHIII<FFHIIGHHIIIGIAGGGHIIGHFFDCC
@3482188/1
gttaagaggtgttacctgcaacttggccaggttagggccaacagattgtt
+3482188/1
CCCFFFDFGADFFIJJIJJIGHJIIGHJGIJFGHHGIIIIGIGHFGIIFH
@2124118/1
ttgtggaactgcttcacctgtggccggcggcacgcagacgccttgatgac
+2124118/1
@@@DBB:=DDB<FBB:C?<:33<<:@CG@@;@@@EA?DDCCB??A;:3;5
@2788988/1
cgcggtacatgttgtgtacacctgagcgagactcataacgcagccagatg
+2788988/1
CCCFFDDDFHHFHHJIHIIFFEBHIJCHGIEIJIJJJJJIJIIGIIIFCG
@2789046/1
gccagatgccaaagttcttgatcttcactgggctcttctctgggatttcc
+2789046/1
C@CFDDFFGHHFHJFGIJJJIJIJJIIJJIHHCIIHIIJJIJIJIJIJJJ
@3482942/1
gtagcactgagtgacggcacctccgacactgaggtcacggtactcgcggt
+3482942/1
CCCFDFFFDHHCBFHGE>FCCFFFHBFHGHI@DE?DFGIBHGBCHIGA<B
@3483027/1
gtgctgggcctcttgtatgcgaaggtgttgaggcgcttgtggtggtgcac
+3483027/1
CCCFFFFFHHHHHJJHHJJJJIIJICFHIJJJJIJJJJJIIGHIJGGIJJ
@6911183/1
gactgatcagccggagcagctccggtaagtttgtcgagtagagccttagc
+6911183/1
@@@DDFFFHGGHHIGIBHIJJGIJJ<GGIIIGIGEHHEBEHIJJIJJJIJ
@2125619/1
cttgttgttaagaggtgttacctgcaacttggccaggttagggccaacag
+2125619/1
@@@FDDFFHHGHGDIAEFGHAHEEHIIJIEIFFGIHJFHEHIIIIIIIIG
@3483932/1
gtaacaaaaagggggtatacatatgaattgc
+3483932/1
@;?=DDDDF;@;DFD:C?9DG>BFHHDGHGC
@3484302/1
ggatcctaacttcgcaaccactaattccagtgataaattcactctagcac
+3484302/1
@@@DDDFFFHFHGEEGHIJJJJJJJIICHDFGGGEHJIJFGDGGHGHDEF
@2126302/1
cactgagtgacggcacctccgacactgaggtcacggtactcgcggtacat
+2126302/1
CC@FFFFBFHHHHIIJGIJIIJIIJJJJIIIIJJJJHIJEGEHIG:BEE@
@4843349/1
ctacagatttattatagcctgcgacttcgttcgtgtggaatagtgacttc
+4843349/1
CCCFFFDDHHHGHIIJJIIHIIJIJJJJJJIJJIIJGGIJJJJHIJJJJH
@2791039/1
cttggttgaacggaactccaatcctttactcgaatagtcttttctaactt
+2791039/1
@@<D7BDDDFBBFE@FA<CFFHIECH@EGIFE3DF?9D@DFFA9DGIIII
@4843534/1
gcaggggttattgttatgtcgatgtcgaacccaaaaatgtaattaacttt
+4843534/1
@@@DDDD1@FDAFFBBFGBBEDBHBFGIEGIIIICEB@FD49BFBGGIII
@3484963/1
gccagatgccaaagttcttgatcttcactgg
+3484963/1
?@@DFFFFHHGDDGCFHIJJJJCABI@CFE3
@766452/1
gctgggcctcttgtatgcgaaggtgttgaggcgcttgtggtggtgcacgc
+766452/1
C@CFFFFFFGDFHHGGHJIEFDHCFGGGEHGIIHIG@=C7FGGHEIGBHG
@4843635/1
ctcataacgcagccggatgccaaagttcttgatcttcactgggctcttct
+4843635/1
CCCFFFFFHHHHHJ1CFIJIJJJIJHHIJJJJJJJJJJJJJIJJIJJJJJ
@766478/1
ctagcacgtagttctcagcttccctgcaaagttaaccatcttgtattcaa
+766478/1
C@CFFDFDCDHFFHH@AHHCHGGGIIIIIHFEFHIIIIIIIIGGBHIIII
@766507/1
ctgccattatgtagactgttgtgttgaccaataatgggttaatcagacta
+766507/1
CC@FFFDFHHHDFIIIJJEGHFHFCHHHIGIJIIHIIJDGGIJJGICGIJ
@4167171/1
cgtttatcttcaagcacaaattgctcaggg
+4167171/1
?@:BDBDDHDB?>F@;E>FGIBA<AD:<AF
@767391/1
taaggattaaaaataaacttaaagattattaataagaaaaaaataatgca
+767391/1
@@@DDD>DFHHDHGIGIG<EIIIGFHIEHIGDHGGGCGGGGIIIIIBDA@
@4167832/1
gtccaggataataagttaattataccaagtttcatcgaaatcaaaccgtt
+4167832/1
BB@DFDFFDFHFHJJJJJJGGIIGJDIIJFIIJJJJJIJIIGHGIIGIFH
@4167911/1
cggatcagccgtttctgagattagcgcgcacagacgaacagacaaac
+4167911/1
@@?DDDFDHDFHHIIIG@?FHFBCAD1D@FGHF9CE6FHGI;;AEEB
@5536265/1
ccacaatctggtctggggaaaagatcctcatcttgtatagaggaggcttg
+5536265/1
CCCFFFFFHHHFHHJJJJJJJJJJJJJJJJJJJJJHHGJIIJJJJJJJIB
@768979/1
cttcatccagaggcaagcgctccaagttgcttggaggcttgggcctgttt
+768979/1
CCCFFFFFGHHHHJJJJJJJJJJJJJIIIJJJJIJJJIJJIJJIJIJEII
@5536975/1
agcatacataataaaattagaggaagtaggtgctgggcctcttgtatgcg
+5536975/1
@@@FFFDFGHHHFEIIIDGCCHCCBGGHEBCBDD4CF?DFGICEIIICGG
@4168793/1
ctggtctggagagaagatcctcatcttgtatagaggaggcttgggctcgc
+4168793/1
@@CFDEFFAFFFHBHIJJIIGHIJIIIJIGHEIIEGEHEHHD6?2?DG;<
@4169265/1
cacagacgaacagacaaacagacaaacagacaaacagacaaacagacaaa
+4169265/1
CCCFFFFFHHHHHJJJJJJJJJJJJJJJJJJJJJJJJJJJJJJJJJJJII
@769836/1
ggtggtgcacgcgcttgggcagagggaatctgattgtgctgttgtggaac
+769836/1
@@@DDD?DA>FHA@@:E79C;DDGHG:DFBFH?DGHFBAFICFEHC?GGE
@4169324/1
cgagagaacatgcttttttagccgatatttaagttgtttttatcaatcaa
+4169324/1
@@@DDDDDHHHFFIIIIIE?FHAE8DFGHIIEGIEGHIIGEGG4B=CFHH
@770493/1
gtgtggaatagtgacttccggcaattttttggttttaaccacatagttcc
+770493/1
?=@DDFFFHHGDFHIIIIJIIIGGJIIJJJJIDGIIJJJJIJIIJHHJJJ
@6208620/1
tcatcttgtatagaggaggcttgggctcgctctccgaagggagcttgcgg
+6208620/1
@@@DFFFFDFFDFGHIAHGIGIGGIJJHGIGIJJI<DHBGHFFGHHHGGF
@43875/1
ctttctttaattctttagttttaagttagttttcatcttaagttcggaaa
+43875/1
@@@FFFFFHHHHHJIJEHIIJIIGIJJJIHJJIGIJJJJIIJIIIIFIIJ
@770807/1
gtccgcgcggatgtcggtcttcgcgtggaagttttatttctccattttga
+770807/1
CCCFFFFFHHHHHJJJJIJJJJJJJJJJIJJHJJHHHHHHHFFFFFFFED
@44035/1
agcaacttgaatgtgagtttttatcggaagccaatcttcagtatttttgc
+44035/1
@@@DDBDDHB?BH:CDE<CCIGG@FBDFGGHGI<FHIGIIIGCHIIEGGI
@1433519/1
aggtgctgggcctcttgtatgcgaaggtgttgaggcgcttgtggtggtgc
+1433519/1
@@@DDDFFHHHHFIIIIBDHHIIGFGGCEFGIDHIIIIIII=FHHGIHHE
@44263/1
ctctggttcgattgggcctcaaaaagtcacgtttatacatttttttttaa
+44263/1
?@@DA3BBBD3AAFFBGEE;:<CC3?CF@???CB?D@G???DGF@FEEAE
@44421/1
agtaggtgctgggcctcttgtatgcgaaggtgttgaggcgcttgtggtgg
+44421/1
@@@DDFDEHHDHGIIJJJJJHIJJJJIIIJCFGGIIJJJJJIIJHIIEII
@1434429/1
acaaatactaataataaaaacgatagaaaacaaataaaaactatcctatg
+1434429/1
CCCFFFFFHHGHHJIJJJJJJJEJJJIIJJJJJJJIJJIIJJJJJJJJJE
@6210122/1
ggcagagggaatctgattgtgctgttgtggaactgcttcacctgtggccg
+6210122/1
@@@=DDDDFAA3BFHGDFHFFHEHIHEFCD<E>CGGHCGHIII9BFB2BG
@2127463/1
ggcatcagttacaatgtttgagtacttagttacttgttattgctttatga
+2127463/1
CCCFFFFFFHHGDGHHFHIJBDCFGIIGIEFGHGIJHIIJJJJJJIJIII
@6210697/1
gtttgtgaaactgcgacaccttgtggctgtgacttgtagtcaaggtggag
+6210697/1
CCCFFFFFHHHHGIIHGIGJJIJIIJJJJHIHIJJJHIIIIIIIJBGIHI
@1435701/1
gtaaaaaggggtagtgttagtaaaaaaaaagatagttcttcaataaacaa
+1435701/1
@@@FFFFFHGHFFGFHHHIGEEHAHBHBHIEFCGGCGBDHEHIJIIJEIJ
@6211540/1
ctgtggccggcggcacgcagacgccttgatgacctccactttgatgatct
+6211540/1
@CCFFFFFHHHHHIJHIJGIJJJJHHHHFFFFFFEEDEEDDDDDDDEDDE
@2129102/1
gacggcacctccgacactgaggtcacggtactcgcggtacatgttgtgta
+2129102/1
@@@DA6DDFFDFAHDHIIHHGH?FGIIBFGGHDHIGI;AGHEEAHE???C
@1436149/1
gctgggcctcttgtatgcgaaggtgttgaggcgcttgtggtggtgcacgc
+1436149/1
C@@FFFDDHHHHHJIJIGIHGHIHHIIJJIIGJIHGJIIGFHHGGDEHIE
@6212033/1
ctagagctgtcgcttcgttttgatgaagcaacaacttctttgaattggtg
+6212033/1
@@CFDFFDHHGHHIIJIJJJJJGIJJJJEIGJJGGIJIJJJJGCHGJJDG
@1436271/1
cagagggaatctgattgtgctgttgtggaactgcttcacctgtggccggc
+1436271/1
CCCFFFFFHHHHHIJJJIJJJJIJJJJJJJJJJJJJJJJJJJJJJJJJJG
@6212734/1
tgttgtggaactgcttcacctgtggccggcggcacgcagacgccttgatg
+6212734/1
CCBFFEFFHGHHHJJJJJJJJJJJJIJIIIJGIJHHHFFCEDDDDDDDDD
@1436918/1
ggacgcgttaacatacgagatcttcgtgcggagataatattttaaagtat
+1436918/1
<@@FFFFFH<FAFHHHHHGGHEHGIIDGIGE8AAHHGIGIIIIIIAEEGH
@7583293/1
gacgaacagacaaacagacaaacagacaaacagacaaacagacaaac
+7583293/1
CCCFFFFFHFFHHJJJJJJJJJJJJJJJJIJJJIJJJJJJJIJJJJJ
@7583391/1
gcatacataataaaattagaggaagtaggtgctgggcctcttgtatgcga
+7583391/1
CCCFFFFFHHHHHJJJJJJJJJJIJJJJJHIJJJJJJJJJJJJJJJJJJI
@6213015/1
ggcctgttttggtagcggcggcgcggtccgtgaggagcatgctcgccatc
+6213015/1
@@@D;DDDHFHHCFFHHGIGGAHFEC<;?89??7A:<?BCCC>A859<?>
@2130377/1
gcttcacctgtggccggcggcacgcagacgccttgatgacctccactttg
+2130377/1
@?@DFFFFHHDACEFHIIIIII:@AFGBHEEFECECEC@>@@CB=CCCCC
@1437447/1
gccagatgccaaagttcttgatcttcactgggctcttctctgggatttcc
+1437447/1
CCCFFFFFHHHHHJHIJJJJIJJJJJJJJJJJJJJJJJJJJJJJJJJJJJ
@1437530/1
tggcatacaaggcaaagcaccgacgacgacactgtacagttagaaatgtt
+1437530/1
CCCFFFFFGHHGHIJJIIJJJJJJJJIJJJJIJJJHIJJGHJJGIIJGEH
@2130582/1
atgaggttcaccaagctagtggcgttgatgtcgcaagatagtgagacatt
+2130582/1
CCCFFFFFHHHHHJJJJJJHHJJJJJJJJJJJJJJJJJJJJHGIIIJJJJ
@2130725/1
cagcatacataataaaattagaggaagtaggtgctgggcctcttgtatgc
+2130725/1
CCCFFFFFHHGGHJIJJJJJJIIJGJJJIIIHIIJJJJJJJJJJJIJJJJ
@2130771/1
cgcgactccgtccgcgcggatgtcggtcttcgcgtggaagttttatttct
+2130771/1
CC@FFFFFHHHHHJJJJJJJJJIJJJIJJJJHHFEDDDDDDDEDDDDEDE
@1437934/1
gtcttcttgaacttcttcaattgacgcaagaagtaccagaaacgggactt
+1437934/1
CCCFFFFFHHHHHJJJJJJJJJJJJJJJJJJJJJJJJJJJJJJJJJJJJJ
@2131277/1
ccgacgacgacactgtacagttagaaatgttacaacctctatactttgca
+2131277/1
@?@DDDADDFDFHIIHCDFHFAFGIIIICIGIIGGHGIIIIIIIGIGHGG
@771387/1
cgcaagaagtaccagaaacgggacttagccacaatctggtctggagagaa
+771387/1
@@@DDDDDF:<:CACFHIEGIIBGEGEGIGGIIIIIIIIIIIIIIEFHGF
@2791836/1
cgtgaaaaccgcatccaactcggatcagccgtttctgagatcagcgcgca
+2791836/1
CCCFFFFFHHHHHIGIJJJJJIJJJJJJIJIJJJJJJIJIJJJJIJJJHF
@771834/1
ctcagatgcaatttcttgcaagaattgcacaaagttgaagtccttgttgt
+771834/1
CCCFFFFFHHHHHJJJJJJJJJJJJJJJJJJJJJHIJJJJJJJJJJJJJJ
@2792179/1
ggtggtgcacgcgcttgggcagagggaatctgattgtgctgttgtggaac
+2792179/1
@C@FDFDDFHHHHEHIJHGGJIIJJJGGGHGI@FGHHHIJJJGGHGGJJJ
@2792188/1
gcaatgttggagcttggtacaaagcaaaggtcgggcagttcgtcaacaag
+2792188/1
CCCFFFDFHHHHHJJJJHGIJJJJJJJJJJGHJJJJJJHIJJIJJJJJJJ
@2132564/1
ctgacaaataacatctaattattgcaattaaaacatgactaaagatttga
+2132564/1
@B@FFDDAHFHHFIHIGIIIIGGGGIGEHIIJJJJJIJIJIIGIFGHJJI
@2133020/1
cccttctacagatttattatagcctgcgacttcgttcgtgtggaatagtg
+2133020/1
@@@DFDFDHHGDFIIGIIHIHEIGJHJIDHGCFHGHGGFGHHCBFGGHBD
@2133174/1
gtggaactgcttcacctgtggccggcggcacgcagacgccttgatgacct
+2133174/1
@@CFFFDEHHHHHJIGIGEBFHDHIJIIIGGIJHEDFDDDA@@ADCDDD>
@773676/1
tgtcaatcggttcataaataaaaaagttatgtcaaattaaagaatcacgt
+773676/1
;?@DFFDFDFDDHIIBFEHEGH@AGGGHGCGC@FHGGGIEHIIGIIIIIG
@773897/1
gttacattaccactgtttacctaccacgttaagtacgtaactttaaaata
+773897/1
CCCFFFFFHHHHHJJJJJJJJJJJJIJJHIIJIHGHIIIIIIJJJJIJJJ
@774215/1
gtcgtttgaaaaattgacggccagccttaacgtacgactccaacgccccc
+774215/1
@@@?B@D?FDAC:AC42AFAGIA:8DGG??F;::88F@?;3BB85;A4AB
@774745/1
ccaagtttcatcgaaatcaaaccgttagttttcacgtgatgcctgaacat
+774745/1
CCCFFDFFHHHHHJJJJIJJJIJJJJJJHIJJIJJJGHIJJJJJGHIJJI
@45871/1
gttgatgtcgcaagatagtgagacattcactttttagtcataatcttcag
+45871/1
CCCFFFFFHFHHGGGIJIAHGHIHJHGIIJJJIGIIJFHGFIHJIIJJIH
@774933/1
ggcagagggaatctgattgtgctgttgtggaactgcttcacctgtggccg
+774933/1
CCCFFFFFHHHHHJJIJJIJJJJJJJJJJJGIJJJJJJJIIIJIJIIJJI
@46545/1
cccatcaatttatcttcaaatgacgacaccacagttccagtctcaggcac
+46545/1
@@@DD??DFHFHFDGGICD@IIII?GDAFEHIGHIIIDHHIGGEHGCH=D
@46594/1
gttttaataaagactactacatctatccaaaaaaagccccgtttgcatat
+46594/1
@@<DDD>DBDF<FAGAEFICHHDFBHBFHHCHEG?A9BDA@@FHGICFCA
@4849708/1
tcttgaacttcttcaattgacgcaagaagtaccagaaacgggacttagcc
+4849708/1
<@@D?>=ADFBDF?<BF4<?FHGIEGEH;?DB<9?FGCHEHG<AGHB@BF
@4849995/1
cggcacctccgacactgaggtcacggtactcgcgg
+4849995/1
@81BDDDDADFFDBFG@3CCGEGE@A?D@B@BA?A
@47425/1
ccacaatctggtctggagagaagatcctcatcttgtatagaggaggcttg
+47425/1
CCCFFFFFHHHHHJJJJJIIHIJJJJJJJJJJJJJJJJJJJJJJJJJJJG
@6913167/1
ctaaacataaaaataatacattacgttaaatgccacgacgctcggacatt
+6913167/1
CCCFFFFFHHHHHJJJJJJIJJJJJJJIJJJJJJJJJJJJJJJJJJJJJJ
@7585118/1
ggtgttgaggcgcttgtggtggtgcacgcgcttgggcagagggaatctga
+7585118/1
@@BDDFFEHHHHGGIJIJIEGGFFHIGGHGHEBEHEGGGEEEHBDFDFEE
@6914806/1
cggtagcactgagtgacggcacctccgacactgaggtcacggtactcgcg
+6914806/1
@@@?DDDFFDHHHEGIJJBGIIJJJJGIGIJGIJIGGHIJJJCFGGIHIH
@6914835/1
acttcttcaattgacgcaagaagtaccagaaacgggacttagccacaatc
+6914835/1
BBCFDFFFHHHHHIIJJJJJJIJIIJJIJIGIIJJIIIJIJIJJJIJJJJ
@5539874/1
ctagtttcttctctttgcagcttttgacagagcgggagccgtacagacgg
+5539874/1
@CCFFFFFHHHHHJJJJJJJJJJJJJJJJJIJJJJJJJJJJIJJJJIJJJ
@2133769/1
cacaacgtcatttaatataaaatacatttatatccgatatttttagcagc
+2133769/1
@C@FFFFDFHHHHJBEHHGIJIICHIIIJJJJGIIJIIIJJIJIJJJJIH
@6915681/1
ggatggagtgagcacgggctctgtgcctggctcccatgtcacggtagcac
+6915681/1
@@@DFADFHHDFDGHIJIHIIGGIJJIGEGCGGJJGGIIIIIJJFGHJIF
@2134300/1
gccgtttctgagattagcgcgcacagacgaacagacaaacagacaaacag
+2134300/1
C@@FFFFFHDFDDGGFFGIGIIJIJE>GGIJIHGGFECGHJEGGHHGGGF
@6916245/1
gtaggtgctgggcctcttgtatgcgaaggtgttgaggcgcttgtggtggt
+6916245/1
B@CFFDFFHHHHHGIJJJJJIJJJGCAFGFHGHGBGEGIJFIFGIGGIG4
@5540780/1
gtttattttgtttttctctgtgatctgtttcttggcatctatagatgtcg
+5540780/1
CCCFFFFFHHHHHJJJJJJJJJJJJJJJJJJJJJJJJJJJJJIJJJJJJJ
@6916300/1
acgatttcaccagtggtcttcttgaacttcttcaattgacgcaagaagta
+6916300/1
@BCFFFFFHHHHHHIJJJJJJJJJJJJJJJJJJJJJJJJJJJJJJIJJFI
@2134471/1
gtgcacgcgcttgggcagagggaatctgattgtgctgttgtggaactgct
+2134471/1
BB@FFFFFGHHGHJJJIJJJJIJJJJJJIJJIHIJJJJJJIJIIJIJJJJ
@5541662/1
aggtgctgggcctcttgtatgcgaaggtgttgaggcgcttgtggtggtgc
+5541662/1
?@<AB?BDAADFFEBGDHIIIIA<@?ECGCGFHIE;?DHIIGEAGHG@;C
@6917260/1
acacgatctgctacatcaatcccagcatctaagaagag
+6917260/1
;?@=DDDDDDHH?GE42C<C<GE9CB?FGE9E>D>GHH
@7586954/1
gcagcctgacgcttagcaagtttcttagacttgccagttcccacttcacg
+7586954/1
@@@FFFFFDFHFHGIIIJIIHIJGIJJJGEHIIGIIGGHIJJJIJJJIJI
@6917434/1
cacaatctggtctggagagaagatcctcatcttgtatagaggaggcttgg
+6917434/1
C@@FDFDFHFHHHGIIIGEHHBHF<AEDF@GHEEHGGHGIIE>FDHFD@F
@5541991/1
agccagttgtcatgcggttcgaatttggacgcgatcatacgcgcgcccag
+5541991/1
CCCFFFFFHHHHHJJJJJIJJJJJJJJJJJJJJJJJJJJJJJJJFFDDDD
@2135607/1
gcaagtagttcttgaagcacagacacaggtgtcttcaacggaag
+2135607/1
???DAD:::2=A<EED<EE>@3333A;;8<?E31C4:C::D16?
@6917619/1
cagggatcttgccgtcattgcagactgtgtggtagcgggtcggacgagcc
+6917619/1
@<@DDDFFHHHHDF@CGIIFHIIAHIGFGCGFCFHIIGEDHIGIIHFFCA
@5542194/1
tggcaaaggtagtaagtcagctgttccacttcatcatcagggatcttgcc
+5542194/1
CCCFFFFFHAFHHIJJIJJJJJJIJJIIJJJJJJIJJGJJJJIIIIIJJJ
@6917681/1
ccctgctattttttttatttttattttcaatgtacagacagcacttttct
+6917681/1
CCCFFFFFHHHHHJJJGHJJJJIJJJJJIJJJJJJJJJIJJIJJJJJJJJ
@2136007/1
gcgtcaactgggtgtgctagttacataatatctactaaactataac
+2136007/1
???D?8=2ADDDDE8C<:3A<FFFDAE@A??CB?C<CB?DDDB?DD
@5542501/1
gtgctgggcctcttgtatgcgaaggtgttgaggcgcttgtggtggtgcac
+5542501/1
CCCFFFFFHHHHHIJIJJJJJHIJJCGGHJGJJIJJJJIIIJHIJIIJJJ
@7587455/1
gtagttctcagcttccctgcaaagttaaccatcttgtattcaaaagaaaa
+7587455/1
CCCFFFFFHHGHHJIIIGIJFIGJIJHJJJJIJJJJHIIJIJJJJJJJIJ
@6917962/1
gcaagaagtaccagaaacgggacttagccacaatctggtctggagagaag
+6917962/1
CCCFFFFFHHFFHJIGHIIIJIIGIJJIJIIJJIJJIGIJJFGDGHIIJH
@2136477/1
atcagcgactgtcacacggtagcggaaggtgggttcgtgaatcatgccct
+2136477/1
CCCFFFFFHHHHHJJJJJJGIJJJJJJJJ?FHIHIJJHGIJJIHHGGHHF
@2794149/1
gtggtggtgcacgcgcttgggcagagggaatctgattgtgctgttgtgga
+2794149/1
@@@FFFDAFHHHHJJJJIJJJJJJJJJJIIIJJJJJJJEHHIJFHJIIII
@4170590/1
ccagatgccaaagttcttgatcttcactgggctcttctctggga
+4170590/1
@??BDDDDFFHHFIHBHHHAE@HHBCHHH;FFHGCGHHDICGH>
@1438584/1
tgtacacctgagcgagactcataacgcagccagatgccaaagttcttgat
+1438584/1
@CBFFDEFHHHHHJJJJJJJJJJJJJJJJJJJJIJJJJJJJJHGJJJJIJ
@4170728/1
ccacaatatattcgtgaaaaccgcatccaactcggatcagccgtttctga
+4170728/1
CCCFDFEFHHHHHIFHHIIJJJIJJGIIJJJHHHHIGIIIJJIHIIGGGI
@3485561/1
gtgaaaaccgcatccaactcggatcagccgt
+3485561/1
??;?DDB3A?DFDEBHHBE@;?F88??GEE6
@2794653/1
gcgacaccttgtggctgtgacttgtagtcaaggtggagattttactatct
+2794653/1
CCCFFFFFHHHHHJJJJIIIJJJIHIJIJJJJJCGHHIFHIJJJJJJJIJ
@2794668/1
ccctaatagagacgatttcaccagtggtcttcttgaacttcttcaattga
+2794668/1
CCCFFDFFFFHFHJGGGIJJJIJJIIIHHGIGIJJJIJJJJEGGCGIIJG
@1439018/1
agagaagatcctcatcttgtatagaggaggcttgggctcgctctccgaag
+1439018/1
CCCFFFFFHGHHHJJIIIIHIIJJJJIJGIIJJIJJGIIJFHGIIDBAG@
@3485965/1
ataataaaattagaggaagtaggtgctgggcctcttgtatgcgaaggtgt
+3485965/1
<@;B:DDBFFB?FBHDF@GCEHIAGE<<FGAD??E:D:BD>FH@GGG9D9
@4171191/1
tgtacacctgagcgagactcataacgcagccagatgccaaagttcttgat
+4171191/1
CCCFFDDDHHHHHJIJIIJJJJJJJJJJJJJJJJJJJJJJIIHIJJJJJJ
@2794944/1
gctctgtgcctggctcccatgtcacggtagcactgagtgacggcacctcc
+2794944/1
@<@DADDDHF?DD>EHGEGHIBHG@GG<?FAEDGGGH?DGHCEGHEICHH
@2794991/1
gttgaggcgcttgtggtggtgcacgcgcttgggcagagggaatctgattg
+2794991/1
CCCFFFFDFHHFFHGIEDHGHDGHIGJIGBGGIIIICHIIHEHHDFFFFF
@2137830/1
ggcagagggaatctgattgtgctgttgtggaactgcttcacctgtggccg
+2137830/1
@CCFFFFFHHHHHJJIJJJHHJJJJIJHIJIJJJJJIJJJJJJJHIJJJJ
@1439738/1
cagttcctcgacgagcaagtagttcttgaagcacagacacaggtgtcttc
+1439738/1
@<?DDDDDDFHFHIGIGII?FGH<EHGHDHGGGIGBBF@9;BCB?BCGFG
@4171583/1
agcatacataataaaattagaggaagtaggtgctgggcctcttgtatgcg
+4171583/1
CCCFFFFFHHHHHJJJJJJJJJJJJJJJJJHIJJJJJJJJJJJJJIJJJJ
@2795387/1
cacctgtggccggcggcacgcagacgccttgatgacctccactttgatga
+2795387/1
CCCFFFFFHHHHHJJJJIJJJJJJJJHHHFFFFFECEEEDDDDDDDDDDE
@3486942/1
ggtgcacgcgcttgggcagagggaatctgattgtgctgttgtggaactgc
+3486942/1
@B?DDFFFGDHHHJJIJJJJJJJJJJJJJIIIIBFHHIHGHCFHGIJHII
@1440309/1
gcacagttcctcgacgagcaagtagttcttgaagcacagacacaggtgtc
+1440309/1
CCCFFFDFHHHHHJJJJJJJHHGGIHIJJJJIJJJJJJJIJJJJIIFFII
@1440365/1
atacataataaaattagaggaagtaggtgctgggcctcttgtatgcgaag
+1440365/1
@CCFFFFDHHHGHJIJIIIIJIIIJIIHGHHHGIJJJIJIJFHIIEGGHI
@6214423/1
gcaaagataagatgaagaagaggagcaaatggaaaaaaaaaattggtgaa
+6214423/1
@@CAD;DDFGHBHJIGIJJJHJJHICD9CGHJIIJGJJIJIFEAGI?AHH
@6214469/1
cctttctaaggttctaaactatatctgtaccaaatttcaaccaaatccgt
+6214469/1
CCCFFFFFHHHFHJJJIJJJJJJJJJJJIJJJJJJJJIJJJJJJIJJJJI
@4172398/1
tgttgtggaactgcttcacctgtggccggcggcacgcagacgccttgatg
+4172398/1
@@@FFEDDHDHHDGIHIIIJJIBCFHIIIDG>FEEEHBECABDDDDCCA3
@1441088/1
cttcacctgtggccggcggcacgcag
+1441088/1
@<?DDDDD8:A3CFAG@FH?DFFGE4
@3488680/1
tatgtcctttctaaggttcaaaactatatctgtaccaaatttcaaccaaa
+3488680/1
?@<?ABBBDBFFH@2:E?EBBEDBEDCBEHII9C?A?BEHFH@???FHH=
@3488802/1
tgggcctcttgtatgcgaaggtgttg
+3488802/1
@@@DDDFFBHDBHII<EGAHEFGF8:
@6215982/1
tgctcagatgcaatttcttgcaagaattgcacaaagttgaagtccttgtt
+6215982/1
CCCFFFFFHHHHGJJJJJJJJJJJJIJJJJJJJJJJJJJIIJIJIJJJJI
@2797352/1
caggatgtggattttaatgttattattacagcatacataataaaatt
+2797352/1
B@CFDFFDHHHHHJJJJJJHJJJJJJJJJJJJJJJJJJJJJJJIJJJ
@6216325/1
gccagatgccaaagttcttgatcttcactgggctcttctctgggatttcc
+6216325/1
CCCFFFFFHHHHHJIJJJJJJJJJJJJJJJIJJJJJJJJJJJJIHHJJJJ
@4851879/1
ccttcatggccgaggttggggcggcgcgggcatgtgagtgttggtaaatc
+4851879/1
BCCFFFFFHHHHFHIFGIJJJJJJHDDDDDDDDDCDCCCDDDDDDDDDED
@48548/1
ctcatcttgtatagaggaggcttgggctcgctctccgaagggagcttgcg
+48548/1
C@@FFFFFHHHHFGIIJFHIJJIDGIJIJIGGIGGIGGIIBGCGIIIJII
@6216984/1
gtggattttaatgttattattacagcatacataataaaattagaggaagt
+6216984/1
@@@7DB>DFFDHHFFEHHHHIJJJIEG<DEGHIIHCHIGGGIJGHIEGIG
@777305/1
agcatacataataaaattagaggaagtaggtgctgggcctcttgtatgcg
+777305/1
CCCFFFFFHHHHHJJJJJJJIJJJJJJIIJHIHIJJJJJJJJJJJIJIJJ
@777867/1
agtaggtgctgggcctcttgtatgcgaaggtgttgaggcgcttgtggtgg
+777867/1
CCCFFFFFHHHHGJJJJJJJJJJJIJJJJJGHIHIHIJJJJJJJHIIIJJ
@777928/1
gccagatgccaaagttcttgatcttcactgggctcttctctgggatttcc
+777928/1
@@@FFBDBHHDFDGAADEGB<FD<?HHGHE>BBBFHGGIIIIIGCGGGII
@6217680/1
gccagatgccaaagttcttgatcttcactgggctcttctctgggatttcc
+6217680/1
@?@;DDDDH?DHFHIIGGIIIDHI@B@BDC@GHEHHHC>CGHIDGD;@GB
@778446/1
tgtggaactgcttcacctgtggccggcggcacgcagacgccttgatgacc
+778446/1
CC@FFFFFHHHHHJJJJJJJJJJJJJJJJJJJJHHHFFDDDDDDDDDEDD
@4853303/1
gcagagggaatctgattgtgctgttgtggaactgcttcacctgtggccgg
+4853303/1
CCCFFFFFHHHHHJJJJJJJJJJJJJJJJJJJJJJJJJJJJJJJJJJJJJ
@4853720/1
cctctattgagctactgctgttaagcagaataaaactgaaaaataa
+4853720/1
?B@FFFFFHHHHHJJIJJJJJJJJJJJJJJJJJJJJJJJJIJJJJJ
@5543114/1
ctgggcctcttgtatgcgaaggtgttgaggcgcttgtggtggtgcacgcg
+5543114/1
CCCFFFFFHHHHHGHIJJGHHIFHHHIJJJIJJJIJIJJHIJFH4CHIHH
@779721/1
cacatgattcatccacaaattccaacccttgcgtttcaaaacaattcatt
+779721/1
B@CDFFFFHHHHHJJJJJJJJHJJJJJJJIJJJIJIJJIIJIIIJJGIJJ
@5543467/1
gcggagattaatggtataagcatagaatgttcgacgtgattctttaattt
+5543467/1
?1@DDD6;FHHDHEHGHIIHIHEHGIIDCHIEIAD<DAF>F<BGHGI>GH
@5543583/1
cccacttcacgacgcttcagcagagtgcacacaatggtgaactggcgttc
+5543583/1
@CCFADDDHHGBHIIIIIIGA>GBH:CDBHIGGDGEHHIA@FFHEGBAF;
@5543747/1
tccacataagtaacttcaaatgattgctcagatgcaatttcttgcaagaa
+5543747/1
@CCFFFFFHGHHHJJJJJJGHIIJIIJJJIJJJJJJJJJIJJJJJIJIJJ
@5544305/1
caccagtggtcttcttgaacttcttcaattgacgcaagaagtaccagaaa
+5544305/1
@@@ADBDDFF?F<AGG@CFE@?<CHECHDHE>FEEEFEEA?::BDFFEGD
@780729/1
tctctgtccaggcactatattgcagacctccagtggtaggtatgtatgtt
+780729/1
:??DBADDDBHDADF@@DB@CHDBFEFH@CFEF9?E1:CF1?DHDFIIGF
@780917/1
gggtatcggccgagcgcttcggtactgttgtggaaatagtgtactataag
+780917/1
@BCDDFFFHHHGDHIJJIFIIIGGGIIJJJJJIJJJJJG@FGHIJIJJGH
@5545342/1
tggattttaatgttattattacagcatacataataaaattagaggaagta
+5545342/1
CCCFFFFFHHHHHIJJJJJJJJIJJJJIJJJJJJIIIJJJJIJJJJJIIJ
@6918971/1
gccccctggcgtaaaataacgtcaatacattggatctcctcagtaggatg
+6918971/1
??@DAADDDAF80?FED<BFE:EDFDF<CDGIDGEDF<<BBFC??D?3BE
@6919044/1
cttgaacttcttcaattgacgcaagaagtaccagaaacgggacttagcca
+6919044/1
CCCFFFFFHHHHHJJJJJJJJJJJJJJJGHJJJJJJJJJJJIJJJJJJJI
@5545814/1
gtgtcttcaacggaagagattccatttcccgtttagcagcttcatcc
+5545814/1
@?@DFFFFFHHHGIIIIJIIIJIJJJJIGIGFHHGJJJJJIJJJJJI
@7589981/1
gaaacaaacactaaatgtaaatttaagcatcccacaatatattcgtgaaa
+7589981/1
C@CFFFFFHHHHHJJJIJIIIIJJIJJGJJJIJJJIIJGIJJIGGHEFHH
@6919411/1
tggaatagtgacttccggcaaatttttggttttaaccacacagttcccga
+6919411/1
CCCFFFFFFHHHHJJJJJJJJJJJJJJJIDHIJJJJJJJJJJJJJJJJJH
@7590346/1
gcggtacatgttgtgtacacctgagcgagactcataacgcagccagatgc
+7590346/1
@@@FD@DDHA<CFGHIIIIHFHEFCHGHGCFFEHIIIIIGIGIGGHHGIE
@7590397/1
gttgaggcgcttgtggtggtgcacgcgcttgggcagagggaatctgattg
+7590397/1
CBCFFFFFHHHHGGIGHIIGHHJJJIIIIGIIIJIHHIIIEHGHFFDEFF
@5546553/1
gcattatatgtttgaatgcattttcaaaagattcacaacaaaaagagata
+5546553/1
CCCFDFEFHHDHHIIIHIJIIJGJJGEHGGHGEHEHGIIIGGGIIIHGDH
@2138080/1
cctgtggccggcggcacgcagacgccttgatgacctccactttgatgatc
+2138080/1
CCCFFFFFHHHHHJJJJJJJJJJJJHHHFFFFFFEEEDEDDDDDDDDEED
@2138183/1
ccctgctattttttttatttttattttcaatgtacagacagcacttttct
+2138183/1
CCCFFFFFHHHHHJJJIIIJJJJJJJJJIJJJJJJJIJJJJJJJJJJJJJ
@2138217/1
tccgtgtgctggtagatcagctccaggaagtcccagtcgatgtctatctt
+2138217/1
CCCFFFFFHHHHFHJJJJJJJJJJJJJJJJIJJJJJIJJJJJJJJJJJJJ
@2138268/1
cagagggaatctgattgtgctgttgtggaactgcttcacctgtggccggc
+2138268/1
CCCFFFFFGHFHHJJJIIGHIIHHHGGGIIJFHIIJJIJJGHJJJIEFBE
@6920770/1
gtgctgggcctcttgtatgcgaaggtgttgaggcgcttgtggtggtgcac
+6920770/1
@?@DDFFFFHHHHIJIHIIJJFHGG?FFFF?DHFHIJIJCHBFFEHDDC@
@6921077/1
gcactgagtgacggcacctccgacactgaggtcacggtactcgcggtaca
+6921077/1
@<@;DDA?:CBFDBHGIDHHGEGGGGIGD<?09BF0@FEGGG7AAE=BDE
@6921488/1
cttctgcccgcgactccgtccgcgcggatgtcggtcttcgcgtggaagtt
+6921488/1
CCCFFFFFHHHHHJJJJJIJJJJJJJJIHHFFFFDDDDDDDDDDDDDDCD
@4854086/1
cactaattacaaaaaagaaaacatttgtcaccaactcctaaagtcaggac
+4854086/1
CCCFFFFFHHHHHIJJJJJJIJJJJJJIJJJJJJJJJJJJJJJIIIJJJJ
@2797717/1
ccagtctcaggcacattgccattagtagactgatcagccggagcagctcc
+2797717/1
=@@DDDD?F?::?F?B:CIHIICHEA?A9AFFCGCHF<?:C:0@?8?9?=
@6921729/1
gtagcactgagtgacggcacctccgacactgaggtcacggtactcgcggt
+6921729/1
CCCFFFFFHHHHHJIJJIIIJJJJIJJJJJJJJJGIIJJJFHIJJJJHF<
@4173694/1
ctcataacgcagccagatgccaaagttcttgatcttcactgggctcttct
+4173694/1
;@?DADDDFHFHDHIIGHIIIGH@E?EFHGGEFIIIIGGI>CG2BGHGEC
@2139386/1
gtcaaattaaagaatcacgtcgaacactattctatgcttataccattaat
+2139386/1
@@@D?DDDD?FFFHIGAHEEEGEDGIGGGDGCGIGHDHIGGGHIGGHIGF
@6922052/1
gtctgtttgtcggtttgtctgtttgtctgtttgtctgtttgtctgtttgt
+6922052/1
CB@FFFFFHHHHHEHIJGHIJHIJJIIJJJJJJJIJJIJIJJJJJHIJIG
@6922121/1
tgaggatgcactacatttccgtccatcattttgtcaacgaactcttctga
+6922121/1
CCCFFFFFHHHHHJJJJJJJJIJJJJJJJJJJJHIJGIJIIJJJJJJJJH
@2139684/1
ccataatcattcctggaatccgtgtcgacggcgatgagagcccacgatgt
+2139684/1
?7@DD?DAFFFFBFEBGFFIF<F;<AEF@DFF@A@F;FF@F>EC;BBDD6
@4174039/1
gcgagactcataacgcagccagatgccaaagttcttgatcttcactgggc
+4174039/1
@CCDFDDEHFHDFGDHIDEHIGGCEGHJJCIGGIIGIIJIIJIIFIIGII
@6922365/1
ctgatagagacgatttcaccagtggtcttcttgaacttcttcaattgacg
+6922365/1
CCCFFFDFFHFHAGGHHGHHJIHHGIGHIIIEFGIGGIJIJJEHIIJIJG
@2798257/1
tcttgtatgcgaaggtgttgaggcgcttgtggtggtgcacgcgcttgggc
+2798257/1
@@@DDDDDFD??@FG:ACFHFGHHFFHIG?@FDEDFHI>FGEG8:B?1=@
@4174328/1
agcgagactcataacgcagccagatgccaaagttcttgatcttcactggg
+4174328/1
CCCFFFFFHHHHHJJJJJJJJJJJJJJJJJJJHIJJJJJJIJJJJJJJJJ
@2140674/1
agaagatcctcatcttgtatagaggaggcttgggctcgctctccgaaggg
+2140674/1
@@<::DDDFDGHFGBGGGDDDEEDH@FHGII68DDCFGDAHIHCB:;FAA
@4174817/1
ctggcaacgaccaatcatggacttttcttcaatatccacataagtaactt
+4174817/1
CCCFFFFFHHHHHJJJJJJJIIIJJJJJJJJJJJIJJJJJJJJJIIIJJJ
@3489302/1
cacgttggttatcaagtggcttggta
+3489302/1
@@@DDDDDC;DHFGIGIBAFHB@72<
@1443425/1
gcaagaagtaccagaaacgggacttagccacaatctggtctggagagaag
+1443425/1
@@<DDD?DBHDH<AEIIIGIBGG@GHABGEHIG>DBD90?FHEFGIIIGG
@2799955/1
gtggtgcacgcgcttgggcagagggaatctgattgtgctgttgtggaact
+2799955/1
@@@DDDFFHGGGFIJGBHIGF;FGGIJIJJJIGIBDGIIJIJJJJD@CGG
@2800075/1
gcctggctcccatgtcacggtagcactgagtgacggcacctccgacactg
+2800075/1
CCCFFFFFHHHHHJIIJJJJGHIJJJJJJJGHJJJJJIJJJJJJJJJJJJ
@3489985/1
ctgagtgacggcacctccgacactgaggtcacggtactcgcggtacatgt
+3489985/1
BCCFFFFFHHHHHJJJJJJJIJIJJIJJHJJJJIHIIJJJJJHEHFFFFB
@4176045/1
gagaagatcctcatcttgtatagaggaggcttgggctcgctctccgaagg
+4176045/1
CCCFFFFFHHHHHJJJJJIJJJJJJJJJJJJJIJJJJJJIJJIJJJJJIJ
@6218037/1
gcctgggatgccacccggcaccactcccgggtgaggatgcactacatttc
+6218037/1
CCCFFFFFHHBFFIJJJJIIJIJJJJJIJJEFFHIJJIJJJIJJJJJJJH
@1444073/1
ggaactgcttcacctgtggccggcggcacgcagacgccttgatgacctcc
+1444073/1
CCCFFFFFHHHGHJJJJJJJ;EHHIJJGHIIBHFFFFDEDDDDDDDDDDD
@6923073/1
gtggattttaatgttattattacagcatacataataaaattagaggaagt
+6923073/1
CCCFFFFFHHHHHIIIJJJJJJJJJJJJJJJJJJJJIJJJJJJJJJJJJF
@4856557/1
gcacctccgacactgaggtcacggtactcgcggtacatgttgtgtacacc
+4856557/1
;@@DABB?DHA??A2<<AGDH?C@:DCC?B:8@G>EIECHA@FD==D===
@2800863/1
cgacgtgattctttaatttgacataacttttttatttatgaaccgattga
+2800863/1
CCCFFFFFHHHHHIJJJJJJIJJJJIJIIJJJJJJJJJJJJJJJJJJIJJ
@2800887/1
ctccatactttgtttcatttaaatttacgggctatgccatttatcctcgc
+2800887/1
CCCFFFFFGHHHFIJJJJJJJJJJJJJJJJJJJJJJJJJJJJJJJJJJGJ
@4857021/1
caaaaatgtaattaactttttttttgtctgtttgtctgtttgtctgtttg
+4857021/1
CCCFFFFFHHHHHJJJJJJJJJJJJIGGGHJJJJHIIIJJJJIJJJJJIG
@50414/1
gaggaagtaggtgctgggcctcttgtatgcgaaggtgttgaggcgcttgt
+50414/1
=8?DD?AADDF?D<FFFFDEFF3ACAFHAHE??C0?90?FAGCGGB8;5@
@2801128/1
tcttggttgaacggaactccaatcctttactcgaatagtcttttctaact
+2801128/1
@@@FFFDFHHGHHJJIJJJJJJJJJGGGHIIIIJJJJJGJJJJJGHIJHI
@2801236/1
gtgtattcaaggggatctgagaatggtttagattcacaattttgtccgct
+2801236/1
@BCFFFFFHHHHHJHIJJJIJHIHIJHIJJJHJJJJJJJJJJJJJJJJJJ
@6923943/1
gcgtgcaccaccacaagcgcctcaacaccttcgcatacaagaggcccagc
+6923943/1
@C@DFFFFHHHHHJJJIIJJJIJIJJIJJIIJJJJJIJJJJJIIJJJJJJ
@4857542/1
actgagtgacggcacctccgacactgaggtcacggtactcgcggtacatg
+4857542/1
?@@FDFAD?FHD>G?GEHIBCGGFGIGFE?BGGHGDBH@FHIIGBDBEFF
@50867/1
ggatggagtgagcacgggctctgtgcctggctcccatgtcacggtagcac
+50867/1
@C@FFFDFCFDFFGIJJGEHIJIGIJJIGGGHHIIGIIIIJIJICFGIIG
@4857818/1
gggaagtggtgataaagataagtataggctcaaaacctaacgacatcaat
+4857818/1
CCCFFFDFHHHHHJJJJJJJJJHJJJJIJJJJJJJIJJGIJJJJJJIJJI
@4857838/1
ggtcttcttgaacttcttcaattgacgcaagaagta
+4857838/1
?@;?DDDACDB?AFGGGHBH:FHB>AC?<:??BF:?
@2801763/1
gccctcaatctgcaccagttcatatttgggcacagttcctcgacgagcaa
+2801763/1
@@CFFFFFHHHHHJJJIJHJIJJIJJJJJJIJIJJIJJJJJJIIJIIIJJ
@51486/1
catacataataaaattagaggaagtaggtgctgggcctcttgtatgcgaa
+51486/1
CCCFFDFBBHDHGIIJII<BBDGIIHEEHIGIGAEFHIIIHIBDGGGIHI
@4858358/1
ggataataagttaattataccaagtttcatcgaaatcaaaccgttagttt
+4858358/1
@@@DDB?D?FAFBHGHGIICHG@GFGHIHI>G@HHGEBGGIEF?FBGBDF
@2802062/1
gggatcctaacttcgcaaccactaattccagtgataaattcactctagca
+2802062/1
C@CFFFFFGHHHHJJJJIIJJJIJJJIJJIJHGIEIIIIIJIJJJJJIFI
@4858398/1
tctatactttgcattaaaataatgcccattttcacaggcaagggatccta
+4858398/1
CCCFFFFFHHFHHGJJJIJJJJJIJJGJIJJJJIHGGIJJJJFJCIIJIH
@2802385/1
cacgcgcttgggcagagggaatctgattgtgctgttgtggaactgcttca
+2802385/1
@@CFFF8DFFFBFIIBGGGGGGEG@E>GGBDGDHGGGBFGIEGIJIGGEF
@52004/1
gtcacggtactcgcggtacatgttgtgtacacctgagcgagactcataac
+52004/1
@@@DDAFFFHHHHGGHFHBHJBFIHGHDGGIHJEGFGBG:FBGGGCGHJG
@2802764/1
cacataagtaacttcaaatgattgctcagatgcaatttcttgcaagaatt
+2802764/1
@@@DFFDDFHDDDGGGIEGIGGGGGGGHGEDGHEHGIIIEGIIIGHIGIJ
@52166/1
gtcaaattaaagaatcatgtcgaacattctatgcttataccattaatctc
+52166/1
CCCFFFFFHHHGHJIIJJJGHGIIJJGHIJJJGGIJJJIIEGIIGIHIIH
@4859401/1
gcctccttgatgcattgcgtcagaatgcccacctcacgttccgccaattg
+4859401/1
CCCFFFFFHHHHHJJJIJJJJJJJJJJJJJJJJJJJJJJJJJJJJJIJJJ
@2802992/1
gttgtgtacacctgagcgagactcataacgcagccagatgccaaagttct
+2802992/1
CCCFFFDDHDCDHIGIIJHIEGHIJJHIIIIJJJIIIGHIJJGGIGFHHG
@4859538/1
agacgaacagacaatcagacaaacagacaaacagacaaacagacaaacag
+4859538/1
@C@FFFFFHHFHGI2AEHEHIIGIIGGGHIIIIDGIIIIGICBBHIIEI>
@781604/1
cacctgtggccggcggcacgcagacgccttgatgacctccactttgatga
+781604/1
CCCFFFFFHFHHGJIJIIJIIFJIIIHHEFFFBBDCCEEDCDDDDDCDDD
@2803130/1
cgacgacactgtacagttagaaatgttacaacctctatactttgcattaa
+2803130/1
@@<DDDDA<CFHFIIGIAHI>A9A9CF@?EEDAGAC@BDBB@4?B0?F?4
@2803161/1
ctcgaatagtcttttctaacttgaacagtgcgatgttttacaagggcagg
+2803161/1
?@@?DDDDDHDBFHGGIIIIIIIIIIGI<CCH@GHCEHIIII@<?;BFD@
@781684/1
aataaaattagaggaagtaggtgctgggcctcttgtatgcgaaggtgttg
+781684/1
CCCFFFFFHHHHHJJJJJJJJJJJJJJJIJIJJJJIJJJJJJJJJCHGHG
@2803360/1
ctgtcacacggtagcggaaggtgggttcgtgaatcatgccctcaatctgc
+2803360/1
CCCFFFFFHHHHHJJJIJJJJIJJJGHJJJJJJJJIJIJJJJJJJJJJJJ
@782255/1
gccagatgccaaagttcttgatcttcactgggctcttctctgggatttcc
+782255/1
CCCFFFFFHHHHHJGHHJJJIJJJJJJJJIIGIJIJJJIIJJJJJJJJJJ
@782439/1
cgggctctgtgcctggctcccatgtcacggtagcactgagtgacggcacc
+782439/1
CCCFFFFFHHHHHJIJJJIJJJJJJJJJJJHIJJJJJJJJGIJJJJIIJJ
@6218565/1
agcatacataataaaattagaggaagtaggtgctggg
+6218565/1
@@@?DD?8F<B<:AFFFCIAA<AFF>EEHC9A@EF9?
@6218659/1
gcaagaagtaccagaaacgggacttagccacaatctggtctggagagaag
+6218659/1
CCCFFFFFHHHHHJJJIJJIJIJJIJJJJJJIJJJJJJHIJJJJJIIHII
@3490712/1
gagtgacggcacctccgacactgaggtcacggtactcgcggtacatgttg
+3490712/1
@CCDFFDFHFHHHJIHIGGGIIICHIFGGHIIFDDHGGGIIHFBCEF@DD
@6219107/1
gtcggtcttcgcgtggaagttttatttctccattttgagtaactgtgaaa
+6219107/1
@@@DD@DDFHFHHHIIGGICFGGGIIIDHGIGIGIIEC=BFFGHGDFFIE
@6219216/1
tgggcctcttgtatgcgaaggtgttgaggcgcttgtggtggtgcacgcgc
+6219216/1
@@CFFFDFHHHHHGGHIIGHICFFGGGHIGHIGIJIJJEHIJHIHGGGHF
@3491137/1
ccacaatctggtctggagagaagatcctcatcttgtatagaggaggctt
+3491137/1
@@@BDFFFHBHFHIGJIJJIDIJJIIIIIGIIIGIJJJJJJIGHIIIJJ
@783709/1
gcttcacctgtggcaggcggcacgcagacgccttgatgacctccactttg
+783709/1
CCCFFFFFHHHHHJ2AGHJJJJJJJJJJJJIJJJIIJJHHHHHFFFFFFE
@6219769/1
gtcctttctaaggttctaaactatatc
+6219769/1
@?;1B:=AADDD?GHII?<:AHHF><D
@54232/1
acgcaagaagtaccagaaacgggacttagccacaatctggtctggag
+54232/1
CCCFFFFFHGFFHIIIJJIIJIIIJJJIIJJJJJJJJJJJ?FHIIIJ
@6220107/1
actgagtgacggcacctccgacactgaggtcacggtactcgcggtacatg
+6220107/1
@C@FFFFDHHA@FHHBHHIIIIIGIIIIIBDHIIIAEHII?BHF<=D@DE
@2805100/1
gtgctgttgtggaactgcttcacctgtggccggcggcacgcagacgcctt
+2805100/1
@??DDDDDHHHFDGGIJJIIGGHHGIHIGIGIJJJJIFBD>CD>ABB=BB
@6220203/1
gcagttttcgaatatgtgtgatgttattaggaaatccaatatcgcatcgc
+6220203/1
CCCFFDFFHHHHHJJJJJJJJJJIJJJJJJJIJJJJJJJJJJJJHJJIJJ
@2805406/1
gccagatgccaaagttcttgatcttcactgggctcttctctgggatttcc
+2805406/1
@@@DFDAEHDDHDHFHGBIDGHIIIIIIEE;DDGGGIIIIIGGFCHIIII
@5548816/1
gctgggcctcttgtatgcgaaggtgttgaggcgcttgtggtggtgcacgc
+5548816/1
CCCFFFFFHHHHHHIJJJJIIJJHHHIJIJJJJJJJJJJJJJJHHIJJJG
@7591791/1
gacgcaagaagtaccagaaacgggacttagccacaatctggtctggagag
+7591791/1
@@@FFFDDFBDCFCEBG>DEHIGBIDIIGGEIIDGHIGDHEBFFGHBCBG
@6221134/1
gtggtggtgcacgcgcttgggcagagggaatctgattgtgctgtt
+6221134/1
?=?DDDD@DDDDDEAEIAE7=310BDDDDDDBDICIEB=CEEEDC
@6221191/1
ggcgcttgtggtggtgcacgcgcttgggcagagggaatctgattgtgctg
+6221191/1
CCCFFFFFHHHHHHFHIJJJJJJJJJIJJJJJJJIJJJJJJJJJJHIIJG
@55280/1
caaatttttttttaaacgtattttaagctgaaacttcgtgtagagattct
+55280/1
?@@AD>BBFHHHFGBBFG:??@BB4DF>>G<GD?9D4;.7.=C@FGHHEA
@5549454/1
aatgactatatttgtccagaacacgtattaattctgttttcacgttgtca
+5549454/1
CCCFFFFFHHHHHJHHIJJJIJJJJHHIJJIJJJJJIJJJJIJJJJJJJG
@6221519/1
cagcatacataataaaattagagga
+6221519/1
@C@DBDDDHHHGHIIHII@<G>FGC
@7592225/1
gacactgaggtcacggtactcgcggtacatgttgtgtacacctgagcgag
+7592225/1
CCCFFFFFHHHHHJJJIJJJJJJJJHIJJJJJJJJJJJIHIIJJJJJJJI
@6221731/1
atcgggaactatgtggttaaaaccaaaaaattgccggaagtcactattcc
+6221731/1
CCCFFFFDFDHBHIIGIIIEDHIEIIIIIGHIGFIGIIGGIIIIE@AHGH
@6221752/1
agacaggacaacgtctgtcgggtccgctagtttactatattttcaatatt
+6221752/1
@@@DD?DBFHFBFDHHGEE?E<:?DD@:?D9BGFBAHCBFFC@FFGCFEG
@6221861/1
atacataataaaattagaggaagtaggtgctgggcctcttgtatgcgaag
+6221861/1
@@@FFF>BFBF??FGFHIGAHFGBB@HIGHHEFCGGIGIIIDGHHIGD@F
@1444742/1
gtggaactgcttcacctgtggccggcggcacgcagacgccttgatgacct
+1444742/1
CCCFFFFFHHFHHJJJJGIHHIJIJIIIJJIJJHHFFFDDDDDDDDEDDD
@56065/1
cagtggtcttcttgaacttcttcaattgacgcaagaagtaccagaaacgg
+56065/1
@@@DDBBDD?FADGIB:E@EIGGEHHGIIEEGFHIDEED9BFGHIDGHGG
@6222308/1
gcaagatagtgagacattcactttttagtcataatcttcagatactccaa
+6222308/1
CCCFFFFFHFHHFGHIGHHIJFGHIGGIIGIIJJIJIJGIJGIIJJIJHJ
@5550440/1
ggggaagtaaatgcatctgtccttatttccgacccacaaacaattaagcc
+5550440/1
CCCFFFFFHHHHHJJJJJJJJJJJJJJJJJJJJJJJJJJJJJJJJJJJJJ
@2142758/1
gcgcttgtggtggtgcacgcgcttgggcagagggaatctgattgtgctgt
+2142758/1
CCCFFFFFHHHGHGHIJJJJJJJJJJJJJIGIJJHIIIJJIJJJIJIJJJ
@4176360/1
cacgggctctgtgcctggctcccatgtcacggtagcactgagtgacggca
+4176360/1
CCCFFFFFHHHHHJJJJJJJJJJJJJJJJJJJHIJJJJJJJJHIJJJJJG
@2143059/1
ctcgctctccgaagggagcttgcggccgatgacctcatactccttcaact
+2143059/1
@@@FDFDDFDFAFDEAHGBGDFFHIIII@GG=8CGHGGHIIIIEGHEEHF
@2143118/1
ggttttttaaactcatattttcatggtaccaagttatgaatttttcaaat
+2143118/1
@@@FFFFFGHHHDIIJJJJJJJJJJIHIIIJJHHIIJJJGIJJJJJJJJJ
@2143136/1
gtgaattattaactatcttaatcgattacactaagcaattaataattatt
+2143136/1
@@@BDDBDHFDDH@GFDHCEGHEGI?HGCGHIEGGIIGGIGIIGHDGDBB
@3492402/1
cccatagcaacaagatcagcgactgtcacacggtagcggaaggtgggttc
+3492402/1
CCCFFFFFDHHHGGGIJIIIJJJGGHIIIJJJJGHIGGIHEHI@FGEAEH
@7593678/1
agttctcagcttccctgcaaagttaaccatcttgtattcaaaagaaaacc
+7593678/1
@B@FDFFFHHHHHJJJJJJJJJHIJJJJJJJJJJIJJJJIGHGIJJJJJJ
@3492480/1
aggtgctgggcctcttgtatgcgaaggtgttgaggcgcttgtggtggtgc
+3492480/1
?@@A?BDDFHHGHJJJJIJJJIIEIGI?EFGI<DGGGIGIIGGD@ADBEH
@1446311/1
gaaacaaacactaaatgtaaatttaagcatcccacaatatattcgtgaaa
+1446311/1
CCCFFFFFHHHGHJJJJHHJIJJIJJIIJJJJJGIJJJIJJJJJJJJIJJ
@3493117/1
cggcacctccgacactgaggtcacggtactcgcggtacatgttgtgtaca
+3493117/1
CCCFFFFFHHHHHJJJJJIJGHIJJJGHIIIJJJIFHIJJIHJJJJHHHH
@2143948/1
caccagtggtcttcttgaacttcttcaattgacgcaagaagtaccagaaa
+2143948/1
@@@FFFFFHHHGFIJJJJJJJJJIJJIIIJIJIIJJJJIJJDHIIIJJJJ
@4177297/1
gtagcactgagtgacggcacctccgacactgaggtcacggtactcgcggt
+4177297/1
CCCFFFFFHHHHHIJIJJIJJJJJJJJJJJJJJJGIJJJIFHJJJJJHF=
@2144080/1
actgcttcacctgtggccggcggcacgcagacgccttgatgacctccact
+2144080/1
CCCFFFFFHHHHHJJJJJJJJJJJJJJIJJHHHFFEDEEDDEDDDDDDDD
@3493635/1
cttcacctgtggccggcggcacgcagacg
+3493635/1
@?@:DADD:2<CFGFIBF?<@FFIEEEE<
@1447305/1
cctgctggagatgtgggtgtagctttaaggggatctgctgtctgtggagc
+1447305/1
@<<DBADDBHFHHBD9D1@@FFGIII>@D@HBHICGCHHIBEFB?@FBFH
@1447544/1
ctcagggtctgtggcgaagttttgttcacgttctttgcttgaacacactg
+1447544/1
@@@ADD?DFFHHGDBGGEHBAGHGHIIIDCHIADGGIGHIIEAB??@FH@
@7595056/1
ctatactttgcattaaaataatgcccatttt
+7595056/1
@@@DDADD?F?BF<AC>EDEG@:C:F@FHBD
@7595178/1
ctcatcttgtatagaggaggcttgggctcgctctccgaagggagcttgcg
+7595178/1
CCCFFFFFHHHHHJJJJJJJJJJGIJIJHIIJJJJJJIJJJJGHGGHIII
@4178496/1
gcgagctgctgccgaaagattagagtcgtcttctacttctgcttctggca
+4178496/1
CCCFFFFFHHHHHJHIJJJJJJJJJHIJJIIJIJHIIJIJIJJJHIIJIE
@2145611/1
ccctaagtgagtatacatctattaaattcaaacgcagaggttctcattat
+2145611/1
CCCFFFFFHHHHHIJJJJJJJJJJJJJJJJIJJIJJJJJJDGHJJJJJJJ
@7595615/1
gtggtgcacgcgcttgggcagagggaatctgattgtgctgttgtggaact
+7595615/1
@@@DDDD?DHHHFIGGDFEBFIIIFIEHIIECHHGII>DHICGIIGAHGE
@6925998/1
gtccttttaaggttctaaactatatctgtaccaaatttcaaccaaatccg
+6925998/1
CCCFFFFFHHHHFHJJJJJJJJJJJJJJJIJIJJGIJJJJJJJIJJJJJJ
@6926036/1
gcggttttcacgaatatattgtgggatgcttaaatttacatttagtgttt
+6926036/1
@@@DB@DDFFFF;8<EFDEHCH?F8FFEIIFFDFGFFAGCFBFFGIFBDG
@7595923/1
gatggagtgagcacgggctctgtgcctggctcccatgtcacggtagcact
+7595923/1
CCCFFFFDHHHHHJHIJJJJJJIJJJJHIJJJJJJJJJJJJJJFHIJJJH
@7595964/1
gggacttagccacaatctggtctggagagaagatcctcatcttgtat
+7595964/1
CCCFFFFFHHHHHJJJJJJJIJJJJIJJJJJJJJJJJJJJJJJJJJJ
@1448282/1
gggacttagccacaatctggtctggagagaagatcctcatcttgtat
+1448282/1
@?;ADBBDHA?C;?FHIIE@<ACC@AE;CFEBGHDH@GHIB?BBHIG
@5551720/1
tttttgttcccacatcaggatgtggattttaatgttattattacagcata
+5551720/1
CCCFFFDDFHHHHJJJIIJFHIFHIGGJJJJIJJJJHHIIJJJJJIJJIH
@6927076/1
acgggctctgtgcctggctcccatgtcacggtagcactgagtgacggcac
+6927076/1
CCCFFFFFHHHHHJJIJJJJJJJJJIIJJJJCHHIJJJJJJDGIIIJJII
@6927175/1
tgggatgccacccggcaccactcccgggtgaggatgcactacatttccgt
+6927175/1
CCCFFFFFHHHHHJJJJJJJJJJJJJJJGIIJJJJJJJJJJJJJJJJJJH
@6927357/1
ctgggctgcagatgactgtgcatccttgctagtaagtcctgagccatagc
+6927357/1
@@@DDDDDHBD?DDHIGIBFGFHGGEHIIGICEDGFEGGFFEGHIIIIIG
@6927562/1
ggccgatacccaacaaatactaataataaaaacgatagaaaacaaataaa
+6927562/1
@@@FFDFFHHGDHGGGIJIJIJIIIGIIGIGIHIIIJJCHJJIIIIIJGI
@4179763/1
ggcaggttgaactcacaccattcaatttaaaagaaactgggtgcgtgcag
+4179763/1
CCCFFFDFHHHHHJJJJJJIJJJJJJJJJJJJIJJJJJJJJHIJJJJJJI
@1449370/1
ctttactcgaatagtctttctaacttgaacagtgcgatgttttacaaggg
+1449370/1
CCCFFFFFHHHHHJJJJJJJJJJJJJIHIJJJFHIIIJIGHIIJJJJJJJ
@2806554/1
ctggggaaaagatcctcatcttgtatagaggaggcttgggctcgctctcc
+2806554/1
CCCFFFFFHHHHHJJJJJJJJJIJIJIJJJIIJJJJJEIJGIIGJGGIIJ
@1449769/1
gacgatttcaccagtggtcttcttgaacttcttcaattgacgcaagaagt
+1449769/1
CCCFFFFFHHHHHJHIJJJJJJJJJHIJIJJJJJJJIJJJJJJJJIJFI?
@2806664/1
gtctgtttgtctgtttgtctgtttgtctgttcgtctgtgcgcgctaatct
+2806664/1
@@@DDDDDFACCFFBBEHHIIH>FHCEHEH>DHGGFE9?CDDDGBHB@@@
@2806699/1
cgacaccttgtggctgtgacttgtagtcaaggtggagattttactatctt
+2806699/1
CC@FFFFFHHHHGJJJGIGIIJJHIIJJJIJJ?GHIJJJJJJJJJJJIJJ
@57061/1
gttattgttatgtcgatgtcgaacccaaaaatgtaattaactttattttt
+57061/1
@@@FFFFEHHHHHJJJJJJJJJJJIJJJJJJJJDIIIJJJJJIJGIJJJJ
@57288/1
ggtgcgtgcaggatcctcgtcattgcctggcatacaaggcaaagcaccga
+57288/1
@@?DFFDDFFFDDHBGIGGJIJGGGGHBBFGDDHHGGE;?;FBD;?9B:;
@57409/1
cgcaagaagtaccagaaacgggacttagccacaatctggtctggagagaa
+57409/1
CCCFFFFBF?FHHIGBGGIGGGGHGIIIIIIIIIIIIIGDDHDGFGDHGG
@4180732/1
gccattcccaactgtcctccggtactaacgatcaaatcgatcatgggtcc
+4180732/1
CCCFFFFDHBHHFEIGGHIGHIEGBEGIGGHCH@GFBBFDFGFDCHE8BF
@57639/1
acggctttttccagatccactcttgctccatggtccaggagcagcagcgt
+57639/1
=?:??8@DFD?DB@CFA<ABBAFE?@ECCA<<9CCFGCGGIIIF9FFC?F
@3494909/1
ccttcttctcttttttctcctttcttttgcgagctgctgccgaaagatta
+3494909/1
?@@FDDFDHDFHHGIIEGC>BAHFHIIII@@6CFHEDG<DGGF<:@=@FE
@6222511/1
aacctctatactttgcattaaaataatgcccattttcacaggcaagggat
+6222511/1
CB@FFFFFHHHHHJJJIJJIJJFIJGJGHIJJIGJJJIIIIJIIJJJJJI
@6222574/1
cgggctctgtgcctggctcccatgtcacggtagcactgagtgacggcacc
+6222574/1
CCCFFFFFHHHHHJJJJJJJJJJJJJJJJJHJJJJJJJJJGHJJJJIJJJ
@4860941/1
gtgctgggcctcttgtatgcgaaggtgttgaggcgcttgtggtggtgcac
+4860941/1
CCCFFFFFFHHHHJJHJJJJJIGHJEGHIJIJJIJJIIJHGIIJJIHIIJ
@6929219/1
actaacgatcaaatcgatcatgggtccataatcattcctggaatccgtgt
+6929219/1
CCCFFFFFHHFFHGEHIJJJJJJJFHIJJJJJJJJJJJJJJJJJJJJIJG
@6929288/1
catacataataaaattagaggaagtaggtgctgggcctcttgtatgcgaa
+6929288/1
CCCFFFFFHHHGHJJIIJIIIIJJJIJJHHIJJIJIJJJJJJIIIIJJGF
@57872/1
gcgcttgtggtggtgcacgcgcttgggcagagggaatctgattgtgctgt
+57872/1
CCCFFFFFHHHHHJJJJJJJJJJJJJJJJJJJJJJJJJJJJJJJJJJJJJ
@3495196/1
ccacaatctggtctggagagaagatcctcatcttgtat
+3495196/1
@<?D<BD:A<FDFEF9?BCBB>FBA>?FHIIEGCFIIF
@4861159/1
gcgcacagacgaacagacaaacagacaaacagacaaacagacaaacagac
+4861159/1
CCCFFFFFHHHHHJJJJJJJJJJJJJJJJJJJJJIJJJJIJJJJJJJIJJ
@58036/1
cactgagtgacggcacctccgacactgaggtcacggtactcgcggtacat
+58036/1
CCCFFFFDHHHHGIIJI<FIJIJIJJJJJJGIJGJJFGIJJJJJHBDDFF
@6929765/1
cacggtagcactgagtgacggcacctccgacactgaggtcacggtactcg
+6929765/1
CCCFFFFFHHHGHJJGIGGHJIIJIJJJJIJJJJJJJJJIJJJIHHIJJH
@3495667/1
cgcacgttggcagtaatagtacaagtgaaaagtcacttgccgatggt
+3495667/1
C@@FDDDDFDFBFAEEGG@HGGI<BAFGGGHIGHGIGGHBFGBHGEB
@6223479/1
tctggtctggagagaagatcctcatcttgtatagaggaggcttgggctcg
+6223479/1
CCCFFFFFHHHHHJJJJJJJJJJJJJJJJHJJJJJJJIJJJJJGHIIIJI
@4862201/1
cctcgagcgacgaatcacatgaaagggggagggggg
+4862201/1
@?@DB=@@FAFD8?CFBGDGIIIFD;??@0A@AEB5
@4862204/1
gacggcacctccgacactgaggtcacggtactcgcggtacatgttgtgta
+4862204/1
CCCFFFFFHHHHGGIIJJJEIJHJJGIJDFGIIIJJIFHIIHHHHHHFFF
@4862337/1
gtgtgaagttcttcaaagcgtcttctctaacagttctctgtggtgcaaag
+4862337/1
@?@;BDDDHHHFDIIIEIIIIIIGGIJIIEEGH>F@GGGIIGIIJFIGJI
@58774/1
tgaagaagaggagcaaatggaaaaaaaaattggtgaaaagaatcacaagt
+58774/1
@@@DDABDABHFDHGGIIIE<DEHAHHGGHAEEGBDFGIACFGGEEADE=
@4862607/1
gtggaactgcttcacctgtggccggcggcacgcagacgccttgatgacct
+4862607/1
C@CFFFFFHHHHHJJJJJIJJJJJIJJIJJIJJHHFFFDDDDDDDDDDDC
@785826/1
gcaagaagtaccagaaacgggacttagccacaatctggtctggagagaag
+785826/1
CCCFFFFFHGFHHJIFIIJJJJJJIJJJJJJJJJJJIJGEHIIJJIJIJI
@3496307/1
ctgtggccggcggcacgcagacgccttgatgacctccactttgatgatct
+3496307/1
=:?B=BABA<FHDEG:?@AFBFB>E=<7@;3?CDCC=>AC>CCCC>C;>A
@59007/1
tgctgggcctcttgtatgcgaaggtgttgaggcgcttgtggtggtgcacg
+59007/1
CCCFFFFAHGHHHIIII@IIHIIIFHIIIIIIIIIIIIIIIFHIEHIIIH
@4863244/1
ctcccatgtcacggtagcactgagtgacggcacctccgacactgaggtca
+4863244/1
CCCFFFFFHHGHHJJIIIJIJIJIIIIIJIJIJJJIIJEIGIJJHJIHHG
@6224895/1
tgggcctcttgtatgcgaaggtgttgaggcgcttgtggtggtgcacgcgc
+6224895/1
@CCFFFFFHHHHGJJJ:CGFIFHHHGIJIJJJGIHIJIGGA@FGHIJIGB
@786487/1
atacataataaaattagaggaagtaggtgctgggcctcttgtatgcg
+786487/1
;@@BDDD4BFDA:C22<AEEGIEFFFHHDCFF<7CBFFFBA?<D<FB
@6225106/1
cgcagccagatgccaaagttcttgatcttcactgggctcttctctgggat
+6225106/1
CCCFFAFFHHHGHJJJGIHIJJGIIJJJJJIJJEGIJJIJJJJJJIJIJJ
@3497056/1
gccagatgccaaagttcttgatcttcactgggctcttctctgggatttcc
+3497056/1
CCCFFFFFH?FDHHACFGGGIAHIIFIEGGD<CFEHIIJIGEGGGGHIGG
@4863938/1
gtggtggtgcacgcgcttgggcagagggaatctgattgtgctgttgtgga
+4863938/1
@@CFDBDADFHBDGGGGIEFGGHDGIIIEEGDHIDBFCHGHIEHIGFEEH
@2146553/1
gcgaattttgcgatctgcgtggtagcgtactaccagcgttgatagattct
+2146553/1
@CCFDFFFHHDHHGGJGIIGHGFFHGHFDGGJIJCDEGHIGIIJGHHGII
@7597703/1
attttatgtccaggataataagttaattataccaagtttcatcgaaatca
+7597703/1
CCCFFFFFHHHHHJIJJIJJIIHIIJJJIIJJJJJIIJJJJJJGIJJJJJ
@5553746/1
ggcgaattttgcgatctgcgtggtagcgtactaccagcgttgatagattc
+5553746/1
@CCFFFFFHHGHHJJJJJJJIIJFGIIIHIJIJJIJJIJIJJJJJJIIJJ
@787474/1
cgcaagaagtaccagaaacgggacttagccacaatctggtctggagagaa
+787474/1
CCCFFFFFHHHHHJJIJJJJIJJJJJJJJJJJJJJJJJJJJJJJJJJJJJ
@787501/1
ctgctatttattttttctatattttcaatgaacagaattgacccttctac
+787501/1
CCCFFFFFHHHHHJIJJIJJJJJJJJJJJIIIJJJIJJJJJJJJJJJJJJ
@7597844/1
ggatggagtgagcacgggctctgtgcctggctcccatgtcacggtagcac
+7597844/1
@@CFFFFFHHHHGIJGIIIIJJIFEGIGGHIEGGGGFHIGGHGGBCHHCF
@787557/1
atcactcttatatgggcagcccgaacacggttaccgggaattttgtttgg
+787557/1
;?@BBD?DHHFDFDHIGBGAEEF@EAHHIIGHHHGGID@GHIEHHIGICE
@3497537/1
ggagaacaaatgtatttccttatgcatgatgccgtatataacagaccaca
+3497537/1
@@@DFDFFGDDADHGGIEGIIJGEHJHIGIGHHJIIJJJJJJJIIEBGDH
@4181229/1
cccgtacccatagcaacaagatcagcgactgtcacacggtagcggaagg
+4181229/1
@B@FDDDDHHHHHJJJJJJJIHHIIJJJIHGHHHIJIIG?DFGIAGGIH
@2147072/1
cacagttccagtctcaggcacattgccattagtagactgatcagccggag
+2147072/1
CC@FFDFFHFHHHJJJIJIJJJIJIJJJIJJJHHIDIJIJJJJJIJIJGJ
@788271/1
gagaagatcctcatcttgtatagaggaggcttgggctcgctctccgaagg
+788271/1
@@@FFFDFHHBHHIIEEIFGHICB?DFA@EG@GGCD@GGBDEHFGIII8A
@2148098/1
catcattttgtcaacgaactcttctgaagtatttgtttacaagacaacac
+2148098/1
CCCFFFFFHHHHHJJJJJJJJJJJJJGIJHHIJJJIJJJJJJJJJJJJJJ
@4182049/1
ataaaattagaggaagtaggtgctgggcctcttgtatgcgaaggtgttga
+4182049/1
C@@FFFFFHHFHGIIJIJIBIGHHIIJIGEHEFHJIIIJJIGGIBFHHIC
@7599066/1
catacataataaaattagaggaagtaggtgctgggcctcttgtatgcgaa
+7599066/1
@@@DDDD?CFH>F@FD?A4AEFHGIDEA2ACHE3CGAGIGIIFDHFB@E@
@2148706/1
gggctctgtgcctggctcccatgtcacggtagcactgagtgacggcacct
+2148706/1
CCCFFFFFHHHHHJJJJJJJJJJJJJJJJEHIJJJJJJJHIJJJJJJJJI
@6225558/1
gcctcttgtatgcgaaggtgttgaggcgcttgtggtggtgcacgcgcttg
+6225558/1
CCCFFFFFHHHHHJIJJJFHHHIIJJIJJJJJJJJIJJIIJJJIJJHFFD
@6225596/1
agcttccgcccgcgactccgtccgcgcggatgtcggtcttcgcgtgg
+6225596/1
@@@DDDDDF?CD<FHII@GG?9???AHAE<<=;A?;@;8@C?8=BB8
@6225617/1
aggcgcttgtggtggtgcacgcgcttgggcagagggaatctgattgtgct
+6225617/1
?=<??DDD?22CAGF1A<@9A:DFB6?FDF?@E?<FFFIIA@7@>AEEB3
@789577/1
ggttgaactcacaccattcaatttaaaagaaactgggtgcgtgcaggatc
+789577/1
?@BDDFFFHHHHHJJJJJJJIJJJJIJJIJIJIJJJJIIIJHIJJJIJJJ
@3498728/1
gtttattttgtttttctctgtgatctatttcttggcatctatagatgtcg
+3498728/1
CCCFFFFFHHFFHJJJJJJJHIIJJJHJJJJJJJJJJJJJJJJJIJIIIJ
@4182141/1
tgtggattttaatgttattattacagcatacataataaaattagaggaag
+4182141/1
BCBFFFFFHHHHHJIJJJJJJJJJJJJJJJJJJJJJJJJJJJJJJJJIJJ
@3498774/1
aggaagtaggtgctgggcctcttgtatgcgaaggtgttgaggcgcttgtg
+3498774/1
@CCFFFDDHHFHHJJIIIJJJJJJIJJIJIGIJJ?DFHIJJIJJJJJJGI
@790101/1
ggcctgcggcacgcagacgccttgat
+790101/1
@@@DDDBDA?@FD?C8E8:C??8?09
@790374/1
tctgtatctagctaaaagtagatgcaaatatctctacctcagaaaaaggc
+790374/1
CC@FFFFFHHH>DGIIJIFJGHGIIIJJJIIIJJGGHEHIJIJJJJIGEG
@3499175/1
cctgtacgttcaaacgtatcacacattttctggtcaccttccatgcaaaa
+3499175/1
CCCFFDDFHHHHHJJJIJJJJJJJJJJJJJJJJJJJJJJJJJJJJJJJJJ
@3499196/1
gtagagccttagctgcggaatgcttagcttccttcttagagcgtcccgta
+3499196/1
BB@DFFFFHGHHHJJIJJFJJJJJJJIIJJJJJJJJJJJJJJJIJJJJJJ
@59776/1
gggtgcgtgcaggatcctcgtcattgcctggcatacaaggcaaagcaccg
+59776/1
;?@BB;ADH@BFHIIIIIIEHGIGIGD@CG?HE@HGGHCGC@BHHIGIIB
@790843/1
ctcgacgagcaagtagttcttgaagcacagacacaggtgtcttcaacgga
+790843/1
CCCFFFFFHGGHDHIJHIJIHIEGHEHIGGIJGIIGE?DDFHIIIIJIIA
@3499365/1
ggcctcttgtatgcgaaggtgttgaggcgcttgtggtggtgcacgcgctt
+3499365/1
@@CFFDFFHHHHFIJJHGICFHHHIJIJJIJIJIGIHIHIGGIJIIFEFD
@1451643/1
gtatgcgaaggtgttgaggcgcttgtggtggtgcacgcgcttgggcagag
+1451643/1
CCCFFFFFGHHACAFHIJJIJJIIJFHHHJJDGGIJJIJJHHHFFFFDDD
@4865664/1
ctgtggccggcggcacgcagacgccttgatgacctccactttgatgatct
+4865664/1
@@@FFDFFFDFHDHGIJIJJEFHJHHHHFFFFFFDEDEECDDDDDDEEDE
@4865751/1
cacgcgcttgggcagagggaatctgattgtgctgttgtggaactgcttca
+4865751/1
C@@FFFFDHDAFHHIEGGGIIIHIGIGIIDGHIIJJJJJJIIJHJJIJIJ
@791358/1
cgcaagaagtaccagaaacgggacttagccacaatctggtctggagagaa
+791358/1
@BCFFDDFHHHHHIIHIIIJJJJIJJIJIJJJJJJJJIJIIIJJGIGJIJ
@3499745/1
cactgagtgacggcacctccgacactgaggtcacggtactcgcggtacat
+3499745/1
CCCFFFFFHHHHHIJJJJJJJJJJJJJJJJIJJJJJHIJJJJJJHEFFFF
@4182987/1
attattacagcatacataataaaattagaggaagtaggtgctgggcctct
+4182987/1
@BCFFFFFHHHHHJJJJJJJJJJJJJJJJJJJJJJJJJIIJIJJJJJJJJ
@1452447/1
atatattcgtgaaaaccgcatccaactcggatcagccgtttctgagatta
+1452447/1
@CCFFFFFHHHHHJJJJJJIJJJJJJJJIJIIJIIJJJIJJJJJJIJJJJ
@6227900/1
cctggctcccatgtcacggtagcactgagtgacggcacctccgacactga
+6227900/1
C@@FFDDFHHHFAFHGGGGCFHIJIIJJJBGGIGGGGEIGIJGGIIJJD@
@4866472/1
gcggagattaatggtataagcatagaatgttcgacgtgattctttaattt
+4866472/1
BCCFDFDDHHHHHJGEHIIJJJJJJIIJJHIIIJIIHHHIJJIJJIJJJJ
@1452779/1
cacggtagcactgagtgacggcacctccgacactgaggtcacggtactcg
+1452779/1
CCCFFFFFHHHHGIIGHJIIIJJIJJJJJIJJJIJIIIGHIJJJHIJJJH
@4866752/1
gcgcttgtggtggtgcacgcgcttgggcagagggaatctgattgtgctgt
+4866752/1
CCCFFFFFHHHHHIJJJJJJJJJJJJJJJJJJJJJJJJJJJJJJJJJJJJ
@792207/1
cctttctaaggttctaaactatatctgtaccaaatttcaaccaaatccgt
+792207/1
@@CFFFFFGHFCDHIJIJJIJJFJJJIIJJIJJIIIJIIIJJJJIJJJJI
@6228466/1
gggatgcttaaatttacatttagtgtttgtttcatgtcaatcggttcata
+6228466/1
CCCFFFFFHHHHHJJJJJJJJJJHIJJJJIJJJJJJJJJJJJIJHJJIJI
@4183619/1
gtcacggtactcgcggtacatgttgtgtacacctgagcgagactcataac
+4183619/1
@?@FDFDDHFHFHIJJFEHGFHHIIIIIGIEDDGHGIEHFHBBFHCHIIE
@3500545/1
atacataataaaattagaggaagtaggtgctgggcctcttgtatgcgaag
+3500545/1
@@CFFFFFHGFDHJJJJJEGCHGIJCEDFHEDGA:@DHGGH?B?DCEFHG
@6228573/1
gccagatgccaaagttcttgatcttcactgggctcttctctgggatttcc
+6228573/1
?@@BDDFFFHFHGICGGIHHIIIIIIIGGFHIIIIIGDHHIIIIIIIIGI
@4183786/1
atacataataaaattagaggaagtaggtgctgggcctcttgtatgcgaag
+4183786/1
CCCFFFEDFDFBHHJFH@FG>EFFHIIJIGCFHIGIIGIIIJJEBEGAGH
@6228766/1
cgcagccagatgccaaagttcttgatcttcactgggctcttctctgggat
+6228766/1
CCCFFFFFHHHGHJJIJIHGJJJJJJJJJJJJJIJJGIJIJJJJJJIJGH
@6228923/1
cgagtagaaattatggtctgtatctagctaaaagtagatgcaaatatctc
+6228923/1
BBBFDDFFHHHHHJJJHIJJIIJJJJJ9FJIJJJHHIJJJJJJJJJJJJJ
@2808064/1
ccacaatctggtctggagagaagatcctcatcttgtatagaggaggcttg
+2808064/1
@@@DDDDDBBBCDEGGDB9?FE;@ACGHG@DDHIGHCGGEGI@DBGGEH?
@793179/1
gcgagactcataacgcagccagatgccaaagttcttgatcttcactgggc
+793179/1
???BD??DFA>?FDH@@G:?EFHGCEGGGHIHGGGIGIGIFIIIIB>???
@6229187/1
cgacgacactgtacagttagaaatgttacaacctctatactttgcattaa
+6229187/1
CCCFFFFFHDH<CEHIHIIIICCHIEGHIIEHFB?FGGHIIIIGIG@GH@
@2808462/1
gtcacggtagcactgagtgacggcacctccgacactgaggtcacggtact
+2808462/1
@@@FFFFDHFHFHJIGIIIIGIGEFHIJJJJIIJJIJJJGFHHJIGEHHH
@2808658/1
gcactgagtgacggcacctccgacactgaggtcacggtactcgcggtaca
+2808658/1
<@@D?DDDFDFH=FHEEGHHGGIAAGGI<@GBFGEH:GIBGHHIDHHDDC
@6230290/1
ctgcgtataagtttcccccggcgcggcgacaccctgacatcagcgccggg
+6230290/1
CCCFFFFFHHHHHJJJJJJJJJJJJJJIFFDDDDDDDDDDDDDDDDDDDD
@794485/1
gttgaggcgcttgtggtggtgcacgcgcttgggcagagggaatctgattg
+794485/1
@@<D=:D:@:FD7AE=G@7?EF?CF@6?FFF1=FF;;CEI/6???DDDD3
@6230527/1
caatcggttcataaataaaaaagttat
+6230527/1
@@@DDADBFDDD?>EGEEGIG8::?<E
@6230609/1
cagttataaagcatagcccgaagtgctattggcacacaggcataatgcca
+6230609/1
@@@DDFFFDFDHHJIIFIJJJIJHIGIGIJJJIIGGIIIJJJJJJJJIJG
@2150680/1
gttaagaggtgttacctgcaacttggccaggttagggccaacagattgtt
+2150680/1
CCCFFFFFHCFHFIJJJJJJGGIJJJJJJJJGHJJJJJJJJJJJHIJJJJ
@6230838/1
gtagcactgagtgacggcaccaccgacac
+6230838/1
@?@DADD<FDDAFAEEBGBHGHH7CFFH:
@2150749/1
agggaatctgattgtgctgttgtggaactgcttcacctgtggccggcggc
+2150749/1
CCCFFFFFHGGFHIBFHGIIGEFGHJIEGHICHJGIIIHHEGHGHGGEEB
@6230935/1
cacgcgcttgggcagagggaatctgattgtgctgttgtggaactgcttca
+6230935/1
CCCFFFFFHHHHHJJIJJJJJJJJJJJJJIJJJJJIJIIIJJJJJJJJII
@2151107/1
tgtggaactgcttcacctgtggccggcggcacgcagacgccttgatgacc
+2151107/1
CCCFFFFFHHHHHJJJJJJIJJJJJJJJJJJJJHHHFFDDDDDDDDDEDD
@6231199/1
aggcgcttgtggtggtgcacgcgcttgggcagagggaatctgattgtgct
+6231199/1
CCCFFFFFHHHHGJJIHJJJJJJJJJJJJJJJIIJJIJJJJJIJJJJHHH
@6231247/1
cgcaagaagtaccagaaacgggacttagccacaatctggtctggagagaa
+6231247/1
CCCFFFFFHFHHHJJJJJJJJIJJJJJIJJJJJJJJJIIHIIJJIIIJJJ
@795372/1
tcactaaacataaaaataatacattacgttaaatgccacgacgctcggac
+795372/1
CCCFFFFFHHHHHIJJJJFHHIJJIJIJGIIGIJJJJGIIJIIIIIIIJJ
@6231388/1
gcaagaagtaccagaaacgggacttagccacaatctggtctggagagaag
+6231388/1
CCCFFFFFHHHHHJJJJJJJJJJJJJJJJJJJJJJJJJIIIJJJJIJJJJ
@6231390/1
catacataataaaattagaggaagtaggtgctgggcctcttgtatgcgaa
+6231390/1
CCCFFFFFHHHHGJJJIJJJJIJJIJJJIIIJJJIJJJJJJJIJJJJJIH
@3500844/1
agcatacataataaaattagaggaagtaggtgctgggcctcttgtatgcg
+3500844/1
CCCFFFFFHHHHHJJJJJJIJJJJJJJJJJHIHIJIJJJJJJIJIGIJJJ
@3501041/1
ggatggagtgagcacgggctctgtgcctg
+3501041/1
@@<=DAD>C:<AA<<8@AGEHGB??E499
@6931942/1
ggtgctgggcctcttgtatgcgaaggtgttgaggcgcttgtggtggtgca
+6931942/1
<@@DFFDFHGHHHJJGFEHHGHIFFE@FHHGIJJIGIGJECFBH=F;DH>
@6932318/1
gtagcactgagtgacggcacctccgacactgaggtcacggtactcgcggt
+6932318/1
@@@FFFFFHHHFHIIIIIHEHIBFGIIGIIIGGHDHGGIIHIIIIIIHF9
@5557739/1
tgggcctcttgtatgcgaaggtgttgaggcgcttgtggtggtgcacgcgc
+5557739/1
@@CDFDFFHFDHHGEHJGIIJEGAC??DE=@AFBHI9GGH@FGG;CD@E>
@3502638/1
gggctctgtgcctggctcccatgtcacggtagcactgagtgacggcacct
+3502638/1
CCCFFFFFHHHHHJJJJJJJJJJJJJJJJFHIJJJJJJJGIJJJJIJJJJ
@3502680/1
cagccggagcagctccggtaagtttgtcgagtagagccttagctgcggaa
+3502680/1
CCCFFFFFHFGHHJJJJJHIJJHFIJJJJIJIJJJJJJJJJJGIJIJJIH
@5558523/1
cgcaagaagtaccagaaacgggacttagccacaatctggtctggagagaa
+5558523/1
CCCFFFFFHHHHHJJJJIJJJJJJJJJJJIJJJJIJJJJGHGIJJJIJJJ
@5558568/1
ctgcaatcctgcctcacatgattcatccacaaattccaacccttgcgttt
+5558568/1
CCCFFFFFHHHHHJJJJJJJIJJJJJJJJJJJJJJIJJJJJJJJJJJIIJ
@3503285/1
ggggtgacatcggacttaatacaaggaaactgtttagactggttacattg
+3503285/1
@@@DDDD?DFHFH@DHGIIICHE<EDF:F9D??:DB?BF@GIHGBCBDBG
@61447/1
ctcatcacaacatctaaagctaagatggcatcatatggtatctgcctggt
+61447/1
C@@FFFFFHBHFD@GFH<CBCFHEGH@FCHIGGHGCIFFEHIIIAGGCCG
@6934140/1
gcactggcaacgaccaatcatggacttttcttcaatatccacataagtaa
+6934140/1
CCCFFFFFHHHHHJJJJJJJJJJJJJJJJJJJJJJJJJJJJJIJJJJIIJ
@7599436/1
gcgagactcataacgcagccagatgccaaagttcttgatcttcactgggc
+7599436/1
CCCFFFFFHHHHHJJJJJJJJJJJJJJJJIJHIIJJJJJJJJJJJJJJAH
@1453695/1
cagcttaaaatacgtttaaaaaaaatttgtaccaaatacttgatatcgca
+1453695/1
@@@FBEDFFFF<DEGHIIEEEFHGGIHIIHDHCECHFCEGEGIIIFIIGG
@7599566/1
gttgaggcgcttgtggtggtgcacgcgcttgggcagagggaatctgattg
+7599566/1
@<@DFFFFGHHAHIIIIBHDEEGHEGGBHIHGBCHBDGIIHAEEEFCEFE
@1453918/1
caaaacaattcattttaggttcaagttaaccgcaatgttggagcttggta
+1453918/1
CCCFFFFFHHHHHJJJJJJIIJJJJJJJJJJJJIJJIIJJJJJJJJJJJJ
@61721/1
gtcttggttgaacggaactccaatcctttactcgaatagtcttttctaac
+61721/1
@?@ADADADHHFFII=BE@C3CGHHCHDFFGFHIIGGGCBFBDD>BEGGF
@6934481/1
cttttgaacgccaatggcatgaatagatgtcatgcgcaagcgtgccctgt
+6934481/1
CCCFFFFFHHHHHJJJJJJJJJJJJJIJJJJJJJJJJJJJIJJJJJJJJG
@3503626/1
ctgggctgcagatgactgtgcatccttgctagtaagtcctgagccatagc
+3503626/1
CCCFFFFFHHHHHJJJJJJJIIJIJJJJJJIGIJIJJJJIJGIJJJJIJJ
@7599754/1
ggaatctgattgtgctgttgtggaactgcttcacctgtggccggcggcac
+7599754/1
CCCFFFFAFHDHDEEHGIJGEFGIIIGJEGHIIJGGEFGHGIBGBHJFF@
@6934518/1
cagcatacataataaaattagaggaagtaggtgctgggcctcttgtatgc
+6934518/1
@@@FDFFFHHG>FHIGIHIGIGIJJIJIJJJFGHGGHIIJJJJGIIIIJI
@7599773/1
gccagatgccaaagttcttgatcttcactgggctcttctctgggatttcc
+7599773/1
@??DDDBDBADDBB2<EHBECGB@HBB>HA383CFGGEHHB<9?G<F@9?
@5559892/1
gcgtgatgaggttcaccaagctagtggcgttgatgtcgcaagatagtgag
+5559892/1
BCCDFDFFHHHFHJJJIJJJJJJJHIIIJJJJJIIIJJJIJIJJJIIIHI
@61943/1
ccctaatagagacgatttcaccagtggtcttcttgaacttcttcaattga
+61943/1
@@@DDDBDHBFHDG<CGGBC?FEAHCECBEHCF???G<??B?DD?FFHFB
@3503997/1
gtgctgggcctcttgtatgcgaaggtgttgaggcgcttgtggtggtgcac
+3503997/1
@@@DDEEADBAHFGICFGGIE=GHIFHGIHHII=GGGIIGG1FDEEAADD
@1454667/1
gttgaatataatctctacacaaagtttcagcttaaaatacgtttaaaaaa
+1454667/1
CCCFFFFFHHHHHJJJJJIJJIJJFHJJJJJJJJJJJJJJJIJJJIJJJJ
@6935520/1
catcttgtatagaggaggcttgggctcgctctccgaagggagcttgcggc
+6935520/1
CCCFFFFFHHHHHJJJJJJJJEHJJJJJIIJJJJJJJIIJGIIJGJJJHE
@6935873/1
cgcttcagcagagtgcacacaatggtgaactggcgttcatgcggcaaacg
+6935873/1
@@@DDAB4CF>ADA44E:CFFFHEE<?<FFFIFC8???GEGFFF:FBI;<
@1455278/1
cttgtatacaaattatttctaccatcaaatacaggttttagtgcgccaaa
+1455278/1
CCCFFFFFHHHHHJJJJJJJJIIIJJJJJJJJJJJCGFGGJHHIJFIIJJ
@1455344/1
cttcttatgacataagtgaactgtcttagtgttacgttgtggactctagt
+1455344/1
CC@FFFFFHGHHHJJJHGFHIJJIIGIIJHGIGEHIIIJGIIEIIIJIEF
@63102/1
ccgtttagcagcttcatccagaggcaagcgctccaagttgcttggaggct
+63102/1
CCCFFFFFHHHHHJJJJJJJJJJJJJJJJJJJJJJJJJJJIJJIJIIJJI
@1455571/1
gccagatgccaaagttcttgatcttcactgggctcttctctgggatttcc
+1455571/1
CCCFFFFFHHHHHJIIJJJJJJJJJJJJJIJJJIJJJJJJJIJIGIIJJJ
@2151738/1
cctgtggccggcggcacgcagacgccttgatgacctccactttgatgatc
+2151738/1
???DBDDDFHDHFIGGEFA:4A@HBE>E?;;;?CCCC?C?@@CC@CAD@C
@5561642/1
gcttgggctcgctctccgaagggagcttgcggccgatgacctcatactcc
+5561642/1
@@@ADDDDHFFAFGGEADHD?DFG?FFIGEA@@FBBBAAEHDEDEEECCC
@63364/1
acgggctatgccatttatcctcgcacgttggcagtaatagtacaagtgaa
+63364/1
CCCFFFFFHHHHHJJJJJJJJJJJJJJIJJJJJJJJIJJJIJJJJJHIIJ
@7601257/1
agcatacataataaaattagaggaagtaggtgctgggcctcttgtatgcg
+7601257/1
CCCFFFFFHFHHHJJJIJHIJJIIJIIHJJJIIJIIJIJJJIJJJJJJJI
@63453/1
atcaatttatcttcaaatgacgacaccacagttccagtctcaggcacatt
+63453/1
CCCFFFFFHHHHHJJJJJJJJJJJJJJJJJJIJJJJJJJJJJIJJJJJJJ
@63623/1
gtcacggtactcgcggtacatgttgtgtacacctgagcgagactcataac
+63623/1
CCCFFFFDHHHHHJJJHIIIJJIJJJJIJJGIHJJIJJJJJJJJJJJJJI
@6232487/1
cagcatggtaagaaggtggcggccagaatctagacatgcacagctcttgc
+6232487/1
CCCFFFFFHGHHHJJJGIJJJJJJJJJJJJJJJJJJJJJJJJJJJJJJJG
@4868319/1
ggcgttgatgtcgcaagatagtgagacattcactttttagtcataatctt
+4868319/1
@@C=?DDDDFDCF@<GHIGGIHEHIEGGGIGGGHIGEGIICECHGGGIII
@1457079/1
tgctgttgtggaactgcttcacctgtggccggcggcacgcagacgccttg
+1457079/1
C@@FFFFFHHHHHJJJJJJJIJJHHHIJJJJJJIGIGHHFFCDABDDDDC
@3504262/1
ggcaaatttttggttttaaccacatagttcccgatctcgcgggatctctt
+3504262/1
CCCFFFFFHHHHHHIJJJJJJJJJJJJIJJJJJIJJJJIJHHJJHHHHHF
@4868775/1
ctcttgtatgcgaaggtgttgaggcgcttgtggtggtgcacgcgcttggg
+4868775/1
@@@DFDADAFDDFEGG<ACFFAAGGHIJJIF@G??D@FEHEHBEBBDDA6
@6233058/1
atgtggattttaatgttattattacagcatacataataaaat
+6233058/1
1?@DDAA=DADDDHIGGIIII@BIIIHC@CHGBH@HHAHGAB
@4868930/1
ggctccagtactttagctttgacagtgtaaaacttctccgaaatctccaa
+4868930/1
CCCFFFFFHHHHHJJJJJJJJJJJJJJIJJJJJJIJJJJJJJIJJJJJJJ
@3504596/1
gcgcttgggcagagggaatctgattgtgctgttgtggaactgcttcacct
+3504596/1
CCCFDFFDDFAFHIIIIIIFEAHHICGGHJHIIGF@FHIJJIIEIIICGF
@2153782/1
gcaagcgtgccctgtgcgccaccgacatctatagatgccaagaaac
+2153782/1
@@<DA8DBFFFFF;<<EA:6@8?11?:F>BFGFEEIFDFD?;=CFC
@2153805/1
ggtgcacgcgcttgggcagagggaatctgattgtgctgttgtggaactgc
+2153805/1
BC@FFFFFHGHHHJJJJJJIJJJJJJJJJJJJJJJJJJJJJJJJJJJJJJ
@6233679/1
gtgccttgggaagcctttgtgcgccacatcaatgttgataaaggctttat
+6233679/1
CCCFFFFFHHHHHJJJJJJJJJJJJJJJJJIHIJIJJJJJJJJJJJJJJJ
@2154067/1
gttgtggaactgcttcacctgtggccggcggcacgcagacgccttgatga
+2154067/1
CCCFFFFFHHHHHJJJJJJJJJJJJJJJJJJJJJHHFFDEDDDDDDDDDE
@6233942/1
gtggaactgcttcacctgtggccggcggcacgc
+6233942/1
@@@DDBB3CDFHFBACFCA?F;ACECDGHGEBH
@6234125/1
gtgagaagtgtgataatgtcataaagttgacaataatctataattacttt
+6234125/1
@?@DFFFDHHBFHIGIIIEFEHGIIICHGEHGGGGFHIIEEGIIJGHEHI
@3505300/1
gtagaaaagtgctgtctgtacattgaaaataaaaataaaaaaaatagcag
+3505300/1
@@@<BD;;A2AA?EBEFBICI<E<BDB<HIG9?F@C@?@G<DDD?FCHGI
@4870316/1
gggctctgtgcctggctcccatgtcacggtagcactgagtgacggcacct
+4870316/1
CCCFFFFFFFHHDHIJGIIGGIJHIJIIJCGGIGIJJAFGIGIJJIIIJG
@2154929/1
cttgtatagaggaggcttgggctcgctctccgaagggagcttgcggccga
+2154929/1
@CCFDFFFHHHGFIIIIJIIIGGGBBEGGEFHFHGGIAGGIIEHHIFFDB
@6235125/1
cctggcatcagttacaatgtttgagtacttagttacttgttattgcttta
+6235125/1
CCCFFFFFHDHHHJJIJJJIJIJGHHIJIJJGHHGIJJJHIJJJIJJJJI
@6235363/1
acggcacctccgacactgaggtcacggtactcgcggtacatgttgtgtac
+6235363/1
CCCFFFFFHHHHHJJJJJJJJIJIJJJHIJJJJJJJHHIJJJIJJHHHHH
@6235472/1
gtgaagtcttcaagtttggtgtcttctttcattacaatgtcacattgtag
+6235472/1
CCCFFFFFHHHHHJIJJJJHIIJJJJJJJJJJJJJJJJJJJJJJJJJJJJ
@3506018/1
cccacttcacgacgcttcagcagagtgcacacaatggtgaactggcgt
+3506018/1
??8=ADD>DD?D@:?C8C?9<E;E;:CC4C@DD@?D>90/9??39=A5
@6235601/1
ctgtttgtctgtttgtctgtttgtctgtttgtctgttcgtctgtgcgcgc
+6235601/1
=@@ADDFDHHHFHHIGGIIIHIEEFHIGHHEHEIEHIIFHG@BGHIIGII
@4871524/1
gtttattttgtttttctctgtgatctgtttcttggcatctatagatgtcg
+4871524/1
BCCFFFFFHHFHHIJJJIJJJJIGIJJIJJJJJJJJJJJJJJJJIJJIIJ
@6235949/1
gccagatgccaaagttcttgatcttcactgggctcttctctgggatttcc
+6235949/1
CCCFFFFFGHGHGHGGJGIJIGIJGIJJJGGHJJIGGIIJIIJGBFHDHH
@4871653/1
ataacgcagccagatgccaaagttcttgatcttcactgggctcttctctg
+4871653/1
??@DDADAH:FHF;EDHIGBCGABB@FGBFB?DFFGCBHHIGIC<?BFF?
@3506859/1
gtgctgggcctcttgtatgcgaaggtgttgaggcgcttgtggtggtgcac
+3506859/1
@@@FFFFFFHHHHJJFHIIIIFGHI@EFHIGJJGIJJJJFHICHGEHGJJ
@3507291/1
cgggctatgccatttatcctcgcacgttggcagtaatagtacaagtgaaa
+3507291/1
CCCFFFFFHHHHHJJJJJJJJJJJJJJJJJJJJIIJJJJHJJJJJHIJIJ
@6936381/1
gccatgtaccacgcctgggatgccacccggcaccactcccgggtgaggat
+6936381/1
@@CFFFDFHHHHHJJJJJJJJJJJJJJJIJIIJJJJJJJJJJJFGIJHHH
@6937109/1
tcataatcttcagatactccaaagcattctgggctgcagatgactgtgca
+6937109/1
@@@DDDADF<DHHDEFE?FAFAB;@DFCHHEE3EFHIGHEGGCGG9B9FE
@1457435/1
gcgcggaacgccaccaggtgcgcgtagtacgcgggcgccgggatggacac
+1457435/1
CCCFFFFFHGHHFIJJIIIIIJJIJIJDGGIJHFCDDDDDDDDDDDCCDD
@6937948/1
ggcagagggaatctgattgtgctgttgtggaactgcttcacctgtggccg
+6937948/1
@C@DDFFFHGDFFGIJJJJEHIIIHGHCGG<FGIHGHIGGIIGBFDHGDD
@797491/1
caaagataagatgaagaagaggagcaaatggaaaaaaaaattggtgaaaa
+797491/1
@@@FFDFFHF?FBHGGGCH;EG>FC;FAFH@?CFHIIGGGI>FHCGIJIJ
@797722/1
acgggctctgtgcctggctcccatgtcacggtagcactgagtgacggcac
+797722/1
@CCFFFFFHHHFGIIJJIJJJJJJJGHIJJJDGHGGIJJII?FHIIGIJJ
@6938299/1
gtgctgttgtggaactgcttcacctgtggccggcggcacgcagacgcctt
+6938299/1
BBCFFFFFHHHHHJJJJJJJJJJJJJJJJJJJJJJJJHHFFDDDDDDDDD
@7602344/1
ggcgcttgtggtggtgcacgcgcttgggcagagggaatctgattgtgctg
+7602344/1
BC@FFFFFHHHHHJDGGIIJJIJJJIJIIGIHHIJGHGIIJIIIIJJIJE
@798021/1
aatggaaaaaaaaattggtgaaaagaatcacaagtaagatactgcaaaca
+798021/1
CCCFFFFFHHHHHJJJJJBGIIIJIJIJJJJJJJGHJJIJJJJJJJJJJJ
@64487/1
acgggctatgccatttatcctcgcacgttggcagtaatagtacaagtgaa
+64487/1
@@@DFFFFHGFAFGGGEGCHHCGIJGIBE=AFGH?FCGIJFIIGGG<DGH
@6938549/1
gttcgacatcgacataacaataacccctgctaccctttttatttttattt
+6938549/1
CCCFFFFFHHHHHJJJJJJJJJJJJJJJJJJJJJJJJJJJJJJJJJJJJJ
@1458582/1
aataaaattagaggaagtaggtgctgggcctcttgtatgcgaaggtgttg
+1458582/1
@CCFFFFFHHHGHJJJJJJJJIIJJJJJIJJJJJJIJJJJJIIJJDFFHI
@64599/1
gtggtcttcttgaacttcttcaattgacgcaagaagtaccagaaacggga
+64599/1
CCCFFFFFHHHHHJJJJJJJJJJJJJJJJJJJJJJJHJJJJJJJJJJJJJ
@6938713/1
ctcatcttgtatagaggaggcttgggctcgctctccgaagggagcttgcg
+6938713/1
CCCFFFFFHFHHHJJIJIIJJJJAHIIFGHGBGEIIGHHIJJ@FEGHIGE
@6938720/1
ggagtgagcacgggctctgtgcctggctcccatgtcacggtagcactgag
+6938720/1
B@CFDBDDHGHHHJIJJJJHJIJJJGGGDIDHJIJJJJJI?BBHIJ@GHC
@6938769/1
gagccttagctgcggaatgcttagcttccttcttagagcgtcccgtaccc
+6938769/1
CCCFFFFFHGHGHIJGJIJJJJIIIJJIIIJJJJJJJJIEIJIJJJJJJJ
@6939042/1
aggaagtaggtgctgggcctcttgtatgcgaaggtgttgaggcgcttgtg
+6939042/1
<@@DFFFFHHFDHGG@DDFGGIIIJEGGIGEFHG?DGCEHHGGHIJIIEH
@4185788/1
gtggattttaatgttattattacagcatacataataaaattagaggaagt
+4185788/1
@CCFFFFFHHHHHGIHIJJJJJJJJJIJJJJJJJJJJJJJJJJJJJIJIF
@65009/1
ctgttgtggaactgcttcacctgtggccggcggcacgcagacgccttgat
+65009/1
BBCDFFEFHHHHGJJJIIIIJIIHGIGIIIIIJIJHFFFFCEDDDDBDDC
@65179/1
cactaattctatgcaaagtatagcttgtatttgttatgtaaccactccat
+65179/1
CCCFFFFFHHHHHIJJGIHJJJJJIJJGIJJJJHIJJJIIJJIIIJJJJI
@65293/1
caccagtggtcttcttgaacttcttcaattgacgcaagaagtaccagaaa
+65293/1
@@@DDD=AFC<FDEHIIGFGHIGH4<CHHIHH9E@GGHGIGIEHG<90?F
@1459575/1
gcccacttttatcttttgcacctcacgatcgattactactgctttcccaa
+1459575/1
@CCFFFFFHHHHFIJIIIJIJJGJEHIHHIJJJJIHIGGIJGHIGHGGGJ
@65392/1
ggacgaagtgatggcaccaggatagagttaatgccgccaagtttgacgtt
+65392/1
CC@FFFFF<CAFHFG@HHEIIIGGHGIFHGGIGDAHHIIIIIGIICIIIC
@7603319/1
cttggaggcttgggcctgttttggtagcggcggcgcggtccgtgtggagc
+7603319/1
CCCFFFFFHHHHGJJJJJIJJJJJHIJJJJJJJGDDDDDDDDDDDDDDD?
@1459895/1
ctgttgtggaactgcttcacctgtggccggcggcacgcagacgccttgat
+1459895/1
CCCFFFFFHHHHHJJJJJJJJJJIIJJJJJJJJJJHHFFFDEDDDDDDDD
@2811790/1
ctcgaatagtcttttctaacttgaacagtgcgatgttttacaagggcagg
+2811790/1
CCCFFFFFHHHHHJJJJJJJJJJJJJJJHIJJJJJIJJJJJJJJJJJJJJ
@6237597/1
gtttaagagaagttcagtgacatacacacgtacagaagaattatatatat
+6237597/1
CCCFFFFFHHHHHIJIJJJJJJJJJJJJJJIJJJJJJJJJJJJJJJJJJJ
@66227/1
gcctcttgtatgcgaaggtgttgaggcgcttgtggtggtgcacgcgcttg
+66227/1
CCCFFFFFHHHHHJJJJJCHHHJJIJIJJJJJEHIIJJGHJJIIJJHFFC
@2157256/1
gcgattcatacagtcgaattacatgacatcaagcttccgtacattttata
+2157256/1
CCCFFFFFHHHHHJJJJJJJJJJJJJJJJJJJJJJJJJJHIJJJJJJJJI
@2157266/1
gcgatgttttacaagggcaggttgaactcacaccattcaatttaaaagaa
+2157266/1
@@?;ADDDF?BFFI?GEE7CFB<FAG9BB??F>1::0B<?:?B<B?<DFE
@1460938/1
ctccaaagcattctgggctgcagatgactgtgcatccttgctagtaagtc
+1460938/1
@@@DDFFDHDHGHIEEFEGBGEEHGEECHBCGEGHIGGIIIIIEHGGHDH
@1461033/1
gccacaatctggtctggagagaagatcctcatcttgtatagaggaggctt
+1461033/1
CCCFFFFFHHHHHJJJJGJIJJJJJJJJJJJJJJJJIJJJJJJJIJJJJJ
@2157697/1
atacataataaaattagaggaagtaggtgctgggcctcttgtatgcgaag
+2157697/1
@@@DDDD??DHHHIIIIIHFBEH<CFGHGH9FGIGGGHIGGGEFEGGIII
@6238388/1
gtacaaagcaaaggtcgggcagttcgtcaacaagacattactagctg
+6238388/1
CBBFFFFFHHHGHJHIJJJJJJHJJJJJJJJJJJJJJJJJJJIJJJJ
@66966/1
gtgttgaggcgcttgtggtggtgcacgcgcttgggcagagggaatctgat
+66966/1
@@@DDDDD;?FAFFFAEF9CFAB9DD;FGEFFIECCEEEEEEFFDDD@@?
@7604965/1
gtaggtgctgggcctcttgtatgcgaaggtgttgaggcgcttgtggtgg
+7604965/1
@@@DFDDEDF8??@B@GDHHE@@HIF?EGDF11:DGHHGA<FGFFH35@
@67058/1
gtggaactgcttcacctgtggccggcggcacgcagacgccttgatgacct
+67058/1
?@@DDBDBHA<FF@FGB?I:?CBGA::FBBGGGAEBBD>AB8;AC>ACCC
@2813035/1
ccgtttttaaacaattttttcaatgccctaagtgagtatacatctattaa
+2813035/1
BCBFFFFFHHHHHJJJJJJJJJJJJJJJJJIJHIIJIIJJJIIJJIJJJJ
@7605067/1
gggaatctgattgtgctgttgtggaactgcttcacctgtggccggcggca
+7605067/1
@@<DADADAFHDHGHIJGHEIIIDHIIIIGHGGBG<EHGCGHGIJIIG:<
@2813229/1
gcctggccctcagcgacatgtaagagttcaatggggaagtaaatgcatct
+2813229/1
CCCFFFFFHHHHHJJJJJJJJJJJJJHIJJJJJIJJJJJIIJJJJJJJJI
@2158539/1
tgacgcaagaagtaccagaaacgggacttagccacaatctggtctgg
+2158539/1
CCCFFFFFHHHHHIJJJJJJJJJJJJJJJJJJJJJJJJJJJJIIJJJ
@4874922/1
gatgtagctgccattatgtagactgttgtgttgaccaataatgggttaat
+4874922/1
?<;DDDBDDD3D:CEIII@@F?:CEFI@;DCFCCBEC9DDIIIDCDC>BD
@6239500/1
ggaactgcttcacctgtggccggcggcacgcagacgccttgatgacctcc
+6239500/1
CCCFFFAFHFHDDGEBFGGHHIIGGGHIIGIIHHFFFDD?CC@CCDDCCB
@5562985/1
tccgtcactattctaggattgtgtaggtaatattattaaacgaagaacat
+5562985/1
CCCFFFFFHHHHHJJJJHJJJHIGIJJCHGIJJJJJJJJJJJJJJJJJJI
@6239737/1
tgattttataatttagagacacgtgtacatttcgagag
+6239737/1
?@@DDDDAFHFFHEID9ECHHIIBEEFBF4FHAFH;DF
@6239821/1
ctgttgtggaactgcttcacctgtggccggcggcacgcagacgccttgat
+6239821/1
CCCFFFFFHHGHHJJJJJJJJJJIJJJJJIJJJJJHHFFFDEDDDDDDDC
@2813731/1
gataaagataagtataggctcaaaacctaacgacatcaatcaccagctta
+2813731/1
CCCFFFFFHHHHHIIJGIJJIIGJIEIIJIIIJIIIIJJJJJJJJGIGJJ
@6240056/1
ggttgaacggaactccaatcctttactcgaatagtcttttctaacttgaa
+6240056/1
@@@FDFFFHHBFHIIIFGIIIEHIIGIIIHHHIIIIIHIICDGGIIIE@D
@2159670/1
ggcacctccgacactgaggtcacggtactcgcggtacatgttgtgtacac
+2159670/1
CCCFFFFFHHHHHJJJJJJIJJJJJGIJJJJJJJHIJJJJIJJJJJIJCA
@3507949/1
ggacatttcaattttatttagttggtcttggttgaacggaactccaatcc
+3507949/1
CCCFFFFFHHHHHJJJJJJJJJJIEHJJJJGHHIIIIJFIGIGHJJIJJE
@5564229/1
gtggtggtgcacgcgcttgggcagagggaatctgattgtgctgttgtgga
+5564229/1
B@CFDFDDFHHHHJJJJJJIIJJJJJJJJJIJJJJIJJHIHGIIJJIJJJ
@6240972/1
ctgggcctcttgtatgcgaaggtgttgaggcgcttgtggtggtgcacgcg
+6240972/1
CCCFFFFFGHHHHJJJJJIJHICGHGJHIJGIIJIJIJJJJJHHIJJIHH
@2160440/1
gtacacctgagcgagactcataacgcagccagatgccaaagttcttgatc
+2160440/1
@?@DDFDFGHHGHFFBHHIJGEHHHEGIHIIIHIJIGCEFHDFGIHIHII
@6241247/1
agagggaatctgattgtgctgttgtggaactgcttcacctgtggccggcg
+6241247/1
@@@=DDDBHHFHHIIBEFIGIF@EGHIHIIDIIIIIIIIGIGIIIBHGIG
@6241294/1
gtgttacctgcaacttggccaggttagggccaacagattgtttgagatgt
+6241294/1
CCCFFFFFHHHHHJJJJJJJJJJHHJJJJJJJJJJJIJJJJJJJJJJJJH
@6241380/1
gccaccgacatctatagatgccaagaaacagatcacagagaaaaacaaaa
+6241380/1
CCCFFFFFHHHHHJJJJJJJJJJJJJJJJJJJJJJJJJJJJJGIJJJJJJ
@3508783/1
gtcacacggtagcggaaggtgggttcgtgaatcatgccctcaatctgcac
+3508783/1
C@@FFFFFGDDHGIJGJGI?FHHHHGIHCFFHGGIGIIHIJIJIGIGGGG
@5565293/1
ccatctcagaaattagcggatggatcaagagcctgacaccgaaggcagct
+5565293/1
CCCFFFFFHHHHHJJJJJJJJJJIJJJJJJJJJJJJJJJJJJJJJJJJJJ
@798508/1
cttaaatttacatttaatgtttgtttcatgtcaatcggttcataaataaa
+798508/1
@@<DDDD?DDCFDBHIIBEAEFG<ACHADEGIGHFHIGEGGIIEIIIGBH
@6242330/1
ccacaatctggtctggagagaagatcctcatcttgtatagaggaggcttg
+6242330/1
@@@FFFFDFHHDFGIDHIIJIJDEHIJIJJGHB<FEHGGGEGHGEAEAFA
@798803/1
cttgtattcaaaagaaaacctagaatcactggttcaaattcaaataaaat
+798803/1
CC@FFFFFGHHHDGEHIJIIJIJJJIJGJIGGGGGGGGJJIDDCHHIJJJ
@6242653/1
gccagatgccaaagttcttgatcttcactgggctcttctctgggatttcc
+6242653/1
CCCFFFFFHHHHHIFHIJJJJJJJJJJJJJIIJJJJJJJJJJJJIJJJJI
@6243060/1
ctactaaatttactttccactcgttaagcgtattagtttcttgtgactac
+6243060/1
CCCFFFFFGHHHHIJJJJJJJJJJJJJJJJHIJJJJGIJJJJJJJJJJJI
@6941090/1
gaggaagtaggtgctgggcctcttgtatgcgaaggtgttgaggcgcttgt
+6941090/1
@?@BBBDDDD:2AABEFEEFGIIIEECFEBEFDGG0:?FF4??BBEFF1.
@800131/1
caccagtggtcttcttgaacttcttcaattgacgcaagaagtaccagaaa
+800131/1
B@BFFFEFHHHHHJJIIIJJJJJJJJJJJJJJJIJJJJJJJHIJJJJJIJ
@3510558/1
gacgatttcaccagtggtcttcttgaacttcttcaattgacgcaagaagt
+3510558/1
@@CFADFFFFHHHJIGIJIHICHIJEIJIIJFGIEIIJIGIGGIJDHIID
@3510651/1
gtgctgttgtggaactgcttcacctgtggccggcggcacgcagacgcctt
+3510651/1
@?@ADFDEDFHGDGIHIJIIGHHHIIIEGHIDGIIGIFHFBACBBDDDBD
@800705/1
aggaagtaggtgctgggcctcttgtatgcgaaggtgttgaggcgcttgtg
+800705/1
@CCFFFDFHHFHHJIIIJJJIJJJIJIJJIJJJIGHGGIJJJIIIIJJEH
@6941772/1
gtctggagagaagatcctcatcttgtatagaggaggcttgggctcgctct
+6941772/1
CCCFFFFFGHHHHJJJJJJJJJJJJIIJJJJJJJIJJJJFFHIIJGIGIG
@6941865/1
ggttgaacggaactccaatcctttactcgaatagtcttttctaacttgaa
+6941865/1
@@?DFFDDBDBD@GFBFIGHGHHCEGEFG@FDHGGEHFHGIGIIECHEGI
@800960/1
agagaagatcctcatcttgtatagaggaggcttgggctcgctctccgaag
+800960/1
CCCFFFFFHGHHHJJJJJJJIJHJJJJJJJJJJGHJJJIJIIIIJJGGII
@801222/1
agggatcctaacttcgcaaccactaattccagtgataaattcactctagc
+801222/1
?@;DDDDDFDFFFBEB<C:F@@GDFFDBAEBFGIIIGFFFGDEGIFIEDF
@801467/1
aacgcagccagatgccaaagttcttgatcttcactgggctcttctctggg
+801467/1
<<@DDDA@FHAACHAFBGFEABAHGHIIIIGIEEGDEGHIGIGEGFHEBF
@4186627/1
gtggtcttcttgaacttcttcaattgacgcaagaagtaccagaaacggga
+4186627/1
@C@FFFFDFHDHFDHJIFHIIHGGHIJJIFIDADGFIEGFHGIJJJCGFG
@1461724/1
catcttgtatagaggaggcttgggctcgctctccgaagggagcttgcggc
+1461724/1
@@@DDDDDHFDFBEGHGHEII<7FEHIBBGC@B;F:D<FH;FE@FEHGE/
@1461741/1
ggcgttgatgtcgcaagatagtgagacattcactttttagtcataatctt
+1461741/1
BC@FFFFFHHHHHJJJJJJJJHIIJJJJJJJJIJIJJJJIIJIJJJJJJJ
@1461894/1
tggacttttcttcaatatccacataagtaacttcaaatgattgctc
+1461894/1
@@@DD8DB?FDCF?FHBFIEEGIIIII:?<EFABECHEFEGGHIHD
@1461982/1
gtgctgttgtggaactgcttcacctgtggccggcggcacgcagacgcctt
+1461982/1
CCCFFFFFHHHHHJJJJJJJJJJJJJIJJJJJJJJJJHHFFDDDDDDDDD
@802342/1
gcacgttgtatatattttaagatgaaatgttaccccaaaagctgcgctat
+802342/1
CCCFFDFFHHHHHJJJJJJJJJJJJJJJJJJJJJJJJJJJJJJJJJJJIJ
@6943539/1
atgatgatcagggaagtgtcggtacagtctgtcagacactaccagctgca
+6943539/1
CC@FFFFFBHBA>;EHFIGHGEHIDGIGGGIHHIIIFCHEGBGEGHIIGD
@1462519/1
cctacattaacatattatatgtatgtagttcattgtaaaaaaataatctt
+1462519/1
?@@DDEFDFHHHGEHIIIJJJGJJJIJJJIIJIIEIEGIJIBHFIIIFII
@1462587/1
gaggcgcttgtggtggtgcacgcgcttgggcagagggaatctgattgtgc
+1462587/1
@@@FDDFFDHHDHAEH@EEHIIIIBBHEFGIIGCHGEGIF;CAHHDD@CE
@7605260/1
cagagggaatctgattgtgctgttgtggaactgcttcacctgtggccgg
+7605260/1
<@@;D?D>HFFFH>FHDBF@ACHEH;CGBGEGGECHGFGIHGHGEDDDD
@6943992/1
cttccctgcaaagttaaccatcttgtattcaaaagaaaacctagaatcac
+6943992/1
CCCFFFFFHHHGGHIIJJJJJJJJJJJJJIIIIIGIJJJJJJJJGIJJJJ
@7605552/1
gggcgacatgtgccggaaatatttatggaagccgtgccgggcggcgagag
+7605552/1
CCCFFDFAADAFDGIJIGGHGGGIIJJEEGHGH??@GHJBGGB@B@:7B8
@67743/1
actgagtgacggcacctccgacactgaggtcacggtactcgcggtacatg
+67743/1
CCCFFFDFHHHHHJJJJJJJJJJJJJJJJHJJJJJHJJJJJJJHEFFFFF
@67777/1
ggcgcttgtggtggtgcacgcgcttgggcagagggaatctgattgtgctg
+67777/1
CCCFFFFFBFHFFDE@GIIJJIIIIJIIJJJJJJJHIIIFIIIIJHIHGH
@7606121/1
ggcctcttgtatgcgaaggtgttgaggcgcttgtggtggtgcacgcgctt
+7606121/1
CCCFFFFFHHHHHIJGHGIGHIIIGIIIJJJJJIJJEHGGHIIJJJHHFC
@5566117/1
cagccagatgccaaagttcttgatcttcactgggctcttctctgggattt
+5566117/1
CCCFFFFFHHHHHJJJHIJJJJJJIJJJIJJJJJIJJJJJJJJJGJFGII
@6944951/1
aggcgcttgtggtggtgcacgcgcttgggcagagggaatctgattgtgct
+6944951/1
@BCDFFFFHHGHDFHEFHIIIJJJIJJJJ<FEDHIGHIIGIIIGACEAHE
@5566254/1
cgagcaagtagttcttgaagcacagacacaggtgtcttcaacggaag
+5566254/1
8?@DDAADF<CDFFGBFEIFFFE@GFIFIIBG:??CDGCEEEFEEDF
@4188395/1
cttcacctgtggccggcggcacgcagacgccttgatgacctccactttga
+4188395/1
@@@FDFDFBBFFFHIIAFGEGIGHGHEHBB?>?@CCEDEC>CACCA>@C>
@5566457/1
ctcatcttgtatagaggaggcttgggctcgctctccgaagggagcttgcg
+5566457/1
CCCFFFFFHHHHHIJJJJJJJJJJJJJIJJIJJJJJIIJJJJGHFIIGIG
@6945319/1
cctcaatctgcaccagttcatatttgggcacagttcctcgacgagcaagt
+6945319/1
CCCFFFFFHHHHHJJJHJJJJJJJJJIJJJIJJIJJJJJJJJJJJJIIJC
@4188842/1
ctgggcctcttgtatgcgaaggtgttgaggcgcttgtggtggtgcacgcg
+4188842/1
@@@FDDDDHHHDHGIBHEFCDB<CFEEFHIEHGGGCFGHBFGFG@HIGGF
@1464656/1
agcatacataataaaattagaggaagtaggtgctgggcctcttgtatgcg
+1464656/1
CCCFFFFFHHHHHIJIIJJJIIJJJJJJJJJJJJJJJJJJJJJJJJJJJJ
@69071/1
ggcctcttgtatgcgaaggtgttgaggcgcttgtggtggtgcacgcgctt
+69071/1
??@DFDDDFFHHFEG=FHIAECFGHGGIJIHHHDGGFFFFGHGDGGAE<A
@2161861/1
cttgtggtggtgcacgcgcttgggcagagggaatctgattgtgctgttgt
+2161861/1
CCCFFFFFHHHHHJJJJJJJJJJJJJJJJJJJJJJJJJJJJJJJJJJJJH
@69294/1
ggcctcttgtatgcgaaggtgttgaggcgcttgtggtggtgcacgcgctt
+69294/1
CCCFFFFFHHHHHJJGGHIFHIIJHJJJJJJJJHJJHHHHHIJJJJHHFD
@2161978/1
cttttttatttatgaaccgattgacatgaaacaaacactaaatgtaaatt
+2161978/1
CCCFFFFFHHHHHIJJJJJIIJJJJJJJIIJJIJJJJJJIJJJJJJJJIJ
@69350/1
cctggctcccatgtcacggtagcactgagtgacggcacctccgacactga
+69350/1
@CCFFFFFHHHHHIIIJJJGHIJJJJJJJFHIJIJIIJJJJJJJJJJJJG
@2162425/1
cgcttgtggtggtgcacgcgcttgggcagagggaatctgattgtgctgtt
+2162425/1
CCCFFFFFHHHHHIIIJJJJJJJJJJJJJJJJJJJJJJJJJJJIIJJJIJ
@7607720/1
cttcaacggaagagattccatttcccgtttagcagcttcatccagaggca
+7607720/1
CCCFFFFFHHHHHJIJJJJJJJJJJJJJJJJJJJJJJJJJJJJJJIJJJJ
@69849/1
cactgagtgacggcacctccgacactgaggtcacggtactcgcggtacat
+69849/1
CCCFFFFDFHHGHIHJJJJIIJIJJJJIJJIIJJJJJJJJJJIJHABEFE
@7607925/1
gaacattctatgcttataccattaatctccgcaactatttgacggatttg
+7607925/1
CCCFFFFFHHHHHJJJJJJJJJJJJJJJJJJJJJJJJJJJJIJJJHIJJJ
@2814859/1
agagaagatcctcatcttgtatagaggaggcttgggctcgctctccgaag
+2814859/1
CCCFFFFFHHHHHJJJJJJIGJJJJJJJJJJJJGJJJJJJIJJIJJJIJG
@6244272/1
gaggaagtaggtgctgggcctcttgtatgcgaag
+6244272/1
@@CFDDDDFCB<ACHIHBGIDDCHI9FBDAEBDC
@2162824/1
gtgttgaggcgcttgtggtggtgcacgcgcttgggcagagggaatctgat
+2162824/1
@@CFFDDFHHHGHJJIJGIJJEGGHJGIJJJJJIJIIGEEHHHFFFFFFF
@4875683/1
gtaggtgctgggcctcttgtatgcgaaggtgttgaggcgcttgtggtggt
+4875683/1
@@@DDBDFHHFHDH?AEFHG@FHIGCFFG?CDEB?B?;F:@AGCGC7;D5
@7608104/1
ggcagagggaatatgattgtgctgttgtggaactgcttcacctgtggccg
+7608104/1
CCCFFFFFHHGHHJIJJJJHIJJJIJJJJIJJJJIJJJJJJJJJJJJJJI
@70256/1
gtagcactgagtgacggcacctccgacactgaggtcacggtactcgcggt
+70256/1
@@@DFDFFHBDCF4EHHGIIIIIIIIIBGGIIIIHIHGIIGIGIIIGHFD
@2163579/1
accaaatttcaaccaaatccgtcaaatagttgcggagattaatggtataa
+2163579/1
@@;D=DDDHFDHHIGIGHFGFHIDGDBBG9CGHG<6??DD9FFFAGAFEC
@2163931/1
cttgggcagagggaatctgattgtgctgttgtggaactgcttcacctgtg
+2163931/1
CCCFFFFFHGHHHJJJJJJJIJIHIIJJJJJIIJJJIJJIIGIJJJIJFF
@4876852/1
gcaggttgaactcacaccattcaatttaaaagaaactgggtgcgtgcagg
+4876852/1
CCCFFDDFHHHHHJJIJGHGIJGHIIGIJIIGIJJIIGGI?DEGHHIJJI
@4876907/1
agagggaatctgattgtgctgttgtggaactgcttcacctgtggccggcg
+4876907/1
?:=DA6@>CCAD?F@4A4CBAFGG;8AAEA9?E@GGGCGABF>FDHBAAF
@4877283/1
gttcctctttacaaatagactcatctttagcacttggttcgtcttttgaa
+4877283/1
@BCFFFFFHHHHHIJJJJJJJJIJJJJJJJJJJJJJJJJJJJJIJJJJJJ
@2164624/1
gttgtggaactgcttcacctgtggccggcggcacgcagacgccttgatga
+2164624/1
@@@FFFDAFFHB8CA?BG<@FHGA=F@DGI8GG<BH><A;=@BCBC>ACE
@4877641/1
atctatagatgccaagaaacagatcacagagaaaaacaaaataaacacat
+4877641/1
@@@DFFFDHHHDFDHDGHIDIJCHIEGIIGGIGJJFH@FFDFGHIJIIJG
@6246257/1
gcagccagatgccaaagttcttgatcttcactgggctcttctctgggatt
+6246257/1
@@@1D=BDBF>FDHIGEAEBHGIIIII<EHHCB?@DE@D<DCGGC9???D
@4189368/1
gtggattttaatgttattattacagcatacataataaaattagaggaagt
+4189368/1
BB@FDFFFHGDHFIJJJJJJJIIHHIIJJIGGJJJIIJJJIJIGIIIIIB
@4877911/1
tgctgggcctcttgtatgcgaaggtgttgaggcgcttgtggtggtgcacg
+4877911/1
C@@FFDDDHHHFHJHGGCGHDFGG?EHHADD>BHIJIA=CF@;;FGADHH
@2165363/1
gtggattttaatgttattattacagcatacataataaaattagaggaagt
+2165363/1
BBBFFFFFHHHHHHIJJJJJJJJJJJIJJJJJJJJJJIJJJIJJJJJJJH
@4878419/1
cttcaattgacgcaagaagtaccagaaacgggacttagccacaatctggt
+4878419/1
CCCFFFFFHHHHGIIIIIICFHDHIIIIGIIIDIIIIIIIIIIIIIIIGF
@4878490/1
atttcgtatcgatataaatagttacaagtgactaaaaagctctagaaaat
+4878490/1
?=??DBA;BDDD:AEBE@FAE:CEFE<F<C:CECB@DDADEEIIIDCDDE
@2817002/1
gtagcactgagtgacggcacctccgacactgaggtcacggtactcgcggt
+2817002/1
CCCFFFFFHHHHHJJJJJJJJJJJJJJJJJJJJJHIJJJJHIJJJJJHFB
@4878844/1
aggtgttacctgcaacttggccaggttagggccaacagattgtttg
+4878844/1
@BCADEFFHHHHGJIJJJJIJJJJJHHJJJJIJJIIIIGGIIGHIJ
@2817870/1
gttgttaagaggtgttacctgcaacttggccaggttagggccaacagatt
+2817870/1
BBCFFFFFHHHHFHIJJJJJJJJJJJJJJJJGIJFHIJJJJJIJJIIEIJ
@6945891/1
ctgagtgacggcacctccgacactgaggtcacggtactcgcggtacatgt
+6945891/1
CCCFFEFFHHHHHJJJJJJJJJJJJJJJHIJJJJFHIJJJIJHHHFFFFD
@6945974/1
caaattaaagaatcacgtcgaacactattctatgcttataccattaatct
+6945974/1
@@BFFFFFHHGHHJJJIJIGJJIGJJJIIGJJJGIIJGIIHGGIIIJJIG
@3511746/1
cttgtggctgtgacttgtagtcaaggtggagattttactatctttcaagt
+3511746/1
@@@FDEFFHH>FFHJEH<C@CHGHIG<CFHIIHIIHIIECFHJ<GH>HH0
@803226/1
gccagatgccaaagttcttgatcttcactgggctcttctctgggatttcc
+803226/1
;?@BDD?BDDFBAHGIGII>?:CHIGICCAGCGEGHBDHEDCEGGFBDBF
@803624/1
gtctggagagaagatcctcatcttgtatagaggaggcttgggctcgctct
+803624/1
CCCFFFFFHHGHHJJJJJJJJJJJJIIIJIJJJIGIJIIGHJJJJHIJJG
@6946650/1
ggcagagggaatctgattgtgctgttgtggaactgcttcacctgtggccg
+6946650/1
CCCFFDFFGHHHHJJIJJJIIJJJJJJJJJJIJJJJJJJJJJJJJJJJJJ
@803695/1
gtgttgaggcgcttgtggtggtgcacgcgcttgggcagagggaatctgat
+803695/1
@@@DDFADBAHDFIFAFFGGB0CFFHIIIDGHCGFHGHJIEHHCFFFCF>
@4191803/1
ggtacatgttgtgtacacctgagcgagactcataacgcagccagatgcca
+4191803/1
@@@DDADFHDDFFGGIC:CFGGG@HEF?CFFGGGGIGHIIIIGHHE=BF8
@804663/1
ctggagagaagatcctcatcttgtatagaggaggcttgggctcgctctcc
+804663/1
CCCFFFFFHHHHHJJJJJJJJJJJJJJJJJJJJJIJJIJJJJJJJJJJJJ
@1465949/1
cctgtaatttttgtctttcgcgaaatattccgcgacagatgtctttctag
+1465949/1
=@@DAD;DBFFBCACEGEEEGGFIIGHGEHGIGIHGHIEHI==@CCEEEF
@4192690/1
acggtttcttgcctgggtacgttactatcatacctttgattctgtccaca
+4192690/1
<@@DDFFDFHFDHHBGHECFHGEHEGIJJIGHIBFCHHIJJIGGFHGHGI
@3513359/1
tttttaaactattttttcaatgccctaagtgagtatacgtctattaaatt
+3513359/1
;=?DDDDDFFHHHJJIEEIJEEFEGFHIB?C@FII@HIBHCHECCHHEE>
@3513404/1
atctgattgtgctgttgtggaactgcttcacctgtggccggcggcacgca
+3513404/1
@@@DFFDDDFBDDBGHIGEE<A@DC@BFDDH9E?EAHGCF@:@G6?BACB
@1466175/1
ctcagcatggtaagaaggtggcggccagaatctagacatgcacagctctt
+1466175/1
@C@FFFFFHHHGFHIIGECFFGDGGHIIJJGIJIHHHGIHIGIJIIIIJG
@6948763/1
ataacttttttatttatgaaccgattgacatgaaacaaacactaaatgta
+6948763/1
CCCFFFFFHHHHHJJJJJJJJJJJJJJJJJJJJJJJJIJJJJJJJJJJGI
@6948820/1
tcttggttgaacggaactccaatcctttactcgaatagtcttttctaact
+6948820/1
CCCFFFFFHHHHHJIJJJJJJJJJJJJJIJJJJHJJIIIJIJJJJJJGJJ
@4193455/1
ccatgtcacggtagcactgagtgacggcacctccgacactgaggtcacgg
+4193455/1
CCCFFFFFHHHFHJJJJJJJJHIJJJJJJJJJJJJJJJJJJJJJHIJJJJ
@5567988/1
ggcctcttgtatgcgaaggtgttgaggcgcttgtggtggtgcacgcgctt
+5567988/1
CCCFFFFFHHHHHJJJIIICFFGHIIJGJIJJJGHGBHI@FHIIIIHHFD
@70564/1
caccattcaatttaaaagaaactgggtgcgtgcaggatcctcgtcattgc
+70564/1
CCCFFFFFHHHHHJJJJJJJJJJJJJGHIJJJJJJJIJJJJJIJJJJJJJ
@1467305/1
ccacaatctggtctggagagaagatcctcatcttgtatagaggaggcttg
+1467305/1
CCCFFFFFHHHHHJJJJJJJJJJJJJJJJJJJJJJJJJJJJJJJJJJJJG
@7608829/1
gccagatgccaaagttcttgatcttcactgggctcttctctgggatttcc
+7608829/1
CCCFFFFFHHHHHJHJJJJJJJJJJJJJJJJJJJJJJJJJJJJJIJJJJJ
@70808/1
gcaagaagtaccagaaacgggacttagccacaatctggtctggagagaag
+70808/1
CCCFFFFFHHHHHJJJIJJJJJJJJJJJJJJJJJJJJJIIJJJJJIJJJJ
@1467466/1
gcaagaagtaccagaaacgggacttagccacaatctggtctggagagaag
+1467466/1
CC@FFDFDAFFFHGHIIJJJJGIIJIIIIJJGGGHIIJFHGHJBGBFCHD
@1467505/1
ctttgattctgtccacaaacttttgccaagtataatggtccattctatgc
+1467505/1
@BCFFFFFHHHHHJIJJJJIJJJJJJHHJJHIIJJJJJGIHIJJJJJJJJ
@71045/1
gtggtgcacgcgcttgggcagagggaatctgattgtgctgttgtggaact
+71045/1
@BCFFFFFHHHHHJJJJJJIJJJJJJJJJJJJJJJIJJJJJJJJJJJJJJ
@1467693/1
ctggtctggagagaagatcctcatcttgtatagaggaggcttgggctcgc
+1467693/1
CCCFFFFFHHHHHJJJJJJJJJJJJJJJIJJJJJJJJJJJIJHIIIIJJI
@6950109/1
gccgatagttgtatgaaaaatattcgagttatccgaaattctaccaatca
+6950109/1
CCCFFFFFHHHHHJJJJJJJJJJJJJIIHHIJJJJJGJJJJJJJJJJJJJ
@7609330/1
cagccagatgccaaagttcttgatcttcactgggctcttctctgggattt
+7609330/1
?;@D;DD8CBDBFEIB:CA<CACHEHBFCCHBG@?:;DH@GDH939DBDG
@6950148/1
gtgaaaatgacatcttataaatatctattggacccaaatacggcaaggcc
+6950148/1
C@@FFFFFGHGHGIJJJJJIGJJIIIIGIJJIJIEIIGIGGIIGGHIJIJ
@7609647/1
gtcgcaagatagtgagacattcactttttagtcataatcttcagatactc
+7609647/1
CBCFFFFFHHHHHIIJJJJJJJIJJJJJJJJJJJJJJJJJJJJIJJJJIJ
@5569490/1
gtgattctttaatttgacataacttttttatttatgaaccgattgacatg
+5569490/1
@@@DDFFFHHHHHJIGBEHIHHBFHHIIIJIJJJJJJGJGHAFHGEIHHI
@5569502/1
acagcatacataataaaattagaggaagtaggtgctgggcctcttgtatg
+5569502/1
@@@FFFDFFDHFFGEHDEGHBFCGGIGHHIIJDFEGEEGGDHHEGIDHEH
@6950801/1
gtggaactgcttcacctgtggccggcggcacgcagacgccttgatgacct
+6950801/1
???B=BDDHFBHHDG?FHIEHGEHIBGGIBHIGEBB@DC?BBCCCCCCCC
@2166778/1
caccagtggtcttcttgaacttcttcaattgacgcaagaagtaccagaaa
+2166778/1
CCCFFFDFHHHHHJJJJJJJJJJJJJIIJJJJJJJJJJJJJGIJJJJJJJ
@6248666/1
ggagtgagcacgggctctgtgcctggctcccatgtcacggtagcactgag
+6248666/1
BCCFFFFFHHHHHJJJJJJJJJJJIHIIJJJJJJJIJJJJHHJJJJJJJI
@2818309/1
ggtcacggtactcgcggtacatgttgtgtacacctgagcgagactcataa
+2818309/1
?@=DFDDDABFFFFFAFHBBHIADFFHI;FHHHBFHDE@FEHHGGHGII@
@2166938/1
gtgcgatgttttacaagggcaggttgaactcacaccattcaatttaaaag
+2166938/1
CBCFFFFFHHHHHJJJJJJJJJJIIJJIJJJJJJJJJJJJJJJJJJJJJI
@2166966/1
gcagagggaatctgattgtgctgttgtggaactgcttcacctgtggccgg
+2166966/1
CCCFFFFFGHHGHJIJJIGFHIJJIJJJIJJIIJJJJIJJJJJIGIHHGI
@1469511/1
gcaagaagtaccagaaacgggacttagccacaatctggtctggagagaag
+1469511/1
CCCFFFFFFHHHHJIJJJJJGGIIJIJHIJJJJIJJGJJJJJJGIJJJIG
@2818478/1
gtagcactgagtgacggcacctccgacactgaggtcacggtactcgcggt
+2818478/1
@@@DADDEHHHCDGHIGIGJIIIJJDHGJJJGIIFGGGIJDHIIIJIHF9
@4880065/1
ttcttgaacttcttcaattgacgcaagaagtaccagaaacgggacttagc
+4880065/1
CCCFFFFFHHHHHJJIJJJIJJJJIIJJJJHIJJJJIJJJJIJJGIJJJJ
@2818821/1
ataaaattagaggaagtaggtgctgggcctcttgtatgcgaaggtgttga
+2818821/1
CCCFFFFFHHHHHJJJGIJJIIHJJJJJJJJJJJIJJJJJGIIJBFFHGF
@2167592/1
gttcggaaagattataatatttctttagtttaagtccgtttttaaactat
+2167592/1
CCCFFFFFHHHHHJIIJJJJJJJJJJJJIJJJJJIJJJHJIJJJJJJJJJ
@2167879/1
gctgggcctcttgtatgcgaaggtgttgaggcgcttgtggtggtgcacgc
+2167879/1
CCCFFFFFHHHHHIJJJJJIJJJEGHHJIJJJJJJJJHJIIIJGHIIJJH
@2167968/1
ggaatctgattgtgctgttgtggaactgcttcacctgtggccggcggcac
+2167968/1
CCCFFFFFHGHHHJJJJIIJIJJJJJJJJJJJJJJJJJJJJIJJJJJFFB
@2168152/1
gccaccaataaatcgttttaacaactgggctctatgggacaaagtagctg
+2168152/1
CCCFFFFFHGGHHIGHGIJJFIJJJJIGGIIJJGIIJJJJGIJIHEIJJI
@6250126/1
cgcaataagtaccagaaacgggacttagccacaatctggtctggagagaa
+6250126/1
@@@DD0=3AAF2CBEFGBE;?CE?C9EF9EF;DGH?F94?BBHGBEGG7F
@6250152/1
ccatgtcacggtagcactgagtgacggcacctccgacactgaggtcacgg
+6250152/1
CCCFFFFFHHHHHJJJJJJJJIIIJJJJIJJJJJJJJJJJJJJJJJJJJJ
@4881281/1
tgttgaggcgcttgtggtggtgcacgcgcttgggcagagggaatctgatt
+4881281/1
@@BFFFFFHHHHHJIJJIIJIHIJJJJJJJJJIJIJJIJJHHFHFFFFFF
@6250637/1
ccaaaagctgcgctattcatttgcgcaggaaggcgtcaatatttttttaa
+6250637/1
CCCFFFFFHHHHGJJJJJJJJIJIJJJJJGJJJJIHIJJJIJJJIJJHFF
@6250821/1
cgaaggtgttgaggcgcttgtggtggtgcacgcgcttgggcagagggaat
+6250821/1
B@BFFFBDFHFFHIIJJJJJHIJHIIHIGIJIJJIJJI?GICHHFFFDEB
@2820089/1
agcactgagtgacggcacctccgacactgaggtcacggtactcgcggtac
+2820089/1
CCCFFFFFHFHHHIJIJJJJJJJJJJJJIJJJFHGIIJCGIIIGGIB@DF
@2169374/1
gaggaagtaggtgctgggcctcttgtatgcgaaggtgttgaggcgcttgt
+2169374/1
@@;DD?DDHFDCFGHEBGHGGGIIIIFIIIIBEHDGH?D?GGIIGEIII=
@2169453/1
ggcagtaatagtacaagtgaaaagtcacttgccgatggtagaataaggat
+2169453/1
CCCFFFFFHHHHHJJJJIIJJJJJJJJJJJJJJJIJJJIIJJJJJJJJJJ
@6252207/1
ctgctattttttttatttttattttcaatgtacagacagcacttttctac
+6252207/1
CCCFFDFFHGHHHJGHJJJJJIJJJIGGIJDGHHIHIGIJDGGIIGHGFC
@2170394/1
ctgggatgccacccggcaccactcccgggtgaggatgcactacatttccg
+2170394/1
CCCFFFFFHHHHHJJJJJJJJJJJJJJJJFHIJJJJJJJJJJJJJJJJJJ
@6252536/1
cgcaagaagtaccagaaacgggacttagccacaatctggtctggagagaa
+6252536/1
?@;DBDDDBF?BFBHG;DFHBF:@?EGDHGGGEC<DHGI?BHHEC99D@B
@4194812/1
gccagttataaagcatagcccgaagtgctattggcacacaggcataatgc
+4194812/1
CCCFFEFFFHHHHJJIJIJJJIJJJFHIJJJJJJJJJJJJJJIJJJJJJJ
@2820972/1
gtgctgttgtggaactgcttcacctgtggccggcggcacgcagacgcctt
+2820972/1
?=?DDDD?AAA??CDHHA<EGAHIC;F9AAEHDGD>BEHBECCA;;;@<B
@4194876/1
ctggagagaagatcctcatcttgtatagaggaggcttgggctcgctctcc
+4194876/1
CCCFFFFFHHHHHJJIJJJJJIJHIJIIGIIIGIJIJGGIBAFHFIIGGI
@2821055/1
ctgcaacttggccaggttagggccaacagattgtttgagatgtttgtgaa
+2821055/1
CCCFFFFFHHHHHGHJEHHIIJGIJJJJIHIJIGHHIFHHIHHIIIFHII
@2821417/1
gtatttttgttgttttttcataccgtcattatccctattgaaaacaactc
+2821417/1
CCCFFFFFHHHHHIJJJJJJJJJJJJJJJJJJIJJJJJJJJIIJJJJJJJ
@2821571/1
ctcataacgcagccagatgccaaagttcttgatcttcactgggctcttct
+2821571/1
CCCFFFFFHHHHHJJJJJJJJJJJIFHIJIJJJIJJIJJJJGJIIJJIJJ
@4196114/1
gtgcgtgcaggatcctcgtcattgcctggcatacaaggcaaagcaccgac
+4196114/1
@@@DDDDDDHDBAAFEHIHIFIHGHIGIIIIIIIIIIIIEHIIIIIIIII
@1470550/1
ggcttgggctcgctctccgaagggagcttgcggccgatg
+1470550/1
CCCFFDDFGFHDFEGHGIJBHGHIDDBHHIHGI@GA4:A
@4882475/1
gttttttaaactcatattttcatggtaccaagttatgaatttttcaaatc
+4882475/1
CCCFFFFFHHHHHJJJJJJJJJJJJIIJJJJJJJJJJJJJJJJJJIJJJH
@1470596/1
tcatcttgtatagaggaggcttgggctcgctctccgaagggagcttgcgg
+1470596/1
@CCFFFFFCFHHHGGIIIIIIIIC?DDHHGGIIIIIGIIFICEA@FCHBH
@1470614/1
ccctaagtgagtatacatctattaaattcaaacgcagagctcattatgtt
+1470614/1
CCCFFFFDHHHFHIJJJJJJJJJJJJJJJJJJJJJJJJJJJJJJJJJJIJ
@3517015/1
cactgagtgacggcacctccgacactgaggtcacggtactcgcggtacat
+3517015/1
CCCFFFFDHFHHHJJJJJJIIGIIJJJIHIDGIIJJFHIJJJIJHBDEFF
@4196923/1
ggttgtcctgcagagcttgccacatcttgtaagcagcctgacgcttagca
+4196923/1
BCBFFFFFHHHHHJJJJJJJJJJJJJIJJJJJJJJJJJJJJJJJJJJJJI
@4197011/1
gcgacaccttgtggctgtgacttgtagtcaaggtggagattttactatct
+4197011/1
CCCFFFFFHHHHHJJJJHIHIIJJIJJJJJJJJDFIIJHIIIJIJJIJJJ
@4883052/1
gtcacggtagcactgagtgacggcacctccgacactgaggtcacggtact
+4883052/1
CCCFFFFDHHHHHJJJJHIJJJJJJJJJJJJJJJJJJJJJGIJJJJEHHH
@6953152/1
gtagcactgagtgacggcacctccgacactgaggtcacggtactcgcggt
+6953152/1
CCCFFFFFHHHFHIJJJIJJJJIJJJIJJJJJIJHIJJJJHIHJJJJHF?
@7611733/1
catacaaggcaaagcaccgacgacgacactgtacagttagaaatgttaca
+7611733/1
CCCFFFFFHHHHHJJJJJJJJJJJJIJJJJJJIJJJIJJJJJJJJIJIHH
@1471273/1
ggcagagggaatctgattgtgctgttgtggaactgcttcacctgtggccg
+1471273/1
CCCFFFFFGHHGHJIJJJJJJJJJHEIHIIJJJJJJJJJJJJJIIIIIIJ
@3517717/1
gcctgttttggtagcggcggcgcggtccgtgaggagcatgctcgccatca
+3517717/1
CCCFFFFFHGHAFHIJIJJJJIE?B>CBB=?BBDDDDDDCCCC?BD<?CD
@6953444/1
gcctcttgtatgcgaaggtgttgaggcgcttgtggtggtgcacgcgcttg
+6953444/1
CCCFFFFFHHHHHJHGIJAFFHIEHGJIJIJJGIEFDF;CEHGJJJHFFD
@7611945/1
gtgggttcgtgaatcatgccctcaatctgcaccagttcatatttgggcac
+7611945/1
CCCFFFFFHHHHHJJJJJJJJJJJJJJJJJJJJJJIJJJJJJJJJJJJJJ
@4883460/1
agcaaatggaaaaaaaaattggtgaaaagaatcacaagtaagatactgca
+4883460/1
CCCFFFFFHHHHHJJJJJJIIIHHIJIJJJJJJJJJJJIIIJIJJJIIJJ
@4883511/1
cagacaaacagacaaacagacaaacagacaaacagacaaa
+4883511/1
<@@DADD?;FH>F:ADGGGACFEECBEGCGA?;DGGGCEA
@7612106/1
cacctgtggccggcggcacgcagacgccttgatgacctccactttgatga
+7612106/1
@@?DDFED;BFHAEGIIIIGIGGBGBEEHFC>C?>CECCB?C;@CCCCC>
@3518069/1
gacgatttcaccagtggtcttcttgaacttcttcaattgacgcaagaagt
+3518069/1
C@@DFFFDHGFDHICDAGHGHJIIGIIAHH@HEEEHHGEHDHIJIIIII?
@4883772/1
ctgtttcttggcatctatagatgtcggtggcgcacagggcacgcttgcgc
+4883772/1
CCCFFFFFHHHHHJJJJJJJJJJHJJJHIJJJJIJJJJJIJJJJJJJJJJ
@4198168/1
ctgcagatgactgtgcatccttgctagtaagtcctgagccatagcaaaca
+4198168/1
@@??DB8BFBFHFCEEDBECHEHEC<FHHDD<AEGGGGFGGA<D>DFDEG
@4198198/1
tatggactgccgccaattcactgttcattacctgtgaaaactgcccctca
+4198198/1
CCCFFFFFHHHHHJJJJJJJJJJIJJJJJJJJJJJJJJJJJJJJJJJJJJ
@4884182/1
gcgaaggtgttgaggcgcttgtggtggtgcacgcgcttgggcagagggaa
+4884182/1
CCCFFFFDFFHHHJJJJJJJJ;FHHIIGHIJJJJJIJJJJHHHFDFFDCD
@6954611/1
ctcgaatagtcttttctaacttgaacagtgcgatgttttacaagggcagg
+6954611/1
CCCFFFFFHHHHHJJGIJIJJJIJJGHEEHIHIJJFHGGIJJJJJIJJGG
@4198636/1
gccgtttctgagattagcgcgcacagacgaacagacaaacagacaaacag
+4198636/1
CCCFFFFFHHHHHJJJJJJJJJJJGJJJJJJJJJJJJIJJJJJJJHHHHF
@1472702/1
gtcacggtagcactgagtgacggcacctccgacactgaggtcacggtact
+1472702/1
CCCFFFFDHHHHHJJJJHIJJJJJJJJJJJJJJJJJJIJJIJJJJJHIHH
@4884570/1
catacataataaaattagaggaagtaggtgctgggcctcttgtatgcgaa
+4884570/1
@@@D?ADBDDFD?CFEGG@CFHII:FEHHBC?ACF?FHIIGIIEFDDFHA
@2171237/1
ccctaagtgagtatacatctattaaattcaaacgcagagctcattatgtt
+2171237/1
C@CFFFFDHHHDFGHIJJJJIJJJJGIJJIIIGGIJIJGIIIJJJIGIII
@4199033/1
ggcgaattttgcgatctgcgtggtagcgtactaccagcgttgatagattc
+4199033/1
CCCFFFFFHHHHHJJJJJJJIJJHIJJJJJJJJJJJJJJJJJJJJJJJJI
@2171529/1
cccgtcttcaccgctgtaaccaccaacagtgacagcacagcgttgttcga
+2171529/1
CCCFFFFFHHHGHJJJJJJJJJJJJJJJJJJJJJJGJJIIJIHJJJJJJI
@2171685/1
gttgtggaactgcttcacctgtggccggcggcacgcagacgccttgatga
+2171685/1
;=;;BD;3AD??BGEHB<<:3C<;DBAEDFABB@=<<=>B86?;>:5>;3
@2171748/1
tggagctcctgctggagatgtgggtgtagctttaaggggatctgctgtct
+2171748/1
1;:BDDD:2<CFFFE9<2:CADHF8<:C?GFGCEIFFCF@FFFGFIE?FF
@809726/1
tgggcctcttgtatgcgaaggtgttgaggcgcttgtggtggtgcacgcgc
+809726/1
CCCFFFFFHHGHHJJJJIJJJFGHIJJJJIJJJJJJJJIJIHHIIJJJHF
@73959/1
agtggtcttcttgaacttcttcaattgacgcaagaagtaccagaaacggg
+73959/1
CCCFFFFFHHHHHIJJJJIJJJJJJJIJJJJJJJJJJHHIJJJJJJJJJJ
@810056/1
gccagatgccaaagttcttgatcttcactgggctcttctctgggatttcc
+810056/1
CCCFFFFFGGHGGJHJJJJJJIJJIIIJJGHIDIIJIJFHIIIJAGIJJJ
@74079/1
gactcataacgcagccagatgccaaagttcttgatcttcactgggctctt
+74079/1
@@CFFFFFHHHFHJFHGGIJHIIJJIIFHIIJJJJJJJJJJJIHIIJJJJ
@810213/1
gcagccagatgccaaagttcttgatcttcactgggctcttctctgggatt
+810213/1
C@@FFFFFAFFHFIGIIHIGBHEEHEHHHGHIHHBGGIIIGIIGIGGGGI
@2172493/1
cggtagcactgagtgacggcacctccgacactgaggtcacggtactcgcg
+2172493/1
@@@DFFFFGGHHDAGHIFGGHHGHGIIJJJJJJIIIDFGIGGGGGGIHGB
@4199866/1
gcaggatcctcgtcattgcctggcatacaaggcaaggcaccgacgacgac
+4199866/1
CCCFFFFFHHHHHJJJJJJJJJJJJJJJJJJJJJJJJJJJJJJJJJJJHF
@6254361/1
gatggagtgagcacgggctctgtgcctggctcccatgtcacggtagcact
+6254361/1
@@@DDDDA?F>?FGIDGBHEGG?FFHFGBDHEGIIIIIIGIGGFGBCHIG
@2172714/1
gcctcttgtatgcgaaggtgttgaggcgcttgtggtggtgcacgcgcttg
+2172714/1
CCCFFFFFHHHHHIIJJJFHIGJJJJIJJJJIIGIHIJFGGIJJJJHFFD
@6254474/1
ctcttgtagaacatgatgagtagctcctgcaccatgctgctcatctcgtg
+6254474/1
@C@FFFDFDHHHFJIEHJJGFHFHIIIJJJJJGIIIJIGIJIIGHGGGII
@6254540/1
gggttttttaaactcatattttcatggtaccaagttatgaatttttcaaa
+6254540/1
@B@BDFFFHHHFHIJIJJIGIIJIIIFEFHGIJC?GHIEHIJGGGJGIJJ
@810997/1
gcacgcgcttgggcagagggaatctgattgtgctgttgtggaactgcttc
+810997/1
CCCFFFFFHHHHHJJJIJJJIJIJJJJJJJHIJJJJJJIJJJJIJJJJJJ
@2173410/1
cgtcaaaccaaattccttcacatacaagtcagtgttgaaattcgcccgtc
+2173410/1
CCCFFFFFHHHHHJJJJIIJJJJJJJIJHIJJGIIGJJJJJJIJJJJJIJ
@5570984/1
aaagaatcacgtcgaacattctatgcttataccattaatctccgcaacta
+5570984/1
CCCFFFFFHHHHHJJJJJJJJJJJJJJJJJIJJJJJJJJGIIIJJIJJJI
@5571138/1
cttatcattaccaatcggtaaaggatctcttgtatacaaattatttctac
+5571138/1
@@@DFA?DHHF>FHIIIIG@@CCEAGHIGIGIIIIIIIIIGIGIGGGDDF
@5571172/1
acggcacctccgacactgaggtcacggtactcgcggtacatgttgtgtac
+5571172/1
@@7=DD?DDHDA1CFAB>FFEHCGEH6BFHGIGHD@FBGHGAEGH=;=C;
@5571223/1
cagcatacataataaaattagaggaagtaggtgctgggcctcttgtatgc
+5571223/1
@@@FFFDFDFHFFGBGGGHGIIJJGHHJGIEAEGHHHIDIDIIGGIIIGI
@2173991/1
ccctaatagagacgatttcaccagtggtcttcttgaacttcttcaattga
+2173991/1
CCCFFFFFHHHHFIDIIIJIJJIJIJJIJJJJJJJJIIJJJJJJJJJIJI
@2174050/1
gatggagtgagcacgggctctgtgcctggctcccatgtcacggtagcact
+2174050/1
@<@FDDD=CFBDFDFHIIGHGIIIIIIIIDHGIIIIEHIIIII?FGIHIG
@75639/1
ccctgatagagacgatttcaccagtggtcttcttgaacttcttcaattga
+75639/1
@@CFFFFFHGGHHJJJJJJJJJJJHIJJJJJJJJJJJJJJJJJJIJJJJI
@6255908/1
cgtcattcgatatcttctgtagctgctgtgtgaagttcttcaaagcgtct
+6255908/1
CCCFFFFFHHGHHJJJJIJIJJIIJJJJIJIJJIIHIJJJJJJJJJJJGI
@2823720/1
gtggaatagtgacttccggcaaatttttggttttaaccacatagttcccg
+2823720/1
@@@DDDDBFHHDBBGHGB?E<@FHEDGHHE?FHGGBBF@FADHI@FGCHB
@6256065/1
tgagtgacggcacctccgacactgaggtcacggtactcgcggtacatgtt
+6256065/1
BBCFDFFFGHHHHJJJJJJJJJJJJJJHIJJJJHIJJJJJJJHHFFFFFF
@2824093/1
caccagtggtcttcttgaacttcttcaattgacgcaagaagtaccagaaa
+2824093/1
CCCFFFBDFFHHHJIIGGIJIIHGHJIIGIJEHIJIGIIJJBFFHGIJJJ
@4201846/1
gagggaatctgattgtgctgttgtggaactgcttcacctgtggccggcgg
+4201846/1
@CCFFFFFFHHBHFHCGGIHIEGIGICHGHIEFGCHIGIIEDGHHGGIHE
@4201884/1
ctgggcctcttgtatgcgaaggtgttgaggcgcttgtggtggtgcacgcg
+4201884/1
@@@FDDDDHFHDD@GEEEAEGG?F?FF@GIFGHGGDHGFGAGGIIIEGFH
@2824978/1
ggtactcgcggtacatgttgtgtacacctgagcgagactcataacgcagc
+2824978/1
@CBDFFFFHHHHHJJJJJJJJIJJJIIIJJJJJJJJIJJJJJJJJIJJJJ
@6257407/1
gtacagatatagtttagaaccttagaaaggacataggatagtttttattt
+6257407/1
CCCFFFDFHHHHHIIJJJJIJJJJJJJJJJIJIJJJJJJJJGIJJJJJJJ
@2825001/1
gggcagttcgtcaacaagacattactagctgagaatatttttttccgttt
+2825001/1
@@@DDFFFHHHHHJJJGIIJGHIIJJEHHJJJJGIIIIIJJIJJJJJHHI
@6257505/1
tgtgcacctgagcgagactcataacgcagccagatgccaaagttcttgat
+6257505/1
@@@FFDDDHHHGGI<GIIIIIIIIEHIIIGDGG@D?DFH@?D?FHGHCGI
@5573294/1
catcttgtatagaggaggcttgggctcg
+5573294/1
?:???B>??2=D<?3AEFFEEEGF9;EA
@6257798/1
tttattttgtttttctctgtgatctgtttcttggcatctatagatgtcgg
+6257798/1
CCCFFFFFHHHHHJJJJJJJJJJJJJJJJJJJJJJJJJJJJJJJJJJJJJ
@4203029/1
cgcaagaagtaccagaaacgggacttagccacaatctggtctggagagaa
+4203029/1
CCCFFFFFHHHHHJJJJJJJJJJJJJJJJJJJJJJJJJJHIJJJJJHIII
@2825618/1
atttcaaataaaggcgtcaactgggtgtgctagttacataatatctacta
+2825618/1
CCCFFFFFHHHHHJJJJJJJJJJJJHIIJJJJJJJJJJJJJJJJJJJJJJ
@6258484/1
ctcatcttgtatagaggaggcttgggctcgctctccgaagggagcttgcg
+6258484/1
@C@FDFFFFFHHHIIIIBHGIGIEGGEHJECGFGHJGGGEHIAEGGHEHA
@5574187/1
tatacctgtgaaacgatcaacaataatatataatttggagtacagttaat
+5574187/1
CCCFFFFFHHHHHJJJJJJJJJJJJJJJJJJJJJJJJJJJIJJJJJJJJJ
@1473493/1
ccacaatctggtctggagagaagatcctcatcttg
+1473493/1
@;=DDDDBDFFCCEGBEG;CB@FAHBHHGIIGGG1
@1473498/1
cctcacatgattcatccacaaattccaacccttgc
+1473498/1
?1=DDDADB?DDDE4AE<C<E9FFEEBBEA6??E<
@3519409/1
gacgcaagaagtaccagaaacgggacttagccacaatctggtctggagag
+3519409/1
CCCFFFFFHHHHHJJJJJJJJJJJIJJJJJJJJJJJJJJJJIJJJJHIHJ
@4203519/1
ctccaatcctttactcgaatagtcttttctaacttgaacagtgcgatgtt
+4203519/1
CCCFFFFFHHHHHJJJJJJJJJIJJJJJJJJJJJJJJJIJJHJJGJJJHI
@4203748/1
tcttgacctacttgtagacacggcagatgaggatacctcaacttcatctt
+4203748/1
CCCFFFFFHHHGHJGIJJJJJJJJJJEHJIJJJJHIJJJIJJJJIGGIIJ
@6956093/1
cttaaatttacatttagtgtttgtttcatgtcaatcggttcataaataa
+6956093/1
??@;D:DDFDBB8B?AC:AFIBFGEG<A49<<999CC:GF?F?CF4?0B
@3520125/1
atgtgtttattttgtttttctctgtgatctgtttcttggcatctat
+3520125/1
@BCDFFFFHHHHHJHJJJJJJJJJJJJJJJJIJJJJJJJJJJJJJJ
@6956369/1
tgtggaactgcttcacctgtggccggcggcacgcagacgccttgatgacc
+6956369/1
CCCFFFFFHHHHHJJJJJJJJJJJJJJJJJJJJHHHFFDDDDDDDDDEDD
@812043/1
gacttgtagtcaaggtggagattttactatctttcaagtcggcataacgg
+812043/1
C@CFFFD?FFHBFGE<AGHHCHIJIJJJJIGHIIIGIJHGHJIIJJJJJI
@1474634/1
gccttccaattccaccgctctgaagttttctttacctataggcatcagct
+1474634/1
CCCFFFFFHHHHHJJJJJJJJJIGIHHIJJJJJI1111:?DHIJJJJJJJ
@3520404/1
cttcaattgacgcaagaagtaccagaaacgggacttagccacaatctggt
+3520404/1
CCCFFFFFHHGGHJJJIJJGHJJJJJIIJJIIJJCHIGIIGIIGIGIEI@
@4204450/1
ccacagttccagtctcaggcacattgccattagtagactgatcagccgga
+4204450/1
C@CFFFFFHHHHHIJJGIJJJGIIIJJJJIJIJFIGGIJJGJJIJJIIJD
@4204481/1
cgcagccagatgccaaagttcttgatcttcactgggctcttctctgggat
+4204481/1
CCCFFFFFHHHHHJJJIJHIJJJJJJJJJJJJJIIJJJJJJJJJJIHIJJ
@812257/1
ggtagcactgagtgacggcacctccgacactgaggtcacggtactcgcgg
+812257/1
@@@FFFFFHFHBCHHIGGHGIGGHJJIJJIEIGIJHGIIJJGIJFIGJHF
@3520523/1
gtcgtttaagaggagttcagtgacatacacacgtacagaagaattatata
+3520523/1
CCCFFFFFHHHHGIJHHJJJIJJJJJJJJJJJJIJJJJJJJIJJJJJJJJ
@1475061/1
gtaagtttgtcgagtagagccttagctgcggaatgcttagcttccttctt
+1475061/1
CBBFFEFFHHHGHJIIJJJJJJJJJJJJJJJJJJJJJJJJJJJJJJJJJJ
@3520672/1
cgggacttagccacaatctggtctggggaaaagatcctcatcttgtatag
+3520672/1
@@@FDDDDGHHHDEDFHGHIIFHIIIJGGIGCHC@FA@B>@FH9D?DC@C
@6957092/1
cctattttagttaattagtaatgtgcattgtaaaattctagacacacatg
+6957092/1
CCCFFFFFGHHHHJJJJJIJJJJJJJIJJJJHJJJJJJIJJJJJJJJIJI
@6957789/1
gccagatgccaaagttcttgatcttcactgggctcttctctgggatttcc
+6957789/1
CCCFFFFDHHHHHJJJIJJJIJJJJJJJJJJJJJJIJJJJJJJJCIIIHI
@813494/1
gtcacggtactcgcggtacatgttgtgtacacctgagcgagactcataac
+813494/1
C@CFFFFFHHHHFIJJIJJJJJIIIHIJIJFHHIJJIJJIJJJJJJJJGH
@2826872/1
atggagtgagcacgggctctgtgcctggctcccatgtcacggtagcactg
+2826872/1
C@CFFF?BFDFDHG@FHIGIGGGBEAHIDHIFIIDGGIIIII?FAFIIIG
@2826875/1
cactgagtgacggcacctccgacactgaggtcacggtactcgcggtacat
+2826875/1
CCCFFFFDHHHHGGHIIJIJJJJJJJJJJJHIJJJJGGJJJJJJHEDFFF
@6958729/1
agcagcttcatccagaggcaagcgctccaagttgcttggaggcttgggcc
+6958729/1
@BCDFFFFHHHHHJJJIHGHJJFJJJJJGHIEHIJJJIJHIJGIIIIJ@G
@814298/1
cgcaagaagtaccagaaacgggacttagccacaatctggtctggagagaa
+814298/1
CCCFFFFFHFHHHJJJJJJJJJIJJJJJJJJJJJJJJJJGIJJJJJIIJJ
@2827093/1
cgacgcttcagcagagtgcacacaatggtgaactggcgttcatgcggcaa
+2827093/1
CC@FFFFFHHHDFJIJCFCGIJJIGJGD:DH@HFHJIIDEHIIJIEHIGI
@814768/1
atctgattgtgctgttgtggaactgcttcacctgtggccggcggcacgca
+814768/1
C@@FFFFFHHFHHJ@FHIEGGIIJIIHIJIIIIHIGHIGIIGIJHFFDDB
@2827434/1
tctgattctgtgatagtgaatacaagatcgtggggtgggcccaccaggcc
+2827434/1
CCCFFFFFHHHHHJJJHIJJJJJJJJJJJJJJJIJHHIJJJJJJJJIJJJ
@815084/1
gtggtgcacgcgcttgggcagagggaatctgattgtgctgttgtggaact
+815084/1
@?@FADDDFDFHHIIBHGGFDBBDAHCGGHB?GDG?DFFG8=F8;;.@=D
@76949/1
gatggagtgagcacgggctctgtgcctggctcccatgtcacggtagcact
+76949/1
@@@FFFFDHHHHHJJJJJJJJJJJJJJJJJJJJIJJJJIIJJJHIJJJJJ
@815189/1
cgcttgtggtggtgcacgcgcttgggcagagggaatctgattgtgctgtt
+815189/1
;@@DDB=32CA?<CAFFH@FD@AE?D09@6?BFHGBFE<4C@F=7;=DEC
@2828039/1
gtcctttctaaggttctaaactatatctgtaccaaatttcaaccaaatcc
+2828039/1
CCCDDFFFGHHHD?FHGGGHIJGJJIIJJHIJJGIEGIJIJJJJJIHHJI
@6960434/1
gtcaaattaaagaatcacgtcgaacattctatgcttataccattaatctc
+6960434/1
CCCFFFFFHHHGHJJJJJJJJJJJJJJJIJJJJIIJJJJJIJJJJIJIJI
@6960734/1
ctcatcttgtatagaggaggcttgggctcgctctccgaagggagcttgcg
+6960734/1
CCCFFFDFFDHHDHHIIEHIIIIIGIIIIEGEHIIJIEEFGIJJJJIGDG
@816401/1
agacagacaaaaaaataataatcacatatttgggtttggtatcgacccag
+816401/1
@@@DDDDD?>FH;EHEHGGGHIIGIII@FFGGEHIIGBGHGFHIGIGIFC
@6961832/1
taatagtacaagtgaaaagtcacttgccgatggtagaataaggattaaaa
+6961832/1
CCCFFFDFHHHHHIIJJJJJJJJJJJJJJHJJJEHIIJIJJJJJIJJJJJ
@6961918/1
ggagagaagatcctcatcttgtatagaggaggcttgggctcgctctccga
+6961918/1
?@<B;BB?FF<?CFG@BGIGGA4C?ECHDHGD;GEA?3D938DDCD>B/5
@6961981/1
ggcataacgggccgcgactccgccctcttcctcgggttggaatgattctg
+6961981/1
CCCFFFFFHHHHHJIJJJJJJJJJJJJJJJJJJHGH?BFDDEEDDDEFDC
@2178422/1
gggtgtagctttaaggggatctgctgtctgtggagctgatgcttgctg
+2178422/1
?@@4ADD?DCFFF?BGB8:@BA?A<FCGEBCF><8CF;3??D@B???B
@6962428/1
gtacatgttgtgtacacctgagcgagactcataacgcagccagatgccaa
+6962428/1
CCCFFFFFGHHHFHIFGGIIJIJJJJJJJICFHGIJJJJIJIJJCGFGGI
@6259082/1
gttacctgcaacttggccaggttagggccaacagattgtttgagatgttt
+6259082/1
@@@BBDDAAFDDHHIFIG@@AACCBAD@DGAG?DHGEHIDGI<FFHHBFG
@3520850/1
ggggaagtaaatgcatctgtccttatttccgacccacaaacaattaagcc
+3520850/1
CCCFFFFFHHHHHJJJJJJJJIJIJJJIJIGGIGIIJJJJJJIJJGHIJJ
@2178982/1
tgtggaactgcttcacctgtggccggcggcacgcagacgccttgatgacc
+2178982/1
@@@FBDEFHDFHH@FHFFFHGEGCDHEHGFGGIEFH6BC<AD@@9@CC>@
@1475584/1
cggtagcactgagtgacggcacctccgacactgaggtcacggtactcgcg
+1475584/1
BCCDFFFFHHHHHHJJJJJJJJJJJJJJJJJJJJJJHIJJJJGIHJJJJH
@6259385/1
gaactgcttcacctgtggccggcggcacgcagacgccttgatgacctcca
+6259385/1
CCCFFFFFHHHHHJJJJJJJJJJJJJJJJJJHHHFFDEDDDDDEDDDDDD
@79290/1
gccagatgccaaagttcttgatcttcactgggctcttctctgggatttcc
+79290/1
C@CFFFFFHHHHHGGGIJJJIIGGJJIGIHCHGHJGIJJJJJIJHIJIJJ
@4885459/1
gttaactgtcaacattaccccatttttatctgtttgattgtgtagctggt
+4885459/1
CCCFFFFFHHHHHJJJJJJJJJJJJJJJJJJJJJJJJJJIJJJJJJJJJF
@4885750/1
cttcaattgacgcaagaagtaccagaaacgggacttagccacaatctggt
+4885750/1
CCCFFFFFGHHHHJBHHIJFHJJJJJJJJJJJJGJJJJJJJJJGJIIIJG
@6260207/1
tggtggtgcacgcgcttgggcagagggaatctgattgtgctgttgtggaa
+6260207/1
@@@?=BDDHFDHDEHIIIIIIIEFGHGGHEEHGIEEGHGGIFCFHGEHID
@4205372/1
atgagcgtacgtgtgggtgtagtgcctgtagtatagactgggaagctcgc
+4205372/1
CCCFFFFFGHHHHGIJJHIGIJHIJJJJJJIIGJJJIJJJJJIJJIJJJJ
@6260310/1
gtggattttaatgttattattacagcatacataataaaattagaggaagt
+6260310/1
@@<?DDBEHHHHBFGHGEHGHBHHGGGGGHIIJJIGHEBCFICHEHGIFG
@6260486/1
cttgaacttcttcaattgacgcaagaagtaccagaaacgggacttagcca
+6260486/1
CCCFFFFFHHHHHIIJJJJJJJJIJGIJHIIJJJIJJJJJJJJJJJJJJI
@4205851/1
tcataacgcagccagatgccaaagttcttgatcttcactgggctcttctc
+4205851/1
CCCFFFFFHHHHHJJJJJJJIJJJJJJJJJIJIJJJJJIJGIIJJJJJJJ
@1477190/1
cagtggtcttcttgaacttcttcaattgacgcaagaagtaccagaaacgg
+1477190/1
@C@DDFFFHHHHHJJIJJJJJJJJJJJJIHIJIJJIGGBGHJIJJJJJJJ
@4886756/1
gccagatgccaaagttcttgatcttcactgggctcttctctgggatttcc
+4886756/1
CCCFFFFFHHHHHJHIJJJJJJJJJJJJJJJJJJJJJJJJJJJJIJJJJJ
@4886771/1
ctcatcttgtatagaggaggcttgggctcgctctccgaagggagcttgcg
+4886771/1
CCCFFFFFHHHHHJJJIJJJIIJHIJHHIHGHIGIJIJJIJJIIIGIGJI
@6261374/1
ggagtgagcacgggctctgtgcctggctcccatgtcacggtagcactgag
+6261374/1
@@@DFFFDGDHF<EHIEFGAACFH>E;@BCDDEGDFGG<DFGDBFHGCGD
@4887141/1
gcagagggaatctggttgtgctgttgtggaactgcttcacctgtggccgg
+4887141/1
@@@DDDBDADBFDA4AFF@;CHBHAF?FHECCGI>?DDBFEHGHGGFHHI
@6261537/1
cttactagtaccgggatcaacattgcgtgctgaacaacatcacacataag
+6261537/1
CCCFFFFFHHHHHJJJIJIJIJJJJIJJJJJJJJJJJJJJJJJJJJJJJI
@4887367/1
ctgataagcccagacctagcccaaattcttcttcttcagccggctttggt
+4887367/1
CCCFFFFFHHGHGEIIJJIIIJGGGHHGIIJJJHGIJDHIIIJIJHIIGH
@4887493/1
cgcaagaagtaccagaaacgggacttagccacaatctggtctggagagaa
+4887493/1
???BAA?DDDD4C>@@E:A;;E8C;EE@<C???DBDADA0B?BDE@8/<B
@4206809/1
ctcatcttgtatagaggaggcttgggctcgctctccgaagggagcttgcg
+4206809/1
CC@FFFFFHHGGHGEGIIIJIJJJGEGIEEEGIHEG@GHGHIGGGIIJIB
@4888041/1
accgcatccaactcggatcagccgtttctgagattagcgcgcacagacga
+4888041/1
7;?;DAD>?D<2ACB1CGGE>FA8:CD@F?GFEDCCCF@@:A<AE;CEDB
@5575338/1
ggtagcactgagtgacggcacctccgacactgaggtcacggtactcgcgg
+5575338/1
BCBFFFFFHHHHHIIJJIJJIJJJIJJJJJJJJJIHHIJJJHIJJJJJHF
@7617103/1
agcatacataataaaattagaggaagtaggtgctgggcctcttgtatgcg
+7617103/1
CCCFFFFFHGHHGJJJJJJJJJJJIJIJJJHHIJJGIBGIJJJJJGIJJG
@1478669/1
gaggaagtaggtgctgggcctcttgtatgcgaaggtgttgaggcgcttgt
+1478669/1
CCCFFFFDHHHHHHHJJJJJJJIJJHIJJJJGIIJ?DBFHJJJIJJIJJC
@4888220/1
gtcacggtactcgcggtacatgttgtgtacacctgagcgagactcataac
+4888220/1
CCCFFFFDHHHHHJJJIJJJJJJJJJJJJJGGGHIIJIJJJIJJJJJJJH
@1478785/1
ccagtggtcttcttgaacttcttcaattgacgca
+1478785/1
BBCFFFFFHHHHHJJJJJJJJJJJJJJJJJJJJJ
@3523607/1
gacgactcattttaatatgacgagtttaaataattaggtatatacttagt
+3523607/1
@@@;DDADFHHHHIIIIGHIIICE?FFFDHG?GHIEII:BDDG<GCB9D?
@7617297/1
agagggaatctgattgtgctgttgtggaactgcttcacctgtggccggcg
+7617297/1
@CBFFFFFHHHHHJJIIJJJJJJJHIJJJJIJJJJJJJJJIJIJJJJJJI
@4888462/1
gtgagcacgggctctgtgcctggctcccatgtcacggtagcactgagtga
+4888462/1
CBBFFFFFHHHFHJJJIJJJJIJJIJJJIHJIJJJIJGHJJJJJIJJCHI
@5575907/1
ccactccatactttgtttcatttaaatttacgggctatgccatttatcct
+5575907/1
CCCFFFFFHHHHHJJHIJJJJJJJJJJJJJJJJJJJJJJJJJJJJJJJJJ
@1479237/1
ctccttctaccggcacgcatcgtgaggtctttggagccctgtccaacggt
+1479237/1
C@CFDDBEHHHFHGGHIIIGIGGHGICHIIGIE;DGGGIGGGIGJGIJID
@4888726/1
cttgggcagagggaatctgattgtgctgttgtggaactgcttcacctgtg
+4888726/1
CCCFFFFFHHHHHJJJJJJJJJIIIJJJJJJJJJIJJJJJJJJJJJJJJJ
@2829822/1
cgaaggtgttgaggcgcttgtggtggtgcacgcgcttgggcagagggaat
+2829822/1
BB@DDFADFHHHGIIIJIJJFIIIJJHDHIJJJJJGJJJJJHHGFFFDEE
@2179552/1
gaagaagaggagcaaatggaaaaaaaaattggtgaaaagaatcacaagta
+2179552/1
@;;DDDD??DDFF=A3<EH@G>BEFFDGGIEG?;<BBGHIDA>FEEEACE
@818144/1
gccagatgccaaagttcttgatcttcactgggctcttctctgggatttcc
+818144/1
CBCFFFFFHHHHHJIIJJJJJJJJJJJJJHIJJJJJJJJJJIJJHIJJJJ
@2829969/1
gttgaggcgcttgtggtggtgcacgcgcttgggcagagggaatctgattg
+2829969/1
@B@FFFFFHHHHHIJJHIJHIIJJJJJJJJJJJJJJJJJJHHHHFFFFFF
@2830090/1
gtagcactgagtgacggcacctccgacactgaggtcacggtactcgcggt
+2830090/1
@@@FFFFFGHHDHGIJGIEGIJGHDHIIEHIJJBDFGHGIJG>EHGGHF=
@2180168/1
ccacgcctgggatgccacccggcaccactcccgggtgaggatgcactaca
+2180168/1
CCCFFFFFGHHDHIIJJIGIIGIJHGIIIIJIJJJHGHCGGIIGIJHHHH
@80086/1
caggatgtggattttaatgttattattacagcatacataataaaatt
+80086/1
@<?DDDDDFFDAFGGIIIIFH@FG@FEHEHBHD<CFGDH<GEE9?FH
@818916/1
cgcaagaagtaccagaaacgggacttagccacaatctggtctggagagaa
+818916/1
CCCFFFFFGHHGFJIIIJJJJJIJJJIJIJJIIJJIJJIGIJJIJJ>GHI
@2830520/1
cttgggcagagggaatctgattgtgctgttgtggaactgcttcacctgtg
+2830520/1
CCCFFFFFHHHHHJJJJJJJJJJHIJJJIJJHJJJJJJJJJJJJJJJJIJ
@2180956/1
cggtagcactgagtgacggcacctccgacactgaggtcacggtactcgcg
+2180956/1
BB@BDFDFHHHHHFHIGIJFGIJGIJJGJJJJJGGJIJJJJIFGHIIIIF
@6261642/1
cctggctcccatgtcacggtagcactgagtgacggcacctccgacactga
+6261642/1
@@@DDFFFHGDHGHGHGGBAEEDCHGDGHICEGHIEBGCHIIGGGIIEIG
@4889146/1
gtcaaattaaagaatcacgtcgaacattctatgcttataccattaatctc
+4889146/1
CCCFFFFFHHHHHJJJJJJIIJJJJJJJJJJJJJJJJJJJJJJJIJJJJJ
@4889362/1
gtgctgttgtggaactgcttcacctgtggccggcggcacgcagacgcctt
+4889362/1
CCCFFFFFGFHHFGIGGIJJJJIJIGIIGGHJIJIGHHABEDCDDBDDDD
@80794/1
ggcagagggaatctgattgtgctgttgtggaactgcttcacctgtggccg
+80794/1
@@@FFDFFHDFDHIGGHIGGHIGHCGEAEGCDHHGAEGCIIII<HIIIFI
@2831224/1
ggaataatgaactggaaaatcaacctggaacatctaagaacgaa
+2831224/1
:?<DD3AACFAF8B9@FB@EG@BEFC>3<CFGAG???@FDGFA;
@5576161/1
aggataataagttaattataccaagtttcatcgaaatcaaaccgttagtt
+5576161/1
CCCFFFFFHHHHHJJJJJJJJJJJJIGJJJJJJJJIJIJJJJJJJJJJHI
@4889665/1
ggaatatcaccggctcgttgaacaccttaggacgaag
+4889665/1
@@@BDDDDHFDFHIIA@FGACH@F9D9DD9B4066??
@4207517/1
ctagtttcttctctttgcagcttttgacagagcgggagccgtacagacgg
+4207517/1
@CCFDFFFHGHHHJJJJJJJJJJJJJIIJJJIJJJJGIJJJIIJJJJJJJ
@4207551/1
cagtggtcttcttgaacttcttcaattgacgcaagaagtaccagaaacgg
+4207551/1
CCCFFFFFHHHHHJJJJJIJJJJJJJJJJJJJJJJJJJHIJJJJJJJJJJ
@2831630/1
cgccaattgcttcaccttatgatagtcatcgcggcctctagccgacacga
+2831630/1
CCCFFFFFHHHHHJJJJJJJJJJJJJJJJJIJIHIIJJJJJJJJJJJJJH
@2182175/1
ggagagaagatcctcatcttgtatagaggaggcttgggctcgctctccga
+2182175/1
BCCFFFFFHHHHHJJJIJJJJJJJIJIIJJJJJJJHGJJIJJIIJJJJJG
@2831705/1
cgtttttaaactattttttcaatgccctaagtgagtatacgtctattaaa
+2831705/1
@?;:B?ADHFAFHEHCEHGCEGEHE@G?CDG1?FHBFCGIDIIEGGEFHF
@5577098/1
gtagaaaagcgatagtgaacacattgttacagtactgaacaaatgtaagt
+5577098/1
CCCFFFFFHHHHHJJJJJJJJJJJJJJJJJJJIIJJJIJJJJJJJIJJJF
@2182672/1
cgcaaatcaaataatcctctatcaagtgctcgttttgttagacttcagtg
+2182672/1
CCCFFFFFHHHHHJJJJJJJJJJJJJJJJJJJIJJJJJJJJJJJJJJJGI
@4890898/1
gacgcaagaagtaccagaaacgggacttagccacaatctggtctggagag
+4890898/1
CCCFFFFFHHHHHJJJJJJIJJJJJJIJJJJJJJJJJIJJJJJJJJJJHI
@2183074/1
gtggatagctggacaaggcactggcaacgaccaatcatggacttttcttc
+2183074/1
BBCFFFFFHHHHHJJJJJJJJJIJJJJJIJJJJJJJJJJJIJJJJJJJJJ
@81904/1
gccagatgccaaagttcttgatcttcactgggctcttctctgggatttcc
+81904/1
CCCFFFFFHHHHHJGHIJJIJJJJJJJJJIIJJJJJJJJJJJJJJJIJJJ
@81998/1
cttggttgaacggaactccaatcctttactcgaatagtcttttctaactt
+81998/1
CCCFFDFFHHHHHIJJJJJJJJJJJJJJJJJJJIJJJGIIJJJHJJGIJJ
@4208373/1
ctgcaaagttaaccatcttgtattcaaaagaaaacctagaatcactggtt
+4208373/1
CCCFFFFFHHHHHJJJJJJJJJJJJJJJJJJJJJJJJIJJJJJJJJJJJJ
@2832490/1
ggatgcttaaatttacatttagtgtttgattcatgtc
+2832490/1
@@@BDFDF<FDBAGIIIIEG@BC<<AAF4FFHFEAAC
@2183597/1
cacaatatattcgtgaaaaccgcatccaactcg
+2183597/1
@@@DDBDBFA?CD<<EFG<CCAEFFFIEIIIFA
@2183602/1
gtcctttctaaggttctaaactatatctgtaccaaatttcaaccaaatcc
+2183602/1
@@?DDDDDHHHFF<CBGH:<AHGHGHHIBH>GGHGDCCHEHIIGGGDBFG
@820060/1
agcatacataataaaattagaggaagtaggtgctgggcctcttgtatgcg
+820060/1
@C@DFDFFHFGHHHGDGHIJCHJGGIDDGIEHHIFGEADGHJIJJGHGGI
@6264756/1
gcactggcaacgaccaatcatggacttttcttcaatatccacataagtaa
+6264756/1
CCCFFFFFHHHHHJJIJJJJJJJIJJJJJJJJJJIJJJJJJJJJJJJIJJ
@3524610/1
gttgaacggaactccaatcctttactcgaatagtcttttctaacttgaac
+3524610/1
CCCFFFFFHHHHHJJIJJJJJJJJJJJJIJJJJIJJJJJJJJJJJJJJJJ
@4209262/1
cgcaagaagtaccagaaacgggacttagccacaatctggtctggagagaa
+4209262/1
CCCFFFFFHHHHHJJJJJJJJJJJJJJJJIJJJIJJJJJJJJJJJJIJHI
@4209327/1
ggagtgagcacgggctctgtgcctggctcccatgtcacggtagcactgag
+4209327/1
CCCFFFFFHHHGHEIJJJJIJJJJJJJJGJJJJJJIJJJIFHIIIJIIIJ
@821099/1
cccagttattacataattgtacacagtgaacaaaattgcaatatagttat
+821099/1
@<@DDDDDHDFHHI>EAHHCHB>IGIFFHGHIEBHEEGIIGA@FDHIICH
@6963947/1
tgttattattacagcatacataataaaattagaggaagtaggtgctgggc
+6963947/1
@CCFFFFFDHFDFIIIJJJIJJJIJGIHIIJJJIIIIJJIIFHHIIIBFG
@6964295/1
ataacgcagccagatgccaaagttcttgatcttcactgggctcttctctg
+6964295/1
@CCFFFFFHHHHHIJJJJJJJJHJJJJJJJJJJJJJJJJJJJJJJJJJJJ
@3525962/1
gcctcttgtatgcgaaggtgttgaggcgcttgtggtggtgcacgcgcttg
+3525962/1
C@@DFFFFHFFHGIBAFH<ACGGFHIBHIBDF@BF9BG@B@FHEABFFF?
@1480055/1
catgtaccacgcctgggatgccacccggcaccac
+1480055/1
CCCFFFFFHHHHHJJJJIJJJJJJJJIIJIJJJJ
@1480107/1
gtcgagtagagccttagctgcggaatgcttagcttccttcttagagcgtc
+1480107/1
CCCFFFFFHHHHHJJJJJJJJJJJJJJJJJJJJJJJJJJJJJJJIJJJJI
@6964897/1
cgtagttctcagcttccctgcaaagttaaccatcttgtattcaaaagaaa
+6964897/1
CCCFFFFFHHHHHJJJJJJJJJJJJJJJJJJJJJJJJHIJJJJJJJIJJJ
@3526585/1
gtcgcaagatagtgagacattcactttttagtcataatcttcagatactc
+3526585/1
@@@BDDDDHFHF?::CGGHHIGGGGEHIH;BFBGCCGCHGIFHCGGG4BD
@6965836/1
gtcgcaagatagtgagacattcactttttagtcataatcttcagatactc
+6965836/1
@@@DDDD<FFFHAFBEBDDHHIE@FHGGIGIABGDGFGIIEEGGIGGGII
@1481213/1
gccagatgccaaagttcttgatcttcactgggctcttctctgggatttcc
+1481213/1
@@@DDD>DFHFDDFHGGHIFI@DHGIEGGHGCFHIIGHECDEEHHG;FHI
@3527155/1
ggcgttgatgtcgcaagatagtgagacattcactttttagtcataatctt
+3527155/1
@<1DDD8?FFHHDEBHG@F><HEIHHEGEHGCFEHD<?BBFF<?G@9B<B
@1481331/1
gtatagaggaggcttgggctcgctctccgaagggagcttgcggccgatg
+1481331/1
@@@FDFFFGHHGHGIAADHIGIIIGIDH<DGHIIGG<=FCGH8HHF8/9
@2183780/1
cactgagtgacggcacctccgacactgaggtcacggtactcgcggtacat
+2183780/1
CC@FFDFDHHGGGIIJADGGGGHIIJJGIJJIIIIFHDHIIEHGHABDFF
@1481602/1
gcctcttgtatgcgaaggtgttgaggcgcttgtggtggtgcacgcgcttg
+1481602/1
CCCFFFFFFHHHHJGHHJCFFHIIJJHIIJJJHIIHGH@FHIJJJJHFFD
@6966762/1
cgcaagaagtaccagaaacgggacttagccacaatctggtctggagagaa
+6966762/1
CCCFFFFFHHHHHJJJJJJJJJIJJJJJJJJJJJJJJJJHIJJJIJJJJJ
@1482018/1
gtacatgttgtgtacacctgagcgagactcataacgcagccagatgccaa
+1482018/1
CBCFFFFFHHHHHJJHGGIJJJJJJJJJJJJJJJJJJJJIJJJJJJJJJJ
@6967092/1
cgacaaatgttcaaattaaagacgtgtagacaggacaacgtctgtcgggt
+6967092/1
CCCFFFFFHFHFHIJJJJJJJJJIGHHHJJJJHIIJIIJJGIJJHIJJJC
@3528078/1
cctctattgagctactgctgttaagcagaataaaactgaaaaataa
+3528078/1
@@@FFDEFH<FF>BHIIIIIIIICIIGIGGEFHGFHIG>CBDGHEG
@1482718/1
cgctaatctcagaaacggctgatccgatttggat
+1482718/1
CCCFFFFFHHGDHIJJJJJJJIIJJIHIIJJJBG
@2185218/1
cctcatcttgtatagaggaggcttgggctcgctctccgaagggagcttgc
+2185218/1
@@CDDFFFHHFHHGIGIIDGHGIIEGGCHGHIIGEHGG@DFHIGAGGHEG
@3528489/1
ctgtgatctgtttcttggcatctatagatgtcggtggcgcacagggcacg
+3528489/1
@CCFFFFFHHHHHJJJGIJJJJJJJIJHGGHHIJIIIGIJJJJJIGGIJG
@6968330/1
ccgacactgaggtcacggtactcgcggtacatgttgtgtacacctgagcg
+6968330/1
?@@?DFFFHHDDFGGJIIIEHGIJIIJHJIJIHFGIIJ=FEGDCADGF7@
@2185947/1
tgtggaactgcttcacctgtggccggcggcacgcagacgccttgatgacc
+2185947/1
@@?DBDDFFFDFHIGGGDBHCFGHIBAGHHEBGEFHFFCAC;?CDCCDDD
@1483726/1
gcacttagcttcgggttggacgaccaaaactgat
+1483726/1
CCCFFFFFHHHHHJJJJJJJJJJJJJJJJJJJJJ
@1483871/1
gttgaggcgcttgtggtggtgcacgcgcttgggcagagggaatctgattg
+1483871/1
CCCFFFFFHHHHFIJIHGHHIGIIJIIIGIIJJIJJJJJJHHHHFFFFFF
@1483881/1
gccagatgccaaagttcttgatcttcactgggctcttctctgggatttcc
+1483881/1
@@@DFFFDAF<CFHIIIGIGIIIIGIIGIIEGIIIGIGGIIIEGHIGHDH
@6968905/1
ctggagagaagatcctcatcttgtatagaggaggcttgggctcgctctc
+6968905/1
@@@DDDBDHHFHCG<FHCGIHIBHGII4FHGHHIIIIHIGDGHIHIGG<
@2186756/1
gacgatttcaccagtggtcttcttgaacttcttcaattgacgcaagaagt
+2186756/1
CCCFFFFFHHHHHJHIJJJJJJJJJJJJJJJJJJJJJJJJJJJJJJJJJB
@1484494/1
agcatacataataaaattagaggaagtaggtgctaggcctcttgtatgcg
+1484494/1
@@CFFFFFHHHBFFBHIIHIEHIIIIIIJJFHCH11?EGHIGJIHIGGEH
@1484708/1
gaggaagtaggtgctgggcctcttgtatgcgaaggtgttgaggcgcttgt
+1484708/1
?@@B;;ADD<<2<AF<FA;FEF@?<AECHF@;8:@BB?BB???1@;5FF6
@1484764/1
gttattattacagcatacataataaaattagaggaagtaggtgctgggcc
+1484764/1
C@@FFFFFHHHGFJJIIIIJGIIJGHEIIJJHIIIJJHIIIEFIIJGJIJ
@1485346/1
aggaagtaggtgctgggcctcttgtatgcgaagg
+1485346/1
;??DADDDDA<3CGH@FBEGGHGCFHCHIICFFH
@2833826/1
gtggaactgcttcacctgtggccggcggcacgcagacgccttgatgacct
+2833826/1
C@BFFFFFHHHHHJJJIJIIIJJJJJJJJJIJIGGFFFDDDDDDDDEDDD
@2187839/1
ggatgccacccggcaccactcccgggtgaggatgcactacatttccgtcc
+2187839/1
CCCFFFFFHHHHHIJJJJJJJJJJJJGGIIJGIIJJJJJJJJJJJJJHIH
@7620671/1
ccctgatagagacgatttcacaagtggtcttc
+7620671/1
<@@DD?BAFFHFDEE=FGBDH<@BFHGEHB@?
@1485928/1
ccagtggtcttcttgaacttcttcaattgacgca
+1485928/1
CCCFDFFFHHHDFIGIFIJJJJJJJEHIGJIIJI
@7620883/1
cacaatctggtctggagagaagatcctcatcttgtatagaggaggctt
+7620883/1
@?@ADADD<DDFBHCEGGHIBFE<EGIIICFEHIG@HIHGHI@@EEGG
@2188362/1
agacaggacaacgtctgtcgggtccgctagtttactatattttcaatatt
+2188362/1
CCCFFFFFHHHHHJJJJJJJJJGIJJJJJJIIJJJJJJJJJJJJJJJJJJ
@83487/1
agctggttcagcctttttctttttaggcttcttctttctagtgcctgata
+83487/1
@@CFFFD8BFHFHJJJJFIIIJGGHGIGGIEHIJGIIJIIJJIIIFJJEE
@2834471/1
ctcataacgcagccagatgccaaagttcttgatcttcactgggctcttct
+2834471/1
@@@DD;DEGDFHABGGGIIIGFEHEBFBGIIIIIIIHGIIBGCBE@FGHG
@821571/1
ctggtctggagagaagatcctcatcttgtatagaggaggcttgggctcgc
+821571/1
@@@DDDFFHHHHGEHGIGIFIIIIGIJIJJJJJJGBADCFGA:1?DHDHG
@6266361/1
gccagatgccaaagttcttgatcttcactgggctcttctctgggatttcc
+6266361/1
CCCFFFFFHHHHGJGIJJJJJJJJJJJJJJIJJJJJJJJJJJJJIIJJJJ
@4891457/1
gaggaagtaggtgctgggcctcttgtatgcgaaggtgttgaggcgcttgt
+4891457/1
CCCFFFFDHHHFHJJJJJJJJJJJJJJJJJJJJJJDGHHJJJJIJJJJJE
@4211059/1
accacgcctgggatgccacccggcaccactcccgggtgaggatgcactac
+4211059/1
CCCFFFFFHHHGHJJJJJJJJJJJJJJJJJJJJJJJBHIIIIIJJHHHHH
@2834992/1
ggcctcttgtatgcgaaggtgttgaggcgcttgtggtggtgcacgcgctt
+2834992/1
CCCFFFFFHHHHHJJIJJJFHHHIIJJJJJJJJIJJJJJJJJJJJJHHFD
@6266871/1
ctgcaccatgctgctcatctcgtgcactatctcttgtctgtgttgttgca
+6266871/1
CCCFFFFFHHHHHJJJJJJJJJHJJJJJJJJJJJJJJIJJHIIJJJJIJJ
@5579348/1
gcacacaggcataatgccatattcaaatgggaagtggtgataaagataag
+5579348/1
@@<DDD7D=B??FH@GIE@H@BHH>?9<CHE?EBGIFHB?FGFHB<FD9D
@822372/1
gtcacggtagcactgagtgacggcacctccgacactgaggtcacggtact
+822372/1
@@@FFFFBHHGHHIIIICFHG@BHIIIGIIIIIIIIIIIIFHIIIEDHHG
@4211638/1
cataacgcagccagatgccaaagttcttgatcttcactgggctcttctct
+4211638/1
@@CFFFFFHHHHHEEGGHIJIJGFHGGJJJ@HIIIJJJGHGIJJJGIIII
@5579810/1
gtgattctttaatttgacataacttttttatttatgaaccgattgacatg
+5579810/1
CCCFFFFFHHHHHJJJIJJJJJIJJJJJJJJJJJJJJJJJJIJJJJJIJJ
@5580539/1
gtgacttgtagtcaaggtggagattttactatctttcaagtcggcataac
+5580539/1
CCCFFFFFHHHHHJJJJEHIJJIJJJJJJJJJJJJJJJJJIJJJJJJJJI
@7623635/1
gtcgagtagagccttagctgcggaatgcttagcttccttcttagagcgtc
+7623635/1
CCCFFFFFHHHHHJJJJJJJIJJIIIJJJJJJJJJIJJJJJJJJJJJJIH
@6268328/1
gtctgtttgtctgttcgtctgtgcgcgctaatctcagaaacggctgatcc
+6268328/1
?1:DADDD>FFFFEEGFGI;:<AEGE1C@G<DFEADCBFF8BCBFEEFFC
@4892276/1
cagcatacataataaaattagaggaagtaggtgctgggcctcttgtatgc
+4892276/1
C@CFFFFFHHHHHJJJJJJJJIIJHIJIJJJHIIJJJJJJJJJJJHJJJJ
@6969757/1
ggcctcttgtatgcgaaggtgttgaggcgcttgtggtggtgcacgcgctt
+6969757/1
??@FDFFFGFHFFJJJGIICEEGIGIGGEGIIEFHHIGHIIIIGGIHHFC
@6268980/1
cgcaagaagtaccagaaacgggacttagccacaatctggtctggagagaa
+6268980/1
C@CFFFFFA<DHDGIIGHGIGFBFA<???BGHHC>BD<FBDGBHBCH7@F
@6269071/1
atatattcgtgaaaaccgcatccaactcggatcagccgtttctgagatta
+6269071/1
CCCFFFFFHHHHHJJJIIIJJJJJJJJJJJJIJJIJJJEGIJJJIJJJEI
@5581342/1
ctggctcccatgtcacggtagcactgagtgacggcacctccgacactgag
+5581342/1
@@@DDEFFHGHHFHIIJJFHHIIIIJJICGHIIGGIJJIJIJJJIJIJIG
@4212625/1
cctgacgcttagcaagtttcttagacttgccagttcccacttcacgacgc
+4212625/1
@CCFFFFFHGHHHIJJJJJJJJJJJJJJJJJJJJJIJJJJJJJIJJJJJI
@6970374/1
gagcaaatggaaaaaaaaattggtgaaaagaatcacaagtaagatactgc
+6970374/1
@<@DDADDFFDDDGEHIIIIGGI?G<DEEHIGIIGICEHBFHGICHGIGH
@5581486/1
ccctgatagagacgatttcaccagtggtcttcttgaacttcttcaattga
+5581486/1
CCCFFFFFHHHGHJJJJJJJJJJJHJIIJJJJJJIIJJIJJJJJJJJJJJ
@6970483/1
gtacacctgagcgagactcataacgcagccagatgccaaagttcttgatc
+6970483/1
??@DFEFFFDFFHGGHHHIJJIIIIGIJIJJJHHHIJIGIJHIIJIIIGF
@5581628/1
cgtagttctcagcttccctgcaaagttaaccatcttgtattcaaaagaaa
+5581628/1
CC@FFFFFHHHHHJJJJJJJJJJJJJJJJJJJJJJJJJJJJJJJJJJJJJ
@6970586/1
cttcaattgacgcaagaagtaccagaaacgggacttagccacaatctggt
+6970586/1
C@@FFFFFFDHHHJEHGIGHHHHIIIIJJJIIIIGGIJIGIIJJIJJIJB
@5581964/1
cgcgcacagacgaacagacaaacagacaaacagacaaacagacaaac
+5581964/1
@;?DADDAF?DFFHBEE@FDDDFCGDCFG@GHEB?FGIHGIID>@FH
@5582015/1
cggggatatttccagactttcccgactgctcctttttgtcagcacagaat
+5582015/1
CCCFFFDFFDHHHIIGGIIJIJJIIJJJIJEAFHGIJJDHHEHHIIJIGI
@4893588/1
gtcgaacattctatgcttataccattaatctccgcaactatttgacggat
+4893588/1
CCCFFFFFHHHHHJJJJJJJJJJJJJJJJJJJJJJJJJJJJJJJJJIJHJ
@3530114/1
gtggattttaatgttattattacagcatacataataaaattagaggaagt
+3530114/1
CCCFFFFFHHHHHHIJJJJJJJJJJJJJIJJJJJJJJJJJJJJJJJJJJG
@4893630/1
ggtgaagcagttccacaacagcacaatcagattccctctgcccaagcgcg
+4893630/1
CC@FFFFFHHHHHJJJJIJJJJJJJJJJJJJJJJJJJJJJJJJJJJJJJJ
@4213281/1
tcctcatcttgtatagaggaggcttgggctcgctctccgaagggagcttg
+4213281/1
?@@DDDDDFHHFDGEIBB@;F:AFHH18;E=FGICDGA:7@:FH=<<6=@
@6971439/1
gggaactcctcaaaaatcaacataatgagctctgcgtttgaatttaatag
+6971439/1
CCCFFFFFHHHHHJJJJJJJJJJJHIIIIJJJJJJJHJJJJJIJJJIJJJ
@4894229/1
gtagcgggtcggacgagccgtgccttttattgcttggtgagacacg
+4894229/1
@@@FFFFFHGHHGIJGIJIIJIEIGIIIIJJJJJJGH=C@DDDFEC
@6971669/1
gttgtggaactgcttcacctgtggccggcggcacgcagacgccttgatga
+6971669/1
CCCFFFFFHHHHHJJJIJJJJJJJJJJJJJJGIJHHFFDEDDDDDDDDDE
@4894394/1
gtgctgggcctcttgtatgcgaaggtgttgaggcgcttgtggtggtgcac
+4894394/1
@BCFFFFFBHHHHJJHHIJJIIGJJCFGHIGJJJJJIJJIJJIJGBHHGG
@4213806/1
atacataataaaattagaggaagtaggtgctgggcctcttgtatgcgaag
+4213806/1
CCCFFFFFHHHHHJJIJIGIJJIGIJJIIJJJIJIHIIIJJIIJJJJIJJ
@6971944/1
actgtttttaatatttaaataaccgctttttactacatgcataaacatac
+6971944/1
CCCDFFFFHDHHDGHIGHJHFGGHGGIIIIJJGIIJIIJGGIJJIJJJJJ
@4894713/1
atctgattgtgctgttgtggaactgcttcacctgtg
+4894713/1
?<;DD>DA:C:?2C<E<2:AE:BE<FFID>FF<E?<
@6972543/1
cacaaagtttcagcttaaaatacgtttaaaaaaaatttgtaccaaatact
+6972543/1
@@@DD?DDBFHH?FFBGGGC?HGIIGGHGIIEAHHDGIGHDDDGIGHEGG
@2189731/1
aactgcttcacctgtggccggcggcacgcagacgccttgatgacctccac
+2189731/1
@@@?DBDDHFHHHGFHBFGIEEIHHIIIHGGEE<BBACCACACCC;CA?C
@4214697/1
gtagcactgagtgacggcacctccgacactgaggtcacggtactcgcggt
+4214697/1
B@@FFFFFHHHHHIJJJJJJJJJJJJIJJJJJIJGIJJJJFHIJJJJHFE
@2190190/1
gtcatagcgataaattttaagggacttaaattccatttccaaatagttga
+2190190/1
CCCFFFFFHHHHHJJJJJJJJJJJJJJJJJJJJJJJJJJJJJJJJJIIIJ
@2190522/1
ggcgcttgtggtggtgcacgcgcttgggcagagggaatctgattgtgctg
+2190522/1
CCCFFFFFHHHHFJGFGIJJJJJJIJJJJJJIJJJIIJJJJJJJIIIJJH
@6973713/1
gccatagcaaacagccactggcaatgtggatagctggacaaggcactggc
+6973713/1
BCCFFFFFHHHHHJJJJJJJJJJJJJHIJIJJJJJJJHJJJJJJJJIJJJ
@2191121/1
aatctgattgtgctgttgtggaactgcttcacctgtggccggcggcacgc
+2191121/1
CCCFFFFFHHHHHJJIJJJIJJJJJJJJJJJJJJIIJJJJJJJIJHFDDC
@824659/1
cttcgggaaattgctgcacgaaccggagaagggaatgacaacgacaatcg
+824659/1
@@CFFFFFFHHDHIIG@FHDHHGHID0@FCFHGFCEIEHGIAGCEEHFCD
@2191219/1
ctccaatcctttactcgaatagtcttttctaacttgaacagtgcgatgtt
+2191219/1
CCCFFFFFHHHHHJJJJJJJJJJJJJJJJJJJJJJJJJJJJHJJJJJJIJ
@2191419/1
gcacgtagttctcagcttccctgcaaagttaaccatcttgtattcaaaag
+2191419/1
CCCFFFFFHHHHHJJJJJJJJIJJJJJJHHJJJJJJJJJJIIJJJJJJJG
@6974457/1
gttcgtgaatcatgccctcaatctgcaccagttcatatttgggcacagtt
+6974457/1
CCCFFFFFHHGHHGIIIJJJJIJJJJJJIHIJIJIJJJJJIIJJJJJIGH
@825303/1
gagaagatcctcatcttgtatagaggaggcttgggctcgctctccgaagg
+825303/1
C@CFFFFFHHHHHJJJJJIJJJJJIJJJIIJJAGIJJJJJIJJJJIGIIJ
@2836303/1
gcctggctcccatgtcacggtagcactgagtgacggcacctccgacactg
+2836303/1
@@@B7BADFHFHDBHIBGIGEEGHIGECHG?FGEGBGHAGGIGIGG:A@E
@2836473/1
ggatggagtgagcacgggctctgtgcctggctcccatgtcacggtagcac
+2836473/1
CCCFFFFFHHHHHJJJJJJJJJJJJJJJJJJJJJJJJJJJJJJJHIJJJJ
@6975344/1
gcagcatcttgtcgagaacatgaagccgctttggtttacgttccagttct
+6975344/1
@@@FFFFFHGDFFGCGHGIIGGFIIIIIJIIGGIGHHIGIJIIJIGHIGC
@2836550/1
ggatggagtgagcacgggctctgtgcctggctcccatgtcacggtagcac
+2836550/1
CC@FFFFFHHHDDAFHBHGHAGGGHEIGGIJJJJJGEFIHAGGG7FGGIJ
@2192459/1
ttcataaataaaaaagttatgtcaaattaaagaatcacgtcgaacactat
+2192459/1
CCCDFFFFHHGHHIJGGIJJJIJJJIJJJJJJJJJIJJJDHIGHIJGIII
@2192472/1
gcaaagataagatgaagaagaggagcaaatggaaaaaaaaattggtgaaa
+2192472/1
CC@DFDDDFDFDBF@GB@@?EEBGBEFHIIIGIIGIIDFGA=@@FC@>;D
@7623839/1
gtgctgggcctcttgtatgcgaaggtgttgaggcgcttgtggtggtgcac
+7623839/1
CCCFFFFFHHHHGJJJJJJJJIIIJEGHIJIJJJJJJJJJJIIIIIIJJJ
@2192733/1
cttagccacaatctagtctggagagaagatcctcatcttgtatagaggag
+2192733/1
@@@DDDFEAFHHDHGGFHGGAEHGC?HB@FEFGEHGDFHHDBFEDAGH?D
@2192900/1
gcctaacgaggaaacgcggccgccatactgtagcttggg
+2192900/1
@@@DDD?DC:F6D>GI<CG>HIIG@GHFHI=CC@A@>=C
@7624423/1
ggcctcttgtatgcgaaggtgttgaggcgcttgtggtggtgcacgcgctt
+7624423/1
CCCFFFFFHHHHHJJIJIJHHIIJJJJIJJJJJJJJJJJHIJJJJJHHFD
@2193461/1
ggcacctccgacactgaggtcacggtactcgcggtacatgttgtgtacac
+2193461/1
@@@FDDFFHHHHHJJJJIIEGHGGIGIIJJIIGGGGGGIIIIGIJHHHE?
@2837318/1
tcttggttgaacggaactccaatcctttactcgaatagtcttttctaact
+2837318/1
@@CFFDDBHDFHFD::E@FGIECHIBEHGHIIIEEFA@??FGGHBGCHGG
@85880/1
gccgtgattatctaggacgtcttcttgaatccacattggtgtgataaccg
+85880/1
CCCFFFFFHHHHHJFJJJJFHIIJJJJIIJIJJJFIIJGGFHHIIJJIJJ
@2837675/1
gctcgctctccgaagggagcttgcgg
+2837675/1
@@@FFFFFHHBFDEGBH@G<BHIGAD
@2837708/1
gacgatttcaccagtggtcttcttgaacttcttcaattgacgcaagaagt
+2837708/1
@CCFDFFFHHHHHJJJGIJIIIJIJIJJJJJJJJJIJJIIIIJFIIJGID
@7625383/1
ctcatcttgtatagaggaggcttgggctcgctctccgaagggagcttgcg
+7625383/1
CCCFFFFFHHHHHJJJJJIJJJJGHJJJJIJJJJJJJJJJJJHIIIIGII
@2837763/1
cacctgtggccggcggcacgcagacgccttgatgacctccactttgatga
+2837763/1
@@@DFFDFDDHFHGGGIIGIIJJJIIGGHFFFFFEDEEEDCDDCDDCCCC
@7625547/1
gtttgtttcatgtcaatcggttcataaataaaaaagttatgtcaaattaa
+7625547/1
CBCFFDFFHHHHHJJJIIJJHIJJJJJJJJJJJJJJGIIJJIJJJJJJJJ
@1488163/1
caagaagtaccagaaacgggacttagccacaatc
+1488163/1
CCCFFFFDFFHHHJGIJIGIIJIGHIIHIJIJJJ
@1488286/1
gtggctgtgacttgtagtcaaggtggagattttactatctttcaagtcgg
+1488286/1
@@@DDAD:CADBF?GGFFH??EE<CEFG>EDG>F?GAG<BBDDF?F?FFI
@1488291/1
gctgggcctcttgtatgcgaaggtgttgaggcgc
+1488291/1
CC@FFFFFHHHHHIIJJJJIJJJCGEGIIJJJJJ
@6269615/1
gttattgttatgtcgatgtcgaacccaaaaatgtaattaacttttttttt
+6269615/1
@;;??DDDFHHGB>FBAGIIIDEHIG?CFHEGEFE@BEHI<DDFHGGHIE
@7625787/1
agggaatctgattgtgctgttgtggaactgcttcacctgtggccggcggc
+7625787/1
CCCFFFFFHHHHHJJJJJJJJJIJJJJJJJJJJJJJJJJIJJJJJJJJHF
@7626111/1
cgcagccagatgccaaagttcttgatcttcactgggctcttctctgggat
+7626111/1
CCCFFFFFHHHHHJJJHIHIIJJJJJJJJJJJJJIJJJJJJJJJJJJJJJ
@2194886/1
gcacagacgaacagacaaacagacaaacagacaaacagacaaacagacaa
+2194886/1
CCCFFFFFHHHHHJJJJJJJJJJJJJJJJJJJJJJJJJJJJJJJJJJJJJ
@4895293/1
gttcaaattcaaataaaatcactctgcaatcctgcctcacatgattcatc
+4895293/1
CCCFFFFFHFHDHGIJIHJDGHGIHGIJIJJDGGIIIJIDHGHGJJJJJI
@4895590/1
tgacggcacctccgacactgaggtcacggtactcgcggtacatgttgtgt
+4895590/1
@@CFFFFDHDHHHJGIJIJJJJJFHIIJJBFHJJJIIIAEEHHHCEDCEC
@6270506/1
ctgaggtcacggtactcgcggtacatgttgtgtacacctgagcgagactc
+6270506/1
CCCFFFFFHHHHHIJJJIJJJGHIJJJJJJJJIJJFDFHIJJEIIJJJJJ
@2838550/1
ctgatagagacgatttcaccagtggtcttcttgaacttcttcaattgacg
+2838550/1
CCCFFFFFHHHHHJJJJJJJJJHIJJJJJIJJJJJJJJJIJJJJJJIJJJ
@5583615/1
gtgctgggcctcttgtatgcgaaggtgttgaggcgcttgtggtggtgcac
+5583615/1
@@@FDD?BFHHDDHGF@GGEHFFGG?EHGJGIB@DEIIICGHIJJBGIJJ
@6270989/1
cagcatacataataaaattagaggaagtaggtgctgggcctcttgtatgc
+6270989/1
CCCFFFFFHHHGHJJJJJJJJJJJJJJJJJJHHJJJJJIJJJJJJJJJJJ
@87345/1
gctatttattttttctatattttcaatgaacagaattgacccttctacag
+87345/1
@@@DDDD4C:?DFIFFEI:CHIIFIHHECHHD>E?FFFF@GDGFIIIE@F
@4896459/1
gccagatgccaaagttcttgatcttcactgggctcttctctgggatttcc
+4896459/1
CCCFFFFFHHHHHJIIJJJJJJJJJJJJJIIIIJJIJJJJJJJJIJJIJJ
@5584033/1
ccgcatccaactcggatcagccgtttctgagattagcgcgcacagacgaa
+5584033/1
CCCFFFFFFHHHHJJIIJJJIJJGHJJJGIJIJJIJJJIIJJJJJHHHBD
@5584289/1
gacgacactgtacagttagaaatgttacaacctctatactttgcattaaa
+5584289/1
CCCFFFFFGGDFHIJHGIJIIJIJHHGIHGGIJIIIIJJIHIIJIJJJJI
@87589/1
cttcacctgtggccggcggcacgcagacgccttgatgacctccactttga
+87589/1
CCCFFFFFHHHGHJJJJJJJJJJJJJJJHHFFFEEEEEEEDDDDDDDDDC
@4896887/1
cacagttccagtctcaggcacattgccattagtagactgatcagccggag
+4896887/1
C@@FFFFFHHHHHJJJJIJJGHGGHGHIIIIJHIFGHIGHHIGIJJJJGI
@4897019/1
aacgaaaccaatttagaatatacgaaacagcaggaccac
+4897019/1
?@@D;BD@D:DFDF@A34C@EHEEIBFEFG@C@F@?F?B
@87765/1
gaggaagtaggtgctgggcctcttgtatgcgaaggtgttgaggcgcttgt
+87765/1
@@@DDDDBHBFABEBGEHIEHII<FD4CECFHFGG0??DFHGBFFABGG@
@6975586/1
ggtgctgggcctcttgtatgcgaaggtgttgaggcgcttgtggtggtgca
+6975586/1
BC@DDFFFHHHHHIJJJJIJJIEBGI?GFHIGIIIIIJIIHJDHBGAHII
@4897447/1
gggacttagccacaatctggtctggggaaaagatcctcatcttgtat
+4897447/1
@@@DDDFEHFHGHIJJBEGEADGHIIIIGGIAADHHIIIJGGGIH<F
@825699/1
ctcatcttgtatagagggggcttgggctcgctctccgaagggagcttgc
+825699/1
8??;DD4A?=2C?D?EAEGEEFAF1FF?;DBFFE9B@/55@EEEDDBDC
@825756/1
caacccttgcgtttcaaaacaattcattttaggttcaagttaaccgcaat
+825756/1
81=D?ADDDFF<AEDAGIE;A;A<FDABBFG??:11?FCGFEEFCFFFFF
@6272417/1
cggcataacgggccgcgactccgccctcttcctcgggttggaatgattct
+6272417/1
CCCFFFFFHHHHHJJJIJJJJJIJJJJJJJJJJHEHFFFDDEDDDDDFFD
@826012/1
ggtggtgcacgcgcttgggcagagggaatctgattgtgctgttgtggaac
+826012/1
@C@FDFFFHHHHHJJJJJJJJJJJJJGIJJJJJIJJHIIJJJJIIJJJJJ
@6976208/1
cgggtgaggatgcactacatttccgtccatcattttgtcaacgaactctt
+6976208/1
BCCFDFFFHHHHHJJJJJJJJJJJJIJJJJJJJJJJJIJJJJJIJJJJJJ
@826285/1
gcaaccactaattccagtgataaattcactctagcacgtagttctcagct
+826285/1
@@@FFFFFHHHFHIBHFCFHFEE@HCFHIIIHDHHIIHIIIDFGGGIG<G
@826501/1
gtgctgggcctcttgtatgcgaaggtgttgaggcgcttgtggtggtgcac
+826501/1
CCCFFFFFGHGHHJJJJJJJJJJJJCGGHIHIJJJJJJJJIJJJJIIIIJ
@5585985/1
atctgattgtgctgttgtggaactgcttcacctgtggccggcggcacgca
+5585985/1
CCCFFFFFGHHHHJJIJHIIJIJJJJJJJJJJIJIIJIJJIJJIHFFDDD
@3533781/1
gtggcgcacagggcacgcttgcgcatgacatctatacatgccattggcgt
+3533781/1
@B@FFFFFHHHHHJJJJJJJJJJJJJJJJJJJJJJJJJJJJJJJJJJJJH
@6976658/1
catcaatttatcttcaaatgacgacaccacagttccagtctcaggcacat
+6976658/1
@CCFFDEFHHDFHIIIIIGIIIGGIIIIIIIIIIHICG<FFGHIBFGIHF
@826701/1
ggattttaatgttattattacagcatacataataaaattagaggaagtag
+826701/1
CCCFFFFFHHHHHJJJJJJJJJJJJJJJJJJJJJJJJJJJJJJJJJJJJJ
@6976812/1
ggcaggttgaactcacaccattcaatttaaaagaaactgggtgcgtgcag
+6976812/1
CCCFFFFFHHHHHJJJJJJJJJJIJJJJJJJJJJJJJJJJJIJJJJJJJI
@5586497/1
gttgtgtacacctgagcgagactcataacgcagccagatgccaaagttct
+5586497/1
CCCFFFFFHGHHHJJJJJJJJJJJJJJJJJJJJJJJJJJJJJJIJJHIII
@3534198/1
gcggtacatgttgtgtacacctgagcgagactcataacgcagccagatgc
+3534198/1
@CCDBDDFHHFHBFFIIIH@GHJIJGIJJGHIIIIJIIIIGIJJIIICGI
@1488765/1
catacataataaaattagaggaagtaggtgctgggcctcttgtatgcgaa
+1488765/1
C@CFFFFFGHGGGIJJIJIJJIJJJGJJHHJJJJJJJJJJJJJGJJIJGG
@6977577/1
cctctatcaagtgctcgttttgttagacttcagtgtagctttgtattatg
+6977577/1
@C@DDFFFHHHDD<CGI@FFDGHGHEEEHIIAGEEFCDFHIGGHCGEEGH
@1489099/1
cacgggctctgtgcctggctcccatgtcacggtagcactgagtgacggca
+1489099/1
CCCFFFFFHHHHHJJJJJJJJJJJJJJJJJJJGHJJJJJJJJHIJJJJJI
@3534559/1
ggcgcttgtggtggtgcacgcgcttgggcagagggaatctgattgtgctg
+3534559/1
C@@FFDFFFHHHFGHGIGIJIJGGIJGICGHCFIIJGHGEIIFIGHHFIE
@6977739/1
gacgatttcaccagtggtcttcttgaacttcttcaattgacgcaagaagt
+6977739/1
@@@DDDDDFFHHHICAFCHHHHIIGIIIIIGIFGI@HGIIIIIIIIGGIF
@6978105/1
tgctgggcctcttgtatgcgaaggtgttgaggcgcttgtggtggtgcacg
+6978105/1
CCCFDDFDFFHHHGGGIIGIFEHGCFHHJGGIBHGGGGGHG7@F@CHGE;
@4218325/1
gtagcactgagtgacggcacctccgacactgaggtcacggtactcgcggt
+4218325/1
CCCFFFFFHHHFHIJJJJJJJJJJJJJJJJJJJJHIIJJJFHIJIJJHF?
@4218351/1
gccagatgccaaagttcttgatcttcactgggctcttctctgggatttcc
+4218351/1
CCCFFFFFGHHHHJIJJJJJIJJJJJJJJJEIJJIJIJJJJJIJGIIJII
@2196087/1
cccgggtgaggatgcactacatttccgtccatcattttgtcaacgaactc
+2196087/1
@@@DDDDDFDFDFBBACFDAEFHIBEEHIGIGIIIIIGIIIIIIGHEGDH
@6979201/1
ggatcctaacttcgcaaccactaattccagtgataaattcactctagcac
+6979201/1
CCCFFFFFHHHHHJJJJJJJJJJJJJJJJJHHJJJJJJJJIJJJJJJIJJ
@2196703/1
caccagtggtcttcttgaacttcttcaattgacgcaagaagtaccagaaa
+2196703/1
@@@AADDDFC<DF<DF??FACFAFHIIGIIIBHHIH@D;BDHCHEHGGEF
@3536347/1
taagaggtgttacctgcaacttggccaggttagggccaacagattgtttg
+3536347/1
CCCFFFFDHHHHHJJJJJJJJJJJJJIJJGHJJJJIJJJJIIHIJJJIII
@6980139/1
gacgcaagaagtaccagaaacgggacttagccacaatctggt
+6980139/1
@@<DD1@DFFDBFCCGIB@G?CAF<F;CDG9GFFFI9BF4?9
@1491585/1
cctggctcccatgtcacggtagcactgagtgacg
+1491585/1
CCCFFFFFHHHHHJIJJJJGIJJJJJJJJGIIJJ
@1492048/1
gtgctgggcctcttgtatgcgaaggtgttgaggcgcttgtggtggtgcac
+1492048/1
@CCFFFDFHHHHGJJGEFHIHEFHIFGFGIIJIJJJJJJFGGGGFBEHIJ
@6980680/1
ccccatgagcgtacgtgtgggtgtagtgcctgtagtatagactgggaagc
+6980680/1
@C@FFFFDDBADFH8FHGHDGIBFHFFGEIIIIIIBBDEGGII>C=DEGE
@827209/1
gtgctgttgtggaactgcttcacctgtggccggcggcacgcagacgcctt
+827209/1
CCCFFFFFHHHHHJIJJJJJJJJJJJHIJJJJJJJJJHHFFDDDDDDDBD
@7628851/1
gtagctttctttagttttaagttagttttcatcttaagttcggaaagatt
+7628851/1
@@@D?>2BC?FF?FGHGIGCEHHDHEEAH@HHGHH?A@EFBH0::DD;BF
@827867/1
gcggagattaatggtataagcatagaatgttcgacgtgattctttaattt
+827867/1
BCCFDDDFHHHHHJHIJJJJJJJJJJJJJJJJJJJJJJJJJJJJJJIJJJ
@827926/1
gtggtcttcttgaacttcttcaattgacgcaagaagtaccagaaacggga
+827926/1
@@@DDDFDBHHHFIJIIIIIGJJJJGHJJJFIIJJIDGHHGIGIGGJIJJ
@2198943/1
gtttttctctgaatccgcgcttagtacctcagccagactccatccgaagt
+2198943/1
CCCFFFFFHHHHHJIIIIIJJJJJJIIJJJGIJJJJIJJJGIIJJJJJJF
@828434/1
ccagttataaagcatagcccgaagtgctattggcacacaggcataatgcc
+828434/1
BCCFFFFFHHHHHJJJJJJJJJIJIJJJIJJJIJJJJJJIJJJJJJJIJJ
@6272894/1
ttttttttttaagtaatttccacgctgggaaaattacactaattctatgc
+6272894/1
CCCFFFFFHFGDBDGEHJIJGGHCEEHJFIHJGIGGGGGGGEHH@E>=CC
@7629646/1
gtgctgggcctcttgtatgcgaaggtgttgaggcgcttgtggtggtgcac
+7629646/1
@?@FFFDFGFHHHII:ABHHHEE@GFGCFHGIIGGIGIGIGI@DFEGGGI
@6273571/1
gtcggtcaccgaaggcggcggccgcattcggtttaaccgaaaccgaatta
+6273571/1
CCCFFDFFGHHHHIGIIGHGGHHACBDB>ABBDDDDCCBBDDBDDDBDD@
@5586717/1
gcgagactcataacgcagccagatgccaaagttcttgatcttcactgggc
+5586717/1
CCCFFFFFHHHHHJJJJJIJJJJJJJJJJJJIIJJJJJJJJJJJJJHFHI
@3538620/1
gcaagaagtaccagaaacgggacttagccacaatctggtctggagagaag
+3538620/1
CCCFFDFFHHGHHIIIJIIIIJJJJJJJJGHIHIIJGGIJIGGEH@FHIH
@7630619/1
cacgggctctgtgcctggctcccatgtcacggtagcactgagtgacggca
+7630619/1
@CCFFFFFGHGHHIGIEIIIIIJIFGIJIHIJBFEGGGGIGGHIIIIIGE
@5586813/1
cttgggcagagggaatctgattgtgctgttgtggaactgcttcacctgtg
+5586813/1
CC@FFFF?FBHFGEIJJJJJJJJIJJJJIJJJJJIIIJJJJJJJJJJIII
@3538650/1
gcctcttgtatgcgaaggtgttgaggcgcttgtggtggtgcacgcgcttg
+3538650/1
C@CDFDFFCDHDFHDFFHCFFFAAFG;DEFDDGHGFEG7CGHEHIGEFFA
@7630694/1
ggcctcttgtatgcgaaggtgttgaggcgcttgtggtggtgcacgcgctt
+7630694/1
CCCFFFFFHHHGHJJIJJJCGHIJIJJJJJJJJIJJIJIGHIJJJJHHFD
@3538702/1
ataaggattaaaaataaacttaaagattattaataagaaaaaaataatgc
+3538702/1
CCCFFFFFHHHHHJJJJIJJJJJJJHJJJJJJJJJJJJJJIJJJJJJJJJ
@7630769/1
ggcagagggaatctgattgtgctgttgtggaactgcttcacctgtggccg
+7630769/1
CCCFFFFFHHHHHJJJJJJJJJJJIJJHIJJJJJJJJJJJJJJJJJJJJJ
@3538741/1
gtggattttaatgttattattacagcatacataataaa
+3538741/1
??@D1?DDDFH?AGFABFIDIIII@HGB4AGDB9CHG9
@6274445/1
agggaatctgattgtgctgttgtggaactgcttcacctgtggccggcggc
+6274445/1
@BCFFFFFHHHHHJIJJJJIJJJJJJJJIJJJJJJJJJJJJJJJJJIJHF
@3538919/1
gggcacagttcctcgacgagcaagtagttcttgaagcacagacacaggtg
+3538919/1
CCCFFFFFHHHHGJJJJJJJFIGFCGIGIJJJJIJJJJJJJJJJJJIJII
@4898633/1
cgaaggtgttgaggcgcttgtggtggtgcacgcgcttgggcagagggaat
+4898633/1
@@@FFFADCFHFHIIGGHIIIIJDFGFHGGHHIIJJJIGGGFFABDD?AB
@4899192/1
gaggtgttacctgcaacttggccaggttagggccaacagattgtttg
+4899192/1
?@?ABDFFHHHHGIGGHJGEGHGFHIHHHJEEGHHAGDHGHHIHIIG
@7632066/1
cgcaagaagtaccagaaacgggacttagccacaatctggtctggagagaa
+7632066/1
CBBFFFFFHFHHHJJJJJJJJJJJJJJJJJJJJJJJJJJHHJJJJJJJJJ
@7632395/1
gccatgccatgtaccacgcctgggatgccacccggcaccactcccgggtg
+7632395/1
CCCFFFFFHHHHHIGJJJJJJJJJJJJJJJJJJJJJJJJJJJJJJJJIEH
@4899583/1
atcttgtatagaggaggcttgggctcgctctccgaagggagcttgcggcc
+4899583/1
CCCFFFFDHFHHHHEHGIIGF@FGHIEHGIGIJGGIJJICABHGCGGEFF
@4899659/1
cctggctcccatgtcacggtagcactgagtgacggcacctccgacactga
+4899659/1
B@@DFFFFHHHHHGIJJJJGGGIJIIJIJIJIJJJIHJJJJJJIJJJJJI
@7632591/1
agtgacggcacctccgacactgaggtcacggtactcgcggtacatgttgt
+7632591/1
CCBFFFFFHHHHHJJJJJJJJJJJJHJJJJJIJJJJJJJJIHHHHFFFFF
@90658/1
ggataataagttaattataccaagtttcatcgaaatcaaaccgttagttt
+90658/1
@C@DDDDF?A2AD?GGGHGGEFHEHHIHEHHGGGGIGII@GDFHIGDGGI
@2839470/1
ggtgctgggcctcttgtatgcgaaggtgttgaggcgcttgtggtggtgca
+2839470/1
@C@DFFFFGGHHHJJJHIHHIGCHGIFHGIIIJJJJIFIJHGEHGGIIJJ
@5589105/1
gacgatttcaccagtggtcttcttgaacttcttcaattgacgcaagaagt
+5589105/1
@?@BDFDDFDHDFI?CFCEIFHEGEHIHGBHEEHHIIJJEIGEGGGGIG/
@5589369/1
gtcacatccacgttggttatcaagtggcttggtaggatccaagttgaaat
+5589369/1
@@@DFFFFHGGHHIHIAFHEFHIIAFHHGEG@:C?G3BDD<DG0?@4?<<
@2839755/1
cgcagccagatgccaaagttcttgatcttcactgggctcttctctgggat
+2839755/1
CCCFFFFFHHHHGCEHHIIIIJJJJJJJJIIJJIJJJJJJJJJJJJJJJJ
@2839772/1
ttggtatcgacccagtaacaccctgctatttattttttctatattttcaa
+2839772/1
=@@DDDDDFDDDHGHCBGB:BFGIGDACFHDEEAF@GIGIGG9BGGHGBH
@2839891/1
gtgtacacctgagcgagactcataacgcagccagatgccaaagttcttga
+2839891/1
CBCFFFDDHHHHHJJJJJJJJJJJJJJJJJJJJJJJJJJJJJJIIIJJJI
@830251/1
gcctcttgtatgcgaaggtgttgaggcgcttgtggtggtgcacgcgcttg
+830251/1
CCCFFFFFFHHHHJGHHGGHHHGHHGGHIDIIDGEBDF6CGGGGJJHFFC
@830295/1
ctcatcttgtatagaggaggcttgggctcgctctccgaagggagcttgcg
+830295/1
CCCFFFFFHHHHHJJJJJJJJJJGHIJJJJJJJJJJJJJGJJIIJJJIIJ
@5589999/1
cgcaagaagtaccagaaacgggacttagccacaatctggtctggagagaa
+5589999/1
CCCFFFFFHFHHHJJJJJJJJJJJJJJJJJJJJJJJJJJIJJJJJJHIFI
@4220555/1
tcatgtaatttttaatgttttccaaatcgacgactcctgtggctttcagt
+4220555/1
CCCFFFFFHHHHHJJJJGHJJJJJJJJJJJJJJJJJJJJHIJJJJJJJJH
@4220618/1
ttcaaattcaaataaaatcactctgcaatcctgcctcacatgattcatcc
+4220618/1
@@@DDD?D>FHAD9?C:CCDHIIFIICCFEG?B?CAHGIICHB?DED>GF
@830715/1
gggtaagacacggatcgcatacaccgtgaatataagtggcaaaggtagta
+830715/1
@@CDFFFDDFHHHJJJJJIIIJGIIIDGFGIIJJJFGHIIIJIJIGGHFG
@5590407/1
cttcaattgacgcaagaagtaccagaaacgggacttagccacaatctggt
+5590407/1
CCCFFFFFHHHHHJJJJJJHHIJJJJJJJJJJJJJJJJJJJJJJJJJJJH
@4220971/1
ctcttgtatgcgaaggtgttgaggcgcttgtggtggtgcacgcgcttggg
+4220971/1
CCCFFFFFHHHHHIIJEGHGIIJJJJIJJJJJIIIIIIIJJJJJHFFFDD
@6982586/1
atgaggttcaccaagctagtggcgttgatgtcgcaagatagtgagacatt
+6982586/1
CCCFFFFFHHHHHJJJJJIFHJJJJJJJJJJJJJJJJJJIJHJJIIJIJJ
@831185/1
gcctcttgtatgcgaaggtgttgaggcgcttgtgg
+831185/1
@@@DDADD<FFHHG;EEECECFGGCGIEB@GA2BC
@831197/1
cccatgtcacggtagcactgagtgacggcacctccgacactgaggtcacg
+831197/1
@CCFFFFFHGHHHIJJJJJJJJHIJHIIJJJGIJIJIJJJJIIJJIJJJJ
@831524/1
gtacacctgagcgagactcataacgcagccagatgccaaagttcttgatc
+831524/1
BB@FDFDFHHHHHIJIJJJJJIIJJJJJGIIJJJJJJIJJJEHIIJJJJI
@6983273/1
gccagatgccaaagttcttgatcttcactgggctcttctctgggatttcc
+6983273/1
@<@DFEDFHFDDHI:EFGIIIIIIIIIIIIIIIIEIIIIIIIDHEHIGHG
@4221839/1
caggtgtcttcaacggaagagattccatttcccgtttagcagcttcatcc
+4221839/1
B@@DDEFFHHGHGHJIIGIIJIJJJJJJJJJJJJJIJJJJJJJJJJJIJJ
@832197/1
gtagcactgagtgacggcacctccgacactgaggtcacggtactcgcggt
+832197/1
CCCFFFFFHHHHHIJIIJIJJJJJJJJJJJJJJIJJJJJJJJJJJJJHFB
@6983845/1
gaggaagtaggtgctgggcctcttgtatgcgaaggtgttgaggcgcttgt
+6983845/1
CBCFFFFFHHHFHIJJJJJJJJJJJJJJJJJIGIJBHGHIHIJJIJIJJH
@2841742/1
gtgctgggcctcttgtatgcgaaggtgttgaggcgcttgtggtggtgcac
+2841742/1
CCCFFFFFHHHHHJJJJJJJJIIIJFGFHIIJJJJJJJJHJIGHJHHHIJ
@832417/1
gcctcttgtatgcgaaggtgttgaggcgcttgtggtggtgcacgcgcttg
+832417/1
CCCFFFFFHHHHHJHIIJFGHHJHIJIJJJJJIJJJJJHIJIJJJJHFFD
@2841819/1
gtggaactgcttcacctgtggccggcggcacgcagacgccttgatgacct
+2841819/1
C@CFFFFFHHGHHJJJJJJJIJJJJJIJIJJIIHHFFFDDDDDDDDEDDD
@4222506/1
gcacgggctctgtgcctggctcccatgtcacggtagcactgagtgacggc
+4222506/1
@@@DDDDDFHDHCDABGG;CGCFFBEHHIBHE@:?@B@BGDGI?B=C;;/
@2842105/1
ggattttaatgttattattacagcatacataataaaattagaggaagtag
+2842105/1
BC@FFFFFHHHHHIJJJJJJIJJJJJJIIJGJJIJJJJHHIHJIJJIIIJ
@2201113/1
gtggattttaatgttattattacagcatacataataaaattagaggaagt
+2201113/1
BB@FFFFFHHHHHHJJJJJJJJJJJJJJJJJJJJJJJJJJJJJIJJJJJF
@1492438/1
gtctggagagaagatcctcatcttgtatagaggaggcttgggctcgctct
+1492438/1
CC@FFFFFBFDBDDFH@EIDHGGHHEBHFHHIGEDGEFH>HGB@DFGCGG
@6984929/1
gcgtgatgaggttcaccaagctagtggcgttgatgtcgcaagatagtgag
+6984929/1
@CCDFFFFHHHHHJJJJJJJJJJJHHJJJJJJJJJIIJJJJJJJJJIJJJ
@6984939/1
catcgttctcagcatggtaagaaggtggcggccagaatctagacatgcac
+6984939/1
CCCFFFFFHHHGHJJJJHJJJJJJJGHJJJJJJJJJJJJJJJJJJJJIJJ
@2842781/1
tgttgaggcgcttgtggtggtgcacgcgcttggg
+2842781/1
CCCFFFFFFHHHHJFGHHGEHGGJEHIIGJJIJ6
@2202420/1
agacgatttcaccagtggtcttcttgaacttcttcaattgacgcaagaag
+2202420/1
@@@FFFFFHGDHFIIDG@AFHGCIIHFIIBHHGGHGGGGIIIIIGHIIIG
@1493442/1
atacataataaaattagaggaagtaggtgctggg
+1493442/1
@@@FDFFFFBFHDIIJGEHGAFHFFGGHGGGEAF
@1493802/1
acagcatacataataaaattagaggaagtaggtgctgggcctcttgtatg
+1493802/1
CC@BDFFFHHHHHJJIJIJJIIHHJJJIHIIJFHIJJIGJJIJJIJHIHI
@6986388/1
gaggaagtaggtgctgggcctcttgtatgcgaaggtgttgaggcgcttgt
+6986388/1
BCCFFFFFHHGHGIIJJJJJJJJIJHJJJJJHGHIDFDGIGIJGIJJJJI
@1494577/1
catttattgtggccgctctaggcagcaaacagttcatccttgaacttatg
+1494577/1
CCCFFFFFHHHHHGIJJJJIIJJJJJJIIGIJHIJJJJJIJIIJJJJJJJ
@7632897/1
agccagatgccaaagttcttgatcttcactgggctcttctctgggatttc
+7632897/1
@@?DFFDFHFHHHIJJIJJJIIJJJIIIJJIIJJHIJJJJJJJJJJGIJI
@3540347/1
cacaatctggtctggagagaagatcctcatcttgtatagaggaggcttgg
+3540347/1
C@@FFFFFHDCFBGHBH@FGC@BHGEHEHHGDBECFHGGH9DCGHIIIB7
@1494811/1
cctctattgagctactgctgttaagcagaataaaactgaaaaataa
+1494811/1
CCCFFFFFHHHHHJJJJJJJJJJJJJJJJJJJJJJJJJJJJJJJJJ
@90888/1
gtgataaattcactctagcacgtagttctcagcttccctgcaaagttaac
+90888/1
@@@FFFFFHHHHGIGHHIIGJJGJJIIHIHIGCHGHICGHIIGIIJIIHE
@2204161/1
ctgctcatctcgtgcactatctcttgtctgtgttgttgcacgcgcacggt
+2204161/1
@BCFFFFFHFHHHIGIJJGIIIJJJIHGIIJJJJIIJGIJJGIIIJIIJD
@7633558/1
aacgaaaccaatttagaatatacgaaacagcaggaccactgcagacaaat
+7633558/1
??@FDDDDADFHGGHGGIHIIFCHGIIEGCEGGBHGBGF@FGIFIIGII@
@91008/1
gttgtggaactgcttcacctgtggccggcggcacgcagacgccttgatga
+91008/1
@@@FFFFBDHBFDHEEGGGGIHGHEGIGIIID>HEEBD?B??BBBCCCC>
@3540810/1
tggtgcacgcgcttgggcagagggaatctgattgtgctgttgtggaactg
+3540810/1
BBCFFFFDFHHHHJJJJJJJIJJIGGHIJJIJJJHIJJJIJJGIJHIJII
@3540823/1
aggaagtaggtgctgggcctcttgtatgcgaaggtgttgaggcgcttgtg
+3540823/1
@@@DFFDA?F<DFGEGIIIIEBHHCH@HGIEHIIBDHGFIIICGHBH@@@
@91115/1
agggaatctgattgtgctgttgtggaactgcttcacctgtggccggcggc
+91115/1
CCCFFFFFHHDBHIIIIJJIIJIJJIIIJJJJJJJJJJGHIIIIJJIIH>
@2204517/1
gacccaaatacggcaaggcccataataattaaggagatccctctattgag
+2204517/1
@@@DADDBFHFHHIJIIICGIIHIIJGGIJECIGEHGHGGEGHIIJJHHG
@3541049/1
gtgggttgtcctgcagagcttgccacatcttgtaagcagcctgacgctta
+3541049/1
@@@FFFFDHHHHHIJGIHGCGGIIIGIIJJJIIIIFGJIHFIJFIIIIGI
@3541168/1
gtccaggataataagttaattataccaagtttcatcgaaatcaaaccgtt
+3541168/1
BB@DDFFDHGHHGJIFFHGIJJJJIJIGHJGIIGIGIJJGGHIGIG=GHE
@6277102/1
ctgggcctcttgtatgcgaaggtgttgaggcgcttgtggtggtgcacgcg
+6277102/1
CCCFFFFFHHHHHJJJJJIJJJFFGGIIJJIJJJJJGGIFGI@FHIJJHF
@7634687/1
ccacaatctggtctggagagaagatcctcatcttgtatagaggaggcttg
+7634687/1
CCCFFFDEHGHHHJJJJJHHHIJJJJJIJIJJJJJIJJJJIJJIIIJJJE
@7634807/1
ggcagagggaatctgattgtgctgttgtggaactgcttcacctgtggccg
+7634807/1
CCCFFFDDHFHHHJJIJJIHIIIJJJJGIJJIJJIGIJJIJJJJIJIJIJ
@6277709/1
gcctcttgtatgcgaaggtgttgaggcgcttgtggtggtgcacgcgcttg
+6277709/1
@@@FFFFFHHGGGJ@FHIAFHIJIJIGGJGEI@DHDFGAFGIJIEGEEED
@5590819/1
gtgctgggcctcttgtatgcgaaggtgttgaggcgcttgtggtggtgcac
+5590819/1
C@CFDDEFBHHDHIGEGHGIJBGGH?E?DHIGIHHIJI=BFA@FGBCHII
@6277921/1
agactcataacgcagccagatgccaaagttcttgatcttcactgggctct
+6277921/1
<@@DDFDFFHFHHIGHHEHEGDHGFGGI?EGGIGHHIHIDIDHHGGHEGI
@5591060/1
tgagtatacatctattaaattcaaacgcagagctcattatgttgattttt
+5591060/1
BCCFDFFFHHHHHJJJJJIJJJIJIJJJIJJJJJJJJJJJJIJJJJJJJJ
@2205869/1
gcactgagtgacggcacctccgacactgaggtcacggtactcgcggtaca
+2205869/1
@<@DFFDFHHHHHJJIIIEGGIIIIJIGIIEFFHGIJFHIIGHIIFHFDC
@5591144/1
gtgctgggcctcttgtatgcgaaggtgttgaggcgcttgtggtggtgcac
+5591144/1
CCCFFFFFHHGHHJJHIJJJJIIIJCHHHGGHIIJJJIJFHHHIJJIIII
@4899950/1
gcctcttgtatgcgaaggtgttgaggcgcttgtggtggtgcacgcgcttg
+4899950/1
CCCFFFFFHHHHHJGIIJFHHIJJJJGIJJJJIJJHIIHHIIJJJJHFFD
@3542051/1
gctcgctctccgaagggagcttgcggccgatgacctcatactccttcaac
+3542051/1
CCCFFFFFGHHHHJJJJJJIIJIIIJJJJGIJIJIJJGJJJJFHHHHHFF
@6278406/1
tggagagaagatcctcatcttgtatagaggaggcttgggctcgctctccg
+6278406/1
@@CDFFDBBFFDHJIIIIJJJJHGIGIHHHGGIHDGDHGDADF?FAEGGF
@5591524/1
cagacgaacagacaaacagacaaacagacaaacagacaaacagacaaaca
+5591524/1
CCCFFFFFHHHHHJJJJJJJJJJJJJJJJJJJJJJJJJJJJJIJJJJJJJ
@6278480/1
ggccgcgactccgccctcttcctcgggttggaatgattctggtgggttgt
+6278480/1
CCCFFFFFGHHDHIIJIIJIJJJJIIIIJJJJJJIIGIGJIHEFHFFDDD
@6278775/1
tcccatgtcacggtagcactgagtgacggcacctccgacactgaggtcac
+6278775/1
CCCFFFFFHHHHHHIJJJJJJJJHIJJJJJJJJJJJIJJJJJJJJJHIJI
@6278938/1
gtgttgaggcgcttgtggtggtgcacgcgcttgggcagagggaatctgat
+6278938/1
BBBFFFFFHGHHHJJJJJIJJHHJJJJJJJJJJJJJJJJJHHHHFFFFFF
@4901028/1
cgcttgggcagagggaatctgattgtgctgttgtggaactgcttcacctg
+4901028/1
CCCFFFFFHHHHHJJJJJJJJJJJIIJJJJJJJIJJJJJJJJJJJJJJJG
@7636487/1
gtggaactgcttcacctgtggccggcggcacgcagacgccttgatgacct
+7636487/1
@@@DDDDDHFHHHIIIGCCACDFFGBGIIB<EGFHEDECC@BCCC9@AC>
@5592619/1
agtgacggcacctccgacactgaggtcacggtactcgcggtacatgttgt
+5592619/1
CC@FFFFFHHHHGJJJJJIJJJJJJHHIJJJGGIIJGJJJIHHHHFFFFC
@6279793/1
gtttcatgtcaatcggttcataaacaaaaaagttatgtcaaattaaagaa
+6279793/1
BBCFFFFFHHHHHJJJIJJJJJJJJIJJJJIJJIIJJIJJIIJJJIEHIJ
@4901655/1
tggattttaatgttattattacagcatacataataaaattagaggaagta
+4901655/1
CCCFFFFFHHHHHJJJJJJJJJJJJJIJJJJJJJJJJJJJJJIJJJJJII
@7637184/1
gccaagtataatggtccattctatgcacctcctccaatgtatctggtgct
+7637184/1
?;?DBADABD?FBHIEGHICEHIEHC@CFEHIIIIIEEEEDHGHGIHIID
@833190/1
cagcatacataataaaattagaggaagtaggtgctgggcctcttgtatgc
+833190/1
CCCFDDDDFHDFDHGGIGG@FIB@GGGCDHEEGGEHFBGE1FFGHDFGEC
@5593382/1
aataaaattagaggaagtaggtgctgggcctcttgtatgcgaaggtgttg
+5593382/1
CCCFFFFFHHHHHJJJJJJJJIJJJJJJJJJJJJJJJJJJJJJIJFHHHI
@5593403/1
tgtttgtgaaactgcgacaccttgtggctgtgacttgtagtcaaggtgga
+5593403/1
CCCFFFFFHHHHHJJJJJJJJJJJJJJJJJIJJJJJJIJJJJJJJJBGIG
@833480/1
gggaatctgattgtgctgttgtggaactgcttcacctgtggccggcggca
+833480/1
@@@DDDDDDFHHHEHIJJHHI@GHHIHIGCHGGIGIIHFEHIIIIFGEBC
@6987519/1
tggctcccatgtcacggtagcactgagtgacggcacctccgacactgagg
+6987519/1
@@@DDDDFDFHDFHGGBFHIHJIJJGG?FAHDGEHGGIICGHGIIJJEGG
@6987553/1
gtcacggtagcactgagtgacggcacctccgacactgaggtcacggtact
+6987553/1
C@CFFFFDHHHHHJJJJGHIJJJJJIJJJJJJJJJJJJJJIJJJJJHIHH
@5594320/1
catacataataaaattagaggaagtaggtgctgggcctcttgtatgcgaa
+5594320/1
CCCFFFFFHHHHHJJJJJIJJHIJHJJJHIJJJJJGIJJJJJJJJJJJHI
@5594407/1
ctggagagaagatcctcatcttgtatagaggaggcttgggctcgctctcc
+5594407/1
CCCFFFFDHHGHDHHIJJIJJIJJJJGIIIIIIGIIIFFEE>BAEHHGGI
@2844603/1
ctcataacgcagccagatgccaaagttcttgatcttcactgggctcttct
+2844603/1
?@@DDDDBA<CDDBGG><F<FEHGE1?EHGIAFHHG@BHGIHDGIDBFDE
@2844801/1
ctgcaacttggccaggttagggccaacagattgtttgagatgtttgtgaa
+2844801/1
@<?DDD;DHHFFFEGBIHEHIG<FD@DG?9CFFDGHEFHGGGGGHIIHFG
@2844854/1
cacgcgcttgggcagagggaatctgattgtgctgttgtggaactgcttca
+2844854/1
@?@A?D:@D?FH>9<A?FHIGCGGHEGGGI<CBFBFGDDDGGBFHIIIGG
@835094/1
gggtgacatcggacttaatacaaggaaactgtttagactggttacattgc
+835094/1
BCCDDFFFHHHHHIJJJJJJJJJJJJJJJJJJJJJIJJJJJIIIIJJJJJ
@2845189/1
gccagatgccaaagttcttgatcttcactgggctcttctctgggatttcc
+2845189/1
@??DDD?D>FHHFAFHGGHE9CHHGIHHH@9=3?@GBAHGDGCHGHHG??
@835310/1
cataataaaattagaggaagtaggtgctgggcctcttgtatgcgaaggtg
+835310/1
CCCFFFFFGHHHGJJJJJJJHHEIHJIJJJIJJJIJJJGIIJJIJIJJBG
@6989166/1
gatggagtgagcacgggctctgtgcctgg
+6989166/1
18?BDDD22<D>2C@:CCEFB@??4EE98
@835403/1
agcggaaggtgggttcgtgaatcatgccctcaatctgcaccagttcatat
+835403/1
@C@FFFFFHCDHHGHHHHGGGJIJGHIJIJJJJJJJIJJJJJJFHJJJJC
@2846002/1
cagcatacataataaaattagaggaagtaggtgctgggcctcttgtatgc
+2846002/1
CC@FFFFFFFDFFBEGEHHIGIGGAGGGHIIEGHIJIJIIIIGIIFHIHI
@2846056/1
ctggtctggagagaagatcctcatcttgtatagaggaggcttgggctcgc
+2846056/1
BCCFFFFFHGGFHIIJIJJJJJJJJIJJGIJJJIJJEIIJJJIGIGIJIH
@2206986/1
ctcacataacattagcactttcagtattgacatcaaatgcgcagctagag
+2206986/1
CCCFFFFFHHHHHJJJJJJJJJJJIJJJJJJJJJJJJJJJJJJJJJJJGH
@2207007/1
gtggattttaatgttattattacagcat
+2207007/1
@@@D;3?DFFFFF?B?FG<FHIFBA@F:
@2207040/1
ctgggcctcttgtatgcgaaggtgttgaggcgcttgtggtggtgcacgcg
+2207040/1
BC@DFDFFHHHHFGIGIIEFHGAFFGHGHEGIIIJIHJFAGGFGIIJJFF
@1497274/1
ctcggacatttcaattttatttagttggtcttggttgaacggaactccaa
+1497274/1
@@@DD?D:FDDFFIEFGICHCHBC<C?C<C?FFFGIFDCAB@DFGFFEBB
@1497436/1
ctatactttgcattaaaataatgcccattttcacgggcaagggatcctaa
+1497436/1
CCCFFFFFHHHHHJJJJJJJJJJJJJJJJJJJJJ;FHIJJJJJIJJJJJJ
@6990619/1
gggaatctgattgtgctgttgtggaactgcttcacctgtggccggcggca
+6990619/1
CCCFFFFFHHHHHHIHIJIJJHIJJJJJJJJJIJJJJJHJJJJJJJJHFD
@2846437/1
cgcttgtggtggtgcacgcgcttgggcagagggaatctgattgtgctgtt
+2846437/1
CCCFFFBDHHHHFHIJJJIIIJJJIJGHGGHIIGCHIIIJIJJIJJJIHJ
@2207499/1
ctatatgaaacgcgagtggggccgtcagaacctgatagaaacggttggcg
+2207499/1
CCCFFFFFHHHGHIJICBHGIIGIJIGIIJJJJJGHIJJJJJIIHGFDFD
@1498043/1
gctattttttttatttttattttcaatgtac
+1498043/1
CCCFFFFFHDFDHIIJJJJIJJJJJJJIHIJ
@1498143/1
gcccatcaatttatcttcaaatgacgacaccacagttccagtctcaggca
+1498143/1
CCCFFFFFHHHHHJIJJJJJJJJJJJJJJJJJJJJJJIJJJJJJJJJJJJ
@2208136/1
caccagtggtcttcttgaacttcttcaattgacgcaagaagtaccagaaa
+2208136/1
@@;DBD?D8FDDHFB@GEA?EH<AEGAAFHIEFA@E?CF?D0BDDFHCED
@2208371/1
caccagtggtcttcttgaacttcttcaattgacgcaagaagtaccagaaa
+2208371/1
CCCFFFFFHHHHHJJJJJJJJJJJJJJJJJJJJJJJJJJJJGHJJJJJJJ
@7637237/1
cttgaacttcttcaattgacgcaagaagtaccagaaacgggacttagcca
+7637237/1
CCCFFFFFHHHHHJJJJJJJJJJJJJJJGIJJJJJJJJJJJJJJJJJJJG
@7638107/1
gagagaagatcctcatcttgtatagaggaggcttgggctcgctctccgaa
+7638107/1
CCCFFFFFHGHHHJJIJJJJIJJJJJJJJJJJJJGHIJJJJIJJJJIJIJ
@4902629/1
gccagaatctagagatgcacagctcttgcagccatccaacgggattgccc
+4902629/1
CCCFFFFFHHHHHIJJJJJJJJJJJJJJJJJJJJJJJJJJJJJGIJJJJJ
@7638995/1
gccagatgccaaagttcttgatcttcactgggctcttctctgggatttcc
+7638995/1
CCCFFFFFHHHHGJHIJJJJJJJJJJJJJJGIJJJJJJJJJJJJJJJJJJ
@95346/1
tacataataaaattagaggaagtaggtgctgggcctcttgtatgcgaagg
+95346/1
@@@DDDDDFH>DFGHGBEG?EFHHIGHGDGEHGEHEGHGIDBGGHHA@DH
@7640178/1
gttgtgtacacctgagcgagactcataacgcagccagatgccaaagttct
+7640178/1
@C@DADDBH?CDFEEGIGBEIGCEHIGEGHDCD@FHHHGGIGHIIIGEGI
@4904512/1
gcggatgtcggtcttcgcgtggaagttttatttctccattttgagtaact
+4904512/1
CCCFFFFFHHHHHJJJJJJHIJIJJJJJJJJJJJJJJJJJJJJIJHIJJJ
@4905165/1
cggctaaaaaagcatgttctctcgcgccaatggcatgtatacatgcctac
+4905165/1
CCCFFFFFHHHHHJJJIJJJJJJJJJJJJJJHIJIJJJJJJJJJJJJJJJ
@7641547/1
ccttttcgccaatcatgcgcatccctagcatactaccgatatgcaatccc
+7641547/1
CCCFFFFFHHGHHJJJJJJJJJJJJJJJJJJJJJJJJJJJJJJJJJJJJI
@7641660/1
ggctctgtgcctggctcccatgtcacggtagcactgagtgacggcacctc
+7641660/1
CCCFFFFFGHHHHIIIJJJJJIJJIJJIGIIGGJIJGIHHJJJJJJIHII
@1499290/1
ctcatcttgtatagaggaggcttgggctcgctct
+1499290/1
@@@FFFFFHDFHDGGEHGIJIIGAGGI>FGGCEF
@6280676/1
ctgggctgcagatgactgtgcatccttgctagtaagtcctgagccatagc
+6280676/1
CCCFFFFFHHHHHJJJJJJJJJJJJJJJJJJJJJJJIJJJJJJJJJJJJI
@6280995/1
cccatgtcacggtagcactgagtgacggcacctccgacactgaggtcacg
+6280995/1
CCCFDFDEHGHGHIIIGGHJFG<CFEEFAAHHDHIEFD@ABB@CFCFGH@
@7642160/1
gttctcagcatggtaagaaggtggcggccagaatctagacatgcacagct
+7642160/1
?@@BDDBD>DCFB<CEGGABDCEDCHGADGB?DDEHGB>GC@BHIIIIGI
@2848377/1
cgacgctcggacatttcaattttatttagttggtcttggttgaacggaac
+2848377/1
CCCFFFFFHHHHHJJJJJJJJJJJJJJJJJJJJHIJJJJJJJJIJJJJJJ
@6281642/1
agcatacataataaaattagaggaagtaggtgctgggcctcttgtatgcg
+6281642/1
@B@FFFFFHGHHHIJIHIIJJIIIGGFHCHFGHJJIIHIJIIIJGHIJJJ
@6992124/1
gccagatgccaaagttcttgatcttcactggg
+6992124/1
=?@:4BDDABBFFIIDEFHBI>CCHAAEHE8;
@1500471/1
gtttttctctgtgatctgtttcttggcatctata
+1500471/1
CCCFFFFFHHHHHJJJJJJJJJJJJJJJJJJJJJ
@6282038/1
gtaatttttgtctttcgcgaaatattccgcgacagatgtctttctagtgc
+6282038/1
BBCFFFFFHHHHHJJJIJJJJJJJJJJJJJJJJJJJJJIJIJJJJJJHHH
@6992865/1
tgtggaactgcttcacctgtggccggcggcacgcagacgccttgatgacc
+6992865/1
@@@DDBDDDD??C?A<C?G<?;CED<??FA;B4AE86;399593;55>5@
@1501208/1
cccttctacagatttattatagcctgcgacttcgttcgtgtggaatagtg
+1501208/1
CCCFFFFFHGHHHJJJJIJIJIHGHJGJIIJIJJJGIIIGHHIIJJICBF
@2849421/1
agcatacataataaaattagaggaagtaggtgctgggcctcttgtatgcg
+2849421/1
@CCFDFFFHHGHHJJJJJJJGJJJIJHIJJCGIIJJJGIJJJJJHHIIIJ
@6993265/1
cgaaggtgttgaggcgcttgtggtggtgcacgcgcttgggcag
+6993265/1
?@?1AD=?AFBFFHBHIIIGIIGGEG???BDEGIGBH1@AA=A
@1501882/1
gccagatgccaaagttcttgatcttcactgggctcttctctgggatttcc
+1501882/1
CCCFFFFFHHHHHJHIJJJJJJJJJJJJJIJJJJJJJJJJJJJJJJJJJJ
@6283677/1
ctcatcttgtatagaggaggcttgggctcgctctccgaagggagcttgcg
+6283677/1
CCCFFFFFHHHHHJIJJJJJJJJIJJJJJJIIJJJJIJJJJJHIIJJJJI
@2850016/1
gccagatgccaaagttcttgatcttcactgggctcttctctgggatttcc
+2850016/1
@CCFFFFFHHHHFIGHIIJJJJJJJIJJJJJJIJJIJJJJJIJIGGIJJJ
@6994396/1
gggttttttaaactcatattttcatggtaccaagttatgaatttttcaaa
+6994396/1
B@CDDFFFHHHHHIJIJJJJJJJIJJJEGGIIIIIJJJJJIJJJJJJJJJ
@6284247/1
gcttcacctgtggccggcggcacgcagacgccttgatgacctccactttg
+6284247/1
CCCFFFFFHFHHHJJEGIIJJJJJIIIIFEDDEDEEEEECDDDDDDDDDC
@836986/1
gcaagaagtaccagaaacgggacttagccacaatctggtctggagagaag
+836986/1
CCCFFFFFHHHHHJJJJJJJJJJJJJJJJJJJJJJJJJIJJJJIJIJHJJ
@2210268/1
tctggagagaagatcctcatcttgtatagaggaggcttgggctcgctctc
+2210268/1
CCCFFFFDFFFBAFEHIIIIIDHGHDHIIH<GGGGIIIG1@GBBGGGGEA
@837107/1
gctgggcctcttgtatgcgaaggtgttgaggcgcttgtggtggtgcacgc
+837107/1
@@@DBBDBHDHHDA<EF<D?@CF1::EH>BC;DAGDEBDBHGF@E>A7@B
@2210410/1
acctgcaacttggccaggttagggccaacagattgtttgagatgtttgtg
+2210410/1
@CCFFFFFHFDDFGCGEHHEECGGFICFGI@CHGG?FDGHDG9D9BFG9?
@6995288/1
gcacgtagttctcagcttccctgcaaagttaaccatcttgtattcaaaag
+6995288/1
CCCFFFFFHHHGHJJJJJIJJIJJIJIJJIJIJIJJIJJJIIIIJIGIIG
@6285070/1
ctaggattgtgtaggtaatattattaaacgaagaacatgcggctgaattg
+6285070/1
@@@FFDEFHFHFFEFAFHJFJJJJJJIIEGIJJJJIJIIEHIJJJJHIDG
@6285114/1
ggcgattcatacagtcgaattacatgacatcaggcttccgtacattttat
+6285114/1
CCCFFFFDHHHHHJJJJJIIIIJJJJJJIJJJJIJIJIJJHGJJJIIJJJ
@3543542/1
cgctaatctcagaaacggctgatccgagttggatgcggttttcacgaata
+3543542/1
CCCFFFFFHHHHHIJJJJJJJJJJJIGHCGHIIJJJJJFHJJJIJJIJJH
@3543562/1
gtggtggtgcacgcgcttgggcagagggaatctgattgtgctgttgtgga
+3543562/1
@BCFFFFFHHHHHJJJJJJJJJJJIJJJJJJJJJJJJJIJJIJJJJIJJJ
@4905769/1
ggagcaaatggaaaaaaaaaattggtgaaaagaatcacaagtaagatact
+4905769/1
BCBFFFFFHHHHHIJJJJJJIGGIIBFIIJIIJJIJJJJIJGHIIJIHHH
@5594842/1
gtctggggaaaagatcctcatcttgtatagaggaggcttgggctcgctct
+5594842/1
CCCFFFFFHGHHHJJIJJJJJJJJJJJJJJJIIJJJJIIGGIJJJJJIJD
@2211680/1
ccacaatctggtctggagagaagatcctcatcttgtatagaggaggcttg
+2211680/1
CCCFFFFFHHHDHIJJIJIJJJJJJJJJJIJJJJJFHIJIJJJJEIJJJD
@2211873/1
gtgctgggcctcttgtatgcgaaggtgttgaggcgcttgtggtggtgcac
+2211873/1
CBCFFFFFHHHHHJJJJJJJJIJIJCGHIJJJJJJJIJJHIJHIJHHIJI
@6286339/1
gcctcttgtatgcgaaggtgttgaggcgcttgtggtggtgcacgcgcttg
+6286339/1
C@CFFFFFHFHHHIFHHJFFHHGGIJGGGIJJJJJIADBFHIGJJJHFFA
@5595191/1
gcgagactcataacgcagccagatgccaaagttcttgatcttcactgggc
+5595191/1
@@@DD?DDHFFFDGBHIFBGGEDEDBEGGBG?FGGIEICGIGC??DFGCC
@4906438/1
ctggagagaagatcctcatcttgtatagaggaggcttgggctcgctctcc
+4906438/1
C@@FFFFFDHHFHIIIIIIJJJJIIIJJIJJJIJJJIBHGHIJJJGGIIJ
@5595536/1
gctgcagatgactgtgcatccttgctagtaagtcctgagccatagcaaac
+5595536/1
@@@DA>DDHGDHDIGGGGBAFCEHGIHHIIGIFHGCFGIIGG>HIGGIDF
@4906873/1
ccaaatttcaaccaaatccgtcaaatagttgcggagattaatggtataag
+4906873/1
CCCFFFFFHHHHHJJJJJJJJJJJJJJJGJJJJJHIHIJJJJJJHIIJJJ
@2212850/1
gacgatttcaccagtggtcttcttgaacttcttcaattgacgcaagaagt
+2212850/1
CCCFFFFFHHHFHJIJIIIIJJJJJIJJJJJJJJJJJJJJJGJJIJIJIE
@2213140/1
ggttttttaaactcatattttcatggtaccaagttatgaatttttcaaat
+2213140/1
BCCFFFFFHHHHHJJJJJJJJJIJJJJJJJJJIJIJJJJIIJJJJJJJJJ
@3545116/1
cttagctgcggaatgcttagcttccttcttagagcgtcccgtacccatag
+3545116/1
@@CFFFFDBFHGFGIGHIGEGHIEIEHDHIEFGHJJJIIBABFHHHEGHH
@4907543/1
accagtggtcttcttgaacttcttcaattgacgcaagaagtaccagaaac
+4907543/1
@?@DFBDEHHFHHJJJJJGIHGEGHEEFFBEEFHGEHIJJBDDGHGGHGG
@5596626/1
gtggtcttcttgaacttcttcaattgacgcaagaagtaccagaaacggga
+5596626/1
BBBFDFFFHHHHGJJJJJJJJJJJIJJJJJIIJGJJHIJJIJJJJJJIIG
@4907648/1
tgtatatattttaagatgaaatgttaccccaaaagctgcgctattcattt
+4907648/1
@@?AA>BDDDFBDHIE<EHIHGBIEFCHCGGGDE;DGGIHGHB6FCDGGG
@3545365/1
gagcgagactcataacgcagccagatgccaaagttcttgatcttcactgg
+3545365/1
CCCFFFFFHGHHHJJIJIJJJJIJJIJJJJJJGFHIIJIFDBHHIJJJIG
@3545405/1
gcttgggctcgctctccgaagggagcttgcggccgatgacctcatactcc
+3545405/1
@@@FFBDDBHHFHIIEGGEGGEBCHGIJJJJIIEFGBH3?A@@D@DC;;>
@4908034/1
cagccagatgccaaagttcttgatcttcactgggctcttctctgggattt
+4908034/1
@C@FFFFFHGGHHJJJAGHIIJIIIJIJJJJIHJIJJIJHJJGIIJIGHG
@4908107/1
ccgacactgaggtcacggtactcgcggtacatgttgtgtacacctgagcg
+4908107/1
@<@ADDDDDHHHAE>F@F<CFEE8FGGDEFHIIICHIIIIGFH;CGGIGH
@7643148/1
gtgcaggatcctcgtcattgcctggcatacaaggcaaagcaccgacgacg
+7643148/1
CCCFFFDFHHHHHJJJIJJJIJIIJJJIJIJGIIIEIJJIIIJJIJJJIF
@7643151/1
catacataataaaattagaggaagtaggtgctgggcctcttgtatgcgaa
+7643151/1
@@CFFFFFHHHHHIJIGIGGGHIJFHIACBGHECHGJIIIIJHIJIIJEF
@3546100/1
gtgctgggcctcttgtatgcgaaggtgttgaggcgcttgtggtggtgcac
+3546100/1
CBCFFFFFHHHHHJJHIJJIJHIJJFGIJJIJJGHJJJJIIEGGIGHIGI
@4228032/1
gcctcttgtatgcgaaggtgttgaggcgcttgtggtggtgcacgcgcttg
+4228032/1
@C@FFFFFDHHHHIJGHIGGJJIEFIEGIJJFFCCHGHF=FHIFGEEFFD
@3546381/1
ggagtgagcacgggctctgtgcctggctcccatgtcacggtagcactgag
+3546381/1
CCCFDDFFHHGHHIJJBHHHIIIJJIGIGJJJJJJJJJIIGIIIJJJIII
@7643835/1
gctctgtgcctggctcccatgtcacggtagcactgagtgacggcacctcc
+7643835/1
CCCFFFFFGHBDHIJJJJJJJHJJJJJFHIJEIIJJJFHIJJJJFJJJJI
@7644277/1
cacgcgcttgggcagagggaatctgattgtgctgttgtggaactgcttca
+7644277/1
CCCFFFFFHHHHHJJJIJIIJJJJJJJJJJJIJJJJJJJJIJJJJJJJJJ
@4229127/1
cctcatcttgtatagaggaggcttgggctcgctctccgaagggagcttgc
+4229127/1
CCCFFFFFHHHHHJJJJJJJJJJJIJJJJJJJJJJJJJIIJJJHIJJJJG
@4229130/1
tgttgaggcgcttgtggtggtgcacgcgcttgggcagagggaatctgatt
+4229130/1
CC@FFFFFGHHHGJFHJIIGGIGIGIJJJJJJJJJIJIIIHFHHFFFFFF
@4229252/1
catcttgtatagaggaggcttgggctcgctctccgaagggagcttgcggc
+4229252/1
@CCDDEFDFFHFHIIFFHIII8AB;CGI:BAB@AFFFAGIBBFEF@@GEA
@7644870/1
gggcagagggaatctgattgtgctgttgtggaactgcttcacctgtggcc
+7644870/1
@@@DDFDDDHABHIIJFIJJJIJIJJGIEDBFFHGIFGIJJIIHCIJGEG
@7644888/1
ctccactatcatctctttctttggagtttgtatacttaattcgatgttat
+7644888/1
CCCFFFFFHHHHHJJJJJJJJIJJIIJIJJIJJJJJJJJJJJJJJJHIJI
@3547779/1
tgcttcacctgtggccggcggcacgcagacgccttgatgacctccacttt
+3547779/1
CCCFFFFFHHFHHIIIJJJJIIGIJJJJIHHFFFDEEEEEDDDDDDDDDD
@838896/1
ctctatactttgcattaaaataatgcccattttcacaggcaagggatcct
+838896/1
@@@DBDDDHBCFCBFEFAHC?FEHIICGEGEHHGAHIEHA;:?DGIFDHI
@839041/1
agagaagatcctcatcttgtatagaggaggcttgggctcgctctccgaag
+839041/1
@C@FFFFEHHHHHJJJJIJIGGJJIIGEHIGJJDFHFHGIGIGIFIEGGB
@7646465/1
gaggaagtaggtgctgggcctcttgtatgcgaaggtgttgaggcgcttgt
+7646465/1
@@@DDDDAFFDACEEEGGIGGIGIIHIIIIIGHGIFFIIGDHCFGIGIGC
@1502836/1
catcaatttatcttcaaatgacgacaccacagttccagtctcaggcacat
+1502836/1
CCCFFFFFHHHHHJJJIJJJJJJJJJJIJIJJJJ4CGIGIJJIJJIIJJI
@3549329/1
gccacaatctggtctggggaaaagatcctcatcttgtatagaggaggctt
+3549329/1
CCCFFFFFHHHHFHIJJJJIJJJJJJJJJJJJJJJJHIJJJJJJHIJJJJ
@5597593/1
gctgggcctcttgtatgcgaaggtgttgaggcgcttgtggtggtgcacgc
+5597593/1
CCCFFFFFHHHHGJJJJJJGIHJCGHIJHGJGIJJJIHIGIJIFAHIIJH
@6287073/1
ggcgttgatgtcgcaagatagtgagac
+6287073/1
@@@DBDD8FHFHDFFHIEGHCFHA><G
@5597750/1
catacataataaaattagaggaagtaggtgctgggcctcttgtatgcgaa
+5597750/1
CCCFFFFFGHHHHJJJJJIJJIIJJJJJHJJJJJJJJJJJJJJJJJJJGH
@5597838/1
cctggctcccatgtcacggtagcactgagtgacggcacctccgacactga
+5597838/1
@@?DFFFFBF?DDHHHIGBCFHIGGHGIEFHCGHGIIIHGGGIGHGIGID
@1503337/1
cgcaagaagtaccagaaacgggacttagccacaa
+1503337/1
CCCFFFFFHDFHHGIJJJJJJJJJJJJIJJJJJJ
@5598115/1
ctgttgtggaactgcttcacctgtggccggcggcacgcagacgccttgat
+5598115/1
CCCFFFFFHHHHHJJJJJJJJJJJJJJJJJJJJJJHHFFFDEDDDDDDDD
@1503677/1
gctgttgtggaactgcttcacctgtggccggcgg
+1503677/1
@CCFDFFDHHBFHJIJJIJJJJJHHHHGIIGDDH
@1503778/1
gctgggcctcttgtatgcgaaggtgttgaggc
+1503778/1
@@@DDD<DA;::DE?FAF?C1<8:C9CB@F9?
@4908448/1
ccgcaatgttggagcttggtacaaagcaaaggtcgggcagttcgtcaaca
+4908448/1
C@CFFFFFHHHHHJIJJIJFHIIIJIJIIIJIHHGIJJIIFEHJIJIIJJ
@6288378/1
gtaattcgtagctttctttagttttaagttagttttcatcttaagttcgg
+6288378/1
BBCFFFFFHFHHHJJJJJJHJIJJJJJJIJJJHIJJJJJJJJJHIIJJJJ
@4908675/1
ccgcgacttcgttcgcgtggaatagtgacttccggcaaatttttggtttt
+4908675/1
CCCFFFFFHHGHHGEGIHIJIIGII<GGIJJIIIJJIIHIGGGIHHDFFF
@840658/1
gtggtgcacgcgcttgggcagagggaatctgattgtgctgttgtggaact
+840658/1
@??BDBAADF:ADGEEGEHEA;CBD6DGHDDBGHDFFHGIBFFFCGHIII
@6288874/1
gccagatgccaaagttcttgatcttcactgggctcttctctgggatttcc
+6288874/1
C@@FFFFFGHHFBGEFHHGGCBHIGGGHIDHGICEFEFHIEDEGFBDGIH
@2214169/1
gcatacataataaaattagaggaagtaggtgctgggcctcttgtatgcga
+2214169/1
CCCFFFFFHHHHHJJJJJJJJJJJJJJJJHIIJJJJJJJJJJJJJJJJJJ
@841211/1
agctgagaatatttttttccgtttaatgctcagcatgttaaataactgct
+841211/1
@C@FFFFFHHGHHIJIIGEHHHJIIIIJJJIIHIJJIHHJJIJIHIJIIJ
@5600162/1
tgctgttgtggaactgcttcacctgtggccggcggcacgcagacgccttg
+5600162/1
<@@BDDDBCFFFB@FBAA<<<CCGAFCC;B??G@68=5A<<>B>;@;<=:
@841348/1
gtcacggtagcactgagtgacggcacctccgacactgaggtcacggtact
+841348/1
CCCFFFFDHHHHHJJJJHIIJJJJIJJJJJJJJJJJJIJIGIIIJJGHHH
@4909739/1
gtaagtttgtcgagtagagccttagctgcggaatgcttagcttccttctt
+4909739/1
CCCFFFFFGHHHHJJIIIJJJJJJJJJJIJIGIJIJJJJJIIJJJJJJJJ
@5600387/1
gcacagctcttgcagccatccaacgggattgcccatcaatttatcttcaa
+5600387/1
CCCFFFFFHHHHHGGHIJGGIIJJIGIGHHIJJJIJJJCHIIJJJIIJJI
@6289763/1
agatgccaaagttcttgatcttcactg
+6289763/1
<;?;B8:2A=<2<CDBEIID>F>EF4<
@6289815/1
gtagcactgagtgacggcacctccgacactgaggtcacggtactcgcggt
+6289815/1
CCCFFFFFHHHHHJJJJJJJJJJJJJJJJJJJJJIIJJJJHIJJJJJHF@
@4910152/1
cagcatacataataaaattagaggaagtaggtgctgggcctcttgtatgc
+4910152/1
@@@DDDADDFHAH>>??EEII@FH?BEHHIC<CC@GDH;DFBHIHD?BGC
@2215362/1
cgaaggtgttgaggcgcttgtggtggtgcacgcgcttgggcagagggaat
+2215362/1
CCCFFFBDHHHHHJIJJJJJJJJIIJJJIJJIJJJJJJIJIHHHFFFDEC
@1504429/1
cgcaatgttggagcttggtacaaagcaaaggtcgggcagttcgtcaacaa
+1504429/1
CCCFFFFFHHHHHJJJJJHHIJIJJJFHGIJHHIIJJJJIJJJHJIIIJI
@1504871/1
gtctgtttgtcggtttgtctgtttgtctgtttgt
+1504871/1
CCCFFDFFHHHHHGIJJIIJJIJJJIHIJHIJJJ
@2216171/1
tgttgaggcgcttgtggtggtgcacgcgcttgggcagagggaatctgatt
+2216171/1
?@@DDDDD;@F@FIEFECE?:CCCFHIIIGHIIIIIIGIIFFFEECEEEE
@2216250/1
cggtagcactgagtgacggcacctccgacactgaggtcacggtactcgcg
+2216250/1
BCCDDFFFHHHHHGIJJJIJJJJJJJJJJJJJJIJJIIIJJJGHIJJJJF
@2850788/1
gtgctgggcctcttgtatgcgaaggtgttgaggcgcttgtggtggtgcac
+2850788/1
@??DDDDDFA=FBGHHGGIGI=@<?::?DAGHICHGGGGCFC@;;5;@EE
@4230371/1
ctgggcctcttgtatgcgaaggtgttgaggcgcttgtggtggtgcacgcg
+4230371/1
CCCFFFFFHHHHHIJJJJIIIJAFGHIHIJGJJGIJHIIHIHFHGHIJHH
@2851025/1
gtgctgggcctcttgtatgcgaagg
+2851025/1
@?@BDABAFFFFDGEIHGB@E?FCG
@4230599/1
gccacaatctggtctggagagaagatcctcatcttgtatagaggaggctt
+4230599/1
?;:DBDD?DFDFHIID@<:FA@GDH@C@4:BEBHHI?DBH?F>?GE6?@D
@6997440/1
ctgggatgccacccggcaccactcccgggtgaggatgcactacatttccg
+6997440/1
CCCFFFFFHGHHHJHIIIJJIJJIJJJJJGHHIIIGGIJJIJIJJJIIJI
@2851165/1
gtttagcagcttcatccagaggcaagcgctccaagttgcttggaggcttg
+2851165/1
CCCFFFFFHHHHHJJJJJJJJJIHHHIHIJJIGIIHGIIJIIJHGJJCB@
@2851366/1
gccagatgccaaagttcttgatcttcactgggctcttctctggga
+2851366/1
@@@DDABD>DFA;@FBFI@IHCHH<DFGBHE=;EB3CA<DHG>3?
@2217251/1
gcatacataataaaattagaggaagtaggtgctgggcctcttgtatgcga
+2217251/1
CCCFFFFFGFFGHGIJIIJIJJJIIGHJJHHIIJIJJJJJJGIFIJIJJF
@4231143/1
gtctgtacattgaaaataaaaataaaaaaaatagcaggggccattgttat
+4231143/1
CCCFFFFFHHHHHJJJJJJJJJJJJJJJJJIJJJJIIIIGIJJJGJJJGI
@1505240/1
gtttgagatgtttgtgaaactgcgacaccttgtg
+1505240/1
BBCFFFFFHHHHHJJJIJJJIJJJGIJJJJJJIJ
@2217817/1
gttctaaactatatctgtaccaaatttcaaccaaatccgtcaaatagttg
+2217817/1
CCCFFFFDHHGHHJJJJHIJIJJGIJJJJJIJJIGIJFIIJJJIIIIFII
@1505534/1
gcgagactcataacgcagccagatgccaaagttcttgatcttcactgggc
+1505534/1
CCCFFFFFHHGHHJIJJJJJJJJJJJJJJJJFHIIJJJJJJJJJJJJGHJ
@2218253/1
ctgcaaagttaaccatcttgtattcaaaagaaaacctagaatcactggtt
+2218253/1
@??DDD;?DDFFFG?FEFHF:IHHBD@>HE1AEGIEFCFEDFB>FFIGBE
@6999005/1
cgcaagaagtaccagaaacgggacttagccacaatctggtctggagagaa
+6999005/1
CCCFFFFFHFHHHJJJJJJJJJJJJJJIJJJJJJJJJJJHHIJJJJJJJJ
@1506138/1
ctcatcttgtatagaggaggcttgggctcgctctccgaagggagcttgcg
+1506138/1
@@?DDADFFFFHBHIGBAEFHIIGFFICHHADHIGHIGHIII9FBGGGEG
@2852302/1
gcactgagtgacggcacctccgacactgaggtcacggtactcgcggtaca
+2852302/1
CCCFFFFFDHHHHIGHJJJJJJJJJJJJIJJIHJJJIIIJJJIGIHADFF
@2218604/1
gcgactgtcacacggtagcggaaggtgggttcgtgaatcatgccctcaat
+2218604/1
?<?>DDDD?DDDD<E<21A@D6DDDDDDDDDBD77BC;4AACACCCCDC;
@2852474/1
gcgtgccctgtgcgccaccgacatctatagatgccaagaaacagatcaca
+2852474/1
@?@ADADFHH?FHIIIIGDGHIDHGEG<DHGGHHGIEIGIIIIIDHIDII
@6999543/1
cgcaagaagtaccagaaacgggacttagccacaatctggtctggagagaa
+6999543/1
@@@FFDDBD<ADFEEIJGGIJJIJIEHHJIIJJIIIGJJBGHIIAE@F;B
@2218939/1
ggcagagggaatctgattgtgctgttgtggaactgcttcacctgtggccg
+2218939/1
@@<DDDADAHFHHGIIBGICHHGHIIGEGIGGHGIIIIIEFHIIHEHIII
@2853030/1
ccacaatctggtctggagagaagatcctcatcttgtatagaggaggcttg
+2853030/1
CCCFFFFFHHHHHJJJJJIJGIIIIIIIJJJJJJJHGHIJIJJGGIHHIG
@7000423/1
ctcgctctccgaagggagcttgcggccgatgacctcatactccttcaact
+7000423/1
CCCFFFFFHHHHHJJIJJJJJJJJGJIJHHICHHIJIIJJJJJJJHHHHH
@7647649/1
ctggctcccatgtcacggtagcactgagtgacggcacctccgacactgag
+7647649/1
BC@FFFFFHHHHHJJJJJBGHJJJIJIJHHIJJIIHJJJJJJIJIJIJJJ
@1508592/1
cgacgcttcagcagagtgcacacaat
+1508592/1
CCCFFFFFGFFFHJJIFHHIIJIGGH
@7647849/1
agggaatctgattgtgctgttgtggaactgcttcacctgtggccggcggc
+7647849/1
C@CFDFFFHHDFHIJJJGJHIJHIJGHGHJGEHIJIJIJGIJJJIJIIHF
@7648144/1
gtgctgggcctcttgtatgcgaaggtgttgaggcgcttgtggtggtgcac
+7648144/1
CCCFFFFFHHHHHJIIJJJJJIJJJEGGHIJJJJJJJJIHIJGIIHIJJJ
@7648152/1
ggcgcttgtggtggtgcacgcgcttgggcagagggaatctgattgtgctg
+7648152/1
CCCFFFFFHHHHHHGHIIJJIIIJJJJIJJJJJJIIIIJJJJJJJHIJJH
@1509266/1
ggtggtgcacgcgcttgggcagagggaatctgat
+1509266/1
BC@FFFFDFHHHHJJJJJJJJJJJJJJJJJJJIJ
@3550834/1
cagtggtcttcttgaacttcttcaattgacgcaagaagtaccagaaacgg
+3550834/1
BCCDFFFFFDHHHJJJJJJJJJJJIJGGJJJJJJJGJJHIGIIIGJIJJJ
@6290598/1
cacgaatatattgtgggatgcttaaatttacatttagtgtttgtttcatg
+6290598/1
BCCFFFFFHHHHGIIJJGIJIIJJJIIJJJJIIJJJJGHIIJJIJJJJJI
@3550920/1
gccagatgccaaagttcttgatcttcactgggctcttctctgggatttcc
+3550920/1
B@CFFFFFHHHHGJEHIIJJJJJJJJJJJJJJJIJJJJJJJJJJIJJJJJ
@7649284/1
atctgattgtgctgttgtggaactgcttcacctgtggccggcggcacgca
+7649284/1
<@@?DDD>?==:DGGABA?C9C<ACBBHCE?<<?G<>=F8@?D@<498??
@4231876/1
gtcacggtagcactgagtgacggcacctccgacactgaggtcacggtact
+4231876/1
CCCFFFFDHHHHHJJJJHIIJJJJJJJJJJJJJJJJJJJJIIJJJJHIHH
@4231879/1
ccaaatttcaaccaaatccgtcaaatagttgcggagattaatggtataag
+4231879/1
@@CFDDFFHGHBHIIJJGGIEEGIIJJJGIIIHH@DEFGHJJIIIJIJGG
@7649680/1
ataataaaattagaggaagtaggtgctgggcctcttgtatgcgaaggtgt
+7649680/1
BCCFFFBFFHHFHEGIGIJHIJHHHJIJIGGHJJJJIJGJJJIDFHG0BF
@842925/1
gcacgcgcttgggcagagggaatctgattgtgctgttgtggaactgcttc
+842925/1
CCCFFFFFHHHGHJJJIJJIJJJJJJJ<GHHIJJJJJJJJJJJJJJJJJJ
@6291104/1
agaggaagtaggtgctgggcctcttgtatgcgaaggtgttgaggcgcttg
+6291104/1
CCCFFFFFHHHHHIJJJJJJJJJJJJJJJJJJIJIJBGGIJJJJJJJIJJ
@7649757/1
gcaggggttattgttatgtcgatgtcgaacccaaaaatgtaattaacttt
+7649757/1
CCCFFFFDHHHHHJJJJJIJJJJJJJJJJJJJJJJIJJJGIIIJJJJIJJ
@6291144/1
cagacaaaaaaaaagttaattacatttttgggttcgacatcgacataaca
+6291144/1
CCCFFFFDHAHDFHIJGIIIIGIIJJIJIIIIHGJIIJJIJJEHHEFFFE
@843111/1
ccagtggtcttcttgaacttcttcaattgacgcaagaagtaccagaaacg
+843111/1
@@@?DD>DHHHHDIEGGHIIEHGIDEFGGCGGBFHIECGDF<D@@BFGCA
@843248/1
cccatgttacggtagcactgagtgacggcacctccgacactgaggtcacg
+843248/1
CCCDFFF;FHHHFHJJJJIJJJHHIJJIIIJJJIJJJJJJJJGJIFHIJI
@843453/1
ctggcaacgaccaatcatggacttttcttcaatatccacataagtaactt
+843453/1
CCCFFFFFHHHHHJJJJJJJJJJJJJJJJJJJJJJJJJJJJJJJIJJJJJ
@7650575/1
ccatattcaaatgggaagtggtgataaagataagtataggctcaaaacct
+7650575/1
CCCFFFFFHBHHGIIJJIFHIDFIIHIJIIJIJJHIIJJJIJIJIJJJJI
@843982/1
cgaaggtgttgaggcgcttgtggtggtgcacgcgcttgggcagagggaat
+843982/1
@@@FFFBDBFHFFIGIIJIJGGIDGIHHGHIJJJJIIJGIIHGEFFFDEE
@3551496/1
tcggccgatacccaacaaatactaataataaaaacgatagaaaacaaata
+3551496/1
CCCFFFFFGHHHGJJJJJJJJJJJJJJJJJJJJJJJJJJJJJJJJJJJJJ
@843993/1
gctgtctgtacattgaaaataaaaataaaaaaaatagcaggggttattgt
+843993/1
B@BFFFFFHGHGGJIIJGIIEGIJJJGJJJJJIGIIIGHIJJJFHHGIJE
@4233185/1
gtgtacgccacattccgtcaaacatttacactttttaaccaccgtttttc
+4233185/1
BBCFFFFFHHHHHJJJJIJJJJJJJJJJIJJJJJJJJJJIGIGIGIJJJJ
@3551647/1
ccaatcctttactcgaatagtcttttctaacttgaacagtgcgatgtttt
+3551647/1
?@?DDDD?FFFHD@HHHGGG:ABCHGFHGGDEHGCAEFG:?CDE@F;DFG
@844652/1
tggtggcaatactcggccgcgaacctccatcatattgtttgagatcgtca
+844652/1
@CCDDFFFHHHHHJJJJIJJJJJJJJJJIJJJIJJJJJJJJJEHHHHFFF
@6292844/1
gtctgtttgtctgtttgtctgtttgtctgtttgtctgttcgtctgtgcgc
+6292844/1
CCCFFFFFHHHHHGIIJIJJJHJJJJJJJHIJJHIJJJJJJGIJIIIJII
@6292911/1
catacataataaaattagaggaagtaggtgctgggcctcttgtatgcgaa
+6292911/1
CCCFFFFFHHGHHJJJJJIJJJIJHJIJHIIIIJJJJJJJJJJJGJJJIG
@6293004/1
ggcacagttcctcgacgagcaagtagttcttgaagcacagacacaggtgt
+6293004/1
@@@DDEFFGHHHHJIGIHGIJIDBFHFGIIGIGIIEB?BFHIJIJJIFDB
@98167/1
gttgtgttgaccaataatgggttaatcagactatagttagtatagttata
+98167/1
??@B=ADDAADD>D@A>EHIIFGG@GHHH?EECECHDHGH?FG@BFGIGG
@4234128/1
cagtggtcttcttgaacttcttcaattgacgcaagaagtaccagaaacgg
+4234128/1
@@@BADDDFFDFFEFD:CH<C?FHBEHHFBFFAEGBDGIE<DFFFBCFCD
@7651892/1
cagagggaatctgattgtgctgttgtggaactgcttcacctgtggccggc
+7651892/1
?@<BDA@AFHDDF@:CCEF>D><CDCBB9C9::??DFDDCDHI<BFFD6;
@845111/1
tggagtgagcacgggctctgtgcctggctcccatgtcacggtagcactga
+845111/1
@C@DFDDDFHFFFJJJJIIJHIIJJJJJJJJJGIJJJIIJJBFIIJIGJE
@845514/1
aagaagtaccagaaacgggacttagccacaatctggtctggagaga
+845514/1
C@CFFF?DFHGGDHHIJJGGHGIIGHEGGIDBFHGBDDHGIIIGGJ
@7652507/1
agtgacggcacctccgacactgaggtcacgg
+7652507/1
;@:BBDDDDHFB8EF@EEGICFHE=FHGHEG
@4910486/1
aggtgctgggcctcttgtatgcgaaggtgttgaggcgcttgtggtggtgc
+4910486/1
BBBBDDDFHHHHHHHJJHIIJJJJJJJ@FFHIJJJIJJGIIFHJGGIAEH
@98489/1
atacataataaaattagaggaagtaggtgctgggcctcttgtatgcgaag
+98489/1
<?@DFDDDHFFF>FHIIHHHEIIFHFH<FGHIGGIIIIHIIDHHGGBB@?
@7001425/1
ggttttttaaactcatattttcatggtaccaagttatgaatttttcaaat
+7001425/1
?@8=;;BD;<?DHAEGGIGCHG>CCBHA<@>3?CD@GIGDGGGGGGEF@H
@5601113/1
ctggtctggagagaagatcctcatcttgtatagaggaggcttgggctcgc
+5601113/1
@@@FDEDDDFF?FBEHGFEGHGEFFHHHEHGHGGIIGGEGGG:?GG;DB>
@846315/1
gacgagccgtgccttttattgcttggtgagacacgagataaaagtctaat
+846315/1
CCCFFFFFHHHHHJJJJJJJJJJJJJJJJJJJJJJJJJIJJJIJHJJJJJ
@5601290/1
gttagaaatgttacaacctctatactttgcattaaaataatgcccatttt
+5601290/1
CCCFFFFFHHHHHJJJJJJJJJJIJJJJJJJJJJJJJJJJJJJJJJJJJJ
@846496/1
cttgggcctgttttggtagcggcggcgcggtccgtgaggagcatgctcgc
+846496/1
CCCFFFFFHHHHHJJJJJJJJJJJJJGFDDBBBB?BBDDCBDDDCDDDD@
@7001826/1
ggcgcttgtggtggtgcacgcgcttgggcagagggaatctgattgtgctg
+7001826/1
CC@FFFFFHHHHHJHIJJJJJJJJJJJJJIIHIJJHIJJJJHIJJJJJJH
@98726/1
caggggtgtacatcatggaaggaagatgcctcatcacaacatctaaagct
+98726/1
CCCFFFDDHHHHHJIJJJJJJJJJJJJJIIJJJJJJJJJJJJJJJJJJIJ
@5601591/1
gttattgttatgtcgatgtcgaacccaaaaatgtaattaacttttttttt
+5601591/1
CCCFFFFFHHHHHIJJJJIJJJJJJJJJIJJHIHIJJJJJJJJJJJJJJH
@4911625/1
agccagatgccaaagttcttgatcttcactgggctcttctctgggatttc
+4911625/1
CCCFFFFFHHHHHGHHIJIJJIJJJJJJIJJIJJJJJJGIJJIJJGIJJJ
@5601878/1
gcattattacattttttataaacggtacatctagagtataaaaaactgat
+5601878/1
CCCFFFFFHGHGHJJJJJJJJJJJJGIIJJJIHIIIDHGIJJIIJJJJIJ
@847102/1
gttcatacttgggcacagttcctcgacgagcaagtagttcttgaagcaca
+847102/1
CC@FFFFFHHHGHJJJJEFJIIIJJJJJIIJJJGDHHFHGIJJIGJFIHG
@847249/1
gtggattttaatgttattattacagcatacataataaaattagaggaagt
+847249/1
@B@FFFFFHHHHHEHIJJJJJJIJJIJJJJJJJJJJJJJJJIGIJJIJJI
@4911986/1
gcaagaagtaccagaaacgggacttagccacaatctggtctggagagaag
+4911986/1
CCCFFFFFHHHHHJJJJJJJJJJJJJJJJJJJJJJIJJJJJJJIIHJJJJ
@4911998/1
gtcttggttgaacggaactccaatcctttactcgaatagtcttttctaac
+4911998/1
@B@FFFFDHHGGHJHGGIIJGJJIJIJIJJJGJJIIJJJIIIIJJJJJII
@7002921/1
cttcacctgtggccggcggcacgcagacgccttgatgacctccactttga
+7002921/1
8??DD?;D?A:CBEEFIFFB<:F@@4;65:?BB@CC;A@B@A?B=ABB9>
@4912457/1
gggacttagccacaatctggtctggagagaagatcctcatcttgtat
+4912457/1
CCCFFFFFFBDHHIIJJIJJHIGIIHIGGIGC>FEHHDDHIIIJGHI
@7003114/1
gtcggcataacgggccgcgactccgccctcttcctcgggttg
+7003114/1
11:ADADDFFAB@FFE<C@FAFFAF>;@AC?CE@EDBB<.59
@7003307/1
ctgacacctcacccagggcgggatatggaattttaatttatgcccccttt
+7003307/1
@@@ADDFFHHGDDIGEBHEHIJBBHEEGEGH;CHGHFEDEFEFFCBDBDD
@2222451/1
gtctggagagaagatcctcatcttgtatagaggaggcttgggctcgctct
+2222451/1
@?@DDDFFHHHFHGIJJJIJJIHIIFHIJJJJJIJJJGHDEIJDIEGHGG
@99606/1
cggtaaaggatctcttgtatacaaattatttctaccatcaaatacaggtt
+99606/1
@@@BDDDBBDFFHDGHE<AH9DEGA<BHF9A>2AHDECF<?<CFBDHD9:
@4913081/1
cagcatacataataaaattagaggaagtaggtgctgggcctcttgtatgc
+4913081/1
CCCFFFFFHHHHHJJJIJJJJJJJJJJIIIIFGHHIJIJJJJJJJIGIJJ
@7003822/1
cttttagatatcatacacttctagaggccatagaacaaacaaaacttaag
+7003822/1
@@@FFFDDFFHHHJIGIJJIIJGIHHHIIFGIIGAFEH@GGHIGGHIGII
@5603506/1
gggtcgttccaatcctggttcatgatgaactcttgcaggcgcgggaacaa
+5603506/1
BCCDFFFFHHHHHJJJJJHHJGJJJJJJJJJJJJJIJJJJJJJJGGHHFF
@5603590/1
agggaatctgattgtgctgttgtggaactgcttcacctgtggccggcggc
+5603590/1
;?@DDFFFHFBHHGIJJGIIIHCGGIJJIHJIIGCHDGFFHHDIIJGHH>
@1510110/1
gccagatgccaaagttcttgatcttcactgggct
+1510110/1
CCCFFFFFHHHHHJIIJJJJJJJJJJJJJJJJJJ
@2853855/1
gggctctgtgcctggctcccatgtcacggtagcactgagtgacggcacct
+2853855/1
BB@FFFFFFDHHHGHIIIIJJIIJJIJIJFGHIEHIIJJFHJJIGGJIIJ
@7004326/1
gtgctgggcctcttgtatgcgaaggtgttgaggcgcttgtggtggtgcac
+7004326/1
B@CFFFFFHHHHHJJIJJJJJIGIJ?EFGHGIJEHIJJJJJJGIIIJJJJ
@2223477/1
gtcacggtagcactgagtgacggcacctccgacactgaggtcacggtact
+2223477/1
CCCFFFFDHHHHHJJJJGHIJIJJJJJJJJJJJIJJJJJIHIGIJJGIHH
@2223628/1
ctcatcttgtatagaggaggcttgggctcgctctccgaagggagcttgcg
+2223628/1
CC@FFFFFHHHHHJJJJJJJJJJGIJJJJJJJJJJJIIIIJIGIIJJCHE
@5604483/1
gccagttataaagcatagcccgaagtgctattggcacacaggcataatgc
+5604483/1
CCCFFFFFHHHHHJJJJJJJJJJIJHIJJJJJJJJJJJJJJJJJJJJJJJ
@2854373/1
catagatagaaatcgaactcggtcggatgcgtgatgccgaggtcgacagt
+2854373/1
CCCFFFFFHHHHHIJIJJJIJIGHIIJIIGIHHGIJIJJGHIGHHHHFFE
@1511237/1
gttcaaggggatctgagaatggtttagattcacaattttgtccgctggac
+1511237/1
???DB8DDCD8CDEEE@BE:A<2AE@<CEEEEED9?91?C?BDCDDDDCD
@2224396/1
gggctctgtgcctggctcccatgtcacggtagcactgagtgacggcacct
+2224396/1
@<@FFFFFHHHHGIIIJIHIJIGHIIJIICCFHGIGGJIBFGIIIDDEGI
@2224397/1
gggctctgtgcctggctcccatgtcacggtagcactgagtgacggcacct
+2224397/1
CCCFFFFFFHHHHJJJJJJJJJJJJJIIJJJJJJJJJJJFHIJJJJJJJJ
@1511370/1
cgcgcacagacgaacagacaaacagacaaacagacaaacagacaaac
+1511370/1
CCCFFFFFHGHHHIJJJJJJJJJJJIHGIJJIJJJJJJJJIJIJIJI
@2854563/1
ggtgcacgcgcttgggcagagggaatctgattgtgctgttgtggaactgc
+2854563/1
@@@FFFFFFDFHDIIIIIAGII8GHGHIIIHIIGGFHIHIFHHG@FIIII
@5604980/1
cgacataacaataacccctgctattttttttatttttattttcaatgtac
+5604980/1
C@@FFFFFHHHHHJJJJIJGIGGHHIIEHGJGFGHHJJJJJIGIIJIGHI
@1511604/1
ccttagtacacctaatgaggactatttggcgttagtgcttaatactactc
+1511604/1
CCCFFFDEHHHHHJJJJJJJJJJJJJJJJJJHJJFHJIJJJJJJJIJJII
@2854882/1
gccagaatctagacatgcacagctcttgcagccatccaacaggattg
+2854882/1
CCCFFFFFGHGGHJIIJJIJJIJJJJJIJJJIJIJJJJJJJJJIIJI
@2225079/1
gtcaatcggttcataaataaaaaagttatgtcaaattaaagaatcacgtc
+2225079/1
@CCDFB?DAFDDAB@EGGBHCED@AHHBHIDED9DDBFD@DHCHGDHHID
@2855060/1
ctgctatttattttttctatattttcaatgaacagaattgacccttctac
+2855060/1
?@@ADFDFHDFFFHGIGIIG@HIGGIHGFIHHEEHEEFHIGJGEGGFI@D
@2225449/1
gtacacctgagcgagactcataacgcagccagatgccaaagttcttgatc
+2225449/1
@@@BDD?DBHFFH@GGABBBFHEFGGHGIDEHCEHBGHGIEEGHIEGGIG
@2855179/1
agacgatttcaccagtggtcttcttgaacttcttcaattgacgcaagaag
+2855179/1
@@<DD:BD7<DDDAA<<?<C<<FAHCBAEHAGGGGH<CFHHGGIIIICGG
@4235716/1
cactgagtgacggcacctccgacactgaggtcacggtactcgcggtacat
+4235716/1
@@@DADD2=DFB:FFFB@FFFIIIIIACBFFFAGFEFF;FDFIBEBBB>B
@2225774/1
gacgcaagaagtaccagaaacgggacttagccacaatctggtctggagag
+2225774/1
CB@FFFFFGHHHFGHEHGIJGIJIIJIJIIJIIJJJJIJIJFHIJIEGHG
@1512772/1
gccgtttctgagattagcgcgcacagacgaacagacaaacagacaaacag
+1512772/1
CC@DDDDDFHDHHIIEHGGIIDHIIJGHIFHHEGGHIJFHHGICEEFHE>
@5606300/1
gcgaattttgcgatctgcgtggtagcgtactaccagcgttgatagattct
+5606300/1
@@@DFDDFHFGGH=FGGJJGFHEFHGGDHIJJGHGIJJHGGGIJGHGHJG
@4236018/1
gtgctgggcctcttgtatgcgaaggtgttgaggcgcttgtggtggtgcac
+4236018/1
CCCFFFFFHHGHHJJIJIIJJIIJJEGHHIGIJIGIJJJJJJHCHIIJJJ
@5606403/1
gaccgctgtgcctggttccacgttatattggacattaggaccgtcattga
+5606403/1
CCCFFFFFHHHHHJJJIJJJJJJJJJJJJJJJJJJJJJJJJJJIIJJJJJ
@2226169/1
agatgccaaagttcttgatcttcactgggctcttctctgggatttccctg
+2226169/1
@@@DFFFDDHF?DEFDDEHIGEDGHGEF;CFGCGGGEBHCCHEHEBDDF?
@5606608/1
gtggaactgcttcacctgtggccggcggcacgcagacgccttgatgacct
+5606608/1
@?@DDFDDHHHHFIJJJJJIGIIJJGIGFIAGBBEBBDBADDDDDC@CCD
@2226215/1
gtgctgttgtggaactgcttcacctgtggccggcggcacgcagacgcctt
+2226215/1
@@<DDFFFBDFDFHHHIIDFEHIHFGHEGHIIGDFHEHEDDC<>BDDDDB
@4236562/1
ggaactgcttcacctgtggccggcggcacgcagacgccttgatgacctcc
+4236562/1
CCCFFFFFHHHHHJJJJJJJJJJJJJJJIJJJHHFFFDDDDDDDEDDDDD
@5606843/1
catataataaaatcgtagaaaagtgctgtctgtacattgaaaataaaaat
+5606843/1
C@CFFFFFHHHHHJIHIJJIJGGCHIJJJIJJJJJJJJJJJJJJJJIJII
@5606896/1
gcacgcgcttgggcagagggaatctgattgtgctgttgtggaactgcttc
+5606896/1
CCCFFFFFHHHHHJJJHIJJGHIJJJJIIGJGJJJJEIGIJIIJJIJJJH
@5606915/1
gcacgcgcttgggcagagggaatctgattgtgctgttgtggaactgcttc
+5606915/1
@@@DD?D>?FHFBHGG;FGGD@FGGHIHADGGIGG?BF?CFD3C9=FHII
@4236885/1
cggtagcggaaggtgggttcgtgaatcatgccctcaatctgcaccagttc
+4236885/1
@@CFFFFFFFHHHACGHFGEFHIGHIFHGGIIIIIGGGACFHEEGII@CD
@99887/1
gtttgtttcatgtcaatcggttcataaataaaaaagttatgtcaaattaa
+99887/1
@@CFFDDDHDHFFGGHIJGG@FGHGA@EIGGIJJJJDEGHIDBDCHHHHD
@5607251/1
gtcacggtagcactgagtgacggcacctccgacactgaggtcacggtact
+5607251/1
CCCFFFFFHHHGHJJJJGIIJJJJJJJJJJJJJJJJJJJJHIIJJJDHHH
@99960/1
gtctgtttgtctgtttgtcggtttgtctgtttgtctgtttgtctgttcgt
+99960/1
@B@FFFFFHHHHHIJJJIJJJHIJJIJJJJJJJJJJJJIJJJJJJJJIIH
@847418/1
gccatattcaaatgggaagtggtgataaagataagtataggctcaaaacc
+847418/1
@@?DAEBDHAFHBHEEFF=<BEEEEFHIGIIGHHE?CFHAHEGEHGGHDE
@4237081/1
cgggattgcccatcaatttatcttcaaatgacgacaccacagttccagtc
+4237081/1
CCCFFFFFHHHHHJJIJJJJIJJJJJJJJJJJJJJJJJJJJJHIJJJJFI
@4237406/1
cagtggtcttcttgaacttcttcaattgacgcaagaagtaccagaaacgg
+4237406/1
@@@FDFFDHGHHGGHIEHGIGHIGGHHDIGB@?EBHEABGGIHEDGIJGI
@5607731/1
tctatactttgcattaaaataatgcccattttcacaggcaagggatccta
+5607731/1
CCCFFFFFHHHGGJJJIIJJIJJJJJJJIJJJJJJJJJIJIJJJJJJIJJ
@100176/1
gcgagactcataacgcagccagatgcc
+100176/1
=1?AB1@DFFAFC<=6:::;E9G<D@E
@4237752/1
tgggcctcttgtatgcgaaggtgttgaggcgcttgtggtggtgcacgcgc
+4237752/1
CCCFFFFFHHHHHJJJJJJJJFHHIJJJJJJJJJJJJJIJJIIJJJJJHF
@4237774/1
acgaacagacaaacagacaaacagacaaacagacaaacagacaaacagac
+4237774/1
CCCFFFFFHHGHHJJJJJJJJJJJJJJJJJGIJJIJJJJIJJIJJJJJJG
@848157/1
taccaagttatgaatttttcaaatcgcgccgccgcg
+848157/1
<=@DD>DDDBF?<<<?AAEEIBIIIC?C8:D@@@:;
@848998/1
gtacacctgagcgagactcataacgcagccagatgccaaagttcttgatc
+848998/1
BBBFFFFFHHHHHJJIJJJJJJJIJJJJJJJJJJJJJJJIJIIJJJJJJI
@5608943/1
gcctggctcccatgtcacggtagcactgagtgacggcacctccgacactg
+5608943/1
CCCFFFFFHHHHHJJJJJJJFHIJJJJJJJHIJJJJJJJJJJJJJJJJJJ
@4238951/1
caccagtggtcttcttgaacttcttcaattgacgcaagaagtaccagaaa
+4238951/1
B@BFFFFFHHHHHJJJJJJJJJJJJJJJJJJJJJJJJJJJJHIJJJIIJJ
@4238957/1
gtctgtggcgaagttttgttcacgttctttgcttgaacacactgtgtcgc
+4238957/1
@@@DDDDDHFD?D<EGGGFFIGIIHIIIIIIIIIIGGIIIIIIIFGFGII
@4239050/1
ccgcgacttcgttcgtgtggaatagtgacttccggcaattttttggtttt
+4239050/1
@@@D?<?DFDHHFHIEBCF<?G>GGFADFHGGHBEBGHD@CGGGHB?EEE
@4239125/1
cgtgaatataagtggcaaaggtagtaagtcagctgttccacttcatcatc
+4239125/1
BBBFDDFFHHHHHJJJJJJJJHIJJJJJJJJJJJJJJJJJJJJJJJJJJJ
@849485/1
cccgtacccatagcaacaagatcagcgactgtcacacggtagcggaaggt
+849485/1
@@@BDDDDHHHHHIGG:EFHIIHH@<CFHHIB?DH<FFD7?FCGIIIG=.
@4239220/1
tgggcctcttgtatgcgaaggtgttgaggcgcttgtggtggtgcacgcgc
+4239220/1
CCCFFFFFHHHHHJJJJIIIJFGGIJJJJJJJJJJIJJHIJHHJJJJJHF
@3551929/1
ccagtggtcttcttgaacttcttcaattgacgcaagaagtaccagaaacg
+3551929/1
CCCFFFDEFHFFHIJJJGIJJJIIGGIIIEIIJGIIIJIDFHIIJIJJJI
@3552064/1
ggaactgcttcacctgtggccggcggcacgcagacgccttgat
+3552064/1
@@@DDDA;FFBDDEI@AFHGEIIBGBB>GAAABHEDECCBCC>
@7653495/1
cttgtatgcgaaggtgttgaggcgcttgtggtggtgcacgcgcttgggca
+7653495/1
CCCFFFFFHAFHHI2AGHIIIIIGIIIIFHIHIIGHIIIIIIHHFFFFEE
@7005612/1
ctggactagtaaaatacatagtttcactacacaagtgatacactgatttc
+7005612/1
@?@DDDDBFHBDHIIIEHGIHAEFCHIGIGAEDEE?C<C??<DDF?B?BB
@7653824/1
ctttgcagcttttgacagagcgggagccgtacagacggagtagcgagccc
+7653824/1
CCCFFFFFHHHHHJJJJJJJJJJJIJJJJJJJJJJJJJJJGHJJJHHFFD
@7005992/1
cagacaaacagacaaacagacaaaaaaaaagttaattacatttttgggtt
+7005992/1
CCCFFFFFHHHHHIJJJJJJJJJJIJJJJJJJJGIJJIJJJJJJJJJHHH
@3552716/1
tgtggaactgcttcacctgtggccggcggcacgcagacgccttgatgacc
+3552716/1
@@@DDFFFHH?FFIJIIJEEFHGEHIBHIEIIIFHHDFCDDBDDCCCEDD
@6295586/1
accactccatactttgtttcatttaaatttacgggctatgccatttatcc
+6295586/1
@<;DDFFEFHHDHIGGHGIIHIGGJHIAEHHGIIEGGHFGEIIIIIGJGF
@3552931/1
acagcatacataataaaattagaggaagtaggtgctgggcctcttgtatg
+3552931/1
@@@DDFFFHHHDHIIEHIGGCHEEGCHG@CHHIHGHGIJJIJJEHGBFHI
@6296237/1
ggtggtgcacgcgcttgggcagagggaatctgattgtgctgttgtggaac
+6296237/1
B@BFFDDFHHHHGJIJIIJJJJHJJIIJJJJIHCHHFHJJJJJJIIJIJJ
@3553319/1
gcaagaagtaccagaaacgggacttagccacaatctggtctggagagaag
+3553319/1
@@@DDDDB=CADFEHIIGECE@E;AEE<?:?DFIGD?90::09?DHB7BG
@3553368/1
gtggattttaatgttattattacagcatacataataaaattagaggaagt
+3553368/1
C@@FFFFFHHHHHJJGIIIJJJJJIJJJIJJIJIIIIJJIIHIIJJJIJI
@3553442/1
cagtggtcttcttgaacttcttcaattgacgcaagaagtaccagaaacgg
+3553442/1
BCCDFFFFHHHHHIIJJIJIJJJJIJJJIJJJJJJJJJFHIJJJIJIJJG
@6296782/1
ggaactcttcaaaaatcaacataatgagctctgcgtttgaatttaat
+6296782/1
@<?BADDF?DHDDBEBHBGEB@CEE?<FEHGEHGIC?DBD?DBDFAH
@6296969/1
gccagatgccaaagttcttgatcttcactgggctcttctctgggatttcc
+6296969/1
@@CFFFFDBBDCHFHIIIIIGGHIIIIIIIIGHDHIIIIIIIHGGHCGII
@7655883/1
atacataataaaattagaggaagtaggtgctggg
+7655883/1
@@@DDDDDFA<<DGHFF?EGB3AGBH?2A<CAF8
@7655894/1
cttgaacttcttcaattgacgcaagaagtaccagaaacgggacttagcca
+7655894/1
CCCFFFFFHHHHHJJJJJJJJJJJJJJJFHJJJJJJJJJJJJJIJJJJJJ
@6297389/1
gtcctttctaaggttctaaactatatctgtaccaaatttcaaccaaatcc
+6297389/1
CBCFFFFFHHHHHEGIJJJJJJJJJJJJJHGIIIJIJJJJIIJJJIJJIJ
@4916942/1
ggcgcttgtggtggtgcacgcgcttgggcagagggaatctgattgtgctg
+4916942/1
CCCFFFFFFFHDFHHGGIIIJGIJIJJJJJIGGEEGIIIJIBDGIGIJJH
@4917295/1
ctcataacgcagccagatgccaaagttcttgatcttcactgggctcttct
+4917295/1
CCCFFFFFHHHHHJJJJIJJJJJJJFHIIJJJJJIJJJJJIGHIIIGJJJ
@3554432/1
cggcacctccgacactgaggtcacggtactcgcggtacatgttgtgtaca
+3554432/1
@@@?DFDDHHHFFGIIHGGI:?FFHE:D@GGIIII<AGA@D@DE@EHHFC
@6298293/1
cacttcacgacgcttcagcagagtgcacacaat
+6298293/1
==?;DBDDFB?@FGEDF?FC?:CGFC<FA?BGB
@6298355/1
gttttggaatccctatttttttcgtaggtatttgcggtgaatttgtggcc
+6298355/1
@BBFFFFFHHHHHJIJJJJJJJJJHIIJGIGJJJJJJGHGIJJJJJJJJJ
@6298399/1
gtgaggttcaccaagctagtggcgttgatgtcgcaagatagtgagacatt
+6298399/1
@@@=DDDDDFDFDHIGBGD:ABECFEEGIGFHGGGHEEHGGIG<F@FBFC
@849733/1
gtgcacgcgcttgggcagagggaatctgattgtgctgttgtggaactgct
+849733/1
CCCFFFFFHGHHHIJGGIHIGIIHIJJJIJJJHIIJJJJJIIJJJIJJIJ
@2856021/1
gtggattttaatgttattattacagcatacataataaaattagaggaagt
+2856021/1
@@@FBEFBBBFHHCFDGBFEEDHIIDBHFIGHBHHECCECFCFDFHB?F:
@849905/1
ggcagagggaatctgattgtgctgttgtggaactgcttcacctgtggccg
+849905/1
CCCFFFFFGHHHHJJIJJJFHIJJIJJIJJJJJJIJJJJJJJJJGIJIII
@2226721/1
ttattattacagcatacataataaaattagaggaagtaggtgctgggcct
+2226721/1
@C@DFFFFFHHDHIJIGIHIGGIEHGIHJIEHDEGIIGHIHEGEFEGEGG
@2856208/1
tagagacgatttcaccagtggtcttcttgaacttcttcaattgacgcaag
+2856208/1
CCCFFFFFHHHHHJJJJJIJJIIJJJJJJJJJJJJJJJJJJJJJJJJDII
@2856526/1
caacctctatactttgcattaaaataatgcccattttcacaggcaaggga
+2856526/1
@@@DDDDBFHFDFIBG@FHGEGEIGGGHIIIHGHIGGBFFGIECGGGGHB
@850366/1
cgaaggtgttgaggcgcttgtggtggtgcacgcgcttgggcagagggaat
+850366/1
CCCFFFDEFHHHHJJJJIJJIJJGIHFHIJJJJJJJIJGIIHHHFFFDED
@2227172/1
gttgcttggaggcttgggcctgttttggtagcggcggcgcggtccgtgag
+2227172/1
CCCFFFFFHHHHHJJJJJIIJJJJJJJJHIIJJIIJHFBB;B57BB8??@
@4918667/1
agtaggtaggcgtagggtaagacacggatcgcatacaccgtgaatataag
+4918667/1
@CBFFFDDHHHHFHJJJHIJJJJJJJJJJJJJJJJJJJJJJJIIJIIJJJ
@2856658/1
ctggagagaagatcctcatcttgtatagaggaggcttgggct
+2856658/1
@@@DDD?;FA;DFGIBGEHHICHHIHGIIIDHCGB=C8?G>F
@4919371/1
ggacatttcaattttatttagttggtcttggttgaacggaactccaatcc
+4919371/1
CCCFFFFFFHHHHJJJJJJJJIIJJJJJJJJJJJJIJIJIIJJIIJIJIJ
@4919448/1
gtggtgcacgcgcttgggcagagggaatctgattgtgctgttgtggaact
+4919448/1
@BBFFFFFHHHHHJJJJJJJJIJJJJIJJJJJJJJGIIJIBFHIJJJJJJ
@4919530/1
gttgaacggaactcgaatcctttactcgaatagtctttt
+4919530/1
??@DAD>=ADDDFGEEBB@FH@HICHCGDGB:D9:?BGE
@2228186/1
ctcggatcagccgtttctgagattagcgcgcacagacgaacagacaaaca
+2228186/1
@@@FFFDDGDBHGHICEHHBGHIDFHGGGIDHIIIIIIIHIH>CEDFFFF
@2228490/1
gcgtacttttcaaggaacatttgagtggttccttttagtaaaaaattcta
+2228490/1
BCCDFFFFHHHHHJIIIJJJJJJJJHIJHGIJJIJJJIIIJJJJJJJJJJ
@2857434/1
cttgttgttaagaggtgttacctgcaacttgg
+2857434/1
@@@@DDDDHB4:ACG2<<C?BHHIIICGIHD9
@4920076/1
ctgcaccatgcaccgccatgccatgtaccacgcctgggatgccacccggc
+4920076/1
CCCFFFFFHHHHHJJJJGJIJJJJJJJJJJJJJIJJJJJJJJJJJJJJII
@2228759/1
ggctcgctctccgaagggagcttgcggccgatgacctcatactccttcaa
+2228759/1
CCCFFFFFHHHHHIJJIIJJGJJJJJJJJJBGGHGIIJHHHHHHFFFFFE
@2228957/1
gttgtatatattttaagatgaaatgttaccccaaa
+2228957/1
?@@D;4???DBBBBGHDIG@ACH>4<AFD>BGGB8
@2228987/1
cagtggtcttcttgaacttcttcaattgacgcaagaagtaccagaaacgg
+2228987/1
BCCDFFDFHHHHHJJJJJJJJJJJJJJJJJJJJJJJJJFHIJJJJJJJJJ
@2229133/1
gccagaatctagacatgcacagctcttgcagccatccaacaggattgccc
+2229133/1
?@@FFDDFDHDDFEA?CGHHCGGIIGHHIIIIGGHIIIGEGGGFHIIIGI
@2229839/1
gctattaattcattagcgaaaaacttacttttcacttttaaaaatacatc
+2229839/1
?@@DDDDDHFFDHIGE>FH>HGDFIEH@EEEHHBFBHGHHGIIIIIHEBD
@1515305/1
gtaaaacttctcggaaatctccaatccaaaccgtttgaaatctcggtttt
+1515305/1
CCCFFFFFHHHHHIIIJJJJJJJJJJJJJJJJJHIJJIIIJJJJJJIIIJ
@2230009/1
cgcaagaagtaccagaaacgggacttagccacaatctggtctggagagaa
+2230009/1
?@@FDADDFFHHGI3CEBFBGGBGEGGIC@G>?D?3BHI<44B?BFGGHH
@2858798/1
caccagtggtcttcttgaacttcttcaattgacgcaagaagtaccagaaa
+2858798/1
CCCFFFBDHHHHHJJJJJJJJJJIJJIHJJIJJIJIJJIGG?FHGHIJJJ
@2230355/1
tgaggcgcttgtggtggtgcacgcgcttgggcagagggaatctgattgtg
+2230355/1
CCCFFDFFHHHDFIEEEEGHJJJJGIIIJIJJJJHIJJJEHHHGFFFD?D
@853653/1
agcactgagtgacggcacctccgacactgaggtcacggtactcgcggtac
+853653/1
CCCFFFFFHHHHHJJJJJJJJJJJJJJJJJJJIJJJJJGHJJJJJJHDFF
@2859102/1
ccacaatctggtctggggaaaagatcctcatcttgtatagaggaggcttg
+2859102/1
CC@DFFFFHHHHHIJJJJJJJJJJJJIJJJJJJJJJJIIJHJJJJJJJIG
@2230849/1
gtccttgttgttaagaggtgttacctgcaacttggccaggttagggccaa
+2230849/1
CBCFFFFFHHHHHJJJJJCGHIJJJJJJJJJJJJJIJHGJIIJFEIIJJI
@1516250/1
caggaaaacccaacaaataaaccccttaatagacaaatacaacgaaacca
+1516250/1
CCCFFFFFHHHHHJJJJJJJJJJJJJJJJJJJJJJJJJJJJJJJJJJJJJ
@854616/1
gtaggtgctgggcctcttgtatgcgaaggtgttgaggcgcttgtggtggt
+854616/1
CCCFFDFFHGGHHJJJJJJIGIJJJIIJJDFHHIHIICHIGJJFIJFHH;
@5609808/1
cctcgacgagcaagtagttcttgaagcacagacacaggtgtcttcaacgg
+5609808/1
CCCFFFFFHHHHHJFHGFHHIIJGHIIIJJIIIJJJJJBFHIGIIJJJII
@1517234/1
gtagagccttagctgcggaatgcttagcttccttcttagagcgtcccgta
+1517234/1
CCCFFFFFHHHHHJJJJJJJJJJJJJIJJJJIJJJJJJJJIJJJJJJJHJ
@5610742/1
gctgggcctcttgtatgcgaaggtgttgaggcgcttgtggtggtgcacgc
+5610742/1
?@@DDDDFFHHHFFEGGGGCGGI:CEGHGGIDIIIIJFGFHHF;;CAGHH
@855737/1
cagcatacataataaaattagaggaagtaggtgctgggcctcttgtatgc
+855737/1
CCCFFFFFHHHGHJJJJJJJJJIJIIIIGGIFGHIJIJIJJJJJJJJJJI
@5611130/1
gtggcgttgatgtcgcaagatagtgagacattcactttttagtcataatc
+5611130/1
CC@FFFFFHHHHHJJJJJJIJJJFFGGHIJJIGJJJJJJJJIIJJJJJIH
@7006656/1
gcggtacatgttgtgtacacctgagcgagactcataacgcagccagatgc
+7006656/1
CCCFFFFFHHFHHJJDHIDIFHIIJIIEHIJJJJJIJGHIIJIGIIEHGG
@856024/1
ctgcagatgactgtgcatccttgctagtaagtcctgagccatagcaaaca
+856024/1
@@@DD?DD??A<?GFIBB4<CHHFHHIIFD<<EFEF>EFCBDFFIEIF;B
@101974/1
gtcctgcagagcttgccacatcttgtaagcagcctgacgcttagcaagtt
+101974/1
CCCFFFFFHHHHHJJJJJJJJJJJJJJJJJJJJJJIJJJJJJJJJJJJIJ
@5611251/1
gtcgagtagagccttagctgcggaatgcttagcttccttcttagagcgtc
+5611251/1
@@;?DDDDDHHDFGH@CFCHGIEGIHIEGGGEGIIIIIHCGHGIIIII@A
@102066/1
cagcatacataataaaattagaggaagtaggtgctgggcctcttgtatgc
+102066/1
CCCFFFFFHHGHHJIJJJJJJJJJJIJIJJJIJIJJJJJJJJJJJHIJJJ
@6299266/1
ctcgcggtacatgttgtgtacacctgagcgagactcataacgcagcc
+6299266/1
CCCFFFFDFHHHHIJJJJHIJHGHIJJJJJIJJIJJJJJJJJJJJIJ
@5611943/1
cggtagcactgagtgacggcacctccgacactgaggtcacggtactcgcg
+5611943/1
@@@?DDADHHHGFCF?FFBHEHGEECGGIIGII@EGDDHIIFCCHIIIBH
@5612129/1
gtgggcccaccaggccgttacagatgaactcccgtcgatgaccagcagaa
+5612129/1
CCCFFFFFHHHHHJJJJIJJJJJJJJJJJJJJJJJJJJJJJJJJJJJJJJ
@7007573/1
agtaggtgctgggcctcttgtatgcgaaggtgttgaggcgcttgtggtgg
+7007573/1
@@CFFFDFHHHGHJIJJJJJJJJJJIHEHIFGHIGHIJIJJJJJGHJDHG
@6300063/1
ctatttggcgttactgcttaatactactcactgatttatgtagcatcatc
+6300063/1
CCBFFFFFHHHHHJJJJJJJJJJJJJJJJJJJJJJJJJJJJJJJJJJJJI
@7007926/1
ggctatgccatttatcctcgcacgttggcagtaatagtacaagtgaaaag
+7007926/1
CCCFFFFFHHHHHIJJJJJJJJJJJJIIJJJHJJGIJFIIJJJIIGIJIJ
@6300178/1
gccacaatctggtctggagagaagatcctcatcttgtatagaggaggctt
+6300178/1
CCCFFFFFHHFHFGGIJEGDGIJJGGIFIIGHIJGHHEIJIICGHIEHHE
@6300195/1
aggtgctgggcctcttgtatgcgaaggtgttgaggcgcttgtggtggtgc
+6300195/1
@BCDFEFFHHHHHJJJJIJJJJJJJJIEGFHIJIJJJJJJJJJJIGGGHI
@5612816/1
ccttgcgtttcaaaacaattcattttaggttcaagttaaccgcaatgttg
+5612816/1
CCCFFFFFHHHGHJJJIJJJIJJJJJJJJIIHIJJJJJJIJIJJIIIHII
@6300920/1
cactgtacagttagaaatgttacaacctctatactttgcattaaaataat
+6300920/1
CCCFFFFFHHHHHJJJJJJJJJJJJJJJJJJJJJJJJJJJJJJJJJJJJI
@5613696/1
gccattagtagactgatcagccggagcagctccggtaagtttgtcgagta
+5613696/1
CCCFFFFFFHHHHJJJJJJJJJJJJJJJJJJJJJJFFHJFIIJIIJJJHH
@6301414/1
gtcacggtagcactgagtgacggcacctccgacactgaggtcacgg
+6301414/1
@@<DDDDDHFFA?CB9C:A<CG:E?GDHII<0?D@DFGEAHGGC>8
@104078/1
ggatggagtgagcacgggctctgtgcctggctcccatgtcacggtagcac
+104078/1
CCCFFFFFHHHHHJJJJJJJJJJJJJJJJJJJJJJJJJJJJJJJHIJJJJ
@4240216/1
gtacgaatgtgctcttgaggtacttgaacatgggctccacttggtcaggc
+4240216/1
CBCFFFFFHHHHHJJJJJJJGHIJJJIJJJJJJJJJIJJJJJJJIJIIJH
@4240338/1
catacataataaaattagaggaagtaggtgctgggcctcttgtatgcgaa
+4240338/1
BCCFFFFFHHHHHIJJIJIJJIJJIJJJHIIIIGIIJJJJJJIJJJIHEF
@3554720/1
gttgatgtcgcaagatagtgagacattcactttttagtcataatcttcag
+3554720/1
@CCFDDFFFHHGDIIGIICHCGHIEHHJEFHIJJJJJIJIIJIIJJGIFI
@4240500/1
gccagatgccaaagttcttgatcttcactgggctcttctctgggatttcc
+4240500/1
CCCFFFFFHHHHHJHIJJJJJJJJJJJJJJIJJJJJJJJJJJJJJJJJJJ
@6302668/1
gacaaacagacaaacagacaaacagacaaacagacaaacagacaaac
+6302668/1
CCCFFFDFFDDHFIIHGIIGBGGEGHGGIGHIIIIDGEGIGDHGGGI
@6302761/1
gccttgtcttgtagaagagtgatctgctgttcttctagtttcttctcttt
+6302761/1
=?@D?BABFFFF?D<E:<AIBAE@?<CE:FF<FCFG<?FEG???BFFG>G
@7008998/1
ctggagagaagatcctcatcttgtatagaggaggcttgggctcgctctcc
+7008998/1
CCCFFFFFHHFFHGDGHGGGHHGHGHGIGHIGHHIBHBHJAFDGGHIHII
@7658047/1
gtgttgaggcgcttgtggtggtgcacgcgcttgggcagagggaatctgat
+7658047/1
???DDDDDHAD?DFEEEECEHDFH@DB@@F;FGFGGAGHEE88AB@CBBE
@7009098/1
gttgaggcgcttgtggtggtgcacgcgcttgggcagagggaatctgattg
+7009098/1
BCCFFFFFHGHHHJJJJJJHIIJJJJJJJJJJJJIJJIJJFFHHFFFFFF
@3555139/1
gttggtcttggttgaacggaactccaatcctttactcgaatagtcttttc
+3555139/1
@?<DB?DDFFB<CFHICF>GFHGI<BFG?FGIFHIIC?DGII@?DH9BF<
@7658280/1
agggaatctgattgtgctgttgtggaactgcttcacctgtggccggcggc
+7658280/1
CCCFFFFFHHGHHJFHGIIJJJJJJJJJJJJIIJIJIJIIGHIIJJJJHF
@3555235/1
gtgttgaggcgcttgtggtggtgcacgcgcttgggcagagggaatctgat
+3555235/1
@?@BDDDDDHDH>GFHG;::CGHAGGIGBHIIIACGAE?C?=BED?CEEE
@3555254/1
cacctgtggccggcggcacgcagacgccttgatgacctccactttgatga
+3555254/1
@@@DDDD;;FBDHDIIDIGGG<AE>EHFEF3@C;>>>CCB??CCCC@>>@
@7658495/1
atgggcatcccgctgatgtgacgcaccatgatccagtccaagggtagcac
+7658495/1
@C@FFFFFHHHHHJJJJJHIJJJJIJJJJJIJJJJJIIJJJJIJDHIJJI
@3555420/1
cttgtattcaaaagaaaacctagaatcactggttcaaattcaaataaaat
+3555420/1
B@CFDDFFBFHHHGIIIHGGIJJIJIJIDADGFGHEIGHIJIBCDFHGII
@7659069/1
gaggaagtaggtgctgggcctcttgtatgcgaaggtgttgaggcgcttgt
+7659069/1
CCCFFFFFHHHHHJJJJJJJJJJJJHHJJJJIGHIBGHGIJJJJJJIJJG
@7659176/1
catacataataaaattagaggaagtaggtgctgggcctcttgtatgcgaa
+7659176/1
CCCFFFFFHHHHHJJJJJIJJJJJJJJJHIJJJJJJJJJJJJIJJJJJII
@6303990/1
gccagatgccaaagttcttgatcttcactgggctcttctctgggatttcc
+6303990/1
CCCFFFFFHFHHDG@FHGIIJIJIJJJJIJGIIHJIJJIIIIJIFICGHI
@3555997/1
gtagcactgagtgacggcacctccgacactgaggtcacggtactcgcggt
+3555997/1
CCCFFDFFHHDCCGEBHEG>GHGGGAGGEHD3BD9BDDHGHDGIEGEHFB
@7659597/1
cggttcataaataaaaaagttatgtcaaattaaagaatcacgtcgaacat
+7659597/1
CCCFFFFFGHHHHJJJJJJIIIJJJJJJJJJJJJJJJJJJJJJJJJJJJJ
@6304298/1
tgtacacctgagcgagactcataacgcagccagatgccaaagttcttgat
+6304298/1
@@@FFDDFFFHDHIIIGHEIJJIII?HIIIDGGIIJIIHGGIIGIJJIJI
@3556087/1
gccagatgccaaagttcttgatcttcactgggctcttctctgggatttcc
+3556087/1
@@@FFFFFGHFHFIJIJJJJJJJIJIGGHE@GEHIJIIHJIIJG@BFHGI
@7659770/1
ccacaatctggtctggagagaagatcctcatcttgtatagaggaggcttg
+7659770/1
CCCFFFFFHHHHHJJJJJJJJJJJJJJJJJJJJJIJJJJJJJJJJJJJJG
@7659999/1
gctgggcctcttgtatgcgaaggtgttgaggcgcttgtggtggtgcacgc
+7659999/1
@@@D;BBBFFDHGIGHGDI=GGG?FEGHFDGDGIIGIFHDBFEAGHGIIG
@7011109/1
gtgctgttgtggaactgcttcacctgtggccggcggcacgcagacgcctt
+7011109/1
@@@FFAEFBH?AAGGIIIIIIIGHI@EEFHHIHIDAHEEDFCCCBBBC?B
@7011756/1
gtcaaattaaagaatcacgtcgaacactattctatgcttataccattaat
+7011756/1
@@@?D>DDH?FFFEFHGEHGIG@DDEHGIIGHGIGEGIIIICHHGHIIII
@7012019/1
tgctgggcctcttgtatgcgaaggtgttgaggcgcttgtggtggtgcacg
+7012019/1
CCCFFFFFBHHHHIHEHIIIIIIIEHHIIIIIIIIIIIIIIGIIHHHIIG
@3557139/1
ccgcgctttaatctaatgcttataagtaggtaataaacatattcttataa
+3557139/1
@@@FDFFFHHHGHJJJJJJJJJJIGIEHIIJJIJJJJIJJJJJJJJHIJI
@856801/1
tgctgggcctcttgtatgcgaaggtgttgaggcgcttgtggtggtgcacg
+856801/1
@@@DDDFDHDFHHHHGHGCHEGHICEHHIIJIIEIFGIFGA=@AHDHG@E
@3557959/1
ctgggcctcttgtatgcgaaggtgttgaggcgcttgtggtggtgcacgcg
+3557959/1
@@@DDDDDFHHDCEHG>FBFGE<F?EFIGGEHGIIGGGGIGGIGGDGIFE
@857146/1
tgctgggcctcttgtatgcgaaggtgttgaggcgcttgtggtggtgcacg
+857146/1
@@@DADFFHFHHHIGIGHJJJBGIHGHJIGHGEGGIJJIEGGEFFHIJIE
@1518221/1
cgcaagaagtaccagaaacgggacttagccacaa
+1518221/1
@@@FDDBDFA?FBEHGEEEFDEGFAGGIGIGHBB
@2859550/1
tgggctgcagatgactgtgcatccttgctagtaagtcctgagccatagca
+2859550/1
@B@FFFFFHHGHHIJIIGIGIJIIIGIGIJIHIIGEEHJIJIJJIBHIGH
@2231494/1
gcccataataattaaggagatccctctattgagctactgctgttaagcag
+2231494/1
C@BFFFFFHHHHHGJJJGGGIJJJJJJIJJJIIIJFIJJJJIJJJGIIIJ
@2232067/1
agcatacataataaaattagaggaagtaggtgctgggcctcttgtatgcg
+2232067/1
CCCFFFFFHHGHHJJJJIJJJIJJJJJJJIIJIJJIIJIIJJJJJJJJJJ
@2232246/1
cccatgtcacggtagcactgagtgacggcacctccgacactgaggtcacg
+2232246/1
CCCFFFFFHHHHFIJJJJJJJJHIJJJIJJJJJJJJJJJJJJJJJHIJJJ
@858458/1
tgcttgaattggacgccgatagaattctcaaaatttacaagtcgctgtag
+858458/1
?@@FFFABDHF?<GHEIDIGIBFDHEII<FGFBGDFHICDFH<CGIIFCH
@4921626/1
ggcagagggaatctgattgtgctgttgtggaactgcttcacctgtggccg
+4921626/1
CCCFFDFFFFHGHJIJJJJHGIJJJJJFGIIGHGIJJJJIJJIJJJJJJI
@858910/1
taataaaattagaggaagtaggtgctgggcctcttgtatgcgaagg
+858910/1
??<DD>BDFDFFCGBEGICEBB<FFCFDEBEDGDDHFFGGHIG@GG
@859005/1
ctcataacgcagccagatgccaaagttcttgatcttcactgggctcttct
+859005/1
CCCFFFFFHHHHHJJJJJJJJJJIJHJJJJJJJJJJJJJJJJJJJJJJJJ
@4922517/1
ctgggcctcttgtatgcgaaggtgttgaggcgcttgtggtggtgcacgcg
+4922517/1
@C@FFDDFHFHHDGIJIGJGJJACEEGIGHIGHDHIJECFDG@FFEHGFF
@2233499/1
atcttgtatagaggaggcttgggctcgctctccgaagggagcttgcggcc
+2233499/1
?<@D<DDDFBFAFBDB<ADF633C9A@GFIIII6@DFE<FFFEFC6@B<?
@859574/1
gttctcagcatggtaagaaggtggcggccagaatctagacatgcacagct
+859574/1
@?@DDDDDHHHHFAEGHIIICA<AB@G0DGGGHG@FGIIIGGIFGGIIFG
@1518534/1
acggtactcgcggtacatgttgtgtacacctgagcgagactcataacgca
+1518534/1
@@@FDDFFHHHHHHJJJJJJJIIIDHGHHIGGHIEHIIFHIJJIJJJIGI
@859915/1
gttcaccaagctagtggcgttgatgtcgcaagatagtgagacattcactt
+859915/1
CCCFFFFFHGHHHJEHHIIJIJGIJHJJIEIJIGEIFGHIIJIJIIIJJG
@860094/1
gtacagttaatacctggcatcagttacaatgtttgagtacttagttactt
+860094/1
CCCFFFFFHHHHHJJJJJJJJJJJJJJJJJJIJJJJJGHJJJJJHIJJJJ
@2861711/1
gaacagtgcgatgttttacaagggcaggttgaactcacaccattcaattt
+2861711/1
@@@FDFFDHHGHHHEIJIGIJIGIIJJJIIIEC?FFGIJJGIJJJIGJJJ
@2861822/1
gtgcgcgctaatctcagaaacggctgatccgagttggatgcggttttcac
+2861822/1
=BBFFFFFHHGHHJJJJJJJJJIIJJFIJJJIIFHICHGIIIJ@EHGHHF
@1519194/1
gagggaatctgattgtgctgttgtggaactgcttcacctgtggccggcgg
+1519194/1
@@@DDD:BDHHFFIDHIJGHEHEFDFEGIEGGG<GHGICF?BB?DDFFHH
@2234488/1
tctggagagaagatcctcatcttgtatagaggaggcttgggctcgctctc
+2234488/1
CCCFFDFDHHHHHJGHIIJJIGHIHHHIJGHIDGGIGIBHEBFGGIDHDG
@860576/1
gtcacggtagcactgagtgacggcacctccgacactgaggtcacggtact
+860576/1
CCCFFFFFHHHHHJJJJHIJJJJJJJJJJJJIJIJJJIJJHIJJJJEIHH
@2234539/1
tgcgtttgaatttaatagatgtatactcacttagggcattgaaaaaatag
+2234539/1
@CCFFFFFHHHHHJJJJJJJJJJJJIJJJJJJJJJJJJJJJJJJJJIIIH
@2862235/1
gtgctgttgtggaactgcttcacctgtggccggcggcacgcagacgc
+2862235/1
@@<1AADEFDDAHBGHHGHEBDHICAFGCEHHEHH/;=596AC>=;?
@2235104/1
gttgtgtacacctgagcgagactcataacgcagccagatgccaaagttct
+2235104/1
@@@FFFFEHFHDBFHEGIEGJIGIHIHIIGJJJJJJGGIJIIJGJJFHED
@861214/1
gtggtgcacgcgcttgggcagagggaatctgattgtgctgttgtggaact
+861214/1
@@@D:?>DDDF:CGEHGIIIIFHGIIGCGHHIII@GGHII=FHF;FGGGG
@1520704/1
ggtgggtagtaagcgcacgaccatttttttctacatttcattatttttga
+1520704/1
?@:ADDDDHDFHHIIIEIGBECFGHGCHAHGIGHHGGIGAFHGGHIIIEC
@2235831/1
gtgatctgtttcttggcatctatagatgtcggtggcgcacagggcacgct
+2235831/1
CCCFFFFFHHHHHJIIIJJGJJJJIIHIHIJJFHGGIIGIJIJJFAE@GG
@861970/1
atacataataaaattagaggaagtaggtgctgggcctcttgtatgcgaag
+861970/1
CCCFFFFFHHHHHJJJJJJJIJJJJJJIJJJJJJJJJJJJJJJJJJJJJJ
@1520820/1
cccgcgacttcgttcgcgtggaatagtgacttccggcaaatttttggttt
+1520820/1
C@CFDFDDFFDHAFHIIG@BECGIBD9DGHGEIIIIGIE;EHHHHFFB?C
@2236021/1
catcgttctcagcatggtaagaaggtggc
+2236021/1
@@@BD=BAFD?<<EF>DAAA@<C@DC9<<
@862203/1
ggttcaccaagctagtggcgttgatgtcgcaagatagtgagacattcact
+862203/1
B@@DFFFFHHGHHJJIFIIIIGIGIJJJIIIJJJJJJFHGHHGIIIJJJJ
@2236392/1
cttgattttataatttagagacacgtgtacatttcgagagaacaaattac
+2236392/1
CCCFFFFFHHHHHJJJJJJJJJJJJJJIJJJJJJJJJJJJJJJJJJJJJJ
@104292/1
gcttgggcagagggaatctgattgtgctgttgtggaactgcttcacctgt
+104292/1
BCCFDFFFHHGHHJJJJJJJJJJJJJJJJJJJIJJJJJJJJJJJJJJJJI
@4923023/1
gtaggtgctgggcctcttgtatgcgaaggtgttgaggcgcttgtggtggt
+4923023/1
CCCFFEEFHHHHHJJJJJJJJJJJJIIIJFGHHIHIJJJJJJJIJJIIJA
@4923263/1
cacagttccagtctcaggcacattgccattagtagactgatcagccggag
+4923263/1
@CCFFDDDDHHFHHJIJJIJJJIJJIIIHHGIBEIGIJJIJJJJIIIIGI
@104627/1
ggagagaagatcctcatcttgtatagaggaggcttgggctcgctctccga
+104627/1
@@@DDDDFDDHHGGHHHGGHJDHIJIHIJAHEHHG:?GGHEGHIEGEGHF
@4923514/1
caggataaaaagtaacctattttatgtccaggataataagttaattatac
+4923514/1
CCCFFFFFHHHHHIJIJJJJJJJJJJJJJJJJJIJJJJJJIIJJJJJJJJ
@7012944/1
gccagatgccaaagttcttgatcttcactgggctcttctctgggatttcc
+7012944/1
<@@DDFBBFDFDHIEFH@HEFEHIEGIIIGGIGGEGHGBG9DFGH9DAG@
@104969/1
gcacgcgcttgggcagagggaatctgattgtgctgttgtggaactgcttc
+104969/1
CCCFFFFFHHHHHJJJJJJJIJJJJJJJJJIJJJJJJJJJJJJJJJJJJJ
@4923925/1
ggtagctgatgtactaatgagtaataaaataataaaatcctaaattctat
+4923925/1
BCBFFFFFHHHHHJJJJJJIJHHJJJJJJJJJJJJJJJJJJJJJJJJIJI
@7013359/1
cagtggtcttcttgaacttcttcaattgacgcaagaagtaccagaaacgg
+7013359/1
CCCFFFFFHHHHHJJJJJJJJJJJJJJJJJJJJJJJJIHHIJJJJJJJJJ
@7013369/1
aatatattcgtgaaaaccgcatccaactcggatcagccgtttctgagatt
+7013369/1
@@@DDADDH?H?FHC<F=A8@AFEGFCGIGB<F:BF<GFFG><CF4@CH@
@5614474/1
gtgttgaggcgcttgtggtggtgcacgcgcttgggcagagggaatctgat
+5614474/1
@BCFFFFFHHHHHJJIJJHIIGHIJJJJJJJJJJJJJJIJHHGGFFFFFF
@7014366/1
tggtagaataaggattaaaaataaacttaaagattattaataagaaaaaa
+7014366/1
@@CDDDFFHHGHHGIIJJJJIJJJIJJIJJJJGIIJIIIGIIIJIGIJJJ
@4241197/1
ggggtgtacatcatggaaggaagatgcctcatcacaacatctaaagctaa
+4241197/1
@CCFFFFFHHHHHJJJJJJJJJJJJJJJJJJJJJJJJJJJJJJJJJJJJJ
@862865/1
gggaatctgattgtgctgttgtggaactgcttcacctgtggccggcggca
+862865/1
@?@DDDBEBAFFHIIIIEHGGGHAAEFHHGGGGGGHHADGGBHEBFFBDC
@863347/1
tttgtctgtttgtctgtttgtctgcttgtccgtttgtctgtttgtctgtt
+863347/1
CCCFFFFFHHHHHIJJJJJJIJJJJJJIJJJJJJJJGJJJJJJJJJJJJJ
@4242025/1
gtggtggtgcacgcgcttgggcagagggaatctgattgtgctgttgtgga
+4242025/1
B@CFFFFDHHHHHJJJJJJJJJJJJJJJJJJJJJJJJJJJJJJJJIJJJI
@4242250/1
cgtggaagttttatttctccattttgagtaactgtgaaaatgacatctta
+4242250/1
CCBFFFFEHHHHHJJJIJJJJJJJJJJJHJJJJJJJJJJJJJJJJJJJJI
@5616011/1
tcacatgattcatccacaaattccaacccttgcgtttcaaaacaattcat
+5616011/1
@@@FFFFFHGHGHJIIJIJIIIGEIGGGIJJJIJGHIIIGEBFGHIIIIJ
@106012/1
ccagtggtcttcttgaacttcttcaattgacgcaagaagtaccagaaacg
+106012/1
@@@D;BDBDDDFHGH>FGHGGHGH>@CHIEHII:CD@D909??GCCF<FG
@7015661/1
cactgagtgacggcacctccgacactgaggtcacggtactcgcggtacat
+7015661/1
BCCFFFFDHHHHHIIGJJJJJIJJJJJIIHGGGIJJIJJJIJJJHHFFFF
@7015723/1
gccccgttggatatagcgctgttagttacataaacaataggaaacttata
+7015723/1
CCCFFFFFHHHHHJJIJJJJJIJJJIJJJJJJIJJJJJJJIGJJJJJJJJ
@864015/1
gggctctgtgcctggctcccatgtcacggtagcactgagtgacggcacct
+864015/1
@CCFDFFFFDHFBHIIGGIDEEGIIIIIIEEIIIIIIIIBEGHIIDIIII
@5616372/1
gtccgtttttaaactattttttcaatgccctaagtgagtatacgtctatt
+5616372/1
C@BFFFFFHHHGHJJJJJJJJJJJJJJJJJJJJJFHIJFHIJIJHIJJJJ
@4242892/1
tgtgtacacctgagcgagactcataacgcagccagatgccaaagttcttg
+4242892/1
BC@FDFFDCFHHHJIJJJIJIIIJJJJJJJJJJJJIJIJJJJJJHIIJJJ
@4242901/1
gttgaaattcgcccgtcgcaccagattattgatttctctttccctgtcgg
+4242901/1
CCCFFFFFHHHHHJJIJJJJJJJJIJJJJJIJJJJJJJIJJJJJJJJJIG
@4243026/1
gtgcgatgttttacaagggcaggttgaactcacaccattcaatttaaaag
+4243026/1
C@CFFFFFFHHHHJIJJIJJIIJHIJJJJJIIJIJJIJJJJIJJJEHIJJ
@5616851/1
caccagtggtcttcttgaacttcttcaattgacgcaagaagtaccagaaa
+5616851/1
C@CFFFDFGHHHHJJJGHHIJIJJJJIHIGGIJJJIJGIJG??FDHB@FE
@4243222/1
cttcacctgtggccggcggcacgcagacgccttgatgacctccactttga
+4243222/1
CCCFFFFFHHHHHJJJJJJJJJJJJJJCHHFFFEEEEEEEDDDDDDDDDC
@7016444/1
cccctgctattttttttatttttattttcaatgtacagacagcacttttc
+7016444/1
@@@DDFFFHFHGFIJEGGGIJJJIIIIGGIIIIJIJJJJJJIIGGGGGIG
@4243279/1
ccctgatagagacgatttcaccagtggtcttcttgaacttcttcaattga
+4243279/1
CCCFFFFFHHHHHJJJJJJJJJJJJJJJJJJJJJJJJJJJJJJJJJJJJI
@6308124/1
ctggagagaagatcctcatcttgtatagaggaggcttgggctcgctctcc
+6308124/1
@@@DBDDD?FH>FAF4ACCHHIIHIIIGHG@@FBHGD:DFHB@FHEIII@
@7016646/1
gtggtggtgcacgcgcttgggcagagggaatctgattgtgctgttgtgga
+7016646/1
@@<BD=A@BFFFHGIF?CFDAGGIHECBDGGAFB<FFHBBFHC@FG@DGE
@864966/1
agcaagtagttcttgaagcacagacacaggtgtcttcaacggaagagatt
+864966/1
CCCFFFDDHHFHHJJIIIJIHIIIJIJGIIEGHGIHHIGJIIIJJIIIJJ
@864979/1
ggctcgctctccgaagggagcttgcggccgatgacctcatactccttcaa
+864979/1
18??D6DAFD<AFDFEGIGIFICGIEIIII>EEEEFF=CE@A??DDDDDB
@7016760/1
ctcggatcagccgtttctgagattagcgcgcacagacgaacagacaaaca
+7016760/1
@@@?D?DDHFDFD@@FHI@FCHHIGIEDGHIIGHHBDGHAEBEEEB?@BE
@865189/1
catacataataaaattagaggaagtaggtgctgggcctcttgtatgcgaa
+865189/1
CCCFFFFFGHHHHJJJJJJJJJJJJJJJHIJJJJJJJJJJJJIJJJJJIH
@7016915/1
ctcagcatggtaagaaggtggcggccagaatctagacatgcacagctctt
+7016915/1
@@CFFDADHF?FFGHIGIFHEHEIJJJGEHJIJJIIIIJJIJGIIJJGIJ
@865219/1
ctcccatgtcacggtagcactgagtgacggcacctccgacactgaggtca
+865219/1
?@;D;DD?ACDBAE<CGG:3ACDG?F<EGD:DFDFGGIFIIFFF=@@77C
@7663192/1
gccatattcaaatgggaagtggtgataaagataagtataggctcaaaacc
+7663192/1
@CCFFFFFHDFHFIFFCGGFB@CC<FGG@HIHGEACFHGBDGIGEGEHEH
@865305/1
gcttcacctgtggccggcggcacgcagacgccttgatgacctccactttg
+865305/1
CCCFFDFDHFHHFHIGHIIGIJJJJJJJHHGFFDCEDEEDDDDDDDDDDD
@7663384/1
cagtggtcttcttgaacttcttcaattgacgcaagaagtaccagaaacgg
+7663384/1
BCCDFFFFHHHHHJJJJJJJJJJJJJJJJJJJIJJJJJGHJJJJJJJJJJ
@7663543/1
ttttttttatattttttttaagtaatttccacgctgggaaaattacacta
+7663543/1
CCCFFFFFHHHHHJJJJJJJGIHIGIJJJIIIJJJJJIJJHGHHH>CDEF
@7663718/1
gccattgtcctttcctaggagtgactttcccgtttccaatctccaagaca
+7663718/1
CCCFFFFFHHHHHJJJJJJJJGHJJJJJJJJJIJJJJJJJJJJJJJJJJJ
@7017822/1
gcactcgcttgggcagagggaatctgattgtgctgttgtggaactgcttc
+7017822/1
@@@FFDFFHGFGHJJJBHGIFGGGJIIJIEHGHJJHHJJJJIJIJJIJJJ
@6309495/1
gtcaaattaaagaatcacgtcgaacactattctatgcttataccattaat
+6309495/1
CCCDFDDFHHHHGGHIHGE<FFBEGGGGGGGGGIGIJJGDDFHGIJGEHF
@7664323/1
tgtggaactgcttcacctgtggccggcggcacgcagacgccttgatgacc
+7664323/1
@@@DDFDDBHFHF>EBEDD@GGGGHEGIII8@EHBHBD?CCBDD9>CC@C
@7664328/1
cttgttgttaagaggtgttacctgcaacttggccaggttagggccaacag
+7664328/1
CCCFFFFFHHHHHJJFHIJIJJJJJJJJJJJJJJJJJIIJJIJJJJJJJJ
@4925681/1
gaatcctcttcgtccttctttttatcgtttttctctgaatctgcgcttag
+4925681/1
@?@FDAD2ADHHFGIIJHIIJJJJJJJIJJJIJJIIGIIJJJIGIEHIJI
@7018208/1
gtatgcgaaggtgttgaggcgcttgtggtggtgcacgcgcttgggcagag
+7018208/1
???1DDD?CD?222<CEECFD<?DCDD=?117?BEB10ADDDCDDDD@@>
@7664506/1
cacgcgcttgggcagagggaatctgattgtgctgttgtggaactgcttca
+7664506/1
CCCFFFFFHHHHHJJJJJJJJJJJJJJJJHIIJJJJJIJJJIJJJJJJJG
@3559196/1
cgcaagaagtaccagaaacgggacttagccacaatctggtctggagagaa
+3559196/1
@@@FFFFFHCBFFHIJEFGIJIIIIDHGIIGIJDIGGGEHIIIFB?DFII
@1521296/1
caccgacgacgacactgtacagttagaaatgttacaacctctatactttg
+1521296/1
@@<=DDDDF:D?C@FGDBFHGEBG@G@FHECFBHB4==;CEH@==AFECH
@3559356/1
tgtggaactgcttcacctgtggccggcggcacgcagacgccttgatgacc
+3559356/1
@@@DDDDDFDHFHIGHGGHB@?CFHGFHDGGGHEHEDD9AA?BCCC3>CC
@1521458/1
gttaccgggaattttgtttggtatctgataccga
+1521458/1
1?<DD?DDDDC:ACEBE;AC@8:EDEDE>??DD?
@7665205/1
gccagatgccaaagttcttgatcttcactgggctcttctctgggatttcc
+7665205/1
?1?BABDDDDDDHEHGEGIGEHCIA:FBCH;?FHGGIEHEHFGIBFEGFH
@3559898/1
cgagtagagccttagctgcggaatgcttagcttccttcttagagcgtccc
+3559898/1
@CCADDDBDHHFDEFGHGIIGGIGGIGIIIJIIJIJJJDIIGCGGHFGIJ
@3559916/1
cacctgtggccggcggcacgcagacgccttgatgacctccactttgatga
+3559916/1
CCCFFFBDHHHFADGGIIJJJIJIIJHHHFFFFFEEEEED=CCDDDDDDD
@7665512/1
gtggtcttcttgaacttcttcaattgacgcaagaagtaccagaaacggga
+7665512/1
CCCFFFFFHHHHFIJJJJJJJIJJJJJJJJJJJJJJGHIJJJJJJJJJJJ
@3560292/1
gccacatcttgtaagcagcctgacgcttagcaagtttcttagacttgcca
+3560292/1
?@;DDDDDDBFHF@HGII<=GIG?<C@;:??<F??CFDB?<4D@90??BG
@1522491/1
gcggcacgtcttcgtctttgtacagttcgcgagcgatctccgctgtagtc
+1522491/1
CCCFFFFFHHHHHIIIJJJJHIGJJGIFHJIIIJJGIGIJJJJHHHEFFF
@1523420/1
agaagatcctcatcttgtatagaggaggcttggg
+1523420/1
CCCFFFFFHHHHHJJJJIJJIJJJJIJJJJJEGI
@1523627/1
gacgcaagaagtaccagaaacgggacttagccacaatctggtctggagag
+1523627/1
?1?B7ADD:AFFDFI??ACF98C@AD?9CGGDDFIF3BDGEBF>DFIF8B
@2238579/1
gggatggtcgtttgaaaaattgacggccagccttaa
+2238579/1
BCCDDFFDHHHHFGGIJJGHJHIJIJJIIJIJG>GE
@1524225/1
ggcagttcgtcaacaagacattactagctgagaatatttttttccgttta
+1524225/1
=?@DDDDDFHDDAEFCE@E@HIBHGBDGEGCHBDCDFCHGIGIBB;BBFE
@3561819/1
ctgagcgagactcataacgcagccagatgccaaagttcttgatcttcact
+3561819/1
CC@FDFFFGHHHHIIIIHIGH@HCDHIIIIIIIGIIIIGGFHIIIIGFI=
@2239592/1
ggcagagggaatctgattgtgctgttgtggaactgcttcacctgtggccg
+2239592/1
???DDBDD6@:A??A<EED3A@CB99?9?E<DEEE>CD9BD<DDDEDDDD
@1525036/1
gtttttaatttgtgctccaaattgtatctgacgacgcattgaatctgaat
+1525036/1
CBCFFFFFHHHHHIJJJJJJJJJJJJJJJJJJJI1FHJJJIJJJJJJJIJ
@1525932/1
gcctccttgatgcattgcgtcagaatgcccacctcacgttccgccaattg
+1525932/1
?<@D;AB?BFF><CFFE4?CGBFBEHABEFFDBFBG@GIIIFBFIBFFIE
@107355/1
cttccctgcaaagttaaccatcttgtattcaaaagaaaacctagaatcac
+107355/1
@CCDDFDFF?DHDFFAFHAEGHIIIFFEHHIGIHAEGGGIIIIIGGIIIE
@2241365/1
gtcttcttgaacttcttcaattgacgcaagaagtaccagaaacgggactt
+2241365/1
CCCFFFFFHHHHHJIJJJJJJJGIIJJIIIIJJGHIJJJJIJJEHGHIJJ
@4925977/1
agaggaagtaggtgctgggcctcttgtatgcgaaggtgttgaggcgcttg
+4925977/1
@@@FDDDFHHHFCFFHIJIIIJJJJJGHIIJIJJJJDFGGIIIJGIJJJJ
@4926982/1
gtgctgggcctcttgtatgcgaaggtgttgaggcgctt
+4926982/1
8=?DDD??BB;D?ACC?@CE@1<CA1:?@FBD@;@FFE
@2242410/1
caagcttactataaaacaaaattaaaaactaaacgcgttaactgtcaaca
+2242410/1
CCCFFFFFHHHHHJJJJJJJJJJJJJJJJJIIJJJJJIIJJJJJJJJJJJ
@5617060/1
gtcttggttgaacggaactccaatcctttactcgaatagtcttttctaac
+5617060/1
CCCFFFFFHHHHHIJIIJJJJJJJJJJJJJJJJJJJJIIHHIIJJIJJJF
@108486/1
gtggtgcacgcgcttgggcagagggaatctgattgtgctgttgtggaact
+108486/1
@CBFDDFFHHHHHJJJJIJJJGIJJJJJJJJIJJJIJJJJIIJHIIJIJJ
@5617184/1
ataaacggtacatctagagtataaaaaactgataaattccgtcactattc
+5617184/1
@@<DDDFFBFHFFHGGIIIFGHGIJGHIJJJCHIIEHIGEHIJHJIBDGH
@108604/1
aaaagaatcacaagtaagatactgcaaacatgccagttataaagcatagc
+108604/1
<?@FFFFFDDFHHGGGIGIGHGBFFBFHGFHIIIBEBDGHHFHEHGII<3
@4927655/1
ggcagagggaatctgattgtgctgttgtggaactgcttcacctgtggccg
+4927655/1
CCCFFFFFHHHHHJJJJJJIIJJJJIJJJJJIJJJJJJJJJJJJIJJJJJ
@4928205/1
tcccacttcacgacgcttcagcagagtgcacacaatggtgaactggcgtt
+4928205/1
CCCFFFFFHHHHHJJJJJJIIGJIIGDGHIIJJJJJIIHIJJIIIGIIIJ
@4928253/1
ttgtggaactgcttcacctgtggccggcggcacgcagacgccttgatgac
+4928253/1
;@@BDDDDHBHHHIIIIGFFFGHIIIGGGHIIIIGGFFFDDDDDC>AACC
@4928576/1
cacacggtagcggaaggtgggttcgtgaatcatgccctcaatctgcacca
+4928576/1
=???BDADHFHDA@DHI:?DEHIGDDFBFF?@BGECFGE@FGEGHGGCE9
@4928635/1
catacataataaaattagaggaagtaggtgctgggcctcttgtatgcgaa
+4928635/1
CCCFFFFFHHHGHIJJJIJJIIJJFHGHAFGHGIIIHGIIJIIBHIJIFG
@2863938/1
gcttcatccagaggcaagcgctccaagttgcttggaggcttgggcctgtt
+2863938/1
CCCDFFF>FHHFHGIHGHGGIGBHGGI4?FGGIIIIIECHE>DHIICDHI
@2863995/1
gagtgacggcacctccgacactgaggtcacggtactcgcggtacatgttg
+2863995/1
@@BDDEFFFGHGHJGEHIIJIIIGJJHIJJIJFDHIIIJEG=AHEFFEFF
@4929342/1
caccaagctagtggcgttgatgtcgcaagatagtgagacattcacttttt
+4929342/1
B@CFFFFFHHHDHIJJJJJIJJJJJJJJJJJJJGIJJIIGIJJJJIJJJJ
@2864203/1
catgaaacaaacactaaatgtaaatttaagcatcccacaatatattcgtg
+2864203/1
CCCFFFFFHHGHGIIGHEHHIJJJJIJIIIFIGIIJJJJJJJJIIIJJJI
@2864363/1
caacgatttatttcgattgttccatcactatcaaaacttctcaggattga
+2864363/1
C@CDFF=DAFFFHDGIIJIDEAFHHIFGHIIIIGHIJGHGGHFFBIGGIH
@5619536/1
gtcaaaacatagccccatttttgaaacacattacaaaaccgtcttaacta
+5619536/1
@=@DDDDDHHHDDDBBBHIGHGHIIEHIIGIII@GHIGEIIIIIIHIIBF
@4929816/1
cccgtacccatagcaacaagatcagcgactgtcacacggtagcggaaggt
+4929816/1
BC@FDDDFHHHHHJJIJJJJJGJJJJJIJJJFGGHJJJJBGIJJJIIIH7
@5619614/1
gtcgggcagttcgtcaacaagacattactagctgagaatatttttttccg
+5619614/1
B@BFFFFFHHGHHHIJJJJJJJJJJJJIIIIJJJJJJJJJJJJIJJJJHI
@4930045/1
ggctgatccgagttggatgcggttttcacgaatatattgtgggatgctta
+4930045/1
CCCFFFFFHHFHFHIJIJJJJJGHJJJJJJIJJJJJJJJJJJJIJIJJJJ
@2864776/1
gctgttagttacataaaacaaggaaacttatatcactaatgaatgagaaa
+2864776/1
@@@DD?DDFA?FBEFBAA3:?ED::;2?ACFBCGBDGIFFE<FFIFIFEF
@5620215/1
gtcttcttgaacttcttcaattgacgcaagaagtaccagaaacgggactt
+5620215/1
CCCFFFFFHGGHHJJJJJIIIJJGHIIIJJJIJFHIJJJJJJJIGGGHII
@5620378/1
gccagttataaagcatagcccgaagtgctattggcacacaggcataatgc
+5620378/1
@C@DFDDDFFH8CGBEGGFDEHIGIEGHIIIIIIIICEDEEEC?FGGIIB
@6310101/1
ctgtgcctggttccacgttatattggacattaggaccgtcattgaacaat
+6310101/1
CCCFFFFFHHHHHJJJJIJJJJJJJJJJJJJJJJJJJJJJJJJJJJJJJJ
@5620836/1
cgcggtacatgttgtgtacacctgagcgagactcataacgcagccagatg
+5620836/1
CCCFFFFFHHHHHJIJJJJFFGHJJJJJJJJJJJJJJJJIGJJJJJJJJJ
@5620931/1
cacctgtggccggcggcacgcagacgccttgatgacctccactttgatga
+5620931/1
@@@DDBDDFFDHHIIJIGHJJIIJIHHGEDFFFDDCACEDCCCDDDDDDC
@5620988/1
cacggtagcactgagtgacggcacctccgacactgagg
+5620988/1
@@@DD2ADDD>FFGGGI@CCFIB@FEBGIGIGBGGBDD
@2865535/1
caggatgtggattttaatgttattattacagcatacataataaaatt
+2865535/1
CCCFFFFEHHHHHIGIGHIHJJIJJIIJIJJIHJJJFIGIIJIEHHI
@2865674/1
gctgggcctcttgtatgcgaaggtgttgaggcgcttgtggtggtgcacgc
+2865674/1
@@7D7DDFFBFFHGHGIIIA:EF?CFGIGHHIIIIIIFFHCAGH?HGCGE
@6311081/1
aggcgcttgtggtggtgcacgcgcttgggcagagggaatctgattgtgct
+6311081/1
@CCFFFFFHHHHHJJHIJJJJJJJJJJJJJJJIJJJIIJJJJJJJJIHHH
@7667303/1
gtaacaaaaagggggtatacatatcaattgcacggtttctagataacata
+7667303/1
C@CFFFFDHHHHGJJEGIIJIJJIJJJJJIIIJJJHHIJJJJIJJJJJJJ
@6311207/1
cacgaagaaatttgaatctatttatcatctatgaaaaaatggaaacccta
+6311207/1
CCCFFFFFHHHHHJJJIIJJJJJJJJJJJJJJJJJJJJJJJJJJJJJJJJ
@7667678/1
aaggtgttgaggcgcttgtggtggtgcacgcgcttgggcagagggaatct
+7667678/1
@BCFDEEDHHHHHJJJJJIJJIJJJJJJJJJJJJJJJJJJJHHHFEDFEE
@6311868/1
tgttgaggcgcttgtggtggtgcacgcgcttgggcagagggaatctgatt
+6311868/1
CCCFFFFF@FFHHIHIJEHHGHGJIJJJIJJJIJIJIEEHHBEHFFFCFF
@7668060/1
gtatgttgatcctgtgaattattaactatcttaatcgattacactaagca
+7668060/1
CCCFFFFFHHHHHIJJHJJJJJJJJJJJJJJJJJJJIJJJIJIJJJJJIJ
@7668383/1
cgcaagaagtaccagaaacgggacttagccacaatctggtctggagagaa
+7668383/1
CCCFFFFFHHHHHJJJIJJJJJJJJJJJJJJJJJJJJJJIIJJJJJJJJJ
@3562645/1
gggctctgtgcctggctcccatgtcacggtagcactgagtgacggcacct
+3562645/1
@@<?DDDDCFFHDFEHHGEHIGEA<CFE<GHEHGCEC9?BDDFIIDHGHG
@6312746/1
gtggaactgcttcacctgtggccggcggcacgcagacgccttgatgacct
+6312746/1
CCCFFFFFHHHHHJJJJJIJJJJJJJJJJJIJJHHFFFDDDDDDDDEDDD
@109302/1
cagcgaaatagtcacatccacgttggttatcaagtggcttggtaggatcc
+109302/1
CCCFFFFFHHHHHJJJJJJJJJJJJJHIJJJJJJGIJJJJGI9DBFC@FI
@109416/1
gagagaagatcctcatcttgtatagaggaggcttgggctcgctctccgaa
+109416/1
CCCFFFFFHHHHHJJJJJJJIIIJJJJJJJJJJJIJJIJIJJIJJJJJJJ
@7669165/1
ttgtggaactgcttcacctgtggccggcggcacgcagacgccttgatgac
+7669165/1
CCCFFFFFHHHHHJJJJJJJJJJJJJJJJIJJJJHHFFFDDDDDDDDDED
@3562933/1
gtgctgggcctcttgtatgcgaaggtgttgaggcgcttgtggtggtgcac
+3562933/1
@?@DFDFFHHFHHIIGBBDHDFHG<?E::CGFGHIGDGEFFEHH<GIGGG
@6313203/1
cccattctcttgattctctttgaacatataggtagtactggcctggctac
+6313203/1
@@@BDDDDH<FDBAGIIGFGGGHHGGHEHGHGF<GHEIEIJIIJGIIIJC
@7669527/1
ctgttgtggaactgcttcacctgtggccggcggcacgcagacgccttgat
+7669527/1
CCCFFFFFGHHHHJJJJJJJJJJJJJJIJJJJJJIHHFFFDEDDDDDDDD
@4244491/1
gtgacggcacctccgacactgaggtcacggtactcgcggtacatgttgtg
+4244491/1
CCCFFFFFGHHHHJJJJJJJJJJJHIJJJJHIJJJJJJJHHHHHHFFFFF
@4245026/1
aaacagttcaagtcattgttcttaaacttcaataacgctttatggctaca
+4245026/1
CCCFFFDFHHHHHJJJJJJJJJJJJJJJJJJJJJJJJJJJJJJJJJJJJJ
@4245251/1
cacaatctggtctggagagaagatcctcatcttgtatagaggaggctt
+4245251/1
@@@DDDBD4AFBB?C@G@C7DGCEHG@FCHBHIGFGIEDHH@DGEGHH
@110819/1
actggttcaaattcaaataaaatcactctgcaatcctgcctcacatgatt
+110819/1
@@@FFDDEHHHHHGGIJJIJJIIGHJIJJJJEACEFHIJIJJIIJIIJJJ
@2242757/1
actgagtgacggcacctccgacactgaggtcacggtactcgcggtacatg
+2242757/1
@BCFDFBDFHHGFGIFGHGHIIIGIJIIJHIJIJJHCBCHHIIFHFFEFF
@4245863/1
gtagcactgagtgacggcacctccgacactgaggtcacggtactcgcggt
+4245863/1
CCCFFFFFGHHHHIJJJJJJJJJJJJJJJJJJJJHIJJJJHIJJJIJGF=
@3564507/1
gcgtgatgaggttcaccaagctagtggcgttgatgtcgcaagatagtgag
+3564507/1
@@@1D7DDHDFCC<FFE@BCEDAH<FCGEHEGHGIBBFGDGIIIIC=CG>
@2242950/1
gggaatctgattgtgctgttgtggaactgcttcacctgtggccggcggca
+2242950/1
C@@FFFFDHHFHHBGHHHEHIFFHIJIGGIHHHIIJEF?DFHHHGJIFFD
@2242955/1
gtctgtacattgaaaataaaaataaaaaaaatagcaggggttattgttat
+2242955/1
CCCFFFFFHHHHHJJJJJJJJJJJJJJJIJJJJJJJJJJJGIIJJIJJJI
@4246102/1
gtcacggtactcgcggtacatgttgtgtacacctgagcgagactcataac
+4246102/1
@@@FFFADBHHHFIII@GGGHGDDGHGB?GDFBHIIIGIEGHGIIGIIGA
@4246143/1
ctgcgacaccttgtggctgtgacttgtagtcaaggtggagattttactat
+4246143/1
@@@DDDDDAFHHHCCG;EHAFAEHGEEGHIIGGGG:9BFB3FHHCBBDHA
@111681/1
cagcatacataataaaattagaggaagtaggtgctgggcctcttgtatgc
+111681/1
CCCFFFFFHHHHHJJJJJJJJJJJJJJIJJJHHHIJJJIJJJIJJIIJJJ
@111720/1
cactgagtgacggcacctccgacactgaggtcacggtactcgcggtacat
+111720/1
CCCFFFFDHHHHHJJIJJJJJJJJJJJJJJHHIJJJHIJJJJJJHHFFFF
@111768/1
ccagtggtcttcttgaacttcttcaattgacgcaagaagtaccagaaacg
+111768/1
@@@DBDFDFHHGHGIJJGGHIIJJJIIIIIJJGEGGGIJDGFIGICHIJJ
@4247391/1
cgcaagaagtaccagaaacgggacttagccacaatctggtctggagagaa
+4247391/1
CCCFFFFFHHHHHJJJJJJJJJJJJJJJJJJJJJJJJJJJJJJJIJFIIJ
@2244944/1
gcacgcgcttgggcagagggaatctgattgtgctgttgtggaactgcttc
+2244944/1
CCCFFFFFFHHHGJJJJJJJJJJJJJJJJJJIIJJIIIGGIIJIGIJJJJ
@113232/1
ctcccatgtcacggtagcactgagtgacggcacctccgacactgaggtca
+113232/1
@C@FDDDDFFDHHE?CFEHHGECFAF<HGHGBFHIGHDFHGEGE=FG=DG
@867266/1
ccctcttcctcgggttggaatgattctggtgggttgtcctgcagagcttg
+867266/1
C@CFFFFFHHHHHJGHJJJJJJJIJJJJJHIJJHIJJJJJJJJJIJJJJI
@4930204/1
ggatggagtgagcacgggctctgtgcctggctcccatgtcacggtagcac
+4930204/1
@@@DA=DBD>FHHBBHIGIIAFD?1::D9CBFGHGIGIGHIII@<BFHHI
@4930220/1
ggcataatgccatattcaaatgggaagtggtgataaagataagtataggc
+4930220/1
CCCFFFFFHHHHHJJJJJJJIJJJJJIIJJHHGIJJJJJJJJJIIJJJJJ
@867540/1
gccagaatctagacatgcacagctcttgcagccatccaacgggattgccc
+867540/1
C@CFFFFFHHHHHJJJJJIIIJIJJJJJJJJIJJIIJJJJJJJGIJJJJJ
@867811/1
catactttgtttcatttaaatttacgggctatgccatttatcctcgcacg
+867811/1
CCCFFFFFHHHHHJJJJJJJJJJJJJJJJJJJJJIJJJJJJJJJJJJJJJ
@4930843/1
ggtggtgcacgcgcttgggcagagggaatctgattgtgctgttgtggaac
+4930843/1
@<@FD=BBHHFFFA?EBBDEAGDDE<GDGH@BHIHHIGBBFFBF=C@=DC
@1527155/1
gtttgtctgttcgtctgtgcgcgctaatctcagaaacggctgatccgagt
+1527155/1
CCCFFFFFGHHHGGGHIIHEIJJGFGAHGGIGIEEEHGEHGHGHGGHGHE
@1527180/1
ccacaatctggtctggagagaagatcctcatcttgtatagaggaggcttg
+1527180/1
=;;DDDDDFFHDFGGGHH;FBFG@HAHE?ACCFEHICGGIGGGGGIIBGD
@7020001/1
gtggtgcacgcgcttgggcagagggaatctgattgtgctgttgtggaact
+7020001/1
@CCFFFFFHHHHHJJJJJJJJIJJJJJJJJJJJJIIJJJJJJJJJJJJJJ
@1527721/1
ggcctcaaaaaatcacgtttatacattttttttttaatttttgtgttacg
+1527721/1
CCCFFFFFHHHHHJJJJIJJJJJJJJJJJJJJJJJIGHJJJJFECHFFFF
@7020358/1
gggaatctgattgtgctgttgtggaactgcttcacctgtggccggcggca
+7020358/1
CCCFFFFFHHHHHHIIJJJJJJJJIJJJJJJJJJJJJJIJJJJJJJJHFD
@7020453/1
atttagaatatacgaaacagcaggaccactacagacaaataatcatacga
+7020453/1
CCCFFFFFHHHGGJIJJJJJJIJJJJJFJJIJJJGJIGIIJJJIJJIJJJ
@869653/1
gtcctttctaaggttcaaaactatatctgtaccaaatttcaaccaaatcc
+869653/1
CCCFFFFFHGHHHEGIJJJIIJIJJJJJJJJIJIIGIJIIJJJJJJIJJJ
@869689/1
tctgattgtgctgttgtggaactgcttcacctgtggccggcggcacgcag
+869689/1
@@@DD?DDHFHADIIA;AACC?C<?BH?CH<G;::?B?CA>D6/9593>;
@7020726/1
ccctgatagagacgatttcaccagtggtcttcttgaacttcttcaattga
+7020726/1
?;@ADD?DHFHH?GCGGGFEEHGHCFCH<:EDFE?DBFF??B9BBDF@GG
@869814/1
gagactcataacgcagccagatgccaaagttcttgatcttcactgggctc
+869814/1
CCCFFFFFHHHHHJJJJJJJJJJJJJJJJHJJJJJIJJJJJJJJJJJJIJ
@869974/1
gcatcccacaatatattcgtgaaaaccgcatccaactcggatcagccgtt
+869974/1
?@@D=?DDFHHGHICGIII@GIGGFGIGGGFI@FGGIIGGGADCEEAG;B
@1528733/1
gtcgggtagagccttagctgcggaatgcttagcttccttcttagagcgtc
+1528733/1
CCCFFFDFHHHHHJJJJJJJJJJJJJJJJJJJJJJJJJJJJJJJJJJJJJ
@1528952/1
atacataataaaattagaggaagtaggtgctgggcctcttgtatgcgaag
+1528952/1
CCCFFFFFHHHHHJJHJIIJJJJJJJIIIJJJJJIJJJJJJHJJJJJIII
@7021686/1
ggcgcttgtggtggtgcacgcgcttgggcagagggaatctgattgtgctg
+7021686/1
@CCFFFFFHHGHFIIIIIJJJJJIIIJIGGIJJJJJJIJJJIJJIIIIJH
@1529729/1
gccagatgccaaagttcttgatcttcactgggctcttctctgggatttcc
+1529729/1
@@@FFFFFA>F?FIBG?FBFHHHIIIIIGIECFGIIFEHEIECB3BFHIG
@1529773/1
gtggtgcacgcgcttgggcagagggaatctgattgtgctgttgtggaact
+1529773/1
=@@DBDDFHHHHHIIIGIEHIEGCEHGHIIIGEHIADGGGGCH8;FHG@G
@5621158/1
ctgtgaggggcgtcgggtcacattacatactctgtatttcctcttcatgg
+5621158/1
CCCFFFFFHHHHHJJJJGIJJJJJIJJJJJJJJJIHIJJIJIHHHHHHFF
@5621230/1
atacataataaaattagaggaagtaggtgctgggcctcttgtatgcgaag
+5621230/1
CCCFFFFFHHHGHIIIJJJJJIJGIJIHHIIIJJFIIJJIJJJJJFIHII
@5621250/1
gacgcaagaagtaccagaaacgggacttagccacaatctggtctggagag
+5621250/1
@C@FFFFFHHHHHJIJJEHGJJIIIGJIIJJJIJIJJIJJJGIJJIHHGH
@1530399/1
cactgagtgacggcacctccgacactgaggtcacggtactcgcggtacat
+1530399/1
BCCFFFFDHHHHHJJJJJJIJJJJJJJJJJGHIJJIFGIJJJJJHABDFD
@5621471/1
ggacttagccacaatctggtctggagagaagatcctcatcttgtatagag
+5621471/1
CCCFFFFFHHHHHJJJJJICHIIJIJHIIGIJJJIJJJJJDHGHIIIIII
@1530583/1
gtttgtttcatgtcaatcggttcataaataaaaaagttatgtcaaattaa
+1530583/1
@@@DBDADDHHDDGHGGEGAFGEEHEFDCHIG>FH<FDFH@:BGGIGGB?
@2867510/1
tgtgtacacctgagcgagactcataacgcagccagatgccaaagttcttg
+2867510/1
@@@FDBDAA=:CFHIHHGIIJCG<CE3EAEGAFHDEHGIGAFHGBC<CH<
@5622091/1
ctcgaatagtcttttctaacttgaacagtgcgatgttttacaagggcagg
+5622091/1
CCCFFFFFHHHHHJJJJJJJJJJJJJJJHHIJJJIEIJJJJIIJJIJJIJ
@6314107/1
cgcttgggcagagggaatctgattgtgctgttgtggaactgcttcacctg
+6314107/1
@@@FDDFFDH@=DGBHEGH@EHHIIHGGIEHG@?BFGEGIBHIDBGHII;
@5622672/1
ctgttgtggaactgcttcacctgtggccggcggcacgcagacgccttgat
+5622672/1
@@@FFFFFHHHGHJJJIIIJIGHHGHGHIJJIJGIHGFFFDEDDDDDDCC
@6314731/1
gagactcataacgcagccagatgccaaagttcttgatcttcactgggctc
+6314731/1
@@@DDFFFHHHHHJIIJIIJIIIIIJJJJDHIIIJJJJJJJIJJGGGIIJ
@2868540/1
gcgtttcaaaacaattcattttaggttcaagttaaccgcaatgttggagc
+2868540/1
B@BADFFFHGGHHJIJIJJJJJIHI<CF@HHIEGGHIEHIJJJJJJJIII
@6315191/1
gtactgaacaaatgtaagtactacgaaagaaacaaaatgaaaacaaataa
+6315191/1
CCCFFFFFHHHHHJJJJJJJJJJJJJJJJJJJJJJJJJJJJJJJJJJJJJ
@6315457/1
ttacgttccagttctcgattatcgaatttttcgccatgagtaagcgatcg
+6315457/1
CCCFFFFFHHHHHJJJJGIJJJJJIGIJJJJJJJJJJJJJHHIJJIJJJJ
@6315793/1
gtacattgaaaataaaaataaaaaaaatagcaggggttattgttatgtcg
+6315793/1
CCCFFFFFDHHGHJIJGGHGIJGEEGEFHHIHHGIJGGHGIIGHGGIFGH
@2869058/1
agcgactgtcacacggtagcggaaggtgggttcgtgaatcatgccctcaa
+2869058/1
CCCFFFFFHHHHGJJJGHJJJIEIIJBGIIDHIJJJJJJJJHIFIIHHHH
@2869193/1
gcctcttgtatgcgaaggtgttgaggcgcttgtggtggtgcacgcgcttg
+2869193/1
@<;B?BDDHDDADGE?C@CECFHGGEG<>GGID@F3B;AGGGG1AHBBD=
@6316226/1
ttgtgaaactgcgacaccttgtggctgtgacttgtagtcaaggtgg
+6316226/1
CCCFFFFFHHHHHGJJJJJJJIJJJJJGHIJJJJJJJIJJJJJDGG
@5624369/1
ccctgatagagacgatttcaccagtggtcttcttgaacttcttcaattga
+5624369/1
@@@FDADDHFGHHIABFHEHIDECHIIIIGGFFGGEGIIGGIIHGIIIIC
@2869601/1
gtacatgttgtgtacacctgagcgagactcataacgcag
+2869601/1
?:;ADDDD<DFDD>BBCAFGCA:@CEEE?EGHHEEDGH:
@2869815/1
ccgcgacttcgttcgtgtggaatagtgacttccggcaattttttggtttt
+2869815/1
@@@<DDFDDHHBFGGCB??FH@GGAG9DGCDGHG<@7A@GEFCBHF=EDD
@6317129/1
tcgagattctcggcttggtgatctacaactttgcctacttggtgatctaa
+6317129/1
C@@FFFFFHHHHHJJJGIEHGGIIFIIEGIJGIIGIGIJIIJDFDGIJGI
@2870065/1
gtgctgttgtggaactgcttcacctgtggccggcggcacgcagacgcctt
+2870065/1
CCCFFFFFHHHHHJJJJJJJIJJJJJIJJJJJJJJJJHHFFDDDDDDDDD
@7671184/1
gtggtggtgcacgcgcttgggcagagggaatctgattgtgctgttgtgga
+7671184/1
BB@FDFFFHHGHHJJJJJJGIJJJJJIJJJJJJJJJJJJJJJJIJIHIJJ
@7671307/1
catggatttaggagcacgtgcagtaggaaccacagccgttggcgtcgatt
+7671307/1
CCCFFDDDHH4CFGIJJJJJJJJIIIJJJJJJJIJJJIJJJJIIHIJIJG
@4248295/1
cggacatttcaattttatttagttggtcttggttgaacggaactccaatc
+4248295/1
CCCFFFFFHHHHHJJJJJJJJJIJJJJJJJJJJJJJJJJJJIJJJJJJJJ
@7671572/1
ctcatcttgtatagaggaggcttgggctcgctctccgaagggagcttgcg
+7671572/1
CCCFFFFFHHHHHJJJJIJJJJJGIJIJJJJJIJJJJIJIJJHIIJJGGG
@7671647/1
ccaaagcattctgggctgcagatgactgtgcatccttgctagtaagtcct
+7671647/1
@CCFFFFFHHHHHJJJIJJJJJJJJJJJJJJJJJJJJJJJJIGGHHHIJI
@115348/1
gcgggatggtcgtttgaaaaattgacggccagccttaacgtacgattcca
+115348/1
CCCFFFFFHHHHHJJJJJJJJJJIJJJJJJJJJJJJJJJJHHJJJJJJJH
@7671774/1
atggtaagaaggtggcggccagaatctagacatgcacagctcttgcagcc
+7671774/1
@@@FADDFDBHHCFIIIIIIIIFIIIIIIIIIIIIIIIIGIIIIIIIIII
@4248737/1
ttcgtgaaaaccgcatccaactcggatcagccgtttctgagattagcgcg
+4248737/1
CC@FFDDDHHGDDIJGJJIGIIJJGGGEHEHIIDDHGGHFEHHCFFHIIH
@2871039/1
cctgagcgagactcataacgcagccagatgccaaagttcttgatcttcac
+2871039/1
@@@DFFFD?@FHH@GBFHHIIII6DGID<BDFHIHE<FABF?DDGGIIIG
@115531/1
tttgagatgtttgtgaaactgcgacaccttgtggctgtgactt
+115531/1
@@;?D;DDHDD>?EHG@EHH<FHH8EAHIFGD@7DDF89?BD9
@7672021/1
gcctcttgtatgcgaaggtgttgaggcgcttgtggtggtgcacgcgcttg
+7672021/1
CCCFFFFFHGHFHHGIJJFFHGHIIJHGIJJIJJIIIIIGGCGHHGFFF?
@7672024/1
tggtggtgcacgcgcttgggcagagggaatctgattgtgctgttgtggaa
+7672024/1
BCCDFFDFHHHHHJJJJJIJJJJJJJJJJJJJJJJJJJJJJJJJJJJJJJ
@7672046/1
gtacagttaatacctggcatcagttacaatgtttgagtacttagttactt
+7672046/1
@@<DBDDDFFFBDHIIGIIIGGBFHHIIIIIHIIGIICFEDHEEFHIIII
@4248933/1
gacgatttcaccagtggtcttcttgaacttcttcaattgacgcaagaagt
+4248933/1
CCCFFFFFHHHHHJJJJJJJIJJIJJJJIIIIJJJJJJJJJIJJJJJJJF
@4249002/1
cacgttgtcaataaactattggcgattcatacagtcgaattacatgacat
+4249002/1
@@@DDDDDFFAC<FCE<AHBA:3<?@CGICGDGD??CGIEBFB<F?G?B?
@7672238/1
agatgccaaagttcttgatcttcactgggctcttctctgggatttccctg
+7672238/1
7@@DDDDDDHH:C<FFHHICHGHHIIFGHIGEGBGGH@BFHG>FCGHDII
@3567556/1
ctgctatttattttttctatattttcaatgaacagaattgacccttctac
+3567556/1
CCCFFFFFHHHHHJJJJJJJIJJJJJJJJJJJJJJJJJJJJJJJJJJJJJ
@3567572/1
gtaagacttttctcgttccctgtgactagagtaagaaggactgcgacaag
+3567572/1
CC@FFFFFHHHHHJJJIJJJJJIIJJJIJIJIIJJJJJJIJJJJJJJIJJ
@4249414/1
ctcgcggtacatgttgtgtacacctgagcgagactcataacgcagcc
+4249414/1
CCCFFFFDFHHFFHEH@HCBAFHGHGEGHIDG?DGHIIIGCHGIGII
@116172/1
gttagaaatgttacaacctctatactttgcattaaaataatgcccatttt
+116172/1
CBCFFFFFHHHHHJFIHJJJJJJIJJIJJJJJJJIJJIJJJIJIJJJJJJ
@4249704/1
gtgacatcggacttaatacaaggaaactgtttagactggttacattgctc
+4249704/1
CBCFFFFFGHFHHJJJJJJJJJJIJJJJJIJJJJIJJJJHIJJJJJJJJJ
@4249824/1
cacctgtggccggcggcacgcagacgccttgatgacctccactttgatga
+4249824/1
CCCFFFFFHHHHHJJJJJJJJJJJJJHHHFFFFFEEEEEDDDDDDDDDDE
@870980/1
cgtggggtgggcccaccaggccgttacagatgaactcccgtcgatgacca
+870980/1
@@@BDDDFHHHHGJJIGIJIIIGFHHGGGIJIIIIGHGIIHHHHFFFCF@
@7673087/1
gtccgtttttaaactattttttcaatgccctaagtgagtatacatctatt
+7673087/1
CCCFFFFFHHHHHJJJJJJJJJJJIJJJJJJJJJFHHIHHIJJFJIJJJJ
@3568357/1
ctccagtactttagctttgacagtgtaaaacttctccgaaatctccaatc
+3568357/1
CCCFFFEFHHHHHJJJJJJJJJJJJIJJJJJJJJJJJJJJJJJJJJJJJJ
@116903/1
ctcataacgcagccagatgccaaagttcttgatcttcactgggctcttct
+116903/1
@@@FFDFFH?DF?GHGFFHHGHIFHFHIIIIIEHHEHIIEGHIIGIIIII
@7673373/1
ttgtaatatagtttcttttttaattgttataaattcgtaattcgtagctt
+7673373/1
=??4AD?:CDBAAE4<A@?EFICCEEAFFCE@EEFIEEIICEED:?BB>D
@871281/1
gtgaagttcattgaatcaatgtgcaaaaattaaacgaagcattgaaaata
+871281/1
=:;DDDFDFDHBFHEHGGG@IC@FHCGI;AEHEEHIFFDBGC?:BGD<BF
@116978/1
ctgcaaagttaaccatcttgtattcaaaagaaaacctagaatcactggtt
+116978/1
CCCFFFFFHHHHHJJJJJJJJIJJJJJJJJJJJJJJJJJJJJJJJJJJIJ
@117008/1
ctgggatgccacccggcaccactcccgggtgaggatgcactacatttccg
+117008/1
@CCFDFFFGGHHHJGGGHIIGGGHIIJJJ8@GHHFGGGEHIEG>ECGIGG
@7673562/1
cttcacctgtggccggcggcacgcagacgccttgatgacctccactttga
+7673562/1
@CCDFDFFHDF>DEGEHIJEHIIGIGIJEGEFFDEECACEDDA?CDDDC>
@7673573/1
tgtacattgaaaataaaaataaaaaaaatagcaggggttattgttatgtc
+7673573/1
???>?DDDDD<AACEA>E3AEE<3A@E8?9DADDDDI7<CBDEECCAAE>
@4931590/1
cgacaccacagttccagtctcaggcacattgccattagtagactgatcag
+4931590/1
CCCFFFBDDHHHHJGIIJIIGAGHGBGGGHD4CFEGHIDGHIGGDIEBGI
@871473/1
ccctgatagagacgatttcaccagtggtcttcttgaacttcttcaattga
+871473/1
@@CFDFFFHGHHHJGGHGIGIIJIHBCEFHHGGGGIIIIIJJJJJJJIGG
@871581/1
cagtggtcttcttgaacttcttcaattgacgcaagaagtaccagaaacgg
+871581/1
@@@DDDDD?DHHDBBCGGGHHHIIEHIEDGIGEHDFGG:?FGIIIGIIID
@117630/1
gatggagtgagcacgggctctgtgcctggctcccatgtcacggtagcact
+117630/1
@@@DDBFBFDBBAHGIHDAGHIHIGHCI?CGGIIEHIFGIIIF?CFCGGG
@117760/1
gctgggcctcttgtatgcgaaggtgttgaggcgcttgtggtggtgcacgc
+117760/1
CCCFFFFFHHHHHJJJJJJIJJJFGGIJJJJJJJJJJJJJIJJEHIJJJH
@872040/1
acgggctatgccatttatcctcgcacgttggcagtaatagtacaagtgaa
+872040/1
@@@DDFFFHGGHFHGHGFHGIIIJIJJHIJJJEIFHIIIIBFGGGIIIGI
@117862/1
ctccaaagcattctgggctgcagatgactgtgcatccttgctagtaagtc
+117862/1
???DDDDDF;DFDEFIEBGE?GF4CE<HHFDEC>AAFEDGBFIE?FFEFF
@872474/1
cctgtgaaacgatcaacaataatatataatttggagtacagttaatacct
+872474/1
CCCFFFFFHHHHHJJGJJJJJJJJJJJJJJJJJJJJHIIJJJJJJJJJJJ
@3569914/1
gtctcaggcacattgccattagtagactgatcagccggagcagctccggt
+3569914/1
?@@DDDBBHFHBBCCDGHHIE>3AA?DHHGH>B@C>AH@DHHIE@EHIIA
@3569939/1
cttcaacggaagagattccatttcccgtttagcagcttcatccagaggca
+3569939/1
@@@DFFDDDHHFHIGH>FHIIGEIJGGIIIIGCHGGIJJGIIIIJID7FB
@118474/1
cacgtagttctcagcttccctgcaaagttaaccatcttgtattcaaa
+118474/1
1:?DAB?DHB?DFA>FFF<?F>HEE:92A>EFEEGBFEBGB@@BGGG
@872935/1
cgcaagaagtaccagaaacgggacttagccacaatctggtctggagagaa
+872935/1
CCCFFFFFHHHGHIJJJIJJIJIIIJJJIJJJJJJJJIIFHIJJGIGHIG
@2247656/1
ctcatcttgtatagaggaggcttgggctcgctctccgaagggagcttgcg
+2247656/1
CCCFFFFFHHHHHJJJJJJJJJJHHJIJJJJJJJJJJJJJJJIJIJJJJJ
@118898/1
gtcttcttgaacttcttcaattgacgcaagaagtaccagaaacgggactt
+118898/1
BB@FFFFFGGHHHEHJJIJJJJJIIIIJFIJIJDGEGIIJJJJJIIIIJJ
@4933325/1
gcaagaagtaccagaaacgggacttagccacaatctggtctggagagaag
+4933325/1
CCCFFFFFFHHHHJIJIJJJIJJJJJJJJJIJJIJJJJHIJJIJJIJIII
@3570737/1
gccagatgccaaagttcttgatcttcactgggctcttctctgggatttcc
+3570737/1
@@@FFFDFHHHHHEBEHIIGGHIJIHGEGDGGI@DGCGCGH<<@BFC?FG
@4933522/1
gcctcttgtatgcgaaggtgttgaggcgcttgtggtggtgcacgcgcttg
+4933522/1
@C@DFFFFHGH?BFEHGGAFFFHIJJGGIIJIII=GFHIFHIGEGHHFFD
@119250/1
agcgcttccacgcaatcggcaacagacttatctgcaacagcttgagaatg
+119250/1
CCCFFFFFHHHHHJJJJJJJJJJJJJJJJJJJJJJJJJJIJJJJJJJJJJ
@4251086/1
cgaaggtgttgaggcgcttgtggtggtgcacgcgcttgggcagagggaat
+4251086/1
@BBDFFDDFHHFHJIJIJJJHGJDHGFFHIJIJJIDHIJJIHEEFFFCEE
@7022619/1
cctcttgtatgcgaaggtgttgaggcgcttgtggtgg
+7022619/1
@@@DAFBB>FDHHJJEGFGEFIJJGDHI@GG?DH86B
@7022937/1
gcatacataataaaattagaggaagtaggtgctgggcctcttgtatgcga
+7022937/1
CCCFFFFFHHHHHJJJJIJIJJJJJJJJJIIJJJJJJJJJJJJIJJJJJH
@7023003/1
gcaagaagtaccagaaacgggacttagccacaatctggtctggagagaag
+7023003/1
CCCFFFFFCFFHHJGJJJJJJJJJJJJJJJJJJJJGIIJIJJJIIIIIJJ
@7023056/1
ctcgaatagtcttttctaacttgaacagtgcgatgttttacaagggcagg
+7023056/1
CCCFFFFFGHHHHJJIIJIEHJIHIGIJHHIIIJJJJJJJJJIGIIJJIB
@4251882/1
gtaggtgctgggcctcttgtatgcgaaggtgt
+4251882/1
??<142:AC4CB;3C2:?CB@FEFAED@C?C9
@4252061/1
cttcagatactccaaagcattctgggctgcagatgactgtgcatccttgc
+4252061/1
CCCFFFFFHHHHHJJJJJJJJJJJJJJJJJJJJJJJJJJJJJJJJJJJJJ
@7023866/1
gctcaacagcagtggctcaatagagggatctccttaattattatgggcct
+7023866/1
C@@FFFFDHHFHFHIIJIHGHIJJFID:FGHGIGJJJJJGIJJIJIIIHI
@7024145/1
tgctgggcctcttgtatgcgaaggtgttgaggcgcttgtggtggtgcacg
+7024145/1
@CCFDFF@FHGHHIHGGGIIIJJJ:CEHHHIJIIIIIIGHIHADADGHIF
@4253108/1
gccagatgccaaagttcttgatcttcactgggctcttctctgggatttcc
+4253108/1
???DDBDDDDDDAEAAE:<3<CA?F??:FF3B?BCE9CDBDDDDBDEIBE
@7024596/1
ggttaatcagactatagttagtatagttataagactcagattgccatctc
+7024596/1
@<@DBDDD?FDHHGEHB?IEDEEGIDAFCGHGHAHHECAEGHDEHIBDFH
@7024782/1
aggtgctgggcctcttgtatgcgaaggtgttgaggcgcttgtggtggtgc
+7024782/1
<@@DADD;FHHHFGIGF2AEH@ECGEF1??CDDHHIG6FB@=F;.@DH;=
@4253624/1
gccagatgccaaagttcttgatcttcactgggctcttctctgggatttcc
+4253624/1
CCCFFFFFHHHHHJHJJJJJJJJJJJJJJJJJJJJJJJJJJJJJIJJJJJ
@876446/1
ctatactttgcattaaaataatgcccattttcacaggcaagggatcctaa
+876446/1
CCCFDFFFDHGHHJIGIIJCHIIIIJGIJIIJJJJGEGGCGHEEGHIIII
@876737/1
gtagcactgagtgacggcacctccgacactgaggtcacggtactcgcggt
+876737/1
@@@B;DBDBBB2<<CGBEGE;GCED:DG@????=F>FFFI7BF@@FBAB5
@876809/1
cgcttgggcagagggaatctgattgtgctgttgtggaactgcttcacctg
+876809/1
CCCFFFFFHHHHHJJJJJJJJJJJJHJJJJJJJJJJJJJJJJJJJIJJJH
@7025486/1
gttggatatagcgctgttagttacataaaacaaggaaacttatatcacta
+7025486/1
CCCFFFDEHHFGHJJJHIIJGGFHIIIJJIJJIIIDIJJJIJJIJEHIJI
@7025549/1
gtagcactgagtgacggcacctccgacactgaggtcacggtactcgcggt
+7025549/1
@??DADDBH8DADBFH6?C@F>@FF0?@@BFGBBHHIA;A;BAFC@/:>4
@1530820/1
gcgccaccgacatctatagatgccaagaaacagatcacagagaaaaacaa
+1530820/1
CCCFFFFFHHHHHJJJJJJJJJJJJJJJJJJJJJIJJJJJJJIIJJJJJJ
@1531260/1
cactggttcaaattcaaataaaatcactctgcaatcctgcctcacatgat
+1531260/1
@@@DF?BDDBHHHIIIBCHGGIEIIEGCFGGGHCFGHC@EFDGGGGIIGA
@7026104/1
gtgtacacctgagcgagactcataacgcagccagatgccaaagttcttga
+7026104/1
@@@FFFFFHHHGHJJJJIIJJJJJJHGIJJIJJJJJIJJJJIJFFHIJIJ
@2873438/1
gccagatgccaaagttcttgatcttcactgggctcttctctgggatttcc
+2873438/1
CCCFFFFFHHHHGIEHIJJJIJJJJJJIJIJIIJJJBHHIJIIIJGIJJJ
@877769/1
ctttactcgaatagtcttttctaacttgaacagtgcgatgttttacaagg
+877769/1
CCCFFFFFHHHHGJJJJJJJJJJJJJJJJIJJJJJJJJJIIJIJJJJJIG
@2873896/1
ttgtaaaattctagacacacatgccac
+2873896/1
<<?DDDDDB?FACCB22??F=A?BCB2
@877861/1
cgtgaatcatgccctcaatctgcaccagttcatatttgggcacagttcct
+877861/1
@@?BDDD???<:AAAA:EEIEEHHICFE@FF?FFCF@FGFEGGEGIIIIF
@2873931/1
ctcgaatagtcttttctaacttgaacagtgcgatgttttacaagggcagg
+2873931/1
CCCFFFFFHFFHHGIIIJJJJJIIIJJJFHIHJJIEHIJJJIJJJJJJIJ
@878056/1
cagccagatgccaaagttcttgatcttcactgggctcttctctgggattt
+878056/1
?@?DDFBDFBBFFGGIGGHGHHHIIIIIEHIIGECGICHGIIIIII@GHH
@2874738/1
ccgcaatgttggagcttggtacaaagcaaaggtcgggcagttcgtcaaca
+2874738/1
@@CFFFFDHHHHDHGHHGIFGIJGGGEHHEHI>DFHHIIGIJIJHCHIII
@7674597/1
gggaatctgattgtgctgttgtggaactgcttcacctgtggccggcggca
+7674597/1
CCCFFFFFHHHHHDGGIJJJIIJJIIJJJIIJIIJJJIDHGHHIIIGH><
@6318028/1
tgcaaagataagatgaagaagaggagcaaatggaaaaaaaaattggtgaa
+6318028/1
CCCFFFFFHHHHHJJJJJJGGCHGCDEHICFHCHJJJJJJJIJAHI=@DH
@7674731/1
gtggcgttgatgtcgcaagatagtgagacattcactttttagtcataatc
+7674731/1
BB@FFFFFHHHHHHJJIJIJJJJEGGIJJGHIGIJJJJJJJIGIJJJJJJ
@7675051/1
gggacttagccacaatctggtctggagagaagatcctcatcttgtat
+7675051/1
CCCFFFFFGHHHHJJJJJJJHHJIJIJIIGJJJJJJIJIIJJJJGIJ
@2875686/1
aattagaggaagtaggtgctgggcctcttgtatgcgaaggtgttgaggcg
+2875686/1
@@@DFFFFFGHGCGGGACFGGAEEGGGEGIFAEGGG?GGF9?9BD@D9;;
@3571394/1
gtggaactgcttcacctgtggccggcggcacgcagacgccttgatgacct
+3571394/1
@@@DDEDFAFFFHJGGJEEFGGHGGE@BGGGEHEFBDEDDBD@CCADCCD
@2875964/1
ggctcccatgtcacggtagcactaagtgacggcacctccgacactgaggt
+2875964/1
???D;;A;DFADHGGF<AA@<<C>F<<?9BC@DFDGAGIEGGHGGI>E@7
@3571453/1
cactgagtgacggcacctccgacactgaggtcacggtactcgcggtacat
+3571453/1
CCCFFFFEHHHHHJJJJJJJJJJJJJJJJJHIJJJJHIJJJJJJHHFFFF
@7675519/1
ataatcttcagatactccaaagcattctgggctgcagatgactgtgcatc
+7675519/1
CCCFFFFFHHHHHJJJJJJJJJJJJJJJJJJJJJJJJJJJJJJJJJJJJJ
@2876269/1
cagataccaaagttcttgatcttcactgggctcttc
+2876269/1
:1::A:BDDD=DDEE?<C4A3AC4<EEEDE>9:9C@
@3571707/1
cgggaagggttttttaaactcatgttttcatggtaccaagttatgatttt
+3571707/1
@?@DDA;1@2AADD:BEDHFEE<E:?:DGCFIC:BDB?9B9990B?/BFF
@3571766/1
ggcacctccgacactgaggtcacggtactcgcggtacatgttgtgtacac
+3571766/1
@@@AFDDEHHDFHGJJEHIJJIIGH?DDGGHFIEHGHCHA@@F@DEH@?=
@880518/1
cactgagtgacggcacctccgacactgaggtcacggtactcgcggtacat
+880518/1
CCCFFFFBFHHDDGGIIHHHGHIIJJJIGIBGHGIGDFHHGIJIHEDDDF
@2876659/1
ctgggctgcagatgactgtgcatccttgctagtaagtcctgagc
+2876659/1
@@@7DD;D?:ADH9CGHBA<FEB@GFGHGHGGII@HI@CF3?::
@3572127/1
ctagcttctgcccgcgactccgtccgcgcggatgtcggtcttcgcgtgga
+3572127/1
@@@FFFFFFHHHHJJIIIJGIJHIJIJIIJJBDFCD=A>@BDDDDDDBD@
@5625401/1
gctgggcctcttgtatgcgaaggtgttgaggcgcttgtggtggtgcacgc
+5625401/1
?@?D=DD?DFBBFFGGFHI;??8:C?EF>DF;DHDDHFGCB1@5;.==;A
@5625412/1
gacgacaccacagttccagtctcaggcacattgccattagtagactgatc
+5625412/1
C@@FFFFDHHHHHJJIJIJJJJJJJJJJIIJJJJJJJJJJJJJJJJJJJJ
@120644/1
agcatacataataaaattagaggaagtaggtgctgggcctcttgtatgcg
+120644/1
CCCFFFFFHHHHHJJJJJJJJJJJJIHHIJHIIJJJJJJJJJJJHIJJJJ
@880729/1
ctggggaaaagatcctcatcttgtatagaggaggcttgggctcgctctcc
+880729/1
@CCDDD;DFHHDHIIFIIIIHBGEEHGIG@GGD@GHE06DHDAD@GCHGH
@880799/1
gtggattttaatgttattattacagcatacataataaaattagaggaagt
+880799/1
?;=;DDA;FFAD?<EGIBHF>EHFAAF:FGF<CFAHCDEI@FF>A8DB@0
@880872/1
ctccaatcctttactcgaatagtcttttctaacttgaacagtgcgatgtt
+880872/1
CCCFFFFFHHHHHJJJJJJJJJIJJJJJJJJJJJJJJJJJJHIJJJJJHI
@3572409/1
cggctaaaaaagcatgttctctcgcgccaatggcatgtatacatgcctac
+3572409/1
C@@DFFFFGHHHHJJJJJIIJJGIIJJIJIGBFGIGGHIIJJJIIIIJIJ
@121032/1
acatcttataaatatctattggacccaaatacggcaaggcccataataat
+121032/1
@@@D?DDDFFBFDHIGHHHEHE@3CGEHIGHHG;EFHHHGEHIIE>FGDH
@6320210/1
ctgaaactttgtgtagagattctattcaacctgtattcatctgggcttct
+6320210/1
BCCFADFFHHHFHHIJHIHIIJJJJJFHJJJIJJJJJJIJJJJIJJJJIJ
@5626153/1
gttgtggaactgcttcacctgtggccggcggcacgcagacgccttgatga
+5626153/1
CCCFFFFFHHHHHJJIJJJJJJJJJJIIJJJJJIHHFFDEDDDDDDDDDE
@2249197/1
caacagtaccgaagcgctcggccgatacccaacaaatactaataataaaa
+2249197/1
CCCFFFEFHHHHHHIJJJJJJJJJJJJJJJJJJJJJJJJJJJJJHHHHHH
@1532290/1
gttgcatattatggcaacatacacatttggttctattcaagttatgtaag
+1532290/1
B@BFFFFFHHHHHIJIJJJJJJJJJJJJJJGIIJJIIGIIJIJJJJHIJJ
@121942/1
gtagcactgagtgacggcacctccgacactgaggtcacggtactcgcggt
+121942/1
CCCFFFFFHHHHHJJJJJJJJJJJJJJJJJJJJJHIIJJJHIJJJIJHFB
@121967/1
gctgggcctcttgtatgcgaaggtgttgaggcgcttgtggtggtgcacgc
+121967/1
@@@DDDDDFFDFF<EGFIIGEE11:?E@<CCFFEFFFFBFFIFIC;=DEB
@3573769/1
gcgcacagacgaacagacaaacagacaaacagacaaacagacaaacagac
+3573769/1
CCCFFFFFHHHHHJJJJJJJIJJIJJJJJJJJJJJJJIJJJJJJJJJJJI
@4935676/1
ctggtctggggaaaagatcctcatcttgtatagaggaggcttgggctcgc
+4935676/1
@CCFDEDFGHHAFHIEGGIJIJIJJIJIJIIHIIIIIJGIJIHGG<CHGH
@882337/1
cttcaatcctaatgtattgatgggtcagcatgtcgcatagaatctgactg
+882337/1
CCCDFDFDHHHHHJFHIJJJJJJJGHIIJJJJHIJJIJJJJEIIJHGIIJ
@4935761/1
ctgttgtggaactgcttcacctgtggccggcggcacgcag
+4935761/1
=?@DDDDB:C><CB<CBF@D<3:CDCEG:FAFFEE6A<=B
@122286/1
tgtcactaacattttctttttctagtttcaaatgacgataaaatatccac
+122286/1
CCCFFFFFHHFHHJJJJJJJJJJJJJJJJJJJJJJJJJJJJJGIHHIGJI
@4935814/1
cacgcgcttgggcagagggaatctgattgtgctgttgtggaactgcttca
+4935814/1
@@@FFFFFHHGGHJJIIIJGIIJJIJJJJJJIJJIJJGGIJJJJJIJJJJ
@122390/1
gggcgacagccaatatgtgttaaaataaaaatccatttcattgttctcat
+122390/1
@CCFFDDFGHHGFIJJEHIIIJJIIJIJGIJJGGHIIJJIJGHGGIGIIJ
@2250546/1
cttgtatagaggaggcttgggctcgctctccgaagggagcttgcggccga
+2250546/1
CCCFFFFFHHHHHJJJJJGIJJJJJJJJJJJJJJJJJIJJJJJJJJHFDC
@4935964/1
gttgaggcgcttgtggtggtgcacgcgcttgggcagagggaatctgattg
+4935964/1
@@@DFFFDHHHHHHHGIEEFFGDGIIIIJJGIJIJIGHGJFFHGFFDFFF
@4935977/1
ccagtggtcttcttgaacttcttcaattgacgcaagaag
+4935977/1
:?8AD;3D:D?DFEDG<:IC<<BBHFCCCBF?:8C839:
@5627877/1
aggtgctgggcctcttgtatgcgaaggtgttgaggcgcttgtggtggtgc
+5627877/1
?884ADDD813:;?BGFEFCAFF7EBBCFGG@?DF@GFFFFC@@F@=@CC
@5627955/1
gccttgggaagcctttgtgcgccacatcaatgttgataaaggctttattg
+5627955/1
CCCFFFFFHHHHHJJJJIJJJJJJJJJJIIIIHJGGIIJJBGHIJJJJJJ
@2251001/1
ccagtggtcttcttgaacttcttcaattgacgcaagaagtaccagaaacg
+2251001/1
CCCFFDBDFHHBHIHIGIIJIIIEHGIIEHIGIJJJJJIFEGIIAGBCHC
@882867/1
ctcatcttgtatagaggaggcttgggctcgctctccgaagggagcttgcg
+882867/1
CCCFFFFFHDHHHJIIIGHHIIIEHIGGJJJGJJJJJIIGIJGJGHIGJI
@5628336/1
cttcagatactccaaagcattctgggctgcagatgactgtgcatccttgc
+5628336/1
CCCFFFFFHHHHHJJJJJJJJJJJJJJJJJIJJJJJJJJJJJJJJJJJJJ
@5628432/1
actcgcggtacatgttgtgtacacctgagcgagactcataacgcagccag
+5628432/1
CCCFFFFFFHFHHEIIIHGIJJECFHJIJJJJIGGGIGIIIJJJIJGIJH
@3574752/1
gtggtgcacgcgcttgggcagagggaatctgattgtgctgttgtggaact
+3574752/1
CCCFFFFFHHHHHJJJJJJJIJIJJJJJJJJJJJJIHJJJIIJGIJJJJJ
@2251464/1
cccatgtcacggtagcactgagtgacggcacctccgacactgaggtcacg
+2251464/1
@@CFFDDBDHFFAFHIGHIIGIAEHBHIFHIEIHHIIIIIIEIIIFCEII
@883285/1
cgcttgggcagagggaatctgattgtgctgttgtggaactgcttcacctg
+883285/1
8;?D?D;3CFF??FEED;:??E9A9CFCAGGFB::BAFAB<D9?99DD??
@5628755/1
gccatattcaaatgggaagtggtgataaagataagtataggctcaaaacc
+5628755/1
CCCFFFFFHHHHHJJJJJJIJJIIJJJJJJJJJJJIIJJJJJJJJJJJJJ
@5628831/1
gagtgagcacgggctctgtgcctggctcccatgtcacggtagcactgagt
+5628831/1
@@@DDDDFHH?FHIGGIJEEHHFHIDGIIICGGFGIGGI8DHGGIGIGI@
@123361/1
ggaagtaggtgctgggcctcttgtatgcgaaggtgttgaggcgcttgtgg
+123361/1
@CCFFFFFGFFHHJIJIJJJJJJHHIIJJGHIJ?DFHIIIICGGHGJIII
@883433/1
ccactatctacacttaaaaaaaaactcactagtcatcatcagaatc
+883433/1
CCCFFFFFHHHHHJJJJJJJJJJJJJJJJJJJIJJIJJJJJJIJJJ
@2251930/1
caacaaataaaccctttaatagacaaatacaacgaaaccaatttagaata
+2251930/1
@;@DADDDA<D??E;GBABD?CFHFFEEHFEEBF?DF@;?@GD>FF@??D
@5629115/1
aggcactgcagctcgtccgacccgaagtggttgtcgtcccacagcacgtg
+5629115/1
CCCFFFFFHHHHHJJJJJJJJJJJHGIGIJHIJIIJIJJJJJGJJJHHHG
@883644/1
gcgatgttttacaagggcaggttgaactcacaccattcaatttaaaagaa
+883644/1
CCCFFFFFGHHHGIJJIIGJJFHIJHIJJJJJJJJJJJJIJJJJIJJIJJ
@5629364/1
catacataataaaattagaggaagtaggtgctgggcctcttgtatgcgaa
+5629364/1
CCCDFFFFGHGFHJIJGIGHIFGIIJIJCFHGIFIGGIJJJGDFIIIIAD
@5629436/1
gttgtggaactgcttcacctgtggccggcggcacgcagacgccttgatga
+5629436/1
CCCFFFFFHHHHHJJJJJJJJJJJJJJJJJJJJJHHFFDDDDDDDDDDDE
@1533974/1
cacgtagttctcagcttccctgcaaagttaaccatcttgtattcaaa
+1533974/1
@@CFFFFFHHHHHJJJJJIIFGIJJJJIFIJJHIJJJJFHHJJIJJI
@4254158/1
agaagatcctcatcttgtatagaggag
+4254158/1
;@<D;?DDBFFBD@CFHCD<E><A;<3
@5629721/1
tcggcataacgggccgcgactccgccctcttcctcgggttggaatgattc
+5629721/1
CCCFFFFFHHHHHIJJJJJJJJJJJJJJJJJHHHHHFFBCDDCDDDDDEE
@4254392/1
gacgatttcaccagtggtcttcttgaacttcttcaattgacgcaagaagt
+4254392/1
CCCFFFFFHHHHHJIJIJJJJJJJJJJJJJJJJJJJJJJJJJJJJJJJJB
@4254552/1
gtttagcagcttcatccagaggcaagcgctccaagttgcttggaggcttg
+4254552/1
CCCFFFFFHGHHHJJJJJJJJJJIJJJJJJJJJJJJJJJJJIJJJJJJJG
@4254576/1
tgagcacgggctctgtgcctggctcccatgtcacggtagcactgagtgac
+4254576/1
CCCFFFFFHHHHHJJJJJJJJJJJJJJJJJJJJJJJHJJJJJJJJJHIJJ
@4254628/1
cgacactgtacagttagaaatgttacaacctctatactttgcattaaaat
+4254628/1
CCCFFFFFFHHHHGHHIJJJIJHIJJJJJJIJHIHIJIHIJIJJJJJJJG
@1534650/1
ctgatagagacgatttcaccagtggtcttcttgaacttcttcaattgacg
+1534650/1
CCCFFFFFHHHHHJJJJJJJJJJJJJJJJJJJJJJJJJJJJJJJJJJJJJ
@4254755/1
gtgcctggctcccatgtcacggtagcactgagtgacggcacctccgacac
+4254755/1
CCCFFFFFHHHHHJIJJJIJJJHIIJJJJJJJDGIJJJIJJJJJJJJJJI
@4254856/1
aggaaaacccaacaaataaaccctttaatagacaaatacaacgaaaccaa
+4254856/1
CCCFFFFFHHHHHJJJJJJJJJJJJJJJJIJJJJJJJJJIJJJJJJJJJJ
@884410/1
ccaacagattgtttgagatgtttgtgaaactgcgacaccttgtggctgtg
+884410/1
@@@?DDBDFDHDBFE@GGFEHHGIGHIIIG@GGDFHIIGIEGDCFHGIEH
@1534991/1
gttggaatgattctggtgggttgtcctgcagagcttgccacatcttgtaa
+1534991/1
CBCFFFFFHHHHHJJJHGJJHHJIIJJJJJJJJJJJJJJIJJJJJJJJJJ
@2877219/1
gtcgtaaagaaataggtgatacaaaaagcctactttttttgtcaggtaat
+2877219/1
@B@DFFFFHHHHHJJJEGHHJJJJJJJJJJJJJIJJJIIJJIIJIJFHIJ
@4255505/1
gcgaaggtgttgaggcgcttgtggtggtgcacgcgcttgggcagagggaa
+4255505/1
BCCDDFFAFFHFFIJIJJJJIGGGJJJGHIJJJJJJGJJIHHHFDFFDCE
@1535683/1
acaatatattcgtgaaaaccgcatccaactcggatcagccgtttctg
+1535683/1
?;?DDB?DDBDHDGBGBGDDAE@?C@EHEA@FEEGGGEG;D7;=CEH
@2877535/1
cgacactgtacagttagaaatgttacaacctctatactttgcattaaaat
+2877535/1
C@CFFFDFHFHHGFAHGCGIFJBHGHHGIIIIJJJIJJIIIJJJJFIJJI
@2877975/1
agggaatctgattgtgctgttgtggaactgcttcacctgtggccggcggc
+2877975/1
CCCFFADDHBDFHI?EBHIIIGGGG>?EFGHIIIIGIGGIIGIIIIAGFF
@885628/1
gaggaagtaggtgctgggcctcttgtatgcgaaggtgttgaggcgcttgt
+885628/1
CCCFFFFFHHHHHJJJJJJJJJJIJIJJJJJGHHJBHHIJIIJIJJIJJE
@885670/1
ctgggcctcttgtatgcgaaggtgttgaggcgcttgtggtggtgcacgcg
+885670/1
CC@FFFFFHHHHHJJJJIIJJJCFHGIIJJIIJJIGFHIIIJGGIJJJHH
@885899/1
gtggattttaatgttattattacagcatacataataaaattagaggaagt
+885899/1
@?@FDDDDHDBDFCFFHIDHHGHGIIIIIIGGIEHHGHGHHHIIGIGGIF
@4256874/1
ggctcgctctccgaagggagcttgcggccgatgacctcatactccttcaa
+4256874/1
BCCFFFFFHHHHHJJIJJIJJJJJIJJJJJJJJGIIGIHHHHHHFFFEFD
@2878558/1
ctcatcttgtatagaggaggcttgggctcgctctccgaagggagcttgcg
+2878558/1
CCCFFFFFHBFHHIJJIEIIIIJEFGHIJI>GIGCHGIEGGI?GGIHGDB
@4936843/1
gctgtctgtacattgaaaataaaaataaaaaaaatagcaggggttattgt
+4936843/1
@CCFDFFFHHHGHJJJJJJJJJJJJJJIJJJJIJJJJGGJIIJIIJJJJH
@2878613/1
gttaaatagtttatttcgtgtttttgtcacatatttgtgtcgttggcgct
+2878613/1
CCCFFFFFFFDFFIGGEHCFFEHJGIDEI@HIHJJE@?FDDGEHGIGFHH
@7030665/1
gctatgccatttatcctcgcacgttggcagtaatagtacaagtgaaaagt
+7030665/1
CCCFFFDFGHHHHJJJJJJJJJJJJJJJJJJIJJJJIIJJJJIIJJJJJH
@4257539/1
catcactatcaaaacttctcaggattgaaacgtcttttatgttgggacag
+4257539/1
@@@DDDFFHFFFHJJIIIHGEHGIHIIJEHIIHGIIIHGICCGCEEEHIC
@4257599/1
cacaggcaagggatcctaacttcgcaaccactaattccagtgataaattc
+4257599/1
CCCFFFFFGHHHHJJJGJJIIGIJIJGJIJJJJJJJJIJJFHGIIIEIII
@4257649/1
ggcgttaggtatatacaagaacaaaccagaaaataggcggagtcctatct
+4257649/1
@<@DDDDDDFFHDEFHB@FHHCHH?FHICHIHIIEDGCDDDHHGE@GHGH
@7031059/1
cttgggaagcctttgtgcgccacatcaatgttgataaaggctttattggt
+7031059/1
CCCFFFFFHHHHHJGGIIIIJJIIIJJJJJJJJJJIJJHIFHJIJIJIII
@7031538/1
gacgcaagaagtaccagaaacgggacttagccacaatctggtctggagag
+7031538/1
@@@DDD>8CFFAF>BF<EGIEBA<@GGG@C9:9??GFFCFIFIFFFEEBB
@886999/1
ccacaatctggtctggagagaagatcctcatcttgtatagaggaggcttg
+886999/1
CCCFFFFFHHGHGJIIFEHHGJJJJJJIJIJIJJJJIIJJJJIGIJIJJ<
@4938046/1
gctgggcctcttgtatgcgaaggtgttgaggcgcttgtggtggtgcacgc
+4938046/1
C@@FFFADHHGHFGHHGGICAHI:EHIG>FHDGHIIIIIJHGE;CECGHA
@7677200/1
cactggcaatgtggatagctggacaaggcactggcaacgaccaatcatgg
+7677200/1
BC@DDFFFHHHFFIIJJIJJIIHHJJJIIJIIHGHIIJHIIIJGEIJCHI
@4258534/1
ctctgtgcctggctcccatgtcacggtagcactgagtgacggcacctccg
+4258534/1
C@CFFFFFHHHHHIJGJIIJIIIIJJFHGGEGIJIJHGIJJJJJJJJJJJ
@887369/1
ctcagatgcaatttcttgcaagaattgcacaaagttgaagtccttgttgt
+887369/1
CCCFFFFFHHHHHJJJJJJIJJJJJJJJJJJJJJJJJJIJGIJJJJJIJI
@7677354/1
gtgctgggcctcttgtatgcgaaggtgttgaggcgcttgtggtggtgcac
+7677354/1
@@@FDDDFDFFFHIEADFGGGIJIG:CEFHGCHI@DDHGFFBHGCHGGIA
@2879704/1
gtcacggtagcactgagtgacggcacctccgacactgaggtcacggtact
+2879704/1
BCCFFFFDHFGHHJJJJBHIJJJIIJJJJJJJJJJJJJJJFGHJJJCHHH
@4938504/1
cacggtagcactgagtgacggcacctccgacactgaggtcacggtactcg
+4938504/1
@@CFDDDFHHHFFGHGGHIGIIIJJGIGGIIIIIGEHIIIJJIJ@HHHIH
@7677473/1
gttgttaagaggtgttacctgcaacttggccaggttagggccaacagatt
+7677473/1
BB@DDFFFHFHHFHIHIHIJJJIJIJJJJJJGIJHHIIJJJJIJJJJGII
@7677652/1
tcataacgcagccagatgccaaagttcttgatcttcactgggctcttctc
+7677652/1
@CCFFFFFDHHHHJJJJJJJJIJIIJIIJJIIJJJIJGIIHGIJJJJJJJ
@7677659/1
ggtgctgggcctcttgtatgcgaaggtgttgaggcgcttgtggtggtgca
+7677659/1
@@@BDEBBHBAFDBGFEEGGCHEHGG9CHHG@GGGHGFADBFG=;;5@@7
@887633/1
gtacattgaaaataaaaataaaaaaatagcaggggttattgttatgtcga
+887633/1
CCCFFFFFHHHHHJJJJJJJJJJJJJJJJJJJJJJGHIJJJIJJJJJJJJ
@4939175/1
cagccagatgccaaagttcttgatcttcactgggctcttctctgggattt
+4939175/1
@@@FFFFFHFFFFICHGIIHIJJJIEIGIEHG>DHCHEHIEHIIGJIJIJ
@888265/1
catataagttcttttagttatcatacacttctagaggccatagaacaaac
+888265/1
@?@?B?=A=C?CF?E@EFHAH<@BE>AHBBFFH>?C@8??H?D<?B>B?F
@4939814/1
ctgtgatctgtttcttggcatctatagatgtcggtggcgcacagggcacg
+4939814/1
CCCFFFFFHHHHHJJJIJJJJJJJJJJJJJIIJJGIIJJJJJJJJJJJJJ
@4939935/1
agccagatgccaaagttcttgatcttcactgggctcttctctgggatttc
+4939935/1
CCCFFFFFHHHHHJJHIJJJJJJJJJJJJJJJJJJJJJJJJJJJJJJJJJ
@2880968/1
cactgagtgacggcacctccgacactgaggtca
+2880968/1
;@<;DD;BDFFDFEF:<AF;FC?C@BF??GD;9
@124431/1
ggtacttatatactgaactcataacatcatgaaattaatgataatttaaa
+124431/1
?@BDDFFFHHHHHIJJGIJJIIJGHJJIJJJIJJIJJJJJEGIHIJJJJJ
@5630328/1
ctcggacatttcaattttatttagttggtcttggttgaacggaactccaa
+5630328/1
CCCFFFFFHHHHHJJJJJJJJJJJJJJJIIJJJJJJJIJJJJJJJJJJJI
@5630564/1
accacagttccagtctcaggcacattgccattagtagactgatcagccgg
+5630564/1
@@@?DDAD>FHDBHCBFFHE?CFAHGH@HCBHC@CEHBGII9DDFHE??G
@3576347/1
ggcgcttgtggtggtgcacgcgcttgggcagagggaatctgattgtgctg
+3576347/1
CCCFFFFFHFHFHIIIGHIJJJJJJJJJIJJJJJJGIJJJJJJJJHIIIH
@889156/1
gaggaagtaggtgctgggcctcttgtatgcgaaggtgttgaggcgcttgt
+889156/1
CCCFFFFFHHHHHJJJCHIJJJJIIIIJIJJIHIJBGGGIIJJHHGIJJG
@3576533/1
ggcaaatttttggttttaaccacatagttcccgatctcgcgggatctctt
+3576533/1
CCCFFFFFHHHHHFHIJJJJIGIGJJJIJJGHHEHIJJJJJJIJHHHHHF
@7679839/1
agcaaatggaaaaaaaaattggtgaaaagaatcacaagtaagatactgca
+7679839/1
<@@DDDFFHHGGGIIJJJGGEH?FHIIIEGHGIEIGHIDGHIIIIGJFJJ
@2253181/1
tggcaatactcggccgcgaacctccatcatattgtttgagatcgtcaaac
+2253181/1
@CCFFFFFGHHHFJIIIGGIIIIJJGIJFJGGIGHHIJEEEGHHAEEFDF
@6321098/1
ccagtcgtttaagagaagttcagtgacatacacacttacagaagaattat
+6321098/1
CCCFFFFFHHHHHJJJJJJJJJJIJJJJJJJJJJJJJJJJJJJJJGIJJI
@6321331/1
tggtggtgcacgcgcttgggcagagggaatctgattgtgctgttgtggaa
+6321331/1
@BCDFFFFHHHHHJJJJJJJJJJJJJJIJJJJJJJJJIJJJJIJJIJJJJ
@889470/1
cagacagacaaaaaaataataatcacatatttgggtttggtatcgaccca
+889470/1
@@@FFFFFHHHHGIIJJJIIJJJIIGIJHJJJJJJHGGIJIIJJEGIGIH
@7680179/1
gtgctgggcctcttgtatgcgaaggtgttgaggcgcttgtggtggtgcac
+7680179/1
CCCFFFFFGHHHHJJJJJJJJHHIJFGHHIIJJJJJJJJIIIIIIIIJJI
@7680341/1
gtcaaattaaagaatcacgtcgaacattctatgcttataccattaatctc
+7680341/1
?@@BDDDFFHBDFGHEFGGHHGGIGGDGGECHGAEHI<FG?DHDIIIGGG
@889719/1
gcctggttccacgttatattggacattaggaccgtcattgaacaatctcg
+889719/1
CCCFFFFFHHGHHFHGIIJJIIGJIJJJIIIJJJJJJJJJJIJJJJJIJJ
@889773/1
ccatactttgtttcatttaaatttacgggctatgccatttatcctcgcac
+889773/1
CCCFFFFFHHHHHJJJJJJIJJJJJJJIIIGHHJJJIJIJIJJJIJJJJJ
@6322057/1
ggtgcacgcgcttgggcagagggaatctgattgtgctgttgtggaactgc
+6322057/1
@@@DFFFFHHHHGJJJIJJIJJJJJJJJJJJJJEHIJJJJJJJJIJJJJJ
@7031806/1
acgacgcttcagcagagtgcacacaatggtgaactggcgttcatgcggca
+7031806/1
@C@?DFDFHHHHHIIII?CBHGIIGGHGIFHHIIIIIHIIIICDHHIIIG
@5632194/1
agcactgagtgacggcacctccgacactgaggtcacggtactcgcggtac
+5632194/1
CCCFFFFFHFHHHIIJIJJJJJJJJIJJJJJJGIJJJJIJJJJJJJHFFF
@2254416/1
gcaagaagtaccagaaacgggacttagccacaatctggtctggagagaag
+2254416/1
CCCFFFFFHHHHHIIIJJIJIIJJJJJJJJJJJIGJIIHIIJIIIJJHIJ
@5632236/1
gcggtacatgttgtgtacacctgagcgagactcataacgcagccagatgc
+5632236/1
BCCFDFFFHHHHHIIHIJIHGHJJJJJJJJJIJJJIJJJJJIJJJJJJJJ
@7032232/1
gctcagatgcaatttcttgcaagaattgcacaaagttgaagtccttgttg
+7032232/1
@@@DDDDDF?C<AGHGGGH@GGIIIIHIEHGDB?B<E?FFGDHHEHGIGG
@7032407/1
ggaagtaggtgctgggcctcttgtatgcgaaggtgttgaggcgcttgtgg
+7032407/1
C@@DFFDEGHHDHGHGIIHDGHIHGBHGHDFHI?D?DHIIIGIGIEGCGG
@1536805/1
gcccatcaatttatcttcaaatgacgacaccacagttccagtctcaggca
+1536805/1
CCCFFFFFHHHHHJJJJJIJIJJIIJJJJJJJJJJJJJJJJJJJJJJJJJ
@2255190/1
gcactgagtgacggcacctccgacactgaggtcacggtactcgcggtaca
+2255190/1
@@@ADDEFCDFHHDGGIIGGIIEGEIGGGGGGGHHGG<CGCHIIIG=BB@
@3578161/1
atacataataaaattagaggaagtaggtgctgggcctcttgtatgcgaag
+3578161/1
@@@DFFFFHHDDFIIJIIGCHGGH<E>AE>HG@;DBGGICHHGBC@:16@
@7032890/1
gattgctcagatgcaatttcttgcaagaattgcacaaagttgaagtcctt
+7032890/1
CCCFFFFFHHHHHJJEHIJIJIIJJIJJJJJJJJJIJJJHIIJJJHIJJJ
@5633301/1
ccttagtacacctaatgaggactatttggcgttactgcttaatactactc
+5633301/1
CCCFFFFFHHHHHJJJJJJJJJJJJJJJJJJJJJJJJJJJJJJJJJJJJJ
@890888/1
gcctcttgtatgcgaaggtgttgaggcgcttgtggtggtgcacgcgcttg
+890888/1
@@@DDDDDHDHFF@@EDG<A?CFHIFDAFH<FHIGDFF@CEHEHIIHEE@
@7033075/1
cctcttgtatgcgaaggtgttgaggcgcttgtggtggtgcacgcgcttgg
+7033075/1
@@@FDFF?FF>FHFAFE<CFHIEDGGIJJJGIIAGBCFGIIIIIIFD>BA
@1537646/1
gtcaaagtaaataatcgcccggttatcttataagtggacaagctgctaaa
+1537646/1
CCCFFFFDHHHHHJJJJJJJJJGIJJJJJJJJJJGHIIJIJJJJJJJJJJ
@4260486/1
gttacatcacaatttaatttaccaatttctgtagatagctgattatatta
+4260486/1
@@BFFFFFGGHHHJJJJJJJJIHHHIIJJJIJJJJJJGIJJJJJJJJJIJ
@1537881/1
aggcgcttgtggtggtgcacgcgcttgggcagagggaatctgattg
+1537881/1
?@@DD:@DAFDAFGDGGG<FEGA6@F1?B;BFGGFI86CAAHGGEG
@7033809/1
actgagtgacggcacctccgacactgaggtcacggtactcgcggtacatg
+7033809/1
@?@FFFFFGGFADHIIIIFIIIGGIJE>GDBFHEHEHHIG?EHH:=BEDF
@891457/1
ctccaatcctttactcgaatagtcttttctaacttgaacagtgcgatgtt
+891457/1
CCCFFFFFHHHHHJJJJJJJJJJJJJJJIJJJJJJJIJJJJHIJJJJIGI
@891621/1
gcgactgtcacacggtagcggaagg
+891621/1
@7@AD>ADFDHBDHBFBHCBG?FGH
@891765/1
gtgctgttgtggaactgcttcacctgtggccggcggcacgcagacgcctt
+891765/1
CCCFFFDEFHFHHJGGHIGIJJIJJIJIIGGHIGFHGHHFBACDBBDDDD
@4261294/1
gtcttcttgaacttcttcaattgacgcaagaagtaccagaaacgggactt
+4261294/1
CC@FFFFFHGHHHIJJJJJIJJJJJJJJJJJJJGIJJJJJJJJIJJJJJJ
@2881852/1
gtacactatttccacaacagtaccgaagcgctcggccgatacccaacaaa
+2881852/1
@?=BDDD;DBBFFFIIIDE;C:C@AGFFFE::?D0DEF0;/4CC=CEF?2
@3579245/1
gttcctctttacaaatagactcatctttagcacttggttcgtcttttgaa
+3579245/1
@?<DD;DD?FF?DFBHGF?CDEHHIIGBBC>HABGAD:CE<GCHH9F?8?
@3579250/1
tgtacattgaaaataaaaataaaaaaaatagcaggggttattgttatgtc
+3579250/1
<??DDDEFHGHHAHGHIJJIIGIGIGGHIIEGGIGIH?@BGHJHGDGA@@
@3579280/1
ggtggtgcacgcgcttgggcagagggaatctgattgtgctgttgtggaac
+3579280/1
@CCFFFFFHGHHHJJJIJJIJJJIIIEIIJGIIGIIIIIJIJJGHIIJJJ
@891952/1
gagaagatcctcatcttgtatagaggaggcttgggctcgctctccgaagg
+891952/1
@CCDFFFFFHHHHIIIIIIGGGIIAHFFHFEHBGGDEIG?BFIIII:B@H
@3579391/1
ctccaatcctttactcgaatagtcttttctaacttgaacagtgcgatgtt
+3579391/1
CCCFFFFFHHHHHJJJJJJJJIJJJJJJJJJIJIJIJJJJJHIJJJJJHI
@2882175/1
cagaggcaagcgctccaagttgcttggaggcttgggcctgttttggtagc
+2882175/1
@@CFBDDDGHHF6FHG@HECHHEHGIIIIEH;FDFBGFGFBGHH@AFGH@
@4940849/1
cctgcctcacatgattcatccacaaattccaacccttgcgtttcaaaaca
+4940849/1
CCCFFFFFHHHHHIJJJJJJJJJIGJIJJJIGIJIJJJIIHIIJJIIGJJ
@4940899/1
tggtagaatgtttcacagatcttctccaacttagcagtttgctggactcc
+4940899/1
BBCDDEFFHHHHHJJJJJJJJJJJJJJJJJJJIJJJJJJJJJJJJJJJJJ
@2882314/1
gtggaactgcttcacctgtggccggcggcacgcagacgccttgatgacct
+2882314/1
@@@=DDFFDFDHHIJJIGHJJJJJJJJDHGIHIGHFFFDDDDDCDCDCCC
@4262450/1
gtacagttagaaatgttacaacctctatactt
+4262450/1
@?@D72BD<AB<<:?E>EHE?FCAEHB4?EH9
@2882882/1
gacgcaagaagtaccagaaacgggacttagccacaatctggtctggagag
+2882882/1
@@<DDDDAF8<2AAF<FAFBFDDGFFIICAGFIF@BGEEC?DEEFF>F@;
@2882955/1
caacgaccaatcatggacttttcttcaatatccacataagtaacttcaaa
+2882955/1
=@7;===DCDA8CA@<DBB>EA9ADGFH<<G?@C??@<B<?FGGFCFEGD
@7680899/1
gctgggcctcttgtatgcgaaggtgttgaggcgcttgtggtggtgcacgc
+7680899/1
@@?ADFFFHHHHHFHIJIIIFEEHIFEFFHGHGGGGIEGIBAA;5CHGIH
@6322894/1
cttttttatttatgaaccgattgacatgaaacaaacactaaatgtaaatt
+6322894/1
CCCFFFFFHHHHHJJJJJJJJJJJJJJJIJJJJJJJJJJJJJJJJIHHIJ
@2883327/1
gcctcttgtatgcgaaggtgttgaggcgcttgtggtggtg
+2883327/1
@@@DFFFFHHFFGDEIGBCFFHHIIG<:F@GHGHIGEG;;
@2883536/1
ggattttaatgttattattacagcatacataataaaattagaggaagtag
+2883536/1
CCCFFFFFHHHHHIJJJJJJJJJIIHJIFJJJJJIJGGJJJJJJJJIIGH
@2883992/1
cgcaagaagtaccagaaacgggacttagccacaatctggtctggagagaa
+2883992/1
@@?DDDBDBDFHHEGEGHIICGGGHGBE?FGEHGGGGE@BDEHDDGEHII
@894166/1
cttggcaaagagttgtcgatatgtggatgtagctgccattatgtagactg
+894166/1
BCCFFFFFHHHHFHJJJJJJJJJHIIIIJHJJJJJJJJJJJJJIGIJJJI
@6324000/1
ctgttgtggaactgcttcacctgtggccggcggcacgcagacgccttgat
+6324000/1
CCCFFFFFHHHHHJJJJJJJJJJJJJJJJIJJJJJHHFFFDEDDDDDDDD
@7682654/1
gctgggcctcttgtatgcgaaggtgttgaggcgcttgtggtggtgcacgc
+7682654/1
CCCFFFFFHHHHHJJJJJJJJJJFHHHIIJJJJJJJJIJJIJJIIJJJJH
@6324295/1
ctgttgtggaactgcttcacctgtggccggcggcacgcagacgccttgat
+6324295/1
CCCFFFFFHHHHHJJJJHBHGHIJIJJIIJGIIGHHHFDFAABBDDDCCC
@3581906/1
cttgggcagagggaatctgattgtgctgttgtggaactgcttcacctgtg
+3581906/1
@@@FFAEDHFHHFHGGHGJJHJACDEEHFGGGIIIJIJIGGIIJFIJAGD
@894684/1
gcacagacgaacagacaaacagacaaacagacaaacagacaaacagacaa
+894684/1
CCCFFFFFHFHHGJJJJIJJJJEHGIJJJJJIJJJJJJGIJIJJJIGIJJ
@7683069/1
ggtgctgggcctcttgtatgcgaaggtgttgaggcgcttgtggtgg
+7683069/1
==:ADDDDHBFDFGGFAAEFHFHBHBGBBDD@DBGDDDBGBC@8@F
@2256058/1
atcaacaaaactattgtaatatttttggttgtcaaaacatagccccattt
+2256058/1
CCCFFFFFHHHHHJJJJJJJJJJJJJJJIJJJJJJJJJJJJJJJJJJJJJ
@127217/1
ctcctttcttttttggtggcttccccattttgacagcgtcttacttcacg
+127217/1
CCCFFFFFHHHHHJJJFHJIIJJJJJJJJJJJIJJJGIIIJJIIJJJJJJ
@5634059/1
gtgctgggcctcttgtatgcgaaggtgttgaggcgcttgtggtggtgcac
+5634059/1
C@@FFFFFHHHHHJJIIJJJJIHHIEGGGIGJJJJJJJJHIICGHBEGIJ
@5634065/1
gaggaagtaggtgctgggcctcttgtatgcgaaggtgttgaggcgcttgt
+5634065/1
CCCFFFFFGHHFHIJJJJIJJJJJJIIIJJJIJJJBFHIJIJIIJJJJJH
@895056/1
ctcccatgtcacggtagcactgagtgacggcacctccgacactgaggtca
+895056/1
CCCFFFFFHHHHHJGIJJJJJJJIFHIIIJIJJJJJJJJIJJJIGHIHIJ
@127508/1
ccttcttagagcgtcccgtacccatagcaacaagatcagcgactgtcaca
+127508/1
C@CFFFFFHFGFHJJIGI@DHIIEIJGIJJJGIJIJJGHIJGJJJDHIII
@7683877/1
gtgctgggcctcttgtatgcgaaggtgttgaggcgcttgtggtggtgcac
+7683877/1
@B@FFFFFHHHHHIJJJJJJJHHIJGGGGIIIJJJJGGIFGGIJHEGH@E
@7683920/1
gtgcgtgcaggatcctcgtcattgcctggcatacaaggcaaagcaccgac
+7683920/1
CCCFFFFFHHHHHJJJJJJJIJJJJJJJJJJJJJJJJJJIJJJJJJIJJI
@2256808/1
atagaacaaacaaaacttaagccttattataaaaggtataaatattcctg
+2256808/1
CCCFFFFFHHHHHJJJJJJJJJJJJJJJJJJJJJJJFHIJJJJJJJJJJJ
@1538363/1
gcacgtagttctcagcttccctgcaaagttaaccatcttgtattcaaaag
+1538363/1
@@CFDADDCFBFDGEHIEHBEGGGCEAEAAEGGEGGGGIIHGDGGHIIDG
@1538622/1
cttcaattgacgcaagaagtaccagaaacgggacttagccacaatctggt
+1538622/1
CCCFFFFFHHHHHJJJJJJHIJJIJJJJJJJJJJJIJIIIIJJJJJIJJF
@895533/1
tgataatgtcataaagttgacaataatctataattaattactttaaatct
+895533/1
CCCFFFFFHHHHHJJJHHJJJJJJJJJJJJJJJJJJJJJIJJJJJJJJJJ
@3583208/1
gccagatgccaaagttcttgatcttcactg
+3583208/1
@@@DDDDDF?<BDEC:?CHD<<<<3<BEE4
@5635819/1
gtcggatccgatgtaaaacattccaaaatcaacaactactaataaattaa
+5635819/1
C@BFFFFFHHGHHIGIJJJJJJIIIIIJJJJJJJJJJJJJIJJJJJJJJJ
@4263323/1
gtggaactgcttcacctgtggccggcggcacgcagacgccttgatgacct
+4263323/1
CBCFFFFFHHHHHJJJIIIJJIIJIJJJIIJIJHHFFFDDDDDDDDEDDC
@7036405/1
ggcatctatagatgtcggtggcgcacagggcacgcttgcgcatgacatct
+7036405/1
CCCFFFFFHGHGHJJJJIHIBEGGGIIIGIGEIJJIJGHDGHEHIJJJFH
@7036438/1
gccattagtagactgatcagccggagcagctccggtaagtttgtcgagta
+7036438/1
CCCFFFFFHHHHHJJJJJJJJJJJJJIJJJJJJJJHHJJHIJJJJJJJJJ
@4263574/1
caccagtggtcttcttgaacttcttcaattgacgcaagaagtaccagaaa
+4263574/1
CCCFFFDFHHHHHJJJJJIJJJJJJJJJJJJJJJJJJJJJJFGIJJJJJJ
@896782/1
ctggcaacgaccaatcatggacttttcttcaatatccacataagtaactt
+896782/1
CC@FFFFFHFDFHGHJFHJJ@@FCEGGEGAGHJJJJBFGIIGGIDFHBHI
@4943496/1
cagccatccaacgggattgcccatcaatttatcttcaaatgacgacacca
+4943496/1
CCCFFFFFGHGHHJJJJJIJJIJJIIIIJIJIGIIJJIJJJIJFHGGHGI
@5637268/1
ctccaaagcattctgggctgcagatgactgtgcatccttgctagtaagtc
+5637268/1
CCCFFFFFHHHHHJJJJJJJJJJJJJJJJJJJJJJJJJJJJJJJJJJJIJ
@897339/1
ggcctcttgtatgcgaaggtgttgaggcgcttgtggtggtgcacgcgctt
+897339/1
BCCFFFFFHHHHHJJIIIIHHIIJGIJIJJJJJIJJHJJGGHHIIJHGFD
@7037963/1
ctcatcttgtatagaggaggcttgggctcgctctccgaagggagcttgcg
+7037963/1
CCCFFFFFHHHHHGGJJJJIHJJGHIHIJJIIJJGJJJIEGIIJIJJGIG
@4944119/1
ctggagagaagatcctcatcttgtatagaggaggcttgggctcgctctcc
+4944119/1
@@@FDFFFFHHHHGGIEGHHHHIFHGIJGIJJJJHJIE;BD@DFAGHH>C
@5637918/1
cgcaagaagtaccagaaacgggacttagccacaatctggtctggagagaa
+5637918/1
CCCFFFFFHFHHHJJJJJJJJJJJJJJJJJJJJJJJJJJHIJJJJJJJJJ
@4944506/1
gtaccgaagcgctcggccgatacccaac
+4944506/1
?@@FFFDFFDADFGHFGGIGBFGHBDHG
@7038456/1
gcactgagtgacggcacctccgacactgaggtcacggtactcgcggtaca
+7038456/1
@@@BADDD=AF<CFFIBFGI;?FGEFIIFII9?FBFE;BFEFFEEEBBDD
@5638360/1
gcctcttgtatgcgaaggtgttgaggcgcttgtggtggtgcacgcgcttg
+5638360/1
CCCFFFFFHHHHHJJJJJCGHHJIJJJJJJJJIJJIJJIIIJJJJJHFFD
@4945071/1
gtgctgttgtggaactgcttcacctgtggccggcggcacgcagacgcctt
+4945071/1
C@CFFFEFHHHGGJJJJJJJJJJJJJJJJJJJJJJJIHHFFDDDDDDDDD
@7039142/1
gggctctgtgcctggctcccatgtcacggtagcactgagtgacggcacct
+7039142/1
CCCFFFFFHHHHHJJIJJJJJJJJJJJJJHHJJJJJJJJHIJJJJIJJJJ
@7039329/1
tgacgcaagaagtaccagaaacgggacttagccacaatctggtctgg
+7039329/1
CCCFFFFFHHGHDCGIIEIIJJJIJJJIJIIJJJJJJJIIJJFHIJJ
@5639010/1
gcttgtatttgttatgtaaccactccatactttg
+5639010/1
@<<DD?B:CDBFB@FFID:?CFAFFIIIF9F42C
@899491/1
ctggatggagtgagcacgggctctgtgcctggctcccatgtcacggtagc
+899491/1
@@<DDDDDFFCFDGHGIIIGIIIGGEGEHGGIIICFGIIIGIIGIICCFA
@4946220/1
gttgaggcgcttgtggtggtgcacgcgcttgggcagagggaatctgattg
+4946220/1
@@@FFFFFHHHHHGH?HGGGDGFHIIIIIIIIIIIIIIIIGHHHFFFFFF
@1539923/1
gctgggcctcttgtatgcgaaggtgttgagg
+1539923/1
8=@;ABDBFFA><GHIGIIIG>FBC::DFCB
@4946448/1
ccgcaatgttggagcttggtacaaagcaaaggtcgggcagttcgtcaaca
+4946448/1
CCCFFFFFHHHHGJJJJJJIJJJJJJJJJJJJHHJJJJJJIJJJJJJJJJ
@4946572/1
gcgatgttttacaagggcaggttgaactcacaccattcaatttaaaagaa
+4946572/1
C@CFFFFFHFHHHIJJIGHIJGHCGHHHJJJJJGIIGIJIICHIJIJIII
@1540562/1
ggcacctccgacactgaggtcacggtactcgcggtacatgttgtgtacac
+1540562/1
CCCFFFFFHHHHHJJJJJJHHJJJJGHJJJJJIJGIJJJJJJJIJIJJHH
@2886177/1
ggcagagggaatctgattgtgctgttgtggaactgcttcacctgtggccg
+2886177/1
?@@ADDDFHFHHHIIGIIIHGIIGHIIIIIGIIIIIGGIIIIIIIIIIII
@7685235/1
atacataataaaattagaggaagtaggtgctgggcctcttgtatgcgaag
+7685235/1
CCCFFFFFHFHHHJJHEIEIIJJIJJIHHIJGIIGIJJJJIIJJIJIHGH
@7685621/1
gcacgcgcttgggcagagggaatctgattgtgctgttgtggaactgcttc
+7685621/1
CCCFFFFFHHHHHJJJJJJJJJJJJJJJJJIIJJJJJJHIJJJJJJIJJJ
@2887002/1
cagcatacataataaaattagaggaagtaggtgctgggcctcttgtatgc
+2887002/1
<@@FFFFFHGHGHJJJIJIIJJGIHGIGHCHEHIIEGHDHIIJIJADAHG
@7686389/1
ctcttgtatgcgaaggtgttgaggcgcttgtggtggtgcacgcgcttggg
+7686389/1
@@@FFFFFHHHHBBFAAEEFHGGHIJIIJJIGI@FHGFHGIGIJHFF?AD
@4264966/1
cttgtggtggtgcacgcgcttgggcagagggaatctgattgtgctgttgt
+4264966/1
@@@FBDDDF;FDDFFEHHIIII?EGIJDHGFH@GIJGFFGGFFEHIFIGH
@129028/1
catcaatttatcttcaaatgacgacaccacagttccagtctcaggcacat
+129028/1
C??FFADDAHHHHGGDHEHFFHEAEFHIBHCHHIAFHIBDHFG@>GI?;8
@4265087/1
ggcctgttttggtagcggcggcgcggtccgtgaggagcatgctcgccatc
+4265087/1
@@@FFDFFHHFHDFHIEADHIIGGBB<>?B9?<@B:?A?CCDCC?B8<?C
@129085/1
ctgttgtggaactgcttcacctgtggccggcggcacgcagacgccttgat
+129085/1
CCCFFFFFHHFHHJJJJJJJJIIHIJIJJJGIIJJHHFFFDEDDDDDDDC
@5639238/1
cagcatacataataaaattagaggaagtaggtgctgggcctcttgtatgc
+5639238/1
CCCFFFFFHHHHHIJJJIJJJJJJJJJHIIIHHIJJIIJJJJJJJIIJJJ
@4265172/1
tccaaattgtatctgacgacgcattgaatctgaatacgaaaatgaattca
+4265172/1
CCCFFFFFHHHHHJJJJJJJJJJJJJJJJJJJJJJJJJIJJJJJJJJJJJ
@6325445/1
atcatgtctttaccctcgccattcaacctaggatgtagtgtagggggcgg
+6325445/1
CCCFFFDEHGGFHIJIGIJIJJIGHJJJJGIJIJIDFIFGIGGHIIGJG@
@129372/1
cacggactctgtgcctggctcccatgtcacggtagcactgagtgacggca
+129372/1
@@@FFFFFFDHHFIIJIIIEGGBHIJHHIFIJHIGJIJJJIIFFGHGIJJ
@7686992/1
cacagctcttgcagccatccaacgggattgcccatcaatttatcttcaaa
+7686992/1
CCCFFFFFHHHHHJJJJJJJJIJJJJJJJJJJJJJJJJJJJJJHIJJJJJ
@6325749/1
tgctgggcctcttgtatgcgaaggtgttgaggcgcttgtggtggtgcacg
+6325749/1
CCCFFFFFHHGHHJGIJIJJIHIJEGHHIGIJGJJIJJIIGGHJIGJIJH
@2887759/1
gccagatgccaaagttcttgatcttcactgggctcttctctgggatttcc
+2887759/1
B@CFFFFFHHHHHJGHJJJHIJIJJIJJIJJJJJJJJJGHIJJJIIIHHI
@6326504/1
aaagatgaaaaagtgccactgaacgaaaagggtacaataattaataatta
+6326504/1
@@CFADDDFHHDFHGGGIIJGHGHHBFDGGHG?CDDHGGGIJGIGGIIJG
@4266530/1
gcgatgttttacaagggcaggttgaactcacaccattcaatttaaaagaa
+4266530/1
@@@D=DD?4DCFB:C;FF<DE;EFGGF44CBC<D?BDF9DGEB?BFD>=F
@5640825/1
gtcggtataacgggccgcgactccgccctcttcctcgggttggaatgatt
+5640825/1
@=@DD0ADFFD=DFHBF:@@FHIIGIIDA=3=ECAA/?/?;>;9@>;3;>
@3586657/1
atggtaagaaggtggcggccagaatctagacatgcacagctcttgcagcc
+3586657/1
@BCFDFFFHHHHFHIJJJJJJJJJJJJJJJJJJJIJJJJJJJJIJIJJJJ
@3586736/1
gccctgtgcgccaccgacatctatagatgccaagaaacagatcacag
+3586736/1
@CCFFFFFHHDFHJJBGGGIIIJJFIJJJIJEGGGIIIIIJJJIIIJ
@5641125/1
tggctacttgatgcttcaccatcattcagtcttagcttttttgctgctgg
+5641125/1
CCCFFFFFHHHHHJJJJJJJJJJJJIJJIEHIIIJJJJJJJJGJJJJJJJ
@6327364/1
gccgtttctgagaccagcgcgcacagacgaacagacaaacagacaaacag
+6327364/1
?1?DBDDDDDFFFEII?E8F:@FGFI;@??FFFI3CFEFFEIBFECF??.
@130342/1
gttcgacatcgacataacaataacccctgctattttttttatttttattt
+130342/1
@@@DFFFFHHHDAHIGIIGGIJJIIJBEGHBFIHIJJG>GDHHHGGGGEG
@7042371/1
catgccagttataaagcatagcccgaagtgctattggcacacaggcataa
+7042371/1
CCCFFFFFHHHHHJJJJJIJJJJIJIJIHGIJJJJJJJJJJIIJJJJIJJ
@6327531/1
gccagatgccaaagttcttgatctccactgggctcttctctgggatttcc
+6327531/1
CCCFFFFFGHHHHJJJJJJJJJJJJJJJJIIJJJJJJJJJJJJJGJJJJJ
@3586961/1
tgggcctcttgtatgcgaaggtgttgaggcgcttgtggtggtgcacgcgc
+3586961/1
CCCFFFFFGHHHHIJJJHHIJCHHHJJJJJJIIIIGIJ@FGFHGGIJJHF
@5641541/1
gttgtgtacacctgagcgagactcataacgcagccagatgccaaagttct
+5641541/1
CCCFFFFFHFFFHIJJJJJJJIJJJJJJJJJJJJJJJJJJJJJJJJHJJJ
@1542315/1
gtgctgttgtggaactgcttcacctgtggccggcggcacgcagacgcctt
+1542315/1
CBCFFFFFHHHHHJJJJJJJJJJJJJJJJJJJJJJJJHHFFDDDDDDDDD
@130827/1
ctggagagaagatcctcatcttgtatagaggaggcttgggctcgctctcc
+130827/1
CCCFFFFFHGHHHIJJJJJJJJJIIJJJJJJHIHHJJ<GHIHGGGIJIGI
@6328341/1
gtggtcttcttgaacttcttcaattgacgcaagaagtaccagaaacggga
+6328341/1
CCCFFFFFHHHGGIJJJJJJJJJJJJJJJJIJJJJJIHJJJJJJJJJJJJ
@4947504/1
gtgacttgtagtcaaggtggagattttactatctttcaagtcggcataac
+4947504/1
@@CDDFFFCDFDDEDAC<AE?BGHGGIEHDHGDEHG@CBD?9?@F@@DGB
@6328714/1
gtgacatttataaatagtctttcctcataagaagttggttgaactggtgc
+6328714/1
CCCFFFFFHGHHHJJJJHJJJJJJJJJJJJJJJJIJJJIJJJJJJJJHII
@131183/1
gcctcttgtatgcgaaggtgttgaggcgcttgtggtggtgcacgcgcttg
+131183/1
@@@FFDFFHFHHHJHIJJGDEHHJIIJJGIJJDGIDBEFHIIJGHIHFFC
@901210/1
gtgctgttgtggaactgcttcacctgtggccggcggcacgcagacgcctt
+901210/1
@@@DDDDDHFDF<:CGBGEDAGHHEBFGCGIIII@B>EA9<ABC?BB@BB
@4948017/1
ccctgctattttttttatttttattttcaatgtacagacagcacttttct
+4948017/1
CCCFFFFFHHHHHJJJJJJJJJIJJJJJIIJJJIIJJJJIJJJJJJJJJJ
@1543667/1
gcaaatggaaaaaaaaattggtgaaaagaatcacaagtaagatactgcaa
+1543667/1
?<@DDDDA>FDBFAGBBDHCE:BADGHBDDCGHIECB=BFCCHIIIBGIG
@7044447/1
ggcctcttgtatgcgaaggtgttgaggcgcttgtggtgg
+7044447/1
@@@BDDDFHDFFHIIECF>CA<CEGGDIHAHHIIIBDGG
@901696/1
acaaacagacaaacagacaaacagacaaaaaaaaagttaattacattttt
+901696/1
CCCFFFFFHHHHHJJJJJJJJJJJJJJJJJJJJJJJHHIJJJJJJJJJJH
@4948723/1
ggcagagggaatctgattgtgctgttgtggaactgcttcacctgtggccg
+4948723/1
@@@;D;AB?:ACC?C@BBFFA:FBH@?GEBHIDFGIIGIDHII@BGG;F:
@1544328/1
agcatacataataaaattagaggaagtaggtgctgggcctcttgtatgcg
+1544328/1
CCCFFFFFHHHHHJJJJJJJJJJJJJJJJJIJIJJJJJJJJJJJJJJJJJ
@4948859/1
tttgtttcatgtcaatcggttcataaataaaaaagttatgtcaaattaaa
+4948859/1
CCCFFFFFHGHADGIJIJJHIIJIJJJJJJJJJJIGHIIIIJJJJJJJJJ
@902187/1
tcttgaggtacttgaacatgggctccacttggtcaggccccgtcgcgtac
+902187/1
CCCFFFFFFFHHHJJJJJJJJJJIJIIIJJIIJJJJJJJJJJIJIIIFHI
@4949292/1
gtcctttctaaggttctaaactatatctgtaccaaatttcaaccaaatcc
+4949292/1
@@@FFFFDFHDHHCFHGGIEIGEHIIGIIHIIJJCHIGIJIJHIJJIIJH
@902529/1
cagccagatgccaaagttcttgatcttcactgggctcttctctgggattt
+902529/1
CCCFFFFFHHHHHJJJHIJJJJJJJJJJJJJJGJJJJJJJJJJJJJJJJJ
@7689181/1
ctcgggttggaatgattctggtgggttgtcctgcagagcttgccacatct
+7689181/1
CCCFFFDDHHHHHJJJJJJJJHIJJHIJJJJJJJJJJJIIJJJJJJJJJJ
@1545528/1
atagaatgttcgacgtgattctttaatttgacataactcttttatttatg
+1545528/1
@CCFFFFFHHHHHJJJJJJJJJJJJJJJJJJJJJJJJJJJJJJJJJJJJH
@902975/1
ctatacctcccggcagtactaccggctgtctccgctgtaggtctctagca
+902975/1
CCCFFFFFHHHHHJJJIJJ9HHIJJJIJJJJJJJJJJJJJJHIJJJIJJJ
@7689485/1
ctagcttccgcccgcgactccgtccgcgcggatgtcggtcttcgcgtgga
+7689485/1
CCCFFFFFHHHHHJJJJJJJJJHJIJJJJJHFDDEEDDBBDDDDDDBDDB
@4950183/1
ctgggcctcttgtatgcgaaggtgttgaggcgcttgtggtggtgcacgcg
+4950183/1
@@@DD?DD?FHBDGGFHG=@CGAAEEHGGCHGBD>FB@GFA=;CG9CGFE
@903409/1
cgcaagaagtaccagaaacgggacttagccacaatctggtctggagagaa
+903409/1
CCCFFFFDFDDBFIJGIJGHIJIIGGGIJJJIIJIJJJGHHIJJJIHGFH
@903413/1
ctgagccatagcaaacagccactggcaatgtggatagctggacaaggcac
+903413/1
CCCFFFFFHHHHGJJJJJJJIJJJJJIJIJHIJJJJJJJJJGJIIJJJJI
@7690155/1
agcgactgtcacacggtagcggaaggtgggttcgtgaatcatgccctcaa
+7690155/1
CCCFFFFFHHGHHJIJEHIJJIJJJJGHHI@GIIGIJJIJJJIJIIHHHH
@4950617/1
aggtgctgggcctcttgtatgcgaaggtgttgaggcgcttgtggtggtgc
+4950617/1
@@@DDFDEHGHHGIJIIIJJIIIG@FHCFFFICGHJJJIIIFGBFHHGHI
@7690367/1
gtcgcaagatagtgagacattcactttttagtcataatcttcagatactc
+7690367/1
@@@FFFFABDDHFGEGFEFHHECHHEDGIHGEFEFHHIJIJGHIGCDGIG
@1546564/1
caacgaccaatcatggacttttcttcaatatccacataagtaacttcaaa
+1546564/1
C@@FFFFFHFFHGJJJJJJJJIGJIJJJJJJJFIIGJIGGIGIJJIIGIE
@4950941/1
ctcggatcagccgtttctgagattagcgcgcacagacgaacagacaaaca
+4950941/1
CCCFFFFFHHHHHJJJJJJJJJJJJJJJJJJJJIJIJHJJJHHHHFFFFF
@1546849/1
aaagaatctatttcgcaagttccctactgacatcacttgcattttcgatt
+1546849/1
@@;?;BBDH4DHHIIIIAHIDGGEE@FHEAEGEFGCGGI<<FD>DGBBDD
@7690735/1
ggtgttgaggcgcttgtggtggtgcacgcgcttgggcagagggaatctga
+7690735/1
?@@DDDDDHHHHAHHEHEB@CDHDC<?DDHHIIGIIIIIGHFF<DEFECC
@7690799/1
tgaggcgcttgtggtggtgcacgcgcttgggcagagggaatctgattgtg
+7690799/1
CCCFFFFFHHHHHJGIJIHJJJIJJJJJJJJJ3BCGIIIHHHHHFFFFCF
@1547362/1
ataaaattagaggaagtaggtgctgggcctcttgtatgcgaagg
+1547362/1
@?<DDFDFGAFFHBHEHGAAHCHHICEECGHIGG9C?FHEE:DH
@4951591/1
gccttgccttgagctgatctccagcctctgtatactcgtccacttccatc
+4951591/1
:?;?DDBDBFDHBAFBG@EA@CFBFHHGDFICGHHGGHICFEGGGCCGGG
@1547387/1
gctgggcctcttgtatgcgaaggtgttgaggcgcttgtggtggtgcacgc
+1547387/1
BCCFDFFDHHHHHJJJJIJGIJJEEHIIJJJJJIIJJIJJBFHHGI;EHF
@904621/1
cgtttatcctatatagcacacatggtagcgctacggtagcgaaccatagc
+904621/1
BC@FFFFFHHHGGHIIIIJJIIJIIHHFHIHIJJJIHIJJIIIJJJJJIJ
@7691640/1
gcctcttgtatgcgaaggtgttgaggcgcttgtggtggtgcacgcgcttg
+7691640/1
CCCFFFFFHHHHHJHIJJFHHHJIJJIJIJJJIIIIJIGHJJJJJJHFFD
@905163/1
tggagagaagatcctcatcttgtatagaggaggcttgggctcgctctccg
+905163/1
@CCFFFFFHGHHHJIJJJJJJJIJJJJGGGHIJJJIHIJJFGGJIIEIJA
@7692557/1
gttgtggaactgcttcacctgtggccggcggcacgcagacgccttgatga
+7692557/1
CCCFFFFFHHHHHJJJJJJJJJJJJJJJIJIJJIHHFFDEDDDCDDDDDE
@2259015/1
cttcacctgtggccggcggcacgcagacgccttgatgacctccactttga
+2259015/1
CCCFFFFFHHHHHJJJJJJJGIJJJIJJHHFFFEEEEEEEDDDDDDDDDD
@2888327/1
gtttgtctgtttgtctgtttgtctgtttgtctgtttgtctgtttgtctgt
+2888327/1
B@@FFDFFHHHGGHIJJIJJJIJJJIIIJIJJJJJJJJJJJJJJJJJIJI
@3587961/1
ctgttgtggaactgcttcacctgtggccggcggcacgcagacgccttgat
+3587961/1
@@@FDFFFFDFFHGEIIGJJJGJBF@CG@???FAA8A<=DCE@??=?CC>
@2888412/1
cctgagccatagcaaacagccactggcaatgtggatagctggacaaggca
+2888412/1
CCCFFFFFHHHHHJJJJIJJJJIJJJIJDIIIIJHGJJJJJJIJJJJIIJ
@4268611/1
atctgattgtgctgttgtggaactgcttcacctgtggccggcggcacgca
+4268611/1
@@@FADBDHHGDAFHIGDGGGGGICBHHIGCF??EEHIIIGGIGHFBDCD
@3588190/1
gtacacctgagcgagactcataacgcagccagatgccaaagttcttgatc
+3588190/1
@BBFDDDFHHHHHJJJJJJJJJJJJJJJJJJJJJJJJJJJJHHJJJJJJJ
@131406/1
aggcgcttgtggtggtgcacgcgcttgggcagagggaatctgattgtgct
+131406/1
@@@DDDDDAF?1<CD@AEBDGADEHHDEGHIGBCFHGIIIICCGGGDHHE
@3588594/1
gttgaggcgcttgtggtggtgcacgcgcttgggcagagggaatctgattg
+3588594/1
@CCFFFFDD?CFFFEHEEGIIIFGIIG:@AHBC=;ADGGIE?2?@DDDFF
@3588628/1
gctcgctctccgaagggagcttgcggccgatgacctcatactccttcaac
+3588628/1
CCCFFFFFHHHGHIJGHHIIJJJIJFIIGHIJGGHIIGGEHIHHHHHEFF
@3588650/1
gggtaatctagctacccacgtaaatg
+3588650/1
?;?ADDADHHA8BCC>B2A@A3C3C?
@4269524/1
gaggcgcttgtggtggtgcacgcgcttgggcagagggaatctgattgtgc
+4269524/1
@BCFDFFFHHHGHHIIFHIJJJIJJJJJJJJJJIJJJGJHHHHHHFFFFF
@131965/1
gtaactgtgaaaatgacatcttataaatatctattggacccaaatacggc
+131965/1
CCCFFFFDHHHHHFIJJJJJJJIJJJJJJJJJJJJJJJJJJJJIJJJIJF
@3588815/1
gtgctgggcctcttgtatgcgaaggtgttgaggcgcttgtggtggtgcac
+3588815/1
BCCFFFDF?FHFHIJHIJJIJGHIJ:CGIIJIJGGIIIJFHICGGBDHIJ
@2260943/1
gtacaaagcaaaggtcgggcagttcgtcaacaagacattactagctg
+2260943/1
CBCFFFFFGHHHHJHIJJJJJJJJJJJJJJJJJJJJJJJJJJJJJJJ
@2261091/1
cttgggcagagggaatctgattgtgctgttgtggaactgcttcacctgtg
+2261091/1
CCCFFFFFHHHHHJJJJJJJJJJJJJJJJJJJJJJJJJJJIIJJJJJJJJ
@5643961/1
cacagttccagtctcaggcacattgccattagtagactgatcagccggag
+5643961/1
@CCFFDFFHHFDHGIIIIJIJJIGJJGJJGGHCFFHGHGIEEFHIGGIII
@2261349/1
cagcatacataataaaattagaggaagtaggtgctgggcctcttgtatgc
+2261349/1
?@@DDDDDFFDBFIJGGIJJJJJJJJJIIJGJICHE@;@GHIJIJIIJIJ
@132521/1
ctgggcctcttgtatgcgaaggtgttgaggcgcttgtggtggtgcacgcg
+132521/1
@@@DBADDFHAFFGIIFGHEIIHHBGEEIBHDGIIGDGHGIEF=FEHEHB
@3589406/1
ttcatctctctcccgtagcttacgcatctcgttcctcagtttgtcgagga
+3589406/1
@CCDBDFDHDFDHIHIIG;DHFEGEB=8C@FDGHGIGGE9BGH0?FAGH0
@7044996/1
gggctctgtgcctggctcccatgtcacggtagcactgagtgacggcacct
+7044996/1
CCCFFFFFFHFHBHGIHIGHIJJIIJIII;EEACEHIGGBFDHIJIJJJJ
@132896/1
ggaactgcttcacctgtggccggcggcacgcagacgccttgatgacctcc
+132896/1
CCCFFFFFHHHHHJJJJIJJIJIIIIJIJIJIHHFFFDEDDCDDECDDDD
@5644832/1
atgcaatcccttctgcgccattgacatgtatagatgtcggactcgtgacg
+5644832/1
CCCFFFFFHHHHHJJJJJJJJJJJJJJIHJJJJJJJIIIJIJJJJIJJJI
@7045303/1
gtgctgggcctcttgtatgcgaaagtgttgaggcgcttgtggtggtgcac
+7045303/1
CCCFFDDFHDHHHIJFHIIJJIIJJFFIGGHIIJJIIGIFGGF=FFGIII
@5644870/1
cgtttttaaactattttttcaatgccttaagtgagtatacatctattaaa
+5644870/1
8;?DDDDDD::A:<<E9EE>@CEE@<CEEI>EC<?DA@@DBDDDEICE><
@6331632/1
aggcgcttgtggtggtgcacgcgcttgggcagagggaatctgattgtgct
+6331632/1
CCCFFFFFHHHGHIIHHIJJJJJJJIIJJJJJJJJJIJJJJJJJJJJHHH
@133112/1
gctcaaaacctaacgacatcaatcaccagcttaaaagccaggtgtccatc
+133112/1
CCCFFFFFHHHGGIJJIIJJJJJIIJJIIJJJJJIJJJIJIJ?FGIJJJJ
@5645134/1
agactcataacgcagccagatgccaaagttcttgatcttcactgggctct
+5645134/1
CCCFFFFFHHHHHJJIJJJIJJJJJJGIGIJJJJJIJJJJJJJGCHJIJJ
@2890457/1
agcatacataataaaattagaggaagtaggtgct
+2890457/1
?1?ABDDDHHFHHBD>EHB:AFBA?@G<<<CEA<
@2262358/1
cgcagccagatgccaaagttcttgatcttcactgggctcttctctgggat
+2262358/1
CCCFFFFFHHHHHJJJJJHHIJJJJIIJIJJJJIIJJJJJJJJJJJJJJI
@2891382/1
agaggaagtaggtgctgggcctcttgtatgcgaaggtgttgaggcgcttg
+2891382/1
@@@DDDD?=CAF<CGG?@FHIGGHGIHEHGHGHIGI:?FEBFHGGGGIA=
@2891577/1
ccaaagcctgtacgatttttattagttaaagtgtttattttgac
+2891577/1
@@@ADBEADFFHDGIIIGHGEFGBHHG4C>4??BEE@DHEHG;?
@2891663/1
cttccttcttagagcgtcccgtacccatagcaacaagatcagcg
+2891663/1
=@@<?DDD<FFDAFEFF@CF?AF=1EFEFFFIIIEF>>D<DFDF
@2891824/1
ccctgctattttttttatttttattttcaatgtacagacagcacttttct
+2891824/1
CCCFFFFFHHHHHJJJJJJJJJJJJJJJJIJIHIJJJJJJJJJJJJJJJJ
@2263127/1
gctgtgacttgtagtcaaggtggagattttactatctttcaagtcggcat
+2263127/1
CCCFFFFFHHHHHJHIJJJJCHHJJJJJJJJJJJJJJJJJJJJIJJJJJI
@2892046/1
tgaggcgcttgtggtggtgcacgcgcttgggcagagggaatctgattgtg
+2892046/1
@C@FFDFFGHHHHJBHJFHIJJJJJIJJJIJEIIJIJFGHHHHHFFFFEF
@2892161/1
gtcacggtagcactgagtgacggcacctccgacactgaggtcacgg
+2892161/1
@@@DDFDFFA?HDFHGEACBFIHBGECGICGFGIEH@<=CH@GGEE
@2892217/1
tgtttacatcataatgatgaacaaatcctcttggcattgatatttggaaa
+2892217/1
C@@FFFFFHDHHHJJJCHIGGGIBFDD@HGIGGEHJJIIGIEIIJIIIJI
@906382/1
ttttaatgttattattacagcatacataataaaattagaggaagtaggtg
+906382/1
CCCFFFFFHHHHGIJJJJIIIJIGJJJGHHGIIJIJIJIIJIJJGHGIBG
@4953361/1
ccgcgacttcgttcgcgtggaatagtgacttccggcaaatttttggtttt
+4953361/1
CCCFFFFFHHHHHJJJJIIJJJJJJIIJJJJJJJJJJJJJJJJJHHDFFF
@4953551/1
gtgctgggcctcttgtatgcgaaggtgttgaggcgcttgtggtggtgcac
+4953551/1
@@?DDDDDFDHFGIIGGIIEH;8@F:CHGEGDCHDFHHIFC=FGE5@DD@
@2264665/1
acgatttcaccagtggtcttcttgaacttcttcaattgacgcaagaagta
+2264665/1
@CCFFFFFHHHHHIJJJJJJJJJJJJJJJJJJJJJJJJJJJJJJJJJJGI
@2264913/1
ggaactgcttcacctgtggccggcggcacgcagacgccttgatgacctcc
+2264913/1
CCCFFFDDHGFFHJJIHHGHIGHIJIJJIIIJGHFFFDEDCDDDDCDCCD
@1550224/1
gggttgtcctgcagagcttgccacatcttgtaagcagcctgacgcttagc
+1550224/1
@@@DDDDFHHHHHIJJJJIJJJJJIIJJJJJJJJJJJJJJJJJJJJJJJI
@4953938/1
aggtgctgggcctcttgtatgcgaaggtgttgaggcgcttgtggtggtgc
+4953938/1
@@CDFFFFHHHHHJJJJIJJJJJJJJJGHHHJJJJJJJJJJIJJIJIGHG
@4954050/1
ttgtgctgttgtggaactgcttcacctgtggccggcggcacgcagacgcc
+4954050/1
@@@FDFFDHGFDFGHIJJJIJJGHIJGCIGIIHF@DBEEEDBBBBBBB@B
@907797/1
tgcatacctgccatgcgctggtaagcgctatggactgccgccaattcact
+907797/1
@@@;DD?ABF:<AGBFEBFFFAE@B<EFF?DFAADD=DE<FAF<FAFFEA
@907823/1
cttcttgaacttcttcaattgacgcaagaagtaccagaaacgggacttag
+907823/1
CCCFFFFFHGHHHJJJJJJJJJJJJIJJJJJIIJJJJJJIJJJJJJJJJJ
@2265443/1
cttggttgaacggaactccaatcctttactcgaatagtcttttctaactt
+2265443/1
CCCFFFFFHHHGHIIIJJJJIJIJJJJJJJJJJJJJJIJJJJJJIJIEGJ
@2265478/1
ataacaataacccctgctattttttttatttttattttcaatgtacagac
+2265478/1
CCCFFFFFHHHHHJJJJJJJJJJJJJJJJJJJJJJJJJJIJJJIIJJJJJ
@4954385/1
ctggatatttaggttacctgcagaagatcactagaataggaagacagaca
+4954385/1
?@@FFDEE>FHHD:EEHIIIFGIAHIHEHIEHHHEHIEGGDHHCHGIEEF
@1550898/1
gagggaatctgattgtgctgttgtggaactgcttcacctgtggccggcgg
+1550898/1
C@CFFFFFHGHHHJIHIJIJJIJIJIJJJJJIJIJJJJJGFGIJJJJIIH
@2265818/1
gtggtgcacgcgcttgggcagagggaatctgattgtgctgttgtggaact
+2265818/1
@@@DDDDEGHHHGIIJIJJGJJJIJ@BFHIJIGIIDHGIIHEHFGIIFII
@4954706/1
cgtgaaaaccgcatccaactcggatcagccgtttctgagattagcgcgca
+4954706/1
BC@DFFFFHHHHHJJJJJIJJJIIJIIIJJJIJIJIIGFGGIIIIIJEHF
@908530/1
tcctcatcttgtatagaggaggcttgggctcgctctccgaaggg
+908530/1
@<@DDDDDHHFFDE@G<B3CFHEID@1?:C?FBGHI<B@:FHE6
@908569/1
gctgggcctcttgtatgcgaaggtgttgaggcgcttgtggtggtgcacgc
+908569/1
@C@FFADDHHFDFEEDHGIHIIJ?C?EFFIJIIIJJJJIFCGG;CHHGGH
@7692956/1
tcataatcttcagatactccaaagcattctgggctgcagatgactgtgca
+7692956/1
BBCFFFFFHHHHGJJJJJJJJJJJJJJJJJJJJJIJJJJJJJJJJJGIII
@4954977/1
ataaaattagaggaagtaggtgctgggcctcttgtatgcgaaggtgttga
+4954977/1
CCCFFFFFHHHHFHJJHIJIIJIIJJJIJJJJJJIJJJJJIIIJBFHIJE
@908736/1
gtgctgggcctcttgtatgcgaaggtgttgaggcgcttgtggtggtgcac
+908736/1
CCCFFFFFGHHHHJJIJJJJJIIIJEHHHIIJJIJJJJJJJJHIIGHIJJ
@908986/1
tgaactcatcgtacaactcatcgccgtatatttcagtggggtcgtgcctg
+908986/1
CCCFFFFFHHHHHJIJJJIJJJJJJJJJJJJJJJJIGHJJJGIGIJJJJJ
@1551871/1
gacgcaagaagtaccagaaacgggacttagccacaatctggtctggagag
+1551871/1
CCCFFFFFHHHCFHIJJJJJJJJIJJIIJIJJJJJJJJJJJHIIIJIJIJ
@909879/1
ctgggtgcgtgcaggatcctcgtcattgcctggcatacaaggcaaagcac
+909879/1
CCCFFDFFHHHHHJJJJJJJJJJJJJJJJJJJJJJJJJJJJJIJJJJJJI
@7694593/1
gctgggcctcttgtatgcgaaggtgttgaggcgcttgtggtggtgcacgc
+7694593/1
CCCFFFFFHHHHHJJJJJJIJJJHHIJJIJJJJJJJJJJJIJJJIJJJJH
@7694611/1
gcaaagtatagcttgtatttgttatgtaaccactccatactttgtttcat
+7694611/1
@@@FFFDDHHGHHJJHGHIJJHIIJJFGHHFHIJJIIJJHGJJJHGIIII
@7694798/1
gtagtaagtcagctgttccacttcatcatcagggatcttgccgtcattgc
+7694798/1
@@<DDFFFFHHHHFGIIBCDEFGIGD@HHGFBAE@CFBEGFFHHGIEGHE
@6332190/1
aggtgctgggcctcttgtatgcgaaggtgttgaggcgc
+6332190/1
8?@:AD>4CB=BFE?FGA<C>D@C@GBCGD8:1:?1@.
@1553654/1
gtcacggtagcactgagtgacggcacctccgacactgaggtcacggtact
+1553654/1
?@@FFFFBFFAHHHIGICHHIEFEGIGGIFGIGDHGHHIIBFEIIIC@EE
@6332710/1
ctatagaggctgtcactgcagcgatgctgggaacattcgactgatccggt
+6332710/1
CCCFFFFFHHHHHJJJJJJJJJJJJJJJJJJJJJJJJJJJJJJJJJJIJA
@6332821/1
gccgtttctgagattagcgcgcacagacgaacagacaaacagacaaacag
+6332821/1
CCCFFFDFFBBF?GGDGEGFHIIGIG@GD@AFFCBFG@@CCE@@@>7AC;
@6332841/1
gccagatgccaaagttcttgatcttcactgggctcttctctgggatttcc
+6332841/1
CCCFFFFFHHGHHJHIJJJJFIJJJJJJJJJJJJJJJJJJJJIJIJJJII
@4957751/1
gaggaagtaggtgctgggcctcttgtatgcgaaggtgttgaggcgcttgt
+4957751/1
CCCFFFFFHHHHHIJJJJJJJJJJJIJJJJJHIIJDGGHIJJJJIJJJJH
@7696614/1
caccagtggtcttcttgaacttcttcaattgacgcaagaagtaccagaaa
+7696614/1
CCCFFFEFHHHGHJJJJJJJJJJJJJIIJJJJJJJIJJJIJGHIJJJJJJ
@5645858/1
cgctaatctcagaaacggctgatccgagttggatgcggttttcacgaata
+5645858/1
CCCFFFFFHGHHHJJJJJIJIHGHIJIJ=FHIHIJCFHDHJIGGJJHGHH
@4272863/1
gcacgcgcttgggcagagggaatctgattgtgctgttgtggaactgcttc
+4272863/1
CCCFFFFFHHHHHJJJJJJJJJJJJJJJJJHIJJJIIJHJIJJJJJJJJJ
@7696878/1
cacgcgcttgggcagagggaatctgattgtgctgttgtggaactgcttca
+7696878/1
@@@FFFFFFFHHDGHFFHGGGIIIGFHIGDHIIJIIJGHIIGEHIEHIJH
@4273119/1
gtttgagatgtttgtgaaactgcgacaccttgtggctgtgacttgtagtc
+4273119/1
@@@FFDDDFFADHHFBFFCGEGEHIBHGGIGIIIIIIIHIAGHIIFHB<C
@3590109/1
ctttattttccatctagcggtcccatactataaaaacgtgccaattgtcc
+3590109/1
@@CFFFFDHHFDHIIIIEIBHHHIGIIGIIGIIIIIG@FHGII@HHEFBF
@1554200/1
aggttcaccaagctagtggcgttgatgtcgcaagatagtgagacattcac
+1554200/1
@@@DDDEDHDBHGHEHACCFHHGIJJJIJJJGIGGGII?DBF@GADFDF@
@7045800/1
gtaggtgctgggcctcttgtatgcgaagg
+7045800/1
@:=BD=AA?FFD8BCBB@H<C?CF?82:?
@4958099/1
gctgggcctcttgtatgcgaaggtgttgaggcgcttgtggtggtgcacgc
+4958099/1
?@@BDBDDHBABFCEFEFF71CG:C?BF<@G@FEHIIBBG=FG;;@EGH>
@910774/1
gttgtggaactgcttcacctgtggccggcggcacgcagacgccttgatga
+910774/1
@CCFFFFFHGHHHJJJIJJJIFHIJJJJJJJIIJHHFFDEDDDDDDDDDE
@910782/1
caaatattttatcactcaacatgtatatccgacctcctgtatattcctat
+910782/1
CCCFFFFFHHHHHJJJJJJJJJJIJJIJJJJJJJJJJJJJJJJJJJJJJJ
@4958575/1
gcaagaagtaccagaaacgggacttagccacaatctggtctggagagaag
+4958575/1
CCCFFFFFDFHHHJJJJJJIJJJJJGIIJJIJJIIJIIGHIJJIJIIJJI
@910969/1
gcaagaagtaccagaaacgggacttagccacaatctggtctggagagaag
+910969/1
CC@FFAEFDFFHFJJGGGEAHGHICGH>GEHI?BHCHI>GDHHGIIJJIE
@7046587/1
cagcatacataataaaattagaggaagtaggtgctgggcctcttgtatgc
+7046587/1
CCCFFFBDDHHGHIIBGIIGHHJJFIJDGHIFHGIIJGIJCGCHIJGGIH
@7046862/1
gtcctttctaaggttctaaactatatctgtaccaaatttcaaccaaatcc
+7046862/1
=??D:ADDDDDDA2AABECFF:A?BAF<F4FEEEFIC@EEDEDIDDIIII
@7047034/1
gcggagattaatggtataagcatagaatgttcgacgtgattctttaattt
+7047034/1
BCCFDDFFHHHHHJFHIJJJJJJJJJIJJJJJJJJJJJJJJJJJJJJJJJ
@2893369/1
cccttctacagatttattatagcctgcgacttcgttcgtgtggaatagtg
+2893369/1
@@@DDDDDH?FFDHIBGGHIII9EFEGHEHHIIIBFFE?BDGHIIFII?F
@2893667/1
tggcaacgaccaatcatggacttttcttcaatatccacataagtaacttc
+2893667/1
;@@DDFDAFHFHFCD@DGHCHIIII4EDGFCGGHHFHC>GDHDDBDFBFI
@4959650/1
ctcttgtagaacatgatgagtagctcctgcaccatgctgctcatctcgtg
+4959650/1
CCCFFFFFHHHHHJJJJJJJJJJJJJJJJJJJJJJJJJJJJJJJJJJJJJ
@4960332/1
cctggttacacttaactgtaccgctgcatctatgtattataaaaactaat
+4960332/1
BCCDDDFDHDHHHJIJIJIGIHIJIIIGJIEHIIDGIIIJJGIJJGIJJI
@7048644/1
cttgttgttaagaggtgttacctgcaacttggccaggttagggccaacag
+7048644/1
@@@DFDEFHDBC?GE<CCECHIIBGIEFDHIGIIIIIIGDBDDGCDCHFF
@913075/1
acggcacctccgacactgaggtcacggtactcgcggtacatgttgtgtac
+913075/1
@CCFFDDFHHHGFHIIGIJGGCFHGIB?GGIEIIHGJGGIGIIIJEHEHE
@4960807/1
gcctggctcccatgtcacggtagcactgagtgacggcacctccgacactg
+4960807/1
@BBFFDFFHHHHGIFHIIGDHIIJJJJGIJHICHIIIJIEHIJIIIIJJJ
@7049582/1
gtggtggtgcacgcgcttgggcagagggaatctgattgtgctgttgtgga
+7049582/1
CCCFFFF@FFFHHIIJIIEGIFGIGIIJIIJJJIIJJIIGIHDFHHIJJI
@913981/1
cttcacctgtggccggcggcacgcagacgccttgatgacctccactttga
+913981/1
@CCFFFFFHHGHHJJJJJJJJJJJJIJJHHFFFEEDEEEEDDDDDDDDDD
@4961605/1
gacgaacagacaaacagacaaacagacaaacagacaaacagacaaac
+4961605/1
@@@D<ADD??;FHIIE>FHI>F@F;93?FGC@AFGBFGIE>FIGGGA
@5646449/1
gtcgaacccaaaaatgtaattaactttatttttgtctgtttgtctgtttg
+5646449/1
CBCFFFFFHHHHHJJIGHGIJJJJJJJJJJJJJJIIJJIJJJIIJJJJJJ
@5646533/1
gtcctttctaaggttctaaactatatctgtaccaaatttcaaccaaatcc
+5646533/1
CCCFFFFFHHHHGGHIJJJIJJJJJJJJJJJJJJJJJJJHIIJJJJJJJJ
@914471/1
ggtggtgcacgcgcttgggcagagggaatctgattgtgctgttgtggaac
+914471/1
BCBFFFFFHHHHHJJJJJJJJJJJJJJJJJJJJJJJIJJJJJJJJJJJJJ
@4962140/1
ggattttaatgttattattacagcatacataataa
+4962140/1
=8;DDA:A:4A<?<?:C:??FBFCA@4CFD<?<22
@4962300/1
ggctcccatgtcacggtagcactgagtgacggcacctccgacactgaggt
+4962300/1
CCCFFFFFHHHHHJJJHIJIJJJJJJFHJJJJJJJJJJJJJJJJJJJJJA
@7697849/1
agcatacataataaaattagaggaagtagg
+7697849/1
;<@AD;DDFHADHGCHIHEG<EE@FEC@<E
@4962433/1
cttcgttcgtgtggaatagtgacttccggcaaatttttggttttaaccac
+4962433/1
CCCFFFFFHHHHHJJJJJJJJJJJJJJJJJJJIIJJJJJJIIJJJJJJJH
@7698005/1
ctcggactaaattgttctatcttcatcctaccagccagattgaacctttc
+7698005/1
?@@FBD>DFDHFFEIGHHEHEHGIGIEGIJGGGIGGIIHHIIIJHAFBGI
@5647805/1
gcaagaagtaccagaaacgggacttagccacaatctggtctggagagaag
+5647805/1
CCCFFFFFFHHHHJJJJJJJJJJJIJJJJJJJJJJJJJGIJJJJJJJIJJ
@3590421/1
gaggtcacggtactcgcggtacatgttgtgtacacctgagcgagactcat
+3590421/1
C@@DFFFFGHFHHIGIFGGCEH@GHGIIFHBHIDFFGGIGIIGGHHIJGI
@6334058/1
gcagagggaatctgattgtgctgttgtggaactgcttcacctgtggccgg
+6334058/1
CCCFFFFFGGHHHJJJJJHIJJJIJJIJJJJJJJIJJJJJJJIHIJIJIG
@7698864/1
gcctggctcccatgtcacggtagcactgagtgacggcacctccgacactg
+7698864/1
@@@DD?DDDDHGFGGAFFGDEFGHGGEFEECBDH70?GEHIHE>EGGIC@
@6334140/1
cccatgtcacggtagcactgagtgacgg
+6334140/1
@?@DDDDDFHFDCDGEHGIIC>CE>HCG
@133526/1
gtgctgggcctcttgtatgcgaaggtgttgaggcgcttgtggtggtgcac
+133526/1
CCCFFFFFHHHHHJJJJJJJJIIJJEGHHJIJJIJJJJJHJJHIIHIIIJ
@5648304/1
gtgctgggcctcttgtatgcgaaggtgttgaggcgcttgtggtggtgcac
+5648304/1
CCCFFFDDGFHGGJIIJIIJJFFFH@FGHIFGIIIJJJIIIIGGHEECHG
@7698982/1
gtgctgggcctcttgtatgcgaaggtgttgaggcgcttgtggtggtgcac
+7698982/1
???=BB3DFHFHFIGCGHAFFHIDAFB?D?F??D@F<@6FC1CHC;5;==
@5648387/1
gcttaaatttacatttagtgtttgtttcatgtcaatcggttcataaataa
+5648387/1
@@@FDDDDHFDFFFGGIGIGHIIGCBFHGIIEHEDHGGGGHGHHIDDGGC
@7699131/1
cttgattttataatttagagacacgtgtacatttcgagagaacaaattac
+7699131/1
CCCFFFFFHHHHHJJJJIJJJJJJJHJIJJJJJJJJJJJJJJJJJJJJJJ
@3591055/1
agcacgggctctgtgcctggctcccatgtcacggtagcactgagtgacgg
+3591055/1
CBCFFFFFHHHHHJJJJJJJJJJJJJJJJJJJJJFHJJJJJJJJGHJJJJ
@6334691/1
cttgggcagagggaatctgattgtgctgttgtggaactgcttcacctgtg
+6334691/1
BCCFFFFFHHHGGJJJJJJJIIJHIJJJJJJJIJJJJJJJJJJJJJJJHI
@6334716/1
gttcgacatcgacataacaataacccctgctattttttttatttttattt
+6334716/1
@CCFDFFFHHGHHGHHGGGGGHIGIJIJJEGGIJJJJIIJIJJJIJIGIG
@133898/1
ggagagaagatcctcatcttgtatagaggaggcttgggctcgctctccga
+133898/1
CC@FFFFFHHHHHJJJJJJJJJJJJJJJJJJJJJJIIJJIJJJJJJJJJI
@133963/1
gaggaagtaggtgctgggcctcttgtatgcgaaggtgttgaggcgcttgt
+133963/1
@@@FDFDDHFGADGCFHIJIGEIFIJJJIJJHIII9BFEHIJJ@GGGIID
@6334828/1
cctgatccagtttatcttggggaaatgaggagtcactgtcaaggccagaa
+6334828/1
?@@BDDDFFHHHHEIGIIEEHGGBGHH>FGGHEGIIIIFHIJBH<FGIJI
@5648986/1
ggtacatctagagtataaaaaaatgataaattccgtcactattcta
+5648986/1
@C@DFFFFHHHHHIIJIJJJJJIJJJJJJJJIJJIIJIJJIJJJJJ
@134093/1
gccagatgccaaagttcttgatcttcactgggctcttctctgggatttcc
+134093/1
C@CFFFDDFHFHFJGHIIIGIEHJJJIJGHIEHIEGHIJJIGJJIIGHGG
@7700088/1
cttcaaatgacgacaccacagttccagtctcaggcacattgccattagta
+7700088/1
CCCFFFFFFFHHHJJJIJJJJHHGGHGBHHIIIJJJJJJJJJJGHGIIDF
@1554731/1
catacataataaaattagaggaagtaggtgctgggcctcttgtatgcgaa
+1554731/1
CCCFFFFFHHHHHJJJJJJJJJJJJIJJGIJJJJJJJJJJJJIJJJJJII
@4274179/1
gctctgtgcctggctcccatgtcacggtagcactgagtgacggcacctcc
+4274179/1
CCCFFFFFHHHHHIJJJJJJJJJJJJJFHIJJJJJJJGIJJJJJJJJJJJ
@3591762/1
tgttgtggaactgcttcacctgtggccggcggcacgcagacgccttgatg
+3591762/1
CCCFFFFFHHHHHJJJJJJJJJIJJJJJJJJJJJHHHFFDEDDDDDDDDC
@6335911/1
cagtactttagctttgacagtgtaaaacttctccgaaatctccaatccaa
+6335911/1
CCCFFFFFHHHHHJJJJJJJIJJJJJJJJJJJJJJJJJJJJJJJJJJJJJ
@3592062/1
gcacgcgcttgggcagagggaatctgattgtgctgttgtggaactgcttc
+3592062/1
@@@DFAFFHGABDHGGEGEEBG@DHIDGH<GHIIJCGHDGHCHGGDGIII
@135054/1
ggatggagtgagcacgggctctgtgcctggctcccatgtcacggtagcac
+135054/1
=<?;1;DDFDFFFGGE@<@CGC9???C4D3CG9DDBDGHHEHGB7CAFG=
@1555736/1
ctcttgtatgcgaaggtgttgaggcgcttgtggtggtgcacgcgcttggg
+1555736/1
CCCFFFFFHHHHHJJJEGHIJJJJIJJJJJHIJHIIGHIIJJJJHFFFDD
@2266469/1
cgcaagaagtaccagaaacgggacttagccacaatctggtctggagagaa
+2266469/1
:?@D?DDDHFDBFGGCFDBFC@DHGEGAGGHHHBDGFGIHII@GCH;B;.
@135363/1
tcccatgtcacggtagcactgagtg
+135363/1
??@BDBD=A4=C:GF6FFDGI@@AF
@3592644/1
ccacaatctggtctggagagaagatcctcatcttgtatagaggaggcttg
+3592644/1
@@@DFDFFGBAFHGHEEHF<GHIIGGGCBH>FEGH?FGHICCE@?<FGED
@4275191/1
agagacgatttcaccagtggtcttcttgaacttcttcaattgacgca
+4275191/1
;??DDDD<FBFDDAE?EA?;CF>CFCHF>BGHGBEDDGIHHEHGEGB
@1556108/1
agtggtcttcttgaacttcttcaattgacgcaagaagtaccagaaacggg
+1556108/1
@@@DDDDDHFFDHIJJJJGGIIIJJJJJIIJJIIIJJIJJIIIJJJIGGI
@3592766/1
gtgctgggcctcttgtatgcgaaggtgttgaggcgcttgtggtggtgcac
+3592766/1
@C@FDFFFGG?FHGIIIGIIDHBHE;E:C@DEHGGHIII=BG=@A4@;@D
@4275328/1
ctcggacatttcaattttatttagttggtcttggttgaacggaactccaa
+4275328/1
@@CFFADDHDHHGGIJDHIGGIJIHHHIFFGIDGEEBBG>D@GCHHHGHJ
@4275536/1
ggatggagtgagcacgggctctgtgcctggctcccatgtcacggtagcac
+4275536/1
@@@?BFFDHFFFAGIEH>GIGHGGHHHHHEHGGGGJJJBGIHGE7BFGHI
@135847/1
acggcacctccgacactgaggtcacggtactcgcggtacatgttgtgtac
+135847/1
CCCFFFFFHHHHHJJJJJJJJHIJJJJGHJJJJJJJIJJJJJIJJHHHHH
@4275691/1
cataatcttcagatactccaaagcattctgggctgcagatgactgtgcat
+4275691/1
@@@ADD?D>FHFB@EHGGGGCIIGGHGEHEE@GE@D>F@?49DF@GIIED
@1556597/1
gatggagtgagcacgggctctgtgcctggctcccatgtcacggtagcact
+1556597/1
CCCFFFFFHHHHHJJJJJJJJJJJJJJJJJJJJJJJJJJJJJJFHIIJJJ
@2267265/1
cttgaacttcttcaattgacgcaagaagtaccagaaacgggacttagcca
+2267265/1
CCCFFFFFHHHHHJJJJIIJJJIIIJIJCGHIIJJJJJJJIIJJJJJIJJ
@3593186/1
gtgcacgcgcttgggcagagggaatctgattgtgctgttgtggaactgct
+3593186/1
CCCDFFFFHHHHHGIIGGGGIIHJIJGJIJIIHEIIJJJIGHIDGGGGII
@6337444/1
gctgttgtggaactgcttcacctgtggccggcggcacgcagacgccttga
+6337444/1
@@@FFFFFDFFHHJGIJJIEFGGGHHIGIIGGHFGGGHFFDCEDDDBDDD
@136035/1
caacagattgtttgagatgtttgtgaaactgcgacaccttgtggctgtga
+136035/1
@CCFDFDFHHFHHJGHIJJJJJJJJIJIJIIJIJJJJJJJJGIJIJJGIE
@2267648/1
tcataacgcagccagatgccaaagttcttgatcttcactgggctcttctc
+2267648/1
CCCFFFFFHHHHHJJJJJJJJJJJHGJJJJJJJJJJJJJIIJJJJJJJJJ
@1557008/1
gcaagaagtaccagaaacgggagccacaatctggtctggagagaagatcc
+1557008/1
CCCFFFFFHHHHHJJJJJJJJJJJJJJJJJJJJJIJJJJIJIIHIJJJJJ
@4276230/1
catctcttgcagtttggcctctttcgcagccaacttctggcgctccttga
+4276230/1
CCCFFFFFHHHGFIIJJJIJJIIJIIJJJJJJIJIJJJJJJJIJJJJJJJ
@136437/1
gttcgtgttgcaagacatgtaggaactgtccctcggagatgccgtcccgg
+136437/1
CCCFFDD?FHFHFIIGHIJFHIJIHHGGHHIIGIGE?DGIIIGJGGIJGG
@5649283/1
gccagatgccaaagttcttgatcttcactgggctcttctctgggatttcc
+5649283/1
CCCFFFFFHHHHHJGHIJJJJJJJJJJJJJJJJIEIJJJJJJJJJIJJJJ
@3593957/1
tgtgaggggcgtcgggtcacattacatactctg
+3593957/1
<@?DBDDDF1CCFGGBHG??D?FGGGECHIIID
@5649430/1
gcgagactcataacgcagccagatgccaaagttcttgatcttcactgggc
+5649430/1
@@@DDDDDFBDDBEHGBGDA;EEC<@CEGDHIGHGIHIEDF@B<FHI8B9
@7701183/1
gctgggcctcttgtatgcgaaggtgttgaggcgcttgtggtggtgcacgc
+7701183/1
@@@DDDDDHHBDFIHIIGGAHGG1C:CGBFGEHBHEG==B=FG@CEHIIE
@5649909/1
cgcaagaagtaccagaaacgggacttagccacaatctggtctggagagaa
+5649909/1
CCCFFFFFGFHHHJJJJIJJJIJJJJJJJJIIJGIJIJJHFIIJIJIJIJ
@3594949/1
cgaagaacatgcggctgaattgcagcatcttgtcgagaacatgaagccgc
+3594949/1
CCCFFFFDHHHGFGIJJIJIJJJJJJIJJJJIDFHIGGIHGGHIIGJJJJ
@4277595/1
ggtgagggatgcgtgacgtcagcccctacgatcatcactgccgtgtcctt
+4277595/1
;?1BDB?A<DFFH28?@FBFHI@GHEDC:@:?DEHIII<FG;AAGFHIHE
@3595163/1
cgcttgggcagagggaatctgattgtgctgttgtggaactgcttcacctg
+3595163/1
CCCFFFFFHHHGGJJIJJJJGIJIJJJIIIGGGJJJJJJJJIGIGIJIGH
@7702685/1
gctctgtgcctggctcccatgtcacggtagcactgagtgacggcacctcc
+7702685/1
CCCFFFFFHHHHHIJJJJJJJJJJJJJFHGHIIIJJIIIJJIIJIJJJJJ
@3595426/1
ggtaagtttgtcgagtagagccttagctgcggaatgcttagcttccttct
+3595426/1
??1BDDAABBDD8??CB9@FFICEEIIIDEE?DIICEEDDDEIEEBEDCC
@5651090/1
ctgtgcctggctcccatgtcacggtagcactgagtgacggcacctccgac
+5651090/1
CCCFFFFFHHHHHJJJJJJJJJJJHIJJJJJJJJIJJJJJJJJJJJJJJJ
@4278165/1
ctcgaatagtcttttctaacttgaacagtgcgatgttttacaagggcagg
+4278165/1
CCCFFFFFHHHHHJJJJJJJJJJJJJJJHIJJIJJHIIJJIJJJJJJJJJ
@3595840/1
cggtagcactgagtgacggcacctccgacactgaggtcacggtactcgcg
+3595840/1
CCCFFFFFHGHHHIJJJJIIJJJJIJJJJIJJJJJJFFHIJJGGIJIIJH
@5651548/1
gcgatgttttacaagggcaggttgaactcacaccattcaatttaaaagaa
+5651548/1
@@@?DDDDDHFH?EHIGBHGIHHH>BBFCHCBF@GGEGI@DHHCFIIIFH
@5651629/1
cccattttcacaggcaagggatcctaacttcgcaaccactaattccagtg
+5651629/1
@CCFFFFFHHHGHJJJJJJJJJJJJJJJJJIJIJJIJIJJJJJJJJIJHI
@7703755/1
gttgtggaactgcttcacctgtggccggcggcacgcagacgccttgatga
+7703755/1
@@@FDDDFFHHHGJIIIEGGGHCG=BEAGHJEHIHGFBDE?BBBBDCCAC
@7703899/1
cttgtatagaggaggcttgggctcgctctccgaagggagcttgcggccga
+7703899/1
CCCFFFFFHHHHHJJJJJGHGIJIJJIJJIJJJJJJJJJJJJIJIJHFDB
@5652218/1
gccccctggcgtaaaataacgtcaatacattggatctcctcagtaggatg
+5652218/1
CCCFFFFFHHHHHJJJJJJJJJJJJJJJJJJJJJJJJJJJJJJHJJJJJJ
@4278969/1
gggctctgtgcctggctcccatgtcacggtagcactgagtgacggcacct
+4278969/1
@@CADFFFHFFHGJJJIIJJGIJIIIIIG?FHJIJIIIGHGGEHIIIIIG
@3597096/1
ctcttgtatgcgaaggtgttgaggcgcttgtggtggtgcacgcgcttggg
+3597096/1
CCCFFFFFHHHHHIJJAEHHJJJJIJJIJJHIIIIIFHFHJJIJHFFFDD
@5653291/1
gtccattaacagcatcagctgttatatcagctgtgaagtcttcaagtttg
+5653291/1
@@@FFBDDFFFHBGIJGHIIIJIGGG@DHGGEG?FDHI:CHGIGIECDGG
@5653511/1
gtgctgggcctcttgtatgcgaaggtgttgaggcgcttgtggtggtgcac
+5653511/1
CCCFFFFFHHHHHJJIJJJJJJJJJHGGHJJJJJJJJJJIJJIJJEHIJI
@4280156/1
cagagggaatctgattgtgctgttgtggaactgcttcacctgtggccggc
+4280156/1
@@@?DDDDHAFDHBHIBCIHGHIIIIIIIIIGIIHIII??GHD>FHIIB;
@4280502/1
ctggagagaagatcctcatcttgtatagaggaggcttgggctcgctctcc
+4280502/1
C@CFFDDDDFBDHEGHIGIGDGHHBHGI@HIHHEHIEFGFHGGG<GGGIJ
@3598176/1
ctcgacgagcaagtagttcttgaagcacagacacaggtgtcttcaacgga
+3598176/1
CCCFFFFFHHHHHHIJIIJJJJJJJJJJJJJJJJJJJHHHIJJJJJIJJJ
@2270569/1
gaagttttgttcacgttctttgcttgaacacactgtgtcgccattcctag
+2270569/1
BCCFDFFFHHHHHJJJJJJJJJJJJJJJJJJJJJJJJJJJJJJJJJJJJJ
@7050915/1
gacggcacctccgacactgaggtcacggtactcgcggtacatgttgtgta
+7050915/1
C@@FFFFFDHHHHJJJJJJJJJHJGIIJHIIJIGIJI@AHIHEHEHEDBD
@2271044/1
agcacgtagttctcagcttccctgcaaagttaaccatcttgtattcaaaa
+2271044/1
@@@FFFFFGHHHDGGEGGGGGGGIIJIIIGGGIIEGFHDHGBFHIGIIJJ
@6338505/1
ggtgcacgcgcttgggcagagggaatctgattgtgctgttgtggaactgc
+6338505/1
BBBFFFFFHHHHHJJJJ;GHIJJJJJJJJJJJJIJJJJJJJJJJJJJJJI
@7051191/1
ctaaactatatctgtaccaaatttcaaccaaatccgtcaaatagttgcgg
+7051191/1
CCCFFFFFHHHHHJIIJJJJJJJJJJJJJJJJJJJJJJJJJJJJIIJJJJ
@2898268/1
gcgcttgtggtggtgcacgcgcttgggcagagggaatctgattgtgctgt
+2898268/1
@CCFFFDDFBDBFHDHIDEBEGIICCGBGGDCGGGBFHGE@AFH@EIIGG
@915765/1
ggcagagggaatctgattgtgctgttgtggaactgcttcacctgtggccg
+915765/1
@@@;DDDD?:?3?CGBFBHHDBBBFCHFBGECGEIIEFIEIDEF?DBAEF
@2271535/1
cagagggaatctgattgtgctgttgtggaactgcttcacctgtggccggc
+2271535/1
@@@DFDADHHHHGGIJJFHIIJJJJHIGHDHGDEHIIIIECHHGGIGHHI
@916078/1
ggctgcagatgactgtgcatccttgctagtaagtcctgagcc
+916078/1
<?7D?DAAC??:<:C::<F@BAEH>>?BCF?E<9C?B3?E9?
@4963435/1
gagcacgggctctgtgcctggctcccatgtcacggtagcactgagtgacg
+4963435/1
@@@FDDDFDDFBDGJGIIJIEHGHIIIIIIIGJJJDGHJIJGIII=FGGE
@137342/1
ccaaatttcaaccaaatccgtcaaatagttgcggagattaatggtataag
+137342/1
CCCFFFFFHHHGFIJJIIJJHGIIJJJJIJIIJDHIGIJJJJJJHHIJIE
@916272/1
agggaatctgattgtgctgttgtggaactgcttcacctgtggccggcggc
+916272/1
CCCFFDFFHFHHHGIGIICHGIJJIDHIGEHIIG@BDGICFHGEDH6FED
@7052278/1
cctgctattttttttatttttattttca
+7052278/1
;;<DDDDDDHDBH@@2?FGG?EHGHGHB
@916605/1
ctctacacaaagtttcagcttaaaatacgtttaaaaaaaatttgtaccaa
+916605/1
@@CFFDDEHDFFAEHGEFGHHIGGIIGGGBFHEHIIIIIIIIIGFHIIII
@1558074/1
tgagtgacggcacctccgacactgaggtcacggtactcgcggtacatgtt
+1558074/1
BCCFFFFFHHHHHJJJJJJJJJJJJJJIJJJJJHIJJJJJJJHHFFFFFF
@2272492/1
ctgcagatgactgtgcatccttgctagtaagtcctgagccatagcaaaca
+2272492/1
CCCFFFFFHHHHHJJIJJJJJJJJJJJHHHIIJJJIJJJJJIJJJJIJJI
@4963938/1
ggtgcacgcgcttgggcagagggaatctgattgtgctgttgtggaactgc
+4963938/1
@@@ADDAD:CFHH??ECHF@FADFGGGFD<DFEHGGEHHHIGEH;CDHGH
@916690/1
gtgctgggcctcttgtatgcgaaggtgttgaggcgcttgtggtggtgcac
+916690/1
@???DDFFHHGGHIHHBGGIIIABGHHEEBHHICHIIIIBFHFHI5@CHE
@137878/1
ggaagtaggtgctgggcctcttgtatgcgaaggtgttgaggcgcttgtgg
+137878/1
@@@DBDD?<=CDFHGB@FBGG?CAFBFB@=C@GGHDGDFGFAFFGHHGE;
@6339976/1
gccacaatctggtctggagagaagatcctcatcttgtatagaggaggctt
+6339976/1
@@@AD;DBDDDBHGGB@9F@FCCF>9EFEGI@FE9BDCF>E99?8B@B=9
@916737/1
gtggtcttcttgaacttcttcaattgacgcaagaagtaccagaaacggga
+916737/1
@@CFFFFFHFHFHJJIJJJJIJJJIJJJJJJJIIGGFHIJIJIIJJJJJI
@137984/1
gtcttggttgaacggaactccaatcctttactcgaatagtcttttctaac
+137984/1
BBBFFFFDHFHHHJJIJJIJJJIJJJJJJIJJJJJJJJIIIIJJJJJIJI
@6340081/1
gtagtaagtcagctgttccacttcatcatcagggatcttgccgtcattgc
+6340081/1
@@@FDBDACCFHAAFEFGHEH?CHGGG9AFEB@;EEDGEHHEHGDFBGAE
@7053167/1
gcaaatttttggttttaaccacatagttcccgatctcgcgggatctcttc
+7053167/1
@<?=DDDBBD@DHIBGIIIGDGEHDEFHE<BG>:AGD?DADGHHFE>CHE
@917131/1
ctgatgtactaatgagtaataaaataataaaatcctaaattctatcagag
+917131/1
CCCFFFFFHHHHHJJJHGIJJJJJJJJJJJJJJJJJJJJJJJJJJJIHII
@7053379/1
gtcttggttgaacggaactccaatcctttactcgaatagtcttttctaac
+7053379/1
CCCFFFFDHHHGHJIJIJJIJIJJJJJJJJJJJGHGIIIHHHIGIJJIJJ
@2899199/1
gtcggacgagccgtgccttttattgcttggtgagacacgagataaaagtc
+2899199/1
C@CFFFFFHFHHHIJFIJJJJJJJJJJJIJIGIJIIJJJIJIGIGJJJHH
@6340804/1
gaactgcttcacctgtggccggcggcacgcagacgccttgatgacctcca
+6340804/1
@@@FFFFFDHDFFIJGEHIIJIIJJJIJGGIEECDDDBADCCCDDCDCB?
@917392/1
gccagatgccaaagttcttgatcttcactgggctcttctctgggatttcc
+917392/1
@@@DD?3BFFFFADHBHIFDHIEHGHCHHIE9EAFF@DHGBCDFDFGHIH
@4964761/1
tttgtctgtttgtctgtttgtctgttcgtctgtgcgcgctaatctcagaa
+4964761/1
CCCFFFFFHHHHHJJJJJJJJJJJJJJJIJJJIIJJJJJJJJJJJJJJJJ
@2899481/1
aacactttttcagatgaatattttattattttctcgtatcccgtatccga
+2899481/1
CCCFFFFFHHHHHHIJJJJJJJJJJJJJJJJJJJJJIJJJJJJIJJIJJI
@6341227/1
gtcacggtagcactgagtgacggcacctccgacactgaggtcacggtact
+6341227/1
@CCAFFDDDDBFDFDEE<A@CCGHIAHBDHFDHD?DHCHI=F@@FEE;AE
@7705774/1
ggaactgcttcacctgtggccggcggcacgcagacgccttgatgacctcc
+7705774/1
@@<DDDD?DFHDDHBGCFGGEGEADHB;@EIGHEB9=<BBCCCCDCCC@B
@4965248/1
agcatacataataaaattagaggaagtaggtgctgggcctcttgtatgcg
+4965248/1
CCCFFFFFHHHHHJJJJJJJJJJJJJJJJJIJIJJJJJJJJJJJIJJJJJ
@5654303/1
gtggtcttcttgaacttcttcaattgacgcaagaagtaccagaaacggga
+5654303/1
CCCFFFFFHHHHHJJJJJJJJIJJJJJJJJJJJJJJFHIJJJJIJJJJJI
@5654720/1
gtgagtccgtcagtggctttctttgatcattaatgtctcgtatgtcaa
+5654720/1
CCCFFFFFHHHHHHIIJJJJJJJJJJJJJJJJJJJJJIJJGIJI9F90
@4965931/1
gccgtttctgagattagcgcgcacagacgaacagacaaacagacaaacag
+4965931/1
@<?BDDDDHHHDH@AFEHE@FFACFBFHG@D?FFGDFFHEGC;D==AA?@
@7706777/1
ttttaatgttattattacagcatacataataaaattagaggaagtaggtg
+7706777/1
?@?DA?ADCBD??BFHGHIBGE@FHIIIEHBFFHGGHI>@F;?CCFD>:?
@4966046/1
gacaccttgtggctgtgacttgtagtcaaggtggagattttactatcttt
+4966046/1
B@BFFFFFHHHHHJJGIGIJJJIJJIIJJJJ?FFGIGHHJJJJJJJJJJJ
@4282003/1
gtcacggtagcactgagtgacggcacctccgacactgaggtcacggtact
+4282003/1
CCCFFFFFFHHHHJIJIFHIJHJJJJJJJJJJJJJIJIJJFFHIJIGHHH
@7707543/1
gtcatattccaaggtagttactaatggagtcgaaacaaactcgtcgtaac
+7707543/1
C@CFFFFFAFFHBGEGBFHGIIJIIDHGEAGHGHIJIJJGGIJGHIIGIG
@4967077/1
ggatggagtgagcacgggctctgtgcctggctcccatgtcacggtagcac
+4967077/1
@<@DDD?DCB:C;AE8CDF1CCD?C?F<GFG@FFEFEF?D9FE@BBFF;@
@1559805/1
gtgctgggcctcttgtatgcgaaggtgttgaggcgcttgtggtggtgcac
+1559805/1
CCCFFFFFHHHHHJJIJJJJIHIJJEGGHIJJJJJJJJJIJJIJJIHIJJ
@4967241/1
acggcacctccgacactgaggtcacggtactcgcggtacatgttgtgtac
+4967241/1
CCCFFFFFHHHHHIJJJJJIJHIIJJJHIJJJIJJIAGHIJJJJJHHHGF
@7708197/1
gtctgtttgtctgtttgtctgtttgtctgttcgtctgtgcgcgctaatct
+7708197/1
CBCFFFFFHHHHHHIJJIJJJIJJJJJJJJJJJHIJFHHJIJJJJIJJJI
@1560007/1
tttattttgtttttctctgtgatctgtttcttggcatctatagatgtcgg
+1560007/1
@CCDFFFFHHHHHJJJJJJJJHIJJJIJJJJJFIJJJJJJJJJJJJIJIJ
@1560317/1
agtgacggcacctccgacactgaggtcacggtactcgcggtacatgttgt
+1560317/1
?@?DDDDDHADDFEHGEGHIIIGBGBHHHIID=@GHGGIGAAEHHEEFDB
@4283934/1
gccagatgccaaagttcttgatcttcactgggctcttctctgggatttcc
+4283934/1
CCCFFFFFGHHHHJIJJJJJJJJJJJJJJJJJJJJJJJJJJJJJJJJJJJ
@7709507/1
cgaaggtgttgaggcgcttgtggtggtgcacgcgcttgggcagagggaat
+7709507/1
CC@FFFADFFDHHJHIJJJJJJJHIJGGGIJJJJJJJIJJJHHHFFFDDE
@4284468/1
ctttactcgaatagtcttttctaacttgaacagtgcgatgttttacaagg
+4284468/1
CCCFFFFFGFHHHGHHIIIJJJIIHIIJJIIGIJIJJJJJHIJJJJJJJI
@4968675/1
cccgtttagcagcttcatccagaggcaagcgctccaagttgcttggaggc
+4968675/1
BCCFFFFFHGHHHJJJJJJJJJJIJIJJJJJJJJIJJJIIJJJJJJJJJI
@4284680/1
gtaggtgctgggcctcttgtatgcgaaggtgttgag
+4284680/1
@@?D=2=?B?FHDHBEAG@E?@FHH?:?F1:CD?BD
@4284772/1
ctggagagaagatcctcatcttgtatagaggaggcttgggctcgctctcc
+4284772/1
CCCFFFFFFHHFHIJJJJJJJJJIIIIIJJJIJJJJJGGIJIJJIJIBHI
@4285391/1
gtcgaacccaaaaatgtaattaactttttttttgtctgtttgtctgtttg
+4285391/1
CCCFFFFFHHHHHIJJIJIJIJJJJJJIJJJJJIIGIJJIGGHGIIHIJE
@2274163/1
cggcacctccgacactgaggtcacggtactcgcggtacatgttgtgtaca
+2274163/1
CCCFFFFFHHHHHJJJJJJJIJJJJJHGIJJIJIJHIIJJJJJJJJHHHH
@1562481/1
ccggactattacacaattaaacttatcgatcttaaaacacatacatgagt
+1562481/1
CCCFFFFFHGHHGJJJIIJJJJJJIIHGGIJIIIDHEGDHGIJJIICHI?
@4970154/1
cacagctcttgcagccatccaacgggattgcccatcaatttatcttcaaa
+4970154/1
=?;D;?>?DDFA>G9?FG?EFEHB<AF>ACFHGHC>D<FAFC<DCDAGEF
@1562897/1
cctgcaccatgcaccgccatgccatgtaccacgcctgggatgccacccgg
+1562897/1
CCCFFFFFHHHHHJJJJJJJJJJJJJIJJGIJJJJJJJJJJJJJJJJJJJ
@1562913/1
cgcaagaagtaccagaaacgggacttagccacaatctggtctggagagaa
+1562913/1
CCCFFFFFHHHHHJJJJJJJJJJJJJJJJJJJJJJJJJJIJJJJJJIIHJ
@1562934/1
ggccaacagattgtttgagatgtttgtgaaactgcgacaccttgtggctg
+1562934/1
CCCFFFFFHHHHHHIIJIIGGIJIJJHIJIIGIJJJGHIJIIJJJIJJJJ
@4285992/1
gcactgagtgacggcacctccgacactgaggtcacggtactcgcggtaca
+4285992/1
CCCFFFFFFHHHHJJJJJJJJJJJJJJJJJJGIJJJJHIJIJJJJHHFFF
@4286104/1
gcaaagataagatgaagaagaggagcaaatggaaaaaaaaattggtgaaa
+4286104/1
@@<;DD;DHHD>AFG<FHAEFC=;FHIBHI@@?9CGIIEIEF=@=.;C@@
@2274915/1
gcttcatccagaggcaagcgctccaagttgcttggaggcttgggcctgtt
+2274915/1
CCCFFFFFGHHGHGIHIIIIGIGIJJJIIJJJJHIIEGIIIBGIEIJIEH
@4286167/1
attcgatgttatacatatagcatttcggatctatagaggctgtcactgca
+4286167/1
@@@DD?DDBFDDFIGGGBFGI>EHGGGGIGDHG@HEIIIIIIGEGHGIBB
@2900077/1
cgcaagaagtaccagaaacgggacttagccacaatctggtctggagagaa
+2900077/1
<@;DD<BDFDF?CHIHHGG::FHHGICCCB>GHIIGIIF?B?GC>BFGAE
@138956/1
ggaagtaggtgctgggcctcttgtatgcgaaggtgttgaggcgcttgtgg
+138956/1
@CCFFFFDDDFFHGGHGIIIEICHHGHJJJGHB:CDGIGGHHHIIJJHIH
@7054335/1
gccagatgccaaagttcttgatcttcactgggctcttctctgggatttcc
+7054335/1
CCCFFFFFHGHHHIIGJJJJJJIJJJIGIJEHHIJJJJJJJJIJJIIIJJ
@1563715/1
agcaaatggaaaaaaaaattggtgaaaagaatcacaagtaagatactgca
+1563715/1
CCCFFFFFHHHHHEHGGGHGII?FHIGIHIIJIGIJIJBFHGIIGCFIIJ
@7054628/1
gccattcccaactgtcctccggtactaacgatcaaatcgatcatgggtcc
+7054628/1
CCCFFFFFHHHHFIHIIGIJJJHHJJJIJJJIJGIHIGHFHFHIIIIBCH
@2900687/1
ccgtcgatgaccagcagaaggcgtgttaccgaccagagtagcaaccacct
+2900687/1
@<@DDADDFFBCCFGEG>::A;<@ECFAF>DFHIBC9;=8C9@=;CEHDE
@6341996/1
cagccagatgccaaagttcttgatcttcactgggctcttctctgggattt
+6341996/1
@@CFFDDDBDDHDFHEFHHFHIBHH@HIIIJHCAFIHIGIJIJIGG?GHJ
@139295/1
gtgctgggcctcttgtatgcgaaggtgttgaggcgcttgtggtggtgcac
+139295/1
@=@DFFFFHGDHHGIFBGHCEHGGB?CF=FHJJIIIIII;FC@DE@CCGD
@139435/1
gggaatctgattgtgctgttgtggaactgcttcacctgtggccggcggca
+139435/1
CCCFFFFFHHHHHJJJJJJJJJJJIJJJJJJJJJJJIIJJJJJJJJJHFD
@5655700/1
ctggagagaagatcctcatcttgtatagaggaggcttgggctcgctctcc
+5655700/1
CCCFFFFFGHHHHJJJJJJJJJJJJJJJJJJJJJJJJHIIHJJJJJJJJJ
@2276035/1
ggagattttactatctttcaagtcggcataacgggccgcgactccgccct
+2276035/1
@@@D;DDDFD?BFHIG>GBHCE@FEFGHGEGCFEHE:D@AAEE6;?AA9;
@5655809/1
cacggtagcactgagtgacggcacctccgacactgaggtcacggtactcg
+5655809/1
CCCFFDDFHHHHHJJGIJJJJJJJJJJJJJJJJJJJJJGIJJJJHGIJJG
@6342484/1
gtcttcactagttggcaaatcgcgcgtatagacattttgctaccaaaacc
+6342484/1
@C@FFFFFHDHHHIIJGGEFGGIGHIJJJJIJJJJJIIIJJGGIIIJJJJ
@3599874/1
gtcacggtagcactgagtgacggcacctccgacactgaggtcacggtact
+3599874/1
CCCFFFFDHHHHHJJJJHIJJJJJJJJJJJJJJJJJJIJJHIJJJJHIHH
@5656043/1
gaggaagtaggtgctgggcctcttgtatgcgaaggtgttgaggcgcttgt
+5656043/1
CCCFFFFFHHHCFIIIJJJIJJIIJHIIIIJIHIJ:DFHIGGIIIIIIJI
@139856/1
caccagtggtcttcttgaacttcttcaattgacgcaagaagtaccagaaa
+139856/1
CCCFFFFFHHHHHJJJJJJJJJJJJJJJJJJJJIJJJJJJJHIJJJJJJJ
@5656114/1
gtgctgttgtggaactgcttcacctgtggccggcggcacgcagacgcctt
+5656114/1
C@CFFFFFHHHHHJJJJJJJJJJJHIHIJIJJJJJJJHHFFDDDDDDDBD
@5656236/1
tcatcttgtatagaggaggcttgggctcgct
+5656236/1
???D;;D>AAD:?BE?E@FGHI6AF<GG:D@
@2901560/1
ctccatactttgtttcatttaaatttacgggctatgccatttatcctcgc
+2901560/1
?@@DDEFAFHHHAEHIIIIIEIDGE?EHIGGEHIGHIIGIIGEIGGIGGG
@7709653/1
gtttcttggcatctatagatgtcggtggcgcacagggcacgcttgcgcat
+7709653/1
C@@FFFEFHHHHHJIIJGHIJIIJIFHIIJJIJEIIIIJJJJJJJIJJJG
@7709661/1
gaggaagtaggtgctgggcctcttgtatgcgaaggtgttgaggcgcttgt
+7709661/1
CC@FFFFDDHGHHIJJIJJJJJJJJIJIIIJIIIJDGGHJIJIIIJJIJE
@2901696/1
gtcacggtagcactgagtgacggcacctccgacactgaggtcacggtact
+2901696/1
@@@DFFFDDHHHFIIDGHHGGIJBGHGHIIIIGIGHGHGICHHGIJHIHG
@6343113/1
cgaaggtgttgaggcgcttgtggtggtgcacgcgcttgggcagagggaat
+6343113/1
@@?;DA=A=CCACG=FBABHCGC3CCHHDDGGGHGIBHG@@?ECBEECCB
@140382/1
gtgttgaggcgcttgtggtggtgcacgcgcttgggcagagggaatctgat
+140382/1
@@CFFFFFHHHHHIIGHIGGIHIJJIJJJIJJJJIIJIIJFHHEFFFFFF
@2902082/1
cggcacctccgacactgaggtcacggtactcgcggtacatgttgtgtaca
+2902082/1
CC@FFFFFHHHHHIJIJIJJJJJJJJHIIJJJJJJIJJJJJHGIIIHHHH
@2902110/1
caccagtggtcttcttgaacttcttcaattgacgcaagaagtaccagaaa
+2902110/1
CCCFFFDDFFHHHJJIHIJJJJFHIIJJIGIHHBGIJJJJIGHCGGIJJJ
@919742/1
ggtgctgggcctcttgtatgcgaaggtgttgaggcgcttgtggtggtgca
+919742/1
CCCFFFFFHHHHHJJJJJJJJJGIJJCFFGIHJJJJJJJJHJJIJJIHII
@140751/1
gttttgttagacttcagtgtagctttgtattatgttcactttcttattaa
+140751/1
@?@FFFFFHHFFGJIGHEHEJIIJIJJFHIEIIDFHIJGIJIHIJJJJJI
@5657224/1
gctctgtgcctggctcccatgtcacggtagcactgagtgacggcacctcc
+5657224/1
CCCFFFFFHHHHHIJJJJJJJJJJJJJIIJIJJJJJJJJJJJJJIJJJJJ
@5657815/1
gggctctgtgcctggctcccatgtcacggtagcactgagtgacggcacct
+5657815/1
CCCFFFFFHHHHHIJIJJJJIJJIIIJJJFHIJJJJJJJFHIJJJIIGIG
@5657943/1
ggggtgggcccaccaggccgttacagatgaactcccgtcgatgaccagca
+5657943/1
CCCFFFFFHHHHHJJIJJJJIJJJJJJJJJJGIIJJJIJJIJJIJHHHHH
@2276584/1
cctgctattttttttatttttattttcaatgtacagacagcacttttcta
+2276584/1
@@<D1??BF?DA?FAF@FGIGHGGI@DGGGGIC<FHIBBG;FHIBFFEEH
@7711278/1
ggattttaatgttattattacagcatacataataaaattagaggaagtag
+7711278/1
CCCFFFFFGHHHHJJJIJJJJJJJIJJJJJJIJJJJIJIJJJJIJJJJJJ
@7711418/1
gcaacttggccaggttagggccaacagattgtttgagatgtttgtgaaac
+7711418/1
CCCFFFFFHHHHHJHHJJJJJJJJJJJGIJJJJJJGIJJJIIJJJJIJJJ
@4971303/1
aactgcttcacctgtggccggcggcacgcagacgccttgatgacctccac
+4971303/1
CCCFFFFFHHFHHIJIJJJJJJJJJJHHIJJHHFFDEDEDDDEDDCCDDD
@5658463/1
ctcatcttgtatagaggaggcttgggctcgctctccgaagggagcttgcg
+5658463/1
CCCDFFFFHHFGHJIIIGGIHJIIGAGGIIBGGGIGIGHGIJIJIGIJJE
@2277175/1
gtcaaattaaagaatcacgtcgaacactattctatgcttataccattaat
+2277175/1
CCCFFFFFHHHHHJJJJJJIJJJJJJJJJEIJJJJJJJJJJJJJIIJJJI
@2277246/1
gcgagactcataacgcagccagatgccaaagttcttgatcttcactgggc
+2277246/1
@@<DDDDDHDHHBEHIID<GHI?CFHHHGBB?FFDHHHGIIIIGIGCHDG
@4971683/1
gcacagttcctcgacgagcaagtagttcttgaagcacagacacaggtgtc
+4971683/1
CCCFFFFFHGHHHJJJJJJJJJHIJIIJJJJJJJJJIJJJJJJJJIFHHI
@4287253/1
gtggattttaatgttattattacagcatacataataaaattagaggaagt
+4287253/1
@?@DFDFFHHHGHDFHIIJJHJIJJJIJJJGIJJJJJIJJIJJJJIJIJ@
@4971993/1
gcctggctcccatgtcacggtagcactgagtgacggcacctccgacactg
+4971993/1
@CCFFFFFHHHHHJJJJJJJIIJJJJJJJJEHIJJJJJJJJJJJJJJJJI
@4287419/1
gcattgatatttggaaatgattagctcgcagcattatgggt
+4287419/1
@@@DDBDBBBBFF?E::CH>:CFHGGEG>D@FDGGGFHII?
@4972101/1
gaaacgatcaacaataatatataatttggagtacagttaatacctggcat
+4972101/1
@@<DDDDFHDHDFGGEGGCHGGGHGIGHEHGIIJBGDFI@G@AEHGGIJC
@2278570/1
ctcatcttgtatagaggaggcttgggctcgctctccgaagggagcttgcg
+2278570/1
@@@DDDDDH<CFHHIDGFGEEHI?C;>DCGEHIIBH>HI6FGHBBCHIHI
@1564807/1
gccagatgccaaagttcttgatcttcactgggctcttctctgggatttcc
+1564807/1
@@@FFFFFFDHHHIEHIJJJIJJJJJJIJHFHDHHDHIIJJJGJIIIGII
@7713610/1
gcgaaggtgttgaggcgcttgtggtggtgcacgcgcttgggcagagggaa
+7713610/1
@@@DDFFADCFHBHIBHIGIIFGHDHA@BB@FGGGHHGIGGEEDDFFCC@
@7713690/1
gggctctgtgcctggctcccatgtcacggtagcactgag
+7713690/1
@7;DDB>;AF?BD<EGEGEGE?AEHACFEFHIBGGEF9B
@2279492/1
gcagagggaatctgattgtgctgttgtggaactgcttcacctgtggccgg
+2279492/1
@?@DA?=AF?DFDDA?EBCFBEBEDBFF@9?:9?F@GI?DBBD??9;?D?
@7714192/1
catcccacaatatattcgtgaaaaccgcatccaactcggatcagccgttt
+7714192/1
CCCFFFFFHHHHHJJJHJFGGIJJGHIJIJIIIJJJJJJGHHJJIJIHIJ
@2279695/1
tgagatgtttgtgaaactgcgacaccttgtggctgtgacttgtagtcaag
+2279695/1
CC@FFFFDHHHFHIHGIJJIGIIJJJFHJJJIIGGIIEHIEHDHGGEFHG
@2279712/1
gggaatctgattgtgctgttgtggaactgcttcacctgtggccggcggca
+2279712/1
CCCFFFFFHHHHHIJJJJJJJIIJJJJJJJJJJJJJJJHJJJJJ>GIHFD
@4973827/1
cccacatcaggatgtggattttaatgttattattacagcatacataataa
+4973827/1
CCCFFFFFBFHHHICGHJJIIHIIJJIIIIJIJJIJIIJIJIJJJJIJJI
@4289208/1
cgcagccagatgccaaagttcttgatcttcactgggctcttctctgggat
+4289208/1
@CCFDFFFHDHGHJJJIIJJIIJJJJJJJJJJJHGHIJJJIJJJJIJJJI
@920614/1
cggtagcactgagtgacggcacctccgacactgaggtcacggtactcgcg
+920614/1
@@CDDDFFHHHHHDHHGGDHHIIJJJIJJJJJJIJJFHGGIGCFHIIGIH
@5658913/1
ctcagatgcaatttcttgcaagaattgcacaaagttgaagtccttgttgt
+5658913/1
CCCFFFFFHGHHHJJJJJJJIJJJJJJJJJJJJJJIIIIJIJIJJJJJJG
@4974237/1
ggcagagggaatctgattgtgctgttgtggaactgcttcacctgtggccg
+4974237/1
CCCFFFFFHHHHHJJJJJJJJJJJJJJIJJJJJJJJJJJJJJJJJJJJJJ
@4974240/1
gaagtaggtgctgggcctcttgtatgcgaaggtgttgaggcgcttgtggt
+4974240/1
@CCFFFFFHGHHHJIIIJJJIJEGIIGGHIII:DGGJJJJIJIJIJHHG@
@4974376/1
agggaatctgattgtgctgttgtggaactgcttcacctgtggccggcggc
+4974376/1
CCCFFFFFHHHHHJJJJJJJJJJJJJJJJJJJJJJJJJJJJJJJJJIJHF
@4974532/1
ctgggctgcagatgactgtgcatccttgctagtaagtcctgagccatagc
+4974532/1
@@@FDDDFDHHDBGHHIIJHGGIIIGEH@HHIHGGHCCBC@AHGECCHID
@921284/1
gcctcttgtatgcgaaggtgttgaggcgcttgtggtggtgcacgcgcttg
+921284/1
??<DFDFDHDBHHH<<EECDEFH>BG@FHHGG9BB?BDHGIIE;@AHBEC
@140880/1
ctcttgtatgcgaaggtgttgaggcgcttgtggtggtgcacgcgcttggg
+140880/1
@@@DFEFFFHHDFIJEEFFCHGHJGIJJJGIB@FHG@BGGGIJGHFFED?
@2902444/1
gttgaacggaactccaatcctttactcgaatagtcttttctaacttgaac
+2902444/1
@CCFDFFFDDHHHHJIJJJJGEHIIGGIJJIJIHIJJJIGEEGBGIJJJJ
@7716710/1
ctgctatttattttttctatattttcaatgaacagaattgacccttctac
+7716710/1
CCCFFFFFHFHHHJJJIJJJJJIJJJIJJIIGIJJJJIJIJJJJJJJJJJ
@7716734/1
tgtggaactgcttcacctgtggccggcggcacgcagacgccttgatgacc
+7716734/1
@CBFFFFFHHHHHJJJJJJJJJJJJJJJJJJJJHHHFFDDDDDDDDDEDD
@4290846/1
ctccgacactgaggtcacggtactcgcggtacatgttgtgtacacctgag
+4290846/1
CCCFFFFFHHHGHJGIJJJJFHJJJJJJJGIHIJJJJIHIIJIIIHIJIJ
@7057231/1
cctcatcttatatagaggaggcttgggctcgctctccgaagggagcttgc
+7057231/1
<@@FDFFEFFD>FIEAFECFHEGECGEFH=8?BBGEC@?B<@<=FBHA>D
@7057272/1
agtaccagaaacgggacttagccacaatctggtctggagagaagatcctc
+7057272/1
@CBFFFFFHHHHHJJIJJJJJJJJJJJJJJJJIIJJJJJHIJJJJJJJJJ
@7717104/1
gcgagactcataacgcagccagatgccaaagttcttgatcttcactgggc
+7717104/1
CCCFFADDHHHHHJJIIGGIJJIEGIJJIGJBFIJIJIJJIJEIIJHIJG
@4291190/1
gttgaggcgcttgtggtggtgcacgcgcttgggcagagggaatctgattg
+4291190/1
@CCFFFFFHHHHHHIIEHIGEHIJJJIIIIGHJJIIGIJJEGHHFFFFFF
@7057613/1
catacataataaaattagaggaagtaggtgctgggcctcttgtatgcgaa
+7057613/1
@C@FDDFFHHHFBHJIJIEIGIIIHHDE<3CHHCEHHGGIIJFGDGGEBG
@4291290/1
cgcaagaagtaccagaaacgggacttagccacaatctggtctggagagaa
+4291290/1
CCCFFFFFHDHHHJJJJJJIJJJJJJIJJJJJJJJJJJJIIJJJJJJJJJ
@6345302/1
gggaatctgattgtgctgttgtggaactgcttcacctgtggccggcggca
+6345302/1
CCCFFFFFHHHHHHIGJJIJJJJJIJJJJJJJIJJJJIJJIJJIJJJHFD
@2903859/1
gtgcgtgcaggatcctcgtcattgcctggcatacaaggcaaagcaccgac
+2903859/1
@C@FFDDFFFHGAFBGEH?EHIIBHIIIIIIIIIEGEGIIIEHCFD=FHI
@4291625/1
gcgtcttctctaacagttctctgtggtgcaaagcaagcaattgcccacac
+4291625/1
CCCFFFFFHHHHHIJJGHIJJIIHIJFHIGGHIIIJIDHGIJGGGIJJJJ
@6345545/1
cttcacctgtggccggcggcacgcagacgccttgatgacctccactttga
+6345545/1
CCCFFFFFHHHHHJJJJJJJJJJJJJJJHHFFFEEEEEEEDDDDDDDDDC
@1566817/1
gcaggttgaactcacaccattcaatttaaaagaaactgggtgcgtgcagg
+1566817/1
CCCFFFFFHHHHHIJJJJJJJJJJJJJJJJJJIJJJJJJJGIJJJJJJJJ
@6345666/1
gtacagttagaaatgttacaacctctatactttgcattaaaataatgccc
+6345666/1
CC@DFFDDHHHHHIIHIIJJGHGJJIJJJJIJJJIGIGHGGDGICIEGIJ
@7717872/1
gtacattgaaaataaaaataaaaaaaatagcaggggttattgttatgtcg
+7717872/1
@@@FFDDFHGFFHIJJJJJJJJIJJJIJJJJJJIJJ?DGIJIHGIJJFHG
@1567295/1
gtccgacccgaagtggttgtcgtcccacagcacgtggtagtgcgacggac
+1567295/1
CCCFFFFFHHHFHHIJJJJJJJJJJJJJIJJJJJHIJGIJJJJJJJHDDD
@7718319/1
agacgatttcaccagtggtcttcttgaacttcttcaattgacgcaagaag
+7718319/1
@CCFFFFFHHHHHJJGIIJJJJIGJJFHIHIHIJJFJJJJJJJJIJJJJJ
@143015/1
gtgtacacctgagcgagactcataacgcagccagatgccaaagttcttga
+143015/1
BCCFFFDEHHHHHIJJJIIJJJJJJJJJJJJJJJIJJJJJJJJHIJJJJJ
@1567686/1
ctcgaatagtcttttctaacttgaacagtgcgatgttttacaagggcagg
+1567686/1
CCCFFFFFGDHHHJJGGGIJJJJGJIIJIIJJJJJJJIJIGGGJEIIJJJ
@7718576/1
cttcgcaaccactaattccagtgataaattcactctagcacgtagttctc
+7718576/1
CCCFFFFFHHHHHJJIJJJJJIIJJJJJJJJJJIJJJJJJJJIJJIJJJJ
@7718681/1
gatagtgagacattcactttttagtcataatcttcagatactccaaagca
+7718681/1
CCCFFEFFHHHGHJJJJJJJJJJJJJJJJJJJJJJJJJJJJJJJJJJJJJ
@143219/1
gtcttcttgaacttcttcaattgacgcaagaagtaccagaaacgggactt
+143219/1
?@@DFFFFDHHFFFHHIIIIIIIHGHIGIIGIIFHGHGIIIIGIIGGHCH
@1567908/1
cttcttctcttttttctcctttcttttgcgagctgctgccgaaagattag
+1567908/1
1=@DDFFFHHHHHJJJJJJJJJJJJJJJJJGIJJJJJJJJJGIIIJEIII
@143326/1
gacgcaagaagtaccagaaacgggacttagccacaatctggtctggagag
+143326/1
CCCFFFFFHHHDFHGJJJIGIJJJJJJJJJJJJJJJJJJJJGHJJJIJJI
@7718942/1
gacggcacctccgacactgaggtcacggtactcgcggtacatgttgtgta
+7718942/1
CCCFFDADDHHDHII<FHIC@GCHIEHGE;DGIIGIGGIIEEHEHHEFFF
@7719268/1
gtggattttaatgttattattacagcatacataataaaattagaggaagt
+7719268/1
?=?ADDDDHAADHFGDGEHGIIII@BAEAFHFBBH@??EFHBDEFH;?D:
@1568437/1
gaggaagtaggtgctgggcctcttgtatgcgaaggtgttgagg
+1568437/1
?;=?1BDDD<F2<<EBFFFEGFFIFF9FHEE;0C<:D?FD<DD
@1568574/1
gggcagagggaatctgattgtgctgttgtggaactgcttcacctgtggcc
+1568574/1
CCCFFFDDDDFHFIIJJJIIHIJJJHIJJIIGIGHEIIJJJEHFHFHIIJ
@1568643/1
agggaatctgattgtgctgttgtggaactgcttcacctgtggccggcggc
+1568643/1
@@CFFFFFHHGFBDGGGIIHGGIIFIIIFEGHIGIIGIHHIIGIIDEGHF
@7719532/1
cgcaagaagtaccagaaacgggacttagcc
+7719532/1
@@@DD?8BFHBFDFHEG9<F?:1CBAF@A?
@144211/1
gccagatgccaaagttcttgatcttcactgggctcttctctgggatttcc
+144211/1
CCCFFFFFHHHHHJHIJJJJJJJJJJJJJIIJJJJJJJJJJJJJJJJJJJ
@7719983/1
gcaagaagtaccagaaacgggacttagccacaatctggtctggagagaag
+7719983/1
@@@FDDFDHBFFFIJIEGIGHAHIEGDFGIBF@DF9DHFGG@GDGDFEC@
@1569553/1
catccaactcggatcagccgtttctgagattagcgcgcacagacgaacag
+1569553/1
CCCFFFFFHHHHHJJJJJJJJJJJJJJJJJJJJJJJJJJJJJJJJHHFFE
@1569608/1
gagacattcactttttagtcataatcttcagatactccaaagcattctgg
+1569608/1
?8:BADD;D:?DD@?BE@?<CEF@FA?<CCFFECCFCE@9EDD?<DD?<?
@145050/1
ctttactcgaatagtcttttctaacttgaacagtgcgatgttttacaagg
+145050/1
CCCFFFFFHHGHHI>GHIJJIJJJIIG@HGIJJHIDIGAGGHHIGIJIIE
@1570096/1
gccagatgccaaagttcttgatcttcactgggctcttctctgggatttcc
+1570096/1
=8?DDADAFD?CAG<CCEEI?ACCEDHFF@A?BFDFGFFFEEAD8BDBBG
@145939/1
ggctatgccatttatcctcgcacgttggcagtaatagtacaagtgaaaag
+145939/1
?@;DABD?:=CFDEEEEGHGIIEGFGEI@DGDHDHHGGGHBHHDGG>DHH
@7721960/1
cttagccacaatctggtctggagagaagatcctcatcttgtatagaggag
+7721960/1
CCCFFFFFHHHHHJJJGIJJJJJJJJJJJIJJJJJJJJJJJJJJJJJJJJ
@7721961/1
cagtggtcttcttgaacttcttcaattgacgcaagaagtaccagaaacgg
+7721961/1
CCCFFFFFHHHHHJJJJJJIJJJJJJJJJJJJJJJJJJGHJJJJJJJJJJ
@146218/1
tacagcatacataataaaattagaggaagtaggtgctgggcctcttgtat
+146218/1
CCCFFFFFHHHHHJJJJIJJJJJJJJJJJIJJJHIJ<FHJIJJJJJJIJJ
@146343/1
ggagattttaaaaactgcttaagacctttagcgccattttggccgcagct
+146343/1
BCCFDFFFHHHHHJJJIJJJIJJJJIJJJIJJJJJJJIJJIJJJJJJJJJ
@7722388/1
agatctcatagatacacataaattcgtatcaacaaaactattgtaatatt
+7722388/1
@C<DDFFFGHDHHHIIIGHHJGGIIJEFEHIGIIJJJIGGGGIGGGIIJG
@1571447/1
gcgatgttttacaagggcaggttgaactcacaccattcaatttaaaagaa
+1571447/1
CCCFFFDFHHHHHJIJJIIGIFEGHIIIJJJJJGEHJJIJJJJJJJJJIJ
@923667/1
ggatggagtgagcacgggctctgtgcgtggctcccatgtcacggtagcac
+923667/1
C@CFFFFFFHHHHJJJJJJJJJJIJJDGIJJIJJJJIJIJJJJJGHGIIJ
@146600/1
gtgctgggcctcttgtatgcgaaggtgttgaggcgcttgtggtggtgcac
+146600/1
CBCFFFFFHHHHHJJJJIJJJIHIIEGGGIIJJGIJIJJJJJFHIIJJIJ
@2281609/1
gggaatctgattgtgctgttgtggaactgcttcacctgtggccggcggca
+2281609/1
?@@DDDDDFHHFH:CAC>HH>GHGGIIIIIGHGIIIIB9??FFEHEHBD6
@6346075/1
gccagatgccaaagttcttgatcttcactgggctcttctctgggatttcc
+6346075/1
@CCFFFFDHFHHHICFHIIIEFHHGIIIGEFGHDHEHGIIIIIJIIIGBH
@3603159/1
cctaagtgagtatacatctattaaattcaaacgcagaggttctcattatg
+3603159/1
CCCFFFDF?8FHHGGIIIIGIIGIIEIIIIIIIIIIGIIBFHIIDGIIIH
@2282108/1
agcatacataataaaattagaggaagtaggtgctgggcctcttgtatgcg
+2282108/1
CCCFFFFFHGHHHJJJJJJJJJJJJJJJJJIIJJJJJJJJJJJJIIJJJJ
@2282165/1
ctcagatgcaatttcttgcaagaattgcacaaagttgaagtccttgttgt
+2282165/1
CCCFFFFFHHHHGJJJJJJJIJJIJJJIJJJIJJIHHGIIIJJJJIGHIJ
@2282407/1
ccagtagtcttcttgaacttcttcaattgacgcaagaagtaccagaaacg
+2282407/1
CCCFFFFFHHHHHJJJJJJJJJJJJJJJJJJJJIJJIJJGIIIJJJJJJJ
@5661934/1
ccctaagtgagtatacatctattaaattcaaacgcagagctcattatgtt
+5661934/1
BCCDFFFBFHHCFHIIIHIHIJJIJIIJJJJJJIJJJJJJIHIHIJJJHI
@5662021/1
gacgatttcaccagtggtcttcttgaacttcttcaattgacgcaagaagt
+5662021/1
CCCFFFFFHHHHHJIJJJJJJJJJIJJJJJJJJJJJJJJJJJJJJJJJJD
@4291995/1
agccgtttctgagattagcgcgcacagacgaacagacaaacagacaaaca
+4291995/1
CCCFFFFFHHHHHIJIJJJJJJJJJJJJJJJJJIIHJJJJJJJJHHHHFF
@924366/1
gggttggaatgattctggtgggttgtcctgcagagcttgccacatcttgt
+924366/1
?@@BDAADHFD?DEHIGGCGHIH=FFGHIIIIHIIFIHGGIIIIIGIIIB
@3603844/1
ggatggagtgagcacgggctctgtgcctggctcccatgtcacggtagcac
+3603844/1
CCCFFFFFDHHHGJJJJJJIJJJJJJIJJJJJJJJJJJJJJJJJFAHIIJ
@5662507/1
cggcacctccgacactgaggtcacggtactcgcggtacatgttgtgtaca
+5662507/1
@@<<DD;DFBA?D:EB>@E8CE?G@AB;FGBFDFE;;5;CEDE4=@A?CE
@2283080/1
atacataataaaattagaggaagtaggtgctgggcctcttgtatgcgaag
+2283080/1
@@@FFDDFGHGDDGGBHIJI;GGFHIGCFGHH<HGIGJJJJJEIJJJGEH
@5662569/1
gcaagaagtaccagaaacgggacttagccacaatctggtctggagagaag
+5662569/1
@@@DDDDDFHFHF:EGGBHGA:EHICGIIIIIIIIIFGI@GIIIIIGIII
@4292740/1
tgattatttgtctgtagtggtcctgctgtttcgtatattctaaattggtt
+4292740/1
@C@FFFFFHFFDHGIGGCA@FHIIGGIIBFHIIGHIGGHIIFGGHHGG?F
@5663006/1
ggcagagggaatctgattgtgctgttgtggaactgcttcacctgtggccg
+5663006/1
CCCFFFFFHHHHHJJJJJJIIJJJJJJIJJJJJJJJJJJJJJJJJJJJJJ
@6348010/1
ggtgctgggcctcttgtatgcgaaggtgttgaggcgcttgtggtggtgca
+6348010/1
CCCFFFFFHHHHFIJJJIJJJIHIJJIHFHIGHJEHGGBGIJIJIIIIIC
@3604438/1
cgtttagcagcttcatccagaggcaagcgctccaagttgcttggaggctt
+3604438/1
???DDA?DDDDDB42:CEEF@<:AE@F>?:CD>DBB:9?DEDDDDCD;BC
@925141/1
gtgctgttgtggaactgcttcacctgtggccggcggcacgcagacgcctt
+925141/1
@:?DDD==AADBB?EBFHIIICHII9<ACHCH?:6@@==?BBA8;8;@B@
@5663412/1
ctggagagaagatcctcatcttgtatagaggaggcttgggctcgctctcc
+5663412/1
CCCFFFFFHHHHHJJJJJJJJJJHJJJJJJJGIJJJJHGIIJGIIJJJIJ
@2284104/1
gtcgcaagatagtgagacattcactttttagtcataatcttcagatactc
+2284104/1
@?@DDDDDDAAFCG4C:CFEGDEHIHGEHEHHGCGHIIGGIDHCDFHGIF
@2284143/1
gcagcatcttgtcgagaacatgaagccgctttggtttacgttccagttct
+2284143/1
CCCDFFFFHHHFFIGIIGIJHIIJIJGIIHGIJJDFGHIJFHJJJFFHHE
@925718/1
gtggtgcacgcgcttgggcagagggaatctgattgtgctgttgtggaact
+925718/1
CCCFFFFFHHHHHJJJJJJJJJJJJIJJJJJJJJJIJJJJJJJJJJJJJJ
@7722842/1
cccatgtcacggtagcactgagtgacggcacctccgacactgaggtcacg
+7722842/1
CCCFFFDFHHHHHIJJJJJJJJHIJJJIJJJJIJJJIJJJJJJJJFHIJJ
@2284596/1
agcaaatggaaaaaaaaattggtgaaaagaatcacaagtaagatactgca
+2284596/1
<@@FFABBFDFDDGDHGHBGDEBD?FAEC?HDHCGGHIFHEHIHBFEEGH
@2285423/1
cagcatacataataaaattagaggaagtaggtgctgggcctcttgtatgc
+2285423/1
CCCFFFFFHHHHHJJJJJJJJJJJJIJIIJJHHHIJIJJJJJJIJIIJJI
@2285629/1
cctgtggccggcggcacgcagacgccttgatgacctccactttgatgatc
+2285629/1
@@@DDFDFGFHHHJJJJGIHGIJJHHEEDCEFFFEDEDEDCDDDDDDEEC
@2285992/1
gtggtcttcttgaacttcttcaattgacgcaagaagtaccagaaacggga
+2285992/1
@@@FFFFFHHHDFGIJGIGIJJIJIHIIJJJJJJIJDGHIGIJGGGIJIG
@927903/1
gtcgcgtacttgcagaagcatggctgcccaatgatcggcattccggcgtc
+927903/1
CCCFFFFFHHHHHJJJJJJJJJJJJJJJJJJIJJJJJJJJJJHGIIJHFF
@7060721/1
ctgggcctcttgtatgcgaaggtgttgaggcgcttgtggtggtgcacgcg
+7060721/1
@@@DD?DDHFHHDHGBEHGAEEHIBGC<FHHIIIIG?>BGB@@CHGIEEE
@7060756/1
ctcatcttgtatagaggaggcttgggctcgctctccgaa
+7060756/1
@@@?D>?D?:CB4A<?E3CE7?BEEAA3?DDGFDFFFD1
@928110/1
gtcacggtagcactgagtgacggcacctccgacactgaggtcacggtact
+928110/1
CCCFFFFFHFHGFGIEHHIIIJFIIGGIIJIIJGHIJEHJGHIGIJHIHF
@7061250/1
agatgccaaagttcttgatcttcactgggctcttctctgggatttccctg
+7061250/1
CCCFFFFFHHHHHJJJJJJJJJJJJJJJJJJJJJJJJJJJJJJJJJIJJJ
@928479/1
ctcagcttccctgcaaagttaaccatcttgtattcaaaagaaaacct
+928479/1
??@DDBEFDAFFFICHGGEDBHICADHIIIEGGIIGEEHEGHGCEDE
@7061538/1
gttcacattgacaaacttaggtttgcttacagccattcccaactgtcctc
+7061538/1
@@@DD;DDFAAACHEHIIIIAIIEHFIIIII>GCGHIIFDHCHGHIFGGE
@7061590/1
caccagtggtcttcttgaacttcttcaattgacgcaagaagtaccagaaa
+7061590/1
B@@FFFDFHFDFHJJJJJJJJJJJIJJIJJIIJJJIDIIIJGGIIJIJJJ
@7062106/1
ctcgaatagtcttttctaacttgaacagtgcgatgttttacaagggcagg
+7062106/1
CCCFFFFFHHGHHJJJJIJJJJJJIJIJHIJJJJJHIJJJJJJJJJJIJI
@928923/1
tgcctcacatgattcatccacaaattccaacccttgcgtttcaaaacaat
+928923/1
?=?DDFFFGDHBBHEHHDIGGCH?FHICHII:8EGGEHHHIIIBGABFGG
@7062221/1
agggaatctgattgtgctgttgtggaactgcttcacctgtggccggcggc
+7062221/1
B@CBDFFFHHHHHIHGHGIHGIGIIIHGIIJIJJJJJGIFHJGIIGGIHF
@2288131/1
gaaggtgttgaggcgcttgtggtggtgcacgcgcttgggcagagggaatc
+2288131/1
@@@FFDDFHHFHDIJJJJIHIIJIGDFGIJJJJJEIJIJJCHHHHFFFEE
@2288414/1
ctgcaatcctgcctcacatgattcatccacaaattccaacccttgcgttt
+2288414/1
=BBFBBDDFHHHHJJJJJJJJJJJJJJJJJJJJJJJJJJJJJJJJJJIJJ
@7062830/1
gttgaggcgcttgtggtggtgcacgcgcttgggcagagggaatctgattg
+7062830/1
CBCFFFFFHGHHHFHIHGIHGGJJJJIJJIJJJJJJIJIJHHHHFFFFFF
@2904300/1
cccgtacggatctgttctgcaatccttttgtcaatttccttctgcttctc
+2904300/1
@@@DDDDDF?DDDF<?FF4CHFFGDADFEEFFIEFA>FCC?BG?BGIGFG
@2904318/1
ctttactcgaatagtcttttctaacttgaacagtgcgatgttttacaagg
+2904318/1
@@@?DD:BDFDD?GCFDDEEHIIGGIAHIGHGC:CGHHC?FHGIBFHIIG
@1572624/1
cataataaaattagaggaagtaggtgctgggcctcttgtatgcgaaggtg
+1572624/1
CCCFFFFFHHHHHJIJIJJJIJJIFHJJJGJJJJJJJJJIJGIJIHIG?F
@147695/1
gtcccgtacccatagcaacaagatcagcgactgtcacacggtagcggaag
+147695/1
CCCFFFFFHHHHHIJJJJJJJJHIJJJJJJIJJJJJJJJJJDHIIJJHHH
@1572808/1
gtttcaaatgacgataaaatatccacttattaaattaatcgcacttcttt
+1572808/1
@?@DA?DDDFFHDHBHGIHFHAEEEHGHDHIHIAHIIGIIB?6?@FH@GH
@4976277/1
cggcataacgggccgcgactccgccctcttcctcgggttggaatgattct
+4976277/1
@C@FFFFFHHHGHIIJJJJJIIJIGHIIIGIJIHHGFEFCDECCDDCDDD
@4976502/1
ttctaaggttctaaactatatctgtaccaaatttcaaccaaatccgtcaa
+4976502/1
CCCFFFFFHHHHHIJJJJJJJJJIHJJJJJIJJJJJJJJJJJJJJJJJJJ
@148035/1
gtaggtgctgggcctcttgtatgcgaaggtgttgaggcgcttgtggtggt
+148035/1
C@CFFDDFHHHHGJJJJJJHGIJJJJJJJFHGHIJJJJJJJJJJJIGGG;
@148351/1
cgtcactattctaggattgtgtaggtaatattattaaacgaagaacatgc
+148351/1
CCCFFFFFGHHGHJJGIJJHIHIJJHHHIJJJJJJIJJJJJIJJIGGIHH
@1574392/1
ggcctcttgtatgcgaaggtgttgaggcgcttgtggtggtgcacgcgctt
+1574392/1
@@@DDFFFGFFHHBHFFBF<<?DEHGEHGB>GHIIGH6C;BFE;CAEHFC
@2906576/1
ataataaaattagaggaagtaggtgctgggcctcttgtatgcgaaggtgt
+2906576/1
@@@DDDDDH<FHA>BBGGGCIIAF9ACFFGIIGHDH?91CHDA?FGA8B?
@2906580/1
gtacacctgagcgagactcataacgcagccag
+2906580/1
1:?AB=AADDHDFFH6@GBB<F9<EFEH:3?G
@1574560/1
cctcttgtatgcgaaggtgttgaggcgcttgtggtggtgcacgcgcttgg
+1574560/1
CCCFFFFFHHHHHGHHJEHHHJHIJJJJJIJHIJGIIHIJIJJJJHFFFD
@4978096/1
ggggcgtaagcagttgaaggtgaaggagatggcgccggctgcgtgagctt
+4978096/1
CCCFFFFFHGGHHJIIIGHIDGIIJJJJJJJIJJJJIJHHFFDCDDDDDD
@3605437/1
ggaagtaggtgctgggcctcttgtatgcgaaggtgttgaggcgcttgtgg
+3605437/1
@@@FFBDDF2AFH:E=FGIIHIIEHAC9@188D?F?BDBGGAEGH;CFHG
@4295291/1
gcgagactcataacgcagccagatgccaaagttcttgatcttcactgggc
+4295291/1
CCCFFFFFHHHHHJJJJJJJJJJJIJJJJJJHIJJJJJJJJJJJJJJHJI
@5664869/1
cagtggtcttcttgaacttcttcaattgacgcaagaagtaccagaaacgg
+5664869/1
CCCFFFFFHHHHHJJJJJJJJJJJJJJJJJJJJJJIJJHIJJJJJJJJJJ
@7723506/1
gtttcttggcatctatagatgtcggtggcgcacagggcacgcttgcgcat
+7723506/1
@@@DDDD?D:<<3C>?BEHEEFHIB?FFBFEIIFFII7BFF@AFFEFEBB
@7723649/1
gtaggtgctgggcctcttgtatgcgaaggtgttgaggcgcttgtggtggt
+7723649/1
CCCFFDFFHHHHHJJJJJJJJJJJJHIJJCGHIJIJJJJJJJJIJJIJJA
@7723815/1
gaggaagtaggtgctgggcctcttgtatgcgaaggtgttgaggcgcttgt
+7723815/1
CCCFFFFDHHGHHJJJIJJIJJJJJHIIIIIIGIJ?FGHIJIJIIIGGI=
@4296508/1
gccagatgccaaagttcttgatcttcactgggctcttctctgggatttcc
+4296508/1
CCCFFFFFGFHHFIIJJJJIIJJJJJIJJJJJJJJFIJJJJJJICHIIJJ
@5666323/1
gtcacggtagcactgagtgacggcacctccgacactgaggtcacggtact
+5666323/1
@BBFFFFDHHHHHJJJJFHIJJJJJJJJJJJJJJJJJJJJFHIJJJCHHH
@3606998/1
atacgatactgattccacattaataatagggatgatgactaatgactata
+3606998/1
CCCFFFFFHHHGHJJJJJJJJJJJIJJJJJJIJJJJJJJJJJJJJJJJJJ
@7724708/1
gttgacaataatctataattaattactttaaatcttgagattaatcacaa
+7724708/1
CCCFDBDFHFHFHIIIBGIIIIIIGIIIIIIHIIIIIIIIIIIIIIIIIG
@5666462/1
caccagtggtcttcttgaacttcttcaattgacgcaagaagtaccagaaa
+5666462/1
CCCFFFDFHHHHHJJJJJJJJJJJJJJJJJJJJJJJJJJJIDGIJJJJJJ
@3607272/1
gcaagaagtaccagaaacgggacttagccacaatctggtctggagagaag
+3607272/1
CCCFFFFFHFHHGIJJJJIJIGGIJIIJJJJJJIJIJJHHIJJJJEHHII
@3607374/1
gccagatgccaaagttcttgatcttcactgggctcttctctgggatttcc
+3607374/1
?<?=;2A?=DDDA92AE>ED9<CECF>BBE3;8?EEEADEABDC39?D??
@3607398/1
agcactgagtgacggcacctccgacactgaggtcacggtactcgcggtac
+3607398/1
CCCFFFFFHDHDHJHIGHIIJIEHGEIIIGGIJJIJGICHIIJIJIHEFF
@3607405/1
gagtagagccttagctgcggaatgcttagcttccttcttagagcgtcccg
+3607405/1
@CCDDDFFDHHHHGHIIFIHI:GHIIJJJJIGIIIJJGIIIIIIJHIJJI
@7725452/1
acgaggctcatggcgccagcacccccagcagcaccaggagcggttgctcc
+7725452/1
@@@DFDDFHFFFDIFBGGGHIGEHGIIEBGDCEEGGEHHIIJJ8=<BB?@
@3607784/1
gttattattacagcatacataataaaattagaggaagtaggtgctgggcc
+3607784/1
C@@FFFFDHDFFF<FHGIIJJJJJGIEIJFHGHIIJIHIFIFHHGGHGIJ
@7725697/1
gtcctttctaaggttctaaactatatctgtaccaaatttcaaccaaatcc
+7725697/1
B@BFFFFFHHHGFEGGHGGGIIIGGIJJJHDHIJJJIJJJIIJJJJGIJI
@3607878/1
cagtggtcttcttgaacttcttcaattgacgcaagaagtaccagaaacgg
+3607878/1
@@<DDFFDHBFDHBAGHGGFFGHEEDHI@A:CFHHAHCFBHEGB?F@?B6
@7726012/1
acgggacttagccacaatctggtctggagagaagatcctcatcttgtata
+7726012/1
?;:DD:@DH??<:CGII@HC@HCBBEC>F3CCFH>GHIABBBG?9D99D8
@149387/1
ctggtctggagagaagatcctcatcttgtatagaggaggcttgggctcgc
+149387/1
@CCFDFFFHHHHHIIJJJJJJIIJJJJJHIIJJJJJIIIJJJ>GIIIIJI
@3608492/1
tgtgcctggctcccatgtcacggtagcactgagtgacggcacctccgaca
+3608492/1
@B@DFFFFHGHFHGGIJIHGHGIHIGJIIJJIICGHIGJIIIFGGIHJJJ
@4978885/1
cacggtactcgcggtacatgttgtgtacacctgagcgagactcataacgc
+4978885/1
CCCFFDFFGHHHHIEGIIJJHGIJJHGIIIIJJJJIGFHGHGIIIJJJII
@7726860/1
ataacgcagccagatgccaaagttcttgatcttcactgggctcttctctg
+7726860/1
CCCFFFFFHHHHHIGJJJJJJJHIIJJJJJJJJJIJIJIIIJJIJJJJJJ
@5668491/1
gccacaatctggtctggagagaagatcctcatcttgtatagaggaggctt
+5668491/1
CCCFFFFFHHHHHJJJJJJIIGJJJJJJJJJJJJJJJJJJJJJJIJJJJJ
@7727005/1
gtcttcttgaacttcttcaattgacgcaagaagtaccagaaacgggactt
+7727005/1
?@@DDAADFDHDFHEFEG:?EHEHDGGHFHGHEDFBGGIEC9?B6:?DHD
@2908814/1
gtgctgggcctcttgtatgcgaaggtgtt
+2908814/1
?;@AD?DDDFHFFIIA?EH?CCFFF:?:?
@2908880/1
gctgggcctcttgtatgcgaaggtgttgaggcgcttgtggtggtgcacgc
+2908880/1
BCCFFFFFGHHHHIJJJJJIIHJ?HGHIIJJJJIJJJIJJIIIHIJJIIH
@2908982/1
agggaatctgattgtgctgttgtggaactgcttcacctgtggccggcggc
+2908982/1
@@@D?D?DHHHFDGHHIIIBGHAFGGHIIII<EGCFHHG:CGHIIIIGED
@1575263/1
gtaccacgcctgggatgccacccggcaccactcccgggtgaggatgcact
+1575263/1
C@@FFFFFHHHHGJJJJJJJJJJIJJJIJJJJJJJJJJFGIJJIJJGHHH
@4979790/1
caccttgtggctgtgacttgtagtcaaggtggagattttactatctttca
+4979790/1
@C@FFFFFGHHGHFFH@FHGGGGCHIIIIFEGEHGCEFGIEHIBDGCHFF
@2909427/1
gccgtataccacagttggttaaactgttcctag
+2909427/1
1?=DA@D>?:?2A:<A?ECAA<<FH4FCD?:EE
@1575669/1
gtgctgggcctcttgtatgcgaaggtgttgaggcgcttgtggtggtgcac
+1575669/1
CCCFFFFFGHHHHJJIJJJJJIIJJEHHIJIJJJJJIJIHJJIJJHHIJI
@2909465/1
cagacaaacagacaaacagacaaacagacaaacagacaaacagacaaaca
+2909465/1
@@@DDFFFGHHHHIJJFGHHGIJIIJJJIGGIJJJGHIGGJJJIJJIIIJ
@151208/1
ggcaaatcgcgcgtatagacattttgctaccaaaacccacttatatacga
+151208/1
<<;DDDBAFF@FFHIGIAEHB1??G9DFHGIIIGCHGIGDBHI<FFGIGE
@2909644/1
ggcaaaaacattaaaaatgattaaaactaaactaaaactacttcttatga
+2909644/1
CCCFFFFFHHHHHJJJJJJJJIJJJIJJJJJJJJJJJJJJJIJJJJJJJI
@2909889/1
cccttgcgtttcaaaacaattcattttaggttcaagttaaccgcaatgtt
+2909889/1
C@CFFFFFHHHHHJJJJDIJJJIIJIJDDG?GE>DF?D>GGHBDGEBBDG
@2910023/1
ctgattgtgctgttgtggaactgcttcacctgtggccggcggcacgc
+2910023/1
CCC?DFFDFFHHCFGFGIIIIIIHIEEHIIII9CA@?FE<GGA8B><
@4980688/1
cctctatactttgcattaaaataatgcccattttcacaggcaagggatcc
+4980688/1
CCCFFFFFHHHHHJJJJJJJJJJJJJJJJJJJJJJJJJJJJJJJJJJJJJ
@4980963/1
cgaaggtgttgaggcgcttgtggtggtgcacgcgcttgggcagagggaat
+4980963/1
BCCDFFDDHHHFHJIJJJJJFIIHHGGHIJJIJJJJJJJIJHHGFFFDCE
@2910403/1
aaggtgttgaggcgcttgtggtggtgcacgcgcttgggcagagggaatct
+2910403/1
=??DADBBF?CF=G@FEGCFGEB@DDBBBDGHGGIEDECHICHED<@B;>
@1576691/1
cagccagatgccaaagttcttgatcttcactgggctcttctctgggattt
+1576691/1
@C@DFFFDHHGHHBDGFHHHGGEHIIHHGIJH@FGHIJIJJIGIJIDHHG
@2910810/1
ggctatgccatttatcctcgcacgttggcagtaatagtacaagtgaaaag
+2910810/1
CCCFFFFFHHHHHIJJJJJJJJJJJJIIJIJIJJJJJIIGGGHFGGE@HG
@152370/1
ctctagcacgtagttctcagcttccctgcaaagttaaccatcttgtattc
+152370/1
CCCFFFFFHHHHHJJJJJJJJJJJJJJJJJJJJHIJJJJJJJJJJHGIJJ
@3611421/1
ccctgatagagacgatttcaccagtggtcttcttgaacttcttcaattga
+3611421/1
CCCFFFFFHHHHHJJJJJJJJJJJJJJJJJJJJJJJJJJJJJJJJJJJJJ
@2911121/1
agttggtcttggttgaacggaactccaatcctttactcgaatagtctttt
+2911121/1
@CCFFFDDHGHHHIJJJJJIIJJJJJJIJJIJJJJJGJJIJJJJJJJJJI
@2911334/1
aggaagtaggtgctgggcctcttgtatgcgaaggtgttgaggcgcttgtg
+2911334/1
@C@FFFDEHGFHHJJJJJJJJJIJJJJJJJGJJJFGDGHEGGGIIJJJHG
@6349467/1
ctcagatgcaatttcttgcaagaattgcacaaagttgaagtccttgttgt
+6349467/1
CCCFFFFFHHHHHJJJJJJJJJJJJJJJJJJJJJHIIIJJGHIGHJHIIJ
@2911559/1
ggtatatacaagaacaaaccagaaaataggcggaggcctatctcaaaaca
+2911559/1
@@@DDBDDFHADF@BFH>A:FHEEBAFD<99?D@A0BFHGHFGFGIG3=C
@3612188/1
gcagtaggtgggggcacattaattggagtataagttgtcacaggggcgta
+3612188/1
CCCFFFDBACFDDEEHHIAGGCHIJJFH?BFFFHDFGHHIJJJIJIIFFD
@6349785/1
ctgaggtcacggtactcgcggtacatgttgtgtacacctgagcgagactc
+6349785/1
@@@DDFADDHHF2AEFEFGGBCDCCFHDGHIH?D<B?BFBFEG@GIAHEH
@1577989/1
gtcacggtactcgcggtacatgttgtgtacacctgagcgagactcataac
+1577989/1
CCCFFFFDHHHHHJJJHIJJJJIJJIIHIJHGHJJJJJJJJJJJJJJJJH
@6349823/1
cagtggtcttcttgaacttcttcaattgacgcaagaagtaccagaaacgg
+6349823/1
B@@DDFEFHHHHHGDIJJIJJJIIJJJFGIGIJIIIJGHIJGGJIGFJCG
@2912140/1
cgtcaactgggtgtgctagttacataatatctactaaactataaccaaag
+2912140/1
@@@FFFFFD>FFFCEFHIIHEFGHGIIIIIIIDGGEIJIHEGFHFFCHGI
@3612690/1
ctgcaacttggccaggttagggccaacagattgtttgagatgtttgtgaa
+3612690/1
CCCDFBDDHFHHHBGEACHHICEGGIIHHHBHGDGGIGIGIIFGIGIGCG
@4298888/1
ggcagagggaatctgattgtgctgttgtggaactgcttcacctgtggccg
+4298888/1
CCCFFFFFHHHHHJJJIJJJJJJJJJIJJJJJJJJJJJJJJJJIIJJJJJ
@6350375/1
gggatgcttaaatttacatttaatgtttgtttcatgtcaatcggttcata
+6350375/1
CCCFFFFFHHHHHJJJJJJJJJJJIJJJJIJJJJJJJJJJJJJJHIJJJJ
@6350377/1
ggcacagttcctcgacgagcaagtagttcttgaagcacagacacaggtgt
+6350377/1
@@@BDDDDDDHHHJGHIGHIIJGHIIGGIIGIHGHCHHEHIIIIGGEHGF
@3612923/1
tgcacgcgcttgggcagagggaatctgattgtgctgttgtggaactgctt
+3612923/1
@CCDDFFFHFFHHJJIIBFCGDEHIJIJIIGIIHIIIGGHIGIIIIJIBC
@4299050/1
gcataacgggccgcgactccgccctcttcctcgggttggaatgattctgg
+4299050/1
CCCFFFFFHHHHHJJJJJJJJJJJJJJIJJIJJHHEFFDEEEEDDEEDED
@7063499/1
cccgtttagcagcttcatccagaggcaagcgctccaagttgcttggaggc
+7063499/1
@C@FDDFFHGHHHIIJIJJJJJJJIIGIICGIIJJIIJFGIJJJGIJJJJ
@2289454/1
gcaagaagtaccagaaacgggacttagccacaatctggtctggagagaag
+2289454/1
CCCFFFFFFHHHHJJJIJJJJIJJJJJIJJJJJJJJJJGHIJJIJJIIJI
@2289595/1
cacggtagcactgagtgacggcacctccgacactgaggtcacggtactcg
+2289595/1
CCCFFFFFHHHGGIHGHIJIIJIJJJJIIIJGJJJIIJHIJJIIIGIJIH
@7064128/1
ctgcaaagttaaccatcttgtattcaaaagaaaacctagaatcactggtt
+7064128/1
CCCFFFFFHHHHHJJJJJJJIJJJJJJJJJJJJJJJIJJJJJJJJJJJGI
@2289865/1
tccgagtcgaattgagactgcggcgtcatatgttcgaggacacgagatac
+2289865/1
CCCFFFFFHHHHHJJJIJJJJJJJJIJJJJJJIJJJJJJJJJJHHHFFFF
@4300155/1
gtgggtgtagctttaaggggatctgctgtctgtggagctgatgcttgctg
+4300155/1
CCCFFDDDHHHHHJJJJJJJJJJJJJJJJIJJJJJHJJJJJJJJJJJJJJ
@4300384/1
gttccgccaattgcttcaccttatgatagtcatcgcggcctctagccgac
+4300384/1
@@@B;AADD?BFHIDGIHEHGIHIHGIIIE4CBFC7DGBD@CBBF;@AEH
@4300423/1
caccagtggtcttcttgaacttcttcaattgacgcaagaagtaccagaaa
+4300423/1
@@<DDD::A?CB?<EDG<CCFHB<CDB4?CHD9@<F<0BDH:BBF>FD?B
@2290703/1
gttgaggcgcttgtggtggtgcacgcgcttgggcagagggaatctgattg
+2290703/1
@C@FFFFFGHHGHJJIJFG:FHHHIIIGIJJIIIJIGHJGAEEHFFFEF@
@7065124/1
gttgtggaactgcttcacctgtggccggcggcacgcagacgccttgatga
+7065124/1
?=@DDDDDDFHFFIJGEHCHFHIGGGGGJGHEEGEHD>A@A@BA?CCDCC
@6352497/1
cgatgttatacatatagcatttcggatctatagaggctgtcactgcagcg
+6352497/1
CCCFFFFFHHHHHIJJJJJJJJJJJJJJJJJIJJIJJIJIJIJJJJJJJJ
@4301180/1
gttctcagcatggtaagaaggtggcggccagaatctagacatgcacagct
+4301180/1
C@CFFFFFHGGFHCGIIJJJGHIIJJIGIIJJJJJIJIIIJIJJJGIIJJ
@929958/1
ggtgcacgcgcttgggcagagggaatctgattgtgctgttgtggaactgc
+929958/1
?@:ADBDDHHFHHIHGGAHIGGEAEHGGFHGEB9BFGGDFG8BFAFF=FG
@5669663/1
ggcgttcatgcggcaaacgcctattaacattatcatcgttctcagcatgg
+5669663/1
CCCFFFFFHHHHHJJJJJJJJJJJJJJJJJJJJJJJJJIJJJJJJJJJJJ
@4301452/1
gtggtcttcttgaacttcttcaattgacgcaagaagtaccagaaacggga
+4301452/1
CC@FFFFFHHHFFIJJJJJJGIGHGJEHIJIJJGGGFFIIGHHJJJIIIG
@5669989/1
cgacataacaataacccctgctattttttttatttttattttcaatgtac
+5669989/1
8=?DD6?;F<<DDF9:CCAFGFDBBBFFI:?FFCFIEEEFBDDF<BFCFI
@5670018/1
ggaactgcttcacctgtggccggcggcacgcagacgccttgatgacctcc
+5670018/1
CCCFFFFFHHHHHJJJJJJJJJJJJJJJJJJJHHFFFDEDDDDDEDDDDD
@5671001/1
caccagtggtcttcttgaacttcttcaattgacgcaagaagtaccagaaa
+5671001/1
CCCFFFDFHHHHHJJJJJJJJJJJJJJJJJJJJJJJJJJJJHIJJJJJJJ
@931178/1
gtctgtatctagctaaaagtagatgcaaatatctctgcctcagaaaaagg
+931178/1
CCCFFFFFHHHHDHIIIHJHJJJJJJJIJJIJJJJJJJJJJJJJIJJIII
@7067470/1
gtacatgttgtgtacacctgagcgagactcataacgcagccagatgccaa
+7067470/1
@@@FFFFDFGFFHJGEGDFHGHCHIJJIIGIIIJIJGGIEHCHHDDFGIG
@5671584/1
ggatggagtgagcacgggctctgtgcctggctcccatgtcacggtagcac
+5671584/1
@@@DFFFDFHDDFIGGAEAG=GHHGIEHII@GIJIIIIGHGIGIHHIIJG
@5671711/1
gcaatgtggatagctggacaaggcactggcaacgaccaatcatgg
+5671711/1
?;@DBD=B8F?<3A<<FBEF;;3FGFI>?1?C??:6@F@>GFFD3
@4981387/1
tctggagagaagatcctcatcttgtatagaggaggcttgggctcgctctc
+4981387/1
@@@DDADBF;DBHEGBFHIIIIIIIIGIHI@GDHAGIGGI@FDFHGC;@F
@4981557/1
cctgagccatagcaaacagccactggcaatgtggatagctggacaaggca
+4981557/1
@C@FFDDFHGFHBHIIIJIGEHIIIGIJJJG@GGEHAGGGGBH@FDFEFB
@4981582/1
gtggtgcacgcgcttgggcagagggaatctgattgtgctgttgtggaact
+4981582/1
@CCFDDFFHHHHHJJJJIJJJIJJJJJJJJJJJJJIIJJJJJJIJJJJJJ
@2291174/1
tgtaggagtttcgggctcgggtttactagcctcctccttagaagttggtt
+2291174/1
CCCFFFFFHHHFHGIJJJJJJDHIGGIEC>FHDFHIIJJIJIGIJIIIJJ
@7728993/1
gttcgacatcgacataacaataacccctgctattttttttatttttattt
+7728993/1
CBCFFFFFHHHHHJJJJJIJJJJJIJJJJJJJJJJJJJJJJJJJJJJJJJ
@2291820/1
ctcataacgcagccagatgccaaagttcttgatcttcactgggctcttct
+2291820/1
CCCFFFFFHHHHHJIJJJJJJJJJJHIJJJJJJJJJJJJJIHIJJJJJJJ
@2291959/1
gcagcttcatccagaggcaagcgctccaagttgcttggaggcttgggcct
+2291959/1
CCCFFFFFHHFHHJHIJIJIJFGIIIJJJJGHGIJJJJIEIIHJJJJGGA
@152678/1
ctcatcttgtatagaggaggcttgggctcgctctccgaagggagcttgcg
+152678/1
CCCFFFFFHHHHHJJJJIJJJJJGHIIIJJJJJJJJJJJJJJIJJJJIJG
@152715/1
cgggcttattctgcatacctgccatgcgctggtaagcgctatggactgcc
+152715/1
CCCFFFFFHHHHHJJJJJJJJJJJJJJJJJJJHIJJJJJJJJJJJJJJJJ
@152752/1
tcccatgtcacggtagcactgagtgacggcacctccgacactgaggtcac
+152752/1
CCCFFFFFHHHHHHIJJJJJJJJIJJJJJJIJJJJJJJJJJJJJJJGHJI
@3613832/1
gtcacattacatactctgtatttcctcttcatggtgccacagtgagtgat
+3613832/1
CCCFFFFFHHGHHJJJJJJJJJJJJJJJJJJJJJHIJJJJJJIJJJHIIJ
@152879/1
ccattagtagactgatcagccggagcagctccggtaagtttgtcgagtag
+152879/1
@<@DDDDDFDDBFBHGCEEGG?AG@6BDE9BDHH8DHGFHGH/?AHAHIC
@7729560/1
cgaaggtgttgaggcgcttgtggtggtgcacgcgcttgggcagagggaat
+7729560/1
BCBFFF=BFHHHHJIJJJJJHJJFHIFGIJJJJJJJJJJJIHHFFFFCEE
@3614179/1
acggtcgctacagtcgtacttgtttgaaggagtctatgcaagcttactat
+3614179/1
@CCFFFFFHGHHHHIJIIIJJJIJJJIIJICHGHIJJJJJJJJJJJJJJJ
@2292597/1
ggcaggttgaactcacaccattcaatttaaaagaaactgggtgcgtgcag
+2292597/1
CCCFFFEFHHFFHIJJJJJJJJJJJJJJIJJJJJJJJJJJJGIJJIJJJJ
@7729888/1
gtggtgcacgcgcttgggcagagggaatctgattgtgctgttgtggaact
+7729888/1
BCCFDDFDHHGFHJJIIJJIJHIJJEGIIJJJJIJIJJJIIJIGIIEIIG
@2292724/1
gcgcttgtggtggtgcacgcgcttgggcagagggaatctgattgtgctgt
+2292724/1
CCCFFFFFHHHHGGHIIJJJJJJJIJIJHIIJIJJJJJJIJJJJIJIJJH
@7730128/1
ctcccatgtcacggtagcactgagtgacggcacctccgacactgaggtca
+7730128/1
CCCFFFFFHHHHHJHIJJJJJJJJHIJJJJJJJJJJJJJJJJJJJJJHII
@4984052/1
gtggattttaatgttattattacagcatacataataaaattagaggaagt
+4984052/1
??<DDDDDFDD?F<CGDBHAHAHEHIGIIIEGHCFHGGHGDCA<<DFGHB
@3615002/1
ggccgatacccaacaaatactaataataaaaacgatagaaaacaaataaa
+3615002/1
CCCFFFFFGGHHHJJJJJIJJIJJJJJJJJJJJJJJJJJJJJJIIJJJJJ
@7730705/1
gtcacggtagcactgagtgacggcacctccgacactgaggtcacggtact
+7730705/1
CCCFFFFDHHHHHJJJJHIJJJJJJJJJJJJJJJJJJJJJHIJJJJGHHH
@7730754/1
gcgcttgggcagagggaatctgattgtgctgttgtggaactgcttcacct
+7730754/1
CCCFFFFFHHHHHJJJJIGJJJHJIJIJJJJJJJJJJJJJJJJJJJJJJG
@2293705/1
ccacaatctggtctggagagaagatcctcatcttgtatagaggaggcttg
+2293705/1
C@@FFFFABDB?DDEFBGDFE;EHEEHEFHFEHGHFGIIGGGC?D@DDD6
@4302225/1
cgggctctgtgcctggctcccatgtcacggtagcactgagtgacggcacc
+4302225/1
CCCFFFFDHFHHHJFBHIJEHIIGJGIGGGFHEHIGIJJGBGHEGHGIIG
@4302242/1
gtgctgggcctcttgtatgcgaaggtgttgaggcgcttgtggtggtgcac
+4302242/1
@@@DDDFFHHHGHCGHBEHBHFHGGEF?FGGIIHGGGIGFGI@@CAECGG
@932177/1
gtggtgcacgcgcttgggcagagggaatctgattgtgctgttgtggaact
+932177/1
B@CFFFFFHHHHHJJJIJJJJJJJJJJJJJJJJJJIJJJIJJIIJJJIJJ
@7731826/1
cagcatacataataaaattagaggaagtaggtgctgggcctcttgtatgc
+7731826/1
CCCFFFFFHHHHGJJJJJJJJJJJJJJGHIJHIHIJJJJJJJIJJIIJJJ
@7731866/1
ctgggcctcttgtatgcgaaggtgttgaggcgcttgtggtgg
+7731866/1
@@@@DDBFGHFHHBFHI>AF>AFHIII>DE=DGEGGFHIB11
@4302402/1
atcgtagaaaagtgctgtctgtacattga
+4302402/1
@CCFFFFFHHHHFHIJJJJJJJJJJJJJJ
@7732333/1
gtgtaaacgcgagtattggttggacccaggcactcgatcaccttgtacac
+7732333/1
CCCFFFFFHHHHHHIIJJJJJJJJJJJJJJJJJJJJJJJJJJJJJJJJJJ
@4302885/1
cgtgattctttaatttgacataacttttttatttatgaaccgattgacat
+4302885/1
CCCFFFFFHHHHGJJJJIIJJIJIJJJJJJJJJJJJJJJJJJJJJJJJJJ
@4302952/1
accagtggtcttcttgaacttcttcaattgacgcaagaagtaccagaaac
+4302952/1
B@CFFFFFHHHHHIJGGIJJJJJJIJJJJIIJJIJJJIJJDGHIJJJJJI
@7732769/1
gggctctgtgcctggctcccatgtcacggtagcactgagtgacggcacct
+7732769/1
CCCFFDFFHHHGHIIJJIGIGHGGHGHJGCGHGIH@AGIDFHHGIJIJJG
@1579220/1
tccacttcatcatcagggatcttgccgtcattgcagacggtgtggtagcg
+1579220/1
@CCFFFFFHHHHHJJJJJJJJJJJJJJIJJJJJJJJJJJJDGFHIGHIGI
@933244/1
cttagccacaatctggtctggagagaagatcctcatcttgtatagaggag
+933244/1
@@@BDDDDFAFHHEHGABIGGHI?F@EGECFGIGHGGDHI<GCAHIIE;?
@933400/1
gcaagaagtaccagaaacgggacttagccacaatctggtctggagagaag
+933400/1
CCCFFFFFFHHHHJJJJJJJJJJJJJJJJJJJIJJJJJIIJJJJJIIHIJ
@4303617/1
gcacgtagttctcagcttccctgcaaagttaaccatcttgtattcaaaag
+4303617/1
CCCFFFFFHHHHHJJJGIJJJJJJJJJJHHJJJGIJJIJJHIJJJIIIIA
@7733421/1
tgacgcaagaagtaccagaaacgggacttagccacaatctggtctgg
+7733421/1
CCCFFFFFHHHHHIJJJIJJJJJJJJJJJJJJJJJJJJJJJJIIJJJ
@1580111/1
cctgattcgtttctagctcagtgtcccatttggctttgtcccagtaatct
+1580111/1
BCCFDDFFHHHHHJJIHJJJJHIJJJJEIJJIIIJJJGJJEHIJGHIJJJ
@1580360/1
cttaggacgaagtgatggcaccaggatagagttaatgccgccaagtttga
+1580360/1
CCCFFFFFHHHHDFGGIJJJJJIJJHIJJJJFGIJJJGHIIJJJJHHIJI
@4304196/1
gacatttcaattttatttagttggtcttggttgaacggaactccaatcct
+4304196/1
@@?DBDDB?CFDFFBFEBHGGIGGIIIADGFFGHIDCHGIG9FHIIIGEG
@934383/1
caccagtggtcttcttgaacttcttcaattgacgcaagaagtaccagaaa
+934383/1
CCCFFDEEFHHHHIJJJJJJJIJJJJJIJIIGIIJJJJJJJFHIIJJIIJ
@1580649/1
ggattttaatgttattattacagcatacataataaaattagaggaagtag
+1580649/1
@@@FFFFF<FFCDGGIGIIIIIIGGIGGIHGEHGHGGHHIGEFIGHHBDG
@3616089/1
ctggagagaagatcctcatcttgtatagaggaggcttgggctcgctctcc
+3616089/1
CCCFFFDFHHHGHJJJJJJJJJJJJJIJIIJHGJJJJDFHIJCGHIJJDH
@934534/1
gcagccagatgccaaagttcttgatcttcact
+934534/1
@@@D?DDDDABDHIG@HCFHHCEI4CH<AFHE
@1580834/1
ctcataacgcagccagatgccaaagttcttgatcttcactgggctcttct
+1580834/1
CCCFFFFFHHHHHJJJJJJJJIJJJEHIIJJJJJJJJJIJJJJJJJJJJI
@1580879/1
atgtcagttagctttttaatacatctctgtccaggcactatattgcagac
+1580879/1
;?@=BDDDHFHFHIGHAG@HDHHIIEICEHGIII@CHG@FHGCHDEGIEF
@1581035/1
acctttttataccaacggtttacatttgtaacatatttttctctttccta
+1581035/1
@@CFFFFFHHHHGJJJJIHIJJIIJJJIFIJJJIJJJJJJJJJJJJJJJJ
@4304794/1
atacataataaaattagaggaagtaggtgctgggcctcttgtatgcgaag
+4304794/1
@<@DDDDDF<FD:AEAFBEFFCGCECEEG<C@3CFFFFFFFBG<DFFE0@
@7734836/1
gcgagactcataacgcagccagatgccaaagttcttgatcttcactgggc
+7734836/1
@C@FFFFFHHHHHJJJJJJJJJIHHJJJJIJ?FIIJJIIJJJJJJIJJIJ
@7734866/1
[truncated: 3,428,296 more chars]
