# Supplementary material for: Identification and comparison of key RNA interference machinery from western corn rootworm, fall armyworm, and southern green stink bug
Source: PLoS One. 2018 Sep 5;13(9):e0203160. doi: 10.1371/journal.pone.0203160 (PMC6124762; doi:10.1371/journal.pone.0203160)
Supplement: S2 File — (TGZ) [file pone.0203160.s012.tgz › data/fastq/faw/2_Late-egg_LE_Rep2_aligned.fq]

@6177489/1
cttgtatgcgaaggtgttgaggcgcttgtggtggtgcacgcgcttgggca
+6177489/1
@?@DBDDDHHHHHI<C<CDHGGIGIEGIIIIIIIIGGFIGGHHEDDEEAC
@2750259/1
cataataaaattagaggaagtaggtgctgggcctcttgtatgcgaaggtg
+2750259/1
B@BFFFFFFHHHFGIIJIIIJJJJFHGIGIGGGGIIIIGGIJJJIGII?D
@698598/1
gatggagtgagcacgggctctgtgcctggctcccatgtcacggtagcact
+698598/1
CCCFFFFEHHHHHJJJJJJJJJIJJJJJJJJIIJJJJJJJJJJHIJJJJJ
@6178030/1
gggaatctgattgtgctgttgtggaactgcttcacctgtggccggcggca
+6178030/1
BCCFFFFFHDGHHIJJJJHEIGIIIJIJIJJJIJJIJJIJJJJJIJJHFD
@699287/1
gtgcctctgtaggagtttcgggctcggg
+699287/1
@@@FFDFFG??DHFGIIFHII>HEA@EA
@699359/1
cgcaagaagtaccagaaacgggacttagcca
+699359/1
@CCFFFFFGDHHHIIJJJJJJJJJJIJJJJJ
@699842/1
ggcattgatatttggaaatgattagctcgcagcattatgggtcttccttc
+699842/1
CCCFFFFFHHHHHJJJJJJJJJJJJJJJJJJJJJJJJJJJJHJJJJJJJJ
@6179875/1
ctggctcccatgtcacggtagcactgagtgacggcacctccgacactgag
+6179875/1
@CBFFFFFHHHHHJJJJJGIJJJJJJIJHIGIJJJJIJJJJJHIIJJJGI
@6180440/1
gattgacatgaaacaaacactaaatgtaaatttaagcatcccacaatata
+6180440/1
CCCFFFFFHHHHHJJJJJJJJJJJJJIJJJJJJJJJJJJJJJJJJJJJJI
@6180441/1
tgacgcaagaagtaccagaaacgggacttagccacaatctggtctgg
+6180441/1
CCCFFFFFHHHHHIJJJIJJJJJJJJJJJJJJJJJJIIGIIJFHIJJ
@2752525/1
cgggcttcaacagcttgttagcttgccattgtcctttcctaggagtgact
+2752525/1
CCCFFFFFHHHHHJJJJJJJJJJJJJJJJJJJJJJJJJJJJJJJJFHIJJ
@6181572/1
gtagtgcctgcggggatatttccagactttcccgactgctcctttttgtc
+6181572/1
B@BFFFFFGHHHHJIJJJJJJJJJIIJJJJJJJIJJJIIJIHHHHHHDEF
@2753504/1
gtcttcttgaacttcttcaattgacgca
+2753504/1
1:=DA>D?=D?B<EBHHI9ABHCCHEG>
@7544681/1
tgaaaaaaatagtttaaaaacggacttaaactaaagaaatattataatct
+7544681/1
CCCFFFFFHHHHHJJJJJJJJJJIJJJJJJJJJJJJJJJJJJJJJJJJJJ
@7544831/1
caggggtaatgctaacgtcatagcgataaattttaagggatttaaattcc
+7544831/1
BCCFFF@DFFHGHIJIJEHGIIJIJJIJJJIGGIIJJJJJEDGFIGGGHJ
@7544886/1
gccagatgccaaagttcttgatcttcactgggctcttctctgggatttcc
+7544886/1
CCCFFFFFHHHHHJHJJJJJJJJJJJJJJJJJJJJJJJJJJJJJJJJJJJ
@6182117/1
agcgactgtcacacggtagcggaaggtgggttcgtgaatcatgccctcaa
+6182117/1
CC@FFFFFHGHHHJJJAE@FHIIIIIBFFHIGIFIGGIGIJJIJGHHHHG
@6182133/1
ggtggtgcacgcgcttgggcagagggaatctgattgtgctgttgtggaac
+6182133/1
@@@:D=A:DH???GBHEACBDHB??@GBGGHI@FED?FHHHFEG=@GDAE
@703228/1
ctggacaaggcactggcaacgaccaatcatggac
+703228/1
CCCFFFFFHHHHHJJJJJJJJJJJJJJJJJJJJJ
@68/1
gctcccatgtcacggtagcactgagtgacggcacctccgacactgaggtc
+68/1
@@@FFDDFHHHHHJGCGIIJJGIJIFEFIGIJGIGGIJIJJIGHIJGGEG
@1385420/1
agcatacataataaaattagaggaagtaggtgctgggcctcttgtatgcg
+1385420/1
@?@BDDDABDFHHGBG>EEDIBB:?C<CAFACCFHCG;CDHCHGBBDBDF
@303/1
gaaacaaacactaaatgtaaatttaagcatcccacaatatattcgtgaaa
+303/1
CCCFFFFFHHHHHJJIJGJHHIIJJJJGIIIJJIIJIIIJIJJJIHIIIJ
@7547005/1
tggtcttcttgaacttcttcaattgacgcaagaagtaccagaaacgggac
+7547005/1
@C@FFFFFHHHGHJJJIJIJJJJJJJIIIIHIGIHBGGIIJJJIIIJIJJ
@7548031/1
gagagaagatcctcatcttgtatagaggag
+7548031/1
?;@BB:?=?DFBFGGG>H@EIIHGEEGH;;
@7548560/1
gtgctgggcctcttgtatgcgaaggtgttgaggcgcttgtggtggtgcac
+7548560/1
CBCFFFFFHHHHHJJIIJJJJIJJJEHGHJIIJIJJJJJJJJIJJIHJJI
@7548952/1
ggtgcacgcgcttgggcagagggaatctgattgtgctgttgtggaactgc
+7548952/1
BCBDFFFFHHHHHJJJJJJHIJJHIIJJJJJJJIJJJJJJJIIJIJJJJJ
@3281/1
aaaaatgtaattaacttttttttgtctgtttgtctgtttgtctgtttgtc
+3281/1
@CCFFFFDHHHHHJJJJJJJJJJJJJJJIJJJIIJJHIJJJJJJIJJJJJ
@7549736/1
actgagtgacggcacctccgacactgaggtcacgg
+7549736/1
@@@DDDB::2AFF<C@AEEHGIIIIDE<??BDD7:
@5490830/1
gtcgcaagatagtgagacattcactttttagtcataatcttcagatactc
+5490830/1
@@<1DDADFFBDFEA>>DA9A4C<ACEHFFD?ECBCGF<CCDBGDBGFEF
@4359/1
ctcatcttgtatagaggaggcttgggctcgctctccgaagggagcttgcg
+4359/1
@@CFFFDFHFHDHIJGEDEEHIIBGEGEBFEFHCFCDACAHIGBGGIEBB
@3433608/1
tgatgaggttcaccaagctagtggcgttgatgtcgcaagatagtgagaca
+3433608/1
CCCFFFFFHHHHHJJJJJJJJIIJIIJJJIJJJJJJJJIJIJJHIJJIII
@3433856/1
ggcagagggaatctgattgtgctgttgtggaactgcttcacctgtggccg
+3433856/1
@@CFFFDDAFHFDHB>EHGHGHGHIDHDGGGGIHIIIIE@GDGHHGIGGA
@5492839/1
gctcgctctccgaagggagcttgcggccgatgacctcatactccttcaac
+5492839/1
CCCFFFFFHHHHHJIJJIIJIIJJIHJJJJJJIJJJJJJIJJHHHHHHFF
@6088/1
cacaaattccaacccttgcgtttcaaaacaattcattttaggttcaagtt
+6088/1
CCCFFFFFHHHHHJJJJJJJHIJJJJJJJJJJJJJJJJJJJJHIJJJIIJ
@3434266/1
ccctgatagagacgatttcaccagtggtcttcttgaacttcttcaattga
+3434266/1
?<@BD?DDDF???AE<<EBAFHGGII;21CCGHGB@<FDGBAEDEFHH@D
@6153/1
cgtagaaaagtgctgtctgtacattgaaaataaaaataaaaaaaatagca
+6153/1
@@?DFFFFFHFHDGJHIIIHGIJJJGIIGHIIEIJGGHIJIIJIJIJJIG
@6307/1
cagacgaacagacaaacagacaaacagacaaacagacaaacagacaaaca
+6307/1
CCCFFFFFHHHHHJJJJJJJJJJJJJJJJJJJJJIIIJJJJJJJJJJJJJ
@1389408/1
gtggtgcacgcgcttgggcagagggaatctgattgtgctgttgtggaact
+1389408/1
BBCFFFFFHHHHHJJJJJJJJJJJJJJJJJJJJJJJJJJJJJJIJJJJJJ
@1390423/1
ctccttattagttattaaactgactagttgtgtttcgttcttagatgttc
+1390423/1
@CCFFFFEDHHFHIJJJJJJJJFGEGHHGIEGEGGIGFGGIJBHCHIFHG
@5495564/1
gggctctcaggcaggcaagatgggcgtagtaggtaggcgtagggtaagac
+5495564/1
@<@?DDFFH>?FFHEGGGEHICHDDH?DD??D??FGB>?.?AGF.=CCHA
@2756047/1
ctcccatgtcacggtagcactgagtgacg
+2756047/1
;@@D1BDDFBF<CFGI@F@?F>9?H>>B8
@5495728/1
gagcacgggctctgtgcctggctcccatgtcacggtagcactgagtgacg
+5495728/1
@?;BD?@1?@?;<BG@EEH?8C??:CFIIICEFHBHAHB@BFHGDHGACH
@5495764/1
gtttttaaactattttttcaatgccctaagtgagtatacatctattaaat
+5495764/1
@@CFFFFFHHHHHEBHGGGIJJJJJJJIJJEHIIIJIJIJJJJJJIIIGI
@2756333/1
gtaaacgttttcgtctggcacactgtttagaagtattgggaactgtattc
+2756333/1
C@@FFFFDHHHHHJJIJJJJJJJJJJIEIJIGIGIIDGIIIIJIE@GIHI
@5495964/1
gctgtctgtacattgaaaataaaaataaaaaaaatagcaggggttattgt
+5495964/1
CCCFDBFDBFBHHIIBHGCHGGDFFHII>HGGHIIIHHIIC:FHIEIIII
@4800102/1
ctggcaagcatccaagatagtattcaggtgcccactacatcgagatggta
+4800102/1
@@@DBDDDFHHDHCHEDHIJIIJGHIII<AFGGIIJIJJJEBGIIEFGGG
@3435923/1
cacaaagttgaagtccttgttgttaagaggtgttacctgcaacttggcca
+3435923/1
@@@FFADFFFFDF@FGHIGIGGEEG>CHFEFH@ECFGFFF@FADFBGGIC
@5496140/1
cttgggtataatagcatatctttatatatataattcttctgtacgtgtgt
+5496140/1
@@@FDFDDDFHDHBHIEICEIHEHI<DBFFIIIBHIIJJIJDGEFDGGGH
@4800167/1
tatcaagtggcttggtaggatccaagttgaaatctttgatcatggcatca
+4800167/1
CCCFFFFFHHHHHGIDHGGGHJJFIIHHGIIJGIIIJCGEHIIIJ@DHGI
@3436708/1
atcatgtcgatggcttggtttattcccatcagtttggagttcacctttag
+3436708/1
CCCFFFFFBDHHGJJIIJHIIIJJJJJJJJJIEHIDIJIFGIJJJIIJJI
@6864583/1
ccggtacataatgatacgatgcggcttgaacccgccggtgctcttgt
+6864583/1
BCCFDFFFHGHHHJJJJJJJJJJJJJJGIIGHIJIJGI;BHHGGHFC
@6864719/1
gtccgtctgattctgtgatagtgaatacaagatcgtggggtgggcccacc
+6864719/1
CB@FFFFFHHHHHJJJJIIJJFHIJJJJJJJJJJJJJJJJFHIJIJJJIJ
@3437316/1
gcacctccgacactgaggtcacggtactcgcggtacatgttgtgtacacc
+3437316/1
CCCFFFFFHFH<AGHIIIFFHGIEBGGHGHIFI@FEHIIHHHGHGGGIIH
@7551154/1
cggagattaatggtataagcatagaatagtgttcgacgtgattctttaat
+7551154/1
CCCFFDDFHGHGDABG@HGCHIIIIEFHGEFAFHGEEIDHIIIIIIIGIG
@4116861/1
cctttatacatttcggcatggcgatcatgtcgatggcttggtttattccc
+4116861/1
CCCFFFFFHHHHHJJJJJJJJJJJJJJJJJJJIJJJJJJJJFHJJJJJJJ
@4802460/1
gacagctcttgcagccatccaacgggattgcccatcaatttatcttcaaa
+4802460/1
CCCFFFFFHHHHHJJJJJJJJJJIJJHIJJJJJJIJJGJJJJJJJJJJJJ
@3438790/1
gttagaaatgttacaacctctatactttgcattaaaataatgcccatttt
+3438790/1
B@@FFFFFHHHHGJJGIJJJJJJJJIJJJJJIIJGIHIIIJJIIIGIIJJ
@3438865/1
cacagttcctcgacgagcaagtagttcttgaagcacagacacaggtgtct
+3438865/1
CCCFFFFFHHHHGJJJJJJIJHJJIIJJJJJJJJJIJJJJJJJJJFHGIJ
@6866248/1
ctcttgtatgcgaaggtgttgaggcgcttgtggtggtgcacgcgcttggg
+6866248/1
CCCFFFFFHHHHHIJJCGHHJIJJJJJJJJHJJHJJHIIJJJJJHFFFDD
@6866663/1
ctttagaagtatgttcttagctgtcatctggttcatacggcgcgcggtcg
+6866663/1
CCCFFFDFFDHHFJJHGIHGEEFFHHHIGIHFFHIJJJEAFGIIGEH@ED
@7071/1
agcactgagtgacggcacctccgacactgaggtcacggtactcgcggtac
+7071/1
<:?;DA?DA2AB<1E@@AEFFC?@DCDGF<BB99?DF@FFII@54;=49B
@4803370/1
tgctgggcctcttgtatgcgaaggtgttgaggcgcttgtggtggtgcacg
+4803370/1
CCCFFFFFHDHHHIEHEIJIEII>CGGGBDHGIIJIII=FH=CGAGGIGH
@703540/1
ggacgaagtgatggcaccaggatagagttaatgccgccaagtttgacgtt
+703540/1
CCCFFFFFDFHHHJJJJJJJJIJJJJJGIIJJJJJJJJJJJHHJJJJJHI
@7907/1
cttacatgctaaaactaaactactatacctgtgaaacgatcaacaataat
+7907/1
CCCFFFFFHHHHHJJJJJJJJJJJJJJJJJJIJJJJJJJJJJJJJJJJJJ
@704248/1
gttcgtcttttgaagattctgatattgatagttttttcattccctgc
+704248/1
CCCFFFFFHHHHHIJJJJJJJHIJJJJJJJJHIJJJJJJJJJJJJJJ
@704446/1
ggcgttgatgtcgcaagatagtgagacattccctttttagtcataatctt
+704446/1
@<@FDFDBDFDHFHHIJGIHIFHIJJJJJIJ1?DGHIHIGIHHIIGIIJI
@4804537/1
ctgggatgccacccggcaccactcccgggtgaggatgcactacatttccg
+4804537/1
@@@F=DDAHDFDHIHDIIIICHHIEFFGG8??FHGIC<HHIIGEIIEEG@
@705549/1
gtttgatttcgatgaaacttggtataattatttcttattatcctggacat
+705549/1
CCCFFFFFHHHHHJJJJJJJJJHFJIJJJJI2CFCHHGJJJJJJJJJJJJ
@9586/1
atatattttaagatgaaatgttaccccaaaagctgcgctattcatttgcg
+9586/1
@BCFFFFFHHGHHJIIIIJIJIJIJIHIIEGIIGIIGIIIHGIGIJJJII
@9853/1
ccaggatagagttaatgccgccaagtttgacgtttatcttcaagcacaaa
+9853/1
CCBFFDFFHHHDHIJJJJJJJJJJJGHJJJJIGHJJJJJJJJJJJJJIJJ
@706149/1
agacgatttcaccagtggtcttcttgaacttcttcaattgacgcaagaag
+706149/1
CCCFFFFFHHHHHJJIJJIJJJJJIJJJJJJJJJJJIJJJIJJJJJJJJJ
@706703/1
ggaggggggagggtcattcaatgtctccttccgtcttgggtgaggcataa
+706703/1
CCCFFFFFDBDDD<CBDEEEEEDDEEDDDDDDDCDDDDDD?BDDDDDDDD
@706895/1
ctgagccatagcaaacagccactggcaatgt
+706895/1
CCCFFFFFHHHHHJJJJJJJJJJJJJJJJJG
@706964/1
cacggtagcactgagtgacggcacctccgacactgaggtcacggtactcg
+706964/1
C@CFFFFFHHHGHJJAFHIIJIJJJJIGGIJIIJIIIJBFHHIIGEHIJH
@707497/1
cagcatacataataaaattagaggaagtaggtgctgggcctcttgtatgc
+707497/1
@<@DD?ADHBHBFBBDBFBHHDBBB@FHGHG22:??FHBG?DHHIF?B@B
@1395938/1
attgaaagtgcgggggtgacatcggacttaatacaaggaaactgttt
+1395938/1
@BBFFFFFFHHHHJJJ@FHIJJJHHHFFFEEEEEEDDDDDDDDDDDD
@1396712/1
gccagatgccaaagttcttgatcttcactgggctcttctctgggatttcc
+1396712/1
@@BFFFFFHHGFDGIHIIJJIIJJIJJIJBDCCHGGIGIHGGGCHHEIHI
@1396762/1
atcgacataacaataacccctgctattttttttttttttattttcaatgt
+1396762/1
CCCFFFFFHHHHHJJJJJJJJJJJJJJJJJJJJJJJHFD@CDEEDCDED>
@1397016/1
ggcggatgtatggcagtagctaactcgtccgagggtcaattcaatatact
+1397016/1
CCCFFDFFHHHHHJJJIJJIJJGJJJJJJJJHJJJBFHJJJJJJJJJJJJ
@5498428/1
cccatactccttgatttggtaaagcttgctgcccgcctagcgaggaaacg
+5498428/1
CCCFFDFFHHHHHBHGJIGADCGIG9FGEHCDFGBGGIJJJIHGGIIIII
@7553393/1
ctgctattttttttatttttattttcaatgtacagacagcacttttctac
+7553393/1
CC@FFDFFHHHHHJGIJJJJIJJJJJGJJIIJJJJJJJJJJJJJJJJJJJ
@7553739/1
ctattttttttatttttattttcaatgtacagacagcacttttctacgat
+7553739/1
@@@FFDFFHHFDHHGIGGG@FHIIJJHFHGB?AFHIIGHIJEGIGGAGIJ
@2071431/1
gtcctttctaaggttctaaactatatctgtaccaaatttcaaccaaatcc
+2071431/1
?@@DDDD<F<BD;CFHBDAFHHGHD@H:AAHHHHE=B<<FE@B;CFFEH>
@4120781/1
ctttggcattcccacgacttttatgtccgcttaaataaaatattaatcga
+4120781/1
CC@FFFFFHGFHHIIJJJGIIJJIIGEHGGIJIIJJJJJIJJJJJJIJID
@2071713/1
gtcctgcagagcttgccacatcttgtaagcagcctgacgcttagcaagtt
+2071713/1
CC@FFFFFGHHHHADHGIIIIJIIJJJJJJGIFGIIIGIGEIIJIIIJBH
@7555995/1
gcacgcgcttgggcagagggaatctgattgtgctgttgtggaactgcttc
+7555995/1
CCCFFFFFHHHHHJJJIJIJGIFIIJJIJJGGIJJIJJFHIJJJIIIJJI
@2073721/1
atattatgtgagtacgaagcattgtctgtttataaaataattaacaacta
+2073721/1
@BCFFFFFHHHHHIJJJIIJJJJJGJJJJJJJJJJJJJJJJJJJJIIJJI
@6867428/1
atacataataaaattagaggaagtaggtgctgggcctcttgtatgcgaag
+6867428/1
???BFFAFFHFHHIIIGEHI;GGEFEI<C>FHHIHDHIEFHDDEHCFBGG
@7556965/1
ctgttcgtctgtgcgcgctaatttcagaaacggctgatccgagttggatg
+7556965/1
@CCFFFFDHGHHHJJJJJJJJJJJJJJJJJJJIIIJIJJJJFIEDHJEHH
@4806076/1
gttaatcagactatagttagtatagttataagactcagattgccatctca
+4806076/1
@@@FFFFFHHHHGJIJGHJJEHIJIFHIJJJJJIJJJJJJIJJJJJJJIG
@4121634/1
gtttgtttcatgtcaatcggttcataaataaaaaagttatgtcaaattaa
+4121634/1
B@BFFDFFHHHHHJIJJJJJIJJJJJJJJJJJJJIJFHIJJIJJJJJJJJ
@2075678/1
cgtttccaatctccaagacaggaggctccagtactttagctttgacagtg
+2075678/1
CC@FFFFFHHHHHJJJJJJJJJJJJJJJJJJHGJJJJJJJJJIJJJJJGI
@5502568/1
gctgggcctcttgtatgcgaaggtgttgaggcgcttgtggtggtgcacgc
+5502568/1
B@@DDFFDHGGHHJJJJJJJJJJ:?CEHIGIJGHIJEGGGHIJGGHIIJG
@5503652/1
gtcgaacattctatgcttataccattaatctccgcaactatttgacggat
+5503652/1
CCCFFFFFHHHHHJJJJJIJIIJJJJJJJIJJJIIJJIJJJJJJJJJJHJ
@2079091/1
gttttcgtagcggcggcgcggtccgtgaggagcatgctcgccatcaggac
+2079091/1
CCCFFFFFHHHHHJJJGGEEE6<AB5?;?B:?A?AC@C@27@@@C8>C><
@5505022/1
acagcatacataataaaattagaggaagtaggtgctgggcctcttgtatg
+5505022/1
CCCFFFFFGAFDHJJGEHJJJJIJJHIJBHIIFHIJHJJJJIJJJJIGJI
@4126082/1
gatggagtgagcacgggctctgtgcctggctcccatgtcacggtagcact
+4126082/1
CCCFFFFFHHHHHJIJJJJJJJIIJJIIJJJJJJJJJIJJJJJHIJJJJJ
@2080213/1
ctgttgtggaactgcttcacctgtggccggcggcacgcagacgccttgat
+2080213/1
??<DADDB?BFFFHIIADHGE<ACGH9;F@AHB;AHHBEBA;;>>ABCA9
@4126175/1
gtgcgcgctaatctcagaaacggctgatccgagttggatgcggttttcac
+4126175/1
@@@DDFFFGHHHHIJJIJJJJJJIIIIJJIGBDFHHIFGIIIG;BHHFCD
@7557242/1
gccaatcttattctcgagactgtccaaggatttgtggaagcgtagatgtc
+7557242/1
C@CFFFFFHGHHGJIGIIJIJJJJJJJJJGIJJGDGHGIJJJJIJJJDII
@7558416/1
cacctgtggccggcggcacgcagacgccttgatgacctccactttgatga
+7558416/1
CCCFFFFFHHHHHJJJJJJJJIJJIJHHHFFFFFEEEEEDDDDDDDDDDC
@7558537/1
gacgatttcaccagtggtcttcttgaacttcttcaattgacgcaagaagt
+7558537/1
@@@FDFFFHHHBFFHIJFFIIIGIIIIIJJIJJGGIGG<DFFGIIIIIJD
@4807398/1
acaacctctatactttgcattaaaataatgcccattttcacaggcaaggg
+4807398/1
CCCFFFFFHHHHHJJJJJJJJJJJJJJJJJJJJJJJJJJJJJJJJJJJJJ
@3444759/1
ctgttgtggaactgcttcacctgtggccggcggcacgcagacgccttgat
+3444759/1
@@CDDDBDFFFHDIIGIDDHGGEFEFDGHE@?BHGEEBBEA@@8@@BDDC
@4807790/1
aattagaggaagtaggtgctgggcctcttgtatgcgaaggtgttgaggcg
+4807790/1
CCCFFFDEHFHDFIEHHIGIGGJCFGIIJIFHIJJIIFHIBBFGGDHHJJ
@6184996/1
gacgatttcaccagtggtcttcttgaacttcttcaattgacgcaagaagt
+6184996/1
CCCFFFFFHHHHGJGIJJJJJJJIIJJJJJJJJJJJJJJJJJJJIJJJJG
@7559652/1
tggtggtgcacgcgcttgggcagagggaatctgattgtgctgttgtggaa
+7559652/1
@@BADDFDHGHHHIJJJIIIIJJIJJJIIJIIIIJIJJIIJJJJIIIIEI
@7559678/1
gtcgaacactattctatgcttataccattaatctccgccactatttgacg
+7559678/1
CCCFFFFFHHHHHJJJJJJJJJJJJJJJJJJJJJJJJJJJJJIJJJJGIJ
@3445692/1
gtcttcttgaacttcttcaattgacgcaagaagtaccagaaacgggactt
+3445692/1
CCCFFFFFHHHHHJJJJJJJJJIGJJJJJJJJJIIJJJJJJJJJJJJJEH
@7560042/1
cttcagccggctttggtggttctttggctgcctctggtggaggtttctcc
+7560042/1
CCCFFFFFHHHHHJJJHIJIIJJJIJJJJJJJJJJJJGIJJJJFHIJJJJ
@7560067/1
ggttattgttatgtcgatgtcgaacccaaaaatgtaattaactttttttt
+7560067/1
@@@DDFDFFFHHDGHIGIJJJJIIJIJGII?FFGFGGIGICHHIGIGGIJ
@6868922/1
gcaagaagtaccagaaacgggacttagccacaatctggtctggagagaag
+6868922/1
CCCDFDFFHFHHHJJJIIIGEGGIJEGIGIJJJJJJJIBFHIIIIGIJIJ
@3446844/1
ctcgcttattttttgtaataactattaaaaagtatatatatataacctta
+3446844/1
@<@DFDFDHGHHHIJGGHAHHGIJJFIGGJIJ<CGBFHGGHIIIGIGI>E
@1399799/1
cacgaatatattgtgggatgcttaaatttacatttagtgtttgtttcatg
+1399799/1
BCCFDFFFHFHHHIJJIIIIIIJJJJIJJJJJJJJJJDFDHIIHHIJJJJ
@1399914/1
gccacaatctggtctggagagaagatcctcatcttgtatagaggaggctt
+1399914/1
CCCFFFFFHHHHFIJJJIJGIHJJIIJJJJJJJJJJHIJIJJIJGIJJJJ
@1400102/1
cacctgtggccggcggcacgcagacgccttgatgacctccactttgatga
+1400102/1
@?@FDDDDHHGGHDIDGIIJJJJIJJHGCDFEEFCECECB?CDDCDACCE
@1400333/1
gataagtataggctcaaaacctaacgacatcaatcaccagcttaaaagcc
+1400333/1
@@@FFFFDHDHHHIJIJIJHJJGHIGIIIJJIIJIJIIHIIJJJJJJJIJ
@2762100/1
ggcgcttgtggtggtgcacgcgcttgggcagagggaatctgattgtgct
+2762100/1
@@1BD@DD??DD;E@EEBB@EGHGIGCDGHGFGIII>GGG@;CGACEDH
@1401044/1
gataggttgtaatatagtttcttttttaattgttataaattcgtaattcg
+1401044/1
CCCFFFDDFFHHGJJJJFIJIJJJJJJJIJIJJJJJJIIJJJJHIJJJJJ
@2763224/1
gtttcatgtcaatcggttcataaataaaaaacttatgtcaaattaaagaa
+2763224/1
@@;BBDFFHFFH?FH<GHGHDHHGFHGHIGGGDFDFFGBGHHGGGCGBEH
@710109/1
gcttgaccaacggggtacatcttgataaaag
+710109/1
CCCFFFFFHHHHHJIFHIJJJJJJJJJJJJJ
@1402453/1
gtcgtttaagaggagttcagtgacatacacacgtacagaagaattatata
+1402453/1
CCCFFFFFHHHHHJJGHJJJHJJJJJJJJJJJJIJJJJJIJJIJJJJJJI
@15260/1
atcgacataacaataacccctgctattttttttatttttattttcaatgt
+15260/1
CCCFFFFFHHHHHJJJJJJJJJJJIJJJJJJJJIJJJJJIJJJJJJJJJH
@6186169/1
ctgttgtggaactgcttcacctgtggccggcggcacgcagacgccttgat
+6186169/1
@CCDFDADHHFHHJJJIJJJJJJIJJJJJIJJJJJHHFFFDEDDDDDDDC
@6186639/1
aggaagtaggtgctgggcctcttgtatgcgaaggtgttgaggcgcttgtg
+6186639/1
@BCDFFFFHGHHGJJJJIIGIJJJIJJJJJIEGIFFHIIEIIJJIGIIHG
@4126466/1
gtggtgcacgcgcttgggcagagggaatctgattgtgctgttgtggaact
+4126466/1
?=?DDDDD?FHHGGGGIJIJIJJJIEGEHGICGGIDFHIICFHIIJIIGI
@4126831/1
ccattatgtagactgttgtgttgaccaataatgggttaatcagactatag
+4126831/1
CCCFFFFFHHHHHJJIJJIJJJJJJJJJJJJJJJJIIJJJJJJJJJJJIJ
@4126970/1
agcatacataataaaattagaggaagtaggtgctgggcctcttgtatgcg
+4126970/1
@BCDFFDFHDHGHIJJJIGIJJJDGCFHCG<AFHEIJGGAGGIJHGGIII
@4127519/1
gttcaaggggatctgagaatggtttagattcacaattttgtccgctggac
+4127519/1
CCCFFFFFHHHHHJJJJJJJJJHIJJJIJJJJJJJJJJJJJJJJJJJJIJ
@4128425/1
gtggccggcggcacgcagacgccttg
+4128425/1
@:?D;AD?F:??0?6?;AF;45;D=>
@713786/1
gtttgtcgagtagagccttagctgcggaatgcttagcttccttcttagag
+713786/1
C@CFFFFFHHHHHJJJJJJJJJJJJJJJJJJJJJJJJJJJJJJJJJJJJJ
@4128572/1
gtttgtctgtttgtctgtttgtctgtttgtctgtttgtctgtttgtctgt
+4128572/1
@@@DD;BDBAD?8EGEGHHBFCDECA@BFEHGBCEHGEHHIIG@CFG@FH
@6189016/1
acgggctctgtgcctggctcccatg
+6189016/1
???DB>@;CD2ADEDEEEI:FDDF>
@6189147/1
ggcacctccgacactgaggtcacggtactcgcggtacatgttgtgtacac
+6189147/1
CCCFFFFFHHHHHJJJJJJGIJJJJFHJJJJJJJHIIJJJJJJJJIJJGH
@4129071/1
gtgagcacgggctctgtgcctggctcccatgtcacggtagcactgagtga
+4129071/1
CCCFFFFFFHGFHIJJHIJIIIJIJJJJIIJGIJJJJHIJJJJJJJJBCG
@6871958/1
gtccttgttgttaagaggtgttacctgcaacttggccaggttaggg
+6871958/1
=:;BBA?DDA?DAFDHFGIIICCHIC4EEEBGIIB>GCFG?DC>38
@3447998/1
ctggcatcagttacaatgtttgagtacttagttacttgttattgctttat
+3447998/1
@@@D?DFFHHBHHGIGGGCIIGBFHEHIIIGEHDHGGGHEIHIIIIDHII
@3448359/1
gttctcagcatggtaagaaggtggcggccagaatctagacatgcacagct
+3448359/1
@@@FFDDED?FHFCFGIIGIHAFGHJJGEHEGIJGGIIGIIJIJJJJIII
@7562360/1
aaccgattgacatgaaacaaacactaatgtaaatttaagcatcccacaat
+7562360/1
CCCFFFFFHHHHHJIJJJJJJJJJJJJJJIIJJJJJJIJJJJJJIIJJJH
@1403587/1
gcctcttgtatgcgaaggtgttgaggcgcttgtggtggtgcacgcgcttg
+1403587/1
CCCFFFFFFFHFHGGGHIGHHHIHIJJJJIIIHHIGGG;CEGHIJJHFFD
@1403593/1
acataataaaattagaggaagtaggtgctgggcctcttgtatgcgaaggt
+1403593/1
CCCFFFFFGHHHHJJJJJJJJJJJJHHIJJJJJJJJJJJIJJJJJIIJJ?
@2763716/1
gaggaagtaggtgctgggcctcttg
+2763716/1
?<<DDDDD>ACAAE3::;AC;FC:?
@1404183/1
ttgtaatatagtttcttttttaattgttataaattcgtaattcgtagctt
+1404183/1
@@CDA>DADDDAB@CEGGIIGGHIIIHIGHCDEFHIIFBFGHHIHGGCHI
@6873303/1
gttcctctttacaaatagactcatctttagcacttggttcgtcttttgaa
+6873303/1
@C@BDFFFFHHHHIIIEIJJJGGIJJGHIIJHDHIIJHGFFHIIIIJIHF
@7563528/1
ggtgcacgcgcttgggcagagggaatctgattgtgctgttgtggaactgc
+7563528/1
BC?DDFFFHHHHFIIIJJJIIJJJJJJIJJJJJGHHIJGHGFHIJJIJJI
@4811392/1
cgaacattctatgcttataccattaatctccgcaactatttgacggattt
+4811392/1
CCCFFFFFHHHHHJJJJJJJJJJJJJJIJIJJJJGHJIIIJIGIGIFHIJ
@4811406/1
cacggtagcactgagtgacggcacctccgacactgaggtcacggtactcg
+4811406/1
@??DADDDFHDDHGGAEDHHGEGEFHGIIIIGGIIGIFGGGIIIICHIIH
@4811426/1
ctctgtgcctggctcccatgtcacggtagcactgagtgacggcacctccg
+4811426/1
CCCFFFFFHHHHHJJJJJJJIJJJJJGIJJJJJJJIGIJJJJJJJJJJJJ
@7564170/1
tgttgaggcgcttgtggtggtgcacgcgcttgggcagagggaatctgatt
+7564170/1
CCBFFFFFHHHHHJIJJIJJIIJJJJJJJJJJJJJJJJJJHHHHFFFFFF
@1405726/1
catggtaagaaggtggcggccagaatctagacatgcacagctcttgcagc
+1405726/1
CCCFFEDFGHHHGEFGGGIJJJIIIJJIJJJIJFHIJJEGIJJJJJJJGH
@5506778/1
cgggctatgccatttatcctcgcacgttggcagtaatagtacaagtgaaa
+5506778/1
CCCFFFFFHHHGHJJJJJJJJJJJJJHIJJJJJIJJJJJHIJIJJGHJJJ
@4812454/1
ctgtgatctgtttcttggcatctatagatgtcggtggcgcacagggcacg
+4812454/1
@@CDDDFFHHDHHGGGIGGIJJIIHJJIIIHHGI?EHIIIGJJIIAHGHA
@2080882/1
gcatcccacaatatattcgtgaaaaccgcatccaactcggatcagccgtt
+2080882/1
CCCFFFFFHHHHHJJJJJJJJJJJJJJJJJJJJJJJJJJJJIJJJJJJIJ
@4812641/1
gtgttgaggcgcttgtggtggtgcacgcgcttgggcagagggaatctgat
+4812641/1
@@BFFFFFHHHHGJJHJIEHIHHIIGHIJIJIJIIJJJIJHHHHFFFFFF
@3451475/1
cctaagtgagtatacatctattaaattcaaacgcagagctcattatgttg
+3451475/1
@CCFFFBDFHHHHJJIIIIHIJIHIJJJHIJIIIIJ>GGIJHIGGIIHIJ
@5507174/1
ggcacctccgacactgaggtcacggtactcgcggtacatgttgtgtacac
+5507174/1
@@<DFDFFHFFAHGI<B<E<CGDGBGHGIIBGEEHBEHGII<FGE@>EHE
@7566683/1
ccacatttcataaccaaagcctaaatctatggggcgggatggtcgtttga
+7566683/1
CCCFFFFFHGHGHJJJIJJJJJJJJJJJJJJJJJJJJFDDDDCDDBDDDD
@7567050/1
gtgacgtcagcccctacgatcatcactgtcgtgtcctttatacatttcgg
+7567050/1
@@?;DDDDHHHFFGGEEGFEGDGBFFHIIIGCGHIGCGHGIEGGHIGAFH
@7567115/1
gtggtcttcttgaacttcttcaattgacgcaagaagtaccagaaacggga
+7567115/1
@BCFFFFFHHHHGIJJJJJIJJJJJJJJIJIIIHJJHHIIIIJIJIJJJI
@7567223/1
gcactgagtgacggcacctccgacactgaggtcacggtactcgcggtaca
+7567223/1
CCCFFFFFHHHHHJJJJJJJJJJJJJJJJJJHIJJJJHIJJJJJJHHFFF
@7567428/1
gggatgcttaaatttacatttagtgtttgtttcatgtcaatcggttcata
+7567428/1
@C@FFFFFHGFDFEHIJJJIJIJFHFGIJGGIIIJJIIIJJGHIGHIGJI
@1407421/1
atacataataaaattagaggaagtaggtgctgggcctcttgtatgcgaag
+1407421/1
CCCFFFFFHHHHHJJIJIJJJJJJJJJHHIJJIJIJJJJJJJJJJJJJIJ
@7567739/1
gtgacggcacctccgacactgaggtcacggtactcgcggtacatgttgtg
+7567739/1
@@@FFFFFGHHHHJJIJJJJJIJJHIIJJJGGIIJIIJJIHHHHHFFFFF
@2084804/1
ctcgagcgacgaatcacatgaaagggggaggggggaggg
+2084804/1
@CCFFFFFHHGFHJGGIGCGCDDFGGGE6@GGFD@539B
@6191705/1
cagcatacataataaaattagaggaagtaggtgctgggcctcttgtatgc
+6191705/1
C@CFFFFFHHHGHIJGGIJIJIJIEDGIJGGBGHIIIEHIIJJGGDGIJI
@4813152/1
tggtggtgcacgcgcttgggcagagggaatctgattgtgctgttgtggaa
+4813152/1
@@@DDD?A?DDDAHIIIGGEHGGIIGEFGGIGGDD@<=C@FFD@G@@DHG
@4813242/1
gggcacagttcctcgacgagcaagtagttcttgaagcacagacacaggtg
+4813242/1
CCCFFFFFFHHHHJJJJJJJJJIJHIJHIJJJJJJJJJIJJJJJJJJIBG
@4131741/1
cgggctatgccatttatcctcgcacgttggcagtaatagtacaagtgaaa
+4131741/1
CCCFFFFFHHHHHJJJJJJJJJJJJJGIJJJIIHHIIJJHIJJJJHIJJJ
@4131895/1
cctcttcctcgggttggaatgattctggtgggttgtcctgcagagcttgc
+4131895/1
8?@DDD?B?DFFFAFHGF@EGE<DHIIG?FHGIHI@DGEGGGB8=;FGCG
@4814363/1
ctgttgtggaactgcttcacctgtggccggcggcacgcagacgccttgat
+4814363/1
CCCFFFDFHHGHHJJJJJJJJJJHIJJJJJJJJJJHHFFFDDDDDDDDDD
@4814723/1
gacgcaagaagtaccagaaacgggacttagccacaatctggtctggagag
+4814723/1
CCCFFFFFGHGHHIGIJJJJIJJJIJJJJJJJJJJJJJJJJIIJJJJJJI
@6194215/1
caagcttctcggacagcagtgagttcgtgttgcaagacatgtaggaactg
+6194215/1
CCCFFFFFHHGHGJJJJJJHIJJHGIJIJIJJJIJJJJJJJIIJJJJJJJ
@6194348/1
cccatgtcacggtagcactgagtgacggcacctccgacactgaggtcacg
+6194348/1
CCCFFFFFHHHHFIJJJJJJJJHHJJJJJJJJJJJJJJJJJJJJJGHIJJ
@2085153/1
accagtggtcttcttgaacttcttcaattgacgcaagaagtaccagaaac
+2085153/1
8?@D=?;DDFFHFII@EB<IB@HAC@@HH9F4<FGGFEFEGFHGGGIII@
@19826/1
cccttcctcgggttggaatgattctggtgggttgtcctgcagagcttgcc
+19826/1
CCCFFFFFHHHHDFHIHGIJGHJIIJJ?EGH@GGEHJIJIJJJJJJJIGJ
@19849/1
gtgcctggttccacgttatattggacattaggaccgtcattgaacaatct
+19849/1
CCCFFFFFHHHHHJJJJJJJJJJJJJJIJJJJJJJJIIJJJJJJJIJJJI
@5507901/1
cgctcggacatttcaattttatttagttggtcttggttgaacggaactcc
+5507901/1
@CCFFDFFHHHHFGHIGIJJJJEIIIIIJECFGHIJIAFHIJJJIIHHID
@4816254/1
gggcacagttcctcgacgagcaagtag
+4816254/1
CCCDFFFDFHHFHJJIJEIIE1CFFG>
@20110/1
cttggttgaacggaactccaatcctttactcgaatagtcttttctaactt
+20110/1
CCCFFFFFHHHHHJJJJJJJJJJJJJJJJJJJJJJJJJJJJJJJJJJJJJ
@2085915/1
gcgcaagcgtgccctgtgcgccaccgacatctatagatgccaagaaacag
+2085915/1
@@@DDDABA2CA?EFHEFEG8FGGIIEHIEHGEHIE>DHGGCFHGEFC=@
@4816877/1
gtaagacacggatcgcatacaccgtga
+4816877/1
@@@FDDE;:DF:D6GHIBHIIEGG??F
@4817051/1
gtgctgggcctcttgtatgcgaaggtgttgaggcgcttgtggtggtgcac
+4817051/1
@B@FFFFFGHHHHJJIIJJJJIJJJEFGGIIJJIIJJJJFHIGHIADHIG
@5508870/1
gtcccacagcacgtggtagtgcgacggacgcgacgtgccttgaattcctt
+5508870/1
@CCADFFFHHHHHHGJJIJHHHIJJJJFIJJJIGFDDDDEEDDDDEDDDD
@5508909/1
ctaatattacgaaacatttcttctgtcaatttgatcgcctagtacctgtc
+5508909/1
@CCFFFFFHHGHGJJJJJJJJJJJJGHGIGIJJJJJFJIIJJIIIIJJIJ
@718610/1
ctcataacgcagccagatgccaaagttcttgatcttcactgggctcttct
+718610/1
CC@FDFFFHHGHFGGIHHIJJJIJIGIGIII>GHGIJJJIIIJGHGGIIJ
@719308/1
gtaccgaagcgctcggccgatacccaacaaatactaataataaaaacgat
+719308/1
CCCFFFFFHGHGHIJJEIIIJJJJJJJJJJJJJJJJJJJIJJIJHHHHFF
@23361/1
ctcgcgccaatggcatgtatacatgcctactagtgatgtagtgtaattca
+23361/1
@@CDFDADHDHHHJJJJFHHGHIGGGGGIGHIG:DHIG?FEBF9?DFHIJ
@23451/1
ccctaagtgagtatacatctattaaattcaaacgcagagctcattatgtt
+23451/1
CCCFFFFDHHH:DHIJJJJJJJJJJJJJJIIJJJJIJJJIJJIJIJJJII
@2768749/1
cggcttgaacccgccggtgctcttgtagaacatgatgagtagctcctgca
+2768749/1
;=;ABDDDHH?F?GIA::8:DGCC>?BFGECFDF?BB=C8=CHAD@@9CD
@2768919/1
cacggtagcactgagtgacggcacctccgacactgaggtcacggtactcg
+2768919/1
CCCFFDDFGHGHHIJHIJIJIIIJJJJJJJJJIJJJJJJJIJJJHGIJJH
@720406/1
gggctctgtgcctggctcccatgtcacggtagcactgagtgacggcacct
+720406/1
CCCFFFFFHHHGHJJIJJIJJJJJJJJJJGHIGJIJJIGHIIJJJJGIJG
@720429/1
gtcacggtagcactgagtgacggcacctccgacactgaggtcacggtact
+720429/1
CCCFFFFDHHHHHJJJJGIJJJJJJJJJJJJJJJJJJJJJFIJJJJEHHH
@2769158/1
ctccgctgtaggtctctagcacactcaccattctccttattagttattaa
+2769158/1
CCCFFFFFHHHHHJJJJJJJJJJJJJJJJJJJJJJJJJJJJJJHIJJJJJ
@24658/1
ctttactcgaatagtcttttctaacttgaacagtgcgatgttttacaagg
+24658/1
CCCFFFFFHGGHHJHGIJJJJJJJJJJJJIIJJGHIIHIJHIIJJJJJIJ
@25011/1
gtcacggtactcgcggtacatgttgtgtacacctgagcgagactcataac
+25011/1
B@@FFFFDHHGHHJJJFHIIIJJJJGIHIJIJJJJJJIJIGHIGIJJJJH
@25243/1
caggggttattgttatgtcgatgtcgaacccaaaaatgtaattaactttt
+25243/1
??;AADDDFHHHFDHHEHIGCGHGHADGEHGGH@FHII?D<BGFHFEHBH
@2770274/1
gtgacttccggcaaatttttggttttaaccacatagttcccgatctcgcg
+2770274/1
@@@ADDFDHAD?FB<AFFHHIHFFHHFHDHIGGEB?GBDHAAHIBGEEEE
@722349/1
gtttgtctagtaatgtatgctttctccttctgcttgggagcacccttgaa
+722349/1
CCCFFFFFHGHHHJJJJJJJJJJJGJJJJJJIJJIJJJJJJJJJJJJJJI
@722355/1
ctggagagaagatcctcatcttgtatagaggaggcttgggctcgctctcc
+722355/1
CCCFFFDFDHHHHJIIJIJIIJIJIJIIGIJCHIJGJGEGIGIIEAGIIH
@26424/1
gttggcgttaggtatatacaagaacaaaccagaaaataggcggagtccta
+26424/1
CCCFFFFFHHHHHJIJJJJJJJJJJJJJJJJJJJJJJIIJIIJAHCHIJJ
@3452315/1
ctccgcgggcgacagccaatatgtgttaaaataaaaatccatttcattgt
+3452315/1
CCCFFFFDHHHHHJJJJJIJJJIGHIJGJJJIGGIHHHHGFFFFFEFFEE
@3452925/1
ctatatgaaacgcgagtggggccgtcagaacctgatagaaacggttgg
+3452925/1
::=ADDB?::=<8CG?1<88?:D@8DB6F=====78C7F@@E@;E?B4
@27714/1
acgcgcttgggcagagggaatctgattgtgctgttgtggaactgcttcac
+27714/1
@BCFFFFFHHHHHJJJJJJJJJJJJJIIIIIIJJJIJJJJIJJJJJJJJJ
@27921/1
ccttgttgttaagaggtgttacctgcaacttggccaggttagggccaaca
+27921/1
CCCFFFFFHHHHHJJJGHIIJJJJJJJIJJJJJJJJJJFHIJJJIJJJIJ
@6874064/1
gtagagccttagctgcggaatgcttagcttccttcttagagcgtcccgta
+6874064/1
@B@FFFFFHHHHHJJJJJJJJJJJJJJJJJJJJJJJJJJJJJJJJJJJHJ
@4133400/1
ctgtaccaaatttcaaccaaatccgtcaaatagttgcggagattaatggt
+4133400/1
@C@DDFFFFBFHHJJEHBGHIIJJIEFHIGEGIGGIIHIGGBHIGIIJJF
@4133660/1
ctacaaacggcgctatataacaaaacaattcatttcatatatacttatat
+4133660/1
@CCFFFDFFHHHGHJJIHHJJJJCGIIIIGGIIJJJIJJJJJJJJJJJIJ
@4819284/1
cgctaatctcagaaacggctgatccgagttggatgcggttttcacg
+4819284/1
@@CDDFD?>BDHHIIIG?GIDG?HGAH@:?DB@DDGHFHIGB=B>B
@4819503/1
cgcaagaagtaccagaaacgggacttagccacaatctggtctggagagaa
+4819503/1
@@@DBDADD2AF?F?BEGDG?@:?8EB?<CG;FG@G@B>?B?BD<FHE;.
@4134820/1
ccacaatcctttagtatcttatttgtattggttgtacccaaagcctgtac
+4134820/1
CCCFFFFFHHHHHJHJJJJJJJJJIIIJJJJHIJIIJJJJJJJJJJJIJJ
@7568804/1
ggtgcacgcgcttgggcagagggaatctgattgtgctgttgtggaactgc
+7568804/1
@@=DDFDFHHFHHGIJGHHDGIJGGIJJIJJJJJIJJJJJIGIIIJJIJH
@4820065/1
gtttattttgtttttctctgtgatctgtttcttggcatctatagatgtcg
+4820065/1
BBBFFFFFHHHHHJJJJJJJIJIJJJJJIJJJJJJJJJJJJJJJIJJIJI
@6196170/1
cttagttacttgttattgctttatgattggttgcatattatggcaacata
+6196170/1
CCCFFFFFGGHHHIJJIIJJJIJJJJIIIGHIGEHGGIFIJJJJJIJJJJ
@7569132/1
gtctgtttgtctgtttgtctgtttgtctgtttgtctgttcgtctgtgcgc
+7569132/1
@CCFFFFFHHHHHHIJJIJJJIJJJHJJJIJJJIIJJGIIJIIJJHIIII
@5510513/1
tgattttgttaattatatcatttgttacattaccactgtttacctaccac
+5510513/1
@??DBDDDFFHHHIIIIGGEHIIFIIHGHIIIIIIIIEIIGGIIGHIHIH
@2089218/1
caataatttagatcattacaaaatatgaatctacttatttaaattcacta
+2089218/1
CCCFFFFFHHHHHJJJJJJJIJJJJJJJJJJJJJJJJJJJJJJJJJJJJJ
@4135132/1
aagggatcctaacttcgcaaccactaattccagtgataaattcactctag
+4135132/1
C@CFFFFFHHHHHJIJJIJJJJIJJJIJJJJJJIIIJJJJJJJJJJJJJJ
@4135159/1
gcgttgatgtcgcaagatagtgagacattcactttttagtcataatcttc
+4135159/1
@CCFFFDFHFHHHFHIFHGIHEHHHGIIJJJIIGHIJJIIGIJIJJJJJJ
@2089477/1
gtggatacttacttgtgtgataccacaataatttagatcattacaaaata
+2089477/1
CCCFFDFFHHGHGIJIIFHIIJJJIJJJJIJGGJIIIGIJIIJIJJIJEI
@5511534/1
gttttttaaactcatattttcatggtaccaagttatgaatttttcaaatc
+5511534/1
@@@FFFFFHHHHFGIGIEGE@FFGHAA<DEFHIIGIIIIGCHGIHGHIII
@6878002/1
tttggctgtctctggtggaggtttctcctgtgacggcatagccgcagcct
+6878002/1
CCCFFFFFHHHHHIIAGHIIGAEEHIIGIGHIIIIFEBFCHFCGIIIGGE
@4822185/1
cggttgggcagtagtgtgagtgcatcaagttctcctgcttcatacaacaa
+4822185/1
@@@DDD<DHHFCFHFEBEHIIEHCHIIEGGCEIGI@FGGGIEFDDFCGII
@2090025/1
gttttttaaactcatattttcatggtaccaagttatgaatttttcaaatc
+2090025/1
@C@DFFFFHHHHHIJJIGGHGIIIEIHGIGIIEAGGHGIJJJJJJJFGII
@6878618/1
cccacttatgagaaggataaaactttttagctgattttgttaaattaact
+6878618/1
CCCFFFFFHHHHGJJJIJIJIJJJJJJJJJJJJIJJJJJJJJJJJJJJJJ
@4137231/1
atacataataaaattagaggaagtaggtgctgggcctcttgtatgcgaag
+4137231/1
CCCFFFFFHGGHGIJJJIJIJJJJJJJHIJJJJJJJJJIJJJIJJJJHHG
@6196620/1
cgcaagaagtaccagaaacgggacttcgccacaatctggtctggagagaa
+6196620/1
@@@DDDDDHFFBDFHEGHICD8CEFGFGG<DGEHIIIFIBBFGEGGCFCF
@6880127/1
gccatgccatgtaccacgcctgggatgccacccggcaccactcccgggtg
+6880127/1
CCCFFFFFHHHHHJJJJJJJIJJJJJJJJJJIJJJJJIJJJJJJJJJJ@E
@5514683/1
gttgaggcgcttgtggtggtgcacgcgcttgggcagagggaatctgattg
+5514683/1
@??DAEFFHHHHGGIIFGAEFHHIJJJIJIGFGIEHGHIJACEEDFDBED
@7571283/1
ctcaatgctacaataccaagccaaaccaagcttaaactaaataatttaaa
+7571283/1
@@@?DBDEFHFADEH>CFGCBAFHCFDGIGIIIBHGGGIGDCHIII>DHG
@7571831/1
ttcaacggaagagattccatttcccgtttagcagcttcatccagaggcaa
+7571831/1
CCCFFFFFHHHHHJJJJJJJJJJJJJJJJJJJJJJJJJJJJJJJJJJJJJ
@6882377/1
ccctgcagagcttgcaaagcttgcaaagatctttccttcttctctttttt
+6882377/1
CCCFFFFFGHHHHJJJJJJJJJJJJIIJGIJJJJJJJJJJJJJJJJJJJJ
@6199725/1
cgtcaatatttttttaaatcaaagacgtaatttgtatgagtgttttgaat
+6199725/1
CCCFFFFFHHHHHJJJJJJJJJJJJJJIJJJJJJIJJJJJGHIJJJJJJI
@6199808/1
gggaatctgattgtgctgttgtggaactgcttcacctgtg
+6199808/1
@@@BFDEFHFHHHHIIJJHIJHIIIJIIJJJJJJJ3991?
@3453498/1
cttagccacaatctggtctggagagaagatcctcatcttgtatagaggag
+3453498/1
@CCFDDDFHHFFHGJIJGIIGCHDHGBHGIJJJJGGHIJIHHIGIGHHHI
@3453773/1
taacaaaatacccacatacatcaagaagccctgatgaatacaggttgaat
+3453773/1
CCCFFFFFHGGHHJJJJJJJIJJJJJJJJJJJJJJJJJJIJJJJHIJJJH
@7573065/1
cggggacggtgttaggctccggtagaactgcaccatttcatttggattcg
+7573065/1
CCCFFFFFHCFHHIIJIJJJJJ@DDGIJJJJIIJJJJJJJIJJJIJJJJJ
@3453986/1
gactagtataagtaatgagtagaaaagcgatagtgaacacattgttacag
+3453986/1
CCCFFFDFHHHHHIJJJJJJHJJJJJJJJJJJJIIJJJJJJJJJJJJJJJ
@6883492/1
ggcaaagagacgaagcgcgcgttctcatgtaatttttaatgttttccaaa
+6883492/1
CCCFFFFFHHGHGJJJJJJIGGIIGIIJJGIIJJJJJJJIJFHIJIJJJH
@1409460/1
acctgtggccggcggcacgcagacgccttgatgacctccactttgatgat
+1409460/1
CCCFFFFFHHHHHJJJJJJJJJJJJHHHFFFFFFEEEEDDDDDDDDDDEF
@1410834/1
aggcgcttgtggtggtgcacgcgcttgggcagagggaatctgattgtgct
+1410834/1
?<@<DDDDBD?FHGGIDCFECF>GEHG?HGGIIACAFHAACA@@DCE>9C
@6885597/1
cctcagatacaccgtcacggaatacaaatatcttcttcggcaatctgcct
+6885597/1
@<?DDDDDDHHHHIHIEEHIACDEBCGGIGIGHHIGIGGBHGGIDHBGGH
@3456703/1
gtgagtacgaagcattgtctgtttataaaataattaacaactaatgtttt
+3456703/1
CCCFFDDDFHHFHIHHIEHHIFHGIJIJJJHIIHIJIJGIJIIJFHDGFG
@1411228/1
cattgtaaaattctagacacacatgccacatattcaggcattatgtaaca
+1411228/1
CCCFFFFFHHHHHIJIIJJJIJJJJJJJJIJIJJJJJJIJJJJJJJJIJJ
@6886138/1
tggacgaccaaaactgatataagtaaatctggattttagccgatagttgt
+6886138/1
CCCFFFFFHHHGHJJJHJJJJJJIIIJJJJJIJIJJJJJJGHIJJJIIJI
@1411633/1
gtcgatatgtggatgtagctgccattatgtagactgttgtgttgaccaat
+1411633/1
CC@FFFFFGFDFFIIEGHGFJJJJJIJHGGCEIHABCEG??DFHICFHCA
@724068/1
attggagtcatattatgtgagtacgaagcattgtctgtttataaaataat
+724068/1
<@@FFFFFHHGBFGGGH?FBHHHIIEGGGIIIICGGHHIIIIIIFIGIHI
@2771758/1
gttgattttggaatgttttacattggatccgacaaattttcaaattaaag
+2771758/1
@B@FDFFFHHHHHJJIEIJJIJJJJJIJJJJJJJIIIJJJJJJJIJJJJI
@2771885/1
cactgagtgacggcacctccgacactgaggtcacggtactcgcggtacat
+2771885/1
CC@FFFFFGFHFHIIIIJJJJJIJJJJJJJGHIIJJFHIJJJJIHBFFFF
@4824378/1
gtttccaatctccaagacaggaggctccagtactttagctttgacagtgt
+4824378/1
@@@DDDDDHHHDFGGIG3AGH>GGIIIIII:?FHIE<GEHIIIIIIIIIH
@2772192/1
atcagtttggagttcacctttagaagtatgtttttagctgtcatctggtt
+2772192/1
@@@DD?DBFD>FA@DD?:CFEF<:FC<AFCEHFF?DFF>BGFDGDEFFBB
@1413022/1
gtagcactgagtgacggcacctccgacactgagg
+1413022/1
@?<?7DD>>FB<AA@@E1@G?BFEEF@F@GC@@G
@2773007/1
gttctaaactatatctgtaccaaatttcaaccaaatccgtcaaatagttg
+2773007/1
@@BFFFDFHHGHHJJJJJIJIIIJJJJJIJJJJJHIIIIHHIIJIIIIHI
@2773011/1
cgcttgtggtggtgcacgcgcttgggcagagggaatctgattgtgctgtt
+2773011/1
BB@FFFDFFFHFHHIJIIGHIGIGIIJHIEHGGFGIIIJGIIICGHIIDH
@725455/1
gtttgtctgtttgtctgtttgtctgtttgtc
+725455/1
@@<DDDDDA=:DCG<FFHHCCF@HGFHEC22
@725755/1
tgcaaagttaaccatcttgtattcaaaagaaaacctagaatcactggttc
+725755/1
CCCFFFFFHHHHHJJJJJJIJJJJJJJJJJJJJJJJJJJJJJJJJJJHIJ
@4825971/1
caaacgcagagctcattatgttgatttt
+4825971/1
@@@1B:?6CFB>FGIII4FHIIIDHH9C
@2774227/1
cttaattattatgggcctcgccgtatttgggtccaatagatatttataag
+2774227/1
@CCFFFFFHHHHHJIJJJJJJJJIJJJJJJJHJJJJJJJJJJJJJJJJJJ
@4138881/1
gggcatagtaggtaggcgtagggtaagacacggatcgcatacaccgtgaa
+4138881/1
CC@FFFFFFHHGHJJBFFHIJIIFGHJGFHIIJIEGIJIGGBEHIIHGIJ
@4138899/1
cgctgtagctttgatcatagtagatgtttgcatgtcagttagctttttaa
+4138899/1
@@@DDDADFFBDBBDEG<CD<CEFC<CBFEGEEEACFH:9CAHGIIIIIE
@4139162/1
gtctgtacattgaaaataaaaataaaaaaaatagcaggggttattgttat
+4139162/1
@BBDFDDFHHHHHJGIJJIJJIJJIIIGHIJGGGIIIIJJFIGGCHHIJJ
@7573764/1
cagtggtcttcttgaacttcttcaattgacgcaagaagtaccagaaacgg
+7573764/1
@CCFFFFFHHHHHJJJJJJJJJJJJJJJJJJJJJJJJJHIJJJJJJJJJJ
@5516902/1
attcagttcttaagatacatcaataaaacacgtgaaagtaatgatttaat
+5516902/1
@C@DFFFFBHHGGHFIJJIJEHIJJFIJ9FHIFGHGEHCFEEAGEFGFHI
@5517206/1
ggtagaataaggattaaaaataaacttaaagattattaataagaaaaaaa
+5517206/1
@C@DFDFFHHHHHJJJJJJJJJJJJJJJJJJIJIJJJIIJJIJJJJJIJJ
@2775981/1
gtttaagaggagttcagtgacatacacacgtacagaagaattatatatat
+2775981/1
CCCFFFFFHHHHFHJJJHIJJJJJJJJJJJJIJJJJJJJGIJEIIJIJIJ
@5518038/1
gtgctgggcctcttgtatgcgaaggtgttgaggcgcttgtggtggtgcac
+5518038/1
CCCFFFFFFHHHHIJJIJJIIIIGI?CEGGHIJGGIEHIIGHGHIHICEG
@2776647/1
ctcatcttgtatagaggaggcttgggctcgctctccgaagggagcttgcg
+2776647/1
CCCFFFFFHHHHHJJJJJJJJJJEHJIIIGGIIIJJGHJIIJCFGGIEGG
@5518104/1
agcatacataataaaattagaggaagtaggtgctgggcctcttgtatgcg
+5518104/1
<@@FFFDDHAHHFIGHGJIIJIGCH@GBBEFEGHFGI9:FDGHCDGGIII
@1415641/1
ctctctatgctttctattgtgatctggccatctttaaactctagttcgtc
+1415641/1
CCCFFFFFHHHHHJJJJJJHIIJJJJJJJJJJJJIJIJJJJJFIIIJJHG
@1416185/1
gctcgctctccgaagggagcttgcggccgatgacctcatactccttcaac
+1416185/1
C@@FFFFFHHHHHIEGGIIIHIDFGGIJIEHIGIIIGGIIGIGCEHHCDD
@2777822/1
gcaagaagtaccagaaacgggacttagccacaatctggtctggagagaag
+2777822/1
CCCFFFFFHHHHHJJJJJJJJIJJJJJJJJJJJJJJJJIJJJJIJHIGJJ
@2778234/1
gccagatgccaaagttcttgatcttcactgggctcttctctgggatttcc
+2778234/1
@C@FFDFDDFHFFICEFDEFHHJIHGIIJG@BGGIIGHIJIJJJGIJJJJ
@2778267/1
gactagttgtgtttcgttcttagatgttccaggttgattttccagttcat
+2778267/1
@BCFFFDEHHHFDGHIDGGGIJIJHIHGHIJIJCFHGGIEGIJJJIJIJG
@1416694/1
aggtgctgggcctcttgtatgcgaaggtgttgaggcgcttgtggtggtgc
+1416694/1
BBCDFFFFHGHHHJJJJIJJJJJJJJJCGHIJJJJJJJJJJIJJIJJBGH
@2778914/1
ctggatggagtgagcacgggctctgtgcctggctcccatgtcacggtagc
+2778914/1
@?@;B;BADHDD>EHGGGGBGEEGGBGBGFACGEGIIIHIAGGIIB;F@7
@2779372/1
ctttactcgaatagtcttttctaacttgaacagtgcgatgttttacaagg
+2779372/1
CCCFFFFFHGHHHJJJJJJJJJJIJJJJJJJJJGIIIJJJIIJJJJJJJJ
@5521488/1
ggcctgttttggtagcggcggcgcggtccgtgtggagcatgctcgccatc
+5521488/1
?@@FFFFFHHHHFHIIGHGFGGDHD@DBDD<@B5?>BCACDCDDBDD?@C
@6886753/1
ctgtctttacttttaattttcactgatttgcaataatattacagtcaatt
+6886753/1
CCCFFFFFHHHHHJJJJJJJJJJJJJJJJJJJJJJJJJJJJJJJIJJJJJ
@4827376/1
cgacacgattatgaagacgaagcggacgtcacggtaagcattcatcagaa
+4827376/1
CCCFFFFFHHHHHJJJJJJJJJJJJJJGIJJJJJIGIJJJJJHHHHHHHF
@4139454/1
cccatgtcacggtagcactgagtgacggcacctccgacactgaggtcacg
+4139454/1
@@CFFFDFHHHHFGIIJJJJJJHIGJIJJJJJJIIJJJJJJJJJJFHIJJ
@2092035/1
gcaagaagtaccagaaacgggacttagccacaatctggtctggagagaag
+2092035/1
CCCFFFFFDHFHHJIJJIIIIJJIJJIIJJJJJJJJJIIJIJJIJIJJJJ
@4141219/1
tttggagtctacagtctaaaataaccgttattcttatcctaaagatatca
+4141219/1
@@CDDBBACFFFHIEHHIIIIIIIIIIHIIIIIIGIIGGHIIFIGHGIGI
@6888467/1
cgtcactattctaggattgtgtaggtaatattattaaacgaagaacatgc
+6888467/1
CC@FFFFDGFHHFIIFHIJEIFHIIFHHIIJJJJIJIJIIIGGIIIJJHE
@6201814/1
gcacagacgaacagacaaacagacaaacagacaaacagacaatcagacaa
+6201814/1
CCCFFFFFHHHHHJJJJJIJJJJJJJJJJJJJJJJJJIIJJIJJJJJJJJ
@6888642/1
cccaccaggccgttacagatgaactcccgtcgatgaccagcagaaggcgt
+6888642/1
CCCFFDDDH?FFHIIIIG<HDEGGIIJAGGFDDDDF@DCGCIIIEFGIGG
@6202222/1
gtcacggtactcgcggtacatgttgtgtacacctgagcgagactcataac
+6202222/1
CCCFFFFDHHHHHJJJGEIJJJIJJJJJIJJJHJJJJJJIJJJJJJJJJG
@2093525/1
gtccgtttttaaactattttttcaatgccctaagtgagtatacatctatt
+2093525/1
CBCFFFFFHHHHHJJJJJJJJJJJJJJJJJJJJJIJJJHIJJJJJJJJJJ
@4141881/1
ccgacactgaggtcacggtactcgcggtacatgttgtgtacacctgagcg
+4141881/1
C@CFFFFFHGHGHIJJJJFGIJJJJGIFHIJGIIGHHHFIJIJIIIIJII
@6202572/1
gtttgtttcatgtcaatcggttcataaataaaaaacttatgtcaaattaa
+6202572/1
@@@FDDFBFHHFHEBBEFC@FDGHICEHBCHFFH@HIDGGB?BF>BFHCG
@7574763/1
gggcacagttcctcgacgagcaagtagttcttgaagcacagacacaggtg
+7574763/1
CCCFFFFDCDFHHIJJJJJIEIEIFHIFGIIIGIGIJGIJGJJIIIJI=F
@7574803/1
gtggattttaatgttattattacagcatacataataaaattagaggaagt
+7574803/1
?:?DBDFFHHDBDIIGGGIIIIIIEIIIIIIIIGHIIIGGGIIGHCDDDB
@6203006/1
cccacaatatattcgtgaaaaccgcatccaactcggatcagccgtttctg
+6203006/1
CCCFFFFFHHHHHJJHIJIJJJJJJJJJJJJJJJJJJJIJJJJJFHIHIJ
@5523058/1
cataaataaaaaagttatgtcaaattaaagaatcacgtcgaacattctat
+5523058/1
C@@FFFFFGFGHHIGIIIJIIIIJJJJJHCFHHEHI=GIIIGJJJJJJJJ
@2095283/1
cacaactttggtaggtatatagatttataatgtcattctcttaataatta
+2095283/1
CCCFFFFFHHHHHJJCFIJJJJHIJIJJJJJJIJJJJJJJJJJJJJIJJI
@4142338/1
aagaagtaccagaaacgggacttagccacaatctggtctggagaga
+4142338/1
CCCFFDFFHGHHHGIGGJJFGGGIIJIEIIJIIJGEDGHIEHIJII
@2095496/1
cccgacagatgttgtcctgtctacacgtctttaatttgaacatttgtcgg
+2095496/1
CCCFFDDDDDFFHCIGCGHIGCGE@GFH9CDGG<GHGFDHCBHIGFHDHE
@727920/1
gcctcttgtatgcgaaggtgttgaggcgcttgtggtggtgcacgcgcttg
+727920/1
CCCFFFFFHHHHHJHIJJCGHHIIJJIJJJJJIIJGIJAFHGIJJJHFFD
@2096010/1
gtgtgctagttacataatatctactaaactataaccaaagtgacatttgc
+2096010/1
@C@FFDFFDFHHGJJJBHJIJJGGIBHG@FHIHGGIJJJJFGHIHGGIHG
@7577460/1
tctgtaccaaatttcaaccaaatccgtcaaatagttgcggagattaatgg
+7577460/1
BCCFFFFFHHHHHJJJIJJJJJJJJJJJJJJJIJIJJJJJHHHIJJJJJJ
@3459549/1
gtcaaatagttgcggagattaatggtataagcatagaatgttcgacgtga
+3459549/1
CCCFFFFFGHHHHJGHHHJJJJJJGCGHIIIJJJJIIJJIHIIGIJJFHI
@4144567/1
cacaatctggtctggagagaagatcctcatcttgtatagaggaggcttgg
+4144567/1
@@@BDD?BB>DBAAF9FCAGEGCCHB@BHBFFGHGCA?DECGICBFG;FF
@7578624/1
gtggactctagttttctcttttaatattataaatagttatttgatcacac
+7578624/1
<@@FFBBB??DAFGHGEDHGIIDB<4AFCDB>HHH9FD4C?C<@G@<BBG
@730000/1
gagggaatctgattgtgctgttgtggaactg
+730000/1
CCCFFDFFGGHGHJJJJJJJHIJFHIJJJJI
@730011/1
gtagcactgagtgacggcacctccgacactgaggtcacggtactcgcggt
+730011/1
@@@DFFFFHHHHHHEHGIJJJIJJJJJJIJJIIIFHIIJJFHHIJJJHF=
@6889515/1
gggaagtggtgataaagataagtataggctcaaaacctaacgacatcaat
+6889515/1
CCCFFFBDH4CBHEBHIIGGIGHHIIIEHIIIGCFHGIGCGIIGGGIIHE
@4830202/1
ctggtgctgacagtctcgacccgcggcggcggcatcactatacctcccgg
+4830202/1
@BCFBDEEHHHHHGGGIJJJJJJJJJIJHFDDCB@DDDCDDDDDDDDDDD
@5523936/1
gccattgtcctttcctaggagtgactttcccgtttccaatctccaagaca
+5523936/1
@@@BD8DA<DF>?GED<AFFGAFHIHBBHFCBDGGHIIIIIEGHCHCHEE
@6204737/1
gtttataaaataattaacaactaatgttttccaaacaaacacaagcaatg
+6204737/1
CBCFFFFFGHHHHJJJJJJJJJJJJJJJJJJJJJJJJJJJJJIJJJJJJJ
@6205203/1
ggtctataaaaatataatttgcctgacaaataacatctaattattgcaat
+6205203/1
<@?DBDBDFAB<FBEDBAHGABHHIIIGFB?A@CCGGGE>GI<BAGHGFG
@6892429/1
gcgttgatgtcgcaagatagtgagacattcactttttagtcataatcttc
+6892429/1
@@@FFFDFBDCFFEGEGIIEFCEGIIIIHIIIIGGIIIIFIIEHIGCGFF
@5525960/1
gggaagtggtgataaagataagtataggctcaaaacctaa
+5525960/1
??<:?DDDDCDD44C@CDFCCF<CFECEEDFCABEEI;D9
@3462457/1
ggtgctgggcctcttgtatgcgaaggtgttgaggcgcttgtggtggtgca
+3462457/1
@@@:ADDDB?;<DHIGII@4<C=FFH?ECADEGH;@0DFGGIA85@;C@D
@6893063/1
gctcgctctccgaagggagcttgcggccgatgacctcatactccttcaac
+6893063/1
CCCFFFFFHHHHHJJJJJJJJJJJJJJJJJJJJJJJJJJJJJHHHHHHFF
@730168/1
gcctcttgtatgcgaaggtgttgaggcgcttgtggtggtgcacgcgcttg
+730168/1
C@CDDFFFDFHHGIIIGICFFGGHIIEGGGG1?FB?DG6BFGGCGGH>BA
@730641/1
cctttctaaggttctaaactatatctgtaccaaatttcaaccaaatccgt
+730641/1
@@@FFFFFGFHFFIIIIIHIJJIJJIIEHIJIIIIIIEGHDHGGIIJEIH
@2096921/1
ctgtacattgaaaataaaaataaaaaaaatagcaggggttattgttatgt
+2096921/1
CCCFFFFFHHHHHJJJJJJJJJJJJJJJJJJJJJJJJJFHIJJJJJJJJH
@6208239/1
agcatacataataaaattagaggaagtaggtgctgggcctcttgtatgcg
+6208239/1
@@@DDDDDFDBDHF<:CGII@HG@EGHGG<BFGIIIIIIIHGGFGGIEGG
@4146663/1
gtgactttcccgtttccaatctccaagacaggaggctccagtactttagc
+4146663/1
C@CFFFFFHHHHHJJJJJJJJJJJJJIIJIJJJJJJJJJJJIJIJJJJJJ
@32128/1
cgcaagaagtaccagaaacgggacttagccacaatctggtctggagagaa
+32128/1
CCCFFFFFHHHFHJJJJJJIJJHIJJIJJJJJJJJJJIJFGIJJHIIJEH
@6208804/1
gtttgattgtgtagctggtatcgaatgttcgccattttattttcacttta
+6208804/1
CBCFFFFFHHHHHJJJJJGIIJJJJJJIJJJJJJJIJJJJJJJJJJJJJI
@6208867/1
cttcttcaattgacgcaagaagtaccagaaacgggacttagccacaatct
+6208867/1
CCCFFFFFHHHHHJJJJJJJJJHJJJIJJJJJJJJJJJJJJJJJJJJJII
@3465077/1
agaatgttcgacgtgattctttaatttgacataacttttttatttatgaa
+3465077/1
CCCFFFFFHHHHHJJJJJJJJJJJJJJJIJJJJIJIJJJJJJJJJJJJJJ
@32380/1
gtcctttctaaggttctaaactatatctgtaccaaatttcaaccaaatcc
+32380/1
@CCFFFFFHGHHHEFGIIHIJIJJJJJJJIGIGIIJJJJJJJJJJIIJJJ
@2780537/1
accagtggtcttcttgaacttcttcaattgacgcaagaagtaccagaaac
+2780537/1
@@@FFFFFHHHHHIIJJJJJ@HIJJJJEIJGH<GBEHGGIFHGIIIJCHI
@731619/1
gcaccgtgcaccgccatgccatgtaccacgcctgggatgccacccggcac
+731619/1
CCCFFFDFHHHHHIJJJJJJJJJGHIHIJIIIJIJJIJJJJIJJJJIJIH
@2098140/1
gttattgttatgtcgatgtcgaacccaaaaatgtaattaacttttttttt
+2098140/1
@@@FFFFDBHHGHJJIEIHGIJJJGIIJIGJJJ<GGGIJGAGIHIJIJJB
@2780845/1
ggggaagtaaatgcatctgtccttatttccgacccacaaacaattaagcc
+2780845/1
CCCFFFFFHHHHHJJJJJJJIIJJJJJJJIJJJJJJJJJJJJIJJIIJJJ
@7579571/1
cgccaattcactgttcattacctgtgaaaactgtccttcagatacaccgt
+7579571/1
:;?DDDDDHFHFHIGHIGGIIGEHEBHBBFHGI>CFEHIGHIIIIIIII?
@4147648/1
caccagtggtcttcttgaacttcttcaattgacgcaagaagtaccagaaa
+4147648/1
<<<:?DA?;DDD<EBE<EEFIE>3A<CBEE>FFD<EDDDAD09??DD@D@
@32879/1
cacagttccagtctcaggcacattgccattagtagactgatcagccggag
+32879/1
B@BFFFFFHHHHHJJJJJJJJJJJJIJJJJJJHIJJJJJGJJJJJJJJJJ
@2098553/1
gaacaaacaaaacttaagccttattataaaaggtataaatattcctgcca
+2098553/1
@@@DFBFDBFDAHIIGGGIIIIBHFGIGEDEEHFFHIDCBFHB<FHHII<
@732158/1
cttcaattgacgcaagaagtaccagaaacgggacttagccacaatctggt
+732158/1
CCCFFFFFHGHHHJJJIJIHIJJIJJJJIGIIIGFHIIIIIIIIJJJJEB
@1418304/1
gtcctttctaaggttctaaactatatctgtaccaaatttcaaccaaatcc
+1418304/1
@?@FFFFFHGHHG:CGHDIIJJFHGCGIIHGHIGIEHIGGEHIIIGEGHI
@5527397/1
tcttggttgaacggaactccaatcctttactcgaatagtcttttctaact
+5527397/1
CCCFFFFFHHHHHJJIJJJJJJJJJJJJJJJJJJJJIJIJJJJJIJJJJJ
@5527504/1
cctggccctcagcgacatgtaagagttcaatggggaagtaaatgcatctg
+5527504/1
CCCFFFFFHHGHDHIIJJJIJJJGGFIIJJJIJJJJIIHIFIIJJIIIJJ
@2781946/1
ctctagcacgtagttctcagcttccctgcaaagttaaccatcttgtattc
+2781946/1
@@@DDDADDH<CF@FFGEIBD>HE?FHIEH>GGIIIIIIGIEHEGGGGHG
@2099382/1
gtcttctctaacagttctctgtggtgcaaagcaagcaattgcccacaccc
+2099382/1
@CCFFFFFHHHHGJJJJJJJJIJIGGIJJJJJJJJJJJJJJJJJIJJJJJ
@2782100/1
gccatgtaccacgcctgggatgccacccggcaccactcccgggtgaggat
+2782100/1
@@@DDDDDFAHDHIGE=9:E@EGGIIIDAEHGGGHIIGHIIIEHBGBHHH
@7581667/1
gccagatgccaaagttcttgatcttcactg
+7581667/1
@;?DDDDDBDBD3CFE:CE?AF<4EEH9<2
@7581701/1
gaggaagtaggtgctgggcctcttgtatgcgaaggtgttgaggcgcttgt
+7581701/1
CCCFFFFFHHHHHJJJJJJJJJJJJIJJJJJIIIJ?FHIJHIJIIJJJID
@5528870/1
ccctgctattttttttatttttattttcaatgtacagacagcacttttct
+5528870/1
@@CFFFFFHHHFHIJHFHIJIE=FHIIIEHIJJJGGHIJJJJJIGIIIJJ
@7582382/1
catgtcacggtagcactgagtgacggcacctccgacactgaggtcacggt
+7582382/1
@@@DDDDDHDBBDEDBABFHHC@H;FHGHIHGGIIDDHII=FGHGIIIGC
@7582617/1
gtggaactgcttcacctgtggccggcggcacgcagacgccttgatgacct
+7582617/1
@@@DDDADHHFFABHEHGHHCE3@CEHBBHIGIHEBDEDCD?CCC@@:CC
@2784135/1
cttttttaattgttataaattcgtaattcgtagctttctttagttttaag
+2784135/1
CCCFFFFDHHHGFGGFFFCFHHHEGHHGIIGHIIJIGIJJJHIFGHHIEI
@5529760/1
tccacattaataatagggatgatgactaatgactatatttgtccagaaca
+5529760/1
@@@7DEFFHAFBFAGIIIGEHEGHAFH@9FFACHII@GHGHIIIIGIIEB
@1420048/1
caaaaaaaaagttaattacatttttgggttcgacatcgacataacaataa
+1420048/1
CCCFFFFFHHHHHJJJJJJJJJJJJJJJHIJJJJJJJJJJJHHHHHFFFF
@1420103/1
gccagatgccaaagttcttgatcttcactgggctcttctctgggatttcc
+1420103/1
CCCFFFFFHHHHHJHIJJJJIJJJJJJJJJJJJJJJJJJJJJJJIJJJJJ
@2785381/1
ctcgcacaatgcccgtggtcttcactagttggcaaatcgcgcgtatagac
+2785381/1
CCCFFFFFHHFHHJJAHIJJJIIGJJJJHIJJJJJJJIJJJIIFHIIGIH
@1421145/1
gtaggtatgtatgtttatgctcttgacctacttgtagacacggcagatga
+1421145/1
B@@FFDDFHHHHHHIGHIJJJJJJJIJIJIIGIJHIGGGIIIJIJJGIJE
@2785529/1
agcacgggctctgtgcctggctcccatgtcacggtagcactgagtgacgg
+2785529/1
CCCFFFFFHHHHHJJJJJJJJJJJIJJJJJJJJJGIIJIJJJJJFHIJJJ
@5531320/1
ctgggcctcttgtatgcgaaggtgttgaggcgcttgtggtggtgcacgcg
+5531320/1
CCCFFABDHHHHFGGIJJGIIIGGCGIEHICHGHDHIIIGGGEGFEIJGH
@1421398/1
ccctgcacgaagaaatttgaatctatttatcatctatgaaaaaatggaaa
+1421398/1
CCCFFFFFHHHHHJJJJJJJJJJJIJJJJJJJJJJJJJJJJJIJJJJJJJ
@7585436/1
cttcacctgtggccggcggcacgcagacgccttgatgacctccactttga
+7585436/1
CCCFFFFFHHHHHJJJJJJJJIJJJJJJHHFFFEEEEEEEDDDDDDDDDD
@5533220/1
cttaaaaaccgcatttcatatttgtttgtttgtatataacgtgtattaca
+5533220/1
CCCFFDFFGGHFHIJEHIHEHHIECFEHIEFG@GGGIGGIIDGBGIIGIG
@4835035/1
gtccacaaacattataatagcgttgtctaacgtcggattcaattcggaac
+4835035/1
CCCFFFFFHHHHHJJJIJJJJJJJJJJJJJJJHIJJEIJJJJJJJJJJJI
@4835055/1
cctacgatcatcactgtcgtgtcctttatacatttcggcatggcgatcat
+4835055/1
@CCFDDFFHHGHHJJEFHHHIFHIIJJGHIIJIIIGGIIJGIJDGGAGAC
@5533906/1
gctgaattgcagcatcttgtcgagaacatgaagccgctttggtttacgtt
+5533906/1
@CCFFFFFHGHHHJJJJJJJGGEGDFHIJJJJJHJIJIJJJJGHHGGIFI
@4835389/1
gcaggttcaggcatctgcaccaagactggagctcctgctggagatgtggg
+4835389/1
CCCFFFFFHHGHHJJJJJJJJJJJJJJJJJJJJJJJJJJJJGIFHIGHIJ
@7587548/1
gtacagttagaaatgttacaacctctatactttgcattaaaataatgccc
+7587548/1
@@@DDDEFHGFGGAFHGGHIIHIGGIAB>FDEFHIEIIGDHIEHIGEGBB
@6211882/1
ctcttgtatgcgaaggtgttgaggcgcttgtggtggtgcacgcgcttggg
+6211882/1
CCCFFFDFHHHHHJII<CEFHGGHIJJGIIFEGF?F;CGIIGIIGFEFDD
@6212337/1
atctagagtataaaaaactgataaattccgtcactattctaggattgtgt
+6212337/1
CCCFFFFFDHHHHJJJIJJJJJJJJJJJJJIJJJJJJJJJJJJHJJJGHF
@3468747/1
ggggttattgttatgtcgatgtcgaacccaaaaatgtaattaactttttt
+3468747/1
BCCFDDFFGHFHHJHGHIIGJGIGIIJJJIIIJGHGBFGIJJJIIGJJJI
@7589073/1
tgtttgtctgtttgtctgtttgtctgttcgtctgtgcgcgctaatctcag
+7589073/1
:?:AD;DAABBADDFF@G<C?EBCFH@DHIDGFIFFIEFIFIFIFEFIII
@732956/1
ggctcccatgtcacggtagcactgagtgacg
+732956/1
CCCFFFFFHGFHHJJJGIDGIJJJGIEGIII
@733078/1
cgctagtttactatattttcaatattatcgacatccccttttcgccaatc
+733078/1
CCCFFFDFHHHHHJIJJJJJJIJIJJJJJIJJJJJJJJJIJJJJJJGIHH
@7589388/1
gtcacggtagcactgagtgacggcacctccgacactgaggtcacggtact
+7589388/1
CCCFFFFDFHHHHIJJJHIJJJJJJJJJJGGIIJJJJIIJIIJIIIJJHH
@3469220/1
gccagatgccaaagttcttgatcttcactgggctcttctctgggatttcc
+3469220/1
@<@DDBDBB?>FBHF<E>HG@HIIFIG?@DCFHIGCGIEGCEGC?BFGIG
@4149751/1
caaatggaaaaaaaaattggtgaaaagaatcacaagtaagatactgcaaa
+4149751/1
@@@BDDD?FHFFDHIGHIBF1:FAAECFDGIEGIBBGHIIGGIIIIIIEH
@4149862/1
aaaagcgatagtgaacacattgttacagtactgaacaaatgtaagtacta
+4149862/1
CCCFFFFFHHHHHJJJJJJJJJJJJJJJHIJJJJJJJJJJIIJJJJIJJJ
@733582/1
ctatgtcctttctaaggttcaaaactatatctgtaccaaatttcaaccaa
+733582/1
CCCFFFFFHHHHHIJIJFHIJIGIJJIJIJJJJHIJJJJIJJJJJIJJJJ
@2786874/1
cagggatcttgccgtcattgcagacggtgtggtagcggg
+2786874/1
@@@DDDDDF?FD?@<@BH<<CH@H;FACF0:B:?F?<?@
@734060/1
gtaatataacctccaattcaaccttatcattaccaatcggtaaaggatct
+734060/1
CBCFFFFFHHHHHJJJJJJJJJJJJJJJJJJ<HH1114412?FHIJJJIJ
@7590974/1
ctcagatgcaatttcttgcaagaattgcacaaagttgaagtccttgttgt
+7590974/1
CCCFFFFFHHHHHJJJJJJJJJJJJJJJJJJJJJHIJJJJIJJJJJJJJJ
@7591210/1
ccacaatctggtctggggaaaagatcctcatcttgtatagaggaggcttg
+7591210/1
CCCFFFFFHHHHHJJJJJIJJIJJJJJJJJJJJJJJJJJJJJJJJJJJJG
@2104319/1
tcatgcgcaagcgtgccctgtgcgccaccgacatctatagatgccaagaa
+2104319/1
CCCFFFFFHHHHHJJJJJJJJJJJJJJJJJJJJJJJJJJJJJJJJJJJJH
@4153305/1
gtttgtctgttcgtctgtgcgcgctaatctcagaaacggctgatccgagt
+4153305/1
B@BFFDFFHHHHHEGHGFHIIIIJJJJIIJJJJJJJJJIJJJIJJIIDG;
@4153522/1
ggcaaagagacgaagcgcgcgttctcatgtaatttttaatgttttccaaa
+4153522/1
@CCFFFFFGHHHGIGGHHGGGGIJJIIJIJIJIGIJIIJJJFIJJJIJIH
@7593451/1
gagcaaatggaaaaaaaaattggtgaaaagaatcacaagtaagatactgc
+7593451/1
CCCFFFFFHHHHHJIJJJJJJJJFHGIJJIJJJJJJJJJFGIJJIJJJJJ
@1424040/1
cactgagtgacggcacctccgacactgaggtcacggtactcgcgg
+1424040/1
@@;B??>2=2<FF@GA?F8C@:C@FCF9?809?F:??8;8C5@EF
@1424113/1
ccgtggtcttcactagttggcaaatcgcgcgtatagacattttgctacca
+1424113/1
CCCFFFFFHHHHHJIJJJIJJJJJJJIJJJJHIJJJJJJJJJJJJJJJJJ
@7594334/1
cgcaagaagtaccagaaacgggacttagccacaatctggtctggagagaa
+7594334/1
CCCFFFFFHFFHHIJIJJGIIJJJGGHJJJJJJJJJJJJHGHJIHJJJJI
@2791558/1
ggttattgttatgtcgatgtcgaacccaaaaatgt
+2791558/1
:?:4BBDBHHADCCCFA:ACBFCED@@G?8E?DF:
@1424504/1
tgctgggcctcttgtatgcgaaggtgttgaggcgcttgtggtggtgcacg
+1424504/1
CCCFFFFDHHHHHJJJJJJJIIIJCGHIJJJJJJJJJJHIIHIJHIIJJH
@2791953/1
ccagaaaataggcggagtcctatctcaaaacatgaagacctcacagggtc
+2791953/1
@C@FDFFDHHFDHGEHI?FFGIJIGIJEHGGIIJJFHIIJGJAHIIFFCC
@1424817/1
cgtcacggtaagcattcatcagaatgctatgcaacatcttcatcttagcg
+1424817/1
CCBFFFFFHHHHHJJJJJJJJJJJJJJJJJJJJJJJJJJJJJJJJJJJJJ
@4155516/1
caaatttcaaccaaatccgccaaatagttgcggagattaatggtataagc
+4155516/1
CCCFFFFFHHHHHJJJJJJJJJJJJJJIIJJJJHIHJJJJJJJHIJJJJJ
@6214217/1
gtacaaagcaaaggtcgggcagttcgtcaacaagacattactagctg
+6214217/1
CC@DDDDDFADHFHBHIBGEDHEGIGIHIGD@FGGEHABB8BFGB4=
@7595593/1
cgcaagaagtaccagaaacgggacttagccacaatctggtctggagagaa
+7595593/1
CCCFFFFFHHHHHJJJJJJJJJJJJJJJJJJJJJJJJJJHHJJJIJJJJJ
@6214286/1
cgcaaatgagaaagctatctatttcaaataaaggcgtcaactgggtgtgc
+6214286/1
CCCFFFFFHHGHHJJJJJJJJJJJJIJJJJJJJJJIJJJJJJJJJGHIIJ
@7595702/1
cacagttccagtctcaggcacattgccattagtagactgatcagccggag
+7595702/1
CCCFFFFFHHHHHGIJJIIJJJJJJJJJIJJJHGFHIIJIJGIJJJJIBH
@6215068/1
gtaagtttgtcgagtagagccttagctgcggaatgcttagcttccttctt
+6215068/1
B@@FFFFFGFHHHJGIIGJIIJJJJJJIIIIJJJJJJJIJJJJJJJJJIJ
@5535804/1
tgggcgaattttgcgatctgcgtggtagcgtactaccagcgttgat
+5535804/1
?<1BADADHDDF?<@FEEGGFCFGGFGGBG@FGIIGHIGGGCHBCG
@5535993/1
tccgattattattatacttatacatcaaataattgtcaacgatttatttc
+5535993/1
@BCFFDFFHFHHHIIJJJIIIIJJIEGHIGIIIIIGGIDHJJJGIIIJJJ
@6215669/1
ggtagaactctataccacggcgtcacgacacagtccttgtaattctctgg
+6215669/1
BCBDFFFFHHHHHJJJJJJJJJJJJJJJJJJJJIJJJJJIJJJJJJJJJJ
@7597498/1
ggttattgttatgtcgatgtcgaacccaaaaatgtaattaactttttttt
+7597498/1
BC@FFFFFHHHHHJJJJJJJJJJJJJJJJJJJJJIIJJJJIHIJJJJJJJ
@5536746/1
ctcctcaacagacacagagctctgtgacggctcttcttctttctgtacat
+5536746/1
@CCFFFFDFHDGHIJFIJJJJJIIIDHIJIJJJIJJJJJJIIJJJGJJDI
@1427426/1
ccttcttagagcgtcccgtacccatagcaacaagatcagcgactgtcaca
+1427426/1
@BBFFFFFGHHHHHIJJJHHIJJJJJJJJJJJJJJJJJJIJJJJIIJIJI
@734674/1
gcagagggaatctgattgtgctgttgtggaactgcttcacctgtggccgg
+734674/1
CCCFFFFFHHHHHJJJJJIIJJJIJJGHIJJJJJJJJJJJJJJJJJJJJJ
@4836711/1
ccgcgacttcgttcgcgtggaatagtgacttccggcaaatttttggtttt
+4836711/1
CCCFFFFDHGHHHIIJJGHIIIGIFDGGHIJJJJJDIIIJJJJIHG?DEF
@4836927/1
gtcaaggattttattgaataactagcttctgcccgcgactccgtccg
+4836927/1
@@@DDD>?F?FD?BB4EHCD@@H@EGI<AA<99??:?6@FE97.=A4
@7599243/1
tgtacatcatggaaggaagatgcctcatcacaacatctaaagctaagatg
+7599243/1
CCCFFFFFHHHHHJJJJJJJJJJJJJJJJJJJJJJJJJJJJJJJJJJJJJ
@5538506/1
gcaagaagtaccagaaacgggacttagccacaatctggtctggagagaag
+5538506/1
@@@DDDDD4CFAFHGGG>EHIEECEGGGIEGGHEHGII?DHIICG@B1BD
@7599412/1
ctgcgacctcgagcgacgaatcacatg
+7599412/1
1=@D=DD?1FB<DGEAFEGEFEEE@F@
@4837290/1
gcctcttgtatgcgaaggtgttgaggcgcttgtggtggtgcacgcgcttg
+4837290/1
@C@FFFFD:FHHDG?GGH<AAFFG@A;C?GEH?BG/6BAGEF3@;BEE>A
@735432/1
tggtggtgcacgcgcttgggcagagggaatctgattgtgctgttgtggaa
+735432/1
@CCFFFDDHHGHHJJJJJJJJJJJJJIJJIJ<FHIJJJGIIJHIIDGGJJ
@5538952/1
cttttgaacgccaatggcatgaatagatgtcatgcgcaagcgtgccctgt
+5538952/1
@@CFFF?EFHHAFHI3<EHDFHHHCFBHGHGGG?D?FDFEFIGGGI@@D@
@6218648/1
agcaggggttattgttatgtcgatgtcgaacccaaaaatgtaattaactt
+6218648/1
;@@DDDADDFB8DFCFBEB<AAG;FE9?CBFHE=?@BG@G4D?DCB>>FH
@4838082/1
atacacttctagaggccatagaacaaacaaacttaagccttattataaaa
+4838082/1
CCCFFFFFHHHHHJJJJJJJJJIJJJJJJJJJJJJJJJJJJJJJJJJJJJ
@7601167/1
cgattcgaatactggactagtaaaatacatagtttcactacacaagtgat
+7601167/1
=?71D?2ACDB><CB;AFFA?BF><CHCF9<<ACE<EF>EBG916B?F<?
@6220024/1
catacataataaaattagaggaagtaggtgctgggcctcttgtatgcgaa
+6220024/1
@@@DDDDDF??FDHIIJGHGCHIGIJFH9CFGE>@8EGGGFFBDFGGFHD
@6896897/1
gcatacataataaaattagaggaagtaggtgctgggcctcttgtatgcga
+6896897/1
CCCFFFFFHGHHHJIJJJJJJJIJJJGJJHGIJJJJJJJJJJJJJJJJJE
@3469967/1
cctaagtgagtatacatctattaaattcaaacgcagagctcattatgttg
+3469967/1
CCCFFFDDHHFHHIJJJJJJJJJJJJJJJJJJJJJJJJJIIJJJJJJIJJ
@3470057/1
catacataataaaattagaggaagtaggtgctgggcctcttgtatgcgaa
+3470057/1
@@@DDFFFHHDFHJIJGIEGEIIIIIEEGEGDHIJGHGHGGIBFGIIJGG
@6897317/1
tggaactgcttcacctgtggccggcggcacgcagacgccttgatgacctc
+6897317/1
CCCFFFFFHHHHHJJJJIJIJJJJJJJJJJJJEHFFFDDEDDDDDEDDDD
@6897640/1
agggaatctgattgtgctgttgtggaactgcttcacctgtggccggcggc
+6897640/1
<@@DDDDEBHDBFFACEHGIAHFGE<C9<FEHIEDFDG?CGIGIHDEHHF
@2105922/1
gtaggtgctgggcctcttgtatgcgaaggtgttgaggcgcttgtggtggt
+2105922/1
@@@DFADDFHHHHFFGHGDFBFHHICGEG:DEFHGIJGGGAHHGHIFGI8
@2106005/1
gatggcaccaggatagagttaatgccgccaagtttgacgtttatcttcaa
+2106005/1
@@@FFDDDGFDFFIIIGIFHHGIJGIGGIJJIIIIGHIIFHHGIIIIGGI
@2793217/1
attgaacaatctcgtatgatgccgtttctgtaccaataggaacaatactt
+2793217/1
@@@DDDDDFF;FFE?FFFIIFIII8FGFFIFFGIFIEEFFIIIFEGGIEI
@36022/1
cagcatacataataaaattagaggaagtaggtgctgggcctcttgtatgc
+36022/1
CCCFFFFFHHHHHJJJJJJJJJJJJJJHIJJHIJJJJJJJJJJJJJJJJJ
@3471758/1
gaagagattccatttcccgtttagcagcttcatccagaggcaagcgctcc
+3471758/1
@CCFFFFFHHHHHJJJJJJIJJJIJJIIJIJJJJJJIJJIJIIIJJIIJJ
@2793932/1
caaagataagatgaagaagaggagcaaatggaaaaaaaaattggtgaaaa
+2793932/1
CC@FFFFFGH?FBHJJGIIIIJCGHGIIHHGGIJJJJJJIJGGIHIJIJJ
@36701/1
cgacgacgacactgtacagttagaaatgttacaacctctatactttgcat
+36701/1
CCCFFFFFHHHHHJJHHGIIJJJJJJJJIJJJJJJJJJJJJJJJJJJJJJ
@37001/1
gtcctttatacatttcggcatggcgatcatgtcgatggcttggtttattc
+37001/1
@?@DF>DEHHHHHJGGGGHIJJIIIEEGGGIFHGDDGEGHEGI?CHGGII
@6899602/1
gcccgtcgcaccagattattgatttctctttccctgtcgggagcggagcg
+6899602/1
CCCFFFFFHHHHHJJJJJJJJJJJJJJJJJJIIIJJJJJJJIJJJJGHFF
@2108351/1
gaggaagtaggtgctgggcctcttgtatgcgaaggtgttgaggcgcttgt
+2108351/1
C@BFFFFDHHHHHJJJIIJJIGJJJIJJJJJGHHIFGAGIEHIBFHJJJA
@2795818/1
tgtacattgaaaataaaaataaaaaaaatagcagg
+2795818/1
?@:BDDDDB8D?DGFI9FEFIIE<E<@:?FD?B92
@2795829/1
gccagatgccaaagttcttgatcttcactgggctcttctctgggatttcc
+2795829/1
@@;;DDDDDBDB?AAEDDDHIE4EHBHC9?DE@E???GFE>D>FCFIFIE
@2795867/1
agggaatctgattgtgctgttgtggaactgcttcacctgtggccggcggc
+2795867/1
@@@DD;BBDDHHBEAFHIHFGGBEGDGFFH<EGDGHGIIDDE?FGDFFE<
@4156965/1
agcatacataataaaattagaggaagtaggtgctgggcctcttgtatgcg
+4156965/1
@@@?DBDEHFHFFJEGGHJJIIJGIEHHEDABGI?FEGIHGIJIDDGIIF
@3473975/1
ctcatcttgtatagaggaggcttgggctcgctctccgaagggagcttgcg
+3473975/1
@@@ADDDDH=CFFFHI@EHFHIIC@AADFEEFHIIE>FG::@;F<FG>=A
@4157329/1
gcctcttgtatgcgaaggtgttgaggcgcttgtggtggtgcacgcgcttg
+4157329/1
CCCFFFFFFHHHHJJJJJAFHHJJJJIJJJJJJJJIJJHHIJJJJJHFFD
@737198/1
caaaaaatcacgtttatacatttttttttta
+737198/1
CC@FDDFDHFHH?EFFIIHHIIHJIJJIJJG
@4157666/1
gagacgaagcgcgcgttctcatgtaatttttaatgttctccaaatcgacg
+4157666/1
CCCFFFFFHHHGGIJHIJJJJJJIJJJJJJJJJJJGIGJJJJJJJIJJHH
@4157900/1
aacacattgttacagtactgaacaaatgtaagtactacgaaagaaacaaa
+4157900/1
@CCFFFFFDHHGHIGFHIJIJIJJJJJJJJJJIIJJIJJIIIIHJJIJJJ
@3474872/1
gtcctttctaaggttcaaaactatatctgtaccaaatttcaaccaaatcc
+3474872/1
@@?DFEFFHHDHHFHIIJGGIIJJJJGIJIGHHGGGHIIIGIJIJJIIJJ
@4158338/1
cttggtacaaagcaaaggtcgggcagttcgtcaacaagacattactagct
+4158338/1
CCCFFDFFHHGHHGIJGIHHIGGGHIDECFHJIJIJJJJJIHEGIIJJJJ
@2797388/1
gggatgtcaggctcgccgccctccatagaccgtagagtgagacagcactg
+2797388/1
@@@DDD?DDFAFBHIBEE@@DFHIIHGIIIIIA8@CFFCAGIGIIFEEEE
@2797756/1
caagtatcatcatcaaaataaaaaattaaaagccactatctacacttaaa
+2797756/1
@@CFBDFFGHHGHIIIJJGGEIGGGIIGGIFFGHIIJJGHIIJIJJJJJI
@2797962/1
ccttgttgttaagaggtgttacctgcaacttggccaggttagggccaaca
+2797962/1
CCCFFFFFHHHHHJIJCGHIIJJJJJJJJIIJJJJJJJIHIJIJIJIJJG
@6220358/1
gtcaaattaaagaatcacgtcgaacactattctatgcttataccattaat
+6220358/1
CCCFFFFFHHHHHJJJJJJJJJJJJJJJJJJJJJJJJJJJJJJJJJJJJJ
@7602461/1
gtgtttattttgtttttctctgtgatctgtttcttggcatctatagatgt
+7602461/1
@@@DDDADHHHBCCFGGEIHEHEFHI?HEFFGCHIEI9EFDGECHH<BAF
@4160283/1
tggtctggagagaagatcctcatcttgtatagaggaggcttgggctcgct
+4160283/1
CCCFFFFFHHHHHJJJJJJJJJJJJJJJJJJJJJJJJJJJJIIJJIJJJG
@7603261/1
gtgctgggcctcttgtatgcgaaggtgctgaggcgcttgtggtggtgcac
+7603261/1
?=BDFFFFFHHHHJIHIJJJJJJJJEH9EHFGHIJJJJIFHIIJJIIGII
@1427871/1
gtggtgcacgcgcttgggcagagggaatctgattgtgctgttgtggaact
+1427871/1
@C@DD7BDFFHDHJGEHIJJJGIIJEHJJIIJJJJJJIJIHIJIIIHGIJ
@1427914/1
attcaactgtcttgttaatgcctggccctcagcgacatgtaagagttcaa
+1427914/1
@@CDFFFFGHHHGJGGIIJJJJJIJIGJGHGIGHHIIIIIGDHHI?DGII
@7603670/1
ctcagatgcaatttcttgcaagaattgcacaaagttgaagtccttgttgt
+7603670/1
@CCFFEDDGFFHHJGGHGGEIJGIJBHHIIIIIJHIIIEICGGHIIFHEH
@5540991/1
gtgcaacccatttgatgctgacacgaaacactcggtccttaccctctcca
+5540991/1
@B@FFFFFHHHHHIJJJIJJJJJJJJGGJJJJJJJHIIJJJIJJJJJJJG
@7604413/1
gaggaagtaggtgctgggcctcttgtatgcgaaggtgttgaggcgcttgt
+7604413/1
CCCFFFDDHHFHDIJJIJIIJJJJJFIJJJJFEHIBFGHIGIJIIJJJJJ
@5541274/1
gttgaggcgcttgtggtggtgcacgcgcttgggcagagggaatctgattg
+5541274/1
BBCFDFFFHGFHHHIJJJJEHIIJJJJJJJJJJJJJIJJJEEFHFFFFED
@1429605/1
aatgtgtttattttgtttttctctgtgatctgtttcttggcatctat
+1429605/1
@CCFDEDFHBHAHGIFIJJJJJJJJH@FHIHIJJJJJJJHIEHJJJJ
@1430117/1
cgggtagctgatgtactaatgagtaataaaataataaaatcctaaattct
+1430117/1
@CCFDDFFHHHFHHIIJJJJIJJFEHIIIGHIGIJIIGIGIIIJIJJJJJ
@5543248/1
ggttattgttatgtcgatgtcgaacccaaaaatgtaattaactttttttt
+5543248/1
@<=DDD??CFFBDGII3EDFD3CGBGFFII?FEG?FBFGGIIEGFDFFFI
@7606720/1
gtcacggtactcgcggtacatgttgtgtacacctgagcgagactca
+7606720/1
CCCFD>:AFABBCGBEHIGHIE?DC1?:?BBGHIGAHCEBGFHDFI
@4841386/1
ctcgaatagtcttttctaacttgaacagtgcgatgttttacaagggcagg
+4841386/1
@CCFFFDFHFHHHJJJIJJIJJIGIIEIHHGIIIHHIJIIJIIIJGGEIJ
@6226329/1
ggcagagggaatctgattgtgctgttgtggaactgcttcacctgtggccg
+6226329/1
CC@FFDFFH<FHHCGAFCHFGHHEHGDGIIIIIIIGIIHHIGIHHBEGHE
@1431286/1
atacataataaaattagaggaagtaggtgctgggcctcttgtatgcgaag
+1431286/1
CCCFFFFFHHHHHJJJJJJJJJJ:CFHEGHJJJJJIJJJJJJJJJJJIJJ
@2109263/1
tgggcctcttgtatgcgaaggtgttgaggcgcttgtggtggtgcacgcgc
+2109263/1
@@<D@BBDHFHHHIIFE=AEGCG<EEGEGIEGG>HHG?=;;AGGAEHGFF
@6900720/1
gttgtgtacacctgagcgagactcataacgcagccagatgccaaagttct
+6900720/1
@@CFFFDDHHHHHJIJJJJJIIJJJJJJJJJJJJJJJJJJJJJIGIFHII
@3476385/1
gctgggcctcttgtatgcgaaggtgttgaggcgcttgtggtggtgcacgc
+3476385/1
CCCFFFFFHHHHHHIJJJJJJIJ?FFHIJJJJJJIJJJJJIJJHHIJJJE
@6901243/1
gtagcactgagtgacggcacctccgacactgaggtcacggtactcgcggt
+6901243/1
=:?DD?DDHFBCACGBBB@CEHGHEAEAGBB@>F98?FB:C=FHICABB5
@2799309/1
taaacgaagaacatgcggctgaattgcagcatcttgtcgagaacatgaag
+2799309/1
?@@D?DDDFFFHDEGEDDGGGGCHEHAGGGIGIGGIBFHIIGEADAHHIG
@3477156/1
ccctggcgtaaaataacgtcaatacattggatctcctcagtaggatggca
+3477156/1
CCCFFFFFHHHHHJJJJJIJJJJJJJJJJJJJJJJJJJJJJJJJJJJJJJ
@39420/1
agcatacataataaaattagaggaagtaggtgctgggcctcttgtatgcg
+39420/1
<@@FFFDDHHHHGIJGIIJIHHGCFGIJEGCFGIIGGCHHIJJJHIJIII
@741478/1
ccgcatccaactcggatcagccgtttctgagattagcgcgcatagacaca
+741478/1
CCCFFFFFHHHHHJJJJJJJIJJIJJJJJJJJJJJJJJJJJJJJJJHHHH
@3478770/1
agatgccaaagttcttgatcttcactgggctcttctctggg
+3478770/1
@@@DDD?BFHHBFHGGGIIIIIH@HGE;2<@AEE@EHD@<;
@742317/1
cagccagatgccaaagttcttgatcttcactgggctcttctctgggattt
+742317/1
CCCFFFFFHHHHHJJJHIJJJJJJJJJJJJJHHHIJJJJJJJJJIJJJJJ
@742572/1
ccaggataaaaagtaacctattttatgtccaggataataagttaattata
+742572/1
@?@DDDFFHGHGHGGEEHIJJJJJJJJJJJGEIGIIIIIJJIIIEHIIJG
@3479337/1
ctgggcctcttgtatgcgaaggtgttgaggcgcttgtggtggtgcacgcg
+3479337/1
@CCFFFFFHHHHHIIJJIGGHIBGIIJHIJJJJJIJGIIGHIJIGHIJHH
@2801848/1
gctcactctccgaagggagcttgcggccgatgacctcatactccttcaac
+2801848/1
CCCFFFFFGFHHHJIJJIIJJJJJJJJIJIBHIGIJIIIJJJJJIJJHHH
@41356/1
gcagagggaatctgattgtgctgttgtggaactgcttcacctgtggccgg
+41356/1
CCCFFFFFHHHHHJJJJJJJJJJJJJJJJJJJJJJJJJJJJJJJJJJJJJ
@2801961/1
gggtcttccttcatggccgaggttggggcggcgcgggcatgtgagtgttg
+2801961/1
BCCDFFFFHHHHHJJIIIJHIJEGHIJJJJHDDDDDDDDDDCD>C>@@CB
@41748/1
atacataataaaattagaggaagtaggtgctgggcctcttgtatgcgaag
+41748/1
CCCFFFFFHHGGFIJJJIJJJJJHJJJFGIJJIJJJJJJIJHIIGJIGDH
@6904239/1
cacagttccagtctcaggcacattgccattagtagactgatcagccggag
+6904239/1
@@@FFFFDHHFFFDHIIGIIIIIIIIGGIGIIIJIJJJJJGIJEHGFGHH
@2802514/1
cttttgaacgccaatggcatgaatagatgtcatgcgcaagcgtgccctgt
+2802514/1
CCCFFFFFHGHGHJJIIDGHGHIJIGHIHGHJJIFIAHIJGGFHIJIIJI
@1431905/1
cacgtgcttgggcagagggaatctgattgtgctgttgtggaactgcttca
+1431905/1
@@BFDDFFHHHHHJJIJJJIIJJIJHIJJIIIIJJJJIIJGGIJJJIIJJ
@5545027/1
ctcagatgcaatttcttgcaagaattgcacaaagttgaag
+5545027/1
@@@FBDFFGHHFBEGBHGAGIIIFIIGIHIIIGIGHFG>F
@5545260/1
gtggattttaatgttattattacagcatacataataaaattagaggaagt
+5545260/1
??@DADDD?<FFHC:EGGHGDGIEHGFHDFHIGEIG>FGICHIBHFHGGB
@1432845/1
cgggcttattctgcatacctgccatgcgctggtaagcgctatggactgcc
+1432845/1
CCCFFFFFHGHHHIJJJJJIJJIJJGIJIIJJGHIJIJJHIIJJGIJIJI
@43598/1
catgaaacaaacaccaaatgtaaatttaagcatcccacaatatattcgtg
+43598/1
CCCFFFFFHHHHHJJJJJJJHHIJJJJIIJJJJJJJJJJJJJJJJJJIJJ
@1432954/1
cttagccacaatctggtctggagagaagatcctcatcttgtatagaggag
+1432954/1
@C@DBDDFFHFHHIGHEFFF@CE?ABDGGIIIGIIIIHIIBHGDCGIIII
@1432985/1
cgcaagaagtaccagaaacgggacttagccacaatctggtctggagagaa
+1432985/1
CCCFFFFFHFHHHJJJJJJJJIJIJJJJJJJIJJJJJJJHHIJJHJJJII
@4844078/1
gtcccgtacccatagcaacaagatcagcgactgtcacacggtagcggaag
+4844078/1
@@CFFFFFHHHHHJJJJJJJJJJJJJJJJJJJJJJJJJJJJHIJJJJIHH
@7608709/1
cttcttcagccggctttggtggttctttggctgcctctggtggaggtttc
+7608709/1
CCCFFFFFHHHHHJJJJJJFHIIIIJJJJJJJJJJJJJJIFHJHIJGHIJ
@1433394/1
gtgctgttgtggaactgcttcacctgtggccggcggcacgcagacgcctt
+1433394/1
CCCFFFFFHHHHHIIIIJJJJJJJJJJJJJJJJJJJJHHFFDDDDBDDDD
@6229332/1
ggagcttggtacaaagcaaaggtcgggcagttcgtcaacaagacattact
+6229332/1
CCCFFFFFHHHHHJJJJJJJJJIJJJJJJJJJJIJJJJJJJJJJJJJJJJ
@44488/1
tgcaagcgactggttgttaactccgaaaattatatcataatcattataac
+44488/1
@@@DDD?DD:AFFIID8<?@9CHFIFFBEEFIIBGDDFFIIIIII?DEFF
@4844922/1
cgcaagaagtaccagaaacgggacttagccacaatctggtctggagagaa
+4844922/1
CCCDFFFFHHHHHIJJJJJJJJJJJJJJIIJJJJJJJJJGHIJJJJJJJJ
@1434048/1
gggggttattgttatgtcgatgtcgaacccaaaaatgtaattaacttttt
+1434048/1
CCCFFDFFHHHHHJJJIJJJJJIJJJJJJJJJJJJJIFIIIJJJJJJJJJ
@1434080/1
gccgttacagatgaactcccgtcgatgaccagcagaaggcgtgttaccga
+1434080/1
CCCFFFFFHHHGHGJJGHIIJJIGHIIJJIJJIGIGGHIJIDFAGHJJJI
@44826/1
gtcacggtagcactgagtgacggcacctccgacactgaggtcacggtact
+44826/1
??@DA@DDHHFHAH@<FCCHFB@:EDHCEHGHGGGGCEHEBC;@GBHABE
@744066/1
gggaatctgattgtgctgttgtggaactgctccacctgtggccggcggca
+744066/1
@@@BDFFEHFFHDHBHGGHGGGFEEHGIIII<CFHIIIIGGGIIIIIGFA
@744997/1
gcaagcgtgccctgtgcgccaccgacatctatagatgccaagaaac
+744997/1
CCCFFFFFHHHHHJIJJJJJJJJJJJJJJJJJJJJJJJJJJJJJJJ
@46211/1
gtcaaattaaagaatcacgtcgaacactattctatgcttataccattaat
+46211/1
@@@FFFFFGGHDHHIGHIGIJIGIEIIJIJIJJJJIJJJIJIJJJJFJII
@745584/1
ctattaattcattagcgaaaaacttatttttcacttttaaaaatacatca
+745584/1
BCBFFFFFHHHHHJJJJJJJJJJJJJJJJJJIJJJJJJJJJJJJJJJJJJ
@4847419/1
ctttgtgcgccacatcaatgttgataaaggctttattggtaaatatggcg
+4847419/1
@C@DDAB?DHFHDGGGGHIIHHIIIIIHGGIIIIIGEEAGHHIIIIIDDG
@746515/1
ggcacctccgacactgaggtcacggtactcgcggtacatgttgtgtacac
+746515/1
@@CFFFFFHHHHHJJJJJJGHIJJJGHIJJJJJJFHIJJJJJJIJIIJHH
@7612138/1
tgtacattgaaaataaaaataaaaaaaatagcagggg
+7612138/1
@<:;B>DD<:CFFFIIFEBF@EBHIIIFDG4BF<E<F
@4163520/1
gccagatgccaaagttcttgatcttcactgggctcttctctgggatttcc
+4163520/1
=?@DDD<?FFHBHICFEEGG@FHGHIIIICBA?CGHIIIFIG@HGGEHBG
@4163581/1
gtctgtttgtctgtttgtctgtttgtctgtttgtctgttcgtctgtgcgc
+4163581/1
BB@FFDDFHHFHHHIJJHGIJHIJJHIIIJJJJGIJIHIJJHIJEHIJJI
@2111192/1
cgcaagaagtaccagaaacgggacttagccacaatctggtctggagagaa
+2111192/1
C@@FFFDDHHHHHGIIEGEHJAFHCGHJHBFGIJIJIJIHIGHG@FDFGI
@2111522/1
cgtctatggagccgaccacggcggcgatggacggcttcttgttgtcgccc
+2111522/1
CCCFFFFFHHHHHJJJJJJJJJJJJHFFDDEEDDDCDDDDDDDDDDDDDD
@3482600/1
aactgcttcacctgtggccggcggcacgcagacgccttgatgacctccac
+3482600/1
@CCFFFFFHHHHHJJJJJJJJJJJIJJJJJJHHFFDEDEDDDEDDDDDDD
@2803661/1
ccctaagtgagtatacatctattaaattcaaacgcagagctcattatgtt
+2803661/1
CCCFFFFDHHHFHIJJJJJJJJJJJJJJJJJJJJIHHIJJJJJJJJJJIJ
@2112167/1
gtgcacgcgcttgggcagagggaatctgattgtgctgttgtggaactgct
+2112167/1
CCCFFFFFHGHHHIFIIJJIJJHIJJJJJJJJHIIJJHIJHIJJJJJJJI
@3483042/1
gaagttttggaatccctatttttttcgtaggtatttgcggtgaatttgtg
+3483042/1
B@BDDEFFHGFDHIHHIFIIJIJJIHIDFFGHGGIIGHGGFHIIJJJJHG
@3483059/1
cgaagcattgtctgtttataaaataattaacaactaatgttttccaaaca
+3483059/1
CCCFFFFFHHHGHJIJJJJJJIJJJJJJJJJIJJJJJJJGIJJJJJIJJJ
@2112707/1
gttgttaactccgaaaattatatcataatcattataactgcgaagaacaa
+2112707/1
@BCFFFFFHHHHHJJJJIJJJJJJJJJJJJJJJIJJJJIJJJIJJJJJJJ
@2112969/1
gtgctgggcctcttgtatgcgaaggtgttgaggcgcttgtggtggtgcac
+2112969/1
@@@FFFFFHHDHHJDEHIHJJD?FH@ECGGGGHJIGIIJCHEDCDAEHII
@6907557/1
gtagttgttgattttggaatgttttacattggatccgacaaattttcaaa
+6907557/1
@?@DDFEFHHADFHGHGHEEHHIJJIIJJJIJEGHJIEIIJIIIIIIICC
@3484766/1
ctcgcacgttggcagtaatagtacaagtgaaaagtcacttgccgatggta
+3484766/1
@@@FDFFDFHHHGJJEGIGIIJJJGJJGGGGGHJFHIJIJJJJIBHIJ=F
@2114685/1
ctcggatcagccgtttctgagattagcgcgcacagacgaacagacaaaca
+2114685/1
CCCFFFFFHHHHHGHJJJJIJIJJJJJJJJIIIJJIIJIJJHHHHFFFFF
@3485391/1
gcacgcgcacggtggcggcgtaccgcgaggggtgcgcgtccatggagccg
+3485391/1
C@CFFFFFHHDHFGGGBGGI@GECHEFCDDDD;7?BBDDDDDECDDDDDD
@2114922/1
gctgtctgtacattgaaaataaaaataaaaaaaatagcaggggttattgt
+2114922/1
CC@FFDFBHHBDDGH@HIGGEHDDCFHIIGGIIBHGG@HGEBH7;FGGG8
@1435454/1
accgcatccaactcggatcagccgtttctgagattagcgcgcacagacga
+1435454/1
@CCFFFFFGHHHHJJIJIGIJIJJDGGIJJIJJIIJJIJIJIJJGHGHFE
@5546310/1
cgcaagaagtaccagaaacgggacttagccacaatctggtctggagagaa
+5546310/1
C@@AFFDDFADHFIIDGIHEEGIDHGGEHIJGGJ@HIJJDDHGGDGAEHI
@5546422/1
gtagcactgagtgacggcacctccgacactgaggtcacggtactcgcggt
+5546422/1
CCCFFFFFHHHHHJJJJJIJIJIJJIIJJJJJJIIGIJJJBFHIJJJHF9
@6229858/1
gcacgcgcttgggcagagggaatctgattgtgctgttgtggaactgcttc
+6229858/1
@@<BDDDDHGHFHIIIGAGHFAGHI>?4DDGIII@FGG@F=<FGHIEEHE
@1435736/1
gcctggctcccatgtcacggtagcactgagtgacggcacctccgacactg
+1435736/1
CCCFFFFFHHHHHJHIJJJJFHIJJJJJJJEHIJJJJJJJJJJJJJJJJJ
@3486321/1
cgcaagaagtaccagaaacgggacttagccacaatctggtctggagagaa
+3486321/1
CCCFFFFFHFHHHIJJJJJJJJJJJJJJJJJJJJJJJJJIIJJJIJJJJI
@1436313/1
cttaattcgatgttatacatatagcatttcgggtctatagaggctgtcac
+1436313/1
@@@FFDFDFHDDBGEIIIIIIIIIIIGHIIIIIGIGHIIIIIIGIFHIGH
@1436705/1
gggttgtcctgcagagcttgccacatcttgtaagcagcctgacgcttagc
+1436705/1
BCCDDFFFHHHHHJJJJJJJJJJJJJJJJJJJJJJJJJJJJJJJJJJJJJ
@6230871/1
gtaggtgctgggcctcttgtatgcgaaggtgttgaggcgcttgtggtggt
+6230871/1
CCCFFFFFHHHHHJJJJJJJJJJJJHIJJFGDHIIJJIJJJJJIJIIJJE
@52790/1
tcataatcttcagatactccaaagcattctgggctgcagatgactgtgca
+52790/1
CCCFFFFFHHHHHJJJJJJJJJJJJJJJJJJJJJJJJJJJJJJJJJJJJJ
@6231196/1
gtctgtagtggtcctgctgtttcgtatattctaaattggtttcgttgtat
+6231196/1
BBBFFFFFDFHFFHHIIHJIIIIJGHJJJJJJJJJJJJJHIJJJHIJHIJ
@6910149/1
gcacgcgcttgggcagagggaatctgattgtgctgttgtggaactgcttc
+6910149/1
CCCFFFFFHHHHGJJJIJIJJJJJIIJJJJHIJJJJJJJJIJJJJJJJJJ
@1437537/1
ctggttcatacggcgcgcggtcgcctccttgatgcattgcgtcagaatgc
+1437537/1
@@CFFFFFHHHHHIJJJJJJIGIJIJJIJJJIJHHHHHHHFFDDDEDDCD
@747597/1
gtcacatttagtacctatagtcatacatatgtctacctatcacaaagatt
+747597/1
CCCFFFFFHHFDDC@DGFGHFEBHGHIIIIEEBFHEEFHIEIIIIGIIEG
@1437579/1
gccgtttctgagattagcgcgcacagacgaacagacaaacagacaaacag
+1437579/1
BCCFDFFFHHHHHJJJJJJJJJJJJJJJJJJJIJIJGIIJJJJJIHHHHE
@53553/1
gtgctgggcctcttgtatgcgaaggtgttgaggcgcttgtggtggtgcac
+53553/1
CCCFFFFFHHHHHJJJJJJJJHHHJCGGHJJJJJJJJJJIIJFIIEGIJJ
@1437919/1
gccatcaggacctacaccatgcaccgccatgccatgtaccacgcctggga
+1437919/1
CCCFFFFFHHHHHJJJJJJJJJJJJJJJJJJJJJJJJJJJJJJJJJJJJI
@7614109/1
catacataataaaattagaggaagtaggtgctgggcctcttgtatgcgaa
+7614109/1
CCCFFFFFHHHHGJJJJJJJJGGIJJJJFHIJJIJJJIJIJJJJJJJICA
@53914/1
atttaatgtgtttattttgtttttctctgtgatctgtttcttggcatcta
+53914/1
C@CFFFFFHHHHFJJJJJIHIIJIJJJJIJJJJJJJJJIJJJJJJJIJJJ
@54140/1
actgtttttaatatttaaataaccgctttttactacatgcataaacatac
+54140/1
@@CFFFFFHHHHGJJJGHJIJGHIIIEHGIIIGJEHHGIIIIGHGHIIIH
@54316/1
ctatgccatttatcctcgcacgttggcagtaatagtacaagtgaaaagtc
+54316/1
BCCDFFFFHHHHHJJJJJJIJJHIJJJIJHIJJJJIIJJJJGIJJJJJJJ
@1438594/1
ctcctttcttttttggtggcttccccattttgacagcgtcttacttcacg
+1438594/1
@CCDFFFFHHHHHJJIEHIJJIJJIJIJJJJJJJJJJJIIJJJJJJJIJG
@4850559/1
gttgtaatatagtttcttttttaattgttataaattcgtaattcgtagct
+4850559/1
=@8==ADBFFF<FEF<C<<FHBEFIH>FH?B<CD<B<CCF;@:?BGCE?F
@4850722/1
gtaggttccatggatttaggagcacgtgcagtaggaaccacagccgttgg
+4850722/1
@@@AD=DDF<FFFIFEFFCAHF;FFIFGGFFCFFFEEDDG;DBDCDDFCB
@748904/1
agccagatgccaaagttcttgatcttcactgggctcttctctgggatttc
+748904/1
@@CDAD3DHBHAABGFAFAEGIIIGHIIIGDG?EGG@DFHGHHDGIC@AC
@749100/1
gcgagactcataacgcagccagatgccaaagttcttgatcttcactgggc
+749100/1
CCCFFFFFHHHHHJJJJJJJJJJBHIJJJJJFHIJJJJJIJJJJJJJGIJ
@749790/1
gctgggcctcttgtatgcgaaggtgttgaggcgcttgtggtggtgcacgc
+749790/1
CCCFFFFFHHHHHJJIJJJIJJJFHHHIIJJJJJJJJHIGIJIFHIJJIH
@4851714/1
ccttgttgttaagaggtgttacctgcaacttggccaggttagggccaaca
+4851714/1
CC@FFDDDFFHGHGIIAFFDHIIJJJJIIIJIJJJJJFDHIFGGGIIIGF
@7616130/1
cgaaaccaatttagaatatacgaaacagcaggaccactacagacaaataa
+7616130/1
@@?=BDD;;D?FHIGIHGI@?EGHDH9GCDGGIDIGGGIAFGHGIIIIIE
@7616253/1
gacgtgattctttaatttgacataacttttttatttatgaaccgattgac
+7616253/1
@@CFDFFFGHHHGIGIJJGGGIIIIIIHJJIJIIIJJJIFIJIIJJGHHH
@4852402/1
gagactcataacgcagccagatgccaaagttcttgatcttcactgggctc
+4852402/1
CCCFFFFFHHHHHJJJJJJJHJIJJJJJJGIJJJJIJJJJJIJJIHJJJJ
@56294/1
gtggaactgcttcacctgtggccggcggcacgcagacgccttgatgacct
+56294/1
CCCFFFFFHHHHHJJJJJJJJJJJJJJJJJJJJEHFFFDDDDDDDDEDDD
@4167205/1
aggcgcttgtggtggtgcacgcgcttgggcagagggaatctgattgtgct
+4167205/1
CCCFFFFFHHHHHIJHHIJJJJIJJJJJJJJJIIJJGIJJJJJJJJJHHH
@2807309/1
ccggctcattgaacaccttaggacgaagtgatggcaccaggatagagtta
+2807309/1
C@CFFFDDHHHGGIIIGJCFIGIIIGBG:C9:CGCBCG?@G?3BFGD=CG
@58059/1
gacgatttcaccagtggtcttcttgaacttcttcaattgacgcaagaagt
+58059/1
@@@FFFF=HDDHBB2CBAFGFGGGFE?GEHGIGICGIGGIIIIIGGCGHB
@58598/1
gttgtaatatagtttcttttttaattgttataaattcgtaattcgtagct
+58598/1
CCCFFFFFHHHHHHIIJJJJJJJGHIJIIGIJJ@FIIIIHGHIJIFIIIJ
@6911354/1
tctgtttgtctgtttgtctgttcgtctgtgcgcgctaatctcagaaacgg
+6911354/1
CCCFFFFFHHHHHJJJIJJJIJJJIJJIIIJJJJJJJJJJJJJJJJJJJJ
@3489305/1
cgcgctgtagctttgatcatagtagatgtttgcatgtcagttagcttttt
+3489305/1
CCCFFFFFHHHHHJJJJJJJIJJJIIIJJJIJJJJJIJJJJJJIIJJJJJ
@59295/1
ataaatttcataaaatatatttatttgaatgtctgtctgtcactaacatt
+59295/1
?@@DD>DAF8DFD@B@<CE@AAACIIGGIIGAC<CHCFE9CFEEB?F?CC
@6912450/1
atagagggatctccttaattattatgggtctagccgtatttgggtccaat
+6912450/1
CCCFFFFFFHHHGJJJJJJJJJJJJJJJIIJJJJJJHJJJJJJJHIJJJI
@6912483/1
gtgcactatctcttgtctgtgttgttgcacgcgcacggtggcggcgtacc
+6912483/1
@C@DFDFFGFHHHJJIJJJHHHIHGIIIIIIGHIJIJJHJJJJIFDBDDD
@2116470/1
gctgggcctcttgtatgcgaaggtgttgaggcgcttgtggtggtgcacgc
+2116470/1
CCCFFFFFHHHHHJJJJJJIIJJFHGIJIJJIJJJJJHJJIJJHIJJJJG
@2116526/1
tgtggaactgcttcacctgtggccggcggcacgcagacgccttgatgacc
+2116526/1
CCBFFFFFHHHHHJJJJJJJJJJJJJJJJJJJJHHHFFDDDDDDDDDEDD
@6912820/1
ctcgatcttttggtactccagtttcttcatctcagtatgtatgtgtcggt
+6912820/1
CCCFFFFFHHHHHHJJJJJJJIJJJJJJJJJJJJJHJJJJJJJJJJJJJH
@2810071/1
ggcagagggaatctgattgtgctgttgtggaactgcttcacctgtggccg
+2810071/1
CCCFFFFFHHHHHJJJJJJJJJJJIJJGHHIJIJIJJJJIIJJIHIJJJJ
@6912932/1
gtttgtctgtttgtctgtttgtctgtttgtctgtttgtctgtttgtctgt
+6912932/1
@@@FDFFFHHFDDGHIJGIJJEHIIHHJIFGIIFGIIGHIJIJJJIIGEG
@60410/1
gtcgtctaccgggcagttctcgaaatgtttcataacgagccgcataggat
+60410/1
CCCFFFFFFHGHHIJIIIJJJJJIGIIFHIHJJIGIJJIGIIJGIIIJHJ
@3491278/1
gtaccaaatttcaaccaaatccgtcaaatagctgcggagattaatggtat
+3491278/1
C@@DFFFDFFHHBHGGGHGEIIIBGHIHIHIIIIIEGFFIIGIFHIDBDC
@6232567/1
ggttcaccaagctagtggcgttgatgtcgcaagatagtgagacattcact
+6232567/1
@@@DFFADHHHFHDG?FHHIJJJGGGGHGIJJJJIGI?FCGGGGIIJJEH
@2117387/1
gccagatgccaaagttcttgatcttcactgggctcttctctgggatttcc
+2117387/1
CCCFFFFFHHHHHJHJJJJJJJJJJJIJJJJJJJJJJJJJJJJGGIJJJJ
@3492010/1
cttgaaacatgaaatgagagcattcttaacgccacgtaaaaaggggtagt
+3492010/1
@<@DDDDDDFADF:EEGII@ACAHGEGEHI;AFEHEGHCEGGHHIGIHC8
@6914154/1
ctaagtgagtatacatctattaaattcaaacgcagagctcattatgttga
+6914154/1
@@@DDEFFHFFHHGIJIJIJIJJGJJ:AHHIGGGIHJIJJEGIDIIJJJD
@4167870/1
gtgctgggcctcttgtatgcgaaggtgttgaggcgcttgtggtggtgcac
+4167870/1
CCCFFFFFHHHHHJJHGJJJIIIJJCFGHIIIJJJJJJJIJJIJIHIJJI
@1440993/1
cgaacattctatgcttataccattaatctccgcaactatttgacggattt
+1440993/1
CCCFFFFFHHHHHJJJJJJJJJIJIJJJJJJJJJJJJIJJJJJIJJGIJI
@750782/1
cttcacctgtggccggcggcacgcagacgccttgatgacctccactttga
+750782/1
CCCFFFFFGHHHHJJJIJJIIJIIJJJJHHFFFCEEEEEEDDDDDDDDDD
@7618262/1
aatatatgaaacgatctgctttggtataggtacgtttctgttcctgtccc
+7618262/1
CCCFFFFFHGHHHIFIJGJJIJJJEHIIIJIIGGGHJIJJIJJJIJJGHI
@4168598/1
gtaatttttgtctttcgcaaaatattccgcgacagatgtctttctagtgc
+4168598/1
CBCFFFFFHHHHHJJJJJJJJJJJJJJJJJJJJJJJJJIJJJJJJJJIJJ
@4168687/1
ctcgattatcgaatttttcgccatgagtaagcgatcgggctctcaggcag
+4168687/1
?BBFDFFDHHGGHJIJJIJJIJJIIJJCGHIIIIIGHGEHIGIIIGJJJJ
@7618726/1
taataaaattagaggaagtaggtgctgggcctcttgtatgcgaaggtgtt
+7618726/1
C@CFFFFFHGDHFHJHGIIJIGEFIJIJI<FHIJJIIIJIIJHGHI?DFF
@4169039/1
gtaggtgctgggcctcttgtatgcgaaggtgttgaggcgcttgtggtggt
+4169039/1
CCCFFDEFHHHHHIJJJJJJJJJJJJJJJ?FFHIIJJIJJJIJIJJIJJA
@4855021/1
gccctaagtgagtatacatctattaaattcaaacgcagagctcattatgt
+4855021/1
CCCFFFFFDFHHFHIJJJJJJJJJJIJJJJJJJJJJJJJJJJJJJIJJJJ
@751721/1
gtgctgttgtggaactgcttcacctgtggccggcggcacgcagacgcctt
+751721/1
CBCFFFDFGHFFGIJJJJJJIJIIJGHIJJIJJIIJJGGFFDDDDDDDDD
@751727/1
gcttggtttattcccatcagtttggagttcacctttagaagtatgttttt
+751727/1
C@CFFFDDHGHGGJIIIJGIHHIIJJJGHIJJIJJJJJJIIFGIJIIJJJ
@5551920/1
gcctcttgtatgcgaaggtgttgaggcgcttgtggtggtgcacgcgcttg
+5551920/1
@CCFFFFFHHHHGJIIIJCGHGIJJJGIHHIJGHHHHIJIIJJIJJHFFD
@4169822/1
gtcagttagctttttaatacatctctgtccaggcactatattgcagacct
+4169822/1
<?=DBBDBFFHFDGEIIGGIIGC@HHGIHIHA9;D@FHIHHGB>HAHGGD
@4169869/1
agcatacataataaaattagaggaagtaggtgctgggcctcttgtatgcg
+4169869/1
@CCFFFDFHHFHBDHIGJIIHHIHIIHGIIFEFHIJJHIJJIJIGHGIII
@5552107/1
ccacaatctggtctggagagaagatcctcatcttgtatagaggaggcttg
+5552107/1
BCCFFFFFHHHFHIJJJJIIHJJJJJJJJJIJJJJHJJJJJJJIJJJJJ@
@752373/1
tgtgtgttcaaggggatctgagaatggtttagattcacaattttgtccgc
+752373/1
@@@DDDDDHHHHHJIJIJGGIIIIHIGGEHHJJJIJJIJIJJIIJEHIJJ
@6916609/1
tacataataaaattagaggaagtaggtgctgggcctcttgtatgcgaagg
+6916609/1
@CCDDDDFHFFHGIIJBHIGGGFHIJHHHCFGGGHHIGJJBBGICHHGGJ
@5552662/1
gtctgtttgtctgtttgtctgtttgtctgtttgtctgttcgtctgtgcgc
+5552662/1
@B@FDDEFHFHHFGHIJHHIJIGJJJIJIHIJJGGHIGIJJJJJIGHIII
@752798/1
ccacaatatattcgtgaaaaccgcatccaactcggatcagccgtttctga
+752798/1
CCCFFFFFHHHHHJJJJJJJJJJJJJJJJJJJJJJJJJJJIIJHJJJJJI
@5553293/1
cgctacttcacaaatattacatacattccgacgtaccataactcgtgttt
+5553293/1
CCCFFFFFHHHHHJJJJJJJJJJJJJJJJJJJJIIJJJJJJJJJJHHHIJ
@5553637/1
gtggaactgcttcacctgtggccggcggcacgcagacgccttgatgacct
+5553637/1
CCCFFFDDHDHHHJJIAAIHGGII>GIGDHIEGEED;BA9A9AC;5@C>A
@3492786/1
gtccgtttttaaaccattttttcaatgccctaagt
+3492786/1
CC@FDDFFHDDFHG@FEAHDHHGEGFHEGIEHEI?
@6233654/1
cccatcaatatcttcagccaggtccatttggcagcacaactctttctcca
+6233654/1
CCCFFFFFHHHHHJJJJJJJJJHHJJJJJJJJJJJJJJIJJJJJJJJJJJ
@3493015/1
gcgcgaagaagccaggcaccataaaatcttttctcggactaaattgttct
+3493015/1
@@@DFFFDFHFHBHEBGFIDHGGIIGGHIIIIIIIIE>DHGGIIIIIIII
@2118763/1
agcttgttagcttgccattgtcctttcctaggagtgactttcccgtttcc
+2118763/1
C@CFFFFFHGHHHJJBGIIIIJIJJJIJJJJIIJBGEGGHIIJEHFGGIH
@3493402/1
agtggggccgtcagaacctgatagaaacggttggcgttaggtatatacaa
+3493402/1
@@@DDDFFHHHHHJIJJJJJJJIJJJJJJJDGIJIIHJJJJDGGGJJJHH
@62541/1
ataaaattagaggaagtaggtgctgggcctcttgtatgcgaaggtgttga
+62541/1
@@CFFFFFHHHHHIJJIJJJFFGHIGIGIJJJJJHIJJJJIGHI?DGGIH
@3493690/1
gcaagaagtaccagaaacgggacttagccacaatctggtctggagagaag
+3493690/1
@CCFDFDDFFFF<FHIIIEGIIGIIIECHIIIGIIIGIBGHGGIIDFIHE
@6234167/1
gcaagaagtaccagaaacgggacttagccacaatctggtctggagagaag
+6234167/1
CCCFFFFFFHHHHIJJJJJJIIJJJJJIJIJJJJJJJJIGIJJIJGIJJJ
@2119411/1
gctgggcctcttgtatgcgaaggtgttgaggcgcttgtggtggtgcacgc
+2119411/1
CCCFFFFFGHDHHGIIIEHF@FDEFEEEGHHG:AF:BBGGIGI@;DCHG8
@6234750/1
cacctgtggccggcggcacgcagacgccttgatgacctccactttgatga
+6234750/1
BCCFDFFFHHHHHJJJJIIGIHIJJJGHHFFFFFEEEEEDCDDCCCDCDE
@3494561/1
ctattatagtttcaaaaaaactgtttcacataaataggtgagaagtgtga
+3494561/1
CCCFFFFFHHHHHJJJJJJJJJJJJJJJJJJJJJJJJJDGIJJJJHIIHI
@6235204/1
ggccaacagattgtttgagatgtttgtgaaactgcgacaccttgtggctg
+6235204/1
@@<DDDDFADD<FCDEH@GEGEHIGICHIIFGGG@G@FEFEEFABGGGEE
@63750/1
gaggaagtaggtgctgggcctcttgtatgcgaaggtgttgaggcgcttgt
+63750/1
C@@FFFFDHHGHHJJIIIIIJIJIJJJIIJJJJJJDF?FHIIJIJJJJJ@
@2813315/1
gtcggatgcgtgatgccgaggtcgacagtagtgcctgcggggatatttcc
+2813315/1
@@@FFADDHDDA=@EEGIGGIHBFHIIJBGGBDDHGIGIIID>@?@DDAC
@1442497/1
ggcactggcaacgaccaatcatggacttttcttcaatatccacataagta
+1442497/1
CCCFFFFFHHHHHJJJJJJJJJJJJJJJJJJJJJJJJJJJJJJJJJJJIJ
@1442526/1
tgatagagacgatttcaccagtggtcttcttgaacttcttcaattgacgc
+1442526/1
?@@DBDFDHHHDHGHHGIIGIHIIFHHIDHGCGGIIEGGIIGHBFHGIJI
@6235706/1
ggcctcttgtatgcgaaggtgttgaggcgcttgtggtggtgcacgcgctt
+6235706/1
@@@DDDDDHHHFBFG;@CFHFHHEHGEADEGHIB<FBBB@CDGIGEAE=C
@64319/1
ggcatcaagcaaactctggtgccttgggaagcctttgtgcgccacatcaa
+64319/1
CCCDFDDFFFHGGIIIIIGDCCFHHECEHIIIHGHIIFGGIGHIHIIIGH
@1443124/1
gcaagaagtaccagaaacgggacttag
+1443124/1
CCCFFDDDHHADFGGGIIIFGIGGHEH
@3495993/1
gctgggcctcttgtatgcgaaggtgttgaggcgcttgtggtggtgcacgc
+3495993/1
@@@=BD8DFBCDCGDBFHGIIGEGD:CFHEGEIHG@F8=7FGE457@CAA
@6236345/1
gacgcaagaagtaccagaaacgggacttagccacaatctggtctggagag
+6236345/1
@CCFFFFFHHHCFHIIJJJJJJGFAGGDGHGHJIFJDIHIJBFFHGBHEH
@3496086/1
gcacaattacattactgcatctactctttgtacct
+3496086/1
@@?DB8=B4A422AAEE:EFFA?D933<A9ACH<H
@6236489/1
ctccatactttgtttcatttaaatttacgggctatgccatttatcctcgc
+6236489/1
B@<DFFFFHGHHHIIJJJJIGHGJIIIEHJJJIJJJIJGIJGGIGICGHI
@3496393/1
gacgatttcaccagtggtcttcttgaacttcttcaattgacgcaagaagt
+3496393/1
@<@BDDB?CCCFH:AFD<E@ACFHGGIIEGHEH9:EHHICC<<@EEH<F9
@6236715/1
ctcatcttgtatagaggaggcttgggctcgctctccgaagggagcttgcg
+6236715/1
CCCFFFFFFDFHAGIIF;EDDHIHGEDH@FBFBFGIGGIIIIBFAGGGCH
@6236776/1
gcacttggttcgtcttttgaagattctgatattgatagttttttcattcc
+6236776/1
CCCFFFFFFHHHHJJJJJIFHIBHHIJJGIIIIIIJJJGHJIJIGGGGIG
@1444104/1
acgcgcttgggcagagggaatctgattgtgctgttgtggaactgcttcac
+1444104/1
818ADDDDFAFFF@FFIA:F8<GFFG?CDCEF?BFBF?A?DBDEFDFFF@
@6237568/1
agcgcgtgcaccaccacaagcgcctcaacaccttcgcatacaagaggccc
+6237568/1
?;@BDA@<DFD>?A1C=@=@;1??6?FFFEI1???@FAFF>D;=;;;=;;
@6917873/1
gcacgtagttctcagcttccctgcaaagttaaccatcttgtattcaaaag
+6917873/1
@<?DDDD?HF?FDHDDAC>FGBCH@ECBHHIIIIIIIGGH?BGGGEGHGG
@6918003/1
cgcttgggcagagggaatctgattgtgctgttgtggaactgcttcacctg
+6918003/1
CCCFDDDDDHDDFG6FGHHGDHIIG?CBFGHEECFFGAHEE>GFEGIICG
@5554065/1
gtcctttatacatttcggcatggcgatcatgtcgatggcttggtttattc
+5554065/1
@@@DDFABDHHDDFDAGAH<GHIGBECDDGGD?BHDB<9DFDG?=C=CB7
@5554070/1
gggatgcttaaatttacatttagtgtttgtttcatgtcaatcggttcata
+5554070/1
CCCFFFFFHHHHHJJJJJJJJJJHHIIJJFHIJJJJIJJJJJJJGHIJJI
@7620976/1
ggccgccttaacgtacgattccaacgccccctggcgtaaaataacgtcaa
+7620976/1
CCCFFFFFHHHHHIIJJJJJJJJJJIJJJJJJJJJJIJJJJJJJHHHHFF
@5554243/1
ccaacaaataaactttttaatagacaaatacaacgaaaccaatttagaat
+5554243/1
<@@DFDFFFHHFHGHHIJIGIIIGHGHIICEAGCFHIGFHCDFFHGIF>F
@5554560/1
ggcaggttgaactcacaccattcaatttaaaagaaactgggtgcgtgcag
+5554560/1
CCCFFFDDHHFHHJJJJJJIIGIIJIJJEIJJIHIIJIJJJGHIIIJHJI
@756122/1
gtaaattgcaccgattagtgcctctaatatatcgctgaggaccttaggga
+756122/1
CCCFFFFFHHHHHJIIIJGHIIJJJGIIGIIJJJIJIIJIIIIJJJJJIG
@67150/1
ctctggtggaggtttctcctgtgacggcatagccgcagcctccgattgag
+67150/1
@@CFDFADDFHFAEHGIJJIJHHIJJIJJIJJJIIJFIJIGIJJGIIJ@G
@6918892/1
gtgttgaggcgcttgtggtggtgcacgcgcttgggcagagggaatctgat
+6918892/1
BB@DFFFFHHHHHJJHIJGGIFHIJJJJJJIIJJJJJJIJHHHHFFFFFF
@67233/1
ctttatgattggttgcatattatggcaacatacacatttggttctattca
+67233/1
CCCFFFFFHHGHDHIJJJJJJJIJJIJJJJJJJJJJJJJJJFHGJJJJJJ
@2817043/1
gcctgataagcccagacctagcccaaattcttcttcttcagccggctttg
+2817043/1
BCCFFFFFHHHHHJJJJJJJJJJJJJJJJJJJJJJJIJJIJIJIJJJJJJ
@7622228/1
gtcacggtagcactgagtgacggcacctccgacactgaggtcacggtact
+7622228/1
CCCFFFFDHHHHHJJJJIJJJIJJJJJJJJJJJJJJJJJJGHJJJJEHHH
@7622340/1
ctcatcttgtatagaggaggcttgggctcgctctccgaagggagcttgcg
+7622340/1
CCCDFFFFHHHHHIGGJJIIIIIG;BBGHIGJJJJJJHIIJB;FGCFCDG
@7622536/1
tgataaattcactctagcacgtagttctcagcttccctgcaaagttaacc
+7622536/1
CCCFFFFFHHHHHJJJJJJJJIJJIJJJJJJJJJJJJJJJJJJJIIJJJJ
@6919652/1
cgatgttttacaagggcaggttgaactcacaccattcaatttaaaagaaa
+6919652/1
BCCFFDDFHHHHHJJJJJJJIIJJJJIJJJJJJJJJJIJJJJJJJJJJJJ
@2817857/1
tcgacatcgacataacaataacccctgctatttttttttatttttatttt
+2817857/1
CCCFFFFFHHHHHJJJJJJJJJJJJJJJJIJJJJJJJJJGIJJJJIHHHH
@67978/1
cgttgatgtcgcaagatagtgagacattcactttttagtcataatcttca
+67978/1
@??DDDDA<BF8FDEEHDF<ACBBEFFH@BECHHIIGHFHEIGCDFDHGB
@5556107/1
gtcacatccacgttggttatcaagtggcttggtag
+5556107/1
;:=DDDDDHBBFFEADAB?CEEBFHA9ECF>DF9C
@2818218/1
cgtattaattctgttttcacgttgtcaataaactattggcgattcataca
+2818218/1
@@;DDEDDDDBF?EGEHIEIHFHGCHHGGFHIIGIBB@9C@F@D<BGHII
@7623456/1
ctccaagacaggaggctccagtactttagctttgacagtgtaaaacttct
+7623456/1
CCCFFFFFHHHHHJJJJJJJJGHIIIJIJJJJJJJJJJGHIHJJIJIJJJ
@5556597/1
gtaggtgctgggcctcttgtatgcgaaggtgttgaggcgcttgtggtggt
+5556597/1
@@@FFDEFHDHGAFHDHIGCHHHHGHIG@9?:CGEGICHEEGF@CG=;@5
@4171746/1
gtcgaacattctatgcttataccattaatctccgcaactatttg
+4171746/1
@@<D?D?@:<::<<:AF?F?<F:A<<AF@<AHHE?G8?::9D??
@7624247/1
cgaaggtgttgaggcgcttgtggtggtgcacgcgcttgggcagagggaat
+7624247/1
BC@FFFADFHHHHJIJJJJJIJJHIIGHIJJJJJJIJJJJJHHHFFFCEE
@2124216/1
ctaagctgtaaagtaccgactgttgagccagtactttatttattgtaaac
+2124216/1
@@@DDFFDFHHHDIGIGIHGIICEBBGGHEHHIJJICCDHI<FHGFGIGA
@2124290/1
cagccggctttggtggttctttggctgtctctggtggaggtttctcctgt
+2124290/1
CCCFFFFFHGHHHAFHFHIIJJJJJJJJJJJJJJDHIIJH7CGHIJJGIG
@4173839/1
gctgggtcttacagattggtggaaaccaaaccaaacttctctgccaccac
+4173839/1
@@@FFFBDFHHHFIGIBGD?AFHGGGGGGIHIGIGGHIIJIGGJIEGHHI
@4858648/1
gttgaggcgcttgtggtggtgcacgcgcttgggcagagggaatctgattg
+4858648/1
C@CFFFFFHHGHHHIJIJIHIJJJJJJJJIJJIJJJJJJJHHHHFFFFFF
@1445772/1
gtcccatactccttgatttggtaaagcttgctgcccgcctaacgaggaaa
+1445772/1
CCCFFFFFHHHHHJJJJJJJJIJJJJJJJJJJJJJJJJJJJJJJJJJJJI
@1445808/1
gttgaggcgcttgtggtggtgcacgcgcttgggcagagggaatctgattg
+1445808/1
CCCFFFFFHHHHHHIJIJIGHIJJJJJJJJJJJJJJIJJJEHHHFFFFFF
@4175053/1
gctgggcctcttgtatgcgaaggtgttgaggcgcttgtggtggtgcacgc
+4175053/1
CCCFFFFFHHHHHJIIJIJEIJJEFGHIHHJIJJJJJJJIIJGIIGIGIE
@4175650/1
atgcgaaggtgttgaggcgcttgtggtggtgcacgcgcttgggcagaggg
+4175650/1
CCCFFDDFGACAAFGHIBHGIGIGGC;DB?F?FEGIJIJHHHFFEFCA?B
@69433/1
tgtttgtctgtttgtctgtttgtctgttcgtctgtgcgcgctaatctcag
+69433/1
CCBFFFFFHHHHHJHIJJJJJJIJJJJJJJGHIJHIJJJJJIJJJIJJJJ
@4175940/1
ttatagtttcaaaaaaactgtttcacataaataggtgagaagtgtgataa
+4175940/1
CCCFFFFFHHGHHJJJJJJJJJJIJJIJJJJJJJJDGGIIJJHGGHGJJJ
@3498133/1
agtgactttcccgtttccaatctccaagacaggaggctccagtactttag
+3498133/1
BC@FFFFFHHHHHGHIJJJJJJJJJJJJJJJIJJIIJJJJIJIJJJJJII
@69703/1
ggtaagtttgtcaagaagagccttagctgcggaatgcttagcttccttct
+69703/1
B@BDFFDFHHHHHJJJJJJJJJJJIJJJJJJJJJIJJJJJJJIJJJJJJJ
@69770/1
ctgggcctcttgtatgcgaaggtgttgaggcgcttgtggtggtgcacgcg
+69770/1
CC@FFFFFHHGHFHJJJIDEGIHHIIJCHIHIIIGJHIIHGHAFDHHJHE
@2127530/1
agacgatttcaccagtggtcttcttgaacttcttcaattgacgcaagaag
+2127530/1
CCCFFFFFHHHHHJJGIIIJJIJJJJJJJIIIJJJJJJJJIIIJIJJJJJ
@70169/1
gtggtggtgcacgcgcttgggcagagggaatctgattgtgctgttgtgga
+70169/1
@?@DDDDDHDFHHJJIIIIGIIHIGGIIGHIJJIJIGICH@CCHIIHEE=
@3498919/1
gcacgcgcttgggcagagggaatctgattgtgctgttgtggaactgcttc
+3498919/1
CCCFFFFFHHHHHJIJJJJJIJJJJJIJJIIIJJIJIJIJJJIJJJIJJI
@4176810/1
ggactatttggcgttactgcttaatactactcactgatttatgtagcatc
+4176810/1
CCCFFFFFHHHHHIIJJJJJJJJJJJJJIJJJJJJJJJJJJJJJJJJJJJ
@5557997/1
ctaagctcactggttgtaataataata
+5557997/1
=@@DB?D8DDDF>E?FFEEGBEHG4:A
@6922158/1
caaatttcaaccaaatccgtcaaatagttgcggagattaatggtataagc
+6922158/1
@@@DFEEFGFHHHIGGFEGFGEGGHEHCEFGGI@FHIGGFGHI?DFHHIH
@4177114/1
ggggcagtgctggggactccgggcgcagcaccagtcgtgctcgcagccgc
+4177114/1
BC@FFFFEHHHHHJIJJJJJJJJJJJIIJGIJJIGHIIGIJEHFFECDDD
@4177171/1
ccatcaggacctgcaccatgcaccgccatgccgtgtaccacgcctgggat
+4177171/1
CCCFFFFFHHHHHJJIIJGHIJJIJJJJIEGGGHIIHIHIJIJJIIGIJG
@2128932/1
tgctgggcctcttgtatgcgaaggtgttgaggcgcttgtggtggtgcacg
+2128932/1
@CCF@BDBFFHHHGFHGGIGAFFDEEHIGIIIIIIIII;CFHH=GDGHIC
@6923109/1
tctggctgtatgtttacatcataatgatgaacaaatcctcttggcattga
+6923109/1
??@DDB?DHB?FFHI@???FHHGDDHEHGGHCAFCGCFDEHIIIIHHIG@
@71533/1
caccctgctatttattttttctatattttcaatgaacagaattgaccctt
+71533/1
CCCFFFFFHDHHHIIJIJJJJJIJJJIJJJJJJJJJJJJGIJJJJJJJJI
@4178798/1
aacaaataaactttttaatagacaaatacaacgaaaccaatttagaatat
+4178798/1
B@@BDDDDHHGHHJJIGJIIIJJJFGHGHEIIIJFBH>FIEGHGGEHGIG
@71827/1
ctttggtataggtacgtttctgttcctgtccccatctgaggaatagtatt
+71827/1
CCCFFFDDHHHHHJJJJJJJJJIJJJJJJJJJJJJJJJHJJJJJJJIIIJ
@71886/1
ggctcccatgtcacggtagcactgagtgacggcacctccgacactgaggt
+71886/1
CCCFFFFFHHHHHJJJFHJJJJJJJJHIJJJJIJJJJJJJJJJJJJJJJC
@4179103/1
caccagtggtcttcttgaacttcttcaattgacgcaagaagtaccagaaa
+4179103/1
CCCFFFDEHHHHHJJJJJJJJJJJIJIJJJJJJIJJJJJJJHHJJIIJJJ
@4859501/1
ctttctttggagtttgtatacttaattcgatgttatacatatagcatttc
+4859501/1
@@@FFFFFDDFHBBBDAEHHGIIIIEGCE9FHHIIEIEEGEHHH<DFEHF
@4179221/1
gtatgattatttgtctgcagtggtcctgctgtttcgtatattctaaattg
+4179221/1
@BBFFADEGHHHGIGJJIJJIFHJIIJIIJJHIGIJJIIJIIIIFIHGIE
@6923860/1
ccggtacataatgatacgatgcggcttgaacccgccggtgctcttgt
+6923860/1
@@<DADFDFFHGHJIJJJJJJJJJJJJICHBGH@?DF@5@AAHEHDF
@2130536/1
gtaaaattctagacacacatgccacatattcaggcattatgtaaca
+2130536/1
B@BFFFFFHHHHHJJJCBCGHIIJJJJJJJJJIJJJJJJJJIJJJJ
@4859745/1
caaagataagatgaagaagaggagcaaatggaaaaaaaaattggtgaaaa
+4859745/1
@@@DDDD>DBHHHIIIHIIC?F;?FAFBHHIGHIGIIIIIGGIG=@DDGG
@7627696/1
cagcatacataataaaattagaggaagtaggtgctgggcctcttgtatgc
+7627696/1
CCCFFFFFHHGHHJJIJIJJJIJJIJJJJJJJJJJJJJAGIJJJJIJJJJ
@6240732/1
ggtgaggatgcactacatttccgtccatcattttgtcaacgaactcttct
+6240732/1
BC?DFFFFGFHFHJJIIIJJIIIFHIJJJJIJJJJGHIIJJEIIJJIJJI
@6240743/1
gcctaaataatgctgaatattaaactggaaatatccacacgtattttttt
+6240743/1
@@@DDDDDDFBBFHGHGIIIIIIIIIFEGCHGCFHHIIIIICDHIIIIII
@6241427/1
gtcctttctaaggttctaaactatatctgtaccaaatttcaaccaaatcc
+6241427/1
CCCFFFFFHHGHHFGIIJJIJJIJJJJJJJJIEGGHIIJJJJIGIIHIII
@4861521/1
cgacgtaccataactcgtgtttaccctgcacgaagaaatttgaatctatt
+4861521/1
CCCFFFFFHHHHHJJJJGHFHIJJJJJJJJJJHIJIIJJJJJJJJJJJJJ
@2820150/1
cgcaagaagtaccagaaacgggacttagccacaatctggtctggagagaa
+2820150/1
CC@FFADFHBFHFHCEHIIIIGHGIIIGIFCHIIIIIIIDGHICGHI@=F
@7629001/1
ggaagcctttgtgcgccacatcaatgttgataaaggctttattggtaaat
+7629001/1
CCCFFFFFHHHHGJJJJJJIJJIIJJJJJJJJJJJJJJJJJIJJIIJJJJ
@7629041/1
gtggattttaatgttattattacagcatacataataaaattagaggaagt
+7629041/1
@@@FFFFFGHHFDCGBDBHIIIGIGIJJJIJJJJJJJIJIJJICHIHIGG
@759056/1
gaaggaagatgcctcatcacaacatctaaagctaagatggcatcatatgg
+759056/1
CCCFFFFFGHHHHIIJJJIJIJIJJJJIIIJIJIJJJJIJIJIJJJGIII
@759144/1
tgcaactgtacgaatgtgctcttgaggtacttgaacatgggctccacttg
+759144/1
CCCFFFFFHHHHGJJJHIIJJJJIJJJIHHIJJJJJJJJIJJJJJJJJJI
@6242368/1
ggcaaagagacgaagcgcgcgttctcatgtaatttttaatgttctccaaa
+6242368/1
@CCFDDEDF?FFFIJIIGIJHHEGIFIIIIIIIJIJJJCGIFHIIGGIGH
@1448452/1
tattgagctactgctgttaagcagaataaaactgaaaaataaagattttt
+1448452/1
CCCFFFFFGHHHHJJJJJIJJJJJGHJJJJIIIIIIJJJJIJJJGJJJJJ
@1448497/1
ggctgatccgagttggatgcggttttcacgaatatattgtgggatgctta
+1448497/1
C@@FFFFFHHFHFHIJHGHIJICGGIGIIGGDBFIIIJGFHHIJJHJJGI
@2820855/1
atcactctgcaatcctgcctcacatgattcatccacaaattccaaccctt
+2820855/1
@@CDDD;B<FDBFE@E@GIAGB=AHGGHHI<<??9EG8;F@GH<<B??99
@4862336/1
caactactaataaattaaaaattaattaaaaaacattgtccagcggacaa
+4862336/1
CCCFFFFFHHHHHJJJJJIJJJJJIJJJJJJJJJJJJIJJJJJIJJIIJJ
@7629791/1
gaatataatctctacacaaagtttcagcttaaaatacgtttaaaaaaaat
+7629791/1
CCCFFFFFHHHHHIJJJJGHIIHJJJJJJJJIJJIJJJGIJJJJGJIJII
@6242968/1
actgagtgacggcacctccgacactgaggtcacggtactcgcggtacatg
+6242968/1
CCCFFFDDHHHHHJJJJJJJJJJJJJJJJFHIJJJDGIIJJJJHADEFFF
@4862714/1
ctcatactctcgcctttcatcaaatctttgtctgtaagacttttctcgtt
+4862714/1
=@@??DBDDD<F;FDG@EGCGI@FHIC49?9CGEC>49<???FGGC>??D
@4862772/1
agaataaggattaaaaataaacttaaagattattaataagaaaaaaataa
+4862772/1
CCCFFFFFGHHHHJJJJJJJJJJJIJJGEEIIJJJJJJJJJJJJJJJJIJ
@6243364/1
ccctgatagagacgatttcaccagtg
+6243364/1
???D>BD>DD<2<EEEBA4?FEEF<3
@72050/1
ccagaaatttcgcacgctcgactaacattacctcgaaggcgcggcgtgcg
+72050/1
CCCFFFFFHHHHHJJJJJJJJJJIJJJJJJJJIJJJJJJJJJJHFD>@DD
@1449448/1
cggatttggttgaaatttggtacagatatagtttagaaccttagaaagga
+1449448/1
CCCDFFFFHHHHGJIIJIJJHGIJJJJJJJJIJJIJJJJJJJJJJJJIIE
@760638/1
gtctgttcgtctgtgcgcgctaatctcagaaacggctgatccgagttgga
+760638/1
CCCFFFFFHHHHGIJJJJJJJJJJJJJJJJJJJJJJJJJJJJJHIEHHHE
@2822046/1
cgtcacggtaagcattcatcagaatgctatgcaacatcttcatcttagcg
+2822046/1
C@CFFDDFCFHHFGGGIGIIIIGEHGIIIIGAFFAFGHIIIGIIIHGGCF
@6243978/1
tctccttccgtcttgggtgaggcataacggggtgggttttacagact
+6243978/1
@@@DDADDFF?:CFFE@2@CE>EFFF@<FGFF?@AF7BFFE@DE7@;
@1449866/1
gtagcactgagtgacggcacctccgacactgaggtcacggtactcgcggt
+1449866/1
@CCFFFFFHHGHHJIGHIHIJJIJJJJJJJJJJJHIJJJJBGGHIHGHF<
@4180102/1
caagtatacagcgtcctaacgaaacagcgcaaatgagaaagctatctatt
+4180102/1
CCCFFFFFHHHHHIIIJJJJJJIIIGIJJJJJJJJIJGJJJJJIJJIIIJ
@4180220/1
gggacttagccacaatctggtctggagagaagatcctcatcttgtat
+4180220/1
@CCDDFFBHHHFHGGHHHGIEHHIIHIGHGGGJGGIGIAGBGGFDAH
@4180823/1
ctcatcttgtatagaggaggcttgggctcgctctccgaagggagcttgcg
+4180823/1
C@@FFFFFHHHHHIJJIEGIJJJGDDFFGBEHIIEGGHGGGGGJIGHHGH
@5561743/1
gcgagtcatttagctcaagttttaatattacttgaattacactacatcac
+5561743/1
@CCDF@DDFBDHH<FI@FEEFHHIEHIIIJIJIIJGIJGIICGHJIIEI@
@73439/1
gtcaagtatacagcgtcctaacgaaacagcgcaaatgagaaagctatcta
+73439/1
CBCFFFDFHHHHHJJJJJJJJJJJJJJJJJJJJJJJJJJIJIJJJJJJJI
@4180978/1
ggagacaagaaatggagttttaatacaaatcagtactaaaaaagtgttgg
+4180978/1
CCCFFDFEDHHHFGIJI<CHGFHHJIJJIIIIJIGJBIIJJJJI9B?DHI
@762455/1
agctggttcagcctttttctttttaggcttcttctttctagtgcctgata
+762455/1
C@@FFFBDDHHGHGIJIJIJIIJIGGGGGIIIJIIJIIGFG<HHGIJJIG
@3503824/1
ctttccttcttctcttttttctcctttcttttgcgagctgctgccgaaag
+3503824/1
@<@DDDDDDDDBFEIBG@I<FDE42<FHICFE?BFEDGIEFI<AFFBFFF
@5562682/1
cttcttgttgtcgcccgccggcgggtgcgtcacgtccacgccc
+5562682/1
?@@=BBDD?DF<822@C@F6CGB;49>?B1;;<??588@BB@@
@5563014/1
ggcagagggaatctgattgtgctgttgtggaactgcttcacctgtggc
+5563014/1
C@CFFFFFFHDFHIIJIEIEHIIJJJJJIJE?BDD<9CH?BHI@??3B
@763211/1
gcaatgttggagcttggtacaaagcaaaggtcgggcagttcgtcaacaag
+763211/1
@B@FFFFFGHHHHJJJJHIIJJGJJIIIJJHGIJJIIJGIIJIJJJJIGH
@74600/1
gacgatttcaccagtggtcttcttgaacttcttcaattgacgcaagaagt
+74600/1
??@DDDDBFHFFB;F<BCHCHHGGBEEA<FHI@?F?ECHHDB<DFAFEGD
@74618/1
acataataaaattagaggaagtaggtgctgggcctcttgtatgcgaaggt
+74618/1
CCCFFFFFHHHHHJJJJJJJJHIIJJJJJJJJIJJJJJJIJJJJJJJJJ?
@2132631/1
cgcttggcttgagatttgttgcgaccgatgccataaacagtgtgctgggc
+2132631/1
CCCFFFFFHHHHHIJJJJJJJJJIJJIDHJJJJJJJJIIJHHHIIJJJJG
@2132652/1
gtcaggctcattagcatcgttgggcgcattgttaggtgcgtgctcgtcca
+2132652/1
CCCFFFFFHHHHHJIJJJJIJJJJJJJJJJJJJJJJGHJJIJJJJJIJJJ
@3505289/1
gtgcgcgctaatctcagaaacggctgatccgagttggatgcggttttcac
+3505289/1
B@@DFFFFHHHHGGHIGCHGIIGIJJHIJJIIIDFHI>DCGHGB<BEEEF
@4183154/1
gcatcattttccattggctgggtcttacagattggtggaaaccaaaccaa
+4183154/1
@BCFFFFFHHHHHJJJJIJJJIEGGIIJJGGEHII@FGGEHGGIGIGIJJ
@764307/1
ccctaagtgagtatacatctattaaattcaaacgcagagctcattatgtt
+764307/1
CCCFFFFDHHHFHJJJJJJJJJJJJIJJJJJJJJJJJJJJJJIJIJJJHI
@4183430/1
ctctgtgcctggctcccatgtcacggtagcactgagtgacggcacctccg
+4183430/1
CCCFFDDDHHDHGIJIJIGHFGIIJICGHIJJJGGIGHDHIJEIGHGIJI
@4183447/1
gctcgctctccgaagggagcttgcggccgatgacctcatactccttcaac
+4183447/1
CCCFFFFFHHHHHIJJJJJJIJJJJJJJJIIJJJIIJJJJJJHHHHHHFF
@7630871/1
gtctgtttgtctgttcgtctgtgcgcgctaatctcagaaacggctgatcc
+7630871/1
CCCFFFFFHHHHHHIJJHIJJHIJJJJJJJJJJJJJJJJJJJJJJJIJIJ
@2133572/1
catcaatttatcttcaaatgacgacaccacagttccagtctcaggcacat
+2133572/1
CCCFFFFFHHHHHJJJJJJJJJJJJJJJJJJJIJJJJJIJJJJJJJJJJJ
@764928/1
gaggaagtaggtgctgggcctcttgtatgcgaaggtgttgaggcgcttgt
+764928/1
BCCFFFFEHHHHHIJJJJJJJJJJJIJJJIJHGIJBGHGIIJJJJJIJIC
@2822612/1
tgggcctcttgtatgcgaaggtgttgaggcgcttgtggtggtg
+2822612/1
@CCFADFFHDHFAFEGH7ECE<FCDH?EG<FB<FH@BDBFI4;
@7631299/1
gtggtcttcttgaacttcttcaattgacgcaagaagtaccagaaacggga
+7631299/1
CCCFFFFFHHHHHJJJJJJJJJJJJJJJJJJJJJJJHIJJJJJJJJJJJJ
@7631406/1
cagccagatgccaaagttcttgatcttcactgggctcttctctgggattt
+7631406/1
CCBFFFFFHHHHHJJJHIJJHIIIJJJJJJJHHJJJJJJJJJJJJJJJJJ
@7631530/1
gtctgtttgtctgtttgtctgtttgtctgttcgtctgtgcgcgctaatct
+7631530/1
CCCFFFFFHHHHHIJJJJJJJIJJJJJIJJJJJIJJJJIJIJJJJJJJJJ
@7631538/1
ctaagtgagtatacatctattaaattcaaacgcagagctcattatgttga
+7631538/1
@@@FFAB>BDDDGHBAGHJJEIIGIJJJIJJHIEGHDGGGBEIIGCGIG@
@4864436/1
gtgcgatgttttacaagggcaggttgaactcacaccattcaatttaaaag
+4864436/1
@CCDFFFDCDHHHJGGGIGEHIJGBGGFHGGGJJJIIIJIJDIIIG@HIG
@7631822/1
gggacttcgacatattcggcgatgatgcattcttcctcgtcaagcaaata
+7631822/1
CCCDFFFFHFGHHJJJJJIJJIGGGIJII@HIJJJIJIJIIJJJJIJJJJ
@1452609/1
gactcataacgcagccagatgccaaagttcttgatcttcactgggctctt
+1452609/1
CCCFFFFFHHHHHJJJJJJJJJJJJJJHIJJJJJJJJJJJJJJJJJJJJJ
@4866282/1
gtagtgtgagtgcatcaagttctcctgcttcatacaacaacttgcaagca
+4866282/1
CCCFFFDDHHDHHIJJJJJGIIJJJJIJJJJJJJJIJIJJJJIIIJJJJJ
@7633957/1
gctgtctgtacattgaaaataaaaataaaaaaaatagcaggggttattgt
+7633957/1
CCCFFDBDFHHBFIIGHIIGIIFIGGEIIIGHIIIGHGHIIIEHIGHII=
@2825642/1
acataataaaattagaggaagtaggtgctgggcctcttgtatgcgaaggt
+2825642/1
CCCFFFFFFHGHFIJDHGIGIIHHIFGHIIIDGHIIJJIJJJGGGGGHIB
@768550/1
cagtttatagtgagagaacatcgaaaacccggagaataagaactcgtgct
+768550/1
@@BDFFFFHHHHHJIJJJJJIJJJJJJJJJIJHIHIJJJJJJJJJJHHII
@76317/1
cacggtactcgcggtacatgttgtgtacacctgagcgagactcataacgc
+76317/1
CCCFFDFFHHHHHJFHIIJJIJJJJJJJJIJJJJJJJJJGIJJJJIJJJJ
@76450/1
aggggttattgttatgtcgatgtcgaacccaaaaatgtaattaacttttt
+76450/1
CCCFFDFFHHHHHJJJJJJJJJJJJJJJJJJJJJJJJHIJJJJJJJJJJJ
@769222/1
ggttattgttatgtcgatgtcgaacccaaaaatgtaattaactttatttt
+769222/1
@?@D=DDDDFBFDHEEGICEED9@F??C:?GHII1?BFHDDDDFGCHIGE
@769278/1
caaaaatgtaattaactttttttttgtctgtttgtctgtttgtctgtttg
+769278/1
@CCFFFDDHGBFBGHEEGIIFAFBGGHDDFGHIJBB>?DGEDGHIJGGEF
@4184858/1
ctgtgatctgtttcttggcatctatagatgtcggtggcgcacagggcacg
+4184858/1
@@@FFFFDDHHDHJGIGIEII>HDHGIHGGIIJI:CFDHIIG@FEHAFHE
@2134365/1
gtcaataaactattggcgattcatacagtcgaattacatgacatcaagct
+2134365/1
@?@DFDFDHFHDHIHGGIBHIGDHHIIIHHGCCHHIGIIICIIGGGCFEH
@3507299/1
gttttgaataaatattcgagctgcaaacctattttagtagaaagttttcc
+3507299/1
CCCFFFFFHGHHHJIJIIGIJJJJJIJJJJIIIIIJIGIGIJJJIJJJJJ
@4185407/1
tgtggaactgcttcacctgtggccggcggcacgcagacgccttgatgacc
+4185407/1
@@?DAEDAFFHHFIEIIIG@BBGEHIIJIJEHGEHFFFBDDBDDDCDEDD
@4185423/1
ggagtacagttaatacctggcatcagttacaatgtttgagtacttagtta
+4185423/1
BCCFDFFFHFHHGJJJJJJGJJJJJJJIIJJIIIIIJJJIDDHGIJJHIJ
@3507776/1
ggatggagtgagcacgggctctgtgcctggctcccatgtcacggtagcac
+3507776/1
CCCFFFFFFFHHGJJJJJJJJJJJJJJJJJIIJJJJJJJGIJJJFHIIIJ
@4185787/1
gttgaggcgcttgtggtggtgcacgcgcttgggcagagggaatctgattg
+4185787/1
@@CFDFFDHHHHFCCFEGHEFHHGIGGIGIIIIIIGIIIIEHDEFFFFFD
@770462/1
aggtgctgggcctcttgtatgcgaaggtgttgaggcgcttgtggtggtgc
+770462/1
@@@BDEDDHHHHDEHEHJIJJIJGIJI?CFGHFHICGEHIIIGI3@EACA
@770933/1
ctgtttgtctgtttgtctgtttgtctgtttgtctgtttgtctgtttgtct
+770933/1
?@@DDDFFFDHFHIIFGIIHIIIGHIIIGGIEHHIFHBEDDGEHDGIIII
@771197/1
gtggaatagtgacttccggcaaatttttggttttaaccacatagttcccg
+771197/1
BBCFFFFFHHHHHJJJJJJJJJJJJJJJGJGHJJJJIJHJJJGIIJJJJJ
@3508803/1
tgattgtgctgttgtggaactgcttcacctgtggccggcggcacgcagac
+3508803/1
@@??D;DDDFDHHIBFH3BGHCEGEBHEHBH??DGHDGADHHFDD?B:BB
@5567027/1
gtgctgttgtggaactgcttcacctgtggccggcggcacgcagacgcctt
+5567027/1
@@@FFBDFHDFHHIIII@:EHHGICDBDGGIGGEF@AEHFFDA9?B;@98
@6930523/1
cccaaatttataatcatcaaaaataatgcatgaagattgcgcagatggag
+6930523/1
CCCFFFFFHHHHGJJJJJJIJJIJJJIJHJJIJJJJJJJIJJJJJJIJJI
@4187270/1
ctgctattttttttatttttattttcaa
+4187270/1
<?;?D:DDAD:@@EC<9?EACBDDEI<B
@6931022/1
ctgatagagacgatttcaccagtggtcttcttgaacttcttcaattgacg
+6931022/1
CCCFFFFFHHHHHJJJJJJJJJHHJHIJJJJJJJJJJJJJJJJJJJJJJJ
@4867031/1
gcgcttgtggtggtgcacgcgcttgggcagagggaatctgattgtgctgt
+4867031/1
@<?DDDDDBAAF?HEEGBE<GED<FFHEHIDCCH:CHGGGDFHEIGIIEH
@5568179/1
cacaatctggtctggagagaagatcctcatcttgtatagaggaggcttgg
+5568179/1
CCCFFFFFHHHHHJJIJIJIJJJJJJJJJJJJJJHJJIJIIJHIJJJJGI
@3510122/1
ggtatctcccacacgtttcacttcagcatagacaggtgtcttccctggca
+3510122/1
B@?DFFFFHHHHHJJIJJJJJJJJJJJJJJJJJJJJDGHJJJJJJJIIJJ
@4867229/1
gtgacggcacctccgacactgaggtcacggtactcgcggtacatgttgtg
+4867229/1
CCCFFFFFHHHHHJJJJJJJJJJJHJJJJJGGJJJJJJJBHEHHHEFFFF
@4867254/1
ggtgcacgcgcttgggcagagggaatctgattgtgctgttgtggaactgc
+4867254/1
?<:DDDDFAFHHGB@FFHGEFEFIEGHEB@@DEDHHDFHIIIIGGDCGIG
@3510388/1
ggcagagggaatctgattgtgctgttgtggaactgcttcacctgtggccg
+3510388/1
@CCFFDFFHHGHHJJJJJGHIIJJIJJJIGIGHJGGIJGGIJJCFHEEGG
@3510432/1
ctgggcctcttgtatgcgaaggtgttgaggcgcttgtggtggtgcacgcg
+3510432/1
@@@DB?DDHHFFFHGGEE@@FGHDHIC@@BGAEDGD??;BB;4@<EIAEA
@772950/1
gtgctgggcctcttgtatgcgaaggtgttgaggcgcttgtggtggtgcac
+772950/1
B@@FFFFFHHHHHJJHIJJJJJJJJ?HCGHJJJJJJJJJFHIFHIBDHIG
@6248178/1
cacgcgcttgggcagagggaatctgattgtgctgttgtggaactgcttca
+6248178/1
CCCFFFFFHHGGHJJGIJIGHIIJJIJJIIGIIJIJJIJJIGIJJJJIJG
@1454566/1
aattataccaagtttcatcgaaatcaaaccgttagttttcacatgatgcc
+1454566/1
@@@FFDFFFHHGFGIIJIIFIIIHHJJEHGHFHEIHBIJGGIIGIIICEI
@6249098/1
gtttagtttgatatcgattattagtagttactgtagttagtttttaataa
+6249098/1
BBBFFFDFHHHHHJJJHIJJJJJJJJJJJJJJJHIJIIJJHHJJJIJJII
@2827847/1
cggcaaatttttggttttaaccacatagttcccgatctcgcgggatctct
+2827847/1
@@@DDFFFHHHGGGFGIBHJJIEHGHGGHGIIIJDIGIGGGHBGHEADFF
@4868936/1
ctctggtggaggtttctcctgtgacggcatagccgcagcctccgattgag
+4868936/1
CCCFFFEFHHHHFHIJJJJIJHIIJJJJJJJJJJJJJJJJJJJJJJJJII
@3512191/1
ctcatcttgtatagaggaggcttgggctcgctctccgaagggagcttgcg
+3512191/1
CCCFFFFFHHHHHJJJJJJJJJJGIJIJJJJJJJJJJHJJJJIJIJJJJJ
@3512326/1
ggctgcccaatgatcggcattccggcgtcattcgatatcttctgtagctg
+3512326/1
CC@FFFFFHHHGHJJJIGIIIJJJIJJFHIIIJIGGIJGIJJJJJIGIJI
@3512406/1
ggctctgtgcctggctcccatgtcacggtagcactgagtgacggcacctc
+3512406/1
CCCFFFFDHHHHHJJJJJJJJJJJJJJJGHIJJJJJJJHIJJJJJIJJJJ
@1456159/1
gggtaatctagctacccacgtaaatgtaaacctggcaagcatccaagata
+1456159/1
:?@A=ADDHHHHHJJGIGIIGHJJJIIIJIGHJJIJJJIIJJIJIJJIJI
@3512465/1
gggctctgtgcctggctcccatgtcacggtagcactgagtgacggcacct
+3512465/1
CCCFFFFFHDHFGGHIIJJJJIJGIGIJJCGIJJJJIGIGHIJJIIEHHG
@774819/1
gtgctgttgtggaactgcttcacctgtggccggcggcacgcagacgcctt
+774819/1
B@CFFFFFHHHHHJJJJJJJJJJJIJIJJJJJJJJJIHHFFDDDDDDDDD
@774828/1
gtctgattctgtgatagtgaatacaagatcgtggggtgggcccaccaggc
+774828/1
@@CFFFFFHHGHDGIFGGGIIIJJJIJJIJJFHIIHGGGGIJJIJEGHIG
@3512591/1
gggaatctgattgtgctgttgtggaactgcttcacctgtggccggcggca
+3512591/1
CCCFFFFFH?>FDFFDEFFEFDDFHBFHDHHGCHIJEHGHEGGIDGGFFA
@6250340/1
gtgttgaggcgcttgtggtggtgcacgcgcttgggcagagggaatctgat
+6250340/1
@?@DDFDFHHGGGJJFGIIGIDFHHHIJJJGGHIJFGHDDEFAEEFFDDD
@4870009/1
gctgggtcttacagattggtggaaaccaaaccaaacttctctgccaccac
+4870009/1
@@@DDDDDDHFHHIFEHII?EG;ACC8CB;CGGGIIIIIIGIIBEGGIGH
@2136529/1
gtgctgttgtggaactgcttcacctgtggccggcggcacgcagacgcctt
+2136529/1
CBCFFFFFHHHHHJJJJJJJJJJJIJJJJJJJJJJJJHHFFDDDDDDDDD
@7635333/1
aggcgcttgtggtggtgcacgcgcttgggcagagggaatctgattgtgct
+7635333/1
CCCFFFFFHHHHFIIHHGHGIJJJIJJJJHJJGIIJBAHIIIIJIIHHHE
@7635474/1
cggagattaatggtataagcatagaatgttcgacgtgattctttaatttg
+7635474/1
@@C=DDDFFDFHHGHGEHIIIIIIJIIIHHGIIGGIAGGIIIIJJIJJFG
@2829872/1
catagaacaaacaaaacttaagccttattataaaaggtataaatattcct
+2829872/1
CCCFFFFFHGHHHJJJJIJJJJJJJJJJJJJJJJIJJ:DHIIJIIJJJIJ
@2829988/1
cgcaagaagtaccagaaacgggacttagccacaatctggtctggagagaa
+2829988/1
@@@BDDBDHFB?<FFCA?<A?@:CD<EG<FAHED>DGIDGFGHBFGHIHI
@4188289/1
ggtggtgcacgcgcttgggcagagggaatctgattgtgctgttgtggaac
+4188289/1
@B@DFFFFHHHHHJJJJJJJJJJJJJIJJJJJJJJJJJIJJJJJJJJJJJ
@7635903/1
cgtagttctcagcttccctgcaaagttaaccatcttgtattcaaaagaaa
+7635903/1
@@?DDDDEFDD?BHIEDHGEGFGEF?CHDH@@GHB>FCFHCF??<FGGGG
@776791/1
agcacgtagttctcagcttccctgcaaagttaaccatcttgtattcaaaa
+776791/1
CCCFFFFFHHFHHJJJJJJJJJJJJJJJJHIJJJJJJJJJJHGIJJJJJJ
@776981/1
ggttattgttatgtcgatgtcgaacccaaaaatgtaattaactttatttt
+776981/1
@@@FDDDDHFFFHFDHHIJHGGHGEHDFEAACFG?FBGGIBDHIGIIGEI
@777058/1
ctgagcgagactcataacgcagccagatgccaaagttcttgatcttcact
+777058/1
CC@FFFFFFHFHHJJGHEHIJGGIIIGGGGGIGIIHIIDIGHHJJJIGIB
@4188902/1
tattaaattcgtaccgctttttatgtgtcaaaataatgttatcctgagtc
+4188902/1
CCCFFFFFHHHHHJJJJJJJJJJJJIJJJJJJJJJJJJIJJJJJJJJJIH
@7636925/1
ctcttgtatacaaattatttctaccatcaaatacaggttttagtgcgcca
+7636925/1
@@??BDFDFBHDFHIIEHFBAIHII@HAGGHHIIHGGIIGCCFCF@GII@
@7636984/1
gcatcatcttgtaaagactacagattaatgaaaaacagtggatacttact
+7636984/1
@?@DADDDHHFHHIEGHHIII@GFHIGIGIEHCHGIGICFCGGGGIFIEG
@777691/1
gccttttaaccttttgaacgccaatggcatgaatagatgtcatgcgcaag
+777691/1
CCCFFFFFHHHHGJJJJJJJJJJJJJJJJJJJJJJJJJJJIIIIIJJJJI
@4189592/1
gtcactattctaggattgtgtaggtaatattattaaacgaagaacatgcg
+4189592/1
CCCFFFFFHHHHHIHJJJIJHGIJCHGJJJIJJJJJJJJJJJJIJJJJJI
@4871757/1
gactcataacgcagccagatgccaaagttcttgatcttcactgggctctt
+4871757/1
CCCFFFFFHHHHHJIJJJIIJJJIJIIGIJJJJJJJJJJJJJHIIJJJJJ
@777979/1
gccagatgccaaagttcttgatcttcactgggctcttctctgggatttcc
+777979/1
CCCFFFFFHHHHHJIJJJJJJJJJJJJJJJJJJJJJJJJJJJJJJJJJJJ
@4190048/1
gttacgattcgaatactggactagtaaaatacatagtttcactacacaag
+4190048/1
CCCFFFFFHHHGGJIJGGIJIJJGHJJIJJIJJGIIJJJJJJJJJIHJJI
@778243/1
ctggtggctgccctcgcccgagtcgtgctccttctccaccaggtgg
+778243/1
@@@BDFDDFHHHFIEGGGHGGI8BDBDCAHGIGIGIEGCCHEG==@
@4872082/1
ggaggagcaaatggaaaaaaaaattggtgaaaagaatcacaagtaagata
+4872082/1
B@@FFFFFHHHHHJJIJJJJJJGJJJJDGHIIJJJJJJJJIIIHHGGHGI
@1456751/1
gtttgtctgttcgtctgtgcgcgctaatctcagaaacggctgatccgagt
+1456751/1
CCCFFFFFHHHGHIJJJIGGIJJJJJJJJJJJJJJJJJJJJJGJJJJDHA
@1456911/1
ctctgcgtttgaatttaatagatgtatactcacttagggcattgaaaaaa
+1456911/1
CCCFFFFFHHHHHJJJJJJJJIJJIGJJJJJJJJJJJJJJJJJJJJJJJJ
@778823/1
gcctcttgtatgcgaaggtgttgaggcgcttgtggtggtgcacgcgcttg
+778823/1
@@@AFFFDHFHDHGEFGAFGAEEDCEEGBHGI??BD6B6BFHGHHHBBB;
@79501/1
gtttgtctgtttgtctgtttgtctgtttgtctgtttgtctgtttg
+79501/1
@=?DDDBB4:AF:EBGDFHDFFFCBHFHFIIIECFD;E<D@DFC?
@1457238/1
cttagagcgtcccgtacccatagcaacaagatcagcgactgtcacacggt
+1457238/1
CCCFFFFFHHHHHJHGJJJJJJJJJJJJJJJJJJIJJIJJIJJJJJJJJC
@79776/1
ctgtcgtacaagttgatgagtggtaacattaaaccaacttcaaactctta
+79776/1
@@@BDDDDFHDFA?E@EFHGFE@HHGGIIIFIIGIICHIEIGIIIEEAHI
@1458261/1
ggcctcttgtatgcgaaggtgttgaggcgcttgtggtggtgcacgcgctt
+1458261/1
CCCFFFFFHHHHHJJHHHJFHHHJIJJJJJJJJHJJHIJGHIJJJJHHFD
@780136/1
gtacattgaaaataaaaaataaaaaaatagcaggggttattgttatgtcg
+780136/1
CCCFFFFFHHHHHJJJJJJJJJJJJJIJIIIIIJJJHGHHIJJJIJJHHI
@4874028/1
ctttatcgtcgaatttcgggttgttcaccgctgccccgtcctgtgggctg
+4874028/1
CCCFFFFFHHHHHJJJJJJJFHJJJJJJJJJJJJJJJIFHIIIGIJIIFF
@80922/1
gtgctgttgtggaactgcttcacctgtggccggcggcacgcagacgcctt
+80922/1
@@CFFFFFHHHHHGJIJIJIIGHJIIJFIHIIJIIJGHHFDCD>A@>BDD
@2830098/1
gcgagactcataacgcagccagatgccaaagttcttgatcttcactgggc
+2830098/1
CCCFFFFFHHHGHJJJJJJJJJJJJJJJJJJJJJJJJJJJJJJJJJIJIJ
@81626/1
gtcgatgtcgaacccaaaaatgtaattaactttttttttgtctgtttgtc
+81626/1
CCCFFFFFGHHHHJJJJIJJJJHHIIJJJJJJJJJJJJJIHIJIIJJHHG
@2830481/1
gcagcatcttgtcgagaacatgaagccgctttggtttacgttccagttct
+2830481/1
@@?AADBDFD?AAFA8:@FHHCGHICGGHFG@4D?DFHGG?BG>DFHIBF
@2830528/1
cagtggtcttcttgaacttcttcaattgacgcaagaagtaccagaaacgg
+2830528/1
@CCDFFFFHHHHHJIIJJIJJJJJJJJJJJJJJJJGJJJJJJJJIIJJJJ
@6251482/1
ctgggcctcttgtatgcgaaggtgttgaggcgcttgtggtggtgcacgcg
+6251482/1
CCCFFFFFHHHHHJJJJJJJJJ?FGIJJJJJJJIJJGIJHIJFGIJJJHH
@6251612/1
gcttgtatttgttatgtaaccactccatactttgtttcatttaaatttac
+6251612/1
CCCFFDFFHHHHHJJJJJJJJJJJJJJJJJJJJJIJJJJJJJJJJJJJJJ
@6933273/1
gtcctttctaaggttcaaaactatatctgtaccaaatttcaaccaaatcc
+6933273/1
CCCFFFFFHHHHHGHJJJJJJJJJJJJIJGJJJJJJJJJJIJJJJJJJJJ
@4875740/1
ccacaatctggtctggagagaagatcctcatcttgtatagaggaggcttg
+4875740/1
CCCFFFFFHHGHHJJJJJIJJJJJJJJJJIJJJJIIJJJJGGJIJIJJJG
@6251826/1
cagtggtcttcttgaacttcttcaattgacgcaagaagtaccagaaacgg
+6251826/1
CCCFFFFFHHHHHJJJJJJJJJJJJJJJJJJJJJJJJJHIJJJJJJJJJJ
@7639216/1
cgtatttttccaggataaaaagtaacctattttatgtccaggataataag
+7639216/1
B@@FFFFFHHFHHJJJJJJJJJHHJJJJJJJJJJGJJJJIJJJJJJJJJJ
@4876013/1
ataaaaactaattgtatgttgatcctgtgaattattaactatcttaatcg
+4876013/1
CCCFFFFFHHHHHJHJJJIIJIJJJJJJJJJJJJJJJJJJIJJIJJIJJJ
@7639315/1
gttactttcttctgagctttcgtactgagtgtcgagtctgtaggcttttg
+7639315/1
CBCFFFFFHHHHHJJJJJJJJJIJJJJJJHIIJJIJIIJJHJJJJJJJJJ
@7639328/1
ctgcaatcctgcctcacatgattcatccacaaattccaacccttgcgttt
+7639328/1
@@@FDFFFHHHHHJIJJIGIIHJIIHJJJJJJJIJJJIJJJJJJJJI@GH
@6933669/1
attgacgcaagaagtaccagaaacgggacttagccacaatctggtctgga
+6933669/1
CCCFFFFFHHHHHJGHJJJJJJJJJJJJJJJJJJJJJJJJJIJIIIJJJG
@6252391/1
ctcatcttgtatagaggaggcttgggctcgctctccg
+6252391/1
@@@;BDDD?DF>?CCCE?F:FBE<?3CFB@FHHE9D@
@2831543/1
cacttattaaattaatcgcacttctttgttttatttaaaaagctaagttg
+2831543/1
CCCFFFFFHHHHHJJIIJJJIJJJJJJJHIJJJJJJJJIHIJIBFIJHIJ
@4876749/1
gtcgaacccaaaaatgtaattaactttttttttgtctgtttgtctgtttg
+4876749/1
@BCFFFFFHHHHHIJIACHHJJJIJJJJJJJGIGGGH>FHH>8==@=DH;
@6252830/1
tgtttgtctgttcgtctgtgcgcgctaatctcagaaacggctgatccgag
+6252830/1
@@?DFDDEHHFDDHEEEHDGGIJJGIEIJGGHIIJGIIIIIJGGFGIJCH
@6253151/1
gtcttcttgaacttcttcaattgacgcaagaagtaccagaaacgggactt
+6253151/1
CCCFFFFFHHHHHJJJJIJIIJJJJJJJJJJEIHI>GHJIJJJIGGIIIG
@6935600/1
agctttgatcatagtagatgtttgcatgtcagttagctttttaatacatc
+6935600/1
CCCFFFFFGHHHHJHHIIJJIJJJJJJJJJJJGJJJIJJJJJGIJJJJJJ
@6935678/1
gcaggttgaactcacaccattcaatttaaaagaaactgggtgcgtgcagg
+6935678/1
CCCFFDFFHHHHHJJJJJJJJJJJJJJJJJJJJJJJJJJJFHIJIJJJJJ
@3514228/1
gtcgaacattctatgcttataccattaatctccgcaactatttgacggat
+3514228/1
CCCFFFFFHHHHHJJJIJJJJJJJJJJJJJJJJJJJJJJJJJJJIJJJGG
@6254289/1
cttacttgactactaacgtcgaaaccaccaaaataataattgaagctcat
+6254289/1
CCCFFFFFHHHHHJJJJIIJJJJJJJJJJJJJJJJJJJJJJJJJJJIJIJ
@3514824/1
ctatcacaaagattcgtaagtacattggactatttattgacacttagtaa
+3514824/1
CCCFFFFFHHHHHJJJHIIJHIIJJJJJJJJJJJJJJJJJIJIJJJJIIJ
@4191235/1
cccaaattcttcttcttcagccggctttggtggttctttggctgcctctg
+4191235/1
@@@FBFEBFHFFFJGIGIIJJGHGGEGIEGFBDDEHHBDGHGGGIIIIII
@6936707/1
cctctatcaagtgctcgttttgttagacttcagtgtagctttgtattatg
+6936707/1
CCCFFFFFHHHHHJJJJJJJJJJJJIIJJJJJJHHIIIJJJIJIJJJJJJ
@4191481/1
gccagatgccaaagttcttgatcttcactgggctcttctctgggatttcc
+4191481/1
@@BDFFFFHHGHHJHEHIJIIJHGGJJJIJIIGIGIIHHIJIIJHGIIHE
@6937583/1
cagtggtcttcttgaacttcttcaattgacgcaagaagtaccagaaacgg
+6937583/1
=@?=DD?BF?FAB<4CFFIE@D?FFGHDGHEHIGIDF@GEA<9BGBFGII
@4192242/1
gttggaatgattctggtgggttgtcctgcagagcttgccacatcttgtaa
+4192242/1
C@CFFFFFHHHHHJJJEHIJHIJIJJJJJJJIJJJJJJJJJJJJJJJJJJ
@4880246/1
aataaattaaaaattaattaaaaaaacattgtccagcggacaaaattgtg
+4880246/1
@@CDFDFFHDBHDGHHDHEEIEF@DFBBBGGIIHE?GGGDBGGHIICFD=
@4192837/1
gcacacaatggtgaactggcgttcatgcggcaaacgcctattaacattat
+4192837/1
CC@FFFFFGFHDHHJJJJJJJIIJJJIJJJJJJJJJJJJJJJJJJJJJJJ
@4192999/1
gtgctgttgtggaactgcttcacctgtggccggcggcacgcagacgcctt
+4192999/1
@@@?DFFFHHGHHJJGICIHHIG@HGIGCGGGGIGGIHHFFDBBDDDDDD
@6938322/1
gtatctcccacacgtttcacttcagcatagacaggtgtcttccctggcaa
+6938322/1
;?<DDD?DHDB?H<AEFE?@HHD?B?@HAGB>C91:?:CBFBFFBDDGA9
@4193328/1
cgtcaaatagttgcggagattaatggtataagcatagaatgttcgacgtg
+4193328/1
CCCFFFFFHHHHHJJJIJHIIIJJJJHIJJJJJIJIJJJJJJJJJJJJGH
@780405/1
ttaagaggtgttacctgcaacttggccaggttagggccaacagattgttt
+780405/1
CCCFFFFFCFHHHJJJJJJJJJJJJJJJJJHIJJJJJJJJJJJIJJJJJJ
@4193653/1
gtttgtttcatgtcaatcggttcataaataaaaaagttatgtcaaattaa
+4193653/1
@@@FDDFFFHHHHIJJIFHIDGHIGIIIIJJJJJIJHIHEEIIIIJJIII
@6938987/1
atccgaaattctaccaatcaaccaaccaactccgtacctatacaataaca
+6938987/1
CCCFFFFFHHHHHJJJJJJJJJJJJJJJJJJJJJJJJJJJJJJJJJJJJJ
@4881941/1
gagggaatctgattgtgctgttgtggaactgcttcacctgtggccggcgg
+4881941/1
CCCFFFFFHHGHGJJJJJJJHIJIJJJIJJJJJJJIJJJJJJIIJJJJJH
@781314/1
gcggttttcacgaatatattgtgggatgcttaaatttacatttagtgttt
+781314/1
CCCFFFFFHHHHFHIIJJJJJJJIIJJJIJJIJJIIJJJJJJJJJDFFGH
@781326/1
gttgtggaactgcttcacctgtggccggcggcacgcagacgccttgatga
+781326/1
CCCFFFFFHHHHHJJJIJJJHIIIIJIJJJJJJIHHFFDEDDDDDDCDCE
@781571/1
accgatatgcaatcccttctgcgccattgacatgtatagatgtcggactc
+781571/1
CCCFFFFFHHHHHJJJJJJJJIJJJJJJIJJJJJIGJJIJJJJJJJJJJI
@4882337/1
ctacagtacattctactgtttgtccattttctaactgaagaggaaacgat
+4882337/1
CCCFFFDDHHHHGJHIJIHHIJHGGGJJJJJJJJIGIDHIJJJJJJJJIH
@781945/1
gtgctgggcctcttgtatgcgaaggtgttgaggcgcttgtggtggtgcac
+781945/1
CCCFFFFFGHHHGIJIJGIFEADDH:?:DHCHGGIJJJIJIIFFHACEGI
@4882737/1
cttcatcttagcgttcacattgacaaacttaggtttgcttacagccattc
+4882737/1
@@@?FBDEHFFADHDGE><A<@DDHIBHIIII<FEFBBGGGHD99:9D?D
@4882866/1
gcactggcaacgaccaatcatggacttttcttcaatatccacataagtaa
+4882866/1
CCCFFFFFHHHHGJJJJJJJJJJJJJJJJIJJJJJJJJJJJJIJJJJIJJ
@782326/1
gtcctttctaaggttctaaactatatctgtaccaaatttcaaccaaatcc
+782326/1
CCCFFFFFHHHHGBFHIJJJJJIJJJJJIJGIJIJJJIJIJJJJJIEIII
@6256487/1
ccacaatatattcgtgaaaaccgcatccaactcggatcagccgtttctga
+6256487/1
CCCFFFFFHGHHGIIIGIIJJJJJJIJJIIJJIIIGHIIJIIJFHIIJGE
@4883197/1
cacaacgtcatttaatataaaatacatttatatccgatatttttagcagc
+4883197/1
CCCFFFFBFDFHHJJJJJJJGHIJIJJJJJJJJJJJJJIJJJJJJGFHIJ
@5573886/1
cttgaaggataggtactcgtacatacaatatacatat
+5573886/1
@@@DDDDDFHHHHBEHIGE31AF>AF@<EAFFHGI<F
@4883284/1
gcctgacgcttagcaagtttcttagacttgccagttcccacttcacgacg
+4883284/1
?@@DDDBAHABF?>GHECA@BHII>DHIH<GBGCFHDEIDA3?<FHG<AF
@7640509/1
cctcttgtatgcgaaggtgttgaggcgcttgtggtggtgcacgcgcttgg
+7640509/1
CCCFFFFFHGFHHGGIJCFHIJHIJJJJJJJIJIHGIEHGIJJJJGFFFD
@84386/1
tgatagagacgatttcaccagtggtcttcttgaacttcttcaattgacgc
+84386/1
CCCFFFFFHHHHHJJJJJJJJJJJJJJJJJJJJJJIJJJJJJJJJJJJJI
@6257186/1
gcaagaagtaccagaaacgggacttagccacaatctggtctggagagaag
+6257186/1
CCCFFFFFHHHHHJJIJJJJJJJJJJJJJJJJJIJJJJIIJJJIJIJJJJ
@6257199/1
gggaagtggtgataaagataagtataggctcaaaacctaacgacatcaat
+6257199/1
CCCFFFFFHFFHHJJJJJJJJJHIJJJJJJJJJJJJJJJJJJJJJJJJJJ
@7640770/1
cgttaaatgccacgacgctcggacatttcaattttatttagttgg
+7640770/1
@@@DDDD4ACDA8?AFGHFFA000?BF?<DFCBFGGI@>=8FF=8
@2833121/1
gggaactatgtggttaaaaccaaaaatttgccggaagtcactattccacg
+2833121/1
@C@<ABDFHHHHHHIIIIEIGIIIIGHGIIIIIIHGIBGIGIIIIIAHD;
@2833410/1
gcgaattttgcgatctgcgtggtagcgtactaccagcgttgatagattct
+2833410/1
CCCFFFFFHHHGHJJJIIJHIJJJIJJJJJJIJJJJDHHGIIJJJJHHJI
@85478/1
ggttgtcctgcagagcttgccacatcttgtaagcagcctgacgcttagca
+85478/1
CCBFFFFFHHHHHJIJGJJJJJJJJJJIJJJJJJJJJJJIJIIIIIJJJJ
@7641596/1
gacgatttcaccagtggtcttcttgaacttcttcaattgacgcaagaagt
+7641596/1
CCCFFFFFHHHHHJIJJJJJJJJJJIJJJJJJJJJJJJJJJJJJJJJJJE
@2833774/1
ggcctcaaaaaatcacgtttatacattttttttttaatttttgtgttacg
+2833774/1
CCCFFEFFHFFHHIEHGHIJJFIEGGIIJIGIG>HIIIGIJGF6?ABEDD
@6940385/1
cattaataatagggatgatgactaatgactatatttgtccagaacacgta
+6940385/1
CCCFFFFFHGHHHJIJJJJJJIJJIJJIIJIJJJJJJJJJJJJJIJJJDG
@2834821/1
cgcctaacgaggaaacgcggccgccatactgtagcttgggtggtggcaat
+2834821/1
CCCFFFFFHHHHHJJJJJJJIJJJJJJIJJJJJJJJHHHH?BD=BDDDDD
@3518450/1
gacggcacctccgacactgaggtcacggtactcgcggtacatgttgtgt
+3518450/1
???DDA?:D;D?8C8@:?EC9C1???DDB?@??D<A<;A@77=CDC7?;
@3518984/1
aaattaaagaatcacgtcgaacattctatgcttatatcattaatctccgc
+3518984/1
CCCFFFFFHHHHHJJJHIJJJJJJJJJJJJJJJJJJ<FIIJJJJIJJJJJ
@3519655/1
gtcaatatttttttaaatcaaagacgtaatttgtatgagtgttttgaata
+3519655/1
C@CFFFFFHHHHHJJJJGIJJIIJJJFHGFGIIHIGIIIDBBGIIIIJIJ
@4194835/1
gggctctatgggacaaagtagctgtatttctttggattttaatttagaaa
+4194835/1
B@@DFFFFHHHHHJJIIJFHIIIIHIIJJJJJJJJJJJJJJJJJJIJJJJ
@4195769/1
gtcgaacattctatgcttataccattaatctccgcaactatttgacggat
+4195769/1
CC@FFFFFHGHHGJJIGIIGGIGHGGHIJJJJIJIGIIIJJJJJJJJJAH
@3521033/1
gcgagtcatttagctcaagttttaatattacttgaattacactacatcac
+3521033/1
CCCFFDFFHHHHHJJJJJJJIJJJJJJJJJJJJJJJJJJJJJJJJJJJJJ
@6942832/1
gcaaatttttggttttaaccacatagttcccgatctcgcgggatctcttc
+6942832/1
CCCFFFFFHHHHFHIJJJJJJJJJJJIIJIJIJJJJJJJJJJIJHHHHHH
@4888948/1
gctgggtcttacagattggtggaaaccaaaccaaacttctctgccaccac
+4888948/1
?;?DADBDFDFFDGEH?GH<B<CHDEHIGHDDGEIEGIHH<BH><?DFHI
@7641932/1
gtttgtgaaactgcgacaccttgtggctgtgacttgtagtcaaggtggag
+7641932/1
???DDBD>D????3CCD8F@F?E:CCEDDCDCBDEIEC@099DD90?DDC
@7643027/1
ccgtcattatccctattgaaaacaactctacacatacatacatatttact
+7643027/1
CCCFFFFFHHGHHJJJJIIJJIIIIJJIIIHIJIJIGIJJIGIJJJJJJJ
@7643032/1
tcgatgtcgaacccaaaaatgtaattaactttttttttgtctgtttgtct
+7643032/1
C@C?DDDDHHHHHJJIIJJIIJJDHGGGICHGGHG>EHI@DAGHHIG=?=
@2144661/1
caccagtggtcttcttgaacttcttcaattgacgcaagaagtaccagaaa
+2144661/1
CCCFFFBDHFHHHJJJJIJJJJJJJJIJJJJJIJIIIIJJJGIJJJJIJJ
@2144834/1
gtgaaaactgcccctcagatacaccgtcacggaatacaaatatcttcttc
+2144834/1
@@@BDFDFAHAB?FHEDHBFHHIGGGFEGCHIICHHGIIIFHGGGIEIII
@7643587/1
cttcttagagcgtcccgtacccatagcaacaagatcagcgactgtcacac
+7643587/1
CCCFFFFFHHHHHJJJJIIJJJJJJJJJJJJJJJJJJJJIJJJJJJJJJJ
@7643714/1
gtgcgcgctaatctcagaaacggctgatccgagttggatgcggttttcac
+7643714/1
BBBFFFFFHGHHHJJJJJJJJJJJIJJIJJJFHDGGIDHIJIIAHHHHHF
@85520/1
cacggtagcactgagtgacggcacctccgacactgaggtcacggtactcg
+85520/1
@CCDFADDHHHHHFICGHCHGGIEHIIIHDHGHIIGGGCCHGGIGGIHGC
@7644178/1
tggcgttactgcttaatactactcactgatttatgtagcatcatcttgta
+7644178/1
??@FFFFFGHHGHHIIJIJJJJJIIJJJHJJIIIIIIGIIIIIJIJJJJJ
@5575904/1
agaggaagtaggtgctgggcctcttgtatgcgaaggtgttgaggcgcttg
+5575904/1
@@CFD8BDFHFHDDGIIIIIIIII>HAFHHGH=DGGHGCHG@?DC;/AED
@7644934/1
tgatagtcatcgcggcctctagccgatacgattatgaagacgaagcggac
+7644934/1
@CBFFFDFHHHHHJJJJJJJJJJJIJJJJJJJJJJJJJJJJJJJHHFFDD
@4892414/1
acgggctatgccatttatcctcgcacgttggcagtaatagtacaagtgaa
+4892414/1
@@@DDDFBFBF?HGIJJDGHIJIBHIJ?FBBDEGHIIGHIDE4/?D?BFH
@7645672/1
cgctgagtaaaacaatccgaatctaatattacataactaatcctaggacc
+7645672/1
@@CFFDFADFHFHJIIJJJJIIJJJGIEIIJFGIIIIIIGHGDHGGHGGG
@87213/1
gctgggcctcttgtatgcgaaggtgttgaggcgcttgtggtggtgcacgc
+87213/1
CCCFFFFFHHHHHJJJJJJJJJJCFEGIIJJJJJJJJGIJHJJGHIJJJH
@5577453/1
gcacgcgcttgggcagagggaatctgattgtgctgttgtggaactgcttc
+5577453/1
?@<DDDDDADHBBABH=GGHGGD<BGCGGGFDE?FBDFFCHEAFEHGHGH
@6258492/1
gtgctgggcctcttgtatgcgaaggtgttgaggcgcttgtggtggtgcac
+6258492/1
?@@DDA?BADDD??BHHIIIIGAC:1@E;DHIIGIGDFABCFII;5@4@=
@6258653/1
cttagtgttacgttgtggactctagttttctcttttaatattataaatag
+6258653/1
CCCFFFFFHHHHHJJJJJJJJJJJJIJJJJJJJJJJJJJJJJJJJJJJJJ
@6259180/1
tgggcctcttgtatgcgaaggtgttgaggcgcttgtggtggtgcacgcgc
+6259180/1
@@@DDDDDHHFFDGIIIGHGG?C9CFFEHGIGHEHIIGBFGAFHGHIEEE
@88989/1
caggatagagttaatgccgccaagttt
+88989/1
?@@BDDDFHGCFFEHGEGGGIGGFIIH
@6259873/1
gggcacagttcctcgacgagcaagtagttcttgaagcacagacacaggtg
+6259873/1
CCCFFFFFHHHHHJJJJJIJJGJIHIIIIIJJJJIIJJHIJJJJJJJJHJ
@6945635/1
cttgggcagagggaatctgattgtcctgttgtggaactgcttcacctgtg
+6945635/1
@@@DDDDADHFHHIIIIIIAG4CCEBHHIGGIIIIIIIIGHIIB?FFGI<
@2836737/1
gtagttctcagcttccctgcaaagttaaccatcttgtattcaaaagaaaa
+2836737/1
@B@FFFFFHHHHHJJJJJJJJIIJJIIJJJJJJJJJGIJJJJJJJJJJJJ
@2836895/1
cacagttccagtctcaggcacattgccattagtagactgatcagccggag
+2836895/1
CCCFFFFFHGHHHJJJJJJJJJJJJJIJJIJJHIJIJIIIJJJJJJJJIJ
@6946188/1
ccatactttgtttcatttaaatttacgggctatgccatttatcctcgcac
+6946188/1
CCCFFDFFHHHHHJJJJJJIIJJJJJJJJJJJJJJJJJJJIJJJJJJJJI
@6261346/1
gctgggcctcttgtatgcgaaggtgttgaggcgcttgtggtggtgcacgc
+6261346/1
CCCFFFFFHHHHHJJJJJJJJJJ?HHHIJJJJJJJJJJJJGIJHHIJJJH
@4896647/1
gtaatatagtttcttttttaattgttataaattcgtaattcgtagctttc
+4896647/1
@BCFFFFFHHHHHJJJJJJJJJIJJJIIJJIIJJJIIGGIJJHIGIIJJJ
@3522432/1
gtgcattgtaaaattctagacacacatgccacatattcaggcattatgta
+3522432/1
CCCFFFFFHHHHHJJJJJJJJJJEFFHIIJJJJJJJJJJJJJJJJJJJIJ
@4896822/1
ctgcagatgactgtgcatccttgctagtaagtcctgagccatagcaaaca
+4896822/1
@@@DDDD?DFDF?FGIEGHGIG@EH>H<CEGEHHB@?CFHDEGHHGG>G;
@2838182/1
ctgaagttttaatattacttgaattacactacatcactagtaggcatgta
+2838182/1
CCCFFDDEHHGHDIIIGHJJIEIIIGIIGGIHGIIDIIJEEGC@FEIHIC
@6947096/1
gtttgtctgtttgtctgtttgtctgttcgtctgtgcgcgctaatctc
+6947096/1
CCCFFFFFGHHHHHIIIGJJIGIJJHJIIGIHHFGGGGIGJIIIHHI
@3523059/1
gccctaagtgagtatacatctattaaattcaaacgcagagctcattatgt
+3523059/1
CCCFFFFFFHHHFHIJJJJJJIJJJIJJJJJJJJJIIJIJIJJIJJJJJH
@4897421/1
ggtgctgggcctcttgtatgcgaaggtgttgaggcgcttgtggtggtgca
+4897421/1
CCBFFFFFHHHHHJJJJJJJJJHIJJHHIIJHIJJJJJJJGHJIJJHHIG
@6947882/1
gggcagttcgtcaacaagacattactagctgagaatatttttttccgttt
+6947882/1
CCCFFFADDFHHHIIIIIIIIIIIIIGHIIIIIIIIIIIGIIIIIIIHII
@3523505/1
gccacatcaatgttgataaaggctttattggtaaatatagcggattggaa
+3523505/1
@CCDDEFFAFHFHGIEGHIJFFGHEGHBHHFACAFIGHIEFHFG>G>EGG
@4897930/1
cgcaagaagtaccagaaacgggacttagccacaatctggtctggagagaa
+4897930/1
CCCFFFFFHHHHHJJJJJJJJJJJJJJJJJJJJJJJJJJIIJJJIJIJIJ
@6263186/1
gacggcacctccgacactgaggtcacggtactcgcggtacatgttgtgta
+6263186/1
CCCFFFFFHHHHGIIJJJJJJJHIJJJJFIJJJJJJJIJJIGHHHHHFFF
@6263275/1
cattttgagtaactgtgaaaatgacatcttataaatatctattggaccca
+6263275/1
@@@DBDDDHHFDHFICEFF@AH<FEHDDFBAH@FEDGHEIGHHHBHIIII
@3524051/1
gtggattttaatgttattattacagcatacataataaaattagaggaagt
+3524051/1
BBCFFFFFHHHHHJJIJJJJJJJJJIJJJIIJJJJJIJEIIGGGGIGIIF
@4899351/1
gtgctgggcctcttgtatgcgaaggtgttgaggcgcttgtggtggtgcac
+4899351/1
CCCFFFFFHHHHHJJHIJJJJJJJJCGGHIHJJJJJJJJGIJHIJGHIII
@4899689/1
gcctgttttggtagcggcggcgcggtccgtgaggagcatgctcgccatc
+4899689/1
CCCFFFFFGGHHHJIJIIJJJGE<A9ABBA?@BBCBBBACCDC?@B88A
@1466036/1
gtttgatttcgatgaaacttggtataattatatcttattatcctggacat
+1466036/1
@@@FDFFFHHGHHJJJIGIGJIEHHIJJIGHHIJJIJJJJCHIJIIJJIG
@4899752/1
gccagatgccaaagttcttgatcttcactgggctcttctctgggatttcc
+4899752/1
@@CFBBEAHHFG?EGHEHIJJJJJGIG@EBCFBDBDHIICCHCBGHHIEI
@3525414/1
cgcaagaagtaccagaaacgggacttagccacaatctggtctggagagaa
+3525414/1
CCCFFFFFHHHHHIJJIJJJJJJJJJJJJJJJJJJJJJJJJJJJJJJJJJ
@3525632/1
cataatcattcctggaatccgtgtcgacggcgatgagagcccacgatgta
+3525632/1
CCCFFFFFHHHHHJJJJJJJJIJIJJJJJJJJJJJJJJJJJJJJHHFFFF
@90070/1
cggctgatccgagttggatgcggttttcacgaatatattgtgggatgctt
+90070/1
@@@DDDDD?HHCDFFGGEFH3@DFHIGFHIIIIGGGEGIGHIGGCHGEGH
@7648241/1
gcggtacatgttgtgtacacctgagcgagactcataacgcagccagatgc
+7648241/1
@CCFDFFFHHHHHIHHHJIJIJJJIJJJJJIJJJJJJJJJJJIJJJJJJJ
@90573/1
gctcagatgcaatttcttgcaagaattgcacaaagttgaagtccttgttg
+90573/1
@@@FFFDFGFDFBHBGHIIIGGHIIGHIIIIGIEIHGIIIIIIIIIIIII
@90873/1
gtcatattatgtgagtacgaagcattgtctgtttataaaataattaacaa
+90873/1
@@@DA:DAFF<AC<<CFB3CADEEH>F<F@F9CFFF>BFD?D??F@DEDB
@1468352/1
ctcataacgcagccagatgccaaagttcttgatcttcactgggctcttct
+1468352/1
@CCDFDDFHFHFHFGGBEHIIJJII<FGIIIGHIIIGIIJDHGGGIEDHH
@91373/1
tacgattcgaatactggactagtaaaatacatagtttcactacacaagtg
+91373/1
CCCFFFFFHHGHHIJJIJJJJJHJJJJGGHGIIIHIJJJJJJJIJIIIBG
@91606/1
caccagtggtcttcttgaacttcttcaattgacgcaagaagtaccagaaa
+91606/1
CCCFFFDDHHHHHJJJJJJJJJJJJJGJJJIIJJJJJJJIJGHIJIJIJJ
@7649719/1
aggggttattgttatgtcgatgtcgaacccaaaaa
+7649719/1
@?@DD@D?C<C<ABBG?EGFAHA?GEEEAD?C@B8
@3527682/1
gtgatctgtttcttggcatctatagatgtcggtggcgcacagggcacgct
+3527682/1
BBBFFFFFHHHHHJHJIJJJJJJJJJJJJJJJHIJIJJIJJIJJIJJIIB
@3527903/1
aggtgctgggcctcttgtatgcgaaggtgttgaggcgcttgtggtggtgc
+3527903/1
@@@ADDFFFFDFHGIIIGIIIIIIIII?CCGHGHIIIIGIGCGI@GH;CE
@3527977/1
cccgccggtgctcttgtagaacatgatgagtagctcctgcaccatgctgc
+3527977/1
CCCFFFFFFHHHGJJJJJJJJJJJJJJJJJHIIJJJJJJIIJJJJJJJJJ
@3528427/1
tctgattgtgctgttgtggaactgc
+3528427/1
@<@DDDDDHFFHBF>@<BE@A@GC<
@3528591/1
cgcggccgccatactgtagcttgggtggtggcaatactcggccgcgaacc
+3528591/1
CCCFFFFFHHHHHJJJIJJJJJJJJBGIDHIIJGIJJJJJJJHFFDDDDD
@3528879/1
ggaattttaatttatgccccctttaaaaaaagctcgatctcaatttaaag
+3528879/1
BCBFFFFFHHHHHJJJJJJJJJJJJJJJJJJJJJIJHIJJJJJJJJJJJJ
@4200013/1
gcacaatatccgtgtcgaccactgtgcctggttccacgttatattggaca
+4200013/1
CCCFFFFFHHGFHJJGJIJJIJJJGGIIJGIHIIIJIJHJJJIIJJIJII
@93031/1
gtatagactgggaagctcgctgcttggccatcttcttgttcttgctgatg
+93031/1
CCCFFFFFHHHHHJGIIJJJIJJJJIJJJJJJJJJJJJGIIIIJJJJJJI
@4200258/1
tatgattatttgtctgtagtggtcctgctgtttcgtatattctaaattgg
+4200258/1
CCCFFFFFHHHHHIJJIIJJIJEIJJJJJJJJJJJHJJJJJJJJJJJJJJ
@4200378/1
atttctttggattttaatttagaaaattaaatgaagacttttatttgatc
+4200378/1
BCCFFFFFHHHHHJJJJJJJJJJJJJJJIJJJJIJJJJIJJJJJJJJJJJ
@4200769/1
ctcatcttgtatagaggaggcttgggctcgctctccgaagggagcttgcg
+4200769/1
CCCFFFFFHHHHHJJJJIJIJJIAHIJJJJJJJIJJJIIJIJGGICHIIG
@4201619/1
ctcttttttctcctttcttttgcgagctgctgccgaaagattagagtcgt
+4201619/1
CC@FFFFFHHHHHJJJJJGIJIGIIJJJIJJJJJIIJJIIJIIJHIFHIG
@6952543/1
gttgggagtaattattaataaattaaaaaggataattaaatattgcttgg
+6952543/1
CBCFFFFFFFHHHJJJJJJJJJJJIJJIJJJIJIJIJJJJJJJJJJJJJJ
@94895/1
gtcgtcctactaaatttactttccactcgttaagcgtattagtttcttgt
+94895/1
@@@FDFFFGGFFGGEDE@HHGIGHGHIJJDHIJJGGDGIJJGDGHGGIHI
@6952994/1
tttgtctgtttgtctgtttgtctgttcgtctgtgcgcgctaatctcagaa
+6952994/1
?@@==BBBADHHFFGGIGIEFHIGFCCGFE?F??CGGIIIEIIIGHGCGE
@4202381/1
gccgtttctgagattagcgcgcacagacgaacagacaaacagacaaacag
+4202381/1
@?@D?8ADFADFDFDH@FGAGG<DFGCBFHBHIIDGIEEHEHAGCEE?A>
@6953367/1
atacataataaaattagaggaagtaggtgctgggcctcttgtatgcgaag
+6953367/1
@C@FFFFFHHDBHIIIIIIIIAHCHHICFHHIIIIIIIIIIGHIIGGHGI
@6954084/1
cctgtggccggcggcacgcagacgccttgatgacctccactttgatgatc
+6954084/1
CCCFFFFFHHHHHJJJJJJJJJJJJHHHFFFFFFEEEDEDDDDDDDDEED
@6954310/1
cgcgacttcgttcgcgtggaatagtgacttccggcaaatttttggtttta
+6954310/1
??@DBDADHF:AC@?@EBB@FHG>DECG99?DDGGHGA;CCC@;B6?EH;
@2148178/1
gtgctgggcctcttgtatgcgaaggtgttgaggcgcttgtggtggtgcac
+2148178/1
CCCFFFFFGHHHHJJIJJJJJHJGI?HGGIGIJIJJJJJHJJJJJIIJJI
@5581820/1
gtttccaatctccaagacaggaggctccagtactttagc
+5581820/1
C@CFDADFH?FHDEGHIIGG<FEGIIIIIGC9E?FGGGH
@4203949/1
gttggcgttaggtatatacaagaacaaaccagaaaataggcggagtccta
+4203949/1
@@?DDDDDD<?DF?GGIIIFGIIIIGIEHBHIGGFHI>AA3@;;@;@CGI
@5582147/1
gtccgtcagtggctttctttgatcattaatgtctcgtatgtcaag
+5582147/1
C@CFFDFFHFHHGJJJJJ<HHDHIIJJJJFIAGIJIHIG31?DDD
@785924/1
caccagtggtcttcttgaacttcttcaattgacgcaagaagtaccagaaa
+785924/1
CCCFFFDFHHHHGJJJJJJJJJJJJJJJJJIJJJJJIJJJJHHIJJJJJJ
@6264443/1
gcctcttgtatgcgaaggtgttgaggcgcttgtggtggtgcacgcgcttg
+6264443/1
@BCFFFFFHGGHHJIIIJFGHHIJIJJJJJJJGIIGHIAHIJIJIGHFFD
@5582637/1
cgacgactcctgtggctttcagtgaaacatcaaaatttatcgatctttga
+5582637/1
CCCFFFFFHHHHHHGGIJJJIIIIJJJJJJJJJIJJJJIJJJIJJIJJII
@5582877/1
ggcgcttgtggtggtgcacgcgcttgggcagagggaatctgattgtgctg
+5582877/1
CCCFDFFFDHHDHGFHGIIIJJJJJIJJJIIGIJJHIJJJJJIJJHIIJG
@4902057/1
tgattctttaatttgacataacttttttatttatgaaccgattaacatga
+4902057/1
@C@FFFFFHFDHHGA<?GGCGHIHIIIG@GFHBHIIIGIEEHG?GFHHI@
@2149816/1
gtagcactgagtgacggcacctccgacactgaggtcacggtactcgcgg
+2149816/1
@@@FFDDDFHHH?HEIGIIDDGBEFGIEBCGIDGHGHGIIFDHHFHGBB
@7651196/1
gtgcgcgctaatctcagaaacggctgatccgagttggatgcggttttcac
+7651196/1
CCCFFFFFHHHHFHGIIFGIIIJJJJJGJJJEHGIJIDHHGIJ@GHHHFF
@7651210/1
caattgtttatgattggtgttattaggtaatgttatatattttgtctttt
+7651210/1
@@@DD?4ADADH?EFBHCBACHGGGIIEGHGIHEGIIIGICHHID?DHGI
@787540/1
gtggattttaatgttattattacagcatacataataaaattagaggaagt
+787540/1
@@@DDDFFFHHHFIIIEHGIIIJIGGIGGIGIIJJJIIJJIGIGIJGHG?
@787609/1
atcaagtgctcgttttgttagacttcagtgtagctttgtattatgttcac
+787609/1
CCCFFFFFHHHHFIJJJHIJJJJJJJJJHGFIJIJJJJIJJJJJJJJJJJ
@2841818/1
ctgggctgcagatgactgtgcatccttgctagtaagtcctgagccatagc
+2841818/1
CCCFFFDFGHHHHIJJGIHIGGIHGIIJJJIJDEFHCFGGIJJJJJJIJD
@7651680/1
ctctatactttgcattaaaataatgcccattttcacaggcaagggatcct
+7651680/1
@@@DDFAFHHHHHGIIJJIJIJIIII@EEHGGIFHGIGICEHGHIHIGGH
@4903031/1
tttttaaactcatgttttcatggtaccaagttatgaatttttcaaat
+4903031/1
CCCFFFFFHHHHHJIJJJJJJJJHJJJJJJIIIJJJJJJJJJJJJIJ
@788229/1
ggaactgcttcacctgtggccggcggcacgcagacgccttgatgacctcc
+788229/1
CCCFFFFFHHHHGJJJGIJJJJJJIJJJIJGJHHFFFDEDDDDDEDDDDD
@788327/1
ctgctattttttttatttttattttcaatgtacagacagcacttttctac
+788327/1
CCCFFFFFHHHHHJJJJJJJJJJJJJJJJJIJJJJJJJJJJJJJJJJJJJ
@7652561/1
caaatgggaagtggtgataaagataagtataggctcaaaacctaacgaca
+7652561/1
@@CFFFFFGHGHHJHIJIJJJJJJJJIHHIJIIIIJJJJJJIJJJJJIIJ
@4903917/1
cgggctctgtgcctggctcccatgtcacggtagcactgagtgacggcacc
+4903917/1
@@@DDDDDHCFFBGB9@>:CBEHE9<DEG<:BDGIIIGE9?FGBFBHFGI
@2843100/1
gcatggcgatcatgtcgatggcttggtttattcccatcagtttggagttc
+2843100/1
@@CDFFFFDFHFHJCGEHHHGHGGHIGHGHGIJJIIDGIIBFIIJJJBBG
@7654434/1
gttttgttagacttcagtgtagctttgtattatgttcactttcttattaa
+7654434/1
@@@FFFFDFHHHGGIIJHIHFHGIJJICHFIIGIIIJJJJJIIGHGHIJI
@96555/1
gtagcactgagtgacggcacctccgacactgaggtcacggtactcgcggt
+96555/1
CCCFFFFFHHFHDEIIIIGIIIG8EHIFIJEEHGIIIIIJGIJIJIJGFD
@5584287/1
cgcctattaacattatcatcgttctcagcatggtaagaaggtggcggcca
+5584287/1
CCCFFFFFHHHHHJJJJJJJJHIIJJJJJJJJJEGHIHIJJFIIIIJIJJ
@4205374/1
gcctcttgtatgcgaaggtgttgaggcgcttgtggtggtgcacgcgcttg
+4205374/1
CCCFFFFFHHHHHJIJJJAFHHIIJJJJJJJJIJJHJJHIJIJJIJHFFD
@97954/1
tctgtacattgaaaataaaaataaaaaaaatagcaggggttattgttatg
+97954/1
CCCFFFFFHHHGHJJJJJIIJJJIIJJJIJJJJJIJJJJFHIJJJJJJJJ
@6955144/1
cttgttaatgcctggccctcagcgacatgtaagagttcaatggggaagta
+6955144/1
?@?DDDDDHDHH>FBHHBFEGIIB1E@DGFHFCCCGG??B?FHHG1?B=4
@5584981/1
cagggtctgtggcgaagttttgttca
+5584981/1
?<@DDDBA>4<CDEHIDHDHHEECF9
@6265865/1
ctgggcctcttgtatgcgaaggtgttg
+6265865/1
??;??DADDDFH<F>@CGEGHIC9CE=
@5585109/1
ccagctccgaagttcctgagcagacaggtgcgcagtatggcgtgcggcga
+5585109/1
@@@DBDFFF?FHAFBHHGIGGIEEHGGGDGHIGIGFFIIICHJIIGBGB/
@6266021/1
cggtagcactgagtgacggcacctccgacactgaggtcacggtactcgcg
+6266021/1
BCCDFFFFHHHHHIJJJJJJJJJJJJJJJJJJJJJJHIJJJJFHJJJJJH
@6266324/1
cgacgtaccataactcgtgtttaccctgcacgaagaaatttgaatctatt
+6266324/1
CCCFFFFFHHHHHJJJJGHHGIIJJJJJJJJJJJJJJJJJJIJJIJJJJJ
@98829/1
atggcatcaagcaaactctggtgccttgggaagcctttgtgcgccacatc
+98829/1
CCCFFFFFHHHHHIJJJJJJJIIJJJJJJJIJJIJJJJJJJJJJJJJJJJ
@5585902/1
ggttaggcgaagtacatgaccttcttggtgacggcgtgcacggtgatggc
+5585902/1
@@@DFFFFHGHHHIJJJJJJJJJJJJJJFHJIGJJJIIJJJJJGIIHHHH
@99105/1
ttgtggaactgcttcacctgtggccggcggcacgcagacgccttgatgac
+99105/1
BCCDDFFFHGHFHIIJJJJJIJJJIJFIJIJIIBHFEDFCDBDDD@CACC
@5586185/1
tgattggttgcatattatggcaacatacacatttggttctattcaagtta
+5586185/1
CCCFFFFEHHHHHJJJJJJJJJJJJJJJJJJJJJJJHHJJJJJJJIIIJI
@6956469/1
cccagtaacaccctgctatttattttttctatattttcaatgaacagaat
+6956469/1
C@CFFDFDDFFHHEIIIJJJIIJIJIJJJJIJIIJJIIJJJIIJJIGJJI
@4207261/1
gccggctttggtggttctttggctgtctctggtggaggtttctcctgtga
+4207261/1
CCCFFFFFHHHFFIIIJJIJIJJJJJJJJJJJIJIIIGFFHJJJIJIHIH
@99719/1
aaacagacaaacagacaaaaaaaaagttaattacatttttgggttcgaca
+99719/1
@C@FFFFFGHHHGJIJJIJIIJIHGI?BGBGGIIIJJJIGIGIJIIBHDD
@5586996/1
agagccttagctgcggaatgcttagcttccttcttagagcgtcccgtacc
+5586996/1
CCCFFFFFHHHHHJJJJJJJJJJJJJJJJJJJJJJJJJJJJJJJJJIIJJ
@4208148/1
gtcgatgtcgaacccaaaaatgtaattaactttttttttgtctgtttgtc
+4208148/1
?=@DBDDBDHDFGIIIGIIIIIAHGGHIGGHIGIIIIIIA@DHGIIIHHH
@5587534/1
gtcgaacattctatgcttataccattaatctccgcaactatttgacggat
+5587534/1
CCCFFFFFHHHHHJJJJJJJJJJJJJJJJJJJJJJJJJJJJJJJJJIJHI
@5587737/1
ctgggctagtctttggagagaatgaatctaactttggaagttatgtgtta
+5587737/1
CCCFFFFFHHHHHJJJJJHIJJJJ<<<CHHHJJJJJJIJJJJJJJJJIJI
@5587753/1
ggaactgcttcacctgtggccggcggcacgcagacgccttgatgacctcc
+5587753/1
CCCFFFFFHGHHHJJJIIIJJJJJJJIIIJIIHFFFFDDDDDDDEDCDDD
@788845/1
ggagtaattattaattaattaaaaaggataattaaatattgcttggaaat
+788845/1
C@@FFBFFGHHHHFHHIGIDDEBCFFGGCHCHGIIIGIIIIFH<FDGGGG
@789406/1
gccatccaacgggattgcccatcaatttatcttcaaatgacgacaccaca
+789406/1
@C@FFDDDHHHHHIJJJJJJJJJJJJJJJJJJJJJJJJJJJJJJJJJJJJ
@789899/1
ctccgattgagtttgtgatggtgcctctgtaggagtttcgggctcgggtt
+789899/1
@@<DD6DDBHFHBHGIGI@HI3A?FHAHEIIGEICHCG<??@<G;@A6FC
@4905385/1
tgaggcgcttgtggtggtgcacgcgcttgggcagagggaatctgattgtg
+4905385/1
CC@FFFFFHHHDHICHHHIIIJJJJJJJIJGIJIIJJIIHHHHHFFFFFF
@7657417/1
gtgcgcgctaatctcagaaacggctgatccgagttggatgcggttttcac
+7657417/1
C@@FFFFFHHHHHJJJJJJJJJJJJJJJJJJEHIIGJGIIGHIEIHHGHF
@1471374/1
gcaagacatgtaggaactgtccctcggagatgccgtcccggtacataatg
+1471374/1
@@@DDADDHHDFFG@GHHHHBBFHGA<GDHDGGCFHIGGHH@GGCEHGEG
@1471379/1
tcataacgcagccagatgccaaagttcttgatcttcact
+1471379/1
=:8BBD;B8@:@?;F9<GEF<9ACCF49?FED4C<<DCG
@790788/1
ggcagagggaatctgattgtgctgttgtggaactgcttcacctgtggccg
+790788/1
CCCFFFFFHHHHHJJJJJJIJJJJIJJGIIJJJJJJJJJJJJJJIJJJJJ
@7657789/1
cagcatacataataaaattagaggaagtaggtgctgggcctcttgtatgc
+7657789/1
CCCFFFFFHHHHHFHJJIJIJJIJGHIGIIIHHIFIJJGIIJJIJIJJJJ
@1472174/1
gtagctttctttaattctttagttttaagttagttttcatcttaagttcg
+1472174/1
CBCFFFFFHHHHHIIJJJIJHIHJJIJJIJIIIHHGJJJJJJJJJJFIII
@1472421/1
ggattttaatgttattattacagcatacataataaaattagaggaagtag
+1472421/1
CCCFFFFFHHHHHJJJJJJJJJJJJJJJJJJJJJJJJJJJJJJJJJJIII
@1472514/1
ctctattcacctttctaggacatttatctggctgtatgtttacatcataa
+1472514/1
CCCFFFFFHHHHHJJJJJJIJJJJJJJJJJJJJJIIIJIJJJJJJJJJJJ
@792555/1
ctcactaaacataaaaataatacattacgttaaatgccacgacgctcgga
+792555/1
CCCFFFFFHHHHGJJJJJJJJIJJJJJJIHIJJJJJJJJJJJJJJJJJJB
@1472936/1
aggggtaatgctaacgtcatagcgataaattttaagggatttaaattcca
+1472936/1
BCCFFDDFHHHHHJJJJJJJJJJJJJJJJJJJJJJJJJJJJJJJJJJJJJ
@1473097/1
ccaagcttaaactaaataatttaaaagaaacgacttaaatctaattaatt
+1473097/1
?@<BD;DDBFF?CDAFF>HFH@?C?E@=@@;;@FGEE@BGFGFCF>BG<<
@4907924/1
gtctgtttgtctgtttgtcggtttgtctgtttgtctgtttgtctgtttgt
+4907924/1
CBBFFFFFHHHHHIJEIGIIJGHIJIGJJHIJJIIJJHIIJHIJJIJJJG
@7659740/1
gctccagcatgatcctatccgtgtagccttggagaccatcttcatccaaa
+7659740/1
@@@D?A;BDF?FHIIIG@?<AG=E?FGHHI<F<EHEFHGIAFHDHHEDD@
@1473218/1
cagtggtcttcttgaacttcttcaattgacgcaagaagtaccagaaacgg
+1473218/1
BBCDFFDFHHHFHIIJIJJJJIGIJICGJIIIJJIJJJDFIHHIJIHGII
@1473262/1
ggatgccacccggcaccactcccgggtgaggatgcactacatttccgtcc
+1473262/1
CCCFFFFFHHHHHJJJJJJJJJJJJJFHIJJJJJJJJJJJJJJJJJJJJH
@2152388/1
gcgacaccttgtggctgtgacttgtagtcaaggtggagattttactatct
+2152388/1
???:D8?B3<DDDDIAED@FC4C9F?ECD@ED9DAD;??BDDD<9D?B@4
@7660263/1
ggtcgctacagtcgtacttgtttgaaggagtctatgcaagcttactataa
+7660263/1
BC@FFFFFHHHFHJHIIJJJIIJJJJJJIIHHJJJJJJJJJJJJJJJJJJ
@793314/1
gtttgtctgtttgtctgtttgtctgttcgtctgtgcgcgctaatctc
+793314/1
CBCFFFFFHHHGHGIJJHJJJIJJJJJJIIJJIHIIJJIJJJJJJJJ
@2153582/1
gtagcactgagtgacggcacctccgacactgaggtcacggtactcgcggt
+2153582/1
@@@DDDADDFHFAHGB:D@FFFCC?DEHHIEAECHFHHGB7FAFG7;A?5
@794515/1
cgcaagaagtaccagaaacgggacttagccacaatctggtctggagagaa
+794515/1
@@@DDFFFGF?FFGIIIIIJGHIJJJJJIIJIIJJJGIG9?BFIEIDHGE
@2153781/1
ctgtttgtctgtttgtctgttcgtctgtgcgcgctaatctcagaaacggc
+2153781/1
CCCFFFFFHHHHHJJIJJJIJIJHJJJIIJJJJIJJJJJJIJJJJJJJJJ
@3532192/1
ggacttagccacaatctggtctggagagaagatcctcatcttgtatagag
+3532192/1
CCCFFFFFGHGHHIIJJJJIJIJJHIIIIIJJJJIJJJJJJJJHIJJJII
@101269/1
tgattctttaatttgacataacttttttatttatgaaccgattgacatga
+101269/1
CCCFFFFFHHHHHJJHIIJJJGIJJJJJJJJJJJJJJJJJIJJJIJJJJJ
@2847408/1
ggggaagtaaatgcatctgtccttatttccgacccacaaacaattaagcc
+2847408/1
CCCFFFFFHHHHHJJJJJJJJJJJJJJJJJJJJIIIJJJJJJJJJJIJJJ
@4211528/1
gctaccaaaacccacttatatacgacaacttaactacagtttaaagcacg
+4211528/1
?@@DDDDDFBFHFGIII@F?HIHHEIIIIIICFGIIIIIGFHIGIC<FGG
@4211602/1
gtttactttaaaagttgctcatgcacgcaaagcttcagattcaacatcta
+4211602/1
CCCFFFFFHGHHHIHIIJJJIJJJGJIJJJJJGIIJEHHGIIJJJJJJJJ
@4212164/1
aacgaaaccaatttagaatatacgaaacagcaggaccactacagacaaat
+4212164/1
;;??AD<DBHB?AE><<EBFE>FDGII@F9CH>3DFD@DD9B@9DBE9=B
@5590964/1
ggtgcacgcgcttgggcagagggaatctgattgtgc
+5590964/1
@C@?DFFFGHHHGJJJIGIDHIJHG>GI9DB4B8B4
@6269183/1
cgcaagaagtaccagaaacgggacttagccacaatctggtctggagagaa
+6269183/1
@CCFFFFFHDHHHGIIJIJGIJJJJIJIIJJJIIJIJIIIIJJJJJHHII
@5591301/1
gctgtctgtacattgaaaataaaaaaataaaaaatagcaggggttattg
+5591301/1
@@@DDDDDHHHHHIIIIG?4<AEEB@<FHGFHHEIBGGBGGII@<@7@4
@6958772/1
gctgttgtggaactgcttcacctgtggccggcggcacgcagacgccttga
+6958772/1
CC@FFFFFHHGFDGIIIIJIIJGIHHIJJGGIIGGGHEFFDDEDDD?@AC
@5592328/1
gattgacataaaacaaacactaaatgtaaatttaagcatcccacaatata
+5592328/1
CCCFFFFFHHHHHJJJJJJJJJJIJJGJJJJJJJJJIIJJJJIJJJJJJJ
@6959806/1
gtctgtttgtctgtttgtctgtttgtctgtttgtctgttcgtctgtgcgc
+6959806/1
@@@FFDDDDFHDF:CGHHIHGIFIGCHHHFHDGFHHACDBGHHIFDGDGH
@6959907/1
cagccagatgccaaagttcttgatcttcactgggctcttctctgggattt
+6959907/1
B@BFFFFFHHHHHJJJIIJJJJJJJJJJJJJJIJJJJJJJJJJJJJJJJJ
@6960045/1
agcatacataataaaattagaggaagtaggtgctgggcctcttgtatgcg
+6960045/1
CCCFFFFFHGHHHJJJJJ4FHIJHJJFHIJHHIJJJJJJJJJJJIJJJJJ
@6270794/1
ctcgaatagtcttttctaacttgaacagtgcgatgttttacaagggcagg
+6270794/1
@@@ABDDDHFBDADE?ECFC@FA<?C<FHBFE1CEGGE>DDH@DGB=DE?
@1473548/1
gtcctttctaaggttctaaactatatctgtaccaaatttcaaccaaatcc
+1473548/1
@=@BDDDEHHHDBHBFF@IIGGGIIIGIGCBECHHCFIHEEE?FDC?FFF
@105268/1
ctggatggagtgagcacgggctctgtgcctggctcccatgtcacggtagc
+105268/1
@CCFFFFFHFAFHIIJJJGIJIJJJIJIJJJGHEIJJIJJGJJJJJHGIH
@1473610/1
ctagaatcactggttcaaattcaaataaaatcactctgcaatcctgcctc
+1473610/1
@@@DFFFFFHDHHEGHIIIIJIJJJIIIJJIJIJJJJIJ?:?CFHGIIIJ
@7662256/1
ggtgcgtgcaggatcctcgtcattg
+7662256/1
@<?DADDDDFF>?FHHGBAFGGHIF
@4909772/1
gtctggagagaagatcctcatcttgtatagaggaggcttgggctcgctct
+4909772/1
CCCFFFFFHGHHHJIJJJJJJJJJJIIJJJJJJJJJJJJIIGIJJJFGHE
@5594621/1
ggcgcttgtggtggtgcacgcgcttgggcagagggaatctgattgtgctg
+5594621/1
CCCFFFFFFHHHGHCGHJJJIJJIIHIJJHJJJIJIIJJJJJJJJDHIGF
@1474631/1
caaacagacaaaaaaaaagttaattacatttttgggttcgacatcgacat
+1474631/1
CCCFFFFFHHHHHJJJJJJHIJJJJJJJJJJJJJJJHIHIJJIGHHHFFD
@6962327/1
gggatgcttaaatttacatttagtgtttgtttcatgtcaatcggt
+6962327/1
:@<DDDDDHHBFDECEGGDDCFIFHFEGGIBFE@GHFBFDHECF?
@7664287/1
ctgatagagacgatttcaccagtggtcttcttgaacttcttcaattgacg
+7664287/1
@CCFFAFFHGHFDHIIJIJJJIIJIHHHCHHGGEHIIIHIHGEHIJJJII
@7665822/1
cgtcagaatgcccacctcacgttccgccaattgcttcaccttatgatagt
+7665822/1
@@@DDDDBACCFDHG@G@G?FHID?C@DD8??D<FDEBFHGIGIIAGEGH
@7665899/1
gtcacggtagcactgagtgacggcacctccgacactgaggtcacggtact
+7665899/1
@=?DFFFD=ABDDHGIBAEHGGHHIFIIIED6DBE>FGGC88CFFHGCHE
@4214135/1
ctgaacgaaaagggtacaataattaataattatgtcgcaataccgtagcc
+4214135/1
CCCFFFFFGHHHHJEGIIJJIJJJJJJJJJJJJJJJJJIJJJJIJJIJJJ
@4912629/1
cttggtgagacacgagataaaagtccaattcagacgagtgcacaatatcc
+4912629/1
CCCFFDFFHGHHHJIIJJJIJIJEHEHIJJJJIJJJJJHIIIIJJJJIJJ
@3536983/1
ctacaaacggcgctatataacaaaacaattcatttcatatatacttatat
+3536983/1
CCCFFFFFHHHHHJJIJIJJJJJJJJJJJJJJJJJJIIJJJJJJJJIJJJ
@3537124/1
ggcacctccgacactgaggtcacggtactcgcggtacatgttgtgtacac
+3537124/1
@@@DBBBDAAFDHIHBCB=?CGHIGE3?BBD:FG@FHGIHFHI@GDHHCA
@1477320/1
gattatttgtctgtagtggtcctgctgtttcgtatattctaaattggttt
+1477320/1
C@CFFFFFHHHHHJJJHIJIIJJJJJJIJJJJIJJJJJJJJJJJJJJHIJ
@4214566/1
atacataataaaattagaggaagtaggtgctgggcctcttgtatgcgaag
+4214566/1
@?@FDFDDFHDHAGGEGGEEFHGEBFCCC@BEHEGAFHEHHBDDHGIGGG
@2159114/1
ctccggtggtaggtatgtatgtttatgctcttgacctacttgtagacacg
+2159114/1
CCCFFFDDHHGHHHGIJJIJJIJGJJJJJJJJJJJJJJIJJJIJJJJJJJ
@1477650/1
ccctgacacctcacccagggcgggatatggaattttaatttatgccccct
+1477650/1
CCCFFFFFHHHHFHGHIJJJJIJJGHJJJJIHHGHFHFFFFFFDEEEDDD
@1477769/1
gtggattttaatgttattattacagcatacataataaaattagaggaagt
+1477769/1
B@@FFFFFGHFHHHDIIJIJIGIJIJJJHIGIJEHGA@FHHHIIIIHGGB
@2159669/1
attattaactatcttaatcgattacactaagcaattaataattatttttt
+2159669/1
CCCFFFFFHHHGHJJJJJJJGIIGJJGGHIIJIIHIIIJJJJJGIJJIJJ
@3538117/1
ctgcaaacctattttagtagaaagttttccacaagaacttcacgtcaagt
+3538117/1
CCCFFFFFHHHHHJJJJHJJJJJJFHJJIJJJJJJJJJJJJJJJHIJJJH
@4913830/1
gtgaggcataacggggtgggttttacagactagaacccaccccgctatgt
+4913830/1
@@@DD>DDHHHHHHAH2<EE?FHHCHEBB2?BFCGAGIB@FHIGF><B@6
@1478309/1
cacacggtagcggaaggtgggttcgtgaatcatgccctcaatctgcacca
+1478309/1
CCCFFFFDHHHHHHIIJCGIJHIJJJJJJJJJJJJJJJJJIJJJIJJJJG
@5595023/1
gtctgtcactaacattttctttttctagtttcaaat
+5595023/1
@CCFFDDDHHHHHIIJJJJJJJJIFIIJIIJJJIF@
@4914544/1
tatgattatttgtctgtagtggtcctgctgtttcgtatattctaaattgg
+4914544/1
?<?BADDDHGGHFIGIAGGEEGIHEFGCIDHGIHB:EEEHIGGIGEGIII
@5595882/1
ctgtacattgaaaataaaaataaaaaaatagcaggggttattgttatgtc
+5595882/1
@@@BDDDDHD8DFGBHHIIDEFE@HGEDGGH@FIIFG@GAFGH?CGIGHI
@5596091/1
tagaaaagtgctgtctgtacattgaaa
+5596091/1
?<<7DD8D2ADDD?AA:<<CA?EC@3<
@2161556/1
cgcaagaagtaccagaaacgggacttagccacaatctggtctggagagaa
+2161556/1
@@@FDD>DHFFFFGH@EEEGDEGHGIID@GGEEBGHIGGDFDFI@BAF=B
@3540175/1
gtctgtttgtctgtttgtctgtttgtctgttcgtct
+3540175/1
@@@DDB8DCFBDFDEH9EDEC:AFCHGBEFE<G?@F
@5596913/1
cactcttatatgggcagcccgaacacggttaccgggaattttgtttggta
+5596913/1
?@@4BDEFHHFHHJJIIIJJ>HHI>GIJHIIIJJJJGHHHJJJHIJJJHE
@5597181/1
cataaaaccaaacctctggttcgattgggcctcaaaaaatcacgtttata
+5597181/1
CCCFFFFFHGHHHJJJJJJHIIJIIJJJJJJJJJJJJJIJJJJJHHIJJJ
@7666146/1
ctgttgtggaactgcttcacctgtggccggcggcacgcagacgc
+7666146/1
@@@DDDBD:C?AB:EBBFIF?:<C:9A;:1C@FBEAE>8?>@88
@799466/1
gtttttaatatttaaataaccgctttttactacatgcataaacatacata
+799466/1
BBCDFFDFFHHHGHGGHIGJIJIEIIIIJHGIGHGIIJJEGGHHIJIJJJ
@6965080/1
gccgctttggtttacgttccagttctcgattatcgaacttttcgccatga
+6965080/1
C@BFFFFFHHHHHJJJGHIIIJJIJIJIHIJIJJJJIJJJIJJIJJJJJI
@6272106/1
ccacaatatattcgtgaaaaccgcatccaactcggatcagccgtttctga
+6272106/1
CCCFFFFFHHGHHJHIJJJJJJJJJJJJIJJJJJJIJJJJJJJHIGIJJI
@5597742/1
cccgccggcgggtgcgtcacgtccacgcccaggaatatcaccggctcg
+5597742/1
CCCFFFFFHHHH;BGHEHEFEBDDCDDBDDBDDDDDDDEEDDDDD@D5
@7666736/1
cgacgacactgtacagttagaaatgttacaacctctatactttggattaa
+7666736/1
@@@BFFFFHBF?CFHEHGEHIHIEGEFHEHHIIIGCHGIGGGGHGHGIII
@800048/1
ctatctttcaagtcggcataacgggccgcgactccgccctcttcctcggg
+800048/1
CCCFFFFFHHHHHJJJJJJJJJJJJIGHIJJJJJJHHHFFDEEEEEDDDD
@6272426/1
tgtttgtgaaactgcgacaccttgtggctgtgacttgtagtcaaggtgga
+6272426/1
@C@DFFFFHHHHHJJJEIAHIIJJIIIJJJGHIIIGIHHIJJHJJJ9DG=
@106612/1
cttgcattttcgattttattttgttctataacaacgatcttgaacatatt
+106612/1
@CCFFFFFHHHHHIJJIGJJJJJJJIJJJJJJJJJJJJJJJJJIJJJJJJ
@107032/1
ggaacgcgtcactctgttgcgaatatatgaagcgtgagacaatgcctcca
+107032/1
CCCFFFFFHHHHHJJJIJJJJJJJJJJJJJIJJJJJJJJJJJJJJJIJJJ
@6273207/1
cttggttgaacggaactccaatcctttactcgaatagtcttttctaactt
+6273207/1
CCCFFFFFHHHHHJJJJJJIJJIIJJJIJJJJIIJJJJJGIIJJJJJGIJ
@801106/1
atcaggacctgcaccatgcaccgccatgccatgtaccacgcctgggatgc
+801106/1
CCCFFFFFHHHHHJJJJJJJJJJJJJJJJJJJJJJJJJJJJJJJJJJJII
@2849179/1
gccccattttctgaaacacattacaaaaccgtcttaactaaatgatagtg
+2849179/1
CCCFFFFFHHHHHJJJJJJJJJJJJJIIIJJIJJIJJJJJIIJJJJJJHI
@2849237/1
gtagctttaaggggatctgctgtctgtggagctgatgcttgctgggcctc
+2849237/1
?@?DDDEFFBDDDEIGIIIEGIIHGIHIGGICFDDHIIJGIGEIIGIIGI
@2849513/1
gcctgaacatatacaacgtgtaacaaaatacctatatacatcaagaagcc
+2849513/1
BCCFFFFFHHHHHJJJJJIJIJJJJJJJJJJJJJJJJJJJJJJJJJJJIJ
@107709/1
gtcgaatattccctgacacctcacccagggcgggatatggaattttaatt
+107709/1
B?BDFFFFHHHHGIIFHIJJJJJIJIDHJFJJIJEHFFFFFFEDCEEEEE
@107815/1
gggcatagtaggtaggcgtagggtaagacacggatcgcatacaccgtgaa
+107815/1
@@7DFFFFDFFDDFGGIIIIIIIFEAGEEIIGGGGIIIIAFIGIGG@FCA
@2849862/1
acgcgagtggggccgtcagaacctgatagaaacggttggcgttaggtata
+2849862/1
CCCFFFFDFHGHGIJFHIIJJJJEIJJJIIHHBFHGIJJJJHHDDFFECE
@7669154/1
gttcgtcttttgaagattctgatattgatagttttttcattccctgc
+7669154/1
@@@FFBDDHHHGFEHGIIHIGGIHGHIJJIJHEIIJIJEIEEIII@G
@802913/1
ccacagttccagtctcaggcacattgccattagtagactgatcagccgga
+802913/1
CCCFFFFFHHHHHJJJJJJJJJJJJJJJJJJJJIHIJJJJJJJJJJJJJB
@7670005/1
gtaggtgctgggcctcttgtatgcgaaggtgttgaggcgcttgtggtggt
+7670005/1
CCCFFEFFHHHHHJJJJJJIIJJJJJJJJCGFHIJIJFIGIJJHJIDHI@
@803989/1
caacaaataaacctttcaatagacaaatacaacgaaaccaatttagaata
+803989/1
CCCFFFFFHHHHHJJJJJJJJJJJJJJJJJJJJJJJJJIJJJJJJJJJJJ
@804058/1
cctacgatcatcactgtcgtgtcctttatacatttcggcatggcgatcat
+804058/1
?@@DDDADDFFHHGGEGGIHG?<?ADHCGIDIEHH??ADGHICGE6@BAC
@2852206/1
gttcacattgacaaacttaggtttgcttacagccattcccaactgtcctc
+2852206/1
CCCFFFFFHHHHHIJJJJJJJIJJJJJJJJJJJJJJIJJJJJJJJIJJJJ
@2852487/1
ctcagcacgaactaattacgagattttttttagtggagataagttctcgc
+2852487/1
CCCFFFFFHFHHHJJJJJJJJJIJJJJJJJJJJHIJIJJJIJJIIJIJJJ
@110571/1
cggcgatttaatttttttatgtttttattatgcaattcatgtttatttca
+110571/1
C@@FF@DDHFFHHJJJIJFHGGHIJJJJJIJJJG?BFHDGIIJJJJJJJJ
@2852600/1
gtctgtagtggtcctgctgtttcgtatattctaaattggtttcgttgtat
+2852600/1
CCCFFFFFHFHHHJJJJJJJJJIJHGIIIJJJJJJJJJJHIJJJJJIHHI
@2853113/1
aacaaataaaccttttaatagacaaatacaacgaaaccaatttagaatat
+2853113/1
CCCFFFFFHHHHHJJJJJJJJJJJJJJJJJJJJJJJJJJJJJJJJJJJJJ
@4218455/1
ggcgaattttgcgatctgcgtggtagcgtactaccagcgttgatagattc
+4218455/1
CCCFFFFFHGHHHJJJJJJJIJJHHIJJGHIJJJJJJJJJJJJJJIIJJI
@4916248/1
ccacaacagtaccgaagcgctcggccgatacccaacaaatactaataata
+4916248/1
CCCFFFFFHFHHHJIJIJJJJIJJIJJHJJJJJIJJJIJJIHHHHHHHFF
@2163160/1
gaagatcctcatcttgtatagaggaggcttgggctcgctctccgaaggga
+2163160/1
CCCFFFFFHHHHHJJJHJJJJJJJJJJJJJJJJJJJJJIJJJJJIJJIJG
@4916768/1
gagcgtcccgtacccatagcaacaagatcagcgactgtcacacggtagcg
+4916768/1
@CCDDDDFGHHFHIJJIIJ>HICFGHBGDGG<FHIJJDFHFHGGI@HHIJ
@3542026/1
ggtggtgcacgcgcttgggcagagggagtctgattgtgctgttgtggaac
+3542026/1
@@BFFDDDHHHHHJJJJJJJJJGIJJG0?FHIIIJJIGHJJIJJHHHIIJ
@4219920/1
ggcgcttgtggtggtgcacgcgcttgggcagagggaatctgattgtgctg
+4219920/1
CC@FFFFFHHHHHJIHJJJJJJJIJJJJJJJIJJJHIJJJJJJJJGIJJH
@4220339/1
ctcctttctttttcggtggcttccccattttgacagcgtcttacttcacg
+4220339/1
CC@FFFFFHHHGHJJJIJIJJJJJJJJJJJJJJJJJJJIJJJJIJJJJJJ
@2164835/1
gtctggagagaagatcctcatcttgtatagaggaggcttgggctcgctct
+2164835/1
CCCFFFFFHHFHHJJJJJJJJJJJJHGIIJIJJGIJJJJIIJIGIGIGIF
@2165133/1
ctggcatacaaggcaaagcaccgacgacgacactgtacagttagaaatgt
+2165133/1
@@@FDFEDHHHHHJJGIJGHIIGIIGIGHGJIIIIFFGIGIIIIJJHFHH
@1481085/1
tggatatttaggttacctgcagaagatcactagaataggaagacagacat
+1481085/1
CCCFFFFFHHHHFHIJJJJJJJIJJJJJJJIJJIJJJJJIJIIIJJJJIJ
@5599597/1
ttgtaatataatttcttttttaaatgttataaattcgtaattcgtagctt
+5599597/1
BCCDFFFFHHHHHJJJJJJJJIIIJJHIIJJGGIIIJHIFHIJJGHJJJJ
@4221468/1
agcatacataataaaattagaggaagtaggtgctgggcctcttgtatgcg
+4221468/1
@CCFFFFFHFFFHJIJJIJIIIIIEHFBHIAEHEDEEDHIGIIJBDBFAD
@5599849/1
ggttattgttatgtcgatgtcgaacccaaaaatgtaattaactttttttt
+5599849/1
@@@DDFFFFHHHFHIIBGHJGGGI@HGGCHEGIE:C9BBGIGCFG>FHII
@6968049/1
gcgagactcataacgcagccagatgccaaagttcttgatcttcactgggc
+6968049/1
CCCFFFFFHHHHHJJJJJJJJJJJJJJJJJJHJJJJJJJJJJJJJJJGII
@6273344/1
caggcatctgcaccaagactggcgctcctgctggagatgtgggtgtagct
+6273344/1
CCCFFFFFGHHHHJIJJJJJJJJJJJJJJJJJIJHIHIIIJJJHGHJJJJ
@6968237/1
atctgattgtgctgttgtggaactgcttcacctgtggccggcggcacgca
+6968237/1
CCCDDAFDHF?DHGIIIDCC>FHIGIIIGEIIGCGGDGIGIBDGEB>BC>
@5600186/1
gcctcttgtatgcgaaggtgttgaggcgcttgtggtggtgcacgcgcttg
+5600186/1
?@@DFFFFFFHHFIFIGA3ACFFIIIEGIIIIFGGFDEHHGIIIIIHFFD
@111583/1
gggtgtagctttaaggggatctgctgtctgtggagctgatgcttgctggg
+111583/1
@@@ADFFDHHHFFIHGGIHGIJIJIJJIIIJJJFGIJJCHEGIIGIJEIG
@3544377/1
ccatagaacaaacaaaacttaagccttattataaaaggtataaatattcc
+3544377/1
CCCFFFFFHHHHHJJJIJJJJJJJIJJJJJIJIJJJJJDDGIGJJGGIJI
@5600306/1
cccatactccttgatttggtaaagcttgctgcccgcctagcgaggaaacg
+5600306/1
@@@?DEFFHHHHHJJJJJIIJJIJJJJJIJIIGIJIIJIIJJGIJJFIHH
@3544439/1
gcgatgttttacaagggcaggttgaactcacaccattcaatttaaaagaa
+3544439/1
@CCFFFDFHHHHHGIJJJIJJHIJIJJIIJIJJJGJJJJIJJJJJJJJJJ
@4222285/1
gcctcttctaaagcaaacaatgagacctgtgcaacccatttgatgctgac
+4222285/1
??@DDDBDHAHHHIGGIJJGHGGHCHGECHHGIEHGIID?<D9:BD:BBF
@6274020/1
ctggaatccgtgtcgacggcgatgagagcccacgatgtaagtgcttcggg
+6274020/1
CCCFFFFFHHFHHHIIJJJIJIIIJIJJFIJJJJJJJJHHHHHHGFFFFD
@5601188/1
agagaagatcctcatcttgtatagaggaggcttgggctcgctctccgaag
+5601188/1
BCCFDFFFHGHHHJIIJJIEHHJJJJJIIJIJJIIJGIIIFCGDHHIIGB
@7672486/1
tgttgaggcgcttgtggtggtgcacgcgcttgggcagagggaatctgatt
+7672486/1
CCCFFFFFHHHHHJIJJIJJHIJJJJIJJJJJJJJJJIJJHEHFFFFFFF
@6274347/1
cgcttattgtttcgatcttgttatacgtaaaacaaactcgtactaaggcc
+6274347/1
CCCFFFFFHHHHHJJJJJJJHIJJJJJHIJJJJJJJJJJJHHIJJJJJJJ
@6274558/1
gtctgtttgtctgtttgtctgtttgtctgtttgtctgtttgtctgtttgt
+6274558/1
CC@FFDDDFCDHHAFGECFHIIIIICHHGHIGGIIGGIIIIDGIIIIGIE
@5601760/1
ctcgtatgtcaaggacttcacacataaactctatgactggctgcgcttta
+5601760/1
??<B4ADDHD?CFH@HFGHFBEF=G>9AEHGBFD?<EG?AFGABGEHGGG
@5601923/1
gtggaactgcttcacctgtggccggcggcacgcagacgccttgatgacct
+5601923/1
CCCFFFFDHHHHHIJIHIIBHIJJIIIIJJBGIHHDEFDDDDDDDDDDDC
@7673220/1
ggtgctgggcctcttgtatgcgaaggtgttgaggcgcttgtggtggtgca
+7673220/1
BC@DDFFFHGHHHJJJJIIGIJIIGH:EEGHAGIGGEIIJJJJIJIEGAA
@6274828/1
gggttattgttatgtcgatgtcgaacccaaaaatgtaattaacttttttt
+6274828/1
:?@=BDDDHFFAFHFBBHGIFFHIEHGG@GCCGHIHEHHI@@DFCGGHII
@806468/1
cagcatacataataaaattagaggaagtaggtgctgggcctcttgtatgc
+806468/1
CCCFFDADFHGAFHGADFHEGHHC9ECAFHG9<CFBGGIIIIGHIGHCHB
@7673470/1
cccgcgacttcgttcgcgtggaatagtgacttccggcaaatttttggttt
+7673470/1
?@@;BDFDHHGAFHHBEEGHGIIGG>9?FDCFDDAA8A;?C=CEABD==A
@6970690/1
gacataagtaactgtcttagtgttacgttgtggactctagttttctcttt
+6970690/1
CCCFFFFDHHFHHIIJJJIJIIJJJJJFHIHIJFHIIJIIIJJJJJJJJJ
@7673925/1
aaacagacaaacagacaaacagacaaacag
+7673925/1
<@@FFFDBDBBBFGGHGDGHIG9FFEHGEA
@2853920/1
gtgctgttgtggaactgcttcacctgtggccggcggcacgcagacgcctt
+2853920/1
@@@FFFFFHHHHHJJJJJJJJJJJJIJJJIJJJJIJJHHFFDDDDDDDDD
@114342/1
ccctgcaaagttaaccatcttgtattcaaaagaaaacctagaatcactgg
+114342/1
@@@D=DADHFCDF@GBEAGCCBACDHGEF>??BFFG@?>FCD>ABFHGII
@114599/1
ccgacactgaggtcacggtactcgcggtacatgttgtgtacacctgagcg
+114599/1
@@@DDFFFFHHGDHHJJJGHIJGCFIGIJJJGJBFGFBCHHGGHGHJIGI
@7676445/1
cttcacctgtggccggcggcacgcagacgccttgatgacctccactttga
+7676445/1
CCCFFFFFHHHHHJJJJJJJJJJFJIIJHHFFFEEEEEEEDDDDDDDDDC
@2856204/1
ggcgttactgcttaatactactcactgatttatgtagcatcatcttgtaa
+2856204/1
CCCFFFFFHHHHHJIJIIIJJJJJJJIJJJJJJIIIJJIJIJIIJJJIJI
@4920008/1
caactggaacatagcagcgttgagtttgatgacagcgtagttaacttcaa
+4920008/1
@@CFBD?ACFFFHG@BBEFAFBEFHEHHD9?C@FEHB?@DHGIICD?FGG
@2856846/1
gtgctgttgtggaactgcttcacctgtggccggcggcacgcagacgcctt
+2856846/1
CB@FFFFFHHHGHJJJJJJJJJJJJJJJJJJJJJJJIGHFFDDDDDDDDD
@7677537/1
cagccagatgccaaagttcttgatcttcactgggctcttctctgggattt
+7677537/1
CCCFFFFFGHHHHJIGFGJHHIJJIIJJGIIJIIJJIIJJJIIIIGC>HI
@4920698/1
aagcgatcgggctctcaggcaggcaagatgggcatagtaggtaggcgtag
+4920698/1
@@CFFFFFGHHHHJJJIIIJIJJGJIIIJIJJIJIGIFGIIFHIIJJ@BH
@6276105/1
ggtgcacgcgcttgggcagagggaatctgattgtgctgttgtggaactgc
+6276105/1
:?=BBDDDHHHHFGIIGIGICDA:GEHA>BDGGHCDGGE3CFHGIIIIID
@2168321/1
cagccagatgccaaagttcttgatcttcactgggctcttctctgggattt
+2168321/1
CCCFFFFFHHHHHJJJIJJJJJJJJJJJJJJHHIJJJJJJJJJJJJJJJJ
@6276430/1
tcgcaaatcaaataatcctctatcaagtgctcgttttgttagacttcagt
+6276430/1
CCCFFFFFHHHGHIJJJJJJJJJJJJJIIJJJJGIJJIJJJJJJJJJJJB
@4224376/1
gtcgatatgtggatgtagctgccattatgtagactgttgtgttgaccaat
+4224376/1
CCCFFFFFHHHHHJJIJJJJJJJJJJJJJIJJJJJJIJJHIJJJJJJIJJ
@6276815/1
ctgcagatgactgtgcatccttgctagtaagtcctgagccatagcaaaca
+6276815/1
CCCFFFFFHHHHHJJJJJJJJJJJJJJJJJJJJJJJJJJJIIJJJJIJJI
@3547079/1
attttgatgaacttttttgtgtgtgttcaaggggatctgagaatggttta
+3547079/1
CCCFFFFFGHGHHGGJJJIJJFFHHHIJGGHGIIBEFHGIIIIJJJDFGC
@2169281/1
cttgtatgcgaaggtgttgaggcgcttgtggtggtgcacgcgcttgggca
+2169281/1
BBCFDFFFHHFHHICFHGJIIJEGIGGIFHHDGH?DHIJGGIFHDDFFD@
@5603712/1
gagagaagatcctcatcttgtatagaggaggcttgggctcgctctccgaa
+5603712/1
CCCFFDFFHHHHGGIJIJJIIJJJJJJJJJJJJIDFGEGIJGJJIIII<A
@2169641/1
caggttttagtgcgccaaatattttattgtaacaatgaaccatggtttca
+2169641/1
@BBDDDFFHHHHDIIJIIGIJJJIIJJJGIHJJIJIJGIIIIIII9DDGH
@117134/1
gtgttcttcaatgggttcacgttaaaaccaacaacgaaatcgtgttttag
+117134/1
@?@FFEADHHHHHJIFGIIGGGHIIIJIFEHIIJIJGHGIJIIEBFGGIG
@117147/1
gcctcttgtatgcgaaggtgttgaggcgcttgtggtggtgcacgcgcttg
+117147/1
CCCFFFFFHHGHHJJJIJGGHHIHIIIJIJJFIIGDFHHIIIIGEHHDDC
@1482051/1
cccacttatatacgacaacttaactacagtttaaagcacgttgtatatat
+1482051/1
CCCFFFFFHHHHHJIJJJJJJJJJJJJJJJJJJJJJJJJIHIJJJJJJJJ
@1482121/1
ccacaatatattcgtgaaaaccgcatccaactcggatcagccgtttctga
+1482121/1
CCCFFFFFHHHHHJJIJJJJJJJJJJIJJIIJIJJIJJIIIJJIJJJJJI
@4226499/1
acaatatattcgtgaaaaccgcatccaactcggatcagccgtttctg
+4226499/1
@@@DDBDDFBDD<A?FHIGGBGH<?FE<GCDEE?089BGA>G:CFC@
@6973324/1
cgacactgtacagttagaaatgttacaacctctatactttgcattaaaat
+6973324/1
CCCFFFFFHHHHHHHIJJJJJJJJJJJIJJJJJJJJJJJJJJJJJJJJJJ
@5605469/1
ccacaatatattcgtgaaaaccgcatccaatacggatcagccgtttctga
+5605469/1
@@CFFFFFGHFDHDCF>BFHECEHIJBBFGG>GI?C@DHGJJIIGJJ@FF
@811542/1
tggagtgagcacgggctctgtgcctggctcccatgtcacggtagcactga
+811542/1
@@@DFBDEHHGGGIGIJIIIIIJIGDEDGGGGIIGHIIJGIGGGIIIGIG
@6973707/1
atccgatatttttagcagcttgtccacttata
+6973707/1
8=?BDDDAF>FBFGGD>EHHEBCF><@EB><<
@1482743/1
gtggtcctgctgtttcgtatattctaaataaattggtttcgttgtatttg
+1482743/1
@C@FFFFFHDHFFFEEGIGIIGGGIIGIGGIEIGI@?CGGDFHGFHGEII
@6973889/1
atacaaggcaaagcaccgacgacgacactgtacagttagaaatgttacaa
+6973889/1
CCCFFFFFHHGGHJJJJJJJJIJJJJJJJJIIIJJIJJJIIJJJHJJJHG
@6973946/1
cccacaatatattcgtgaaaaccgcatccaactcggatcagccgtttctg
+6973946/1
CCCFFFFFHHHHHJJJIJIJJJJJJJJJJJJIJJJIIJJJJJJJHJJJJJ
@7678613/1
ggttattgttatgtcgatgtcgaacccaaaaatgtaattaactttttttt
+7678613/1
@C?DFFFFFDHHHJIJEIGIJJIJJJJJJIJDGI<FGDHIJIIJJJJJJJ
@1483223/1
caaaaatgtaattaactttttttttt
+1483223/1
CCCFFFFFHBHHHIIJIJIJIIJJJ0
@1483243/1
agcatacataataaaattagaggaagtaggtgctgggcctcttgtatgcg
+1483243/1
CCCFFFFFHHHHHJJJJJJJJJJJJJIJJJFGHJJJJIJJJJJJIJJJJJ
@7678943/1
ggtgctgggcctcttgtatgcgaaggtgttgaggcgcttgtggtggtgca
+7678943/1
@@CFDFDFHFFHHIIGHIIJJIIEGGCEGHIJEHIJIIJIEGIJJJIHII
@1483361/1
ggctgatccgagttggatgcggttttcacgaatatattgtgggatgctta
+1483361/1
CCCFFFFFHHHHHIJJJJJJJJHJJJJJJJJJJJJJJJIIIJJIJIJJJJ
@7679120/1
gtgaaaatatatttaaatattgaaacgattgaaagtgcgggggtgacatc
+7679120/1
?:?DDDD;DFFHFHIGC@CHGGDHGIIBHIGGGHECFGIIIIE<>BCCCC
@6974756/1
cggcgtagttgggctcgttgtggcgcgccttgtcttgtagaagagtgatc
+6974756/1
CCCFFDDFHHHGHJIJJJJIIIJJJIJIJIIIGGGIFHGGGIIGH?CEFA
@813028/1
cacagttccagtctcaggcacattgccattagtagactgatcagccggag
+813028/1
@@@DFEFDFFGHHGIJJJIJIHJJIIIJIIIJEHAEHHIIJJHIIIEH>H
@813083/1
gtctgtttgtctgtttgtctgtttgtctgtttgtctgttcgtctgtgcgc
+813083/1
CBCFFFFFHHHHHHIJJHIJJJJJJJJJJIJJJJJJJIJJJGIJJIJIJJ
@813122/1
gtggaactgcttcacctgtggccggcggcacgcagacgccttgatgacct
+813122/1
@@7BDDFFHHHFFIGB@EEHGHGIIIIDBEBHEHEDBBCCCB@>;@ACCC
@4922593/1
cacctgtggccggcggcacgcagacgccttgatgacctccactttgatga
+4922593/1
@<@DD;D:;CCFF6:<ABAF<@@AC//4?B?;;?@A;>C=;?@C>A>C9C
@813201/1
ggcgtgcggttaggcgaagtacatgaccttcttggtgacggcgtgcacgg
+813201/1
@B@DBDDFGCFFHJIJJJJCFHIGGIIJJJIFHGIDGHIIIJJ<ADFFFD
@7679788/1
gtcatattatgtgagtacgaagcattgtctgtttataaaataatta
+7679788/1
81=B;BD?DDDADFHFE>BA?;<3C9CHB?C1?EGH<4919?49:D
@7679933/1
cgtgattctttaatttgacataacttttttatttatgaaccgattgacat
+7679933/1
@@CDFFAAFHHFDHGGGGHHHGGHIIIGHIJI@GIBFIIHJJFGGIEHIG
@4923346/1
ccgctttttatgtgtcaaaataatgttatcctgagtcaacaagaacaaat
+4923346/1
@CCFFFFFHHHHHJIIJJIIJJIJJJIIJGHIJJJIIJJJJIJIIJJJJI
@2857761/1
gtcacggtagcactgagtgacggcacctccgacactgaggtcacggtact
+2857761/1
CCCFFFFDHHHHHJJJJGIIJJIJJJJJJJJJJJJJJJJJIIJJJJCEHH
@814675/1
gcctcttgtatgcgaaggtgttgaggcgcttgtggtggtgcacgcgcttg
+814675/1
CCCFFFFFHHHHHJJJIJFHHHJHIIIJJJJJIJJHJJHIIJJJJJHFFD
@2860021/1
ctgtggccggcggcacgcagacgccttgatgacctccactttgatgatct
+2860021/1
@@BDFFFFHHHHHJJJJGIHIJJJHHHHFFFEDFEEDEEDDDDDDDEEDE
@7683716/1
ataaggattaaaaataaacttaaagattattaataagaaaaaaataatgc
+7683716/1
CCCFFFFFHHHHHJJJJJJJJJJJJIJJJJJJJJJJJIJJJJJJJJJIIJ
@2860827/1
gtcctttctaaggttctaaactatatctgtaccaaatttcaaccaaatcc
+2860827/1
CC@DFFFFHGHHHCGHIIIGIGJJFGJJIJGIJIIIJJJJJJJIJIIIJJ
@4926485/1
tgggcctcttgtatgcgaaggtgttgaggcgcttgtggtggtgcacgcgc
+4926485/1
CCCFFFFFHHHHGIJJJIHIJCGFHIHJJGIIJIJGJJGHIAFGIJJJHF
@7684289/1
attcttttttcctcctttcttttttggtggcttccccattttgacagcgt
+7684289/1
CCCFFDFFHHHHFGHIIGIIGHIJJJI?FHIGHIGGGIIIJJIEHG@FH@
@2861247/1
gacgatttcaccagtggtcttcttgaacttcttcaattgacgcaagaagt
+2861247/1
CCCFFFFFHHHHHJIJJJJJJJJJJJJJJJJJJJJJJJJJJJJJJJJJJF
@3548864/1
gtgctgttgtggaactgcttcacctgtggccggcggcacgcagacgcctt
+3548864/1
@BCFFFDEFHHGHJGJJIJIJJJIIIIJIJJJIJJJIHHFFDDCDDDDDD
@2861609/1
gcctgataagcccagacctagcccaaattcttcttcttcagccggctttg
+2861609/1
CCCFFFFFHHHHHJJJJJJJJJJJJIIJJJJJJJJJJJJIJJJIJJJIJJ
@3549102/1
gtggggtgggcccaccaggccgttacagatgaactcccgtcgatgaccag
+3549102/1
@@@DFFDFFFFFFIJHIGHEHIHIIJJJGIGIJJCHGDHFHIFHHHFFEB
@3549158/1
gtagcactgagtgacggcacctccgacactgaggtcacggtactcgcggt
+3549158/1
CCCFFFFFGGHFHJJJIJJJJJJJJJJJIJJJJJGHIJJIFHHIIJJHF=
@2171865/1
tgaggcgcttgtggtggtgcacgcgcttgggcagagggaatctgattgtg
+2171865/1
CCCFFFFFFHHHGJHGIHHEIIJJJIEIJIJJJJGGGIEHHHHHFDFFEF
@4227593/1
ccacttattaaattaatcgcacttctttgttttatttaaaaagcttaagt
+4227593/1
C@CFFFFFGHHHGJIGGIJIHGJIJIGGHFGHIGIIIJGIJIJGEIIIJI
@4928056/1
gtggtgcacgcgcttgggcagagggaatctgattgtgctgttgtggaact
+4928056/1
@@CFDDDEFHGGHGIIJIJIJGGIDEHEHGICHGE?DEGGFGGGEGIGIC
@4928081/1
ctgcaacttggccaggttagggccaacagattgtttgagatgtttgtgaa
+4928081/1
@@@DFEDBHFFBDDGB<EDHIIGIIIEIH9?CDGHGGCGGIIFEEGDDCF
@5606758/1
gtcacggtagcactgagtgacggcacctccgacactgaggtcacggtact
+5606758/1
@@@FFD8DHHGBHGGII<CFGB@GGGIIIIGBHGIIGIGGGGGIGGEHHE
@3550171/1
tacaaagcaaaggtcgggcagttcgtcaacaagacattactagctgagaa
+3550171/1
@@@FFFFFG?HAHCDHEGGGIFHGIIGIIIGIIGIBFHDHIIIIFIGGHG
@6975219/1
gctccagcatgatcctatccgtgtagccttggagaccatcttcatccaaa
+6975219/1
CCCFFFFFHHHHHJJJJJJJJIJGHJIJJJJJJJJJJJJJJJJJJJJJJJ
@6975583/1
ctggagagaagatcctcatcttgtatagaggaggcttggg
+6975583/1
CCCFDD;DFDFFHIEHGDIHHIIIIHIIEGGFGIICBFH?
@4228827/1
cggggaagttgcagaaagtattttatcgagtacctacattataattgcaa
+4228827/1
??@F?DFBAFFFHHDHHH<FHDFHHIIIHGGIGIHEGHIICGHIEGIIIE
@6976184/1
tgctattttttttatttttattttcaatgtacagacagcacttttctacg
+6976184/1
CCCFFFFFHHHHHJJJJJJJJJJJJJJJJIIJJJJJJJIJJJJJJJJJJJ
@2173483/1
gccctaagtgagtatacatctattaaattcaaacgcagagctcattatgt
+2173483/1
BCCFFFFFFHHHHIJJJJJJJJJJJJJJJJJJJJJJJJIJJJJHJJJJJI
@6977207/1
ctgtttgtctgtttgtctgtttgtctgttcgtctgtgcgcgctaatctca
+6977207/1
CCCFFFFDHHHHHJJIGHJHIIJJIJIHGHJHHHIHHIIJJJJJJJJJJJ
@1485103/1
ggccgtcagaacctgatagaaacggttggcgttaggtatatacaagaaca
+1485103/1
CCCFFFFFHHHHHJJJJJJJJJJJJHJJJJJIJJJJFHIJJJJJJJJJJJ
@818402/1
tgtttgtctgtttgtctgtttgtctgtttgtctgttcgtctgtgcgcgct
+818402/1
@@@DDDBDHFFHHIFGHGIJIDGCHHFHHFHEECEFAB??DDBDGHIIEH
@6977992/1
ccagaatctagacatgcacagctcttgcagccatccaacgggattgccca
+6977992/1
CCCFFFFFHHHHHJJJJJJJJJJJJJJJJJJJJJJJJJJJJJFIJJJJJI
@6978347/1
gtggctgtgacttgtagtcaaggtggagattttactatctttcaagtcgg
+6978347/1
@BCFFFFDHHHHHJHIJIHIIJJCFHHIGIJJJJJJJJJJJJJJJIHIJJ
@819090/1
gtgggatgcttaaatttacatttagtgtttgtttcatgtcaatcggttca
+819090/1
?=?DDDDDFADAD@:EGEHDEGHIIHEA<ABE@EFGGIFEFCGG?<DHGE
@119185/1
caaatttcaaccaaatccgtcaaatagttgcggagattaatggtataagc
+119185/1
CCCFFFFFHHHHHJJJJJJIIJJJJJJIJJJJJHIIJJJJJJJGIJJJJI
@119511/1
gtgcattattacattttttataaacggtacatctagagtataaaaaactg
+119511/1
@@CDFDFFHHHHHJFGGIIJJJIJJIIHHIBHHIEIIIIJIJIIIJIJJI
@7686413/1
gcccagtcaacggatggccaaataggaaacactacgctttacacgcatga
+7686413/1
CCCFFFFFHHHGHHIJJIIGHJJIJIIJJIJGIJJJIJJJJJJJJJJIJG
@819717/1
ccgtcattgaacaatctcgtatgatgccgtttctgtaccaataggaacaa
+819717/1
CCCDFDFFFHHHGIIJJIIHIJIIJIIJIFHIIIJIIIJIJGIIICGIHJ
@7686832/1
atcttcaacaatctcgtggttcctctgcacttggtggtccacaaacatta
+7686832/1
CCCFFFFFHHHHHJJJHJJHIJJJJJJJJJJJJJJJJJJJJJJJGJIJJJ
@820124/1
tagaaaagtgctgtctgtacattgaaaataaaaataaaaaaaatagcagg
+820124/1
CCCFFFDDCDFHHGEFHH@HDCFHIGEAHGIJJJJGFGHGIIIIGJGGGG
@120255/1
cctaaataatgctgaatattaaactggaaatatccacacgtatttttttt
+120255/1
CCCFFFFFHHHHHJJJJJJJJJJJJJJHJJJJJJJJJJJJGHJJJJJJJJ
@120387/1
gtgcattgtaaaattctagacacacatgccacatattcaggcattatgta
+120387/1
CCCFFFFFHHHHHJJJJJJJJJJJJJJJJJJJJJJJJJJJJJJJJJJJII
@820661/1
cactgagtgacggcacctccgacactgaggtcacggtactcgcggtacat
+820661/1
?;@D?D>ADCFB<GGGGGIIIGGGIGHII@?DFHGIDHBCF;48=ABDFE
@820703/1
tcctcatcttgtatagaggaggcttgggctcg
+820703/1
??@DDDDDDDFA:EDE<C>3ACDGE18<3:C0
@121176/1
ttcaaattcaaataaaatcactctgcaatcctgcctcacatgattcatcc
+121176/1
CCCFFFFFHHHHHJJJJJJJJJJJJJCACFHHHIIJJIJJJJJIJJJJJJ
@2862429/1
gagactcataacgcagccagatgccaaagttcttgatcttcactgggctc
+2862429/1
@?<DDFFFDFDH?GEA:FFGBHHI>BDGH<FHHGHBHIIBBGEG?2D@DD
@2862650/1
cttgaacacacacaaaaaaatcatcaaaatcaatccagtcgtttaag
+2862650/1
@;@DDEFDGHAFHIGHGHGIHII9DGGIEDCHGHHGDFDBH?FCFHG
@7688923/1
ggtcaattcaatatactacaagattgtttgtggacctattgctacataat
+7688923/1
@CBFFFFFHHHHHJJJJJJJJJJJJJJJJJIJJJJJJJJJJJIIJIJJJJ
@121760/1
aggtgctgggcctcttgtatgcgaaggtgttgaggcgcttgtggtggtgc
+121760/1
@@@BDDDBFDDHHEGHEHDGGEGGH:CHI<GBD>A=AGGBHFGG;CD;@E
@121901/1
ggatggagtgagcacgggctctgtgcctggctcccatgtcacggtagcac
+121901/1
CCCFFFFFFFHHHJJJJJJJJJJIJJJJIJJJIJJJJJJJJJJJJJJJIJ
@7689112/1
gcctcttgtatgcgaaggtgttgaggcgcttgtggtggtgcacgcgcttg
+7689112/1
@@?DDDDDHDB??EFAEAHG<CEHCEGEGDHGH@AH?F;;4@CGE@ABBC
@7689237/1
cgaggttggggcggcgcgggcatgtgagtgt
+7689237/1
@@:BDD;B<F@DFDDFBA<>B65<>B;>3>A
@4929352/1
caaaaaaaaagttaattacatttttgggttcgacatcgacataacaataa
+4929352/1
CCCFFFFFHGHFFHIIIIJJIJJJIIJJHIGHIJJGIIJIIHHHHHFDFF
@2863770/1
ggcttacatgctaaaactaaactactatacctgtgaaacgatcaacaata
+2863770/1
@@CFFFFFHHGHHGIJJJJIIIIIJGJJJIHIJIJIIJJJJJJJJIJGHH
@7690609/1
gccttttattgcttggtgagacacgagataaaagtctaattcagacgagt
+7690609/1
@;:BDADDHH?BHGI<CDE;IBFBF61?E?DG>F?BAGHDGHIG>CFHGF
@2864303/1
gccagatgccaaagttcttgatcttcactg
+2864303/1
@@@=D;B;?=?BD;2AEGC@DEHEIH<D<H
@2864328/1
gggtatgttattagtgttggattttacaaagtttaccagatacattaact
+2864328/1
??@=ADDDHHGHGGAEHHGEEEHHIIIIGGIEHHCFEFHIIIIGIBHHIB
@823866/1
ctggatggagtgagcacgggctctgtgcctggctcccatgtcacggtagc
+823866/1
<@@DDDADDDAF>FHGGG<FDHIGIGDC@GDGHBCHIEIGDHDGHE;FB@
@7690889/1
ctgtttgtctgtttgtctgtttgtctgtttgtctgttcgtctgtgcgcgc
+7690889/1
@CCDFFFDFHGHHJIJIJJIJJJJJIIJJJJGHIIHHIIFHGIGIHGGIJ
@7690949/1
ctctattcacctttctaggacatttatctggctgtatgtttacatcataa
+7690949/1
@@@ADDD?FF?DFGII9ECFCFHFIDH>HEFEFCGEEFIFICFFEFFFII
@2864608/1
cttctcctgcagtatatcgttgatagtcttctcagcgggc
+2864608/1
@@@DDADD?F;;FEEHGBFD@?FBBBCF9ECHEBHEBADD
@2864904/1
gtctggggaaaagatcctcatcttgtatagaggaggcttgggctcgctct
+2864904/1
CC@FFFFFGHHHHIJJJJJJJJJJJJJJJJIJJHIIJJJFDHIIGGIIIG
@4230374/1
ggtcttcgcgtggaagttttatttctccattttgagtaactgtgaaaatg
+4230374/1
@@?BDFFFGG@FFGFHC>HHIGIIJJGGHCHIGGIDBFHHJJHGGIIGFD
@6978613/1
gttggttccaaagttctccctgtacgatggatgagttagggccgtttgta
+6978613/1
CCCFFFFFHHHGHIIJJJJJJJIJJJIJJJJJJJJGIIHHI9FHHIJJIJ
@3552432/1
ataatatgatatgatgccgacagttagaatt
+3552432/1
:??=DDB8ADA4?EA<CGHAGBDEF4EBFBG
@5609494/1
ctgcaaagttaaccatcttgtattcaaaagaaaacctagaatcactggtt
+5609494/1
CCCFFFFFHHHHHJJJJJJJIJJJJJJJJJJJJIJJJJJJJJJJJJJJEH
@5609503/1
cgtcgatgaccagcagaaggcgtgttaccgaccagagtagcaaccacctt
+5609503/1
<@@DFD7D<FHDHIGIGIIIGHCAFHIIIIHIIIIHI?DHIIIIIIIIGG
@6978801/1
atacataataaaattagaggaagtaggtgctgggcctcttgtatgcgaag
+6978801/1
@@CFFFFFHHFGHJJGIEHIGGIGHHBHHIJJGIEHIJJJJJJIJJJHHH
@1488115/1
gttcacattgacaaacttaggtttgcttacagccattcccaactgtcctc
+1488115/1
CCCFFFFFHHHHHJJJJJJJJIJJJJJJJJJJJJJJJJJJJJJJJIJJJJ
@4231067/1
gtgggtagtaagcgcacgaccatttttttcctacatttcattatttgatc
+4231067/1
<?;BDDDDAD:A3?EEEI8?EDD9CDEIDBA>=88BCCD9@CC@C@@CE@
@2175496/1
aggtgctgggcctcttgtatgcgaaggtgttgaggcgcttgtggtggtgc
+2175496/1
B@BBDDDFHHGHHHHIJFHHIIJJJJJ@ECGHIJJJJJHHJCGIFHIAEG
@123343/1
gcctcttgtatgcgaaggtgttgaggcgcttgtggtggtgcacgcgcttg
+123343/1
C@CFFFFFFFHHHIGFFHAFAEHIIIBHIHIIHEHFHIAFHGEHGEEBDD
@123407/1
cactgagtgacggcacctccgacactgaggtcacggtactcgcggtacat
+123407/1
CCCFFFFDFHHHFIJJJJJJJJJJJJJJJJFGHIJIHIIJJJJJHHFFFF
@2176550/1
cccagacctagcccaaattcttcttcttcagccggctttggtggttcttt
+2176550/1
@@@DDDDDHBFBBDBH>EHHHEGHIIEIG<EAFFE6AGHFGIII:FEGGI
@6980603/1
ctgttgtggaactgcttcacctgtggccggcggcac
+6980603/1
@@<DD?BDFBDFHB<FGGHI:CFAGBF@GG>FGBAA
@6980674/1
ggcgtgcggttaggcgaagtacatgaccttcttgg
+6980674/1
;<@DA@@DF<@DCB:CGDFG@ADEG>9BF<B????
@3554417/1
cacacgtttcacttcagcatagacaggtgtcttccctggcaatacaacaa
+3554417/1
CCCFFFFFHHHHHJJJJJJJJJJJJJJHHHIJJJJJJJJJJIJJJJJJJJ
@3554437/1
gccagatgccaaagttcttgatcttcactgggctcttctctgggatttcc
+3554437/1
CCCFFFFFGHGHHIFGHIHIHGHJIJIHHHFEGIIIJJJJIJJJJJJJII
@5611638/1
gcttgcaaagatctttccttcttctcttttttctcctttcttttgcgagc
+5611638/1
@C@DBDFDFF2AFGGIIGIHHIICHHHGIGI<CHIEHGGIIIIIFI>FGH
@5611919/1
ccgccggtgctcttgtagaacatgatgagtagctcctgcaccatgctgct
+5611919/1
@?@F?DD?DHFHFGIFFFHEEIEEHIIIIHGIIIIIIIIHGIIIHGIFHH
@3554902/1
aggtgctgggcctcttgtatgcgaaggtgttgaggcgcttgtggtggtgc
+3554902/1
@@@BDFFDDH@FFIIGIJIJJIJEFHH:EGHIIJJJJJJJJHIIGGIBGH
@5612071/1
ctagcacgtagttctcagcttccctgcaaagttaaccatcttgtattcaa
+5612071/1
CCCFFFFFDHHHHJJJJJJJJJJJJJJJJIIHIIJJJJJJJJJHIJJJJJ
@124931/1
catacatacaggtcaaaatgagaacctctttttttaagtcaaatacatgg
+124931/1
CCCFFFFFHHHHFIJJJJJJJJJJJJJJJJJJJJJJIJJJJIJJJJJJJJ
@6981688/1
cacagctggtacgtcaggcactacagctcgtccgacccgaagtggttgtc
+6981688/1
CCCFFFFFHHHHHJJJJJJJJJJJJJIJJJJJJJJJJJJGJJFHIIJJHH
@4930835/1
cccatgtcacggtagcactgagtgacggcacctccgacactgaggtcacg
+4930835/1
@CCFFDFFFHHHFGHIBGIJJIEFGHGIIIGAH@GIJJIGIHGII@CGHB
@4930969/1
gggatgcttaaatttacatttagtgtttgtttcatgtcaatcggttcata
+4930969/1
CCCFFFFFHHHHHJJJJJIJJJIHHIIJJHIJJJJJJJJJJJJJIJJIJJ
@4930988/1
gttgtggaactgcttcacctgtggccggcggcacgcagacgccttgatga
+4930988/1
??@DBDADFB?FFEGGGAH9?HHI;EC@BA@AGHEHEECCCBB@BCCC@C
@7692190/1
acctcacccagggcgggatatggaattttaatttatgccccctttaaaaa
+7692190/1
;@@=DDDD?D;DFBGAA:AFHHE>=FFHIGHIIHFHHB?HBBA@ACCCCC
@7692230/1
aggcgcttgtggtggtgcacgcgcttgggcagagggaatctgattgtgct
+7692230/1
@C@DDDFFHHDDDFHGEFHGIFGIIGGIDIIGIJIGEGEHIGGGIECHCE
@825445/1
ctcatcttgtatagaggaggcttgggctcgctctccgaagggagcttgcg
+825445/1
CCCFFFFFHHHHHJJJJJJJJJJIJIJIJJJJJGIJJJJJJJGIIJJJII
@6280623/1
cccattttcacaggcaagggatcctaacttcg
+6280623/1
???DDDDDDDADDAEEEEIA:3:2A4FE@<:1
@825837/1
cgacactgaggtcacggtactcgcggt
+825837/1
==8DD8?:C:D2<E<88CA?9928:0F
@825841/1
aagggttttttaaactcatattttcatggtaccaagttatgaatttttca
+825841/1
CCCFFDFFHHHHHJJJJIJJJJJJJJJJJHIJJJJJIIJJJJJJJJJJJJ
@825912/1
aggagcagcagcgtgcgcaggttcaggcatctgcaccaagactggagctc
+825912/1
@CCFFFFFHHHHHJJJJJJJJIJJJJJJJJJJJJJJJJJJJJJJJJJJJJ
@7693053/1
tgatctgtttcttggcatctatagatgtcggtggcgcacagggcacgctt
+7693053/1
@@@DFFFDHHGHHIIIJIIIIIIGEIGIJJJFHIJJJJIIGHIEGIGIIG
@6280944/1
cacacggtagcggaaggtgggttcgtgaatcatgccctcaatctgcacca
+6280944/1
CCCFFFFDFHHHHHJJJFHIIDGHIIIIJJJJJIJIIIIJIJIJIJJJJG
@4932254/1
gtaggtgctgggcctcttgtatgcgaaggtgttgaggcgcttgtggtggt
+4932254/1
CCCFFDDFHHHHHJJJJJJJJJJJJGHIJCHGHIJJJJJJIJJGHJFHIA
@6281073/1
gcgacttcgttcgtgtggaatagtgacttccggcaaatttttggttttaa
+6281073/1
@@@DDDDDFFFHHIIIAGGHIHGA<FHIGGC<:FDAFGHCHIII8BFHEF
@6281267/1
cataacgcagccagatgccaaagttcttgatcttcactgggctcttctct
+6281267/1
CCCFFFFFHHHHHJIJJJJJJIJHIJJJJJJJJJJIJJGHGJJJJJJJJI
@6281472/1
ccagtggtcttcttgaacttcttcaattgacgcaagaagtaccagaaacg
+6281472/1
CCCFFFFFHHHHHJJJJJJJJJJJJJJJJJJJJJJJJJIDGHIJIJJIII
@4932842/1
gttggatgcggttttcacgaatatattgtgggatgcttaaatttacattt
+4932842/1
@@@DD?:BAFAFAFBFGGIC>8BEDF9@CDGBF36@BAADBF@FDG?@DF
@6281818/1
cgcgatgattttggacgtatttttgttgttttttcataccgtcattatcc
+6281818/1
CCCFFFFFHHHHHJIJJHIIJJJJJIJJJJJJJJJJJJJJJJJJJJJJJJ
@4933338/1
cacactgtgtcgccattcctagtacggtatctcccacacgtttcacttca
+4933338/1
CCCFFFFFHHHHHJIJJJJJJJHIIJJFHIJJJJJJJJJJHIIJJJJJJJ
@6282278/1
cgcaagaagtaccagaaacgggacttagccacaatctggtctggagagaa
+6282278/1
CCCFFFFFHHHHHJJJJJJJJJJJJJJJIJJJJJJJJJJHHJJJJJJJJJ
@4933752/1
gtggtgcacgcgcttgggcagagggaatctgattgtgctgttgtggaact
+4933752/1
@@CFDFFFHHHHHJJJJIIJIGIIIIIJHIJJJJJJJJIIDHHFDGGGJJ
@4934378/1
gtcgaacccaaaaatgtaattaactttttttttgtctgtttgtctgtttg
+4934378/1
CCCFFFFFHHHHHJJJHIJJJJJIJJJJJJJJJIHIJJIJJJHIJJJJJH
@4934460/1
gctgggcctcttgtatgcgaaggtgttgaggcgcttgtggtggtgcacgc
+4934460/1
CCCFFFFFHHHHHHIJJJJIHIJEGHHIJJJIJJJJJEGIHIIAGHIJJG
@4934782/1
cgattgacatgaaacaaacactaaatgtaaatttaagcatcccacaatat
+4934782/1
@@@DFDFDHHHHGIJIGICGIHHEIJICFEHHGEG@EHFHIIIGIJIIGI
@2866481/1
ctcgaataggaagtaatggaattttttgaccaactggaacatagcagcgt
+2866481/1
BCCFFFFFFHHHHHIJJJJIJJJJJJJIIJJJJJJIHGIJJJJJGIJJJF
@829444/1
atcggttcataaataaaaaacttatgtcaaattaaagaatcacgtcgaac
+829444/1
?B@DFDDDDHHHFHGIIEIIJIIJJIJIIGGIJIIIIIJJEGIJGHGGGH
@4935450/1
gacggatttggttgaaacttggtacagatatagtttagaaccttagaaag
+4935450/1
CCCFFDFFHHHHHJJJJJJIJJIEIIJGGGIJJJJJJIIJJJJJIIJJJJ
@7696894/1
cttccgtacattttatactaagctgtaaagtaccgactgttgagccagta
+7696894/1
CCCFFFDFHHHHHJJJJJJJJJJJJJIJJJIIJJIHJJJJJJJJJJJJHI
@830182/1
gccagatgccaaagttcttgatcttcactgggctcttctctgggatttcc
+830182/1
CCCFFDFFGGHHHJJJIGCHHJIGIDEHHDFGIIJIGIJJJIIIGIGIGI
@2178458/1
gcaaagataagatgaagaagaggagcaaatggaaaaaaaaattgg
+2178458/1
@@@DBDDDFFDHDHEGHEDF@EDIEABH@FBF9C@?;@GA8C@GG
@1489918/1
cagccagatgccaaagttcttgatcttcactgggctcttctctgggattt
+1489918/1
@@CDFFFDHHHHGJGGEGIEFHIJIGGJIHH?CCGHIIIHEHJJGHCDHI
@4936745/1
gtgagtacgaagcattgtctgtttataaaataattaacaactaatgtttt
+4936745/1
@?@FFDDBBFHHDGFHIEF@CHGEBEAHH@HBHIGICIIEFGIHGH?DHH
@2179272/1
gttgtggaactgcttcacctgtggccggcggcacgcagacgccttgatga
+2179272/1
BB@FDFFFHHHHHJJDHGGIJJIIJJIJJIJIJJFFFFDCCDDBDDDDDD
@1490370/1
gttcgacatcgacataacaataacccctgctattttttttatttttattt
+1490370/1
CCCFFFFFHHHHHIIIJJIJJJJJJJJJJJJJJJJJJJJGGHIJJIGHIJ
@3557102/1
ctcctgcctaactactttaattaaattgatttttgattaatatatgaaaa
+3557102/1
CCCFFFFFHGHHHJJJJJIGIGFGHJIGHIJHHHGGIIIIGHIIGIJJJH
@5614203/1
cgttctcagcatggtaagaaggtggcggccagaatctagacatgcacagc
+5614203/1
BBCFFFFFHHFHHIHIJJJIJJFGGGGGHIIJJGIJJJIIJJJJJIIJIJ
@6983961/1
attttgtgtgagctctcattcaatgaatctgtttgctactagctttccgc
+6983961/1
CCCFFFFFFHHHHIJJJGIJJJIJJJJJJJJIIJJJJJJJJGIIIJJJJI
@4235909/1
gtgctgttgtggaactgcttcacctgtggccggcggcacgcag
+4235909/1
??<BD:D?4DHHH??GDGHH>HCGEHICG;CFFGD/;8B/=A<
@4236104/1
tgaacgaaaagggtacaataattaataattatgtcgcaatacgtagccgc
+4236104/1
CCCFFFFFHHHHHHHIJJJJJJJJJJJJJJJJJIIJJJIJJJJJJJJJJJ
@6984321/1
cggaaagattataatatttctttagtttaagtccgtttttaaactatttt
+6984321/1
@CCFFFFAHHHHDGIGJJJIJJJJJHHJJIIIIIHGHIJJIFJHIJJIJJ
@3558163/1
gcctcttgtatgcgaaggtgttgaggcgcttgtggtggtgcacgcgcttg
+3558163/1
@@@DFFDDFFBDFGBFFEA<FHGBHFIIAHGGCFGDHIEGGGGIIIHFFD
@3558341/1
ctcggatcagccgtttctgagattagcgcgcacagacgaacagacaaaca
+3558341/1
@@@BDDDDFFBF:@?2ACBH<<AEE@CAFEGIII;FEAFAAB;7=@DDDD
@4236817/1
gtaatttttgtctttcgcaaaatattccgcgacagatgtctttctagtgc
+4236817/1
CCCFFFFFHHHHHJJJJJJJJJJJJJJJIJJJJJIJJIIJIJJJJJIHIG
@6284264/1
gttacctgcaacttggccaggttagggccaacagattgtttgagatgttt
+6284264/1
@@BDDFFFHHGHHJIIJJJJIFHJIIICHIJJJIFHIJGCGGGHGJIIIJ
@4938342/1
ctggatggagtgagcacgggctctgtgcctggctcccatgtcacggtagc
+4938342/1
@@CFFFFFFFFFFGGGBGGGBHGIGGHHIEBDDHGIJIJIHIIGHJHIGD
@3559169/1
gtgcgtcacgtccacgcccaggaatatcaccggctcgttgaa
+3559169/1
81:4AA@DFDFDFFEFEAGFA;CFBFFDDGG=FA0?F@F36@
@831216/1
ggatagctggacaaggcactggcaacgaccaatcatggacttttcttcaa
+831216/1
CC@FFFFFHHFHHJJJJJJJJJJJJJJJJJJJJJJJJJJJJJJJJJJJJJ
@7698756/1
gacagtgtaaaacttctccgaaatctccaatccaaaccgtttgaaatctc
+7698756/1
C@@FFDFFGGHGHJIJJIJJIGJIJJJJJGJIIIJIJIJJJJIGIJJJII
@126438/1
ctcatcttgtatagaggaggcttgggctcgctctccg
+126438/1
@?8A?ADDFADFDI<FG@E:FCEFE9E;E?:D?FF9D
@7698954/1
atacgtaataaaattagaggaagtaggtgctgggcctcttgtatgcg
+7698954/1
?@?B1DB:CDFFDE?<?EIE@??3CF<HAEH><;@DGIDBD:::?00
@127189/1
cgtttttaaactattttttcaatgccctaagtgagtatacgtctattaaa
+127189/1
@;@B??A?FH?AC?B@:EHIA?HBB<C?C?C:?GDHII@@BBBGDDHI<?
@832323/1
agggaatctgattgtgctgttgtggaactgcttcacctgtggccggcggc
+832323/1
@BCFFFFFHHHHHIJJJJJIJJJJIJJIJJJJJJJJIJJIIJJJJJJJHD
@4237480/1
tgtacattgaaaataaaaataaaaaaaatagcaggggttattgttatgtc
+4237480/1
C@CFFFFFHHHHHJIJIJJJJJJJJJJJJJIJJJJJJFHIJJJIJJJJJI
@127966/1
gtcataatcttcagatactccaaagcattctgggctgcag
+127966/1
<@?DDAD?FFHABBBB@EDD;FHGIIE>HHEGG<FGEHGB
@2867641/1
gtcacggtagcactgagtgacggcacctccgacactgaggtcacggtact
+2867641/1
@@CFFFFBFFFHHJGHJIIIIIJIJJIEGGGHHIGHEIIJFGGGIFHEHE
@4238494/1
ctttgtacaccttcaggtgatcgaacatcatgtcttcaaactccactatc
+4238494/1
C@CFFDDFHHHHHJJJIFHIJEIIJJJJJJCHEFIIGIIIHGIIIIIHGI
@2868424/1
gtccataatcattcctggaatccgtgtcgacggcgatgagagcccacgat
+2868424/1
CCCFFFFFHHHHHJJJJJJJJJJJIJJJIIJJJJJJJJJJJJJJJHHHFF
@4238809/1
acataataaaattagaggaagtaggtgctgggcctcttgtatgcgaaggt
+4238809/1
@@@DDDDDHFBFH<@EGICGE<?E@33ABE@FGD;CGBCFF@FHB6?F<F
@4238872/1
ttttaatgttattattacagcatacataataaaattag
+4238872/1
<@@DD??A2ACCFA?EGBAHFIIIBBFBBH@H<H?AF?
@2181140/1
tgcttcacctgtggccggcggcacg
+2181140/1
<@;?;??AB=CD?CBF?:@E:DAB@
@4239908/1
ccgagggtcaattcaatatactacaagattgtttgtggacctattgct
+4239908/1
@@@DA??AFBD?DA:BFHHCHH?<CHDHHABHGF@???GH?DGHI@D4
@835308/1
gtaggtgctgggcctcttgtatgcgaaggtgttgaggcgcttgtggtggt
+835308/1
@@@DFBDDAHHGAHGIGIIDHHIIIHHII1?DGG<FGIIBGGG=FCDGE<
@5616543/1
ggcagagggaatctgattgtgctgttgtggaactgcttcacctgtggccg
+5616543/1
?@@BDFDDHHDBHGE@GHGCHCBHHGEFGECFHGGIGHHEHIICHHGGIB
@835951/1
ggcctcttgtatgcgaaggtgttgaggcgcttgtggtggtgcacgcgctt
+835951/1
CC@DFFFFHHHHHJJGHHJAFHHJGIJIJJIIIDHGGIJGHGIIIJHHFD
@1490974/1
gtcttcttgaacttcttcaattgacgcaagaagtaccagaaacgggactt
+1490974/1
CCCFFFFFHHHHHJJJJJJJJJJJJJJJJJJJJHIJJJJJJJJJJJJJJJ
@1491044/1
gactcataacgcagccagatgccaaagttcttgatcttcactgggctctt
+1491044/1
CCCFFFFFHHHHHJJJJJJJJJJJJJJIJJJJJJJJJJJJJJIHJJJJJJ
@5616908/1
gccagatgccaaagttcttgatcttcactgggctcttctctgggatttcc
+5616908/1
@@@FFDFFD3C?DFIIIGHIIIIIIIIIIIAC@3:CGHBGFHEIBDHGGG
@5616946/1
ggggttattgttatgtcgatgtcgaacccaaaaatgtaattaactttttt
+5616946/1
<@<;DD?DFFFFDFEFAE3CECDDBCEFAD;?:?BGBDCD>FF9DFAFII
@2182756/1
tgagatgtttgtgaaactgcgacaccttgtggctgtgacttgtagtcaag
+2182756/1
CCCFFFFEHHHHHIGIJJJJJHJJJJJJJGIJJJJFHGIJJJIJJGIJJJ
@130838/1
cacaaatattacatacattccgacgtaccataactcgtgtttaccctgca
+130838/1
CCCFFFFFHHHHHJJJJJJJJJJJJHIJJJJJJJJJJJHHIJJJJJJJJJ
@6986716/1
ggcagagggaatctgattgtgctgttgtggaactgcttcacctgtggccg
+6986716/1
CCCFFFFDGHDHHIJIJJJJJIJJJIJHIIIJJJIJJJEGIJIGFHHIGH
@4241044/1
atcaagcaaactctggtgccttgggaagcctttgtgcgccacatcaatgt
+4241044/1
CCCFFFFFHHHHHJJJHIJJJJJJJJJJJJJJJJIJJJJJJJJIJJIJJH
@1491313/1
agaaaagtgctgtctgtacattgaaaataaaaataaaaaaaatagcaggg
+1491313/1
CCCFFFFDHHHHHJJJIJJJJJJJJIJJJJJJJJJJJJJIIJJJJJJJII
@2183018/1
cgacttttatgtccgcttaaataaaatattaatcgactagtataagtaat
+2183018/1
CCCFFFFFHHHHHJJJJJJJJJJJJJJJJJJJJJJJJJIJFHIJJJHIIJ
@1491420/1
gttgaggcgcttgtggtggtgcacgcgcttgggcagagggaatctgattg
+1491420/1
@BBFFFFFHHHHHHIJIJJIHJJJJJJJJJJJJJJJIJJJGHHHFFFFFF
@1491539/1
accgcatccaactcggatcagccgtttctgagattagcgcgcacagacga
+1491539/1
CCCFFFFFGHHHHJJJJJJJIJIJFHJJJJJJJJJIIJJJJJJJHHHHFF
@1491681/1
agaggaagtaggtgctgggcctcttgtatgcgaaggtgttgaggcgcttg
+1491681/1
@@@DD>?BADHDFHG<E<FHCH><C@CECF>FGHGG0?FHCHG;DBHHGA
@4241724/1
gtggtcttcttgaacttcttcaattgacgcaagaagtaccagaaacggga
+4241724/1
@?@DDDDDADFHBDBEHGCEHBFCHHHAD>FFEDGBGE<FEHGIIIGGEE
@4939200/1
tgtagctttaaggggatctgctgtctgtggagctgatgcttgctgggcct
+4939200/1
?;@DDDDDF?FB3<1@?A<BHD?FDEBHIF3:EGE9D<DBGI=G<988?F
@6988244/1
cagcatacataataaaattagaggaagtaggtgctgggcctcttgtatgc
+6988244/1
CCCFFDFFHGFHFGGHIHIII<F@BGGHDHGAFFHGHIBDGIIIIFHIGI
@4242597/1
cttcacctgtggccggcggcacgcagacgccttgatgacctccactttga
+4242597/1
CCCDDDDDHDHFFIIIEHEEDH@AFGGIHFFEDCEACEECCCBCCCCCCC
@4243324/1
accacagttccagtctcaggcacattgccattagtagactgatcagccgg
+4243324/1
CCCFFFFFHHHHGIJJJJJIJJJJJJJJJJJJJJHIJIIJJJJJIJJJJJ
@6989231/1
cctagaatcactggttcaaattcaaataaaatcactctgcaatcctgcct
+6989231/1
@;@;DA>DDHFFHFAA?CFGAH9F:AABFHIIIHCEIIC<<G<9D>AHEC
@6287360/1
cggatccaatgtaaaacattccaaaaacaacaactactaataaattaaaa
+6287360/1
CCCFFFFFHHHHHJJJJJJJJJJJJJJIJJGIJJJJJIIJJJJJJJJJIJ
@4243723/1
gagccctgtccaacggtagatggaactctgtcgccgataccagatttaaa
+4243723/1
CCCFFFFFHHHHHJJJHJJIJJJJJJJJJJJJJJJJHIJJJJJJJJJJJJ
@3559832/1
ctcatcttgtatagaggaggcttgggctcgctctccg
+3559832/1
=@@DDDDDBH>F<F?B;<<:FCF8<33?8:8DHI>GD
@3560081/1
tgaagaagaggagcaaatggaaaaaaaaattggtgaaaagaatcacaagt
+3560081/1
@@@BDDDFDGD?FDDFGIIIGGGEFAGIHIGFEFCGHIJJJIIIGGIGIA
@4941715/1
ggcgaattttgcgatctgcgtggtagcgtactaccagcgttgatagattc
+4941715/1
?@@DD?DDB?FDFF;BF@F1EFA?@FGIFFFGEGD<DEFCFFIIFFCEAD
@4245293/1
cggcacctccgacactgaggtcacggtactcgcggtacatgttgtgtaca
+4245293/1
CCCFFFFFHHHHHJJJJJJJGIJJJJHIJJJJJJJFHIJJJHJIHIEHH?
@6288819/1
ctcgattatcgaacttttcgccatgagtaagcgatcgggctctcaggcag
+6288819/1
CCCFFFFFHHHHHJJJJJJIJJJJJJJHHIJJJJJJGIDIJJJJJJJIJJ
@4245919/1
gtgcacgcgcttgggcagagggaatctgattgtgctgttgtggaactgct
+4245919/1
@?@B?DDDHHFHGBFHBH7FGB?FGGGIE>FG?9DEHFHD=CGGGHEIIG
@6289436/1
ccctaagtgagtatacatctattaaaatcaaacgcagagctcattatgtt
+6289436/1
CCCFFFFDFHHFHIIJJJJJJJJJJJJJJJJJJJJJJJJJJJJJJJJJJJ
@6289592/1
ggtggtgcacgcgcttgggcagagggaatctgattgtgctgttgtggaac
+6289592/1
BCBDFFFFHHHHGJIJJJJJJJJJJJGIIJJJJIJBGHIJJHIIHIIJJJ
@132822/1
taagcatagaatgttcgacgtgattctttaatttgacataacttttttat
+132822/1
@B@FFFFFHHHHHJJJIJJJJJJJJIIJJJJJJJIJJJJIJJIJJJJJJJ
@3563214/1
cgcacttctttgttttatttaaaaagcttaagtt
+3563214/1
@?@=?DDD422ACAABBB?IHEFCD:3ECFE4?@
@133081/1
gtgctgggcctcttgtatgcgaaggtgttgaggcgcttgtggtggtgcac
+133081/1
@@@FDFFFFGHHHJGJJJIIJ=@FHEG<FHGIJEHIIJJFGH=FG@CE@C
@6290888/1
cgggctctgtgcctggctcccatgtcacggtagcactgagtgacggcacc
+6290888/1
@?<D?6BBDDFFBF3:CF@FBGCEHEFF>E?@DAF?DF>0:BFGI6?F/@
@3563540/1
ggggaagtaaatgcatctgtccttatttccgacccacaaacaattaagcc
+3563540/1
CCCFFFFFHHHHHIIJJJJIJJJJJJJJJJJJJJIJJJJJIJIJJIGJJJ
@4247770/1
cctcatcttgtatagaggaggcttgggctcgctctccgaagggagcttg
+4247770/1
?@<DDDDB><ACC<@EE@G;F?FGA8CCE9C:D;3B;0?B7;AFH<C7@
@4247859/1
tgggctgcagatgactgtgcatccttgctagtaagtcctgagccatagca
+4247859/1
@@CFFFFFHHAHHDGBECHHIIEGIIIIIIIHIIIFGHB?DBFFGHIIII
@4248051/1
tggagtacagttaatacctggcatcagttacaatgtttgagtacttagtt
+4248051/1
CCCFFEEFHHHHHJJIJJJJJJJJIIJJJJJJJJJJIJJJJGHIJJJJII
@836330/1
cagccagatgccaaagttcttgatcttcactgggctcttctctgggattt
+836330/1
C@CFFFFFHHGHGJHIHHIJJJIJJJJJJIGIGEIIJIJIEIJJJJDHIJ
@4248632/1
gtcttcttgaacttcttcaattgacgcaagaagtaccagaaacgggactt
+4248632/1
CCCFFFFFHHHHHJJJJJJJJJJJJJJJJJJJJGIJJJJJJJJJJJJJJJ
@837496/1
gaactgcttcacctgtggccggcggcacgcagacgccttgatgacctcca
+837496/1
CCCFFFFFHHHHHJJJJJJJJJJJJJJJJJJHHHFFDEDDDDDEDDDDD?
@4249606/1
cagccagatgccaaagttcttgatcttcactgggctcttctctgggattt
+4249606/1
@@@?DDADHDHDBHGIHGIG@BCH?HCFGD<C>B??FHIA<FDD>;B@>F
@135035/1
gcctcttgtatgcgaaggtgttgaggcgcttgtggtggtgcacgcgcttg
+135035/1
CCCFFFFFHHHHHIJIJJFGHIJJJJJJJJJJIIJGIJGHIJJJJJHFFD
@837670/1
gtggtcttcttgaacttcttcaattgacgcaagaagtaccagaaacggga
+837670/1
@CCFDEFFDFHGFIGIJGHIDHGIEEHGHHIG:BGG?D@GG>FEHIIDIJ
@4249757/1
cagggatcactcgctaatattacgaaacatttcttctgtcaatttgatcg
+4249757/1
@@@FFFFFGHFHDHE@@GGHIDIIIIIJJGIIGGGEHIIIIHHIJIIJI?
@5619531/1
cctctatcaagtgctcgttttgttagacttcagtgtagctttgtattatg
+5619531/1
?<?DDDDDDBCD4CEE1EFIEEBF9CFBEED<EE@??<DEIDE<BDDDEE
@5619602/1
gaggcgcttgtggtggtgcacgcgcttgggcagagggaatctgattgtgc
+5619602/1
C@CFFFFFHHHHHHIJGHIJJJJJJJJJJJJJJJJJJHIHHHHHHFFFFF
@838236/1
gtgctgggcctcttgtatgcgaaggtgttgaggcgcttgtggtggtgcac
+838236/1
CCCFFDDF=FHHHJJEIIJIJEEHIGHHHIIJIGIIJJIGGGHIIEGGII
@6989596/1
cttcatccagaggcaagcgctccaagttgcttggaggcttgggcctgttt
+6989596/1
@@@DDDDDFFH?FGIGD?FGGEADCGGEIGIC?BFHCHIHAHGCGHH>BG
@5619851/1
cataacgcagccagatgccaaagttcttgatcttcactgggctcttctct
+5619851/1
CCCFFFDFHGHHHIIIJIIIJIICGGGHIJJJJJJJGHIJIIIJIGIJJH
@135823/1
cgatacgattatgaagacgaagcggacgtcacggtaagcattcatcagaa
+135823/1
CCCFFFFFHHHGHJJJJJJJJJJJIIJJGIJJJJFHIJIJJJJJJHHHHH
@2872181/1
agcactgagtgacggcacctccgacactgaggtcacggtactcgcggtac
+2872181/1
CCCFFFFFHDFHHGIIJIJJJJJIJIHJJJIIIJJIJJCFGIJJJJHDFF
@838758/1
cactgagtgacggcacctccgacactgaggtcacggtactcgcggtacat
+838758/1
CCCFFFFDHHHHHIJJJJJJJJJJJJJJJJHIIJJJHIIJJJJJHHFFFF
@6990627/1
gtgctgtctgtacattgaaaataaaaataaaaaaaatagcaggggttatt
+6990627/1
@?@DFFFFGFFBBBHIIDGCDFDIIHGHHIIIIIGGDBGHID@FA@F@CE
@4251759/1
gttcccacttcacgacgcttcagcagagtgcacacaatggtgaactggcg
+4251759/1
CCCFFFFFHHHHHJJJJJJJJJJJJJJJCGIJJJJJJJJJFIIJJJJJJJ
@6991189/1
caaaaatattataataataggttcttttttcagccctcatacaaaccgta
+6991189/1
@@CDBDEFHHFHHIIIBFHIGHIEHHIIGIIGDHFDGIGEGGHIIGEGHE
@4252460/1
ctctatcaagtgctcgttttgttagacttcagtgtagctttgtattatgt
+4252460/1
CC@FFBEDHGFHHIJIJIIJIJIIJEGJJJJJFHGHIIGHIJJIJIGIII
@4943283/1
gtccgtttttaaactattttttcaatgccctaagtgagtatacatctatt
+4943283/1
B@@DDDEDHHFHDGIGGIJJIJJJIGHFIJIJJJJIJJDGHIJGIJIJIJ
@4943538/1
gcactggcaacgaccaatcatggacttttcttcaatatccacataagtaa
+4943538/1
@@@AFFFDDHHHHJIJIGJJJJJBGHHJJGHJJGIIGIIIIJIJJJIIIG
@5622580/1
cgtagaaaagtgctgtctgtacattgaaaataaaaataaaaaaaatagca
+5622580/1
CCCFFFFFHHHHHJJIJJJJJJJJJJJJJJJJJJJJJJJJJJJJJJJJJI
@7705938/1
gcctcttgtatgcgaaggtgttgaggcgcttgtgg
+7705938/1
;?<DDDB8=D?F?FGHBF;FH?E@<EHBE66D?FE
@7706413/1
acacattttctggtcaccttccatgcaaaatcttatcatgcaaattgtta
+7706413/1
CCCFFFFFHHDHHFHIJGEHHIJJGJHEHIJGGIIJGJIJJJJJIJJHII
@136743/1
ttttttttttgttcccacatcaggatgtggattttaatgttattattaca
+136743/1
???DDADDDD0DD4BBB;19DBDA?3B??BCCEEEEDAAAC>AD9CCCC3
@7706590/1
gccacaatctggtctggagagaagatcctcatcttgtatagaggaggctt
+7706590/1
CCCFFFFFHHGGDHIJIHIJJHIJJJJJJIIIJIJJGIJJJGJIGIIIII
@137135/1
gtgaatataagtggcaaaggtagtaagtcagctgttccacttcatcatca
+137135/1
C@@FFFFFHHHFHJJIJIHI<CGHJGHHHGJJIJGHIJIIJJJJJIJGJI
@7707048/1
gtccgtttttaaactattttttcaatgccctaagtgagtatacatctatt
+7707048/1
CCCFFDFFHHHHHJJJJJJJJJJJJJJJJJJIJJGHIJGIIJJIJJJJJJ
@3565315/1
ccacaatctggtctggagagaagatcctcatcttgtatagaggaggcttg
+3565315/1
CCCFFFFFHHHHHJJJJJIJJJJJJJJJJJJJJJJJJJJJJJJHJJJJJG
@137532/1
ctgagctttcgtactgagtgtcgagtctgtaggcttttggtactttatcg
+137532/1
CCCFFFFFHHHHHJJJJJEEHHJIJHIJJJIJJJJJJJJJDHIIJJIJJI
@137793/1
tgcttaaatttacatttagtgtttgtttcatgtcaatcggttcataaata
+137793/1
CCCFFFFFHHHHHIIJJJJHIIIIIFHHJJJJJJJJJJIJJJJJJJJJJJ
@137810/1
gcttattctgcatacctgccatgcgctggtaagcgctatggactgccgcc
+137810/1
CCCFFFFFHHHHHIIIJJJJJIJJJJIJJGIJJJJJJIJJJJJJJJJJJJ
@2874749/1
gtctggagagaagatcctcatcttgtatagaggaggcttgggctcgctct
+2874749/1
CCCFFFFFHHHGHJJJJJJJJJJJJIJJJJGJJHIJJJJGHJJJJJJJJG
@7708165/1
cccttctacagatttattatagcctgcgacttcgttcgtgtggaatagtg
+7708165/1
CCCFFFFFHHHHHJJJJJJJJJJJJJJJJJJJJJIJJJHIGHIJJJJJII
@3566341/1
cctgtgacggcatagccgcagcctccgattgagtttgtgatggtgcct
+3566341/1
=;?:4AADFDFFFBF@GA6@AFGCGF:6DABDFBDD@==FFD>@F=;F
@3566577/1
gagggaatctgattgtgctgttgtggaactgcttcacctgtggccggcgg
+3566577/1
@?BFFFFFHHHHHJJIIIJJJJJGIJJJJIJJJJJJJJJJJJJJJJJJJH
@7708896/1
gaactgcttcacctgtggccggcggcacgcagacgccttgatgacctcca
+7708896/1
CCCFFFFFHHHHHIJIGGIIIJJJIIJJIIIHHHFFDEDDCDDECDDCDD
@3567752/1
ggacgaagtgatggcaccaggatagagttaatgccgccaagtttgacgtt
+3567752/1
CCCFFFFFHHFHHJIJJJGIJHIJJIIGHIJJJIJJJJJJJIJJJJJJHJ
@2876187/1
gtagaaaagtgctgtctgtacattgaaaataaaaataaaaaaatagcagg
+2876187/1
BB@FFFFFGCFHHJJJJJJIJJJJJIIJJJJJJJJJJJJJJJJIIJIJJJ
@2876493/1
tctgcaatcctgcctcacatgattcatccacaaattccaacccttgcgtt
+2876493/1
CCCFF==AACHHHJJJJJJJIJJJJJJJJJJJJJJJJIIJJHIIIJJIHI
@140247/1
gtcgaacattctatgcttataccattaatctccgcaactatttgacggat
+140247/1
CCCFFFFFHHHHHJJJJJJJJJJJJJJJJJJJJJIJJJJJJJJJJJJJFI
@7710327/1
gagtaagttaattctaatttaatgtcagatgttttaatagtaagtacgag
+7710327/1
@@@DDFDDHHCFFGJJGFEHHIJIJIJJGHIHHHIIIJJIIIIJIHGIEH
@6291337/1
gccagatgccaaagttcttgatcttcactgggctcttctctgggatttcc
+6291337/1
CCCFFFFFHHHHHJJJJJJJJJJJJJJJJJJJJJJJJJJJJJJJJJJJJJ
@7710423/1
cctggctcccatgtcacggtagcactgagtgacggcacctccgacactga
+7710423/1
@@@DDDF?FFHFD?FBGGGIIGGHH@EHI<?FGC@@FGIHGGEEABEG@E
@2189004/1
agcatacataataaaattagaggaagtaggtgctgggcctcttgtatgcg
+2189004/1
CCCFFFFFHGGHHJJJJJJJIJGJJJJIJFHHIIJJIFHIJJJJHIJJJJ
@6993474/1
gaaacaaacactaaatgtaaatttaagcatcccacaatatattcgtgaaa
+6993474/1
?;@A??DDFDDBHIG@F?EABHEIII4EH>CGF9F8?DGDBB9:BB@;0?
@6291887/1
cagattggtggaaaccaaaccaaacttctctgccaccaccaagggggtgg
+6291887/1
CCCFFFFFFHHGHJJJJJJJJJJJJJJJJJJJJJJJJJJJJJJJJJJBEF
@6291949/1
catctagagtataaaaaactgataaattccgtcactattctaggattgtg
+6291949/1
@@@FFAEEHHFHHIHIIIIII>BDGGHIGGIIIIIIGIIIIEEI@9DGHH
@5623460/1
gaactgcttcacctgtggccggcggcacgcagacgccttgatgacctcca
+5623460/1
CC@FFFFFBHBHHDFGEEGGIGIIIEAGHGGFGCEFDABCCDDDDDDDBC
@2877360/1
gttacctgcaacttggccaggttagggccaacagattgtttgagatgttt
+2877360/1
CCCFFFFFHHHHHJJJJJJJJHIJIHIJJJJJJJIJJJIIJJJJJJJJJJ
@5623538/1
gacgcaagaagtaccagaaacgggacttagccacaatctggtctggag
+5623538/1
@@@FBDDFDFFHDII@AED@@GHGG?CBDB9F?DEHEEHH<BFH>>9B
@2877393/1
ggagagaagatcctcatcttgtatagaggaggcttgggctcgctctccga
+2877393/1
???DDA?B:CDDDEEEEIIE93ABEEEE3AFE?AD@DD3?D?DDDDAE>A
@2189687/1
gtttaggttttccagagctcatgctagaggagtgagagtctggccagtct
+2189687/1
@<=DDBFDBDB?BGHGE@BHEHGHI?EC?@EE1:?GHIGDG@;@FBBBFH
@1495491/1
gcaagaagtaccagaaacgggacttagccacaatctggtctggagagaag
+1495491/1
@??DABDDADFBFGIIIIGIIGHGGIGHIIGIIIHIGIDFHGIIICEEGH
@4944836/1
gtgttgaggcgcttgtggtggtgcacgcgcttgggcagagggaatctgat
+4944836/1
@@@DDDDDHDDFFDGEF8EGIGGGBBBG@FHGIGA@;@@DCEFFEEEEEE
@6993992/1
cagacagacaaaaaaataataatcacatatttgggtttggtatcgaccca
+6993992/1
CCCFFFFFHHHHHJJJJJJJJJJJJJJJJJIIJJJDHIIIHGIIHJJJJG
@4255202/1
ctaatgaggactatttggcgttactgcttaatactactcactgatttatg
+4255202/1
CCCFFFFFGHHHHJJJJJJJIJJJJJJJJJJJIJJJJJJJJJJGIJJJJI
@839755/1
gtagaaaagtgctgtctgtacattgaaaacaaaaataaaaaaaatagcag
+839755/1
CCCFFFFFHHHHHJJJJJJIJJJJJJJJJJJJJJJJJIJJJJJJJJJJJJ
@4945184/1
ctcacatgattcatccacaaattccaacccttgcgtttcaaaacaattca
+4945184/1
?@@DDDDFDHBBF?FBEFHCGHHHAHGGGHGEEGGG?FECGHGBBB<DHG
@4945319/1
tgatttggtaaagcttgctgcccgcctaacgaggaaaacgcggccgccat
+4945319/1
@@@;DDDE?DHDH@FHF9EIHGIGIIFIFIIBGGGIIFGIGIGIHFCBBC
@1496147/1
ctcatcttgtatagaggaggcttgggctcgctctccgaagggagcttgcg
+1496147/1
CCCFFFFFHHHHHIJJIIJJJJJIGIJIIJIIJIIJIHJJJJ=FHIJFII
@6994856/1
agtgacggcacctccgacactgaggtcacggtactcgcggtacatgttgt
+6994856/1
CC@FFFDAAHHHFIIIJJJJJJJIJBFGIJI;BGGIIIJ>BEHHHFEFFD
@5624798/1
ctgagtgacggcacctccgacactgaggtcacggtactcgcggtacatgt
+5624798/1
CC@FFBDFHGGFHIGGJJJIJJJDHIJJIJJJJFIIGIJJJGHAHBDEEF
@840926/1
ggctgcagatgactgtgcatccttgctagtaagtcctgagccatagcaaa
+840926/1
?@@DFDDDFHHDDHE<FHHFEHIIIIIIGHHIIIIIIIIIIGFAFFBCEH
@5625293/1
ctctacacaaagtttcagcttaaaatacgtttaaaaaaaatttgtaccaa
+5625293/1
CCCFFFFFHGFHFHIJJJIJJJJJJJJJIHIIJIJJJJJJJJIJIIJJIJ
@5625374/1
gctgggcctcttgtatgcgaaggtgttgaggcgcttgtggtggtgcacgc
+5625374/1
?@@FFFDDHHFBHB:EGIIFFGHEHHHHGEG=GHIG?=CGAGGGHHIIIH
@7712757/1
ggctgatccgagttggatgcggttttcacgaatatattgtgggatgctta
+7712757/1
@C@FFDFDFDBDAFDHBGHGIJCGHIJJJJIIIJJGEIIIGEIGGIIJJG
@6997358/1
gtaggtgctgggcctcttgtatgcgaaggtgttgaggcgcttgtggtggt
+6997358/1
CCCFFDDFHHHHGJJJJJJIIJJJJHJJJFHGHIIJJJJJJJJHIJFHI@
@7712957/1
gtcacatttagtacctatagtcatacatatgtctacctatcacaaagatt
+7712957/1
?==1BDDDF?FC<EBEDADEHE@?F<:A@B<CHHGCCHEHICB4:?3?<F
@6997514/1
gagcttttcgtataatatgatatgatgccgacagttagaatttaaaagaa
+6997514/1
C@CFFFFFHHHDHJIIJJJJJJJIIJJJJJJGGIIIIFGHIJJJJJJJJJ
@6997863/1
ctgtgatctgtttcttggcatctatagatgtcggtggcgcacagggcacg
+6997863/1
@@@DBDDDFFHFFHEGHGGHEEHGEHGHJIGHGGGHDCHIJFIGGICGHG
@6293737/1
ccgtcattatccctattgaaaacaactctacacatacatacatatttact
+6293737/1
CCCFFFFFHHHHHJJJJJJJJJJJJJJJJJJIIJJJJJJJJJJJJJJJJJ
@2878215/1
gcgaaggtgttgaggcgcttgtggtggtgcacgcgcttgggcagagggaa
+2878215/1
@@@DDDD<CADFBC@GIEGEECDGB@FFHHEEHBBHEHGGHACBB?DC8>
@2878238/1
ctgggcctcttgtatgcgaaggtgttgaggcgcttgtggtggtgcacgcg
+2878238/1
BC@FFFFFHFHHHIGIJIFGGICGGGHGIJGIIIIJIIIHEIHGIJJJHG
@6998389/1
cactgagtgacggcacctccgacactgaggtcacggtactcgcggtacat
+6998389/1
CCCFFFF?FHHHHJJJJJJJJJJJIJIJJIFGHIJJFGHJJGJJGEFDFF
@3571687/1
tgacgcaagaagtaccagaaacgggacttagccacaatctggtctgg
+3571687/1
CCCFFFFFHHHHFHIIJIIJJJJJIJJJJJJJJJJJJJJJJJHHJJJ
@5628828/1
ctcttgtatgcgaaggtgttgaggcgcttgtggtggtgcacgcgcttggg
+5628828/1
CCCFFFDFHHHHGJIJAEHHJIJJGIJJJJHIJIIIHHIJJJJJHFFFDD
@6294761/1
ccgcatccaactcggatcagccgtttctgagattagcgcgcacagacgaa
+6294761/1
CCCFFFFFHHHHHJJJIJJJJJJIJJJJJJJJJJJJJJIJJJJIJHHHFF
@142501/1
gtcgtatgattatttgtctgtagtggtcctgctgtttcgtatattctaaa
+142501/1
BBCFDFFFGHHHHJJJJJJJIJJJHJJJJJJJJJJJJJJIJJIJJJJIJI
@4257050/1
cagacaaacagacaaacagacaaacagacaaaaaaaaagttaattacatt
+4257050/1
<<@:ADDDDHB?FEEBGEI>?CEDEFDGG8C??D<EB84/7@C;=EDAA=
@2879373/1
cttaaaaaccgcatttcatatttgtttgtttgtatataacgtgtattaca
+2879373/1
CCCFFFFFHHHGHJJJJJJJJJJJGIJJHIJJIGIJIIIJJHHJGIJJJI
@841648/1
gcagcattatgggtcttccttcatggccgaggttggggcggcgcgggcat
+841648/1
@@@DDDDDHFHDF?<:EGGIBHGCBEFHIBHA0:BFGGEIEBBB8BBB@<
@841687/1
ctgcaaacctattttagtagaaagttttccacaagaacttcacgtcaagt
+841687/1
CCCFFFFFHHHHHJJJJIJJJJJJHIJJJJJJJJIJJJJJJJJJIJJJJG
@4257328/1
gtcctattttagttaattagtaatgtgcattgtaaaattctagacacaca
+4257328/1
CCCFFFFFHHHHHIJJIJJJHJJJJJJJJJJJJJJJJJJJJJJJJJJJJJ
@2193675/1
gtcgaacattctatgcttataccattaatctccgcaactatttgacggat
+2193675/1
CCCFFFFFHHHHHJJIJJJJJJJJJJJJJJJJJIJJJJJJJJJJJJJJJI
@843328/1
ggcactagaaatatttcggcgatttaatttttttatgtttttattatgca
+843328/1
CCCFFFFFHHHHHJJJJJJJJIJJJJJJJJJJJJJJJIJJJJIJJJJJJJ
@4948984/1
gaggtgcttgtggtggtgcacgcgcttgggcagagggaatctgattgtgc
+4948984/1
BCCFDFFFHGHHHGIIHHGIJJJJJJJJIJIJJEHIJFHGIJJIJIJCHI
@7716632/1
gccacaatctggtctggggaaaagatcctcatcttgtatagaggaggctt
+7716632/1
CCCFFFFFHHHHFHIJJJJGJJJJJIJJJJJJJJJJJJJJIJJJIIJJJJ
@4949202/1
gtataatatgatatgatgccgacagttagaatttaaaagaaacaccttca
+4949202/1
?@;DD?DDFBFHHIEGIGCGBGHII?EDD@GEEDFHGGHIIIIIB;FDGH
@4259087/1
gtggattttaatgttattattacagcatacataataaaattagaggaagt
+4259087/1
CCCFFFFFHHHHHGHIJJJJJIJIJJJJIJGJJJJJIIJJJJJGIJGIIF
@843875/1
ctcttgtatgcgaaggtgttgaggcgcttgtggtggtgcacgcgcttggg
+843875/1
@C@DFFFFHGDFBGEHHIFHCCHIIIGGGGFADBFHHGGICHBEEDEDBB
@1499963/1
cgacgacgacactgtacagttagaaatgttacaacctctatactttgcat
+1499963/1
CCCFFFFFHHHHHJIIJJJFHIJJJJJIHGIJJIJJGJIJJIIJGGIJJJ
@7717531/1
tgttgaggcgcttgtggtggtgcacgcgcttgggcagagggaatctgatt
+7717531/1
BC@FFFFFHHHHHJGHIHJJGGIIJIJJJHIIJJJJJIJJHHHHFFFFFF
@4950091/1
ggcattgatatttggaaatgattagctcgcagcattatgggtcttccttc
+4950091/1
@@CFDDFFHGHHHJJGGIIIGJIJECHIIIGJGHHJGIBBE;DAGDGIHI
@7717840/1
caacaaatactaataataaaaacgatagaaaacaaataaaaactatccta
+7717840/1
CCCFFFFFHHHHHJJJJJJJJJJJJJJJJJJJJJJJJJJIJIJJJJJJJJ
@7000021/1
cttcacctgtggccggcggcacgcagacgccttgatgacctccactttga
+7000021/1
@BCFFFFFHHGHDHIIIJJIJJIIJIIGFHFFFEDEEEECDDDDDDDDDC
@7000122/1
gtagcactgagtgacggcacctccgacactgaggtcacggtactcgcggt
+7000122/1
CCCFFFFFHHGFHIJJIIJJJJJJJJJJJJJJJJHIJJJJIJJJIJJHF9
@1500847/1
gtgacttgtagtcaaggtggagattttactatctttcaagtcggcataac
+1500847/1
BB@FFFFFHGHHHIJJJCFHGHDGIHIJJJIJHHJJIIGIGGGIIHJJJJ
@3572723/1
gatgaaaaagtgccactgaacgaaaagggtacaataattaataattatgt
+3572723/1
CCCFFFFFGAFHDHIHIIGIEHFEEHGGICGIGIIGFIJJGHJGIIIIED
@2879593/1
gtcgatgtcgaacccaaaaatgtaattaactttttttttgtctgtttgtc
+2879593/1
CCCFFFFFHHHHHJJJJIJIJJHIIGJJJJJIJJJJJJJGJIJIHIJHFH
@142971/1
tacataataaaattagaggaagtaggtgctggg
+142971/1
?;;ADDDDBF4AFGDE9<CF9?<ABB?BFHH3;
@3572983/1
tttatcttcaaatgacgacaccacagttccagtctcaggcacattgccat
+3572983/1
CCCFFFFFHGHHHIJJIIJJJJJJJJIIJJJIIIIIJJJJJJJJGGGIII
@143176/1
gttttgaataaatattcgagctgcaaacctattttagtagaaagttttcc
+143176/1
CCCFFFFFHHHHHJJJIIJJJJJJJJJJJJJJGJIJJIIIIJJJFHIGII
@7001051/1
cagagggaatctgattgtgctgttgtggaactgcttcacctgtggccggc
+7001051/1
@@@FFFFDHHHHHFIIJJJJII@EHHIJIIIJJBHIIJJJJGIIIGIJJG
@5629899/1
ttgaataaatattcgagctgcaaacctattttagtagaaagttttccaca
+5629899/1
CCCFFF4BFHHHHIJJIGIIIJJJJJJJJJJJJJHIJJJJJGHJJJJJJJ
@7001271/1
ccagttataaagcatagcccgaagtgctattggcacacaggcataatgcc
+7001271/1
@CCFFFFFHHHHHIJJJJJJJJJIFGIGIJJJIIJJJJJIIJJJJIJJIJ
@7001339/1
gtgctgttgtggaactgcttcacctgtggccggcggcacgcagacgcctt
+7001339/1
CCCFFFFFHHHGHJJJJJJ:FHJJJJJJJJJJJ6GHIHHFFDDDDDDDDD
@143779/1
ctttcttttttggtggcttccccattttgacagcgtcttacttcacgtgg
+143779/1
BBCFFFFFHHHHHGHJJIJJJIJIJJJJJJIIJJJIJJJIJJJJJJJJGI
@2880434/1
cgcgactccgccctcttcctcgggttggaatgattctggtgggttgtcct
+2880434/1
CCCFFFFFHHHHHJJJJJJJJJJJGIIJIJJJJJJJJJICGIJFHIHHHF
@143904/1
gtagaatgtttcacagatcttctccaacttagcagtttgctggactccag
+143904/1
C@CFFFFFHHHHHJJJJJJJJJJJJJJJJJIJJJJIJJIJIJIJJJJJJI
@7001745/1
cgttgatgtcgcaagatagtgagacattcactttttagtcataatcttca
+7001745/1
@C@FFDFFDHHHGIJJJJJCFHIIIGIIJGIGIJJJJJIJIJGIJJIJGG
@3573907/1
cacggtagcactgagtgacggcacctccgacactgaggtcacggtactcg
+3573907/1
CCCFFDDFHHHHHJJAGHIIJJJJJGGGIJJHHFHIJJFHIJIJHGIGIG
@2194014/1
actgaacgaaaagggtacaataattaataattatgtcgcaataccgtagc
+2194014/1
@CCFDFFFADHFHJJ?FGIGEHIJIJIJJJJJJJJFGGHJIIGIJ<BFHI
@7002006/1
gacgatttcaccagtggtcttcttgaacttcttcaattgacgcaagaagt
+7002006/1
?@@DFFFFFHHDFGJJFIIGCHHI<FGIJIJIIGIJGEIEHIGE@FIEG/
@2194155/1
gtgccctgtgcgccaccgacatctatagatgccaagaaacagatcac
+2194155/1
CCCFFFFFHHHHHJJJJJJJJJJJJJJJJJJJJJJJJJJJJJJJJJJ
@144313/1
caccacagttccagtctcaggcacattgccattagtagactgatcagccg
+144313/1
CCCFFFFFHHHHHJJJJJJJJJJJJJJJJJJJJJJGJJJJJJJJJJJJJJ
@2881128/1
tatatatactttttaatagttattacaaaaaataagcgagtaatttagct
+2881128/1
CCCFFFFFHHHHHJJJJJJHJJJJJJJJJJIJJIJJJJGIFHIGIJJJJJ
@2194606/1
attgttatgtcgatgtcgaacccaaaa
+2194606/1
;;?D?BBDA=D:CGFF?@CFB8@F?AE
@2194618/1
gagcgagactcataacgcagccagatgccaaagttcttgatcttcactg
+2194618/1
@1;1DD?:ABDFDFB3AEGI>G;CAGIIFEFIIFFIFICF@BD?BFFI>
@144840/1
ctgtttgtctgtttgtctgtttgtctgttcgtctgtgcgcgctaatctca
+144840/1
BBCDFFFFHHHHHJJJJJIHJJJIGJJHIJJIIJIIJIJHJJJJJJJJJJ
@5631408/1
gggctatgccatttatcctcgcacgttggcagtaatagtacaagtgaaaa
+5631408/1
???7BDDDD<DDDIEI>4A?EEEFEEB;??9C:B0:D@:?9BBD9?@?BD
@144948/1
gtgctgttgtggaactgcttcacctgtggccggcggcacgcagacgcctt
+144948/1
@CCFFFFFHFGGHIIIJJJJJJIIIJGIIIJJJJJJJHHEFDDDDDDDDD
@3574886/1
ggcaggttgaactcacaccattcaatttaaaagaaactgggtgcgtgcag
+3574886/1
@C@DFFBDFHHHHIIIIJIIIGHEIGIIIJJIJHHIJJJIIFFGIJJJJJ
@5631573/1
cccatgtcacggtagcactgagtgacggcacctccgacactgaggtcacg
+5631573/1
CCCFFFFFHHHFHIJJJJJJJIFHJIGEGIJJJIIJJJJJJIIIJCGGIG
@2881667/1
gacgcaagaagtaccagaaacgggacttagccacaatctggtctggagag
+2881667/1
@CCFFFFFGHHAFHHIIJJIJJJJ:FHIIIGHIJJJJJJJJGHJJJIJGH
@5631638/1
ccaaaaatgtaattaacttttttttttgtctgtttgtctgtttgtctgtt
+5631638/1
C@CFFDDFHHGDHIJGDHJJJJJJJJIEB?BGHIGGHIIG@FGFGDAHDH
@2195148/1
gagggaatctgattgtgctgttgtggaactgcttcacctgtggccggcgg
+2195148/1
B@@FF<DEHGHHHJJIGGIIFGIIIFIGCHIJJIIGIIFH@FIIIG:ABH
@145414/1
caaacactaaatgtaaatttaagcatcccacaatatattcgtgaaaaccg
+145414/1
C@CFFFFFHHHHHEGHIIIIJJFJJHJIIIJJJJJIIJGIIIIJIJJIJJ
@3575420/1
gggaaatgaggagtcactgtcaaggccagaatcttcattagacttgtctg
+3575420/1
CCCFFFFFHHGDHIJIJJJHIIJJJIJJJJJJJJJJJJIIJGIJJJJIIH
@3575452/1
ctggcaacgaccaatcatggacttttcttcaatatccacataagtaactt
+3575452/1
@@<DADDDFHHDDEHE<FH@FGGDBEBEDA>FDGFFHCAAFIIEFGDHH@
@2195613/1
gtgatctacaactttgcctacttggtgatctaagttttcgttgttcatga
+2195613/1
CCCFFFFFHHHHHJJJJJJJJJJJJHHIJJJJJIGIJJJJIJJJJJJIJJ
@2882427/1
gcaccgacgacgacactgtacagttagaaatgttacaacctctatacttt
+2882427/1
CCCFFFFFHHHHGJJJJJIJJJJIIJJJJJJJIJJJJJIJJJJJJJJJJI
@146074/1
gccagttataaagcatagcccgaagtgctattggcacacaggcataatgc
+146074/1
CCCFFFFFHHHHHJJJJJJJJJJIJHHJJJJJJJJJJJJJJJJJJJJJJJ
@146189/1
gtcctaacgaaacagcgcaaatgagaaagctatctatttcaaataaaggc
+146189/1
B@@FFFFFHHHHHJJJJJJJIJJJJIJJJJJJJJJIJJJJJJJJJJJJJJ
@2196200/1
aaatggaaaaaaaaattggtgaaaagaatcacaagtaagatactgcaaac
+2196200/1
@@@FDBFFDHHHHIIGIIJCGGGEHEGHHIJJJIIGEGGGIIIICHGIGG
@5632908/1
gcctcttgtatgcgaaggtgttgaggcgcttgtggtggtgcacgcgcttg
+5632908/1
;?@DDDDDFFBF?@<8@G<C9<C@@B?C???FD<DBBBFCF@=;@EE?4=
@2196389/1
gatagctggacaaggcactggcaacgaccaatcatggacttttcttcaat
+2196389/1
CCCFFFFFHFHHHIJJJJJJJJJJIJIIJIIIIIJJGHJIJJJJJJJIJJ
@845704/1
agtcgtatgattatttgtctgtagtggtcctgctgtttcgtatattctaa
+845704/1
CCBFFDFFHHHHHJJJJIJJJJJJIJJHIJJJJJJIJJJJIJJIJJJJJJ
@2196483/1
ggcgcttgtggtggtgcacgcgcttgggcagagggaatctgattgtgctg
+2196483/1
CCCFFFFFHHHHHJGIJJJJJJJJJJJJJJJJJJJJJJJJJJJJJJJJJH
@7719300/1
gtaatatagtttcttttttaattgttataaattcgtaattcgtagctttc
+7719300/1
BBBFFFFFHHGHHJJJJJJIIJJJIJJJIIIIJJJIIHIIJIHGIJJJJJ
@2197032/1
ctccattttgagtaactgtgaaaatgacatcttataaatatctattggac
+2197032/1
C@CFFFFFHHFFBHIJJJIIJJJIJIIJGJJIJJJJGIIJIJJJJJHIJJ
@7719461/1
gcctggctcccatgtcacggtagcactgagtgacggcacctccgacactg
+7719461/1
@@@FFDDDFHHGHJBGIJIGFEGGIIIGIIEGIIJIIGJJJJJJJJJJJI
@7719469/1
cacagctcttgcagccatccaacgggattgcccatcaatttatcttcaaa
+7719469/1
:??AAADBFFHHHI@B?EEGEB@C@EFHB?BDCAGHGBFHGIIDHEGIEG
@4951649/1
ttcgtctgtgcgcgctaatctcagaaacggctgatccgagttggatgcgg
+4951649/1
BCCFDFFFHHHHHJJJJJJJJJJJJJJJJJJJJJJJJJGIGHIJGHIJHH
@5634153/1
agcatacataataaaattagaggaagtaggtgctgggcctcttgtatgcg
+5634153/1
CCCFFFFFHHHHHJJJJJJJJJJGIJHHIJGIIJJJJIIJJJJJJJJJJJ
@847228/1
ccacgacgctcggacatttcaattttatttagttggtcttggttgaacgg
+847228/1
CCCFFFFFHHHHHJJJJJJJJJJJJJJJJJJJHIJJHIJJJJHIJIIJJJ
@4952239/1
gtgcctggctcccatgtcacggtagcactgagtgacggcacctccgacac
+4952239/1
CCCFFFFFHHHHHJJJJJJJJJFFIIJJJJJJHHIJJJFIIJIIJIIJII
@7002127/1
gatagtcatcgcggcctctagccgacacgattatgaagacgaagcggacg
+7002127/1
CCCFFFFFHHHHHJJJIJJJJJJJJJJJJJJJJJJJJJJJJJJHHFFDDD
@5635271/1
gttattgttatgtcgatgtcgaacccaaaaatgtaattaacttttttttt
+5635271/1
CBBFFFFFHHHHHJJJJJJJJJJJJJIJJJJJJFIJIJJJJIJJJJJJJH
@7002707/1
gcccactttaaaaaaagctcgatctcaatttaaagataagatctgcgacc
+7002707/1
CCCFFFFFHGHHHJIIBGIJJIGIJJJIIIJJJJJJJIJGGGJJJJJJIJ
@848389/1
cgggaattttgtttggtatctgataccgacacatggtaggttccatggat
+848389/1
CCCFFFFBFHHCFHEGHGJIJJJJJJJIJJJGIJIIGDHJJJJI?FHIFH
@7003061/1
cgcaagaagtaccagaaacgggacttagccacaatctggtctggagagaa
+7003061/1
CCCFFFFFHHHHHJJJJJJJJJJJJJJJJJJJJJJJJJJHIJJJIJHIJI
@1503307/1
gcgcttgtggtggtgcacgcgcttgggcagagggaatctgattgtgctgt
+1503307/1
CCCFFFFDHHHHHHHIJJJJJJJJJJJJJJIIJJIJJJJJJJJJIIJJJI
@7721871/1
gtcttttctaacttgaacagtgcgatgttttacaagggcaggttgaactc
+7721871/1
CCCFFFFFHGHHHJJJGIJJIIJJJJJHGIJJJJJJJJJJJJGHIEGIJH
@7721897/1
ccaggataataagttaattataccaagtttcatcgaaatcaaaccgttag
+7721897/1
@@@DFADDFHDFFHGIIIIIGIHFHIIFHIGGIIGHGBEGBHHIIFHIII
@848767/1
gacgcaagaagtaccagaaacgggacttagccacaatctggtctggagag
+848767/1
CCCFFFFFHHHFHJJIJJJJJJJJIJIJIIJIJJJJIJJIJHHJJIIJHI
@849033/1
cgcagccagatgctaaagttcttgatcttcactgggctcttctctgggat
+849033/1
CCCFFFFFHGHHHGIJJJHIJJJJJJJJJJIIJJIJJJJJJIIJJJJIJG
@7003825/1
cgggctatgccatttatcctcgcacgttggcagtaatagtacaagtgaaa
+7003825/1
CCCFFFFFHHHHHJJJJJJJJJJJJJHJJJJJJIJJJJJIIJJJJGIJJJ
@6298560/1
gggaatctgattgtgctgttgtggaactgcttcacctgtg
+6298560/1
@@?DDDDDDFHFHDEFGAFG?FH<CHGH?DHHEGGIIBCC
@6298929/1
tgggcctcttgtatgcgaaggtgttgaggcgcttgtggtggtgcacgcgc
+6298929/1
CCCFFFFFHHHHHIJJJJJJJAFFHIIIJJJJJJJHIJCHG@FIJIIJHF
@5637031/1
gtctgtttgtctgtttgtctgtttgtctgttcgtctgtgcgcgctaatct
+5637031/1
=8::BDDDA?<<DF4A:CBF<A:A3<FEE22A?:8E@DAC00DFE<FFF@
@1504418/1
cctaacttcgcaaccactaattccagtgataaattcactctagcacgtag
+1504418/1
CCCFFFFFHHHHHJJJJJJJJJJJJJHHJJJJJJJJIJJJJJJJJJJIII
@5637121/1
cttcttcaattgacgcaagaagtaccagaaacgggacttagccacaatct
+5637121/1
@@@DDD?DFFHDHIIIIIIG;CFEEGGCEEHHIIIIIIIIIIIIGCHEHH
@2883359/1
ctggcgtaaaataacgtcaatacactggatctcctcagtaggatggcaaa
+2883359/1
CCCFFFFFHHHHHJJJIJJJJJJJJJJJJJJJJJJJJJIJJJJJJJJIIJ
@3577024/1
catagaacaaacaaaacttaagccttattataaaaggtataaatattcct
+3577024/1
CCCFFFFFHHHHHJJJJJJIJJJJJJJJJJJJJJJJJGHJJJJJIJJJJJ
@6299612/1
gtcacggtagcactgagtgacggcacctccgacactg
+6299612/1
@@7A=ADB:@8C?C;F9ACDHGIF6CD98?0D<FFFF
@3577570/1
gtttattttgtttttctctgtgatctgtttcttggcatctatagatgtcg
+3577570/1
CCCFFFFFHHHHHJJJJJJJIJJJJJJIJJJJJJJJJJJJJJJJIJJJJJ
@2884089/1
gtgttgaggcgcttgtggtggtgcacgcgcttgggcagagggaatctgat
+2884089/1
BBBFFFFFHHHHHIJHJJGIJFHIJJJJJJJJJJJJJJIJHHHFFFFFFF
@149384/1
tgcaaagataagatgaagaagaggagcaaatggaaaaaaaaattggtgaa
+149384/1
@@CADDEADDHHHIIIIGGCG@FBGGHCHHC?FFGGGGHHGEDHFG@@7@
@2198232/1
ccactccatactttgtttcatttaaatttacgggctatgccatttatcct
+2198232/1
CCCFFFFFGHHHHJJIJJJJJJJIJJJJJJJJFIJJIJJJJJJJJIJIIJ
@6300875/1
gcaagtagttcttgaagcacagacacaggtgtcttcaacggaagagattc
+6300875/1
@@@FFDFFDFHHHJJIIJJIGIGJJIIIIHHFHGGIJIJJIIJJJJIIHH
@2885015/1
cgggcagttcgtcaacaagacattactagctgagaatatttttttccgtt
+2885015/1
CCCDDFFDHHHHHGHHHIJJIHGGIGJHHIIIJJIJJIGIJJJIJJJJCH
@2885528/1
ccatagaacaaacaaaacttaagccttattataaaaggtataaatattcc
+2885528/1
;?@BBA:=DFABFHIEGGGHICGDHDFHGHIGGIHIDA9CF@BHGFGDGH
@3579075/1
gtagcactgagtgacggcacctccgacactgaggtcacggtactcgcggt
+3579075/1
CB@FFFFFHGHFHDHGEDHGIGGGHIIIIJJJJJHIIJJJIIIJGCHGF=
@6301587/1
gtgctgggcctcttgtatgcgaaggtgttgaggcgcttgtggtggtgcac
+6301587/1
CBCFFFFFGHHHHJJIIJJJJIHIJ?FGHIJIJJJIIJIIIJFHIHIGII
@2199137/1
agatgccaaagttcttgatcttcactgggctcttctctgggatttccctg
+2199137/1
CCCFFFFFHGGFHIIJIJJJJJJJJJJHGJIJJJJJJJIJJJJJJJGIJJ
@4263764/1
cgcaagaagtaccagaaacgggacttagccacaatctggtctggagagaa
+4263764/1
@C@FFFFFHDHDHIJJJJJJJJIGHJJJJIJJIIIJJJJHGIJJIJIIJJ
@3579661/1
ccctaagtgagtatacatctattaaattcaaacgcagagctcattatgtt
+3579661/1
CCCFFFFEHHHFHJJJJJJJJJJJJJJJIJJJJJJJJIJJJJJJJJJJJI
@2886671/1
cccctctttagtatcaaaaccgacattaacaaccttttcattgacataat
+2886671/1
BCCFFFFFHHHHHJJJJJJJJJJJJJJJJJJJJJJJJJJIJJJJJJJJJJ
@4954442/1
gtagcactgagtgacggcacctccgacactgaggtcacggtactcgcggt
+4954442/1
CCCFFFFFHFHHHIIJGGIJJJJJJJJJJJJIJJIIIIIJIJJJJIJHFF
@3580416/1
gtgaggttcaccaagctagtggcgttgatgtcgcaagatagtgagacatt
+3580416/1
@?;DDAADACADFFEFBF@HHE;EGC?F?F:4:BDG@3DB@8??8883BF
@4954474/1
ccggctcgttgaacaccttaggacgaag
+4954474/1
@@@DBDD:DB3C<C@CCGF<HFE>FDA6
@849696/1
gggatgcttaaatttacatttagtgtttgtttcatgtcaatcggttcata
+849696/1
CCCFFFFFGHHHHJJIJHJIJJIFFEIGIFHIJJJJHJJIGIIJGIJJJI
@2887123/1
cttacatgctaaaactaaactactatacctgtgaaacgatcaacaataat
+2887123/1
CCCFFFFFHHHHHJJIJJJJJJJJJJJJJJJIJJIJJIJJJJGJJJJJJJ
@5637155/1
cgcaagaagtaccagaaacgggacttagccacaatctggtctggagagaa
+5637155/1
CCCFFFFFHHHHHJJJJJJJJIJJJJJJJIJJJJJJJJIGHIJJJJIJIJ
@849794/1
cgtttagcagcttcatccagaggcaagcgctccaagttgcttggaggctt
+849794/1
CCCFFFFFHHHHHJJJJJJJJJJJJJJJJJJJJJIIHGIJJJJJGIJJJJ
@4954870/1
cgacgtgattctttaatttgacataacttttttatttatgaaccgattga
+4954870/1
CCCFFDFDHGHHHJJJJIJJJJJJJJJJJJJJJJJJIIJJJJJJJJJJJJ
@849927/1
gcacgtagttctcagcttccctgcaaagttaaccatcttgtattcaaaag
+849927/1
CCCFFEFFHHHHHJJJIJJJJJJJJJJJJJJIIIJJJGIFIJIJJJJJJI
@849939/1
ctccaattcaaccttatcattaccaatcggtaaaggatctcttgtataca
+849939/1
CC@FFFFDHHHHHIIJIGFHEGICHIJJGIFGHEHGIBHGIIJGFDGIEG
@1504771/1
ccacaatctggtctggagagaagatcctcatcttgtatagaggaggctt
+1504771/1
@@@DDDBAFBA:AEBF4AFHEAEEH<CHIDG??F??CCGEG@C8BDBDB
@5637755/1
ctcgaggttggtcgtctactgggcagttctcgaaatgtttcataacgagc
+5637755/1
@CCDFA@DHFHACFFGEHEHA?CFEAH<CFE;DDHIB?DGDAFHIG@BHG
@5637904/1
ctcagatgcaatttcttgcaagaattgcacaaagttgaag
+5637904/1
<@@DDDB?FFDFFB@EHI<C9<FCCC@4?EHA;31:CBDF
@7723915/1
ccctaagtgagtatacatctattaaattcaaacgcagagctcattatgtt
+7723915/1
CCCFFFFDHHHFHIJJJJJJJJJJJJJJJJJJJJJJJIJJJJIJJJJJGI
@7723949/1
ttccaatctccaagacaggaggctccagtactttagctttgacagtgtaa
+7723949/1
CCCFFFFFHHHHHIJJJJJIJJJJJJJJHJJJJJJJJJJJJJJJJHIIJJ
@2202079/1
gtgctgggcctcttgtatgcgaaggtgttgaggcgcttgtggtggtgcac
+2202079/1
CCCFFFFFDHHGHJJHIJJJJGHHICFHIJJIIIJJJJJGHIIJIAEIIJ
@5638487/1
ggggtgacatcggacttaatacaaggaaactgtttagactggttacattg
+5638487/1
?@BFBDBDDHGHGEHDHIJIIGIJIFJIIIIIGGGHGBHEIGDFFHGIJE
@2202265/1
aaacagacaaacagacaaaaaaaaagttaattacatttttgggttcgaca
+2202265/1
CCCFFFFFHGHHHJJJJIIJJJJJJJGGIGHIGIIJJJJJIGGEGIHGFF
@1505667/1
ctgcaaacatgccagttataaagcatagcccgaagtgctattggcacaca
+1505667/1
CCCFFFFFHHHHHJJIJJJJJJJJJJJJJJJJJJJFHIJJJJIJJJJJJJ
@2204157/1
gggtcttacagattggtggaaaccaaaccaaacttctctgccaccaccaa
+2204157/1
?<@DDDFFHHFDFEHFCGCAAFEGHHGHCHHGDDBHGHGEGGDGDHHIII
@2204523/1
cgggctctgtgcctggctcccatgtcacggtagcactgagtgacggcacc
+2204523/1
BC@FFFFFGHHHHGIJJJJJJIGJIIJIJJCGIJIJJJJJHHIGIIJJJJ
@1507927/1
ggattttaatgttattattacagcatacataataaaattagaggaagtag
+1507927/1
CCCFFFFFHHHHHIJJJJIJJIJJJJJJJJJJJJJJJJJJJJJJJJJGII
@2205584/1
gccatgtaccacgcctgggatgccacccggcaccactcccgggtgaggat
+2205584/1
@@@DDDABCHHHFEEHGIGI@HDFHEFFHHIDHGGHEFIIIGIFGIGHHC
@854402/1
agcgagactcataacgcagccagatgccaaagttcttgatcttcactggg
+854402/1
::1D=DDDD?FDFI>CFEAEGIGG>FHEACDDH>DHHGDGIIIIEHFGDE
@854852/1
cgcaagaagtaccagaaacgggacttagccacaatctggtctggagagaa
+854852/1
CCCFFFFFHHGGFEHIIJJIJGHIJJIIEGIGJIIJIBGGHHIEGEII?F
@2206968/1
gaggaagtaggtgctgggcctcttgtatgcgaaggtgttgaggcgcttg
+2206968/1
@7?A?DADHHHFF?B4CGCGCFBH@<ACHCEF6@G00?DH4BBGEBHFE
@1509854/1
ctcatcttgtatagaggaggcttgggctcgctctccgaagggagcttgcg
+1509854/1
CCCFFFFFHHHHHJJJJIJJJJJIIJJJJJIGJIIJIIJJJJEGBGIJJI
@1509962/1
cgcttgggcagagggaatctgattgtgctgttgtggaactgcttcacctg
+1509962/1
CCCFFFFFHHHFHJJGIIJIJHIJJJJJIJGIJJJEIJIJJJJJJJJIJE
@1510030/1
ggcctcttgtatgcgaaggtgttgaggcgcttgtggtggtgcacgcgctt
+1510030/1
@@@FFDFFGHHHHJJIIGGHIFHIHIGDHIJJJJIGBGHIIFFDHGEEFD
@2207585/1
ccgtttttaaactattttttcaatgccctaagtgagtatacatctattaa
+2207585/1
CCCFFFFFHGHHHJJJJJJJEHJJJJJJJJJJHIIIGIJJJJIJJJJJJJ
@4955827/1
ataaataaaaaacttatgtcaaattaaagaatcacgtcgaacat
+4955827/1
<@@DDDDBD<FHDH@@HGED?EHGHIIHGIBGI@BFICG>GDDE
@7724426/1
ctcatcttgtatagaggaggcttgggctcgctctccgaagggagcttgcg
+7724426/1
CCCFFFFFHHHHHJJJIIJJJJJJJIGIJJIJJJJJJJJIJJIIIIIIGI
@4955958/1
ctctattcacctttctaggacatttatctggctgtatgtttacatcataa
+4955958/1
CCCFFFFFHHHHHJJJJJJJJJJJJJJJJJJJJJIJJJJJJJJJJJJJJJ
@4265656/1
cgtttaaaaaaaaatttgtaccaaatacttgatatcgcatatcgatatga
+4265656/1
:?:BDDDDDHFAFHGDGG<:CC<DB?F?BGH??BB8BD;CBBCHHIG<G=
@3580877/1
ggcgcttgtggtggtgcacgcgcttgggcagagggaatctgattgtgctg
+3580877/1
CCCFFFFFFHHHHIFGIIJIJJJIIJJJJJJIJJJIJIIJJJJJJHIHHF
@7006250/1
tcttggttgaacggaactccaatcctttactcgaatagtcttttctaact
+7006250/1
CCCFFFDFHDHHHJJJGIHIJIJJJJJIJJJJJJJIJJFHGIIJIIJIHG
@6302573/1
ctggagagaagatcctcatcttgtatagaggaggcttgggctcgctctcc
+6302573/1
@CCFDFDFFHHHFIJIEHGHIGIGIJIJIGGGEGIJJEEGIGGIIJGEGG
@4956786/1
gttgcggtctttgtataccttcaggtgatcgaacatcatgtcttcaaact
+4956786/1
CBCFFFFFGHHGHHIIIGHJJJFIJFGCHJIGIGIJGDGGFHJJIIJ9B@
@7007157/1
ggattttaatgttattattacagcatacataataaaattagaggaagtag
+7007157/1
CC@FFFFFHHHHHIGIJJJJBHIIJJIIJJJJIJIJJJJIIJJIJJIFHH
@6303018/1
gtcaatcggttcataaataaaaaagtcatgtcaaattaaagaatcacgtc
+6303018/1
CCCDDEFDHHFDFHGIHIHEHCGHIIIEIGHGIJJIIJIIIIJJIGIJHI
@4267567/1
gtgacggcacctccgacactgaggtcacggt
+4267567/1
?:=?DADDFAFFFIIF:E<DFEFI@D>FFF?
@7726827/1
gtcacggtagcactgagtgacggcacctccgacactgaggtcacgg
+7726827/1
@<?DDDDDCFDFFFI<C2<?FE6ED<FB8:?60?F@B3B@..8CAE
@3582974/1
ataaataaaaaagttatgtcaaattaaagaatcacgtcgaacactattct
+3582974/1
<<?DA?DDHDDFDA<FGGECHHIDIBAHHDCGHIEGCCDGHHII@FGGBF
@7726985/1
ggtgctgggcctcttgtatgcgaaggtgttgaggcgcttgtggtggtgca
+7726985/1
@C@FFFFFGHHHHJJJJJJJJJIJIJEHHHJIJJJJJJJJIJJHIIHHGI
@7008304/1
gggaatctgattgtgctgttgtggaactgcttcacctgtggccggcggca
+7008304/1
CCCFFFFFHHHHHJJIGJJJJFHDGIJJJJJJJIIJJGIJJJGIGIIGFA
@7008448/1
gggtgcgtgcaggatcctcgtcattgcctggcatacaaggcaaagcaccg
+7008448/1
@@CDDFFDHHHHHJJJJJJJIIIJJIIJGJJJJJJJJJJJJJJJJJJJJI
@7727235/1
gcgatgttttacaagggcaggttgaactcacaccattcaatttaaaagaa
+7727235/1
CCCFFFDFHHHHGJJJJJJJJJJJJIIJJJJJJJJJJJIIJJJJJJJJJJ
@5638696/1
taacttttttatttatcaaccgattgacatgaaacaaacactaaatgtaa
+5638696/1
@@@FFFFFHHHHHJJJJJJJJJJIJJJIIJJJJJIJJJIJJJJJIJJFHI
@2887504/1
cagcatacataataaaattagaggaagtaggtgctgggcctcttgtatgc
+2887504/1
CCCFFFFFHHHHHJJJJJJJJIJJIJIIIJJHJJJJJIIJJIJJJJJJJI
@7008936/1
cgcaagaagtaccagaaacgggacttagccacaatctggtctggagagaa
+7008936/1
@@@BDF>BBCFFHGIEDHCGC<@EFCCHGHGHHIIIIFIDEGDEBFGBFH
@5639233/1
gcggctgaattgcagcatcttgtcgagaacatgaagccgctttggtttac
+5639233/1
@@@FFFFEHHHHHJJJJJJJJJGIJIJJJJJJJJJIJJJJIJJHIIIJIJ
@2887995/1
gggcagagggaatctgattgtgctgttgtggaactgcttcacctgtggcc
+2887995/1
@CCFFFDDHGDHFHEHIIIICFHHIGIEDGHGGJIIIHIGIJCHJDGHII
@3584078/1
gccagttataaagcatagcccgaagtgctattggcacacaggcataatgc
+3584078/1
CCCFFFFFHHHHHIJJJJJJJJJJJIIJJJJJJJJJJJJJJJJJJIJJJJ
@7728238/1
gccgttacagatgaactcccgtcgatgaccagcagaaggcgtgttaccga
+7728238/1
CCCFFFFFHHHHHJJJJJJIJJJJIJIJJJJIJJJJJIJJIHIHIJJJJI
@150876/1
cgacgcttcagcagagtgcacacaatggtgaactggcgttcatgcggcaa
+150876/1
CCCFFFFFHHHHHJIJHJJIIJJJJJJJEHGIIJJJJJIJJJJJJJJJJJ
@2888973/1
accgattgacatgaaacaaacactaaatgtaaatttaagcatcccacaat
+2888973/1
@@@F1@DDDBHFD>BHGG=CHCHEHEG@GHIGDBGGDDH>FHC3BD@BDG
@2889193/1
ctgtcatctcaccaggcttcaattcccggcagttttcgaatatgtgtgat
+2889193/1
CCCFFFFFHHHHHJJJJJJJJJGJIIJJJJJJFHJIJJHIJJJJIIHHIH
@151707/1
cacagctggtacgtcaggcactgcagctcgtccgacccgaagtggttgtc
+151707/1
@@@FFFFFGCFHHIJJJJIJJJJJJJJIJIGIIIGIJIJJJI5CGCGGEH
@5640921/1
gccgtttctgagattagcgcgcacagacgaacagacaaacagacaaacag
+5640921/1
B@@DDAEDHFHHHAHIJIGEIIIIGGIGIIJJGGHIJBHHIEGHIFHHHF
@5640940/1
gcaacatcttcatcttagcgttcacattgacaaacttaggtttgcttaca
+5640940/1
CCCFFFFFAHFDFIJJIIEGIJIGGIIGHGHIGIGHIJICDDDHIJJJJI
@5641007/1
gcaccgacgacgacactgtacagttagaaatgttacaacctctatacttt
+5641007/1
@@@DFFFFGHFHHJIJJJDHGIJGIJJIIJIJIJJJJJJJJJJJJJJGII
@858234/1
atcaatttatcttcaaatgacgacaccacagttccagtctcaggcacatt
+858234/1
C@CFFFFFGHHHHGHIIJJJJJGHGIIIJFIHIJHJJFHHIJIJIIJJJI
@7011606/1
cacgtgcttgggcagagggaatctgattgtgctgttgtggaactgcttca
+7011606/1
C@@FFFFFHHHHHIJGGIJEHHIIJIIFGGGIJIJJJJIIJJJJIIJJIE
@859109/1
gtcttggttgaacggaactccaatcctttactcgaatagtcttttctaac
+859109/1
CBCFFFFFHHHHHJJJJJJJJJJJJJJJJJJJJJJJJJJJJJJJJIJJJI
@5643169/1
gttaaaaccaaaaatttgccggaagtcactattccacgcgaacgaagtcg
+5643169/1
@BBFFF?DHHGHHJJJJJIIJJIGJHIJJJJJJIIIJIJJGEHIFHHCHF
@5643194/1
ctagccgacacgattatgaagacga
+5643194/1
@;;DAD1ACD8@C:CF?C<9:E?00
@5643279/1
aaccaatttagaatatacgaaacagcaggaccactacagacaaataatca
+5643279/1
@@@DDAD?FHH?CADBFFG=DE>CGGGIE@FFG?DGHIEGDHG>@GEGG?
@1511955/1
cgacaccacagttccagtctcaggcacattgccattagtagactgatcag
+1511955/1
CCCFFFFFHHHHHJJJIHIIJJJJJJJJJJJJJJJJJICGHHGHIHJJJI
@5643875/1
gtcgaacccaaaaatgtaattaactttttttttgtctgtttgtctgtttg
+5643875/1
::??DDA1CFAH@ECFBBHHEHDCDHI>>GH@FAHCEG@@9CH97@=@DE
@5644325/1
gttgatatagaggataccgatacctggtt
+5644325/1
?8?DDD?B:A=<DFCG9AF<EEBEFFF?B
@7013081/1
gctgggcctcttgtatgcgaaggtgttgaggcgcttgtggtggtgcacgc
+7013081/1
@@?DDDFDHGDHDIGJJIIJEGIFGCGHI<GGHGJJJCEGHGCFGIIIJE
@5645146/1
cataataaaattagaggaagtaggtgctgggcctcttgtatgcgaaggtg
+5645146/1
@@@FFFDEBFFHHGGIDIIDIIJIC@FHFCGEHIIJJJIGGGHGEEBHDE
@5645337/1
ctcagatacaccgtcacggaatacaaatatcttcttcggcaatctgcctt
+5645337/1
@C@FFFFDHFFHHIIJIJJGIJIJIJIIJIIGIIIIIGIIJEHIJGGIIJ
@5645955/1
cctgtttcaaccacagacaaatcatagcatttgtaaaatatttctatcac
+5645955/1
@@@FFFADHDHDFIJJIJJJJJJJJIIJIJJJJGGIIJJJJJJIJJJJJJ
@1514500/1
agtgactttcccgtttccaatctccaagacaggaggctccagtactttag
+1514500/1
CCBFFFFFHHHHHHJJJJJJJJJJJJJJJJJJJJJJJJJJIJHIIJJJGJ
@1514579/1
ggaaggaagatgcctcatcacaacatctaaagctaagatggcatcatatg
+1514579/1
CCCFFFDFGDFFHJIJJJIGGIHIIJJIJJIIJJJJJIJIIIIJIJJGGI
@1514687/1
gtcacttgccgatggtagaataaggattaaaaataaacttaaagattatt
+1514687/1
@8?BD>DAF?F@8@FFEB<EFHEICHGFFFFFFFIIIC?9?FD<40BDDE
@5647608/1
gtagcactgagtgacggcacctccgacactgaggtcacggtactcgcggt
+5647608/1
CCCFFF;DHHHFHJJJIJIJJJJJJJJJJJJJJJGIJJJJFIIJJGGHFB
@5647631/1
ggcacctccgacactgaggtcacggtactcgcggtacatgttgtgtacac
+5647631/1
@CCFFFFFGHHHHJJIGIJGHIJJJCFHJIJJJJGHIJJJJIJIIJJJHH
@859454/1
ccagaggcaagcgctccaagttgcttggaggcttgggcctgttttggtag
+859454/1
CCCFFFFFHHHHHJJJJJJJIJJJJJJJIJJJJJJJJJJJJHIJJIJFHI
@4268158/1
cttgggaagcctttgtgcgccacatcaatgttgttaaaggctttattggt
+4268158/1
CCCFFFBDHHHGHJGJGJGHGIGDHHICGGFGIGDDHHDBGFHGHDHGI?
@859980/1
ataacaataacccctgctattttttttatttttattttcaatgtacagac
+859980/1
8?@BDD?DAFHHFIIBDFHGHIIIGEEG@GH@DGHIIIBHCE>FCCCAHB
@4958324/1
tacattgaaaataaaaataaaaaaaatagcaggggttattgttatgtcga
+4958324/1
CCCFFFFFHHHHHJJJJJJJIJJJJJJIJJIJJJJHHIJJJJJJJJGHGE
@4269465/1
cccatttgatgctgacacgaaacactcggtccttaccctctccaggtaat
+4269465/1
CCCFFFFFGDFFHJEIJJJJGHHIJJJJIGHIJGIIGCHIJJJIII?FHG
@4269705/1
ggcgcttgtggtggtgcacgcgcttgggcagagggaatctgattgtgctg
+4269705/1
CC@FFFDDHBDDHI@GGGCHIJIJII<FHGHGJJI@@CHIIJJGAHGGIC
@4269864/1
gtttgtttcatgtcaatcggttcataaataaaaaacttatgtcaaattaa
+4269864/1
@@@FFDDFCFHHDEGIIGGG?CGHCFHIIEIGIGIIIIIEHIIIIIIIGG
@861400/1
tgtggattttaatgttattattacagcatacataataaaattagaggaag
+861400/1
CCCFFFFFHHHHHJIJJJJJJJJJJJJJJJJJJJJJJJJJJJGIIJJFGI
@6305908/1
gtgctgttgtggaactgcttcacctgtg
+6305908/1
?=?DDDDDD:<DCDHIBGFDECHH>;9A
@4270125/1
ctcagcgacatgtaagagttcaatggggaag
+4270125/1
1?@DFFD>D@FH<A4CGGIIGG@HCECHBFD
@4959636/1
gcccgtcgcaccagattattgatttctctttccctgtcgggagcggagcg
+4959636/1
?@?DDDDAHDFHDG>GHGHGIEHHGFID?FG@FHIIHIFGAHIBHI5:>B
@4271344/1
ggaaagcaggatataatagcatggattatacattacacttactaatatag
+4271344/1
@@@?BDFFF@DBAFBEBEIHIIDG@AFHGIIIIAE>FEGGIIHGDBFH<?
@4961291/1
gcatacataataaaattagaggaagtaggtgctgggcctcttgtatgcga
+4961291/1
CCCFFFFFHHHHHJJJJJJJJJJJJHJJJHHHIJJJJJJJJJJHJJJJJI
@3586371/1
atacataataaaattagaggaagtaggtgctgggcctcttgtatgcgaag
+3586371/1
CCCFFFFFHHHHFIIGJGIIJGIJGDEAEGIC@F?GHGGIJFGIGGGGHI
@4961726/1
ccctttaaaaaaagctcgatctcaatttaaagataagatctgcgacctcg
+4961726/1
@@CFFFFFHHHHHJJJJJJJJJJJJJJJJJJJIJJJJIJJJJJJJJJJJJ
@3587224/1
ctgtggccggcggcacgcagacgccttgatgacctccactttgatgatct
+3587224/1
@CCBFFFFHFFHGJJJIJJJJJIIHFHFFFFFFDCCDEEDDDCC;;@CCD
@2891037/1
cataattttatttaaaaactattgctccctatagacaaacagaactatgt
+2891037/1
CCCFFFFFHHHHHJJJJJJJJJJJJJJJJJJJJJJJJJJJJJJJJJJJJF
@3587787/1
tcataacgcagccagatgccaaagttcttgatcttcactgggctcttctc
+3587787/1
CCCFFFFFHHHHHJJJJJJJJJJJHIJJJJJJJJJJJJJJIJJJJIJJJJ
@3588136/1
ctgtgatctgtttcttggcatctatagatgtcggtggcgcacagggcacg
+3588136/1
@@@DDDDBFHHFHGHGEAEGGIIGIEHHGHFFHIGEDEHGGGIGIEIIIE
@2209804/1
cttgggcagagggaatctgattgtgctgttgtggaactgcttcacctgtg
+2209804/1
;?@DDDDDH?AFHEGHFHAHFHGCHGHIIAH??@DGDDEGGGGHGGF;??
@7729023/1
gtagcactgagtgacggcacctccgacactgaggtcacggtactcgcggt
+7729023/1
@@@FFFFFGHHHFIIIIJIIJJJIIJJIIIGIIJHGIJIJJGGIJIJGF9
@7729621/1
gccagatgccaaagttcttgatcttcactgggctcttctctgggatttcc
+7729621/1
CCCFFFFFHHHHHJJJJJJJJJJJJJJJJJIJJJJJJJJJJJJJJJJJJJ
@155059/1
tgtacattgaaaataaaaataaaaaaaatagcaggggttattgttatgtc
+155059/1
CCBFFFFFHHHHHJJJJJIIIJJJJJJJJIJJJJJJJFHGJJJIJJJJII
@2210737/1
cgaaagattagagtcgtcttctacttctgcttctggcacatcaggagaag
+2210737/1
CCCDDFDFHGHHGFHHCFCHHIIHEHHDHGIJIGHHGIICGHIJI>DBDH
@155213/1
ctggatggagtgagcacgggctctgtgcctggctcccatgtcacggtagc
+155213/1
@@@DDDDDFDCF?<FGGHEGG<?CA:DGGIGDGG>DD@FABDDHGGFDA9
@2893466/1
agtggtcttcttgaacttcttcaattgacgcaagaagtaccagaaacggg
+2893466/1
@@@FFDFEFHHFHEHGFEHHIJGGEEHCEHHGIIJGFCGGGGGCGEHGIJ
@2893555/1
ctgggctgcagatgactgtgcatccttgctagtaagtcctgagccatagc
+2893555/1
@@@DDFFFFHHHGIJIJIHIIJIGHIJJJJIJBFIIGIIJIIJJJJJIJI
@2212154/1
tctggttcgattgggcctcaaaaaatcacgtttatacatttttttttt
+2212154/1
@@@DDADDA?ACFHGII@FBFEBFAEGDFG?G;?D@BBGHGGH>@A:4
@2894387/1
catacataataaaattagaggaagtaggtgctgggcctcttgtatgcgaa
+2894387/1
CCCFFFFFHHHHHJJJJJIIJIJJIJJJHIJJJJJJJJJJJJJJJJJJII
@2894409/1
ctttactcgaatagtcttttctaacttgaacagtgcgatgttttacaagg
+2894409/1
CCCFFFFFHHGHGJJIIIIJJJJJJJJIJJJIJIIJJIJJHIJJJJIIJJ
@2212446/1
gtctggagagaagatcctcatcttgtatagaggaggcttgggctcgctct
+2212446/1
BCCFFFFFFHHGHIJJJJJJJJIIJGIIJJFIJIJIIJJGIJJIHIJEEI
@2212701/1
caggttagggccaacagattgtttgagatgtttgtgaaactgcgacacct
+2212701/1
==?;4A?AFHHFFIIIEBHIIHEGHEGDFHFHIIHGIIIFGG><@GIIDB
@7731705/1
gtgctgttgtggaactgcttcacctgtggccggcggcacgcagacgcctt
+7731705/1
?=?DDB:AAF?A<CCGD<<CECHEEHCFB@G@<@GABA<5?8>BBB@?BB
@4273209/1
gtttgtctgtttgtctgttcgtctgtgcgcgctaatctcagaaacggctg
+4273209/1
CCCFFFFFHHHHHHGGHFJHJGGJJHHHIJJJJJJJJJJJJJJIJJJIJJ
@3589233/1
gtgacatcggacttaatacaaggaaactgtttagactggttacattgctc
+3589233/1
CCCFFFFFHHHHHJIJJIGJJJIEGIJFIJJJIJJJJJJJJJGGIJIGJJ
@4963286/1
ggctctgtgcctggctcccatgtcacggtagcactgagtgacggcacctc
+4963286/1
CC@BDFFDFHDFFEGGGFFIHG?C?EFG?FHIGGIICGHGIGCHGIGIEC
@4963488/1
ggtaagtttgtcaagaagagccttagctgcggaatgcttagcttccttct
+4963488/1
?@8?DDBDDBDFDEF93CCF;CEEE?FCCBGH:CFHGGHDGAFGGGGAFF
@4963542/1
cgagactcataacgcagccagatgccaaagttcttgatcttcactgggct
+4963542/1
CCCFFFFFHHHHHJJJJJJJJJJJJJJJJJFHIIJJJJJJIJJJJIIGIJ
@6310097/1
gcagaaacatcaatattaagcatcattttccattggctgggtcttac
+6310097/1
?<@B1BBDFHDFDFHIIGGHECHG@EHBE@EHIGC39?B<GBF@GGG
@4963750/1
ggatggagtgagcacgggctctgtacctggctcc
+4963750/1
@@<=D1BD?3?F;4CEG:FEEFF?94?DBD9D@7
@4963971/1
gtgctagttacataatatctactaaactataaccaaagtgacatttgctt
+4963971/1
B@@FFFFFHHHGHJJJJJJJJJJJJJJJIJJJJJJFJGCGHIJGIJIIJJ
@3590624/1
ctcagatgcaatttcttgcaagaattgcacaaagttgaagtccttgttgt
+3590624/1
@?@DDBDDDFFDHIHIDHGIIHEGHEHGDHIIHE:?FHF<CFHG<BHHFB
@6311951/1
ctcttccttagtcacagcttttcgttttaagcgttctaataagactatgt
+6311951/1
=?@BDFFFHHHFFEHGGIEIGIIIDGIGIEGG<GHHIHIIGIIIIIIII@
@6312046/1
ctgttgtggaactgcttcacctgtggccggcggcacgcagacgccttgat
+6312046/1
@CCFFFFFHGHHFIJJIIIJJJJJJJIJJEGIIIJFHFFFCDDDDDDDDD
@4276884/1
gtttattttgtttttctctgtgatctgtttcttggcatctatagatgtcg
+4276884/1
@CCFFFFFHGHHHJJJJJJJHIIJJJJJJIJJJJJIJIIJJJJJJIJIIJ
@4965560/1
ccttgaattccttgatgactgcatagatagaaatcgaactcggtcggatg
+4965560/1
??<DDDDDH?FDBGEDHIHGHGIGGIBEHEHIIICHBGGE@CB?FGF>=F
@4965848/1
gtaattattaattaattaaaaaggataattaaatattgcttggaaatgat
+4965848/1
CCCFFFFFHHHHHJJJJJIFIHIIIJJJJJJJJJJJJJJIJJIJIJJJJJ
@4277404/1
ggcgttgatgtcgcaagatagtgagacattcactttttagtcataatctt
+4277404/1
@@@DDDDFHHHGBEEHGFIIIFHIIJIGGFGGGHJJIIJJGIGIIIJGIJ
@2895056/1
cctaagtgagtatacatctattaaattcaaacgcagagctcattatgttg
+2895056/1
@@@DDDFB?FC>FIEEGEFIHFIIGGHIIGIIAGHHD?@9BGAGAFHGGG
@7016380/1
caggataataagttaattataccaagtttcatcgaaatcaaaccgttagt
+7016380/1
C@@FFFDFHHDFHGGGEHHHGHHGIICFIIIJIIGIGIIIIJGGIHCHEF
@7017712/1
gttctaaactatatctgtaccaaatttcaaccaaatccgtcaaatagttg
+7017712/1
@?@DDFFDHADBHGGIIFFFGEHFHIGFHIEHGIDHBFACGHBF>@G?F?
@7017874/1
gccgatggtagaataaggattaaaaataaacttaaagattattaata
+7017874/1
BCCFDFFFHGHHHJJIJIIFIJJGIJJJIJJJIIJIJDHGJJJJIII
@2896727/1
ttatgatagtcatcgcggcctctagccgatacgattatgaagacgaagcg
+2896727/1
CCCFFFFFHFHGHJJJJJJJJJJJJJJJJJJJJHHJIJJJJJJJJJHHHF
@2215871/1
ggatgcttaaatttacatttagtgtttgtttcatgtcaatcggttcataa
+2215871/1
@@@DDDDDBHFHHIII>GIICI<CC3A@FGF><FGGGBEEE;DFHGGHGE
@7019478/1
gttgaggcgcttgtggtggtgcacgcgcttgggcagagggaatctgattg
+7019478/1
CCCFFFFFHHGGHFEIGHJHIGGGIJJIJJJJJJIJGIJJBEFHFFFFFF
@5648351/1
cggaaagattataatatttctttagtttaagtccgtttttaaactatttt
+5648351/1
@CCFFFFFHHHHHJJJJJJJJJJJJJIIGGHHHIIFHCHIIJJIIJJJJJ
@5648470/1
gcacgcgcttgggcagagggaatctgattgtgctgttgtggaactgcttc
+5648470/1
CCCFFFFFHGFHHIJJJJJJJJJJJJJJJJJJJJJHIJHHJJJJJJJJJJ
@5648743/1
ctcatcttgtatagaggaggcttgggctcgctctccgaagggagcttgcg
+5648743/1
@@@DD;BDH<FHHIIIIIFIIIIFGIIFHIIIIIIIGABDHIDEGGIEGI
@1516584/1
gtgctgggcctcttgtatgcgaaggtgttgaggcgcttgtggtggtgcac
+1516584/1
C@@FFFFFGHGHGIJHIIJJJFGGGEGEFHFHIEIJIJIIGIEHH;CDCE
@1516818/1
gccagatgccaaagttcttgatcttcactgggctcttctctgggatttcc
+1516818/1
CCCFFFFFHHHHHJHIJJJJJJJIJJIJJIGJIJJIJJJJJJJJIIIIII
@1517057/1
ccacaatatattcgtgaaaaccgcatccaactcgaatcagccgtttctga
+1517057/1
@CCFFFFFHHHHHIHJIJJJIJJJJIJJJJJJJJJJJJJJJJJHIIJJJG
@863732/1
tgctgtctgtacattgaaaataaaaataaaaaaaatagcaggggttattg
+863732/1
CCCFFFFFHHHHHIJJJJIIJJJJJJJJJIJJJJJJJJJJJJJJFHIEII
@6312682/1
atagagacgatttcaccagtggtcttcttgaacttcttcaattgacgcaa
+6312682/1
@@@BFFFFHGFFGIIIIIIAFHEFGIIIEHGEHIIHBGIDHFDA?FEGEI
@6313061/1
ctgggcctcttgtatgcgaaggtgttgaggcgcttgtggtggtgcacgcg
+6313061/1
@CCFFFFFHHHHHJJJJJJJJJCHGHIJJJJJJJJJGIJFIIAFHIJJHH
@5651751/1
ctcgaatagtcttttctaacttgaacagtgcgatgttttacaagggcagg
+5651751/1
CCCFFFFFHHHHHJJJJJJJJJJIJJJJIJJJJJJIJJJGIJIJJIJJJJ
@864749/1
gcggtggtgacatcggacttaatacaaggaaactgtttagactggttaca
+864749/1
BCCFDFF@FHHHHJJJIJJJJJJJJJJJJIGIJIJHIJJJJJJJJHIJJJ
@6314254/1
cttgttgttaagaggtgttacctgcaacttggccaggttagggccaacag
+6314254/1
CCCFFFFFHHHHHJJAGHIIJJJJJJJJJJJJIJJJJIJJJJJJJJIJIJ
@4279507/1
ctactaacagtccggtcaaatgcgttgtaaaactaaagattaaataaata
+4279507/1
8??=DDDDBHDHFHIIIAHHIFIGIGGHGIIGII@DGEEEGEGIIIGCGG
@158518/1
atcttgtatagaggaggcttgggctcgctctccgaagggagcttgcggcc
+158518/1
CCCFFFDFHGHHHJGIJJJJHIJIIJJIIGHGIIHJIJJCHGHGHIJHEF
@6315023/1
cccgtttccaatctccaagacaggaggctccagtactttagctttgacag
+6315023/1
BCCFFFFFHHHHHJJJJJJJJJJJIJJJJJJJJJJJJJJJJJJJJJJJJJ
@866766/1
atgctcttgacctacttgtagacacggcagatgaggatacctcaacttca
+866766/1
@@@DD;DD>BCFD:?C:AFFEEDF:@E@EA:F??BFADG>9499BFF@?9
@159180/1
cttgttgttaagaggtgttacctgcaacttggccaggttagggccaacag
+159180/1
CCCFFFFFHGHFHJIGHHHJIIJJJFHIJJJIJJGIIHHIIGIJJIJJJI
@6315660/1
gttgtggaactgcttcacctgtggccggcggcacgcagacgccttgatga
+6315660/1
@@@DFFFFDHDFHHGHIIG?CECFFGIIGIFFGIF8?DCAABBBBCCCAD
@4281154/1
ctcgctctccgaagggagcttgcggccgatgacctcatactccttcaact
+4281154/1
@@@D?DDFFDHFBFGGEGIEHHIIFIGG>HIIIIIIGGGIIDGGGGFEHE
@1519177/1
attatccctattgaaaacaactctacacatacatacatatttactt
+1519177/1
CCCFFFFFHHHHHJJJJJJJJJJJJJJJJJJJJJJJJJJJJJJJJJ
@5652323/1
gagcgtcccgtacccatagcaacaagatcagcgactgtcacacgg
+5652323/1
@@@DDDD?FAHDHIJJJG@GHGIGEHFHEHFGIBG>BD?FGHIII
@1519313/1
atcttgtatagaggaggcttgggctcgctctccgaagggagcttgcggcc
+1519313/1
@CCFFFFFHGHHFIIIEHIGGHEHGHHJJIIEHGIIJFJIGGEHCCGHH>
@3593369/1
agcgactggttgttaactccgaaaattatatcataatcattataactgcg
+3593369/1
@@@DFFFFHDDHHIGIGIGIIGGGGGGGJGIIJJIIIJIEIGIJJIFGHG
@1519908/1
ggtccttaccctctccaggtaatataacctccaattcaac
+1519908/1
?;?D=DDD<32<C@E;2CECFEFEEF<<CF>A?CEECACD
@3593873/1
caatatattcgtgaaaaccgcatccaactcggatcagccgtttctg
+3593873/1
CCCFFFFFHHGFHIIIIJDHIGIJJJJJJJGDHIGGIIJJJJJGJG
@3593949/1
gtcaatatttttttaaatcaaagacgtaatttgtatgagtgttttgaata
+3593949/1
CCCFFFFFHHHHHJJJGJIJJJJEGHHIIJJJJIJJIIJBFHIIIIJIJI
@3594067/1
gcactgagtgacggcacctccgacactgaggtcacggtactcgcggtaca
+3594067/1
CCCFFFFFFHHHHJJJJJJJJJJJJJJJJJJHIIJJJGHIJJJJJHEFFF
@3594137/1
gatctgtttcttggcatctatagatgtcggtggcgcacagggcacgcttg
+3594137/1
?<1DDD2=DFBFABE@FEHHII>::?<E=FCF<GGEEIIIIBFEFBEFFD
@5653717/1
acctgtgcaacccatttgatgctgacacgaaacactcggtccttaccctc
+5653717/1
CCCFFFFFHGHHHJJJJJJJJJJJJGIJJJIJJJJJJJJHGIJJIIJJJI
@1520762/1
gtatttctttggattttaatttagaaaattaaataaagacttttatttga
+1520762/1
@@BFFFFFHHHHHJJJJJHIJJIIJJJJJJJJHIIIIIJJIJJJIJIJJJ
@1521053/1
ggatggagtgagcacgggctctgtgcctg
+1521053/1
??<DDD3:A2CB;EEEA:EFEI9CCEDE3
@1521300/1
gctgggtcttacagattggtggaaaccaaaccaaacttctctgccaccac
+1521300/1
CCCFFFFFHHHHHIEIJJJHIJJJJJJIJJJJJJIIGIJGIGJIIJIJHH
@5655550/1
ggtaagaaggtggcggccagaatctagacatgcacagctcttgcagccat
+5655550/1
@@@FDDFFHD2<?FHHGIIIIIGIIIGIFIHEGIDCDEDHIIHIIIIIIG
@1522203/1
ctcagcatggtaagaaggtggcggccagaatctagacatgcacagctctt
+1522203/1
CCCFFFFFHHFHHJJJJJFHIJJJJJJJJJJJJJJIJJJJJJJJJJJJJJ
@1523063/1
cagagggaatctgattgtgctgttgtggaactgcttca
+1523063/1
@@@BDDA???FD?:2<@GIICEICBF@CBFCCFGFFA>
@5657329/1
gaacgccaatggcatgaatagatgtcatgcgcaagcgtgccctgtgcgcc
+5657329/1
@@@DDDDDA?F>F@HIBHIIFGIEFGHEHIIIIEGIGFHGIIIIIIIIII
@3597995/1
tctggttcgattgggcctcaaaaaatcacgtttatacattttttttttaa
+3597995/1
CCCFFEFFHFDHHJIJJJJJJJJJJJJJJJJJJJJJJJJJJJJJJJHFDC
@3598418/1
gccagatgccaaagttcttgatcttcactgggctcttctctgggatttcc
+3598418/1
CCCFFFFFHHHHFIHHJJJJJJJIJJJJJIIJJJJJJJJJJJJJEHIJJJ
@5657828/1
gccagatgccaaagttcttgatcttcactgggctcttctctgggatttcc
+5657828/1
@@?DDBD;FHHB;FHG:EIE@HHHIE9EEFAFGGIIGGIGGGHHAB?F40
@3598517/1
ctccactgccttatagtataactctgcaggagaacttctaaaccacatct
+3598517/1
CCCFFFFFHHHHHJJJHHJJJJJJJJJIJJJJIJJJJJIJJJIJIJJJJJ
@5657899/1
gtgcggttaggcgaagtacatgaccttcttggtgacggcgtgcacggtga
+5657899/1
?;?DFFDDHGHGFIIJGGGIIIJJIJGIIIIGGFHHJIJGIGIGHHH?B=
@5658365/1
gacataacaataacccctgctatttttt
+5658365/1
@CCFFFFFDDHFBEB?GHGIIEHIII9F
@2216975/1
cataacgcagccagatgccaaagttcttgatcttcactgggctcttctct
+2216975/1
@@@DDDDFFAAFHHI@HHIICGF<CGF@EHIACDFHHIF?D?FGIGCHHG
@7733131/1
cgatttcaccagtggtcttcttgaacttcttcaattgacgcaagaagtac
+7733131/1
@@8DDD?BFF<A<:3EAFC:A<AAAAF@CHEHIIIF?GD@<GIBB9?G??
@7022190/1
gctgatccgagttggatgcggttttcacgaagatattgtgggatgcttaa
+7022190/1
CCCFFFFFHFHFHJJJJJJJJHIJJJJJJJJ?GHIJJJJJJJJJJJJJJJ
@2899326/1
cgcaagaagtaccagaaacgggacttagccacaatctggtctggagagaa
+2899326/1
CCCFFFFFHDHHHJJJJJJJJJIIJJIJJJJJJJJJJJJHIJJJIIHIIJ
@2899794/1
gcttcatccagaggcaagcgctccaagttgcttggaggcttgggcctgtt
+2899794/1
@?@DDDDDHHDHFE:AFEIEA@EG??E:?CFDGCHIBDC8?6BBFGFGGH
@161468/1
gtttggtatcgacccagtaacaccctgctatttattttttctatattttc
+161468/1
@@@FFFDDHHHHHJJJJJJJJJJJJIJIJIJJJJJJIJJJJJJJJJJJJG
@2218074/1
ctgatagagacgatttcaccagtggtcttcttgaacttcttcaattgacg
+2218074/1
CCCFFFFFHHFHFIIIJI>HIIFGIHHIEGIJIJJJIIIJJJFGIJJJJI
@2218183/1
gcaagaagtaccagaaacgggacttagccacaatctggtctgga
+2218183/1
@<@B?;?DH>ADFFG9?B;FH6EGEGAF3C???DD>9900?DH@
@2218384/1
cgcaagaagtaccagaaacgggacttagccacaatctggtctggagagaa
+2218384/1
CCCFFFFFHHHHHJIJIJIJIJJJJJJJIJJJJJJJJJIBFHJJJJJJJJ
@6319078/1
gtctgtttgtctgttcgtctgtgcgcgctaatctcagaaacggctgatcc
+6319078/1
@@@FFFDDFFFFDHEHICEFHFHHIJJJIHJHIJJJIHIJJJJJIJJBHI
@2218745/1
cgtgaaaaccgcatccaactcggatcagccgtttctgagattagcgcgca
+2218745/1
CCCFFFFFHHHHHJJJJIJJJJJIIJFIIJHGIIJJJIJIJIJJJJHIHF
@2218774/1
ctgctaccaataaatcgttttaacaactgggctctatgggacaaagtagc
+2218774/1
CCCFFFFFHHHHGJJJJIJJJJJJJIJJJJIJJJJJJJJJIJJIJIDGIJ
@7734680/1
gcttgggcagagggaatctgattgtgctgttgtggaactgcttcacctgt
+7734680/1
@<<BD782AF=FF@AE@CFE?CC9FDGFF<BEGBF9?@BGGAFFIIBDDB
@7734865/1
ctgatattgatagttttttcattccctgcagagcttgcaaagcttgcaaa
+7734865/1
CCCFFFFFHHHHHGHIJJJJJJJIIIJJJJJIJIJJJJJIJJJIJJJJJJ
@4966490/1
gtgagttcgtgttgcaagacatgtaggaactgtccctcggagatgccgtc
+4966490/1
BBBFFDDFHHHHGJJIIJJJIJJIJIJJJJJJIJIJJIJJJJJJJJJJJJ
@4966557/1
tggtcttcttgaacttcttcaattgacgcaagaagtaccagaaacgggac
+4966557/1
?@<D?DDDFHDDHBHIGJJFGIGIGIJJIJGIHEHIFDGEHCAFHJFIJG
@7024319/1
gtcggttgcggaatcagcctcgcgggtgggtctggcatggtgcctagagg
+7024319/1
CCCFFFFFGHGGHJIIIJJJJJIIIJHHIHHHFFFFFEEBACDDDDDDDD
@7024454/1
gtcgatatgtggatgtagctgccattatgtagactgttgtgttgaccaat
+7024454/1
@@@DDFDDFHHF>FBGBBBHGDGIHHGCHIIIBHEGCGE?DGHIIGEE;F
@7024738/1
gttccagtctcaggcacattgccattagtagactgatcagccggagcagc
+7024738/1
C@@FFFFFHHHHHJJJIIJJJJJJJIJJJJI>HIIIIIJJIGIJJJJIJJ
@7024883/1
ggcaaaggtagtaagtcagctgttccacttcatcatcagggatcttgccg
+7024883/1
@CCFFFFFFHHFHIJFHHHIJJHDHHGHIIIIJIIIJJJJJGIIIJJIJJ
@869507/1
gctggacaaggcactggcaacgaccaatcatggacttttcttcaatatcc
+869507/1
CCCFFFFFHFHHHJJJJJJJJJJJJJJJJJJJJJJJJJJJJIJJJJJJJJ
@7026086/1
tcgcaaatcaaataatcctctatcaagtgctcgttttgttagacttcagt
+7026086/1
@@@DD?DDFH?FFEEFHB<CEFFFHIGCBEGDG?GHEDFEHBFHHIHIGF
@5662144/1
ctatagtcatacatatgtctacctatcacaaagatt
+5662144/1
??@DDBD?>BFDHHBHGIDCCHHIII@AFHCHI39<
@4969970/1
ggtcgctacagtcgtacttgtttgaaggagtctatgcaagcttactataa
+4969970/1
BC@DFFFFHHGHHJHJJJJJGIJJJIJJIJGHIJJJJJJJJJIJIJJJIJ
@7028216/1
aggcggagtcctatctcaaaacatgaagacctcacagggtcactcccagc
+7028216/1
@CCFFFFFDHHGHJJJJJIJJJJJJIIJJJJJJJJJGHEBFHIJJJJJIJ
@2902127/1
ccatagcaaacagccactggcaatgtggatagctggacaaggcactggca
+2902127/1
@@@FFFFFGBDDHGEGGFEHGFHFEHIIHEGIIIIGEHGIGGGGGGIJGE
@7028831/1
caaacagacaaaaaaaaagtcaattacatttttgggttcgacatcgacat
+7028831/1
CCCFFFFFHHHHGJJJJJJFHHJJJJJIJJJJJJJJFHJJJJJHHHHFFD
@163447/1
gctgggcctcttgtatgcgaaggtgttgaggcgcttgtggtggtgcacgc
+163447/1
CCCFFFFFHHHHHIJJJJJJIJJHGGHJIJJIJJJJJHIJHIIFHIIJJH
@164098/1
gtcaatcggttcataaataacaaagttatgtcaaattaaagaatcacgtc
+164098/1
?@@DDDDFHFDFHHIHHHHIJIJJJGHAFACFBFDHIIIGIEGGGIJEHE
@2903479/1
gtcttcttgaacttcttcaattgacgcaagaagtaccagaaacgggactt
+2903479/1
CCCFFFFFHHHHHJJJJJJJJJJIJJJJJJJIJDHIJJJJJIJJJJJJJJ
@4283855/1
gtcgagtagagccttagctgcggaatgcttagcttccttcttagagcgtc
+4283855/1
@@@DFFDDFFDHGIGIIIGGCGGABHFGIGHJJIIAGDHCHGICGGGG@F
@1526524/1
caccagtggtcttcttgaacttcttcaattgacgcaagaagtaccagaaa
+1526524/1
CCCFFFFFHHGHHJJJJJJJJJJJJJIJJJJJJJJIJIHIJHJJJJJJJJ
@2221058/1
aacttttttatttatgaaccgattgacatgaaacaaacactaaatgtaaa
+2221058/1
@@<DDEFFAHHDFIIIIIGHIFGGG?FEDD>DBFHE2??FFHEH<F=FFG
@2221365/1
aaggattttattgaataactagcttctgcccgcgactccgtccgcgcgga
+2221365/1
@CCFFFFFHHHHHJJJJIJJJJIJJJJJJJJJJJJJJJJJIJJJJJHFDB
@6320239/1
gggttgtcctgcagagcttgccacatcttgtaagcagcctgacgcttagc
+6320239/1
BCCDFFFFHHHHHJJJJJJJJJJJJJJJJJJJJJJJJJJJJJJJJJJJJI
@4284658/1
gcacgtagttctcagcttccctgcaaagttaaccatcttgtattcaaaag
+4284658/1
CCCFFDEFHHHHHJJJJJIGIJJIJIJJJJJJJJJJJJJJIIJJJJJJJI
@6320872/1
cgcaagaagtaccagaaacgggacttagccacaatctggtctggagagaa
+6320872/1
<@?DDDBDB<CAAEFGBEAFHFIIIIAHGGBEGGIII9@D@FHBAD>=;C
@2905422/1
gtcaaattaaagaatcacgtcgaacattctatgcttataccattaatctc
+2905422/1
CCCFFFFFGGHHHJJJJJJIIJJJJIJJJJJJJJJJJJJIIJJJJJJIJJ
@7030896/1
agtaattattaataaattaaaaaggataattgaatattgcttggaaatga
+7030896/1
@@;DDDD:ADFD?9CGHIBICBGG?F:ACCH2<CGCFG@GEH>E<:?BFD
@4285765/1
ccctaagtgagtatacatctattaaattcaaacgcagagctcattatgtt
+4285765/1
@@@DDDDDB4DCCEHIGDHIIIIIGEIHGGHHHBADD?GFDFH@FAFHB>
@6321535/1
cttgaacttcttcaattgacgcaagaagtaccagaaacgggacttagcca
+6321535/1
CCCFFFFFHDHHHIGIIIJJIGGDGDDGHE?EGHJEHDEIDEHFDFHGHC
@4286115/1
ggtgggttgtcctgcagagcttgccacatcttgtaagcagcctgacgctt
+4286115/1
BCBFFFDFHHHHHJJJJIJJJJJJJJJJJJJJJJJJJJJJJJJJJJJJJJ
@6322410/1
gtgctgtctgtacattgaaaataaaaataaaaaaaatagcaggggttatt
+6322410/1
CBCFFFFFHHHHHJJJJJJJJJJJJJJJJJJJJJJJJJJJJJJJJFHIJJ
@6322496/1
ctagtagctcgacagtggcatggaaccgctctgtcgtcgtaatgttctta
+6322496/1
??@DDB?DDBF<F:?2CEF;A@C9AFGBA:::00BD6?7<BF;F;@C@F>
@6322542/1
atagaggctgtcactgcagcgatgctgggaacattcgactgatccggtga
+6322542/1
@@<DDFFFHHHHHJJGIJJIJBHIIJIIJBBHHIIJJGHIIJGHGJIHG;
@6322616/1
gctgtctgtacattgaaaataaaaataaaaaaaatagcaggggttattgt
+6322616/1
CCCFFFFFHHHHHJJJJJJJJJJJJJIJJJJJJJJJIJJJJJJFHJJJJJ
@4287714/1
tcattattagacatcgacaaaacatcaagcttgtacaaaattgttattta
+4287714/1
@CCFFFFFHHGFHIJJIJHJIJJJIJJJJGEHJFHHJIJJJFIHGIJJII
@6323375/1
atttttatctgtttgattgtgtagctggtatcgaatgttcgccattttat
+6323375/1
CCCFFFDFFHHFHGGJIJJGEFHJJJIJCFHFHBGHEEGIIIJGHIIIII
@2907928/1
gtctttgtataccttcaggtgatcgaacatcatgtcttcaaactccacta
+2907928/1
@@@FD<DBFHFHFIHIIIHHGHG@EGFGHIJJJJJGIIJEGDFGGGHBHI
@4288761/1
ctcccatgtcacggtagcactgagtgacggcacctccgacactgaggtca
+4288761/1
CCCFFFFFHHHHHJGHJJJJJJIJIIEHIEIIGJJGIJIIJJJJJJJDHG
@7034516/1
gtctagggtaaatatatagatacaagtaggtatgatgtaagtttatatgt
+7034516/1
??@DD?DD?DFHHDHHIIIIDHGI@GCFHEFHIIAEHHHIIIIIFIGHGG
@6324556/1
gccagatgccaaagttcttgatcttcactgggctcttctctgggatttcc
+6324556/1
@@@FFFFFFGFGDIFGEGHHHGCFHIGIGHE=FHEGIGIJIIIIIDEGGG
@2222029/1
caccagtggtcttcttgaacttcttcaattgacgcaagaagtaccagaaa
+2222029/1
<@@DFFDDFHHHGJJJIIIJIIIIGIGEHIGJGGIGIGIGHFFHIHFGII
@3600643/1
aataaacatattcttataaaattttactgtttttaatttgtgctccaaat
+3600643/1
CCCFFFFFHHGHHJJHIJJJGHJJJJJJJFHIIJJIJJJJIIJJJJIJJJ
@2222828/1
ctgatagagacgatttcaccagtggtcttcttgaacttcttcaattgacg
+2222828/1
CCCFFFFFHHHHHJJJJJJJJJIJJJJJJJJJJJJJJJJJJJJJJJJJJJ
@5664849/1
gtggtgcacgcgcttgggcagagggaatctgattgtgctgttgtggaact
+5664849/1
CCCFFDFFHHHHHJJJIJJJJIJJJGIJJJJJIIJGIJFIJJIIIIJJJJ
@5665196/1
cgggctctgtgcctggctcccatgtcacggtagcactgagtgacggcacc
+5665196/1
CCCFFFFFHHHHHJIIEFGIJJJJJJGGIJIJJJJJJJJJBFFDHBHHI;
@1527022/1
ccacaatctggtctggagagaagatcctcatcttgtatagaggaggcttg
+1527022/1
CCCFFFFFHHFFFIGIGIGIIJJJJJJIJJJIHHIIIDIIJJIJIIJGGG
@166093/1
ccctgctattttttttatttttattttcaatgtacagacagcacttttct
+166093/1
CCCFFFFFHGHHHJJJIIJJJJJJJJJIIJJJIJIJJIJJIIIJJIGIJG
@3601644/1
ccttgaattccttgatgactgcatagatagaaatcgaactcggtcggatg
+3601644/1
CCCFFFFFHHHHHJIJJJJJJIJJJIIJIJJJJJJIJJJJJIIHIJJIJI
@1527577/1
cagcatacataataaaattagaggaagtaggtgctgggcctcttgtatgc
+1527577/1
CCCFFFFFHHHHHJJIJJJJJJJJIJJJJJJHIIJJJJJJIJJJJIJJJJ
@4972586/1
ggctcttcttctttctgtacattcttttttcctcctttctttttcggtgg
+4972586/1
@@@D?DFAFHHHHIIIGFIHIIJJJIIJJIGIJGHIIIGGIJJJIHJFGG
@7737255/1
atgtcacggtagcactgagtgacggcacctccgacactgaggtcacggta
+7737255/1
??@BDDDDFADHFGGI>FC<FDEEH?D@FHGIIGG>AEG9F;CF@FAH;?
@4289098/1
gcacagttcctcgacgagcaagtagttcttgaagcacagacacaggtgtc
+4289098/1
CCCFFFFFHHHHHJJJJJJJJJHIIJJJJIJJJJJJIJJJJJJJJJBGFH
@1528261/1
ccttagtacacctaatgaggactatttggcgttactgcttaatactactc
+1528261/1
CCCFFFFFHHHHHJJJJIIJGIJJJJJJJJIIGIJIIJJJJJJJJJJJJJ
@874429/1
cggaaagattataatatttctttagtttaagtccgtttttaaactatttt
+874429/1
CCCFFFFFHHHHHJJJJJJJJJJJJHJJJJJIGJJJJJJJJJJJJJJJJJ
@6327164/1
gggaatctgattgtgctgttgtggaactgcttcacctgtggccggcggca
+6327164/1
@@@DBDDDF<<DHIEHHI4:CGAEGI3C9CEF@C??E9C3;?FHGIGD9/
@7035341/1
gtgacttgtagtcaaggtggagattttactagctttcaagtcggcataac
+7035341/1
@BBFFFFFHHHHHIJJJCGHHIGIJJJJJJJ9FHIJJJJJJJJJJJIJJJ
@2909417/1
attttggaatgttttacattggatccgacaaatgttcaaattaaagacgt
+2909417/1
CCCFFFFFHHHHHJJJJJJIJJJJJJJIJJJIJJGIJIJJJJJJJJJJID
@7737985/1
ttcacctgtggccggcggcacgcagacgccttgatgacctccactttgat
+7737985/1
CCCFFFFFHHHHHJIJJJJJJJJJJJJHHFFFFEDDECEDDDDDDDDDDD
@7035487/1
gtccgagctcatcgactgtggcaatctttgcatggaatgttatctccaac
+7035487/1
@@@DDADDFHHDBEAGHB<ABFH?CFBBDADFFHHFFGEFEGGHIGHGG3
@1528827/1
caaattttcaaattaaagacgtgtagacaggacaacgtctgtcgggtccg
+1528827/1
BCCFFFFFHFFGHJIJIJJJJGHFGIIJJJJGIGGGGHJDHFGHIIBGGH
@6327992/1
gtgctgttgtggaactgcttcacctgtggccggcggcacgcagacgcctt
+6327992/1
@@CDFFFFDDFBDGEIIEGGI>FHIHFHEHIGEEGGEHHFFDDDBDDDDD
@4290291/1
cacgtcgaacattctatgcttataccattaatctccgcaactatttgacg
+4290291/1
:=@DA:@?CF@FAFH@:CC4AEBE<4A<<E@<FEACF@6:09BBFF>@<F
@6328355/1
ccacaatctggtctggggaaaagatcctcatcttgtatagaggaggcttg
+6328355/1
@@@FFAFEHHFAFEHIIIHIBEGIBFGIIIIEGBFDBDHGEHFIIAAHGE
@4290365/1
cgaacactattctatgcttataccattaatctccgccactatttgacgga
+4290365/1
CCCFFFFFHHHHHJJIJIJJJJJJIJJJJJJIJIJJJJJJJJJJJJIJJD
@6328398/1
gaggaagtaggtgctgggcctcttgtatgcgaaggtgttgaggcgcttgt
+6328398/1
C@CFFFFBHHHFHHIGGJJJIJJJJIJJJJJGHHI?DBFIBGGGIJIJJ@
@6329115/1
cagcatacataataaaattagaggaagtaggtgctgggcctcttgtatgc
+6329115/1
CCCFFFFFHHHHHJJJJJJJJGIIGIJIIIJHGHJJJJIJJJJJJHGJJJ
@6329505/1
agcaaatggaaaaaaaaattggtgaaaagaatcacaagtaagatactgca
+6329505/1
CCCFFFFFHHHHHJJJJJIHIJGHIJJJJJJJJJJJJJIGIJJJJJJJJJ
@4291570/1
gttctaaactatatttgtaccaaatttcaaccaaatccgtcaaatagttg
+4291570/1
CCCFFFFFHHHHHJJJJHJJJIJJJJJJJGIJIJJJJJJJJJIJJJJIIJ
@4291721/1
tgggcagagggaatctgattgtgctgttgtggaactgcttcacctgtggc
+4291721/1
CCCFFFDDFDHDHGGEGBDAFACHHIB?CEEH9?DGBDHHDFIGIDHIG=
@4973861/1
cgacactgtacagttagaaatgttacaacctctatactttgcattaaaat
+4973861/1
CCCFFFFDHFFBHFDGIIIIIIHGHCHIIIGIIIIGIGIIGEHGIIIIII
@2224277/1
gtctgtctgtctgtccgtttgttctggtgaatctctgaaatggctggagt
+2224277/1
@@?DD=DDHHFFH@FAB<FGG;<CCB<<CDFGIII<CACGIICGIC>?80
@4974843/1
ccggtaagtttgtcgagtagagccttagctgcggaatgcttagcttcctt
+4974843/1
CCCFFFFFHHHHHJIJJHIIJJJJJJJJJJJJJJIJJJJJJJJJJJJJJJ
@4974857/1
ggctctatgggacaaagtagctgtatttctttggattttaatttagaaaa
+4974857/1
CCCFFFFFHHHHHJJJJGJJJJJJJJJJJJJJJJJJJJJJJJJJJJJJJJ
@2225006/1
ctcataacgcagccagatgccaaagttcttgatcttcactgggctcttct
+2225006/1
?@@DDDDDHHFF6FGHIIIIIICG@HHGIIIII>FFGIGIB@;FHHDHIG
@6331091/1
gctgcacgaaccggagaagggaatgacaacgacaatcggacgcgttaaca
+6331091/1
CCCFFFFFHHHHHJHIHIJJJJJJJJJIJJJIJJJJJJJIJHFDCDDDDD
@4975392/1
agcagctccggtaagtttgtcgagtagagccttagctgcggaatgcttag
+4975392/1
@@@FDFFFHHHCFGICHHIGHIIJFGIIJJJJGHJJJIIJIHIGIIGHGJ
@875453/1
gtggcgcacgcgcttgggcagagggaatctgattgtgctgttgtggaact
+875453/1
BB@FFFFFHHHHHJJJJJJJJIJJJHIJJJJJJJJJJJJJJJJJJHHHHH
@4975728/1
ccacaaattcaccgcaaatacctacgaaaaaaatagggattccaaaactt
+4975728/1
C@CFFFFFHFHHHIIGHGEIJJJIJGJJIJIJJIIHIIIJIJJGGIJJFI
@875487/1
gtctggagagaagatcctcatcttgtatagaggaggcttgggctcgctct
+875487/1
CCCFFFFFHHHHHJJJJJJJJJJJJHJJJJJJJJJJJJJGIJJIIIIJIG
@5667015/1
ctgctgtttcgtatattctaaattgg
+5667015/1
@@@DD3DBDDDHAC9:CGBE:AH4CF
@3602846/1
gggctctgtgcctggctcccatgtcacggtagcactgagtgacggcacct
+3602846/1
<<1B?BD?CD>FBHIIBFGIAHCHHIEG@GEBGECGGDBD?DH6?D<B;F
@3602919/1
tgagaatggtttagattcacaattttgtccgctggacaatgtttttttaa
+3602919/1
CCCFFFFFHFHHHJJJJJJIIJJJJJIJIIJJJJIJJJJJIHJJJJJJJI
@3602929/1
tgtcaatcggttcataaataaaaaacttatgtcaaattaaagaatcacgt
+3602929/1
CCCFFFFFHHHHHJJJJJJJJJJJJJJJJJJJIJJIJJJIJJJJJJJJJH
@876456/1
cttcttcagccggctttggtggttctttggctgtctctggtggagg
+876456/1
@@@DDDDDFADDFHGIIJJAEGHIGIJGJIJGIJIJIIEIHEEBFH
@7738185/1
agatgccaaagttcttgatcttcactgggctcttctctgggatttccctg
+7738185/1
CCCFFFFFHHHHHJJJJJJJJJJJJJIHIJJJJJJJJJJJJJJJJJJJJJ
@3603217/1
ctaaaaaagcatgttctctcgcgccaatggcatgtatacatgcctactag
+3603217/1
CCCFFFFFHHHHHJJJJJJJJJJJJJJJJJJJJJJJJJJJJJJJJJJJJJ
@2226712/1
cgcaagaagtaccagaaacgggacttagccacaatctggtctggagagaa
+2226712/1
CCCFFFFFHHHHHJJJJJJJJJJJJJJJJJJJJJJJJJJHIJJIIJJJJJ
@7738476/1
ccttcttctcttttttctcctttcttttgcgagctgctgccgaaagatta
+7738476/1
B@@DFFFFHHHHHJJJJIJJJJJIJGHEHIJIJJJJJIJJJIIJJJIJJJ
@7738781/1
ctcccatgtcacggtagcactgagtgacggcacctccgacactgaggtca
+7738781/1
@@@FFFFFFBFHDGAGHAHGIIIIAHHIIBHHEGGHIIGFHIIIHGIDHI
@3604275/1
gtagcactgagtgacggcacctccgacactgaggtcacggtactcgcggt
+3604275/1
C@CFFFFFHHHFFHIHHEGHGGIJJIGGIJJJJJIJIJIIBCGGIGIHF9
@7739242/1
gtccgtgaggagcatgctcgccatcaggacctgcaccatgcaccgccatg
+7739242/1
CCCFFADDHDHHHJJJIJJIJJJJJJFGIJ@;FHHJIJJJJIJJJIJIJJ
@877828/1
gtaaaattctagacacacatgccacatattcaggcattatgtaaca
+877828/1
@@@D?ADD?BFBFGEEAFHF:AACE@GDHECFFHIECH@FH?CCDH
@4976942/1
caccagtggtcttcttgaacttcttcaattgacgcaagaagtaccagaaa
+4976942/1
CCCFFFFFHHHHHJJJJIJJJJIJJJJJJJJJJJJJJJJJIHIJJJJJJJ
@4977117/1
ccctgatagagacgatttcaccagtggtcttcttgaacttcttcaattga
+4977117/1
CCCFFFFFHHHHHJJJJJJGIJJJHJIIJJJJJJIHJJJJJJJJJJIIJI
@2228237/1
cgagtagagccttagctgcggaatgcttagcttccttcttagagcgtccc
+2228237/1
@@@FAD>DBFDHHIIFIIIIIHICHGGIIGEGGEHHIIIGGGEHGIIIII
@6333709/1
gcgatgttttacaagggcaggttgaactcacaccattcaatttaaaagaa
+6333709/1
CCCFFFFFHHHHHJJJJIJIJGIJJIJJIJJJJJJJJJIIJJJIJJJIIJ
@6334522/1
gtcacggtagcactgagtgacggcacctccgacactgaggtcacggtact
+6334522/1
C@CFFFFDHDFDHIHGIEHEHGEGGHJIJJIIGIGGIFHHFFHGIJCDHA
@2229830/1
agggaatctgattgtgctgttgtggaactgcttcacctgtggccggcggc
+2229830/1
@@@DFFDFFFHDFHIGHGGFHHFFGHIGHGIEDEHGBDDDFGGGGEFGHD
@2229849/1
cacagttcctcgacgagcaagtagttcttgaagcacagacacaggtgtct
+2229849/1
CCCFFEFFHHHHHJJIJIJGJIIJGIIJJJIIJIIJIJIJJJJIIFHFHI
@4979249/1
cgtatgtcaaggacttcacacataaactctatgactggctgcgctttata
+4979249/1
CCCFFFFFHHHHHJJJJJJJJJJJJJJJJJJJJJJJJJIJJJJJJJJJJI
@6335275/1
ctttgatcatagtagatgtttgcatgtcagttagctttttaatacatctc
+6335275/1
CCCFFFFFHHHHHJJJJJJJJJJJJJJJJJJJJJJJJJJJJJJIJJJJJJ
@6336098/1
ctcggacatttcaattttatttagttggtcttggttgaacggaactccaa
+6336098/1
CCCFFFFFHHHHHJJJJJJJJJJJIJJJHHIJJJIIJJJJJJIJJJJJJJ
@2231061/1
ccctgatagagacgatttcaccagtggtcttcttgaacttcttcaattga
+2231061/1
CCCFFFFFHHGHHJGIIIJJJJJJHIIIJJJJJJJJEIIJIIJJIJJJJJ
@2231934/1
cgccaatggcatgaatagatgtcatgcgcaagcgtgccctgtgcgccacc
+2231934/1
CCCFFFFFHHHHHJJJJJJJJHIJJJIJJJJJIJIJJJJJJIJJJJJJJJ
@3609247/1
gcctcacatgattcatccacaaattccaacccttgcgtttcaaaacaatt
+3609247/1
@@@DFADDFHHFFHGIGGGIGGEIGIHGDB:?FHGGGCFHICFHGHIGHI
@5669825/1
gggaatctgattgtgctgttgtggaactgc
+5669825/1
@@@DDADDFCAFF?FEFF:CHFDG:CBEA?
@6337180/1
gcctcttgtatgcgaaggtgttgaggcgcttgtggtggtgcacgcgcttg
+6337180/1
@<@DFDFFDHDHHBBFHI3CFGIHIIDIIIIIBEAHIH@FEIGIFIHFFC
@3609602/1
ggtgcacgcgcttgggcagagagaatctgattgtgctgttgtggaactgc
+3609602/1
B@BFFFFFHHHHHJJJIJJIJHJIJJJJJJJIJGHIIJJIJIIJGJJJJJ
@6337537/1
ctgccattatgtagactgttgtgttgaccaataatgggttaatcagacta
+6337537/1
CCCFFFFFHHHHHJJJJJJJJHIJJJIJJJJJJJJJJJHIJJJJJJJJJI
@3609848/1
ggcaggttgaactcacaccattcaatttaaaagaaactgggtgcgtgcag
+3609848/1
CCCBD?DD?DFFHGIIEGEFFHIE>FHEDHDHFHDHFCFHIFF=DHHG@D
@2232771/1
aggtgctgggcctcttgtatgcgaaggtgttgaggcgcttgtggtggtgc
+2232771/1
@BCDDEFFHH?FHJIJJIGJJJJFHHJCGDHHGHIJIJJJJBGIFDE@CE
@170163/1
cgcaagaagtaccagaaacgggacttagccacaatctggtctggagagaa
+170163/1
CCCFFFFFHHHHHJJJJJJJJJJJJJJJJJJJJJJJJJJHIJJJJJJJJJ
@5670614/1
aagggaatgacaacgacaatcggacgcgttaacatacgagatcttcgtgc
+5670614/1
@@CFFFFFHDHHHJJJIJIIIJIIIIJIJJJIIHJCHGIIIHGHHHHEFF
@6337984/1
ccgacagttagaatttaaaagaaacaccttcataataaggaccaaagatg
+6337984/1
CCCFFFFDHGHHHJJJJJJJJJJJJJJIJJJJJJIJJJJIJJIJIJJJJJ
@4294267/1
gttcgtctgtgcgcgctaatctcagaaacggctgatccgagttggatgcg
+4294267/1
CCCFFDDDFDHDFGHIJIJJIIGIIIJJIGEGGGCGCHH1@5@C@@DEFE
@2913660/1
gtgcattattacattttttataaacggtacatctagagtataaaaaactg
+2913660/1
CBCFFFFFHHHHHJJJJJJJJJJJJJJGHIIJJJJJJJDGIJJJJJJJJJ
@170880/1
atcatgtgaggcaggattgcagagtgattttatttgaatttgaaccagtg
+170880/1
CCCFFFDFHHHHHJJGIJJIIJIIAFHGIIJIIJJJGIJJJIJJJJJJFH
@7041262/1
gccaccaataaatcgttttaacaactgggctctatgggacaaagtagctg
+7041262/1
CCCFFFFFHHHHHJJIJJJJJJJJJJGJJJJIIIIJJIJJJIJJIJJJJJ
@7740602/1
ctcattatgttgatttttgaggagttccctagaatatcttccacatctca
+7740602/1
@C@DDFFDHHAFDGHIJIIJIIGGFGGIJJJIJBGGHGIIGHGHIIHIJF
@171244/1
ctcatcttgtatagaggaggcttgggctcgctctccgaagggagcttgcg
+171244/1
CCCFFFFFDDFHHIGID@HEHIGCCG>EC@GEBBGC@@FGHGDHH>C7=A
@4294874/1
cacgggctctgtgcctggctcccatgtcacggtagcactgagtgacggca
+4294874/1
@@@FDAAAFHDFHCHIIIE>FCEEFHFHCGFE:BFHIHGCGH8BBF;AHB
@171371/1
ctcttcttctttctgtacattcttttttcctcctttctttttcggtggct
+171371/1
?@@DDABDHHFDDAFHDGIICEHGIGEAEHGGGIICHBHIGCFEF?DBHI
@171378/1
gccagatgccaaagttcttgatcttcactgggctcttctctgggatttcc
+171378/1
?@@BDFFFHGHDFIEFGIIJJGJGIJGIGIEHIIJJIIIJJJJDIIIGIJ
@2914201/1
cccaaaagctgcgctattcatttgcgcaggaaggcgtcaatattttttta
+2914201/1
@@CFFFDDHBFFHIGHGGHIEIIIEHIIII=DBGHGHHGBHGHIIIIGFF
@4295047/1
cgcaagaagtaccagaaacgggacttagccacaatctggtctggagagaa
+4295047/1
:?@DBDDDF<<ABGEAGFFIEIFBFCEIEFCG>GBDFGF?GFIF@BDFFE
@4295100/1
gccgtgtttttaaatgcggggaagttgcaaaaaatattttatcgagtacc
+4295100/1
@CCFDFDFHGHHGJJJJJJJJGJJGIJJJJJJJIJJJIJJHHHHHFCEFF
@5672348/1
attcacttgacatcataatacgatactgattccacattaataatagggat
+5672348/1
CCCFFFFFHHHHHJJJJJJJJJIJJJJJJJJJJJJJJJJJJJJJJJJJJH
@7741715/1
gaggttggtcgtctaccgggcagttctcgaaatgtttcataacgagccgc
+7741715/1
?@@DADBAHDFFDHGIEHBEHI@FDHGGGEHIGG9DGGIGICB=FBGGIH
@879810/1
gaatctgattgtgctgttgtggaactgcttcacctgtggccggcggcacg
+879810/1
CCCFFFFFHHHHHJJJJJJJJJJJJJJJJJJJJJJJJJJJJJJIJJHFDD
@4295928/1
ctcatcttgtatagaggaggcttgggctcgctctccgaagggagcttgcg
+4295928/1
CCCFFFFFHDHHHJIIJJJGJIJHIJIJJIJJJJJJJIIIJJIJJIIIIH
@4296216/1
tgttcgtctgtgcgcgctaatctcagaaacggctgatccg
+4296216/1
@?@DDDDFHD2ADDAGHGIIIGGCEEADFHGGIIDIGGI;
@4296277/1
accgattgacatgaaacaaacactaaatgtaaatttaagcatcccacaat
+4296277/1
BBBFDFFFHHHHHIIJIGIJJIJJJJIJJFFHGIIIJJGIIHJJJJJJIG
@7043358/1
ctttactcgaatagtcttttctaacttgaacagtgcgatgttttacaagg
+7043358/1
BBCFFDDFGHHHHJJJJGIJJIJIGHHJJJJJIIGGHHIIGHIGGJJIIJ
@7742482/1
tgggcctcttgtatgcgaaggtgttgaggcgcttgtggtggtgcacgcgc
+7742482/1
CCCFFFFFHHHHHJIJJHIJJFHHHJHJJGIJJJJJJJHJJGHHIJJJHF
@7743154/1
gtctgtttgtctgtttgtcggtttgtctgtttgtctgtttgtctgtttgt
+7743154/1
CCCFFEFFHHHHHHIEHDIGIEFHHGHJIIJIIHGHIFGIIIIJIIJJHG
@4297489/1
cttgtttataagtttagtatagcttattacaaaataaatcttatatttaa
+4297489/1
CCCFFFFFHHHHHIIJJHHJJJJJJJJJJJJJJJJJJJJJJJJJJJJJJJ
@2233241/1
agggaatctgattgtgctgttgtggaactgcttcacctgtggccggcggc
+2233241/1
CCCFFFFFHHHHHJJJJJJJJJIJJJJJJJJJJJJJJJJJJJJJJJJJHF
@6338634/1
ggtgctgggcctcttgtatgcgaaggtgttgaggcgcttgtggtggtgca
+6338634/1
@@BFFFFFHHHHHJJJGIJJIIGGIJEGFHIHIJJJJJJJGHIHIIEHJJ
@6339459/1
ttcaaattcaaataaaatcactctgcaatcctgcctcacatgattcatcc
+6339459/1
?@@DD>DDHHB<DFGGIIDGIIEHEAHGIEG@HEGH@EHGIGEGHEGCHH
@6339990/1
gggcctcttgtatgcgaaggtgttgaggcgcttgtggtggtgcacgcgct
+6339990/1
CCCFFFFFHHHHHJJJJJIJAFFHJJJJIJJJJJIIJHII@FHIIJGHFF
@4299611/1
gtggattttaatgttattattacagcatacataataaaattag
+4299611/1
?@@DDDBD?HBDBEAFHHHIFDFBAGHI@CFF<C9F<:9?ED?
@2236287/1
gctcgccatcaggacctgcaccatgcaccgccatgccatgtacca
+2236287/1
;@@DD>D??A?C<FHI@;A;FCHGI3CFBF?@<BD;98BBFB@<=
@5673010/1
gtgcacgcgcttgggcagagggaatctgattg
+5673010/1
@@@?D;DAFACDF=FACFFHGI?38D?F4094
@5673068/1
gggaatctgattgtgctgttgtggaactgcttc
+5673068/1
@@<DBDD?CFFF<2AEGFBBFGFFHIIEGIE9:
@2236928/1
cagccagatgccaaagttcttgatcttcactgggctcttctctgggattt
+2236928/1
@CCFFFFFHGGHHJJJFGJJIJIJJJJJJJIIGGIIJJJJIJIGGIDGHI
@3610008/1
tgtcaatcggttcataaataaaaaagttatgtcaaattaaagaatcacgt
+3610008/1
BCBFFFFFHHHHHIGJJJJJIJJJJJHJIJJJJJIJJJJJJJJJIIJJJF
@5673919/1
cgtcaaatacatagttgcggagattaatggtataagcatagaatgttcga
+5673919/1
CCCFFFFFH:DFHIJJJIJJHIGIIJJJIIFHIJJIJJJJJIJJJJJJJJ
@2237715/1
gtctgtttgtctgtttgtctgtttgtctgtttgtctgttcgtctg
+2237715/1
@@@=B=BDACFHDG@DC<CDDIGI;FF<<C?<9:9C4CFC71?3:
@173088/1
gcggttttcacgaatatattgtgggatgcttaaatttacatttagtgttt
+173088/1
?@@DDDDFHHHFBDFGGEHGIJJIIICGHIJJIJJJIDHGHGIEGHHGGG
@5674252/1
aagagggctgtttctcactagtaagagcttttcgtataatatgatatgat
+5674252/1
@CCFFFFFHHHHHJJJJJJIIHIIJHIIJJJJJJHJIJJJJJJIJJJJJJ
@6342525/1
cctcacgttccgccaattgcttcaccttatgatagtcatcgcggcctcta
+6342525/1
CC@FFFFFHGDFFIGIIJIJIJJJIJJJJJJJJIIGIIJJEIGGHGIIGI
@2237979/1
ctcatcttgtatagaggaggcttgg
+2237979/1
@@@DDDDDDACBBEHGAHD<BCE?1
@6342759/1
ggcagagggaatctgattgtgctgttgtggaactgcttcacctgtggccg
+6342759/1
CCCFFFDFHHHHHJJJJJJGIGGIJJJJIIJEHIEHHIJJIJJJJGGIJJ
@7044251/1
ggaactgcttcacctgtggccggcggcacgcagacgccttgatgacctcc
+7044251/1
CCCFFFFFHHHHHJJJJJJJJJJJJJJJJJJJHHFFFDEDDDDDEDDDDD
@880974/1
atacataataaaattagaggaagtaggtgctgggcctcttgtatgcgaag
+880974/1
CCCFFFFFGGHHHJJIJJIJIIJGHHGIJIHJJJJIJIJJJJJJJJJIIJ
@7044789/1
cacaatctggtctggagagaagatcctcatcttgtatagaggaggcttgg
+7044789/1
CCCFFFFFHHFHHJJJJHIHIJJJJJJJJJJJJJJJJJJJJJJJJJJJII
@174271/1
ggcctcttgtatgcgaaggtgttgaggcgcttgtggtggtgcacgcgctt
+174271/1
CCCFFFFFHHHHHJ:EHIJFGHHIGJJJJJJJJHJJEHJGHIJJJJHHFD
@7045097/1
cgcaagaagtaccagaaacgggacttagccacaatctggtctggagagaa
+7045097/1
CCCFFFFFHHHFHJJJJJJJJJJJJJJJJJJJJJJJJJJJJJJJHIGIII
@7744463/1
cgctcatcgggaggtgtggcagcctccttgaccattttagatatttgttg
+7744463/1
@@@FFFFFGHHF?E<CGIGHIIEGGHHBFHDHIAHBHIIIIGE<FHGIGI
@2917217/1
gtctgtgcgcgctaatctcagaaacggctgatccgagttggatgcggttt
+2917217/1
1?@AAA:2CF?DFFIF<C?EFCF>FCAF@@@FFCD=FBFAA78;;AEFDB
@174692/1
gtagcactgagtgacggcacctccgacactgaggtcacggtactcgcggt
+174692/1
CCCFFFFFHHHHHJJJJJGJJJJJJJJJJJJJJJHHJJJJFIJJJJJHFB
@3612376/1
ctcttcctcgggttggaatgattctggtgggttgtcctgcagagcttgcc
+3612376/1
CCCFFFFFHHHHFHJJJJJJJJJJJJJCFHIDGIHGIJJIJJJJJIJJJJ
@7745161/1
atacataataaaattagaggaagtaggtgctgggcctcttgtatgcgaag
+7745161/1
CCCFFFFFHHHHHJJJJJJJJJJJJJJIIIJJJJIJJJJJJIJJJJJJIJ
@7745223/1
gtagcactgagtgacggcacctccgacactgaggtcacggtactcgcggt
+7745223/1
CCCFFFFFHHHFHJJJJJJJJJJJJJJJJJJIJJGIJJJJGGIJJJJHF=
@7745406/1
gttaaaaccaaaaatttgccggaagtcactattccacgcgaacgaagtcg
+7745406/1
CCCFFFFFHHHHHJJJJJJJJJJJJHJJJJJJJJJJJJJJJJJJJHHEHF
@3612973/1
catcccacaatatattcgtgaaaaccgcatccaactcggatcagccgttt
+3612973/1
C@CFFDFFHHFGFIHGJFJB@GFCCHAGGHGGEFHGBB@@BFHGDHGIGI
@175518/1
catcgttctcagcatggtaagaaggtggcggccagaatctagacatgcac
+175518/1
CCCFFFFFHHGGHJJJJHJJJJJJJHGIJJJIJJJJIJIIJJJJJJJJJJ
@175519/1
aataaaattagaggaagtaggtgctgggcctcttgtatgcgaaggtgttg
+175519/1
@@@FFFFFHHHDHGIJJFHJJIHGCHIGEGIJJJJIIGIJJDHHI9DBGG
@4984508/1
gttctttgcttgaacacactgtgtcgccattcctagtacggtatctccca
+4984508/1
CC@FFFFFHBFDDIJGIJIJJFHDFHIIIJJJJJJJJJJIJIIIIJJJJJ
@883293/1
gattatttgtctgtagtggtcctgctgtttcgtatattctaaattggttt
+883293/1
?1=:ADDDFFFFFA@EAC;HIEECFFBHEEHIFBGEGFCEBDD?BDFFII
@4301818/1
tataagcatagaatgttcgacgtgattctttaatttgacataactttttt
+4301818/1
CCCFFFFFHHHHHJJJJJJJJJIIJJJJJJJJJJJIJJJJJJJJJJJJJJ
@1534145/1
gtgggatgcttaaatttacatttagtgtttgtttc
+1534145/1
?@@7;?B;8AF<:CGBG9FB?@EAF3C<AFFIGI9
@883943/1
gtagaaaagtgctgtctgtacattgaaaataaaaataaaaaaaatagcag
+883943/1
@@@DDDDDF?DDHI>FHEEHBHHGHHIIEHDGIIIIIIIIIGGDGIIIIG
@883955/1
gcgatgttttacaagggcaggttgaactcacaccattcaatttaaaagaa
+883955/1
?;?DDD=BDDDD?A?E1<AE@AE9<EEEICACDBDDDED@DDDDECDECD
@4985783/1
tgattctttaatttgacataacttttttatttatgaaccgattgacatga
+4985783/1
CC@FDDFDDHHGGIGHGAHGG>BIIIIIIGEDDG@GBGGIIIGIGIIIIE
@7048325/1
tttttaaactcatattttcatggtaccaagttatgaatttttcaaatcgc
+7048325/1
CCCFFFFFHHHGHJJJJJJJJJJHHIJJJIHIJJJJJJJJJJJJJJJJJI
@7048523/1
ctcatcttgtatagaggaggcttggactcgctctccgaagggagcttgcg
+7048523/1
CCCFFFFFHFFHHJJJJJIJJJJJJCHJJJIJJJJJJIIJJJGIIJJJJJ
@1535230/1
gagggtcattcaatgtctccttccgtcttgggtgaggcataacggggtgg
+1535230/1
CCCFFDDEHHHHHJJJJJJJJJJJJHIJJJJJGHIJJJJJJJJJJIJ@GI
@1535255/1
gttgaggcgcttgtggtggtgcacgcgcttgggcagagggaatctgattg
+1535255/1
CBCFFFFFHHHHHIJJJJJHHIJJJJJJJJJJJJJJJJJJHHHHFFFFFF
@6344073/1
caagaagtaccagaaacgggacttagccacaatctggtctggagaga
+6344073/1
C@@FFFFBFFHHBHJGEGGBHIJJI@DB?EFDFDCGGIIIIIIIGHI
@1535651/1
gccatcaggacctgcaccatgcaccgccatgccatgtaccacgcctggga
+1535651/1
CCCFFFFFHHHHHJJJJJJJJJJJJJJJJJJJJJJJIJJJJJJJJJJJJJ
@6344294/1
ccctgacacctcacccagggcgggatatggaattttaatttatgccccct
+6344294/1
CC@DFFFAHHGHBHGIIIHGBGII@BHGIIAECHHHHEFBEC@CACCDDB
@4987068/1
cagttcttaagatacatcaataaaacacgtgaaagtaatgatttaatgtg
+4987068/1
?@;=BDDDHHHHDHIIIGEIIGIE@CCFEHG=FBB:?DGCFHBGGGBFHG
@4304474/1
gttgtgtacacctgagcgagactcataacgcagccagatgccaaagttct
+4304474/1
CCCFFFDDHHHHHJJJIJJJGHIIJIJJJJJIIIJJJJJJJJJJIGHHHI
@1536329/1
cacctgtggccggcggcacgcagacgccttgatgacctccactttgatga
+1536329/1
@CCFFFFFHHHHHJJJJJJJJJJJJJHHHFFFFFEEEEEDDDDDDDDDDE
@4305225/1
tgtcactgaacttctcttaaacgactggaccgattttgatgatttttttt
+4305225/1
CC@FFFEFGGHHGJIJIIJIIJJJIIJIGIGIFHIIJJGIJFIIJJJJJH
@4987851/1
gttgattttggaatgttttacattg
+4987851/1
@C@FF>>DHHHGGDFEFH9F@H??C
@6345369/1
ccgcatttcatatttgtttgtttgtatataacgtgtattacaaaatagtt
+6345369/1
CCCFFFFFHHHHHJJJJJJJHIJJJJJJJJJJJJJIJJJJJJJJIJJJIJ
@2239672/1
cgtagttctcagcttccctgcaaagttaaccatcttgtattcaaaagaaa
+2239672/1
CCBFFFFFHHHHHJJJJJJJJJJJJJIJJJJIJJJJJHJJJJJJJJJJJJ
@2240052/1
caccagtggtcttcttgaacttcttcaattgagcaagaagtaccagaaac
+2240052/1
@@@FFFEFDFDHFGIIGGGIGIJJJF@HHIIJIJICGICHHIJJIIJIIJ
@4306354/1
ccattttctaactgaagaggaaacgattgcatctgtgaggggcgtcgggt
+4306354/1
@@CFDFFFDHHHBAD<FGHIIG@FB:DCHIIDGII??FCBGFGHFHE>E.
@4306412/1
gcctcttgtatgcgaaggtgttgaggcgcttgtggtggtgcacgcgcttg
+4306412/1
B@CFFFFFHHHHHJHHHIFHIHGIJJJJJIIJFHIFEHIGGGIIJJGFF<
@5676911/1
ctggagagaagatcctcatcttgtatagaggaggctt
+5676911/1
@@@DDDA;DFA;AFFHGGHH<HHHHH>BCHG@EGH;C
@2918599/1
attttaatgttattattacagcatacataataaaattagaggaagtaggt
+2918599/1
CCCFFFDFHFHHHJIJIJJIJJJJJJGIGGIGIGHIIIJHIIIJJJJJJ:
@2241166/1
cccacaatatattcgtgaaaaccgcatccaactcggatcagccgtttctg
+2241166/1
C@@FFFFFHHHHHJJIIJJJJJIJGIIIJIJIJJIGGIJJJEIIIGCHIH
@3613283/1
atgggaagtggtgataaagataagtataggctcaaaacctaacgacatca
+3613283/1
CCCFFFFFHHHFHIJJJJJJJJJJHIJJJJJJJJJJJJJJJJJJJJJJJJ
@3613336/1
cgcaagaagtaccagaaacgggacttagccacaatctggtctggagagaa
+3613336/1
@<@BDDDAD2??B@GHDBGHCH@EG>?:?CDFHIIDH?D9B?BGAB@;;=
@6347267/1
ggcaaatttttggttttaaccacatagttcccgatctcgcgggatctctt
+6347267/1
?@@DDDFDHHFFDFHDHIIJGGIGIJIJJIIJGHHIJGIJI>GIGHBHHF
@5677799/1
cttcatcttagcgttcacattgacaaacttaggtttgcttacagccattc
+5677799/1
@@@FDFFDHGDFDDDFEHIEG<FHHIIIIJFEE?EDGGGG@BFDD@FGGC
@3613747/1
cccctcagatacaccgtcacggaacacaaatatcttcttcg
+3613747/1
??@FBD;DDHFDDH<FAACCFIBHIIIGADFBDGBG??DAB
@5678774/1
tgtacattgaaaataaaaataaaaaaaatagcaggggttattgttatgtc
+5678774/1
<@@=?DDD?ACAD<CDEB3A<FEHEF:@DDBGEEEB:FFDBFFFDFFEFF
@176778/1
ggttattgttatgtcgatgtcgaacccaaaaatgtaattaactttttttt
+176778/1
CC@FFFFFHHHHHJJJJJJJJJJJJJJJJJJJJJFIJIJJIJIJJJJJJJ
@7747279/1
ccacgacttttatgtccgcttaaataaaatattaatcgactagtataagt
+7747279/1
@@@FDDFDFHHHFEHIBGDHIAGIICH>GDGGHEEHDFEGA@B?FGGEGI
@7747280/1
agactcataacgcagccagatgccaaagttcttgatcttcactgggctct
+7747280/1
@CCFFFFFHGHHGIJIJJIJEIJJJJJJIGJJJIJJJIIJIJIHGIJIJJ
@2920773/1
agggaatctgattgtgctgttgtggaactgcttcacctgtggccggcggc
+2920773/1
CCCFFFFFHHHHHJIJIJJJJJJIJIJJJJJJJJJJJJGIJJJJIJJJHF
@7747737/1
gccagatgccaaagttcttgatcttcactgggctcttctctgggatttcc
+7747737/1
<@@FFDFFHHGHHIGFIIGHIIIHBHHIIEIIIIIIIGIIIIIIGGIIII
@885305/1
acggcacctccgacactgaggtcacggtactcgcggtacatgttgtgtac
+885305/1
@@@D?DDDHHHFHIGGGIEGHIAGEGFFHDDFFHHGHIB@GC@ECAEHFE
@4988671/1
cgttgatgtcgcaagatagtgagacattcactttttagtcataatcttca
+4988671/1
@@@FFFADDFHHHJJJIIGAFGGIIIIIIIIJCHIIHGCGGGIJJJAGHI
@4307919/1
cgctaatctcagaaacggctgatccgagttggatgcggttttcacgaata
+4307919/1
CCCFFFFFHHGHHIJJJJJJICHHIIEGDGFCBGGIJJ?@FGEGIGDGG@
@7050558/1
cacgtattaattctgttttcacgttgtcaataaactattggcgattcata
+7050558/1
CCCFFFFFGHHGHHIHIJJIJJJJJJJJJJJJJJJJIIJIIJJJJJJJJJ
@1537977/1
ctatgtcctttctaaggttcaaaactatatctgtaccaaatttcaaccaa
+1537977/1
@@@FFFFFHHHHHIIGI?FFGHIJJJJIIJIJIGGHFHGHHHIFHIJIJJ
@7050783/1
atgtgcttgaattggacgccgatagaattctcaaaatttacaagtcgctg
+7050783/1
<@@DD?DFHGHGGIIIID:EHIIIHGIIIIICDGEFBGIGIIGGGIGHIB
@4308426/1
tcgatgtcgaacccaaaaatgtaattaactttttttttgtctgtttgtct
+4308426/1
?@;BDDBB?FFHHBHBCH?GF2ACFBEEBGAFDCHGGIB8@FHDHG@=AE
@7051308/1
ggagcaaatggaaaaaaaaattggtgaaaagaatcacaagtaagatactg
+7051308/1
@@?DDDFBHDHFFHDGGIIE?GFB?DDGGIIIGGIEEHCHIGGGADHCDC
@6349290/1
ctgtttgtctgtttgtctgtttgtctgtttgtctgttcgtctgtgcgcgc
+6349290/1
CCCFFFFFHHHHHJJGIJJJJJJIJJJJJJJIIJJJJJJJJJJJJIJJJI
@4989766/1
gctacacttcttgacatagtactcttccctcgtgttcttcaatgggttca
+4989766/1
@@CFFFFFHHGHHAHIGJIHIJJHHIIIIIIJJIFHIIGIDGHIGG?FH@
@6349853/1
ctgtgcgcgctaatctcagaaacggctgat
+6349853/1
@@<4AD=DCFF?FGBGEDE9EAEE@FGIEF
@2243173/1
gacagtgtaaaacttctccgaaatctccaatccaaaccgtttgaaatctc
+2243173/1
@<<DDDDB<?DABABDBG4C8CEEEHBHBEFGDEHGCHHBGGEBGGGC?D
@4990462/1
tttttttttggctgtttgtctgtttgtctgttt
+4990462/1
@@@DD?DDDF6FF?GFE9BFGE9D>999?BFFD
@4310243/1
tgccgtttctgtaccaataggaacaatacttcgggcttattctgcatacc
+4310243/1
@@@DDDDDB8F??@<BA@FE>FBGFDHGGIII=6D<@DEBD<DH@<BG<D
@4310247/1
gtaggtgctgggcctcttgtatgcgaaggtgttgaggcgcttgtggtggt
+4310247/1
C@CFFFFFHHHHFGIIGIJJIJJIIGIIJ:CBDHIIIEIIIIIIJJJJJH
@4310263/1
ctccttgatgcattgcgtcagaatgcccacctcacgttccgccaattgct
+4310263/1
@@@DFFFFHHHHDIJIJIIIIJIIJJJJGJJGHIJGGHGIEGGHGGHIJJ
@178332/1
gccagatgccaaagttcttgatcttcactgggctcttctctgggatttcc
+178332/1
C@@FFFFFDDFHHEHIHCHGGIGIIJHGBEGEECDG<FHBFGGHEIIIEI
@3616382/1
gactcataacgcagccagatgccaaagttcttgatcttcactgggctctt
+3616382/1
@@CFDFFFHDHAFGGGGJIJFIIIGGIGGIIJGHGHFGIJJJHFHHIIGG
@2244983/1
gcatacataataaaattagaggaagtaggtgctgggcctcttgtatgcga
+2244983/1
CCCFFFFFGHHBHJJGGGIGIGBGGEHGCHGEEG@C@CFEGIEB?DDDFE
@2922143/1
gtcgatgtcgaacccaaaaatgtaattaacttttttttttgtctgtttgt
+2922143/1
@@CFBDDFDHFHBGHHGGEHIHCHIGGGDHEFFGGGIEGB86AA?AEH@B
@7749149/1
gcgcttgtggtggtgcacgcgcttgggcagagggaatctgattgtgctgt
+7749149/1
CCCFFFFFHGHHHIIJJJJJJJJJJJJJJJJJJJIJJJJJJJJJIIJJJI
@2245899/1
gactcataacgcagccagatgccaaagttcttgatcttcactgggctctt
+2245899/1
CCCFFFFFHHHHHJJJJJJJJJJJJJJHIJJJJJJJJJJIJJIHIJJJJJ
@7749279/1
ataaaaaacttatgtcaaattaaagaatcacgtcgaacattctatgctta
+7749279/1
@CCFFFFFHHHHHJJJJJJJJJJJJJJJJJJJJJJJJJJJJJJJJJJJJJ
@7749355/1
ccagtggtcttcttgaacttcttcaattgacgcaagaagtaccagaaacg
+7749355/1
CCCFFFFFGHHHHJJJJJIJJJJJJJJJJJJJJJJJJJJHIJJJJJJJJJ
@7749359/1
ctcatcttgtatagaggaggcttgggctcgctctccgaagggagcttgcg
+7749359/1
CCCFFFFFHFHHHJJJJIJIJJJGHIIIJGIJJIJJJJGGIJIIIIJJJJ
@7750232/1
tgtggaactgcttcacctgtggccggcggcacgcagacgccttgatgacc
+7750232/1
CCCFFFFFHHHHGJJJJJJJJJJJJJJJJJJJJHHHFFDDDDDDDDDEDD
@180626/1
ggcgcttgtggtggtgcacgcgcttgggcagagggaatctgattgtgctg
+180626/1
CCCFFFFFHHHHHJIHJJJJJJJJJJJJJJJJJJJJJJJIJJJJJJJJJH
@7750501/1
aggaagtaggtgctgggcctcttgtatgcgaaggtgttgaggcgcttgtg
+7750501/1
@@@FFFFFHHBFDHHHIHIJGIJJHHIJIIIGGI?FFHIGBF;FHEIIGG
@2247265/1
gcaagaagtaccagaaacgggacttagccacaatctggtctggagagaag
+2247265/1
CCCFFFFFHHHHHJJJJJJJJJJJJJJJJJJJIJJJJJHIJJJHIHIIHI
@6351133/1
cttgctcgaataggaagtaatggaattttttgaccaactggaacatagca
+6351133/1
CCCFFDFDHGGGFIHIGA@HHGHEGIIHGGIIIGIIJJJJIHIJGIIIFG
@7052278/1
gtttgtatataacgtgtattacaaaatagttgtcgtcctactaaatttac
+7052278/1
CCCFFFFFHHHHHJIJHJJJJJJJJJJJJIJJJJJJJJJJJJJJJJJJJJ
@181679/1
gaagtaggtgctgggcctcttgtatgcgaaggtgttgaggcgcttgtggt
+181679/1
@@@FFFFFHHHHHHEIIJGIJJEGIJJJIIIFDGIIJEGGGIBHHGG;D@
@181849/1
ggagagaagatcctcatcttgtatagaggaggcttgggctcgctctccga
+181849/1
BCCFFFFFHHHHHJJJJJJJJIIJJJIIJEHJJJJIJJIIJJJJIJGIJF
@181886/1
gtcaagtatacagcgtcctaacgaaacagcgcaaatgagaaagctatcta
+181886/1
CCCFFFFDHHHHHJJIJJJJJJJIJJJJJJJJJJIJJJJJJJJJJJJJJJ
@7053505/1
ccgtcattgaacaatctcgtatgatgccgtttctgtaccaataggaacaa
+7053505/1
CCCFFFFFHHHHHJJJJJJHIJJJJJJJJJJJJJJIJJJJJJJJJJJJJJ
@7053606/1
cacggtagcactgagtgacggcacctccgacactgaggtcacggtactcg
+7053606/1
CCCFFDDFHHGGFGGEG@DHIIIIIGIIIIIIIIGECHBBHIII;DGGIH
@6353221/1
acagcatacataataaaattagaggaagtaggtgctgggcctcttgtatg
+6353221/1
@@@FFFFFGHHDFEHCBGIJJJGH@@FHJJGJFHHDHGIFIIGJJJBGGH
@7054044/1
gtcagttagctttttaatacatctctgtccaggcactatattgcagacct
+7054044/1
BBBFFDEFHHHHHJJJJJIJJIIIJJJHHJJJIJJJJJIJIIJJJJJIJI
@4992279/1
gatggagtgagcacgggctctgtgcctggctcccatgtcacggtagcact
+4992279/1
CCCFFFFDHHHHHJJJJJJJJJJJJJJJJJJJJJJJJJJJJJJGHIIIJJ
@7054282/1
gccagatgccaaagttcttgatcttcactgggctcttctctgggatttcc
+7054282/1
<1=DDDD<?>BDBB:CCAHIEEBE@DEFF>;FEFFGFEIEF9?GCFGFCF
@7054469/1
gtaccaattttttttacgtattttaagctgaaactttgtgtagagattct
+7054469/1
@?@DDB?DHHFDHDGIJICGEHCHGGGIJJJ>BGCHGHIJIEHGIG>FHI
@4312010/1
ggcagagggaatctgattgtgctgttgtggaactgcttcacctgtggccg
+4312010/1
CCCFFDFDDDDHHGG@EHIEEHJIHGHHEIHJ@GGHGHIEGIIJIHIGGJ
@6354277/1
cacagttccagtctcaggcacattgccattagtagactgatcagccggag
+6354277/1
@@@DDBDDHHFFFGGEHCHII>HGGIFGHIHHAFHGHEHBGHHEGEHFFH
@887465/1
caggggtaatgctaacgtcatagcgataaattttaagggatttaaattcc
+887465/1
CCCFFFBDHHHHHJJJJHJJJJJJJJJJJJJJJJJJJJJJJJJJJJJJJJ
@4312693/1
gtgccctgtgcgccaccgacatctatagatgccaagaaacagatcac
+4312693/1
@??DDADBCB?FDEEHHIAAGIGIGICHGIDHIIIIIIDHIIEHIIG
@4993605/1
ggttattgttatgtcgatgtcgaacccaaaaatgtaattaactttttttt
+4993605/1
@@@FDFFFHHHHDHIJGIECCGGIJGIIGIGGHHIIJJJJJJJIJJJJJJ
@4994100/1
gttgtggaactgcttcacctgtggccggcggcacgcagacgccttgatga
+4994100/1
@@@DBD?DFBFAHH@CAGIGCE:EG9GHEBHHGIDFE>96=;8;:CCC;>
@5682974/1
cgtagaaaagtgctgtctgtacattgaaaataaaaataaaaaaaatagca
+5682974/1
?@?A?D>D?FADFHGFHACC:EH<FFHCHIIBHEI>FH?GABD@HFHHG9
@2249384/1
tgatgaggttcaccaagctagtggcgttgatgtcgcaagatagtgagaca
+2249384/1
@@???DDBBCFDHIH@@=BFEAD@8CC<FBFGGGDGIHGE@GB/?<@FIG
@4994308/1
ggatgaacagacacaatatcaacactttaatattatatactacatattta
+4994308/1
BC@DFFFFHHHHHJJJJJJJJJJJJJJJIJJJJJIJJGIJJJJJJJJJJI
@4314136/1
gctattttcattaatcacaattacatgtttactttaaaagttgctcatgc
+4314136/1
CCCDFFDFHFHHGIIDEEGCCIGEIIIFIIGIIBIIDFHIEGGIHIIC@F
@1542028/1
cactgaacttctcttaaacgactggaccgattttgatgaatttttttgtg
+1542028/1
@@CFFFFFHHGHHJJIGGHIIIJJGIJJIGIEGIIEHIIHIJIIIJJIHF
@3621164/1
cataaataaaaaacttatgtcaaattaaagaatcacgtcgaacattctat
+3621164/1
CCCFFFFFHHHHHJJJJJJHIJJJJJJJIJJJJJJJJJJJJJJJJJJJJJ
@1542913/1
gggctctgtgcctggctcccatgtcacggtagcactgagtgacggcacct
+1542913/1
CCCFFFFFHDHHHIGHJJJIJIJHIIIIJEFHIJJJGJJHIJJIEGHJJH
@2926747/1
gggctatgccatttatcctcgcacgttggcagtaatagtacaagtgaaaa
+2926747/1
CCCFFFFFHHHHHJJJJIJJJIJJJHIJJJIJFHJJGHFHIGHJBGHJJI
@2926896/1
gttgtggaactgcttcacctgtggccggcggcacgcagacgccttgatga
+2926896/1
CCCFFFFFHHHHGJIIJIJJJJJJJIJJJIIGHJFFDECEDDD@BCCCC@
@2927050/1
gtcgaacattctatgcttataccattaatctccgcaactatttgacggat
+2927050/1
@@@FFFFFHHHGHJJJIJJJFGCEFHGIJIJIJJIJJIIIJJJJEIIIGI
@2927862/1
tgggtatcggccgagcgcttcggtactgttgtggaattagtgtactataa
+2927862/1
B@@FADDFGGHHHJJIIIIJJIJHIIGIGHGGGIJIIIFI=DHIJIJJHG
@888945/1
gtcacggtactcgcggtacatgttgtgtacacctgagcgagactcataac
+888945/1
CCCFFFFDHHHHHJJJHIJJJJIJJIIHJJGIIJJJJJJIJJJJJJJJJJ
@889549/1
cccaaaagctgcgctattcatttgcgcaggaaggcgtcaatattttttta
+889549/1
CCCFFFFFHHHHHJJJJJJJJJJJJJJJJJJJJJJJGIJJJJJJJJJHFF
@889814/1
ctctttacaagtagactcatctttagcacttggttcgtcttttgaagatt
+889814/1
CCCFFFFFHHHGHJJJJJJJJJJJJJJJJJJJJHIJIIIJJJJJIIIGIJ
@7757077/1
ctcggatcagccgtttctgagattagcgcgcacagacgaacagacaaaca
+7757077/1
CCCFFFFFHHHHHIJJJJJJJJJJJJJJJJJJJJJJIJIJJHHHHFFFFF
@890541/1
ggcagagggaatctgattgtgctgttgtggaactgcttcacctgtggccg
+890541/1
CCCFFFFFHHHHHJJIIJJIJJJJIJJHIJIJJJJJJIJJJJFIIJIIJJ
@890545/1
gcatcccacaatatattcgtgaaaaccgcatccaactcgaatcagccgtt
+890545/1
@C@DFDDDHADFHIIIGBDH@CGGHD@FHBHIBBBFG?B;DCBGDB=A@@
@7757288/1
cagccagatgccaaagttcttgatcttcactgggctcttctctgggattt
+7757288/1
@C@FFDDFBDFHHIGGCBEGHEBHIEHIIJGGGIIGHDGGGGDFGHDFHG
@2250174/1
ccacaatctggtctggagagaagatcctcatcttgtatagaggaggcttg
+2250174/1
@C@FFFFFHHHHHJJJIJHIIFIJJIIJJJJJJJJGJIJJJIIIJJJJJB
@7757686/1
cttgtgtttcttggtggtgggtttggctttggggttgttgtatatcgc
+7757686/1
@@@DD?ADFF?FB<GHEI;BDEFGHE9<FD>G@6?DA.?=.=B8=@=5
@7058483/1
agaggaagtaggtgctgggcctcttgtatgcgaaggtgttgaggcgcttg
+7058483/1
CCCFFDFFHHHHFHHJJJJJJJJJJJJJJJJJIHIJFGGHIGIIJJJJJI
@891461/1
gttgattttggaatgttttacattggatccgacaaatttttaaattaaag
+891461/1
@@@FDDFFHGHHFHGGIJIIHHHJIJGIIIIIJJGFHJJJJIGIJEHIJI
@2251126/1
aaataggaaacactacgctttacacgcatgaggtaatatttattgctctc
+2251126/1
CCCFFFFFHHHHHJJJJJJJJIJJJJJJJJIHHDGGIIJJJIJIIEIIII
@2251225/1
cagtggtcttcttgaacttcttcaattgacgcaagaagt
+2251225/1
;<<BDDD>FHDHFCGAF>EGI@DCHGEHII>EB<@DDG9
@7059103/1
gccgtttctgagattagcgcgcacagacgaacagacaaacagacaaacag
+7059103/1
BCCDDFFFHHFHHIIJIJJJJJJIIJJJJFIJIIJJJJJJJIIJJHHHHF
@7759638/1
cactattctaggattgtgtaggtaatattattaaacgaagaacatgcggc
+7759638/1
B@CFDFFFHHHHHIJJGHGHIJCFHJJJJJJJJJJJJJJJJJJJHIJJJI
@2252183/1
cttgccgatggtagaataaggattaaaaataaacttaaagattattaata
+2252183/1
CCCFFFFFHHHCFHIJJJJJJJJJJJJJIJJJJIJJIJJJHJJJJJIJIJ
@5684179/1
ggatgcactacatttccgtccatcattttgtcaacgaactcttctgaag
+5684179/1
?@?DFFFFHHHGHGHJJJDHIJJIJJJIJICDGIGGIDGIIJJCH?BFH
@892907/1
gcaagaagtaccagaaacgggacttagccacaatctggtctggagagaag
+892907/1
CCCFFFFFHHHHHJJJJJJJJJJJJJJIIJIJIIJJFCFGHIJJJJJGIJ
@2252556/1
tgtttgtctgtttgtctgtttgtctgtttgtctgttcgtct
+2252556/1
???DDDDDDD<ACFCFGD?E<>GH>HF?FFCE@D?CC1?F3
@183400/1
ggagattttatcaagaagtttgttggtggtgatactgttatcctgtaatg
+183400/1
@C@FDBBDHHDHFGDGH>AEHBFHCEHGDGGGEHIIIIIICCHIDGGIGF
@183545/1
caaattatttctaccatcaaatacaggttttagtgcgccaaatattttat
+183545/1
CCCFFFFFHHHHHJJJJJJJJJJJJJJHJJJJJHIJJJJJJJJIJJJJJJ
@183998/1
cgctaatctcagaaacggctgatccgagttggatgcggttttcacgaata
+183998/1
CCCFFFFFHHGHGIJJJJJIJIJJJIHIHHIJDHIJJJHIIJIJJJIJEH
@4316076/1
gtcgtgtcctttatacatttcggcatggcgatcatgtcgatggcttggtt
+4316076/1
BCCFFFFFHHHHHJJJJJJJJJJJJJJJJJJJJJJJIJIIJJJJJJJJFH
@5685848/1
cagaggcaagcgctccaagttgcttggaggcttgggcctgttttggtagc
+5685848/1
CC@FFDFFHGD7DFEGEBHIJJEHHHHJGIGGDHGIGGHDDFFG@BBFFG
@184269/1
caaaaaatcacgtttatacattttttttttaatttttgtgttacgattcg
+184269/1
@CCFFFDEDFFH<AGIGGIIIIIIEGIIII@=FHIIE/=;CE;=1;?BDB
@4997680/1
gacgcaagaagtaccagaaacgggacttagccacaatctggtctggagag
+4997680/1
CCCFFDFFHHHHFIIJGJJIGIJJGIEIGHGIIJGGHIIIADFGGIGEG@
@5686563/1
cgtttttaaactattttttcaatgccctaagtgagtatacatctattaaa
+5686563/1
@@@FFFFFHGFHGIJIJJJJHEIGGIGHGGIJIGIGCHIIGAGIJJJGHD
@4998151/1
gtccatcacaagaagttatttgttcaaataacttattaaaattaa
+4998151/1
CCCFFFFFHHHHHJJGHIJJJJHJJIJJJJJJIJJJJJJJJJJGH
@2928792/1
gtcgtatgattatttgtctgtagtggtcctgctgtttcgtatattctaaa
+2928792/1
BCCFDFFFHHHHHJJJIIJJJJJJJJIJJJJJJJGIJJJIJJJJJJJJHI
@185293/1
cccagacctagcccaaattcttcttcttcagccggctttggtggttcttt
+185293/1
CCCFFFFFHHHHHJJJJJJJJJJJJJJJJJJJJJJJJJJJJFHIHIJJJF
@4998553/1
ggggaagttgcaaaaaatattttatcgagtacctacattataattgcaaa
+4998553/1
@@@FDDFFHHHGHIJIJJIJJJJIJICHFCFGIJIIIGGGIJJJIIHJIG
@4317264/1
ctggggaaaagatcctcatcttgtatagaggaggcttgggctcgctctcc
+4317264/1
@@@DFDBDFBHHFIGFGHIIIIGHIIJGIJI3CAHGH:B@;DBFFIGIGI
@185477/1
ttcgacatcgatataacaataacccctgctattttttttatttttatttt
+185477/1
CCCFFFFFHHHHHJJJJJJJJJJJJJJJJJJJJJJJJJJJJJJJJJJJJJ
@5687154/1
gcctgtttcagagtctcgttgacttgctgttagctcattttaacacattt
+5687154/1
CCCFFFFFGHHHHJIJJIIJJJJJJIIJJDHIJJJJJJJJJJJJJJJJJJ
@4998936/1
gtttcatgtcaatcggttcataaataaaaaacttatgtcaaattaaagaa
+4998936/1
@@@FFFFFFHHHHIJJEFHIJIJJIIJJJJJJIIHHIGHIJIJGIIHGIJ
@4317574/1
cagacgaacagacaaacagacaaacagacaaacagacaaacagacaaaaa
+4317574/1
CCCFFFFFFHDDHIGJIEIEHGGCHIGEHCGGGGGIIJJJJJGGGHGEHJ
@2929563/1
cccatgtcacggtagcactgagtgacggcacctccgacactgaggtcacg
+2929563/1
CCCFFFFFHHHHHJJJJJJJJJHIJJJJIJJJJJJJJJJJJJJJJHIIJJ
@2929995/1
cattgacctttcctaggagtgactttcccgtttccaatctccaagacagg
+2929995/1
CCCFFDFBHHGHHIIGIJJIIJGIGGGIJJIIIGGIIJDGIIJJJJJJIF
@3622995/1
cggtagcactgagtgacggcacctccgacactgaggtcacggtactcgcg
+3622995/1
BCCDDFFFHHHHHGHJJJJIJJJJJJJJJJJJJJJJGIJJJICHHIJJIH
@2930792/1
ctcggacatttcaattttatttagttggtcttggttgaacggaactccaa
+2930792/1
@@@FFAFDHHHFFEGHIJFHJIHIHHIGHGHJJFIJJIIJJJIGIIIHHE
@187179/1
cttcttgaacttcttcaattgacgcaagaagtaccagaaacgggacttag
+187179/1
CC@FFFFFHHHHHJJIGIJJJJJJJJIJJJJEGIJIJJJJJGIJJIJJJJ
@7060649/1
gtcttggttgaacggaactccaatcctttactcgaatagtcttttctaac
+7060649/1
CBCFFFFEHHHHHJJIJJJJJJJJJJJJJJJJJJJJJJJJJJJJJJJJJH
@2931572/1
ccgtttttaaactattttttcaatgccctaagtgagtatacatctattaa
+2931572/1
CCCFFFFFHGHHHJJJJJJJJJJJJJJJJJJJFHIJGHIJJJIJJJJJJJ
@187885/1
tctgtctgtctgtccgtttgttctggtgaatctctgaaatggctggag
+187885/1
@C@DFDDFFFHFHHIJHGHGGDHIJIAFHHIJJJJIJIGJIGGJJIIG
@3624438/1
tctgtaccaaatttcaaccaaatccgtcaaatagttgcggagattaatgg
+3624438/1
@C@FDFFFHHHHHJJJJIJIJJIJIJIIGJJJIJFIIJJJGIGGIIIJJJ
@2931820/1
gtggtgcacgcgcttgggcagagggaatctgattgtgctgttgtggaact
+2931820/1
B@CFDDFFGHHHHIJJJJJJJGHIGGHIJJIJIIIJJJJJJJIHEIGGIJ
@188173/1
gtgaaacgatcaacaataatatataatttggagtacagttaatacctggc
+188173/1
BBCFFFFFHHHHHJJIJIIIIJJJJJJJJIIJGFGHIIIIIJJJJJJJII
@188546/1
caccagtggtcttcttgaacttcttcaattgacgcaagaagtaccagaaa
+188546/1
???BDB==A=C?2<C?2AB?BF@DF>FCFCFCFD>EADDII?DDEBB>DD
@2932623/1
gtcgtcttctacttctgcttctggcacatcaggagaagttggctcctcaa
+2932623/1
CCCFFFFFHHHGHJJJJJJJJJJJJJJJJJJJJJJIIJIIJIJJJJJJJJ
@188988/1
ctggcgtaaaataacgtcaatacattggatctcctcagtaggatggcaaa
+188988/1
@@@BDD@DFHFH>?@DEEEGI@GG>EAFAGHIFGGGGD:?FGGG@GH@FG
@1544821/1
cgagggtcaattcaatatactacaagattgtttgtggacctattgctaca
+1544821/1
@<<DDDDFFFDDHIGGIIIIHIGEH@CHGIIIIIGBA?BDE<BFHIEHIB
@3625859/1
gtctggagagaagatcctcatcttgtatagaggaggcttgggctcgctct
+3625859/1
CCCFFFFFFHGHHIJJJJJJJJJJJIJJJJJJJIIJIJJGHIJJGIJJJG
@2933056/1
gtgctgggcctcttgtatgcgaaggtgttgaggcgcttgtggtggtgcac
+2933056/1
CCCFFFFFHHHHHJJHIJJJJIJIJCGFHIJGIIIJJJIFHJGHJAHIIJ
@2253159/1
ccattgtcctttcctaggagtgactttcccgtttccaatctccaagacag
+2253159/1
@@@DDBADDFDDFG@BG@FAC;DAHCGHD?DC:9CFGGICHBCDEHCGGE
@3626831/1
gtgcgatgttttacaagggcaggttgaactcacaccattcaatttaaaag
+3626831/1
@@@FFFFFFHHHHJJJJFGEHIJEFGGHGHJJJIIIEHIHGHIIJJIJJB
@2253722/1
cgccaatttaggaagcatgttttcacttgttcgtcgtcgaaatcaacttc
+2253722/1
C@@FFDFFHFHGHIIJJJIJIIJGEHCHGIH>GCGGIDGIIJJIIGGGGG
@2253944/1
aagaagtaccagaaacgggacttagccacaatctggtctggagaga
+2253944/1
CCCFFFBDHHHHHJJJJJJJJJIHJJJJJJJJJIJJGGHIJIJIJJ
@6357620/1
gggctctatgggacaaagtagctgtatttctttggattttaatttagaaa
+6357620/1
CCCFFFFDHDHHGIJJJJHGGHHIHIIIJIJFIBGIIJIJJJIJHIGGHI
@1547500/1
gtagcactgagtgacggcacctccgacactgaggtcacggtactcgcggt
+1547500/1
@@BFFFFFHHHHHJJJJIIJIJJIIIIIJIJJJJHIGJJJHIJJJJJHFB
@2255186/1
ctcggatcagccgtttctgagattagcgcgcacagacgaacagacaaaca
+2255186/1
?@?DDFDDDHHGGIIGIGGIEB9EGGC<FFBHBIG>BFGGHEA>CBC@D>
@6358448/1
ctggctcccatgtcacggtagcactgagtgacggcacctccgacactgag
+6358448/1
CCCFFFFFHHHHHJGJJJGHJIJJJJJJFHIJGHFIJJJJJIIJJJJJIJ
@6358649/1
ctccaaagcattctgggctgcagatgactgtgcatccttgctagtaagtc
+6358649/1
CCCFFFFFHHHHHJJJJJJIJJJJJJIJJJGIIJJJJJJJJJJJGIJJFG
@7762481/1
cccacctcacgttccgccaattgcttcaccttatgatagtcatcgcggcc
+7762481/1
CCCFFFFFHHHFHJJIJJJJJJJJJJJJJJJJIJJJJJJHIJJJJIIJJJ
@6359677/1
cctgacgcttagcaagtttcttagacttgccagttcccacttcacgacgc
+6359677/1
?@@FFDFFHHHG<D@DFFGHHGHIHH9CHGGIGHGEBFHIGIIEGGIEG@
@2256782/1
tctctattcacctttctaggacatttatctggctgtatgtttacatcata
+2256782/1
CCCFFFFFHHHHHJJJJJJJJJJJJJJJJJJJJJJIJJJJJJJJJJJIJJ
@2256790/1
cactgagtgacggcacctccgacactgaggtcacggtactcgcggtacat
+2256790/1
CCCFDEEDBDHFAHHGIGIGGIJJJJJIIJIGGIJIHGBHGAHGHEBBCC
@6360064/1
atcctgcctcacatgattcatccacaaattccaacccttgcgtttcaaaa
+6360064/1
CCBFFFFFHHHHHJJJJIJJJJJJIJJJJJJJIJJJIIJJJJHJJJJJJJ
@3627414/1
ctgtcatctggttcatacggcgcgcggtcgcctccttgatgcattgcgtc
+3627414/1
CCCFFFFFHHHFHJJJJJJJJJJJJJJHJJJJJJHHHHHHFFFFFFEDCD
@3627479/1
gtctggagagaagatcctcatcttgtatagaggaggcttgggctcgctct
+3627479/1
CCCFFFFFHHHHHJJJJJJJJJJJJJJJJJJJJIJJJJJEHIJJJIIJJI
@1549819/1
agcatacataataaaattagaggaagtaggtgctgggcctcttgtatgcg
+1549819/1
CCCFFFFFHHHHHJJIJJJJJIJJJJJJHHFGHIHHIGGHIJJJIJJJJJ
@3628498/1
gggctatgccatttatcctcgcacgttggcagtaatagtacaagtgaaaa
+3628498/1
@<?DDFFFDBHHFIIGIIIIIIIGIDHEGIGGBDGHCBGEGHGHFFIIEI
@1550808/1
ctggtcaccttccatgcaaaatcttatcatgcaaattgttacatttatat
+1550808/1
CCCFFFFFFHHHHJJJJJJJJJJJJJJJJJJJJIIJJJJJJJIJJJJJJJ
@1550945/1
cgacgctcggacatttcaattttatttagttggtcttggttgaacggaac
+1550945/1
CCCFFFFFHHHHHJJJJJJJJJJJJJJJIHIJJHIJJJJHIJIGIJIHIJ
@894514/1
gtccgtttttaaactattttttcaatgccctaagtgagtatacatctatt
+894514/1
@@@FFFFFHHHHHGIIJJJJJJJJJGIJIJJJHJIIIHGHCIIJIJGIJJ
@894637/1
catttataaaattagactatatgaaacgcgagtggggccgtcagaacctg
+894637/1
CCCFFFFFHHHHHJJJJJIJJJJJJJJJJJJJFHIJJJJJIJJJJJJHHH
@2259076/1
ctgtgacttgtagtcaaggtggagattttactatctttcaagtcggcata
+2259076/1
@CCDDFFDHHFFHIJIEHH<CHFGCHHIJIHHFGIIJGEHDD??CDGGIG
@2259432/1
catggatttaggagcacgtgcagtaggaaccacagccgttggcgtcgatt
+2259432/1
CCCFFEFFHHHHHJJJJJHIJJJIJJJJJJJJJJJJJJHIJJJJIJJJJJ
@895118/1
atctgattgtgctgttgtggaactgcttcacctgtggccggcggcacgca
+895118/1
@@@FFFFFHDHFHJHIJHHIHHGIGJJGIIIEEHFHIFHIGJGEHFFCCD
@2259849/1
atcgcacttctttgttttatttaaaaagcttaagttgaattctacaaatg
+2259849/1
CCCFFFFFHHHHHJHIJJJJJJJGGJIJJJJJGIHIIJJIJJJIJJIJJJ
@3630173/1
tcttgtatagaggaggcttgggctcgctctccgaagggagcttgcggccg
+3630173/1
C@CFFFFFHHDHGGIIJJJJGGIJIIIIIJIJIGIGIJJEGGG@GBGFFC
@2260182/1
gggctctgtgcctggctcccatgtcacggtagcactgagtgacggcacct
+2260182/1
@@@D?DDDFDHBD<FHEA@GGIIBHGHGI:E<BGGEHBD0?DEDB6@@FG
@4999901/1
cagcatacataataaaattagaggaagtaggtgctgggcctcttgtatgc
+4999901/1
CCCFFFFFGHHHHIIJJJJJJJJJIJJGHJJFHIIJJJIJJJIJJHHJJJ
@5688552/1
tgggcacagttcctcgacgagcaagtagttcttgaagcacagacacaggt
+5688552/1
CC@DFFFFHDDDHHGIJGGGIJJII?GHDFHIIJIGIIGEHJJJGHEIG8
@5688787/1
catagaacaaacaaaacttaagccttattataaaaggtataaatattcct
+5688787/1
@CCFFFFFGHHGHJJGGHIGEHGGIJIJGIGGGIIJICGIIHIJIJJIIJ
@4319191/1
ccaggataaaaagtaacctattttatgtccaggataataagttaa
+4319191/1
??@D=:2=A?CFD<<CCF4A:<CFHDHFCBEFGC<EAGFC>F99C
@4319684/1
tgctgttgtggaactgcttcacctgtggccggcggcacgcagacgccttg
+4319684/1
@@@FFDFF?ADDDFGEGGGHIIEBFFBCBFGGDAGGBEEFEDDCBBD<@>
@5001270/1
tggagagaagatcctcatcttgtatagaggaggcttgggctcgctctccg
+5001270/1
CCCFFFFFHHHHHJJJJJJJJJHIJJJJJJIIJIIJIGGIGJIIIGIIJH
@5001392/1
gtcgcgtacttgcagaagcatggctgcccaatgatcggcattccggcgtc
+5001392/1
@@@DDDFAFHFHHIIIIIIEGHIEHEIJJ>DFHDDDHH6@FHCCFF@EB>
@5690080/1
ggcctcttgtatgcgaaggtgttgaggcgcttgtggtggtgcacgcgctt
+5690080/1
@@@DDDDDHHHHHIIFHEH:C<AGFHIIIIIIIBFCBDB;CD>HGHFFEC
@4321202/1
gccctaagtgagtatacatctattaaattcaaacgcagagctcattatgt
+4321202/1
:?@DDB?D2AFH:ADGHBHIGIIIIGGIGIIE@FGHGD:DG@A@FEGDGH
@191957/1
gtacacctgagcgagactcataacgcagcca
+191957/1
<@@DD8?B:3CFD::?@9C3A<FFC>:@?BF
@5691707/1
gtcacggtagcactgagtgacggcacctccgacactgaggtcacggtact
+5691707/1
@@@FDFF?DFHHHJJIJCHIGIGGIIJJIJJIJIJIJJJIBFHIJJ@EEH
@192306/1
tgcgtgatgaggttcaccaagctagtggcgttgatgtcgcaagatagtga
+192306/1
CCCFFFFFHGHHHIJJGIHIIJIJJHHGIIJJJJIIHIJJJJJJJJJFG@
@5002970/1
ctggagagaagatcctcatcttgtatagaggaggcttgggctcgctctcc
+5002970/1
CCCFDFFDHHHHHJJIIIJJIJJHGGEGIIIGIJIEI:@GHIIGIJIGJJ
@192428/1
cagcatacataataaaattagaggaagtaggtgctgggcctcttgtatgc
+192428/1
@@@DDD;D>FFDFGGGBHGIH@EG@FGH<E@BAFA?:C9@F<FGGB>FHE
@4323032/1
cacctaatgaggactatttggcgttactgcttaatactactcactgattt
+4323032/1
CCCFFFFFHHHHHIJJJJJJJIJIJJJJJJJJJJJJJJJJJJJJJJJIJJ
@7764386/1
ttggcaaagagttgtcgatatgtggatgtagctgccattatgtagactgt
+7764386/1
CCCFFFFFHGHHHJHIIGIJJJHIJJIIHEIIIIGJJJJJIJJJJJJJJG
@7764387/1
ctggatggagtgagcacgggctctgtgc
+7764387/1
<?;B14?;AFAD:<;EFAH:?EHGEFH>
@7764583/1
gcagaaggtaaggttaagggagaggctccatcagctcgtcgtactccgag
+7764583/1
CCCFFFFFCFHHHHIJJJJJIJIJJJJJJIJJJJJJJJHIIDHIJJJJHI
@7064447/1
ctggcatcagttacaatgtttgagtacttagttacttgttattgctttat
+7064447/1
@@@?DDD??AAFHGGGGGFIHGGGFHDGIHGHE@@FGG?<???FHGHEGG
@7765599/1
ccgtttccaatctccaagacaggaggctccagtactttagctttgacagt
+7765599/1
?@@DDBADFFHHHHHIGGCHIIIGEBGIICHGCHGHHII<F@EHCH?DFH
@6361673/1
gtgcacttagcttcgggttggacgaccaaaactgatataagtaaatctgg
+6361673/1
CCCFFFFFHHHHHJJIIFHIIJJIIJJJJJIGIJIJJIIJJIIIJJJJJJ
@6361708/1
tgtacattgaaaataaaaataaaaaaaatagcaggggttattgttatgtc
+6361708/1
CCBFFFFFGHHHHJJJJJJJJJIJJJJIJIJJJJJJJFHIJJJJJJJJHI
@7766182/1
gtagcactgagtgacggcacctccgacactgaggtcacggtactcgcggt
+7766182/1
CB@FFFFFHHHFHJJJJJJJJJJJJJJJJJJJJJHHJJJJFHIJJIJHF?
@7065414/1
agtcactgtcaaggccagaatcttcattagacttgtcagctggcatgatt
+7065414/1
B@=DDFFFHHHHGIJJJJJJDHIJJIIJJJJIIJIGHIJJIJJJJIIIJJ
@2936453/1
ctgttgtggaactgcttcacctgtggccggcggcacgcagacgccttgat
+2936453/1
@CCDFFDFHHHHHJJJJJJJJJJHIJJJJJHIJJJHHFFFDEDBDDDDDD
@7066548/1
ccagctccgaagttcctgagcagacaggtgcgcagtatggcgtgcggcga
+7066548/1
CCCFFFFFHGGHFIIIHGEHIGHIGEHGHHIJIIJHIIGIGGIJIBHIE:
@2937451/1
cgcaagaagtaccagaaacgggacttagccacaatctggtctggagagaa
+2937451/1
CCCFFFFFHHHHHJJJJJJJJIJJJJIJJJJJJJJIJJIHHIJJJJHJJJ
@2937472/1
cattacctgtgaaaactgcccctcagatacaccgtcacggaacacaaata
+2937472/1
B@CFFFFFHHHHHJJJJJJJJJJJJJJJJJJJIJJJJJJJJJJJJIJJJJ
@1552965/1
tttggcattcccacgacttttatgtccgcttaaataaaatattaatcgac
+1552965/1
CCCFFFFFHHHHHJJJJJJJJIIJJIJJJJJJJJJJIJJJJJJJJJJJJJ
@6364393/1
cgcaagaagtaccagaaacgggacttagccacaatctggtctggagagaa
+6364393/1
C@?DFFFDFDFFHGIGIBHCI>FGHEHGCGGIIIIIIIGB@GHIIIIIIC
@6364574/1
gaggaagtaggtgctgggcctcttgtatgcgaaggtgttgaggcgcttgt
+6364574/1
CCCFFFFEDHHHHJJJJJIIIJJJJJJJJJJHHIJBFHHJIJJJJJJJJE
@5004753/1
tttccttcttctcttttttctcctttctttt
+5004753/1
;18;4A=D<F?DBGFEG@1;FEHEHIIIIE<
@5004836/1
cagtgaacaaaattgcaatatagttattctaatatttgattgataaaaac
+5004836/1
CCCFFFFFHHGHHJJJJJJJJJJJJJJJJJJJJJJJJJIIJJJJJJIJJI
@5004871/1
gtggcgttgatgtcgcaagatagtgagacattcactttttagtcataatc
+5004871/1
CB@FFFFFHHGFHIIJGIJJJIJFEEBGHJIIJJJIJJJJJIIJJJIGII
@1553686/1
gtggcgttgatgtcgcaagatagtgagacattcactttttagtcataatc
+1553686/1
@?@DDFFFGGHGHIJIJJJGGIGEGIIIFGGIIJJJJJJIDHHIGIIEHE
@1553730/1
gtcactttactgagctaaatgctaagcctaataaatgccatacaaggtct
+1553730/1
CCCFFFFFHGHGGJJJIJHJHIIIIIJJJJGHJJIIIJJJJJJJEGHGHI
@897289/1
cacggtactcgcggtacatgttgtgtacacctgagcgagactcataacgc
+897289/1
@@@DB2AD<ACDFIFFIFFFF<E:C9:?BGFGCCF@DFF>AFFAFA@F@E
@3632005/1
cggatccgaagtaaaacattccaaaatcaacaactactaataaattaaaa
+3632005/1
CCCFFFFFHHHHHJJJJJJJJJJJJJJJJJJJJJJJJJJJJJJJJJIJJJ
@897639/1
atctgcctggttctaccttcaagagcctcttctaaagcaaacaatgagac
+897639/1
@@?DFDDDHFCDFHIIIGIIGHIIE<CFGIIIIIGFCEHEGHEHDGHIIF
@3632634/1
ccggcacgcatcgtgaggtctttggagccctgtcca
+3632634/1
@@@D<DA?F?FH>FGBBGF?<EGGG3C>G7BD9BC9
@898160/1
gacgaagtgatggcaccaggatagagttaatgccgccaagtttgacgttt
+898160/1
CCCFFFFDHHHGHJJJJIJJHIJJIJHIJJJJIJJJJJGJHHIJJJJHIJ
@1555011/1
gtggatagctggacaaggcactggcaacgaccaatcatggacttttcttc
+1555011/1
C@CFFFFFGHHHFIJJJJJJJJJJJJJJJJJJJJJJJJJJJJIJJJIJJI
@1555372/1
gatgcgtgatgccgaggtcgacagtagtgcctgcggggatatttccagac
+1555372/1
CCCFFFDDHHHHHJJJJGHIJJJJHGHFHIIIJJJJJFDDDEEEEEEDDD
@898998/1
ctgcaacttggccaggttagggccaacagattgtttgagatgtttgtgaa
+898998/1
CCCFFFFFHHHHHJJJHHIJJJJJJJJIIFIJJJIJJIJJJJIIJJIIJJ
@899812/1
acagcatacataataaaattagaggaagtaggtgctgggcctcttgtatg
+899812/1
CCCFFFFFHHHHHJJJJJJJIJJJJJJJJJJJFHIJJJJJJJJJJJHIJJ
@899822/1
cagctgttccacttcatcatcagggatcttgccgtcattgcagacggtgt
+899822/1
CCCFFFDFGHHHHGIJGIIIIJGGHJFIGIIFHIGHIJJJJJJIJJJ?F?
@3635225/1
gttaaaaccaaaaatttgccggaagtcactattccacgcgaacgaagtcg
+3635225/1
@@@FFFFFHHHHHJJJJJHIGIBGGEHHHIIIJGGIIGGFIJJJIHFHHB
@2260498/1
cacaacagtaccgaagcgctcggccgatacccaacaaatactaataataa
+2260498/1
CCCFFFFFFHHHHJJIJJJJJJJJJJIJJJJJJJJJJJJJJJHHHHHHHF
@4323282/1
tggtgcacgcgcttgggcagagggaatctgattgtgctgttgtggaactg
+4323282/1
@@@ADDEDFFHHHJIBHIIIGGIIGIGIJJIJIJGFGIJFGHGCHIIGIG
@900984/1
gcgcgcacagacgaacagacaaacagacaaacagacaaacagacaaacag
+900984/1
CCCFFFFFHHHHHJIJJJJJJJJJJJJJJJJJJJJJJJJJJJJJJJJJHH
@5693304/1
gcaggggttattgttatgtcgatgtcgaacccaaatgtaattaacttttt
+5693304/1
CCCFFFFDHHHHHHIJJJJJJJJJJJJJJJJJJJJJJGIIJJJIJIJJJJ
@900989/1
ctcagatacaccgtcacggaatacaaatatcttcttcggcaatctgcctt
+900989/1
@CCFDFFDFHFGAHIEGAE@ABFHBECBF9FAGGHIIEGBEGIFH4=CH9
@900992/1
atcacatatttgggtttggtatcgacccagtaacaccctgctatttattt
+900992/1
CCCFFFFFHHHHHJHIJJJFHIJJJJJJJJGIJJJJJJJJJIIJJIJJJJ
@4323909/1
ctctatactttgcattaaaataatgcccattttcacaggcaagggatcct
+4323909/1
CCCFFFFFHHHHHJJJJJJJJJJJJJJJJJJJJJJJJJIIIJJEHJJJJJ
@2261285/1
ggggatctgagaatggtttagattcacaattttgtccgctggacaatgtt
+2261285/1
@@@ADD=DHDF?:CFGAFE@CFGGHGEEEFHIB9G<EBFGAF;FFBBC9?
@2261456/1
ggaagcaggtgctgggcctcttgtatgcgaaggtgttgaggcgcttgtgg
+2261456/1
CCCFFFFFHDHHHJJJJJJJJJJIJJJJJHHHJFHGHJHIJJJJJJJIIJ
@2262089/1
cgacgaatcacatgaaagggggaggggggagggtcattcaatgtctcctt
+2262089/1
CCCFFFFFHHHHHJIJJJJJJJ:GGIJJD6BBD<AACDEEEDCCADCDDD
@4325093/1
ctagcacgtagttctcagcttccctgcaaagttaaccatcttgtattcaa
+4325093/1
CCCFFFFFHHHHHJJJJJJJJJJJJJJJJJJHIIJJJJJJJJJHJJJJJJ
@195220/1
gcctcttgtatgcgaaggtgttgaggcgcttgtggtggtgcacgcgcttg
+195220/1
?@?DDB?A=CBFDB;FEAGGIFFB<BFFFEIFIE?97;FF8=F@@EFDD=
@195685/1
gaggaagtaggtgctgggcctcttgtatgcgaaggtgttgaggcgcttgt
+195685/1
@BCFFFFFHHHHHJJJJJIJJJJJJIJJJJJHHHJDGHIJHIJJJIJJJE
@4325868/1
cgtgaatcatgccctcaatctgcaccagttcatatttgggcacagttcct
+4325868/1
CCCFFDDFHFHHDEHIIJIJJJJJJIJIJIIHIBIIJJGIIJJJJHIJJI
@4326216/1
cttgtatagaggaggcttgggctcgctctccgaagggagcttgcggccga
+4326216/1
CCCFFFFFHHHHHJJJJJGHIJJJIJJJJJJJJJJJJGIIJJIJJJHFD>
@5696154/1
ccggccttgattttataatttagagacacgtgtacatttcgagagaacaa
+5696154/1
CCCFFFFFHHHHHJJJJJJJJIJJJJJJJJGIHIJJJJJJJJJJJIJJIJ
@2263624/1
agggaatctgattgtgctgttgtggaactgcttcacctgtggccggcggc
+2263624/1
CCCFFFFFHHHHHJIJIJJHIJHGJJIJJJIIJJJJJJIJJJJJJJIJHF
@7068570/1
gtcttcttgaacttcttcaattgacgcaagaagtaccagaaacgggactt
+7068570/1
@CCFFFFFHBHHFHIGGIIJJJJJJJJJJIE??CGHGIJGJJIJIJIJJJ
@5696845/1
tgtacacctgagcgagactcataacgcagccagatgccaaagttcttgat
+5696845/1
?@;DDDDDDHHHHIIJGHIJIJIGIIIGGGHIIIIJJJJJIJDHHJJIED
@4327252/1
cagcatacataataaaattagaggaagtaggtgctgggcctcttgtatgc
+4327252/1
CCCFFFFFDHBFDIIBGIIIIGIGEHIDHDHCEFFFCGGHHIGIGDFFGI
@4327356/1
caccagtggtcttcttgaacttcttcaattgacgcaagaagtaccagaaa
+4327356/1
@@@FFFDDHHHHHJJJIGIIHIGHGIIIIJIIGHIJJJIGIBEBGIJIII
@7069409/1
ggcaacatacacatttggttctattcaagttatgtaagtattaaattcgt
+7069409/1
CCCFFFFFDHHHFIJJJJIIJJJJJJHHHHHIJJJGHIGIJJJIIIJJIG
@2938006/1
gtcttttctaacttgaacagtgcgatgttttacaagggcaggttgaactc
+2938006/1
CCCFFFFFHHHHHJJIJJJIJIIJJGIFGIJJIJFGFDCGHHFFBGFGDH
@2938042/1
ctgttgtggaactgcttcacctgtggccggcggcacgcagacgccttgat
+2938042/1
CCCFFFEFHHHHHJJJJJJJJJJJJJJJJJJJJJIHHFFFDEDDDDDDDD
@5697715/1
cctgttttggtagcggcggcgcggtccgtgaggagcatgctcgccatcag
+5697715/1
CCCFFFFFHGFHFIGEHIJGGFGF>ABBA@B?ACB<?:ACDDDBB@BD@A
@2938313/1
cgggaattttgtttggtatctgataccgacacatggtaggctccatggat
+2938313/1
CCCFFFFFGHHHHJJJIIIJJJJJJJJJJJJIJJJJHIJJJIJJIJJIHJ
@2938322/1
ggcctcttgtatgcgaaggtgttgaggcgcttgtggtggtgcacgcgctt
+2938322/1
CCCFFFFFHHHHHJJIIIJFHHIJIJJJJJJJJJJJIJJJIJJJJJHHFD
@7069888/1
ctcatcttcatctgactggtgttctttagaccactgttccattttctcta
+7069888/1
CCCFFFFFHHHFHIJJJIJFGHIJJJIJJJJJJJJJFGIJJJJJJJJJJF
@197665/1
gtcttttctaacttgaacagtgcgatgttttacaagggcaggttgaactc
+197665/1
???DDDD4<DDDDIB@BE:<AFEAEIIIIEIEIIEECCDIIIDIDIDDBB
@7769403/1
gtcacggtagcactgagtgacggcacctccgacactgaggtcacggtact
+7769403/1
CCCFFFFDHHFHHGEGGCFGHHJJJGIJCHIGHIJJGIIIBFHIIJCCEH
@2939093/1
attttcacagttactcaaaatggagaaataaaacttccacgcgaagaccg
+2939093/1
CCCFFFFFHHHHHJJJJJJJJJJJJJJJJJJJJJJJJJJJJJJJJFGIIJ
@6365662/1
atacataataaaattagaggaagtaggtgctgggcctcttgtatgcgaag
+6365662/1
CCCFFFFFHHHGHJJJJJJJJJJFHJJHIIJJIJJJJJIJJJJJJJIJJI
@7770503/1
cttgttgttaagaggtgttacctgcaacttggccaggttagggccaacag
+7770503/1
CCCFFFFFHHHHHJJFGHJJJJJJJJIIJJJJJJJJJIIJJJJIJJJJJI
@1557938/1
gcaagaagtaccagaaacgggacttagccacaatctggtctggagagaag
+1557938/1
CCCFFFFFHHHHHJJJJJJJJJJJJJJJJJJJJJJJJJHIJJJIJIJIJJ
@7072071/1
ctccttaattattatgggcctcgccgtatttgggtccaatagatatttat
+7072071/1
@@@ADD;:??=AFFF>FI@@BFCGIB:01::?B?:??F??BFDBDFEEFE
@6366759/1
ctgcaccaagactggagctcctgctggagatgtggg
+6366759/1
CCCFFFFFGHHHHJJIIJIIIFGIJJIBGHHG?DEH
@7771142/1
gggcacagttcctcgacgagcaagtagttcttgaagcacagacacaggtg
+7771142/1
C@@FFFFFDFHHHIGFIG@DHGGIFFHFIGFHG>ABDFGIGIJJJIJF8@
@7771358/1
cagccagatgccaaagttcttgatcttcactgggctcttctctgggattt
+7771358/1
CCCFFFFFHHHHHJJJHIJJJJJJJJJJJJJJIJJJJJJJJJJJJJJJJJ
@7771549/1
catcactcttatatgggcagcccgaacacggttaccgggaattttgtttg
+7771549/1
@CCFFFFFHHFDDHIGBFHIDBGGIGG??DHBDEBFGAHAGHHIGI@GEF
@6367466/1
gtggtggtgcacgcgcttgggcagagggaatctgattgtgctgttgtgga
+6367466/1
CC@DDFDDFFDF?@FEGFIGGGIGGI?GIEGBFH@HI@=CGGEC@GCHGG
@5008842/1
ttccatttcccgtttagcagcttcatccagaggcaagcgctccaagttgc
+5008842/1
1??D7D2ADDD6DEBEEEEEEEEBE4AEEDFDIIIDD=DDDDDEDC8/9D
@6368859/1
cacagttcctcgacgagcaagtagttcttgaagcacagacacaggtgtct
+6368859/1
@@CFFEFFHHHGHIJJJJJJJFHIHIIIJJJJJIIJJJJJJJJJJHICHI
@1560433/1
cacatagcaactttagaaggtctcagaggtggcagttcatccacttcagg
+1560433/1
CCCFFFDFHGHGGJIHIIIIIHIHGJIGCACCG?GDFGGIHGIJJIIIIJ
@5010351/1
cactaagcaattaataattatttttttctttttttaaagcaatatggctt
+5010351/1
CCCFFFFFHHHHHJJJIJJJJJJJJJJJJJJJIJJIJJJJIJJJJJJIJJ
@902482/1
cgcgcttgggcagagggaatctgattgtgctgttgtggaactgcttcacc
+902482/1
CCCFFFFFHHHHFIGGGEHIIJJJIJICGHIJFHGIIJIIHGHIGIDAEG
@902497/1
ctcatcttgtatagaggaggcttgggctcgctctccgaagggagcttgcg
+902497/1
C@CFFDFFHHHFFJJIJIIIJJJFDHEGEEGGIJIJIGGGJJ@FGIICHI
@1561224/1
cctaagtgagtatacatctattaaattcaaacgcagagctcattatgttg
+1561224/1
CCCFFFDEHHHHHJJJJJJJJJIJJJJJIJJJJJJIJJJJJJJJJJJJJJ
@1561247/1
cagccagatgccaaagttcttgatcttcactgggctcttctctgggattt
+1561247/1
@CCFFFFFHHHHHJIJFHJJJJJJJJJJJJJIIJJJJJJJJJJJJJIIJJ
@5010493/1
gtggtgcacgcgcttgggcagagggaatctgattgtgctgttgtggaact
+5010493/1
B@@DDDFFHHGHHBHIHIIGGIIIHIIJJJIJJJJJJIIJGGGHIJJJJI
@902962/1
gctgattttgttaattatatcatttgttacattaccactgtttacctacc
+902962/1
@@CFDDFDHGFDHIIFIIIDEIIIAHFCBBBCHDHEF>EFHIHACDFFHE
@3637901/1
ctggatggagtgagcacgggctctgtgcctggctcccatgtcacggtagc
+3637901/1
CCCFFFFFHHHHHJJJJJJJJJJJJIJJJJJJJJJJJJJIIJJJJJFHJJ
@903793/1
gtcaaattaaagaatcacgtcgaacattctatgcttataccattaatctc
+903793/1
@@@DDDFFFDHFFGIGFHIIGGAAGEHGEGGHIIGIJJGGIFEDGHGEGE
@5011906/1
ctcactagtaagagcttttcgtataatatgatatgatgccgacagtt
+5011906/1
CCCFFFFFHHHGFEHGGIJJJEGHIIHJJIJIHGGIJJIJJHGIIJG
@1562801/1
gcctcttgtatgcgaaggtgttgaggcgcttgtggtggtgcacgcgcttg
+1562801/1
CCCFFFFFHHHHHJJJJJCGHGIIJJIJJJJJHIJGHIFFGIJJJJHFFD
@1562996/1
gtggaactgcttcacctgtggccggcggcacgcagacgccttgatgacct
+1562996/1
CCCFFFFFHHHHHJJJJJJJJJJJJJJJJJJJJHHFFFDDDDDDDDEDDD
@3639908/1
cagagggaatctgattgtgctgttgtggaactgcttcacctgtggccggc
+3639908/1
CCCFFFFFHHHHHJJJJIJJJJIJJIIJIJJJJJJJJJJJJJJJJJJJJG
@2264393/1
gtcgatgtcaaacccaaaaatgtaattaactttttttttgtctgtttgtc
+2264393/1
CCCFFFFFHHHHHJJJJJJJIJFIJJJJJHHJJJJJJJJJIJJJIJJJHI
@905349/1
cgacgtgattctttaatttgacataacttttttatttatgaaccgattga
+905349/1
@CCFDFDDHHHHHJJFIJJGFHGIIJJIJJJIGEHGIEIHGIHGGGFGGI
@5700215/1
caatatattcgtgaaaaccgcatccaactcggatcagccgtttctga
+5700215/1
@<?DBDDDDFBFDDEG<@1C<FGEDFFEGD==DFACGGIFF@C>F=;
@905534/1
cgaacccaaaaatgtaattaactttatttttgtctgtttgtctgtttgtc
+905534/1
CCCFFFFFFDHHGICEHHIIIIIIJJJJJJIJHIGIHIIJGHIJHGIJIJ
@905652/1
gccaattcactgttcattacctgtgaaaactgcccctcagatacaccgtc
+905652/1
?@BFFFFFHHHHHGIIIJJJGHIHJJJJGAFBDHIIIIJGJIIHIDGGEH
@2265085/1
cgatgtcgaacccaaaaatgtaattaactttttttttgtctgtttgtc
+2265085/1
@@@11=B?FBB@CGGB:AFH9?94CHA9?4CFFFFFEFCFC@=CEC@7
@2265302/1
ccacgacgctcggacatttcaattttatttagttggtcttgg
+2265302/1
=:?D?DD?C?@:CAFCDGG@B?CG?@@BBF<BFEG@BF<?DE
@4328720/1
gtataagcatagaatgttcgacgtgattctttaatttgacataacttttt
+4328720/1
??8A;BA=A=CD?CED2AC;CEA88A@EADB<C4D9C9C?9<D@BBD>BD
@4328786/1
ctacataatatatgaaacgatctgctttggtataggtacgtttctgttcc
+4328786/1
CCCFFFFFHHHHHJJJJJJIJJJJJJJJJJHIIJJJHHJIIJJJJJIJJJ
@4328882/1
actgagtgacggcacctccgacactgaggtcacggtactcgcggtacatg
+4328882/1
CCCFFFEFHHHHHJJJJJIJIIJJJJJJJFHJJJJHGIJJJIJHHFFFFF
@2266081/1
gggatgcttaaatttacatttagtgtttgtttcatgtcaatcggttcata
+2266081/1
B@@FFFFFHHHHHJJJJJJJJJJFHJJJJIJJJJJJJJJJJJJJIIJJJH
@198689/1
gcctcttgtatgcgaaggtgttgaggcgcttgtggtggtgcacgcgcttg
+198689/1
;;?BDB?D:CFFFE;CG<3AACGE@D@DAFD=DFA??B;B<==;F:BD<@
@2266438/1
cgcgtacttgcagaagcatggctgcccaatgatcggcattccggcgtcat
+2266438/1
CCCFFFFFHHHHHIJJJIJJJJJJJJJJIJJJJIJIJJGIJIJIJJBHEH
@4329742/1
tgctgggcctcttgtatgcgaaggtgttgaggcgcttgtggtggtgcacg
+4329742/1
CCCFFFFFHHHHHJJJJJJJHIIJCGFHIIJJJJJJJJHIJHIJFGIHJH
@199395/1
cttgtatgcgaaggtgttgaggcgcttgtggtggtgcacgcgcttgggca
+199395/1
?@@FDBBDBDFDFFHFCGG>CFCDGGFHFGC9?D67=BGH@ABE<=BECA
@4330016/1
atctgattgtgctgttgtggaactgcttcacctgtggccggcggcacgca
+4330016/1
@C@FFFFFFAF?D@EGH@GGFHGIIGHHHIIIIGCHGIIGIGIIFFFCCB
@7074176/1
ggtgcgtgcaggatcctcgtcattgcctggcatacaaggcaaagcaccga
+7074176/1
B@?DFFDDGHHHHJJJJIJIIGGIGIIJJJJJJGIJJJIJJJGIGIJJJJ
@200335/1
gtcctttctaaggttctaaactatatctgtaccaaatttcaaccaaatcc
+200335/1
CCCFFFFFHHHHHFHIJJJJJJJJJJJJJJJJJJJJJJJJJJJJJJJJJJ
@5703541/1
gctgggcctcttgtatgcgaaggtgttgaggcgcttgtggtggtgcacgc
+5703541/1
CCCFFFFFHHHHHJIJJIJH1HGCFEGIJJJJJJJJJIJJHGHAEIJJIH
@5703642/1
gtagcactgagtgacggcacctccgacactgaggtcacggtactcgcggt
+5703642/1
BBBFFFFFHHHFHJJJJJJJJJJJJJJJJJJJJJHHIJJJIIJJJJJHF=
@200585/1
gacataagtaactgtcttagtgttacgttgtggactctagttttctcttt
+200585/1
@<@DDDDD:CFFFHAGBDEEFFHHIGIEFEH?@<CCFH>DC@GGGHCGGI
@7075590/1
cctcaatctgcaccagttcatatttgggcacagttcctcgacgagcaagt
+7075590/1
CCCFFFFFHGHHGJIJIJJJJIJJJJJJJJJJJHIJJJJJJJJJJJJJJF
@7772403/1
ctcggtccttaccctctccaggtaatataacctccaattcaaccttatca
+7772403/1
CCCFFDFFHHHHHJJJJJJJJJHHIJJJJJJJJJJJJJJJJJJJJJJJJI
@7075813/1
tgattgtgctgttgtggaactgcttcacctgtggccggcggcacgcagac
+7075813/1
<;@BDD:AFFFFDDHGIEC@G@AFHE4?FGGCB?DGGHGGG:EBD8>B:A
@2943609/1
gtcaagtatacagcgtcctaacgaaacagcgcaaatgagaaagctatcta
+2943609/1
C@CFFFDFHHHHHJJHJJJJJJJJIJJJJJJJJJIJJJJIJJJJJJJJJJ
@2943719/1
gtagctttgatcatagtagatgtttgcatgtcagttagctttttaataca
+2943719/1
CCCFFFFFHHHHHJJJIJJJJJJJJJJJJJJJJJJIJJJJJJJJJJJJJJ
@7773007/1
cagagggaatctgattgtgctgttgtggaactgcttcacctgtggccggc
+7773007/1
@@@DDFFFHHHHHJJJJJJIJJJJJIIJIIIJJGIJIJIJJIGEGIJJIG
@5704964/1
tgtacattgaaaataaaaataaaaaaaatagcaggggttattgttatgtc
+5704964/1
@BBDFFFFHHHHHJJIJJJJJIJJJJJJJJJIJJJJJ?FHIJIJJGIJGH
@5704986/1
cctccatcatattgtttgagatcgtcaaaccaaattccttcacatacaag
+5704986/1
@@@DBDDBDHGHHIIII:CFHIIIIIFIIGGIFIIIIIIIIIIIIIGIII
@7077226/1
ctctttacaagtagactcatctttagcacttggttcgtcttttgaagatt
+7077226/1
CCCFFFFFHGHFHIJJJJJJIJJJJIIIJJJIIHHIIIIJJJJIHIJGIJ
@7774136/1
gtcaaactaaagaatcacgtcgaacactattctatgcttataccattaat
+7774136/1
CCCFFFFFHHHHHJJJJJIIIJJJJJJJJJJJJJJJIJJJJJJJJJJJJI
@2267275/1
cttcttagagcgtcccgtacccatagcaacaagatcagcgactgtcacac
+2267275/1
CCCFFFFFHHHHHJJJJHGJJJJJJJJJJJJJJJJJIJJJJJJJJJJIJJ
@2267302/1
tgtttgtctgtttgtctgtttgtctgtttgtctgttcgtctgtgcgcgct
+2267302/1
@C@FFFDFHHHHHJHGIJEJJIFHIIHJJJHGIJHIJIIIJJIIIJJJJJ
@6370052/1
gtcacggtagcactgagtgacggcacctccgacactgaggtcacggtact
+6370052/1
@BCFFFFDHHHHHJJJJGHIIIJ:EGH3DHIGIJJJJJJJHHIJJJCHHH
@1564515/1
cgatgttttacaagggcaggttgaactcacaccattcaatttaaaagaaa
+1564515/1
C@@FFDFDHHHFHGGJIIIJGHHGIHGGIGIIIJJJJJGIJIJIGJIJJI
@2267954/1
cgatgtcgaacccaaaaatgtaattaactttttttttgtctgtttgtctg
+2267954/1
@@<DDADDBFHADGGHB?EFIIHHIHGGGCFHGIIIIIIIGGIGEH@DAH
@7775014/1
gagagaagatcctcatcttgtatagaggaggcttgggctcgctctccgaa
+7775014/1
@@;DDDDDFFDBBEGGEBA@I<:ADHFBFFG1CBDCEFICFF7?BCF05@
@2268082/1
gacgtgattctttaatttgacataacttttttatttatgaaccgattgac
+2268082/1
CCCFFFFFHHHHHJJJJJJJJJJJJJJJJJJJJJJJJJJJJJJJJJJJJJ
@7078401/1
tcacgtcgaacattctatgcttataccattaatctccgcaactatttgac
+7078401/1
CCCFFEFFHHHHHJJJJIJJJJJJJJJJJJJJJJJJJJJJJJJJJJJJIJ
@1564983/1
tgggctcgctctccgaagggagcttgcggccgatgacctcatactccttc
+1564983/1
@@<ADDDDDFFHDDCCFHGIHBFFCFEGGGIIEHGEEHEHCEAEEB?;BA
@6371141/1
ctgatagagacgatttcaccagtggtcttcttgaacttcttcaattgacg
+6371141/1
@@@FFFFFHFHHHJJIIJJIJJHHJHHHIJIIHIIIJIIJJGIIJJJJIJ
@1566021/1
cggcattccggcgtcattcgatatcttctgtagctgctgtgtgaagttct
+1566021/1
CCCFFFFFHHHHHHJGGJJIIJJJJJJJJJIJJJJJJJJGIIIIIIIIII
@1566267/1
gcattgatatttggaaatgattagctcgcagcattatgggtcttccttca
+1566267/1
@@CFFFDDBDFHGGFHJIGGGHIJJJGHGEHGGIIJIIIJBFHIGIIJJI
@1566615/1
gcagagggaatctgattgtgctgttgtggaactgcttcacctgtggccgg
+1566615/1
@@@FFFFFHHGHHJIJJJIIJJJHIIHGDGGEHIJJJIJJGIGIJCFGII
@1566880/1
tttaatttgtgctccaaattgtatctgacgacgcattgaatctgaatacg
+1566880/1
CCCFFFFFHHHHHJJIJJJJJJJJJJJJJJJJJJJJJJJJJJJJJJJJJJ
@2944394/1
ggacgtcttccgctttcatcatctataggattgtttatcctgtcaactga
+2944394/1
CCCFFFFFHHHHHJJJJJJJJJJJJJJJJIJJJIJJJJJJJJJJJJJJJJ
@906492/1
aggatgtggattttaatgttattattacagcatacataataaaattagag
+906492/1
@@CFFFDDHDHHHJJJJIJJJJ9FHIEJJIJJJJJJJJJJJIIJJIIJIJ
@4332031/1
gtgataaagataagtataggctcaaaacctaacgacatcaatcaccagct
+4332031/1
CBCFFFFFHHHHHJGHIJJJJIIJJJJJJJJJJJJJJJJJJJJJJJJJJJ
@3640734/1
attatttgtctgtagtggtcctgctgtttcgtatattctaaattggtttc
+3640734/1
?@@FFFDDFDHFHG@GEGF@CEDHGGHIIGFI@FGFGHIHHGCDH<GDGB
@906615/1
gtggtcttcttgaacttcatcaattgacgcaagaagtaccagaaacggga
+906615/1
?=@BADDBDDFDDGIGGIIIIIGIIIGIIIIIIGGIFHIIGIIIIIIIII
@4332230/1
ccgcaatgttggagcttggtacaaagcaaaggtcgggcagttcgtcaaca
+4332230/1
CCCFFFFFHHHHHIJJJJJHIJJJJJJJIIJJGHIJJJJJHIIJIJJJJJ
@906879/1
gccagatgccaaagttcttgatcttcactgggctcttctctgggatttcc
+906879/1
CCCFFDFFHHHHBHHIJJJIJJJJIJJJJIHIJJJJJJIJJIJIJJJJJJ
@906931/1
aggaagtaggtgctgggcctcttgtatgcgaaggtgttgaggcgcttgtg
+906931/1
@@CFDFFFHHHHHIJJIIGIGHJIHIIHJJIGHI?D?FGDHGIIJJIIEH
@1568210/1
gtggattttaatgttattattacagcatacataataaaattagaggaagt
+1568210/1
?=@DDDDDHFHHHGGGHJGHHHGEGGIGIGJIIIIHHGGHIJIGHIGGID
@4332758/1
ccacaatctggtctggagagaagatcctcatcttgtatagaggaggcttg
+4332758/1
@@@DDDDDH8?ACFAB<EEFF>AFHH<A9CFBHGECCGG9D@DCFB=B??
@907335/1
ctcatcttgtatagaggaggcttgggctcgctctccgaagggagcttgcg
+907335/1
CCCFFFFFHHHHHJGJJGHIJJJDHIIJJGFIJIGIJIJIJEABAFGGGH
@3641744/1
ctcataacgcagccagatgccaaagttcttgatcttcactgggctcttct
+3641744/1
CCCFFFFFHHHHHJJJJJJJJJJJJHIJJJJIIJIJJJJJJJJJJJJJJJ
@4333125/1
ggtgctgggcctcttgtatgcgaaggtgttgaggcgcttgtggtggtgca
+4333125/1
?;;DAD:D:DFFFDFBGII4:3A@FF9CFGEB?;ABBEFI;FEFFIEEEE
@4333143/1
gaagatcctcatcttgtatagaggaggcttgggctcgctctccgaaggga
+4333143/1
@CCFFFFFHHHHHJJJJJJJFIIJHHIJJJHIEIJIIIIIIJJIFEHGI?
@3641902/1
ctttctaaggttctaaactatgtatatctgtaccaaatttcaaccaaatc
+3641902/1
@@@DDDD?C?AC:CAEGBI@FHA:<?EEFDFEE9CFG<FHBCCF@D?BDB
@2945898/1
caaaaatgtaattaactttttttttgtctgtttgtctgtttgtctgtttg
+2945898/1
B@BFDFFFFHHHHJHGIIJEIBHIJJDAGIEHHIIEIIFIEGHDHG@FHB
@3642441/1
gggatgcttaaatttacatttagtgtttgtttcatgtcaatcggttcata
+3642441/1
CCCFFFFFHHHHHIJJJJJJJJJHHHGJJIJJJJJJJJIJJJJIIJJJJJ
@2946178/1
gttgaaacttggtacagatatagtttagaaccttagaaaggacataggat
+2946178/1
CBCFFFFFHHHHFGIIJJIIJJJHHIJJJJJIIJJJIIIJJJJJIJJJJI
@1570190/1
ccaggcacacggacttacgaagtaaattcaattgttgatatagaggatac
+1570190/1
CCCFFFFFHHHHHJJJJJJJJJHIJJJJJJJJJJJJJJJJJJJJJJIJJI
@4335003/1
ggtgcgtgcaggatcctcgtcattgcctggcatacaaggcaaagcaccga
+4335003/1
BCBDFFFFHHHHHJJJJJJIJJJJJJJJJJJJJJJJJJJJJJJJJJJJJI
@2947307/1
gtctgtttgtctgttcgtctgtgcgcgctaatctcagaaacggctgatcc
+2947307/1
;?@DDBDEFHHA?EHFHGGFG@DEFG<6?G@>FGHIGG4<?@;F85@;CG
@2947353/1
aagtaaacgcctacggtgtaaacgcgagtattggttggacccaggcactc
+2947353/1
@CCFFFFFHHHHHJJIGHIIIJJJJJHJ@GHJJJJIJJJJJJJJJIHHHH
@3643922/1
gccagatgccaaagttcttgatcttcactgggctcttctctgggatttcc
+3643922/1
CCCFFFFFHHFHHGFHIGIIIJJIJJJJJJHIIIJJJJJJJJJJEIGIJJ
@4335370/1
tctgtttgtctgtttgtctgtttgtctgtttgtctgtttgtctgttcgtc
+4335370/1
CCCFFFFFHHHHFIJJIJJJJIJIJJJJIJJJJJIGIJJJHIGIJJIGHG
@1571070/1
ccacaatatattcgtgaaaaccgcatccaactcggatcagccgtttctga
+1571070/1
C@CDDBDDHDHHDHIIIIIHIIIIIGGGDGFHGIIIGHIGGIIIEHIGIG
@4335861/1
agactatatgaaacgcgagtggggccgtcagaacctgatagaaacggttg
+4335861/1
CCCFFFFFHHHHHJJJJIJGHJJJJJJIIJJJJJJJJJJJJJJJJHHEFF
@3644738/1
ctagcacgtagttctcagcttccctgcaaagttaaccatcttgtattcaa
+3644738/1
@@@BDFDDHGDHHHGB@AHIGGDGGGIIIIBDFDGGGDBDGHIIGIIGHE
@5013814/1
cagccagatgccaaagttcttgatcttcactgggctcttctctgggattt
+5013814/1
CCCFFFFFHGGHGJJJGGJGJJJJJJJJJJIIJJIIIJJJIJJJJIIJII
@202344/1
agaggaagtaggtgctgggcctcttgtatgcgaaggtgttgaggcgcttg
+202344/1
@CCFFDDFHFFH<EHIGEGGGHGGIJJGIIIGHGHJBBFHGHGIGHIJGI
@3645111/1
ctcttgtatgcgaaggtgttgaggcgcttgtggtggtgcacgcgcttggg
+3645111/1
@@@FFFDDHHHH?EHIEAHIG@HGIGIDHCFDCBDGFHIICHGGFFF?AC
@3645120/1
ggcagagggaatctgattgtgctgttgtg
+3645120/1
?<@D?DA18CFFFI@?G@F<ACFE?<4<:
@5014140/1
gtctgcttcgtacaataataattaataatatgtacctacattaacatatt
+5014140/1
@??DDDEFHHHFHJEGF@F<AEAEGIIEIIGJHHGIGHHI<HHHDFHGGG
@5705386/1
tattgttatgtcgatgtcgaacccaaaaatg
+5705386/1
<@@DDDB=AFFFF?EEE<FF;F?CC3CDFBC
@203752/1
gctgtctgtacattgaaaataaaaataaaaaaaaatagcaggggttattg
+203752/1
@@@FFFFFHHGAHIDGGHGGIGIIIJICDH>FHIIGIGIAFHIG@EGGCH
@7778554/1
ggcctcttgtatgcgaaggtgttgaggcgcttgtggtgg
+7778554/1
@@@BDDDD?CDD?<:1<@:3A<<F9EF7?F:@BFAFE=B
@5706915/1
cggtagcactgagtgacggcacctccgacactgaggtcacgg
+5706915/1
@@CDFDFFHFHGHCFHH<@@CCFDGFHJJJGGEGIGIEEHF@
@204038/1
gtagaatctataaccggctggcagtccgtgaacgcccaggctgtccgttt
+204038/1
=1?BD>DDHDHFHIEFHH:<@1EGEBBAFBF;4B@FG>CGGH9CGEA@EI
@5707684/1
ctcagcatggtaagaaggtggcggccagaatctagacatgcacagctctt
+5707684/1
@@CFFFFFGGHFHGIJIJCFHIDGEFHIJJJJJJIHIGGJJJIJGHJJJG
@5016240/1
gtctgtttgtctgttcgtctgtgcgcgctaatctcagaaacggctgatcc
+5016240/1
CCCFFFFFHHHHHFGIIGHIJHIJIJIJJJJJJIJJJIIJJJIJJIGHJJ
@7779597/1
cgctattaattcattagcgaaaaacttacttttcacttttaaaaatacat
+7779597/1
CC@FFFFFHHHHGIIGGIG@AFHIGDHIJGIJGGHJJIJGIIBFGHGDGH
@7779839/1
taaataaaaaagttatgtcaaattaaaaaatcacgtcgaacattctatgc
+7779839/1
CCCFFFFFHHHHHIIJJJJJJJJJJJJJJJJJJJJJJJJJJJJJJJJJJJ
@5708139/1
actcataacgcagccagatgccaaagttcttgatcttcactgagctcttc
+5708139/1
@@@DFEFFGBDFHIIGIIGB9FHGII?CFGIIIIGIGGGHIIEGGIIHIG
@7081253/1
ataaagataagtataggctcaaaacctaacgacatcaatcaccagcttaa
+7081253/1
CCCFFFFFHHHHHJJIJJJJJJJJJJJJJJJ?EDHIJJJJJJJJJJJJJJ
@7081377/1
cccgtttccaatctccaagacaggaggctccagtactttagctttgacag
+7081377/1
CBCFFFFFGHHHHJJJIIJIIIIJGHIIJJJHJDBGGIIGJJJJJIGIDC
@2271050/1
gtcgagtagagccttagctgcggaatgcttagcttccttcttagagcgtc
+2271050/1
CCCFFDABFDDFFIJJIIJEHIJIGI<HHGIJIFJIJJJJJJIIJGIIHG
@7780991/1
cgctacttcacaaatattacatacattccgacgtaccataactcgtgttt
+7780991/1
CCCFFFFFHGHHHJJJJJJJJJJJJJJJJJJJJGHJJJJJJJJJJIIHIJ
@7082205/1
gttttttaaactcatattttcatggtaccaagttatgaatttttcaaatc
+7082205/1
CBCFFFFFHHHHHJJJJJJJJJJJJHJJJJJJIJJJJIJJJJJJJJJJJI
@6373964/1
taagtaatgagtagaaaagcgatagtgaacacattgttacagtactgaac
+6373964/1
@@@F;DDDFDHCFG>FGHIIIJIGI?CCDFGIGGGGHGHIJJHHGIIIII
@7082493/1
gcaagaagtaccagaaacgggacttagccacaatctggtctggagagaag
+7082493/1
CCCFFFFFFHHHHJJJJJJJJJJIJJJJJJJJJJJJJJHIIIJIJIJJJJ
@5709922/1
gtcacgagtccgacatctatacatgtcaatggcgcagaagggattgcata
+5709922/1
8?@DB@D@A;DC:1<@BHEFGHHICF9<CDG@>AA@F?BC?:8;FGA@DE
@6374545/1
tcataatcttcagatactccaaagcattctgggctgcagatgactgtgca
+6374545/1
CCCFFFFFHHHHHJJJJJJJJJJJJJJJJJJJJJJJJJJJJJJJJJJJJJ
@6374600/1
ctttgatttcttttgtaaatttaactctctgt
+6374600/1
@@@DDDD:A<BFFEGIGB4CEFHBHCBF<C9<
@7782012/1
gccagatgccaaagttcttgatcttcac
+7782012/1
@;?DDDBD8DF<CC2<A9:A<<FECHBH
@2272571/1
tgtttgtctgtttgtctgttcgtctgtgcgcgctaatctcagaaacggct
+2272571/1
CCBFFFFFHHHHHJIIJJIIJJHHIJIIIJJJJJJJJJJJJJJJJJJJJI
@2272828/1
gacgtgattctttaatttgacatattttttttatttatgaaccgattgac
+2272828/1
@@@DBDDAHHHHDIGBFFGIEGHIIHGIIGIICDHIDDGHCHDE>GFG>=
@2272850/1
gtgctgttgtggaactgcttcacctgtggccggcggcacgcagacgcctt
+2272850/1
C@@FFFDEHFHHHIIIJIJJJJJJJIFEGGGHGBGIGHHFEBADBDDB<8
@7083795/1
ccggtactaacgatcaaatcgatcatgggtccataatcattcctggaatc
+7083795/1
CCCFFFFFHHHHHJJHGIHGHGJJJIJJJFHIJJIJJGHJJJJJJJJJJJ
@7084131/1
ctcaatttaaagataagatctgcgacctcgagcgacgaatcacatgaaag
+7084131/1
CC@FFFFFFDHHHBGBHF>IIIE>EFFGHGDGGDA@FEHEIIIGGA=G=A
@7783200/1
ctacttggtgatctaagttttcgttgttcatgagctctactatgactcct
+7783200/1
CCCFFFFFFHHHHJJIJHJJIJJJJJJJJJIJJJJJJJJIJJJIIJJJJI
@4337272/1
ccgctagcggtgcagcaggtgacacgaggctcatggcgccagcaccccca
+4337272/1
@?@DFFAEGA@D?GGGBGDGEGGHGDAEG@FHIG@FIIIGII?AHHCHFE
@2274005/1
ctgcaagcgactggttgttaactccgaaaattatatcataatcattataa
+2274005/1
CCCFFDFBFHHGHJEHIGHIIIIGIGAHIGGHHJJJIHIJJJFIJJIJJJ
@4337903/1
gcgaaggtgttgaggcgcttgtggtggtgcacgcgcttgggcagagggaa
+4337903/1
@@CDDDDADFHHHIEHIIGIIDHJIGG@DFHGGIJJJJIIFFGFFFFC>C
@2274378/1
gcgtgcaggatcctcgtcattgcctggcatacaaggcaaagcaccgacga
+2274378/1
BCCDFFFFHHHHHJJJIJJJJJJJJJJJJJJJJJJJJJJJJJJJJJJJJJ
@7085682/1
gtgctgttgtggaactgcttcacctgtggccggcggcacgcagacgcctt
+7085682/1
CBCFFFFFHHHHHIIIIHIIGIHJJIHHGIIJIIJJIHHFFDDDDDDDBD
@2274450/1
gttgcggtctttgtataccttcaggtgatcgaacatcatgtcttcaaact
+2274450/1
CBCFFFFFFHHHHJIJJJJJJJJJJHIJJJJJJJJJJJJJJJJJJJJJJJ
@4338134/1
cagtggtcttcttgaacttcttcaattgacgcaagaagtaccagaaacgg
+4338134/1
@@CFFFFFHGHHHJJJIIHHIGGIJIJIJJJIIGIIIJGHBGHGGIIIIJ
@3647182/1
ctcatcttgtatagaggaggcttgggctcgctctccgaagggagcttgcg
+3647182/1
CCCFFFFFHHHHHJJJJIIJIJJGGJIIJJJIIJIJIIIGJGGIIIJGII
@4338462/1
gtgctgggcctcttgtatgcgaaggtgttgaggcgcttgtggtggtgcac
+4338462/1
CCCFFFFFGHBHHJIGHIGCGGGIDGIHCG9FHCHFEHGFHGI?E5@AGG
@3647283/1
ctgctatttattttttctatattttcaatgaacagaattgacccttctac
+3647283/1
CCCFFFFFHHHHHJJJIGFHHIJJJJJJJJJCIJJGDHIJIJFIIJIJIJ
@910754/1
caccagtggtcttcttgaacttcttcaattgacgcaagaagtaccagaaa
+910754/1
@@@DDD?DFFHHHGIFBGGGGHIIIIIHGHFIIIEGIHGIIBGGGHEIIH
@910772/1
agaagatcctcatcttgtatagaggaggcttgggctcgctctccgaaggg
+910772/1
CCCFFFFFHHHHHJJJJIJJJJJJJJJJJJJHIJJJJJIJJJJJJJJIJJ
@4338867/1
ccacaatatattcgtgaaaaccgcatccaactcgaatcagccgtttctga
+4338867/1
@@CFFFFFFHHHHJGIIIJIGIGIIBHGHIIIGIJJEGIGIIIIIJJIJJ
@7086654/1
catacataataaaattagaggaagtaggtgctgggcctcttgtatgcgaa
+7086654/1
@@@DFFFA>FB<AGHHBEIIIIGIIIGGCBBHGGEAGIIGGGDGIGCBHG
@911160/1
caaattaaagaatcacgtcgaacattctatgcttataccattaatctccg
+911160/1
CCCFFFFFHHHHHIJJJJJJJJJJJJJJJJJJJJJJJJJJJJJJJJJJJJ
@911606/1
gcatcccacaatatattcgtgaaaaccgcatccaactcggatcagccgtt
+911606/1
CCCFFFFFHHHHHIIJJJJHIJJJJJJJJJJJJJJJJJJJJJJJJJJJFI
@2948727/1
ctggagagaagatcctcatcttgtatagaggaggcttgggctcgctctcc
+2948727/1
@BCFFFFFHFHHHJJJJJGIIJJJJJIGIJJIIIIJIIIJHJJIIJIIIJ
@4340188/1
gtagaataaggattaaaaataaacttaaagattattaataagaaaaaaat
+4340188/1
?=@DDDDDADAFDA>FDB9<CC4ACHIHGFHI<@GFGIIGIHHGE>F:@B
@5712592/1
gctcgctctccgaagggagcttgcggccgatgacctcatactccttcaac
+5712592/1
@@@DDDD:AFFHHIIIIIIIAHIIIIIIIIIIIIIIIIIIIIHHHFHHEE
@6376243/1
tcgacgactcctgtggctttcagtgaaacatcaaaatttatcgatctttg
+6376243/1
CCCFFFFFHHHHHIIJJJJJJJJJJIJJJJJJJJJJJIJJJJJJJJIJJJ
@3649713/1
aacttcttcaattgacgcaagaagtaccagaaacgggacttagccacaat
+3649713/1
7?8=D:AAD4C>AACD1:E:CC999C<<B9:DBDBD<DDA>DDDCDCBDI
@2949622/1
ggaggcttgggctcgctctccgaagggagcttgcggccgatgacctcata
+2949622/1
CCCFFFFFHHHHHJJIGIJJJJJJIJJEHGHIGHIJDIHEEFBDECEEEE
@4341218/1
tggagagaagatcctcatcttgtatagaggaggcttgggctcgctctccg
+4341218/1
@@@BF>DDFHHHGGGIFIDH<FAFDGEGGFIGGGI@AD9BBF<BDFGGEB
@4341650/1
tggtcttggttgaacggaactccaatcctttactcgaatagtcttttcta
+4341650/1
@@CDDDFFGDFFFIEGDCEFHDGGIHBFHGGHGIJGGGGGIJGJGGGBGD
@4341827/1
cttaaagacatcatgataaaaatgtgtcattggagtcatattatgtgagt
+4341827/1
@CCFFFDFFHHHGIIIJGIIIGGIFJFEHIHIIAGGHIJJJGIGHDGIH?
@3650583/1
gctgagaatatttttttccgtttaatgctcagcatgttaaataactgctt
+3650583/1
CCCFFFFFHFHHHJJJJJJJIJJJJJJJJJJJJJJJIIJJIIIJIJHGJJ
@6377156/1
cactgagtgacggcacctccgacactgaggtcacggtactcgcggtacat
+6377156/1
@@@FFFFDFHFHHIGGIIIIJIJIEHIJIGFHIGIGDGEEHHHIHBDDDF
@5713817/1
gacgatttcaccagtggtcttcttgaacttcttcaat
+5713817/1
@@?DBDDDFFFDH;E?EE9IHEHDBBFCFE9CFFH9D
@5714190/1
catgccagttataaagcatagcccgaagtgctattggcacacaggcataa
+5714190/1
CCCFFFFFHHHHHJJJJJJJJJJJJJJJHIJJJJJJJJJJJJJJJJJJIJ
@5714792/1
gtgctgggcctcttgtatgcgaaggtgttgaggcgcttgtggtggtgcac
+5714792/1
?1;DBD;BD?DFFEFIFEHEI=8CF1:CDFGFC@DFFFFC=B=F;5CACC
@7784197/1
ctgtttgtctgttcgtctgtgcgcgctaatctcagaaacggctgatccga
+7784197/1
@@CDFFFDFFHHHIJJGJGEFEHHJIIGIIJGIJJGIJJJJJIJFGGGG5
@2951407/1
gtatctttcacatcttttaaaagattgaataaaaccttcgcggtaaacct
+2951407/1
@@CFDFFFHHHFFCGHIJJGGIJIIIIGHIJIFJIIFGGGIJJHGIJGAB
@6378359/1
tgttgaggcgcttgtggtggtgcacgcgcttgggcagagggaatctgatt
+6378359/1
??1A?=D;?AAHAGIEBGIIDHC??FFG>G@FF?GGHCCE<56?B@;@>C
@6378509/1
gttttttaaactcatattttcatggtaccaagttatgaatttttcaaatc
+6378509/1
CBCFFFFFHHHHHJJJJJJJJJJJJHIIJJJJIJJJJJJJJJJJJJJJJI
@6378872/1
gtttttaaactattttttcaatgccctaagtgagtatacatctattaaat
+6378872/1
@CCFFFFFFHFFHJIJJJJJJJJJJJIJJJFGIJFGHIJIIIJJIIJIJI
@7784985/1
cattttagatatttgttgttcattcaactgtcttgttaatgcctggccct
+7784985/1
CCCFFFFFHHHHHJJIJJIJJJJJJJJJJJHIJJJIJJJJJJJJJJJJJF
@2275298/1
gtgaagttcattgaatcaatgtgcaaaaattaaacgaagcattgaaaata
+2275298/1
CCCFFFFFHHHHHJJJJJJJJIJJJJJJJJJJJJJJJJJJJJJJJJJJJJ
@205291/1
atgaggttcaccaagctagtggcgttgatgtcgcaagatagtgagacatt
+205291/1
@@CFFFDDFFHHHJJJIJIHHIJJIJJIJJHIIIJJJIJJJIJJJJJJJJ
@7786095/1
gcacgcgcttgggcagagggaatctgattgtgctgttgtggaactgcttc
+7786095/1
CCCFFFFFHHHHHJJJJJJJJJJJJJJJJJIJJJJJJJIJJHIJJJJJJJ
@5019249/1
cctaagtgagtatacatctattaaattcaaacgcagagctcattatgttg
+5019249/1
?@@BBB2A?DF?HGI?GEIHBBIHCHBC<DHE6@@FCFC@<B9??GAF@D
@1574388/1
ggggaagtaaatgcatctgtccttatttccgacccacaaacaattaagcc
+1574388/1
@@@FDDFFFHHHHFDHEHE?C@CHGIIIGEFEAD?FHGGIG@GEFGBHCI
@2276140/1
gtcaaattaaagaatcacgtcgaacactattctatgcttataccattaat
+2276140/1
@@@DDDDDFFFFFIIBBE=G:CF8CFFGIIEGFFFFCEFIIFC@FGFIIC
@7786786/1
gtgaaaactgcccctcagatacaccgtcacggaatacaaatatcttcttc
+7786786/1
?:=DDDDFHHHHHGIIIDEHFHHGGHIIIIIIDGGIGIIFCGIIDHIIIG
@2276325/1
gctgtctgtacattgaaaataaaaataaaaaaaaatagcaggggttattg
+2276325/1
B@@FDFFFHHHHHJJJJIJJJJJJJJJJJIJIJJJJJJIJIJJJAHIIJI
@206333/1
ctgtggccggcggcacgcagacgccttgatgacctccactttgatgatct
+206333/1
@@@FDADFHFDAFDFHGHEAFHGGHEHHFBDDDEECDAEDDDCDDCCCDE
@5020082/1
ggcttgggctcgctctccgaagggagcttgcggccgatgacctcatactc
+5020082/1
CCCFFFFFGHHGGJJJIJJIIJJJFHIIIJJIJIJIJHF=;B@DCEECCE
@206409/1
tgaagaagaggagcaaatggaaaaaaaaattggtgaaaagaatcacaagt
+206409/1
CCCFFFFFHHHHHJJIJJJJJJJIJJJJGIIJJFHGIJJJJJJJJJJJJE
@5020227/1
gttaaaaccaaaaatttgccggaagtcactattccacgcgaacgaagtc
+5020227/1
@=@DDDD3=CCFDBFHIIIIG?6GEGDGGCFHG@DGIEBHIGIIFCA5=
@7787369/1
cgacttcgttcgcgtggaatagtgacttccggcaaatttttggttttaac
+7787369/1
CCCFFFFFFHHHHJCGIIJIIGHIIJJJJJJIJJJIIJJJJJJIJIJIIE
@206829/1
caggggttattgttatgtcgatgtcgaacccaaaaatgtaattaactttt
+206829/1
CCCFFF=DHHHHHJIGJIJJJJJHJJIIJJJJIJJJJJGIIIJJJHIJJJ
@206889/1
ggttcatcttttgaagattctgatattgatagttttttcattccctgcag
+206889/1
@CBDFFFFHHHHHHIJEGHJJJJIHIJJHIIIHIJJJJIHIJJJJJJJJJ
@5020611/1
agggaatctgattgtgctgttgtggaactgcttcacctgtggccggcggc
+5020611/1
<?@DDDDDFBHBHIHGEIGAFE:CGHHHIBH<DF?GHIC>DEGHHIIGEE
@2277055/1
ccagtggtcttcttgaacttcttcaattgacgcaagaagtaccagaaacg
+2277055/1
BCCFFFFFHHHHHJJJJJJJJJJJJJJJJJJJJJJJJJJHIJJJJJJJJJ
@7787849/1
caagtttcatcgaaatcaaaccgttagttttcacgtgatgcctgaacata
+7787849/1
CCCFFFFFHHHHHJJJJJJJJJJIJJJIJJJJJJJIJIJJJJJJJJJJJJ
@1575999/1
ggtgcgtgcaggatcctcgtcattgcctggcatacaaggcaaagcaccga
+1575999/1
BCBFFFDFHHHHHJJJJJJJJJJJJJJJJJJJJJJJJJJJJJJJJJJJJI
@1576236/1
gattttaatgttattattacagcatacataataaaattagaggaagtagg
+1576236/1
@?@FFFDFHF<D?DB>GHIIGGICHGEEHGIGHGHGEGBEEGHIIIDHGI
@207893/1
ccaactgtcctccggtactaacgatcaaatcgatcatgggtccataatca
+207893/1
?@?BBB3AFHFHFGBGHIGEHGHI@F?GDFFH>GIHEGIG?BB@FHCEE8
@2278687/1
agcatacataataaaattagaggaagtaggtgctgggcctcttgtatgcg
+2278687/1
CCCFFFFDHHHHHJJJIJJIIJJJJJJJJJHIJJJJJIJJJJJJJJJJJJ
@4342592/1
gcaagaagtaccagaaacgggacttagccacaatctggtctggagagaag
+4342592/1
CCCFFFFFFHHHHJJJJJJJJJJJJJJJJIJJJJIJJJHIJJJGIHIJJJ
@209091/1
gtcacacggtagcggaaggtgggttcgtgaatcatgccctcaatctgcac
+209091/1
CBCFFFFFGFHHHJJHJJJIJJJIGIJIJJJJJIJJJJJJJIFIJJJIIJ
@3651729/1
ctagcttctgcccgcgactccgtccgcgcggatgtcggtcttcgcgtgga
+3651729/1
@CCFFDFFFHGFFGBHIIJGGI?DHGIIIIIBBD;B?ACDBACDBD89BB
@3651803/1
cttatcattaccaatcggtaaaggatctcttgtatacaaattatttctac
+3651803/1
CCCFFFFFHHHFHGIJJJIIJJIIIJJJGGIJJJJIIJJIIIJJJJJJJI
@2279429/1
ctcctttcttttttggtggcttccccattttgacagcgtcttacttcacg
+2279429/1
@@@DDEFDDFHGGIHBAFEEFHIIJI@GHDGD1B9DFBG@FHIJJICCFC
@912887/1
ctcataacgcagccagatgccaaagttcttgatcttcactgggctcttct
+912887/1
BB@FFFFFHHHHHJJJJIJJJJJIJCGHHHIGGIIIJJJHHHIIIHFHHD
@4343730/1
cctttctaaggttcaaaactatatctgtaccaaatttcaaccaaatccgt
+4343730/1
CCCFFFFFHHFFHHIJJIJJJJJJJJJHHIJJJJJJJJJIIJIGCDFBGB
@913478/1
cctgtggccggcggcacgcagacgccttgatgacctccactttgatgatc
+913478/1
@C@FFADDHHHFHIIIIGGGIIAHIHHGDFFFDFCEEDEDDDDCCDCDDA
@3653361/1
accgctttttatgtgtcaaaataatgttatcctgagtcaacgaacaaatt
+3653361/1
@@CFFFFFHHHHHGHHJJJJJJJIJJEIIJJJJJJJHIJJJJJJIJJIJJ
@4345118/1
gctgaggaccttagggacttcgacatattcggcgatgatgcattcttcct
+4345118/1
CCCFFFFFHHHHHJJJJJJJJJJJJJJJJJJJJJJJJJJJJJJJJJJJJJ
@3653701/1
gctttctttagttttaagttagttttcatcttaagttcggaaagattata
+3653701/1
@@@FFFFFHGHDFGEIIA<CEHIIIIGIIHEE@EHBFHAGFC<DDEIGIH
@4345167/1
tgctgggcctcttgtatgcgaaggtgttgaggcgcttgtggtggtgcacg
+4345167/1
@C@FFFFFHHFHHJIJJJIJJJJJCFFHIJJJJJJHIJHHGHIGAEGDHH
@914561/1
cttttattgcttggtgagacacgagataaaagtccaattcagacgagtgc
+914561/1
CC@FFFDFDBDBFFEBGGIIIIIIIBHIIIIICBCFGGIIEGIGIII?DE
@3654632/1
gaaagaaacaaaatgaaaacaaataaatacatataattccatttaattga
+3654632/1
C@@DFDEDBFHGGIIIJJJIFIJJJJJIIIJIJJIIIIJJJIJJIJJJII
@3655076/1
gccttagctgcggaatgcttagcttccttct
+3655076/1
?<@?;A:DFF8DA:F@AECAE@BH????F?<
@3655260/1
gggatttaaattccatttccaaatagttgaccatcactcttatatgggca
+3655260/1
CCCFFFFFHGHHHIJJJJJJJJJJJJIJJIJJJJJJJJJJJJJJJJIJJJ
@3655394/1
tctgtagtggtcctgctgtttcgtatattctaaattggtttcgttgtatt
+3655394/1
CCCFFFFDHHHHHJJJJJJJJJJHJJJJJJJJJIJJIJHJJJJHJJIJJJ
@3655647/1
ggcttattctgcatacctgccatgcgctggtaagcgctatggactgctgc
+3655647/1
CCCFFFFFHHHHHJJIJJJJJJJJJJJJJJHIJJJJJJJJJJJJJJJJJJ
@2954758/1
cgccaattcactgttcattacctgtgaaaactgtccttcagatacaccgt
+2954758/1
CCCFFFFFHHHHHHIJJJJJJJJJJJJIHHJJJHIJJJJJIJJJJJJJJG
@3656171/1
gactgatcagccggagcagctccggtaagtttgtcgagtagagccttagc
+3656171/1
CCCFFFFFHHHHHJJJIJJJJJJJJGFIJIJJJHGIIJHIJJJJIJJJII
@209614/1
cgggcagttcgtcaacaagacattactagctgagaatatttttttccgtt
+209614/1
CCCFFFFEHHHHHIJJJJJJJJJJJJJIJJJJJJJJJJJJJJJJJJIJJI
@209751/1
ggggactccgggcgcagcaccagtcgtgctcgcagccgcggtcactgccc
+209751/1
@C@FDFDFHDHDHGIJJJJJIIJHDEBFEDGFHIJGIHHFD;@BCCDDDD
@6380322/1
gtggctgtgacttgtagtcaaggtggagattttactatctttcaagtcgg
+6380322/1
@@@DFDDBFBDHDIHIGGGIIGG<CFEHHIJIJJJJJGGIIGHEIBFGII
@6380385/1
ctcatcgggaggtgtggcagcctccttgaccattttagatatttgttgtt
+6380385/1
CCCFFFFFHHHHCGHJJJJJJJIJJJJIIJJJJJIIHIIJJJJJIIIIGI
@2955580/1
gtttcatttaaatttacgggctatgccatttatcctcgcacgttggcagt
+2955580/1
C@CFFFFFHHHHHJJJJJJJJJJJJJJJJJJJJJJIJJJJJIHJJJJIJF
@5717872/1
atgtaccacgcctgggatgccacccgg
+5717872/1
@@@DDBDBFF@FHGD@G<F9CBB8:?:
@7090610/1
gctgcagatgactgtgcatccttgctagtaagtcctgagccatagcaaac
+7090610/1
CCCFFFFFHHHHHJJJJJJHJJJJJJJJJJJJJJJJJJJJJJJJJJJJJG
@3657123/1
gcattatgtaacaagatttttttctttctttcatctttctaatagaacaa
+3657123/1
CCCFFFFFDHGHHJIGIJIJJJIJJIIHGIIIJJIJJIJJJIJGJGIIJJ
@6380760/1
ccacaatctggtctggagagaagatcctcatcttgtatagaggaggcttg
+6380760/1
CCCFFFFFHHGHHIJJIJIJIIJJJJJJJJJJJJJIJJJJJJJIJJJJJD
@210445/1
ggctaaaaaagcatgttctctcgcgccaatggcatgtatacatgcctact
+210445/1
@@@DFFFADFHHFIIGEB?CFHGIIEBBFAEA2;DF?DDDFHIIAFHGIH
@6380921/1
atcttgtatagaggaggcttgggctcgctctccgaagggagcttgcggcc
+6380921/1
@@CFFFDBFHHGFJEBDGBFFGIIE@?FBHHGEGAH<FBG<FEE;6@65?
@916133/1
attctggtgggttgtcctgcagagcttgccacatcttgtaagcagcctga
+916133/1
???DAAB22?D@CEEAEA?CDD@8??CEDDDDDICE>DDDB><B??B?B;
@4347459/1
gcgatgttttacaagggcaggttgaactcacaccattcaatttaaaagaa
+4347459/1
CCCFFFFFHHHHHJJJJJJJJHJJJHHJJIJJJJJJJJJJJJJJJJJJJJ
@5022886/1
ggcagagggaatctgattgtgctgttgtggaactgcttcacctgtgg
+5022886/1
@@@;=1B?:1CDF??FF?4<::C?<9C911111?:<??FG>9BFG?3
@5023160/1
gccagatgccaaagttcttgatcttcactgggctcttctctgggatttcc
+5023160/1
BCCFFFFFHHHHHJGHIIJJIIJJJJIJJIJIJIJJJJJJJJJJHJIJJJ
@4348325/1
tgattatttgtctgtagtggtcctgctgtttcgtatattctaaattggtt
+4348325/1
@@@DFFFFGGHGHJHHJGHIIIJJJJJIJIIJJJIIJGGIIIHIGJJIII
@7790626/1
ctttagaatcaatattaatatctttcatagagaaacaatttaacttattc
+7790626/1
CCCFFFFDHHHGHFJIJJJGJIIJJHGIIJIJIJIIHIIJJIJJJJJJJJ
@7790888/1
gcggttttcacgaatatattgtgggatgcttaaatttacatttagtgttt
+7790888/1
?@@FDDFFHDHHCFGFEGHIGAB@G;FGGHH>CBD?DDC?FGHFB?B??F
@7790974/1
gcggttttcacgaatatattgtgggatgcttaaatttacatttagtgttt
+7790974/1
BCCFDFFFHGHGDIIIJJIJJHIGIIIJIJJIJJIIGIJJJJ>GEDDBGI
@917620/1
ggtgcacgcgcttgggcagagggaatctgattgtgctgttgtggaactgc
+917620/1
@@BDFFFFHHHHHJJJJJJJJJJJJJJJJIJJJJJJJJJJJJJJJJJJJJ
@7791316/1
gtcatttagctgaagttttaatattacttgaattacactacatcactagt
+7791316/1
@@@FFDFDHHFHHIHGGEH@EIJAH@HGID<HHIIJJIJJGIJIDHHGGF
@4349729/1
cactgagtgacggcacctccgacactgaggtcacggtactcgcggtacat
+4349729/1
CCCFFFFDHHHHHJJJJJJJJJJJJJJJJJGIJJJJGGJJJJJJHB/=CF
@7791824/1
gtacacctgagcgagactcataacgcagccagatgccaaagttcttgatc
+7791824/1
BB@FFFFFHHHHHJJJJJJJJJJJJJJJJJJIJJIIJJJIJGIJJJJJJJ
@918418/1
cagggatcttgccgtcattgcagacggtgtggtagcgggtcggacgagcc
+918418/1
@C@DDFFDFHHAFICCBHCHGGBHHGG??DGG?FGGGII@FGGBHFDC6>
@919000/1
cagccagatgccaaagttcttgatcttcactgggctcttctctgggattt
+919000/1
@@@FDDFDHHFHDHJIEBHHJJJJIEEHIGGD@CHGHHIIJJIJIJGEII
@919094/1
gtaaatattatggctgatagaggcttcctgtgtttattcacttttagtag
+919094/1
CCCFFFFFHHHHHJJJIIGAIFGGJIIJ<FCFBGHGGIIJJIJJJIG?GA
@7792998/1
ccgacactgaggtcacggtactcgcggtacatgttgtgtacacctgagcg
+7792998/1
;<8A:D<BFDDBDFHGDEGGHFHEGGAGGGA<@??D9BBDFGICHHHICE
@7793076/1
tgttgaggcgcttgtggtggtgcacgcgcttgggcagagggaatctgatt
+7793076/1
@@@DDDDDFFAHFIBFE3::?CDGIEHIIIIEECGHEHCHHA?>@7;;?B
@5025842/1
ccgtcgatgaccagcagaaggcgtgttaccgaccagagtagcaaccacct
+5025842/1
BCBDFFFFHHHHGJJJJIJIIFGIJHIIJJJJJJJJJI=FHIJIJJIGII
@2284250/1
gtaccgctgcttctatgtattataaaaactaattgtatgttgatcctgtg
+2284250/1
CC@FFFFFHHHHHJIJJHIIJJJJJJJJJJJIJJJIJJJIJJIJJJJJJJ
@4351330/1
gccacaatctggtctggagagaagatcctcatcttgtatagaggaggctt
+4351330/1
CCCFFFFFHHHHHIJJJJJIJIJJJJJJJJJJJJJJIJJJJJJJIJJJJJ
@2284589/1
ggcaaagataattttttcgagttaattaattttgaataaatattgtattt
+2284589/1
CCCFFFFFHHHHHJJJJHIHIIIJJJJJJJJJJJJJJJJJJJJJJIJJJJ
@5026395/1
gtgaactgatcgtgtgggagtactgagcagtatctattcagtaaacttat
+5026395/1
@?@DDFDFAHGDDDGGIIGIIGHIGGIIIIFGIIIGGHIIIIIIIGGIII
@4351600/1
gggctctgtgcctggctcccatgtcacggtagcactgagtgacggcacct
+4351600/1
CCCFFFFFHHHHHJJJJJJJJIJGHIJJIEHIJJJJGIJGHIJJJJIJJI
@4351639/1
cctctatcaagtgctcgttttgttagacttcagtgtagctttgtattatg
+4351639/1
@CCFFFFFGHFFFHIIJCGHHEHIJIIJJJJJGFHHIJIJJJJIJIIIJI
@5026623/1
gtggaactgcttcacctgtggccggcggcacgcagacgccttgatgacct
+5026623/1
@@@DD?DD=CFFAGDGGEHGHEIIB6FHHEGIBBBDDBCC=>@;5AA:::
@4351779/1
caaacagacaaaaaaaaagttaattacatttttgggttcgacatcgacat
+4351779/1
CC@DFFFFGHHHGJJJJJJDGHIIJJJJJJJJJIJJCFHIIJIHHHHFFB
@7793989/1
tcctcatcttgtatagaggaggcttgggctcgctctccgaagggagcttg
+7793989/1
CCCFFFFFHHHHHJJJJJJJJJJJJFHJJJJIIJJJJJJJJJJJFHIIIG
@5027163/1
tatgtctatcggctccgatttgtcgtcccaaggaaactccttgttaagtc
+5027163/1
@@@FFFFFHHDHFIGEHGGIIIIJEHIEACHIJGHIIJGJIIGHEHHIHG
@7091299/1
ctggagagaagatcctcatcttgtatagaggaggcttgggctcgctctcc
+7091299/1
@@?D;DB;C?BDFDGHGAEBHHEEFFHIEFGIGFIDH0@D9BB@FGCFBG
@211143/1
ttttataatttagagacacgtgtacatttcgagagaacaaattacattca
+211143/1
CCCFFFFFGHHHHJJJJJJJIJHIJJJJJJJJJJJJJJJJJJJJJJJJJJ
@6382089/1
cacatttacatgtgtagctatactgaagtatatagagaagcaactaaata
+6382089/1
CCCFFFFFHHHHHJJJJJJJJJJJJIIJIJGIIJJJJHIJJJIJJIIJJI
@3658520/1
ggaactgcttcacctgtggccggcggcacgcagacgccttgatgacctcc
+3658520/1
@@<ADDADBFBBA3EDGDGGGFEGIGBHBBEGA=BDD<;3>C@;@>C:A9
@211848/1
gtgaagttcttcaaagcgtcttctctaacagttctctgtggtgcaaagca
+211848/1
CCCFFFDEFHGHHJJIJJDHJJJJJJJIJJIIIJJIJJIIIFHIIJGIDH
@5720145/1
tgttgaggcgcttgtggtggtgcacgcgcttgggcagagggaatctgatt
+5720145/1
@CCFFFDEHHHHHJJJJJJIGHIIJJIJIJJJJJIJJIJJGGHHFFFFFE
@212188/1
atctagagtataaaaaactgataaattccgtcactattctaggattgtgt
+212188/1
CCCFFFFFHHHHGIIIIIIIEHICHIIIIGHIIGIIHIIIGIIFHIIDF?
@5720227/1
ctgcaaacctattttagtagaaagttttccacaagaacttcacgtcaagt
+5720227/1
C@@FFFFFHHFHHIGHIIIGGIBEAFFDHIGGHGIIIIGIEHGHFHGGI?
@5720649/1
gtgttacgttgtggactctagttttctcttttaatattataaatagttat
+5720649/1
@?@DDDDF?FHHDIDHHIIGIHHGGJJJJIIIJJJJJIIJIGIIJIFIJI
@5720832/1
atcacgtcgaacattctatgcttataccattaatctccgcaactatttga
+5720832/1
@C@FFFDDFDHHHIIGJEHGIJJIGGIJGIJEFIGGGIJIJGIJIIIIJJ
@6383581/1
cagcgaaatagtcacaaccacgttggttatcaagtggcttgg
+6383581/1
?==BDF<DHDHHDHGGEFDEFFIIIICCDBCG?D:BFDDF@@
@7093477/1
aggtgctgggcctcttgtatgcgaaggtgtt
+7093477/1
??@BDDFFBHHHHIIIEHIEHAFGGHI:C:D
@213567/1
tggtggtgcacgcgcttgggcagagggaatctgattgtgctgttgtggaa
+213567/1
BCCDFFDFGHHHHJJJJJJJJJJJJJJJJJJJJJJJJJJJJJJJJJJJII
@921360/1
aaggattttattgaataactagcttctgcccgcgactccgtccgcgcgga
+921360/1
@@@D7=B?FFHDF4AFADDICBGAHI@CF9FE<D@GGIIG=CBG@EH9=8
@5027582/1
tgggcctcttgtatgcgaaggtgttgaggcgcttgtggtggtgcacgcgc
+5027582/1
;@@F?DDEBFBCFFFHGHBHEHEAEGFHIGIFEGIDGG8BG@CHAAHIHD
@921509/1
gaggaagtaggtgctgggcctcttgtatgcgaaggtgttgaggcgcttgt
+921509/1
CCCFFFFFHHHHHJJJJJIJJJJJJJJJJJJIJIJDGGHJJJJJJJJJJC
@2286046/1
gtggattttaatgttattattacagcatacataataaaattagaggaagt
+2286046/1
CCCFFFFFHHHHHGIIIJJJJJJJJJJJJJIIIJIJJIJIIIIJJJJJJ?
@2286457/1
gccttgatgacctccactttgatga
+2286457/1
:;??;D?DBFF>BEG@FH<FDCC@A
@922396/1
ccgatagttagaatttaaaagaaaca
+922396/1
@8?DB1@DF8F<:??D<BI<4:F;FF
@922575/1
ttctcttttttctcctttcttttgcgagctgctgccgaaagattagagtc
+922575/1
@@@FDFFFHHHHHJIJIJJJJIJIJJIIJJJJJJJJJIIGGJJJJJJIGI
@5028738/1
ctttcttttgcgagctgctgccgaaagattagagtcgt
+5028738/1
??@DDDADF?CD?:1<3:CEEFEF>F@G>DDDEFBCDE
@2287316/1
gtcacggtagcactgagtgacggcacctccgacactgaggtcacggtact
+2287316/1
CCCFFFFDHHHGHJJIJGIJJJIJJJJJJIJIJIJJJJJJFHIJJJIJHH
@7096324/1
ggtgctgggcctcttgtatgcgaaggtgttgaggcgcttgtggtggtgca
+7096324/1
B@BFFFDFGFHGHIJJHIJJIJIAGH:@CGIIJIGJIIIICGH@DHHHHH
@5724122/1
gtagcactgagtgacggcacctccgacactgaggtcacggtactcgcggt
+5724122/1
::?=B:D::A2CCGBCC<FFEFFGEFFFFG<?<B/?BF<;<FFFIEEFD5
@5029302/1
agaggaagtaggtgctgggcctcttgtatgcgaaggtgttgaggcgcttg
+5029302/1
?@@DADDDHDA<FHAFHBF;EHEGHHIGIIIIEAEEFCHHEEECDFGGB=
@5724279/1
ctgagccatagcaaacagccactggcaatgtggatagctggacaaggcac
+5724279/1
@@@DFDDEFHF?BFAFBEHHII3FEHIIIHIIIIIIIIIIGGIIIIFGII
@1582866/1
ggcatagtaggtaggcgtagggtaagacacggatcgcatacaccgtgaat
+1582866/1
???DDDD=CDB2?@E>ECEFDECFE9E@9?@ADDDIDDDDEEEEDDDDDI
@4352329/1
tggagcttggtacaaagcaaaggtcgggcagttcgtcaacaagacattac
+4352329/1
CCCFFFFFHHHHHJJJJJJJJJJJHIJJJJJHGJJIJIJJJIJJJJJIGI
@2288622/1
tgtcaatcggttcataaataaaaaacttatgtcaaattaaagaatcacgt
+2288622/1
18:ADDDFBHFHHIEH@FHHIIIIAHEHGGGADGGHHFGHEGIICBG>?D
@924417/1
cttcaattgacgcaagaagtaccagaaacgggacttagccacaatctggt
+924417/1
CCCFFFFFHGHHHJIJJJJHHIIIJJJJJIJIIJJIIJJJJJJJJJJJJF
@4353534/1
agggaatctgattgtgctgttgtggaactgcttcacctgtggccggcggc
+4353534/1
@@@FDEBAB::CDD?ABFIDCCGFHDDHGIGE1:?EEEE<BF=GHII:<<
@4353724/1
attgacatgaaacaaacactaaatgtaaatttaagcaccccacaatatat
+4353724/1
@CCFDDFDFBFDFBHID@GHIHCGGIICEFGHIAHCEDGHIEHGIGGH<B
@2960287/1
gtagcactgagtgacggcacctccgacactgaggtcacggtactcgcggt
+2960287/1
CCCFFFFFHHGCFHIIIJJJJJJJJJJJJJJJJJFGGJJIJIIIJJJHF=
@214202/1
agcatacataataaaattagaggaagtaggtgctgggcctcttgtatgcg
+214202/1
@@@FFFFFHHHHHEHGHIIGHIIAFHGIJIIIJJIGHHJIJJJJHFIIEH
@3661143/1
gtgttgaggcgcttgtggtggtgcacgcgcttgggcagagggaatctgat
+3661143/1
BB@FFFFFHHHHHJJJJJIJJHIJJJJIJJJJJJJJJJJJHHHHFFFFFF
@6385279/1
ctgtacattcttttttcctcctttcttttttggtggcttccccattttga
+6385279/1
@CCFFFFFHHHHHJJJJIJJJJIJIIJJJJJIJHIIJJJIJJJGHJJJIJ
@3661823/1
cgggctctgtgcctggctcccatgtcacggtagcactgagtgacggcacc
+3661823/1
@@@FFFFFHH?HHJCIIIJJJJEIIIJHF>??CFHGGGCG99B@DEHI@F
@3661994/1
gtctgtttgtctgtttgtctgtttgtctgtttgtctgttcgtctgtgcgc
+3661994/1
CCCFFFFFHHHHHHJJJIJJJIJIJIHJJJJJJJJJJJJJJIJJJHIIJJ
@1585722/1
ctgttgtggaactgcttcacctgtggccgg
+1585722/1
@@@=D?B=CFBFFICDFFEDEF;<FF@GF8
@2961318/1
gcaatcctgcctcacatgattcatccacaaattccaacccttgcgtttca
+2961318/1
@@@FFFDDDFFHGGIGEHHIIIJGECFHIE>GIIGIE?@FHGIGIGCFGE
@2961740/1
cacggtagcactgagtgacggcacctccgacactgaggtcacggtactcg
+2961740/1
CCCFFDDFHHHHHJJGHIJJJJJIJIJJJJJJIJJJJJFHIJIIFGHIJH
@6386338/1
gcaaagataagatgaagaagaggagcaaatggaaaaaaaaattggtgaaa
+6386338/1
CCCFFFFFHHHHHJJJJJJJJJJIJJJJJJJJJJJJJJJJJJJJJFHIIJ
@1586479/1
cctaaatctatggggcgggatggtcgtttgaaaaattgacggccagcctt
+1586479/1
CCCFFFFFHHHHHJJJJJJJJJJHHHHFFFEDEEEEDDDDDDDDDDDDDD
@2962164/1
ctgttgtggaactgcttcacctgtggccggcggcacgcagacgccttgat
+2962164/1
BC@DFFFFGGHHHJJJJIJJJJIIIJIHIIIJJJIHGFFFDDDDDDDDDD
@3663099/1
ggcgcttgtggtggtgcacgcgcttgggcagagggaatctgattgtgctg
+3663099/1
CCCFFFFFHHHHHIEGIJJJJJJJJJJJJJJJJJJIJJJJJJIJJIJJIH
@3663119/1
gtggtcttcttgaacttcttcaattgacgcaagaagtaccagaaacggga
+3663119/1
@@@FFFFFHHHHFGGHGGHGGJHIJJCFHIDGHEHI?FGHIGGGGGHHIE
@6386871/1
caaacagaactatgtgaatattattattagtcagggatttatgcgcgtca
+6386871/1
CCCFFFFFHHHHHJHIIIJJJJJJJJJJJJJJJJJJJJJJJJJJJJJIJJ
@2962518/1
gtccttatttccgacccacaaacaattaagccttgggtaccgtagcctgt
+2962518/1
@@@DFFFFHHHHGJJJJIJIJFJIGIJJJJJJJIIJJJGIJIJIJJIJJF
@5724773/1
cggacgagccgtgccttttattgcttggtgagacacgagataaaagtcta
+5724773/1
?;??BDDD:CFCDF3??GG<D<9CGCEE?B<BB9?DAFFFIBE;@>CECE
@216439/1
cagcatacataataaaattagaggaagtaggtgctgggcctcttgtatgc
+216439/1
CCCFFFFFHHHHHJJJJIJIJIJJJJJJJJJHIJJJJJJJJJJJJJJJJH
@5724986/1
cctactataaatgccatacaaggtctataaaaatataatttgcctgacaa
+5724986/1
@@@DDDDD8DFHHIDEH<GGFEBFEHGIIIIIIIIGIGIIIGHIGIIIGG
@7096982/1
gtcttcttgaacttcttcaattgacgcaagaagtaccagaaacgggactt
+7096982/1
CCCFFFFFHHHHHJJJJJJJJJJIJJJJJJJJJFHIJIJJJJJJJJJJJJ
@6387330/1
gcgccaccgacatctatagatgccaagaaacagatcacagagaaaaacaa
+6387330/1
CCCFFFFFHHHHHJJJJJJJJJJJJJJIIJJIJIJJJJJJJJJJJJIJJJ
@6387607/1
gctgtctgtacattgaaaataaaaataaaaaaaatagcagggg
+6387607/1
=?;BDDDB22:C?ED>>EF?EEICECEEF@EEADD<BDDEDDA
@3664018/1
gcctggctcccatgtcacggtagcactgagtgacggcacctccgacactg
+3664018/1
CCCFFFFFHHHHHJGHJJJJHIJIJJJJJJGIJJJJJIJIJJJJJJJJJJ
@7097800/1
ccgcgacttcgttcgtgtggaatagtgacttccggcaattttttggtttt
+7097800/1
CCCFFFFFHHHHHJJHIGHJIJJJJDHIJJJJJJJJJGJJJJJJJHHHFF
@217565/1
gctacatcaatcccagcatctaagaagagtgcgcccatgagagcttcaaa
+217565/1
CCCFFFFFHHHHHJJJJJJJJJJJJJJJJFHIJJJJIJJJJJJJJJJJJJ
@7097990/1
cgcgacttcgttcgcgtggaatagtgacttccggcaaatttttggtttta
+7097990/1
@@@FD@ADHDHHHIIIFHIGEHCAFFG@@GFGGE>AACCGGCHHIAEFHB
@5031006/1
tgagtgacggcacctccgacactgaggtcacggtactcgcggtacatgtt
+5031006/1
@CCFDFFFHHHHHJIJJJJJJJJJJJJGIJJJJHGIJJJJJJHHFFFFFF
@925105/1
gtagcactgagtgacggcacctccgacactgaggtcacggtactcgcggt
+925105/1
CB@FFFFFGHHDHIJJJGJJJJJJJJJIJJIHIJDGGIJJGIIJJIJHFB
@7098771/1
gcatcattttccattggctgggtcttacagattggtggaaaccaaaccaa
+7098771/1
@@@FDDFFFHDHHII<FEHHGCFGHIIECEDGFCEEFB=CDFGIIIIIGI
@5726789/1
ctggagagaagatcctcatcttgtatagaggaggcttgggctcgctctcc
+5726789/1
@@@FFFF=FH?BHIIEHIIIGGIAHIIIGIIIIIIGGFCEH9D@BBFEIE
@7798989/1
cccttctgcgccattgacatgtatagatgtcggactcgtgacgtcgtaag
+7798989/1
C@CFFFDDHFHHHIIIGHIIJCHHJJIJJJJGGIGIGGFGGHIFGHFHIC
@7799098/1
gttgaatataatctctacacaaagtttcagcttaaaatacgtttaaaaaa
+7799098/1
CCCFFFFFHHHHHJJJJJJJIJJJHHJJJJJJJJJJJJJJJHJJJJJJJJ
@7799266/1
gttgtggaactgcttcacctgtggccggcggcacgcagacgccttgatga
+7799266/1
?:??ADDBCFDDB@GHGEBCCCGHEGHI@GGG8AE8?BCCC>@=9A@@C@
@5031870/1
tgattctttaatttgacataacttttttatttatgaaccgattgacatga
+5031870/1
CCCFFFFFHHHHHJJJJJJJJJIJJJJJIJJJJJJJJJJJJJJJJJIJJJ
@5727168/1
ccacagttccagtctcaggcacattgccattagtagactgatcagccgga
+5727168/1
?<@FFF=DFHHHHIIIIIIIEFGIIIIGHHIGICFECHIIIIIIIIGIIA
@5727458/1
cttctcggaaatctccaatccaaaccgtttgaaatctcggttttgcgagt
+5727458/1
CCCFFFFFHHHHHJJJJJJJJJJJJJJIJJJJJJJJJJJJHIJJJJJJJB
@7799975/1
gccagatgccaaagttcttgatcttcactgggctcttctctgggatttcc
+7799975/1
@@@DDDDDAFHBDG<EEAF>BFGDHGICG@??EFCDEGEFIIIIFGICDB
@7800095/1
gttcgacatcgacataacaataacccctgctattttttttatttttattt
+7800095/1
C@@FFFFFHHHHHJJJJJJJJJIJJIJIJIIGIJJJJJJJJJJJJJJJJJ
@7100168/1
gggctctgtgcctggctcccatgtcacggtagcactgagtgacggcacct
+7100168/1
=?@DFFFFFDHHHIIEHIJJIJJGIJJJJHIJGIJJJJJFHIJJIIIJIJ
@926831/1
ggggttattgttatgtcgatgtcgaacccaaaaatgtaattaactttttt
+926831/1
@CCFDFFFHHHHHJJJJJJJIJJJJJJJJJJIJJJJFHIJJJJJJJJJJJ
@5728406/1
cactctttaagttgtctagtgtgtgtaggggaagggttaggcaacttaat
+5728406/1
@@@?DDDDDFFADEFGG4CAFE?:A:AFFEG:FFFF?@DGFFIIIIFIFF
@3664899/1
gtcccgtacccatagcaacaagatcagcgactgtcacacggtagcggaag
+3664899/1
CCCFFFFFHGHHHJJJJJJJJJJJJJJJJJJJJJJJJJJJJHIJJJJIGH
@3665166/1
caaaaaatcacgtttatacattttttttttaatttttgtgttacgattcg
+3665166/1
CCCFFFFFHHHHFIJJJJJIJJJJJJJJJJJJJJJJJJHHHHHHHFFFFD
@4356335/1
gtcgtatgattatttgtctgtagtggtcctgctgtttcgtatattctaaa
+4356335/1
CCCFFFFFDHHHHJJJJJJJIJJFHGHGHIJJFIGIIJJFHIJJJJJIII
@3665451/1
aacgaaaccaatttagaatatacgaaacagcaggaccactacagacaaat
+3665451/1
;=?B7D6D?FBFFG<<CFFAEBCEGIGE>CCFHHIFHG?G9B<BBE>DHH
@2964189/1
gacgaatcacatgaaagggggaggggggaggg
+2964189/1
C@CFFFFFGDHHHJJIJJJJJ@GIJIJD7BDD
@3666267/1
ggcgggggcagtgctggggactccgggcgcagcaccagtcgtgctcgcag
+3666267/1
@CCFFFFFGHHDHIJIJGHHFFFFDDDDDBBDDDDDDDCCDBDDDDDDDD
@217828/1
gtgatgaggttcaccaagctagtggcgttgatgtcgcaagatagtgagac
+217828/1
CCCFFFFFHHHHHJJJJJJJJJHHJJJJJJJJJJJJJJJJJJJJHIIJJJ
@218171/1
gggtgcgtgcaggatcctcgtcattgcctggcatacaaggcaaagcaccg
+218171/1
@@CBDDFDFFHD?EEFHHHEEAGEI>EGGHIIGIIGIGGGJJJIJGJIIG
@5033254/1
gtgctgggcctcttgtatgcgaaggtgttgaggcgcttgtggtggtgcac
+5033254/1
CCCFFFFFAHHHHJJIIJJJJJIIJCGHHJIJJJJJJJJHIJJJJIJJII
@6390966/1
ctaaggttctaaactatatctgtaccaaatttcaaccaaatccgtcaaat
+6390966/1
CCCFFFDDHHHFFIJJJJJJJJIIIIIIJJJIFGGHJJJJJJJJJJJIJI
@3667655/1
cggtagcactgagtgacggcacctccgacactgaggtcacggtactcgcg
+3667655/1
@@@BDDDFHGFHDAFHIIGHIIGGGGIIGIIIEGFEBBFDGB@FGCHEHB
@5033728/1
ctgcagagcttgcaaagcttgcaaagatctttccttcttctcttttttct
+5033728/1
CCCFFFFFHHHHHJJJJJJJJJJJJJIJIIJJJJJJJJJJJJJJJJJJJJ
@219007/1
actaaatgtaaatttaagcatcccacaatatattcgtgaaaaccgcatcc
+219007/1
@BCFFFFFHHHHHJJJJJIJJJJJJJJJJJJJJJJJJJJJJJJJJIJJJJ
@6391687/1
ttacacttaactgtaccgctgcatctatgtattataaaaactaattgtat
+6391687/1
CCCFFFFFFFHHDFGFGDHGIIIGIJIIIFGIIGGGGIJIJJIIJIEBGC
@2967500/1
ctaatctcagaaacggctgatccgagttggatgcggttttcacgaatata
+2967500/1
CCCFFFFFHHHHHJJJJJJGIJJJGIHHIJHIJJJJGHJJIHJIFGFFGC
@4359163/1
cgatgattttggacgtatttttgttgttttttcataccgtcattatccct
+4359163/1
@@?DFDDDHFFDAHH?FFGFHIGFEEF@FGIHIGFHGIIFDFGHHIGEEC
@5729959/1
gccagatgccaaagttcttgatcttcactgggctcttctctgggatttcc
+5729959/1
CCCFFFFFDHGHGJIIIJJJIIIJIJJIJHGHIIIJJJJJJJIJIJJJHI
@2967547/1
gataagcccagacctagcccaaattcttcttcttcagccggctttggtgg
+2967547/1
CC@FFFDDHHHFHIGIIGGHGIGJJIJGIJGIJJJJJJJJIJIJJIJFHG
@7800653/1
gtttgtctgtttgtctgtttgtctgttcgtctgtgcgcgctaatctc
+7800653/1
=@@DBB;DDCFFDD>BEE@HGFFHHHB@DFDBEFGIGBAGG:;C@FG
@1586704/1
gtcactattctaggattgtgtaggtaatattattaaacgaagaacatgcg
+1586704/1
@@@DDFDDHDHFFIGIIIFHCFIJAEHGJJIJJIJJIIJJIJJIJIGHGF
@2291808/1
gttgtggaactgcttcacctgtggccggcggcacgcagacgccttgatga
+2291808/1
CCCFFFFFHHHGHJJJJJJJJJJJJJJJIIIIJIGGFFDEDDDDDDDDCE
@2291976/1
ttgtggaactgcttcacctgtggccggcggcacgcagacgccttgatgac
+2291976/1
@CCFFFFFHHHHHJJJIJJJHIIJJJIJIJJJJJFHFFFDDDDDDDDDDD
@4359792/1
atagagacgatttcaccagtggtcttcttgaacttcttcaattgacgcaa
+4359792/1
CCCFFFFFHFHHHJJJJJJJJJJJJJIJJJIJJIJJJJIGIIJJIJIJJJ
@4359843/1
tgagtaaaacaatccgaatctaatattacataactaatcctaggaccatt
+4359843/1
CCCFFFFFHHGGHJJJJJJJJJJIJJJJJJJJJJJJHGIIJJGIGIIIJJ
@1587233/1
gcatcattttccattggctgggtcttacagattggtggaaaccaaaccaa
+1587233/1
CCCFFFFFHHHHHJJJJIIJIJEFFHIIIIIHIJJCGIJJJIJJJJIJIJ
@7801484/1
ctccaatcctttactcgaatagtcttttctaacttgaacagtgcgatgtt
+7801484/1
@<<DD>D??FB?AFGB?FGICFA<<FHH@HH?FG<?FGF4?1:D@DD@9B
@2292525/1
gttcgacattgacataacaataacccctgctattttttttatttttattt
+2292525/1
CCCFFFFFHHHFHJJIGIJIIJIIIJJJJJJIJJIJJJJJJJJJJIIJJJ
@2292632/1
gcacgaactaattacgagattttttttagtggagataagttctcgcaatt
+2292632/1
CCCFFFFFHHHHHJJJIIGIIIJJJJJJJJJIJJJJJFGHIIIJIIIHEH
@928260/1
cactgagtgacggcacctccgacactgaggtcacggtactcgcggtacat
+928260/1
CCCFFFFDHHHHHJJJJJJJJJJJJJJJJJHIJJJJGGJJJJJJHEFFFF
@5731309/1
tgtggaactgcttcacctgtggccggcggca
+5731309/1
@@@DDDBD<A:DA2?AAFBIIC?FFG@D@;;
@928317/1
atgtcacggtagcactgagtgacggcacctccgacactgaggtcacggta
+928317/1
@@@DDDDAHFBHFGGIIEIEDHEC:EDHGGIFEIIGGEHGHIFCEGEEIF
@2292889/1
ctcacgttccgccaattgcttcaccttatgatagtcatcgcggcctctag
+2292889/1
CCCFFFDDHFHGGIGIHIGIIIJJIGIJJGGGGG?DHIJICGGAHGHIII
@2293113/1
gcgaggggtgcgcgtccatggagccgaccacggcggcgatggacggcttc
+2293113/1
??@DDDDD0@C?FG??DBGF@?FGHDA4ABIGFHC=BBBBBBCCBBBBBC
@928709/1
ccaatttagaatatacgaaacagcaggaccactacagacaaataatcata
+928709/1
@@@FDFFDBDFFFIIIHGIIJGGHGGIJGIJJIGJGGEFHGIIJIJIGJE
@5731901/1
cggtggcgcacagggcacgcttgcgcatgacatctatacatgccattggc
+5731901/1
@?@=D@DACFFFHBFHGIIIIIIIHGIICBDCGHIIIIII9CHGGIIGII
@929045/1
agagggaatctgattgtgctgttgtggaactgcttcacctgtggccggcg
+929045/1
@@@FFDDFHHHHHJIIGGHIIJJIEGGHIIJIIGJJJJJFGGIJJIGIJI
@5732242/1
tgttgtggaactgcttcacctgtggccggcg
+5732242/1
@@?DDDBDBFBFAGGIHGGFE3FD;EGF1?:
@1588881/1
atcttcaaatgacgacaccacagttccagtctcaggcacattgccattag
+1588881/1
CCCFFFFFHHHHHJJJJJJJJJJHJJJJJJJJJJJJJJJJJJJJJJJJJI
@7803885/1
gtcctttctaaggttctaaactatatctgtaccaaatttcaaccaaatcc
+7803885/1
CBCFFFFFGHHGHCHHJJJJJJJIJJJJJHIJJJJIIJJJJJJJJJJJJJ
@2294568/1
gtggaactgcttcacctgtggccggcggcacgcagacgccttgatgacct
+2294568/1
CBCFFFFFHHHHHJJJJJJJJJJJJJJJJJJJJHHFFFDDDDDDDDEDDD
@7804048/1
cagacaaaaaaataatcacatatttgggtttggtatcgacccagtagcac
+7804048/1
@@@DDDDDH?F?DEADGEHG??C@@EDB??FGE?BBFE=FEGH=CCHIII
@1589969/1
gtggtcttcttgaacttcttcaattgacgcaagaagtaccagaaacggga
+1589969/1
BCCFDFFFHHHHHJJJJJJJJJJJJJIJJJJJJJJJHIJJIJJJJJJGJH
@930226/1
gcaagaagtaccagaaacgggacttagccacaatctggtctggagagaag
+930226/1
CCCFFFFFFHHHGJJJJJJJJJJJJJIIJJJJIJJJJJHIJJJJJHIJII
@7804810/1
gtgctgggcctcttgtatgcgaaggtgttgaggcgcttgtggtggtgcac
+7804810/1
CCCFFFFFHHHHHJJIJJJJJJIIJCGGHIJJJJJJJJJIJJJJJHHIJJ
@1590662/1
tcaaaacatagccccattttctgaaacacattacaaaaccgtcttaacta
+1590662/1
CCCFFFFFHHHHHJJJJJJJJJJJJIHIIJJJJIJJIIJJJHJJJJJJJJ
@930776/1
gctcagatgcaatttcttgcaagaattgcacaaagttgaagtccttgttg
+930776/1
CCCFFFFFHHHHHJJJJJJJJJJJJJJJJJJJJJJIIJJJJHIJJJJIJJ
@3669205/1
ctcctttttgtcagcacagaatagtcgcgtgtgatgccgcttttgcacca
+3669205/1
CCCFFFFFHHHHHJIJJJJJJJJIGJGIIHHJIIJJJIJIIIJJJJJJJI
@7103557/1
gcctcttgtatgcgaaggtgttgaggcgcttgtggtggtgcacgcgcttg
+7103557/1
@@@DDDFBHHFB<FGHIICDFBEHHABFFBGEBFDDFFAC=@ACAEFB>;
@7103597/1
ctacagtttaaagcacgttgtatatattttaagatgaaatgttaccccaa
+7103597/1
CCCFFDBDHDFHHJJJIAFGAFHGFHGIJIJJJIIJJIJCGDGIJIIIGI
@3670503/1
agcaaatggaaaaaaaaattggtgaaaagaatcacaagtaagatactgca
+3670503/1
@@@DDFFFHGHHHIEGGGG@CCFC@FGIAB?D?DEHHG=BFDCFGEEFAD
@6394715/1
gaggcgcttgtggtggtgcacgcgcttgggcagagggaatctgattgtgc
+6394715/1
B@CFFFFFHHHHHHIJHHIJJJJJJJJJJJJIJIJIJJJHHHHHGFFEEF
@6395041/1
cttgttgttaagaggtgttacctgcaacttggccaggttagggccaacag
+6395041/1
CCCFFFFFHHGFHJJFGIJJJJJJJJGIJJJJJJIJJHIJJGIJJJJJJJ
@6395529/1
ctgcagatgactgtgcatccttgctagtaagtcctgagccatagcaaaca
+6395529/1
C@CFFFFFHHHHHIIIJJJJJJJJJIJJJJJHIJJJJJIJJJJJIJJJJG
@7104852/1
ctccttgatttggtaaagcttgctgcccgcctaacgaggaaacgcggccg
+7104852/1
@@@DDDD?FFHBBGGHIGGIH@CEECHCHIIIGIGGGGIGBBFHIGBHE@
@6396241/1
gccagatgccaaagttcttgatcttcactgggctcttctctgggatttcc
+6396241/1
@C@FFFFFHHHHHJFHIIIIIIBIIJJJJECFGHIEIIIJJJJJIIEGGI
@4361490/1
cgcggtacatgttgtgtacacctgagcgagactcataacgcagccagatg
+4361490/1
CCCFFDFFHHHHHJIIHIJIJHIJJJJJJJIJJJJJJJJJJJJJJJJJJI
@2971684/1
cttgggaagcctttgtgcgccacatcaatgttgataaag
+2971684/1
?@?BDD??:<AC:<:22C@G?@@F??E1::1CD@F>G?0
@7105862/1
ctcataacgcagccagatgccaaagttcttgatcttcactgggctcttct
+7105862/1
CCCFFFFFHHHHHJJJJJJJJJJJJHIJJJJJJJJJJJJJIIJJJJJJJI
@5733858/1
cggaaggtgggttcgtgaatcatgccctcaatctgcaccagttcatattt
+5733858/1
@CCDFFF=<CFFHGIHIJJJJJJIIIIIJJGGHJJIJIIIIGHIJJIIJI
@2295833/1
caatatattcgtgaaaaccgcatccaactcgaatcagccgtttctg
+2295833/1
CCCFFFFFHHHHHGJJJIIJJJJJJJJJJJJJJJJJJJJJFHHJJJ
@7106047/1
ctgttgtggaactgcttcacctgtggccggcggcacgcagacgccttgat
+7106047/1
@CCFFFFFHHHHHJJIJJJJJJJJJJJJJIIJJJJHHFFFDEDDDDDDDD
@1591311/1
gcaagcgtgccctgtgcgccaccgacatctatagatgccaagaaac
+1591311/1
CCCFFFFDHHHHHJJIJJIJGHIIGEHIIJIJGJIIJIJJJJIIJI
@223690/1
atgaaattaatgataatttaaatcattgaaaaataaatacatattattat
+223690/1
CCCFFFFFHHHHHJJJJJJJJJJJJJJJJJJJJJJJJJJJIJJJJJJJJJ
@1591410/1
cgtcgcaccagattattgatttctctttccctgtcgggagcggagcgcgc
+1591410/1
CCBFFFFFHHHHHJJJJJJJJJJJJJJJJJJJJIJJJIHIJJJHIIHHFD
@5038631/1
actggttcaaattcaaataaaatcactctgcaatcctgcctcacatgatt
+5038631/1
CCCFFEFFHHHHHJJIHHJJJJJGJJJJJIIGIJJJJJJJJJJJJJJJJJ
@7805999/1
aagtttctttcacacatagaccagtactggatatttaggttacctgc
+7805999/1
@CCDFFFFGGHHHJJIJJJIJJJJIJJJJJJJJJIJIJJGEHIJJJJ
@2296833/1
ggcacgcttgcgcatgacatctatacatgccattggcgttcaaaaggtta
+2296833/1
CC@FFADDHFHFHAHIEHIJJHGGCHJJCDGBHI>@@FHGIJEDHJG8=C
@7107980/1
ccaggcactcgatcaccttgtacacagggatgtcaggctcgccgccctcc
+7107980/1
CCCFFFFFHHHHHJIJJIJIJIJJJIIJJGGGFHIHGIJJIIJJIIGEHH
@7108101/1
ctcttttaatattataaatagttatttgatcacacactgatgcaaaccag
+7108101/1
CCCFFFFFHHHHHIJGGHGGIFJHJJGGHJJIIGIJIJJEHIIIGIIIII
@2971973/1
ctctatactttgcattaaaataatgcccattttcacaggcaagggatcct
+2971973/1
@@@FFFFBHFHHHJJJJJJJJGGICFEGGBFIEFEGHECEGEFB?FBCDB
@2972237/1
ctgcaatcctgcctcacatgattcatccacaaattccaacccttgcgttt
+2972237/1
CCCFFFFFHHHHHJJJJJJJIJIJJJJJJJIJJJJJJJJIJJJJIJJHIJ
@1594600/1
cctgcctcacatgattcatccacaaattccaacccttgcgtttcaaaaca
+1594600/1
@CCFFFFFHHHHHJJJJJJJJJJJJJJJJIJJJJJJJJJJHIJJJJJJJJ
@6397374/1
gtcgcgtgtgatgccgcttttgcaccacaataaacgtgattcccggctta
+6397374/1
CCCFFFDFHHHHHJJJJJJJJJJJJJJJJJJJJJJJHIJJJJJJJJJJJI
@1595084/1
gtggattttaatgttattattacagcatacataataaaattagaggaagt
+1595084/1
BBCFFFFFHHHHHIJJJJJJJJJIJJJJJJJJJEHIIJJIIJJJJJJIJG
@2973700/1
agtgagcacgggctctgtgcctggctcccatgtcacggtagcactgagtg
+2973700/1
BC@DFFFFHGHHHJJIJJIIJFHIIIIJIJJJHIIIJJDGHIJIGIJJCH
@1596356/1
gtgctgggcctcttgtatgcgaaggtgttgaggcgcttgtggtggtgcac
+1596356/1
@@@FFFFDHHHHHJJHIJJIJJIIJCGGHIIJJJJJIJJGGJIJI;DHIG
@2974730/1
ggtacatgttgtgtacacctgagcgagactcataacgcagccagatgcca
+2974730/1
@C@DFFFFHHHHHHJJHIJJJGGJJJJHIJJJJJJJJJJJIJJJJJJJJJ
@3675231/1
ctggttcaaattcaaataaaatcactctgcaatcctgcctcacatgattc
+3675231/1
@@@D:=?BFFDFHGEBB<EHIFH@DHAC<3<<ACG?FHCHIIGG9B>D@>
@2974854/1
ctacgatcatcactgtcgtgtcctttatacatttcggcatggcgatcatg
+2974854/1
CCCFFFFFGGHHHJJIJJIJGHIJJJIIIJJIJJFBGIIGIIHHGGIIIG
@1597307/1
cacagctcttgcagccatccaacaggattgcccatcaatttatcttcaaa
+1597307/1
CCCFFFFFHHHHHJJJJJJJJJJJJJIJJJJJJJJJJIJJJJJJJJJJJJ
@5039849/1
gttgtcaaaacatagccccattttctgaaacacattacaaaaccgtctta
+5039849/1
CCCFFFFFHHHHHJJJJJJJJIJJJJJJJJJJJJJJJJJJIJJJJIJIJJ
@7112638/1
tggcaatacaacaacgacaagctgcaactgtacgaatgtgctcttgaggt
+7112638/1
CCCFFFFFHHHHHJJJJJJJJJJJJJJJJJIJJJJJJJHIJJJJJJIJJF
@6400358/1
cggcaatttccgagagcagttcgtgtgataccaataacatgaacaccctg
+6400358/1
C@CFFDEFHHDHFFEGDFHHHGIHHHGIJJJIIGHJIGGIIJJIIJIIJG
@7112911/1
atacataataaaattagaggaagtaggtgctgggcctcttgtatgcgaag
+7112911/1
CCCFFFFFHHHHHJJJJIJJIJJIIIIHHHIIIIIIIJJJJGGJJJJIHI
@3676332/1
tctgtctgtccgtttgttctggtgaatctctgaaatggctggagtgattt
+3676332/1
CCCFFFFFHHHHHJJJHIJJJJFHJJJJJJJJJJIJJJJIJJIIFHGGIJ
@5040482/1
gtcctttctaaggttctaaactatatctgtaccaaatttcaaccaaatcc
+5040482/1
CCCFFFFFHHHGDEFHGGJIJGIIGJJJJIGJJGIIIJJAFHIIIG@HIJ
@7809013/1
gattttaatgttattattacagcatacataataaaattagaggaagtagg
+7809013/1
@@@DFFFDGHDFHIIIIIIICHIGIGIGHHHHHCGGHHGHFGHHGIIGII
@7113519/1
cttgcagaagcatggctgcccaatgatcggcattccggcgtcattcgata
+7113519/1
CCCFFFFFHHHGHJJIJJJJIJJJJJJJJJIJJIJJJJIJIJJJJJJIGG
@7113717/1
gttcgacatcgacataacaataacccctgctattttttttatttttattt
+7113717/1
CBCFFFFFHHGHGIIJGIJIGJIJJJJIJIIGIGHIDHHIIIJJJJJJJH
@2299247/1
ctgttgtgttgaccaataatgggttaatcagactatagttagtatagtta
+2299247/1
@BCDFFEDFHHHHJJJJJIJJJIFHIJJJJJIJJJFIIIIIGFIIIJHHJ
@7114338/1
gtacatgttgtgtacacctgagcgagactcataacgcagccagatgccaa
+7114338/1
@@@DDFFFHHHHFHGGFEFC3CGGGGEEFGGGH@GGGIIIICDHIIJIJJ
@935347/1
cgtttttaatctattttttcaatgccctaagtgagtatacatctattaaa
+935347/1
@CBFFFFFHHHHHJJJJJJJJJJJJJJJJJJGIJIGIIJJJJJJJJJJJJ
@4365610/1
ctaataaaactgcaagcgactggttgttaactccgaaaattatatcataa
+4365610/1
CCCFFFFFHHHHHJJJJJJJJJJIJJJJJJJJJJJJIJJJJJJJJJJJJJ
@1599562/1
gggtgtgctagttacataatatctactaaactataaccaaagtgacattt
+1599562/1
@@@ADAB;FDCA?GBFFGGHIGHFIBHHIEIIIIIIHIIIGGFHGGAHGG
@935841/1
gtcgaacccaaaaatgtaattaacttttttttttgtct
+935841/1
@@CFFFFFHHHHGGGHEFCHHHIJJJJJIJJJIIA@7@
@2300069/1
gttgattttggaatgttttacattggatccgacaaattttcaaattaaag
+2300069/1
@@@FFFFFGHHDFFGHIJIEIHGHJIHHIJIJJJJIIGHIIIDHHIEBHI
@1600167/1
gttgtggaactgcttcacctgtggccggcggcacgcagacgccttgatga
+1600167/1
BCCFDFFFHHHHHJJJJJJJJIJJJJJJJJJJJJHHFFDEDDDDDDDDDE
@5736441/1
gctgtctgtacattgaaaataaaaataaaaaaaatagcaggggttattgt
+5736441/1
CCCFFFFFHHHHHJJIJIJJJJGIJIIJJJJJJIJJJGIIJJIAGIIIIG
@2300431/1
ctggagagaagatcctcatcttgtatagaggaggcttgggctcgctctcc
+2300431/1
CCCFFFFFHHHGHJJIJJJJJJJIJIJJJJJIJJJJIFGIIGIEIAGIIJ
@1600439/1
gcgagactcataacgcagccagatgccaaagttcttgatcttcactgggc
+1600439/1
@@@DFDDEFFFHGIIJIIEIJIFIJIIGIJIFHEHHIJIDGIGGIIGHIH
@7115696/1
gtgctgggcctcttgtatgcgaaggtgttgaggcgcttgtggtggtgcac
+7115696/1
?@@DDD?BBDHCCFH?F9IGG@<E@1??DDAGG=@FIII8BBFD@BCGE@
@1600860/1
gtcgatgtcgaacccaaaaatgtaattaactttttttttgtctgtttgtc
+1600860/1
@@@=DDDFHD<AFEGHDBFDGHDBGHI<1CF@GGGIIIIGG;@CGED7?;
@7812227/1
ggcaaagagacgaagcgcgcgttctcatgtaatttttaatgttttccaaa
+7812227/1
CCCFFFFFHHHHHJJIJJJJJIJJJJGIJIJJJJJJJJJJJGIJJJJJJH
@7812361/1
gtagcactgagtgacggcacctccgacactgaggtcacggtactcgcggt
+7812361/1
CCCFFFFFGHHHFIJJJIJJGIJJJJJJJJIJJJGIIGJJFHHIJGHGF=
@2975797/1
gtcgaacattctatgcttataccattaatctccgcaactatttgacggat
+2975797/1
@CCFFFFFHHHHHJJJJJJJJJJIIJJIJJJJJGJJJJJIJJJJIIJJFH
@1602099/1
cagcatacataataaaattagaggaagtaggtgctgggcctcttgtatgc
+1602099/1
CCCFFFFFHHHHHJJJIIJJJJJJJJJIIJJHHIJIJIGHHJJJJIJJIJ
@7117225/1
cagcatacataataaaattagaggaagtaggtgctgggcctcttgtatgc
+7117225/1
CCCFFFFFHHHHHJJJJJJJJIJJJJJJIJJFGHIJJJIIJJJIJIJJJJ
@3676731/1
ctactaataatcgatatcaaactaaacctacgttaaataatttaacc
+3676731/1
@@@DDDDDBHH>F@;E@DEEGE?B@9C?FCCB@?DFDDHF9:DFGCH
@5738444/1
ctgtcctccggtactaacgatcaaatcgatcatgggtccataatcattcc
+5738444/1
@@@FFFFDHHDHHIGIGIJICD?BEE3DCDFGCHDGHFHIFICHGIIEB8
@3676836/1
tgtacattgaaaataaaaaaataaaaaatagcaggggttattgttatgtc
+3676836/1
CCBFFFFAHHGHHJJJJJJJJJJJJJJJJJJJJJJJJGHJJJJIJJJJJJ
@3676907/1
gtgccttgggaagcctttgtgcgccacatcaatgttgataaaggctttat
+3676907/1
@BCFFFFFHGGHHIIJJJJHHHIJJIJIIJIIJJJJJJJJIJJIIJIJIJ
@2976402/1
ggctgtttctcactagtaagagcttttcgtataatatgatatgatgccga
+2976402/1
CCCFFFFFHHHHHJJJHHJJJJJJJJJJJIJJJJJJJJJJJJJJJJJJJI
@3677153/1
ctgtgatctgtttcttggcatctatagatgtcggtggcgcacagggcacg
+3677153/1
@@<DDDDDFDAFA<CACFEF33<??FEFHECF?1:?AEFFEBEEEB=17A
@2976572/1
cccatgtcacggtagcactgagtgacggcacctccgacactgaggtcacg
+2976572/1
CCCFFFFFHHHHHIIJJJJJJJHIJIIJJJJJJJJJJJJJJJJJJGHIJJ
@5738928/1
actaattctatgcaaagtatagcttgtatttgttatgtaaccactccata
+5738928/1
@@@DFFFFHHGGHJJJIGHJJJJJJJHGGJJJHGIJJGIIJJIIJJJJJI
@7118102/1
gtggattttaatgttattattacagcatacataataaaattagaggaagt
+7118102/1
BBBFFFFFHHHHHIJJJJJJJJJJJJJJJJJJJJJJIJJJJJJJJJIJJG
@1603076/1
tgattctttaatttgacataacttttttatttatgaaccgattgacatga
+1603076/1
@@@DDDDDHHHHHIIIIIII?:CIIII@8CHB9::C:F8?6D?600/09D
@5739401/1
cttttatgttgggacagctatcttcataaaagctaaacaacatttataaa
+5739401/1
CCCFFFFFHHHHHJJJJJJJJJJJJJJJJJJIIJJJJJJJJJJJJJJJJJ
@2977298/1
ctttactcgaatagtcttttctaacttgaacagtgcgatgttttacaagg
+2977298/1
BBCFFFFFHHHHHJJJJJJJJJJJJJJJJJJJJJJJIJJIHIJJJJJJJJ
@7118492/1
ggtgggttgtcctgcagagcttgccacatcttgtaagcagcctgacgctt
+7118492/1
BCBFFFDFHHHHHJJJJJJJJJJJJJJJJJJJJJJJJJJJJJJJJJJJJJ
@226794/1
gccacatcttgtaagcagcctgacgcttagcaagtttcttagacttgcca
+226794/1
BCCFFFFFHHHHHJJJJJJJJJJJJJJJJJJJJJJJJJJJJJJJIJJJJJ
@2977599/1
gcactgagtgacggcacctccgacactgaggtcacggtactcgcggtaca
+2977599/1
CCCFFFFFFHGHHJJJJJJJJJJJJJJJJJJGIIIJIHIJJJIJJHHFFF
@5042138/1
gattttaataaatatacgtaaacaaaacaattaattatcacataaaacca
+5042138/1
@@@1BDDDDB:ACFDBEF?@?EHHIIEBDE@BB9:CF<D<CFEFDB:9DD
@6402344/1
gtgctgtctgtacattgaaaataaaaataaaaaaaatagcagggg
+6402344/1
??<D?ADD:=2AA<:<<4<AFFCB?A?FEBFED@DD@DB<9D;?:
@3678494/1
attaaaatctgtctctaaagcattgctaaacaagcaatgtaagaacaaac
+3678494/1
CCCFFFFFHHHHHHIIIIJJJJGIIJJJIGJIIJIIJIGHIIIIIJJIJI
@3678554/1
gttgtggaactgcttcacctgtggccggcggcacgcagacgccttgatga
+3678554/1
@CCFFFFFHHHHHJJJJJJJJJJJJJJJJJJJJJHHFFDEDDDDDDDDDE
@6402879/1
gccagatgccaaagttcttgatcttcactgggctcttctctgggatttcc
+6402879/1
CCCFFFFFHHHHGJHIJJJJJJJJJJJJJHGHGJJJJJJJJJJJJJIJJJ
@2301070/1
ggttccatggatttaggagcacgtgcagtaggaaccacagccgttggcgt
+2301070/1
@@?DDFFFGHDHHIJJIGJGGIJFHIJJIJIJIJJJJJIGIGIIJIIFGB
@6403032/1
catcaatttatcttcaaatgacgacaccacagttccagtctcaggcacat
+6403032/1
;@?;?DDDHFHHFEHIEHIIHIIGGIIA=GAGHGGGIIGHIHEGECGGGG
@227741/1
caacatataagttcttttagatatcatacacttctagaggccatagaaca
+227741/1
@@@DDFDFHHHHGGGHJJGJHIHGHHIJJGFEHHJJJJJGCGIIGHGIGG
@227744/1
cgcaagaagtaccagaaacgggacttagccacaatctggtctggagagaa
+227744/1
@@@FDDD?BAFHFGEHGIGIIBHIIDDEGIGIEGGIIIIBDHGIGHDHC@
@4366786/1
tgaggcgcttgtggtggtgcacgcgctt
+4366786/1
?;<1B=?D@DD?<7228EAEEAD<?@DA
@2301668/1
ctgagtgacggcacctccgacactgaggtcacggtactcgcggtacatgt
+2301668/1
CCCFFDFFHHHHHJJJJJJJJJJJJJJJIIJJJJGGJJJJJJHEHFFFFF
@4367223/1
ccacaatctggtctggagagaagatcctcatcttgtatagaggaggcttg
+4367223/1
CCCFFFFFHHHHHJJJJJIJJIJJJJJJJJJJJJJJJJJJJJJJJJJJJD
@228264/1
ccgcatccaactcggatcagccgtttctgagattagcgcgcacagacgaa
+228264/1
CCCFFFFFHGBHHJIEGGGGHIJIIJJIGJIGGIII>FHIIIJGIHGF>E
@1605280/1
gtaagtattaaattcgtaccgctttttatgtgtcaaaataatgttatcct
+1605280/1
::=B=D8DDF<CFBDA<:CECEC1AEB;EG:EGDFC<9F99DF9BD??FF
@228662/1
ccgcgacttcgttcgcgtggaatagtgacttccggcaaatttttggtttt
+228662/1
CCCFFFFFHHHHHJJJJHIIIJJJJIIJJJJJJJJJJIIJJJJJHHDFFF
@7120545/1
agccacaatctggtctggggaaaagatcctcatcttgtatagaggaggct
+7120545/1
@CCFFFFFHHHGHFHIJJJIIJJJIJJJJJJJJJJJJHJJJJJJJGHJJJ
@4367822/1
gggatgcttaaatttacatttagtgtttgtttcatgtcaatcggttcata
+4367822/1
@CCDDFFFGHHFHHIEHHIIJEHCHCFFHHGIJJIIHHIIIIIIGHIIHG
@938164/1
cccattttgacagcgtcttacttcacgtggtagcgttatcactgtcttta
+938164/1
CCCFFFFFHHHHHJJJJJJJJJJJJJJGIJGHIJJHIJJJJJJJJJJJJI
@7813545/1
ctcatcttgtatagaggaggcttgggctcgctctccgaagggagcttgcg
+7813545/1
CCCFFFFFHFHHHJIJIIIJIJIDGIIJJFIIJIGGIEH@FHEHGHHIIG
@7814028/1
gtctgtttgtctgtttgtctgtttgtctgttcgtctgtgcgcgctaatct
+7814028/1
CCCFFFFFHHHHHHIJJJJJJJJJJJJJJJJJIJJJIHJJJJJJJJJJJJ
@7121475/1
gcaagaagtaccagaaacgggacttagccacaatctggtctggagagaag
+7121475/1
@@@FDFFFCFDDFHIGEHIIGGIIIIIGGGIIIIGHIGFGHIGBGFHGGH
@1607197/1
gggcttcaacagcttgttagcttgccattgacctttcctaggagtgactt
+1607197/1
CCCFFFFFHHHHHJJJJJJJJJJJJJJJJJJJJJJJJJJJJJJJDHIJJJ
@7815426/1
ccagtatcatgcatacatatgtcaatatcacacattttaaaagacaaaat
+7815426/1
BCCFDFFFHHHHHJJJJJJJJJJJJJJJJJJJJJJJJJJJJJJJJJJJJJ
@7122505/1
gacgcaagaagtaccagaaacgggacttagccacaatctggtctggagag
+7122505/1
:?=:DD?ACCD<?F?AGH@ECFEGE<GIGDBBGE@GIHBBD9DDDC@FBC
@5741477/1
gggctgtcagaacctgatagaaacggttggcgttagg
+5741477/1
?@@DDAD:=C>4:CGHF>EBHII>HCHGIIIEBGGG>
@5742170/1
gtgctgggcctcttgtatgcgaaggtgttgaggcgcttgtggtggtgcac
+5742170/1
CCCFFFF=:DHHHIIHIIIIEEGHICFFHIHIIIIIIIICGHGIIIIIII
@5742263/1
gtggattttaatgttattattacagcatacataataaaattagaggaagt
+5742263/1
1??DADDFHHHGGDHGBGGHBHDFH<BHGICHCCE<9<HHB9D<DHGBGF
@3679592/1
cgcacagacgaacagacaaacagacaaacagacaaacagaca
+3679592/1
?@@DDFDDF:DFFGGGHEAFGBFBGHD@BDFGA?BGH;BBD;
@7123974/1
gacgcaagaagtaccagaaacgggacttagccacaatctggtctggagag
+7123974/1
@@@FFFFFFHFAFHIIDHHIJJJIIJJJIJGGGGIHIJIIIGIGIIHIII
@1609076/1
gccattagtagactgatcagccggagcagctccgg
+1609076/1
?;@FDDDDDBFBFHBGE:CEDFHIBEGEGEBBHDB
@6403751/1
cttgttgttaagaggtgttacctgcaacttggccaggttagggccaacag
+6403751/1
=@?DBDEFHD?DDGI:EEEHIGECHIIGIIIGGIGGIGDHCHC;FHFHII
@1609147/1
tgtacacctgagcgagactcataacgcagccagatgccaaagttcttgat
+1609147/1
BCBDFFFEHHHHGJJJJJJJJJJJJJIJIJJJJJJJJJJJJJHIJJJJJI
@6403898/1
gtgatctgtttcttggcatctatagatgtcggtggcgcacagggcacgct
+6403898/1
CCCFFFFFHHHHHJIJJJJJJIJJJJIJIGJJHGJIJJJJIJJJJJJJIE
@7124500/1
caccagtggtcttcttgaacttcttcaattgacgcaagaagtaccagaaa
+7124500/1
CC@FFDDDDFHFFIHEEBHJFCDHGFE@DFE>HEGIGIJJE?DBBDBGBB
@6404369/1
ggctgatccgagttggatgcggttttcacgaatatattgtgggatgctta
+6404369/1
CCCFFFFFHHHHDHIJIJJJJJ@GHIJJIIHHIJIGI@FIJIIJJIJJJI
@5043980/1
cccgtatctcaacacccataaagaactgtttgcctctcatgtcccatact
+5043980/1
@@@D?ADDFBHHBHHGGIIGGF@HHIIGIIB@49:?GGIIGHFBG>G@GH
@7125038/1
acaagaacttcacgtcaagtatacagcgtcctaacgaaacagcgcaaatg
+7125038/1
@@CFFFFDHHHFHIBGGGIFHGIIGABHFHHIEGGGGHGIIJJIJJJJJJ
@1610103/1
aggtgctgggcctcttgtatgcgaaggtgttgaggcgcttgtggtggtgc
+1610103/1
B@CDDFFFHHHHHJJJJIJJJJJJIJJ?EFHIIJIGIIJJJFHIHIIGEG
@3681073/1
caccgccatgccatgtaccacgcctgggatgccacccggcaccactcccg
+3681073/1
CCCFFFFFHHHHHJJJJJJJJJJJJJJJJJJJJJJJJJJJJJJJJJJJJH
@229265/1
ggtggtgcacgcgcttgggcagagggaatctgattgtgctgttgtggaac
+229265/1
BC@FFDDFHHHHHJJJJJJJJJJJJJIJIJJJJJJJHGHJJJJIHIJIJJ
@6405027/1
tgtctgtctgtctgtccgtttgttctggtgaatctctgaaatggctgg
+6405027/1
<@@?DD?AF>HBFGCCBDH<GHGHDHA92A<BC@FGGEII>DDHIGIE
@1610690/1
ccgattgacatgaaacaaacactaaatgtaaatttaagcatcccacaata
+1610690/1
@@@FFFFFHHHHGJJJJJJJIJJJJIJJIJJGIJJJJJJJJJJJJJIJJJ
@3681581/1
gttacgttgtggactctagttttctcttttaatattataaatagttattt
+3681581/1
@=@DDDDDDFHBHFBFEEF:<CHHIIGEIIIAGHIIIII@9CDGHHBGI>
@1610831/1
gactcataacgcagccagatgccaaagttcttgatcttcactgggctctt
+1610831/1
CCCFFFFFHHHHHJJJJJJJJJJJJJJGIIHJJJJJJJJJJJIIIJJJJJ
@3681771/1
ggtgcacgcgcttgggcagagggaatctgattgtgctgttgtggaactgc
+3681771/1
BCBFFFFFHHHHHJJJJIJGIIJGHJJJJIIJJIJJJJIJJHIJJJJJJJ
@3681937/1
cgagactcataacgcagccagatgccaaagttcttgatcttcactgggct
+3681937/1
CCCFFFFFGHHHHJJJJJJJJJJJJJJJJJHIJJJJJJJJJJIJJDFHII
@4369695/1
caacaaataaacttttcaatagacaaatacaacgaaaccaatttagaata
+4369695/1
CCCFFFFFHHHHHJJJJJJJJJJJIJJJJJJJJJJJJJJJJJJJJJJJJJ
@1611445/1
gtataagcatagaatgttcgacgtgattctttaatttgacataacttttt
+1611445/1
C@CFFFFFGHHGHIJJGIJJJJJHIIJJJJJJJJJJIJEGHJJJIGIJJJ
@2980238/1
gttctcagcatggtaagaaggtggcggccagaatctagacatgcacagct
+2980238/1
@@@DFFFFGHHHHEHIIGIJIEGIGHGJDIIIGJIJJFGGIIA>GDDCGG
@7126480/1
gcactgagtgacggcacctccgacactgaggtcacggtactcgcggtaca
+7126480/1
CCCFFFFFFHHHHJJJJJJJJJJJJJJJJJJGIJJJJFHIJJJJJHEEFF
@4370009/1
atctgattgtgctgttgtggaactgcttcacctgtggccggcggcacgca
+4370009/1
@@CFFFFFHHHHGIJJJJIJGGHJJHGIJIJJJJJIIJIGIJIJFFFCAB
@940914/1
atttattgtaaaccgcgatgattttggacgtatttttgttgttttttcat
+940914/1
CCCFFFFFFHHHHJJJIIIJHIJJJJJJIJFGIJJJJJJJJJJJJIJJIJ
@230772/1
ccagtggtcttcttgaacttcttcaattgacgcaagaagtaccagaaacg
+230772/1
C@CFFDFFHFHGGJIGGHJJIGIJIJJJIGGIJDGIIIJHIGFFGIJIIG
@941440/1
ggtcacggtactcgcggtacatgttgtgtacacctgagcgagactcataa
+941440/1
@@@DFFFFHHHHGIIJJHGIIGGHIIJGGIJIGHIJJJJIIIIIHJJJJI
@2305722/1
ctcccatgtcacggtagcactgagtgacggcacctccgacac
+2305722/1
@@@BADDD?B?DD>:A@><<F::AA<HA@>:?DEGIIE>AF<
@1612759/1
ggcgctcagggacagttttcgcttgtcacgtatttgtgaccctgacgaaa
+1612759/1
CCCFFFFFHHHHHJJIJJJJJJJJIGIIJJIIIJJJIJJIJJJJIJJGIJ
@4371562/1
ccgtttttaaacaattttttcaatgccctaagtgagtatacatctattaa
+4371562/1
BCCDFFFFHGHHGJIJJJJJJJJJJJJJJJJJFHIIFHIJJIJIJJJJJJ
@2306938/1
tacataataaaattagaggaagtaggtgctgggcctcttgtatgcgaagg
+2306938/1
CCCFFFFFHHHHHJJJJJJJJJIIJJIIHHIJJJJJJJJJHIJJJJGHII
@7128639/1
cgtgaatataagtggcaaaggtagtaagtcagctgttccacttcatcatc
+7128639/1
CCCFFFFFHHHDCBHIJIGIJHGHIGIIHIIIJJJJIIJEFHIJJJJCGG
@7819100/1
gtgctgttgtggaactgcttcacctgtggccggcggcacgcagacgcctt
+7819100/1
@@@DDDDDDDD;FHFEGGAHHEHECAAFGGEBGA@BGFH><ABCB@@BAB
@7819698/1
ggtagcggaaggtgggttcgtgactcatgccctcaatctgcaccagttca
+7819698/1
@C@FFFFFFHHHCFHIHIJJJJJCHIIJJJJJJJIGIJJJJJJJJJJJJJ
@7129527/1
cctgtctacacgtctttaatttgaaaatttgtcggatccaatgtaaaaca
+7129527/1
@@CFDFFFHHHHHIHJJIIIJJJJJJIJJJJIJJJGJJJJJJJIIIJJJG
@943802/1
cgctaatctcagaaacggctgatccgagttggatgcggttttcacgaata
+943802/1
@CCFFFFDFHDFDFEGIIIBAEHIEHEGHHI9B@DEG:.7DC<8C@F<GG
@5745779/1
ctcttgtatgcgaaggtgttgaggcgcttgtggtggtgcacgcgcttggg
+5745779/1
CCCFFFEFHHHHHJJJAFHIIIJJIJJJJJHJJFIIHHIJJJJJHFFFDD
@7820436/1
cggtactcgcggtacatgttgtgtacacctgagcgagactcataacgcag
+7820436/1
@@@FDFFDBHDFFIIGIEHHIIGIGCAHGIC>FBFGGBGHHGCCHIEEGG
@7820437/1
gtctgtttgtctgtttgtctgtttgtctgttcgtctgtgcgcgctaatct
+7820437/1
B?@DFDEFHDHHHGGJJJIJIIGJIHHIJIIJIIJGIFFIIJJJJJJJJI
@5746235/1
gtacacctgagcgagactcataacgcagccagatgccaaagttcttgatc
+5746235/1
@BBFFFFFAFHHHJJIIJJJJJJJJJJJJJJJJJJJJJJIJHIIIIJJJJ
@2308672/1
gggatctgagaatggtttagattcacaattttgtccgctggacaatgttt
+2308672/1
@CCDFFFFHHFFHJJFHHHIHIJJJJJJJJJJJIJJJJJJJIIIJJJGII
@6406326/1
ctgttgtggaactgcttcacctgtggccggcggcacgcagacgccttgat
+6406326/1
CCCFFFDDHHHHHIJJJJIJJIIHJJJJJJJJJJJHHFFFDEDDDDDDDD
@1615835/1
gttgaacggaactccaatcctttactcgaatagtcttttctaacttgaac
+1615835/1
@@CFFFFFFDHHHJEHGHIIJJIJIJJJHIIJJGGHBGIGGGIGGGIEGH
@1615976/1
gggttcgtgaatcatgccctcaatctgcaccagttcatacttgggcacag
+1615976/1
CCCFFFFFGHHHHJJJJJJJJJJJIJJJJJJJIIJJJJJJJJJJJJJJJJ
@1615978/1
catcaagcaaactctggtgccttgggaagcctttgtgcgccacatcaatg
+1615978/1
@@?DFFFDFHGFDGAHGAABFGGGIIIEGEEEHDHGGCGHGGGIIIHIEE
@3682977/1
ctcataacgcagccagatgccaaagttcttgatcttcactgggctcttct
+3682977/1
CCCFFFFFHHHHHJJJJJJJJJJJJIJJJJJJJJJJJJJJGHIJJJJJJJ
@5747340/1
gtccgtttttaaactattttttcaatgccctaagtgagtatacatctatt
+5747340/1
@@@BDDADHHFFHAG<FGGGIIIIHHHGECHIDG?DAF?BFGGGIGIIII
@5747362/1
cctgtggccggcggcacgcagacgccttgatgacctccactttgatgatc
+5747362/1
??@D?DDBHAFHDIF@FH<F@;@ABBEF@C9??DCCCC@=@C@ACACD>C
@1616833/1
ggcgttgatgtcgcaagatagtgagacattcactttttagtcataatctt
+1616833/1
CCCFFFFFHHHHHJJJJJJJJHIJJJJJJJJJJJJJJJJJIJJJJJJJJJ
@6407562/1
cgcaagaagtaccagaaacgggacttagccacaatctggtctggagagaa
+6407562/1
CCCFFFFFHHHHHJJJJJJJJJJJJJJJJJJJJJJJJJJJJJJJJJIJIJ
@2310515/1
ctcgcacgttggcagtaatagtacaagtgaaaagtcacttgc
+2310515/1
CCCFFFFFHHHHHJJHJJJJJJJJJJJHIJJJJJHIJJJJJJ
@7820614/1
gcccatcaatttatcttcaaatgacgacaccacagttccagtctcaggca
+7820614/1
CCCFFFFFHHHHHIJIJJJJJJJJJJJJJJJJJJJIJJJJJHIIIJJJJI
@1617861/1
ctggagagaagatcctcatcttgtatagaggaggcttgggctcgctctcc
+1617861/1
@@@BDB;BBDFFFHIIEEIFFBBCC@EH?FFHEHB@D?BFHD8@@7C;FH
@4373395/1
ggttattgttatgtcgatgtcgaacccaaaaatgtaatta
+4373395/1
??:DDDADDDD?DA<E:<F:AFAF?@CDEE?DDD1:?D@>
@7821294/1
aatatattcgtgaaaaccgcatccaacttggatcagccgtttctgagatt
+7821294/1
;?@FDBDEHHHHDIIIGHIGIHBDAHIGGGECHHHGHGIDFHIGIHIFHH
@233208/1
ccttgatttggtaaagcttgctgcccgcctaacgaggaaacgcggccgcc
+233208/1
CCCFFFFFHHGDHJJJJJJIJJJJJJJJJJJJJJJJIIIJJJJJJJHFDD
@7134761/1
ctgattgtgctgttgtggaactgcttcacctgtggccggcggcacgc
+7134761/1
CCCFFFFFHHHHDIJHIJJIJJIJJJJJJJIJIJJJJJIJJJHFFDD
@7134764/1
gcgctatataacaaaacaattcatttcatatatacttatattggttgtat
+7134764/1
@<@DDD:DHBFFHGBAAFGIIA<EHHEDDE>DEFG@:CCFHB@910?0B?
@945704/1
gagcgagactcataacgcagccagatgccaaagttcttgatcttcactgg
+945704/1
C@@FFDDDHHGDFHGIG<GDHIIIEGIIIIGCH?BFCHGDEFHIIGGID=
@7823263/1
ctgatcagccggagcagctccggtaagtttgtcgagtagagccttagctg
+7823263/1
CCCFFFFFHHHHHJJJJJJJJJJGIJJIJJJJJJJJIIJJJJJJJJJJJJ
@7135389/1
cataatcttcagatactccaaagcattctgggctgcagatgactgtgcat
+7135389/1
BCCFFFFFHHHHHJJJJJJIJJJJJJJJJJJIIJJJJJJJJJJJJIJJJJ
@7135603/1
tttgggttcgacatcgacataacaataacccctgctattttttttatttt
+7135603/1
<@@BB6D=;@FDAFGBAEG<?E?<FG>B@GE6?68999BFDBAA;=??EF
@5749905/1
ccctaagtgagtatacatctattaaaatcaaacgcagagctcattatgtt
+5749905/1
CCCFFFF?FHHFFIJJIJIJJJEGJJJJJJJJIJJGI@HIIIHIJJJJIJ
@2983410/1
tgatcaaacgctattaattcattagcg
+2983410/1
:1:=A==2=<DAD@:EB:C?CFI<2C@
@946658/1
ccacaatatattcgtgaaaaccgcatccaactcggatcagccgtttctga
+946658/1
@CCFFFFFHHHHHIJIJJJJIIJJJJJJIIJJJJIGIIJJIIGHIJIJJG
@946761/1
cttgtattcaaaagaaaacctagaatcactggttcaaattcaaataaaat
+946761/1
BCCFDFFFHHHHHJJJJJJJJJJJJJJJJIJICGIIJJJJJJJJJJJJJF
@7136827/1
ggtggcttccccattttgacagcgtcttacttcacgtggtagc
+7136827/1
1=1BD?DB:CDDBEBEII@F@FB8CFEEEE<9?C:CD=D?<99
@7824953/1
cttaaagacatcatgataaaaatgtgtcattggagtcatattatgtgagt
+7824953/1
@@@DDD;DFAHHFGIIIICGGG>HFHIIIIBEGEHEFGHHIIIIICF@HF
@7137055/1
agagaagatcctcatcttgtatagaggaggcttgggctcgctctccgaag
+7137055/1
8?@DDFDFHHGGHGGIII@CCCHDHGIBH<GIEA=EGGEGBHHIGB;:;;
@1618664/1
gtaaaacattccaaaatcaacaactactaataaattaaaaattaattaaa
+1618664/1
CC@DFDDDHFFDHIG?DFGEGDHIIGIGGHHIGEIEHCHIG@BGGHICBG
@5048253/1
ggcagagggaatctgattgtgctgttgtggaactgcttcacctgtggccg
+5048253/1
?@@FDDDF?HHHDHGIII<FHHHHHHGIIDB?DGE<FHGGIEG?G?D;FD
@6409447/1
gtgaaaagaatcacaagtaagatactgcaaacatgccagttataaagcat
+6409447/1
CBCFFFFFHHHHHJJJJGHJJJJJJJJJJJJIJIJJJJJJJJJJJJJJJG
@5048424/1
gtgaaaactgcccctcagatacaccgtcacggaacacaaatatcttcttc
+5048424/1
CCCFFFFFHHHHHJJJJJJJJJJJJJJJJJJJJJJJJIJJIIJJJJJJJJ
@3684958/1
gccagatgccaaagttcttgatcttcactgggctcttctctgggatttcc
+3684958/1
CCCFFFFFHHHHHJHIJJJJJJJJJJJJJJHJJJJJJJJJJJJJJJJJJJ
@7137436/1
cctttcaatcagctgctggtagaatgtttcacagatcttctccaacttag
+7137436/1
CCCFFFFFHFHHBIEHGIICFHIHGIJIIJJJJJJGGIGIJJIJJJJGID
@7137514/1
cttctgtagctgctgtgtgaagttcttcaaa
+7137514/1
?;?D:2BB<<4CDBB<CEDAFFC@BF?BDFE
@7137639/1
cacgtagttctcagcttccctgcaaagttaaccatc
+7137639/1
<<@BD?D=A?CDDHHIG<FG9ECEGBHGGIHHBHG@
@4374626/1
atgcgaaggtgttgaggcgcttgtggtggtgcacgcgcttgggcag
+4374626/1
@@@D?A=<DDDHB@A@;AEFGHI:D@00?@?D@GAA;@GA;C?>C8
@1619805/1
gccacagtgagtgatttcaattttgagacctttgatttcttttgtaaatt
+1619805/1
CCCFFFFDHHHFHIJJJJJJJJJJJJJIJJJJJJJJJJJJJJJJIJJJJJ
@2985785/1
gcctgacgcttagcaagtttcttagacttgccagttcccacttcacgacg
+2985785/1
CCCFFFFFHHHHHJJJJEHIHHIIJJJHGIHJJIHHIJJJJIIHIJIJJI
@949128/1
aggtgctgggcctcttgtatgcgaaggtgttgaggcgcttgtggtggtgc
+949128/1
@BCDFFFFHHHHHJJJJJJJJJJIIIJCFGHJIJJIJJJJJIJJIJJGHG
@3686531/1
agggaatctgattgtgctgttgtggaactgcttcacctgtggccggcggc
+3686531/1
@@@FDEFFHHFHHGGGIJJHHIHIGGGGIJGIJIIIIJIIGIGHIGDHF<
@4375798/1
gactcataacgcagccagatgccaaagttcttgatcttcactgggctctt
+4375798/1
CCCFFFFFHHHHHJJJJJJJJJJJJJJHIJJJJJJJJJJJJJIIJJJJJJ
@3686857/1
ggagagaagatcctcatcttgtatagaggaggcttgggctcgctctccga
+3686857/1
CC@FFFFFHFFFGJIIIJJIIHIIJGHJJHJJJJI:FGEGB@GIGIGHIA
@5751101/1
ggcgtcgattgcggtatcggcgtcgcttgcggtaccggcgtcggttgcgg
+5751101/1
@@CFDDFFHHFHHJEGGIJIIFHDHGIIIEIGHEHHFFDDDBDB8BBDBD
@233443/1
cagtggtcttcttgaacttcttcaattgacgcaagaagtaccagaaacgg
+233443/1
@@@DADEBFHHHHF@F>BFHHCCEHHIAHHGBHHEGGGD>FEHGHI@GAF
@7139738/1
aggtcacggtactcgcggtacatgttgtgtacacctgagcgagactcata
+7139738/1
?@@ABBDDFH=CFIDFHIEGFHGICFEFFBFGGGCGHFIGHAGGHHIGII
@7825450/1
ctcagatacaccgtcacggaacacaaatatcttcttcggcaat
+7825450/1
??@ADB?DFBC:0C@EC8:@FEBBB?BFFD<DAGCBBDFGD0?
@6411985/1
gtagcactgagtgacggcacctccgacactgaggtcacggtactcgcggt
+6411985/1
@@CFFFDEGHHHHIEBGGHIJIGGIJIIGIJIEIFHGGIJFHIJCEHHDD
@234146/1
agcatacataataaaattagaggaagtaggtgctgggcctcttgtatgcg
+234146/1
C@CFFFFFGFHGHIIGIH9EHHGIDA3C@HAECGGGIEGGGIGGIGIIHG
@2313114/1
ctggatggagtgagcacgggctctgtgcctggctcccatgtcacggtagc
+2313114/1
@CCFDFFFGHHHHJIJJJIIJIJJIIGIJIHDHGHJJJJIJJIIIJJIJE
@235405/1
ctactgacatcacttgcattttcgattttattttgttctataacaacgat
+235405/1
CC@DFDFFHHGHHJJIJIJJJJJIHJJJJJJJJIJIIIJJIJIIJJJJJI
@7828024/1
ctcttgtatgcgaaggtgttgaggcgcttgtggtggtgcacgcgcttggg
+7828024/1
@@?DDDDFHGGGGBGGFBCCHBFGGHIGDFHGIIII6BFHGGHGEBDDCC
@7828311/1
catcgacataacaataacccctgctattttttttatttttattttcaatg
+7828311/1
CCCFFFFFHHHHHJJJJJJJJIIJJJJJJJJJJJJJJJJJJJJJJJJJJG
@5754310/1
ggagtaaacataatactattgtttattctaagctctgagcccataccgtc
+5754310/1
CC@FFFFFHFHHHGGGEEHIIJIHGHGIEIGFEGIIIJJGIJIJIIBGHI
@5754664/1
gaccagtctgcttcatctagcatttcatgccgtatctcaaaattccatca
+5754664/1
CCCFFFDFHHHHHJJJJJJIIJJJJJJJJJJJHIJJJJJJJJJIJJJJJJ
@2314422/1
gtcagatgttttaatagtaagtacgagtacagtctagggtaaatatatag
+2314422/1
CCCFFFFFHHHHHJJJJHHIJJJJJJJHIIIIIJJJJJJHHIIIIJJJJJ
@7143447/1
gcgatgttttacaagggcaggttgaactcacaccattcaatttaaaagaa
+7143447/1
@@@DB?DDFAFF<FE?B@@F32<<CGF<EF>FFI?GBDFICGEFIIIEEF
@7143812/1
ctggcaacgaccaatcatggacttttcttcaatatccacataa
+7143812/1
@@<DDDDDF;FHADA;GGGCG@CB9EFHIEGGGHIIGIB?F<9
@237028/1
tgttgaggcgcttgtggtggtgcacgcgcttgggcagagggaatctgatt
+237028/1
CCCFFFFFHHHHHIGIIIJJGHIJJJJJIIJJJJIIJGJJHAHHFFFFFF
@7143952/1
ccctctccaggtaatataacctccaattcaaccttatcattaccaatcgg
+7143952/1
C@@FFFFDHHH?DGHIIIIIEDHGHIIIIIIIIIIIIGGIIHIIIGIGII
@7144702/1
cttgtatgcgaaggtgttgaggcgcttgtggtggtgcacgcgcttgggca
+7144702/1
CCCFFFFFHHHHHJEGGHJJJJJJJJJJIJJHGIGGIJJJJJHHFFFFED
@7144769/1
gtccgtttttaaactattttttcaatgccctaagtgagtatacatctatt
+7144769/1
CCCFFBDFHHHHFIICHEHJJJJJIJJJJJJJIJJJIIGGIIGHIJIIIJ
@1620871/1
cttagctgcggaatgcttagcttccttcttagagcgtcccgtacccatag
+1620871/1
@@@DDBBDDDFHGGBAGE@CCHDGFFHCEHBDHI<D?B@@DHIGBHB@@@
@2986841/1
cagccagatgccaaagttcttgatcttcactgggctcttctctgggattt
+2986841/1
CCCFFFFFHHHHHJIJHJJJJJJJJJJJJJJJIJJJJJJJIJJJJJJIJJ
@1621097/1
gtgctgttgtggaactgcttcacctgtggccggcggcacgcagacgcctt
+1621097/1
CBCFFFFFHHHHHJJJJJJJJJJJJJIJJJJJJJJJIHHFFDDDDDDDDD
@2987070/1
gtgctgggcctcttgtatgcgaaggtgttgaggcgcttgtggtggtgcac
+2987070/1
@CCFFFFFHHHHGJJHJJJJJHFGF:EHHIGIIJJJJIJJJJGIJEHIJI
@4376440/1
ggctcccatgtcacggtagcactgagtgacggcacctccgacactgaggt
+4376440/1
CCCFFFFFHGHGHJJIEGHEIIJIJIHEGIHJJJJJIGIJJIJJJIIJJG
@4376602/1
ctttctaggacatttatctggctgtatgtttacatcataatgatgaacaa
+4376602/1
?@<DDBDDBCFAHHGGDGH<?FGGC?EEFFHCG<B:EGF>GHIID>DCFB
@7145504/1
gacgcttcagcagagtgcacacaatg
+7145504/1
@7?DDDDDFHFD?A;EB@A?AAF;A3
@950346/1
tggtgatctaagttttcgttgttcatgagctctactatgactcctgtagt
+950346/1
BCCDFFFFHHGHHIJJJJJJJJJJJJJJJJJJJJJJJJJJJJJJJJJJJI
@2987549/1
cttaagaactgaatacccagttattacataattgtacacagtgaacaaaa
+2987549/1
CCCFFFFFGHGHHJJJIIJIJJJJJJJJJIJJJJHIIIJIJFHIJIIJIJ
@950532/1
gtcaattctgttcattgaaaatatagaaaaaataaatagcagggtgctac
+950532/1
?8?DBDDDFBHDHGGHFFH9A<FH9<:CH?8FFFHIIEFDHDD::BGABB
@6412570/1
gcagccagatgccaaagttcttgatcttcactgggctcttctctgggatt
+6412570/1
@@@DBD?DHHAFHIGGHCHHIIIEIIIIIGIIGEHDHIIIIIIIIIIIIH
@6412667/1
ctgcaatcctgcctcacatgattcatccacaaattccaacccttgcgttt
+6412667/1
CC@DFFFFGHHHHGIGGGIIEEHEGCCCBDGGGG?FFIIIIIBHGEHDGI
@4377338/1
gctgggtcttacagattggtggaaaccaaaccaaacttctctgccaccac
+4377338/1
@CCF?DDDHHHHHJIJJIJIJJIJGGGGGCHIJJIJJJJJJJJJJJJJIH
@3688465/1
ctggagagaagatcctcatcttgtatagaggaggcttgggctcgctctcc
+3688465/1
CCCFFFFFHHHHHJJJJJIJJJJJJJJIJJJJJJJJJGFIIJJJJIIIIJ
@6413204/1
cttcacctgtggccggcggcacgcagacgccttgatgacctccactttga
+6413204/1
CCCFFFFFHFHHHJJJJJJJIJJJJJJJHHFFFEEEEEEDDDDDDDDDDC
@2988765/1
tggtggtgcacgcgcttgggcagagggaatctgattgtgctgttgtggaa
+2988765/1
CCCFFFDDHHHHHJJJJJJJJJJIJJJIJJIJJJJIJIJJJJIJIIIJJJ
@7146892/1
gtgctgggcctcttgtatgcgaaggtgttgaggcgcttgtggtggtgcac
+7146892/1
@@@DFFFDHHFHHJJIJFGGI@EDG1?FHGEHIDGHGGBFGG@GHHIJJG
@951671/1
caggaatatcaccggctcattgaacaccttaggacgaagtgatggcacca
+951671/1
@@@DFFDFHDHF>EHIJJIJJJIJGGGIJIIIGIIIIJIGGGJGIDHDGJ
@5052924/1
ctcttcatggtgccacagtgagtgatttcaattttgagacctttgatttc
+5052924/1
CCCFFFDFFHBHDHIIJJCHIICHCHEHIIGIJIJJIIIIIJJJJIIICD
@7147313/1
cacggtagcactgagtgacggcacctccgacactgaggtcacggtactcg
+7147313/1
CC@FF:BDHFHHFIIFGHIGIGIJJHIJIJJJJFHIIJ8BFHGG5@EEGA
@6414199/1
cgtttttaaactattttttcaatgccctaagtgagtatacatctattaaa
+6414199/1
BCBFFFFFHHHHHJJJJJJJJJJJJJJJJJJGIJJHIJJJJJJJJJJJJI
@7147384/1
atgtaggaactgtccctcggagatgccgtcccggtacataatgatacgat
+7147384/1
C@CDFDDFFHHGDIIGGGGGIJIIGGHGGGIJIDHHGEIIIJJIJIJGAF
@7147397/1
gtaatttttgtctttcgcgaaatattccgcgacagatgtctttctagtgc
+7147397/1
@B@FFFFFHHHHHJJJJJJJJJJIJJGIJJJJJJJJJIIJJJJJJIJHHH
@7147877/1
ggtacatgttgtgtacacctgagcgagactcataacgcagccagatgcca
+7147877/1
?@=;B?DBFBB<CG@:?F;FBCEB@@8:?BCCF@DGIDB?:?BB23=8==
@5757335/1
gggatctcttcaaaaatgagatgtggaaaatattctagggaactcctcaa
+5757335/1
@?@DDBDDHHBHHIGIEHHGEFH:CEHIEBHEAFFG9?<@;CFGGGIHGI
@7831326/1
tctacagatttattatagcctgcgacttcgttcgtgtggaatagtgactt
+7831326/1
CCCFFFFDHFHFFIHJJIGIIJIJJGIJJIHIIJDGFFGIIJIIFGIHIJ
@5757396/1
agatgccaaagttcttgatcttcactgggctcttctctgggatttccctg
+5757396/1
=@@4A=DBDHHHHJJIJIJJJJIGJGJIJIJJJJJJJJIJJDEHIJGIJJ
@7148481/1
cttagcgttcacattgacaaacttaggtttgcttacagccattcccaact
+7148481/1
@B@FDDDDHHHHHJJGGGIIEIJJJJJJGIJIJJJJIJIJJJJIGIJJGG
@5757673/1
agcgtcttctctaacagttctctgtggtgcaaagcaagcaattgcccaca
+5757673/1
@@@FFFFFHGHHHIJJJIIJIIJJJJIFHGJIJJIGHHGGGIGBFFHIJI
@7831562/1
catttatcctcgcacgttggcagtaatagtacaagtgaaaaagtcacttg
+7831562/1
CCCFFFFFGGHHHJJJJJJGJJJJIJIJJBGIIIGHHIIIJJJIIIJJJJ
@7148562/1
aatttacatgatgatcttataactaatgaccagttttaataacctatcta
+7148562/1
CCCFFFFFHHHHGIJJJJJJJJJJJJJJJJJJJJIJJJIJJJJJJJJJJJ
@2317119/1
gtgctgggcctcttgtatgcgaagg
+2317119/1
@C@FFFFD<FHBHIIIE>BHI@GHG
@2317171/1
gccatgagtaagcgatcgggctctcaggcaggcaagatgggcgtagtagg
+2317171/1
CCCFFFFFHHHHHJIJJJJIJJJIJJJJJJHJJIJJHIJIJJJHIJDHIJ
@5757986/1
ttcctcttcatggtgccacagtgagtgatttcaattttgagacctttgat
+5757986/1
CCCDFDDFFFFHHIIJIIIIIHHIJFHHJJIJHHIGIIIJIIJJIIIICI
@7149470/1
agggaatctgattgtgctgttgtggaactgcttcacctgtggccggcggc
+7149470/1
@B@DFFFFHGFHHJIIIJIHHIFCHIGEHEGIIIGGGGGIGGGHIIIIDF
@7832636/1
cccatgtcacggtagcactgagtgacggcacctccgacactgaggtcacg
+7832636/1
CCCFFFFFHHHHHIJJJJJJIJHHJJJJJIJJJJIIJJJJJJIJJHJJJJ
@7833460/1
ggatgcttaaatttacatttagtgtttgtttcatgtcaatcggttcataa
+7833460/1
@@@BDDDD:DHDHGEIGIIIGIEHHEHIFGGGGIHIGIGIIEEFGHIIII
@7833548/1
ccaaaacccacttatatacgacaacttaactacagtttaaagcacgttgt
+7833548/1
CCCFFFFFHHHHHJJJJJJJJJJJJJJJJJJJJJJIIIJJJJJIJJFHIF
@5759706/1
gatggagtgagcacgggctctgtgcctggctcccatgtcacggtagcact
+5759706/1
@@@FDDFEHHHHGJIGGIJIIIHIGHIFHGJIIIHEEIIJJJJHIGIIJJ
@7833677/1
cgcgttaactgtcaacattaccccatttttatctgtttgattgtgtagct
+7833677/1
CCCFFFFFHHHHHJJJJJJJJJJJJJJJJJJJJJJIJJJHIIJIJJIJJJ
@5760035/1
cttgattttataatttagagacacgtgtacatttcgagagaacaaattac
+5760035/1
@@@DDEBDHGHHHJIIGIIIFHIEIFHGHDIGIJJIJJIJIEIHJGIIIG
@7834152/1
gtggaactgcttcacctgaggccggcggcacgcagacgccttgatgacct
+7834152/1
@@@FDFEFHHHHGIIJII3CFGIIGGIGIIGIHHEFFCCDDDDDDCD@CC
@5760346/1
cccgtttccaatctccaagacaggaggctccagtactttagctttgacag
+5760346/1
BCCFDFFFHHHHHJJJJIJJJJIJJJJIJJJJIFGIJJJJJJJJJIJJJF
@241238/1
gtgagacacgagataaaagtctaattcagacgagtgcacaatatccgtgt
+241238/1
@@@FDFDFHHHGDIIIJIJCHHEHIHFHJGHIJIBDCH?FCHGIIIIIII
@7834603/1
ttttttttttgttcccacatcaggatgtggattttaatgttattattaca
+7834603/1
@@@DDDDDHHA?FHIIBFFBGGHI><D/?FCGIIIIIEGFHGGIEGIID>
@7151775/1
tgtacattgaaaataaaaataaaaaaatagcaggggttattgttatgtcg
+7151775/1
@@CBDDFFFHBBHGIEGIIIIIHIIIBHFIHIIIFIGHGIIIGHIGIFHH
@2320215/1
acaatatattcgtgaaaaccgcatccaactcggatcagccgtttctg
+2320215/1
<@@FFFFFDHHGFHGFEHDCGBHBGE9<CDBH?DFDBE@?A:ACHHE
@242227/1
gtggtagtacccttcaggtgaagagaaaaatgaacgtcccacagggg
+242227/1
@@@FDDFDDHFHHJJJJJIGEFHGGHGFHGHGGIIGHGHIJGGGIGG
@6414643/1
gtagctttaaggggatctgctgtctgtggagctgatgcttgctgggcctc
+6414643/1
CCCFFFFFGHHHGJIJJJJJIJJJJJJJJJJJJJJJJIJJJJJJIJJJJJ
@7152222/1
ggaaagcaggatataatagcatggattatacattacacttactaatatag
+7152222/1
CCCFFFFFHHHHHJIJIJJJJJJJJJJJJJJJJJIJIJJJIJJJIJJJJJ
@4379213/1
gcacagacgaacagacaaacagacaaacagacaaacagacaatcagacaa
+4379213/1
;;@D?;DADF<DFH>E9AFHIGEFFC?DGDABDDEGF99DD@DHGG>BC;
@4379244/1
ctcctttttgtcagcacagaatagtcgcgtgtgatgccgcttttgcacca
+4379244/1
CCCFFFFFHHHHHJJJJJJJJJJJJJJJJHIHIIJJJJJJJJJJJJJJJJ
@3690401/1
cttgatttggtaaagcttgctgcccgcctagcgaggaaacgcggccgcca
+3690401/1
@@@DDDFFHHHHHJIJJJJJJIFJJIGIIIDHGBGIGIHGGBGGFFDDDD
@3690588/1
tcctcatcttgtatagaggaggcttgggctcgctctccgaagggagcttg
+3690588/1
CCCFFFFFHHGHHJIIJJJIJJJJJIHJIJIIJJIJIIGHIIJJAAGIJ@
@1624329/1
gtacacctgagcgagactcataacgcagccagatgccaaagttcttgatc
+1624329/1
BBBFFFFDHHHHGJIEHHJJJIIIJJJIIIJJJJJJJJJIJHIJJJJJII
@7153165/1
aaaagattggaagctagccgggcggatgtatggtagtagctaactcgtcc
+7153165/1
CCCFFFFFHHHHHJJJJJJIJJJJJFHIHIIJJDHIIJJJHHHHHHFFFD
@7153269/1
cacacaaaaaaattcatcaaaatcggtccagtcgtttaagagaagttcag
+7153269/1
@@@FFDDFFDDFFB@GIIGGGHGIIICDGDB?FF8DGABCBFHGIFFGGD
@1624594/1
ccgtttttaaactattttttcaatgccctaagtgagtatacatctattaa
+1624594/1
BCCDFFFFHHHHHJJJJJJJJJJJJJIJJJJJFGHHHIIJIJJJJJJJJJ
@3690907/1
gatgaggttcaccaagctagtggcgttgatgtcgcaagatagtgagacat
+3690907/1
@@?DDDABFFHAFHIIIIGIFHGCDHIIFFHGFHGHBGCHIIIIEHFHDH
@4380347/1
gtggattttaatgttattattacagcatacataataaaattagaggaagt
+4380347/1
CB@FFFFFHHHHHGIIJJJJJJJJJJJJJJJJJJJJIJJJJJJJJJHIJI
@7153985/1
gtgctgttgtggaactgcttcacctgtggccggcggcacgcagacgcctt
+7153985/1
@?@DDFBDHFFHHIJJJIGIIIIJHGEGHHGIIIJJJHHFFDDDDDDDBB
@1625367/1
gctgtctgtacattgaaaataaaaataaaaaaaatagcaggggttattgt
+1625367/1
CCCFFFFFHHHHHJJJJJJJJIJJJJJIJJIJJJJJJIJJJJJGIIJJJG
@244326/1
gtctggagagaagatcctcatcttgtatagaggaggcttgggctcgctct
+244326/1
@??DFFDFFGGBHFIIBHEHJJIGHEHJJIJICFGGIEHFGIG;?FHHI2
@244536/1
ggcacagttcctcgacgagcaagtagttcttgaagcacagacacaggtgt
+244536/1
CCCFFFF?HFHHHGEHGHGIJJIIJJIJGHIJHHIJIJIIIJJJIIJHHC
@6415402/1
gtctggagagaagatcctcatcttgtatagaggaggcttgggctcgctct
+6415402/1
CCCFFFFFHHHHHJJJJJJJJJJJJJJJJJJJJHJJJJJIIJIJJJIJJG
@4381651/1
gttatgtttacgagaaaatcttttttttgtatgtattttactgtagactt
+4381651/1
CCCFFFDFFHHHHJJJIIJJJJJJJJJJJHIJJGHIJJJJJJJIJJJJIJ
@6415542/1
tttaattgttataaattcgtaattcgtagctttctttagttttaagttag
+6415542/1
CCCFFFFFHHHHHJGHIJJFHHHJJJHIJJJJJJJJJIJIIJJJJJJJIJ
@3692659/1
gtgagtatacatctattaaattcaaacgcagagctcattatgttgatttt
+3692659/1
@@@FFBDDFFFHDEHIIJIIIJIJJGBGE@FGDFDGGHIGGGFGGEIGGI
@3692723/1
ccgaaattctaccaatcaaccaaccaactccgtacctatacaataacaaa
+3692723/1
CCCFFFFFHHGHHJFIIIGIIJJJIIIJJJJJJJJJIJJIIIJJIJJJII
@244992/1
cctgtggccggcggcacgcagacgccttgatgacctccactttgatgatc
+244992/1
CCCFFFFFHHHHHJJJJJJIJJIIJHHHFFFFFFEEEDEDDDDCDDDEFD
@2322952/1
cacacgtttcacttcagcatagacaggtgtcttccctggcaatacaacaa
+2322952/1
CCCFFFDFHHHHHJJJJIJJJJJJJJJHIHIIJJJJJJJJIJJJJJJJJJ
@1626669/1
gtctgtttgtctgtttgtctgtttgtctgtttgtctgttcgtctgtgcgc
+1626669/1
CCCFFDFFHHHHHHIJJHIJJIJJJJJJJJJJJJJJJJJJJIJJJJJJJJ
@6416629/1
gttggagcttggtacaaagcaaaggtcgggcagttcgtcaacaagacatt
+6416629/1
@C@FFFDDHFFGHHGIGIGGEHHGGIBEGGGIHHGDC?DBGIJIJJJJGH
@2989927/1
cttcacctgtggccggcggcacgcagacgccttgatgacctccactttga
+2989927/1
@@<BDFBDACCBFEGGBGGIGIGIE;EHHFDFDCEECDECCC??CCCCCC
@2990152/1
gccttttgtatgcgaaggtgttgaggcgcttgtggtggtgcacgcgcttg
+2990152/1
CCCFFFFFHHHHHJIJJICGFHIHHGIIJJJJJIJGHIHHIJJJJIHFFD
@5762760/1
ccgcgacttcgttcgcgtggaatagtgacttccggcaaatttttggtttt
+5762760/1
@CCFFDFFHHHHHIIJJHIJJJJJJIIJJJJJJJJJIJJJJJJJHHFFFF
@2990254/1
tccaatatcgcatcgccaagaaactctaggcgttcgtaggaacgcgtcac
+2990254/1
@CCFFFDFHGFFHHGGIJGGIJJIIJJGBE;FHIGHFFEHIJGGGGGEHC
@5054351/1
gtggattttaatgttattattacagcatacataataaaattagaggaagt
+5054351/1
???D7BDABDDD?E:EEEFBE9@:A3CFEDFI<BEAECFCA<C<:88BD:
@6417609/1
acttattaaattaatcgcacttctttgttttatttaaaaagctaagttga
+6417609/1
C@CFFFFFHHHHGJJJJIJJJJIJJJJGIJJJIFIJJJJJJJJJIIGIEH
@7155470/1
tggagagaagatcctcatcttgtatagaggaggcttgggctcgctctccg
+7155470/1
B@CFFDFFHFHHHIIIIJJJGGHJJIJIIIIJIJIJEHJIEGHJJIJIIG
@4384223/1
atcaaatacaggttttagtgcgccaaatattttattgtaacaatgaacca
+4384223/1
CCCFFFFFHHHHFHIJJJHIJJJJJJJJJJJJJJJJJJJIJJJJJJJJJJ
@5054901/1
ctgggcctcttgtatgcgaaggtgttgaggcgcttgtggtggtgcacgcg
+5054901/1
CCCFFFFFHHHHHJJJJJIJJJGHIIIIJJIJJJJJHJJGIJGIJJIJHG
@5763715/1
gccagaatctagacatgcacagctcttgcagccatccaacgggattgccc
+5763715/1
C@CFFFFFHGHHHJJIGJJJJJJJJJJIGGGIJJJIJIIIIIIHIGIIJJ
@4384645/1
cccattttgacagcgtcttacttcacgtggtagcgttatcactgtcttta
+4384645/1
CCCFFFFFHHHHHJJIJJJJJJJJJJJHIJEFHJJHIJJJJJJJHIJJJI
@1626815/1
gtgacggcacctccgacactgaggtcacggtactcgcggtacatgttgtg
+1626815/1
CB@FFFFFHHHHHJJJJJJJJJJJHHJJJJGHJJJJJJJEHHHHHFFFFF
@3693834/1
cctttctaaggttctaaactatatctgtaccaaatttcaaccaaatccgt
+3693834/1
CCCFFFFFHHHDHIJJJJJJJJJJJJJIJJJJJJJJJJJJJJJJJJJJJH
@3694093/1
tacataataaaattagaggaagtaggtgctgggcctcttgtatgcgaagg
+3694093/1
C@CFFFFEHHHHHGIJ@FHIGGFGIIGIIJIIIIJJJJIJIIIJIJGIDH
@1627417/1
gttgcagaaacatcaatattaagcatcattttccattggctgggtcttac
+1627417/1
@C@DFFFDFFHGFIIGIGGFHIJJJGIIGIGIGGGJIHIHGGGHFABHHG
@3694339/1
gttgttaagaggtgttacctgcaacttggccaggttagggccaacagatt
+3694339/1
@@@FFDFFHHHHFGIJIIIJJJJJJJJJJJJJJJGHIIJIGIIIIHHGHI
@4385798/1
gaacagacaaacagacaaacagacaaacagacaaacagacaaacagacaa
+4385798/1
CCCFFFFFHHHHHJIJIIJJJJIJJJJJJJIJJIJJJJIJJIJJJJJJJI
@2324201/1
cctgacgcttagcaagtttcttagacttgccagttcccacttcacgacgc
+2324201/1
@@@DFEFDFHGH?FHIGGHIJJJJFIGGHHHJJEHIJEHJIBHIIIJJIJ
@3694428/1
caaagtttcagattcaacatctataagcaaaaattataatacattttgtc
+3694428/1
CC@FFDEFDHHDFGIIJJJJIJJIGGIJJJIJFIIGIGGHIIIJJJJJJG
@246314/1
gttggttatcaagtggcttggtaggatccaagttgaaatctttgaccatg
+246314/1
CCCFFFFFHHHHHIJIJIJEHAEFHEHIHGIGEGGCHJGGHIJCHHIJGG
@3694987/1
ggactgccgccaattcactgttcattacctgtgaaaactgcccctc
+3694987/1
@@@DDDDDFFFDFGI@BHIIIBCHGGIIGIHCDD????D?<?BGHE
@2324745/1
gccagatgccaaagttcttgatcttcact
+2324745/1
?@7:DD?::=<<D?222<3C@AFH@H4<9
@1628403/1
gttgggacagctatcttcataaaagctaaac
+1628403/1
@@@FFA;DFAHDHIGEFHEEAEACDHIIIIG
@7157908/1
ccgcgactccgtccgcgcggatgtcggtcttcgcgtggaag
+7157908/1
?@<B?D8AF<DFFG8EGE>A0;AFEEFE=ACAAB@CBB=;>
@246717/1
tgagtgacggcacctccgacactgaggtcacggtactcgcggtacatgtt
+246717/1
@BCFDEFFHHHHHJJJJJJJJJJJJJJGHJJJJFHIJJJJJJEHFEFFEF
@246735/1
tggatgcggttttcacgaatatattgtgggatgcttaaatttacatttag
+246735/1
@CCDDFDD<FDHFIGIGGEI=HGGIJFHFEGGCHE>DADHDGIIJJGGIJ
@2325224/1
cggttcataaataaaaaacttatgtcaaattaaagaatcacgtcg
+2325224/1
?@@DDDDDFFDFFHGIGFHEEECHCFAH@F@?:?G@GDFEHB:?@
@1629313/1
ggcgtgcggtcctcgctgcaggccgactggtggctgccctcgcccgagtc
+1629313/1
CCCFFFFFHFHHHJJJIJJJJJIJJIJJJIIIJDHGGJJIJHHFFFDD=C
@4387533/1
tcctcatcttgtatagaggaggcttgggctcgctctccgaagggagcttg
+4387533/1
CCCFFFFFHHHHHJJJIJJJJJJIJEGHIIIJIIIIJJIIJIGIGIIJJI
@247457/1
ctaaatttactttccactcgttaagcgtattagtttcttgtgactacaaa
+247457/1
CCCFFFFFHHHHHJJJJJJJIJGIJJJHJJJJJHIJJJJJJIJJJJJJJJ
@1629716/1
cgtcattatccctattgaaaacaactctacacatacatacatatttactt
+1629716/1
CCCFFFFFHHHHHJJJJJJJJJJJJJJJJJJJJJJJJJJJJJJJJJJJJJ
@247686/1
ctccaatcctttactcgaatagtcttttct
+247686/1
?@@;DAAA2=CBC<EBGAEED@HBCAEA9?
@1630072/1
catactgtagcttgggtggtggcaatactcggccgcgaacctccatcata
+1630072/1
@CCFFDEDHDHHDHID2@EFAEDHEGEFDFG@FH@GEHI<BE>BBDAAAC
@247911/1
gaggaagtaggtgctgggcctcttgtatgcgaaggtgttgaggcgcttgt
+247911/1
CCCFFFFFHHHFHHJJJJCHIJJJJIJJJJJHHIJDGHIJIJJIJJJJJG
@1630175/1
cgtttgttatgttatctagaagccgtgcaattgatatgtatacccccttt
+1630175/1
CCCFFFFFHHHHHJJJJJJIJJJJJHIIJJJJJJJJJJHIIJJIIIJJJJ
@1630201/1
cgtgaaaaccgcatccaattcggatcagccgtttctgagattagcgcgca
+1630201/1
@@@FFFFFHGGHHJJJIIJJJJIJJJJJJGIHIJJJIIGGIJJJJJJJGF
@3696886/1
gtcatattatgtgagtacgaagcattgtctgtttataaaataattaacaa
+3696886/1
CCCFFDDFHHGFHIJHHJIIJIJJJJJJJJJHIIJJJJJAGGJJJIJJGI
@7159716/1
acgcaagaagtaccagaaacgggacttagccacaatctggtctggag
+7159716/1
@@@DADA>BBCBFBGHGGG3<AGGGG<CF>@<FH9D3BBH9BDGGAE
@2991754/1
cgggcttcaacagcttgttagcttgccattgacctttcctaggagtgact
+2991754/1
CC@FDDFFHHGHGJIJIJIJGGHIJJGHGHHJJJGEGHHHIGIIG?DFFG
@1630982/1
cagcatacataataaaattagaggaagtaggtgctgggcctcttgtatgc
+1630982/1
@@@FFFFFHFFFHEHIIJJJJJIGGCH?FHIFFGAHGGADDFIGHGGHIH
@4389295/1
aagaaatattttgctacagtacattctactgtttgtccattttctaactg
+4389295/1
CCCFFFFDHFFDFGGIJJJFGIIJJIGEHIIJGHIFFHIIJGIGGHGHGH
@3698120/1
cttgtggctgtgacttgtagtcaaggtggagattttactatctttcaagt
+3698120/1
@@@DDDFAHHDHFHJJJJIIHEBHHG2AGBF?CGHIIIJJIIIGGHIHI?
@3698308/1
gtggattttaatgttattattacagcatacataataaaattagaggaagt
+3698308/1
CCCFFFFFHHHHHHIJJJJJJJJJJJJJJJJJJJJIIJJJJHJIJJJJJG
@4389860/1
caccacagttccagtctcaggcacattgccattagtagactgatcagccg
+4389860/1
@@<DDDFFHHHHHGAGIIIGIIIIIIGGGIGIIIIFHFGHGIICGIIFHI
@955052/1
caaggggatctgagaatggttttgattcacaattttgtccgctggacaat
+955052/1
CCCFFFFDHHHHHJHJJJJEHHJJJJJIJJJJJJJJJJJJJJJJIJJJJI
@4390029/1
cctagcatcacaacgtcatttaatataaaatacatttatatccgatattt
+4390029/1
<@@DFFFFHHHHDGGHIIJIIJIIIJGIIJIGIJGGHGIJIJIIJJGIJJ
@7837709/1
gctgcagatgactgtgcatccttgctagtaagtcctgagccatagcaaac
+7837709/1
CCCFFFFFHHHHHJJJJJJJJJJJJJJJIIJJJJJJJJJJJJJJJJJIJJ
@7161327/1
gcaagaagtaccagaaacgggacttagccacaatctggtctggagagaag
+7161327/1
@@@FDDDFFFHHFGEHGIIGIEICGGGIHEDFHIIGGD?DFHGHHHC?CG
@955171/1
accagcattcgtgtcccccgctggagcttgaccaacggggtacatcttga
+955171/1
@@@FFFFFGGHCFIIJIGGGIEGIFEGHECHEGIJGGGAGAEEAEGHGIB
@5055949/1
cagacaaacagacaaacagacaaacagacaaaaaaaaagttgattacatt
+5055949/1
B@CFDFFFHHHHHIJJIJIIJJGIIJIJJJJJJJJJJJJ@CDHJJJJHHH
@4390343/1
aacaaacactaaatgtaaatttaagcatcccacaatatattcgtgaaaac
+4390343/1
CCCFFDFFDHGHGJJHGJJJIJIJJJIJJFGEHIIIJIIIJJJHHGJJJE
@6418967/1
gcaaagataagatgaagaagaggagcaaatggaaaaaaaaattggtgaaa
+6418967/1
CCCFFFFFHHHHHJJJJJJJJIJJJIJJJJJJJIIJJJJJJJHJJFGIJJ
@5056179/1
ctcatcttgtatagaggaggcttgggctcgctctccgaagggagcttgcg
+5056179/1
?=@DDDDDFCB?FD>D@2A?;3A<8<AFG@:D@D?B?8?:FAF<62@EDA
@2993789/1
cgagcaagtagttcttgaagcacagacacaggtgtcttcaacggaag
+2993789/1
@CCFFFFFFHH<CEHGIGEHIGIGIJJJGHGIEGFGIIIJIJJEEGG
@956252/1
tcggcataacgggccgcgactccgccctcttcctcgggttggaatgattc
+956252/1
CCCFFFFFHHHHHJJJIJJJJJJJJJJJJJJHHGHHFFBCDDCDDDDDED
@6419840/1
ggaggcttgggctcgctctccgaagggagcttgcggccg
+6419840/1
@@@A?BDD@1BDHIG<;?FGGG<BGHB3@<@FGCGA/@=
@7162575/1
ccgattgacacgaaacaaacactaaatgtaaatttaagcatcccacaata
+7162575/1
CCCFFFFFHHHHHJIJJIJJJJJJJJJJIJJIIIJJJJJJJJJJJJJJJJ
@5057097/1
gtggcgacctctccgactgacatgaacattggaaactcgcagagtgtggg
+5057097/1
CCCFFFFFHHHHHJJIIJJJIIJIGIIGGIJJJGIJJJJJIJHIFHHIIJ
@5766263/1
ccgtttttaaactattttttcaatgccctaagtgagtatacatctattaa
+5766263/1
@@@DFF1AFFHHGGIGJGGGHJJGIIIIIIGJGHIIGHIJIJFHEHIJGI
@2994598/1
cttctacagatttattatagcctgcgacttcgttcgtgtggaatagtgac
+2994598/1
CCCFFFFFHFHHHJJJJJJJJJJJJJJJJJJJHJJJHIHIJJJJJJHIJJ
@4391822/1
aaccgattgacatgaaacaaacactaaatgtaaatttaagcatcccacaa
+4391822/1
@@CDD<DDHHFHDGIEIIEHIIGGEGDBEHDBHEHHGGGGECHIIGEHIE
@7839525/1
cataatcttcagatactccaaagcattctgggctgcagatgactgtgcat
+7839525/1
CCCFFFFFHHHHHJJJJJJJJJJJJJJJJJJJJJJJJJJJJJJJJJJIJJ
@5766408/1
gtcacggtagcactgagtgacggcacctccgacactgaggtcacggtact
+5766408/1
CCCFFFFDHHHHHJIJIHJIJJIIIJJIJJJJJJJJJJJJHHJJJJGIHG
@248863/1
cagcatacataataaaattagaggaagtaggtgctgggcctcttgtatgc
+248863/1
@@@?ABDEHHHHHIIIIBGGHGGHGGIDF?<HEAHHAF;CGHIIIDDGGH
@7839945/1
gctgggtcttacagattggtggaaaccaaaccaaacttctctgccaccac
+7839945/1
CCCFFFFFHHHHHJJJIIJHIJIJJJJJJJJJJJJJJJJJJJJJJJJJJJ
@249090/1
ttttagatatttgttgttcattcaactgtcttgttaatgcctggccctca
+249090/1
CCCFFFFFHHHHHGIJJJJJJJJJJJJJIJJJJJJJJJJJJJJJJJJJJJ
@1631770/1
atttaatagacgtatactcacttagggcattgaaaaaaatagtttaaaaa
+1631770/1
CCCFFFFFHGHGHIIJJJJJJJJJJJJJJJJJJIJJJJJJJJJJJJGJJJ
@249386/1
ctccaatccaaaccgtttgaaatctcggttttgcgagtacttcatattag
+249386/1
CCCFFFFFHHHHHJJIJJJJJJJJJJJJHJJJJJJJJGHIJJJJJJJJJJ
@4393596/1
tgggacagctatcttcataaaagctaaacaacatttataaaattagacta
+4393596/1
CCCFFFFB?FHHGGHBHIGIGGIIGEBBDFHFCFIIIII@GIIIIGIGHF
@1632833/1
cccatgtcacggtagcactgagtgacggcacctccgacactgaggtcacg
+1632833/1
BCCFFFFFHHHHFIJJJJJJJJHIJJJJJJJJJJJJJJJJJJJJJFHJJI
@4394040/1
gtcgcaataccgtagccgcccaaatttataatcatcaaaaataatgcatg
+4394040/1
CCCFFFFFGHHHFHIJGHGIIIGHIJ@GFGIGIJIJJGIJJJJIGHIJGH
@1633499/1
ctaagtgagtatacatctattaaattcaaacgcagagctcattatgttga
+1633499/1
CCCFFDFFHFDHHJJIJJJJJJJJJJJJJJJJJJJJJJJJJIIJJJJJJF
@4395117/1
ggacatttcaattttatttagttggtcttggttgaacggaactccaatcc
+4395117/1
@@@ADDEDBHDDFGH9GGG>?CCFE:AACCGEGBEE@GFGCE@A?FA?;B
@251822/1
gtgtcttcaacggaagagattccatttcccgtttagcagcttcatcc
+251822/1
CCCFFFFFHHHHHJJJJJHJJJJJJJJJJJJHJJJJIJJJJJJJJJJ
@2998105/1
ttctagaggccatagaacaaacaaacttaagccttattataaaaggtata
+2998105/1
;?@DDB;DHFFFABHGHGEHIEHGGGDCHIECGDDGGG>HD?DGHGIIEH
@2998169/1
attaataatagggatgatgactaatgactatatttgtccagaacacgtat
+2998169/1
CCCFFFFFHHGHHHJJJJJJIJJJJJJJJJJJJIIIIJJJJJJIJJJGIJ
@1634828/1
ctcataacgcagccagatgccaaagttcttgatcttcactgggctcttct
+1634828/1
CCCFFFFFHHHHHJJJJJJJJJJJJHJJJJJJJJJJJJJJIGIJJJJJJJ
@252449/1
gtgctgggcctcttgtatgcgaaggtgttgaggcgcttgtggtggtgcac
+252449/1
CBCFFFFFHHHHHJJJIJJJJJJJJHHHHIIJJIJJIJIIIJJJIIIJJG
@6420656/1
ccacaatcctttagtatcttatttgtattggttgtacccaaagcctgtac
+6420656/1
CCCFFFFFHHHHHIEHIIIJIHJJJIJIJJJIIJIIJFHGJJJJJJJJIJ
@252686/1
ctggcatacaaggcaaagcaccgacgacgacactgtacagttagaaatgt
+252686/1
@C@FFDEDBHHHHIEIHIEGIFHEGHEHG:@AAEHIHHHIJIGE>CEHHE
@4396320/1
gtggtgcacgcgcttgggcagagggaatctgattgtgctgttgtggaact
+4396320/1
=@@DBD;DFFFHHBGIIIIIIIIEHGGIIIFIIIGBDFGEHHIFGGIGGG
@4396342/1
ggaggggggagggtcattcaatgtctccttccgtcttgggtgaggcataa
+4396342/1
@@@DDDDDBBBBB23<AC>ACCCCEEC>CCCCBCBBBCCB<9@BBBBCCC
@6421638/1
ctcttttttctcctttcttttgcgagctgctgccgaaagattagagtcgt
+6421638/1
?@?DDDFFGHFBFHEEGEHGEBHIEBGEHIIIII@@6FBCHG4B=FGGE5
@4397014/1
ggccgatacccaacaaatactaataataaaaacgatagaaaacaaataaa
+4397014/1
?<??B?<@?AC:DF@FB?@AC@?EE49:?@??GG6;BD>FF8B@;24.8=
@253599/1
cgaaaccaatttagaatatacgaaacagcaggaccactacagacaaataa
+253599/1
@@@AADDDFHHFHJGFIJIGGEFCAEGGGCGIGAAFHICHGGEGHGHIJI
@4397121/1
aaatagtttatttcgtgtttttgtcacatatttg
+4397121/1
?@@DBD2A?FB822AEFFE;EE<GIIB<FBEFGF
@5058357/1
gtctgtttgtctgtttgtctgttcgtctgtgcgcgctaatctcagaaacg
+5058357/1
@@@FFFFFHHHHGHIJDIJGHIHIIIJJICGEHIGIGIIJJIJJJHGIJJ
@6421940/1
tggcgcacagggcacgcttgcgcatgacatctatacatgccattggcgtt
+6421940/1
CCCFFFDFHHHHHJJJJJIJJHIJHIJJJIJJJGJJJFGGIIIIIJJI@E
@6421971/1
gattgtttgagatgtttgtgaaactgcgacaccttgtggctgtgacttgt
+6421971/1
?1;B?:B;?D;BFGIIIIGDFBHIFGGGIEG@8CGB9BGEHGDDGDF@8B
@6422099/1
gagcaaatggaaaaaaaaattggtgaaaagaatcacaagtaagatactgc
+6422099/1
CCCFFFFFHHHHHJJJIJIGGIIGHEHIIGJIJIJJJJJHHIJJIJJIJI
@957399/1
ccgtttttaaactattttttcaatgacctaagtgagtatacatctattaa
+957399/1
:?@ABDBDBBBHHEGHIGIGIAEFHGIFGEII:CGGIEHGGFGGCEHIGF
@6422289/1
gtggcgttgatgtcgcaagatagtgagacattcactttttagtcataatc
+6422289/1
@=?DD@DDF?CC<A?@GIDEFFFF99C9C?9??<?DD?GAFIE?8B<F?F
@7840246/1
tttgtttttctctgtgatctgtttcttggcatctatagatgtcggtggcg
+7840246/1
CCCFFFFFHHHHHJIIJJJJJJJJJJJGIJJJJJJJJJJJJIJJJHIJJJ
@2326661/1
ggacaaggcactggcaacgaccaatcatggacttttcttcaatatccaca
+2326661/1
CCCFFFFFGHHHHIJJJJJJJJJJJJJJJJGIJJIIJJJJJJJJJJIJJJ
@6422599/1
ctccaaacggtgtaacaaatggcggcacgtcttcgtctttgtacagttcg
+6422599/1
?@@DB?DBFF2AFG?FG>EDH>BEFAFGFDF?BFF8;CFD@CDFFE7@@=
@7163821/1
agagggaatctgattgtgctgttgtggaactgcttcacctgtggccggcg
+7163821/1
@@@FFFDFHHHHHJJIJJJJIJJIJJIIJIJIJJJIIJJJGIIIIJIIJG
@5766793/1
gccaaataggaaacactacgctttacacgcatgaggtaatatttattgct
+5766793/1
CCCFFFFFGHFHHIIIIJJJJIIJJIJJJIGIIHJJFEGIIJJIJGIJJJ
@7164224/1
tgtatgcgaaggtgttgaggcgcttgtggtggtgcacgcgcttgggc
+7164224/1
@C@FFFFFDHHH?GBGGGHEGIJIJJIEIGEGHGIJJGIJJHHFFFF
@958398/1
gtcaaatagttgcggagattaatggtataagcatagaatgttcgacgtga
+958398/1
CCCFFFFFHHHHHJJHIGIJJJJJJHIJJJJJJJJJJJJJIJJJJJJHHI
@5767322/1
gttcaaggggatctgagaatggtttagattcacaattttgtccgctggac
+5767322/1
CCCFFFFFHHHHHJJJJGIIJJFGIJJIJJJJJJJJJJJJJJJJJJJJFH
@3698678/1
cagtggtcttcttgaacttcttcaattgacgcaagaagtaccagaaacgg
+3698678/1
BCCDFFFFHHHHHJJJJJJJJJJJJJJJIJJJJIJJJJIIJJJJJJJJJJ
@958683/1
gctggacaaggcactggcaacgaccaatcatggacttttcttcaatatcc
+958683/1
CCCFFFFFHHHHHJJJIJJJJJJJJJJJJJIJJJIJJJJJJJJJJJJJJI
@6423762/1
gtccgtttttaaactattttttcaatgccctaagtgagtatacatctatt
+6423762/1
C@CFFFFFHHHHGJJJJJJJJJJJJJJJJJJJJJHIIJGIIJJJJJJJJJ
@3699125/1
gggcctcttgtatgcgaaggtgttgaggcgcttgtggtggtgcacgcgct
+3699125/1
CCCFFFFFHHHGGIJIGEHI<BHGIJIJIIJIIGFGGHGIFGFIIIIHFF
@5060386/1
gtttgattcatgtcaatcggttcataaataaaaaagttatgtcaaattaa
+5060386/1
CB@FFFFFFFHHHJIIJIJJIJJJJIJJJJJIJJJJJIJJJGIJIJJJJJ
@2328209/1
ttttttttttgttcccacatcaggatgtggattttaatgttattattaca
+2328209/1
@@@DDDDDFF:CFDGI?DFFFEFI3<B9?F>FFFIFFBACF=DE@DFFFF
@5767945/1
gaacaaacaaaacttaagccttattataaaaggtataaatattcctgcca
+5767945/1
@@@FDDBDHFDHBGHIHGIIDEIGHCHIIG@FD:CBFHIEHI@D<DB<DB
@5768000/1
ccgcaatgttggagcttggtacaaagcaaaggtcgggcagttcgtcaaca
+5768000/1
CCCFFFFFFHHHHIJJJJJIJJJJJJJJJJJJFHIJJJJJHIJJIJJJJJ
@5060569/1
cctctatcaagtgctcgttttgttagacttcagtgtagctttgtattatg
+5060569/1
CCCFFDFFHDHFFHIJJJJJIE?EHIHGIG@CEEGIJJJGIJJHDGIEIH
@7165336/1
ccgcgacttcgttcgcgtggaatagtgacttccggcaaatttttggtttt
+7165336/1
CCCFFFFFHHHHHIJJJIJJJJJJJDHIIJJJJIJIIJJJJJIIGGDDFF
@5061473/1
gaggcgcttgtggtggtgcacgcgcttgggcagagggaatctgattgtgc
+5061473/1
@<@DDD:<DB<AF9EC<CGH<?@GG@?6D@FB;;FHE@@??7=?E>D.7;
@7841559/1
gtaccaaatttcaaccaaatccgtcaaatagttgcggagattaatggtat
+7841559/1
CBCFFFFFHHHHHJJJJIGJJJJJJJJJJJJIJJJJJHJHIIJJJJJFHI
@4400746/1
cgcaagaagtaccagaaacgggacttagccacaatctggtctggagagaa
+4400746/1
CCCFFFFFHDHHHJJJJJJJJJJJJJJJJJJJJJJJJJJHHJJJHJIJJJ
@7843266/1
ggagagaagatcctcatcttgtatagaggaggcttgggctcgctctccga
+7843266/1
CCCFFFFFHHHHHIJJJJJJJJJJJJJJIJJJJIJGIJJJIJIJIJJJIG
@2329011/1
ggatggagtgagcacgggctctgtgcctggctcccatgtcacggtagcac
+2329011/1
BCBFFFFFHHHHHJJJJJJJJJJIJJJJIJJJJJJJIJIJJJIJHIJJJJ
@2329721/1
gtgcattgtaaaattctagacacacatgccacatattcaggcattatgta
+2329721/1
@?BFDFFFHFHHHJJJJJJJIIIIGGIIGIIIJJFCIIJJJIGIJJGHII
@4402887/1
cttaatacaaggaaactgtttagactggttacattgctcacgtacagcta
+4402887/1
CCCFFFFFHHHHHJJJJJJJJJJJJJJJIIJJJJJJJJJJJJJJJJJJJJ
@6424310/1
gtctggagagaagatcctcatcttgtatagaggaggcttgggctcgctct
+6424310/1
@@@FFFFFHHHHHIJJJJJJJJJJJJJJJJIJJJJJJJJHIJIIJIIJJE
@4403485/1
ggatctcctcagtaggatggcaaagagacgaagcgcgcgttctcatgtaa
+4403485/1
CCCFFFFFHHHHHJJJGJJJJJJJJJJJJJJGJJJJJJJHJJJJJHHHHH
@6424538/1
cccatgtcacggtagcactgagtgacggcacctccgacactgaggtcacg
+6424538/1
CCCFFFDBHHGGBGGEDEHGIEECEEFEHBHEGCHIJIGEDE@GEH@DHI
@2330970/1
gtgagagtctggccagtctttagaagatgatggtgtttgtcttgtttgac
+2330970/1
@BBFFFFDFHHHHJJJIHJJJIJIJJGIJIJJJHHGHIJJJJJJJJJJIJ
@961739/1
tttaggttttccagagctcatgctagaggagtgagagtctggccagtctt
+961739/1
CCCFFFDDHHHHHJJJJJJJJJJJJJHJJHICGGIHICFHJJJJJJHIEI
@961870/1
gtggcagttcatccacttcaggtctagcattccgccccctttcaatcagc
+961870/1
@CCD=DDEHFHHHIGGGIGHHIHHHIJIJGHEGGIIJEGHIIIGIIGAGI
@7845435/1
ccacaatctggtctggagagaagatcctcatcttgtatagaggaggcttg
+7845435/1
CCCFFFFFHHHHHJJJJJJJJJIJJJJJJJJJJJJJJJJJJJJIJJJJJD
@6425126/1
tgctgggcctcttgtatgcgaaggtgttgaggcgcttgtggtggtgcacg
+6425126/1
CCCFFFFFHHHHHJJJJJJJJJJJEGHIJJJJJJJJJJFHIFHIFHIJJH
@4404292/1
tcactgttcccaacaagtatcctttgtatcagtctctctgtatactggaa
+4404292/1
@@CFFFDDHFHHDIIEEEHHHIGIIIHIIJJIEFHHEGIJHGGGGIIIIG
@4404392/1
cacagttccagtctcaggcacattgccattagtagactgatcagccggag
+4404392/1
CCCFFFFFHHHHHJJJJJJJJIJJJJJJJJJJIJJJJJJJJJJJJJJJIJ
@3700101/1
attattacagcatacataataaaattagaggaagtaggtgctgggcctct
+3700101/1
CCCFFFFFHHHHHJJJJJJJJJJJJJJJJJJJJJIIJJHHJJJJJGHJJJ
@6426668/1
ggctatgccatttatcctcgcacgttggcagtaatagtacaagtgaaaag
+6426668/1
CCCFFFFFHHHHHJJJJJJJJJJJIJJJJIJHIIJJJIIJJJJIIIJJJJ
@2332702/1
gtagcactgagtgacggcacctccgacactgaggtcacggtactcgcggt
+2332702/1
@??DDFFFHGHFHGIGHIGIIEEHGHGIJ@EGIJCFGGGGICHHGGIHF9
@1637063/1
gcacgggctctgtgcctggctcccatgtcacggtagcactgagtgacggc
+1637063/1
CCCFFFFFHHHHHIJIJJJJIJJJJIJIJJJJJHIIJIIJJJJGHGJJJI
@2332806/1
cctttctaaggttctaaactacatctgtaccaaatttcaaccaaatccgt
+2332806/1
CCCFFFFFHHGCFHIJJJJJJJJJJJJJJIJIJJJJJGIHJJJIHIIJIG
@7167218/1
ctgcagatgactgtgcatccttgctagtaagtcctgagccatagcaaaca
+7167218/1
<@@DDBBDHBDFHHFGD<CG@<FG@FGHDF?FBEH>BAGG>F<CHFCBGD
@3002726/1
ctttgatcatagtagatgtttgcatgtcagttagctttttaatacatctc
+3002726/1
CCCFFFFFHHHGFHGIGGIHJJJIIIHHHJHCHIGGIJJJJJJIIJGHHH
@255525/1
ctgagtgacggcacctccgacactgaggtcacggtactcgcggtacatgt
+255525/1
@CCFFDDFHFADFHFHGHHIGIJIGEHEBDGIGI?FBHGIIIH:=DFEFC
@5771227/1
taaaaaagttatgtcaaattaaaaaatcacgtcgaa
+5771227/1
;8?DD31@<2C?DCGFG?<F@HBFEEFEFEFCG0@B
@1638873/1
gggctctgtgcctggctcccatgtcacggtagcactgagtgacggcacct
+1638873/1
CCCFFFFFHHHHHJJJEIJJJJJJJJJJJGIIJJJJJJJFHIJIIIJJJJ
@5063237/1
gtcattttcacagttgctcaaaatggagaaataaaacttccacgcga
+5063237/1
CCCFFFFFFHHHHHHGIIJIEHIIIIGIEGIJJJJJJIJGGIH?@DH
@5063785/1
caccagttcatacttgggcacagttcctcgacgagcaagtagttcttgaa
+5063785/1
CCCFFFEFHDHHHIJJIIGEIIJCDFEGHGGIJJIJIJJBDFB>FIIICC
@5063834/1
gggagtggtgataaagataagtataggctcaaaacctaacgacatcaatc
+5063834/1
@@@?DDB?ACDFDEEGFFGGGCEHFHGGEEHGIGIGIGGIFGGIIIG@BD
@3004090/1
gtcttcttgaacttcttcaattgacgcaagaagtaccagaaacgggactt
+3004090/1
@@@DDEFFDFFHHIIIIIIIGIHCHIGHHIIGIHEHGHGCHDDBFHGDGG
@5064746/1
cagccatccaacgggattgcccatcaatttatcttcaaatgacgacacca
+5064746/1
CC@FFFFFBFHHHGIIBBBGHIGIIIIIIIIGDGEHIIDIIGDGIGIIGG
@7847181/1
gcacgcgcttgggcagagggaatctgattgtgctgttgtggaactgcttc
+7847181/1
CCCFFFFFHHHGHJJIGHIIFHIJJIJGIIGGGJJIIJIIJIJJIJJJJJ
@4405928/1
ctttactcgaatagtcttttctaacttgaacagtgcgatgttttacaagg
+4405928/1
@CCFFFFFHHHHHJJJJJJJIIJJJJJJJJJIJHIJIIJIHIJJJJJJJJ
@7170967/1
ggggaaatgaggagtcactgtcaaggccagaatcttcattagacttgtct
+7170967/1
CCCFFFFFHHHHHJFHIJJJIJJJJJJJJJJJJJJJJJJJJJJJJJJJJJ
@7847328/1
gtagcggaaggtgggttcgtgaatcatgccctcaatctgcaccagttcat
+7847328/1
@@CFFFFFHHHADHIFHIJIIIJJJJJIIJJIJEIIJJIJJJJJJGIIGG
@5065154/1
caagaagtaccagaaacgggacttagccacaatctggtctggagaga
+5065154/1
@@@FFFD=CFHHHIJJIJGFFGE@EEFGHGGICFCGE:BBGEHDFGI
@5065277/1
gccagatgccaaagttcttgatcttcactgggctcttctctgggatttcc
+5065277/1
@@@FFFFDHHHGDIHIIJJIIJJJJJJJII;GHCHIJJGIIJIIJJJJIJ
@3005647/1
attgaaaataaaaaaataaaaaatagcaggggttattgttatgtcgatgt
+3005647/1
;?@DDA;DFH<DFGEEHEIBHHIIEGHGE;6?@DDFDGGGBGIHHEDEHG
@3005733/1
ctgggcctcttgtatgcgaaggtgttgaggcgcttgtggtggtgcacgcg
+3005733/1
CCCFFFFFHHGHHJJJJJIJJJAFGGIGJJJJJGJJJJJFGIFFHJJJEF
@7171551/1
atttgtatgagtgttttgaataaatattcgagctgcaaacctattttagt
+7171551/1
CCCFFFFFHHGFFHIJJIJGIIJIJJGJJIEHIJGJJIIJIJIJJJJJJG
@5065714/1
tgattgtgctgttgtggaactgcttcacctgtggccggcggcacgcagac
+5065714/1
@CCFFFEFHFHHHHCEHIIJIJJJJJJIIJJJJIJJIIGIJHHFFDDDDD
@7171759/1
tcacctgtggccggcggcacgcagacgccttgatgacctccactttgatg
+7171759/1
@@@DDFDF>DHHFGIGFIIIIFBFBHIHG@DD@CEDAACCD?CCDCCAAA
@962841/1
acaataattaataattatgtcgcaataccgtagccgcccaaatttataat
+962841/1
CCCFFFFFHHHHHJJJIJJJJJJJJJJJJJIJJJJJJJJJJJJJJJJJIJ
@3006055/1
tgcaatcctgcctcacatgattcatccacaaattccaacccttgcgtttc
+3006055/1
;@@DDDDDHBFF?GGDHECHDHHIIID9FBCEHGGEDFHIIGHIII:6@F
@1640838/1
cagcatacataataaaattagaggaagtaggtgctgggcctcttgtatgc
+1640838/1
CCCFFFFFHHHHHJIJJJJIJJJJIJJIIIIIIHIIIJJJJIJJJIJJJH
@3704480/1
cacaggggtgtacatcatggaaggaagatgcctcatcacaacatctaaag
+3704480/1
CCCFFDFD0@@ADGGIFIJJJEIIIIJIECFHCHHHEGIICHIIJJJIJG
@3704500/1
ccacaatatattcgggaaaaccgcatccaactcggatcagccgtttctga
+3704500/1
@@@BDBD?CFB<CG>:@CCGEE@@C@DBDFIABHGDDFF8BFA;@DCHI=
@3704846/1
gcaaagataagatgaagaagaggagcaaatggaaaaaaaaattggtgaaa
+3704846/1
@CCADEFFGFHHGGIIIGGJIIDDHIJIJIJIJGGHJJBHGHIGG@CHGG
@1641482/1
gtatgcgaaggtgttgaggcgcttgtggtggtgcacgcgcttgggcagag
+1641482/1
CCCFFFFFHHHFHHIJIJIIHJIIJHHIIJJHIEGGHEIJHGFFFFFDCD
@1642249/1
gttaaaaccaaaaatttgccggaagtcactattccacgcgaacgaagtcg
+1642249/1
CCCFFFFFHHHHHJJJJJJJJJIJJHIJJJJJJJJJJIJJJJJIIHHEHF
@3007924/1
ctgagccatagcaaacagccactggcaatgtggatagctggacaaggcac
+3007924/1
CCCFFFFFGGHGHJJJJJJIGIGGEHFHIIEGHJJJIIJII>FHJIIJIJ
@965111/1
gcagccagatgccaaagttcttgatcttcactgggctcttctctgggatt
+965111/1
@@@DDBDD>DDBFGIFG2:CEHIG>HIIGGGGE3?FFGDBFHDHGEHGGG
@1642962/1
atacataataaaattagaggaagtaggtgctg
+1642962/1
@@@DD?D;4AD<DGHAFHHIFHE<?A:AAEHE
@1643082/1
tactaacagtccggtcaaatgcgttgtaaaactaaagattaaataaataa
+1643082/1
CCCFFFFFHHHHHJIJJIJJJJJIJJJJJJJJJJJJJJJJJJJJJJJJJJ
@3008530/1
gccagttataaagcatagcccgaagtgctattggcacacaggcataatgc
+3008530/1
CCCFFFFFHHHHHJJJJIIJJJIJJHHJJJJJJJJIJIIJGGJIJJJJII
@3009071/1
gccagatgccaaagttcttgatcttcactgggctcttctctgggatttcc
+3009071/1
CCCFFFFFHHHHHJHHIJJJJIJJJJJJIJDIIIJIJJJJJJIJJJJJJJ
@255735/1
cacctgtggccggcggcacgcagacgccttgatgacctccactttgatga
+255735/1
CCCFFFFFHHHHHIJJJJJJJJJJJJHHHFFFFFEEEEEDDDDDDDDDDD
@3707949/1
cttcacgacgcttcagcagagtgcacacaatggtgaactggcgttcatgc
+3707949/1
CCCFFFFFHHHHHJJJJJJJIEGIIGIJIJJJJGIJJJJJJJJJJJJJJI
@6427583/1
cacggtagcactgagtgacggcacctccgacactgaggtcacggtactcg
+6427583/1
CCCFFDDDHHHHHJJGHIJJIIIJJJJJJHHIJIJIFIFGIIGIFHIJIH
@256666/1
ggcagagggaatctgattgtgctgttgtggaactgcttcacctgtggccg
+256666/1
@@@FDDFFGAHHHEGGIIIIGAH@EGHHCFEGIICHDG@BGIIGGGIIIA
@6427876/1
aagccccagaaatttcgcacgctcgactaacattacctcgaaggcgcggc
+6427876/1
@<?DD?A=F=:AA?CA?@@D66EF?:@GDGH@9BF@FEFHEHA/@A6ABA
@6428058/1
caccagtggtcttcttgaacttcttcaattgacgcaagaagtaccagaaa
+6428058/1
CCCFFDDDFHDHHIJJJJJJJJIJIIIIIIIJGIGJGGIGH?DFHIIIJJ
@257160/1
gcaagaagtaccagaaacgggacttagccacaatctggtctggagagaag
+257160/1
CCCFFFFFHHHHHJJJJJJJJJJJJJJJJJJJJJJJJIIJJJJJJIJJII
@4407171/1
caaaaatgtaattaactttttttttgtctgtttgtctgtttgtctgtttg
+4407171/1
@@CFFFFFHFGHHJIJIIJJJJJJJJIIJIIJJJIHIIIJJGGGHIHIJG
@5775509/1
cgaaaccaatttagaatatacgaaacagcaggaccactgcagacaaataa
+5775509/1
@CCFDDDDBFHFFFIGIEIIIGIJGAA@@FC98DHHGIGGJJJJJIBHGG
@6429046/1
gggttttttaaactcatattttcatggtaccaagttatgaatttttcaaa
+6429046/1
?@@DDDFDFHGHHGEGGEGEGEHII@G<CEDGIJEHGIGEGGGIJIJJ9F
@7848969/1
gatagagacgatttcaccagtggtcttcttgaacttcttcaattgacgca
+7848969/1
CC@FFFFFHHHHHJJJJJJJHIJIJJJJJJJJIJJJJJJJJJIJJJJJJJ
@2334422/1
gatccgacaaatgttcaaattaaagacgtgtagacaggacaacgtctgtc
+2334422/1
CCCFFFFFHHHHHFHIJJJJJJIIIJJJJJJJIJJJJJJJJIJJIIJJIJ
@2334441/1
caaatttcaaccaaatccgtcaaatagttgcggagattaatggtataagc
+2334441/1
CCCFFFFFHHHHHJJJIJJCGGGHGIIDIIJJIEHFHGGGIIJ?FGHIII
@4408151/1
gtgctgggcctcttgtatgcgaaggtgttgaggcgcttgtggtggtgcac
+4408151/1
CCCFFFFFHHHHHJJIJJJJJIHGIFGIIJJJJIJJJJJIJGFHI;DHIJ
@7849364/1
atgaaaattacgaactatacaaattgcatataattatgcgtatattg
+7849364/1
@@@DDEFDDFDFBEHGHEIIIJIHEIJJJIGIIHJIJJIGIJIGGGG
@2335041/1
gctattttttttatttttattttcaatgtacagacagcacttttctacga
+2335041/1
CCCFFFFFHHHHHJJJJJJJJJJJJJJJIJJJJJJJJJJJJJJJJJJJJI
@2335296/1
cctgagccatagcaaacagccactggcaatgtggatagctggacaaggca
+2335296/1
@@@FFDDDDHGHHIIIIICCHGGEE;GHIGBHIIIHCHEBGIGIADGD9D
@7850266/1
tctgtttgtctgtttgtctgtttgtctgtttgtctgttcgtctgtgcgcg
+7850266/1
CCCFFFFFHHHHHJJJIJJJJJJJJJJJJJJJIJJJJJJJIIJIIIJJJJ
@2335667/1
ggagagaagatcctcatcttgtatagaggaggcttgggctcgctctccga
+2335667/1
CCCFFFFFHHHHHJJJJJJJJIJJJJJIGHIJJJJIGIIJJJIIIIJJJJ
@5067011/1
gacgcaagaagtaccagaaacgggacttagccacaatctggtctggagag
+5067011/1
@@?BA?DDDFHACGBEHBB?<A88?FB99?F@<?FDHE@BF8?BBBBBGC
@2335794/1
ctccaaagcattctgggctgcagatgactgtgcatccttgctagtaagtc
+2335794/1
CC@FFFFFHHHHGIJJIJJJJJJGJJIIJJGIJJJJJGIJIIIIIIJJIJ
@4409682/1
cccgcgacttcgttcgcgtggaatagtgacttccggcaaatttttggttt
+4409682/1
CCCFFFFFHHHHHJJIJJFHJJJFIJGIIJJJJJJJIIJHHHHHHFF?CE
@7174374/1
cattggtctctataatcttaccaacgttatttggttcaaaatttgataat
+7174374/1
C@CFFFFFHHDHGIEHGIJJJIJGIGJFCGHHGIGHIEIGGHJIJGIIJI
@2336179/1
gccgtttctgagattagcgcgcacagacgaacagacaaacagacaaacag
+2336179/1
BCCFDFFFHHHHHGIGIIJIJJJJGIIJJJJJJIGJFGIIJIGHIHHHHF
@4410659/1
gcaccagttcatatttgggcacagttcctcgacgagcaagtagttcttga
+4410659/1
CCCFFFFFHHHHHJJJJJIJJJJJHIJJJJJJJJJJJJJJFHIFIJJJJI
@7851814/1
agatgccaaagttcttgatcttcactgggctcttctctgggatttccctg
+7851814/1
@@@D;DDBFHB??C@EFGBIIICFFE?GBBEHGIIII<CD;CC?DBDG@?
@2337154/1
gtgtcatgtgatttgatagttgttagtgctgctaatatgtctcttaactc
+2337154/1
@@@FFFFFHHHHHJIEGGHIHGGHIJDHIIJIIJIIJGGFGIIJJJJGIG
@2337272/1
cttggaaatgataatgatatttgaacaagaacaatacacggagtaaacat
+2337272/1
CCCFFFFFHHHHHJIJJJIIIJIGGJJIFGHIIJGGIIJJGHHDGDBHGA
@7175858/1
atacataataaaattagaggaagtaggtgctgggcctcttgtatgcgaag
+7175858/1
CCCFFFFFHHGHGJJJJJJJJJJJJJJFHIJJJJJJJJJJJHIJJJJHHI
@2337583/1
cagccagatgccaaagttcttgatcttcactgggctcttctctgggattt
+2337583/1
CCCFFFFFHGHHHJJJHGIJJJJJJJJIJJJIGIIIJJJJJJJJJJIJJJ
@1646036/1
agagggaatctgattgtgctgttgtggaactgcttcacctgtggccggcg
+1646036/1
CC@FFFFFHHHHGJJJHIIJJIJJIIIJJJGIIJIJJJJIIIIJJIJIII
@966376/1
gtggattttaatgttattattacagcatacataataaaattagaggaagt
+966376/1
??@DDFFFGHHHHHIHIIJJJJIIJIJJJJJIIIIJIJIJJJIJIIEGGB
@2337752/1
ctgtggccggcggcacgcagacgccttgatgacctccactttgatgatct
+2337752/1
@C@FDDDDHHDHFEHIJIIIEIIIHHHHDF@DFFEEDCEDDDCDDDEEDE
@1646538/1
atgcgaaggtgttgaggcgcttgtggtggtg
+1646538/1
CCCFFFFFHDFHHJGGJIIIJIIGGGHGCDF
@3710100/1
acagctaagttattagcgatattataattatctactctaattaatttact
+3710100/1
CCCFFFFFHHHHHJJJJJJJJJJJJJCHIEGHICGIJJJIIJJJGJIJJJ
@966998/1
gtcttcttgaacttcttcaattgacgcaagaagtaccagaaacgggactt
+966998/1
CCCFFFFFHHHHHJJIJJJJJJJJJJJJJJJJJFHJJJJJJJJJJJJJII
@1647370/1
ctgatagagacgatttcaccagtggtcttcttgaacttcttcaattgacg
+1647370/1
CCCFFFFFHHHHHJJJGCHECFHIJIAFH?HHIC@?CG:CG?<BDGI@9B
@967731/1
acgacttatagtacactatttccacaacagtaccgaagcgctcggccgat
+967731/1
@@?DDDDDFHHFHIIIGGGIJJJIHIGJICABGHGHJIIJIGDGGIIIJF
@967864/1
gcatacataataaaattagaggaagtaggtgctgggcctcttgtatgcga
+967864/1
CCCFFFFFHHHHHJJJJJJIIJJJJJJJJFGIJJJJIJJIJJJIJJJJJF
@3011018/1
gtgtacacctgagcgagactcataacgcagccagatgccaaagttcttga
+3011018/1
;8?ABDD;ADCFHGAGIIGHEAEHHGHIDH:@?98?B>D>GDCD9C>CGE
@3011518/1
agcactgagtgacggcacctccgacactgaggtcacggtactcgcggtac
+3011518/1
CCCFFFFFHFHHHJJJIJJIJJJJJJJIJJJJGIJJIIGGIJJJJJHBDF
@3711994/1
gcaaagataagatgaagaagaggagcaaatggaaaaaaaaattggtgaaa
+3711994/1
CCCFFFFFHHHFFIIIJIJJIJJIIJJJJJJJGJJJJJJJJIJIJFGIII
@1649504/1
cttcacgacgcttcagcagagtgcacacaatggtgaactggcgttcatgc
+1649504/1
CCCFFFFFHHGHHJJIJJJJJEFHHIJJJJJ0??DFHJJIIJIIGJJJIG
@969761/1
gggaatctgattgtgctgttgtggaactgcttcacctgtggccggcggca
+969761/1
CCCFFFFFHHHHHIJJJJJIJIJJJJJJJJJJJJJJJJJJIJJJJJJHFD
@3012861/1
gtgctgtctgtacattgaaaataaaaataaaaaaaatagcagggg
+3012861/1
?@@FDFFFDFFBHAHIEGHHHGHGGHIGIIIHG@AFDGIIIIIII
@3012975/1
cgctcatcgggaggtgtggcagcctccttgaccatttt
+3012975/1
@@@DD<ADDFHFAG<CAF1B@G=FDBFADDEGG<BFHC
@1650033/1
attagtagactgatcagccggagcagctccggtaagtttgtcgagtagag
+1650033/1
CCCFFDFFHHHHHJJJIJJJJJJJJJJJJJJJFIJJIJJJIJJJJHHIJI
@3714188/1
tgcacgcgcttgggcagagggaatctgattgtgctgttgtggaactgctt
+3714188/1
CCCFFFFFHHHHHJJJJJJJJIJJJJJJJJJHIJJJJJJIJJJIJJJJJJ
@259361/1
gaactaactttaggtcaaagatgaaaaagtgccactgaacgaaaagggta
+259361/1
CCCFFFFFHHHHHJFHIJJJIJJJJJIJJHHIJJJJJJJJJJJJJJJIEH
@259567/1
ggaatctgattgtgctgttgtggaactgcttcacctgtggccggcggcac
+259567/1
@@@FFFFFHHHHFHIHJJJJEGGGIJJIGHJJJJJJIIJJIJJIIIIFFC
@3014620/1
gtcctttctaaggttcaaaactatatctgtaccaaatttcaaccaaatcc
+3014620/1
CBCFFFFFHHHHHEHIJJJJJJJJJJJJJIIJJJJJJJJJJJJJJJJJJJ
@5779250/1
cccaaatacggcaaggcccataataattaaggagatccctctattgagct
+5779250/1
@@@FFADDHHHGGJJI<EFHIGIHGFFIIIIIJJJGGHGIHEHJGGGJJF
@4411831/1
gtccgtttttaaactattttttcaatgccctaagtgagtatacatctatt
+4411831/1
CCCFFDFFHGGHHJJJJJJJJJJIIJIJJJJIJJFHGIGGGIIJJJJJJG
@2338795/1
cctctattgagctactgctgttaagcagaataaaactgaaaaataa
+2338795/1
CCCFFFFFHHHHHJJJJJJJJJIJIJIJHIJJJJJJJJIJJJJJJJ
@6432757/1
gtacagttagaaatgttacaacctctatactttgcattaaaataatgccc
+6432757/1
BBBDFFEFHHHHHJJJJJJJJJJJJJJJJJJGJJJJJJJJJJJJJJJJJJ
@7853748/1
agccagatgccaaagttcttgatcttcactgggctcttctctgggatttc
+7853748/1
C@@FFFFFHHHHGIIGHIJJJJJJJJJJIJHHIIJJJJJJJJJJJJJJJI
@4413024/1
tcataaataaaaaagttatgtcaaattaaagaatcacgtcgaacattcta
+4413024/1
CCCFFFFDHBFAAGBCFEHG>FEHCHHGEGEGIJGJIIFFGGEHIGBHGJ
@7177912/1
tgggaacattcgactgatccggtgagggatgcgtgacgtcagcccctacg
+7177912/1
@@@FDDDDDHHDHJJJJJIJIJEGGIJIIGHGJGHIJJDGGHGIGIIGEH
@4413318/1
ctggctcccatgtcacggtagcactgagtgacggcacctccgacactgag
+4413318/1
CCCFFFFFHHHHHJJJJJHHJJJJJJJIGHGIIIJJJJIJJJJJJJIJJJ
@7178273/1
gttcacattgacaaacttaggtttgcttacagccattcccaactgtcctc
+7178273/1
CBCFFFFFHGHHHJJJJJJJJIJJJJJJIJJIJJJJJJJJJJJJJJJJJJ
@7178496/1
gccatattcaaatgggaagtggtgataaagataagtataggctcaaaacc
+7178496/1
@@@DDDDDBDF<FHIIFGGACFAFCHGIGIFEHII?CFGIIIGHGHEIII
@261730/1
ctcacatgattcatccacaaattccaacccttgcgtttcaaaacaattca
+261730/1
CCCFFFFFHHHHHJJJJJJJGIJJJJJJJIJJJJJHIJJJJJJJJJJJJJ
@261879/1
gcctggctcccatgtcacggtagcactgagtgacggcacctccgacactg
+261879/1
@@@DDDFDGFHGHDCGBFHB<CDFG@BBDH:CCGIIBAGGIFIIGBHIDG
@262101/1
gaaggtgttgaggcgcttgtggtggtgcacgcgcttgggcagagggaatc
+262101/1
CCCFFDDFHHGHHIJJJJJIJJIJJIIJJJJJJJJJJJJJJHHHHFDFEE
@2341275/1
acaatctggtctggagagaagatcctcatcttgtatagaggaggcttggg
+2341275/1
CCCFFFFFHHHHHJJJIIIJIIJJJJJJJJJJJHGIJJJJJIJIJJJGEH
@4414636/1
atctagcggtcccatactacaaaaacgttgccaattgtccacattttaat
+4414636/1
@@@DABD@A0@@FHGGFCHIIIGIGI8?F?@3BBDFEDH>CFGGHGHC@F
@4414809/1
aggcaacatcttctttggtttgtcaggggtaatgctaacgtcatagcgat
+4414809/1
C@@FFFFEFDBFFHJJJJFGHGGHII@FA?EHGGGIIJJIBB;BHFGGIG
@2341975/1
gttaattacatttttgggttcgacatcgacataacaataacccctgctat
+2341975/1
CCCFFFFFHHHHHJJJJJIJJJJJJJJJJJJJJJJJJJJJJJJJJJJJJJ
@263005/1
acataataaaattagaggaagtaggtgctgggcctcttgtatgcgaaggt
+263005/1
@CCFFFFFHHHHHJJIJJIJJIJJJHHJJJJJJJJJJJJJJJJJJIIJJ?
@4416199/1
ggctcgctctccgaagggagcttgcggccgatgacctcatactccttcaa
+4416199/1
BCCFFFFFHHHHHJJJJJJJJIJJIJIJJIIIIGIIJJHHHHHHFFFFFE
@4416871/1
gcaaagataagatgaagaagaggagcaaatggaaaaaaaaattggtgaaa
+4416871/1
C@@FFFFFHHHHHJIIJIIJHHIIIGJJIIJIHJJJJJJIIEGIICEEHH
@4417322/1
gtcggcataacgggccgcgactccgccctcttcctcgggttggaatgatt
+4417322/1
@@CFDFDFBDFHHFIEHGIEHIICHA;BHAE?AAEEFB8.;@BDDAC@@B
@4417349/1
gtggattttaatgttattattacagcatacataataaaattagaggaagt
+4417349/1
CBBFFFFFHHHHHHIJJJJJJJJJJJJJJJJJJIJJJJIJJJJIJJJJJI
@2344458/1
gtcggatccgatgtaaaacattccaaaatcaacaactactaataaattaa
+2344458/1
??1B7DD1A;;:CFE:?EBEHEHBC@E@DA1:@DBDFB3BGFI@?<B@FF
@4418485/1
ggttcataaataaaaaacttatgtcaaattaaagaatcacgtcgaacatt
+4418485/1
@@@FFFFFHHHHHGIJEHDGHJIJGGIEHIJIIGJIJIGHEHGGGGGGIJ
@3014957/1
gtccgtttttaaactattttttcaatgccctaagtgagtatacatctatt
+3014957/1
@@@DDBDDDDBBFII9@@IHGI@AB4C@E?GCDH:C90?DE?BGGGGGAF
@6433705/1
agcatacataataaaattagaggaagtaggtgctgggcctcttgtatgcg
+6433705/1
CCCFFFFFHHHHHJJJJJJJIJJIJJJJJJHHIJJJJJJJJJJJJJJJJJ
@3716250/1
ggttattgttatgtcgatgtcgaacccaaaaatgtaattaactttttttt
+3716250/1
@@?DDFFFGHHGHIJIIIIFHHFGIGGGGIIGGECDHHJJJGGIJJJJII
@3716252/1
agtcaatgaaacggtgggtagtaagcgcacgaccatttttttcctacatt
+3716252/1
CCCFFFFFHHHHHJIJJJFHHHIJJIJJIJJJJIJJJJJJJJHHHHHHFF
@971716/1
cactaacattttctttttctagtttcaaatgacgataaaatatccactta
+971716/1
CCCFFFFFHHHHHJJJJJJJJJIIJJJJIJJJJJJJJJJJJJJJJJJJJI
@972074/1
cccatgtcacggtagcactgagtgacggcacctccgacactgaggtcacg
+972074/1
@@@FFFFFHHHHFGHIJIJEIIIJJJJJJJJIJJGIIIJIJJIIG=FHHI
@3017056/1
gcgtatagacattttgctaccaaaacccacttatatacgacaacttaact
+3017056/1
@@CDDFFFDDFFFBGIIIIHEHIIIGGHGFFHIGIIIGGFHIIIIGIIIC
@3716889/1
gttggtcttggttgaacggaactccaatcctttactcgaatagtcttttc
+3716889/1
CCCFFDEFHHHHHJJJJJJJJJJJJJJJJJJJJJJJJJJJJJJIJJJJGH
@3717193/1
ccttcttctcttttttctcctttcttttgcgagctgctgccgaaagatta
+3717193/1
@C@DD?DEHHHFFEIGIGGGIGHGIIHJJIIJGHIGHFHEHIGBBBCG@C
@3017789/1
cataaagaactgtttgcctctcatgtcccatactccttgatttggtaaag
+3017789/1
@@@DDD?:C=FB<EG>>BF@GEEAFFEBC>BFIFEBFFEE>FGCABGFGI
@3717770/1
cgacaccttgtggctgtgacttgtagtcaaggtggagattttactatctt
+3717770/1
CC@FFFFFHHHHHJJJHIIJJJJIJJIIIIIJCGHHIFHIIJJJJJJIJJ
@3718153/1
ctgtggccggcggcacgcagacgccttgatgacctccactttgatgatct
+3718153/1
CCCFFFFFHHHHHJJJGIJJIJJJHHHHFFFFFFEEDDEDDDDDDDEFDE
@3018348/1
cttcacctgtggccggcggcacgcagacgccttgatgacctccactttga
+3018348/1
CCCFFFFFHHHHHJJJJJJJJJJJJJJJHHFFFEEEEEEEDDDDDDDDDD
@3018381/1
ctctttctttggagtttgtatacttaattcgatgttatacatatagcatt
+3018381/1
CCCFFFFFHHHHHJHIJJJJJJJJJJJJJJJIJJJJIJJJJJJJJJJJJJ
@5069578/1
gcacgcgcttgggcagagggaatctgattgtgctgttgtggaactgcttc
+5069578/1
CCCFFFFFHHHHHJJJIJJJIJIJJJJJJJJJJJJJJJJJJJJJJJJJJJ
@7854271/1
ggaagctagccgggcggatgtatggcagtagctaactcgtccgagggtca
+7854271/1
CCCFFFFFFFHFHJJJJGGIIGHDHIJJHIEGGHGJJGHHEHFDDDD5?B
@2345526/1
gacgcttcagcagagtgcacacaatggtgaactggcgttcatgcggcaaa
+2345526/1
CCCFFFFFFHHHHAHEGHIIIIIHGHICEDHGGIIIJHIJJJJJIIJJII
@5070703/1
ccttagtacacctaatgaggactatttggcgttactgcttaatactactc
+5070703/1
CCCFFFFFHHHHHJJJJJJJJJJJJJJJJJJJJJJJJJJJJJJJJJJJJJ
@5781658/1
gtggaactgcttcacctgtggccggcggcacgcagacgccttgatgacct
+5781658/1
CCCFFFFFHHHHHJJJIGFIIJJJJIIIJIJIIHHFFFCDBDDDDCDDDD
@3018796/1
gtaacttcaaatgattgctcagatgcaatttcttgcaagaattgcacaaa
+3018796/1
CCCFFFFFHHHHHJJJJJJJJJJJJJJJJJJJJJJJJJJJJJJJJIJJJJ
@7855782/1
gtgcctggctcccatgtcacggtagcactgagtgacggcacctccgacac
+7855782/1
@@CFFFFFFHHGHIJJJJJJIGFEHIGIJJIIIGEGIJJJHJGIJJGIGJ
@5071363/1
acaaatactaataataaaaacgatagaaaacaaataaaaactatcctatg
+5071363/1
@<@DDDDDFFHD?EGIEHCGHF6?;8CEBEGFIEEFHGGD?3F>?34BB8
@3019204/1
gttacctgcaacttggccaggttagggccaacagattgtttgagatgttt
+3019204/1
CCCFFFFFHHDDHIIDHIHHFIGGGIDGBHIIHGEEGIBDGH>GIIGIHI
@5782752/1
cgttgtggactctagttttctcttttaatattataaatagttatttgatc
+5782752/1
CC@FFDFFDHHHHJJDHIIHHGHIJJHJJIJJJJJJJIJIIJJJGIIJJH
@7856798/1
ccctattgaaaacaactctacacatacatacatatttacttagattaaca
+7856798/1
CCCFFFFFHHHHHJJIJIJJJGIIJJJJJJJJJJJJJIJJJJJJJJJJIJ
@7856846/1
agttagaaatgttacaacctctatactttgcattaaaataatgcccattt
+7856846/1
CCBFFFFFHHHHHJJJJJJJJJJJJJJJJJJJJJJJJJJJJJJJJJJJJJ
@3020401/1
ctcatcttgtatagaggaggcttgggctcgctctccgaagggagctt
+3020401/1
@@@FFFFFHFFHGGGGDHHIGHIC7BGHE@<FFD9BFFHGDIBG>GF
@5783791/1
gatctccttaattattatgggcctcgccgtatttgggtccaatagatatt
+5783791/1
CCCFFFFFHHHHHJJJJJJJJJJIJJJJJGIJJJJJJGHIJIJJIIJJJJ
@5783802/1
ggttattgttatgtcgatgtcgaacccaaaaatgtaattaactttttttt
+5783802/1
@CBFFFFFHHHHHIIJJJJIIJJJJJJJJJJJJJFIIJJJJJJJJJJJJJ
@3021175/1
caatcatggacttttcttcaatatccacataagtaacttcaaatgattgc
+3021175/1
CCCFFFFFDHHHHJJJIGJJJJJJJJJJJJJJJJIJJJJJJJJJJJJJJJ
@3021310/1
ttgaaattcgcccgtcgcaccagattattgatttctctttccctgtcggg
+3021310/1
@CCDDFEFHHHHHJJJJDIIJJJGIIJIIJJJJIIIGIJJJJJJJJCGGE
@1654876/1
tcctagtacggtatctcccacacgtttcacttcagcatagacaggtgtct
+1654876/1
CCCFFFFFHHGFHIJJJJJJIJHJFHIJJJJJJIJJJJJJJJJIJFHIIJ
@7858951/1
cgtttttaaactattttttcaatgccctaagtgagtatacatctattaaa
+7858951/1
BCBFFFFFHHHHHJJJJJJJJJJJJJJJJJJDHHIDHIJJJJJJJJJJJJ
@6438294/1
agtggtcttcttgaacttcttcaattgacgcaagaagtaccagaaacggg
+6438294/1
@CBFFFFFHHHHHJJJJJJJJJJJJJJJJJJJJJJJJHIJJJJJJJJJJJ
@1655274/1
ctggctcccatgtcacggtagcactgagtgacggcacctccgacactgag
+1655274/1
@@@AABDDDHH?FHGBFGAAC@BFH?<CE<FGGA8FBGGHBFBAHIIIF;
@975321/1
ctggagagaagatcctcatcttgtatagaggaggcttgggctcgctctcc
+975321/1
@CCFFFDFFBFFHGJJJJJJJJJGIIIJGIJBHIIJJBGEHIGEGGGGDH
@6438867/1
cgacaccacagttccagtctcaggcacattgccattagtagactgatcag
+6438867/1
@@@DDDDDFAFAFAC<@CCFHBHB>GDHIEHGGF4?GG<D?<BFCDBBFH
@975530/1
ctgtttttaatttgtgctccaaattgtatctgacgacgcattgaatctga
+975530/1
CCCFFFFFHHHHHJIIJJJJJJJJJJJJJJJJJJJJJJJJJJJJJJJJJJ
@1655816/1
gccacaatctggtctggagagaagatcctcatcttgtatagaggaggctt
+1655816/1
CCCFFFFFHHHGHIJJJIIIJIJJJJJJJJJJJJJJJJIJJJJJIJJJJJ
@975972/1
cggctgatccgagttggatgcggttttcacgaatatattgtgggatgctt
+975972/1
CCCFFFFFGGHFHHHJHIIIFHIEHIJIEIIDBHGIGIJEIIGIGJJJJI
@1656195/1
ggtcgctacagtcgtacttgtttgaaggagtctatgcaagcttactataa
+1656195/1
CCBFFFFFHHHFHIHGIJJJHIJJJIJJIJHHIIJIJIJJJJJJJJIJIJ
@3023522/1
ggcaatacaacaacgacaagctgcaactgtacgaatgtgctcttgaggta
+3023522/1
CCCFFFFFHHHHHJJJJ1CHHIJJJJJJJJIJJJIJJHIIJJJJJJJJHI
@3719178/1
gataacttctcattcctgttacatcacaatttaatttaccaatttctgta
+3719178/1
CCCFFFFFHHHHHJJJJJIJIJJJJJJJJJJJJJJJJJJJJIJJJJJJJJ
@3719545/1
gtgctgttgtggaactgcttcacctgtggccggcggcacgcagacgcctt
+3719545/1
=:?DDDDDFBF?FD>CAEEHBEHABA2AFBGBE@FFHBH<<>AC@@?BB?
@3719681/1
cacttatatacgacaacttaactacagtttaaagcacgttgtatatattt
+3719681/1
C@CFFFFAFHFHFIGGHIJIJJJJGGHDGIIGGIGIJIDFHBFGIJEIII
@5073217/1
ctgggcctcttgtatgcgaaggtgttgaggcgcttgtggtggtgcacgcg
+5073217/1
CC@FF=DFHHHHFIIIJGHIIIFGHIIFIJBHIJJJHGIIGJGGGIJIHF
@5073375/1
gggttattgttatgtcgatgtcgaacccaaaaatgtaattaacttttttt
+5073375/1
BCCDFFFFHHHHHJIIJIGJHHIJJIJJJJGIGIIGIIJJIJIJJIJJJJ
@5073446/1
gggctctgtgcctggctcccatgtcacggtagcactgagtgacggcacct
+5073446/1
CCCFFFFFFHHHHJJJJJJJJJJIIIJJJHIJIJJJJJIHGIJIJIIJJI
@1657352/1
gcaagaagtaccagaaacgggacttagccacaatctggtctggagagaag
+1657352/1
@C@DFADDDHFAHGBHIGGDAAGGEHEG<FFHIIGHHGIBDECIICF@D;
@6440779/1
cataacgcagccagatgccaaagttcttgatcttcactgggctcttctct
+6440779/1
?1::1DDAF:FFF;<AF<?FGIEA9:?1??C?BF<CDFBGD?9BD>8D8B
@3720156/1
tccaggataataagttaattataccaagtttcatcgaaatcaaaccgtta
+3720156/1
CCCFFFFFHHHHHJJJJJJJJJJJJJJJHIJJIJJJJJJJJJJJJJJHIJ
@6440947/1
gtccaggcactatattgcagacctccagtggtaggtatgtatgtttatgc
+6440947/1
CCCFFFFFHHHHHJJJJJJJIJJJJJJJHHIFGHG?FIIIIJJIIJJJJI
@2347360/1
ggcacagctggtacgtcaggcactgcagctcgtccgacccgaagtggttg
+2347360/1
CC@FFFBDFHFBFIIGIJIIDIIGGHIJGIEGGHIGHIIJJBHI5CHEGE
@2347527/1
cacgtgtacatttcgagagaacaaattacattcacttgacatcataatac
+2347527/1
@CCDDDDDHHFHHIGIIGJBHEGGIIHGHHIIJJIHHJIJJJJIJGIGIJ
@5785509/1
cgggctatgccatttatcctcgcacgttggcagtaatagtacaagtgaaa
+5785509/1
@@@DDDDDDBB<FHICHGGHIGIIBH?CFGHIE?:?DHE99BFFE9BGGA
@4421418/1
tgttgaggcgcttgtggtggtgcacgcgcttgggcagagggaatctgatt
+4421418/1
CCCFFFFFHGHHHJJJJGHGHHIIJJIIGIJJGJGIIGIJHHGHFFFFFF
@6442342/1
gaactgcttcacctgtggccggcggcacgcagacgccttgatgacctcca
+6442342/1
@@@DFDDDHHHHHCBFBHDEHEHIIJJJJJJHGGFBA>ACCACD@CDCBC
@6442617/1
tacataataaaattagaggaagtaggtgctgggcctcttgtatgcgaagg
+6442617/1
C@CFFFFFHHHHHJJIHJIGGIHJEHFHIIIIJJJJJJJJIJJJJJEHHI
@5075364/1
caaataaactttccaatagacaaatacaacgaaaccaatttagaatatac
+5075364/1
@?@DFFFFHHHHHJIJJJJEIJGGIJIIJIIICHIIGGIJJJJJJJJJIJ
@2349484/1
ctcgcacgttggcagtaatagtacaagtgaaaagtcacttgccgatggta
+2349484/1
CCCFFFFFHHHHHJJGHJJJJHHIIJJGHJJJJJJJJJJJJJJJHIIJHI
@5787420/1
atagagacgatttcaccagtggtcttcttgaacttcttcaattgacgcaa
+5787420/1
@CCFFFFDGHHHHEEGHHIJCHFHEGHDHIGDEEFB?FGIDIJHIGGGGG
@2349602/1
ctcggtcggatgcgtgatgccgaggtcgacagtagtgcctgcggggatat
+2349602/1
CCCFFFFFGDHHHJIJJJIJJJGIJGIIJJJJJJJJIJJJJJHHFDBBDD
@7860050/1
cgcttgggcagagggaatctgattgtgctgttgtggaactgcttcacctg
+7860050/1
CCCFFFFFHHDHHJGGIJGGGIIIJEHIJJGIJFHHGIJJJIJJJJJJJG
@2350501/1
gtccttttaaggttctaaactatatctgtaccaaatttcaaccaaatccg
+2350501/1
CCCFFFFFHHHHHHJJJJJJJJJIJIJJJJJJJJJJJJIIJJJJJJJJJJ
@5788396/1
cttgggtggtggcaatactcggccgcgaacctccatcatattg
+5788396/1
?@@DDD;?D@<DFGGHG3<ACD?E@DFHEHEHHGEHFHFE3@B
@266662/1
cactgagtgacggcacctccgacactgaggtcacggtactcgcggtacat
+266662/1
CC@FFFFAFDHHHIIAHHIHIJJJJIGCHGBFHIJD?FHGICHHH:BDCC
@2350855/1
gtcacggtagcactgagtgacggcacctccgacactgaggtcacggtact
+2350855/1
CCCFFFFFHHHHHJIJJIJJJJJJJJJIJIIIIJJJJJJJHHIIJJEHHE
@2350923/1
gcgatagtgaacacattgttacagtactgaacaaatgtaagtactacgaa
+2350923/1
CCCFFFFADFHDFHGHJIHHIIIIIIIGIIGIJIIIJJJGGDFHCHHIJI
@7860777/1
gaggcgcttgtggtggtgcacgcgcttgggcagagggaatctgattgtgc
+7860777/1
CCCFFFFFHHHHHHJJIIJJJJJJJJJJJIIJJIJJJIJHHHHHHFFCFF
@2351255/1
gtctgtttgtctgtttgtctgttcgtctgtgcgcgctaatctcagaaacg
+2351255/1
CCCFFFFFHHHHHIJJJIJJJHIJJIIJJHIJJJJJJJJJJJJJJJJJJJ
@5789368/1
gcacgcgcttgggcagagggaatctgattgtgctgttgtggaactgcttc
+5789368/1
CCCFFFFFHHHHHJJJJJJJGJJJJJJJJJJJJJJJJJIJJJJJJJJJJJ
@7861245/1
gcctgttttggtagcggcggcgcggtccgtgaggagcatgctcgccatca
+7861245/1
CCCFFFFFHHGFFHGGIIIFIIGDDBDDB??@BDC@BBCDDDDDBB@@C3
@267555/1
ctaaatgctaagcctaataaatgccatacaaggtctataaaaatataatt
+267555/1
@@@FFDDAHFFGDEFDFHCHHICHCD?FBCDE;:CECGFFFHHGGGHEIF
@5789892/1
gctcgctctccgaagggagcttgcggccgatgacctcatactccttcaac
+5789892/1
CCCFFFFFHHHHHJJJJJJJIJJJJJJJJIJJGIIIIIIIJJGHHHGHFF
@3024487/1
gtggtcttcttgaacttcttcaattgacgcaagaagtaccagaaacggga
+3024487/1
CCCFFFFFHHHHHJJJJJJJJJJJJJJJJJIJJIJJIIJJJJJJIJJIJI
@268181/1
ccgattgacatgaaacaaacactaaatgtaaatttaagcatcccacaata
+268181/1
CCCFFFFFHHHHHJIIJJJIJJJJJJIJFHIHIJJIJJJJJJJIJJJJJI
@7862824/1
gttggttatcaagtggcttggtaggatccaagttgaaatctttgatcatg
+7862824/1
@@@FFDFFHHHHHGGIIJJ1?AECG?E@FGIDBFB>GHAAGIJG<DEGHC
@7183548/1
gtctggagagaagatcctcatcttgtatagaggaggcttgggctcgctct
+7183548/1
CC@FFFFFFHBDHGGHIJJJJGIIJCHIHJJDGHIIIIID=DGGGGGGIG
@268954/1
gtatgattatttgtctgtagtggtcctgctgtttcgtatattctaaattg
+268954/1
B?BFFFFFHHHHHHGGIGJIIHIHHIJJJHJHIJIJHHIJJJJJJJJJJJ
@7183802/1
tgattttataatttagagacacgtgtacatttcgagagaacaaattacat
+7183802/1
CCCFFFFFHHHHHJJJJJJJJJJHJJJJJJJJJJJJJJIIJJIIJJJJJJ
@3720858/1
gtggattttaatgttattattacagcatacataataaaattagagg
+3720858/1
<?@DD?DD?FDFBHGFII>HHIE<???AHE9AHCAB??9C@GG493
@7863730/1
gggatgccacccggcaccactcccgggtgaggatgcactacatttccgtc
+7863730/1
@@@DDDDDHFHHD>GIGIIJGHIIAABDABFBGGEB@GAGIAFGHGHGJI
@3721443/1
gtgttagtaaaaaaaaagatagttcttcaataaacaataaaatttaattc
+3721443/1
BB@DDFFDHHFHHJJIIIIJJJGIIIIJJIIIJJJJJIJJJIIJJJJJJI
@7864006/1
aatatattcgtgaaaaccgcatccaactcggatcagccgtttctgagatt
+7864006/1
CCCFFFFFHHHHHJJJJJJJJIJIJJJJJHJJJJJJJJJJIJJJJJJIJI
@3026347/1
tggtggtgcacgcgcttgggcagagggaatctgattgtgctgttgtggaa
+3026347/1
BCCDFFDDHHHGHJJJJJJJJIIIJJIIJJIGIJJJJJIJIJHIJIJJJI
@7864197/1
gtcttcttgaacttcttcaattgacgcaagaagtaccagaaacgggactt
+7864197/1
@@<BD;=A=ADFB@:<CEHD@IB4?FF@<8:CGGG??F<FB?G@G:.?.8
@3721854/1
tgtggaactgcttcacctgtggccggcggcacgcagacgccttgatgacc
+3721854/1
CCBFFFFFHHHHGJJJJJJHGIJJJJJIJIIJIHGHFFCDDDDDDDDDDD
@7185200/1
agcatacataataaaattagaggaagtaggtgctgggcctcttgtatgcg
+7185200/1
@@@BAADDDFHHF@9C@F>:CHHHI;G@@ECFEEFGH;F=FEEB:BFGF0
@7864710/1
caatgcaatttaatttgatacaaaaatattataataataggttctttttt
+7864710/1
@<<DDDDADB?<CEGHDCEFGGIDBCDGEGHHHDEB9?BGFEDFEHCGII
@3027273/1
gtcacggtagcactgagtgacggcacctccgacactgaggtcacggtact
+3027273/1
C@CFFFFFHHGGHJJIIEHGIIIJJIJIJJIIJJJJJJIIHIIIJJIIHH
@978240/1
cagcatacataataaaattagaggaagtaggtgctgggcctcttgtatgc
+978240/1
CCCFFFFFHHHHHJJJJJJJJJJIJJIJJHHFHGIHGIIHJGIJIIIJIJ
@978675/1
gtgcattattacattttttataaacggtacatctagagtataaaaaactg
+978675/1
CC@FFFFFHHHHGJJJJJJJJIJIJJJEEHJJJJJJJJFFIJJJJJIJJJ
@7866179/1
aacagaattgacccttctacagatttattatagcctgcgacttcgttcgt
+7866179/1
CCCFFFFFHFHHGHIJIJJJIJGGIJJJJGJHCIIIJEIJJJIIIJHIJF
@7187169/1
gtagttctcagcttccctgcaaagttaaccatcttgtattcaaaagaaaa
+7187169/1
BBCFDFFFHGHHHJIJJJJIJJJJHHJIGHIIIJIJHIIIJGFHIJIJIJ
@7187356/1
ggttttttaaactcatattttcatggtaccaagttatgaatttttcaaat
+7187356/1
BC@DFFFFHHHHHJJJIIJJJJJJJIHHIJJGIJJJJJIHJJJJJJIJII
@5076531/1
cagtggtcttcttgaacttcttcaattgacgcaagaagtaccagaaacgg
+5076531/1
?@@DD>DDHHDHDB>GBFDBCCEHBFEF@HDFIIGBH>0BDGDHGBDDHB
@1658101/1
caatttagaatatacgaaacagcaggaccactgcagacaaataatcatac
+1658101/1
@@@FFFFFFHHHHJJJJJJJJJJIJJIJJJJJJJJJJIJJJJIJJJJJJI
@1658325/1
cttgcagccatccaacaggattgcccatcaatttatcttcaaatgacgac
+1658325/1
CCCFFFFFHHHHHJJJJJJJJJJJJJJJJJJJJJJJJJJJJJJJJJJJJJ
@2351884/1
ctcttgtatgcgaaggtgttgaggcgcttgtggtggtgcacgcgcttggg
+2351884/1
CC@FFFDFHHHHHGHICEHGIJJJJIIJJJJDEGGH@FHIIIJJHFFFAD
@6445761/1
ggaacattcgactgatccggtgagggatgcgtgacgtcagcccctacgat
+6445761/1
CCCFFFFFHHHHHJJJJJJJFHHIJJIIIIJGHIIJIJJJIJJJJIJJJJ
@5077007/1
ctacttgtagacacggcagatgaggatacctcaacttcatcttatactta
+5077007/1
CCCFFFDFFHHHHIJJGGICFHFHGGIEDFHGGFIGIEGEGHIJJJGIJD
@5077148/1
ctcgtatgtcaaggacttcacacataaactctatgactggctgcgcttta
+5077148/1
@@@DDDDDDHDBFE;FHEICACFIFGIICHIIIIIEIHIIIIIHIHIIIA
@5791687/1
gttcaacgtaaagcaaactcgtactaagggtactg
+5791687/1
@?@DDDDAC;DACFHA>F<CAH@FFD>D9G@;CG@
@7867314/1
tcttggttgaacggaactccaatcctttactcgaatagtcttttctaact
+7867314/1
<??DD?DDA>FACB@1?23:A94EF9FF>F<?D9DBFGGEFFEDCC@FGD
@1658920/1
gtcaaattaaagaatcacgtcgaacattctatgcttataccattaatctc
+1658920/1
CCCFFFFFGHGHHJJGHJJJJJIJJJJJJJJJJIJJJJJJJJJJJJJIJI
@5077554/1
tgggatgccacccggcaccactcccgggtgaggatgcactacatttccgt
+5077554/1
@<@DDDDDDDDD<GGGGIIHIG;DF<G<0?DDA9.=BGGGDEDEH@DDG=
@2353135/1
atggagtgtccccttgctgcagctagcctctgtcctctgaagtaaacgcc
+2353135/1
C@CFDF2AAFFDHGGGIHGIGHGHE<?CDFFHGHHIIIGGEH?DHFHGBH
@5793188/1
gttatgtcgatgtcgaacccaaaaatgtaattaacttttttttttgtctg
+5793188/1
CCCFDDDBFHHHAAEHHIIIIIIGGHG1C<DGCHDGGHDHIGGGHB6;;7
@5793434/1
gcatcagttacaatgtttgagtacttagttacttgttattgctttatgat
+5793434/1
CCCFFFFDHHHDHJJHIGIGIHGJGJIHFHIIJJJIJJJJJJJJJEHJHI
@3724884/1
tgagtatacatctattaaattcaaacgcagagctcattatgttgattttt
+3724884/1
@@BFDFFFGFHHHJJJJIJIIJIJJHIIGGHIJJJGHIGIIIIIBHIJJI
@3029388/1
gttcgtctgtgcgcgctaatctcagaaacggctgatccgagttggatgcg
+3029388/1
CCCFFFFFHHHHHJJJJJJJJJJJJJJJJJJJJJJJJJJGIFHIJEGHHH
@4424326/1
ggattttaatgttattattacagcatacataataaaattagaggaagtag
+4424326/1
@@CFFFFFHHFFHIIGIJJIJFIJJDEGIIIGIJIGEHHGGIGIJIJIIF
@3725062/1
cccgtttagcagcttcatccagaggcaagcgctccaagttgcttggaggc
+3725062/1
CCCFDFFFHFHHGJIGHJBFEGGJIEIIIGIJGEFGGH?FHEIIGGDFHC
@5794038/1
cccaaatttataatcatcaaaaataatgcatgaagattgcgcagatggag
+5794038/1
CCCFFFFFGHHHGJJJJJIIJJIJJIJJJIJJJJJJIJJJFIIIIIHIIJ
@3725285/1
ccactccatactttgtttcatttaaatttacgggctatgccatttatcct
+3725285/1
?<@DADDDF?HHGBGCAAAIHGD:CCFCHH@G<@AHIII@FE@GGEHIII
@4424588/1
aacgcagccagatgccaaagttcttgatcttcactgggctcttctctggg
+4424588/1
CCCFFFFFHHGHHIJJJJIJFHHIJJJJJJJJJJIIIJIJJIJIJJJJJJ
@5794845/1
ggcagagggaatctgattgtgctgttgtggaactgcttcacctgtggccg
+5794845/1
CCCFFFFFGHHHHJJJJJJIJJJJJJJIIJJJJJJJJJJJJJJJJJJJJJ
@271259/1
catacataataaaattagaggaagtaggtgctggg
+271259/1
?<<B?DBDFFAD<CGB<ECHG@C:33<9FFEEH<7
@3030298/1
ctgcttctggcacatcaggagaagttggctcctcaacagacacagagctc
+3030298/1
CC@FFFFFHBFHFEGGGFIEGGIGIICHHICEGIIIIJJGGIIJJJFGHJ
@4425800/1
ctgtgcaacccatttgatgctgacacgaaacactcggtccttaccctctc
+4425800/1
CCCFFFFFHHHHHJJJJJJJJIJJIJJJJJJJJJJJJIJJJJJJJJJJJJ
@271749/1
cttgaacttcttcaattgacgcaagaagtaccagaaacgggacttagcca
+271749/1
CCCFFFFFHHHHHIJJJJIIIIIJJIIJIJIJIJJJJJJJJJJJJJJJJJ
@4425968/1
tggattttaatgttattattacagcatacataataaaattagaggaagta
+4425968/1
CCCFFFFFHHDHHJIJJJJJJJJJJJJJJJJJIJJIJJJJIJJJJIJJDI
@7188478/1
tcgatgtcgaacccaaaaatgtaattaacttttttttttgtctgtttgtc
+7188478/1
CCCFDFDFHFHHHJJIJJJJIHEIIIJJGCIIJJJJJIJG=DEEAEHG?@
@272335/1
gtggtgcacgcgcttgggcagagggaatctgattgtgctgttgtggaact
+272335/1
@@@FDDDFHHGHHIIJJIJJJIJIGAHGIJJIIIIGHGIJFEHFHIIIJJ
@272478/1
gccagatgccaaagttcttgatcttcactgggctcttctctgggatttcc
+272478/1
CCCFFFFFGHGHGIFHIIJJJJGIIJEJEHGGIIIJJJJJJJIJJJJJJJ
@3727971/1
ttgtgctgttgtggaactgcttcacctgtgg
+3727971/1
@CCDFFFFHGHHHJJJJJJJJJIJJIG;A<E
@2354881/1
cgctcatcgggaggtgtggcagcctccttgaccattttagatatttgttg
+2354881/1
@@@DDDEFHHHDDECAABGEHGHI;DDHIIIIIIGHIIHIEFGGDGIFEC
@3728291/1
gttcaccaagctagtggcgttgatgtcgcaagatagtgagacattcactt
+3728291/1
BBCFFFFFHHHHHJEGIJJJJJJJJHIIJIIJJIJJDHIJJJIJJJJJJJ
@4427821/1
tctgtttcttggcatctatagatgtcggtggcgcacagggcacgcttgcg
+4427821/1
@CCFDFFFGHHGHJIGHIJGIJJJJJJJFHGIIJJJJJJJJIJJJJJIJI
@980331/1
cctggctcccatgtcacggtagcactgagtgacggcacctccgacactga
+980331/1
CCCFFFFFHHHHHJJJJJJFHIJIJJJIJGHJJJJJJJJJJJJJJJJJJE
@2356101/1
tgagtgacggcacctccgacactgaggtcacggtactcgcggtacatgtt
+2356101/1
?@@FADBD:@DCFGIEEG@GGEGIIIIDEGHIIDHII@HIIB:=BDDEFF
@4429600/1
ggcttcttctttctagtgcctgataagcccagacctagcccaaattcttc
+4429600/1
?@?BDDDDH><DFBHIFHHFHGGGHGEHIHGHEGGHIIEGGIICFDGGGH
@7192783/1
tgctcagatgcaatttcttgcaagaattgcacaaagttgaagtccttgtt
+7192783/1
@@@FFFFFHDDB?FFFGF>@FBBEBDH>@F@<FBHI?C@BFH1?DGGEGG
@982054/1
catacataataaaattagaggaagtaggtgctgggcctcttgtatgcgaa
+982054/1
@@@FDDFDHHHDFIIDHGGDHIIGGGFE<AFHG@GCDGGDFHGHIIIGGI
@982080/1
cgttcatgttcatcacccagtcgcgcttggtcgtcttaccaccacccgca
+982080/1
CC@FFFFFHGGHHJJJJJJJIJJJJIFJIJFHIHIJJJIJJJJJIJJJJH
@2357557/1
ctgcaacttggccaggttagggccaacagattgtttgagatgtttgtgaa
+2357557/1
@??DD?DD?DHBFII=<BB:CFGG@G;?FC<:?FCD>FFGIIB>FHBAHH
@7869959/1
gtgtgttaccgaccagagtagcaaccaccttcaatcctttaacgaatgca
+7869959/1
@?@DDDDFHGHHHJIJJJFHGIIIJJIJJJIJJJJJJJJIJIJJJJIIJJ
@7193368/1
gggatctgagaatggtttagattcacaattttgtccgctggacaatgttt
+7193368/1
CCCFFFFFHHHHHJJGHIIIGIJJJJJJJJJJJIJJJJJJJIJIJJJIJJ
@5795906/1
caatatattcgtgaaaaccgcatccaactcggatcagccgtttctg
+5795906/1
CCCFFFFFHHHHFJJJJIJJJJJJJJJJJJJJIJJJJJJJHJIJJJ
@5079407/1
gcaacccatttgatgctgacacgaaacactcggtccttaccctctccagg
+5079407/1
@@@FFFDBCDHFD@FHIICEHIEIFHIJIHIII?@FHIIIHGJGEDGBGG
@7871146/1
gttgtggaactgcttcacctgtggccggcggcacgcagacgccttgatga
+7871146/1
CCCFFFFFHHHHHJJJJIJJJIJJJIIJIGGGGIHHFFDEDBDDDDDDDE
@5079954/1
cagcatacataataaaattagaggaagtaggtgctgggcctcttgtatgc
+5079954/1
CCCFFFFFHHFFFEBGIIJFIBEHECF<<C9<ACF@<F=FGDGGGG@FGH
@5796584/1
cgggcttcaacagcttgttagcttgccattgtcctttcctaggagtgact
+5796584/1
C@CFFFFFHHHHHJJIIGHCHGDHIJGICHIGGGHJGIHIIJJHHBFHII
@5080126/1
taataaaattagaggaagtaggtgctgggcctcttgtatgcgaaggtgtt
+5080126/1
@@@FDFEFHHFFFIIGGJFFII>FGECAGEHIIIJFHGIGHGGGDBBEGF
@5796791/1
caacctctatactttgcattaaaataatgcccattttcacaggcaaggga
+5796791/1
@@@FFFFFHGHHHJIIIJJJJJJJJIGHBGGEGGIIGDGIJJJJIIIJJJ
@7872511/1
ggcagctcgaacacggttaccgggaatttgtttggtatctgataccgaca
+7872511/1
?@@?ABDDAFH?FD@G:C@GBAGIIBAFE@BD?DHH<D@GGICH@C4AHE
@5081003/1
caggaatatcaccggctcgttgaacaccttaggacgaag
+5081003/1
CCCFFFFFGAADHIGHGGDCF?;G>GEICGAGE@FDDF?
@7873001/1
gccagatgccaaagttcttgatcttcactgggctcttctctgggatttcc
+7873001/1
@CCFFDFFHHGHHJEHHIJGGIGDHHIIHGDGFEFAHIIHDDIJGIGIII
@1664576/1
cagcatggtaagaaggtggcggccagaatctagacatgcacagctcttgc
+1664576/1
@@@=DBD?DFBFDEGIF@F;8CC@DDBD@@BBDFGD>?CGIBFEC@@@@E
@7873134/1
ctgtatgtttacatcataatgatgaacaaatcctcttggcattgatattt
+7873134/1
BCCFFFFFHHHHHJJJJJJJJJJJJJJJJJJJJIJIIJJJIJJJIJIJJJ
@5081534/1
agcatacataataaaattagaggaagtaggtgctgggcctcttgtatgcg
+5081534/1
@@CFFFFFHHGHHIIJHJHIIIJJJJHGHHHFGIEGH=GHJIJJIIJJII
@4430030/1
gcctgggatgccacccggcaccactcccgggtgaggatgcactacatttc
+4430030/1
CCCFFFFFHHHHHJJJJJJJJJJJJJJJJJIIJJJIJJJJIJJJJJJJJH
@3731540/1
agcaaatggaaaaaaaaattggtgaaaagaatcacaagtaagatactgca
+3731540/1
CCCFFFFFHHHHHJJJJIBGGIBDFHJJGGHGGIGHIGBCHGGGIGHHIG
@4430385/1
gttcacattgacaaacttaggtttgcttacagccattcccaactgtcctc
+4430385/1
@=<DDFA4CFHGBHII@EFAFCD?GGBFBFFHIBGAFGIGIIICHGGGCH
@273362/1
cgtttgaatttaatagatgtatactcacttagggcattgaaaaaatagtt
+273362/1
CCCFFFFDFFDFHJJIJJJAFEHIHIGIAFHIIIIIIIGGGIIIIIIIHI
@2358444/1
agatgccaaagttcttgatcttcactgggctcttctctgggatttccctg
+2358444/1
@@CFFDFDHHHDFHIGHHJEHHIJIIC@FGIEEHJJJJJIIIIIJGEGIG
@6449262/1
gccagatgccaaagttcttgatcttcactgggctcttctctgggatttcc
+6449262/1
@@@DDDBDBBDHDHCBG<CHGGIIIIIEFHIGEGHGEIICGHII;?B>DG
@2358649/1
caaatttcaaccaaatccgtcaaatagttgcggagattaatggtataagc
+2358649/1
@B@DDDFFHHGHHIGJJJIHIIJJJJIFIIGIDHIJJJJIIJJIIGIIJG
@7194436/1
ggtcactcccagcttcgggaaattgctgcacgaaccggagaagggaatga
+7194436/1
@<@DFFBDHHHHFIAGHEGEIIIGHCGHIIIGIIIIIIGGIIGIIEGGEE
@6450880/1
gtgattagcttggtgccttcaggtagcgtgggatactggagcgtcttccg
+6450880/1
@BBFFFFFHHHHHHIJJJJJJJJEHIJJHJJIHIGIIJIGJJJIIGJJIG
@7195562/1
cacctgtggccggcggcacgcagacgccttgatgacctccactttgatga
+7195562/1
CCCFFFFFHHHHGIIJIJJJIJJIJJHHHFFFFFDEEDEDDDDDDDDDDE
@275187/1
gggctctgtgcctggctcccatgtcacggtagcactgagtgac
+275187/1
@@@DA;BDD?DAFB9EEFC?D<EFFEHF6?CFFCFGII@?DBF
@2360202/1
gtttgtttcatgtcaatcggttcataaataaaaaacttatgtcaaattaa
+2360202/1
CC@FFDDDFFFHH>GFGGDEDFFGIGHHHIG>GHGECGHFGBDEHGGIIG
@275249/1
gcgcaagcgtgccctgtgcgccaccgacatctatagatgccaagaaacag
+275249/1
@@@DDD?DDAFAFHIIIIIIBH@DDAGG@@GDBBFBHACFHGIIII>EEH
@7196083/1
gcggttttcacgaatatattgtgggatgcttaaatttacatttagtgttt
+7196083/1
@CCFFFFFHHFF=GHGIEGHGIJIIGHGCHGHFDFGIGIGIIJGHBFGFH
@4433091/1
cctggttccacgttatattggacattaggaccgtcattgaacaatctcgt
+4433091/1
@@<A;BDAHBFHHIGIGHHGGEFBHGGIIIIIIGHIIIIIGIGGHGHGH?
@4433095/1
accgattgacatgaaacaaacactaaatgtaaatttaagcataccacaat
+4433095/1
CCCFFFFFHHHHHJJJJIJJJJJJJJJJJIIIJJIGIJJJJJJJIIGIIJ
@6452304/1
cttccgtacattttatactaagctgtaaagtaccgactgttgagccagta
+6452304/1
@CCDDFDEHFHGDGIIIIIIIGB?F@HHAECDHHBDGDBBBEG<<BFHDC
@6452324/1
gaggaagtaggtgctgggcctcttgtatgcgaaggtgttgaggcgcttgt
+6452324/1
B@@FDFFFFHGDFHIIJJIIJJJJJHHJJJJIJIJFHHIIJJJJJJJJI@
@2361397/1
gctgtctgtacattgaaaataaaaataaaaaaaatagcaggggttattgt
+2361397/1
CCCFFFFFHHHHHJJJIJJJJJJJJJJJJJJJJJJJJJJJJJJGHIJJJI
@4433626/1
ctgttgtggaactgcttcacctgtggccggcggcacgcagacgccttgat
+4433626/1
@CCFFFDDHFHHDGGEFHHICGCEGEGGJIJGIIEHEEFFDEDDDBDDDC
@7873702/1
gtgttgaggcgcttgtggtggtgcacgcgcttgggcagagggaatctgat
+7873702/1
BB@DFFFFGHHHHJJIJJHGJGHIJJJJJJHIJJJJIJHIHHFHFFFFFF
@3034289/1
gcgagctgctgccgaaagattagagtcgtcttctacttctgcttctggca
+3034289/1
CCCFFFFFHHHHHJJJJJJJJJJJJFHIIJJJJJJJJJJJJJJJJJIJII
@983466/1
ctattttatgtccaggataataagttaattataccaagtttcatcgaaat
+983466/1
CCCFFFFFHHHHHJJJJJJJJJJJIJJJJJJJJJJJJJHJJJJJJJJJJJ
@3735114/1
caccagtggtcttcttgaacttcttcaattgacgcaagaagtaccagaaa
+3735114/1
C@CFFFFDHHHHHJIIGJIIIIGGJJJJGIIGIIJJJIJJIIJIJIJIJI
@1667076/1
ccacaatctggtctggagagaagatcctcatcttgtatagaggaggcttg
+1667076/1
CCCFFFFFHHHFHIJJJJJJIJJJJJJJJJJJJIJHIJJJJJJIJJJIJG
@1667103/1
tgcctggctcccatgtcacggtagcactgagtgacggcacctccgacact
+1667103/1
CCCFFFFFHHHHHJJJJJJJJFGIJJJJJJJFHIIHIJIJJJJJJJIJJI
@1667125/1
ctcatcttgtatagaggaggcttgggctcgctctccgaagggagcttgcg
+1667125/1
CCCFFFFFHFHHHJJJJIJJJJJGHIFGGIGIIGIJGHJJJJFHHHJJJG
@5800597/1
gaggcgcttgtggtggtgcacgcgcttgggcagagggaatctgattgtgc
+5800597/1
CCCFFFFFHHHHHIJJGHIJJJIJJJJJJJJJJJJJJIIHHHHHHFFFFF
@5082362/1
gtccttgttgttaagaggtgttacctgcaacttggccaggttagggccaa
+5082362/1
CCCFFFFFHHGHHIIHIJAFHIJJJJIJJJIIJJJIJIIJFGIJIJIJII
@984685/1
gcgatgttttacaagggcaggttgaactcacaccattcaatttaaaagaa
+984685/1
@@@DDDAD?CFH?FHE;FGGEHHBHIEHCHGIIGIBHGICHEHECBB>AD
@1667806/1
gtgcattgtaaaattctagacacacatgccacatattcaggcattatgta
+1667806/1
CCCFFFFFHHHHHJJJJJGIIIIJJIJJJJJJJJJJIJJJIFGGIJJIHG
@7876301/1
cttgaattccttgatgactgcatagatagaaatcgaactcggtcggatgc
+7876301/1
@@@DDDDDDDF4CGFEDEHGEEHHGGHIIIHHIGFEGFGIIGIGHIIGEE
@3736662/1
gttgtggaactgcttcacctgtggccggcggcacgcagacgccttgatga
+3736662/1
BBCFDFFFGHHHHJIJJIJJJHIJJJJJJJJIIJHFFFDEDDDDDDCDDE
@5801378/1
gctgggcctcttgtatgcgaaggtgttgaggcgcttgtggtggtgcacgc
+5801378/1
CCCFFFDDHHHHHJJJJJJJJJJCGHHJJJJJJJJJJIJJGIIHHIIJJH
@3036599/1
gtggattttaatgttattattacagcatacataataaaattagaggaagt
+3036599/1
@BBFFFFFHHHHHHIIJJJJJIJJJJJIJJJJJIJJIJJJJJJIJJJIIG
@4434028/1
ggacctattgctacataatatatgaaacgatctgctttggtataggtacg
+4434028/1
CCCFFFFFHHHHHJJJJIJJJJJJJJJJJJJJJJJJJEIJHIIJJJIIJJ
@277290/1
gctgattttgttaattatatcatttgttacattaccactgtttacctacc
+277290/1
@@@DDBDDD>FBC?CEHIIIHII>BHHGIHHHIHHEEHIIDDCFFHEGGG
@6453746/1
gtggtgcacgcgcttgggcagagggaatctgattgtgctgttgtggaact
+6453746/1
@CCFDFFFHHHHHJJJJJJJJJJJJJIJJJJJJJJIJJIJHIJHIJJIJJ
@4434753/1
gcgatgttttacaagggcaggttgaactcacaccattcaatttaaaagaa
+4434753/1
B@BFFFFFHFDHHJIFIFG>HGIEHGIJJGIFHIJJJJJDIIJIJIGGHI
@3038005/1
tgtcaatcggttcataaataaaaaacttatgtcaaattaaagaatcacgt
+3038005/1
CCCFFFFFHHHHHJJJJJJJJJJJJJJJJJJJJJJJJJJJJJJJJJJJJH
@4435172/1
gatggagtgagcacgggctctgtgcctggctcccatgtcacggtagcact
+4435172/1
@;?DD>?=DFFHHEGDEDEHIA?EBHIIIHIEDFGIG@GFFHGI=FEH<F
@7198285/1
gactgatcagccggagcagctccggtaagtttgtcgagtagagccttagc
+7198285/1
BCCFFFFFHHHHHJJJJJJJJJJJJGIIJIHIJJJJIIHIJJJJJJJJJJ
@4435545/1
gtgctgggcctcttgtatgcgaaggtgttgaggcgcttgtggtggtgcac
+4435545/1
CCCFFFDFFHHHHJJJJIJJJIHHIFHGHIIJJGIJJJJJIIHIIHIIIJ
@3038990/1
gtttattttgtttttctctgtgatctgtttcttggcatctatagatgtcg
+3038990/1
CCCFFFFFHHHHHJJJJJJJJJJJJJJJJJJJJJJJJJJJJJJJIJJJJJ
@4436003/1
gtggaactgcttcacctgtggccggcggcacgcagacgccttgatgacct
+4436003/1
@@@DDDDFHHHHDDIJJIHIIIIIIIIIJGHGBHFFFFCBDBDDDDDCDD
@7199085/1
ctcatcttgtatagaggaggcttgggctcgctctccgaagggagcttgcg
+7199085/1
CCCFFFFFHFHHFIFHIEHIJGGIGIIGBFHGJGGIAFHIIIGGGIIEAE
@7199276/1
ggctggcagtccgtgaacgcccaggctgtccgtttataataatactgcct
+7199276/1
CCCFFFFDHHHHHHIEIIJJJIIGGIJIHGHIDHHIIHIJIIIIJIJJJG
@6455585/1
ggcgcttgtggtggtgcacgcgcttgggcagagggaatctgattgtgctg
+6455585/1
CCCFFFFFHHHHHJHHIIJJJJJJJJJJJJJHIJJHJJJJJIJJJJJJJH
@6455612/1
gcaagaagtaccagaaacgggacttagccacaatctggtctggagagaag
+6455612/1
CCCFFFFDFHHHHIGIJJJJJGIJJJJIJJJJJIJJIJGHIIJGIGHGIG
@2361991/1
gtgcattgtaaaattctagacacacatgccacatattcaggcattatgta
+2361991/1
@B@FFFFFHHHHHIJIJJJIIIIJJJIIJIJIJJJJJJJJIJJJJIJJHI
@2362014/1
cccttctacagatttatatagcccgcgacttcgttcgtgtggaatagtga
+2362014/1
@@@FFFFDDFFBFAHBFHFHDIC?FGF@@DDGCHGIIDHBFGGGHGC7@E
@7199481/1
ccgcgatgattttggacgtatttttgttgttttttcataccgtcattatc
+7199481/1
CCCFFFFFHHHHHJJIIJFHJJJJJJJJJHJJJJJJJJJJIIJJJJJJJI
@279718/1
gtcaaattaaagaatcacgtcgaac
+279718/1
?=?D?B?BB?D::<AE>?A3<@8<2
@7199793/1
ggattttaatgttattattacagcatacataataaaattagaggaagtag
+7199793/1
BC@FFFFFHHGHHIJJJJJJJJIJJJJJJJIJJJJJIJJIIHIIHIJGGG
@2362599/1
ctgcaaagttaaccatcttgtattcaaaagaaaacctagaatcactggtt
+2362599/1
CCCFFFFFFHGHHJJJJJJJFIJJJJIJJJJJJJJJIJJJJJJJJIJJGI
@4437823/1
ctctgtgcctggctcccatgtcacggtagcactgagtgacggcacctccg
+4437823/1
@<@DDAD;D:DD8AFGFDHEFH<FE@GEFBE@F9GFDBDFF:DDDB8BFI
@280748/1
attattagtcagggatttatgcgcgtcagcgactgaaatctgt
+280748/1
@CCDFFFFHHFHHJGIJJEFHFEGIIH@CGHHIJI9B3CFFGB
@280843/1
acggctttttccagatccactcttgctccatggtccaggagcagcagcgt
+280843/1
@CCFFFFFHHFHHJJJJJJJJJJJJJJJJIJJJIJJJJJIJIIJJJJJI?
@7200851/1
ctgtggccggcggcacgcagacgccttgatgacctccactttgatgatct
+7200851/1
B@@DFFFFHGHHHJIJJJJHIJJJHHHHFFFFFFEEDEEDDDDCCDEFDE
@3737297/1
aggagcaaatggaaaaaaaaattggtgaaaagaatcacaagtaagatact
+3737297/1
@CCFFFFFHHHHHJJJIIGIIIIJIDHIIJJJIJEIJIJJIGIIIIJJIJ
@7877167/1
gtggattttaatgttattattacagcatacataataaaattagaggaagt
+7877167/1
@;?DDFFFHFHHHIIIJGJJIIJGIIJJJIGIJGIGEGEGIIEEHCDHHF
@5802324/1
caaaaatgtaattaactttttttttgtctgtttgtctgtttgtctgtttg
+5802324/1
CCCFFFFFFFHHHJIIIIJJJJJJJJGHJIEHIGGDHIGIJGDGGGGHIG
@2364198/1
ctgtgcctggctcccatgtcacggtagcactgagtgacggcacctccgac
+2364198/1
@CCDFFDFDHHHGGGGIJJGIIJJJJIJFIIGCHGGCHEEIIJGIIGIJI
@5802350/1
tcgcacgttggcagtaatagtacaagtgaaaagtcacttgccgatggtag
+5802350/1
CC@FFFFDHHHHGJHJIJJIHHJIIJHHGHIIJDGGIJJJJJJIIJJDHI
@5802412/1
ggcagagggaatctgattgtgctgttgtggaactgcttcacctgtggccg
+5802412/1
CCCFFFFFHFHFHJIGGIJHHHHIHIJIJJIJJJJGJIJJJJJJJEHIIJ
@1669050/1
cccggcttatactccgcctccaacttgatacaagcttctcggacagcagt
+1669050/1
CCCFFFFFHHHHHJJJJJJJJJJJJJJJJJJJJJJJJJJJJJJJJJJJIF
@6458305/1
ccgacactgaggtcacggtactcgcggtacatgttgtgtacacctgagcg
+6458305/1
@@@DDDFFHFDHCEHIEHCFEFGGIIJDDHHGDFIIIGEHIIIJIGJIGG
@5802818/1
cctatgtcctttctaaggttcaaaactatatctgtaccaaatttcaacca
+5802818/1
???DDAB?AFDFFIGIEG<CHDHCHEGH@>CHHG9ADEFGBFBHGIIIIE
@2365136/1
gctgtctgtacattgaaaataaaaataaaaaaaatagcaggggttattgt
+2365136/1
CCCFFFFFHHHHHJJJJJJJJJJJJJJJJJJJJJJJJJJJJJJFHIJJJJ
@986794/1
gttggtcttggttgaacggaactccaatcctttactcgaatagtcttttc
+986794/1
B@BFFDFFHHHHHIJJJJJJJJJIJJJJJJJJJJJJJJIJIJJIJJJJJF
@5803364/1
cctgcatacctgccatgcgctggtaagcgctatggactgccgccaattca
+5803364/1
CCCFFFFFHHHHHJJJJJJJJJJGIJJJJJJJJJIJJJJJJJJJJJJJJJ
@5085207/1
ccgcgctttaatctaatgcttataagtaggtaataaacatattcttataa
+5085207/1
CCCFFFFFHHHHHJJGJJJJJJJJJJIJJJHGJJJJJJJJJJJJJJJJJJ
@6459533/1
ctagtataagtaatgagtagaaaagcgatagtgaacacattgttacagta
+6459533/1
@CBFDEFDHHCFDFIIIEJGIJJIIJIJIIGHGIIJJJJJJJJJJJJJGI
@6459561/1
atagagacgatttcaccagtggtcttcttgaacttcttcaattgacgcaa
+6459561/1
CCCFFFFFHHHHHJJJJJJIJJJJIJJJJJJJJIJIJJJJJJJJIJJJJJ
@7878726/1
gctgtcatctggttcatacggcgcgcggtcgcctccttgatgcattgcgt
+7878726/1
BC@FFEFEHHHHFHIJJJJJJJJJJIJJIIJJJIJHHHHHFFFFFFEEDA
@3039785/1
gggaagggttaggcaacttaatttcgtggattagtagctgtagcttcgtc
+3039785/1
CCCFFFFFFHHHHJJJJIJJJJJJJJHIJJJJJJHHIJJJIJJJJJJJHI
@281973/1
gtcacggtagcactgagtgacggcacctccgacactgaggtcacggtact
+281973/1
CCCFFFFDHHGGGJIJIIIEIGEBGIJIGIGBFHBGHHHIHGCCHGGIFG
@1671000/1
tggtgcacgcgcttgggcagagggaatctgattgtgctgttgtggaactg
+1671000/1
BCCFFFFFHHHHHJJJJJJJJJIJIIJJJJI<DHGIJJJJJJIJJJJJJJ
@3040434/1
gtgccttttattgcttggtgagacacgagataaaagtccaattcagacga
+3040434/1
@@@FFFFFHHHGHJJJJIHGHGJJJJJIJJJJJIJIBGHIIJJJIJJHII
@282373/1
cacagccgttggcgtcgattgcggtatcggcgtcgcttgcggtaccggcg
+282373/1
@<=DDADACFFFFIII@CFDEFEE:8BFD:@AAEEFBD;;=?8;>ABBB5
@3040745/1
ggtgcacgcgcttgggcagagggaatctgattgtgctgttgtggaactgc
+3040745/1
BC@FFFFFHHHHHJJJJJJHJJJHIJJJJJJJJJJJJJIJJIJJJJJIJJ
@7201733/1
ctatcctatgtcctttctaaggttcaaaactatatctgtaccaaatttca
+7201733/1
CCCDFFFEHHFDFHIIGGIHIG<CFGGIIIIIIGIHGIFGEFHIGIIIID
@7201744/1
gtgctgggcctcttgtatgcgaaggtgttgaggcgcttgtggtggtgcac
+7201744/1
CCCFFFFFGHFGGIJHIIJIJJIIICFGHGGIIDGGIGIHHD=CGB@AGH
@7201967/1
gtgcacgcgcttgggcagagggaatctgattgtgctgttgtggaactgct
+7201967/1
CCCFFFFFHHHHHJDIJJGIIJJJGHHIEFDGFHIGIBFHDGHDEGIJJG
@4439125/1
tgcacagctcttgcagccatccaacgggattgcccatcaatttatcttca
+4439125/1
CCCFFFFFHHHHHJJJJJJJJJJJJJJJIJJJJJJJJIJJJJJJJIJJJJ
@3041228/1
agaacatttaattacacaatagtaaatataacgcaaattgagcgctactt
+3041228/1
@@@FFFFFHHGHHJJJJJJGHIHHIIJJJJJJIJJIIIJIGIIIJJJJJJ
@4439182/1
agcgagactcataacgcagccagatgccaaagttcttgatcttcactggg
+4439182/1
@@@DDDFFHHHHHJGIIIIIJJJIJIJIIJGGGHIJIJIJIIIJJJJGII
@4439295/1
gcctcttgtatgcgaaggtgttgaggcgcttgtggtggtgcacgcgcttg
+4439295/1
CCCFFFFFHHHHHIHJJJCFFHHEHHIJJJJJFHGGIJHHIIJGJJHFFD
@4439487/1
gttgaggcgcttgtggtggtgcacgcgcttgggcagagggaatctgattg
+4439487/1
@;?DDDDDDDDHFDGICCB:@DHFHGGGEHIIIGHGDHIIBEECBEEE>C
@3041811/1
gtttgcttaaaaacctcgttttaataaagactactacatctatccaaaaa
+3041811/1
CCCFFFFFHDFHHJJJJJGIJJIIJJIIIGHGIJJIIIJIIIJIJJJJJJ
@989996/1
gtcaaatagttgcggagattaatggtataagcatagaatgttcgacgtga
+989996/1
CCCFFFFFHHHHHJIFHGHIJJJJJBHHIIJJJJJJJGIIIJJJGHJIIF
@7203169/1
caaaaaaaaagttaattacatttttgggttcgacatcgacataacaataa
+7203169/1
@CCFFFFFHHHHHJJJJJJJJIJJJJJJHIIJJJJJJJJJJHHHHHFFFF
@4440418/1
gctatggactgccgccaattcactgttcattacctgtgaaaactgcccct
+4440418/1
@BCFDFFDHGHFHJIJJIIIIIJIJHIIIIJIJGJJIIGIJJJGIIIGIE
@3042276/1
gtcacggtactcgcggtacatgttgtgtacacctgagcgagactcataac
+3042276/1
CCCFFFFFHHHHHJJJHIIJJJJJJJJJJJFHHIJJJJJJJIIJJJJJJJ
@2366008/1
gccacaatctggtctggagagaagatcctcatcttgtatagaggaggctt
+2366008/1
CCCFFFFFHHHHHJJJJIJIIIJJJJJJJJJJJJJIHIIJIJJJGIJJJJ
@4441224/1
gaggaagtaggtgctgggcctcttgtatgcgaaggtgttgaggcgcttgt
+4441224/1
@CCBFFEACC?ADEBCDHGFAGBBE?CFHHHFHGI0?0?DFDGHIGGII6
@4441239/1
gttcctctttacaagtagactcatctttagcacttggttcatcttttgaa
+4441239/1
=B@FDFFFHHHHHJJJJJIHIJIJJJJJJDHHIJGGIFHIJJJJJJII?G
@4441371/1
ctcatcacaacatctaaagctaagatggcatcatatggtatctgcctggt
+4441371/1
CCCFFFFDFHHBHDFHGIGIIHAGEHE@;A?EECHEBD?CGFFBHGIHHI
@6460229/1
tcaggatgtggattttaatgttattattacagcatacataataaaattag
+6460229/1
@@@DFBDDFDHHHJJIJIJJDEGIIGJJIIJJJIJJJJJIJJIHIFIIIJ
@3738647/1
gctgggcctcttgtatgcgaaggtgttgaggcgcttgtggtggtgcacgc
+3738647/1
CCCFFFFFHHHHHJJJJJJJIIICGHIJIJJGJJJJIHGIIIJGGHIJJH
@6460922/1
gtgcgcaggttcaggcatctgcaccaagactggagctcctgctggagatg
+6460922/1
CCCFFFFFGFFHHH@FHIIJJGIJIJEIIJJJCGHIJJJJJJIJIBGHIJ
@3739023/1
cgaatagtcttttctaacttgaacagtgcgatgttttacaagggcaggtt
+3739023/1
8@@BDD?=D?FDHBCFHDDFHHHIIG:<ACGGDGB?C?DDD9F??BGEHI
@6461752/1
cttttttatttatgaaccgattgacatgaaacaaacactaaatgtaaatt
+6461752/1
B@CFFFFFHHHHHJJJJJJJJJJJJJJJJJJJJJJJJJJJJJJJHIIIJJ
@3740247/1
agcgagactcataacgcagccagatgccaaagttcttgatcttcactggg
+3740247/1
CCCFFFFFHHHHHJJJJJJJJJJJJJJJJJJIFHJJJJJJJJJJJJJIIJ
@993290/1
catcgacataacaataacccctgctattttttttatttttattttcaatg
+993290/1
CCCFFFFFHHHHHJJJJJJJJJJJJJJJJJJJJJJJJJJJJJJJJJJIJJ
@7880350/1
tgttgaggcgcttgtggtggtgcacgcgcttgggcagagggaatctgatt
+7880350/1
@@CFFDFDBFHHDGIIIIIIJIEIGHIGGJJFGEHGHGIGHHEEEFFDEE
@993572/1
aataaaattagaggaagtaggtgctgggcctcttgtatgcgaaggtgttg
+993572/1
@@CFFFDFHHHHHJHHIIIJJHIJJJJJJIIJJIJIIIIJJHEHI?DFGI
@283141/1
gcaaagttaaccatcttgtattcaaaagaaaacctagaatcactggttca
+283141/1
CCCFFFFFHGHHHIGGGHFHGJIIJIIEHJJJIIHGIIJHHIHDFGBFHI
@5805525/1
gctgtctgtacattgaaaataaaaataaaaaaaatagcaggggttattgt
+5805525/1
@@@DBDDDFFFHDHGEGHIIC@DEEGEEHIEGGGFGGIIDCBEHGIAHAH
@5805648/1
gatgaagttttggaatccctatttttttcgtaggtatttgcggtgaattt
+5805648/1
[truncated: 1,190,934 more chars]
