# Supplementary material for: Identification and comparison of key RNA interference machinery from western corn rootworm, fall armyworm, and southern green stink bug
Source: PLoS One. 2018 Sep 5;13(9):e0203160. doi: 10.1371/journal.pone.0203160 (PMC6124762; doi:10.1371/journal.pone.0203160)
Supplement: S2 File — (TGZ) [file pone.0203160.s012.tgz › data/fastq/faw/6_Male-pupae_MP_Rep4_aligned.fq]

@2071430/1
gtgactttcccgtttccaatctccaagacaggaggctccagtactttagc
+2071430/1
@@@DBBDDFBDF:<3?EEBDCHGGICHIIIGGEGH;DGGII?BGD4B?F@
@6175316/1
gacggcacctccgacactgaggtcacggtactcgcggtacatgttgtgta
+6175316/1
?@@DDDFFHHFHHIJIJJIJJIGGGGGEBDFDHII@H;BEGEHCCCEBDD
@4636877/1
ctagtagctcgacagtggcatggaaccgctctgtcgtcgtaatgttctta
+4636877/1
CCCFFFFFHHHGHIJIJJJJIJJJJJJJIJJJJJJJJJJJJJJJJJJJJI
@7196722/1
gtcacggtactcgcggtacatgttgtgtacacctgagcgagactcataac
+7196722/1
CCCFFFFDHHHHHJJJGHIJJJJJJIIIJJDFGHIIJJJJJJJIJJJJIG
@6175517/1
gacgatttcaccagtggtcttcttgaacttcttcaattgacgcaagaagt
+6175517/1
C@CFFFFFHHHDBHFIGHIJGIJJJIIGIJEHGIIIJIIJJJJJIIJIIF
@2071930/1
gtgttgaggcgcttgtggtggtgcacgcgcttgggcagagggaatctgat
+2071930/1
CCCFFFFFHHHHHJJJJJJIJJJJJJJJJJJJJJJJJJJIHHHHFFFFFF
@2071982/1
ttcttttttcctcctttcttttttggtggc
+2071982/1
CCCFFF4BFFHHBDGHGGHHI9FGGHIIB3
@2072341/1
ggcctcttgtatgcgaaggtgttgaggcgcttgtggtggtgcacgcgctt
+2072341/1
CCCFFFFFHHHHHJJIHHJCFFHIJJJIJJJJJHIJHJIHIJJJJJHHFD
@1041807/1
tggattttaatgttattattacagcatacataataaaattagaggaagta
+1041807/1
@CCFFFFFFHHHFHHIJIJJJIJJJJJJJJJJIJGHIJIIIJGGIJIJHI
@1041815/1
ctgggatgccacccggcaccactcccgggtgaggatgcactacatttccg
+1041815/1
CCCFFFFFHHHHHJIJJJIIJIJJJJJJJGIJJJJJJJIIIJJJJJJJIJ
@6176142/1
ctgttgtggaacggcttcacctgtggccggcggcacgcagacgccttgat
+6176142/1
@CCDFFDFHHHH0@FHHJJIGJJJJJJJJIIJIHDBCCDDDDBBBBDC@A
@1552262/1
agcatacataataaaattagaggaagtaggtgctgggcctcttgtatgcg
+1552262/1
CCCFFFFFGHHHHJJJJJJJHJJIGIFHIJIIIIJJJJIJJJJJIGIIJJ
@2072754/1
catacataataaaattagaggaagtaggtgctgggcctcttgtatgcgaa
+2072754/1
CCCFFFFFGHHHFIJIIIIHIHIJHJGJCGGHIJJJIJIJJJIIJJJIJG
@524414/1
ctcagatgcaatttcttgcaagaattgcacaaagttgaagtccttgttgt
+524414/1
@@CFDFDDHHHHHJJEDFIIJJIGIIJHHIJGJJFGIJJGBFFGIGIGGF
@1552391/1
aagaaggtagcggccagaatctagacatgcacagctcttgcagccatcca
+1552391/1
@CCDFFFDHGHGGIIIJJJJIIIJIJEIJJGIJJJJJJIJIIIJIIIJJI
@1042209/1
catacataataaaattagaggaagtaggtgctgggcctcttgtatgcgaa
+1042209/1
CCCFFFFFHHHHHJJJJJJJJJJJJJJJHIIJJJJJJJJJJJJJJJJJJG
@4637404/1
cttcaattgacgcaagaagtaccagaaacgggacttagccacaatctggt
+4637404/1
CCCFFFFFHHHHHJJJJJJFHIJJJJJJJJJIJHJJJHJJJJJJJJJJJF
@3102695/1
ctcatcttgtatagaggaggcttgggctcgctctccgaagggagcttgcg
+3102695/1
@@@FFFFFFDFHHHIIJJCHGIIGHHIJIBADGH@GHHIGGGIIIGIAHG
@525293/1
ctcataacgcagccagatgccaaagttcttgatcttcactgggctcttct
+525293/1
?@@DDDADFDDFAFEBEG<4<CCFCCFDDFEFGCBDGAB@D;D=?@FFIE
@1042852/1
attttgtttttctctgtgatctgtttcttggcatctatagatgtcggtgg
+1042852/1
?@CFFFEFHHHHHIIIFICHGIHHHGIIIIAHEEGGFEFHIEGFHGI@DD
@2073858/1
gggcctcttgtatgcgaaggtgttgaggcgcttgtggtggtgcacgcgct
+2073858/1
@@@=DDFDHGHBHHIIGFGGGGEGGEHIIGJHJIGGIJIIEEEHJIJHFF
@525659/1
tcttgaacttcttcaattgacgcaagaagtacca
+525659/1
@@@DAD?:C4<DF>:EFF<EHEG:8CF;B1?<:?
@3102946/1
gttgttaagaggtgttacctgcaacttggccaggttagggccaacagatt
+3102946/1
@CCFDFFFHFHFFHJJIGIJIJJIIJJIIJIIGIDGGIGJJJJJJJJIEH
@4126642/1
ggtgaatttgtggcctggcgttgagggcaagttcatgcgtttttgctctg
+4126642/1
B@BDFFFFHHHGHJJJJJJJJJJJJJIJJJJHIJJJJJJJJJJJIJJJJJ
@1043022/1
ggtcaattcaatatactacaagattgtttgtggacctattgctacataat
+1043022/1
CC@FFFFFHHGHHJJIIJJJJJJJJIHIJJJJJJJIJIIJIJJJJJJJJJ
@490/1
tctgtttcttggcatctatagatgtcggtggcgcacagggcacgcttgcg
+490/1
CCCFFFFFHHFFHIJJIJJJJIJJJJJJHIJJJJJJJJJIJIJJJJJJII
@526134/1
ctgtgatctgtttcttggcatctatagatgtcggtggcgcacagggcacg
+526134/1
C@CFFFFFHHHHHJJJIIJIJGIJJJJJJJIJJIBGIJJIJJJIIJJJIJ
@526165/1
cttcaattgacgcaagaagtaccagaaacgggacttagccacaatctggt
+526165/1
@CCFFFFFHHGHHEIJIGJIIIIIJIJJJJJIJGIIJJIJJJJJJJJIJC
@1043352/1
ctcttgtatgcgaaggtgttgaggcgcttgtggtggtgcacgcgcttggg
+1043352/1
CCCFFFFFHHHHHJJJEGHIJIJJJJJJJJJJJJJIIIJJJJJJHFFFDD
@4126972/1
cgggctctgtgcctggctcccatgtcacggtagcactgagtgacggcacc
+4126972/1
CCCFFFFFHHHHHJJJJJJJJGIJJIJJJJFHIJJJJJJJHIJJJIIIJI
@3103188/1
gcaagaagtaccagaaacgggacttagccacaatctggtctggagagaag
+3103188/1
CCCFFFFFDHHHHJIJJJJJJGIIJJJIJJJJJJJJJJIJJJJFHGIHJI
@928/1
gggctcgctctccgaagggagcttgcggccgatgacctcatactccttca
+928/1
@??DDDFAFHDH<CFFHHIIGFIIGDDBFAE<FA=7=CEECHB?;;;B>>
@4127241/1
gtgctgggcctcttgtatgcgaaggtgttgaggcgcttgtggtggtgcac
+4127241/1
B@CFFFFFHHHHHJEEFGJIIJIIIIIHGIJCGIJGEHDFBHFDHG?DHJ
@1553268/1
gtctgtttgtctgtttgtctgtttgtctgtttgtctgttcgtctgtgcgc
+1553268/1
@@CFFDFFHBFBHFGIIEHIIHIIIIBCGBFEGHIIIHHGIIGGGBD>FF
@5661176/1
actcgcggtacatgttgtgtacacctgagcgagactcataacgcagccag
+5661176/1
@<@DD8DDHFHFBGCBG<FHGG????DAGFH<G?@FI<DDGIAF>AHII>
@5148552/1
gcatacataataaaattagaggaagtaggtgctgggcctcttgtatgcga
+5148552/1
@@@FFFFFFHHDDBGIGIJHIJIJJEGHIFABHHCAFGIIAAE?BBDBDG
@5661255/1
acgggacttagccacaatctggtctggagagaagatcctcatcttgtata
+5661255/1
@@CFFDDFDFF>FGGGIJJIGGEHHIIG@EGGIEGIHIGIJJIGEHDFII
@1380/1
cattcaactgtcttgttaatgcctggccctcagcgacatgtaagagttca
+1380/1
@@@DDADDBHFBBE?AAFBB>EHGBFEGGEGGCCGIIIID9BDGAG09BF
@4638358/1
gtgctgggcctcttgtatgcgaaggtgttgaggcgcttgtggtggtgcac
+4638358/1
:?@D?DA7F=FDDGEIHE>E:18@??F@F8<@3BDEHHDC9C@@;ADCG7
@5148642/1
agagaagatcctcatcttgtatagaggaggcttgggctcgctctccgaag
+5148642/1
;??DADDED?FHF?FFEHGHGGID@HFIB:EC?1:DEGHG6B?BDHGHI>
@5661686/1
gtggaactgcttcacctgtggccggcggcacgcagacgccttgatgacct
+5661686/1
@@BDDFFFHHHHBGIJIIHIJIIJIIJIJIIJFHHFFFDDDDDDCDDDDC
@2075749/1
agaggaagtaggtgctgggcctcttgtatgcgaaggtgttgaggcgcttg
+2075749/1
CCCFFFFFHHHHFIJJJIJJJIJJJJJJJJJJJIJJ?HFHIIJIIJJJJJ
@4638542/1
ctgggcctcttgtatgcgaaggtgttgaggcgcttgtggtggtgcacgcg
+4638542/1
BC@DFFFFHHHHHIJJJIGIIJCGHGIIJJGJJJJIJJJJJJJIJIJJHH
@3614346/1
tgatagagacgatttcaccagtggtcttcttgaacttcttcaattgacgc
+3614346/1
CCCFFFFFHHGHHJJJJJJJJJJJHHIIJIJJJJGIJJJJJGIIJIJJJI
@5148854/1
gaggaagtaggtgctgggcctcttgtatgc
+5148854/1
@<<DBDB:=AF2ACEDGEIIII>@EAFHH@
@7198448/1
acgggctctgtgcctggctcccatgtcacggtagcactgagtgacggcac
+7198448/1
@@@FF<DDHHHBD@GGGIDDHHIIIIIIGII:??DHHIH<D9??FC>BA@
@7198459/1
ctcgaatagtcttttctaacttgaacagtgcgatgttttacaagggcagg
+7198459/1
CCCFFFFFHHHHHJJJJJJJJJJJJJJJHIJJJJJHIJJJJJJJIJJJJJ
@2076866/1
gcttcacctgtggccggcggcacgcagacgccttgatgacctccactttg
+2076866/1
CCCFFFFFHHHHHJJJJJJJJJJJJJJJHHHFFDEEEEEEDDDDDDDDDD
@5662649/1
ggatggagtgagcacgggctctgtgcctggctcccatgtcacggtagcac
+5662649/1
CCCFFFFFHHHHHJJJJJJJJJJJJJJJIJJJJJJJJJJJJJJJFHIJIJ
@7198582/1
gtcttcttgaacttcttcaattgacgcaagaagtaccagaaacgggactt
+7198582/1
CCCFFFFFHHHHHJJJJJJJJJJJJJJJJJIJJFHIJJJIJJJJJJJJJJ
@3614940/1
gtcacggtactcgcggtacatgttgtgtacacctgagcgagactcataac
+3614940/1
@?@DDDD=DDDHHBFIHGHHGH:?F?DHGGBB?FGGIIGBGBAGHHGGGG
@1554110/1
ctggtctggagagaagatcctcatcttgtatagaggaggcttgggctcgc
+1554110/1
CCCFFFFFHHHHHIJJJJJJJJJJJJJJJJJIJJJJIJJJJJHJIIIJJI
@2589403/1
gtagcactgagtgacggcacctccgacactgaggtcacggtactcgcggt
+2589403/1
@@@DFFFFHGHCDGBFGIIJJGFHGEGIJJJGIJHGEIIIIJGIGIJHF<
@1554320/1
attttgtttttctctgtgatctgtttcttggcatctatagatgtcggtgg
+1554320/1
CC@DFFFFGHHHHBHGHIJGHEFEHHHGH<EGGGD?BEEG?FCHHGI??D
@2077532/1
ccatattacttactgctttcacaatcttcgtgggactagtagtaatttct
+2077532/1
CC@FFFFFDFHHGJIJJEIJEHIGGIHIJJIGGIIEHGIDCGDFGHIIHI
@6686423/1
gtacacctgagcgagactcataacgcagccagatgccaaagttcttgatc
+6686423/1
:??DBBDDFFBFFBHGGHEGIIIJIIGJEHIGDEGCGGIIGBDGCGGGGH
@7199238/1
ccctaagtgagtatacatctattaaattcaaacgcagagctcattatgtt
+7199238/1
?@@DDDDBBFHHDHGIIGGIIIIGHCIF@HHII<?FEEGCBFDHGIGI@G
@7199504/1
gtggattttaatgttattattacagcatacataataaaattagaggaagt
+7199504/1
CCCFFFFFHHHHHIJJJJJJJJJJJJJJJJJJJJJJJJIJJJJJJJJJJG
@2590104/1
ggaatctgattgtgctgttgtggaactgcttcacctgtggccggcggcac
+2590104/1
CCBFFFFFFHHHHIIJIIJJHIJIJIJGIIJJJJJJJJIIJJJIJIJFFD
@6686953/1
gaagtaccagaaacgggacttagccacaatctggtctggagagaagatcc
+6686953/1
:?@DADDDHAHHDD?B@1@FGH4<FHDBHGCHDHH@GDHCFBB;?;DF?B
@6687148/1
cgatcatgtcgatggcttggtttattcccatcagtttggagttcaccttt
+6687148/1
@CCFFD?DFHDDFHIIGGGHCFEEFHFEBFHJJGBFGDHIG?BGHGIJIJ
@2590657/1
gttgtggaactgcttcacctgtggccggcggcacgcagacgccttgatga
+2590657/1
BCCFDFFFHHHHHJJJJJJJJIJJJJJJJJIJJJHHFFDEDDDDDDDDDE
@3616926/1
ctttgatttcttttgtaaatttaactctctgtgagtccgtcagtggcttt
+3616926/1
CCCFFFFFDFHHGIIFGIBHFIAHHIIGIIICFHIHIIIHIIIGHGFBEG
@7200206/1
gacgcaagaagtaccagaaacgggacttagccacaatctggtctggagag
+7200206/1
C@@FFDFFFHHAFGGJJJJIGIJJIGIJJJIIGIGGGGIJGBFGHIGIFH
@2078892/1
gatctgtttcttggcatctatagatgtcggtggcgcacagggcacgcttg
+2078892/1
C@BFFFDDHHHHHJIJJJJJJIIJJJEHGIEHIEHIJJJJJIIIGIJIIE
@2079058/1
catacataataaaattagaggaagtagg
+2079058/1
@@CDFFFFHFGGDBFGHI9I>FG?AFH?
@2591027/1
gaaggtgttgaggcgcttgtggtggtgcacgcgcttgggcagagggaatc
+2591027/1
@@@BDBDBFHCFFBHBHFGC>F?DG@BFFDEEEBGHHIIGIFHFHE>B@A
@4128495/1
cttgtatttgttatgtaaccactccatactttgtttcatttaaatttacg
+4128495/1
CCCFFFFFHHHHHJJIIJJJIJJJJJJIJJJJJHJJJJJJJJIJJIJJJJ
@528459/1
caccaagctagtggcgttgatgtcgcaagatagtgagacattcacttttt
+528459/1
CCCFFFFFHHHHHJJJIJJJJJIJJJIJJJJJJHIHIJJIIJJJJIJJJJ
@6176993/1
ggttttttaaactcatattttcatggtaccaagttatgaatttttcaaat
+6176993/1
CCBFFFFFHHHHHJIJIJJJJJJJJJHIJJIIIIJJJJJIIJJJJJJJJJ
@1043505/1
gtggattttaatgttattattacagcatacataataaaattagaggaagt
+1043505/1
BBBFFFFFHHHHHHIJJJJJJJJJJJJJJJJJJJJJJJJJJJIJJJIJJD
@1554480/1
gtggaactgcttcacctgtggccggcggcacgcagacgccttgatgacct
+1554480/1
CCCFFFFFHHHHHJJJJIJJJJJJJJJJJJJJJHHFFFDDDDDDDDEDDD
@6177173/1
gccagatgccaaggttcttgatcttcactgggctcttctctgggatttcc
+6177173/1
@@@BDDD?DFDHAE<CBDID?EHFHEFHEFHIGGFGHCFGDFHI@GGIBH
@528886/1
caccagtggtcttcttgaacttcttcaattgacgcaagaagtaccagaaa
+528886/1
CCCFFFFFHHHHHJJJJIJJJJJJJJJJJJJJJJJIIJJJJFHIJJJJIJ
@529008/1
gacgatttcaccagtggtcttcttgaacttcttcaattgacgcaagaagt
+529008/1
CCCFFFFFHHHHHIIIIJIJJJJJIIJJJIJJJJJJJJJJJIJJJJIJJB
@2080358/1
agaggaagtaggtgctgggcctcttgtatgcgaaggtgttgaggcgcttg
+2080358/1
<?@??ADEHFHFDFGFBBCFDGIGEHEHHBGGCGHG:BGCD?D@E@FBED
@3104372/1
cctgacgcttagcaagtttcttagacttgccagttcccacttcacgacgc
+3104372/1
@<@DDDAD:1DABBFFEBFFHADE<FBAH?CEHDBFHHGE@9?BFDFFHB
@6177730/1
agcacgggctctgtgcctggctcccatgtcacggtagcactgagtgacgg
+6177730/1
CCCFFFFFHHHHHJJJJJIJJJJJJJJJJJJJJJGIJJJJJJJJIJJJJJ
@3104840/1
gacgcaagaagtaccagaaacgggacttagccacaatctggtctggagag
+3104840/1
@?;DDDD@DF;2AAEFFHIEGG@HAG?GDH@BDHCDHIIGIDD@F@BFFG
@1044334/1
gtgctgttgtggaactgcttcacctgtggccggcggcacgcagacgcctt
+1044334/1
CCCFFFFFHHHHHJJJJJJJJJJJIJIJJJJIJJJJJHHFFDDDDDDDDD
@4129444/1
gcgagactcataacgcagccagatgccaaagttcttgatcttcactgggc
+4129444/1
CCCFFFFFHHHHHJJJJJJJJJJJJJJJJJJHIJJJJIJJJJJJJJJJJJ
@3105129/1
cagcatacataataaaattagaggaagtaggtgctgggcctcttgtatgc
+3105129/1
CCCFFFFFHHHHHJIJJIJJJHIJHIJHJJJHHJJJJJJJJJJJJIJJJJ
@4130035/1
gggctcgctctccgaagggagcttgcggccgatgacctcatactccttca
+4130035/1
BCCFFFFFHHHHHJJJJJJJJJJJJJJJJJJJJJEHIHHHHHHFFFFFFD
@4641173/1
cccgtttagcagcttcatccagaggcaagcgctccaagttgcttggaggc
+4641173/1
@@@FDFFFHHDHDIJ@FHIIIIEIIFGFDEHIEBEDGFEHGIIJJI<GII
@2197/1
gtagcactgagtgacggcacctccgacactgaggtcacggtactcgcggt
+2197/1
CCCFFFFFHHHHHJJJJJJJJJJJJJJJJJJJJJHIIJJJIJJJJJJHF@
@3106024/1
cacctgtggccggcggcacgcagacgccttgatgacctccactttgatga
+3106024/1
CCCFFFFFHHHHHJJJJJJJJJJJJJHHHFFFFFEEEEEDDDDDDDDDDE
@2082087/1
gagaagatcctcatcttgtatagaggaggcttgggctcgctctccgaagg
+2082087/1
CCCFFFFFHHHHHJJJJJJJJJJJJJJJJJJJEGGIJJJJJJIJJIGIIJ
@530971/1
gcctcttgtatgcgaaggtgttgaggcgcttgtggtggtgcacgcgcttg
+530971/1
CCCFFFFFHGHHHJIIJJHGHHJIIJGIIJJJIJJIGHHHIJJJJJHFFD
@2082144/1
ttaatgttattattacagcatacataataaaattagaggaagtaggtgct
+2082144/1
@B?DFFDDFHHHHJIJJJJIJJJJJIIHHHGGHIIJGIIJIJ?FHJ?DHC
@4130383/1
gctcgctctccgaagggagcttgcggccgatgacctcatactccttcaac
+4130383/1
CCCFFFFFHHGHHJJJJJJJJJJJJJJJJJJJJJJJJJJJJJHHHHHHFF
@531243/1
ctgcaatcctgcctcacatgattcatccacaaattccaacccttgcgttt
+531243/1
=?@DBBBBDHFFHIIIGIIIGHIFHGIEHGHGGIIGFHGIGFHGIIIFHG
@7707367/1
gctcgttgtggcgcgccttgtcttgtagaagagtgatctgctgttcttct
+7707367/1
@@@DD?DD<ADFAGEFGFFD?DFIFIEEF?@GFIEEFBEA<BCFFEFI@@
@7707411/1
ctgggctgcagatgactgtgcatccttgctagtaagtcctgagccatagc
+7707411/1
@@@DDFDDHHDBFIJJIIIIIJJGGIGIJIIIGHGHCDFHGIIIHIIIJG
@531753/1
gccccctggcgtaaaataacgtcaatacactggatctcctcagtaggatg
+531753/1
CCCFFFFFGHGHHJJJJJJJJHIJJJJJJJJJJJJJJJJJJJJFIJJIJJ
@7707850/1
gctcgctctccgaagggagcttgcggccgat
+7707850/1
@@?DD?DDHBCC?AFB@8<ECEHEDHFDD:7
@7707893/1
gttattattacagcatacataataaaattagaggaagtaggtgctgggcc
+7707893/1
@=@DDEDDFDFFHGHHEHJIJEGIEHEHIAFHIJDEGEDGGHHIGGBFGG
@6688653/1
tgagtgacggcacctccgacactgaggtcacggtactcgcggtacatgtt
+6688653/1
??@DBDDDHGDDHIIIDGBBAEHICGDHIIBGEHEBFGCEFHAEB@CEEB
@6688811/1
gtgctgttgtggaactgcttcacctgtggccggcggcacgcagacgcctt
+6688811/1
?=?B?D?BCFBF?HGEA@CFGBDFGEHBAHHGHDDHGHEDECA<=@8;?B
@4131117/1
ggtggttcttcaacttgggcgagcagggaattggtagcaacttgaatgtg
+4131117/1
CCBFFDFFHHHHHJJJJJJJJJJJJJJJIJJJJJGIJJJJJJJJHIJJHJ
@6688863/1
tgctgggcctcttgtatgcgaaggtgttgaggcgcttgtggtggtgcacg
+6688863/1
@@BFFFFFHDHHHIFGEHIJIJJJ?FCGIGGHIJIHIJGGI@HH;D@GIE
@4642489/1
tgttgttaagaggtgttacctgcaacttggccaggttagtgccaac
+4642489/1
:?=?DA?:AD?D?2<2AEEFD>BB9CC@A@BEE@BCDC>:?D44?@
@3618466/1
ctgtggccggcggcacgcagacgccttgatgacctccactttgatgatct
+3618466/1
BB@DFFFFHHHHHJJJGIIJJIIJHHHHFDDDDFEEDEEDDDCDDDEFDE
@2083658/1
catcttgtatagaggaggcttgggctcgctctccgaagggagcttgcggc
+2083658/1
CCCFFFFEHHGHHIJIJJIHJGCGIIJIIJJJIJJIJIDHGIIGIIHHFA
@4131516/1
ctcataacgcagccagatgccaaagttcttgatcttcactgggctcttct
+4131516/1
CCCFFFFFHHHHHJJJJJJJJJJJJIJJJJJJJJJJJJJJJJJJJJJJJJ
@2083720/1
gtggattttaatgttattattacagcatacataataaaattagaggaagt
+2083720/1
@=BDFFFFHHHHHGGIJIIJJJJJJIJJGIIIIJIIGIJJIJJGIIDHIF
@4642622/1
agcatacataataaaattagaggaagtaggtgctgggcctcttgtatgcg
+4642622/1
CCCFFFFFHHGHHJIJHIJJJJIIJJHHGIHIJJJJJJJJJJJJJJJJJJ
@4642764/1
gtgctgttgtggaactgcttcacctgtggccggcggcacgcagacgcctt
+4642764/1
@CCFFFDFHHHHHJJJIJJJJJJJIIGIJJIJIJJJJHHFFDDDDDDDDD
@4642798/1
gtgctgttgtggaactgcttcacctgtggccggcggcacgcagacgcctt
+4642798/1
CCCFFFFFHHHGHIGIHIGIJIJJJGHIIJIIFIIJJGFFFCCDBBDDDD
@2084003/1
cggcgcgaagaagccaggcaccataaaatctttcctcggactaaattgtt
+2084003/1
@@<DD@D<CAFBBGEGHGCE>FEG9BGEFHID@DHIGB<FFEE@HCDEHH
@3619101/1
gacgcaagaagtaccagaaacgggacttagccacaatctggtctggagag
+3619101/1
CCCFFFFFHHHHHJJJJJJJJJJIJJJJJJJJJJJJJJJJIJJJJJHIHJ
@2084247/1
tagcactgagtgacggcacctccgacactgaggtcacggtactcgcggta
+2084247/1
?@@DDFFFDAADDGG@FHB?CGGHIEHIDDHEG?F?DFHFBFHGGHHG<B
@7709478/1
cagcatacataataaaattagaggaagtaggtgctgggcctcttgtatgc
+7709478/1
CCCFFFFFFHFFHGGHIIJJJGHJIIJGHIJFHIIIIJJJJJJJJJJJJI
@4132064/1
gttaaaaccaaaaatttgccggaagtcactattccacgcgaacgaagtcg
+4132064/1
??:4AADDFFFFFEAF>>EEGFBF>F@D<9B?B<BGFDEIDIFAE??AE;
@4643214/1
ggctcgctctccgaagggagcttgcggccgatgacctcatactccttcaa
+4643214/1
=?@DFFFFGGGHGEHIJGGHJIIIJJJJJIIIIGIGGEHHHGHECFDCDC
@5662813/1
gcaagaagtaccagaaacgggacttagccacaatctggtctggagagaag
+5662813/1
CCCFFFFFHHHHHJJJJJJJJJJJJJJJJJJJJJJJJJIIJJJHIIJJJJ
@3619759/1
gaattccttgatgactgcatagatagaaatcgaactcggtcggatgcgtg
+3619759/1
@<<DFDDDH>FHDEHEDBEHFDGGIIBBFGEHEGG=?FG?@GH<DAEF7@
@2084776/1
cgggctctgtgcctggctcccatgtcacggtagcactgagtgacggcacc
+2084776/1
@@@FFFFFHHHHHJJJGIJJJJJJHHIJJG?FHIIJIJJJFDHIJIIIJJ
@5149286/1
agcatggtaagaaggtggcggccagaatctagacatgcacagctcttgca
+5149286/1
CC@FFFFFGHHGFIG<C:AGHIIIIIIGHIIGFGHIIGIIIEGGGGIGII
@5149584/1
gctgggcctcttgtatgcgaaggtgttgaggcgcttgtggtggtgcacgc
+5149584/1
@BC=DBFFHGHHHIJJJIJJHIIHIIHIBGGGGIIIGHIGFFFFGIEIHG
@3620230/1
ctgcttcacctgtggccggcggcacgcagacgccttgatgacctcc
+3620230/1
@@@DDD?DFF>DC:ABHGEGG@6AGFHIIFCA9B@B>@>C>;CC;;
@2592640/1
gcaagaagtaccagaaacgggacttagccacaatctggtctggagagaag
+2592640/1
CCCFFFDFACADHHIIIIICGHBGHGHIIIIIIIIIGIDGHIIIIIIIIG
@2085640/1
ggcgcttgtggtggtgcacgcgcttgggcagagggaatctgattgtgctg
+2085640/1
CCCFFFDDHHG?F?CBGFHGIIIIIEHGGDHHIIGBGCIHIGIII@GGGH
@2085813/1
aaattagaggaagtaggtgctgggcctcttgtatgcgaaggtgttgaggc
+2085813/1
CCCFFFFFHHHHHIJJJJJJJJJJJJJJJJJIJJJJJJJJJFHHHJJJJE
@3620912/1
gctgggcctcttgtatgcgaaggtgttgaggcgcttgtggtggtgcacgc
+3620912/1
@CCFFFFFHHHHHJJJJJJIIHE@?CGHGGGIGJJJJGIGJGGIHIGGIF
@1556360/1
ggcgcgtttacattaggtcggtcaccgaaggcggcggccgcattcggttt
+1556360/1
CCCFFFDFHHHHGJJJJEHIJHIJJJJJJIJJJJJFDDDDDDDDDED@BD
@3621080/1
gacgatttcaccagtggtcttcttgaacttcttcaattgacgcaagaagt
+3621080/1
@@CFDDDFHHHHHJBGHHHIIIGIHIIGIIGHIIGIIGGHGFGBBB@DHD
@3621590/1
aggcgcttgtggtggtgcacgcgcttgggcagagggaatctgattgtgct
+3621590/1
@CCFFFFFHFHGFHGGHIJJJJIIJJJIIJJIIIIJIJJJJIEIIJIHFG
@7202205/1
gaagtaggtgctgggcctcttgtatgcgaaggtgttgaggcgcttgtggt
+7202205/1
BCCFDFFFHHHHHJJJJJJJJJJJJJJJJJJJDGIIJIJJJJJJJJIIJD
@6178572/1
gggaattttgtttggtatctgataccgacacatggtaggttccatggatt
+6178572/1
CCCFFFFFHHHHGJJHGIJJJJJIJJJIJIJIJIGFGIIFHJJIJJIHIH
@532167/1
agacgatttcaccagtggtcttcttgaacttcttcaattgacgcaagaag
+532167/1
CCCFFFFFHHHHHJJFHJGIJJJJJJJJJJJJJJJJIJJJJJJJJJIIJI
@532205/1
gtggtcttcttgaacttcttcaattgacgcaagaagtaccagaaacggga
+532205/1
CC@DFDFFFHHFDIJJIJHJDBDIIJIGHDGFFDFHGHJIJGIIJJIIDA
@6178757/1
acagcatacataataaaattagaggaag
+6178757/1
@@@=?DD>FFHHDF@A@AHGCHACB;FF
@7202436/1
catacataataaaattagaggaagtaggtgctgggcctcttgtatgcgaa
+7202436/1
@@@DDDDDFFHHFIIHIG<EAFHIFHHGJIFGGCHEHIIIIIGIIGIGIH
@532370/1
gtggtcttcttgaacttcttcaattgacgcaagaagtaccagaaacggga
+532370/1
@C@FFFFFHHHHHJJJJJJIIJIIJJJJJJIIIGJIDGHIJIIJJJJJJI
@1045261/1
gtggaactgcttcacctgtggccggcggcacgcagacgccttgatgacct
+1045261/1
@CCFFFFFHHHHFIGGIJJIJEHIIJJJJJIGBEEFFDDDDDDCDDDDCD
@3106349/1
actgagtgacggcacctccgacactgaggtcacggtactcgcggtacat
+3106349/1
@@@DDD=AFHH?DHIGHIIIAFGEIIIIIHIIIHE?CHED@GHFHEEE>
@3106364/1
gtcttcttgaacttcttcaattgacgcaagaagtaccagaaacgggactt
+3106364/1
CC@FFFFFHHHHHJIJJGEGJJHHIJJIJJFIICFHIGIHIIJIJJGIIG
@3106874/1
gcaagaagtaccagaaacgggacttagccacaatctggtctggagagaag
+3106874/1
CCCFFFFFHGHHHJJIJJIJJHIJJGGGJJJJIIJJGIGHJIIJIJJJIJ
@4132450/1
gtggattttaatgttattattacagcatacataataaaattagaggaagt
+4132450/1
CBCFFFFFHHHHHIJIJJJJJJJJJJJJJJJJJJJJJJJJJJJIJJJJJF
@1045983/1
ccttagaagttggttcctctttacaagtagactcatctttagcacttggt
+1045983/1
CCCFFFDFHHHHHHJJJJJJJJJJIJJJJIJJJJJJJJJJJJJJJJJJJF
@3107350/1
agcatacataataaaattagaggaagtaggtgctgggcctcttgtatgcg
+3107350/1
CCCFFFFDHDFHHHJBFHGICHIGIICHGJHIIJIEIGIJJIJJJJJGGG
@3622038/1
gtcttttgaagattcagatattgatagttttttcattccctgcagagctt
+3622038/1
@<@DDEFFDFGBHAFEHHIDFHGIGIEHGIGGAFDFGHCHHGHGIGHC@C
@2593399/1
ggtgtacgcgcttgggcagagggaatctgattgtgctgttgtggaactgc
+2593399/1
BC@FFDEFHHHHHJJJJJJIJIJHJJJJJIGIHHIIJJIJJJJJJJJJJJ
@534010/1
gcctcttgtatgcgaaggtgttgaggcgcttgtggtggtgcacgcgcttg
+534010/1
CCCFFFFFHHHDHGBEHHAFHGGIJJGGIJJJJFIGIHGIEEGIJJDEF?
@534204/1
ggtgcacgcgcttgggcagagggaatctgattgtgctgttgtggaactgc
+534204/1
B@?DDFFFHHHHHJJJJJIGHHFHEHJJIHIJIJIJJJJJJHIJGJIHIH
@5152304/1
cagagggaatctgattgtgctgttgtggaactgcttcacctgtggccggc
+5152304/1
??@FDDFFFDFDHDFFAAFDCHFFHAAAHHGHIIIGGHHGD?0??BFF?;
@2593821/1
gtaggtgctgggcctcttgtatgcgaaggtgttgaggcgcttgtg
+2593821/1
?=;DDDD?HF<FBF?EF<<FC:AFHIGGBDGGD@4B9DGEAHGI;
@2593826/1
ggtggtgcacgcgcttgggcagagggaatctgattgtgctgttgtggaac
+2593826/1
@@CDDFDFFHHHHJHIGIIIJJJJJJJJIIJEGGIIBFHIHHIGFGGHHJ
@534547/1
tccttattagttattaaactgactagttgtgtttcgttcttagatgttcc
+534547/1
CCCFFFFFHHHHHJJJJIJJJJJJJJGJJHIIJJJJJJJJJJJJJJJJJJ
@2089267/1
gtgctgttgtggaactgcttcacct
+2089267/1
?@@FFFA?FDD?B?FBAFB?@?FDH
@2089382/1
ggagtgagcacgggctctgtgcctggctcccatgtcacggtagcactgag
+2089382/1
@@@DDDDDDHFADBHIIIIFHEHGFGCGIIGIFIDG@DGBD;GGGCGGHI
@6690664/1
gtagcactgagtgacggcacctccgacactgaggtcacggtactcgcggt
+6690664/1
@@@FFFFFGHFFHIJGGHIIHJJIJIJJIJIIIIIIJJJIGCFHJHIHFE
@1559161/1
agattttaaaaactgcttaagacctttagcgccattttggccgcagctcg
+1559161/1
;@@A??DDAFDF??FBGFCHC:C:C?<<C?E1??CGEBDF@?@6@A6C;;
@2089517/1
ttcaacggaagagattccatttcccgtttagcagcttcatccagaggcaa
+2089517/1
@@@FFFFFGGHHHGGIIGIGGIJJIJJIJIIIGGBHCHIJJIGIGFHGIG
@6690923/1
ccacaatctggtctggggaaaagatcctcatcttgtatagaggaggctt
+6690923/1
CCCFFDDFHHHDFHGIIJJJJIBHIJJJJJIIFGGFHIEIIJBEH<=GG
@2594355/1
agcatacataataaaattagaggaagtaggtgctgggcctcttgtatgcg
+2594355/1
@@CFFFFFHHDDFGGEHIHGEHIIIIGIIIDFGIIIIJJJJJIJDGGIIJ
@7204254/1
ggaggctccagtactttagctttgacagtgtaaaacttctccgaaatctc
+7204254/1
CC@FFFFFHHGFHIIJJGJJIJIIGJJIBHHIIIGJJGIGIIGIEHJJJI
@3622345/1
gtggaactgcttcacctgtggccggcggcacgcagacgccttgatgacct
+3622345/1
CBCFFFFFHHHHHJJJJJJJJJJJJJJJJJJJJHHFFFDDDDDDDDEDDD
@1559769/1
gtagcactgagtgacggcacctccgacactgaggtcacggtactcgcggt
+1559769/1
CCCFFFFFFFHDFFHJJIJIGHIGJGHHIJIIJGFHIGIJHGIJJJJGF=
@2594807/1
tgataaattcactctagcacgtagttctcagcttccctgcaaagttaacc
+2594807/1
@@@FFDFFFHHDHIBHFHIDHFHGBHHGHIIIFCHHHGIIGGGGIGIIIH
@4643498/1
gccagatgccaaagttcttgatcttcactgggctcttctctgggatttcc
+4643498/1
CCCFFDFFGGHHDG?EGDFHIGHGIIJJJGIJGGIGEGHIHIIIJCHGHJ
@535595/1
ggcttgggcctgttttggtagcggcggcgcggtccgtgaggagcatgctc
+535595/1
CCCFFFFFHHHHHIJJIJHGIJIJIJJI>>@@;6?;<?88A>?ABCDDDC
@4643619/1
gtaggcttttggtactttatcgtcgaatttcgggttgttcaccgctgccc
+4643619/1
@@@DADD;DFFFFHGIIIB<CE<F?FCDEBGB@A0?@8BDADAB@;;F=C
@7204890/1
gcggcaaacgcctattaacattatcatcgttctcagcatggtaagaaggt
+7204890/1
CCCFFFFFHHHHHJJJIIIJJJJJJJJJJJJJJJJJJJJJIHGIJJJJJC
@7205068/1
agggaatctgattgtgctgttgtggaactgcttcacctgtggccggcggc
+7205068/1
CCCFFFFFHHHHHJIJJJJJJJIJJIIJJJJJJJJJJJJJJJJJJJJJHF
@7205248/1
agcatacataataaaattagaggaagtaggtgctgggcctcttgtatgcg
+7205248/1
?@@DFEFFHGHFHGEAFHIIEHH>FHGHHIFHIIEAFAGGIIIGHIIIIE
@3623773/1
ttcacctgtggccggcggcacgcagacgccttgatgacctccactttgat
+3623773/1
C@CFFFDAF<CFHIGIIIJJJJIIJJJHGFFFFCEECCEEDDDDC@CCDD
@3624269/1
ctcagcatggtaagaaggtggcggccagaatctagacatgcacagctctt
+3624269/1
@CCFFFFEHHFF?BEEDBHIII@E>FHGIIIGICHIIGIIEDHGIGIIEE
@536982/1
gctgggcctcttgtatgcgaaggtgttgaggcgcttgtggtggtgcacgc
+536982/1
@@<DDDDDFFDDHFHHIIGIBGE9?C?CFGG=GGHGICGIGGIACGBHGE
@7709957/1
gccagatgccaaagttcttgatcttcactgggctcttctctgggatttcc
+7709957/1
@CCFFFFFHHHHHIIJJJJJJJJJJJJJJGGHJJJJJJJJJJJJIJJJII
@4644925/1
agcgagactcataacgcagccagatgccaaagttcttgatcttcactggg
+4644925/1
?B@FFFDFHHHHGJJJJJJJJIIIJJJJJIFIFGIIJJJJJJJJJIJIHI
@3624665/1
ctccaaagcattctgggctgcagatgactgtgcatccttgctagtaagtc
+3624665/1
@@BFFFFFHHHHHJIGIIGGIIGHIGIIIGEGEHIGIJIIJGIJJIGHIJ
@7206220/1
ggcgcttgtggtggtgcacgcgcttgggcagagggaatctgattgtgctg
+7206220/1
@@@FFFFFHBHDHGCFFHHEHGGIIGGGGGIIIII@FGEHEFHHDDEEHH
@5666149/1
gtgctgggcctcttgtatgcgaaggtgttgaggcgcttgtggtggtgcac
+5666149/1
@CCFFFFFHHHHHJJJJJJJJEGHIHHHGIJJJGHIJJJJJIHEGEEGIG
@5396/1
ctgcttcacctgtggccggcggcacgcagacgccttgatgacctccactt
+5396/1
CCCFFFFFHHHHHJJJJJJJJJJJJJJJJHHHFFEDEEEEEDDDDDDDDD
@7710491/1
gggaatctgattgtgctgttgtggaactgcttcacctgtggccggcggca
+7710491/1
@@@DDDDDB?AAFHGAGIEGFCGGEHBEECBHIGA?C???;FDAHGHD<A
@537679/1
caccagtggtcttcttgaacttcttcaattgacgcaagaagtaccagaaa
+537679/1
CCCFFFDFHHHHHJJJJJJJJJJJJJJJJJJJJJJJJJJJJBGHJJJJJJ
@7710538/1
cagccagatgccaaagttcttgatcttcactgggctcttctctgggattt
+7710538/1
@@@DDADFFHFBB@EHEFGHIIB@BFFHCHFCGGGCGGIEDDDHII>FGG
@537935/1
aactgcttcacctgtggccggcggcacgcagacgccttgatgacctccac
+537935/1
@@CFFDFFHHHGHJJJJJIJIJJJJJJJJIIHHFFDECEDDDEDDDDDDD
@7710883/1
gtcacggtagcactgagtgacggcacctccgacactgaggtcacggtact
+7710883/1
CBCFFFFFHGHGHJJIJGHIJJIJIGIJIIJHHJJJJHIJHJIJJJIJHG
@4645517/1
agggaatctgattgtgctgttgtggaactgcttcacctgtggccggcggc
+4645517/1
CCCFFFFFHHGHHJHIJJJIJJHJJJJJJJJJJJJJJIJJJJJJJJJIHE
@538167/1
gttgtggaactgcttcacctgtggccggcggcacgcagacgccttgatga
+538167/1
@@@DFFFFGFHFHIJIGGIJGIIGIJIJJIGIGIHFBE>ADDDDDDDDDC
@1046659/1
gtgttgaggcgcttgtggtggtgcacgcgcttgggcagagggaatctgat
+1046659/1
BB@FFFFFHHHHGJJGGIJGJJIJJJJJJIJJJJJJJJIJHHHHFFFFFF
@4132987/1
gtggattttaatgttattattacagcatacataataaaattagaggaagt
+4132987/1
@BBFFFFFHHHHHHIJJJJJJJJJJJIJJJJJJJJJJJJJJJJJJJJJJB
@7711686/1
ctgagcgagactcataacgcagccagatgccaaagttcttgatcttcact
+7711686/1
CCCFFFFFHHHHHJJJJJJJJJJJJJJJJJJJJJJIJJJJJJJJJJJIJI
@4133177/1
ggcagagggaatctgattgtgctgttgtggaactgcttcacctgtggccg
+4133177/1
CCCFFFFFHHHHHJJJJJIHGIHJIJJJJJJJJJJJJJJJJJJJJJJIJI
@3109544/1
ctctgagaaaaaaggtaaatctactatattttaaactgaaaaattcttgg
+3109544/1
CCCFFFFFHHHHHJJEHHGIJJJJIJJJJJJJJJJJJJIIJJIHIJIJJJ
@539310/1
gcaccgccatgccatgtaccacgcctgggatgccacccggcaccactccc
+539310/1
@@@DDADDHHFHHIIGIIEFHHFGGDEGGCGGIDHBFDDHGIJEIJJIJE
@7712320/1
gacggcacctccgacactgaggtcacggtactcgcggtacatgttgtgta
+7712320/1
CCCFFFFFHHHHHJJJJJJJJJFHIJJJFHIJJJJJJGHIIHHHHHEFDF
@4133425/1
ctcccatgtcacggtagcactgagtgacggcacctccgacactgaggtca
+4133425/1
CCCFFFFFHHHHHJGIIJJJJJJJIJJJJJIIJJJJJJJJJJJJJJJJJI
@1560409/1
ggcagagggaatctgattgtgctgttgtggaactgcttcacctgtggccg
+1560409/1
@@@FDAD?DHHFHIHGHIHCFHIFIIBEDE3@FHDGHI<FEDGGFHGIIG
@2090588/1
cactctagcacgtagttctcagcttccctgcaaagttaaccatcttgtat
+2090588/1
CCCFFFFFHHHHHJJJJJJJJJJJJJJJJJJJJJJIJJJJJJJJJJJHIJ
@4133486/1
agtggtcttcttgaacttcttcaattgacgcaagaagtaccagaaacggg
+4133486/1
@C@FFFFFHHHHHJJJJJJJJJJJJJJJJJJJJJJJJFHIJJJJJJJJJJ
@7712690/1
gttgggtatcggccgagcgcttcggtactgttgtggaaatagtgtactat
+7712690/1
BBBFFFBDHHHHHJIIJJJJJJJIJFHHIJJIJHIIJJJJIJHIJGHHGG
@7712779/1
cacggtagcactgagtgacggcacctccgacactgaggtcacggtactcg
+7712779/1
@@@DDDBAFADFFHGAFEFAEEAH;FAFHGHGGHDDB1.=BDB8;D<EHH
@7712923/1
aattaataaaattggactgtttttaatatttaaataaccgctttttacta
+7712923/1
CCCFFFFFHHHHHJJJJJJIJJJJJJJJJJJJJIJJJJJJJJJJJJJJJJ
@1560846/1
gggctctgtgcctggctcccatgtcacggtagcactgagtgacggcacct
+1560846/1
CCCFFFFFFHHHHJJIIJJJJJIGIIJJJHHIJJJJJJJFIJJIJIIJJI
@2091184/1
gcactgagtgacggcacctccgacactgaggtcacggtactcgcggtaca
+2091184/1
CCCFFFDFDFHHHJJJJJJIJIGIIJJJGIIHIJJJJHIJJJJJJHHFFE
@7713077/1
gatggagtgagcacgggctctgtgcctggctcccatgtcacgg
+7713077/1
@@@DDDDDD>DFDHGB<AFHGG?EGGIIEFIGIHGGAGGHEGG
@1047766/1
atgcgaaggtgttgaggcgcttgtggtggtgcacgcgcttgggcagaggg
+1047766/1
CCCFFFFFHDHHHJIJJJJJJJJJJJEHHHGIJJJJJJJHHHFFFFDDDD
@2091376/1
agcggatggatcaagagcctgacaccgaaggcagctctccttctaccggc
+2091376/1
CCCFFFFFHHHHHJJIJJJJJJJIJJJJJJJDIIJIJJIJJJJJJJJJJG
@2091390/1
agaggaagtaggtgctgggcctcttg
+2091390/1
@@@DDDAD3A?DAC?A4C79CFFGIH
@1047890/1
ctcatcttgtatagaggaggcttgggctcgctctccgaagggagcttgcg
+1047890/1
@@BFFFEFHHHHHJJJJJJIHGGG@GCCFFGDGBFGGEIHIIIHIGICHG
@2594879/1
cagtggtcttcttgaacttcttcaattgacgcaagaagtaccagaaacgg
+2594879/1
@@CDBADFFFFDHHIEEHIEHHGHGGIJHEGIGJJJJIGEEHGG8DHGGJ
@2594967/1
cagcatacataataaaattagaggaagtaggtgctgggcctcttgtatgc
+2594967/1
@CCFFFFFHHHHHHGGGGIIJGHJJJJFFHIEFHJIJJJIIGGHHIIIJJ
@540913/1
accagtggtcttcttgaacttcttcaattgacgcaagaagtaccagaaac
+540913/1
@BCFFFFFHHHHHJJJJJJJJJJJJJJJJJJJJJJJJJJJHIJJJJJJJJ
@2092009/1
gggacttagccacaatctggtctggagagaagatcctcatcttgtat
+2092009/1
@CCDFFFAFFHHHEHIIIEHHHHFHIBFG1ECBEGFGI9C<0::0?@
@2595218/1
gccacaatctggtctggagagaagatcctcatcttgtatagaggaggctt
+2595218/1
@<@=;DB>CD<FFFAD@ECB=DHHHGGGE<<C9EBECBH@GIIC8:6;DE
@1561787/1
gcagagggaatctgattgtgctgttgtggaactgcttcacctgtggccgg
+1561787/1
CCCFFFFFHHHGHJIGIJFHGIIHIJJJIJJJJJIJJIJJJJGDFHIJBG
@2595549/1
ggatggagtgagcacgggctctgtgcctggctcccatgtcacggtagcac
+2595549/1
@@?DDDBDDH4A>EFFFG8CFHEHGHCHCFGH<;DFHGIIEGD?CFG=>F
@2092539/1
gcaagaagtaccagaaacgggacttagccacaatctggtctggagagaag
+2092539/1
CCCFFFFFHHHFFIJJJJJIJJJJIJJJIJJJJJJJIJJJJIIGIHFGHH
@2595695/1
tcctcgacgagcaagtagttcttgaagcacagacac
+2595695/1
;??DDD6DD8@6DEEE9C1?EEEE9DC>C;:BDDDD
@1562215/1
ggtgttgaggcgcttgtggtggtgcacgcgcttgggcagagggaatctga
+1562215/1
?<=DDDDFHHGHHIIJIGIIII?GHEGIIJJJIJGIIIIIFHH9BEDEE@
@3624709/1
cacgcttgcgcatgacatctatacatgccattggcgttcaaaaggttaaa
+3624709/1
C@CFFFFFGGHHHJJGIIGIJJJJJIIIJJJJIJIIFGHIIGIJJGHIIJ
@3624721/1
gacgatttcaccagtggtcttcttgaacttcttcaattgacgcaagaagt
+3624721/1
@C@FFFFFHHHHFGIHEHGGHGGIIJJJJJIJJJJJJJJJJJJJIJIIIB
@3624875/1
cgcaagaagtaccagaaacgggacttagccacaatctggtctggagagaa
+3624875/1
CCCFFFFFHDFHFIIIGGGGEIJJJIIGHJJIGIIJJIIHHIGCHIEFEG
@6692543/1
gaggaagtaggtgctgggcctcttgtatgcgaaggtgttgaggcgcttgt
+6692543/1
C@@FFFFFGHFHHIGHGEIDFGGIJJJJJJJJJIIIHIIICGGIIIIII=
@4135634/1
agaagtaccagaaacgggacttagccacaatctggtctggagaga
+4135634/1
CCCFFDDFHHHHHJJJJJJIIJJJJJJJJJJJJJJIIJJJJJJJI
@1562837/1
ctcatcttgtatagaggaggcttgggctcgctctccgaagggagcttgcg
+1562837/1
CCCFFFFFHHGHHJJJJJJFIJJGHJJJJIIJJGHIGGIIIJFJIJJIJI
@2596447/1
ggagtgagcacgggctctgtgcctggctcccatgtcacggtagcactgag
+2596447/1
@@@DBBBBFFHAAAAFHHGH>?GBE=BCFFFBFCHIGIIG?D@CFFFHHF
@2596570/1
gggtaacatgatagccttgtaccacagtactcctggatattcgtatttga
+2596570/1
BCCDFFFFHHHHHJJJJJJJJJJIJJJHIJJJJJJJHIJJJJJIJJJJJJ
@542970/1
cctcatcttgtatagaggaggcttgggctcgctctccgaagggagcttgc
+542970/1
CCCFFFFFHHHHHJJJJJIJJJJJGIJJJJJIJJJJJJJJIJJIJIJJIJ
@6693287/1
ttttttttttgttcccacatcaggatgtggattttaatgttattattaca
+6693287/1
@@@DDDDDHF8DFHIGBFC>FBGG<<?/?C9FFHHGDD7@C7@D7@CA=A
@2596842/1
ctgggatgccacccggcaccactcccgggtgaggatgcactacatttccg
+2596842/1
@@@DDDD;??<22<CDEGFFIIFFE=FB@0??BFAF=BFEEFFFIE@@@5
@543266/1
atacataataaaattagaggaagtaggtgctgggcctcttgtatgcgaag
+543266/1
@@<D?DB?FBBD<EGFG@FD9FFFFC@A>CHEAB9EGEDCF?FDDF<@?@
@543302/1
ccacaatctggtctggagagaagatcctcatcttgtatagaggaggcttg
+543302/1
CCCFFFFFHHHHHJJJJJIIIJJJJJJJJJJJJJJJJJJJIJJJJJJJJG
@2597034/1
gcctcacatgattcatccacaaattccaacccttgcgtttcaaaacaatt
+2597034/1
CCCFFFFFHHGHHJJIIJJJJJJJJJJJJJJJJJJJJHIJIIIIJJIIJI
@7207450/1
gcaagaagtaccagaaacgggacttagccacaatctggtctggagagaag
+7207450/1
CCCFFFFFHHHHHJJJJJJJJJJJJJJJJJJJJJJJJJJJJJJJJJJJJJ
@2597233/1
gtcataatcttcagatactccaaagcattctgggctgcagatgactgtgc
+2597233/1
CCCFFFFFHHHHHJJJIJJJJJJJJJJIJJJJJJJJJJJJJJJJJJJJJJ
@6693836/1
ttttgttcccacatcaggatgtggattttaatgttattattacagcatac
+6693836/1
CCCFFFFDHHGHGJJIIJEHIHIGGHJJJGGIIHIIJJJIJIJJJJIJJI
@2597381/1
gtggattttaatgttattattacagcatacataataaaattagaggaagt
+2597381/1
CCCFFFFFHHFHHJJJIJJJJJIJJJIIJJJJIJIJJIIIIJJIJJJJID
@2597402/1
atacataataaaattagaggaagtaggtgctgggcctcttgtatgcgaag
+2597402/1
@@@FFFFEHD8?CCFFHBEEFGIIIIIEHIG@BEGHIIIIIBGGHII1@G
@2597480/1
aggagcaaatggaaaaaaaaattggtgaaaagaatcacaagtaagatact
+2597480/1
@@CFFFFFHHGHGJIGIGIJFHIIIBGCHHIIGII<CDGHGFGFGAGGEI
@7208213/1
gtagttcttgaagcacagacacaggtgtcttcaacggaagagattccatt
+7208213/1
B@CFDEFFFHHHHJJIJGIIIJJJIFGFHIIGIIIJIJJJJJJJIGGIII
@545585/1
ggaagtaggtgctgggcctcttgtatgcgaaggtgttgaggcgcttgtgg
+545585/1
CCCFFFFFHHHHHJJJJJJJJJJJJJJJJJJJJDGHIJJJJJJJJJJHJJ
@545613/1
cacaatctggtctggagagaagatcctcatcttgtatagaggaggcttgg
+545613/1
@@@DDABD?FHHHIE<F;CDCHGH@FEHGHEHGHIEF?<C?;BFHGDG@7
@7713749/1
ggcctcttgtatgcgaaggtgttgaggcgcttgtggtggtgcacgcgctt
+7713749/1
CCCFFFFFHHHHHJJHIIJCGHHIJJJJJJJJJIJJJJJGIJJJJJHHFD
@6908/1
ggctcgctctccgaagggagcttgcggccgatgacctcatactccttcaa
+6908/1
;??DBDDDHFFDHHB?<FDF>GHG=GGEDG;@G4=AEGCEEE@>>7??DC
@7209189/1
gtcttttctaacttgaacagtgcgatgttttacaagggcaggttgaactc
+7209189/1
CCCFFFFFHHHHHJJIJJJJIIJIIIJIJJJJJJJJJJJJJJIIJIJIJI
@4648203/1
gtcttcttgaacttcttcaattgacgcaagaagtaccagaaacgggactt
+4648203/1
CCCFFFFFFHHHHJJJJJIIGJJIJIJIIIIJJIIIIJJJGIJJIIIIJJ
@7209397/1
ggcgcttgtggtggtgcacgcgcttgggcagagggaatctgattgtgctg
+7209397/1
CCCFFFFFHHHDHIGIIJJJJJJJJJJJJJJIJJJHIJIJIIJJJJIIJG
@4648491/1
gttgaacggaactccaatcctttactcgaatagtcttttctaacttgaac
+4648491/1
CCCFFFFFHHHHHJJJJJJJJJJJJJJJGIIJJJJJJJJHIIIGIJJIIJ
@546519/1
cgcaagaagtaccagaaacgggacttagccacaatctggtctggagagaa
+546519/1
@@@DDDD>FACADHHGAEHH?E:CCCACG@GGIGGGHIIHIGII@F9DFG
@5156042/1
ggcagagggaatctgattgtgctgttgtggaactgcttcacctgtggccg
+5156042/1
CCCFFFFFHHHGHJJJJJJJJJJJJJJFHIJJJJJJJJJIJJJIJJJIJJ
@4648945/1
gtcattgcagactgtgtggtagcgggtcggacgagccg
+4648945/1
CCCFFFDD?AFHFBEEED@HDDBGB@1?@D<6;GA;@=
@5668471/1
cggacatttcaattttatttagttggtcttggttgaacggaactccaatc
+5668471/1
CCCFFFFFHHHHHJJJJJJJJJJJJJIIJJJJIJJJJJJJJJJJJJJJJJ
@547211/1
taggtgctgggcctcttgtatgcgaaggtgttgaggcgcttgtggtggtg
+547211/1
@@@FFFFFHDHFGIIJIJFGEEIJGEHJGHGGHIIIGGGGEHHGI>DH@E
@7715363/1
cagtggtcttcttgaacttcttcaattgacgcaagaagtaccagaaacgg
+7715363/1
BCCDFFFFHHHHHJJJJJJIJJJJJJJIJJJJJJJJJJHIJJJJJJJJJJ
@1563060/1
ctcgcggtacatgttgtgtacacctgagcgagactcataacgcagcc
+1563060/1
@@CDFFFDHHHGD<CFCBFHGA??FFBHEIII@@FHGHIIIIIIE@H
@547644/1
attgatatttggaaatgattagctcgcagcattatgggtcttccttcatg
+547644/1
@@@DFDDDHHDFFFBGDFHIIGHGHHGGHICEFGIIIGGHGEGHIIGG?F
@4136804/1
ctgagcgagactcataacgcagccagatgccaaagttcttgatcttcact
+4136804/1
C@CFDDFDHFHFHJIIJHIGIJGIGHIIEGEGHIIHHHFHGFGIGIGHIE
@547884/1
ctgtttcttggcatctatagatgtcggtggcgcacagggcacgcttgcgc
+547884/1
@@@DDADFFHHFGJJJIGJIIJJJJJJJGGAFEHIJJJJJIGIIJGGC@A
@1048680/1
ggcgcttgtggtggtgcacgcgcttgggcagagggaatctgattgtgctg
+1048680/1
CCCFFFFFHHHHHJHGIJJJJIJJIIIJJJJGJJJIIJJIJJJJJIIGIH
@547949/1
gcctcttctaaagcaaacaatgagacctgtgcaacccatttgatgctgac
+547949/1
CCCFFFFFHHHHHJJJJJJJJJJJJJJJJJJJJJJJJJJJJJJJJJJJJJ
@548007/1
cttcacctgtggccggcggcacgcagacgccttgatgacctccactttga
+548007/1
CCCFFFFFHHHHHJJJJJJJJJJJJJJJHHFFFEEEEEEEDDDDDDDDDD
@548141/1
ccacaatctggtctggagagaagatcctcatcttgtatagaggaggcttg
+548141/1
CCCFFFFFHHHHHJJJIIIJIJJJJJJJJJJJJJJIIJJJJJIJGIJJJ:
@4137082/1
gccatgtaccacgcctgggatgccacccggcaccactcccgggtgaggat
+4137082/1
CCCFFFFFHHHHHJJJJJJJJJJJJJJJJJJJJJJJJJJJJJJHJJJHHH
@1048862/1
agggtaagacacggatcgcatacaccgtgaatataagtggcaaaggtagt
+1048862/1
@CCFFFFFGHHHHJJJJJJJJJJJJJJIJEHJJJJJJHIJIJJJJJFHIF
@6182676/1
cctgagcgagactcataacgcagccagatgccaaagttcttgatcttcac
+6182676/1
CCCFFFFFHGHHHJJJJJJJJJJJJJJJJJJJJJJJHIIJJJIJJJJJJJ
@548471/1
cagtggtcttcttgaacttcttcaattgacgcaagaagtaccagaaacgg
+548471/1
@C@DFFFFHHHGHJGHGGIIJJJJIIIIJJJJJJJGIJFGIIJJJFGIJJ
@4137326/1
ccacgttatattggacattaggaccgtcattgaacaatctcgtatgatgc
+4137326/1
CCCFFFFFHHHHHJJJJJJJJJJJJJIJJJJJJJJJJJJJJJIJJJJJJJ
@1049185/1
ggtgctgggcctcttgtatgcgaaggtgttgaggcgcttgtggtggtgca
+1049185/1
<??DDDFFGDFHDFGGHIIIIG?FGE:CCGGGHF=FHAHGCBC@;@GEHA
@6182994/1
ggtgttgaggcgtttgtggtggtgcacgcgcttgggcagagggaatctga
+6182994/1
B@BDFFFFHHHH0BFHHJJIJJHHJJJJJJJJJJJJJJJJHHHFFFFFEE
@6183253/1
tcgatgtcgaacccaaaaatgtaattaactttttttttgtctgtttgtct
+6183253/1
CCCFFFFFHHHHHJJJJJJJJHIIJJJJIJJJJJJJJJHHIJJIJIJHHH
@6183329/1
agggaatctgatggtgctgttgtggaactgcttcacctgtggccggcggc
+6183329/1
CCCFFFFFHHHH?FHIIJJJJJIJJJJJJJJJJJJJJJJIJJJJJJJJHF
@4138005/1
cagcatacataataaaattagaggaagtaggtgctgggcctcttgtatgc
+4138005/1
@@CFFFFFHHHHHJJIJJJJJHIJJJJIJJJIJHIJIJJIIJJIJHGIJJ
@1049765/1
acacctcacccagggcgggatatggaattttaatttatgccccctttaaa
+1049765/1
@@@FFDDFFGGHFEIIIJIBBECGHGHIIIJIEHFHH>CADDFCDEEDDD
@549474/1
ataaaattagaggaagtaggtgctgggcctcttgtatgcgaaggtgttga
+549474/1
@B@DFFFFHHFHHGIICHGIHHIJIGIJJJJJJJGIJIIJIGHI?BDHHC
@4649342/1
gccagatgccaaagttcttgatcttcactgggctcttctctgggatttcc
+4649342/1
@@@A?=ABHDBHDECFHIIEBHCHBEHHG>GIHEFH>GHGIIIIIIIIHI
@6694421/1
gttggccatcactcttatatgggcagcccgaacacggttaccgggaattt
+6694421/1
CCCFFFFFHHGHHJJJIJJJIJJJIIIIJJJJIJJJIHHGJJJIJIJJHH
@4649748/1
ggcctcttgtatgcgaaggtgttgaggcgcttgtggtggtgcacgcgctt
+4649748/1
BC@FFFFFHHHHHJJJJJJFHIIJJJJJJJJJJIJJJJIHIJJJJJHHFD
@2598221/1
ggtagcactgagtgacggcacctccgacactgaggtcacggtactcgcgg
+2598221/1
@@?DDFDDHHGGAEEGIIIGJGIIIGHGIIJJGE??FDHGIBFGIHEGHF
@4650059/1
tgagtgacggcacctccgacactgaggtcacggtactcgcggtacatgtt
+4650059/1
BCCFDFFFHHGHHIJJJJJJJJJJIIJGIIJJJHGIJJJJJIHHFFFFFF
@7210593/1
ggaactgcttcacctgtggccggcggcacgcagacgccttgatgacctcc
+7210593/1
@@@D?BDDHFGHDHF@FEGEEHGIIIIGAABHEHFBFCECCCCFDC@>CB
@6695312/1
ggcgcttgtggtggtgcacgcgcttgggcagagggaatctgattgtgctg
+6695312/1
@C@FFFFFHHHHGIHGHHHGJJJIJJJJGGHGDHHBHIJJJFIIJJJJIA
@6695380/1
gctcgctctccgaagggagcttgcggccgatgacctcatactccttcaac
+6695380/1
CCCFFFFFHHHHHJJJJJJJJJJJJJJJJJJJJJIJJJJJJJHHHHHHFF
@2095135/1
gggcacagttcctcgacgagcaagtagttcttgaagcacagatacaggtg
+2095135/1
@@@FFFFFHHHHHIJHHHC6?:EFHGIGCGHJJBCHIGF>BG8DH@HGCH
@8160/1
gatttcaccagtggtcttcttgaacttcttcaattgacgcaagaagtacc
+8160/1
CCCFFFFFHHHHHJJJJJJJJJJJJJJJJJJJJJJJJJJJJIJJJJJJJJ
@6695729/1
gttattgttatgtcgatgtcgaacccaaaaatgtaattaacttttttttt
+6695729/1
@@@DDFDDFFHDHIIEGCFIGIGGIIIGDEHGGC@@FGIIJGIJJIIIIH
@3627962/1
cagcatacataataaaattagaggaagtaggtgctgggcctcttgtatgc
+3627962/1
@@CFFFFFHGHHGJJIIIJJJIHJIJJJJJJHHJJIJJJJIJJJJJJJJJ
@3628520/1
cttttattgcttggtgagacacgagataaaagtccaattcagacgagtgc
+3628520/1
@@@FFFFFHHHHHI?FHGIIIIIIIIIIIIIIHGHIIIIIIIIIIIIHGG
@8849/1
gggaactgtattctatgtttcctaacccgtttctttgtccctgggtaagg
+8849/1
@@CDFFFFFHHGHJJJJFHIHDHGGHIIJIIJJIJIJIIIIIGIJIIIJE
@4651289/1
gccagatgccaaagttcttgatcttcactg
+4651289/1
?<8AB8D>:DDBHHEGBGFHHA@FE<4CD?
@4651383/1
gtttattttgtttttctctgtgatctgtttcttggcatctatagatgtcg
+4651383/1
??@D=BDDFHDBFHIBGHHIIHIGGGHFCHHGGEE@?CBDCEGIGHIAGA
@552932/1
gtcccatactataaaaacgtgccaattgtccacattttaataagtcactt
+552932/1
?@<D?DDDDDFDFGC<CG@F@==EEBBEE>:CBEFFBGFHIID>?FDDC>
@7212469/1
gttgaggcgcttgtggtggtgcacgcgcttgggcagagggaatctgattg
+7212469/1
@@CDFFFFHHHHHJJJIGIGGGIIJJIIGIJJJJIIIIIJEHHHFFDFFF
@9756/1
cgcaagaagtaccagaaacgggact
+9756/1
@@@DD>D?AA4<<C?CF>9F?CEHG
@3629676/1
caagactcactaaacataaaaataatacattacgttaaatgccacgacgc
+3629676/1
CC@DFFFFGGHHGIIJIIAHIIEHIIGHGIJJIJGGIGHEIIFGGIBAFH
@553871/1
ctgtgatctgtttcttggcatctatagatgtcggtggcgcacagggcacg
+553871/1
CCCFFFFFHHHHHJJJIJJJJIIJJJJJJIJJJJGIJJGIJJJJJJJJIJ
@7717376/1
tgggcctcttgtatgcgaaggtgttgaggcgcttgtggtggtgcacgcgc
+7717376/1
CCCFFFFFHHHHHJJJJJJJJFGHIJJJJIJJIJJIJJIJIHIJJJJJHF
@4652138/1
cgcaagaagtaccagaaacgggacttagccacaatctggtctggagagaa
+4652138/1
CCCFFFFFHHHHHJJJJJJJJJHIJJJJGIIIIJJJJJJJJJJJJJHIIJ
@7717630/1
gctctgtgcctggctcccatgtcacggtagcactgagtgacggcacctcc
+7717630/1
CCCFFFFFHHHHHJJJJJJJJJHGIIJIIJIIJIJJICGGGIJJIJIIJJ
@3630301/1
gcaagaagtaccagaaacgggacttagccacaatctggtctggagagaag
+3630301/1
CCCDFDFFCDBFH>@GGIEIIGEEHGGEFHIJIIIBHGBFGGIGJDFGIJ
@5669368/1
gaagtaggtgctgggcctcttgtatgcgaaggtgttgaggcgcttgtggt
+5669368/1
B@@FDFFFFHHHHJJIJJJJJJHIJJJJGIIIFHHHIJJJJJJJJJJJIJ
@2598855/1
tgttgaggcgcttgtggtggtgcacgcgcttgggcagagggaatctgatt
+2598855/1
@@@FFADDFHFHGIEGHGIFEDGHIIGHIEHIIIIIIHAHHEEHEFD@DD
@4138358/1
catacataataaaattagaggaagtaggtgctgggcctcttgtatgcgaa
+4138358/1
@@@DDDBBDBFFHGFGEHEHHCFHDEDHHFGCHGGIFDGIIIIGGJII=@
@1050002/1
gtcttcttgaacttcttcaattgacgcaagaagtaccagaaacgggactt
+1050002/1
CCCFFFFFHHHHHJJJJJJJJJJJJJJIJJJJJHHIJJJJJJJJJJJJJJ
@1050076/1
ggaactgcttcacctgtggccggcggcacgcagacgccttgatgacctcc
+1050076/1
CCCFFFFFHHHHHJJJJJJJJJJJJJJJIJJJHHFFFDEDDDDDEDDDDD
@3630713/1
ggcaggttgaactcacaccattcaatttaaaagaaactgggtgcgtgcag
+3630713/1
@CCFFFFFHGHHGFGIGIGGHIIJIJJJHJIGJIGJJGIIIBFIIHIGJJ
@1565131/1
gcggtacatgttgtgtacacctgagcgagactcataacgcagccagatgc
+1565131/1
?;?D4@DDFDF<DFFGIEA<FFGFCFFGFBGFFIIGGFF:FBF?FFFIC7
@1050379/1
ggtgcacgcgcttgggcagagggaatctgattgtgctgttgtggaactgc
+1050379/1
@@@=ADBDDFFFHEGGEGD@?BBFEDHGIIBFHFEHIIDEHHGD@ACGHG
@2095930/1
agtaagtcctgagccatagcaaacagccactggcaatgtggatagctgga
+2095930/1
CCCFFFEFHHHHHJJJJJJJJJJJJJJJJJJJJJJJJJHIJIJJJJJJJH
@1050626/1
agggatcttgccgtcattgcagacggtgtggtagcgggtcggacgagccg
+1050626/1
CCCFFFFFHHHHHIJJJJJJJJJJJJGHGHIFHIJJJJGIJJHHFDDDDD
@3631479/1
ggcgcttgtggtggtgcacgcgcttgggcagagggaatctgattgtgctg
+3631479/1
CCCFDDFFHDFHHGGGGHJIIJJJIIIGIJJHIIGIIIJJIGHG>@AEHF
@3112045/1
gcccgaagtgctattggcacacaggcataatgccatattcaaatgggaag
+3112045/1
CCCFFFFFFHHHHJJJJJJJJIJIJJJJJJJJJJJJJJJJJJIJJJIIJI
@3631541/1
gttttttaaactcatattttcatggtaccaagttatgaatttttcaaatc
+3631541/1
CCCFFFFFHHHHHJJJJJJFHIJJJHIJJJJIIIJJJJIJJJJJJJJJJJ
@3112186/1
tgacgcaagaagtaccagaaacgggacttagccacaatctggtctgg
+3112186/1
CCCFFFFFFHHHFGIJJJIJIGJJIIIJJJIJIIJJIJJJJJHIJII
@3112509/1
cggtagcactgagtgacggcacctccgacactgaggtcacggtactcgcg
+3112509/1
CCCFFFFFHHHHGGIJJJJJJJJJJJJJJJJJJJIJHIJJJJFHIJJIJH
@3112601/1
gcgagctgctgccgaaagattagagtcgtcttctacttctgcttctggca
+3112601/1
CCCFFFFFHHHHHJJJJJJJJJJJJIIJIJJJJJJJJJJJJJJJJJJJJJ
@1051074/1
gtcacggtagcactgagtgacggcacctccgacactgaggtcacggtact
+1051074/1
@@BFFFFDFHHGHJJJJFHHIIJJJJJJJJJIJIJIIGIICGGHIJEGHH
@6184821/1
gtttctgtaccaataggaacaatacttcgggcttattctgcatacctgcc
+6184821/1
CCCFFFFFHHHFHJJJJJJJJJJJJJJJJJJJJJJJJJJJJJJJJJJJJJ
@1566270/1
tgcaacttggccaggttagggccaacagattgtttgagatgtttgtgaaa
+1566270/1
@@@FF?DDHAFFHIJDGHIBFHIFEGGGHIIDDBFHHJJJIIGGIBCHIJ
@4139795/1
gtgagcacgggctctgtgccaggctcccatgtcacggtagcactgagtga
+4139795/1
@@@FFFFFGHDFAHIIGIGIHFEEHIIJJIIIIIIIJGHGGHGIIIGHIE
@2097134/1
tgacgcaagaagtaccagaaacgggacttagccacaatctggtctgg
+2097134/1
@@<ADDDAF;FHCFBGEHBHEGEGAHHI@F>4B?FG;D@GD@?BFGC
@3113197/1
gcacctccgacactgaggtcacggtactcgcggtacatgttgtgtacacc
+3113197/1
CCBFFFFFHHHHHJJJJJIIJJJJGHIJJJJJIIJIJJJIJJJJHII@C?
@1566451/1
cgggacttagccacaatctggtctggagagaagatcctcatcttgtatag
+1566451/1
??<B?DEFHHFHHIIIGGCHGAFHHGHHCGCGHIICEGGDHG<?D9DFEF
@1566580/1
gtggtgcacgcgcttgggcagagggaatctgattgtgctgttgtggaact
+1566580/1
BBCFDDEFHHHGHJJJHJJJJJJJJGIIJJJJJJIJJHIJJJJIIJJJJJ
@6185504/1
gtcggcataacgggccgcgactccgccctcttcctcgggttggaatgatt
+6185504/1
CCCFFFFFHHHHHIIGIBHIJJJJJJJJGHHHEEHFEFD;ABDDDDDDDF
@2097482/1
gtacgttcaaacgtatcacacattttctggtcaccttccatgcaaaatct
+2097482/1
=?<DDD:A???CD2C?C<A<FFIIII<AB?EADAEBDBDB?CD@DE@<9?
@6185523/1
aggtgctgggcctcttgtatgcgaaggtgttgaggcgcttgtggtggtgc
+6185523/1
@CCDFEFFHGHHHJJJJJJJJJJJJJJCHHIJJIJIJJJJJIJIIJIHIJ
@4140158/1
ccacaatctggtctggagagaagatcctcatcttgtatagaggaggcttg
+4140158/1
CCCFFFFFHHHHHJJJJJJJJJJJJJJJJJJJJJJJJJJJJJJJJJJJJD
@1566679/1
gtagcactgagtgacggcacctccgacactgaggtcacggtactcgcggt
+1566679/1
@@CFFFFFHGHDFHIHIIJIIJJJJIIJIJJJJIFHIJJJIJJJIJJHF@
@6185592/1
agaggaagtaggtgctgggcctcttgtatgcgaaggtgttgaggcgcttg
+6185592/1
@BBFFFFFHHHHFGHJIJJJJJJJJJIJJJJJGIJJFHHHIIJJJJJJJI
@3633146/1
gaggaagtaggtgctgggcctcttgtatgcgaaggtgttgaggcgcttgt
+3633146/1
B@@DFFFDHHHCDHIJJJJJJIJJJGIIGIIIJII?FBGHHIIHGIIJJC
@3633177/1
acgcgcttgggcagagggaatctgattgtgctgttgtggaactgcttcac
+3633177/1
@@@DF?DFFDHFBHFEEHEADEGIHHIIFDE?DBFHDHIIIDE@DGHIEI
@3113721/1
gtggatagctggacaaggcactggcaacgaccaatcatggacttttcttc
+3113721/1
CBCFFFFFHHHGHJJJHHIJJJJJJJJJJJJJJJJJJJIGIJJJJJJJJI
@4140270/1
gttgtggaactgcttcacctgtggccggcggcacgcagacgccttgatga
+4140270/1
@?@DDDFEHHFGGIJIJJJGFHEHCHEHBHGB@AEB>B>BA@D?BDCDCD
@3633289/1
gacgatttcaccagtggtcttcttgaacttcttcaattgacgcaagaagt
+3633289/1
CCCFFFFFHGHHFAGHHIFHGIIJIIIIIIGIIGHHGIIGIIIHHJJII?
@5669538/1
acggtactcgcggtacatgttgtgtacacctgagcgagactcataacgca
+5669538/1
@@CFFFFFHHHHHHHJJJJJJJJJIJJ?:BFHHIJJJJJJJJJJJJIJJI
@3113892/1
ccaaattcttcttcttcagccggctttgg
+3113892/1
::?D;AA4A2A?::BE:AFE;ADE8CECD
@5156249/1
gttgtgtacacctgagcgagactcataacgcagccagatgccaaagttct
+5156249/1
@?@BDDDDHCDFFEIGGIGIIIJJJJJJJJIIJIJJJJIIJJJJJJGIIJ
@5156311/1
ccacaatctggtctggagagaagatcctcatcttgtatagaggaggcttg
+5156311/1
CCCFFFFFHHHHHJJIIIIJJJJJJJJJJJJJJJJIJJIJJJJJJJJJJE
@2098023/1
gtccgtttttaaactattttttcaatgccctaagtgagtagttataca
+2098023/1
@@@DA=ADBFDDBC<EGBEEEEFGFG9CDH@GGGF9D>BBD?BG@FI<
@2599266/1
ggttattgttatgtcgatgtcgaacccaaaaatgtaattaactttttttt
+2599266/1
@<?BDDDA?DFBF<C?EGFFH@GHIIGCA;CDEHDABGGBEGGHEHIIII
@4140614/1
gcctggctcccatgtcacggtagcactgagtgacggcacctccgacactg
+4140614/1
CCCFFFFFHHHHHJJJJJJJHIJJJJJJJJHIIJIIIJJJJJJJJJJJJJ
@3114462/1
gctcagatgcaatttcttgcaagaattgcacaaagttgaagtccttgttg
+3114462/1
@@@DA?3DFHHFFIICGIGIDF<BGHICGG?@@HHHIHHHHCFGG@D:BB
@1567370/1
ctgcaaagttaaccatcttgtattcaaaagaaaacctagaatcactggtt
+1567370/1
CCCFFFFFHHHHHJJJJJJJIJJJJIJIJJJJJJJJJJJJJJJJJJJIHI
@5157336/1
tgtggaactgcttcacctgtggccggcggcacgcagacgccttgatgacc
+5157336/1
@@BF?DFFHHGGHJJJJJIHGHIJJIJJJIIHJHHHFFDDDBBCCCDDDD
@7718206/1
cttgaacttcttcaattgacgcaagaagtaccagaaacgggacttagcca
+7718206/1
BCCFFFFFHHHHHJJJJJJJJJJJJJJJHJJJJJJJJJJJJIIJJJJJJJ
@5670416/1
catacataataaaattagaggaagtaggtgctgggcctcttgtatgcgaa
+5670416/1
CCCFFFFFHHHHHJJJJJIJJJJJHJJJHIJJJJJJJJJJJJIJJJJJJI
@5157564/1
cctgagcgagactcataacgcagccagatgccaaagttcttgatcttcac
+5157564/1
@CCFFFFFGHHHHJJJJJJJJIJJJJIIIIJJIJGJGHIIJJIGJJJIIJ
@7718479/1
cgagcaagtagttcttgaagcacagacacaggtgtcttcaacggaag
+7718479/1
@@;DDDDDFBF?DFFGF<<C>AABHHIGGEGCHG?CGCGIIGIGFEH
@4653132/1
gtcacggtagcactgagtgacggcacctccgacactgaggtcacggtact
+4653132/1
@BBFFFFBFHHGHJJIJFHIJJIGJJJJJJJGHIJJIGIJFHIIJICHHH
@7718896/1
gcaagaagtaccagaaacgggacttagccacaatctggtctggagagaag
+7718896/1
CCCFFFFFFHHHHJJJJJJJJIIJJJJJJJJJJJJIJJHIJJJJJJJJJJ
@7718932/1
gcctcttgtatgcgaaggtgttgaggcgcttgtggtggtgcacgcgcttg
+7718932/1
C@CFFFFFHHHHHIGHIJIHHHIHIIIIIJJJJIIFIIJJJGIJJJHFFD
@7213848/1
ggaagtaggtgctgggcctcttgtatgcgaaggtgttgaggcgcttgtgg
+7213848/1
@@7DDDDD:=AFFFGEEFDEECEBEFEEFC8D:1:DDGFIFIIIBFF=CF
@4653263/1
gcgatgttttacaagggcaggttgaactcacaccattcaatttaaaagaa
+4653263/1
CCCFFFDFHHHHGJJJJJJJJIJJJJJJJJJJJJJJJJJJJJJJJJJJJJ
@7719432/1
tttattttgtttttctctgtgatctgtttcttggcatctatagatgtcgg
+7719432/1
CCCFFFFFGHHHHJJJJJJJJIIIJJJJJIII@FGGIGIGIIGGIIJJJJ
@10036/1
ctgttgtggaactgcttcacctgtggccggcggcacgcagacgccttgat
+10036/1
@@CFFDDDFFDHDIEEHIGIGDEFGGGGGIEBFHHEEBDE<B?DBABDCC
@5158909/1
cagccagatgccaaagttcttgatcttcactgggctcttctctgggattt
+5158909/1
@@@ADDDDFH?HFIG><?IEFHH@FFF@AEHHHAF3C@DBCF<D<B@FHG
@5159189/1
gtgctgggcctcttgtatgcgaaggtgttgaggcgcttgtggtggtgcac
+5159189/1
CC@FDFFFHHHFHJJIJIJIJIIGBGGGGHDHIIIIJJGFGIHGDHIIE>
@10467/1
gagtcatttagctgaagttttaatattacttgaattacactacatcacta
+10467/1
@BCFFFFFHHHHHIJJJHIIJJJJJJJJJJJJJJJJJJJJIIJJJJJJJJ
@5159556/1
gtcacggtagcactgagtgacggcacctccgacactgaggtcacggtact
+5159556/1
CCCFFFFDFHHHHJJJJHIJJIIIIJJIGGHIJGJGFBCABCHIGH@CBA
@5159642/1
tgcacgcgcttgggcagagggaatctgattgtgctgttgtggaactgctt
+5159642/1
CCCFFFFFHHHHHJJIJJJJJJJJJJJJJJJIIJJJJJJIJJJJJJJJJJ
@7214797/1
cagcatggtaagaaggtggcggccagaatctagacatgcacagctcttgc
+7214797/1
CCCFFFFFFHHGHJJJHIIJJJJJJJJJJJJJJIJJJJJJJJJJIJJJJJ
@7720948/1
ttgtgctgttgtggaactgcttcacctgtggccggcggcacgcagacgcc
+7720948/1
@@@DDEFBCFFHHGHDDHIIIEIIIIGFHIGIGIGIIE@BBD<ACBBCBC
@4654652/1
cttgtggtggtgcacgcgcttgggcagagggaatctgattgtgctgttgt
+4654652/1
@@@FDDFDDA?CDGHIEGEHIBHDCDHGDGGGHIIIGGIIII>FGEHAEE
@7721317/1
ccagtggtcttcttgaacttcttcaattgacgcaagaagtaccagaaacg
+7721317/1
B@@FDFFFHHHHHJEIJJJJJJIJJJJIJJGJJJJJGIJBGGHJIHIIJI
@3633990/1
gggttattgttatgtcgatgtcgaacccaaaaatgtaattaacttttttt
+3633990/1
BCCDFFFFHHHHHJIJJIJJJJJJJJJJJJJJJJJGIJIJJJJIJJJJJJ
@4141326/1
gcttgccattggcctttcctaggagtgactttcccgtttccaatctccaa
+4141326/1
CCCFFFFFHHHHHJJJJJJJJJJGGFGIIJJJIIJIHIJJJJIJJIJJGJ
@7721410/1
gccagatgccaaagttcttgatcttcactgggctcttctctgggatttcc
+7721410/1
CCCFFFFFHHHHHJIJJJJJJJJJJJJJJJIJJJJJJJJJJIJJJJJJJJ
@4141375/1
acggcacctccgacactgaggtcacggtactcgcggtacatgttgtgtac
+4141375/1
@BCFFFFFHHHHHJJJJJJJIGHJJIJHJJJJJJJJFIJJJJJJJHHHHH
@7721637/1
gccagatgccaaagttcttgatcttcactgggctcttctctgggatttcc
+7721637/1
CCCFFFFFHHHHHJIHIJJIJJJJJJJJJJJJJJIJJJJJJJJIJIJJJJ
@2098294/1
gcaagaagtaccagaaacgggacttagccacaatctggtctggagagaag
+2098294/1
CCCFFFFFAFFHHJJJJJJJJIJJJJJJIHIJJJJJJJJIIJJGGIJGII
@4655143/1
cccatgtcacggtagcactgagtgacggcacctccgacactgaggtcacg
+4655143/1
@C@FFFDFHHHHDFEIIJIJIJHHIJJIJIJJJJGEBFIGIIGIIFHIHB
@2098385/1
tcgacgagcaagtagttcttgaagcacagacacaggtgtcttcaacggaa
+2098385/1
@@@DDFFFHGHHFHJJIIJJJJJJJJJJJJJJJJJJBGGGGGGGIGIBFH
@2098756/1
gtggtgcacgcgcttgggcagagggaatctgattgtgctgttgtggaact
+2098756/1
CCCFFFFFHHHHHJJJJJJJJJJIJHJIJJJIJJIIJIGJJJJIJJIJJJ
@3635064/1
agcgagactcataacgcagccagatgccaaagttcttgatcttcactggg
+3635064/1
@@@FDA?DHHDFDGGBHEG@FGGHIGC@CFCF:BFGHIIIIIICDHIBAF
@1568335/1
tgcacgcgcttgggcagagggaatctgattgtgctgttgtggaactgctt
+1568335/1
CCCFFFFFHHHHHJJJJJJJJIJJJJJJJJJIIJJJJJJIJJJJJJJJJJ
@2099314/1
acccgctatgtcaagtcaagatatttgacgttccgacgtccgaaacatca
+2099314/1
@<@DDDDDDADFFBH2CEHIICCDBHGIIGHII3CA@GFHIBFH:BDHGE
@3115635/1
gttttttaaactcatgttttcatggtaccaagttatgaatttttcaaatc
+3115635/1
CCCFFFFFHHHHHJJJJJJJJJJJJHIJJJJJJJJJJJJJJJJJJJJJJJ
@2099398/1
ggctcccatgtcacggtagcactgagtgacggcacctccgacactgaggt
+2099398/1
@<@DDD=??D<<:CFHA?FC@B<<9C<C49?8C:?6?DH:6;6AH@;@C7
@1568546/1
ggaacattcgactgatccggtgagggatgcgtgacgtcagcccctacgat
+1568546/1
CCCFFFDFADBDFGHIIBGEHGGGIFIIIGGFA@DFHGBHGGIIIEHGGG
@4142529/1
ggaggcttgggcctgttttggtagcggcggcgcggtccgtgaggagcatg
+4142529/1
CCCFFFFFHHHHHJJJJJJIJHIIJJJJIJJD@>B6=B6?@@?BAB??AA
@4142556/1
atacataataaaattagaggaagtaggtgctgggcctcttgtatgcgaag
+4142556/1
CCCFFFFFHHHHHJJJJJJJJJJGHJJHIIJJJJJJJJJJJIIJJJJJJJ
@4142588/1
ggcgttgatgtcgcaagatagtgagacattcactttttagtcataatctt
+4142588/1
?;1AD?D?DFDBCD<<GBEAAA92C?EDB@BDEFBGFGABD@FFDFEIEF
@6186464/1
gcgttctcatgtaatttttaatgttttccaaatcgacgactcctgtggct
+6186464/1
@?@DDDDABFACA:C<FFII<FD3AFBA?BCEH<G@GF?:@FDGIFFB;F
@1568809/1
ggagtgagcacgggctctgtgcctggctcccatgtcacggtagcactgag
+1568809/1
BCCFDFFFHHHHHIIGJJJJJJJIIJIIIJJJJJJJJJIJFEHGGIHIIG
@2099831/1
ggaagtaggtgctgggcctcttgtatgcgaaggtgttgaggcgcttgtgg
+2099831/1
CCCFFFFFHHHHHJJJJJJJJJJJJJJJJJIIJCFHIJIJJIJJJJJJIJ
@1568919/1
ggtgcacgcgcttgggcagagggaatctgattgtgctgttgtggaactgc
+1568919/1
@C@FFFDFGHHHHJJJIJJGGGHFGIIJJFJJIIIGIGHIIFFEHJJJJI
@4142803/1
gttgttaagaggtgttacctgcaacttggccaggttagggccaacagatt
+4142803/1
???DDDDD?2::2<<CBEDEEDEAEC@BABE??EEEADBDB?DDDDB8?D
@2600857/1
gtagcactgagtgacggcacctccgacactgaggtcacggtactcgcggt
+2600857/1
CCCFFFDFGHHAABEGAFHFGHIIIHAGIIIIIG;DG>GHFGBHIGIHB9
@2100166/1
agcatggtaagaaggtggcggccagaatctagacatgcacagctcttgca
+2100166/1
CCCFFFFFHHHHGJJHJJJJJJJJJJJJJJJJJJJJJJJJJJJJJJJJJI
@2100253/1
atcttgtatagaggaggcttgggctcgctctccgaagggagcttgcggcc
+2100253/1
CCCFFFFFHHHHHJIJJJJJIIJIJJJJJJJJJJIJJJJHIIJJGIGHHF
@1053147/1
cccagacctagcccaaattcttcttcttcagccggctttggtggttcttt
+1053147/1
CCCFFFFFHHHHHJJJJJJJJJJJJJJJJJJJJJJJJJJJJGIJHHIJJJ
@3116680/1
agcgagactcataacgcagccagatgccaaagttcttgatcttcactggg
+3116680/1
@@@DFFFFHHHHHJIGGGEHIIIJJJIJJIGGGDG@FBGGHIIGIIIIGI
@4143108/1
cttgtattcaaaagaaaacctagaatcactggttcaaattcaaataaaat
+4143108/1
@@@FDFFFGHHHGIJGHHJJJIJJJIGEHIIJEGHGEEGHGGFGHHGGGE
@2100365/1
cggtagcactgagtgacggcacctccgacactgaggtcacggtactcgcg
+2100365/1
BCCDFFFFHHHHHFGHIIHIIJJIJJJJJJJGJIJJFFHIIIGGHEIHIH
@2601176/1
ggcgcttgtggtggtgcacgcgcttgggcagagggaatctgattgtgctg
+2601176/1
@@@FFDFFHHDBHIEGHGIIIJJJIIIIIIJIIIIGIJJJJEIGHHHIGH
@1569442/1
cagcagagtgcacacaatggtgaactggcgttcatgcggcaaacgcctat
+1569442/1
CCCFFFDFACFHBHIIIJJIHHGIGIJIIJFHIIGJCGGGIIJJFIJJJJ
@3637074/1
cccagacctagcccaaattcttcttcttcagccggctttggtggttcttt
+3637074/1
CCCFFFFFGHHHHJJJJJJJJJJJJJJJJJJJJJJJJJJJJGIJHIJIEH
@2601342/1
cacggtagcactgagtgacggcacctccgacactgaggtcacggtactcg
+2601342/1
@@@DDD?D?FHH?FH?EBHCF<FDEHGHFGEG?FF?FEHCEHEHDGAEHE
@2100902/1
atacataataaaattagaggaagtaggtgctgggcctcttgtatgcgaag
+2100902/1
@CCFADDFGHGHGGIGIIIIIIIBHE3CFFHGHIGHII>FHIIIIGHHII
@6186816/1
tgtttgtctgtttgtctgtttgtctgttcgtctgtgcgcgctaatctcag
+6186816/1
CCBFFFFFHHHHHJJJJJJJJJIJJJJJJJIJJJIJJJJJJJJJJJJJJJ
@6698776/1
ctcatcttgtatagaggaggcttgggctcgctctccgaagggagcttgcg
+6698776/1
CCCFFFFFHHHHHJJJJJJJJJJHHJIJJJJJJIJJJJJJJJIIJJJJJJ
@5160361/1
ggtgctgggcctcttgtatgcgaaggtgttgaggcgcttgtggtggtgca
+5160361/1
CCCFFFFDHHHHHJJIJJJJJICGGHCFGHIGIJGIJJJJFDGIGEAGGH
@6187225/1
ctgtgcctggctcccatgtcacggtagcactgagtgacggcacctccgac
+6187225/1
CCCFFFFFHBFFHGIIJJJIHGHHCFFHEGEHIJDFHGHEEGIHIGIJGI
@559332/1
gcaagaagtaccagaaacgggacttagccacaatctggtctggagagaag
+559332/1
C@@FFFFFCFHHHJJJJJJJJHHIIJJIFGIJJJJJIIHIJJJIJJJJJD
@5160941/1
gtggtcttcttgaacttcttcaattgacgcaagaagtaccagaaacggga
+5160941/1
@@@FDDDDDFHHFIIIGGGHEGGFGGG@BHGFEIIGD>GECE@FBDHIGE
@7722576/1
ggtgcgtgcaggatcctcgtcattgcctggcatacaaggcaaagcaccga
+7722576/1
CC@FFFFFHHHHHJJJJJJGJJJJJJJJJJJJJJJJJJJJJJJJJJJJJJ
@6699684/1
tttaagaggagttcagtgacatacacacgtacagaagaattatatatata
+6699684/1
BBCFFDFDFHGFFHGIJIJJJIGJJIIIJHHJIIIIEGHIIIJJJJJJJI
@6187970/1
gcgaaggtgttgaggcgcttgtggtggtgcacgcgcttgggcagagggaa
+6187970/1
CCCFFFFBFDFHGGGGIJJGIJIGF@F@GGIFHEGIIIIIECEEFFFDAA
@7723216/1
gcggagtcctatctcaaaacatgaagacctcacagggtcactcccagctt
+7723216/1
CCCFFFDEHHHHHJJJJJJJJJJJJJJJJJJJJJIIJHIIJJJIJIIJJJ
@4656487/1
gcgttcacattgacaaacttaggtttgcttacagccattcccaactgtcc
+4656487/1
@@@FFFFFHFFFHIIJGIGHIJJEFHIIJJIJJJIIGGIIIJJIIJJHHG
@6699911/1
ggctcccatgtcacggtagcactgag
+6699911/1
@@@FDDFFGGHDFHBGCFHGEHEHIE
@4656531/1
gtgctgggcctcttgtatgcgaaggtgttgaggcgcttgtggtggtgcac
+4656531/1
CCCFFFFFHHHHHJJJJJJJJHIIICGGHHHIJGIJIJJHIIIIIHHIJJ
@7723456/1
gctgggcctcttgtatgcgaaggtgttgaggcgcttgtggtggtgcacgc
+7723456/1
CCCFFFFFGHHHHIJJJJJJIIJ@EEGIHJJIJJJJJIJJGIIGHIJJJH
@560767/1
gtggtcttcttgaacttcttcaattgacgcaagaag
+560767/1
???DDDDDBDDDD3<BE<FF:FF>EEFEE>E@EDDC
@560778/1
ggatggagtgagcacgggctctgtgcctggctcccatgtcacggtagcac
+560778/1
CCCFFFFFHHHHGIJJJIHIJJJHIGIIIJIIIJIJJJGIIJIIFHIHII
@7216851/1
ccctcaatctgcaccagttcatatttgggcacagttcctcgacgagcaag
+7216851/1
CCCFFFFFHHHHHJJJJJJJJJIJJJJJJJJJJJIJJJJJJJJJJJJJJJ
@4656804/1
cccatgtcacggtagcactgagtgacggcacctccgacactgaggtcacg
+4656804/1
CCCFFFFFHHHHFHIJJJJJJJHIJJJJJJJJJJJJJJJJJJJJJIIJJJ
@6700199/1
cttgttaatgcctggccctcagcgacatgtaagagttcaatggggaagta
+6700199/1
CCCFFFFFHHHHHJJJJJJJJJJJJJJJJJJJJJJGIJJJJJJJJIJJHI
@7217006/1
gcagtatcttgtcgagaacatgaagccgctttggtttacgttccagttct
+7217006/1
@@@DDDDDFFBACD:CBEDBHEG9EHGBCFHIBGDHIIGGHHIIGFGI<4
@6700345/1
gtacatgttgtgtacacctgagcgagactcataacgcagccagatgccaa
+6700345/1
@BBFFFFFHHHHHIJAACHHIJJJJJJJJJJJJJJJJJJJJJJJJJJJJJ
@7724103/1
gtggattttaatgttattattacagcatacataataaaattagaggaagt
+7724103/1
@BBFFFFFHHHHHIJJJJJJJJJJJJJJJJJJJJJJJJJJJJJIJJJGIG
@7724109/1
gtttattttgtttttctctgtgatctgtttcttggcatctatagatgtcg
+7724109/1
<?@?:2B;F?FADFABF?EDHHFHIFEECCAFBFFB?GBFFFC?9DFFFF
@5162566/1
aggcgcttgtggtggtgcacgcgcttgggcagagggaatctgattgtgct
+5162566/1
CCCFFFFFHHFDCGGHIICHIGIIGGIIIIIGHGGIFGIIIIIGIIIGEF
@561468/1
gggcacagttcctcgacgagcaagtagttcttgaagcacagacacaggtg
+561468/1
B@@FFFFFHHHHGJJBHJIJJJJJFGHIIIJJJEHGIHDHJJJJJIIJFI
@4657119/1
gttgtggaactgcttcacctgtggccggcggcacgcagacgccttgatga
+4657119/1
CCCFFFFFGFGHHHIJJJJIJJJIJJJGIIJJJIHHFFDEDDDBDDCCCE
@3117852/1
acgacgctcggacatttcaattttatttagttggtcttggttgaacggaa
+3117852/1
@@@DD?DDDHDDHGGGHIG@GGDGGBGG>FFF@B?DGGHB?FBAGAGGED
@561914/1
gtgcgggggtgacatcggacttaatacaaggaaactgtttagactggtta
+561914/1
@@@;?D:D8FFF=CGGGH;BEEEFBCDBBECCACCCCCCCCCCCCCBCCC
@5163187/1
tgctgggcctcttgtatgcgaaggtgttgaggcgcttgtggtggtgcacg
+5163187/1
CCCFFEFDHFHHHJFGIJJGIGEDGIHHIGHH?FDFAHFGA.;CHGGEGE
@6700897/1
tgacgcaagaagtaccagaaacgggacttagccacaatctggtctgg
+6700897/1
C@CDDDFFHHHHCFHJIJIIIJJJJJJGIGGIIEIJIJJJJIIGIJJ
@5163383/1
cccacttcacgacgcttcagcagagtgcacacaatggtgaactggcgttc
+5163383/1
C@@FFFFFHHHHHJEHIIJJIFGGFGHDFGBFHGEFH?FAHEGHGIGGGI
@1569938/1
ggcaccgacgacgacactgtacagttagaaatgttacaacctctatactt
+1569938/1
@@@DDDDDACFFH:CDFBD???GD?@BFAFDHI4=FHFAFHIIIGEGHEH
@1053652/1
agcatacataataaaattagaggaagtaggtgctgggcctcttgtatgcg
+1053652/1
@BCFFFFFHHHHHJJJJIJJIJJJJJFHIJHHGHIIIJIIICGGGHEIIJ
@5163657/1
tgagtgaaggcacctccgacactgaggtcacggtactcgcggtacatgtt
+5163657/1
???DD>D:2:ACD>>EEDEEEA9?@C?C;?06:0?6DDDDA6A;A;@=7=
@3118541/1
ccagtggtcttcttgaacttcttcaattgacgcaagaagtaccagaaacg
+3118541/1
CCCFFFFFHHHHHJJJJIJJJJJJIJJJJIJJJJIJJJJDHIIJJIJIJJ
@5163810/1
ctgtacagttagaaatgttacaacctctatactttgcattaaaataatgc
+5163810/1
B@@FDEFFHHHHHJJIJHJJIJJJIJJJJJJJIJJJJJJJJJJJJJJJJJ
@3118602/1
ctgtgatctgtttcttggcatctatagatgtcggtggcgcacagggcacg
+3118602/1
@CCDFFFFHGHHHJJJJIIIJJJJJJJIJJIHJJGHIJJJJJJJJJJJJG
@3118748/1
ggcacacaggcataatgccatattcaaatgggaagtggtgataaagataa
+3118748/1
CCCFFFFFHHFFFIIIIGIJJIJIIJIIJJJJIIIFGICFHJJJIJIJII
@2602086/1
gtatttgttatgtaaccactccatactttgtttcatttaaatttacgggc
+2602086/1
B@@FFFFDHGHHHJJJJIIJJJJJJJJJJJJJJIJJJJJJJJJJJJJJJJ
@3119283/1
caagaagtaccagaaacgggacttagccacaatctggtctggagaga
+3119283/1
@@@FFFDBFHFHFFEGDGFHIIGGIJGIFGGEGIJJGDHHIJEGEGC
@3119531/1
ctcagatgcaatttcttgcaagaattgcacaaagttgaagtccttgttgt
+3119531/1
CCCFFFFFHHHHHJJJJJIJJJJJJJJJJJJJJJIJJJJJHJJJJJIJJJ
@3119586/1
cctcttgtatgcgaaggtgttgaggcgcttgtggtggtgcacgcgcttgg
+3119586/1
CCCFFFFFHHHHHJGIJGHIJJJJJIJJJJJIJJJJJHIJJJJJJHFFFD
@3119646/1
gtggtgcacgcgcttgggcagagggaatctgattgtgctgttgtggaact
+3119646/1
@@@FDDFFHHHHHJJJJJJJJHIJJJJJJJJJJJJJJJJJIJJGHIJJJJ
@5672045/1
acgcaagaagtaccagaaacgggacttagccacaatctggtctggag
+5672045/1
C@CFFFFFHHDFHIJJJJJJIIIIIJIIHGIJJJJJJJJJHGIIJJJ
@5164959/1
gtgctgttgtggaactgcttcacctgtggccggcggcacgcagacgcctt
+5164959/1
CCCFFFFFHHHHHIJIIIIJJIIJJJJIJIJJIJJJJHHFFDDDDDDDDD
@3120134/1
gaaaagaatcacaagtaagatactgcaaacatgccagttataaagcatag
+3120134/1
C@CFFFFFHHGHHGIIJJJIJIJJJJJJIJJJIJJJJJJJJIIIGGIIIE
@5672301/1
gttattattacagcatacataataaaattagaggaagtaggtgctgggcc
+5672301/1
@@@BDDDD???B?E@CF>DIEIH?H<HDECF?CF@?>EEBDHBFDGHGGI
@1054804/1
ctggtcctcttgtatgcgaaggtgttgaggcgcttgtggtggtgcacgcg
+1054804/1
CCCFFFFFHHHHHJJJJJJJJJCFHIJIIJJJJJJJIJJIJJHIJJJJJH
@3120349/1
gagtgacggcacctccgacactgagg
+3120349/1
?<@DBD?B>AFDDG>EB@818?DFIE
@1054998/1
gtacacctgagcgagactcataacgcagccagatgccaaagttcttgatc
+1054998/1
=B@FBAADHHGHHIJJJJJIJJJIIJJJJJJJJJJJJJJJJJJJJJJJJJ
@7218845/1
cgggacttagccacaatctggtctggagagaagatcctcatcttgtatag
+7218845/1
BCCFFFFFHGHHGJJJJJJJJFHJJJHHAHHIJIJIJJIJJJJJJFGHHI
@5166017/1
gccagatgccaaagttcttgatcttcactgggctcttctctgggatttcc
+5166017/1
CCCFFFFFHHHHHJHJJJJJIJJJJJJJJJIJJJJJJJJJJJJJJJJJJJ
@1055304/1
cgggctctgtgcctggctcccatgtcacggtagcactgagtgacggcacc
+1055304/1
@CCFFFFFHHHGHIGEHIIIIIJJJIFIIIIJJIGGIIJIDFHDHJIGJI
@6188451/1
gacgcaagaagtaccagaaacgggacttagccacaatctggtctggagag
+6188451/1
CCCFFFFFHHGFFHIIIJIJIJJIIHHJIJJJJJJJJJJJJDFHIJJJJI
@4144061/1
gtggcgttgatgtcgcaagatagtgagacattcactttttagtcataatc
+4144061/1
CCCFFFFFHHHHHJIJJJJIJJJHIIJIGIHIIIJIJJJJJJJIJJJIJF
@2103865/1
agggaatctgattgtgctgttgtggaactgcttcacctgtggccggcggc
+2103865/1
CCCFFFFFHHHHHJIJJJJJJJJJJJJJJJJJJJJJJJIIJGIIJJJJHD
@4144326/1
tgctgttgtggaactgcttcacctgtggccggcggcacgcagacgccttg
+4144326/1
CCCFFFFFHHHHHJJJJJJJJJJJJJJJJJJJJJJJHHHFFDDEDDDDDD
@4144336/1
catagtaggtaggcgtagggtaagacacggatcgcatacaccgtgaatat
+4144336/1
@@@DBADDDAFDCGGHIGGG<CFD?EHGFBAHEDCBFGEFHIIIIDHIIE
@562406/1
gcaggatcctcgtcattgcctggcatacaaggcaaagcaccgacgacgac
+562406/1
@C@FFFFFHHHGFHGGGJJJIHIJJIIGGGGHGHDFHIGGHIHGHAHEEE
@3637809/1
gtgctgttgtggaactgcttcacctgtggccggcggcacgcagacgcctt
+3637809/1
CCCFFFFFHHHHHJJJJJJJJJJJJJJJJJJJJJJJJHHFFDDDDDDDDD
@3638175/1
tccttatttccgacccacaagcaattaa
+3638175/1
::8?B=DDDF<C1C:EFA?9;FBCF>99
@3638316/1
gcacgcttgcgcatgacatctatacatgccattggcgttcaaaaggttaa
+3638316/1
CCCFFFDDHHHHHHHIJJIIIJGIIJFDHIJDIJIIJ@FFHIIHFH=FFH
@6701746/1
gtgctgttgtggaactgcttcacctgtggccggcggcacgcagacgcctt
+6701746/1
CCCFFFFFHHHHHJJJJJJJJJJJJJJJJJJJJJJJJHHFFDDDDDDDDD
@7726305/1
cagcatacataataaaattagaggaagtaggtgctgggcctcttgtatgc
+7726305/1
CCCFFFFFFHHHHJJIGHGIIHHIGJIHIJIFGHIJGIIIJJJJIHJIJG
@563461/1
gccagatgccaaagttcttgatcttcactgggctcttctctgggatttcc
+563461/1
@?@BBDDDFDFDFH@DHGIHGGGCHGHGG<FGGGHGHIDHGIHF>FEGHG
@4145163/1
cggccttcaaactgaacctaggtaatccctttatttcttctttaatagga
+4145163/1
CCCFFFFFHHHHHJJJJJJJJJCHIJJJJJJJJJJJJJJJJJJJJJJJJI
@5672860/1
ggaagtaggtgctgggcctcttgtatgcgaaggtgttgaggcgcttgtgg
+5672860/1
CCCFFDDFHDHHHJJJJJJJJJJHJJJJJJIJJFGHIJIJJGIJJJJJIJ
@6189806/1
cgcaagaagtaccagaaacgggacttagccacaatctggtctggagagaa
+6189806/1
CCCFFFFFHHHHHJJJJJJJJJIJJJJJJJJJJJJJJJJIJJJJJJIJJJ
@3639330/1
cttcttgaacttcttcaattgacgcaagaagtaccagaaacgggacttag
+3639330/1
CCCFFFDDHHHHHGGIIIIJJJJJJIJJIJJGIIGIIJJJJJJIBGIIGG
@5673071/1
gatggagtgagcacgggctctgtgcctggctcccatgtcacggtagcact
+5673071/1
@@@FFFFDHGHHHIJIHIGGGEHH@HIBECEGGIIEEEBFGHGEHE<<CH
@6189982/1
cactgagtgacggcacctccgacactgaggtcacggtactcgcggtacat
+6189982/1
CCCFFFFDHHHHHJJJJJJJJJJJJJJJJJHIJJJJHIJJJJJJHHFFFF
@2103986/1
agacgatttcaccagtggtcttcttgaacttcttcaattgacgcaagaag
+2103986/1
CCCFFFFFHHHHHJJIJJJIJJJJJJIIIJJJIJJJJJJJJJJIJJJIJJ
@6702319/1
gaaggtgttgaggcgcttgtggtggtgcacgcgcttgggcagagggaatc
+6702319/1
;@;DD:AADB4<FFFF:FEBFFCDD@D@EFFIFAFFEEE@AE7?CD96;A
@6190153/1
cagggatcttgccgtcattgcagacggtgtggtagcgcgtcggacgagcc
+6190153/1
CCCFFFFFHHHGHJHJJJJJJJJJJJJFHFGIGHJJJJJHJJJHHFDDDD
@4145641/1
gccagatgccaaagttcttgatcttcactgggctcttctctgggatttcc
+4145641/1
CCCFFFFFHHHHHJHIJJJJJJJJJJJJJJJJJJJJJJJJJJJJJJJJJJ
@6190174/1
caccagtggtcttcttgaacttcttcaattgacgcaagaagtaccagaaa
+6190174/1
@@@FFFBBFHFFDFGIIHGGFIEFGGIFHGGEHIGGGFHGJBFHEHHJIH
@6190181/1
ccctgatagagacgatttcaccagtggtcttcttgaacttcttcaattga
+6190181/1
CCCFFFFFHHHHHJJJJJJJJJJJJJJJIJJJJJIJJJJJJJJJJIJJJJ
@3639844/1
cacgcgcttgggcagagggaatctgattgtgctgttgtggaactgcttca
+3639844/1
@@<DD?DDHHFHHGG=DAEDH@GCGB9B9:4<BDHIG??DBBECCHGG@D
@7727911/1
tgggcctcttgtatgcgaaggtgttgaggcgcttgtggtggtgcacgcgc
+7727911/1
@@;BDBDDBFFDFAEIIEGEE2AHCH9CFI@?@FF?DCBF=5@>@EGGHB
@5673399/1
ttattttgtttttctctgtgatctgtttcttggcatctatagatgtcggt
+5673399/1
@@<DDDADC>FHHGEDHAEHHEHGIHHIIII><@EB:?EBDC<F<GEGH?
@3121624/1
ggagattttactatctttcaagtcggcataacgggccgcgactccgccct
+3121624/1
CCCFFFFFHHHHHJJJJJJJJJJJJJJJJJJJJJJIIIJJJHHFFFDDDD
@2105350/1
ctggcatacaaggcaaagcaccgacgacgacactgtacagttagaaatgt
+2105350/1
CCCFFFFFHHHHHJIJJJIJJJJJJJJJJIJJJJJIIJIJGIIJIJHHHE
@5166671/1
agggaatctgattgtgctgttgtggaactgcttcacctgtggccggcggc
+5166671/1
@@@DDDDBFHFFFIIIHGGH<H<AFHDFHEGG@FGGIII9CDDHFGG<AD
@4658363/1
gctcattttaacacatttcacattgaaaaataggtcaaaaccttcattat
+4658363/1
@@?DDDBDFAFBFGF@GGEEFBIB@<CFHEAHHGEHHGGDGGFCFHGGIB
@2105638/1
gctgggcctcttgtatgcgaaggtgttgaggcgcttgtggtggtgcacgc
+2105638/1
@CCFFFFFHHHHHJJJJFIHIJJCGHIJHIIGIJJJJHIIIIEAGGIIIH
@3122332/1
cactgagtgacggcacctccgacactgaggtcacggtactcgcggtacat
+3122332/1
CCCFFFFDHHHHGIJJJJJJJJJJJJJJJJGHIJJJGIJJJJJJHEFFFF
@3122384/1
gaatctgattgtgctgttgtggaactgcttcacctgtggccggcggcacg
+3122384/1
@?@DFFFFHHGFHIJJJIJIIJJIJJJJJJJJJJJJJJJJJJJIJJHFDD
@12903/1
catcaatttatcttcaaatgacgacaccacagttccagtctcaggcacat
+12903/1
CCCFFFFFHHHHHJJJJJJJJJJJJJJIJJJJHJJIIIGHIJJJJIHGII
@1056045/1
gtcacggtactcgcggtacatgttgtgtacacctgagcgagactcataac
+1056045/1
@@@DBDDB;F:CHEEHGACCFEDFGIG?FDFG?DDBGEGAFGGGGGGIII
@5167545/1
gcttcacctgtggccggcggcacgcagacgccttgatgacctccactttg
+5167545/1
@<@DDDDBH?DB3?B:?DE>?AGIGGBHEHFE><CCCA@CCCCBCCCCC>
@1056245/1
gcctggttccacgttatattggacattaggaccgtcattgaacaatctcg
+1056245/1
CCCFFFEFHHHHHJJJJJJJJJJJJJJJJJJJJJIJJJJJJJJJJJJJJJ
@5167671/1
acataataaaattagaggaagtaggtgctgggcctcttgtatgcgaagg
+5167671/1
@@@FFFDFHBFFHIIGIGHIJFHIG4CFHGJJIJJIJJJFGGHGGFGHG
@2603454/1
tctgtttcttggcatctatagatgtcggtggcgcacagggcacgcttgcg
+2603454/1
@CCDDFFFHGHHHIIGGHIIJHJJJJJI@EGHIJDHEHIJIDHHIIIJAG
@1056370/1
gaggaagtaggtgctgggcctcttgtatgcgaaggtgttgaggcgcttgt
+1056370/1
@@@DD?DDHDAAFDGG?BCFHIIIIFHGH@GEAEHBBFE?FGCCAGBEGH
@3123250/1
gctgggcctcttgtatgcgaaggtgttgaggcgcttgtggtggtgcacgc
+3123250/1
@@@DDBDDDHHHHFHIJGIGIHICGCGHGGHIJGJJGIGIEFGAHIJIIF
@2603703/1
gtgctgttgtggaactgcttcacctgtggccggcggcacgcagacgcctt
+2603703/1
@B@FFFFFGFHFGIGIJJJJIIIIIIIIIJJJD@GIIEFFBCDCDDDDDD
@1056683/1
ggctgcagatgactgtgcatccttgctagtaagtcctgagccatagcaaa
+1056683/1
C@CFDFBDHHFHHJJHGBGGHIIJCHCHIHHIJFHHGIIHIGJIIIIGII
@3123529/1
ggagagaagatcctcatcttgtatagaggaggcttgggctcgctctccg
+3123529/1
@@@ABBD?A;DHAGHABEC@B<FAH>HCC8C@F9>?1B;08?@6DCG=@
@7219480/1
gtggattttaatgttattattacagcatacataataaaattagaggaagt
+7219480/1
BBCFFFFFHHHHHJIIJJJJJIJJJJJJJJJJIJJJGJJIJJJIJJJIJG
@564554/1
ccacaatctggtctggagagaagatcctcatcttgtatagaggaggcttg
+564554/1
CCCFFFFFHHHHHJJJIJGIIJIJJJJJJIJJIJJGIIIJJJJIIJJJJD
@3641276/1
atacataataaaattagaggaagtaggtgctgggcctcttgtatgcgaag
+3641276/1
CCCFFFFFHHHHHGGFHGHIHGIHIHJIIJIJIGIJIIJJJIJJJJJIGB
@3641343/1
ctggagagaagatcctcatcttgtatagaggaggcttgggctcgctctcc
+3641343/1
CCCFFFFFHHHHHGHJJIIJJIJHHGIJJIJJIHGIIHIJIIIIIIJGIJ
@7219695/1
agcactgagtgacggcacctccgacactgaggtcacggtactcgcggtac
+7219695/1
CCCFFFFFHDHHHJJJJJJJJJJJJJJJJJJJHIJJJJHIJJJJJJHDEF
@5674355/1
gtcgaatttcgggttgttcaccgctgccccgtcctgtgggctgttgttgc
+5674355/1
CCCFFFFFHHGHHHHIIIGCEEGIIGJIJJJIIJJIJJIJJJIJJJJJJI
@2604276/1
gcaagaagtaccagaaacgggacttagccacaatctggtctggagagaag
+2604276/1
@@?DFAEDFDDFFHAEIIEHIGIIJJIIGGEGGHGIIJBFHGGBFGGIIG
@3641833/1
ctggtctggagagaagatcctcatcttgtatagaggaggcttgggctcgc
+3641833/1
BCCFDDFFFDFHGGGIIJJJJJJJJJJIHIIJJIJJHIIJJJ@FGIIJJI
@1057304/1
gccagatgccaaagttcttgatcttcactgggctcttctctgggatttcc
+1057304/1
@@@DDDD?FH<BDGA@BACGEHAEGGIEGFAAE9EBHIIII@HHEGIIGE
@1057396/1
gccagatgccaaagttcttgatcttcactgggctcttctctgggatttcc
+1057396/1
@@@BDDDDHGGHAGAFGGHGGIIG@BEHIIACFBBFGFCHIIIBHEHDAH
@4660013/1
acgaatgcagcgaaatagtcacatccacgttggttatcaagtggcttggt
+4660013/1
CCCFFFFFHHHHHJJJJIIIJJJJJJJJJJJJJJJJJJJJJGHJJJJGI=
@565737/1
tgtggaactgcttcacctgtggccggcggcacgcagacgccttgatgacc
+565737/1
@@@DFFFFHGHHFIGIJJIGGFIHIIJIGIJJIHHGFFDDDDDDDDDEDD
@565742/1
gttagtatagttataagactcagattgccatctcagaaattagcggatgg
+565742/1
BB@FFDFFHHHHHJJJJJJJJJJJJJJJJJJJJJJJJJJJJJJJJJIJJJ
@1573855/1
gcaagaagtaccagaaacgggacttagccacaatctggtctggagagaag
+1573855/1
CCCFFFFFFHHHHJJJJJJJJJJJJJJJJJJJJJJJJJIJJJJJJIJJJJ
@7728647/1
ggtgctgggcctcttgtatgcgaaggtgttgaggcgcttgtggtggtgca
+7728647/1
CCCFFFFFHHHHHJJJIJJJJJJJIJCFGIJIJJJJJJJJIJJIIHGHJH
@13577/1
agcatacataataaaattagaggaagtaggtgctgggcctcttgtatgcg
+13577/1
@CCFFFFFHHHHHJJIIJJJIJFGJIGHJIFGGIJJJGIIJJJIIJJJJJ
@3125452/1
gggacttagccacaatctggtctggagagaagatcctcatcttgtat
+3125452/1
CCCFFFFFHHHHHGIJJJJIJJJJJIJIJJJJJIJJJJJJJJJJHIJ
@7728832/1
gatgaggttcaccaagctagtggcgttgatgtcgcaagatagtgagacat
+7728832/1
CCCFFFFDFHHHHJIIGIIICHHHIJJJJIJFHGIHIIJJJJBDFHHIIJ
@1058011/1
gttgtgtacacctgagcgagactcataacgcagccagatgccaaagttct
+1058011/1
BCCFFFFDHFHFHJJJJJIJHIJJJJJJJJJJJIJJJHHIIJGIJIFHIJ
@1574368/1
ctgcttcacctgtggccggcggcacgcagacgccttgatgacctccactt
+1574368/1
CCCFFFFFHHHHHIJIJJJJJJJIJIIJJHHHFFEDEEEEEDDDDDDDDD
@1574381/1
caaccactaattccagtgataaattcactctagcacgtagttctcagctt
+1574381/1
CCCFFFFFHHHHHJJJHIIJJJJJJJJJJJJJJJJJJIJJHJJJJJJJJJ
@14032/1
gtcctgagccatagcaaacagccactggcaatgtggatagctggacaagg
+14032/1
CCCFFFFFHHHHHJJJJJJJJJJJJJJJJJJIJFHIIJJJJFIJJJJJJJ
@2604920/1
gtcttcttgaacttcttcaattgacgcaagaagtaccagaaacgggactt
+2604920/1
@@@DDFFFHDHHHIJJJJGIJJGEHEGHGHEHH?D?FGGBHGIC@H<FGI
@5169750/1
gttacctgcaacttggccaggttagggccaacagattgtttgagatgttt
+5169750/1
C@@AFDEFHAFHGIIEBEEHGAFCHIE>A?C:FFFH@DFHGIIJIJJIGI
@5674786/1
gcctggctcccatgtcacggtagcactgagtgacggcacctccgacactg
+5674786/1
B@BFFFFFHHHHHJJJJJJJIJJJIGIJIJEGGIJIIJJJJJJJJJJJJI
@4146955/1
gactcataacgcagccagatgccaaagttcttgatcttcactgggctctt
+4146955/1
CCCFFFFFHHGHHJJJJJIJJJJJGJIHHIGIIGJJIJJJJIJJJJJJIJ
@5170618/1
gtgctgggcctcttgtatgcgaaggtgttgaggcgcttgtggtggtgcac
+5170618/1
@@@@FFFBHFHHHJJIJBFHICEHICGGGIEHG?GGHGIHGIFFHHIGIG
@4660833/1
cttgaacttcttcaattgacgcaagaagtaccagaaacgggacttagcca
+4660833/1
@@@DFFFFHDHHHGGHIIAIGIEGHGIGGEGHIIEHIHIIJGDGGB?@B@
@567770/1
ctctctctctccaccttctgagctcggctcacgaacgggtggttatcgtc
+567770/1
CCCFFFFFHHHHGJIJJJJJJJJJJJJJJJJJJIJJJJJ@GH@FIIHGIJ
@5170904/1
gaggaagtaggtgctgggcctcttgtatgc
+5170904/1
???DDDD=C?DCDEAEED:AFFFCCFCEIA
@7731265/1
ctcttgtatgcgaaggtgttgaggcgcttgtggt
+7731265/1
?@@BDA2:AFDFA@<E<CAFF9FH;?D:?FDDGB
@4147806/1
gcaagaagtaccagaaacgggacttagccacaatctggtctggagagaag
+4147806/1
CCCFFFFFDHHFHIIIEHIIJEIJFIIIGIJJGIJJJGCHIJIEG>GHHH
@568332/1
gtctggagagaagatcctcatcttgtatagaggaggcttgggctcg
+568332/1
@8?DDD>B;?<CD@HAA<ABHBFHII@??CAFA;GFGIBA;99BB.
@4148057/1
acggtactcgcggtacatgttgtgtacacctgagcgagactcataacgca
+4148057/1
@CCFFFFFHHHHHJJJJJJIJJJJJJJDFGHIIJJJJJJJJJJJJJJJJI
@2606530/1
gtgcgccacatcaatgttgataaaggctttattggtaaatatggcggatt
+2606530/1
@@@DDFFFHHHHHHGIJFIJJIIIGGIIJJJJIJIIJJJJJJIBFHJ>GI
@4661779/1
gcaagaagtaccagaaacgggacttagccacaatctggtctggagagaag
+4661779/1
CCCFFFFFFHHHHJJJIJJJJIJJJJJJJJJJIJJJJJIJJJJJJJJJII
@2606808/1
gagagaagatcctcatcttgtatagaggaggcttgggctcactctccgaa
+2606808/1
::??D7DDDF>BDGFEFGD?<CC:C4A;A<CFCF8DF9;F:F>DECF@?;
@4661925/1
cgaaggtgttgaggcgcttgtggtggtgcacgcgcttgggcagagggaat
+4661925/1
CCCFFFBDFHHHHJJJJJJJJJJJJIHIJJJJJJJIIJJJJHHHFFFDDC
@4661979/1
gcggaatgcttagcttccttcttagagcgtcccgtacccatagcaacaag
+4661979/1
CCCFFFFFHGHHHJJJJJJJJJJJJJJJIHIJJJGHJJJJJJJJJJJJJG
@2108292/1
agcatacataataaaattagaggaagtaggtgctgggcctcttgtatgcg
+2108292/1
CCCFFFFFHHHHHJIJJJJJHIJIJJIIIJHIJJJIJJJJJJJJJJJJJJ
@5675521/1
cgcaagaagtaccagaaacgggacttagccacaatctggtctggagagaa
+5675521/1
@@@FFFDEFBDH?GGHEHEHGIGHHIEGEHHCHGGGIF<BFFEGDHDHGG
@3643053/1
gtggaactgcttcacctgtggccggcggcacgcagacgccttgatgacct
+3643053/1
@BBDFFFFHHHHHJJJJIJJJJJJJJJJJJJJJHHFFFDDDDDDDDEDDD
@3643088/1
gcagagggaatctgattgtgctgttgtggaactgcttcacctgtggccgg
+3643088/1
CCCFFFFFHHHHHJJJJJJJJJJJJJIJJJJJJJJJJJJJJJJJJJIJJJ
@3643125/1
gtttattttgtttttctctgtgatctgtttc
+3643125/1
?@@DADD?FD:CD@C@BFHI3AA:ACHABFD
@7221237/1
actgagtgacggcacctccgacactgaggtcacggtactcgcggtacatg
+7221237/1
@@@DDDDD8=?F6FHGIGGH>EHIGGH3D?BFGD60=BEGIAEH55=;?>
@3643692/1
ataacgcagccagatgccaaagttcttgatcttcactgggctcttctctg
+3643692/1
@@@BDD>DD?FFFBGGBEAF;F4CFEFFFEEIEFFFGFGIBIF?BDECEF
@3127151/1
tgggcctcttgtatgcgaaggtgttgaggcgcttgtggtggtgcacgcgc
+3127151/1
CCCFFFFFGGHFHIJJJGHHIAFFGIJJJIJJJJJBHIIJIGHHHIJJHF
@6705245/1
atacataataaaattagaggaagtaggtgctgggcctcttgtatgcgaag
+6705245/1
CCCFFFFFHHHHHJJJJJJJJJJHIJJHIJJJJJAGIJJJJJJJJJJJJJ
@3127404/1
ccacaatctggtctggagagaagatcctcatcttgtatagaggaggcttg
+3127404/1
@CCFFDFFDHHDFHEG@?BHGIIIJJGJJFGJJJJJIIJJJJJHIDHIJD
@3644274/1
tagagacgatttcaccagtggtcttcttgaacttcttcaattgacgcaag
+3644274/1
@@@FFFFFHHHGHJJJJJHHIHGHIIJECGHGIJGGGIGIJEEHGGHIJI
@1575529/1
ggtgctgggcctcttgtatgcgaaggtgttgaggcgcttgtggtggtgca
+1575529/1
BCBFFFFFHHHHHJJJIIJJJJGIIJEHHIIIJJJJJJJJIJIEIIHHIG
@3127890/1
gcaagaagtaccagaaacgggacttagccacaatctggtctggagagaag
+3127890/1
@<@DDDDDA?<CFDFDFGEHB<@CCFB?BFHGIEIIGGBGHGI?D@760?
@7221934/1
gtgctgttgtggaactgcttcacctgtggccggcggcacgcagacgcctt
+7221934/1
CCCFFFFFHHGGGJJIIGIJIGHIJGHEAFHIJJGGAEEFF>ABDBBDDD
@3127988/1
tggaactgcttcacctgtggccggcggcacgcagacgccttgatgacctc
+3127988/1
CCCFFFFFFHHHHJIJJJJJFIJJJJJIGGGIHEFDFDDEDDDDDEDCDD
@1575664/1
cttagccacaatctggtctggagagaagatcctcatcttgtatagaggag
+1575664/1
CCCFFFFFHHHHHJJJGGIJIHJIJHIIIIIJJGIIJIJJGIIIJHIJJJ
@3644753/1
atgcgaaggtgttgaggcgcttgtggtggtgcacgcgcttgggcagaggg
+3644753/1
@@CFFFFFH<CDBEGHIGEHJIJHGIA=GHHIIGEHGGIGEHFFFFDDDD
@1575681/1
acggcacctccgacactgaggtcacggtactcgcggtacatgttgtgtac
+1575681/1
@CCFFFFFHHHHHJJJJJJJJIJJJJJHIJJJJJJJHIJJJJJJJHHHHH
@3644801/1
gtcctgcagagcttgccacatcttgtaagcagcctgacgcttagcaagtt
+3644801/1
@CCFFFFFHHGHGJJJJJJJJJIJJJJJJJJIJJIJJJJJIJJJJJJJIJ
@7222048/1
ccacagttccagtctcaggcacattgccattagtagactgatcagccgga
+7222048/1
CCCFFFFFHHHHHJJJJJJJJJJJJJJJJJJJJHGJIJJJJJIJJJJJJH
@3645127/1
tcgcggtacatgttgtgtacacctgagcgagactcataacgcagcc
+3645127/1
@CCFBADDAFBCFGB<<FHH?AFFCEGIIGEGIGHGGGHIIIGIA@
@3645239/1
gtctggagagaagatcctcatcttgtatagaggaggcttg
+3645239/1
@@@ADDDD3ADFFHEGGHIGIFGHGHGHFHFBD>F@DHIB
@3128631/1
gcgatgttttacaagggcaggttgaactcacaccattcaatttaaaagaa
+3128631/1
@@@FDFBDHDHGGGHGGGIJFCBHGHCHGCHIGGBHIGIIHGIHGAGHIG
@1060046/1
gtagcactgagtgacggcacctccgacactgaggtcacggtactcgcggt
+1060046/1
CCCFFFFFHHHHHJJJJJJJIJJJJJJGGIJIJJHIJJJJFHIJJJJHF?
@3645546/1
ccaatcctttactcgaatagtcttttctaacttgaacagtgcgatgtttt
+3645546/1
;?@FFFFFHHHGHGHJJJIIIJIJIIGIJJIIJJHJIIJHHIIGIHHGIJ
@1060339/1
cttgggcagagggaatctgattgtgctgttgtggaactgcttcacctgtg
+1060339/1
CCCFFFFFGHHHFEHIIJJIIJJIGIIGIIJIJJIJJJJCHIJGGIGGIG
@3645779/1
cagtggtcttcttgaacttcttcaattgacgcaagaagtaccagaaacgg
+3645779/1
?@@DFDFFHHHHGBAGHIIJIIIIJIIGGIJGGGHGHGGHGCGIJGIJGG
@3129401/1
cactgagtgacggcacctccgacactgaggtcacggtactcgcggtacat
+3129401/1
CCCFFFFDHHHHHIIJIIJJJIJJJJJFHIJJJJJJHIIJJJIIHHFFFF
@3129418/1
gcgaaggtgttgaggcgcttgtggtggtgcacgcgcttgggcagagggaa
+3129418/1
CCCFFFFDFHHHHJJIJJJJJIIIIJJGHIJJJJJIJJJJHHHFFFFDDE
@6193947/1
gctgggcctcttgtatgcgaaggtgttgaggcgcttgtggtggtgcacgc
+6193947/1
CC@FFFFFHDDHDC>FHGIGBEHGGDBGHIGIIHGFEFGI8CEHHEEGEE
@6194045/1
gccagatgccaaagttcttgatcttcactgggctcttctctgggatttcc
+6194045/1
CCCFFFFFHHHHHJIJJJJJJJJJJJJJJJJJJJJJJJJJJJJJJJJJJJ
@1060843/1
gcaagaagtaccagaaacgggacttagccacaatctggtctggagagaag
+1060843/1
CCCFFFFFDHFHHJJJJJJJJIJJJJJJJJJJJJIIJJIJJJJIJJJIJI
@5676628/1
cgggacttagccacaatctggtctggagagaagatcctcatcttgtatag
+5676628/1
CCCFFFFFHHHHHJJJJJJJJIJJJJJJJJJJJJJJJJJJJJJJJIJJJJ
@15762/1
ctcttgtatgcgaaggtgttgaggcgcttgtggtggtgcacgcgcttggg
+15762/1
CCCFFFEFHHHHHJJJFHHIJJJJJJJJIJIJJJJIIIJIJJJJHFFFDD
@7732956/1
cgatttcaccagtggtcttcttgaacttcttcaattgacgcaagaagtac
+7732956/1
CCCFFFFFHHHHHJJJJJJJJJJJJJJJJJJJJJIJJIJJJJJJJJJHJI
@569437/1
cactgagtgacggcacctccgacactgaggtcacgg
+569437/1
@@@?DAD?DHFHFIEBGD?FE??DF??9BF?0?DD0
@5172762/1
atattattattatacaatgtttctattcaatatttatcgtctggtacaat
+5172762/1
?@?DBEDBHDFFHIIBDGD<CIHIGHI@BEHGGHICFGIGEGDCH??DHG
@6194608/1
cagcatacataataaaattagaggaagtaggtgctgggcctcttgtatgc
+6194608/1
@@CFFFFFHHHGHJIJJJIJJJJJIJJFHJJFHIJIGEHIJJJJEHIGII
@7733626/1
cgtgattctttaatttgacataacttttttatttatgaaccgattgacat
+7733626/1
CCCFFFFFHHHHFIJJJJJJJJJJJJJJJJJJJJJJJJJJJIIIIJJJJI
@3646751/1
gtgctgggcctcttgtatgcgaaggtgttgaggcgcttgtgg
+3646751/1
;@;B?DDDFFFF<CE<BDEEF7:E>GC?DFFFDFFF>A6==;
@2110041/1
tgtacacctgagcgagactcataacgcagccagatgccaaagttcttgat
+2110041/1
CCBFFBBBFHHHHJJJJJJJJJJJJJJJJJJJJIJJJJJJJJHIJJJJJJ
@6705812/1
gcagagggaatctgattgtgctgttgtggaactgcttcacctgtggccgg
+6705812/1
@@@FDFFFFHFFHJJGGJHGGGGEEHIIJGIJJIGCHGEGDFDHAAEDFE
@3646893/1
caaacctaggactcgaggttggtcgtctactgggcagttctcgaaatgtt
+3646893/1
CCCFFDFFHHHFHIIGIGIJJIHIIIIHGIIGEHIIHGGHJICDHIIJGH
@3130462/1
ggcgttcatgcggcaaacgcctattaacattatcatcgttctcagcatgg
+3130462/1
@@@FDDDDHHFG8GDFGGGIIIGGIIGFGHIIGIIIIIGIIGBCGGIIII
@6706063/1
ttgggcagagggaatctgattgtgctgttgtggaactgcttcacctgtgg
+6706063/1
@@@DFFFFAFHHFHIJJJJJJIHHHJIHIIDFDCHHIGIIIJIJIGGICG
@2110842/1
ctgttgtggaactgcttcacctgtg
+2110842/1
???=DDD:AB>D>:AEEDEFIICCC
@2110885/1
gctgggcctcttgtatgcgaaggtgttgaggcgcttgtggtggtgcacgc
+2110885/1
@@@DDDDDHFHHFA@GHHIIGII:EGFGFHIGBHBHHFGIBFE@CAEDGB
@3131396/1
cgaaggtgttgaggcgcttgtggtggtgcacgcgcttgggcagagggaat
+3131396/1
@@CFFFDDHFHHHJJJJJJJIJJHJIHIIJJIJJJIJJJJJHHHFFFBCE
@2111469/1
tggtcttggttgaacggaactccaatcctttactcgaatagtcttttcta
+2111469/1
@B@DDDFFHHHHHJJJJGIJIJIJJJJIJIJIGIJJHIJJJDDGGIIIJI
@3648607/1
gacgatttcaccagtggtcttcttgaacttcttcaattgacgcaagaagt
+3648607/1
@@@DDDDDDHFBFFA:A::AEEFHIIGCGG@E@@EFFHIGHIIIIIECH<
@5677687/1
ggcacctccgacactgaggtcacggtactcg
+5677687/1
???DDDDD=<:DAE@E9AE911?10?3D0:6
@3648724/1
gccagatgccaaagttcttgatcttcactgggctcttctctgggatttcc
+3648724/1
CCCFFFFFHHHHHJIIJJJJJJJJJJJJJJJJJJJJJJJJJJJJIJJJJJ
@570394/1
gggaatctgattgtgctgttgtggaactgcttcacctgtggccggcggca
+570394/1
@CCFFFFFHHHHHIIJJJJJJHIIJJJJJJJJJJJJIIDHIGIJIJJHFC
@16093/1
gtttattttgtttttctctgtgatctgtttcttggcatctatagatgtcg
+16093/1
BBCFDFFFGHFHHJIIJIJJFHHJIJJJIIIJIHJIIGGGJGIEFIIIJH
@2111910/1
ctgaggtcacggtactcgcggtacatgttgtgtacacctgagcgagactc
+2111910/1
CCCFFFDEHHHGHJJJJJJJIFHIIJIHIIHJIJI???FHHIJJHJIJJJ
@16103/1
gtgctgggcctcttgtatgcgaaggtgttgaggcgcttgtggtggtgcac
+16103/1
CCCDFFFFDHHHGJJJIGIJJGHGICECFHIJJIJJJJJIJJAGHEEGII
@570920/1
acgtagttctcagcttccctgcaaagttaaccatcttgtattcaaaagaa
+570920/1
CCCFFFFFHHHHHJJJJJJJJJJJJJIGJJJJJJJJJJJJJJJJIJJJJJ
@2112338/1
gtgttgaggcgcttgtggtggtgcac
+2112338/1
@@@DDDDFGHGGHIGHIJ;EG@GIIB
@1061713/1
ggagtgagcacgggctctgtgcctggctcccatgtcacggtagcactgag
+1061713/1
BCCFDEFFHHHHHJJJJJJIJJJJIIJJJJJJJJJJJJJJHIJJJJJJJJ
@7733784/1
tggtggtgcacgcgcttgggcagagggaatctgattgtgctgttgtggaa
+7733784/1
BCCDFFFFHHHHHJJJJJJJJJJIJJJGIJJJJJJJJJJJJJJJJJJJJJ
@5173555/1
gtgctgggcctcttgtatgcgaaggtgttgaggcgcttgtggtgg
+5173555/1
@:?DDDDD<FBA>FGGBCF@EB8CC::1?C<DGFAE@FF8=D.5;
@4663086/1
gtggtgcacgcgcttgggcagagggaatctgattgtgctgttgtggaact
+4663086/1
CCCFFFFFHHHHHJJJJJJJJIJJJIJJJJJIJJJJJJJJJJJIIJJJJJ
@1062194/1
gacgcaagaagtaccagaaacgggacttagccacaatctggtctggagag
+1062194/1
CCCFFFFFHHHFHIJIJIJJJJJJIJJJIIJJJJJJJJJJJHIJJJJJJI
@7734399/1
cttgaacttcttcaattgacgcaagaagtaccagaaacgggacttagcca
+7734399/1
@C@FDFDDHFHFDIJGGIEHHHGEH@BDCE?CFDGGHGGDBIGJGGIECB
@571845/1
ggtggtgcacgcgcttgggcagagggaatctgattgtgctgttgtggaac
+571845/1
@CCDFFFFHGHGHIGIIIIIIJIGJIGGIIFIJIJIHIJJJIJIIJJJIJ
@2608753/1
cgcaagaagtaccagaaacgggacttagccacaatctggtctggagagaa
+2608753/1
CCCFFFFFHFHHHJJJJJJJJJJJJJJJJJJJJJJJJJJJJJJJJJJJJJ
@572077/1
atggagtgagcacgggctctgtgcctggctcccatgtcacggtagcactg
+572077/1
@CCFFFDDHHHHHJJJJJJJGIJJIJIIJGIJJJIJIIJJJJGIIJIJJJ
@4149278/1
gcaagaagtaccagaaacgggacttagccacaatctggtctggagagaag
+4149278/1
CCCFFFFFFHHHHJJJJJJJJHIJJJJJJJJJJJJJJJIJJJJJJJJJII
@4149320/1
gtgctgggcctcttgtatgcgaaggtgttgaggcgcttgtggtggtgcac
+4149320/1
CCCFFFFFGHHHHGIHIJJIIFGDDFFGEH41CBG>FII=FHCDFGHGCC
@7735204/1
agcatggtaagaaggtggcggccagaatctagacatgcacagctcttgca
+7735204/1
CCCFFFFDHHHHHJJHJJJJJJJJJJJJJJJJJJJJJJJJJJJJJJJJJJ
@572585/1
gcagccagatgccaaagttcttgatcttcactgggctcttctctgggatt
+572585/1
CCCFFFFFHHHHHJIIJIIJJJJIJJJJJJJJJGIJJJJJJJJJIJJHIJ
@5678668/1
gcacctccgacactgaggtcacggtactcgcggtacatgttgtgtacacc
+5678668/1
CCCFFFFFHHHHHJJJJIHJJJJJFHIJJIJJJGIHIJJIJJJJIJIDDA
@5678680/1
ctgaggtcacggtactcgcggtacatgttgtgtacacctgagcgagactc
+5678680/1
CCCFFFFFHHHHFHHJJIJIJGHIJJJGIIJJHHIDFDGHIIIJEHGIIJ
@4664174/1
acggtactcgcggtacatgttgtgtacacctgagcgagactcataacgca
+4664174/1
@@@DDBDDFFHH>@GGCFCEAEGG??G?::BDHGIIIIBHGGGGIIGGEE
@4149789/1
ctggtctggagagaagatcctcatcttgtatagaggaggcttgggctcgc
+4149789/1
CCCFFFFFHHHHHJJJJIJJJIJJJJJJJJJJJIIJIJJJJJ>GGEHIJD
@6196131/1
ggcacctccgacactgaggtcacggtactcgcggtacatgttgtgtacac
+6196131/1
CCCFFFFFHHHHHJJJIJJFGIJJJGHIIJJJJJIHJJIIIJJJJIHI7.
@4150004/1
tgtggaactgcttcacctgtggccggcggcacgcagacgccttgatgacc
+4150004/1
CCBFFFFFHHHHHJJJJJJIJJJJJJJJJJJJJHHHFFDDDDDDDDDEDD
@7223462/1
gcctcttgtatgcgaaggtgttgaggcgcttgtggtggtgcacgcgcttg
+7223462/1
@@@DFFFFDHFDFHD@CGF@HHHFHIJJIIJJFGGBBD;CGGGHJIFDBC
@1579227/1
gcaagaagtaccagaaacgggacttagccacaatctggtctggagagaag
+1579227/1
@@@FBDFF:CFHDIGGIIIGIIGIICE>GGGHGIIIIBDGHIIIIIICHG
@7223595/1
ctcataacgcagccagatgccaaagttcttgatcttcactgggctcttct
+7223595/1
CCCFFFFFHHHHHJJJJJJJJJIJJFHIIIJJJJIJIJJGIJJIIJJJJJ
@5176140/1
caccagtggtcttcttgaacttcttcaattgacgcaagaagtaccagaaa
+5176140/1
CCCFFFDDDFHFHHGDHEGIIG<ACCHGIAEEHCFAGIGIB:?DHEDDDH
@7736499/1
gtctggagagaagatcctcatcttgtatagaggaggcttgggctcgctct
+7736499/1
@@@FFFEF>FHHFGIIHIHJGIIIJHIJIIJJIJJIFIJFHGEGFHEGIJ
@3131968/1
gtgataaattcactctagcacgtagttctcagcttccctgcaaagttaac
+3131968/1
@?=DBDDD?AAFBBHHEBCHIG<AAGECCHH<EFEGGGGHIII<D?BDHG
@5176569/1
tgggcctcttgtatgcgaaggtgttgaggcgcttgtggtggtgcacgcgc
+5176569/1
@@@DDDFFHHHHHIJIIGHIIEGCGHHIJJJJIIIFGIIIIJIJJJIEHF
@3132064/1
cgtctttaatttgaaaatttgtcggatccaatgtaaaacattccaaaatc
+3132064/1
@@=DDDDEFHDFBGHIIIJJGECGIIGEAEGEGIGIIEIIFI@GHIIGGG
@1579613/1
gggcagagggaatctgattgtgctgttgtggaactgcttcacctgtggcc
+1579613/1
CCCFFFFFHHDBHHHIGIJJEHIIJHGIIDIJJJJJJJIIJIJIGGGIII
@6708046/1
ctcttgtatgcgaaggtgttgaggcgcttgtggtggtgcacgcgcttggg
+6708046/1
CCCFFFFFHHHHFGHJCFHHJIJJGHGHIJJJIHIGHHGIIJIIGFFFDD
@7737311/1
gctgggcctcttgtatgcgaaggtgttgaggcgcttgtggtggtgcacgc
+7737311/1
CC@FFFDFGHHHHHIJJDHGHGEEEHHHEHJDHHGJJJJFHIHAGGHIIH
@7224187/1
gtgctgttgtggaactgcttcacctgtggccggcggcacgcagacgcctt
+7224187/1
CCCFFFFFHHHHHJJJJJJJJJJJJJJJJJJJJJJJJHHFFDDDDDDDDD
@3649763/1
acactgtacagttagaaatgttacaacctctatactttgcattaaaataa
+3649763/1
@@@FFFFFHHHHHJJCHGJGHJJIGGIJJIJJJIGGIGIJGIJJIJJJGH
@6708473/1
gttgtggaactgcttcacctgtggccggcggcacgcagacgccttgatga
+6708473/1
@CCFDDFFHHHHGJAHHIJFCHHGHHGGIGGHIJHHFDDEDDDDDDDCDE
@3649836/1
cacgacgctcggacatttcaattttatttagttggtcttggttgaacgga
+3649836/1
BCCDFFFFHHHHHJJJJJJJJJIJJJJJJJJIJJIIJJJJJJJJJIJJJI
@7224478/1
aggctgtcactgcagcgatactgggaacattcgactgatccggtgaggga
+7224478/1
@@@DDDDABF?FDGHIGCFH@HBG;;FHHEGDF<FDBDHIGI@7AFHHFB
@3133159/1
ggagtgagcacgggctctgtgcctggctcccatgtcacggtagcactgag
+3133159/1
BCCFDDFFGHHGHIJJJJJIJJJJJJJJJIJJJJIJJJJJBDHHIJJJJJ
@7224689/1
ccaaattcttcttcttcagccggctttggtggttctttggctgcctctgg
+7224689/1
@@@?D?DEHHDCF>?FACHH;FAEEGIII=?D::?BFGHEFEGG>DHGII
@5679309/1
gcacgcgcttgggcagagggaatctgattgtgctgttgtggaactgcttc
+5679309/1
CCCFFFFFDHFFDIGIGGIJBDFHIGGIIHJIIIJBGGDGGEDHGGGIJG
@3133467/1
ccaagactcactaaacataaaaataatacattacgttaaatgccacgacg
+3133467/1
CC@FFDFFFFBDFIIGGIIGEHGIJIJBHGIIJJJCBDH@FIIJJJJ@FG
@1580607/1
cgcaaccactaattccagtgataaattcactctagcacgtagttctcagc
+1580607/1
@@@DFFEFGFHHHHIIGGFHIIFHCCIIDFFHFFFHGIGGHG?DFGHIHI
@4150040/1
gacgcaagaagtaccagaaacgggacttagccacaatctggtctggagag
+4150040/1
CCCFFFFFHHHHHJJJJJJJJJJJJJJJJJJJJJJJJJJJJJIJJJIJJJ
@3133892/1
ttgtatgcgaaggtgttgaggcgcttgtggtggtgcacgcgcttgggcag
+3133892/1
CCCFFFFFHHHHGFGHIJIJJJJJJJJJJJIJJGIJJIJJJJHHFFFEED
@3650992/1
ggagtgagcacgggctctgtgcctggctcccatgtcacggtagcactgag
+3650992/1
@@CFDFDDFHHHDGIIJGIJJJJIFGEHJGGIIJIEEFHG?BGFGIJGII
@6709382/1
agcatacataataaaattagaggaagtaggtgctgggcctcttgtatgcg
+6709382/1
@@@FFFBDHHGHDEIGGGIIIGIGE9ACFHCGHGGGGFHIIGGGGHIII0
@6197988/1
gcttcgcctgtggccggcggcacgcagacgccttgatgacctccactttg
+6197988/1
CCCFFFFFHHHHHJJJJJJJJJJJJJHHHFFDEDDDDDEDDDDDDDDDDD
@2113991/1
cgtgttcggtgctctgattggtcgactccaatgaaccaaccaattaatca
+2113991/1
BCBFDFFFHHHHHJJJIIJIIHHIIIJJJJJJJJJIGHGIJIIJIJJJJJ
@1581014/1
ggcgaattttgcgatctgcgtggtagcgtactaccagcgttgatagattc
+1581014/1
@?@FDDDAHFDHAHFGIIAH@FBDC?DAF=GHE?9BBCFHIGF=@FAHHD
@1062940/1
ggaagtaggtgctgggcctcttgtatgcgaaggtgttgaggcgcttgtgg
+1062940/1
CCCFFFFFDFBHFIJIIIJJJJJJGIIIJJJIIGHIIJGHIIJIJJJJIG
@6198206/1
cacctccgacactgaggtcacggtactcgcggtacatgttgtgtacacct
+6198206/1
CCCFFFFFHHHHGJIJJJJJJJJHIIIJIJJJJIJJIJIJIHIHII=@=?
@6198305/1
gcgatgttttacaagggcaggttgaactcacaccattcaatttaaaagaa
+6198305/1
CCCFFFFFHHHHHJJJIJJJJHIJJJJJJJJJJJJJJJJJJJJJJJJJJJ
@1581292/1
gcctcttgtatgcgaaggtgttgaggcgcttgtggtggtgcacgcgcttg
+1581292/1
@@@FFFFFFHHHHJIIIICGHHJIJJJJJJJJJJIHGIGHGIJIIIHFFD
@2114411/1
acggcacctccgacactgaggtcacggtactcgcggta
+2114411/1
?@@ADD:BFHFH:CGIGDGGI?D@C?6BDGABGIDI5@
@1063079/1
gccagatgccaaagttcttgatcttcactgggctcttctctgggatttcc
+1063079/1
@@@DDDAB?FDBFFCGHEH<B<FBEBHBHGGIIICGHEDGEGHEHHGDFH
@1063090/1
tgtcacggtagcactaagtgacggcacctccgacactgaggtcacggtac
+1063090/1
<@@B?D8DDFHBDHIDIDFHH@@:??FBG>DDFA:DFGBAFFGGEHB@EB
@2114757/1
gtgaaactgcgacaccttgtggctgt
+2114757/1
@@@DDDDA?HDFAEFH@F<CGHI3??
@3135156/1
ggtgcacgcgcttgggcagagggaatctgattgtgctgttgtggaactgc
+3135156/1
BB=DDDFFHHHHGJJJJIJJJIJFHGHIIJGIIIJIIGHGIFFHIGIJJJ
@2115165/1
ccacgcctgggatgccacccggcaccactcccgggtgaggatgcactaca
+2115165/1
CCCFFDFFGGHAHHEGHIIGJIIIIJDIIIIIJIG<FHGGGGHIJIEEFC
@2115210/1
ggcgcttgtggtggtgcacgcgcttgggcagagggaatctgattgtgctg
+2115210/1
@C@FFDFD?FHDB@FHHGIEIGIGGHGIIIIIIDGBHIEIIDIIIIGGIC
@4664937/1
gccagatgccaaagttcttgatcttcactgggctcttctctgggatttcc
+4664937/1
CCCFFFFFHHHHHJIIJJJJJJJJJJJJJJJJJJJJJJJJJJJIIIJJJJ
@2115516/1
gcccagtgaagatcaagaactttggcatctggctgcgttatgagtctcgc
+2115516/1
@@@FFF:BFDHFFGIIFGCGEIJIGEHGGIJJJJEDGIIIIGJHDGIGDG
@5680341/1
ggcgcttgtggtggtgcacgcgcttgggcagagggaatctgattgtgctg
+5680341/1
@@CFFDFDDHFHFGFFHGIIJFABF@HHGGGGHIGECHHGIHGHIECGEH
@574362/1
tgacgcaagaagtaccagaaacgggacttagccacaatctggtctgg
+574362/1
CCCFFFFFHHHHDGIIJIIJJJJJJJJIJJJIIIIJJJJIIIIIJJJ
@2610386/1
aactgcttcacctgtggccggcggcacgcagacgccttgatgacctccac
+2610386/1
CC@FFDDFHBHHHEFHH?HIIIIGDFHEGBGHHFFDEDEDDDDDDDD?CC
@574623/1
caccagtggtcttcttgaacttcttcaattgacgcaagaagtaccagaaa
+574623/1
CCCFFFFFHHHHHJJJJJJJJJJJJJJJJJJIJJJIJJJJJGIIJJJJJJ
@574638/1
ggcagagggaatctgattgtgctgttgtggaactgcttcacctgtggccg
+574638/1
CCCFFFFFHHHHHJJJJJJHIIJJIJJHIJIJJJJJJJJJJJIJJIJIJJ
@1064056/1
catcgttctcagcatggtaagaaggtggcggccagaatctagacatgcac
+1064056/1
@;?B?DDAHFFDFGGH9C>FECHIGIEGG?DDH@?DEHIICGGIIIEDH9
@7738016/1
ctggagagaagatcctcatcttgtatagaggaggcttgggctcgctctcc
+7738016/1
@BCFFFFFHHHHHJJJJJJJJJJJIJIJIJIGJJIJJEGHIIJJIJIJJJ
@2610605/1
gtagcactgagtgacggcacctccgacactgaggtcacggtactcgcggt
+2610605/1
CCCFFFFFGHHHHJJJJJJJJIJJJIJJJJJIJJIJIJJJGHIJJJJHFD
@7738214/1
gtcacggtactcgcggtacatgttgtgtacacctgagcgagactcataac
+7738214/1
C@CFFFFFHHHHGJJJEHHGIHIGIIGIIIBB?BHGHJJIIHIIHJJJJI
@2610729/1
ggggtgacatcggacttaatacaaggaaactgtttagactggttacattg
+2610729/1
?@@D?DDADDFFHIFGFGHIIG4:?CFHCHABGCFCG>BFHG?DGGHIFG
@575323/1
gcccattttcacaggcaagggatcctaacttcgcaaccactaattccagt
+575323/1
@@=DDFDDHFHDHIIGG>FH?CFFGHHEGHIBFBFFFHFDFFDGHGDDF?
@575418/1
gctctgtgcctggctcccatgtcacggtagcactgagtgacggcacctcc
+575418/1
CCCFFFDFHHHHHIJJJJJIJHJJIIJFGGIJJJIJJFGHIIIJIJJGJJ
@575423/1
gggctctgtgcctggctcccatgtcacggtagcactgagtgacggcacct
+575423/1
?@;DD?A;FDDFHBGBEAFHIEHFHHEIFHIGAGHIGEC?9BDAGGAHIG
@5178003/1
gctgggcctcttgtatgcgaaggtgttgaggcgcttgtggtggtgcacgc
+5178003/1
@@@DDFDDHGHHHEHIIAHIGHG?EEFIEHGHJ:FBG;FCCGHFHGE7@A
@575466/1
gtcattacactccaatctatatcgtaaccattgtcttctttgacgggcac
+575466/1
@@@DDDDBFDH?H?ACFEEHFIIGA?CFHFHEHGHGEFBCDFDFFH@GIB
@5178163/1
gtgctgttgtggaactgcttcacctgtggccggcggcacgcagacgcctt
+5178163/1
@@@DDDDFHADDHGIJEGIIJJIGHEFAEGHIIJJIJHHFFDDABDBDAB
@5680622/1
cgatttcaccagtggtcttcttgaacttcttcaattgacgcaagaagtac
+5680622/1
CCCFFFFFHHHHHIJJJJJJJJJIJJJJJJJJJJJJJJJIJIIJJJJHIJ
@7739534/1
ggtagcggaaggtgggttcgtgaatcatgccctcaatctgcaccagttca
+7739534/1
@@?DDFDFHHHHCGGGCCGG@G@GHHIIIIGGIGIIICFG>HDAAE@FEH
@7739639/1
gtccgaaacatcaaatatcttgacttggcaaagagttgtcgatatgtgga
+7739639/1
CCCFFFFFHHHHHJJJJJJJJJJJJJJJJJJJJHIHIJJJJIJJJJJJJG
@2611715/1
ccagtggtcttcttgaacttcttcaattgacgcaagaagtaccagaaacg
+2611715/1
CCCFFFFFHHHHHJJJIJJJJJJJJJJJJJJJJJJJJJJFIJJJJJIIJJ
@3135576/1
gcaagaagtaccagaaacgggacttagccacaatctggtctggagagaag
+3135576/1
@@<ABDEA:ADHHEIB@ACAHE>BHHDBFF@>BCGFE>0?FBB<BB?69B
@1581809/1
atacataataaaattagaggaagtaggtgctgggcctcttgtatgcgaag
+1581809/1
CCCFFFDDFFFFBGHEDCEGGIJEHFHFECHIBGCHGIJIGGGIGIIBDD
@18255/1
ggaactgcttcacctgtggccggcggcacgcagacgccttgatgacctcc
+18255/1
CCCFFFFFHHHHHJJJJIIJJJJJJJJJJIIIHHFFFDEDDDDDEDDDDD
@6198553/1
caccagtggtcttcttgaacttcttcaattgacgcaagaagtaccagaaa
+6198553/1
CCCFFFEFHHHHHJJJJIJJJJJJJJJJJJJJJJJJJJJJJFHIJJIJJJ
@6709939/1
agcatacataataaaattagaggaagtaggtgctgggcctcttgtatgcg
+6709939/1
@@C;DEFFHHHHHIIGHJGIHHJEGIFHIJHIJJIJJJJJJIJJHIJJIJ
@6198685/1
gcacgcgcttgggcagagggaatctgattgtgctgttgtggaactgcttc
+6198685/1
CCCFFFFFHHHHHDHIJIJIJJJIJIIJIIHHIGHFHIJJJJJJEGHIJJ
@6710280/1
ggcgcttgtggtggtgcacgcgcttgggcagagggaatctgattgtgctg
+6710280/1
CCCFFFFFHHGHHJGHIJJJJJJJJJJJJJJJJJJJJJJJJIJJJIIJJH
@3136602/1
gcaccgtcaaggagttcatctcttgggaactgcacaccaatcaggaatat
+3136602/1
@@@DADDDBFHFBE<?DAF@FFHIICHEGGGGH@?FE?BBDE>BG3?FBF
@6198989/1
ggcgcttgtggtggtgcacgcgcttgggcagagggaatctgattgtgctg
+6198989/1
CC@FFFFFHGHHHJJIJJIIJJIJJIJJIJJHIJJFHJJJJJJJIJIJIH
@5180329/1
gcagcatcttgtcgagaacatgaagccgctttggtttacgttcca
+5180329/1
@@<BDFFFHGDFFGEG:CCDHGIGC<FFGAEHCH@DEHEBFHBG@
@7740991/1
gctgtgacttgtagtcaaggtggagattttactatctttcaagtcggcat
+7740991/1
BCCFFFFFHHHHFIGIIIJJCGHIJHHGIJJJIJJJJJJJIJJIIJIJJG
@3653122/1
gtggtcttcttgaacttcttcaattgacgcaagaagtaccagaaacggga
+3653122/1
@?@BDDFFHGHDDIEBFGEGIIIIIBHIIB:CC?D@1CFHGB?DGGIE0?
@6199490/1
gtcacggtactcgcggtacatgttgtgtacacctgagcgagactcataac
+6199490/1
C@@FFFFDHGHHHJJIGIIJJGHIIIIHGIBBBFHCHGIHJGIJJIJJJJ
@7741686/1
tgtatgcgaaggtgttgaggcgcttgtggtggtgcacgcgcttgggc
+7741686/1
CCCFFFFFHGHH<EFGIHHIHJJJJGGHGJJIJIGIIIGGGHGFFFF
@3653374/1
agagggaatctgattgtgctggtgtggaactgcttcacctgtggccggcg
+3653374/1
CCCFFFFFHHHHHJJJHIIJJJHHIIIJJJJJJJJJJJJJIIJJJJJIII
@7741788/1
ccagtggtcttcttgaacttcttcattgacgcaagaagtaccagaaacgg
+7741788/1
@@CDBB?BBFDHHIIEGIGFGHEFGHECHHGGIEF>FDBFEGGDHGGFB=
@2116313/1
gtggtgcacgcgcttgggcagagggaatctgattgtgctgttgtggaact
+2116313/1
CCCFFFFFHHHHHJJJJJJJJJJJJIJJJJJJJJJIIJJJIJJIIJJJJJ
@7742124/1
tcgaccactgtgcctggttccacgttatattggacattaggaccgtcatt
+7742124/1
CCCFFFFFHHHHHJJJJJJJJJJJJJJJJJJJJJJJJJJJJJJJJIIIJJ
@7225521/1
cttgaacttcttcaattgacgcaagaagtaccagaaacgggacttagcca
+7225521/1
CCCFFFFFHHHHHJJJJJJJJJJJJJJJGIJJJJJJJJJJJJJJJJJJJJ
@4666996/1
gcaagaagtaccagaaacgggacttagccacaatctggtctggagagaag
+4666996/1
CCCFFFFFHHHHHJJJJJJJJIJJJJIJJJJJJJJJJJJJJJJIJIIIJJ
@6711571/1
tgttgaggcgcttgtggtggtgcacgcgcttgggcagagggaatctgatt
+6711571/1
@@@DDDDDFDFHDDE<FH=B??BGGGBHIIIIFIGGI=EHHAEHDEE@BD
@5681825/1
cgcaagaagtaccagaaacgggacttagccacaatctggtctggagagaa
+5681825/1
@CCFFFFFHCFFHGIBEGGGJIGFCFGHIJJIEDHGHIIFFFHHHJGICH
@2116900/1
ctcataacgcagccagatgccaaagttcttgatcttcactgggctcttct
+2116900/1
CCCFFFFFHHHHHJJJJJJJJJJJJIJJJJJJJJJJJJJJJIJJJJJJJJ
@7742674/1
caccagtggtcttcttgaacttcttcaattgacgcaagaagtaccagaaa
+7742674/1
@@CFFF=DFFHHHGGGHGHIJJJJGHGEGIIBGGGHGHCHF?FHGEEGII
@5681980/1
cccatgtcacggtagcactgagtgacggcacctccgacactgaggtcacg
+5681980/1
CCCFFFFFHHHHFHJJJJJJJJFHIJJJJJJJJJJJJJJJJJJJJIJJJJ
@3654563/1
ctggagagaagatcctcatcttgtatagaggaggcttgggctcgctctcc
+3654563/1
CCCFFFFFHGHHHJJJJIJIIJGJIHIGJJJIJGGIJEFGDGHIIJGIEG
@1065299/1
gcctcttgtatgcgaaggtgttgaggcgcttgtggtggtgcacgcgcttg
+1065299/1
CCCFFFFFHHHHHJJJJJFGHIJJJJJJJJJJIJJIJIFGIJJJJJHFFD
@576988/1
ccacaatctggtctggggaaaagatcctcatcttgtatagaggaggcttg
+576988/1
CCCFFFFFGHHAFGIJJJJJJJJJJJJJJGJJJJJHIJJJJJJJJJJJJG
@7743032/1
gccaaatattttattgtaacaatgaaccatggtttcaacaatttctctat
+7743032/1
CCCFFFFFHHHHHJJJIJJJJJJJJJJJJJJJFHIJIJJJJJJJJJJJJJ
@3655028/1
ttttgtttttctctgtgatctgtttcttggcatctatagatgtcggtggc
+3655028/1
CCCFFFEAHFDHACGCGGIGHHFHIHIGCGGHICHIHJJHHDC?FF@GG9
@2117577/1
atcagtttggagttcacctttagaagtatgttcttagctgtcatctggtt
+2117577/1
?@?DDDDDDDFDHHIIJJGHJIJIIEC<FHIIJIGJI<EHDFHIGHGIHI
@2117598/1
cggtagcactgagtgacggcacctccgacactgaggtcacggtactcgcg
+2117598/1
BCCDFFFFHGHHHFHJJJJJJJJJJJJJJJJJIHJJFHJJJJIIJIJIIH
@4152691/1
gtagcactgagtgacggcacctccgacactgaggtcacggtactcgcggt
+4152691/1
CBCFFFFFHHHFHIJJJJJJJJJJJJJJJJJJJJGGIJJJHHIJJJJHFB
@2117909/1
gtaggtgctgggcctcttgtatgcgaaggtgttgaggcgcttgtgg
+2117909/1
?=?DD=B?DFB??@EGDGEC<B@HBE<EFHHCCFHC@GF@FFC@=;
@1065922/1
gcaagaagtaccagaaacgggacttagccacaatctggtctggagagaag
+1065922/1
CCCFFFFFFHHHHJJEGJGIIGIJIJJJJJJJIJJJJJHHIJJGIEHIHI
@7743829/1
agcatacataataaaattagaggaagtaggtgctgggcctcttgtatgcg
+7743829/1
@@@FFDDDFHDHDHGIEHHHIID@BDEHDGAB?DB>DFFGHA@D:?GGHI
@577901/1
cgacgacactgtacagttagaaatgttacaacctctatactttgcattaa
+577901/1
@@@FFFFFHHDHFIIJEFGHGHJIJGHGHHHIJGIJIJJJJHIJJJJGIH
@3655628/1
tttacgttccagttctcgattatcgaacttttcgccatgagtaagcgatc
+3655628/1
CCCFFFDDHHHHHJJIJJJIIGHGGHGGHGGIGIJGEIGGIBFDDBAEHE
@6200962/1
ggtagcactgagtgacggcacctccgacactgaggtcacggtactcgcgg
+6200962/1
BCBFFFFFHHHHFIJJJJJJJJJJJJJJJJJJIJJJJJJJIIJJIJJIGF
@1066117/1
ggaactgcttcacctgtggccggcggcacgcagacgccttgatgacctcc
+1066117/1
CCCFFFFFGHHFGIJHHGIIJIGIJJJJJJJJHHFFFDEDDDDCEDDDDD
@578501/1
cgcttgtggtggtgcacgcgcttgggcagagggaatctgattgtgctgtt
+578501/1
@?@DFDFDHHDFCEECGHGIEGGGGIHEH?GAHGGEGGEIGGIAGHGIHG
@5181094/1
gcaagaagtaccagaaacgggacttagccacaatctggtctggagagaag
+5181094/1
CCCFFFFFHHHHHJJJJJJJJJJJJJJJJJJJJJJJJJJIJJJIJJJJJI
@6201546/1
cggtagcactgagtgacggcacctccgacactgaggtcacggtactcgcg
+6201546/1
@CCDFFFFHHHHHGHIJJJJJJJJJJJJJJJJJJJJGIJJJJGIJJJJJH
@6201553/1
gtgttacctgcaacttggccaggttagggccaacagattgtttgagatgt
+6201553/1
C@@FFFFDHHHGHIJJJIIJJJJHHIJIJIHIGJIJGJIJHIIGDDHIII
@5181763/1
gtcttcttgaacttcttcaattgacgcaagaagtaccagaaacgggactt
+5181763/1
BCCFFFFBHHHHHJIIJGGIJJHHJJJJJIJJJ<FBHIGGIIJIFBGJII
@1067019/1
ctccgacactgaggtcacggtactcgcggtacatgttgtgtacacctgag
+1067019/1
@@CFFFFFHHHDHJHHIHJJCGIIIJJJIGGHHIIJIGGGHIJCHDGHIJ
@7226578/1
gctgggcctcttgtatgcgaaggtgttgaggcgcttgtggtggtgcacgc
+7226578/1
CC@FFFFFGHHHHJJJJJJIIJJEGHIJIIJHHJJJJIJJJJJJIJJJJF
@7745585/1
cagcgactgtcacacggtagcggaaggtgggttcgtgaatcatgccctca
+7745585/1
@@CFFFFFGHFHHJJIJIIIGIIJIJJ?FGI@FHIAGGHGIIJHIHHHHF
@7745634/1
acagcatacataataaaattagaggaagtaggtgctgggcctcttgtatg
+7745634/1
CCCFFFFFHHHHHJJJJJIJIJHJJIJJGIJJHHIIJJJJJJJJJJJJJJ
@3138728/1
acggcacctccgacactgaggtcacggtactcgcggtacatgttgtgtac
+3138728/1
CC@FFFFFHHDHFHIIJJDGIFEGIIGFGGGHHIIJFGGEGHHGHHHEHH
@3138907/1
gtgaatttgtggcctggcgttgagggcaagttcatgcgtttttgctctgg
+3138907/1
CCCFFFFFHHHHHJJJJJJJJJJJJJJJJJHIJJJJJIIJJJJJJJJJJJ
@7746087/1
ccgcgactccgccctcttcctcgggttggaatgattctggtgggttgtcc
+7746087/1
CC@DFDDDH?DHDAFFBBDGBFDGB8??:??D=88CBFB7/8;A5?EE;;
@6711975/1
gcttgggcagagggaatctgattgtgctgttgtggaactgcttcacctgt
+6711975/1
@@@DADDD>ADCFE:BBFH<EB@B221?9EFGFEE<BFGEFIFFEIGFFI
@2612780/1
ctggagagaagatcctcatcttgtatagaggaggcttgggctcgctctcc
+2612780/1
CCCFDFFFDDHDHIIJIIJJJIJJJJJJHHIJJIJJJGHIFEHHGIEIFG
@4667846/1
cagccagatgccaaagttcttgatcttcactgggctcttctctgggattt
+4667846/1
@@@DDDADBD?FFG>FEFHHHGHIGIIGDHIGCFEIEFGHIIIGDGGGHH
@4668210/1
tggaactgcttcacctgtggccggcggcacgcagacgccttgatgacctc
+4668210/1
CC@FFFFFHGFHGGIIJIDHHGHGGGIIIIGEEHFFFDDDDDCCDACDDD
@5183733/1
acgcgcttgggcagagggaatctgattgtgctgttgtggaactgcttcac
+5183733/1
@C@DFFFFHGHGHJIJJJIIJIJJIIJIFGHIJIIJHIIGIJJJJIIIJJ
@4668371/1
gtgctgttgtggaactgcttcacctgtggccggcggcacgcagacgcctt
+4668371/1
?@@DFFFF?ABA?GGGGIIEHGGEGI<EGEHEHIIGIDEDECDCDB>@D?
@3140345/1
gtgcaggatcctcgtcattgcctggcatacaaggcaaagcaccgacgacg
+3140345/1
CCCFFFFFGHHHHJJJJJJJJJJJJIJJGIIJJJJIJJIJJIIJJJJJJG
@4668422/1
aggtgctgggcctcttgtatgcgaaggtgttgaggcgcttgtggtggtgc
+4668422/1
?@@ABBDDD<DFDHIGIHIDFCG=HGI:??CBDDECFHIGIHJE=;DADA
@2613651/1
ggatggagtgagcacgggctctgtgcctggctcccatgtcacggtagcac
+2613651/1
CCCFFFFFHHHHHJJJJJJJJJJIJJJJIJJJJJJJJJJJJJJJFHIJJJ
@3140848/1
ggatggagtgagcacgggctctgtgcctggctcccatgtcacggtagcac
+3140848/1
<<?DD;D>FFF>;@DC@@FEGHI?B9?D<@:DAFGGGG@DCGI678;B;C
@20406/1
ggtacatgttgtgtacacctgagcgagactcataacgcagccagatgcca
+20406/1
?@?BDDDDHHGFFEHHAA<FFHIIFEIIJJJIJIJIGIGEGGIIJIDGHI
@6713035/1
gacgcaagaagtaccagaaacgggacttagccacaatctggtctggagag
+6713035/1
@CCFFFFFGHHDFHIIJJJIJIIGGGGGCFHIIGIGIJJIIFHGJJEHHI
@4668843/1
gtttattttgtttttctctgtgatctgtttcttggcatctatagatgtcg
+4668843/1
C@BFFFFFGHHHHJJJJIJJHIGIIJJHGHIJIAGIIIGGIIIJHIG@GG
@6713271/1
gctcgccatcaggacctgcaccatgcaccgccatgccatgtaccacgcct
+6713271/1
@<@DDA?DHFDFHIB3CCEGGGHEHEGGDBG>E@<DDDGHIFB<CCHIGH
@3656412/1
cactgagtgacggcacctccgacactgaggtcacggtactcgcggtacat
+3656412/1
@@@FFDFEHADHFGIIEGCHGDGGGIGGIIBFGEGIIIIIIEIIHEEFFD
@2118801/1
ggagcacgtgcagtaggaaccacagccgttggcgtcgattgcggtatcgg
+2118801/1
BCCFFFFFHHHGHJJJJGJJJJJJJJJJFEHIJIJIJIGIIJJJ@EEHHF
@2614292/1
cttgtatgcgaaggtgttgaggcgcttgtggtggtgcacgcgcttgggca
+2614292/1
@CCFFFFFGHHHHJEGHHJJJJJIJJIJHIJHIJGHIJJJJJHHFFFFEE
@3656586/1
acattgaaaataaaaataaaaaaaatagcaggggttattgttatgtcgat
+3656586/1
CC@FFFDDHHHHHJGGIHHIJIIGHHEGGDEGIIDFDHIEFHCHCDHCFG
@3141697/1
tattattacagcatacataataaaattagaggaagtaggtgctgggcctc
+3141697/1
CC@FFFFFHHHHHIJIIIIJJJJIJJJIJHIIGIIFHIIGFHJJJJJJJJ
@2614450/1
gggctctgtgcctggctcccatgtcacggtagcactgagtgacggcacct
+2614450/1
?@@DFF?DHFHHHFFDFEGIGDEFHGHGG;EGGBGHGGDBGHIIGGIIGH
@7748790/1
catacataataaaattagaggaagtaggtgctgggcctcttgtatgcgaa
+7748790/1
CCCFFFFFGHHGHJIJJJIIJEGHFJHIHGIJIIIIJJJJJJIJJJJJII
@4153208/1
gtgctgggcctcttgtatgcgaaggtgttgaggcgcttgtggtggtgcac
+4153208/1
CCCFFFFFHHHHHIJHHIJJJJJJJ?GFHIJJJJJJIIJHIJHIJGGHJJ
@6713890/1
ctcttgtatgcgaaggtgttgaggcgcttgtggtggtgcacgcgcttggg
+6713890/1
@C@DFFEDHHDHDGHH<CAFHHIICGGIIIDGEICE@FGGHABHFBEFCC
@4153267/1
gccagatgccaaagttcttgatcttcactgggctcttctctgggatttcc
+4153267/1
@@@FFFFFDHFHDIEFHIJJGIIIIJJIJIHIGHIIJJIJIJIIFIIIGG
@2119706/1
gacgcaagaagtaccagaaacgggacttagccacaatctggtctggagag
+2119706/1
CCCFFFFFHHHHHJJJJJJJJJJJJJJJJJJJJJJJJJJJJJJJJJJJII
@580116/1
gtgctgggcctcttgtatgcgaaggtgttgaggcgcttgtggtggtgcac
+580116/1
CCCFFFFFHHHHHIJIIGJJJIIIJCGGFIHJIGJJIJHGGJHHHHIGII
@6202574/1
ctcccatgtcacggtagcactgagtgacggcacctccgacactgaggt
+6202574/1
???DDBDDHDFHFG?C@3CH@GFHCHHEBAHIHCHEGHGGHBEHB;A=
@3658151/1
accagtggtcttcttgaacttcttcaattgacgcaagaagtaccagaaac
+3658151/1
@@@DADADH8DHDIHGHGHHICHHIEGGHIIIIIGIIIIIIGH@?FEGGI
@2120338/1
tacataataaaattagaggaagtaggtgctgggcctcttgtatgcgaagg
+2120338/1
@@@<DBDD?DA?FHBHGGIGGHGH@>ABCAFFFHGH>GGIIIIIIIE6DG
@1068038/1
gcagacggtgtggtagcgcgtcggacgagccgtgcctttt
+1068038/1
@<@DDD>@@?<CF:CEGBEGGHGEHIG@FGGE/66BDDAC
@6203004/1
cacagctcttgcagccatccaacgggattgcccatcaatttatcttcaaa
+6203004/1
CCCFFFFFHHHHHJJJJJJJJJJJJJIJJJJJJJJJJJJJJJJJJJJIJJ
@6203426/1
gcaagaagtaccagaaacgggacttagccacaatctggtctggagagaag
+6203426/1
?<=ADDBDFFFHD>BGHI;EH@ECBBBH>FDGHDHHIGD?@FBDD@D@FB
@7227523/1
ctgctgtctgtggagctgatgcttgctgggcctcaactgttggagctggt
+7227523/1
CCCFFFDDHHHBDF=BFGDIHHIHGAHA@HIGEA?CBD@9DFFDGGIGED
@6203549/1
gagaagatcctcatcttgtatagaggaggcttgggctcgctctccg
+6203549/1
@@@DDA?BACFHFGHBBHH@AFHBHIGD>FBDCFGGGG6F;B=?F0
@7751508/1
ctccaaagcattctgggctgcagatgactgtgcatccttgctagtaagtc
+7751508/1
CCCFFFFFHHHHHJJJJJJJJJJJJJJJJJJJJJJJJJJJJJJJHIJJHJ
@6203716/1
ataaactctatgactggctgcgctttataaaaggcagttgcagaaacatc
+6203716/1
@@@DDDEEDHFF?FIGHFIIBGAGIIIIIICFGGIGGFHCGIICGIIIII
@3142833/1
ccgtcattgaacaatctcgtatgatgccgtttctgtaccaataggaacaa
+3142833/1
CCCFFFFFHHHHHJJJJJJHGJJJJJJJJGIJIJIJJIIJJJJJIEGJJJ
@5185697/1
gcaagaagtaccagaaacgggacttagccacaatctggtctggagagaag
+5185697/1
CCCFFFFFBFFHHGIII>CAHFDHIIGGGIIIIIIIIGGIIGIBFGHEHG
@3143015/1
cttgggcagagggaatctgattgtgctgttgtggaactgcttcacctgtg
+3143015/1
CCCFFFFDHHGGHGIJIGHCDDEIGHIIFHGGGIJJJJJJIJIJIJJIJG
@1586031/1
tgttgtggaactgcttcacctgtggccggcggcacgcagacgccttgatg
+1586031/1
CCCFFFFFHHHHHJJJJJJJJIIJJJJJJJJJJIHHHFFDEDDDDDDDDD
@581750/1
ctccagtactttagctttgacagtgtaaaacttctccgaaatctccaatc
+581750/1
CCCFFFEFHHHHHJJJJJJJJJJHIJJJJJJJJJJJJJJJJJJJJJJGII
@2614982/1
gcctgacgcttagcaagtttcttagacttgccagttcccacttcacgacg
+2614982/1
@@CDFDFFGHFHHGIGGEHHGGHGHII>FHHGHGDFGIJJG;DFEHIGHI
@5186489/1
tcttcaacggaagagattccatttcccgtttagcagcttcatccagaggc
+5186489/1
CCCFFFFFHHHHGIIIJIIIFIJJJJIIHIIJJJJJJJJJJJIIIJJJJI
@7752824/1
gcaagaagtaccagaaacgggacttagccacaatctggtctggagagaag
+7752824/1
CCCFFFFFFHHHHJJJJJJJJJJJJJJJJJJJJIJJJJJJJJJJJIJJJI
@7752902/1
gtgctgggcctcttgtatgcgaaggtgttgaggcgcttgtggtggtgcac
+7752902/1
CCCFFFFFHHGHHJIIIJJJJIIIIFGEHGHIBEHHGIIGHJGIGIEGHG
@22021/1
gatttcaccagtggtcttcttgaacttcttcaattgacgcaagaagtacc
+22021/1
CCCFFFFFHHHHHJIJJJJJJIJJJJJJJJJJIJJJJJIJJJJIJJGHIJ
@5187187/1
caaaagaaaacctagaatcactggttcaaat
+5187187/1
@@@FFF?DH?DHHEHEHBHDHGHIHFBHC??
@5187293/1
gttattattacagcatacataataaaattag
+5187293/1
@<<DDDBD<BFDD9??EFCC@:<FDH<F>?3
@582719/1
caccagtggtcttcttgaacttcttcaattgacgcaagaagtaccagaaa
+582719/1
CCCFFFFFHHHHHJJJIJJJJJJJJJJJJJJIJIJJJJJIJGHJJJJJJI
@2121128/1
tgggcctcttgtatgcgaaggtgttgaggcgcttgtggtggtgcacgcgc
+2121128/1
CCCFFDFFHHHFFIJJJHIIIFFHHJIIIGIGIJJIJJHHEAFHIIIJHD
@3143472/1
tgttgaggcgcttgtggtggtgcacgcgcttgggcagagggaatctgatt
+3143472/1
@C@FFFFFGHGHHEFIGJJJGHIIGIIIJJJJJIJJIJJJHEBHFFFFDF
@3659128/1
ggcagagggaatctgattgtgctgttgtggaactgcttcacctgtggccg
+3659128/1
CCCFFFFFHHHHHJJJGIJIJJJJJJJIJJJJJJJJJJJJJJJJJJJJJJ
@6714903/1
agcatacataataaaattagaggaagtaggtgctgggcctcttgtatgcg
+6714903/1
CCCFFFFFHHGHGGGJIJJJHIIIJJFHHIHHIJJIJIJJJJJJJJJJJJ
@2121469/1
ctggatggagtgagcacgggctctgtgcctggctcccatgtcacggtagc
+2121469/1
BCCFFFFFHHHHHJIJJJIIIJJJGHIJJJIIIIHIJJJJJJJIIIFDHA
@3659348/1
gtacacctgagcgagactcataacgcagccagatgccaaagttcttgatc
+3659348/1
1=?DAAADHFFHGJJGIIIJJJIIJJJIIJIJJJJIJIJIIFHGGJIGII
@5685389/1
ggctttttccagatccactcttgctccatggtccaggagcagcagcgtgc
+5685389/1
CCCFFFFFHGHHGJJGJIHGGHIIJIIJJJJJJJHGGHJIJJJJJJIDHG
@2121804/1
ccacataagtaacttcaaatgattgctcagatgcaatttcttgcaagaat
+2121804/1
@@7DDDD?CFHFBGEB>CFHC<A<CHIICH?<C999EHGIIIHGIGHAHI
@2616171/1
ggcactgttcctcgacgagcaagtagttcttgaagcacagacacaggtgt
+2616171/1
CCCFFFFFHHHGHJJJJJJJJJJGHIHIJJJJIJJJIJJJJJJJJJJGIG
@3659808/1
gcgatgttttacaagggcaggttgaactcacaccattcaatttaaaagaa
+3659808/1
@@@FDDA?FHDHFAHGBFDDFCHEGDCFEFIIHIIIIGIGGFHDDHIICH
@5685657/1
tggtggtgcacgcgcttgggcagagggaatctgattgtgctgttgtggaa
+5685657/1
@@@DDDFDGFHHHIJIJIIGIGEFFDA@8DFHIEGHGGHGGGHIJHGIII
@3660025/1
cttcacctgtggccggcggcacgcagacgccttgatgacctccactttga
+3660025/1
CCCFFFFFHHHHHJJJJJJJJJJJJJJJHHFFFEEEEEEEDDDDDDDDDD
@3144541/1
catacataataaaattagaggaagtaggtgctgggcctcttgtatgcgaa
+3144541/1
@@@DFFFFFHDBCFHGAGEEHIIGHAE<ACDE9CDDAHC@??:?GIIGH@
@5685855/1
ctggagagaagatcctcatcttgtatagaggaggcttgggctc
+5685855/1
@@@DAAB7FFB8FF9BBEEHHDHDBECC49F@FGFFFA;B;DD
@3660329/1
gtgttgaggcgcttgtggtggtgcacgcgcttgggcagagggaatctgat
+3660329/1
BBBFFFFFHHHHHJJIJJIJJIJJJJJJJJJJJJJJJJIJHHHGFFFFFF
@4670632/1
gtggattttaatgttattattacagcatacataataaaattagaggaagt
+4670632/1
@@@D=DDDHA:DFGHBHIIIGBFD@FGHDHEIDDGCHGIIIABFHG;GHB
@3144824/1
gtgcaggatcctcgtcattgcctggcatacaaggcaaagcaccgacgacg
+3144824/1
@@@DFFFFHHGGFGIJGIGJIJJIGGIIJJJJIJJJJIJGIJIJIGIIJF
@4670743/1
cttcaattgacgcaagaagtaccagaaacgggacttagccacaatctggt
+4670743/1
CCCFFFFFHHHHHJJJJJIHIJJJJJJJJJJIJJIJJJJIJJJJJJJJJF
@4670801/1
gactggttacattgctcacgtacagctaagttattagcgatattataatt
+4670801/1
?=?DDDDDA:<CD4<EAE<;ACEE:CF499FCEBDFDCDIDADE@D@99?
@3660853/1
cacagttccagtctcaggcacattgccattagtagactgatcagccggag
+3660853/1
CCCFFFFFHHHHHJJJJJJJJJJJJJJJJJJJIIIIIJJJJJJJJJJJJJ
@7229172/1
gtagcactgagtgacggcacctccgacactgaggtcacggtactcgcggt
+7229172/1
B@@FFFFFHHDCFHJJJJJJIJJIJJIEIJIIIIFHHIIIGGIIIGIHF<
@5686259/1
gtgctgggcctcttgtatgcgaaggtgttgaggcgcttgtggt
+5686259/1
C@CFFFDDBHFFBGECFHHCFI:EF1?:;DH<D1?DF<BF87.
@3145508/1
gaggaagtaggtgctgggcctcttgtatgcgaaggtgttgaggcgcttgt
+3145508/1
???DDDDDHHFAFGDEEFHGGIIIIFHHBCH??DE???F@9BB1@FAF@6
@7229357/1
ggagcaaatggaaaaaaaaattggtgaaaagaatcacaagtaagatac
+7229357/1
@@@DDDA?DC?<<AG@@@GAHFC>HB???G?B?FDHEG=BGH@;F;==
@3661333/1
ctccaatcctttactcgaatagtcttttctaacttgaacagtgcgatgtt
+3661333/1
CC@FFFFFHHHHHJJJIJJJJJJJJJJJIIIIJJJJIJJJJJJJJJJJIJ
@5686526/1
ggaagtaggtgctgggcctcttgtatgcgaaggtgttgaggcgcttgtgg
+5686526/1
CCCFFFFFHDHHHJJGHIGHIIIHGGEEHIHHI?FHIIHHIGGEIIJHJI
@2123574/1
atacataataaaattagaggaagtaggtgctgggcctcttgtatgcgaag
+2123574/1
CC@DFFFFHFHHHJJJJHIJJJJHHJIHGIGIGIIJJJJJJJJJJGHEFG
@2123601/1
agtaggtgctgggcctcttgtatgcgaaggtgttgaggcgcttgtggtgg
+2123601/1
BC@DFFDEHHHHHGJJJJJJJJJJJJJIHI?FFHIHIJCHJJJJHGFJII
@3145942/1
ctgttgtggaactgcttcacctgtggccggcggcacgcagacgccttgat
+3145942/1
@CCDFFDDHDDHHEGIIIDFFGDHIIJJJIJIIBHHEBEFCEBBBDDDC>
@4154339/1
ttttaatgttattattacagcatacataataaaattagaggaagtaggtg
+4154339/1
@@<?DDEDCFAFFEHHBEEGHBDGE@HBBHIIIGHIBEFGGHIIGHGCHE
@2123989/1
cgcaagaagtaccagaaacgggacttagccacaatctggtctggagagaa
+2123989/1
CCCFFFFFHFHHGJJJJJJJJJJIJJJJIJJJJJJJJJJIJJJJJJHIGI
@6716647/1
tgaggcgcttgtggtggtgcacgcgcttgggcagagggaatctgattgtg
+6716647/1
CCCFFFFFHHHFHIIGHGGGGHIJJJIJJJIIJJIJJJIHHHHHFFFFFF
@4671699/1
gccataaacagtgtgctgggcatcattcttagtgattgtaacgcccactt
+4671699/1
BCCFFFFFFHHHHIJJIJJJJJJJJJJJJJJIHIIIJJJJJJJJJJJJJJ
@2617617/1
ggcaagcatccaagatagtattcaggtgcccactacatcgagatggtaag
+2617617/1
CCCFFFFFHHHHGJJJJJIJJJJJJJJJJJJJJJIJJJJJJJJIJJGGHG
@5187660/1
tgtacattgaaaataaaaataaaaaaatagcaggggttattgttatgtcg
+5187660/1
CCCFFFFFHGDFFIIIJIGIJIJIJEEHHIFCGHIJFHIIJIIJJJJIIJ
@4671830/1
ggtgcacgcgcttgggcagagggaatctgattgtgctgttgtggaactgc
+4671830/1
BCBFFFFFHHHHHJJJJJJJJJJJJJJJJJJJJIIJJJJJJIIJJJJJJJ
@3147032/1
gcaagaagtaccagaaacgggacttagccacaatctggtctggagagaag
+3147032/1
CCCFFFFFFHHHHJJJJJJJJJJJJJJJJJJJJJJJJJIJJJJIJJJJJI
@7753940/1
gaggcgcttgtggtggtgcacgcgcttgggcagagggaatctgattgtgc
+7753940/1
CCCFFFFFHHHHHHJIHIJIJJJJJJJIJJIIJHIIJGIHHHHHHFFFFF
@3147217/1
ggagtgagcacgggctctgtgcctggctcccatgtcacggtagcactgag
+3147217/1
B@CFDDFFHHHHHJJJJJJIJJJJJJJIJJJJJJGIJJJIHIJJJJJJJJ
@3147225/1
cagcatacataataaaattagaggaagtaggtgctgggcctcttgtatgc
+3147225/1
CCCFFFFFHHHHHGGGIIIGIHJIJJJCHGDCFGHHIIIGIAFGIJJJJG
@1070125/1
gggctctgtgcctggctcccatgtcacggtagcactgagtgacggcacct
+1070125/1
@;<7DDABFA<DCB9FHG?D;F?<EF<@EFEA?FGGIIC:00:?:DGGC>
@582963/1
ctggagagaagatcctcatcttgtatagaggaggcttgggctcgctctcc
+582963/1
CCCFFFFFHHHHHJJJJJJJJJJJJJJJJJJJIJJJJFHIIGGIIGIIJJ
@1070496/1
cagtggtcttcttgaacttcttcaattgacgcaagaagtaccagaaacgg
+1070496/1
BC@BDEFFHHHHHIFIIIIIJJJJJIJJIJJJJIJJJIHIJJIIGJIJII
@22197/1
gtacacctgagcgagactcataacgcagccagatgccaaagttcttgatc
+22197/1
::=BA==DCDFBFIIDHIIIIIIGIGIIGDHGDAGGIIIGIGGHIIGGII
@7755057/1
ggctgcagatgactgtgcatccttgctagtaagtcctgagccatagcaaa
+7755057/1
C@CFFFFFDFHDFHHHGGGIIIJJJJJJJHIIJFIHJIJJJJIJJJJJII
@1588374/1
tgagacgcttgtggtggtgcacgcgcttgggcagagggaatctgattgtg
+1588374/1
CCCFFFFFHHHHHJDGIJJJJJJIJJIJJJJIGIGIJJFGIJJJJFJGHF
@1070743/1
ctcatcttgtatagaggaggcttgggctcgctctccgaagggagcttgcg
+1070743/1
CCCFFFFFHFDFHIHJJIJJJGIEEHIJIJJJIIIIIJIJIIGIIIJJGI
@5189760/1
gctgggcctcttgtatgcgaaggtgttgaggcgcttgtggtggtgcacgc
+5189760/1
CCCFFFFFHHHHHIJJJJJJJJJGGHIJJJJJJJJJJGIJGHHHIHGJJH
@1071027/1
gcttgtggtggtgcacgcgcttgggcagagggaatctgattgtgctgttg
+1071027/1
@<@DDDDDCFD@DGGGGGGHGHIIIIIHDDHGGEHGGHBFFHFAFIGEHI
@5190034/1
tgtggaactgcttcacctgtggccggcg
+5190034/1
@@@D=BDAH>FHHB9C<CADGG=DH<1?
@5190170/1
gcgtttcaaaacaattcattttaggttcaagttaaccgcaatgttggagc
+5190170/1
@@BDFFFFGHGHHIIJJIIIJJJIEBHHGBECFAGHEGIIGICFFBB8B?
@7755902/1
ctggagagaagatcctcatcttgtatagaggaggcttgggctcgctctcc
+7755902/1
?@@DDFFFHGGDHIIIJGIGIIHIIIIE@HIHBFHGHGFHGIHEGBGGEI
@584491/1
gtcggtggcgcacagggcacgcttgcgcatgacatctatacatgccattg
+584491/1
CCCFFFFFGHHHHJJJJJJJJJJJJJJJJJJJJJJJJJJJJJJJJJJJJJ
@6205099/1
ctcatcttgtatagaggaggcttgggctcgctctccgaagggagcttgcg
+6205099/1
@CCFFFFFHFDHHIIJIHJJJJJGHIIJJIIIJIHIJFGHJJDIIJIIJJ
@1589048/1
cagtggtcttcttgaacttcttcaattgacgcaagaagtaccagaaacgg
+1589048/1
CCCFFFFFHFHHHIJJIJJJJJIJJJJJIJIIJJJJIJDGHJJJJJJJIJ
@5190500/1
ggcacctccgacactgaggtcacggtactcgcggtacatgttgtgtacac
+5190500/1
@@@?DDD8FAH@DF>ACFE?ECEHED9FF?BDF@;7AFADCFE7@@GD=7
@584761/1
gcttgggctcgctctccgaagggagcttgcggccgatgacctcatactcc
+584761/1
CCCFFFFFHHHHHJJJJJJJJJJJJJJJJJJJJJJJJHHHHFFFFFFEEE
@5190535/1
acggcacctccgacactgaggtcacggtactcgc
+5190535/1
<<@?DDD1CFFF>F@@FG<EAGGIGIG6B84B;0
@1071520/1
tgacgcaagaagtaccagaaacgggacttagccacaatctggtctgg
+1071520/1
@CCFFFFFHHHHCGGHIIIJJIJJJHIJJJJIJJJJJJJJJJJGIJG
@7756630/1
cagcatacataataaaattagaggaagtaggtgctgggcctcttgtatgc
+7756630/1
@@@FFFFFGGFFHIEGGHGHFHFHIIEFFEIEHEHIHIBHHIJJJJIJJB
@1071898/1
cacgcgcttgggcagagggaatctgattgtgctgttgtggaactgcttca
+1071898/1
CCCFFFFFHHHHHJJIJJJIJJJJJIJJJHHJJJJIJJJJJJJJJIJJJG
@7756846/1
gccacaatctggtctggagagaagatcctcatcttgtatagaggaggctt
+7756846/1
CCCFFFFFHHHHHJJJJIJIIJJJJJJJJJJJJJJJIJJJJJJJJJJJJJ
@6205764/1
gggaatctgattgtgctgttgtggaactgcttcacctgtggccggcggca
+6205764/1
CCCFFFFFHHHHGIJJJJJJJHJJJIJJJJJJJJJJJHIJJJJJIJJHFD
@1589664/1
gcctgggatgccacccggcaccactcccgggtgaggatgcactacatttc
+1589664/1
@CCFFFFFDHHHHJJIIJJJJJJJHIJJJJIHIIHEIHIIJIEHIIIEGH
@1072030/1
cggtagcactgagtgacggcacctccgacactgaggtcacggtactcgcg
+1072030/1
CCCFFFFFHHHHHHIJJJJIJJJJJJJJJJJJJJJJHIJJJJIIJJJJJH
@3662351/1
gtgacgtcagcccctacgatcatcactgccgtgtcctttatacatttcgg
+3662351/1
CCCFFFFFHHGHHJJGGIJIJJJJJJJJJJJHIFGIJJJJJJJGIJJJJJ
@23701/1
ctgcaatcctgcctcacatgattcatccacaaattccaacccttgcgttt
+23701/1
CCCFFFFFHHHHHJJJJJJJIJJIIJHIIIJJGIJIGIIIJIJJJJJJIJ
@2124468/1
gttgtggaactgcttcacctgtggccggcggcacgcagacgccttgatga
+2124468/1
@CCDFFFFGHGHHFIIIIJIGGIGGHGIGIJGJJHFFFCECDDDDDDDCD
@586027/1
ctttactcgaatagtcttttctaacttgaacagtgcgatgttttacaagg
+586027/1
CCCFFFFFHGHHHJJJJJJJJJIIJGIJEHIIJFHHIIIJIJJJJJJJJI
@2124819/1
ggtgttgaggcgcttgtggtggtgcacgcgcttgggcagagggaatctga
+2124819/1
?@?DDDDDHFFDHDAGGHJB;FCDGFGHJIJEIGFGCD@GHCFBBBBEC>
@6717242/1
ctggtctggagagaagatcctcatcttgtatagaggaggcttgggctcgc
+6717242/1
?@?D=BDDFFB;DFD?GBAGF<<CEF>FAFHCEEF<FGB8BBFFIFFCFF
@6717418/1
attttgtttttctctgtgatctgtttcttggcatctatagatgtcggtgg
+6717418/1
CCCFFFDFHHHHHJJJJJJJJJJJJJJJJIIJJJJIJJJJJJJJJJJHGI
@3663410/1
gacgacactgtacagttagaaatgttacaacctctatactttgcattaaa
+3663410/1
CCCFFFFFHHHFHJJHIIJIIJJJIIJJJJJJJJJIJJJJJJJIJJJJJJ
@5687645/1
gacgatttcaccagtggtcttcttgaacttcttcaattgacgcaagaagt
+5687645/1
@@CFFFFFHHGHHJJJJEHGIIIJIIJIJGIIIIGIJJJJJJJJJJJIJ9
@3147817/1
ccacaatctggtctggagagaagatcctcatcttgtatagaggaggcttg
+3147817/1
CCCFFFFFHHHHHJJJJJIJJJJJJJJJJJJJJJJJJJJJJJIJJJJJJD
@7757444/1
tgacgcaagaagtaccagaaacgggacttagccacaatctggtctgg
+7757444/1
CCCFFFFFHHHHHJJJJJJJIJJJJJJJJJJJJJJJJJJJJJJJJJJ
@4155832/1
gactcataacgcagccagatgccaaagttcttgatcttcactgggctctt
+4155832/1
@<?B=DDDFBHHHF1EFGGGHHCHG@GEGAGGIIII@CGDED98BGIGIF
@586867/1
gtgctgttgtggaactgcttcacctgtggccggcggcacgcagacgcctt
+586867/1
CBCFFFFFHHHHHIJJJJJJJJJJJGJIJJJJJIJIJHHFFDDDDDDDDD
@4672796/1
gaggaagtaggtgctgggcctcttgtatgcgaaggtgttgaggcgcttgt
+4672796/1
CCCFFFFDHHHHHIJJJJIJJJJJJHIJJJIIJJJDGFHIJJJIJJJJIH
@4672936/1
gtgagcacgggctctgtgcctggctcccatgtcacggtagcactgagtga
+4672936/1
?=?DDDD?DH>DDDFFAGGHI>HAGDDEBGGG@BFHF??D?9B?C<CFFF
@5192021/1
cctcatcttgtatagaggaggcttgggctcgctctccgaagggagcttgc
+5192021/1
CCCFFFFFHGHHHJJJJJIIJIIJHGIJJJEIJIJIJGGIJJJ?FEHIII
@6207699/1
agaggaagtaggtgctgggcctcttgtatgcgaaggtgttgaggcgcttg
+6207699/1
@B@FFFFFHHHHFHIJJJJJJJJJJJHIJJJJJJJJDGGHJJIJGIJJJI
@5192749/1
ggagagaagatcctcatcttgtatagaggaggcttgggctcgctctccga
+5192749/1
@@@DDDDDHHBHHJIJJIJJIHHIJHADFFHIIJJ>DHFGGEBHAHGIGA
@6208299/1
ggcagagggaatctgattgtgctgttgtggaactgcttcacctgtggccg
+6208299/1
@@@DDBDAF8<CDBDBGGGHIGG?HHGFIGGGEHGBBCFIIIEGIGH?HI
@1073531/1
gtagagccttagctgcggaatgcttagcttccttcttagagcgtcccgta
+1073531/1
CCCFFFFFGHHGGIJJJJIIIGIJIIIJJJJJIIHIGIDGFEGDFIIJHG
@6208412/1
ccgacactgaggtcacggtactcgcggtacatgttgtgtacacctgagcg
+6208412/1
BCCDFFFFHHHHDFIJJJGGHIJJJJJ@GHJJJIIIIJGII=BFHGHIJJ
@5193033/1
gccagatgccaaagttcttgatcttcactgggctcttctctgggatttcc
+5193033/1
C@CDFFFAHHDDFGGIGGGIHIIJJIJJJJIGGGGHIBFHHHIGGHHF4B
@4157049/1
gtgcgcgctaatctcagaaacggctgatccgagttggatgcggttttcac
+4157049/1
=?@DDDFDHHGFAGIGIIICFFGGGIBBFFHGDHGGGFDHIHI;AHEEHF
@7759506/1
gtggattttaatgttattattacagcatacataataaaattagaggaagt
+7759506/1
B=BFFFFFHHHHHHIJJJJJJJJJJJJJIJIJJJJJJJJJJJJIJJIJJG
@5193150/1
ggtgcacgcgcttgggcagagggaatctgattgtgctgttgtggaactgc
+5193150/1
=?@DBEEDHFFDHGBEHJEIJIJIJIJJJIIIEBFHJJEHGCFGGFHEHE
@5193211/1
gccagatgccaaagttcttgatcttcactgggctcttctctgggatttcc
+5193211/1
@@@BD?DADB?B<ECBH@IHHECDHFCEG@8CFH@CGHIIEBADHAFF99
@7759602/1
gttcgtgaatcatgccctcaatctgcaccagttcatacttgggcacagtt
+7759602/1
CCCFFFFFHHHHHJJJJJJJJJJJJJJJJJJHIJJJJJJJJJJJJJJJHI
@5193318/1
gtaggtgctgggcctcttgtatgcgaaggtgttgaggcgcttgtggtggt
+5193318/1
@@@DDDFDHGDDHIDGHDHAFHIIIGGEIDFCGHCGGGHEAFHE;;=CD5
@588862/1
ttgtggaactgcttcacctgtggccggcggcacgcagacgccttgatgac
+588862/1
CCCFFFFFHHHHHJJJJJJJIJJJJJJJJJJJJJHHFFFDDDDDDDDDED
@4674120/1
gtcacggtactcgcggtacatgttgtgtacacctgagcgagactcataac
+4674120/1
@@@DDADBFABFHD@BGFEEF@?DDCB?DH??99DDGHG<GGGGCAHGEC
@4674162/1
ctctgtgcctggctcccatgtcacggtagcactgagtgacggcacctccg
+4674162/1
CCCFFFFFHHHHHJJJJJJJJJJJJJHIIJJJJJIJGIIJJJIJJJJJJG
@1074021/1
ggcatggtgcctagaggcacgggagtccatccacggctttttccagatcc
+1074021/1
@@@FFFABDFHHHIEHIIIIIJGHE1CFGFEGGIJIGIIJIJGGHGIIGG
@5193812/1
ctcatcttgtatagaggaggcttgg
+5193812/1
@@@DDDDDD<FFDBHEEGHAGHC1C
@5193857/1
gcacgcgcttgggcagagggaatctgattgtgctgttgtggaactgcttc
+5193857/1
CCCFFFFFHHHHHJJJJJJIIJIJJJGIJJIJJIJJJJJJIIJJJJJJIJ
@4674419/1
atggagtgagcacgggctctgtgcctggctcccatgtcacggtagcactg
+4674419/1
@BCDFFDFHHHGHJJIJJJJJIIJJJJJIJJJJIJJJJIJJJHIJJIJJJ
@5194226/1
gatggagtgagcacgggctctgtgcctggctcccatgtcacggtagcact
+5194226/1
@@@DDDDDDHHGHEIJGIFEDGEEGGGFHBHGIIIIJJJIIGBDFFGIDI
@6209278/1
cgggacttagccacaatctggtctggagagaagatcctcatcttgtatag
+6209278/1
CCCFFFFFHHHHHJJJJJJJJHIJJJHIIJIJJJJJJJJIJJJJJHGJJJ
@7760706/1
gtgtacacctgagcgagactcataacgcagccagatgccaaagttcttga
+7760706/1
??;4ABB2ACDAD<@EDD:<FDEAE???D80BB@D@BDEC>DD98==B=4
@6209358/1
gtctgtttgtctgtttgtctgtttgtctgtttgtctgtttgtctgtttgt
+6209358/1
B@BFFFFFHHHHHHIJJIJJJHJJJJJJJIJJJJJJJIJJJIJJJJJJII
@3148771/1
ctgttgtggaactgcttcacctgtggccggcggcacgcagacgccttgat
+3148771/1
@@@FFFDFHHHHHIIIJJJJJJIJJFIIJJJIFGGHGFFFDEDBDDDDDD
@6718094/1
ctgcaatcctgcctcacatgattcatccacaaattccaacccttgcgttt
+6718094/1
?@;??DEDFDDBHGIEHGHEIEGADC>H@EHCEHIBFFAHG@FHGGHHIB
@2125488/1
gttattattacagcatacataataaaattagaggaagtaggtgctgggcc
+2125488/1
?;;DBD;D4ABBDEE>E<F:FEDFEBFCBBECFDDCEEEBDCDAEIIIDD
@24265/1
tgggcctcttgtatgcgaaggtgttgaggcgcttgtggtggtgcacgcgc
+24265/1
@CCFFFFFHDHDHGEHHIFFG<AFFHIHJGIGGHDBD@=CFFFGHGHGHB
@4157535/1
ggcgcttgtggtggtgcacgcgcttgggcagagggaatctgattgtgctg
+4157535/1
CCCFFFFFFHHFHHHIIIIJJJJJJJJJJJJJJJJJJIJJJGIJIGGIIH
@3149424/1
caccagtggtcttcttgaacttcttcaattgacgcaagaagtaccagaaa
+3149424/1
@?@DFDF>FHAFHCGGGCHEHIIIHEIGHIHFHDEHGBAGH?DGHIBDBF
@3149451/1
agcatacataataaaattagaggaagtaggtgctgggcctcttgtatgcg
+3149451/1
?@@FFFFFHFFFFIGIIGHIBEH3FCEFHBEHHIECBEHHIIII?BFD@@
@2618758/1
agagaagatcctcatcttgtatagagg
+2618758/1
@@@DFDBEDHDDHIDHIIGEEHH@DH;
@2126057/1
ctgagtgacggcacctccgacactgaggtcacggtactcgcggtacatgt
+2126057/1
@@CDDADBDHDHCGHIFHGIIJGIJGIIHIJIJJBDHGHGIIG:=B@CEF
@6718408/1
ctcataacgcagccagatgccaaagttcttgatcttcactgggctcttct
+6718408/1
CCCFFFFFHHHHHJJJJJJJJJJJJHIJJJJJJJJJJJJJJJJJJJJJJJ
@2126142/1
gtacattgaaaataaaaataaaaaaaatagcaggggttattgttatgtcg
+2126142/1
CCCFFFFFHHHHHJJJJJJJJJJJJJJJJJJJJJJJGHJJJJJJJJJJJJ
@2126143/1
ataataaaattagaggaagtaggtgctggg
+2126143/1
CCCFFFFFHGHHHJIGIIJDBHIHIJJIJF
@7231196/1
cttgaacttcttcaattgacgcaagaagtaccagaaacgggacttagcca
+7231196/1
CCCFFFFFHHHHHJJJJJJJJJJJJJJJGHJJJJJJJJJJJJJJJJJJJJ
@2126200/1
gcaagaagtaccagaaacgggacttagccacaatctggtctggagagaag
+2126200/1
@@CDFFFDCADDHHEHHGGIGFFFDHICFGIGHJGGAH?BFGGGGCFI9D
@6718517/1
cgcaagaagtaccagaaacgggacttagccacaatctggtctggagagaa
+6718517/1
CCCFFFFFHDHHHIJIJJJJIIJJJIJJJJJJJJJJJJJGHIIJIIHIHI
@1591293/1
tgtttgtctgtttgtctgtttgtctgtttgtctgttcgtctgtgcgcgct
+1591293/1
CC@FFFFFFGHHHIGIJJIJJJJJJJJJJJJJIJJJJJIJJIIHIJJJJJ
@6718583/1
gtcttcttgaacttcttcaattgacgcaagaagtaccagaaacgggactt
+6718583/1
@@CFFFFFHHGHHJJJIJIIIJJJJJJJJJJJJDGGIIJGIJJJJJJJJJ
@3150536/1
acggcacctccgacactgaggtcacggtactcgcggtacatgttgtgtac
+3150536/1
@CCFFFFFHHHHHJIJJJJJJIJJJJJGHJJJJJJJGHIJJIJJIHHHHG
@2619200/1
ggctctgtgcctggctcccatgtcacggtagcactgagtgacggcacctc
+2619200/1
CCCFFFFFHHHHGJJJJJJIJJJJJJJJHJJJJJJJJJHHGIJGJJJJJI
@3150605/1
gcagccagatgccaaagttcttgatcttcactgg
+3150605/1
@7?DDADD?FDDBD>;CH@CEDGDHHHIIIH@4;
@3665393/1
agtggtcttcttgaacttcttcaattgacgcaagaagtaccagaaacggg
+3665393/1
@??DFDDFDFHHBEDCGHIHGIIIIIEIEHGEIIFII?FGCHHGGIGGII
@2127041/1
cacgggctctgtgcctggctcccatgtcacggtagcactgagtgacggca
+2127041/1
;<@:DDDADHADDEHGHE@FCEEH>BGGIG@@F;@DHGIGIGFCGGDB<@
@5688624/1
gagacgatttcaccagtggtcttcttgaacttcttcaattgacgcaagaa
+5688624/1
CCCFFFFFHHHHHJJJHJJJJJJJJJJJJJJJJJJJJJJJJIJJJJJJJJ
@6719014/1
gcacctccgacactgaggtcacggtactcgcggtacatgttgtgtacacc
+6719014/1
CCCFFFFFHHHHHJJJJJIJJJJJIIJJJJJJJIJJJJJJJJIJJJJ@>?
@2127308/1
cgcaagaagtaccagaaacgggacttagccacaatctggtctggagagaa
+2127308/1
@CBFFFFFHAFFHJJJJJJIJJJJJJJHGIJJIJJIJIIIIJJJIJFI?H
@3665686/1
aggcataatgccatattcaaatgggaagtggtgataaagataagtatagg
+3665686/1
@CCFFFFFHDHHHIIJJJJEGHIGDIGIIHG98EG@EHIGGHIGHHIGGG
@3665773/1
gcaagaagtaccagaaacgggacttagccacaatctggtctggagagaag
+3665773/1
CC@FFFFFDFHHHIJJJJJJJJJJJJJJJJJJJJJJJJHIJJJIIGIIIG
@7231884/1
gtagcactgagtgacgacacctccgacactgaggtcacggtactcgcggt
+7231884/1
CCCFFFFFHHHHHJJJJJJJJJJJJJJJJJJJJJIJJJJJHGIIJJJHHB
@3665818/1
ctggagagaagatcctcatcttgtatagaggaggcttgggctcgctctcc
+3665818/1
@@CF@F;DHFFDHIGIIIIIJII>HIIIIJDGEHGII?BDCDEGAFGFHG
@3665869/1
cgatgttttacaagggcaggttgaactcacaccattcaatttaaaagaaa
+3665869/1
CCCFFDFFHHHHHJJJIIJJHHIJJJJJJJJJJJIJJJJJIJJJJJJJJI
@5688905/1
aagaaatattttgctacagtacattctactgtttgtc
+5688905/1
=1=A?DDDAHFFHIIIGGHD@FEDFHIIIIIBHHGII
@589495/1
ggattttaatgttattattacagcatacataataaaattagaggaagtag
+589495/1
CC@FFFFFFHHHHJIJGIIHHGIIJJJIGIIIJHIGJIJHIEHIJJJHID
@589504/1
gtcacggtactcgcggtacatgttgtgtacacctgagcgagactcataac
+589504/1
CCCFFFFFFFFHHIIEIIIJJJHIHHIJJIDBDHEBHIGBH@AHIJJJFI
@4675024/1
ccctaagtgagtatacatctattaaattcaaacgcagagctcattatgtt
+4675024/1
CCCFFFFFHHHHGIJJIFHJJJJJJJJJJJJJJJJJJJJJJJJJJGJJGI
@4158540/1
gacgcaagaagtaccagaaacgggacttagccacaatctggtctggagag
+4158540/1
CCCFFFFFHGHHHIIJJGIJJJJIJIIJJJIGJJJJJJJJGHHIIJHIII
@4158552/1
cgcaagaagtaccagaaacgggacttagccacaatctggtctggagagaa
+4158552/1
@@@F@DFFHAFHHIJJIJJJJJJIJJICEHGIIGIJJIIIHIIIGIJJGD
@589874/1
gccagatgccaaagttcttgatcttcactgggctcttctctgggatttcc
+589874/1
@@@DDDDDHHHHBFAEDGHIHGAHICFHIIBGGGEGGGIAGHEE@GIGIH
@1074225/1
gtggattttaatgttattattacagcatacataataaaattagaggaagt
+1074225/1
@@@DDBDDHFHDDEFEEECHHFIHGIIIBBAEHEED?:EEFHE<DGDGG9
@25351/1
gggttggaatgattctggtgggttgtcctgcagagcttgccacatcttgt
+25351/1
@@@=BD?;DFH?DHGIIGHEGHGFBHDHA?D>HHHGGGHHIICHGIHIG<
@4675206/1
ccgtcattgaacaatctcgtatgatgccgtttctgtaccaataggaacaa
+4675206/1
@@CDFFFFHHHHHIIIIIIIIGI>9E<EFHFHGGCGDHHHGDHGCHHCHI
@4158741/1
gtagcactgagtgacggcacctccgacactgaggtcacggtactcgcggt
+4158741/1
CCCFFFFFHHHHHJJJJJJJJJJJJJJJJJJHJIHIJJJJGGJJJJJHF@
@590178/1
tgataaagataagtataggctcaaaacctaacgacatcaatcaccagctt
+590178/1
@@@DDDDBFFBFBHDHIEDFFDFFEHIGIBFEGAGGEGHGGGHIEGGGII
@1074357/1
accacagttccagtctcaggcacattgccattagtagactgatcagccgg
+1074357/1
CCCFFFFFHHHHHIJJJJJJJJJJJJJJJJJJJJJJIJJJJJJJJJJJJI
@1074378/1
tgagatgtttgtgaaactgcgacaccttgtggctgtgacttgtagtcaag
+1074378/1
CCCFFFFFHHHHHJIJJJJJJJJJJJJJJJJJJJJIJIJJJJHIJIJJIJ
@590241/1
agaggaagtaggtgctgggcctcttgtatgcg
+590241/1
@CCFFFFFFHHHFHIJJJJJJJJJ4CEHIIJ1
@2128411/1
gcactgagtgacggcacctccgacactgaggtcacggtactcgcggtaca
+2128411/1
@@@DDD>>=DHHAHI>HDFH;?EDHGGEFHIGGDGHGGGGHHIIIEEDE;
@2128452/1
cttcacctgtggccggcggcacgcagacgccttgatgacctccactttga
+2128452/1
@@@DDDDBHADFHEHEIG<?DGFGIIIGEBDEEC;>CACCC>B?CCCCCA
@590414/1
ggtgcacgcgcttgggcagagggaatctgattgtgctgttgtggaactgc
+590414/1
?@@DDDFFHHHHHBEGGGGIEEHAFDHHGGGHGFHHGHHHIHIJGHIJIG
@1074548/1
ctcttgtatgcgaaggtgttgaggcgcttgtggtggtgcacgcgcttggg
+1074548/1
CCCFFFFFHHHHFFHIFHHIIHIJIIJJJIGHIHGHAGGIJJJJHFFFDD
@1074594/1
gtggattttaatgttattattacagcatacataataaaattagaggaagt
+1074594/1
@?@DADDDGFBFFIIIGHGIIIEIGEIIGIIIIFIIGIGIIIICGHGHGH
@5194826/1
ctatggactgccgccaattcactgttcattacctgtgaaaactgcccctc
+5194826/1
CCCFFFFFHHHGHJJJJIJJJJJJIJJJJJJJJJJIJJJJJIJJJJJJIJ
@7761211/1
gcagagggaatctgattgtgctgttgtggaactgcttcacctgtggccgg
+7761211/1
BCCFDFFDHHHHHIJJIJEHHCHHGGAHGHIJIEHHIIJJJIHDFHFHGD
@2620445/1
gtgctgttgtggaactgcttcacctgtggccggcggcacgcagacgcctt
+2620445/1
@B@DDFFFHHHFHJJJJJJGJJJJIJIJJIIJJJJJJHHFFDDDDDDDBD
@1074962/1
tggaactgcttcacctgtggccggcggcacgcagacgccttgatgacctc
+1074962/1
CCCFFFFFHHHHHJJIIIIJJJIJJJIGIJJJHHFFFCDCDDDCDEDDDD
@1074976/1
agggaatctgattgtgctgttgtggaactgcttcacctgtggccggcggc
+1074976/1
CCCFFFFFHHFHHGFDGHIGGIJJIGIHGEHFHIJJJJCIGGGGHGGHBD
@1075011/1
agcgagactcataacgcagccagatgccaaagttcttgatcttcactggg
+1075011/1
@@@FFFFFHHHHHJIIJFHJJJJJJJFIIIHIHGIIJJIIJFIJJIIH@F
@591233/1
gcgcttgtggtggtgcacgcgcttgggcagagggaatctgattgtgctgt
+591233/1
CCCFFFFFHHHHHJIJJJJJJJJJJJJJJJJJJJHIJJJJJJJJJJJJJI
@7761600/1
gcacgggctctgtgcctggctcccatgtcacggtagcactgagtgacggc
+7761600/1
CCCFFFDDHHHGHJJJJIIJIJIJIJJIIJJIJFHIIJJJJJJFHGJJJJ
@7761615/1
ccgcgggcgacagccaatatgtgttaaaataaaaatccatttcattgttc
+7761615/1
CCCFFDFFHHGGGJIJJJJJJJJJ8BFGHIGGGH7@E>7?AECHHHFFFF
@591380/1
cgacaccacagttccagtctcaggcacattgccattagtagactgatcag
+591380/1
@@@BDDDDDDHHHEEBHFHICEH@FGIEHIHE31CGGIF@:4BDBAG?DD
@7762485/1
gcaccgattagtgcctctaatatatcgctgaggaccttagggacttcgac
+7762485/1
CCCFFFFFFGDDHIDGHECHHHGIIIJJJJIJJ@HFGEDHIIGGEGIIDF
@7234035/1
ggtgcacgcgcttgggcagagggaatctgattgtgctgttgtggaactgc
+7234035/1
1?1BBDD;FA?FDG7FB?FCDCG:??0B@<?<FF9<9?DB@GEHIF@FG7
@7763068/1
gcactgagtgacggcacctccgacactgaggtcacggtactcgcggtaca
+7763068/1
@@CFFFFFAD<FFDGHIIIIIIIIGIIIIIIBHIIIGBCBGGIIGB=BED
@7763081/1
gcaagaagtaccagaaacgggacttagccacaatctggtctggagagaag
+7763081/1
@@@BADDDADHFBEACFFFFE@@GHGGEEGGGHEHHGCFBFFHBB@FD;D
@6209665/1
ccgtgttcggtgctctgattggtcgactccaatgaaccaaccaattaatc
+6209665/1
CCCFFFFFHGHHHJJJJIJJJJIJJJJJJJIJJJJJJJIJJJJJJJJJJH
@7763354/1
ctgggatgccacccggcaccactcccgggtgaggatgcactacatttccg
+7763354/1
CCCFFFFFGHHHHJJJJJJJJJJJJJJJJHJJJJJJJJJJJJJJJJJJJJ
@5197217/1
cgcaagaagtaccagaaacgggacttagccacaatctggtctggagagaa
+5197217/1
@@@DDDDDH<DFBEGGGIIGIIIFG@GIIFC?CBFHGG9?DBDGCDBDFH
@3151942/1
cctttatacatttcggcatggcgatcatgtcgatggcttggtttattccc
+3151942/1
CCCFFFFDFDFBHHGB@AGEEFDCFHHCGI4C=BFFCGHGEBBH;FF9B=
@5197652/1
ccacaatctggtctggggaaaagatcctcatcttgtatagaggaggcttg
+5197652/1
CC@FDFFFHHHHGJJJIJIIIFIIGIIGGIHJJJJGHJJJIIIGEHGGHI
@6210143/1
gcctcttgtatgcgaaggtgttgaggcgcttgtggtggtgcacgcgcttg
+6210143/1
CCCFFFFFHHHHHJIIJJCGHHIIIJJJJIJJHGJHIJIIIJJIIJHFFD
@6719660/1
gcttcacctgtggccggcggcacgcagacgccttgatgacctccactttg
+6719660/1
@@CFFDFDHDFHHIJIJGIGGEHHIIBGFEFFDDCEE;@>C>CBCDDDDC
@25757/1
gtgctgggcctcttgtatgcgaaggtgttgaggcgcttgtggtggtgcac
+25757/1
CBCFFFFFHHHHHJJIJJJIIJJJJFHEFIHJJJJJJJJHIJIJIHIIGI
@3152837/1
atctgctgtctgtggagctgatgcttgctgggcctcaactgttggagctg
+3152837/1
CCCFFFFFHFHHHIJHJIJJJJIJJJJJJJJJJJJJIJJJJIIJIJJJJI
@25871/1
gggaatctgattgtgctgttgtggaactgcttcacctgtggccggcggca
+25871/1
CCCFFFFDFFHGHHIGDHIIIHIEHGIJGH?HHIIGHGHGHIJJGIJHBA
@3667654/1
tttccttatgcatgataccgtatataacagaccacacttttgagag
+3667654/1
@@@DBDDAHF>FHG@@FGGGGGHGE??CH9FHEGG@FDG@H4DB89
@3152923/1
tcatcttgtatagaggaggcttgggctcgctctccgaagggagcttgcgg
+3152923/1
CCCFFFFFHHHHHJJJIJJJJJFGHIIJJJJJJJJJJJJJJIJIJIIIIH
@6719851/1
ctgcttcacctgtggccggcggcacgcagacgccttgatgacctccactt
+6719851/1
CCCFFFFFHGHHHIIJIJGIIGIIIJIJJHHGFFEDEEEEEDCDDDDDDD
@5689811/1
gacgatttcaccagtggtcttcttgaac
+5689811/1
????4=BD?<<CDA22CA3<C<AFFDE?
@2129428/1
ggaatctgattgtgctgttgtggaactgcttcacctgtggccggcggcac
+2129428/1
@@;DDDDDBHBFCF4EAHFGBGHHIGIAEHIIGIIIE?CFHI@@DGIE>A
@6210548/1
catacataataaaattagaggaagtaggtgctgggcctcttgtatgcgaa
+6210548/1
CCCFFFFFHHHHHJJIIJGIJJJJGJIJHHIJJJJJJJJJJJJJJJJJJI
@6210575/1
gcctcttgtatgcgaaggtgttgaggcgcttgtggtggtgcacgc
+6210575/1
@?=DDBDDC?DFDGE>FH<A<CCAE;FGEBG?B?7F1@6;4;FE6
@1593029/1
cacggtagcactgagtgacggcacctccgacactgaggtcacggtactcg
+1593029/1
CCCFFDFFHHHHHJJHIJJJJJJJJJJJJJJJJJJJJJHIJIJJHIJJJC
@26087/1
gtggtgcacgcgcttgggcagagggaatctgattgtgctgttgtggaact
+26087/1
CCCFFFFFHHHHHJJJJJJJJIJJJIJJJJJJJJJJJJJJJJJIJJJJJJ
@6720147/1
gcctattaacattatcatcgttctcagcatggtaagaaggtggcggccag
+6720147/1
CCCFFFFFGGHHHJJIJIJJHJIJJJIJJIIJFIIJJIIGFHGIJGIIJJ
@2130194/1
gtgacggcacctccgacactgaggtcacggtactcgcggtacatgttgtg
+2130194/1
<@@DDD?AFHHFFIIGHIJICG>F?DFHGB?BFHCFIBABEB=CE;?;;1
@6210959/1
aataaaattagaggaagtaggtgctgggcctcttgtatgcgaaggtgttg
+6210959/1
CCCFFFFFHHHHHJIJJHHJJHHHJJJJJJJJJJJIIJIJIEGHJ?FFHG
@592829/1
gtggattttaatgttattattacagcatacataataaaattagaggaagt
+592829/1
C@CFFFFFHHHHHIJJJJJJJJJJJJJJJJJJJIJJJJIJJJJIJJJIJD
@3669287/1
gttgtgtacacctgagcgagactcataacgcagccagatgccaaagttct
+3669287/1
CBCFFFFFHDDFHIIJJJJJJJJJJJJJJJJJJJJJJIJJJJJJJJHIJJ
@26548/1
gttgtggaactgcttcacctgtggccggcggcacgcagacgccttgatga
+26548/1
BCCFFFFFGHHHHJJJJJJIJHIIJGGIFIJJGIGHFFDEDDDDDDDDDE
@5690500/1
gacgatttcaccagtggtcttcttgaacttcttcaattgacgcaagaagt
+5690500/1
@@BFFFFFHGGHHIHGJJJJJJJJJIIIIIJJJJGGIIGIJJJJJJJJJ?
@5690507/1
attcgatgttatacatatagcatttcgggtctatagaggctgtcactgca
+5690507/1
@CCFFFBDFHFFFHIJGIJIIIIIJIABHEFIDHGGEG@BGGGHBDGCDH
@4160130/1
ctcattttaacacatttcacattgaaaaataggtcaaaaccttcattatg
+4160130/1
@@@DDD<BBABHF?C@EGGI@IEH<<EHIIIICFGCGGGDEADGGIACHE
@593305/1
cccatgtcacggtagcactgagtgacggcacctccgacactgaggtcacg
+593305/1
@@@DDDDDDFAD<AE<@AFEEF<AFFFFEGG1:?B<8@A@FCDFF=@A=@
@26795/1
ggcctcttgtatgcgaaggtgttgaggcgcttgtggtggtgcacgcgctt
+26795/1
C@CFFFFFHHHHHJJHJIJHHHGHIIIIJJJJJHIIGIIJJJJGIJHHFD
@2131148/1
cactgagtgacggcacctccgacactgaggtcacggtactcgcggtacat
+2131148/1
C@CFBEDDBDFFHDIED;BBEGEDGDFFFG9?GHIGD;ACFHIIHABBCD
@2131381/1
gcgaaggtgttgaggcgcttgtggtggtgcacgcgcttgggcagagggaa
+2131381/1
@@<?DDFBF?FHFGGIIIGJJJGIDFG@FHIGBFGDGIGGCCHE?BD@/@
@3670365/1
gcctggttccacgttatattggacattaggaccgtcattgaacaatctcg
+3670365/1
=?@DD=D<?8DF?:A?C<EHHGGH<?EAHHGCFG?@=?BD>D@0?BFGC8
@2131537/1
gggcagagggaatctgattgtgctgttgtggaactgcttcacctgtggcc
+2131537/1
@@@=DDDF?FHHGJIIBHHFEHHHGHHIJJ?DHI<C<BFFCHDH<?GG?@
@7236509/1
gggacttagccacaatctggtctggagagaagatcctcatcttgtat
+7236509/1
?;<BDDDDDFHFFGBGGGICCABH<EHHGHGBFFFGAGHGHGG@G@F
@594215/1
ggagcaaatggaaaaaaaaattggtgaaaagaatcacaagtaagatactg
+594215/1
CCCFFFFFHHHHHJJJJJJIJJJJGHIJJJJJJJJJJJJJGGHIJJJJII
@7236786/1
gcctgggatgccacccggcaccactcccgggtgaggatgcactacatttc
+7236786/1
@@@FFFFFGGFFHJGIGJAGHIGIIJJJGJI@FCGEBFGIJJ;C@DGHJF
@6721145/1
ctgtggccggcggcacgcagacgccttgatgacctccactttgatgatct
+6721145/1
CCCFFFFFHHHHHJJJJJJJJJJJHHHHFFFFFFEEDEEDDDDDDDEEDE
@7237013/1
atgtaaccactccatactttgtttcatttaaatttacgggctatgccatt
+7237013/1
CCCFFFFFHHHHHJJJJJJJJIJJJJJJJJJJJJJJJJIJJJJJJJJJJJ
@2132509/1
ggatggagtgagcacgggctctgtgcctggctcccatgtcacggtagcac
+2132509/1
@@?BDDFFHFFHHIIJJJJJJJJGIGIJIIJJJIJJJJFIIJJJHGIIJJ
@3154878/1
gacgatttcaccagtggtcttcttgaacttcttcaattgacgcaagaagt
+3154878/1
CCCFFFFFHGHHHIHIGHIIIIJJJJIJJJIJJJIIIJJIJJIJJJJGJF
@2132543/1
cttgtggtggtgcacgcgcttgggcagagggaatctgattgtgctgttgt
+2132543/1
CCCFFFFBFFHHHJJIIIIIJJIIJJJGIJGGIGJJJJJJJJJIIJJJJD
@7237437/1
gccagatgccaaagttcttgatcttcactgggctcttctctgggatttcc
+7237437/1
CCCFFFFFHHHHHJIJJJJJJJJJJJJJJJJJJJJJJJJJJJIJIJJJJJ
@2132965/1
cagcatacataataaaattagaggaagtaggtgctgggcctcttgtatgc
+2132965/1
CCCFFFFFHHHHHIJJIJJJJHIJIJJHIHJHIIIJFIJJJJJJIHGIIJ
@6721868/1
gcaagaagtaccagaaacgggacttagccacaatctggtctggagagaag
+6721868/1
CCCFFFFFDDFFHIIGIEIGEEHIEGGGHIIIIIGIIIFHIGGGHHIGII
@6721873/1
cgcaagaagtaccagaaacgggacttagccacaatctggtctggagagaa
+6721873/1
CCCFFFFFHFHHHJJJJJJJJJJJJJJJJJJJJIJJJJJIJJJJIJJJIJ
@3672238/1
tgtgtacacctgagcgagactcataacgcagccagatgccaaagttcttg
+3672238/1
@@???=A===AFDFBBGGIIIFGGGGGHHIIGGCFBFHGAFG@>CCGHGH
@6212357/1
cttcaacggaagagattccatttcccgtttagcagcttcatccagaggca
+6212357/1
CCCFFFFFHHHHHJHJJJJJJJJJJJJJJJJJJJJJJJJJJJJJJJJJJJ
@3672489/1
agcggacgtcacggtaagcattcatcagaatgctatgcaacatcttcatc
+3672489/1
<;=D7DDFHFGAFHEEEFF9FGIGIIIIIFIGGF<F?DF>?BAFGIIEBG
@7237973/1
cgcaagaagtaccagaaacgggacttagccacaatctggtctggagagaa
+7237973/1
CCCFFFFFHFHHHJJJJJJJJJIJJJJJJJJJJJJJJJJHIJJJJJJJJJ
@3672612/1
acgatttcaccagtggtcttcttgaacttcttcaattgacgcaagaagta
+3672612/1
CCCFFFFFHHHHHIJJJJJJJJJJJJJJJJJJJJJJJJJJJJJJJJJJBF
@6212684/1
atccagaggcaagcgctccaagttgcttggaggcttgggcctgttttggt
+6212684/1
CCCFFFFFHHHHGJJJJJJJJJJIIJJJJJFHJJJIIJJIHEHHIJJGJC
@594484/1
ggttttttaaactcatgttttcatggtaccaagttatgaatttttcaaat
+594484/1
BC@DFFFFGFHHHIIJJGHIJJIIJJFHGIIIJJJGIJJGJJJJJJJIIG
@26881/1
gcgacaccttgtggctgtgacttgtagtcaaggtggagattttactatct
+26881/1
CCCFFFFFHHHHHJJJJJJIJJJJJIJIJJJJJ?FHGIGGHJJJJJJJIJ
@594713/1
atctgattgtgctgttgtggaactgcttcacctgtggccggcggcacgca
+594713/1
@@CFFFFDFHFHHCIDEHIGDHFIBHCHEGHFHD?<CDDDB@FA=?DCA@
@3672985/1
cttggttccaattaaactttgggcctgtttcagagtctcgttgacttgct
+3672985/1
CCCFFFFFHHHHHJJIJJJJ>FGGIIJIIJIEIHGHGIGHIGIEIJIJJH
@3673059/1
cactgagtgacggcacctccgacactgaggt
+3673059/1
;@<DDB;B8A?=1@:1BFBEFF6DFH>GD?0
@594860/1
tcgtcttctacttctgcttctggcacatcaggagaagttggctcctcaac
+594860/1
B@CFFFFFHHHHHJIJJJJJJJJJJJJJJJJJJJJJJGHIJIJJJJJJJJ
@6213012/1
gccagatgccaaagttcttgatcttcactgggctcttctctgggatttcc
+6213012/1
CCCFFFFFHHHHHJIIJJIJJJJJIIJJJJJJJIJJJJJJIJIJIJJIIJ
@7764334/1
gttacatttatattaactacctacttggttccaattaaactttgggcctg
+7764334/1
@@?DFDDDHHGGHIIFIIIEHBEBAFG@:EHHBFEGHBGHGEH@HBDFGI
@6722745/1
tcccatgtcacggtagcactgagtgacggcacctccgacactgaggtcac
+6722745/1
@@@DDDDB?FFFF2AEEHAGGHIACEEHGDHB@GHIIEHIIIIAGI@C;D
@7764514/1
tgggcctcttgtatgcgaaggtgttgaggcgcttgtggtggtgcacgcgc
+7764514/1
?@@AADDFFHHHDEHIIBAFH2AAE?CGCD<?DDGDGBCGHAEDG@DAA?
@7764737/1
gtcttcttgaacttcttcaattgacgcaagaagtaccagaaacgggactt
+7764737/1
CCCFFFFFHHHHHJJJJJJJJJJJJJJJJJJJJHIJJIJJJJJJJJJJJJ
@4160843/1
cagccagatgccaaagttcttgatcttcactgggctcttctctgggattt
+4160843/1
CCCFFFFFHHHHHIJJHHIJJJJJJJJJJJJJIJJJJJJJJJJJJJJJJJ
@1595714/1
acggcacctccgacactgaggtcacggtactcgcggtacatgttgtgtac
+1595714/1
@@?DDDDBFFF<FIIGIHGFBFCHGEEDGHGIEIIIFHBGIGCDHAE7AE
@7764812/1
gtgttgaggcgcttgtggtggtgcacgcgcttgggcagagggaatctgat
+7764812/1
B@BDDDDDFHHFHJIHIJHEHEHIJGGGHIJJIGIJJIBDHHE?BDFDFF
@7764876/1
cttcaattgacgcaagaagtaccagaaacgggacttagccacaatctggt
+7764876/1
@@@FFFFFHHGHHGIJIGIHHCHIIIIGJJIIAGHIJHGGGJIJJJJJJF
@5691394/1
ggcggccagaatctagacatgcacagctcttgcagccatccaacgggatt
+5691394/1
BCCDDFFFFHGFHJIIIIIJGIJJJJIJIJJJJJIIGIJIIGIJGIIIII
@5198393/1
tcttgaacttcttcaattgacgcaagaagtaccagaaacgggacttagcc
+5198393/1
CCCFFFFFHHHHHJJJJJJIJJJJJJJJJGIJJJJJJJIJJJGIJJIHHJ
@5198577/1
cttcttgaacttcttcaattgacgcaagaagtaccagaaacgggacttag
+5198577/1
BCCFFFFFHHHHHJJJJJJJJJJJJJJJJJJIIJJJJJJJJJJJJJJJJJ
@7765184/1
atacataataaaattagaggaagtaggtgctgggcctcttgtatgcgaag
+7765184/1
CCCFFFFFHGGGHJIIJHIJJJJFHJIHHJJJIJJJJJJJJJJJJIJIJJ
@6723158/1
ggtgcacgcgcttgggcagagggaatctgattgtgctgttgtggaactgc
+6723158/1
@@?DDDDFGHHHHGIIIIJJJJIEGGHJJGCFHDFBDFGHHHGIJJIIJI
@5691540/1
ccacaatctggtctggagagaagatcctcatcttgtatagaggaggcttg
+5691540/1
@@@FFFFFGHGDFGHIHI>FHGIIIIIIHIIIIIIIIIIIIIIIIIIII:
@5198844/1
gccagatgccaaagttcttgatcttcactgggctcttctctgggatttcc
+5198844/1
?;@BD>?:??ACCG:C:A?CFHFEDHHI>AFB@D?9:D<CGFIE@GFF49
@27678/1
ccgacactgaggtcacggtactcgcggtacatgttgtgtacacctgagcg
+27678/1
CCCFFFFFHGHGHHBGHFCEHIJIJJEGHHEIIGGHGHGIJ==@CHGGII
@4677994/1
caccagtggtcttcttgaacttcttcaattgacgcaagaagtaccagaaa
+4677994/1
CCCFFFFFHHHHHJJJIIJJJJJJJJJJJJJJJJJJJJJJJHIJJJJJJJ
@5199556/1
cttcttgaacttcttcaattgacgcaagaagtaccagaaacgggacttag
+5199556/1
CCCFFFFFHHHHHGIJGIJJJJJJJJJJIJJIIHJJJJJIHJJJJJJJJJ
@1077494/1
caaggtcacagtcgatagattacggtctatgtctatcggctccgatttgt
+1077494/1
@@@ABAAB:A<<3@=D:E:AD?EFFEBFDFB9?4DAG?6DB@@@6;;7</
@4678096/1
atacataataaaattagaggaagtaggtgctgggcctcttgtatgcgaag
+4678096/1
CCCFFFFFHHHHHIJJJJJJJJJIJJJHHJJJJJJJJJJJJHIJJJJHIJ
@6723823/1
gcaagaagtaccagaaacgggacttagccacaatctggtctggagagaag
+6723823/1
@@??;;DAAAA??EFG<E1AC812<9E411:C3C;D99DAFBC?BGFFFE
@2623044/1
gcacagctcttgcagccatccaacaggattgcccatcaatttatcttcaa
+2623044/1
@@@DDDDAHDABACAFB@<CF<FF?E9;F>EAGDGIGEEEHG>FHIIG?F
@28137/1
cgcaagaagtaccagaaacgggacttagccacaatctggtctggagagaa
+28137/1
CCCFFFFFHHHHHJJJJIJJJJJJJJJJJJJJJJJJJJJIJJJJIIHIJI
@28139/1
ctccaacttgatacaagcttctcggacagcagtgagttcgtgttgca
+28139/1
CCCFFFFFHHHHHJJJJJJJJJJJJJJJJJJJHIJJGIIIGIIJJIJ
@1077720/1
cctattaacattatcatcgttctcagcatggtaagaaggtggcggcc
+1077720/1
CCCFFFFFHHHHHIJIJJJJJJJIIJJIJJJFFGGJJJI?FGIJGII
@5692225/1
gagactcataacgcagccagatgccaaagttcttgatcttcactgggctc
+5692225/1
CCCFFFFFHHHHHJJJJJJJJJJIIIJIIHIIJJIIJJJJ>FHJIGGIJI
@6723969/1
cagcatacataataaaattagaggaagtaggtgctgggcctcttgtatgc
+6723969/1
CCCFFFDFHHGHHHHHIIGIIGIJGJIGHGIHHGIIJJJGIIJJJHIJJI
@3157331/1
tcttggttgaacggaactccaatcctttactcgaatagtcttttctaact
+3157331/1
CCCFFFFFHHHHHJGIJJIJJJIIJJJJIJJIIIIIIGGIHIJIEHJFIJ
@4678422/1
ccagtggtcttcttgaacttcttcaattgacgcaagaagtaccagaaacg
+4678422/1
BCCFDFFFHHHHHJIJJJJJJJJJJJJJJJJJJJJJJJJGHIJIJJJJJJ
@4161890/1
gtggtgcacgcgcttgggcagagggaatctgattgtgctgttgtggaact
+4161890/1
@CCFDDDDHH:CFHGGGGGHIEGHI<DCEEGBFG@?BBFHHD>B@CAGIG
@2623315/1
ggcctcttgtatgcgaaggtgttgaggcgcttgtggtggtgcacgcgctt
+2623315/1
CCCFFFFFHFHHHJJJJJJAGHIJJJJJJJHIJHIJHIIGHHJJJJHHFD
@6724132/1
ggcctcttgtatgcgaaggtgttgaggcgcttgtggtggtgcacgcgctt
+6724132/1
CCCFFFFFGHGHHIJHJJJAFHHHHIJHJJJJJJIJIJJIHIJIJJHHFD
@5200677/1
cctacgatcatcactgtcgtgtcctttatacatttcggcatggcgatcat
+5200677/1
8??DD?1ADDDD?EIIE@DBE;FA@?FEEEIIEECAD86DDACDD0;CAD
@5200996/1
gggcggttatatgtgtcacagtgcacaattacattactgcatctactctt
+5200996/1
CCCFFFDFHHHHHHIHIJJJJHHJJJJIJJJJJJJJJJJJJJJJJJJJJJ
@1596321/1
gacgatttcaccagtggtcttcttgaacttcttcaattgacgcaagaagt
+1596321/1
CCCFFFFFHHHHHJHIJIJJJJJJJJJJJJJJJJJJJJJJJJJJJJJJJD
@5201076/1
gcaagaagtaccagaaacgggacttagccacaatctggtctggagagaag
+5201076/1
C@BFFFFFCFFHHGGIGJJJIGGIIJJIIGIJJJIIIIEGHIGIIGGGBF
@3158035/1
gtcctgcagagcttgccacatcttgtaagcagcctgacgcttagcaagtt
+3158035/1
:?=DDA??CCF<D@ABHG@AEFHG><CEEDHDCCB>;CDGAHGEDBGCDF
@5201178/1
cttggcatctatagatgtcggtggcgcacagggcacgcttgcgcatgaca
+5201178/1
@CCFFFFFHHHHGIFIJJJGJGHIIIIJIJJJJJIGIIJIIIIJJJJJHH
@5692902/1
caccagtggtcttcttgaacttcttcaattgacgcaagaagtaccagaaa
+5692902/1
CCCFFFDFHFHHHJJJJIJJJJJIJJJJJJJIJJJJJJJIJBGHJJJIJJ
@5201557/1
cactgagtgacggcacctccgacactgaggtcacggtactcgcggtacat
+5201557/1
CCCFFFFDHHGHGJJJJGJJJJIJJJJJJJHIJJJJHHHJJIJJEBDDFE
@3158483/1
gccagttataaagcatagcccgaagtgctattggcacacaggcataatgc
+3158483/1
CCCFDFDD?FHBHFHEBGGCHAA@CGHEHIGEH<BDDBGG?BDFGBB@BB
@6724876/1
cattgataaaacctcacatccaccctctggtaaatatcgtacgaatcgcg
+6724876/1
@@@FFFFFGFHHHGIIIIDHJIIGIIIIGICGGIHIGGHIJIIDDHIEGG
@4679270/1
tgaacttcttcaattgacgcaagaagtaccagaaacgggacttagccaca
+4679270/1
CCCFFFFFHHHHHJJJJJJJJJJJJJGHIJJJJJJJJJJJJJJJIJJJJJ
@3158659/1
cagtggtcttcttgaacttcttcaattgacgcaagaagtaccagaaacgg
+3158659/1
CCCFFFFFHGHGHJJJJJJJJJJJJJJJJJJJIIJJJJDGGIJJJIJIII
@2624144/1
gccacaatctggtctggagagaagatcctcatcttgtatagaggaggctt
+2624144/1
CCCFFFFFHGHHHIJIJJJJJJJIJIJJJJJJJJJJHJJJJJJJJJJJJJ
@2624159/1
gggaatctgattgtgctgttgtggaactgcttcacctgtggccggcggca
+2624159/1
@<?:ADBDA?CAC<AEGE?F<CGIEDFGHIHIIDFFBDFGIIHGABAEE>
@1597602/1
gggatcctaacttcgcaaccactaattccagtgataaattcactctagca
+1597602/1
CC@DDFFFGHFFHDHIBHHBGIIIIGCFEFH??DGGFB??9?BBGHGGGG
@5202369/1
gtgacggcacctccgacactgaggtcacggtactcgcggtacatgttgtg
+5202369/1
@?@BDFADAFHHHIEHGHGHGIII?FHGGHIGGGEGEHHIHFCEC?D@;B
@5202397/1
gcacgcgcttgggcagagggaatctgattgtgctgttgtggaactgcttc
+5202397/1
@C@DDADFFFDHGGEGGGIIGHEGDB<DGG?BDFE?BFBFCHBHIJJGIJ
@5202710/1
cagagggaatctgattgtgctgttgtggaac
+5202710/1
???BDD6D3:<2:CEE:2<CB<3A<FE=FEC
@5202757/1
gtcttcttgaacttcttcaattgacgcaagaagtaccagaaacgggactt
+5202757/1
CCCFFFFFHHHHHJJJJJJJJJJJJJJJJJJJJHHJJJJJJJJJJJJJJJ
@3159686/1
cactcgatcactttgacagcacctaatacaccgccgcttaaaagataggt
+3159686/1
C@@FFFFDHHHHHJJIJJJJJJJJJJJJJJJIJIJJJJJJJIGIGIJJIC
@2624832/1
agaggaagtaggtgctgggcctcttgtatgcgaaggtgttgaggcgcttg
+2624832/1
@@@DFFDDFHFDHEGIJGBGIIIJJJJJJIIIEGHHFHBBFEHIDIIIII
@5694028/1
gccacaatctggtctggagagaagatcctcatcttgtatagaggaggctt
+5694028/1
@@<DDDDDBHHDFHG@FHFHGEFCGAHHGIGIGIIIIIIIEHHI;GFHDH
@7767302/1
gttgtggaactgcttcacctgtggccggcggcacgcagacgccttgatga
+7767302/1
CBCFFFFFHHHHHJJJJJJJHHJJJJJJJJJJGIHHFFDEDDDDDDCDDE
@7767416/1
gccagatgccaaagttcttgatcttcactg
+7767416/1
?@?DDDD>FDBHHFDGHIB4ACBHE9ECAC
@5203177/1
tagatgtcggtggcgcacagggcacgctt
+5203177/1
?@@DDDDBBHHFDGBBE@FECDFH?GGIF
@1078541/1
ctgtgcctggctcccatgtcacggtagcactgagtgacggcacctccgac
+1078541/1
CCCFFFFFHHHHHJJJJJJJJJJJHIJJJJJJJJGIJJJJJJJJJJJJJJ
@6726161/1
gaggaagtaggtgctgggcctcttgtatgcgaaggtgttgaggcgcttgt
+6726161/1
CCCFFFFDHFHHHIIJJJJJJJJJJHJJJJJIJIJBGFHIIJJIJJJJJD
@6726221/1
gccagatgccaaagttcttgatcttcactgggctcttctctgggatttcc
+6726221/1
CCCFFFFFGHHHHJFHJJJJGIIJJJJJJJJIJJJIIJJJIJIJFHIJJJ
@3160558/1
cggtagcactgagtgacggcacctccgacactgaggtcacggtactcgcg
+3160558/1
@@CFFFFFHHGHH@FGIHGDGIIJJIGGHIIJIIIJHIIJJJFHIIIJIE
@3160625/1
gcactgagtgacggcacctccgacactgaggtcacggtactcgcggtaca
+3160625/1
CCCFFFFFHHHHHJJIJJJJJJJJJJJJIJJIIIJJJIJJJJJJJHHFFF
@3674044/1
agtaccagaaacgggacttagccacaatctggtctggagagaagatcctc
+3674044/1
CC@FFFAFDDHHHEHCFHIDCHIJJIJJJIIIFGIJJJJIJJIIJGIHIG
@5694980/1
aatgtaattaactttttttttgtctgtttgtctgtttgtctgtttgtctg
+5694980/1
@@?DDABDFDH?CEEHIIGGBF?D@GBFFGGIIIBFHEFEHHHHII@FIG
@6213537/1
ggtgcacgcgcttgggcagagggaatctgattgtgctgttgtggaactgc
+6213537/1
BC@DFFFFHHHHHJJJJJJGIJJHIJJJJJJJJIJJJJJJJJJJJJJJJI
@596577/1
ggatggagtgagcacgggctctgtgcctggctcccatgtcacggtagcac
+596577/1
CCCFFFFFFFHHHJJJJJJJJJJJJJJJJJJJJJJJJJJJJJJJHIJJIJ
@596612/1
ttcaaattcaaataaaatcactctgcaatcctgcctcacatgattcatcc
+596612/1
CCCFFFFFHHHHHJJJJJJJJJJJJJFHHGHJIJJJJJJIJJJJJJJJJG
@6726824/1
gtgctgggcctcttgtatgcgaaggtgttgaggcgcttgtggt
+6726824/1
@@@FFDB13AFHHEEHGHCAAGEDF@@GGB?FHHIFEFC8=C=
@6726983/1
gtcctccggtactaacgatcaaatcgatcatgggtccataatcattcctg
+6726983/1
CCCFFFFFHHGHHJJJJJJJFFGHEHHJJJJJJJGHIJJJJJJJJJJJJJ
@5695416/1
gtggtgcacgcgcttgggcagagggaatctgattgtgctgttgtggaact
+5695416/1
C@@FFFFFHHHHHJJJJJJJJJJJJHGIJJJGIJJIFIJJJJIHIJJJJJ
@7239040/1
agcgagactcataacgcagccagatgccaaagttcttgatcttcactggg
+7239040/1
@@@DFD6DHHHFDGGB<?C6GHGIIIGG<DFHDFGGEHGHGGGEFHGGFI
@3675023/1
ggcctcttgtatgcgaaggtgttgaggcgcttgtgggggtgcacgcgctt
+3675023/1
@C<DFFFFHFHHHGHEFHHGHJJJEHGHIIIJJGHGIIH:BEEFDDDDDD
@7239281/1
agcatacataataaaattagaggaagtaggtgctgggcctcttgtatgcg
+7239281/1
CCCFFFFFHHHHHIJJJIIJIJIGHJHGHHFGHIIGCHIJJJBFGGGIJJ
@3675404/1
gcaagaagtaccagaaacgggacttagccacaatctggtctggagagaag
+3675404/1
CCCFFFFFFHHHHJJJJJJJJIJJJJJIJJJJJJJJJJJJJJJIIJJJJJ
@6214482/1
tgctgggcctcttgtatgcgaaggtgttgaggcgcttgtggtggtgcacg
+6214482/1
@???DBDFDFHDDHICBGGGDFHH:CGHHIIGIBHBBHBFG@CG;DHCDE
@6214497/1
agggaatctgattgtgctgttgtggaactgcttcacctgtggccggcggc
+6214497/1
@CCFFFFFHHHHHJJJJJJJJJJJJJJJJJJJJJJJJJJJJJJJJJJJHF
@3675574/1
gcacgcgcttgggcagagggaatctgattgtgctgttgtggaactgcttc
+3675574/1
?@@DFFFFHH;DDGEGHBGEFCHIJIHIJIIFHGHFGGJHEECHGIGIID
@4162607/1
ctttactcgaatagtcttttctaacttgaacagtgcgatgttttacaagg
+4162607/1
CCCFFFFFHHGHHJJIIIIJJJJIJJJJHIJIIHIJIBHHHGIJJJIGHJ
@1599318/1
gtgcacgcgcttgggcagagggaatctgattgtgctgttgtggaactgct
+1599318/1
CCCFFFFFHHHHHJJJJJJJJJJJJJJJJJJJJJJJJJJJJJJJJJJJJI
@4162772/1
ctgcaaacatgccagttataaagcatagcccgaagtgctattggcacaca
+4162772/1
CCCFFFFFHHHHHJJIIIJJJJJJJJJJJJJJJJJHIJJJJJJJJJJJJG
@1599361/1
acaatctggtctggagagaagatcctcatcttgtatagaggaggcttggg
+1599361/1
CCCFFFFFHHHHHJIJJJJJJJJJJJJJJJJJJJJJJJJJJJJJJJJGHJ
@598486/1
gagcgagactcataacgcagccagatgccaaagttcttgatcttcactgg
+598486/1
@<@DDD>6@?B?CGAHHA6GHIGB;DH<CFH>B0?BGC?<?DHEH@FHGF
@4163196/1
cgagactcataacgcagccagatgccaaagttcttgatcttcactgggct
+4163196/1
CCCFFFFFHGHHHJJJJJJJJJJJJJJJJIHIJJJJJJJJJJJIJJJJJJ
@1599990/1
cctgcaacttggccaggttagggccaacagattgtttgagatgtttgtga
+1599990/1
@@@DDDDBFABDBHGGBACFCDFHBFEC?EFEDHIIID<?FDAHGHIGGF
@1600108/1
ctgcaaagttaaccatcttgtattcaaaagaaaacctagaatcactggtt
+1600108/1
CCCFFFFFHFHHHIJJJJJJIIJJJJJJJJJJJJJJJJJJJJJJJIIJHH
@7240232/1
gtcttcttgaacttcttcaattgacgcaagaagtaccagaaacgggactt
+7240232/1
CBCFFFFFHHGGHJJJJJHIJJJJIJJIIIIIJGHHIIIJJJGGIIJJIJ
@7240461/1
ctgttgtggaactgcttcacctgtggccggcggcacgcagacgccttgat
+7240461/1
CCCFFFDDHGHHHJJJJJJJJJJJJJJJJJJJJJJEHFFFDEDDDDDDDD
@29972/1
ggcctcttgtatgcgaaggtgttgaggcgcttgtggtggtgcacgcgctt
+29972/1
CCCFFFFFHHHGHJJHIJJGHHGIGHJIIJFJJDGGFGHGHGIJJJHHFD
@6215784/1
agcatacataataaaattagaggaagtaggtgctgggcctcttgtatgcg
+6215784/1
CCCFFFFFHHHHHJJJJJJJJJJJJJJJJJHIIJJJJJJJJJJJJJJJJJ
@3677432/1
gcctgaccctcagcgacatgtaagagttcaatggggaagtaaatgcatct
+3677432/1
@@@??DD?FD;;?<CEF>GI>DFHHCCDBGGIGGBGGDD?DE<DD9FEGC
@2134523/1
cacatcaggatgtggattttaatgttattattacagcatacataataaaa
+2134523/1
CCCFFFFFGFFHFHJJJJJJIIJJJJJJIGJIIJBHIJIIIIJGGIIEGG
@5204441/1
gaggaagtaggtgctgggcctcttgtatgcgaaggtgttgaggcgcttgt
+5204441/1
@<?BDDD??AF2AFED>BEDBGCFIAFFFGGDADF:::BG<FC@FGBBHC
@6727528/1
cattgcctggcatacaaggcaaagcaccgacgacgacactgtacagttag
+6727528/1
@@@DDFFDHHHHDHIJJJJIJGGIJIIJJJJIIJJIIIJHIGCEHG?AEA
@5204530/1
ctcccatgtcacggtagcactgagtgacggcacctccgacactgaggtca
+5204530/1
CCCFFFFFHHHHHJGIJJJJJJJJIJJJJJJJJJJJJJJJJJJJJJJGIJ
@6727594/1
atacataataaaattagaggaagtaggtgctgggcctcttgtatgcgaag
+6727594/1
CCCFFFFFHHHHHJJJJJJJJJJJJJJIJJJJJJGIIJJJJJJJJJJHII
@5204605/1
gctgggcctcttgtatgcgaaggtgttgaggcgcttgtggtggtgcacgc
+5204605/1
CCCFDFDDHFGHHHGIJIJGHHIGGFGIJIIGIJGIHIIJJJGHHGGIEH
@5204627/1
gccagatgccaaagttcttgatcttcactgggctcttctctgggatttcc
+5204627/1
CCCFFFFFHHHHHJIJJJJJJJJJJJJJJJJJJJJJJJJJJJJJIJIJIJ
@6727673/1
ctcatcttgtatagaggaggcttgggctcgctctccgaag
+6727673/1
C@@FFDFFHDDDBFGGIEGAFGEAGGIB88?FH@?F:?D?
@6727717/1
cattttgtctgtgatggcagtagacacacgcctgtgtaaatattcagcaa
+6727717/1
@@CFFFFDHHHHHGGHIIJJIJIJIGIEHGJJJIIJGGGIJIIGGIJIII
@4164063/1
tgctgggcctcttgtatgcgaaggtgttgaggcgcttgtggtggtgcacg
+4164063/1
@@@DDEFBHHHHHIIIIIIIIIII?EFGIIIIIIIIGGGGIHGGIGIIIH
@4164314/1
cagcatacataataaaattagaggaagtaggtgctgggcctcttgtatgc
+4164314/1
@@@BDFADHFAFHIIGDIIIIBHHIGGEGIGFGGGCCHIIDDEHIGGHDC
@7769734/1
cgttgatgtcgcaagatagtgagacattcactttttagtcataatcttca
+7769734/1
CCCFFFFFHHHHHJJJJJJHJIJIIJIJJJJJJJJJJJJJJJJJJJJJJJ
@3678719/1
gccagatgccaaagttcttgatcttcactgggctcttctctgggatttcc
+3678719/1
;@@D?;DB<DDF?AA?F?CEHI@FHH@EHB3?@GAC?DFHEC<B9BGF@F
@3678833/1
gcctggctcccatgtcacggtagcactgagtgacggcacctccgacactg
+3678833/1
CCCFFFFFHHHHHJIJJJJJFHIIJJJJJJHIJJJJJJJJJJJJJJJJJJ
@6728217/1
gcacgggctctgtgcctggctcccatgtcacggtagcactgagtgacggc
+6728217/1
CCCFFFFFHHHHHIJJJJJJJJJJJJJJJJJJJHIIJJJJJJJGIIIIJG
@3678857/1
gcgatgttttacaagggcaggttgaactcacaccattcaatttaaaagaa
+3678857/1
@CCFFFFFHFHDDHGGBBGDEAFECHIIIIIIDGIIGCCGHGIAGEHFCH
@4164720/1
gatggagtgagcacgggctctgtgcctggctcccatgtcacggtagcact
+4164720/1
@@@FAEFBFDBFHJIBDHIIIJJJGIIJEGIIIIJIJEGIGIJDBAHGIE
@6728365/1
aggcgcttgtggtggtgcacgcgcttgggcagagggaatctgattgtgct
+6728365/1
?@?A?DDDAFFFAGBIDGBHBGGGED?FD<FGIECBEHGEG@G>EGHEAE
@4679914/1
cgtacccatagcaacaagatcagcgactgtcacacggtagcggaaggtgg
+4679914/1
BBCFFFFFHHHHHIJJJIJIJJJFIIHIJJJJJGIIJDFGIJIGGHI=CA
@2625823/1
ctgctgtctgtggagctgatgcttgctgggcctcagctgttggagctggt
+2625823/1
CCCFFFFFHHHHHJJJJJJJJJJJJJJJJJJJJJJJJJJJJJJIJJJJJF
@5696631/1
ctggagagaagatcctcatcttgtatagaggaggctt
+5696631/1
?<@;4:?D::<A?CAG:C?<HFDFCHB9<C8:?@F;F
@5205164/1
caccagtggtctccttgaacttcttcaattgacgcaagaagtaccagaaa
+5205164/1
@??DDB?DDBHH?EFGBEHI<FHHIIIGHI>@FGHIIIIIGDFHFIIDII
@7770950/1
gctgggcctcttgtatgcgaaggtgttgaggcgcttgtggtggtgcacgc
+7770950/1
@<@BDDDDFBFDDBEFGGD;FGG::?EG@GE7GEHHGG<7B;CH;D>EEB
@4680402/1
gtgctgttgtggaactgcttcacctgtg
+4680402/1
???DDBDD?D??DE;EEE<E:::?FFA<
@1080894/1
gttgaggcgcttgtggtggtgcacgcgcttgggcagagggaatctgattg
+1080894/1
@CCDFFFFHHHHHJJJFHIGGIIGIJJIJIIJJIIGHHGIEHHEFFDFFF
@7771051/1
gtggattttaatgttattattacagcatacataataaaattagaggaagt
+7771051/1
B@@FFFFFHHGHHIIJJJJJJJJJJJJJJJJJJJJJJJJJJJIJJIJJJH
@1081118/1
gttgtggaactgcttcacctgtggccggcggcacgcagacgccttgatga
+1081118/1
CCCFFFFFDHHHHIJJJJJJJHGHIJIJJJJJJJHHFFDEDDDDDCCDCC
@7771485/1
atctggtctggagagaagatcctcatcttgtatagaggaggcttgggctc
+7771485/1
CCCFFFFFHHGGHGHIJJIJJJJJJIJJJJIJJJIGJJJJIIJJIGIJJJ
@6729212/1
acacgattatgaagacgaagcggacgtcacgg
+6729212/1
@@8BDDDDBHFAFEECD?FHHA@A:D?DBDDA
@5206315/1
tgtgaaaactgcccctcagatacaccgtcacggaacacaaatatcttctt
+5206315/1
18:?BD?DAAA:D?EH<E?:AEFHACG?@EDHG<=?DFBGBGFF9F>B=8
@2626731/1
gccagatgccaaagttcttgatcttcactgggctcttctctgggatttcc
+2626731/1
CCCFFFFFHHHGHJHIJJJJJJJJJJJJJJJJJIJJJJJJJJJJJJJJJJ
@2626904/1
cacaatctggtctggagagaagatcctcatcttgtatagaggaggcttgg
+2626904/1
CCCFFFFFHHHHHJJFHHIJIJJJJJJJJJJJJJHIIIJJJJIJIJJJHA
@3161065/1
gtggtgcacgcgcttgggcagagggaatctgattgtgctgttgtggaact
+3161065/1
CCCFFFFFHHHHHJJJJJJJJJJJJIJJJJJJJJJIJIJJJJJJJJJJJJ
@5206717/1
ggtgcacgcgcttgggcagagggaatctgattgtgctgttgtggaactgc
+5206717/1
?@@DDDDDFHGHHJGGGIIJJIIDHIHGIIIIIHGEGEHHGHIDGIFGHE
@2627230/1
tcgcggtacatgttgtgtacacctgagcgagactcataacgcagcc
+2627230/1
CCCFFFDDHHHHHIIIIJJJAACGIHIJJGIIJJJJJJJGIJJJJJ
@5207222/1
gtgctgttgtggaactgcttcacctgtggccggcggcacgcagacgcctt
+5207222/1
@?@DDD=DH;ADFDGHIIIGHIGIEBC<BAFGGAGEGEEEECCC@BBBBB
@5697683/1
atacataataaaattagaggaagtaggtgctgggcctcttgtatgcgaag
+5697683/1
@C@FFFFDGHFDAGGHGBFG@FFAFEFCEGHGAAFH@FHIGBFHIIGDHI
@7772652/1
ggaagtaggtgctgggcctcttgtatgcgaaggtgttgaggcgcttgtgg
+7772652/1
CCCFFDFFHHHHHJJJJJJJJJJHJJJJJJJJJCHHHJJJJJJJJJJJJJ
@3161703/1
gtgctgggcctcttgtatgcgaaggtgttgaggcgcttgtggtggtgcac
+3161703/1
CCCDFEFFFHGHHJJIJJJJJJIJJGHHIJJJJJJJJJJIIIFHHHIJIJ
@5207400/1
gggatcttgccgtcattgcagacggtgtggtagcgggtcggacgagccgt
+5207400/1
@@@BDDDBFHDFCEGHHIHGGEIHE:EHHG?DHEGII@GGIGEB8AABD8
@3161856/1
actgagtgacggcacctccgacactgaggtcacggtactcgcggtacatg
+3161856/1
CCCFFFDEHHHHHJJJJJJJJJJJJJJJJHJJJJJHIJJJJJJHHFFFFF
@1082037/1
gccacaatctggtctggagagaagatcctcatcttgtatagaggaggctt
+1082037/1
CCCFFFFFHHHHHIJJJIJJJJJJJJJJJJJJJJJJIJJJJJJJJJJJJJ
@5207640/1
tgcgaaggtgttgaggcgcttgtggtggtgcacgcgcttgggcagaggga
+5207640/1
@@@DDAD<;C<CBCF@FGIGDE?DFFGI@?DDDHHIHEBEAEE@<?2=C>
@3162060/1
ctggagagaagatcctcatcttgtatagaggaggcttgggctcgctctcc
+3162060/1
CCCFFFFFHHHHHJJJJJJJJJJIIJJJIJJJJJJJJHJJIJJJJIJJJJ
@4681697/1
gctgggcctcttgtatgcgaaggtgttgaggcgcttgtggtggtgcacgc
+4681697/1
CCCFFFFFGHHHHHIIJJJJJJJGHHGIIIJGIIIIJIGHH?HFGHGGJH
@7773102/1
gcaagaagtaccagaaacgggacttagccacaatctggtctggagagaag
+7773102/1
CCCFFFFFFHGHHJJJJJJJJJJJJJJJJJJJJJJJJJGHIJJJJJJJJJ
@2135551/1
ccctgatagagacgatttcaccagtggtcttcttgaacttcttcaattga
+2135551/1
@?=DD;DDF??DBFFEBHIIIIIGAAGEG>ECHGG9BBDGIIGGIGIBDF
@5207856/1
gacgatttcaccagtggtcttcttgaacttcttcaattgacgcaagaagt
+5207856/1
@@BFDFFFHHGHHJHGGIIGGIJJJJJIIIEGIJJFIJJJJJIIJJFGIB
@3162304/1
ggcaggttgaactcacaccattcaatttaaaagaaactgggtgcgtgcag
+3162304/1
CCCFFFFFHHHHHJJJJJJGIJJJIIJJJJIJJJJJJJJJJDGIJIJIJJ
@2135698/1
ctctatactttgcattaaaataatgcccattttcacaggcaagggatcct
+2135698/1
CCCFFFFDHFFFHFIGJJIJJJJJIIJIIIJJJJJIIGIJIIIJJJFGHH
@7241417/1
ctgatagagacgatttcaccagtggtcttcttgaacttcttcaattgacg
+7241417/1
CCCFFFFFHHHHHIJJJJJJJJIJJJJJJJJJJJJJJJJJJJJJJJJJJJ
@7241429/1
gtcactcccagcttcgggaaattgctgcacgaaccggagaagggaatgac
+7241429/1
CCCFFFFFFHHGHJJJJIGHIJJGIIJIIIJHGIIIJJGGHJJIGGIJHH
@4681977/1
gcaagaagtaccagaaacgggacttagccacaatctggtctggagagaag
+4681977/1
CCCFFFFFHHFHDIHJJJJJGGIJIIEEFGGGGIJJJJHGIJJEHFHFHI
@3162460/1
gacgatttcaccagtggtcttcttgaacttcttcaattgacgcaagaagt
+3162460/1
@CCDADFFHFHHFJGFHBFHGHGGCCHGGHHHGGIGGIGGEDEEIJGIG9
@2627984/1
ctgggcctcttgtatgcgaaggtgttgaggcgcttgtggtggtgcacgcg
+2627984/1
@?@FFDDDFHHGHGFGAEAGGEHGFFDHIIIIIIIIHHABBFF@GGIIHG
@601020/1
ggcaagatgggcatagtaggtaggcgtagggtaagacacggatcgcatac
+601020/1
CCCFFFFFHHHHHJJJIJJJHHIJJJGIGJICHHIGJJJJJJIJJJJJJG
@6730677/1
atcgttctcagcatggtaagaaggtggcggccagaatctagacatgcaca
+6730677/1
CCCFFFFFHHHHHJJIHHJJJJJJGHIJJJJJJJJJJJJJJJJJJJJJJI
@30872/1
gtcacgagtccgacatctatacatgtcaatggcgcagaagggattgcata
+30872/1
@@@FFDDFFFDFFGIJJJJJIJIJJIJIJJJIHIEIJBHHJJJHIIHIJE
@30905/1
tgtgtacacctgagcgagactcataacgcagccagatgccaaagttcttg
+30905/1
CCCFFFFAAACFHJJJGIJJJJJJJJJJJJJJJJJJIJIJJIIJHIIJJJ
@601821/1
gtcttggttgaacggaactccaatcctttactcgaatagtcttttctaac
+601821/1
@@@?DDDAFD?FFI:;EABDEGEHGIBEEAGGGIFEBGGAGIIIIIIH@F
@6217608/1
gtggattttaatgttattattacagcatacataataaaattagaggaagt
+6217608/1
@B@FFFFFHHHHHHIJJJJJJJJJJJJJJJJJJJJIJJJJJJJIJJJJJG
@601941/1
agcatacataataaaattagaggaagtaggtgctgggcctcttgtatgcg
+601941/1
@@CFFFFFHHHHHGGHIIHHJJJGHJEHEGIGGGGHHEIIJJIGGGIJJJ
@31421/1
ctcttgtatgcgaaggtgttgaggcgcttgtggtggtgcacgcgcttggg
+31421/1
CCCFFFFFHHHHHJJJGHIHJJIJGJJJJJHJJIJJJIJIJJJJHFFFDD
@6731516/1
gagataatattttaaagtatagagaagccccagaaatttcgcacgctcga
+6731516/1
@@@DDDBD>??DFGFBG?IHHGHHIIIEEGHCHEGIIIIIIFIG@FHGEE
@602125/1
aggcgcttgtggtggtgcacgcgcttgggcagagggaatctgattgtgct
+602125/1
CCCFFFFFHHHHHJJIIJJJJJJJJJJJJJJJJJJJHIJJJJJJJJIHHH
@602137/1
aggtgctgggcctcttgtatgcgaaggtgttgaggcgcttgtggtggtgc
+602137/1
;?@BDFFDDFFDHI@FGCAHHJJIGFEFGFHHIGIDIEFHG8@GFCHBEH
@6218058/1
tcccatgtcacggtagcactgagtgacggcacctccgacactgaggtcac
+6218058/1
CCCFFFFFHHHHHGHJJJJJJJJHIIJJJJJJJJJJJIJJJJJJJJIJJJ
@7243089/1
gtacacctgagcgagactcataacgcagccagatgccaaagttcttgatc
+7243089/1
:=BDBBDDHHHHHIJIJJJJJJJJJJJJJJIJJJJJJJJGHF?DHIJJJJ
@3682071/1
gtttattttgtttttctctgtgatctgtttcttggcatctatagatgtcg
+3682071/1
@??DDEFFBDHFFFGIGGHG?EEHGIIHHBHGIG@>BDCGHIIIBCDGEH
@1603973/1
ctcttgtatgcgaaggtgttgaggcgcttgtggtggtgcacgcgcttggg
+1603973/1
@@@DDDDDADFDDIEHGEEC?C@98DEGHIGHI?FGHIECC1;BHE<;==
@1603992/1
cagtggtcttcttgaacttcttcaattgacgcaagaagtaccagaaacgg
+1603992/1
@@@FFDDDHHHHGIIEDFFIGEHHBHHHBHHHGGHIGIFDGHDFDHGIII
@6218890/1
cattaatttccgcaactatttgacggatttggttgaaatttggtac
+6218890/1
CCCFFFFFHHHHHIJJJJJJJJJJJJHJJJJJIJJJJJJJJJJHII
@6732660/1
gttcacattgacaaacttaggtttgcttacagccattcccaactgtcctc
+6732660/1
CCCFFFFFHHHHHJJJJJJJJHHJJJJJJJJJJJJJIJJJJIIJIHIJJJ
@7773530/1
agaggaagtaggtgctgggcctcttgtatgcgaaggtgttgaggcgcttg
+7773530/1
CCCFFFFFHHHHGIJJJJJJJJJJJJIJJJJJIJJJFHHIJJJJJJJJJD
@4167358/1
gtagcactgagtgacggcacctccgacactgaggtcacggtactcgcggt
+4167358/1
CC@FFFFFHHHFHIJJHIHIJIIJJJJJJHIIJJHHIJJI<CGIHHJHF5
@32808/1
agatgccaaagttcttgatcttcactgggctcttctctgggatttccctg
+32808/1
8?@?D>D?DDF2AADACE?FF@?ABH4FGFF@BDCGGIIEB>BFGE?@G?
@4167448/1
ctgcagagcttgccacatcttgtaagcagcctgacgcttagcaagtttct
+4167448/1
@@@AFDDFGACFHIIIIIIIIGHHED9@EEHIIIE@FFGEFHGBHHHCHI
@3682865/1
tgaggcgcttgtggtggtgcacgcgcttgggcagagggaatctgattgtg
+3682865/1
@@@DDDDD@FF;FGG8C:CGCGHEGGHDBFGH>GCGHE8A>EHHDEDD.?
@6732997/1
gtgctgggcctcttgtatgcgaagg
+6732997/1
?11BDDDDFHHF>H@<<:AEE?1@?
@33272/1
ggcagagggaatctgattgtgctgttgtggaactgcttcacctgtggccg
+33272/1
@@@BB?DBFH?HHIHDAEEEHIIIFGIBDG<FGGI@FEE@G@GHGIGIEI
@3683470/1
cgcaagaagtaccagaaacgggacttagccacaatctggtctggagagaa
+3683470/1
CCCFFFFFHFFHHIJJJIJJIIGJJIIJJIJIIHGIJJJFHIGIIIFHIJ
@1083152/1
gtcttcttgaacttcttcaattgacgcaagaagtaccagaaacgggactt
+1083152/1
CCCDDFDADFDHBFFEHEHIIGIGHHIIGGIEB?9?FHABGC;FBH@DDC
@33371/1
gacgcaagaagtaccagaaacgggacttagccacaatctggtctggagag
+33371/1
CCCFFFFFHHHCCGGGIGGGGGHGEGIIG<:DHGIJIGGIEIJIGGAHEB
@5208915/1
gccagatgccaaagttcttgatcttcactgggctcttctctgggatttcc
+5208915/1
CCCFFFFFHHHHHJHHJJIIJJIJJJJJJJJJJJJJJJJJJJIIJIJJJJ
@3683613/1
cgcaagaagtaccagaaacgggacttagccacaatctggtctggagagaa
+3683613/1
C@@FFFBDHDHHFGGJJJHIHIE<GGIIHHGHIGGFHGGIIDHIFHGHEI
@4682476/1
agcacgtagttctcagcttccctgcaaagttaaccatcttgtattcaaaa
+4682476/1
CCCFFFFFHHHHHJJJJJJJJJJJJJJJJJIJIJJJJJJJJIIJJJJJJJ
@3683683/1
gtgctgggcctcttgtatgcgaaggtgttgaggcgcttgtggtggtgcac
+3683683/1
CCCFFFFFHHHHHJJFGIJJJJJJJ@EEFHIJJIIIJIIFIIIGIHHIII
@2628341/1
ggctctgtgcctggctcccatgtcacggtagcactgagtgacggcacctc
+2628341/1
CCCFFFFFHHHHHJIJJJJJJJJJJJJJHIJJJJJJJJGHJJJJJJJJJJ
@1083388/1
cccagctccgaagttcctgagcagacaggtgcgcagtatggcgtgcggcg
+1083388/1
@@CFFFFFGHGHHJGIGJIIJJJIIIJJJCFHIJIJDHIIJJI@FGGIID
@3163209/1
tgcttcacctgtggccggcggcacgcagacgccttgatgacctccacttt
+3163209/1
CCCFFFFFHHHHHJJJJJJJJJJJJJJIIHHFFFDEEEEEDDDDDDDDDD
@7774918/1
gacgacaccacagttccagtctcaggcacattgccattagtagactgatc
+7774918/1
CCCFFFFFHHHHHIJJJJJHIJJJJJJIJJJJJJJJJJJJDGIJIJJIJJ
@4682786/1
gcttgggcagagggaatctgattgtgctgttgtggaactgcttcacctgt
+4682786/1
CCCFFFFFFHHGHGDBGIIIIIJJJIJJJHIIIECHIJJJJJJJGIJJJI
@7775171/1
gttcattcaactgtcttgttaatgcctggccctcagcgacatgtaagagt
+7775171/1
BCCFFFFFHHGHHGHIGIHIIIJIJJJJJIJJJIIJHJJJJJIGGGIIJ?
@4682836/1
ggcacctccgacactgaggtcacggtactcgcggtacatgttgtgtacac
+4682836/1
@@@DDBDDHFFDHAGHIHII@FHIIFEFFBDBFHAGIIIIIIIHIIIGC=
@3163497/1
gtcttcttgaacttcttcaattgacgcaagaagtaccagaaacgggactt
+3163497/1
@@@DDDFFHG?HFIIJGIHEGHJIJDIJGIFGGFHGJJHJGEGIEHHGHG
@6733972/1
cagtggtcttcttgaacttcttcaattgacgcaagaagtaccagaaacgg
+6733972/1
@@CFFFFFHHHHHJJJIJIIJIJJJJJHJJJIJGIJJJHHGHJIGIIJJH
@3163701/1
gcggttttcacgaatatattgtgggatgcttaaatttacatttagtgttt
+3163701/1
@@CFB@DDHDFDCGGIIGIJJHBCHIGCHHHEHBDDGGGAFHHGH<BGGG
@6733994/1
gccagatgccaaagttcttgatcttcactgggctcttctctgggatttcc
+6733994/1
CCCFFFFFHHHHHIIIJJJJJJJJJJIJJJJJJJJJJJJJJJIJIJJJJJ
@3163726/1
cggcacctccgacactgaggtcacggtactcgcggtacatgttgtgtaca
+3163726/1
CCCFFFFFHHHHHJJJJJIJHIJJJJHJIJIJJJJHIIJJJJJJJJHHF?
@2628803/1
gtggtcttcttgaacttcttcaattgacgcaagaagtaccagaaacggga
+2628803/1
@@7DFBDFFFHFDHGIIIEHIEHHIIEHDHIIIIIIGH9GGBFGGHGE@:
@3163748/1
gtccttgttgttaagaggtgttacctgcaacttggccaggttagggccaa
+3163748/1
B@@FFFFDHHHHHJJJJJFGHJJJJIJJJIIJIJIJJJJJDFHIJJJJJJ
@7775576/1
gtagcactgagtgacggcacctccgacactgaggtcacggtactcgcggt
+7775576/1
BBBFFFFFHHHFHGIJJJJJJJJJJJJJJJJJJJGHIJJJHIJJJJJHF@
@1083995/1
agaggaagtaggtgctgggcctcttgtatgcgaaggtgttgaggcgcttg
+1083995/1
@@@DD??;F>FD:CEGIIA=FH@FEHIGBBG18??60:DFH9?DG@>/5@
@1084012/1
gtagcaaagtgctgtctgtacattgaaaataaaaataaaaaaaatagcag
+1084012/1
@@@FFFFFFFHHHIHGHIIIJJJJJIIJIJIIJJJJIJIGIIIGIJJJII
@5699500/1
ccgcaatgttggagcttggtacaaagcaaaggtcgggcagttcgtcaaca
+5699500/1
@@@DB8ADCFDBHHE@FF;FCHGE@??CFHECHCADFHGGHIDE;;CGGC
@2629229/1
gtctgtttgtctgtttgtctgttcgtctgtgcgcgctaatctcagaaacg
+2629229/1
@@@DDBDDHCFHHIIDHCHGIEE>GGGGBA<CFHGIIDHG<DFGBC>BGH
@2137383/1
gtacacctgagcgagactcataacgcagccagatgccaaagttcttgatc
+2137383/1
::?DAADDHHHGHGIGHJIIIJIHIIIJJJIIJJIIJJJGIGHGIJIJJI
@6734594/1
gtgctgggcctcttgtatgcgaaggtgttgaggcgcttgtggtggtgcac
+6734594/1
@@7;BDDD=D;DHI>HB?B:C;??1:CGDGHDH@?D6FGIFCH<@;CEG@
@1604316/1
gttcccacatcaggatgtggattttaatgttattattacagcatacataa
+1604316/1
BCCFFFFFHHHHHIIJJHIJIJJJJJJJJIIJJJJJJJJJJJIJJJJJJJ
@4168169/1
gtgctgttgtggaactgcttcacctgtggccggcggcacgcagacgcctt
+4168169/1
CCCFFFFFHHHHHJIJJJJJJJJJJJIJJIIJJJJJJGHFFDDDDDDDDD
@4168225/1
cacacgacacttaactaatttttgtgtaaataagtatatatctggtttaa
+4168225/1
CCCFFFFFHHGHGIJJJJJJJJIJIIH?FDGHHIFIIIGIJJJJIFHIIJ
@1604483/1
ctagtgtgtgtaggggaagggttaggcaacctaatttcgtggattagtag
+1604483/1
BCBFFFDEHHHHHIJJJJJJJHIJJJJJJJJJJJJJJJJHIJIIJJJIJJ
@2629675/1
gtggaactgcttcacctgtggccggcggcacgcagacgccttgatgacct
+2629675/1
@@@FFFDEBDDFHIIIICFAGGEDBHGDGIIG8HHB@DCBB@@CA5;CCC
@4168425/1
catacataataaaattagaggaagtaggtgctgggcctcttgtatgcgaa
+4168425/1
CCCFFFFFGHHHHII@GHHGEIGIAFHGACFHHIIIIGGHGEBDBGIIIG
@7243922/1
caattgacgcaagaagtaccagaaacgggacttagccacaatctggtctg
+7243922/1
@<<DDDADHHHAFEHF<ACFHGGDFGGBG6@8DGF9?DEDEGIHEE8=CB
@7244009/1
gcttcacctgtggccggcggcacgcagacgccttgatgacctccactttg
+7244009/1
@@@BDDDDFBCAFFHFBDFBE:;@GFEBHEEE@6;;CEECCCCBCCCCCA
@4684106/1
tcttgggtgaggcataacggggtgggttttacagactagaacccaccccg
+4684106/1
@@CFFFFDADHFF@EEGGCAGHCDEHGGIIIGEGDGBHHIII=@;@EHED
@6735086/1
acgatttcaccagtggtcttcttgaacttcttcaattgacgcaagaagta
+6735086/1
CCCFFFFFHHGHHJJJJJJJJJJJIJJJJJJJJJJIJIIJIJIJJJJJFI
@4684419/1
ggcgcttgtggtggtgcacgcgcttgggcagagggaatctgattgtgctg
+4684419/1
CCCFFFFFHHHHHJJJJJJJJJJJJJJJJJJIJJJHIJJJJIJJJJJJJH
@7244350/1
atgaggttcaccaagctagtggcgttgatgtcgcaagatagtgagacatt
+7244350/1
@@@?DFFDBFDHFEDDHEGHHGIIIIICFHHIIIIEGIIGCFFBFCHABF
@6735477/1
tgttattattacagcatacataataaaattagaggaagtaggtgctgggc
+6735477/1
CCBFFFFFHHHHHJJJJJJIJJIJJIJJJJJJJJJJJJHGIJIJJJJJJH
@6219937/1
gactcataacgcagccagatgccaaagttcttgatcttcactgggctctt
+6219937/1
CCCFFFFFHHHHHJJJJJJJJJJJJJJGIIJJJJJJJJJJJJIJJJJJJJ
@6735539/1
ggattttaatgttattattacagcatacataataaaattagaggaagtag
+6735539/1
CCCFFFFFHHHHHJJJJJJJJJJJJJJJJJJJJJJJJIJJJJJJJJJIIH
@2138635/1
gtcacggtagcactgagtgacggcacctccgacactgaggtcacggtact
+2138635/1
@?@DDDD2?CFHDHGIGIBGHGEBGHGHHGGGGIEEDHGE8CGCGG@C<E
@6220166/1
acagcatacataataaaattagaggaagtaggtgctgggcctcttgtatg
+6220166/1
CCCFFFFFHHHHHJJIJJJJIJIJJJJJIJJJIHJJJJJJJJJJJJHIJJ
@604332/1
gtagcactgagtgacggcacctccgacactgaggtcacggtactcgcggt
+604332/1
CBCFFFFFGHHHHIIJGIHJJJJJJIJJJJIJGIGFHIIHJJIJJEHHDD
@4684897/1
gccagatgccaaagttcttgatcttcactgggctcttctctgggatttcc
+4684897/1
CCCFFFFFHHHHHJHIJJJJJJJJJJJJJJJJJJJJJJJJJJJJJJJJJJ
@7244831/1
gagcgagactcataacgcagccagatgccaaagttcttgatcttcactgg
+7244831/1
?@@DDFFAFDFFHGGGGIIIFIIIIIIIIIIIIGHHGIICGGGHIIIIIG
@1606093/1
tcaaattcaaataaaatcactctgcaatcctgcctcacatgattcatcca
+1606093/1
CCCFFFFFFDDFHIJJJJJJJJJJJJJJJJJJJJJJJJJJJIJJJJJJJJ
@3684867/1
cagtggtcttcttgaacttcttcaattgacgcaagaagtaccagaaacgg
+3684867/1
@@@DFAE>FFDHH@FHGHIGIIIIEBBFHHGHBAHGGIBABGGDGHGHII
@1606158/1
gggtaagacacggatcgcatacaccgtgaatataagtggcaaaggtagta
+1606158/1
B@@DFFEFHHGGHJGIIIIIIIIIEGDGGHGIJJJJ@FCGIGGII=C@=C
@1606267/1
cttggttgaacggaactccaatcctttactcgaatagtcttttctaactt
+1606267/1
CCCFFFFFHHHHHGJJJJJJJJJJJJJJJJJJJJJJJJJJJJJIIJJJJJ
@3685075/1
gcgcttgtggtggtgcacgcgcttgggcagagggaatctgattgtgctgt
+3685075/1
CCCFFFFFHHHHHHHJJJJJJJJJJJJJJJJJJJGJJJJJJJJJJIIJJH
@5210654/1
cgcaagaagtaccagaaacgggacttagccacaatctggtctggagagaa
+5210654/1
@BCFFFFFHFHHHJJIIIJIJJJJJJJIIJGIGIJJJJIJIIIIGHFGEE
@6736363/1
gcgacaccttgtggctgtgacttgtagtcaaggtggagattttactatct
+6736363/1
CCCFFFFFHHHHHJJJJHJJJJJJIJJJJJJJJHGHHIHGJJJJJJJJJJ
@4685608/1
gagcgagactcataacgcagccagatgccaaagttcttgatcttcactgg
+4685608/1
CCCFFFFFHHHHHJJJJJJJJJJJJJIJJJJJJGIJIJJJJJJJJJJJJJ
@3685899/1
gccagatgccaaagttcttgatcttcactgggctcttctctgggatttcc
+3685899/1
C@CFFFFFHHHHDGHHIJIJJJJJJIHJJHEIGHIGIJJJIJJJIJFEHJ
@6221245/1
ggcagagggaatctgattgtgctgttgtggaactgcttcacctgtggccg
+6221245/1
CCCFFFFFGDFFHJJJIJIIIJJJIIJHIIIIJJJIJGHIIGIJIJJGHI
@6221269/1
ggtgtacgcgcttgggcagagggaatctgattgtgctgttgtggaactgc
+6221269/1
@@=ABADDDFFFHA?CDHG@FBC:FGEHD@DGBHBGIGIIIBCDDFCHGE
@5211829/1
aaggattaaaaataaacttaaagattattaataagaaaaaaataatgcaa
+5211829/1
CCCFFFFFHHHGHIIJIJJJJIJHGJGHIIIIFIICHJIJJJJJJIJJJJ
@4686086/1
gtagcctgtaatttttgtctttcgcgaaatattccgcgacagatgtcttt
+4686086/1
@@@FFFFFHHGHHJJJJHGGJJIJIIIIJIJJIJIIJIJJJJIJJHHHHH
@4686094/1
gcatggtaagaaggtggcggccagaatctagacatgcaca
+4686094/1
@@?D?>AB?FHD<EEG79FG:D?DGG>D>FE4?B@?DFG>
@4686156/1
atgaagttttggaatccctatttttttcgtaggtatt
+4686156/1
@@CDDDEFDDHFBGDFBGGBHIHBHIIGICFBDDDBD
@7777415/1
gaggaagtaggtgctgggcctcttgtatgcgaaggtgttgaggcgcttgt
+7777415/1
CCCFFFFFHHHHHJJJJJJJJJJJJJJJJJJJIIJBHHHIJJJJIJJJJI
@1085194/1
ggcgcttgtggtggtgcacgcgcttgggcagagggaatctgattgtgctg
+1085194/1
CCCFFFFFHHHHHJHHIJJJJJJIJJJJJJJJJJJJJJJJJJJJJIIJJH
@1085307/1
gtgctgggcctcttgtatgcgaaggtgttgaggcgcttgtggtggtgcac
+1085307/1
CCCFFFFFGHHHHJJJIJJJJJIJJEGGHIJJJIJJJJJHJJHIIEHIJI
@35555/1
cagtggtcttcttgaacttcttcaattgacgcaagaagtaccagaaacgg
+35555/1
BCCDFFFFHHHHHJIJJJJJJJJJJJJJJJJJJJJJJJGIJJJJJJJJJJ
@2139298/1
ctcctcagtaggatggcaaagagacgaagcgcgcgttctcatgtaatttt
+2139298/1
@@@=DD?B=?<D?DF;BB>FHCGCFF>1CF@AABA7@;@CDH>HCCCCHH
@2139483/1
tcttgaacttcttcaattgacgcaagaagtaccagaaacgggactta
+2139483/1
@@@DB8D?DA<DHGIEGIGH>@FHBBG?B1CF9:CGHAGGAFHGGII
@604935/1
agcatacataataaaattagaggaagtaggtgctgggcctcttgtatgcg
+604935/1
@@@DFADDFDBHHCHIJJJJICEGGHCEEHJEGGDCEGGHHDHIIJG<A:
@4687090/1
cccatgtcacggtagcactgagtgacggcacctccgacactgaggtcacg
+4687090/1
C@CFFFFFHHHHFGGIJJJIJIFHIJJJIIJJJIJJIJJJJJIJJIJJJJ
@7246077/1
gtcctgcagagcttgccacatcttgtaagcagcctgacgcttagcaagtt
+7246077/1
@@CDDDDEBBB?FEDGIIEIIIIGIIIHGCDEFHIIIIIIGHIIIIGEBF
@605114/1
ctggatggagtgagcacgggctctgtgcctggctcccatgtcacggtagc
+605114/1
CCCFFFFFHHDHHJJIJJJJJJJJJHGIJJJJJJJJJJJJIJJJJJFHII
@2139680/1
gccttttattgcttggtgagacacgagataaaagtctaattcagacgagt
+2139680/1
BBCDBDEFGGFFHIHIIJHIJJHJI<FGIJIDIJFHDHIGIGHIGH@@DD
@5701433/1
gggcctcttgtatgcgaaggtgttgaggcgcttgtg
+5701433/1
@@CFFDD>FHFDAGDHHDHAFHHGGG<FFHIHGGB/
@605246/1
gcaagaagtaccagaaacgggacttagccacaatctggtctggagagaag
+605246/1
@<?DDFFBAFFFDGGGIGIII@CFHEHICGGGCGGHHIDEGEHBGG=FHD
@605374/1
gcaagaagtaccagaaacgggacttagccacaatctggtctggagagaag
+605374/1
CCCFFFFFHHHHGJIJJJJJIJJJJJIIIIJJJJJJJJHJJJIIJIJIJI
@2139940/1
gttgattttggaatgttttacattggatccgacaaatgttcaaattaaag
+2139940/1
??@DBBD>?DFHFIBDBEFGHEGIICGI>DA@GFHIBGFFHIEBGEGIIF
@5213308/1
gggctcgctctccgaagggagcttgcggccgatgacctcatactccttca
+5213308/1
=;1ADDDDHFF<DHBBF>F8?FGIIGEA<GF;;A7@DE>H?>ECEB>;>;
@605688/1
ctcttgtatgcgaaggtgttgaggcgcttgtggtggtgcacgcgcttggg
+605688/1
@@@FFFFFHHGGDGIIAEHFHEIFGIGGGIFHGGEGACBFHIIIGFFFCC
@605704/1
cttctacttctgcttctggcacatcaggagaagttggctcctcaacagac
+605704/1
CC@FFDDFHHHHHJGIIGIGGIGJIGGGGGGIGGHIIGIIGIGIIEIJGI
@6222805/1
gccagatgccaaagttcttgatcttcactgggctcttctctgggatttcc
+6222805/1
CCCFFFFFFHHHHJIJIJJJJJJJJJJJJJJJJJJJJJJJJJIJJJJIIJ
@5213626/1
gaatctgattgtgctgttgtggaactgcttcacctgtggccggcggcacg
+5213626/1
??@DAABD>BDFHIIGEFHEEB?DBFG<FHGFEDH??DGBGBEHEBEBA8
@6222988/1
agcatacataataaaattagaggaagtaggtgctgggcctcttgtatgcg
+6222988/1
@@@FFFFFHGHGHIIJIJIIJJGIJIHHIJ@FHIJJJIGGHGIJGIJIJJ
@1608345/1
cacctgagcgagactcataacgcagccagatgccaaagttcttgatcttc
+1608345/1
B@?DDFFFHHDHHIIJIJJIJJJJJGIIJIJJIJJFIGIGJJIIIIJJJJ
@605947/1
gtgctgttgtggaactgcttcacctgtggccggcggcacgcagacgcctt
+605947/1
CCCFFFEEHHHHHJIJJIJIJJJJJGHHHIIJIGIJJHHFECDDDDDDDB
@606203/1
tggagagaagatcctcatcttgtatagaggaggcttgggctcgctctccg
+606203/1
CCCFFFFFHHHHHJJJJJJJJJHIJJJIJJJIIJJJIGIGIIJIGIJJJJ
@36252/1
cggcacctccgacactgaggtcacggtactcgcggtacatgttgtgtaca
+36252/1
CCCFFFFFHHHHHJJJJJJJHHIJJJGHIJJJJIJFGGIJJHIJHIHHHH
@7247259/1
ccttgggctccgcgaacgctgttttcgaccttattatgtgtagatagtaa
+7247259/1
CCCFFFFFGHHHHJJJJJJJJHJJJJJJJJJJJJJJJJJJIIJJJJJHHH
@3167667/1
cagcatacataataaaattagaggaagtaggtgctgggcctcttgtatgc
+3167667/1
@@@FDADFHHGBFGIFIJHGIGIJIJJIJIJHHGGEGGFHGGIGIDHIJJ
@6738126/1
cttgaacttcttcaattgacgcaagaagtaccagaaacgggacttagcca
+6738126/1
CCCFFFFFHHHHHJJJJJJJJJJJJIJJFGIJJJJJJJJJJIJIJJJIJJ
@7247406/1
cggtacatgttgtgtacacctgagcgagactcataacgcagccagatgcc
+7247406/1
BCCDFFFFHHHHHHHJJA<3CGGJHIGHGHGIIIJJIJGIJJIJJIJIIG
@4171041/1
tggtggtgcacgcgcttgggcagagggaatctgattgtgctgttgtggaa
+4171041/1
@@CFFFFFHHHHHJJJJJJJJJJJJJJIJJJJJJJJJJIJJJJJJJJIJJ
@3168381/1
gtgacggcacctccgacactgaggtcacggtactcgcggtacatgttgtg
+3168381/1
@@@FFDFDFFFHFGGGIEGHIIGGBB>FHIHIIIIGEIIBHFEEHCED@D
@2631122/1
ggcagagggaatctgattgtgctgttgtggaactgcttcacctgtggccg
+2631122/1
CCCFFFFFHHHHHJJJJJJJJJJJHIJEGIIJJIJJJJJJJJJJIIJJJJ
@1609602/1
aataaaattagaggaagtaggtgctgggcctcttgtatgcgaaggtgttg
+1609602/1
CCCFFFFFHHHHHJGIIIJJJHGIIJGIIJIIIIJIJJJIGEDFB?DFHI
@2631247/1
cctggctcccatgtcacggtagcactgagtgacggcacctccgacactga
+2631247/1
CCCFFDFFHHFHFHIGIGIIGH@HIJJEGCGEGDEEHIEHIHIFH>GEGI
@7247988/1
agagcgtcccgtacccatagcaacaagatcag
+7247988/1
@@@DDA=DFFAFAF:EDFFF@BD@GFGEIFEC
@3168804/1
cttcacctgtggccggcggcacgcagacgccttgatgacctccactttga
+3168804/1
1??D?>;DDFFHDAHBEGEHGIIEEA>GBEDEE@>C3;6>@AB=CCC:C3
@4171753/1
ctccaatcctttactcgaatagtcttttctaacttgaacagtgcgatgtt
+4171753/1
@C@DDFFBDHHHFIGFGIAGBFB?FFHIBHGBCFGCFFH@BHECDFIIBD
@2631737/1
ggaagtaggtgctgggcctcttgtatgcgaaggtgttgaggcgcttgtgg
+2631737/1
@@@DDDDD<FB?AC:?3AGFHIGB?ACHFFBF>:DDGD?B@;@@FEHIII
@3169358/1
acagcatacataataaaattagaggaagtaggtgctgggcctcttgtatg
+3169358/1
@@CFFDEFHHHGBGGHHIIIHFFHCGIJAHGB@FHHHIIIIJJGHGHGHI
@4172235/1
cacctgagcgagactcataacgcagccagatgccaaagttcttgatcttc
+4172235/1
:==BDEFFHHHHHIJJJJJJJJJJJJJJJJJJIJJJJJHIJJJJJJJJJI
@4172335/1
cgagactcataacgcagccagatgccaaagttcttgatcttcactgggct
+4172335/1
@??DFADDDHFDDE@EDHFHEECHIIGIGHCGHIIGIIGEIGGGHGIIIG
@4172575/1
ctgttgtggaactgcttcacctgtggccggcggcacgcagacgccttgat
+4172575/1
CCCFFFFFHHHHHJIJJJJJJJJJJJJJJJJJJJJHHFFFDEDDDDDDDD
@2632105/1
gcttcatccagaggcaagcgctccaagttgcttggaggcttgggcctgtt
+2632105/1
CCCFFFFFHHHHHJJJJIJJJJIJJJJAHHJJJJJCIIIFJJJJJJJJIJ
@4172667/1
gggcatagtaggtaggcgtagggtaagacacggatcgcatacaccgtgaa
+4172667/1
CCCFFFFFFHHHHIJJJJHIIJJHFHIGIJJIJJIJJJJJJIIJJIHIGH
@3170008/1
agcatacataataaaattagaggaagtaggtgctgggcctcttgtatgcg
+3170008/1
@@@DDEFFGHHFHGIIIIIJIGGIIJIHIIHHGIGJGGIGGIIIGGIIGG
@7248952/1
ggcacctccgacactgaggtcacggtactcgcggtacatgttgtgtacac
+7248952/1
CCCFFFFFHHFHHJJJJJJIIJJJIIIJJJJJJJHIEIJJIJJIJJJJ?=
@1611192/1
acgggctctgtgcctggctcccatgtcacggtagcactga
+1611192/1
=?;1DDDD?BFAAA??:2AGFHIDGCC@EG@CGH<F9B?F
@3170215/1
ggtgcacgcgcttgggcagagggaatctgattgtgctgttgtggaactgc
+3170215/1
=<:BBDFFHGHHHEHIGGIIGIHBCFHGGHGIIBFDGIIII@BHGGIIIE
@1611456/1
ctgtgatctgtttcttggcatctatagatgtcggtggcgcacagggcacg
+1611456/1
CCCFFFFFHHHHHJJJJJIGIJJJJJJJJJIHIJFGGFIJJJIJJIJJJI
@4173144/1
gcactgagtgacggcacctccgacactgaggtcacggtactcgcggtaca
+4173144/1
CCCFFFFFDHHHHJJJJJJJJJJJJJJJIJJIJJJJJHIJJJJJJHBEFE
@7249250/1
gtcctgagccatagcaaacagccactggcaatgtggatagctggacaagg
+7249250/1
CCCFFFFFHHHHHJJJJJJJJJJJJJJIJJJJJJJJIJJJJJJJJJJJJJ
@2632536/1
ccacaatctggtctggagagaagatcctcatcttgtatagaggaggcttg
+2632536/1
CCCFFFFFGHGFFIJJIIIJJIJJJJIJIGIIJJJHIJJJJJIJJJJJJE
@3170509/1
gcaagaagtaccagaaacgggacttagccacaatctggtctggagagaag
+3170509/1
CCCFFFFFFHHHHJJJJJJJJIIJJJJJJJJJJGJJJJIJJJJJJJJJJJ
@2632614/1
ggggttattgttatgtcgatgtcgaacccaaaaatgtaattaactttttt
+2632614/1
@BCFDDFFHHHHHJJHIJIGIJJJIJJJJJJJJJGIIIJIIJJJJJJJJJ
@4173429/1
cagcatacataataaaattagaggaagtaggtgctgggcctcttgtatgc
+4173429/1
C@@DFFFDBHFBFHGHCHIEH@HHB?FFHGFEFHGC>GGCHIGIJJGIFG
@5703946/1
agagggaatctgattgtgctgttgtggaactgctt
+5703946/1
@@@DDD6DH3AFBHIEC@AIGFGHBGEGIIIIIII
@7778360/1
gtggtggtgcacgcgcttgggcagagggaatctgattgtgctgttgtgga
+7778360/1
B@CFFFFFHHHHHJJJJJJJJJJJJJJJJJJJJJJJJJJJJJJJGJJJII
@2141237/1
gtgagcacgggctctgtgcctggctcccatgtcacggtagcactgagtga
+2141237/1
=@8:DDDDF<F?AHBHHIFI9AEEFGGGBGGDGBEBH6BFGHIIIHCH<9
@3687870/1
gggaatctgattgtgctgttgtggaactgcttcacctgtggccggcggca
+3687870/1
@CCFFFFFHHHHHGIJJJIJJJJJIJJJJJJJJJJJIJIIIIJJIJJHFD
@6738254/1
gccagttataaagcatagcccgaagtgctattggcacacaggcataatgc
+6738254/1
CCCFFFFFHHHHHJJIJJJIJJJJIHGIIJJJIJDHGIIEGGIGJGIIHG
@6738288/1
aactgcttcacctgtggccggcggcacgcagacgccttgatgacctccac
+6738288/1
CCCFFFFFHHHHHJJJJJJIJIJJJJJJJJJHHFFDEDEDDDEDDDDDDD
@5214566/1
gtagcactgagtgacggcacctccgacactgaggtcacggtactcgcggt
+5214566/1
@CCFFFFFFHHFFGHHEGFEHIGHGGIIGHIIGBHGHIJJ7BFFGGGED5
@7778930/1
ctgcaatcctgcctcacatgattcatccacaaattccaacccttgcgttt
+7778930/1
CCCFFFFFHHHHHJJJJJJJJJJJJJIJJJJJJJJJJIJJIJJJJJIFHI
@606966/1
ctaacgtcggattcaattcggaacatagaaatttgtgtaacccaagtttg
+606966/1
CCCFFFEFHHHHHJJJJJJJJJJJJJJJJJJJJJJJJJJJJJJJJJJJJJ
@36766/1
tgagatgtttgtgaaactgcgacaccttgtggctgtgacttgtagtcaag
+36766/1
@@CDFDFFHHGDHGGJJJIIIGGIJJJJIJFIEIJHIIIJIGHGGJGGII
@3688483/1
ggcaggttgaactcacaccattcaatttaaaagaaactgggtgcgtgcag
+3688483/1
CCCFFFDEHHHHHJJJJJJJJJJJJJJJJJJJJIJJJJJJJHHJJJJJJJ
@6224111/1
gtgcctggctcccatgtcacggtagcactgagtgacggcac
+6224111/1
CCCFFDDDDDHDHBEHEBBEEGACGHIGIIIIFGIIEGIGG
@6738822/1
gccagatgccaaagttcttgatcttcactgggctcttctctgggatttcc
+6738822/1
@@CFFFFFGHHHHIFHIJJIEHHJJIEIIHCGEGHGIGGIIJECFGHIJG
@4689105/1
ccactccatactttgtttcatttaaatttacgggctatgccatttatcct
+4689105/1
@@@DDBBBHFFHBGIHHGIDAHHGDEGIGBHHBGIIICH4FHIGIIIIIG
@6224179/1
ctccaatcctttactcgaatagtcttttctaacttgaacagtgcgatgtt
+6224179/1
CCCFFFFFHHHHHJJJJJJJJJJJJJJJJJJJJJJJJIJIJHIJJJJJJJ
@7779498/1
cagtggtcttcttgaacttcttcaattgacgcaagaagtaccagaaacgg
+7779498/1
CCCFFFFFHHHHHJJJJJJJJJJJJJJJJJJJJJJJJJDHIJJJJJIJJJ
@37155/1
cctctttacaagtagactcatctttagcacttggttcatcttttga
+37155/1
CCCFFFFFHHHHHJJJJJJJJJJJJJJJJJJJJJGHIJJJJJJJJH
@2141972/1
gccagatgccaaagttcttgatcttcactgggctcttctctgggatttcc
+2141972/1
CCCFFFFFHHHFHIIIIIJGIJHHIIIIGGGIIJJIJJJJJJJIJHJJGI
@7250721/1
gaccgatgccataaacagtgtgctgggcatcattcttagtgattgtaacg
+7250721/1
CCCFFFFFHHHHHJIIJJHIIJJIJIIJIJJJJJJJJJJHJIJJJIJJII
@2142199/1
gccagatgccaaagttcttgatcttcactgggctcttctctgggatttcc
+2142199/1
@C@FFFFFHHFHHFHFHIIEIHGHIHGIIIEGGHID<DHIGHIJDCHIHG
@607703/1
ttgtggaactgcttcacctgtggccggcggcacgcagacgccttgatgac
+607703/1
@@@ADDDDHHFF?FHEDFHIDCC3EFDHD<<FBGBE<?BAC@B>>C@C@C
@5215406/1
gaaagattagagtcgtcttctacttctgcttctggcacatcaggagaagt
+5215406/1
CCCFFFFFHHHHHHJJJJJJJJJJJJIIIIJJJIHIJJJJJJIIJJIJJJ
@2142255/1
ggtcacggtactcgcggtacatgttgtgtacacctgagcgagactcataa
+2142255/1
?@:AD>DD:D?CDGGHH?@FGGIEGGDEFEGFBD@GFHHI>F8FFHEGII
@4689437/1
gttgaggcgcttgtggtggtgcacgcgcttgggcagagggaatctgattg
+4689437/1
CCCFFFFFHHHHHHJJIIJIIJJJJJJJJJJJJJJJJJJJHHFHFFFFFF
@2142372/1
cagcatacataataaaattagaggaagtaggtgctgggcctcttgtatgc
+2142372/1
CCCFFFFFGHHHHIJIJIJJJHJJJIJIJJJJJJJJJJJJJJJJJJIJJI
@5215619/1
gtggtgcacgcgcttgggcagagggaatctgattgtgctgttgtggaact
+5215619/1
BC@DDDFFGHDFGIJIJJJIJIIIJGHGGIIJIIIGIEHIGHGFHGGEIJ
@6224637/1
ggaagtaggtgctgggcctcttgtatgcgaaggtgttgaggcgcttgtgg
+6224637/1
CCCFFFFFGDHHHIJIJIJJJJJHIJJJJJJIJFHHIIGJJIIJJJJIJJ
@3689278/1
gccagatgccaaagttcttgatcttcactgggctcttctctgggatttcc
+3689278/1
CCCFFFFFGHHHHJIJJJJJJJJJJJJJJJJJJJJJJJJJJJJJJJJJJJ
@6739467/1
agcatacataataaaattagaggaagtaggtgctgggcctcttgtatgcg
+6739467/1
CCCFFFF?FFFHGEHJFIIIDHIGGGGGIJHGGIIIIIJJJJIGJFIGII
@7780221/1
ggtggtgcacgcgcttgggcagagggaatctgattgtgctgttgtggaac
+7780221/1
?;=:B=BBHHDDDDFBGIICC??BGIIIIIIICCDF?FGDECF>H=;>DG
@7780280/1
gctgggcctcttgtatgcgaaggtgttgaggcgcttgtggtggtgcacgc
+7780280/1
@@@DDD?DFFFFF<FG>9F;EGF:@CFF>DF=FDDFFBFIIEE@EEDFIF
@4689827/1
gctacccacgtaaatgtaaacctggcaagcatccaagatagtattcaggt
+4689827/1
CCCFFFFFHHHHHJJJJJJJJJJJJJJJJJJJJJJJJJJJJGIJJJJJJF
@4689828/1
gcttgggctcgctctccgaagggagcttgcggccgatgacctcatactcc
+4689828/1
CCCFFFFFHHHHHJJJJJJJJJJJJJJJJJJJJJJJJHAHHFFFFFFEEE
@2142953/1
ccacaatctggtctggagagaagatcctcatcttgtatagaggaggcttg
+2142953/1
CCCFFFFDHGFHGGIJEHGHJGIEGIGJJEGIIJJFHGEGIIIIGGHIG:
@1611767/1
ggtacatgttgtgtacacctgagcgagactcataacgcagccagatgcca
+1611767/1
CC@ADFFFHHHHGJJIA<AFGHIEGIIGIIIJJIGGCHHJGHIIJIIDIH
@6225093/1
gcaagaagtaccagaaacgggacttagccacaatctggtctggagagaag
+6225093/1
CCCFFFFFFFHHHJJJJIJJJGIJJJJJJJJJJJJJJJJJIJJIJHIGJI
@38108/1
ggtgcacgcgcttgggcagagggaatctgattgtgctgttgtggaactgc
+38108/1
BB@DFFFFHGGHHGIIJJIGHHIGDHIJIJJIJFHIJJHIIBHHEGGIJH
@1611998/1
gaatctgattgtgctgttgtggaactgcttcacctgtggccggcggcacg
+1611998/1
@@@DFFEFHFGHHGIGHEAAC@HGCE9<E<CFG9C??<?C@F<@GBBBCB
@2633223/1
agggaatctgattgtgctgttgtggaactgcttcacctgtggccggcggc
+2633223/1
CCCFFFFFHHGHHJJJJJJIJJIJJJJJJJJJJJJJJJGIIJJJJJJJHF
@1612234/1
cagagggaatctgattgtgctgttgtggaactgcttcacctgtggccggc
+1612234/1
C@@FFFADBFFHHIGHGFG@HGHIAEHIIICFAEHIIIGGIIGGIIHGID
@3690252/1
gtcacggtagcactgagtgacggcacctccgacactgaggtcacggtact
+3690252/1
CBCFFFFDHDHGHJJJJEHHHIGIIIIIJJJJJIIJJJJJFGIIII@GHH
@1612353/1
ctggagagaagatcctcatcttgtatagaggaggcttgggctcgctctcc
+1612353/1
CCCFFFFFHHHHHJJJIJJJJJJJIJIIJJJJJJIJJHIIGIGGGIIIGJ
@2633444/1
ctcatcttgtatagaggaggcttgggctcgctctccgaagggagcttgcg
+2633444/1
@@?BDDDDHDDFHGH>;E1CFBBGGCGII@>;B?DCGEGGBECHFHIDC>
@3690598/1
cgcaagaagtaccagaaacgggacttagccacaatctggtctggagagaa
+3690598/1
@@@DFFFFHDFHDDHBGGIIIJJJIIEIJJIII?HGGIJGIIJI@FCHIC
@5217250/1
gcactgagtgacggcacctccgacactgaggtcacggtactcgcggtaca
+5217250/1
@@@DDDDD=C>F=EGIG?FAGHIDG:BF>@DFFGGHF;BFGH=G@E:=B@
@1088277/1
ggcagagggaatctgattgtgctgttgtggaactgcttcacctgtggccg
+1088277/1
CCCFFFFFHHHHHJJJJJJIJJJJJJJHIJJJJJJJJJJJJJJJJJJJJJ
@3170898/1
ttgtggaactgcttcacctgtggccggcggcacgcagacgccttgatgac
+3170898/1
?@<4ADDDFHD>?FE@EGIBF?BFHGAE@GHIGGFHDED<CBB@CCC>CC
@3170960/1
aagaagtaccagaaacgggacttagccacaatctggtctggagaga
+3170960/1
CCCFFFDEHHHHHJJJJJJJJJJJIJJJJIJJJJJJJJJJJJJIJJ
@1088543/1
tgattttggaatgttttacattggatccgacaaattttcaaattaaagac
+1088543/1
CCCFFFFFHHHHHJJJJJJJJJJIJJJJJJJIJIJJJJJJJIJJJIJJIJ
@1088592/1
ggtgcacgcgcttgggcagagggaatctgattgtgctgttgtggaactgc
+1088592/1
?@1=BDDDDAFF6F@FF9EA8CEFFF@DA9<??/?@DFFIFFF<=@CFEE
@7252642/1
gcaagaagtaccagaaacgggacttagccacaatctggtctggagagaag
+7252642/1
CCCFFFFFFHHHHJJJJJJJJGHJJJJJJJJJJJJJJJJJJJJIJIJJJJ
@7252719/1
accagtggtcttcttgaacttcttcaattgacgcaagaagtaccagaaac
+7252719/1
CCCFFFFFHHHHHJJJJJJJJJJJJIIJJJJJJJJJJJJJGHIJJJJJJJ
@3171964/1
gtaggtgctgggcctcttgtatgcgaaggtgttgaggcgcttgtggtggt
+3171964/1
CCCFFFFFHGHHHJJJJJJJJJJJJIIIIFGHIJJJJJJJJJJJIJGHHE
@4175225/1
gacgatttcaccagtggtcttcttgaacttcttcaattgacgcaagaagt
+4175225/1
CCCFFFFFHHHHHJJJJJJJJJJJJJJJJJJJJJJJJJJJJIJJJJJJJ?
@7253162/1
gttgtgtacacctgagcgagactcataacgcagccagatgccaaagttct
+7253162/1
CCCFFFDEHDDFFIJJJJIJJJJJJJJJJJJJJJJJJJJJJJJJJJHIJJ
@1089342/1
tgactttcccgtttccaatctccaagacaggaggctccagtactttagct
+1089342/1
CCCFFFFFHHHHHJJJJIJJJJJJJJJJJJIJJJJJJJJJHIJJJJIJJJ
@1614574/1
gctcgctctccgaagggagcttgcggccgatgacctcatactccttcaac
+1614574/1
CCCFFFFFHHGHHJJJJJJJJJJJJJJJJHJJDHIJJJJIJJHHHHHFEF
@1089561/1
ggctcccatgtcacggtagcactgagtgacggcacctccgacactgaggt
+1089561/1
=?@DDDFAFHHFBHGEACGHJJIIIGHH9CBG@@DFHGGIHGGGHIDGGC
@2635255/1
ggtggtgcacgcgcttgggcagagggaatctgattgtgctgttgtggaac
+2635255/1
@C@DF:DDBFHDHIEIIIIFGIIIIDHGGIGIIEGIIIIEHDGGIIGIEH
@5706402/1
ctgagcgagactcataacgcagccagatgccaaagttctt
+5706402/1
@@@DDDD6FFDDFIICC?FGIHBDHGIIGIIIIIAGHCBF
@3172851/1
gagagaagatcctcatcttgtatagaggaggcttgggctcgctctccgaa
+3172851/1
CCCFFDFFHFABDBGGGIIJIGGIBHIG>GBHGEEHCGCGGGEIEGG:4;
@7780382/1
gtttcttggcatctatagatgtcggtggcgcacagggcacgcttgcgcat
+7780382/1
CCCFFFFFGHHHHJJJJIIJIHIJJHIJJJJIJJIJJJJJIJJJJIJJJH
@3173147/1
acacggtagcggaaggtgggttcgtgaatcatgccctcaatctgcaccag
+3173147/1
@C@FFFFFFHHGHJIIBHGIEHHHDHIIJIIIHIJHIGHIGFGGHIJJJJ
@5706657/1
caaaagaaaacctagaatcactggttcaaattcaaataaaatcactctgc
+5706657/1
;@;D;A:?:D>F?GGCHDEGGIHICEHEEGGIE>FFHEADHECGGIIA09
@2143200/1
cttgtatagaggaggcttgggctcgctctccgaagggagcttgcggccga
+2143200/1
CCCFFFFFHHHHHJJJJJHHIHJJJJJJJJJJJJJJJIIJJJJJJJHFDC
@2636242/1
ggatgcactacatttccgtccatcattttgtc
+2636242/1
@@@=?D?B:CD>DA@<?CGI:?B<?<FF@H??
@609135/1
ggagtgagcacgggctctgtgcctggctcccatgtcacggtagcactgag
+609135/1
??<;=BADADDF@FEEGIEHIBDG9FGIIEGCGEDDFFII?B@FEFFFII
@7781553/1
cagccagatgccaaagttcttgatcttcactgggctcttctctgggattt
+7781553/1
@@<DDDDDFHH??D?FAAF@HE@FCBDEE?CFHG?F;FFEHHGBGD;BFH
@2143735/1
ctgtggccggcggcacgcagacgccttgatgacctccactttgatgatct
+2143735/1
?B@DDFFFHHHGHJJJJJIJJJJJHHHHFFFFFFEEDEEDDDDDDDCCDE
@2636341/1
tggtggtgcacgcgcttgggcagagggaatctgattgtgctgttgtggaa
+2636341/1
?@<DDDDDCFDHHGHFFGHIHJJCFGGGCDFHIFIIICBCEGCGC=CA@E
@609233/1
gcaagaagtaccagaaacgggacttagccacaatctggtctggagagaag
+609233/1
@@@FFFFFDADDFGG@GHGCG@@DGBGHIIIGGGIIIGBGHHGDHBFHID
@2143797/1
gttgttaagaggtgttacctgcaacttggccaggttagggccaacagatt
+2143797/1
CCCFFFFFHHHHFHHHIJJJJJJIJJJJJJJJJJHIIJJJIJJJJJJIJJ
@7781684/1
aggcgcttgtggtggtgcacgcgcttgggcagagggaatctgattgtgct
+7781684/1
@@CDFFFFGHHGFBFFDGGHJJIJJJJJIIIJJDIIGIJJJJIJJIHHHH
@3691244/1
gcaagaagtaccagaaacgggacttagccaca
+3691244/1
@@@=DDDDHFDHHIIIIGA?FHIIIAHCGEGD
@7781937/1
aggtgttgaggcgcttgtggtggtgcacgcgcttgggcagagggaatctg
+7781937/1
@@BDDDDFHHHHHJJIJHIJFIGGHJJJJIJIJJIJIIIJJHHHFFFFEE
@6225475/1
gtcataatcttcagatactccaaagcattctgggctgcagatgactgtgc
+6225475/1
CC@FFFFFGGGGHJJJIJJJIJJIJIIJJJJJIJJIJIHIIJJJJIIIIJ
@4691113/1
cctgcaacttggccaggttagggccaacagattgtttgagatgtttgtga
+4691113/1
@@@FFDFDHHBFDFEEG?EEGEAHFHEHIIGIIEFAFGGIGGHE>GHDFC
@2144240/1
gcctcttgtatgcgaaggtgttgaggcgcttgtggtgg
+2144240/1
@@@DBBDFHGFFFIGGIB<CCFH9F@1C:DHEHEAGD1
@6225537/1
ctttgtccctgggtaaggtatttcagggt
+6225537/1
@@@DDDDDAF>DDGBAGIE4ADH<A<BG<
@7782130/1
ggcctcttgtatgcgaaggtgttgaggcgcttgtggtggtgcacgcgctt
+7782130/1
CCCFFFFFHHHHGJIGHIJFFHGIEHIGIIJJJJIJJJJGHJJJJJHHFD
@5217924/1
gacgcaagaagtaccagaaacgggacttagccacaatctggtctggagag
+5217924/1
CCCFFFFFHHHFHIIIIIIIIIJJGEGIJJJIIJJJIJJJIBFHIIIFGH
@5218031/1
gttgtggaactgcttcacctgtggccggcggcacgcagacgccttgatga
+5218031/1
??@1=B;D<DF:?EEFFBEGE@ABB@??CGFIIIB44=>>99;?B@@A;A
@4691581/1
ggtgcacgcgcttgggcagagggaatctgattgtgctgttgtggaactgc
+4691581/1
BBBFFFFFHHHHHJJJJJJJJJJJJJJJJJIJJJJJJJIJJIJJJIJJJI
@7255617/1
gccaaagttcttgatcttcactgggctcttctctgggatttc
+7255617/1
@@@DDDDDDFDDF>AE?<3C<AEG??AE@DDFFFEA9C?DEG
@5218430/1
ggagctgatgcttgctgggcctcaactgttggagctggttcagccttttt
+5218430/1
@C@FDFDEFBDFHEIE?CEGEGGEHHGBAEBFHFAGE@:B9?<D9BDFGG
@3692040/1
gcgcacagggcacgcttgcgcatgacatctatacatgccattggcg
+3692040/1
@@CBDAAFFDDHDHIAGHIHGIBH@E>FG909D0??BAF@FFGC8;
@5218504/1
agtgacggcacctccgacactgaggtcacggtactcgcggtacatgttgt
+5218504/1
CCCFFFFFHHHHHJIJJJJJJJJJJIJJJJJHJJJJJJJJHHHHHFFFFC
@5218522/1
ggtcacggtactcgcggtacatgttgtgtacacctgagcgagactcataa
+5218522/1
@@@DFDDFFFHDHGEGIHIHIJJJIJJIHGH???BDFGGIGGHHGICGAE
@7255843/1
ggcgcttgtggtggtgcacgcgcttgggcagagggaatctgattgtgctg
+7255843/1
CCCFFFFFHHHHHJHHIIJJJJJJJJJJJJJIJJJGJJJJJIDEHGIIJH
@610690/1
gttgaggcgcttgtggtggtgcacgcgcttgggcagagggaatctgattg
+610690/1
@BBFFFFFHHHHHIJJIJJJJJJJJJJJJJJJJJJJJJJJHHGHFFFFFF
@3692750/1
cacgcgcttgggcagagggaatctgattgtgctgttgtggaactgcttca
+3692750/1
@@@DFFFFHHFGHIJJJGIIJIIJGJJJJGIIIJJIJGHIEIJIJJJJIE
@7256270/1
cagccagatgccaaagttcttgatcttcactgggctcttctctgggattt
+7256270/1
B@CFFFFFHHHHHJJJHIJJJJJJJJJJJJJJJJJJJJJJJJJJJJJJJJ
@1615752/1
gtgggttgtcctgcagagcttgccacatcttgtaagcagcctgacgctta
+1615752/1
CCCFFFFFHFHHHFIJIJJGIJJIGJGJIIIJGIIIJJJFIJIJIBHHGH
@6226602/1
gccagatgccaaagttcttgatcttcactgggctcttctctgggatttcc
+6226602/1
CCCDDEBDHHHHHJHIJJGGIGIIJJIJJJFGJIGIIGIJJGIIIEIIHI
@1615843/1
aggaagtaggtgctgggcctcttgtatgcgaaggtgttgaggcgcttgtg
+1615843/1
@CCFFFFFGGHFHIIJIEGGJJIJIIJIJJIGGG:?BDGEHIIJJIIIHG
@7256548/1
gtgacggcacctccgacactgaggtcacggtactcgcggtacatgttgtg
+7256548/1
@C@DDDFFHFDFHIGHHIIIIIGG?DHIIIFGHGICHIIIHGHHG?CDEF
@4177604/1
gtggtgcacgcgcttgggcagagggaatctgattgtgctgttgtggaact
+4177604/1
CCCFFFFFHHHHHJJJJJJJJJJJJJJJJJJJJJJJJJJJJJJIJJIJJJ
@1616606/1
cacgcgcttgggcagagggaatctgattgtgctgttgtggaactgcttca
+1616606/1
CCCFFFFFHHHHHJJHJJJIIIJJJJJJJIIJJJIJJIIJJJJJJJJJJI
@7257131/1
ccagatgccaaagttcttgatcttcact
+7257131/1
@8:BBDDDBADFCAAFFGHHEHIIB9E:
@7783229/1
gcctcttgtatgcgaaggtgttgaggcgcttgtggtggtgcacgcgcttg
+7783229/1
CCCFFFFFHHHHHJJJJJCFHHJJJIJJJJJJIJJJJJHIJJJJJJHFFD
@4692521/1
ctgggcctcttgtatgcgaaggtgttgaggcgcttgtggtggtgcacgcg
+4692521/1
CCCFFFFFHHHHHJJJJJJJJJCGGHIJJJIJJJJJIJJIIIJHIJJJHH
@40607/1
tgattgtgctgttgtggaactgcttcacctgtggccggcggcacg
+40607/1
;?<AB>:=CDFFBD<CGFBE:EAHHE<HHI3:?DDE>E6DEF><5
@40653/1
ctcatcttgtatagaggaggcttgggctcgctctccgaagggagcttgcg
+40653/1
CCCFFFFFHHHHHJIIIHIIJIJBFHIJIIIJJIJIJJJFIJHGIJGGIG
@7257352/1
gcaagaagtaccagaaacgggacttagccacaatctggtctggagagaag
+7257352/1
@C?FFFFDDFDHFBGIIIGGIGHGHIEGIGGIIHHIGIIIIGEIIEHGGG
@4178759/1
cttgttgttaagaggtgttacctgcaacttggccaggttagggccaacag
+4178759/1
CCCFFFFFHHHHHJJGHIJJJJJJJJJJJJJJJJJJJHHHJJJJJJJJJJ
@3694607/1
catcaatttatcttcaaatgacgacaccacagttccagtctcaggcacat
+3694607/1
CCCFFFFFHHHHHJJJJJJJJJJJJJJJJJIJJJJJJJJJJJJJJJJJJJ
@7783839/1
gtcgtaacactccacatccaacaaggtcacagtcgatagattacggtcta
+7783839/1
BBCFFFFFHHHHHIJGIJGIJIJIJIGHJJJJIJJJJJJJJIGIJJFFIG
@7783977/1
gcaagaagtaccagaaacgggacttagccacaatctggtctggagagaa
+7783977/1
@@@D=?;D2A?F<DG:AG@?FCCGEB>FDEE@F@;BGFGFEFE9?9BF;
@3695005/1
gggaatctgattgtgctgttgtggaactgcttcacctgtggccggcggca
+3695005/1
CCCFFFFFHHHHHJJJJJJJJIIJJJJJJIJJJJJJJJJJJJJJJJJHFD
@7257963/1
gttggattttacaaagtttaccagatacattaacttcctatcaaatatag
+7257963/1
CCCFFFFFHHHHHIJJIJJJJJJJJJJJJJIJJJJJJJIJJJCCDHIJJI
@610823/1
gacgcaagaagtaccagaaacgggacttagccacaatctggtctggagag
+610823/1
@@@BDDADHHDHDIBGGHIIEE=?8DFBGIE@FFFBBDBDG9DBFFHCCH
@4179311/1
cttgggcagagggaatctgattgtgctgttgtggaactgcttcacctgtg
+4179311/1
@C@FA=ADFHFDFEAEHII@DGCFCCCFHGGD;CD?GH>GHGABFHC<DD
@7258044/1
cttcacctgtggccggcggcacgcagacgccttgatgacctccactttga
+7258044/1
CCCFFFFFDDDFHIIIGIJGIJJJJIIIHHFFFEDDEEEEDDDCDDDDCD
@4693303/1
ggaactgcttcacctgtggccggcggcacgcagacgccttg
+4693303/1
@@@BDDAD?FFF:CB?F@GGEGB:F<AGAGA;B=?9<>@8;
@7784379/1
ctgggcctcttgtatgcgaaggtgttgaggcgcttgtggtggtgcacgcg
+7784379/1
CCCFFFFFHHHHHJJJJJHIJJCGHHJIJJJJJJJJIJJIJJJJJJJJHG
@7258243/1
gagtgagcacgggctctgtgcctggctcccatgtcacggtagcactgagt
+7258243/1
@C@FDFFFGHDDFGGFHJGGIIGDGGEHGIIJJGIGHHG8BFGIIIIIJA
@41586/1
gccagatgccaaagttcttgatcttcactgggctcttctctgggatttcc
+41586/1
CCCFFFFFHHHHHJHHIIJJIIIJJIJJJJJIJJJJJJJJIJJGIJIJHI
@4693636/1
gcaagaagtaccagaaacgggacttagccacaatctggtctggagagaag
+4693636/1
@C@FFDEF:CFHHJHIIIGIFBFGGHJIJJJJGIGIIGDFHIIGGFGGGI
@7258470/1
gttggaatgattctggtgggttgtcctgcagagcttgccacatcttgtaa
+7258470/1
CCCFFFFFHHHHHJJJHIJJHIJJJJJJJJJJJJJJJJJJJJJJJJJJJJ
@3695601/1
gtgttgaggcgcttgtggtggtgcacgcgcttgggcagagggaatctgat
+3695601/1
B@BFFFFFHGGHHJJHIIFHIDFHIJIJJJJJJJJJJJJJHHHHFFFFFF
@6742886/1
agttagaaatgttacaacctctatactttgcattaaaataatgcccattt
+6742886/1
@CBFFFFFHGHHHIJJJJJJJJIJIJJGIJIJIJIJJJJJJJJJJJJJJJ
@7784793/1
gtagcactgagtgacggcacctccgacactgaggtcacggtactcgcggt
+7784793/1
@?@DDDDFHDDHBGGE@EGEIIECAHGGAEGGEGGIIGGEH<FD;CGEDB
@2145992/1
tcgacgagcaagtagttcttgaagcacagacacaggtgtcttcaacggaa
+2145992/1
@@@DDFDFHHHGFHGCGGHIIHIICGHGEHGGGGIIGGHGGH?FDFEGIG
@4693904/1
ggcggatgtatggcagtagctaactcgtccgagggtcaattcaatatact
+4693904/1
CCCFFFFFHHHHHJJJIJJJJJJJJJJJJJJJJJJFHIJJJJJJJJJJJJ
@5220139/1
tgcgaaggtgttgaggcgcttgtggtggtgcacgcgcttgggcagaggga
+5220139/1
B@@FDFFFAFDFHIGIIBHIIJHHHGIJIHJJJJJJJJJHHHHFFDDDDD
@7258768/1
cagtggtcttcttgaacttcttcaattgacgcaagaagtaccagaaacgg
+7258768/1
CCCFFFFFHHHHHJJJJJJJJJJJJJJJJJJJJJJJJJFGIJJJJJJJJJ
@3695962/1
cacctgtggccggcggcacgcagacgccttgatgacctccactttgatga
+3695962/1
CCCFFFFFHHHHHJJJJJJJJJJJJJHHHFFFFFEEEEEDDDDDDDDDDD
@611712/1
gtcttcttgaacttcttcaattgacgcaagaagtaccagaaacgggactt
+611712/1
@@CFFFFFHFHFHIGIJJJGJJIIIDHGIJGJIJJIIIGJJJIJIFIHGI
@4694013/1
ggcgcttgtggtggtgcacgcgcttgggcagagggaatctgattgtgctg
+4694013/1
CCCFFFFFHHHHHJHIIIJJJJJJJJJJJJJJJJJJJJJJJJJJJJJIJH
@5220288/1
caccagtggtcttcttgaacttcttcaattgacgcaagaagtaccagaaa
+5220288/1
CCCFFFFFHHGHHJJJJJJJJJJJJJJJJJJJJJJJJJJJIBGIJJJJIJ
@7785209/1
cgcaagaagtaccagaaacgggacttagccacaatctggtctggagagaa
+7785209/1
=@@DDDDDHFFFHEEGHIIGIIGI?E@EGDBFHBFCDHE?FEEG@G>FFD
@7785279/1
gacggcacctccgacactgaggtcacggtactcgcggtacatgttgtgta
+7785279/1
CCCFFFFFHHHHHIJJJJJIJJJJJJJJHIIJJJJJJHIJJHHHHHHFFF
@5220438/1
gttgtgtacacctgagcgagactcataacgcagccagatgccaaagttct
+5220438/1
CCCFFFDEHAAAFHIJJJJJJJJJJJJJJJJJJJJJJJJJJJJJJJJJJJ
@1616700/1
gtggaactgcttcacctgtggccggcggcacgcagacgccttgatgacct
+1616700/1
?@@;7:=DF?FBFGFFF;<AFECF6?FAFEBEFFDD@9<@@;@>@BEBB9
@5220484/1
gtcttcttgaacttcttcaattgacgcaagaagtacc
+5220484/1
<8;DDBDBBHAC<CFB<G?FCEFG?@A1@F9CF1?B9
@2636760/1
gtgctgttgtggaactgcttcacctgtggccggcggcacgcagacgcctt
+2636760/1
CCCFFFFFHHHHHJJJJJJJJJJJJJJJJJJJJJJJJHHFFDDDDDDDDD
@6743821/1
gaatttgtggcctggcgttgagggcaagttcatgcgtttttgctctggcg
+6743821/1
CCCFFFFFHHHHHJJJJIJJIJJJJJJJIIJJJJJJJJJJJJJIJJJJJJ
@5708255/1
gccgcgaacctccatcatattgtttgagatcgtcaaaccaaattccttca
+5708255/1
CCCFFFFFHHHHHJJJIJJIJIJJJIIJJJJJJJJJIHJIIJJJIJJJJI
@5221051/1
acctgagcgagactcataacgcagccagatgccaaagttcttgatcttca
+5221051/1
:::BDDFFHHHHHJJJJJJJJJJJJJJJJJJJJJJJJHIJJJJJJJJJJJ
@612696/1
ctcgcagcattatgggtcttccttcatggccgaggttggggcggcgcggg
+612696/1
@BCFFFFFHHHHHJJJFEHHJJJJJJJJJJJJHJJFHIJJJJHDDDDDDD
@3175481/1
gtggtggtgcacgcgcttgggcagagggaa
+3175481/1
@@@DDDD@FFD:<<@DFFDGECGAG@EF@?
@4695084/1
cacggtagcactgagtgacggcacctccgacactgaggtcacggtactcg
+4695084/1
@@@FFDDFFHHHHIGEGIEIJBHGIGHIIGIJJFIHIJCFGIJJ;@HGIA
@5221568/1
cgtgaatcatgccctcaatctgcaccagttcatacttgggcacagttcct
+5221568/1
@@@?DDD4?FHDFGADHBH@EHCCA:<AAFGEHGHCEHGI;??;DFCHDH
@4695209/1
gcctgacgcttagcaagtttcttagacttgccagttcccacttcacgacg
+4695209/1
C@CDDFDDFHFADCDFDCEGDHCCDHCHGHCHEFDFHIGIGGAHGGGGGG
@3176051/1
gcctattaacattatcatcgttctcagcatggtaagaaggtggcggccag
+3176051/1
@CCFFFFFHHHHHJJGHIJJJIIJJJIJJJJJHGHIIJJIIIIIGIDGHI
@5708873/1
gccagatgccaaagttcttgatcttcactgggctcttctctgggatttcc
+5708873/1
CCCFFFFFGHHHHJHHIJJJHIHJJHIJJJIJHIIJJJIJJJJJIIJJJI
@4179932/1
gtgctgggcctcttgtatgcgaaggtgttgaggcgcttgtggtggtgcac
+4179932/1
CCCFFFFFGHHHHJJIJJJJJHIIJFHHIJHIJJJJJJJJJJJJJGHJJJ
@1092074/1
gcaagaagtaccagaaacgggacttagccacaatctggtctggagagaag
+1092074/1
CCCFFFFFFHHHHJJJJJJJJJJJJJJJJJJJJJJJJJIJJJJHJJJJJI
@2637724/1
gcttgggcagagggaatctgattgtgctgttgtggaactgcttcacctgt
+2637724/1
?@@D?BDBFHDAA@EEHBHI@??FHHGGE:?EGB=G@DCHEHGGICGD89
@5709334/1
ccacaatctggtctggagagaagatcctcatcttgtatagaggaggcttg
+5709334/1
CCCFFFFFFHFCFHHJHIIEGIGGGIAHHHIJJIIIIIJJHHIFHIJJIG
@4695787/1
gtagcactgagtgacggcacctccgacactgaggtcacggtactcgcggt
+4695787/1
C@@FFFFFHHHHHJJIJIIJIJGIJGHIJHJFHIHIJJJJFHIJJJJHFB
@4180602/1
gtggaactgcttcacctgtggccggcggcacgcagacgccttgatgacct
+4180602/1
@??DDDEDD?HBB?DFHBAAEFEFGGHIIIBHBBH?DDAC?@CCCCAA>C
@4695825/1
cccacttcacgacgcttcagcagagtgcacacaatggtgaactggcgttc
+4695825/1
CCCFFFFFHHHHHJJJJJJJJJJHIFHIJJJJJJJJJHIJJJJJJJJIJJ
@4695845/1
tattacgcttgtgatattagcattttaatgtgtgaaaatattataatgga
+4695845/1
CCCFFFFFHHHHHJJJJJJJJJJJJJJJJJIIIIJJJJJJJJJJJJJJJJ
@1618903/1
atctgattgtgctgttgtggaactgcttcacctgtggccggcggcacgca
+1618903/1
?@@DDD?DHABFFIB>BCFH<HBFHIGGIIIIIIEHIGGBG:?BB<BBCB
@4181046/1
ctcagatgcaatttcttgcaagaattgcacaaagttgaagtccttgttgt
+4181046/1
CCCFFFFFHHHHHJJJJJJJJJJJJJJJJJJIJJHHHIJJHIJJJJJJJJ
@1092839/1
agcatacataataaaattagaggaagtaggtgctgggcctcttgtatgcg
+1092839/1
@@CFDFFFHHHHGGGIIJGIEHHGHJIHHIIJIJIGHCGHGIJIIIIIHG
@4181326/1
ccacgcctgggatgccacccggcaccactcccgggtgagg
+4181326/1
@<?DADDDHFBBB;>FFEFHID>?GGGG9BD=@FI@GC;6
@3696466/1
ctcatctttagcacttggttcatcttttgaagattctgatattgatagtt
+3696466/1
CCCFFFFFHHHHHJJJJJIIJJIJIJJJJJJJIJJJJJJJJJJJJJIIEI
@5710028/1
aggtgctgggcctcttgtatgcgaaggtgttgaggcgcttgtggtggtgc
+5710028/1
@@@BDDDDFDFBDGG:ECC<CHGF@CF:CCFFIIIIFIIIIIFIF;EADE
@2638850/1
atacataataaaattagaggaagtaggtgctgggcctcttgtatgcgaag
+2638850/1
CCCFFFFFHHHHGIJIJGIJIJJHJIIFHIJJJJIJJJJIJJIJJJIGII
@1093733/1
gtttgtctgttcgtctgtgcgcgctaatctcagaaacggctgatccgagt
+1093733/1
@@BFFFFFHHHHHJJJJHHJJJJJJJJJIJJJJJIJJJJJJJGIJIIEH?
@4697138/1
gcaagaagtaccagaaacgggacttagccacaatctggtctggagagaag
+4697138/1
CCCFFFFFFHHHHJJJJJJJJJJJJJJJJJJJJJJJJJJJJJJJJJJJJI
@2639337/1
atctgattgtgctgttgtggaactgcttcacctgtggccggcggcacgca
+2639337/1
@CCFFFFFGFFFFIHIGEFGGIJJIJJJIIIJJIIGGIHGIGGGHFEDDD
@2639342/1
ggtcttcttgaacttcttcaattgacgcaagaagtaccagaaacgggact
+2639342/1
CCCFFFFFHHGHFIJGHJJJJJJJIJIGIJJIGIJIGHGGIGGHIJJGHI
@4182704/1
gccagatgccaaagttcttgatcttcactgggctcttctctgggatttcc
+4182704/1
@@@DDDDDFAB>BD:EE@EHFHHIGBHEI>BFGGGIIIIGIIFIHGIIIG
@2147175/1
agggaatctgattgtgctgttgtggaactgcttcacctgtggccggcggc
+2147175/1
@@@ABDDFHGBDHICEHIGHCHIIIIFGIIIIIGABFHHCGIIIIIGHED
@2147235/1
gtgggttgtcctgcagagcttgccacatcttgtaagcagcctgacgctta
+2147235/1
CCCFFDFFHHHHHJJJJJJJJJJJJJJJJJJJJJJJJJJJJJJJJJJIII
@7786893/1
ctggagagaagatcctcatcttgtatagaggaggcttgggctcgctctcc
+7786893/1
@@@FDFFFFHFFDHGIJJJJJJGHGIIIJJJIIJJJJIIGGCFHIJGEIJ
@2147372/1
cagcatacataataaaattagaggaagtaggtgctgggcctcttgtatgc
+2147372/1
C@@FFFFFFFHFFGHIJJJJJGIJEHGIGIGFHHIGHHBCBHIGGIGJJI
@7259426/1
ctcatcttgtaaagaggaggcttgggctcgctctccgaagggagcttgcg
+7259426/1
CCCFFFFFHHH4HHIJJJJJJJJHHJIJJJIJJJIJJJJJJJEHGIJJJH
@1094491/1
ccagttcatatttgggcacagttcctcgacgagcaagtagttcttgaagc
+1094491/1
CCCFFFFFHHHHHJJJJJJIJIJJJJJJIJJGIJJJJJJIIJIIIJIJJI
@1094515/1
gtacacctgagcgagactcataacgcagccagatgccaaagttcttgatc
+1094515/1
111A=22=ADFDFIBHBHIIHEHBGHGBHE@FB?FGGDBFIDHCHHICGI
@5222099/1
cggctcgctacgatagtcactgttcccaacaagtatcctttgtatcagtc
+5222099/1
?@<DDAADDAHHAFB<CG<CFFBCAFH9DDCGIDF?GICAD>?D?FFH==
@4697994/1
gagggaatctgattgtgctgttgtggaactgcttcacctgtggccggcgg
+4697994/1
C@CFFFFFHHHGHIIHIHIJHIIJJJIJJJJJJGGEGGHIHGHJIJJGJH
@6744729/1
ccagaggcaagcgctccaagttgcttggaggcttgggcctgttttggtag
+6744729/1
CCCFFFDFHHHGHIJIJJJJEHIJJJJIJJJJJJIJJJJIJHIIJJICGG
@613788/1
gatttcaccagtggtcttcttgaacttcttcaattgacgcaagaagtacc
+613788/1
C@@FFDFFGHHDFHHEHJJIJJJJEGIGGHIGIIIGIIIIJGIIIIFGEE
@613864/1
gctgggcctcttgtatgcgaaggtgttgaggcgcttgtggtggtgcacgc
+613864/1
CCCFFF<DHHFHHEHIIIJIIJIEFGHGHDHIJJJJIHIIF?EGIGIJGH
@4698420/1
gtttattttgtttttctctgtgatctgtttcttggcatctatagatgtcg
+4698420/1
CCCFFFFFHHHHHJJJJJJJHGIJJJIJJJJJJHCEIIIJIJIIIJIIIH
@4698486/1
gtgctgttgtggaactgcttcacctgtggccggcggcacgcagacgcctt
+4698486/1
CCCFFFFFHHHHHJJJJJJJJJJJJJIJJJJJJIJJJHHFFDDDDDDDDD
@43119/1
acggcacctccgacactgaggtcacggtactcgcggtacatgttgtgtac
+43119/1
CCCFFFFFHHHHHJJJJJJJJIIJJJJHIIJJJJJJHIIJJJIIJHHHHH
@614669/1
ctgtttgtctgtttgtctgtttgtctgtttgtctgtttgtctgtttgtct
+614669/1
@@CDDEFFFHHHHIIJJJJCJIIHHGJIIHJFHGGFGGIFHIJHGGIGGG
@614752/1
gcgaaggtgttgaggcgcttgtggtggtgcacgcgcttgggcagagggaa
+614752/1
@CCFFFFDHHHHHIJHIIEIJJJJHIIGHGHHJIIJJJJJHHHFFFFDCE
@1095653/1
gccagatgccaaagttcttgatcttcactgggctcttctctgggatttcc
+1095653/1
CCCFFFFFHHHHHJHIJJJJJJJJJJJJJJIJJJJJJJJJJJJJIJJJJJ
@5223581/1
gcacgcgcttgggcagagggaatctgattgtgctgttgtggaactgcttc
+5223581/1
CCCFFFFFHHHHHJJJIJJJJJJJJJJJJJIJJJJJJJJJJJJJJJJJJJ
@6230793/1
ctgagcgagactcataacgcagccagatgccaaagttcttgatcttcact
+6230793/1
BCCFFFFFHHHHHJJJIJJIJJIJJIHIIJIJJFJHIJJJIJJJJJJIJI
@5711470/1
tgtacacctgagcgagactcataacgcagccagatgccaaagttcttgat
+5711470/1
@@@FFDDDHHHHGJJJFIJJJJJIGIJJJIJIGHHIJJIJJJIIIJJIIJ
@5712057/1
gctgggcctcttgtatgcgaaggtgttgaggcgcttttggt
+5712057/1
@@CFFD?DAFHHGGGGIBHHHJGDGFGHIJJJIJJJ/=CFB
@6231729/1
gcttcacctgtggccggcggcacgcagacgccttgatgacctccactttg
+6231729/1
@@@FDFFFHHF?>FBGBHIFGIIEIGH8EEHFFCA@ECDCCCCBACCCCC
@3699908/1
ggttcaccaagctagtggcgttgatgtcgcaagatagtgagacattcact
+3699908/1
@CCFFFFFHHHHHJJHIJJJJJJIJJJJJJJJJJJJIHIIIHIIIJGIGH
@2640653/1
gtgctgggcctcttgtatgcgaaggtgttgaggcgcttgtggtggtgcac
+2640653/1
@@@DDD?;CFHHDHIEBH@FHHIG>1CCFDGB@7DG?:@FGDHIEADHGG
@2640658/1
ggattttaatgttattattacagcatacataataaaattagaggaagtag
+2640658/1
CCCFFFFFHHHHHJJJJJJJJJJJIJIJJJJJJJJJJJJJJJJJJJJIJJ
@2640673/1
ggtgctgggcctcttgtatgcgaaggtgttgaggcgcttgtggtggtgca
+2640673/1
?@?DDDBDHFAFDGIGIIIGIIEHII:C:DGHJIBDGIJJ=CFFGG@DCH
@7789077/1
gtgctgttgtggaactgcttcacctgtggccggcggcacgcagacgcctt
+7789077/1
?:?DDF>DFDHAFHIGGFGIGIHBBBHHIIIIBA@FHBH?>ABCBBBBBB
@4700256/1
cgcaagaagtaccagaaacgggacttagccacaatctggtctggagagaa
+4700256/1
@@CFDFDDF<CHHFGBFHIIFIGHGEGE>GDHDBHIGIEHHIBF8B?BGG
@7789303/1
agtggtcttcttgaacttcttcaattgacgcaagaagtaccagaaacggg
+7789303/1
@C@FFFFFHHGHHJJJJJJJJJJJJJJJJJJJJJJJJFHIJJJJJJJJJJ
@7789312/1
gattgtgctgttgtggaactgcttcacctgtggccggcggcacgcagacg
+7789312/1
CCCFFFFFHHHHHIJJIIJJJJJJJJJJJJJJJJJJJJJJHHFFDDDDDD
@3700303/1
ggggcgtcgggtcacattacatactctgtatttcctcttcatggtgccac
+3700303/1
@@@D?DDAFHHDFGGIIIADGHFFGGIIFEFDEGCFHHHIDCDGHADEDH
@7789388/1
cgcaagaagtaccagaaacgggacttagccacaatctggtctggagagaa
+7789388/1
@??DDDFFHFHFHGIEGIGIEIGGEFFHGGHIIIIIIHIDFFGEAGGCCH
@2640981/1
gcaagaagtaccagaaacgggacttagccacaatctggtctggagagaag
+2640981/1
@@@7ADDD=:<DB:AFFBF;C1F;BB>?@?CB;F;<:?FEF?@FC3?B8D
@6745498/1
gtccaggcactatattgcagacctccagtggtaggtatgtatgtttatgc
+6745498/1
CCCFFFFFHHHHHJJJJJJJJJJJJJJJIJIHHIJGHIGJJJIIIJIJJI
@6232205/1
ggtgcacgcgcttgggcagagggaatctgattgtgctgttgtggaactgc
+6232205/1
BB@DFFFFHHHHHJJJJJJJJJJJJJJJJJJJJHJJJJJJJJJIJJJJJJ
@7789704/1
gttattattacagcatacataataaa
+7789704/1
@@<DDBADFF<FAA<F<AAA:3<FH:
@4700611/1
gccagatgccaaagttcttgatcttcactgggctcttctctgggatttcc
+4700611/1
@@@FDDFDFHHFFGEGHGHGBHIIIGIJHIGIJGIGIIJIJICEEDGEHG
@3700757/1
gtcttcttgaacttcttcaattgacgcaagaagtaccagaaacgggactt
+3700757/1
@@@DDDDDDFDDFEHHEH>FHHF>BHGBFHDGI9??@CDBD?F=?F@FHG
@3700770/1
tgctgggcctcttgtatgcgaaggtgttgaggcgcttgtggtggtgcacg
+3700770/1
CCCFFFFFHHGHGIJJIJIIGHIJGHFGGGJJIJIJJJGIJGIIIHIGIF
@4700677/1
gtacacctgagcgagactcataacgcagccagatgccaaagttcttgatc
+4700677/1
==BFBABDHHHHHJJJJJJJJJJDHIJJJJJJJJJJJJJJIGHIJJJJJJ
@3700937/1
gaggaagtaggtgctgggcctcttgtatgcgaaggtgttgaggcgcttgt
+3700937/1
@@CFFFFBCFDDHEHGBHIJJIEIEEDHHEHGFHH:BGHECBGGGGGGHG
@4185501/1
gctgggcctcttgtatgcgaaggtgttgaggcgcttgtggtggtgcacgc
+4185501/1
CCCFFFFFHHHHHJJJJJJHIGJCHGHJIJJJJJJJJIIJIIJHIJIJJG
@4700923/1
cgcaagaagtaccagaaacgggacttagccacaatctggtctggagagaa
+4700923/1
CCCFFFFFHHHHHJJJJJJJJJJJJJJJJJJJJJJJJJJIJJJJJJJJJJ
@615039/1
ctgacgcttagcaagtttcttagacttgccagttcccacttcacgacgct
+615039/1
CCCFFFFFHHHHHJJJJJJJJJJJJJJJJJJJJJJJJJJJJJJJJJJJJJ
@7790362/1
gtggattttaatgttattattacagcatacataataaaattagaggaagt
+7790362/1
@@@FDEFFHHHHHIJIJJJJJJJJJJJJIJJJJJJJJIJJJJJJJJJJJI
@2641517/1
tacataataaaattagaggaagtaggtgctgggcctcttgtatgcgaagg
+2641517/1
CCCFFFFFHHHHHJJJJJJJJJIJJJHHIJJJJJJJJJJJJJJJJJJIJJ
@5713084/1
gtaccagaaacgggacttagccacaatctggtctggagagaagatcctca
+5713084/1
@@?BDDBDAFBFDDF@EGG>DCEGHEGEEHIBDFGEIBDFDH99D?BE<F
@4701077/1
actgaggtcacggtactcgcggtacatgttgtgtacacctgagcgagact
+4701077/1
CCCFFFFDHHHHHHIJJJJJJJIIIJJJJJJJJJJJ??BFHHIJJJJIIJ
@5224131/1
catgttgtgtacacctgagcgagactcataacgcagccagatgccaaagt
+5224131/1
BCCFFFFFHHHHHJIJJIJJJJJJJJJJJJJJJJJJJJJJJJJJJJJIJC
@7790664/1
gggctcgctctccgaagggagcttgcggccgatgacctcatactccttca
+7790664/1
B@CFFFFFHHHHGJJJJJJJJJJJJJJJJJJJJJIJJHHHHHHFFFFFFE
@3701673/1
gacgatttcaccagtggtcttcttgaacttcttcaattgacgcaagaagt
+3701673/1
@@?DDABDF<CF<<AEGCIHH>FC<4<<FEFIIIIGE<FFGBEIIGE@C9
@4701239/1
catacataataaaattagaggaagtaggtgctgggcctcttgtatgcgaa
+4701239/1
CCCFFFFFHHHHGIJJJJIJJJJJFHIJHIIJJJIJJJJIJJEHJJJJJI
@7790853/1
cactgagtgacggcacctccgacactgaggtcacggtactcgcggtacat
+7790853/1
CCCFFFFDHHHHHJJJJJJJJJJJJJJJJJHIJJJJIIJJJJJJHHFEFE
@6746438/1
tctgtgatctgtttcttggcatctatagatgtcggtggcgcacagggcac
+6746438/1
@CCFDEFFHDDDFBGGIH@EHHCHIIIHEHIGIGIFEHE>HIIFIGIEHH
@615625/1
ctgttgtggaactgcttcacctgtggccggcggcacgcagacgccttgat
+615625/1
@CCFFFEFHHHHHJIIJJIIJJJIEGIIIJJIIIJHFDFFDEDDDDDDDD
@5713404/1
gttggggcgcttgtggtggtgcacgcgcttgggcagagggaatctgattg
+5713404/1
@?@FFADDHHGHH?DBGHIDGGHIGHHGGIIHHHFFFFAA>ABCCDCCCC
@2641914/1
gttttacaagggcaggttgaactcacaccattcaatttaaaagaaactgg
+2641914/1
@@@FFFFFHHHGHIIJGFHGICIGHIJIIJJIJIJJJJIGIIFGIIIHII
@615756/1
caccagtggtcttcttgaacttcttcaattgacgcaagaagtaccagaaa
+615756/1
CCCFFFFDDHGFHJJJIIGGIIJJJJJJJIJJJJJJJJIJJGHIJJIIJJ
@7261281/1
gctcgctctccgaagggagcttgcggccgatgacctcatactccttcaac
+7261281/1
@@@FDDDFHFDFFDEEICGHGHJGHIGII<BHGHGGHIJIJHEHEHECEF
@4185940/1
agatgccaaagttcttgatcttcactgggctcttctctgggatttccctg
+4185940/1
CCCFFFFFHHHHHJJJJJJJJJJJJJJJJJJJJJJJJJJJJHIJJJJJJJ
@43849/1
atacataataaaattagaggaagtaggtgctgggcctcttgtatgcgaag
+43849/1
@CCFFFFFHHHGHJGIIIIIJJEFHEHFHGHJIFIIIJHIIGHEGIJIIJ
@1096425/1
agcatacataataaaattagaggaagtaggtgctgggcctcttgtatgcg
+1096425/1
CCCFFFFFHHHHHJJJJJJJIJJJJJGIJJIJJJJJJJJJJJJJJJJJIJ
@1096435/1
cataataaaattagaggaagtaggtgctgggcctcttgtatgcgaaggtg
+1096435/1
@@@DDDDDFDFB?GBDE;?EFEEGHEIGGGIIIIICHGIGIF4:FFHGHG
@44040/1
gcggcaaacgcctattaacattatcatcgttctcagcatggtaagaaggt
+44040/1
CCCFFFFFHHHHHJJJJJJJJJJJJJJJJJJJJJJJJJJJJHIJIIJJJC
@44061/1
ttgaacttcttcaattgacgcaagaagtaccagaaacgggacttagccac
+44061/1
@??DDFFFHHHHHIIJIJJJJJJJJJG?FHJIIDGHIGBHFHIJJJJEII
@7261615/1
gaggaagtaggtgctgggcctcttgtatgcgaaggtgttgaggcgcttgt
+7261615/1
C@CFFFFFHHHFHHJJJJJJJJIJJJJJJJJJJJJGGGHIJJJIJJIJJH
@616389/1
gcgccattttggccgcagctcgcttggcttgagatttgttgcgaccgatg
+616389/1
CCCFFFFFHHHHHJJJJJJJJJJJJJJJJJJIJGJJJJIJJIJJIJFDDD
@1096748/1
gcaagaagtaccagaaacgggacttagccacaatctggtctggagagaag
+1096748/1
CCCFFFFFFHHHHJJJJJJJJHJJJJJJJJJJJIJJJJIIJJJIIJJIJI
@6233897/1
ggatggagtgagcacgggctctgtgcctggctcccatgtcacggtagcac
+6233897/1
CCCFFFFFHHHHHJJJJJJJJJJJJJJJJJJJJJJJJJJJJJJJHIJJJJ
@616699/1
gcgcttgtggtggtgcacgcgcttgggcagagggaatctgattgtgctgt
+616699/1
@BCFFFFFHGHHHIHIIJJJJJIIJJJJJJIJIJHIJJJJIJJJIJJJJI
@6233994/1
gggttttttaaactcatattttcatggtaccaagttatgaatttttcaaa
+6233994/1
@@C?DDDDHHAFDIJIGIJIIGF@HIICEGIGIJ?DDIIIJJJJIGIAGG
@1622065/1
gccgcttactggacccgtggcccactccgtattgcatgccgccgataaat
+1622065/1
CCCFFFFFHHHHHJJJJJJJJJJJJJJJJIJJJJJJJJJJJJJIJHHFFF
@44611/1
tcataacgcagccagatgccaaagttcttgatcttcactgggctcttctc
+44611/1
@C@F?D?DADD>DGHIEGGEG9;EGGI@EGGHBHIIICGGCCAHGHICED
@616921/1
ataaaattagaggaagtaggtgctgggcctcttgtatgcgaagg
+616921/1
@C@DFFFFHGFBD9F>?CF:IGIHGII?C?BDBF@GE>G>GGHD
@616949/1
acggtactcgcggtacatgttgtgtacacctgagcgagactcataacgca
+616949/1
@CCFFDFFDHHHGIJJIIJGGHHIJGJC?BFHAHII@FGIGJGIJJJJJE
@44715/1
gttgaggcgcttgtggtggtgcacgcgcttgggcagagggaatctgattg
+44715/1
CBBFFFFFHHHHHJJJJJJHHJJJJJJJJJJJJJIJJJJJHHHHFFFFFF
@3180081/1
cagtggtcttcttgaacttcttcaattgacgcaagaagtaccagaaacgg
+3180081/1
CCCFFFFFHHHHHIJJJJJJJJJJJJJJJJJJIJJJJJDHIJJJJIJJJJ
@4187152/1
gtctgtttgtctgttcgtctgtgcgcgctaatctcagaaacggctgatcc
+4187152/1
C@BFFFFFHHHHHHGIJHIIJHIJJJJJJJJJJJJJJJGJJJJJJJJJJJ
@3702081/1
acggtactcgcggtacatgttgtgtacacctgagcgagactcataacgca
+3702081/1
=?@;4A?4?DFAF<CFBDGHGAGCDGI?1:B??BAAD<F0BCB8=CD;EE
@7791110/1
gtcacggtagcactgagtgacggcacctccgacactgaggtcacggtact
+7791110/1
@?@D?DDADFHHHIIIIAC@H7@:FGHIGGIGHGIIIIIIBFGGHDHIHE
@7791141/1
gtcgagtagagccttagctgcggaatgcttagcttccttcttagagcgtc
+7791141/1
CCCFFFFEBDHGHJJJJJIJGIIIIJJIJJJIGHJIJJGIJJIJJJIJJJ
@4701791/1
cgcagccagatgccaaagttcttgatcttcactgggctcttctctgggat
+4701791/1
CCCFFFFFHHHHHJJJJJHJJJJJJJJJJJJJJJJJJJJIJJJJJJJJJJ
@7791596/1
gccagatgccaaagttcttgatcttcactgggctcttctctgggatttcc
+7791596/1
CCCFFFFFGHGHHJHJJJJJJJJJJJJJJJJJJJJJJJJJJJJJJJJJJJ
@3702851/1
gcaagaagtaccagaaacgggacttagccacaatctggtctggagagaag
+3702851/1
@CCFFFFFHGHHHJJIIIJJJJJJJJJIJIJJJJJJJJHHIJJHIHIGIJ
@3702922/1
gtgctgttgtggaactgcttcacctgtggccggcggcacgcagacgcctt
+3702922/1
CCCFFFFFHHHHHJJJJJJJJJJJJIJJJJJJJJJJJHHFFDDDDDDDDD
@7792216/1
gtcacggtagcactgagtgacggcacctccgacactgaggtcacggtact
+7792216/1
C@CFFFFDFHFHHJIJJCHHIGJGGIIJJJJJJJJJJJJJIIIJJIEGHE
@5714369/1
cttagagcgtcccgtacccatagcaacaagatcag
+5714369/1
CCCFFFFFHHHHHGGIIJJJJJHIJIJJJJIJJJJ
@3703179/1
gtccgaaacatcaaatatcttgacttggcaaagagttgtcgatatgtgga
+3703179/1
CCCFFFFFHHHHHJJJJJJJJJJJJIJJJJJJJHJFHIHIJIJJJJHIIH
@45797/1
gggctctgtgcctggctcccatgtcacggtagcactgagtgacggcacct
+45797/1
CCCFFFFFHHHHHIGIIJJJIIJJIJJJJHIJJJJJJJJFHIIJJIIJJG
@4702362/1
gtgggttgtcctgcagagcttgccacatcttgtaagcagcctgacgctta
+4702362/1
CCCFFFFFHHHHHJJJJJJJJJJJJJJJJJJJJJJJJJJJJJJJJJJJJJ
@5714469/1
gctgggcctcttgtatgcgaaggtgttgaggcgcttgtggtggtgcacgc
+5714469/1
@@@DDFDDHHFFHBGGHGEBEGG1CEEFBGGGEEHIGHIIFFH@CACGHH
@7792359/1
ggatttggttgaaatttggtacagatatagtttagaaccttagaaaggac
+7792359/1
CC@FFFFFHHHHHIJJJJJHIJJJJJJJJJIJJJJJJJJJJJJJJIJJJI
@7792432/1
gctctgtgcctggctcccatgtcacggtagcactgagtgacggcacctcc
+7792432/1
CCCFFFFFGHHHHIJJJJJJJJJJJJJHIJJJJJJJJHIIJJJJJJJJJJ
@2643050/1
ggcaagggatcctaacttcgcaaccactaattccagtgataaattcactc
+2643050/1
CCCFFFFFGHHHHJJIJJJIJJJJJJJIJJJJJJJJIJIIJIJJJJJJJJ
@45972/1
tgaggcgcttgtggtggtgcacgcgcttgggcagagggaatctgattgtg
+45972/1
CCCFFFFFHHHHHJJJJIJJJJJJJJJJJJJJJJIJJJHHHHHHFFFFFF
@4702694/1
gggaatctgattgtgctgttgtggaactgcttcacctgtggccggcggca
+4702694/1
CCCFFFFFHHHHHJJJJJJJJIJJJIJJJJJJJJJJJJIJJJJJJJJHFD
@7792831/1
gccagatgccaaagttcttgatcttcactgggctcttctctgggatttcc
+7792831/1
CCCFFFFFHHHHHJJJJJJJJJJJJJJJJJJJJJJJJJJJJJJJIJJJJJ
@7792889/1
ctgggcctcttgtatgcgaaggtgttgaggcgcttgtggtggtgcacgcg
+7792889/1
CCCFFFFFHHHHHHJJJJJIJJFHGHJIJJJJJJJJIJJIJJIIJJJJHH
@46307/1
acggcacctccgacactgaggtcacggtactcgcggtacatgttgtgtac
+46307/1
CCCFFFFFHFHHGJJIJJJJIGHIJJJFHIJJIJJJAEHGIIEHHHHHHH
@3703892/1
tggagagaagatcctcatcttgtatagaggaggcttgggctcgctctccg
+3703892/1
CCCFFFFFHHHHHJJIJJJJJJJIJJJIJJJJJJJJFEIIJJJIJJIJJI
@2643443/1
tgctgttgtggaactgcttcacctgtggccggcggcacgcagacgccttg
+2643443/1
CCCFFFFFHHHHHIGIGIJJJIIIJJJJIIJJIIIIFHHFFDDDDDDDBD
@7793069/1
gcttcacctgtggccggcggcacgcagacgccttgatgacctccactttg
+7793069/1
CCCFFFFFHHHHHJJJJIJJJJJJIIJJHHHFFDEEEEEDDDDDDDDDDD
@2643552/1
agcgagactcataacgcagccagatgccaaagttcttgatcttcactggg
+2643552/1
@@@D??18<<?AFFE1:@?CEEE@39CFEA;BFBBFEFE?@?DDF<D>;9
@4703272/1
acagcatacataataaaattagaggaagtaggtgctgggcctcttgtatg
+4703272/1
CCCFFFFFHHHHHJJJJJJJJJIJJJJJIJJJHIIJJJJJJJJJJJJJJJ
@4703328/1
gccagatgccaaagttcttgatcttcactgggctcttctctgggatttcc
+4703328/1
CCCFFFFFHHHHHJIGHHJJIIJJJGHJJICEHIIIJJJJJIJGGIIJJJ
@3180458/1
ggttattgttatgtcgatgtcgaacccaaaaatgtaattaactttttttt
+3180458/1
?@=DD?8DC=CDAFGGBEAFHEHHI?ECEBA?CB9?BGFBHB<DGHC@BH
@1622749/1
gcaagatagtgagacattcactttttagtcataatcttcagatactccaa
+1622749/1
CCCFFFFFGFHHHHIFHHIJJJJJJJJJFHGIJJJJJJJJJJJJJJJJJH
@1622835/1
cgcagccagatgccaaagttcttgatcttcactgggctcttctctgggat
+1622835/1
CCCFFFFFHHHHHJJJJJIIJJJJJJJJJJJJJJJJJJJJJJJJJJJJJI
@6234681/1
gctcagatgcaatttcttgcaagaattgcacaaagttgaagtccttgttg
+6234681/1
CCCFFFFFHHHHHJJJJJJJJJJJJJJJJJJJJJJJJJJJJIIJJJJJJJ
@617423/1
cctaaatctatggggcgggatggtcgtttgaaaaattgacggccagcctt
+617423/1
CCCFFFFFHHHHHJJJJJJHIJJGHHHFFFEEEEEEDDDDDDDDDDDDDD
@4189334/1
gctgggcctcttgtatgcgaaggtgttgaggcgcttgtggtggtgcacgc
+4189334/1
@@@DDDABFFHBHCEEDAEGHAG1???FHICHIIIAHBCFHG15@C77;8
@6747666/1
ggtgctgggcctcttgtatgcgaaggtgttgaggcgcttgtggtggtgca
+6747666/1
@@@DDDDB=FHHBHHHH@EHEGD?FH9E?D@9:DBGE<FIHGH=FE;CAE
@7262578/1
gccacaatctggtctggagagaagatcctcatcttgtatagaggaggctt
+7262578/1
CCCFFFFFHHHHHIJJIIJIJJJJJJJJIJJJJJJJJJJJJJJJJJJJII
@1097785/1
gttgtggaactgcttcacctgtggccggcggcacgcagacgccttgatga
+1097785/1
@@@FDFDFHHHHFIIJJJJJIJJJJJJJJIJJJJHFFFDEDDDDDDDCDD
@6234769/1
tggtggtgcacgcgcttgggcagagggaatctgattgtgctgttgtggaa
+6234769/1
?<;=:=0ADFCFACDGIEGIEEFHIIFF;DFGHGGGGHIIIGCGGDECHE
@7262627/1
ggatggagtgagcacgggctctgtgcctggctcccatgtcacggtagcac
+7262627/1
CCCFFFFFHHHHHJJJJJJJJJJJJJJJJJJJJJJJJJJJJJJJGIJJJJ
@3180933/1
tcataacgcagccagatgccaaagttcttgatcttcactgggctcttctc
+3180933/1
@@@DDD;D6FHDHHIHBBFEHH<CFCAG@>?@<D?B4FE>G=??D>FFDD
@617633/1
cagcatacataataaaattagaggaagtaggtgctgggcctcttgtatgc
+617633/1
CCCFFFFFHHHHHJJJJJJJJJJJJJJIIJJHHIJJJJJJJJJJJJJJJI
@6747876/1
gtggattttaatgttattattacagcatacataataaaattagaggaagt
+6747876/1
@@@FDDDDFDAHHJJJIBFIECFADDEFFEFHFFHEEHGEHCHIGH>BFF
@7262801/1
tgggcctcttgtatgcgaaggtgttgaggcgcttgtggtggtgcacgcgc
+7262801/1
@CCFDFFFGHHHGJJJJGIHHHIIJJGIJIIJJJJIIJJGIHGDHIIIGF
@6235009/1
gctgggcctcttgtatgcgaaggtgttgaggcgcttgtggtggtgcacgc
+6235009/1
CCCFFFFFHHHHHIIJJJJIIJJ?FFEHIJJFIJGIJGIIFHIHHIJJJH
@617754/1
gccttgggaagcctttgtgcgccacatcaatgttgataaaggctttattg
+617754/1
CCCFFFFFHHDHDHGGIFHGIIIGGIGHHIJIFIDHGEHE:BDGIJJJIG
@617796/1
ggcatctatagatgtcggtggcgcacagggcacgcttgcgcatgacatct
+617796/1
BCCFFFFFHHHHHJJJJJFHIIJJJJJJJJJJJJJJJJJJJJJJJJJJHH
@1623468/1
gcaagaagtaccagaaacgggacttagccacaatctggtctggagagaag
+1623468/1
CCCFFFFFFHHHHJJIIJJJJJJJJJJJJJJJJJJIJJIJJJJJJIJJJI
@1098126/1
gtcgtccttttgaggatctcaatccgatcgttgtattcagctggtggagc
+1098126/1
@@@FFDDFGHHHDGHBGHIJIGJGHIIHJJHHJFFIGGHIGHIIDFHIJC
@3181227/1
ggcgcttgtggtggtgcacgcgcttgggcagagggaatctgattgtgctg
+3181227/1
CCCFFFFFHFFHHHJJJJJJJIGJIJIJIJJHIJJHHIJJJIJJJJJJJH
@2151343/1
cagcatacataataaaattagaggaagtaggtgctgggcctcttgtatgc
+2151343/1
CCCFFFFFGHHHHJJJJJJJJJJJJJIGIIJIIJJJJJIJJIJJJHIIJI
@1623605/1
gtctatgtctatcggctccgatttgtcgtcccaaggaaactccttgttaa
+1623605/1
B@BFFFFDDHHHHIIIJJJEGHIJIIIGHJIGIJGIGGIIIIJBHIIGGI
@1623639/1
cttgggcagagggaatctgattgtgctgttgtggaactgcttcacctgtg
+1623639/1
CCCFFFFFHHHHHJJJJJJJJJJHHJJJIJJJJJJJJJJJJJJJJJJJII
@4189955/1
gttgaacggaactccaatcctttactcgaatagtcttttctaacttgaac
+4189955/1
CCCFFFFFHHHHHJJJJJJJJJJJJJJJIJJJIIJJJJJJJJIIJJJIJJ
@5226148/1
gacgatttcaccagtggtcttcttgaacttcttcaattgacgcaagaagt
+5226148/1
@@@FDDDBBFAHHGFBDFHGEEHFHIGAEEGGGGEGIEDGFFEGBFDHC9
@7263481/1
ttgtgaaactgcgacaccttgtggctgtgacttgtagt
+7263481/1
CCCFFFFFHHHGHJJJJJJJJIJJIIJHJIJJJJJJJI
@6235720/1
ccacaatctggtctggagagaagatcctcatcttgtatagaggaggcttg
+6235720/1
CCCFFFFFHHHAFHIIGHGIJJGIJJJGEHIGIJJIJIIGGIIDGIJJG@
@2151804/1
gcatacataataaaattagaggaagtaggtgctgggcctcttgtatgcga
+2151804/1
@@@DDDADHHGDHGIGHGIHGEGGGHHIJIJJIJ>D=GHHGGIDDFGHGI
@5226299/1
ggcagagggaatctgattgtgctgttgtggaactgcttcacctgtggccg
+5226299/1
@@@DDADBC:DFFIHGIIED?@EBHHEHGEGBEGHIIIEE@DHIIIIBHI
@1099046/1
gcgaaggtgttgaggcgcttgtggtggtgcacgcgcttgggcagagggaa
+1099046/1
@@@DDDFACFDDHIJJJIIJIJJJHIGFFHGGHIJJJJIIHGHFEEECAC
@7263830/1
gtcgccattcctagtacggtatctcccacacgtttcacttcagcatagac
+7263830/1
CCCFFFFFHHHHHJHIJJJFHIJJJJJJJJJJGIJJJJJJJJJJJIJJJJ
@1624457/1
ctcatcttgtatagaggaggcttgggctcgctctccgaagggagcttgcg
+1624457/1
CCCFFFFFHDFAFDBGIHIGIGJGHFIJJI>DGGGGIIGGIJCBHHIIGH
@3182288/1
gtggattttaatgttattattacagcatacataataaaattagaggaagt
+3182288/1
@:?DDDDDFHHF?CGBHG@IIEHIIGIIHHGIDEHIIBHHHGHIHECHHB
@1099821/1
cggcacctccgacactgaggtcacggtactcgcggtacatgttgtgtaca
+1099821/1
@@@DDDDFHFHHHEGIIIIICFHIGGBFFDHEGIGAFFHIIEGGEDEEHE
@3183074/1
ctcttgtatgcgaaggtgttgaggcgcttgtggtggtgcacgcgcttggg
+3183074/1
CCCFFFFFHHHHHJJJEGHIJJJJIJJJJJHIJJJJIJJJJJJJHFFFDD
@5227883/1
tggtgctatcagtaaaccactctcgtcaatcaaatacttcagcacttcac
+5227883/1
BCCDDFFFHHHHHIJIJIIJJJJJJIJIIJJJJIJJJJIJJJIIIJJJJJ
@6749897/1
cgcaagaagtaccagaaacgggacttagccacaatctggtctggagagaa
+6749897/1
CCCFFFFFHHHHHJJJJJJJJJJJJJJJJJJJJJJJJJJJJJJJIJJJJI
@3183529/1
gcgtgcaggatcctcgtcattgcctggcatacaaggcaaagcaccgacga
+3183529/1
CCCFFFFFHGHHGJJJJJJJIIIIJJJJJJJJJJJIGIGJJJIJJJIJJD
@1625871/1
gtcacggtagcactgagtgacggcacctccgacactgaggtcacggtact
+1625871/1
CCCFFFFDHHHHHJJJJGIJJJJIJJJJJJJJJJJJJJJJIIJJJJDGHH
@3183660/1
cgcttgggcagagggaatctgattgtgctgttgtggaactgcttcacctg
+3183660/1
@@@DD:DB>BFHFBFH9GGH>AFACEFCA?G@G;D7DF9@GIIIIDD>BD
@5228224/1
tgtggaactgcttcacctgtggccggcggcacgcagacgccttgatgacc
+5228224/1
C@CFFFFFGFAHHIEGIJGGCHIIJIJIIDGGGFEEBECCBB@CCDDACD
@1100614/1
gcaagaagtaccagaaacgggacttagccacaatctggtctggagagaag
+1100614/1
CCCFFFFFCFHHHJIIIIJJJGIGHIIGIIIJJJJIJIGHJIJJJIGGIE
@4704752/1
ggcagagggaatctgattgtgctgttgtggaactgcttcacctgtggccg
+4704752/1
CCCFFFFFHHHHHJJIJJJHIJJJJJJJIJJJJJJJJJIJJJJIJJJJJJ
@3184484/1
cttcaattgacgcaagaagtaccagaaacgggacttagccacaatctggt
+3184484/1
CCCFFFFFHHHHHIJJJGGFHIJJJJJJJJIJIIGJJJJJJIJGIIJJJF
@5229056/1
gtcacggtagcactgagtgacggcacctccgacactgaggtcacggtact
+5229056/1
CCCFFFFDHGHHHJJJJGHIJJJJJJJJJJJJJJJJJIJJHIJJJICGFH
@1101173/1
gttgtggaactgcttcacctgtggccggcggca
+1101173/1
@?;?ADDA:;BFDHGFFEIH??EFGFHB?DBE/
@1627050/1
gggacttagccacaatctggtctggagagaagatcctcatcttgtat
+1627050/1
CCCFFFFFHHFHHJJJJIJJJJJJJIJIJJJJJIJJJJJJJJJJIJJ
@1627075/1
gtggattttaatgttattattacagcatacataataaaattagaggaagt
+1627075/1
BBCFFFFFGHHHHHIJJJJJJJJJJJIJIJJJIJJJJJJJJJJIJJIGIB
@1101214/1
ggatagctggacaaggcactggcaacgaccaatcatggacttttcttcaa
+1101214/1
CC@FFFFFHHHHHIIJJJJJIIJJJJJJJGIGIJJIJIIIIIJJJJJIII
@5229374/1
gcacgcgcttgggcagagggaatctgattgtgctgttgtggaactgcttc
+5229374/1
CCCFFFFFHHHHHJJJJJJJJJJJJJJJJJJJJJJJJJJJJJJJJJIJJJ
@46603/1
tttgtctgttcgtctgtgcgcgctaatctcagaaacggctgatccgagtt
+46603/1
@?@DDDFDHHGHHDGECEGGGHIIIGFHDDHIDDEIEFDBG9FHGI;BHE
@3704461/1
ctccgacactgaggtcacggtactcgcggtacatgttgtgtacacctgag
+3704461/1
@CCDFFFFHGGFFH<CGIIIFHIEHGGHIJIIGGF=CDFCFHDGHGIGEG
@46689/1
agagccttagctgcggaatgcttagcttccttcttagagcgtcccgtacc
+46689/1
BCCFFFDFHHHHHJJJJJJJJJJJIJJJJJJJJJJJJJJIJGHJJJGHIJ
@7793654/1
gctgccattatgtagactgttgtgttgaccaataatgggttaatcagact
+7793654/1
@@@DDDDAAHHBA:CE>FFDIIIIEEHEBE?CE?:CGFCHCHAFIEEH@G
@4705573/1
tcttgaacttcttcaattgacgcaagaagtaccagaaacgggacttagcc
+4705573/1
CCCFFFFFHHHHHJJJJJJJJJJJJJJJJHJJJJJJJJJJJJJJJJJJJJ
@5717753/1
atagcaacaagatcagcgactgtcacacgg
+5717753/1
?<?712A;F=FFHEAFFGHIG@FCG<C9:8
@7793859/1
accagtggtcttcttgaacttcttcaattgacgcaagaagtaccagaaac
+7793859/1
CCCFFFFFHHHHHJJJJJJJJJJJJJJJJJJJJJJJJJJJGHJJJJJJJJ
@3705043/1
gcacgcgcttgggcagagggaatctgattgtgctgttgtggaactgcttc
+3705043/1
CCCFFFFFHHHHHIJJJJJJGIJJJJJJJJJJIIJJJJJJJJIJJIJJJJ
@2644037/1
cacctgtggccggcggcacgcagacgccttgatgacctccactttgatga
+2644037/1
CCCFFFFFHHHHHIJJJJJJJJJJJJHHHFFFFFEEEEEDDDDDDDDDDE
@619415/1
tgattctttaatttgacataacttttttatttatgaaccgattgacatga
+619415/1
CCCFFFFFHHHHHJJJJJJJJJJJJJJJJJJJJIJJJJIJJJJJGJJJJI
@3705600/1
agtaaatgatagtattatgtttatcggcaatttcttcaagttgggcttgg
+3705600/1
CCBFFFFFHHHHHJJJJJJJJJJJJJJJJJJJJJJJJJJJHIJJJJIJJJ
@3705656/1
ccgtttagcagcttcatccagaggcaagcgctccaagttgcttggaggct
+3705656/1
11?AAD:BCFDBDF?@D?<EA9FAEBDA@E1D0:?F9DFEIIIE;F36@=
@6237342/1
cttgggcagagggaatctgattgtgctgttgtggaactgcttcacctgtg
+6237342/1
CCCFFFFFHHHHHIJJJJJJJJJIIJJJIIJHIJJJJJJJJJJJJJJJIJ
@5718799/1
gtcggatccaatgtaaaacattccaaaatcaacaact
+5718799/1
CCCFFFFFHHHHHHIJJJJIJJJJJJIJJJJJJJJJA
@5718892/1
atacataataaaattagaggaagtaggtgctgggcct
+5718892/1
CCCFFFFFHHHGDHGIIHIEGIIFJJJHFIGIJIJJ1
@2153368/1
gcaagaagtaccagaaacgggacttagccacaatctggtctggagagaag
+2153368/1
@@@DDDDD:?FDHIBEHGFFDHAFFHIGBFGGIHGGHIBFHHGDHGGGGH
@3706002/1
gtcgagtagagccttagctgcggaa
+3706002/1
@?@DDADD>:ADF;EFBD>HH6@A6
@4191910/1
ggatggagtgagcacgggctctgtgcctggctcccatgtcacggtagcac
+4191910/1
CCCFFFFFHHHHHJJJJJJJJJJJJJJJJJJJJJJJJJJJJJJJFHJJJJ
@5719485/1
ggtgcacgcgcttgggcagagggaatctgattgtgctgttgtggaactgc
+5719485/1
BBBFFFFFHHHHHJJJJJJJJIJJJJJIJJJJJJJJJJJJJJJJJIJJJJ
@2153781/1
caccagtggtcttcttgaacttcttcaattgacgcaagaag
+2153781/1
?@?DDD=DD?FFF<EFFDACHEHHC?FFFHFIDFFG8??DA
@3706475/1
gggctctgtgcctggctcccatgtcacggtagcactgagtgacggcacct
+3706475/1
CCCFFFFFHHGHHJJJJJJJIJJJJJJJJEGIIIJJJJJFHIJJJJJJJI
@7265733/1
gctgggcctcttgtatgcgaaggtgttgaggcgcttgtggtggtgcacgc
+7265733/1
@@CDDDDDHHHHHIIHIJGHIIJ:EFHGEIIJJJJJJGGJDCGAGGHGHG
@4192153/1
gttattattacagcatacataataaaattagaggaagtaggtgctgggcc
+4192153/1
C@CFFFFFHHHHHJJJJJJJJJJJJJJJJJJJJJJJJIIIJGHIJJJJJJ
@7795651/1
gtggtgcacgcgcttgggcagagggaat
+7795651/1
@@@DDD?D?FDFAG<;?;GB?G=?6@3D
@2153988/1
ggtaggcgtagggtaagacacggatctcatacaccg
+2153988/1
@@@DDDDDHDFDFFGIIBGGHII<FHI<CBFGHG9@
@2154007/1
gacgatttcaccagtggtcttcttgaacttcttcaattgacgcaagaagt
+2154007/1
@@<BDBDD>HFHHGD?CHIIBHEH<BGH?HHGIICAHEF??F:FDG;DEH
@48885/1
ctggtctggagagaagatcctcatcttgtatagaggaggcttgggctcgc
+48885/1
CCCFFFFFHHHGHGIJIJJJIJGJJJJJIIIJJHIJGJIIJJFCHGIJIF
@4705983/1
ccacaatctggtctggagagaagatcctcatcttgtatagaggaggcttg
+4705983/1
CCCFFFFFHHHHHJJJJJJJJJJJJJJJJJJJJJJIJJJJJJJJJJJJJD
@5230275/1
tctgattgtgctgttgtggaactgcttcacctgtggccggcggcacgcag
+5230275/1
@@@FDDDDFHHFHEDH:ABHFGGGHGEEHGH@GCBFGGGEEHGEDF@AB>
@3707090/1
cgcttgtggtggtgcacgcgcttgggcagagggaatctgattgtgctgtt
+3707090/1
C@@FFFFFFFHGDGGIJJIIHGIIIIJIJJJIIACGEEGHIII=FGGGEE
@1102355/1
ttcaaattcaaataaaatcactctgcaatcctgcctcacatgattcatcc
+1102355/1
CCCFFFFFHHFHFHIJJIJJJJJGJJJJIJJJJJJIIJJJIJJGGIIGJI
@1102425/1
gtcaagcaaataaaggacatcttcaacaatctcgtggttcctctgcactt
+1102425/1
BC@FFFFFHHHHHJIIIJIIJIIGEHIEHIIJJJJJIGHIGHGIGGIIGI
@5720358/1
ggatggagtgagcacgggctctgtgcctggctcccatgtcacggtagcac
+5720358/1
CCCFFFFFHHHHHJJJJJJJJJJGJJJJJIJJJJJJJJIIIJIJCHIJJJ
@5230583/1
gtggcgttgatgtcgcaagatagtgagacattcactttttagtcataatc
+5230583/1
CCCFFFFFHGHGHJIIJIIJGIJIJGGIJHIJJJJJJJJJJIIJJJJIJG
@5230627/1
gtgctgttgtggaactgcttcacctgtggccggcggcacgcagacgcctt
+5230627/1
@@@DFBADFCFDFGDHBBFHIHGIEIIIAGHADBDEHHFDDBACBB@BBC
@5720491/1
gttgaggcgcttgtggtggtgcacgcgcttgggcagagg
+5720491/1
BB@FDDDDD@F1CCCEAEE?GFHGEHJJJJJJIGGG=CG
@5720497/1
ctcataacgcagccagatgccaaagttcttgatcttcactgggctcttct
+5720497/1
@@@FFDDDFHHDDEGHII>EGGGGIGHGIGHHHIIIIJIIIDGGGIGHIF
@7796461/1
ctggagagaagatcctcatcttgtatagaggaggcttgggctcgctctcc
+7796461/1
CCCFFFDFFHFHGJJJJIHHICGHHIGIJIJIIJJJJAGHEHIJJAEBAG
@4706669/1
gccagccttaacgtacgactccaacgccccctggcgtaaaataacgtcaa
+4706669/1
B@BFFFFFHHHHHFHIIIGJJHGGHFFHGGIJIIIGFHGIIGGIIGCHHF
@7796617/1
tggatggagtgagcacgggctctgtgcctggctcccatgtcacggtagca
+7796617/1
CCCFFFFFHHHHHJJJIIIIJJJJJJJJJIGIJJJJIJJIIJJJJHHIJJ
@1102967/1
ccagtggtcttcttgaacttcttcaattgacgcaagaagtaccagaaacg
+1102967/1
CCCFFFFFHHHHHJJJJJJJJJJJJJJJJJJJJJJJJJJGHIJJJJJJJJ
@622003/1
ggaagtaggtgctgggcctcttgtatgcgaaggtgttgaggcgcttgtgg
+622003/1
@@@DF?DFHCFDDHGB@EDCGEEFEDCAGHHIG:C?BDAGGCGHIIIIII
@622115/1
gttgaggcgcttgtggtggtgcacgcgcttgggcagagggaatctgattg
+622115/1
BCCFFFFFHHHHHIJJIIGGGJJJJJJJIJJJJJJJJJJJGHHHFFFFFF
@3708304/1
gctcagatgcaatttcttgcaagaattgcacaaagttgaagtccttgttg
+3708304/1
CCCFFFFFHHHHHJJJJJJJJJJJJJJJJJJJJJJJJJJJJJJJJJJJJJ
@50344/1
ataaccgtgaactgatcgtgtgggagtactgagcagtatctattcagtaa
+50344/1
@@CFFBDDDACBFFHIEGCEFD?GHE1CDGCHIIDGHAHGIIIGFDFDHH
@4707472/1
gacgatttcaccagtggtcttcttgaacttcttcaattgacgcaagaagt
+4707472/1
CC@FDFFFHHHHHJHIGIJJJIJJIFJJJJIJJJIJJIIIIJJJIJJJJD
@7797603/1
agcacgggctctgtgcctggctcccatgtcacggtagcactgagtgacgg
+7797603/1
@@CFFDDDAFHFHFAEEIGIIGGGGGGGIIGIIHCGGGIGIIFGBGEF=A
@1103580/1
gcacgcgcttgggcagagggaatctgattgtgctgttgtggaactgcttc
+1103580/1
CCCFFFFFDFFHHJIGHIJIGGGIJIIIGIIGIIJHIIHIDHJJIJJJIJ
@3708725/1
gaggaagtaggtgctgggcctcttgtatgcgaaggtgttgaggcgcttgt
+3708725/1
@?@DBDDDFGDDFGHIJGIJIJJIJGIIIJJEGIE:DFDFFHG7AGIBCD
@5232046/1
cgcaagaagtaccagaaacgggacttagccacaatctggtctggagagaa
+5232046/1
8?@DDDDDFFBFFGF9FFHAEHCGGG@GEB3CC8:BFHB0BBFD8D??6B
@1103684/1
gttgtgtacacctgagcgagactcataacgcagccagatgccaaagttct
+1103684/1
CCCFFFFFHCCDFIHJJJJJJJJJJJJJJJJJJJJJJJJJJJJJJJGIJJ
@6751047/1
gcacaatatccgtgtcgaccactgtgcctggttccacgttatattggaca
+6751047/1
@@@DDDDDFHDFHIFGID<?CFEGEHGIIGG?CC?FHCFGFFDFGGHAF@
@622950/1
gtgctgttgtggaactgcttcacctgtggccggcggcacgcagacgcctt
+622950/1
??@DDDDDDD?DFFH@?CIHHEFHIEACEBGFAHHGIBE8BAA<A?@BBB
@4707940/1
ggtgctgggcctcttgtatgcgaaggtgttgaggcgcttgtggtggtgca
+4707940/1
CCCFFFFFHHHHGJJJJJJJIJIIIJ?EGHIIJJJJJJJJIJGHCHIHIJ
@1627447/1
gtcttcttgaacttcttcaattgacgcaagaagtaccagaaacgggactt
+1627447/1
CCCFFFFFHHHHHJJJJJJJIJJJJJJJJJJJJGHIJJJJJJJJJJIJJJ
@6751749/1
gggaatctgattgtgctgttgtggaactgcttcacctgtggccggcggca
+6751749/1
@@@FD;DEHFBHDCGGAEIIIGFGEHGEAFDHBHHGGIIIEEGIGEGHB9
@6751885/1
agagaagatcctcatcttgtatagaggaggcttgggctcgctctccgaag
+6751885/1
@@?DDFFFHBCHDBHBHIIEHHIGCHCG@AEHG?FGGHIFB?FGEGHG;8
@2645870/1
gtgctgggcctcttgtatgcgaaggtgttgaggcgcttgtggtggtgcac
+2645870/1
CCCFFFFFHHHHHJJJJJJJJJJJJCGGHIJJJIJIIJIIIJHGHAGGHI
@2646303/1
gccagatgccaaagttcttgatcttcactgggctcttctctgggatttcc
+2646303/1
C@CFFDDB?DCFFICFDHHHIGHIGEHIIIGHCHIGIGIGIGCCBGAEGH
@6238759/1
cagtactttatttattgtaaaccgcgatgattttggacgtatttttgttg
+6238759/1
B@CDFFFFHGHHHJJJJIIEHIIJJJIJJHIJJJIJGHIGHIIJJJJGIJ
@2154952/1
tcttagcgttcacattgacaaacttaggtttgcttacagccattcccaac
+2154952/1
CCCFFFFFHHHGHJJJJJJJJJJJJJJJHIJJJIJJJJJJJJJJIJJIJJ
@7266748/1
ccttagtctctgagaaaaaaggtaaatatactatattttaaactgaaaaa
+7266748/1
CCCFFFDDHHHHHJJJJJJIHHAFHIIJJJJJJIJHIIJJJJJJIJJJIJ
@6752618/1
gtaggcgtagggtaagacacggatcgcatacaccgtgaatataagtggca
+6752618/1
@?@DDFDDHHHHCGIGGIIAHHGGGIFGGFIDG@F?FHIJJJIIJ@GGII
@3186080/1
cttctgctgcaaatgatataagctttccttcatagaaagtatctttggac
+3186080/1
@@@FFFFFGGDBHIGHIEIJJIGGHGIIJJJJJJIIDGGHHIIIGHJJJJ
@7267032/1
caccagtggtcttcttgaacttcttcaattgacgcaagaagtaccagaaa
+7267032/1
@@@BDDA;CF?FAHGHIAA?IHGEGGIBGCHEGGGGEHHIF?DBGGHCBH
@3186106/1
atacataataaaattagaggaagtaggtgctgggcctcttgtatgcgaag
+3186106/1
@@@DDDDDFA<FFGI:A2AEFFBEBD>AFFH?AF?GIIIIGFDADAGIEF
@2646819/1
gcctgttttggtagcggcggcgcggtccgtgaggagcatgctcgccatca
+2646819/1
CCCFFFFFHHHHHJJJJJJJIGFFDCDDDBBBBDCB@BCCCCDBDDBBD3
@6752958/1
gtcggatccaatgtaaaacattccaaaatcaacaactactaataagttaa
+6752958/1
@@@DADFFHHHHHEGGCHIIJJGIJIFIJJIIJGGIJJJJJJIIIEGIIG
@2155693/1
cgcaagaagtaccagaaacgggactta
+2155693/1
@@@DDD>DCACFHHBGD@BGIIIB?C?
@6753306/1
gtgctgttgtggaactgcttcacctgtggccggcggcacgcagacgcctt
+6753306/1
BBBFFFFFGHFHHJJJJJJJJIJIGHIIJJIJIJJJIEHFFDDDDDDDDD
@7799837/1
gacgatttcaccagtggtcttcttgaacttcttcaattgacgcaagaagt
+7799837/1
CCCFFFFFHHHHHIIJJJJJJJJJJIJJJJJJJJJJJJJJJJJJJJJJJB
@53139/1
cactgagtgacggcacctccgacactgaggtcacggtactcgcggtacat
+53139/1
@@@DDFFFHHHGFEGIIEHIIGEGIIGBGGBBFHH@BDFFH;AEE=DBDF
@53172/1
ggcctgttttggtagcggcggcgcggtccgtgaggagcatgctcgccatc
+53172/1
CCCFFFFFHHHHHIIIIIIIIIBH>C>BDBDB@BDCBBDCCCDDBBDB?C
@3186866/1
gttctcagcatggtaagaaggtggcgg
+3186866/1
@@@7D>DDHHHHHEFHIIIIBAC@??8
@2155900/1
tcttgaacttcttcaattgacgcaagaagtaccagaaacgggacttagcc
+2155900/1
CCCFFFFFHHHHHJJJJJJJJJJJJJJJJGHIJJJJJJJJJJJJJJJIIJ
@1629458/1
cacctgtggccggcggcacgcagacgccttgatgacctccactttgatga
+1629458/1
C@CFFBEDBFFHFIGIIIHIIIIDGIHEHFC?CDCECEEDDDCCDDCACC
@2647761/1
cggtagcactgagtgacggcacctccgacactgaggtcacggtactcgcg
+2647761/1
?=?BBDD:D?CAF:CGGGBGGGGH@EH@FBGHI>DCBBC@FE;FGCHCA8
@6753709/1
gccggctttggtggttctttggctgtctctggtggaggtttctcctgtga
+6753709/1
CCCFFFFFHHGCFHEHHIJJJJJJJJIJJIIJBHEIJJ?GGIIJJJJJJI
@2647919/1
acctgtggccggcggcacgcagacgccttgatgacctccactttgatgat
+2647919/1
CCCFFBDDHHHHFIJIJJJGIIIIIGHHFFFDDEEEECCDDCDDDCDDCD
@6240387/1
cgaataggaagtaatggaattttttgaccaactggaacatagcagcgttg
+6240387/1
CCBFFFFFHHHHHJJJJJIJJJJJJJJJJIIJJJJJJJJJJJJJJJJIJJ
@6753982/1
gtgctgggcctcttgtatgcgaaggtgttgaggcgcttgtggtggtgcac
+6753982/1
CCCFFFFFHHHHHJJJJJJJJJJJJCGHHIJIJJJJJJJHJJJJJJJJJG
@7268752/1
tgctgggcctcttgtatgcgaaggtgttgaggcgcttgtggtggtgcacg
+7268752/1
CCCFFFFFHHHHHJJJJJJJIJJJHGHHIIJJJJJJJJJJJJJJIIJJJH
@6241245/1
gcactgagtgacggcacctccgacactgaggtcacggtactcgcggtaca
+6241245/1
@<@?BDDDADHBHI>?FHIEHIGIGIIIIGIDFBDGIFHIIIIG@E:697
@1630732/1
gtggattttaatgttattattacagcatacataataaaattagaggaagt
+1630732/1
BB@FFFFFHHGHHIIJJJJJJJJJJJJIJJJJJJJJJIJJJJJJJJJJJD
@6241319/1
ggagagaagatcctcatcttgtatagaggaggcttgggctcgctctccga
+6241319/1
@@@FFFDFFHBDDFHIIGJJIIIIGGGIJJJIIGDFDEGFEGGEGGIGIG
@1630864/1
gcctcttgtatgcgaaggtgttgaggcgcttgtggtggtgcacgcgcttg
+1630864/1
CCCFFFDADCFFHGEFHI<AAEHEHI;FFDFHBGIHBC;B=CACABEE8A
@2648650/1
ggtgcacgcgcttgggcagagggaatctgattgtgctgttgtggaactgc
+2648650/1
BCCDFFFFHGHHHJJJIJJFIFIGIJJJJJJJJHIIJJJJJGIJJGIIII
@2156956/1
aggaagtaggtgctgggcctcttgtatgcgaaggtgttgaggcgcttgtg
+2156956/1
@@@DDDDDHHCFHEBHHIIGIJGHIJIJDIIGHBBFGHIEGGIGIEHGIG
@6241550/1
gaggtgcttgtggtggtgcacgcgcttgggcagagggaatctgattgtgc
+6241550/1
@<@FBDDFHGHHFFHDHFHGGGDIDHIJIJIIEHDGBGHGGIEIGGEHHI
@1630989/1
ggggtgacatcggacttaatacaaggaaactgtttagactggttacattg
+1630989/1
B@CFDDFFHHHHHHIIJJJJJJIIJJIJJJJJJIJJJGIJJJHHIJJJJI
@6241738/1
ggcgcacagggcacgcttgcgcatgacatctatacatgccattggcgttc
+6241738/1
BCCFFFFFHHHHHJJJJJJJJJJJJJJJJJJJJJJJJJJJJJJJJJJIJJ
@2157296/1
gacgcaagaagtaccagaaacgggacttagccacaatctggtctggagag
+2157296/1
CCCFFFFFHHHHHIJJJJJJJJJJIIIIJJJJJIJJJJIJIJIIIJIJIJ
@6754905/1
gtccgtttttaaactattttttcaatgccctaagtgagtatacatctatt
+6754905/1
CCCFFFFFHHGHHJJJJJJJJJJJJJJJJJJJJJIIJJIIJJJIJJJJJJ
@6242193/1
gcactgagtgacggcacctccgacactgaggtcacggtactcgcggtaca
+6242193/1
@@<DD:?DC?DFHB@EBHE9AEAGFHGHEGCBFHG@<;BFGIGEIA=?D7
@2649289/1
gcaagaagtaccagaaacgggacttagccacaatctggtctggagagaag
+2649289/1
CC@FFFFFFHGHHJJJJJJJIGIJJJJJJIJJIIJJIJFHIIJIJJJIJJ
@2157802/1
atacataataaaattagaggaagtaggtgctgggcctcttgtatgcgaag
+2157802/1
CCCFFFDBHHDFDHIIIBBGDFAGBHICGEHGCEHIIIIHIHGGGEHGEE
@4708211/1
gccagatgccaaagttcttgatcttcactgggctcttctctgggatttcc
+4708211/1
CCCFFFFFHHHHHJIJJJJJJJJJJJJJJJJJJJJJJJJJJJIJJJJJJJ
@5722147/1
gtggattttaatgttattattacagcatacataataaaattagaggaagt
+5722147/1
CBCFFFFFHGGHHHIIJJJJJIJJJJIJJJJJIJJJJJJJJJJJJJJJJG
@7800368/1
gggttggaatgattctggtgggttgtcctgcagagcttgccacatcttgt
+7800368/1
BCCDDFFFHHHHHJJJJJIJJJHIJJJJJJJJJJJJJJJJJJJJJJJJJJ
@4194485/1
ctagactaattaataaaattggactgtttttaatatttaaataaccgctt
+4194485/1
CCCFFFFFHHHHHJJIJJJJIJJJJJHIJJJJJJJJJJJJJJJIIIJJJJ
@4709039/1
gcgagactcataacgcagccagatgccaaagttcttgatcttcactgggc
+4709039/1
CCCFFFFFHHHHHJJJJJJJJJJJJJJJJJJIJJJJJIJJJJJJJJJJJI
@4194747/1
cagcatacataataaaattagaggaagtaggtgctgggcctcttgtatgc
+4194747/1
CCCFFFFFHHHHHJJJJIJJJIJJGIJIJJJHHIJJJJJJJJJJJHIIJJ
@624363/1
atacataataaaattagaggaagta
+624363/1
;?=BDDDDDF<BBGGHHID@@BB??
@5723188/1
acgcagccagatgccaaagttcttgatcttcactgggctcttctctggga
+5723188/1
CCCFFFFFHHHHHJJJJJJJJJJJJJJJJJJJJJJIJJJJJJJJJJJJJG
@5233831/1
cagccagatgccaaagttcttgatcttcactgggctcttctctgggattt
+5233831/1
CCCFFFFFHHHHHJIJHIJJJJIJJJJJJJJHIIJIJJJJJJJJJJJJJJ
@5233835/1
attttaatgttattattacagcatacataataaaattagaggaagtaggt
+5233835/1
CC@DDFFDHCFDDEHGEHJJIJIHGIJGCHIGIGGIIIIGHGHGGBGGG?
@54049/1
ttacagcatacataataaaattagaggaagtaggtgctgggcctcttgta
+54049/1
=@@BADDDFFFAFF<F:2CACFECACB?;@FHEAE>CF@>7;??FFFIFF
@5233851/1
ctgttgtggaactgcttcacctgtggccggcggcacgcagacgcc
+5233851/1
@@?DBBDD?8CDDG<FAFB<EC:AEFGFEFIIB@A=EDDDCC>>B
@1105370/1
cctaacttcgcaaccactaattccagtgataaattcactctagcacgtag
+1105370/1
@@?DDDDAA?8CFHG?;EBFFEHCFI?FGIIGE?D>DCGGHIIDGG:9B;
@5723386/1
ccacaatctggtctggagagaagatcctcatcttgt
+5723386/1
@@@?DAD>B<DHDEHDFH@E@F;FBFDH3C?EHII4
@5233987/1
gtggtgcacgcgcttgggcagagggaatctgattgtgctgttgtggaact
+5233987/1
CCCFFFFFHHHHHJJJJJJIIGIJJGIIJJJJJJJJJJJJIIJHIIIJJJ
@5234120/1
agcatacataataaaattagaggaagtaggtgctgggcctcttgtatgcg
+5234120/1
CCCFFFFFHHHHHIJJIIHJIJJHJJHIJJIIJIJJJJJJJJJIIIJJJJ
@4709680/1
gtcacggtagcactgagtgacggcacctccgacactgaggtcacggtact
+4709680/1
CCCFFFFDHHHHHJJJJGHIJIJJIJJJJJJIJIJJJJJJHIGJJJHIHH
@624926/1
caatcctttaacgaatgcagcgaaatagtcacacccacgttggttatcaa
+624926/1
CCCFFFFFHHHHHJJJJJJJJJIIIJJJIIJIJJJJJJJHIJJHIJJIJJ
@4709780/1
atacataataaaattagaggaagtaggtgctgggcctcttgtatgcgaag
+4709780/1
CCCFFFFFHHHHHJJIGGIJIJJJGIIHHIIGIGJJJIJIJGIHIIIGGI
@624973/1
gccagatgccaaagttcttgatcttcactgggctcttctctgggatttcc
+624973/1
CCCFFFFFHHHHHJGHIJJJJJJJJJIJJJJIJJJJIJJJJJJJJJJJJJ
@54582/1
tggatctcctcagtaggatggcaaagagacgaagcgcgcgttctcatgta
+54582/1
CCCFFFFFHHHHHFGJJHIJJJIJJJJJJJJIGIIJJJIJFHIJHHHHHH
@4709928/1
ccgacactgaggtcacggtactcgcggtacatgttgtgtacacctgagcg
+4709928/1
C@CFFFFFHFHHHJJJJJJIJGJCEHIFGIIJJGGGHHJIJ=88@FCHGI
@5234421/1
gtgcaggatcctcgtcattgcctggcatacaaggcaaagcaccgacgacg
+5234421/1
CCCFFFFFHHHHHJIIJJJJJJJJJJJJIJJJJJJIIJJJJJJIJJJJJH
@54747/1
cagcatacataataaaattagaggaagtaggtgctgggcctcttgtatgc
+54747/1
CCCFFFFFHHHHHJJJIJJJJJJJJJJIJJJIJJJJJJIJJJJJJGIIJJ
@4195702/1
gaatctgattgtgctgttgtggaactgcttcacctgtggccggcggcacg
+4195702/1
??@DDDFDDHHHDEGCHGCHGGHIIIIIGGGGIIIIGGHIIIIGIIEBAC
@3710911/1
cttcaattgacgcaagaagtaccagaaacgggacttagccacaatctggt
+3710911/1
CCCFFFFFHHHHHJJJJJJHHJJJJJJJJJJJJIJJJJJJJJJJJJJJJH
@4195777/1
ttgacgcaagaagtaccagaaacgggacttagccacaatctggtctggag
+4195777/1
CCCFFFFFHHHHHGIJJJJJJJJJJJIJJJJJJJJJJJJJJJJIJIJJIJ
@1632019/1
gtcacggtactcgcggtacatgttgtgtacacctgagcgagactcataac
+1632019/1
CCCFFFFDHHHHHJJJIIJJJJIJJJJJJJ?B?FHHHIIIJIJJJIJJJI
@4710427/1
gcaagaagtaccagaaacgggacttagccacaatctggtctggagagaag
+4710427/1
@@@DDDDFFHHHDHFGBBGHDCDGHHHGDFCEGIGEHIDFHIGD@;BFGG
@1632341/1
ataataaaattagaggaagtaggtgctgggcctcttgtatgcgaaggtgt
+1632341/1
@C@FFFFFHHHFHGHJIIJIJIJHIIJJJJJJJJJJJIIIJHJHIIJFHI
@1632417/1
cagtggtcttcttgaacttcttcaattgacgcaagaagtaccagaaacgg
+1632417/1
BCCDFFFFHHHGHJJJJJJHIJJJJJJIHIIJJJJJJJFHHIJJIIJJJJ
@2158491/1
cgttgatgtcgcaagatagtgagacattcactttttagtcataatcttca
+2158491/1
?@@DDDDDHHH?<GEAHBG<FCC2ACFEDECGGIIG??CD4??<?G@?BG
@6755588/1
gtcggcataacgggccgcgactccgccctcttcctcgggttggaatgatt
+6755588/1
CCCFFFFFHHHGHJJJJJJJJJJJJJJJJHHHGHGFFFD?ADDCCDDDDE
@6243192/1
gccgtctgacgcgcaatacttcggcaaatacaaagcgcatgaacctgcgt
+6243192/1
;@@DDDDD?DFHHIIIIGIICHIIIIIIIBGGGIGIBHIGEHIIHFHHE=
@6243569/1
gcagccagatgccaaagttcttgatcttcactgggctcttctctgggatt
+6243569/1
CCCFFFFFHHHHHIIIJGHIJJJJIJJJHIJJJJJJJJJJJJJJJIJIJJ
@6243810/1
gttgaggcgcttgtggtggtgcacgcgcttgggcagagggaatctgattg
+6243810/1
BBBFFFFFHHHHHJJJIJIHIIJJJJJJIJJJJIJJJJJJGGHHFFFFFF
@6756320/1
cttcaattgacgcaagaagtaccagaaacgggacttagccacaatctggt
+6756320/1
@BCFFFFFHHHHHJJJJJJHIJJJJJIJGGIIHIIJJJJJJIIIJJJJJC
@6244386/1
gcaagaagtaccagaaacgggacttagccacaatctggtctggagagaag
+6244386/1
CCCFFFFFFHHHHJJJJJJJJIIJJJJJJJJIJJJJJIGIJJJIJHIHII
@3192006/1
atacataataaaattagaggaagtaggtgctgggcctcttgtatgcgaag
+3192006/1
;?@DBDD:C?FFF@G<:C?EGIF?F<EEEF?F><9@GEBFD??DF@>;:@
@2159636/1
gtagcactgagtgacggcacctccgacactgaggtcacggtactcgcggt
+2159636/1
@@CFFFFFHHHFHJIIJIFFIICBHIIJIGIHIIHHDEHB7BAG@H@EBB
@3192757/1
gtggaactgcttcacctgtggccggcggcacgcagacgccttgatgacct
+3192757/1
CCCFFFFFHHHHHJJJJJIJJJJJJJJJJJJIIHHFFFDDDDDDDDEDDD
@6245218/1
ctgcaaacatgccagttataaagcatagcccgaagtgctattggcacaca
+6245218/1
CCCFFFFFHHHHHJJJJJJJJJJJJJJJJJJJJJJIIJJJJJJJJJJJJJ
@1634634/1
gcctcttgtatgcgaaggtgttgaggcgcttgtggtggtgcacgcgcttg
+1634634/1
CCCFFFFFFHHHHJJIJJAFHHIGIJIIJIJJJIJHIJIHIJJJJJHFFD
@6245316/1
gcacgcgcttgggcagagggaatctgattgtgctgttgtggaactgcttc
+6245316/1
CC@FFFFDFHHHHIGHDHGHIEHGIIJIDGIIJJJIIGJIBCGGGGEIIG
@4712215/1
gtcacggtagcactgagtgacggcacctccgacactgaggtcacggtact
+4712215/1
CCCFFFFDHHHHHJJJJGIIIJIJJJJJJJJIIJJJJJJJJIJJJJHIHH
@1108157/1
ctgtggccggcggcacgcagacgccttgatgacctccactttgatgatct
+1108157/1
@C@FFFFFHHHGHFJIJJJJIHIGHGHHEFFDDFEEDEEDDDDCDDDDCE
@1634761/1
agccagatgccaaagttcttgatcttcactgggctcttctctgggatttc
+1634761/1
@CCFBDEFD?DBFDGAEEHIIEIGGHE?AF@GHBGICBDFGHBGHGGBFG
@1634797/1
gtggattttaatgttattattacagcatacataataaaattagaggaagt
+1634797/1
BBBFDFFFHHFHHJIIIJJJJJJJJIIHIJJIJJIGJJJJJIJHHGHIJG
@4712384/1
agcggaaggtgggttcgtgaatcatgccctcaatctgcaccagttcatat
+4712384/1
CCCFFFFFHFHHHHIJJJJJJJJJJJJJJJJJJJJJJJJJJJJIIJJJJJ
@1108368/1
gatggagtgagcacgggctctgtgcctggctcccatgtcacggtagcact
+1108368/1
@<@DDDDDFBB?FHHFBGGEHGCDHIC?GDFHHIGGEFGHIII6;AGGHI
@6245670/1
cacggtagcactgagtgacggcacctccgacactgaggtcacggtactcg
+6245670/1
@<@DDDDD<FHHHII:ABDGAEDDBEEGGIGHIGFAD=8=CGIH@DHGIA
@4712536/1
gtggattttaatgttattattacagcatacataataaaattagaggaagt
+4712536/1
B@BFFFFFHHGHHIJJJJIJJJJJJJJJJJFIJIJJJJJIJJJHIJIJJG
@7802811/1
gtgctgttgtggaactgcttcacctgtggccggcggcacgcagacgcctt
+7802811/1
@??DDDDDFDHHBBFDHAII?EHGGIFFCHEGBBDBG<ADFCA>ABBBBB
@2649535/1
gcagagggaatctgattgtgctgttgtggaactgcttcacctgtggccgg
+2649535/1
CCCFFFFFHGHHHJJJIJHIHHJHIGGHIJIIJGJJIJJJIJFHGIIIJJ
@6245945/1
aggcgcttgtggtggtgcacgcgcttgggcagagggaatctgattgtgct
+6245945/1
CCCFFFFFHHHHHJJHGIIJJJJJJJJJJJJJIJJJIJJJJJJJJJIHHH
@6245949/1
gaacgccaatggcatgaatagatgtcatgcgcaagcgtgccctgtgcgcc
+6245949/1
CCCFFFFFHHHHHJJIIJJIJJJJIJJJJJJJJJJIIHGHIJJJHIJJJJ
@5724868/1
gtagcactgagtgacggcacctccgacactgaggtcacggtactcgcggt
+5724868/1
@@CFFFFFGADHHJJJHJHEHIJJIJJIJJJJJIHIIJJIFGIIJJIHFB
@625423/1
gctcctgctggagatgtgggtgtagctttaaggggatctgctgtctgtgg
+625423/1
C@CFFFFFHHHBHHIIHGIJ@GEHIIJJJIEIJJJGIJIIJJJJIJJHJI
@7803005/1
ctcccatgtcacggtagcactgagtgacggcacctccgacactgaggtca
+7803005/1
@@@DADDBBFHBF:2?FFCHIECEEEGFFG8G@FG@GHGBGBFFCHIAE>
@5234791/1
gccagatgccaaagttcttgatcttcactgggctcttctctgggatttcc
+5234791/1
CCCFFFFFFHHHHIFHHIJGHIJJJJJJJIGHGIIJJJJJJJJJDFHIIG
@3711187/1
gatttcaccagtggtcttcttgaacttcttcaattgacgcaagaagtacc
+3711187/1
=?@DDD>DDHHHA;<:CB?IIIGI<<?AFHHG<CHH@FG<@DD>;@BB99
@55926/1
atcttgtattcaaaagaaaacctagaatcactggttcaaattcaaataaa
+55926/1
@BBFFFFFHHHHHJJJJJJJJJJJJJJJJJJJJJIJJJJJJJJICDGIHJ
@4196415/1
aggtgctgggcctcttgtatgcgaaggtgttgaggcgcttgtggtggtgc
+4196415/1
@@@DDFFFHHHHHJJJJJJJJJJJJJJ?HFHIJJJIJJJJJIJJHIJAHG
@5235144/1
gtcttcttgaacttcttcaattgacgcaagaagtaccagaaacgggactt
+5235144/1
?@@DDDFFFHAHFGIIEHIIJIEIIGE:@?EGGCGGGCF>G@F?DA:DDC
@5725492/1
tgatttttcaccgataacttctaatttgtatttgtcagcatagtagtcgg
+5725492/1
8=:?DDDDFFFFF6@:EFDHEFH>?EGG?CFFFFFFCEF@GDGBFG?FBB
@626148/1
gctccaaattgtatctgacgacgcattgaatctgaatacgaaaatgaatt
+626148/1
@<@DDDA?FDD:?EB4AEIE@BDFF?8DEFGFDB<FFFEIFF@ECFC@BF
@5235522/1
aggtgctgggcctcttgtatgcgaaggtgttgaggcgcttgtggtggtgc
+5235522/1
BCCFFFFFHHHHHJJJJHIJJJJJJJJFGIIJIJJJJJJJJIJJIJIEHI
@56574/1
cttagcttttttgctgctggcacatccaattgggtttcttcactcatctt
+56574/1
?@@FDFFFGHFHHJIIIHEGIICEHIJGIHIIGIGHEGHIIJGGIJJHII
@626331/1
gggctcgctctccgaagggagcttgcggccgatgacctcatactccttca
+626331/1
B@CFFFFFHHHHHJJJJJJJJJJJJJJJJJJJJJJJJHHHHHHFFFFFFD
@5725884/1
ggatgcttaaatttacatttagtgtttgtttcatgtcaat
+5725884/1
CC@FFFFFHHHHHJJJJJJJJJFHJIJJHIJIJJJICFIE
@2650565/1
agggaatctgattgtgctgttgtggaactgcttcacctgtggccggcggc
+2650565/1
@@@DDDDBHD?DB@EF<EE?FHEBFH<CDHECFAHBGGGEGEGHHIGBE<
@7270853/1
cttcacctgtggccggcggcacgcagacgccttgatgacctccactttga
+7270853/1
CCCFFFFFHHHHHJJIIIJJJJIJJJJJHHFFFEEEEEEEDDDDDDDDDD
@4197133/1
gttaagaggtgttacctgcaacttggccaggttagggccaacagattgtt
+4197133/1
@??DDBADD=AFFHI@FHIGICGFC@BEHIICFG?BD>EBDGGF;D>GBF
@7271198/1
gcaccgacgacgacactgtacagttagaaatgttacaacctctatacttt
+7271198/1
@@@FFFDDHHHHGGGHJJGCDHIDDGHGIGIIHIIIEHIGEGGIIJJIGG
@5236282/1
cctcacatgattcatccacaaattccaacccttgcgtttcaaaacaattc
+5236282/1
CC@FFFFEHFHHHGIIIGGGGIIJHHIIGHIGGIGGIIJIJIGGIJGIIC
@5236407/1
ctgtgcctggctcccatgtcacggtagcactgagtgacggcacctccgac
+5236407/1
BBBDFFFFHHHHHJJJIJJIJJJJHHIJJJJJIIHHGIIIJIJGJJJJJJ
@7271474/1
gtgctgttgtggaactgcttcacctgtggccggcggcacgcagacgcctt
+7271474/1
CCCFFFFFHHHHHJJJJJJJJJJJJJJJJJJJJJJJJHHFFDDDDDDDDD
@2651324/1
agtggtcttcttgaacttcttcaattgacgcaagaagtaccagaaacggg
+2651324/1
BCBFFFFFHHHHHIJIJJJJJJJJJJJIJJJJJJJJJJJJJJJJJJJJJJ
@3712774/1
ctcccatgtcacggtagcactgagtgacggcacctccgacactgaggtca
+3712774/1
CCCFFADDFBHHHIEEGHIIIIIIAFEHGGIIIIIIIIHGHIII@FHCHH
@4197862/1
gcagccagatgccaaagttcttgatcttcactgggctcttctctgggatt
+4197862/1
@??DADDBFDHGDEDDGEHIIIIFIGG@EGHI<FGIEFEDF?BDFFHCGB
@3712970/1
atacataataaaattagaggaagtaggtgctgggcctcttgtatgcgaag
+3712970/1
C@CFFDBDDHHBFHHGHE>FG:A??FCCEGGHB1CEHGGCF:99B4?FAD
@627439/1
gacaccttgtggctgtgacttgtagtcaaggtggagattttactatcttt
+627439/1
CCCFFFFFHHHHHJJFIHIJJJHJJIJJJJJCGHIJIJJJJJJJJJJJJJ
@627687/1
gcaagaagtaccagaaacgggacttagccacaatctggtctggagagaag
+627687/1
CCCFFFFF=CDHFIGGIJJJJGGHJIBHGGJJJJJJIJJJJJIIJIJIIG
@5237101/1
tagcactgagtgacggcacctccgacactgaggtcacggtactcgcggta
+5237101/1
CCCFFFFFHHFHHJIJJIJJJJJJJJIJJJJJJHIJJJJHIIIJJIHH?D
@7271991/1
ggtggtgcacgcgcttgggcagagggaatctgattgtgctgttgtggaac
+7271991/1
CCCFFFFFHHHHHJJJJJJJJJHIJJHJJJJJJJJJIJJJJJJJJJJJJJ
@3713422/1
gcaagaagtaccagaaacgggacttagccacaatctggtctggagagaag
+3713422/1
@@CFDBDEDFHHHJFIIGIGGEEGHIJIEHIGGIIHGJHHGIJGIGGBFB
@627844/1
gcacctccgacactgaggtcacggtactcgcggtacatgttgtgtacacc
+627844/1
CCCFFFFFHHHHHJJJJJJJJJJJIJJJJJJJJHIJIJJIIJJJJJJ@BA
@3713506/1
gacgatttcaccagtggtcttcttgaacttcttcaattgacgcaagaagt
+3713506/1
CCCFDFFFHHHHHJJJJJJJJJJJJJJJIJJJJJJJJJJJJIJGGIIIJ?
@5237453/1
agacgatttcaccagtggtcttcttgaacttcttcaattgacgcaagaag
+5237453/1
CCCFDFFDBFHFHGGFBDFEGFHII@HIFGGGEFHGGIIJCFHIJBGEHI
@5237502/1
ggatggagtgagcacgggctctgtgcctggctcccatgtcacggtagcac
+5237502/1
CC@FFFFF<DFHGGIJIIIJJJJJJJIJJJDHIJJIJJJJIJJJB=FHGH
@5726671/1
gccacatcttgtaagcagcctgacgcttagcaagt
+5726671/1
?@@FFDFFH>CD?EFHH?FGIIIIEHGHHIIIIIF
@2652122/1
tgccagatgccaaagttcttgatcttcactgggctcttctctgggatttc
+2652122/1
CCCFFFDFHHHHHIIJJJJJJJJJJJJJJJJJJJJJJJJJJJJJJJJJJJ
@5726714/1
ctggatggagtgagcacgggctctgtgcctggctcccatgtcacggtagc
+5726714/1
CCCFFFFFGHHHHJJJJJJJJJJJJJJJJJJJJJJJJJJJJJIJJJFHJJ
@5238203/1
gaggcgcttgtggtggtgcacgcgcttgggcagagggaatctgattgtgc
+5238203/1
BB@FFFFFHHHHHGHEIGIJJJJIJJJJJIJJJIDIIIJHHHHGHFFFFF
@7272954/1
gttgtgtacacctgagcgagactcataacgcagccagatgccaaagttct
+7272954/1
CCCFFFDFHFFFHIJJJJIJIIJJJJJJIIJJJJJJJJJJJJFFBGFHIJ
@5727222/1
gctgaattgcagcatcttgtcgagaacatgaagccgctttggtttacgtt
+5727222/1
CCCFFFFFHHHGHIIIIJJFGHEHEEHHGJGIJEHGIJJFCGBFHGIJHI
@5238764/1
gccagatgccaaagttcttgatcttcactgggctcttctctgggatttcc
+5238764/1
C@CFFFFFHGGHHJHGIIIJJIJJJJJJJIIIJJJJJJJJJJJJJIJJJJ
@7273238/1
gctcgccatcaggacctgcaccatgcaccgccatgccatgtaccacgcct
+7273238/1
CCCFFFFDHHHHHJJJJJJJJJJJJJIJJJJJJJJJJJJIJJJJJJJJJI
@2652948/1
ctgttgtggaactgcttcacctgtggccggcggcacgcagacgccttgat
+2652948/1
BCCDFFEFFHHHHJJJJJJJJJJIIJJJJJJJJJJHHFFFDEDDDDDDCD
@5727589/1
tgtggaactgcttcacctgtggccggcggcacgcagacgccttgatgacc
+5727589/1
CC@FFFFFHHHHHJJJJJJIJJJJJJJJJJIIJHHHFFDDDDDDDDDEDD
@3715347/1
gtacatgttgtgtacacctgagcgagactcataacgcagccagatgccaa
+3715347/1
CCCFFFFFHHHHHJJAAAFHHIJJJJJJJJJJJJJJJJJJJJJJJJJJJJ
@7804831/1
gcaagaagtaccagaaacgggacttagccacaatctggtctggagagaag
+7804831/1
CCCFFFFFFFHHHJJJJJJIJJIIJJIJJJJJJJJJJJHHIJJIJJJJJH
@58754/1
gtgagcacgggctctgtgcctggctcccatgtcacggtagcactgagtga
+58754/1
CCCFFFFDHGHGHJJJEHIJJGIIJJJJIJIIIJJIJBFGCHIJJJJGII
@58972/1
ggatggagtgagcacgggctctgtgcctggctcccatgtcacggtagcac
+58972/1
CCBFFFFFFHHHHJJHHIIJJJJJJJJJJJJJJJJJJJIJJJJJFHJJJJ
@7805421/1
ggctcgctctccgaagggagcttgcggccg
+7805421/1
?1?B;@D1?DDDDEI1C?E1?DD?D?:D:@
@3716135/1
agcatacataataaaattagaggaagtaggtgctgggcctcttgtatgcg
+3716135/1
??@FFFFFHGDHBHIIJJIJGIJJIJFGHGFGHIJJJJJIIJJIHIIJJJ
@59114/1
gccagatgccaaagttcttgatcttcactgggctcttctctgggatttcc
+59114/1
CCCFFFFFHHHHHJIJJJJJJJJJJJJJJJIJJJJJJJJJJJJJIJJJJJ
@7274252/1
gtggattttaatgttattattacagcatacataataaaattagaggaagt
+7274252/1
@?@FFFFFHHBHFGHIJJJJJIIJIIJJJJJIJGJJJJJIJJJIIJJJIF
@6248158/1
gtcacggtactcgcggtacatgttgtgtacacctgagcgagactcataac
+6248158/1
CCCFFFFDHHHFHIIJGHIIJJJJIJJHII??BGDCHGIGIGIIIFHIIC
@7805932/1
gccagatgccaaagttcttgatcttcactgggctcttctctgggatttcc
+7805932/1
@<@FFFBEHHFDFEHIGIJGHHEIIHGGIJIJIIHGHIJIGHIHIGIIGG
@6758093/1
gcactgagtgacggcacctccgacactgaggtcacggtactcgcggtaca
+6758093/1
CCCFFFFFHHHHHJJJJJJJJJJJJJJJJJJHHIJJJHHJJJHIJHEEFF
@4198849/1
caccagtggtcttcttgaacttcttcaattgacgcaagaagtaccagaaa
+4198849/1
@@@FDDFD?HHGHIGGGGIIGIGDGHEHIGHEGIIG@CFHE?DDHCDGFB
@7806034/1
gtttattttgtttttctctgtgatctgtttcttggcatctatagatgtcg
+7806034/1
CCCFFFFFHHHHHJJJJJJJJJJJJJJIIJJJJJJJJJJJJJIJJJJJJJ
@7806208/1
gtggattttaatgttattattacagcatacataataaaattagaggaagt
+7806208/1
CBCFFFFFHHHHHJJJJJJJJJJJJJJJJJJJJJJJIJJJJJJIJJJJJG
@1635712/1
ctcgtcattgcctggcatacaaggcaaagcaccgacgacgacactgta
+1635712/1
@@@AD7BBF4A<<::<CAFB@<3;CF?;3:?FFGI0?0@@A5A:?C7.
@4713126/1
ctcataacgcagccagatgccaaagttcttgatcttcactgggctcttct
+4713126/1
CC@FFFFFHGGHHIIJIIGIIJGIIFHIJJJIJIJJHJIIEHGIJIJIJJ
@1635952/1
ggtagcactgagtgacggcacctccgacactgaggtcacggtactcgcgg
+1635952/1
@CBDFFFFHHHHDHIJJJJJJJJJJJJJJJJJJJJHIJJJJHIJJJJJHF
@7806526/1
agcgagactcataacgcagccagatgccaaagttcttgatcttcactggg
+7806526/1
@BCFFFFFHHHHHJIJJJJJIJJJJJJJJJJJHHJJJJJJJJJJJJJJJJ
@6758695/1
gatttcaccagtggtcttcttgaacttcttcaattgacgcaagaagtacc
+6758695/1
C@CFFFFFHHHFHJGIGIJJJGIIJJJJJIJEFHIIIJJJFGIGIIBEIJ
@4713532/1
gacgcttcagcagagtgcacacaatggtgaactggcgttcatgcggcaaa
+4713532/1
CCCFFFFFHHHHHJJHIJJJJJJJJJJHIJJJJJJJJJJJJJJJJJJJJJ
@1636187/1
tctgtgatctgtttcttggcatctatagatgtcggtggcgcacagggcac
+1636187/1
CCCFFFFFHHHHHJJJJJFHIIIIIIIJJJIJJJJFHGIJJJJGJJJJJJ
@1109900/1
atacataataaaattagaggaagtaggtgctgggcctcttgtatgcgaag
+1109900/1
@@@FFFEDFHHHGGIGJHIGGHIFHHIHHIIIGH3EGGIGIGHIIJIEDH
@3194672/1
tattattacagcatacataataaaattagaggaagtaggtgctgggcctc
+3194672/1
CC@FFFDFHDFHHGHGGIJGIFEHIGIJJFGIHFDHIJIFFHIJJJJJIH
@4199791/1
gatggatcaagagcctgacaccgaaggcagctctccttctaccggcacgc
+4199791/1
CCCFFFFFHHHHHJJJJJJJJJJJJJJIJJIIJJJJJJJJJJJJJJJJJJ
@59542/1
ctcatcttgtatagaggaggcttgggctcgctctccgaagggagcttgcg
+59542/1
@CCDDFFDHHHHDHJGGGHGGGH:EECADHGGABFHBHGFBAHHEHFG@G
@7807345/1
gtgcctggctcccatgtcacggtagcactgagtgacggcacctccgacac
+7807345/1
CCCFFFFFHHHHHJJJJJJJJJIIJJJJJJJJHIJJJJJJJJJJJJJJJJ
@5240628/1
gcgcttgtggtggtgcacgcgcttgggcagagggaatctgattgtgctgt
+5240628/1
CCCFFFFFHHHHHIJJJJJJJJJJIJIJJJIJJJJJJJJJJJJJJIJJJI
@5240756/1
atctgtttcttggcatctatagatgtcggtggcgcacagggcacgcttgc
+5240756/1
CCCFFFFFHHHFHJJJJJJJIJJJIJJJIFHGIJJIIIIJJIJIJJIJJI
@3717074/1
gcctgacgcttagcaagtttcttagacttgccagttcccacttcacgacg
+3717074/1
@@@DFDDDFHDAFFEAFCBCHAHDEAFHEF@EFECG?DF@GHGIGFB@FI
@3717141/1
ggtcacggtactcgcggtacatgttgtgtacacctgagcgagactcataa
+3717141/1
CCCFFFFFHHHHHJJJJIJJJJJJIJJJIJJ???GHHIJJIJIJJJJJJJ
@5729181/1
gcttgtggtggtgcacgcgcttgggcagagggaatctgattgtgctgttg
+5729181/1
CCCFFFFFHHHHFIJJJJJJJJJJJJJJHJJJIJJJJJJJJJJJJJJJJI
@7808060/1
gccagatgccaaagttcttgatcttcactgggctcttctctgggatttcc
+7808060/1
CCCFFFFFHHHHHJEHIJJJJJJIJJJJJJJJJIJJJJJJJJJJIJJJJJ
@60166/1
gccacaatctggtctggagagaagatcctcatcttgtatagaggaggctt
+60166/1
@@@DDDDDHHHHAFHII@H;FEAFEGEFHHIGGIGI:?DHGHIGIIIGHG
@7275311/1
gcaccatgcaccgccatgccatgtaccacgcctgggatgccacccggcac
+7275311/1
@@CFFFFFHHHHHJJJIIJIGIJIIIIIJJIGGIGD>FCHIHJIJIIIAA
@2654757/1
agaggaagtaggtgctgggcctcttgtatgcgaaggtgttgaggcgcttg
+2654757/1
@@@FFFFFFFHHDGHIJJIFIEHGIJHIIJGJIIHG3?DGGEHIBEBFEH
@3718122/1
gcgtcccgtacccatagcaacaagatcagcgactgtcacacggtagcgga
+3718122/1
CCCFFFFFHHHHHJJJJIJJIIJJIIJJJIJJJJJIJJJJJJJHIJJJJH
@7808829/1
gccagatgccaaagttcttgatcttcactgggctcttctctgggatttcc
+7808829/1
CCCFFFFFGHHHHJHIJJJIFIJJIJIJJIIIJJJJJJJJJJJJGIIJJI
@3718321/1
tctgtttcttggcatctatagatgtcggtggcgca
+3718321/1
@@@FDDFADFFFHEEHHBFGG>I<HAB8@CA38?0
@7808954/1
ctcctttcttttgcgagctgctgccgaaagattagagtcgtcttctactt
+7808954/1
CCCFFFFFHHHHHJJJJJJJJJJJJJJJJJJIJJJJJGHIIIJJJJJJJJ
@5242135/1
agcatacataataaaattagaggaagtaggtgctgggcctcttgtatgcg
+5242135/1
CCCFFFFFGHFHFGHIJJIJIJJIJI?FHGAEFHIGIJJJJJEIHGIGGG
@3718698/1
cagtggtcttcttgaacttcttcaattgacgcaagaagtaccaaaaacgg
+3718698/1
BC@DDFFFHHHHHIJJJIJIJIJIJIJIJJJJJIJJJJ?DHHIIHIJJJJ
@7809415/1
cttgttgttaagaggtgttacctgcaacttggccaggttagggccaacag
+7809415/1
@@@FDADDFHHHDCGCEGGGHEIIIIGHI@GGBG>FH3DDGHGIGGIJGD
@7276055/1
ctgtgatctgtttcttggcatctatagatgtcggtggcgcacagggcacg
+7276055/1
CCCFFFFFHHHHHJJJHIJJJJJIJJJJJJJJJJFGIIJJJJJJJJJJJI
@7276062/1
gtggattttaatgttattattacagcatacataataaaattagaggaagt
+7276062/1
@B@FFFFFGHHHHHIIIJJJJJJJJJIJIIJJJJJIIIJIJJJIIJIJJH
@7809502/1
gcggcacgaagaagccaggcaccataaaatctttcctcggactaaattgt
+7809502/1
CCCFFFFFHHHHHJJJJJJJJJJJJJJJJJJJJIJJJJJJJJJJJJJJJI
@6248961/1
cttagccacaatctggtctggagagaagatcctcatcttgtatagaggag
+6248961/1
CCCFFFFFHHGHHJJJGHJIJJJFHHJIIJJJJJGIIJIIHIIJJIJJGH
@6248990/1
gtgctgttgtggaactgcttcacctgtggccggcggcacgcagacgcctt
+6248990/1
@@@DDFDEHCF?FEHGIIIIIIIEEHD9FEGDGGEIDEA<BAACBBBBBB
@3719377/1
ctgcaatcctgcctcacatgattcatccacaaattccaacccttgcgttt
+3719377/1
@C@FFDFD?FHDFHEHBGGHHGIGGEHIGIIIIGICGHGHEBHGEHIHIG
@4713927/1
gcactgagtgacggcacctccgacactgaggtcacggtactcgcggtaca
+4713927/1
@@@DDB;DA??AFEEHG;CCF::CGDF9?9DB?DC6?7=A@;;6AE/?D>
@4199899/1
atccacaaattccaacccttgcgtttcaaaacaattcattttaggttcaa
+4199899/1
@@@DFDDFHDDDHBGFAFHIGEHCGHGHGIIIGGHHGEIIIAFEGGAFCH
@629949/1
gcaagaagtaccagaaacgggacttagccacaatctggtctggagagaag
+629949/1
CCCFFFFFDFHHHJJJJJJJIJIIJIHJIJJJJJIJJJGHHIJJJJJJJI
@4713969/1
gtgctgggcctcttgtatgcgaaggtgttgaggcgcttgtggtggtgcac
+4713969/1
CCCFFFFFHHHHHJJJJJJIJHHIIFGGHIIIJIIJJJJIIIHIIHGIJI
@5243837/1
ttgaacttcttcaattgacgcaagaagtaccagaaacgggacttagccac
+5243837/1
@CBFFFFFHHHHHJJJJJJJJJJJJJJFHIIJJJJJJJJJJJJJJJJJJJ
@4200298/1
gtgtacacctgagcgagactcataacgcagccagatgccaaagttcttga
+4200298/1
BBCFFFBBFHHHHJJJJJJJJJJJJJJJJJJJJJJJJJJJJJJIIJJJJG
@3195442/1
gtgttgaggcgcttgtggtggtgcacgcgcttgggcagagggaatctgat
+3195442/1
BBBFFFFFHHHHGIJHIJHIIHIJJIJJJJJGIJJJIJIJHHHEFFFFCF
@1110806/1
ctgcttcacctgtggccggcggcacgcagacgccttgatgacctccactt
+1110806/1
CCCFFFFFHHHHHJJJJJJIJJIJJJIJJHHHFFEDDEEEEDDDDDDDDD
@5244010/1
gttgtggaactgcttcacctgtggccggcggcacgcagacgccttgatga
+5244010/1
CCCFFFFFHHHHHJJJJJJJJJJJJJJJJJJJJJHHFFDEDDDDDDDDDE
@4714509/1
tacataataaaattagaggaagtaggtgctgggcctcttgtatgcgaagg
+4714509/1
1?@DDDBBBFFFFGFEFFFECB3ACA?FF>HC?<EEFFEIBBEEGBAFA<
@5244174/1
cagtggtcttcttgaacttcttcaattgacgcaagaagtaccagaaacgg
+5244174/1
CCCFFFFFHHHHHJJJJJJJJJJJJJJJJJJJJJJJJJFHIJJJJJJJJJ
@3195728/1
caccagtggtcttcttgaacttcttcaattgacgcaagaagtaccagaaa
+3195728/1
CCCFFFFFHHHHHJJJJJIIJJJJJJIHJJJIIJJJJJJIJDHIJJIIJJ
@1111141/1
agcactgagtgacggcacctccgacactgaggtcacggtactcgcggtac
+1111141/1
CCCFFFFFHFHHHJJJJJJJJJJDGIJJJJJJHIJIJIGGIJJJJJHBDF
@2162931/1
cgaaatagtcacaaccacgttggttatcaagtggcttggtaggatccaag
+2162931/1
C@CFFFFDHFFHDGIJGIJFHHGGFHGIIGIGHHIGA@G:?BAGFGHIJ>
@6760162/1
ccctaagtgagtatacatctattaaattcaaacgcagagctcattatgtt
+6760162/1
CCCFFFFDHHHHHJIJJJJJJJJJJJJJJJJJJJJJJGIJJJJJJJJJJJ
@631023/1
gccatgtaccacgcctgggatgccacccggcaccactcccgggtgaggat
+631023/1
CCCFFFFFHFHHHFIJJJJJJIIJJJJJIIJJJJIJJJJJJJJFHJJHHH
@2163198/1
tgacgcaagaagtaccagaaacgggacttagccacaatctggtctgg
+2163198/1
CCCFFFFFHHGHHGHJJJIJIJIJJJIJJIHIJJJJIIIJJIGHHIJ
@6760446/1
gcctggctcccatgtcacggtagcactgagtgacggcacctccgacactg
+6760446/1
CCCFDFFDHHHGHJJJJJJJFGHJJJJJJJHIIJIJJJJIJJIJJJJJJJ
@4715236/1
ggctggagaacaaatgtatttccttatgcatgataccgtatataacagac
+4715236/1
CCCFFFFFHHHHHJJJIJJJJJJJJJJJJJJJJJJJJJHHJJJJJJJJIJ
@1111662/1
ggcatggtgcctagaggcacgggagtccatccacggctttttccagatcc
+1111662/1
?1?DB;DBD?FHBEAD>FDGHIB6E::CDFEAEHIGBGHIGEHEGCGG>7
@1638234/1
agggaatctgattgtgctgttgtggaactgcttcacctgtggccggcggc
+1638234/1
@@@??DFFHGDDHEACBGEBGFEGGGIIIIBAFHEHEFGHGGIGGIBHHF
@4715402/1
gcctcttgtatgcgaaggtgttgaggcgcttgtggtggtgcacgcgcttg
+4715402/1
@@@DFFFFHFHHBHEHHIAFCGGHEGGGIGIJGIJGHHADGHGHIIHFFC
@1638325/1
ggcgcttgtggtggtgcacgcgcttgggcagagggaatctgattgtgctg
+1638325/1
CCCFFFFFHHHHHJHHIJJJIJJJJJJJJJJIJJJHIJJJJJJJJJJJJH
@1638335/1
gtcacggtagcactgagtgacggcacctccgacactgaggtcacggtact
+1638335/1
@?@DDFFBFFFHDHDHDHHIIJB<FGHGIGHADGIEH@FGFGGJIICHFF
@631459/1
ctcttgtatgcgaaggtgttgaggcgcttgtggtggtgcacgcgcttggg
+631459/1
CCCFFFFFHHHHHJJJEHIHJIJJJJJJIJHIJIJJHGHJJJJJHFFFDD
@6249627/1
agcatacataataaaattagaggaagtaggtgctgggcctcttgtatgcg
+6249627/1
;@@FFFFFHHDHHGAFGHIIGIIGIEGHHEHGEDG@GBBFHIGIFGIIGG
@5245178/1
ggcagagggaatctgattgtgctgttgtggaactgcttcacctgtggccg
+5245178/1
BCCFFDFFHHGHHJJIIJJJJJJJJIJHIIJJIJJJJIJJJJJIHJIJJI
@1638515/1
gtgttgaggcgcttgtggtggtgcacgcgcttgggcagagggaatctgat
+1638515/1
@BBFFFFFHHHHGJJGIJHJJIIJJIJJJJJJJJJJIJHIHHEHFFFFFF
@6249675/1
tatctagctaaaagtagatgcaaatatctctgcctcagaaaaaggcggga
+6249675/1
CCCFFFF?FHHHHJGHIJJJJJJJJJJJJJJJJJJJJJJJJJJJJJJJJG
@2163880/1
gctgggttactttcctctgagctttcgtactgagtgtcgagtctgtaggc
+2163880/1
@@@DFADDHHG?HCGGBGGHBFEHIBEHIJGIIE??1?CFA?BFF?9BB3
@1638780/1
tgggcctcttgtatgcgaaggtgttgaggcgcttgtggtggtgcacgcgc
+1638780/1
CCCFFFFFHHHHHJJJJJJJJFHIIJIJJIJJJJJIJJJIJIIJJJJJHF
@631941/1
ggcgcttgtggtggtgcacgcgcttgggcagagggaatctgattgtgctg
+631941/1
CCCFFFFFHHHHHJFHIIJJJJJJJJJJIJJIJJJIJJJJJJJJJIJJJG
@4715943/1
gttacctgcaacttggccaggttagggccaacagattgtttgagatgttt
+4715943/1
B@@FFFFFHHFHHJJIJJIIICHIEIIJJGGGHHFDFHIIJJIIJJJIGG
@2164118/1
ctgcaacttggccaggttagggccaacagattgtttgagatgtttgtgaa
+2164118/1
@@@DDDDDHD<FFHI@<BACEGIBGI@BHF9D<?DFHGIFHCHGGIIFII
@6250181/1
tgtctgtttgtctgttcgtctgtgcgcgctaatctcagaaacggctgatc
+6250181/1
CCBFFFFFHHHHHJJJJJJJJJIJJJJJJJJJJJJJJJJJJJJJJJJJJJ
@7810491/1
cagtggtcttcttgaacttcttcaattgacgcaagaagtaccagaaacgg
+7810491/1
CCCFFFDFHHHHHIIJIIJJJJJJJJJIJJJIIIJJJJDGGIIIGIJIJJ
@7277039/1
cattttcacaggcaagggatcctaacttcgcaaccactaattccagtgat
+7277039/1
CCCFFFFFHHHHHJJIHIJJJJJJJJIJJJJJJJJJJJIJJJJJJJHIIG
@5246171/1
caccagtggtcttcttgaacttcttcaattgacgcaagaagtaccagaaa
+5246171/1
CCCFFFFFHHHHHJJJJJIJJJJJJJJJIJJIJIJJJJJJJGHIJIIIJJ
@2164486/1
gttggtcttggttgaacggaactccaatcctttactcgaatagtcttttc
+2164486/1
CCCFFADDHGGHHIJJGIIIJJJIGHGIGGHIJJJJJJJIJJIFHHIIJG
@2164495/1
gtgctgggcctcttgtatgcgaagg
+2164495/1
@?@DD8D;FBFB?B<<EAC>FE1EF
@3720400/1
ctcagatgcaatttcttgcaagaattgcacaaagttgaagtccttgttgt
+3720400/1
@C@DFFDDDFBHFIIIGIIEEEFEFHIIIIIGHGEFF?FFHI@GIHBGIH
@5246318/1
atgaagttttggaatccctatttttttcgtaggtatttgcggtgaatttg
+5246318/1
@@@DDDDDDFHHABEHHEH<FHGE><DBFF;DG?GHHB??D>GIIFGGC7
@6250712/1
gtaggtgctgggcctcttgtatgcgaaggtgttgaggcgcttgtggtggt
+6250712/1
CCCFFDFFHHHHHJJJJJJJJJJJJJJJJCGHHJJJJJJJJJJIJJIJJG
@7277322/1
ggtgttacctgcaacttggccaggttagggccaacagattgtttgagatg
+7277322/1
BCBFFFFFHHHHHJJJJJJJJIJJHIJJJJJJJJJJJIJJJIJJJIJJJI
@7811101/1
tgggcagagggaatctgattgtgctgttgtggaactgcttcacctgtggc
+7811101/1
CCCFFFFFHHHHHJJJJJJJJHIIJJIJJJJJJJJJJJJJJJJJJHIJJJ
@2165121/1
cgcaagaagtaccagaaacgggacttagccacaatctggtctggagagaa
+2165121/1
@@@DDDDBFA<<D??FGBHIIIGHGIIICH@FH;GBGHGFBDDCGIA?;B
@7277943/1
ataaaattagaggaagtaggtgctgggcctcttgtatgcgaaggtgttga
+7277943/1
CCCFFFFFHHHHHJJJHIIJHHJJJJJJJJJJJJIJJJJJJJJJDFFHIH
@61646/1
gtttgagatgtttgtgaaactgcgacaccttgtggctgtgacttgtagtc
+61646/1
CCCFFFFFHHHHHJIJJJJJJJJJJJJJJJJJJJJJJJIJIJJIJHIJIJ
@3721771/1
taaaatcagaggaagtaggtgctgggcctcttgtatgcgaaggtgttgag
+3721771/1
@BCFFF3BFFHGFIJHHJJFHIJIHIIJIJIJJIIIJIHHIHGBGGHIHI
@5730645/1
acgtagttctcagcttccctgcaaag
+5730645/1
@@@DDDDDFF:D?9FHEHHI<@3CDH
@632769/1
gtcttcttgaacttcttcaattgacgcaagaagtaccagaaacgggactt
+632769/1
CCCFFFBDBDBFFIIGGHGIIIEDHGIGEGGA@:BFHGIGHGIG=G<FHI
@61853/1
cagtggtcttcttgaacttcttcaattgacgcaagaagtacc
+61853/1
???==A=AAD:CDA@?<AFACBCEAAEAEIDFI@DC;D???:
@3722244/1
ggaactgcttcacctgtggccggcggcacgcagacgccttgatgacctcc
+3722244/1
C@@FFDEFFFDDHGIDFHGIIIEIDHBGHH>B=ABDED@BCCCDDDDDDD
@7278536/1
taataaaattagaggaagtaggtgctgggcctcttgtatgcgaaggtgtt
+7278536/1
@@@FFFFFHFFHHIJIIJGJEE?FGHFIJIJJJJJJIJJIJJCGHGBFDH
@5730978/1
gggaatctgattgtgctgttgtggaactgcttcacctgtggccggcggca
+5730978/1
B@@DDFFFHHHHGGHJJJHIIFHIJIIJIJJJIGIJJJGIJJIJJJJHFD
@5731020/1
tgctgggcctcttgtatgcgaaggtgttgaggcgc
+5731020/1
CCCFFDFD;CDHFH<BFHFHHGII?@EFHGHIGGI
@3722364/1
gacgacgacactgtacagttagaaatgttacaacctctatactttgcatt
+3722364/1
CCCFFFFFHHHHHIHIJJJJJJIJJJJJJIJJJJJJJJJJIJJJJJJJJJ
@633575/1
gcaagaagtaccagaaacgggacttagccacaatctggtctggagagaag
+633575/1
@C@DFFDD=CBFDGIIBGGBFHHGGGHGHIGIGGIIIIIIIIGGIIGIIH
@3722699/1
gttgtgtacacctgagcgagactcataacgcagccagatgccaaagttct
+3722699/1
@@@DDFEBHAA<AGHIJJIJJJJJJJGIJJJJJJJJJJJJJJJIJJFHIG
@5248605/1
ggctgaattgcagcatcttgtcgagaacatgaagccgctttggtttacgt
+5248605/1
CCCFFFFFHHHHHJJJJJJIHJJJJJIJJJJJJIIJJJJJJJJHIJJJJG
@2658086/1
ggattttaatgttattattacagcatacataataaaattagaggaagtag
+2658086/1
@@@FFFFFHHHHHIJJJJJJJJJJJJJJJJJJJJJJJJJJJHIJJJGHIH
@3722853/1
gtagcactgagtgacggcacctccgacactgaggtcacggtactcgcggt
+3722853/1
B@@FFFFFGGHFHHIIIGIJJIJGIJJJIJIJJJFHIIJIBHIJJJJHF9
@5248857/1
gtagcactgagtgacggcacctccgacactgaggtcacggtactcgcg
+5248857/1
@::BBB;B:AC:<EF;GADAG?:ECCFDDB?F@FFFDE@;7=;=C755
@634150/1
ggtgcgtgcaggatcctcgtcattgcctggcatacaaggcaaagcaccga
+634150/1
@@@DDFFFHHHHHFJIGIIHIIIGBGHGGIJJJIGJIIJ<FGHIGGHHGG
@5731683/1
gccagatgccaaagttcttgatcttcactgggctcttctctgggatttcc
+5731683/1
CCCFFFFFHHHHHJHIJJJJJJJJJJJJJJHJJJJJJJJJJIIJJJJJJJ
@634242/1
ggcatctatagatgtcggtggcgcacagggcacgcttgcgcatgacatct
+634242/1
@@BFFFFFHGHHHJJJIJHIJIIIIIJIJIJGJJIIGIIJJJIHJIIIHH
@1639152/1
gcaagaagtaccagaaacgggacttagccacaatctggtctggagagaag
+1639152/1
CCCFFFFFDFHHHJJJJJJJJJJJJJIJJJJJJJIIJIIGIJJHIGIHIG
@1639179/1
agcagcttcatccagaggcaagcgctccaagttgcttggaggcttgggcc
+1639179/1
C@CFFFFFHHHHHJJJIIJJJJJJIJJJJJJFGIJGJJJIIJIIIEEHIJ
@4202125/1
gcgtggtgaggttcaccaagctagtggcgttgatgtcgcaagatagtgag
+4202125/1
@CCDDFDDDFDCFGEHHEIJJJGHCHCFHEGGDGGHIJIIHIIJBEFFIF
@5249763/1
cgggctctgtgcctggctcccatgtcacggtagcactgagtgacggcacc
+5249763/1
CCCFFFFFHHHHHIJIJIJJJJJJIJJJJJFHIIJJJJJJGHIJIJJJIJ
@6760862/1
ggagtgagcacgggctctgtgcctggctcccatgtcacggtagcactgag
+6760862/1
BCCFDDDDHHHHHJJJJJJJJJIJHHIIJJJIJIICGGIJBHGFFIIJJJ
@6760896/1
cagccagatgccaaagttcttgatcttcactgggctcttctctgggattt
+6760896/1
@@@DDBDDDA?FHIIIIIADBHGHGIEEHHGI@?FFHIIIICGGIIIIII
@6760982/1
ggcacctccgacactgaggtcacggtactcgcggtacatgttgtgtacac
+6760982/1
@@@?DDDDHHDDFHGHGGBACGHEA8CGGGCEGEFEIGEHFGH@EEGA=7
@6761050/1
ctcataacgcagccagatgccaaagttcttgatcttcactgggctcttct
+6761050/1
@@@DDDDAFFHHFIIGEIGBGGEBGHHGGEDHGHIIIIIID8BGGBFEGH
@5250017/1
ggaagtaggtgctgggcctcttgtatgcgaaggtgttgaggcgcttgtgg
+5250017/1
@@<DDDFBBFFHHGGIDIIIIICHHIIIIEBHIFCGHIIIIEHIGIIGG<
@1113026/1
atttcaccagtggtcttcttgaacttcttcaattgacgcaagaagtacca
+1113026/1
CCCFFFFFHHHHHJJJJJJJIJJJJJJIIJJJJJJJJJJJJJJJJHIIJJ
@3198020/1
agcacgggctctgtgcctggctcccatgtcacggtagcactgagtgacgg
+3198020/1
C@@FFFFDHHGHHIDHHIIIDHIJJJIJGIJJJIHIGIJJJ9DHHHHIJF
@4717069/1
tgtgaaactgcgacaccttgtggctgtgacttgtagtcaaggtggagatt
+4717069/1
CCCFFFFFHHHHHJJJJJJJJJJJJJHIIJJJJHJJIJJJJJBFIIJJJJ
@6761499/1
ggtgttgaggcgcttgtggtggtgcacgcgcttgggcagagggaatctga
+6761499/1
?@:DDDDEFHFFFGIFEHDC?D?DGHIIIGGHGIIIIIIGHFFDEEFFEC
@1640157/1
ctggtctggagagaagatcctcatcttgtatagaggaggcttgggctcgc
+1640157/1
@@@FDEFFHBHFHIEHIJIIJJJJJJJJJJJJGIIJJJIIJJ>BHGHIII
@5250705/1
catacataataaaattagaggaagtaggtgctgggcctcttgtatgcgaa
+5250705/1
@CCDFAEFHHFFBGGIGIGBGGIIAHEHHHGIIIIFHHIIIIHHIEEIIA
@6761742/1
tgattgctcagatgcaatttcttgcaagaattgcacaaagttgaagtcct
+6761742/1
CCCFFFFFGHHGHJIJJJJJJJEIJIIIGGHJJJJJGGGIHHHIGIHHGI
@7812145/1
agaggaagtaggtgctgggcctcttgtatgcgaaggtgttgaggcgcttg
+7812145/1
@@@DD?DDFDFFFEAG?GA3FFB?FDAF?B@?1C?0BD:B2D?BFF@@A5
@4203586/1
agcatacataataaaattagaggaagtaggtgctgggcctcttgtatgcg
+4203586/1
CCCFFFFDHHDHHGHGGHIIIJJEGGCHIFIGHIGECGEHIJJJHEHIIG
@5251361/1
ggtgcacgcgcttgggcagagggaatctgattgtgctgttgtggaactgc
+5251361/1
@@@FFFFFHHHHHJJJJJJJJJJJJJJJJJJJJJJJJJJJJIJJJJJJJJ
@5251433/1
acgggctctgtgcctggctcccatgtcacggtagcactgagtgacggcac
+5251433/1
@@@FFAFFHHHHGJJGIEHCHHGHIIIJJJJFGGEGHIIJJHIIJIIGHH
@4718091/1
ctccaaagcattctgggctgcagatgactgtgcatccttgctagtaagtc
+4718091/1
CCCFFFFFHHHHHJJJJJJJJJJJJJJJJJIJJJJJJJJJJJJJJIIJII
@5251681/1
gtttattttgtttttctctgtgatctgtttcttggcatctatagatgtcg
+5251681/1
@?@FFFFFHHHHHJJIJJIIIIIJJJJJJJJJIFGHGHJIIJJIIHHBGI
@7279589/1
cgatcgattactactgctttcccaaagacaggacaagcgtgaattttctc
+7279589/1
CCCFFFFFHHHHHJJJJJJJJJJJJJJJJJJJJJJJJJJHIGGGIJJIJH
@2659012/1
ttcttggcatctatagatgtcggtggcgcacagggcacgcttgcgcatga
+2659012/1
C@CFFFFFHHHHHIJIGIIFHGIFHIIJIIIIJJGGGBDHHIEIJGIEHH
@3724169/1
gtagcactgagtgacggcacctccgacactgaggtcacggtactcgcggt
+3724169/1
CCCFFFFFHHHFHIJJJJJJJJJJJJJJJJJJJJIJJJJJHIJJJJJHF?
@5252693/1
agagggaatctgattgtgctgttgtggaactgcttcacctgtggccggcg
+5252693/1
?@?DDD@DDFHBHEAB2AFHECGHGCHICFAFIIGFBHEHEIHB@DFD:A
@2165697/1
attttgtttttctctgtgatctgtttcttggca
+2165697/1
:?1BD?=BD?DFA@FC:2CDFFEBEF>FF4A@E
@2165925/1
cccgtttagcagcttcatccagaggcaagcgctccaagttgcttggaggc
+2165925/1
CCCBFFFFFFFHDHIIJJGGGIIEAHIIIEFHGIJJGIGHIIJIGGHGI;
@3724801/1
ggattttaatgttattattacagcatacataataaaattagaggaagtag
+3724801/1
CCCFFFFFHHHHHJJJJJJJJJJJJJJJJJJJJJJJJJJJJJJJJJJJJJ
@6251119/1
gtagcgcgtcggacgagccgtgccttttattgcttggtgagacacg
+6251119/1
CCCFFFFFHHHHHJJJJJJJJJJJJJJJJJJIJJJHHHHFFFFFED
@2659704/1
gtcctgcagagcttgccacatcttgtaagcagcctgacgcttagcaagtt
+2659704/1
@@<DDDDDHDH>FH@CGEHHEEFHGFFEHEE>BBGIIEHAHDFCHI@D??
@635804/1
ggcagagggaatctgattgtgctgttgtggaactgcttcacctgtggccg
+635804/1
CCCFFFFFGADHHIIHJJJIHHJJGIJJFJJEHIIIJJJJIJJIJIIIJJ
@6763856/1
gctcatctcgtgcactatctcttgtctgtgttgttgcacgcgcacggtgg
+6763856/1
CCCFFDEFFHHGHJJJJJJJJGHI?EHGEFHICFHHDAGGEFHIIBHCAH
@2166269/1
gcgaaggtgttgaggcgcttgtggtggtgcacgcgcttgggcagagggaa
+2166269/1
CCCDFFFDHFFHHJJJJIJJJIJJHIJHIIJIIJJJIJJIHHHFFFFCAE
@3199672/1
gccagatgccaaagttcttgatcttcactgggctcttctctgggatttcc
+3199672/1
@@@?B>DDHFFFHF2CFCC?<CFHIIIGBHEGHDE>B@FFHHCGH>DFD?
@6763938/1
gcgaaggtgttgaggcgcttgtggtggtgcacgcgcttgggcagagggaa
+6763938/1
CCCFFFFDHHHHHJJIJJJJIGIJJJJDG<FHIJJJIJIJHGHFFFFDDB
@5731969/1
aggaacaatacttcgggcttattctgcatacctgc
+5731969/1
C@CFFDFDFHHHHJIIIIJIIJJJJJJJJJJGIHE
@2660053/1
gggaatctgattgtgctgttgtggaactgcttcacctgtggccggcggca
+2660053/1
CCCFFFFFHHHHHJJJJJIIJGHIJJJJIJJIJIIJIEHGIJJJGHGGFD
@5732134/1
gcaagaagtaccagaaacgggacttagccacaatctggtctggagagaag
+5732134/1
@@@DDBDDHFF?CGABHICHB<CFCEHGGEGIGHCGEHHGCHIEICHHEG
@3200112/1
gcgcttgggcagagggaatctgattgtgctgttgtggaactgcttcacct
+3200112/1
@@CFFDFDHGHFHJFICGHGIIIIJGIIGIJIJIFHIIIGIJJGJJJJIG
@5254280/1
gcaagaagtaccagaaacgggacttagccacaatctggtctggagagaag
+5254280/1
CCCFFFFFFHFHHJJIIHIJIJIIJIGJEGJIIJIICHHHJJJIIGIJJJ
@2660302/1
ggttttttaaactcatattttcatggtaccaagttatgaatttttcaaat
+2660302/1
@CBFFFFFHHHHHJJJJJJJJJJJJJHIJJJJJIIJJJJIIJJJJJJJJJ
@2660468/1
gttgtgtacacctgagcgagactcataacgcagccagatgccaaagttct
+2660468/1
CCCFFFFFHAACFHIJJJJJJJJJJJJJJJJJJJJJJJJJIJIJIJGHJJ
@2166794/1
gtgctgttgtggaactgcttcacctgtggccggcggcacgcagacgc
+2166794/1
@@@FFFFFHHHHGJJIJIJIJJJIJHHIIJJIGIJIHHFFFDDDDBD
@2166824/1
agcactgagtgacggcacctccgacactgaggtcacggtactcgcggtac
+2166824/1
@@@DBEFFGDFFFE@GFDGIHIIIIIEIIIEIDFGIIICGGGIIIIF?DE
@5732652/1
ggtagcactgagtgacggcacctccgacactgaggtcacggtactcgcgg
+5732652/1
@@@DDDDDHHHHHGIIII8AGC9EEFHEGHBGGHIHGIIGBHDEHCEEHE
@3201002/1
cgcttgggcagagggaatctgattgtgctgttgtggaactgcttcacctg
+3201002/1
CCCFFFFFHHGHHJJHIIJJJJJJJIIJJJJJJJJJJJJJJJJJJJJJJH
@637634/1
cagggcacgcttgcgcatgacatctatacatgccattggcgttcaaaagg
+637634/1
==?BDADDFDGHFE<EEAHDCFGIFGHIHIII9DGGI<FHGFGGIGGGHH
@1641248/1
gtagcactgagtgacggcacctccgacactgaggtcacggtactcgcggt
+1641248/1
BCCFFFFFHHHFHJJGIJJJJJJIJJJJJJJIIIGIJIJJFHJJJJJHF@
@1641337/1
gtgctgttgtggaactgcttcacctgtggccggcggcacgcagacgcctt
+1641337/1
B@@FFFFFHHHHGJJJJJJJJJJJJJJJJJJJJJJJJHHFFDDDDDCDDD
@6764961/1
gggtcattcaatgtctccttccgtcttgggtgaggcataacggggtgggt
+6764961/1
CCCFFFFFHHHHHJJJJJJJJJJJJJJJJJGHJJJJJJJJJJJJJDFHJ;
@4204294/1
ttctaaggttctaaactatatctgcaccaaatttcaaccaaatccgtcaa
+4204294/1
CCCFFFFFFHHHHJJJJJJJJJJIJJJJJJIJJJJJJJJJIJJIJJJJJJ
@3201620/1
gtcttcttgaacttcttcaattgacgcaagaagtaccagaaacgggactt
+3201620/1
CCCFFFFFHGHHGJIJJJJIJJJIJJIIIJJIIHIJJJGIIJJJJIJJJJ
@4204319/1
ggtactaacgatcaaatcgatcatgggtccataatcattcctggaatccg
+4204319/1
BCBFFFFFHHHHHEGHECFHIJJJJJIFGIJJJJJJJJJJJJJJJJJJJJ
@5255737/1
gcgcttgtggtggtgcacgcgcttgggcagagggaa
+5255737/1
@?<D?DDDF?2CFCGIB@1E1C@@=;DF>:1BFB68
@1114831/1
cagtggtcttcttgaacttcttcaattgacgcaagaagtaccagaaacgg
+1114831/1
BCCFFDFFHHHHHJJJJJJJJJJJJJJIIIIJIJJJJJBGIIJJJJJJIJ
@3201786/1
gtacaaacaaaaacataaacacatctagactaattaataaaattggactg
+3201786/1
@@@BBDDAHFHFHGGGIIEEBGGHIIAHAGIIJGIJGHDHDDFHGG9FHI
@5256088/1
gtcacggtagcactgagtgacggcacctccgacactgaggtcacggta
+5256088/1
CCCFFFFDHHGHHJJJJHHIJGIJJJJJJIJJJJJJJJJIHIJJJJ;C
@1642057/1
cgtgggactagtagtcatttctttctgccactctttaagttgtctagtgt
+1642057/1
@CBFFFFEHHHHHJHHIJJJJIJJJJJJJJJJJJJJJJJIJJJIJGIFHF
@7814083/1
gcttcacctgtggccggcggcacgcagacgccttgatgacctccactttg
+7814083/1
CCCFFFFFHDHHHIJJJIIFJGBGEGIIGEHFFCCEEDEDDDDBCDDDDD
@4718883/1
gtggtgcacgcgcttgggcagagggaatctgattgtgctgttgtggaact
+4718883/1
CCCFFFFFHHHHHJJJJJJJJJJJJHJJJJJJJJJJJJJJJJJJJJJIJJ
@4718884/1
gcagccagatgccaaagttcttgatcttcactgggctcttctctgggatt
+4718884/1
CCCFFFFFHHHHHJJJJIJJJJJJJJJJJJJJJIJJJJJJJJJJJIJIJJ
@5256207/1
gcttcacctgtggccggcggcacgcagacgccttgatgacctccactttg
+5256207/1
CCCFFFFFHHHHFIIIGGIIJIIJIJJJGHHFFDECEECEDDDDDDDDDD
@4204855/1
gttgttaagaggtgttacctgcaacttggccaggttagggccaacagatt
+4204855/1
CCCFFFFFHHHHFHHIJJJJJJJJJJJJJJJJJJHIJJJJJJIJJJJHJJ
@3725071/1
gcactgagtgacggcacctccgacactgaggtcacggtactcgcggtaca
+3725071/1
@C@FFFDDFDHHHBGGGIIIFJEIIIIJGIGGHIIIIHGHIJIIIG:>BC
@1642293/1
gtcttcttgaacttcttcaattgacgcaagaagtaccagaaacgggactt
+1642293/1
CCCFFFFFHHHHHJJJJJJJJJJJIJJJJJJJJHIIIHIJJJJJJJJJJJ
@5256352/1
gcaagaagtaccagaaacgggacttagccacaatctggtctggag
+5256352/1
@@@D=DDDFF4<CEA@EDEFB8CFGGAGFCDFEFCF<FDGDGEGG
@7814342/1
acggttaccgggaattttgtttggtacctgataccgacacatggtaggtt
+7814342/1
??@D=D@DFFHH:FEGIICCGIEG:CGHDDEEGHIGGGGGFBEH=F;F=D
@6765596/1
aggtgctgggcctcttgtatgcgaaggtgttgaggcgcttgtggtggtgc
+6765596/1
@@CDDFFFHHHHHJJJJHIJJJJIGIJGHIIJHIIIIJJJJHIJJIIGHI
@1642532/1
gtagcactgagtgacggcacctccgacactgaggtcacggtactcgcggt
+1642532/1
CCCFFFFFGHHHHJJJJJJJJJJJJJJJJJJJJJHIIJJJHGIJJJJHF?
@4719147/1
gtggccggcggcacgcagacgccttgatgacctccactttgat
+4719147/1
8?@DDDD<8FHFAHIB@;FH<;@;5=;77777@DB6>C@;;55
@4205128/1
gtggaactgcttcacctgtggccggcggcacgcagacgccttgatgacct
+4205128/1
CCCFFFFFHHHHHJJJJJJJJJJJJJJJJJJJJHHFFFDDDDDDDDEDDD
@7814462/1
ggcgtcggttgcggaatcagcctcgcgggtgggtctggcatggtgcctag
+7814462/1
CCCFFFFFHHGHHJJJJJJJIIIJJJIIJ:BDDACCDDDDDDDDCDDDDD
@65869/1
gacgatttcaccagtggtcttcttgaacttcttcaattgacgcaagaagt
+65869/1
CCCFFFFFHHHHHJIJJJJJJJJIJJJHIJIJJJJJJJJJJJJJJJJJJE
@65879/1
gagggaatctgattgtgctgttgtggaactgcttcacctgtggccggcgg
+65879/1
CCCFFFFFHHHHHJJIIJJJJJJHIJIJJJJJJJJJJJJJJJJJJJJJJH
@6253175/1
tgcttcacctgtggccggcggcacgcagacgccttgatgacctccacttt
+6253175/1
CCCFFFFFHHHHHJJJJJIJJJJJJJJJJHHFFFDEEEEEDDDDDDDDDD
@6253220/1
gtaggtgctgggcctcttgtatgcgaaggtgttgaggcgcttgtggtggt
+6253220/1
???D?2A:FD>A<DGFGBCF@HGHIGHHICGGEEH?G=DEH@GCGHI@C@
@4719313/1
gtcatgcgcaagcgtgccctgtgcgccaccgacatctatagatgcca
+4719313/1
CCCFFFFFHHHHHJIIJJJJJJJJJJJJJJJIJJJJJJJJJJJJJJJ
@3725554/1
gcagatgactgtgcatccttgctagtaagtcctgagccatagcaaacagc
+3725554/1
CCCFFFFFHHHHHJJJJJJJJJJJJJJJJJJJJJJJJJJJJJJJIJJJJJ
@5256870/1
aaggtgttgaggcgcttgtggtggtgcacgcgcttgggcagagggaatct
+5256870/1
BCCFDDFFFHHHGJJJJJHJJJJJIHIJJJJJJJJIIJJJJHHHFFFFEE
@66193/1
cagcatacataataaaattagaggaagtaggtgctgggcctcttgtatgc
+66193/1
C@@FDDDDHDDFH<CGGIGGGCGEGGHHIGIDGHIGGIIJIIIGIGGIII
@4205592/1
gggctctgtgcctggctcccatgtcacggtagcactgagtgacggcacct
+4205592/1
CCCFFFFFHHHHHIJIJJJJJJJJJJJJJGHGIJJJJIGDFGIJIJIIJG
@4205616/1
ctgtggccggcggcacgcagacgccttgatgacctccactttgatgatct
+4205616/1
@@CDDFDFHHGHHIJJJJJIGGIIFCHHFFDDDDEEDCEDDDDDDDEEDD
@7815125/1
gttgtgtacacctgagcgagactcataacgcagccagatgccaaagttct
+7815125/1
CCCFFFFFHHHHHJJJJJJJJJJJJJJJJJJJJJJJJJJJJJJJJJHIJJ
@4719745/1
gttttacaagggcaggttgaactcacaccattcaatttaaaagaaactgg
+4719745/1
C@CFFFFDHHHGHJJIJGBDHGIHHIIIIGGGIJIIJIGGDHHJIIJJHG
@6253821/1
caggctgctgtgggatacggctggagaacaaatgtatttccttatgcatg
+6253821/1
CCCFFFFFHHHHHJJJJJJJJJJJBGDGGIIJGGFIGIJGIIJEHGHIID
@7815410/1
gacgcttcagcagagtgcacacaatggtgaactggcgttcatgcggcaaa
+7815410/1
CCCFFFFFHHHHHJJHJJJJJJJJJIJIIJJJJJJJJJJHIJJIJJJJJI
@6766479/1
gcagccagatgccaaagttcttgatcttcactgggctcttctctgggatt
+6766479/1
CCCFFFFFHHHHGJJJJHIJJJJJJJJJJJJIJIIJIJJJJJJJJJJIJJ
@66676/1
gtggtggtgcacgcgcttgggcagagggaatctgattgtgctgttgtgga
+66676/1
@CCFFFFDFHHHDIJJGIEHCGHIIJIJGIIIGIGJJJJIHIJIIJGHIH
@638218/1
cactgagtgacggcacctccgacactgaggtcacggtactcgcggtacat
+638218/1
@@@FFFFAFFFHAGGIIIIIIIIIJJJIECBDFHIGGHIJJ@8@B=DFDD
@5257972/1
ggtagcactgagtgacggcacctccgacactgaggtcacggtactcgcgg
+5257972/1
BC@DFFFFHGHHHIIJJJJJJJJJJJJJJJJJJJJIJJJJJHHIJJJJHF
@5258045/1
tgagtgacggcacctccgacactgaggtcacggtactcgcggtacatgtt
+5258045/1
???D=B4=?D6C?E32A@6?CDEE3::0?BDADD?;B8;AA<5:?DD3.;
@3726812/1
cactgagtgacggcacctccgacactgaggtcacggtactcgcggtacat
+3726812/1
@CCFFFFDHHGHGIJJIJJJGIHJJJJJJJDHIJJJGGIJIIJJH<DDD@
@5258077/1
ggcgcttgtggtggtgcacgcgcttgggcagagggaatctgattgtgctg
+5258077/1
CCCFFFFFHHHFHJHHJJJJJJJJJJJJJJJJJJJJJJJJJJJJJJJJJH
@67036/1
ctcgggttggaatgattctggtgggttgtcctgcagagcttgccacatct
+67036/1
@CCFFFADDHDHFIIJJJJJGIGIIFHIJIIIIJIJJJJJJFGJGIIIJJ
@6766948/1
cagcatacataataaaattagaggaagtaggtgctgggcctcttgtatgc
+6766948/1
CCCFFFFFHHHGHJGIIIJJIIJJJJJFHHIHHHIJJJJJJJJJJIIJJG
@67187/1
cagtggtcttcttgaacttcttcaattgacgcaagaagtaccagaaacgg
+67187/1
B@@DFFFFHHHHHJIJJJJJJJJJJJJJJJJJJJJJJJHIJJJJJJJJJJ
@1116722/1
cgacaccacagttccagtctcaggcacattgccattagtagactgatcag
+1116722/1
CCCFFFFFHHHFHIJJDEGGGIJJIJJIJIIIJIEGIJHIJGIIIDIIIJ
@4720468/1
cagtggtcttcttgaacttcttcaattgacgcaagaagtaccagaaacgg
+4720468/1
==?BDDDDHFHFBGHGEFGHGCH<BDHH<?CFHGDHFH0?9?FHCGGHEF
@1117050/1
tggtcttcttgaacttcttcaattgacgcaagaagtaccagaaacgggac
+1117050/1
?@;DDDDDFB<DF>BBFBCED>ACH<?F@HC8??DF?9:DDB9DAF@0F@
@3202737/1
gcacctccgacactgaggtcacggtactcgcggtacatgttgtgtacacc
+3202737/1
@@@FFFFDFHHFHHGGIJGEFHIHDFHGGGIIID;AFGHFHGHH@GC@==
@2168016/1
tggtcttcttgaacttcttcaattgacgcaagaagtaccagaaacgggac
+2168016/1
BCCDFFFFHHHHHJIJJJJJJJJJJJJJJJJJJJJGIJJGIIJJJJJJIJ
@5259397/1
gttgtgtacacctgagcgagactcataacgcagccagatgccaaagttct
+5259397/1
@@@FDDEDDDFFDHGIJJJJJIIJIIJJIJJJGIJJIEIEICHIJJGIII
@5259444/1
gtttggagttcacctttagaagtatgtttttagctgtcatctggttcata
+5259444/1
@@@FFFADAFDFHIJJIGIIIIFHIIHHIIJJGEGGIJJJJJJJIJJIJJ
@2168214/1
ttttaatgttattattacagcatacataataaaattagaggaagtaggtg
+2168214/1
@@@DDDDDHFFDFFGEFHG?<E?FADEFE<FHGEHDHDCCA>8?::0?:0
@5260050/1
gttgtggaactgcttcacctgtggccggcggcacgcagacgccttgatga
+5260050/1
@CCFFFDFGFFDHHJIGIIICGIGICGGBHHB>HAHEEDEDDB?BACDDE
@6768054/1
gctgggcctcttgtatgcgaaggtgttgaggcgcttgtggtggtgcacgc
+6768054/1
CCCFFFFFHHHHHIJJJJJJJJJHHHIJJJJJJJJJJIJJJJJIIJJJJG
@3204008/1
atacataataaaattagaggaagtaggtgctgggcctcttgtatgcgaag
+3204008/1
CCCFFFFFHGHHHJJJJJJJIJJGIJJHIIGIJJJJJJIJJIIJJJJIHI
@5260667/1
gttgtggaactgcttcacctgtggccggcggcacgcagacgccttgatga
+5260667/1
@CCFDFFFHHHGHJJJJIJJIHHIGIJJJEHFBEHHFF?ACBDDDDCDDE
@3204206/1
cttgttgttaagaggtgttacctgcaacttggccaggttagggccaacag
+3204206/1
@@@DBDDDDHHHF<EAECFFHHGB:FHIGGDHIIGFCHH9BFFEG@DHII
@3204224/1
gtttattttgtttttctctgtgatctgtttcttggcatctatagatgtcg
+3204224/1
@@@DDDEFHGCDHEHHIIICHHGHIGEIIIIEIHIJJIBHFHIGDCHIGH
@5260836/1
tgttttggtagcggtggcgcggtccgtgaggagcatgctcgccatcagga
+5260836/1
@@@DDDDDHFHHFI@:GGB:C<?DBG=FDCC<;;;@FAEGIB:;B?;DA;
@3204268/1
aactgcttcacctgtggccggcggcacgcagacgccttgatgacctccac
+3204268/1
CCCFFDFFHFFHDIF>BBEGHFGIIJIBHEHGHFDDEDECCCEC>>CB<<
@1643662/1
tgggatacggctggagaacaaatgtatttccttatgcatgataccgtata
+1643662/1
CCCFFFFFHGHFHJGGDHGFHIGGFIIIJGIEHHGIIIIIFCGFHG?FHH
@2168866/1
gttcatacttgggcacagttcctcgacgagcaagtagttcttgaagcaca
+2168866/1
@@@FFFDFHHDHHGHIJJF9CHHEHEEGIIJJJI?F>GG?GIIFEHEGHI
@7815720/1
atagagacgatttcaccagtggtcttcttgaacttcttcaattgacgcaa
+7815720/1
<<@DADDDD??BFGBFDHGIIIIIGGHIIG@CB<EFGC??C:BGHIHGII
@6253999/1
gccctcaatctgcaccagttcatatttgggcacagttcctcgacgagcaa
+6253999/1
CCCFFFFFHHHHHJJJJJGHIJJJJJJJJJJIJJJIJJJJIJJJJJJIJJ
@5734921/1
ctcataacgcagccagatgccaaagttcttgatcttcactgggctcttct
+5734921/1
@CCFFFFDFFF@FGGGEHEIEIIIIHIIIIICGGHHGIII@DGCGHIIII
@7283101/1
cttcacctgtggccggcggcacgcagacgccttgatgacctccactttga
+7283101/1
CCCFFFFDDHHGHJJJJJJIIIIIJJGGHHFFFEEEDDCEDDDDDDDDC@
@6768638/1
agaagatcctcatcttgtatagaggaggcttgggctcgctctccgaaggg
+6768638/1
CCCFFFFFHHHHHJJJJIJJJJJJJIJJJJJHGIIJJJJIJGIJIIGGIJ
@6254251/1
gatggagtgagcacgggctctgtgcctggctcccatgtcacggtagcact
+6254251/1
CCCFFFFEHGHHHJJJJJJJJJIJJJJJJIJJJJJJJJJIJJJFHJIJJJ
@6768851/1
aggtgctgggcctcttgtatgcgaaggtgttgaggcgcttgtggtggtgc
+6768851/1
@<?DDDD?DBFBFGIIEEGIGGHH6EAHHGGGDGGGEGEF=B85=@DBDD
@2169241/1
tgtggaactgcttcacctgtggccggcggcacgcagacgccttgat
+2169241/1
<@@?D>?BB??DFBGFF9A<AEGGEIDE:6@@BEEFBD>69??A>@
@4206896/1
gccagttataaagcatagcccgaagtgctattggcacacaggcataatgc
+4206896/1
CCCFFFFFHHHHHJJJJJJJJJJJJIIJJJJJJJJJJJJJJJJJJJJJJJ
@7816495/1
gccacaatctggtctggagagaagatcctcatcttgtatagaggaggctt
+7816495/1
CCCFFFFFHHHGFHIJJIJHGGHJJIJJJJJJJJJJIJJJJJJJIJIIJJ
@5261781/1
ccacaatctggtctggagagaagatcctcatcttgtatagaggaggcttg
+5261781/1
CCCFFFFFHHHHHJJJIJIJJJJJJIJJJJJJJJJHIJIJGJJHJJJJJG
@6254517/1
cagggatgtcaggctcgccgccctccatagaccgtagagtgagacagcac
+6254517/1
CCCFFDEDHHHFGIJJIIIGHIJJJJIIJIIIJJBHIHI;CGHGHHHGHF
@4206964/1
gtggaggggaacacagtttgagttgggggtcgcacgtcatattccaaggt
+4206964/1
@?@FDBDFDHGFDHFGCFHIEHEGHIIJFFHGBGHIHGFGCFDBDFFED@
@6768994/1
caagaagtaccagaaacgggacttagccacaatctggtctggagaga
+6768994/1
CCCFFFFDHHHHHJJJJJJJJJJIJJJJJJJJJJJJJJJJJJIJGJI
@7816582/1
taggtgctgggcctcttgtatgcgaaggtgttgaggcgcttgtggtggtg
+7816582/1
BCCFFFFFHHHHHJJJJJJJJJJJJJJJHGHIJJJJJJJJJJHJIIJJJJ
@6769096/1
gcgcttgggcagagggaatctgattgtgctgttgtggaactgcttcacct
+6769096/1
@<?DDDD==CCF=BCEHBBFBE?ECF?EFFFHDH?BGICDB???GD@FDH
@3727757/1
gaggaagtaggtgctgggcctcttgtatgcgaaggtgttgaggcgcttgt
+3727757/1
=8?DDD?ADFAAFBG>GH;EFFGGF@HHGIIIGII:?BF=HGB1AGG@C@
@3728178/1
ggtcacggtactcgcggtacatgttgtgtacacctgagcgagactcataa
+3728178/1
CCCFFFFFHHGHHFIIJFFHJJIGGHFEGIIBBBFHGIIJJJIGIJJJJI
@2169956/1
ccacaatctggtctggagagaagatcctcatcttgtatagaggaggcttg
+2169956/1
CCCFFDFFHHHHHJJJBHIJJJJJJJJJJJJIJJJHIJJIIJJIIJJIJH
@7817252/1
gccagatgccaaagttcttgatcttcactgggctcttctctgggatttcc
+7817252/1
CCCFFFFFHHHHHJHIJJJJJJJJJJJJJJJJJJJJJJJJJJJJJJJJJJ
@2662204/1
atacataataaaattagaggaagtaggtgctgggcctcttgtatgcgaag
+2662204/1
@@?DBDDDFFF<DGEAADHHF;CAEHEH<DHHBGG?FDGG<BBFGB?BDH
@6255273/1
caccagtggtcttcttgaacttcttcaattgacgcaagaagtaccagaaa
+6255273/1
CCCFFFFFHHHGHIJJJGIJJJIJJJJJJJIIJIJJJJGII0?DHHIJJJ
@5735001/1
gtgtacacctgagcgagactcataacgcagccagatgccaaagttcttga
+5735001/1
@@CFDFAAACFHHIIHGEGHIJJJJHHIIHIIIJIIJJJJFGGDHHIGII
@641294/1
cgaaggtgttgaggcgcttgtggtggtgcacgcgcttgggcagagggaat
+641294/1
@@@DADBDHFHHHBBEHIIIBHIHHEGHGGGHGIIFIGGIIHGEFFDBEE
@3728803/1
gcgtgatgaggttcaccaagctagtggcgttgatgtcgcaagatagtgag
+3728803/1
@@@D;BBDFFHHHIIBHH@CGEBFHGB@EECFDDG?BBD?D??F<C=CGC
@6769886/1
gccagatgccaaagttcttgatcttcactgggctcttctctgggatttcc
+6769886/1
CCCFFFFFHHHHHJHIJJJJJJJJJJJJJJJJJJJJJJJJJJJJIJJJJJ
@641625/1
gtgattctttaatttgacataacttttttatttatgaaccgattgacatg
+641625/1
CCCFFFFFHHHHHJJJIJIJJIJIJJJJJJJJJJJIJJIIJJJJJJJJJH
@3729055/1
attacagcatacataataaaattagaggaagtaggtgctgggcctcttgt
+3729055/1
@@@FDDBDFHDDFIIJJGIIIGGGGBFDBCEGHCCHECFHGFIEGHI@DH
@5263409/1
ctgttgtggaactgcttcacctgtggccggcggcacgcagacgccttgat
+5263409/1
CCCFFFFFHHHHHJJJJJJJJJJJJJJJJJJJJJJHHFFFDEDDDDDDDD
@6255810/1
caccagtggtcttcttgaacttcttcaattgacgcaagaagtaccagaaa
+6255810/1
??@DFDDFDBFDFIIIIG<GHGIIIHHHIHHAHHGEHGGGHBDHAEGDGE
@3729329/1
gggctctcaggcaggcaagatgggcgtagtaggtaggcgtagggtaagac
+3729329/1
CCCFFFFFHHHHHJJJJJJIIIJJJJHIJGIIJFHIJJJFIIJJ=FHJJI
@6255931/1
atacataataaaattagaggaagtaggtgctgggcctcttgtatgcgaag
+6255931/1
CCCFFFFFHHDHDHIJJGIJJIJHJIJFHIGIGGIIJJJJJJJJJJJIJJ
@5263946/1
gccgggcggatgtatggcagtagctaactcgtccgagggtcaattcaata
+5263946/1
@CCFFDFDHHADDDHIDGEI@FGHIJJJJIJIJJJGHHFBEEEEEDDE9@
@642475/1
ctcgaatagtcttttctaacttgaacagtgcgatgttttacaagggcagg
+642475/1
@BCFFFFFHHHHHJJJJJJJJJJJJJJJHHJJJJJIJJJJJJJJJIIJJJ
@642811/1
caccagtggtcttcttgaacttcttcaattgacgcaagaagtaccagaaa
+642811/1
CC@FFFFFFHHHGIIIGHHGHJJJIIGCIIGHIJJIHIIJJDFIJIJIJI
@6256480/1
gtagcactgagtgacggcacctccgacactgaggtcacggtactcgcggt
+6256480/1
CCCFFFFFHFHFHIJJIJJJJJIJJIIJJJIEHIGIJJJJHGIJJJJHFB
@7817910/1
accagtggtcttcttgaacttcttcaattgacgcaagaagtaccagaaac
+7817910/1
CCCFFEFFFHGHHIJJIIIIJJIIJEHHJGHIJIJIJFJIDGIIIIJJJI
@3204887/1
gcagagggaatctgattgtgctgttgtggaactgcttcacctgtggccgg
+3204887/1
CCCDDFFFAFFHHJJJJIGIIIJIJJIDHGJIIIIJJJIIIJJIIGIGHH
@2662511/1
ctccgacactgaggtcacggtactcgcggtacatgttgtgtacacctgag
+2662511/1
CCCFFFFFHHHHHJGJJJJJHIJJJJJJJHIIJJJIJJJJIJJ=>BEHII
@1118089/1
gtagcactgagtgacggcacctccgacactgaggtcacggtactcgcggt
+1118089/1
@@@DFD?DHHHDAFGEGIHBEFGHHHIJJJJJG<FFGGEBG=EHGIBEE8
@1118145/1
gttgaggcgcttgtggtggtgcacgcgcttgggcagagggaatctgattg
+1118145/1
@CCFDDDDHHHHFICHFFGEHHGIJIGIJDGIJJGHGGIJEHGHFCBCEC
@67745/1
cacggaacacaaatatcttcttcggcaatctgccttggttgcggtctttg
+67745/1
B@@FFFFFDDHFHHHIIJJHIIIHIJJIJGIJGJIJGIGHGGII@GGIJI
@4208383/1
tcgacgagcaagtagttcttgaagcacagacacaggtgtcttcaacggaa
+4208383/1
@@CFFFFFGHGDHIIFGGHIIBFHJIIID3FHEIEG???BBDHEDF@AHI
@2662834/1
gcggtacatgttgtgtacacctgagcgagactcataacgcagccagatgc
+2662834/1
CCCFFFFFHHHHHJJJJJECFHIHJJJJJJJJJJJJJJJJJJJJJJJJJJ
@3205613/1
gccagatgccaaagttcttgatcttcactgggctcttctctgggatttcc
+3205613/1
CCCDDFDFGHFHFJGGHHGIIJJJHIIIIHHJIJIIGIIIHJJJIIJJJJ
@2662938/1
gtttgtgaaactgcgacaccttgtggc
+2662938/1
8=?DD3A=CDBCD3E@?F@FHGGFD8E
@68107/1
tgggcctcttgtatgcgaaggtgttgaggcgcttgtggtggtgcacgcgc
+68107/1
CCCFFFFFGGHHHIIJJGHHICGHFIIJJHIJJJJHIIIJIEGIIGIIHF
@2170715/1
ccagtggtcttcttgaacttcttcaattgacgc
+2170715/1
@@;ABBDBFFFF>EFBFFI4CBEH4AFHA<HFI
@1644903/1
gggatctgattgtgctgttgtggaactgcttcacctgtggccggcggcac
+1644903/1
@@CDDFFDFHHH<EGIIHIHGHGGGHJIJIIJJJJICGEHGIGIIJHB>A
@3205833/1
agactcataacgcagccagatgccaaagttcttgatcttcactgggctct
+3205833/1
@?@DDFDFHF?DFIJJGIIGIJEHGIHDGGGDFGHGGIIJGJGIJIIIIG
@68203/1
gaacagtgcgatgttttacaagggcaggttgaactcacaccattcaattt
+68203/1
@@@FFFFFFHHHGIJIIHIGHGG<FEHIHHHIJHIIJJJEDCGEIIJIGI
@1118844/1
ccacaatctggtctggagagaagatcctcatcttgtatagaggaggcttg
+1118844/1
CCCFFFFFHHHHHJJJIJIJIJJJJJJJJJJJJJJJJJJJJJJJJJJJJD
@3205933/1
atgtcacggtagcactgagtgacggcacctccgacactgaggtcacggta
+3205933/1
CCCFFFFFHFHHHJJJJJJHIIJJJJJJJJJJJJJJJJJJJJHIJJJJHH
@1119187/1
aggtgctgggcctcttgtatgcgaaggtgttgaggcgcttgtggtggtgc
+1119187/1
BCCDFFFFHGHHHJJJJIJJJJJJJJJEGHHJIJJJJJJJJIJJJJJHHH
@4209229/1
gcaagaagtaccagaaacgggacttagccacaatctggtctggagagaag
+4209229/1
CCCFFFFFBFHHHJJIJJJJJJIJJJJJJJJJJJJJJJHIJJJIJGIIJI
@2171157/1
cagtggtcttcttgaacttcttcaattgacgcaagaagtaccagaaacgg
+2171157/1
@@<=A?=ACFDADBDHE?C?AIBHFEHHGCGGDHGIGE:?BBFDDF>DEH
@4209396/1
gggaattttgtttggtatctgataccgacacatggtaggctccatggatt
+4209396/1
@C@DFFFFHDFHDIJ;EGIIGIIIJIJJGIACGHABFGEGBGHGGHFDHG
@1119576/1
catacataataaaattagaggaagtaggtgctgggcctcttgtatgcgaa
+1119576/1
CCCFFFFFHHHHHJJIJJJJIGIIJIIJJJJJFGJBGHIJJJJJIIJIJI
@4209714/1
gcgagactcataacgcagccagatgccaaagttcttgatcttcactgggc
+4209714/1
=;@AD1:A??<?CGIFBAG;F@3EEEDD<;DD>BFFF>F@AG>GBBD9B2
@1645636/1
gtgagtacgaagcattgtctgtttataaaataattaacaactaatgtttt
+1645636/1
@BCFFDEFFHHHHHIIJJJIIHHJIIIJIGHHIIJJJJIIGHJGIIJIII
@1119812/1
ctcaatctgcaccagttcatatttgggcacagttcctcgacgagcaagta
+1119812/1
CCCFFFFFHHHHHJJJJJJJJJJJJJJJJJJJHJJJJJJJJJJJJJJJHI
@1119933/1
gcgaaggtgttgaggcgcttgtggt
+1119933/1
@@?DDDDDHHHHHEAH@DHIIIIII
@4723861/1
gatggagtgagcacgggctctgtgcctggctcccatgtcacggtagcact
+4723861/1
CCCFFFFFHHHHHJJJJJJJJJJJJJJJJJJJJJJJJJJJJJJFHIIJJI
@4210147/1
ggcagagggaatctgattgtgctgttgtggaactgcttcacctgtggccg
+4210147/1
CCCFFFFFHDHHHJIGJIJJIIJJHIJEHJIJJFHIJIIEIIJJIIJJJJ
@1120163/1
ggacatttcaattttatttagttggtcttggttgaacggaactccaatcc
+1120163/1
CCCFFFFFHHHHHJJJJJJIJJIJJHIJIJJHIJJIIIJIIJJJJJJIJJ
@3207647/1
gcatacataataaaattagaggaagtaggtgctgggcctcttgtatgcga
+3207647/1
@@@DDFDFFFHHHGIHHHIGEHGGIEFEGDA?EBGIG@HIJJIJJJ@HGD
@2664452/1
gttgtgtacacctgagcgagactcataacgcagccagatgccaaagttct
+2664452/1
@=?DFFB?C=<CCCEBF@@C@FHIIIG@FGBBDGHGIIEACHIEIIHIIG
@4211037/1
gctgcagatgactgtgcatccttgctagtaagtcctgagccatagcaaac
+4211037/1
CCCFFFFFHGHGHIGIJIJIJJJJIJIJJJJJGIIJGIJJJJJIJJJJJH
@1121049/1
ctggtctggagagaagatcctcatcttgtatagaggaggcttgggctcgc
+1121049/1
@@@BBDEDHDHFFBEGGGGGGGHGIIJIJEHIJIJIFGAHHG?;DGDHIF
@4724618/1
cgcaagaagtaccagaaacgggacttagccacaatctggtctggagagaa
+4724618/1
@?@DADDDHADACFGEHAFGGGIBHEBFDEGHGIDHEGI?FHC@<FBHGB
@3208295/1
ctgcgacaccttgtggctgtgacttgtagtcaaggtggagattttactat
+3208295/1
CCCFFFFFHHHHHIJIIJJHIIJJJJEHIFHHIHI?FGGIFEIIJGIJJI
@70075/1
gaatctgattgtgctgttgtggaactgcttcacctgtggccggcggcacg
+70075/1
CCCFFFFFHHHHHJJJIJJIIJJIJJJJJJJJIIJJIJJJJJJJJJGFDD
@70083/1
tggtggtgcacgcgcttgggcagagggaatctgattgtgctgttgtggaa
+70083/1
@@CFFFFDHGHHHJJJJIIGGIJFIIJEHIJJGIJJJJIJJIIJJIIJIJ
@6256953/1
gtacacctgagcgagactcataacgcagccagatgccaaagttcttgatc
+6256953/1
:=@DBAAAFFHDDHGGIJIJJIJHBHHGGGIGIJIIIJIJJGHIJIJJJJ
@2664908/1
ctcagcatggtaagaaggtggcggccagaatctagacatgcacagctctt
+2664908/1
CCCFFFFFHHFFHJHIJIFHIGIJJJJIJJJJJIJIJJJJJIJJJJJJJJ
@7283481/1
agagatataaaagattggaagctagccgggcggatgtatggcagtagcta
+7283481/1
?@?DDDDFFDADHBHHIBCGHGGGEEGB<GB@@@AG=DCC;??E7?DC>;
@2665124/1
tctgtttcttggcatctatagatgtcggtggcgcacagggcacgcttgcg
+2665124/1
@CCFDFFFHHHHFIJJJJJIJGIIIJGJHIJGIIJJJJIJIEHJJJGJJE
@7818860/1
gttttacaagggcaggttgaactcacaccattcaatttaaaagaaactgg
+7818860/1
CCCFFFFFHGHHHJJJIJIJJJJJJJJJJJJJJJJJGHIIJJJJJIJJJJ
@644065/1
ccacaatctggtctggagagaagatcctcatcttgtatagaggaggcttg
+644065/1
CCCFFFFFHHHHHJJJHIEIJJJGIJJJJJJJJJJHJJJJJJJIJJJJIA
@3208900/1
gtgacggcacctccgacactgaggtcacggtactcgcggtacatgttgtg
+3208900/1
@@@ADDDAHDFHGGHIGGGEHIGBBFGHGHFGEHIGJIG55=EEABC@D;
@644088/1
ggtgctgggcctcttgtatgcgaaggtgttgaggcgcttgtggtggtgca
+644088/1
@@;DDFDD?DHHHIIFIIIIHIEGIIFHIIIIIIGIIIIIIGIHGGGGGH
@6257281/1
gtgcctggctcccatgtcacggtagcactgagtgacggcacctccgacac
+6257281/1
@@@;?ADDAD>F?E<A:CDGG@FCAF@CDHCCC?FAB@DHIIEHGH6@8@
@3209024/1
ggatggagtgagcacgggctctgtgcctggctcccatgtcacggtagcac
+3209024/1
CCCFFFFFFHHHHJJIJJJJJJIJJIJIHGIJJIJJGI?FIIJJGGIJJJ
@7283823/1
gactgatcagccggagcagctccggtaagtttgtcgagtagagccttagc
+7283823/1
@@@DD?D>A3?A@F>A<EC?FHE<GFFH9?DCGGE0?7DABF@9=F>A;;
@6257498/1
agcactgagtgacggcacctccgacactgaggtcacggtactcgcggtac
+6257498/1
CCCFFFFFHHHHHJJJJJJJJJIJJJJJJJJJHJJJJJHIJJJJJJHDFF
@1122188/1
gcttcatccagaggcaagcgctccaagttgcttggaggcttgggcctgtt
+1122188/1
CCCFFFFFHHHHHJJJJJJJJJJJJJJHJJJJJJJJJJJJJIJJJIIJHI
@644463/1
gtcctttctaaggttctaaactatatctgtaccaaatttcaaccaaatcc
+644463/1
@@@DBD;DDH?FF<EEHIIIEEDC@GGE>CBBEHGGDGGHDGGEEG=GHI
@1122535/1
cttcacctgtggccggcggcacgcagacgccttgatgacctccactttga
+1122535/1
CCCFFFFFHHHHHJJJJJJJIJJJJIJJHHFFFEEEEEEEDDDDDDDDDD
@644832/1
atgatttcttcttcagacattgctgggttactttcttctgagctttcgta
+644832/1
@C@DFFFAD?DFHHGHIIIIIHIHIGIHEHEHIIIIIIGDC@>FFEEIHC
@6257988/1
atacataataaaattagaggaagtaggtgctgggcctc
+6257988/1
C@@FFFEBHDH><CGAEHIGEAGFFEHIHGH><??8?C
@7284503/1
gtcttccctggcaatacaacaacgacaagctgcaactgtacgaatgtgct
+7284503/1
CCCFFFFFHHHGHJJGJJJJJJJJIJJIJJJJJJJJJJIJJJJJJIFHIJ
@7284514/1
gttgtgtacacctgagcgagactcataacgcagccagatgccaaagttct
+7284514/1
CCCFFFFFHACCFHGHJJJJJJJIJJJJJJIIJJJIJIJIJJJIJJIJJJ
@2666161/1
caccagtggtcttcttgaacttcttcaattgacgcaagaagtaccagaaa
+2666161/1
CCCFFFFFHHHHHJJJJJJJJJJJJJJJJJJJJJJJJJJJJGHHJIJJJJ
@4725187/1
aaggagttcgtctcttgggaactgcacaccaatcaggaatattggacgga
+4725187/1
<@@FFFFFFFHHHIIIBBHGGGCHFGGIIIIAHGIIICGHIIIIIGGII<
@2666211/1
agaagatcctcatcttgtatagaggaggcttgggctcgctctccgaaggg
+2666211/1
CCCDFFFBHHF?FHHGHFHHIGIIIGGBHII<;DA@BDGFHG<FHEEFFG
@5737185/1
ctgtggccggcggcacgcagacgccttgat
+5737185/1
?<;D?3BDD?F:000D?FF>FFEE:AEED>
@645194/1
ccttatgatagtcatcgcggcctctagccgacacgattatgaagacgaag
+645194/1
CCCFFFFFHHHHHIJJJJJJJJJJJJJJJJJJJJJIJJJJJJJJJJJHHF
@7285003/1
gtggtgcacgcgcttgggcagagggaatctgattgtgctgttgtggaact
+7285003/1
?@;DDD;DFD6<<CGBGE>B?BDD<@;D9GIEDFA??DFCB==8558=C;
@2171704/1
ctccgacactgaggtcacggtactcgcggtacatgttgtgtacacctgag
+2171704/1
<@@?DDFFHHHHHJ@HGHJJHHIJJJJEGGIIGGGHIHFGCHF@==CHEH
@5266190/1
gaggggtttaattatgtataactattaaaacaaaggacagagtaaaataa
+5266190/1
??@=?D<<2AAFB<FGIGHBB><FCECEEHEGC8?F>DBF9F09??FDDI
@3732042/1
gtgttgaggcgcttgtggtggtgcacgcgcttgggcagagggaatctgat
+3732042/1
BB@DDFFFHGHHHIJGHIHIJHHIJJJJJJIGIJJJJJJJHHHGFFFFFF
@5266203/1
cccatgtcacggtagcactgagtgacggcacctccgacactgaggtcacg
+5266203/1
CCCFFFFFHHHHHIJJJJJJJJHHHIIJJIIIJJJJJJJJJJJJJHIJJJ
@645725/1
gtcttggttgaacggaactccaatcctttactcgaatagtcttttctaac
+645725/1
CCCFFFFDHHHHHJJIIJJJJJJJJJJJJJJJJJJJJJJJJJJJJHIJJH
@4725759/1
tggcatacaaggcaaagcaccgacgacgacactgtacagttagaaatgtt
+4725759/1
CCCFFFFFHHHHHJJJJJJJJJJJJJJJJJJJJJIIJJJHIJJJJJJHHH
@645746/1
gtaggtgctgggcctcttgtatgcgaaggtgttgaggcgcttgtggtggt
+645746/1
C@CFFDEEHHHGGIIJIJJJJJJJJJJJJ?FFHIGIIIIJJGJFGGFHI@
@4726087/1
gcacgcgcttgggcagagggaatctgattgtgctgttgtggaactgcttc
+4726087/1
@@@DADDDD?FBHIBFEAEG:FB:BG?@FD?FEFFHG?D6688=CFGGGF
@5738481/1
tacataataaaattagaggaagtaggtgctgggcctctt
+5738481/1
CCCFFFDFHGHHHJJJIJJIJJHIJJHGIJJJJJJJJJI
@5266881/1
tgtacacctgagcgagactcataacgcagccagatgccaaagttcttgat
+5266881/1
CCCFFAABFHHHHJJJJJJJJJJJJJJJJJJJJJJJIJJJJJIIJJJJIJ
@1647971/1
gccagatgccaaagttcttgatctt
+1647971/1
<@@DDFFFA>B>D;AEHEHHHFDBB
@6772442/1
ccgacactgaggtcacggtactcgcggtacatgttgtgtacacctgagcg
+6772442/1
CCCFFFFFHHHHHIJJJJHIJJJJJJJHIIJJJIJJJJIJJ=>=FHHIJJ
@7819626/1
ctgcaatcctgcctcacatgattcatccacaaattccaacccttgcgttt
+7819626/1
B@@FDEDDHHHHGIIJIJIIIIIJIJJIJJIJJJJIJJJIGHIJIIJDFG
@2172993/1
tgggcctcttgtatgcgaaggtgttgaggcgcttgtggtggtgcacgcgc
+2172993/1
BC@DFDDDHFGHHHHIDIGGIFGIIIJGIJJJJJIIJIIII@CEGIJJHF
@4726983/1
actggcaacgaccaatcatggacttttcttcaatatccacataagtaact
+4726983/1
@BCFFFFFHHHHHIJJJJJJJJJJJJJJJJJJIJJJJJJJIJJJJJJIJI
@647318/1
ggtgcgtgcaggatcctcgtcattgcctggcatacaaggcaaagcaccga
+647318/1
@@BFFFDFHHHHGJJIJJJJJJJJIJJJJJIJJIJIIJJJJIIJIJJJJI
@1122786/1
catacataataaaattagaggaagtaggtgctgggcctcttgtatgcgaa
+1122786/1
CCCFFFFFHHHHHIJJJJIIJJJJFJJJHIJIJJJJJJJJJJJJJJJJGI
@647338/1
aggcgcttgtggtggtgcacgcgcttgggcagagggaatctgattgtgct
+647338/1
CCCFFFFFHHHHHJIHIJJJJJJJJJJJJJJJJJJJHIJJJJJJJIIHHG
@7820312/1
cacctgtggccggcggcacgcagacgccttgatgacctccactttgatga
+7820312/1
CCCFFFFFHHHHHJJJJJJJJJJJJJHHHFFFFFEEEEEDDDDDDDCDDD
@2173329/1
gtttccaatctccaagacaggaggctccagtactttagctttgacagtgt
+2173329/1
@@<?DADD?DA?>??FFE9<?;CFGFCHECFAGDC<9?F@GFGCHIBIDH
@3210299/1
gcaagaagtaccagaaacgggacttagccacaatctggtctggagagaag
+3210299/1
CCCFFFFFFHHHHJJJJJJJJIIJJJIJJJJJJIJIJJHIJJJJJJJJJI
@7820649/1
actaaactataaccaaagtgacatttgctttaaatgctcaataattaata
+7820649/1
CCCFFFFFHHHHHJJJJJHIJJJJJJJJJJJJJJJJJJJGHIJJJJJJJJ
@4211749/1
gggaatctgattgtgctgttgtggaactgcttcacctgtggccggcggca
+4211749/1
CCCFFFFFHHGHHGHGIIDHGGGIIIIJGIIJJJIJJIIIIJJJIIJHF<
@6773446/1
cattatcatcgttctcagcatggtaagaaggtggcggccagaatctagac
+6773446/1
CCCFFFFFHHHHHJJJIIJJJJJFHHHIJIIFHHIJJJJJJJJJJJJJJJ
@2173708/1
tgcaaagttaaccatcttgtattcaaaagaaaacctagaatcactggttc
+2173708/1
@@@FFFFDHHFHHJJIGIIHIJJIEGIGIGJJJJJJGJIGJIEHJJJFHH
@6258568/1
ggtgcgtgcaggatcctcgtcattgcctggcatacaaggcaaagcaccga
+6258568/1
BC@DFFDFHHGHHJJJJJJGIJJJJJIJJIJJJIJJJJJIJJJJJJJJJH
@1123509/1
atacataataaaattagaggaagtaggtgctgggcctcttgtatgcgaag
+1123509/1
CCCFFFFFHHHHHJJIJIJJJJJHJIJHHIJJJJIJGIJJJIJJJJJGHJ
@7820931/1
ttccagatccactcttgctccatggtccaggagcagcagcgtgcgcaggt
+7820931/1
CCCFFFFFHHHHHJJIJJJJJJJJJIJJJJIIJJJJJJJJJFHIJJJJJF
@2173838/1
ctcatcttgtatagaggaggcttgggctcgctctccgaagggagcttgcg
+2173838/1
@@@DBDDDCA:ACB@EGIEFGHB:1FGE?CFB@00BG??6A@G@E6@CGI
@2173841/1
gttagaaatgttacaacctctatactttgcattaaaataatgcccatttt
+2173841/1
@@@ADADDBFFBHBGGEGEEHFB4F?@<C@EFH9A?EHGEGGHHB?DHGC
@2666568/1
tctgtttcttggcatctatagatgtcggtggcgcacagggcacgcttgcg
+2666568/1
@@CFFFFFHGHBAFGGGIIGHDCHIJJIIIFIIIGGIJIJIJGIIGHIJI
@6258831/1
gccacaatctggtctggagagaagatcctcatcttgtatagaggaggctt
+6258831/1
CCCFFFFFHHHGHHJJJIJJJIJJJJJJJJJJJJJJIJJJJIJJIJJJJJ
@4212296/1
gtagcactgagtgacggcacctccgacactgaggtcacggtactcgcggt
+4212296/1
CCCFFFFFHHHHHJJJJJJJJJJJJJJJJJJJJJFHIJJJGGIJJJJHF<
@1124002/1
gtttgtctgtttgtctgtttgtctgtttgtctgtttgtctgtttgtctgt
+1124002/1
CCCFFFFFHHHHHIIJJJJJJIIJJJJJJIJJJJJJJJJJJJJIJIJJJJ
@7285383/1
gcgactcataacgcagccagatgccaaagttcttgatcttcactgggctc
+7285383/1
CCCFFFFFHHHHHJJJJJJJJJJJJJJJJGHJJJJGJJJJJJJJJJIJJJ
@1124190/1
cggcacctccgacactgaggtcacggtactcgcggtacatgttgtgtaca
+1124190/1
CC@FFFFFHHHHHIJJJIJJHIJJJJDGGJJJJJIIJIIIJIJJIIHHHA
@1124196/1
gcaagaagtaccagaaacgggacttagccacaatctggtctggagagaag
+1124196/1
@@@FDDFFFFDDHHIJJIJJDHIJEIGGEHHCGIIIJGHHIIFAGGHHII
@7821964/1
gttttacagtttgtataaaaccctcatgtaaatcaaaatccgtcaatgtg
+7821964/1
@@CFFFFFHFHHHHIIGGHGHIJJIJJJIJIJJJJJJCGHEHIIIJJJEE
@7822217/1
ggattttaatgttattattacagcatacataataaaattagaggaagtag
+7822217/1
CCCFFFFFHHHHHJJJJ4IJJJJJIJJJJJJJJJJJJJJJJIJJJJJHII
@3211971/1
ggcaggttgaactcacaccattcaatttaaaagaaactgggtgcgtgcag
+3211971/1
@@@DD?BDDBFDFIAEBADHGIICHIIIIGIIICHAHIG@CB@CE8DFGH
@72501/1
gtgctgttgtggaactgcttcacctgtggccggcggcacgcagacgcctt
+72501/1
@@?ABB=BDACB<A;CC:IA?HHACHB9CC@D@@GFG<:=4A<8;8>;B=
@2173943/1
gcgagactcataacgcagccagatgccaaagttcttgatcttcactgggc
+2173943/1
CCCFFFFFHHHHHJJJJJJJJJJJJIJIGIGFHIIJJJJJJJJJJJIGIJ
@7822608/1
agaggaagtaggtgctgggcctcttgtatgcgaaggtgttgaggcgcttg
+7822608/1
CCCFFFFFHHHHFHIJJJJIJIJJJJHIJJJIJJJJBGGHJJJJJJJJJI
@7822625/1
aacgcagccagatgccaaagttcttgatcttcactgggctcttctctggg
+7822625/1
@<@DDD6D=A??F<EBBAEECEFHHGC9CHDGEGHI@F;D8DFHCHGGB@
@4727679/1
agcacgggctctgtgcctggctcccatgtcacggtagcactgagtgacgg
+4727679/1
@BCFFFFFHGHHHJJJJJJJJJJJJJJJIIJJJJGHIJJGIIJJIIJJJI
@2174131/1
ctgtgatctgtttcttggcatctatagatgtcggtggcgcacagggcacg
+2174131/1
@C@DDADFBFHHDEHH<:?@F:FEHHG<@A9CGG:CD3@::@DD;DGB;;
@6773997/1
atctgattgtgctgttgtggaactgcttcacctgtggccggcggcacgca
+6773997/1
@@@FDFFFFHHDHIBFBCEACFHDGGGBHCFEHD?DGEGFAGGEB>9ADB
@648040/1
ggcacctccgacactgaggtcacggtactcgcggtacatgttgtgtacac
+648040/1
CCCFFFFFHHHHGJJJIJJGIJJJJIJJJJJJJJIJJJJJJJJJJHIJ?=
@1649309/1
gtgcctggctcccatgtcacggtagcactgagtgacggcacctccgacac
+1649309/1
@??DDABDHHHHHHIIIGIIIGCGFGGIIGIIBGGGHAEFHIDEBEIIGE
@2174237/1
gcaagaagtaccagaaacgggacttagccacaatctggtctggagagaag
+2174237/1
CCCFFFFFDHFHFIHIJJJJGHIJJIJJIIJJJJIJJJJJJJJGIIIJJH
@7822924/1
ggatggagtgagcacgggctctgtgcctggctcccatgtcacggtagcac
+7822924/1
@@@DDFFAHHHHHJJJGDGBHHIJIJIGDEGGJIIIIJFFGGGI<CGGIJ
@2174304/1
attattacagcatacataataaaattagaggaagtaggtgctgggcctct
+2174304/1
@@@?DDFFFFFFFHJIIEHIGHJJJIJGJJGEDHC?ECBCGE>3BGGIII
@2174565/1
cactgagtgacggcacctccgacactgaggtcacggtactcgcgg
+2174565/1
@@@DDD?2=DAFH6CCCCFB?FHII@BG?;0?B?F:0=;BC@8;:
@648633/1
cttcacctgtggccggcggcacgcagacgccttgatgacctccactttga
+648633/1
@@@DDDFDFHHHDHFGEHGAFHGIIJIIHFBBBCCEEDEEDDDCCCDCC<
@1649802/1
ctcatcttgtatagaggaggcttgggctcgctctccgaagggagcttgcg
+1649802/1
CCCFFFFFHHHHHJJJJIJJJJJGHIJIJIIIJJJJIIIIJIGGIIJIJE
@6774636/1
gcactgagtgacggcacctccgacactgaggtcacggtactcgcggtaca
+6774636/1
CCCFFFFFFHHHHJJJJJJJJJJJJJJJIJJHIJJJJGHJJJJJJHEFFF
@1650002/1
gaccaatcatggacttttcttcaatatccacataagtaacttcaaatgat
+1650002/1
CCCFFFFFGHHHHJJJJJJJJJJJJJJJJJJJJIIJIGIJIJJGHJJJHI
@3213591/1
gtcacggtagcactgagtgacggcacctccgacactgaggtcacggtact
+3213591/1
@CCFFFFBFHHFHJHJIIJJIIGGIHHHIJIGHIIIJ@FHBFHIBBEEHE
@2175041/1
aagaagtaccagaaacgggacttagccacaatctggtctggagaga
+2175041/1
CCCFFFDDHHHGHJJJJIIIIJJJJJJJIJJIJJJJGHIJGIJJJJ
@7824162/1
gtcttcttgaacttcttcaattgacgcaagaagtaccagaaacgggactt
+7824162/1
CCCFFFFFFHHFHGEHHGEGHHIJJJIJJJDCHCGGGIJJJIIIJIIJIJ
@3213936/1
ctgtggccggcggcacgcagacgccttgatgacctccactttgatgatct
+3213936/1
BCCFFFFFHHHHHJJIJJJJJJJJHHHHFFFFFFEEDEEDDDDDDDEEDE
@6775325/1
atacataataaaattagaggaagtaggtgctgggcctcttgtatgcgaag
+6775325/1
CCCFFFFFHHGGHJJIJJJJJJJIJIJHHIJJJJJJJJJJJIJJJJJIII
@2175514/1
gctgggcctcttgtatgcgaaggtgttgaggcgcttgtggtggtgcacgc
+2175514/1
@@CFFFDFHHHHHIJIJJJIGIG?EFFHGIJDIGIIJJJIHJJHHIIJGH
@650302/1
ggcgcttgtggtggtgcacgcgcttgggcagagggaatctgattgtgctg
+650302/1
CCCFFFFFDDHFDGFGGJJDHIJJGHHJJJJHIJIIGIIGJIGIIEGIIH
@650550/1
caacctctatactttgcattaaaataatgcccattttcacaggcaaggga
+650550/1
;?@FFFDDDFFHHGIIGIIIHHBHGIIGHGIIFGIIIGHGG?B=FGCHII
@3215159/1
caccagtggtcttcttgaacttcttcaattgacgcaagaagtaccagaaa
+3215159/1
C@@FFFFFHHHDFHGGIBHHIIIIIIHIIIHGIIBAGGIDGBGHEGIGDH
@5267689/1
gccgcgactccgccctcttcctcgggttggaatgattctggtgggttgtc
+5267689/1
CCCFFFFFHHHHHJJJJJJJJJJJJJHIJJJJJJJJJJJJJGHHHFFFDE
@5739010/1
gacgcaagaagtaccagaaacgggacttagccaca
+5739010/1
???BD@D6FB<<<EFEADFH>8A@FH;FFHIIID3
@5267824/1
gtgtacacctgagcgagactcataacgcagccagatgccaaagttcttga
+5267824/1
BB@DFFAAAFHHHIHHIJJJJIIJJIIIJJJJIJGJIGIIJJGEHJJJJI
@3733710/1
gcacgggctctgtgcctggctcccatgtcacggtagcactgagtgacggc
+3733710/1
CC@FFDFDHDFHACEBFECEGIJJIIGGIJJIG?GHCEHGGHI?BBBDB6
@2667804/1
gtgatctgtttcttggcatctatagatgtcggtggcgcacagggcacgct
+2667804/1
CBBFFFFFHHHHHJIJIJJJJJJJJJJIIJJJJFIHHIEIJJIJJJJJJJ
@6260362/1
ggtagcactgagtgacggcacctccgacactgaggtcacggtactcg
+6260362/1
?@;DDDBDDDFFD@AFGEADEGIGHHG<GHFEG???DHGGI;CFGIG
@5268442/1
gtcctgtggaggtatgattctcatccactcaatcactttgacagcaccta
+5268442/1
@CCFFFFFGHHGCEGHIIIGIIJJJJIGIJJJJJIJJFCHIIJIIIIJAE
@73163/1
gctggagatgtgggtgtagctttaaggggatctgctgtctgtggagctga
+73163/1
@CCDDFFFDDHHHBFGIEGCHEHE>HCHHIIIIGGGGHGHHHGCFFGHG@
@4214229/1
ggtagcactgagtgacggcacctccgacactgaggtcacggtactcgcgg
+4214229/1
BC@DFFFFHGHHDHIJJIJJJJJJJJJJJJJJJJJGIIJJJGGIJJJJHF
@4214251/1
cggcacctccgacactgaggtcacggtactcgcggtacatgttgtgtaca
+4214251/1
CCCFFFFFHHHHHJJJIJJJGGIJJJHHIJJIJJJIJJJJJIIJJJHFHH
@5740091/1
cacgtccacgcccaggaatatcaccggctcgttgaacaccttaggacgaa
+5740091/1
C@CFFFFFHFHHHJIJJJIJJJJIJIIIIJ@DG?8DAGEG;C4=F@E>BA
@7287044/1
gcgaaatattccgcgacagatgtctttctagtacgtccgtctgattctgt
+7287044/1
CCCFFFFFHHHHHJJJJJJJJJIJJJJJJJJJJJJJJJJIJJJJJJJJJH
@3734829/1
gggttggaatgattctggtgggttgtcctgcagagcttgccacatcttgt
+3734829/1
@@CBDDDDHHGHGIJJIEFHIJFGHIJIIJIGIEHIJJIIJJJJJJJJJC
@3734965/1
gatatgtggatgtagctgccattatgtagactgttgtgttgaccaataat
+3734965/1
CBCFFFFFHHHHHJJJJJJJIJJJJJJIJIIJJJJJJJJJJJJJHJJJJJ
@73580/1
gattgtgtaggtaatattattaaacgaagaacatgcggctgaattgcagc
+73580/1
@7?DD2BDBFBACG@@GGGIIIFIBBFEHHGHEGHFHHGEGIIIE@FG@F
@3734974/1
ggaagtaggtgctgggcctcttgtatgcgaaggtgttgaggcgcttgtgg
+3734974/1
CC@FFFFFH??C?EBGFGHIHIIHGHIHIHGIH:??BFGGIGHIEGH@HI
@2668850/1
cttgtatagaggaggcttgggctcgctctccgaagggagcttgcggccga
+2668850/1
CCCFFFFFHHHHHJJJJJIIJJIIIJJJJJJJJJIJJGIJJJJJJJHFDC
@4214810/1
agggaatctgattgtgctgttgtggaactgcttcacctgtggccggcggc
+4214810/1
CCCFFFFFHHHHGJJJJJJJJJJJJJJJJJJJJIJJJJJJJJJJJJJJHF
@3735152/1
gtctggagagaagatcctcatcttgtatagaggaggcttgggctcgctct
+3735152/1
C@CFFFFFHHHHHJJJJJJJJJJJJHIJJJJJJJJJJJJGIIIIJGIGIG
@3735171/1
ctggagagaagatcctcatcttgtatagaggaggcttgggctcgctctcc
+3735171/1
@@@FFFFFHHGGAFBGHIIJIJJIIIJIJIIJIJJIJFGHIGHGDDHGHI
@4214925/1
tgtgaaactgcgacaccttgtggctgtgacttgtagtcaaggtggagatt
+4214925/1
CCCFFFFFHHHHHJJJJJJJJJJJJJIIJJJJJDHIJJJJIJ?GHIJGIJ
@5740640/1
ggtgcacgcgcttgggcagagggaatctgattgtgctgttgtggaactgc
+5740640/1
?@?DFFDDDHHHHJAHIIJIIJIFHIIJJFIIJJJJJIJIIIJIIIJJIC
@5740770/1
ctgtggccggcggcacgcagacgccttgatgacctccactttgatgatct
+5740770/1
@@@DFDFFHGHHFJIJIIIJJIJJHHHHFFFFFFEEDEEDDDCDDDDEDE
@7287745/1
gtttgttctggtgaatctctgaaatggctggagtgattttgacgggtagc
+7287745/1
CCCFFEFFHHHFHIIJJJJJJJJJJIJJJJJGI?EBDHHIHGIGIJ?BFG
@2669443/1
ggcgcttgtggtggtgcacgcgcttgggcagagggaatctgattgtgctg
+2669443/1
@@<DDD<BFDFDHG@GGGHGDFEGGHIEE9F?D=BAGHGIGIIGIIIII>
@5741447/1
agaggaagtaggtgctgggcctcttgtatgcgaaggtgttgaggcgcttg
+5741447/1
==?DDBDAHDFAHB@G<<FCDFEHH>FEFCDE7CCD0???GGICGEA@H<
@6262009/1
gcaagaagtaccagaaacgggacttagccacaatctggtctggagagaag
+6262009/1
@<;DDD?DCCDFHHDEEGHBBHECG@CEBDHGDHGCHGDFHGI@FBF;@B
@1125588/1
gccagatgccaaagttcttgatcttcactgggctcttctctgggatttcc
+1125588/1
CCCFFFFFHHHHHJGHJJJJJJJJJJJJJJJJJJJJJJJJJJIJIIIJJJ
@4215962/1
ccacagttccagtctcaggcacattgccattagtagactgatcagccgga
+4215962/1
C@@FFFFFHHHHFHJGIIGHIJGIJJJJJJJJJFGGFGHJGIJIJJIJIE
@74657/1
gagacgatttcaccagtggtcttcttgaacttcttcaattgacgcaagaa
+74657/1
CCCFFFFFHHHHHJJJJJJJJJJJJJJJJJIJJJJJIJJJJJJJJIJJJJ
@3215610/1
ctttaatttgacataacttttttatttatgaaccgattgacatgaaacaa
+3215610/1
@@CFADDFFDDFHII>CGGEIGGEHIEEHIHGIBD6@FHBDFHICHIBF8
@1126089/1
ggcgaattttgcgatctgcgtggtagcgtactaccagcgttgatagattc
+1126089/1
@@@FFADDFHFAFHEFHIEGC<GIIIGAHBHIII9<F?G@FGGIIIGIIG
@3215755/1
gggcttcttgtatgcgaaggtgttgaggcgcttgtggtggtgcacgcgct
+3215755/1
CCCFFFFFHHHHHJJJHIIJHHIHJIJJJJJJJJIJJIJJGHIJJIJHFF
@3215777/1
cagatgactgtgcatccttgctagtaagtcctgagccatagcaaacagcc
+3215777/1
CCCFFFFFHHHHHJJJJJJJJJJJJJJJJJJJJJJJJJJJJJJJJJJJJJ
@6776276/1
ccgctttttactacatgcataaacatacataccgataccatacaccaaaa
+6776276/1
@@@FFADDHDHFAHEGIIGGC><ECH@FH>>AEFHGIIHI@BFFH>FC;F
@651738/1
ggcagagggaatctgattgtgctgttgtggaactgcttcacctgtggccg
+651738/1
@?@FFFDFHFDHHEHFHJGHJJJIHCHI=DGHIGBHGGEGDHGGFHCGHE
@651828/1
agtgacggcacctccgacactgaggtcacggtactcgcggtacatgttgt
+651828/1
@@?DFFFFGHHHHJJIIIJJJJIIJFGIJJJ?DHIIJJJIEEHHEEBEC;
@6776503/1
ccagtggtcttcttgaacttcttcaattgacgcaagaagtaccagaaacg
+6776503/1
@;<BA;;ADD:<DFEG@?CIIHC@BAEECFEEGI@D9BB?B9?@B@GEIE
@6776982/1
gtcacatatttgtgtcgttggcgctcagggacagttttcg
+6776982/1
@@@;??D?DF::<C?F<<@B?A@AF<:;DB:?:?:BAD98
@652806/1
agcatacataataaaattagaggaagtaggtgctgggcctcttgtatgcg
+652806/1
CCCFFFFFHHGHHJJJJJJJIJJJJJGIJIJJJJIJIJJJJJJJJJJJJJ
@4731000/1
agaggaagtaggtgctgggcctcttgtatgcgaaggtgttgaggcgcttg
+4731000/1
@@@FFFFFHHHHHIIJJJJJJJJJJJHJIJJJIIIJFHHIJJJIJJJJJJ
@4731142/1
atacataataaaattagaggaagtaggtgctgggcctcttgtatgcgaag
+4731142/1
CCCFFFFFHHHHHJJJJHIJIIJHJIJIJIJJIJJJJJJJJIJJJIJGHG
@6263598/1
atggagtgagcacgggctctgtgcctggctcccatgtcacggtagcactg
+6263598/1
;@@DDFFEHGHFFJJGIIGIIHIIJIGIIGGGIGHIDGIIDIBDGHJJIJ
@6777461/1
gcctcttgtatgcgaaggtgttgaggcgcttgtggtggtgcacgcgcttg
+6777461/1
CCCFFFFFHHHHHJJJJJHHHGIJJJJJJJJJIJJJJIGHIJJJJJHFFD
@4731337/1
gcaagaagtaccagaaacgggacttagccacaatctggtctggagagaag
+4731337/1
CCCFFFFFFHHHHJJJJJJJJIJJJJJJJJJJJJJJJJHIJJJIJGIIJJ
@6263664/1
gtgctgggcctcttgtatgcgaaggtgttgaggcgcttgtggtggtgcac
+6263664/1
CCCFFFFFHHHHHJJIIJJJJJJJJEGGHJJJJJJJIJJIJJHJJIIHIJ
@3218020/1
ggcacctccgacactgaggtcacggtactcgcggtacatgttgtgtacac
+3218020/1
@8;DDBD?DFHHDBDAEGGHEGG:DFHGIIIGGGAFHEAC@FEIC=@C7.
@653808/1
cagcatacataataaaattagaggaagtaggtgctgggcctcttgtatgc
+653808/1
CCCFFFFFHHHHHJJJJJJJJJJJJJJIJJJHIIJJJJJJJJJJJIJJJJ
@654101/1
caccagtggtcttcttgaacttcttcaattgacgcaagaagtaccagaaa
+654101/1
CCCFFFFFHHHHHJJJJJJJJJJJJJJJJJJJJJJJJJJJJGIIJJJJJJ
@3736948/1
ccctgatagagacgatttcaccagtggtcttcttgaacttcttcaattga
+3736948/1
C@@FDADAF?HFHBGDEGIGG@HI@FAF@EEBGGDHEDDEGHGIGBGBBB
@6778042/1
gacggtacctccgacactgaggtcacggtactcgcggtacatgttgtgta
+6778042/1
CCCFFFFFHHHHHJJJJJJJJJIJJJIJHJJJJJJJJHIJIJJHJJJHHH
@2178232/1
tcttgaacttcttcaattgacgcaagaagtaccagaaacgggacttagcc
+2178232/1
@@@DFFFFHHHHGBHGIIIGFHIIIIIIGCGHIGIIIIIIIDHIIIIIGI
@654324/1
atggagtgagcacgggctctgtgcctggctcccatgtcacggtagcactg
+654324/1
CCCFFFDEHHHHHJJJJJJJJJJJJJJJJJJJJJJJJJJJJJHHJJJJJJ
@6778367/1
cgcaagaagtaccagaaacgggacttagccacaatctggtctggagagaa
+6778367/1
@?@ADDBDDFBFD@FHDEHC=CDGGHGEIBGD@FGGEHD9DDAFIBFHGI
@6264534/1
agtgactttcccgtttccaatctccaagacaggaggctccagtactttag
+6264534/1
@CBFFFFFHHHHHHIJJJJJJJJJJJJJJJJJJIJJJJJJIJHJJJJJJI
@4732331/1
ggaatgattctggtgggttgtcctgcagagcttgccacatcttgtaagca
+4732331/1
CC@FFFFFHFDFFEB@@CGBGIIIIGCBCCDHEFHGHGGEHGIIHBBGHI
@6778445/1
ggacatttcaattttatttagttggtcttggttgaacggaactccaatcc
+6778445/1
CCCFFFFFHHGHHJJJJJJJJJJJJIJJJIJJJJIJJJJIJJJJJJJJJJ
@3737568/1
tgggcctcttgtatgcgaaggtgttgaggcgcttgtggtggtgcacgcgc
+3737568/1
CCCFFFFFHHHHHJJJJJIIJFGHHIGJJJJJIJJIIIJJIHHJJJJJHF
@4216029/1
agatgccaaagttcttgatcttcactgggctcttctctgggatttccctg
+4216029/1
<@@FFDFFADBFHHIFGHIGEDCB?CF@F;FE?CCEEHE@GFDD@BBFHG
@1127364/1
ctgtggccggcggcacgcagacgccttgatgacctccactttgatgatct
+1127364/1
@@BDDFFFHHHHHJJJJJJJJJJJHHHHFFFFFFEEDEEDDDDDDDEEDE
@7825881/1
gcgaaggtgttgaggcgcttgtggtggtgcacgcgcttgggcagagggaa
+7825881/1
@@@ADDD<CDHHHIJHGIGIJGDEFHC@GGGIGGIIJIFIHHFFEDFC<A
@5270628/1
gcactgagtgacggcacctccgacactgaggtcacggtactcgcggtaca
+5270628/1
CCCFFFFFHHHHHJJIJJJJJJIJJJJJGIJGIIJJJHIJJJJJJHHFFF
@7826064/1
acggtactcgcggtacatgttgtgtacacctgagcgagactcataacgca
+7826064/1
@CCFDFFFHHHHHIJJJJJJJJJJJJJ???HHGIJJGHHIJJJJJJJJJI
@7288952/1
ctcgaatagtcttttctaacttgaacagtgcgatgttttacaagggcagg
+7288952/1
CCCFFFFFHHHHHJJHIJJIIJIGIJJIHHJJIJIIJJJJJIJJGIIJJJ
@7826247/1
atagagacgatttcaccagtggtcttcttgaacttcttcaattgacgcaa
+7826247/1
@C@FFFFFGHHHHGIJJJIHIJJJJJIJJJJJJJJJJJJJJJJJJJJJJJ
@5270910/1
ctggaacatagcagcgttgagtttgatgacagcgtagttaacttcaatgg
+5270910/1
CCCFFFFFHHHGHJJJHIJJJIJJJJJJJJJJJJHIJIJJJJJJJJJJIJ
@5742466/1
cctcatcttgtatagaggaggcttgggctcgctctccgaagggagcttgc
+5742466/1
CCCFFFFFHHHHHJJJJJIJJJJJGHJIIJJJJJJJJIJJJJJIJIIJJI
@7289310/1
ccgtcattgaacaatctcgtatgatgccgtttctgtaccaataggaacaa
+7289310/1
CCCFFFFFHGHHHIJJJJJIIJJJJJJJJIJJJJJIJJJJJJJJJJJJJJ
@1652350/1
aacgcagccagatgccaaagttcttgatcttcactgggctcttctctggg
+1652350/1
CCCFFFFFHHHHHJJJJJJJHIJJJJJJJJJJJJJJIJJJJJJJJJJJJJ
@7289367/1
gattttaatgttattattacagcatacataataaaattagaggaagtagg
+7289367/1
@<@DDEDDFFFFHIIEIGBF<AGHIEHIIHGIGEGIHIGICGGCBF?GGH
@7826800/1
gcctcttgtatgcgaaggtgttgaggcgcttgtggtggtgcacgcgcttg
+7826800/1
CCCFFFFFHHHHHJIIIJFHHIJJJJJJJJJJJJJIJIHIJJJJJJHFFD
@1652504/1
gctgggcctcttgtatgcgaaggtgttgaggcgcttgtggtggtgcacgc
+1652504/1
@C@DDDDDHDFFHHGHIGHD?FH:??EDHIEAGIIAG=FCFFEACHAECH
@7827099/1
gcggcaaacgcctattaacattatcatcgttctcagcatggtaagaaggt
+7827099/1
CC@FFFFFHHHHHJJJIJJJJJJJJJJJIHJJJJJJJJJJJGIIIJJJJB
@4217936/1
ggacatttcaattttatttagttggtcttggttgaacggaactccaatcc
+4217936/1
CCCFFFFFHHHHHJJJJJJJJJJJJHIJJJJIJJIJJJJJJJJJJJJJJJ
@1129217/1
gcttgggcagagggaatctgattgtgctgttgtggaactgcttcacctgt
+1129217/1
@<@DBBDD;DFFFI:AEBF@4CHEA?FGCB?4DCD9B;@??BB?9BB>FD
@76599/1
gcgacgaatcacatgaaagggggaggggggaggg
+76599/1
@@@DBDADHHFFBHGFGIGIGIGHIJIGHD@BB6
@1653269/1
tgacgcaagaagtaccagaaacgggacttagccacaatctggtctgg
+1653269/1
CCCFFFFFHHHHFGGJJJJJIJJJIIIJJJJIJJJJJJJJJJJJJJJ
@4218186/1
ggtcacggtactcgcggtacatgttgtgtacacctgagcgagactcataa
+4218186/1
CCBFFFFFFHHHHJJJJHIJJJJIJJJJJJJ??BGHHJJJJJJJJJJJJJ
@4218278/1
gtggaactgcttcacctgtggccggcggcacgcagacgccttgatgacct
+4218278/1
CBCFFFFFHHHHHJJJJJJJJJJJJJJJJJJJJHHFFFDDDDDDDDEDDD
@5744043/1
cgatttttgtctgtctgtctgtctgtccgtttgttctg
+5744043/1
@@@DDDDBFHDF>GEB@CCE?AFGIGAGHFHIIHCD4?
@655012/1
acaaagttgaagtccttgttgttaagaggtgttacctgcaacttggccag
+655012/1
@CCFFFDDHGGHFIIIIIIIIEHIIIGIIEFHGHHIIIIGGIEHGEHIII
@3219235/1
gtttgtgaaactgcgacaccttgtggctgtgacttgtagtcaagg
+3219235/1
@@?DDBDAB?F?F38<EEHIIIE?FAHCH?DFHCGG?:??DHDG<
@6264919/1
gtccttgttgttaagaggtgttacctgcaacttggccaggttag
+6264919/1
@=?B=?D:DDCABEGFH=AC:EHHCBAHG<?9CG>FFFHG:BDH
@4732626/1
ggcagagggaatctgattgtgctgttgtggaactgcttcacctgtggccg
+4732626/1
@@CBDDDFH:ADDEHIIGGIGBAHFHHFGGI<GGHCHDFCFHGHI@GEGI
@3738031/1
cttgtagtcaaggtggagattttactatctttcaagtcggcataacgggc
+3738031/1
CCCFFFFFHHHHHCGIIJGJJJJJJJJJJJJJIJJJJJJJJJJJJJJJJJ
@2179347/1
gggaatctgattgtgctgttgtggaactgcttcacctgtggccggcggca
+2179347/1
@@@DD?DFGHHFHGGHIJJIJFHIGGGIIJJJGGIEHIFHIGIIDGIHFA
@2179411/1
ccctaatagagacgatttcaccagtggtcttcttgaacttcttcaattga
+2179411/1
CCCFFFFFHHHHHJJIJJJJJJJJIGIHGHIJJJJIJJIJJJJJJJJJJJ
@3219740/1
cttcttgaacttcttcaattgacgcaagaagtaccagaaacgggacttag
+3219740/1
@C@FFFD?HHFHDHIGGIIGIJJGHGHGIIICCGIIJJDHCGBEHI@FHG
@3219863/1
ggcaaaggtagtaagtcagctgttccacttcatcatcagggatcttgccg
+3219863/1
:8?D12AAADFFFI<C<GFFE@HI:EB?FH3FFFFGG9?<?FAGIIIAGB
@655703/1
gtaggtgctgggcctcttgtatgcgaaggtgttgaggcgcttgtggtggt
+655703/1
C@CFFDFFFFHHHJIIJIIHIJJJJIIJJDGGHIIIJJJJJIJHGI@HG;
@3219931/1
gctgttgtggaactgcttcacctgtggccggcggcacgcagacgccttga
+3219931/1
@@@FBDFDHHGHHJIEGIGIJIIJJIGIIHGGGHGIE><8>BEDBBBBD:
@655870/1
caccagtggtcttcttgaacttcttcaattgacgcaagaagtaccagaaa
+655870/1
CCCFFFFFHHHHHJJJJJJJJJJJJJJJJJJJJJJJJJJJJHIJJJJJJJ
@655920/1
cacggtagcactgagtgacggcgcctccgacactgaggtcacggtactcg
+655920/1
CCCFFDDFHHHHHJIGHIJIJJAHIIJJJGIJJJJJJJHIIIHHHHFFFD
@4733271/1
ggagtgagcacgggctctgtgcctggctcccatgtcacggtagcactgag
+4733271/1
@CCFFFFFGHHHHJJJJJJJJJJJJJJJJJJJIJJJJJJJFHIJJJJJJI
@2670131/1
gtgcaggatcctcgtcattgcctggcatacaaggcaaagcaccgacgacg
+2670131/1
CCCFFFFFHHHHHJJJJJJJJJJJJJJIJJJJJJJJJJJJJJJJJJJJJG
@2670154/1
gagaagatcctcatcttgtatagaggaggcttgggctcgctctccgaagg
+2670154/1
@@CFFDFF?FFFHIHIGFABHGIGIEIIEGEGEGGH>F:@BFEDGA@BGH
@3221125/1
ctggagagaagatcctcatcttgtatagaggaggcttgggctcgctctcc
+3221125/1
@C@DDFFAFHHGHHJJJJIJIIGIIHJG>HHEGIIJI6B=>GGAEEGGDG
@2180365/1
ggcatctatagatgtcggtggcgcacagggcacgcttgcgcatgacatct
+2180365/1
@@@DDDEFHHFDHJHIJJHHGEGHIJJJJIIJGIGHIJJJJIIJIIJIHH
@6266290/1
gttgaggcgcttgtggtggtgcacgcgcttgggcagagggaatctgattg
+6266290/1
BCCFFFFDHHFHGFHIFGEHGIIIIJJJJJJJJJJJIJIJHHHHFFFFFD
@3739679/1
agcactgagtgacggcacctccgacactgaggtcacggtactcgcggtac
+3739679/1
@@@FFFFFHFHHHIJJJJJJJJJJJJJJJJIJGHIJJJHIJJJJJJHDEF
@4734004/1
cacacggtagcggaaggtgggttcgtgaatcatgccctcaatctgcacca
+4734004/1
CCCFFFFDHHHHHJJJJFHJJGJIIIJGIJJJJJJJJJJJJJJJJIJJJG
@3221535/1
ctttctttggagtttgtatacttaattcgatgttatacatatagcatttc
+3221535/1
@@@FDFFFGGHFHJJJFHIJJJJIDHHGIIIIHHIJJIJJGJIIDIGIJI
@6266510/1
ggattttaatgttattattacagcatacataataaaattagaggaagtag
+6266510/1
CCCFFFFFHHHHHIIIIIEFD@DE>CBEAEH>CHIIAGE<E@FCH@F:?F
@657278/1
cctgttttggtagcggcggcgcggt
+657278/1
<@@DD8DDFHH?F3C:EDH<@<A>9
@3221640/1
tggatggagtgagcacgggctctgtgcctggctcccatgtcacgg
+3221640/1
C@CFFAF?FDCFFHEE@FAFGGEEHB@??:CAEGIIBBFDFIIIF
@4218816/1
gtggattttaatgttattattacagcatacataataaaattagaggaagt
+4218816/1
@?@DFFFFHHHHFHIFHIJJJIJJJIJIGHGGGGGIJGHIIGGIJJJIJB
@6266839/1
ctcataacgcagccagatgccaaagttcttgatcttcactgggctcttct
+6266839/1
CCCFFFFFHHHHHJJJJJJJJJJJJGHJJJJJJJJJJJJJJIJJJJJJJJ
@4219199/1
gggcagagggaatctgattgtgctgttgtggaactgcttcacctgtggcc
+4219199/1
CCCFFFFFHHHHHJJJJJJJIJJJJJJJIJJJJJJJJJJJJJJJJIJJJJ
@3222345/1
cacataagtaacttcaaatgattgctcagatgcaatttcttgcaagaatt
+3222345/1
@@@BDDDDAD<DBFGGEB<<EFD@@EHGGH><BFH@?FHEEFHGHECD<F
@4219825/1
gtcttcttgaacttcttcaattgacgcaagaagtac
+4219825/1
;@@DBDDBD><?DH<EAG?CI<I<?EBGFGHII9?9
@7290827/1
actaaatatcttaaaataatgaaggacaaacaaagtcgttattgcattaa
+7290827/1
CCCFFFFFHHHHHJJJJJJJJJJJJJJJJJJJJJJHIJIJGIJJJJJJJI
@7290979/1
ccacaatctggtctggggaaaagatcctcatcttgtatagaggaggcttg
+7290979/1
CCCFFFFFHHFCFGIJJJGIJJIIJJIJIEHIIIGCDIIIGGGCFEGHJ@
@4220257/1
cagtggtcttcttgaacttcttcaattgacgcaagaagtaccagaaacgg
+4220257/1
CCCFFFFFHHHHHJJJJJJJJJJJJJJJJJJJJJJJJJHIJJJJJJJJJJ
@77558/1
ctaaacataaaaataatacattacgttaaatgccacgacgctcggacatt
+77558/1
CC@FFDFFGHFDHGGBEFI9II>HHGGGIHIIFIF@FGGBHGGGIBGBHG
@77570/1
aggtgctgggcctcttgtatgcgaaggtgttgaggcgcttgtggtggtgc
+77570/1
@@CDDFFFHHHHHJJJJJJJJJJIIIJHGHIJJJJJJJJJJHIJGIIIIJ
@7291241/1
ctcgggttggaatgattctggtgggttgtcctgcagagcttgccacatct
+7291241/1
@@?DD?AAFFCFDFDFEFFAH<CGGIGH@?FFGDBF9?FDDBHDDCCFFF
@1654315/1
tgggcctcttgtatgcgaaggtgttgaggcgcttgtggtggtgcacgcgc
+1654315/1
BC@FFFFFHHHHHJJIJJJJJAHHHHIIJIJJGJJGIIHIH@FHHJJJHF
@77745/1
cccaactgtcctccggtactaacgatcaaatcgatcatgggtccataatc
+77745/1
CCCFFFFFFFHHHJJIEGHHIIJJJHICGGCDGHIJJIJJJ?DFHDGGII
@7291435/1
ggcctcttgtatgcgaaggtgttgagg
+7291435/1
@@<DDDDACFFFD<FFFI63<CFGBAB
@4220900/1
gtggattttaatgttattattacagcatacataataaaattagaggaagt
+4220900/1
@@<DDDDDFFDFDAEECECGH>@IDGCHIGIIIIIGIAFHHIIHHGD@GB
@1654641/1
gcaagaagtaccagaaacgggacttagccacaatctggtctggagagaag
+1654641/1
CCCFFFFFFHHHHJJJJJJJJJJJJJJJJJJJJJJJJJJJJJJJJIJJIH
@4220961/1
gccggtacataatgatacgatgcggcttgaacccgcc
+4220961/1
@?@FD@DDFDBHFBBHGIIIIIGHEEGGAGGBGH@AH
@78039/1
tgggcctcttgtatgcgaaggtgttgaggcgcttgtggtggtgcacgcgc
+78039/1
BC@FFFFFHHHHHJJJJJIIICGHHGIJJIJJJJIHJJJIIAFHIJJJHF
@4221062/1
cccaattaaaccttatattaatacaatggtgactattaaattctgtctct
+4221062/1
@CCFFFFFHHFHHJGJIIIJJIJJIJIJICHHHIIIEGIJJJJJGJJJJI
@4221065/1
ggtggtgcacgcgcttgggcagagggaatctgattgtgctgttgtggaac
+4221065/1
@CCFFFFFHHHHHJJJJJJJJJIJJJJJJJJJJJJJIJJJJJJIJJJJJJ
@5745744/1
cggtagcactgagtgacggcacctccgacactgagggcacg
+5745744/1
@@@DDADDDHFA<2<CAAGHIHBFHIGGIIIIIGGB1;F1@
@1131320/1
ctgtgcctggctcccatgtcacggtagcactgagtgacggcacctccgac
+1131320/1
CCCFFFFFHHHHHJJJJJJIJJJJGHJJJJJJJJHIJJJJIJJJJJJJIJ
@7829764/1
gtaggtgctgggcctcttgtatgcgaaggtgttgaggcgcttgtggtggt
+7829764/1
CCCFFFFFHHHHHJJJJJJIJJJJJIIIJCFHHJIJJIJJIJJJJJIJH@
@1655070/1
cttgaacttcttcaattgacgcaagaagtaccagaaacgggacttagcca
+1655070/1
CCCFFFFFHHGHHIGIIJIJJJJIJIIGCFHJIJIJJJGIJJIDIJIJJI
@6779688/1
ccatgtcacggtagcactgagtgac
+6779688/1
@@<DDDDDHFF<C:E@EFGCHAFE?
@1131562/1
gtagcactgagtgacggcacctccgacactgaggtcacggtactcgcggt
+1131562/1
@BCFFFFFHHHFHIJJIJJJJJJJJIJJJJJJJJHJJJJJHIJIJJJHFB
@7830142/1
gccagatgccaaagttcttgatcttcactgggctcttctctgggatttcc
+7830142/1
CCCFFFFFHHGHHJFHGJJJJIJJJJJJJJGGIJJJJJJJJJJIIJJIJJ
@6779867/1
ggtagcactgagtgacggcacctccgacactgaggtcacggtactcgcgg
+6779867/1
CCBFFFFFHHHHHIJJJJJJJJJJJJJIJJJJIJJHIIJJJHIJJJJJHF
@7292283/1
ctgtgatctgtttcttggcatctatagatgtcggtggcgcacagggcacg
+7292283/1
CCCFFFFFHHHHHJJJGIIIIIIIJIIIJIHHIJIIJIGHJJGHIGIIIG
@1131803/1
gaggaagtaggtgctgggcctcttgtatgcgaaggtgttgaggcgcttgt
+1131803/1
BBCFFFFEHGHHHJJJJJDIIJJJJJJJJJJIIJJBGGHIIJJJJIIJJG
@1655388/1
gcctcttgtatgcgaaggtgttgaggcgcttgtggtggtgcacgcgcttg
+1655388/1
@<@DDFFF?FHFHIJEIEAEFGHEHIGIIGHGFHIHCGFHGHJIIJFFDC
@7292375/1
gccagatgccaaagttcttgatcttcactgggctcttctctgggatttcc
+7292375/1
CCCFFFFFHHHHHJIIJJJJJJJJJJJJJJJJJJJJJJJJJJJJJJJJJJ
@1131994/1
ccacaatctggtctggagagaagatcctcatcttgtata
+1131994/1
=8?DDDDBHFBHBEFEIG>?EBCFF9AFCGC??:??FG<
@657903/1
cacctgtggccggcggcacgcagacgccttgatgacctccactttgatga
+657903/1
CCCFFFFFHHHHHJJJJJJJJJJJIJHHHFFFFFEEEEEDDDDDDDDDDE
@1655607/1
agtgacggcacctccgacactgaggtcacggtactcgcggtacatgttgt
+1655607/1
@CBFFFFFHHHHHJJJJJJJJJJJJIJJJJJHGJJJJJJJHHHHHFFFFD
@7830590/1
cgggacttagccacaatctggtctggagagaagatcctcatcttgtatag
+7830590/1
CCCFFFFFHHHHHJJJJJJJJIJJJJHIIJIJJJJJJJJJJJJJJIJJJJ
@5273673/1
gtacacctgagcgagactcataacgcagccagatgccaaagttcttgatc
+5273673/1
::?DBAABFHHHHJJJJJJJJJJIJJJJJJJJIJJIJJJJJHFCHIJJJI
@7292654/1
gagtgacggcacctccgacactgaggtcacggtactcgcgg
+7292654/1
@<@=?D???1?<<AC@FF@?@FEFAFGCGGF?BFEF<C@<A
@7830883/1
gtgctgttgtggaactgcttcacctgtggccggcggcacgcagacgcctt
+7830883/1
CCCFFFEEFHHGHIGIGGIGGFGHIGHHGIHGBGEGIGHEEA>BBDDDDD
@5273857/1
agcgagactcataacgcagccagatgccaaagttcttgatcttcactggg
+5273857/1
B@CDFFFFGDDHGIIGGHJIIIIIJJJJJJIJFHHIIIIGGIGHGHIJ;B
@79403/1
gttgctgttgtggaactgcttcacctgtggccggcggcacgcag
+79403/1
@@@DDD?==A<D?BDBEFFHI@<EHEFCEFIFIBIEFEE<6438
@2181521/1
ggaactgcttcacctgtggccggcggcacgcagacgccttgatgacctcc
+2181521/1
CCCFFFFFHHHHHJJIJJJJJJIIJJJJJJFIHHFFFDEDDDDDEDDDDD
@7831173/1
tctatactttgcattaaaataatgcccattttcacaggcaagggatccta
+7831173/1
CCCFFFFFHHHHHJJIIIJJJJJJIJJJJJJJIJJJJJIJJJJJJJIJIJ
@1132735/1
gccagatgccaaagttcttgatcttcactgggctcttctctgggatttcc
+1132735/1
CCCFFFFFHHHHHJHIJJJJJJJJJJJJJIIJJJJJJJJJJJJJJJJJJJ
@1656228/1
cgcaagaagtaccagaaacgggacttagccacaatctggtctggagagaa
+1656228/1
CCCFFFADHADFHGIIIGHGGGGHICHFCGGHIIIIIEGIGGCGIIGGII
@2671898/1
gctgttgtggaactgcttcacctgtggccggcggcacgcagacgccttga
+2671898/1
CCCFFDFEHHHHHJJJJJJIJJJIJGIJJJJJFIIJHGFFDDEDBDBDDC
@4221915/1
gtgctgggcctcttgtatgcgaaggtgttgaggcgcttgtggtggtgcac
+4221915/1
@@@DDADA?D?FDHGDHGGIIG:E>:CEGGIGIBDFGBHDDAHEGIGCGC
@4221959/1
cggtagcactgagtgacggcacctccgacactgaggtcacggtactcgcg
+4221959/1
BCCDFFFFHHHHHHIIIJJJIJJJJJJIJJJJJIIJHIIJJJJJJJJIJF
@3741677/1
ctcatcttgtatagaggaggcttgggctcgctccccgaagggagcttgcg
+3741677/1
CCCFFFFFHHHHGJJJJIJJJJJGHIIJJIIIIJJJJIJHIJGIIJIIHG
@79893/1
aaaaataatacattacgttaaatgccacgacgctcggacatttcaatttt
+79893/1
CCCFFFFFHHHHHJJJJJJJJJJJJJJJJJJJJJIJJJJJJJJJJJJJJJ
@79975/1
ctctgtgatctgtttcttggcatctatagatgccggtggcgcacagggca
+79975/1
CCCFFFFFHHHHHJJJJJJJJJJJJJJJJJJJJJJJHHJJJJJJJJJJII
@7831913/1
gcacgaagaaatttgaatctatttatcatctatgaaaaaatggaaaccct
+7831913/1
@@@DFDDDFBHHHHEGGBHHIGIIIIJIIJJFIGIDGHIIDEHIJFEHGI
@4222537/1
cttcttatgatttaaagtcgaatattccctgacacctcacccagggcggg
+4222537/1
<@@DDDDDHHDFHIB<FBIHGDEGGHCHG@HB@GGCHGFHA;DDGGGIBC
@2672431/1
tgatgaggttcaccaagctagtggcgttgatgtcgcaagatagtgagaca
+2672431/1
CC@FFFFFHGHHFIIGGGHGHCEGGIHGIGIIJJFGGGIJJIG9DGHIGG
@6780211/1
gaggaagtaggtgctgggcctcttgtatgcgaaggtgttgaggcgcttgt
+6780211/1
CCCFFFFFHHHHHJJJJJJJJJJJJJJJJJJIIIJDGHIJIJJIJJJJJH
@3742316/1
gtttgtatacttaattcgatgttatacatatagcatttcggatctat
+3742316/1
CCCFFFFFHHHHHJIJJJIIJJJJJIJJJJJJJJJJJJJJJGIJJJJ
@659198/1
gaactccaatcctttactcgaatagtcttttctaacttgaacagtgcgat
+659198/1
@@@FDDBDDBBFDHHDHIHICBGEEHHHCHH<FHI>GGG@?D>CHIEGHE
@3223649/1
agcatacataataaaattagaggaagtaggtgctgggcctcttgtatgcg
+3223649/1
CCCFFFFFHHHHHJJJJJJJJJJJJJJJJJHIJJJJJJJJJJJJJJJJJJ
@3223760/1
gctgcagatgactgtgcatccttgctagtaagtcctgagccatagcaaac
+3223760/1
CCCFFFFFHHHGFIIIIGIIJJJJIJJJJJJIGIIIJJJJJIIJJJJJIG
@4735740/1
ataataaaattagaggaagtaggtgctgggcctcttgtatgcgaaggtgt
+4735740/1
?@;BBDBDBDFBF<49C;DACH9ACFH?CFEFFII<D?C@FFE;DGI?D9
@4735781/1
gaggtgttgaggcgcttgtggtggtgcacgcgcttgggcagagggaatct
+4735781/1
B@@FDDDFHHHHHJJJJJIJJJJJIIJJJJJJJJJJJJJJJHHHFFFFEE
@6780841/1
cttccctgcaaagttaaccatcttgtattcaaaagaaaacctagaatcac
+6780841/1
CCCFFFFFHHHHHIJJJJJJIJJIJHJJJJJJJJJJJJJJIIIIJIJJJJ
@5748430/1
cttgtggtggtgcacgcgcttgggcagagggaatctgattgtgctgttgt
+5748430/1
@C@DFFFFDH?DFGIIIGIIGIHGBHHGGEB:DEHGHGDGGHACGDCHCC
@3743777/1
ctggagagaagatcctcatcttgtatagaggaggcttgggctcgctctcc
+3743777/1
CCCDFDDDHHHDHJGIJJJIGIIHHHIGGIIHIIGIJGGGEDDGHH=FHI
@4736375/1
gaggcgcttgtggtggtgcacgcgcttgggcagagggaatctgattgtgc
+4736375/1
C@CFFFFFHHHHHJJJIIJJJJJJJJJJJJJJJJJJJHHHHHHHHFFFFF
@3224555/1
cccacatcaggatgtggattttaatgttattattacagcatacataataa
+3224555/1
@CCFFFFFHHHHHJHIJJJJJJJJJJGJJJJJJJJJJJJJJJJJJJJJJJ
@3224557/1
gtgctgggcctcttgtatgcgaaggtgttgaggcgcttgtggtggtgcac
+3224557/1
CCCFFFFFHHHHHJJIJJJJJJJJJCHHIJJJJJJJJJJGIJGIJIIJJJ
@3743861/1
gaggaagtaggtgctgggcctcttgtatgcgaaggtgttgaggcgcttgt
+3743861/1
B@CFFFFDHHHHHJJJJJJJJJJJJJJJJJJJGIJFGDGHIJJJJJIIJE
@5749245/1
tacataataaaattagaggaagtaggtgctgggcctcttgtatgcgaagg
+5749245/1
CCCFFFFFHHHGHJJJJJJJJJHHJJHIJJJJJJJJJJJJHGIJJJIIJJ
@6781666/1
gccagatgccaaagttcttgatcttcactgggctcttctctgggatttcc
+6781666/1
CCCFFFFFHHHHHJJIJJJJJJJJJJJJJIIIJJJJIJJJJJJIIIJJJJ
@6268970/1
gccagatgccaaagttcttgatcttcactgggctcttctctgggatttcc
+6268970/1
CCCFFFFFHHHHHJIJJJJJJJJJJJJJJJJJJJJJJJJJJJJJJJJJJJ
@661015/1
ctcagatgcaatttcttgcaagaattgcacaaagttgaagtccttgttgt
+661015/1
CCCFFFFFHHHHHJJJJJ4FIIJJJJJJJJJJJJIIIIJJIJJJJJJJJJ
@7294921/1
gtgctgttgtggaactgcttcacctgtggccggcggcacgcagacgcctt
+7294921/1
@@@FFFFFHHHD?FHIIGHHIJJEHGIGJJHGEEHJIHHFEDCBBDDDDD
@6782273/1
gctgggcctcttgtatgcgaaggtgttgaggcgcttgtggtggtgcacgc
+6782273/1
@@<ADDDBFDHHH:EEE>E<<CF@::CGIID7FHIIIFGEFGF4CG@=@A
@5275087/1
tattcgtgaaaaccgcatccaactcggatcagccgtttctgagattagcg
+5275087/1
@@@FDDFFGHGHFGEFFIGHIFIJGICHGBHIGGDHGIGGGIIGIIBHGG
@4737528/1
ctgtgatctgtttcttggcatctatagatgtcggtggcgcacagggcacg
+4737528/1
BCCDFFFFHHHHHJJJJJJJJJJJJJJJJJJJJJHIJJJJJJJJJJJIJJ
@2672561/1
ctcttgtatgcgaaggtgttgaggcgcttgtggtggtgcacgcgcttggg
+2672561/1
CCCFFFFFHHHHHJJJEHIIJJJJJJJJJJIJIIIJGHIIJJJJHFFFDD
@4222850/1
gtggattttaatgttattattacagcatacataataaaattagaggaagt
+4222850/1
@?@DDDFFGHBDFGIIIIIIIHIIAFHIIIIFIIIIGEGFGGGAGHIIIH
@1133115/1
gcaagaagtaccagaaacgggacttagccacaatctggtctggagagaag
+1133115/1
CCCFFFFFDHHHHJJJJJJJJIGIJJJJJJJJJJJJJJJJJJJJJIIJJJ
@2182357/1
ctgaacacggtttcttgcctgggtacgttactatcatacctttgattctg
+2182357/1
@C<DFDDDHDACFIGEHEGEBGIHIIB?CCBGHIIICHGGD@DGIGEDDD
@4223018/1
gctgggcctcttgtatgcgaaggtgttgaggcgcttgtggtggtgcacgc
+4223018/1
@@@DDDDDHHFDDEEHIEEECGG1??EFIIAHGGIIE=FC=FA;;EHGGH
@6270200/1
aggtgctgggcctcttgtatgcgaagg
+6270200/1
?@@=?>DDD78C;AE<>E<A<<:<FGB
@1133951/1
cagcatacataataaaattagaggaagtaggtgctgggcctcttgtatgc
+1133951/1
CCCFFFFFHHHHHIHIIHIIJIHIHHJFHIJFHJJIJJJJJJJJJJJJJI
@5276313/1
gtgctgttgtggaactgcttcacctgtggccggcggcacgcagacgcctt
+5276313/1
@@@DFFDDCDDFF<G@HGHICEHFFGDHDCGGHIFIIFHEF>>C?BBBBB
@1657057/1
ccacaatctggtctggagagaagatcctcatcttgtatagaggaggcttg
+1657057/1
CCCFFFFFHFFDFFHIJIIGGIEHGJJCHHGIGHIIIIIIJIFIJIFIGF
@2183176/1
gcaagaagtaccagaaacgggacttagccacaatctggtctggagagaag
+2183176/1
CCCFFFFFHHHHHJJJJJJJJJJJJJJJJJJJJJJJJJIIJJJJJJJIJI
@2673539/1
gtcacggtagcactgagtgacggcacctccgacactgaggtcacggtact
+2673539/1
CCCFFFFFHHHHHJJJJFHHIJJJJJJJJJJJJJIJJJJJHIIJJJDGHE
@1134553/1
tgggcctcttgtatgcgaaggtgttgaggcgcttgtggtggtgcacgcgc
+1134553/1
CCCFFFFFHHHHHJJHJIJIJCFHHIJJJIJJJJJHIJFIIHHIJJJJHF
@80986/1
acggcacctccgacactgaggtcacggtactcgcggtacatgttgtgtac
+80986/1
B@@FFFFFHHHHHJJJJJJJJHIJJJJHHJIJJIJJHIJJJJIIIHHHHH
@5277180/1
gtgtggtagcgggtcggacgagccgtgccttttattgcttggtgagacac
+5277180/1
@@@DDDDAFAFHH8@:CHDG?@?AB@@;DGGIGAACHECE?BCDACCA@=
@81075/1
taataaaattagaggaagtaggtgctgggcctcttgtatgcgaaggtgtt
+81075/1
CCCFFFFFHHHHHIJGJJIJJJHJJJJJJJJJJJJJHJJJIJJJJJGHHJ
@5277295/1
gcgaaggtgttgaggcgcttgtggtggtgcacgcgcttgggcagagggaa
+5277295/1
?@??1DD2A<CCCEADGIBBFDGEGAF?8?B<?D@FEFCEEECB=BDC@A
@1657775/1
gtggtggtgcacgcgcttgggcagagggaatctgattgtgctgttgtgga
+1657775/1
CCCFFFFDFHGHHJJJJJIJJJJJJJJJFHHJEIJIJIHIJJJGJGHHJH
@1657794/1
ctgagtgacggcacctccgacactgaggtcacggtactcgcgg
+1657794/1
@?@DDDD8:BDFDE1A3?CF>F6DFGEG?B<9DA?;:=BFEA>
@1135196/1
gtgatgaggttcaccaagctagtggcgttgatgtcgcaagatagtgagac
+1135196/1
B@@FFFFFGHHFHJIIIJJJHIHJIIJIIIIJIGGIIGIHJIIJHIGHGH
@7832213/1
ggattttaatgttattattacagcatacataataaaattagaggaagtag
+7832213/1
@CCFFDEDFDHCF>EDHHIH@GFGGGHGIIIIIGGIGGIIGGHIGGHBFD
@81477/1
gtcacggtagcactgagtgacggcacctccgacactgaggtcacggtact
+81477/1
@CCADDDDBHFHDBEFHAFHGIGGGIIIGGBHIIIIGIGGC@FAFGIGFH
@7832330/1
gggttttttaaactcatattttcatggtaccaagttatgaatttttcaaa
+7832330/1
B@@DDFFFGGFFDGIIIHIFIIIJIGGFGIIJGGGHIIGGJIEHIGHGIJ
@2184110/1
gcaagaagtaccagaaacgggacttagccacaatctggtctggagagaag
+2184110/1
CCCFFFFFFFHHGHJIJJJGGEIIGIJIIJJIIJJIIJJJJJJHIEIJJJ
@1135696/1
cgacttaaatctaattaatttataaattatagacttacaattttattaaa
+1135696/1
@<@DDD;?AAFDHBG?2<EFFIIHC>EH@A@H@CHCH>9:EB@FCGGHGC
@7832930/1
cagtggtcttcttgaacttcttcaattgacgcaagaagtaccagaaacgg
+7832930/1
@CCDFFFFHHHFFHIJJEEIGGIIIIIJIJFGIIIIIEDGGIIJJJJJGH
@2184507/1
cgctcggacatttcaattttatttagttggtcttggttgaacggaactcc
+2184507/1
CCCFFFFFGHHHHJJJJJJJIIJJJIHIHIIIJIGIJJJJJJIJJJJJJJ
@4738255/1
tcttcttgaacttcttcaattgacgcaagaagtaccagaaacgggactta
+4738255/1
@@CFDFFFDBHHHIIIGEIJHGHIIIIIIHIJ?DHHIJJAHHGGEGIIGG
@1136268/1
tcattgcctggcatacaaggcaaagcaccgacgacgacactgtacagtta
+1136268/1
CC@DDFFFFFFFHIJJIGIJJJGIIJJIJJIJFIJIIGIIJIHGEFHHGH
@2674857/1
acggcacctccgacactgaggtcacggtactcgcggtacatgttgtgtac
+2674857/1
CCCFFFFFHHHHHJJJJJGIJJIJJJJHIJJJIJJJFHIIJJIIJHHHGF
@662739/1
ggcctcttgtatgcgaaggtgttgaggcgcttgtggtggtgcacgcgctt
+662739/1
CCCFFFFFHHHHHJJJIJJFHHIJJJJJJJJJJIJJJJJIIJJJJJHHFD
@2184783/1
aggtgctgggcctcttgtatgcgaaggtgttgaggcgcttgtggtggtgc
+2184783/1
?@@=DDFFHGFFFIGIICHHIIIGBGG:CCDGBHGEHIJJJBHG=CD;C;
@1136566/1
gcacgcgcttgggcagagggaatctgattgtgctgttgtggaactgcttc
+1136566/1
CCCFFFFFHHHHHJJJJIIJGIJJJJJJJIIIJJJIJJJIJJJJJJJIJH
@2184917/1
gggcagagggaatctgattgtgctgttgtggaactgcttcacctgtggcc
+2184917/1
@@@DDDDDHHHFHIBHGIIH?HHIIGIEHIIIGIIIGGIHIIIGDHIIII
@7833568/1
gtttattttgtttttctctgtgatctgtttcttggcatctatagatgtcg
+7833568/1
CCCFFFFFHHHHHJJJJJJJIJIJJJJJJJJJJIGJIJIJJJGHHIJIIJ
@7833629/1
gtggtgcacgcgcttgggcagagggaatctgattgtgctgttgtggaact
+7833629/1
@@CFDDFFHFHHGJJJJJIHJJJJJGHIJIJIIJJHIJJIJJJIIJJJJI
@3225343/1
gttcccacatcaggatgtggattttaatgttattattacagcatacataa
+3225343/1
CCCFFFFADAFDFGFEGEFGHIIIIIGGIIIIIGIIEIIIIIIIHIIIFG
@7833919/1
aggtgctgggcctcttgtatgcgaaggtgttgaggcgcttgtggtggtgc
+7833919/1
@CCFFFFFGHAHHJJJJIJJJJJIJJJGHIJJJJJJJJJIJIIJJJJJII
@3225505/1
cccatgtcacggtagcactgagtgacggcacctccgacactgaggtcacg
+3225505/1
CCCFFFFFHHGHFHIJJJJJJJHJJJJJJJJJJJJJIJJJJJJJI=FIIJ
@2185427/1
ctggagagaagatcctcatcttgtatagaggaggcttgggctcgctctcc
+2185427/1
@@@FFFFFHGHHHJJJJJJJGJJJJJIIIIIGGGDHIHCGGHIJI7CFCA
@3225671/1
tattattacagcatacataataaaattagaggaagtaggtgctgggcctc
+3225671/1
CCCFFFFFHHHHHJJJJJJJJJFHIJJIJHHJIHIHGHIGGHJJJJIJJJ
@3225862/1
gagagaagatcctcatcttgtatagaggag
+3225862/1
<?@1ADDDFB?2AEDBFFA:AFHHIEHB@A
@2675929/1
gcaagaagtaccagaaacgggacttagccacaatctggtctggagagaag
+2675929/1
CCCFFFFFHHHHHJJJJJIJJIJJJJJJJJJJJJIJJIIIJJJHIIJJJJ
@1137676/1
gcacgcgcttgggcagagggaatctgattgtgctgttgtggaactgcttc
+1137676/1
CCCFFFFFHHHHHJJJIIJJIIJJJJIJJIJJJJJJJJIIIGHIJJIJJJ
@82941/1
gggaatctgattgtgctgttgtggaactgcttcacctgtggccggcggca
+82941/1
CCCFFFFFHHHHHIJJJJIJJGHJIJIIIJGIJJJJJJJJJJJJJJJHFD
@3226481/1
gccagatgccaaagttcttgatcttcactgggctcttctctgggatttcc
+3226481/1
CCCFFFFFHHHHHJGIJJJJJJJJJJJJJJIIJJJJJJJJJJJJJJJJJJ
@1138316/1
cggcacctccgacactgaggtcacggtactcgcggtacatgttgtgtaca
+1138316/1
@@@DADDDHHFFFGGEHGI=?EBDGGFGGIHHGIGIGIIGAEH=DDECEE
@664783/1
cttcacgacgcttcagcagagtgcacacaatggtgaactggcgttcatgc
+664783/1
CCCFFFFFHHHHHJJJJJJJJHIJJJJJJJJJJHIIIJJJJJJJJJJJJI
@664874/1
tgtggaactgcttcacctgtggccggcggcacgcagacgccttgatgacc
+664874/1
CCBFFFFFHHHHHJJJJJJJJJJJJJJJJJJJJHHHFFDDDDDDDDDEDD
@2186362/1
gtagcactgagtgacggcacctccgacactgaggtcacggtactcgcggt
+2186362/1
@B@FFF;BFFHHHIJIIIJJJJJJJJIIJJJIJJIJJJIJHHJJGGIHFB
@1138584/1
gaatctgattgtgctgttgtggaactgcttcacctgtggccggcggcacg
+1138584/1
CCCFFFFFHHHHHJJJJJJIJJJJJJJJJJJJJJJJJJIJJJJJJJHFDD
@6272042/1
ggtggtgcacgcgcttgggcagagggaatctgattgtgctgttgtggaac
+6272042/1
@CCFFDDDFHHHHJJJJGHGGGEGIGGIJIEHIIJIGHIJJHH@GGJGGG
@2186436/1
gcagagggaatctgattgtgctgttgtggaactgcttcacctgtggccgg
+2186436/1
=;=D==BDFFBHAB>EEF:FEBHAFHH@=GCHHIAD>CFC3?9:?;D9D<
@5750539/1
cgtgaatcatgccctcaatctgcaccagttcatatttgggcacagttcct
+5750539/1
@@1=?D;4?DHHHEHIGBFEHDHIGI@FHBAAFHGHBF9C?DGDFFF9BG
@4738866/1
gtttattttgtttttctctgtgatctgtttcttggcatctatagatgtcg
+4738866/1
CCCFFFFFHHHHHJJJJJJJJJJJJJJJJJJJJJIJJJJJJJIIJJJJJJ
@4225421/1
cggtagcactgagtgacggcacctccgacactgaggtcacggtactcgcg
+4225421/1
@CCDFFFFHHHHHHHHJIJIJJJJJJJJJJJJJJJIHIJJJJHIJJJIJH
@4738954/1
cgctgaggaccttagggacttcgacatattcggcgatgatgcattcttcc
+4738954/1
CCCFFFFFHHHGHJJJJJJIIIIJJJJJJJJJJJJJJJGIIJIJJJJJJJ
@5750993/1
ccacaatctggtctggagagaagatcctcatcttgtatagaggaggcttg
+5750993/1
CCCFFDEFGHDHFIII>FDHGGIICHIIEIIIIIIICGHEGGGGHDBGG6
@5278155/1
gtgctgggcctcttgtatgcgaaggtgttgaggcgcttgtgg
+5278155/1
@@<DDEDDHDHFHHIEBHIBGEAGI:CCFGEHIIGIEBH=8B
@6782919/1
gtgggttgtcctgcagagcttgccacatcttgtaagcagcctgacgctta
+6782919/1
BBBFFDFFFFHHHJJIJIJHIJIJJJJJJJJJGHIIJJIJJIJJJJJHII
@4226051/1
gtggtgcacgcgcttgggcagagggaatctgattgtgctgttgtggaact
+4226051/1
CC@FDDDFFHHHHJJJJJJIIIGIIGGJJJJJJJIHIJJGBFHFHIIJIG
@4739694/1
gtcgcaagatagtgagacattcactttttagtcataatcttcagatactc
+4739694/1
CBCFFFFFGHHHFIIJIIIGIIJJJJJJJJJIJJIJJJIJJJJJJJIJJJ
@6783219/1
ggttcaccaagctagtggcgttgatgtcgcaagatagtgagacattcact
+6783219/1
CCBFFFFFHHHHHJJHIJJJJJJJJJJJJJJJJJJJJHIIJIJJJJJJJJ
@1660015/1
atcgccttgagaagcagacacaagcttcttctgtttgtccgtcaaagcat
+1660015/1
;?<DDDD@::?2:EA<E?<<<?A??EFCFFFBGB>FGF<9?DG=DE9DBF
@3746469/1
cctggctcccatgtcacggtagcactgagtgacggcacctccgacactga
+3746469/1
@B@FFFFFHHHHHJJJJJJFHIJJJJJJJGIIIJJIJJGJGJJGIJJJJG
@5751851/1
gccacaatctggtctggagagaagatcctcatcttgtatagaggaggctt
+5751851/1
@CCFFFFFHHHHHHIJJHJIJJJJJIIJJJJJJJJJIJJJGIIJJIJJJJ
@5278885/1
gtagcactgagtgacggcacctccgacactgaggtcacggtactcgcggt
+5278885/1
@@@DDD??DDDCFGIFIIGEHBGIIGIIIIIEHIDFHIIF7BFHIIBBB9
@4226627/1
gtgctgggcctcttgtatgcgaaggtgttgaggcgcttgtggtggtgcac
+4226627/1
C@CFFFFFHHHHHJJJJJJJJIJJJCGHIJIJJIJJJJJIJJJJJHHIJJ
@4226678/1
cagcatacataataaaattagaggaagtaggtgctgggcctcttgtatgc
+4226678/1
CCCFFFFFFHDHHIIGIHJJJGIIGGHGIFHHGHIJJIIIIJJJJGGIIG
@4226786/1
gtcacggtagcactgagtgacggcacctccgacactgaggtcacggtact
+4226786/1
CCCFFFFDHHHHHJJJJHIJJJJJJJJJJJJJJJJJJJJJHIJJJJGIHH
@4740122/1
gcgacctcgagcgacgaatcacatgaaagggggaggggggaggg
+4740122/1
@@@FFDFFFFHDHIHGGEICGIIIIIICHIGGIGHGFCDB1861
@6783621/1
cttagagcgtcccgtacccatagcaacaagatcagcgactgtcacacggt
+6783621/1
@C@FFDDDFHFDHIIIJJJIIHGHIIHGHIJJIJJGGIIJJJJJIJIIJ;
@5279243/1
ctggagagaagatcctcatcttgtatagaggaggcttgggctcgctctcc
+5279243/1
@CCDFFFFHHGHHJJJJJJJJIJEHIGIIJJIJJJJJIJJGIIEIHIIJJ
@4227073/1
gtttattttgtttttctctgtgatctgtttcttg
+4227073/1
@@?ADDDD?DFDF@AHBDIDAEBBCFHHHIIE<2
@7297160/1
gtacacctgagcgagactcataacgcagccagatgccaaagttcttgatc
+7297160/1
:=@DAAABFFHHHBHDGGHGHJJFIJGG>BGGIIIJGIGHGFHFIIIDGH
@3747464/1
taataaaattagaggaagtaggtgctgggcctcttgtatgcgaaggtgtt
+3747464/1
?@@DDBFDHHHHFEIGIHHIJJHHIJJIEHIIJJJJJIIJIIGHHIFFFH
@6784178/1
ccacaatctggtctggagagaagatcctcatcttgtatagaggaggcttg
+6784178/1
CCCFFFFFHHHHHJJJJJJJJJJJJJJJJJJJJJJHJJJJJJJJJJJJJD
@5752910/1
ctggagagaagatcctcatcttgtatagaggaggcttgggctcgctctcc
+5752910/1
CCCFFFFFFHHFHJJJJJJJJJJFHIIJJJJJJIJJJEHIICHHDHIEGI
@3227580/1
gacgacaccacagttccagtctcaggcacattgccattagtagactgatc
+3227580/1
;@@DDFADFHDHFIGIIGIDHIIIGIIIIGIIIIII@GHGHIIIIIIGGI
@1139222/1
gctgggcctcttgtatgcgaaggtgttgaggcgcttgtggtggtgcacgc
+1139222/1
@@@DDD=DHHHHDIIII@F@:C<:CCEE>DGBFGEBH=FE=@F;DHG@AA
@1139286/1
gtcacggtagcactgagtgacggcacctccgacactgaggtcacggtact
+1139286/1
CCCFFFDBFFFHHIJJGHHGHIIGIJGIIFGEGGGGGIIJGHGGIBCCEE
@6784424/1
gcttcacctgtggccggcggcacgcagacgccttgatgacctcc
+6784424/1
:;@DDDDDB?:DFGF6F:CF0;AEFEFB>AEB?@9A96;@A>;=
@665392/1
ccttgcgtttcaaaacaattcattttaggttcaagttaaccgcaatgttg
+665392/1
@<@DD?@8CFDFFDGGF@HEBHGHICE;E:?<?@FC@FHEHGE<GHIHH@
@83951/1
gcaagaagtaccagaaacgggacttagccacaatctggtctggagagaag
+83951/1
CCCFFFFFHHHHGJJJIJJJJIIIJJJIJIJJJJJJJJHIJJJHIGIGJJ
@7297627/1
cagtgataaattcactctagcacgtagttctcagcttccctgcaaagtta
+7297627/1
@?@;DADDF?HBCEAHG4?CE@BAC?F<FBH@FFABEHBG<BG@GHI?DF
@5753259/1
cactgagtgacggcgcctccgacactgaggtcacggtactcgcggtacat
+5753259/1
CCCFFFFDHHHHHJ8EHIJJJJJJJJJJJJHIJJJJHJJJJHHFDCDDDE
@5280561/1
tggattttaatgttattattacagcatacataataaaattagaggaagta
+5280561/1
@@CDFDFFBHHD<<EFHHIIIJEGEFEGIJJCHHGEGFIHBF<CBCGGII
@3228208/1
cgaaggtgttgaggcgcttgtggtggtgcacgcgcttgggcagagggaat
+3228208/1
CCCFFFDDHHHHHJJJJJJJGJJJIJJJJJJJJJJJJJJJJHHHFFFDEE
@3228219/1
ccgtgattatctaggacgtcttcttgaatccacattggtgtgataaccgt
+3228219/1
B@CDFFFFGGHHHIJJGIJJIJJJJIJIJJGJJJJJJIGHIJJJJGIEHG
@84436/1
cagccagatgccaaagttcttgatcttcactgggctcttctctgggattt
+84436/1
????DD>;CB<CD2AD2<CD>C@AFE>4CFFE9EECEEIDCABD<D??0?
@84576/1
gtagcactgagtgacggcacctccgacactgaggtcacggtactcgcggt
+84576/1
CC@FFDBDFHDFD>FGAGGHIDHIIGBDHEBHDD?BBD@H<BFAHIIE>5
@3228601/1
agaggaagtaggtgctgggcctcttgtatgcgaaggtgttgaggcgcttg
+3228601/1
@@@FFFFFHHHHHHJJJJJJJJJJJJIJJJJJJ<GHBDGHIJJJIJJJJJ
@6785537/1
tcctcatcttgtatagaggaggcttgggctcgctc
+6785537/1
=;=BDADDF<FF:C<C?FG3<F=CCEGFC;@??0?
@5281339/1
tctgtttgtctgtttgtctgtttgtctgtttgtctgttcgtctgtgcgcg
+5281339/1
?@?DDDFFFFHFFIIDCGGGIIIGEHHIIGHIFDFG?EEBGGCBFGG<FH
@85218/1
ctggagagaagatcctcatcttgtatagaggaggcttggg
+85218/1
1??DBD8D=DACDHIIEHE9CFIBHH<@@EG?EGDCG003
@3229194/1
aacgcagccagatgccaaagttcttgatcttcactgggctcttctctggg
+3229194/1
CCCFFFFFHHHHHJJJJJJJHIJJJIJJJJIJJJJIJJIJJJJJJIIJJI
@666779/1
cacggtagcactgagtgacggcacctccgacactgaggtcacggtactcg
+666779/1
@@@DBDDDFHDFDHG<C@ACG<GHGDGEGGEGHGGGIIBFHGEIFHGIA;
@7298948/1
ctcgctctccgaagggagcttgcggccgatgacctcatactccttcaact
+7298948/1
CCCFFFFFHHHHHJJJIJJJJJIJJJJJJGIFHIJJIJJJJJJJJHHGHH
@3229386/1
caaccactaattccagtgataaattcactctagcacgtagttctcagctt
+3229386/1
CCCFFFFFHHHHHJJJIIIJJJJJJJJJJIJJJJJJJJJJHIJJJJJJJJ
@5281808/1
gccatctcagaaattagcggatggatcaagagcctgacaccgaaggcagc
+5281808/1
@CCFFDFFGH?CHGHGGGGEGIEFGGGHIIEGIIIIIIDIIIIGHGHE;@
@6786392/1
gagggaatctgattgtgctgttgtggaactgcttcacctgtggccggcgg
+6786392/1
CCCFFFFFHHHHHJJIJJJJJJJJJJJJJJJJJJJJJJJJJJJJJJJJJH
@667445/1
cgcaagaagtaccagaaacgggacttagccacaatctggtctggagagaa
+667445/1
CCCFFFFFHHHFHJJJJJJJJJJJJJJJJIJJJJJJJJJIIJJJJJJJHJ
@3747688/1
atgtaccacgcctgggatgccacccggcaccactcccgggtgaggatgca
+3747688/1
CCCFFFFFHHHHHJJJJJIJIJJIJJJJJIJJJIJJJJJJFGIJIJHHHH
@3747847/1
cacggtagcactgagtgacggcacctccgacactgaggtcacggtactcg
+3747847/1
CCCFFDDFHHHHGJJFHIJJJGHJJJJJJIJJJJIJJJFHIJJJHHIJJH
@3748065/1
aggtgctgggcctcttgtatgcgaaggtgttgaggcgcttgtggtggtgc
+3748065/1
CCCFFFFFHHHGHJJJJJJJJJJIJJJCEHGIGIJIIJIIGHIGHIFGIC
@3748704/1
agggaatctgattgtgctgttgtggaactgcttcacctgtggccggcggc
+3748704/1
@CCFFFFFHHHHHJIIHJJIJJJJJJJJJJJJJJJJJJIJIJIJJJJJHF
@3748803/1
gtgctgggcctcttgtatgcgaaggtgttgaggcgcttgtggtggtgcac
+3748803/1
CCCFFFFFHHGHHJIIIJIJJIIJIFFHGJJJJFIJJJIIGHIHIIGIII
@2678201/1
gctgggcctcttgtatgcgaaggtgttgaggcgcttgtggtggtgcacgc
+2678201/1
CCCFFFFFHHHHHJJJJIJJIJJCFGHIIIJIJIJIJCGIBFGFHIJJJH
@1661707/1
ggcctcttgtatgcgaaggtgttgaggcgcttgtggtggtgcacgcgctt
+1661707/1
@CCFFFFFHFHHHJJJGJIFGHGJIJJJJJJIJIIIIIIFHIJIJIFGFD
@1661732/1
tgcgaaggtgttgaggcgcttgtggtggtgcacgcgcttgggcagaggga
+1661732/1
CCCFFFFFDFHHHJJJJJJIJJIJJGJJIIJJJJJJJJJHHHHFFFDDD@
@1661835/1
gtggatagctggacaaggcactggcaacgaccaatcatggacttttcttc
+1661835/1
C@@FFFFFHHGFHJJJGGGGIIEGHGIIGIIGFHGGGII>DHHIIGFHIG
@3749060/1
gttgaccaataatgggttaatcagactatagttagtatagttataagact
+3749060/1
CCCFFFFFGHHHHJJJHIJJJJJJJJJJJJJIIJJHIIJJJJJJJJJJJJ
@2187639/1
gcacgggctctgtgcctggctcccatgtcacggtagcactgagtgacggc
+2187639/1
CCCDFFFFFHHHHGGJJGEEIEHEGHGJIIIIG@B@FFFFHJG?DBGCFE
@1661949/1
ctattttttttatttttattttcaatgtacagacagcacttttctacgat
+1661949/1
CCCFFFFFHHHHHJJJJJJJJJJJJJJIIJJIIJJJJJJJJJJJJJJJII
@2678526/1
gcaagaagtaccagaaacgggacttagccacaatctggtctggagagaag
+2678526/1
@<@?D;D?=CAF?CC:<CGA@??AA9CCCE?G8????<??BB@9?9??F@
@7838180/1
gtcttcttgaacttcttcaattgacgcaagaagtaccagaaacgggactt
+7838180/1
CCCFFFFFHGHHHJJJJJJJJJJJJJJIJJJJJGHIJJJJJJJJJIJJJJ
@669134/1
ctgcgacaccttgtggctgtgacttgtagtcaaggtggagattttactat
+669134/1
CCCFFFFFHGHHHIJJJJJGIHIIJIIGIIJIHHIFHIHHBFHIJJJJIJ
@7838560/1
ctgggcctcttgtatgcgaaggtgttgaggcgcttgtggtggtgcacgcg
+7838560/1
CCCFFFFFHHHHHJJJJJJJJJCFGHJHJJJJJJJJIJJIJIIIJJJJHH
@2678847/1
gaggaagtaggtgctgggcctcttgtatgcgaaggtgttgaggcgcttgt
+2678847/1
CCCFFFFEHHHHHJJJJJGIJIJJJJJJJJJJIJJGHIIJJJJIJJJJJE
@3749746/1
cctcttgtatgcgaaggtgttgaggcgcttgtggtggtgcacgcgcttgg
+3749746/1
CCCFFFFFHHHHHJJJJEGHHIIJJJJJJJJJJJJIIHIJJJJJJHFFFD
@6274483/1
gcgcttgggcagagggaatctgattgtgctgttgtggaactgcttcacct
+6274483/1
CCCFFFFFHHHHGJJJJJJJJJJJJJIIJJJIJJJJJJJJJJJJJJJJJI
@3750004/1
cacctgtggccggcggcacgcagacgccttgatgacctccactttgatga
+3750004/1
CCCFFFFFHHHHHJJJJJJJIJJJJJHHHFFFFFDCEEEDDDDDDDDDDE
@86305/1
ggtgcacgcgcttgggcagagggaatctgattgtgctgttgtggaactgc
+86305/1
1==BDBDDFHF?DH@GH>DGFHEA;?BGGDFEF?DEHGDGE=CHECFDDH
@4228426/1
gtgagcacgggctctgtgcctggctcccatgtcacggtagcactgagtga
+4228426/1
@@@D;BDDDA:FFEGEHII@?AEHEEHE>BD?FHDGE@GECGHIGBG=8C
@2188700/1
atacataataaaattagaggaagtaggtgctgggcctcttgtatgcgaag
+2188700/1
1?@DDADDBCFHDIIIIEHIFCGFHCGFAGIIEI@EGHGGGHGFIGGHII
@4742473/1
gtcggcagatgggttactgaaaatggctataaatgattctaaatacatga
+4742473/1
CCCFFFDFDHAAHCFGGGIJJIIJJIIJJGHIJGGCHIIJGIJFDGGHJJ
@3750713/1
gcgcttgggcagagggaatctgattgtgctgttgtggaactgcttcacct
+3750713/1
CCCFFFFFHHHHHJJJJJJJJIJJJJIJJJJIJJJJJJJJJJJJJJJJJI
@4742589/1
ccacaatctggtctggagagaagatcctcatcttgtatagaggaggcttg
+4742589/1
CCCFFFFFHHHHHJIJGIEHGGJCGHIIIJJJJJJHIJJJIJJGIJJJI:
@3750864/1
cggtggcactgagtgacggcacctccgacactgaggtcacggtactcgcg
+3750864/1
@BCDFFFFHHHHHFHIJJJIJJJJJJJJJJJJJJJJHIIIIJFHIJGIGH
@5755334/1
acgggctctgtgcctggctcccatgtcacggtagcactgagtgacggcac
+5755334/1
CCCFFFFFHHHHHJGIJJJJJJJJJJJJJJJFHIJJJJJJJFHGIJJIJJ
@4228883/1
gtgctgggcctcttgtatgcgaaggtgttgaggcgcttgtggtggtgcac
+4228883/1
CC@FFFFDHHFFHIIIIIIIIDEH@1?EHGDDHDHIEIIFEH@5C4;=E=
@670906/1
gcaagaagtaccagaaacgggacttagccacaatctggtctggagagaag
+670906/1
@??DDDDB=DDBFIFFCA?BG@FBEEC4:CBG@?CB?G::?GD9?9DB@B
@1663007/1
ctcatcttgtatagaggaggcttgggctcgctctccgaagggagcttgcg
+1663007/1
CCCFFFFFHHHHHJJJJJJJJJJIHIGJJJGJJJJJJIJJJIIIJJJGJI
@3751264/1
gctcgctctccgaagggagcttgcggccgatgacctcatactccttcaac
+3751264/1
CCCFFFFFHHHHHJJJJJJIJJJJJJJJJJJJIJIJJJJJJJHHHHHHFF
@1663125/1
gccagatgccaaagttcttgatcttcactgggctcttctctgggatttcc
+1663125/1
@CCFFFFFHHHHHJJJJJJJFJJJJJJJJIHIJJJJJJJIJJJJFIJJGI
@4743097/1
gtacatgttgtgtacacctgagcgagactcataacgcagccagatgccaa
+4743097/1
CCCFFFFFHFFHCGGACCEHEGHGFHGAGHIDEEHIJJFIIEIIJEGGGI
@4229342/1
tgcctggctcccatgtcacggtagcactgagtgacggcacctccgacact
+4229342/1
CCCFFFFFHHHHHJJJJJJJJFGIJJJJJJJGIJJJJJIJJJJJJJJJJI
@5282361/1
atgcgaaggtgttgaggcgcttgtggtggtgcacgcgcttgggcagaggg
+5282361/1
CCCFFFFFHFHHHGHIJJJIJHGHIJHGIJIJFGIJIIIHHHFFFFDDDD
@3751600/1
ctcgctctccgaagggagcttgcggccgatgacctcatactccttcaact
+3751600/1
CCCFFFFFHHHHHIJJIJJJJJJIJHJJIIJJJJJJIJIJJJJJJHHHHH
@3751601/1
gggaatctgattgtgctgttgtggaactgcttcacctgtggccggcggca
+3751601/1
@@@DDDD?C4C<:2C@FEIFICF7FHIIBHEHIEFIEBFFCFFFIFFFDC
@3751634/1
agccagatgccaaagttcttgatcttcactgggctcttctctgggatttc
+3751634/1
CCCFFFFFHHHHHJJHIJJJJJJJJJJJJJJJJJJJJJJJJJJJJHIJJJ
@4743375/1
gacgatttcaccagtggtcttcttgaacttcttcaattgacgcaagaagt
+4743375/1
CCCFFFFFHHHHHJIJJJJJJJJJJJJJJJJJJJJJJJJJJJJIJJJJJF
@7300147/1
gtttgtctgtttgtctgtttgtctgtttgtctgtttgtctgtttgtctgt
+7300147/1
CCCFFDFFHHHHHGIJJIJJJGIJIJJJJIJJJIJJJIJJJJJJJIJIJH
@5755969/1
agcactgagtgacggcacctccgacactgaggtcacggtactcgcggtac
+5755969/1
CCCFFFFFDFHHGIABGIEHJIEFGDHHGDHJIIGGGDIJIIEIJFH9?D
@7300181/1
agcatacataataaaattagaggaagtaggtgctgggcctcttgtatgcg
+7300181/1
@CCFFFFFHHHHHIIJIJIJIJIJIJJJJJIIJJJJJJIJJJJJJJJJII
@4743473/1
tgcggcaaacgcctattaacattatcatcgttctcagcatggtaagaagg
+4743473/1
CCCFFFFFHHHHHJJJJJJJJJJJJJIIJJIJJJJJJIJJJJHIIJJJJJ
@3751933/1
ataataaaattagaggaagtaggtgctgggcctcttgtatgcgaaggtgt
+3751933/1
CCCFFFFFHHHHHHIJHJJJJJIJJJJJJJIIJJJJJJJJJIJGIIIGGF
@3231232/1
cttagccacaatctggtctggagagaagatcctcatcttgtatagaggag
+3231232/1
@@CDDFFFHHBFHIIJFHGIIEGHIGHIIJIIJJ@GGGIJHJJJIIJJHJ
@4230087/1
agcatacataataaaattagaggaagtaggtgctgggcctcttgtatgcg
+4230087/1
C@CFFFFFHHHHHJJJJJJJIIJJJJHIJJHHJJJJJJJJJJJJIJJJJJ
@5756587/1
ctggatggagtgagcacgggctctgtgcctggctcccatgtcacggtagc
+5756587/1
@CCFDFFFHHDDHIGGIIEIGIIIJJDIGIFGHHGIGIIIGHFEEGCFEE
@672027/1
gtggattttaatgttattattacagcatacataataaaattagaggaag
+672027/1
??8B1B8:BDAFF2A:?A4@I<IAAGF<?ACFHB9C<EFE@FD4<@@DF
@5283198/1
gtggtggtgcacgcgcttgggcagagggaatctgattgtgctgttgtgga
+5283198/1
@@@FFFDDHGHFHJJIIJJJJJIIIIJJHHIIJJAGHJJJJJIHHJIJIJ
@1664121/1
gttgaggcgcttgtggtggtgcacgcgcttgggcagagggaatctgattg
+1664121/1
BBBFDFFFHHHHHIJJJJJJIIGIJJJJJJJJJJHHEHJJ=EHHFFDEFD
@86481/1
gcggagattaatggtataagcatagaatgttcgacgtgattctttaattt
+86481/1
@CCFFFDDHGFHHJIIIIJJIIJJJJJJIEGIJIIJIJFIIJJIJJJII?
@3231592/1
gtggtgcacgcgcttgggcagagggaatctgattgtgctgttgtggaact
+3231592/1
@@@FDFFFDHHHHJJIIIIIJFIJIHEGGGIJJIJJIEHGIJJIGGGIGE
@672255/1
ggaatctgattgtgctgttgtggaactgcttcacctgtggccggcggcac
+672255/1
@@;DDBDDFAF>FBFBEFEGCFGEEFDFHG@CGGIIIIACDD:?D;@BDB
@5283485/1
cagtggtcttcttgaacttcttcaattgacgcaagaagtaccagaaacgg
+5283485/1
CCCFFFFFHHHHHJJJJJJJJJJJJJJJJJJJJJJJJJGHHJJJJJJJJJ
@1141122/1
ggcctcttgtatgcgaaggtgttgaggcgcttgtggtggtgcacgcgctt
+1141122/1
@C@FFFFFGHHHGJGGGHGAFHGHIIJIIJIJIHIJHHIHIJJIGGEGDD
@3231695/1
gtcttcttgaacttcttcaattgacgcaagaagtaccag
+3231695/1
@=@ABD;ACD8BDD4<2<?FE<C>EFEFAF9?F1CCC99
@2679234/1
gtggtggtgcacgcgcttgggcagagggaatctgattgtgctgttgtgga
+2679234/1
??<DB:BDD?FDDAFBEGGAGE@B7?@D:>?@DDFH>@8BGGHII@@;@@
@672397/1
gtcggctcgctacgatagtcactgttcccaacaagtatcctttgtatcag
+672397/1
CCCFFFFFHFHHHGHIJFHIGHGIIJJJJEHGHIG?FGGIIJJD@FHGHG
@6275039/1
gattgcccatcaatttatcttcaaatgacgacaccacagttccagtctca
+6275039/1
CBCFFFFFHHHHHJJJJJJJJIJJJJJJJJIJJJJJJJJIJJJJJJJJJI
@6786817/1
gtcggtggcgcacagggcacgcttgcgcatgacatctatacatgccattg
+6786817/1
CBCFFFFFGHHGHJJIJGHJJIJIJJJIIJJJJJIJJJJJJJGGGHGJG>
@2679583/1
ctccgactgacatgaacattggaaactcgcagagtgtgggcaaagggttt
+2679583/1
CCCFFFFFHHHHHJJIJJJJJJJJJJJJJJJJIJHIJJIJJJJJJJJFHI
@2679592/1
gtcggattcaattcggaacatagaaatttgtgtaacccaagtttgacgac
+2679592/1
CCCFFFFFHHHHHJJIJJJGIGGIJHJJJJEHDFDHHEHGIIJGHGFHGG
@87120/1
ctgcagctcgtccgacccgaagtggttgtcgtcccacagcacgtggtagt
+87120/1
C@CFFDFEHHHHHJJJJIJHGI?DGDGGGGHGGHIIJGIIJJJEHH?EE;
@87137/1
gtcacggtagcactgagtgacggcacctccgacactgaggtcacggtact
+87137/1
CCCFFFFDHHHHHJJJJFHIJJJIJJJJJJJIJJJJJIJJFHJJIIHIHH
@87172/1
gcgaaggtgttgaggcgcttgtggtggtgcacgcgcttgggcagagggaa
+87172/1
?<?D7DA2AFHH?EFHIIIGHHHIBGEIHII@FGG88AE@?;ABBBDCCC
@673041/1
ggattttaatgttattattacagcatacataataaaattagaggaagtag
+673041/1
CCCFFFFFHHHHHJJJJJJJJJJJJJJJJJJJJJJJJJJJJJJJJJJIJI
@87211/1
gttgttaagaggtgttacctgcaacttggccaggttagggccaacagatt
+87211/1
@?@FFFDFHHHDFGIEHB<ECGFGGGI9<?CBGC?FFD@DGGIDGIIAHH
@1142002/1
gcgaaggtgttgaggcgcttgtggtggtgcacgcgcttgggcagagggaa
+1142002/1
@@@ABDDDFDFFFGEHIJBHIFGGHGG@DGHGHIIJGHGIFFCDB??>AC
@1142106/1
ccacaatctggtctggagagaagatcctcatcttgtatagaggaggcttg
+1142106/1
CCCFFFFFHHHHHJJJJJHJJJJJJJJJJJJJJJJJJJJJJJJJJJJJJG
@2189252/1
cttgaacttcttcaattgacgcaagaagtaccagaaacgggacttagcca
+2189252/1
@@CFFFFFHHHHHJJJJJIIJJJJJIJJEFGIIGIJJIJIGHHGIJJJJI
@673452/1
ctggatggagtgagcacgggctctgtgcctggctcccatgtcacggtagc
+673452/1
CCCFFFFFHHHHHJJJJJJJJJJJJJJJJJJJJJJJJJJJJJJJJJGIJJ
@3232986/1
gtcacggtagcactgagtgacggcacctccgacactgaggtcacggtact
+3232986/1
@@@DDDA=DFHDHIIGHAEFHCBEHIIIIIGGGGIIGGGGCFHIGICHHH
@6275960/1
ccacaatctggtctggagagaagatcctcatcttgtatagaggaggctt
+6275960/1
@?@D?:BDDFA4AFGEAF<=BGFFIFEFHFIBFIEDAA?BA?9?B<GDF
@674003/1
cagtggtcttcttgaacttcttcaattgacgcaagaagtaccagaaacgg
+674003/1
CCCDFFFFHHHHAHIJJJJJJJJJJJJJJJJJJIJJJJFHIJJJJJJJJJ
@3233513/1
gtgttgaggcgcttgtggtggtgcacgcgcttgggcagagggaatctgat
+3233513/1
BBBFFFFFHGHGGJJIJJIJIGHIIJGIJJJJIJJJJJJJHHBEFFFFEF
@5284325/1
ggcctcttgtatgcgaaggtgttgaggcgcttgtggtggtgcacgcgctt
+5284325/1
CCCFFFFFHHGHHJJJJIJCHHIJJJJJIJJJJIJJGIJHHIJJJJHHFD
@7301755/1
gccagatgccaaagttcttgatcttcactgggctcttctctgggatttcc
+7301755/1
CCCFFFFFHHHHHJJJJJJJJJJJJJJJJJJJJJJJJJJJJJJJJJJJJJ
@3233935/1
atcaggatgtggattttaatgttattattacagcatacataataaaatta
+3233935/1
CCCFFFFFGCFHFGIJJIGIJGIIEHIIIHIJIJJIIIIIGGHIIIIIII
@1664920/1
ccatgtcacggtagcactgagtgacggcaccaccgacactgaggtcacgg
+1664920/1
CCCFFFFFHHHFHJJJJJJJJHHIJJJIIJJ3FHJJJJJJJJJJJJJJJH
@1143812/1
tgtttgtctgtttgtctgttcgtctgtgcgcgctaatctcagaaacggct
+1143812/1
CCBFFFDEHHHHHJJJJJIIJJIHJGHIHIJJJJJJJJJJJIJJJJJJJJ
@1665060/1
gcaagaagtaccagaaacgggacttagccacaatctggtctggagagaag
+1665060/1
?7@;?D?BD>4A>GEFEFFE:CE3<EECEF9;BED9B90?>B@<BBEA;B
@5284979/1
ggtgcacgcgcttgggcagagggaatctgattgtgctgttgtggaactgc
+5284979/1
?@@DFFFFFHHHHJJJJJJJJJJIJEHIJJIJJJ<FHIHIIGGEGHGIIJ
@4744752/1
agtaggtgctgggcctcttgtatgcgaaggtgttgaggcgcttgtggtgg
+4744752/1
@CBFFFDDHHHHHJJJJJJJIIJJIJIJJJDGFGIJJIIIIIIJIJJGII
@4231104/1
gtctttaatttgaaaatttgtcggatccaatgtaaaacattccaaaatca
+4231104/1
@@@FFFFFHFHHFGEFEIGGHGGIIGGGBGGGFFEIGIJJJJIJIIIIJG
@4231187/1
agcatggtaagaaggtggcggccagaatctagacatgcacagctcttgca
+4231187/1
CCCFFFFDHHHHHJJHIJJJJJJJJJJJJJJJJJJJJJJJJJJJJJJJJJ
@3234772/1
aggaagtaggtgctgggcctcttgtatgcgaaggtgttgaggcgcttgtg
+3234772/1
CCCFFFDFHHHHHJJJJIJJJJJJJJJJJJJJJJDGHHIJJJJJJJJJII
@7302510/1
gccatgagtaagcgatcgggctctcaggcaggcaagatgggcatagtagg
+7302510/1
CCCFFFFFHHHHHJIJJIJJJJJJJJJJJJJJIIJGJJIJJJIIGIIIII
@4231304/1
tgcggagataatattttaaagtatagagaagccccagaaatttcgcacgc
+4231304/1
CCCFFFFFHHHHGJJJJJIJJHHIJIJIJJIIIJIJJIJJIIJIJIIIJJ
@1665431/1
ccacaatctggtctggagagaagatcctcatcttgtatagaggaggcttg
+1665431/1
@C@FFDFDHDDCFFGIGGHGHGGEHHGGGGHGIIGFFGGGEDHAGGEFA:
@3234903/1
cgttgatgtcgcaagatagtgagacattcactttttagtcataatcttca
+3234903/1
CCBFFFFDHHHHHJIIIJIFHIJGIIHIIIGHIIIJJJGIJIJIJIJJJJ
@4231557/1
tgttgattttggaatgttttacattggatccgacaaattttcaaattaaa
+4231557/1
?<?DDBDDFBHHFHGGGHIIIG@EHEAHIIIGHGBEHGEGHG@FHHG?BD
@7302851/1
cagcatggtaagaaggtggcggccagaatctagacatgcacagctcttgc
+7302851/1
CCCFFFFFHHHHHIJJHIJJJJJJJJJJJJJJJJJJJJJJJJJJJJJJJJ
@1144735/1
gttctcgattatcgaatttttcgccatgagtaagcgatcgggctctcagg
+1144735/1
BBBDFFFDHHHHGJJGGHIGIGIJJJJIGJGGGHIJEIIGIGEHIIJJIJ
@4231840/1
gtgctgggcctcttgtatgcgaaggtgttgaggcgcttgtggtggtgcac
+4231840/1
C@CFFFFFHHHHHJJHIIJJJIHII@FHHJIJJJJJJJJJJIIJJHHIJI
@1666351/1
ccggtactaacgatcaaatcgatcatgggtccataatcattcctggaatc
+1666351/1
@@@FDFFFGHHFHEGCBGEAFHEHGICGIFC@GGGCHEGHHIIIHG@AHG
@4746063/1
tgcaatcctgcctcacatgattcatccacaaattccaacccttgcgtttc
+4746063/1
CCCFFFFFHHHHHJJJJJJJJJJJJJJJJJJJJJJJJJJJJJJJJJHIJJ
@4746154/1
gtgttgaggcgcttgtggtggtgcacgcgcttgggcagagggaatctgat
+4746154/1
@@@FDDDFFHGHAHD@FEGGGDDHIIIJJIIHIFIIGHIIHHFEFFFFDF
@3752333/1
gtgctgttgtggaactgcttcacctgtggccggcggcacgcagacgcctt
+3752333/1
@CCFFFFFGHHGGJJJIIJJJJJJGHAGGGGIGIGGIHHFFACDD?BDDB
@2190092/1
gtgtcattggagtcatattatgtgagtacgaagcattgtctgtttataaa
+2190092/1
CBCFFFFFHHHHHIJJJIJJJJJJJJHIJJJJJJJJJJJJJJIJJJJJJJ
@2190128/1
cagagggaatctgattgtgctgttgtggaactgcttcacctgtggccggc
+2190128/1
CCCFFFFDGHHHHIJJJIIJJJJJJIJJJIJJJJJJJJJJJJJJJJJJJI
@3236655/1
gttttttaaactcatattttcatggtaccaagttatgaatttttcaaatc
+3236655/1
CCCFFFFFGHHHHEHHJIGIIGIIGEHIIIJIFHIJJJJJIJJJJJJJJJ
@2190262/1
cctgatagagacgatttcaccagtggtcttcttgaacttcttcaattgac
+2190262/1
CCCFFFFFHGHHHIIIJIJJJJIHIIJJJJJJICHIEGIIJJJIIGIJJI
@3236843/1
caacttgatacaagcttctcgcacagcagtgagttcgtgttgcaagacat
+3236843/1
CCCFFFFFHHHHHJJIJJJJJJJJIJJJJJIJJIJJJJJJJJJIIJJJJJ
@3753067/1
cactgagtgacggcacctccgacactgaggtcacggtactcgcggtacat
+3753067/1
CCCFFFFDHGHHHIJJJJJJJJIJJIJGIIDHHGJJGEHIIJJJHBBBDE
@674789/1
gctctgtgcctggctcccatgtcacggtagcactgagtgac
+674789/1
???DD:D?8BDD=EDEE;AACFFIID>2C8C9:CEEDFE<?
@3753310/1
cagcatacataataaaattagaggaagtaggtgctgggcctcttgtatgc
+3753310/1
CCCFFFFFHHGHHJJJJJJJJJJJJJIHIJJHHHJJJJJJJJJJJIJJJJ
@2681404/1
caccagtggtcttcttgaacttcttcaattgacgcaagaagtaccagaaa
+2681404/1
CCCFFFFFHHHHHJJJJJJJJJJJJJJJJJJJJJJJJJJJJGHIJJJJJJ
@6277223/1
ggtagcactgagtgacggcacctccgacactgaggtcacggtactcgcgg
+6277223/1
@@@AD<DDFHFHAEDHIG:DFGGBGGAHHF@<9?FDGHCFG;@AGHIIHE
@6277236/1
gcaagaagtaccagaaacgggacttagccacaatctggtctggagagaag
+6277236/1
=;?DDA?DA?CF?ABFGHG=C1:FEF@F?EC>GFDBG@::?B9BGF=1?;
@7842961/1
ggttattgttatgtcgatgtcgaacccaaaaatgtaattaactttttttt
+7842961/1
@<@DBDDDHFDHFFGIGIGCHGABFEGCBHDAHEFCDGGEBHGIIIIIII
@2191142/1
ggttcaaattcaaataaaatcactctgcaatcctgcctcacatgattcat
+2191142/1
@@?DDDDFHGHGFEGHIEIHIJGHEHGBHFHEGHECHIHGJGIGFGGIJJ
@675609/1
ctcatcttgtatagaggaggcttgggctcgctctccgaagggagcttgcg
+675609/1
@@@DADEFFFHFHGGGGIJJJJJHACEFGGGH@FGIIFIEHG2AB@FCAG
@3754166/1
atcctaccagccagattgaacctttctccagcatagtaaaggtttctgtt
+3754166/1
@CCFFFFFDHHHFIEGGHIJJFIIH@H@HHGGIGIJJIGGCGHBEIGJIJ
@3238137/1
ttgggaagcctttgtgcgccacatcaatgttgataaaggctttattggta
+3238137/1
CCCFFFFFHHHHGJGHIJJJIJJIJGGJJGIJJJJJJFHIJJJJJJJJGG
@2191427/1
agaagatcctcatcttgtatagaggaggcttg
+2191427/1
@@CFFFFFHHHGHGIHIJJJJJIGGCHEHII?
@6789526/1
gcgagactcataacgcagccagatgccaaagttcttgatcttcactgggc
+6789526/1
CCCFFFFFHHHGHJJJJJJJJJJJJJJJJCHHIJJJJIJJJJIIJJJHIJ
@3754569/1
ggcgcttgtggtggtgcacgcgcttgggcagagggaatctgattgtgctg
+3754569/1
@@?DDDDDHFBDHIGB?F<?@@<F<FEHDH<FEGI<GD=@CECHHIGGGC
@3238568/1
ctcatcttgtatagaggaggcttgggctcgctctccgaagggagcttgcg
+3238568/1
:?8DDDDDFCABHGIG@HGGAGE@78?F;@@A8B:B@G@DAAHGGHEA@B
@676107/1
ggtctggagagaagatcctcatcttgtatagaggaggcttgggctcgctc
+676107/1
CCCFFFFFHHHHHJJJJJJJJJJJJJIJJJJIJJJIJJJJIIJJIJJJJI
@2682493/1
acggtagcactgagtgacggcacctccgacactgaggtcacggtactcgc
+2682493/1
@B@FDFFFHHHHHJFHGGGIJIIIJJJJJJJJJJJIJJJJJJJFGHJIHE
@3239015/1
ggtatcggccgagcgcttcggtactgttgtggaaatagtgtactataagt
+3239015/1
@@@FFDFAHHHDFFGIIIIIIBFGHIHFHIIIGEECGGFEGGHGGHEGGC
@4232585/1
gcacgcgcttgggcagagggaatctgattgtgctgttgtggaactgcttc
+4232585/1
BCCFFFFFHHHHHJJJJJJJHIJJJJJJJJJJJJJJJJJJJJJJIJJJJJ
@4746612/1
gcctcttgtatgcgaaggtgttgaggcgcttgtggtggtgcacgcgcttg
+4746612/1
CCCFFFFFHHHHHJGHHJCGHHJHIJJJJJJJIJJHJIGHIIIJJJHFFD
@1146521/1
gcctcttgtatgcgaaggtgttgaggcgcttgtggtggtgcacgcgcttg
+1146521/1
CCCFFFFFHHHHHJJJJJCHHHJJJJJJJJJJIJJHIJJJJJJJJJHFFC
@3239947/1
gttgtggaactgcttcacctgtggccggcggcacgcagacgccttgatga
+3239947/1
BBCFFFFFHHHHHJJJJJJJJJJJJJJJJJJJJJHHFFDEDDDDDDDDDE
@4747235/1
cggcacctccgacactgaggtcacggtactcgcggtacatgttgtgtaca
+4747235/1
CCCFFFFFHHHHHJJJJJJJHJJJJJJJJJJJJJJIJJJJJJJJJJHHHA
@6279061/1
gtcttcttgaacttcttcaattgacgcaagaagtaccagaaacgggactt
+6279061/1
CC@FFFFFHGHAFHIGHGIHGHGHIIJJGJJJGCFEHHGGIIIJJIBHII
@4233569/1
gcaagaagtaccagaaacgggacttagccacaatctggtctggagagaag
+4233569/1
CCCFFFFFFHHHHJJJJJJJJJJJJJJJJJJJJJJJJJHIIJJIJHIJJH
@3240185/1
tcttgaacttcttcaattgacgcaagaagtaccagaaacgggacttagcc
+3240185/1
@CCFFFFFHHHHHJJJJJJJJJJJJJJJJGIJJJJJJJJJJJHIIJJJJJ
@5288039/1
cacggtactcgcggtacatgttgtgtacacctgagcgagactcataacgc
+5288039/1
@CCFDDDDDFFHHJ@EGIICHEGDD?DDCGBFHEEHGIGGGGEICHG@DA
@5288135/1
cgcaagaagtaccagaaacgggacttagccacaatctggtctggagagaa
+5288135/1
@@<DDADFG<CBD@FDGBHGCFHGGG>E>CHHGCCEHDFBBEFGIDH=CA
@6279221/1
ctgcaacttggccaggttagggccaacagattgtttgagatg
+6279221/1
@B@FFEFFHHHHHJJJAFGHGIIJFIFAGHHEH?DFGGDGDF
@5761199/1
gctgggcctcttgtatgcgaaggtgttgaggcgcttgtggtggtgcacgc
+5761199/1
CCCFFFFFHHHHHJJJJJJJJJJFHHHJIJJJJJJJJJJJIJJH;CGIJH
@4234039/1
ctgggcctcttgtatgcgaaggtgttgaggcgcttgtggtggtgcacgcg
+4234039/1
@@@DFFDBHHHGAGHHJJGGGICGFHIGGJHGJJJIGGIJJEIJJIGEHE
@5761584/1
gcctgtttcagagtctcgttgacttgctgttagctcattttaacacattt
+5761584/1
CCCFFFFFHHHHHIJJJJIIGIJJJJJJJIJJJJJGIIJJJJJJJIEIJJ
@3240904/1
gtcacggtagcactgagtgacggcacctccgacactgaggtcacggtact
+3240904/1
CCCFFFFDHHHHHJJJJGHIJJJJJJJJJJJIJJJJJJJJHIJJJJIJHH
@3241214/1
gggatcctaacttcgcaaccactaattccagtgataaattcactctagca
+3241214/1
CCCFFFFFHHHHHJJJJJJJJJJJJJJJJJJIJJJJJJJJJJJJJJJJJJ
@4748315/1
gtgcctggctcccatgtcacggtagcactgagtgacggcacctccgacac
+4748315/1
CCCFFFFFHHHHHJJJJJJJJJGIJJJJJJJJGHIIJJIJJJJJJJJJJJ
@1148233/1
atagaggctgtcactgcagcgatgctgggaacattcgactgatccggtga
+1148233/1
CCCFFFFFHHHHHJJJJJJJJJJIJJJJJIJJJJJJJIJJJJJJJJJHHF
@7843965/1
gaagtaggtgctgggcctcttgtatgcgaaggtgttgaggcgcttgtggt
+7843965/1
@CCFDDFDCFFHHHGGHHIIIJHHGIIJFFHG?DCFHIIIJIIIIIJGGH
@3241638/1
ccattttctaactgaagaggaaacgattgcatctgtgaggggcgtcgggt
+3241638/1
CCCFFFFFHHHHHIJJJJJJJJJJJJJJJJIJJJJJJJJJJJJJJJHFFB
@90342/1
tgtcacggtagcactgagtgacggcacctccgacactgaggtcacggtac
+90342/1
@@@DFFF?<A8DHHIGGHHGFHF6CFGEHIFGAHFGHHIEGD@GAHH56:
@2682780/1
gtgctgggcctcttgtatgcgaaggtgttgaggcgcttgtggtggtgcac
+2682780/1
@?@DFD>DHHHD?FECCFHIIJGEE?E?DGEFGIIIGIGJJJ@FE@@CHH
@2192203/1
atacataataaaattagaggaagtaggtgctgggcctcttgtatgcgaag
+2192203/1
CCCFFFFFHHGHHIJIIHHJIIJEHIJHHGIJJJIJJIJJIHHIIEIIJI
@3755619/1
gcaggatcctcgtcattgcctggcatacaaggcaaagcaccgacgacgac
+3755619/1
CCCFFFFFHHHHHJJJJJJJJJJJJJJJJJJJJJJJJIJJJJJJIJJIHF
@676871/1
gcaagaagtaccagaaacgggacttagccacaatctggtctggagagaag
+676871/1
CCCFFFFFFHHHHJJJJJJJJJJJJJJJJJJJJJJJJJIIJJJJIIJIJI
@2683045/1
gtcttcttgaacttcttcaattgacgcaagaagtaccagaaacgggactt
+2683045/1
CCCFFFFFHHHHHJJIJJIJJJJJJJJJJJJJJHIJJJJJJJJJJJJIJJ
@5763271/1
gacgatttcaccagtggtcttcttgaacttcttcaattgacgcaagaagt
+5763271/1
@@@DDDDDFDFFHGCFEHGIICHGHEEGHIGIIIICHGGDHIIIIIDHE9
@2192440/1
tcccacttcacgacgcttcagcagagtgcacacaatggtgaactggcgtt
+2192440/1
@@@DDDDDHFFFHIGEHIII>GG;CGGGHIIIIIIDHGFGHIIIIIIIII
@1667437/1
gtggattttaatgttattattacagcatacataataaaattagaggaagt
+1667437/1
BB@FDFFFHHHHHHIJJJJJJJJJJJJJIJJJIJJJJIJJJJJIIJIJJF
@5763577/1
gacggcacctccgacactgaggtcacggtactcgcggtacatgttgtgta
+5763577/1
@@BFFFFFHHHHHJJJJJJJJJIJJJJJIJJJJJJJJIGIJFHHHHHFFF
@91108/1
cgcaagaagtaccagaaacgggacttagccacaatctggtctggagagaa
+91108/1
CCCFFFFFHDFHHJJJJJJIJJJJJJJJJJJJIJJJJIJGHIIJJJJIJJ
@7845379/1
gggcaggttgaactcacaccattcaatttaaaagaaactgggtgcgtgca
+7845379/1
@@@DFFFDFH?DFHGHHIGGIIIHD>ACHHIIIIDGIIIIFGHI7@?FBH
@1667925/1
gcgaaggtgttgaggcgcttgtggtggtgcacgcgcttgggcagagggaa
+1667925/1
CCCFFFFDFHHGHJIJJJJJJJJJIJJHIIJJJJJJJJJJHHHFFFFDDE
@1668130/1
ggcgcttgtggtggtgcacgcgcttgggcagagggaatctgattgtgctg
+1668130/1
CCCFFFFFHHHHHIJIJJJJJJJJJJJJJJJJJJGGIIIJJIJJJHIJJH
@3756621/1
atacataataaaattagaggaagtaggtgctgggcctcttgtatgcgaag
+3756621/1
CCCFFFFFHHDFFHIHIIIJHIIJIIJIJJJJIJJIJJJJJJIIGJJBHG
@7845960/1
gaggaagtaggtgctgggcctcttgtatgcgaaggtgttgaggcgcttgt
+7845960/1
BB@FFFFFHHGFFIJJIIJJIIJJJIJIJIJJIIFBFIIIIGDBGHIJIG
@91678/1
tggtggtgcacgcgcttgggcagagggaatctgattgtgctgttgtggaa
+91678/1
@@@DDDFFFHFHHJIJJFIIIGGBFHJJGJIJIGEHGCFGIICGGFGIIG
@4234631/1
ctggtctggagagaagatcctcatcttgtatagaggaggcttgggctcgc
+4234631/1
@CCFFFFFHFHHHJJJJJIGIJJJJJJJIJIJJJJJIJJJJJGHGDGIII
@5289354/1
gaatgcttagcttccttcttagagcgtcccgtacccatagcaaca
+5289354/1
<;=DDDB?CCACCDGBBFGHHEGGGDEBEHDGGI;:BDDB3D>9D
@678228/1
cacggtagcactgagtgacggcacctccgacactgaggtcacggtactcg
+678228/1
@?@FFFBDHHHGFEFAECHA6@EFBG>??@@?FGGEC;BBBFFG;@A;C?
@5289608/1
ccgacactgaggtcacggtactcgcggtacatgttgtgtacacctgagcg
+5289608/1
CCCABADEHHHHHJJIJJJIIJIJJJJEHHHGHIIJIGGGI==@FCFGIJ
@6280348/1
gtttcttggcatctatagatgtcggtggcgcacagggcacgcttgcgcat
+6280348/1
CCCFFFFFHHHHHJJJJJJJJIJJJHIJJJJJJJJJJJJJJJJJJJJJIH
@3757431/1
gcctgacgcttagcaagtttcttagacttgccagttcccacttcacgacg
+3757431/1
CCCFFFFFHHHHHJJJJGHJJJJJJJJJJJJJJJIJJJJJJJJJJJJJJI
@5289780/1
ttattttgtttttctctgtgatctgtttcttggcatctatagatgtcgg
+5289780/1
C@@FFFFDDFADDFG@EBAFIHGGGHEEHII?33EFGGGE<B4?G?DGG
@5289785/1
gggctctgtgcctggctcccatgtcacggtagcactgagtgacggcacct
+5289785/1
CCCFFFFFHHHHHGGIJEIIIJJGHGIJJEDHIIJJJJJ?DECHGIIIIJ
@5765059/1
cttcacctgtggccggcggcacgcagacgccttgatgacctccactttga
+5765059/1
CCCFFFFFHHHHHJJJJJJJJIJGIJJJHHFFFDEEEEEEDDDDDDDDDC
@1148268/1
gtgctgttgtggaactgcttcacctgtggccggcggcacgcagacgcctt
+1148268/1
CCCFFFFFHHHHHJJJJJJJJIJJJIIJJJJJJJJJJHHFFDDDDDDDDD
@2684490/1
cactgagtgacggcacctccgacactgaggtcacggtactcgcggtacat
+2684490/1
CCCFFFFDHHHHHJJJJJJJJJJJJJJJJJHIJJJJHHIJJJJJHHFFFF
@2684497/1
ctgtgatctgtttcttggcatctatagatgtcggtggcgcacagggcacg
+2684497/1
CCCFFFFFHHFHHJJJJJIJJIIJJJIIJJFHIIGCGGIJGIJJIJJJJJ
@2684758/1
agcgagactcataacgcagccagatgccaaagttcttgatcttcactggg
+2684758/1
@@;?;DADFDAFBFCGEEA:CDF;??FG<DGFF<DAD?9D@GFDD?@DFD
@92227/1
tgagtgacggcacctccgacactgaggtcacggtactcgcggtacatgtt
+92227/1
@@@FDDDFHHFFDHHIJJJJIIIJJIIFHIIJJFGHIJGJJJ<BDFFFDF
@679278/1
agtctttcctcataagaagttggttgaactggtgcaatttcttcatgtgt
+679278/1
BCBFFFFFHHHHHJJJJJJIIJJJJJJJJJJJHIJJJJJJJJJJJJJJJG
@6281085/1
gaggaagtaggtgctgggcctcttgtatgcgaaggtgttgaggcgcttgt
+6281085/1
B@BFFFFFHFHFHIIGJIJJJJJJJHHIJJJIIIJBFDHIHIJGIJHIJ=
@92385/1
ggcgcttgtggtggtgcacgcgcttgggcagagggaatctgattgtgctg
+92385/1
CCCFFFFFHGHHHJIIJJJJJJJJJJIJJJJGIIJGHGIJJIJIJJJIJH
@2194286/1
gaagtaggtgctgggcctcttgtatgcgaaggtgttgaggcgcttgtggt
+2194286/1
?<@DD;DB:A<?AEE9EBEA<CH>HFF@@6E:GG?DFEFEFA;6AFF>=.
@6792435/1
gcagagggaatctgattgtgctgttgtggaactgcttcacctgtggccgg
+6792435/1
@@?DDDDDHHFHHGCBHHHHFGHHFGBGGIIIDHGIGDGGIIIIIIIHGI
@680099/1
gtctttaatttgaaaatttgtcggatccaatgtaaaacattccaaaatca
+680099/1
CCCFFFFFHHHHHJJIJJJJJJJJIIJJJJJJJJJJJJJJJJJJJJJJJJ
@2685949/1
gtgcacgcgcttgggcagagggaatctgattgtgctgttgtggaactgct
+2685949/1
@@@DFFFFHGHHHBEHIIEIJIIJJJJJGHIGIIIJJFHEHHJGGIJJIJ
@2195267/1
ggtctggagagaagatcctcatcttgtatagag
+2195267/1
@@@DDDFDFHFBFGHIGGIEHIECHBAAFHBHB
@6793249/1
gtagcactgagtgacggcacctccgacactgaggtcacggtactcgcggt
+6793249/1
CCCFFFFFHHHHHJJJJJJJJJJJJJJJJJJJJJHIJJJIHIJJJJJHFB
@6793301/1
gcagccagatgccaaagttcttgatcttcactgggctcttctctgggatt
+6793301/1
@<?A?BD>>FAF?B?AFAC>H@C<@FCB?F@DHGIAFHGCGHCG?FA2?D
@2195359/1
gtgacttgtagtcaaggtggagattttactatctttcaagtcggcataac
+2195359/1
CCCFFFFFHHHHHJIHICHIHIGIJJJJJJJJJJJJJJJJIJJJJJJJJJ
@2195366/1
cgtcactattctaggattgtgtaggtaatattattaaacgaagaacatgc
+2195366/1
CCCFFFFFHHHHHJJIJJJHJIJJJFHJJJIJJJJJJJJJJIJJJJJJIJ
@1150660/1
ggaatgcttagcttccttcttagagcgtcccgtacccatagcaaca
+1150660/1
CCCFFFFFHHHHHJHIJJJJIIJIJIIHIGGIHGIJIJJJJIJIII
@6281234/1
tgtcgatgtcgaacccaaaaatgtaattaactttttttttgtctgtttgt
+6281234/1
?@?DDDDFHFGGGFHIFIGGGAGBEBCGHIGIIIIIIIII>@C@EDGEE?
@6793480/1
cggcacctccgacactgaggtcacggtactcgcggtacatgttgtgtaca
+6793480/1
@@@DDDDDDDDHFBEHE3AG?CHIDHHBBGD?@?AHI4@GI@DECAE>C=
@1150827/1
ggtagcactgagtgacggcacctccgacactgaggtcacggtactcgcgg
+1150827/1
C@@FFFEDHHFDBEHIJFHIIIIHIJJJGJGFHJGBFEIEHIGEHIGIBE
@5765107/1
gtagcactgagtgacggcacctccgacactgaggtcacggtactcgcggt
+5765107/1
CBCFFFFFHHHHHJJJJJJJJJJJJJJJJJJJJJIJIJJJIJJJJJJHFB
@1670025/1
gttgtggaactgcttcacctgtggccggcggcacgcagacgccttgatga
+1670025/1
BCCFDDDDFHHHHIJJJJIEFHHJIJJIJJGIJJHHFFDEDDDDDDDDDE
@4235258/1
gctatgccatttatcctcgcacgttggcagtaatagtacaagtgaaaagt
+4235258/1
CCCFFFFFHHHHHJJJJJJJJJJHJJJJJJJJJJJJIJJJJJHIJJJJJH
@3757799/1
gcctcttgtatgcgaaggtgttgaggcgcttgtggtggtgcacgcgcttg
+3757799/1
CCCFFFFFHFHHHJJIIJCGHHGIIIJJJJJIGIIFHGGHHJJJJJHEFC
@1670185/1
gtggtggtgcacgcgcttgggcagagggaatctgattgtgctgttgtgga
+1670185/1
BBBFFFFFHHHHHJJJJJJJJJJJJJJJJJJJJJIJJJJJJJJJJJJJJI
@3244835/1
cgagactcataacgcagccagatgccaaagttcttgatcttcactg
+3244835/1
@@@DFDBDDADDHGHIGIIIJEGIBGGG??CGGHG@FEGDHDI@A<
@5765453/1
gttattgttatgtcgatgtcgaacccaaaaatgtaattaacttttttttt
+5765453/1
@@@DFFFFHHHHDHGGHJHHJJJIJJJIJJIIJGHIIIICHIJIJJIJJH
@4235456/1
gttgaacggaactccaatcctttactcgaatagtcttttctaacttgaac
+4235456/1
CCCFDFFFGGHHHJJGIJJIJJJJJJIJJJJJIIJJJJJHHIIIIJHGIJ
@6281582/1
cataagtaacttcaaatgattgctcagatgcaatttcttgcaagaattgc
+6281582/1
CCCFFFBDHHHHHJJJJJJJJJIIJIJJJJJJIIJJJJJJIJJJJJHIJI
@3757962/1
ggcacctccgacactgaggtcacggtactcgcggtacatgttgtgtacac
+3757962/1
@@@FFFFFHHHHGFIIJJIIGHJEHDGHIGIHGI@FGHIGFFGGHCGI==
@7306757/1
cagtggtcttcttgaacttcttcaattgacgcaagaagtaccagaaacgg
+7306757/1
@@@DDEFDHFGHHIIIJEIJJJJGGIIGCHIIGIJIGJBFHIIJJJIJII
@3758047/1
cctcttcctcgggttggaatgattctggtgggttgtcctgcagagcttgc
+3758047/1
CCCFFFFFHHHHH:CGIJJIIJIJJJJJ@HHJ@GHGHHGIJJIJJJGIJI
@4749457/1
ggcagagggaatctgattgtgctgttgtggaactgcttcacctgtggccg
+4749457/1
?=?BD:BDFD?FFFBGFED:<EHEHEEBFFEFE9CAFAGGFBF>99?DG@
@3758149/1
tgcttcacctgtggccggcggcacgcagacgccttgatgacctccacttt
+3758149/1
CCCFFFFFFHHHHIJJIIIIIIJIJIJGJGEEFDDCEECEDDDDDDDDDD
@4749534/1
gccgcgaacctccatcatattgtttgagatcgtcaaaccaaattccttca
+4749534/1
@@CFF>DFDADDDGGIIGGIGIHIGIIIC>FGFGADB8BFHEH@CGGCHI
@6281822/1
tgcctggctcccatgtcacggtagcactgagtgacggcacctccgacact
+6281822/1
@CCFBD=;FDDHFI<ECAHHI3AFGIIDEBG:?BFGEBGHIDHIE>;FGA
@5765853/1
gtatagaggaggcttgggctcgctctccgaagggagcttgcggccgatga
+5765853/1
CBCFFFFFHFHHHJJGGIIIIIGIJIJJIGIJJJGGGIJIIIJFHFCCD;
@3758516/1
tcttggttgaacggaactccaatcctttactcgaatagtcttttctaact
+3758516/1
CCCFFFFFHHHHHJIJJJJJJJJJJJJJJJJJJJJJJJJJJJJJJJJJJJ
@1670387/1
gtctgtttgtctgtttgtctgtttgtctgttcgtctgtgcgcgctaatct
+1670387/1
CCCFFFFFHHHHHIIJJJJJJIIJJHIJJIIJGHGIIIHJJJJJJJJJJJ
@1670718/1
caccagtggtcttcttgaacttcttcaattgacgcaagaagtaccagaaa
+1670718/1
CCCFFFFFHHHHHJJJJJJJJJJJJJJJJJJJIIJJJJJJJHHJJJJJJJ
@5291388/1
gactcataacgcagccagatgccaaagttcttgatcttcactgggctctt
+5291388/1
CCCFFFFFHHHHGJJIJJJJJJJJJIJIJJJJJJJJJJJJJJHGIJJJJJ
@5291429/1
gccacaatctggtctggggaaaagatcctcatcttgtatagaggaggctt
+5291429/1
8=@BDFBDACF?DFFHDGGFHGHHICCGGII9EGGE1C<FHBF9@;F@FD
@4750261/1
ctggggaaaagatcctcatcttgtatagaggaggcttgggctcgctctcc
+4750261/1
@@@DD6DDFF>BFDADFG>DHE@CCAF>BE3C?DDIDDC;F;B?7BD6@A
@5291560/1
tgattgtgctgttgtggaactgcttcacctgtggccggcggcacgcagac
+5291560/1
CCCFFFFFHHHHHJJJJJJJJJJJJJJJJJIIJJJJJJJJJHHFFDDDDD
@1671053/1
ggcgcttgtggtggtgcacgcgcttgggcagagggaatctgattgtgctg
+1671053/1
CCCFFFFFHHHHHJIJJJJJJJJJJJJJJJJJJJJIJJJJJJJJJJJJJG
@1671097/1
ctgtgatctgtttcttggcatctatagatgtcggtggcgcacagggcacg
+1671097/1
CCCFFFFFHHHHHJJJIJJJJJJIJJIJJJIJJJGGIIIIJJJGGJIJJE
@3759407/1
cccatgtcacggtagcactgagtgacggcacctccgacactgaggtcacg
+3759407/1
CCCFFFFFHHHHFHJJJJJJIJHHJJJJJIJJJJJJIJJJJJJJJGEHIJ
@681648/1
gtcacggtactcgcggtacatgttgtgtacacctgagcgagactcataac
+681648/1
CCCFFFFDHHHHHJJJHIJJJJJJJJDHII??BGHGIJJJJJIJJJJJIH
@5767119/1
ggcgcttgtggtggtgcacgcgcttgggcagagggaatctgattgtgctg
+5767119/1
CCCFFFDFDFHHHI?FGIIJIJJJJIIJGJJIJIIHIJIIIHHIJHIIEH
@7308137/1
ggatggagtgagcacgggctctgtgcctggctcccatgtcacggtagcac
+7308137/1
CCCFFFFFHHHHHJJJJJJJJJJIJJJJJJJJJJJJJJJJJJJJHIJJJJ
@4236862/1
ctcgcggtacatgttgtgtacacctgagcgagactcataacgcagcc
+4236862/1
@@CDDD<DDHBHDAFHGEHCHC?EDHIGGGIGGIGGHIIIGGEIE8@
@7308267/1
ccaataatgggttaatcagactatagttagtatagttataagactc
+7308267/1
CCCFFFFFHHHHHJJJJJJJJJJJJJHIIJFHIJJIIJJIJJJJIJ
@1671370/1
gtcatggtagcactgagtgacggcacctccgacactgaggtcacggtact
+1671370/1
CCCFFFFFHHHHHJJJJHIJJJJJJJJJJJJJJJJJJJJJHIIJJJHIJI
@1671408/1
gccatattcaaatgggaagtggtgataaagataagtataggctcaaaacc
+1671408/1
@@@FDFFFHFDHGIBHEGHAAE3CFEEHHGIIIGD?CEEHDHGIIGIIEH
@1671529/1
gcacatagcaactttagaaggtctcagaggtggcagttcatccacttcag
+1671529/1
CCCFFFFFHHHHHJJJJJJJJHIJJJJJJJHJJJIIIIJJJJJJJJJJJJ
@3247030/1
ctggagagaagatcctcatcttgtatagaggaggcttgggctcgctctcc
+3247030/1
@@@FFF?DBHGGHGIIIGCHIIGIIIFH@BEAHHICGD;@EC=FFHGGGG
@1151065/1
ggacttagccacaatctggtctggagagaagatcctcatcttgtatagag
+1151065/1
CCCFFFFFHHHHHJJJJJJJJJJJJJIIGJJIJJJJJJJJJJJJJJJJJJ
@2687099/1
agcatacataataaaattagaggaagtaggtgctgggcctcttgtatgcg
+2687099/1
@@@DFFFFHHFHA<FDGIIGIGGIJJCHHGHGHIJGGIIJJIGEGHIIGI
@4751224/1
ctccgacactgaggtcacggtactcgcggtacatgttgtgtacacctgag
+4751224/1
@?@DDDADFBD<BECEBFIG::C@FGHDHG@FFG<=<8=@@@F=@EHDC@
@682368/1
gtaggtgctgggcctcttgtatgcgaaggtgttgaggcgcttgtggtggt
+682368/1
CCCFFDEFHHHGHIJJJJJJJJJHIIIIJCFFHIHIJIIJJJIJJIIIIA
@2687244/1
gtaggtgctgggcctcttgtatgcgaaggtgttgaggcgcttgtggtggt
+2687244/1
CCCFFDFFHHHHHJJJJJJJJJJJJIJJJGHIIJJJJIJJJJJIJJHHH@
@2196048/1
gggatcttgccgtcattgcagacggtgtggtagcgcgtcggacgagccgt
+2196048/1
@@@DDDDFGFHHDGFGGGGEIIGGGIGFDGCEHGHIGFHIHBBEBDCDD3
@4751416/1
cagcatacataataaaattagaggaagtaggtgctgggcctcttgtatgc
+4751416/1
CCCFFFFFHHGFHJIIJJJJJIJJIJJJIIIJJIIJIJIJJJJJIIGJJI
@2196150/1
gaggaagtaggtgctgggcctcttgtatgcgaaggtgttgaggcgcttgt
+2196150/1
B@CFDFFFHGGFFIIJIIJJJIJJJJIJJJJJJJJ?HDFHHIJJJIJJJD
@682588/1
ggcagagggaatctgattgtgctgttgtggaactgcttcacctgtggccg
+682588/1
CCCFFFFFHHHHHJJJJJJIJJJJJJJJJJJJJJJJJJJJJJJJJJJJJJ
@1151501/1
gacgatttcaccagtggtcttcttgaacttcttcaattgacgcaagaagt
+1151501/1
?;@DBDDDFDDFFEF:CF@FDFHFBH<<H>EF<EF>>FB?>FEFBGEFI/
@6794292/1
cctcttgtatgcgaaggtgttgaggcgcttgtggtggtgcacgcgcttgg
+6794292/1
@CCFFFFFHHHHHJJJJAFHHIJJJIJIFHIHHIDHH@FHIJJJIHDFFD
@2196642/1
ggctcgctctccgaagggagcttgcggccgatgacctcatactccttcaa
+2196642/1
@BCFFFFFHHHHHJJJJJIJJJJJJJIIIJIJIIJJJJHHHHHHFFFFFE
@2196643/1
gtaatttttgtctttcgcgaaatattccgcgacagatgtctttctagtgc
+2196643/1
BBBDDFFFHHFHHJJJJJJJJIHIHIIIJJJJJJJJJJEHGIJGIIIEHG
@683125/1
gttattattacagcatacataataaaattagaggaagtagg
+683125/1
@@;?D?:B<<F<A:A<BEFIF@FE:?:AC9C?E@@GB:<9C
@2688020/1
ggaactgcttcacctgtggccggcggcacgcagacgccttgatgacctcc
+2688020/1
CCCFFFFFHHHHHJJIIIJJJJJJJJJJIJJIHHFFFDEDDDDDEDDDDD
@1152082/1
gcttcacctgtggccggcggcacgcagacgccttgatgacctccactttg
+1152082/1
CCCFFFFFHHHGHJJJIJJJJJJJIGIIHHFFDCEDDCECDDDDDDDDDD
@6794888/1
tcgacgagcaagtagttcttgaagcacagacacaggtgtcttcaacggaa
+6794888/1
@@CDFFFFHHFHHGHJIJJGIEGHGHIJGJIIHHJGHGGHIIJJIIGHGE
@94746/1
gcaagaagtaccagaaacgggacttagccacaatctggtctggagagaag
+94746/1
CCCFFFFFCFHHHJJIJJJJJHIIIHCHJJJGJJJJJJIIJJJJJIJJJI
@7850129/1
gtcacggtagcactgagtgacggcacctccgacactgaggtcacggtact
+7850129/1
CCCFFFFDHHHGHJJJJHHJJJJJJJJJJJJIIJJJJJJJFHIJJJDHHD
@7850179/1
ctctatactttgcattaaaataatgcccattttcacaggcaagggatcct
+7850179/1
CCCFFFFFHHHHHJJJJIJJJIIGIJIJIIJJJJIIJJJJJJJGIJJJII
@6282753/1
tctgtttgtctgtttgtctgtttgtctgtttgtctgtttgtctgtttgtc
+6282753/1
C@CFFFFFDHBFHIIGCGCIIGIDIIGICHHJEHIIIJGHFEHHGHIIE@
@683682/1
ccacaatctggtctggagagaagatcctcatcttgtatagaggaggcttg
+683682/1
CCCFFFFFHHFFHIJJJJJJJJJJJJJJJGGIJJJIJJJJIJJHIJJJJ6
@1152595/1
gcactgagtgacggcacctccgacactgaggtcacggtactcgcggtaca
+1152595/1
@@CDDDEF:CDHHHIIIIIIIIIIIIIIIIIFHIIII;CGFHCGEB:9?D
@3248811/1
actgagtgacggcacctccgacactgaggtcacggtactcgcggtacatg
+3248811/1
CCCFFFDDDDHHGIJGHGGGGGFGGHHGEDGHIJIJIIIIIIIGBDFFFF
@2197381/1
gtgttgaggcgcttgtggtggtgcacgcgcttgggcagagggaatctgat
+2197381/1
B@BDFFDFHHHHHJJIJJHIJHHJJJJJJJJJJJJJIJIJHHEHFFFFFF
@6283024/1
ccagtggtcttcttgaacttcttcaattgacgcaagaagtaccagaaacg
+6283024/1
@@@DBDBBFFDBCCD?CEIHHHGHHGIIHGGGGIBF@DDHFFGH@@D@EH
@95334/1
gtttattttgtttttctctgtgatctgtttcttggcatctatagatgtcg
+95334/1
@@<DDDDDHFFFHDBGEHAE<ACCHIGBCC>H>DCHH@HG@DHF<?FB?8
@1152902/1
cagtggtcttcttgaacttcttcaattgacgcaagaagtaccagaaacgg
+1152902/1
@CCDFFFEHHHGHJIJJJJJJJIIJJJIJJJJIIJIJJIIIJJIJJIJJJ
@7850798/1
gtcgaacccaaaaatgtaattaactttttttttt
+7850798/1
C@CFFFFFHHGHGJJJHIEHGIJGGIJJJJJJJ;
@3249047/1
cttgtggtggtgcacgcgcttgggcagagggaatctgattgtgctgttgt
+3249047/1
CCCFFFFFDHHHHGIIIIIJJIJJIJJHIIIAHIIJJJJJJIJGHIIJJH
@2689001/1
aggaagtaggtgctgggcctcttgtatgcgaaggtgttgaggcgcttgtg
+2689001/1
@@@DDBDDHFH3ACEFGG?GGIIE<CFFIEHIIA0??GFHGIIA:@A@GG
@95593/1
acataataaaattagaggaagtaggtgctgggcctcttgtatgcgaaggt
+95593/1
@@CFFFFDHFHHGGEGIBEIJIIHGHEHIJGHHHIJJJJGEIIFIIIJJ8
@3249377/1
cgggacttagccacaatctggtctggagagaagatcctcatcttgtatag
+3249377/1
CCCFFFFFHHHHHJJJJJJJJHHJJJJJJJJJJJJJJJJJJJJJJHIJJI
@7851178/1
gatttcaccagtggtcttcttgaacttcttcaattgacgcaagaagtacc
+7851178/1
B@@FFFFFHHHCFHHHJIHHHIGHJHHHIGHIJHFFHHJJIIIJJH9BGI
@6795916/1
ggttttttaaactcatattttcatggtaccaagttatgaatttttcaaat
+6795916/1
BBBDFFFFHHHHHJJJJJJJJJJJJJHIJIJJJIIJJJJIIIJJJJJJJJ
@3249713/1
gcctgacgcttagcaagtttcttagacttgccagttcccacttcacgacg
+3249713/1
CCCFFFFFHHHHHJJJJFGHIGIIJJJHGIIJIJHIIIIJJJJJJJJJJJ
@5292628/1
cttcacctgtggccggcggcacgcagacgccttgatgacctccactttga
+5292628/1
CCCFFFFFHHHHHJJJJJJIJJJJIJJJHHFFFEEEEEEEDDDDDDDDDC
@4237550/1
gcaagaagtaccagaaacgggacttagccacaatctggtctggagagaag
+4237550/1
CCCFFFFFHHHHHJJJJJJJJJJJJJJJJJJJJJJJJJIHJJJJJJJJJI
@4237603/1
gcttcacctgtggccggcggcacgcagacgccttgatgacctccactttg
+4237603/1
CCCFFFFFGHHHHIJJJIJJIGIJIJJIHHHFFDEDEEEEDDDDDDDDDC
@3250066/1
gacgatttcaccagtggtcttcttgaacttcttcaattgacgcaagaagt
+3250066/1
CCCFFFFFHHHHHJHJIJJJIJJJJJJJJJJJJJJJJJJJJJJJIIJJJD
@96415/1
ctgcgacaccttgtggctgtgacttgtagtcaaggtggagattttactat
+96415/1
CCCFFFFFHHHHHIJJJJJGIIJJJIHIIIIIIHIDGGHIIJJJIJJJII
@5768301/1
tcttgaacttcttcaattgacgcaagaagtaccagaaacgggacttagcc
+5768301/1
CCCFFFFFHHGHHJJJJJJJJJJJJJJJI?GHIJJIIIJJIIIJJJJIIJ
@7309280/1
cattttgacagcgtcttacttcacgtggtagcgttatcactgtctttact
+7309280/1
CCCFFFFFHHHHHJJJJIJJJJJJJHIJGHJJJJJJJJIJJJJJJJJJJJ
@5293239/1
gggctctgtgcctggctcccatgtcacggtagcactgagtgacggcacct
+5293239/1
?1?DDDD?F<?<C:@ABF<F>FAH>AFFHEGA3D?DH>B?G>9D67?FEG
@3250356/1
agcgagactcataacgcagccagatgccaaag
+3250356/1
<@@DFDD@FBFDAGBBEHBDGHDH>ECGBAHH
@7309301/1
aataaaattagaggaagtaggtgctgggcctcttgtatgcgaaggtgttg
+7309301/1
CCCFFFFFHHHHHJGIIGIJJHHJJJJJJJJJJJJJJJJJJIHHIBFGHI
@3250402/1
ccagtctttagaagatgatggtgtttgtcttgtttgactgtagttgtatc
+3250402/1
@CCFFFFFHHHFHJGJJJJIJFHHIJJJJJJIJJJJIHIJHJJIIIIIJI
@5768422/1
ccggctttggtggttctttggctgtctctggtggaggtttctcctgtgac
+5768422/1
@@@DDDDBBF<AD<AC@<AFAFEFDEDFFEFICG@FF:BFDDGIIIIFBB
@5768436/1
ccataatcattcctggaatccgtgtcgacggcgatgagagcccacgatgt
+5768436/1
CCCFFFFFHHHHHJJJIJJJJJIIHIJJJJIJJIJJJJJJIJJJHHFFFF
@5293560/1
gggttattgttatgtcgatgtcgaacccaaaaatgtaattaacttttttt
+5293560/1
@CCDDFFFHHHHHJIJJJJJJJJIJJJJJJIJJJJDHIIJJJJJJIJJJJ
@4238176/1
gtttgaaaaattgacggccagccttaacgtacgattccaacgccccctgg
+4238176/1
CCCFFFFFFHGHFIJIIIJIJJJJJIJJJIIJJHIJJIIJJJIIJJIJFH
@5768683/1
gtttgagatgtttgtgaaactgcgacaccttgtggctgtgacttgtagtc
+5768683/1
CCCFFFFFHHHHHJIJJJJJJJJJJJJJJJJJJJJJJJIJJJJJJIJJJJ
@5768763/1
gacggcacctccgacactgaggtcacggtactcgcggtacatgttgtgta
+5768763/1
@?@?18@DFDCFAA@@GAG<CG1:90@:00DB9??AA;4;C>AC?=.57?
@7309687/1
ccacagttccagtctcaggcacattgccattagtagactgatcagccgga
+7309687/1
CCCFFFFFHHHHHJJJJJJJIJJJJJJBHJJJJIIIJIJJJJJJJJJJJG
@5293735/1
atctgattgtgctgttgtggaactgcttcacctgtggccggcggcacgca
+5293735/1
@@@FDDDDHFHHFIFHIEHIGGIJIIIGFGGHIGDBFGCFGAFGA<=BD@
@3761251/1
ggcgttgatgtcgcaagatagtgagacattcactttttagtcataatctt
+3761251/1
@@?BBDD?FDAFFGHDEAHII<FHG<C;??DHIFGIFHIHIGGGEGGHGG
@6283999/1
ctgtgcctggctcccatgtcacggtagcactgagtg
+6283999/1
?@@DD;DDA;BA>FEDG?IHDHA<<EFGIIICFHD>
@6284026/1
gcgaaggtgttgaggcgcttgtggtggtgcacgcgcttgggcagagggaa
+6284026/1
BCCFFFFBFFFFHIJIIJJJJJJJJJJIIJJJJJJJJJJJHHHFFFFDCE
@3250918/1
aactgcttcacctgtggccggcggcacgcagacgccttgatgacctccac
+3250918/1
C@CFFFFFHHHHGJIJJJJJIJIJJJJJJJIEHFFDEDEDDDEDDDDDDD
@4752069/1
gtagcactgagtgacggcacctccgacactgaggtcacggtactcgcggt
+4752069/1
CCCFFFFFHHHHHJJJJJIJJJJJJJJJJJJJIJHHIJHJFHHIJIJHFB
@3761445/1
gcctcttgtatgcgaaggtgttgaggcgcttgtggtggtgcacgcgcttg
+3761445/1
@@@FFFFFHHHGHJGHGGGGHHIGIJGJJGIGBGGGHE;CHIJIIIFFFD
@3761642/1
tacataataaaattagaggaagtaggtgctgggcctcttgtatgcgaagg
+3761642/1
CCCFFFFFHHHHHJJJJJJJIJGHJIIIHGIIJJIGJIJJHIJJJJGIIJ
@4238660/1
gaaggtgttgaggcgcttgtggtggtgcacgcgcttgggcagagggaatc
+4238660/1
C@CFFDFEHHHGHGJJJJJJJJFGGHIFIJJIJIJJJJJIIHBHEEDFEE
@4238898/1
acctggttaaatagtttattacgtgtttttgtcacatatttgtgtcgttg
+4238898/1
CCCFFFFFHHHHHJIJJJJJ4FHFGGIJJJJJJJJJJJJJJJJJJJJHIJ
@3762007/1
cttgtatagaggaggcttgggctcgctctccgaagggagcttgcggccga
+3762007/1
BCCFDFFFHHHHHJIIIIHGHHIJGHHJIIJJIIIJJGJIJJIJJJHFDC
@5294649/1
ggagagaagatcctcatcttgtatagaggaggcttgggctcgctctcc
+5294649/1
@CCDFD=DHFCDFBH>GEIBHCHHEHHGHGIIIEGEGGGIIGBHCHHI
@684174/1
gggctctgtgcctggctcccatgtcacggtagcactgagtgacggcacct
+684174/1
CCCFFFFFHHHHHJJJJJJJJJJJJJJJJGHIJJJJJJJGHIJJJJJJJJ
@6284977/1
gccagatgccaaagttcttgatcttcactgggctcttctctgggatttcc
+6284977/1
CC@FDFFFHFFHHJGIIIJGIJGIJIGIJHE?HGHIIEFGDDGGHGIICB
@5770039/1
cacgggctctgtgcctggctcccatgtcacggtagcactgagtgacggca
+5770039/1
CCCFFFFFHHHHHJJJJJJJJJJJJJJJJJJJHJJJJJJJJJHIJJJJIJ
@6285262/1
ggtacatgttgtgtacacctgagcgagactcataacgcagccagatgcca
+6285262/1
@@;DDFFFHFFHHIEHGGEHIIIJJJGHHIJJJJJJGIGIEGGGIIJIIJ
@4753289/1
gtatagaggaggcttgggctcgctctccgaagggagcttgcggccgatga
+4753289/1
CCCFFFFFHHHHHJJIHIJJJIJJIJJJJJJJJJGIIJJJJJJIHFCDD>
@6796186/1
ggttcgtgaatcatgccctcaatctgcaccagttcatacttgggcacagt
+6796186/1
CCBFFFFFHHHHHJJJJJJJJJJJJJJJJJJJIIJJJJJJJJJJJJJJJH
@6285330/1
tggtgaactggcgttcatgcggcaaacgcctattaacattatcatcgttc
+6285330/1
@@@DBDDDBFHHHFHBFFHHGHEHGICGBGGIJGIIJJJGGIIGJIEHII
@1153810/1
gtggcgttgatgtcgcaagatagtgagacattcactttttagtcataatc
+1153810/1
BBBFFFFFHHHHHJJJJJJJJJJHIJJJJJJJJJJJJJJJJJJJJJJJJJ
@1153814/1
ggaatctgattgtgctgttgtggaactgcttcacctgtggccggcggcac
+1153814/1
@?@DDEEFGHGGHAHFGIIIHGGGI@CG9FHIIIIGGED@?FG@FEEFDA
@6285557/1
cttggcatctatagatgtcggtggcgcacagggcacgcttgcgcatgaca
+6285557/1
CCCDFFFDHFHGFIGIJIGIIFHIGHIJJJJJEEHJJIJIIIJIIIIGFF
@4753641/1
gcctcttgtatgcgaaggtgttgaggcgcttgtggtggtgcacgcgcttg
+4753641/1
CCCFFFFFFHHFHIGEHIAECGGGGIIGIIJJHJIGIIAGHGGIHIHDFD
@5770664/1
cctcgcgggtgggtctggcatggtgcctagagggacgggagtccatccac
+5770664/1
CCCFFFFFHFHHHHIJJJJJJJJFHIJJJJJJJJJJHFFFDBCDDEDDDD
@6796540/1
gggaatctgattgtgctgttgtggaactgcttcacctgtggccggcggca
+6796540/1
CCCFFFFFHHHHHIIJJGHGIIJJIJJJJJJJJJJIJGIJJJJJJIJHEC
@6796722/1
cagtggtcttcttgaacttcttcaattgacgcaagaagtaccagaaacgg
+6796722/1
BCCDFFFFHHHHHJJJJJJJJJJJJJJIIJJJJJJJJJDHGHIJIJJJJJ
@685056/1
tggtggtgcacgcgcttgggcagagggaatctgattgtgctgttgtggaa
+685056/1
@CCFFFFFHHHFHJIJJIGIJJJJJJJHIIIJJJJJJIEIJIIIJHIIJJ
@2198805/1
ggcgcttgtggtggtgcacgcgcttgggcagagggaatctgattgtgctg
+2198805/1
@C@FFDDF?3ACDGCGHHIIIGIJJJJIJJJB2BH8DAACDHEHCG4;CH
@5771037/1
tgtggaactgcttcacctgtggccggcggcacgcagacgccttgatgacc
+5771037/1
CCBFFFFFHHHHHJJJJJJJJJJJJJJJJJJJJHHHFFDDDDDDDDDEDD
@6796912/1
ggcgcttgtggtggtgcacgcgcttgggcagagggaatctgattgtgctg
+6796912/1
CCCFFFFFHHHHHJIIJJJJJJJJJJJJJJJIJJJHIJJJJJJJJIIJIH
@7852836/1
ggaacattcgactgatccggtgagggatgcgtgacgtcagcccctacgat
+7852836/1
CCCFFFFFGFHHHIGIJJJIJGEGHGJIJIIFHGGHHHIJJIFHIFFGHG
@7852901/1
cactgagtgacggcacctccgacactgaggtcacggtactcgcggtacat
+7852901/1
CCCFFFFDHHHHHJJJJJJJJJJJJJJJJJHIJJJJIIJJJJJJHHFFFF
@2199374/1
gcgcttgtggtggtgcacgcgcttgggcagagggaatctgattgtgctgt
+2199374/1
@C@?DFADFDFB1CFCHBFHGGHDCBF<DGIIII08CEHEHAHIIGIIII
@97355/1
cagtggtcttcttgaacttcttcaattgacgcaagaagtaccagaaacgg
+97355/1
CCCFFFFFHHHHHIJJJJJJJJJJJJJJJJJJIJJJJJGHIJJIJJJJIJ
@1673653/1
gtacacctgagcgagactcataacg
+1673653/1
=:?=:2=AD;?<C@@6:CGCF?E9?
@3253902/1
gtggtcttcttgaacttcttcaattgacgcaagaagtaccagaaacggga
+3253902/1
CCCFFFFFHHHHGJJJIIJJJJJJJJJIJJIJJJJJDGGIJJJJJJJJJG
@5771854/1
ctgtggccggcggcacgcagacgccttgatgacctccactttgatgatct
+5771854/1
CCCFFFFFHHGHHIIIJIJJJJJIHHHHFFFFFFEEDEEDDDDDDDEEDD
@7853240/1
cagcatacataataaaattagaggaagtaggtgctgggcctcttgtatgc
+7853240/1
CCCFFFFFHHGHHJJJJJJJJJJJJJJIIJJHIIJJJJJJJJJJJJJJJJ
@2199834/1
gcaagaagtaccagaaacgggacttagccacaatctggtctggagagaag
+2199834/1
CCCFFF3D=DHFHHGIJJJJIFHGIGIGGHIJJJJJIGGHIIJHIFHGGG
@6797813/1
agtgacggcacctccgacactgaggtcacggtactcgcggtacatgttgt
+6797813/1
@CBFFFFFHHHHHJIJJJJJJJJJJHHIJJJGIJJJJJJJHHHHHFFFFE
@6797890/1
gacgcaagaagtaccagaaacgggacttagccacaatctggtctggagag
+6797890/1
CCCFFFFFHHHHFIJJIJIJJIIGGIIJJEIJJJJJJJIJIJJJIJGIJG
@97713/1
gaggcgcttgtggtggtgcacgcgcttgggcagagggaatctgattgtgc
+97713/1
CCCFFFFFHHHHHGIIHHIJJJJJJJJJJJJIJIJJJFIHHHHHHFFFFF
@1674000/1
gcgagactcataacgcagccagatgccaaagttcttgatcttcactgggc
+1674000/1
CCCFFFFFHHHHHJJJJJJJJJJJJJJJJJJIJJJJJJJJJJJJJJJJJJ
@97865/1
cacctgtggccggcggcacgcagacgccttgatgacctccactttgatga
+97865/1
CC@DDDEFFGDHHIIIIIEHIIIIGIHHHFFFEFEEEEEDDCCCDCDDDE
@5772525/1
tggatggagtgagcacgggctctgtgcctggctcccatgtcacggtagca
+5772525/1
=?@???DBFBFFHIIIIGEIGGGIFFGGGG?GGHGHHGFFGGHGIBDBDC
@98066/1
ttcacctttagaagtatgttcttagctgtcatctggttcatacggcgcgc
+98066/1
CCCFFFFFHHHHHIFHGIIIJIJJGIIGECHHIJJJGHIJIIGGHGIIIJ
@3762623/1
agggaatctgattgtgctgttgtggaactgcttcacctgtggccggcggc
+3762623/1
@@@FFFEFHGGHHGGGEHHEGGIDGHGGGEGGIIJJGIEDGIIJIJGEEF
@3254795/1
gccgtgattatctaggacgtcttcttgaatccacattggtgtgataaccg
+3254795/1
BCCFDFDEHGHHHJJIIJJIIIJJJJJJJJJJIJJJJIJDHIIGJJJIII
@5772759/1
gaggaagtaggtgctgggcctcttgtatgcgaaggtgttgaggcgcttgt
+5772759/1
B@@FFFFDHHHHHIIJIIIJJJJJJHIJJJJIJJJDGFHIJJJJJJJJJD
@5295515/1
agcatacataataaaattagaggaagtaggtgctgggcctcttgtatgcg
+5295515/1
CCCFFFFFDHHHHJJIJJIJIJJIJJIJJJHIIJJJJ=GHJJJJHIJJHJ
@5295538/1
ccacagttccagtctcaggcacattgccattagtagactgatcagccgga
+5295538/1
C@CFFFFFFHHHDHGGIJJJFIIIJFEGHGII@?EEGDHIJIIIEGIEG<
@5773027/1
ataataaaattagaggaagtaggtgctgggcctcttgtatgcgaaggtgt
+5773027/1
CCCFFFFFHHHHHJJJJIJIJJJHHJJJJJJJJJJJJIJJJIJIIIJBFH
@4239818/1
gctgttgtggaactgcttcacctgtggccggcggcacgcagacgccttga
+4239818/1
CCCFFFFFHGHHHJJJJJJJJJJJJJJJJJJJJIJJHHFFDDEDDDDDDC
@2689748/1
attcatttccccagtattattgaaccacatctcaggatgtagtctcctag
+2689748/1
@@@FFFAEHFHHHJEGHIFIIGHHIGIJGHIIIIGIGGGHIIIIIJGGIJ
@2689909/1
cacggtagcactgagtgacggcacctccgacactgaggtcacggtactcg
+2689909/1
CCCFFDDFHHHHHJJGHJJIIJJJJJJJJIJJIJJJJJIIJJJJHIJJJF
@7311745/1
agcatacataataaaattagaggaagtaggtgctgggcctcttgtatgcg
+7311745/1
CCCFFFFFHHHHHJJJJJJJJJJJJJJJJJHIJJJJJJJJJJJJIJJJJJ
@3255723/1
gtcttcttgaacttcttcaattgacgcaagaagtaccagaaacgggactt
+3255723/1
CCCFFFFFHHHHHJJJJJJJJJJJJJJJJJJJJGHIJJJJJJJJJJJJJJ
@7311861/1
acggtactcgcggtacatgttgtgtacacctgagcgagactcataacgca
+7311861/1
@CCDDDDFHFHHHJJJJJJFHGIJJIIC?BDHHJJJJJJJJJJJJJJJJI
@7311966/1
gggaatctgattgtgctgttgtggaactgcttcacctgtggccggcggca
+7311966/1
CCCFFFFFHHHHHIJJJJJJJIJJJJJJJJJJJJJJJJJJJJJJJJJHFD
@5296278/1
ccttgttgttaagaggtgttacctgcaacttggccaggttagggccaaca
+5296278/1
@@@DD2=:C<?DBAA:2233<A?BE;E?<;@9<EEFEDF<GI@3?B78?B
@5296331/1
ggcagagggaatctgattgtgctgttgtggaactgcttcacctgtggccg
+5296331/1
CCCFFDFFGHHHHIJJJIJHHJIJIIIEIJIJJJIJIIIJIIJIJJIJJG
@3763804/1
gcgcttgtggtggtgcacgcgcttgggcagagggaatctgattg
+3763804/1
?1:ADDABC?:DDECED:::11:@?DCD@D??7@A98=CCCC=C
@6286773/1
gccagatgccaaagttcttgatcttcactgggctcttctctgggatttcc
+6286773/1
?@@FB?DDHGABFEHDGDEEHHIIFFGEEHCGEDBFHIGHIHFIGHHIIH
@5296442/1
gatggagtgagcacgggctctgtgcctggctcccatgtcacggtagcact
+5296442/1
CCCFFFFDHHHHHJJIJJJJJJHIJJJJJJJJJJJJJIIJIIJFHGIJIJ
@3256171/1
gagatgtttgtgaaactgcgacaccttgtggctgtgacttgtagtcaagg
+3256171/1
@@@DBBDDDHHHH@HAHI@@6:?@FGHGCF?;F1:;4BGHD?9<9D?D<B
@4240904/1
gcggttttcacgaatatattgtgggatgcttaaatttacatttagtgttt
+4240904/1
BCCFDFFFHHHHHJJJJJJJJHIJJJJJJJIJJJJJJJJJJJJJJFGGIJ
@1675022/1
cttggcctcttgtatgcgaaggtgttgaggcgcttgtggtggtgcacgcg
+1675022/1
@@CFFFFFFGHGAEGHDGHAGHECAFGHGIGIGGIIIIIFFFHGHIGIIE
@1155979/1
cttcaattgacgcaagaagtaccagaaacgggacttagccacaatctggt
+1155979/1
CCCFFFFFHHHHHJJJJJJHIJJJJJJJJJJJJJJJJIJJJJJJJJJJJH
@4754959/1
ggcaggttgaactcacaccattcaatttaaaagaaactgggtgcgtgcag
+4754959/1
@@CDDDFFHHGHHGGHGGGEGGFIIJIJGHHGHHGEHIJEE9@GAGFBHG
@1675121/1
gtggattttaatgttattattacagcatacataataaaattagaggaagt
+1675121/1
@@@FF?DEHHBFHIIEGGIEGGHIIGHGIIIIAFHGEBEGHAG>GGGIID
@5774467/1
cctaaataatgctgaatattaaactggaaatatccacacgtatttttttt
+5774467/1
CCCFFFFFHHFHHJIJJJIJJJHJJJIHIJJJJJJGJJJJHHIJJIJJJJ
@3256768/1
tgctgggcctcttgtatgcgaaggtgttgaggcgcttgtggtggtgcacg
+3256768/1
CCCFFFFFHHHHHJJJJJJJJIIICFHIIIJJJJJIJJJJJIJIHIIJJH
@1156382/1
gacgcaagaagtaccagaaacgggacttagccacaatctggtctggagag
+1156382/1
CCCFFFFFHHHCFHJJJJJJJJJJJJHHHIIJIJJJJJIJIFGIJJJJJJ
@5774730/1
ggcacctccgacacggaggtcacggtactcgcggtacatgttgtgtacac
+5774730/1
C@@FFFEFHHFHHI1C@EG?GHIII?FFHIIGII;AHIIIEHEHHCCC;.
@7312940/1
ggctcgctctccgaagggagcttgcggccgatgacctcatactccttcaa
+7312940/1
BCCFFFFFHHHHHJJJJJJJJJJJJJJJJJIJJIJJJJHHHHHHFFFFFD
@7853734/1
agtaggtgctgggcctcttgtatgcgaaggtgttgaggcgcttgtggt
+7853734/1
;<=BDBDDAFA8DBFGEIIIIEHEEGEGII:C1?B??F1?FHG@@F;D
@1675663/1
cagtggtcttcttgaacttcttcaattgacgcaag
+1675663/1
?<;4ADDBFAF?B:FCFEEBDE<<HH?H3<?:ED?
@4241749/1
catacataataaaattagaggaagtaggtgctgggcctcttgtatgcgaa
+4241749/1
CCCFFFFFHHHHHJJJJJIJJIJJHJJJHGIJJJJJJJJJJJJJJJIJII
@6798263/1
catacataataaaattagaggaagtaggtgctgggcctcttgtatgcgaa
+6798263/1
@@@DBDDDFHBF>?EF<E<EHGDGFHEE2CDHCE?GECGIIIIGGGFG?D
@1675821/1
gtggattttaatgttattattacagcatacataataaaattagaggaagt
+1675821/1
BBBFFFFFHHGHHHJJJJJIJJJJJJJJJJJJJIIJJJIIJIJHIJIIJG
@6798356/1
cagtggtcttcttgaacttcttcaattgacgcaagaagtaccagaaacgg
+6798356/1
@@@FDFDDHBFFFGGGGEHGIHJHEHEIEH:GGGHCHGDHBHIJGIGIHH
@1156749/1
ctcatcttgtatagaggaggcttgggctcgctctccgaagggagcttgcg
+1156749/1
CCCFFFFFDHHHHJJJJJJJJJJEGHIJJJJJJJJJJIIIJJHIJJJJJG
@4755794/1
catacataataaaattagaggaagtaggtgctgggcctcttgtatgcgaa
+4755794/1
?;;AA=A?:AF<?AAE<<:<A:<C:C?A2ABCA9?1?FG<??FGI<FG@8
@3257316/1
gcaagaagtaccagaaacgggacttagccacaatctggtctggagagaag
+3257316/1
CCCFFFFFAFHHFHIIIJJJIIJJJIJJJJJJJJJJJIIIJIJGIJIJIJ
@686880/1
ccactggcaatgtggatagctggacagggcactggcaacgaccaatcatg
+686880/1
CCCFFFFFHHHHHJJJJJJJJJJJJJ<CGIJJJJJJJJJJJJJJJJJJJJ
@6798565/1
cacaatctggtctggagagaagatcctcatcttgtatagaggaggcttgg
+6798565/1
@CCFFFFFHHHHHJJIJJJGHIJIJJJJJJJJJIIIIJJJJJJJIJIIHG
@1156963/1
gtcgggtagagccttagctgcggaatgcttagcttccttcttagagcgtc
+1156963/1
CCCFFFDDHHHHHJJJJJJJJJJIJJJJJJJJJJJJJJJJJJJJJJJJIJ
@6798578/1
acggtagcactgagtgacggcacctccgacactgaggtcacggtactcgc
+6798578/1
@CCFDFFFHHHHHJHIJJJJJJJJJJJJJJIJJJIJJHIJJJJJJJJJJH
@686974/1
cagaatctagacatgcacagctcttgcagccatccaacgggattgcccat
+686974/1
CCCFFFFFHGHHHJJJIJJJJJJJJJJJJIJJJJJJJJIGHHIIJJJIJH
@4756042/1
cgctctccgaagggagcttgcggccg
+4756042/1
@@;D;DDDH?=FAG9?@G@@3@FHA?
@1676209/1
ggattttaatgttattattacagcatacataataaaattagaggaa
+1676209/1
@@@BDDDDH?FADHEEBDHIIIEHC?BECF<??<9C<CFGGID;?:
@5775408/1
gagagaagatcctcatcttgtatagaggaggcttgggctcgctctccgaa
+5775408/1
@BCAFFFFHHHHHJIIJHJJHHHIJIJJJJJHHIHGIHGGIIIIHIJJJJ
@4756299/1
gtcttcttgaacttcttcaattgacgcaagaagtaccagaaacgggactt
+4756299/1
CCCFFFFFHHHHHJJJJJJJJJJJJJJJJJJJJGHJJJJJJJJJJJJJJJ
@7854581/1
gcaagaagtaccagaaacgggacttagccacaatctggtctggagagaag
+7854581/1
CCCFFFFFDHHHHJJIJJJJJJJJJJJJJJJJJJJJJJJJJJJJJJJJJJ
@5775604/1
ccacgtaaatgtaaacctggcaagcatccaagatagtattcaggtgccca
+5775604/1
CCCFFFFFHHHHHJJJJJJJJJJJJJJJJJJJJJJJHHIJJJJJHIJJJJ
@6799241/1
cttcacctgtggccggcggcacgcagacgccttgatgacctccactttga
+6799241/1
@@@DADDDDDFHHIIIBHG<HEAFHGGGEHEEBC>C@CCCC@BCCCCCA5
@7855048/1
gttgtgtacacctgagcgagactcataacgcagccagatgccaaagttct
+7855048/1
CCCFFFFFHHHHHJJJJJJJIJJJJJJJJJJJJJJJJJJJJJJJIJJJJJ
@1157735/1
gggctctgtgcctggctcccatgtcacggtagcactgagtgacggcacct
+1157735/1
CCCFFFFFHHHHHJJGGFHIIJJJJIJJJHIJJJJIJJJFHIJJIIIJJJ
@1157737/1
agtaggtaggtgtagggtaagacacggatcgcatacaccgtgaatataag
+1157737/1
BCBFFFDDHHDFFHIJJHIIJJJJJJJJJJJJJJJJJJJJJJJJJJJJJJ
@4756890/1
gtcttcttgaacttcttcaattgacgcaagaagtaccagaaacgggactt
+4756890/1
CCCFFFFFHFHHHIJJJJJJJJJIIJIEGIIJHCDFHIIIIJJJGGGGDH
@3764026/1
gggctctgtgcctggctcccatgtcacggtagcactgagtgacggcacct
+3764026/1
CC@DFDFFAFHHHGIJJIJJJIJIEIJJIGIJJJJJIJJHIGII:GHGDH
@6799629/1
ggtggtgcacgcgcttgggcagagggaatctgattgtgctgttgtggaac
+6799629/1
CCBFFFFFHHHHHJJJJJJJJJJJJJIJJJJJJJJJJJJJJJJJJJJJJJ
@688086/1
gacgatttcaccagtggtcttcttgaacttcttcaattgacgcaagaagt
+688086/1
@@@FDFFFDDHHFEIIIIIJJIJJJIIJIJJJGIGJJJJIIIGEGIIHIB
@2201826/1
gccagatgccaaagttcttgatcttcactgggctcttctctgggatttcc
+2201826/1
CCCFFFFFHHGHHJGIJJJJJJJJJJJJJJJJJJJJJJIJJJJJJJJJJJ
@3764340/1
ctgagcgagactcataacgcagccagatgccaaagttcttgatcttcact
+3764340/1
@@@BA?D?FFFFDAFAH<@EGHDHGGIGIGGEG;DDGGDGGGGHEG@D@F
@5776666/1
tggtcttcttgaacttcttcaattgacgcaagaagtaccagaaacg
+5776666/1
?@@B:A=22AF?CDABB?CC<A:A:C:<@<?:C;?1:DBBG89?B6
@2201922/1
gggtattcagttcttaagatacatcaataaaacacgtgaaagtaatgatt
+2201922/1
=;@4ADD?FFF>FE@EDDAHCCF<3C?EC<HHEEE?GEGB@DD@GCE?FG
@7855717/1
agacgatttcaccagtggtcttcttgaacttcttcaattgacgcaagaag
+7855717/1
CCCFFFFFHHHHHJJIIJJJJJJJJJJJIJJJJJJJJJJJIJJJJIJJJI
@5776942/1
gccagatgccaaagttcttgatcttcactgggctcttctctgggatttcc
+5776942/1
CCCFFFFFHHHHHJHIJJJJJJJJJJJJJJJJJJJJJJJJJJJJJJJJJJ
@2202169/1
gggaatctgattgtgctgttgtggaactgcttcacctgtggccggcggca
+2202169/1
CCCFFFFFHHHHHIJJJJIJJIJJJJJJJJJJJIJJJJJJJJJJJJJHFD
@5297328/1
cctggctcccatgtcacggtagcactgagtgacggcacctccgacactga
+5297328/1
@B@FFFFFHHHHHJJJJJJGHIIIJIIJJDGIJJJJIIJJJIJJJJJJJI
@3764883/1
ataataaaattagaggaagtaggtgctgggcctcttgtatgcgaaggtgt
+3764883/1
@@@DDD>?:?CCDBAC;AA3AF@3AGEHIEFAGEFFD:C<CGEBDDA/90
@6288446/1
gcgaaggtgttgaggcgcttgtggtggtgcacgcgcttgggcagagggaa
+6288446/1
CCCFFFFAFHHHGJJJJJIJJDHHIJJJIIJJJJJGEGIIHHHFFFFDBC
@4241869/1
gcacgcgcttgggcagagggaatctgattgtgctgttgtggaactgcttc
+4241869/1
CCCFFFFFHHHHHJJJJJJJGIJJJJJJJJJJJJJJJJJJJJJJJJJJJJ
@3259823/1
gggcggcgcgggcatgtgagtgttggtaaatccgctagcggtgcagcagg
+3259823/1
??@?DDDAA??<=EAE=>;C;@BCDA=CCCDC@BBBBBCBB0698>>???
@3765317/1
ctcatcttgtatagaggaggcttgggctcgctctccgaagggagcttgcg
+3765317/1
CCCFFFFFHHHHHJJJJIJJJJJGIIJJJJJJIIJGHHIIJJHIIJJJIG
@4242028/1
ggattttaatgttattattacagcatacataataaaattagaggaagtag
+4242028/1
CCCFFFFFHHHHHIJJJJJJJJJJJJJJJJJJJIJJJJJIJIJJJJJHIJ
@99672/1
ccacaatctggtctggagagaagatcctcatcttgtatagaggaggcttg
+99672/1
?@@FFD?DCFHCDBFHIIBHAFHGEHGFHEGIAFEHGHDHHIIIGGGHI6
@3260066/1
cgcaagaagtaccagaaacgggacttagccacaatctggtctggagagaa
+3260066/1
C@@FFDADFCFHDGHIGGICGGIDHGHCGIGGGIDHIIGJGEIGAFCHEG
@3260116/1
cagccagatgccaaagttcttgatcttcactgggctcttctctgggattt
+3260116/1
@@@ADDDDHBFFHGHIACD@BHFHID4C<?FHIGCCFGFIECBDFC9?99
@3260215/1
ccacaatctggtctggagagaagatcctcatcttgtatagaggaggcttg
+3260215/1
CCCFFFFFHHHDHIJIEHIICHGIIICHIGHIJIJHJIIJHIJIJIJJJ?
@4242360/1
tggagctcctgctggagatgtgggtgtagctttaaggggatctgctgtct
+4242360/1
CCCFFFFFHHHHHJJHIHJJHHJJGHIIJJJJJJJJJJJHIJJJJJJJJJ
@5778230/1
gtcggtcaccgaaggcggcggccgcattcggtttcacagaaaccgaatta
+5778230/1
CCCFFFFFHHHHHJJIJJJJJHHDDDDDDED@BDDEDDDDDDDDDDDDDD
@5778379/1
cacggtactcgcggtacatgttgtgtacacctgagcgagactcataacgc
+5778379/1
@@@DFDDFHHFFDE@CGEGCHIGIJFGID:?FGHEHIGHHGGHGIIJIGI
@1676924/1
ggcgcttgtggtggtgcacgcgcttgggcagagggaatctgattgtgctg
+1676924/1
CCCFFFFFFFHHGJGHJJJIJJJJJIJJJIIHJJJIJJJJJJJJAGGIIE
@5298749/1
catacataataaaattagaggaagtaggtgctgggcctcttgtatgcgaa
+5298749/1
@@CFFDDB>D??><EDBCAHHGG@CFEEACFHDHIIFEHHEIIEGIIIDF
@7314328/1
gcgcttgtggtggtgcacgcgcttgggcagagggaatctgattgtgctgt
+7314328/1
??@DDAB22:A:CG?4CGFIFIFFAGDGB?BD=D:FEBFCE4@=D9CAE.
@7314338/1
gacgcaagaagtaccagaaacgggacttagccacaatctggtctggagag
+7314338/1
@C@FFFDDBACAFDFBGGGIEIIIFHIII@DBBEHICHIGGHGHICDEFH
@5298781/1
cagagggaatctgattgtgctgttgtggaactgcttcacctgtggccggc
+5298781/1
@@@ADDA@F:?DFEGI@G@HIHIICF7@H>GGEGHCHGCHHDF3B=??@@
@1677110/1
ggtgttacctgcaacttggccaggttagggccaacagattgtttgagatg
+1677110/1
BCBDFFFFHHHHHJJJJJJJJJJJGHJJJJJJJJJJJHJJJIIJJJJJJJ
@5778791/1
ggatgtggattttaatgttattattacagcatacataataaaattagagg
+5778791/1
BC@FFDFFHHHHHJIJJIJIIJJJJJHIJJJJJJJJIJIGIIIIJIIHJJ
@5299083/1
cctgtggccggcggcacgcagacgccttgatgacctccactttg
+5299083/1
?@@DAA;ADF?DD:F6F@@AFDIBEF2=?B@77BCCCCCB>3;;
@7314687/1
cttcaaatgacgacaccacagttccagtctcaggcacattgccattagta
+7314687/1
CCCFFFFFHHFHHJJJJJJJJJJJJJJIJJJIJIJJIJJJJJJJJJJJIJ
@5779059/1
tggagagaagatcctcatcttgtatagaggaggcttgggctcgctctccg
+5779059/1
CCCFFFFFHHHHHJJJJJJJJJIJJJJJJJJJJJJJIIJJJIIIJJJJJG
@1677644/1
gcaatttcttgcaagaattgcacaaagttgaagtccttgttgttaagagg
+1677644/1
CCCFFFFFHHHHHJJJJJJJJJJJJJJHHJIIJHIIJJJJJJIJJJJIJJ
@4757457/1
gccagatgccaaagttcttgatcttcactgggctcttctctgggatttcc
+4757457/1
CCCFFFFFHHHHHIHIJJJJJJJJJJJJJJJJJJJJJJJJJJJJJJJJJJ
@4757477/1
cctggctcccatgtcacggtagcactgagtgacggcacctccgacactga
+4757477/1
@@@DDD?DHHFFHGGGGEG;;FFEGHIHHCGG@F:DFGGHDFEHGGIEE9
@1677687/1
gacgatttcaccagtggtcttcttgaacttcttcaattgacgcaagaagt
+1677687/1
C@CFFDFFGH>FHIHGIIIGIIJIGDCGGIIJJJJJJJGIIGIEFGHGID
@4243758/1
gtttagcagcttcatccagaggcaagcgctccaagttgcttggaggcttg
+4243758/1
?:;BDDDDBBHFFIIGIGICGG<GGIIIIIIFIIGGHIIIIIIIEGBFCA
@7315261/1
ggcagagggaatctgattgtgctgttgtggaactgcttcacctgtggccg
+7315261/1
CCCFFFFFHHHHHJJJJJJJJJJJJJJIJJJJJJJJJJJJJJJJJJJJJI
@4757734/1
ggtgcacgcgcttgggcagagggaatctgattgtgctgttgtggaactgc
+4757734/1
B@CFFFFFHHHHHJJJJJJIIJJHIJJJJIJIJJJJJJJJJJJJIJJJJJ
@4243942/1
gttgtgtacacctgagcgagactcataacgcagccagatgccaaagttct
+4243942/1
CCCFFFFFHAACDHIIIIGJIIJJJJJJIJJJJIJJIJJJJJJJIICEHJ
@1678355/1
gcgagggtgttgaggcgcttgtggtggtgcacgcgcttgggcagagggaa
+1678355/1
@CCFFFFDFHHHHIGIJIJIGIIJJJJJIJIJJJJIHHHFFFFDCDDDDD
@7856703/1
ccttcttctcttttttctcctttcttttgcgagctgctgccgaaagatta
+7856703/1
?@@FFFFFGHHHHJIJIJGIJJJJJJJJIGJIGHJJJIIJJIIIJIJIJJ
@1678484/1
gcttgccattggcctttcctaggagtgactttcccgtttccaatctccaa
+1678484/1
CCCFFFFFHHHHHJJJIJJJJJJJJGHJJJJJJJJJJJJJJJJJJJJJJJ
@6800910/1
gccagatgccaaagttcttgatcttcactgggctcttctctgggatttcc
+6800910/1
CCCFFFFFHHHHHJHIJJJJJJJJJJJJJJJJJJJJJJJJJJJJIIJJJJ
@1159268/1
cgctcggacatttcaattttatttagttggtcttggttgaacggaactcc
+1159268/1
CCCFFFFFHHHHHJJJJJJJGHJJJJIIJJIJJJJJIJJJJJJJHJJJJJ
@7856844/1
cataataaaattagaggaagtaggtgctgggcctcttgtatgcgaaggtg
+7856844/1
@<@DDDA??DFF?::EFEFGII@HA<CCBC@FGHHHIED>HH9DFIIHIB
@6801030/1
gttgaggcgcttgtggtggtgcacgcgcttgggcagagggaatctgattg
+6801030/1
@@@FDDDFHHHHGIJIGGHIHGGIGIJIJIECGGGHIEHJGHHGFFEFFF
@1159499/1
ctggcaacgaccaatcatggacttttcttcaatatccacataagtaactt
+1159499/1
CCCFFFFFHHDHHJJJJJJJJJJJJJIIJJIJIHIGIIJJJGHJIIJJJJ
@5780431/1
gtcacggtactcgcggtacatgttgtgtacacctgagcgagactcataac
+5780431/1
@@@?DDA=A@DBBG@@@8E?C?DDB:?0:??DBGI@BGG<FHB>G;=@47
@5780435/1
ctgtcctccggtactaacgatcaaatcgatcatgggtccataatcattcc
+5780435/1
CCCFFFFFHHHFHIJJJJJJIJEGGFEFHJIJJJIJFHIIGHIGJJIJII
@6289784/1
cttcaattgacgcaagaagtaccagaaacgggacttagccacaatctggt
+6289784/1
@CCFFFFFHHHHHJJJJJJHIIJIJJJJJJJJJJIJJJJJJJJJJJJJJI
@6801749/1
cgcaagaagtaccagaaacgggacttagccacaatctggtctggagagaa
+6801749/1
@;?ADDDD;DD4AEC<?CFEFEE6F3E?93:@FC@@GF@<BFF>4??F18
@5781050/1
gttgaggcgcttgtggtggtgcacgcgcttgggcagagggaatctgattg
+5781050/1
CCCFFFFFHFHHHFHIDGEFHIGIFIGIJIJJFIIGEHJJEHCCDFFFEC
@2203952/1
gtagcactgagtgacggcacctccgacactgaggtcacggtactcgcggt
+2203952/1
CCCFFFFFHHHHHIJJJJJJJJJJJJJJJJJJJJIJJJJJHIJJJJJHFD
@7857973/1
atcttgtatagaggaggcttgggctcgctctccgaagggagcttgcggcc
+7857973/1
CCCFFFFFHHHHHJJJJJJJGIJIJIJJGHIJJIIJJJJCHIJJIJJHGF
@7858282/1
cctgtctacacgtctttaatttaaaaatttgtcggatccaatgtaaaaca
+7858282/1
CCCFFFFFHHHHHJJJJJJJJJJJJJJJJJJIJJJJJJJJJJJJIJJJJJ
@101174/1
cttcttcctagtacctgataagcccagacctagcccaaattcttcttctt
+101174/1
CCCFFFFFHHHHHIJIIJJJJJJIJJJGIJJJJJDIIIJJJJJJJJJJJJ
@101453/1
acggcacctccgacactgaggtcacggtactcgcggtacatgttgtgtac
+101453/1
@@@DDADBFHHGDHGHIIIIIBFHIIGGGGHHHIIIFGGGHIIIIHHFHG
@7315376/1
ggcgttcatgcggcaaacgcctattaacattatcatcgttctcagcatgg
+7315376/1
CCCFFFFDHHHHHJJJJJJJJJJJJJJJJJJJJJJJJJHIJJJJJJJJJJ
@2692738/1
ctgcttcacctgtggccggcggcacgcagacgccttgatgacctccactt
+2692738/1
CCCFFFFFHHHHFHJJJJJIJJJJJJJJJHHHDFEDEEEDEDDDDDDDDD
@5300042/1
agaggaagtaggtgctgggcctcttgtatgcgaaggtgttgaggcgcttg
+5300042/1
CCCFFFFFHHHHHIJJJJJJJJJJJJIJJJJJIJJJBFGHIHIJJJJJJJ
@7315550/1
gcgagactcataacgcagccagatgccaaagttcttgatcttcactgggc
+7315550/1
CCCFFFFFHHHHGJJJJJJJJJJJJIJIJJJHIJJJJJJJJJJJJJIHIJ
@1679265/1
ggattttaatgttattattacagcatacataataaaattagaggaagtag
+1679265/1
@@@FFFFDHFDHHBHIIIGIGIJGIGIIHGGEGIDCGGGIJIIIFHIGDG
@1679274/1
ggaatctgattgtgctgttgtggaactgcttcacctgtggccggcggcac
+1679274/1
@?@DDFFFBFFHDHDGHEGGCGGG>BFFGFFHGIJIGG>FEGGB<GEFED
@3767450/1
gttgtggaactgcttcacctgtggccggcggcacgcagacgccttgatga
+3767450/1
@@@DDBDDFDHFFGHIFGE>FCFDFHGEEHGI@HEE>9AEDBDBBCAC@C
@3767499/1
ggtgctgggcctcttgtatgcgaaggtgttgaggcgcttgtggtggtgca
+3767499/1
CCCFFFFFHGHHHJJJIJJJIJFEGHBGHHIHJJJJJJJJEIJJJJJGII
@3767589/1
tggtcttcttgaacttcttcaattgacgcaagaagtaccagaaacgggac
+3767589/1
??@AADDDDDHFFHIBFGHIIIEIBHHHHDEEDDB?D<?DDFDBDFH@D@
@1679435/1
gtctctcaccatgctcatactatcttcagacaatgcaccgtcaaggagtt
+1679435/1
CCCFFFFFHHHHHJJJJJJJJJJJJJJJJJJJJJJJJJJJJIJIJJJJFH
@5783012/1
caccagtggtcttcttgaacttcttcaattgacgcaagaagtaccagaaa
+5783012/1
@@@FFDFDHCFFHGII@@@FIGGHIIHHHHHEHEIGGHGIIB?BGDGD@F
@5783312/1
gacgatttcaccagtggtcttcttgaacttcttcaattgacgcaagaagt
+5783312/1
@@?DAB=DFF?DFE<:AFHI@FBE4CC9AEDEFFEDFEFFFBB?GFFC@F
@2693603/1
gacgcaagaagtaccagaaacgggacttagccacaatctggtctggagag
+2693603/1
CCCFFFFFHHHHHJJJJJJJJJJJJJJJJJJJJJJJJJJJJIIJJJIJIJ
@3768249/1
cactgaggtcacggtactcgcggtacatgttgtgtacacctgagcgagac
+3768249/1
?<?DD?D?CDDDFE:A?GEHIGGDFG?@DFFGDG?BGB?FHCFGBFAFGH
@5301135/1
tgctgggcctcttgtatgcgaaggtgttgaggcgcttgtggtggtgcacg
+5301135/1
CCCFFFFFHHHHHJJJJJJJJJJJCFHHIIJJIJJJJJIJJGIIFHHIIG
@5301159/1
ggaactgcttcacctgtggccggcggcacgcagacgccttgatgacctcc
+5301159/1
CCCFFFFFHHHHHJIAHHGIIJIIHJIJJJJJHEFFFDEDDDDDEDDDCD
@3768303/1
tctatactttgcattaaaataatgcccattttcacaggcaagg
+3768303/1
1:=?DDDD?<DADDF<A<<CHFHCH>?BGH>H@?CHE3?@8C1
@102710/1
gggaatctgattgtgctgttgtggaactgcttcacctgtggccggcggca
+102710/1
B@@DFFFFHGFHHIJJJJIHHGIGHIJJIIJGGIJJIJJJJJJGIIHHF?
@3768429/1
tcttggttgaacggaactccaatcctttactcgaatagtcttttctaact
+3768429/1
CC@FFFFFDHHDDEHEFGEHIIIIDHIIECGGHDEGHGIIGGDEGIDHCG
@5301405/1
gtgttgaggcgcttgtggtggtgcacgcgcttgggcagagggaatctgat
+5301405/1
?BBDFFDDFFFHHJJIGJGGG0CFGEHGHJGIGIJFIJEGHHEHFFFFBB
@1680267/1
cctgtggccggcggcacgcagacgccttgatgacctccactttgatgatc
+1680267/1
@CCFFFFFHHHHHJJJJJJJJIJJJHHHFFFFFFEEEDEDDDDDDDDEED
@5783896/1
cagcatacataataaaattagaggaagtaggtgctgggcctcttgtatgc
+5783896/1
@@@DDDDDHDFHBB<GBFHGEE>CG@FACFBEFGGGIDBDGCG@HGIIGG
@7316729/1
atacataataaaattagaggaagtaggtgctgggcctcttgtatgcgaag
+7316729/1
@@@DD;ABFDCF?EDHDAFG3AF3CBBH>F@A<E;F?GGB@FGDFGB???
@1680403/1
gctgggcctcttgtatgcgaaggtgttgaggcgcttgtggtggtgcacgc
+1680403/1
CC@FDBDFHHHHHHIIGIJGEII:EGHIHIIIJJHHGFGEHGI@GEGIJH
@7316915/1
gcaaagtatagcttgtatttgttatgtaaccactccatactttgtttcat
+7316915/1
CC@DFFDFHHHHHIJJJJGIGJIIIGIIGIIGIJIJJGIGJIIGHEGG?F
@3263504/1
agtgacggcacctccgacactgaggtcacggtactcgcggtacatgttgt
+3263504/1
@@@DDDD?FDHDHGHIIIIGGHFGGEEHHIE?@HGGEGHEBEEHGBDF@C
@4245700/1
cgggctctgtgcctggctcccatgtcacggtagcactgagtgacggcacc
+4245700/1
C@CFFFFFHHHHHJIJJJJJJIJJJJJJJJGHIJJJJJJJIJIIIJIJIJ
@1680748/1
gtcacggtagcactgagtgacggcacctccgacactgaggtcacggtact
+1680748/1
@@@DDDDABFAD?F;BFGBB43C>EG7?CDFD6@<9=8CC=FFFFA56A?
@5784377/1
ggcagagggaatctgattgtgctgttgtggaactgcttcacctgtggccg
+5784377/1
CCCFFFFFHGHHHJJJJJJGIJJJJJJIJJJJJJJJJJIJJJIJJJIJJI
@5302017/1
gggctctgtgcctggctcccatgtcacgg
+5302017/1
@@@DDD;BF?DFBGFEGEG=>AEHGGGGG
@5784476/1
ggcagagggaatctgattgtgctgttgtggaactgcttcacctgtggccg
+5784476/1
CC@FFFFFG:DFFI9CGHIFAHIIHGCEDHGIIGGGGIGGIII?DBCHGE
@7317284/1
cctcatcttgtatagaggaggcttgggctcgctctccgaagggagcttgc
+7317284/1
@@@DDDDDHFFFHGGEGB;AGGGI@DEAEB<GC=BFC<?BFBBFBA6C7@
@5302226/1
ggatgcactacatttccgtccatcattttg
+5302226/1
?7?DBB=BFDF?B?@DE?A??FEEEDHF>C
@4759819/1
gcaagaagtaccagaaacgggacttagccacaatctggtctggagagaag
+4759819/1
CCCFFFFFFHHHHJJJJJJJJJJJJJJJJJJJJJJJJJGHIJJIJIJJJG
@2205192/1
atttcaccagtggtcttcttgaacttcttcaattgacgcaagaagtacca
+2205192/1
@CCFFBDEHFHHGGIHIEGHIIGGIICHIIIIIIIIIEEA>FFGI?FDHH
@7859829/1
cctggatggagtgagcacgggctctgtgcctggctcccatgtcacggtag
+7859829/1
CCCFFFFFHHHHHJJIIJJIJJJJJJJJJJJIJJJJJJJJJJJJJJJFGI
@7859889/1
ttcgtcttttgaagattctgatattgatagttttttcattccctgcagag
+7859889/1
CCCFFFFFHHHHHIGHIJJJGIIJJJIJIJHIIIJJIGIJJIIJJIGIJI
@3770323/1
tggatggagtgagcacgggctctgtgcctggctcccatgtcacggtagca
+3770323/1
@@B=DFFDDHHHHJIJGHIIJJJJJJIJJHIGGIJJIJJIJJJJJFHGIJ
@4246926/1
gcacgcgcttgggcagagggaatct
+4246926/1
@@CBFF:DDADAB<;C?C=@AC@CB
@3770700/1
agccagatgccaaagttcttgatcttcactgggctcttctctgggatttc
+3770700/1
@B@FFFFFHHHHHIJJIJJJJJJJJJJJJJJJJIIJJJJJJJJJJIJIJJ
@3770783/1
gtcataatcttcagatactccaaagcattctgggctgcagatgactgtgc
+3770783/1
@@@?ABDDB<DF8CFGGGHGG@EHACHIIGEEEHDHIGEHAHHCHIIIIE
@5786237/1
acgggctctgtgcctggctcccatgtcacggtagcactgagtgacggcac
+5786237/1
@CCFFFFFHHHHHJJIJIJJJJJJJJJJJJJHJJJJJJJJJGIJJJJIJJ
@5786279/1
tgtggaactgcttcacctgtggccggcggcacgcagacgccttgatgacc
+5786279/1
CCCFFFFFHHHHHJJJJJJJJJJJJJJJJJJJJHHHFFDDDDDDDDDEDD
@5303493/1
accagtggtcttcttgaacttcttcaattgacgcaagaagtaccagaaac
+5303493/1
@@<DD=BBFFBFDHIEFHIIHGCHGBHEHIEDGGIGEBGG?BGCGIGIII
@3771083/1
gcaagaagtaccagaaacgggacttagccacaatctggtctgg
+3771083/1
???;=D:=ABFBC>@GGIBGBGG@ECB93?CDDD>4D<B?DFH
@2206057/1
acggcacctccgacactgaggtcacgg
+2206057/1
??@;1@DB;?388<?@EFF<7C>DF@:
@5786522/1
ctcatcttgtatagaggaggcttgggctcgctctccgaagggagcttgcg
+5786522/1
CCCFFFFFHFHHHJHIJGIJJJJIEGIIIJIIGIEHIHGHIJGIIIJJJI
@3771168/1
gccagatgccaaagttcttgatcttcactgggctcttctctgggatttcc
+3771168/1
CCCFFFFFHHHHHJIIJJJIJJJJJJJJJJJJJJJJJJJJJJJJIIJJJJ
@3771195/1
gtgcgatgttttacaagggcaggttgaactcacaccattcaatttaaaag
+3771195/1
@@@FFFFDHHHHHJGJGBHGGIJBDDGGIGHGGHGIJGIIGIIIIGIGIA
@7860995/1
cgcaagaagtaccagaaacgggacttagccacaatctggtctggagagaa
+7860995/1
CCCFFFFFHFHHHJJJJJJJJJIIIGHHIJJIJJJJJJJIJJJJJJJJJJ
@3771376/1
cttgaacttcttcaattgacgcaagaagtaccagaaacgggacttagcca
+3771376/1
@@@ADDBDHAHFHE>BE>FHGIGEHCHI:99C?DHHI@HGB:DDEGHGGE
@3771416/1
gtggcgttgatgtcgcaagatagtgagacattcactttttagtcataatc
+3771416/1
CCCFFFFFHHHHHJJJJJJJJJJIJIIIJGHJJJIIJJJJJJJJEIJJJG
@3771501/1
gtgctgttgtggaactgcttcacctgtggccggcggcacgcagacgcctt
+3771501/1
@@;DDD=BFHF;?DHGIGDHGIIHIGIAFFHBGGHFGEFBDCCCBBBB9@
@5787267/1
gccacaatctggtctggagagaagatcctcatcttgtatagaggaggctt
+5787267/1
CCCFFFFFHHHHHIJJJJJJJJJJJJJJJJJJJJIJHIJJJJJJJJJJJJ
@7861580/1
gcgacaccttgtggctgtgacttgtagtcaaggtggagattttactatct
+7861580/1
CCCFFFFFHHHBFIJJJEGHHIJJHIJGHIIHJ:DFHGIJJJJIIHJIGH
@5304120/1
tggtcttcttgaacttcttcaattgacgcaagaagtaccagaaacgggac
+5304120/1
@@@BDEFFHHHFGJJJGGIIJJGIGHIIJJJJDGJDGGIEGGHIDE?<GH
@5787466/1
ccttcttagagcgtcccgtacccatagcaacaagatcagcgactgtcaca
+5787466/1
CCCFFFFFHHHFHHIJJJIIJJJJJIJJIGIIJJIJJIJJJIIJJJJJJI
@4248043/1
cgcaagaagtaccagaaacgggacttagccacaatctggtctggagagaa
+4248043/1
CCCFFFFFHDDHHJJJJIIJJIJJJJJJJJJJJJJIIJJHIJJJIJIIGI
@5787524/1
ggtctggagagaagatcctcatcttgtatagaggaggcttgggctcgctc
+5787524/1
B@@DDFFFHFHHHIGHGJJJIIIIJJHIIIJJJJHHGIJIGFGDCBDADG
@5787627/1
ggcgcttgtggtggtgcacgcgcttgggcagagggaatctgattgtgctg
+5787627/1
CCCFFFFFHHHHHICFAGGIIIIIIIIIIIIGIIIIIIIIIIGII@DHIE
@3772335/1
ctagcggacccgacagacgttgtcctgtctacacgttaatttgaaaattt
+3772335/1
@@@FFDFDAFFHGIIIII@GAGGIGIIJJJJJJIJJJE;FHGH@@;CHHH
@2206928/1
gtgctgggcctcttgtatgcgaaggtgttgaggcgcttgtggtggtgcac
+2206928/1
@CCDDFDDDDHGDHIGBFIIGC<EG:C??GIHG=DFHGE=FCGII8@=@A
@3772476/1
cttgtatttgttatgtaaccactccatactttgtttcatttaaatttacg
+3772476/1
@@@DBDDDHHFHDHGCGIIIIIIIIIIIGGGIIEFHIIIIIIIFHIIIII
@103639/1
aggaagtaggtgctgggcctcttgtatgcgaaggtgttgaggcgcttgtg
+103639/1
@CCFFFFFHHHGHIIGIIJJJJJJIIJJJJHIIIFHHIJJJJCHHIIIIG
@7862424/1
gtgctgttgtggaactgcttcacctgtggccggcggcacgcagacgcctt
+7862424/1
CCCFFFFFHFFHHJJJJJJJJJJJJJHIJJJJJIJJJHHFFDDDDDDDDD
@6290512/1
caccagtggtcttcttgaacttcttcaattgacgcaagaagtaccagaaa
+6290512/1
@@@DFADAFHDDHIJIGIIHHHIIGHGGHEHHGEDGHEGGGDFDHFAFGH
@1161089/1
agggaatctgattgtgctgttgtggaactgcttcacctgtggccggcggc
+1161089/1
@CCFFFFFHHHHHJHIIJJJJJJJJJIJJJJJJJJIJJIIJJJIJJJJHF
@6290649/1
gtgatttctatttcccaattaaaccttatattaatacaatggtgactatt
+6290649/1
@@@ADDDDFB<DF:ACFEAHCD4CBGIAHACE?CDFEFCC<9CG>DFDFF
@1161160/1
gcttcacctgtggccggcggcacgcagacgccttgatgacctccactttg
+1161160/1
CCCFFFFFHHHHHJJJIJJJJJJJJJJJHHHFFDEEDEEEDDDDDDDDDD
@104110/1
tgttgaggcgcttgtggtggtgcacgcgcttgggcagagggaatctgatt
+104110/1
CCCFFFFFHHHHHJJJJJIIGHGHIJJJJJJJJJJJJJJJHHHHFFFFFF
@691091/1
gtcttcttgaacttcttcaattgacgcaagaagtaccagaaacgggactt
+691091/1
CCCFFFFFHHHHHJJJJJJJJJJJJJJJJJJJJHIJJJJJJJJJJJJJJJ
@2695215/1
cgcagccagatgccaaagttcttgatcttcactgggctcttctctgggat
+2695215/1
CCCFFFFBDDHHHGGGIIJIJIIJIFIIIDFHIIDIFGHGIGHIGIJIJI
@3264419/1
gccagatgccaaagttcttgatcttcactgggctcttctctgggatttcc
+3264419/1
CCCFFFFFHHHHHJHIJJJJJJJJJJJJJJIJJJJIJJJJJJJJJJJJJJ
@2695337/1
acgcagccagatgccaaagttcttgatcttcactgggctcttctctggga
+2695337/1
CCCFFFFFHHHHHJJJJJIJJIJIJJJJIJJJJIJJJJIJIJIIJIJJIJ
@6291204/1
ctccaatcctttactcgaatagtcttttctaacttgaacagtgcgatgtt
+6291204/1
C@CFFFAEHADHFIGGEGHDGEAEDAHGFHEHJCEGGIIGII@FFEDGEB
@3264778/1
gtggtggtgcacgcgcttgggcagagggaatctgattgtgctgttgtgga
+3264778/1
B@BFFFFDHHHHHJJJJJJJJJJJJJJJJIJJIJJJJJIJJJJJJJJJJJ
@3264788/1
gcttcacctgtggccggcggcacgcagacgccttgatgacctccactttg
+3264788/1
CCCFFFFFHHHGGHJJJJJJJJJJJIJJGHHFFDCEEEEEDDDDDDCDDC
@1681880/1
gtcttcttgaacttcttcaattgacgcaagaagtaccagaaacgggactt
+1681880/1
CCCFFFFFHHHHHJJJJJJJJJJJJJJJJJJJJHHJJJJJJJJJJJIIJJ
@691574/1
cacaagtaagatactgcaaacatgcc
+691574/1
CCCFFFFFHHHHHJJJJJJJJJJJJJ
@1162374/1
ggttgaactcacaccattcaatttaaaagaaactgggtgcgtgcaggatc
+1162374/1
BCBFFFFFHHHHHJJJJJJJJJJJJJJJJJJIJJJJJFHIJIJJJJJJJJ
@1682365/1
gttgtgtacacctgagcgacactcataacgcagccagatgccaaagttct
+1682365/1
CCCFFFFFHHHHHJIJJJJJIJJJJIJJJJJJJJJJJIJJJJJIJJHHJI
@3265390/1
attttgtttttctctgtgatctgtttcttggcat
+3265390/1
8??DDA3BF?2<C@F>G@<ABEFCCE:FHH9229
@105378/1
tgttgttaagaggtgttacctgcaacttggccaggttagggccaac
+105378/1
CCCFFFFFHHHHHFHHHJJJJJJJJJJJJJJJIJJIIJJFIJIJJJ
@1682617/1
gtatgattctcatccactcaatcactttgacagcacctaatacaccgccg
+1682617/1
CCCFFFFFHHHHHJJJJJJJJJJJJJJJJJJJJIJJJJJJJJJJJIJJJJ
@1682639/1
ggcagagggaatctgattgtgctgttgtggaactgcttcacctgtggccg
+1682639/1
CCCFFFFFGHFHHJJGHIJIJIIFGIIFHIJIJIIJGGIJGGHI@GEGIJ
@2696462/1
gtcaccttccatgcaaaatcttatcatgcaaattgttacatttatatt
+2696462/1
@@@DADBDFF<CFEHG?33<F>4?>:3:BEB<CD?:?F>FFHG@DFAA
@6292155/1
cactgagtgacggcacctccgacactgaggtcacggtactcgcggtacat
+6292155/1
@@CFFFFBDFHHDIIIGIIIFHIIAGGGIGGIIIIIHHHIGIIIHBDEFF
@692343/1
gagcgagactcataacgcagccagatgccaaagttcttgatcttcactgg
+692343/1
CCCFFFFFHHHHHJJJJJJJJJJJJJJJJJJJJHIJJJJJJJJJJJJJJJ
@3265749/1
catacataataaaattagaggaagtaggtgctgggcctcttgtatgcgaa
+3265749/1
CCCFFFFDHHFDHJIIJJIJIGGGCEHIIJIJIIJIJIIJJJGIIJIIGH
@105542/1
agcatacataataaaattagaggaagtaggtgctgggcctcttgtatgcg
+105542/1
CCCFFFFFHHGHHJJJJJJJJJJJJJHIIJHIHGIJJJIJJIJJIIJJJJ
@2696631/1
attattacagcatacataataaaattagaggaagtaggtgctgggcctct
+2696631/1
8??DDDBDFFFFFF?E<CHE?4B>?DHE<E9;BF:E>B1CD<DC@=G?F?
@105650/1
tgccagatgccaaagttcttgatcttcactgggctcttctctgggatttc
+105650/1
??<BDDDDB?FABH@A<B>HG@HHGBHIEC<<CFGHIIHIHGGGDEHHG@
@2696666/1
caccagtggtcttcttgaacttcttcaattgacgcaagaagtaccagaaa
+2696666/1
CCCFFFFFHHHHHJJJJIJJJJJJJJJJJJJJJIJJJJJJIFHJJJJJJJ
@2696854/1
gcctcacatgattcatccacaaattccaacccttgcgtttcaaaacaatt
+2696854/1
CCCFFFFFHHHHHJJJJJJJJJJJJHJJJJIJJJJIIIIJIJJJJJJJJJ
@2207699/1
gcctgttttggtagcggcggcgcggtccgtgaggag
+2207699/1
@@@DDDDDHBFFHBGGGGD<6AE<A>B?BB??8558
@7862599/1
ttgtgctgttgtggaactgcttcacctgtggccggcggcacgcagacgcc
+7862599/1
CC@FFFFFHHHHGJJJJJJIJJJJIIHHHIJIIIGIJGGHFFFDDDDBBD
@5788445/1
tacataataaaattagaggaagtaggtgctgggcctcttgtatgcgaagg
+5788445/1
C@@FDFFFHHHGHIGJEGHGHIGHIIHGHJJJJJIJJJIIIIIIJJIIJJ
@3773083/1
gcaagaagtaccagaaacgggacttagccacaatctggtctggagagaag
+3773083/1
CCCFFFFFFHHHHJJJJJJJJJJJJJJJJJJJIJJJJJHJJJJIJJJIJJ
@2208156/1
gcactgagtgacggcacctccgacactgaggtcacgg
+2208156/1
@<@DDDDB4=CFBA1C@FEDH?EGEF?DGAA0??D?D
@4249018/1
cctgcctcacatgattcatccacaaattccaacccttgcgtttcaaaaca
+4249018/1
CCCFFFFFHHHHHIJJGIJJJJJJJJJJIJJJJJJJJJJJHIJIJIIIII
@3773992/1
cagtggtcttcttgaacttcttcaattgacgcaagaagtaccagaaacgg
+3773992/1
@@@DDADFHDFF?CGGGIIGGIGGDFHIIIFEGGHCGGBFHEAGIIIIIF
@5305457/1
gttggtcttggttgaacggaactccaatcctttactcgaatagtcttttc
+5305457/1
CCCFFFFFHHHHHJIJJJJIJJJJJJIJJJJJJJJJJJJJJJJJJIJJJG
@4762750/1
aatctggtctggggaaaagatcctcatcttgtatagaggaggcttgggct
+4762750/1
CCCFFFFDHHHHGIJJJJJJJJJJJIJJIJJHIJIJJIJJIJJJJHIJII
@5789901/1
agaaacatcaatattaagcatcattttccattggctgggtcttacagatt
+5789901/1
@CCFFFFFHHHHHJJJJJJJJJJJJJJJJJJJJJJJJJJCGIJIJJJHGI
@3774523/1
gcgcttgtggtggtgcacgcgcttgggcagagggaatctgattgtgctgt
+3774523/1
@C@FDFFFHGDHHAEGHBHGHIGHIJIGEHDHII>HGIIGGGDHHGIEEH
@3774633/1
gtcacggtagcactgagtgacggcacctccgacactgaggtcacggtact
+3774633/1
CCCFFFFDHHHGHIJHIFGHJIJJJJIIJJJIIIJJJJIJEHIJJJGEHH
@5790073/1
cctcatcttgtatagaggaggcttgggctcgctctccgaagggagcttgc
+5790073/1
CCCFFFFFHHHHHJJJJJIJJJJJDHIHIJJIJIIIJIGJIJJGHGGIEA
@5790325/1
gtagcactgagtgacggcacctccgacactgaggtcacgg
+5790325/1
@@@D?D>DD?:22CAGAG>?A<?F@?FFGCG@GGFFDF@:
@4763230/1
agcatacataataaaattagaggaagtaggtgctgggcctcttgtatgcg
+4763230/1
C@CFFFFFGHHGHJIAFHIHHGIHIGFHDHBGGJJGIJJIIIIHHGIIGG
@4763555/1
agcatacataataaaattagaggaagtaggtgctgggcctcttgtatgcg
+4763555/1
CCCFFFFFHFFHHGJIIIIJEHIIIIIJJJHFHIIIJJJGIIJJBFHIJI
@7865308/1
gccagatgccaaagttcttgatcttcactgggctcttctctgggatttcc
+7865308/1
CCCFFFFFHHHHHIJJJJJJJJJJJIIJIGGGIJJJJJIJJJIJJJJJJJ
@5306685/1
ccagaaacgggacttagccacaatctggtctggagagaagatcctcatct
+5306685/1
CCCFFFFFHHHHHJJJJJJJJJJJJJJJHIJJJJJIJJJJJJJJJJJJJJ
@106089/1
gcctcttgtatgcgaaggtgttgaggcgcttgtggtggtgcacgcgcttg
+106089/1
CCCFFFFFFHHHHJIGIJAFHHIIJJIJJJJJJIJGIIGGIJJJJJHFFC
@3776078/1
gttgaggcgcttgtggtggtgcacgcgcttgggcagagggaatctgattg
+3776078/1
@@@DDDDDHDDAF<?<AFE@GEI<;FGHGA@GGEGHE@;;:CEEEEEEEE
@3776088/1
gcaagaagtaccagaaacgggacttagccacaatctggtctggagagaag
+3776088/1
CCCFFFFFFHHHGJJJJJJIJJJJJJHIJIJJJJJJJJIIIJJJJJJJJJ
@7321456/1
ggcgttcatgcggcaaacgcctattaacattatcatcgttctcagcatgg
+7321456/1
CCCFFFFFHHHHHJJJJJJJJJJJJJJIJJJJJJJJGIIJJJJJJJJIJJ
@3266247/1
gatggagtgagcacgggctctgtgcctggctcccatgtcacggtagcact
+3266247/1
C@CFFFFDFFHFDIJGIIIJIJJGGIIGIGHIJIIIJJJGJJJIIJIJJJ
@6805413/1
ctacacttcttgacatagtactcttccctcgtgttcttcaatgggttcac
+6805413/1
CC@DFFFFGHFHHJGHIGHHHIHCHHIIIJJIHBGHGIIJJGGIJHHIJI
@5307373/1
cgatcatgtcgatggcttggtttattcccatcagtttggagttcaccttt
+5307373/1
@@@FFDFBCDFHHGGGIIIGAFGCHHEDGFGGIIDHGCH?DHHGGJGEHH
@3266477/1
gttgaggcgcttgtggtggtgcacgcgcttgggcagagggaatctgattg
+3266477/1
@@@?D>DBAFFHDHE@AEFH<BGCG<EFFGG?EHAHGHGH<C>ECCEEED
@1683408/1
gtaagaaggtggcggccagaatctagacatgcacagctcttgcagccatc
+1683408/1
CBBFFFFFHFHHHJIJJJJJJJJJJJJJJJJJJJJJJJJJJJJJJJJJIJ
@5307421/1
gtgtagacaggacaacgtctgtcgggtccgctagtttactatattttcaa
+5307421/1
@@CDDEFFHHHFHIIGGFHGIHEHGIHIGIIIHHHIIJJJJGCGGHGIII
@2697499/1
gtctgtttgtctgtttgtctgtttgtctgtttgtctgtttgtctgtttgt
+2697499/1
@BCFFFFFHDHHHIIJJHIIJIIJJJJJJJJJJIIJGEHJJIJJIJJJJI
@107059/1
gcggcaaacgcctattaacattatcatcgttctcagcatggtaagaagg
+107059/1
@?@DDDDBA?FFH6CDAFEFAFHDHHIIEHC@FDBFA<9??9BDGDE@;
@3266894/1
gtgctgttgtggaactgcttcacctgtggccggcggcacgcagacgcctt
+3266894/1
CBCFFFFFHHHHGJJJJJJJJIJJJJJJJIIJJJJJIHHFFDDDDDDDDD
@2697825/1
ggttcgtgaatcatgccctcaatctgcaccagttcatatttgggcacagt
+2697825/1
@@?D?DDDBFF:<EFFA?:??:CHD>HIEAGGFFFIEGCB9DF?3?;FCF
@2697880/1
cgcaagaagtaccagaaacgggacttagccacaatctggtctggagagaa
+2697880/1
CCCFFFFFHFHHHJJJJJJJJJIIJJJIJJJJIJJJJJJEHIIGGIIIII
@3267194/1
gaacagtgcgatgttttacaagggcaggttgaactcacaccattcaattt
+3267194/1
CCCFFFEEDHHHHEFBHDHJJHJJJJJJFHIIGIJHGCHIJJJJJJJGIJ
@1164239/1
agcatacataataaaattagaggaagtaggtgctgggcctcttgtatgcg
+1164239/1
C@CDDFFDHGHHHDFHGIGGHIJFIIHHIEHEGGGGJJJGHGDEHGIGIG
@2698146/1
gtggattttaatgttattattacagcatacataataaaattagaggaagt
+2698146/1
BBBFFFFFHHHHHJJJJJJJJJJJJJJJJJJJJIJJJJJJJJJJJJJJJG
@5308390/1
gtaggtgctgggcctcttgtatgcgaaggtgttgaggcgcttgtggtggt
+5308390/1
CCCFFFFFHHHHHJJJJJJIJJJJJIIJJFGFHIHIJIJJJJJIIJHII@
@107617/1
cgccaattcactgttcattacctgtgaaaactgtccttcagatacaccgt
+107617/1
CCCFFFFFHGHHHIJJJJJJJJJJJJJIJJJIJIIJJJJJIJJJJIJJJG
@3267552/1
tctagcacgtagttctcagcttccctgcaaagttaaccatcttgtattca
+3267552/1
CC@FFDFFHHHHFIIIJJGGIJJJIJIIJJJJJJJJIJJJJGEHGGIJJJ
@6806656/1
tgttgtggaactgcttcacctgtggccggcggcacgcagacgccttgatg
+6806656/1
@@CFFDDFGHHHHGJJGIIIJGIGIJJJJGJJJJHHHEFACDDDDDDDDD
@694073/1
gcggaaggtgggttcgtgaatcatgccctcaatctgcaccagttcatatt
+694073/1
CCCFFFFFACHHFHIJJJJJIJJJJIJJJIIIJJJJJJJJJIFHIGIEHJ
@6806815/1
ggcgcttgtggtggtgcacgcgcttgggcagagggaatctgattgtgctg
+6806815/1
CCCFFFFFHHHHHIGHIJJJJJIJJJGIIIJJJIJHIJHIJJJJJHIIIE
@2698471/1
ggcgcttgtggtggtgcacgcgcttgggcagagggaatctgattgtgctg
+2698471/1
CCCFFFFFHHHHHJIHJJJJIJJJJJJJJJJJJJJJJJJJJJJJJJJJJH
@6292745/1
gtagcactgagtgacggcacctccgacactgaggtcacggtactcgcggt
+6292745/1
BBBFFFFFHHHHHJJJJIJJJIJJJJJJJJJJJJDHHJJJHHIJIIJHFD
@1684640/1
gcaagaagtaccagaaacgggacttagccacaatctggtctggagagaag
+1684640/1
CCCFFFFFFHHHHJJJJJJJJJJJJJJJJJJJJJJJJJJJJJJIJJJJJJ
@1684673/1
aggtgctgggcctcttgtatgcgaaggtgttgaggcgcttgtggtggtgc
+1684673/1
@@CDFFFFHHDHGJJJIIIJJJJIIIIEGIIJFHIGHIJJJGIJGIIGGG
@7323315/1
gtgctgttgtggaactgcttcacctgtggccggcggcacgcagacgcctt
+7323315/1
@?@DF?DDHFDFDHIIIDHIIIEHGIH<;EGHIIIBBEEFDAC??>BBB:
@7323412/1
gtgttgaggcgcttgtggtggtgcacgcgcttgggcagagggaatctgat
+7323412/1
BBBFFFFFHHHHHJJIJIIJJHIJJJJJJJJJJJIJJJIJHHGHFFFFFF
@694573/1
gcttcatccagaggcaagcgctccaagttgcttggaggcttgggcctgtt
+694573/1
CCCFFFFFHGHDHIIIIIJJJJJJJIJJJIJJIIJJJJJJIEHJGIIJJJ
@2699019/1
gcaagaagtaccagaaacgggacttagccacaatctggtctggagagaag
+2699019/1
@CCFFFFFHHHHHJJJGJDGDBGEHIJIJIIIJJJJGJJIJGIGGGHIII
@2209575/1
ggtgcacgcgcttgggcagagggaatctgattgtgctgttgtggaactgc
+2209575/1
@@@FDDFFFHHHHJIIJJJIJJJBHGHIIHIEIIIJIJJJJJJJIJIJJC
@7866289/1
gtggtgcacgcgcttgggcagagggaatctgattgtgctgttgtggaact
+7866289/1
CCCFFFFFHHHHHJJJJJJJJJJJJJIJJJJJJJJIIJJJJIJHIJJJJJ
@6293587/1
ccgcgacttcgttcgcgtggaatagtgacttccggcaaatttttggtttt
+6293587/1
CCCFFFFFHHHHHJJJJHIJJJJJJHIJJJJJJJJJJJIJJJJJHHDFFF
@7866750/1
gtgatctgtttcttggcatctatagatgtcggtggcgcacagggcacgct
+7866750/1
?=??DDDDBCFHDGGEEFGGEHIICHHDEHEG:CFGBGGIEEGHIIIEII
@7866848/1
gccagatgccaaagttcttgatcttcactgggctcttctctgggatttcc
+7866848/1
CCCFFFFFHHHHHIHIIJIJIJIJJJJJJJGIJJJJJJJIJJJIJIIJJJ
@2209953/1
ggcgcttgtggtggtgcacgcgcttgggcagagggaatctgattgtgctg
+2209953/1
@@@DDDDDCC=D;A?EFBH@EHDHIFGIICHGIGIAFGH@CEEIIDGDG?
@7324248/1
ccacaatctggtctggagagaagatcctcatcttgtatagaggaggcttg
+7324248/1
CCCFFFFFHHHHHJJJIJHJIJJJJJJJJJJJJJJHIIJJJJJJJJJJJ@
@3777285/1
cgaaggtgttgaggcgcttgtggtggtgcacgcgcttgggcagagggaat
+3777285/1
CCBFFFADFFHHHJIJJIJJIJIHGHHIIJJIJJJJJJJJJHHHFFFDEE
@7867052/1
tgacgcaagaagtaccagaaacgggacttagccacaatctggtctgg
+7867052/1
CCCFFFFFHHHHHIIJJJJJJJJJJJJJJJJJJJJJJJJJJJHIJJJ
@7324316/1
gatggagtgagcacgggctctgtgcctggctcccatgtcacggtagcact
+7324316/1
B@@FFFFFHHHGHJJJJJJJIJHIIJJGIFHIJJIJGGIJJJIIJJJJIJ
@6293916/1
gttgaggcgcttgtggtggtgcacgcgcttgggcagagggaatctgattg
+6293916/1
@B@FFFFFHHFHHEHGIJIGHGGIIJJJGIJJIHIIJJJGFHHHFFFDFF
@5792848/1
tttttctttctagtgcctgataagcccagacctagcccaaattcttcttc
+5792848/1
CCCFFFFFHHHHHJJJJJJJJJJJJJJIJJJJJJJIJJJJJJJJJJJJJI
@7867276/1
gcgagactcataacgcagccagatgccaaagttcttgatcttcactgggc
+7867276/1
CCCFFFFFHHHHHJJJJJJJJJJJJJJJJJJHIJJJJJJJIJJJJJJJJJ
@4764853/1
aggtgctgggcctcttgtatgcgaaggtgttgaggcgcttgtggtggtgc
+4764853/1
@@CDFEFFFHHHHJJJJJJJJJJJIJJFHHHJJJJIJJJJJJJJGGIGHI
@4251182/1
cttgaacttcttcaattgacgcaagaagtaccagaaacgggacttagcca
+4251182/1
@@@FFDDEHFHHHGGGGGIIIIIIDGGH?EDGICCGHIIIIDHIJJGGGI
@5793206/1
gttgtggaactgcttcacctgtggccggcggcacgcagacgccttgatga
+5793206/1
B@BFDDFFGHHHHJJJIJJJJHIJJJJJJJIIJJHHDDDEDDDDDDCDDE
@1165834/1
gccagatgccaaagttcttgatcttcactgggctcttctctgggatttcc
+1165834/1
CCCFFFFFHHGHHJHIJJJJIJJJJJJJJJIJJIJJJJJJJJJJIJJJIJ
@2210482/1
atacataataaaattagaggaagtaggtgctgggcctcttgtatgcgaag
+2210482/1
@@@BDEDFDHF?>FHEE?EGCEFEH<?FFEDDFE3CGFHHGIIGGEHEHI
@4765265/1
ggtgcacgcgcttgggcagagggaatctgattgtgctgttgtggaactgc
+4765265/1
BB@DFFFFHHHHHJJJJJJJJJJIIJJJJJJJJIJJJJJJJJJJIJJJJH
@7868364/1
ggtgcacgcgcttgggcagagggaatctgattgtgctgttgtggaactgc
+7868364/1
BBBFFFFFHHHHHJJJJJJJJJJJJJJJJJJJJIIJJJJJJJJJJJJJJJ
@4765481/1
tggtgaactggcgttcatgcggcaaacgcctattaacattatcatcgttc
+4765481/1
@BCDDFFFHHHGHJIHIJJIJJJJJJJJJJJJGIIIIIGIIJIJIHIHHH
@7325125/1
cagcatacataataaaattagaggaagtaggtgctgggcctcttgtatgc
+7325125/1
@@?DDDFDFHHFFHGHDHAEHIGE>FHGGG@2AFHEGGGHIIIGBGHIHC
@5794318/1
gcttgctctccgaagggagcttgcggccgatgacctcatactccttcaac
+5794318/1
C@@FFFFFGHDFFIGIIGIJGIJJJJJJJBHICGHGIJJJJIJGIIFHFE
@5794322/1
gtcattcaatgtctccttccgtcttgggtgaggcataacggggtgggttt
+5794322/1
CCCFFFFFHHHHHJJJJJJJJJJJJJJJHHIJJIJJJJJJJJJ?BGH;EH
@5794410/1
gctgcacgaaccggagaagggaatgacaacgacaatcggacgcgttaaca
+5794410/1
CC@FFFFFGHHHHJFGGDFHIIIJIJGHIIJGGIGIJHIHIGED=?@BDC
@7868708/1
gtactcgcggtacatgttgtgtacacctgagcgagactcataacgcagcc
+7868708/1
CCCFFFFFHHHAHJIHIJJJJE@GFCCFECHCHII>EHIIJJIDGGGGGE
@4251946/1
tgggcctcttgtatgcgaaggtgttg
+4251946/1
?@@ABBDDFFF<FC<?@2<8FG9<??
@4251951/1
cgcaagaagtaccagaaacgggacttagccacaatctggtctggagagaa
+4251951/1
CCCFFFFFH?FFHIJJJJJJIJGHIJJIJIIJJJJJJIIIIJJJJJIJIJ
@4252013/1
gtggattttaatgttattattacagcatacataataaaattagaggaagt
+4252013/1
@?@D?ADDHGFHHBGGHIEIIIIIGEIGHIIIHBGDHC@GHIIIHHIIII
@2211209/1
gtgctgggcctcttgtatgcgaaggtgttgaggcgcttgtggtggtgcac
+2211209/1
?=?DDADFGFHHF@GAEGGIBEIIGGHEGGGGGGGHDEHCG?@FC;;=@;
@2211327/1
cacaatctggtctggagagaagatcctcatcttgtatagaggaggcttgg
+2211327/1
CCCFFFFFHHHHHJJJJIIJJJJJJJJJJJJJJJJGJJJJJIJJJHIJDF
@108292/1
catacataataaaattagaggaagtaggtgctgggcctcttgtatgcgaa
+108292/1
CCCFFFFFGHHHHJJJJJJJJJJJJJJJIIIJJIIJJJJJJJJJJJJJJJ
@6807566/1
cagcatacataataaaatttgaggaagtaggtgctgggcctcttgtatgc
+6807566/1
C@@FFFFFFHHGHIJJJIIHIJJIIGHGHEHHIJJGIIJIJJJJJHEIIG
@108880/1
ggcacctccgacactgaggtcacggtactcgcggtacatgttgtgtacac
+108880/1
BCCFFFFFHGHHHJJJGIJHIJJIIHHIJJJJJJHIIJJJIJJJJIJJHH
@6807872/1
gcctcttgtatgcgaaggtgttgaggcgcttgtgg
+6807872/1
@;?BDD8;A4CFFBH6FG<ACFEEA;CFF6@DBA7
@1685669/1
gccagatgccaaagttcttgatcttcactgggctcttctctgggatttcc
+1685669/1
CCCFFFFFHHGHHJEGGIIIIIIGJJGHEICHEGGIJJIIHIECHEIIIJ
@1168241/1
ctcatcttgtatagaggaggcttgggctcgctctccgaagggagcttgcg
+1168241/1
CCCFFFFFHHHHHJIJJJJJJJJHIJJJJJJIJIJJJIJJJJGGGJJJJI
@109190/1
gtcttcttgaacttcttcaattgacgcaagaagtaccagaaacgggactt
+109190/1
CCCFFFFFHGHHHJJJJJJIIJJJJJJIJJJIJDHIIGJJJIIJIJIJJJ
@5309442/1
gtgacggcacctccgacactgaggtcacggtactcgcggtacatgttgtg
+5309442/1
CCCFFFFFHHHHHJJJJJJJJJJJIJJJJJJJJJJJJJJHHHHHHFFFFF
@7326483/1
agatgtttgtgaaactgcgacaccttgtggctgtgacttgtagtcaagg
+7326483/1
@@CFFDDDHHHGHIJIJGIBFHGIJIIDGHGCHGHAGHGIGGCBDFIIJ
@7326519/1
tcttggttgaacggaactccaatcctttactcgaatagtcttttctaact
+7326519/1
CCCFFFDDHHHHHJJJJJJIJJJJJJJJJJJJJJJJJJJJJJJJJJJJJJ
@2699840/1
gacgatttcaccagtggtcttcttgaacttcttcaattgacgcaagaagt
+2699840/1
?@@D???DDDHBF?FG@:ACAHHGHHGIA@FCBF@B?BDBGG@ADHC;F/
@5309553/1
ctgggcctcttgtatgcgaaggtgttgaggcgcttgtggtggtgcacgcg
+5309553/1
@C@FFFFFHHHFHHJJIJJIIIAFHHIIIIBHHGHJHIJJIIAHIIIIHH
@7326710/1
cacctgtggccggcggcacgcagacgccttgatgacctccactttgatga
+7326710/1
CCCFFFFFGHHHHJJJJIJJJJJIIJHHGFFFFFEEEEEDDDDDDCCDDC
@7326800/1
ggaggcttgggctcgctctccgaagggagcttgcggccgat
+7326800/1
@@@DDDDD@;DADAA>?EC<@@8??AF9?:FF;FBFBEEE?
@3269573/1
ggcgcttgtggtggtgcacgcgcttgggcagagggaatctgattgtgctg
+3269573/1
CCCFFFFFHHGHHIHIJJJJJJJJJJJJJJJJJJJGJJJJJIJJJIJJJH
@6808534/1
cttcaattgacgcaagaagtaccagaaacgggacttagccacaatctggt
+6808534/1
@@@DDDDDDFFAHIEFIIIAA<AEEHDDHICHGHGHI@D@FGGCGDHD9F
@1686294/1
gacgcaagaagtaccagaaacgggacttagccacaatctggtctggagag
+1686294/1
CCCFFFFDHHHCFGGHIIJJJJGIGIJII@GDHEHFIGIIJFFIIIJGIG
@7326948/1
agagggaatctgattgtgctgttgtggaactgcttcacctgtggccggcg
+7326948/1
CCCFFFFFHHHHHJJJJJJJJJJIIJJJJJJJJJJJJJJJJJJJJJJJJI
@696000/1
agaggaagtaggtgctgggcctcttgtatgcgaaggtgttgaggcgcttg
+696000/1
CCCFFFFFHHHHFIJJJJJJJJJJJJJJJJJJJJJJBGHIJJJJIJJJJJ
@1169112/1
gcaagaagtaccagaaacgggacttagccacaatctggtctggagagaag
+1169112/1
CCCFFFFFFHHHHJJJJJJJJJJJIJJJJJJJJJJJJJIJJJJHIIJHJJ
@110061/1
gcaggatcctcgtcattgcctggcatacaaggcaaagcaccgacgacgac
+110061/1
@C@FFFFFHGHHFGIIIJJJIEGGHGIJJJJJJGJJIIGIJIBHIGIJHH
@3270142/1
atacataataaaattagaggaagtaggtgctgggcctcttgtatgcgaag
+3270142/1
CCCFFFFFHGFHHIJHIEHGHIIJJJJHHHIIIJIIJJJIJJJIIJJIJJ
@2700625/1
cttgtggtggtgcacgcgcttgggcagagggaatctgattgtgctgttgt
+2700625/1
BCCFDFFDFDDFFIJIJJJIJFIIGJJGIIIIIJIJJJJJJJJJJIIJJD
@6809107/1
gccagatgccaaagttcttgatcttcactgggctcttctctgggatttcc
+6809107/1
C@@FFFFFGGGHHIIEHIHJJIIJJHJJJGGIJIIIJIJJJJJJGGHIIJ
@696573/1
gcgcttgtggtggtgcacgcgcttgggcagagggaatctgattgtgctgt
+696573/1
CCCFFFFFHHHHHHIJIJJJJJIJJJJJIJJJJJJJJJJJJJJJJJJJJH
@1687191/1
gcaagaagtaccagaaacgggacttagccacaatctggtctggagagaag
+1687191/1
CCCFFFFFFFHHHJIJJJJJJIJJJJJJJJJIIJJJJJHIJJJHGGHHJJ
@2701191/1
tagcactgagtgacggcacctccgacactg
+2701191/1
@<@DDDD:3:23AA:CFDBFI@;::D6@D@
@3777851/1
tttttttttgttcccacatcaggatgtggattttaatgttattattacag
+3777851/1
CCCFFFFFHDFHDIJGGGIIIHJBFHBFGEHIIJGHIGGHAGHAHIGEHG
@7327979/1
gggaagggttaggcaacttaatttcgtggattagtagctgtagcttcgtc
+7327979/1
@@@DBDFFHHGHHGIGIIIJJJJIJJJJIGGDHGHIIJIGHJIBIHEGHG
@1170068/1
gtgcaggatcctcgtcattgcctggcatacaaggcaaagcaccgacgacg
+1170068/1
CCCFFFFFHHHHHJJJJJJJJJJJJJJJJJJJJJJJJJJJJJJJJJJJJH
@4252576/1
gcacgcgcttgggcagagggaatctgattgtgctgttgtggaactgcttc
+4252576/1
CCCFFDDFHFHG@BHJIIIJGEGEEIIIIIGHGIIGHIHCGCEGGHGGH@
@3778050/1
gaggaagtaggtgctgggcctcttgtatgcgaaggtgttgaggcgcttgt
+3778050/1
@@CFFFFFHHHHHJJJJJIIIJJJJJJJJJJGGHJBFHHIIJJJJJJJIG
@697111/1
ggttttttaaactcatattttcatggtaccaagttatgaatttttcaaat
+697111/1
BCBFFFFFGHGHHJIJIJJJIJJJJJIIIJIIIHJJJJIGIJJJJJJJJJ
@6809629/1
caggcaagggatcctaacttcgcaaccactaattccagtgataaattcac
+6809629/1
@CCFFFFFHHHHHIIIIJJJJJJJJIIJIJJIGGJJJJEHIIIJJJJIJJ
@3778429/1
atctgattgtgctgttgtggaactgcttcacctgtggccggcggcacgca
+3778429/1
@CCFFFDFGHHFHJFHJFHIJJJJJJJJIJGIIIGHHIIIJEGGFFFDDD
@3778482/1
ctcatcttgtatagaggaggcttgggctcgctctccgaagggagcttgcg
+3778482/1
@@@DD??BD=?FFGGGGGDGDDF@FIEGEEAH@?0BFDAFGG;FG;FHAB
@7870306/1
tctgattgtgctgttgtggaactgcttcacctgtggccggcggcacgcag
+7870306/1
CCCFFFFFHHHHHJJJIJJJJJJJJJJJJJJJJJJJJJJJJJJHFFDDDD
@697168/1
cacgggtgcggctacgcattcgagattctcggcttggtgatctacaactt
+697168/1
CCCFFFBDHHHHHJJJJJJJJJJJJJJJJJJJJJJJJ;FFHIIGIGHIEH
@6809889/1
ggcagagggaatctgattgtgctgttgtggaactgcttcacctgtggccg
+6809889/1
CCCFFFFFHFHHHJJJJJJIJJJJJJJIJJJJJJJJJJJJJJJJJJJJJJ
@5796229/1
gggctctgtgcctggctcccatgtcacggtagcactgagtgacggcacct
+5796229/1
@@CFFFDDDDHHDIB;FEHIGEADHHEGG?EFHGIGIICFGECGIDFF==
@2701856/1
gcaagaagtaccagaaacgggacttagccacaatctggtctggagagaag
+2701856/1
CCCFFFFFFHHHHJJJJJJJJJJJJJIIIJJIJJIJJJJJJJJJJJJJJJ
@4766622/1
cctgtggccggcggcacgcagacgccttgatgacctccactttgatgatc
+4766622/1
@CCFDFBDFHFGHIIIIIIIIGDEGEHHDCDEFFCCCCEDDDDACCDCFC
@7328587/1
agcactgagtgacggcacctccgacactgaggtcacgg
+7328587/1
@<@DDDDBHDFFFGGIFIIII@FEFHGHGGBDHIIBHB
@4766903/1
atgcgaaggtgttgaggcgcttgtggtggtgcacgcgcttgggcagaggg
+4766903/1
@CCFFDFFHFFFHJJJJJIJJJJIIJIJJDHIJJJJJJJHHHFFFFCCDD
@5797243/1
ggcaagcgctccaagttgcttggaggcttgggcctgttttggtagcggcg
+5797243/1
@@@DDDDDFHHHHIEIIIGEF?EAAC@CD?DFHDFEHBDG2D??BFB8;B
@698315/1
ggcagagggaatctgattgtgctgttgtggaactgcttcacctgtggccg
+698315/1
CCCFFFFFHHHHHJJJJJJIIIJJIJJIJJJJJJJJJJJJJJJJIIIJJJ
@4767081/1
cgaaggtgttgaggcgcttgtggtggtgcacgcgcttgggcagagggaat
+4767081/1
CCCDFFADDFHHHIGGGIIJFHIDHIHHIGGIIJIJIIIJAEFHFFFCBE
@698597/1
attcgatgttatacatatagcatttcggatctatagaggctgtcactgca
+698597/1
@CCFFFFFHHGHHJJJJJJJJJJJJJJJHIJJJJJJJJJJJJIJJJIJJJ
@2703191/1
ggcagagggaatctgattgtgctgttgtggaactgcttcacctgtggccg
+2703191/1
C@CFFFFFGHHHHJJJIIJJJJJJJIJJIIJFGIJJJJJJJJJIJGJIII
@6810907/1
ggtgcaaagcaagcaattgcccacacccgtatctcaacacccataaagaa
+6810907/1
@C@DFFFFHHGGGJJIIIHGIIIIHIIIJFGIIJJJJJIJJJJJJGEHGG
@4767512/1
gactgcatagatagaaatcgaactcggtcggatgcgtgatgccgaggtcg
+4767512/1
CCCFFFFFHHHHHJJJJJIJIJJJJJJJJJJIJJJJIJJJJJJJIJJEFH
@5798001/1
agcacgggctctgtgcctggctcccatgtcacggtagcactgagtgacgg
+5798001/1
CCCFFFFFGHHHHJJJJJHGIHIIJJIIJIJIJJIGIIJJJJIJIJIIJJ
@2212676/1
gctgtcactgcagcgatgctgggaacattcgactgatccggtgagggatg
+2212676/1
CCCFFFFFHHDHHDIGDIGIIJJGEIIIJJJIJJJJIGHHIJJJJJJGIJ
@2703561/1
gcaagaagtaccagaaacgggacttagccacaatctggtctggagagaag
+2703561/1
@@@;DDD?2ADFHBHEHIEHI?@FH>F<?EF@=GF9DDBFEF>B?B?1?F
@6811104/1
gcctcttgtatgcgaaggtgttgaggcgcttgtggtggtgcacgcgcttg
+6811104/1
C@CFFFFFHGHHHJHEHICFEGGEHIIJJIIJFHJIHIHIGIIIIIHFFD
@5798274/1
cccagttattacataattgtacacagtgaacaaaattgcaatatagttat
+5798274/1
CCCFFFFFHHHHHJJJJJJJJJJJJJJJJJJJJGIJJJJJJJJJJJHIIJ
@2703802/1
cgcaagaagtaccagaaacgggacttagccacaatctggtctggagagaa
+2703802/1
CCCFFFFFHHFHHIHIJIIIJBGIIJJJJJJJJJJJJIJEGIHJIJIJHG
@6811289/1
aataaaattagaggaagtaggtgctgggcctcttgtatgcgaaggtgttg
+6811289/1
@@CDFFFFHGHHHJIJJHIJGFHHIJIJFJJJJIIJIJJJJGHHIDFFHH
@3272242/1
gcaagaagtaccagaaacgggacttagccacaatctggtctggagagaag
+3272242/1
@@@DDFADAFDHBFHIIFIIIIGIIIICHIGGDHHIGIJGEHIAF@DHEE
@6297602/1
atacataataaaattagaggaagtaggtgctgggcctcttgtatgcgaag
+6297602/1
CCCFFFFFHHHHHJJJJJJJJJJHHIIHIJJJIJCHIIJJJGIJIJJIII
@2212997/1
gtcttcttgaacttcttcaattgacgcaagaagtaccagaaacgggactt
+2212997/1
=@@FBDBDDHDDHIHIGFHGGIHEGHIBHAFHIEDCDFGEIDIIHIGGII
@3272407/1
gatggagtgagcacgggctctgtgcctggctcccatgtcacggtagcact
+3272407/1
C@CFFFFDHHHHGJJJJJJIJJHIJJJJJJJJJJJJJIJJJJJHIJJJJJ
@3778767/1
ctgaggtcacggtactcgcggtacatgttgtgtacacctgagcgagactc
+3778767/1
@@@ADDDD?ADFFEFE@GDAGDD??FFHHIGHFHGDD?DHFEEHBHGBA;
@110893/1
ggagagaagatcctcatcttgtatagaggaggcttgggctcgctctccga
+110893/1
@@@DDADDHHDHHIIEHEIIICHHHCEGBHHIIGGH;B;?@GBC@FDH<F
@4768159/1
agtgacggcacctccgacactgaggtcacggtactcgcggtacatgttgt
+4768159/1
CCCFFFFFHHHHHJJJJIJJJJJJJHJJJJJIJJJJJJJJGHHHHFFFFF
@3272644/1
agattgtttgagatgtttgtgaaactgcgacaccttgtggctgtgacttg
+3272644/1
BBBFFFDFHHHHHJJIJJJIJJJJJJJJJJJJJJJJJIJJJJJIJJJJJJ
@111023/1
tgttgaggcgcttgtggtggtgcacgcgcttgggcagagggaatctgatt
+111023/1
@@@FDBADHHHHGIHGIJ<FCFHGIJJJJGGGHIIIACHHGEHDDFFDFF
@7330258/1
cagcatacataataaaattagaggaagtaggtgctgggcctcttgtatgc
+7330258/1
CCCFFFFFHHHHHJJJJJJJJHIJJJJIJJJHIJJJJJJJJJJJJJJJJI
@5799118/1
gctgggcctcttgtatgcgaaggtgttgaggcgcttgtggtggtgcacgc
+5799118/1
@@@DD?;D;CFHHFEHIIGEEGH9C?@BH@FGDBHIIFBCGAG@;@AC=A
@5799135/1
tggtggtgcacgcgcttgggcagagggaatctgattgtgctgttgtggaa
+5799135/1
CCCFFFFFHHHHHJJJJJJJJJJJJJJHJJJJJIJJJJJJJJJJJJJJJJ
@1171078/1
ctcccatgtcacggtagcactgagtgacggcacctccgacactgaggtca
+1171078/1
@@CFDFFFHHHFHGGHIGHIJJFIFHGIIJIEHHJJIGGIJJFHEHIJIG
@6297878/1
gcctggctcccatgtcacggtagcactgagtgacggcacctccgacactg
+6297878/1
@CCFFFFFHHHHHJJJJJJIEHIJJIJJJJHJJJJJJJJJJJJJJJJJJJ
@7330593/1
gtcacggtagcactgagtgacggcacctccgacactgaggtcacggtact
+7330593/1
@CCFFFFDFFHHHJJJJEGHHIJJJJJJJJJIIJJJJJJJHIHJJJDHHH
@1171358/1
gtggtcttcttgaacttcttcaattgacgcaagaagtaccagaaacggga
+1171358/1
BBCFFFFFHHHHGJJJJHIIJJJJJJJJJJJJJJJJDGGJIJJJJJJIJI
@1171482/1
ggcgcttgtggtggtgcacgcgcttgggcagagggaatctgattgtgctg
+1171482/1
BC@FFFFFHHGHHIGHIIJJJJJJJJJJJJJJJJJJJJJJJJJJIGJJJH
@3779850/1
gtgctgttgtggaactgcttcacctgtggccggcggcacgcagacgcctt
+3779850/1
C@@DFDFFDCFFFDEBFGGHE4CHIIGGHCHEFHIIIHGFF8A?A6>;?B
@7871310/1
gcctcttgtatgcgaaggtgttgaggcgcttgtggtggtgcacgcgcttg
+7871310/1
CCCFFFFFHHHHHJJJJJEGHIJIJJJJJJJJIJJJJJFHIIJJJJHFFD
@6298369/1
cactgagtgacggcacctccgacactgaggtcacggtactcgcggtacat
+6298369/1
CCCFFFFDHHHHHJIJJJJJJJJJJJJJJJHIIJJJFIJJJJJIHHFFFF
@5800085/1
agcatacataataaaattagaggaagtaggtgctgggcctcttgtatgcg
+5800085/1
CCCFDFD?DHDFFHIGGGHGFHGCGGFHHGHGGGGGGHGIIDCHGGHGEG
@6298487/1
ggtagcactgagtgacggcacctccgacactgaggtcacggtactcgcgg
+6298487/1
?@@DDDFDHHBFAFHBHIIIIIIGEEGEGEGGIIGDFGGIICGGIGIIFF
@4254326/1
cccatgtcacggtagcactgagtgacggcacctccgacactgaggtcacg
+4254326/1
CCCFFFFFHHHHHJJJJJJJJJHIIJJJJJJJJJJJIJIJJJJJJHIJJJ
@4769682/1
ggcaggttgaactcacaccattcaatttaaaagaaactgggtgcgtgcag
+4769682/1
@<@FFFFFFHHHHJJJJJJJJJJJJJJJJJJJJJJJJJJJJHGIJIJJJI
@1687874/1
gctggttcagcctttttctttttaggcttcttctttctagtgcctgataa
+1687874/1
@@@FDABDFDFFFIIIGGEHIHCHIEGEHEHGGHIHD<FHHHIIGHIIEH
@6299162/1
gtcacggtagcactgagtgacggcacctccgacactgaggtcacggtact
+6299162/1
@@@FFFFDHHHGHJJJJFHIJJHIIIIJIJJIGIJJJIJIFHIIJJCHFH
@7872591/1
ggcgcttgtggtggtgcacgcgcttgggcagagggaatctg
+7872591/1
CCCFFFFFHHHFDGCGHHJJJJJIIJIIIIJGIIJIJJJJJ
@6299370/1
gtgctgggcctcttgtatgcgaaggtgttgaggcgcttgtggtggtgcac
+6299370/1
@BCFFFFFHHHHHJJHJJJJJJJJJCFGHIIJJIJJJJJJJIHJJJIIJJ
@5801342/1
agatgccaaagttcttgatcttcactgggctcttctctgggatttccctg
+5801342/1
CCCFFFFFHHHHHJJJJIJJJJJJJJJJIJJJJJJJJJJJJIJJJJJJJJ
@699816/1
gtgggactgcttcacctgtggccggcggcacgcagacgccttgatgacct
+699816/1
C@CFFFFFHHHHHJJJJJJJIJJJJIJJJJJJHHHFFDDDDDDDDDEDDD
@2704246/1
ggcaggttgaactcacaccattcaatttaaaagaaactgggtgcgtgcag
+2704246/1
@@@DDDA=AFDFCGGGGGIIGIICCEHGCHGHIIGGHIIADG@FH?DBGD
@6811705/1
gcactgagtgacggcacctccgacactgaggtcacggtactcgcggtaca
+6811705/1
CCCFFFFFHHHHHJIJJJJJJJJJJJIJJJJIJJJJJHIJJJJJJHHFFF
@6811782/1
gcacgcgcttgggcagagggaatct
+6811782/1
@@@DD<DAFAB?FGBGFF;GD>FH9
@2704409/1
ctgcttcacctgtggccggcggcacgcagacgccttgatgacctccactt
+2704409/1
CCCFFFFFHHHHHJJJJJJJIJJJJJJJJHHHFFEDEEEEEDDDDDDDDD
@4770624/1
gtcataatcttcagatactccaaagcattctgggctgcagatgactgtgc
+4770624/1
CCCFFFDFFHHHHJJJJJJJJIJIJJJJJIJJIIJJJIJJJIJJIIIIJJ
@700114/1
gttattattacagcatacataataaaattagaggaagtaggtgctgggcc
+700114/1
CCCFFFFFHHHHHJJJJJJJJJJJJJJJJJJJJJJJIHIJJGHIJJJJIJ
@1688918/1
ctgtggccggcggcacgcagacgccttgatgacctccactttgatgatct
+1688918/1
@@@DFFFFFHAFHIIIIDEGIGIIFE<ACCCDFFDCDEEDDDC@CCDECD
@5801823/1
cggcacctccgacactgaggtcacggtactcgcggtacatgttgtgtaca
+5801823/1
CCCFFFFFHHHGHJJJJJJJIJJJJJGIJJJJJJJHIIJJJJJJJJHHH?
@7331166/1
agagggaatctgattgtgctgttgtggaactgcttcacctgtggccggcg
+7331166/1
@@;DDDDDHHDHFEGFCDHGGGGIAGGIIIAGHGIIIIIGEFHIIIIIGH
@3781089/1
gtacatgttgtgtacacctgagcgagactcataacgcagccagatgccaa
+3781089/1
@@@FDDEDHHBFHIIAAAFFEGIIGIIJJJIIJIIJJJJJJJJJJJJJIG
@4255138/1
gcagttccacaacagcacaatcagattccctctgcccaagcgcgtgcacc
+4255138/1
CCCFFFFFHHHHHJJJJJJJJJJJIJJJJJJJJJJJJJJJIJIJGIJJJJ
@7331439/1
ggcacctccgacactgaggtcacggtactcgcggtacatgttgtgtacac
+7331439/1
CCCFFFFFHHHHHJJJJJIFHGGIIDGIIEHJIIFHIJIIFIIIIJIJ==
@1173594/1
gacgatttcaccagtggtcttcttgaacttcttcaattgacgcaagaagt
+1173594/1
C@CFFFFFHHHHHJHJIJIIJJJJJJJJJJJJJIJJJJJJJJJJJJIIJ<
@3273450/1
gttaagaggtgttacctgcaacttggccaggttagggccaacagattgtt
+3273450/1
CCCFFFFFHFHFHJJJJJJJEHIHJIGHGGHIIGCGIDIIJJJIHIIIAG
@2213565/1
tgttgaggcgcttgtggtggtgcacgcgcttgggcagagggaatctgatt
+2213565/1
C@CFFFFFHHHHHJIIJJIGEGHGIIIIJJJGIIIIIIJIGHGHFFFFDF
@111683/1
cgcttgtggtggtgcacgcgcttgggcagagggaatctgattgtgctgtt
+111683/1
CCCFFFFFHHHHFGIJJJJJJJJJJJJJJJJJJJJIJJIGJJJJJJJJJJ
@3273478/1
cgcaagaagtaccagaaacgggacttagccacaatctggtctggagagaa
+3273478/1
@@@DDFDFDABCFEIGIGHGIG@FGHIGGIIIJGHEHIEDGFGIDH;DGI
@1173938/1
cactgagtgacggcacctccgacactgaggtcacggtactcgcggtacat
+1173938/1
CCCFFFFDHHHGHJJJJJJJJJJJJJJJJJJIJJJJIIJJJJJJHHFFFF
@1174075/1
ggaagtaggtgctgggcctcttgtatgcgaaggtgttgaggcgcttgtgg
+1174075/1
@@?DFADDDAFFHGIIHHIGEIGHDHGEGDEFE1C?BGFGGCFFFGHFHG
@4255642/1
gccagatgccaaagttcttgatcttcactgggctcttctctgggatttcc
+4255642/1
CCCFFFFFHHHHHJGIIIJJJJJJJJJJGHIJIJJIIJIIIJJJJJJJJJ
@7332024/1
gtttttaaactattttttcaatgccctaagtgagtatacatctattaaat
+7332024/1
@?;DDD?:ACFFFD>DDGC<FF@G@BG?;CCEFF9DFHGEGIIEGIIGAD
@3274171/1
ggttcaccaagctagtggcgttgatgtcgcaagatagtgagacattcact
+3274171/1
CCBFFFFFHHHHHIJGHIJJJJJJJJIJJJIJJJJJJHIHIHIJJJJJJJ
@3274315/1
gagactcataacgcagccagatgccaaagttcttgatcttcactgggctc
+3274315/1
CCCFFFFFHHHHHJJIJJIIIJIIJJIJIFHIJIJJJJJJIIJJGHHIIJ
@112457/1
gttataaagcatagcccgaagtgctattggcacacaggcataatgccata
+112457/1
CCCFFFFFHHHHHJJJJJJJJHIJJJJJJJJJJJJIJJJJJJJJJJJJJJ
@3782662/1
aggaagtaggtgctgggcctcttgtatgcgaaggtgttgaggcgcttgtg
+3782662/1
CCCFFFFDHHHGHJJIIIJJJIJJHIJJIIIIJJGGIJGHHIGJJIIIII
@112603/1
tgtggaactgcttcacctgtggccggcggcacgcagacgccttgatgacc
+112603/1
@C?DFFFFHHHHHJIJJJHIGIHJJJIIJJJJJHHHFFDDDDDDDDDEDD
@3782965/1
cacggtagcactgagtgacggcacctccgacactgaggtcacggtactc
+3782965/1
CCCFFDDAFHHGHGHHIDG@D@FHIG?FGGGHG@DH?BFGFIIEIGEGG
@7332582/1
tgtacacctgagcgagactcataacgcagccagatgccaaagttcttgat
+7332582/1
??=DDBA=ADFDDIEG@FHHIIIHIIDGGBHGHGID>GHBFGBBDHGIGC
@4256623/1
cagcatacataataaaattagaggaagtaggtgctgggcctcttgtatgc
+4256623/1
CCCFFFFFHHHGHJJJJJIJJJJJJJJHIJJHHIJJJJJJJJJJJJJJJJ
@1175443/1
gggaactatgtggttaaaaccaaaaatttgccggaagtcactattccacg
+1175443/1
CCCFFFFFHHHHHIJJJJJJJJJJJJJJJJJJJJJJJHHIJIJJJJJJJI
@7333016/1
cacggtagcactgagtgacggcacctccgacactgaggtcacggtactcg
+7333016/1
CCCFFDDFGHHHGJJJJJJJJGIIJIIJJIJIJJJJJJIJJJJJGHIIJH
@5314574/1
gactgatcagccggagcagctccggtaagtttgtcgagtagagccttagc
+5314574/1
CC@FFFFFHHGHGJFHIGJJJIGHICBGEDGIIDFHFGFFGGIJGIJGHJ
@1689236/1
aggcgcttgtggtggtgcacgcgcttgggcagagggaatctgattgtgct
+1689236/1
@CCDFFFFHFHHHIHFFHJJJJGJJIIJJIJIHIJJECHGIIEGEDEHFE
@113338/1
gtggtcttcttgaacttcttcaattgacgcaagaagtaccagaaacggga
+113338/1
@@@DDFFFFDFFABHIIBHHCE@HHIHHIIEFBFGEDFFGGGEGBHGID:
@1689262/1
cacggtactcgcggtacatgttgtgtacacctgagcgagactcataacgc
+1689262/1
CCCFFDFFHHHHHJJIJIJJHIGIJHII??BGGJJJIGHIIIJJGHJJJJ
@113464/1
ctccaatcctttactcgaatagtcttttctaacttgaacagtgcgatgtt
+113464/1
@@CDFEFFHHHHGGBFGEEDFBCHEIGIECHIBBFHIIIIG:?D@DHEHG
@2705184/1
tgtggaactgcttcacctgtggccggcggcacgcagacgccttgatgacc
+2705184/1
CC@FFFFFHHHHHJIJJJJJJJJJJJJJJJJJJHHHFFDDDDDDDDDEDD
@2705202/1
gcgtgcaggatcctcgtcattgcctggcatacaaggc
+2705202/1
1=8=BDDD?ACFDBBGFF@@>F<F9@1CAF<DA9<D9
@700887/1
gcttcacctgtggccggcggcacgcagacgccttgatgacctccactttg
+700887/1
CCCFFFFFHHHHHJJJJJJJJJJJJJJJHHHFFDEEEDEEDDDDDDDDDD
@113777/1
gatactgcaaacatgccagttataaagcatagcccgaagtgctattggca
+113777/1
CCCFFFFFHHHHHJJJJJJHIJJJJJJJJJIJJJJJJJJFHIIJJJJJJJ
@113856/1
gggcctcttgtatgcgaaggtgttgaggcgcttgtggtggtgcacgcgct
+113856/1
@@CFFFFFHGHHHIHIGIHIAEFHGIJIFJJEIGIJIGIHHIJJJIJGFF
@4771385/1
cgcaagaagtaccagaaacgggacttagccacaatctggtctggagagaa
+4771385/1
?@@D?DDDFAFBFBEHGIGGGEAGHEHBEFHABHHEICHHGGEGIIIIII
@2705495/1
cagcatacataataaaattagaggaagtaggtgctgggcctcttgtatgc
+2705495/1
@@@DFFFFHDDDHHIIIIIIIIIIJGGACHCAFFHIIIIGFHGHGFCIGA
@701215/1
ctgtgacttgtagtcaaggtggagattttactatctttcaagtcggcata
+701215/1
CCCFFFFFHHHHHIJIJIJFGIHJHJJJJJJJJJJJJJJJJJIJJJJJJJ
@2705681/1
gctcgcttggcttgagatttgttgcgaccgatgccataaacagtgtgctg
+2705681/1
@@@FFFFDHDFHHGGHEEFGH@GAFBFADA:AAGHGHGGIIGG@@CC=EE
@1690166/1
cctgagcgagactcataacgcagccagatgccaaagttcttgatcttcac
+1690166/1
?;?DB:=@@D:FAE?AEEFGIAG:??FBBG@D????99D?F<?DFIEI@F
@4257684/1
agagacgaagcgcgcgttctcatgtaatttttaatgttttcc
+4257684/1
@?=AD;D:@<<C<E8?DA1?999B?88BFECF@@<CFICE7C
@2214168/1
gaggaagtaggtgctgggcctcttgtatgcgaaggtgttgaggcgcttgt
+2214168/1
@@@DDBADHFH?DGIHGIEFHGIJJHHIJJJIIGG?DGIIJJIIGEHIEC
@6300370/1
gccagatgccaaagttcttgatcttcactgggctcttctctgggatttcc
+6300370/1
CCCFFFFFHHHHHJIIJJJJJJJJJJJJJIHJJCHIJJJJJJJJJJJJJJ
@7334239/1
gtagcactgagtgacggcacctccgacactgaggtcacggtactcgcggt
+7334239/1
CCCFFFFFHHHHHJJJJJJJJJJJJJJJJJJIJJHIJJJJFIJJJIJHF=
@6300480/1
gaggaagtaggtgctgggcctcttgtatgcgaaggtgttgaggcgcttgt
+6300480/1
C@@FFFFFFHHFFHIJHJIIJJJJIJJJJJJIGHI:BDHIHIJIGIJJJG
@4258023/1
gttgcggtctttgtataccttcaggtgatcgaacatcatgtcttcaaact
+4258023/1
@@@DBAADAAFDDHDBFDBFH;@FH2?EF>B@;;@>FDF??BFD>9?@<F
@1690766/1
gtcttcttgaacttcttcaattgacgcaagaagtaccagaaacgggactt
+1690766/1
CCCFFFFFHHHHHJJJJJJJJJJJJJJJJJJJJFGIJJJJJJJJJJIIJJ
@1690777/1
gcgccattgacatgtatagatgtcggactcgtgacgtcgtaagcgcatgc
+1690777/1
CCCFFFDFHGHHHJEHIIJJJJJJJIIJJJJHHIGIGHGHGHBFHGHHGE
@4772143/1
gggaagtggtgataaagataagtataggctcaaaacctaacgacatcaat
+4772143/1
BCCDFFDFHFHHHJJJJJJJJJHGJJJJJJJJJJJJJJJJJJJJJJJJJI
@702069/1
gcgcttgtggtggtgcacgcgcttgggcagagggaatctgattgtgctgt
+702069/1
@??DFDFFFHDCF@?AEFHBFDFDHIGDDGDFHIIIEHHIGEDH=DHGI.
@1690993/1
aaatgataatgatatttgaacaagaacaatacacggagtaaacataatac
+1690993/1
CCCFFFFFHHHHHJJJJJJJJJJJJJJJIIJJJJJJJJCGIIJJJJJIJJ
@2706701/1
gcacgcgcttgggcagagggaatctgattgtgctgttgtggaactgcttc
+2706701/1
@<@DDDDFHFFHDIJIHIIGEHIIGFIGEDHFEFHBFFHHEGIJGHGHIJ
@4258327/1
gtgcacgcgcttgggcagagggaatctgattgtgctgttgtggaactgct
+4258327/1
CBCFFFFFHHHHHJIJJJJJJIJIJJJJIJIJJJJIJIJJIJJJJJJJJI
@1691178/1
gtgctgggcctcttgtatgcgaaggtgttgaggcgcttgtggtggtgcac
+1691178/1
CCCFFFFFGHHHHJJHJJJJJJJJJEGHHIIJJJJJJJJIJJJJJHIJJJ
@4772352/1
gtgcacgcgcttgggcagagggaatctgattgtgctgttgtggaactgct
+4772352/1
CCCFFEFDHFHDHGGGEHBFGGAGIIHGIIGICHGDHGFGBBFEEHFEHE
@1691245/1
caccagtggtcttcttgaacttcttcaattgacgcaagaagtaccagaaa
+1691245/1
CCCFFFFFGFHHHJJJEGIJJJJJJIJGIIIGIIJJJJIJJDHIJJIGIJ
@702414/1
agaagatcctcatcttgtatagaggaggcttgggctcgctctccgaaggg
+702414/1
CCCFFFFFHHHHHJJIJIIJJJJJJGJJJJJEHJIIIIJGJIIJJIIGII
@6301055/1
ggactgctgccaattcactgttcattacctgtgaaaactgcccctc
+6301055/1
CCCFFFFFHHHHFIJJJIJJHHHIIJJJGHHHIGIIGHJIJJGGII
@702545/1
gcttcacctgtggccggcggcacgcagacgccttgatgacct
+702545/1
@<@DDDBDHHDFH@GHEBHGDF:FAB>6CAEBDC<@@>CC33
@3275479/1
gtcgaacccaaaaatgtaattaacttttttttgtctgtttgtctgtttgt
+3275479/1
CCCFFFFFHHHHGJJJFHIIJIIIIJJJJJJJJJJJJJJJJJJJJJJJIG
@2707092/1
ggctctgtgcctggctcccatgtcacggtagcactgagtgacggcacctc
+2707092/1
?;@:DDDDFAF:<3CBEGIIIFFHHIEGGDFGIIFFFI4?FGFE@@@7BF
@5804658/1
gcctcttgtatgcgaaggtgttgaggcgcttgtggtggtgcacgcgcttg
+5804658/1
CCCFFFFFHGHHHJGIHGIGHGIFFH;CGIIJJJIHGC@F8@FFHIH>DB
@113988/1
cagcatacataataaaattagaggaagtaggtgctgggcctcttgtatgc
+113988/1
CCCFFFFFHHHHHJJIJJJJJJJJJJJHHIIHGHIJJJJJJJJJJHIJII
@5314978/1
catcaatttatcttcaaatgacgacaccacagttccagtctcaggcacat
+5314978/1
@@@DDDDDHHHBDFBFGG?A?IBG@GGGDGHHBGGFEHHHGIIGDEGGGI
@3276152/1
gcactgagtgacggcacctccgacactgaggtcacggtactcgcggtaca
+3276152/1
CCCFFFFFFHHHHJJJJJJJJJJJJJJJIJJHIJJJJHIJJJJJJHHFFE
@114359/1
gtcagctgttccacttcatcatcagggatcttgccgtcattgcagacggt
+114359/1
CCCFFFFFHHHHHJJJJJJJJJJJIJJIJJJJJGJJIJJJJJJJJJJJJ@
@5315091/1
cggcaccactcccgggtgaggatgcactacatttccgtccatcattttgt
+5315091/1
B@@FFFFFHHGHHIIGEHG@9EFHIJJJJIJJJJIIIFGHIGHJJJJJJI
@1692131/1
gtgctgggcctcttgtatgcgaaggtgttgaggcgcttgtggtggtgcac
+1692131/1
CCCFFFFFHHHHHJJJJJJJJJIIJEGHIJHJIIJJJJJIIJJJJGHJJJ
@6812835/1
agttcttgaagcacagacacaggtgtcttcaacggaagagattccatttc
+6812835/1
BC@FFFFFHHHHHJJJIIJIJIJHHHHGIJIJJJJJJIJIJJJIIIIJIJ
@5315512/1
gtgacggcacctccgacactgaggtcacggtactcgcggtacatgttgtg
+5315512/1
@@?DFDADHHFDFIIGIIIIIIII?DGGIGDGGGGGGIIAEEEEECFDCD
@5805809/1
cacagttccagtctcaggcacattgccattagtagactgatcagccggag
+5805809/1
@@CFFFFFHHGFFJJJJJJIIJIIIIJJJJJIHIHCHIIIJJJJIJJJIJ
@5315648/1
gacgcaagaagtaccagaaacgggacttagccacaatctggtctggagag
+5315648/1
CCCFFFFFHHFHGJJIGIGIHGGBAGHHIFHIIGIIIIIGGIIJIJJJGI
@2708481/1
gtggattttaatgttattattacagcatacataataaaattagaggaagt
+2708481/1
=@@DDDDDFA<DB<C@GFFHIEE<C3C?:<BF>DH9:?E<FDD4?FGFGG
@3277443/1
gcatctatagatgtcggtggcgcacagggcacgcttgcgcatgacatcta
+3277443/1
CCCFFFFFHHHFHJIII@FECEHGIGGEIHEHIGHIIJIIAEHEGGGHCF
@6301524/1
tgttgaggcgcttgtggtggtgcacgcgcttgggcagagggaatctgatt
+6301524/1
CC@FFFFFHHHHHIIJJJJJJJJJJJJJJJJJJJJJJJJJHHHHFFFFFF
@1692943/1
ggcaggttgaactcacaccattcaatttaaaagaaactgggtgcgtgcag
+1692943/1
@@@B=DBDDDDHFBFEFEGCHHD><F>HDHCGC=GGGHDH???DD?DEHG
@5806416/1
tgtggaactgcttcacctgtggccggcggcacgcagacgccttgatgacc
+5806416/1
@CBFDFFFHHFHHJJJJJJJJGJJIJIJJJJIJHEHEFDDDDDDDDDDCD
@2709109/1
atacataataaaattagaggaagtaggtgctgggcctcttgtatgcgaag
+2709109/1
CCCFFFFFHHHHHJJJJJJJJJJHJJJHIIJJIJIJJJJJJJJIJJIGHI
@2709117/1
tcaccagtggtcttcttgaacttcttcaattgacgcaagaagtaccagaa
+2709117/1
@@@DDDD4CAFBFIIGG>FEEHHFHIIIIIIEHGGIIIEEHI?BBFF@BE
@3277807/1
gtcacggtactcgcggtacatgttgtgtacacctgagcgagactcataac
+3277807/1
@@@DDDDDHFFHDHJIGIIGGIGIIHEHIJDGHGIGGGHBHIJJJJJJEI
@1177687/1
agcatacataataaaattagaggaagtaggtgctgggcctcttgtatgcg
+1177687/1
?<8ADD8BBFFBFIF?DEFFIACA?CBEBAEFEGFGIIIFDFGEFGEIII
@2215628/1
gccagatgccaaagttcttgatcttcactgggct
+2215628/1
@CCFFFFDHHHHFJDHIIIHAFHHIHIGIHCEGC
@5806796/1
ggcagagggaatctgattgtgctgttgtggaactgcttcacctgtg
+5806796/1
???DD1=B?1:BBD?<<<C3A?<A<99<??E<199:D?1BBD<B?<
@6301881/1
gagtcatattatgtgagtacgaagcattgtctgtttataaaataattaac
+6301881/1
@<@BDFFFHHHHHDFEGFHGIJJGHGHHH?FGGHHIGHHIGIIJIIIHEG
@2709429/1
ctgtggccggcggcacgcagacgccttgatgacctccactttgatgatct
+2709429/1
CCCFFFFFHHGHHJJJJJJJJJJJHHHHFFFFFFEEDEEDDDDDDDEEDE
@1177881/1
ccacaatctggtctggagagaagatcctcatcttgtatagaggaggcttg
+1177881/1
@@;DB?:DF??<AGB?FD3C:A<322<<CA?FG@CFBG<G<9?00?DBGF
@5806990/1
cgggctctgtgcctggctcccatgtcacggtagcactgagtgacggcacc
+5806990/1
CCCFFFFFHHHHHJJJIIJJJJJJJJJJJJFHIIIIIJJJFHIJHIJJJJ
@5316586/1
gtgcacgcgcttgggcagagggaatctgattgtgctgttgtggaactgct
+5316586/1
CCCFFFFFHHHHHJJJJJJJJJJJJJJJJJJJJJJJIJJJIJJJJJIJJJ
@4258700/1
gccagaatctagacatgcacagctcttgcagccatccaacaggattgccc
+4258700/1
@@@FFDFDHHHGHIIGHJJJJJJJJJJJJIIHHIIJJJJJJJJGIJJJJJ
@6814217/1
acggcacctccgacactgaggtcacggtactcgcggtacatgttgtgtac
+6814217/1
@@@FFFFFFHHHHJIIIIIJJIIEIJJFHIIJJIGG;FBHHGIJIHHFFH
@4258927/1
atttcaccagtggtcttcttgaacttcttcaattgacgcaagaagtacca
+4258927/1
@C@FFFFEGFCDDGGGIGIGHHIHEIHIJI>E>F@BGGIJJEHEIGH>BD
@3783968/1
tgaggcgcttgtggtggtgcacgcgcttgggcagagggaatctgattgtg
+3783968/1
@@@DFFFDHHFFDHBHGHHFGHGHHJ<DHFHIGIGIGI>EECHHEFBE;?
@703293/1
cagatgcaatttcttgcaagaattgcacaaagttgaagtccttgttgtta
+703293/1
CCCFFFFFHHHHHJJJJJJJJJJJJJJJJJJJIJJJJJIJJJJJJJJJJJ
@4259070/1
acggcacctccgacactgaggtcacggtactcgcggtacatgttgtgtac
+4259070/1
CCCFFFDFHHHGHJJJJJJJJIJJJJJHIJJJJJJJHIIJJJIJJHHHHH
@115485/1
gtgctgggcctcttgtatgcgaaggtgttgaggcgcttgtggtggtgcac
+115485/1
@C@FFDFFFHGHHIIJIGIGGGIGI:CHGFEGHGIFGHJIGHJJB;;CGE
@7876082/1
[truncated: 1,824,954 more chars]
