# Supplementary material for: Identification and comparison of key RNA interference machinery from western corn rootworm, fall armyworm, and southern green stink bug
Source: PLoS One. 2018 Sep 5;13(9):e0203160. doi: 10.1371/journal.pone.0203160 (PMC6124762; doi:10.1371/journal.pone.0203160)
Supplement: S2 File — (TGZ) [file pone.0203160.s012.tgz › data/fastq/faw/5_Sixth-instar_SIX_Rep3_aligned.fq]

@2750926/1
ggcagagggaatctgattgtgctgttgtggaactgcttcacctgtggccg
+2750926/1
@?<BD;B??8DFFFEFEGE<AHDB<ACACB:ECC?C?CGIIE??GA??G?
@5489258/1
cttcaatatccacataagtaacttcaaatgattgctcagatgcaatttct
+5489258/1
CCCFFFFDFGHGFIJIJIHHIJGJJIJJJIJJJJJIJJIEHIJJJJJJJJ
@5489471/1
ggaagtaggtgctgggcctcttgtatgcgaaggtgttgaggcgcttgtgg
+5489471/1
CCBFFFEFHFHHHJJJIJJJJJJJJJJJJIJJJFGGHIHJJHJJJJJGIJ
@1618/1
gcttcaacagcttgttagcttgccattgtcctttcctaggagtgactttc
+1618/1
CCCFFFFFHHHHFIHIJJJIJIIIJJJJJJJJJJJJJJJIDHGGHHJJII
@5489711/1
ggtacatgttgtgtacacctgagcgagactcataacgcagccagatgcca
+5489711/1
BCBFFFFFHHHGHGHIHIJJJJJJJIJJIJJJJJJJIJJJJJJJJJJJJJ
@4801279/1
gtcacggtagcactgagtgacggcacctccgacactgaggtcacggtact
+4801279/1
CCCFFFFDFHFHHIIJJGHGHIEGIGIJJIEEIGHIGHICCFHIIJ@DHF
@2257/1
ggcacagttcctcgacgagcaagtagttcttgaagcacagacacaggtgt
+2257/1
@@@D;DDDDHAFH?EFAH@GHII@F>D@GGHGG>DHCHGEIGIFF>2/88
@4801958/1
ctggctcccatgtcacggtagcactgagtgacggcacctccgacactgag
+4801958/1
CC@FFFFFHHHHHJJJIJEGHJJJJJJJGHIJIJIJJJJJJJJJJJJJJI
@4801980/1
ccgcaatgttggagcttggtacaaagcaaaggtcgggcagttcgtcaaca
+4801980/1
CCCFFFDFCFHHHIIIJIIIGIJJFIIJIEIJDFIIFIJJHIJIGIIJJI
@697601/1
aggaagtaggtgctgggcctcttgtatgcgaaggtgttgaggcgcttgtg
+697601/1
=??ADBDDFHCFHBFGEGBGGDHIEHIIIIIIIG0B?BFHIEEIIIEG@D
@697737/1
gggaatctgattgtgctgttgtggaactgcttcacctgtggccggcggca
+697737/1
CCCFFFFDDBFDHHHGHIIGIIEGIIIEDHIIIGEHIIIIGEHIGIIGFD
@2068342/1
gggctctcaggcaggcaagatgggcatagtaggtaggcgtagggtaagac
+2068342/1
CCCFFFFFHHHHHJJJJJJJIJJJJJJJJIJJJDHIJJJHIJJIGGIJII
@698091/1
ccaaattcttcttcttcagccggctttggtggttctttggctgcctctgg
+698091/1
CCCFFFFFHHHHHJJJJJJJJJJJJJJJJHJJJJJJJJJJJJJJJJJJJJ
@698157/1
gacgcaagaagtaccagaaacgggacttagccacaatctggtctggagag
+698157/1
@@CFFFFFGDF<CGGIJIIGIIIDHIIIIIJGIHEIGHIIGIIIJIFHGG
@698279/1
gtggaagatattctagggaactcctcaaaaatcaacataatgagctctgc
+698279/1
@@@FFEFFHHBFHIHIG<@GIIIGGGHHGGDEEGGEGID@CFEHEIHC@B
@698686/1
tgatctgtttcttggcatctatagatgtcggtggcgcacagggcacgctt
+698686/1
CCCFFFFEHHHHHIGJIJIJJJJJJJJJJJJHIJJJJJJJIIJJIJJIII
@4111101/1
gtgacggtgcctctgtaggagtttcgggctcgggtttactagcctcctcc
+4111101/1
CCCFFFFDHHHHHJJJJJJIJIIIJIJJJJJJJJFHIJJIJJJJIJJJJJ
@698985/1
gccgtttctgagattagcgcgcacagacgaacagacaaacagacaaacag
+698985/1
CCCFFFFFHHHHHJJJJJJJJJJJJJJJJGGIJJGIJJJJJJJJJHHHHE
@699359/1
cgctaatctcagaaacggctgatccgagttggatgcggttttcacgaata
+699359/1
CCCFFFFFHHHHHJJJJJJJJJJJJJHIGHIJGIIJJJFHJJJJJJHIIG
@2069572/1
gtgatctgtttcttggcatctatagatgtcggtggcgcacagggcacgct
+2069572/1
@@CFADBD?CFFHIIIGGHIIEHEIDGHEEHI?FD>DGAF<BG=FGIDBG
@6171549/1
cctcaatctgcaccagttcatatttgggcacagttcctcgacgagcaagt
+6171549/1
CCCFFFFFHHHHHJJJJJJJJJJJJJJJJJJJJIJJJJJJJJJJJJJJJF
@4112309/1
ccaactgtcctccggtactaacgatcaaatcgatcatgggtccataatca
+4112309/1
CCCFFFFFHGHHHJJGIIJIJJJJJJDGHGHHIIJIJIIIDFHIJJJJJJ
@1384698/1
gggcagagggaatctgattgtgctgttgtggaactgcttcacctgtggcc
+1384698/1
@@CFFFFDHFFHHIJCGFGHGHGHEEGHHIGIIJJJJJJJGIJFHIEHEH
@6172763/1
gcactgagtgacggcacctccgacactgaggtcacggtactcgcggtaca
+6172763/1
CCCFFFFFFFDHFGGGIJIJIHIFIJJIIJIDGGEHGCEGHIIFFHHEFF
@4112787/1
gtatgtttatgctcttgacctacttgtagacacg
+4112787/1
=:8?DBD?F<A<D?<:E9A?C<C<BDA<A9CHB8
@4113307/1
gttgaccaataatgggttaatcagactatagttagtatagttataagact
+4113307/1
@CCFDEFDHHHBHIJJCGHIJJJIJJJJGGHEFIJEHIJIIIJJJJIEIH
@6852495/1
ctgtgatctgtttcttggcatctatagatgtcggtggcgcacagggcacg
+6852495/1
CCCFFFFFHHHHHJJJJJJJJJJJJJJJJJIIJJEHIIHIJJJJJJFIJJ
@2752822/1
ctgcacttggtggtccacaaacattataatagcgttgtctaacgtcggat
+2752822/1
CCCFFFFFHHHHHIJJIIJJJJIJIJJJJJJJIIHIJJJJIJIJJJIJHH
@6852754/1
gtgctgggcctcttgtatgcgaaggtgttgaggcgcttgtggtggtgcac
+6852754/1
CCCFFFFFHHHHHJJJJJJJJHJJJEGHHIIJJJJJJJJJJJHIJGHIJG
@6853058/1
gttgtggaactgcttcacctgtggccggcggcacgcagacgccttgatga
+6853058/1
BCBFFFFFHHHHHJJJJJJJIJIJJJJJJJJJJJHHFFDEDDDDDDDDDE
@3646/1
ggagtgactttcccgtttccaatctccaagacaggaggctccagtacttt
+3646/1
@@@FDADEHHHHHJIIGGGGEEHIIEGCFHGGHG?EGGGGCHGJGGHIIJ
@4114/1
cttcatcatcagggatcttgccgtcattgcagactgtgtggtagcgggtc
+4114/1
CCCFFFFFHHHHHJJJJJJJJJJJJJJJJJJJJJJJHIHIJGHIJJJJHI
@4752/1
tatatatttaccctagactgtactcgtacttactattaaaacatctgaca
+4752/1
?@@FFFEBFBHHHGAGHIIGGGIAEFBFHGHADG@FAEHGGCEHCB?FGE
@3432076/1
tgggcctcttgtatgcgaaggtgttgaggcgcttgtggtggtgcacgcgc
+3432076/1
CCCFFFFFHHGHFHIGGBGHIFGIJJHIIIIJJJJIIIFIIHIJJJJEHF
@5132/1
atggatttaggagcacgtgcagtaggaaccacagccgttggcgtcgattg
+5132/1
CCCFFFFFHHHDHIJJJJJJJJJJJJJJJJJJIJJJJJJJJJJHJJJJJI
@3432678/1
ggaatctgattgtgctgttgtggaactgcttcacctgtggccggcggcac
+3432678/1
CCCFFFFFHHHHHIJJJJJJJJJJJJJJJJJJJJJJJJJJJJJJJJJFFD
@4803551/1
gtgctgggcctcttgtatgcgaaggtgttgaggcgcttgtggtggtgcac
+4803551/1
CCCFFFFFFDHHHJJJJJJJJIIIJFHIIJIJJIJJJJJIJJIJJHIIJI
@700400/1
cggccttcaaactgaacctaggtaatccctttatttcttctttaatagga
+700400/1
CC@FFFFFHHGHHIGIJJJIIJHHGIJJJJIJJJJJJJJJJJJJJJJEGD
@5491328/1
gcctccttgatgcattgcgtcagaatgcccacctcacgttccgccaattg
+5491328/1
@@@DFDDFGHFHHEGGJJEFGIGHHHJIIJIGHIIGHIGGHBAFHIIEEI
@4805115/1
ggcgcttgtggtggtgcacgcgcttgggcagagggaatctgattgtgctg
+4805115/1
CCCFFFFFHHHFHIGGHIJJIJJJJIIJJJJIJJJJIIIJIIIIGGHJJH
@6173421/1
gcctgtcattgttgctctgcgtcggtatacacttggggaaagcctcctca
+6173421/1
@?@FFDBDFHHHGIIIIIGEDHHGIIIGGHCHDHCG?@?D=FHIIIIGGA
@6174151/1
gtgctgttgtggaactgcttcacctgtggccggcggcacgcagacgcctt
+6174151/1
@@@FFFFFHHHGFIJIIIIIJIJIEEB?DFHGII@GGHHFFDDDDDDD<;
@5492772/1
gctctgtgcctggctcccatgtcacggtagcactgagtgacggcacctcc
+5492772/1
@@@FDDDDHHF?BGG@EGDBFCAEHEG<:C9FHDGDGHCHH;?@D7CCGG
@6175095/1
gccagatgccaaagttcttgatcttcactgggctcttctctgggatttcc
+6175095/1
CCCFFFFFHHHHGJBHIJJJIJJJJJJJJJGEGHHIJJJJJJJJGIIJJJ
@6175303/1
gttcgcgtacttttcaaggaacatttgagtggttccttttagtaaaaaat
+6175303/1
CBCFFFFFHHHHHJIGIHJGHGGGIGCFHHGHHGIJIGIIBGGIGEGCFG
@5493548/1
gtcggcataacgggccgcgactccgccctcttcctcgggttggaatgatt
+5493548/1
;@@DDDAD:CBFHBB?EB<D7<AFCFHHI=7?>?CDBB>;A8?;5@>>CC
@5494286/1
gtgatctgtttcttggcatctatagatgtcggtggcgcacagggcacgct
+5494286/1
CCCFFFFFHHHHHJEBHIJGIIIEIHIIIJGEHEHIEGIIIHIJGHIJIG
@5494852/1
ccgccgcttaaaagataggtaccgatgagcgcttccacgcaatcggcaac
+5494852/1
CCCFFDFFHGHHHIJGIJJJIJJJGIIGIIJGJIJJJIJJJJJJJHHHFF
@1387646/1
gtgagcacgggctctgtgcctggctcccatgtcacggtagcactgagtga
+1387646/1
CCCFFFFFHHFHHJJJJJJJJIJIJJJJJJJIIIJJJDHIJJJJJIJGHI
@3433854/1
ctctgttgcgaatatatgaagcgtgagacaatgcctccaataagaatgag
+3433854/1
CCCFFFFFGHHHHJJJJJJIJJJJJJJJJJJJJJJJJJJJJJJJJJJJIJ
@3434362/1
cagccattcccaactgtcctccggtactaacgatcaaatcgatcatgggt
+3434362/1
CCCFFFFFHHHHHJJJJJJJJJJJHIIJJJJJJJJFHIGGGHIIJJIJJB
@3434381/1
gcctcttgtatgcgaaggtgttgaggcgcttgtggtggtgcacgcgcttg
+3434381/1
CCCFFFFFHHHHHJHIIJFHIIJJJJIJJJJJIJJIJJHIIJJJJJHFFD
@1389660/1
agaggagtgagagtctggccagtctttggaagatgatggtgtttgtcttg
+1389660/1
?@@DDFFAFHHAHBCEGIJJGGGHIGGCHHIGJBFAGEG1:D1BF8DFEH
@7533357/1
cctgagcgagactcataacgcagccagatgccaaagttcttgatcttcac
+7533357/1
CCCFFFFFHHHHHJJJJJJJJJJJJJJJJJJJJJJJIJJJJJJJJJJJJJ
@4114275/1
ctcccatgtcacggtagcactgagtgacggcacctccgacactgaggtca
+4114275/1
CCCFFFBFHHDFHI?CFHEHGGIJAHFHGEHGHIJJIGIJIIJIIII@DC
@7533537/1
tatatatatactttttaatagttattacaaaaaataagcgagtcatttag
+7533537/1
CCCFFFFFHHHHHJJJJJJJJIJJJJIJIIJJJJJJIJIJIJIIJJJJJI
@4114539/1
ctggagagaagatcctcatcttgtatagaggaggcttgggctcgctctcc
+4114539/1
@@CDDDEFDHHDHECGEEHGHHIHGHIHCHEEGHIIIIGGFFGH:FFCHG
@1390546/1
caacgggattgcccatcaatttatcttcaaatgacgacaccacagttcca
+1390546/1
@@@FDFFFDFHHFIIIDHBDHEHHIIIGIGGH<FFBFGFGGIBFGDGEHC
@1391211/1
agccagatgccaaagttcttgatcttcactgggctcttctctgggatttc
+1391211/1
;?@DDDADDDBFHBDAEHII@HH@CHB<FH?C@=F?EG@F??DB;?DCFG
@6410/1
gttattgttatgtcgatgtcgaacccaaaaatgtaattaacttttttttt
+6410/1
C@CFFFFDHHHHHIJJJIIJJJJJJJJIJJJJJIIGIIJJJJGJJJJJJH
@6685/1
gtaatattattaaacgaagaacatgcggctgaattgcagcatcttgtcga
+6685/1
CCCFFFFFGHHHHJJIJJJJJHIIJIJJJJJJJJJJJJJIIIJJJIJGIH
@6839/1
ctcctcagtaggatggcaaagagacgaagcgcgcgttctcatgtaatttt
+6839/1
CCCFFFFFFHHHGGIGIJJJJJIJJIIJDGGIGIIFHHIJJJJHIJHHGH
@1393194/1
ccacaatatattcgtgaaaaccgcatccaactcggatcagccgtttctga
+1393194/1
?<@;DDADDFHD?EBBGGI@EG:@<AGGB<FDGHGIGHHGGH6;FGIII@
@2071580/1
ttcaaattcaaataaaatcactctgcaatcctgcctcacatgattcatcc
+2071580/1
CCCFFFFFHHHHHJJJJJJJJJJJJJCAFFGIIJJJJJJJJJJJJJJJJI
@4807743/1
gtgcctggctcccatgtcacggtagcactgagtgacggcac
+4807743/1
@@?DAB3;BCFFBHEHB<AFG8E=D?F>FFDE1??CBG>FG
@4808037/1
attacagcatacataataaaattagaggaagtaggtgctgggcctcttgt
+4808037/1
@CCFDFDFHHFHHFBGHHCDHGGIIHGI@GHFGHI?GGHGIIGIJJJJIG
@8711/1
ctataacaacgatcttgaacatattcgtattaatgtatcacacctagcat
+8711/1
??8DDDDD8D:ADE@E:EECBFEEFE;ADEBEEEDEEDDDIEEBDEIEDD
@2757456/1
tcataacgcagccagatgccaaagttcttgatcttcactgggctcttctc
+2757456/1
CCCFFFFFHHHHHJJJJJJJJJJJGHJJJJJJJIJJJJJJJJIJJJJJJJ
@2757597/1
ggcgcacagggcacgcttgcgcatgacatctatacatgccattggcgttc
+2757597/1
CCCFFFFFHHHHHJJJJJJJJJJJJJJJJJJJJJJJJJJJJJJJJJJIJJ
@2758274/1
gtcgagtagagccttagctgcggaatgcttagcttcc
+2758274/1
=?@D=A=;DFB>:CB<GBHICE8FA=BA9CDFCEGB9
@6178408/1
ggctgatccgagttggatgcggttttcacgaatatattgtgggatgctta
+6178408/1
CCCFFFFFHHHHHJJJJJJJJJIJJJJJJJIJJIJJJJJJJJJIJJJJJI
@5497759/1
ggagctgatgcttgctgggcctcagctgttggagctggttcagccttttt
+5497759/1
CCCFFFFFHGHHHJJBHHIJIGGGIIJJJJGGGIFIJJBEHIHIDGHEHI
@6179262/1
gcctggttctacctccaagagcctcttctaaagcaaacaatgagacctgt
+6179262/1
@C@FFFEEHHHHHI:CGICGGHIGGGIIJGIIJIJGIIFIJIJJIGEGGB
@2072491/1
cacggtagcactgagtgacggcacctccgacactgaggtcacggtactcg
+2072491/1
@@@FFDDFHFHHHJBCDGIGGIHGIJIJIJIIJJIJIIFFDGIG@CBHHH
@6856288/1
gtcgtttaagaggagttcagtgacatacacacgtacagaagaattatata
+6856288/1
CCCFFFFFHHGHHIJGHIJJIJJJJJJJJJJJJJJJJJJJJGGJJJJJJJ
@1393621/1
ggattttaatgttattattacagcatacataataaaattagaggaagtag
+1393621/1
?@;?DDBD?FFFHDGIGBIEHIEGEGGGDFAF@FAFHEEBGE@>8CEFGG
@6857354/1
gctgggcctcttgtatgcgaaggtgttgaggcgcttgtggtggtgcacgc
+6857354/1
?@@DD?DDFHHGHJJJJJJEEGH:EFEHIDGIIIJJJHII=C?GGGEDHB
@2073835/1
caaatggaaaaaaaaattggtgaaaagaatcacaagtaagatactgcaaa
+2073835/1
@@@DDA;??<;?CEGED@4CCB9<DDG=D@4?DFB@/>FFCF>===C>7=
@2074005/1
cttatttccgacccacaaacaattaagccttgggtaccgtagcctgtaat
+2074005/1
CCCFFFFFHHHHHJJJJJJJJIJJJJJJJJJJJJHIJIJJJJJJJJJJIJ
@705477/1
cacggtagcactgagtgacggcacctccgacactgaggtcacggtactcg
+705477/1
CCCFFFFFGHHHHHJEHIJIJBGHIJJJIDIIJJJIIIHHIJJJHJJJJG
@2074176/1
cacggtagcactgagtgacggcacctccgacactgaggtcacggtactcg
+2074176/1
CCCFFFFFHHHHHJJHIJJJJJJJJJJJJJJJJJJJJJHIIJJJHIJJJH
@705754/1
ctgctgtctgtggagctgatgcttgctgggcctcagctgttggagctggt
+705754/1
@@@FFFFFHHDHGGIIGH?FHECFDFFHIIIIIIIGIIGHCIICHEGIHF
@706041/1
ctccaatctatatcgtaaccattgtcttctttgac
+706041/1
<@@DDDDDDHDHFHBA?FGGGBC:AAC9@<9<9??
@706443/1
gccagatgccaaagttcttgatcttcactgggctcttctctgggatttcc
+706443/1
@CCFFDDDFHGHGGFHIII@BHGHGIGJJJD=FHIHGIIJIJJJJFIJJG
@1395411/1
gttgaggcgcttgtggtggtgcacgcgcttgggcagagggaatctgattg
+1395411/1
@@@DDDDAHHHDDAG;<?FHHIGGEEDGFFFE=@@A;D;8:C>EB;;@BD
@706805/1
gtaggtaatattattaaacgaagaacatgcggctgaattgcagcatcttg
+706805/1
@@@FFBDDHHHHHJJEIIGIIGEGHHJJJJJJIIJIF@GIIGIJJIJJJI
@7534310/1
catgtcaatcggttcataaataaaaaagttatgtcaaattaaagaatcac
+7534310/1
BCBFFFFFHHHGDHIJJJJIJJJJJJIJFHGIJJJJJJJJJJJIIJIJGH
@4116669/1
tgataagcccagacctagcccaaattcttcttcttcagccggc
+4116669/1
;@7DAD>D>FFF<DGD<CFHA:?CHH49CE>BAE@CC@F>@D0
@4116716/1
tggtggtgcacgcgcttgggcagaggg
+4116716/1
1??:ABDBDBD???E:C1EDC>D6BD@
@707550/1
ctctggttcgattgggcctcaaaaaatcacgtttatacatttttttttta
+707550/1
CCCFFFDFHHHHHJJJJJJJJJJJJJJJJJJHJJIJJJJJJJJJJJJHDD
@4116909/1
cctttatacatttcggcatggcgatcatgtcgatggcttggtttattccc
+4116909/1
@@@DFFFFHHHGHGIBHEGHJJJGIIEHGFCFHHHGGIJJIIIICFGGIJ
@7535770/1
ctttggagtttgtatacttaattcgatgttatacatatagcatttcggat
+7535770/1
@@@ABD>DHFD4AFBFIIG@HEC@E9HHIFIGHIIIEIDCGEHEGEG0BG
@7536007/1
gtccggaacatcaaatatcttgacttggcaaagagttgtcgatatgtgga
+7536007/1
@@@FFDFDHFFFHGGHGGGIIJHIJJGIIJIJJHIDGHBGHIIIIIIIJB
@708610/1
gtgagcacgggctctgtgcctggctcccatgtcacggtagcactgagtga
+708610/1
CCCFFFFFHHHHHJJJIJJJJIJJJJJJJJJJJJJJJHIJJJJJJJIHIJ
@11155/1
agacgatttcaccagtggtcttcttgaacttcttcaattgacgcaagaag
+11155/1
CCCFFFADFHGGFDEFEGIGI<FDHF@EEIIEGIIIIIGIGIIIIGBGEI
@11386/1
cagtggtcttcttgaacttcttcaattgacgc
+11386/1
@@@DDFFDHHHHHJHEGEHCIJI@HHIIJEGG
@11721/1
atcacaagaagttatttgttcaaataacttattaaaattaatatgcgtga
+11721/1
@?@FFFDFFHGCFGGEHIGHIFFIIGIHIJJIGIJIIJIHIJJIIJIHGG
@12209/1
cctcttcctcgggttggaatgattctggtgggttgtcctgcagagcttgc
+12209/1
@@@?ADBDBCHFA<CFABEBGICBHE?EH@?C:B@??BHHGGIECCDFBG
@4119190/1
gtggtggtgcacgcgcttgggcagagggaatctgattgtgctgttgtgga
+4119190/1
@BCFDFFDHHHHHJJIJJJJJJJJGIJEGGIJJIJJJJIIIJJJJJJJJJ
@3439116/1
atcttgtattcaaaagaaaacctagaatcactggttcaaattcaaataaa
+3439116/1
CCCFFFFFHHHHHJJJJJIJJJJJJJJJJJJIJJIIJJJJJJJJJJJJJJ
@12640/1
gagcaaatggaaaaaaaaattggtgaaaagaatcacaagtaagatactgc
+12640/1
CCCFFFFFHHHHHJIJJJGGHIJDGIIJJJJJJJJJJJJIIIIJJJJJJJ
@12919/1
ctggcgttcatgcggcaaacgcctattaacattatcatcgttctcagcat
+12919/1
CCCFFFDFHHHHHJJJIIIJJJJJJJJJJJJJJIJEIIJJHIIGJJJJIJ
@2762214/1
ggcacctccgacactgaggtcacggtactcgcggtacatgttgtgtacac
+2762214/1
::?DDDBAA@8<<@F?<ED<::CFE1::DGB??@77;FF7//875=7=?E
@2762442/1
gtgacggcacctccgacactgaggtcacggtactcgcggtacatgttgtg
+2762442/1
@CCFFDFFHGHHDIJGHGHIIIGHGGGGGIIIJIJJIGIGHHHHHFFDCB
@5500079/1
atttttgttgttttttcataccgtcattatccctattgaaaacaactcta
+5500079/1
CCCFFFFDHHHHHJJJJJJIJEHIJJJJJJJIJJJIJJJJJJJJJJIJJH
@2762945/1
gaaactttgtgtagagattctattcaacctgtattcatcagggcttcttg
+2762945/1
CCCFFFFFHHHHHJIJIJJJJJJJJJJJJJJJIJJJJJJJJJJJJJJJJJ
@2762992/1
atccactcaatcactttgacagcacctaatacaccgccgcttaaaagata
+2762992/1
CC@FFFFFGGHHHIJJIIJIJJJIJJJJGJIGGEFHHJHIGJJJJJJJJJ
@6862091/1
cctcatcttgtatagaggaggcttgggctcgctctccgaagggagcttgc
+6862091/1
CCCFFFFFHHHHHJIJJJJJJJJJGIJJJIJJJJJJJJIJIJJCHIJJJI
@4812116/1
ccttcttctcttttttctcctttcttttgcgagctgctgccgaaagatta
+4812116/1
?@@DFFFFFDDFHGGIIIGBHHHIGIIIGBGIIIEHGBEGHHEE@FHIIA
@6180235/1
gcacagacgaacagacaaacagacaaacagacaaacagacaaacagacaa
+6180235/1
CCCFFFFFHHHHHJIGIGJGIIGIHHGIIJGIIIFIJIIJJJGGDGIJJJ
@6180423/1
ctctttacaagtagactcatctttagcacttggttcatcttttgaagatt
+6180423/1
CCCFFFFFHHHHHJJJJJJJJJJJJJJJJJJJJHIJJJJJJJJJGIJJJJ
@6180529/1
ctcccatgtcacggtagcactgagtgacggcacctccgacactgaggtca
+6180529/1
CCCFFFFFHHHHHJHIJJJJJJJJHIJJJJIIJJJJJJJJJJJJIJJGII
@6180787/1
ggcgcttgtggtggtgcacgcgcttgggcagagggaatctgattgtgctg
+6180787/1
CCCFFFFFFHHFHJHGIJJJJJJJJJJJJJJJJJJHJJJJJJJJJJJJJH
@4812622/1
cgggtgaggatgcactacatttccgtccatcattttgtcaacgaactctt
+4812622/1
@@@FDDFDHFHGFGIIIHIIJJJJJHIJJJJJJIJJJIJIJJJJJJJJJJ
@6181388/1
gtttattttgtttttctctgtgatctgtttcttggcatctatagatgtcg
+6181388/1
B@BFFFFFHHHHHJJJJIJJIIIIJIJFHIJJJGIIJIJJIJGGHIGIIG
@2076839/1
ctgcaaacatgccagttataaagcatagcccgaagtgctattggcacaca
+2076839/1
==@DDDBB?=A?CCGHIIBIDD4<C?EHEDG:CGIG@G@BB999??FBF?
@6181803/1
gtacaaagcaaaggtcgggcagttcgtcaacaagacattactagctg
+6181803/1
@=@DDD?DFBFAD?2<EF<C8CFF98?;DDD>?B??D@FCFEF<FB8
@711305/1
tggaactgcttcacctgtggccggcggcacgcagacgccttgatgacctc
+711305/1
;???D?DDFHDHHIIEBGB?GIA@?FHFGHAH<EBBBCCCBCCCADCCCC
@2077087/1
gttgaaatttggtacagatatagtttagaaccttagaaaggacataggat
+2077087/1
CCCFFFFFHHHHHJJJJFIHHGJIJJJJJJJJJJJJJJIJJJJJJJJJJJ
@711451/1
catacataataaaattagaggaagtaggtgctgggcctcttgtatgcgaa
+711451/1
CCCFFFFFHHGHHJJJJJJJJIJJIJHIFGHIIJJJJJJJJJIIJJJJIJ
@6182422/1
cccaactgtcctccggtactaacgatcaaatcgatcatgggtccataatc
+6182422/1
CCCFFFFFHHHHHJIJHIJJJJHIJJIGHHGDHIJJJJJJJHIJJJIJJH
@2077597/1
ctggagagaagatcctcatcttgtatagaggaggcttgggctcgctct
+2077597/1
@@@DDDDD;:<CCC?BEGE@A<EAHHDB<C@3:EAGD0DB>FH?6788
@712549/1
tgagtgacggcacctccgacactgaggtcacggtactcgcggtacatgtt
+712549/1
@@CFFFFFFDHFHJJIJJIIIJIJGJJFFHIJIHIHJJIIIG=BBEEFFF
@712670/1
tgaaacgcgagtggggccgtcagaacctgatagaaacggttggcgttagg
+712670/1
@C@DFFDFHHH<CGGBGGHGGGIIIIGGHFGHIGIIGIC@EEFFDAAABC
@713175/1
tgaaagtgcgggggtgacatcggacttaatacaaggaaactgtttagact
+713175/1
CCCFFFDDHHHHHJ@FHHIJJJHHHFFFFEEEEEEDDDDDDDCDDDDDDD
@4814805/1
gtccttaccctctccaggtaatataacctc
+4814805/1
@@@7?DDDDHDHFCHIIIGIG<FFBHH3?C
@7537165/1
gtttattttgtttttctctgtgatctgtttcttggcatctatagatgtcg
+7537165/1
@@@FFFFFHHFDFHIJJJJGHHEEIIIIIJIJHDEGHIJIEHIJJIJDHJ
@713457/1
ctcccatgtcacggtagcactgagtgacggcacctccgacactgaggtca
+713457/1
=@@BBDDDFFDH<:GGEGAEAGED<A<FHIB8DBGDHIIGGIHI>=;.=;
@2078709/1
ctcttgtatgcgaaggtgttgaggcgcttgtggtggtgcacgcgcttggg
+2078709/1
CCCFFFFFHHHHHJIJCGIJJIJJJJJJJJIJJHJJHHJJJJJJHFFFDD
@4119774/1
ctgcaatcctgcctcacatgattcatccacaaattccaacccttgcgttt
+4119774/1
?@@DDFFBCDBDFBACCGGFHIIIICHHDHHBBHGB??CCD?::F@D?BG
@7537635/1
gcaagaagtaccagaaacgggacttagccacaatctggtctggagagaag
+7537635/1
CCCFFFFFDHHHHJJJJJJJJJJJJJJIJJJJJJJJJJJIJJJJJJJJJJ
@3439703/1
gggcacgcttgcgcatgacatctatacatgccattggcgttcaaaaggtt
+3439703/1
CCCFFFFFHHHHFHGIJIGGJJJIIGJJJJIJJJJIJIJIIJJIJJIJHI
@3439741/1
gtcggtcttcgcgtggaagttttatttctccattttgagtaactgtgaaa
+3439741/1
CBCFFFFFHHHHHFHJJJJGHJJJJJJJJJJJJJJJJJJIJJJJJJJJJJ
@714263/1
cacggtagcactgagtgacggcacctccgacactgaggtcacggtactcg
+714263/1
CCCFFDFFGBFFHJJEHHGGIEGBHGJIIIJIIJFCHIHJIJIJHEEHGE
@4120243/1
agtccttgttgttaagaggtgttacctgcaacttggccaggttagggcca
+4120243/1
@@?DFFFDFDHHHGCHEHIAFCGGIIIJJGFIIJGIIJEEEBFGHJIDHI
@1399224/1
gtttattttgtttttctctgtgatctgtttcttggcatctatagatgtcg
+1399224/1
BB@FFFFFHHHFHJJJJJIHHIIIIJJHJJJJJHHEGHIIIJGEH@GHE?
@714659/1
ggcagagggaatctgattgtgctgttgtggaactgcttcacctgtggccg
+714659/1
CCCFFFFFHHHHHJJJJJJJJJJJJJJJJJJJJJJJJJJJJJJJJJJJJJ
@1399564/1
gcacagggcacgcttgcgcatgacatctattcatgccattggcgttcaaa
+1399564/1
CCCFFFFFHHHHHJJJJJJJJJJJJJJJJJJJJJJJJJJJJJJJIJJJJJ
@7538821/1
gtttattttgtttttctctgtgatctgtttcttggcatctatagatgtcg
+7538821/1
CCCFFFFFHHHHHJJJJJJJJJJJJIJJJJJJJIIJJJJJJJJJIJJIJJ
@7539321/1
ctatgccatttatcctcgcacgttggcagtaatagtacaagtgaaaagtc
+7539321/1
CCCFFFFFHHHHHJJJJJJJJJIJJJJJJIIJJJJIIJJJJHJJJJJJHI
@715803/1
aactgcttcacctgtggccggcggcacgcagacgccttgatgacctccac
+715803/1
CCCFFFFFHHHHHJIJJJJJJIIIJJJIJJJHEFFDEDECDDEDDCDDDD
@1400189/1
ctcgctacttctcgcacggcctttgctctgtatatatgaccggtactcta
+1400189/1
8=1A;DDD8D>FHA;?8@@GG@<FH9D?B>::?9DF9?FHDDBGH8C>FD
@1400229/1
gtcataatcttcagatactccaaagcattctgggctgcagatgactgtgc
+1400229/1
CCCFFFFFHHHHHJJJJJJJJJJJJJJJJJJJJJJJJJJJJIJJJJJIJJ
@13835/1
tgtacattgaaaataaaaataaaaaaaatagcaggggttattgttatgtc
+13835/1
CC@FFFFFHHHHGJJJJJJJJJJJJJJJJJJIIJIIJHHJJJJHGIIJJJ
@2763458/1
caaagataagatgaagaagaggagcaaatggaaaaaaaaattggtgaaaa
+2763458/1
;?@DDDDBFHBHHG>BGE@@FGCEGHHEGID>9CDHHGGGFFHH=DEDHG
@2763696/1
ggcaaagagacgaagcgcgcgttctcatgtaatttttaatgttttccaaa
+2763696/1
CCCFFFFFHHHHHJJJJJJIIGIIJJIJIJJIJJJJJIIJJHIIJIIIJH
@2764711/1
ctgtgatctgtttcttggcatctatagatgtcggtggcgcacagggcacg
+2764711/1
@C@DDFFFHGHHHJJJBHIJIIHIGJJHJJDHHGEHIIGHGIGGGIHHIG
@1402212/1
ggtgcgtgcaggatcctcgtcattgcctggcatacaaggcaaagcaccga
+1402212/1
BCBDFFDDHHHHHIJJJJJJJJIJJJJJJIJJJJJJJJJJJJJJIJJIII
@16251/1
cattagtagactgatcagccggagcagctccggtaagtttgtcgagt
+16251/1
CCCFFFBDHFHHHJJJJJJJIJHIIJIIJJJJJGIJIHIJJJJJIIF
@5503019/1
gccagatgccaaagttcttgatcttcactgggctcttctctgggatttcc
+5503019/1
@@<DDDD>?FFFBBEGGGIICGHHGEE?FH;DDFC@GGIGIDIBB3B?D@
@5503096/1
gcacgcgcttgggcagagggaatctgattgtgctgttgtggaactgcttc
+5503096/1
CCCFFFFFHHHHHJJJIJIJHHJJJJJJJIGHHIJGHGIIJIJIJJJGII
@2765687/1
atctagacatgcacagctcttgcagccatccaacgggattgcccatcaat
+2765687/1
@BCFFFFFHHHGHJIIIJJJJJIJJJJJJJJJJIJJJGIJJJJJJJJJJI
@17235/1
tagacttcagtgtagctttgtattatgttcactttcttattaaactatgt
+17235/1
CCCFFFFFGHHHHGHHIJJJJJJJJJJIIJJJJJJJJIJIJJJIJJJJJI
@2765989/1
gggcagttcgtcaacaagacattactagctgagaatatttttttccgttt
+2765989/1
@@@DDDDFBFDFDHIIGHEFHIGGIIIFEHIGI>FG>FHIHIIGGGHBGG
@5503889/1
gtttattttgtttttctctgtgatctgtttcttggcatctatagatgtcg
+5503889/1
@@@ADFFFFDCFFGBAGEEIEF4<DHEHEHGIBFFCFFHIGHG4:DH?FG
@6864638/1
gcggtacatgttgtgtacacctgagcgagactcataacgcagccagatgc
+6864638/1
@C@FDFFDDDFHHGGGGGJIIJJIIIIEGHIIIIIJJEHGGGHGHJJJIJ
@3441446/1
gtagcactgagtgacggcacctccgacactgaggtcacggtactcgcggt
+3441446/1
C@CFFFFFHHHHGJJJJJIJJJJJJGJJJJJHJJGHIJJJCHGIJIJHF=
@4122297/1
tttgtttttctctgtgatctgtttcttggcatctatagatgtcggtggcg
+4122297/1
BCCFDFFFHHHHHJJJJJJJJJJJJJJJIJJJJJJJJJJJJHIJJIIJJJ
@3442286/1
cagtactttagctttgacagtgtaaaacttctccgaaatctccaatccaa
+3442286/1
??=:?DD>FHH8FHIGIIGGHIECHEGIGCAHGHGFGGHBDBDGGA@FGH
@4122928/1
cactgagtgacggcacctccgacactgaggtcacggtactcgcggtacat
+4122928/1
??@DBDD=AFHFAHHIEHBG:FEHIGICEGDBHCEHDFHHIAF<:EBECE
@4123537/1
ggcacagttcctcgacgagcaagtagttcttgaagcacagacacaggtgt
+4123537/1
CCCFFFFFHHHHHJIJJJJJJJJIIIIIIIJJIJJJIHIJJJJJJJIIJH
@3443147/1
actgcttcacctgtggccggcggcacgcagacgccttgatgacctccact
+3443147/1
CCCFFFFFHHHHHJJJJJJJJJJJJJJJJJHHHFFEDEEEDEDDDDDDDD
@4123766/1
ctcatcttgtatagaggaggcttgggctcgctctccgaagggagcttgcg
+4123766/1
CCCFFFFFHHHHHIGGIHJJJJIEIJGGIIJIIJJJIIIGIIDHIEHIJJ
@717100/1
aataaaattagaggaagtaggtgctgggcctcttgtatgcgaaggtgttg
+717100/1
@CCFDFFFHHHHHJIIJIJJJHHIJJJJDHJJJJJJJJJJJIIJIDGIGI
@4123908/1
gcggaaggtgggttcgtgaatcatgccctcaatctgcaccagttcatatt
+4123908/1
CCCFFFFFFHHHFHIJJJJJJJJJJJJJJJJJJJIJJJJJJJJJJJJJJJ
@7540461/1
ccagttattacataattgtacacagtgaacaaaattgcaatatagttatt
+7540461/1
?<@FFFFFFDHDFGDGIIHGHHIIIIIDEHGEEHHIIIGGHAGGIGHHII
@4124412/1
cgtcgcgtacttgcagaagcatggctgcccaatgatcggcattccggcgt
+4124412/1
@@@DDFDDH<FHFBB@BDBGGHIIGHIIJGIGIEHGGIJJIJEF;=BHHB
@717972/1
cccgtttccaatctccaagacaggaggctccagtactttagctttgacag
+717972/1
@CCFDFFFHHHHHJJJJJIJJJIIJIJJIHJIJHGHGIJIJJHIJJJJJI
@718458/1
gttggtcttggttgaacggaactccaatcctttactcgaatagtcttttc
+718458/1
@??DDDDDBFHFFIGIGHGIEIIJIIICHGDDGHGHHIIGIJIIEIGGIH
@2078788/1
gttgtgtacacctgagcgagactcataacgcagccagatgccaaagttct
+2078788/1
@BCFFFDFHHHHHJJJJJIIHJIJJJJJJIJJJJJJJJJJJJJJJJHHJJ
@719219/1
aactgcttcacctgtggccggcggcacgcagacgccttgatgacctccac
+719219/1
@@@DFFFFHGHHHJJJGJJJGGGJGIGGFIIHHFFDEDEDDDEDDDDDDD
@6184504/1
gccagttataaagcatagcccgaagtgctattggcacacaggcataatgc
+6184504/1
@@@FFFFAHHHFDHIIEGEGEBGGGFGGIIGIJJJJJJJIJIIHIJGCF<
@2079909/1
atatctactaaactataaccaaagtgacatttgctttaaatgctcaataa
+2079909/1
CCCFFFFFHGHHHJJJJJIJJJJJHGGJJJJIJJIJJJJJJIJJJJIJJJ
@6184758/1
ggtagtaagcgcacgaccatttttttcctacatttcattatttgatcaag
+6184758/1
BCBFFFFFHHHHHJJJJJJJJJJJJJJJJJJJJJJJJJJJJJJJJJJJJJ
@720800/1
ctgctgtctgtggagctgatgcttgctgggcctcaactgttggagctggt
+720800/1
@@@FFDBDFGDFH9EGBGGGHDHIIIFIIHIGIEGAHIIHGIIIGIAGG?
@721182/1
gtcggacattctatgcttataccattaatctccgcaactatttgacggat
+721182/1
CCCFFFFFHHHHHIIJJJIJIIIJIJJJJHJJGIJGHIJIJJJJJIJJHI
@2080838/1
gctgttgtggaactgcttcacctgtggccggcggcacgcagacgccttga
+2080838/1
CCCFFFFEHHHHHJJJJJJJJJJJJJJJIJJJIJIIFEFFDDEDDDBDDD
@4817458/1
gtgctgggcctcttgtatgcgaaggtgttgaggcgcttgtggtggtgcac
+4817458/1
C@CFFADA;FHHGGIHIIIIIFEHI@EHDGGGIIIIIIIIIGCEHGIGGE
@6186180/1
tggcaaagagacgaagcgcgcgttctcatgtaatttttaatgttctccaa
+6186180/1
CCCFDFFFHFFHGHBFHGGBDGGIJIIGJIFHGHGEHJIIIJGHHGIGHH
@722226/1
cgtcactattctaggattgtgtaggtaatattattaaacgaagaacatgc
+722226/1
@@@DFFFFAFFDFHGFHIGIHAFHHFHGIIGGGGGEFHHIDGGFGEGIGC
@4817769/1
ctcttgtatgcgaaggtgttgaggcgcttgtggtggtgcacgcgcttggg
+4817769/1
@@@DDDDDHDHHFIII:CCGG>GHIGGIGIBD??FG<CFGEGGGHDEEBC
@7543904/1
caaatcgacgactcctgtggctttcagtgaaacgtcaaaatttat
+7543904/1
CCCFFFFFHHHHHJJJJJJJIJJJJJJJJJJIJJHJJJJJJJJIJ
@1404476/1
cactgagtgacggcacctccgacactgaggtcacggtactcgcggtacat
+1404476/1
CCCFFFFDHHHHHJJJJJJJJJJJJJJJJJFHIJJJFHJJJJJJHADDFB
@7544356/1
cgtgaatataagtggcaaaggtagtaagtcagctgttccacttcatcatc
+7544356/1
BBBFDDFFHHHHHHIJJJJJJFHJHJJJHIJJJJJIJJJJJJJJJJJJJJ
@1404722/1
atggacacggagcgcgtgcagcgcacgtacgtgtggcacagctggtacgt
+1404722/1
CCCFFFFFHHHGHIJJHIIJJJJGGIJHJJJFGGHIHHHHEFFFFCEEDC
@7544597/1
ctgtgatctgtttcttggcatctatagatgtcggt
+7544597/1
@@@DD>DDDDHDB<A<:::?AFFEFAC<<?FHHE?
@4817967/1
tggcatcaagcaaactctggtgccttgggaagcctttgtgcgccacatca
+4817967/1
CCCFFFFFHHHHHJIIJHJJFHHHIJJJIIIJJJJJIJDHIJJJJJJHIJ
@7545297/1
gcaagaagtaccagaaacgggacttagccacaatctggtctggagagaag
+7545297/1
CCCFFFFFDHHHHJJJJJJJJJIJJIIJJIJJJIJIJJDGIJJEIJJIJI
@4124911/1
ggcgggatggtcgtttgaaaaattgacggccagccttaacgtacgattcc
+4124911/1
CCCFFFFFHHFHHIJJIIJJJJJJJIJJJJJJJJJJJHHHHHFFFDDDEE
@4125107/1
ctcaggattgaaacgtcttttatgttgggacagctatcttcataaaagct
+4125107/1
CCCFFFDFHHHHHJJJJJJJJJJJIHJIJJJJJJJJJGHJJJJJJJJJIJ
@5505757/1
ggcacctccgacactgaggtcacggtactcgcggtacatgttgtgtacac
+5505757/1
@@@FFFFFFHHHDIJEEHGAEGHGHDDHIJDGIFJIGIGHHHIGGDEGEH
@5506252/1
gaaacgcgagtggggccgtcagaacctgatagaaacggttggcgttaggt
+5506252/1
CC@FFFFDDD?<CBGHGGHHHICBGDEHGIHIGIICFD@EHHCDBBD@CA
@7546845/1
gggtaatccacttatcgagaaaggctataaaacatcactttcagataaat
+7546845/1
@@<=BDDDHHAHBHHIIIICGG@FHHGGIIIIIIIIIIIIIIIIHIFIGI
@1407056/1
atcacaagtaagatactgcaaacatgccagttataaagcatagcccgaag
+1407056/1
@@<:;D;?2AFFF><CBCH>FIEEHEEGHFF>FFG>?EF@B@9C:?0?:?
@3444728/1
gctgcagatgactgtgcatccttgctagtaagtcctgagccatagcaaac
+3444728/1
CCCFFFFFHHGHHJJJJJJJJIJJJHJIHHIIIIIIGJJJJJJJJJJIJ@
@1407160/1
gatctatagaggctgtcactgcagcaatgctgggaacattcgactgatcc
+1407160/1
CCCFFFFFHHHHHJJHIJJJJJJJJJJJJJJJJJJJJJJIJJJJJJJJJJ
@17856/1
cgcgcttgggcagagggaatctgattgtgctgttgtggaactgcttcacc
+17856/1
CCCFFFFFHHGHHHIJIIJFIIIHIIJHGIJIIIJFHIJGHIJJIIGJJI
@18212/1
ccaatttacatgatgatcttataaccaaagaccagttttaataacctatc
+18212/1
@CCFFFFDDDDDFFEGHGIIIJIIGHIJJJJIJIGIJJJIGHIGGGHEHH
@18519/1
ctcatctttagcacttggttcatcttttgaagattctgatattgatagtt
+18519/1
@CCFFFFFHHHHGJJJJJIIJJJJJJJJJIIIHIJIIJIICHIIJJIJHJ
@1408148/1
gtggattttaatgttattattacagcatacataataaaattagaggaagt
+1408148/1
@?@DBDDDDB=DBFHIIGHIDHDHEEEGHEBHIIIIGIGIIIEEHEHGG:
@19310/1
gccagatgccaaagttcttgatcttcactgggctcttctctgggatttcc
+19310/1
@<;DDAD?FHBF;BGHIGIFFH>F@:<FFBGHA;EFG<DGBGGEFFHI@9
@1408908/1
catacataataaaattagaggaagtaggtgctgggcctcttgtatgcgaa
+1408908/1
@@@BDDEBDFDBHBHHGAEHHIHIIHIIHGGGCGIEGIIHHIBHCGIIGG
@2768238/1
gcctcttgtatgcgaaggtgttgaggcgcttgtggtggtgcacgcgcttg
+2768238/1
CCCFFFFFHHHHHJHIIJCGHIJJJJJJJJJJIJJGIJHIJJJJJJHFFC
@3446530/1
ctcataacgcagccagatgccaaagttcttgatcttcactgggctcttct
+3446530/1
?@<;DDDDA<AAABHABH@?<<CFF?C?F9C>FGIEEFFGB;;B90?F>D
@19771/1
cggcacctccgacactgaggtcacggtactcgcggtacatgttgtgtaca
+19771/1
@@@DDFFFHHFHHGJJJHIIGGIJII?FHGIIJJJ7BH@FGIJJJJHFHH
@3446659/1
ttccaatctccaagacaggaggctccagtactttagctttgacagtgtaa
+3446659/1
CCCFFFFFHHHHHJJJJJJJJJJJJIJJHIJJJJJJJJJJJJJJJJJJJJ
@2768558/1
atcctaacttcgcaaccactaattccagtgataaattcactctagcacgt
+2768558/1
CCCFFFFFHHHHGIFJJJJIJIJJIGGIJIIJJJJJJIIJJJJIJJJJJH
@6866822/1
gcccactacatcgagatggtaagcctttcattattagacatcgacaaaac
+6866822/1
CCCFFFFFHGHHHJJJIIIFFHIIJJJJJJJJIJJJJJJJJJJJJJJJJG
@21592/1
ggtgttgaggcgcttgtggtggtgcacgcgcttgggcagagggaatctga
+21592/1
B@BDDDFDHHGHHJJIHIIHIHFHIIIJJJJIJJJJIJJGHHHBFFFFEE
@6868053/1
gtttattttgtttttctctgtgatctgtttctt
+6868053/1
CCCFFAEFHGDDDGBDH?BHIGFFDHIFFEAF<
@6868717/1
ctttaataggacaagcgattggcattacgattgtgacaagttttcgtgag
+6868717/1
CCCFFFFFHHHHHJJJJJJJJJJJJJIJJJJJJIJJJJJJIJJJJJJJJJ
@2771064/1
gcagtaatagtacaagtgaaaagtcacttgccgatggtagaataaggatt
+2771064/1
CCCFFFFFHHHHHJJJHHJIJJJIJIJJJJJJJHIJJ?FHIIJJJJJJJJ
@6187527/1
gacccagtaacaccctgctatttattttttctatattttcaatgaac
+6187527/1
C@@DDDDDHHGDHEGIJJIIIIIIIIHGIJGGIIIIGGIIIGIJJCF
@6187620/1
ataaaattagaggaagtaggtgctgggcctcttgtatgcgaaggtgttga
+6187620/1
@CCFFFFFHHHHHIJJIHHJIHJJJJJIJJJJJJJJJJJJJJJJDFHIJG
@2771439/1
ccaggcactatattgcagacctccagtggtaggtatgtatgtttatgctc
+2771439/1
@@@DDDDFHDHHGJ@GGEFEGIGHIHFGICGBDEFGGIIIIJEHFCFEBF
@4126101/1
ctcatcttgtatagaggaggcttgggctcgctctccgaagggagcttgcg
+4126101/1
CCCFFFFFGHHHHEGGG@HIGIIECGCFEGIJIGIIJIIGEGCHIJJDDG
@6188120/1
ggtggagcagatatagcggtggaggggaacacagtttgggttgggggtcg
+6188120/1
@C@FFDFDHHFHGJIIJJJCGHGIIJJDHGEHHIFHIJJJFGIJJHFA?B
@4126769/1
ctgtacattgaaaataaaaataaaaaaaatagcaggggttattggtatgt
+4126769/1
@@CFFFFFHHGGHJJJIIIIIIJIJJJIGIIGIIIJJJDGHIJJJHIJJC
@6189091/1
ggtgcacgcgcttgggcagagggaatctgattgtgctgttgtggaactgc
+6189091/1
BCCFFFFFHHHHHJJJJIJIJJJHIIJIJJJJJGIJJJIIJIIIIJJJJG
@2772807/1
gcctccaataagaatgaggggtcattgaacttatagttcaaaatcgtttc
+2772807/1
CCCFFFFFHHHHHJJJIJJJJHIJJJJJJJJJJJJJIJJJJGGHIJHIJJ
@6190067/1
ggttattgttatgtcgatgtcgaacccaaaaatgt
+6190067/1
?@?:D3B?FFF4AEFEAFACBFFEIFID@>@88C?
@2085426/1
ctgttgtggaaccgcttcacctgtggccggcggcacgcagacgccttgat
+2085426/1
@;?ABDAB7:CFDF@GBEFE@F@:EGCFHB:?8ADDA><@@A@/;98CC>
@1409523/1
cacgtgttttattgatgtatcttaagaactgaatacccagttattacata
+1409523/1
@@@DDDFFGHFHHIJIIJJFEIIHIGHIGFGEHIIIHHGEFGHCEGIJIG
@2085848/1
cctggcgtaaaataacgtcaatacattggatctcctcagtaggatggcaa
+2085848/1
CCCFFFFFHGGHHIJJJJJJJJJJJJJJJJJJJJJJJJJHIJJJJJJJJJ
@6191995/1
ctgttgtggaactgcttcacctgtggccggcggcacgcagacgccttgat
+6191995/1
CCCFFFEFHHHHHJJJJJJJJJGJJJJJJJJJJJJHHFFFDEDDDDDDDD
@4819397/1
gtggattttaatgttattattacagcatacataataaaattagaggaagt
+4819397/1
CCCFFFFFHHHHHJJJJJJJJJJJJJJJJJJJJJJJJJJJJJJJJJJJJI
@1410189/1
ccctcagatacaccgtcacggaacacaaatatcttcttcggcaatctgcc
+1410189/1
@@@ADEFFFHFHDHHGGGHIEHIEHIIGDEHIFGGHJIJGEHBBBCHGHI
@1411089/1
gccagatgccaaagttcttgatcttcactgggctcttctctgggatttcc
+1411089/1
CCCFFFFFHHGFHJCGIJJJJJJJJJJJJJIIJJJJJJJJIIIIIBFHII
@6870419/1
gcactgagtgacggcacctccgacactgaggtcacggtactcgcggtaca
+6870419/1
@@@ABD;BCDFD?1E@GHIGIIGBGGIIHIGDFGCGBFFIIEIIGEEEED
@23232/1
cataaaaccaaacctctggttcgattgggcctcaaaaaatcacgtttata
+23232/1
CCCFFFADBFBDFEHIIIGEHGI?FI@GGJFIDAEGDHIHIGIEGIGCHG
@1411891/1
gtctggagagaagatcctcatcttgtatagaggaggcttgggctcgctct
+1411891/1
CCCFFFFFHHHHHJJJJJJJJJJJJIJJJJJJJJJJIJJGHIEHIIGGHG
@7547126/1
cagccagatgccaaagttcttgatcttcactgggctcttctctgggattt
+7547126/1
CCCFFFFFHHHHHIJJIJJJJJJJJJJJJJJIJIJIJJJJJJJIJJIJJJ
@6194926/1
tgggagtactgagcagtatctattcagtaaacttatagctgacactgaag
+6194926/1
C@CFFFBDHHHGHJJJIIJJJJJJJIJHGIJJIIJJIJJJJIJJJIJJJI
@6195391/1
ggtcgtttgaaaaattgacggccagccttaacgtacgactccaacgcccc
+6195391/1
@@?DDDDFHHHHHEHIEFE<FBEGDGHGHIGGGIIGGDEBFHEHEHGGHH
@1412623/1
ctcatcttgtatagaggaggcttgggctcgctctccgaagggagcttgcg
+1412623/1
CCCFFFFFHHHHGJJJJJJJJJJGIJJIJJIJJJJJIGHIJJGIJIJIJI
@6195653/1
agggaatctgattgtgctgttgtggaactgcttcacctgtggccggcggc
+6195653/1
CCCFFFFFHHHHHIHGHIIIIJFHJJJJJIGJJJJJJIGFFHIGIJJIHE
@1412816/1
gtgtacacctgagcgagactcataacgcagccagatgccaaagttcttga
+1412816/1
CCCFFFFFHHHHHJJJJJJJJJJJJJJJJJJJJJJJJJJJJJJHIJJJJI
@6195963/1
ccagtggtcttcttgaacttcttcaattgacgcaagaagtaccagaaacg
+6195963/1
CCCFFFFFHHHHHJJJIJJJJJJJJJJJJJJJJJJJJJJGHJJJJJJJJJ
@2773638/1
gtcgcaagatagtgagacattcactttttagtcataatcttcagatactc
+2773638/1
CBCFFFFFHHGHFHHIHIIIJIJJJJJJJJJJJJJJJJJJJJJJJJJJJJ
@25617/1
gtgcacgcgcttgggcagagggaatctgattgtgctgttgtggaactgct
+25617/1
CCCFFFFFHHHHHJJJJJJJJJHHHIJJJJJJIJJJJJJJJJJHJJIJJJ
@6197341/1
gtcttcttgaacttcttcaattgacgcaagaagtaccagaaacgggactt
+6197341/1
@@@FFFDFHHHFGIJHGIIJJIACGGGEEGADGCHGGGHJGIHECGDGHJ
@26751/1
gtcgggcagttcgtcaacaagacattactagctgagaatatttttttccg
+26751/1
@@@D?DDDHHDHD@FDEGICEHGDEFDGG<CBFBBB@??FEIIJG;F;75
@2774853/1
gtctgtatctagctaaaagtagatgcaaatatctctacctcagaaaaagg
+2774853/1
CCCFFFFFHHHH<GIJJJJIGIJJJJJJIJJJJJJJJJJJJJJJJJJJJJ
@2775031/1
tgtcatctcaccaggcttcaattcccggcagttttcgaatatatgtgatg
+2775031/1
@CCFFFFFHHHHHJJJIJJJJIJJJJJJIJJGIJJJJFGHIHIJJJIJII
@6198435/1
ctgtttgtctgtttgtctgtttgtctgtttgtctgtttgtctgtttgtct
+6198435/1
CCCFFFFFHHHHHJJJJJJJJJJJJJJJJJJIJJJJJJJJJJJIJJJIJI
@3448391/1
cgacaccacagttccagtctcaggcacattgccattagtagactgatcag
+3448391/1
@@@DDFFFFFHFHJAEHIGHIJJIGGJJJJHGIIGGIIGGGIJIJGIGIJ
@7551471/1
gtggaactgcttcacctgtggccggcggcacgcagacgccttgatgacct
+7551471/1
BBCFFFFFHHHHHJJJJIJJJJJJJJJJJJJJJHHFFFDDDDDDDDEDDD
@5511177/1
gccagatgccaaagttcttgatcttcactgggctcttctctgggatttcc
+5511177/1
@@@DD8DDHHBHAAEFHGHIIIGIIGIII@@AFDABGGGHCFHEA@FHDE
@6199099/1
tttttttttgttcccacatcaggatgtggattttaatgttattattacag
+6199099/1
@@@DDDDDH:CFDG<>FHG@?B?>@BFCHIIIGGHDC48=FGC=CEA@7;
@6199180/1
gcacgcgcttgggcagagggaatctgattgtgctgttgtggaactgcttc
+6199180/1
CCCFFFFFHHHHHJJJIJJJIIJJJJJJJIJJIJJIJJJJJJJJJJJJJI
@3448705/1
attttgtttttctctgtgatctgtttcttggcatctatagatgtcggtgg
+3448705/1
@?@DDDDFDFHHHHHJGGIEEHGBHGGIICHEFCFGGIJJHFHGIGG@FG
@7551805/1
cctggctcccatgtcacggtagcactgagtgacggcacctccgacactga
+7551805/1
@@@D?;?DHFFDBHHFHIIFGHIGHGDBFGGCGB:?FAGHIIIIHIICED
@2086747/1
ctggttcatacggcgcgcggtcgcctccttgatgcattgcgtcagaatgc
+2086747/1
@@CFADDDHHHHHEBGHIIJFHJGJJJIGHHIIGHHHDEHFBACDEDDDD
@2776764/1
ctataatcttaccaacgttatttggttcaaaatttgataataaatattgc
+2776764/1
CCCFFFFFHHHHHIIIIGIJJJJJJHIIIJIIIJIIIJJJJIJJJJJJJI
@6200594/1
gtacatctagagtataaaaaactgataaattccgtcactattctaggatt
+6200594/1
@@@?;D>DF?DDFGIIIDGGBBA99CHHGIIIC@EFB=FHGG<DDF<BFE
@4129396/1
gcacagctcttgcagccatccaacaggattgcccatcaatttatcttcaa
+4129396/1
CCCFFFFFHGHHHJJJJJJJJJJJJJJJJJJJJJJIJJJJJJIJJJJJIJ
@2087655/1
ctgggcctcttgtatgcgaaggtgttgaggcgcttgtggtggtgcacgcg
+2087655/1
@@@DD8DDHFHHDGGHIIG@FH2A?FHHHEGAF>DGBHDBFH@;FGIGHF
@3450186/1
ctcatgtaatttttaatgttctccaaatcgacgactcctgtggctttcag
+3450186/1
CCCFFFFFHHHHHJJJJJJJJJJJJJJJJJJJJJJJJJJJIJJJIJJJJJ
@4129772/1
caaatggaaaaaaaaattggtgaaaagaatcacaagtaagatactgcaaa
+4129772/1
C@CFFFFDHHDFHJJJJJIJ?FEDFHIJJIJJIIIIFEGEIIIIIIIJIG
@4130426/1
gtggattttaatgttattattacagcatacataataaaattagaggaagt
+4130426/1
@BCFFFFFHFDHHHIJIJJJJIJJJJIJJJJFGIIGJGIIJIJGHIHEIF
@4130580/1
atacataataaaattagaggaagtaggtgctgggcctcttgtatgcgaag
+4130580/1
CCCFFFFFHHHHHJJIJHIJIJJIJJJHIIJIJJJJJJIJJHJJJJIIIJ
@2089195/1
tctgtcgccgataccagatttaaaaaaaaagaaattgtgattttaataaa
+2089195/1
;@@D:BDDDAFHA8B>EC9?EGE<D@<@@6FGEC=;C7@A>CEHEABD?@
@2089402/1
gtcggcataacgggccgcgactccgccctcttcctcgggttggaatgatt
+2089402/1
CCCFFFFFGHHGHJJJJIJJJIIIFIJJJHGHGHGFFFD6A@BDDDDDDE
@2089704/1
gaatgttttacattggatccgacaaattttcaaattaaagacgtg
+2089704/1
@@@DD;DDFDHHHCHGII>FC@GAG?1::?EGIC@CFHB?DG@B?
@4822221/1
cacctttagaagtatgtttttagctgtcatctggttcatacggcgcgcgg
+4822221/1
CCCFFFFDHHGHDEHHGHIGIIJJJJJIIIIHHIHHHJIJIGIJJJJJIH
@6872147/1
cggcgatttaatttttttatgtttttattatgcaattcatgtttatttca
+6872147/1
CCCFFFFFFHFHHJIIIJGJJFHIGGIJJJJIJIJIIJJIIDHIJJJJIJ
@1414818/1
gcactgagtgacggcacctccgacactgaggtcacggtactcgcggtaca
+1414818/1
@?@DBDB?CFFFF11C@?E;G?F@DGEIIIB?BBF<<FFFE=FFFB5?DD
@4132460/1
cagcatacataataaaattagaggaagtaggtgctgggcctcttgtatgc
+4132460/1
=??DADDDBFBHH<CFHGBH?ACFIGIAACH<C@FF9G;FHGHDEBFBGA
@4822785/1
gagggatccctgcagtgttttgacacgtttgtatggtttgaaatcatatc
+4822785/1
CCCFFFFFHHHHHJJHIIIJJJJJJJJHIJJHIIJJGHJJJJJJJJJJJH
@26872/1
ggtgcacgcgcttgggcagagggaatctgattgtgctgttgtggaactgc
+26872/1
BCBDFFFFHHHHHJJJJJJJJJJIJJJJJIJJJJJJJJJJJJJJJJJJJJ
@4822960/1
cctcacatgattcatccacaaattccaacccttgcgtttcaaaacaattc
+4822960/1
CCCFFFFFHHHHHJJJJJJIJJJJJJJIIIJJJJJIIIIJGIEIJJJJJI
@4823046/1
ctgtttcttggcatctatagatgtcggtggcgcacagggcacgcttgcgc
+4823046/1
@CCDFFFFHHGHHJJJJJJJJJJIJJJGIIJJIIJJJIJJJJJJJJJJJI
@6204476/1
gtttattttgtttttctctgtgatctgtttcttggcatctatagatgtcg
+6204476/1
?==BBBAD8FFFFIIIEBH:3CHIIBHHIIFIIFEBE@@CB?G<G@G?D?
@4823351/1
gtcgccttgagaagcagacacaagcttcttctgtttgtccgtcaaagcat
+4823351/1
@@@FFFDFGFGHGIIJDCHHIGIJIGHGHIJ?DDECHHGIIHIFIIIJJJ
@6873074/1
catctatagatgtcggtggcgcacagggcacgcttgcgcatgacatctat
+6873074/1
@@@FFFFFHFHHHBHIFHIGGEHIJJJJJJIJJJGIJJGGBHGIIGIIEH
@1415611/1
ggcctcttgtatgcgaaggtgttgaggcgcttgtggtggtgcacgcgctt
+1415611/1
CCCFFFFFHHHHHJJHIIJFHHIJJJJJJJJJJIJJHIIBGIIJJJHHFD
@6205137/1
cttcttcagccggctttggtggttctttggctgcctctggtggaggtttc
+6205137/1
CCCFFFFFHHDFHJJIIIJDHGFGFGHIJIJJIEIIHJJIJDGIGI;CHH
@6873299/1
gtttcttggcatctatagatgtcggtggcgcacagggcacgcttgcgcat
+6873299/1
C@CFFFFDHHGHHJIJJJIJJJJJJIJJJJJJJJJJJJJJJJJJJJJIIH
@28359/1
attttgtttttctctgtgatctgtttcttggcatctatagatgtcggtgg
+28359/1
CCCFDEDFHHGHHGGFGEHIIGEBFHEHHHIGCGIJ@GBHIGGFCGHFGG
@4133658/1
gtccacatttcataaccaaagcctaaatctatggggcggaatggtcgttt
+4133658/1
CCCFFFFFHHHHHJJJJJJJJJJJJJJJJJJJJJJJJJJIHHHHHFFFDD
@7552581/1
aggaagtaggtgctgggcctcttgtatgcgaaggtgttgaggcgcttgtg
+7552581/1
@CCFFFFFGHFHHIJJJIIJJJJJGIJJJJJJJJBHGHIIJJIJJJJJJJ
@6873920/1
cactgagtgacggcacctccgacactgaggtcacggtactcgcggtacat
+6873920/1
CCCFFFFDFHHHHIJJJJJJJJIJJJJJIJHGIJJJHIJJJJJJGADDFF
@29100/1
tcttggttgaacggaactccaatcctttactcgaatagtcttttctaact
+29100/1
CCCFFF?DFFHFHJIJJJHIIJJIEIIIJEIJJJJIJIFIIJIHIIJJJJ
@7553328/1
caacgatttatttcgattgttccatcactatcaaaacttctcaggattga
+7553328/1
@@@DDAB?FFFFA<@F<E?FEFBECA@GEHDBFFDFGIEFCFCFCEIIA<
@6206886/1
gcttacagccattcccaactgtcctccggtactaacgatcaaatcgatca
+6206886/1
CCCFFFFFHHHHHJJJJJJJJIJJJJJJJGHJJJJJJJJJGIIHHIJJJJ
@5511545/1
gtcggtgagcgcgcccggcgagtggcgccgcgggtcctcgtacaggtgcc
+5511545/1
CCCFFFFFHHHHHJIIJJJJJJFHIJJJHFDDDDBBDDDDDDDDEDDDDD
@7554085/1
ggtggtgcacgcgcttgggcagagggaatctgattgtgctgttgtggaac
+7554085/1
BC@FFFFFGFFHHJJJJJJJIJJJJJHIJJJJJJJGIIJJJHIJGIJIJJ
@30392/1
ggcgcttgtggtggtgcacgcgcttgggcagagggaatctgattgtgctg
+30392/1
CCCFFFFFHHHHHJHIJJJJJJJJJJJJJJJJJJJHJJJJJJJJJJJJJH
@6207715/1
cgttgatgtcgcaagatagtgagacattcactttttagtcataatcttca
+6207715/1
CCCFFFFFHHHHHJJJJJJHIJJIJIIJJJIIJJJJJJJJJJJJJJJJJJ
@1417478/1
tatatataattcttctgtaagtgtgtatgtcactgaacttctcttaaacg
+1417478/1
C@CFFFFFGHHHHJJJJIJIJHJEHHIJJJJJIJJGGJJJJJJJJJJJJI
@7554772/1
tccttccgtcttgggtgaggcataacggggtgggttttacagactagaac
+7554772/1
CCCFFFFFFHFHHJJCGEHIGIIIJIJJJJ?DFHFHGIJJJJJJJJJIHH
@7554926/1
ataaaattagaggaagtaggtgctgggcctcttgtatgcgaaggtgttga
+7554926/1
CCCFFFFFHHGHHGIJHHGIIGHHHGHIIHIHJJGIJJJJGIJIBFIIIG
@7554937/1
ctttgtcccagtaatctaccccgtcttcaccgctgtaaccaccaacagtg
+7554937/1
CCCFFFFFHHHHHJJJJJJJJJJJJJJJJJJJJJJJJJJJJJJJJJJJIJ
@2778730/1
gtgatgaggttcaccaagctagtggcgttgatgtcgcaagatagtgagac
+2778730/1
CCCFFFFFHHHHHJJJJJJJJJHIJJJJJJIJJJJJJJJJJJJJHIJJHI
@1417838/1
cttggtgagacacgagataaaagtccaattcagacgagtgcacaatatcc
+1417838/1
CCCFFDDFHHHHHJJJJJJJIJJHIJJJJJJJJJJJJJHIJJJJJJJJJI
@2778834/1
cctcatcttgtatagaggaggcttgggctcgctctccgaagggagcttgc
+2778834/1
CCCFFFFFHHHGHJIIJIJIIJJJEHGIJIIIJEGIJDGIGGIGIIJIIH
@1417905/1
cttgttaatgcctggccctcagcgacatgtaagagttcaatggggaagta
+1417905/1
CCCFFFFFHHDGHJIIIJGIHGGGJGEHGIIGIGI?DEG<DHGGGGJJHG
@1417910/1
ctggggaaaagatcctcatcttgtatagaggaggcttgggctcgctctcc
+1417910/1
CCCFFFFFHGHGHJIJJJJJJJJJJJJJJIIIIJJJJGGJIIIIIHGIII
@2089937/1
ctgtcatctcaccaggcttcaattcccggcagttttcgaatatatgtgat
+2089937/1
CCCFFFFFHHHHHJJJJJJJJJJJJJJJJJJJIJJJJJIIJJJJJJIJIJ
@2779112/1
cttgtggtggtgcacgcgcttgggcagagggaatctgatt
+2779112/1
8?@BBDDDDB@F?CG=<EH<FHFAD>:?F<@:B@FHI4CA
@3451654/1
ggacatttcaattttatttagttggtcttggttgaacggaactccaatcc
+3451654/1
C@CFFFFFHHGFGJJHGIJJIHIJJGHJIGIJJJJJGIIEHIJJJJJGJJ
@2779377/1
tatacatatagcatttcggatctatagaggctgtcactgcagcgatactg
+2779377/1
@@@FDFFDHFFHABFHGIHGHGIGHIEF>EHGHEDEH>@FDFHGHIEHII
@2090239/1
cacgaatatattgtgggatgcttaaatttacatttagtgtttgtttcatg
+2090239/1
B@@FDDFFHHHHHGHJIGJJJJJJIHIIJJIIIJJIIFHGIJJIJJJJJJ
@1418684/1
ctacataatatatgaaacgatctgctttggtataggtacgtttctgttcc
+1418684/1
CCCFFFFFHHHHHJIJJJJJJJJJIJJJJJGHJJJIEFGIHJJJJJJJJJ
@2779674/1
agcatacataataaaattagaggaagtaggtgctgggcctcttgtatg
+2779674/1
@@CFFFDDGGHHHIJJJJIIGGIEEHGHFHFHHEGIJJGHJJJFBGIG
@6209791/1
cactgagtgacggcacctccgacactgaggtcacggtactcgcggtacat
+6209791/1
CCCFFDFFGHGHGIIJJIJJJGJIJDIJJJFHEHJJJIIJJGIIHEDFFF
@7557060/1
agcgtagttaacttcaatggaagtggcgacctctccgactgacatgaaca
+7557060/1
@CCFDFFDHHHHHJJIJJJJJJJEHIJJJGJJIJIJJIJJJJJJJJJJJJ
@2091076/1
cccgtttccaatctccaagacaggaggctccagtactttagctttgacag
+2091076/1
BC@FDDFFHHHHHJJJIIJIHIIGIGIIIIGIIGHHIIIGHIJJJJJIII
@6211512/1
ctcctttcttttttggtggcttccccattttgacagcgtcttacttcacg
+6211512/1
@@@FFFFFFHDHGDHICCGGJJJEHGEGHHIJIJICHI6DFHIGIJDGGG
@6211802/1
ggcctcttgtatgcgaaggtgttgaggcgcttgtggtggtgcacgcgctt
+6211802/1
@@<DFFFFHHFHBIJHGFH<FHGIJJJIIJJJIDGHAGGGHIIJIJHHFD
@6211963/1
acccccagcagcaccaggagcggttgctccggtggcgggggcagtgctgg
+6211963/1
CCCFFFFFHHHHHJJJJJJJJJJIJJJJJJJJIJJJJJDDDDDDCDDEDD
@2781867/1
cctcctccttagaagttggttcctctttacaagtagactcatctttagca
+2781867/1
@<@DFDDFGHHG<>GGGFHIIIIHGIIIECHIIEHGIIGGIIIIIIIIIG
@3454699/1
gctgggcctcttgtatgcgaaggtgttgaggcgcttgtggtggtgcacgc
+3454699/1
CCCFFFFFHHHHHIIJJJJIIIJ?EGHJJJJJJJJJJIJJHIJFHIJJJG
@3455164/1
gtggaactgcttcacctgtggccggcggcacgcagacgccttgatgacct
+3455164/1
CCCFFFFFHHGHHJJJJJIJJJJJJJJJJJJJJHHFFFDDDDDDDDEDDD
@2093806/1
taaaattagaggaagtaggtgctgggcctcttgtatgcgaaggtgttgag
+2093806/1
CCCFFDFFFFHFFIJHGHIIJIJJJJIJIIIIIHIJJJH?@DE9BFEGHH
@2782083/1
gtagcactgagtgacggcacctccgacactgaggtcacggtactcgcggt
+2782083/1
CCCFFFFFHHHDHIIJJJJJJJJJJJJJJJJJJJIJJJJJIJJIJGIHF<
@6212835/1
tgctgttgtggaactgcttcacctgtggccggcggcacgcagacgccttg
+6212835/1
@@CFDFFFHFDHDGHABHGCHGHE@FFGGGHEIIGGEEEDFCCEBBBBBC
@31301/1
cttctctggtggttcaatctccgcagtactgtcgtttgcaaatttgtctc
+31301/1
CCCFFFFFHHHHHIJJJJJJJJJJJJJJJJJJJJJJJJJJJIIJJJJJJJ
@4136385/1
gccctaagtaagtatacatctattaaattcaaacgcagagctcattatgt
+4136385/1
CCCFFFFBFFFD>CGGIIEEIGIIIIIIIIIIIIGHIGIIIIIBEHIIII
@31876/1
gtggtcttcttgaacttcttcaattgacgcaagaagtaccagaaacggga
+31876/1
CCCFFFFFHHHHGGIJJJJJJJJJJJJJJJJJJJJJDHIJJJJJJJJIJG
@32217/1
cttcttgaacttcttcaattgacgcaagaagtaccagaaacgggacttag
+32217/1
?;;ADDD;C<ADDG@H>FFFHCE@:@1111:1199CF;DAE6?@67/8F=
@6213883/1
cgcaagaagtaccagaaacgggacttagccacaatctggtctggagagaa
+6213883/1
CCCFFFFFHFHHHJJJJJJJJJJJJJJJJJJJJJJJJJJIIJJJJJJJJJ
@7558612/1
cctcatcttgtatagaggaggcttgggc
+7558612/1
@@?BDDFFHBDHHGGIFEGG:;FHACF;
@7558983/1
gcaaagagttgtcgatatgtggatgtagctgccattatgtagactgttgt
+7558983/1
CCCFFFFFHHHHHJIJJJJHIJHJJIJJJJJJJJJJJJJJJJJJJJJJJH
@7560113/1
gtcgaacactattctatgcttataccattaatctccgcaactatttgacg
+7560113/1
@@@FDFFDFHBDDGEGFFGGGHHHHHGEHIIJIGGIIHGEHICHJGFIIG
@34113/1
ctggagagaagatcctcatcttgtatagaggaggcttgggctcgct
+34113/1
@@<DA?3DFHHBHIIIIIIHGIIII@EFHII9DEHEE@?@GHFE:@
@6215632/1
gtagatagtaaacgttttcgtctggcacactgtttagaagtattgggaac
+6215632/1
C@CFFFFFHHGGFIIIIIHIIJFGIEIIGIJJHIICHDHI<DDHGFIIJJ
@34669/1
catcaggacctgcaccatgcaccgccatgccatgtaccacgcctgggatg
+34669/1
CCCFFFFFHHHHHJJJJJJIJJJIGGJJJJJJJJJJJIJGHIJJJJJIJI
@6216220/1
gcatgttttcacttgttcgtcgtcgaaatcaacttcagtgtatcggttgg
+6216220/1
CCCFFEFFHHHHHIJJJIIIJIHIJJJJJJJJJIJJJIFHGIIJJJFHGJ
@6216281/1
ggcataacgggccgcgactccgccctcttcctcgggttggaatgattctg
+6216281/1
@@@DDDDDHFAHHGG@FH?7D7?CFAGHGHI@DEHF658<@A;>;CDD35
@35199/1
gcctgataagcccagacctagcccaaattcttcttcttcagccggctttg
+35199/1
@?@DDDDBHHHHFGH;FGADGHFEHIIIIFIGIIIGGHIFHGGGGIBHGI
@35328/1
gactgatcagccggagcagctccggtaagtttgtcgagtagagccttagc
+35328/1
CCCFFFFFHHHHHJIJIIJJJJJJJFHIJFIJJIJJIIFHJJJJJJJJJI
@730260/1
cggcacctccgacactgaggccacggtactcgcggtacatgttgtgtaca
+730260/1
CCCFFFFFHHHHHJJJJJJJJJJJJJGIIJJJJJJHIIJJJJJJHHHHHF
@1420942/1
gccgtcagaacctgatagaaacggttggcgttaggtatatacaagaacaa
+1420942/1
@@@DDADD:2CDDE;EA>CFHIIFADE<D:0:?;?0?D@D@DFFAFFFEA
@731129/1
gtggtgcacgcgcttgggcagagggaatctgattgtgctgttgtggaact
+731129/1
@CCFFFFFHHHHHJJJJJJJJJJJJIJJJJJIJJJJJJJJJJJIJJJJJJ
@1422094/1
gtggaactgcttcacctgtggccggcggcacgcagacgccttgatgacct
+1422094/1
CBCFFFFFHHHHHJJJGGIHHIIIJJIJIJJJJHGFFFDD??CDCCDCC@
@2782748/1
gcgaatatatgaagcgtgagacaatgcctccaataagaatgaggggtcat
+2782748/1
@CCFFFFFHHHGGJJJJJJJJJJJJJIJJJJIJJJJJJJJJJJJJJ@GGI
@1422442/1
cgacagacgttgtcctgtctacacgtctttaatttgaaaatttgtcggat
+1422442/1
@@<DBDBDDF?AA@FEGHGGACHGAFHGDGGIDHGDGGG4DFHCHHIHFI
@5514776/1
gtggatagctggacaaggcactggcaacgaccaatcatggacttttcttc
+5514776/1
CBCFFFDDHHHHDHIJJJJJJJJJJJJJJIHIIIJJJJJJJJJJJJIJJI
@6220204/1
gcacgcgcttgggcagagggaatctgattgtgctgttgtggaactgcttc
+6220204/1
CCCFFFFFHHHHGJJJIIJJHJJJIJJJJJIJJJJIJJIJJIJJJJJIII
@6220486/1
tgattgtgctgttgtggaactgcttcacctg
+6220486/1
@?<=DADDFFHHHIGEBAIEGGHGEAD<FH;
@6220621/1
gtttcatgtcaatcggttcataaataaaaaagttatgtcaaattaaagaa
+6220621/1
CCCFFFFFHHHHHJJJIIJJJJJJJJJJJJJJJJJJJJJJJJJJJJJJJJ
@3458539/1
gtttggtatcgacccagtaacaccctgctatttattttttctatattttc
+3458539/1
@@@FFFDDFHHHHJJJJEHIJIJHHHIIJGIJJJJJJJJJIJJJJJJJJJ
@3458644/1
tgtttgtctgtttgtctgttcgtctgtgcgcgctaatctcagaaacggct
+3458644/1
CCCFFFFFHHHHHJJJJJIJJJHJJJHHJJJIJJJJJIJJJJIJJJJJJJ
@2784674/1
cttcagcagagtgcacacaatggtgaactggcgttcatgcggcaaacgcc
+2784674/1
CCCFFFFFHHHDFHIJJJIIJIHIJJJIJJJJJIJGIJJJIIIIJIHIJJ
@2784792/1
cataaaaccaaacctctggttcgattgggcctcaaaaaatcacgtttata
+2784792/1
CCCFFFFFHHHHHJJJJJJHIJJIJJJJJJJJJJJJJJJJJJJJHIJJJJ
@2785341/1
cgaagaacatgcggctgaattgcagcatcttgtcgagaacatgaagccgc
+2785341/1
CCCFFFFFHHHHHJJJJJJJJJJJJJJJJJJJGIJJJIJJJJJIJJJJJH
@6222759/1
ccacaatctggtctggagagaagatcctcatcttgtatagaggaggcttg
+6222759/1
CCCFFFFFHHHFHJJJJJJJIJJJJIJJJJJJJJJIEIIJJJJJJJJJJ:
@3460381/1
gtacacctgagcgagactcataacgcagccagatgccaaagttcttgatc
+3460381/1
CBCFFFFFHHHHHIJIJJJJJJJJJJJJJJJJJJJIJJJJJIIIJJJJJJ
@2786996/1
cgcaagaagtaccagaaacgggacttagccacaatctggtctggagagaa
+2786996/1
CCCFFFFFHHHHHJJJJJJJJIJJJJJIGIJJJIJJJJJIIIIJJJJIJJ
@6224474/1
ggcatctatagatgtcggtggcgcacagggcacgcttgcgcatgacatct
+6224474/1
B@CFFFFFHHHHHJIJJJIJJJJJJJJJJJJJJJJJJJJJJJJJJJJJHH
@6224535/1
ccgcgactccgtccgcgcggatgtcggtcttcgcg
+6224535/1
=@@DB1@AD?F:2<CEGD:?A6;FF@A@B<3==BC
@2095069/1
gtgacggcacctccgacactgaggtcacggtactcgcggtacatgttgtg
+2095069/1
CC@FFFFFGDFHFIJEHDGIIGIGHGIGGEDHDHJJIJJAHHHHH@BDDF
@4826899/1
ggttattgttatgtcgatgtcgaac
+4826899/1
?@1ADDDD?DFFHFHH3CHAIGCEG
@2788151/1
ccgatacgattatgaagacgaagcggacgtcacggtaagcattcatc
+2788151/1
@<@FFFFFFHHHHJJJJJJJJJIIIIJJIDHIJJJDCGHGHFFHHHH
@6878717/1
ccttcttagagcgtcccgtacccatagcaacaagatcagcgactgtcaca
+6878717/1
CCCFFFFFHHHHHJJJJGHHIJJJJJJJIJJJJJGJJJJEIIIJJJJJJJ
@2789412/1
cgcaagaagtaccagaaacgggacttagccacaatctggtctggagagaa
+2789412/1
CCCFFFFFHHHHHJJJJJJJJJIJJJJJJJIJJJJJJJJHIJJJJJHIHJ
@6878982/1
gtggttctttggctgtctctggtggaggtttctcctgtgacggcatagcc
+6878982/1
@?@DDDFFHHFHHIJGGIJJGJHHHJJI:EFHHIJJHFGEGIIIIIIIGG
@1424307/1
gcgacaccttgtggctgtgacttgtagtcaaggtggagattttactatct
+1424307/1
CCCFFFFFHHHHHJJJJGHHJJJJIJJJJJJIJDHIIJHIJJJIJJJJJJ
@1424714/1
gaggaagtaggtgctgggcctcttgtatgcgaaggtgttgaggcgcttgt
+1424714/1
@?@F?DDDHHDADHIIIIHGEIIFHHCHHII@DHH0B?DFEHIDHAA@E=
@6879729/1
tggtcttcttgaacttcttcaattgacgcaagaagtaccagaaacgggac
+6879729/1
CCCFFFFFHHHHHJJJIJJJJJJJJJJJJJJJJJJGHIJJJJJIIJIIJJ
@35915/1
agcactgagtgacggcacctccgacactgaggtcacggtactcgcggtac
+35915/1
CCCFFFFFFHHHGJIIJJJJJJJJJJJJJIJIFHIIJIHIJJJJJJHBEF
@4829386/1
gcctccttgatgcattgcgtcagaatgcccacctcacgttccgccaattg
+4829386/1
@@CADFFFHFFDHIJIIJJJGIIIJIGGHGIJJJEHIIGHIGIIJIJJIJ
@6880249/1
gcactgagtgacggcacctccgacactgaggtcacggtactcgcggtaca
+6880249/1
CCCFFFFFHHHHHJJJJJJJJJJJJJJJJJJIIIJJJFHJJJJJJHBDFF
@4829498/1
gtgacggcacctccgacactgaggtcacggtactcgcggtacatgttgtg
+4829498/1
@@@FFFDAFDHFHJDHHIHGIGHIIJIGIJJIJIIJJJIHHHEHHDFFBD
@4829575/1
gccatgtaccacgcctgggatgccacccggcaccactcccgggtgaggat
+4829575/1
@@@FFFFDHHHFFGGIJJJJJJJJIGGIEHHIGIIIIIGIIDIFGGGHHC
@36475/1
atacataataaaattagaggaagtaggtgctgggcctcttgtatgcgaag
+36475/1
CCCFFFFFHHHHHJJIJIJJIJJHJJJHIJJJJJIIJJJJJIJJJJJJII
@2098098/1
cataataattaaggagatccctctattgagctactgctgttaagcagaat
+2098098/1
CCCFFFFFHHHHHJIJJJJJJJJJJJIJJJJJJJJJJJJJJJJJJIJJJJ
@6881081/1
ggatgcttaaatttacatttagtgtttgtttcatgtcaatcggttcataa
+6881081/1
@??DDFFFFHFGHGIDCGHHIIFFAHHIAGHIIIECFHIGIHFFHIIIII
@731645/1
tgaaactttgtgtagagattctattcaacctgtattcatcagtgcttctt
+731645/1
?@@DFDDDHFDDHIIFGGBHGIGGIIIHIDGHACDHIIGIII?CGFCGII
@1426172/1
agcatacataataaaattagaggaagtaggtgctgggcctcttgtatgcg
+1426172/1
CCCFFFFFHHFHGIJJJJJJEHIIIIIHIJHHIJJJIJJEIJJIGIIJJJ
@37478/1
cgatatcaaactaaacctacgttaaataatttaaccaggaaaacccaac
+37478/1
@<@DADDDHAHHFHA<EACCGBD@FCFGGGGEE@EDGEECH;BBB?D??
@7563256/1
gggagtccatccacggctttttccagatccactcttgctccatggtccag
+7563256/1
CCCFFFFFHHHHHJJJJJJIJJHIJJJIJJJJJJJJJJJJJJJJJIJJJJ
@732344/1
gtccttatttccgacccacaaacaattaagccttgggtaccg
+732344/1
@@@DDDD;D<DFBFG:CFEHIGGED<?DFHIIB9?FC0?DD@
@7563574/1
tttagatatttgttgttcattcaactgtcttgttaatgcctggccctcag
+7563574/1
CCCFFFFFHHHHHJJJIJJJJJJJJJJJJIJJIJIJJJJIJIHIIJJJIG
@5517139/1
gacgagcgcggagcggaggtcggtgagcgcgcccggcgagtggcgccgcg
+5517139/1
CCCFFFFFHHHHHIJIJIGBFGIIJFHGFFDDBDDDDDDD<BD@B8BBDD
@7563855/1
actaattctatgcaaagtatagcttgtatttgttatgtaaccactccata
+7563855/1
CCCFFFFFHHHGHHGHIFJJJJJJJIHIIJJJJIHIIFIGHGCGGHHHIG
@7564155/1
ctggagagaagatcctcatcttgtatagaggaggcttgggctcgctctcc
+7564155/1
CCCFFFFFHHHHHJJJJJJJJJJJJJJJIJJIIJJJJGHIIJJJJGHIJJ
@1427761/1
gcacagggcacgcttgcgcatgacatctatacatgccattggcgttcaaa
+1427761/1
CCCFFFFFHGHHGJJJJJJJJJJJJJJJJIJIJJJGJJJJIGIJHGIIIJ
@733515/1
gtggcggccagaatctagacatgcacagctcttgcagccatccaacggga
+733515/1
?=:D?DDDFHB;;F<?B>CDDCGG>GGH9DFHE<DGFAEC@BG@EHEGH5
@2790896/1
gtcacggtagcactgagtgacggcacctccgacactgaggtcacggtact
+2790896/1
???DDDD2ADDDDIEIEEEIIE8CEDDIIIADDDIECEIICDIIII@@DD
@733756/1
tgattgtgctgttgtggaactgcttcacctgtggccggcggcacgcagac
+733756/1
@@@DBDDAHFHHHGAEGGHDFHHIIHIGIIIFB;CGHEHHEBBBDAB?B?
@4143466/1
tgatcaaacgctattaattcattagcgaaaaacttatttttcacttttaa
+4143466/1
C@@FFFFFHHHHGJIJGIJJJJJGGIIIJJJJIGIJJJJJJIIIFIJJJI
@2791831/1
aagggatcctaacttcgcaaccactaattccagtgataaattcactctag
+2791831/1
@@@FFADD?FFDCFHIIIGGEAGGIGGIGGIGHCFAGIIGGGBGGIEIIB
@4143761/1
cgatgtacctgtccggtagaactctataccacggcgtcacgacacagtcc
+4143761/1
@@@ADDD?FHDHHIIIBHG><FFFGGFGHEGADDAGIIIIGIIIHH>AEH
@3462803/1
ctcataacgcagccagatgccaaagttcttgatcttcactgggctcttct
+3462803/1
CCCFFFFFHHHHGJJJJJJJJIJJJGHIJJJJJJJJJJJJJJJJJJJJJJ
@6227635/1
gattgcccatcaatttatcttcaaatgacgacaccacagttccagtctca
+6227635/1
CCCFFFFFHHHHHJJJJJJJJJJJJJJJJJIJJJJJJJJIIJJJJJJIJJ
@2792393/1
gttgcggtctttgtacaccttcaggtgatcgaacatcatgtcttcaaact
+2792393/1
CCCFFFFFHHHHHJJJJJJJJJJJJIJJJJJHJJJJJJJJJJJJHEHJJJ
@7565207/1
gtgctgttgtggaactgcttcacctgtggccggcggcacgcagacgcctt
+7565207/1
?@@DBD:2A=1:<FG9EEBEG@:FH>92AD;:D064;=E?8=<8@?@?BB
@734010/1
cggacttacgaagtaaattcaattgttgatatagaggataccgatacctg
+734010/1
CCCFFFFFHHHHHGIJJJJIJHIJGIIJJJIIJJGJIJJIJJJJJJJJJJ
@7565275/1
ctcataacgcagccagatgccaaagttcttgatcttcactgggctcttct
+7565275/1
?@@DDDDDDFDF?<CCGIIEIED@FGIIIEBFFCE<?DG>BBGDGIIEBF
@1428506/1
ctcatcttgtatagaggaggcttgg
+1428506/1
?;?DDDDDFCDDFFGI<FG::AF@<
@4144907/1
actaacagtaatttatcaaataggacctcacataacattagcactttcag
+4144907/1
CCCFFFFFFHHHHJJJJJJJJJJJJJJJJJJJJJJJJJJJJJJJIJJJJJ
@7565733/1
gtgtacacctgagcgagactcataacgcagccagatgccaaagttcttga
+7565733/1
@BCDDEDDHHHGHJJIGEHHIJIIIJIJJIIIIJJJIJIIIIHBFGHGIG
@4145242/1
agagggaatctgattgtgctgttgtggaactgcttcacctgtggccggcg
+4145242/1
CCCFFFFFHHHHHJJJHIIJJIJJGIJJJJJJJJJJJJJJJJJJJJJJJJ
@7565896/1
ccacaatctggtctggagagaagatcctcatcttgtatagaggaggcttg
+7565896/1
CCCFFFFFHHHFHIJJJJGIJJJIJJJJJJJJJJJIIJIJJIJHIJJJJG
@4145397/1
atctgtttcttggcatctatagatgtcggtggcgcacagggcacgcttgc
+4145397/1
;?<DDBDDHADA?EFBFCFB@EBBDACFH<EHBGBFHBHHC=D;774@GG
@7566392/1
gttcgacatcgacataacaataacccctgctattttttttatttttattt
+7566392/1
CCCFFFFFHHHHHJJJJJJJJJIJJJJJJJJIJJJJJJJJJJJJJJJJJJ
@7566538/1
ggaatctgattgtgctgttgtggaactgcttcacctgtggccggcggcac
+7566538/1
;B@FFFFFFHHFHJJJJIIJHIIJJJJJJJJJJJJJIJJJJJJIJGIFDD
@735509/1
gtcctttctaaggttcaaaactatatctgtaccaaatttcaaccaaatcc
+735509/1
CCCFFFFFHHHHHGHJJJJJJJJJJJJJJIJJJJJJJJJJJJJJJJIJJJ
@7567127/1
cttagccacaatctggtctggagagaagatcctcatcttgtatagaggag
+7567127/1
CCCFFDDDHHGGHIIIEHGGGCG>GGCGHIIIIIIIIIIIIIIIEIIIII
@735669/1
tgttgtggaactgcttcacctgtggccggcggcacgcagacgccttgatg
+735669/1
CCCFFDFFFHHHHEHHGGGH@EHGGBHEABFGIEBEHFEDACB>?@CA>@
@2794819/1
tagcactgagtgacggcacctccgacactgaggtcacggtactcgcggta
+2794819/1
CCCFFFFFHHHHHJJJJIJJJJJJJJJJJJJIJGHIJJJFHJJJJJHHDF
@2795110/1
acgacgcttcagcagagtgcacacaatggtgaactggcgttcatgcggca
+2795110/1
CCCFFFFFHHGHHJJGJGEGHJJJJJJJJFHIIJJJIJJIJIJIJIJIIH
@1430925/1
caaacattataatagcgttgtctaacgtcggattcaattcggaacat
+1430925/1
C@CFFFFFHHFGHJJIJHIIHIJJIJIIGIIDHGIADHIIJIDHHGG
@736501/1
cagcatacataataaaattagaggaagtaggtgctgggcctcttgtatgc
+736501/1
@@;?DDE?DHD>FGCGECEAG<CGB><CFCDHIIGICF@BF8BCFDEHIC
@7568317/1
ttattttgtttttctctgtgatctgtttcttggcatctatagatgtcgg
+7568317/1
?@@DDEFFHGFHHJJDGHEHBHHHGAFCHIGHBGGGGHGIB<FAGDHB:
@7568545/1
ctcatcttgtatagaggaggcttgggctcgctctccgaagggagcttgcg
+7568545/1
@@@DDDDDBADDFIAHGGGII@G<G@FGHIEI=FBHEBGE<A=FGHE3@A
@5519725/1
gccacaatctggtctggagagaagatcctcatcttgtatagaggaggctt
+5519725/1
CCCFFFFFGHHHFHGBGIIGIIIIFJJJIJJIIJIJDGAHGIIIGHGHIJ
@5519794/1
ctgatattgatagttttttcattccctgcagagcttgcaaagcttgcaaa
+5519794/1
CCCFFFFFHGHHHIJJJJJJGHIIIJIIJGIJJJJJIIJJJJJJIIJGIB
@1431604/1
gtgctgttgtggaactgcttcacctgtggccggcggcacgcagacgcctt
+1431604/1
CCCFFFFFHHHHHJJJJJJJJJJJJJJJJIJJJJJJIHHFFDDDDDDDDD
@1431617/1
ccagtggtcttcttgaacttcttcaattgacgcaagaagtaccagaaacg
+1431617/1
?@@;:DDDHHHHAHDHGIII9CFHIIIGEEGGGGGICHGFHE9FHGIIII
@1431627/1
cttggtacaaagcaaaggtcgggcagttcgtcaacaagacattactagct
+1431627/1
CCCFFEFFHHHHHJJJJJCIGHGJJJHIIJHHIJJJJJJJJJJJIJIJII
@5519959/1
cggatttggttgaaacttggtacagatatagtttagaaccttagaaagga
+5519959/1
@@@DDDEDHHHFFIJJJIHIHGGGIIIGIIIFHGGHGIIJJGBHHHGIGG
@1432188/1
gcaagaagtaccagaaacgggacttagccacaatctggtctgga
+1432188/1
@@;BDBB?FHHDDE:CCEFGB@<?E<:<E@FHBHEE>BGB@F<9
@5520549/1
atcgcggcctctagccgatacgattatgaagacgaagcggacgtcacggt
+5520549/1
CCCFFFFFHHHHHJJJJJJJJJJJJJJJJJJJJJJJJIJHHFDCDDDDD?
@1432342/1
gcactgagtgacggcacctccgacactgaggtcacggtactcgcggtaca
+1432342/1
CCCFFDFFFHFHGJJIJJJJJJJJJJIJJJJFHHIIIFHIJJIJJHABFF
@1432665/1
gtgctgggcctcttgtatgcgaaggtgttgaggcgcttgtggtggtgcac
+1432665/1
@?@DDDDDHBFFDEHGGIDHGEAEHHHIHDDGGGBGHGIBBBGAC4@DDC
@1432745/1
cataataaaattagaggaagtaggtgctgggcctcttgtatgcgaaggtg
+1432745/1
CCCFFFFFHHGHHJJJJJIIFHHJFHHIJJJJJJJJJJIJJJIIHJJJEH
@6882338/1
gtgactttcccgtttccaatctccaagacaggaggctccagtactttagc
+6882338/1
CCCFFFFFHHHHHJJJJJJJJJJJJJJJJJJJJJIIJJJJJHIJJJJJJJ
@40656/1
agtggtcttcttgaacttcttcaattgacgcaagaagtaccagaaacggg
+40656/1
??=DBDD>DFDBHHBFGGIIIGCHGGIIIHIGBFHDHD?DFAG?DDGGHI
@40782/1
gtgatctgtttcttggcatctatagatgtcggtggcgcacagggcacgct
+40782/1
CCCFFFFFHHHHHJIJJJJJJGJIJJJJJJIJHIIIJJIJJJJJJIJJJI
@6882806/1
cagcatacataataaaattagaggaagtaggtgctgggcctcttgtatgc
+6882806/1
B@BFFFFFHHGFHIJGJJJJJJIGGJIIHIIFHHGEIGGHIJJJJHGHII
@41277/1
gcaagaagtaccagaaacgggacttagccacaatctggtctggagagaag
+41277/1
CCCFFFFFCFHHHJJJJJJJJJJIIJJJJIJJJJJJJJJJJJJGIIJJJI
@2098867/1
cacacggtagcggaaggtgggttcgtgaatcatgccctcaatctgcacca
+2098867/1
CCCDFFFBFHBHHIIII9?FDCBBGFB>GH?BB<?=BFCF=F@HE>@G==
@3463212/1
ggccaacagattgtttgagatgtttgtgaaactgcgacaccttgtggctg
+3463212/1
CCCFFFFFHFHHHJJJJIJJJJIIJJIIJJJJJJJJJJJJJJJJIJJJIH
@41699/1
tacataataaaattagaggaagtaggtgctgggcctcttgtatgcgaagg
+41699/1
CCCFFFFFHHHHHJJJJJJJJJIHIJIJJJJJJJJJJJJJJJJJJJIJJJ
@3463837/1
gttcaagttaaccgcaatgttggagcttggtacaaagcaaaggtcgggca
+3463837/1
CCCFFFFBHHFHHJIFGHIHIIIIJJJJJIGGGDHIGIIIIIIIIIJIJI
@6229189/1
agctgttccacttcatcatcagggatcttgccgtcattgcagactgtgtg
+6229189/1
CCCFFFFFHHHHHJJJJJJJJJJJJJJJJJJJJIJJJJJJJJJJJJHIIJ
@3464770/1
ggtctttgtacaccttcaggtgatcgaacatcatgtcttcaaactccact
+3464770/1
BC@FFFFFHHHHHJJJJJJJIIHJJJHGIIHJJJJIJJJJJIFHGIJJJJ
@2796268/1
gcgtacttgcagaagcatggctgcccaatgatcggcattccggcgtcatt
+2796268/1
@CCDFFFFHHGHFIJJJIJIJJJJJJJGJJJIIGIIJJJJJJJJJJHIJH
@44563/1
cacatctagactaattaataaaattggactgtttttaatatttaaataac
+44563/1
CCCFFFFFHGHHGGIJJJJJIJJJJJJJJJJJJJJJJJJJJIIIHHIJJJ
@4832348/1
gtttttaatatttaaataaccgctttttactacatgcataaacatacata
+4832348/1
@@CDFFFDHHHGHGIJJFHGHGGHJIJGIJJIJGJ<CGFHEEGHIJGGGI
@45540/1
atcggctaaaaaagcatgttctctcgcgccaatggcatgtatacatgcct
+45540/1
CC@FFFFFGFGHH@FBGIBFHIIIFHIIIIIGEEGIIEGGCGCEHGI;@A
@6883913/1
gacgatttcaccagtggtcttcttgaacttcttcaattgacgcaagaagt
+6883913/1
C@CFFFFFHHHHHJJJJJJJJJJJJJJJJJJJJJJJJJJJJJJJJJJJJF
@2797335/1
cttttattgcttggtgagacacgagataaaagtccaattcagacgagtgc
+2797335/1
@@@BDDDD<DFHFGBDB9A<?FHBEDGFHDHDHGI4CGHIICFEDHEGH<
@46400/1
caaatggaaaaaaaaattggtgaaaagaatcacaagtaagatactgcaaa
+46400/1
CCCFFFFFHHHHHJJGIIIJHHIJJJJJJJJJJJJJIIJJJJJJJJJJJJ
@6884598/1
cagtggtcttcttgaacttcttcaattgacgcaagaagtaccagaaacgg
+6884598/1
@@CDFFFFHHHGHJFIIJJGJJJIFHGIJJIJJJJIJJ?@GGIIEGIIIJ
@6884743/1
gtctgtttgtctgtttgtcggtttgtgtgtttgtctgtttgtctgtttgt
+6884743/1
@@BFFDEFHHHGHIIJJIJJIJJJJIIJJIJIJJJIJHIJJHJJJIJJJD
@46633/1
ggaagtaggtgctgggcctcttgtatgcgaaggtgttgaggcgcttgtgg
+46633/1
@CBFFFFFHHHHHJJJIIIJJJJJJJJJJFGHICGHHIGHJIIJJJJHIJ
@4833816/1
gttgattttggaatgttttacattggatccgacaaattttcaaattaaag
+4833816/1
BBCFFDFFGHHGHJJGIGIFGHEJCHJJJJIJIJIIGIJJJIGGHIIJJI
@2798885/1
cgagactcataacgcagccagatgcc
+2798885/1
@@@DDDDBDFFFFIFIIIFEIEB94C
@6886619/1
gtgctgggcctcttgtatgcgaaggt
+6886619/1
CCCFFFFFAHHHHJJJJJJJJIJJJE
@4145955/1
gcaagaagtaccagaaacgggacttagccacaatctggtctggagagaag
+4145955/1
@@@FFFADADCFHGIGDICGG<GHIIGIJJJGJJJJIGIIGJIFCHHHGC
@2799714/1
ctcggatcagccgtttctgagattagcgcgcacagacgaacagacaaaca
+2799714/1
@@?DDDDDFFHHDCFGGIIBHCHIIIEEGEI:DHHGIHGEIFFFFEBB?B
@4146249/1
gttggtcgtctaccgggcagttctcgaaatgtttcataacgagccgcata
+4146249/1
@@@DFFFFHHGHHGDFF<@CCFDGGI>HIIGH>FBFHCFHC@A@EHB@8E
@7569458/1
cactgagtgacggcacctccgacactgaggtcacggtactcgcggtacat
+7569458/1
CCCFFFFDHHHHHJJJJJJJJJJJJJJJJJHIJJJJFIJJJJJJHHFFFF
@4146665/1
ctccagtactttagctttgacagtgtaaaacttctccgaaatctccaatc
+4146665/1
@@@FFD=ADDFHDHICEEDBIIIEEHGIGCHIIG@HFHIIHECHBDFEBF
@738818/1
cttcaaatgattgctcagatgcaatttcttgcaagaattgcacaaagttg
+738818/1
CCCFFFFFFHGHHIIIIJJJJJIHHJJJIJJJJJJJJJJIIGGIIJIIII
@1436676/1
ctttaaggggatctgctgtctgtggagctgatgcttgctgggcctcagct
+1436676/1
CCCFFFFFHHHHHJJJJJIIJJIJJJIJIJJJJJJJJJJJIJJJJJJJJI
@7570744/1
gccagttataaagcatagcccgaagtgctattggcacacaggcataatgc
+7570744/1
CCCFFFFFHHHHHJJJJJJJJJJJJIIJJIJJJJJJJJJJJJJJJJJJJJ
@7570834/1
gtcctgcagagcttgccacatcttgtaagcagcctgacgcttagcaagtt
+7570834/1
CCCFFFFFHGFHHJGIIIIJJJJJJJJJGIJJIIJIGHGIJHIJJJJIGI
@1437569/1
agcatacataataaaattagaggaagtaggtgctgggcctcttgtatgcg
+1437569/1
@@@FFFFDHHFHFHGFGGGGIHIEEHDFEHGHFIGGHGIIIIGIGGGIJE
@740146/1
ggcaaatttttggttttaaccacatagt
+740146/1
=1?D=BB?D:CCA<C:A?3?AFB?A?A1
@740174/1
gttgaggcgcttgtggtggtgcacgcgcttgggcagagggaatctgattg
+740174/1
CCCFFFFFHHHHHHIJIJJHHIJJJJJJJJJJIIJJHIJJEHHGFFFFFF
@4148432/1
gcctcttgtatgcgaaggtgttgaggcgcttgtggtggtgcacgcgcttg
+4148432/1
CCCFFFFFHHHHHJIIJJFGHHJJJJJJJJJJIIJFHJHHJJJJJJHFFD
@1437956/1
gcctcttgtatgcgaaggtgttgaggcgcttgtggtggtgcacgcgcttg
+1437956/1
CC@FFFFFFFABHICCEB<CHHIEHI7DAFHIDGIHCHBHEIGHGGBDDA
@7571622/1
gccatattcaaatgggaagtggtgataaagataagtataggctcaaaacc
+7571622/1
@@@DDFEDGHHGFIEG@FECFFAFEE@FFHHGFFFGFGI>DDHIIIGIEF
@740349/1
cccaaattcttcttcttcagccggctttggtggttctttggctgtctctg
+740349/1
<?@DDDDDFHHBFGBDGFHIHEDFHHEGGGC:DGIICGIIGGHEFIIIGI
@7572473/1
cccctcagatacaccgtcacggaatacaaatatcttcttcggcaatctgc
+7572473/1
@8;DDD?DHDFDHGIIBFHGGABCEGEH9FFFGIED@BBE@@6DFG@HGI
@3466195/1
ctgtcctccggtactaacgatcaaatcgatcatgggtccataatcattcc
+3466195/1
CCCFFFFFHHHHHJJJJJJJJJEHIIFIIJJJJJJJHIJJJJJJJJJJJJ
@7572834/1
ggcataacgggccgcgactccgccctcttcctcgggttggaatgattctg
+7572834/1
CCCFFFFFHGGHHJIIIIJIJJJJJJJJJGIJJHHG?DECEEEDDCDECC
@7573263/1
gctttaaggggatctgctgtctgtggagctgatgcttgctgggcctcagc
+7573263/1
CCCFFFFFHHHHHJJJJJJJJJJJJJJJJJJJJJJJJJJJJIJJJJJJJJ
@7573428/1
ttacgttccagttctcgattatcga
+7573428/1
8=?BDDDBBDFDCCBG?9FH@:338
@7573476/1
ctttctttggagtttgtatacttaattcgatgttatacatatagcatttc
+7573476/1
CCCFFFFFHHHHHIJJHIJJJJJJJJJJJJJJHJJJJJJJJJJJIIJJJJ
@3466938/1
gttgtggaactgcttcacctgtggccggcggcacgcagacgccttgatga
+3466938/1
@@@?ADDDHHDHHHHGEGHEIIGBEFHDDBEFBG=BEEDCD8@?:@C>AC
@742325/1
cacaatctggtctggggaaaagatcctcatcttgtatagaggaggcttgg
+742325/1
CCCFFFFFHHFHHJJJIJJGJIJJJJJJJJJJJJHGJJJJJJJJJJJJGJ
@7574968/1
ctttcctaggagtgactttcccgtttccaatctccaagacaggaggctcc
+7574968/1
CCCFFFFFHHHHDHIJJJJJJJJHJJJJJJJJJJJJJIJJJJIIGJJJJJ
@7575988/1
tgctgtctgtggagctgatgcttgctgggcctcaactgttggagctggtt
+7575988/1
C@CFFFFFHHHHHJJJJJJJIJIJJJJJJJJJJIJJJJIJJGIJJJJJIJ
@743834/1
gctgtgacttgtagtcaaggtggagattttactatctttcaagtcggcat
+743834/1
C@CFFFFDHHGHHIJJGIHICFFGE@FHHCIIJIJFHGGGGGGGG=FHGI
@744036/1
tgtacattgaaaataaaaataaaaaaaatagcaggggtt
+744036/1
@C@FFFFFGHFGHIJJIIJJJIHHJIGJJGJJIIIJJ70
@7577712/1
ctccggtactaacgatcaaatcgatcatgggtccataatcattcctggaa
+7577712/1
CCCFFFDDHHHHHJJJJ@EHFCFHGIJJJJJHHIIIJJJJJJJJJJJJJJ
@2106001/1
cccgtatctcaacacccataaagaactgtttgcctctcatgtcccatact
+2106001/1
B@@FDFFFGHHGGIJJJJJJJIIIJIIIJJJJJJIGGIJJJGIIHIIGIJ
@7579549/1
gtagcactgagtgacggcacctccgacactgaggtcacggtactcgcggt
+7579549/1
CCCFFFFFHHHFHJJJJJJJJJJJJJJJJJJJJJGHIJJJHIJJJJJHFB
@746542/1
cgcgacttcgttcgcgtggaatagtgacttccggcaaatttttggtttta
+746542/1
@@@BDDDFHDADBFBHHEEBDG@H:B<DBGBH6?@;@;@FHC@BH?AEHB
@6232474/1
gagggaatctgattgtgctgttgtggaactgcttcacctgtggccggcgg
+6232474/1
CCCFFDFFHHHHHEGDGIHJJIJGHIJJJJJIJJJJJIIIJIEIIJJJJH
@6232481/1
cagagggaatctgattgtgctgttgtggaactgcttcacctgtggccggc
+6232481/1
@<?DDDFADFBFDBGIGEHGHGFCECEF@DHIIIGCEBDGFIGBFGEGI>
@47752/1
gtctggggaaaagatcctcatcttgtatagaggaggcttgggctcgctct
+47752/1
CCCFFFFFHFF?B@DFGGIJGIIJI?FFIIEGEEEHICH@?=;D?6;;CF
@6233240/1
gtctgtttgtctgtttgtctgtttgtctgtttgtctgttcgtctgtgcgc
+6233240/1
CCCFFFFFHHHHHIJJJIJIJIJJJJJJJIIJJIJJJJJJJHIJJIIJJJ
@49003/1
cgggctctgtgcctggctcccatgtcacggtagcactgagtgacggcacc
+49003/1
CCCFFFFFHHHHHIIJJJJJJJJJIIJJIJHIJBHHJJJJFGGIIGIIIJ
@5525958/1
ctcggatcagccgtttctgagattagcgcgcacagacgaacagacaaaca
+5525958/1
@CCFFFADFFDFGCEGHIIGGIIIGIGGIIGHHIIIIIIBGHCEEDFEFD
@5526000/1
atgcgaaggtgttgaggcgcttgtggtggtgcacgcgcttgggcagaggg
+5526000/1
@@@FDFDDFAFHHIEGGBHGEHGIFGFFH8BGIIGIIIJEHHFFDEBCDD
@49475/1
cgctaatctcagaaacggctgatccgagttggatgcggttttcacgaata
+49475/1
CCCFFFFFHHHHGJJJJJIJJJIIJJHHDFHIAHGGIIFHIJIIJJIIIG
@5526210/1
gtgctgggcctcttgtatgcgaaggtgttgaggcgcttgtggtggtgcac
+5526210/1
CCCFFFFFGHHHHJJHJJJJJHHIICFHIJHGIIJJJJJIJJIIJHHIII
@49919/1
cgctgttagttacataaaacaaggaaacttatatcactaatgaatgagaa
+49919/1
CCCFFDFFGHHHHIIIBHHGIIIJEHIIGIIIJJIJEIGIJJGIJIHIJJ
@50672/1
atcgggctctcaggcaggcaagatgggcatagtaggtaggcgtagggtaa
+50672/1
CCCFFFFFHHHHHJJJJJJJJJJJJJJJJJJJIJJJFGIJJJHIJJJFHI
@50695/1
cgagactcataacgcagccagatgccaaagttcttgatcttcactgggct
+50695/1
@@@DDDDDFFFFFE<88CFF?AH?9BAFDDGE?@G?GGDGFBFFEADDEC
@6235828/1
cgcaagaagtaccagaaacgggacttagccacaatctggtctggagag
+6235828/1
?1?=BDA;3222AEE;EE@DEA:C@E9E@3?C@B>DDED9?9?DDD??
@2800074/1
gttgtattcagctggtggagcagatata
+2800074/1
?=?A=?DBADD?DB;EDB3A3CC3<FF?
@6887392/1
tcataacgcagccagatgccaaagttcttgatcttcactgggctcttctc
+6887392/1
CCCFFFFFHHHHHJJJJJJJJIIIFHGJJJJJJJJJJJJHGIJIJJIJJI
@1441735/1
gttgaggcgcttgtggtggtgcacgcgcttgggcagagggaatctgattg
+1441735/1
BCBFFFFFHHHHHIJJIJJGIIJJJJJJJJJJJJJJGHIJEHHHFFFFFF
@4836176/1
gatctgtttcttggcatctatagatgtcggtggcgcacagggcacgcttg
+4836176/1
@CCFFFDFHHHHHJJJJJJJJJJJJJHIIJGIJJJJJJJJJJJJJJJIJJ
@4836407/1
ggcaaagggttttgggttaagaaaccatacccttcaccgcgttgcaggag
+4836407/1
CCCFFFFFHFHHHJJJHHIJJGJJJJJJJJIIJJIIJJJJJJJJIJIBFH
@6888562/1
ggagagaagatcctcatcttgtatagaggaggcttgggctcgctctccga
+6888562/1
@B@FDDFFHHHHGGGGIIIIIHHIGGEGGCEBGGE<GHHJG@FHIGDHII
@6237536/1
cggatctatagaggctgtcactgcagcaatgctgggaacattcgactgat
+6237536/1
@@@DBDDBHHDHDDHHBA<?:AFCHGGIAFDGHGIIEHEGGEEHH?6@BH
@6888738/1
ggcaaaggtagtaagtcagctgttccacttcatcatcagggatcttgccg
+6888738/1
CCCFFFFFCFHHHJJHJJJJJJIJJIIJJJJJJJJJJJJJJJJJJJJJJJ
@6237877/1
gcaagaagtaccagaaacgggacttagccacaatctggtctggagagaag
+6237877/1
CCCFFFFFDHHHHJ<AFHIIIIIJJJJJJJJJJJJJJJIJJJJJJIJJJI
@6237980/1
ggacatttatctggatgtatgtttacatcataatgatgaacaaatc
+6237980/1
@@@?DAD;AC=D?CBEBC<AA<433AF<AEHF9CH<AAG@GCBABF
@6889247/1
atggtaagaaggtggcggccagaatctagacatgcacagctcttgcagcc
+6889247/1
?@@FBDBDBFHBF@=FGDGHIHGIGIGIIIIFIIIIIHCHGIHIIIDGII
@1442869/1
ctacttggttccaattaaactttgggcctgtttcacagtctcgttgactt
+1442869/1
CCCFFFFFHHHHGJJJIIGJJJJIIJJJJIHIIJJJJJIIIJJIJIIJJJ
@6889437/1
catcgttctcagcatggtaagaaggtggcggccagaatctagacatgcac
+6889437/1
CC@FFDFFHHHHHIJJJBJJIJJJJHIJJIIJJJJJJJJJJJJJJJJJJJ
@2801991/1
atccaactcggatcagccgcttccgagattagcgcgcacagacgaac
+2801991/1
;@1BDB;;?F?F1CF:2?FFAFDGE8:@FGFIIFBEEBFFF;A<D>>
@6238672/1
ggtgctgggcctcttgtatgcgaaggtgttgaggcgcttgtggtggtgca
+6238672/1
@@@DDDDFFBHHHJIGJEHGHIIJIJ?EFHHIJJGIJIEGHIJDGGHGII
@6889838/1
gtcggcataacgggccgcgactccgccctcttcctcgggttggaatgatt
+6889838/1
CCCFFFFFHHHHHJJJJJJJJJJJJJJJJHHHHHHFFFDCDDDDDDDDDF
@4837995/1
tgtcaatcggttcataaataaaaaagttatgtcaaattaaagaatcacgt
+4837995/1
CC@FFFFFHHHHHJJJIJJJJIJJIJIJJJJIJIJIJJJIJJJJJJJDHG
@4838103/1
gttcaaattcaaataaaatcactctgcaatcctgcctcacatgattcatc
+4838103/1
B?@DDFFFFHHFDIEEGGJGGJIJIGJC<CA?HHHIGIIGEEFHGIHIJI
@2802760/1
atacataataaaattagaggaagtaggtgctgggcctcttgtatgcgaag
+2802760/1
CCCFFFFFHHHHHJJJJJJJJJJFFHHFHHIJJJIJJJJJJHHIJJIIIJ
@50757/1
ctgaggtcacggtactcgcggtacatgttgtgtacacctgagcgagactc
+50757/1
CCCFFFFFHHGHCGGIJIJJJHGIJJIIIGIIGHIIHGIJIJJJGIJIIJ
@4838230/1
cagcatacataataaaattagaggaagtaggtgctgggcctcttgtatgc
+4838230/1
@@@DDFFDFFHHHIGBAHHGHGIGDHGHHHGHGEHIIGBGIIIH<?BGBF
@6239836/1
ctctcagcctctccagttcttcaggagtcacaaagttaccgtagctatcc
+6239836/1
@CCDFFADHHGDFG<?FGHDIGG@AC@<CHFB?FHCEGHHIGGHEBDHGI
@5527141/1
ggtcacggtactcgcggtacatgttgtgtacacctgagcgagactcataa
+5527141/1
@@@DFFFFCFHHHHIGFDHEAGEDGFGEDHHIJ@GGGIGDGHJIGGHIGH
@6239982/1
gtgttcaaggggatctgagaatggtttagattcacaattttgtccgctgg
+6239982/1
BBCFFFFFHHHHGJJIJJJIIIJJHIJJJIJJJIJJJJJJJJIJJJJIJJ
@4150679/1
gggactagtagtcatttgtttctgccactctttaagttgtctagtgtgtg
+4150679/1
CCCFFFFFFDHHHJIJJJJJJJJJJJJJJJJJJIGGIIJJJJJJFGGHHI
@4150704/1
agggaatctgattgtgctgttgtggaactgcttcacctgtggccggcggc
+4150704/1
?BBFDFFFHHHHHJJJJJJJJJJJJJJJJJJJJJJJJJJJJJJJJJJJHF
@4838936/1
ctacagtacattctactgtttgtccattttctaactgaagaggaaacgat
+4838936/1
@@@DDABAA:?DFHGG@HFGC:<IECHHHAHGFHGFAEEGEED>BDFHID
@4150972/1
gctgtcatctggttcatacggcgcgcggtcgcctccttgatgcattgcgt
+4150972/1
CCCFFFFFHHHHHJJJJJIJJJJJJJJJIJJJJJJHHHHHFFFFFFEEDD
@5528462/1
ctgggcctcttgtatgcgaaggtgttgaggcgcttgtggtggtgcacgcg
+5528462/1
@@CFFADDBDHHFEGIII?FFHGHCGGGGGHH@GII9DF=BF4;CHIIEB
@6241677/1
cgcaagaagtaccagaaacgggacttagccacaatctggtctggagagaa
+6241677/1
@@@DFFFFFHHHHIIIJJJGIGIIIJJIGIIIJGIIGIEIIJHGFHDGIJ
@7581985/1
agggaatctgattgtgctgttgtggaactgcttcacctgtggccggcggc
+7581985/1
CCCFFFFFHHHHHIIJJJJIJJIJIJJJJJJJJJJJJJIIJJJJJJJJHF
@6241855/1
cactctttaagttgtctagtgtgtgtaggggaagggttaggcaacttaat
+6241855/1
@@@DADFFDDHHFHEBHGGCIIFCFEHIICEEHHIICAFHGIIJJIIIGE
@1443864/1
ctccactatcatctctttctttggagtttgtatacttaattcgatgttat
+1443864/1
?@@DD3DDF8FF<AFGGGIGGDIICGAGHG?E4ABE@GCHCG7?FEFHIG
@3471304/1
ccctaagtgagtatacatctattaaaatcaaacgcagagctcattatgtt
+3471304/1
CCCFFFFFHHHCFFGGGIEHIIIJJJJJJIIJJJJJJJIJIIHIIIJJGI
@1444677/1
tcgacgagcaagtagttcttgaagcacagacacaggtgtcttcaacggaa
+1444677/1
?@@DDDDDDDHFFIGIGBHGHCHGIHGCGCBFGIIIGIIIIIIIFGHIHC
@2108957/1
gtgcacgcgcttgggcagagggaatctgattgtgctgttgtggaactgct
+2108957/1
CC@DFFFAFHFHFDEE?EB?=GG;B:BA9DH>BGIGDGHCB;F@HEGH@D
@1444799/1
gttgaggcgcttgtggtggtgcacgcgcttgggcagagggaatctgattg
+1444799/1
CC@FFFFFHHHHHIJJIJJIIJIJJJJJJJJIJJIIHHIJBCHHFFEFFE
@1445013/1
agcgaaatagtcacaaccacgttggttatcaagtggcttggtaggatcca
+1445013/1
CCCFFFFFHHGHHJGGJJIJJGIJJHIJJJIJJIHHGIJEGFGCH@>DF>
@746979/1
tttcatttaaatttacgggctatgccatttatcctcgcacgttggcagta
+746979/1
@CCFDFFFHHHHHJJJIJBIJJIIIJJJJJIJIIIEHIGIJIJJEHIJIJ
@2109442/1
ggtgcacgcgcttgggcagagggaatctgattgtgctgttgtggaactgc
+2109442/1
@BBDFFFFHHHFHJJJJIIGIJJDFH?DGBGHHFG0?BFHHFHI87.8@.
@1445669/1
ccataatcattcctggaatccgtgtcgacggcgatgagagcccacgatgt
+1445669/1
@@<?D?AD>CFHABFABE@GIA<AA<@AG@@@G@F;CA@GAD@AEB?;;.
@4839839/1
cttcacctgtggccggcggcacgcagacgccttgatgacctccacttt
+4839839/1
@??DDDB3FFHFHH>EHIIIDEE/@EGHHHEDB>>;@CC9AA;5=C5>
@4840072/1
gatgccgacagttagaatttaaaagaaacaccttcataataaggaccaaa
+4840072/1
CCCFFFFFHHHHHJJJJJJJJJJJJJJJJJJJJJJIJJJJIJJJJJJJJJ
@2803443/1
tgaggcgcttgtggtggtgcacgcgcttgggcagagggaatctgattgtg
+2803443/1
CC@FFFFFHHGHHJIJJIIIJJJJJJJJJJJJJJJJJJIHHHHHFFFFFF
@6244728/1
cgcagccagatgccaaagttcttgatcttcactgggctcttctctgggat
+6244728/1
CCCFFFFFHHHHHJJJJJJJJJJJJJJJJJJJJJJJJJJJJJJJJJJJJJ
@4840588/1
gccagatgccaaagttcttgatcttcactgggctcttctctgggatttcc
+4840588/1
CCCFFFFFHHHHHJGHJJJJJJJJJJJJJJJJIJJJJJJJJJJJJJJEIJ
@1446644/1
ctcctttcttttgcgagctgctgccgaaagattagagtcgtcttctactt
+1446644/1
CCCFFFFFHHHHHJJIJJJJJJJJJJHJIJJJIJJJJGHIIJJJJJJJJI
@1446671/1
gttgtggaactgcttcacctgtggccggcggcacgcagacgccttgatga
+1446671/1
@@@DFDFDHHHHFGIIIGJJIGHIJJJIGIJJIIHEFFCBBDDBDDCDDC
@2804218/1
tagcactgagtgacggcacctccgacactgaggtcacggtactcgcggta
+2804218/1
CCCFFFFFFHBFHGIJGHIJJJJJIIJJJGGIJ?BGGII;CHGGGGFH=B
@2804630/1
gtggaactgcttcacctgtggccggcggcacgcagacgccttgatgacct
+2804630/1
BC@FFFFFHHHHHIGIJIHGIHGGIBHGIJIJIHFFFFDDDDDDCDEDDD
@3473031/1
gagtgacggcacctccgacactgaggtcacggtactcgcggtacatgttg
+3473031/1
@@@DDDDDFFHGHGGGIIHEHIII@GGCFHIE?FHEHGHII:<EFFFFFE
@3473093/1
ctcgaatagtcttttctaacttgaacagtgcgatgttttacaagggcagg
+3473093/1
C@CFFDFFHFHHHJJJJJIIIJJIJJJJHHIJJJIGIIJJJJIJJGIJJG
@4841839/1
ccctgtttgttttatcgtcgccttg
+4841839/1
@@@DDA?DHFHHHIIEE;;?E@FFI
@2805016/1
catacataataaaattagaggaagtaggtgctgggcctcttgtatgcgaa
+2805016/1
;?<:ADD:DFFF?FFBEA<AGFCD?C<@H@@@<EEDFEFB?FFFFFG6?@
@6246897/1
ctggatggagtgagcacgggctctgtgcctggctcccatgtcacggtagc
+6246897/1
C@CFFFDDFBDHDIGIIIJHGIJIEFECGG@??BCDGHGGDFIDGG;BFH
@6893257/1
cgtttttaaactattttttcaatgccctaagtgagtatacatctattaaa
+6893257/1
BC@FFFFFHHHHHJJJJJJJIJJJJJJJJJJIIJJHIJJJJJJJJJJJJJ
@6247200/1
agaggaagtaggtgctgggcctcttgtatgcgaaggtgttgaggcgcttg
+6247200/1
<@?DD;BDAADFHIIHG@HG?EFHD>CHHD@A@AF>:BFGHFFG17AFBA
@6893589/1
catgattataatatacattaaaagctaagacttcaacttttgtttgataa
+6893589/1
@?@DA?ABHDDBFHIIIIGGGIBDAHGIG<EFEFFE?FFFGGDCGHGGGC
@6247791/1
ctcctttcttttgcgagctgctgccgaaagattagagtcgtcttctactt
+6247791/1
CCCFFFFFHHHHHJJIJJJIJJJJJJJJJJJJJJJJJIIIJJJJJJJJJJ
@4842811/1
caccagtggtcttcttgaacttcttcaattgacgcaagaagtaccag
+4842811/1
8=;DDDDDD:CA<BCD>@FBFCFBECFCABFEEE>ADDCD>DDDD9B
@6248059/1
cagggcttcttgatgtatatgggtattttgttacacgttgtatatatgtt
+6248059/1
@@@FFDD?CFHBBFAGGIIIEGI<CGHIIIIIIGIGICHGBGHCICFGGI
@4842822/1
gtcaaattaaagaatcacgtcgaacactattctatgcttataccattaat
+4842822/1
@@@FDFEFFHFDHGGEDHIEHHJHIBGHIDFIJGIEGGGEHFHGICGCBG
@6248203/1
ctcagtaggatggcaaagagacgaagcgcgcgttctcatgtaatttttaa
+6248203/1
?@@DDDDEFDFDBHIJGHCHGGGGHGEFG@FG@BHGGDHCDHIGIJIFE=
@6894531/1
gtgataaagataagtataggctcaaaacctaacgacatcaatcaccagct
+6894531/1
BB@FFFFFGFGFHJCGHIHHJJIGJIIJJJIIIHJIJIJJIGIHJJJIJI
@6895157/1
aggaagtaggtgctgggcctcttgtatgcgaaggtgttgaggcgcttgtg
+6895157/1
C@CFFBDDHDFFHIIIGBGIGHIGJJIIGIGIIDHGFGFFGGIIIJJJDH
@3475138/1
ggcagagggaatctgattgtgctgttgtggaactgcttcacctgtggccg
+3475138/1
CC@FFFDDFHHHGGIGFHAEFHIGJJGIIDEIGHJGJJJGEFF>BFEHHI
@6249234/1
ctgggcctcttgtatgcgaaggtgttgaggcgcttgtggtggtgcacgcg
+6249234/1
CC@FFDFFHHHHHIJJJJHGHICFHHIIJIIJJJJIIJJHIIIIIIJIHH
@54705/1
ctctgtgcctggctcccatgtcacggtagcactgagtgacggcacctccg
+54705/1
@C@DBDBDHDDD?CFHHIIGIHEHGGFEHGIICBDG?DFFGFFFHIFHIH
@54850/1
caggcaagatgggcatagtaggtaggcgtagggtaagacacggatcgcat
+54850/1
CCCFFDFFHHHHHJJJIIHIJJFHHJJJHIJJJDHIIJJJJJJJJIIJJI
@6895825/1
gtggtcttcttgaacttcttcaattgacgcaagaagtaccagaaacggga
+6895825/1
@@@DDBDFFFGFFHBFEFEFHIIIEH@HGHHEHHIGCFHHIIIJCHGAGF
@6249786/1
ggagtgagcacgggctctgtgcctgtctcccatgtcacggta
+6249786/1
???D=B;D;C:@@C?@AF@9C9CB?11?C@GFDF?BB?DF??
@4154498/1
aagcatagaatgttcgacgtgattctttaatttgacataacttttttatt
+4154498/1
CCCFFFFEHHHHDHIIIJIHGIJJJJIIJJJIJJIJJJJJJJJJJJJJJJ
@6896174/1
gggaatctgattgtgctgttgtggaactgcttcacctgtggccggcggca
+6896174/1
CCCFFFFFHHHHHIJJJJJJJIJJJJJIJJJJJJJJIJIJIJJIJJJHFD
@4154815/1
ctcgaatagtcttttctaacttgaacagtgcgatgttttacaagggcagg
+4154815/1
CCCFFFFFHHHHHJJIJJJIJJJJJJJJHIJJJJJHJJJJJJJJJIIJJJ
@5530236/1
atgagtgttttgaataaatattcgagctgcaaacctattttagtagaaag
+5530236/1
@@@DDABADHHFBB@GGGIHGGHGGAFGCEEEGIIIIIGGGHB?DBHICH
@7584806/1
tgatagagacgatttcaccagtggtcttcttgaacttcttcaattgacgc
+7584806/1
CCCFFFFFHHHGHJJJJJJJJHIJJHIJIJJIEBHIIJJJJIJJJJJJJI
@7584812/1
cttgttgttaagaggtgttacctgcaacttggccaggttagggccaacag
+7584812/1
CCCFFFFFHGGHFIGCFHIJJJJJIJIGHIHIJJJJJIIHIJJJJJJJII
@56161/1
cttaaatttacatttagtgtttgtttcatgtcaatcggttcataaataaa
+56161/1
@CCFFFFFHHGGHIJGIEFIIJJJJIJJGIHHGIIIJEHHGIHJIIIJEG
@2110033/1
gccagatgccaaagttcttgatcttcactgggctcttctctgggatttcc
+2110033/1
CCCFFDFFHHHHHJHIJJJIJJJJJJJJJJJJJJJJJJJJJIJJJJJJJJ
@56466/1
cggaaatctccaatccaaaccgtttgaaatctcggttttgcgagtacttc
+56466/1
CCCFFFFFHHHHHJJJJJJJJJIJJJJJIJJJJJJHIJJJJJJJFHIJJJ
@6251233/1
gcacagacgaacagacaaacagacaaacagacaaacagacaaacagacaa
+6251233/1
@@@FFF>DHHFHDGHIIJJJIJFIIIGIJJGHIIGGIGHDFFII@FFHIC
@6251310/1
ccctgctattttttttatttttattttcaatgtacagacagcacttttct
+6251310/1
:?:?DDD;A:DBFFFI;BEFFGCGFE@?@?BF:?DBDFGE3D@B@@=CD=
@4156148/1
agcaacttgaatgtgagtttttatcggaagccaatcttcagtatttttgc
+4156148/1
?@@DF>DEB3DFDEAGBCIHBHGHBGGGED9DGBF?FH<BD?BFFH4B@F
@6251410/1
gtggattagtagctgtagcttcgtcagttgggtgataacatcattggata
+6251410/1
BB@FDEFFHHHHHJJGGIIJJJJHHHGHIIJJ?DHIJIJJJJJJGJJIIJ
@4156394/1
tccaaatcgacgactcctgtggctttcagtgaaacgtcaaaatttat
+4156394/1
CCCFFFFFHHHHHJJJJJJIJJJJIJJJJJJJJJJJJJJJJJJJJJJ
@2110789/1
cagtggtcttcttgaacttcttcaattgacgcaagaagtaccagaaacgg
+2110789/1
CC@FFFDFHHFFFGIJGIJGIJGIIJJIIJJIIIIGGGFGIIIIIGIJJI
@2110873/1
ctgtgatctgtttcttggcatctatagatgtcggtggcgcacagggcacg
+2110873/1
CCCFFFFFHHFHHIIJJJJJJJJJJIJIJJHIIJHIJIGIJJIIGIJGHG
@749876/1
gttattgttatgtcgatgtcgaacccaaaaatgtaattaactttattttt
+749876/1
C@CFFDFFHHFGDGIIJJGJJJJJIJJJIJCHHCGCHIJIJJJJFIJIIJ
@6252504/1
gacgggtagctgatgtactaatgagtaataaaataataaaatcctaaatt
+6252504/1
CCCFFFDFHHHHHJJJJJJJJIJIJHIJJJJJJJJJIJJJJJJJJJJJJJ
@2111433/1
cgctaatctcagaaacggctgatccgagttggatgcggttttcacgaata
+2111433/1
@@@BDFFFHFHFHJJIBBBGIGHEGCC@?DBF@FFAHH?FEGDHIIAHCC
@1449505/1
cccctcagatacaccgtcacggaatacaaatatcttcttcggcaatctgc
+1449505/1
@@CFFFFFFHHHGIIEHIGHGIIJJIJJJJIIIGGIIIJGGGFIIHIJIG
@1449745/1
cccagacctagcccaaattcttcttcttcagccggctttggtggttcttt
+1449745/1
CCCFFFFFHGHHHJJJIJJHIJJJJJJJJJJJJJJGIJJJIGIJFHGGIJ
@2112035/1
ctgtcatctggttcatacggcgcgcggtcgcctccttgatgcattgcgtc
+2112035/1
CC@FFFFFHHHHHJIJJJJJJJJJJJJFHGIJJJHHHHHHFFFFFFEDDD
@2112288/1
ctccctatagacaaacagaactatgtgaatattattattagtcagggatt
+2112288/1
CCCFFFFDFFHHGHIIGIIGIIJJJHIIJGIIIIIIIJIHHFHFGIJHHJ
@3475815/1
cttttaaaaatacatcaggcaacatcttctttggtttgtcaggggtaatg
+3475815/1
BBCFFFFFHGHHHJJJJJIJJIJJJJJIJJIJJJCHIJGHIJJJIDGIIJ
@3475848/1
cttgaacttcttcaattgacgcaagaagtaccagaaacgggacttagcca
+3475848/1
@@@BDEDDDFHFFJGIIFGGEHEIICBFHG@DGDFGGCHEBGFHGGGFHC
@2806344/1
tgctgggcctcttgtatgcgaaggtgttgaggcgcttgtggtggtgcacg
+2806344/1
CCCFFFFFHHHHHJJJJJJJJJJJEGHIJJJJJJJJJJHIJFIIFHIJJE
@2806445/1
cgggctctgtgcctggctcccatgtcacggtagcactgagtgacggcacc
+2806445/1
CC@FFFFFHFHHGIHBHIJJJJJJIJJJJJHIIJIJIJIIHIJJJJIIIJ
@1450604/1
ctcctttcttttgcgagctgctgccgaaagattagagtcgtcttctactt
+1450604/1
BBBFFFFFHHHHHJJJJJJJJJJJJJIJJJJJJJJIIDHGIIGIGHGGII
@6254978/1
gccagatgccaaagttcttgatcttcactgggctcttctctgggatttcc
+6254978/1
@@@DDFFABFHHHGEFFEGIIGGCHIIIIAFHHIIIGDHIIIIIGEHIHE
@751952/1
caagaagtaccagaaacgggacttagccacaatctggtctggagaga
+751952/1
CCCFFFFDFHHHHJJJJIJIIJJJHHIJJJJJJJJJJEHHIJJJJIJ
@6897333/1
cttcaattgacgcaagaagtaccagaaacgggacttagccacaatctggt
+6897333/1
CCCFFFFFHHHHHJJJJJJHIJJJJJJJJJJJJJJJJJJJJJJJJJJJJF
@1451370/1
gttgaggcgcttgtggtggtgcacgcgcttgggcagagggaatctgattg
+1451370/1
CC@FFFFFHHHHGHIJHIJGGHIJJIJJJJJJJJJJIIJJGHHHFFFFFF
@6255684/1
ggggagggtcattcaatgtctccttccgtcttgggtgaggcataacgggg
+6255684/1
@@@DB:@<FDHDAG@@EGIEGGHBHEBEEF;FHE?0:;BFBFB9D=FAAB
@6256027/1
ggtgctgggcctcttgtatgcgaaggtgttgaggcgcttgtggtggtgca
+6256027/1
@@BFFFFFHHHHHIJJJJJJJJHHHJFHHGIIJJGIJJIJHIJCGI;DHH
@6898006/1
gtagcactgagtgacggcacctccgacactgaggtcacggtactcgcggt
+6898006/1
CC@FFFFFHHHHGJJJIGIIJGIJGGIJJJJIFE?FHHJIFHJJJGIGF@
@752944/1
gtcaaattaaagaatcacgtcgaacactattctatgcttataccattaat
+752944/1
=?@=;BDDFFHHHIIAFD=<AC@FHIGHHCHI>9<?CFCHEH>FFCG>FA
@6898418/1
gtcgaacccaaaaatgtaattaacttttttttttgtc
+6898418/1
CCCFFFFFHGFHHJJJFHEGIJJHIIJJJIIJJG/..
@2808281/1
ctcataacgcagccagatgccaaagttcttgatcttcactgggctcttct
+2808281/1
CCCFFFFFHHHHHJJJJJJJJJJJJGIJJJJJJJJJJJJJJJJJJJJJJJ
@2808344/1
cagccagatgccaaagttcttgatcttcactgggctcttctctgggattt
+2808344/1
?@@FFFDDDDDFHIIIEHIIIIIIIGHHIIGIAEFHGIGGGIGIGIIIII
@6257064/1
atgaatttttcaacttcttgcggcgcgaagaagccaggcaccataaaatc
+6257064/1
@B@FFFFFHHHHHJJJJJJJJJJJJIJIJJJJJJJJJJJGHHHFFFFFFE
@4843932/1
ctcttctaaagcaaacaatgagacctgtgcaacccatttgatgctgacac
+4843932/1
CCCFFFFFHHHHHJJJJJJIJJJJJJJIJJIJJJJJJJJJJJJJJJJJJJ
@753679/1
tgtgcattattacattttttataaacgg
+753679/1
?@;B:ADBFFA?FFEAEAHDF<A?CA?8
@6899519/1
ggcatctatagatgtcggtggcgcacagggcacgcttgcgcatgacatct
+6899519/1
BCCFFFFFHHHHHJJJJJJJJJJJJJJJJJJJJJJJJJJJJJJJJJJJHH
@4844220/1
gttcgacatcgacataacaataacccctgctattttttgtatttttattt
+4844220/1
CCCDFADDFDHB@GGIGHGAH?HEHBFHGII>GGGGBHIDDDDGGHHEHI
@4844365/1
gtctggggaaaagatcctcatcttgtatagaggaggcttgggctcgctct
+4844365/1
@;@DFFADBFDHFIHIDEHEBHEGHCHHIIEHIIGEGCGHGGIFGHGGGG
@6258347/1
gcaagaagtaccagaaacgggacttagccacaatctggtctggagagaag
+6258347/1
@@@BDADDDFDHDHGBFGG7::@FFB<FHIIIGGGHDH?BGE;BD@BF@@
@2810402/1
gcgcttgggcagagggaatctgattgtgctgttgtggaactgcttcacct
+2810402/1
CCCFFFFFHHHGHJJIIJJJJJEIJIJJFHGFHIHHJJIIIGIIJJJJJG
@6259480/1
cctcaatctgcaccagttcatatttgggcacagttcctcgacgagcaagt
+6259480/1
@@@FFFFFHDFFFGGGHIIGJGIGIIEBGEGEHBGFGIGIIJIIGIEIGH
@1452524/1
cctgacgcttagcaagtttcttagacttgccagttcccacttcacgacgc
+1452524/1
CCCFFFFFHHHHHJJJHIJJJJJJJJJJJJJJJJJJJJJJJJJJJJJJJI
@6260001/1
cttctggcacatcaggagaagttggctcctcaacagacacagagctctgt
+6260001/1
CCCFFFFFHHHHHJJIFHIGIJJIJJJJJJJJJJJJGIJJIJJJIGIJIE
@6260786/1
tgaggcgcttgtggtggtgcacgcgcttgggcagagggaatctgattgtg
+6260786/1
CCCFFFFFHHHHHJIJIIIJJJJJJJJJJJJJJJJJJJJHHHHHFFFFFF
@6261017/1
gtctctataatcttaccaacgttatttggttcaaaatttgataataaata
+6261017/1
B@BFFFFFHHHHHJJJJIJJJIIJJJJJJIJJJJJIJJJJJJJJJJFIJJ
@2812100/1
ggcctcttgtatgcgaaggtgttgaggcgcttgtggtggtgcacgcgctt
+2812100/1
BC@DFFFFHHHHHJJJJJJFGIIJJJJJJJJJJHJJIJJHHIJJJJHHFD
@6261767/1
gttggtcttggttgaacggaactccaatcctttactcgaatagtcttttc
+6261767/1
CCCFFDFFHHHHHJJJIJJHIJJJJJJJJJIJJJJJJJJJJJJJJJJJJG
@6262624/1
cccgtacccatagcaacaagatcagcgactgtcacacggtagcggaaggt
+6262624/1
CCCFFFFFHHHHHIJJJJJJJJJJJIJJJJJGJJJJJJJFHJJJJJJJH?
@1455597/1
ggagcaaatggaaaaaaaaattggtgaaaagaatcacaagtaagatactg
+1455597/1
CCCFFFFFHHHHHJJJJJJIHIJJHHIJJJJJJJIJJJJJIIJJJJJJJJ
@1456480/1
ctcatcttgtatagaggaggcttgggctcgctctccgaagggagcttgcg
+1456480/1
@CCFFFFFHHHHHJJJJJJJIJI>GGEHIJGIIJIJJIIGHIBGIJJGII
@4157602/1
ctcatcttgtatagaggaggcttgggctcgctctccgaagggagcttgcg
+4157602/1
CCCFFFFFHHHHHJIIIGGIIJJHFGIHHJIJJIIIJGGIJJBGEGHIEG
@58422/1
ctcagatacaccgtcacggaatacaaatatcttcttcggcaatctgcctt
+58422/1
CCCFFFFFHHHHHJJJJJJJJIJJJJJJJJJJJJJJJJJJJJJJJJJJJJ
@4157896/1
cccacgaaaaatcttacgaggttcgtgctgggtattataccttgtccttt
+4157896/1
CCCFFFFFHHHHHJJJJJJJJHIJJIJIJJJJGEHIJJIJJJJJIJJJJJ
@5531279/1
ccctaagtgagtatacatctattaaattcaaacgcagagctcattatgtt
+5531279/1
CCCFFFFDHHHHHJJJJJJJJJJJJJJIJJJJJJJJJJJJJJHJJJJJJJ
@3476986/1
gggcacgcttgcgcatgacatctatacatgccattggcgttcaaaaggtt
+3476986/1
@@@FFDFFFAHBHHEIIJJJIIIIIJJJJJJJJJJJJGG?DEGGGIIJFC
@4845733/1
aggtgctgggcctcttgtatgcgaaggtgttgaggcgcttgtggtggtgc
+4845733/1
@CCDFFFFHHGHHJJJJJJJJJJHIIJCGHHIIJJJJJJJJIJJGIJIIJ
@6901671/1
gtttgtctgtttgtctgtttgtctgtgcgtctgtgcgcgctaatctc
+6901671/1
=:8:DADDFHHHHHIIIAACA<CCHIA<<2@C8?EHIIIIIIGGEHE
@7586897/1
ggatggagtgagcacgggctctgtgcctggctcccatgtcacg
+7586897/1
CC@FFFFFFFFHHJIGEGHIJJJHIJIJIJJJIJJJJJIIJJJ
@59175/1
gtttattttgtttttctctgtgatctgtttcttggcatctatagatgtcg
+59175/1
CCCFFFFFHHHHHJJJJJJJJJJJJJJJJJJJJJJJJJJJJJJJJJJJJJ
@4158981/1
aggcgcttgtggtggtgcacgcgcttgggcagagggaatctgattgtgct
+4158981/1
@@@DDDDAHA?7FH<FH<AHH>8@@DF?;FDEHI<A@8=@DH=@DA7?9?
@4159442/1
tcgggctctcaggcaggcaagatgggcatagtaggtaggcgtagggtaag
+4159442/1
CCCFFFFFHHHHHJJJJJJJJJJJJJJJJJJHIIJGIJJJJIJJJJFHII
@4160215/1
ggagagaagatcctcatcttgtatagaggaggcttgggctcgctctccg
+4160215/1
@@@FFD;DHAHBFGHBHEHIIHDEFGDHHIGIIEFABHHC?ADD;CFG8
@3478572/1
cctccttagaagttggttcctctttacaagtagactcatctttagcactt
+3478572/1
CCCFFFFFHFHHHIJJIJJJJJJJJJJJJJJJJJJIJJJJJJJJJJEHIJ
@6903831/1
gccgtgattatctaggacgtcttcttgaatccacattggtgtgataaccg
+6903831/1
@@@FDFDFHHHGFEGGIJIHJGIGHIGGHGGIIIGIJGEFGHIGEIIIJI
@4160531/1
cacctgtggccggcggcacgcagacgccttgatgacctccactttgatga
+4160531/1
:??BA;2=:A?DCE@D>0FF:;@6C4==E6@@BD@CB;A;?@>B@>B@BE
@6265862/1
cgcagccagatgccaaagttcttgatcttcactgggctcttctctgggat
+6265862/1
CCCFFFFFDHHHFGIJIEEFHHGGHGIIJJJJGHGGGGCHAFHHJJJGGI
@2114050/1
gtcacggtagcactgagtgacggcacctccgacactgaggtcacggtact
+2114050/1
C@CFFFFDHHHHHJJIJEHIJJGIJJJJJGHIJJJJJIIIFHIIJJIJHH
@6266418/1
gcaggggttattgttatgtcgatgtcgaacccaaaaatgtaattaacttt
+6266418/1
@@?DB>AADDFD<FF@HIAEACGEF?DG?D@6;DDBBFG48?DDDHHGII
@2114524/1
tgaaaactgcccctcagatacaccgtcacggaatacaaatatcttcttcg
+2114524/1
@CCFFBEFHHHGGJJIIGIIJJJGIIGIIDIBHGGIIJFIJIEIJIJJDG
@2114546/1
gcctcacatgattcatccacaaattccaacccttgcgtttcaaaacaatt
+2114546/1
BCCFFFFFHGHHGJJJIJJJJJJJJJIJJJJJJJIJJIJJJJJJJJJJJJ
@6267269/1
ccggtactaacgatcaaatcgatcatgggtc
+6267269/1
?88BDDDDDDD=BBEEEE?C;AE<EEE?B:?
@3480939/1
ctcttgtatgcgaaggtgttgaggcgcttgtggtggtgcacgcgcttggg
+3480939/1
CCCFFFFFHHHHHIIJEHHIJIJJJJJJJJIJJHIJHIJJJJJJHFFFDD
@3481184/1
gtaatttttaatgttctccaaatcgacgactcctgtggctttcagtgaaa
+3481184/1
BCCFFFFFHHHHHIJJJJJJJJJJJIIJJIJJJJJIJJIJJJJIJIJJJJ
@6267722/1
ctggctcccatgtcacggtagcactgagtgacggcacctccgacactgag
+6267722/1
CCCFFFFFHHHHHJJJJJHIJJJJJJIJEFHIIJJJJJJJJJJIJJJJJJ
@5532671/1
ctcttgtatgcgaaggtgttgaggcgcttgtggtggtgcacgcgcttggg
+5532671/1
CCCFFFFDHHHHDGIJHIHHIHIJJJJJJIHGIFHHFGGBHIIIGFFFDD
@5533137/1
ggggaagttgcaaaaaatattttatcgagtacctacattataattgcaaa
+5533137/1
@CCFFFFFHHHHHJIJIJGHIGIIJJIJJIJJJJJJIJJJJJIJJJJIIJ
@756047/1
gttcactgtgtacaattatgtaataactgggtattcagttcttaagatac
+756047/1
@?@DDA?DA?DBFFGEGHIIHEICFHHGIIG<CFDEGHHAGGFHGFGDAH
@5534163/1
cccaaatacggctagacccataataattaaggagatccctctattgagct
+5534163/1
@@@DDDDDHBFFHBEBB?GHGHGHGH>FHGGI>@C>DDDDFGGIGFHGGG
@756293/1
gtggattttaatgttattattacagcatacataataaaattagagga
+756293/1
<=?DDDDDD4AD:2<AE:CDFII@F>FABFIIEEF??ECFEDDC@>D
@62488/1
gtgttagtaaaaaaaaagatagttcttcaataaacaataaaatttaattc
+62488/1
@@CFDFFDFHHHHJJJJJJIIIDGIIJJJJJJJIJIIIIIIGIJJIIIIJ
@5535232/1
ggtgctgggcctcttgtatgcgaaggtgttgaggcgcttgtggtggtgca
+5535232/1
CCBFFFFFHGHHHJJJIIJGJJIIIJGHHIIIIJIIJJJJJJJGIGIIII
@757246/1
cctggccctcagcgacatgtaagagttcaatggggaagtaaatgcatctg
+757246/1
CCCFFFFFHHHHHJJJJJJHIIJJJFIIIJJJJJJJJJHIJJJJJJJJIJ
@63822/1
catcgttctcagcatggtaagaaggtggcggccagaatctagacatgcac
+63822/1
@@@DFFFFHHFHHEGGIICHFHIGDA<CGGHIIDE@BFECGCGHGGGGGE
@2115930/1
acggctttttccagatccactcttgctccatggtccaggagcagcagcgt
+2115930/1
@CCFFFFFHHHHHJJJJJJJJJJJJJJJJJJJJHIJJJJIJJJJJIIJJF
@64051/1
gtgagaagtgtgataatgtcataaa
+64051/1
?=?;DD42=DD8CDDAFDEEHIEI?
@6269462/1
cagccagatgccaaagttcttgatcttcactgggctcttctctgggattt
+6269462/1
CCCFFFFFHHHHHJJJHIJJJJJJJJJJJJJJJJJJJJJJJJJJJJJJJJ
@4160670/1
ggcaagatgggcatagtaggtaggcgtagggtaagacacggatcgcatac
+4160670/1
@<@BDD:D?F?BD?BGDFDHHGIGHIIDHFG?DGCAGGDBAGGBHIHEFC
@4847557/1
tgttgaggcgcttgtggtggtgcacgcgcttgggcagagggaatctgatt
+4847557/1
@@;DDDDDBHHHHBGD=GIGFG>C<FG@GHIIGGGGH@A;=4==?CEC@D
@7589368/1
gtcccgtacccatagcaacaagatcagcgactgtcacacggtagcggaag
+7589368/1
CCCFFFDFHHHHHJJJJJJJJJIJJJJJJJJJJJJJJJJJJHIJJJJJHH
@6269745/1
gattatttgtctgtagtggtcctgctgtttcgtatattctaaattggttt
+6269745/1
???A?BDD<2ADC<:CA33FB@4:3AC?<FCFFFAFFFCG@4:?CFGGEC
@64826/1
ctgggatgccacccggcaccactcccgggtgagg
+64826/1
@@@DDDD??FHHFEGIEG@GHH;D?CFGIG>BGE
@1458522/1
ctcacgatcgattactactgctttcccaaagacaggacaagcgtgaattt
+1458522/1
CCCFFFFFHHGHHHHIIJJJJJJJJJJGIJJJJJJJJJJJJJJGHJJJIJ
@7590190/1
gggcatagtaggtaggcgtagggtaagacacggatcgcatacaccgtgaa
+7590190/1
CCCFFFFFFHHHFHIJJJHJJJ1CGIJJJIJJJJJHIIJJJJJJIJIJJJ
@6270704/1
ctccgcagtactgtcgtttgcaaatttgtccctcaccatgctcatactat
+6270704/1
CCCFFFFFFHHHHIJJJJJJJIJJJJJJJJJJJJJJJJJIJJJJJJJJJJ
@65858/1
ctcccatgtcacggtagcactgagtgacggcacctccgacactgaggtca
+65858/1
CCCFFFFFHHHHHJHIJJJJJJJJHIJJJJJJJJJJJJJJJJJJJJJHII
@6271050/1
tcctcatcttgtatagaggaggcttgggctcgctctccgaagggagcttg
+6271050/1
CCCFFFFFHHHHFJJIIJJIJJIJIGHIIJJJIJIJIJIIJJJJIIGIJI
@6271122/1
gttcattacctgtgaaaactgcccctcagatacaccgtcacggaacacaa
+6271122/1
@@@DDDDDB?DFH@@GBECFHBEE@;1CFHGIIDIIEFHEFHBDGGDCHI
@66017/1
ccacaatctggtctggagagaagatcctcatcttgtatagaggaggcttg
+66017/1
CCCFFFFDHHGHHGIIHECGCGBCGIGGIGIIIIIGGCEHIGGGHHIIIB
@6271426/1
ccagaatctagacatgcacagctcttgcagccatccaacgggattgccca
+6271426/1
CC@FFFFFGHHHGIIJEHJIIIIHIIJJJJJJJJFHGIJJIIGIGIJIJJ
@4162880/1
gctctatgggacaaagtagctgtatttctttggattttaatttagaaaat
+4162880/1
@@@FFFFDGHDHHAEFIEBB@?A?EGHHEHGHGI><FHG@FEGBDDGCH>
@2816152/1
tgtttgtgaaactgcgacaccttgtggctgtgacttgtagtcaaggtgga
+2816152/1
CCCFFFDDHHFHGIJJIEHIGIJJIHIJIJGIBFEGG?BFDB9<DF?FH@
@66423/1
gtttattttgtttttctctgtgatctgtttcttggcatctatagatgtcg
+66423/1
CCCFFFFFFHFDFIJJJJJJJJIJGIGIIJJIGGIGGIJIIJIJHIJDEH
@7591499/1
tgtttcttggcatctatagatgtcggtggcgcacagggcacgcttgcgca
+7591499/1
CCBFFFFFHHHHHIJIIGIHIIIIJIEFHCIGIJJJJJDGIJJGIIGIJE
@7591517/1
gtccggaacatcaaatatcttgacttggcaaagagttgtcgatatgtgga
+7591517/1
CCCFFFFFGGHHHJJJJJJJJJJJJJJJJJIJJJJEIJJJJIIIIJIIJB
@6906388/1
gtgctgttgtggaactgcttcacctgtggccggcggcacgcagacgcctt
+6906388/1
@@@BDEB;F?FDBGHGIFGHI@EHGGEGFCGDHAAHBAABFBCCBCCCBB
@3481914/1
ggcgcttgtggtggtgcacgcgcttgggcagagggaatctgattgtgctg
+3481914/1
CCCFFFFFHHHHHJHHIJJJJJJJJJJJJJJJJJJIIJJJJIJJJIJIJH
@7592541/1
gcgcttgtggtggtgcacgcgcttgggcagagggaatctgattgtgctgt
+7592541/1
C@CFFFFFHHHDDGHIJJJJJJJJJHIIJJIIIIGIGIJIIIIBGIJJGE
@7592741/1
gccagatgccaaagttcttgatcttcactgggctcttctctgggatttcc
+7592741/1
@@@FFA?DFHHGAEAAFHGIEGEHEHIEGDHGIFIHGGIHIBFGCEGHEH
@7592813/1
cacaatctggtctggagagaagatcctcatcttgtatagaggaggcttgg
+7592813/1
CCCFFFFFHHHHHJJJJJJJJJJJJJJJJJJJJJJJJJJJJJJJJJJJGI
@67873/1
atcttgtatagaggaggcttgggctcgc
+67873/1
?@?=DDB?DHAAFGHECE3A1BF<F;?D
@3483408/1
tcacggtactcgcggtacatgttgtgtacacctgagcgagactcataacg
+3483408/1
CCCFFFDFHHHHHJJHHIJJJIJJIIHIJIJJJJJJJJIJIIJJJJJJJJ
@69101/1
gcctccttgatgcattgcgtcagaatgcccacctcacgttccgccaattg
+69101/1
C@CFFFFFHGFHHIIIJJJIIIJJIIIGJIIJIJJJJJDFIIJJJIJJIJ
@7594052/1
cacttcatcatcagggatcttgccgtcattgcagactgtgtggtagcggg
+7594052/1
CCCFFFFFHHHHHJJJJJJJJJJJJIJJJJJJJJJJJJJJJJJHJJJJJJ
@7594324/1
cgaatagtcttttctaacttgaacagtgcgatgttttacaagggcaggtt
+7594324/1
CCCFFFFFHHHHHIJJJJJJJIIIJJFHIJJJIGHGIJJIJJIJJJJIFI
@69858/1
ctgcaatcctgcctcacatgattcatccacaaattccaacccttgcgttt
+69858/1
CCCFFFFDHGGGGJIIJJJJIJJIJGJGGJJJJJJJIGEGGEEIIJJHGI
@6271966/1
ctggggaaaagatcctcatcttgtatagaggaggcttgggctcgctctcc
+6271966/1
CCCFFFFFHHHHHJJJJJJJJJJJJJJJJJJIJJJJJEHJJJJJJJJJJJ
@6272127/1
cactaaatgtaaatttaagcatcccacaatatattcgtgaaaaccgcatc
+6272127/1
@@@FFFDDFACFHBHGIEHHEIGIGGIIIFGIGIIIIIGGCEHHGIGIII
@5537033/1
ctagcacgtagttctcagcttccctgcaaagttaaccatcttgtattcaa
+5537033/1
@@@DDDDD=AD2<CAEFEDAHHIIHIGHEHF:CFHIIIIGHGHGGHFIII
@4163730/1
gtgtacacctgagcgagactcataacgcagccagatgccaaagttcttga
+4163730/1
CBCFFFFFHHHHHJJJJIJJJJIJJJJJJJIJJJGJJJJJIJJHIJJJJJ
@4164129/1
acataataaaattagaggaagtaggtgctgggcctcttgtatgcgaaggt
+4164129/1
CCCFFFFFHHHHHJJJJJIJJIIJJHJJJJJJFHIJJJJIJJJJJHJJJ?
@4164420/1
ggggaagtaaatgcatctgtccttatttccgacccacaaacaattaagcc
+4164420/1
@@@FFDDBFDHHFGEEHGHHHIJJJIIJIJIIIJGHIJIIGGCGIGGIIJ
@6273505/1
gtggtgcacgcgcttgggcagagggaatctgattgtgctgttgtggaact
+6273505/1
BBCFFFFFHHHHHJJJJJJJIHJIIGIIJJJJJJJIIJJJIJJHIJJJJJ
@5537979/1
tcctaacttcgcaaccactaattccagtgataaattcactctagcacgta
+5537979/1
CCCFFFFFHHHHHJJJJJJJJJJJJJJHIJJJJJJJJJJJJJJJJIJJFI
@5538063/1
gggctctgtgcctggctcccatgtcacggtagcactgagtgacggcacct
+5538063/1
@@@FFFDFFFDHFGBBHGGHGHGHGHHJICFG@DGGDDGBFGIJBDGGED
@6906579/1
gcaagaagtaccagaaacgggacttagccacaatctggtctggagagaag
+6906579/1
@CCFFFFFHHHBHHGHGHGDFIIJJJGFEHCHHGDGHIJIJIGFD9D??F
@2117345/1
agctagtggcgttgatgtcgcaagatagtgagacattcactttttagtca
+2117345/1
@CCFFFDFHHHHHJIJJHIJJJJJJJIJDHIJJJJJJJJJJJJJJJJJJJ
@4165540/1
cagtggtcttcttgaacttcttcaattgacgcaagaagtaccagaaacgg
+4165540/1
@@@DDFDDHHFFHJJJHGEIJJJIJIIJGIJIHGGGHIFCHGAHIIGIIG
@4165891/1
tactcgaatagtcttttctaacttgaacagtgcgatgttttacaagggca
+4165891/1
@@@D?DDDHDD4C>FGH>FEDAEEGHDGCE<CGGAHGIIIAC??BGCH?;
@6908197/1
attgccattagtagactgatcagccggagcagctccggtaagtttgtcga
+6908197/1
CCCFFFFFHHHHHJJJJJJJJJJJJJJIJIJJJJJJJJHIIIJJJJJJJI
@6908662/1
cattgatatttggaaatgattagctcgcagcattatgggtcttccttcat
+6908662/1
CCCFFFFFHHHHHJJJJJJJJJJJIJJJJJJIJJJJJJJFDFHIJJJJJJ
@1460645/1
ggaatctgattgtgctgttgtggaactgcttcacctgtggccggcggcac
+1460645/1
CC@FFFFFHHHHHIJJJJJJIJJJJJJJJJJJJJJJJIJJJJJJJJJFFD
@1460896/1
aaggtgttgaggcgcttgtggtggtgcacgcgcttgggcagagggaatct
+1460896/1
BBBFBDDDHHHHGJHIJJIIIHGHHHGIJJJIIIJJJIJJJHHHFFFFEE
@1461262/1
gtgctgggcctcttgtatgcgaagg
+1461262/1
@@@7DDBD3ACFBBHCFHGIGB:E>
@6909412/1
ggcgttgatgtcgcaagatagtgagacattcactttttagtcataatctt
+6909412/1
CCCFFFFFHHHGHJJJJJJJJHHIIFHIJIIGHIIJJJIIIJIJIJJJJJ
@1461405/1
gctgggcctcttgtatgcgaaggtgttgaggcgcttgtggtggtgcacgc
+1461405/1
CCCFFFFFHHHHHJJJJJJHGHICGHHJIJJJJJJJJHJJIJJHHIJJJG
@6909756/1
gtggtcttcttgaacttcttcaattgacgcaagaagtaccagaaacgg
+6909756/1
?@<D?ABD<FF?DF:EBFHIIIDHBB4:?CF883CG1:BGF@FA>?1D
@4168282/1
ggcgtttgtggtggtgcacgcgcttgggcagagggaatctgattgtgctg
+4168282/1
CCCFFFFFHHHHHJJIJJJJJJJJJJJJJJJIJIJGIIIJJIJIJJJJHH
@1461652/1
ggcagagggaatctgattgtgctgttgtggaactgcttcacctgtggccg
+1461652/1
CCCFFFFFHHGHHJJJJJJIJJJIIJI>FIJGJJIJJJJJJJFIGIIIJG
@2119652/1
agtggtcttcttgaacttcttcaattgacgcaagaagtaccagaaacggg
+2119652/1
@@@DDDDFGGHHDHIHGIGIIIIJJJIIJJJIIIIJGFHIGIGJIIJHIG
@6909883/1
tggaatgattctggtgggttgtcctgcagagcttgccacatcttgtaagc
+6909883/1
CCCFFFFFHHHHHJHIJJHIJIJJJJJJJJJJJJJJJJJJJJJJJJJJJJ
@6909953/1
gccattcccaactgtcctccggtactaacgatcaaatcgatcatgggtcc
+6909953/1
BCCFFFFFHHHHHJIJJJJJJJHIJJJJJJJJJGIIDFGHJJJJJIJHHJ
@2119860/1
gtgctgggcctcttgtatgcgaaggtgttgaggcgcttgtggtggtgcac
+2119860/1
@@@FFFFFFHHHHJJGGFJIJEIIJEGGHIIJJDIGIGJGHIFGIAGGGG
@1462100/1
ctcagatgcaatttcttgcaagaattgcacaaagttgaagtccttgttgt
+1462100/1
BCCFDDFFHHHHHJJJJJJIIJJJJJJJGIJHJJEIGIJJIIIJJIJJJI
@6910461/1
cactcaatcactttgacagcacctaatacaccgccgcttaaaagataggt
+6910461/1
CCCFFFFFHHHHHJJJJJJJJJJJJJJJJJJJJJJJJJJIJJJJJIIJJB
@4850214/1
cttcttcaattgacgcaagaagtaccagaaacgggacttagccacaatct
+4850214/1
CCCFFFFFHHHGHJGIEHJIJJCHHJIJIIHIJJJJJJJJJJJJJJJJJJ
@6912146/1
gggcacgcttgcgcatgacatctatacatgccattggcgttcaaaaggtt
+6912146/1
CCCDFFDFHHHDHIIJJJJJJJJIJHHIJEGGIIGIJIGDHIIIJJGGCH
@6274263/1
tctctgtatactggaaatcttcgtagcttttcatgaacttctttttattt
+6274263/1
@CCFFFDFHHFHHJHIIJJIIGIJIIIIGIJJJJJGGHIIDHHIJIIIII
@2819412/1
agttggtcttggttgaacggaactccaatcctttactcgaatagtctttt
+2819412/1
@CCFFFFFHHHHHIJJJJJJJJJJJJJJJJJJJJJJJJJJJJJJJJJJJJ
@73342/1
gggctctgtgcctggctcccatgtcacggtagcactgagtgacggcacct
+73342/1
CC@FDFFFFDHB?FHIIGBGEHIEHII>B?DGIGIIIGG:BFH@DGHIIG
@4852521/1
ggtaagacacggatcgcatacaccgtgaatataagtggcaaaggtagtaa
+4852521/1
@@=DDDD::?0CD@FFEE;C@<CBD?DG;BDFDFFBFB?G>ADF0=B.=F
@73769/1
gtcactattctaggattgtgtaggtaatattattaaacgaagaacatgcg
+73769/1
@@@DDDDDHBF4DAAFGEHI::CFCHCHCAHICH>DHGGEHHHD9FDHGA
@73795/1
cttcgggcttcaacagcttgttagctt
+73795/1
@?=DDDAAD3:A?ABCCA>FFBFDFBF
@73902/1
gtgcgtgcaggatcctcgtcattgcctggcatacaaggcaaagcaccgac
+73902/1
CCCFFADDFHHHHIIIIIIIGGGDHGIIGIHIIGGCGIIIIGG>DFHGDH
@3484804/1
cgattgacatgaaacaaacactaaatgtaaatttaagcatcccacaatat
+3484804/1
CCCFFFFFHHHHHJJJJJJJJJJJJJJJJJJJJJJJJJJJJJJJJJJJJJ
@6275656/1
cactgagtgacggcacctccgacactgaggtcacggtactcgcggtacat
+6275656/1
@@?DDDDBFHDH<@FEEEBBFAEHBHGIGIDEDEGG7B@FCFBE>5=B?D
@74567/1
gttaatcttaagactcagattgccatctcagaaattagcggatggatcaa
+74567/1
CCCFFFDFHHHHGJIGIJGIIIJIIIIFIJJHIIJJIIJJJJJJIGIIIJ
@3485587/1
cctaaatctatggggcgggatggtcgtttgaaaaattgacggccagcctt
+3485587/1
CCCFFFFFHHHHHJIJJJJIJJJHHHHFBFEEEEEEDDDDDDDDDDDDDD
@6276469/1
gtgctgttgtggaactgcttcacctgtggccggcggcacgcagacgcctt
+6276469/1
@@@FFDDDFHDHBIGICHGEGHEFAGFGE@EGBBH<AAEBDBCBD?BBB@
@6276824/1
cccacttttatcttttgcacctcacgatcgattactactgctttcccaaa
+6276824/1
CCCFFFFFHHHHHJJJJJJJJJJJJJJJJJJJJJJJJJJJJJJJJJJJJJ
@7594873/1
gtggattttaatgttattattacagcatacataataaaattagaggaagt
+7594873/1
@BCFFFFFHHHHHHIJJJJJJJJJJJJJJJJJJJJJIGJJJJJIJJJJJH
@761168/1
ctttggcattcccacgacttttatgtccgcttaaataaaatattaatcga
+761168/1
C@@FFDFFHGHFDFHIIJJJIJGHIGGFGGGGIGGIIJJJJJJIIGGIJE
@6277420/1
gtacaatgcaatttaatttgatacaaaaatattataataataggttcttt
+6277420/1
@@CFDDDDFHHHHJIIJIIIIIJJIJIJJJIIJJJHGGGHGGIECFFGII
@76981/1
ggccgctctaggcagcaaacagttcatccttgaacttatgttttttactt
+76981/1
@CCFFFFFHHHHHJJJJJJJIIIJJJJJJJJJJJJJJJJJIJJJJJJJJJ
@4169844/1
cttggttgaacggaactccaatcctttactcgaatagtcttttctaactt
+4169844/1
CCCFFFFFGHHGHIJJJJJJJJJJJJJJJJJJJJJJJIJJJJJJJJJJJJ
@4169939/1
ctcgattatcgaatttttcgccatgagtaagcgatcgggctctcaggcag
+4169939/1
@@@DDBDDHFBF?AEGDF:E>FHIEIIHBFGGIIGBFHIGICHGGGGIII
@4169988/1
ctttttgtcagcacagaatagtcgcgtgtgatgccgcttttgcaccacaa
+4169988/1
CCCFFFFFHHHHHJJJJJJJJJJJJJIJJJJJJJJJJJJJJJJJJJIJJJ
@6279459/1
gtgctgttgtggaactgcttcacctgtggccggcggcacgcagacgcctt
+6279459/1
@@BFFFFFHHHHHJJJIIJJJIJJJJGGIJJJJJIGIHHFFDDDDDDDDD
@4170629/1
gagtcgaattgagattgcggcgtcatatgttcgaggacacgagatacgat
+4170629/1
B@BDFFFFHHHGHIJJJJJJJJHIJJJJJIJJJJJJJJJJJJJHHHHFFF
@6279719/1
gtgctgttgtggaactgcttcacctgtggccggcggcacgcagacgcctt
+6279719/1
C@CFFFFFHHHHHIJJJIJJJJJJJJJJIIJJIJJGIHHFFDDDDDDDDD
@763273/1
agcgcaagcgtgccctgtgcgccaccgacatctatagatgccaagaaaca
+763273/1
<??DB8DDDDBD?A?E@<<FEI:@?D:0?DA<?D>@<8==CAC3=@A=;C
@763629/1
caggatgtggattttaatgttattattacagcatacataataaaatt
+763629/1
@CCFDFFDFHHFHJJJJJJJJJJIJJJJJIJJJJIJJJJJJJGJGHJ
@4172129/1
ctcatcttgtatagaggaggcttgggctcgctctccgaagggagcttgcg
+4172129/1
CCCFFFFFHHHHHJJJJJJJJJJGIJJJJJJJJJJJIJJJJJIJIJJIJI
@4173855/1
gtggcgcacagggcacgcttgcgcatgacatctatacatgccattggcgt
+4173855/1
CC@FFFFFHHHHHJJJJJJJJJJJJJJJJJJJJJJJJJJJJJJJJJJJJH
@4173980/1
cctttctaaggttctaaactatatctgtaccaaatttcaaccaaatccgt
+4173980/1
CCCFFFFFHHHHHJJJJJJJJJJJJJJIJJJJJGIJJJJJJJJJJJIJJI
@6917403/1
ctgcttcacctgtggccggcggcacgcagacgccttgatgacctccactt
+6917403/1
CCCFFFFFHHHGHJJJJJJJJJIJJIIJIFHHFFEDDDEEEDDDDDDDDD
@6917668/1
agacaaacagacaaacagacaaacagacaaacagacaaacagacaaacag
+6917668/1
@C@FFFFFBB?DFIIJJJEHIJIGGIIIEGGIJIJJJIJJJJJJIIJJII
@6917869/1
ttttaaactcatattttcatggtaccaagttatgaatttttcaaatcgcg
+6917869/1
CC@FFFDDHHBBHIIGGHGGHIIIHGJJJHIIGGIIGGHIJIJJIIJIJG
@2822525/1
gtggtgcacgcgcttgggcagagggaatctgattgtgctgttgtggaact
+2822525/1
?@@?::DDFBFHFIGGIDD?@DD?@:DHGIIIGG@DBG@F8BCC;DGCGG
@4853077/1
accgcatccaactcggatcagccgtttctgagattagcgcgcacagacga
+4853077/1
@@@DDFFFAFDDF@FGII>EHIDGHIIEIG<FBGEHIGIIA@@EHFC>BB
@6918690/1
gtgttgaggcgcttgtggtggtgcacgcgcttgggcagagggaatctgat
+6918690/1
B@BDDFFFHGHHFJIGIJGIIDGIIIJJIIIIJJJJJJJJGHFHFFFFFF
@5540508/1
ctggcgttcatgcggcaaacgcctattaacattatcatcgttctcagcat
+5540508/1
?@?BADADFDFDF@FFHGGE@HGGIIGGGGHGIIIIIGGGIIIGIIGIII
@5540668/1
agccagatgccaaagttcttgatcttcactgggctcttctctgggatttc
+5540668/1
@@CDF?BED?BDFGGHGEFIDBFHG>B@HHEHIE>GGIBHHGHIFCAGH>
@5540709/1
gtttattttgtttttctctgtgatctgtttcttggcatctatagatgtcg
+5540709/1
CCCFDFFFFHDHFIJJJGGGCHHIGIIIHIIIHGGGIGEGCGH9DCGB?B
@4854045/1
cctggctcccatgtcacggtagcactgagtgacggcacctccgacactga
+4854045/1
CCCFFFFFHHHHHJJJJJJGIJJJJJJJJGHJJJJIJJJJJJIIJJJJJG
@5540866/1
gttacctgcaacttggccaggttagggccaacagattgtttgagatgttt
+5540866/1
@CCFFAEFHHBHFIIJJJJIGAHHIIIIJIGGCGFFHIJJIJGIIHGIII
@4854333/1
ggcaaaggtagtaagtcagctgttccacttcatcatcagggatcttgccg
+4854333/1
@@CDFEFFFFHFHHIEIIHIIJFHIGJIGHIIJJIHGIEBDGIJIJF<FG
@7596099/1
ctcataacgcagccagatgccaaagttcttgatcttcactgggctcttct
+7596099/1
CCCFFFFFHHHHHJJJIJJJJJIJJHGJJJJJJJJJJJJJJJJJJJJJJJ
@6920716/1
gttgcggtctttgtacaccttcaggtgatcgaacatcatgtcttcaaact
+6920716/1
CCCFFFFDHHHHHIJJJJJJJJJJJHIJJJJJJJJJJJJJJJJJJJJJJJ
@7596977/1
gttgaggcgcttgtggtggtgcacgcgcttgggcagagggaatctgattg
+7596977/1
CCCFFFFFHHHHHIJJJJJJIJJJJJJJJJJJJJJJIJJJHHHHFFFFFF
@7597009/1
cagttagctttttaatacatctctgtccaggcactatattgcagacctcc
+7597009/1
@@BDDDFFHFFHHJJJIGIIIJJIGHHIFGBHJIIJJIJJJJIJGIGGIJ
@764919/1
ggatggagtgagcacgggctctgtgcctggctcccatgtcacggtagcac
+764919/1
CCCFFFFFHHHGHJJJJJJJJIJJIJJJJJJJJJJJJJHIJJJJHHIJJJ
@7597196/1
cctgagccatagcaaacagccactggcaatgtggatagctggacaaggca
+7597196/1
B@@FFFFFHHHHHJJJJJJIIIIGHIIJJJJFHIJIIGIHIJJJJJHJIJ
@765305/1
cttggttcatcttttgaagattctgatattgatagttttttcattccctg
+765305/1
CCCFFADDHHFHHIFGGGGIG@HIIAEEGGIHCHIIGIHHHEHIIIGGII
@7598457/1
gtgcctctgtaggagtttcgggctcgggtttactagcctcctccttagaa
+7598457/1
CCCFFFFFHHHHHIJHIJJJJJJJJJJJDGIHJJJJJJJJJIIJIJGIGI
@766203/1
ccacaatctggtctggagagaagatcctcatcttgtatagaggaggcttg
+766203/1
CCCFFFFFHGHHHJJJJJIJIJJJJJJJJJJJJJJJJJJJJJJJJJJJJ@
@766388/1
caatatattcgtgaaaaccgcatccaactcggatcagccgtttctg
+766388/1
CCCFFFFFHHHFHJGIGEHHGJIGHHJGHGIIGFFHJIHJFGHIIJ
@6923311/1
ccctgacacctcacccagggcgggatatggaattttaatttatgccccct
+6923311/1
CCCFFFFFHHHHHJJJJJJJJJJJIJIJJJIHHHHHHFFFFFFFEEEDDD
@766846/1
caacagtaccgaagcgctcggccgatacccaacaaatactaataataaaa
+766846/1
CCCFFFDFHHHHHJJJJJJJJJJJJJJJJJJJJJJJJJJJJJJJHHHHHH
@6924214/1
ctcttgtatgcgaaggtgttgaggcgcttgtggtggtgcacgcgcttggg
+6924214/1
CCCFFFFFHHHHHJJJCGHHJJJJJJJJJJIIIHGIHGIJJJJJHFFFDD
@4176441/1
gccagatgccaaagttcttgatcttcactgggctcttctctgggatttcc
+4176441/1
CCCFFDFFFHHHHJIIJJJJJIIIJJJIJHIIIIJJJJJJJJJJIIJIHI
@767692/1
ggctagcagggaattggtagcaacttgaatgtgagtttttatcggaagcc
+767692/1
CCCFFFFFHHHHHJJJJHIJJJJJJJJJJJJGHIHCGIJJJJJJJJJJIJ
@767851/1
ctggcgtaaaataacgtcaatacattggatctcctcagtaggatggcaaa
+767851/1
CCCFFFFFHHHHHJJJJJJJJJJJJJJJJJJJJJJJJJHIIJJJJJJIJJ
@4176985/1
ctggatggagtgagcacgggctctgtgcctggctcccatgtcacggtagc
+4176985/1
BC@FFDFFGHHHFJJJIGIJJIGIIHIGIHHGHIJJJIIJEHIIIEFHGG
@4177143/1
tagcactgagtgacggcacctccgacactgaggtcacggtactcgcggta
+4177143/1
C@@FFDFFGGH?FGIIIIJJIJIJEHJJJJIFGHHAHGIDGGHIGGHHFF
@4177395/1
cactgagtgacggcacctccgacactgaggtcacggtactcgcggtacat
+4177395/1
CCCFFFFDFHHHHFIJJJJIJIJJJJIGJIBGGHIJFHIJJJJJHHFFFF
@2824265/1
ctccttccgtcttgggtgaggcataacggggtgggttttacagactagaa
+2824265/1
@@@DFFFFHFHHFJJJCGGGGIGGIIIGGDE?DGGFHIJGIJGIIJJJHH
@5541950/1
cggcattccggcgtcattcgatatcttctgtagctgctgtgtgaagttct
+5541950/1
@@CFFFFFHHGHHGHHDGHIJIIJJIJJJIGGIJIIJIGHGGIIIJJJJJ
@4179093/1
catcgacataacaataacccctgctattttttttatttttattttcaatg
+4179093/1
@@@FFFFFHHHHDHI>GDFFHIIIIIIIHIIIGIGGIIIIIIIIGICGII
@6281241/1
ccctgctattttttttatttttattttcaatgtacagacagcacttttct
+6281241/1
CCCFFFFFHHHHHIJJJJJJJJIJJJJIIJJJIIJJJJJJJJJIJJJJJJ
@4179195/1
ggcctcttgtatgcgaaggtgttgaggcgcttgtggtggtgcacgcgctt
+4179195/1
CC@FFFFFGFHGGIIIGGIGGIJJIIIJGIJGIGIJFEHG=FHIIJHFED
@4179533/1
cctcagatacaccgtcacggaatacaaatatcttcttcggcaatctgcct
+4179533/1
?@@?BDDDDDBFBG<CEGF:?C@<EF@GCAGEEIFIEF?<:??FFAFBFB
@6281742/1
ctgtctgtccgtttgttctggtgaatctctgaaatggctggagtgatttt
+6281742/1
CCCFFFFFHHHHHJJJJJJJJHIJIJJJJJJJJJJJJJJJJIJFHHJJJJ
@2825797/1
cttccggcaaatttttggttttaaccacatagttcccgatctcgcgggat
+2825797/1
@@CFDADFGHAFFHIIJIHHIIIGGHGIGHGGDFIGFH>GHHI;F8@B=>
@5543251/1
tgaggcgcttgtggtggtgcacgcgcttgggcagagggaatctgattgtg
+5543251/1
CCCFFFFFHHHHHJGHIHIJJJJJIJJJJJJJJJIJJJGHHHHHFFFFFF
@5543252/1
gtgctgttgtggaactgcttcacctgtggccggcggcacgcagacgcctt
+5543252/1
C@CFFFFFHHHFHJJJJIJJIJJJJJIIGIJJJJJJJHHFFDDDDDDDDD
@81123/1
ggagtcctatctcaaaacatgaagacctcacagggtcactcccagcttcg
+81123/1
BCCFDFFFHHHHHJJJJJJJJJJJJJJJJJJJJJJJJJJIIJJJJJJJJJ
@6282498/1
gtggcgttgatgtcgcaagatagtgagacattcactttttagtcataatc
+6282498/1
@@@DDDDDHHFHFHIIBDD@FGD??GIFFIIIIIIIIEHIIIGIIIAHGI
@2826217/1
caccagtggtcttcttgaacttcttcaattgacgcaagaagtaccagaaa
+2826217/1
CCCFFFFFHGHHHJJJJJJJJJJJJJJIJJJJJJJJJJJJIDHIJIJJJJ
@6282729/1
gcaacgaccaatcatggacttttcttcaatatccacataagtaacttcaa
+6282729/1
@@@FDDFDHHHHHGIIIJGIJIJJJIJJJJJIGIIJJJJJJFIIJGIIJJ
@4180654/1
agtaggtgctgggcctcttgtatgcgaaggtgttgaggcgcttgtggtgg
+4180654/1
@@@FBEDFHHDHHHIJJJIJHGIIJJFHIJCFFFHJJJJJJJJIHIIDHG
@4180886/1
cacggtactcgcggtacatgttgtgtacacctgagcgagactcataacgc
+4180886/1
@@CFDABDHGFDFHGGGIBFFBF?FCDGGID?FGGDGIIEGCFGHGGFHE
@81921/1
ggacatttatctggctgtatgtttacatcataatgatgaacaaatcctct
+81921/1
CC@DFDFF?FHBFIIIIEEGHHFHGGIGIIIGIIGCGGIIIIIIIIIIIA
@2123226/1
ctcataagaagttggttgaactggtgcaatttcttcatgtgtggtcatta
+2123226/1
CCCFFFFFHGHHHIJHGIIIIJJJFHIIIIIJHHIIJJIIIJJIHIJJJG
@4856235/1
ctgtgatctgtttcttggcatctatagatgtcggtggcgcacagggcacg
+4856235/1
CCCFFFFFHHHHHJJJJJJJJJJJJJJJJJJJJJJJJJJJJJJJJJJIJJ
@3490857/1
aggcgcttgtggtggtgcacgcgcttgggcagagggaatctg
+3490857/1
<@@FFFFFHDFHBAF@EFHIGGIIIIIIIIGHHHIIIIHGIG
@4857457/1
cgaaaccaatttagaatatacgaaacagcaggaccactacagacaaataa
+4857457/1
@C@FFFFFHHHHHJJJJJJJJJJJJJJJJJJJJJJIJJJJJJJIJJJIII
@4858317/1
gctgggcctcttgtatgcgaaggtgttgaggcgcttgtggtggtgcacgc
+4858317/1
CCCFFFFFGHHHHHIGIJJJGIJ?FCEGIJJJJJEHIGIJ=FH;DGIHEH
@4859459/1
gtcggtcttcgcgtggaagttttatttctccattttgagtaactgtgaaa
+4859459/1
CCCFFFFFHHHHHIJJJJJJJJJJJJJJJJJJJJJJJJJGIJJJJJJJJJ
@1465403/1
cttgggaagcctttgtgcgccacatcaatgttgataaaggctttattggt
+1465403/1
B@CFFFFFHHDHHJIIIJJJJIIIJJIIJJHIJJJJJJJJJJJJFIJJHH
@7600199/1
ctgttgtggaactgcttcacctgtggccggcggcacgcagacgccttgat
+7600199/1
CCCFFFBDHHHHHJJJJIJJJJJJJJJJJJJIIJIHHFFFDEDDDDDDDD
@1466309/1
ttcataaataaaaaagttatgtcaaattaaagaatcacgtcgaacactat
+1466309/1
CCCFFFFFHHHHHJJJIJJJJJJJJJJJJJJJJJJJJJJJJJJJJJJJJJ
@1466379/1
gatcagccggagcagctccggtaagtttgtcgagtagagccttagctgcg
+1466379/1
@CCDDDDFHAHHFGIGBGGGGDFEHIGIIBFHCHIIGIIEGGEGIIGDII
@1466534/1
gcggttttcacgaatatattgtgggatgcttaaatttacatttagtgttt
+1466534/1
B@CFDDFFHGHHGIJIIIJJJHIJIJJJJJJJIJJJJJJJJJJJJDGGIJ
@1466816/1
cttgggtgaggcataacggggtgggttttacagactagaa
+1466816/1
CCCFFFDFHHHGHGIIIEGHI:?FHGHIGIGGHJGHIJGH
@7601751/1
gtcacggtactcgcggtacatgttgtgtacacctgagcgagactcataac
+7601751/1
CCCFFFFDHHHHHJJJHIIJJJJJIGHGIIIIIJJJJJJIJJJJJJJJJE
@4861764/1
cctttctaaggttctaaactatatctgtaccaaatttcaaccaaatccgt
+4861764/1
CCCFFFFFGHHHHIJBGIIIIJJJJJJJJIIIGIIJIJJJJIJJJJJJJF
@3492566/1
gcttggtaaggccttgccttgagctgatctccagcctctgtatactcgtc
+3492566/1
CCCFFFFFHGHFDHJBGFHHIJJGHFBHHIGIEGGIIIJIIGGHIIIGIJ
@2826489/1
cttgtatagaggaggcttgggctcgctctccgaagggagcttgcggccga
+2826489/1
@@@FDDFFHHGHHIJJJJ:CECEHGGIGGHIIJIAHIEHIFHGIEHHFDA
@7602292/1
gtaatttttgtctttcgcgaaatattccgcgacagatgtctttctagtgc
+7602292/1
CCCFFFFFHHHHHJJJIJJJJJJJJJJJJJJJJJJJJJJJJJJJJJJHHH
@7602426/1
caactgtcctccggtactaacgatcaaatcgatcatgggtccataatcat
+7602426/1
CCCFFFEFHGHGHJGGIJJJJJJJJFHHHDGIIIIGIJIGHIJJJIJIJJ
@7602762/1
gtaatctaagacttgtccgagctcatcgactgtggcaatctttgcatgga
+7602762/1
CBCFFFFFHHHHHJJJJJJJJJJJJJJJJJJJIJJJJJJIJJJJJJJJJI
@769267/1
ggcacctccgacactgaggtcacggtactcgcggtacatgttgtgtacac
+769267/1
B?@DFFFFHHHHGJJIJJJIIIJJJDHHIJJIJJGHGIJJIIJIIDGIEA
@82348/1
gttgtggaactgcttcacctgtggccggcggcacgcagacgccttgatga
+82348/1
@?;DBDDDDDFHDIGBHB@E@EFGGG>1?DHBH48<6=BCA>BCBCACCC
@4181507/1
gccagatgccaaagttcttgatcttcactgggctcttctctgggatttcc
+4181507/1
@C@BD?;BDFC?CECGIGEHDFHEHDEGHGGGBFEHIIGIGD@@????GH
@7603052/1
gtgccttttattgcttggtgagacacgagataaaagtctaattcagacga
+7603052/1
@@@DFFFFHHHHGJJJIJHHHIIIIIGHGGGCGHIGBGIIHIIGIIJJJG
@6926638/1
gtcgtttgaaaaattgacggccagccttaacgtacgactccaacgccccc
+6926638/1
CCCFFFFFHHGHHJJIJJJJJJJJJJJJJJJJJJJJJJJJJJIJIGIJHF
@2827842/1
ctgtggccggcggcacgcagacgccttgatgacctccactttgatgatct
+2827842/1
1?;A?;:BFFA?D:FFBF6@6CBFE6=ED>B<.?>AC@>@ABABBBAB@D
@6927337/1
ctctgcacttggtggtccacaaacattataatagcgttgtctaacgtcgg
+6927337/1
CCCFFFFFHHHHHJJJJJJJJJJJJJJJJJJJJJJJJJJJJJJJJJIJJJ
@4182689/1
agcactgagtgacggcacctccgacactgaggtcacggtactcgcggtac
+4182689/1
CCCFFFFFHHHHHJJIIJJJJJJJJJJJJJJIHFHJIIHIJJJIJIHBFF
@2828448/1
ctggatggagtgagcacggggtctgtgcctggctcccatgtcacggtagc
+2828448/1
CCCFFFFFHHHHHJJJJJJJJIIJJJJJJJJJJJJJJJJJJJJJJJHIJI
@83863/1
cttattctgcatacctgccatgcgctggtaagcgctatggactgctgcca
+83863/1
@@CFFFFFFGFHHJFIJIGGGGJJJJJI?FHIGIJIGIIGCHJJJJJIIH
@3493746/1
gttgtgtacacctgagcgagactcataacgcagccagatgccaaagttct
+3493746/1
@@@FDDFFDBFFHICFGGEHBHIIDEHBGEEHGIIIGGHIGGGIIICGHI
@84510/1
gggctctgtgcctggctcccatgtcacggtagcactgagtgacggcacct
+84510/1
@?@DBDEFFHFHHIB@EGHGGBGIIIIIF@C@GGHIHFF?D>FDHDAHI@
@2127527/1
gcggtatcggcgtcgcttgcggtaccggcgtcggttgcggaatcagcctc
+2127527/1
@@@DD6?BFH:@DHGDBGBBGE?DH?AB@E=BB>9?@BBB=;?8>CCCCC
@2830051/1
gcgatgttttacaagggcaggttgaactcacaccattcaatttaaaagaa
+2830051/1
CCCFDDDEGHGHFJIJIIIIHGHGC@CGHDEGIHGGIJHIGGIIGBGGGD
@2830928/1
gtgctgggcctcttgtatgcgaaggtgttgaggcgcttgtggtggtgcac
+2830928/1
@@@FFFFFHHHHFIGBFBGHIFFHH?CEFHGGIGHIIJJIHGADF;@EHI
@2831111/1
gcctcagctgttggagctggttcagcctttttctttttaggcttcttctt
+2831111/1
CCCFFFFFHHHHHJJJJJJJHIJJJJJJJJJJJJJJJJJJJJJJJJJJJJ
@2128613/1
cacctttagaagtatgtttttagctgtcatctggttcatacgccgcgcgg
+2128613/1
CCCFFFFFHHHHHIIIHIJJJJJJJJJJJJJJJJJJJJJJJJJJJJJJJJ
@771607/1
agcgggtcggacgagccgtgccttttattgcttggtgagacacgagataa
+771607/1
CCCFFFDDDHGAHGGBEGHGIJJIGCCCGC@=CGI@EGHHHHHF>A<?AC
@772810/1
ctgtgatctgtttcttggcatctatagatgtcggtggcgcacagggcacg
+772810/1
@C@DFFFDHHHHFEII@FGHI?HGIGIAHCIIEFFGIEGGHHG@@DGHIG
@2833185/1
gtccaggcactatattgcagacctccagtggtaggtatgtatgtttatgc
+2833185/1
CCCFFFFFHHHHHJJJJJJJJJJJJJJJHIJGHJJCGIJIIJJJJJJJJI
@6287018/1
gcgacaccttgtggctgtgacttgtagtcaaggtggagattttactatct
+6287018/1
C@@FFFFFHGHHFGJIJFHHIIGIDGGIIJJII?DGGIHIGHIIJJJIIJ
@1468201/1
gcctcttctaaagcaaacaatgagacctgtgcaacccatttgatgctgac
+1468201/1
CCCFFFFFHHGGHGGIJJJJJJJJIJGJIIJIJIIJJJIJJJJJJIJJII
@3494768/1
gtggattttaatgttattattacagcatacataataaaattagaggaagt
+3494768/1
@@@BDDEDDAFDHCDHIGGIIIIHGGCGHHIGIHJJE@CFHCHDCHGII9
@1468473/1
agtggtcttcttgaacttcttcaattgacgcaagaagtaccagaaacggg
+1468473/1
@B@FFFFFHHHHFGIJIJIIJJJJJJIJGIJJJJIJG?FFIIJIIJIJGI
@4863937/1
cgcaagaagtaccagaaacgggacttagccacaatctggtctggagagaa
+4863937/1
@@CDFFFDFA?BDBBEB<??=GHGHH@BBGGIIEEIIIIFAFGIHIH7FG
@4863990/1
gcttcacctgtggccggcggcacgcagacgccttgatgacctccactttg
+4863990/1
;@@DDDDDH?AAFGGGHGEEEHH<GGAAEAEEB<A>A>AC@C>5?;A@CC
@3495095/1
acataataaaattagaggaagtaggtgctgggcctcttgtatgcgaaggt
+3495095/1
?@@DBDD?AFDBHEHFF>3AEECEEH@FEIEG=::BFHCHGFC9FD<DGD
@4864262/1
ggatggagtgagcacgggctctgtgcctggctcccatgtcacggtagcac
+4864262/1
@B@FFFDFDFADFGIJIJ:F?EGGHGFHIJFHHFGH>FGH9D@F62@FHH
@7604564/1
cgcaagaagtaccagaaacgggacttagccacaatctggtctggagagaa
+7604564/1
CCCFFFFFHFHBHGHIJIGHHGEFFHGGIJIGIIIIIIIFHIIIJJJJIG
@4184899/1
ctggcgtaaaataacgtcaatacattggatctcctcagtaggatggcaaa
+4184899/1
@@@FDF@DCFFHGEIIBCBGFGGGGI@FEEHHIIEHCH?BGIB9?GDHFH
@3495703/1
cacatcttgtaagcagcctgacgcttagcaagtttcttagacttgccagt
+3495703/1
CC@FFDDFHFHBDHGGGGIIDEHIGEGBEHGCFGHIII@BFHGGIGCBG?
@6289075/1
cgcaagaagtaccagaaacgggacttagccacaatctggtctggagagaa
+6289075/1
@@@DDDBDHHDDHGIGGGEGIGIGBHIC9DDBGFGGGEDHHGGHDHDBHD
@1469664/1
gcaagaagtaccagaaacgggacttagccacaatctggtctggagagaag
+1469664/1
@@@DADBDFFB?FB;;?CHGEEGFH@9C<3DC;CFHEGFCG??BGDDB;8
@1469700/1
gtgctgttgtggaactgcttcacctgtggccggcggcacgcagacgcctt
+1469700/1
CCCFFFFFGHHHGJJJJJJJJJJJJIJJJJJJJJJJJGFFFDDDDDDDDD
@1469724/1
cctgatagagacgatttcaccagtggtcttcttgaacttcttcaattgac
+1469724/1
@@@D=DDBFH>FFB@GFHIIHGIABEFHHEHGIEGH@FAGGIIGGGDDFG
@4186594/1
atgccctaagtgagtatacatctattaaattcaaacgcagagctcattat
+4186594/1
CCCFFFFFHHFHHJHHIJJJJJJJJJJJJJJJJJJJJJJJJJJJJJJJJJ
@6291025/1
acgcaagaagtaccagaaacgggacttagccacaatctggtctggag
+6291025/1
CCCFFDDFHHAFHIIIJJJGIJJJJJIJIJIJJJJJIEGIBFHIGIJ
@85272/1
ccgtcgcaccagattattgatttctctttccctgtcgggagcggagcgcg
+85272/1
CCCFFFFFHHHHHJJIJJJJJJJJJJJJJJIJJJHIJJIGIJJJAHHHFD
@85391/1
ggttattgttatgtcgatgtcgaacccaaaaatgtaattaactttatttt
+85391/1
BBBDDFFFHFFHHIJJGIJJJJJJJIJJIJIGIJDFGIJJIHHIJJIJJJ
@85679/1
gcctcttgtatgcgaaggtgttgaggcgcttgtggtggtgcacgcgcttg
+85679/1
CCCFFFFFHHHGHJGGIJCGIHJHHJGIIJJJIJJHGHFHIIJJJJHFFD
@86379/1
gttgtggaactgcttcacctgtggccggcggcacgcagacgccttgatga
+86379/1
@CCFFFFFHHHHHJJJJIJIJGGJJJJJJJJJIJHHFFDEDDDDDDDDDE
@6931135/1
atacataataaaattagaggaagtaggtgctgggcctcttgtatgcgaag
+6931135/1
CCCFFFFFHHHGHJJJJIJJIJJJIJJIJJJJJJJJJJJJJJJJJJJHII
@6931935/1
ggaactgcttcacctgtggccggcggcacgcagacgccttgat
+6931935/1
@@@;D:DD<CACD?C@:A3?@GBGIDFBFI>@A:6=6@;8;35
@5547814/1
cttggcatctatagatgtcggtggcgcacagggcacgcttgcgcatgaca
+5547814/1
1;=?DD3ABDBDDECEIEEII@F6FE<ED6BD?BD;D:?BD2;ADDDC@C
@5547870/1
gccgtttctgagattagcgcgcacagacgaacagacaaacagacaaacag
+5547870/1
C@CFDDFDHHFDFHIJJJIJJJIJIJJIIGGEGGIJIIIJJIIGGEEHHF
@6932171/1
gactgtcacacggtagcggaaggtgggttcgtgaatcatgccctcaatct
+6932171/1
@@@FFFFFFFHHHCEHIIIIJJJCFGGIHDGFHIGIGDFIJGJJJIIICH
@6932226/1
gtttatattagttggtgaatacggtctaaccgactaatgtaaatgcgcca
+6932226/1
CCCFFFFFHHHHHJJGIJIJJJJJJJJJJJJJJJJIIJIIJJJJJIJIJJ
@5548309/1
ctcgaatagtcttttctaacttgaacagtgcgatgttttacaagggcagg
+5548309/1
@@<BDBDDACDHFGHGHBGGIIDEEG@@CH<FHII;F@?FHIGIIIIIEI
@7605831/1
ctggcaagcatccaagatagtattcaggtgcccactacatcgagatggta
+7605831/1
@;?ADD?DBFFFFEGF?<EEF@FF@FBDFGF@?EFGI?DFD1BFFEBDD4
@3496603/1
gtccggaacatcaaatatcttgacttggcaaagagttgtcgatatgtgga
+3496603/1
CCCFFFFFHHHHHIJJJJJJJJIJFGGIJJJJJIIFGIJJIGGIJJHHIG
@4868053/1
ggcctcttgtatgcgaaggtgttgaggcgcttgtggtggtgcacgcgctt
+4868053/1
B@@DFFFFHHDHHJFIIJICFHHIJJIJJJJJJHGIGGIJIJJJIIHHDD
@7606208/1
ctggagatgtgggtgtagctttaag
+7606208/1
@@@DAD:BB=CDHHEIIIGDHGGA<
@2132636/1
cgcaagaagtaccagaaacgggacttagccacaatctggtctggagagaa
+2132636/1
@@CFFFFFH:DBFEHHBGGGIIIGGIIIIIIIGIIIIIGDEHIIIIFIGE
@3497473/1
ctgtggccggcggcacgcagacgccttgatgacctccactttgatgatct
+3497473/1
BCCFFFFFHHHHHJJJJJJJJJJJHHHHFFFFFFEEDEEDDDDDDDEEDE
@4869565/1
gcgacctcgagcgacgaatcacatgaaagggggaggggggagggtcattc
+4869565/1
B@CFFFFFDFHFHIIGIJJIII@GGBFGBHGDGEEEE>8309@B@?AA@C
@3498397/1
ctgctgccgaaagattagagtcgtcttctacttctgcttctggcacatca
+3498397/1
CCCFFFFFHHHHHJIIIJHJHHIHIGHIIGJCHDHIIJIIIEIIEGGIGD
@3498514/1
gtggattttaatgttattattacagcatacataataaaattagaggaagt
+3498514/1
BBBFDDDFHHHHHGHGIIIJJJJJJJICHGJJIIIGGGGIGHIIJIIJJD
@2134314/1
gccttagctgcggaatgcttagcttccttcttagagcgtcccgtacccat
+2134314/1
CCCFFFFFGHHHHJJJJIJJIIFIIJJJJJJJJIGICHEHGIIHIJJJGI
@2134337/1
cgggctctgtgcctggctcccatgtcacggtagcactgagtgacggcacc
+2134337/1
@@@DDDDDHCFDFHIA;CGBGE>FDDFF@GGGDDD?DHGD:9??FB0;4C
@2134525/1
gttgtggaactgcttcacctgtggccggcggcacgcagacgccttgatga
+2134525/1
@@@FDDFFGFHHHJJJJIIJEHJIJIJGGHIIIHHGFFDDDBDDDDC>CD
@6933369/1
gggttttttaaactcatattttcatggtaccaagttatgaatttttcaaa
+6933369/1
BCCDFFFFHHHHHIJJJJJJJJJJJJJHIJJJJJIIJJJJJJJJJJJJJJ
@6292511/1
catacataataaaattagaggaagtaggtgctgggcctcttgtatgcgaa
+6292511/1
CCCFFFFFHHHHHJJJJJJJJJJJJJJJIJJJIJJIIJJJJJJJJJJJJI
@6292581/1
tgagtgacggcacctccgacactgaggtcacggtactcgcggtacatgtt
+6292581/1
BCCFDFFFHHHHHJIJJJJJJJJJJJJIIJJJJHIJIJJJJJHHFFFFFF
@6292660/1
gatgtagctgccattatgtagactgttgtgttgaccaataatgggttaat
+6292660/1
@@?BDDD?DFBFFDF>FF:3?FCFCACA3A<CFFFED=DG9CD<DBD=FF
@6292805/1
gtctgtttgtctgtttgtcggtttgtctgtttgtctgtttgtctgtttgt
+6292805/1
B@BFFFFFHHHHHHIJJIJJJIIJJHIJJJJJJGIJJHIIJJJJJIIJJG
@6934053/1
gttgattttggaatgttttacattggatccgacaaattttcaaattaaag
+6934053/1
@@@DB?DDBD@BFEBCEHIDEBCEFBCBCAD??DD;FGBHCCFADGBAHG
@6293098/1
gcgatgttttacaagggcaggttgaactcacaccattcaatttaaaagaa
+6293098/1
CCCFFFFFHHHHHJJJJJJJJFHIJJJJJJJJJJJJJJJJJJJJJJJJJJ
@6293243/1
tgattgtgctgttgtggaactgcttcacctgtggccggcggcacgcagac
+6293243/1
@@@DFFDDHHFAFGHGIIIGIEHHIJIJGEIGGIJJIIEIGEHBD<<@BD
@6934581/1
ctcatcttgtatagaggaggcttgggctcgctctccgaagggagcttgcg
+6934581/1
CCCFFFFFHFDHGIHIJFEGIJJEIJJIIJJJJJIJJJJIJJIIIJIGIJ
@4190164/1
gctatgccatttatcctcgcacgttggcagtaatagtacaagtgaaaagt
+4190164/1
CCCFFFFFHHHHHJJJJJJJJJJIJJJJJJIJIJJJHIJJJJIJJJJJJF
@6934967/1
gttcattcaactgtcttgttaatgcctggccctcagcgacatgtaagagt
+6934967/1
@?@DDDDDAAFHDDGHE>HH@HHIHGGCCHIIIIICHHAFHEGIIIF@F9
@1473136/1
atacataataaaattagaggaagtaggtgctgggcctcttgtatgcgaag
+1473136/1
@@@BD?DBFF<<2AEHG@EFGHHGAH3AGEEEC1BFFC><?9B?FHGH>@
@6294132/1
cctctttacaaatagactcatctttagcacttggttcgtcttttga
+6294132/1
CCCFFFFFHGHHFHIJJJJJJJJJJJJJJJJJJIJIIJHGIIJJJG
@4190836/1
gccattagtagactgatcagccggagcagctccggtaagtttgtcgagta
+4190836/1
CCCFFFFFHHHHHJJJJJJJJJJIIJHIJJJJJJJHHIJHIJIIJIGJII
@7607530/1
gtgagcacgggctctgtgcctggctcccatgtcacggtagcactgagtga
+7607530/1
CCCFFFFFHHHHHJJJIJJJJIJIJJJJJJJJJJJJJHIJJJJJJJJFHG
@4191237/1
ggcagcccgaacacggttaccgggaattttgtttggtatctgataccgac
+4191237/1
CCCFFFFFHHHHGJJJEGGIJIIFDHGIIFGHIIEHDGIIJIJJJIJJHH
@1473670/1
tggatattcgtatttgacacagaattcagcgacaaatacttctgcgaagc
+1473670/1
CCCFFFFFGHDHHIJIJEHGIJJGHIJIJIJJJJIIJGIIJIGIEIGEII
@4191371/1
acagaatagtcgcgtgtgatgccgcttttgcaccacaataaacgtgattc
+4191371/1
BCCFFFFFHHHHHJIJJJJJJJJJJJJJJJJJJJJJJJJJJJJJHIJJJJ
@6295110/1
ggtagcggaaggtgggttcgtgaatcatgccctcaatctgcaccagttca
+6295110/1
B@?DFFFFHHHHCHIJJJJIGGGGIIJGHIJJJIIJJIJJIGIIIJFGHI
@6295272/1
ggatggagtgagcacgggctctgtgcctggctcccatgtcacggtagcac
+6295272/1
??;BBD?B2A??CCCED@?FE;CGB4?FBF;D?::D?DB?BFFF;8;88@
@6295609/1
cgtcattgcagactgtgtggtagcgggtcggacgagccgtgccttttatt
+6295609/1
@@@DDDFFHHHFFIIJJIJJHIIJJJIIIIGFIJJGIJBHEFFFCEECEE
@6295817/1
cgggggtgacatcggacttaatacaaggaaactgtttagactggttacat
+6295817/1
CCCFFFDDHHFHFIJGHIIJJJIJJJJJJJJJJJHIJIJJJJHHHHHFFF
@4192327/1
cagcatggtaagaaggtggcggccagaatctagacatgcacagctcttgc
+4192327/1
CCCFFFFFFHHHFIJJHJJJIJJIJJJJJJJJJJJJJJJJJJJJJJJJJI
@4192394/1
gggatctgctgtctgtggagctgatgcttgctgggcctcagctgttggag
+4192394/1
C@@FFFFFFHHHHJIEGGIIIJJJJIIGGGGGIIGIJJIIJIIIGGG9DF
@6296026/1
gtttacattaggtcggtcaccgaaggcggcggccgcattcgg
+6296026/1
@C@FFFFFHFHDAEEBEEE>DFDFFECHGHGFD@BB@BBCDB
@5549436/1
ctaaactaaaactacttcttatgatttaaagtcgaatattccctgacacc
+5549436/1
CC@FFFFFHHHHHJJJJJJJJJIGIJJIJJFIJJIIIIIJHGJJJJJJJJ
@88878/1
cagcatacataataaaattagaggaagtaggtgctgggcctcttgtatgc
+88878/1
C@@FFFEFHHHBAEHGFEBGH<EG;?FCCFAHIFHIGGFDGIHIIDGIGH
@5549759/1
ccacaatctggtctggagagaagatcctcatcttgtatagaggaggcttg
+5549759/1
CCCFFFFFGHHFHIIJJJJJIIJIJJJJJJJJJJJIHIJJJJIIJJIJJA
@89019/1
cgaaggtgttgaggcgcttgtggtggtgcacgcgcttgggcagagggaat
+89019/1
@CCDFFDDFDHHHGEBGGIJHGIHGGDGIICHGIGIGD=GCHGCBDFCAA
@89611/1
cagtggtcttcttgaacttcttcaattgacgcaagaagtaccagaaacgg
+89611/1
C@CFFFDDHHHDHJJJJGFGGGHIJIJJIIIJGIIJIJFGDEHIJJJJGI
@90097/1
ctttatacatttcggcatggcgatcatgtcgatggcttggtttattccca
+90097/1
?@@?DD?DDFHFHIHEHGHIHHBHIFHIHIIEIIHDIGGG?DDC<FHAFG
@2838700/1
ggtacatgttgtgtacacctgagcgagactcataacgcagccagatgcca
+2838700/1
@@@DFFFFFDDDFEHIGIHHGGGIJGJGIJJJIIIJHIJJJJJGJIJJJG
@91096/1
accgggaattttgtttggtatctgataccgacacatggtaggttccatgg
+91096/1
@@@DDA:?DF:DHCGG@DHCB@FHIGE9?0:@@FHAF;99DBFHHEHBCA
@777260/1
gcctcttgtatgcgaaggtgttgaggcgcttgtggtggtgcacgcgcttg
+777260/1
@@@DDDDDHADFHG=AFD<FEBFGHEHGHIGCHHFB?F6;>DFCHEEBEC
@2839575/1
ggtaatattattaaacgaagaacatgcggctgaattgcagcatcttgtcg
+2839575/1
@@?DFFFFHGHHFGGIIGEFHGIGICHEHIGGHHIIIIIJIIIJJJIEGI
@777629/1
ccatcagtttggagttcacctttagaagtatgtttttagctgtcatctgg
+777629/1
@@@FFFFFHGHHBHEGGGGJIIJHIFHI<EHHFHIIIJHICHHIHIIIJJ
@777658/1
gttacctgcaacttggccaggttagggccaacagattgtttgagatgttt
+777658/1
?@@ADDDDHF?FHHGGBHIIICA@FH<D@GHGCB3CG>BAHIGIIEHBDE
@4873036/1
gcttcacctgtggccggcggcacgcagacgccttgatgacctccactttg
+4873036/1
CCCFFFFFHHHHHJJJJIJJJJIJJJJJHHGFFDEEEEEEDDDDDDDDDD
@4873044/1
gcacgcgcttgggcagagggaatctga
+4873044/1
<<?DDADFCDHHDIIIEEEG0?DDH9:
@1475314/1
cagccatccaacgggattgcccatcaatttatcttcaaatgacgacacca
+1475314/1
?@@DDBEFHHFHC?FF?C?BFAGAF@FBFCDC@FGDAGE@<DDDBDGHGG
@1475482/1
cgtgaatcatgccctcaatctgcaccagttcatacttgggcacagttcct
+1475482/1
BC@DFFFEHDHGHJJJJIJJJJIIJGGIHIIIGIJJGIJFIJJIIDFHII
@5552265/1
cgtaacactccacatccaacaaggtcacagtcgatagattacggtctatg
+5552265/1
@@@DFFFFHGGGHJJIAAHGHIIIIIIJJJGEHIIJJIJGGEGIFFHHIJ
@6937247/1
atggagtgagcacgggctctgtgcctggctcccatgtcacggtagcactg
+6937247/1
CCCFFDEEHHGDHC:DHGHFIHIIHFDFGGIIIIIIIGIIIIDAHHIIIG
@6937704/1
ctctgtgcctggctcccatgtcacggtagcactgagtgacggcacctccg
+6937704/1
CCCFFFFFHHHHHJJJIJJIJJJJJIGGHHHIJJJIJGHGIDIIIGHGHG
@1476492/1
ggtcgttccaatcctggttcatgatgaactcttgcaggcgcgggaacaag
+1476492/1
CC@FFFFFHHHHHJJJJHIJJJJJJJJIJJJJJJJJIJIJJJJJJJJHHH
@2136057/1
gtgctgttgtggaactgcttcacctgtggccggcggcacgcagacgcctt
+2136057/1
BBCFFFFFHHHHHJJJJJJJJJJJJIHIIJJJJJJJGHHFFDDDDDDDDD
@4193229/1
gggtaccgtagcctgtaatttttgtctttcgcgaaatattccgcgac
+4193229/1
B@CDDFFFHHHHHJJIJJJJJJJJHIJJJJJJJIJJJJJJJJJJJJH
@4875157/1
aggaagtaggtgctgggcctcttgtatgcgaagg
+4875157/1
@@@DDADBHA<CFEHAHECDEEIIIIEG<EE1CF
@6938114/1
gtctccttccgtcttgggtgaggcataacggggtgggttttacagactag
+6938114/1
CCCFFFFFHHHHHJJJJJGIGGJJJJJJJJJJJDFHI<FHIGIIJJJJHH
@4875267/1
ctgcagagcttgcaaagcttgcaatgatctttccttcttctcttttttct
+4875267/1
CCCFFFFFGHHHHJIIJJJJJJEFHH<FCFHGHIGJJJJIJJJJJIJBIJ
@4193504/1
ctccagtactttagctttgacagtgtaaaacttctcggaaatctccaatc
+4193504/1
C@@FFFDFHHHGGIFIIJJCIIJEHDFIGCHEHGIIJGIEAFGIJJJGIJ
@2136366/1
gtatcggttgggcagtagtgtgagtgcatcaagttctcctgcttcataca
+2136366/1
CCCFFFFDFFHHGIIIIIIEEHIGHIFHIGGGHDHGGGIGIGIIGGHIDG
@4875489/1
ctcatctttagcacttggttcatcttttgaagattctgatattgatagtt
+4875489/1
@@@FD??DHHFDHIIIIGFHIIHICEHIACE<EGEIIGGEEHIIIIABBG
@4875547/1
ggcgcacagggcacgcttgcgcatgacatctatacatgccattggcgttc
+4875547/1
B@BFFDFFFFHHDIIIGGIFIFGIIJBGIIJIGIJGHIJIIIJJJIIFHI
@4194067/1
gtggctttcagtgaaacatcaaaatttatcgatctttgattctgatctag
+4194067/1
@@@FFFFFFDHHHGEIIGJJGDHHHIIEIH;8CDGI>F@GH@FIGGJIGE
@4194099/1
gcctgttttggtagcggcggcgcggtccgtgaggagcatgctcgccatca
+4194099/1
CCCFFEFFHHGHHJJIHJJJHJGDDACDBBDBDDABBBCCCDDDDD?BDC
@6298130/1
aaattattgactgaattttattggtacacgtttctaatgcactgaatatc
+6298130/1
@@@DDFFDHHHHHGEIGIIIIIIFEHHHCHFHIIIIFGIHIGHGGEGGHG
@2137169/1
gtgagaagtgtgataatgtcataaagttgacaataatctataattacttt
+2137169/1
CBCFFFFFFHHHHJJJJJJJJJJJJJIJJJJJJJJJJJJJJJJJJJJIJJ
@2137376/1
ggtgtcttcaacggaagagattccatttcccgtttagcagcttcatccag
+2137376/1
@@@DDDFFHFDDHIJEAHGFHHHHGHIHHEHHGHIHGGIIGIJIFIJGIG
@3501957/1
gttcctctttacaagtagactcatctttagcacttggttcgtcttttgaa
+3501957/1
CB@FFFFFHHHHHJJFHIJJJJJJJJJJJJJJJJJJJHIJJHIJJJJJHH
@3502162/1
ctgtaggagtttcgggctcgggtttactagcctcctccttagaagttggt
+3502162/1
CCCFFFFFHFHHHJJJJJJJJJCFHIIGIIJJIIIHGIGIEHFIIBFGIF
@3502299/1
gttggttatcaagtggcttggtaggatccaagttgaaatctttgaccatg
+3502299/1
@@@FFDFFHHHHHHIGIIC@A3<FFEHIG@GGHGBDFHGHIHIACEHH>B
@3504046/1
gccttagctgcggaatgcttagcttccttcttagagcgtcccgtacccat
+3504046/1
C@@FFFFFHFFHHJGIGEHHJJIIEFHIJIIJJJCHGHIJHGIIGEHAFH
@7609528/1
cccaactgtcctccggtactaacgatcaaatcgatcatgggtccataatc
+7609528/1
CCCFFFFFHHHHHJJJGHIJIJJJJJJGHIFFHIJJJJJJJFHIJJIJJJ
@2840969/1
gtgcgcgctaatctcagaaacggctgatccgagttggatgcggttttcac
+2840969/1
@@BFFFFFHHHHHJJJJJJJJJJJJJIJJJIFHHHIJGIJJJJEGHHHHF
@7609714/1
tgtacacctgagcgagactcataacgcagccagatgccaaagttcttgat
+7609714/1
CCCFFFFFHHHHHJIJJJJJJJJJJJJJJJJJJJJJJJJJIJIIJJJJJJ
@91698/1
cgggtgaggatgcactacatttccgtccatcattttgtcaacgaactctt
+91698/1
@CCFDFFFFFHDHHIGIBGHIIJJIGHIGIJJJJIJJGHIGJJGJJJJJJ
@7609769/1
atattattaaacgaagaacatgcggctgaattgcagcatcttgtcgagaa
+7609769/1
<BBDFFFFHHHHHJIJJJJJJJJIIJJJIJJIJIJJJJJJJJIHIIJJJJ
@2841403/1
catacataataaaattagaggaagtaggtgctgggcctcttgtatgcgaa
+2841403/1
CCCFFFFFHHFHHJJJJJJJJHJJHHIIIIIJJJJJJJJIJJIJJIJIHG
@2841470/1
ggaatctgattgtgctgttgtggaactgcttcacctgtggccggcggcac
+2841470/1
CC@FFFFFHHHHHJIJJJJJJIIIJJJJHIJJJJJIHHIIJJJIJJJFFC
@5553610/1
ctcatcttgtatagaggaggcttgggctcgctctccgaagggagcttgcg
+5553610/1
CCCFFFFFHHHHHJJJJJJJJJJHIJJJJJIJJJJJJJJJJJHIJJJJJJ
@7610201/1
cttcacctgtggccggcggcacgcagacgccttgatgacctccactttga
+7610201/1
CCCFFFFFHHHHHJJJJJJJJJJJJJGJHHFFFEEEEEEEDDDDDDDDDC
@7610256/1
ccagtggtcttcttgaacttcttcaattgacgcaagaagtaccagaaacg
+7610256/1
BCCFFFFFHHHHHJJJJJJJJJJJJJJJJJJJJJJJJJJGHIJJJJJJJJ
@7610784/1
catcgttctcagcatggtaagaaggtggcggccagaatctagacatgcac
+7610784/1
@@@DD?DDFFFDFFEHAAIFGEGEGEHGCAGIIIGGIHIIEHGIIIIGGG
@5554759/1
cataatcttcagatactccaaagcattct
+5554759/1
@@@DA?BDHH?HGGGDB@GHHEHI>H43<
@92943/1
ggcgcttgtggtggtgcacgcgcttgggcagagggaatctgattgtgctg
+92943/1
CCCFFFFFHHHHHJHIJJJJJJJJJJJIJJJJJJJJIJJJJJJJJJJJJH
@4197593/1
cagtaacaccctgctatttattttttctatattttcaatgaacagaattg
+4197593/1
CCCFFFFFHHHHHJJJJJIJJJJJJJJJJJJJJJJJIJJJIIJJJJJJJI
@93069/1
gcttcacctgtggccggcggcacgcagacgccttgatgacctccactttg
+93069/1
CCCFFFFFHHGHHJJJJJJJJJIIJJJJHHHFFDEEEEEEDDDDDDDDDD
@4197753/1
gtgctgggcctcttgtatgcgaaggtgttgaggcgcttgtggtggtgcac
+4197753/1
C@@FFFFF?FFHHIIIIJJJJJHIIEGHIJGIIJJJJJJHJIFGIADHII
@4197930/1
gcaaagggttttgggttaagaaaccatacccttcaccgcgttgcaggagc
+4197930/1
@1??DD3?=CAADA@AC;<AFAGB?:EFG?<C;??BF6??DFABFFI<AA
@93532/1
ctgtgatctgtttcttggcatctatagatgtcggtggcgcacagggcacg
+93532/1
@@@DDDDDHHHHHIIICFDHA?EAC?AC@A<9CF??FCG<<F:FHI;6;6
@93794/1
aatgattctggtgggttgtcctgcagagcttgccacatcttgtaagcagc
+93794/1
CCCFFFFFGGHFHIJHIIJJJJJJJJJJJJJJJJJJJJJJJJIIJJJIJJ
@6940687/1
atcacatatttgggtttggtatcgacccagtagcaccctgctatttattt
+6940687/1
CCCFFFFFHHHHHJHJJJJHIIJJJJIJJJIJJJJJJJJJJJJJJJIJJJ
@4878732/1
gttacctgcaacttggccaggttag
+4878732/1
@@@DDDD?:DDDCDB@G@:?F<CF?
@94282/1
gccagatgccaaagttcttgatcttcactgggctcttctctgggatttcc
+94282/1
@C?BDDBDFGAFFGIGEHIIIGDHGEHGGBGEEHIIIGGIIIDFHHEGDH
@4879107/1
gtacatctagagtataaaaaactgataaattccgtcactattctaggatt
+4879107/1
C@@FFDFFHDFHACGHIIHIIIJGGEHIJJJJJJJJJIDHIIIIGGGHII
@780845/1
atcgttctcagcatggtaagaaggtggcggccagaatctagacatgcaca
+780845/1
CCCFFFFFHHHHHJJJHGJJJJIJHIIJJJJJJJJJJJJJJJJJJJJJJJ
@4879677/1
cgttaaataatttaaccaggaaaacccaacaaataaactttttaagacaa
+4879677/1
@<@FFDF8CCFACDBBFHGCBDBGEH8CCGEGIDIEFBHIIIDEC?FFHG
@781253/1
ataaaattagaggaagtaggtgctgggcctcttgtatgcgaaggtgttga
+781253/1
BBCFFFFFHHHHHJJJHHIJIHJJJJJJJJJJJJJJJIHIIJJIBDGHHH
@6300717/1
ctgtacagttagaaatgttacaacctctatactttgcattaaaataatgc
+6300717/1
@C@FFFDDCDFHHGGHGDHGIIGIIJJIGHIJJGIGEIGIEGGHIJIJJI
@6300795/1
agactcataacgcagccagatgccaaagttcttgatcttcactgggctct
+6300795/1
CCCFFFFFHHHHGJJJJJJJJJIJJJJJIJJJJJJJJGHIJJJIIIIJIJ
@4880009/1
ataaaattagaggaagtaggtgctgggcctcttgtatgcgaaggtgttga
+4880009/1
CCCFFFFFHHHFHHIJJJJJHIJJJJJFHIJJJJJJJJJJIIIJFGHIJH
@6942221/1
cgttcacattgacaaacttaggtttgcttacagccattcccaactgtcct
+6942221/1
@CBDFFFFHHHHHJJGIIIGIJIJJJJJJJIJJJJIIIJJHGIJJJHIII
@6942374/1
agcatacataataaaattagaggaagtaggtgctgggcctcttgtatgcg
+6942374/1
@@<?DDBDHHBHHADH@B<A@D@;E@AFHIIFB<43??C;CGGGHIFGCH
@3504484/1
gtggtgcacgcgcttgggcagagggaatctgattgtgctgttgtggaact
+3504484/1
BC@FFFFFHHHHHIIJJJJJJJJJJEHIJJIHJJJJJIJIFHIHIJIJJI
@6301659/1
ctcatcttgtatagaggaggcttgggctcgctctccgaagggagcttgcg
+6301659/1
CCCFFFFFHHHHHJJJJJJJJJJHHJJJJJJIJIJIIJJIIIEHIIJJII
@3504725/1
ggtttctcctgtgacggcatagccgcagcctccgattgagtttgtgatgg
+3504725/1
?@=BDDFFHHHHFGIIIJJIIJJJJJJIGHBHHIIHGHIH=FGG@FHCGG
@3504763/1
ggcaacatcttctttggtttgtcaggggtaatgctaacgtcatagcgata
+3504763/1
CCCFFFFFHHHHHJJJJGHJJGHIJJJJEHIJJJJJJJJJJJJJJJJJJJ
@782302/1
ggtacatctagagtataaaaaaatgataaattccgtcactattcta
+782302/1
@@@DFFFFHHHGHFHIJJJJJIJJJIJJJJJJJJHHHIJJJJJJJJ
@6943624/1
ttttattgcttggtgagacacgagataaaagtccaattcagacgagtgca
+6943624/1
CCCFFFFFHGHHHGIIJJJJJJJJIJJJJJJHIIIJIJJJJJJJJJIIIH
@1477594/1
cttcacctgtggccggcggcacgcagacgccttgatgacctccactttga
+1477594/1
@@@FFFFD>FHDBDGBGGIIIGHGIJIJHHFBEEEEEDCEDDDDDDDDD>
@2843917/1
aaccgattgacatgaaacaaacactaaatgtaaatttaagcatcccacaa
+2843917/1
CCCFFFFFHHHHHJJJJJJJJJJJJJJJJJIJJJJJJJJIJJJJJJJJJJ
@5556377/1
gtcacggtagcactgagtgacggcacctccgacactgaggtcac
+5556377/1
CCCFFFFDDDDHFIJIIEGHIIJIGHEHIGIJIJIFIJJIHIIJ
@5556700/1
ccccgctatgtcaagtcaagatatttgacgttccgacgtccgaaacatca
+5556700/1
CCCFFFFFHHHHHGJFGIJJIJJJJJJJJJJJJJGGGEHIIIIFIGGGIG
@7613085/1
gtccgtttttaaactattttttcaatgccctaagtgagtatccatctatt
+7613085/1
@?@DBDEFFDHHFIFGEGIGIJIHGHGGIHJIIJFHHIBFFHHBFIJIII
@7613825/1
gtcacggaacacaaatatcttcttcggcaatctgccttggttgcggtctt
+7613825/1
CCCFFFFFHHHHHJJJJJJJJJJJJJIJJIJJJJJJJJJJIJJJJJHIJJ
@7613983/1
cgcaagaagtaccagaaacgggacttagccacaatctggtctggagagaa
+7613983/1
CCCFFFFFHFHHHJJJJJJJJJJJJJJJJJJJJJJJJJJIJJJJJJIJJJ
@2846053/1
catctagagtataaaaaactgataaattccgtcactattctaggattgtg
+2846053/1
@@@FFFFDHAFFFGGGIIGIIGIJJJJJJGIIIIJJGIIJJGIJIJIJDE
@2846175/1
gtcggattcaattcggaacatagaaatttgtgtaacccaagtttgacgac
+2846175/1
@?@FDDFFFHHHHGIIBFGIIJJIJGHIJJGGBDDF<BFHGDDGHEHBCH
@2846427/1
cccgtttccaatctccaagacaggaggctccagtactttagctttgacag
+2846427/1
CCCFFFFFHHHHGJJJJJJJJIIGGHJJJJJJIDHIIJIIIIIIIJIGIE
@2846491/1
caagaagtaccagaaacgggacttagccacaatctggtctggagaga
+2846491/1
CCCFFFFDHHHHHJJJJJJJJJJJJJJJJJJJEIJJJIIJJJJJJJJ
@7614392/1
gctagttacataatatctactaaactataaccaaagtgacatttgcttta
+7614392/1
C@CFFFFDHHHGHGIJIJJJJJJJJJJJJJJJJJJIFHHIJGHJIGJIII
@5558297/1
cctcatcttgtatagaggaggcttgg
+5558297/1
@@@?A?D=DFFBFGHGGBGGIIGC@@
@2847189/1
ggcgcacagggcacgcttgcgcatgacatctatacatgccattggcgttc
+2847189/1
@@@AADDAFFHHHDGIIIE@F<?DFIIEGGHDHHHHIBD??CFD@CG@EH
@3506925/1
gccattagtagactgatcagccggagcagctccggtaagtttgtcgagta
+3506925/1
CCCFFFFFHHHHHJJJGJGIIJGIEIJGGIIJJJJ?DHIDHIJIJJJI@G
@2847405/1
gtttattttgtttttctctgtgatctgtttcttggcatctatagatgtcg
+2847405/1
CCCFFFFFHHHHHJJJJJJJJJJJJJJJJJJJJIJJJJJJJJJJJJJJJH
@3507196/1
ctcccatgtcacggtagcactgagtgacggcacctccgacactgaggtca
+3507196/1
CCCFFFFFHGGHHGIIGIIJIJIIHIJIIJEHICHHIGGGIJIGDFGDCH
@2847735/1
gtcggcataacgggccgcgactccgccctcttcctcgggttggaatgatt
+2847735/1
@@@DFFDFHGHFDIFIFEGIIIGIIIIIIHEHEEEFFEDDDDDCCCACC@
@5559496/1
gacctttcctaggagtgactttcccgtttccaatctccaagacaggaggc
+5559496/1
CCCFFFFFHHHHHIJGHJJJJJJJJJJJJJJJIIIIGHIIIIJJJJGHHD
@4200059/1
cttttatttgatcaaatattttatcactcaacatgtatatccgacctcct
+4200059/1
?@<DDFFFHDFFFGDGHGIIGEAIDHEHIEEG@FFCEC?FHFHGB:FGGI
@3507897/1
gttattattacagcatacataataaaattagaggaagtaggtgctgggcc
+3507897/1
CCCFFFFFHHHHHJJJJJJJJJJJJJJJJJJJJJIIJHHIJGHIJJJJJJ
@4880512/1
ctggatggagtgagcacgggctctgtgcctggctcccatgtcacggtagc
+4880512/1
@C@FFFDDDHF?FHHIJGGHIIJGGIGEHIHIGHHJ?HHIHGGIGGCFHE
@5560158/1
gcaatttcttcatgtgtggtcattacactccaatctatatcgtaaccatt
+5560158/1
CCCFFFFFHHHHHJIJJJJHIJJJGIJJJJJJJJJJJJJJJJJJJJJJJJ
@3508360/1
ggtgttgaggcgcttgtggtggtgcacgcgcttgggcagagggaatctga
+3508360/1
B@BDDFFFHHGHHJJIHIJIIIHGHIJJGJJIJJJJJJJGHEFBEFFFEE
@4201057/1
ccgcatccaactcggatcagccgtttctgagattagcgcgcacagacgaa
+4201057/1
CCCFFFFFHHHHHJJJJJJJJJJHIJJJJJJJJJJJJIJJIJJIIHHHFF
@2141598/1
ctcttgtatgcgaaggtgttgaggcgcttgtggtggtgcacgcgcttggg
+2141598/1
CCCFFFFFHHHHGIIIGHHIJJJIIIJIIJIJIHIGFHHIGIIIGDFFDD
@2141883/1
ccacaatatattcgtgaaaaccgcatccaactcggatcagccgtttctga
+2141883/1
@@@DADFDDHHHHIECACICEEGEHFBGCBHFDH7DFDBD>B;77@FDE;
@4201797/1
agcaaatggaaaaaaaaattggtgaaaagaatcacaagtaagatactgca
+4201797/1
CCCFFFFFHHFFHIJJJJJJIJ?BGHIJJJJJJJJIJJIIJJJJIJJJJI
@5561315/1
gttgcgaatatatgaagcgtgagacaatgcctccaataagaatgaggggt
+5561315/1
CCCFFFFFHHHHHJJJJJJJJIJIJIJJJJJJJJJJJJJJHJJJJJJJJ@
@2142224/1
gttctcagcttccctgcaaagttaaccatcttgtattcaaaagaaaacct
+2142224/1
CCCFFFFFGGHHFIIJJJGGHHHIJIIJJJJJJHIGJJJJJJIGIIIJJG
@95658/1
gcaagaagtaccagaaacgggacttagccacaatctggtctggagagaag
+95658/1
CCCFFFFFDFHHHJIJJJJJJJHJJJIJJIJJJJJJJJGHIJJJJJJIIJ
@4882615/1
atctgattgtgctgttgtggaactgcttcacctgtggccggcggcacgca
+4882615/1
@CCFFDDEHHHHHJIJIGGIGJJIJJJJJJJIJIJI@HIJEGIGDFEDDD
@4202498/1
gtggtggtgcacgcgcttgggcagagggaatctgattgtgctgttgtgga
+4202498/1
BCCFFFFFHHHHHJJIIJIJJJJJIIJJJJJIJJJJJJJJJJJIIIHGII
@2142474/1
gtgatttttcaccgataacttctaatttgtatttgtcagcatagtagtcg
+2142474/1
CC@DDFFFHGFFHIGHGIJFJJJJIJIJJGGGIJIJIGDGEEHGDGIIGG
@4203899/1
ctgctgtctgtggagctgatgcttgctgggcctcaactgttggagctggt
+4203899/1
CCCFFFFFHHHHHIJIJJJJJJJJIJJJJJJJJJJJJJJIJJIJJJJJJG
@1480185/1
gcaccgtcaaggagttcatctcttgggaactgcacaccaatcaggaatat
+1480185/1
B@CFFDFFHHHGGJHJJIJJJJJJJJIEGHIJJIJJIJJJIJJJJJJJJJ
@96222/1
gttgtggaactgcttcacctgtggccggcggcacgcagacgccttgatga
+96222/1
BC@FFFFFHHHHHJJJJJJJJJJJJJJJJJJJJJHHFFCEDDDDDDDDDE
@783889/1
gcccacttttatcttttgcacctcacgatcgattactactgctttcccaa
+783889/1
@@@DDDDBCFDHHIFEDDGHGIBFEGHIGGEDHIIICDFIIGIDADBFDB
@6304868/1
gtagaaaagtgctgtctgtacattgaaaataaaaataaaaaaaatagcag
+6304868/1
@@@DAEEAD??FDHFHIJIGIGIEHIGGI@DHIIEIGIIICGIEGGEGEE
@6304957/1
ctaaggttctaaactatatttgtaccaaatttcaaccaaatccgtcaaat
+6304957/1
CCCFFFDDHHFHDIIIJJJJJJJGIGHHGIJJEIHHIJJIJGIIGIIIII
@6305029/1
gtacagttcgcgagcgatctccgctgtagtcggctcgctacgatagtcac
+6305029/1
BB@FFFFFHHHHHIJJJJJJJJJJJJJJJIJJJJJJJJHHFFFFDDEEED
@7616923/1
ccagtggtcttcttgaacttcttcaattgacgcaagaagtaccagaaacg
+7616923/1
CCCFFFFFHHHHHJJJJJJJJJJJJJJJJJJJJIJJJJJGHIJJJJJJJJ
@7616950/1
gtagcactgagtgacggcacctccgacactgaggtcacggtactcgcggt
+7616950/1
CCCFFFFFHHHFHJJJJJIJJJJJJJJJJJJJJJHJJJJJHIJJJIJHF=
@6306080/1
gttcacctttagaagtatgtttttagctgtcatctggttcatacgccgcg
+6306080/1
@@@FFDEFHHDDHGGCGHJIHHHIJJJEIGIGIIIFGHFGHDGHIIIIJG
@98185/1
gatttcaccagtggtcttcttgaacttcttcaattgacgcaagaagtacc
+98185/1
CCCFFFFFHHHHHJJJJJJJJIIJJJIIIJJJJJJJJJJJIIJIJJHIIJ
@6948299/1
gttcattacctgtgaaaactgcccctcagatacaccgtcacggaacacaa
+6948299/1
CCCFFFFFHHHHHJJJJJJJJJJJJJJJJJJJJJJJJIJJJJJIJJJJJJ
@98329/1
gtagcgggtcggacgagccgtgccttttattgcttggtgagacacg
+98329/1
CBBFFFFFFHHHHIJJJJJJIJJJJJJJJIJJJJJHHHHFFFFFED
@98359/1
ggcacctccgacactgaggtcacggtactcgcggtacatg
+98359/1
?@@FFDEDBCDDDFHDEB<A;FFFH?CDFGH8@FHAEHCH
@2848272/1
ctggtgggttgtcctgcagagcttgccacatcttgtaagcagcctgacgc
+2848272/1
BCCFDFFFHHHHHIJJJJJJJJJJJJJJJJJJGIJJIJJJJJJJJJJJJI
@7617613/1
ggagtgagcacgggctctgtgcctggctcccatgtcacggtagcactgag
+7617613/1
@@CFDEFFHHHHHJJJJJJJJJJJJJIJJJJJJJJJJJJJIJJJJJJJIJ
@6307047/1
gccatattcaaatgggaagtggtgataaagataagtataggctcaaaacc
+6307047/1
@@@FDADDDBHFDIIIIIIFHGBFGIGGIIIFEHIFGIIIIIIIGIGAFF
@98814/1
gtcgtttgaaaaattgacggccagccttaacgtacgattccaacgccccc
+98814/1
CCCFFFFFHGHHHJJJJJIJIJJJJJJJJJIJHFHIGIJJJEHIJIIIIH
@6307315/1
ctgttgtggaactgcttcacctgtggccggcggcacgcagacgccttgat
+6307315/1
@@@BDDDDHHGGFIGGGEHIGEFEFGBBFGIHHDGFB??8AB@BBBBDDC
@6307424/1
cagccagatgccaaagttcttgatcttcactgggctcttctctgggattt
+6307424/1
CCCFFFFFHHHHHJJJGIJJJJIJJJJJJJJJJJJJJJJJJJJJJJJJJJ
@7618321/1
gacgcaagaagtaccagaaacgggacttagccacaatctggtctggagag
+7618321/1
CCCFFFFFHGHFHIJJJJJJJJJJIJJJJJJJJJJJJJJIHHHIJJHIII
@6307986/1
ccagtaacaccctgctatttattttttctatattttcaatgaacagaatt
+6307986/1
@CCFDFFFHHHHHJJJJJJJJJJJJJJJJJIJJJJJJJJJJJJJJJJJJJ
@99701/1
catacataataaaattagaggaagtaggtgctgggcctcttgtatgcgaa
+99701/1
C@@FFFFFHHGFGHIJJJIJJGGGHJJJHHIJIJIJIJJJJJHIJJJIGG
@99757/1
gctacttctcgcacggcctttgctctgtatgtatgaccggtactctaagg
+99757/1
@@@FDDDDDFHHHIIGIHIIFHIJGHIHHGIIJIGJIIJI?B@FHGIJGI
@1480737/1
ctctggttcgattgggcctcaaaaaatcacgtttatacatttttttttta
+1480737/1
CCCFFFFFHHHHHJJJJJJJJJJJJJJJJJIGIIJJJJJJJJJJJJJHDD
@2850981/1
ctcttgtatgcgaaggtgttgaggcgcttgtggtggtgcacgcgcttggg
+2850981/1
CCCFFFFFHHHHHHIIAFHIJJJJJJJIJJHJIHGIFGIJJJJJHFFFDD
@2851171/1
gtctggagagaagatcctcatcttgtatagaggaggcttgggctcgctct
+2851171/1
CCCFFFDFHHHHHJJJJJJJJJIJJJJJJJJJJGIIJJJECGDEHHBEHG
@2144262/1
ggattgtttatcctgtcaactgaagcgacttgaggtggttcttcaacttg
+2144262/1
CCCFFFEFHHHHGJIHJIJJJIIJIJJGIIIJGHJCFHFHIIJJIJJFII
@2144373/1
agaagatcctcatcttgtatagaggaggcttgggctcgctctccgaaggg
+2144373/1
@@@DFFFFHHHHHJJJJIIJJJJJJIIJJJJFIIIJIIJJIJIJJJJIJJ
@2851856/1
gccgtttctgtaccaataggaacaatacttcgggcttattctgcatacct
+2851856/1
B@@FDFFDHHHHHJIIJIJGIIIIIIIJIJJIIIJJJIIGIGIJGIEHGG
@2144893/1
gctccagtactttagctttgacagtgtaaaacttctcggaaatctccaat
+2144893/1
CCCFFFFFHHHHHJJJJJJJJJJJIJIIIJJJJJJJJIJJJJJIJJJJJI
@4205383/1
ctcagcatggtaagaaggtggcggccagaatctagacatgcacagctctt
+4205383/1
@CCDFFFFGHHHHJJIJJGIJJJJIJJJJJIIJJJIIIJJJJJIJJJJJJ
@4205858/1
ctccggtactaacgatcaaatcgatcatgggtccataatcattcctggaa
+4205858/1
CCCFFFDFHHHHHJJJJFGIFFHJJJJJJJJDFHIJJJJJJJJJJJJJJI
@4887071/1
cttgtattcaaaagaaaacctagaatcactggttcaaattcaaataaaat
+4887071/1
@CCFFFDDHGHHFGIJJJJJJEHGIGIJJIJGCFHGHIIJIGFHFGBFGI
@784684/1
tgtacattcttttttcctcctttcttttttggtggcttccccattttgac
+784684/1
BCBDFFFFHHHHHJJIJGIJJJJJJJJJJJJJGHIHIJIJJJJHGHIIIJ
@3510127/1
gtggaactgcttcacctgtggccggcggcacgcagacgccttgatgacct
+3510127/1
CCCFFFFDHFGHHJIIIIHIIJJJJGGEIIGIIDFFEFDDABDCCDDDDA
@784832/1
ggtgctgggcctcttgtatgcgaaggtgttgaggcgcttgtggtggtgca
+784832/1
@@@FDDADFFDHDHIGHCHG@GIIGIEFHIIIIIDHG@GHHCH=;@55CE
@784968/1
gtcgatatgtggatgtagctgccattatgtagactgttgtgttgaccaat
+784968/1
CCCFFFFFHFFHGJIJJFIJJJIGHIJIIFHHHGIIFGIHBHIJBFEHGH
@3510519/1
ctgtgatctgtttcttggcatctatagatgtcggtggcgcacagggcacg
+3510519/1
CCCFFFFFHHHHHJJJJJJJJJJJJJJJJIJJJJHIJIJJJJJJJJJJJJ
@5561572/1
gttcaaattcaaataaaatcactctgcaatcctgcctcacatgattcatc
+5561572/1
@??DA;DDF<FAD?EF>BEIF@HHEFFABCECDA9EGBFGIIFFIFEFEF
@4207724/1
ctcacatgattcatccacaaattccaacccttgcgtttcaaaacaattca
+4207724/1
CCCFFFFFHHHHHJJJJJJJJJJJJJJJJGJJJJJHIJJJJJJJJJJJJJ
@4207882/1
ctccaaagcattctgggctgcagatgactgtgcatccttgctagtaagtc
+4207882/1
CCCFFFFFBHHHHJJJJJIJJJJJJJJJJIJIGIGIGIIIJJJIHIIJJJ
@4208103/1
gcaaagttaaccatcttgtattcaaaagaaaacctagaatcactggttca
+4208103/1
CCCFFFDFHHHHHJJJJJIJJJJJJJJJJJJJJJJJJJJJJJJJJJHIIJ
@4889046/1
ccctgctattttttttatttttattttcaatgtacagacagcacttttct
+4889046/1
CC@FFFFFGHHGHJIJGIJJJJIIJJGIJIIIDFHGGIIIJIIIIIIHIH
@786239/1
gttgacaataatctataattactttaaatcttgagattaatcacaagaac
+786239/1
<@?DDEEBD?FHHIGGGEHB?IHIIIA<H<EFEHGGCGECGGHHICGHEH
@5562779/1
gtttattttgtttttctctgtgatctgtttcttggcatctatagatgtcg
+5562779/1
CCCFFFFFHHFHHJJJJJJJJJJJJJJJJJJJJIJJJJJJJIJIJIIGHI
@786578/1
cagcatacataataaaattagaggaagtaggtgctgggcctcttgtatgc
+786578/1
C@@FFFFFHFBFDHGIIJIGIGIGDGECHGBBFGGCHIDFHIEHDHIJI@
@4890294/1
cgggaattttgtttggtatctgataccgacacatggtaggttccatggat
+4890294/1
CCCFFFDFHHD?AGFDIIIGIGIIGEFHHIECDHHIGGEGBDFHEGHJGI
@1482648/1
gcgcgttctcatgtaatttttaatgttttccaaatcgacgactcctgtgg
+1482648/1
<@@D;=@DHDHHFAFFFHC<FHGGG9CFHCEGGGE?CFHDHGIB>BF.88
@2146827/1
tctcggacagcagtgagttcgtgttgcaagacatgtaggaactgtccctc
+2146827/1
CCCFFFFFHHHHHIIIIHIJJHHIJJJJJJJJJJJIJJJJJJJJJJJJJJ
@6950438/1
gtgactttcccgtttccaatctccaagacaggaggctccagtactttagc
+6950438/1
CC@DDFFFFHHHCHGHHGGIGIGBHDEHIGHGIJEEHGGDBHGGIIIEGG
@2148743/1
ctccgaagggagcttgcggccgatgacctcatactcctt
+2148743/1
BC@FFFFFHHFHHJJIJJJJJJIEIJJJJJJIJJJJJJJ
@1486419/1
gtccatcattttgtcaacgaactcttctgaagtatttgtttacaagacaa
+1486419/1
@?@DFDDDHFCHHCBEBFFCCEHGECDHECBHFAGAFF??HHIIE<3??B
@6308606/1
agcatacataataaaattagaggaagtaggtgctgggcctcttgtatgcg
+6308606/1
@@@DBDEFHFDHDIDIBGHIGEC:CDEFHGBEGGIIIDDGEGHIDGGGHE
@3512345/1
ccaggttagggccaacagattgtttgagatgtttgtgaaactgcgacacc
+3512345/1
@@@DFEDEBFBHHIGGEG;ACEHEHH?FCFGFHEEDGFFAFGGGG@F?@F
@788205/1
ctcatcttgtatagaggaggcttgggctcgctctccgaagggagcttgcg
+788205/1
CCCFFFFDDDBFHCGBHHCHIII:EDHGEGEHEH<DHHI>E:=FEAEG28
@3512589/1
gcttcaacagcttgttagcttgccattgacctttcctaggagtgactttc
+3512589/1
CCCFFFFFHHHHHJJJJJJJJJJJJJJJJJJJJJJJJJJJJJFHIJIJJJ
@3512731/1
gtgcattattacattttttataaacggtacatctagagtataaaaaactg
+3512731/1
=::1ABDDHFHBHGIGIBGGH@?EFGB?CF>GHCDC<?0?@FDBBDF68D
@6309348/1
aatttattagtagttgttgattttggaatgttttacattggatccgacaa
+6309348/1
CCCFFFFFHHDFFCHGIIJFGIJJIJFHIJHIJJJGJJJJIIGIJJGIGI
@6309361/1
gtgactttttacgtaaaatactcctgcctaactactttaattaaattgat
+6309361/1
@@@FFFFDHHGFHGIIBHGGGIGFIIGGGIBGGIIIIIHIIIIIGGIIIG
@2854267/1
cctgacgcttagcaagtttcttagacttgccagttcccacttcacgacgc
+2854267/1
CCCFDEFFGHFHHJIJGIIJJEHGHHGGGGIEGGIIGGIHIJJJIIEEII
@788887/1
ctggactagtaaaatacatagtttcactacacaagtgatacactgatttc
+788887/1
?@@DBDDDFDFHFFIIBGD@FHDHIIEHFHGGIII?CDEGFGGII@DEGI
@6309973/1
gcactgagtgacggcacctccgacactgaggtcacggtactcgcggtaca
+6309973/1
CCCFFFFFHHHHHJJJIJJIIJJJJJJIJIJHIJIJIFGIJJJJJHEBFE
@788981/1
gtcttcttgaacttcttcaattgacgcaagaagtaccagaaacgggactt
+788981/1
CCCFFFFFHGHGGIDHIIIJIJJJJJIIIJJIHHEHHGIIIJIJJIGHIG
@7619420/1
ccctcagcgacatgtaagagttcaat
+7619420/1
@@CFFFFBFFHHHJEFIJHHFHHGII
@2855582/1
cctacttggcgataaatattgcacatctacctttggaaagatactgtcga
+2855582/1
CCCFFFFFHHHHHJJJJJJJJJJJJJJJJJJJJJJJJJJJJJJJJJJJJJ
@6311237/1
cacatctcatttttgaagagatcccgcgagatcgggaactatgtggttaa
+6311237/1
=?BDDEFFHHHHHJJJJJJJJJJJJJJJJJJJJJJJJJJJIJJHJJJJJJ
@5564779/1
gtttattttgtttttctctgtgatctgtttcttggcatctatagatgtcg
+5564779/1
@BCFDFFFHHFFHIIJJJJJJJJJJJJJJJJJJJJIJJIIJJJJIJIIIJ
@5564985/1
cgtcttttgaagattctgatattgatagttttttcattccctgcagagct
+5564985/1
CCBFFFFFHHHHHJJJJJJJIIJJJJJJHJJJJJJJJJJJJJJJJIJJJJ
@7620832/1
tgtttgtctgtttgtctgtttgtctg
+7620832/1
CCCFFFEDHHFHHJJGIIHHHJIIJJ
@2856823/1
ttagagcgtcccgtacccatagcaacaagatcagcgactgtcacacggta
+2856823/1
CCCFFFFFHHHHHIJJJJJJJJJJJJJJJJJJJJJJJJJJIJJJJJJJGI
@7621261/1
tgagcacgggctctgtgcctggctcc
+7621261/1
CCCFFFFFHHHHHJJHIIJIHJIJJJ
@2857046/1
gccagatgccaaagttcttgatcttcactgggctcttctctgggatttcc
+2857046/1
CCCFFFFFGHHHHJHHJJJJJJJJIIJJJIIIJJJJJJJJJJJIHJJJJJ
@5566001/1
cttggtgacggcgtgcacggtgatggcgcgcgccatggcgatgggcgtgc
+5566001/1
CCCFFDDDHHHGHHIIJJJJ?DHIJJDHIIEIGHHHFFFDCDDDDDDDDB
@5566804/1
ctccatactttgtttcatttaaatttacgggctatgccatttatcctcgc
+5566804/1
CCCFFFFFHHHHHIIHJJJJJIJJJJGJJJJJJJJJJJJJJJJJJJJJJJ
@5567267/1
agctgttccacttcatcatcagggatcttgccgtcattgcagacggtgtg
+5567267/1
CCCFFFFFGHFHHJJIGIJIIJJJJJJJJIIGIGHIJJJJJIJJJJGIFH
@789916/1
tgctgggcctcttgtatgcgaaggtgttgaggcgcttgtggtggtgcacg
+789916/1
8??A;;B??::D:CGDAE@FEA:?1:?C??99D?6F<7FC?CF7;CEEF?
@5568849/1
agcactgagtgacggcacctccgacactgaggtcacggtactcgcggtac
+5568849/1
@@CFFFFFHHDHFIIGHEEGHIIGIIJGGGIJGGFFHIDHIGIEIHG<?D
@7623492/1
gcacgcgcttgggcagagggaatctgattgtgctgttgtggaactgcttc
+7623492/1
CCCFFFFFHHHGHJIJIJJJIJJJJJIJJJIIIJJJJJJJJJJJJJJJJJ
@6312069/1
gccgtttctgagatcagcgcgcacagacgaacagacaaacagacaaacag
+6312069/1
CCCFFFFFHHGHHJJJJJJJJJIJJJJJJJJJJJJJJJJJJJJIHHHHHF
@5569518/1
gtcacggtagcactgagtgacggcacctccgacactgaggtcacggtact
+5569518/1
@BBFFFFDHHGGHJJJJHIJIIJJJJJJIJJJJJJJJJJJGHJJJIDHGF
@6312467/1
ggcctcttgtatgcgaaggtgttgaggcgcttgtggtggtgcacgcgctt
+6312467/1
CC@FFFFFHHHHHJJJJJJCFHHJJJJIJJJJJIJJIJJGHIIJJJHHFD
@5570751/1
cggcacctccgacactgaggtcacgg
+5570751/1
?8?DD?D?:C?CDE:EBB<ECEEIIA
@4213070/1
catgtatagatgtcatgcgcaagcgtgccctgtgcgccac
+4213070/1
@@@BDEDDHHDHHEGEHIIGGIJEBHGIIIJJFEGIIGGI
@5571187/1
cagccagatgccaaagttcttgatcttcactgggctcttctctgggattt
+5571187/1
CCCFFFFFHHHHHJJIHIJJJJJJIJJJJJJJJJIIJJJIJJJJJJJJJJ
@6954249/1
tcgggcagttcgtcaacaagacattactagctgagaatatttttttccgt
+6954249/1
CCCFFFFFHHHHHJJJJJJJJJIJJJJJJJJJJJJJJJJJJJJJJJJJJI
@2149604/1
aagacacggatcgcatacaccgtgaatataagtggcaaaggtagtaagtc
+2149604/1
;=?BDADDAAHFABEG?DEFCECFE??DFGE<BD<;BABFHFCHI<BB8B
@5571720/1
atgaggttcaccaagctagtggcgttgatgtcgcaagatagtgagacatt
+5571720/1
CCCFFFFFHHHHHJJJJJJHIIJJJJJJJJJJJJIJJJJJJHIJJIJJJJ
@1486887/1
gtagtaggtaggtgtagggtaagacacggatcgcatacaccgtgaatata
+1486887/1
BBCFFFDFCFDHCGHCHIICGHIJJJJJIIHIJJJJJJJJJJJJGIJIJJ
@1487371/1
cgcaagaagtaccagaaacgggacttagccacaatctggtctggagagaa
+1487371/1
@@@DFDDFGDFHGIIIGGIIIGJGIIJJIICHIGIGCHEBFGHIDDAG;F
@1487422/1
ctggagagaagatcctcatcttgtatagaggaggcttgggctcgctctcc
+1487422/1
CCCFFFFFHHHGHJJJJJJJJJJJJJJJJJJJJJJJJGHIJJJJJJJJIJ
@6315892/1
gtagcactgagtgacggcacctccgacactgaggtcacggtactcgcggt
+6315892/1
@?@DDDDDAHH?C<FFCCGD;FCFBHHGIII<BFFDFEGH7FFHIGIHDD
@5573070/1
cgattgacatgaaacaaacactaaatgtaaatttaagcatcccacaatat
+5573070/1
?;?D?DD;CBFDHII@;3;EGGD9CFHACFBFGGHDE9?FFDD>DDDDHH
@6316029/1
catggaaggaagatgcctcatcacaacatctaaagctaagatggcatcat
+6316029/1
CCCFFFFFHHHHHJJIJJJJJJJJJJJJJJJJJJJJJJJJJJJJJJJJJJ
@5573415/1
gtgctgttgtggaactgcttcacctgtggccggcggcacgcagacgcctt
+5573415/1
@@@DDBDFHCFHGIHHHGHIIJIJIIIEIGDIIHGIJGEDDDDCDDDBDD
@6316332/1
gcgacatgtgccggaaatatttatggaagccgtgccgggcggcgagagta
+6316332/1
@C@DFFDDDDCFDIBHEEHIIIGFGIIAGADHFEGCGBAGGE>@:@BD9@
@3515956/1
ctcataacgcagccagatgccaaagttctt
+3515956/1
@@?DDDDDBHADFIGE;CCHEBC@E::EBB
@2858110/1
cttgtatagaggaggcttgggctcgctctccgaagggagcttgcggccga
+2858110/1
CCCFFFFFHHHHHJJJJJJJJJJJJJJJJJJJJJJJJHIIJJJJJJHFD3
@5575004/1
ggggtgcgcgtccatggagccgaccacggcggcgatggacggcttcttgt
+5575004/1
BCCFDDFFHHHHHJJJJIJJJJJJJJJJJJJFDDDDDDDDDDDDDDDDDD
@791040/1
ctggagagaagatcctcatcttgtatagaggaggcttgggctcgctctcc
+791040/1
@@CFDFFFGHHGHJIJJJJJJJJHIJJJJJJGGGHIIEGIIGJGGIIGJJ
@791136/1
atcattcctagaatagttcagtaagaagttgatatcttctggagtggtca
+791136/1
CCCFFFFFHHHHHJJJHJJJJIJJJJJJHHIJJJJJJJJJJJJJFHIHGI
@103776/1
attggatctcctcagtaggatggcaaagagacgaagcgcgcgttctcatg
+103776/1
???DDBDA?=D?C<<22<A3<A?AFBEBFIIEEI@1:6?D;A5@@D?=C?
@5575650/1
gttacctgcaacttggccaggttagggccaacagattgtttgagatgttt
+5575650/1
CCCFFFFDHGGHGIIIJJGIIHHIJIJJGIGIHHGIJJIIJGHIFIJIIH
@103876/1
ggcctcttgtatgcgaaggtgttgaggcgcttgtggtggtgcacgcgctt
+103876/1
CCCFFFFFHHHHGJJEGHIAFHHIJJJIJJJJJGIIGGHHHJJJJJHHFD
@5576038/1
ctgtgatctgtttcttggcatctatagatgtcggtggcgcacagggcacg
+5576038/1
CCCFFFFFHHHHGIIICECHA;CFCHHEHGDA@F?BD8??DA<@FGCGG:
@2860610/1
ctccaagacaggaggctccagtactttagctttgacagtgtaaaacttct
+2860610/1
@@CFFFD?FFHABEEGBHEHG?FBHGHEEEHFH@BBAD?FDBB>9<FCGG
@792734/1
gcgtagggtaagacacggatcgcatacaccgtgaatataagtggcaaagg
+792734/1
BCCDFFFFFHHHHJJJJJIJJJIJJJJJJJJJJIIJJJJJJFHIJJJJJJ
@4215497/1
gtttattttgtttttctctgtgatctgtttcttggcatctata
+4215497/1
<@@DD?DDDBDD:E;?EB?EEF9CHIH?FFBFH>BEGHB9:?1
@5577252/1
cgcaagaagtaccagaaacgggacttagccacaatctggtctggagagaa
+5577252/1
CCCFFFFFHFHHHJJJJJJJJJJJJJJJJJJJJJJJJJJHJJJJJJIJIJ
@4891793/1
tgtttcttggcatctatagatgtcggtggcgcacagggcacgcttgcgca
+4891793/1
@CBFFFFFF?FFHJJJJJJIJJJJJIJJJJGHGIIHJJIIJIJJJIIJIJ
@4216123/1
gtgtagctttaaggggatctgctgtctgtggagctgatgcttgctgggcc
+4216123/1
BCCDDEFFGHHHDGGGIIGHJJJJJJJJHGEEIIJIEIGJJJJJJIJIJJ
@4216388/1
ctccaatcctttactcgaatagtcttttctaacttgaacagtgcgatgtt
+4216388/1
@@@DDDDDDFHF?GGGDGHIII?ACCDHFH<EFEGHHHIIF?BCGECG9B
@4216531/1
ggcagagggaatctgattgtgctgttgtggaactgcttcacctgtggccg
+4216531/1
CCCFFADFGHGGHJGIJJGHEHIJJIIJJIGGGIIIIJJJJIHHHJJJIJ
@105892/1
cctggttccacgttatattggacattaggaccgtcattgaacaatctcgt
+105892/1
CCCFFFFFHHHHHJJJJJJJJJJJJJJJJJJJJIIJJJJJJJJJJJJJJH
@5578393/1
ctgtgatctgtttcttggcatctatagatgtcggtggcgcacagggcacg
+5578393/1
CCCFFFFFHDHHGIIIGH@GEEGCFFFHEHHEHG?FH3@ABHGIIIHGGA
@4893331/1
gaggaagtaggtgctgggcctcttgtatgcga
+4893331/1
@<@DDDD=DD3A:<AE@GAFIF9FEA?4A<C=
@1489085/1
ggcagagggaatctgattgtgctgttgtggaactgcttcacctgtggccg
+1489085/1
CCCFFFFFHHHHHJJJJJJHIHIJIJJHIJJJJJJJJJJJJJIJIJJJJJ
@107442/1
gtagctgccattatgtagactgttgtgttgaccaataatgggttaatcag
+107442/1
CCCFFFFFHHHHHJJIJJJJJJIJJHIJJJJJJJJJIJJJIIHIJJJJJI
@107646/1
agggaatctgattgtgctgttgtggaactgcttcacctgtggccggcggc
+107646/1
@@CFDFFFHHHHHJJJJJJJJJIIJJJJIJJJJJJJJIIIJJJJJJIJHF
@3517141/1
tacacttcttgacatagtactcttccctcgtgttcttcaatgggttcacg
+3517141/1
@@@FFFFFHHDHHJHIIFJJJJJJIJGJGIEGCFHIJJJJHGGIFHGIII
@7626183/1
ggcagagggaatctgattgtgctgtt
+7626183/1
C@@FFDDDHHFHHGGIJJJHIIIJIG
@4895056/1
cttctgcccgcgactccgtccgcgcggatgtcggtcttcgcgtggaagtt
+4895056/1
@@CFFFDFFFFFHGIIIIGHIIGGGHH@AHFFEFACDDDDCDDDBBDDDD
@3518092/1
ggagtgccgtatcccgtgtcatcggcaatttccgagagcagttcgtgtga
+3518092/1
@@CFDDDFHHGHHIIJIGAFHIGIJHIJIJJJJJGI>GGEHJGIIGIHHH
@3518286/1
cttgtatgcgaaggtgttgaggcgcttgtggtggtgcacgcgcttgggca
+3518286/1
@CCFFFFFHHHHFIGHDFHIJJJJJJJJHGFDGGIJJJJIIIGFDEFFED
@4896060/1
ggcgcacagggcacgcttgcgcatgacatctatacatgccattggcgttc
+4896060/1
BC@FFFFFGGHHFIGJIJJIJHIHIJJJIIJJJIJJHJGIIJIHIJIHIJ
@3518929/1
atacataataaaattagaggaagtaggtgctgggcctcttgtatgcgaag
+3518929/1
@CCFFFFFHHHGHJJJJJIJIJJGHGJCGHGJJJIIIJFIIDGIIJJHIJ
@5583107/1
cttggcaaagagttgtcgatatgtggatgtagctgccattatgtagactg
+5583107/1
CCCFFFFFHGHGHIIJJIIIJJIIGHIJIGHGIIIIIGIIJIIHHIIIIJ
@5583700/1
tggtcttggttgaacggaactccaatcctttactcgaatagtcttttcta
+5583700/1
BBBDFFFFHHHHHJJJJJJJJJJJIJJJJJJJJJJJJJJJJJJJJJJJJG
@2151741/1
ctgtgatctgtttcttggcatctatagatgtcggtggcgcacagggcacg
+2151741/1
CCCFFFFFHHHHHJJJHHIJJJJJJIIHIJIJJIFIJJJJJJJIIJJJJG
@6317510/1
gtaagacacggatcgcatacaccgtgaatataagtggcaaaggtagtaag
+6317510/1
CCCFFFFFHHHHHJJJJJJJJJJJHJJJIJJJJJIJJJJJJJJBGIHIJJ
@2152466/1
agcgacgaatcacatgaaagggggaggggggagggtcattcaatgtctcc
+2152466/1
@C@FFFFFHHHDHIIJGGIIIIIIIGJIJJDDDBB2>?CEEEDDCDCDCA
@6318424/1
gtagcactgagtgacggcacctccgacactgaggtcacggtactcgcggt
+6318424/1
B@CFFFFFHHHAFHIJJJJJJJJJIIJJIJJJJJIJIJJJFHJJIJJHF9
@2153166/1
ggctgaattgcagcatcttgtcgagaacatgaagccgctttggtttacgt
+2153166/1
CCCFFDFEFDHHHJJJGGJJEHJIJIIEEHHIIGGIJIIIIIJJJJGIE=
@6319266/1
ctgctgccgaaagattagagtcgtcttctacttctgcttctggcacatca
+6319266/1
@?@?DDDDH?<DDGIGG<CHCH>@@F=AEHCHGFBDFGHEFHHBDA@FGH
@6319434/1
gtttgtctgtttgtctgtttgtctgttcgtctgtgcgcgctaatctc
+6319434/1
CCCFFFFFHHHHHJJJJJJIJHIJJIJJJIJJIIJJIJJJJJJJJJJ
@6319989/1
cgcaagaagtaccagaaacgggacttagccacaatctggtctggagagaa
+6319989/1
CCCFFFFFHDFHHJJIJJJJJJIJJJJJJIGIIJJIJJJHIJIJJJJJIJ
@6960166/1
ctggagagaagatcctcatcttgtatagaggaggcttgggctcgctctcc
+6960166/1
CCCFFFFFHHHGHJJJJJIJJJJJJJJJJJJGIIJJJGHHIIGHGHGIGI
@1491920/1
gttctcgattatcgaatttttcgccatgagtaagcgatcgggctctcagg
+1491920/1
CCCFFFFDHHHHHFIGHIJJJJIJJJJJIJHHIJJJJJJJGGIJJJJJJI
@6320608/1
ctcagatgcaatttcttgcaagaattgcacaaagttgaagtccttgttgt
+6320608/1
CCCDF?DDHHFFDCHGGGCAHHGGEHE>HEGGGEFGHHHGIFGIIIDIA?
@6320620/1
cttggttgaacggaactccaatcctttactcgaatagtcttttctaactt
+6320620/1
CCCFFFFFHHHHHJJJJJJJJJJJJJJJJJJJJJJJJJJJJJJJJJJIJJ
@6320674/1
ctcttgcagccatccaacaggattgcccatcaatttatcttcaaatgacg
+6320674/1
CCCFFFFFHHHHHJIJEHIJJGIIIJJJJJJJJJJJJJJJJJJIJJJIJJ
@1492196/1
cctgtccccatctgaggaatagtattgttaaatcaaaccaaatatgctat
+1492196/1
CCCFFFFFHHHHHJIJJJJJJJIJJJJJJJJJJJJJJJJJJJJJJJJJJJ
@6320809/1
caagaagtaccagaaacgggacttagccacaatctggtctggagaga
+6320809/1
@@@D;BDAF?CBFDFHGEB@F@FGGBC@FHGIGGEH@?DFGGHHICE
@792962/1
gtcactttataaagaagttcctcttccttagtcacagcttttcgttttaa
+792962/1
CCCFFFFFHHHHHJJJJHIJJJJJJJJJJJJJJJJJJJJJJJJJIIJIJJ
@1492591/1
ttttgtttttctctgtgatctgtttcttggcatctatagatgtcggtggc
+1492591/1
CCCFFFFFHHHHHJJGIIJJJJJJJJJJIJJIGJJJJIJJIJJJJJIJJI
@2862335/1
taataaaattagaggaagtaggtgctgggcctcttgtatgcgaaggtgtt
+2862335/1
BCCFFFFFHHHHHJJIJJIJJJIJJJIJI9FHIJJJHIJJJJIGIJDFDH
@6961644/1
gttggtcttggttgaacggaactccaatcctttactcgaatagtcttttc
+6961644/1
@@@BB?DBHFFFFIIIII>CGEGHCDGEGGHGEHIHGGI@FII>DFHHI<
@2862581/1
gttgaggcgcttgtggtggtgcacgcgcttgggcagagggaatctgattg
+2862581/1
CCCFFFFFHHHHHIJJHGIFHIJJJJJJJJIJJJJJJJJJHHHHFFFFFF
@7626745/1
gttcaaattcaaataaaatcactctgcaatcctgcctcacatgattcatc
+7626745/1
B@CFDFFFHHHHBHIGGIIJJJJJIJJHHEHCHHIIJJJJIJJJJJJJII
@6962871/1
gcctcttgtatgcgaaggtgttgaggcgcttgtggtggtgcacgcgcttg
+6962871/1
CCCFFFFFHHHHHJJJJJCGHHIIJJJJJJJJHJJHIJHHJJJJJJHFFD
@2863817/1
ctcgcgggtgggtctggcatggtgcctagagggacggg
+2863817/1
@@@@D:@6<?0:?BFGF<3?@DBDFB@F=FFC4;FEE9
@2864259/1
gtagtttttcctttaattgagctagcaatactctcttatttctctctatg
+2864259/1
CCCFFFFFHHHHHJJIJJIIJJJJJJHHHGIHHJJIJHJJJJJJJJJJJJ
@4218533/1
cacacggtagcggaaggtgggttcgtgaatcatgccctcaatctgcacca
+4218533/1
@??DBDDADFD:FGEHF:CEB?FGHD@DHHIIDDEHIGEGHCH>FCCDHE
@6963519/1
gggaattttgtttggtatctgataccgacacatggtaggttccatggatt
+6963519/1
BCCFFFFFHHHHHJJGHIJJJJJJJJJJJJJJJJIHGHIFHGIJJJJFHI
@2864585/1
gctggagatgtgggtgtagctttaagg
+2864585/1
CC@FFDD8CFCDDG<CCGDCHIIIII9
@7628085/1
cccgtttccaatctccaagacaggaggctccagtactttagctttgacag
+7628085/1
B@CFDFFFHHHHHJJIIJJJJJJJJJHIJJJJJHIJJJJJJJJJJJJJJJ
@4218958/1
ctgctattttttttatttttattttcaatgtacagacagcacttttctac
+4218958/1
CCCFFFFFHHHHHJJJIIIGIIJJJJCHJJIIJJJJJJIGIJJJJJIIJH
@7628106/1
accaagttatgaatttttcaaatcgc
+7628106/1
<@@FFFBDFFFFFIIIEEGGCDHGHE
@6964114/1
ggcaaatgtagtaagtcagctgttccacttcatcatcagggatcttgccg
+6964114/1
1=;;B>DDDE?C?E4ADCEEFEEFE@EEEBFA994AEE?3:8CDB@BBDD
@4219600/1
ccgtcgatgaccagcagaaggcgtgttaccgaccagagtagcaaccacct
+4219600/1
BCCDFFFFGHHHHJJIJIJJIIIJJJIJJJIIJJIIIJCHIJIGIJJJJJ
@7628885/1
gccagatgccaaagttcttgatcttcactgggctcttctctgggatttcc
+7628885/1
CCCFFFFFHHHHHJHIJJJJJJJJJJ4CHIIJJJJJJJJJJJJJJJJJJJ
@6964971/1
cgcaagaagtaccagaaacgggacttagccacaatctggtctggagagaa
+6964971/1
@@@DFDFFGAFHBFHGHGGGII<FHIICGGHIIGHIIHIHIIIIIIGHGF
@7628915/1
gtcggcaaacgttaagtaagagtccg
+7628915/1
?@@DDDADHHHDFFEG<AAFEDHDGI
@4219840/1
actgagtgacggcacctccgacactgaggtcacggtactcgcggtacatg
+4219840/1
CCCFFFEFGHHHGIIJJJJJJJJJJJIJJIIJJJJHJJJJIJJHHFFFFD
@1492793/1
gagcgagactcataacgcagccagatgccaaagttcttgatcttcactgg
+1492793/1
@???DAADHDHDHGGDHGGDAGEBFFHGHDDBEHGEHGCHIEHHICHFA9
@6965382/1
ctgggctgcagatgactgtgcatccttgctagtaagtcctgagccatagc
+6965382/1
CCCFFFFFHHFFFEGGIIIIGIJJJEIGIJGGHGGIFHIJJ>@GHGGG@H
@6965447/1
tgtgtaggggaagggttaggcaacctaatttcgtggattagtagctgtag
+6965447/1
@@@DD?D>D?1<AFDFBH@FAFEAFCGHAGBFFFGGDGHAF??D@4BGHC
@1493117/1
gcctcttgtatgcgaaggtgttgaggcgcttgtggtggtgcacgcgcttg
+1493117/1
C@CFFFDFHHFGFIGDHI?FFGHGGJJIJJJIFHIGIGGGHGIIJGFFFA
@1494140/1
gtggattttaatgttattattacagcatacataataaaattagaggaagt
+1494140/1
B@CFFFFFHHHHHHIIJJJJJJJJJJJJJJJJJJJJJJJJJIJIJJJJJH
@5586750/1
cttgtggtggtgcacgcgcttgggcagagggaatctgattgtgctgttgt
+5586750/1
CCCFFFFFHHHHHJJJJJJJJJJJJJJJJJJIIJJJJJJJJJJJJJJJJI
@1494746/1
aggaagtaggtgctgggcctcttgtatgcgaagg
+1494746/1
@@@DFADDCFCBFDGIAEHGIHGGCEFEGGEHGE
@795575/1
cacggtagcactgagtgacggcacctccgacactgaggtcacggtactcg
+795575/1
CCCFFDFFFHGHHJJCFHIIGGGIIIJIJJJIGIIHIJHHGHHH@@GGIE
@5587464/1
gggaatctgattgtgctgttgtggaactgcttcacctgtggccggcggca
+5587464/1
@@@DFEDFHGHGHCGGGGHCFFGHGHJJJGACFHIJIIGGGIIGGEFFD>
@1495327/1
ctgtggccggcggcacgcagacgccttgatgacctccactttgatgatct
+1495327/1
@@@DDDFFHGHHGIIIJIGGIIIJEHGHFFFFDFEEDCEDDDDDDDDDDD
@796177/1
ctcgcggtacatgttgtgtacacctgagcgagactcataacgcagcc
+796177/1
CCCFFFFFHHHHHIJIIJIIJJJIJJJJJJIJIIIJIJJJJJJJJJJ
@796311/1
ccggcacgcatcgtgaggtctttggagccctgtccaacggtagatggaac
+796311/1
@@<BDDD>DHB<<A?A@GHHH9?EFGGGEDAC?09D<B@ABFH<@C=@FD
@2154375/1
atacataataaaattagaggaagtaggtgctgggcctcttgtatgcgaag
+2154375/1
CCCFFFFFHHHHHIJJJIJJIJJJJJJHIJJJJJJJJJJJJJJJJIJHHI
@3521855/1
cttgtatagaggaggcttgggctcgctctccgaagggagcttgcgg
+3521855/1
?@@DDBDDFBF;2C@FI@:;;3C?88:?8??@6?8D>2A;=F99;5
@2154655/1
ctgcttcacctgtggccggcggcacgcagacgccttgatga
+2154655/1
?@;?:A=B?=CFB?E3CAAAFAFFF@FBEBEA<<;@A>;@A
@5589049/1
gttctcgattatcgaatttttcgccatgagtaagcgatcgggctctcagg
+5589049/1
@@@AADDDHHHHDFHGHFH@HIIEHIIF<BDBEHCF7D=GDFABEHEEHG
@2154837/1
gccagatgccaaagttcttgatcttcactgggctcttctctgggatttcc
+2154837/1
CCCFFFFFHHHHHJHIJJJJJJJJJJJJJJJJJJJJJJJJJJJJIJJJJJ
@5589258/1
gtccgcgcggatgtcggtcttcgcgtggaagttttatttctccattttga
+5589258/1
CCCFFFFFHHHHHIJJJIJJJJJJJIIJIJHEIJHHHHHHHFFFFFFFEA
@6320928/1
cactgttcattacctgtgaaaactgcccctcagatacaccgtcacggaat
+6320928/1
CCCFFFFFHHHGHJJJJJIJJJJJJIIJJJJJJJJJIJIJJJJJJJIJJJ
@6322569/1
atttaatgtgtttattttgtttttctctgtgatctgtttcttggcatcta
+6322569/1
@@@FDDFFHHHHHGHIJIIGHIJIIJJJIHIIHIIIIIIIJJB@;FIJG@
@3524378/1
gttccagttctcgattatcgaacttttcgccatgagtaagcgatcgggct
+3524378/1
@@@DBDBDBFHFAGBFHHEH@BECHHGHIIIGHEAHFGH@@GFHDEB@FH
@4219961/1
ctccgattgagtttgtgatggtgcctctgtaggagtttcgggctcgggtt
+4219961/1
CCCFDDFFGHHFFIIIIHIJIHHJJJJJIGGIJEGGGHIJJJJJJJJJCH
@4220429/1
cttgttgttaagaggtgttacctgcaacttggccaggttagggccaacag
+4220429/1
@@@DDDDDFHDHF@D:?EAHHIGGGIIEFHIIIIIII:CFDDFGHIGIEI
@6323765/1
gtggattttaatgttattattacagcatacataataaaattagaggaagt
+6323765/1
C@@FFFFFGDHFD@BFHGGGIHHI@BHGHIIIIDHHHHHGIGF??GCFHI
@4220921/1
ccagtaacaccctgctatttattttttctatattttcaatga
+4220921/1
=;;D:DDDB?;8CF=?G9H<HDH@<E:?EGC<FBABDGCFA>
@6966456/1
ccggcagttttcgaatatgtgtgatgttattaggaaatccaatatcgcat
+6966456/1
CCCFFFFDFFHHHJJIJJICHFEHIJJGIJGIIJJJJJJJIJJIIIIIJG
@6966759/1
gtgctgggcctcttgtatgcgaaggtgttgaggcgcttgtggtggtgcac
+6966759/1
CCCFFFFFGHHHHJJIIJIIJGHHJE?CGGHIJJIIJJJGHICGGHIIIJ
@4898128/1
ctgacacctcacccagggcgggatatggaa
+4898128/1
??<DD;;D?3<DAE;E>E:CDDAD7=ACCD
@6967207/1
gtttggagttcacctttagaagtatggttttagctgtcatctggttcata
+6967207/1
@@?DDD8AADDFFEFGEFECHE<ACH3ACAFFFIDGEDBBF>>D?FGFA?
@2865649/1
gtgaggatgcactacatttccgtccatcattttgtcaacgaactcttctg
+2865649/1
@@?DDAADHFBDFEDBEAGCAGAEEGI??CGGGCHGGEEG66?D<FFGHI
@2865815/1
gctcgggtttactagcctcctccttagaagttggttcctctttacaagta
+2865815/1
CCCFFFFDHHHHHJJJJJJJJJJJJJJIJJJJJIHIJJJJJJJJJJJJIJ
@6968400/1
ctcagctgttggagctggttcagcctttttctttttaggcttcttctttc
+6968400/1
CCCFFFFFHHHHHJJJJJHIJJJJJJJJJJJJJJJJJJJJJJJJJJJJJI
@4899534/1
gtttatattagttggtgaatacggtctaaccgactaatgtaaatgcgcca
+4899534/1
@@@FDFDFFGBDADDGGDG@BHGII??HHAEH@CF?FGCFGF@F9B@FHE
@4222869/1
ccacaatatattcgtgaaaactgcatccaactcggatcagccgtttctga
+4222869/1
C@CFFFEFHAHHHDABEGGHGIEGIGIIIGIIIGHIGGIGIIIIGIIIID
@6968923/1
cttcaatatccacataagtaacttcagatgattgctcagatgcaatttct
+6968923/1
CCCFFFFFHHHHHJJJJJJJJJJJJJ<FHIIJJJJJJJJJJJJJJJJJJJ
@6969354/1
gttgtggaactgcttcacctgtggccggcggcacgcagacgccttgatga
+6969354/1
CCCFFFFFHHHHHJJJIJJJJJJJJJJJIJJJJJHHFFDEDDDDDDDDDE
@4900406/1
atctggttcatacggcgcgcggtcgcctccttgatgcattgcgtcagaat
+4900406/1
@@<DB>BDHHFDFIJFGIIFGGGHBG;AAHIDHHEFBAEEDEFDDBBDCC
@6969924/1
gtcgtcttctacttctgcttctggcacatcaggagaagttggctcctcaa
+6969924/1
BC@FDFFFHHFHGIIJJJJJJJJJJJIIJJJJJEHGIIIIIGIIGIIGHJ
@1495792/1
cgcttgtggtggtgcacgcgcttgggcagagggaatctgattgtgctgtt
+1495792/1
CCCFFFDDHHGHCFHIJIIJJJIJJJJIJGGHJGGJIIIIJIJJJJJJCE
@2867550/1
cgtttccaatctccaagacaggaggctccagtactttagctttgacagtg
+2867550/1
@@@FFFFFHHHHHJIJJJJJJJJJJJJJJJJEIJJJJJJJJJJJJJJJHI
@2867736/1
gccagatgccaaagttcttgatcttcactgggctcttctctgggatttcc
+2867736/1
CCCFFFFFHHHHGJGHIJJJJJJJJIIIJIGIIIIJJJJJGIJIJIIJII
@1496098/1
cccgtttagcagcttcatccagaggcaagcgctccaagttgcttggaggc
+1496098/1
@@@D=AABFHDHHDHIIEHIIEGGIIIIIIEG@FDFGC:9DB??DHDFBC
@6971530/1
cgaaggtgttgaggcgcttgtggtggtgcacgcgcttgggcagagggaat
+6971530/1
CC@FFDADHHHHHIJJJIJIGGIFGHHGGIJJJIIIJIDHHGHHFFFCED
@7631009/1
cgcaagaagtaccagaaacgggacttagccacaatctggtctggagagaa
+7631009/1
CCCFFFFFHFFHHJJJJJJJJJJJJJHJJIIIJJJIJJJJJJJJIIHIHI
@2869657/1
gctgggcctcttgtatgcgaaggtgttgaggcgcttgtggtggtgcacgc
+2869657/1
CC@FFFFFHGHHHFHIIIICEHIFGHGIHIJEIIJIIIIJ=CH;CEGIIF
@7631340/1
cttcaggtgatcgaacatcatgtctt
+7631340/1
CCCFFFFADHDHFEGFFHGDHJJIII
@7631469/1
agctggacaaggcactggcaacgacc
+7631469/1
@@@FDDDDHHDDGIIJJJJJIJJJIJ
@7631898/1
gtggccggcggcacgcagacgccttg
+7631898/1
@CCFFFFFHHHHHIJJIIJJJJJJHH
@797589/1
gctgggcctcttgtatgcgaaggtgttgaggcgcttgtggtggtgcacgc
+797589/1
CCCFFFFFHHAFHGIIJIJHIIIEGGIIIIIIJIJDIHIJIGIFGIJJJH
@5591398/1
agcgagactcataacgcagccagatgccaaagttcttgatcttcactggg
+5591398/1
@@@FAF<DHHHHHGHIJJJGHGICEGGIJ@GHGHIJJJJJJGGIJIICDH
@109568/1
ctgcttcacctgtggccggcggcacgcagacgccttgatgacctccactt
+109568/1
@@@DDDDDHFHHHIGGHGJGIIJJDGJJJGGHFFEDECECEDDDD?CCAD
@5591889/1
gcacgtagttctcagcttccctgcaaagttaaccatcttgtattcaa
+5591889/1
@?@DDDDDHHFDFGGBGHIBGGA?ACAEFFHH9FGHGEHGH@CDGDH
@798287/1
ggcacactgtttagaagtattgggaactgtattctatgtttcctaacccg
+798287/1
@@@DFFFFDHHHHIJAGGHHIJJIGGIIJEHIJIJIIJIIIDHHIGGHGH
@110071/1
acggcacctccgacactgaggtcacggtactcgcggtacatgttgtgtac
+110071/1
CCCFFFFFHHHHGJJJJJJJJGIJJJJHIJJJJJJJHIJJJJHJJHHHHH
@799155/1
ctggtctggggaaaagatcctcatcttgtatagaggaggcttgggctcgc
+799155/1
@CCFFFFFHHHHHJJJJJJJJJJJJJJJJJJJJJIIHIJJJJGHIJJJIG
@799819/1
cctcaatctgcaccagttcatacttgggcacagttcctcgacgagcaagt
+799819/1
C@@FFFFFBFFHFGGIFBFEGHIEFFGBGHGEHIIGHAG@DD@GFEEFIB
@800215/1
aggtgctgggcctcttgtatgcgaaggtgttgaggcgcttgtggtggtgc
+800215/1
@@CDFFFFFHDHHJIJJIIJJJJEIIJ@?FGIGIIJIJJIJHIIIJFIHI
@112022/1
agcaggggttattgttatgtcgatgtcgaac
+112022/1
;?7DDB@D<C3AAE2A<EEF@BEEE??BC;?
@6325828/1
ccacaatctggtctggagagaagatcctcatcttgtatagaggaggcttg
+6325828/1
CCCFFFFFHHHHHJJJJJJJJJJJJJJJJJJJIJJJJJIJJJIHIJJJJ@
@6326564/1
gtatccttgggctccgcgaacgcagttttcgaccttattatgtgtagata
+6326564/1
@BCFFFFFHHHHHJIJJJJJJJIEIIIJJJJGHIJIGHJIGJHJJIIEHH
@4223655/1
tgacgcaagaagtaccagaaacgggacttagccacaatctggtctgg
+4223655/1
CCCFFFFFHHHHFHIJJJJJJJJJJIJJJJJJJJJJJJJJJJIJIJJ
@112851/1
gccagatgccaaagttcttgatcttcactgggctcttctctgggatttcc
+112851/1
CCCFFFFFHHHGHJHHIJJJJJJJJJJIJIJJIIJJJJIJJJJJIJJJII
@6326899/1
gctatggactgctgccaattcactgttcattacctgtgaaaactgcccct
+6326899/1
CCCFFFFFHHHHHJJJJJJJIJJJJJJJJJJJJJJJJJJJJJJJJJJJJJ
@6327267/1
gtcacggtagcactgagtgacggcacctccgacactgaggtcacggtact
+6327267/1
@?@FDDADHFDFHIGIJACCHEIIFHJGCHE@GEGGGIAGHGHAGH;EHE
@2159998/1
gtggattttaatgttattattacagcatacataataaaattagaggaagt
+2159998/1
@B@FDFFFHHFHHHIJJJJJJJIJJIIIJJIJJIIIIJIJJJJHIJEHIF
@6328305/1
ggtgcacgcgcttgggcagagggaatctgatt
+6328305/1
;??BB;?:CA6@:EFFIFF1?DEDFEFFI@FA
@6973033/1
cctcacgatcgattactactgctttc
+6973033/1
@CCFFFFFHHHHHJJJJJJJJJJJJJ
@6328629/1
ctgtgatctgtttcttggcatctatagatgtcggtggcgcacagggcacg
+6328629/1
CCCFFFFFHHHHHJJJJJJJJJJJJJJJJJJJJJHJJJJJJJJJJJJJJJ
@6973288/1
gggaatctgattgtgctgttgtggaactgcttcacctgtggccggcggca
+6973288/1
CCCFFFFFHHHHHJJJJJJJJHJIJJJJJJJJJIJJJJIJJJJJJJJHFD
@2160514/1
ggcaaaggtagtaagtcagctgttccacttcatcatcagggatcttgccg
+2160514/1
CCCFFFFFHGHHHIJGIIJJJJJJIJJJJJJJJJIJJJGGIIIJJJJJJI
@3525754/1
gtgttgaggcgcttgtggtggtgcacgcgcttgggcagagggaatctgat
+3525754/1
BBBFDFFFHHHHHJJIIJJJJHHJJJJJJJJJJJJJJIHIHHBEFFFFFF
@2870144/1
ggaaaacccaacaaataaactttttaatagacaaatacaacgaaaccaat
+2870144/1
@@@FFFFFFFDFHJIIJJIGIJJJJJGIIIIJIJJJJJJJJJIJJJIJJI
@4901095/1
cctggatattcgtatttgacacagaattcagcgacaaatacttctgcgaa
+4901095/1
@@CFFDEBHDHHFHGIJFIJGEEFGGIIGEFHIHIIFGCG?@?B<?D?@:
@6974714/1
gcgagggtgttgaggcgcttgtggtggtgcacgcgcttgggcagagggaa
+6974714/1
@@@DDDDDDFHHGIIIIIIII@FGGHG@FHIIIIIIHHHFFDDDDDCD?B
@2871093/1
agcatggtaagaaggtggcggccagaatctagacatgcacagctcttgca
+2871093/1
<?@DFFADGH?DD>BFDGEGEDDGG?9??DE@GHIGHIDGGIICECCHAG
@6330332/1
ggggcgtcgggtcacattacatactctgtatttcctcttcatggtgccac
+6330332/1
C@@FFFDDFHDHGGHIGIGGGGBGHGDGEBGEGGGGGIJJJJIG@AHIIH
@6330422/1
accgggaattttgtttggtatctgataccgacacatggtaggctccatgg
+6330422/1
?=?DDD8<CDBD?<2A;E2<AEF<??<EE<ADDD@DD@DDD=C9BC;A@@
@6331374/1
tgtcacggtagcactgagtgacggcacctccgacactgaggtcacggtac
+6331374/1
@@@FFDAFFFHGGGIIEGEHHIGIJIIGGIJIEHIIGIDEHFGGIIJD@E
@6331381/1
gtggattttaatgttattattacagcatacataataaaattagaggaagt
+6331381/1
@??DBDDFHHAFHCGEDGGIIIIICGGGIHGC@DHFGGAGDEGGGG9DH9
@4903134/1
gccagccttaacgtacgattccaacgccccctggcgtaaaataacgtcaa
+4903134/1
CCCFFFFDHHFFHBFHGIDHEHHC;F8CCGDADGHI@AGIIGIIIC;@EE
@4903404/1
cacctgtggccggcggcacgcagacgccttgatgacctccactttgatga
+4903404/1
CCCFFBDAF:CFHDDGEHDFHIIAHI8E=?CFFDEEA9@?CCC;@ACCCD
@2873678/1
ctgctttcacaatcttcgtgggactagtagtcatttctttctgccactct
+2873678/1
@@CFFFFFFDHAFHIJIIJJJJFGGHIEHGHGIIJJIJIJJJJJJJGIEH
@6977738/1
gtccttatttccgacccacaaacaattaagccttgggtaccgtagcctgt
+6977738/1
CCCFFFFFHHHHHJJJJJJJJJJJIJJJJJJJJJJJJGHIJJHIJJJJJF
@6978868/1
gctgtctctggtggaggtttctcctgtgacggcatagccgcagcctccga
+6978868/1
@@CADDDFFHH<AGHGB<AHFHGGBFHHIIGIIGGDHGGHGIIBH@DGE8
@1499844/1
ccccgctatgtcaagtcaagatatttgacgttccgacgtccgaaacatca
+1499844/1
@@@FFFFFHGHFHIJBGGJIJJJJJJJIJJHGGHIIGIGHGIJDGHIJJG
@2875208/1
cgaacattctatgcttataccattaatctccgcaactatttgacggattt
+2875208/1
CCCFFFFFHHHHGJJJJJJJJJJIIJJJJJJIJJJJJJIGIJIIGIFEGH
@6979741/1
gttgtggaactgcttcacctgtggccggcggcacgcagacgccttgatga
+6979741/1
BBCFFFFFHHHHHJJJJJJJIJJJJJJJJJJJJJHHFFCEDDDDDDDDDE
@113908/1
ccttcaccgcgctgcaggagcttatacaaagcattctctcgagtatcctt
+113908/1
??=D:BD:D1D:<<C?921:C?DCEAEII>?;:9?D<9B/./?C;=8BBD
@4226987/1
ccacaatctggtctggagagaagatcctcatcttgtatagaggaggcttg
+4226987/1
CCCFFFFFHHGFHIJJJJJJIJJJJJJJJJIJIIIIIJJJJJJHIIJJJF
@4227605/1
cttctttctgtacattcttttttcctcctttcttttttggtggcttcccc
+4227605/1
CCCFFFFFHHHHHIHJIIJJJIJJJJJJJJJIJJJJJJJJHIIFIJJGIJ
@7634398/1
cacagctcttgcagccatccaacggggttgcccatcaatttatcttcaaa
+7634398/1
@@@DDDDDBFDBBF<<C4F;ABB?DA1??DFGEGIGG9BDFCFDDCDFFI
@115040/1
ccactccatactttgtttcatttaaatttacgg
+115040/1
@@@D:DADBF;CDCCGBGII@IEH<:33<<F@1
@7634709/1
tctgtatctagctaaaagtagatgcaaatatctctacctcagaaaaaggc
+7634709/1
@??DDDEDFHHADGHHGIIIG>IIHB>BEEDHGIIEGGHHIJIJJJIJGI
@115434/1
cgcaagaagtaccagaaacgggacttagccacaatctggtctggagagaa
+115434/1
@@@DADDDHFDH?FGGGGB1C@FBFGEB<DDG@DGGIH@HHHHIIEAFCD
@5597292/1
gccttagctgcggaatgcttagcttccttcttagagcgtcccgtacccat
+5597292/1
CCCFFFFDHHHHHJJJJJJJJJIJIJJJJJIIGIIJIJHGIJJIJJGIJ@
@801807/1
ggttttttaaactcatattttcatggtaccaagttatgaatttttcaaat
+801807/1
@@?DFDFFGHDFHJJJIJJJJJIJJGHHIJJGHHIJIJJIIJJJIJJIIJ
@801819/1
cagcatacataataaaattagaggaagtaggtgctgggcctcttgtatgc
+801819/1
CCCFFFFFHHHHHJIJJIJJJJJIJJJIIIIFHIJJJJJJJJJJJJJJJJ
@802297/1
cttgtatgcgaaggtgttgaggcgcttgtggtggtgcacgcgcttgggca
+802297/1
CCCFFFFFHHHHHJGHHIJJJJJJJJJJIJJHIHBFHIJJJJHHFFFFEE
@5599056/1
gctgatcttaagtctgtcatctcaccaggcttcaattcccggcagttttc
+5599056/1
CCCFFFFFHHHHHJJJJJJJJJJJJJJJJJJJJJJJJJJJJIJJJHIIJI
@803077/1
cataataaaattagaggaagtaggtgctgggcctcttgtatgcgaaggtg
+803077/1
CCCFFFFFHHHHHJJJJJJJHIJJGHHIJJJGHIIIJJHHIJJJIJIJ?F
@803359/1
caataattaataatataacacggtcgctacagtcgtacttgtttgaagga
+803359/1
CC@FFFDDFHHGHJIIGIJJJJJIJHIGJIGGDDHFHHIJJEHIIJJIJI
@803379/1
gggatcttgccgtcattgcagacggtgtggtagcgggtcggacgagccgt
+803379/1
BCCFFFFFGHHHHJJJJJJJJIJJJFGGHJGHJJJJJJJJJJHFFDDDD?
@3527609/1
catcaatttatcttcaaatgacgacaccacagttccagtctcaggcacat
+3527609/1
CCCFFFFFHHHHHJJIIJJIIJJJJJIJJJIIGIJJJJJIJJJJJJIIJJ
@803575/1
ccgacgacgacactgtacagttagaaatgttacaacctctatactttgca
+803575/1
@@@DFFDDHFFHHHGFGIIJJIJJIIJGGIIJJIJGIIGIJIGIJIIJJI
@4231439/1
gtacattgaaaataaaaataaaaaaatagcaggggttattgttatgtcga
+4231439/1
CCCFFDFFHHHGHIGGHIIIJJJIGHCEEGEIIIJ?DGHGG?FGGGGFHC
@3528804/1
tagtacctgataagcccagacctagcccaaattcttcttcttcagccggc
+3528804/1
CCCFFFFFHGHHHJJJJJJJJJJJIIJJJJJJJJJJJJJJJJJJJJIJIJ
@4231515/1
aatgattctggtgggttgtcctgcagagcttgccacatcttgtaagcagc
+4231515/1
@CCFFFFFHHHHHJJIJJJJJJJJJJJJJJJJJJJJJJJJJJJJJJJJJJ
@1500635/1
ctcatcttgtatagaggaggcttgggctcgctctccgaagggagcttgcg
+1500635/1
CCCFDFFFHFHHFIIIJHIIJIGIJIIEHIGGIGEGFDGIIJAHDCGIJH
@1500748/1
cgcaagaagtaccagaaacgggacttagccacaatctggtctggagagaa
+1500748/1
CCCFFFFFHHHHHJJJJJJJJJJJJJJJJJJJJJJJJJJIJJJIIJHIHI
@6980173/1
gcgaaggtgttgaggcgcttgtggtggtgcacgcgcttgggcagagggaa
+6980173/1
BCCFDDFDFHHHHJJJJJIJJIJJGHIIIJJJJJJJJJJJHHHFFFFDCC
@6980851/1
gtggtggtgcacgcgcttgggcagagggaatctgattgtgctgttgtgga
+6980851/1
CBCFFFFFHHHHHJJJJJJJJJJJIJJJIJJJJJJJJJIIJJJJJJJJJJ
@2162204/1
gtttcacataaataggtgagaagtgtgataa
+2162204/1
<?@DD;BB::<AA<A<42A<IFFAFHCDCF<
@2162547/1
gtttcttggcatctatagatgtcggtggcgcacagggcacgcttgcgcat
+2162547/1
@@@DDDDAHDDFABFHHBEIEIIGGE8@BEDGFEFGI=GHIHIIGEAGH4
@2162593/1
actgagtgacggcacctccgacactgaggtcacggtactcgcggtacatg
+2162593/1
@@@D?EDDFHDFDG@DEGHGAEBHIGAGGFHGCHG7BBEHGFIGEBFFFF
@2877943/1
ctcatcttgtatagaggaggcttgggctcgctctccgaagggagcttgcg
+2877943/1
CCCFFFFFHHGHGIJJJGIIJJJHHIJJJJIIJIIIGDHGIIGHIJIIII
@2162972/1
gcaagaagtaccagaaacgggacttagccacaatctggtctggagagaag
+2162972/1
@@@FFFDDADFFDGGGGGHCHGHCHIIEFGGIIFGGFB?DDHGJJDHDGE
@6982871/1
gctgggcctcttgtatgcgaaggtgttgaggcgcttgtggtggtgcacgc
+6982871/1
CCCFFFFFHHHHHGIIJJJIIJI?EGHIIJJJJJJJIHIJIJJGIIJJJH
@2163411/1
ctcatctttagcacttggttcgtcttttgaagattctgatattgatagtt
+2163411/1
CCCFFFFFHHHHGJJJJJIIJJJJJJJJJGIIHJIJJJFIHIIJIJJJHI
@7635694/1
ctcctcagtaggatggcaaagagacg
+7635694/1
CCCFFFFFHHHHHIIJJJJJJJJGHI
@6984097/1
cgggctctgtgcctggctcccatgtcacggtagcactgagtgacggcacc
+6984097/1
@@;BDDDFHHFFHHC?BGGIIIIGGIIIIGFHEHIIEGCFIE>FDGIIDE
@117624/1
agcagcttcatccagaggcaagcgctccaagttgcttggaggcttgggcc
+117624/1
C@CFFFFFGHHHHGGJGGIIJJJIIIIJJJEHHGIJIIDIIIFII@BCCF
@7636909/1
gggctctgtgcctggctcccatgtcacggtagcactgagtgacggcacct
+7636909/1
@CCFFFFFHHHHHJJJJJJJJJJJJJJJJGHJJJJJJJJIIJJJIIIJJI
@2881289/1
cccatgtcacggtagcactgagtgacggcacctccgacactgaggtcacg
+2881289/1
CCCFFFFFHHHGFHIJJJJJJJHGJJJGIIJJJIJJIJJJJJJJJGIIJJ
@7637302/1
ctgctatttattttttctatattttc
+7637302/1
CCCFFFFFHHHHHJJJJJJJJJJJJJ
@6985727/1
gctcgctctccgaagggagcttgcggccgatgacctcatactccttcaac
+6985727/1
CCCFFFFFHHHHHJJJJJJJJJIJIJIJIIJJIJJJJIJJJJHHHHHHFF
@4231723/1
tgtggaactgcttcacctgtggccggcggcacgcagacgccttgatgacc
+4231723/1
@C@DFFFFHHHHHJJJJGGIIJIJJJIJBGHJJHHHFFDDDBDDDDDEDD
@7637729/1
cagcatacataataaaattagaggaa
+7637729/1
CCCFFFFFHHHGHJIJIIIIJHIIJI
@4903522/1
gttgaggcgcttgtggtggtgcacgcgcttgggcagagggaatctgattg
+4903522/1
@?@DD;?;CD?C?<CC<?@CBFGD?D:DDHD@CFDE=@AAACAEB?;?@?
@3529200/1
gcctcttgtatgcgaaggtgttgaggcgcttgtggtggtgcacgcgcttg
+3529200/1
CCCFFFFFHHHHHJIJJJCHHHJJJJJJJJJJIJJIJJHHJJJJJJHFFD
@4904254/1
cggtagcactgagtgacggcacctccgacactgaggtcacggtactcgcg
+4904254/1
@CCDFFFFHHHHHHIIJJIJJJJJJJJJJJJJJJIJIIJJIJIIJJJJIH
@3530014/1
gtagcctgtaatttttgtctttcgcgaaatattccgcgacagatgtcttt
+3530014/1
CCCFFFFFHHHHHJJJJJJJJJJJJJJJJJJJJJJJJJJJJJJJJHHHHH
@4904342/1
ctcgtactaaggcctaagtacagtacctacttggcgataaatattgcaca
+4904342/1
@@@DDD;BF>CD3AAGCG??ABHEBAFFFBEFAFIF<F@@BG>F9BGF9?
@3530149/1
actgagtgacggcacctccgacactgaggtcacggtactcgcggtacatg
+3530149/1
CCCFFFEFHHHHHJJJJJJJJJJJJJJJJHIJJJJHIJJJJJJHEFFFFF
@3530164/1
catagccgcagcctccgattgagtttgtgatggtgcctctgtaggagttt
+3530164/1
@CCFFFFFHHHHHJJJJGIGIFH?DGHIIIGIJIHGHHHIJHGGJFHBGH
@4233123/1
ggtgtacatcatggaaggaagatgcctcatcacaacatctaaagcta
+4233123/1
@@@DFFFFGHHHHJJGJJGIIHIJJJIJIJJJJJJJJJJJJJJJIJJ
@3531421/1
gtgggttgtcctgcagagcttgccacatcttgtaagcagcctgacgctta
+3531421/1
CCCFFFFFHHHHHJJJJIJJJJJJJJJJJJJJJJJJJJJJJJJJJJJJJI
@805322/1
agacaaacagacaaacagacaaacagacaaacagacaaaaaaaaagttaa
+805322/1
CCCFFFFFHHHHHJJJJJJJJIJJJJJJIJJJJJIJJJJJJJJJJHEHHH
@6335453/1
ctcgaataggaagtaatggaattttttgaccaactggaacatagcagcgt
+6335453/1
BCCFDFFFHHHHHFGIJJJJJJJJJJJJJJJJJJJJJIJJJJJJJJJJJH
@4235131/1
gtaaaatacatagtttcactacacaagtgatacactgatttctatttctt
+4235131/1
@@CFFFFFHHHFFHHHHGGHGGGHHHGEHHIJJGHHG?FGIIJFHIJHGI
@1503709/1
tctgattgtgctgttgtggaactgcttcacctgtggccggcggcacgcag
+1503709/1
CCCFFFFFDFHHHEHGHIIIFIDHIIFIIIIIGEHGIIIIIIIGFFDDDD
@1504163/1
gtcggtcttcgcgtggaagttttatttctccattttgagtaactgtgaaa
+1504163/1
@?@DDDDAFF;D?1@:1C9:?FFFIII?BBAFEBGFGB@GICBBDF8BDF
@1504276/1
gttgaacggaactccaatcctttactcgaatagtcttttctaacttgaac
+1504276/1
CBCFFFFFHGHHHJJJJJJJJJJJJJJJJIJJJJJJAHIHIJJIJJJHHG
@5601292/1
cagtggctttctttgatcattaatgtctcgtatg
+5601292/1
?;@BDDFADDFFFHIIIDGIIIIIIAAFGBCG@G
@4236253/1
ggaatgattctggtgggttgtcctgcagagcttgccacatcttgtaagca
+4236253/1
@@@DDDDDHDBDHAF?8<C<?EHBHGIIEFFH@GGEBHGIGIGAGFGHEB
@4236961/1
gtgatgaggttcaccaagctagtggcgttgatgtcgcaagatagtgagac
+4236961/1
CCCFFFFFHHHHHJJJJJJJJJHJJJJJJJJJJJJJJIJJJJJJFHIJJJ
@807426/1
ctgtggccggcggcacgcagacgccttgatgacctccactttgatgatct
+807426/1
BCCDFFFFHHFGHJJIJJJJHIJIHHHHFFFFFFEEDEDDDDDDDDEEDE
@5602403/1
cgattgacatgaaacaaacaccaaatgtaaatttaagcatcccacaatat
+5602403/1
CCCFFFFFHHHHHJJIJJJIJJJJJJJIJJJJJJJJJJJJJJJJJJJJJJ
@4237417/1
gtttattttgtttttctctgtgatctgtttcttggcatctatagatgtcg
+4237417/1
@CCFFFFFHGDHHJJJJIIIEIHIJJJHIIJJJGIIIIEHIJJIIJJIIG
@4237616/1
cgggatatggaattttaatttatgccccctttaaaaaaagctcgatctca
+4237616/1
@CCFFFFFHHHHHJJJJJJJJJJJJJJJJJJJJJJIJJJJJJGIJJJJJJ
@5602855/1
ctcttgtatgcgaaggtgttgaggcgcttgtggtggtgcacgcgcttggg
+5602855/1
@@@DBDDDHHFHFG:C<AAFGIIIIIIIIIBB=?FHABGIIIIIHEEECC
@6986464/1
caccagtggtcttcttgaacttcttcaattgacgcaagaagtaccagaaa
+6986464/1
CCCFFFFFHGHHHJJJJJJJIJJJJJJJJJJJJJJJJJJJJHGHJJJJJJ
@1505992/1
gtcagttagctttttaatacatctctgtccaggcactatattgcagacct
+1505992/1
CCCFFDDDHFHFHIIJJIJJGHGGIHIIGGIIIIIIIHIJJJJIJJIIJG
@6986492/1
cagttcagccatccagtcgtaaacctcatcataagtctgcgcggccaccg
+6986492/1
B@CDFFFFHHHHHJJJGIJJIJJJJJJJJJJJJJJIIIIIJIIJIIJJJJ
@5603056/1
cgcaagaagtaccagaaacgggacttagcca
+5603056/1
@@@DDAABFB<<DGGBGEHIF>8@B?F9<3?
@6987171/1
ccagactagcatagcacagcacactacggatgaacagacacaatatcaac
+6987171/1
CCCFFFFFHHGHHJIIJIGHIJIIIJJJJGJJGIIIJIJJJJJJJJJJJI
@1507062/1
cctgtgtataatgctgggtaacatgatagccttgtaccacagtactcctg
+1507062/1
CCCFFFEFHHHHHJIJJJGIIJJJJJJJJJJJJJIJJJJJJIHIJJJJJJ
@2164970/1
ctgggatgccacccggcaccactcccgggtgaggatgcactacatttccg
+2164970/1
CCCFFFFFHHGHHJIJJJIJIJGIJJJJIFHHIJEHIJIIGIIIJJJHII
@119351/1
ggctatgccatttatcctcgcacgttggcagta
+119351/1
@@@DBDA>FFAABFFDCG9@FFEE?EHE@1??D
@2165270/1
gttgtggaactgcttcacctgtggccggcggcacgcagacgccttgatga
+2165270/1
@@@DAAD8<?FA?EEGBDHH@FFGG>FADDAG8;:54=>@<>;?@:5>A>
@6988744/1
tgcgaaggtgttgaggcgcttgtggtgg
+6988744/1
@<<DB@@D2<AF;EDABFHEDEHE;?;A
@6988909/1
ggaactgcttcacctgtggccggcggcacgcagacgccttgatgacctcc
+6988909/1
CCCFFFFFHHHHHJJJJIIJJJGIJJJIJJJJGHFFFDEDDCDDEDDDDD
@119738/1
gcctggctcccatgtcacggtagcactgagtgacggcacctccgacactg
+119738/1
CCCFFFFFGHHHHJJJJJJJGGIJJJJJJJCHIJJJJJJJJJJJIJGIJI
@2166052/1
ttggaaatcagaagcacatactgctaaatctaattaagaaggaggtggg
+2166052/1
??@D?BDB4DFDF@EFHGIEHIIIBH>A9?A?CFECEDA@GA@BBBD<:
@5606256/1
gtaggatccaagttgaaatctttgatcatggcatcaagcaaactctggtg
+5606256/1
CCCFFFFFHHHHHIJJJJJJJJJJIJJIIJJJJJJJJJJJJJIIJJIJFI
@5606354/1
tgaaaactgcccctcagatacaccgtcacggaacacaaatatcttcttcg
+5606354/1
@@@DDDADB>?DCE?EHHIIEGG>?<CGHHHGEHIIICGIIHHEGG8=CB
@5606388/1
cacgcgcttgggcagagggaatctgattgtgctgttgtggaactgcttca
+5606388/1
CCCFFFFFHHFGHJIJGIJHIJJJJJIJJHGIGIJJJJJFIEHIJJGIJI
@120364/1
ccctgatagagacgatttcaccagtggtcttcttgaacttcttcaattga
+120364/1
CCCFFFFFHGHHHJIIJIJJJJJJHIJJJJIJJJIJJJJJJJJJJJJJJH
@6335547/1
actgagtgacggcacctccgacactgaggtcacggtactcgcggtacatg
+6335547/1
@BCFFFDFHHHHHJJJJJJJJJJJJJJJJHHJJJJGIJJJJJJHHFFFFF
@5606637/1
cttttgaagattctgatattgatagttttttcattccctgcagagcttgc
+5606637/1
@C@FFFFDHHHHHJJEHJJJJJJIJGIIJJJJGIGIIJIJJJJGIJJJI=
@6335899/1
cccagacctagcccaaattcttcttcttcagccggctttggtggttcttt
+6335899/1
CCCFFFFFHAHHHJJJJJJJJJJJJJJJJJJJJJJJJJJFJHIJGGIJJJ
@7638132/1
gtgctgttgtggaactgcttcacctgtggccggcggcacgcagacgcctt
+7638132/1
CCCFFFFFGHHGFHIIJEIGHIGJJGGEGAFGHIIIIHGFFDDDBBDDDD
@5607336/1
cctgtggccggcggcacgcagacgccttgatgacctccactttgatgatc
+5607336/1
?@@FDBDDHHG<FIGEHIGIIIGGIHHHFFFFFECCDBCACDCDDDC;CD
@5607451/1
ccatgtcacggtagcactgagtgacggcacctccgacactgaggtcacgg
+5607451/1
CCCFFFFFHHHHHJJJJJJJJHIJJJJJJJJJJJJIJJJJJIJJHIJJJJ
@4906364/1
cttagcgttcacattgacaaacttaggtttgcttacagccattcccaact
+4906364/1
CCCFFFFDHHHHHJJJJJJJJJJJIJJHHIJJJJJJJJJJIJJJJJJJJJ
@5608065/1
cttgttgttaagaggtgttacctgcaacttggccaggttagggccaacag
+5608065/1
CCCFFFFFHHHHHJJCGIJIJJJJJJJJJJJJJJJJJFHIJJJJJJJJJI
@6336905/1
cttacggccattcccaactgtcctccggtactaacgatcaaatcgatcat
+6336905/1
@CCFFFFFHHHHHJJIIJJJJJJJJJJJHGJJJJJJJJJDGHFCFHIJIG
@5608543/1
cctcttgtatgcgaaggtgttgaggcgcttgtggtggtgcacgcgcttgg
+5608543/1
@@@DFFFEHHHHHBFHGCEFGGHGHEHHGIJJIIHIIJIEHIGJGEFDFC
@6337272/1
acgcgcttgggcagagggaatctgattgtgctgttgtggaactgcttcac
+6337272/1
CCCFFFFFHGHHHJJJJJJJJJJJJJJJJJJJJJJJIJJJJJJJJJJJJJ
@6992211/1
actgttcattacctgtgaaaactgcccctcagatacaccgtcacggaata
+6992211/1
@@@DDDDDHHHHHIJHHGIIGIJJIEHIIJJJFICFHGIJFGHIJIDIJE
@6337465/1
cgcgactccgccctcttcctcgggttggaatgattctggtgggttgtcct
+6337465/1
CCCFFFFFHHHHHJJIJJJJJJJJJJIIJJJJJIJJJJIFHIIHHIFHHF
@6337709/1
ctcagatacaccgtcacggaatacaaatatcttcttcggcaatctgcctt
+6337709/1
B@@DFFFFDHHDFJJIFHIIJJJGIIGIJJIGIJIIEIEIIIJJIIIJJJ
@4907811/1
ccacaatctggtctggagagaagatcctcatcttgtatagaggaggcttg
+4907811/1
@@@DD;DDHHFDDGGH>GEIEHIIE@DHIIIIGIIEFHHHIIDCHIBGI6
@6337827/1
gcacgcgcttgggcagagggaatctgattgtgctgttgtggaactgcttc
+6337827/1
CCCFFFFFHHHHHJJJJJJIIIJJJJJJJJJJJJJIJJIJJJJJJJJJJI
@4238103/1
ctcgaatagtcttttctaacttgaacagtgcgatgttttacaagggcagg
+4238103/1
CCCFFFFFHHHHHJJJJJJJJJJJJJJJHIJJJJJHIJJJJJJJJJJJJJ
@120736/1
cgtggaatagtgacttccggcaaatttttggtttcaaccacatagttccc
+120736/1
@@@D?DDDHHHHFCDHIEHBGGGAFFGICG6?BDHGDHGHIIGEFHGGHG
@4908452/1
cccgtttccaatctccaagacaggaggctccagtactttagctttgacag
+4908452/1
CCCFFFFFHHHHGIJJJFIJGGGIF=FCFHIIJDHFHBIJJIGEEEGGGB
@6338590/1
tggcgcacagggcacgcttgcgcatgacatctatacatgccattggcgtt
+6338590/1
@@@FFDFDFHGHGGDGGFCGEF@??FHIAFHG?9BBFAFGC=CD<C;AHE
@3535740/1
ctttagaagtatgtttttagctgtcatctggttcatacggcgcgcggtcg
+3535740/1
CCCFFFFFHHHHHIJJJJJJJJIJJJJJJJJHIJIJJJJJJJJJJJJEHF
@4908899/1
ccgagctcatcgactgtggcaatctttgcatggaatgttatctccaactc
+4908899/1
@@@BDFDDHHFDHIIIGHJIGJJIIJIIIIGIEGIGIIJIIJJIJIIIJJ
@121316/1
catcactcttatatgggcagcccgaacacggttaccgggaattttgtttg
+121316/1
CCCFFFFFGHHHHJJJJJJJGJJJJJJJJJJDHIIJIJJIIJJJJJGHHH
@6339272/1
tgttgaggcgcttgtggtggtgcacgcgcttgggcagagggaatctgatt
+6339272/1
@C@FFFFFDFHFFIIIIJJJBGGIGGIIJJJGHIIJJGGIEFEGFFEFFF
@4909395/1
accaccttcaatcctttaacgaatgcagcgaaatagtcacatccacgttg
+4909395/1
CCCFFFFFHHHHHJJJJJJJJIJJJJJJJJJJJJJJIJIIJJJJJIJFIJ
@4909507/1
ctgtgatctgtttcttggcatctatagatgtcggtggcgcacagggcacg
+4909507/1
BC@FFDEFHHHHHJJJJGGIIJIIJGJGHECHFHDFDGHIIIGIIIFHGH
@122050/1
gtaatttttgtctttcgcgaaatattccgcgacagatgtctttctagtgc
+122050/1
@@C=DDDBHFHDFGAG=GGAFCGCHIIGEGIIIAGGGIIIEIGGGIIHA>
@1507755/1
aggtgctgggcctcttgtatgcgaaggtgttgaggcgcttgtggtggtgc
+1507755/1
?@CFDBDBDFFHGIIIGFHGHGIGGGB1:DHIGIGGIFIIECFDFHD8@E
@5609240/1
ataataaaattagaggaagtaggtgctgggcctcttgtatgcgaaggtgt
+5609240/1
@CCFFFFFHHHHGIIJIJJJJJIHJJJJJJJJJJJJJJJJJIJIJJJBFF
@1508102/1
cttcttctcttttttctcctttcttttgcgagctgctgccgaaagattag
+1508102/1
@@C@DDDF?FHFHGIGBFEHIIIIIIGCGGGBHGGGIIGHIEBFBAGIGH
@1508153/1
atcttgtatagaggaggcttgggctcgctctccgaagggagcttgcggcc
+1508153/1
@<@DDDDBFFB>FF3CGFEF1AF;FB>EGECB?FFE<FFFFFICFEIFDB
@5610519/1
gtaccaaatttcaaccaaatccgtcaaatagttgcggagattaatggtat
+5610519/1
CCCFFFFFHHHHHJJJJFFIHHJIJJJJJJJHIIJJJJJHJJIJJJJGGG
@1509538/1
gccagatgccaaagttcttgatcttcactgggctcttctctgggatttcc
+1509538/1
CCCFFFFFHHHHHJIJJJJJJJJJJJJJJJJJJJJJJJJJJJJJJJJJJJ
@5611340/1
ggcacagttcctcgacgagcaagtagttcttgaagcacagacacaggtgt
+5611340/1
@@@FFBEBHDHHHJJIIJJJJGGHIIGICFGGIHIDHIIJCGGGIIICF8
@2882765/1
gtggcgcacagggcacgcttgcgcatgacatctatacatgccattggcgt
+2882765/1
@C@DB@DDFDHDDGHEA@GEGGBDDGGEHEHFHEHGGCBGCGG@F@==AH
@6994526/1
ctgtgatctgtttcttggcatctatagatgtcggtggcgcacagggcacg
+6994526/1
@@@DFFFFHHFHHGIJGHHHJJIJJJGHGHIIIGHIJDHHIIJHEHIJJD
@2169017/1
cctgcggggatatttccagactttcccgactgctcctttttgtcagcaca
+2169017/1
CCCFFFFFHHHHHJJJJJJJJJJJJJJJHHIJJJJJJJJJJHHHHHFFFF
@1510420/1
tcttggttgaacggaactccaatcctttactcgaatagtcttttctaact
+1510420/1
@@@DDDFDFDAFAG=FHIHAAHHIIFGGIIIIIIIIIGFHHIEHHGIIII
@1510431/1
gccagatgccaaagttcttgatcttcactgggctcttctctgggatttcc
+1510431/1
@@?DFFFFGFFHFI?FHHIIIHIDHHHIHIIIIIGIIGGIHIFIDGGIII
@1510539/1
cggcgcgcggtcgcctccttgatgcattgcgtcagaatgcccacctcacg
+1510539/1
@@CFFFFFGGHGHIJIAHHIJGGIJCHIHHIGIIJIJGEFFHFFDEEDDD
@2883484/1
cagcatacataataaaattagaggaagtaggtgctgggcctcttgtatgc
+2883484/1
CCCFFFFFGHHHHJJJJJJIJJJJJJIIIGGEGGIJJJGIJJJIJIJJJJ
@1510624/1
aggaagtaggtgctgggcctcttgtatgcgaaggtgttgaggcgcttgtg
+1510624/1
CCCFFFFFHHHHHJJJJGIIJJJJJJJJIJIJIJBGGHJIJJIJJJJJHI
@6995315/1
caaattcaaataaaatcactctgcaatcctgcctcacatgattcatccac
+6995315/1
CCCDFFFFHHHHHJIJJJJJJJIIJIJJJJJGGGIIGGIJJIJIIGGIIJ
@7638828/1
gtctgattctgtgatagtgaagacaa
+7638828/1
@@@DFFFFHHGFDEHGIEBFGHGGDH
@811379/1
cgcaagaagtaccagaaacgggacttagccacaatctggtctggagagaa
+811379/1
@@@DFDFB;ADFFFGBGII?E6@FHII>GHIIIDHIIG<BFHDHG?BB?F
@7639252/1
gttctcgattatcgaatttttcgccatgagtaagcgatcgggctctcagg
+7639252/1
CCCFFFFFHHHHHJJIJJJJJJJJJJJJJJHIJJJJJJJJJJJJJJJJJJ
@811420/1
cttcttcagccggctttggtggttctttggc
+811420/1
CCCFFFFDHADHHIIIIIIAFGIIIIIGID?
@7639661/1
cagcatacataataaaattagaggaagtaggtgctgggcctcttgtatgc
+7639661/1
CC@FFFFFHHHFFGGGHJJIIIJGEH32A?FAFHIJII@FGGIJJGIIHI
@1512062/1
ttttgtttttctctgtgatctgtttcttggcatctatagatgtcggtggc
+1512062/1
@@@DFDDDFHHDFIGHGGGHGD?CFHHGIIGFGEGFDFIGAFIIIBGIID
@1512252/1
gtacacctgagcgagactcataacgcagccagatgccaaagttcttgatc
+1512252/1
<@7DD:A::2<??DFDGEGBCF<BE<DH63BFDAGIIGIGCFFIGGH>F@
@3537138/1
agcacgtgcagtaggaaccacagccgttggcgtcgattgcggtatcggcg
+3537138/1
@@@FFDABDHFHHEBBGCFFHIDEFDCGCFEGIGGDFHAFHE;AEHHHEC
@6998008/1
tcatataacactttgacaggctgctgtgggatacggctggagaacaaatg
+6998008/1
CCCFFFFFHHHHHJJIJJJJJJJJJJIJJJIJJJJJJJJJCDBGDFHIC>
@1512565/1
cactgagtgacggcacctccgacactgaggtcacggtactcgcggtacat
+1512565/1
@C@FFFFDHFHHHAF@EHEGHIIIIEHGIIHHGIIFBBEHIHGHEHDFEB
@1512585/1
gtggatagctggacaaggcactggcaacgaccaatcatggacttttcttc
+1512585/1
@??DB?DEHHBD?EGGEE@GGHGIGBGIIEGGIABFCFBHF?FBBE=BB8
@4242662/1
cgctaatctcagaaacggctgatccgatttggatgcggttttcacgaata
+4242662/1
CCCFFFFFHHHGHJFIJIJIJIJEIJGGHIJJIIIIIJDGIIJIJJJG;E
@1513160/1
ggaagctagccgggcggatgtatggtagtagctaactcgtccgagggtca
+1513160/1
?@<;DDFFDAFFF<GHH:F@9DGHI8CDHGACHG@DGHIIEEFEEC@5?B
@3538264/1
gtccgagtcgaattgagattgcggcgtcatatgttcgaggacacgagata
+3538264/1
CCCFFFFDHHHHHJIIJJJJJJJJJJIJJJJJJIJJJJJJJJJHHHFFFE
@3538641/1
acactgtacagttagaaatgttacaacctctatactttgcattaaaataa
+3538641/1
@@@DBDDDDFDCFGGBEGIGHGEB?FFGBGHIEIBBHIE@DHIIEHHIII
@6340718/1
gcctcttgtatgcgaaggtgttgaggcgcttgtggtggtgcacgcgcttg
+6340718/1
CCCFFFFFHDHHHIHHIJCF?FBFHGBGIIJDEAG9BCAFCDFDGEFFFC
@6340955/1
caaacagacaaaaaaaaagttaattacatttttgggttcgacatcgacat
+6340955/1
C@@FFFFFGHHHHJJJIIJFHIJJJJJJJJJJIJIJHJJIJJGHFHHFDC
@4244195/1
cttagtgttacgttgtggactctagttttctcttttaatattataaatag
+4244195/1
CCCFFEFFHHHHHJJHJJDFHGIIJJJJJJJJJJJJHGIJJJJIJJJJJI
@4244420/1
ctggatggagtgagcacgggctctgtgcctggctcccatgtcacggtagc
+4244420/1
CCCFFFFFDHFHFIJIJGIJJJJJIIIIJGIIIIIIIJJIJJJIEHFGIE
@4912023/1
caacagattgtttgagatgtttgtgaaactgcgacaccttgtggctgtga
+4912023/1
@@CFFFBDFHFDHIIIJJIHGIIGGCBDHHHIJIIIIIGIJIIIJIGDG=
@6341506/1
aggagcaaatggaaaaaaaaattggtg
+6341506/1
@@@DD<DDDF<:3<ADCF<?@FG>@00
@4244696/1
ggtaaatccgctagcggtgcagcaggtga
+4244696/1
@C@FFFFFGHHHGJGIIFHGGJJIJJDHG
@4245010/1
actgagtgacggcacctccgacactgaggtcacggtactcgcggtacatg
+4245010/1
CCCFFFEFHHHHHJJJJJJJJJJJJJJJJHIJJJJHIJJJJJJHHFFFFF
@6343240/1
ctcggactaaattgttctatcttcatcctaccagccagattgaacctttc
+6343240/1
CCCFFFFFHHHHHJIIJJJJJJJJGIIIJIJHIJDHJIGJJIJIJIGIJG
@3542429/1
ctcacatgattcatccacaaattccaacccttgcgtttcaaaacaattca
+3542429/1
@@@FFDFFHHHHHIIIIIICGIIEIGIHIIIIIII@FGGIIIIIIGIHII
@6344201/1
gtggtggtgcacgcgcttgggcagagggaatctgattgtgctgttgtgga
+6344201/1
BBBFFDFDHHHHHJJJJJIIIGGIGHIIHIIIJIGHGHJIJJGHIJHIJG
@3542946/1
gtgaggggcgtcgggtcacattacatactctgtatttcctcttcatggtg
+3542946/1
@BBDFFFFHHHHHJJFHIJJJJJJJJJJJJJJIIIJJJJJJIHHHHHHFF
@3543109/1
agctttctttagttttaagttagttttcatcttaagttcggaaagattat
+3543109/1
?@8DD>BB<:=C2<:C:E?3AII<FAAF<<A<F42222::?FID@900??
@4248058/1
aatatattcgtgaaaaccgcatccaactcggatcagccgtttctgagatt
+4248058/1
CCCFFFFFHHHHGIJIJJJJJJJJJIJJJJJIIJJJJJJHIJJJJJJJJJ
@812490/1
gttgtggaactgcttcacctgtggc
+812490/1
@@@D=:1B8:::C4:2ACHFFH@;F
@2172434/1
gggctctgtgcctggctcccatgtcacggtagcactgagtgacggcacct
+2172434/1
CCCFFFFFHHHHHJJJJJJJIJJJJJJJJHJIIJJJJIJIJJJJIJJIJI
@5612344/1
ctctcaggcaggcaagatgggcatagtaggtaggcgtagggtaagacacg
+5612344/1
@@?ABDA?D?CFHB?ABGH<FEFG9CCCE@1?FE<@:@DGHD8BF8CAGE
@812964/1
gcttattctgcatacctgccatgcgctggtaagcgctatggactgccgcc
+812964/1
@@@FDFFDHHGHHJHGIJJJJJJJJJJJJJIGGCHIJIJJJIIJJGGEHI
@813073/1
gccttgggtaccgtagcctgtaatttttgtctttcgcgaaatattccgcg
+813073/1
CCCFFFFFHGFFFFFGHIJGCHHHIJIJIHIJJGIJJJGIJJIIIJJJJJ
@2172813/1
gtttattttgtttttctctgtgatctgtttcttggcatctatagatgtc
+2172813/1
@@@D::DBAD=AFE@AFFEHIIE>FCHEABF4<<DEGEFC9?49:C@4?
@5612880/1
gtgataatgtcataaagttgacaataatctataattactttaaatcttga
+5612880/1
CCCFFFFFHHHHHJJJJHIIJJJJJJJJJJJJJJJJJJJIJJJJJJIJJI
@7641535/1
cccagacctagcccaaattcttcttcttcagccggctttggtggttcttt
+7641535/1
CCCFFFFFHHHHHJJJJJJJJJJJJJIIJIJJJJJJJJJJJFHIFHIJJJ
@6999397/1
cttggttgaacggaactccaatcctttactcgaatagtcttttctaactt
+6999397/1
@CCFFFDFHHHHHJJJIJIJGIJJIIJIJJJJJJJJJIJJJIIJJJIJJJ
@7641773/1
ggcagagggaatctgattgtgctgtt
+7641773/1
=<@DDDDFFDFHHIIEGEHFHHIGEH
@5613560/1
agggaatctgattgtgctgttgtggaactgcttcacctgtggccggcggc
+5613560/1
CC@FFFFFHHFHHGGHIJJJJJIGGHIJJJIJIIGHHIJIIJIJIIJJGF
@6999874/1
ggcgtcgcttgcggtaccggcgtcggttgcggaaccagcctcgcgggtgg
+6999874/1
CCCFFFFFHHHHHJJJJJJJJJJJJJJJJHHFFDDDDDDDDDDDDDDDDD
@7000267/1
catcgttctcagcatggtaagaaggtggcggccagaatctagacatgcac
+7000267/1
CC@FFFFFHHGHHJIJJGJJJIGJJJJJIJJJEEIJJJJEHIIJJJJJJJ
@5614036/1
cccttctacagatttattatagcctgcgacttcgttcgtgtggaatagtg
+5614036/1
CCCFFFFFHHGHHJJJJJJJJJJIJJJJJIJJIIHIJJIIIIJJIJGHBA
@7642320/1
cggaactccaatcctttactcgaatagtcttttctaacttgaacagtgcg
+7642320/1
CCCFFFFFHHHHHJJJJIJJJJJJJJIGIJJJJJJJIJJJJJJJJIHJJI
@7642380/1
gaatctgattgtgctgttgtggaactgctgcacctgtggccggcggcacg
+7642380/1
C@@FFFFDBHDHHGIJIIJCFEGGJJJIIAGBGIJIJJJJJJIIFGFFDD
@5614277/1
gcggagataatattttaaagtatagagaagccccagaaatttcgcacgct
+5614277/1
CCCFFFFFHHHHHJJJIIJJHIJJJJJJJJJJJJJJJJJJJJJIJJJJJJ
@7000713/1
gtcctttatacatttcggcatggcgatcatgtcgatggcttggtttattc
+7000713/1
CBCFFFFFHHHHHJJJJJJJJJJJJJJJJJJJJJIJJJJJJJJIIJJJII
@2888473/1
cgttgatgtcgcaagatagtgagacattcactttttagtcataatcttca
+2888473/1
CCCFFFFFHHHHHJJJJJJHIIJJJJJJJJJJJJJJJJJJJJJJJJJJJJ
@5614898/1
ctgggcctcttgtatgcgaaggtgttgaggcgcttgtggtggtgcacgcg
+5614898/1
CCCFFFFFHHHGFIBFHIIIIGACCGHIGCEHIIIIFFBFHIAFGHIIHF
@5615522/1
gccagatgccaaagttcttgatcttcactgggctcttctctgggatttcc
+5615522/1
C@CFFFFFHHGHGJHHIJIIGIJJJJJJHHGIIGHGGJJJJIIIJIJJJJ
@4913233/1
tggatggagtgagcacgggctctgtgcctggctcccatgtcacggtagca
+4913233/1
CCCFFFFFHFHHHJJJJJJJJJJJJJJJJJJJJJJJJJJJJIJJJHIJJJ
@5615643/1
gttcctctttacaagtagactcatctttagcacttggttcgtcttttgaa
+5615643/1
BBCFFFFFHHGHHIJGIIIJJJJJJJJGJGIGHJJJIIIIJIIGEIJIFF
@5615688/1
gtcacggtagcactgagtgacggcacctccgacactgaggtcacggtact
+5615688/1
CCCFFFFDHHHGHJJJJJJJJJIIIIJJJJJEIJJIJIJIDHEHIJCEHH
@125651/1
gccgtttctgtaccaataggaacaatacttcgggcttattctgcatacct
+125651/1
@@<DDDDFHFHFDGBHHIIGGHIIGEAE@DAGGGDHGBEEAGGIHGDFGG
@6344592/1
gggtattcagttcttaagatacatcaataaaacacgtgaaagtaatgatt
+6344592/1
@@@DFFFFDFFHFGGHGGGHIJIIIIEHIIIGEGHIGGFGIGFGGHI@CH
@7643549/1
ctgcgacctcgagcgacgaatcacatgaaaggggg
+7643549/1
<@@DDAD?HFDAH@@@??D6BFHF@FDG@/?8768
@5617377/1
cataattttatttaaaaactattgctccctatagacaaacagaactatgt
+5617377/1
CCCFFFFFHHHHHJJJJJJJJJJJJJJJJJJJJJJJJJJJ8HFHIIGIJG
@7645000/1
tgtacattgaaaataaaaataaaaaaaatagcaggggttattgttatgtc
+7645000/1
CCCFFFFFHGHHHJJJJJJJJJJJJJJJJJJJIJJJJHHJJJJHIJJJJJ
@6346834/1
ctggagagaagatcctcatcttgtatagaggaggcttgggctcgc
+6346834/1
@@@DDEDFHDHHHIIIIJJJJJJEHGIGGHIFHIFHHEIHDGJIH
@7645720/1
catacataataaaattagaggaagta
+7645720/1
@;84?DD?<C8F8C@?CB>E>GFD<F
@7645734/1
tcagatgcaatttcttgcaagaattgcac
+7645734/1
@@@D?DDEGHHFFJIIIIJJHGGIEGBHH
@5619432/1
gttcctctttacaagtagactcatctttagcacttggttcgtcttttgaa
+5619432/1
CCCFFFFFHHGHGIJGHJJJJJJIIHIJJFIGIGIJJFHIJGHGIJJIEE
@7645928/1
cctcttgtatgcgaaggtgttgaggc
+7645928/1
CCCFFFFFHHGHHHIIJEGIIJIJJJ
@6347372/1
atacataataaaattagaggaagtaggtgctgggcctcttgtatgcgaag
+6347372/1
CCCFFFFFHHHHGIJJJIJJHJJJJJJHIJIJJIIIJJJJJJJJJJJIJJ
@7646359/1
ctggtctggagagaagatcctcatcttgtatagaggaggcttgggctcgc
+7646359/1
CCCFFFFFHHHHHJJJJJJJJJJJJJJJJGJJJJJJIJJJJJGGIIJJJJ
@3544350/1
ctcgaatagtcttttctaacttgaacagtgcgatgttttacaagggcagg
+3544350/1
CCCFFFFFHHHHHJJJJIJHIJJJGIIIIIJIJJIHIJJJJJJJIIJJJI
@6347585/1
cacataaaaccaaacctctggttcgattgggcctcaaaaaatcacgttta
+6347585/1
@<;?DDDD?A??B@?E32C?3EH@GFCFG@AFD7FFE<FFFID<BB=CAC
@7646665/1
ctcataacgcagccagatgccaaagt
+7646665/1
CCCFFFFFHHHHHJJJJJJJJJJJJH
@3544611/1
cggcaacggacttatctgcaacagcttgagaatgcacgtacagttgcata
+3544611/1
@@@DD<DDA71@CCGHG@9FAEHABFGHG>DHE>9?FGIEEHC<DADCBG
@3544999/1
catctatagatgtcggtggcgcacagggcacgcttgcgcatgacatctat
+3544999/1
??@DDDDFHHHHBFGBFHHIIDIIFGGIJIBHIJJIJGJEHHGHGEIJHF
@4250148/1
gctgggcctcttgtatgcgaaggtgttgaggcgcttgtggtggtgcacgc
+4250148/1
BC@FDDBFHHGFFHGIJIJJJIJGGHHJIJIGIIGHGID?=CFFGHAGGF
@6348500/1
gggctctgtgcctggctcccatgtcacggtagcactgagtgacggcacct
+6348500/1
@@CFFFFFHHHHHJJIJIJJJJJJJIJJJGIJJJJJJJJHIJJJIJJJJJ
@7002738/1
aggtgctgggcctcttgtatgcgaaggtgttgaggcgcttgtggtggtgc
+7002738/1
CCCFFFFFHHGHHJJJJIIJJJJIIJJFGHHIIJJIJJJJJIJJFHIHII
@2173996/1
tgctgggcctcttgtatgcgaaggtgttgaggcgcttgtggtggtgcacg
+2173996/1
@@@FFDFFHHBHGIHIIGIIDHIBEDGHIEGCGGIIIIIIG=;5@CGGDE
@1516412/1
gctgggcctcttgtatgcgaaggtgttgaggcgcttgtggtggtgcacgc
+1516412/1
C@@DFF<D?HDHHIEIDDHEGGG9?FEFGHGHIGGIIBBF=5@AEEGCGF
@7003651/1
gcaatgtggatagctggacaaggcactggcaacgaccaatcatggacttt
+7003651/1
CCCFFFDFHHHHGJJJJHIJJJJJJJJJJJJJJJJJJJJJJJJJJJJJJJ
@2890768/1
ctcctttcttttttggtggcttccccattttgacagcgtcttacttcacg
+2890768/1
CCCFFFFFHHHHHJJJFHIIJJJJJIIJJJJJJJIJJJHJIJJJJJJJJI
@3547399/1
ataaaaagtaacctattttatgtccaggataataagttaattataccaag
+3547399/1
CCCFFFFFHHHHHJJJJJJJJJJJJJJJJJJJJJJJGIJJJJGIIJIJJJ
@5619954/1
caccagtggtcttcttgaacttcttcaattgacgcaagaagtaccagaaa
+5619954/1
CCCFFFFFHHHHHJJJJIJJJJJJJJJJJJJJJJJIJJJJJBGGIIJJJJ
@128839/1
catcaatttatcttcaaatgacgacaccacagttccagtctcaggcacat
+128839/1
CCCFFAFFHGHHGIJJJIIJJJJJJJJJIJJIFHHIJJIIJJJJJJIJJI
@2892714/1
gtcttcttgaacttcttcaattgacgcaagaagtaccagaaacgggactt
+2892714/1
@CCFFFFFHHHHHJIJJJJJJJJJJJJIJJJJJGHIJJJIJIJJJJJIJJ
@2893183/1
gtcccacagcacgtggtagtgcgacggacgcgacgtgccttgaattcctt
+2893183/1
CCCFFFFFHHHHHIJJJJJHJJJJJJJJJJJJJHFFDDDEEDDDDEDDDD
@6349569/1
caacaaatactaataataaaaacgatagaaaacaaataaaaactatccta
+6349569/1
CCCFFFFFHHHHHJGHGDHHIIGIIIJIIGHIIJIJIJJIGIJJJJJIJJ
@7006427/1
agccagatgccaaagttcttgatcttcactgggctcttctctgggatttc
+7006427/1
CCCFFFFFHHHHHIJGIJJJJJJJJJJJJJJJJJJJJJJJJJJJJJJJJI
@6349910/1
gcacgcgcttgggcagagggaatctgattgtgctgttgtggaactgcttc
+6349910/1
?@@FFFDDFHFHFGBFAGEEIIICHHIIIIG@GIG?FE?BF<CDDGGHII
@819157/1
ttttgtttttctctgtgatctgtttcttggc
+819157/1
<@<BB=A==ACA?<FGEG?IBH3<<C??A92
@6350238/1
ccgcgactccgtccgcgcggatgtcggtcttcgcgtggaagttttatttc
+6350238/1
@@@FFFFFHFHHHJIIIIJGFHHFH@@;BEFHHFDABBBCDACDDDDDEE
@819241/1
cactgagtgacggcacctccgacactgaggtcacggtactcgcggtacat
+819241/1
CCCFFFFDHHHHHJIJJJJJJIJJJJJIJJHIJIJJHHIJJIJJHEEFFF
@820179/1
agtcatttagctgaagctttaatattacttgaattacactacatcactag
+820179/1
CCCFFFFFHHHHGIIJ>GIJIJJJJJJJJJJJJJJJJJJJJJJJJJJJJI
@7008309/1
atacataataaaattagaggaagtaggtgctgggcctcttgtatgcgaag
+7008309/1
CCCFFFFFHHHHHJJJJJJJIJJIIJJIJJJJJJIJJJJJJHJJJJJIIJ
@820359/1
tgtgcattattacattttttataaacggtacatctagagtataaaaaact
+820359/1
@@@FFFFFHHHFHGIHIJIJIIIIJJIJGHIIIIJJICH?FHIIJJGIIG
@7008666/1
ctcatcttgtatagaggaggcttgggctcgctctccgaagggagcttgcg
+7008666/1
???DDDDDHCFHHID@@B?G=FHIE3CEGGBDADCGG6D:@FBFHAG@;8
@6351750/1
agcatacataataaaattagaggaagtaggtgctgggcctcttgtatgcg
+6351750/1
@;?ADDDDHFBDBGAEFGEGCGCGGECEHEAFBGGHGDBFGIG@GGGIGH
@820948/1
caccagtggtcttcttgaacttcttcaattgacgcaagaagtaccagaaa
+820948/1
@@@BDDDBFHFFHHGH<EEHIGHHIIIEHIIIIIGIIIGGIIIGGIIGIG
@821051/1
atgaaacaaacactaaatgtaaatttaagcatcccacaatatattcgtga
+821051/1
CCCFFFFFHHHHHJJJJJJIJJJJIJJJJJJJJJIJJJJJJJJJJJJIJJ
@6352290/1
gtgctgttgtggaactgcttcacctgtggccggcggcacgc
+6352290/1
=@<D?BD?FA:DC?C:E:<AA?AF<FAC?CEGEDFEI6B><
@6352718/1
gtcctgcagagcttgccacatcttgtaagcagcctgacgcttagcaagtt
+6352718/1
??@DBDD;D<;:??FAFGCFCGBEHIE>EHCFCDGEBDFFFGEIIFBFBF
@821635/1
ccctaatagagacgatttcaccagtggtcttcttgaacttcttcaattga
+821635/1
@@@FFDDDHHHHHIGFGEHEGIHCCFBCCEEFHGHIGDHDGHCGIJGGIG
@821707/1
atacataataaaattagaggaagtaggtgctgggcctcttgtatgcgaag
+821707/1
@@CFFFFDFHHDHJIIGHIIGIGIGIGFHIEHFCGGHGGHIFHHIJIJGH
@6353033/1
cttgtattcaaaagaaaacctagaatcactggttcaaattcaaataaaat
+6353033/1
CCCFFFFFHHHHHJJJJJJJJJJJJJJJJIIJHIIJJJJJJJEGIGIJJJ
@821962/1
cttgttgttaagaggtgttacctcttcctcgggttggaatgattctggtg
+821962/1
@@@ABDDFFFHHFFI<ACGCFHFHHIJJJJIJG???@DDHHGGHIGGHHI
@822182/1
gtaggtgctgggcctcttgtatgcgaaggtgttgaggcgcttgtggtgg
+822182/1
@@@BDADDHDFHHGEFHIIHHGIGIG>GG:CGHIIJFBHGAFF@FG=@G
@822304/1
agagacgatttcaccagtggtcttcttgaacttcttcaattgacgca
+822304/1
CCCFFFFFHHHHHJJJJIJJJJJJJJJJJJJJIJJJJJJJJJJJJJJ
@7010766/1
gagcaaatggaaaaaaaaattggtgaaaagaatcacaagtaagatactgc
+7010766/1
@<@DDDFFHGFFHJIJIGHGFFG:?FHFHIDGIGIIEIBHHIJGJGJHCH
@6353585/1
tgttgaggcgcttgtggtggtgcacgcgcttgggcagagggaatctgatt
+6353585/1
CCBFFFFFGHHHHJJJJHIIIIIJJJJJJJJJJJJIIGIIHAAHDFFFFF
@822465/1
gttgtggaactgcttcacctgtggccggcggcacgcagacgccttgatga
+822465/1
@@CFDDDFHHHHHJJJJJJJGIJIJJIJJJJJJJHHFFDEDDDDDDCDCE
@822500/1
gtgctgttgtggaactgcttcacctgtggccggcggcacgcagacgcctt
+822500/1
CCCFFFFFHHHHHJJJJJJJJJJJJJJJJJJJJJJJJHHFFDDDDDDDDD
@6354353/1
cggtagcactgagtgacggcacctccgacactgaggtcacggtactcgcg
+6354353/1
C@@FFFFFGHHDHHGGGEHGHGGIIIJJJJJIJJGIGIIIJJ@FGHE@GB
@130276/1
ctcatcttgtatagaggaggcttgggctcg
+130276/1
@?;DDBDDFDDFHGA?@FGEFDC8C3;EG@
@2894343/1
gcgatgttttacaagggcaggttgaactcacaccattcaatttaaaagaa
+2894343/1
CCCFFFEFHHHHHJJJJIJJJGIJJGFHIJJJJJJJJJJJJJJJJJJJJJ
@4915598/1
cgtaaaataacgtcaatacactggatctcctcagtaggatggcaaag
+4915598/1
@@?DFFFFFHHHFGGGIIJJGIIIGIJJJGIJIIFGIIGIJIJJIGI
@5621486/1
cctgtggccggcggcacgcagacgccttgatgacctccactttgatgatc
+5621486/1
BC@FFFFFHHHHHIJJJJJJJIJJIHEEFFBCDFECEDDDDDDDDDDEED
@5621487/1
ctcatcttgtatagaggaggcttgggctcgctctccgaagggagcttgcg
+5621487/1
CCCFFFFFHHHHHJGIJJJJJJJIJJJJJJJJJJIJJIJJJJDGIJJJJJ
@5621589/1
actttgacagcacctaatacaccgccgcttaaaagataggtaccgatgag
+5621589/1
@CCFFFFFHHHHHJJJJJJJJIIIIJJJJJJJJJJJIJJJHHHJJJJJJJ
@4916767/1
gttgaagtccttgttgttaagaggtgttacctgcaacttggccaggttag
+4916767/1
@@@ABDDBFAF>DHHFGHIEH:C@ACHDEHEHIHCGHIDFCHC?BGFFCG
@4917076/1
ggcaggcatccaagatagtattcaggtgcccactacatcgagatggtaag
+4917076/1
CCCFFFFFHHHHHJJJJJHHIIJJJJHHHJJJJJJJJJJJJJJJJJFGHG
@5622471/1
gtgcacgcgcttgggcagagggaatctgattgtgctgttgtggaactgct
+5622471/1
CCCFFFFFHHHHHJJJJJIJJJHIJJJJIJJJJJJJJJJJJJJJJJJJJJ
@3551331/1
ccgtgaatataagtggcaaaggtagtaagtcagctgttccacttcatcat
+3551331/1
BCCDFDFFHHHHHHIJJJJJIJHGIHIJJIJJJJJJGIJIJJJJJJJJJJ
@2896596/1
ggcgcttgtggtggtgcacgcgcttgggcagagggaatctgattgtgctg
+2896596/1
@@@DDDDDHBDFBG8CEGHHI@FGHGEHI@DCHIIIEGIIIIEGC@DGCE
@2175212/1
tggacaaggcactggcaacgaccaatcatggacttttcttcaatatccac
+2175212/1
@@@=DDDDDAFDFAGD?BFD11?EFDEF>?GB?:??BBFFDEFFDFDFFF
@132249/1
gcagagggaatctgattgtgctgttgtggaactgcttcacctgtggccgg
+132249/1
@@CFFFFDADFFHIIJJGIIIIJGGHJJJJJIJJIJIJJJJJJHJJJJJJ
@5623627/1
attatgaagacgaagcggacgtcacggtaagcattcatcagaatgctatg
+5623627/1
CCCFFFFFHHHHHJJJJJJJJJJJJJJJJJJJJJJJJJJJJIJJJJJJJI
@2176565/1
cccatgtcacggtagcactgagtgacggcacctccgacactgaggtcacg
+2176565/1
C@CFFFDDHDFHFHIIHIIIGIAFHDGIIBHIIIEGGGIIHIEGGHEHIE
@4254071/1
cctcttgtatgcgaaggtgttgaggcgcttgtggtggtgcacgcgcttgg
+4254071/1
CCCFFFFFHHHHHIJJJFHIIJIJJJJIJJJHIJGIIFGIJJJJJHFFFD
@5624470/1
attttttttcaaacgtattttaagctgaaactttgtgtagagattctatt
+5624470/1
:?=DDDDDF>DCCCE:EECBF@GBGG<D99DFGHI?9DF>@88<>8B8C>
@5625380/1
gtcacagtcgatagattacggtctatgtctatcggctccgatttgtcgtc
+5625380/1
CCCFFFFFHHHHHJIJJJJJJHIIGJJJJJJJJJJJJJJJHHHIIHHGGG
@7648170/1
cacggtagcactgagtgacggcacctccg
+7648170/1
CCCFFDDDHHHHHJJFHIJJIIJJJHJJJ
@5625942/1
gacaaactgcaatatatgttttaccagaacctgttggtaagtaaatgata
+5625942/1
B@CFFEDFHHFGGIIJIIIIIJIIJIJJJIJJJEHIJGGGIIJGGIFIIH
@1517938/1
gtctttcgcaaaatattccgcgacagatgtctttctagtgcgtccgtctg
+1517938/1
BB@FFFFFHHHGHJJJJIGGIJJIIJGIJJIIIJJJIJIGEEHIJJJJJH
@6355263/1
gtgctgtctgtacattgaaaataaaaataaaaaaaaatagcaggggttat
+6355263/1
C@CFFFFFHHHHHJJJJJJJJJJJJJJJJJIJJJJJJIJIJJJJJJBAGI
@3552107/1
ggcctcttgtatgcgaaggtgttgagg
+3552107/1
?<@DDDDDF?DH?<EF@EG<AC?E4CC
@7649868/1
cctcgagcgacgaatcacatgaaagggggaggggggagggtcattcaatg
+7649868/1
CCCFFFFFHHHHHJJJJJJJJJJJJJJJJIJJJHFD@DDD?CDDEEEEED
@7649945/1
agcgggtcggacgagccgtgccttttattgcttggtgagacacgagataa
+7649945/1
CCCFFFDFHHDHHJJJJJJIIJIJIJIHJGJJJJJIIJHGHHHFFDCDED
@2897882/1
gcttcacctgtggccggcggcacgcagacgccttgatgacctccactttg
+2897882/1
CCCFFFFFHHHHGJJJJJJJJJJJIJJJHHHFFDEEEEEEDDDDDDDDDD
@135624/1
gaactgcttcacctgtggccggcggcacgcagacgccttgatgacctcca
+135624/1
CCCFFFFFHHHHHJJJJJJJJJJJJJJJJJJHHHFFDEDDDDDEDDDCDD
@4257502/1
ctcatcttgtatagaggaggcttgggctcgctctccgaagggagcttgcg
+4257502/1
CCCFFFFFHHHHHJIJJJJJIJJAGIGIJJJJIIIJIIIIIJDIGIJIIJ
@4257847/1
tctgtttcttggcatctatagatgtcggtggcgcacagggcacgcttgcg
+4257847/1
<@@DDDDDHDDDHAHH>BIHGHIHIGEHFEBCGIGIAB2BHGGEGG<FFG
@7011375/1
gataggtacaacagcttcatctctctcccgtagcttacgcatctcgttcc
+7011375/1
@@@DDDDDDBFD?EGEHIIIIIIGIGIIIEFFIIIIIE@FFHGIII7DGI
@2177690/1
gtcctttctaaggttctaaactatatctgtaccaaatttcaaccaaatcc
+2177690/1
C@CFFFFFHHHHHGGIIGJIJJJJJJJJJJJJIJJHIJJIJJJJJJJJJG
@2899365/1
cggatctatagaggctgtcactgcagcgatactgggaacattcgactgat
+2899365/1
CCCFFFFFHHHHHJJJJJJJJJJJIJJJJJJJJJJJIJJJJJJJJJJJIJ
@4258782/1
ggccttcaaactgaacctaggtaatccctttatttcttctttaataggac
+4258782/1
CCCFFFFFHHHHHJJJJJJJJHIJJJJJJJJJJJJJJJJJJJIJIJJJII
@136593/1
atcaggacctgcaccatgcaccgccatgccgtgtaccacgcctgggatgc
+136593/1
@@@DADDBCFFFHIIIGHEHIIIIIIII@FHHGFHI@GIIGIFIIIII@G
@7651120/1
cttcccctgtggccggcggcacgcagacgccttgatgacctccactttga
+7651120/1
@@CFFFFDHFHHHJIJJJJJIJJJJJ/?BHFFDEEEEEDDDDDDDDDDDD
@7651363/1
gttgaggcgcttgtggtggtgcacgcgcttgggcagagggaatctgattg
+7651363/1
@@@D7AD?DHDFDIGBCE?G;<DEF<@FABDHBEGI;;D>6?>EBC;@@B
@2900006/1
cctaaatctatggggcgggatggtcgtttgaaaaattgacggccagcctt
+2900006/1
@@@DDDDFHFDH?FEGI>AFHCBHHHABBEEECCEEDCAC?BBBDDBB?C
@2900542/1
gtggtggtgcacgcgcttgggcagagggaatctgattgtgctgttgtgga
+2900542/1
CCCFFFFDHHHHHJJJJJJJJJJJJJJJIIJJJJJJJJJJJIJIJJIJJJ
@4917620/1
gtcacggtagcactgagtgacggcacctccgacactgaggtcacggtact
+4917620/1
C@CFFFFDFHHGHGHIJCHIJGGIJJJJJJJJJJJJJJJICGGIJJHHHH
@2178050/1
cgggcttcaacagcttgttagcttgccattgtcctttcctaggagtgact
+2178050/1
C@CFFFFFHHHHHIGIJIHFHHIGGGI@FHIEFGHEDGIGIJEFH:BGHI
@4260178/1
gttactcaaaatggagaaataaaacttccacgcgaagaccgacatccgcg
+4260178/1
CBCFFFFFHHHHHJHIHGIJJJIJJJJJJJJJJJJJIJJIJJJJJGHHHF
@1520254/1
cggtggcgcacagggcacgcttgcgcatgacatctatacatgccattggc
+1520254/1
?@@BDA3A:D@<DGAFG;EFIDIIIBDEFCFFIIIFFFCDFEFI@FFIIF
@1520311/1
ctcttgtatgcgaaggtgttgaggcgcttgtggtggtgcacgcgcttggg
+1520311/1
@<@DDDDDC?B?AGHI2AFHE@EF?@@FGED?GB@D77BDG5<;=<9?AC
@2901725/1
acttcacgacgcttcagcagagtgcacacaatggtgaactggcgttcatg
+2901725/1
@CCFFEFDHHGDDIIJIJIIGIFEFIJJJIJIIGFHIIIGIIGFGHHJJI
@3552583/1
gtccgtcagtggctttctttgatcattaatgtctcgtatgtcaaggactt
+3552583/1
@@@DDBDDFHHFFBGEHHIDGBEHEGIG@DEDFHIIBAHACFGHGIEHEH
@3553080/1
gcgggagattttaaaaactgcttaagacctttagcgccattttggccgca
+3553080/1
@@<DDDFFHHGHGJIIIIGHGIJIEHECHIHGIJEGIJIJJJIGGGGGGE
@4919968/1
tccggtactaacgatcaaatcgatcatgggtccataatcattcctggaat
+4919968/1
CCCFDDDDFFHHHJJI@GHFADCGGIJIJIGGHIJJGIIHGIIGIIIIJH
@3553613/1
ggcctcttgtatgcgaaggtgttgaggcgcttgtggtggtgcacgcgctt
+3553613/1
BC@FFFFFHHHHHJJIIIJCGHIJJJJJJJJJJJJJGIJHHJJJJJHHFD
@2178923/1
cctcgacgagcaagtagttcttgaagcacagacacaggtgtcttcaacgg
+2178923/1
CCCFFFFFHHHHHJJJJJJJJJJJJJJIHJJJJJJJJJHIJJJJJJJJJJ
@6355838/1
caacagtaccgaagcgctcggccgatacccaaaaaatactaataataaaa
+6355838/1
@@@DD>:D?=<CF?F@FCE@<FG@AFB@FCFHIIGACEE>==A;;B77?9
@6357199/1
cttagccacaatctggtctggagagaagatcctcatcttgtatagaggag
+6357199/1
CC@DFDFFFHDD?FEHIIHGGGGIIHIE@FHFEGGGIGEHCHGIIIIGHI
@6357370/1
gggtcgtagcgaactactagcagacactgtggta
+6357370/1
?@@=B@@AAC??FEAHIG<<;?F;DBFEEBDB:9
@6357672/1
agcacagacacaggtgtcttcaacggaagagattccatttcccgtttagc
+6357672/1
<?@DBDDBBFHDHG:C?FEHGGIIIFBG:?DDGGGHHIGIIEGEBFEGGF
@7655201/1
tttacatcataatgatgaacaaatcctctgggcattgatatttggaaatg
+7655201/1
CCCFFFFFHHHHHJJIJJJJJJJJJJJJJ2AFHHIJJJJIIJJJJJIJJJ
@3557440/1
cgggaacttgtggtataggtagagactggctgcaaatttcaggaaggagt
+3557440/1
@CCFFFFFHHHHGGIJJJJJJJGJJGIJJJJJJJJJJJJIJJJJJIJGJD
@7656814/1
ggacagttgagcggcagccgcagggtacatatatacgccggccggacctg
+7656814/1
@@@FFDFFHGGHHIGIIJJJGIIIJG@EI4??FHGGIJIEBFFDBBDDDD
@7657514/1
cgcaagaagtaccagaaacgggactt
+7657514/1
?@@DDDDDFA::2AF:AFBG@@8:??
@7657648/1
ggcaggttgaactcacaccattcaattta
+7657648/1
@@@DDD=A;DDCDFFEA>FBHDBFEH9AH
@3559051/1
gcctcttgtatgcgaaggtgttgaggcgcttgtggtggtgcacgcgc
+3559051/1
@;@;DDDDFBB>DCEF>E3<2C3C@ECG8FGII<;D7;<;<..;;@6
@7657872/1
gatctgtttcttggcatctatagatgtcg
+7657872/1
CCCFFFFFHHHHHJJJJJJJJJJJJJCHH
@137939/1
cgcacagacgaacagacaaacagacaaacagacaaacagacaaacagaca
+137939/1
?@@DD?A?D?FADFCA;EFG=FH>GFFGBGH9F;?@GFHC>>FGH@FCHI
@137945/1
gtcctttctaaggttctaaactatatctgtaccaaatttcaaccaaatcc
+137945/1
CCCFFFFFHHHHHGHIJJIJJJJJJJJJJHIIJJJJJJJJJJJJJJJJIJ
@2903387/1
gtcctttctaaggttctaaactatatctgtaccaaatttcaaccaaatcc
+2903387/1
CCCFFFFFHHHHHFGIIJJJJIJJJJJJJIIGJJJJIJJJJIJJJJJJJJ
@2903422/1
catacataataaaattagaggaagtaggtgctgggcctcttgtatgcgaa
+2903422/1
CCCFFFFFHBHHHJIIIIIIJHIJJFIJHHIJJJJJJJJJJJIJJJIJII
@7658133/1
ggctaaaaaagcatgttctctcgcgccaatggcatgtatacatgcctact
+7658133/1
CCCFFFFFHHHHHJJJJJIJJJJJJJIJJJJJJJJJJJJJJIJJJJJGJJ
@2903808/1
agcactgagtgacggcacctccgacactgaggtcacggtactcgcggtac
+2903808/1
@@@FFFFFHHHHHJIGIIJJJJGJJJGIJIIJDFIIIGFGIIIJIIHDEF
@2903863/1
agaggaagtaggtgctgggcctcttgtatgcgaaggtgttgaggcgcttg
+2903863/1
@CBFFDFFFHHHHHJJJJJJJJJJJJIJJJJJIIIJGHHIJIJJJJJJJJ
@825966/1
ctggagagaagatcctcatcttgtatagaggaggcttgggctcgctctcc
+825966/1
CCCFFFFFHHHHHJJJJJJJJJJHJIJJJJJJJJJJJJJJJJJJJJJIJJ
@4261476/1
cagtggtcttcttgaacttcttcaattgacgcaagaagtaccagaaacgg
+4261476/1
@@CDDFFFHGFHHGIIGIIIIJJGGHIIIJJJJIIGIIFHEHIJJIJJGE
@2179562/1
cttcatctgatcaaacgctattaattcattagcgaaaaacttacttttca
+2179562/1
CCCFFFFFHHHHHJJJJJJJJJJJJJJJJJJJGJJJJJJJJJJJJJJJJJ
@4261583/1
cttcttatgacataagtaactgtcttagtgttacgttgtggactctagtt
+4261583/1
CCCFFFFFHHHHHJJJHHJJJJIJJJJJIIHIJJJIJJHIJIJJJJJJFI
@2904954/1
ccatcaatttatcttcaaatgacgacaccacagttccagtctcaggcaca
+2904954/1
CCCFFFFFHHHHHJJJJJJJJJJJJJJJJJJJJIJIJJ>GIJJJJJJJJI
@4261903/1
atggaattttaatttatgccccctttaaaaaaagctcgatctcaatttaa
+4261903/1
<@@DBDDDFGFDHIIIGIEHCGGIGGGIIIIIIIIIEGIIIICGGCFGGI
@2179941/1
tccagtactttagctttgacagtgtaaaacttctccgaaatctccaatcc
+2179941/1
CCCDDDEDDFH?FIJIGIJIJIHGIBHIGIHDBFHHH@GGEIIJGI>FBA
@4262317/1
tcactaaacataaaaataatacattacgttaaatgccacgacgctcggac
+4262317/1
CCCFFFFFHHHHHJJJJJJJJJJJJJJJJJJJJJJJJJJJJJJJJJJJJJ
@4262530/1
agatgaagaagaggagcaaatggaaaaaaaaattggtgaaaagaatcaca
+4262530/1
CCCFFFFFHHHHHJJJJJIJJJJJJJJJJJJJIJJJFHIJJJIIJJIJJJ
@1522907/1
ggtggttctttggctgtctctggtggaggtttctcctgtgacggcatagc
+1522907/1
@@=DDDDEFHHHGJJJJJJIJJJHHIIIJEGIJJIIJIIIIJIJJJIJGI
@1522969/1
gtgggttgtcctgcagagcttgccacatcttgtaagcagcctgacgctta
+1522969/1
@@@FF@DDHDHHDGHIIIIIIIIIEIGGGGIIGCGIIGIIIIIIGIIIIG
@2180501/1
tccagtactttagctttgacagtgtaaaacttctccgaaatctccaatcc
+2180501/1
CCCFFFFFHHHGHJJJJJJJJIIJJJJJJJJJJJJJJIIJJJJIJJJIJJ
@4262786/1
acctttagaagtatgtttttagctgtcatctggttcatacggcgcgcggt
+4262786/1
@C@FFFFFHHHDFFIGEHGGGGGIIFGEGGHEDCFGGGHGHHGHGHG@8:
@4262901/1
agggaatctgattgtgctgttgtggaactgcttcacctgtggccggtggc
+4262901/1
@@@BDFFFFHHFBBGHIIIIIIIIIIGIIIIIIIIIIIIHIIEGII@FEE
@2180772/1
tgctgggcctcttgtatgcgaaggtgttgaggcgcttgtggtggtgcacg
+2180772/1
CCCFFFFFHHHHHJIJJJJJJJJ:EGHHJGEIIJJJJJJIJHJIGHIJJH
@2906617/1
gtgtacacctgagcgagactcataacgcagccagatgccaaagttcttga
+2906617/1
@?@ADDDF?DHFHBFHIIIIEIDFHIIIIDAHGHG>D@GGCHGBFGGHII
@1524095/1
gccggcggcacgcagacgccttgatgacctccactttgatgatc
+1524095/1
CCCFFFFFHHGHGIIEGIIIHIIGEDGGECAHHFDEFFFCEEEE
@1524450/1
attttgtttttctctgtgatctgtttcttggcatctatagatgtcggtgg
+1524450/1
CCCFFDDEHHHHHIJIJJGIIIJGIIJIJGIIIIIJFII@DGGIIGFICG
@2907899/1
tggtcaccttccatgcaaaatcttatcatgcaaattgttacatttatatt
+2907899/1
@CCDFFFFHHHHHJJJJJJJJIIJJJIIJJIJJJJJJJJJJJJJJJJJJJ
@4265004/1
ccaaattcttcttcttcagccggctttggtggt
+4265004/1
;;?DDDD:CFD8A>EB:C>E;F@@EBBF>1?70
@826888/1
ggcctcttgtatgcgaaggtgttgaggcgcttgtggtgg
+826888/1
@@@DFFFFHF?HDBHDGGH<BCGGIIIGHHGE709D9?@
@2908961/1
gtccggtagaactctataccacggcgtcacgacacagtccttgtaattct
+2908961/1
CCCFFFDFHHHHHJJJJJJIIJJJJJJJJJJJJIJJJIIJJJJJJJJHHH
@7013233/1
ccctaagtgagtatacatctattaaattcaaa
+7013233/1
?;;?DDB=::AD4CDAED4CC9<CC?E<EEF4
@5630261/1
cgggctctcaggcaggcaagatgggcatagtaggtaggcgtagggta
+5630261/1
CCCFFFFFHHHHHJJJJJJJJJJJJJJJJJIIJJGHIJJJHIIJJFH
@2183411/1
cataatcttcagatactccaaagcattctgggctgcagatgactgtgcat
+2183411/1
CCCFFFFFHHGHFIIJFGGHJIGGHJJJJIHGHIIIGEHJGIIGIJIJJG
@7013949/1
ggtaggtgtagggtaagacacggatcgcatacaccgtgaatataagtggc
+7013949/1
@@@DDDD>??DFFCB?DFG@EHBHB@EGDHEG@D>FFD7?DHIEHBBB@;
@828028/1
catgtcacggtagcactgagtgacggcacctccgacactgaggtcacggt
+828028/1
CCCFFFFFHHHHHJJJJJJJHIJJIJJJJJJJJJJJJJJJJJJHJJJJJD
@828239/1
cacggtagcactgagtgacggcacctccgacactgaggtcacggtactcg
+828239/1
CCCFFDDFHHHHHJJGGJJJIIIJJJJJJJJJJJIGHHCFHIJJCEHIJF
@828447/1
gttaaaaccaaaaatttgccggaagtcactattccacgcgaacgaagtcg
+828447/1
CCCFFFFFHHHHHJJJJJJJJJJJJHJJJJJJJJJJJJJJJJJJJHHEHF
@7014796/1
gctgatcttaagtctgtcatctcaccaggcttcaattcccggcagttttc
+7014796/1
@@CFFFFFHGFFHIIJHCHIIJIJIIJIIJIIIGIJJJJJJJJIJ>DEII
@6359703/1
ctgtgatctgtttcttggcatctatagatgtcggtggcgcacagggcacg
+6359703/1
CCCFFFFFHHHHHJJJIJJJJJJJJJJJJJJJJJHIJIIJJJJJJJJJJJ
@7659960/1
gccattagtagactgatcagccggagcagctccggtaagtttgtcgagta
+7659960/1
@@CFFFFFFHFDHIGIJGHGIJJIGGJIIGEGHIG@DCDFIIJBDGEHGH
@7660468/1
gtacattgaaaataaaaataaaaaaa
+7660468/1
CCCFFFFFHHHGHJIJJJJIJJIJJI
@7660555/1
ctcagcttccctgcaaagttaaccatcttgtattcaaaagaaaacct
+7660555/1
CCCFFFFFHHHHHJJJIJJIJJJJJJJJJ<HHIIJJJJJJJJJJJJJ
@7016380/1
ctcctcaacagacacagagctctgtgacggct
+7016380/1
CC@FFFFFGGFFDGGIJH@GGHIIJICCE?0C
@4921767/1
gtcgtaacactccacatccaacaaggtcacagtcgatagattacggtcta
+4921767/1
@@@DDDDDDDHFDCC<EFGGIIIIIIIIGIII?DHGICHIIIIID:?BFH
@6360633/1
gttattgttatgtcgatgtcgaacccaaaaatgtaattaacttttttttt
+6360633/1
@@@DD>B=CFDDAE@GDF<ACGEGDEHIADGDDGDF@<FHDFEHGCHAHE
@6360761/1
gccagttgtcatgcggttcgaatttggacgcgatcatacgcgcccccagg
+6360761/1
CCCFFDFFHHHHHJJJJIJIJJJJJIIJJIIGHIJIJJIGIGIGHFDDBB
@7660881/1
cgcaagaagtaccagaaacgggactt
+7660881/1
CCCFFFFFHHHHHJJJJJJJJJJJJJ
@4922815/1
ggtgcgtgcaggatcctcgtcattgcctggcatacaaggcaaagcaccga
+4922815/1
BCBDFFFFHHHHHIJJJJJJJJJJJJJJJJJJJJJJJJJJJJJJJJJJJI
@7662673/1
gtcgaacattctatgcttataccattaat
+7662673/1
@@@FDFFFGFHFAHEHEHGHGIICFH>HH
@139157/1
atcgttctcagcatggtaagaaggtggcggccagaatctagacatgcaca
+139157/1
@@@D;D;DBFHHDBHGIIIIIEHE<AC>AGFFDDBE988CGGH@F>AFE;
@3561727/1
ctctttctttggagtttgtatacttaattcgatgttatacatatagcatt
+3561727/1
@BCFFFFFHHHHFIHGIIHIJJJJJJJJJJJIJJFHGIJJJJJJJJJJIJ
@7662934/1
ggagtgagcacgggctctgtgcctgg
+7662934/1
B@CFDDFFHHHGHGIJJJJIJJJJJJ
@7663249/1
gttccagttctcgattatcgaatttttcgccatgagtaagcgatcgggct
+7663249/1
CCCFFFFDHHFHHDGIJJJIJFHG@HGEGG?EADGGHIGHGGGHEIHIJI
@7663269/1
aggcgcttgtggtggtgcacgcgcttgggcagagggaatctgattgtgct
+7663269/1
@@@DFFFFHHFHDIJHFGHHHIJJIJGIJJJGGEGGGHIGIJHIIGIHHH
@7663664/1
ctgtgatctgtttcttggcatctatagatgtcggtggcgcacagggcacg
+7663664/1
CCCFFFFFHHFH>GIJHIJJJJJJJIIJJJIJIJHIJJJJJJJJJJJIJI
@7665175/1
cttgggcagagggaatctgattgtgc
+7665175/1
CCCFFFFFHHFGHGHIJJJIGHHIIJ
@141385/1
gccagatgccaaagttcttgatcttcactgggctcttctctgggatttcc
+141385/1
CCCFFFFFGHHHHJJJJJJJIJJIJJJJJJJJJJJJJJJJJJJJJJJJJJ
@3563967/1
gttggaatgattctggtgggttgtcctgcagagcttgccacatcttgtaa
+3563967/1
@?@??DBDHHHHGIIGGGI@EGGIGGGHJIHHDGHHGGGEHEHGIJJHJJ
@2183864/1
cttggtaggatccaagttgaaatctttgaccatggcatcaagcaaactct
+2183864/1
CCCFFFFFHGGHGEGHFGHJJJJJJJJIIIJJJIIJIGGIJJJJJIGIGI
@3564155/1
cgagtcatttagctgaagttttaatattacttgaattacactacatcact
+3564155/1
@@CFFFFFHHHHHJJIJJJIJJJJJJJJJIJJJJJJJJJJJJIJJJJJJJ
@3564638/1
gccctcaatctgcaccagttcatatttgggcacagttcctcgacgagcaa
+3564638/1
CCCFFFFFHHHHHJJJIJIJJJJJJJJJIJHIJJIJJIJHHIHIIFHGGI
@2910929/1
ctgggcctcttgtatgcgaaggtgttgaggcgcttgtggtggtgcacgcg
+2910929/1
CCCFFDFFHHHHHJJJJJIIIJFGHJJJJJJJJJJJHIJHIJHHIJJJHH
@2184478/1
agtgactttcccgtttccaatctccaagacaggaggctccagtactttag
+2184478/1
@<@FFADDDDHDHFFHJIGGHFHIECHCGHGIJEGGGHIGIGHHEGIHCH
@2184576/1
gtttacgttccagttctcgattatcgaatttttcgccatgagtaagcgat
+2184576/1
CCCFFFFDHHHHHIJJJJJIJJJJJJJIIJJJJJJJJJJJJGGHIJJJJJ
@4266008/1
ctgatagagacgatttcaccagtggtcttcttgaacttcttcaattgacg
+4266008/1
CCCFFFFFHHHHFIJJJJJJJIHJJJIIJJJJJJJJJJJJJJJIIJJJJJ
@2912007/1
gtttgagatgtttgtgaaactgcgacaccttgtggctgtgacttgtagtc
+2912007/1
B@BFFFFFHHHHHJJJJJJJJIIJIIJJJJJJGIIJJJGIHIJJIHIJIG
@4266694/1
agcaaatggaaaaaaaaattggtgaaaagaatcacaagtaagatactgca
+4266694/1
CCCFFFFFHHGHHJJJJJJJIJGHJJJJJIJJJJJJJJIHIJJJJJJJJJ
@2185578/1
gtcctttatacatttcggcatggcgatcatgtcgatggcttggtttattc
+2185578/1
B@@DFFFFHHHGHJJJJJJJIIIJIJJIGGGIGIGIJJJJJIDDHGGHIH
@2913034/1
cgggctatgccatttatcctcgcacgttggcagtaatagtacaagtgaaa
+2913034/1
@CCFFFAFHHHGHJJJJIJJJIJJJJIIIJJGGGHHJJJGGIIIJFHIII
@4267758/1
cacgtagttctcagcttccctgcaaagttaaccatcttgtattcaaa
+4267758/1
CCCFFFFFHHHHHJJJJJJJJJJJJJJIGIJJJJJJJJJJJJJJJIJ
@4267905/1
actgagtgacggcacctccgacactgaggtcacggtactcgcggtacatg
+4267905/1
CCCFFFDEHHHHHJJJJJJJJJJJJJJJJJJJJJJHIJJJJJIHHFFFFF
@831057/1
cgaatactggactagtaaaatacatagtttcactacacaagtgatacact
+831057/1
CCCFFFFFHHHHHJJIJJJJJJJJJIJJIJJIJJJIIJJJJFHIJJIJJJ
@831205/1
cttcatcatcagggatcttgccgtcattgcagactgtgtggtagcggg
+831205/1
@CCFFFDFHDHGDIJDGBHGGGGEFGEIGGGEEHHIHHIEHBBGB<<:
@1524987/1
cccatgtcacggtagcactgagtgacggcacctccgacactgaggtcacg
+1524987/1
CCCFFFFFHHHHHIJJJJJJJJHIIJJJJJJJJJJJJJJJJJJJJGIIJJ
@2187032/1
cgagcaagtagttcttgaagcacagacacaggtgtcttcaacggaagag
+2187032/1
@@@DDD;D:D<AFFFGI<<AGECGGCAFEFFGCE@GGICDC?@??6??B
@1525110/1
gcagcatcttgtcgagaacatgaagccgctttggtttacgttccagttct
+1525110/1
CCCFFFFFHHHHHJJJJJJJJJIJJJJJJIJJJJHIJJJJIJJJJIIJJJ
@2914550/1
gccctaagtgagtatacatctattaaattcaaacgcagagctcattatgt
+2914550/1
CCCFFFFFDFHHFHIJJJJJJJJJJJJJJJJJJJJJJJHIJIJAHIJJJI
@2914867/1
gtcacggtagcactgagtgacggcacctccgacactgaggtcacggtact
+2914867/1
CBBFFFFDHHHHHJJJJGIJJJJJJJJJJJJJJJJJJIJJFHJJJJDHHH
@1525502/1
gttgggagtaattattaataaattaaaaaggataattaaatattgcttgg
+1525502/1
CCCFFFFFHHHHHJJJJJJJJIJJJJJJJJJIJJJJJJJJJJIJJJJJJJ
@2915298/1
ggtgtacatcatggaaggaagatgcctcatcacaacatctaaagcta
+2915298/1
?@:DBDDAHHHHDHIIIIDEHFEHI@DGHFGCGGIIIIIFGEGIHIF
@1525965/1
ccgtttttaaactattttttcaatgccctaagtgagtatacatctattaa
+1525965/1
CCCFFFFFHHHHHIJJJJJJJJJJJJJJJIJJGHHJGHIJJJJJJJJJJJ
@4269924/1
gccagttataaagcatagcccgaagtgctattggcacacaggcataatgc
+4269924/1
CCCFFFFFHHHHHJJJIJJJJJJIIEGIJJJJIJJIJJIIJIJJIIGJII
@4270322/1
agacaaacagacaaacagacaaacagacaaacagacaaacagacaaaaaa
+4270322/1
;=@DD8DD>FDB;@DF@G@GG>@FEBEIEGICEF@DFEB?FD@EFDAD;<
@4270482/1
gggaatctgattgtgctgttgtggaactgcttcacctgtggccggcggca
+4270482/1
CCCFFFFFHHHHHJJJJJJJJJJJJJJJJJJJJJJJJJJJJJJJJJJHFD
@4270632/1
ggcgcttgtggtggtgcacgcgcttgggcagagggaatctgattgtgctg
+4270632/1
@@@ADDDDFB;<AEHDGGCFAF@6@;DE@BGA27;F==.=CFCGACD@D;
@6364019/1
ggaagtaggtgctgggcctcttgtatgcgaaggtgttgaggcgcttgtgg
+6364019/1
@@@FDBDDHADFHEGIGGHGGIIFGGHHI?CGH:CFHHIIIIIIIIIFHG
@1526517/1
tgtggaactgcttcacctgtggccggcggcacgcagacgccttgatgacc
+1526517/1
BC?DFFFFHHGGHJJJJIIJJJIGIJGDHIIIJHHFFFDDDDDDDDDECD
@6364484/1
ctgtggccggcggcacgcagacgccttg
+6364484/1
@@@DDDDDFDADF:FBB>:A6CGI62:7
@3565818/1
ggctcgggtttactagcctcctccttagaagttggttcctctt
+3565818/1
@?@??@DD<CF>>BGF9FCFFC91:@?<:991:::D9BB@FG<
@6364882/1
cgaagcattgtctgtttataaaataattaacaactaatgttttccaaaca
+6364882/1
?8:=A@BDBFHB?E?<<:?EHC<A<@A>EDHDGEGBEFB::DHEBH<?BG
@4923993/1
ggtgttgaggcgcttgtggtggtgcacgcgcttgggcagagggaatctga
+4923993/1
BC@DDDFFHHHHHJJJHHJGIJJIJJJJJJJJJJJJJIJIHHHFFFFFEE
@4924008/1
gagatgtttgtgaaactgcgacaccttgtggctgtgacttgtagtcaagg
+4924008/1
CCCFFFFDHDABDHIIIIIIAHGIGIIIGGIIIIBB>FEDHFAFIIIIII
@2917924/1
cctgagccatagcaaacagccactggcaatgtggatagctggacaaggca
+2917924/1
CCCFFFFFHHHHHJJJJJJJJJJJJJJJJJJGIJIJJJJJJJJIJJJJJJ
@5633767/1
gtacattcttttttcctcctttcttttttggtggcttccccattttgaca
+5633767/1
CBCFFFFFHHHHHJJJJJJJJJJJJJJJJJJIJJJJJJJJJGJJJJJJJJ
@142167/1
atttttgtctttcgcaaaatattccgcgacagatgtctttctagtgcgtc
+142167/1
CCCFFFFEHHHGHJJJJJJJJJJJJJJJJJGIJJJIJJJJJJJJJJJJJJ
@3566639/1
cacggctttttccagatccactcttgctccatggtccaggagcagcagcg
+3566639/1
@@@FDDADHFHDHGGFDEFHIEHEDEIICHGIIIIGDFBHGEBHHGEBGH
@1527927/1
gtcacggtactcgcggtacatgttgtgtacacctgagcgagactcataac
+1527927/1
CCCFFFFDHHHHHGIIHIJJIJIJJFGDGIIJIJJJJJIGIJJIIJJJJJ
@3567082/1
ctcagatgcaatttcttgcaagaattgcacaaagttgaagtccttgttgt
+3567082/1
@@@ADDDDFF<>F<EFFFH<EFFFFEHIFFHFFAEFGIIEDGECG9?F;0
@2919066/1
gtcacggtagcactgagtgacggcacctccgacactgaggtcacggtact
+2919066/1
CCCFFFFFHHHHHJJJIHIIIGIJJJJJJJGJJJJJJJIJHIIJJJEHHF
@5634713/1
agcaaatggaaaaaaaaattggtgaaaagaatcacaagtaagatactgca
+5634713/1
C@CFFFFFHHHHHJJJIIHGIJHCEGIIIJJJJJJJJI=FGHGIJHIJII
@143040/1
gtgcctggctcccatgtcacggtagcactgagtgacggcacctccgacac
+143040/1
@@@DDDDDD<FBFHGIIG>HFHC?FGHGGHGIBGB<DB>GEGHEBEAGIH
@6366386/1
gtcaaattaaagaatcacgtcgaacactattctatgcttataccattaat
+6366386/1
CCCFFFFFHHHHGJJJGJIJJJJIJJJJJJJJJJJJJJIIJIJGIJJJJI
@6366778/1
cccagacctagcccaaattcttcttcttcagccggctttggtggttcttt
+6366778/1
@@CFDFFDHHFBFIIIIIGIICHIBHCGHEGCGGIAFHIGGHHG;CGIIG
@4924518/1
tccacatccaacaaggtcacagtcgatagattacggtctatgtctatcgg
+4924518/1
@@@DDDD>DAHDBCGGDG@DEFAAFDHCGA>CCAFGHHFEHGF??F<<1@
@4925456/1
cactcttatatgggcagcccgaacacggttaccgggaattttgtttggta
+4925456/1
?@@D?DDDAFHHDHGEHDGGGDGIECCDGG6@FHGI;FFCHGIGHEAE.7
@7667328/1
ctcgtactaaggcctaagtacagtac
+7667328/1
CCCFFFFFHHHHHJJJIJJJJJJIJJ
@6368210/1
ctccaataagaatgaggggtcattgaacttatagttcaaaatcgtttcca
+6368210/1
CCCFFFFFHHHHHJJJJJJFHIIJJJJJJJJJJJJJJJJJJJIIIJJJJJ
@1530587/1
cgacgacgacactgtacagttagaaatgttacaacctctatactttgcat
+1530587/1
CCCFFFFFAHHAHGIIIIGIHGHACHIIDHHDGGHGIIGIIIIIHIIGCF
@4926255/1
gccttagctgcggaatgcttagcttccttcttagagcgtcccgtacccat
+4926255/1
@C@FFFFFHHHHHIIJJGJIJIIIIGGIJJJJIJJJJJJJJJIHIJJJIG
@5637146/1
cctcatcttgtatagaggaggcttgggctcgctctccgaagggagcttgc
+5637146/1
CCCFFFFFHHHHHJJJJJHJJJJJGHIIJJJJJJIJJIIGHIJEHGIJJG
@5637228/1
atctgatcaaacgctattaattcattagcgaaaaacttacttttcacttt
+5637228/1
CCCFFFFFHHHHHJJJJJJIJJJJJJJJJIJJJJJJJJJJJJJJJJJJJJ
@7667885/1
cagtactttagctttgacagtgtaaaact
+7667885/1
@CCFDFDFHHBFFEHIIJJIHIIGHG@HI
@1531077/1
cttgggtaccgtagcctgtaatttttgtctttcgcgaaatattccgcgac
+1531077/1
@@<DFFFFHGGFDHFHIIICCCHHIIIIIIIIGDHGGIGIIIIGGDAFEE
@4926512/1
gtcataatcttcagatactccaaagcattctgggctgcagatgactgtg
+4926512/1
?:=BDDDDBDDDD>9?2CEFIE3CF;3?A9C@CE@EEAC>4?DBDAD0?
@6368873/1
cttatttccgacccacaaacaattaagccttgggtaccgtagcctgtaat
+6368873/1
CCCFFFFFHHHHHJJJJJJJJGJJJJJJJJJJJJHIJJJIJJJJJJIJJJ
@4926889/1
ctcgcacgttggcagtaatagtacaagtgaaaagtcacttgccgatggta
+4926889/1
CCCFFFFFDHHHHIJEHIIGIHHIGHIFIIIJHIJJIJJJJJJJIGIJFG
@1531691/1
cccagacctagcccaaattcttcttcttcagccggctttggtgg
+1531691/1
@@@DDDDDHHHFDEEBGDHBEHHEHGEBDFDEHGHADGBEE;67
@7020598/1
gtccagaacacgtattaattctgttttcacgttgtcaataaactattggc
+7020598/1
;???;D>B?FFFC@@B?<EH<<@<BD?FF@FFFIFBEEBFCEFFFB??99
@7669187/1
caaagaaccaccaaagccggctgaagaag
+7669187/1
@@@FFFFFHFHHFBHIGIHIIJGIJIHGI
@7669447/1
agcatacataataaaattagaggaag
+7669447/1
CCCFFFFFHHHHHJJJJJJJIIJHJJ
@2188346/1
cctttgtgcgccacatcaatgttgataaaggctttattggtaaatatggc
+2188346/1
C@CFFFDDHHGHFGIGJGEHIHGGJJJGIGGJIIIIJIHEGHGIIJJJIJ
@2188645/1
cccgtttccaatctccaagacaggaggctccagtactttagctttgacag
+2188645/1
CCCFDFFFHHHHHJJJJGIIJJJJJJJJJHIJJHIJJJJJJJJJJJJJJJ
@3569262/1
gttacgattcgaatactggactagtaaaatacatagtttcactacacaag
+3569262/1
@@@?DD?DAFHFDF1AEFG;EGGEHEHGGGHHDHIIIIIFGHHGGEGHGC
@3570216/1
gtgctgggcctcttgtatgcgaaggtgttgaggcgcttgtggtggtgcac
+3570216/1
CCCFFFFFHHGHHJIJJJJJIIIJJCGIJJJJJJJJJJJHIJFHIHGJIE
@2190472/1
ctcgagcgacgaatcacatgaaagggggaggggggagggtcattcaatgt
+2190472/1
CCCFFDFFHGFHHIJJJJJJJJJIIJIIBFHGHFDBBBD8CDDEDDDDDD
@2190577/1
gggaatctgattgtgctgttgtggaactgcttcacctgtggccggcggca
+2190577/1
CCCFFFFFHHHHHIJJJJIJJJJJJJJJJJJJJJJJJJJJJJJJJJJHFD
@2191435/1
gaggaagtaggtgctgggcctcttgtatgcgaaggtgttgaggcgcttgt
+2191435/1
@@@DFFFDFHFHHIGIIFEIJIJJJJIJJIIIHHG?FDFGHHGGJJJIGD
@6369989/1
cgaacattctatgcttataccattaatctccgcaactatttgacggattt
+6369989/1
@@?DDDDDDFFD<:EBBF<FHHEFCHIBHDCG:EEGCFFCGCGFHG@D@F
@6370124/1
gaaggtgttgaggcgcttgtggtggtgcacgcgcttgggcagagggaatc
+6370124/1
CCCFFDDFHHHHHJIJJJJGHJIJJHGHIJJIIIGGIIJJJHHEGFBBBC
@6370190/1
ttattgttatgtcgatgtcgaacccaaaaatgtaattaactttttttttg
+6370190/1
CCCFFFFFGHHHHJJJJIJJJJJJJJJJJJJJJJJIJJIJJJJJJJJJJF
@836683/1
gttctcagcatggtaagaaggtggcg
+836683/1
1:?;D;D8<DFF82<<C<<AC<C13@
@4272511/1
ctcatcttgtatagaggaggcttgggctcgctctccgaagggagcttgcg
+4272511/1
CCCFFFFFHHHHHJJJJJJJJJJIIJJJJIJJJJJJJJIIJJIJJJJJJJ
@2193499/1
cctcaatctgcaccagttcatatttgggcacagttcctcgacgagcaagt
+2193499/1
@@@FFADDHFHHFGGHIIGHIGGIIJJBGDFHIFGIIIFHGDGIIGIDE=
@1533345/1
gttcaccaagctagtggcgttgatgtcgcaagatagtgagacattcactt
+1533345/1
@@?DDDDDHHHDDF<CGHIDFDHGECFHHGIGIBDB9BBFBFIDFFHIEF
@144877/1
cactattctaggattgtgtaggtaatattattaaacgaagaacatgcggc
+144877/1
@CCFFFFFHHHF?FHIIIHHIJEDHBHIIJJHJIJIIJJJIIJIJCGGEH
@6371487/1
cactgatttgcaataatattacagtcaatttaccttggaaactgtgttac
+6371487/1
@??BBDDD>FADFHBEGGIIGHHAFDH@HIIAAFHIDCHICGIIHIFDDG
@4273569/1
gatggagtgagcacgggctctgtgcctggctcccatgtcacggtagcact
+4273569/1
@<@DADDDBAFHDHGHIIGIJJIJEIGDBFGIC?FCEHIIGGIDCFG@CG
@6371815/1
ctgtacgttcaaacgtatcacacattttctggtcaccttccatgcaaaat
+6371815/1
@@@ADDDDHDA?<E<CGH;DHGGIEHEHH<EHHGCB<DCAAAB@0??DFE
@1534394/1
cacaaattccaacccttgcgtttcaaaacaattcattttaggttcaagtt
+1534394/1
@@@FFFDFFFHDFI<GFHGDHEDGCEGGGIIIIDFHGFHIIIDFHC9DDC
@4273945/1
ctggtcaccttccatgcaaaatcttatcatgcaaattgttacatttatat
+4273945/1
B@@FFFFFGGFHHJJJJJJIJGIIJJJJJJJIIJHJJJEFGHEIIJJJIJ
@6372626/1
tagcactgagtgacggcacctccgacactgaggtcacggtactcgcggta
+6372626/1
CCCFFFFFHHHGFHIG>GGGHEHIHIIIIIIIIBFFIIIGHIIGIIHG9?
@146294/1
ccacaatctggtctggagagaagatcctcatcttgtatagaggaggcttg
+146294/1
@@@DDFFADFBHGGGBBEDHGDEGHCHIGIIBFHIIIEGHIBEGIFHDH<
@4275151/1
ccacaatctggtctggagagaagatcctcatcttgtatagaggaggcttg
+4275151/1
CCCFFFFFHHHHHIJJIIGIGIIIGIJJIIIJIJJJJJIJGIIIIJJJJF
@5639956/1
ggcaacgaccaatcatggacttttcttcaatatccacataagtaacttca
+5639956/1
@@@FFDDDFHHBHIIIIFAFGHIG<FHIEGGGGGEIICEFHD?FGIIIHI
@4275385/1
gtggtgcacgcgcttgggcagagggaatctgattgtgctgttgtggaact
+4275385/1
@B@FDDFFHHHHHJJJJJJJIIJIDFHIJJJIJJGHIJIJJJJHIJIIJI
@7672295/1
ggcgcttgtggtggtgcacgcgcttgggcagagggaatctgattgtgctg
+7672295/1
@@CFDDFFFHG:ADCFEFHH>EAHEHDG>DHIIIGEGI@FHF>CEDGHIE
@6373199/1
ttgtggaactgcttcacctgtggccggcggcac
+6373199/1
;?<BD?AD8<D<CDFEEGIF<:3ABG>80?AF@
@147031/1
gagtgacggcacctccgacactgaggtcacggtactcgcggtacatgttg
+147031/1
BCCDFFFFHHHHHJJJJJJJJJJJJJIJJJJJHIJJJIJJJEHHFFFFFF
@147075/1
ccagaatctagacatgcacagctcttgcagccatccaacaggattgccca
+147075/1
?@@DBDBDDFHGFGJJIIJEIIJJJGHJEEHIICHIHIGHGGDEHIE<D?
@5640490/1
acggcacctccgacactgaggtcacggtactcgcggtacatgttgtgtac
+5640490/1
CCCFFFFFHHHHHJJJJJJJJHIIJJJHIJJJIJJJHIIJJJJJJHHHHH
@7672701/1
cacagttccagtctcaggcacattgccat
+7672701/1
CCCFFFFFHHHHHJJJJJJJJJJJJJIJJ
@1536134/1
cggctcgctacgatagtcactgttaccaacaagtatcctttgtatcagtc
+1536134/1
CCCFFFFFHHHHGIJHHIJIIIJIIIJIIIIJJHGHGJJIJGFFHHIJJG
@1536238/1
cccaactgtcctccggtactaacgatcaaatcgatcatgggtccataatc
+1536238/1
BCCFFFFFHHHHHJGGEFHIIJJIIIIFGHG@BFHIIIIIIFDHIIEIJG
@6374060/1
ctggagagaagatcctcatcttgtatagaggagg
+6374060/1
@@@DDDDDHAD;FEBHIFIIFG@ABHA<FHCGI6
@4928676/1
cacggcgtcacgacacagtccttgtaattctctggtgtgacatttataaa
+4928676/1
@@@DD:@DHFDDDDGGGIDBDBGIIGG@BFFGFFHF9?FDBGIIDHHEFF
@2920527/1
ctggagctcctgctggagatgtgggtgtagctttaaggggatctgctgtc
+2920527/1
CCCFFFFFHHHHHJJJGHGIJHIJJFGGHIJJJJJJJIJJIJJJJJJJJI
@7023127/1
tacaaagcaaaggtcgggcagttcgtcaacaagacattactagctgagaa
+7023127/1
CCCFFFFFHHHHHHIJIJJJJIJJJJJJJJJJJJJJJJJJJJIJJJJJJJ
@7023309/1
tgtaccacgcctgggatgccacccggcaccactcccgggtgaggatgcac
+7023309/1
BC@FFFDFDGHHHJJJJIGGHIJJJJJJJJJJGIJJJJJHGHIJJIHHHH
@4930024/1
cctcgagcgacgaatcacatgaaagggggaggggggagggtcattcaatg
+4930024/1
CCCFFFFFHHHHHGIJJJJIJEIIJJJJJGJJIHFDDDDD<CDDEEEEED
@2921472/1
cagttctcgattatcgaatttttcgccat
+2921472/1
?;8BDD;:22<:AE@?AE:F:F:FFEAE1
@4930429/1
cgcctattaacattatcatcgttctcagcatggtaagaaggtggcggcca
+4930429/1
CCCFFFFFHHHHHJJJJJJJJIJJJJJJJJJJJHIJJJJJJHJJJJJJJJ
@2921668/1
gttatcaagtggcttggtaggatccaagttgaaatctttgatcatggcat
+2921668/1
CCCFFFFFHHHHHJJEHFGHIGGIIJJIHHGGIJGGIJJIFGGIDGIIHH
@7024538/1
gaaaagaatcacaagtaagatactgcaaacatgccagttataaagcatag
+7024538/1
CCCFFFFFHHGHHJJHHIJJJJJGIJIJJIJJJJJIJJJJJJJJJIGHJH
@2921939/1
cccacatcaggatgtgaattttaatgttattattacagcatacataataa
+2921939/1
@@@DDDDDHDHCDBAA<:CIHI@GHGAF9AC<CHEH@?BCC?C??:1?F?
@837470/1
gaaggtgttgaggcgcttgtggtggtgcacgcgcttgggcagagggaatc
+837470/1
@?@DFBBAFDHHHIIIIIIHII;FHDDDHCEGHIIGBAHGEHCEEEBFCE
@837471/1
acggcacctccgacactgaggtcacggtactcgcggtacatgttgtgtac
+837471/1
CCCFFFFFHGFHDGIJJIJJJGGJIHGBDHIJGIGFGGIIIJEAHEHA?C
@2922598/1
gtcgagtagagccttagctgcggaatgcttagcttccttcttagagcgtc
+2922598/1
CCCFFFFFHHHHHJJJJJJJJIJJJJJJJJJJJJJJJJJJJJJJIJJJIJ
@838106/1
cgggaattttgtttggtatctgataccgacacatggtagg
+838106/1
@CCFDDDDHGHC:ECFEEFDFEFHII9EHAHIIIIG:BFH
@838511/1
gccctcaatctgcaccagttcatatttgggcacagttcctcgacgagcaa
+838511/1
CCCFFFFFHHHHHJJJIJIIJJJIJJJJJJJJJJJGIJJJJJIJJJJJJJ
@2194121/1
cacgcgcttgggcagagggaatctgattgtgctgttgtggaactgcttca
+2194121/1
CCCFFFFFHHHHHJJIJIJJJJJJJJJJJIJJJJJJJIJJJJJJJJJJJJ
@840071/1
gtgggtgtagctttaaggggatctgctgtctgtggagctg
+840071/1
@:?D=D<:?DCAFAFH<<C6:CCHGBEHIII9D>9C=CG;
@2194703/1
gctgtgacttgtagtcaaggtggagattttactatctttcaagtcggcat
+2194703/1
@@CFDFDDHHHHHIHIIIJJCFHHIHIJJJJJJJJJJJJJJIIJIJJJGG
@6374702/1
atcaatttatcttcaaatgacgacaccacagttccagtctcaggcacatt
+6374702/1
CCCFFFFFHHHHHJIJJJIIJJJJJJJJIIJHIJIIJGIJJIJJJJJJIJ
@6374721/1
gtgttgaggcgcttgtggtggtgcacgcgcttgggcagagggaatctgat
+6374721/1
B@BDDDFFHFHHHIJHGJHJIFHIJJJIIJJJIJIIJJGJHHHHFFFFFF
@7028402/1
ccacatctcatttttgaagagatcccgcgagatcgggaactatgtggtta
+7028402/1
CC@FDDFFGBHABGGIFIHGHGEGIJJJJHGGFHHIGIIGGIIIFFGHHG
@5641645/1
cgatgttttacaagggcaggttgaactcacaccattcaatttaaaagaaa
+5641645/1
CCCFFFFFHHHHHIJJJJJJHHIEIJIJJJJJJJJJJJJGIJJJJJIIIJ
@5641791/1
accaccttcaatcctttaacgaatgcagcgaaatagtcacacccacgttg
+5641791/1
??;B:?D3ACD?A;FFEFEF?DFIFF>@DGF01?DDDD?@?DBF6?A=2C
@2196077/1
atctgattgtgctgttgtggaactgcttcacctgtggccggcggcacgca
+2196077/1
@@@FFDFBFCBDFEHIGIIAIEHGEFGHHGEHIFEHIF@DHIFGHDB<>B
@149528/1
gcactgagtgacggcacctccgacactgaggtcacgg
+149528/1
CC@FFDDDFHHHHIDGIIIGGIIFHHEHEGGIGDCHG
@5643312/1
agcagcttcatccagaggcaagcgctccaagttgcttggaggcttgggcc
+5643312/1
CCCFFFFFHHHHHIGIIIGDAFHIJJJIJJIIJJIGIGJJJJJIJEGECG
@4930937/1
gggtaagacacggatcgcatacaccgtgaatataagtggcaaaggtagta
+4930937/1
BCCFFFFFHHHHHJJJJJJJJJJJJJIJJJJJJJJJIIJJJJJJJBFHGI
@4277494/1
gtggattttaatgttattattacagcatacataataaaattagaggaagt
+4277494/1
@@?B=BDBF?ADHAFHIGGEDHFH9CFHGF9AHHG?F@FAHDGHE>HI>?
@5644069/1
gttgaactcacaccattcaatttaaaagaaactgggtgcgtgcaggatcc
+5644069/1
CCCFFFFFHHHHHJJJJJJJJJJJJJJJJJJJJJJJIIJJIJJJJJJJJJ
@4277829/1
ccacaatctggtctggagagaagatcctcatctt
+4277829/1
@@@FFDDEH?FCFDGE4CABGHICHE>E>ACBFE
@4931798/1
ctctcaggcaggcaagatgggcatagtaggtaggcgtagggtaagacacg
+4931798/1
CCCFFFFFHHHHGJJIJJJJJIGHIJIIJJHIJJJJHIIIJFHIJIJJJJ
@4277908/1
ccaaatttcaaccaaatccgtcaaatagttgcggagattaatggtataag
+4277908/1
CCCFFFFFHHHHHJJJJJJJJJJJJJJJJIJJJJIJHJJJJJJJIJJJJJ
@4277932/1
gtgcctggctcccatgtcacggtagcactgagtgacggcacctccgacac
+4277932/1
=@<DD?;??:CFDHIGHBF?C@FGG@FGCGE9D?DG;DBAFGAFGHAE@A
@5644611/1
ccagttcatacttgggcacagttcctcgacgagcaagtagttcttgaagc
+5644611/1
CCCFFFFFHHHHHJJJJJJJJJJJJJJJJJJIJJJJJJIJIIJJJJIIJI
@4932307/1
cttcaacttgggctagcagggaattggtagcaacttgaatgtgagttttt
+4932307/1
@CCFFFFFHDADFHHGIJJIGHEHIHJBGHGJJIJJIGHIIHIGGBFHII
@4932503/1
ccacaatctggtctggggaaaagatcctcatcttgtatagaggaggcttg
+4932503/1
CCCFFFFFGHHDHIJJJJIIJJJJJJJIJJJJJJJHJJJJJJJJJIJJJE
@4932549/1
gcaagaagtaccagaaacgggacttagccacaatctggtctggagagaag
+4932549/1
CCCFFFFFDHHHHJJJJJJJJJJJJJJJJIJJJJJJJJIJJJJJJJJJJJ
@4278710/1
ctcatcttgtatagaggaggcttgggctcgctctccgaagggagcttgcg
+4278710/1
CCCFFFFFHHHHHJJJJHIJJJJIIJIJJJJJJJJJJIJJJJGHIJJJII
@6379334/1
gccgtttctgagattagcgcgcacagacgaacagacaaacagacaaacag
+6379334/1
CCCFFFFFHHHHHJJJJJJJJJJJJJJJJJJJJJJJJJJJJJJJJHHHHF
@5646336/1
acgagatatggtgtgtctatattaccatttcgtacaaacatgttaagtaa
+5646336/1
CCCFFFFFHHHHHIJJJJJJJJJJJGIJJJJJJJJJJJJJJJIJJJJGIJ
@6379773/1
gtgtacacctgagcgagactcataacgcagccagatgccaaagttcttga
+6379773/1
BBCDFFFFHHHHHJJJJJJJJJJJJJJJJJJJJJJJJJJJJJJGIIJJJJ
@1540834/1
ctcgtgttcttcaatgggttgacgttgaaaccaacaacgaaatcgtgttt
+1540834/1
?@@DDDFFHHHHHGIIIIEFGHIJHIJIJJIGIIIIGGGGIJHIJHIJIJ
@4280897/1
ccacaatatattcgtgaaaaccgcatccaactcggatcagccgtttctga
+4280897/1
CCCFFFFFHHHHHJHJJIJJJJJJJJJJJJJJJJJJJJJJJJIIJJJJJI
@7676445/1
gtttattttgtttttctctgtgatct
+7676445/1
CCCFFFFFHHHHHJJJJJJJJJJJJJ
@1541216/1
gtcacggtagcactgagtgacggcacctccgacactgaggtcacggtact
+1541216/1
@@@DDDDB?FHHAFABGHCEBGADHHI@GIIGBHIDGIIB8CCCHG@@AC
@1541382/1
cacagttccagtctcaggcacattgccattagtagactgatcagccggag
+1541382/1
CCCFFFFFHHHHHJJJJJJJJJJJJJJJJJJJIHIIJJJJJJJJIJJJIJ
@1541485/1
gttgaggcgcttgtggtggtgcacg
+1541485/1
@?@BDB>BD?@DBF>=CB=GEGA<F
@5647554/1
ggcagtgctggggactccgggcgcagcaccagtcgtgctcgcagccgcgg
+5647554/1
?@@DD=ADFHDDAGBGEA@@EGGIIIDIHII?GGH;FFCCGHB=6B8A>B
@5647565/1
gcctgttttggtagcggcggcgcggtccgtgaggagcatgctcgccatca
+5647565/1
C@@FFFFFGGDHHIIIDGIJ8B66><>@6?@@BBD@<A>C@@CDDDBDD@
@7677122/1
cagtgtttcaaggcaacatataagttcttttagatatcatacacttctag
+7677122/1
@B@DDDFFHHHFHJJJJJJJJGGJIGJJIJJJJIJIJJJJJJJJJJJJJJ
@1541637/1
gaggaagtaggtgctgggcctcttgtatgcgaaggtgttgaggcgcttgt
+1541637/1
??@FFFDDFHGHHGJJIIEIJJIJJHIJIIJEGGGDGIGIIGIGGIIJC=
@149777/1
ggaagtaggtgctgggcctcttgtatgcgaaggtgttgaggcgcttgtgg
+149777/1
CCCFFFFFHFHHHJJJIJJJJJJJJJJJJJJJJGHHIJJJJJJJJJJIJI
@149898/1
cggtagcactgagtgacggcacctccgacactgagg
+149898/1
1?@BD<BDHDHAB::AE?<ECDC@F=00?@D@>0?6
@7677570/1
gacggcacctccgacactgaggtcacggtactcgcggtacatgttgtgta
+7677570/1
CCCFFFFFGHHHHJJJJJJIJJGIJJJJH2DGIJJJJHJJJHHHHHHFFF
@150143/1
cacggtagcactgagtgacggcacctccgacactgaggtcacgg
+150143/1
@@<DDADDFHDB3CAEGGCH:@AGE>GF:@B6@3DD>=BCFB@F
@3574630/1
gaagagattccatttcccgtttagcagcttcatccagaggcaagcgctcc
+3574630/1
CCCFFFFFHHHHHJJJJJJJJIJJJJJJJJJJJJJJJJJIJJJJJJJJJJ
@151021/1
gtgctgttgtggaactgcttcacctgtggc
+151021/1
@@?DADDA<FHDFGGC3?FBBHC?EEC??3
@2925234/1
gcgtgatgaggttcaccaagctagtggcgttgatgtcgcaagatagtgag
+2925234/1
@@@DDFFDBFFFHIJIGGIJJIIIIGGIJHIICFEIJIGEAHGIIGIGCG
@2925394/1
ctgggatgccacccggcaccactcccgggtgaggatgcactacatttccg
+2925394/1
CCCFFFFFHHHHHJJJJJIJJJIJJJJJJGHIJJJJIJJJJJJJJJJJJI
@841493/1
tgtagctttaaggggatctgctgtctgtggagctgatgcttgctgggcct
+841493/1
CCCFFFFFHHHHHIJJJJJJJJJIJJJJJJJJJJJJJJJJJJJJJJJJJJ
@842063/1
cggcacctccgacactgaggtcacggtactcgcgg
+842063/1
@@?DDDDDHDH?FEGBHFHI??CDCF::?BB?FGE
@842153/1
caccacagttccagtctcaggcacattgccattagtagactgatcagccg
+842153/1
CCCFFFFFDHFHGJHIGIJIJJJJJHIIJJIIIGI?EFGHIIJJIJJIIJ
@842306/1
ttacacttaactgtaccgctgcttctatgtattataaaaactaattgtat
+842306/1
CCCFFFFFHHHHHJJJJJJJJJJJJJJJJJJJJJJJJJJJJJJJJJJIJJ
@843119/1
caattatgtaataactgggtattcagttcttaagatacatcaataaaaca
+843119/1
CCCFFFFFHHHHGJJJJJJFHIJJJJIJJIJJIJJJJIJJIJJJIIIIJI
@7030814/1
cttgtggtggtgcacgcgcttgggcagagggaatctgattgtgctgttgt
+7030814/1
CCCFFFDD;DD7DHAGIIIIHGGGIIEGBDEDCFGGIAGHE@FGGGFGA=
@843823/1
gtgacggcacctccgacactgaggtcacggtactcgcggtacatgttgtg
+843823/1
@@7:DDDDFD?F>GHFIADHI@HCBFB>GHFDFDBCGGGAAEAEACEE;=
@7032196/1
ctgacacctcacccagggcgggatatggaattttaatttatgcccccttt
+7032196/1
CCCFFFFFHHHHHJJJJJJJJJHIJJJJJJJHHHHHHHFFFFFFEDDDDD
@2198715/1
gtattgatgggtcagcatgtcgcatagaatctgactggtcattacaatta
+2198715/1
BBBFFFFFHHHFHIJJJJJJJJJJJJJJJJIJJJJJJJHIJJJJJJJJJJ
@2198754/1
ctgttgtggaactgcttcacctgtggccggcggcacgcagacgccttgat
+2198754/1
CCCFFFFFFHHHHJJJJJJJJJJJJJJJJJJJJJJHHFFFDEDDDDDDDD
@7033192/1
tgttgttaagaggtgttacctgcaacttggccaggttagggccaac
+7033192/1
CC@FFFFFHHHHHFHIJJJJJJJJJJJJJJJJIJJHHJJJJJJJJJ
@5649303/1
cgcaagaagtaccagaaacgggacttagccacaatctggtctggagagaa
+5649303/1
@BCFFFFFHDHHGJIIIIGGIJGIJJJJIJJIGIJJJJGDGGIIFHGEFH
@6382755/1
cagcagagtgcacacaatggtgaactggcgttcatgcggcaaacgcctat
+6382755/1
CCCFFFFFCFHGHJJGJJJJEHIJJJJJJJJJJJJJJJIJJIJIJJJJJJ
@5649749/1
ctctcaggcaggcaagatgggcgtagtaggtaggcgtagggtaagacacg
+5649749/1
CCCFFFFFHHHHHIJJIJJJJJJHJIGHJJHIJJJJHIIJJFHIJJJJJJ
@1543501/1
gacgatttcaccagtggtcttcttgaacttcttcaattgacgcaagaagt
+1543501/1
CCCFFDFFDHHHHIFHIHHJJJJGIIIIJJIIIIIGIJJJGIJJIJJJJ9
@5649767/1
ccacaatctggtctggagagaagatcctcatcttgtatagaggaggcttg
+5649767/1
CCCFFFFFHHHHHIJJGIIJIJJJIJJJJJJJJJJHIIIJIJIJJJJJJ@
@4281785/1
gtcctgcagagcttgccacatcttgtaagcagcctgacgcttagcaagtt
+4281785/1
CCCFFFFFHHHHHJJJJJJJJJJJJJJJJJJJJJJJJJJJJJJJJJJJFH
@1543855/1
ctggagagaagatcctcatcttgtatagaggaggcttgggctcgctctcc
+1543855/1
CCCFFFFFHHHHHJJJJJJIHIJHHJJJJJJJJJJIIHHJHGHIIHIHIJ
@4282056/1
gtcacggtagcactgagtgacggcacctccgacactgaggtcacggtact
+4282056/1
@BCFFFFDHHGHHJJJJFHIJIJJJJJJIJJJJJJJJJJJGHIJJJIGHH
@2201268/1
caccagtggtcttcttgaacttcttcaattgacgcaagaagtaccagaaa
+2201268/1
CC@FFFFFHDHDHIJIGHGCIIIEHIDDHIIJEGIDHIJIJGGGIHIIJI
@154394/1
ccacaatctggtctggagagaagatcctcatcttgtatagaggaggcttg
+154394/1
CCCFFFFDHHHHGJJIHHFHGGIJJIIIIIJIIJIHIJJJJGGIIIIIID
@154642/1
ggagagaagatcctcatcttgtatagaggaggcttgggctcgctctccga
+154642/1
CCCFFFFFHHHHHJJJJJJJJJJJJJJJJIJJJJJEHIGIIIIGIIJJEF
@4282772/1
catcaagcaaactctggtgccttgggaagcctttgtgcgccacatcaatg
+4282772/1
CCCFFFFFHHHHHJJJJIJJJJJJJJJIJJJJJJJIJIJJJJJJJJJJJJ
@5650893/1
ctccaaagcattctgggctgcagatgactgtgcatccttgctagtaagtc
+5650893/1
CCCFFFFFHHHHHJJJJJJJJJJIJJJJJJIIJJIJJIJJJJIJIGIJII
@5650967/1
cacttatcgagaaaggctataaaacatcactttcagataaataagagcca
+5650967/1
@CCDDFFFDBFHFIGGGIGHGHIGIEHHGJIIGGGIEHIJCIGJGIJ>BB
@1544821/1
gtttgtttcatgtcaatcggttcataaataaaaaagttatgtcaaattaa
+1544821/1
CCCFFDFFHHHHHJIJJJJJHHIJJJJFIIIJJIIJHIIGIJIIIIJJII
@5651472/1
gtgcagtaggaaccacagtcgttggcgtcgattgcggtatcggcgtcgct
+5651472/1
CCCFFFFFHHHHHJJJJJJJJJJJJJJJJJJJJJJJJJJJJJJJHHFDDD
@4283892/1
taggtgctgggcctcttgtatgcgaaggtgttgaggcgcttgtggtggtg
+4283892/1
B@CFDFFFHHHGHJJJJJHJJIJJGHIJ?FFHIJJJJJJIJJJJJHIJHI
@6385312/1
ggtcattacactccaatctatatcgtaaccattgtcttctttgacgggca
+6385312/1
@C@FFFFFGBFHGIJFHIGGHGIGGGFGGIJJIJGGGEHJIGHCGIGGIB
@4936192/1
gctgggcctcttgtatgcgaaggtgttgaggcgcttgtggtggtgcacgc
+4936192/1
CCCFFFFDHGGFHHGHIJIGHIICFHEGFGIJIIIJJJJJFGHBCGIIIH
@4936330/1
cccgacagacgttgtcctgtctacacgtctttaatttgaaaatttgtcgg
+4936330/1
=<@?DDDD?B?2AAAB<E>9A?EFF9BD8DF?@FF>GFEFCGFE<D?@DA
@4936354/1
tgatctctttgcggccttcaaactgaacctaggtaatccctttatttctt
+4936354/1
CCCFFFFFHHHGHJJJJJIIJJJJJGGIIJJJJGHJJJJJJJJIJJJJJJ
@7679730/1
catcagtttggagttcacctttagaagta
+7679730/1
@@@FBDADFDFHHHIIIIIFHG@HEHGII
@4284354/1
tctggagagaagatcctcatcttgtatagaggaggcttgggct
+4284354/1
?@@?DF>DFB?C?FBFFDCHHGCH?AEHIHE9;??DDEGEFG@
@5652431/1
ccaatcctttactcgaatagtcttttctaacttgaacagtgcgatgtttt
+5652431/1
@<@BBDDDBDHBABBGGGICFGHHBHBHII@HEG3EFBE?CFD0?GBDFF
@6386009/1
gaggcgcttgtggtggtgcacgcgcttgggcagagggaatctgattgtgc
+6386009/1
CCCFFFFFHHHHHHIJGHIJJJJJJJIJJJJJJJJJJJJHHHHHHFFEFF
@7680252/1
cgtctttaatttgaaaatttgtcggatccaatgtaaaacattccaaaatc
+7680252/1
@@BFFFFFHHHGHGIJJJGJJJIJGIHIJEGIIJJJJEFIIGGJJJIJJG
@7680535/1
ggatggagtgagcacgggctctgtgc
+7680535/1
8:;DDD3B=CFFB<??FBADE3:?FE
@4285070/1
ggagagaagatcctcatcttgtatagaggaggcttgggctcgctctccga
+4285070/1
@@@DDDDDHFAHD@FGHDI@HAEHHHIGIIIIIGH@FE>GHIIFIGFGIG
@4285461/1
ctctgttgcgaatatatgaagcgtgagacaatgcctccaataagaatgag
+4285461/1
CCCFFDFFHGHGHIIGGHEHGGHCEGIIIIGII@HGGGHGGIIIGGGDEG
@1547336/1
ctcataacgcagccagatgccaaagttcttgatcttcactgggctcttct
+1547336/1
CCCFFFFFHHHHHJJJJJJJJJJJJHIJJJJJJJIJJJJJJJIJJJJIJJ
@5653638/1
cttgttattgctttatgattggttgcatattatggcaacatacacatttg
+5653638/1
<?@DDD<DD<=DBH<E><A@CCI==F:CHIEDE49C@@GEBEHAFBFH><
@3578144/1
cttggtacaaagcaaaggtcgggcagttcgtcaacaagacattactagct
+3578144/1
CCCFFDDFGFHHGJGGIFJJJJJJJIJJHIIJJJJIGJJJEIJJJJIIJJ
@3578396/1
aaacgattgcatctgtgaggggcgtcgggt
+3578396/1
@<?DB?DDBD?DBFFAF<A;AFCFIEHA0.
@4938930/1
tgaggcgcttgtggtggtgcacgcgcttgggcagagggaatctgattgtg
+4938930/1
@@@ADBD6FFBFHHHCGHCCIBIIGGGIBCGGCGHHGHIHFFCHDEEDED
@2930049/1
ggctttttccagatccactcttgctccatggtccaggagcagcagcgtgc
+2930049/1
CCCFFFFFHHHHHJJJJJJJJJJJJJJJJJJIIJJJJJJJJJJJJJJHIG
@2930384/1
gccctttaaaaaaagctcgatctcaatttaaagataagatctgcgacctc
+2930384/1
@@?DDDDDHHHFAA?ACGG@GDGHIGDCDEIEHIGIICHGDCHHIBHFFF
@4939524/1
gtgacggcacctccgacactgaggtcacggtactcgcggtacatgttgtg
+4939524/1
CCCFFFFDHHHHHJJIJJJJJJJJHIJJJJGHIJJJJJJHHHHHHFFFFF
@3580086/1
ataagtaacttcaaatgattgctcagatgcaatttcttgcaagaattgca
+3580086/1
@@@DDDDDHBHD?CFB@FH@H@AEGIGEEEHHGEBHEFBEEHIEHIIIGG
@3580404/1
ccagttcatatttgggcacagttcctcgacgagcaagtagttcttgaagc
+3580404/1
CCCFFFFFHHHGHJJJJJJIIIJJGJJJIJJJJJJJJIIJGIJJJJGIGI
@845033/1
aataaaattagaggaagtaggtgctgggcctcttgtatgcgaaggtgttg
+845033/1
@?@BDDFBHBFAFHEHGHFBBAAEDHBHGBHFGGI?FEFHHBDDF9?FHI
@2931499/1
catcgacataacaataacccctgctat
+2931499/1
?;;DD2=1<C<CD>:<AE9::8AB9EE
@845330/1
aataaaattagaggaagtaggtgctgggcctcttgtatgcgaaggtgttg
+845330/1
CCCFFFFFHHHHHJJJJJHHIHIJJJJJJJJJJJJJJJJJJJJJJDGGHI
@845373/1
agcacttggttcatcttttgaagattctgatattgatagttttttcattc
+845373/1
@@@FFDFFGHHDDGHIIIIHGHH<FHEGHEHIIIGAGIEEDEEHHICHHI
@846356/1
gcagagggaatctgattgtgctgttgtggaactgcttcacctgtggccgg
+846356/1
@@@FDDFFDHHHHIJJIIFHHHIIIJFHEGIIIJIIJJIJGIHHIJGHHI
@7681707/1
cttatatttaaatcaatcgcgtcctattttagttaattagtaatgtgcat
+7681707/1
CCCFFFFFHHHHHJJJJJJJJJJJJJJJJIHIHIIIJJJJJJJJJIIJJJ
@7035935/1
ctcacgatcgattactactgctttcccaaagacaggacaagcgtgaattt
+7035935/1
@CCFFFDFHHFFHJIJGIJJIJJJJGIIJJJFJIGIHIGIIGIIJGFEEH
@7036122/1
ctggagagaagatcctcatcttgtatagaggaggcttgggctcgctctcc
+7036122/1
CCCFFDADHHHAHGIJJGIJJIJHIIIGCCEHIIIGIB@CBBDGIJGGIJ
@7682438/1
gtgcacttagcttcgggttggacgacaaaaactgatataagtaaatctgg
+7682438/1
@@CFBDBDFAFHHGGGI:FFAGHGHI1:BFGGFICG?F<FFHFHHIGGGG
@155851/1
ctttggacgtcttccgctttcatcatctataggattgtttatcctgtcaa
+155851/1
@@@BDD>;@F@>BCDGC?EGHIEEEHEEGEG@HDFHHBBGIIIIEIDGHE
@7036329/1
ctggagagaagatcctcatcttgtatagaggaggcttgggctcgctctcc
+7036329/1
CCCFFFFFHHHHHJJJJJJJJJJHJJJJJJJIIJIJJEHIIJIJIJIBFH
@6386659/1
ctgcagatgactgtgcatccttgctagtaagtcctgagccatagcaaaca
+6386659/1
@?@=?D?DHBHHH@FHII?EHHIIEGGBHCHHHFFGD@GEGGGHBIIBFG
@156922/1
cagaaatttcgcacgctcgactaacattacctcgaaggcgcggcgtgcgg
+156922/1
CCCFFFFFHHHHHJJJJJJJJJJJJJJJJJJJJJJJJJJJJJJFDBDDDD
@7683726/1
taagagttcaatggggaagtaaatgcatcagtccttatttccgacccaca
+7683726/1
CCCFFFFFHHHHHJJJJJJIJJJJJIHIJ2<EHIJJJJJJJJJJJJJJJJ
@4940300/1
gtgattatctaggacgtcttcttgaatccacattggtgtgataaccgtga
+4940300/1
<??D=DDDDDDD?E3E88ACDFIE4F4?A>@EEEF<DBDB>B?D?00?B;
@3582906/1
gggaatctgattgtgctgttgtggaactgcttcacctgtggccggcggca
+3582906/1
CCCFFFFFHHHHHJJJJJIJJIJJJJJJJJJJJJJJJJJJJJJJJJJHFC
@5654649/1
atggcaaagagacgaagcgcgcgttctcatgtaatttttaatgttttcca
+5654649/1
CCCFFFFFHHHHHJIJJJJJJJJHIJJJJJJJJIIJJJJJJJJHIJJIHH
@4940561/1
gtcaaatagttgcggagattaatggtataagcatagaatgttcgacgtga
+4940561/1
CCCFFFFFHHHHHJJHIHIIJJJJJIIIJJJJJJJIJIJJHIJJJJJJJJ
@4285791/1
gtggattttaatgttattattacagcatacataataaaattagaggaagt
+4285791/1
@@@DDDDFHGDHHGHGGIGIIIEIJIGGIGGIIHHFGHIJIJJBIJHHJ?
@4286285/1
tcctcatcttgtatagaggaggcttgggctcgctctccgaagggagcttg
+4286285/1
CC@DFFF?FBFFBFGGGEACFEGHII?F@FFAGGIIIB:6?AFH65;6=D
@4286585/1
ctggagagaagatcctcatcttgtatagaggaggcttgggctcgctctcc
+4286585/1
CCCFFFFFHHHHHJJJJJJJJJJEHJJJJJJJJJJIJIJJIIJJIIJIJJ
@1549049/1
attttgatgaaattttttgtgtgtgttcaaggggatctgagaatggttta
+1549049/1
@@@DFFFDHGHDHIIIIIDCCHG?BFHGEBGDED>FHGHIIIEHGGBFGC
@1549255/1
cttcacctgtggccggcggcacgcagacgccttgatgacctccactttga
+1549255/1
CCCFFFFFHHHFHJJIIDHIIIJJIIHIFHFFFECEDEEEDDDDDDDDDD
@3584922/1
gccagatgccaaagttcttgatcttcactgggctcttctctgggatttcc
+3584922/1
CCCFFFFFHHHHHJJJJJJJJJJJJJJJJJJJJJJJJJJJJJJJGIJJJJ
@2202235/1
ctttggagtttgtatacttaattcgatgttatacatatagcatttcggat
+2202235/1
CCCFFFFFHHHHHJJJJJJJJJJJJJJJJJJJJJJJJJJJJJJJJJJJHJ
@3585088/1
gtcggatccaatgtaaaacattccaaaatcaacaactactaataaattaa
+3585088/1
@?@D<DDFBFFBBEFFGGFHHIDFHIIGHGIIGD=GGIIEGGGGHHGGII
@3585229/1
ccgttacagatgaactcccgtcgatgaccagcagaaggcgtgttaccgac
+3585229/1
CCCFFFFFHHHHHIJJJJJJJJJJJJJJJJJJJJJJJJIJJIIJJJJJJJ
@3585287/1
actgagtgacggcacctccgacactgaggtcacggtactcgcggtacatg
+3585287/1
CCCFFFDFHHHGHJJJJJJJJJJJJJIJJGIJJJJHIJJJJJJHHFFFFF
@4941779/1
gccagatgccaaagttcttgatcttcactgggctcttctctgggatttcc
+4941779/1
CCCFFFFFHHHGH?FHIIHHHDDIJIGIIIIJIJJIIJJJIJJJGIIJIJ
@4287884/1
ctgtctgtcactaacattttctttttctagtttcaaatgacgataaaata
+4287884/1
CCCFFFFFHHHHHJJIJJJJJJJJJJJJJJIJJJJJJJJJJJJJJJJJJJ
@4941839/1
gctgggcctcttgtatgcgaaggtgttgaggcgcttgtggtggtgcacgc
+4941839/1
CCCFFAAD;C?FFGFFIIIHIIIIIGIIIIIIIIIIIGGGFHGHHIGIIF
@3585799/1
gtggttcttcaacttgggctagcagggaattggtagcaacttgaatgtga
+3585799/1
BB@FFFFFHHHGHJJJJJJJJJJIJJJGGIJJJGIIJJJJJJJHIJJGIG
@4288234/1
cgcaagatagtgagacattcactttttagtcataatcttcagatactcca
+4288234/1
CCCFFFFFHHFHHJGJJJJJJJJJJJJJJJJIJJJJJJJJJJJJJJJJJI
@2202666/1
cacttcacgacgcttcagcagagtgcacacaatggtgaactggcgttcat
+2202666/1
@CCDFFFFHGHHHIJHHIJIHAG:DGHJIJJJJJJBFHJIEFIIJGIIJI
@6389560/1
ctgcagagcttgcaaagcttgcaatgatctttccttcttctctttttttc
+6389560/1
CCCFFFFFHHHHHJJJJJJJJJJHJJFHHIJJJJJJJJJJJJJJJJJJJI
@6389596/1
gccagatgccaaagttcttgatcttcactgggctcttctctggg
+6389596/1
;;?DD?DDBF?FHIAEDGIB<FHEHGFGGHGEGIGA9CDGHGGA
@3586323/1
atcttgtatagaggaggcttgggctcgctctccgaagggagcttgcggcc
+3586323/1
CCCFFFFFHHHHHJJJJJJJHHIJJJIJJJJJJJJJJJJGIIIJJJJHHF
@2203002/1
gtgctgggcctcttgtatgcgaaggtgttgaggcgcttgtggtggtgcac
+2203002/1
CCCFFFFFAFFDHIIIGIIIICDFAGGHIGII@=GGIIIBFG;CF;CEG=
@1550243/1
catcaatttatcttcaaatgacgacaccacag
+1550243/1
@@7DDB:2=D8DF><CFF>ICIAEE@F?EE8?
@3586513/1
gctcgctctccgaagggagcttgcggccgatgacctcatactccttcaac
+3586513/1
@@@FFFFFHHGDDGGHGIGEHIGGJGJGG@GF=@CFDGGGGGHHHHHHFB
@1550432/1
gttgaggcgcttgtggtggtgcacgcgcttgggcagagggaatctgattg
+1550432/1
B@BFFFFFHHHHHHIGHIJJJIJJJJJJJJIJJIJJIEGIHFHHFFFFFF
@4289343/1
cttgggcctgttttggtagcggcggcgcggtccgtgaggagcatgctcgc
+4289343/1
@CCDFDEDFDHHGIGIAFHHGHGGH8ADCDB>=BA115?CBD@CCCD>?B
@847352/1
agcatacataataaaattagaggaagtaggtgctgggcctcttgtatgcg
+847352/1
@C@BDEBDHFDFDBBHGHGIGHGEFHACEFFGECEHGGI??FFHHGGID@
@4289555/1
tctgcatacctgccatgcgctggtaagcgctatggactgctgccaattca
+4289555/1
@@@FFADDF<DHHGGIIEFGHGGAG9CEDHCAG?BFGGG9FEGEHGGIBH
@1550780/1
ctagcacgtagttctcagcttccctgcaaagttaaccatcttgtattcaa
+1550780/1
@@<DBDD?=;A2A:CGFBGFF>FEHEGGFHE?FAGFEDGIFIIFBEFFGE
@1550876/1
gccacaatctggtctggagagaagatcctcatcttgtatagaggaggctt
+1550876/1
C@CFFFFFHGHHHGGHIHIIJJJIJJJHIJJJJJJIJJJIIIIJIJIDHI
@2933002/1
gtagaaaagtgctgtctgtacattgaaaataaaaataaaaaaaatagcag
+2933002/1
@@@DDDDA?ACDBAFFDG:AFHGGHGGGHGIIIICHGGGIEEIE@FGEGC
@7038040/1
ggcagagggaatctgattgtgctgttgtggaactgcttcacctgtggccg
+7038040/1
@@CFFFFFHHHHHID>FFGHEHIJJJGHGGGGIJIJFIIIEIGGGIIIII
@7038203/1
gtgagaagtgtgataatgtcataaagttgacaataatctataattaatta
+7038203/1
CCCFFFFFFFHHHJIIJJJJJJJJIIIJJIJJJJJJJJJIJJJJIJJJJI
@4290449/1
caccagtggtcttcttgaacttcttcaattgacgcaagaagtaccagaaa
+4290449/1
CCCFFFFFHHHHHJJJJIJJJJJJIJIIIIJJJJJIJGIJJ?GIHIJJJJ
@847941/1
gtctgattctgtgatagtgaatacaagatcgtggggtgggcccaccaggc
+847941/1
CCCFFFFFHGHDHGIIJFJIIJJJIHGIJGGFHGBDCGHGIIIEHIGDEH
@2933356/1
gtcataaagttgacaataatctataattactttaaatcttgagattaatc
+2933356/1
CCCFFFFFHHHHHJJJJJJJJJJJJJJJJJJJJJJJJJJJJJJJJJJJJJ
@848026/1
gtctgtttgtctgttcgtctgttcgtctgtgcgcgctaatctcagaaacg
+848026/1
@@@FF?DDHF?DBHEHEHIH??FEGGGDEGHEAE@FDGGGGII@=@AH@D
@7038430/1
gtggtcttcttgaacttcttcaattgacgcaagaagtaccagaaacggga
+7038430/1
@@1DDBDBAA:DFEA?<E?<I@:FAAA:@<<E@GIAG<9D99:B??6670
@2933673/1
gtctgtacattgaaaataaaaataaaaaaaatagcaggggttattgttat
+2933673/1
@@@DD?DBAFHFAHIGGGECAHGIGEHIEGEGGIC>F?DFDGDDEE@EDC
@2933764/1
ataaaattagaggaagtaggtgctgggcctcttgtatgcgaaggtgttga
+2933764/1
@@CFFFFFFHHHGJIIEHFCEFHIIJJGIIIIIGJGJIGGGIII9BDFHH
@7039217/1
cacacattttctggtcaccttccatgcaaaatcttatcatgcaaattgtt
+7039217/1
@@<DDDDDH<FHDECAE>CFHG>HEEGHIIIGGCEEGGIIHCCHBFABHG
@7039339/1
tgataagcccagacctagcccaaattcttcttcttcagccggctttggtg
+7039339/1
CCCFFFFFHHHHHJJJJJJJJJJJJJJJJJJJJJJJJJJJJJJJJJJJHI
@158618/1
cacagctcttgcagccatccaacgggattgcccatcaatttatcttcaaa
+158618/1
CCCFFFFFHHFHGJJJJJIIJIIGEGEHIJJJJIJJIGGIIIIHIJJIIH
@848850/1
gcaagaagtaccagaaacgggacttagccacaatctggtctggagagaag
+848850/1
CCCFFFFFHGHHHIIJJJJIIHHGHIIJIIGIGIIIGHGIIJIDIGHEGF
@849005/1
ctcataacgcagccagatgccaaagttcttgatcttcactgggctcttct
+849005/1
C@@FFFFFHHHHHJJJIIJJGIJJJHGIJJJIJJJJGIIJGIJJJJJJJJ
@2934462/1
gtcgtcttctacttctgcttctggcacatcaggagaagttggctcctcaa
+2934462/1
?=@DDDDDFD<FBACA<DDFFFAH<FG@D?9FFFGDGDFCDGEFIEIFGF
@159054/1
gccagatgccaaagttcttgatcttcgctgggctcttctctgggatttcc
+159054/1
CCCFDDFDFHHDFGJGGIIGGIGIJIIIIEFGGIGIGIIIJJGCHDHIHG
@159562/1
ctctgtaggagtttcgggctcgggtttactagcctcctccttagaagttg
+159562/1
CCCFFEFFHHHDHIJJIJJJJJJIHIJJHIJJJJJIJJJJIJJJHJJGHI
@159974/1
gctgggcctcttgtatgcgaaggtgttgaggcgcttgtggtggtgcacgc
+159974/1
CCCFFFFFHHHHHJJJJIJJJJJHGIIJJJJJJJJJJHEHGHIFGHIJJG
@2935528/1
attttatcaagaagtttgttggtggtgatactgttatcctgtaatggtac
+2935528/1
CCCFFFFFHHGGHJJJJJIJIJGHIIJJJJJJJJJJJIJJJJJJJJJGHI
@850353/1
cctaaataatgctgaatattaaactggaaatatccacacgtatttttttt
+850353/1
CCCFFFFFHHHHHJJJJJJJJJJJJJJIIJJJJJJJJIJJGHIJJJJJJJ
@7041066/1
gtggttcctctgcacttggtggtccacaaacattataatagcgttgtcta
+7041066/1
???DD?DDD<BD3ACEE<:3AFC?@AC3<?:EDADFFAF??DDDDDIEEC
@160402/1
ctgatagagacgatttcaccagtggtcttcttgaacttcttcaattgacg
+160402/1
@@CDFFDDHFFDHGEEHHII@HHIIGEIFGGEDFECHDGIIHGGGGICHH
@2935961/1
tgtacgttcaaacgtatcacacattttctggtcaccttccatgcaaaatc
+2935961/1
=@?DDDDBHFHHDHEEBCH>FGGEEGHGDGEHGG>AHG3DF@GHEIIIB3
@7041568/1
tgtggaactgcttcacctgtggccggcggcacccagacgccttgatgacc
+7041568/1
;?=BDEFFHHGHHIIGGGIIGGGIIGBIGGHI?EEEECBBCBBCCCCDDC
@2936394/1
gcagagggaatctgattgtgctgttgtggaactgcttcacctgtggccgg
+2936394/1
CCCFFFFFGHHHHJJJIJJJIJGHHIGIGIJJIJJIJJJJJJIJJJJJII
@7042027/1
gtccattttctaactgaagaggaaacgattgcatctgtgaggggcgtcgg
+7042027/1
=@<D?BDD<FBBF:E?:2<<CGCCACF?;FGAB?FGI?GDC@GFEF;458
@7042157/1
gctgggcctcttgtatgcgaaggtgttgaggcgcttgtggtggtgcacgc
+7042157/1
CC@FFFFFHGGHHHIJJJJIIIJGHHHIIHJGIJJJJIJFHIIJJJIJJE
@7042348/1
caatatattcgtgaaaaccgcatccaactcggatcagccgtttctg
+7042348/1
CCCFFFDFHGHHHIFIJIIIGFIJJGFGHIIGIJJJIJJJJJJIJI
@851591/1
gtcaccttccatgcaaaatcttatcatgcaaattgttacatttatattaa
+851591/1
CCCFDDDFHHHHHJIIJIJHIGIJJJIJGGIJIIJIGIJFIIIJJJJJJJ
@851793/1
gccagatgccaaagttcttgatcttcactgggctcttctctgggatttcc
+851793/1
@@@FFDDDDBFFDGFBBFFGHIGGGGHEIE>GGEDDCGGIG>DAHCEFFH
@161894/1
gccagatgccaaagttcttgatcttcactgggctcttctctgggatttcc
+161894/1
8?;DDDD??ADBFBAEGFHE>HIHFIC@@HEFFFGFEEFIFI<;DFGD99
@852032/1
gtagcattgagtgacggcacctccgacactgaggtcacggtactcgcggt
+852032/1
@@@DDD:B=AFFHGGACFHGGGEHG?GEHIICGF?FFHIH<CBGHCAAE9
@162119/1
ggccaaacgaatacctgtttatattagttggtgaatacggtctaaccgac
+162119/1
CCCFFFFFHGFDHJJJJGHIJJJIJJJIJFHEHGHGGJJGBFHIJJIJJI
@852462/1
ctcatcttgtatagaggaggcttgggctcgctctccgaagggagcttgcg
+852462/1
@@@?D??BDA4A<CE?B9FBCGF883CFFB:6B8?9@?BD6:=;FCFA2@
@7685351/1
gtctatgtctatcggctccgatttgt
+7685351/1
CCCFFFFFHHHHHJJJJJJJIJJJJI
@7043846/1
gggcagagggaatctgattgtgctgttgtggaactgcttcacctgtggcc
+7043846/1
@@@FDD?DFFHFFGEHIGIEFCHGIDGHBDBHIGIIGHGEGHGJGH9FHI
@6390594/1
ggcgcacagggcacgcttgcgcatgacatctatacatgccattggcgttc
+6390594/1
@C@FFFFFDFDHHGIJHGIIJJJJJJJJIIIIIIGIJIJJGIJIJJGGII
@162899/1
ctgtgatctgtttcttggcatctatagatgtcggtggcgcacagggcacg
+162899/1
@@?DDBDDHGHGHIGG@DGFCEEFDIIJJCHHIJ?FHIJIIIGHCEDGHG
@162910/1
acgtgtgtatgtcactgaacttctcttaaacgactggaccgattttgatg
+162910/1
@@CBDBDBFFHHHIIHGIDHIIJJJFIIJGIIDGGIGGGHGDDGHEHIJI
@7044207/1
gatggagtgagcacgggctctgtgcctggctcccatgtcacggtagcact
+7044207/1
CCCFFFFEHHHHHJJJJJJJJJJJJJJJJJJJJJJJJIJJJJJFHJJJJJ
@163167/1
gccattgacatgtatagatgtcggactcgtgacgtcgtaagcgcatgccg
+163167/1
@@@FDEDBHFHFFGHGIEHGJJJJIEGIIJJIIIIJJIIIHJIGGGIIJF
@4291224/1
ctcgtactaaggcctaagaacagtacctacttggcgataaatattgcaca
+4291224/1
@@@FDDFFFFFHGIJJGIEHCHEEHHHGHII>GIEHEEBDFGIJIIJJJG
@4943131/1
gtgagcacgggctctgtgcctagctcccatgtcacggtagcactgagtga
+4943131/1
CCCFFFFFHHHHHJJJJJJJJJJJJJJJJJJJJJJJJGHJIJJJJJJFHI
@7686656/1
gcgaggggtgcgcgtccatggagccgaccacggcggcgatggacggcttc
+7686656/1
CCCFFFFFFHHHHJGIJJJJIGIIJJJJJJJJHHDDDDBDDDDDDDDDDC
@3588392/1
gggaaaattacactaattctatgcaaagtatagcttgtatttgttatgta
+3588392/1
CCCFFFFFHHHHHJJJJJJJJJJJJJJJHHJJJJJJJHJJJJJJJJJJJJ
@3589403/1
ctacgatcatcactgtcgtgtcctttatacatttcggcatggcgatcatg
+3589403/1
@@@FFFFFHHHHHJJHIIFFCBHAEH>C@??<EH??FE?D;FDEDHEA@=
@852954/1
cttgtggtggtgcacgcgcttgggcagagggaatctgattgtgctgttgt
+852954/1
@CCFDDFDFF?FHFGFHIIIIGAAEGEGHGIGIIGGD@BF<=FG;FHIAH
@852976/1
cctacgatcatcactgtcgtgtcctttatacattt
+852976/1
?@?DDDA=DF?CFEG9C@1<:E;9A2AFBD<<CG@
@7687833/1
gtgctgggcctcttgtatgcgaaggtgttaaggcgcttgtggtggtgcac
+7687833/1
@@@FFFADBDFHHEHJGGGHGGJHG:EHG11?D@GHEGD9BH=CHHGC>@
@853317/1
ttctgcttctggcacatcaggagaagttggctcctcaacagacacagagc
+853317/1
CCCFFFFFHHHHHJJJJJIJJJJJJJJJJJJJJJJJJJJJJJJJJJJJJJ
@3590022/1
cggtactcgcggtacatgttgtgtacacctgagcgagactcataacgcag
+3590022/1
BCCDDFFFHHHHHIIJJIHIIJJGGHJIGIJJJJJJJIIJJJJJJJJJJJ
@3590182/1
gcacctccgacactgaggtcacggtactcgcggtacatgttgtgtacacc
+3590182/1
@CCFFFFFHHHHHJJJJJHHIJJJGHJJJIJJJFHIJJIHIIIIIJJIJH
@7688065/1
tgttgaggcgcttgtggtggtgcacgcgcttgggcagagggaatctgatt
+7688065/1
@C@FFFFDHHDHHGEGIIGGIIIJIEGHGAGACAHIICGGEBEEDFFCEF
@3590348/1
ccctggcgtaaaataacgtcaatacactggatctcctcagtaggatggca
+3590348/1
CCCFFFFFHHHHHJJJJJJJJJJJJJJJJJJJJJJJJJJJIJJJJJJJJJ
@2203425/1
gccagatgccaaagttcttgatcttcactgggctcttctctgggatttcc
+2203425/1
CCCFFFFFHHHHHJIJJJJJJJJIJJJJJJIJJIJJJJIJJJJJJJJJJJ
@6393296/1
ctagaagccgtgcaattgatatgtataccccctttttgttacacgttgta
+6393296/1
CCCFFFFFHHHHHJIJJJJJJJJIIJJJJJJJIJJJJJJJJJJJJJJJJI
@4292846/1
cagcttcatccagaggcaagcgctccaagttgcttggaggcttgggcctg
+4292846/1
C@@FFFFFHGFDDHHGDFGGHGEHIGICHFHHGCEEGCGGGIG6@FGI?F
@5657739/1
ctccgacactgaggtcacggtactcgcggtacatgttgtgtacacctgag
+5657739/1
@<@ADDDDFDFHHIACFGHG?C@FIIG@:8?DBDFFBBCGHIGEH=@AAC
@853917/1
atacataataaaattagaggaagtaggtgctgggcctcttgtatgcgaag
+853917/1
CCCFFFFFHHHHHJJJJJJJJJJHGJJIJJJJJJJJJJIJJJJJJJJHHJ
@1553247/1
tgctgttgtggaactgcttcacctgtggccggcggcacgcagacgccttg
+1553247/1
CCCFFEFFFHHHHJJJJJJJIJJJIIJJJJJJJJIIHHHFFDDEDDDBBC
@4293380/1
aggtcatcaaggcgtctgcgtgccgccggccacaggtgaagcagttccac
+4293380/1
;@<?DDDDHFHB?GCGEFGHCGEHGGGIIIEBHIII@EGGHEHEHEBDED
@1553362/1
attgcaattttgttcactgtgtacaattatgtaataactgggtattcagt
+1553362/1
@CCFFFFFHHHHHIIJIJJIIGJIJJJJJJJIJJJIJJIJJJDFHIJJJG
@5658152/1
agcaaatggaaaaaaaaattggtgaaaagaatcacaagtaagatactgca
+5658152/1
@CCDFFFFGHHHHIIJJIJIGIHIIJJIIIIIIGIGIGEHIIJJIJJHGI
@4294517/1
gtaggtgctgggcctcttgtatgcgaaggtgttgaggcgcttgtggtggt
+4294517/1
CBCFFFFFHHHHHJJJJGIIJJJJJJJJJGHHIJHIJIJJJJJHIJFGGB
@5658545/1
cgcaagaagtaccagaaacgggacttagccacaatctggtctggagagaa
+5658545/1
CCCFFFFFHDFHGIGIJJJJJIJIHGHGGJJIIIHIJJIHHGIIIIIIIJ
@7044775/1
ctcgaataaatagttacaccttacttgactactaacgtcgaaaccaccaa
+7044775/1
CCCFFFFFHHHHHIJJJJJJJJJJJJJJJJJJJJJJEHIJJJJJJJJJJJ
@2204926/1
attcttccaaaattttttcacgatctgatagtggtttaggttcttgtctc
+2204926/1
@BCFFFFFHHHHHJJJJJJJJJJJJJJJJJJGIJHHJJJJHHIJJJJJJJ
@164065/1
gtttattttgtttttctctgtgatctgtttcttggcatctatagatgtcg
+164065/1
CCCFFFFFHHCFHIIJJJJJIIJJIJIJIIJIJIJJJJIGIJJJIJJIJG
@855630/1
gcacgcgcttgggcagagggaatctgattgtgctgttgtggaactgcttc
+855630/1
CCCFFFFFHHHHHJJJJJJJJJJJJJHIJIJJJJJJJJIJJJJJJJJJJJ
@2205353/1
gggctatgccatttatcctcgcacgttggcagtaatagtacaagtgaaaa
+2205353/1
CC@FFFDDDCFFFGHEGGHGEHGGII@EGC@;?BH>F>?DHHDB?FFFHG
@2205370/1
aggacatcttcaacaatctcgtggttcct
+2205370/1
<?@DA?B:D?CFDA<C@AIB3FFAH=?@?
@2205513/1
gcttcatccagaggcaagcgctccaagttgcttggaggcttgggcctgtt
+2205513/1
@CCDDDFFFHFHHEGIJIEIGIIBHIIFHGDCFGIA?DE=GFGHFHJI4@
@7046295/1
gtgcattcaacgaataacagttcttcatctgatcaaacgctattaattca
+7046295/1
@??DDDDAHDDHHFBDCBADFBGHEGGFGGCGGIII@EFGHGBEGEGGGD
@7046956/1
gtcctttctaaggttctaaactatatctgtaccaaatttcaaccaaatcc
+7046956/1
C@CFFFFFHHHGHGGHIIIGIJJJIIJJJJJIHHIJJJJIJJJIJJIJJI
@6394075/1
cagcgaaatagtcacacccacgttggttatcaagtggcttggtaggatcc
+6394075/1
CCCFFFFFHHHHHJJJJJJJJJJJJJGIJJJJJJIIJJJJBGFGFGEGGI
@165980/1
ttttattattttatatttttttttgtatttttttatatatttttttaa
+165980/1
8?<DDDDDHHAFHI@FB@HGEEGB6BFHHGI@FIGHIEGGA@@EEB;.
@166117/1
cttgaacacacacaaaaaaattcatcaaaatcggtccagtcgtttaagag
+166117/1
@@@FFFFDHGGGHIJIJIIIIJAHHIJIIJJJJIHIBIJFEGB@=FHIII
@5661703/1
gatcgaacatcatgtcttcaaactccactatcatctctttctttggagtt
+5661703/1
CCCFFFFFHGHHHJJJJJJJJJJJJJJJJJJJJJJJJJJJJJJJJJJJHI
@7048111/1
acataataaaattagaggaagtaggtgctgggcctcttgtatgcgaaggt
+7048111/1
CCCFFFFFHHHHHJJJJIJJJIIJJHIIJJJJIJJJJJJIJJJJJJJIJ?
@5661716/1
ctgtgatctgtttcttggcatctatagatgtcggtggcgcacagggcacg
+5661716/1
@@@FFFFFHHHHFJJJDDFHIIIIIIIIIJIJJI@GIHIIJIGIJJJIJG
@5661719/1
ctaaactatatctgtaccaaatttcaaccaaatccgtcaaatagttgcgg
+5661719/1
CCCFFFFFHHHHHJIJJJJJIJJJJJJJJJJJJJJJJJJJIJJJHIIIJJ
@7048240/1
ctcatcttgtatagaggaggcttgggctcgctctccgaagggagcttgcg
+7048240/1
CCCFFFFFHHHHHJJJJGIIJJJGIJJJJJIJJJJJJJJJJJEGHIJJJI
@7048380/1
cttgtatagaggaggcttgggctcgctctccgaagggagcttgcggccga
+7048380/1
@CCFFFFFHHHHHJIJJJGIIIIFHGIIJJJJJIIIJGGGHIJJJJHFD>
@6394697/1
ctgtggccggcggcacgcagacgccttgatgacctccactttgatgatct
+6394697/1
@@@D;?DDGFDHHJIIGGIGIGIJGGEFFFFEFEEEDEEDDDDDACDDCA
@5662847/1
acaatatattcgtgaaaaccgcatccaactcggatcagccgtttctg
+5662847/1
CCCFFFFFHHHHFIDFHIGIJIIJJJJIJJJGJBHGIJJJJIJJJJJ
@6395764/1
gtttattttgtttttctctgtgatctgtttcttggcatctatagatgtcg
+6395764/1
CCCFFFFFHHHHHJJJJJJJJJJJJJJJJJJJIGJJJJJJJJJJJJJIJJ
@6395774/1
gagcaagtagttcttgaagcacagacacaggtgtcttcaacggaag
+6395774/1
?78B?DDD<=AC<FG>FEHFEEI3CFGE@;DFFF9?D?B@FF>E=F
@3593366/1
ctagccgggcggatgtatggcagtagctaactcgtccgagggtcaattca
+3593366/1
CCCFFFFFHHHHHJJHIJJJJJJJJJJJJJJJJJJIJHHFDDBDDDFEDD
@6396114/1
catacataataaaattagaggaagtaggtgctgggcctcttgtatgcgaa
+6396114/1
CCCFFFFFHHHHHJJJJJIJJGIJHHJJHIJJIJJJJJJJJJIIJIJJJI
@856334/1
aggtgttgaggcgcttgtggtggtgcacgcgcttgggcagagggaatctg
+856334/1
@@@BDEFFHGHFHJJJJGJJJIJHIIIJJIJJJJJJJIGIGHGHDFBFEE
@1555039/1
cccgtttccaatctccaagacaggaggctccagtactttagctttgacag
+1555039/1
CCCFFFFFHHHHHJJJJJJJJJJJJJJJJJJJJHIJJJJJJJJJJJJJJJ
@1555669/1
tgggcctcttgtatgcgaaggtgttgaggcgcttgtggtggtgcacgcgc
+1555669/1
@@<DADDDFHFHHGIIII<EG<AHHICBEGIIIIIHBG=BFIIGHIIIFE
@6397077/1
gccattatgtagactgttgtgttgaccaataatgggttaatcagactata
+6397077/1
B@@FFFFFHHGHHIJIJIJJIJJJIJJJJJHJGJJJGIIIJJJJJJGHII
@6397119/1
gccggcggcacgcagacgccttgatgacctccactttgat
+6397119/1
?@?D?@DDFDFDHIIGIGHGHEE@HA@EHEHH??BDDECC
@3595157/1
cacctgtggccggcggcacgcagacgccttgatgacctccactttgatga
+3595157/1
<@@FFFABFHFFHIGGIIFHIIGIHHEEHDEDBEDEACEBCCCCC>>@CA
@1556340/1
ctgcagaatccattggcgtccgcatcctcatcgctaccctcgtagtccag
+1556340/1
@@@DD<4A<BAF>BCFE@GFFBG:E?D>G@FFEDGDF>?DF@BCF;@>9D
@6397769/1
cgacgtgattctttaatttgacataacttttttatttatgaaccgattga
+6397769/1
@C@FFFFFHHGHHJBEHIGGHHCHIBHIIGJJIIGHIJJJJIIJIGIIJI
@858012/1
ctgctatttattttttctatattttcaatgaacagaattgacccttctac
+858012/1
CCCDFFFFHHHHHJJJJIIJJIJJJJJJIJIIJJJIJIJHIIJJIJJJJJ
@1556808/1
caccagtggtcttcttgaacttcttcaattgacgcaagaagtaccagaaa
+1556808/1
CCCFFFFFHHHHHJJJJJIIIJIJJJJJJJJJJJJJJJJJJHIJJJJJJJ
@3595689/1
cctacttgtatctatatatttaccctagactgttctcgtacttactatta
+3595689/1
CCCFFFFFHHHHHJJJJJJJJJJJJJJJJJJJJJJJJJJJJJJJJJJJJJ
@3595691/1
gcgtgacgtcagcccctacgatcatcactgtcgtgtcctttatacatttc
+3595691/1
CCCDFFFFHHHHGJIJIIIJIJJJJJJJJIIIIGIEGHGII@G?DEGGG9
@1556994/1
gcttctggcacatcaggagaagttggctcctcaacagacacagagctctg
+1556994/1
CCCFFFFFHHHHHJJJJIJJJJIIJJIJJJJJJJJJJIHIJJIIJJJJJJ
@858761/1
gtcacggtagcactgagtgacggcacctccgacactgaggtcacggtact
+858761/1
CCCFFFFBFHHHHJJJJGIIIJIIIIJJJJJJJJJJJJJJHHIJJIEHHH
@1557519/1
ctcatcttgtatagaggaggcttgggctcgctctccgaagggagcttgcg
+1557519/1
@@@DDDDDHFHHFCDHIIIIEIH?CFCEAE@DHHIGDDHGGIFIDIIIIB
@6398922/1
ctcgggttggaatgattctggtgggttgtcctgcagagcttgccacatct
+6398922/1
CCCFFFDFHHHHHJJJJJJJIHHGJGIIIIJJJJJJJJIJJJJJJJJJJJ
@2940255/1
ggtttcgccatgttggcaatcaagtgtctgtactttacatagtaacgcca
+2940255/1
@@@DFFDFFHHHHIIJJJIIGHGGFHIIJJIJJIIGIGHIJJIIJJCGIE
@2940268/1
ggcgtcgcttgcggtaccggcgtcggttgcggaaccagcctcgcgggtgg
+2940268/1
C@@FFFFFDFHHHIHGGFGGGIHIGEIHIHHD>AC?ABABDDDDBD8BDB
@3597012/1
gaggaagtaggtgctgggcctcttgtatgcgaaggtgttgaggcgcttgt
+3597012/1
B@CFFFFFGFHHHIJJJJIIJJJJJJJJJJJGGGHDGIIJGHJHIIJJJG
@1557955/1
ctccaatccaaaccgtttgaaatctcggttttgcgagtacttcatattag
+1557955/1
CCCFFFFFHHHHHJJIJJJJJJJJJJJJHIJJJJJJJGHJIJJJJJJJJJ
@7049723/1
tgataaagataagtataggctcaaaacctaacgacatcaatcaccagctt
+7049723/1
@@@DAFADFHHHDGHGHG@HIGIIGIIIGICHGGIGHIGHIGIIIEHGGI
@2941356/1
gtatgatgccgtttctgtaccaataggaacaatacttcgggcttattctg
+2941356/1
@@@DDDDEHDFFDG@?FHCHIIBAGDGHIIGIIIIEHCGIIDAFGHIIII
@860557/1
ggttgcggaatcagcctcgcgggtgggtctggcatggtgcctagagggac
+860557/1
CCCFFFFFHHHHHJJJJJJJJJJHIJJHIIJHHHHHFFFFFEEEEEEDDD
@1559513/1
cgggcacaacgtacatacaattgactgcaccttcaaacgcaacgaatttt
+1559513/1
C@CFFFFFHFHHHIIGIJIIJJIJJJJIIIJJIGIIJHIIIJJIJIGIJJ
@1559803/1
ctgtcacacggtagcggaaggtgggttcgtgaatcatgccctcaatctgc
+1559803/1
CCCFFFFFHHHFHIGIJGIGIEGGJGHIJHIJJJGIGIIGIJJJIGIIIJ
@4949642/1
tgggctgcagatgactgtgcatccttgctagtaagtcctgagccatagca
+4949642/1
CCCFFFFFHHHHHJJJJJJJJJJJJJJJJJJJJJJIJJJJJJJJJJJJJJ
@4949730/1
ctgggcctcttgtatgcgaaggtgttgaggcgcttgtggtggtgcacgcg
+4949730/1
CCCFFFFFHHHHFHIJJJHHJJFGGHIJJJIJJJJJIJJHIJGHIJJJHH
@7052333/1
gtgctgttgtggaactgcttcacctgtggccggcggcacgcagacgcctt
+7052333/1
@@@FFDDFFHHGHIGIIDHHIHGIIJIIJJEGGGHHGBBDFAABB@D@A@
@4950737/1
gtgccactgaacgaaaagggtacaataattaataattatgtcgcaatacc
+4950737/1
CCCFFFFDHDFHD<B8CFCGFCFHHIIIIIIIGGIGGIGGGEACGIFH<9
@7053040/1
tgttgaggcgcttgtggtggtgcacgcgcttgggcagagggaatctgatt
+7053040/1
@@@DFFFFGHHGHJIJGCCGEFHIIJIIGHGIJIIIJGIIHFHGFFFFFF
@7053421/1
gggttattgttatgtcgatgtcgaacccaaaaatgtaattaacttttttt
+7053421/1
B@CDDFFFHHHHHJHIIIIJIIIJJJJJJIIJGIJBFIIJIJIJJJJJJJ
@4951194/1
tctctgtatactggaagtcttcgtagcttttcatgaacttctttttattt
+4951194/1
@@?DDDDDFHDFB@BHG?CDHH@AEBHE@H?DHIG@9DEFD?>DFHDGGI
@7053827/1
gggctctgtgcctggctcccatgtcacggtagcactgagtgacggcacct
+7053827/1
<?@DDDDDHBHHB<EGGGHEGIIICGHEH?EAEHEGH?G::BFGBHGEB.
@4951759/1
gccagatgccaaagttcttgatcttcactgggctcttctctgggatttcc
+4951759/1
CCCFFFFFHHHHGJIJJJJIJJJJJJJJIHIJJJIJJJJGGIIIJJJIJI
@3597513/1
ctgcagagcttgccacatcttgtaagcagcctgacgcttagcaagtttct
+3597513/1
CCCFFFFFHHHHHJJJJJJJJJJJJIIIJJJJJIJJJJJJJJJJJJJJIJ
@7692205/1
cttgtattcaaaagaaaacctagaatcactggttcaaattcaaataaaat
+7692205/1
BCCFFFFFHGHHGJJIJGIIJJJJIJHHIIHGEGIIGIIJJJGGHIIJJI
@7692214/1
gggcacgcttgcgcatgacatctatacatgccattggcgttcaaaaggtt
+7692214/1
@@<DDDA8FAF8@8@:ACCGFIIEEFBCFCDBD@B4?DFFBEFFFDFF=C
@2206176/1
cggatggccaaataggaaacactacgctttacacgcatgaggtaatattt
+2206176/1
CCCDFFFFHHHHHJJJJJJJJJJJJJJJJJJJJJJJJJJJJIDGGIJJJJ
@7692651/1
ccttcttctcttttttctcctttcttttgcgagctgctgccgaaagatta
+7692651/1
@BBFFFFFHHHHHJJJJJJJJJJJJJJJJJJJJJJIJJJJJJJJJJJJJI
@3598505/1
cctgatagagacgatttcaccagtggtcttcttgaacttcttcaattgac
+3598505/1
CCCFFFFFHHHHHIJJJJJJJJJIJJJJJJJJJJJIJJJJJJJJJJJJJJ
@2207245/1
cctattttagttaattagtaatgtgcattgtaaa
+2207245/1
?;???DDD?DFF<@:CCDA?D?4ACECECCC<<D
@3599809/1
ccgagtcgaattgagattgcggcgtcatatgttcgaggacacgagatacg
+3599809/1
CCCFFDFFHHHHHJJJJJJJJJJJJJJJJJJJJJJJJJJJJJJHHHFFFF
@170610/1
taagaaggtggcggccagaatctagacatgcacagctcttgcagcc
+170610/1
???BDDADD?DD@61?:1C1?BDBDEE<?3<34BA=DEIEDEEIE?
@6400361/1
ctgataagcccagacctagcccaaattcttcttcttcagccggctttgg
+6400361/1
@CCBDD;B?ADHHBBGFB?BDEBF>C@FGFH@GHCGDG<:?F6DDAC@A
@2207461/1
ctgtgatctgtttcttggcatctatagatgtcggtggcgcacagggcacg
+2207461/1
CCCFFFFFHHHHHJJJGIIIJHHGJIIIIJHIJJFGIJGIIJJJJJGGII
@6401251/1
cgggtttactagcctcctccttagaagttggttcctctttacaagtagac
+6401251/1
@B@FDDFFHHHHHJJJJIJJIJJIIJJIJJICGGHHJJIJGIJJIIJJHI
@1560293/1
acgggctatgccatttatcctcgcacgttggcagtaatagtacaagtgaa
+1560293/1
CCCFFFFFHHHHHJJJJJJJJJJJJJJIJJJJIJIJJJJJIIJJJJHJJJ
@5667764/1
aagaggagcaaatggaaaaaaaaattgg
+5667764/1
@@CDDDBDDBHHHIJABDEGHBHIGG>F
@5667983/1
tgcctctgtaggagtttcgggctcgggtttactagcctcctccttagaag
+5667983/1
CCCFFFFFHHHHHIGIJJJJJJJJJJJDHIJJJJJJJJJJJJJJJJJJJI
@1561530/1
gcactgagtgacggcacctccgacactgaggtcacggtactcgcggtaca
+1561530/1
CCCFFFFFFHHHHJIIJJJJJJJJJJJJJJJGHHJJJFGHJJJJJHEFFF
@1561960/1
cagcttcatccagaggcaagcgctccaagttgcttggaggctt
+1561960/1
@@<ADFFDDHGFHIIBHDHEDGGDEGGDG:?DFGG3?D@;FCC
@6403185/1
agccagatgccaaagttcttgatcttcactgggctcttctctgggatttc
+6403185/1
@@CDDFFDFFHDDDBFGIIEHHIGHIIHIIBHGIGGHIHGGGGC@BFDGD
@1562234/1
ggaacattcgactgatccggtgagggatgcgtgacgtcagcccctacgat
+1562234/1
CCCFFFFFHGHGHJJJJJJJ@EEIJIIIJIJJJJJJHIHGIIJJJJJJIH
@2942421/1
gtggattttaatgttattattacagcatacataataaaattagaggaagt
+2942421/1
@CCFDDFFHHHHHGHIGGIJJJJJIJJJIIJJIJJHHHIIFIJIIIJIJD
@2942545/1
cttggcatctatagatgtcggtggcgcacagggcacgcttgcgcatgaca
+2942545/1
@CCFFFF>BB?FHIJBGADHGEHIIIIEGI@GEAD@GID;FCGAAGIJHF
@2942729/1
ggcgtcgcttgcggtatcggcgtcgcttgcggtaccggcgtcggttgcgg
+2942729/1
CCCFFFFFHHHHHJHIJJJJJJJJJJJJJJJHHHFFFDDDDDDDDDDDDD
@6403822/1
gcaagaagtaccagaaacgggacttagccacaatctggtctggagagaag
+6403822/1
CCCFFFFFCFHHHJJJJJJIJJJJJJJJJJJJJJJJJJHIJJJJJIJJJJ
@4298991/1
gtttattttgtttttctgtgtgatctgtttcttggcatctatagatgtcg
+4298991/1
CCCFFFFFHHFHHJJIJJJIJIJJJJJIIJJJJJJJJJJJJJIJIJJIII
@2942849/1
gacgatttcaccagtggtcttcttgaacttcttcaattgacgcaagaagt
+2942849/1
@CCFFFFFHHHHHJGIJJJJJJJJJIJJJJJJJJIJJJJGIIJJJJJJJF
@6404154/1
gtcgaacattctatgcttataccattaatctccgcaactatttgacggat
+6404154/1
C@@FFFEFHHHHGGGIIIIJIGIGIJIGJHJIJJIJJJJJJJJIIJJI@F
@1563167/1
cagtggtcttcttgaacttcttcaattgacgcaagaagtaccagaaacgg
+1563167/1
???B;BDBDFFDAG><A@EEHGHGBHHBHEGGBHGF>@HEGIIGGIGIGI
@6404419/1
ccctgctattttttttatttttattttcaatgtacagacagcacttttct
+6404419/1
CCCFFFFFHHHHHJJJJJJJJJJJJJJJJJJJJJJJJJJJJJJJJJJJJJ
@7693043/1
ggcgccagcacccccagcagcaccaggagcggttgctccggtggcggggg
+7693043/1
CCCFFFFFHHHHHJJJJJJGHIJJJJJJJJJJJJJJJJJJJJHHHFDDDD
@2211237/1
gttggtcttggttgaacggaactccaatcctttactcgaatagtcttttc
+2211237/1
@@@DDDD?DFB2:A???CGIGHHIBBFFCGIIIICHEDBDGDB?BGHIIB
@1563568/1
taacactttgacaggctgctgtgggatacggctgg
+1563568/1
@@@DDDDDDFFHBHGGGF@GEFA>FHGHEIIIIII
@4300005/1
tggtgataaagataagtataggctcaaaacctaacgacatcaatcaccag
+4300005/1
@CCDFFFFHHHHHIJJGHJJJJJJJJJJJJJJJJJJJJJJJJJJJJJJJI
@4301074/1
tgattctttaatttgacataacttttttatttatgaaccgattgacatga
+4301074/1
=::ADBDDAA==<AF?GAEH@:C?B@C@BCEHIGGIGAHG:?DG>BB@D9
@7054336/1
ccgtcattgaacaatctcgtatgatgccgtttctgtaccaataggaacaa
+7054336/1
CCCFFFFFHHHHHJJJJJJIJJJJJJJJJJJJIJJIJJJGHHJIJJJJJJ
@862698/1
agggaatctgattgtgctgttgtggaactgcttcacctgtggccggcggc
+862698/1
@C@AA?DDBHHFGGGGGIIIHHAFHHIGGGIGGIGIIICHHDIFEHEGBD
@171529/1
tggcgcacagggcacgcttgcgcatgacatctatacatgccattggcgtt
+171529/1
C@CFFFFFHHHHHJJIJJJJJJJIJJJJJJJJJJJIJJJJJJJJJJJJHJ
@7695636/1
gcctgttttggtagcggcggcgcggt
+7695636/1
?@@DDDDDHDF?DGGGAE?@@BA66A
@7055585/1
ctgatagagacgatttcaccagtggtcttcttgaacttcttcaattgacg
+7055585/1
CC@DFFFFHHHHGJJJJJJJIJIIJIJJJJJJHIJIIJIJIJJHJJJJJJ
@7056087/1
ccctttaaaaaaagctcgatctcaatttaaagataagatctgcgacctcg
+7056087/1
@@@FFFFFFFDFHIIIGIGHIIIIJJJJJHIJIIJJGIIGIJHIHIIJJJ
@172225/1
gtcaaattaaagaatcacgtcgaacattctatgcttataccattaatctc
+172225/1
CCCFFFFFHHHHHJJJJJJIJJJJJJJJJJJJJJJJJJJJJJJJJJJIJJ
@7696454/1
ccaatcctttactcgaatagtctttt
+7696454/1
@@@DDDDDHFFHH>AFDHC<H3<CHH
@7696612/1
gctcttcttctttctgtacattcttttttcctcctttcttttttggtggc
+7696612/1
CCCFFFDFHGHHGJJGHIJJJJGHIJIIIJIJIJIIJGHGIIJJIEHGHJ
@7056521/1
gtgctgggcctcttgtatgcgaaggtgttgaggcgcttgtggtggtgcac
+7056521/1
@CCFFFFFGHHHHJJJJJJJJIIJJEGHHIIJJIJJJJJHIJGGHJIJJI
@7696863/1
tgcgtccgtctgattctgtgatagtgaatacaagatcgtggggtgggccc
+7696863/1
@?;BDD?@FFF?B<2AFBAF>HHIHHCHHEFIEIEFFEDDGFD@@FEIEI
@7696933/1
ctgttacatcacaatttaatttaccaatttctgtagatagctgattatat
+7696933/1
@CCDFFFFGHHHGIIJIJJJJJJJJIEHJJJJJIHJJJJIJIJIIJJJJJ
@173431/1
cgcaagaagtaccagaaacgggacttagccacaatctggtctggagagaa
+173431/1
CCCFFFFFHFHHHJJJIJJJJJJJJJJJJJIJJIJJJJJDGGIIGIIIII
@864951/1
ggagagaagatcctcatcttgtatagaggaggcttgggctcgctctccga
+864951/1
CCCFFFFFHHHGGJIJJJJIHFHIHHJJJJEIJIGBG=DGIIHHEGGGG8
@173655/1
cgcaagaagtaccagaaacgggacttagccacaatctggtctggagagaa
+173655/1
@@@DBDEDDFFDHGIBHEEE<F6EG?EGHHEGIIIIIIGIIIIIAFDCEH
@865353/1
aaagagttgtcgatatgtggatgtagctgccattatgtagactgttgtgt
+865353/1
@@@FBDDDHFHAFHIGICBEBFHHIIIDHHICEFHGGFFECHBGHIFDDH
@865561/1
ctgtaccaaatttcaaccaaatccgtcaaatagttgcggagattaatggt
+865561/1
?<@BB4BB?CDHB@DFGHEGGIBHHIG=G@CECCFHG@D>0:FDBCEHC8
@7058529/1
cctctatactttgcattaaaataatgcccattttcacaggcaagggatcc
+7058529/1
@@@DDFDFHHHFDH>GBHIEFDFFD@@FAGGEHGFFFGHECEGDGHIIC;
@1564222/1
cacacaggcataatgccatattcaaatgggaagtggtgataaagataagt
+1564222/1
CCCFFFFFHHHHHJJJJJJJJJJJJJJJJJJJJGHIHHJJIJJJJJJIJD
@7698672/1
ctaacttgaacagtgcgatgttttacaagggcaggttgaactcacaccat
+7698672/1
CCCFFFFFHHHHHHIJJJIIEEIIJJJJJIJJJJJGHIIJJJJJJJJJJH
@174610/1
ctcatcttgtatagaggaggcttgggctcgctctccgaagggagcttgcg
+174610/1
CCCFFFFFHHGHHIIIIIGJIJJBFHGIJJJJIIJIJEGIJIBGIJIEGG
@7699295/1
caccagtggtcttcttgaacttcttcaattgacgcaagaagtaccagaaa
+7699295/1
CCCFFFFFHHHHHJJJJJJJJJJJJJBHIJJJJJJJJJJJJJJJJJJJJJ
@6405578/1
ccttagtacacctaatgaggactatttggcgttactgcttaatactactc
+6405578/1
C@CFFDDDHHHFHEDGGIIGHIJGIJIHIIJFHGIIGIIIJIIGIIGHIG
@2943282/1
ctgatttctatttcttttgtattttttattagatttttttttgtgtgtgc
+2943282/1
BBCDDFFFHHHHHJJJJJJHHJJJJJJJJJJJIJJJJJJJJJJJIJJJJJ
@7699806/1
cttatagtacactatttccacaacagtaccgaagcgctcggccgataccc
+7699806/1
CCCFFFFEHHHHHJJJJJJJJJJJJJHIJJJJJJJJJJJJJJJJIIJHHH
@175418/1
gttattattacagcatacataataaaattagaggaagtaggtgctgggcc
+175418/1
B@BFFFFFGFHHHJJIJJIJIIIIIJJJJJJJJJIGJIIJJDGIDIGIJJ
@6406084/1
aatagtttatttcgtgtttttgtcacatatttgtgtcgttggcgctcagg
+6406084/1
@@CFD?DDFHHHHI@FCEHIIIEGII@H?BCFH?EFEHHBFE@HHIHDHG
@6406094/1
ctggggactccgggcgcagcaccagtcgtgctcgcagccgcggtcactgc
+6406094/1
CCCFFFFFHHHHHJJJJJJJJJJJJJJJJJJJJJJJJGHHFDDDDDDDDD
@175691/1
cttggtttattcccatcagtttggagttcacctttagaagtatgttttta
+175691/1
@CCFFDDFBFHHHJJIIGIIJIJJHGHHIJIJGIIIIIIIJJJIHGIIJH
@4953664/1
tgggcctcttgtatgcgaaggtgttgaggcgcttgtggtggtgcacgcgc
+4953664/1
CCCFFFFDDHHHHFJJJJJJJFHGHIGIJGJJJJJIIIEGIGHHIJJJGF
@176224/1
atctgtttcttggcatctatagatgtcggtggcgcacagggcacgcttgc
+176224/1
CCCFFFFFHHHFHHGHDFGHGGHEC@HHICFHCGHEIEAGHEGIGEEIGD
@3603152/1
atcacgtcgaacattctatgcttataccattaatctccgcaactatttga
+3603152/1
C@@FFFBDHHDDHBH@FHCHHHIIGIIIEGHIIIIIIIIGGGIGHGHCHG
@6407486/1
gtgataatgtcataaagttgacaataatctataattactttaaatcttga
+6407486/1
CCCFFFFFHHHHHJJIJGHIJJJJJJJIJJJJJJJJJJJJJJJJJJJJJJ
@6407615/1
agcatacataataaaattagaggaagtaggtgctgggcctcttgtatgcg
+6407615/1
CC@DFFFFGDHHFEBFHHJJJJJDHGGHHGFBDHEHGAGHGIIGHIEIIJ
@6407709/1
gatagagacgatttcaccagtggtcttcttgaacttcttcaattgacgca
+6407709/1
@C@FFBDEHDAFHIJJJIGIJJFIEHGGGIIIIIJJGIIJJGGIGGEAHD
@3603923/1
ttattttgtttttctctgtgatctgtttcttggcatctatagatgtcggt
+3603923/1
@B<DDFFFHGHHHJJIJIJJJIJJIIJJJJJGGGGHHGEIIIFHGFHJJF
@7701690/1
agttcattgaatcaatgtgcaaaaattaaacgaagcattgaaaataaaat
+7701690/1
?@?DDDDBD?FFHIIII:CF@FHIIIAHDHEHGIBACGBDGHFHIIGIII
@4955321/1
aggtgctgggcctcttgtatgcgaaggtgttgaggcgcttgtggtggtgc
+4955321/1
@@@BDBDB::A?AF?BC2<CFD?CGIICECGHBFHIIIEHIICHCFD;CE
@3604141/1
ctttactcgaatagtcttttctaacttgaacagtgcgatgttttacaagg
+3604141/1
CCCFFFFFHHHHHJIJJJJJJJJJJJJJIIJJJHIJJJJJHIJJJJJJIJ
@6408091/1
agaggaagtaggtgctgggcctcttgtatgcgaaggtgttgaggcgcttg
+6408091/1
C@@FFDFFHFHHFHIJIIJJJJJJJJHIJJJJGHIJBGFHGIIJHIIJJJ
@7701889/1
gtcacggtagcactgagtgacggcacctccgacactgaggtcacggtact
+7701889/1
?;:D1@DA3@DD8EEDA?<:CFA:E@;DAAD:DDDD>38;CCE@ADD;:;
@3604375/1
gtaacctattttatgtccaggataataagttaattataccaagtttcatc
+3604375/1
CCCFFFFFHHHHHJJJJJJJJJJJJJJJJIIJJJJJJJJIJJJIJJJJJJ
@3604376/1
tgcgaaggtgttgaggcgcttgtggtggtgcacgcgcttgggcagaggga
+3604376/1
@CCFF>DF?D<DHEH>GHIHHIDB@GGBDFGHGIGEIIGHEH?BD?C?BB
@7702099/1
ctccttccgtcttgggtgaggcataacggggtgggttttacagactagaa
+7702099/1
CCCFFFFFHHHHHJJJFGHIJJIJJJBHHJJ@DHIFHJJGIJIIJJJJHH
@6408432/1
ctcttgtatgcgaaggtgttgaggcgcttgtggtggtgcacgcgcttggg
+6408432/1
CCCFFFFFHHHHHJIJAFHHIJJJJJJJJJJJJFHIFHHJJJJJHFFFDD
@6408437/1
ggcttcctgtgtttattcacttttagtaggactccgggagtatccattat
+6408437/1
C@CFFFFFHHHHHJIJJJJJJJJJJJGHGIJIIJJIJJJJHIJJJIIJJI
@1564752/1
ctgtgatctgtttcttggcatctatagatgtcggtggcgcacagggcacg
+1564752/1
CCCFFFFFHHHHHIJJIIIJJIJIJJJIIJIJJJEHIGHJJJIJJIIJHG
@1564855/1
gtcacggtaagcattcatcagaatgctatgcaacatcttcatcttagcgt
+1564855/1
CCCFFFFDHHHHHJIJIIJJJIJJJIJJJJJJJJIIJJJJJJJJJIJIJG
@6408867/1
ggaatctgattgtgctgttgtggaactgcttcacctgtggccggcggcac
+6408867/1
CCCFFFFFHHHHHJJJJJJJIIJJJJJJJJJJJJJJJJJJJJJJJJJFFD
@2947184/1
ggtggtgcacgcgcttgggcagagggaatctgattgtgctgttgtggaac
+2947184/1
CCCFFFFFGHHHHJJJJJJJJJJJJJGGIIJJJJJJJIJJJJJJIIJIIJ
@2947262/1
gccagatgccaaagttcttgatcttcactgggctcttctctgggatttcc
+2947262/1
@@CFFDDDHADFBECFGBHIFGIGGHHHBCEGGGIIHGHIIIGGGGGGHI
@2947469/1
gtcgatgtcaaacccaaaaatgtaattaactttttttttgtctgtttgtc
+2947469/1
CCCFFFFFHHHGHJJJJJJJJJHIJJJJJJJJJJJJJJJJIJJJIJJJIJ
@4302657/1
gcttcacctgtggccggcggcacgcagacgccttgatgacctccactttg
+4302657/1
CCCFFFFFHHHHHJJJJIJJJJJJJJJJHHHFFDEEEEEEDDDDDDDDDD
@866294/1
cgggtcggacgagccgtgccttttattgcttggtgagacacgag
+866294/1
@@@D::@DDDHDFEIEFHHHDGHGGEED<FCA=.7@AHDDHBHH
@5669150/1
gcatgaagattgcgcagatggagcttcttcatacaaaacatg
+5669150/1
@CCFFFFFGDBHHIIIBHBEGIEHCGGHGECHGIDEEH?FFD
@867225/1
gtgatgaggttcaccaagctagtggcgttgatgtcgcaagatagtgagac
+867225/1
CCCFFFFFHHHHHJJJIJJJJJFHHJJJJJJJJJJJIJJJJJJJGIIJJI
@2214549/1
gcctcttgtatgcgaaggtgttgaggcgcttgtggtgg
+2214549/1
???DD?=D=CDD>AE8@?3<<AFF<:?:@DDD99DD;6
@867441/1
gtccataatcattcctggaatccgtgtcgacggcgatgagagcccacgat
+867441/1
CCCFFFFF?DHFHGJJIIJIHIIIHHFHIFHBHGGGGGGEHHGHGAHEBF
@1568458/1
ctcgccatcaggacctgcaccatgcaccgccatgccatgtaccacgcctg
+1568458/1
@@?DDDDD??FBFIAGGGIIEEHIIIGGGH8FHHADHIEI@GHIIIGB=F
@1568529/1
gttcctctttacaagtagactcatctttagcacttggttcgtcttttgaa
+1568529/1
@:?DDDDBDHFHHAEFDHGGIACHHEEGCHEEHGHHGEE?GBFGEHGGFH
@4305101/1
gttgttgacgagcgcggagcggagg
+4305101/1
@@@DDDDDBFDH@:1CG:?:?F<AG
@4305487/1
gcacagggcacgcttgcgcatgacatctattcatgccattggcgttcaaa
+4305487/1
@CCFFFDABFFHHGHIGIGIJJGIIIJIGIGGGHGHIEEFHJJJIHGIJJ
@4305676/1
ggcctcttgtatgcgaaggtgttgaggcgcttgtggtgg
+4305676/1
@<@DDDDD?CF?HCHBHGGCF?FHIID7FGIIIFEHD77
@4305913/1
aggtgttacctgcaacttggccaggttagggccaacagattgtttg
+4305913/1
BBCDDEFFHHHHHJIJJJJJJJJJJFHJJJJIJJJJIJGIJJFHJJ
@2216606/1
cgctcgtcgaaatcaaacagttcaagtcattgttcttaaacttcaataac
+2216606/1
C@CDDD@DHGHHHIGGGIJJCBGIJGFECGEDGHHGJIFJGHJIGIJIJB
@5672194/1
cacggtagcactgagtgacggcacctccgacactgaggtcacggtactcg
+5672194/1
CCCFFFFFHHHHHJJGHJJIIJJJJJJJJIJJJJJJJJIJJJJJGGIJJH
@4306594/1
gcattattacattttttataaacggtacatctagagtataaaaaactgat
+4306594/1
CCCFFFFFHHHHHJJJJJJJJIJJJFHIIJJJJJGJFHIJJJJJJJJJIJ
@4306940/1
gtgctgttgtggaactgcttcacctgtggccggcggcacgcagacgcctt
+4306940/1
CCCFFFEFHFHHGJJJIJJGIJIJGHIJGIGGIJIGIHGFFDDDDDDDDD
@4307050/1
gtgctgggcctcttgtatgcgaaggtgttgaggcgcttgtggtggtgcac
+4307050/1
BBBFFFFFHHHHGIJIIIIJJIHIJCGEHIJJJIJJJJJEIJHIJHIIIH
@2217521/1
gtacgttcaaacgtatcacacattttctggtcaccttccatgcaaaatct
+2217521/1
CCCFFFFFHHHHHHHJJJJJJJJJJJJJJJIJJJJJJJJJJJJJIJJJJJ
@2217706/1
attccctgacacctcacccagggcgggatatggaattttaatttatgccc
+2217706/1
CCCFFFFFGHHHHJJJJJJJJJJJJJJIJJIHHEHHHFFFFFFEEEEEEE
@4307412/1
cgcaagaagtaccagaaacgggacttagccacaatctggtctggagagaa
+4307412/1
CCCFFFFFHFHHHJJJJIJJIJHIIJJIIIJJEFIJJIJEHIIJGHHIII
@4307520/1
tctctgtggtgcaaagcaagcaattgcccacacccgtatctcaacaccca
+4307520/1
?@@DDDDDBAADFEFAEHG@FHGADDHIGGCGCHII?DHCEGFGBFHGGE
@5673692/1
ctcataacgcagccagatgccaaagttcttgatcttcactgggctcttct
+5673692/1
CCCFFFFEHHHF>EFIGEEHGHGII@GIHIIIHFHIIIIIIIIIBHIHHG
@4307903/1
ggcgcttgtggtggtgcacgcgcttgggcagagggaatctgattgtgctg
+4307903/1
<@@D=?D?<CFFHIIII@HCDGEHH@;BGFGFAFG>>2@FE@=7=7@GGA
@5673715/1
cagagggaatctgattgtgctgttgtggaactgcttcacctgt
+5673715/1
=;?=:BA?:?CF?DEEEGEHFHBGHCFBCEFF3C<FF?CF>G<
@6409125/1
cgtcaagcaaataaaggacatcttcaacaatctcgtggttcctctgcact
+6409125/1
@@@DD:DDFDDBFFEB@EDFFEHE:CE?<CGFDE@FGECBFFFGADGFDB
@5674162/1
caggcaacatcttctttggtttgtcaggggtaatgctaacgtcatagcga
+5674162/1
@C@FFFFFDHHHHJJJJJIIJJIGHGIJIJCGGIIIIIJIIHGIJIIJJI
@2219116/1
gccagaatctagacatgcacagctcttgcagccatccaacgggattgccc
+2219116/1
@@@DDDDDDFDF8<AEFFHFID?<C@HHC@@AFEFFFFIIIFFFFFFEEF
@5674790/1
gtggattttaatgttattattacagcatacataataaaattagaggaagt
+5674790/1
BB@FFFFFHHGHHHJJJJJJJJJJJJJJJJJJJJJIJJJJJJJIJJIJJG
@872117/1
cgtagaaaagtgctgtctgtacattgaaaataaaaataaaaaaaatagca
+872117/1
@CBFFFFFHHDFHIIHIIJIIIGJJGGIGGHIGIIJJIJIIJJIJIJJII
@872272/1
tgatgaggttcaccaagctagtggcgttgatgtcgcaagatagtgagaca
+872272/1
@@CDABBDCHBBFIGDGGIEHCHFCGHHIGGHDGHGIIGIIII?BCHFHG
@7059420/1
gcacgcgcttgggcagagggaatctgattgtgctgttgtggaactgcttc
+7059420/1
;;@DD6?AFFDHD>GFHBHGABDFGG?DB90?DBEFD@GC;=<FEE;@GH
@2947880/1
gcgagactcataacgcagccagatgccaaagttcttgatcttcactgggc
+2947880/1
CCCFFFFFHFHHHGIIGIIIJIIJJJJJJJJGHJJJIJJIJIJIJJJIJJ
@6410442/1
gccagatgccaaagttcttgatcttcactgggctcttctctgggatttcc
+6410442/1
CCCFFFFFHHHHHJIJJJJJIJJJJJJJJJIIIJJJJJJJJJJJJJJJJJ
@2948010/1
gacgatttcaccagtggtcttcttgaacttcttcaattgacgcaagaagt
+2948010/1
CCCFFFFFHHHHHJFHGJJJJJJJIIJJJJJJIJJJJJJJJJJJJJIJIE
@179475/1
cactgagtgacggcacctccgacactgaggtcacggtactcgcggtacat
+179475/1
CCCFFFFFHHHGHDEGGIIIGJJIJJIGGIGGGIJJFHHJJGGGGHFFFF
@2948635/1
gccagtcttaacgtacgattccaacgccccctggcgtaaaataacgtcaa
+2948635/1
@@@DDDDDHDHAFBFHIEFGB<CH@GGI@CD@FHHGIHGC<CAG@ACAGE
@7060728/1
ggttaatcagactatagttagtatagttataagactcagattgccatctc
+7060728/1
@CBFFFFFHHHHHIJJIJJIIIIJJIJJJJJJJIJIJIJJJJJJJJJJJJ
@7060976/1
ccctaagtgagtatacatctattaaattcaaacgcagagctcattatgtt
+7060976/1
CCCFFFFFHFH?DGGJJJJIIJJJJGIIIGIHGGIJECGGHHHGIGHIIJ
@3607424/1
gttattattacagcatacataataaaattagaggaagtaggtgctgggcc
+3607424/1
CCCFFFFFHHHHHJJJJJJJJJJJJJJJJJJJJJJJJHHHIGIIJJJJJJ
@4956595/1
cggtagcactgagtgacggcacctccgacactgaggtcacggtactcgcg
+4956595/1
@C@DFFFFHHHHHFHJJJGIIJJJJJJJJJJJJHJJHIJJJJFHIJJJJH
@4956650/1
agtggtcttcttgaacttcttcaattgacgcaagaagtaccagaaacggg
+4956650/1
@C@FFFFFAFHHHGIIGIIDGGIIIIGHGIIIIIIII?FHIIIIIIIIGH
@7061815/1
gtgacttgtagtcaaggtggagattttactatctttcaagtcggcataac
+7061815/1
@@@DFFFFFHHHGJGIIAEGEHDHHIIGGHIJJJIGFHIIGIIIIIJJJG
@873093/1
ctggatattcgtatttgacacagaattcagcgacaaatacttctgcgaag
+873093/1
@@@D?D?DBCFFFGIIIF@BFGHHGGGHGDH>GGHGGGBBCHG@BHHBHG
@7062306/1
agactcataacgcagccagatgccaaagt
+7062306/1
<8?D??BD8FBD1C@G?E?;FDEF>@E;1
@2949655/1
tgaggcgcttgtggtggtgcacgcgcttgggcagagggaatctgattgtg
+2949655/1
@@@DD?@DHHHHHIIIGHBHIGEHBEHIIGEGHIGIGA/?EEAC>?C>?C
@7062643/1
gtggtggtgcacgcgcttgggcagagggaatctgattgtgctgttgtgga
+7062643/1
BBCFDFFFHHHHHJJIIJJIJJIJGJJJHIIJIIHGIJHIJJJHIJJJJI
@1569415/1
ggggtcgtcagaacctgatagaaacggttggcgttaggtatatacaagaa
+1569415/1
?@?DADD@FFHHHIGHGGHGHIIEFEEDGBHGIIGHHHCCCGGDHCHFII
@4957350/1
cgtcattgaacaatctcgtatgatgccgtttctgtaccaataggaacaat
+4957350/1
CCCFFFFFHHHHHJJJJJGHIJIJJJIJHIJIJJIJJJJJJIJJJJJJII
@3609106/1
ggctgcagatgactgtgcatccttgctagtaagtcctgagccatagcaaa
+3609106/1
@@@DDDDDAFDBHIEBC@>F<CH@DGHIGIIIHGGGIIIIIIIIIIFIII
@2219745/1
cacttttgacaggtcaccgccggtgtccaggtaaattgcaccgattagtg
+2219745/1
@@CFFFFFDFHHHHGIIGIIIGB:DGGGIGIFFGGGIIGIIIIHIIIHHG
@3609897/1
ggttcataaataaaaaagttatgtcaaattaaagaatcacgtcgaacatt
+3609897/1
@@?DADFEHFBF?G>@:CH@AFHDBBBDHGIIGIDDEDHIGBF?@B@FD@
@5676174/1
ctcgcctttcatcaaatctttgtctgtaagacttttctcgttccctgtga
+5676174/1
CCCFFFFFHHHHHHDBFGHHIGHHGIHGIJJHJGIIIEGGGFICFIIDFD
@4957927/1
ccgctctaggcagcaaacagttcatccttgaacttatgttttttacttcc
+4957927/1
CCCFFFFFHHHHGIJJJJJJG@HHJJGJJJJIJJJJJJIJJJJJJIIIJJ
@5676309/1
agcgaacgcttattgtttcgatcttgttatacgtaaaacaaactcgtact
+5676309/1
CCCFFFFFHHHHHJJJJJIIJJJJJJIJJJJJIHIJJJJJJGIIIJGIIJ
@4309534/1
gtcaaaaccttcattatggcgcgtttacattaggtcggtcaccgaaggcg
+4309534/1
CCCFFFDDFHFHHIGHGIIJIJJHIIJJHIIJJJFGGI@FHGGIIIJIIB
@3610345/1
cagatacaccgtcacggaatacaaatatcttcttcggcaatctgccttgg
+3610345/1
BCCFFFFFHHHHHIJIJJJJJJJJJJJIJJJJJJJJJJJJJJJJJJJJJJ
@874499/1
gccgatacgattatgaagacgaagcggacgtcacggtaagcattcatcag
+874499/1
CCCFFFFFHHHHHJJJJJJJJIJJJJJJJJHJJJJJJJJHHHHHHHFFFF
@5676591/1
ctcagatacaccgtcacggaatacaaatatcttcttcggcaatctgcctt
+5676591/1
?@@FFFADHAHDHGHBCCAGEGGIDCGGGHGHIIIIEHIAHAFFGGFGEA
@2221806/1
gcatgtagatgggcatcccgctgatgtgacgcaccatgatccagtccagg
+2221806/1
CCCFFFFFHHHHGJJJJJJJJJJHIJIIJJJJJGIJJJIJJJIJJJJJJJ
@4311444/1
ctcgcggtacatgttgtgtacacctgagcgagactcataacgcagcc
+4311444/1
CCCFF?D@FDHFDHGIIDHHHIGIJJIJJJJJIGIIJJIJIEIJIGJ
@5679224/1
gtgcgatgttttacaagggcaggttgaactcacaccattcaatttaaaag
+5679224/1
CBCFFFFFHHHHHJJJJJJJJJJIJJJFHHIJJJJJJJJJJJJJJJJJJI
@181406/1
tccatactttgtttcatttaaatttacgggctatgccatttatcctcgca
+181406/1
CCCFFFFFHHHHHJJJJJJJJJJJJJJJJJJJJJJJJJJJJJJJJJJIJJ
@181444/1
gtgatctgtttcttggcatctatagatgtcggtggcgcacagggcacgct
+181444/1
CCCFFFFFHHHHHJIJIJJJJJJJJJIJJJJJIJJGJIJJJJJJGIJJJJ
@4313425/1
agctccagcatgatcctatccgtgtagccttggagaccatcttcatccaa
+4313425/1
CCCFFFFFGHHHGJJJJJJJJJIJJJJIJJJJJJJJJJJJJJJJJJJJJJ
@4313684/1
gtctggtacaatgcaatttaatttgatacaaaaatattataataataggt
+4313684/1
CBCFFFDFHHHHHJJJJJJJJJJJJJJJJJJJJJJJJJJJJJJJJJJJJG
@4313727/1
tcttcttgaacttcttcaattgacgcaagaagtaccagaaacgggactta
+4313727/1
CCCFFFFFHHHHHJJJJJJJJJJJJJJJJJJJFHJJJJJJJJJJJJJIJJ
@5680332/1
gtgacattcgtcgaatattaagaagtttatgtcttcaatcctaatgtatt
+5680332/1
@@@DDFFFGHFFF?BBFGHGIIHGHFHHGIIIIIIHGGGEGIGHIJIJJJ
@182159/1
gtatttgttatgtaaccactccatactttgtttcatttaaatttacgggc
+182159/1
CBCFFFFFHHHHHIIJIIJJJJJJJJJJJJIJJJJJJJJJJJJJJJJJJJ
@4314246/1
ctagagtaagaaggactgcgacaagcatgattacgatgactgcttgagct
+4314246/1
CCCFFFFFHHHHHJJJJJJJJJJJJJJJJJJJJJJJJJJJJJJJJJJJJJ
@7705138/1
gctatttattttttctatattttcaatgaacagaattgacccttctacag
+7705138/1
CCCFFFFFHHHHHJJJJJJJJJJJJJJJJJJJJJJJJJJJJJJJJJJJJJ
@7705342/1
ggcgcttgtggtggtgcacgcgcttgggcagagggaatctgattgtgctg
+7705342/1
@@<BBDADHHAHHBHGIGEDFHG<FGHIIGIHIDGAFHEHIGGBHDGGGH
@4315216/1
gctgggcctcttgtatgcgaaggtgttgaggcgcttgtggtggtgcacgc
+4315216/1
CCCFFFDFHHHHHIJJJJJIHHIGHIIJJJJJJJJJJJJJIJJHIJJJJH
@2950362/1
cttgtggctgtgacttgtagtcaaggtggagattttactatctttcaagt
+2950362/1
CCCFDFFFHHHHHJIJJJJJHIIJJJFHIIJJIJJJJJJEIGIJJIIJJH
@6412637/1
ttcaaattcaaataaaatcactctgcaatcctgcctcacatgattcatcc
+6412637/1
CCCFFFFFHGDFHIIJJJJJJJJJJJJJJJJJIJJJJJJJJJJJJJJJJI
@7064602/1
gtttttaaactattttttcaatgccctaagtgagtatacatctattaaat
+7064602/1
@?@?DDADDFDD:C?EDHIGEG<;EHH@?FHG@FDAGGIGE<FDCDHE@G
@7707115/1
atcgcatacaccgtgaatataagtggcaaaggtagtaagtcagctgttcc
+7707115/1
@@@FFFFFHHHHHIIJJJJJJJJIHJIEHHIIFHIHIJJFIJIIJJIJJJ
@7065361/1
cctggttccacgttatattggacattaggaccgtcattgaacaatctcgt
+7065361/1
CCCFFFFFHHHHHJIJJJJJJJJJJJJJJJJJJJJIJJIJJIJJJJJJJH
@6413714/1
gccagatgccaaagttcttgatcttcactgggctcttctctgggatttcc
+6413714/1
CCCFFFFFHHHHHJGHJJJJJJJJJJJJJJHIJJJJJJJJJJJJIIIJJJ
@3611398/1
gtagcactgagtgacggcacctccgacactgaggtcacggtactcgcggt
+3611398/1
@@@DDDDD3C?AFDGFBGHGIGHEGGHGGIBB<BFHCHGBGGGHGCBH>?
@6413925/1
ccgtttagcagcttcatccagaggcaagcgctccaagttgcttggaggct
+6413925/1
CCCFFFFFHHHHHJJJJJJJJJJJJJJJJJJJJJJJJHIJJJJJIJJJJJ
@2952366/1
cactaattccagtgataaattcactctagcacgtagttctcagcttccct
+2952366/1
CCCFFFFFHHHHHJJJJJJJJJJJJJJJJJJJJHHJHGJJJJJJJJJJJJ
@183956/1
tctatactttgcattaaaataatgcccattttcacaggcaagggatccta
+183956/1
CCCFFFFFHHHHGJJJJJJJIJJJJJJIJJJJJJJJIJIJGIIIGIIIII
@3612267/1
ctgtgatctgtttcttggcatctata
+3612267/1
???:4B==CD=C::E?E<::F:3<F:
@4959211/1
gtggtccacaaacattataatagcgttgtctaacgtcggattcaattcgg
+4959211/1
CCCFFFFDFHHHHFJJJJJJJIJJIHHIJIJIJJIFGHJHIJGIJIJJJI
@7708189/1
tgggcctcttgtatgcgaaggtgttgaggcgcttgtggtggtgcacgcgc
+7708189/1
CCCFDFFFHHHHGJJJJGHHJGFHIJGHIHJJIIIHGIGIIGHHIJJJHF
@876488/1
atggagtgagcacgggctctgtgcctggctcccatgtcacggtagcactg
+876488/1
;?@=D;D?D<?AF1<8@@2CCCFACE<1:;9??:?D99DG>FF;:@<=@;
@876814/1
caccagtggtcttcttgaacttcttcaattgacgcaagaagtaccagaaa
+876814/1
@CCFFFFFHHHHHJJJIIJJJJIIJJJJJJIJJJJJJJJJJIIIJJJJJJ
@5680830/1
gtgctgttgtggaactgcttcacctgtggccggcggcacgcagacgcctt
+5680830/1
@C@DADADD:CFAGDGEHIIDHEBD;<<;FAGHF:ABAA?B>A8A@?=BC
@3614256/1
aataaaattagaggaagtaggtgctgggcctcttgtatgcgaaggtgttg
+3614256/1
@@CFFFFFHHGFDHGHIJIGIHIJJJIJGEHHJJJJIJIIIGGGIDGIHG
@7068725/1
cttggttgaacggaactccaatcctttactcgaatagtcttttctaactt
+7068725/1
B@BFFFFFHHHHHJJJJJJIIJJJJJJJJJJJIJJJIJJJJJJJJJJJJJ
@7068808/1
cctggctcccatgtcacggtagcactgagtgacggcacctccgacactga
+7068808/1
BCCFDFFFHHGGGIJIJJIFGHJJIGIJJIJJJIJJGJJJJJJBIIJJJH
@7068991/1
tcataaataaaaaagttatgtcaaattaaaaaatcacgtcgaacattcta
+7068991/1
@CCFFFFFGFHFHDAEBGFHIIIJEGHFHIGHGGGGJEGGGHIGGJIIIJ
@7069232/1
atcgttctcagcatggtaagaaggtggcggccagaatctagacatgcaca
+7069232/1
CC@FFFFFHHGGHJJJBHJIJJJJIIIJIIJJJGJIJJJJJJIIIJJJJI
@1572436/1
cttcacctgtggccggcggcacgcagacgccttgatgacctccactttga
+1572436/1
CCCDFFFFHHHHHIHJIIJJJGIIJGEGFFFEFEEEEEEEDDDDDCACCD
@2225698/1
ctgcaatcctgcctcacatgattcatccacaaattccaacccttgcgttt
+2225698/1
CCCFFFFFHHHHHJJGGEJIJIIIJJIJJJIJJJJIIDHIIIIJJIJGII
@5682269/1
gcaagaagtaccagaaacgggacttagccacaatctggtctggagagaag
+5682269/1
@@CFFFFF=CDHFGJJJIHJGIGJJGGIJJJJGHGIHIHIJJJHIGHGGH
@2226060/1
gtgctgggcctcttgtatgcgaaggtgttgaggcgcttgtggtggtgcac
+2226060/1
@@@DFAADDBBHFIIHGHGGHGAEH?EFGDEGGGGGFHIEBC=;@@@D=C
@2226108/1
gggaatctgattgtgctgttgtggaactgcttcacctgtggccggcggca
+2226108/1
CCCFFFFFGHHGFFHHGIHGIHIGIJJJIIJJJJJJJJIIJJIJJJJHFD
@5682669/1
ctcatcttgtatagaggaggcttgggctcgctctccgaagggagcttgcg
+5682669/1
CCCFFFFFHHHHHJJJJHJJJJJIIJIJIIIJGIIJJIJGIJGHJJIIII
@2226385/1
gttgcgaccgatgccataaacagtgtgctgggcatcattcttagtgattg
+2226385/1
CCCFFFFFHGHHHJJJJJJJJIIGIIIJIIJJJJJJJJJJJJJIIJJJIJ
@5683352/1
gtgctgttgtggaactgcttcacctgtggc
+5683352/1
@@@A=?B;DF7BFHI><3<FE9AAAF9CCA
@4317847/1
gttgcggtctttgtataccttcaggtgatcgaacatcatgtcttcaaact
+4317847/1
@??DDDFFFH<DFGGGCDHGHECHH?EHGIIDH?GGHIHGBGIIDGIGGE
@4318642/1
ctgtcatctggttcatacggcgcgcggtcgcctccttgatgcattgcgtc
+4318642/1
@@@DDDEFFHHH?GEGHGIJIIGHGIIGIGAGGIHHEHGGDFFFFFED<@
@2228035/1
ctcatcttgtatagaggaggcttgggctcgctctccgaaggg
+2228035/1
?@?ADBBBAD?B?E?GH>EFHGA888AEB8?DB?DF:@??:<
@2228085/1
cgggcttcaacagcttgttagcttgccattgtcctttcctaggagtgact
+2228085/1
C@@FFFFFHHHHHJJJJJJJJJJJJJJJJJIJJIIJJJJJJJJJJHHIJJ
@5684391/1
ctttcttttgcgagctgctgccgaaagattagagtcgtcttctacttctg
+5684391/1
CCCFFFFFFDHHHJJJJIJIJJJJJJJIIFIIJJFFHIIJJIIIIJJIII
@2228110/1
atacataataaaattagaggaagtaggtgctgggcctcttgtatgcgaag
+2228110/1
CCCFFFFFHFHHFIJJJIHJJGIFGHI<FGIIIJIIIJIJJFFIGJJIEI
@5684449/1
gtcagcccctacgatcatcactgccgtgtcctttatacatttcggcatgg
+5684449/1
@?@F=DFDCDFFHGHIAHIIHIIBGIFEDGHIIIGGIEHIFHEGEGIIEH
@2228237/1
attcgatgttatacatatagcatttcggatctatagaggctgtcactgca
+2228237/1
CC@FFBFDCFFHHJIIIIGIJJIJIJIJIJIJIIGEGI>FHIIJIJIJGG
@2228595/1
ggtactccagtttcttcatctcagtatgtatgtgtcggtccccagctccg
+2228595/1
@@?DDBDDDHDFHEHIJIJIIIDEFIGGHCIJHIJJIIJGIGIHIJJEIG
@7708556/1
cagccagatgccaaagttcttgatcttcactgggctcttctctgggattt
+7708556/1
CCCFFFFFHGHHHJGHIJIJJJJJJIJJJIJJIJJIJJJJJJJJJIIIJJ
@2953489/1
cctgtggccggcggcacgcagacgccttgatgacctccactttgatgatc
+2953489/1
CCCFFFFFHHHHHJJJJJJJJJJJJHHHFFFFFFEEEDEDDDDDDDDEFD
@7709014/1
gtgctgttgtggaactgcttcacctgtggccggcggcacgcagacgcctt
+7709014/1
CCCFFFFFHHHHHJJJJJJJIJJJJIHHIIJJIIJJIHHFFDDDDDDDDD
@2953676/1
cgcttcagcagagtgcacacaatggtgaactggcgttcatgcggcaaacg
+2953676/1
CCCFFFFFHHHHHIIJJJJJJJJJJJJIJJJJJJJJJJJJJJJJJJJJJJ
@7709713/1
ctgggtgcgtgcaggatcctcgtcattgcctggcatacaaggcaaagcac
+7709713/1
@@@FFDDFDCFFDHIIIIIIEGG?HIGGIIIIIGIIIIIIIIGGIIIGGG
@7709738/1
ctgtgatctgtttcttggcatctatagatgtcggtggcgcacagggcacg
+7709738/1
CCCFFFFFHHHHHJJJJJIIJIJJJIJJJJIJJJGIJIJJJJJJJJJJJJ
@7710755/1
gcctgggatgccacccggcaccactcccgggtgaggatgcactacatttc
+7710755/1
CCCFFFFFHHHHHJJJJJJJJJJJJJJJJJJFHIJJJJJJJJJJJJJJJH
@186511/1
gcacctccgacactgaggtcacggtactcgcggtacatgttgtgtacacc
+186511/1
CCCFFFFFHHHHHJJIJJIJJJJJHIJJJJJJJHIJJJJIJJIJIIJIJH
@186561/1
aaggggatctgctgtctgtggagctgatgcttgctgggcctcagctgttg
+186561/1
@??DA?DDH?CFH@GGIGB@::CFGG>@FHIIIIDHGGEAGBFFGGGIII
@7711270/1
gtttgttttatgtcaatcggttcataaataaaaaagttatgtcaaattaa
+7711270/1
@BCFFDFFHGHHHJJJJJJJHIJJJJJJJJJJJJJJIIJJJJJIJJJJJJ
@4961346/1
gtcacggtagcactgagtgacggcacctccgacactgaggtcacggtact
+4961346/1
CCCFFFFDBDFHHIGIJIJEHJJIIJJJJJJDGGJJJJJFBFEGIIDHEH
@187146/1
gctatgccatttatcctcgcacgttggcagtaatagtacaagtgaaaagt
+187146/1
CCCFFFFFHHHHHJJJJJJJJJJHJJJJJJIJJJJJHIJJJJIIJJJJJH
@3616997/1
cataataaaattagaggaagtaggtgctgggcctcttgtatgcgaaggtg
+3616997/1
CCCFFFFFHHHHHJJJJJJJIIIJHJJJJJJJJJJJJJJJJJJJIIJJEH
@7071336/1
caacgaccaatcatggacttttcttcaatatccacataagtaacttcaaa
+7071336/1
@CCFFFFFHHHHHJJJJJJJJJJJJIJJJJHJJJJJJJJJHGIJJJJJJJ
@7711602/1
gtcttcttgaacttcttcaattgacgcaagaagtaccagaaacgggactt
+7711602/1
CCCFFFFFHHHHHJJJJJJJJJJJJJJJJJJJJFHIJIJJJJJJJJJJJI
@2956341/1
cctgtattcatcagggcttcttgatgtatataggtattttgttacacgtt
+2956341/1
@@@FFFFFHHGFDDHGHIIJGHJIIGIIGHIIIIHHIGJJJJIJGGFHHI
@3617367/1
cctgcctcacatgattcatccacaaattccaacccttgcgtttcaaaaca
+3617367/1
CCCFFFFFHHHHHJJJJJJJJJJJJJJJJJIJJJJJJJJJJJJJJJJJJJ
@7071799/1
ggcgttgatgtcgcaagatagtgagacattcactttttagtcataatctt
+7071799/1
CCCFFFFFHFFHHJJJJIJIIHHGIHIEHIIIJJJJJJJJIJJJIJJJJJ
@5685757/1
ggattttaatgttattattacagcatacataataaaattagaggaagtag
+5685757/1
CC@FFFFFHHHHHJIJJJJJJJJJJJJJJJJJJJIJJJJJJGIJIJJIII
@879430/1
acggcacctccgacactgaggtcacggtactcgcggtacatgttgtgtac
+879430/1
?@@FDDDFHHHGFGGGIIJJJJJJGIGFGHIEGFIIJJIEICHIIEFEFE
@3618575/1
gcatcccacaatatattcgtgaaaaccgcatccaactcggatcagccgtt
+3618575/1
BCCFFFFFHHHHHJJJJJJJJJJIJJJJJJJJJJJJJJJJJJJJJJJJIJ
@4962576/1
gtgaaaactgcccctcagatacaccgtcacggaatacaaatatcttcttc
+4962576/1
@@@DADD8A<8BDGB1CGE?4FHFGECGGEBEEGI@G><BDCF>BD>DFF
@879867/1
catgcgcaagcgtgccctgtgcgccaccgacatctatagatgccaagaaa
+879867/1
CCCFFFFFHHHHHJJJJIIJIJJIJIGIIGIGIJGHJJJIJJGJIJGEIH
@1575412/1
gccagatgccaaagttcttgatcttcactgggctcttctctgggatttcc
+1575412/1
@@@DDDDDFHAHHIIHHIGGGECFHEBA2A2AA?EFEEFHHHHIIBFHIA
@189186/1
ctccgacactgaggtcacggtactcgcggtacatgttgtgtacacctgag
+189186/1
CCCFFFFFHHHHHJHIJJJJGHJJJJJJJFHIJJJIJJJJJJIIJIJJJJ
@189280/1
gccccctggcgtaaaataacgtcaatacactggatctcctcagtaggatg
+189280/1
=;@DBDDDAFFF?FFEE<2ACC??8:CDFBFF?GCDG>DBADF?DBDBFF
@1576042/1
agtgacggcacctccgacactgaggtcacggtactcgcggtacatgttgt
+1576042/1
?@@=DFFFHADFHIJGGIGGIGGGIDHDHIBFGHCHHGGHHGFEEFFFF?
@1576285/1
cggtagcactgagtgacggcacctccgacactgaggtcacggtactcgcg
+1576285/1
BCCDFFFFHHHHHJJJJJJJJJJJJJJJJJJJJIJJGIJJJJHIJJJJJH
@7073643/1
ctcatcttgtatagaggaggcttgggctcgctctccgaagggagcttgcg
+7073643/1
@@@DFFFFHHHHHJHJGEHIIJGFCHEHIIFGGGHJIGIJJJCGFIIJGG
@1576453/1
tgtcgatatgtggatgtagctgccattatgtagactgttgtgttgaccaa
+1576453/1
CCCFFFFFHHHHHJJJIJJJJJJJJJJJJJJJJJJJJJJJIJJJJJJJJJ
@7073929/1
atctgattgtgctgttgtggaactgcttcacctgtggccggcggcacgca
+7073929/1
CCCFFFFFHHHHHJJJJJJJJJJJJJJJJJJJJJJJIJJJJJJIHFFDDD
@7075380/1
gccctgtgcgccaccgacatctatagatgccaagaaacagatcacag
+7075380/1
CCCFFFFFHHHHHJHIIJJJJJIJJJJJJJJJJJIJJJJJJJJJJIJ
@1578065/1
gtaatattattaaacgaagaacatgcggctgaattgcagcatcttgtcga
+1578065/1
@CCDDDFDBHFHDFHIIIIIGGHHIGGGHGGBFFHAHGD3?FDF?FD=;F
@1578132/1
agtggtcttcttgaacttcttcaattgacgcaagaagtaccagaaacggg
+1578132/1
@CBFFFFFHHHHHJJJJJJJJJIJJJJJJJJJIHGIJHGIJIJJJJJJJJ
@7715513/1
cataataaaattagaggaagtaggtgctgggcctcttgtatgcgaaggtg
+7715513/1
@@@DDFFFHDHHDIGEDHGJJIHEHHIGIGEGHIJJIJEGIJIGADGG?D
@2231327/1
caccacagttccagtctcaggcacattgccattagtagactgatcagccg
+2231327/1
CCCFFFFFHHGHHJJJJJJJJJJJJJJJJJJJJJJGJJJJJJJJJJJJJJ
@4324136/1
cttcttgaacttcttcaattgacgtaagaagtaccagaaacgggacttag
+4324136/1
CCCFFFFFHHHHHJJJJJJJJIIJJJJJJJJHJIJIJJJJJIJJJJJJII
@1579886/1
aggaagtaggtgctgggcctcttgtatgcgaaggtgttgaggcgcttgtg
+1579886/1
CCCFFFFFHHHHHJJJJJJJJJJJJJJJJJHIIJDGHIJJJJJJJJJIHI
@2232067/1
ctgtgatctgtttcttggcatctatagatgtcggtggcgcacagggcacg
+2232067/1
;@@?DDDDH?FHH>>GDDFHIHIIEHGEIEHID>F?AD@GHGIIID7FID
@1580092/1
ggagagaagatcctcatcttgtatagaggaggcttgggctcgctctccga
+1580092/1
@@@DDDDDDHBHHIIIHIJJJJIJIIIJIFGGDGHFGDEHEBGGIIJIBE
@2232278/1
ccacaatctggtctggagagaagatcctcatcttgtatagaggaggcttg
+2232278/1
@@BADDFBHHGFHIJJGIJJJJJIJJJIJIHJJJJGDIIIJFFGCGGEIF
@4325115/1
ctaacgatcaaatcgatcatgggtccataatcattcctggaatccgtgtc
+4325115/1
B@@FFFFDF?DF<CEGGGIJJCGFEGG>FHHIJDDFHHGJJGDGHH0?BB
@1580533/1
ctgattctgtgatagtgaatacgagatcgtggggtgggcccaccaggccg
+1580533/1
@CCDFFFFHB?FHIGEFIIIIECHHGHHEHGBHGIIIABCGFFHDHGGEE
@3620756/1
ggcaaagagttgtcgatatgtggatgtagctgccattatgtagactgttg
+3620756/1
CCCFFFFFHHHHHJJHJJJJHIJJJJJJJJIJJJJIJJIJIIJJJJJHII
@5686809/1
agcgagactcataacgcagccagatgccaaagttcttgatcttcactggg
+5686809/1
@@@A;DADHB?CDHGEHGIIIII@EHGDBBGIBBD?FEHGGGIGGEH@BH
@3620863/1
cttcaggtgaagagaaaaatgaacgtcccacaggggtgtacatcatggaa
+3620863/1
@@@DD>AADAFCBE;FHB@B<E?ABEHHIIIGGHII6@@DG@<FG@FGIF
@4325831/1
gtggcgttgatgtcgcaagatagtgagacattcactttttagtcataatc
+4325831/1
@@@FFFFFHHHGHJJJJIJJJJJEGFHIHIIJJJIJJJJIIIJJJJJJJH
@2233055/1
ggaattttaatttatgccccctttaaaaaaagctcgatctcaatttaaag
+2233055/1
?@8BDDDA::ADB:EFGE;CFFGF<FHFA<?:FFAF6D@BBFIEFEBBFI
@2233093/1
cgaaggtgttgaggcgcttgtggtggtgcacgcgcttgggcagagggaat
+2233093/1
@CBFFFDDHHHHHJJJJJJJHIJHIIHIIJJJIJJIJJJJJHHHFFFDBC
@5687376/1
gttgtggaactgcttcacctgtggccggcggcacgcagacgccttgatga
+5687376/1
BCCFFFFFHHHHHJJJJJJJJJJJJJJJJJJJJJHHFFDEDDDDDDDDDE
@4963883/1
gtttattttgtttttctctgtgatctgtttcttggcatctatagatgtcg
+4963883/1
@=?DDDF?FHAFHIHGGIIH?CHBF>HHBHEGEEEGGIIIAGIGGH<FD=
@4326644/1
cttggttcgtcttttgaagattctgatattgatagttttttcattccctg
+4326644/1
CCCFFFFFHHHHHJJJGHIHIJJJJHIIIJJHJJJIJJJJJJIJJJJJJJ
@5687627/1
ataaaattagaggaagtaggtgctgggcctcttgtatgcgaaggtgttga
+5687627/1
@@@ADFFFHHCFH;FHIIGIHHGIEIGGFGGHIIGIHIIIIGGIGFGGGG
@3622070/1
aataaaattagaggaagtaggtgctggg
+3622070/1
?1:BD8?DDFAC<A9:<<A?@F?3AB3?
@4964144/1
ctgtgatctgtttcttggcatctatagatgtcggtggcgcacagggcacg
+4964144/1
C@@FDFFFGGDFFIHIEBFHGHIJJGHCHGIJIG?EE9DEGHIGIIFA;F
@5688168/1
cttatgatagtcatcgcggcctctagccgatacgattatgaagacgaagc
+5688168/1
@C@=DDEDFFHFDGEHGGEGHIGIIGHDG@@FFIFGFHHIEEIDHHIEA>
@5688313/1
ggcagagggaatctgattgtgctgttgtggaactgcttcacctgtggccg
+5688313/1
CCCFFFFFHHHHHJJJJJJJJJJJJJJIJJJJJJJJJJJJJJJJJIJJJJ
@882094/1
tacataataaaattagaggaagtaggtgctgggcctcttgtatgcgaagg
+882094/1
C@CFFFFFHHHHHIIJIJJIIJHIJJJJJJJJJJJJJJJJIJJJJJHIIJ
@4964823/1
gcactgagtgacggcacctccgacactgaggtcacggtactcgcggtaca
+4964823/1
@@@DDDDF:CFDH<FFBFEFCGHHHH>BBEBBGGCFEHIIHA@GB:=?B>
@191724/1
attttcaagaatgtttgcttaaaaacctcgttttaataaagactactaca
+191724/1
CCCFFFFFHHHHHIJJJJJJJJJJGHIJJJHJJJJJJJJJJJJJJJJJJJ
@882156/1
ggatcagccgtttctgagatcagcgcgcacagacgaacagacaaacagac
+882156/1
CCCFFFFFHHHHHJJJJJJJJIJJJJJIJJJJJJIIJJJJJJJHHHHFFF
@5688492/1
tcgcacgttggcagtaatagtacaagtgaaaagtcacttgccgatggtag
+5688492/1
CCCFFDFDHHHBFHFHGIHHHIIIIJEHHIIJJIIJGHGIIIEGEHGBFG
@7075509/1
ccgcgggcgacagccaatatgtgttaaaataaaaatccatttcattgttc
+7075509/1
@C@FDDDDH?FFFGGGIGGIIJFJGFHGGGIIEHGGHGHFEHHHHDD;B@
@7076195/1
gtgacgtcagcccctacgatcatcactgccgtgtcctttatacatttcgg
+7076195/1
C@@FFFFFHHHHHJJJJJIJJJJJJJJJJJJIJJJJJJJJJJJJJJJJJJ
@7076231/1
cgcttgggcagagggaatctgattgtgctgttgtggaactgcttcacctg
+7076231/1
?@<?DD=DHFHFDIGF9;EFHDHEHFBFBFFGHBGHEEHGG@BDHDHGHG
@4966026/1
gtgatctgtttcttggcatctatagatgtcggtggcgcacagggcacgct
+4966026/1
@CCBBDFFHHHHHIGEGIJJJJJJJJJIGJIIHGHIJGGJIIJIJIJJJF
@7076606/1
gtaggtaggtgtagggtaagacacggatcgcatacaccgtgaatataagt
+7076606/1
BBCFFDFFHDFHHJJJGIJJJJJJJJJJIJJJJJJJIJJIIIJJJJIJJC
@7719400/1
cttctttctagtgcctgataagcccagacctagcccaaattcttcttctt
+7719400/1
@CCFFFFFHFFDHGIIJJJIIHGIIJJIDGIIIIIJJJJJJIJJJGIJJJ
@6420334/1
cataaaaccaaacctctggttcgatt
+6420334/1
@<@DADD>F;F;FEGGG>G<<CCF>H
@5688915/1
ctgagcgagactcataacgcagccagatgccaaagttcttgatcttcact
+5688915/1
@@@DDBA:DCAF??CEBBF>H<@?C@;DC<BBFH;0?<DGF@DFFHCFGG
@6420803/1
gcgtcccgtacccatagcaacaagatcagcgactgtcacacggtagcgga
+6420803/1
@@@DFDDAHHGGHIGIJIIJIJJJJIIIJFDBHIIBHIGIGGGHHIBEGA
@5688940/1
gtgttgaggcgcttgtggtggtgcacgcgcttgggcagagggaatctgat
+5688940/1
CC@FFFDFHFHGFGHFGIEGH?FGHHGIIIHIGDHCHIGIHHHGFFFFFD
@6421042/1
tctgtgcctggctcccatgtcacggtagcactgagtgacggcacctccga
+6421042/1
CCCFFFFFHHHHHJJJJJJIJJJJJHIJJJJJJJJGHJJJJJJJJJJJJG
@7078908/1
ctgcaacttggccaggttagggccaacagattgtttgagatgtttgtgaa
+7078908/1
@CCFDFBAFAAFBIGBDGIIJIFIJDGIIFHGIDGEGIIFIGCHIJBGEI
@2959330/1
agtagactgatcagccggagcagctccggtaagtttgtcgagtagagcct
+2959330/1
@CCFDADFGFHHHIIIJIGIIIFHIGIIIDGGIDHEHIHHIGCCDAHIGF
@7078947/1
cgctgatgtgacgcaccatgatccagtccaagggtagcacctcgaagtgg
+7078947/1
C@@FFFFFHHHHHIIGIJIJJJIJHGFHIIIGGG?DGHIIIJJJIJICHI
@2959361/1
cacagttccagtctcaggcacattgccattagtagactgatcagccggag
+2959361/1
CCCFFFFFHHHHHJJJJJJJJJJJJJJJJJJJHIJJJJJJJJJJJJJJJJ
@7079060/1
gcatttcggatctatagaggctgtcactgcagcaatgctgggaacattcg
+7079060/1
CCCFFFFFHHHHHJJJJJIJJJJJJJJJJJJJJJJJJJJJJJJJJJJJJJ
@6421518/1
aacgaaaccaatttagaatatacgaaacagcagga
+6421518/1
;@@BD1?D;?FB>4CDFE<ECFEFF?F1:F9;:?6
@5689494/1
gtgagcacgggctctgtgcctggctcccatgtcacggtagcactgagtga
+5689494/1
@@@D?;=D@:<:@GBH4CEBHEBEHIGDGBHGCGGGH?FGDGGIHGGFGG
@5689509/1
ctcttgtatgcgaaggtgttgaggcgcttgtggtggtgcacgcgcttggg
+5689509/1
CCCFFFFFHHHHFHIJCFHIJIJIGIJJJJCHIFIGHIGIIJJEFFFFDD
@7079142/1
acacggttaccgggaattttgtttggtatctgataccgacacatggtagg
+7079142/1
@@CFFFFFHHHHHJIIIJJJJJJJJJJJJJJJIJJJJJJJJJJJJJHIJJ
@1582345/1
gttgttaagaggtgttacctgcaacttggccaggttagggccaacagatt
+1582345/1
BCCFFFFFHHHGFGHIIJJJJJJIJIJIIJJIJJFHJJJJJJJJJJJIJJ
@6421950/1
gtgctgggcctcttgtatgcgaaggtgttgaggcgcttgtggtggtgcac
+6421950/1
@@@FFFFFFHHHHGFFGIIIIJIIIHGHHIGHIHIIHIJGIIHGIACEHH
@6422192/1
cttgctcgaataggaagtaatggaattttttgaccaactggaacatagca
+6422192/1
?@@DDDDDFHFHHIBHHCFHH>A?FHDHGIIIIIIIEIGCCDFGGDEIID
@7079725/1
ctctagccgacacgattatgaagacgaagcggacgtcacggtaagcattc
+7079725/1
C@@FFFFFHHHHHIDIJHIGHHGIGHEHIIIIJIEHGHHFHFEEFDEEDC
@1583093/1
ccgacagacgttgtcctgtctacacgtctttaatttgaaaatttgtcgga
+1583093/1
@@@D?=A32@2<:<CAABEF@HIIFB?EF?FC?C:9DFIA:BDE90?F?F
@7080183/1
cctcaatctgcaccagttcatatttgggcacagttcctcgacgagcaagt
+7080183/1
@B@DFDDFHHHHGJIJJIJJJIJJJJJIGEGGIHGGDGCBHIJIJJEEDC
@6422908/1
aggcgcttgtggtggtgcacgcgcttgggcagagggaatctgattgtgct
+6422908/1
CCCFFFFFHFHHBFHEGGIJJJJJHIIJJJIJJJJJJJJJJJIJJJJHGH
@1583334/1
cccgtatctcaacacccataaagaac
+1583334/1
=8:BBDDDBC>C?EGED?GC>EEG@F
@1583720/1
cgactgtcacacggtagcggaaggtgggttcgtgaatcatgccctcaatc
+1583720/1
@?@DDDDDFHHHFD<CGHI8GGGG:CDE6B??7BFHCHIFCGFGGGHI@E
@2961138/1
cagggatcttgccgtcattgcagacggtgtggtagcgggtcggacgagcc
+2961138/1
CCCFFDDFHHHHHJJJJJJJJJJJJIJEGGHIHGIJJIJGIIJHHFDDDD
@7081265/1
gtgctgttgtggaactgcttcacctgtggccggcggcacgcagacgcctt
+7081265/1
@@CDFFFFGFHGGIJIJJJJJJIJJIIGHIJJJIIIGHHFFDDDDDDDBD
@7081378/1
gctgtctgtacattgaaaataaaaataaaaaaaatagcaggggttattgt
+7081378/1
CCCFDEADCFFDCEGHGHDHGIIIIIIIHHHHIIIIIIGIDGG<FCHHI@
@3624993/1
ctcattttaacacatttcacattgaaaaataggtcaaaaccttcattatg
+3624993/1
CCCFFFFFHHHHHJJJJJIJJJJJJJJJJJJJJHJIJJJIJIJJIJJJJI
@2233973/1
taaaattagaggaagtaggtgctgggcctcttgtatgcgaaggtgttgag
+2233973/1
C@CFFFFFHHDHHGGIHEGHIIFIFJEHGJJJJGHIJJJJJJJBDGHIJJ
@3626159/1
gtctgattctgtgatagtgaatacaagatcgtggggtgggcccaccaggc
+3626159/1
CCCFFFFFHHHHHJIJJHIJIJJJJJJJJJIJJJGIGGGGIJJJIJIJJ<
@7721061/1
gtggtcttcttgaacttcttcaattgacgcaagaagtaccagaaacggga
+7721061/1
@B@FFFFFGGHHHJJJJJJJIJIJJJGJIJJJJIJJFHIJJJJJJJGGGJ
@7721089/1
ctccttccgtcttgggtgaggcataacggggtggg
+7721089/1
CCCFFFFFHHHHHJJJGHIJJJJJJJJJJIJ?DHI
@2235180/1
cacctcacgatcgattactactgctttcccaaagacaggacaagcgtgaa
+2235180/1
@@@DDDDDHFHHFHIHIBH4CHGCHGIIIDGGHIIIIGIIGIIIII?AHG
@7721918/1
cccgtttctttgtccctgggtaaggtatttcagggtcgtcacgacccaca
+7721918/1
CCCFFFFFHHHHHJJJJJJJHHIJJCHIJJJJJJJCGIIJJJJJJJJJJJ
@4331604/1
gtagctttaaggggatctgctgtctgtggagctgatgcttgctgggcctc
+4331604/1
?1:ADBDBDAFDFIIAAGIFIIII@EACE3CAFDEGFEBFF@D@FDFFFC
@3627741/1
atcaaaaaccagtttaaactggtattaaaaacctgtttcaaccacagaca
+3627741/1
CCCFFFFFHHHHHJJJJJJJJJHHJJJJJJJJJJJJJJGJJJJJJJJJJJ
@3627804/1
ctgatcaaacgctattaattcattagcgaaaaacttacttttcactttta
+3627804/1
CCCFFFFFHHHHHJJJJJJJJJJJJJJJJJJJJJJJJJJJJJJJJJJJJJ
@2236686/1
gttgtgtacacctgagcgagactcataacgcagccagatgccaaagttct
+2236686/1
?@<D?=D2:AFDDBGGHICFHGAB?C?EGCHIIBGHBCGBAAGHGGGDCH
@4332843/1
ctcggacatttcaattttatttagttggtcttggttgaacggaactccaa
+4332843/1
CCCFFFFFHHHHHJJJJJJJJJJJJJJJIJJJJJJJJJJJJJJJJJJJJJ
@2236908/1
gtgctgggcctcttgtatgcgaaggtgttgaggcgcttgtggtggtgcac
+2236908/1
@@BFFFFFGGHGFIIHIIIJJGDHJ9EHHJIJIIJJJIIHIJJJJJJIJH
@4333155/1
ctctgtaggagtttcgggctcgggtttactagcctcctccttagaagttg
+4333155/1
CCCFFFFFHHHHHJJJJJJJJJJJGIJJJJJJIIJJIJJJIIIJIJJFHG
@3628934/1
gcgcttgtggtggtgcacgcgcttgggcagagggaatctga
+3628934/1
??@BDDDDH?F;B1ACBAFFGF@?GFA>FFGGDGA@FGIG@
@4333475/1
ttgggcagagggaatctgattgtgctgttgtggaactgcttcacctgtgg
+4333475/1
@@@DDDDDACDHCGGEGIAEHDFGGEIHIIHE?FGHGGCHDDHGGD???B
@4966879/1
aggcgcttgtggtggtgcacgcgcttgggcagagggaatctgattgtgct
+4966879/1
@?@A?@DDHFB?F=EGGEGG?EGGGHGEHCHDB=;A4C@FDE;7@777?E
@194416/1
ttgcatgtcagttagctttttaatacatctctgtccaggcactatattgc
+194416/1
?@?DDDDBFHFFHIGBGHIEIGIJIIJIJECA@FCGEGGGIGHIJB?BBF
@194443/1
cgtgacgtcagcccctacgatcatcactgccgtgtcctttatacatttcg
+194443/1
CCCFFFFDHHHHHJJJIGHHJJIGIIJJJJJJAFDFHGIIJGIJIIIJG@
@6424135/1
caaaaaatcacgtttatacattttttttttaatttttgtgttacgattcg
+6424135/1
CCCFFFFFHHHHHJJJJJJJJJJJJJJJJJJIJJJJJJHGFHHHHFFFFD
@4968091/1
gtgctgggcctcttgtatgcgaaggtgttgaggcgcttgtggtggtgcac
+4968091/1
@@CFFDFFFHHGHJJJJJIIICHGD?EFGHFDGGIFJJJJJJHECBEHGI
@6424440/1
cagacaaataatcatacgacttatagtacactatttccacaacagtaccg
+6424440/1
CCCFFFFFHHHHHJJJJJJJJJJJJJJIIJJJJJJJJJJJJJJJJHJJJJ
@885791/1
tcagatgcaatttcttgcaagaattgcacaaagttgaagtccttgttgtt
+885791/1
?@<DDDDDF<<A>FBF<@<HEF@H?ECE@<AF@GGCFE<???9FCGEF:B
@4968644/1
gccgctttggtttacgttccagttctcgattatcgaatttttcgccatga
+4968644/1
CCCFFFFFHHFHHJJIHIJIJJHIJJJJHIJIIIIJJJJJJJJJJJJJJJ
@4968726/1
tgattgtgctgttgtggaactgcttcacctgtggccggcggcacgcagac
+4968726/1
@BCADFDDFHHDFIIIIJJIJIJJIIJJJJIJJIIIIIJJJGHFF?CBD?
@886350/1
cctcatcttgtatagaggaggcttgggctcgctctccgaagggag
+886350/1
@@@DDDDDHFHHFGHGGEGIG<FH??CEGG:@GEGGIGHG?@@A@
@196490/1
gggttgtcctgcagagcttgccacatcttgtaagcagcctgacgcttagc
+196490/1
CCCFFFFFHHHHGJJJJJJJJJJJJJJJJJJJJJJIJJJJJJIJIJJIJI
@886574/1
gcttgtacaaaattgttatttaaacattaccaagctcacatttacatgtg
+886574/1
@@@FFDFFFDDAFDHFHIIJIHGHHIJIJIHIGGCHGIIIGGIHIIJIFH
@6425859/1
gtgtgttcaaggggatctgagaatggtttagattcacaattttgtccgct
+6425859/1
BB@FFFFFHHHHHJJJJJJJJIJJJJHIJJJJJJJJJIJJJJJJIJJJJJ
@7083530/1
ctctgtgcctggctcccatgtcacggtagcactgagtgacggcacctccg
+7083530/1
@@CFFFFDFHDFDHIIIIJIGIGIJJEGHFGHIIGGHHIJJFIEGIIIIG
@4969566/1
gtccacatttcataaccaaagcctaaatctatggggcgggatgg
+4969566/1
?@;ABDDDFFHFDE@FA@FDHIEBG>CHHIGI<3EFB?F<A>B5
@4969883/1
ggtgctgggcctcttgtatgcgaaggtgttgaggcgcttgtggtggtgca
+4969883/1
?@;BD?DEHGAFHIIIFGFHIGCHGI:@:?G@DHIGEDFE8C;=5;5@DA
@4969887/1
ggtatatacaagaacaaaccagaaaataggcggagtcctatctcaaaaca
+4969887/1
B@?DFFFFHHHHHJJJJJJJIJIJJJJJJIJJJIIFHIIIJJJJJJJJJJ
@7084157/1
tcagcttaaaatacgtttaaaaaaaaatagtaccaaatacttgatatcgc
+7084157/1
CCCFFFFFHHHHHJJJJJJJJJIJJJJJJJIJJJJJJJJJJJJJJJJJJJ
@7084329/1
ggatgatgactaatgactatatttgtccagaacacgtattaattctgttt
+7084329/1
CCCFFFDFHHGHHJJIGGGIJIIIJJJJFJIIIIJJGIJJJIJJJJJJHI
@2962641/1
gtggaactgcttcacctgtggccggcggcacgcagacgcc
+2962641/1
@@?D?=BBAFHHBHACCG?<BFEHE1:D@;4@;5=D;9<3
@7085118/1
caaatggaaaaaaaaattggtgaaaagaatcacaagtaagatactgcaaa
+7085118/1
CCCFFFFEHHHHHJJJJJJJHHHJJJJJJJJJJJJJHIIJJJJJJJJJJJ
@6428117/1
gcgagactcataacgcagccagatgccaaagttcttgatcttcactgggc
+6428117/1
CCCFFFFFFBFFHHIIIIIIIIIICHGHIGIFHIGGIHIIEIIIIIGDFH
@2963451/1
gtggattttaatgttattattacagcatacataataaaattagaggaagt
+2963451/1
C@CFFFDDHHHHDFHGHIIBHHIBHGIGCHIIGGIHI<FFFDEGHGGIC:
@6428356/1
gccagatgccaaagttcttgatcttcactgggctcttctctgggatttcc
+6428356/1
CCCFFFFFHHHHHJJJJJIJJJJJJIJJJJJIJJJJJJJJJJJJJIJIJJ
@5693073/1
ccgtacccatagcaacaagatcagcgactgtcacacggtagcggaaggtg
+5693073/1
@C@DDFFFHGGHHJJJGJJIGJJJIJJJIJGHIJJJJJGHIJJJIJJJEH
@1585523/1
ccacaatctggtctggagagaagatcctcatcttgtatagaggaggcttg
+1585523/1
B@BFFFFFHHHHHIJIIJIJJJJJJJJJJJJJJJJIGJJJJJJJJIIJJB
@6428740/1
ggcaaagagacgaagcgcgcgttctcatgtaatttttaatgttttccaaa
+6428740/1
CCCDFFFFHHHAFHIGIIJJJHIIJJIJJJJJJIJJJIGIIF@GIJJIJH
@6429192/1
gtcacggtagcactgagtgacggcacctccgacactgaggtcacggtact
+6429192/1
@@@FD@<DHDDBDFDGGAFHHIEDFHGIEDHAHGGFGCD;=@FHGB@CE=
@2964248/1
tgatagagacgatttcaccagtggtcttcttgaacttcttcaattgacgc
+2964248/1
CCCFFFFFHHHHHJJIJJGIJHIJJJJIIIJGIJJJJJJJJJIJJJJIJJ
@2964322/1
cttcacctgtggccggcggcacgcagacgccttgatgacctccactttga
+2964322/1
CCCFFFFFHHHGHJJJJJJJJJJJJJJJHHFFFEEEDEEEDDDDDDDDDD
@5694275/1
ggcagagggaatctgattgtgctgttgtggaactgcttcacctgtggccg
+5694275/1
@@@BB7DDHFDDFEAGFGIFHIIEID>9CE>FDFHIIG<BGEGGG>@DGD
@5694306/1
ctctgtttcctttgcagctccagcatgatcctgtcagtgtagccttggag
+5694306/1
CCCFFFFFHHHGHJJJIIJJJJJJJJJJJJJIJJJJJHJJJJJJJJJIIJ
@6432043/1
gcgatgttttacaagggcaggttgaactcacaccattcaatttaaaagaa
+6432043/1
@C@FFFDEHFHHHJHJIIIIIEHGHEHGIIIIJJJJJJJJJJJGIIIGII
@2966968/1
gccgccaattcactgttcattacctgtgaaaactgcccctcagatacacc
+2966968/1
CCCFFFFFHHGHHJJJJJJJJJJJJJIJJIJIJJIGJJHIIJJGJIJJIJ
@2967460/1
gtttcttggcatctatagatgtcggtggcgcacagggcacgcttgcgcat
+2967460/1
@@@DDADB>FFHFGHIIG>IGEHIBGFA3C?A?FDD=6DDH>GF7=ABHH
@2967719/1
atcgttctcagcatggtaagaaggtggcggccagaatctagacatgcaca
+2967719/1
BC@FFFFFHHHHHJJGCGJJIIIJHGEGGIJIGIIIJJIJJIIIJJJJJG
@5697864/1
gctgatagaggcttcctgtgtttattcactttta
+5697864/1
?<=ADBDD<<;=<?EEFDHGGIGCCH4A<AFB>E
@5698034/1
ctttgatcatagtagatgtttgcatgtcagttagctttttaatacatctc
+5698034/1
CCCFFFFFHHHHHJJJJJJJJJJJJJJJIJIIJJJJJJJJJJJJIJJJJJ
@6433681/1
cctaaataatgctgaatattaaactggaaatatccacacgtatttttttt
+6433681/1
@@@DDDBB?A=DDF<FDACED<AIBB>;F???CEFDFBCCGBB@BBFDDA
@2968426/1
ctgtatactggaagtcttcatagcttttcatgaacttctttttattttct
+2968426/1
BCCDFFFFHHHHHJIIHJJJJIJJJJJJJIJJJJJJJJJJJJJJJJJJIJ
@5698350/1
ctcatcttgtatagaggaggcttgggctcgctctccgaagggagcttgcg
+5698350/1
CCCFFFFFHHGHHJJJIJJJJJJGJJJJJJIIJJJJJJIIJIIJIJJJJJ
@6434113/1
ctggacaaggcactggcaacgaccaatcatggacttttcttcaatatcca
+6434113/1
@@@DDFDFHHDHDHGEEGIJJGGHIGHIGIGIHIIJE>FGGIIIJJGIJJ
@2968679/1
cctcttgtatgcgaaggtgttgaggcgcttgtggtggtgcacgcgcttgg
+2968679/1
@@;?BDDB?ADFFEEFHEFHBHHHIBFBDEHDDHH7D@;@<FGAEA49B=
@6434874/1
ccgcgacttcgttcgcgtggaatagtgacttccggcaaatttttggtttt
+6434874/1
CCCFFFFFHHHHHJJJJIJJJJJJJIIJJJJJJJJJJJJJJJJJHHDFFF
@2969360/1
ccacttcacgacgcttcagcagagtgcacacaatggtgaactggcgttca
+2969360/1
CCCFFFFFHHHHHJJJJJJJJJJJHHJJJJJJJJJJJJJJJJJJJJJJJJ
@5699574/1
gcacagggcacgcttgcgcatgacatctatacatgccattggcgttcaaa
+5699574/1
BB@FFDDDDHHGHJJJJGIIJJJIJJJJJIJJGIIEGIJIGIJIJIJIJI
@5699694/1
cagtggtcttcttgaacttcttcaattgacgcaagaagtaccagaaacgg
+5699694/1
C@CFFDDDFHFHHIJJJIEHIGGHHIIIHCGBHDA;BCHIDHIEEEGHGE
@6435561/1
cgtcttttgaagattctgatattgatagttttttcattccctgcagagct
+6435561/1
@@@DDDDDFDHFDABGDF<FHGGHIEGGHGFHDGGHIIEGGHHIDGCHIB
@2237885/1
gttcatacggcgcgcggtcgcctccttgatgcattgcgtcagaatgccca
+2237885/1
CCCFFFFFHHHHHJJJJJJJJJJJJJJJJJJJJJHHHHFFCDDEEEDDDD
@887541/1
tgtttttctctgtgatctgtttcttggcatctatagatgtcggtggcgca
+887541/1
B@@FFFFFHHHHHJJJJJJJJJJJJJJJJJJJJJJJJJJIJJJHJJJJJI
@7087908/1
gaaaaattgacggccagccttaacgtacgactccaacgccccctggcgta
+7087908/1
@CCFFFFFHGHHFGFHGIIIICHGGHIIIIHIG@GGDAHAGHIGHGHB?B
@7088075/1
agggaatctgattgtgctgttgtggaactgcttcacctgtggccggcggc
+7088075/1
CCCFFFFFHHGGGGFEGIIIIJHIIJJJJJJJJJJIIJJJJJIIJIIJHF
@887914/1
ctgggcctcttgtatgcgaaggtgttgaggcgcttgtggtggtgcacgcg
+887914/1
;@@DD;DDDBF<<CBFFFF8?E2<EFGAFBFFFDFDBDFCFF;;CEE=B=
@196956/1
cagtggtcttcttgaacttcttcaattgacgcaagaagtaccagaaacgg
+196956/1
@@@FBDDEDFHDHDDGGGEIIJIGD@H9AEHHIEGCDBDFHHJJJGHJEH
@2238598/1
tagaaaagtgctgtctgtacattgaaaataaaaataaaaaaaatagcagg
+2238598/1
@@@FFFFDCFHHFIIIIHIJJIJIGIJJJIJJJIIJJIIIIIIJJIIJIJ
@197358/1
catacataataaaattagaggaagtaggtgctgggcctcttgtatgcgaa
+197358/1
@?@ADDDDFFFHBB<F?G@EHEHIAFHC9A>EGFG?FEGFCGBDDDGI@F
@7088861/1
tctgattgtgctgttgtggaactgcttcacctgtggccggcggcacgcag
+7088861/1
@CCFFFFFFHFFHHIJHJJJJJJJIJJJJJJJJJJJJJJIIIJHFFDDDD
@888624/1
ggcgcttgtggtggtgcacgcgcttgggcagagggaatctgattgtgctg
+888624/1
CCCFFFFFHHHFHIGHIJJJJJJJJJJJJJJIJJJIJJJJJIJJJHIIJH
@3630876/1
gtcctgcagagcttgccacatcttgtaagcagcctgacgcttagcaagtt
+3630876/1
CCCFFFFFHHHHGJJJJJJJJJJJJJJJJJJJJJJJJJJJJJJIJJJJGI
@2239478/1
gacgcaagaagtaccagaaacgggacttagccacaatctggtctggagag
+2239478/1
@@CF?DDDDFDFHAEHGGIIIEGGBHIIEHIGDGDGIHBHGBFHIGIIG;
@198130/1
agacacgagataaaagtccaattcagacgagtgcacaatatccgtgtcga
+198130/1
CCCFFFFFHHHHHJJJIJJJJJJJJJJJJJJHGIJJJJJJJHIJIIIJJJ
@2239521/1
cctcaatctgcaccagttcatacttgggcacagttcctcgacgagcaagt
+2239521/1
@@@FFFFFHHGHHJJJEHIJGIIJJJJJIJJIJJJJJIJJDIIIGJJIJF
@4970876/1
ctctgtggtgcaaagcaagcaattgcccacacccgtatctcaacacccat
+4970876/1
@@BFFFFFFFHDHJGFHHJIJHIGIIJJIIJIJGJGIGIJEIJIJJIJJI
@7090299/1
cctggcgtaaaataacgtcaatacattggatctcctcagtaggatggcaa
+7090299/1
?<@BD:D@@DFFD><DGDGF69CFDFFI3@FEE<DFEAFBDBGFGCFFIC
@7090429/1
ggatgtggattttaatgttattattacagcatacataataaaattagagg
+7090429/1
CCCFFDEFFHHHHJIJJIJJJJJJJJJJJJJJJJJJIIIIGJIJJIJIJJ
@890087/1
ggcaaagagacgaagcgcgcgttctcatgtaatttttaatgttttccaaa
+890087/1
@@@DD?D>FBFFADE>GIIGG?FD=@BFG/>=CBFHGIIEH@@@AGG>EE
@890094/1
aggtgctgggcctcttgtatgcgaaggtgttgaggcgcttgtggtggtgc
+890094/1
@@@BDDFDFD3ACFFHHIIGHBEHIEEFD??C?FH@DAHGIIIG;CE;@@
@199288/1
cacctgtggccggcggcacgcagacgccttgatgacctccactttgatga
+199288/1
CC@FFAFFDBFDHIEDGGGAGGHEHBHHCBDDDDDCECCBDDDADDDDCC
@7723267/1
gttacctgcaacttggccaggttagggccaacagattgtttgagatgttt
+7723267/1
CCCFFFFFHHFHHJJJJJHJJHIJJJJJJJJJJJHIJJIIJJIJIJIJJJ
@7723428/1
cactgagtgacggcacctccgacactgaggtcacggtactcgcggtacat
+7723428/1
CCCFFFFBFBHHHFHIJJJJJJJJJJJIJJHIJJJJHIJJJJJJHEFFFF
@3632699/1
caacaaataaactttttaatagacaaatacaacgaaaccaatttagaata
+3632699/1
@<@DDD?BFD?<CA<A<EF@CCHIG<FF?EBEFHE=BA@;399BDDG<B?
@4335248/1
gtttattttgtttttctctgtgatctgtttcttggcatctatagatgtcg
+4335248/1
CCCFFFFFHHHHHJIIIGHGHGIIJJIJJJJIHFHIHHGHGGGGGHIGHI
@4335291/1
gtcttcttgaacttcttcaattgacgcaagaagtaccagaaacgggactt
+4335291/1
@@@DDDDA?4CF4EGIIAACHCHFCFG<@?>GG:CFGI>;B?G;?@A@FF
@4335327/1
cgcggtacatgttgtgtacacctgagcgagactcataacgcagccagatg
+4335327/1
CCCFFDFFHHHHHJJJJJJJJIJJJJJJJJIIJJJJJJJJJJJJJJJJJJ
@4335401/1
ggattgtgtaggtaatattattaaacgaagaacatgcggctgaattgcag
+4335401/1
CC@FFFDDHHHHHHIIIIJJJJIGJJIJIJJJHGGGIIJHGGGHIGIJGH
@2241605/1
gtagcactgagtgacggcacctccgacactgaggtcacggtactcgcggt
+2241605/1
CCCFFFFFHHHHHJJJJJIJJJJJJJJJJJJJJJIIJJJJFGIJJJJHFB
@200378/1
ctgcgacaccttgtggctgtgacttgtagtcaaggtggaggttttactat
+200378/1
CCCFFFFFHHHHHJJJJJJHIJIIJJEHIJIIJIJ:DGDGI?FHIJJJJJ
@1587112/1
ctggagagaagatcctcatcttgtatagaggaggcttgggctcgctctcc
+1587112/1
@@@FDFBDDFHFHJIJGGGIJIIHGIJJIGIIJIJHGGIDCEGG<FGGHI
@2242073/1
gtaggtgctgggcctcttgtatgcgaaggtgttgaggcgcttgtggtggt
+2242073/1
CCCFFEFFHHHHHJJJJJJIJJJJJIDGI?FHHIHIJGIJJJJJIGHGIA
@4336208/1
cttctacagatttattatagcctgcgacttcgttcgtgtggaatagtgac
+4336208/1
CCCFFFFFHFHHHJJJJJIGHGIJIIJJIJJJEHIIJJIIIIIIJJDHIG
@2242214/1
ctgttgtggaactgcttcacctgtggccggcggcacgcagacgccttgat
+2242214/1
CC@FFFDDDHHHHGJJIJJIJJFJJJJJFJJIGGGHHFFFDEDDDBDDDD
@200994/1
cgatgttttacaagggcaggttgaactcacaccattcaatttaaaagaaa
+200994/1
CCCFFFFFHHHHHJJJJJJJIJJJFFHHIJJJJJJJJJJJJJJJJJJJJJ
@4336859/1
taataaaattagaggaagtaggtgctgggcctcttgtatgcgaaggtgtt
+4336859/1
@C@FFFFFHHFHCFHFHGCEHGFHEIJJJIGIJJJIBGHIIFGHHIIIJJ
@1587835/1
gcttgggcctgttttggtagcggcgg
+1587835/1
@<@DD;A?8DFFFEHF:FHGFFEHGG
@201474/1
ccacaatctggtctggggaaaagatcctcatcttgtatagaggaggcttg
+201474/1
CCCFFFFFHHHHHJJJJJJJJJJJJJJJJJJJJJJJJJJJJJJIJJJJJD
@201589/1
gtcacggtactcgcggtacatgttgtgtacacctgagcgagactcataac
+201589/1
CCCDFFFDHHHGHIJJEDHEHIGGGDGIIIIJIJIGIIJIJIIJJJIJJG
@1588208/1
actgagtgacggcacctccgacactgaggtcacggtactcgcggtacatg
+1588208/1
CCCFFFDFHHHHGJJJJJJJJJJJJJJJJHIJJJJHIJJJJJIHHFFFFF
@4974135/1
aataagactatgtacgacaaaatgcccaaggaaccgccatatagacctag
+4974135/1
CCCFFFFFHHHHHIJJJJJJJIJJJJJIJJJJJJJIJJJJJJJJJJJJJJ
@7725635/1
gcacagggcacgcttgcgcatgacatctatacatgccattggcgttcaaa
+7725635/1
CCCFFFFFHHHHHIJJJJJJJJJJJJJJJJJJJIJJJJJJJJJJIJIIIG
@7725967/1
cacatgattcatccacaaattccaacccttgcgtttcaaaacaattcatt
+7725967/1
@@@FBDEDFFHHHIEEHIIGHIGIIIHDHIIGIGGHGGGHDGEGHIIIGI
@1588832/1
ttggtatctgataccgacacatggtaggttccatggatttaggagcacgt
+1588832/1
CCCFFFFFHHHHHJJJJJJJJJJJIIIJGIIJJJJJHIJJJJJIJJJJJH
@1588989/1
ctctcgagtatccttgggctccgcgaacgcagttttcgaccttattatgt
+1588989/1
@BCFFDFFBFHHHJJJGJIJJIIJJJJJIJIJJJJJJJIJJJJGHHEHHE
@7726279/1
ggcatctatagatgtcggtggcgcacagggcacgcttgcgcatgacatct
+7726279/1
@@@FFFFAHHGDDHHIGIIIGGIIIIIIHIIGIIIAHGGIIIIIIIGIHF
@6438586/1
gtagaaaagtgctgtctgtacattgaaaataaaaataaaaaaaatagcag
+6438586/1
CCCFFFFFHHHHHJJJJJJIJIJJIJJJJJJJJJIJJJJJJIJJJJJJIJ
@6438747/1
gtgttgaggcgcttgtggtggtgcacgcgcttgggcagaggg
+6438747/1
@@@;DDDBF?FFD:EACHEF;:8:?<@FGGEBGEGECHGGH=
@3632917/1
ctcataacgcagccagatgccaaagttcttgatcttcactgggctcttct
+3632917/1
CCCFFFFFHHHHHJJJJJJJJJJJJGIJJIIBFFGGDCGHIJIGIIIHFG
@6438898/1
tgtttgtctgtttgtcggtttgtctgtttgtctgtttgtctgtttgtctg
+6438898/1
@@@DD>ABBD<CFG:CFF8C@DE@CEFEEGFBFGCAGFIEEICBFEFDFE
@6439331/1
tcttcctcgggttggaatgattctggtgggttgtcctgcagagcttgcca
+6439331/1
@?@AD?DBHHDHFA@CFAFHGIII>FCFFE?BGDGGIIEG>FAG@GHGB@
@7092429/1
tttgggttcgacatggaataacaataacccctgctattttttttattttt
+7092429/1
CCCFFFDFHHHHHJJJIJJJJJIJJJIJJJIJJJJJJJIJJJJJIJJJJJ
@891439/1
cactggttcaaattcaaataaaatcactctgcaatcctgcctcacatgat
+891439/1
CCCFFFDDFGHHHJJJJIJIIJIJJIJJJIGEFHHHIIIIJJIJIIJIJJ
@3633684/1
cacaatctggtctggggaaaagatcctcatcttgtatagaggaggcttgg
+3633684/1
CCCFFFFFHHHHHJJIIJJJJIJJJJJJJJJJJJHJJJJJJJJIIJIJDB
@3633916/1
cgggtgaggatgcactacatttccgtccatcattttgtcaacgaactctt
+3633916/1
@@@FDDDDBDHHHIIIJGIEHHIHIDGHHGGGIJHGEBAEFHJGEHGGII
@2243481/1
ccacaatctggtctggagagaagatcctcatcttgtatagaggaggcttg
+2243481/1
@@@FDFFFHFHDHIHGHHDGHDIEHEHHEHIGGGCHIIIIGC?DHIJJJ:
@892263/1
gtctgtttgtctgttcgtctgtgcgcgctaatctcagaaacggctgatcc
+892263/1
@CCFFDFFHCFHHFHEHCFGEFEHGIGIIIJJGIGIIFIIIGGGIECGHE
@892278/1
tctagactaattaataaaattggactgtttttaatatttaaataaccgct
+892278/1
;?<DD>DD?FAFDGIEGH@DFHIHIEE?HHGEGEEHEGG@@BE@DADDEF
@892728/1
caagtatacagcgtcctaacgaaacagcgcaaatgagaaagctatctatt
+892728/1
BCCFDFFFHHHGHIJJJJJJJJJJJIJJJJJJJJJJJIJJIGIJJJIJJJ
@2244173/1
gtaagaaggtggcggccagaatctagacatgcacagctcttgcagccatc
+2244173/1
BBBFFFFFHFHHHJJJJJJJJJIJJJJJJIJJJJJJJJJJJJJJJJJJJJ
@3635339/1
ggtcattgaacttatagttcaaaatcgtttccacatcatttctagaatag
+3635339/1
BC@FFFFFHGHHHJJJJIJJJJHGIJJJJJJJJJJJJJJJJJJJJIIJJJ
@893239/1
cttgaacttcttcaattgacgcaagaagtaccagaaacgggacttagcca
+893239/1
8=@?A?:BAAFBD:22A:<CG8@8<<:?1::::D89D?B6D078?FFIE<
@893766/1
gccacaatctggtctggagagaagatcctcatcttgtatagaggaggctt
+893766/1
CCCFFFFFHHHHHHJJJJJJJJJJJJJJJJJJJJJJIJJJJJJJJJJJJJ
@2245183/1
gacctgcaccatgcaccgccatgccatgtaccacgcctgggatgccaccc
+2245183/1
CCCFFFFFHHHHHJJJJJJJJJJJJJJJJJJJJJJJJJJJJJJJJJJJJJ
@7095324/1
gtggtgcacgcgcttgggcagagggaatctgattgtgctgttgtggaact
+7095324/1
?@@DADDFHHDDFIIIIGHJIJJIIDFHIJIFHIIJJIGIHHGAHGIGJJ
@893835/1
tgggatgcttaaatttacatttagtgtttgattcatgtcaatcggttcat
+893835/1
???D1=ADDBDD4EC@EEDAFECFAFC@F9CDEDFEC@:?9C?1C0:0?0
@894175/1
gccagatgccaaagttcttgatcttcactgggctcttctctgggatttcc
+894175/1
CCCFFFFFHHHHHJIIJJJJIIEIHJIIIIJJIJIJJJJGJGGHAGHHIJ
@3636819/1
gtcgaatattaagaagtttatgtcttcaatcctaatgtattgatgggtca
+3636819/1
BB@FDFFFHHHDHGIJEGJHHIJIJJJJIJJIIHBGIGGIIIHIIJJFHI
@1590594/1
gaggaagtaggtgctgggcctcttgtatgcgaaggtgttgaggcgcttgt
+1590594/1
BBCFDFFDHHHFHJJJJJJJJJJJJJJJJJJGGHJDGHHJIJJJJJIJJE
@1590647/1
taaggttatatatatactttttaatagttattacaaaaaataagcgagtc
+1590647/1
CCCFFDEFHHHHHJJJJJJJJJJJJJJHIJJJJJJIJJJJIJIJIIJJGH
@4341034/1
cgctacttctcgcacggcctttgctctgtatgtatgaccggtactctaag
+4341034/1
CCCFFFFFHHHHHJJJJJJJJJJJJJJJJJJJJJJJJJJJJIJJJJJJJJ
@4975630/1
cccatgtcacggtagcactgagtgacggcacctccgacactgaggtcacg
+4975630/1
@@@FFFE?FFHFFGGIGJJIGJHIGIJJJGIGGIIGGFGHGIGIJ@=CEH
@7728824/1
aataaaattagaggaagtaggtgctgggcctcttgtatgcgaaggtgttg
+7728824/1
CCCFFFDFHHHHGIJJJHHHEHHIHIJJIIIJJJJIJGIIJHGGG?FB?F
@2247787/1
gtatcggcgtcgcttgcggtaccggcgtcggttgcggaatcagcctcgcg
+2247787/1
@@@FFDADHFHFD?EDGGH@GHGHEIIIIGFBBCBCCBBCCCCCCCCCCB
@1592271/1
gcctgggatgccacccggcaccactcccgggtgaggatgcactacatttc
+1592271/1
@@@FFDBDFH?HHIIIIIIIEGEHIIGGIIIDEEAGIIGGHHIGIGGIIH
@4342633/1
gtgcctgataagcccagacctagcccaaattcttcttcttcagccggctt
+4342633/1
@B@FFFFFHHHHHIIIJIJJJJJJJIJJJJJJJIIJJIJIJIJJJJJIJJ
@203538/1
cttgttgttaagaggtgttacctgcaacttggccaggttagggccaacag
+203538/1
CCCFFFFFHHHHHJJEGIJJJJJJJJJJJJJJJJJJJGHHJJJJJJJJJJ
@4342719/1
gttgaggcgcttgtggtggtgcacgcgcttgggcagagggaatctgattg
+4342719/1
@@@FDDFDHDDGDEFBIIIGGGGEHIJFIJCHIIIJ?=EH6CEEFFEFFD
@203549/1
ctggctgttctcgcagtagtctatcttggtagactgtgagttaatgaccc
+203549/1
CCCFFFFDHHHHHJJJIJJJJJJJJJJJJIJJJJJJJJIJIIJJJJJJJJ
@7729881/1
gtttattttgtttttctctgtgatctgtttcttggcatctatagatgtcg
+7729881/1
CCCFFFFFHHFHHJGJJJJJJJJJJJJIIIJJJIGGEHEHJJJIJJJGIG
@1593038/1
gggatcttgccgtcattgcagacggtgtggtagcgggtcggacgagccgt
+1593038/1
@CC=DDDFDDAFHDDBFEADHABEH?EEBG?F@BF@@6A<@@=99<83;@
@2248712/1
tgcagatgactgtgcatccttgctagtaagtcctgagccatagcaaacag
+2248712/1
@@@DDFFD<FFHDHHBGIGFHGB@<EHAFEHGIGGEGHDGGGIICDBHCD
@1593054/1
gttccttttagtaaaaaattctaatattataacattccctgtacgttcaa
+1593054/1
?@@FADD>FHHFHGEGIGHDHHEGIGHHADFIGCCEEF@DBHHIIIIGEE
@4343483/1
cacacagacaaacagacaaacagacaaacagacaaacagacaaacagaca
+4343483/1
CCCFFFFFHHHHHJJJJJJJJJJJJJJJJJJJJJIJJJJJJJJJJJGJJG
@4977392/1
aaatgatataagctttccttcatagaaagtatctttggacgtcttccgct
+4977392/1
C@@FFFFFHHHHGJJJJJJJJIJJJJJJJHJJJJJJJIJJJJJJJHIJJJ
@204205/1
ctctgtcgtcgtaatgttcttaagtgcattcaacgaataacagttcttca
+204205/1
CCCFFFFFHHHHHJJJIJJJJJJJHIJJJJJJJJJJJJJJJJJIJJJJJI
@6439650/1
gcactgagtgacggcacctccgacactg
+6439650/1
?@<ADDDD?:<DA61@A=EAF?G8:FG<
@5700995/1
ctcccatgtcacggtagcactgagtgacggcacctccgacactgaggtca
+5700995/1
CCCFFFFFHHHHHJGHIJJJJJJJHIJJJJJJ6HHJJJJJJJJJJJJHIJ
@6440621/1
gtgctgttgtggaactgcttcacctgtggccggcggcacgcagacgcctt
+6440621/1
CCCFFFFFHDHHHIJJIJJJIJJJIGIJJJJJJJJJIFHFFDDDDDDDDD
@5701588/1
ctggtctggagagaagatcctcatcttgtatagaggaggcttgggctcgc
+5701588/1
CCCFFFFFHHHHHIIJIJJJJJJJJJJJJJJIJJJIHIIJJJJIIGIIII
@5701749/1
gcctggctcccatgtcacggtagcactgagtgacggcacctccgacactg
+5701749/1
CCCFFFFFHHHHHJIJJJJJHIJJJJJJJJHIIJJJJJJJJJJJJJJJJJ
@5701941/1
gcatcccacaatatattcgtgaaaaccgcatccaactcggatcagccgtt
+5701941/1
CCCFFFFFHHGHHJJJJJIJIJJIJIJIIJJJJJIJJIJJJJBHIIIJFH
@6441666/1
catcgttctcagcatggtaagaaggtggcggccagaatctagacatgcac
+6441666/1
CCCFFFFFHGHGHGJJJHJJJJJJJHIJJIJIJJJJJJIJJJJJJJJIJJ
@5703262/1
cactgagtgacggcacctccgacactgaggtcacggtactcgcgg
+5703262/1
@@@BDDB=CFFHAHGGGG9FAGGIIIIEB=9BBG6DBB<GG;FHE
@6442208/1
ctttcctaggagtgactttcccgtttccaatctccaagacaggaggctcc
+6442208/1
@?@DFFDDHGGHCGGIJJJJJJJFHGIIIGGHEIGFGHGHIIGHIGGHIJ
@6442254/1
ccgctttttactacatgcataaacatacataccgataccatacaccaaaa
+6442254/1
@CCFDDDDHHHHHJJIIEIIJGIJJGIGGIIHGHJJHFHIEGGIIGIJJI
@2973454/1
gtccttatttccgacccacaaacaattaagccttgggtaccgtagcctgt
+2973454/1
CCCFFFFFHGHHHJJJJJJJJJJJFJJJJJJJJJJJJFHJJJHIJJJJJG
@5703749/1
gccagatgccaaagttcttgatcttcactgggctcttctctgggatttcc
+5703749/1
CCCDFDFDFHHDHGFFFHIGIIJJJIEHHIGHIJIJIGHGIIIJGHCHGI
@7096433/1
ctttagcgccattttggccgcagctcgcttggcttgagatttgttgcgac
+7096433/1
CCCFFFFFHHHHHJJJJJJJJJJJJJJJJJJJJJJJJJIJJJJIJIIHHF
@2974395/1
cttggttgaacggaactccaatcctttactcgaatagtcttttctaactt
+2974395/1
@CCFFEFFHFHHHIJGIJIIFIHIJJIGGIIJJIJJJIIIIHIEGHIHIJ
@5704434/1
cttcatacaacaacttgcaagcatttagagctgctgatctctttgcggcc
+5704434/1
@CCFFFFFGGHHHIJJJIJJGGIHIJJJIIIJIJJJHIJJIJIIGJJJJJ
@5704495/1
ctggaacatagcagcgttgagtttgatgacagcgtagttaacttcaatgg
+5704495/1
CCCFFFFFHHHHHJIJIJJJJHIJJJIJIJIJJJHIJJJJIIJJJJIJJJ
@6443644/1
ccgataccatacaccaaaatattttttacgatttttgtctgtctgtctgt
+6443644/1
CCCFDFFFGFHHHGGGHIJJIJJIJJIIIIGIIJIIIHGJIJJJJHIJJF
@5704835/1
attagtagactgatcagccggagcagctccggtaagtttgtcgagtagag
+5704835/1
@CCFFADDHDHHDGIEIJJJJGIFHGJGGIJG?@DHDFHEBFHGGBFHIG
@2974970/1
gccgtgattatctaggacgtcttcttgaatccacattggtgtgataaccg
+2974970/1
CCCFFFFFHHHHHJJJJJJJJJJJJJJJJJJJJJJJJJJHIIJJJJJJJJ
@4978714/1
gcgcgttctcatgtaatttttaatgttttccaaatcgacgac
+4978714/1
@;@DD@DDDCB?FHB9EFIGGFHGGCFHIIIIFGGHIGEB66
@6444553/1
gtgctgggcctcttgtatgcgaaggtgttgaggcgcttgtggtggtgcac
+6444553/1
CCCFFFFFHHHHHJJJJJJJJIIIJCGHHJIJJIJJJJJIJIHIIHHIJJ
@7098937/1
cagccagatgccaaagttcttgatcttcactgggctcttctctgggattt
+7098937/1
@@@FFFDFDHHHBGBHCFDFHJJEHIIGGHGIEIIGIGJGGIJGHGGHGH
@3638460/1
gtgctgggcctcttgtatgcgaaggtgttgaggcgcttgtggtggtgcac
+3638460/1
CCCFFFFFFHHHHJJIJJJJJHIIJ?EGHHJGIIJJIJJJIIEIIHHIJJ
@206110/1
ctggagagaagatcctcatcttgtatagaggaggcttgggctcgctctcc
+206110/1
CCCFFFFFGHHHHJJJJJJJJJJJJJJJJJJJJJJJJGGIJJJJJJJJJJ
@4346107/1
gcaccgattagtgcctctaatatatcgctgaggaccttagggacttcgac
+4346107/1
@@CFFFDFHHHHDBHIIIIIIJIJIIJJJJIJJGGIJJJJJIJJJIIJIJ
@896549/1
agcatacataataaaattagaggaagtaggtgctgggcctcttgtatgcg
+896549/1
@@@FDDEDDHDFFGEHHGIGCHGGEDHHFAAFCCH>FHIIIGIIGGGGHI
@4980601/1
gccgtcattgcagactgtgtggtagcgggtcggacgagccgtgcctttta
+4980601/1
@@@FDFFFHHHGHHIJJIJHIIFGHHIJGDHEFGGBGAEEFFFDDECEDD
@7100513/1
caaatttcaaccaaatccgtcaaatagttgcggagattaatggtataagc
+7100513/1
CCCFFFFFHGGHHJJJJJJHIIJJJJJIIJJJJHJHIIJJJJJHIIJJJJ
@4347004/1
gttgaggcgcttgtggtggtgcacgcgcttgggcagagggaatctgattg
+4347004/1
C@@FFFFFHHHHHGHIGIIFGHIIJJJJGIIIIIGHJIJGEHGHFFFFFF
@4347652/1
cctggctcccatgtcacggtagcactgagtgacggcacctccgacactga
+4347652/1
CCCFFFFFGHGGHIIIIJJFHIIJJJJJJFHIIJJIIJJJJJJJJJJJJI
@4981477/1
gctagcagggaattggtagcaacttgaatgtgagtttttatcggaagcca
+4981477/1
@@@=D>;2=CHFHIEHHGG9?CDGIH?C@E:B9?:DHGHGEHI>668?FB
@207725/1
gttcgtctgtgcgcgctaatctcagaaacggctgatccgagttggatgcg
+207725/1
CCCFFDFFHHHHHJJJJJJJJJJJJJJJJJJJJJJJJJJ@GFGIJIJHHH
@4981671/1
ctcatcttgtatagaggaggcttgggctcgctctccgaagggagcttgcg
+4981671/1
CCCFFFFFHHHFHGHIGJJIIIGGIIBFHDGGGHIIJIJEHJJIIGHGGG
@4981815/1
tgatcaaacgctattaattcattagcgaaaaacttacttttcacttttaa
+4981815/1
<@CDDDDDDHDGGIIE9@FBHEHGF@DHGHIGGBGICGHGHIHEHGGIGI
@1595079/1
cttgtattcaaaagaaaacctagaatcactggttcaaattcaaataaaat
+1595079/1
CCCFFFFFHHHGHJJJJJJIJJJJJJJJJJJJFHIIHIJJJIGFGGGGHI
@208012/1
gtgagaagtgtgataatgtcataaagttgacaataatctataattacttt
+208012/1
B@BFFFFFHHHHHJJJJJJJJJJJJJJIJJJJJJJJJJJJJJJJJJJJJJ
@2251694/1
ctggtcaccttccatgcaaaatcttatcatgcaaattgttacatttatat
+2251694/1
@CCFFFFFHHHHHJIIIJJJJJJJJJJJJJJJJJJJJJJIJJIJJGJJJJ
@7732511/1
gtttattttgtttttctctgtgatctgtttcttggcatctatagatgtcg
+7732511/1
CCCFFFFFHHHHGJJJJJJJJJJJJJJJJJJJJFIIIJIJJJJIIIIIJJ
@2252140/1
cgcaagaagtaccagaaacgggacttagccacaatctggtctggagagaa
+2252140/1
CCCFFFFFHDHHHJJIJIJJJJIIIIJJJJJJIJJJIJJHIJJJIJJJIJ
@1596850/1
ctcagatacaccgtcacggaatacaaatatcttcttcggcaatctgcctt
+1596850/1
@C@DDDDAFFBDFHHGHGIEHGDGGFD@EHFIGDFHB?@BGIGFIIGHGI
@5705144/1
tgactttcccgtttccaatctccaagacaggaggctccagtactttagct
+5705144/1
CCCFFFFFHHHHHJJJJJJJJJJJJJIJJJJJJJJIJJJJIIJJJJIJJJ
@5705262/1
gttgtcctgcagagcttgccacatcttgtaagcagcctgacgcttagcaa
+5705262/1
CCCFFFFFHHHHGJJJJJJJJJJJJJJJIIIJJJJJJIJJJJJJIJJJJJ
@5706040/1
gacgatttcaccagtggtcttcttgaacttcttcaattgacgcaagaagt
+5706040/1
@C@DFDDFHFBDHHAEFDGEHHIIGGIIIIIGII<@G<DHEHGIIIGB8?
@5707361/1
accgaagcgctcggccgatacccaacaaatactaataataaaaacgatag
+5707361/1
@@@DFFDDHHHHGJJIGGGIIIIGJIJJEGEHIIGIIIJGIIEIFHGFDF
@5707803/1
gtcccggtacataatgatacgatgcggcttgaacccgccggtgctcttgt
+5707803/1
@@@DDDFDAFFHDIIIIIIJIIGGIGGJIIBFHCHB6;FGGB4?BC@ACC
@5709453/1
gttgttaagaggtgttacctgcaacttggccaggttagggcca
+5709453/1
7??DD?BB=:D?AFEE:CABBG<F<AAAB931:CCBFDE;@DE
@5709496/1
ggcagagggaatctgattgtgctgttgtggaactgcttcacctgtggccg
+5709496/1
@@CFFDDDHHHHDGEGB>HHHIGGIHJFGHJJJIHIJIFIGICA09BDEA
@2978408/1
cgggaattttgtttggtatctgataccgacacatggtaggttccatggat
+2978408/1
CCCFFFFFHHHHHJJJIIJJJJJJJJJJJJJJJJJJHHIJHIJJJJJJIJ
@2978945/1
ccgggaacgcggggatctggagattgtcgggttcttgtctagccatgagt
+2978945/1
@@CFFDDF>AHAFGHEGIIIAC;CG>7=BEB;?BCCECCCE>5;@@ACCD
@2979196/1
ataaaattagaggaagtaggtgctgggcctcttgtatgcgaaggtgttga
+2979196/1
@B@FFFFFHGHHHIJIGGHIEGHJJDIGIJJJIIHHIIJIIJII?DFHII
@7102807/1
cttgtatagaggaggcttgggctcgctctccgaagggagcttgcggccga
+7102807/1
CCCFFFFFHHHHHIJJJJGHIJJJJJJIJJJIJJGJJGIIIIIIJJHFD<
@4982819/1
ctttgatttcttttgtaaatttaactctctgtgagtccgtcagtggcttt
+4982819/1
CCCFFFFFHHFHHJJGGGIJIJJGIJGIIGIFHGHFGGEGHJJJJJCEGF
@209146/1
ccgctttttactacatgcataaacatacataccgataccatacaccaaaa
+209146/1
CCCFFFFFHHHHHJJJJJJJJJJJJJJJJJJJIJIJIIJJJJJJJJJJJJ
@7735219/1
gctcattttaacacatttcacattgaaaaataggtcaaaaccttcattat
+7735219/1
CCCDDFFFHHHGFHIJJIHGIGGHGGGIIIIIIJEHGHJGHJIJJGIJIJ
@4983002/1
gcaacatcttctttggtttgtcaggcgtaatgctaacgtcatagcgataa
+4983002/1
CCCFFFFFHHHGHJIJIIIJJJJJJIJHIGGIJJGIJJIJJJJJJJJJIJ
@209453/1
agtaagtcagctgttccacttcatcatcagggatcttgccgtcattgcag
+209453/1
BC@FFFFFHHHHHJJJJJJJJJJJJJJJJIIJJJJJJJJJIHJJJJJJJJ
@209463/1
cgtcactattctaggattgtgtaggtaatattattaaacgaagaacatgc
+209463/1
CCCFFFFFHHHHHJJIJJJIIHIJJHHJJJJJJJJJJJJJJJJJJJIIII
@7103793/1
gtgctgggcctcttgtatgcgaaggtgttgaggcgcttgtggtggtgcac
+7103793/1
8:==DD;DF;?C:CC:<<A?C;EGI1?:8DDGA@DFF@FFFBFCA@CCEI
@4350774/1
gtggattttaatgttattattacagcatacataataaaattagaggaagt
+4350774/1
CBCFFFFFHHHHHHIJJJJJJJJJJJJJJJJJJJJJJJJJJIJIJJJJJG
@7104210/1
cacagttccagtctcaggcacattgccattagtagactgatcagccggag
+7104210/1
@@@FFDFFBHHHHIICBFHGGIHIIIIIIIIIEFHGIGGGIGBGGGIIIG
@2254577/1
attgaaaacaactctacacatacatacatatttacttagattaacattca
+2254577/1
CCCFFFFFGDHDHGHIJGCEGGGJIGIGIJIIJHCGGHEDHDDCHGIJJI
@3640280/1
gtctgattctgtgatagtgaatacaagatcgtggggtgggcccaccaggc
+3640280/1
CCCFFFFFHHHHHIIJJHJJJJJJJJJJJJJJJIIJHHJJJJJJJJJJJJ
@4983725/1
gtttgtctgtttatctgtttgtctgtttgtctgtttgtctgtttgtctgt
+4983725/1
CCCFFDFFHDFHHJJJJHHIJHIIEHIJJJIJJHIJJGHIIHHIIIJJGF
@4351089/1
gtctagtgtgtgtaggggaagggttaggcaacttaatttcgtggattagt
+4351089/1
@@@FDEDEADCFBGGIJJEEHIJIIJGHGHIIIIJIIJIJGBFEHIJJIC
@4351132/1
gacgcaagaagtaccagaaacgggacttagccacaatctggtctggagag
+4351132/1
@@CDDFFFFHHDFIJJJJJJIIIIJJGIIIJJJJJGHIIIJFHHGIG@GH
@4351150/1
ggcagagggaatctgattgtgctgttgtggaactgcttcacctgtggccg
+4351150/1
@@@DFDDDHGH8DAGACFAHIBHGHHDHEHBBFG?DFGIBDGEHG3BFCB
@7104572/1
cgcaagaagtaccagaaacgggacttagccacaatctggtctggagagaa
+7104572/1
CCCFFFFFHFHHHJJJJJJJJJJJJJJJJJJJJJJJJJJIIJJJJJJJJJ
@4983907/1
gttgcggtctttgtataccttcaggtgatcgaacatcatgtcttcaaact
+4983907/1
@?@DDDADFHDFFFEHIGHHGFHC?<EBHEHFDGGHIIEIBBDFDDCF@D
@7104874/1
ggatggagtgagcacgggctctgtgcctggctcccatgtcacggtagcac
+7104874/1
CCCFFFFFHHHHHJJEGHIJJGIHJJJJIIJJJJJJJJJJJJJJHGHIJI
@4984028/1
cttccctgcaaagttaaccatcttgtattcaaaagaaaacctagaatcac
+4984028/1
CCCFFFFFHHHFHEHIHIJJIJJJJHHJJIJIGIJJJJJJJJIHJIIJJJ
@210448/1
ctgatcaaacgctattaattcattagcgaaaaacttacttttcactttta
+210448/1
CCCFFFFFGHHHHJJJJJJJJJJJJJJJJJJJJJJJJJJJJJJIJJIJJI
@210472/1
cttcaagcgctcatcgggaggtgtggcagcctccttgaccattttagata
+210472/1
BCCFFFFFHHHHHJJJJJJJJEHGHJJJJIJJJJJIJJJJJJJJJJJJJI
@3640783/1
tgtacattgaaaataaaaataaaaaaaatagcaggggttattgttatgtc
+3640783/1
CC@FFFFFHHHHHJJJJJJJJJJJIJJBG@FEFHIJGIGGHGGHGDGCCA
@210509/1
gtgttgaggcgcttgtggtggtgcacgcgcttgggcagagggaatctgat
+210509/1
B?BDFFFFHHHHHJJHIIIIIGHIJIJIJJJIJJJIIJHIHHEEEFFFFF
@7105379/1
tgtaagaacaaaccacaaatggcttagtacgagtttgttttgcgtttaac
+7105379/1
?@=ADDDDFHHAFGEGH@G@C9CFBFEEHEGGIF8D?BBDH@D@GFHIEE
@4352146/1
gcctcttgtatgcgaaggtgttgaggcgcttgtggtggtgcacgcgcttg
+4352146/1
CCCFFFFFHHHHHJGHIJCHHIJJJJJJJJJJHIIGIIFHIIJJJJHFFD
@4352433/1
cactgagtgacggcacctccgacactgaggtcacggtactcgcggtacat
+4352433/1
CCCFFFFDHHHHHIJJJJJJJJJJJJJJJJHIJJJJHIJJJJJJHHFFFF
@2255712/1
gcaggggttattgttatgtcgatgtcgaacccaaaaatgtaattaacttt
+2255712/1
@@CFFFFDFFHDHIIIIIIJJJGGIIIIJIGJIIGGGIIBDEGGHGBFGH
@211967/1
ggcaggttgaactcacaccattcaatttaaaagaaactgggtgcgtgcag
+211967/1
CCCFFFFFHHHFHJJJJJJJJJJJJJJJJJJJJJJJJIJJJHHIJHIJJJ
@211969/1
gttctcattcgcgtacttttcaaggaacatttgagtggttccttttagta
+211969/1
@@?DDFDDFFGHHFHGGGIII@HGH@FGADHIIGGHIIGHIEHDGIGIII
@2256778/1
gccatacaaggtctataaaaatataatttgcctgacaaataacatctaat
+2256778/1
@?@FFFFFHHGCFHIIJJGIGIGIIJIIJIIGIGGHIJIJIJJJIIIIGJ
@1599237/1
aggcgcttgtggtggtgcacgcgcttgggcagagggaatctgattgtgct
+1599237/1
CCCFFFFFGFHHFJJIIJJJJJJJJJJJJJJJIJJJIJJJJJJJJJGGHH
@898666/1
acaatatattcgtgaaaaccgcatccaactcggatcagccgtttctg
+898666/1
@@CFFDFFHHHHHIIFIII@GBHIBGGIGHIEGGHG@GEBFD@FHII
@4986178/1
gtggattagtagctgtagcttcgtcagttgggtaataacatcattggata
+4986178/1
B@BFDFFFHHHHHJJIJJJJJJJIIIIIJJJJGIIJJGJJJJJJJJJJJJ
@1599631/1
ctcagcatggtaagaaggtggcggccagaatctagacatgcacagctctt
+1599631/1
CCCFFFFFHHFHHJJJJJIIJJJJJJJJJJJJJJJJJJJJJJJJJJJJJJ
@898874/1
gcctcttgtatgcgaaggtgttgaggcgcttgtggtgg
+898874/1
@@CADFFFFHDHDGF8@FF@EFHBHG@CA@DHGHG8?F
@212681/1
gcttgggcagagggaatctgattgtgctgttgtggaactgcttcacctgt
+212681/1
CCCFFFFFHHHHHJHIJJJJIJJJJJJJJJJJIJJJJJJJJJJJJJJJIH
@1600009/1
gggctatgccatttatcctcgcacgttggcagtaatagtacaagtgaaaa
+1600009/1
CCCFFFFFHHHHHJIJJJJIJJJIIHGIGIJJIJJJIIFGIIIJGHIJJG
@1600192/1
cccatgtcacggtagcactgagtgacggcacctccgacactgaggtcacg
+1600192/1
CCCFFFFFGHHHHIIJJJJJJIFHIJJJJHJJJJJIJJJJJJJJJIJJJJ
@4355382/1
ctgtgcctggctcccatgtcacggtagcactgagtgacggcacctccgac
+4355382/1
CCCFFFFFHHHHHJJJJJJJJJJJFHJJJJJJJJHIJIIHJJJJJJJJJJ
@6452596/1
gataaagataagtataggctcaaaacctaacgacatcaatcaccagctta
+6452596/1
CCCFFFFFHHHHHHJJJJJJJJJJJJJJJJJJJJJJJJJJJJJIJJJJJJ
@6452827/1
tgttttggtagcggcggcgcggtccgtgaggagcatgctcgccatcagga
+6452827/1
CCCFFFFFFFHHHIJJJJJIGFBCCBABBDDCDDDDDDDDDBDDDDDDDC
@6452947/1
gtcgggaacttatggtataggtagagactggctgcaaatttcaggaagga
+6452947/1
CCCFFFFFHHHHHJJHJJJJJIIJJJJJJJJJJJJJJJJJJJJJJJJJJD
@901590/1
ctgtgatctgtttcttggcatctatagatgtcggtggcgcacagggcacg
+901590/1
B@CDFFFFHHHHHGJIHGGIJJGIIGIIGIFHHICGHIJJIJJJJIFIJG
@6453285/1
gtagcactgagtgacggcacctccgacactgaggtcacggtactcgcggt
+6453285/1
@?;DDDDDHAHBFGE=<@AHDG?F@??FB3?BF@FFFF@B;;4=@HIHE/
@6453598/1
gtggattttaatgttattattacagcatacataataaaattagaggaagt
+6453598/1
BBCFFFFFHHHHHHJJJJJJJJJJJJJJJJJJJJJJJJJJJJJJJJJJJH
@902390/1
ctgtggccggcggcacgcagacgccttgatgacctccacttt
+902390/1
?<?B=DAD?<DDD:DBFEABBHII>?EA;7???DA66>CC35
@6453852/1
tctgtttcttggcatctatagatgtcggtggcgcacagggcacgcttgcg
+6453852/1
@@@FDDDDDHHBFBEDHGHIGGHH4ADHHGA?F:@AHECHIDCEHFGG;;
@2982031/1
gtccataatcattcctggaatccgtgtcgacggcgatgagagcccacgat
+2982031/1
CCCFFFFFHHHHHJJJJJJJJJJJHIHJJJJJJJJJJJJJJJJJJHHHFF
@7107916/1
gtgttgaggcgcttgtggtggtgcacgcgcttgggcagagggaatctgat
+7107916/1
BB@FFFFFHHHGHJJHJJIJIHIIIJIIJIIIJJJJJJJIHHHHFFFFFF
@6454521/1
cagccttaacgtacgactccaacgccccctggcgtaaaataacgtcaata
+6454521/1
@@@;DDDDFFFFFBBGIDF>?GFEFIG>EF;DEF;AFIFIIFCE@EAEF7
@7108145/1
tttttaaactcatattttcatggtaccaagttatgaatttttcaaatcgc
+7108145/1
CCCFFFFDDDFHHBGHIGIHHHHIEEGEEBHFHHCG@EAGGIIIGGIIFB
@7108316/1
ggagagaagatcctcatcttgtatagaggaggcttgggctcgctctccga
+7108316/1
B@@FDFFFHHHHGIJJJJIIJHIJIJJJIIIJJGIIIJJGHJIJIGGHJE
@2982825/1
gcttggtacaaagcaaaggtcgggcagttcgtcaacaagacattactagc
+2982825/1
@@?DDDDDFHHABBFGEE@<AF<?:FGCCDF6BBFGIHGHII===BFCHI
@6455496/1
cgcaagaagtaccagaaacgggacttagccacaatctggtctggagagaa
+6455496/1
CC@FFFFFG?DDFGGGGGIGIHIGIJJEIIJHGGIHGEHFHIJGIICB;C
@213436/1
atacataataaaattagaggaagtaggtgctgggcctcttgtatgcgaag
+213436/1
@CCFFFFFHHHHHJJJJIJJJJJHHJJHIJJJJJIIJJIJJJJJJJJIJJ
@213547/1
ggtgcacgcgcttgggcagagggaatctgattgtgctgttgtggaactgc
+213547/1
@@@DDDDDDHDHFIEA@DHGBFH:?BGEE@FHI<?FBFBFC=CH>FCFGF
@214057/1
ggtgcacgcgcttgggcagagggaatctgattgtgctgttgtggaactgc
+214057/1
@BBDFFFFHGHHHJJJJJJGIIJHGIIJJHIIJHHIGHFFHIJJIHIJJJ
@7110267/1
atacataataaaattagaggaagtaggtgctgggcctcttgtatgcgaag
+7110267/1
@@@FFDFDHFFDFGHJJIJGDGIFDCHEHHIGEHDGHIJJJCHIEGGFHI
@7110347/1
cagtaggaaccacagccgttggcgtcgattgcggtatcggcgtcgcttgc
+7110347/1
CCCFFFFFHHGHHJGGHIGJCGGJIIJIJIGGJIFEHIIJFHHFDCDDBD
@2257884/1
ggcaggttgaactcacaccattcaatttaaaagaaactgggtgcgtgcag
+2257884/1
CCCFFFFFHHHHHJJJJJJJJJJJJJJJJJJJJJJJJJJJJHIJJJJJJJ
@1602422/1
gtttgtctgtttgtctgtttgtctgtttgtctgtttgtctgttcgtctgt
+1602422/1
?@?DDBDFGDFFBEGGIIIGIFHHI<FHHCHHIIDGCEHIIGHHHB@GD?
@7110593/1
agtaggtgctgggcctcttgtatgcgaaggtgttgaggcgcttgtggtgg
+7110593/1
@CCFDFFFHHHHHJIJJJJJIIJJJJHGIJFHGGIHIIIIIJJJHJIIJJ
@1602669/1
cgtagaaaagtgctgtctgtacattgaaaataaaaataaaaaaaatagca
+1602669/1
??@ADDDDC?<A?GD?EBCAA?H@DEHHFHBH>AF<FBH@D<???DFD>=
@7110750/1
cagcatacataataaaattagaggaagtaggtgctgggcctcttgtatgc
+7110750/1
CCCFFFDFHHGHHIJJIJJJJIJJJJJIIGIHHIJJEIGHJJJIJJIIJI
@7110964/1
cacctgtggccggcggcacgcagacgccttgatgacctccactttgatga
+7110964/1
CCCFFFFFHHHHHJJJJIJJJJJJJJHHHFFFFFEEEEEDDDDDDDDDDE
@5712482/1
gtgaggtctttggagccctgtccaacggtagatggaactctgtcgccgat
+5712482/1
C@CFFFFFGDHHDEGIJIIIFGIIIIIIDHHJJGHCHEHJJJIIIIIIHI
@5712816/1
acatcttcaacaatctcgtggttcctctgcacttggtggtccacaaacat
+5712816/1
@C@DFFFFHHHDDIIIJJJJJHIJGIJJJIGHJJIIDGGJJIFIECHIGG
@2259146/1
ccggtactaacgatcaaatcgatcatgggtccataatcattcctggaatc
+2259146/1
@@@FBDDDHDHDHIFFIIIFHEGIIIIEI?DHIIIIIIIIICHIGDEHFH
@7111781/1
cttcaatcctttaacgaatgcagcgaaatagtcacacccacgttggttat
+7111781/1
BCCFFFFFHGFHHIJIJGGIHGGHIHEGGHGIIIJIIJJIHHEGGIFEIJ
@5713182/1
cattcttttttcctcctttcttttttggtggcttccccattttgacagcg
+5713182/1
CCCFFFFFHHHHHJJJJJJJJJJJIJJJHIIJJJJJJJIJJJJIJJIJJI
@5713406/1
gtttttaaactattttttcaatgccctaagtgagtatacatctattaaat
+5713406/1
@@CFFFFFHHHFHIJGIIGIIJIEGGHGGIJIEGHHHIJGGHIGGHGD?D
@216012/1
gtgctgggcctcttgtatgcgaaggtgttgaggcgcttgtggtggtgcac
+216012/1
CCCFFDFFDHHHGJJHIIJJJGIIJCGHIJJJIIIIJIJHGIGGHEHIJE
@5713574/1
caaagataagatgaagaagaggagcaaatggaaaaaaaaattggtgaaaa
+5713574/1
CCCFFFFFHHHHHJJJJJJJJJJJJJJJJJJJJJJJJJJJJJJJGHIJJJ
@216207/1
gtcctttatacatttcggcatggcgatcatgtcgatggcttggtttattc
+216207/1
CCCFFFFFHHHHHJJJJJJJIJJJJJJJJJJJJJJIJJJJJJJGIJJJJG
@5713900/1
gcacgcatcgtgaggtctttggagc
+5713900/1
@<?DB:@DAF?CCGB:?<CFC3<EB
@2260185/1
ataaaaccaaacctctggttcgattgggcctcaaaaaatcacgtttatac
+2260185/1
@CCFFFFFHHHHHJJJJJIIJJJJJJJJJJJJJJJJJIJJJJJHIJJJJJ
@7113367/1
aactgtcctccggtactaacgatcaaatcgatcatgggtccataatcatt
+7113367/1
CCCFFFFFHHHHHEHIIIJJJJIIFGGHHFHIGHJIJJBFGHIIIJGIII
@217054/1
gttagaaatgttacaacctctatactttgcattaaaataatgcccatttt
+217054/1
CCCFFFFFHHHHHJJJJJJJJJJJJJJJJJJJJJJJJJJJJJJJJJJJJI
@217236/1
gaaactttgtctagagattctattcaacctgtattcatcagggcttcttg
+217236/1
CCCFFFFFHHHHHJJJIJJJJJJJJJJJJJJHJJJJJJJJJJJJJJJJJJ
@217434/1
ggcagagggaatctgattgtgctgttgtggaactgcttcacctgtggccg
+217434/1
CCCFFFFFHHHHHJJJJJJJJJJJJJJJJJJJJJJJJJJJJJJJJJJJJJ
@217561/1
ccgcgacttcgttcgcgtggaatagtgacttccggcaaatttttggtttt
+217561/1
CCCFFFFFHHHHHJJJJJJJJJJJJHIJJJJJJJJJJJIJJJJJHHFFFF
@3643108/1
gtacgttcaaacgtatcacacattttctggtcaccttccatgcaaaatct
+3643108/1
??@DBDDDHHHGH@GGDHII?GBBFBH@BDFC?BBBFH3??CBFHHG@AF
@217849/1
gcaacatcttcatcttagcgttcacattgacaaacttaggtttgcttaca
+217849/1
@@CFFFFFHHGHHIJJJJJJIIIJJIJJIHGJJIJIJGJIHJJJJJJJEI
@7738406/1
cgggaacttatggtataggtagagactggctgcaaatttgaggaaggagt
+7738406/1
CCCFFFFFHHHHHFHIJJJHIJJJJJJJJJJJJJJJJJJ@HIJJJIJJJB
@6456543/1
ctgtggccggcggcacgcagacgccttgatgacctc
+6456543/1
?@@BDD?DDFADDHEB67;;@FAA6AAE77?;?7;>
@7739099/1
tatagaggctgtcactgcagcgatactgggaacattcgactgatccggtg
+7739099/1
@@@DF?DBHHHHFEGEFCGGIGDGEGIAEF;DHIGIHGG@?@GIGHGIIJ
@7115623/1
gttgggacagctatcttcataaaagctaaacaacatttataaaattagac
+7115623/1
CCCFFFFFDHHHHJJJJJJJJJJJJJJJJJJJJJJJJJJJJJJJJJJJJJ
@3644618/1
ggcagagggaatctgattgtgctgttgtggaactgcttcacctgtggccg
+3644618/1
CCCFFFFFHHHHHJJHJJJIJJJJJJJJJJJJJJJJJJJJJJJJJJJJJJ
@6458225/1
gtgctgggcctcttgtatgcgaaggtgttgaggcgcttgtggtggtgcac
+6458225/1
BBCFFFFFGHHHGJJIJJJJJJIJJCGHIJJJJIJJJJJHIJIJJHIIIH
@7740526/1
tgattgtgctgttgtggaactgcttcacctgtggccggcggcacgcagac
+7740526/1
@@@FFFDDFHHHHJGIJJIJJIIJJIIJJJGIIJJIJIJIJHHFFDDDDD
@6458259/1
cctttatacatttcggcatggcgatcatgtcgatggcttggtttattccc
+6458259/1
CCCFFFFFHDHHHJJJJJJJJJJJJJJJJJJJJJJJJJJJJIJJGIJJJJ
@4987713/1
gctgggcctcttgtatgcgaaggtgttgaggcgcttgtggtggtgcacgc
+4987713/1
CCCFFFDFHHHHHIJJJJJIGIJEHGIJJJJIJJJJJJJJJJIEHIJJJG
@6459042/1
ggcgggatggtcgtttgaaaaattgacggccagccttaacgtacgattcc
+6459042/1
CCCFFFFFHHFHHJJJJIJJJJJJIJJIJJJIJJJJJHHHHEEFFDDDEE
@7741466/1
gggaatctgattgtgctgttgtggaactgcttcacctgtggccggcggca
+7741466/1
CCCFFFFFHHGHHIJJJJIJJIJJIJJJJJJIJJJJJJJIJIJJJJJHFD
@6460010/1
gcttttcgtttatgaatttttcgacttcttgcggcgcgaagaagccaggc
+6460010/1
@@CFFFFFFHHHDHIIJEHIGJJJJJJJJIGGGEIIJJIHHFFFEEEEDD
@4989489/1
gagacgatttcaccagtggtcttcttgaacttcttcaattgacgcaagaa
+4989489/1
@@@DDFDDHFFFFIIBACFHIIIIGG<9FEFHEHEGIGHIC?@FHHGG@D
@7119560/1
gtttattttgtttttctctgtgatctgtttcttggcatctatagatgtcg
+7119560/1
CCCFFFFFHHFHHJJJJJJJJJJJJJJJJJJJJIJJJJJJJJIJGIJJJJ
@904483/1
gccagttataaagcatagcccgaagtgctattggcacacaggcataatgc
+904483/1
CCCFFFFFHHHHHJJJIJJJJIIJJGIIIJJIIIJJJJJJJIJIJJJJJJ
@905460/1
attttgtttttctctgtgatctgtttcttggcatctatagatgtcggtgg
+905460/1
BBCFFFDFHHHHGJJJGHGIJJJGHJJJJGHIGIJJIJGIIIJJJJJ@FG
@4358402/1
tggattttaatgttattattacagcatacataataaaattagaggaagta
+4358402/1
CCCFFFFFFHGHHJJJJGIIJGEGGEHIIHIGGIIIJJGJIJGIGIIEDE
@2985016/1
cacagttccagtctcaggcacattgccattagtagactgatcagccggag
+2985016/1
@@@FFFFFGHHHHJJIJJIJJIJJJJIJJJJJIIGIJIIIIJJJIIJIIJ
@4358709/1
cttccgtcttgggtgaggcataacggggtgggttttacagactagaaccc
+4358709/1
CCCFFFFFHHHHHHIJJJJJJJJJJJJJFGIJ@GIJJJJJJJJJJJJJHH
@2985464/1
gtgatctgtttcttggcatctatagatgtcggtggcgcacagggcacgct
+2985464/1
CCCFFFFFHHHHHJGGIIJIJIJIJGIJIJJJIGIIJJIIJJJJJJIJJI
@5714010/1
gcctcttgtatgcgaaggtgttgag
+5714010/1
@@@?DBDDFD>DDEIIFF3A2A2C9
@7122930/1
gggctctcaggcaggcaagatgggcatagtaggtaggcgtagggtaagac
+7122930/1
@@@DDDDDFFFDDHJGIJJIIJJJIIJGIEHHI:DFDGHDEHGHDFHGCH
@7123279/1
atacataataaaattagaggaagtaggtgctgggcctcttgtatgcgaag
+7123279/1
@CCFDFEFHHDHHHIIIGIIC@GCFHHHIIEHBGEGHIEHIHIGDDHB@G
@7123708/1
ctccaatcctttactcgaatagtcttttctaacttgaacagtgcgatgtt
+7123708/1
<@@DADDADFDBFGHHEEHGIIEGHIIIIGHGGICGBBGDE:CFDFF??@
@2263103/1
gttaaaaccaaaaatttgccggaagtcactattccacgcgaacgaagtcg
+2263103/1
@@@DDBDDDHHHHGFH@?FHG:DEHC>EFGGIHGG<B?DEHHIGGFH?=?
@7124161/1
ggtcaccgagcggttcctgttcctgcagcgggtgtgccctgtccttggtc
+7124161/1
@CBFFFFFHHHHHHIJJJJJJJJJJJJJJIIJAFFHJJJIJJHHHHHHFF
@220618/1
ctccaacttgatacaagcttctcgcacagcagtgagttcgtgttgca
+220618/1
CCCFFFFFHHHHHJJJJJJJJJJJJJJJJJJJJJJJHIJJHIIJJJJ
@220625/1
gcctcttgtatgcgaaggtgttgaggcgcttgtggtggtgcacgcgcttg
+220625/1
CCCFFFFFHHHHHJIJJJFHIIJJJJIJJJJJHIJFGHGHIJJJJJHFFD
@1605761/1
cttcctcgggttggaatgattctggtgggttgtcctgcagagcttgccac
+1605761/1
BBCFFFFFHHHHHJIJJJJJJJJJJHIJJIIIIJJJJJJIJJJJJJJJJJ
@2264056/1
gtggggtgggcccaccaggccgttacagatgaactcccgtcgatgaccag
+2264056/1
@C@FFDDA<FFHHEIEIGIIIGFGIGHGEHHEGGHIIAF=EGBHFHFFFB
@5716904/1
gtgctgttgtggaactgcttcacctgtggccggcggcacgcagacgcctt
+5716904/1
CCCFFFFFHGHHHJJJJJJJJJJJJIHJJJJJJJJIIHHFFDDDDDDDDD
@2265051/1
ctggactagtaaaatacatagtttcactacacaagtgatacactgatttc
+2265051/1
CCCFFFFFHHHGHJJJJJJJJJJJJJJJJJJJJIIHHIJJJIJJJCGIJJ
@2265083/1
ggtgctgggcctcttgtatgcgaaggtgttgaggcgcttgtggtggtgca
+2265083/1
BC@FFFFFHHHGHJJJJJJJJJJJJJEHHIJJJJJJJJJIHIJIJJIIJJ
@222597/1
ctactaataaattaaaaactaattaaaaaaacattgtccagcggacaaaa
+222597/1
CCCFFFFFHGHHHIJJJJIJJJJJJJJJJJJJJJJIIIJJJJJJJIIJJJ
@3644813/1
cctccttgatgcattgcgtcagaatgcccacctcacgttccgccaattgc
+3644813/1
@@@BDDFDBHHH?HHIGIIIGGIGIGIDHHIGIIIIIFFHGEDGGBCHGI
@7127137/1
acctagcatcacaacgtcatttaatataaaatacatttatatccgatatt
+7127137/1
CCCFFFFFHHHHHJJJHIJJJJJJJJJJJJJJJJJJJJJJJJJJJJJIJJ
@6461471/1
cccgggtgaggatgcactacatttccgtccatcattttgtcaacgaactc
+6461471/1
CCCFFFDDFHHHHJJJJJJJGIIJJJJIJJJJJIJJJJJIJJJJIIIIII
@223470/1
ctcgctctccgaagggagcttgcggccgatg
+223470/1
:?;D;;?DD?A8DB8E:EEGGE?GIAF<7;A
@7127897/1
gcccattttcacaggcaagggatcctaacttcgcaaccactaattccagt
+7127897/1
@@@FBDDFGHFFF@BFHEDB=FHFECHHDECHHGGG6BBGEHEEGIECFD
@4359663/1
gtgcctggctcccatgtcacggtagcactgagtgacggcacctccgacac
+4359663/1
CCCFFFFFHHHHHJJJJJJJJJHJJJJJJJJJHJJJJJIJJJJJJJJJJJ
@7128158/1
ctttctagtgcgtccgtctgattctgtgatag
+7128158/1
<=?DDBDDFBHFHIIEAA;;B<?FHI??GHI@
@3646263/1
ctccaatcctttactcgaatagtcttttctaacttgaacagtgcgatgtt
+3646263/1
CCCFFFFFHHHHHJJJJJJJJJJJJJJJJJJJJJJJJJJJJHHJJJJJIJ
@7742631/1
gtcgaacattctatgcttataccattaatctccgcaactatttgacggat
+7742631/1
@@@FDFFFFH?FFGGIEIIIDHGEHHFCH<FHHGGGGGGFHGHFGGIE?@
@7128569/1
aggcaagatgggcatagtaggtaggcgtagggtaagacacggatcgcata
+7128569/1
CCCFFFFFHHGDHJIJJFJIJAFGGIJFHHGI:CGFEHIJHJJGIIJJHI
@7743064/1
gccagatgccaaagttcttgatcttcactgggctcttctctgggatttcc
+7743064/1
CCCFFDFFHHHHDHEHIJJJIJGIIJGJIJIJJJGHJJJIIJJJJIJGHI
@4360877/1
cactctagcacgtagttctcagcttccctgcaaagttaaccatcttgtat
+4360877/1
CCCFFFFFHHHHHIJHIJJJJJJJJJJJJJJJJIJIIJIJIJJJJJJIJJ
@4361286/1
gcgatgttttacaagggcaggttgaactcacaccattcaatttaaaagaa
+4361286/1
CC@FFDEFHDHHHJBGGGIIIGEHGHEGIIJJIGGIGHIJIJJIJIJFCF
@7130184/1
ggcagttcgtcaacaagacattactagctgagaatatttttttccgttta
+7130184/1
CCCFFFFFHHHHHJJIJJJJJJJJJJJJJJJJJJJJJJJJJJJJJJJJJJ
@7130275/1
cgaccaatcatggacttttcttcaatatccacataagtaacttcaaatga
+7130275/1
?@@:1@=BFADDDEFFEG@FHFDHBHI>HFEFDFIII?F@?GFFIEFCDF
@3647971/1
gtccgtctgattctgtgatagtgaatacaagatcgtggggtgggcccacc
+3647971/1
CCCFFDFFHHGHHJJFHJJJJFHJJJJJJJJJIJJGIIIIJHIJJJJJJJ
@7130444/1
ctgtgatctgtttcttggcatctatagatgtcggtggcgcacagggcacg
+7130444/1
CCCFFFFFHHHHHJJJHIGIEEHIIIIHIGHGIICDFCGGGHIEBHCHIE
@7744732/1
gtgacttgtagtcaaggtggagattttactatctttcaagtcggcataac
+7744732/1
CCCFFFFFHHHFHIJJJEGIIJGHIJJIHIJJJJJGJJJJJJJIJIIJJG
@7131402/1
gtcacggtactcgcggtacatgttgtgtacacctgagcgagactcataac
+7131402/1
C@CFFFFDFHHHHJJJJJIIJGIGHIJHHHIGHIIGIIJEHHHJJJJJJI
@7745653/1
gtttcacttcagcatagacaggtgtcttccctggcaatacaacaacgaca
+7745653/1
@BCFDDFFHHHGHIJJJJJJJJHJJJJJJJJJJJIJGIJJJJJJJJJJJI
@7745730/1
gtgctgttgtggaactgcttcacctgtggccggcggcacgcagacgcctt
+7745730/1
C@CFFFDDGHHHDHIBB<IEHHGIIDHEEGHEHGGIGEEDD?A?A@?BB;
@4363583/1
gccagatgccaaagttcttgatcttcactgggctcttctctgggatttcc
+4363583/1
CCCFFFFFHHHHHJHIJJJJJJJJJJJJJIGIIJJJJJJJJJJJJJJJJJ
@4363764/1
cccgagtcgtgctccttctccaccaggtggtagcgcgcgcggaacgccac
+4363764/1
CCCFFFFFHHHGHJJJJJJIJJJJJJJFHJHIJJJJJJJIHFDDDDDDDD
@4991894/1
gacgcaagaagtaccagaaacgggacttagccacaatctggtctggagag
+4991894/1
CCCFFFFFHHHHHIJJJJIJJJJJIJGIJIIJGJJIJIJJJHJJJJJJJJ
@4992092/1
gtttattttgtttttctctgtgatct
+4992092/1
=@<;BBDAD>:AFEBGEHII?FD<F9
@6462417/1
ctgtgatctgtttcttggcatctatagatgtcggtggcgcacagggcacg
+6462417/1
@@@DDFDDHHFFBHIGIIHIGIIIIGIFIHIGIGGGEFGGGIIIGIJIII
@7747369/1
cctcttgtatgcgaaggtgttgaggcgcttgtggtggtgcacgcgcttgg
+7747369/1
CCCFFFFEHHHHHJJJJEGHIJJJJJJJJJJHIJHIIHHIJJJJJHFFFD
@7747434/1
agcatacataataaaattagaggaagtaggtgctgggcctcttgtatgcg
+7747434/1
??@DDEDFHGHHGIIEHIGGGHGGHIEFHHFFGGDGGEEHGGGGFGEIGI
@6462926/1
ctgggcctcttgtatgcgaaggtgttgaggcgcttgtggtggtgcacgcg
+6462926/1
@C@FFDFFHHHHHJJJJJHIJJFFGHJHIJJJJJJJDGGEGGHHIJJJHH
@7747615/1
gtcggtatgtggatgtagctgccattatgtagactgttgtgttgaccaat
+7747615/1
@@@DFDDDHDFHHIJBBFHCHCHIIGHHICCHHIJIGII?DCGEGEIGII
@224752/1
gtagcactgagtgacggcacctccgacactgaggtcacggtactcgcggt
+224752/1
CCCFFFFFHHHFHIJJJJJJJJJJJJJJJJJJJJHHJJJJHIJIJJJHF?
@6463473/1
aggaatatcaccggctcgttgaacaccttaggacgaagtga
+6463473/1
C@CFDFFFFFFHHIIIIIAG?EEGEGHCH<DF>GGFHG7C=
@1609106/1
ttctgatctagtagctcgacagtggcatggaaccgctctgtcgtcgtaat
+1609106/1
CCBFFFFFHHHHHJJJJJJJJJIJJJJJJJJJIJJJJJJJJJJIJJJJJJ
@1609132/1
ataaaattagaggaagtaggtgctgggcctcttgtatgcgaaggtgttga
+1609132/1
@@@FFDDDDDDFHGIIFFHHEFHIGGGIIJJJJIJEHIIIGIIIDEBDDC
@6464945/1
cttcaatcctaatgtattgatgggtcagcatgtcgcatagaatctgactg
+6464945/1
CC@FFFFDHHBHGIGHHIIGJJJDFHEGHHJIGGHGIIIIJJIGGGGGGD
@1610583/1
gctgccgaaagattagagtcgtcttctacttctgcttctggcacatcagg
+1610583/1
C@@FFDF?FHFF?FGHEG@EFFHIEEGGIIIIIIIIIEIHEHIGIIIGCG
@1610900/1
ggcttcaacagcttgttagcttgccattgacctttcctaggagtgacttt
+1610900/1
@@<DDDDDBBFHAGHGHFCAHGGGIIIIIIGFICHIEGE<?FGGGAGHAH
@7750058/1
agcatacataataaaattagaggaagtaggtgctgggcctcttgtatgcg
+7750058/1
CCCFFFFFHHHHHJJJIJJJIJJJJJHIIJHIJJJJJIJJJJJJIJJJJJ
@7750315/1
ctaaaactacttcttatgatttaaagtcgaatattccctgacacctcacc
+7750315/1
CCCFFFFFHHHHHIJJJJJJJJJJJJIIJIIJJJJJJJJJJJJJJIJJJI
@6465833/1
gtggattttaatgttattattacagcatacataataaaattagaggaagt
+6465833/1
@@BFDFFFGHHHHHIJIJJJIJIJJJJJJJJJJJJJJJJJJJJIJJIJJD
@1611359/1
cccagggcgggatatggaattttaatttatgccccctttaaaaaaaaa
+1611359/1
C@@FFFFDFFFDH@GIGIIFIIIIEHIIJJIIEGIE<EFFFFFFDDDD
@6465897/1
ctgtggccggcggcacgcagacgccttgatgacctccactttgatgatct
+6465897/1
BBCDFFFFHGGHGIJJJJJJDGHGHCEEFF@CEFEDCEECDDDCCDEEDA
@227217/1
cactgagtgacggcacctccgacactgaggtcacggtactcgcggtacat
+227217/1
CCCFFFFDHHHHHJJJJJJJJJJJJJJJJJGIIJJJGIJJJJIJHHFFFF
@227535/1
cagagggaatctgattgtgctgttgtggaactgcttcacctgtggccgg
+227535/1
@<@B?D8?;?DD>9<EFIHG@CH3C<<;FEHIFBC?DD>D<F:9?DBD0
@7751145/1
agaggaagtaggtgctgggcctcttgtatgcgaagg
+7751145/1
??=DDDDDHHFFACFBHIIEHH?FHDEBF9?@F@<6
@2265301/1
gcccagacctagcccaaattcttcttcttcagccggctttggtggttctt
+2265301/1
CCCFFFFFHHHHHJJJJJJJJJJJJJJJJJJJJJJJJJJJJJHIJHIJJI
@3648625/1
gtgggttcgtgaatcatgccctcaatctgcaccagttcatatttgggcac
+3648625/1
@@@FFDDDHDHFHGGGFHGHIGEHJIIIJJJGGGIDFGEEIGHIJIDGGG
@2265886/1
attggataccggggacggtgttaggctccggtagaactgcaccatttcat
+2265886/1
<?@DAD;?FBFAHI?FE>F@@FG>FGGGEIE;;;;=CCCEHCHEHHEEAD
@229124/1
ccgcgacttcgttcgtgtggaatagtgacttccggcaattttttggtttt
+229124/1
CCCFFFFFHHHHHJJHIHIJIJJJJHIJJJJJJJJJJIJJJJJJJHEHFF
@2266309/1
caacgatttatttcgattgttccatcactatcaaaacttctcaggattga
+2266309/1
@@@DD?DDFHFHHE:ADC@AFEEFCHHGIIGHGIIIHCHGIFGCEGHGAC
@229544/1
ggctcgctctccgaagggagcttgcggccgatgacctcatactccttcaa
+229544/1
@@@DDFFFHHHDFIGGGE@FBGHHII<GIIIGG9DHCHHHHGFEFDF;@@
@908251/1
ctccggtactaacgatcaaatcgatcatgggtccataatcattcctggaa
+908251/1
@<@ADD=AAAFHBEABEECHGFBADFAFHGD??DAGCHIGGGEG@?BFE@
@229716/1
gcgacagatgtctttctagtgcgtccgtctgattctgtgatagtgaatac
+229716/1
CCCFFFFFHHHHHJJJJJJJJJJJJJJIJJJJJJJJJIJJJJJHIJJJJJ
@908826/1
gccagatgccaaagttcttgatcttcactgggctcttctctgggatttcc
+908826/1
@@@FFFFFHHGGDGG@GGIIEGHEHIGIGBCFHBEGIIIGGIIIA<;?DG
@908944/1
gccagatgccaaagttcttgatcttcactgggctcttctctgggatttcc
+908944/1
@@@DD>BBHFDDDHHHIIGIIGIIIIIGCEGHGBHIGHGICHGIBFHIIH
@230259/1
atcgacataacaataacccctgctatttttcttatttttattttcaatgt
+230259/1
CCCFFFFFHHHHHJJJJJJJJJJJIJJJJJ;FHIJJJJJJJJJJJJJJJG
@908979/1
cgagtacttcatattagaaatcacttctttgattttcttcaagcgctcat
+908979/1
@CCFDDFFHHHHGJJJJIJJJJJJJJJJJJJIJJJJJJJJJJJJJJJJJJ
@231351/1
aggatataatagcatggattatacattacacttactaatatagtaaaagc
+231351/1
@@CFBDDDHHHFFHGEGHIEIJJJGJDACHC??CBB?CEF?CH:?GFGFH
@2987496/1
ccagtactttagctttgacagtgtaaaacttctcggaaatctccaatcca
+2987496/1
@@?DDDDDFF8DBG>B?EEHIGAHEICCBGGGGHICHE6??DBBG@GB3?
@910579/1
agatgcaatttcttgcaagaattgcacaaagttgaagtccttgttgttaa
+910579/1
B@BFFFFDFHFFFGIIGIIJJJIIGJJJJIIEHIIJIGEFHHIGEIGHIG
@2268802/1
cagtggtcttcttgaacttcttcaattgacgcaagaagtaccagaaacgg
+2268802/1
@@@DFFFFHHFGHIIJIGGGJIJGJJJIJJGIHIJJIJ?DHGEIJJIJJI
@7134803/1
agttataaagcatagcccgaagtgctattggcacacaggcataatgccat
+7134803/1
@@@FFEFFHHHHHJJJJJJJJJGHJJJJJJJJJJJJJJJJIJJJJJJJJI
@2988091/1
catgaaacaaacactaaatgtaaatttaagcatcccacaatatattcgtg
+2988091/1
;?;BBDDDFHHHABFDAFG@HGEECHHIIE>9??EFECEDHEHGGDBB?6
@7135096/1
tttcttggcatctatagatgtcggtggcgcacagggcacgcttgcgcatg
+7135096/1
@CCFFFDAHHGHHFGGIJJJGGIIGIIEGEGGGHGIJJJJIIIGIIJIJH
@2269575/1
ctccgattgagtttgtgatggtgcctctgtaggagtttcgggctcgggtt
+2269575/1
@@@DA@D?DCFFDBFE:CFBGHHGGGHICCEGBHGIFHF7DFH6D6;@F;
@4992637/1
gctcaatagagggatctccttaattattatgggcctcgccgtatttgggt
+4992637/1
CCCFFFFFHHHHHIJJJJJJJJJJJJJJJJJJJJJJJJJJJIIIJJJJJI
@2990286/1
gtccaggataataagttaattataccaagtttcatcgaaatcaaaccgtt
+2990286/1
CCCFFFFFHHHHHJJHJIJJJHJJJJJJJHIJJJJJJJIIIJJJJJJJIJ
@4994227/1
cttgtatagaggaggcttgggctcgctctccgaagggagcttgcggccga
+4994227/1
CCCFFFFFHHHHHJJJJJJIJJFJIIIJJJJIIJIJJIIGIJJJIJFFCA
@2271834/1
ctccgacactgaggtcacggtactcgcggtacatgttgtgtacacctgag
+2271834/1
CCCFFFFFHHHHHJHHHJJIEHIJJJJJJHIIJJJIIJIJIHIIIIJJIG
@5718773/1
ggcagctcgaacacggttaccgggaattttgtttggtatctgataccgac
+5718773/1
CCCFFFFFHDDDAGII:EEHIGEHDFGGIIIIIIGG?BFGGIDAFGGIIG
@5718904/1
ccgtcattgaacaatctcgtatgatgccgtttctgtaccaataggaacaa
+5718904/1
CCCFFFFFDBFDFIIIIGGIIIEHIGGHH@GGCBBCDFGHGHIIIGIIIG
@1612876/1
gtaggggaagggttaggcaacctaatttcgtggattagtagctgtagctt
+1612876/1
@@@FFDADFDHAFGIJJJIJHIIHHHAIIJDGDDGHIIHIJIIJHIJIHI
@1612981/1
ctccggtactaacgatcaaatcgatcatgggtccataatcattcctggaa
+1612981/1
CCCFFFFFHHHHHJJJJFHIHFHGJJJJJJJHHJJJJJJGIIIJJJJIJJ
@911590/1
agggaatctgattgtgctgttgtggaactgcttcacctgtgggcggcggc
+911590/1
CCCFFFFFHHHHHJJJJJJIJJJJJJJJJJJJIJIJJJJIJJJJJJJFDD
@5719330/1
gcagagggaatctgattgtgctgttgtggaactgcttcacctgtggccgg
+5719330/1
CCCFFFFFDHHHHIIJJJJJIIIJJJHJJJIJJJJJJJJJJJJHJJJJJJ
@232262/1
gactaaaaagcatattgtatttctaaaatagtataatagttataacaatt
+232262/1
@C@FFFFFGHHHHJJIJGIIJJJJJJJJJJJHGIJIJJJHIJJJIIJJJJ
@912656/1
gcaaagataagatgaagaagaggagcaaatggaaaaaaaaaat
+912656/1
@@?=DADDFFFBFFF>GDFB3C=CFGEFGIEHEDFGFEGGH4=
@5720280/1
cacagctcttgcagccatccaacgggattgcccatcaatttatcttcaaa
+5720280/1
@@@DDDDDF<BFFBGBD<ABFBEB@G:FG??GGCGGHIGII@?BGIG>BF
@913056/1
tttgtctgttcgtctgtgcgcgctaatctcagaaacggctgatccgagtt
+913056/1
CCCFFFFFHHHHFIJJJIJIJJJJJJJJJJJJIJJJJJJJIIJJJJEHEH
@913218/1
gtgaaaactgcccctcagatacaccgtcacggaacacaaatatcttcttc
+913218/1
@?;DDFFFHHGHFIJIGIIIIJGJIIHGGGJIJJJJJJJJJIJJIJIIGJ
@233502/1
gccagatgccaaagttcttgatcttcactgggctcttctctgggatttcc
+233502/1
CCCFFFFFGGGHHJJJJJJIIGIIJJJJJJIJCHJJJJJJJJJIIJIJJJ
@913362/1
ccgacactgaggtcacggtactcgcggtacatgttgtgtacacctgagcg
+913362/1
CCCFFFFFHHHHFHJJJJIJJJJJJJJHIJJJJGJJJJJJJJIIJJJJJJ
@5721007/1
gccagttataaagcatagcccgaagtgctattggcacacaggcataatgc
+5721007/1
CC@FDDDDFHHHBGHJGBHIIGGGI?FGGICHADHCHGJGB?FEGDGIJG
@913754/1
ctcagatgcaatttcttgcaagaattgcacaaagttgaagtccttgttgt
+913754/1
CCCFFFFFHHHHHJJJJJJJJJJJJJJJJJJJJJJJJJJJJJJIJJJJJJ
@913897/1
ctgtgatctgtttcttggcatctatagatgtcggtggcgcacagggcacg
+913897/1
@@@DDFFFGHFFHIIIGGDFEEGIFB<AEHEHGAEFGEDHII>FEG?HEI
@234176/1
ctggtctggagagaagatcctcatcttgtatagaggaggcttgggctcgc
+234176/1
CCCFFFFFHGHHHFJJJJJJJJJIJJJJHIJJJJJIIIJIIJHEHIJJID
@235059/1
atactccaaagcattctgggctgcagatgactgtgcatccttgctagtaa
+235059/1
@CCFFFFFHHGHHIJJJIIIJJJIIJIJJIJIJGIJIJJGIIJJJJJIII
@6467657/1
gcctcttgtatgcgaaggtgttgaggcgcttgtggtggtgcacgcgcttg
+6467657/1
CCCFFFFFHHHHHJIIIJAFHHJJJJJJJIJJHIJHIJFGIJJJJJHFFD
@3651797/1
gtgctgttgtggaactgcttcacctgtggccggcggcacgcagacgcctt
+3651797/1
CBBFFFEFHHHHHJJJJJJJJJJJJJJJJJJJJJJJJHHFFDDDDDDDDD
@4994599/1
agtactttagctttgacagtgtaaaacttctcggaaatctccaatccaaa
+4994599/1
@BBFFFFFHHHHHJJIJIJIIHHIJJJJJIJJJJIJJJJJJJIIIGGIII
@237016/1
cgcgacagatgtctttctagtgcgtccgtctgattctgtgatagtga
+237016/1
CCCFFFFFHHHHHJJJJJJJIJJJJJJJJJJJJJJIJIIJJJIJJJJ
@4365993/1
gccagatgccaaagttcttgatcttcactgggctcttctctgggatttcc
+4365993/1
@@?DDDDA<D?FHE<CA?<<AAA<F@HHGI>=GB?@GBFHGFC@3:B9FF
@3653037/1
cgtcactctgttgcgaatatatgaagcgtgagacaatgcctccaata
+3653037/1
CCBFFFFFHHHHHJJIIJJJJJJIJJIIJJIIIJJJJJJJJJJJJJJ
@6470085/1
ttcacgacgcttcagcagagtgcacacaatggtgaactggcgttcatgcg
+6470085/1
CCCFFFFFHHHGHJJIJIIJFHGGIJJJJHIJGHJJJIJJJJHJIJDHIG
@7138437/1
gtcacagtgcacaattacattactgcatctactctttgtacctgcttcat
+7138437/1
@@@DDDDDFFHHFB@FGBHEHCHIGCHIGEDEHCGGHIFFDFG@GHIIII
@3654093/1
ccccagactagcatagcacagcacactacggatgaacagacacaatatca
+3654093/1
@@CFFFFFHFHGFJJHIGGIJIIJIJJJJJJHIIIJJJJIGGIIJIJJGG
@4997431/1
gtgggtagtaagcgcacgaccatttttttcctacatttcattatttgatc
+4997431/1
@@@DDDDFHHFFHIJEGG6EFBGGBGIJGGIG<CBGGGDHCGCFHIIGGE
@4998066/1
ctgtgatctgtttcttggcatctatagatgtcggtggcgcacagggcacg
+4998066/1
CCCFFFFDHHHHHGHGFGGIJJJJIJIHIJIHEIGFHIIIJJIJJJJJJI
@4998473/1
gtgccttttattgcttggtgagacacgagataaaagtctaattcagacga
+4998473/1
CCCFFFFFHHHHHJJJJJHGGIJIJIJGIJJJJJIJHIJJJJJJJJJJII
@7140619/1
gggagtaaatgcatctgtccttatttccgacccacaaacaattaagcctt
+7140619/1
:;@1BA?;DDA>?C?<EGIGFHEDHHHEF6?CFHGID?FDF?BBGH@DHI
@2991784/1
ctcgcgggtgggtctggcatggtgcctagagggacggg
+2991784/1
?@?DDD<10:?F0?BG>??9?B?BD?FF8=B=FF=A<?
@2991975/1
ctatttatcatctatgaaaaaatggaaaccctacttaaagacatcatgat
+2991975/1
CCCFFFFFHHHHHJJJJJJJJJJJJJJJJJJJJJJJJJJJJJJJJJJJIJ
@7141108/1
gtagcactgagtgacggcacctccgacactgaggtcacggtactcgcggt
+7141108/1
@@@FFFFFHHBADHDGCEDEHGCGGDHGIGHIGEHHGIGIHGGGGIIEDD
@4999402/1
gttggaatgattctggtgggttgtcctgcagagcttgccacatcttgtaa
+4999402/1
CCCFFDFFGHHHHJJIIIIIIIIJJJJIJJIIHIIJIIJJJIIJJJJJIJ
@4370024/1
gccagttataaagcatagcccgaagtgctattggcacacaggcataatgc
+4370024/1
CCCFFFFFHHHHHJJJJJJJJJJJJHHJJJJJJJJJJJJJIJJJJJJJJJ
@4370905/1
gccatgagtaagcgatcgggctctcaggcaggcaagatgggcatagtagg
+4370905/1
CCCFFFFFHHHHHJJJJJJJIJJJJJJJIJJJIJJJJJJJJIIJIJFHIJ
@5723545/1
ggaatctgattgtgctgttgtggaactgcttcacctgtggccggcggcac
+5723545/1
@?@DFADDADFFFHIIGCFH?FEGGIIIIIB?CAFDFCAEGIGIIFGDD9
@915453/1
cccgggtgaggatgcactacatttccgtccatcattttgtcaacgaactc
+915453/1
CCCFFFDDHHHHHJJJJJJJJJJJJJJJJJJJJJJJJJIGIJJJJIJJJI
@7753016/1
tgtggaactgcttcacctgtggccggcggcacgcagacgccttgatgacc
+7753016/1
CCBFFFFFHHHHHJJJJJJJJJJJJJJJJJJJJHHHFFDDDDDDDDDEDD
@2994572/1
ccagtactttagctttgacagtgtaaaacttctccgaaatctccaatcca
+2994572/1
@@@DD?DDFHHBHBFGIIIIIIGDDEHGHGHIHGFHADDGBFHII@GHII
@2994778/1
cgggctctcaggcaggcaagatgggcgtagtaggtaggcgtagggta
+2994778/1
CCCFFFFFHHHHHJJJJJJJJJJJJJJGHHHIJJDHIJJJHIIJJGH
@916085/1
gcaagaagtaccagaaacgggacttagccacaatctggtctggagagaag
+916085/1
@C@DFFDFFFFHDHEEEHGGEHIGEBEBHGHIJEHE@FHIED@BDDEHH?
@5724297/1
cttcaattgacgcaagaagtaccagaaacgggacttagccacaatctggt
+5724297/1
CCCFFFFFHHHHHJJJJJJHHIJJJJJJJJJJJJJJJJJJJJJJJJJJJF
@2995066/1
tgtctgtttgtctgtttgtctgtttgtctgttcgtctgtgcgcgctaatc
+2995066/1
CC@FFFEFHHHHHJJJJJIIJJJJJJHJIJHIJIIJJFHJJJJJJJJJJG
@5724697/1
gtcgatgtcgaacccaaaaatgtaattaactttttttttgtctgtttgtc
+5724697/1
@@@FDABBFFDFFHGGGIEEHHIEGHIDEGGHIIIIIIIGIIIIEGGHHH
@2995288/1
gcttggtacaaagcaaaggtcgggcagttcgtcaacaagacattactagc
+2995288/1
@<@DFFFADFFDFEEFAGBHIGEBGGGCFFGIIIDHIEIIIDCFCHHEHG
@916634/1
gtggaactgcttcacctgtggccggcggcacgcagacgccttgatgacct
+916634/1
@C@DFFFBDHHFGGIGEAHIGGIGIIJGA4AH@=EDDEDDDBCCCA;CCA
@7753972/1
ctggtctggagagaagatcctcatcttgtatagaggaggcttg
+7753972/1
???DAADDB?C?CG;A:F<AAHHGH@HAAAA?EHIC;FD;D@6
@917379/1
ctgggcctcttgtatgcgaaggtgttgaggcgcttgtggtggtgcacgcg
+917379/1
CCCFFFFFHHHHHJJJJJIJIJFGGHIJJJIJJJJJHIJHIIHIJJJJHG
@5725913/1
gtcacggtagcactgagtgacggcacctccgacactgaggtcacggtact
+5725913/1
CCCFFFFFHHHHHJIJIGHIIJIJJIJIJJJJJJJJIJJJFIIJJIHIHH
@5725996/1
ggcagctcgaacacggttaccgggaattttgtttggtatctgataccgac
+5725996/1
@C@FFFFFGHHGAHIJIIJJJJJJJAGGIJIHHIIJIGIGJJIJDGDGEH
@2275697/1
gtgctgggcctcttgtatgcgaaggtgttgaggcgcttgtggtggtgcac
+2275697/1
CCCFFFFFBHHHHJJIIJJJJJJJJCGGGJJIJIJJJJJIIJFHIBHIGH
@919087/1
cttcacctgtggccggcggcacgcagacgccttgatgacctccactttga
+919087/1
CCCFFFFFF:ACDHIJJJJJJJJJJJJJGHF>DCEEEEDEDDDCDDDDDD
@1619019/1
gcctcgcgggtgggtctggcatggtgcctagagggacgggagtccatcca
+1619019/1
CCCFFFFFHHHHHJIJJJJJJJJJHJJJJJJJJJJJJHFFDDDDDDFDDD
@7756611/1
gggaatctgattgtgctgttgtggaactgcttcacctgtggccggcggca
+7756611/1
CCCFFFFFHHHHHIIJJJIIJHJJJJJJJJJJJJJJJJIJJJJJJJJHFD
@5727685/1
ctcgattatcgaatttttcgccatgagtaagcgatcgggctctcaggcag
+5727685/1
C@BFFFFFHHHHGJJJJJJJJJJJJJJGGHIIJJIIJJJJJJJJJJJJJJ
@5727708/1
gtctgtttgtctgtttgtctgtttgtctgttcgtctgtgcgcgctaatct
+5727708/1
CCCFFFFFHFHFDIJJJIIIHFFHIGEHIIHJFEGHGHIIIIJGIJIJJJ
@5727744/1
gtaggtatttgcggtgaatttgtggcctggcgttgagggcaagttcatgc
+5727744/1
@@@FF?DFHHFFHIEEEEEHGJJBGGGGIJGIAD@BFGGEGIGHIIJJJI
@2995985/1
gtcaaattaaagaatcacgtcgaacactattctatgcttataccattaat
+2995985/1
CCCFFFFFHGHHHJJJJJJJJJJJJJJJJJJJJJJJJJJJJJJJJJJJJI
@7757974/1
ataaaattagaggaagtaggtgctgggcctcttgtatgcgaaggtgttga
+7757974/1
CCCFFFEFHHHHHJJJCEIHIGGFEHIIHGHGHIGHGIIIJJJI?FFGHI
@7758028/1
cagcatacataataaaattagaggaagtaggtgctgggcctcttgtatgc
+7758028/1
@@@DDDBDFHFDDBBHGHIGEHIJGGGCF@CACBFGEIIGHGIIIJJJJJ
@7758253/1
ctcaatagagggatctccttaattattatgggcctcgccgtatttgggtc
+7758253/1
CCCFFFFFHHHHHJJJJJJJJJJJJJJJJJIJJJJJJJJJHJJJJJJJJJ
@5729270/1
cttgttgttaagaggtgttacctgcaacttggccaggttagggccaacag
+5729270/1
CCCFFFFDFBFFDGICFGHDHGHGGIHGGIIEGIGCGDG@DDEGIJFGEH
@5729361/1
gcggttttcacgaatatattgtgggatgcttaaatttacatttagtgttt
+5729361/1
@@@FADFFHHFFDFGEGIIEGHIJGHIGIGGHGIJJFGIJIIJJJFBDFH
@3655231/1
tcacacccacgttggttatcaagtggcttggtaggatccaagttgaaatc
+3655231/1
CC@FFFFFGHHHHJIJIJJJJJJIIIJJJBCCDDHFEHGEH<BF<<BG>=
@3655363/1
ctggagagaagatcctcatcttgtatagaggaggcttgggctcgctctcc
+3655363/1
@B@FADDFFHHFHIJJJIIIJIJHIJJJJJJIJJJIJGCHGGGGDEGIEI
@7145195/1
gcaagaagtaccagaaacgggacttagccacaatctggtctggagagaag
+7145195/1
CCCFFFFFFHHHHJJIJJJJJJJJJJJJJJJJJJJJJJIJJJJJJIJJJI
@7145356/1
gtagcactgagtgacggcacctccgacactgaggtcacggtactcgcggt
+7145356/1
CCCFFFFFHHHHHGJJJJJJJJJJJJJJJJJJJJIJJJJIIIJJJJJHFF
@3656056/1
ctcatataacactttgacaggctgctgtgggatacggctggagaacaaat
+3656056/1
CCCFFFFFHHHHHJJJJJJJJJJJJJJIJJJIJJJJJJJJJ?D@F>BGG4
@3656754/1
gacggcacctccgacactgaggtcacggtactcgcggtac
+3656754/1
@<@DADDDDDF?DC?CGFH9CGGHEFEHDDF>??<AF55@
@7146809/1
tgactattaaattctgtctctaaagcattgctaaacaagcaatgtaagaa
+7146809/1
CCCFFFFFHHHHHJJJJIJIJJJIIIIIIJIJJJEHIJJJJJJJJJIIJJ
@6470535/1
gggatctgctgtctgtggagctgatgcttgctgggcctcaactgttggag
+6470535/1
?18B?ADBFHFBFGIFGFBGEGC?FH>FHHII@HGHGAHEHEIIFGGH@E
@6470557/1
ctcagcatggtaagaaggtggcggccagaatctagacatgcacagctctt
+6470557/1
@C@FFFFFFBDDFGIIII?FCFHEHIGHIJJJJJJIIJIGIIJJIJIGGI
@7759644/1
ggcgcttgtggtggtgcacgcgcttgggcagagggaatctgattgtgctg
+7759644/1
CCCFFFFFFHGBFIFHJJJJJJJJJJJJJJJJJJIIJJJJJJJJIJGIJH
@7759713/1
gtgttgaggcgcttgtggtggtgcacgcgcttgggcagagggaatctgat
+7759713/1
BBBFFFFFHHHHHJJIJJIJJHHIJJJJJJJJJJJJJIHIHHHFFFFFFF
@2279122/1
cggcaaatttttggttttaaccacatagttcccgatttcgcgggatctct
+2279122/1
@@@FFFFFHHHHHIEHHHEFHIHGHIIIGIGIJIGHHIIIJIGHBEHHHF
@6471278/1
tatcgatgaagttttggaatccctatttttttcg
+6471278/1
@@@BDA=DDBDCCCEHEB>?FCCGCH9FFEHIII
@2279619/1
ctcatcttgtatagaggaggcttgggctcgctctccgaagggagcttgcg
+2279619/1
CCCFFFFFHFHHHJJJJJJJJJJIIJJJJIJIJJJJJJJJJJEIIJJJJG
@920065/1
agcatacataataaaattagaggaagtaggtgctgggcctcttgtatgcg
+920065/1
CCCFFFFFHHHHHJJJJJJJJJJJJJHHFIHHIJJIJJJJJJJJJJJJJJ
@7760832/1
tttgtttttctctgtgatctgtttcttggcatctatagatgtcggtggcg
+7760832/1
BCCFDFFFHHHHHJJJJJJJJJJJJJJJJJJJGHIIIJIIJJJJJIIJIG
@7760947/1
ggcaaatttttggttttaaccacatagttcccgatctcgcgggatctctt
+7760947/1
?@@FFFDDHHHHF<CGIHIIJJGIGGICFDHIJIHFFHGIGGIIHHHGC@
@7761574/1
cctcaatctgcaccagttcatatttgggcacagttcctcgacgagcaagt
+7761574/1
CCCFFFFFHHHHHJJJIJJJJJJJJJJJJJJJJHJJJJJJJJJJJJJJJG
@6472930/1
gttgtgtacacctgagcgagactcataacgcagccagatgccaaagttct
+6472930/1
BB@FDFFFHGHHHJJHHIHIFHIIJJIJJIGIJDHHIIIJJIIJGIIJGI
@4371684/1
gtcaccgaaggcggcggccgcattcggtttaaccgaaaccgaattaatac
+4371684/1
CCCFFFFFHHHHHJIJJIJHFDDDEDDBBDDDDDDDDDDBDB6BBCDEEC
@6473303/1
gttggaatgattctggtgggttgtcctgcagagcttgccacatcttgtaa
+6473303/1
CCCFFFFFHHHHHJJJGIJJHIIHJJJJJJJIJJJJJJJJJJJJJJJJJJ
@5733155/1
gtcctttctaaggttctaaactatatctgtaccaaatttcaaccaaatcc
+5733155/1
CCCFFFFFHHHHHHIJJJJIJJJJJJJJJJGJJJJIIJJJJJJJJJJJJJ
@6474133/1
gtctgattctgtgatagtgaatacaagatcgtggggtgggcccaccaggc
+6474133/1
CCCFFFFFHHHHHIJJJIJJJJJJJJJJJJJJJJJJIHIJJJJIJJIJJJ
@3656817/1
atacataataaaattagaggaagtaggtgctgggcctcttgtatgcgaag
+3656817/1
@BCFFFFFHHHHGIIJJIIJIIGHHFHCGIIJJJJIIJIJJIJJIIJJIJ
@922277/1
gtggaactgcttcacctgtggccggcggcacgcagacgccttgatgacct
+922277/1
BB@DDDFFHGHHHJJJJIIIIJJJIIJIIJIIGEHFFFDDDDDDDDEDDD
@4373066/1
tggagagaagatcctcatcttgtatagaggaggcttgggctcgctctccg
+4373066/1
CCCFFFFFHHGGHJJJJJJJJJIIJJJJIJJJJJJJDFGGGGIJJJJGIE
@7763502/1
gcctcttgtatgcgaaggtgttgaggcgcttgtggtggtgcacgcgcttg
+7763502/1
CCCFFFFFHHHHHJJJJJFGHIJJJJJJJJJJIJJGIJFHIJJJJJHFFD
@5003058/1
ctccgacactgaggtcacggtactcgcggtacatgttgtgtacacctgag
+5003058/1
@C@FFADFFHGGGIHIAFEG??CFHC@GFHGGFDEIGEIC@FCHF@CGGG
@240916/1
ggctgatccgagttggatgcggttttcacgaatatattgtgggatgctta
+240916/1
CCCFFFFFHHHHHIJJIJJJJJHJJJJJJJHIJJJIIJJIJJJIJJJJJG
@922994/1
ctcttgtatgcgaaggtgttgaggcgcttgtggtggtgcacgcgcttggg
+922994/1
@@CDFFBDHHDHHIIIGHFHIGIJDIIGIJBGG8BF<FFGIGIIHFFFDD
@7763722/1
ctgtgatctgtttcttggcatctatagatgtcggtggcgcacagggcacg
+7763722/1
@@@FFDFFFGHHDHIIAHIIGE@DHH>CHGDHIIGCEGHIIIIIGIGGEH
@923081/1
gtggtcttcttgaacttcttcaattgacgcaagaagtaccagaaacggga
+923081/1
CCCFFFFFHHHHHJJIJIJJJJJIJJJJIJJJJIJJDHIIJJJJJIJFIJ
@241280/1
gcctcttgtatgcgaaggtgttgaggcgcttgtggtggtgcacgcgcttg
+241280/1
B?@FFFFFHGHHGJGIHIFGHIIGHHGGGIGJGHIGHIBGIIIGIIFFFC
@5003526/1
gttgtggaactgcttcacctgtggccggcggcacgcagacgccttgatga
+5003526/1
BC@FFFFFHHHHHIJJJJJGIJFIJJJJJIJIIIHHFFDEDBDBBCDDCC
@4374523/1
gtgctgttgtggaactgcttcacctgtggccggcggcacgcagacgcctt
+4374523/1
@?@DBDDDDFHFFIIJIFHIHGGHGDH<DFGB?@D8AEEDFDCCB::@<;
@923773/1
gtctgtacattgaaaataaaaataaaaaaatagcaggggttattgttatg
+923773/1
CCCFFFFFHHHHHJJJJJJJJJJJJJJJJJJIJJJJJJJFHIJJJIIIJI
@6475617/1
ggcagagggaatctgattgtgctgttgtggaactgcttcacctgtggccg
+6475617/1
CCCFFFFFHGHHHJJIJJJJJJJJJJJHIJJJJJJJJJJJJJJJJIJJJJ
@6475648/1
caacatcttcatcttagcgttcacattgacaaacttaggtttgcttacag
+6475648/1
@CCFFFFFHHHHHJJJJJJHIJJJJJJJJIJJGJJJJJJHIIJJJJJJJJ
@6475925/1
gatggagtgagcacgggctctgtgcctggctcccatgtcacggtagcact
+6475925/1
@CCFFFFDFHHHHJIEHJIJJJGGHJJJJJJIJJJJJJJJJJIFGGIJJJ
@6476243/1
cctaacttcgcaaccactaattccagtgataaattcactctagcacgtag
+6476243/1
CCCFFFFFHGHGHJJJJJIJJJIGIJHIJJJJJJJIJJJJJJJJJJIIIJ
@5735737/1
gctgggcctcttgtatgcgaaggtgttgaggcgcttgtggtggtgcacgc
+5735737/1
@CCFFFFFHHHHHIJJJJJIJIJFHGHIJJJJJJJJJHHJGGIHHJJJJH
@6476951/1
attttgtttttctctgtgatctgtttcttggcatctatagatgtcggtgg
+6476951/1
?@@FDFADDDHHGIIIHIIIGIICHHIIIHBHIGGIE@GHEIIDHIIGEG
@5736149/1
gccagttataaagcatagcccgaagtgctattggcacacaggcataatgc
+5736149/1
@@@=DDDDHFH?FEGDGIIEB@AFF1CGHEHCH<CBFIIDBGHDDGGIIH
@6477179/1
gttttacaagggcaggttgaactca
+6477179/1
?:8BDD?DDF8F??E6<<;EHFC9F
@6477253/1
gtcctcatggactagtaaggtcccgataggtacaacagcttcatctctct
+6477253/1
C@@FFFFFGGFHHIJHGGBHIIIIIGGFGGCFFGGGGJJIJJIJIIIJII
@5736574/1
agccagatgccaaagttcttgatcttcactgggctcttctctgggatttc
+5736574/1
@<@FFBDFGGHHHBGCDHIIIIIIGGHEEHFGHIIIIIFHIIGEHGHIIG
@5738320/1
ccttcttctcttttttctcctttcttttgcgagctgctgccgaaagatta
+5738320/1
@@@DFFFFDHFHHGGGGIHHIHHDGIIJCEGBHHIGEGGCHGD;ABCHIE
@5738411/1
ccctgctattttttttatttttattttcaatgtac
+5738411/1
=?@DDADBHHBCFEGFGDEHIGFHGIGED?BFEHD
@5738759/1
tgtacattcttttttcctcctttcttttttggtggcttccccattttgac
+5738759/1
@C@FDFFDFGHDFGIGG>HHHJJIIBEGGEHGGD;DGHEHJEHGIIJGIE
@7147152/1
cggaaagattataatatttctttagtttaagtccgtttttaaactatttt
+7147152/1
CCCFFFFEHHHHHJJJJJJJJJJJJIJJJJJIIJJGIHIJJJJJJJJJJJ
@7147297/1
acgggctatgccatttatcctcgcacgttggcagtaatagtacaagtgaa
+7147297/1
@@CFFFFFHHHHDIJJIJIJJJJJJJIIJJJIIIIIIJJIIIJJJJHHIJ
@924514/1
gtcttggttgaacggaactccaatcctttactcgaatagtcttttctaac
+924514/1
@@@DDDFDHHDD:AFF=CDFGGGHIJIIIJIJJG9DGAF::?BFHFD<B?
@2998017/1
ggatggagtgagcacgggctctgtgcctggctcccatgtcacgg
+2998017/1
CCCFFFFFFFHHHJJJHIJJJIJIJJJJIJJJJJJJJJJJJJJJ
@2998047/1
gcttcatccagaggcaagcgctccaagttgcttggaggcttgggcctgtt
+2998047/1
@CCFFFFFHHHHHJJIJJJJJJJJJJJHGJJJJJJIJJJJJIJJJJJJGI
@2998194/1
gtttgtctgtttgtctgttcgtctgtgcgcgctaatctcagaaacggctg
+2998194/1
CCCFFBDFHHHHHIFHIHJJIHIGIJJEFHIJJIJIFHIGIGGIJJJGIJ
@7147833/1
ctaaaattttgcaagatgaatgaataatcatagttagttacctggatgag
+7147833/1
@@@FDFFDHDFFFGGFGGHCHIIJIICDFCHGGFGGDEGCHGIJIGFHEH
@1620945/1
ggcagctcgaacacggttaccgggaattttgtttggtatctgataccgac
+1620945/1
@CCFFFFFFHFHFIJFFGGHHIGIB>GGGGGHIEHGGGIIHJJICHGIGG
@2998598/1
cagcatacataataaaattagaggaagtaggtgctgggcctcttgtatgc
+2998598/1
CCCFFFFFGHHGHGHIGIJHIIJJJJJIJIBEDHIJJIGHIJJIJJJJJI
@243669/1
gtcctttatacatttcggcatggcgatcatgtcgatggcttggtttattc
+243669/1
@@BFFFFFHHHHHJJIJJJJJJIJJIGJJJJHFHIJJJJJIIJFGHIJJH
@7148374/1
gaacattctatgcttataccattaatctccgcaactatttgacggatttg
+7148374/1
CCCFFFFFHHHHHIJIJJJJJJJJJJJJJJJJJJJJJJJJJJJJJIJJJJ
@1621416/1
tgcttcacctgtggccggcggcacgcagacgccttgatgacctccacttt
+1621416/1
CCCFFFFFHHHHHJJJJJJJJJJJJJJJJHHFFFDEEEEEDDDDDDDDDD
@1621586/1
ccgtatccgattccattgctgataataatgtggcccgtgcttttatacaa
+1621586/1
@@@DDDDFHHFHHEGGHGGJGJJE>HIGIHFHGEHGIFF@GGGEGIIIIC
@7149436/1
gggaagtgtcggtacagtctatcagacactaccagctgcagcacggtgtc
+7149436/1
CCCFFFEFHHHHHIJJJHJJJJJJJJJJJJJJJJJJJJJJJJJJJJHJJI
@244698/1
gcttctggcacatcaggagaagttggctcctcaacagacacagagctctg
+244698/1
CCCFFFFFGDHHHJJJJIJJJGHIIIIJJJJJJJJJGFGIIJJJJJJJJJ
@2999564/1
ctacatgcataaacatacataccgataccatacaccaaaatattttttac
+2999564/1
;?@DDDDEHDHFAFGGIIGGHGGEEBHBHGIIIJEGEEHIJGICFGGGHF
@7766049/1
ggagtgagcacgggctctgtgcctggctcccatgtcacggtagcactgag
+7766049/1
@@CFDDFFGHHHHJJJJJJIJJJJJJIIJJJJJJIJJJJJFHJJJJJJJJ
@5004750/1
attgaaaataaaaataaaaaaaatagcaggggttattgttatgtcgatgt
+5004750/1
@BCDDFFFHHHHHJJJJIJJJIIJJIIIGIIJFGHHJJFHHIIFHIIIJD
@1622302/1
acagagtctagtctgtagcaaaaccgctttaatacacccgcaggatacca
+1622302/1
C@CFFFFFHHGHHIJFHIIJJIJIIIIJJJIIJJJIIIJJJJIJGGHIGA
@2999802/1
gtagcactgagtgacggcacctccgacactgaggtcacggtactcgcggt
+2999802/1
@@@DDEFAHHHCDHIGIFHHCEHFHGIIIIEHIGBDEFGEBFGCHGIHF9
@7766147/1
gtctggagagaagatcctcatcttgtatagaggaggcttgggctcgctct
+7766147/1
CCCFFDFFBHHHDEIIJIIIIJJJJHGIJJEIIGDBHII@FEIGIIDIIG
@1622514/1
ttcacgtggtagcgttatcactgtctttacttttaattttcactgatttg
+1622514/1
CCCFFFEFHFFHHJHIJJJJJJJHIJJJJJJJJJJJJJJJJJJJJJJJJJ
@926623/1
atgtcacggtagcactgagtgacggcacctccgacactgaggtcacggta
+926623/1
CCCFFFFFHHHHHJJJJJJHIJJJJJJJJJJJJJJJJJJJJIHHJJJJCE
@5005109/1
gcaacatcttcatcttagcgttcacattgacaaacttaggtttgcttaca
+5005109/1
CCCFFFFFHHHHHJIJJJJJIJJJJJJIJJJJJJJJJJJJHJJJJJJJJJ
@3000252/1
atctgattgtgctgttgtggaactgcttcacctgtggccggcggcacgca
+3000252/1
CCCFFFFFFDFHFIJJIFHGIJJJIJJIJJJJJGGHIJJIIGAEHFFDDD
@3000355/1
cataatgatacgatgcggcttgaacccgccggtgctcttgtagaacatga
+3000355/1
CCCFFFFFHHHHHJJJJJJJJIJJIJJIIIIJ;AEGHHIIGHGHHGFDDC
@3000805/1
aatcagattccctctgcccaagcgcgtgcaccaccacaagcgcctcaaca
+3000805/1
@;?DDDDAAA?F>GEGEF?B;FFIIIGFFFIIEDEFFAD?=CF@BB;7=D
@1623843/1
tgctgggcctcttgtatgcgaaggtgttgaggcgcttgtggtggtgcacg
+1623843/1
CCCFFFFFHHHHHJIIIJJJJJJJCGGHJJJJJJJJJJIIJFHJGHIJJH
@1623914/1
cttcttagagcgtcccgtacccatagcaacaagatcagcgactgtcacac
+1623914/1
C@CFFFFFDHFHDHIIH@FHGIIIJJJJGIIIJGIGIIIIJJGIEHIJII
@1623968/1
gtgaaacgatcaacaataatatataatttggagtacagttaatacctggc
+1623968/1
@@@ADDDFDFDAHIIIGEAEDHEHHIIIIIIIIBFFEHIIFG@GIIIGII
@3001982/1
cttgttgttaagaggtgttacctgcaacttggccaggttagggccaacag
+3001982/1
CCCFFFFDHFHGGGGFHFHGIIIJIJGIGJJJJIIJICGGHIGIGDDHII
@1624676/1
gacggcacctccgacactgaggtcacggtactcgcggtacatgttgtgta
+1624676/1
@CCFFFFFGHHHHJJJJJJJJJHIIJJJHIJJJIJJIHIIJHHHHHHFFF
@3002151/1
ctccaaagcattctgggctgcagatgactgtgcatccttgctagtaagtc
+3002151/1
CCCFFFFFHHHHHJJJJJJJJJJJJJJJJJJJJJJJJJJJJJJJIJJJII
@1624696/1
ctgtgatctgtttcttggcatctatagatgtcggtggcgcacagggcacg
+1624696/1
CC@FFFFFHHFHHJJJEGCGIGIJJJJHJIJJJJHGGIIGIJJJJJJJJI
@3002429/1
gactgatccggtgagggatgcgtgacgtcagcccctacgatcatcactgt
+3002429/1
C@@FFFDFHGHHFIGIIEHIIJIIGI@CFGJJJIIJJIJHGIGHIIJJIE
@5007925/1
ggatcttctatgtaccggagcaaaggcg
+5007925/1
@<@DDDBDBHHHHA<AGEGFAF;29C?F
@5007973/1
catacataataaaattagaggaagtaggtgctgggcctcttgtatgcgaa
+5007973/1
@@@DDDDDDD?F<<BGHH:ABAEHCBEFHHIGHBHHHGGHEH9:??:@?F
@3002781/1
ggccaacagattgtttgagatgtttgtgaaactgcgacaccttgtggctg
+3002781/1
CCCFFFFFHGHHHJJJJIJJJJJJJJIJJJJJJJJJIJJJJJJJJJJJJJ
@7150079/1
tgaaaataaaaataaaaaaaatagcaggggttattggtatgtcgatgtcg
+7150079/1
CCCFFFFFHHHHHJJJJJJJJJJJIJJIJJDGHIJJJGIIJDHIIIIIIJ
@3659639/1
gtgtagccttggagaccatcttcatccaaacattcatcttcactctccga
+3659639/1
@BCDDEFFHHHGFHIJGIJJIJIIIJCGIIIIJJGIGIJJIJIIJIJJGA
@3660262/1
ccgatttgtcgtcccaaggaaactccttgttaagtctcttctgctgcaaa
+3660262/1
BCCDFFFFGHHHHJJJJJIIIJJJJJIIIIJIIJGHIJJIJJJJJIIJJJ
@2281802/1
cgtcctaacgaaacagcgcaaatgagaaagctatctatttcaaataaagg
+2281802/1
CCCFFFFFGHFFDIIIIIIJJIJJIJIIJJJJJJJJJJJJIJJJJJJJII
@7151637/1
ctcttgtatgcgaaggtgttgaggcgcttgtggtggtgcacgcgcttggg
+7151637/1
CCCFFFEFHHHGFIGJCFHIIIJJGJJJJIIIJJIJEHIJJIIGFFFDCC
@3660772/1
caatttagaatatacgaaacagcaggaccactgcagacaaataatcatac
+3660772/1
@@@DDEFFBHBDHGIEIGGGAHGDG?@CCCGGGGFIIGHFEHGIGIIIIA
@7152014/1
gtttgttttatcgtcgccttgagaagcagacacaagcttcttctgtttgt
+7152014/1
CCCFFFFFHHHHHIJJJJJJJJJJIJJJJJJJJJJJJJJJJJJJJIJJII
@247991/1
cttctttctgtacattcttttttcctcctttcttttttggtggcttcccc
+247991/1
@BBFFFFFHFHHHJJJJJJJJJJJJJJJJJJJJJJJJJJJIJJJJJJJJJ
@3661108/1
cctgggatgccacccggcaccactcccgggtgaggatgcactacatttcc
+3661108/1
CCCFFFFFHHHHHIJJJJJJJJJJJJJIIJGIHIJJJIJIIJIJGIIJIJ
@248154/1
ctcgtcaagcaaataaaggacatcttcaacaatctcgtggttcctctgca
+248154/1
@C@FFFFDHHFHHJJIIGJJIHIDHGHIHJJJIIIHJHIJHIIJIIJEHD
@3661551/1
ctgccaattcactgttcattacctgtgaaaactgcccctcagatacaccg
+3661551/1
CCCFFFFFHHHHHJJIJIJJJJJJIIJIJIIJJEIGGIJJJJIJJJJJIJ
@2283074/1
gtacgttcaaacgtatcacacattttctggtcaccttccatgcaaaatct
+2283074/1
@B@DFEFFHHHHHIJJJJJJJJJJJJJJJJJJJJJJJJJJJJJJJIJJJJ
@7152958/1
ggctttttccagatccactcttgctccatggtccaggagcagcagcgtgc
+7152958/1
CCCFFFFFHHGHHJIJJJJJJJJJJJJJJJJHIIIIJIJJJJJJJJJFHG
@249470/1
gttcacattgacaaacttaggtttgcttacagccattcccaactgtcctc
+249470/1
@@@DFFDFHAHDHGHIIDEEGICBEAFDFHIGEHIDHBDGHEDFHIGADG
@7154106/1
cctggttccacgttatattggacattaggaccgtcattgaacaatctcgt
+7154106/1
CCCFFFFFHHHHHJJJJJJJJJJJJJJJJJJJJIIJJJJJJJJJJJJJJH
@3662805/1
ctagcttctgcccgcgactccgtccgcgcggatgtcggtcttcgcgtgga
+3662805/1
CCCFFFFFHHHHHJJJJJJJJJHHIJJBHJGEFFBEDDABDDDDDD?BD?
@927902/1
gggcatagtaggtaggcgtagggtaagacacggatcgcatacaccgtgaa
+927902/1
CCCFFFFFFFHHFIIJJJHIIJJGIJIGIJJGJJIBHEIIJJJJJJJICI
@7767925/1
ggaactgcttcacctgtggccggcggcacgcagacgccttgatgacctcc
+7767925/1
CCCFFFFDHHHHHIGIH>GIIIIIIJIGGGGGHHFFBAA@CDCACDDDDD
@250697/1
cgaaggtgttgaggcgcttgtggtggtgcacgcgcttgggcagagggaat
+250697/1
CCCFFF=BCFHHHIEHIHBHHHEDGE@DGGIIIHG>@DGHHHHGDFF>AC
@1626857/1
ctgggctgcagatgactgtgcatccttgctagtaagtcctgagccatagc
+1626857/1
CCCFFFFFHHHHHJJJJJJJJJJJJJJJJJJJJJJJIJJJJJJJJJJJJI
@7768407/1
cacggtagcactgagtgacggcacctccgacactgaggtcacggtactcg
+7768407/1
CCCFFDDFHHHGHJJFHGIJIJJJJJJJJIJIJJJIHIFHIJJJFGGIJH
@5010153/1
gcggagattaatggtataagcatagaatgttcgacgtgattctttaattt
+5010153/1
B@CF?DDDHGHHHJGGHIIJIEIGIIHIIJJJJIIGIIFGHGIJJJGIGJ
@928820/1
aggtgctgggcctcttgtatgcgaaggtgttgaggcgcttgtggtggtgc
+928820/1
@@@BDDFFGHGHHGIGHHEHHIIGEGIFGHHGHIIJIJJGIHIICFHEHG
@928893/1
gccagatgccaaagttcttgatcttcactgggctcttctctgggatttcc
+928893/1
CC@DFFFFFDDHHIEGBGGDDFFHHJGEHE@EAGIGHJIJJICHIGIGIJ
@7769462/1
ggtagcactgagtgacggcacctccgacactgaggtcacggtactcgcgg
+7769462/1
B@?DFFFFHHHHFHGIIJIJJJJJJJJIJJJIHIJFGIIJJHGJIIIJHF
@1628460/1
tctgaaatggctggagtgattttgacgggtagctgatgtactaatgagta
+1628460/1
@@CFFBDFHGDDFIGIEGEHGGHHEHIII8CFCEHHIIGBHHFEGIII<D
@7770065/1
cgctacttctcgcacggcctttgctctgtatgtatgaccggtactctaag
+7770065/1
CCCFFFFFHHHHHJJJJJJJJJJJJJJJJJJJJJJJJJJJJHIJJJJJJJ
@2285572/1
gcctcttgtatgcgaaggtgttgaggcgcttgtggtggtgcacgcgcttg
+2285572/1
@@CFFDDFHHFFHIDEGG3ACBHHI@EHIGIIDHIDGEFFFHJJJAEDDD
@930862/1
gtacattgaaaataaaaataaaaaaaatagcaggggttattgttatgtcg
+930862/1
CCCFFFFFGHHHHJJJJJJJJJJJJJJJJJJJJJJJGHHJJIJJJJJJJJ
@7770728/1
gtcacggtagcactgagtgacggcacctccgacactgaggtcacggtact
+7770728/1
?@@D;D>DADB?BFBFFABAC:88CGCDGDD@FEEFEFIEFAFFFE;AB=
@7771386/1
ctggatggagtgagcacgggctctgtgcctggctcccatgtcacggtagc
+7771386/1
BB@FFFFFGGHHHIGIIIIJIJIJJJIJJJJJJIJJJJJJHIIJJJCHHD
@931680/1
gtcccatttggctttgtcccagtaatctaccccgtcttcaccgctgtaac
+931680/1
C@CFFFFFHHGGHJJIJJIIIJIJIJJJJJJJJJHIJJJJJIJJJJJJJI
@6481324/1
gtagctttctttagttttaagttagttttcatcttaagttcggaaagatt
+6481324/1
@?@DDDDDFDHFHHAEDFAFHHG@DHHGEEGGEHB9?F?GEGIEADCDHG
@4382461/1
gtggtgcacgcgcttgggcagagggaatctgattgtgctgttgtggaact
+4382461/1
BCCFFFFFHHHHHJJJJJJJJJJJJIJJJJJGIJJHIJJJJJJHIJIJJI
@4382485/1
gttgtggaactgcttcacctgtggccggcggcacgcagacgccttgatga
+4382485/1
CCCFFFFFHHHHHJJJJJJJJIJJJJJJJJJJIJHHFFDEDDDDDDDDDE
@932781/1
agcgagactcataacgcagccagatgccaaagttcttgatcttcactggg
+932781/1
CCCFFFDDHHHHHJIIIIIJJJJJJJJIJJJJIGJJJJJJJJJJJJJJIJ
@7772708/1
ctcggttttgcgagtacttcatattagaaatcacttctttgattttcttc
+7772708/1
@CCFFDDDHFGGDFGGHIIGIJJIGIIEFGIIIIJJJIIJJJJJIJGIII
@3665846/1
cgtcgattgcggtatcggcgtcgcttgcggtaccggcgtcggttgcggaa
+3665846/1
CCCFFFFFHHHHHIJJJJJJJJJJJJJJJJJJJJJHHDDDDDBDDDDDDD
@7772808/1
cgaggaaataaactttcttaaaatttcatttggtatacgcgaatttcgtt
+7772808/1
CCCFFFFFHHHHHJIIJJJJJJJIJJJJJJJJIGGGIJJJIJJJJJJJGI
@933163/1
gagagaagatcctcatcttgtatagaggag
+933163/1
@<?=DADB8C>?DC4<:A?B33:3C<A@A<
@6482183/1
gtgctgttgtggaactgcttcacctgtggccggcggcacgcagacgcctt
+6482183/1
@BCFFFFFHHHDHJIJIHIJJJJJJJJJJJJJJJJJHHHFFDDDDDDDDD
@933308/1
gtgggtgtagctttaaggggatctgctgtctgtggagctgatgcttgctg
+933308/1
BBBFFDDDHHHHHJJJGHIJJIJJJJJJIJJJJJJJJJJJIJJIIJJIJI
@4383425/1
tcgacggcgatgagagcccacgatgtaagtgcttcgggcttcaacagctt
+4383425/1
CCCFFFFFHHHHHJJJJJJJJJHIJJJJJIIJJJJJIJIHHHHFFFFFEE
@3003874/1
tcgaatagtcttttctaacttgaacagtgcgatgttttacaagggcaggt
+3003874/1
CCCFFFFFDHHHHJJIIJJJJJJJJJIHIJJJIIHIJDGIFIIIIIJJJG
@6483833/1
cgcaagaagtaccagaaacgggacttagccacaatctggtctggagagaa
+6483833/1
CCCFFFFFHFHHHJJJJJJIJJJIJJJJJJJJJGJJJJJIHIJJJJJJJI
@251926/1
cgtcactattctaggattgtgtaggtaatattattaaacgaagaacatgc
+251926/1
CCCFFFFFHHHHGJJHIJJHIHIJJHJIJJJJJJJJJJJJJJJJJJJJJJ
@3005794/1
ctgttgtggaactgcttcacctgtggccggcggcacgcagacgccttgat
+3005794/1
BCCFFFFFHHHHHJJJJJJJJ>HHHIIJIJJJJJJHHFFFBEDDDDDDDC
@7155383/1
cgggaattttgtttggtatctgataccgacacatggtaggctccatggat
+7155383/1
CCCFFFFFHHHHFIIJHHIJIJIJJJJJIJIJJJJJDGHIIJIIIGIIHI
@5741403/1
cgatgttatacatatagcatttcggatctatagaggctgtcactgcagcg
+5741403/1
CCCFFFFFHHHHHJJJJJJIJJJJJIJJJJJJJIIJJJJHJJJJJJJJJJ
@5741471/1
caggcactcgatcaccttgtacacagggatgtcaggctcgccgccctcca
+5741471/1
CCCFFFFFHHHHHJJJJJJIJJJJJJJJHIJJJJJJJJJJJJJJJJJHHF
@5741511/1
ctcgcacgttggcagtaatagtacaagtgaaaagtcacttgccgatggta
+5741511/1
;@?ADD?D<C?CDHIAEC<FHHHG@A?GE?CGIGCGGHGHGEGAGG:F8B
@7155779/1
gaggaagtaggtgctgggcctcttgtatgcgaaggtgttgaggcgcttgt
+7155779/1
CCCFFFFEHHHGHJJJJJGIJJJJJJJJJJJIJJJFHIIJJJJJJJJJJH
@3006540/1
caccagtggtcttcttgaacttcttcaattgacgcaagaagtaccagaaa
+3006540/1
CCCFFFEFHHHHHJJJJJJJJJJJJJJJJJJJJJJJJJJJJGHJJJJJJJ
@3006608/1
cttgccgtcattgcagactgtgtggtagcgggtcggacgagccgtgcctt
+3006608/1
CCCFFFFFHHHHHJJJJJJJHIHIJHHIJJJJDHIIIJJHHFFDCDBDDD
@3006616/1
gtttgttttgcgtttaacgaaatccaaac
+3006616/1
;??4BDDDD?8CCEE@EEE=?1:BDEEDD
@2286775/1
ctgtgacttgtagtcaaggtggagattttactatctttcaagtcggcata
+2286775/1
@@CDDDFFHHDFHGHDFGICFEFHBGHIHGIIHIIIGGIGHGFFGIIGIG
@253635/1
gtggaactgcttcacctgtggccggcggcacgcagacgccttgatgacct
+253635/1
CCCFFFFFHHHHHJJJJJIJJJJJJJJJJJJJJHHFFFDDDDDDDDEDDD
@3007160/1
ctccgacactgaggtcacggtactcgcggtacatgttgtgtacacctgag
+3007160/1
@@?DBADACFDFH<C@GGHEC?EGE@AFG@FGH?F=4B8@8CHEF@C@@D
@5742477/1
tcgggaactatgtggttaaaaccaaaaatttgccggaagtcactattcca
+5742477/1
CCCFFFFFHHHHHJJJIJJJJJIJJJJGIJJJJJJJJJJHIIJJJJJJJG
@5742652/1
gggctctgtgcctggctcccatgtcacggtagcactgagtgacggcacct
+5742652/1
@B@FFFFFHHGHHJJGIJIJJJJJJJJJJHIJJJJJJJJDGGIJJJJJJJ
@1628499/1
gtagcactgagtgacggcacctccgacactgaggtcacggtactcgcggt
+1628499/1
@<=DDDDDHDFADABAC<ABHBHEHGGEHG@EGH?DHCHG;BBGICEEE5
@5013290/1
atgtggatagctggacaaggcactggcaacgaccaatcatggacttttct
+5013290/1
CCCFFFFFHHHHHJIJJJJJJJJJJJJJJJJIJJJJJJIJJJJIJJJJJJ
@3007771/1
cactatttccacaacagtaccgaagcgctcggccgatacccaacaaatac
+3007771/1
CCCFFFFFHHHHHJJJIGHIJJIJGIIJJJIJJJJJJJJJJJJJHHGHFF
@1628697/1
gtttgttttatcgtcgccttgagaagcagacacaagcttcttctgtttgt
+1628697/1
CBCFFDEFHHHHHJJJJJJJJJJIJJJJJJJJJJIJJJJJJJJJJHIJJG
@7157691/1
gcaagaagtaccagaaacgggacttagccacaatctggtctggagagaag
+7157691/1
CCCFFFF<DFAFFGIGIGGGGIIIIEFGGGIGIIIG??BFHGHIIGGEIE
@1628854/1
gtgctgtctgtacattgaaaataaaaataaaaaaaatagcaggggttatt
+1628854/1
CCCFFFFFHHGHHIJJJJJJJJJJJJJJJJJJJJJJJJJIJJJJJGHIJJ
@7773004/1
atcttgtatagaggaggcttgggctcgctctccgaagggagcttgcggcc
+7773004/1
CCCFFFFDHHHDHJGHIJJIIEHIIJJIIJIIIIIGGGEEHIJJGCBHHF
@934020/1
cgggacttagccacaatctggtctggagagaagatcctcatcttgtatag
+934020/1
CCCFFFFFHHHHHJJJJJJJJHIJJJIJHIHIJJJJJJJJJJJJJJJJIJ
@255021/1
tgcatattatggcaacatacacatttggttctattcaagttatgtaagta
+255021/1
CCCFFFFFHHGHHJJJJJJJJJJJJJJJHIJJJJJJJJGGHJJJIJJJJJ
@7158524/1
agcaaatggaaaaaaaaattggtgaaaagaatcacaagtaagatactgca
+7158524/1
@@CFFFFFHHHHHJIJJIIJJJGHIJJJJJJJIJJJJJHJJJJJJJJJJJ
@7158796/1
gcaacatcttctttggtttgtcaggcgtaatgctaacgtcatagcgataa
+7158796/1
CCCFFFFFHHHHHJJIEGHIJIJJJJJJIJJJJJFGJJJJJIIJGHIJGG
@1629422/1
acgggctctgtgcctggctcccatgtcacggtagcactgagtgacggcac
+1629422/1
@@CD?DDFHHHD>DHIBHII?GIGGIGEGGBDBBCHFHGIGBFDEGI@FA
@2289467/1
gacgatttcaccagtggtcttcttgaacttcttcaattgacgcaagaagt
+2289467/1
?@@DBDDFGDHFFEE@BDCHHEHH@>FCB@HCHE@?FHIDHGHGGAAGGH
@3008799/1
gccagatgccaaagttcttgatcttcactgggctcttctctgggatttcc
+3008799/1
CCCFFFFFHHHHHJHIJJJJJJJJIJJJJJJJJIJJJJJJJJJJJJJJJJ
@7773703/1
tgggcctcttgtatgcgaaggtgttgaggcgcttgtggtggtgcacgcgc
+7773703/1
CCCFFFFFHHHHHJJJJJJJJFGIIJIJJJJJIJJHJJIJJGIJJJJIHF
@7773748/1
ggcgatcatgtcgatggcttggtttattcccatcagtttggagttcacct
+7773748/1
CCCFFFFFHHGHHJJJJJJJJJFHJIIJJJJJJJJJIJJJJHHGGIJJJJ
@6485255/1
gcctcttgtatgcgaaggtgttgaggcgcttgtggtggtgcacgcgcttg
+6485255/1
C@CFFFFFHHHHHJGGIJCFHHIIIIIJJJJIIJIHIIBGHIJJIJHFFD
@7774458/1
gttattattacagcatacataataaaattagaggaagtaggtgctgggcc
+7774458/1
CBCFFFFFHHHHHJJJJJJJJJJJIJJJJJJJJJJJJIIJJFHIJJJJJJ
@7774735/1
ggagtgagcacgggctctgtgcctggctcccatgtcacggtagcactgag
+7774735/1
@@@DBDDDFHFD@DHDHGIHJJJJJIIIIIGIIIBFGIIEBFHIJGHGIH
@5744210/1
aagtcgaatattccctgacacctcacccagggcgggatatggaattttaa
+5744210/1
?@@DDD?BDDDHDBBAAEHHEHDHIHEE@;1@DA<6<??@?>C@96>C3;
@6486563/1
tgcagcatcttgtcgagaacatgaag
+6486563/1
<@<BD:?D>DB?FGBEGE><CHF<??
@6486884/1
gttgtggaactgcttcacctgtggccggcggcacgcagacgccttgatga
+6486884/1
@?@DA=BDD;FF3E@4EDBGGIEE<AEB<A>4;;A=>?36=8859@9@3;
@6486906/1
gcaagaagtaccagaaacgggacttagccacaatctggtctggagagaag
+6486906/1
CCCFFFFFFHHHHJJJJJJJJJJJJJJJJJJJJJJJJJJJJJJIJIJJJJ
@3010911/1
gcacagctcttgcagccatccaacgggattgcccatcaatttatcttcaa
+3010911/1
CCCFFFFFHHHHHJJJJJJJJJJJJJJHIJJJJJJJJJJJJJJJJJJJJJ
@5745171/1
attacactccaatctatatcgtaaccattgtcttctttgacgggcacaac
+5745171/1
CCCFFFFFHHHHHJJIJJJJJJJJJJIJJIIJJJJJJJJIJJJJJIJJJI
@5745326/1
catagatagaaatcgaactcggtcggatgcgtgatgccgaggtcgacagt
+5745326/1
CCCFFFFFHGHGHFIIJJJJJJIJJJIJJJJIIJJJJJIJJJBHIHHFFC
@6487564/1
ggcataatgccatattcaaatgggaagtggtgataaagataagtataggc
+6487564/1
CCCFFDDFBDFHHIHCGGAHBFEGE;CGBDA<CEFHIGEFFHE9?BFDA>
@257633/1
tggggccgtcagaacctgatagaaacggttggcgttaggtatataca
+257633/1
<@@ADDDFFDAFFEIHIIHHIGIGGIIGHGIBHGIIICF8=CD@GGG
@257866/1
gcgtttcaaaacaattcattttaggttcaagttaaccgcaatgttggagc
+257866/1
@@CDFFFFGHHGHJJJJJJJJJJJIHFHJJIJIJJJJIJGIJIIIJGFHI
@3011430/1
ccgacgacgacactgtacagttagaaatgttacaacctctatactttgca
+3011430/1
@@@DDDDDDAFFH@EGGEBBDFADFB>DFHAHEEGBHBDFBH<FFHIEHE
@5745997/1
cttaattcgatgttatacatatagcatttcggatctatagaggctgtcac
+5745997/1
CCCFFFFFHHGHHHIGIJJJGHIJJIJJJJJJIJJJIIJJEHGGIIGGGH
@5746121/1
gccagatgccaaagttcttgatcttcactgggctcttctctgggatttcc
+5746121/1
CCCFFDEFHHHFHJGGIIJJJJJJJJJJJJJJJJJJJJJJGIJJHHIJJJ
@3011984/1
gggatgcttaaatttacatttagtgtttgtttcatgtcaatcggttcata
+3011984/1
CCCFFFFFHHHHHJJIJIJJJJJHHJJJJIJJJJJJJJJJJJIJJJJIJI
@5746255/1
cttgggcagagggaatctgattgtgctgttgtggaactgcttcacctgtg
+5746255/1
@@@DDFDFHGHFFGGIJJJIJJBHHIJGJJGGGIGIJIJGJJJIIJJGDB
@2289583/1
cgcttgtggtggtgcacgcgcttgggcagagggaatctgattgtgctgtt
+2289583/1
@@@DD?=BDAFACF<<AE<@A:D@@=C9:B2B<:CFFFIIDFACC>=;=@
@4385798/1
ccagaatctagacatgcacagctcttgcagccatccaacgggattgccca
+4385798/1
CCCFFFFFHHHHHJJJJJJJJJJJJJJJJJJJJJJJJJJJJJJJJJJJJJ
@6489744/1
gctgggcctcttgtatgcgaaggtgttgaggcgcttgtggtggtgcacgc
+6489744/1
@@@DDD?DHDHFDAEBA>F;CCFHIGGIDEHDFGGGG==FHEGHEHGDHE
@3668192/1
gtctgattctgtgatagtgaatacaagatcgtggggtgggcccaccaggc
+3668192/1
@@@DFFFFGHH?FFBEHBHEHGHIGHIIHHI;EGIGEGGEGGHII6CA;=
@2289897/1
cctggcatcagttacaatgtttgagtacttagttacttgttattgcttta
+2289897/1
CCCFFFFDGFHHHJGIIJJIIJJJJFHHJJIIIIGIJJIIIJJIJJJJJG
@3012567/1
ctcgaatagtcttttctaacttgaacagtgcgatgttttacaagggcagg
+3012567/1
@@CFFFFDHHHDHIJGIJJJJJHHIGGIFHIGDHGJFDIIIJGGECHEGG
@935312/1
gtaccgtagcctgtaatttttgtctttcgcgaaatattccgcgacagatg
+935312/1
?:?AA@D?F?FHHFHBCBFHGDHICEHIDG@?FFDHIIICFBA@G=:;>C
@3668669/1
ccttcttctcttttttctcctttcttttgcgagctgctgccgaaagatta
+3668669/1
CCCFFFFFHHHHHJJJJJJGIJJJJJJJJJIJJJJJJJJJJJJJJJJJJJ
@7777807/1
aaggaaactccttgttaagtctcttctgctgcaaatgatataagctttcc
+7777807/1
@@@DDFF?BFAFFIHIIEECEFGHGEGCHGGIICGGIEHIHHIIEIIGHC
@2291024/1
cttggttcatcttttgaagattctgatattgatagttttttcattccctg
+2291024/1
CCCFFDDBHHHHHHJJEIJIJJJJIEFFHIICIHIJJIJJJGFHGIGGHI
@4387228/1
catcagtttggagttcacctttagaagtatgtttttagctgtcatctggt
+4387228/1
CCCFFFFFHHHHHHIJJJJJJJJJJJJHHJJIIJJJJJJJJIJJJJJJJG
@1630614/1
ctgtgatctgtttcttggcatctatagatgtcggtggcgcacagggcacg
+1630614/1
CCCFFFFFHHHHHJJJIJIJJJJIJJJIJJIJJJHIJGIJJIJJJJJJII
@5016459/1
tgcgaaggtgttgaggcgcttgtggtggtgcacgcgcttgggcagaggga
+5016459/1
CCCFFFFFCFHHHJJJIJJJJJHJJIIIFHIJJJJJJJJHHHHFFFDDD@
@936165/1
cggcataacgggccgcgactccgccctcttcctcgggttggaatgattct
+936165/1
?<<DDADDBBDDD611?:@??@DABAA;A;=;AD>/56?@8;;;>>>BDB
@2292159/1
ctcatcttgtatagaggaggcttgggctcgctctccgaagggagcttgcg
+2292159/1
CCCFFFFFHHHHHJJJIJIIHJJBFGHIIIIJJJIJIJJIJJGIIIIGIJ
@2292279/1
gtgcgatgttttacaagggcaggttgaactcacaccattcaatttaaaag
+2292279/1
CBBFFFFFDHHHHJJJJJJJJJJGIJJEHFGIJJJJJJJJJJJJJJJJJI
@3012750/1
cccgcgacttcgttcgcgtggaatagtgacttccggcaaatttttggttt
+3012750/1
@@@BDDADHHFFFHHIJJHIIIIIIGIIGGIJIJIIDHIGFHHHHFFADE
@2292424/1
ctgggcctcttgtatgcgaaggtgttgaggcgcttgtggtggtgcacgcg
+2292424/1
C@CFFDFFHHHGFGIGIJIIIJ<CFHIHHJJJIHIJHGGDHIAFHIHJHH
@2292460/1
ggcgcttgtggtggtgcacgcgcttgggcagagggaatctgattgtgctg
+2292460/1
CCCFFFFFFFHHHJIIJJJJJJJJJJJJJJJJJJJJJJJJJJJJJJJIJH
@2292931/1
tgatagagacgatttcaccagtggtcttcttgaacttcttcaattgacgc
+2292931/1
CCCFFFFFHHHHHJJJJJJJJIJJJIJJJJJHIJJJJJJJJJJJJJJJJJ
@3013481/1
gtaggtgctgggcctcttgtatgcgaaggtgttgagg
+3013481/1
@CCBDDDFHFHG;FHJJJJJJGGIGEHII?DFEHIGC
@3014161/1
cccacgttggttatcaagtggcttggta
+3014161/1
?@<DDDDD==<AFHID>G?BCHC?E???
@3014502/1
gacagcacagcgttgttcgattacttttttctgttggtttactaatggta
+3014502/1
CCCFFFFFHHHHHIJJJJIIJJIJJJJJGIGGJIGIGGHIGJJIIIJJJJ
@7163278/1
ggcgttgatgtcgcaagatagtgagacattcactttttagtcataatctt
+7163278/1
@@@FFFFFHHHHHJBHJJIIFFHHHEGHHIJJIJJIIIGFGHIJGIJJJJ
@3014740/1
gtttgtttcatgtcaatcggttcataaataaaaaagttatgtcaaattaa
+3014740/1
@@@FFFFFHHHHFHHBGFCHHGICIHGEHHIGHJGHBGIIIIJJCHGIJG
@5746789/1
cccctcagatacaccgtcacggaatacaaatatcttcttcggcaatctgc
+5746789/1
CCCFFFFFHHHHHJJJJJJJJJJJJJJJJJJJJJJJJJJJJJJJJJJJJJ
@5747157/1
ctctgtgcctggctcccatgtcacggtagcactgagtgacggcacctccg
+5747157/1
CCCFFFFFHHHHHIIIJJJJIJJJJJHIJJJJJJJJGHJJIJJJJJJJJI
@260659/1
gtcgtcttctacttctgcttctggcacatcaggagaagttggctcctcaa
+260659/1
B@@DFDFFHHHHHJJIIIJJJIIJJJJIJIJIIEGEHIEHJJJJIIIIIJ
@3015541/1
agcctttgtgcgccacatcaatgttgataaaggctttattggtaaatatg
+3015541/1
CCCFFFFFFHHHHJJJJJJIIJJHGJJJJJJJJJJJJJJJJJJJJJJJJJ
@3015838/1
agcaaatggaaaaaaaaattggtgaaaagaatcacaagtaagatactgca
+3015838/1
C@CDFFFFG<FHFAHGGHIIGI:DDHHGHIIGAHIIIH=FHEGII@FHGI
@3016182/1
tgccaattcactgttcattacctgtgaaaactgcccctcagatacaccgt
+3016182/1
CCCFFFFFHHHHHJJJJJJJJJJJJJJJJJJJJJJJJJJJJJJJJJJJJI
@5748563/1
ccaccaataaatcgttttaacaactgggctctatgggacaaagtagctgt
+5748563/1
CCCFFFFFHHHHHIIJJJJJJJJJJJJJJJJJJJJJJJJJJJJGHJJJJH
@261978/1
cagagggaatctgattgtgctgttgtggaactgcttcacctgtggccggc
+261978/1
CCCFFFFFHHHHHIJJJJJJJJHIJFIJJIJJJIJJJJJJJJIJJJIJJG
@5748912/1
gggatcttgccgtcattgcagactgtgtggtagcgggtcggacgagccgt
+5748912/1
CCCFFFFFHHGHHIJHJGIJIIIHHHICGH?CFHIGI@DHHIJHHFFDD9
@3016868/1
aggtgctgggcctcttgtatgcgaaggtgttgaggcgcttgtggtggtgc
+3016868/1
?BBDDFFFHHGHHJJJJJIJJJJIJJJFHHJJJJJJJJJJJIJJIJJEHG
@3016981/1
gttattgttatgtcgatgtcgaacccaaaaatgtaattaacttttttttt
+3016981/1
C@CFFFFFHHHHHIJIIJJJJJIJJJJJJJJJJHIJJIJJJJJJJJJJJH
@5749114/1
gaggtgttacctgcaacttggccaggttagggccaacagattgtttg
+5749114/1
BBCFDDEFHHHHHJJJJJJJJJJJJJIIJJJJJJJJJJJJJJJIJJJ
@3017306/1
ctacgatcatcactgtcgtgtcctttatacatttcggcatggcgatcatg
+3017306/1
@@@DFFFFHHHHHJJIJJIIEFHFHI@EDFGEIIBDGGBFBGBG:@CFEC
@7779138/1
ggaatctgattgtgctgttgtggaactgcttcacctgtggccggcggcac
+7779138/1
CCCFFFFFHHDHHJGIJIJJJJJIIIJJJJJJJJIIHIIIIGHJGIIFDC
@3669517/1
cctggccctcagcgacatgtaagagttcaatggggaagtaaatgcatctg
+3669517/1
CCCFFFFFHHHHHJJJJJJJJJJJJEIIIJJJJJJIIJEHIJJJJIJJJJ
@3669556/1
ctttaaaaaaagctcgatctcaatttaaagataagatctgcgacctcgag
+3669556/1
@@CFFFFFHHGFAFIIIICHGIEHGIEA?FHGEGGGHHIICAEHGGIIII
@5016815/1
gtccgtttttaaactattttttcaatgccctaagtgagtatacatctatt
+5016815/1
@@@FFDEFDHHHAGH>FHIIIIIHHHGHCHGDEFDFAFGGIIGG9BFFHI
@937783/1
caccttgtggctgtgacttgtagtcaaggtggagattttactatctttca
+937783/1
CCCFFFFFHGHHHIJJJJJJJJJJJJJJJAGHIJIJJJJJJJJJIJJJIH
@5750971/1
gacgatttcaccagtggtcttcttgaacttcttcaattgacgcaagaagt
+5750971/1
CCCFFFFFHHHHGIIJJJJJJJJJHHJJJJJJJJJJJJJJJJJJJJJJJG
@938335/1
cccatgtcacggtagcactgagtgacggcacctccgacactgaggtcacg
+938335/1
@@@FADABFHHHAFHIHIEHII:FEFGGII?G?DGDEHGGHICC?HEAEG
@5751063/1
gtctgtttgtctgtttgtctgttcgtctgtgcgcgctaatctcagaaacg
+5751063/1
@@@FDDFABCFHFFHGGIIIGHIIIIIGIFFHIIGGHBGEGIIIIDGBGD
@6495019/1
gttgagtttgatgacagcgtagttaacttcaatggaagtggcgacctctc
+6495019/1
CCCFFFFFHHHHHJJJJJJIJJJJJJJJJJJJJJJJJJIJJJJJJJJJJJ
@5018030/1
caaatttttggttttaaccacatagttcccgatctcgcgggatctcttca
+5018030/1
@@CDDDEFGHGHHIHIIJIGIIJJJGIJIJIIJJIJIJFFGIJGHHHHHH
@3670566/1
atcttgtatagaggaggcttgggctcgctctccgaagggagcttgcggcc
+3670566/1
CCCFFFFFHHHHHJJJJJJJIIJJJJJIJJJJJJJJIJIHIIJJJJJHGF
@6495286/1
cgtcacggtaagcattcatcagaatgctatgcaacatcttcatcttagcg
+6495286/1
C@@FFFA>DFFFAGGGEGCGGIIII@HH9HEABGBGGGGIIGGIIIDGI<
@5751647/1
ctgtgatctgtttcttggcatctatagatgtcggtggcgcacagggcacg
+5751647/1
CCCFFFFFHHHHHJJJJJJJJJJJJJJJJJJJJJJJJJJJJJJJJJJJJJ
@5751753/1
gccgtttctgaggttagcgcgcacagacgaacagacaaacagacaaacag
+5751753/1
BCCFFFFFHHHH2CGIJJJJJJIJIJJJJJJJIJIIIJIJJJJJHHGHFC
@6495970/1
tgtggaactgcttcacctgtggccggcggcacgcagacgccttgatgacc
+6495970/1
@CBFFFFFHHHHHJJJJJJJJJJJJJJJJJJJJHHHFFDDDDDDDDDEDD
@6495999/1
ccacaatctggtctggagagaagatcctcatcttgtatagaggaggcttg
+6495999/1
@@?BDDADBFFHFGIIHIHGIGIIBFBFEIIIIIIHHHGIGGEHIIIIIA
@2294598/1
gtttcttggcatctatagatgtcggtggcgcacagggcacgcttgcgcat
+2294598/1
@@@FDFFDHDHHHJJJIJJJJJJJJGHIIHIJJJJJJIIJJIJJIIJIJG
@1633803/1
atttctatttcccaattaaaccttatattaatacaatggtgactattaaa
+1633803/1
?@@DFFBDHDFHDFBFGGFHGHGFEEHIHGFFHGGGE?G?CGFHHGHHBD
@5019691/1
tggagagaagatcctcatcttgtatagaggaggctt
+5019691/1
?@<1B?D7F32A?C?A<:::AEHFA4<2A3FF18;?
@5020278/1
ctcttcctcgggttggaatgattctggtgggttgtcctgcagagcttgcc
+5020278/1
CCCFFFFFHHHHHIJJJJJJJJJJJJJHGJJHIJJJJJJJJJJJJJIJJJ
@2295501/1
ggtgcacgcgcttgggcagagggaatctgattgtgctgttgtggaactgc
+2295501/1
CCCFFFFFHHHHHJGJJHIIIJIGJJGGIIJJJDFHIJJIIHGIIJJJJJ
@7779616/1
gtgctgggcctcttgtatgcgaaggtgttgaggcgcttgtggtggtgcac
+7779616/1
CCCFFFFFGHHHHJJJJJJJJGIJJEGIIGIJJJJJJJJIJJFIJEGIJI
@5021000/1
ggcagagggaatctgattgtgctgttgtggaactgcttcacctgtggccg
+5021000/1
CCCFFFFFHFHHHJJIJJJJJJJJJJJIJJJJJJJJJJJJJJJJJJIIJJ
@2296398/1
cgctcatcgggaggtgtggcagcctccttgaccattttagatatttgttg
+2296398/1
CCCFFFFFHHHFHJCGGHIJJJJJJJJJJJIJJJJJJJGIHIIIJJIHJI
@3019053/1
gtaatttttgtctttcgcgaaatattccgcgacagatgtctttctagtgc
+3019053/1
CCCFFFFFHHHHHJJJJJJJJJJJJJJJJJJJJJJJJJJJJJJJJJJHHH
@7780980/1
cactgagtgacggcacctccgacactgaggtcacggtactcgcggtacat
+7780980/1
CCCFFFFFHHHHGGIJJJJJJIJJJJJIIJHIGIJJHIJJJJJJGHFFFF
@2297353/1
gtcaaatagttgcggagattaatggtataagcatagaatgttcgacgtga
+2297353/1
CCCFFFFFGHHHHJJJIIIJJJJJJHIJJJJJJJJJJJJJJJJIJJJGHG
@7781127/1
ctttgtgcgccacatcaatgttgataaaggctttattggtaaatatggcg
+7781127/1
CCCFFFFFHHHHHJJJIIJJIJJJJJJJJJJJJJJJJJJJJJJJJJJJJJ
@7781347/1
catggatttaggagcacgtgcagtaggaaccacagc
+7781347/1
CCCFFFFFHHHHHJIJJJIJJJJHIJJJJJJJJJJJ
@2297687/1
gccatctttaaactctagttcgtctgtggtataagggaagagttcgtcta
+2297687/1
C@CFFFFFGHHGHJJJIJIJJJJJJJFHIFHHHJJJJIJJJJBGHHGHII
@7781486/1
gcttggtgagacacgagataaaagtctaattcagacgagtgcacaatatc
+7781486/1
CCCFFFDFHHHHHJJIJJJJJJJJHIJJJJJJJJJJJJJFHIJJJJJJJI
@3019679/1
cagagggaatctgattgtgctgttgtggaactgcttcacctgtggccggc
+3019679/1
CCCFFFFFHHHHHJIJJIIIJJIJJIJJJJJIJJJIJJJJJJHIJJJJIB
@3019906/1
ctttctaaggttctaaactatatctgtaccaaatttcaaccaaatccgtc
+3019906/1
CCCFFFFFHHCFHIGIJJHHGIJJIJHJIJJCGIJJJJJJJJJJJJJJHI
@5023082/1
agcatacataataaaattagaggaagtaggtgctgggcctcttgtatgcg
+5023082/1
CCCFFFFFHHHHHJJJJJJJJJJJJJHIJJHIHIJJJIIJJJJJIIIJJJ
@2299019/1
ggcagcccgaacacggttaccgggaattttgtttggtatctgataccgac
+2299019/1
@@;DDADDHDDFHGDHGEGDHBGIBHIGGGAFHIIEFAGFIIIIIIIGEH
@2299314/1
gccttggttgcggtctttgtataccttcaggtgatcgaacatcatgtctt
+2299314/1
CCCFFFFDHHHHGFHIJJJJJJIIJJJJJIJFHGIJIGJJJJJJJJJJJJ
@7783535/1
ataatcttcagatactccaaagcattctgggctgcagatgactgtgcatc
+7783535/1
CCCFFFFFHHHHHJJJJJJJJJJJJJJJJJJJJJJJJJJJJJJJJJJJJJ
@7783568/1
gtgcattattacattttttataaacggtacatctagagtataaaaaactg
+7783568/1
CCCFFFFFHHHHHJJJJJJJJJJJJJJHIJJJJJJJJJHIIJJJJJJJJJ
@940933/1
gtgctgggcctcttgtatgcgaaggtgttgaggcgcttgtggtggtgcac
+940933/1
C@@FFFFFDHFHHJIIGJIJJIIIICFHIJJIIIGIJJJBHC@GHGGHIJ
@3673135/1
agcactgagtgacggcacctccgacactgaggtcacggtactcgcggtac
+3673135/1
@BCFFFFFHHHHHJJJJJJJJJJJJJJJJJJJHJJJJJHJJJJJJJHFFF
@6497438/1
ctcagatgcaatttcttgcaagaattgcacaaagttgaagtccttgttgt
+6497438/1
CCCFFFFFHHHHHJJJJJJJJJJJJIJJIJJJIIGHIJIIIJJJJJIJJJ
@3673758/1
gtcctttctaaggttcaaaactatatctgtaccaaatttcaaccaaatcc
+3673758/1
CCCFFFFFHHHHHIJJJJJJJJJJJJJJJJJJJJJHJJJJJJJJJJIJJI
@7785177/1
ctgtttgtctgtttgtctgtttgtctgtttgtctgtttgtctgttcgtct
+7785177/1
?@@4=2AD:CFCBFGC?BACIEGGIFI:AFEFB9C??<E:9C<?<DD:?8
@941915/1
gtggtcttcttgaacttcttcaattgacgcaagaagtaccagaaacggga
+941915/1
CCCFFFFFHHHHHJJJJJJJJJJJJJJJJJIJJJJJFHIJJJJJJJJJJI
@7785528/1
aagaggtgttacctgcaacttggccaggttagggccaacagattgtttga
+7785528/1
@@@?DBDBCDFDBFDEGHGGEGIGICGC<?FFHIIECHHIIDHHIHHECD
@942006/1
agacgatttcaccagtggtcttcttgaacttcttcaattgacgcaagaag
+942006/1
@CCFFAFFHHHHHIJGHIGIJJJJJJIJJJJGGJJJIJJIJJJIJJIIIJ
@4390388/1
gcacttcacacattgataaaacctcacatccaccctctggtaaatatcgt
+4390388/1
CCCFFFFFHHHHHJJJJJJJJJJJJIJJJJJJJIJJJJJJHGIJJJJJJH
@5753919/1
ctcatctttagcacttggttcgtcttttgaagattctgatattgatagtt
+5753919/1
CCCFFFFFHHHHGHJJJJFHIGGGIGJJJEGHHGHIJJIIEHIJGJJJFI
@6498637/1
gacgatttcaccagtggtcttcttgaacttcttcaattgacgcaagaagt
+6498637/1
CCCFFFFFHHHHHJHIJIIJJJJJJJIJJJJJJJIJJJJJJJJJJJJJJ?
@942364/1
acgcgcttgggcagagggaatctgattgtgctgttgtggaactgcttcac
+942364/1
@@@FFD<DFDFHFGIGII@CGGIGIGGGDGHFD9DG?FHFHIIJJJEHGG
@5754241/1
gtctgtttgtctgtttgtctgtttgtctgtttgtctgttcgtctgtgcgc
+5754241/1
@@@FFFEDDDFBFGHGDHCHIEHHIFGIEHGIIJIIIJEE?GHGFDHEH<
@5754359/1
tgttcgtctgtgcgcgctaatctcagaaacggctgatccgagttggatgc
+5754359/1
CCBFFFDFHHHHHJJJJJJJJJJJJJJJJJJJJJJJJJJJFHEGHJHHHH
@7786298/1
ctcatcttgtatagaggaggcttgggctcgctctccgaagggagcttgcg
+7786298/1
CCCFFFFFHFHHHJJJIIIJJJJGIJIJIIJJIGIJGHIEIJIJJIJJJJ
@3674887/1
cgtcaatacactggatctcctcagtaggatggcaaagagacgaagcgcgc
+3674887/1
@CBFFFFFHHHHHJJJJJJJJJIJIJJJIIIJJJJJJIJIJJIIJJJJJI
@5755672/1
ccctaagtgagtatacatctattaaattcaaacgcagagctcattatgtt
+5755672/1
CCCFFFFDHHHHGIJJIJJJJJJJJJJJJJJJJJJJJJJJJJJJJJJJJJ
@5755731/1
ccctgagtgagtatacatctattaaattcaaacgcagagctcattatgtt
+5755731/1
@@CFBDFBFAFCFGIJJJJJJJJJJIJJJJJJJJJJIGIIJJHIJJIIII
@3022925/1
ctgtgatctgtttcttggcatctatagatgtcggtggcgcacagggcacg
+3022925/1
CCCFFFFFHHHHHJJJHJJJJJJIJJJIIIHIIJEGIIJJJJIJIJIJJJ
@5755894/1
gttcacattgacaaacttaggtttgcttacagccattcccaactgtcctc
+5755894/1
@@CFFFFFGFFFHGHGGIIEIHHHHGDHIGJG@CGDDEIIJGBDHDDHGE
@6501330/1
gtgttgaggcgcttgtggtggtgcacgcgcttgggcagagggaatctgat
+6501330/1
B@CFFFFFHHFHHJJJJJJJJHGIJJJJJJJJJJJIJJIIGHHHFFFFFF
@5756794/1
cagtggtcttcttgaacttcttcaattgacgcaagaagtaccagaaacgg
+5756794/1
@@@DDEFEFHGHGFGGCGGGGIHEDHHHEHHIGGGDDG9?DHGIJEIGJI
@5758282/1
agtagaaaagcgatagtgaacacattgttacagtactgaacaaatgtaag
+5758282/1
@@@DDFFFHHHHHJIGHGIIJJIIJJIIIHHICCEGGHIIIJIHHEFGIJ
@6504016/1
ctcaacctgaatttaaagataagatctgcgacctcgagcgacgaatcaca
+6504016/1
CCCFFFFFHHHHHJJJJJJJJJJJJJJJJIJJJJJJJJJIJJJJJJJHHH
@5758410/1
gcctcttgtatgcgaaggtgttgaggcgcttgtggtggtgcacgcgcttg
+5758410/1
CCCFFFFFHHHHHJHIIJCGHIJIJJJJJJJJIJJJJJHHIJJJJJHFFD
@5758532/1
gccacaatctggtctggagagaagatcctcctctt
+5758532/1
CCCFFFFFHHHHHHIIIHIDF=G?C>BE??1:?:C
@6504603/1
ggtgctgggcctcttgtatgcgaaggtgttgaggcgcttgtggtggtgca
+6504603/1
@CCFFFFFHHHHHJIJJJJJJJJJJJEGHHJJJJJJJJJJIJJIJJIIJI
@6504969/1
ggcaaagagacgaagcgcgcgttctcatgtaatttttaatgttctccaaa
+6504969/1
CCCFFFFFHHHHHHIIJJJJJJJJJJJJJIJJJJJJJIJJJIJJJJJIJH
@3026790/1
cactgagtgacggcacctccgacactgaggtcacggtactcgcgg
+3026790/1
@<@DDDD=BFCF<1@GGDFFE@FABGFBFC9B?9DADDFF=;4@6
@1634741/1
gggctctgtgcctggctcccatgtcacggtagcactgagtgacggcacct
+1634741/1
@;@?DDEFHHGHDHGGIGGGHHIJJJEHGGHFG@EDGIIBFHI?@FG;;F
@4392508/1
ctgggcctcttgtatgcgaaggtgttgaggcgcttgtggtggtgcacgcg
+4392508/1
CCCFFDDFHHHHHJJJJJJIHIAFFHIHIJGHIJJJIIJHIIAGGIIJGH
@264865/1
cctcatcttgtatagaggaggcttgggctcgctctccgaagggagcttgc
+264865/1
CCCFFFFFHHHHHJJJJJJJJJJJIIJJJJJJJJJJJIIJJJJGIFJJGG
@1635971/1
tctatactttgcattaaaataatgcccattttcacaggcaagggatccta
+1635971/1
CCCFFFFFHHHHHJJJJJJJJJJJJJJJJJJJJJJJJJJJJJJJJJJJJJ
@7167018/1
ttttaaactcatattttcatggtaccaagttatgaatttttcaaatcgcg
+7167018/1
CCCFFD:BFHBHDEGHGIHEEGFHHHIIIEHHGIJJJGHJIIIJEHHGEI
@4393692/1
cgagccgtgagcgtatagcatgtactgttccagctctatgttcttagcca
+4393692/1
CCCFFFFFHHHHHJJJJJJJJJJJJJJJJJJJJJJJJJJJJJJJJJJJJJ
@4393739/1
tggattttaatgttattattacagcatacataataaaattagaggaagta
+4393739/1
@@@FFFFFHGHFHJIJIIJJJGIGIIIJJIIIHIGIIJJJJJJIIIJGGH
@3675908/1
gttcgacatcgacataacaataacccctgctattttttttatttttattt
+3675908/1
CCCFFFFFHHHHHJJJJJJJJJJJJJJJJJJEIJJJIJJJGIJJJJJJJJ
@7787924/1
cccagacctagcccaaattcttcttcttcagccggctttggtggttcttt
+7787924/1
@<?BDDDDFHFBBGAGGGHFHCFHIGCHG<EGAAHGGFD@FDDDFDCGH@
@1636962/1
cgcaagaagtaccagaaacgggacttagccacaatctggtctggagagaa
+1636962/1
CCCFFFFFHCFHHJJJJJJJJJJJJJJJJJJJJJJJJJJHIJJJJJIJJJ
@4394856/1
ccaagacaggaggctccagtactttagctttgacagtgtaaaacttctcg
+4394856/1
CCCFFFFFHHHHHJJJJJJIJJJJJJJJJJJJJHIJJJIJJIJJJJJJJJ
@7168682/1
gggcacgcttgcgcatgacatctatacatgccattggcgttcaaaaggtt
+7168682/1
?@@DDDDDFHDDDHI@?EGHGBDHEHIEHICDHGGIIII@FHH@=CGI7@
@4395380/1
ccctgatagagacgatttcaccagtggtcttcttgaacttcttcaattga
+4395380/1
CCCFFFFFHGHHHJJJJJJJJJJIHIJHHHJJJJJJJJIIJJJJJJJJJJ
@7169774/1
tgaggttcaccaagctagtggcgttgatgtcgcaagatagtgagacattc
+7169774/1
@;?DDDDDHDADHIGIGB<CBGGHGGEBFHIG@ABBHGGG9?9B?FBGGG
@7169823/1
atacataataaaattagaggaagtaggtgctgggcctcttgtatgcgaag
+7169823/1
CCCFFFFFHHHHHJJJJHIJGHJGHHJHGIJIIJJJIJJGIIJJIJJIIJ
@3677148/1
ctcagcatggtaagaaggtggcggccagaatctagacatgcacagctctt
+3677148/1
CCCFFFFFHHFHHHIJJJGIJIIGHJJIJJJJJJJIIJJJIIJJJJJJJJ
@7170503/1
ctcataacgcagccagatgccaaagttcttgatcttcactgggctcttct
+7170503/1
@CCFFFFFHHHHGJJIIJJJJJJIJIIJJJJJJJIJJGIJJEHIJJJJJI
@944559/1
gctttggtttacgttccagttctcgattatcgaatttttcgccatgagta
+944559/1
CCCFFFFFHHHHHIJJJJJJJJJJJJJJJJJJJIIJJJJJJIJJIJJJFG
@5025091/1
caagaagtaccagaaacgggacttagccacaatctggtctggagaga
+5025091/1
C@@FFFFADFDHHGIGGIHFGHGIGHGGGIBGGIGGIDGIGGIIGGI
@3678288/1
ttctacttctgcttctggcacatcaggagaagttggctcctcaacagaca
+3678288/1
CCCFFFFFHHHHHJJJJJJJJJJJJJJIJIJJIIJJJJJJJJJJJJJJJJ
@3678657/1
tgggcctcttgtatgcgaaggtgttgaggcgcttgtggtggtgcacgcgc
+3678657/1
CCCFFFFFHHHHHJJJJIJJIFHIIJJJJJJJJJJIJJJJJHIJJJJJHF
@946040/1
agcgagactcataacgcagccagatgccaaagttcttgatcttcactggg
+946040/1
@CCFFFDFHHHHHJJIIIJJJIIJJIJJIJIJGIIJJIJJJJJJJJJIII
@946121/1
cgggttggaatgattctggtgggttgtcctgcagag
+946121/1
???D:?@?CDD>?BE:CCFF@1CFDAI@DD<D9?9?
@5760906/1
taaaattagaggaagtaggtgctgggcctcttgtatgcgaaggtgttgag
+5760906/1
@@CFFFFFGDHAACFFFEIIGIGIEHIIIGGHHFEHGIGDFGG9BHFHEI
@3027430/1
ccatagaacaaacaaaacttaagccttattataaaaggtataaatattcc
+3027430/1
CCCFFFFFHHHHHJJJJJJJIJJIJJJJJJJJJJGIJJGGIIJJJIJJJJ
@2300178/1
gggtaatctagctacccacgtaaatgtaaacctggcaagcatccaagata
+2300178/1
BCCDDFFFHHHHHJJJJJJJIJJJJJIIJJJJJJJJJJJJIIJJIJJJJJ
@3027648/1
ggtggtgcacgcgcttgggcagagggaatctgattgtgctgttgtggaac
+3027648/1
@@@ADDDFGHHHGJJJJJJJJIHIJIJGIJJJIIIIFGGIIHJJJJJJJJ
@5027185/1
caccagtggtcttcttgaacttcttcaattgacgcaagaagtaccagaaa
+5027185/1
CCCFFFDFHHHHHJJJJJJJJJJJJJJJJIJIJJJIJJJIJ?GHJJJIJJ
@5761416/1
cttgttaatgcctggccctcagcgacatgtaagagttcaatggggaagta
+5761416/1
CCCFFFFFHGGHHJJIIJIIJJGHHIJJJIIJJJJHIJFIIIIIIJJJJJ
@2300603/1
gacaaacagacaaacagacaaacagacaaacagacaaacagacaaac
+2300603/1
CCCFFFFFHHHHHJJIJIJJJJJIJIJIJJJIJIJGJJJJJIJJJGI
@2300883/1
caccagtggtcttcttgaacttcttcaattgacgcaagaagtaccagaaa
+2300883/1
@@@FFFD>FCFHHFGGFBEGHGIIGGEHIIIIIIIGFHGDF?BDFHHIEG
@2301182/1
gtgcacgcgcttgggcagagggaatctgattgtgctgttgtggaactgct
+2301182/1
@@@DDBDA?:CFHEGB3?GHAE@FGG?FE@>F?BAFDF@88;@=@9CC9@
@5027991/1
cactgagtgacggcacctccgacactgaggtcacggtactcgcggtacat
+5027991/1
?<@?DDD2ACFHFBAEDFGGIIIIIBGGG10?DFHH?FHCC7AHH59>>A
@5762622/1
gggcatagtaggtaggcgtagggtaagacacggatcgcatacaccgtgaa
+5762622/1
?<@DDEFDCFAHCFGHEIEFGHIFDFHEFGGIGGIHIIIIGGIIIGIIII
@3029164/1
ctagtagtcatttctttctgccactctttaagttgtctagtgtgtgtagg
+3029164/1
BCCFFFFFHHHHHJJJJJJJJJJJJJJJJJJJIJJJJJIJIIGHHHHIIJ
@2302994/1
cgcttgggcagagggaatctgattgtgctgttgtggaactgcttcacctg
+2302994/1
C@CFFDDDHGHHHJIHIIJJJIIJJJIIJJHJJIHIIGIJIIJIJIJJII
@5763957/1
ccagatgccaaagttcttgatcttcactgg
+5763957/1
8??DDBDA>CDA;<A:2CF@BFCF?A?CB8
@3030361/1
ctgtgatctgtttcttggcatctatagatgtcggtggcgcacagggcacg
+3030361/1
CCCFFFFFFFFHHHGI<A@FFGI9FHIGGHHIBGEHD3?@@FHDAFBHG:
@3030969/1
cactgagtgacggcacctccgacactgaggtcacggtactcgcggtacat
+3030969/1
CCCFFFFBFFHHABHIJGIJJJJJJJGGGGDGHIJIGCHHIFHIGHFFFF
@2303754/1
cttctgcccgcgactccgtccgcgcggatgtcggtcttcgcgtggaagtt
+2303754/1
CCCFFFFFGHGHHJJJIJHIIGIJJJJIHHFBDFDDDDDDDDBDB?CCAC
@3031584/1
gcatcaagcaaactctggtgccttgggaagcctttgtgcgccacatcaat
+3031584/1
CCCFFFFFHHHHHJJJJJJJJJJJJJJJJJJJJJJJIJJJJJJJJJJJIJ
@3031805/1
cggcacctccgacactgaggtcacggtactcgcggtacatgttgtgtaca
+3031805/1
CCCFFFFFHHHHHIJJJHJJJJJJJIBFHIJIJJJ@EHIJJJJIHIHHHH
@3032033/1
ggtgctgggcctcttgtatgcgaaggtgttgaggcgcttgtggtggtgca
+3032033/1
@;?DDDDADBAFFD@GFG?CEICFEEEBFFHH<CDGH@GGFGDCGH/@@C
@6506479/1
gcactatctcttgtctgtgttgttgcacgcgcacggtggcggcgtaccgc
+6506479/1
@@CFFFFFHHGHHIHIIIGHGGGICIJJIJJIIJIGDGGHIJHDDBDDDD
@3032479/1
gctcatactatcttcagacaacgcaccgtcaaggagttcgtctcttggga
+3032479/1
CCCFFFFFHHHHHJJJJJIJJJJJJIJJJJIJJIJJGHJJHIJJJJJJID
@2304637/1
atagtaggtaggcgtagggtaagacacggatcgcatacaccgtgaatata
+2304637/1
@@@FDDFF=DFHHIFGHJIIIJJJJIJIIJJIJGIJJIJIJJHJDIJIIE
@946558/1
cccagacctagcccaaattcttcttcttcagccggcttt
+946558/1
;;@?=;B??<<:AC?AA?<F>?@<A?2<<<?4?EGF@G9
@5031147/1
ctccaatcctttactcgaatagtcttttctaacttgaacagtgcgatgtt
+5031147/1
@@@=DDDBHGAHHGICIIIEGGHCGHIIIIIIHG?FGEGIGFEFH>DHII
@269570/1
gagtcatttagctgaagttttaatattacttgaattacactacatcacta
+269570/1
CCCFFFFFHHHHHJIJJHIIJJIJJIIIJJJJIIIIJJIJJJJJJJJJJI
@2305846/1
attttagatatttgttgttcattcaactgtctt
+2305846/1
@?@DDDDDBBF?DG@BFEGFAHIG::<BDAEHH
@947739/1
gtcttcttgaacttcttcaattgacgcaagaagtaccagaaacgggactt
+947739/1
CCCFFFFFHGHHHJHJJJGIIJJJJJJIJJJJJDGIJIJJJGIIIJIIJJ
@3680611/1
gcaacatcttctttggtttgtcaggcgtaatgctaacgtcatagcgataa
+3680611/1
CCCFFFFFHHHHHJJJHIJJIJJJJJJJJJJJJJJJJJIJIJJJJJJJJJ
@3680701/1
gtgctgggcctcttgtatgcgaaggtgttgaggcgcttgtggtggtgcac
+3680701/1
@??DFDDDHGFFDHIGIHFHGDDFHEHDHGF@DHG6@@CFGGIJIIIFGE
@5765686/1
cttccgtcttgggtgaggcataacggggtgggttttacagactagaaccc
+5765686/1
@CCFFDFEBDHHHFGHHIIJIJIGIEEHDGGH.BFGIJIIJJJIIIFHGH
@5765829/1
cttaagaactgaatacccagttattacataattgtacacagtgaacaaaa
+5765829/1
CCCFFFFFFHFHGIGGEHIJJIJJJIIHIIJJJJGHIIIIJGHHIIJJGI
@4402583/1
cgagactcataacgcagccagatgccaaagttcttgatcttcactgggct
+4402583/1
@@<DDD>DFDHHFD@EEHGIIA9?GA>GHGIIEG@F>GDBGDDFHIIGBF
@4402768/1
cccccagcagcaccaggagcggttgctccggtggcgggggcagtgctggg
+4402768/1
@@@DDFFFD?FFHIGHADDHBHCDFDFFHIGDGEG>@<=1<1@8>>8@AB
@5766266/1
agtgcatcaagttctcctgcttcatacaacaacttgcaagcatttagagc
+5766266/1
@CBFFFFFHHHHHJJJJJJJJJJJJJJJJJJGIJJJFIJIIGIJIIJGIJ
@5766404/1
gagggaatctgattgtgctgttgtggaactgcttcacctgtggccggcgg
+5766404/1
C@CFFFFFHHHHHJIJJJJJIJJJJJIIGIIGIJJJJJJIJJIIIIJJJH
@271601/1
ggcaacatcttctttggtttgtcaggcgtaatgctaacgtcatagcgata
+271601/1
CCCFFFFFHGHHHJJJJGIJJJJJJJJJIJJJJJJJJJJIJJJJJJJJJJ
@3032777/1
gtcttcttgaacttcttcaattgacgcaagaagtaccagaaacgggactt
+3032777/1
CCCFDDFFDHFFHEHGIHGHHJCHIIIGHIJJICFHIIJJJJIIGBGHGG
@6507737/1
gcttagtagactgcttacttgtacctgatccagtttatcttggggaaatg
+6507737/1
CCCFFFFFHHHHHJJJJJJJJJJJJJJJJJJJJIJJIJJJJJJJJJJJJJ
@7792199/1
gcctaagtacagtacctacttggcgataaatattgcacatctacctttgg
+7792199/1
CCCFFFFDHDHFDGHIJGIJIIJIGGHIJIJHIJIIJJGJJJJJJJEIIJ
@5767688/1
ggtcacggtactcgcggtacatgttgtgtacacctgagcgagactcataa
+5767688/1
@@@DFFFFFHHHGIJIDFHGGHHHHHGGHHHGGGGHIDGIGHEGHHEHHJ
@7792404/1
ctgcaatcctgcctcacatgattcatccacaaattccaacccttgcgttt
+7792404/1
?<?BDDA>DFHDBBDGBDDEC@?CA@9ACG@BAHH@?EHBGHI;DAFFEG
@5767916/1
ctcttcctcgggttggaatgattctggtgggttgtcctgcagagcttgcc
+5767916/1
CCCFFFFFHHHHHIJJJJJJJJJJJJJIIJIIHIIHJIJJJJIJIJIJJJ
@6508710/1
gccagatgccaaagttcttgatcttcactgggctcttctctgggatttcc
+6508710/1
CCCFFFFFHHHHHJGIIJJJIJJJJJJJJJJJJJJJJJJJJJJJJJIJJJ
@1641517/1
cgggctctcaggcaggcaagatgggcatagtaggtaggcgtagggta
+1641517/1
CCCFFFDFDFHGGJGIIBHECEHIJJGIGI?DD@?DAHHJ@DHFE8B
@6509528/1
gcctggttctaccttcaagagcctcttctaaagcaaacaatgagacctgt
+6509528/1
CCCFFFFFHHHHHJJIJJJIJIIJJJJJJJJJIJJIJJJIJJJJIIIJIH
@7793619/1
gcaagaagtaccagaaacgggacttagccacaatctggtctggagagaag
+7793619/1
C@@FFFFFFFFHHIJJIJJIJGIIIJJJJIGIJJIIGIGGIIIJJIIIII
@5769430/1
cactgagtgacggcacctccgacactgaggtcacggtactcgcggtacat
+5769430/1
BCCFFFFDHHHHGIIJJJIIJJJJJGIGGIHGJJJJFDHIIGIJHEDFEF
@3035611/1
agccatccaacgggattgcccatcaatttatcttcaaatgacgacaccac
+3035611/1
CCCFFFFFHHHHHJIIJJJJJJJJJJJJJJJJJJJJJJJJHJJJJJJJJJ
@3035638/1
tgttgaggcgcttgtggtggtgcacgcgcttgggcagagggaatctgatt
+3035638/1
CCCFFFFFHHHHHJGGJGIIGHIIJIJJJJJJJIJJJHIFHEHHFEFEFF
@1642966/1
ggtggtgcacgcgcttgggcagagggaatctgattgtgctgttgtggaac
+1642966/1
B@?DFFFFGHHHHJJJJJIJIJJIJJJJJJJJBGGIIJJIIJIIFIIJI@
@3036156/1
ctggagagaaaatcctcatcttgtatagaggaggcttgggctcgctctcc
+3036156/1
CCCFFFFFHHHHHJJJJJJJJJJJJJJJJJJJJJJJJEHIIIIIIIIJIJ
@7795074/1
cacattttctggtcaccttccatgcaaaatcttatcatgcaaattgttac
+7795074/1
CCCFFFFFHHHHHIIJJJJJJJJJJJJIJJJJJJJJJJJJJJJJJJHIJJ
@7795393/1
gccacaatctggtctggagagaagatcctcatcttgtatagaggaggctt
+7795393/1
CCCFFFFFHHHHHIJJJJJIJJJJJJJJJJJJJJJJHJJJJJJJJJJIJJ
@7795444/1
tgaggcgcttgtggtggtgcacgcgcttgggcagagggaatctgattgtg
+7795444/1
CCCFFFFFHHHFHGGGIEGHIJJJJJJJJJJJIJHIJIGHGFFHFFFFDF
@948882/1
atgaaacaaacactaaatgtaaatttaagcatcccacaatatattcgtga
+948882/1
CCCFFFFFHHHHHIIIIJIHHIIJJJIIJJJJJJIGHEGIJJJJJJJJJI
@949033/1
cgcaagaagtaccagaaacgggacttagccacaatctggtctggagagaa
+949033/1
@@@DFFD?DADAFG@FBBHB<@FAHHIG@DGHGAGBHIDHCGHCCE?D;F
@272405/1
gggcaaagggttttgggttaagaaaccatacccttcaccgcgctgcagga
+272405/1
BCCFFFFFHHFHHJJJJJJJJJJJJJJJJJJJJJJJJJIJJJJJJJJJJJ
@949794/1
ccagaatctagacatgcacagctcttgcagccatccaacgggattgccca
+949794/1
?@@DFDDFBHDFAHIGEGGHFFHIEIHIJEHIJGGFHIGFHGIBHIJCHG
@950101/1
ctcagatacaccgtcacggaatacaaatatcttcttcggcaatctgcctt
+950101/1
CCCFFFFFHHHHGGIIJIIIGIIJIIGJJJIJJJJJIIJJJIIJJHIJJI
@6513422/1
cacacggtagcggaaggtgggttcgtgaatcatgccctcaatctgcacca
+6513422/1
CCCFFFFFHHHHHJJJJGIJJGIJJJIIJJJJJIIJJJJJJJJJJJJJJJ
@7175523/1
ttttgtttttctctgtgatctgtttcttggcatctatagatgtcggtggc
+7175523/1
CCCFFDEFHHHHHJJJJIJJJJJJJJJJJJJJJJJIJJIGJJHJJJGIID
@3682483/1
gccgcctttcatattcgcatctttttcgctcatactctcgcctttcatca
+3682483/1
CCCFFFFFHHHHHJJJJJJJJJJJJJJJJJJJJIJJJJJJJJJJJJIJJJ
@4403850/1
ctgtgatctgtttcttggcatctatagatg
+4403850/1
?@<ADDBBCB?FFGBF<:;AF;B?AF4<?@
@4403884/1
cgcagccagatgccaaagttcttgatcttcactgggctcttctctgggat
+4403884/1
CCCFFFFFHGHHGJJJJJIIJJJJJJJJJJJJJJJJJJJJJJJJJJJJJJ
@7176378/1
cgcttgggcagagggaatctgattgtgc
+7176378/1
???1DD;DDDD?DEA1C:A<A4C?4CA4
@2309736/1
acgggctctgtgcctggctcccatgtgacggtagcactgagtgacggcac
+2309736/1
BB@DDFFFHHHHGJJJJJJJJJJJJJGIJJJCGIJJJJJJJDHIIJJJJG
@7176507/1
gtgcaggatcctcgtcattgcctggcatacaaggcaaagcaccgacgacg
+7176507/1
CCCFFFFFHHHHGJJIJIIHJJHIJJIIGIIIIJJJJJJIJJJIIIJJJH
@7176570/1
cttcaattgacgcaagaagtaccagaaacgggacttagccacaatctggt
+7176570/1
@@@DFFFFFHFHDEH@?GHAFHIEEHIIGGIDFF@@F?FHIGGCHGDCC/
@273956/1
gagaagatcctcatcttgtataaaggaggcttgggctcgctctccgaagg
+273956/1
CCCFFFFFGHHHHJJJJJJJJJDJJJIJJJJJJGGIIIJIIJJJJIIJII
@2310440/1
gacggcacctccgacactgaggtcacggtactcgcggtacatgttgtgta
+2310440/1
@@CFFFFFHHHHHIJJJIJIJIHIIJJJGIJJJJJJJHGIJHHHHHHFEF
@3683303/1
ccctgatagagacgatttcaccagtggtcttcttgaacttcttcaattg
+3683303/1
@@@DDDDD?=CFHIGGBGECABFG<?@FDGCHGI<DDFF9?B@DD9:99
@951512/1
ctctgtgcctggctcccatgtcacggtagcactgagtgacggcacctccg
+951512/1
@@@DDDDDDHHD3CFGIIHEHHI@CAAEGBBHHIEFFFBHIGGEEHIIEA
@951572/1
cagagggaatctgattgtgctgttgtggaactgcttcacctgtggccggc
+951572/1
CCCFFFFFHHHHHJJJJIJJJJJJJIJJJIIJJJJJJJJJJJIJIJJJJI
@4405762/1
gctgggcctcttgtatgcgaaggtgttg
+4405762/1
::14=DBDBDDHBHEBBBFCFG:1:E1?
@2311628/1
gtgcctggttccacgttatattggacattaggaccgtcattgaacaatct
+2311628/1
CBCFFFFFDHHHHJJHIJJJJJJJJIIJJJJJJJJJHIJJCHIJJJJJJI
@4406413/1
ctcatcttgtatagaggaggcttgggctcgctctccgaagggagcttgcg
+4406413/1
CCCFFFFFHHHHGJIJJIIJIJJIEGHIJJJIJJIJIHIJIJCHIGGGIG
@4406424/1
gtcacggtactcgcggtacatgttgtgtacacctgagcgagactcataac
+4406424/1
@@@FBA1AFDDABGHG@FF>FHIIE??DGGFGGGCGHIFHGGGIIGIHIG
@3037697/1
gtccaggcactatattgcagacctccagtggtaggtatgtatgtttatgc
+3037697/1
?@@DA;3=DFF??EFEFEAE:F@FGGBCH@?FE@CF><?FFGFF?FFEDF
@6514308/1
cctcaatctgcaccagttcatacttgggcacagttcctcgacgagcaagt
+6514308/1
?@?DDBDDHFADAAFDHABCHAGDB@BFBFCGGHCEFFGHIBH@?FHIB8
@1646159/1
atacataataaaattagaggaagtaggtgctgggcctcttgtatgcgaag
+1646159/1
@@@DDDDDF>AC?EGHI<FGHCCACEHIIIIIE7CGHIIIIG@DD9F??6
@5772749/1
aggtgctgggcctcttgtatgcgaaggtgttgaggcgcttgtggtggtgc
+5772749/1
@BCDDFFFGFHHHJJJJIJEIJJJJJJEFGHIHGIJJIJJIFHI@DHAGH
@5772773/1
gcagcatcttgtcgagaacatgaagccgctttggtttacgttccagttct
+5772773/1
@<@DDDDDFFAC?F;EFHCB@GIGIGGIGIIICGBFGGEGFDGCHICEHG
@3038701/1
gttcaaacgtatcacacattttctggtcaccttccatgcaaaatcttatc
+3038701/1
CBCFFFFFHHHHHJJJJJJJJJJJJJIJJJJJJJJJJJJJJJJJJJJJJJ
@7798107/1
ggtgggcccaccaggccgttacagatgaactcccgtcgatgaccagc
+7798107/1
@@@DFFDDFHHHHIGGHHFGGIIIIFIIIIGHHIIBFHGIIIIIIGH
@7798488/1
cagcatacataataaaattagaggaagtaggtgctgggcctcttgtatgc
+7798488/1
CCCFFFFFHHHHHJJJJJJJJJJJJJJGHIJHHIIJJJJJJJJJJJJJJJ
@7798549/1
gttttttacttccagtaaaggttgtgatttttcaccgataacttccaatt
+7798549/1
C@CFFFFFHHHHHIJFHIIIJHHIFHIJJJJIJIJJJIJJJIJJJJJEIJ
@7798756/1
gttgaggcgcttgtggtggtgcacgcgcttgggcagagggaatctgattg
+7798756/1
@@@FFFFFDDHGHIIJGHGGGIIDHIJJEIGEIJGIIJIJEHHHFFEFFD
@5773972/1
gtcacggtagcactgagtgacggcacctccgacactgaggtcacggtact
+5773972/1
CCCFFFFDHHHHHJJJJIIJJJJJJJJIJJJJJJJJJJJJGIJJJJHIHH
@7799297/1
agcgagactcataacgcagccagatgccaaagttcttgatcttcac
+7799297/1
?<@D?D?DHFHDHIGGIIGHHIGIIBHIIEDH?FDDGCCHHIGEHH
@3040485/1
gtggtggtgcacgcgcttgggcagagggaatctgattgtgctgttgtgga
+3040485/1
@?@DDDD@FHHHFIGIGIBGIIIIIIIGHGHIIIIIIIIIIGGIGHHIDH
@7800026/1
ctcacatgattcatccacaaattccaacccttgcgtttcaaaacaattca
+7800026/1
CCCFFFFFHHHHHJJJIJJJJJJIGHIJJJJJIFHFHIJIJJJJJJJJJJ
@3040829/1
caaaaatgtaattaactttttttttgtctgtttgtctgtttgtctgtttg
+3040829/1
CCCFFFFFHHHHHJIJJJJJJJJJJJHIJJIJJJIJJJJJJJIJJIJJJG
@5775370/1
gggatctgctgtgtgtggagctgatgcttgctgggcctcagctgttggag
+5775370/1
CCCFFFFFHHHH2AFGIJJJJJJIJJJJJJJJJJIJJJJJJJJJHIJJJJ
@3041386/1
gtttattttgtttttctctgtgatctgtttcttggcatctatagatgtcg
+3041386/1
CCCFFFFFHHFHHIJIJJJJIIIJJJJIJIGIIEGCHIGGGICGAGHGCH
@3041394/1
cgcaagaagtaccagaaacgggacttagccacaatctggtctggagagaa
+3041394/1
CCCFFFFFHFHHHJJJJJJJJJJJJJJJJJJJJJJJJJJHJJJJJJIJGI
@5775567/1
agccaggccggggaacatgcggaacaaatgtatggaggacaggaactcca
+5775567/1
CCCFFFFFHHHHFIJJJJJJJJEGIIJJIJFHIIJIIIGHJJIHHHHGFF
@274881/1
gagactcataacgcagccagatgccaaagttcttgatcttcactgggctc
+274881/1
CCCFFFFFHHHHHJJJJJJJJJJJJJJJJIIJJJJJJJJJJJJJJJJJJJ
@275092/1
aattcttcttcttcagccggctttggtggttctttggctgtctctggtgg
+275092/1
CCCFFFFFGGHHHGIIJIJIJJIJJJBGIIJJIIJJIIJJJJJIJJIHIJ
@7801954/1
gttgtgtacacctgagcgagactcataacgcagccagatgccaaagttct
+7801954/1
CCCFFFEEHHHHHJJJJJJJJIJJJJJJJJJJJJJJJJJIJJJJJJGHJJ
@7802450/1
ggagtgagcacgggctctgtgcctggctcccatgtcacggtagcactgag
+7802450/1
BBCFDDFFGHHGHIIJIIIIJJJJJJJJJJJJIIIJJJJJGHIJJJJJJJ
@5035961/1
gtgtgcacctgagcgagactcataacgcagccagatgccaaagttcttga
+5035961/1
@@@DDDDFADHFHJJGIIGHIJIJFJGIIGGIJJGIJJJIGIIJJIJGGC
@953300/1
gtgctgggcctcttgtatgcgaaggtgttgaggcgcttgtggtggtgcac
+953300/1
CCCFFFFFGHHHHJJIJJJJJIIIJGHHHJIJJJJJJJJHIJIIJHIIJJ
@7179543/1
gcgcttgtggtggtgcacgcgcttgggcagaggg
+7179543/1
@@@?;@B=AFDAC1<CG<;1E@F6GC?CEBCCEF
@5036247/1
gctgtctgtacattgaaaataaaaataaaaaaaatagcaggggttattgt
+5036247/1
CCCFFFFFHHHHHJJJJJJJJJJJJJJJJJJJJJJJJJIJJJJFHIJJJI
@7179774/1
atttcaccagtggtcttcttgaacttcttcaattgacgcaagaagtacca
+7179774/1
@@@DDDDDHHHD;AF@BHGHE@GHIIIIBHEHGIHCFHGIGGBFHHGEGF
@2313120/1
caggcaagatgggcatagtaggtaggcgtagggtaagacacggatcgcat
+2313120/1
BCCFFFFFHHGGHJGIGIHHIJFHGGIJFIJIIHGIEGIJIIGHGGGCHE
@4408213/1
gggaatctgattgtgctgttgtggaactgcttcacctgtggccggcggca
+4408213/1
@@@DDDDDF?F:F?CDFADFICFHHHIDB?FFEBCEHD?FFEEAEEEEEC
@7180420/1
gttgattttggaatgttttacattggatccgacaaattttcaaattaaag
+7180420/1
BCCFDFFFHHHHHJJHIIJJJJJJJJJJJIJJJJJIJIJJIJIJJIIIII
@5036860/1
gcgacatgtaagagttcaatggggaagtaaatgcatctgtccttatttcc
+5036860/1
@@@FFFDEFFFHGHCGHIEHHIJJIJIJIIIIIIGGIIIFHIIJFIIIJI
@4408807/1
taagagttcaatggggaagtaaatgcatctgtccttatttccgacccaca
+4408807/1
CCCFFFDDHHHHHJJJJJJFHIJJJJJJJJJHHIJJJJJJJJJJJJJJII
@7803524/1
ggacattaggaccgtcattgaacaatctcgtatgatgccgtttctg
+7803524/1
???DDBDDD>D8C@EAEEF4?<22A9?<981C>?D9?4?0??;D8B
@3685408/1
ctgtgacttgtagtcaaggtggagattttactatctttcaagtcggcata
+3685408/1
CCCFFFFFHHHHHJJIJJJCFHIJIJJJJIJIIJGHIJHIJJEHIJJJJJ
@7181655/1
tctgtatctagctaaaagtagatgcaaatatctctacctcagaaaaaggc
+7181655/1
@CCFDDFFDHHDHIGIIJFJGGHIIJJIJIIHJIJGIHIIIJJJJJJJIE
@954610/1
gtgctgggcctcttgtatgcgaaggtgttgaggcgcttgtggtggtgcac
+954610/1
CCCFFFFFHHHHHJJJJJJJJJIIJFHGIJIJJJJJJJJIJJIJJGHIJI
@2315303/1
caggcaagatgggcatagtaggtaggcgtagggtaagacacggatcgcat
+2315303/1
CCCFFFFFHHHHHJJJJJHJJJHIJJJJHGIJJGIJJJJJJJJIJJJJJI
@7182264/1
gtctacctaattttgaagcgcgcgtcggcgcgatttgaaaaattcataac
+7182264/1
CCCFFFFFHHHHHJJJJJJJJJJJJJJJJJJHHFFFFFEEEEEDDDEEDD
@3686229/1
attggttgtatgtttataataatttgttttatatacataatgtatgtggt
+3686229/1
CCCFFDDFHHHHHJJJJIJJJIJJIJHIIJJJJJJIIJIJIIHIIGIJIG
@3686260/1
gtccgtctgattctgtgatagtgaatacaagatcgtggggtgggcccacc
+3686260/1
B@CFFFFFHHHHHJJHIIIIJIIGHJIHIJJIJJJIJJIGGFIIIIJJJJ
@3042418/1
cacggtagcactgagtgacggcacctccgacactgaggtcacggtacacg
+3042418/1
CCCFFFFFHHHHHJJJJJJJJJJJJJJJJJJJJJJJJJJJJJJJJJJJJF
@2315867/1
gtgctgggcctcttgtatgcgaaggtgttgaggcgcttgtggtggtgcac
+2315867/1
@C@FFFFDHDFHDGIDHGIIIEFGI:CFBFAEHIIGBHICHGCGG;ACED
@3042849/1
gacgagtgcacaatatccgtgtcgaccactgtgcctggttccacgttata
+3042849/1
C@@FFFADHHGHHIIGEGIHGHHGHJJIIIJFFFHGIG@DDHIIIBBGEG
@2316205/1
gcaagaagtaccagaaacgggacttagccacaatctggtctggagagaag
+2316205/1
CCCFFFFFDFFHHJJJJIJJJJJJJIJIJJJJJJJJJJGIJJJIJGJJJI
@2316252/1
ctgtgatctgtttcttggcatctatagatgtcggtggcgcacagggcacg
+2316252/1
CCCFFFFFHHHHHJJJJJJJJJJJJJJJJJIJJJGHJJJJJJJJJJJJJJ
@5777162/1
ctgtgatctgtttcttggcatctatagatgtcggtggcgcacagggcacg
+5777162/1
CCCFFFFFHHHHHJJJJIJJJJJJJJJJJJHIJJHGJEHIJJJJJJJJJI
@3043908/1
ggatggagtgagcacgggctctgtgcctggctcccatgtcacggtagcac
+3043908/1
BC@FFFFFCFHHHJJEEHGIIGIHIJIIFHHHIIJGIJIJJJJGFBFHJG
@1652006/1
ctcccatgtcacggtagcactgagtgacggcacctccgacactgaggtca
+1652006/1
@?@DFFFFDFHHDGHEHBHIIGIIDCHGEHHGIGIHIIBHGGHIIDG;D@
@3044198/1
gtggaactgcttcacctgtggccggcggcacgcagacgccttgatgacct
+3044198/1
@@@DFDDDFFFFHIJEHDCHIJJGGGIDHGHJJGDBEDCC@>CDCCDCCC
@1652338/1
cctggatggagtgagcacgggctctgtgcctggctcccatgtcacggtag
+1652338/1
CCCFFFFFHHHFHIIIJJHGIJJJJJJJJJJJJIJJJJJJJIJIIJJGHI
@3044485/1
gccttagctgcggaatgcttagcttccttcttagagcgtcccgtacccat
+3044485/1
CCCFFFFFHHHHHJJJJJJJJJJJJJJJJJJJJJJJJJJJJJJJJJJJJJ
@1652562/1
cttttattgcttggtgagacacgagataaaagtccaattcagacgagtgc
+1652562/1
@@@DDFFFFAHFFGFHGGGIGIGJJIIJIIEE?FHGDGEHEIGIJIJDHG
@5778459/1
gtgctgggcctcttgtatgcgaaggtgttgaggcgcttgtggtggtgcac
+5778459/1
@@@FFFDFHHGHHDGFHIIIIIJIJEEHHGGGEIJJIJJHGHHIIHHJID
@1652876/1
ggccaacagattgtttgagatgtttgtgaaactgcgacaccttgtggctg
+1652876/1
:=?BDDD?;>FFDBEG;4F?FDAFDAHI@9EFGECA:FHGGEDGHIGIGC
@6521951/1
gtcctttatacatttcggcatggcgatcatgtcgatggcttggtttattc
+6521951/1
CBCFFFFFHHHHHJJJJJJJJJJJJJJJJJJJIJJJJJJJJJJGHIIJJI
@1653613/1
gcaagaagtaccagaaacgggacttagccacaatctggtctggagagaag
+1653613/1
CCCFFFFFAFHHHJJJJJJJJJJJJJJJJJJJJJJJGJHIJJJIJJJJII
@3045883/1
caatctcgtatgatgccgtttctgtaccaataggaacaatacttcgggct
+3045883/1
??;DDDDDHFFBFBGHI@<CEGBH@HH<CDFGIIE?@GGFBGGFHCHIIG
@3046095/1
cacttattaaattaatcgcacttctttgttttatttaaaaagcttaagtt
+3046095/1
CCCFFFFFHHHHHJJJJJJJJJJJJJJJJJJJJJJJJJJJJJJJJJJJJJ
@5780405/1
cacggtagcactgagtgacggcacctccgacactgaggtcacggtactcg
+5780405/1
CCCFFDFFHHHHHIJGIJJJJJIJJJJJJJJJJJJJJIGIJJJJFHIJJH
@1654990/1
cattttaacacatttcacattgaaaaataggtcaaaaccttcattatggc
+1654990/1
@7?BDD?D?B=?<EHIIIICDF:<<:FDHGF<<F?ED;8:CGG<DGGIID
@7804469/1
ctccggtactaacgatcaaatcgatcatgggtccataatcattcctggaa
+7804469/1
CCCFFFFFHHHHHJJJJFGHFCGHHIJJJJJJIJJJJJJJJJIJJJJJJI
@954893/1
gtgcacgcgcttgggcagagggaatctgattgtgctgttgtggaactgct
+954893/1
@CCDDDBDHFHDFGHIGGIGGIIGHIIGIIIJFHGIIBDGCFFCHICHGI
@7804923/1
cgcaagaagtaccagaaacgggacttagccacaatctggtctggagagaa
+7804923/1
CCCFFFFFHHHHHJJJJJJJJJJJJJJJJJJJJJJJJJJIIJJJJJHIIJ
@5781420/1
caagaaacagatcacagagaaaaacaaaataaacacattaaatcattact
+5781420/1
CCCFFFFFHHHHHJJJJJJJJJJJJJJJJJJJJJJJJJJJJJJJJJJJJJ
@5781446/1
gggctctgtgcctggctcccatgtcacggtagcactgagtgacggcacct
+5781446/1
B@CFFFFFHHHHHJJJJJJJJJJJJJJJJGHJJJJJJJJGHIJJJIJJJJ
@5781646/1
ctcatcttgtatagaggaggcttgggctcgctctccgaagggagcttgcg
+5781646/1
CCCFFFFFHHHHHJJJJJJJJJJFHIIIJJJJJJJJJJJJJJGIJJJJJJ
@5782111/1
gggagtactgagcagtatctattcagtaaacttatagctgacactga
+5782111/1
@@<?DDDDFB>FHE@FBGED<BBCGGGHEEHIBHH@FHBD@;CF@E3
@5782727/1
ctgtggccggcggcacgcagacgccttgatgacctccactttgatgatct
+5782727/1
@@@BDA;DDFFHFIIGGAFFBGGGEHH3;@@?@CCAACCCCDDCCCCDCE
@5783267/1
aggcgcttgtggtggtgcacgcgcttgggcagagggaatctgattgtgct
+5783267/1
;@@DDD?DDAFBADB<?E9FGGFCDEGF9FEHHIDGIEGEIG4@CGC=AE
@7807305/1
ctcagcgacatgtaagagttcaatggggaagtaaatgcatctgtccttat
+7807305/1
CCCFFFFFHHHGBHIIIIFGIJJJJIIJIJJJJJJJJIJJJJJIJJJJJI
@5784420/1
ctcttgtatgcgaaggtgttgaggcgcttgtggtggtgcacgcgcttggg
+5784420/1
CCCFFFFFHHHHHJJJEGHHJJJJJJJJJJIIJIJJIIJJJJJJHFFFDD
@5784549/1
tttccaaatagttgaccatcactcttatatgggcagcccgaacacggtta
+5784549/1
CCCFFFFFHHHHHIJJJJJJJJJJJJJJJJJJJJJJJJJJJJJJJJJFHI
@278426/1
gctgatctctttgcggccttcaaactgaacctaggtaatccctttatttc
+278426/1
CCCFFFFFHHHHHJIIJGJJJIJJJJIBHJJJJJJDHGIJJJJJJJJJJG
@955339/1
ccacaatctggtctggagagaagatcctcatcttgtatagaggaggcttg
+955339/1
@B@FFFFFHHHHHJJJIJEHJIJIJIIJJJJIJJJIJJJJIIJFIGGGID
@1656512/1
ctccgattgagtttgtgatggtgcctctgtaggagtttcgggctcgggtt
+1656512/1
CCCFFFFFHDHHHIJIJJJJJHHIJJJJJHIJJJJGHIIJGIJJJJJJ@F
@4412689/1
ctcagattgccatctcagaaattagcggatggatcaagagcctgacaccg
+4412689/1
?@@DDDDDA?DBBBFFGHHE3ACEF>GHBEFCBB?GH9?BGDGGIIHH;@
@4413117/1
aggcgcttgtggtggtgcacgcgcttgggcagagggaatctgattgtgct
+4413117/1
@CCFFFDFHDBDHGGIIEHIJIJJGGBHGCHE=GGHAGGHHG>GHGHH>E
@7183839/1
gttgttaagaggtgttacctgcaacttggccaggttagggccaacagatt
+7183839/1
CCCFFFFFHHHHFHIIJJJJJJJJJJJJJJJJJJGHIJJJJJJJJJJJJJ
@2317387/1
ctcatcttgtatagaggaggcttgggctcgctctccgaagggagcttgcg
+2317387/1
CCCFFFFFHHHHHJIIIJJJJIJFHIJJIIIGIJIJJDHDGIGIGGJJJG
@3687774/1
cacagttccagtctcaggcacattgccattagtagactgatcagccggag
+3687774/1
:8?:DA?D?C?ACFBF>C??F?43AB>>F?C?2<99?FECF>GE>DF60D
@7183986/1
ccaaattcttcttcttcagccggctttggtggttctttggctgtctctgg
+7183986/1
CCCFFFFFHHHHHJJJJJJJJJJJJJJJJFHIGHIJJJJJJJJIIJJJJJ
@956189/1
cgtagttctcagcttccctgcaaagttaaccatcttgtattcaaaagaaa
+956189/1
BCBDFFFFHHHHGIJJJJJJJJJJJHHIJJJJJJJJJJJJJJGJJIIJJJ
@7184265/1
ctccaatcctttactcgaatagtcttttctaacttgaacagtgcgatgtt
+7184265/1
C@@DFDFFGHHDFIIIIGIIGGHEHIGIGGGEEHIJEGEGGDHGHGHHHI
@3688412/1
gactcataacgcagccagatgccaaagttcttgatcttcactgggctctt
+3688412/1
@@@FFFFFHHHHHJJJJJIJJJJJJJIHIJJJIIJJJJJJJJIGHIJJJJ
@2318556/1
tgataaagataagtataggctcaaaacctaacgacatcaatcaccagctt
+2318556/1
@C@FDFFFHFGHHHHJIIGGGIFIJIJJIJJFIIGGHIJIGIIGHIIGIJ
@3047269/1
ggcctgttttggtagcggcggcgcggtccgtgtggagcatgctcgccatc
+3047269/1
@@CFFFFFGGGHHHIJJJJJJEIHFDCDDDBBBDDDDDDDDDDDDDDDDD
@3047372/1
ctgtttgtctgtttgtctgtttgtctgttcgtctgtgtgtctatgcgcgc
+3047372/1
CCCFFFFFHHHHHJJJJJJJJJJJJJJJJJJJJJJIJHJJJJJJJJJJJJ
@6525054/1
gtttattttgtttttctctgtgatctgtttcttggcatctatagatgtcg
+6525054/1
CBCFFFFFHHHHHJJJJJJJJJJJJJJJJJJJJIJJJJJJJJJJJJJJJJ
@5039547/1
atacataataaaattagaggaagtaggtgctgggcctcttgtatgcgaag
+5039547/1
CCCFFFFFHHHHHJJJJJJJJJJJJJJIIJJJIIFHIJJJJJJJJJJIJJ
@5039736/1
gggatatggaattttaatttatgccccctttaaaaaaagctcgatctcaa
+5039736/1
BCCDFFFFGHFFFHJHIIJJIJIIHIJJIJJGHHIGIIIIIJIGIIIFHG
@3047858/1
ggtgctgggcctcttgtatgcgaaggtgttgaggcgcttgtggtggtgca
+3047858/1
BCBFFFFFHFHHHJJJJJJJJJHHIJHHHHJJJJJJJJJJIJJHIIHHII
@5039970/1
cgaccactgtgcctggttccacgttatattggacattaggaccgtcattg
+5039970/1
@@@B?DDDDHF>FG:@GIIIC@GFHGIIIIGHIIIIGGGICEDGIIIHIF
@6525935/1
gaggataggttgtaatatagtttcttttttaattgttataaattcgtaat
+6525935/1
@@BFFFFFHFFHHIJJJJJJGJIJJJJJJJJIJIJIJIJIJGIJJJJJGH
@5040424/1
tgttgaggcgcttgtggtggtgcacgcgcttgggcagagggaatctgatt
+5040424/1
CCCFFFFFGHHHHJIJIJJJJJJIJJJIGIJJGDHIJGGJHAHHFFF@DF
@3048728/1
cttgtatagaggaggcttgggctcgctctccgaagggagcttgcggccga
+3048728/1
BCCFDFFFHHHHHJJJJJIIJJJJJIJJIJJJHIJJJGHIIJJJJJGFD<
@6527078/1
acggcacctccgacactgaggtcacggtactcgcggtacatgttgtgtac
+6527078/1
;=@7DDDDDBFDFGGGEHG@@:CBGGE?D@?DFBHHF4A@CHEHIFFHEH
@3049158/1
ccctaagtgagtatacatctattaaattcaaacgcagagctcattatgtt
+3049158/1
CCCFFFFDHHHHHIJJJJJJJJJJJIJJJJJJJJJIJIJJJJJJJJJJJJ
@5785360/1
cgtgaatcatgccctcaatctgcaccagttcatatttgggcacagttcct
+5785360/1
CCCFFFFFHHHHHJIIIJJGIJJJJJJIJJIJJJJJJJIIIJJJJHIJJI
@5785555/1
gctgcggaatgcttagcttccttcttagagcgtcccgtacccatagcaac
+5785555/1
CCCFFFFFHHHHHJJJJJJJJJJJJJJJJJJJHJJJJIIJJJJJJJJJJI
@5785916/1
cacgtttatacattttttttttaatttttgtgttacgattcgaatactgg
+5785916/1
CCCFFFFFHGHHHJJJJJJJJIIGHJJJJGGEIIIJGGGIJJJJIHHHHH
@6529250/1
ctgattttgttaattatatcatttgtta
+6529250/1
?@@D7DDDAH8AFEEBF9CFEGH:CC3A
@6530182/1
tctgtttcttggcatctatagatgtcggtggcgcacagggcacgcttgcg
+6530182/1
@@@AD?EBFHADDGIGGEIGHIJIHHHFHGJIEGIHJJDHEGEHGEGHHE
@5787290/1
ctggaatccgtgtcgacggcgatgagagcccacgatgtaagtgcttcggg
+5787290/1
CCCFFFFFHHHHHHIJJJJJJJJJJJJJJJJJJJJJJJHHHEHHHFFFFD
@7810710/1
gctgggcctcttgtatgcgaaggtgttgaggcgcttgtggtggtgcacgc
+7810710/1
CCCFFFFFHHHHHJJJJJJIIHJHHIIJJJJJJJJJJHIJHIJHIJJJJH
@6530516/1
gcctcttgtatgcgaaggtgttgaggcgcttgtggtggtgcacgcgcttg
+6530516/1
CCCFFFFFHHHHHIJIJJHGHIJJIJJGJJJJDHIGIIGHIJJJJIHFFD
@5787576/1
actaaacataaaaataatacattacgttaaatgccacgacgctcggacat
+5787576/1
@CBFFDEFHFHHGJIJJJIGIGIJJIJIJJIJJIIJIJEHIIJJIJJJGG
@7811019/1
cacttcacgacgcttcagcagagtgcacacaatggtgaactggcgttcat
+7811019/1
CCCFFFFFHHHHHJJJJJJJJJJGHIJJJJJJJJJHIJJJJJJJJIJJJJ
@7186633/1
gccagatgccaaagttcttgatcttcactgggctcttctctgggatttcc
+7186633/1
CCCFFFFFHHHHGJIIJJJIJJJJJJJJJJJJJJJJJJIJJJJJGIIJJJ
@5787688/1
ctgcagatgactgtgcatccttgctagtaagtcctgagccatagcaaaca
+5787688/1
CCCFFFFFHHHHHIJJJJIIJJJJJJJJJJJJJJJIJJJJJJIJJJJJJJ
@5787886/1
taatgatttaatgtgtttattttgtttttctctgtgatctgtttcttggc
+5787886/1
CBCFFFFFHHHHHHIJJJJJJJJJHIJJJJJJJJJJJJJJJIJJJJJIJJ
@1658913/1
agcctttgtgcgccacatcaatgttgataaaggctttattggtaaatatg
+1658913/1
?;=D?DDD=CDDDGHGBGFIGCHHBDE@B?EFECGGG9DDD>?BDFHGIH
@4415215/1
ggagagaagatcctcatcttgtatagaggaggcttgggctcgctctccga
+4415215/1
@CCFFFFFHHHHHJJJJJJJJIJJIJJJJJJIJJJHGIJJJJIJJJIJJI
@1659523/1
gttacctgcaacttggccaggttagggccaacagattgtttgagatgttt
+1659523/1
@@@DDDDABHFABGBG@G3DBACFHCGEHICGHG@?4?9BBFCDD9<DBG
@2320713/1
ctctatactttgcattaaaataatgcccattttcacaggcaagggatcct
+2320713/1
@@<ADD>DD?CA8:CABEGIIE<CEE<GGHHDHHIG<F=GD@BFHGD=BD
@7188941/1
gagccttagctgcggaatgcttagcttccttcttagagcgtcccgtaccc
+7188941/1
@@@FDDFDFBHFBHIJGHIIGGDHGGGBFAFCBFGGBFCFF?FFBFHHIJ
@280481/1
ccaacagattgtttgagatgtttgtgaaactgcgacaccttgtggctgtg
+280481/1
CCCFFFFFGHFFHGJGIIGGDHHIHIJIJJIJIJGIJJIJIJJJJIIIFG
@7188991/1
tattttatgtccaggataataagttaattataccaagtttcatcgaaatc
+7188991/1
C@CFFFFFBFFHGEHGGIIIH@FFFIGGIIIGHJJIGHHIJJGGIJD?B?
@4416330/1
cctggttccacgttatattggacattaggaccgtcattgaacaatctcgt
+4416330/1
CCCFFDFFHHHHHJJJJJJJJJJJJJJJJJJJJJJJJJJJJJJJJJJJJH
@1660723/1
ctttgatcatggcatcaagcaaactctggtgccttgggaagcctttgtgc
+1660723/1
=?@DD?DDD?A?FGIEHG@@CGH@DEGHIBA@@EG???DFGHDDGIEFG@
@960236/1
ctctttacaagtagactcatctttagcacttggttcatcttttgaagatt
+960236/1
??<DDDDDDADHHI@BHADCHGHIIEC<EFHHIIIBGGGHEHIC8:B4BG
@960253/1
cttgggaagcctttgtgcgccacatcaatgttgataaaggctttattggt
+960253/1
CCCFFFFFHHHHHIIIIJJJJJJIJJIGIJIJJJJJJJJJJJJJJJJIAB
@280769/1
cccgtttagcagcttcatccagaggcaagcgctccaagttgcttggaggc
+280769/1
@@@DDDDDHDD8FA<AFDHIHG9:FE8C:8@FHEHC>G:09BDFHGD9?B
@2321348/1
ggaagtaggtgctgggcctcttgtatgcgaaggtgttgaggcgcttgtgg
+2321348/1
@@<DDABBDFBFH@@E?CFHEHHHCHHGHA<FG9CDGIGIFIGIGHCFGA
@7189523/1
gcacgggctctgtgcctggctcccatgtcacggtagcactgagtgacggc
+7189523/1
@@CFFDFFHHHHHIJJJIIJJJIJJJJJJJJJJFHJJJJJJJJFGHIJJJ
@1661124/1
gtagactgttgtgttgaccaataatgggttaatcagactatagttagtat
+1661124/1
@??DBDDBDDBH=EAC9F9EHCEEBHBE<EFAGHHGIEHCHEG>9??G?G
@2322247/1
gtatctgataccgacacatggtaggttccatggatttaggagcacgtgca
+2322247/1
@CCFFFFFGFFAFHIJJIJJJEEGEGHGGIJJCFHHIIGEGEEGHGIHGH
@5043708/1
ctttttccagatccactcttgctccatggtccaggagcagcagcgtgcgc
+5043708/1
BCCFFFFFHHHHGJJIIJJJJJJJJGJJJIJJJJJHIJJJJJJGIHIFHH
@6531315/1
tgtacacctgagcgagactcataacgcagccagatgccaaagttcttgat
+6531315/1
@@@FFFDDHHDHGIEHIGEHHIIJJJJJIJJGEHEIJIGHGH?FHGGGEH
@960594/1
ctaaggcctaagtacagtacctacttggcgataaatattgcacatctacc
+960594/1
BCCFDDDFHHHHHIJFIFJIJJJJJJJJIJJJJJJJJJJJJJJJJJJJJJ
@961383/1
gactgatcagccggagcagctccggtaagtttgtcgagtagagccttagc
+961383/1
CCCFFFFFHHHHHJJJGIIJGJIJJGHIJIIJJHJJJJJIIJJJJJJJJJ
@961397/1
aagaggtgttacctgcaacttggccaggttagggccaacagattgtttga
+961397/1
@@CFFFDBDBHHHJJJJIIJIJJEHEGICFHGHIAFHIJGI?FGFHIIHF
@3053219/1
gtggaactgcttcacctgtggccggcggcacgcagacgccttgatgacct
+3053219/1
CB@FFFFFGHHHHJJJJJHJJJJJJIJIJJJJJHHFFFDDDDDDDDEDDC
@963332/1
gttgtgttgaccaataatgggttaatcagactatagttagtatagttata
+963332/1
BBCFFFFFHGHHHJJJJJJJJIJJJJJJJJJJJJJJGIJJHIJJJJJJJJ
@6535103/1
gctttttccagatccactcttgctccatggtccaggagcagcagcgtgcg
+6535103/1
CCCFFFFFHHHHHJJJJJJJJJJJJJJJJIHHIIJJJJJJJJJJJJGHIJ
@6535488/1
ctcgggtttactagcctcctccttagaagttggttcctctttacaagtag
+6535488/1
CCCFFFFFHHHHHJJJJJJJJJJJJJIJJIJJJHJJJJJJJJJJJJJIJJ
@1663185/1
ctttggtttacgttccagttctcgattatcgaatttttcgccatgagtaa
+1663185/1
CCCFFFFFHHHHHIJJJJJJJJJJIIJJJJJJJJJJJJGIJJIJJJGGHJ
@5045886/1
gttctattcaagttatgtaagtattaaattcgtaccgctttttatgtgtc
+5045886/1
BBBFFFFFHGHHHIIJJHIGIIGIIJJJJJJJIJJJJJIJJJJIJJIJIJ
@5046204/1
gtagtaggtaggtgtagggtaagacacggatcgcatacaccgtgaatata
+5046204/1
@CCFDFDF=CDFAGHHGGGHHGGDHHIJJGFHIGIEGIEGGG?DAGIGGD
@1664952/1
ccgtcattgaacaatctcgtatgatgccgtttctgtaccaataggaacaa
+1664952/1
@CCDDFDFDHHHHJIIGGHCGGIIG>FHGHIIGFF?DHIDGBGFGIIJIJ
@1665028/1
tcgtcgtcgaaatcaacttcagtgtatcggttgggcagtagtgtgagtg
+1665028/1
;@@DDDDDHF7CFGEFAFHGIIHGGHDGIGHFDEG<DHIIHCB=CEH@=
@6538306/1
ctcatctttagcacttggttcgtcttttgaagattctgatattgatagtt
+6538306/1
CCCFFFFFHHHHHJJJJJIJJJHJJIJJJHIIFIHJJJIJJJJJJJJJFG
@2325166/1
gtttattttgtttttctctgtgatctgtttcttggcatctatagatgtcg
+2325166/1
CCCFFFFFHHHHHJJJJJJJJJJJJJJJJJJJJHIJJJJJJJJJJJJJJJ
@7813038/1
gtggcgcacagggcacgcttgcgcatgacatctatacatgccattggcgt
+7813038/1
BB@FFFFFHHHGHJJJJJJJIJIIJIJGD9??FGGFFHHG<C@FHIJHHH
@7189556/1
cctggctcccatgtcacggtagcactgagtgacggcacctccgacactga
+7189556/1
@@@FFDEFGHHHFIGGJJJCGHGGGIIIJEHHJJJIIIJJJJJJJIJJIG
@7189649/1
gtctggcatggtgcctagagggacgggagtccatccacggctttttccag
+7189649/1
@@@D=8BDFFF<DBBFIII<ACFGB<FBF?FECGFFFEI868@FEFEEF;
@7189808/1
gaggaagtaggtgctgggcctcttgtatgcgaaggtgttgaggcgcttgt
+7189808/1
@<@DADDDFCFHHGID<FHCHIIIIEHHC9CD6DGDDBGHGIFGIIB@D.
@7190054/1
gtacacctgagcgagactcataacgcagccagatgccaaagttcttgatc
+7190054/1
@BCFDFFFHHHHHJJJJJJJJJJJJJJJJJJJJJJJJJJJJIIJJJJJJJ
@5789383/1
gatttcaccagtggtcttcttgaacttcttcaattgacgcaagaagtacc
+5789383/1
B@CFFFFFHHHHHJIJJJJJJHJIJJJIJJJJJJJJIIJJJJJIJJJIII
@7813963/1
cgggttggaatgattctggtgggttgtcctgcagagcttgccacatcttg
+7813963/1
???DA:D<?BCA<EB:A<EH@GF@EFFDDFGFIIE?FCEFIDFDF@=CF>
@5789457/1
ctcatcttgtatagaggaggcttgggctcgctctccgaagggagcttgcg
+5789457/1
CCCFFFEDFAFDFIIHEGIIIJJEGEDHIIFHGBHG@DHAHIGGGGCGGH
@7190574/1
gctgggcctcttgtatgcgaaggtgttgaggcgcttgtggtggtgcacgc
+7190574/1
@@@FFFDDHHHHHGHIIJJEFHIEGGHJHIJJIIJJJCHIGIIFHGIJJH
@2326592/1
gttaaaaccaaaaatttgccggaagtcactattccacgcgaacgaagtcg
+2326592/1
@CCFFFFFGHHHHJIIJJIJJJJJJHHIJJJJJJIJJGIIJIIIFHHHGF
@7190779/1
cgacactgtacagttagaaatgttacaacctctatactttgcattaaaat
+7190779/1
CCCFFFFFHFHHHFHJJIJJJJDHGIHIIJJJJJJJIJJIJIJJJJJJJJ
@7814404/1
gttccagttctcgattatcgaatttttcgccatgagtaagcgatcgggct
+7814404/1
CCCFFFFDGHHHHJJIIJGGHHJIJIIJIJJIJJIJHHIIJIIJJJJIIG
@2327370/1
ggagagaagatcctcatcttgtatagaggaggcttgggctcgctctccga
+2327370/1
@<@DDBDDFDBFHGB?AEBH@?CD@DDHDGGBCHECGEHCBFE1?B=FBB
@2328212/1
gtggtgcacgcgcttgggcagagggaatctgattgtgctgttgtggaact
+2328212/1
?@@FBBDDHHFHGJJJGIIJJIGIDIIJJEIJEHIJIJJEHJIIJIIJIG
@7193062/1
gtttattttgtttttctctgtgatctgtttcttggcatctatagatgtcg
+7193062/1
CCCFFFFFHHHHHJJJJJJJJJJIJJJIIJIJJGHJJJIIJJJJJJJJJJ
@281950/1
cagcgaaatagtcacacccacgttggttatcaagtggcttggtagga
+281950/1
@@@DDDDDHHFD?:C<AF:FEHHHBDBGEFFCHGDHGGGI0BB@CGH
@7193899/1
ctcagatgcaatttcttgcaagaattgcacaaagttgaagtccttgttgt
+7193899/1
CCCFDFFFHGHHGJJJJJJJJJJJJJJIJIIJJJIIIIHJHIJJJJIJJI
@282705/1
gtacacctgagcgagactcataacgcagccagatgccaaagttcttgatc
+282705/1
@:?DDDDD:FBHH@C:C@DGGHIE;F:GHCGGGGGGGA?FH8?D===8BF
@1666327/1
gttgttgtggaactgcttcacctgtggccggcggcacgcagacgccttga
+1666327/1
BBBFFFFEHHHHHJJJJJJJJJJJJJJJJJJJJJJHHHFFDDEDDDDDDD
@283017/1
gtagctttaaggggatctgctgtctgtggagctgatgcttgctgggcctc
+283017/1
CBCDFFFFHHHHFIJJIJJJJJIJJJJJJJJJJJJJJJJJJJJJJJJJIJ
@1667056/1
cgggctctgtgcctggctcccatgtcacggtagcactgagtgacggcacc
+1667056/1
@?@DFADDHHHFDG@DEFGHEAHGIGIIJIABDFHIJEHG9BFEGIGGIG
@3693656/1
gtaaaacaatccgaatctaatattacataactaatcctagg
+3693656/1
@@@DD;DD?CF3CBGBGF@ABBBFFF@H9EEBCF?1:D4C;
@3693817/1
ccacaatctggtctggagagaagatcctcatcttgtatagaggaggcttg
+3693817/1
CCCFFFFFHHHHHJJJIJGHHIJJJJJJJJJJJJJIJJJJJJJIJJJJJB
@1667778/1
gtgctgttgtggaactgcttcacctgtggccggcggcacgcagacgcctt
+1667778/1
CBCFFFFFGHHGGIJJJJJJJJJJIFHJHHIJJJJGIGGEFDDDDDDDAD
@5047390/1
gggggttattgttatgtcgatgtcgaacccaaaaatgtaattaacttttt
+5047390/1
CCCFFADFHHHBFHGIHJJGIEHIJIJGIJGIIJHHIBFHGEEHEHHIIJ
@4421526/1
gcctcttgtatgcgaaggtgttgaggcgcttgtggtggtgcacgcgcttg
+4421526/1
C@CFFFFFHHHHHJGIJJCFHIJIIJJJIJJJHDHHJIAHIJJJJJHFFC
@5048095/1
ctcataacgcagccagatgccaaagttcttgatcttcactgggctcttct
+5048095/1
CCCFFFFFHHHHHJJJJJIJJIJGIGHJJJJJIJJIIJIJJHJJIIJJJJ
@5048624/1
cgcaatgttggagcttggtacaaagcaaaggtcgggcagttcgtcaacaa
+5048624/1
CCCFFFFFHHHGHJJJJJFIJJJJJJJJJJJHIJJJJJJGIJJIJJJJJJ
@5049054/1
ctcttgtatgcgaaggtgttgaggcgcttgtggtggtgcacgcgcttggg
+5049054/1
CC@FFFDFFHGHHFHJHHIIIGJJIJJJJJIIJGIIGHIIJJJJHFFFDD
@964366/1
gtgctgggcctcttgtatgcgaaggtgttgaggcgcttgtggtggtgcac
+964366/1
@@@DFFFDFFHHFIJHIJGGH@DFH:?EBF>GHEHGHHBBE?=CCHHCHD
@6539505/1
atcgtgaggtctttggagccctgtccaacggtagatggaactctgtcgcc
+6539505/1
@@@DDDFDDACFHGHGEGGIGGIFHGCEGIIGGHIHIIHGEHGIIHIIII
@964838/1
cgggaattttgtttggtatctgataccgacacatggtaggttccatggat
+964838/1
CCCFFFFFHHHHHJJJHGIJIJJJJJJJJJJJJJJJHHIJFHJJJJJIHI
@5050460/1
cagtggtcttcttgaacttcttcaattgacgcaagaagtaccagaaacgg
+5050460/1
=@@DDD=ADBAFFIFEFFH@FE<ABBDHIIFFFFIEEFGG@FFIII@BFF
@6540407/1
gtgctgggcctcttgtatgcgaaggtgttgaggcgcttgtggtggtgcac
+6540407/1
@@@DD?DB=BHBHFFFBHGGI=@CE?DHCB>FGADDD@FFC;=@E;@CDH
@2328828/1
ctgcagatgactgtgcatccttgctagtaagtcctgagccatagcaaaca
+2328828/1
CCCFFFFFHHHGGIGIIJJJJIJJJJJJJJIHIJFIJIJJJJJIJJEEIJ
@2329159/1
ctgtatttctttggattttaatttagaaaattaaatgaagacttttattt
+2329159/1
@@CDFFFFHHHHHJJJJJJJJJJJJJJIJJJJJIJJIJJIIJJJJJJJJJ
@2329356/1
gtgtacacctgagcgagactcataacgcagccagatgccaaagttcttga
+2329356/1
@@@DDEFFHHHHHJJIGGHIIIGHIGIJIIJJIJJJIJJIGIJDHIIGGI
@966050/1
ctcagaaattagcggatggatcaagagcctgacaccgaaggcagctctcc
+966050/1
@BCFFFFFGHHHHJJIJGIGIIJJJJIIJJJGHJIIJJJJJIJJIJJJJI
@7816202/1
gacgatttcaccagtggtcttcttgaacttcttcaattgacgcaagaagt
+7816202/1
CCCFFFFFHHHHHJIJJIIIJJJJJIGJJJJJJJJJJJJIJIJJJJJJI?
@2330356/1
ctgttcgtctgtgcgcgctaatctcagaaacggctgatccgagttggatg
+2330356/1
CCCFFFFDHHHHHJJJJJJJJJJJJJJJJIJJJJJJJJJJJHIEHIJFHH
@7816291/1
ctcagatgcaatttcttgcaagaattgcacaaagttgaagtccttgttgt
+7816291/1
CCCFFFFFHHHHHJJJJJJIJJJIJJJJJJJJJJDHIIJJHHJJJJIIJI
@2330707/1
caccacagttccagtctcaggcacattgccattagtagactgatcagccg
+2330707/1
@<?DDD??DFHHF@<CFFBEGHD@HIAGEH@FCCBFF9?DFEBGIEHDGG
@967433/1
ctggagagaagatcctcatcttgtatagaggaggcttgggctcgctctcc
+967433/1
CCCFFFFFHHHHHJJJJJJJJJJJJJJJJJJJJJJJJIIJIIJJIIIJJJ
@967810/1
cactgaacttctcttaaacgactgg
+967810/1
@??DDDAD8DD8B?FBCFHFH>FGB
@967822/1
gcacgcttgcgcatgacatctatacatgccattggcgttcaaaaggttaa
+967822/1
CCCFFFFFHHHGFIIJJIIJJIIIJJIJGGIJJGJJJIJJIIIIJJFHEH
@7817363/1
gcctcttgtatgcgaaggtgttgaggcgcttgtggtggtgcacgcgcttg
+7817363/1
CCCFFFFDHFAFDHD@AB3AHBGHGIIIGIIGBG?HIG7;FF>CEHA<??
@7817969/1
gttattgttatgtcgatgtcgaacccaaaaatgtaattaactttattttt
+7817969/1
CBCFFFFDHFHHHHIIJJIIJJJJJIJJJJJJJFGIJJJIJJJJJJJIJJ
@7818035/1
gtggtggtgcacgcgcttgggcagagggaatctgattgtgctgttgtgga
+7818035/1
B@@FFFFDFHHHHJJJJJJJJJJJIJJIIJJJJJJJJJJJJJJJJJJIIG
@7818155/1
agcatacataataaaattagaggaagtaggtgctgggcctcttgtatgcg
+7818155/1
C@CFFFFFHHHHHJJJJJJJJJIIJJHHIIHIIIIJJIJJJJIIIIJJJJ
@5793088/1
ggtggtgcacgcgcttgggcagagggaatctgattgtgctgttgtggaac
+5793088/1
BCBFFFDFHHHHHJJJJJJJJJIJJJIJJJJJJJJJJJJJJIJJGHJJJJ
@3694753/1
caatttatcttcaaatgacgacaccacagttccagtctcaggcacattgc
+3694753/1
@@@FFFFFHHHHGJIJJJJIJJJJJJJJJGHIFIJGIIIJJJJJJJIJJJ
@2333115/1
ctgtgacttgtagtcaaggtggagattttactatctttcaagtcggcata
+2333115/1
BCCFFFFFHHHHHJJJJJJFGIIJHJJJJIJJJJJJJJJJJJIJJJJIJJ
@2333179/1
ctccaatccaaaccgtttgaaatctcggttttgcgagtacttcatattag
+2333179/1
@@@DDDDDDBDDDGEFHGGFHHCHIGAF?CGIGGH@FG;DFBBFCHIIIG
@2333320/1
ctgattgtgctgttgtggaactgcttcacctgtggccggcggcacgc
+2333320/1
@@@DDB>DHDHFAEGAC;A<FFGGGIIICHHE:CBEDGGA?B>BDB6
@2333665/1
ctcgggttggaatgattctggtgggttgtcctgcagagcttgccacatct
+2333665/1
CCCFFFFFHHGGHJIIIIJGIEHHIJJJGHIIGJIHGGEIIIJIJJJJJJ
@3695178/1
[truncated: 1,974,126 more chars]
