# Supplementary material for: Identification and comparison of key RNA interference machinery from western corn rootworm, fall armyworm, and southern green stink bug
Source: PLoS One. 2018 Sep 5;13(9):e0203160. doi: 10.1371/journal.pone.0203160 (PMC6124762; doi:10.1371/journal.pone.0203160)
Supplement: S2 File — (TGZ) [file pone.0203160.s012.tgz › data/fastq/faw/4_Third-instar_TI_Rep4_aligned.fq]

@2744406/1
ttcatcatcagggatcttgccgtcattgcagacggtgtggtagcgcgtcg
+2744406/1
@C<DDDDDHDHHFEFGGGHHHGHIGGHIGGGBGHI@FFHHHIIBFEHBHF
@2744817/1
atcgttctcagcatggtaagaaggtggcggccagaatctagacatgcaca
+2744817/1
@BBFFFFFHHHHHJJJHHJJJJJJHJJJJJJJJJJJJIJJJJJJJJJJJJ
@697374/1
ccacaatatattcgtgaaaaccgcatccaactcggatcagccgtttctga
+697374/1
CCCFFFFFHGHHHJJJJIJJJJJJJJJJJJJJJJJJJJJJJJJGIJJJJI
@2745701/1
gtcacggtagcactgagtgacggcacctccgacactgaggtcacggtact
+2745701/1
CCCFFFFDHHHHHJJJJIJJJJJJJJJJJJJJJIJJJJJJHIJJJJGGHH
@1217/1
gtgctgggcctcttgtatgcgaaggtgttgaggcgcttgtggtggtgcac
+1217/1
C@@FFDDBDFHFHJIHIJEIJIHHIGHFGIGHIHHIJIJIIH@FE@EGGI
@1499/1
cctgatagagacgatttcaccagtggtcttcttgaacttcttcaattgac
+1499/1
88?BDD;DHHADF?CBAE>AEEBAAAH@BGHAFFHGBCGDDHIIGBFA40
@2746987/1
cctgtggccggcggcacgcagacgccttgatgacctccactttgatgatc
+2746987/1
??@DB?BDDD?:FHDGEBHI6;FHEB;A;?CCDB>CCC@CCCCCAA>@CC
@4810176/1
ctgttcgtctgtgcgcgctaatctcagaaacggctgatccg
+4810176/1
1=@BD?D:CFHADGFGGGI@DFHFG4B:?D?BFGHHFHIGI
@2747057/1
ccacaatctggtctggagagaagatcctcatcttgtatagaggaggctt
+2747057/1
???DDDDDDDD2ACBEIEIIII;:<ACFDBEBCE?:CD@9?D?8?DD8D
@2747488/1
cgagtacttcatattagaaatcacttctttgattttcttcaagcgctcat
+2747488/1
BCCFDDFFHHHHHJJJJGJIJJJJJJJJJJJJJJJJJJJJJJJJJJJJIJ
@2748046/1
gtcgtcgaaatcaacttcagtgtatcggttgggcagtagtgtgagtgcat
+2748046/1
CCCFFFFFHHHHHJJJJJJJIJIJJJJJIIIJJJJJHIJIIFHIIGIIJJ
@2748203/1
ccgataggtacaacagcttcatctctctcccgtagcttacgcatctcgtt
+2748203/1
CCCFFFFFHHHHHJJJJJJJJJJJJJJJJJJJIJJJJJJJJJJJJJJJIJ
@2748323/1
cggacatttcaattttatttagttggtcttggttgaacggaactccaatc
+2748323/1
CCCFFFFFHHHGHJJJJIJJJJJJIJJJJJJJIIIJJJJJJIJJJJJJJJ
@4811050/1
cttcaattgacgcaagaagtaccagaaacgggacttagccacaatctggt
+4811050/1
1?@DFDFFHHFHHIIIIIIDHACHGIIIII7?G@?DHF@BFBDHIHGGIG
@2716/1
cttagccacaatctggtctggagagaagatcctcatcttgtatagaggag
+2716/1
CCCFFFFFDHHHHJJJHHGIJIGHIJIJIGIJJIJJJJGJFHIJIIIJGJ
@2749281/1
gtggtcttcttgaacttcttcaattgacgcaagaagtaccagaaacggga
+2749281/1
@C@FFDBDHFHHFGJJJJIJIIGGIJJGIJFGGIEIFGFEHHHIEIIJJF
@2897/1
gtggtgcacgcgcttgggcagagggaatctgattgtgctgttgtggaact
+2897/1
CCCFFFFFHHHHHJJJJJJJJJJJJIJJJJJJJJJJJJJJJJJJJJJJJJ
@4811399/1
ggttattgttatgtcgatgtcgaacccaaaaatgtaattaactttatttt
+4811399/1
BCBFFFFFHHHHHJJJJJJJJJJJJIJJJJJJJJGIJJJJJJJJJJJJJJ
@4811557/1
gctgttgtggaactgcttcacctgtggccggcggcacgcagacgccttga
+4811557/1
BCCFDFFDFHGHGJJJJJJJJJIGHIJJJJJJJJIJHHFFDDEDDDDDCD
@2064287/1
cgttgatgtcgcaagatagtgagacattcactttttagtcataatcttca
+2064287/1
CCCFFFFFHHHHHJJJJJJHIIJJJJJJJJJJJJJJJJJJJJJJJJJJJJ
@3407/1
gacgcaagaagtaccagaaacgggacttagccacaatctggtctggagag
+3407/1
CCCFFFFFHHHHHJJJJJJJJJJJJJJJJJJJJJJJJJJJJJJJJJJJJJ
@3552/1
gcgagtcatttagctgaagttttaatattacttgaattacactacatcac
+3552/1
@@@?B@?:CDDDH<GH@<FFCFGBGGAHBHGIED?9?B?1CFB9?BFHGB
@4812107/1
ggcctcttgtatgcgaaggtgttgaggcgcttg
+4812107/1
1:=BBDD;CDD<CEEA<E<3A2<8?EA7DAD66
@1382164/1
gacaccttgtggctgtgacttgtagtcaaggtggagattttactatcttt
+1382164/1
@@@DADDDFC:<BEB2<CEDHHHFAACEHF<1:E@CFGF>@BB?F@DFGI
@2749663/1
cgtgaatcatgccctcaatctgcaccagttcatacttgggcacagttcct
+2749663/1
?@:BDFDFBHGDFHIIGIIIHGGHIGGIJJGJIIGIJJIIJIBDD?BGHE
@2749935/1
gtggtgcacgcgcttgggcagagggaatctgattgtgctgttgtggaact
+2749935/1
CCCFFFFFHHHHHJJJJJJJJJJJJIJJJJJJJJJJJJJJJJJIJJJJJJ
@2750163/1
cgcaagaagtaccagaaacgggacttagccacaatctggtctggagagaa
+2750163/1
CCCFFFFFHCHFHJJJJJJJJJJJJJJJJJJJJJJJJJJJJJJJJJIJJI
@1382542/1
gaaaagaatcacaagtaagatactgcaaacatgccagttataaagcatag
+1382542/1
CCCFFFFFHHHHGJIIGICHJHIHGIJIIHJIHIJJJIJJJJIJHHIIJF
@2750348/1
tgagtgacggcacctccgacactgaggtcacggtactcgcggtacatgtt
+2750348/1
@@@FDBDDDDHFHJGIGGIJIIIIFHGHIIJGIDGIJIIJIJAEEFFDDF
@1382699/1
cactgagtgacggcacctccgacactgagg
+1382699/1
@@C?DDFF?BFDAE@EGHGGFHGHH<FGGB
@6865948/1
ctcccatgtcacggtagcactgagtgacggcacctccgacactgaggtca
+6865948/1
CCCFFFFFHHHHHJHIJJJJJJJJHIIJIJIIJJJJJJJJJJJJJGIEHI
@1383180/1
gaaggtgttgaggcgcttgtggtggtgcacgcgcttgggcagagggaatc
+1383180/1
@@@DD:BDHBFHBAEEG??GHI?FE:DAGHEEI:FGHGIGHH5AE>BECC
@1383238/1
gcaagaagtaccagaaacgggacttagccacaatctggtctggagagaag
+1383238/1
CCCFFFFFFHHHHJJJJJJJJJJJJJJJJJJJJJJJIJIIJIJJJJJJJI
@1384739/1
gtgctgttgtggaactgcttcacctgtggccggcggcacgcagacgcctt
+1384739/1
CCCFFFDFHHHHFJJJJJJJIJIJJJIIJIJJJJJJJHHFFDDDDDDDDD
@6868376/1
ctcatcttgtatagaggaggcttgggctcgctctccgaagggagcttgcg
+6868376/1
CCCFFFFFHHHHHJJJIIIJJJJEHIJIIJIJJJJJJJJGJJHIGIHHII
@6868450/1
ccacaacagtaccgaagcgctcggccgatacccaaca
+6868450/1
CC@FFFFFHDFFHJJJJIIIGHHIIIH@DGIJJIJIH
@6868945/1
gctgggcctcttgtatgcgaaggtgttgaggcgcttgtggtggtgcacgc
+6868945/1
CCCFDD:BBFHDHBGEHIICGHIDHIIIBGC7FGIIIEHIFHGAEGIIIE
@2065091/1
cctcttgtatgcgaaggtgttgaggcgcttgtggtggtgcacgcgcttgg
+2065091/1
?@@DBD;DFDFF?FDGG2AFFHCGIEHD?:FDGGGDG6BCHEIIIHBE?A
@2065921/1
ggtacatctagagtataaaaaaatgataaattccgtcactattcta
+2065921/1
@@@DFFFDHHFHGFHIIJJJJIJJIJJJJJJJBFHDHIJJEHGIIG
@2065926/1
gtagtaagtcagctgttccacttcatcatcagggatcttgccgtcattgc
+2065926/1
CC@FFFFFHHHHHJJJJIJJJJJIIJJJIJIIJJJIJIJJJJJJJJJIJH
@6183235/1
ggtcacggtactcgcggtacatgttgtgtccacctgagcgagactcataa
+6183235/1
?@8?DDD@<ADFFIGIG:?CCBG?BD9BG?BGGGHEED@?;A;FFGHHGE
@6183477/1
gttccacttcatcatcagggatcttgccgtcattgcagacggtgtggtag
+6183477/1
BB@FFFFFHHGHHJJJJJJIIJJJJIJJJJJIIIJIIIGJIJDFFHGFGI
@6183781/1
gtggtcttcttgaacttcttcaattgacg
+6183781/1
CCCFFFFFHHHHHJJJJJJJJIJJJJJJJ
@2066882/1
ctgtaatttttgtctttcgcgaaatattccgcgacagatgtctttctagt
+2066882/1
@@@DDD>DHHAFDGBFGCCGF@DBCFGEDEG6@DE;F9@=@E;@AGG9AE
@2067379/1
gttcgtgaatcatgccctcaatctgcaccagttcatacttgggcacagtt
+2067379/1
CCCFFFFFHHHHHJJJJJJJJJJJJJJJJJJIJJJJJJJJJJJJJJJJHJ
@7546837/1
gccagaatctagacatgcacagctcttgcagccatccaacaggattgccc
+7546837/1
CCCFFFFFHHGHHJJJJJJJJJJJJJJJJJJJJJJJJJIJJJJJJJJJJJ
@5493559/1
aggtgctgggcctcttgtatgcgaaggtgttgaggcgcttgtggtggtgc
+5493559/1
@@@FFDDDDD=D?FGHIFEHIIJHHGI1??FHIIIFIJGHGIIICFHBGG
@2751837/1
cccgcatgtagttgtcgaggtcccggtatacttcgggcagctgatcctcc
+2751837/1
=?@DDADBDD?F>EH@GBD61C<EGB:CFGCHI<GGGB@G=FACGIGHC@
@2751924/1
cccaggaactccagtcgttcattgtgcttgatatccgactccgtttcgct
+2751924/1
CCCFFFFFHHHHHJHIJIHGJJJJIJJIJJJIIIIJJIJJJIJIIIJJJJ
@698742/1
acacaatggtgaactggcgttcatgcggcaaacgcctattaacattatca
+698742/1
CCCFFFFFHHHHHJJJJJJIJJJJJJIJJJJJJJIJJJJJJJJJJJJJJJ
@699099/1
ctgcgaagaacaatgtttatcaactacaagagggctgtttctcactagta
+699099/1
CCCFFFFFGHHHHJJHJJIJJJJJJJJIJJIJJJJJJJJJJJJJJJGJHJ
@2752517/1
ctcttgtatgcgaaggtgttgaggcgcttgtggtggtgcacgcgcttggg
+2752517/1
CCCFFFFFHHHHHIIJCGHHIIIJIJJJJJJIJJJIEHJJJJJJHFFFDD
@5494471/1
tttcgagagaacaaattacattcacttgacatcataatacgatactgatt
+5494471/1
@@@DDA3D?;A<AEAABG4<3C<AFHGGGFGGEGIBGHABF;:??FG>DH
@2753285/1
gtagtaagtcagctgttccacttcatcatcagggatcttgccgtcattgc
+2753285/1
@=?DDDADADHDD@GIIIEG@FHGIEEFHEEFG;GHDHHAHHH@DFGIII
@5494953/1
agcgagactcataacgcagccagatgccaaagttcttgatcttcactggg
+5494953/1
CCCFFFFFHHGHGJGIIJJIIIJJJJJJJJJJHIJJJIJJIIJJJJJIII
@5495103/1
gcctccttgatgcattgcgtcagaatgcccacctcacgttccgccaattg
+5495103/1
C@CFFFFFHGHHHIJIJJJJJJJJJJJIJJJJJJJIJJIJJJJJIJDGIG
@2753494/1
gccagatgccaaagttcttgatcttcactgggct
+2753494/1
@CCDFFFDHHHHHIEHIGGIIJJJJGGIHHIIIJ
@6225/1
aaagataagtataggctcaaaacctaacgacatcaatcaccagcttaaaa
+6225/1
@CCFFFFFHHHHHJJJJJJJJJJJJJJJJJJJJJJJJJJJJJJJJJJJJJ
@699899/1
ctgtgatctgtttcttggcatctatagatgtcggtggcgcacagggcacg
+699899/1
CCCFFFFFGHDHHHIIGGJJIJJJJGJJJJIIHIAGGHHIJFIIJIJJII
@3434737/1
ctcgctctccgaagggagcttgcggccgatgatctcatactccttcaact
+3434737/1
CCCFFFFFHHHHHJJJJJJJJJJJJJJIJJJHIJJJJJJJJJJJJJHHHH
@700112/1
agggttttttaaactcatattttcatggtaccaagttatgaatttttcaa
+700112/1
BCCFDFFFHHHHHJJJJJJJJJJJJJJJIIJJJJJIJJJJJJJJJJJJJJ
@6688/1
tggtcgtctaccgggcagttctcgaaatgtttcataacgagccgcatagg
+6688/1
CCCFFFFFHHHHHJJJJJGHIJJJJJJJJIIJJJJJJIJJJJJJJIJHHH
@6802/1
gtgctgttgtggaactgcttcacctgtggccggcggcacgcagacgcctt
+6802/1
@@CFFFFFHHHHGJJJJJJJJJJIJIJJJJJJJIJIIHHFFDDDDDDDBD
@700345/1
tctggagagaagatcctcatcttgtatagaggaggcttg
+700345/1
??@DDA?DA?FDHGBFGHIGHEEEHGIGHCHH>C:FHIF
@3435659/1
ccgacgacgacactgtacagttagaaatgttacaacctctatactttgca
+3435659/1
@;@BD<DD:AHFF<D?CFHG1?D9B@?BFDBFGFHIGCFBFDEGC9;@@F
@3435856/1
ccctaatagagacgatttcaccagtggtcttcttgaacttcttcaattga
+3435856/1
CCCFFFFFHHHHHJHJIIJJJIJIHIIJIIIJJJJJJJJJJIIJJJJJIG
@3436240/1
aggtgctgggcctcttgtatgcgaaggtgttgaggcgcttgtggtggtgc
+3436240/1
BBCADEDFDHDHHJJJJHJGJJJHIHI?GFFIIJJJIJJIJGJIGHIG@=
@4123317/1
gtctgtttgtctgtttgtctgtttgtctgtttgtctgtttgtctgttcgt
+4123317/1
@@@FFFFFGDFHBEGGGIJIIFHHG?FHIHHJGEGIIFHHIDHGGIIIJF
@6185345/1
cagtggtcttcttgaacttcttcaattgacgcaagaagtaccagaaacgg
+6185345/1
BBCDFFFFHHHHHJIJJJJJJJJJJJJIJJJJJIJJJJHHHIJJJJJJJJ
@3436665/1
cgcaagaagtaccagaaacgggacttagccacaatctggtctggagagaa
+3436665/1
CCCFFFFFHHHDFJIGIIJIJJJJJGJJJJJJIJJJJJJEHIIJIJHIGG
@4123569/1
atgaggttcaccaagctagtggcgttgatgtcgcaagatagtgagacatt
+4123569/1
@CCFFFDDHHHHFIGHGGGEFEEGIJJIGIIHIJJJJJEEHBDFHIJJII
@2068262/1
ggaagtaggtgctgggcctcttgtatgcgaaggtgttgaggcgcttgtgg
+2068262/1
@CCFFDFFHFHHGJJJIJJJJJJHIJJIJGIIICGGHJJJJIJJJJJHJJ
@2068327/1
gttacaatgtttgagtacttagttacttgttattgctttatgattggttg
+2068327/1
@?;?=:B?DFDAA4AEGFBFF><C4A<FH<<C2AFEE@F4CFFG><F?8?
@2068564/1
ggacgtcttccgctttcatcatctataggattgtttatcctgtcaactga
+2068564/1
CCCFFFFFHHHHHJJJJJJJJJJJJJJJJIIJJHIJJIJIJJGJJJJJJH
@6186258/1
atacataataaaattagaggaagtaggtgctgggcctcttgtatgcgaag
+6186258/1
@C@FFFFFHHHDDHGGIGHIFIIHGG<2<ACEEHEFIIJJJFDHHEGFHH
@2069333/1
gccgtttctgtaccaataggaacaatacttcgggcttattctgcatacct
+2069333/1
@CCFDFFFFHFDHBHGIJEGHIIJJJJIJJJJJGJIIIIJJJJIIJIIJE
@6186454/1
gtcacggtagcactgagtgacggcacctccgacactgaggtcacggtact
+6186454/1
CCCFFFFDHHHHHJJJJHIJIIIIIJ1?GHJJJJJJJJJJIJJJJJHIHH
@2069691/1
gtccctcattttgtcaacgaactcttctgaagtatttgtttacaagacaa
+2069691/1
CCCFFFFFHHHHHHIIJJJJJJJJJJIJJGGH?EGIIJIIIIGGIJJJJJ
@2069692/1
ctccaacttgatacaagcttctcgcacagcagtgagttcgtgttgca
+2069692/1
@CCFDFFFHGHHGIJJJIIGGHGGIIIGGEGHJI<FBFHIIHGGGFH
@4124906/1
cagcatggtaagaaggtggcggccagaatctagacatgcacagctcttgc
+4124906/1
@@@FDFFFCFFHFGBF?EHIHEBFDGHIIGIIIIGGHIGIGCFHAFHIIG
@7547416/1
cattatcatcgttctcagcatggtaagaaggtggcggccagaatctagac
+7547416/1
CCCFFFFFHFHFFIJIIIIIIJICFHHJIGHHIJJIJIJJJJJJJIIDHI
@4125172/1
aaaaaaaaagttaattacatttttgggtt
+4125172/1
@@@DDDDD>6D??<FG>FFGAGE4D?F8B
@7547451/1
ctcatcttgtatagaggaggcttgggctcgctctccgaagggagcttgcg
+7547451/1
CCCFFFFFHHHHHJJJJJJJJJJIJJJJJJJJJJJJJIJJJJIJIIJJIJ
@6187156/1
gcacgcttgcgcatgacatctatacatgccattggcgttcaaaaggttaa
+6187156/1
CCCFFFFFHHHHHIJJJJIJJJIJJJEHIJJJJJJJJIJJJJJJJJCHIJ
@4125407/1
agcatacataataaaattagaggaagtaggtgctgggcctcttgtatgcg
+4125407/1
CCCFFFFFHHHHHJJJJJJJJJJJJJGHIJHHJJJJJ;FHIJJJHJJJJJ
@4125601/1
gagagaagatcctcatcttgtatagaggaggcttgggctcgctctccgaa
+4125601/1
@?@DDDFEFDHGG<>FGGHIHH>HE>F@CEABGGG13BDFEHH?FHI6;C
@2070625/1
gatttgttgcgaccgatgccataaacagtgtgctgggcatcattcttagt
+2070625/1
CC@FFFFFHDHHHGIIJGIJGIGGIIIIFHIGHIJIIIIIIGIHIJJIG@
@1386430/1
ctgttgtggaactgcttcacctgtggccggcggcacgcagacgccttgat
+1386430/1
CCCFFFFFGGHHDHJJJJGIJJJHFHIJJJJIJJIGHFFFDEDBDDDDAC
@2071279/1
ggcacctccgacactgaggtcacggtactcgcggtacatgttgtgtacac
+2071279/1
CCCFFFFFHHHHGJJJIJJHIIJJJFHIJJJJJJGIJJJJJJJIJHGGHH
@702296/1
ggaactccaatcctttactcgaatagtcttttctaacttgaacagtgcga
+702296/1
CCCFFFF:CDDFHEHJJJJIHJJIJIIJJEHICGHHIJIJCHIJFBFIGH
@2071671/1
ctcataacgcagccagatgccaaagttcttgatcttcactgggctcttct
+2071671/1
CCCFFFFFGHHHGJJJJJJJJJJJJGIJJIJJJJJJJJJIJIIIIIIJJI
@1386966/1
gtgttgaggcgcttgtggtggtgcacgcgcttgggcagagggaatctgat
+1386966/1
=1=ADD?D>FFFFEFFBG?CC:CFDGGFEI>@@@FF9EDEEE:ABBBD@@
@2071820/1
gtcacggtagcactgagtgacggcacctccgacactgaggtcacggtact
+2071820/1
CCCFFFFDHHHHHJJJJGHJJJJJIJJJJIJJJJJJJJJJHIJJJJHIHF
@1387123/1
gaggaagtaggtgctgggcctcttgtatgcgaaggtgttgagg
+1387123/1
??8BDA?ACD>DDAAADE3<C3CE?A9FE9@:??DDE:?;DD3
@702782/1
gttcatacggcgcgcggtcgcctccttgatgcattgcgtcagaatgccca
+702782/1
CCCFFFFFHGHHHJJJJJJJJJJJJJJJJJJJJJHHHHFFDDEEEEDDDD
@2072348/1
cttcacctgtggccggcggcacgcagacgccttgatgacctccactttga
+2072348/1
CCCFFFFFHHHHHJJJJJJJJJJJJJJJHHFFFEEEEEEEDDDDDDDDDD
@2072892/1
gccagatgccaaagttcttgatcttcactgggctcttctctgggatttcc
+2072892/1
CCCFFFFFHHHGHJGIJJIGHGJJIIIJJJIJJJJJIJJIIJJIJJJIJJ
@1388000/1
gacgagcaagtagttcttgaagcacagacacaggtgtcttcaacgga
+1388000/1
CCCFFFFDFFHHHIIBGGDBHIGGIIIIBHGIIICFHHIIEGGGGGF
@2073340/1
cgcaagaagtaccagaaacgggacttagccacaatctggtctggagagaa
+2073340/1
CCCFFFFFHDHFHJJIJJJJJJIJJJIJJJJJJJJJJIJGIJJJJJIJIG
@703495/1
ctcggagatgccgtcccggtacataatgatacgatgcggcttgaacccgc
+703495/1
CCCFFFFFHHHHHJJJJJJHIJJJJJJJJJJJJJJJJJJJJJGGIHHHFD
@703916/1
gtgctgggcctcttgtatgcgaaggtgttgaggcgcttgtggtgg
+703916/1
@@@B?B3?CACFBEDC?AA@FG:?:EG??CGDDBFFFEFFEI=FC
@704119/1
gtcgcaagatagtgagacattcactttttagtcataatcttcagatactc
+704119/1
CCCFFFFFHHHHDHHIGHJJJIJJJJJJJJJJJIJJJJJIJJJJJJJJJJ
@704319/1
ggcagagggaatctgattgtgctgttgtggaactgcttcacctgtggccg
+704319/1
@@@DFDDDHHHHFJGIIIJJIIGHHIGFGGGGIIGHGJIGIJGGIGGIFI
@4812854/1
atcgttctcagcatggtaagaaggtggcggccagaatctagacatgcaca
+4812854/1
@C@FDFFFHHHHHJJJGHJJJJJJFHIJJJJJJJJJJJJIJJJJJJJJJJ
@4813131/1
tgctgggcctcttgtatgcgaaggtgttgaggcgcttgtggtggtgcacg
+4813131/1
CCCFFFFDHHHHHJHIJJJJGHIJEGFHIJJJJJJIJJIJJIJJBHIJJH
@4813433/1
taggtgctgggcctcttgtatgcgaaggtgttgaggcgcttgtggtggtg
+4813433/1
BCCFDFFFHHHBFIJJJJHJJJJJFHHJEGHHJJJJJJJJJJJJJHIJGI
@1390097/1
gagggaatctgattgtgctgttgtggaactgcttcacctgtggccggcgg
+1390097/1
???DDDADDDED<EDCEE:3AEF:C=9<F@B<?EECDDD3CBDDIDA<DA
@4814609/1
gtgtacacctgagcgagactcataacgcagccagatgccaaagttcttga
+4814609/1
@@@FDEDDDFFHHIIIIGIJIJJJJJJJJJ@DHIFHJJGGIGHBGEHIGC
@5496033/1
cactgagtgacggcacctccgacactgaggtcacggtactcgcggtacat
+5496033/1
CCCFFFFFHHHHHJIJJJJJJJJIJJJJJJIJJJJJGHIJJJJJHHFFFF
@4815181/1
gcatacataataaaattagaggaagtaggtgctgggcctcttgtatgcga
+4815181/1
CCCFFFFFHHHHHJJJJJJJJJJJJEHIJHHIJJJJIJJJJJJHJJJJJG
@5496095/1
gggaggggggagggtcattcaatgtctccttccgtcttgggtgaggcata
+5496095/1
CCCFFFFFHDBDDB<CBDDEEEECADECDDDDDDCBDDDCD<9BDBBB@@
@4815202/1
agaggagcaaatggaaaaaaaaattggtgaaaagaatcacaagtaagata
+4815202/1
@B@FFFFFHHHHHJJJJJJIJJIIIJJGHGIJJJJGIJJJJJJJJJJIII
@5496403/1
gccagttataaagcatagcccgaagtgctattggcacacaggcataatgc
+5496403/1
CCCFFFFFHHHHHJJJJJJJJJJJJIJJJJJJJJJJJJJJJJJJJJJJJJ
@9372/1
cgccaatggcatgaatagatgtcatgcgcaagcgtgccctgtgcgccacc
+9372/1
CCCFFFFFHHFHHJJJJJJJIIIGJIJJJJJIJJIGIGJIIHHIJJJJJJ
@9442/1
ggcgttactgcttaatactactcactgatttatgta
+9442/1
=@1AA0@DFHFH<<FEBDADHE>HBB<9A<C?@?19
@9556/1
gagcaaatggaaaaaaaaattggtgaaaagaatcacaagtaagatactgc
+9556/1
CCCFFFFFHHHHHJIJJJJIJJJHGHIJIJJJJJJJJJJHIJJJJJJJJJ
@7548750/1
ctgagtgacggcacctccgacactgaggtcacggtactcgcggtacatgt
+7548750/1
CCCFFEFFHHHHGJJJJJJIJJJJJIJJHIJJJJJEHHJIJJHHHFFFFF
@5496914/1
ctcatcttgtatagaggaggcttgggctcgctctccgaagggagcttgcg
+5496914/1
@@@DFFFFHH:CFHEGGGIIJJJGGIEGHGIIIGGCGEHJIGCGGGGHCG
@10400/1
agagaagatcctcatcttgtatagaggaggcttgggctcgctctgcgaag
+10400/1
CCCFFFFFHHHHHJJJJJJHIJJJJJJIJJJJJJJJIJJJIJJJHIJJJI
@2754730/1
ctcatcttgtatagaggaggcttgggctcgctctccgaagggagcttgcg
+2754730/1
CCCFFFFFHHHHHJJJJJJJJJJHHJJJJGIJJJJJJIJIJJGIIIIIHI
@7549336/1
ggctatgccatttatcctcgcacgttggcagtaatagtacaagtgaaaag
+7549336/1
@@CFFADADF?DHGHB@F9EEHIIFHCIGGGCDAGHIIGBG@DDGBFGGC
@5497438/1
gtgagaagtgtgataatgtcataaagttgacaataatctataattaatta
+5497438/1
@?@DFFDDAFAB<<BFEGFGAIGFIIFGDGHGGGH>FEFFGGHIIIIIIG
@4128103/1
ccagaatctagacatgcacagctcttgcagccatccaacaggattgccca
+4128103/1
@@CFDFFDHHDFAG:EGHIIGEHFGB@CHAGHGEF;<GCHG3:BDHHGGG
@11063/1
agatgccaaagttcttgatcttcactg
+11063/1
?@@DBDD??FFAC<CEFE<?CADHEEB
@2755430/1
attttgtctgtgatggcagtagacacacgcctgtgtaaatattcagcaaa
+2755430/1
CCCFFFFFHHHHHJJJJJJJJJIJJJJJJJJJJHIHHIJJJJJJJJJJJJ
@11147/1
gttcaaaatttgataataaatattgccttaaaaaccgcatttcatatttg
+11147/1
@B@FFFFFFHHHHIIJJJJJJIGHJIJFJJJJJJIJIIIAEHIGHIHIDE
@2755511/1
tgaggcgcttgtggtggtgcacgcgcttgggcagagggaatctgattgtg
+2755511/1
CCCFFFFFHHHHHJHJJHIJJJIJJJJJJJJJJJGIJJGHHHHHFFFFFF
@5498139/1
cacagttccagtctcaggcacattgccattagtagactgatcagccggag
+5498139/1
@CCFFDEFBHGDFDHEIJIJJIJJIIJGIJIHHGIEIJJJIJJIJIIJEG
@11425/1
gccagttataaagcatagcccgaagtgctattggcacacaggcataatgc
+11425/1
@@@?A;DDFD?FHGEEGGHAHHG:F1?FCEEHGIGIGGC=FECHHHEEG>
@5498167/1
ccttatttccgacccacaaacaattaagccttgggtaccgtagcctgtaa
+5498167/1
CCCFFFFFDHHHHIHGGGIIJJCHHIGGGHIIJJIFFHIGFGIIJJIHGI
@5498435/1
gggatgcttaaatttacatttagtgtttgtttcatgtcaatcggttcata
+5498435/1
BCCDFDFFGHHHHJJJJIJJJJJHIJIJJHIJJJJIIIJJJJIIHIIJJH
@6870735/1
tgtaccgcgagtaccgtgacctcagtgtcggaggtgccgtcactcagtgc
+6870735/1
CCCFFFFFHHHHHJJJHJJJJJJJJHJJJJJJJJCGIJJJJJJJHHHHHH
@4129477/1
gtggaactgcttcacctgtggccggcggcacgcagacgccttgatgacct
+4129477/1
@@@FFFFFHHHGHJJIGIFGJJJJGIJIIIEHIEEEFFDD@BDCCDEDD:
@4129627/1
gctgaattgcagcatcttgtcgagaacatgaagccgctttggtttacgtt
+4129627/1
@@@DFFFAHFHAHGHGGHEIGEEHCEHHGE<GDHFHGAGE@>BGGGB;FC
@6871241/1
ccctgcaaagttaaccatcttgtattcaaaagaaaacctagaatcactgg
+6871241/1
C@CFFDFDDHFFBCHGIIJIIIDHFHGIIJIGIJIIIJJJJIJJJJJIII
@6871336/1
cctcagcgacatgtaagagttcaatggggaagtaaatgcatctgtcctta
+6871336/1
CCCFFFFFHHHHHHHIJJIHIJIIGIIIJJJJGHGIIJJJIIJJIIIJJJ
@12742/1
gtttgtctgtttgtctgtttgtctgtttgtctgtttgtctgtttgtctgt
+12742/1
@@@DDABD4=:A?2<<CA3AECE@HAHD?GHF@<?@G?DFD?FCA8BBGD
@6188140/1
ctgatagaaacggttggcgttaggtatatacaagaacaaaccagaaaata
+6188140/1
@@@DDDDDHBFHHFEHGGHIGGAGFFFGGIIIIIIGHC@FGHGFHIIDGG
@7551233/1
ccctcttcctcgggttggaatgattctggtgggttgtcctgcagagcttg
+7551233/1
@@@DDDDDHHHFHIAFHI<HHGIIIIDGG?EGGGHHHCEGEHIIIIIIGG
@6188374/1
tgatagagacgatttcaccagtggtcttcttgaacttcttcaattgacgc
+6188374/1
<@@DFFFDFHGGDGBHEIGGFFFEHH2<ADGEEGICCGGIGGGG??FC@G
@4130208/1
catacataataaaattagaggaagtaggtgctggg
+4130208/1
@CCFFFFDFDBD8CGEGHHIDGCFFH@HACFHFGG
@4130216/1
cagcatacataataaaattagaggaagtaggtgctgggcctcttgtatgc
+4130216/1
@CC?DFAFHGHHHDFGIIIGIEGIIGHH?F<FGGHGGI=DGFCHHFDDFG
@13210/1
cacatatttgggtttggtatcgacccagtaacaccctgctatttattttt
+13210/1
CCCFFFFFHHHHFHJJJHHJJJIIJJJJIJJJJJJJJJJJJJJJJJJJJJ
@4130344/1
aaaaaattggtgaaaagaatcacaagtaagatactgcaaacatgccagtt
+4130344/1
CCCFFFFFHHHHHJJJJJJJJJJJJJHHIJJJJJJJJJJJJJJIJJJJIJ
@6872018/1
ccacaggggtgtacatcatggaaggaagatgcctcatcacaacatctaaa
+6872018/1
@CCFFFFFHFHHHJJJJJJJJJJJJJJJJJJJJJJJJJJJJJJJJJJJJJ
@6188671/1
ctcatcttgtatagaggaggcttgggctcgctctccgaagggagcttgcg
+6188671/1
@@@DDDDB?CDDF@<4CFHIGE;FI?2:?:FFCB<F::BF>F=;@@F@H6
@6189334/1
cctcttgtatgcgaaggtgttgaggcgcttgtggtggtgcacgcgcttgg
+6189334/1
CCCFFFFDHHHHHIIIJFHHHIIJJJ0@GIJJIIHIIIHIJJIJJHFEFD
@3437925/1
gtcagaacctgatagaaacggttggcgttaggtatatacaagaacaaacc
+3437925/1
@@@DDD?DH;;?FBHIIBFHIHDE8C:GFHI<B:?DF?GGGIG>GHGHAE
@705639/1
gtggatagctggacaaggcactggcaacgaccaatcatggacttttcttc
+705639/1
@@CFFFFFHHHH?FEHIIGIGGGIIJJIIEHIECHHGGIJGIIIJJJJJC
@6189746/1
cctgcaccatgctgctcatctcgtgcact
+6189746/1
CCBFFFFFGHHHGJIJJJJJJJIIJJHIJ
@3438105/1
gtagcactgagtgacggcacctccgacactgaggtcacggtactcgcggt
+3438105/1
@@@DDDDDH?H<DHEHFDGGGHGI<@GAFHHADD?@FFGGBGIIGIGHED
@6190074/1
gctgcagatgactgtgcatccttgctcgtaagtcctgag
+6190074/1
118BD8DDBFFF>G<ACF:AAFFE<<<A?;B3EAF<B9B
@6190397/1
gcttggtttattcccatcagtttggagttcacctttagaagtatgttttt
+6190397/1
@?@?D?2A?;<D4CEFBFGIFE@HFEFFFHBCFFCF9DDBF?<D?:BFED
@3439296/1
gttcattcaactgtcttgttaatgcctggccctcagcgacatgtaagagt
+3439296/1
CCCFFFFFHHHHGHIJJIHIIJJJJJJJGJJJJJIIIGIJJJJJJJJJJI
@3439362/1
tgctgggcctcttgtatgcgaaggtgttgaggcgcttgtggtggtgcacg
+3439362/1
@<@DDD=:AFHBFGBGEHGIGGGICFF1?DCCCHG<FCBF?@F@@C=@DE
@706787/1
ctgtgatctgtttcttggcatctatagatgtcggtggcgcacagggcacg
+706787/1
BCCFFFFFHHHHHJJJIIIJJIJJJJJJJJIJJJFIIJJJJJJJJJJJJJ
@1390452/1
gtgctgggcctcttgtatgcgaaggtgttgaggcgcttgtggtggtgcac
+1390452/1
@@@DDDDB<DFHHIIAEDGGHG@EECECDBADGGGIIIDFFH@FG8DGIC
@2756031/1
agtgaatacaagatcgtggggtgggcccaccaggccgttacagatgaact
+2756031/1
@CBFFFFFHHHHHJJJJJJJJJJJJJJJJJJJJJIJJJJJJJJJHHHHHH
@2756034/1
gcctcttgtatgcgaaggtgttgaggcgcttgtggtggtgcacgcgcttg
+2756034/1
@<BFFFFFHHHHHJHIJJCFFHIJJJJJJJJJIJJFHIHGIJJJJJHFFD
@707417/1
gtcagaacctgatagaaacggttggcgttaggtatatacaagaacaaacc
+707417/1
CCCFFFFFHHHHGJJJJJJJJGIJJJJJJJJJFHIJJJJIJJIJJJJJJJ
@2756929/1
ttttttaaactcatattttcatggtaccaagttatgaatttttcaaatcg
+2756929/1
?@@AD:D:<2ADBAFBG@><@?EFHEHBCDC???EFC4:DGFEGFI9:?B
@1391124/1
gttttttaaactcatattttcatggtaccaagttatgaatttttcaaatc
+1391124/1
@@CFFFFFBFDHDDFFGIGGH<F@HIGGGC?EBEFHDG?FHIIIIII@H@
@707821/1
ctcccatgtcacggtagcactgagtgacggcacctccgacactgaggtca
+707821/1
CCCFFFFFHHHHHJHIJJJJJJJJHIJJIIIIJJJJJJJJJJJJGJJHJJ
@708035/1
tgaggcgcttgtggtggtgcacgcgcttgggcagagggaatctgattgtg
+708035/1
@@@FFFFFHHHFHJFHHEHIJJJJJJIJJJFIIJGIJJGFHHGHFFFFFF
@2757915/1
ttattactttgcaagtaggtaacttcgccagtttatagtgagagaacatc
+2757915/1
CCCFFFFFHHHHHJJIIJJIJJJJJJJJJJJIIJJJJJIJJJIJJFIJJJ
@2758135/1
ttgaaaaattgacggccagccttaacgtacgattccaacgccccctggcg
+2758135/1
CCCFFFFFHFHHHHIJJIJJJJJJJJJIIJJJJJJJJJJJJJIJJJJHHF
@1391994/1
gtgctgggcctcttgtatgcgaaggtgttgaggcgcttgtggtggtgcac
+1391994/1
CCCFFFFFAFHHHJJIJJJJJHIIJGHGHIJJJJJJJJJHIJIIJIJJJJ
@4815553/1
tcttgaggtacttgaacatgggctccacttggtcaggccccgtcgcgtac
+4815553/1
CCCFFFFFHHHHHJJJJJJJJJJJJJJJJJJJJJJJJJJJJJJJJJJHJJ
@5499850/1
gagggaatctgattgtgctgttgtggaactgcttcacctgtggccggcgg
+5499850/1
CCCFFFFFGHHGHJJHJIJJHIJJJJGIJJJJJJJJJJJJJJJJIJJI;E
@4816105/1
ggatggagtgagcacgggctctgtgcctggctcccatgtcacggtagcac
+4816105/1
CCCFFFFFFHHHHJJJJJJJJJJJJJJJJJJJJJJJJJIIJJJJBGIJJJ
@5500460/1
gctgggcctcttgtatgcgaaggtgttgaggcgcttgtggtggtgcacgc
+5500460/1
CCCFFFDDHHHHHIJJJJIIIIJFHHHIJJJIJJJJJHIJGIJHIIJJJH
@709504/1
cctcaatctgcaccagttcatatttgggcac
+709504/1
;?7DDDDDHBH?DAF;EA:<CFH@FHB1<<A
@4816911/1
tctgtttcttggcatctatagatgtcggtggcgcacagggcacgcttgcg
+4816911/1
CCCFFFFFHHHHHIJJJIJJJJJJIJJJIJJJJJJJJJJJJIJJJJJIJI
@4817344/1
gtttcttggcatctatagatgtcggtggcgcacagggcacgcttgcgcat
+4817344/1
CCCFFFFDHDFHHDHIIGIIIEHIJAEHCGGGIIIIJJJIIJJGIHIIJE
@13552/1
gccacaatctggtctggagagaagatcctcatcttgtatagaggaggctt
+13552/1
CCCFFFFFHGGFHHIIIGGEGEGHIJJJJIIJIJJJIIJIGIIIGGIGII
@13649/1
cagggtcactcccagcttcgggaaattgctgcacgaaccggagaagggaa
+13649/1
??=;1=ABFFDDBG<EFFCEEBBEFEIEFIIIIIIFIDEFD:FFEFE>=>
@4817775/1
ctcgaatagtcttttctaacttgaacagtgcgatgttttacaagggcagg
+4817775/1
?@@FDFFFFHHHFIJHHEEFHHHHGHHIIIJJJJJIHJJJIJJGGGFGGI
@13743/1
agcgctcatcgggaggtgtggcagcctccttgaccattttagatatttgt
+13743/1
C@@FFFFFHHHHHJJJ<CFFHIJIJJHIIGIJEHIIGJJJJJIGIIJJIG
@710350/1
ggagtacagttaatacctggcatcagttacaatgtttgagtacttagtta
+710350/1
@?<D?DDFHHHFDHIIIIGHHGIGFHHFIGIGHIGHGIIICBHFHHIFGG
@710561/1
ctcatttttgaagagatcccgcgagatcgggaactatgtggttaaaacca
+710561/1
CC@FFFFFHHHHHJJIFIJJJIJGIIIJJJJIIJJIJGHIIIHIJIJJJH
@710662/1
ctgagtgacggcacctccgacactgaggtcacggtactcgcggtacatgt
+710662/1
@@@D?DDADF?FFDFE;A:D?FAGGI>=??DG<F7DGGIIG8::ABC>;7
@7552314/1
gccggcggcacgcagacgccttgatg
+7552314/1
@?@;;DDD0D?FFAFADBFBFEEC=@
@14382/1
gacgatttcaccagtggtcttcttgaacttcttcaattgacgcaagaagt
+14382/1
@@CFADDBHHGDDIEGGHHIIJJJIIGIIJJCHIGGGGCHEHHJJIJIBF
@14455/1
catacataataaaattagaggaagtaggtgctgggcctcttgtatgcgaa
+14455/1
CCCDFFFFFHHFHIJIEHHIIGDHGIGIEGHIJJICCFHIJJJIIIIJFD
@4131556/1
ctcagatacaccgtcacggaatacaaatatcttcttcggcaatctgcctt
+4131556/1
@@@FFDFFHHHGHJIGJJJGEHGGEIIGIJJFIJIIJIGGEHGIJIJJIJ
@6872336/1
gcttagtagactgcttacttggacctgatccagtttatcttggggaaatg
+6872336/1
???DA?DD?:C:2CEEIAF@>?<C@FF9CE9EBE?E4:CDB?<3:?DBDB
@7552804/1
ctcatcttgtatagaggaggcttgggctcgctctccgaagggagcttgcg
+7552804/1
CCCFFFFFHHHHHJJJJIJJJJJEIIIJJJJJJJJJJIJIJJGIGIIJGI
@7553011/1
gcctcttgtatgcgaaggtgttgaggcgcttgtggtggtgcacgcgcttg
+7553011/1
CCCFFFFFHHHHHJHGHJFGHHJJJJJJJJJJIJJHIJHIIJJJJJHFFD
@4132262/1
gccagttataaagcatagcccgaagtgctattggcacacaggcataatgc
+4132262/1
?@@?DBDDDHHB:<CGAF@ED@@FAH9CGCGBFGDCHIIBBGGGHGICEG
@4132369/1
gccggctttggtggttctttggctgtctctggtggaggtttctcctgtga
+4132369/1
CCCFFFFFFHHADFIIJIIJGIJIHJIGIJJJBFHGHI??FFHIIICCFH
@15356/1
ggctcgctctccgaagggagcttgcggccgatgacctcatactccttcaa
+15356/1
?@@DFFFDHHHGHIJJIIGHIJJJIJIJIIGIGHIHIIHHHHHHFFFFFE
@15402/1
gtcggtggcgcacagggcacgcttgcgcatgacatctatacatgccattg
+15402/1
CCCFFDDD?FHADIIIJIJIHIJIGGGIIJIGIGCGIJJJIJIJGGIHGH
@15539/1
cagccagatgccaaagttcttgatcttcactgggctcttctctgggattt
+15539/1
CCCFFFFFGHGHHJJJGHJJJJJJJJJIJJJJIJJJJJJJIJJJJJIJJJ
@15554/1
caatatattcgtgaaaaccgcatccaactcggatcagccgtttctg
+15554/1
CCCFFFFFHHHHHJJJJJJJJJJJJJJJJJJJJJJJJJJJIJJJJJ
@15896/1
cgtcgcaccagattattgatttctctttccctgtcgggagcggagcgcgc
+15896/1
CCCFFFFFHHHHHJJJJJJJJJJJJJJJJJJJJJJJJJJJJJJIJJHHFD
@4133143/1
cttggttccaattaaactttgggcctgtttcagagtctcgttgacttgct
+4133143/1
@CCFFFFFHGFHHJGHIEHIIIIJGIJIGGGIIGIDGGGGDHICHEHGCH
@7553773/1
gcacacaatggtgaactggcgttcatgcggcaaacgcctattaacattat
+7553773/1
@@@D?DDDAFBADGGGGIIDG@<FDH@GF:@DH9FH:@=8F@@DGIIGEE
@4133340/1
ggtgcacgcgcttgggcagagggaatctgattgtgctgttgtggaactgc
+4133340/1
@@;DBEDDHHADHEHIGIGIIGEAFGGFGHGGGBDFG@BDDHGGIIGHGH
@4133585/1
gcgcttggtcgtcttgccaccacccgcattctcttctcccgtgttggctg
+4133585/1
@<@DBDFFHGGDHIIIDEIIBHIHBDAC@GIIEAHIGIDGGHGGGEGHGG
@1393956/1
gtggaactgcttcacctgtggccggcggcacgcagacgccttgatgacct
+1393956/1
CCCFFFFFHHHHHJJJJJIJIJJJJGIJJJJJIFHDFFDDDDDDDDEDDD
@16716/1
gccagccttaacgtacgactccaacgccccctggcgtaaaataacgtcaa
+16716/1
CCCFFFFDFHHHFEFHGEHIIE@FHIGJJJGGGGIIFAHEDEIIG==EHF
@4133930/1
ccctcagcgacatgtaagagttcaatgggg
+4133930/1
?=@?DD?A:@:::C2AEGEDA?DH9E<CC1
@1394100/1
ctaaatgtaaattcaagcatcccacaatatattcgtgaaaaccgcatcca
+1394100/1
CCCFFFFDFFHHHJJJIJJJJJJJJJJJJJIJJJJJJJJJJJJIJJJJJJ
@16898/1
gtagactctttgctatgactctcttctggtggtccagttgtgggaatagt
+16898/1
@@@FFFFFHHGDHIIIFGHHEHIIIIHHIHGIIIGIIGHGIGEI=G@GHF
@7554546/1
ccacaatctggtctggggaaaagatcctcatcttgtatagaggaggcttg
+7554546/1
CCCFFFFFHHHFHJJJJJJJJJJJJJJJJJJJJJJIIJJJJJJIJJJJJA
@1394353/1
gttctcagcatggtaagaaggtggcggccagaatctagacatgcacagct
+1394353/1
BCCFFFFFHHHHHHIJJJGGGFHIIIIIJJJJJIJIIJIGIIJIJJJIIJ
@1394414/1
gtctgtatctagctaaaagtagatgcaaatatctctgcctcagaaaaagg
+1394414/1
CCCFFFFFHHHHDHIJJJJFHIJJJIIJIJJJJIJIJJJJJJJJJJJIIJ
@4134551/1
cacttcatcatcagggatcttgccgtcattgcagactgtgtggtagcggg
+4134551/1
CCCFFFFFHHHHHJJJJJJJJJIJJIJJJJJJJJJJJJIJIIJHIJJJJJ
@1394631/1
ggtggtgcacgcgcttgggcagagggaatctgattgtgctgttgtggaac
+1394631/1
?<@?A@BBF>;FAHAHI?BBDD@B?G@AGGIFEHHDHHGIGBCDHIIICH
@1394692/1
ggctcgctctccgaagggagcttgcggccgatgacctcatactccttcaa
+1394692/1
CCCFFFFFHHHGHJIJJJHJIJJJJJJIHJIJGEGIJJGHGEHHDFFFFE
@4134995/1
atccgtgtagccttggagaccatcttcatccaaacattcatcttcactct
+4134995/1
CCCFFFFFHHHHHJJJJJJJJJJJJJJJJJJJJJJJJJJJJJJJJJJJJJ
@7555311/1
gcactacatttccgtccatcattttgtcaacgaactcttctgaagtattt
+7555311/1
CCCFFFFFHHHHHJJJJJJJJJJJJJHIJJJIIJI=FEHIJIJJJGHGII
@7555341/1
ctggatggagtgagcacgggctctgtgcctggctcccatgtcacggtagc
+7555341/1
@@<DBBDDFA<A<AEHGA@GBHHGIEHIG9@?CC<?DDHGFF8DGH;FG3
@4135361/1
cactgagtgacggcacctccgacactgaggtcacggtactcgcggtacat
+4135361/1
C@@FFFDDDAHHHE@GBBHGDHIGGCHHG?HIIIGGB=FHIG>;B:BDFD
@1395510/1
gcctcttgtatgcgaaggtgttgaggcgcttgtggtggtgcacgcgcttg
+1395510/1
@<@DDFFFHHGDHIHGIEACCFGICCBDH<GIHIIBF7;C4@FHGGFFF@
@3441762/1
gggaatctgattgtgctgttgtggaactgcttcacctgtggccggcggca
+3441762/1
BCCDFFFFHHHHHHIJJJJJJJJJGJJJJJJIIJJJJJJJJJJJJJIHFD
@5501324/1
gcataacgggccgcgactccgccctcttcctcgggttggaatgattctgg
+5501324/1
?@<DDDDDFD8@DBHGEIAFDDGGGFGCHGEIGHHABDCCA>C>ACC<@;
@2074424/1
atataataaaatcgtagaaaagtgctgtctgtacattgcaattctaaata
+2074424/1
CCCFFFFFHHHHHJJJJJJJJJHIIJJJJJJJJJJJJJJJJJJJIJJJJJ
@5501421/1
gtgctgggcctcttgtatgcgaaggtgttgaggc
+5501421/1
@@?DD?D;FBFFA<C:<EE@FC?FE:?9C:?9:?
@5501457/1
gggcagagggaatctgattgtgctgttgtggaactgcttcacctgtggcc
+5501457/1
CCCFFFFFGHHHHJJJIJJJIIJJJIIJJJJJJJJIJJJJJJJJJIJJJJ
@7556222/1
gtcttcttgaacttcttcaattgacgcaagaagtaccagaaacgggactt
+7556222/1
CCCFFFFFHHHHHJJJJJIJJJJJJJJJJJJJJGHIJJJJJJJJJJJJJJ
@7556248/1
cttgagatttgttgcgaccgatgccataacagtgtgctgggcatcattct
+7556248/1
B??DDDFDFHHHFIIIJIIIIFHIJJGIIJIH?FIGGFHHIGEGJIFGHH
@2074915/1
gtgctgggcctcttgtatgcgaaggtgttgaggcgcttgtggtggtgcac
+2074915/1
CCCFFFFF?HHHHJJGIIJJJGDHI?EEGIHGIIJJJIJHIJIJJHHIJG
@4136515/1
ggagaagatcctcatcttgtatagaggaggcttgggctcgctctccgaag
+4136515/1
CCCFFFFFHHHHHJJJJJJIHIJJJJIJJJIHIGHIIHIIIEIEHHGGJ@
@2075338/1
gtttggagttcacctttagaagtatgtttttagctgtcatctggttcata
+2075338/1
@@@FADDDHHAFFEEFHGGEEGCHIIGGIIII>F<@CFHIIIHD:BDDFH
@5502464/1
gtcttcttgaacttcttcaattgacgcaagaagtaccagaaacgggactt
+5502464/1
CCCFFFFFHHDFHIJJJJIJJJJJJJJJJJJJJIIIJJJJJIJIIIJIII
@2075763/1
acgggacttagccacaatctggtctggagagaagatcctcatcttgtata
+2075763/1
;<;ABDDDADDHBGE>AEFEHG@FA@ECFD@DBFAHHCHGDHIIGIDGHE
@5502525/1
caaagataagatgaagaagaggagcaaatggaaaaaaaaattggtgaaaa
+5502525/1
CCCFFFFFHHGHHIIJJJJJJJIJIJJJJJIIJJIGJJJICHGIFHIIJJ
@5502548/1
agcgtcttctctaacagttctctgtggtgcaaagcaagcaattgcccaca
+5502548/1
?<@ADDDD?HHHDIGGEGGIFHIGEGGAEHGBCEAGGHHIADBFHGIGI@
@7556909/1
ggcacagttcctcgacgagcaagtagttcttgaagcacagacacaggtgt
+7556909/1
CCCFFFDDFHHBFJJIIIIJJJIEGHGIIJJIJJGIIJJIJJJIJHG=F8
@2075913/1
ggaagtaggtgctgggcctcttgtatgcgaaggtgttgaggcgcttgtgg
+2075913/1
CCCFFFFFHHHHHJIJ@GIIJJJJGJJJJJIJJFGHHIIJJJJJIJJJIJ
@5502737/1
ccagttcatacttgggcacagttcctcgacgagcaagtagttcttgaagc
+5502737/1
CCCFFFFFHHHHHJJJJJJJJJJJJJJJJJJJJJJIIHIJJJJJJJIIJJ
@710797/1
gcagagtgcacacaatggtgaactggcgttcatgcggcaaacgcctatta
+710797/1
CCCFFFDFHHHHHJJJJJIJJJJJJJJJJJJJJJJJJJJJJJJJJJJJJJ
@711052/1
ctgtgatctgtttcttggcatctatagatgtcggtggcgcacagggcacg
+711052/1
CCCFFFFFHHHHHJJJJJJJJJJJJJIJJJJJJJGHIIJJJJJJJJIJJJ
@5503161/1
agaggaagtaggtgctgggcctcttgtatgcgaaggtgttgaggcgcttg
+5503161/1
CCCFFFFFHHHHFIIJJJJIIJJJJJJJJJJJIIJJBFGHIIJJJJJI@D
@2076612/1
gctcgcagcattatgggtcttccttcatggccgagg
+2076612/1
@<@D=DA@FBFBFFB?>2CBFH4AHFFDF<FFI0?@
@5503699/1
cacgagatacgatgtacctgtccggtagaactctataccacggcgtcacg
+5503699/1
@@CFFFFFHHHHHIHGIHHHHIJJJGIIIGIIIJJJJJJJIGIJJIHIIH
@711654/1
ccttagtacacctaatgaggactatttggcgttactgcttaatactactc
+711654/1
@;?DDAABCBFFDFIFF@:3<CFFC<<A<?@?C:DDFE@B@@BG9D@9<?
@712096/1
gttgaggcgcttgtggtggtgcacgcgcttgggcagagggaatctgattg
+712096/1
CCCFFFFFHHHHHIJIJJJJJJJJJJJJJJJJJJIJGGIJHHHHFFFFFF
@5504673/1
gtttcttttgtctctggtaggatttctgtgatgtcgtcatctttggtaat
+5504673/1
@@@?DD;DHFFHHGGFHCAFGBHHGIIIIIHIIHHHCGCFHIEHIIDH@G
@5504859/1
ctccaatcctttactcgaatagtcttttctaacttgaacagtgcgatgtt
+5504859/1
CCCFFFFFHHHHGJJJJJJJJJIJJJJJIIJJIJJJJJJIJHJJJJJJHI
@5504994/1
cgccaatttaggaagcatgttttcacttgttcgtcgtcgaaatcaacttc
+5504994/1
@CCFFFFFHGHHDIJJJJJHJJJJIIIIIHHJIHJIHJJJJIIJIIJJJI
@4819073/1
gtcagtgttgaaattcgcccgtcgcaccagattattgatttctctttccc
+4819073/1
C@@FFDEFHHHHHJJIIJIIJHIIJJIIGIHGIJJIHJJJJJJIJJJIJI
@4819167/1
tgaacttcttcaattgacgcaagaagtaccagaaacgggacttagccaca
+4819167/1
;?@ADEDDF>DDFIIIIIIFIDHHGI?FHG>GGIIGGGIGGCD?BFGCHG
@714435/1
gggttattggtatgtcgatgtcgaacccaaaaatgtaattaacttttttt
+714435/1
BCCDDFFFHHFHHJJIJJJJJJIJIJJJJJJJIJJGIJJJJJJJJIJJJJ
@714601/1
gtgatctgtttcttggcatctatagatgtcggtggcgcacagggcacgct
+714601/1
CCCFFFFFHHHHHIHIIIJJJJJJJJJJIJJJFHIIJJGIIJJJJJJJJJ
@4820323/1
gtggattttaatgttattattacagcatacataataaaattagaggaagt
+4820323/1
@@@FDFFFHHBHFIIIIIGGHGEICHCHIIJJGIIJGIFIJIHGIGHGIB
@714636/1
ggcagagggaatctgattgtgctgttgtggaactgcttcacctgtggccg
+714636/1
@@CFFDFFHDFHHJJJGIJHIJJJJJIIIJIHJJJJJJJJJIGGIJJJIJ
@4820480/1
gccatattcaaatgggaagtggtgataaagataagtataggctcaaaacc
+4820480/1
CCCFFFFFHHHHHJJJJJJHJJIIJJJJJJJJJJJGIJJJJJJJJJJJJJ
@6195186/1
gttccatggatttaggagcacgtgca
+6195186/1
CCCFFFFFHHHHHJJIIJJIJJIJJJ
@4820697/1
ccattttcacaggcaagggatcctaacttcgcaaccactaattccagtga
+4820697/1
CCCFFFFFGHHHHFIJJJIIJJJJJIJJJJJJJJJIIJJJJJIJIJJGII
@6195418/1
caagcatccaagatagtattcaggtgcccactacatcgagatggtaagcc
+6195418/1
CCCFFFFFHHGHHJJJGHJJJJJJIJJJJJJJJJJJJJJJJJJJIIIJIJ
@4821077/1
cttgggctcgctctccgaagggagcttgcggccgatgacctcatactcct
+4821077/1
=@@:=DDDFHHHHJJJJIJJIJIIIGIGIJIGIIGHE?EHGHF@BDFFEE
@6196514/1
tctggctgtatgtttacatcataatgatgaacaaatcctcttggcattga
+6196514/1
CCCFFFFFHHHGHJJJJJIJJJJJJJJJJJJJJJJJJJJJJJJJJJJJJI
@7556983/1
ggggatctgagaatggtttagattcacaattttgtccgctggacaatgtt
+7556983/1
CCCFFFFFHHHHHJJJFHIIIGIJJJJJJJJJJJJJJJJJJJHJJJJJIJ
@4137555/1
ctcccatgtcacggtagcactgagtgacggcacctccgacactgaggtca
+4137555/1
CCCFFFBDCFHHHJCFEHIIGHIJ<FHI?EHHJGIIHGEGHHGHIIG@@E
@7557393/1
ggtaagtttgtcgagtagagccttagctgcggaatgcttagcttccttct
+7557393/1
BCBFFFEFHHHHHJJIIJIJJJJJJJJJJIJJIIJJJJJJJJJJIJJJJJ
@7557588/1
gtagcttgggtggtggcaatactcggccgcgaacctccatcatattgttt
+7557588/1
C@CFFFFFGHACFEGEGHIIJJIJJIIEIJGGIGIHGHHGFFFFFFEEEE
@20614/1
gtaggtgctgggcctcttgtatgcgaaggtgttgaggcgcttgtggtggt
+20614/1
C@BFFDDEHHHHHJIIIIJHIJJJJJHIJCDCGIJJJJIJIJJGHIHJJ;
@20622/1
gcggtacatgttgtgtacacctgagcgagactcataacgcagccagatgc
+20622/1
@@@FADDFHHHHHHGJJJJJIJJGIIJIIFGIIJJJJJIJJJIJJIJJFI
@6875754/1
ggcgcttgtggtggtgcacgcgcttgggcagagggaatctgattgtgctg
+6875754/1
CCCFFFFFFHHGFJHIJJJJJJJJJJJJJJIJJJJJJJIJJJJJIIIJJH
@20742/1
caacagattgtttgagatgtttgtgaaactgcgacaccttgtggctgtga
+20742/1
@@@FFFADHHFHFGGIHJJJGIJGGIJIIJEHIGHIJJIIJJIIIJJBGB
@6875798/1
ccgagacattatgtttattagggtcacgatacctttcttcctagtataat
+6875798/1
BCCDFDDDHHHHFJJJJIJJIIJFHIJJIJIJJIIJGHGIIIJJJJIGGH
@5505826/1
ctgcaacttggccaggttagggccaacagattgtttgagatgtttgtgaa
+5505826/1
CCCFFF3BDDAFFFGHEGIIIIIIIIGHGAHIIIIIIGHIIIHIIIIIII
@21109/1
atcttgtatagaggaggcttgggctcgctctccgaagggagcttgcggcc
+21109/1
???DDDDFHFHGGGGDHEEIHGIHIHJJJIJJJJFIJJI9A@HHG=EH=B
@4138410/1
cttgggaagcctttgtgcgccacatcaatgttgataaaggctttattggt
+4138410/1
@@CFFFFFHHHHHIJJGIIIJJJJJJJHIJIIJJJIGIJJIJIJJJIIIE
@21306/1
gctttctttagttttaagttagttttcatcttaagttcggaaagattata
+21306/1
CCCFFFFFHHHHHJJJJJJJJJIJJJJJJJJJIJJGJJJJJJJJIJJJJJ
@4138611/1
ggcaggttgaactcacaccattcaatttaaaagaaactgggtgcgtgcag
+4138611/1
CCCFFFDFHHHHHJIJJJIJJJJJJJJJIJIJHJJJJJJJJGIJJIJJJJ
@21416/1
gcaagaagtaccagaaacgggacttagccacaatctggtctggagagaag
+21416/1
CCCFFFFFFHHHHJJJIJJJJJJJJJJJJIJIJJJJJJHIIJJIJJJJJJ
@21488/1
cctcacgttccgccaattgcttcaccttatgatagtcatcgcggcctcta
+21488/1
CCCFFFFFHHHHHJJJJJJJJJJJJJJJJJJHJJJJJJJJJJIJJJJJIH
@3442064/1
gggctctgtgcctggctcccatgtcacggtagcactgagtgacggcacct
+3442064/1
@@@DADDFHFFHHJJGGIIEIEIGHIJIJ?EGEGGIEGC:?BFHGGIIIG
@21700/1
cgacgctcggacatttcaattttatttagttggtcttggttgaacggaac
+21700/1
CCCFFFFFHHHHHJJJJJJJJJJJJJJJJJJIJHIJJJJIJJJJJJJJII
@4139031/1
ggcaacatcttctttggtttgtcaggggtaatgctaacgtcatagcgata
+4139031/1
CCCFFFFFHHHHHJJJJGHIIHIJJJJJEFIJJJJJJJJHIJJJJJJJJJ
@21829/1
cacctttagaagtatgtttttagctgtcatctggttcatacggcgcgcgg
+21829/1
@CCFFFFFFHHHCBHHCHHIHEHHIJHJIJJJIIEFHHIGIIJJIJJJIH
@4139106/1
ctgacgcttagcaagtttcttagacttgccagttcccacttcacgacgct
+4139106/1
@B@FFFFFHHHHHJIFHIGIIJGIJGIIHIIJIIGJJIIIIJJJCDGHJJ
@7558792/1
gtcacggtagcactgagtgacggcacctccgacactgaggtcacggtact
+7558792/1
CCCFFFFDHHHHHJJJJHIJJJJJJJJJJJJJJJJJJIJJGHJJJJGIHH
@3442519/1
cctggcgtaaaataacgtcaatacattggatctcctcagtaggatggcaa
+3442519/1
@@<DDDDDADD:C?F@GCFHIE@GGBDFGGIHI9@FE>D4?993BGGEGA
@3442552/1
ctccaacttaacagtttgctggactccagaacc
+3442552/1
;@;;D:AD:?4A<A2<CGCHH9BE:3?FE93:3
@4139434/1
tctgtttcttggcatctatagatgtcggtggcgcacagggcacgcttgcg
+4139434/1
@@@FFDFFHDHFHGIJIJJJIIJIIHIICFBHGIIJJHIJJJJJJJJJJG
@22319/1
gtggattttaatgttattattacagcatacataataaaattagaggaagt
+22319/1
BB@DDDFFHHHHHHIJJJJJIJIJJJGJJJJIJIIIJIJJJJJJJJHIH?
@7559101/1
agcaaatggaaaaaaaaattggtgaaaagaatcacaagtaagatactgca
+7559101/1
CCCFFFFFHHGHHJJJJJJJJJDGGIJJJGGIJIJJJJJIIJIIJJFIJI
@7559219/1
ggtggtgcacgcgcttgggcagagggaatctgattgtgctgttgtggaac
+7559219/1
@@@DFFDEHGHGHIIJGGGGIIGGGJGGGHHIEIIIJJIJJIIIJIJJJI
@7559394/1
ctagcacgtagttctcagcttccctgcaaagttaaccatcttgtattcaa
+7559394/1
?@@D?DDDCF?<C<CHIDBFG@FHG<?@?HFCF>C9?CFDHHIBGGCHDB
@4140056/1
gataaagataagtataggctcaaaacctaacgacatcaatcaccagctta
+4140056/1
CCCFFFFFHHHHHIJJJJIJJJJJJJJJJJJJJJJJJIJJJJJJJJJJJJ
@1397072/1
gccacaatctggtctggagagaagatcctcatcttgtatagaggaggctt
+1397072/1
@CCDFFDDDFBFAFGHEIIII=EEAF?BHGCHBFHG?FGIGAHIIGIIGI
@1397097/1
gtggctttcagtgaaacatcaaaatttatcgatctttgattctgatctag
+1397097/1
@@@DDDFFHHF<FDFGHIIIJGJIIGIGGHICDFHGHGG@GIIIF@FHDH
@3443563/1
cgcttgggcagagggaatctgattgtgctgttgtgg
+3443563/1
;<@ABADD;?62CD@<;3AHF>F?F:CFABFF@:?;
@1397317/1
cactgagtgacggcacctccgacactgaggtcacggtactcgcggtacat
+1397317/1
CCCFFEFDFFHHGJJJJJJJJJJJJJJHIJHHIJJJFGIIJJJJHHFFFF
@7559930/1
gcaagaagtaccagaaacgggacttagccacaatctggtctggagagaag
+7559930/1
@<8?B=;?A:AA:ED9?GGFI:F8A?C99@>@DFF@GIIBBFFGI?FF9?
@23396/1
ctgagtgacggcacctccgacactgaggtcacggtactcgcggtacatgt
+23396/1
CCCFFDFFHHHHHJJJJJJJJJJJJJJJHHIJJJHIJJJJJJHEEFFFFD
@7560248/1
gtgagaagtgtgataatgtcataaagttgacaataatctataattacttt
+7560248/1
@@CFDDFFH3ADDHIJJIIJJJGIIJFE9?FBHDE>FHIIJIID>GCHEH
@4141094/1
gtgctgggcctcttgtatgcgaaggtgttgaggcgcttgtggtggtgcac
+4141094/1
CCCFFFFFDHHGHJJGGIJJJGGGI@FGHJJJJJJJIJJIIJFHJJJJJJ
@23861/1
cccatgtcacggtagcactgagtgacggcacctccgacactgaggtcacg
+23861/1
CCCFFFFFHFHHDGHIIJIJIIFHIIIFIIJIJJJGIJGIIIJJJIIIJG
@5506427/1
gtgctgttgtggaactgcttcacctgtggccggcggcacgcagacgcctt
+5506427/1
C@@FFFDD:ADDDHBGGGHIHGIHGIHIIIIGGIGIIGHFFCDDDDBDA?
@5506943/1
gtcttttgaagattcagatattgatagttttttcattccctgcagagctt
+5506943/1
?@@DDBD;1CF4ACEHIBI<EHFCFHHAHFHIICHGEB@1?3?FHGDH<B
@3446143/1
ggggtgggcccaccaggccgttacagatgaactcccgtcgatgaccagca
+3446143/1
CCCFFFF>HHHHHJJJJJIJJJIJIIJJIJIJIJGIJJJJIIDHIHHHGH
@5507760/1
gtgggttttaatgttattattacagcatacataataaaattagaggaagt
+5507760/1
==?D?=BDFFFFBEG>FIFGD@CEHGHGIICCHGGGGHGIBC>DEHGGFB
@717293/1
aagaagtaccagaaacgggacttagccacaatctggtctggagaga
+717293/1
CCCFFFDEHHHHHJJJJJJIJJJJJJJJJJJJJJJJHHJJJJJJJJ
@3447361/1
agagggaatctgattgtgctgttgtggaactgcttcacctgtggccggcg
+3447361/1
???DD?1BBDCFC?EH?FHIGHAHGEB<9CDDG>DG?FHFD:?;D?F@<A
@717630/1
gaccatcactcttatatgggcagcccgaacacggttaccgggaattttgt
+717630/1
@CCFFFFFHHHHHIJIJIHGGIJIJJJJIIJJJIHIBHIJJJIIJJJJJH
@718019/1
tagcactgagtgacggcacctccgacactgaggtcacggtactcgcggta
+718019/1
CCCFFFFFHHFHHJJJIJJJJJGIIIJJJJIJJGIIJJJCHIIIJJHG@D
@718112/1
caaattcttcttcttcagccggctttggtggttctttggctgtctctggt
+718112/1
CCCFFFFFHGHDHJJJJJJJJJJIIJJJDGG@DGHIGIFFIJJJJIIJIB
@718470/1
gtcagatgttttaatagtaagtacgagtacagtctagggtaaatatatag
+718470/1
CCCFFFFFHHHHHJJJJJJJJJJJJJJIJJJJJJJJJJJ?GHIJJJJJJI
@2078431/1
ggaagtaggtgctgggcctcttgtatgcgaaggtgttgaggcgcttgtgg
+2078431/1
BCCFFFFDFCFHHJJJEHIIIIJHIJJJJHIJJCGHIJJJJJJJJJJGGH
@2078699/1
cgcaagaagtaccagaaacgggacttagccacaatctggtctggagagaa
+2078699/1
CCCFFFFFHFHHHJJJJJJJJJJJJJJJJJJJJJJJJJJJJJJJJJIJJJ
@2079139/1
atcattaccaatcggtaaaggatctcttgtatacaaattatttctaccat
+2079139/1
CCCFFFFFHHHHHJJJJJJJJJJJJJJJJJJJJJJJJJJJJJJJJJJJJJ
@6199236/1
gccagatgccaaagttcttgatcttc
+6199236/1
CCCFFFFFHHHGHJGHIIJJJJJJJJ
@6199344/1
cgccttgatgacctccactttgatgatct
+6199344/1
CCCFFFFFHHGHHJJJJJJJJJJIJJJIJ
@2079728/1
caccagtggtcttcttgaacttcttcaattgacgcaagaagtaccagaaa
+2079728/1
CCCFFFFFHHHHHJJJJJJJJJJJJJJJJJJJJJJJJJJJJGIJJJJJJJ
@2079761/1
gtcacggtagcactgagtgacggcacctccgacactgaggtcacggtact
+2079761/1
CCCFFFFDHHHHHJJJJFHJJJJJJJJJJJJJJJJJJJJJHIJJJJHGHH
@2079853/1
aacgaaaccaatttagaatatacgaaacagcaggaccactgcagacaaat
+2079853/1
@@@DBFADFGFHGIBHAHIEHIII=FEGGIHGIIIIGIIECHEHGIGIGI
@719503/1
catacataataaaattagaggaagtaggtgctgggcctcttgtatgcgaa
+719503/1
C@CFFFFFGHHHGIIJIIHHIHFIJGIIEGIJIHIGIIGIJJHIJJIIGI
@2079977/1
ctcatcttgtatagaggaggcttgggctcgctctccgaagggagcttgcg
+2079977/1
CCCFFFFFGHGHHJJIIGGGGIG@FE@EHGIGIIJJIIIIJIDHHHHGGB
@2080008/1
gtaggtgctgggcctcttgtatgcgaaggtgttgaggcgcttgtggtggt
+2080008/1
CB@FFDDFHHHHBGIJJJJIJJJJJHHIJ?FGIJIJIJJJFJJHIICHI;
@719653/1
gtggtcttcttgaacttcttcaattgacgcaagaagtaccagaaacggga
+719653/1
?=?DDBDDHBFBFEHIIEHDEG?FAF@FAGF@GEEDCCD?@BGGHEB;:@
@6199783/1
cgacaccacagttccagtctcaggcacattgccattagtagactgatcag
+6199783/1
@C@FFFFFHFHHDGIJJJJJJJJIIJJEIJJJJJJJJJJGIGJJGIIGIG
@6199978/1
cttcacctgtggccggcggcacgcagacg
+6199978/1
C@@FFFFDAFH?FGEBGEGAFAAHHE66:
@2080428/1
ggccaaacgaatacctgtttatattagttggtgaatacggtctaaccgac
+2080428/1
CCCFFFFFHGGHGJJJIGIJJJIIHIIIIJJGHIJJIJJJHJJJGIIIJJ
@24562/1
tgtcacggtagcactgagtgacggcacctccgacactgaggtcacggtac
+24562/1
CCCFFFFFFHHHHJJJJJHIJJJJJJJJJJJJJJJJJJJJJIJIJJJJJH
@1398535/1
cgcagccagatgccaaagttcttgatcttcactgggctcttctctgggat
+1398535/1
CC@FFFFFHFHHHIJIIHHIIGIJJJJIIIJJFJIIJGIIIJIJGHIIGH
@720257/1
gtcttcttgaacttcttcaattgacgcaagaagtaccagaaacgggactt
+720257/1
@@CFFFFFHBHHHIJIJJIJJJJJIJJJIJJJJFGHIIJJJJJJJJJIJJ
@24738/1
gggtaagacacggatcgcatacaccgtgaatataagtggcaaaggtagta
+24738/1
BCCDFFFFHHHHGIGHIJJJJJIJJICGGEIIJGJGDFHJJJIJIFHIHG
@720495/1
gtgctgttgtggaactgcttcacctgtggccggcggcacgcagacgcctt
+720495/1
@@@DDDDDDCFHHJJJJGHEG9FHI9CACG;E?DEG6=H>>C<ABBBBB/
@2762650/1
gttgtggaactgcttcacctgtggccgg
+2762650/1
8??ADDD;CDDDAB<?EE<@E??98<8?
@720728/1
ggaagtaggtgctgggcctcttgtatgcgaaggtgttgaggcgcttgtgg
+720728/1
CC@FFDFFHHHHHJJJ;GHJJJJJJJJJJIIJJHGGIJIJJJJJJJJIJJ
@4821805/1
tgaattccttgatgactgcatagatagaaatcgaactcg
+4821805/1
CC@FFABFHHBHGGGGGGIGIJHCIIIFIJJD7CG?G4:
@4141822/1
gtacatgttgtgtacacctgagcgagactcataacgcagccagatgccaa
+4141822/1
@@@FFFFBDFFFAEGHIHGHIGGIJBAEFGAHEFGHHIIBDGHHGH<BFE
@25510/1
ctcatcttgtatagaggaggcttgggctcgctctccgaagggagcttgcg
+25510/1
CCCFFFFFHHHHHJJJJIJJJJJEFHGGGJJJJJIJGGIJIJHGGGIJJG
@4822114/1
gtgaatcatgccctcaatctgcaccagttcatatttgggcacagttcctc
+4822114/1
CCCFFFFFHHHHHJJJJJJJJJJJJJJJJJJJJJJJJJJJJJJJHIJJJI
@4141963/1
cccagacctagcccaaattcttcttcttcagccggctttggtggttcttt
+4141963/1
CCCFFFFFHHHGHJJIJJJJJJJJJJIJHIIJJGIJJIIGIDHG7BGHGI
@4142179/1
ccacaatctggtctggagagaagatcctcatcttgtatagaggaggcttg
+4142179/1
CCCFFFADAFHACCFIJJJJJIFICFHHHIHIHHHEFDGFIIJJJJJD?D
@4822507/1
cttggcatctatagatgtcggtggcgcacagggcacgcttgcgcatgaca
+4822507/1
CCCFFFFFHHHHHJJJJHIJJIIJJJJJJJJJJJJJJJJJJJJJJJJJHH
@7561326/1
tgtatgcgaaggtgttgaggcgcttgtggtggtgcacgcgcttgggc
+7561326/1
CCCFFFFFHHHHAFGHIIJIJJJJJIGIIHHIIIJJJIJJJHHFFFF
@26417/1
gcctcttgtatgcgaaggtgttgaggcgcttgtggtggtgcacgcgcttg
+26417/1
C@CFFFFFHHHHHJIIJJFHHIJJJJJJJIJJJJJHIJGHIJJJJJHFFD
@26597/1
ggcctcttgtatgcgaaggtgttgaggcgcttgtggtggtgcacgcgctt
+26597/1
@@@DDDFEHHHGHJJIIJIAEHHIIJJIJJIJEGIJBG?GEHGGGIBEFD
@7561707/1
gcaagaagtaccagaaacgggacttagccacaatctggtctggagagaag
+7561707/1
CCCFFFFFHGHHHJGHIJJJJJJJJIJJIJJIJIJJJJJJJJJHIDHHIJ
@4823375/1
gtcagaacctgatagaaacggttggcgttaggtatatacaagaacaaacc
+4823375/1
@@BDFFAFHHHFHIJIJIIJJ<FHI@HHHIDH?DDHIGJJJJJIJJJJJJ
@6876743/1
gtagcactgagtgacggcacctccgacactgaggtcacggtactcgcggt
+6876743/1
CBCFFFFFHHHHHJJJJJJJJJJJJJJJJJJIJJHIJJJJHIJJJJJHF?
@7562511/1
ccacaatatattcgtgaaaaccgcatccaactcggatcagccgtttctga
+7562511/1
CCCFFFFFHHHGHJIIFJJJJJIJJJJJJJJJJJJJJIJJJJJIJJJJJF
@4143936/1
cttgaacttcttcaattgacgcaagaagtaccagaaacgggacttagcca
+4143936/1
CCCFFFFFHHHHHJJJJIJJJJJJJJJJGHIJJJJJJJJJJJJIJIJJJJ
@4143943/1
gcacagggcacgcttgcgcatgacatctatacatgccattggcgttcaaa
+4143943/1
CCCFFFFFHHHHHJJJJJJJJIJJJJJJJJJJJJJJJJJJIIJJIJJIJJ
@5508336/1
gtcctttctaaggttctaaactatatctgtaccaaatttcaaccaaatcc
+5508336/1
CCCFFFFFHHHHHHHJJJJJJJJJJJJJJJJJJJJJJJJJJJJIIJJJ>G
@7562833/1
gacgcaagaagtaccagaaacgggacttagccacaatctggtctggagag
+7562833/1
@@@FFFFFHHGFHGIJJIJIJJIJIJJJIJJJJIJJJJJJJGHIJJDHEG
@2765633/1
tcacggtactcgcggtacatgttgtgtacacctgagcgagactcataacg
+2765633/1
8?@DDDD?FACDFEEG:FCFG??DGIDFFF<9?BBF3DFIFECFAFFCCA
@5508524/1
ccataatcattcctggaatccgtgtcgacggcgatgagagcccacgatgt
+5508524/1
CCCFFFFDBHFHFHGC@BBF@GIII@FGIIGGGIIIIICECDGIFHBDB;
@6877369/1
ctaaaattgaattaaatcccgtgaagtgaattggagacatttgtgttatc
+6877369/1
CCCFFFFFHHHHHJJJJJJJJJJJJJHIJJJJIJJJJJJJJJJIIJJJIH
@2765746/1
ctgggcctcttgtatgcgaaggtgttgaggcgcttgtggtggtgcacgcg
+2765746/1
CCCFFBDFHHHHHJJJJJIIIJFHHHJJJJJJJJJJIIJIIJHIJJJJHH
@7563202/1
cttgtatagaggaggcttgggctcgctctccgaagggagcttgcggccga
+7563202/1
BCCFDEFFHHHHHIJIJJFEHIJJJJIGHIJGFIJJIDFHHIGGIIGFDA
@5509071/1
ctttggtttgtcaggggtaatgctaacgtcatagcgataaattttaaggg
+5509071/1
@@@?AADDF=FFAC3CFEEGADGHHBCDCF?;FE<DFCG?FHGIEGD?=C
@6878333/1
gttcagtaagaagttgatatcttctggagtggtcattttgtctgtgatgg
+6878333/1
@@CFDDFDDBBFH<ACGBFHHIGIIICBEGDD<CAGDGGEFGBFDCGIIE
@7563580/1
ctccgctgtagtcggctcgctacgatagtcactgttaccaacaagtatcc
+7563580/1
CCCFFFFFHHHHHJJIJJJIJIJJHIJJIJEFHGGHIJIHIJIJGBHEHI
@2766641/1
gctgggcctcttgtatgcgaaggtgttgaggcgcttgtggtggtgcac
+2766641/1
@@@DBB8ABDFFFIE>AFGGEFB:??B8CCFEF@A@F=CF=FF5@.=.
@2081509/1
ctgtgaaaactgcccctcagatacaccgtcacggaatacaaatatcttct
+2081509/1
@CCDFFFFHHHHHJJJJIJJJJJJJJJJGIJJJJJJJJIIJIJJJIJJJJ
@2081883/1
ggctagctagttgcggcgcgtggagtcgcctgcctcgggtgttgtatcgc
+2081883/1
CCCFFFFFHHHHHJJJJJJJIJJIJFHIJJJIIIJHHHF6>=BBCDEFDD
@7564627/1
tgtcacggtagcactgagtgacggcacctgcgacactgaggtcacggtac
+7564627/1
@@CFFFFFCFFHFHIIIEEGEHHBEHIIIGIIIIIIIGGGI@FGHIGCEH
@7564700/1
agcatacataataaaattagaggaagtaggtgctgggcctcttgtatgcg
+7564700/1
CCCFFDFFHHHHHJIJIJJIJGIJJJHHIJIJHGGGIJGIJIJJHIIIII
@6201188/1
gtggaactgcttcacctgtggccggcggcacgcagacgccttgatgacct
+6201188/1
@@?A?B3BD>F<DEEF<3IFGFFFB?8@FFAEBEEBD?C3;?B>5>;AB>
@6201731/1
ctacatttccgtccatcattttgtcaacgaactcttctgaagtatttgtt
+6201731/1
CCCFFFFFHHHHGJJJJGIJJJJHJJJJJHIIJIJIJJJGIJHIIJIJIJ
@6201824/1
ggcgttgatgtcgcaagatagtgagacattcactttttagtcataatctt
+6201824/1
C@@FFFFFBDHHHHGGGGHFGHGCD>BGGHHIAGHJJJGIIGJJIIJ>GI
@6202104/1
atgaagaagaggagcaaatggaaaaaaaaattggtgaaaagaatcacaag
+6202104/1
@@CFFFEFHHHHHJJIJIJJJJJJJJIJJJIIJJFHJJJJIJJIJJJJJH
@2083620/1
gataaattcactctagcacgtagttctcagcttccctgcaaagttaacca
+2083620/1
@@@DDDDD?DHDDHGIIGF>CGHACDBDHEFFHG@FEDB?D9BDFDEHBD
@7565785/1
tacataataaaattagaggaagtaggtgctgggcctcttgtatgcgaagg
+7565785/1
CCCFFFFFHHHGHJJJJJJIJJJJJJJJHGHIJGHIJJJJHIJJJIJJJJ
@7565987/1
caggataaaaagtaacctattttatgtccaggataataagttaattatac
+7565987/1
CCCFFFFFHHHHHIJJJJIIGIJJJIHIJJJIJIIJJJJIFGIJJJJJJI
@2084593/1
gggtaatctagctacccacgtaaatgtaaacctggcaagcatccaagata
+2084593/1
BB@DBDDDHHHHHJJJJJJJIJJJJJJJJJJJJJJJJJJJJJJJJJJJJJ
@2084645/1
ggcgcttgtggtggtgcacgcgcttgggcagagggaatctgattgtgctg
+2084645/1
CCCFFFFFFHGHFJFHIJJJIJJJJJJJJIJGIJJGGGJJJIIJJJJJJH
@6203576/1
gtggtgcacgcgcttgggcagagggaatctgattgtgctgttgtggaact
+6203576/1
@?@D?DDDHHHHGIGE@GFFHCEHB?DDHGEFCFD?BGACBFHFGHHGII
@7566432/1
gtagtaagtcagctgttccacttcatcatcagggatcttgccgtcattgc
+7566432/1
BB@DFFFFHHHHHJJIIJJJJJJJJJJJJJJJJJJJJJJIJIJGIJJJJJ
@2084857/1
gtaatttttaatgttttccaaatcgacgactcctgtggctttcagtgaaa
+2084857/1
CCCFFFFFHHHHHHIJJJJJJJJJJJJJJJJJJJJJJJJJJJIIJIJJJJ
@6203889/1
ccatgtcacggtagcactgagtgacggcacctccgacactgaggtcacgg
+6203889/1
@@CDFFFFDHHCBFGIJIIDHGGIIJEIJIJJJJJGIJGIIJJJIIIIII
@2085127/1
gcttcacctgtggccggcggcacgcagacgccttgatgacctccactttg
+2085127/1
@C@FDFFFHFHDBGIJGIEIJJIGIJGIEFBDBAECCAACCDCBCCCCAC
@6204087/1
attagaggaagtaggtgctgggcctcttgtatgcgaaggtgttgaggcgc
+6204087/1
@@@DDDDDDHHBFGGAAFEIGG3FEFEHEFGGIII=FGHBFFHGIIIIII
@2085301/1
gtgctgggcctcttgtatgcgaaggtgttgaggcgcttgtggtggtgcac
+2085301/1
@@@FFFAD;DFFHIJJGGCFFCEDH9CEGIFGIHHIIIIFGHHIJGI>EH
@6204285/1
gttcgtgaatcatgccctcaatctgcaccagttcatatttgggcacagtt
+6204285/1
CCCFFBDDDFHDFHEGGIIHIIIIGICEHGHFFGIIHIGIIIIIEBEHHI
@7567012/1
gttgtggaactgcttcacctgtggccggcggcacgcagacgccttgatga
+7567012/1
?=?D==:D?FDHHEI@FFDGICGHAEFFAGGIBHHFDD>CC@>?:C@AAC
@6205365/1
ggtggtgcacgcgcttgggcagagggaatctgattgtgctgttgtggaac
+6205365/1
@@@FFDDDFFHDHGIIIGGIGJEIJJIJIIJIGGIJJGFHHGHGIJIGGI
@721793/1
gggcagagggaatctgattgtgctgttgtggaactgcttcacctgtggcc
+721793/1
CCCFFFDFHHGGHJJJJJJJHIJJJJJJIJJJJJJJJJJJJJJJIJJJJJ
@6206229/1
gcggccagaatctagacatgcacagctcttgcagccatccaacaggattg
+6206229/1
CCCFFFFFHHHHHJJIJJJJJJJJJJJJJJJJJIJJJJJJJJIJJIJJJJ
@722062/1
gtcctttctaaggttctaaactatatctgtaccaaatttcaaccaaatcc
+722062/1
CCCFFFFFHHHHHGHJJIJJJJJJJJJJJJJJJJJIJJJJJJJJJJJJJI
@28709/1
gggtgggcccaccaggccgttacagatgaactcccgtcgatgaccagcag
+28709/1
BCCDFFDFHGHGHJIJBHIHGIJIJJIJIJJIJJIJGIJIJIIIJJIJGH
@3449865/1
ggaagcatgttttcacttgttcgtcgtcgaaatcaacttcagtgtatcgg
+3449865/1
@@@DFFDFGADHFB>FFGGHGFGHBHGGG<B;D>BAF<FHAGBDBF?F1@
@29046/1
agacaaacagacaaacagacaaaaaaaaagttaattacatttttgggttc
+29046/1
@@@DDFADHD?DHIGEBFGEGIGHIGIG<F/9BFE>FHGD@CFAH<AA?A
@722654/1
cgttgagtttgatgacagcgtagttaacttcaatggaagtggcgacctct
+722654/1
CCCFFFFDHHHHHJJJJJJJHJIIJJJJJJJJJJJJJJJHIJJJJJJJJJ
@2766764/1
ctccaaagcattctgggctgcagatgactgtgcatccttgctagtaagtc
+2766764/1
CCCFFFFFHHHHHJJJJJJJJJJJJJJJJJJJJJJJJJJJJJJJJIJJJJ
@3450751/1
ctcttcctcgggttggaatgattctggtgggttgtcctgcagagcttg
+3450751/1
CCCFFFADHHHHCGHIIIIIIIIIIIIEHIIGHIIIIIIIIIIIIIII
@4145749/1
cccgacagacgttgtcctgtctacacgtctttaatttgaaaatttgtcgg
+4145749/1
CCCFFFFFHHHHHJJJJJJJJJJJJJJIIIJJJJJJJJJJJJJJJJJJII
@4145776/1
catcttctttggtttgtcaggcgtaatgctaacgtcatagcgataaattt
+4145776/1
@?=4:D>DF?FFFHEEGHGIE?ECF?FGGI<??CFHAGIEHI:FABFHCH
@723309/1
gcatcccacaatatattcgtgaaaaccgcatccaactcggatcagccgtt
+723309/1
CCCFFFFFHHHHHIIJJJJJJJJJJJJGIJJJIJJJJIIJGGIIJJJJJJ
@723317/1
gggccctgtgcctggctcccatgtcacggtagcactgagtgacggcacct
+723317/1
CCCFFFFFHHHHHIJJJJJJJJJJJJJJJIJJJJJJJJJHJJJJJJJJJJ
@5511511/1
ggagagaagatcctcatcttgtatagaggaggcttgggctcgctctccga
+5511511/1
CCCFFFFFHHHGHJJJJJJJJJJJJJJJJIJIJJJGFHIIIJJJIJIIJG
@4146028/1
cgatgttttacaagggcaggttgaactcacaccattcaatttaaaagaaa
+4146028/1
B@BFDDEFHHHDHJIIIJJIEHIJHHHHIIIJJJIEHIIFIIGGIIJJJJ
@4824020/1
atacataataaaattagaggaagtaggtgctgggcctcttgtatgcgaag
+4824020/1
CCCFFFFFHHHHHJJJJJJJJJJHJJJHIJJJJJ@GHJJJJJJJJJJHIJ
@5511775/1
ctcatcttgtatagaggaggcttgggctcgctctccgaagggagcttgcg
+5511775/1
?@?BDBDDHAFFDHFGBDGGGII@DHICGEE=D?DHA6@DGGCBF>@EG8
@2767921/1
cgtagttctcagcttccctgcaaagttaaccatcttgtattcaaaagaaa
+2767921/1
CCCFFFFFHHHHHJJJJJJJJJJIJHIJJJJIJJJJJIJJJJJJJJJJJJ
@4146369/1
aggtgctgggcctcttgtatgcgaaggtgttgaggcgcttgtggtggtgc
+4146369/1
@BCDFFFFHHHHHJJJJJJJJJJGHHJCGIIJJJJIJJJJJJJJIJJJIG
@4146405/1
cggcttcttgttgtcgcccgccggcggg
+4146405/1
CCCFFFFFHHHHHJJJJJIJJJJJJJJF
@4146519/1
gccagttataaagcatagcccgaagtgctattggcacacaggcataatgc
+4146519/1
CCCFFFFFGHHFFEHJJJIJJJJJIFHGHIJJGGJJJIJJIIIIIJJJJJ
@4824433/1
gcagccagatgccaaagttcttgatcttcactgggctcttctctgggatt
+4824433/1
CCCFFFFFHHHHHJJJJHIJJJJJJJJJJJJJJJJJJJJJJJJJJJJIJJ
@2768191/1
gccgtataccacagttggttaaactgttcctcgcatgatccgggttggtt
+2768191/1
@CCFDDDEHHHHHJEHIJGIHIJJJJHHIIIJJJJJJJJIJJJJ@GHIHI
@4824613/1
ctatactttgcattaaaataatgcccattttcacaggcaagggatcctaa
+4824613/1
CCCFFFFFHHHHHJJJJJJJJJJJJJJJJJJJJJJJJJJJJJJJJJJJJJ
@724278/1
gttggttatcaagtggcttggtaggatccaagttgaaatctttgatcatg
+724278/1
@?@DDBDDFHFHFCEGHIG>G<FDH<H>DGG@GIEEAHDDGIIDCDGFD9
@2768723/1
ccgattattattatacttatacatcaaataattgtcaacgatttatttcg
+2768723/1
CCCFFFFFHGHHHJJJJJJJJJJIIIJJJJJJJJJJJJJJJJJJJJJJJI
@724394/1
ctcgccatcaggacctgcaccatgcaccgccatgccatgtaccacgcctg
+724394/1
CCCFFFFFHHHHHIGJJJJJJJJIJJIJIJJJJJJJJJJJJJIIIJJJJJ
@4147185/1
cgttgatgtcgcaagatagtgagacattcactttttagtcataatcttca
+4147185/1
CC@FFFFFHHHHHJJJJIJHIIJJIIIJJJJJJJJJJJJJJJJJJJJJJJ
@2769003/1
cgaagcggacgtcacggtaagcattcatcagaatgctatgcaacatcttc
+2769003/1
@@CFFDDFFDFHFGIJJHHICGGGGGGGGHHHHJIIJGIGGGIHIJIIGE
@4147461/1
gtcgcacgtcatattccaaggtagttactaatggagtcgaaacaaactcg
+4147461/1
@@BDDFFFDHFHHJFIJJFJJFHIJIJIIIGGGHHIDGIIIIJGJJJIEI
@1401752/1
gtcgtagcgaactactagcagacactgtggtatgtctattccttcttcta
+1401752/1
@C@DFDDDHHHHHIJIIIDHJCEHJJJGHEHEHIJIIEGIIJJIJJJJIJ
@4147721/1
tccagatccactcttgctccatggtccaggagcagcagcgtgcgcaggtt
+4147721/1
CC@FFDFFFHFHFIIJJIIJJIIDEHGEIJCGIJIJJJJJGBHIGGBB@G
@725098/1
gggcatagtaggtaggcgtagggtaagacacggatcgcatacaccgtgaa
+725098/1
CCCFFFFFFHHHFHIJJIHHGIJFHIJIJJJJJIGIJIJJJJJJJJJJIH
@6879160/1
ctgggctgcagatgactgtgcatccttgctagtaagtcctgagccatagc
+6879160/1
?@@?BADDBADHHGIIIGDHGHGIIICGGHEDFGGGGHGHGHIGCHIGG?
@4147970/1
cgatgttttacaagggcaggttgaactcacaccattcaatttaaaagaaa
+4147970/1
@@@DBD?ADHHHDGII=FFEAFFHBCF<EFHDHIGHGCGIIEGGIHIAEG
@2769761/1
caaacatgccagttataaagcatagcccgaagtgctattggcacacaggc
+2769761/1
CCCFFFFFHHHHHJJJJJJJJJJJJJJJJJIJHIJJJJJIJJJJJJJJJI
@31877/1
gcctcttgtatgcgaaggtgttgaggcgcttgtggtggtgcacgcgcttg
+31877/1
@@@FFFFFHHGHHIHIHIFGFHIEHJGHIJIFIJIIJJGGHHJJIJGFFD
@6879435/1
ctggatggagtgagcacgggctctgtgcctggctcccatgtcacggtagc
+6879435/1
@@@FDFFFHHHFHJIJJJJJJJJJJJJIJJIIJJIIGIGIHHHIJJBFGG
@7567551/1
atacataataaaattagaggaagtaggtgctgggcctcttgtatgcgaag
+7567551/1
@CCFFFFFFHGHHJJJGBGGHHICHHHBF>HHICGGHJJJIGDHGCHI>B
@725657/1
ctcatcttgtatagaggaggcttgggctcgctctccgaagggagcttgcg
+725657/1
CCCDFFFFHHHGHIIIJIIJJJGHHIIIJJIIGIGIJGIEGGGFGHGGGG
@725868/1
gtagcactgagtgacggcacctccgacactgaggtcacggtactcgcggt
+725868/1
CCCFFFFFHHFFHIJJJJGJJIJJJJJJJJJIJJHIJIIJFHGIJJIGF@
@6880132/1
ccaaagcctgtacgatttttattagttaaagtgtttattttgaccggact
+6880132/1
CCCFFFFFHHHHHJHJJJJJJJJJJJIJJJJGHHIIJJJJJJJJJJIJJJ
@1402994/1
ggcagagggaatctgattgtgctgttgtggaactgcttcacctgtggccg
+1402994/1
@CC?DFFFFGFHHHG<EACHHEHEFHGCBGGCIIGCGBGH9DGGG?9BGF
@1403009/1
gcctcttgtatgcgaaggtgttgaggcgcttgtggtggtgcacgcgcttg
+1403009/1
@@@DFFFFDHHFHBBHHG:AHHHGGIFHIIGEGHIEHEGGGIGHGIHFFD
@725946/1
gcttcacctgtggccggcggcacgcagacgccttgatgacctccactttg
+725946/1
??@D1ADDDACFDBFFBBFID<6@FFF6C<A<?>AB@AA6>>A?BBBBB9
@4148777/1
ctccaatcctttactcgaatagtcttttctaacttgaacagtgcgatgtt
+4148777/1
CCCFDAFFFFFHFIIJJJJGIHHIIIGIIJJJJJJJHJGHIEHIJJIIDF
@6880362/1
gttaccgggaattttgtttggtatctgataccgacacatggtaggttcca
+6880362/1
CBCFFFFFGGHGHIJJHJJIJFHIJJJIJJIIJJJJJJIIHGHIIIJIGI
@726126/1
ctggagagaagatcctcatcttgtatagaggaggcttgggctcgctctcc
+726126/1
@@CFDFFFHHHGHGIJJJJJJJJHGIIJGIJHIJJJJEFHIJGIGCGCII
@5512733/1
ctccgattgagtttgtgatggtgcctctgtaggagtttcgggctcgggtt
+5512733/1
CCCFFFFFHFHHHJJFHIJJJHHJJJJJJIJJJHHFHJJJJJJIJJJJFH
@6880514/1
cccacatcaggatgtggattttaatgttattattacagcatacataataa
+6880514/1
@@<DD?DDDADDFHIGGIIEEHGCH?FHIIFIIHAHDFEFHBCHGACDHI
@726335/1
cggcagttttcgaatatgtgtgatgttattaggaaatccaatatcgcatc
+726335/1
CCCFFFEFHHHHHJJJJJIJHHIJJIJJJJJIJJJJJJJJJJJJJJJJJJ
@5513090/1
cagtggtcttcttgaacttcttcaattgacgcaagaagtaccagaaacgg
+5513090/1
@@@DDFFDHHHHHJJIJJIJJJJJJJJJJIJJJGIIJH?DFDHGIJJIJI
@5513199/1
ccacgcctgggatgccacccggcaccactcccgggtgaggatgcactaca
+5513199/1
CC@FFFFFGHGFHGIIJJJJIIJJIJIJIJJJJIG;AFHDHGIJGIGHHH
@7568845/1
ggattttaatgttattattacagcatacataataaaattagaggaagtag
+7568845/1
CCCFFFFFHHHHHJJJJJJJJJJJJJJJJJJJJJJJJJJJJJJJJJJHIJ
@7569018/1
gcgcttgtggtggtgcacgcgcttgggcagagggaatctgattgtgctgt
+7569018/1
CCCFFFFFHHHHHIJJJJJJJJJJJJJJJJIJJJIJJJJJJJJIJJJJJI
@6206688/1
ggcagagggaatctgattgtgctgttgtggaactgcttcacctgtggccg
+6206688/1
@C@DF<DDHDDFFHJIIJHHHIIIHGIJIJGHIIGEHIIJIGHGHIJIJG
@2085700/1
cggctttttccagatccactcttgctccatggtccaggagcagcagcgtg
+2085700/1
?@?ADDBDHB?AD9:?A@CFGGGC?EAGGHICC>BAD?BFEHI<CFGIFD
@7569470/1
ctgcttcacctgtggccggcggcacgcagacgccttgatgacctccactt
+7569470/1
CCCFFDFFHHHHHJJJJJJJIJJIJJJJJHHHFFEDEEEEEDDDDDDDDD
@727450/1
gttgaggcgcttgtggtggtgcacgcgcttgggcagagggaatctgattg
+727450/1
CCCFFFFFHFHHGFHGJJJEGGIIDIIGIHIIIGIIIIIJFEHHFFEBDB
@2086142/1
cccacatcttcgtcgcgccaatttaggaagcatgttttcacttgttcgtc
+2086142/1
CCCFFFFFHHHHHJJJJJJGJJJJJIJGIJJJJJJJJJJJJJJJIJJJHI
@2086217/1
ggtgctgggcctcttgtatgcgaaggtgttgaggcgcttgtggtggtgca
+2086217/1
CC@FFFFFH=FHHJJJIIGIJJHGHIEGGHIIIJHJJJJJHIJHIIGIJG
@2086310/1
ggcgcttgtggtggtgcacgcgcttgggcagagggaatctgattgtgctg
+2086310/1
@@@DFFFFFFHDFHHGEHIIIJIJGGGIIJIGHIIJGHGGGJIIGGIJIE
@728048/1
ctcgtgcactatctcttgtctgtgttgttgcacgcgcacggtggcggcgt
+728048/1
@C@FDDFDFHFHGGIGICEIHICHHGGHGHHIIGIIIIJIGCGGGIFEDD
@6207107/1
atacataataaaattagaggaagtaggtgctgggcctcttgtatgcga
+6207107/1
@@?B:BDDHBFFFEEBFIGIGIIH>HB2<A9A9C:BG;DBCB?DG@0B
@728430/1
gtcttacttcacgtggtagcgttatcactgtctttacttttaattttcac
+728430/1
<?@FDFDDHHHHGEGGAEHGGEHHIGGIJG@GHGIIGIIIGGEGIIGJJJ
@2087481/1
ctcttatatgggcagcccgaacacggttaccgggaattttgtttggtatc
+2087481/1
@CCFFFFFHHHGHIJIIJIIEHEHHIGIGJJJIJJGIIJJJFHIJJGHHH
@7571153/1
gtcttcttgaacttcttcaattgacgcaagaagtaccagaaacgggactt
+7571153/1
@@@DDDDDH>FFHIGDGGCEFIADHHIHGIGGGDHGG@GEHGIIIIGGEG
@6208007/1
aggtgctgggcctcttgtatgcgaaggtgttgaggcgcttgtggtggtgc
+6208007/1
@@CDFFFFHG3CFIJJJIJJJJJIIII@FHHGGGIIJJJJJIIGHEIIIH
@6208072/1
gaagtggtgataaagataagtataggctcaaaacctaacgacatcaatca
+6208072/1
BB@FADFBFHHHHJJJIJJJJIJJJIJJHJJJJJJHIJJIJJJHJJJHJJ
@6208204/1
gtggattttaatgttattattacagcatacataataaaattagaggaagt
+6208204/1
@@<D<ADDHDAFFIGFDGHICHBICGIGEHIEHCHI<EACHIHD9D?FH:
@729176/1
cacggtagcactgagtgacggcacctccgacactgaggtcacggtactcg
+729176/1
C@CFFBDDFGGHFIIHIBHCHIIIGIIBH@HHIIIBHHHGGIHG;EHEIB
@2088062/1
ttatgatagtcatcgcggcctctagccgacacgattatgaagacgaagcg
+2088062/1
?@<?=?4==2=CFFD=GBHGGBHCH<FGGA@6?;CFGHGGIIGHGABEB<
@729591/1
gtaatgttatatattttgtcttttctgacattggtctctataatcttacc
+729591/1
CCCFFFEFHHHHHJJJJJIJJJJJJJJJJJJJJJIJJJJJJJJJJJJJJI
@5513975/1
gtagcactgagtgacggcacctccgacactgaggtcacggtactcgcggt
+5513975/1
CCCFFFFFHHGHHJJJIJJJJJJGIIJJJJJGIFFGGIJJCFHHIIIF?D
@7571960/1
cttgggcagagggaatctgattgtgctgttgtggaactgcttcacctgtg
+7571960/1
CCCFFFFFHHHHHJJJJJJJJJJJJJJJJJJIJJJJJJJJIJJJJJJJIJ
@2088737/1
gaggaagtaggtgctgggcctcttgtatgcgaaggtgttgaggcgcttgt
+2088737/1
@C@FFFFDHHHHGIJJJJIJJJJJJHIJJJJHGGIGHIHJIJJGIJJJJH
@5514363/1
ggtcacggtactcgcggtacatgttgtgtacacctgagcgagactcataa
+5514363/1
B@@DFFFFFHHHHJJJIGHHJJIHIIJJGIIHHIIJGGIIHHAFGHEGGI
@3451149/1
caaatttttggttttaaccacatagt
+3451149/1
@@@FFFFBAAAHD3EF>GCB@C<>?F
@3451293/1
ctgttgtggaactgcttcacctgtggccggcggcacgcagacgccttgat
+3451293/1
@CCFFFDDHHHHHJJJJJJJJEFIGJJJJJJJJIIHHFFFDEDDDDDDDD
@7573065/1
tggtgccttgggaagcctttgtgcgccacatcaatgttgataaaggcttt
+7573065/1
BC@DDFFFHHHHFIJJJJEIJHIIJJJJJFIJIIIJGIJGIJJJJJJJJJ
@730854/1
gcgcttgtggtggtgcacgcgcttgggcagagggaatctgattgtgctgt
+730854/1
C@CFFFFEHHHHH@GIIJJJJIJJJJJIIIGIJJGIGGHHIJJJJJIJJI
@1404320/1
caagcttctcgcacagcagtgagttcgtgttgcaagacatgtaggaactg
+1404320/1
@C@BDFFFHHHHHJJJJJJEHIJIIJJHIIJJJJJIJJJJJIIJJIJJJI
@1404777/1
cgcaaatcaaataatcctctatcaagtgctcgttttgttagacttcagtg
+1404777/1
@@@DFFDFHBDDFEIEAGIGGGGIIEHIFBHGFHDHIGIIIEHIIJEH?B
@3452303/1
gtgaggatgcactacatttccgtccatcattttgtcaacgaactcttctg
+3452303/1
?@@FFDFFFFFDHIIGHGHIEHHEAFHIGGIIGIIIGEGGHIIIIIIIIE
@3452410/1
ctaaggttctaaactatatctgtaccaaatttcaaccaaatccgtcaaat
+3452410/1
=;;DDD2AF?CB>BGAF@HCEEIGBE>GDBACHGHEEF?C:C3?:DFHIG
@1405198/1
cggatctatagaggctgtcactgcagcaatgctgggaacattcgactgat
+1405198/1
@@CFFFFFHHGAHHIJJIIJJJJEGIIJIJIJJJJJGGIJHIGIJJJJJJ
@2771006/1
gtgctgggcctcttgtatgcgaaggtgttgaggcgcttgtggtggtgcac
+2771006/1
CCCFFFFFDHHHHIJIJJJJJJJJJCHGHIJJJJJJIJJHJJGJJGHJJJ
@3452828/1
gtggcgttgatgtcgcaagatagtgagacattcactttttagtcataatc
+3452828/1
@@@DDD@DHDHHDGIBGEHIEHGCFCD1C1??FC0?B<DAACDFHIGB>F
@732225/1
gggaatctgattgtgctgttgtggaactgcttcacctgtggccggcggca
+732225/1
@@@BDDBDC?FHDDGHGD3AFAFFGGHIIIHGG@GIGICDHFGIDGIHEA
@4149608/1
ctgggcctcttgtatgcgaaggtgttgaggcgcttgtggtggtgcacgcg
+4149608/1
BCCFFDFFHHHHHJJJJJJJJJEGIJJJJJJJJJJJIJJIJJHHIIIJHH
@34067/1
gagtagagccttagctgcggaatgcttagcttccttcttagagcgtcccg
+34067/1
@<@ABDDDHHHBH>DFGHEBEGIGGCGGCHGIIIIGIGCGEFGGGIHEGG
@4825988/1
atacataataaaattagaggaagtaggtgctgggcctcttgtatgcgaag
+4825988/1
@CCFDFDDHHHHGJJIJGIJFGIGHJJIJJFHIJ=GHIJJJHGIJJJHIJ
@34385/1
gtagcactgagtgacggcacctccgacactgaggtcacggtactcgcggt
+34385/1
@@CFFFFFHGHDDHHDGEFFH@GHIGIIIEGHGHDFHGIB;=FHIIIHF9
@733132/1
ctcatcttgtatagaggaggcttgggctcgctctccgaagggagcttgcg
+733132/1
CCCFFFFFHHHHGJJJJHIJJJJGIJJJJJJJJIJJIIJJJJHIIIJIII
@34739/1
cacatcttcgtcgcgccaatttaggaagcatgttttcacttgttcgtcgt
+34739/1
CCCFFFFFHHHHGJJJJIIIIJIIJIIGGIJJHGIJJJIJJIJJIIHII@
@6208736/1
gccagttataaagcatagcccgaagtgctattggcacacaggcataatgc
+6208736/1
@CCFFFFFHHHHHJJJJJJJJJJJJJJJJJJJIJJJJJJIJJJJJJJJJJ
@2773071/1
ctcatcttgtatagaggaggcttgggctcgctctccgaagggagcttgcg
+2773071/1
CCCFFFFFHHFHGJJJJJIJIJJEFHIJGIEHHGIJJEHIIIGGHIIJJG
@6208906/1
gctgggcctcttgtatgcgaaggtgttgaggcgcttgtggtggtgcacgc
+6208906/1
<@@DDF?DFFHFHHHIIIIIEHG?CCFGHIIIIGGGHBFHHII8@CEEGB
@4826811/1
ggtacatgttgtgtacacctgagcgagactcataacgcagccagatgcca
+4826811/1
?@;BDDDAFHBHFIBGGBFFE@@CD>BEFGGHHHGI<@FH>HGGCCF<CH
@35137/1
ggaagggttttttaaactcatgttttcatggtaccaagttatgaattttt
+35137/1
CCCFFFFDHHHHHJJIJJJJJJIJJJJIJJJIIJJJIHHIJJJJJJJJJJ
@4151029/1
ggcctcttgtatgcgaaggtgttgaggcgcttgtggtggtgcacgcgctt
+4151029/1
@B@FFFFFHFHHHJJIIIJAFHHIGJIJJIGHIGHIFGIAFHIJJJHHFD
@2773464/1
ctcattagcatcgttgggcgcattgttaggtgcgtgctcgtccaactc
+2773464/1
@@@DDD?>DFHHFA@FBB>C1FHGG9CG9D:BFGFGHHGI;CGA4CCD
@733914/1
gtgcacgcgcttgggcagagggaatctgattgtgctgttgtggaactgct
+733914/1
@CCFFFFFHGHHGGIJIIFIIJEDHIIIIIGGGHIJJGEGHGGGGHICHG
@35445/1
ggccaaacgaatacctgtttatattagttggtgaatacggtctaaccgac
+35445/1
CCCFFFFFHHHHHJJJJHIJIIHJJGGIJJJFHIJJIJJJEHHIJIJJJJ
@6209409/1
gtcgatgtcgaacccaaaaatgtaattaacttttttttttgtctgtttgt
+6209409/1
CCCFFFFFHHHHHJJJJJJJJJHJJJJJJJIJJJJJJJJJGEEEEHHHD@
@734118/1
gtgctgggcctcttgtatgcgaaggtgttgaggcgcttgtggtggtgcac
+734118/1
CCCFFFFF;FHHHJJIJJJJJGGGI@HGHJHIJHIIJJJIJJIJJEHGII
@4151400/1
gttcgacatcgacataacaataacccctgctattttttttatttttattt
+4151400/1
<@@DADD1@C?B@F@EFH@FHHHGG8:EHEH9GHGDGDH>=C4@HB?GDE
@6209914/1
cctatgtcctttctaaggttcaaaaccatatctgtaccaaatttcaacca
+6209914/1
CCCFFFFFHHHHHJJJJJIIJGJJJJJJJJJJJJJIJJJJJJJJJJJIJI
@4828327/1
gtagttctcagcttccctgcaaagttaaccatcttgtattcaaaagaaaa
+4828327/1
@@@FDDDDHDFDFIE@EDBHHGHGIIIGGEHHIICFFHGGGCEGGCCHII
@5516143/1
gtaaaacttctcggaaatctccaatccaaaccgtttgaaatctcggtttt
+5516143/1
@@@DDDDDHHADAA:?F:C?EEHHIIDGGGIII;CB?BBBDGBFHIIBEH
@5516495/1
actgcttcacctgtggccggcggcacgcagacgccttgatgacctccact
+5516495/1
CCCFFFFFHHHHHJJJJJJJJJJJJJJJJJHHHFFEDEEEDDDDDDDDDC
@4828983/1
cacacaatggtgaactggcgttcatgcggcaaacgcctattaacattatc
+4828983/1
CCCFFFFFHHDHHIHJJJJJJIJJIJJJJJJJJJJJJJJJIJJIJJJJJI
@5516772/1
cacaagtaagatactgcaaacatgccagttataaagcatagcccgaagtg
+5516772/1
CCCFFFDEHHHHHJJJJJJJJJJJJJJJHIJJJJJIJJJIIIJJJIIJFI
@5516917/1
aacttcttcaattgacgcaagaagtaccagaaacgggacttagccacaat
+5516917/1
@@@FFFFDHHDFDGDFHIJEHC@GACDFGIJGEHB?HEG?D@4DFHHIEI
@4829474/1
ctgttgtggaactgcttcacctgtggccggcggcacgcagacgccttgat
+4829474/1
BBCBDFDFGHHHHJIJJJIJJIJJJIIGJJIJJJJHHFFFDEDDDDDDDD
@6883976/1
agtggtcttcttgaacttcttcaattgacgcaagaagtaccagaaacggg
+6883976/1
@BBFFFFFHHHHHJJJJJJJJJJJJJJIJJJJJJJJJGHIJJJJJJJJJJ
@5517544/1
cgatgtcgaacccaaaaatgtaattaactttttttttgtctgtttgtctg
+5517544/1
@@@DDDDDFAF?D??:C3FBFHHHHG?CFGGI@GAEHH.==C=@EG=C=C
@6884837/1
gaagagagagccgcggatctgatgagccttttcatagagtagccggacgg
+6884837/1
C@CFFFFFGHHHHJJJJJJJJJJJJJIJJJJJJJJJJJJHIJJJJJHHDD
@4830326/1
cactcaatcactttgacagcacctaatacaccgccgcttaaaagataggt
+4830326/1
@C@FFFFFHHHHHIFIIJHDFHGIGIJJJHGIGIJJJJJJJJIJIHIII@
@6885133/1
tggcgatcatgtcgatggcttggtttattcccatcagtttggagttcacc
+6885133/1
CCCFFFFFHHHHHJJJJJJJJJJGIIIJJJJJJJJJJJJJIJHHGHIJJJ
@4830556/1
ggattttaatgttattattacagcatacataa
+4830556/1
@C@FDFFFGHDDFGIJJGIIIIIEEGHJEH9F
@5518562/1
gtccgagggtcaattcaatatactacaagattgtttgtggacctattgct
+5518562/1
CCCFFFFFGFHHFIJJJJJIJJJJJJJJJJJJJJJJJIJJJJJJJJJJJJ
@6885359/1
ctccggtactaacgatcaaatcgatcatgggtccataatcattcctggaa
+6885359/1
@@@FFFDDHHHGHIIGIFGHHBGIAGADEIIDEHIHGICFGGIIGIIIII
@5518711/1
gaatctgattgtgctgttgtggaactgcttcacctgtggccggcggcacg
+5518711/1
@@@FDFFAHHGHHIJJHIJHIGIGGHIIGGGEHIJIGGHIIIIGIJEFCD
@5518956/1
gtagcactgagtgacggcacctccgacactgaggtcacggtactcgcggt
+5518956/1
@CCDDDADBHFHDHEGGBA?FHGFGDGIHIE??;BDDDBA;CBHHHIGFB
@5519296/1
ggggaagtaaatgcatctgtccttatttccgacccacaaacaattaagcc
+5519296/1
CCCFFFFFHHGGGEGIIJJJIJIIIJJIIJJJIIGGIIGIIIIIJJIJCH
@3454384/1
gtgctgggcctcttgtatgcgaaggtgttgaggcgcttgtggtggtgcac
+3454384/1
@?@FFFFFHHHHHIEGHIIIIHIGI?CHHIGGFHEHHJJJJGGIGHIJIG
@735158/1
gtgacggcacctccgacactgaggtcacggtactcgcggtacatgttgtg
+735158/1
CCCFFFFFHHHHHJJJJJJJJJJJHIJJJJIJJJJJJJJIHHHHHFFFFF
@7573617/1
tgtacattgaaaataaaaataaaaaaaatagcagggg
+7573617/1
@??DDDDD:CF>><E?@DGF<EC:F:EGE?DBB<?@<
@6210942/1
agaagtaccagaaacgggacttagccacaatctggtctggagaga
+6210942/1
@BCFFEFFHHHHHJJJJJIJJJJJJJJJJJJJJJJIJJJJJJJJJ
@7574392/1
gagacgatttcaccagtggtcttcttgaacttcttcaattgacgcaagaa
+7574392/1
CCCFFFDFHHHHFIIJGEHJIIIJIIJIIHJJGIJGGEHIIIJGIJIIIJ
@2776184/1
cacggtagcactgagtgacggcacctccgacactgaggtcacggtactcg
+2776184/1
CCCFFDFFHHHHHJJGHJJJIJJJJJJJJJJJJJJJJJHIJJJJHIIJJH
@3455777/1
ggaatctgattgtgctgttgtggaactgcttcacctgtggccggcggcac
+3455777/1
@<@DDBD?A?:A<CGAGEGBGDFBH@<A3CEE@C???:1?FG6FGIID<8
@2776229/1
tatgggtcttccttcatggccgaggttggggcggcgcgggcatgtgagtg
+2776229/1
C@CFFFDAFFFHHIJJJJJJJJHHIFHIJJJJJHFDDDDDDDDDDDDD@C
@7574612/1
acataagtaacttcaaatgattgctcagatgcaatttcttgcaagaattg
+7574612/1
@BBFFFFFHHHHHJJJJJJJJJJJJJJJIJJJJJJJIJJJJJIJJIIJJJ
@3456005/1
gccctcaatctgcaccagttcatacttgggcacagttcctcgacgagcaa
+3456005/1
@@@FFDEDH<?ADEHEHEAFHBHEIGGGG?31?FG:?DCFBGGGBH@AGA
@3456214/1
gtaggtgctgggcctcttgtatgcgaaggtgttgaggcgcttgtggtggt
+3456214/1
@@@DDBDD<FHHHAGGEGIHHIIIHE?ED?D9CGGFFCBGGHIIII@EG4
@3456575/1
cccatgtcacggtagcactgagtgacggcacctccgacactgaggtcacg
+3456575/1
@@@D=DDDHFH1CGGIIIIGHGFHEG81??@BGHCEGBGEHIEFBFHHBA
@736870/1
gttctcagcatggtaagaaggtggcggccagaatctagacatgcacagct
+736870/1
CC@FDDDDFFDDHAFGGEIEEHGEEHBFGGGHIGHIGGGIGHFGCGGFHG
@4153092/1
gtacaattatgtaataactgggtattcagttcttaagatacatcaataaa
+4153092/1
@@@FFDFFHHHFHJJIIJJJJJCHHIIJIIIJGJJJJJJJIJJIIIJJJG
@1408278/1
gtagagccttagctgcggaatgcttagcttccttcttagagcgtcccgta
+1408278/1
CCCFFFFFHHHGHJJJJIJJJJJJJJJJJJJJJJJJJJJIJJJJJJJJHI
@2778040/1
gtgccttgaattccttgatgactgcatagatagaaatcgaactcggtcgg
+2778040/1
C@CFFFFFHHHHHJJJJJJJJJJJJJJJJIJIIJJJJIJJJJJJJJIJJJ
@7576248/1
acgcgcttgggcagagggaatctgattgtgctgttgtggaactgcttcac
+7576248/1
@@@FFFFFDFHHDHGGIJGIJGEIGIJJ?DDGHDGIGGIIIJJJGIEHIJ
@4153854/1
gtgctgttgtggaactgcttcacctgtggccggcggcacgcagacgcctt
+4153854/1
B@CFFFFFHHHHHJJIJJJJJJJJJJJJIJJJJJJJJHHFFDDDDDDDDD
@36820/1
ggcacctccgacactgaggtcacggtactcgcggtacatgttgtgtacac
+36820/1
CCCFFDDDFHFHHJJIEEHEEGGGGCCHHIJGIJEBB@GHFGGGEEGHHA
@4153991/1
gatgcttaaatttacatttagtgtttgtttcatgtcaatcggttcataaa
+4153991/1
CCCFFFFFHHHHHJJJJJJJJHIIIJJHJJJJJJJJJJJJJJIJJJJJJJ
@36884/1
gcacaactttggtaggtatatagatttataatgtcattctcttaataatt
+36884/1
@@@FDDDFHFF:<EBHAEFBHFFBEGHDEFHHHHEGGGIGEIGHIIIIFI
@4154209/1
cagccagatgccaaagttcttgatcttcactgggctcttctctgggattt
+4154209/1
@@@DDDDDFH?DFIIIIIEHHICHGIIBBD@F@EEEGGGIGEHCEGHCDB
@37341/1
cgcaagaagtaccagaaacgggacttagccacaatctggtctggagagaa
+37341/1
CCCFFFFFGHHGHJIIIJJJJIIIGIIJJJIJJJJIIIJHIIJJGIJJIF
@37488/1
gccacaatctggtctggagagaagatcctcatcttgtatagaggaggctt
+37488/1
<;:BAABDDFB>F<BCGII9AGG9AF?FD??CFDE@?CCGB?:8DD:?D?
@7577519/1
gtgcacgcgcttgggcagagggaatctgattgtgctgttgtggaactgct
+7577519/1
CCCFFFFFHHHHHJJJJJHJJJGIJJJJJJJJJJJJJJJJJJJJJJJJIJ
@38028/1
gccgatacgattatgaagacgaagcggacgtcacggtaagcattcatcag
+38028/1
CCCFFFFFHHHHHJJJJJJJJJJJJJJIJJFGJJJJGGGHHHHHHHFFFF
@6211430/1
cgacatcgacataacaataacccctgctattttttttatttttattttca
+6211430/1
CCCFFFFFHHHHHJJJJJJJJJJJJJJJJJJJJJJJJJJJJJJJJJJJJJ
@4155696/1
cttagattaacattcaattgtttatgattggtgttattaggtaatgttat
+4155696/1
CCCFFFFFHHHHHJJJJJJJJJJJJJJJJJJHHJJJJJJJJGHIJJJJJJ
@38586/1
ggcagagggaatctgattgtgctgttgtggaactgcttcacctgtggccg
+38586/1
@<8DDDA?8A?FFEFFF@HFHF>><AFD@ACAGFIIEICG>FF39B;BB@
@2092910/1
cgtacatacaattgactgcaccttcaaacgcaacgaactttttagctatt
+2092910/1
CCBFFFFFHHHHGJJJFIIGIJJJJJJJJJJJJJJIJJJJJJJJJJJJJI
@6886811/1
ctcatcttgtatagaggaggcttgg
+6886811/1
@@@DBDD?FHAFD?GEHI@:FH>18
@6886958/1
gcctcacatgattcatccacaaattccaacccttgcgtttcaaaacaatt
+6886958/1
???BBBBDADHDFGGHGIIIEG@GHIGBFH@GIGGIH8:?GGHEHHEBFG
@737374/1
gcgaaggtgttgaggcgcttgtggtggtgcacgcgcttgggcagagggaa
+737374/1
@@@FDDFDFDFFFHHHFHEDDHHGHIIDDDGGDHHGJBHGHCABBDDD>B
@5523005/1
ggaaaacccaacaaataaactttttaatagacaaatacaacgaaaccaat
+5523005/1
@@@BFFBBHDHADHIHIIHBHGIHIHGHHGCDGHIIIIIGIGEHIGEFBG
@38935/1
ggacgagccgtgccttttattgcttggtgagacacgagataaaagtctaa
+38935/1
@<@BFFDDH?HHFDEDGGIIGICFHFECFHDFHGE@DHGGH@=FB/=CFC
@5523238/1
gtgtagctttaaggggatctgctgtctgtggagctgatgcttgctgggcc
+5523238/1
?=?==BDDBHFHHIIIG>DGEHIIHGHGFFEBGBHHAHI>BFDAHIEHCC
@6888241/1
cttctacttctgcttctggcacatcaggagaagttggctcctcaacagac
+6888241/1
CCCFFFFFHHHHHJJJJJJJJJJJJJJJIJIJJJJJJJJJJJJJJJJJJJ
@4833284/1
gtttattttgtttttctctgtgatctgtttcttggcatctatagatgtcg
+4833284/1
CCCFFFFFHHHHHIJJJJJJJJJJJJJJJJJJJJJJIJJJJJIJJJJJJJ
@738162/1
ccttcgtgtacttacggcgatcagcccaacgtttgaaatgcatgatatta
+738162/1
CCCFFFFFHHHHHIJJJIJJIJIGIIJHIJJHIJJGHGIIJGIIJIIJJI
@4833388/1
ggttattgttatgtcgatgtcgaacccaaa
+4833388/1
@<@DDBD;DAAF?<<<3CIC@AFH@?F7?:
@5523685/1
ctgcaacttggccaggttagggccaacagattgtttgag
+5523685/1
@@@<DFADBHBHDGGGECHCAFCEGGGGC?CCF?DDH<:
@2093183/1
gttcgacatcgacataacaataacccctgctattttttttatttttattt
+2093183/1
CCCFFFFFHHHHHJJJJJJJJJJJJJJJJJJJJJJJJJJJJJJJJJJJJJ
@2093210/1
catcgggaggtgtggcagcctccttgaccattttagatatttgttgttca
+2093210/1
C@CFFFFDFHADFHIJJGGIIJIGIGHIJEGIIJIDEAGHGIBBFAHIC=
@4833780/1
gtagcactgagtgacggcacctccgacactgaggtcacggtactcgcggt
+4833780/1
CCCFFFFFHGHHHJJJJJJJJJJJJJJJJJJJJJIJJJJJGGJJJJJHFB
@7577580/1
gtgctgggcctcttgtatgcgaaggtgttgaggcgcttgtggtggtgcac
+7577580/1
CCCFFFFFAHHHHJJJJJJJJJJIJEGHIJJJJJJJJJJIJJIJJHIJII
@5524051/1
gccggtaccagatttaaaaaaaaagaaattgtgattttaataaatatacg
+5524051/1
@CCFFD:DHHHHHJJJJJJJJJJJJJJJIJJFHIJJJJJJJJJJJJJJJJ
@7577779/1
gggagggtcattcaatgtctccttccgtcttgggtgaggcataacgggg
+7577779/1
@@@BDFFBFDFFHGGBFFHIGHIHJGIGGIGJID?FEDGHECD>FHGHI
@5524232/1
cagcatacataataaaattagaggaagtaggtgctg
+5524232/1
@@@DDBD;ADFFAGIII<A<?IBEGIIIBH>HF<EB
@7577911/1
gtcaggggtaatgctaacgtcatagcgataaattttaagggatttaaatt
+7577911/1
@@@BDDDAFAFDAEGBHGIHIIIIIIGGHDGHGBHHEBHHIGGHGHGIII
@5524283/1
gttgaggcgcttgtggtggtgcacgcgcttgggcagagggaatctgattg
+5524283/1
@?@FFFFDHGHHHCEDEHB?CAHIGIIIIIGGIIIJGJIIEHFECDCFFF
@739050/1
ctgggcctcttgtatgcgaaggtgttgaggcgcttgtggtggtgcacgcg
+739050/1
BCCDF;DDHHHHHJJJJJHIIJEFGHIJJJJJJJIJIIJGHIFHJJJJHG
@7578169/1
gccagttataaagcatagcccgaagtgctattggcacacaggcataatgc
+7578169/1
CCCFFFFFHHHHHJJJJJJJJJJJJFHIJJJJJJJJJJJJJJJJJJJJJJ
@4834487/1
actggttcaaattcaaataaaatcactctgcaatcctgcctcacatgatt
+4834487/1
@CCDFDDFDF?HHIIIIFHIIG@DH<FFHIHC<FF@EHIIIIGIIIIIII
@5524954/1
cacgcgcttgggcagagggaatctgattgtgctgttgtggaactgcttca
+5524954/1
@@@DDDDAHHDHFAECGD@?DADBD@G<:99BBFG@F?FGHEBC<>C7=8
@739796/1
ctgttcgtctgtgcgcgctaatctcagaaacggctgatccgagttggatg
+739796/1
CCCFFFFDHHHHHJIJJJJJJJIJJJJJJJJJJJJJJIJJJHIHIJJHHG
@4835082/1
agccattcccaactgtcctccggtactaacgatcaaatcgatcatgggtc
+4835082/1
@CCFFFFFFDFFFIJGHIEHIGGCGHGGIICFGHDDGF36DHH@HIICF@
@5525243/1
tggtggtgcacgcgcttgggcagagggaatctgattgtgctgttgtggaa
+5525243/1
BCCDFFDDHHGHHJJJJJIJJJJJJJJIGJJIJJJJJGIIJJJJJIHHGI
@740062/1
cgttctcagcatggtaagaaggtggcggccagaatctagacatgcacagc
+740062/1
CCCFFFFFHHHHHJFHIJJJJIHHGIIJJJJJJJJJJJJJJJJJIJJJJJ
@7579061/1
cttcaggtgatcgaacatcatgtcttcaaactccactatcatctctttct
+7579061/1
CCCFFFFFHHHHHIJJIJJJJIIJIIJJJJGIGIJJIJJJIIJJJJJJJJ
@2094726/1
catggatttaggagcacgtgcagtaggaaccacagccgttggcgtcgatt
+2094726/1
CCCFFFFFHHHGHIJJJJEHJIJJJIJJJJJJJJGIIJJJJJJJGIJJJJ
@7579122/1
cactcttgctccatggtccaggagcagcagcgtgcgcaggttcaggcatc
+7579122/1
CCCFFFFFHHHGHJJIHIIJJIJJJIJJJJIJHIJJJJJIFHIJHGHIIJ
@2094926/1
gttgtggaactgcttcacctgtggccggcggcacgcagacgccttgatga
+2094926/1
CCCFFFFFHHHHHJJJJJJJJJJJJJJJJJJJJJHHFFDEDDDDDDDDDE
@5525908/1
aaacctggcaagcatccaagatagtattcaggtgcccactacatcg
+5525908/1
@@@<DDEDDHGHGBFECHGCHFHE4<CFH@HG?FGHDHIGIGIEGG
@2095289/1
ggcacgtcttcgtctttgtacagttcgcgagcgatctccgctgtagtcgg
+2095289/1
CCCFFFFFHHHHHJJJJJHHHIJGJJJJJJJJJJJJJJJJJJJIJJIHHH
@6889408/1
gttgaggcgcttgtggtggtgcacgcgcttgggcagagggaatctgattg
+6889408/1
CCCFFFFFHHHHHJJJIJJHIJJJJJJJJJJJJJJJJJJJGHHHFFFFFF
@4836915/1
gtggattttaatgttattattacagcatacataataaaattagaggaagt
+4836915/1
BBBFFFFFHHHHHIJJJJJJJJJJJJIJJJJJJJJJJJJJJJJJJJJJJF
@741755/1
ccttgatgcattgcgtcagaatgcccacctcacgttccgccaattgcttc
+741755/1
CCCFFFFFHHHHHJJJJJJJJJJJJJJJJJJJJJJJJJJJJJJJJJJJJI
@3457099/1
agcaaatggaaaaaaaaattggtgaaaagaatcacaagtaagatactgca
+3457099/1
CCCFFFFFHHHHHJJJJJIIIJFHIJJJJJJJJJJJJJFHJJJJJJJJJJ
@6889733/1
gctgggcctcttgtatgcgaaggtgttgaggcgcttgtggtggtgcacgc
+6889733/1
CCCFFFFFHHHHHJJIJIJHJJJGGGHGHIIIHJIJIHIJCHIHIJJJJG
@4156116/1
gcaagaagtaccagaaacgggacttagccacaatctggtctggagagaag
+4156116/1
CCCFFFFFFHHHHJJIIJIIJJJJJJJIJJJJJJJJJJIJJJGIJIJJJI
@742701/1
cgccaagaaactctaggcgttcgtaggaacgcgtcactctgttgcgaata
+742701/1
CCCFFFFFHHHHHJJHHGHHIJJHJJJJJJJJJIJJJJJJJIJGJJHHHG
@6890482/1
gctgggcctcttgtatgcgaaggtgttgaggcgcttgtggtggtgcacgc
+6890482/1
@@@DDD=DHHHHFCGFGA@;FFF?FGIIIEGGGHGEHF<FBFGHGFACEE
@39641/1
gtcgaacccaaaaatgtaattaactttatttttgtctgtttgtctgtttg
+39641/1
CCCFFFFFHHHHHJJJIIJJJJJJJJJJJJJJJJIJJJJJJJJJJJJJJI
@39644/1
cctcagtaggatggcaaagagacgaagcgcgcgttctcatgtaattttta
+39644/1
CCCFFFFFHHHHHJJIJJJJJJJJJJJJIJJJJGHIJJGIJJIJJJJHHF
@7581787/1
ggtaggtgtagggtaagacacggatcgcatacaccgtgaatataagtggc
+7581787/1
CCBFFFDDFHHHHHIJJIJJJJJJJJJJJJJJJJJJHIHJIJJJJJHIJG
@742857/1
gtgctgggcctcttgtatgcgaaggtgttgaggcgcttgtggtggtgcac
+742857/1
CCCFFFFF=FHHHJIIJIJJJGHHICFGHIJJJJJJJJJJJJHIIGIIJJ
@39717/1
gccaagtataatggtccattctatgca
+39717/1
?;?BB;DD:CF8A<FEDGBDHF?C:C<
@6890646/1
ggcttgctctccgaagggagcttgcggccgatgacctcatactccttcaa
+6890646/1
C@@FFFFFHDHGHGIIEDDGIIJIGIHIIIHBBGFHIJGGIJIJJHHHEH
@6890886/1
cactgtacagttagaaatgttacaacctctatactttgcattaaaataat
+6890886/1
CCCFFFEFHHHHHJJJJJJJJJJJJJJJJJJJJJJJJJJJJJJJJJJJJJ
@4157197/1
aaccgattgacatgaaacaaacactaaatgtaaatttaagcatcccacaa
+4157197/1
@CCFFFFFHHHHHJJJJJJJJJJJJJJJJJHIIIJJJJJJJJIJJJJJJJ
@743552/1
acaacgacaatcggacgcgttaacatacgagatcttcgtgcggagataat
+743552/1
@C@FFFFFGGHHHJIIJIJHIJJJGGIJIIJJJIIJIJHJJHF<BBDDDD
@743553/1
acgacgacaatcggacgcgttaacatacgagatcttcgtgcggagataat
+743553/1
CC@FFFFFHHHHHJIJJJJJJJJJJJJJJJIGIJJJJJHHHFDDDDDDDD
@2096395/1
cttcacctgtggccggcggcacgcagacgccttgatgacctccactttga
+2096395/1
CCCFFFFFHHHHHIJIIJJJJJJJJJJJHHFFFEEEEEEEDDDDDDDDDC
@743791/1
ctcgtagtccaggtctgtgtcgtctgaatctagatcgctagacataaaag
+743791/1
CCCFFFFFHHHHHFHIJIJJJJJJJJJIJJJJJJJJJJJJJJJJJJJIJG
@2096660/1
cttgtatagaggaggcttgggctcgctctccgaagggagcttgcggccga
+2096660/1
CCCFFFFFHHHHHJJJJJHIIJJJJIIIIJJJIJJJJGHIIJJJJJHFD>
@5526541/1
atctgattgtgctgttgtggaactgcttcacctgtggccggcggcacgca
+5526541/1
CCCFFFFFHHHHHJHJJDHIJJJJJJJJJJJJJIIGJJJJJIJJHFFD?D
@5526800/1
ggttgaactcacaccattcaatttaaaagaaactgggtgcgtgcagga
+5526800/1
?@@DDADBHHHGGIIHIDGGEGGHHIGEGHGHGIIG<CGEHBH8FHHB
@5528004/1
gcttcacctgtggccggcggcacgcagacgccttgatgacctccactttg
+5528004/1
CC@FFD?DHFHFBFHGHDGAGGIAGIIIFEFBDD@AA;ACACCBDDDCDD
@745299/1
gctgggcctcttgtatgcgaaggtgttgaggcgcttgtggtggtgcacgc
+745299/1
CCCFFFDDHHHHHIIJJJJGIJJFGFHIIJJJJJJJJIJFGGIGIJJIGH
@745337/1
tgagtagctcctgcaccatgctgctcatctcgtgcactatctcttgtctg
+745337/1
@CCFBEEFHDB>FHCHIIIJJIIGIJEHHGGEIIGGIIIGFAHFHEBFBB
@2098491/1
gggctctgtgcctggctcccatgtcacggtagcactgagtgacggcacct
+2098491/1
CC@FFFFFFDHHHIIJJJJJJJJIIIIJJEHGJJIJJIIIJJIGBBHJIH
@5528399/1
ttttttctcctttcttttgcgagctgctgccg
+5528399/1
@@@ADAADHHFHHJIIIIIIFIAEHHECBBG:
@2098701/1
ctcatcttgtatagaggaggcttgggctcgctctccgaagggagcttgcg
+2098701/1
CCCFFFFFHHHHHJIIIJJIIGI?CFAGHIBIJJIJJ8G6F8BFBHGB?A
@745640/1
gtgcattattacattttttataaacggtacatctagagtataaaaaactg
+745640/1
=1?1BADABDFFA>EFGGHACCHGDFC?DD?EDFHHGIFAEHGGGBGBGC
@2098876/1
ccatgcaccaaaatattttttacgatttttgtctgtctgtctgtctgtcc
+2098876/1
CCCFFFFFHHHHHJJJJJJJJJJJJJJJJJJJHIJJJJJJIJJJJJJJJJ
@5528749/1
gcactggcaacgaccaatcatggacttttcttcaatatccacataagtaa
+5528749/1
@@@;DDEDHHFHHGIIGIJJJJIJIJDGIIJJIJIJJJJJIIJJIJIJIJ
@745985/1
gtttatgctcttgacctacttgtagacacggcagatgaggatacctcaac
+745985/1
@@@FFFFFBDHFHH?EFGIIIHGIIIGGGHIIIIHCGIIIEGGD@@BC>3
@5529263/1
gatggatcaagagcctgacaccgaaggcagctctccttctaccggcacgc
+5529263/1
CCCFFFFFHHHHHJJJJJJJJJJJJJJIJJJJJJJJJJJJJJJJJJJJJJ
@5529440/1
atggagtgagcacgggctctgtgcctggctcccatgtcacggtagcactg
+5529440/1
@CCFFDDDAFAFHGIIGIIJJGHIIIJCHIJJJJJIIJJJJJGIIJFIIJ
@746349/1
gtggtgataaagataagtataggctcaaaacctaacgacatcaatcacca
+746349/1
@@@FDDDFHHFHHIIIJEFHJHGFIGGIGJJJJIJJJGGHIIIGIGJGIC
@2099829/1
ctgggcctcttgtatgcgaaggtgttgaggcgcttgtggtggtgcacgcg
+2099829/1
CCCFF?DFHHHHHJJJJJHIHJFHHHJIJJJJJJJJIIJHJJHIJJJJHG
@5529659/1
gatggagtgagcacgggctctgtgcctggctcccatgtcacggtagcact
+5529659/1
???DFFFBFBBDAF6@@GGHGIIGIIDGCEEGGBFEHIIIGGIDDGGGBC
@2099934/1
tgatctgtttcttggcatctatagatgtcggtggcgcacagggcacgctt
+2099934/1
@@@DDDDDHHHFD4AF@9FEFHGHCFG?FDFHGIDBFGGIGBCFAF@A6F
@2100545/1
ccagttcatacttgggcacagttcctcgacgagcaagtagttcttgaagc
+2100545/1
@7?DDDBD?FDDHGDHH?GE@A@HHGBGHIGGIIDIE@9?BFGIHEFGFH
@5530322/1
cgacaccttgtggctgtgacttgtagtcaaggtggagattttactatctt
+5530322/1
@@@DDFFFHDHHGGGHCFHIIJIHHGBBCFFG:DGGGHIJIJIIIJIJJI
@5530604/1
cgcaagaagtaccagaaacgggacttagccacaatctggtctggagagaa
+5530604/1
@CCFFFFFHFAHHIIJJIIJIFGIIIIGGIJGJJJIGCHIGIEEGIJGEG
@2100965/1
gtgacttgtagtcaaggtggagattttactatctttcaagtcggcataac
+2100965/1
@@@DDDFDHHHHHGFGIACFIIFHIIJJJJJJJIIJGIJJFHIIJIJJJI
@5530820/1
cgcaagaagtaccagaaacgggacttagccacaatctggtctggagagaa
+5530820/1
CCCFFFFDHFHHGJJEIIGIIJGIJJJJJJJIIJIIJJJJJJIIDGEHFH
@747845/1
gggctctgtgcctggctcccatgtcacggtagcactgagtgacggcacct
+747845/1
<@@DDDDD<FHFFB=9ED:FBBFHECCHIE8:?FDAH>B:3DC=@DGGHD
@747870/1
ccataatcattcctggaatccgtgtcgacggcgatgagagcccacgatgt
+747870/1
CCCFFFFFHHHHHJJJIJJIJIHIHIJJJJIIJJJJJJJJJIIJHHDFF@
@5531646/1
caccagtggtcttcttgaacttcttcaattgacgcaagaagtaccagaaa
+5531646/1
@@CFFFF<>DBFHHHIB@EGIIDIIIB?FGBCEHI@<DGGGBD>DHDH>D
@2101963/1
tgctcttgacctacttgtagacacggcagatgaggatacctcaacttcat
+2101963/1
@CCFDFDFGFFHHJJJJEGIIIJJEGGHIJIIHIIGGDDFGHGGEEGIII
@5531776/1
gttctttggctgtctctggtggaggtttctcctgtgacggcatagccgca
+5531776/1
@@@DDD8DFFFFFIFIIII<FGGFFGIIIFFIIIIIIEGIFEIIIIIIFF
@748176/1
ggagtttgtatacttaattcgatgttatacatatagcatttcggatctat
+748176/1
?@?DDDFFFHHFFIIIJJJIEDHGGHGHHGIIJJIEIFIIJIIHAFHIGG
@5531928/1
gcttcacctgtggccggcggcacgcagacgccttgatgacctccactttg
+5531928/1
CCCFFFFFHHFHHJIIJJJJJJJJJJJJHHHFFDEEEEEEDDDDDDDDDD
@2102309/1
ctcccatgtcacggtagcactgagtgacggcacctccgacactgaggtca
+2102309/1
CCCFFFFFHHHHHJEGIJJJJJJJHIIJJJJJJJJJJJJJJJJJJJJHHI
@3458657/1
gtggtgcacgcgcttgggcagagggaatctgattgtgctgttgtggaact
+3458657/1
?=@FBDFDFFAFDGHGIHGCHHIGEDFHDHCFHA?BFEHF=C=FDGG>CG
@6212148/1
gggaattttgtttggtatctgataccgacacatggtaggctccatggatt
+6212148/1
CCCFFFFFFHHHHJJCGGHGGIIJJJJIIJJJIII<DFFGEGIGGIIHGJ
@1409959/1
cagtggtcttcttgaacttcttcaattgacgcaagaagtac
+1409959/1
?@@DADD=CFHHFIIIEEBFGHIAHIGIIIFIGEBGIG@G9
@6212155/1
cttcgggcttcaacagcttgttagcttgccattgtcctttcctaggagtg
+6212155/1
@@@FBDDDFHHHHJIJJJCEE>HHIIGIIIHGIGEIJIJJJJIGIIJJIJ
@40617/1
ctctgtgcctggctcccatgtcacggtagcactgagtgacggcacctccg
+40617/1
@CCFFDFFHHHHDHGIJJIGJJJGFHHIJIGIJJJIJJJHGIGGIIIIGH
@4157912/1
gtctgtttgtctgtttgtctgtttgtctgtttgtctgtttgtctgtttgt
+4157912/1
@?@DFFFFGHHHHHGIIGIIIJJIGFHGIJIJGFGFHCFFHDGIGHHCGH
@6212544/1
ccatttcattgttctcattcgcgtacttttcaaggaacatttgagtggtt
+6212544/1
CCCFFFFFHHHHHJJJJJJJJJJGIJJJJJJJJJJJJJJJJJJJJDGIHI
@3459080/1
gtcagcatagtagtcggcaaacgttaagtaagagtccgagtcgaattgag
+3459080/1
@@@DDD;DHHHHF?GHIIIIIIIGHIIIFHIIIIIIIIIIHIGDHIIFDH
@7583011/1
gattttaaaaactgcttaagacctttagcgccattttggccgcagctcgc
+7583011/1
CCCFFFFFHHHHHJJJJJJJIJJJIJJIJJJJJJJJJJJJJIJIJJJJJI
@6213042/1
gtgacggcacctccgacactgaggtcacggtactcgcggtacatgttgtg
+6213042/1
@@@FFFFAHHGHHJJJIJIJI?CCBGHIJBHCHGIJGII;AAEEH@B>CF
@1410800/1
gttcgacatcgacataacaataacccctgctattttttttatttttattt
+1410800/1
CCCFFFFFHHHFHJJJIJJIIHGIJJJIIGIGIJIIJJJJIIJJJIGHIJ
@6213165/1
ccctcagatacaccgtcacggaacacaaatatcttcttcggcaatctgcc
+6213165/1
CCCFFFFFHHHHHJJJJJJJJIJJJJJJJJJJJJJJJJJJJJJJJJJJJJ
@1410948/1
cataacgcagccagatgccaaagttcttgatcttcactgggctct
+1410948/1
CC@FFFDADHHHGAEC@@EFFFGIIGIIGDF@GGE<DGIBGHCE>
@41815/1
ctcataacgcagccagatgccaaagttcttgatcttcactgggctcttct
+41815/1
CCCFFFFFHGHFHIJIJIIJJIIJJEGHGHIEIIEGIIICDCGGIIIIII
@3459906/1
cttcaattgacgcaagaagtaccagaaacgggacttagccacaatctggt
+3459906/1
@CCFFDFFGFHHGEGGGGIHHIIGDHFGIIIEDEHIIGBFFBGGIC<FC=
@6891621/1
gcgtccgtctgattctgtgatagtgaatacaagatcgtggggtgggccca
+6891621/1
CCCFFFFDHHHHHJJIJHIJJJIHIIJIJJIIJJHHJFGIIIFHIJIJJI
@6891660/1
gtttattttgtttttctctgtgatctgtttcttggcatctatagatgtcg
+6891660/1
CCCFFFFFHHHHHJJJJJJJJJIJJJJGJJJJJHIJJJIJJJJJJJJHIJ
@6213567/1
gaggaagtaggtgctgggcctcttgtatgcgaaggtgttgaggcgcttgt
+6213567/1
@@@FFFFEHDHFFGIEGG?GIIJJHIIIIIJF:FG?DFGHFGIGGIGIGG
@2778935/1
ttgggctagcagggaattggtagcaacttgaatgtgagtttttatcggaa
+2778935/1
@@@FFFDFGGBHHDCEGIIGCFFHGIJIIICGIGCDFG?DHCGHGIJJJI
@1411336/1
ctctgtgcctggctcccatgtcacggtagcactgagtgacggcacctccg
+1411336/1
CCCFFFFFHGHHGJJJJJIJJJJJJJGHJJJJJJJJFHIJJJIJJJJJJJ
@7583820/1
gccgagtattgcccgatccaagaaagtaaggtttggagagcgtgcacacc
+7583820/1
CCCFFFDEHHHHHJJJJJJJJJJJJJGHIJJHHJJJJJJJJJJJJJJJJJ
@1411412/1
ctcataacgcagccagatgccaaagttcttgatcttcactgggctcttct
+1411412/1
@@CFFDFDDDFFAHH@GGGII@GBG:EDDFGGDHGHIEDHF;DB>FGHHB
@6213836/1
ggcctgttttggtagcggcggcgcggtccgtgtggagcatgctcgccatc
+6213836/1
@@@DDFDDHHHHHHDA@FFGGBA<DC>BBB<?ABBABCBCCCCCBBBBBC
@6892102/1
aatttatcttcaaatgacgacaccacagttccagtctcaggcacattgcc
+6892102/1
@@CFFFFDHHBHFGHGIIICHEIGGGGIBGGIIICFGHIHEHIIIIIGII
@2779501/1
ctgctgtctgtggagctgatgcttgctgggcctcagctgttggagctggt
+2779501/1
CCCFFFDFHHHHGHIIJJEIIJJIJJJJIJJJIJIIJJJJIIJIJJJJJD
@6214276/1
gtttaagaggagttcagtgacatacacacgtacagaagaattattgtata
+6214276/1
BBBFFFFFHHHHHIJGIFHIJJJJJIJJJJHCGHIJJIJJJJJJIJGIII
@1412001/1
atcggcgtcgcttgcggtaccggcgtcggttgcggaatcagcctcgcggg
+1412001/1
@@@FD?DDHDHFHHEGEFD:DGGEHGGHEFFDE@B;BDDCDCDDD@B9@D
@4837162/1
ggtgctgggcctcttgtatgcgaaggtgttgaggcgcttgtggtgg
+4837162/1
??=D?DDB;BDFFIFEC@>:3<E6E>CE1:3?D;B?F@A=BCDFFF
@6892779/1
gggtaatccacttatcgagaaaggctataaaacatcactttcagataaat
+6892779/1
BCCDDFFFHHHHHJJJJJJJIJJJJJJJJJJIJJJJJJJJJJJJJJJJJI
@4837726/1
aactgcttcacctgtggccggaggcacgcagacgccttgatgacctc
+4837726/1
@@@FFFFFHHHHGECEHEIGG1CGIJJIJGGGIDHEC;3CC4=@AEH
@1412693/1
agcaaatggaaaaaaaaattggtgaaaagaatcacaagtaagatactgca
+1412693/1
CCCFFFFFHGHHHJIJJJIJJJFHIJIIIJJJJJJJJJIIJJJJIJJJJJ
@6215157/1
cgtcactattctaggattgtgtaggtaatattattaaacgaagaacatgc
+6215157/1
CCCFFFFFHHHHHJJHIJJHIGIJJHHGJJJJJJJJJIJJJJJIJIJIHI
@4837972/1
gccagatgccaaagttcttgatcttcactgggctcttctctgggatttcc
+4837972/1
C@CFFFFFHHHHHJJJJIJJIIJJJJIIJJIJIIJJJJJJJJJJIJIJGI
@7585516/1
ctctatactttgcattaaaataatgcccattttcacaggcaagggatcct
+7585516/1
CCCFFFFFHHHHHIJJJJJJJJJJJJJJJJJJJJJJJJJJJJJJJJJJJJ
@7585601/1
ggattttaatgttattattacagcatacataataaaattagaggaagtag
+7585601/1
CCCFFFFFHHHHHJJJJJJJJJJJJJJJJJJIJJJJJJJJJJJJJJJHIJ
@2781052/1
cttacagccattcccaactgtcctccggtactaacgatcaaatcgatcat
+2781052/1
CCCFFFFFHHHHHJJJJJJJJJJJJJJJGGIJJJJJJJJDHHHFHIJJJJ
@7585713/1
gggctcgctctccgaagggagcttgcggccgatgacctcatactccttca
+7585713/1
@@BFFFFFHHHHHJJJJJIJJIIJJJJJJJJJIJIJJHHHHFHFFFFFFE
@4838465/1
gtgctgttgtggaactgcttcacctgtggccggcggcacgcagacgcctt
+4838465/1
CCCFFFFFHHHHHJJJJJJJIJJJJJJJJJJJJJJJJHHFFDDDDDDDDD
@5532497/1
tgagtgacggcacctccgacactgaggtcacggtactcgcgg
+5532497/1
@@@D?BDEHHADHEHBDFFFGGIJHCGBF>BFH7B:FFEE6B
@2781524/1
actgcttcacctgtggccggcggcacgcagacgccttgatgacctccact
+2781524/1
@@CDFFDDFFFDH?ABCGIIGGEABHGGGGHFHDDCCCC@CDCCDCBCCD
@4839043/1
gtgcctggctcccatgtcacggtagcactgagtgacggcacctccgacac
+4839043/1
CCCFFFFFHHHHHJJJJJIJJJGHJJJJJJJJHJJJJJJJJJJJJJJJJJ
@4839093/1
taataaaattagaggaagtaggtgctgggcctcttgtatgcgaaggtgtt
+4839093/1
CCCFFFFFHHHHHJJIJJHJJJHJJJJJJEHIJJJJJJJJJIHHHJBFGH
@5533159/1
ggccatagaacaaacaaaacttaagccttattataaaaggtataaatatt
+5533159/1
@@@FFFFFHHHHFGIIII@F>HHIGHHJJIJIEIGGGJGIFBFFDGGGII
@2782070/1
gtggtggtgcacgcgcttgggcagagggaatctgattgtgctgttgtgga
+2782070/1
BBBFDFFFHHHHHJJJJJJJJJJJJJJJJJJJJJJJJJIJJJJJJJIJJI
@5533477/1
gccacaatctggtctggggaaaagatcctcatcttgtatagaggaggctt
+5533477/1
CCCFFFFFHHHGHIJJIJJHIJJJJJJJJJJJIIJJIJJJJJJJHIJJJJ
@2782278/1
cccaaattcttcttcttcagccggctttggtggttctttggctgcctctg
+2782278/1
CCCFFFFFHHHHHJJIJIJJIJJJJJJJJJHGIDHIJJJJJJJJJJJJII
@7587056/1
ctttctagtgcgtccgtctgattctgtgatagtgaatacaagatcgtggg
+7587056/1
CCCFFFFDCFHHHJJJIIIJJJJJJIGIJJJJHIJJJIJIJJJJJJEHGG
@1413348/1
cataatcttcagatactccaaagcattctgggctgcagatgactgtgcat
+1413348/1
@CCFFFDDFHHHGHHIIIIIDIIJIGHJHIEGICHIIEIGIIJJJIGGIJ
@2783028/1
gtccggaacatcaaatatcttgacttggcaaagagttgtcgatatgtgga
+2783028/1
CCCFFFFFHHHHGJJJIIHIGIIIJJIIJJJIIHHHGIGIIIIJJJIJJG
@4840385/1
cttgtattcaaaagaaaacctagaatcactggttcaaattcaaataaaat
+4840385/1
@?@BDDDFDFABHHDEHIIEHBHGGGIGGE9:CEGGI@DEGIHDFHEG?F
@4841123/1
gcctcttgtatgcgaaggtgttgaggcgcttgtggtggtgcacgcgcttg
+4841123/1
CCCFFFFFHHHHHJIJJJFHHIIIJJIJJJJJJJJIJJIIIIJJIJHFFD
@4841297/1
cctttatacatttcggcatggcgatcatgtcgatggcttggtttattccc
+4841297/1
@??DFFFFHFAHHGHGIIGGEEGIIAGIGGGGEDEHCGHGG?DBFGHIII
@2784334/1
gatctgtttcttggcatctatagatgtcggtggcgcacagggcacgcttg
+2784334/1
C@@FFDDEHHHGFIIJIGIIIIGHGIIIGBF=FHIJJJIIIIIGIIJIIC
@7588610/1
cctcatcttgtatagaggaggcttgggctcgctctccgaagggagcttgc
+7588610/1
@CC?DDEDDDFDHFIGCD@EHIAB@EG@3CCEDGGBCFG=FHD2@AGHI;
@7588701/1
gacaaacagacaaacagacaaacagacaaacagacaaaaaaaaagttaat
+7588701/1
CCCFFFFFHHHHHJJJJJJJJJJJJJJJJJJJJJJJJJJJJJJJHHHHGH
@7588730/1
tggcaaagagacgaagcgcgcgttctcatgtaatttttaatgttctccaa
+7588730/1
CCCFFFFFHHHHHIJJJJJJJIHJJIJJJJJJJIJJJJIJJJIIJJJJJH
@2103315/1
ggtgcacgcgcttgggcagagggaatctgattgtgctgttgtggaactgc
+2103315/1
CC@FFFFFHHHHHJJJJIJHJJJJJJJJJIJJJHJJJJJJJIJJJIJJII
@4842535/1
cttcaaactgaacctaggtaatccctttatttcttctttaataggacaag
+4842535/1
@@@FFADEHBHFHIGGFF<EFHIIGGGGEHEHIHGEEGHIIGIIIDGHHH
@2785887/1
gggcacgcttgcgcatgacatctatacatgccattggcgttcaaaaggtt
+2785887/1
?<1BDD::FF?CDBF??GFECCAF@DBGF>C@FG>?D3??D?C@FF>=FA
@2786100/1
tgtcaactgaagcgacttgaggtggttcttcaacttgggctagcagggaa
+2786100/1
@@CFFFFFHHHHHJHIJJJHJJGHIIIJJJJJJJJJIGIJIJIJJJJJIJ
@4843013/1
gcaagaagtaccagaaacgggacttagccacaatctggtctggagagaag
+4843013/1
CCCFFFFFHHHGFIIJIJIIIJJJJIJJJIJJJJJJJIGHIIJJJEHHGG
@4843040/1
ctcgcacgttggcagtaatagtacaagtgaaaagtcacttgccgatggta
+4843040/1
CCCFFFFFHHHHHJJIJJJJJHIJJJJFHIJJJJIJIJJJJJJJHIJJFG
@2786658/1
ccgtttccaatctccaagacaggaggctccagtactttagctttgacagt
+2786658/1
@BCDFFFFHHHHHJJJJJJJJJJIJJJIJJJJHIJJJJJJJJJJJJJJJF
@2104310/1
gtgctgttgtggaactgcttcacctgtggccggcggcacgcagacgcctt
+2104310/1
B@CFFFFFHHHHHJJJJJJJJJJJJJJJJJJJJJJJJHHFFDDDDDDDDD
@2786818/1
ttggcaaagagttgtcgatatgtggatgtagctgccattatgtagactgt
+2786818/1
@C@FFFFFFHHDFHCFHGIGIIHHIFHHFHHIIIIIIIIIIEEHIIIIII
@2786848/1
ctacacttcttgacatagtactcttccctcgtgttcttcaatgggttcac
+2786848/1
CCCFFFFFHHHHHJJJJJJJJJJJJJJJJJJHJIJJJJJJJJJJJDHIJJ
@4843515/1
gttgtggaactgcttcacctgtggccgtcggcacgcagacgcctt
+4843515/1
@;=?DBDDFDAAHGGGG<?CFEBEBA>11???@60@FEB@A/@CH
@4843565/1
gtggtggtgcacgcgcttgggcagagggaatctgattgtgctgttgtgga
+4843565/1
@B@FFFFFHHHHHJJJJJJJJJJJJJJJJJJJJJJJJJJJJJJJJJJJJI
@2105385/1
atagaggaggcttgggctcgctctccgaagggagcttgcggccgatgacc
+2105385/1
CCCFFFFFHHHHHHHJJIJJJJJJJJIJJIJJIJIJJIJJJIHFBDDEDD
@2105438/1
gtcggatccgaagtaaaacattccaaaatcaacaactactaataaattaa
+2105438/1
@@@FFFFFHHGHHFHIJJJJIJJJJJIIIGGIJIJJJJGIIJJJIIIJIJ
@2787900/1
cccacacgtttcacttcagcatagacaggtgtcttccctggcaatacaac
+2787900/1
CCCFFFDFHHHHHJJJJJIJJJJJJJJJJ?FGHIJJJJJJIJIJJJJJJJ
@2787988/1
catggatttaggagcacgtgcagtaggaaccacagccgttggcgtcgatt
+2787988/1
@@@?DDDAHD<:CFFHE<:CEHIAFHIIIIIIIIGEGHFEFGHI;AFBGG
@5534008/1
ctcacgatcgattactactgctttcccaaagacaggacaagcgtgaattt
+5534008/1
<@@DDDD=F:D3:A?<C<AEHH@EHBH@G?EGHCE;FDAH886D<?;=B=
@6893972/1
gctctgtgcctggctcccatgtcacggtagcactgagtgacggcacctcc
+6893972/1
@@@FFFFDFHDDHGHIIGGIGBHHIIICGHGGIGGII?FHGEBEDGHFHI
@6216373/1
tgctgttgtggaactgcttcacctgtggccggcggcacgcagacgccttg
+6216373/1
CCCDFFFFHHHHHIJJIJJJIJJJJJJJJJJGJJIIGEHFFDDDDDDDDD
@6216375/1
cttcaaatgacgacaccacagttccagtctcaggcacattgccattagta
+6216375/1
CCCFFFFFHHHHHJJJJJJJJIJIJJJJJJJJJJJJJJJJIJJJJJJJHI
@5534414/1
aggtgctgggcctcttgtatgcgaaggtgttgaggcgcttgtggtggtgc
+5534414/1
@@@BDEFFFHDFFHGHJJJJJJIIIJJ?EFHIIJIJJJGFHHID@FG;@C
@1416208/1
aggaagtaggtgctgggcctcttgtatgcgaaggtgttgaggcgcttgtg
+1416208/1
CCCFFFFDHHFHHJJJJFIJJJJJHIJJJJIJJJHGGHIIJJIJJIJJHI
@5534837/1
cccgtttagcagcttcatccagaggcaagcgctccaagttgcttggaggc
+5534837/1
@CCFFFFFHHHHHJJJJJJJJJIJJIJIIJJJJJJJJJJIJJJJJJGDHH
@6894990/1
gtccgagctcatcgactgtggcaatctttgcatggaatgttatctccaac
+6894990/1
CCCFFFFFGFHHHGIGIEIIIGIIIIJJJIJIIIIEHIGEIIIJJJIGII
@1416770/1
ctcttcatggtgccacagtgagtgatttcaattttgagacctttgatttc
+1416770/1
CCCFFFFFHGHHHJIJJJGIIIHHJJIJIHIIJJJJJDHIIIJIJJJIIJ
@6217344/1
ccctgacacctcacccagggcgggatatggaattttaatttatgccccct
+6217344/1
CCCFFFFFHGGHHGJIJJJJJJHJBGIIJIGHHHHHGBDFFDFFDEDDDD
@6895360/1
tttattttgtttttctctgtgatctgtttcttg
+6895360/1
;;;DDDDDHFHHDBAEGGIEGGBH<?<:CHIH4
@6895499/1
aagcattctgggctgcagatgactgtgcatccttgctagtaagtcctgag
+6895499/1
CCCFFFFFHHHHHJJJJIJJJJJJJJJJJJJJJJJJJJJJJJJIIJJJJJ
@6217625/1
gcaaatttttggttttaaccacatagttcccgatctcgcgggatctcttc
+6217625/1
@CCFDEFFDHHGHIJJGIIJJIJIGGHGIIGHIJJIJCHGIIHIGHGFHG
@6218086/1
gtcagctgttccacttcatcatcagggatcttgccgtcattgcagacggt
+6218086/1
CB@FFFFFHHHHHJJJHIJHJJJIIGIIJIIIJJJIHGIIIGIJJEHHI?
@4160236/1
ggatagagttaatgccgccaagtttgacgtttatcttcaagcacaaattg
+4160236/1
BCBFFFFFFHHHHJIJJJJJIIHHIJIJJIJJJJJJJJJJJJJJJJJJJH
@748483/1
atacataataaaattagaggaagtaggtgctgggcctcttgtatgcgaag
+748483/1
CCCFFFFFHHHHHJJJJJJJIJJIJJJJJJJJIJEHIJJJJGJJJJJIIJ
@4160534/1
cagtggtcttcttgaacttcttcaattgacgcaagaagtaccagaaacgg
+4160534/1
BCCDFFFFHHHHHJJJJIJIJJJIIJJJJJJIJJJJJJFHIIJJJJJJJJ
@6896551/1
agcatacataataaaattagaggaagtaggtgctgggcctcttgtatgcg
+6896551/1
CCCFFFFFHHHHHJIJJJJJIIJGGHHIIJHHIJJGI;FHIJJJIJJJJJ
@748855/1
cgcaagaagtaccagaaacgggacttagccacaatctggtctggagagaa
+748855/1
@@@;D>ADD:CBF?FAEHA?A<EG>GGHIGICGGHCHH<9<FGHHF;DG@
@749202/1
cggggacggtgttaggctccggtagaactgcaccatttcatttggattcg
+749202/1
CCCFDFFFHCFFHHIIIJIJJJDFGGIJJJJJJJGIJJJJJJJJJJJJJI
@6219255/1
gaagtaggtgctgggcctcttgtatgcgaaggtgttgaggcgcttgtggt
+6219255/1
BCCFDFFFFHFHHIJGGHIJJJHJJJJJGIJJCGFFHIIIEIIIIJJJJG
@4161258/1
gtcttggttgaacggaactccaatcctttactcgaatagtcttttctaac
+4161258/1
CCCFFFFDHGHHHJIJFIJJJJJJJJJJJJJJJIJJJJJGIJJJJJJJJC
@4844515/1
atacataataaaattagaggaagtaggtgctgggcctcttgtatgcgaag
+4844515/1
<?@DDDDDHDHDFDBHHBHGE@CAADCHIIIG<81@FBGBFBDB@GHB?F
@4844557/1
caaagcattctgggctgcagatgactgtgcatccttgctagtaagtcctg
+4844557/1
CCCFFFFFHHHHHJJJJJJJJJJJJJJJJJJJJJJJJJJJJJJJJHJJJH
@4844574/1
gcctcttgtatgcgaaggtgttgaggcgcttgtggtggtgcacgc
+4844574/1
@@CFFFF?DHHAHIHJIIAFHHEEH3@?@FHG?DH?F;6BCF@;F
@2106048/1
gccgttacagatgaactcccgtcgatgaccagcagaaggcgtgttaccga
+2106048/1
<@@FBDFFHHBHHJIJJGHGIHGEFHGGIIJIIEHEHGIGG@FHHGIJ:A
@7591021/1
ggtgctgggcctcttgtatgcgaaggtgttgaggcgcttgtggtggtgca
+7591021/1
@C@FFFFFHDHHHJJIIIJJJJJJJJFHHIJJJJJJJIJJHIJHJJEHII
@3460216/1
cttcacctgtggccggcggcacgcagacgccttgatgacctccactttga
+3460216/1
@@@DFFFFABC?FEHEEHIFIIIIIIIIGGFFFECCAEEECCCCCCCCCA
@6219720/1
gtacacctgagcgagactcataacgcagccagatgccaaagttcttgatc
+6219720/1
BBCFFFFFHHHGHJJJJJJJJJJJJJJJJJJJJJJJJJJJJIJJJJJJJJ
@749885/1
gtgtactataagtcgtatgattatttgtctgcagtggtcctgctgtttcg
+749885/1
B@@DFFFFHHHHHIJIJJJIIJIJJJJJJJJJJJIJJIIJJJJJJIIJJI
@750018/1
gtgctgttgtggaactgcttcacctgtggccggcggcacgcagacgcctt
+750018/1
C@CFFFFFHHHHHJJJJJJJJJJJJJJJJJJIJJJIJHHFFDDDDDDDDD
@750061/1
gtaaacataatactattgtttattctaagctctgagcccataccgtcatt
+750061/1
?=?;DB?:DAAFBDHFECI@ACCHBBAF??HEH@B?GIII@G@GE?D@B?
@7591391/1
cgtcttttgaagattctgatattgatagtttttttcattccctgcagagc
+7591391/1
<@?DDBDDD1::A:<?CDCH>FBE<HDH:?FDCFFI>GEFFE><DDBFFI
@2106535/1
gtggcgcacagggcacgcttgcgcatgacatctatacatgccattggcgt
+2106535/1
BC@FFFFFHHHHHJJJJJJJJJJJJJJJJJJJJJJJJJJJJJJJJJJJJH
@6220092/1
cttcacctgtggccggcggcacgcagacgccttgatgacctccactttga
+6220092/1
@@@FFBDEDADFHEHIGIEDHGBAFBGGEHF;?C<>CDCE9AB=C;:AC>
@4845365/1
ctgtgatctgtttcttggcatctatagatgtcggtggcgcacagggcacg
+4845365/1
CCCFFFFFHHHHHJJJFHCHHGHGGEGEHECHAHCEGBFDGHAEIIBGGB
@750606/1
ggatggagtgagcacgggctctgtgcctggctcccatgtcacggtagcac
+750606/1
@@?DDDDDFHBHHEIEGGHIIEBFEHIIGGIIGHGIEEBGGGIICHIIII
@2107479/1
agcaaatggaaaaaaaaattggtgaaaagaatcacaagtaagatactgca
+2107479/1
CCCFFFFFHHHHHJJJJIIJJJHIIIJJJJJJJJJJJJIIIJJJIJJJJJ
@3461929/1
cttcaggtgatcgaacatcatgtcttcaaactccactatcatctctttct
+3461929/1
@CCFFFFBFFHFFHIGEHGJJJGIIIEIIIIHIGHJIIIHIIJIJJIJJJ
@4161563/1
gtaggatttccacacggcacccagggacatgcctgaatctaagaaaatag
+4161563/1
@:?DDDFFHGHGHJJIJIGIEGGEGHIIIJJIIGHGIHGJGHIGGEHIIG
@3462137/1
cagagggaatctgattgtgctgttgtggaactgcttcacctgtggccggc
+3462137/1
CCCFFFFDHHDHHJJJJIFEHIIJJIGGGIIIGJIJJIJJJIHIJJCHHG
@3462327/1
cccgtttagcagcttcatccagaggcaagcgctccaagttgcttggaggc
+3462327/1
@@CFDFFFDHHDHGIGIEIIIIIDHIIGIIIDIGIGGIHIIIIIFIGGHB
@3462363/1
cttcaattgacgcaagaagtaccagaaacgggacttagccacaatctggt
+3462363/1
C@CFFFFFHHHHHIJGHIJCHHHIJIGJJJGGIGIJIIIJIJJJJJJJJB
@3462623/1
gtcacggtactcgcggtacatgttgtgtacacctgagcgagactcataac
+3462623/1
CCCFDFFDFHGGHIIICFHHGEDGGHIGIIHIGHIIIIIGHBGEGIIJIG
@3462818/1
ctcatcttgtatagaggaggcttgggct
+3462818/1
@@@FFFFDHDFFDGGBEEG>DFHBBE8:
@3463106/1
gaggaagtaggtgctgggcctcttgtatgcgaaggtgttgaggcgcttgt
+3463106/1
??<D?DA2AAFH?GGIIG<E=GIEHHEADGEFDAG0??BB@FB7@;AF=.
@2109096/1
ctgtggccggcggcacgcagacgccttgatgacctccactttgatgatct
+2109096/1
@@CFFFFFHHHHHJJJIJJJIJJJHHHHFFFEFFEEDEEDDDDDDDEEDD
@3463321/1
caaatggaaaaaaaaattggtgaaaagaatcacaagtaagatactgcaaa
+3463321/1
CCCFFFFFGHHHHJJIHIIJDGGJJJJJJJJJJJJJCFHIJJJJJJJJJJ
@3463746/1
cgtggggtgggcccaccaggccgttacagatgaactcccgtcgatgacca
+3463746/1
@@@FFFFDFHDBHIGGGHGHIJJ@GHGIIFHGFGJGIJII@CBEEFFFFD
@6897567/1
ggcttacatgctaaaactaaactactatacctgtgaaacgatcaacaata
+6897567/1
CCCFFFFFHHHHHJJJJJJJJJJJJJJJJIJJJHIJJJIJIIJJJJJIJI
@3464177/1
cagatgccaaagttcttgatcttcactgggctcttctctgggatttcc
+3464177/1
CCCFFFFFHHGHFGIJJJJIJJJJJJJJJIJFJJIJJJJJJJIIJJGH
@6897974/1
gcacgtgcagtaggaaccacagccgttggcgtcgattgcggtatcggcgt
+6897974/1
CCCFFDFFHHHHHJJJJJJJJJJJJIJIJJJHHIJJJJJJJHIJJJHHFA
@5537429/1
cgctcatcgggaggtgtggcagcctccttgaccattttagatatttgttg
+5537429/1
@@BFFFFFGHHHHJCGGHIJJJGIJJIEGCIJJGIJIJIGGIJJJJGIJ>
@6898285/1
ctagcacgtagttctcagcttccctgcaaagttaaccatcttgtattcaa
+6898285/1
@CCFFFFFHHHHHJJJJIJJJJJJJJJJIIJJJJJJJJJJJJJIJJJJJJ
@3464691/1
ggacgaaacattaaaataaaatagaatatttttgttcccacatcaggatg
+3464691/1
?@<DDDAA<;<A:<ECFEFF:CEGHECEFCE@FFIE4?F<86BGBFG<?B
@3464985/1
gtcttggttgaacggaactccaatcctttactcgaatagtcttttctaac
+3464985/1
@?@FFDFDBH<FHJGHEGIIEIJIGJJJJJJIIJEEHHIHJJJJJIGGBG
@5537837/1
atgcgaaggtgttgaggcgcttgtggtggtgcacgcgcttgggcagaggg
+5537837/1
CCCFFFFFHCFFHIIJJGJJJJJIIJJJIHHGHJIJJJJHHHFFFFBDDD
@5537884/1
ataaggattaaaaataaacttaaagattattaataagaaaaaaataatgc
+5537884/1
@?;;?BA=DFH>?GHI>EAFHHHDHGFHE>F>>CGEFGHFGDGIIIDFGH
@1421640/1
gtcgacggcgatgagagcccacgatgtaagtgcttcgggcttcaacagct
+1421640/1
CC@FFDDADHDFFGIFHGIIJIEGIGFFFGHIGGGHE@@AE=BB?B@AAE
@44054/1
gccagatgccaaagttcttgatcttcactgggctcttctctgggatttcc
+44054/1
CCCFFFFFHHHHHJJIJJJJIJJJJJJJJJIJJJJJJJJJJJJJJJJJJJ
@6898921/1
gagactcataacgcagccagatgccaaagttcttgatcttcactgggctc
+6898921/1
B@CDDFFFHHHFHJJJJIJGIHHIIIJEHDHGGIJJIJIJIGIJGCHIII
@44546/1
gcaagaagtaccagaaacgggacttagccacaatctggtctggagagaag
+44546/1
@@@DDBD8CDH?HIFGGHCEGIIEEGGFIDHGIIGHHDBFDHGCGBEGFH
@6899511/1
cgcaagaagtaccagaaacgggacttagccacaatctggtctggagagaa
+6899511/1
CCCFFFFFHHGHHJJIJJJJJJJIJJJJJJJJJJJJJJJIIJJJIJIJHI
@6899762/1
catacataataaaattagaggaagtaggtgctgggcctcttgtatgcgaa
+6899762/1
C@@FFFFFDBDFFGIIJIHIJJIIFDHIBFGIJEH?EGHJJIDGGHJDED
@5539024/1
gtaatttttaatgttctccaaatcgacgactcctgtggctttcagtgaaa
+5539024/1
CCCFFFFFHHHHHJJJJJJJJJJJJHJJJJJJJJJIJJJJJJJJJJJJJJ
@45453/1
cttcttagagcgtcccgtacccatagcaacaagatcagcgactgtcacac
+45453/1
:=?ADEDEDDFACFEGGIFEIEGEHIFIGICHEGGEHIIB<@A;FEEEGH
@5539221/1
cagccagatgccaaagttcttgatcttcactgggctcttctctgggattt
+5539221/1
@@CFDFFFHHHGHGIGECIGEHHEHGIIIJGGBCGA?FGHGHIIFI@HGI
@45828/1
ggagagaagatcctcatcttgtatagaggaggcttgggctcgctctccga
+45828/1
BCBFFFFFHHHHHJJJJJJJJIGJIJJJJJJIJJJGGIIJCHHJIIGIGB
@1423381/1
gtggattttaatgttattattacagcatacataataaaattagaggaagt
+1423381/1
@@@FFBDFGGGHHFHAEIBHE:AADBEHIIIIFIIIGHHIIGIGIEHHH?
@1423506/1
taggactcgaggttggtcgtctactgggcagttctcgaaatgtttcataa
+1423506/1
CCCFFFFFHHHHHJJJHIIJJJJJJJJJJJJJJJJJJJJJJJGIIJJJJJ
@5539554/1
ccgtttccaatctccaagacaggaggctccagtactttagctttgacagt
+5539554/1
CCCFFFFFHHHHHJJJJJJJJJJIJJJJJJJJJJJJJJIJJJJJIHIIJG
@1423916/1
ccataatcattcctggaatccgtgtcgacggcgatgagagcccacgatgt
+1423916/1
CCCFFFFFHHHHHJJJJJJJJJIJJJJJJIJJJJJJJJIIGGJJHHFFFD
@1424384/1
ataaaattagaggaagtaggtgctgggcctcttgtatgcgaaggtgttga
+1424384/1
CCCFFFFFHHHHHJJJFHJJEHIJJJJ=HIJJJJJJJIJJIIIJDFFHIG
@47042/1
gtacacctgagcgagactcataacgcagccagatgccaaagttcttgatc
+47042/1
@@BFDDDFHHGHHIJGIIIJJJJJJJJIGIIJJJIJJJIJJIJJJIIIIJ
@4162664/1
gtgcattattacattttttataaacggtacatctagagtataaaaaactg
+4162664/1
CC@FDFDDFDHFFHIGGHDEEHHABE@1CECFEGGE@G:?DDGDDFHGHJ
@7593065/1
gccttagctgcggaatgcttagcttccttcttagagcgtcccgtacccat
+7593065/1
CCCFFFFFHHHHGIIGJIIIIJJIJJJJJJJJIJIJJJIJJJIGHJJJJH
@1424817/1
gggatgcttaaatttacatttagtgtttgtttcatgt
+1424817/1
=?@:A=A:DCAFHIDHGGGGG>A<C:?CEHIGIGD41
@1424869/1
ctcatcttgtatagaggaggcttgggctcgctctccgaagggagcttgcg
+1424869/1
@@@DBDFDHDFHGIIBGHEHHIIGCHIIIIAGBGH@FGGIIGBABGG9DA
@7593123/1
ctcataacgcagccagatgccaaagttcttgatcttcactgggctcttct
+7593123/1
CCCFFFFFHHHGDHJJJJJJGIJGIGHIJJIIJJJJJJJJJIIIJJJIII
@7593379/1
atttccgacccacaaacaattaagccttgggtaccgtagcctgtaatttt
+7593379/1
@B@FFFFFHGHGHIIJIIAHIIHGHEEHIIJDHIJJFGIIJJIFHEHIJI
@2111282/1
ggcctcttgtatgcgaaggtgttgaggcgcttgtggtggtgcacgcgctt
+2111282/1
CCCFFFFFHF>FDGIFDGHHIFGIGGIGGIGIJBDDHIIGHIJJIGGFFD
@6221219/1
cggtggcgcacagggcacgcttgcgcatgacatctatacatgccattggc
+6221219/1
B@@BDFFFHHHHHJIJJJIJJJIJIJJJJJJJJJIJJJJJHIJJJJJJJJ
@2111501/1
caggataataagttaattataccaagtttcatcgaaatcaaaccgttagt
+2111501/1
CCCFFFFFHHHHHIJJJJJJJJIJJJHJJJJJJJJJJJJJJJJJJIJJJG
@6221410/1
cgcagccagatgccaaagttcttgatcttcactgggctcttctctgggat
+6221410/1
CCCFFFFFHHHHHJJJJJHIJJJJJJJJJJJJJJJJJJJJJJJJJJJJIJ
@4163558/1
gtgattctttaatttgacataacttttttatttatgaaccgattgacatg
+4163558/1
@@?D?DDDHBFAAEFB?FHEHGIIDCHHHHIGGGC@BG@HD@GAFGFEHI
@2788593/1
ctcataacgcagccagatgccaaagttcttgatcttcactgggctcttct
+2788593/1
CCCFFFFFHHHHHJJJJJIJJJIJJGHJJJIIJJJJJJJJJGGIIJJIJJ
@4163735/1
gggaagtaaatgcatctgtccttatttccgacccacaaacaattaagcct
+4163735/1
@@@DDDDBF?FBBEDHDH@HHGGHGCHDHGIGHIEGDDHHICEBDDEHGD
@2111935/1
gtgctgttgtggaactgcttcacctgtggccggcggcacgcagacgcctt
+2111935/1
CBCFFFFFHHHFHJJJJJJJJJJJJJIIJJJJJJJJJHHFFDDDDDDDDD
@2111984/1
gacacgattatgaagacgaagcggacgtcacggtaagcattcatcagaat
+2111984/1
CCCFFFFFHHHHHJJJJJJJJJJJJJJHIIJJJIJJJIIJJIIJJHHHHG
@2788968/1
gcccgaacacggttaccgggaattttgtttggtatctgataccgacacat
+2788968/1
CCCFFFFFHHHHHJJJJJJJJJJJJJJIJJJJHIJJJJJJJJJJJJJHHH
@6221913/1
gtggattttaatgttattattacagcatacataataaaattagaggaagt
+6221913/1
@@@FFFFFHHHHHHIJJJJJJ>JHJEJJJJJJJJJIIIJJJJJJJIJJJG
@7594079/1
gtgctgttgtggaactgcttcacctgtggccggcggcacgcagacgcctt
+7594079/1
CC@FFDDFHCFHDBH>FHGBEGGHIECFEHIGEGHGFEEFFDCADDBDDB
@2789127/1
gtcggatccgaagtaaaacattccaaaatcaacaactactaataaattaa
+2789127/1
CCCFFFFFHGHHHEGHIJIJJJJJJJJJJJJJJJJJJIIIIHEHIIJGII
@4164184/1
ccccatctgaggaatagtattgttaaatcaaaccaaatatgctatag
+4164184/1
@@@FFFDDDHFGHGEGJGEHIIFFHIIGJJIIIGGIJHJEGGGIGII
@4164212/1
gtgctgttgtggaactgcttcacctgtggccggcggcacgcagacgcctt
+4164212/1
@B@FFFDEHDHHHJJJJJJJJJJJIIIJJJJJJJJJJHHFFDDDDDDDDD
@6222406/1
tttcggatctatagaggctgtcactgcagcgatactgggaacattcgact
+6222406/1
?;=BDD1DFB?FD:AC:2<CAEHBHEBFDFFFAFGF@DEF>FEFF4=CEE
@7594634/1
atcaatttatcttcaaatgacgacaccacagttccagtctcaggcacatt
+7594634/1
CCCFFFFFHHHHHJJJJJJJJJJJJJJJJJJJJJJJJIJJJJJJJJJJJJ
@6901258/1
ccgcatccaactcggatcagccgtttctgagattagcgcgcacagacgaa
+6901258/1
CCCFFFFFHHHHHJJJJJJJJJJJJJJJJJJJJJJJJJJJJJJJJHHHFF
@2789705/1
cttgtattcaaaagaaaacctagaatcactggttcaaattcaaataaaat
+2789705/1
@@CFDFFFGHFHFIJJJJIGIIIJJJJJJJJIHHIGIIIJGE@CGHIIJI
@6901345/1
tgggtaatctagctacccacgtaaatgtaaacctggcaagcatcca
+6901345/1
BBCFDABDFHHHHJJJJJJJJIJJJJJHIJJJJJJJIJJJJJJJJI
@2789922/1
tccgccctcttcctcgggttggaatgattctggtgggttgtcctgcagag
+2789922/1
:::AABDADFFBDHHEGGACGHIJJJEHHGIII@BGIGIIHFGGGJJBCF
@7595027/1
cgcagccagatgccaaagttcttgatcttcactgggctcttctctgggat
+7595027/1
CCCFFFFFHHHHHJJJJJJJJJJJJJJJJJEIJJIJJJJJJJJJJJJJJJ
@6222974/1
gaatagtgggtaagtaagggctaagatgattggttgatcagtttttgagc
+6222974/1
=8?:DD=BFH0AFCAAECGBG?ECHB<E<CFGHG;?@4CDHBD?BDHEG<
@6901690/1
gcacgtagttctcagcttccctgcaaagttaaccatcttgtattcaaaa
+6901690/1
@?@DADDDFFDF<@4C4C<@3CBF@?CGDHBCFC<9:DG<GBDG?:<99
@6901822/1
cgcaagaagtaccagaaacgggacttagccacaatctggtctggagagaa
+6901822/1
CCCFFFFFHFHHHJJJJJJJJJJJJJJJJJJJJJJJJJJIJJJJJJIJJI
@2790229/1
agaagatcctcatcttgtatagaggaggcttgggctcgctctccgaaggg
+2790229/1
@@@FFFFFHGHHHGGIGIJHIIJJIJIBGIJGFHGIIIIIIEIJJ>HGII
@7595260/1
cacgtttcacttcagcatagacaggtgtcttccctggcaatacaacaacg
+7595260/1
CCCFFFFFHHHHHJJJIJJJJJJJJHIJIIJJJJJJJJJJJJJJJJJJJJ
@4846155/1
catacataataaaattagaggaagtaggtgctgggcctcttgtatgcgaa
+4846155/1
CCCFFFFFHHHHHJJJJJJJJJJJHJJJHHIJJJJJJJJJJJJJJJJJII
@6223225/1
gacgcaagaagtaccagaaacgggacttagccacaatctggtctggagag
+6223225/1
@@@DFDFD>DDHHIIIIGAHIGGBGHIGH@HGGGGGHGIIIIIIIGIGIG
@2790433/1
cagccagatgccaaagttcttgatcttcactgggctcttctctgggattt
+2790433/1
CCCFFFFFHHHHHJJJIIJJJJJJJJJJJJJJJJJJJJJJJJJJJJIJJJ
@4846374/1
cctgtggccggcggcacgcagacgccttgatgacctccactttgatgatc
+4846374/1
BCCFFFFFHHHHHJJJJJJJJJJJJHHHFFFFFFEEEDEDDDDDDDDEED
@2790507/1
ctaggagtgactttcccgtttccaatctccaagacaggaggctccagtac
+2790507/1
@@CFFFDFHHFGHIIIJIGIHDHGCHGIJGIHIJHGGGEIIGHBFGEBFH
@7595545/1
gcccattttcacaggcaagggatcctaacttcgcaaccactaattccagt
+7595545/1
CCCFFFFFHHHHHJJJJJJJJJJJJJJJJJJJJJJJJJJJJJJJJJJJJF
@2790551/1
ccacataagtaacttcaaatgattgctcagatgcaatttcttgcaagaat
+2790551/1
CCCFFFDFHDFHHEHIGEFEHCHAFHIGHIGHIIIEHIEEEHICGIJIJI
@6902403/1
cgatgttttacaagggcaggttgaactcacaccattcaatttaaaagaaa
+6902403/1
CCCFFEFFHHHHHJJJIJJJHIIJJJJJJJJJJJIJJJJIJJJJJJJJJJ
@7595904/1
tgaggcgcttgtggtggtgcacgcgcttgggcagagggaatctgattgtg
+7595904/1
@@BDDFFFFGHFHICGGCFEGIGIJJJIIGIIIJJIJHHFHHHHDFFD;B
@2790970/1
caccagtggtcttcttgaacttcttcaattgacgcaagaagtaccagaaa
+2790970/1
@C@DDDFBFHHGFHHHGGIGEHJFIJJGIJJHIJJIJJIIIGEHIIGIHH
@6902628/1
tagtctttggagagaatgaatctaactttggaagttatgtgttacaatcc
+6902628/1
CCCFFFFFHHHHHJJJIJEIJIIJJJJJJJJGHHHIJJJJJIIJJIHIIG
@6902700/1
cactgagtgacggcacctccgacactgaggtcacggtactcgcggtacat
+6902700/1
@@@DBDD=ACFHDIAHHGHAFE?FGIEABGGIIGIDHGGIFDGIHBD>>C
@4847150/1
ggctcgctctccgaagggagcttgcggccgatgacctcatactccttcaa
+4847150/1
CCCFFFFFHHHGHJJJJJJJJJJJJJJJJJIJJHIIJJHHHHHHFFFFFE
@2791271/1
gttgtggaactgcttcacctgtggccggcggcacgcagacgccttgatga
+2791271/1
@@@FFFFFFHHHHJIJJIIJJIIJJJJIJJJIJJHHFFDEDDDDDDDDDE
@6224551/1
gtgctgggcctcttgtatgcgaaggtgttgaggcgcttgtggtggtgcac
+6224551/1
CCCFFAABBFDHHIJJJJGIIGIGGCFHGCFGGGGHHIGI@C=FHEGHIJ
@3465627/1
gtcacacggtagcggaaggtgggttcgtgaatcatgccctcaatctgcac
+3465627/1
CC@DDFFFHADFDHEGGEHFEEHGEGHBFEIIIJIIIJGIGJJGIGGIGI
@4847758/1
agtacacctaatgaggactatttggcgttactgcttaatactactcactg
+4847758/1
CCCFFFFFHHHHHJJJJJJJJJJJJJJJJIJJJJJJJJJJJJJJJGHIJJ
@6224919/1
gtgctgttgtggaactgcttcacctgtggccggcggcacgcagacgcctt
+6224919/1
@CCFDFFFHHHHDIIJIIIJJIJGHGIIIGIJJJIJJGFDFDDDDBBDD@
@4847838/1
ctgttgtggaactgcttcacctgtggccggcggcacgcagacgccttgat
+4847838/1
@CCDDFDFHGDDHCHJJIJJJJHHHGHHIGBDHIGEHFFFDEBBDDDDDD
@6903788/1
gttggttatcaagtggcttggtagga
+6903788/1
@;?DD;DDDAF??AEE<EEEF<:2A<
@1425966/1
gtgaggttcaccaagctagtggcgttgatgtcgcaagatagtgagacatt
+1425966/1
@@CFFFDFHHHGBB@FGIIFHGIIJJJJJJIJIJIJJJJIJJJHIIIGCH
@4164933/1
gtcttcttgaacttcttcaattgacgcaagaagtaccagaaacgggactt
+4164933/1
CCCFFFDDHHHHHJJJJIIJJJIJJJIIGJJDGDHEHIJJJJJIIIBGGH
@4165090/1
cttgggcagagggaatctgattgtgttgttgtggaactgcttcacctgtg
+4165090/1
CCCFFFFDHHGHGGGIGIIDHHGCH9?EFGGCGGIIJJJBHGDDGIHHI>
@4165144/1
cttggttgaacggaactccaatcctttactcgaatagtcttttctaactt
+4165144/1
CCCFFFFFHGHHGJJJJJJJJJJJJJJJJJIJJJJJJJJJJJJIJJJIJJ
@5540535/1
ggcacctccgacactgaggtcacggtactcgcggtacatgttgtgtacac
+5540535/1
CCCFFFFFHHHHHJJJJJJHIJJJJHIIJJJJJJFHIJIJIJJJJJJIHH
@49212/1
agtggtcttcttgaacttcttcaattgacgcaagaagtaccagaaacggg
+49212/1
@CBFFFFFHHHHHJJJJJJJJJJJJJJJJJJIIJIJJFGIJJJJJJJJJJ
@1427505/1
ctgcaagcgactggttgttaactccgaaaattatatcataatcattataa
+1427505/1
=?@;DDDD?DFF@EFGIIIFCH?@:E:8?@@GDHGEGIBAB?48<DGBB8
@1427520/1
gtgctgtctgtacattgaaaataaaaataaaaaaaatagcaggggttatt
+1427520/1
@@@DDDDDHFFFB:EHHB?FHHEDCHIHGGEGIIIIIIIIIIIIGFGHH@
@1427602/1
gtttggtatcgacccagtaacaccctgctatttattttttctatattttc
+1427602/1
C@CFFFAD?FHFD8@GBEHIIIIGEIIGIIGIIGIIIIIEHIIIIGIIII
@49431/1
gctgttgtggaactgcttcacctgtggccggcggcacgcagacgccttga
+49431/1
BCCFFFFFHHHHHJJJJJJJJJJJJJJJJJJJJJJJHHFFDDEDDDDDDD
@49509/1
ctcacatgattcatccacaaattccaacccttgcgtttcaaaacaattca
+49509/1
CCCFFFFFHHHHHJJJJJJJJJJJJJJJJJJJJJJJJJJIJJIJJJJJJJ
@1428099/1
gcaagaagtaccagaaacgggacttagccacaatctg
+1428099/1
CCCFFFFFFHHHHJJJJJJJIIIJJJJJJJJJJJJJJ
@5541264/1
aggaagtaggtgctgggcctcttgtatgcgaaggtgttgaggcgcttgtg
+5541264/1
@@@DFFFFBHBFHIFHG3CAGGHGHG>ABADCFIGHFGIGIJJIIIEGEG
@1428374/1
ggcgggatggtcgtttgaaaaattgacggccagccttaacgtacgattcc
+1428374/1
CCCFFFFDFDDDH?DFHFAHGAHGGGIGGGGIHIDGIEHEHE>DF?CCED
@5541507/1
aactgcttcacctgtggccggcggcacgcagacgccttgatgacctccac
+5541507/1
CCCFFFFFHHHHHJJJJJJIJJJJJJJJJJJHHFFDEDEDDDEDDDDDCD
@2113916/1
gcttcacctgtggccggcggcacgcagacgccttgatgacctccactttg
+2113916/1
CCCFFFFFHHHHHJIJGHIJIIIJJIHGHGHFFDECEEEDDDDDDDDDDA
@2114129/1
gcgaaggtgttgaggcgcttgtggtggtgcacgcgcttgggcagagggaa
+2114129/1
@CCFFFFBFFHHHJJJJJJJJHIJGIJGIJJJJJJJJJIJHHHFFFFDDE
@50736/1
gcccaatgatcggcattccggcgtcattcgatatcttctgtagctgctgt
+50736/1
C@CFFDFFGBFFAGIGGGGHEHEDHGBDHIIEEDHIIIIGBBBFHCHHGI
@4165699/1
ctggagagaagatcctcatcttgtatagaggaggcttgggctcgctctcc
+4165699/1
@@CFDFDFGHHHHFIIIIJJIIJJGIIIHIJGIIJJJ>BDGE?GGFGDGG
@51641/1
cttcacctgtggccggcggcacgcagacgccttgatgacctccactttga
+51641/1
CCCFFFFFHHHHHJJJJJJJJJJJJJJJHHFFFEEEEEEEDDDDDDDDDD
@1429831/1
cccagacctagcccaaattcttcttcttcagccggctttggtggttcttt
+1429831/1
CCCFFFFFHHHHHJJJJJJJJJJJJJJJJJJJJJJJJJJJJHIJHIJJJJ
@4165893/1
gttggaatgattctggtgggttgtcctgcagagcttgccacatcttgtaa
+4165893/1
CBCFFFFFHHHHHJJJGHJJHHIHJJJJJJJJJJJJJJJJJJJJJJJJJJ
@51965/1
gccagatgccaaagttcttgatcttcactgggctcttctctgggatttcc
+51965/1
CCCFFFFFHHHHHJIIJJJJJJJJJJJJJJJJJJJJJJJJJJJJIJJJJJ
@4848620/1
gtgctgggcctcttgtatgcgaaggtgttgaggcgcttgtggtggtgcac
+4848620/1
@@@FFFFFGHGHGIIIJGJJJHIIJ:EEHIIIGGGGIFIGIICFEAEHJG
@1430435/1
cgcttgggcagagggaatctgattgtgctgttgtggaactgcttcacctg
+1430435/1
@@@DFDDD?BFBHGDG>EHIGIHGGFCGIIIAGFFH3?FHDFGGII>GIC
@4166412/1
gcactgagtgacggcacctccgacactgaggtcacggtactcgcggtaca
+4166412/1
CCCFFFFFCFHHHJJJJJJJJJJJIJJJJJJDHIJJJFGJJJJJJH=DFE
@4166641/1
ccctaagtgagtatacatctattaaattcaaacgcagagctcattatgtt
+4166641/1
@@CFBDDDFDD2<CFHEBBHGHHGHIIB<ACBFHIFHAFDHIGGHEGIGC
@2116223/1
ctgggcctcttgtatgcgaaggtgttgaggcgcttgtggtggtgcacgcg
+2116223/1
@@@DD;DDFFDFFEDG@@A@@E<A::?9?FFFFIIIEFDC;@4@FAEEA:
@1431007/1
caacaaataaactttttaatagacaaatacaacgaaaccaatttagaata
+1431007/1
CCCFFFFFGHHHGJJIJJJJJJJJFIIJJJIJJJJJJJJJJJJJJJJIJJ
@7596514/1
gtcacggtagcactgagtgacggcacctccgacactgaggtcacggtact
+7596514/1
CCCFFFFDFFBHHIIGICCHGEGDHIGHIIHIIIGHIHGIGGIIIIHEHH
@4849307/1
cagcatacataataaaattagaggaagtaggtgctgggcctcttgtatgc
+4849307/1
@@CFFFFFHHHHHIGEBHHIIDHCGGHFHIHHFDBGHI?FGGIJJJJIII
@1431140/1
tgcgatgttttacaagggcaggttgaactcacaccattcaatttaaa
+1431140/1
1??DDDDBFB?DDD?ACF:E<E2AA??G<EHGGIGHCHBDB>BHEHD
@2116449/1
ctttgatttcttttgtaaatttaactctctgtgagtccgtcagtggcttt
+2116449/1
CCCFFBEFHFGHGJJJGGGJIIGJJJJJJJJJJIIIIJJJIGIIJIFIJJ
@4167488/1
cagcatacataataaaattagaggaagtaggtgctgggcctcttgtatgc
+4167488/1
CCCFFFFFHHHHHJJJJJJJJJJJJJJHHIJHIJJJIJBGHJJJJJJJJJ
@4850065/1
gtggaactgcttcacctgtggccggcggcacgcag
+4850065/1
:??DDBD2ACDFFFHIIEAAFF?@F:DF;FGIIBB
@4850097/1
ctaataatcgatatcaaactaaacctacgttaaataatttaaccaggaaa
+4850097/1
CC@DFFFFHHHHGIJIIGIJHDFHIJJIIGGIIIIJJIJJIJJIGIIIII
@755553/1
gggttttttaaactcatattttcatggtaccaagttatgaatttttcaaa
+755553/1
BCCDFFFFHHHHHJJIJJJJJJJIJIJJJJJJJJJIIJJJJIIJJJJJJJ
@7597664/1
gccagatgccaaagttcttgatcttcactgggctcttctctgggatttcc
+7597664/1
CCCFFFFFGHHGHJIJJIJJIJJJJJJJJJGJJJJJJJJJJJJIGGHIJJ
@4167924/1
gtgcacgcgcttgggcagagggaatctgattgtgctgttgtggaactgct
+4167924/1
@@@DDDDDFDFFBBFD@E?:?@?8:BDG<?DD?9??FBDGHIGIA@AFCD
@2792846/1
ggcagagggaatctgattgtgctgttgtggaactgcttcacctgtggccg
+2792846/1
@;@DDBDDA8<ADEDHBHII>EHHDGHAEHIBHBBGHIEDDF??G<?F?D
@7597953/1
cgcaagaagtaccagaaacgggacttagccacaatctggtctggagagaa
+7597953/1
CCCFFFFFHHHHGJJIJJJJJJJJJJJJJJJJJJJJJJJJJJJJJJJJJJ
@6226326/1
acggcacctccgacactgaggtcacggtactcgcggtacatgttgtgtac
+6226326/1
C@CFFFFFHHHHDIJIHIGGIEHEIIJGGIJJFGIJGAHEHIIIJHHHGH
@3467464/1
gtgctgttgtggaactgcttcacctgtggccggcggcacgcagacgcctt
+3467464/1
CBCFFFFFHHHHHJJJJJJJJJJJJJJIJJJJJJJJJHHFFDDDDDDDDD
@5543061/1
gagaaaatcttttttttgtatgtattttactgtagacttatttataaatt
+5543061/1
@@@FFFFFDFFHGGIGIIGIJIIIIIEHICDGIIIJJIGCHGHJJGGIGE
@3467868/1
gtgctgttgtggaactgcttcacctgtggccggcggcacgcagacgcctt
+3467868/1
@@?DDDDDHFHDHIIIIJICEEHHIAEEGGGHAFGGIB=B>A>ABBDBAB
@7598835/1
ggattttaatgttattattacagcatacataataaaattagaggaagtag
+7598835/1
@C@FFFFB>?FHHIGIAGHIGIEBDHDFHHEEHHD?GBFHIFFG31?F?D
@6226916/1
gatcgattactactgctttcccaaagacaggacaagcgtgaattttctca
+6226916/1
CCCFFFFFHHHHHJJJJJJJJJJJJJJJJJJJJJJJJJHJJJJJJJJJJJ
@2794077/1
atgggaagtggtgataaagataagtataggctcaaaacctaacgacatca
+2794077/1
BCCFFFFFFFHFHIJJJJJJJJJJHGIIIJJJJJJJJJJJJJJIJJJJJJ
@7599071/1
gtcacggtagcactgagtgacggcacctccgacactgaggtcacggtact
+7599071/1
@@@DDDDDFF>FHHIIIC?FHB:CGGHIIIIIIGGHIIGIGHGDHGGAHE
@6227101/1
atgttgtgtacacctgagcgagactcataacgcagccagatgccaaagtt
+6227101/1
?BBDFFEFHHHHHJJJJJJJJJJIJJJJJJJJJJJJJJJJJJJJJJIHGI
@3468370/1
atggtaagaaggtggcggccagaatctagacatgcacagctcttgcagcc
+3468370/1
C@CFFBDEHHHGHJJFIGGEFIGIIJGIGJIDHGIJJIGGGGGHHGGJGH
@2794348/1
cccattttcacaggcaagggatcctaacttcgcaaccactaattccagtg
+2794348/1
CCCFFFFFHHGHFGGJIICCGIIJJJIJIIIHIHIJJJJJJJJJIJJGIE
@2794537/1
gtctggagagaagatcctcatcttgtatagaggaggcttgggctcgctct
+2794537/1
CCCFFFDEDFFDHIJJJIEEHIJIJEIIIIIJIHIIIHIFDHGHIJJFEC
@3468744/1
caacaaataaactctttaatagacaaatacaacgaaaccaatttagaata
+3468744/1
@<@D?;B?>CFBFEHAEBFIGIEFHHIIACCGGGI@8:C@GFBGHGIIDB
@5544249/1
ggatggagtgagcacgggctctgtgcctggctcccatgtcacggtagcac
+5544249/1
CCCFFFFFGHHHHJJJIJJJJJJIJJJJIJJJJJJJIJIIJJJICHIJJJ
@2794754/1
gcacgcgcttgggcagagggaatctgattgtgctgttgtggaactgcttc
+2794754/1
CCCFFFFFHHHHHJJJJJJJJIJJJJIJJJIIJJJJIJIIJJJJJJJJJJ
@5544321/1
tctcgctctccgaagggagcttgcggccgatgacctcatactccttcaac
+5544321/1
@CCFFFFFHHHGGHIGGHGIGGIJIJJJJIJGIIIIIJIIHIFIFH>EHC
@6228115/1
gcggttaggcgaagtacatgaccttcttggtgacggcgtgcacggtgatg
+6228115/1
B@CFDFFFHHHHHJGHIJJJJJJJJJJJIIGGIJIIJJHHIJJIJCEFHF
@3469718/1
ggaactgcttcacctgtggccggcggcacgcagacgccttgatgacctcc
+3469718/1
@@@DFDFFFHFDHJIJEHIIGHHEGGHBHIBBEB@DDD@BC>AA@>CCDD
@6907719/1
gaaacgatcaacaataatatataatttggagtacagttaatacctggcat
+6907719/1
CCCFFFFFHHHHHJJJJJJJJJJJJJJJJJJHIJJJJJJJJJJJJJJJJJ
@3470041/1
gttgtgtacacctgagcgagactcataacgcagccagatgccaaagttct
+3470041/1
B@CFDDFFHHHFFIJJJJIJIIHIIJJJIIJJGGHGIJJJJIGHIJDGIJ
@1431982/1
gaactgcttcacctgtggccggcggcacgcagacgccttgatgacctcca
+1431982/1
@@@DDDDAFFHFDBEE<ECGG>8?FGGHFHIEFHDDCBAC@ACDA@CCB?
@1432449/1
gccagttataaagcatagcccgaagtgctattggcacacaggcataatgc
+1432449/1
C@CDFBDDHHHBHIIIIGCHIDHEAGHIIIGHIIIIEHAHHIICHIIDHD
@6908770/1
tgggcctcttgtatgcgaaggtgttgaggcgcttgtggtggtgcacgcgc
+6908770/1
CCCFFFFFHFHHFHIJJGGHGAFFHIGHGFGHHIJIIIFEIHIIIJJJHF
@1432784/1
gtccataatcattcctggaatccgtgtcgacggcgatgagagcccacgat
+1432784/1
C@@FFFFFHHHHHJJIJJIJJJJJGHIJIIJJJJJFIJJJJJJJJHHHFF
@756290/1
gcttcacctgtggccggcggcacgcaggcgccttgatgacctccactttg
+756290/1
CC@FFFFFHDFDDGGDHGEGFHGIGIG6=EDECCECEDDCCC@A?CCCCC
@756363/1
gtcctgagccatagcaaacagccactggcaatgtggatagctggacaagg
+756363/1
CCCFFFFFHHHHHJJIJJJJJJJJJJJJJJJJJGIIIJJJJJJJIJJIJI
@6909201/1
ggcctcttgtatgcgaaggtgttgaggcgcttgtggtggtgcacgcgctt
+6909201/1
@C@DDFFFGHFHGIIGGHG?FHHIIIIIIIIIIIIIFHIGHIGIIIGBDD
@756793/1
gtgctgggcctcttgtatgcgaaggtgttgaggcgcttgtggtggtgcac
+756793/1
CCCFFFFFFHHHHJJIJJJJJIIJJFHIJJJJJIJJJJJJIJHIJHIJJI
@6909568/1
gtcggcataacgggccgcgactccgccctcttcctcgggttggaatgatt
+6909568/1
@@@DB6@DFDFHAFB>AHI<BF6=B@1AB;=E>EEEE<A;??@@>A@:@D
@1433564/1
atatattctagctcgaataaatagttacaccttacttgactactaacgtc
+1433564/1
@C@FFFFFHHHHHJJJJJJFHIGJCGIIIJIJJIJJJJEIJJIJGGHIHF
@5546568/1
tcccatgtcacggtagcactgagtgacggcacctccgacactgaggtcac
+5546568/1
CCCFFFDFHHHHHIJJJJJJJJJIJJJJIJIJJJJJJJJJJJJJJJIJJJ
@1433750/1
gaggcgcttgtggtggtgcacgcgcttgggcagagggaatctgattgtgc
+1433750/1
@?@BDADAHHDFHAAA1@G@@DGIEGGGEGGGB@GDE;DCEEH>;CD;@E
@1433793/1
gtgctgggcctcttgtatgcgaaggtgttgaggcgcttgtggtggtgcac
+1433793/1
@@@DFFFFBFHHGIJGGFHJIIGHD:CGHIJJIIGIIIIHIIFFHGIGHI
@2118442/1
gtaggtgctgggcctcttgtatgcgaaggtgttgaggcgcttgtggtggt
+2118442/1
BBBFFDFFHHHHFHIIIJJHJJJJJGIIIGHGHIIJJJJIIJIIJJFHJA
@2119033/1
cgacactgaggtcacggtactcgcggtacatgttgtgtacacctgagcga
+2119033/1
@<?DDDDAHHADFIHI<AFBEB@B?@:6@@F?9099?0?FCB=CGHC9@;
@2119046/1
gccattcctagtacggtatctcccacacgtttcacttcagcatagacagg
+2119046/1
CCCFFFFFHHHHHJJJHIJJJJJJJJJJJHIJJJJJJJJJJJJJJJJIJJ
@1435044/1
gtttattttgtttttctctgtgatctgtttcttggcatctatagatgtcg
+1435044/1
?=?BDDDDHF=3<E;CFBFFF<9CHBHHCEHAHGIFHGCEHHGGAGHHG9
@758757/1
gtctggagagaagatcctcatcttgtatagaggaggcttgggctcgctct
+758757/1
CCCFFFEFHHDDHGGJIJJIIGGIJHGHIIHJJIIGEHIAFGDGIGGEHE
@2119257/1
ggtagcactgagtgacggcacctccgacactgaggtcacggtactcgcgg
+2119257/1
B@?DDFFFHHGHHDGHEHIHIJIJJJJJJJJGIJJDGGHJGHIJJIIGHF
@759070/1
gtttattttgtttttctctgtgatctgtttcttggcatctatagatgtcg
+759070/1
CCCFFFFFHHHHHJJJJJJJJJJJJIJJJJJJJIIIIJJJJJJGIJJJJJ
@759217/1
ggcgcttgtggtggtgcacgcgcttgggcagagggaatctgattgtgctg
+759217/1
CCCFFFFFHHGHHJHIJJJJJJJJJJJJJJJJJJJIIJJJIJJJJHJJJF
@53080/1
cccacaatatattcgcgaaaaccgcatccaactcggatcagccg
+53080/1
@@@DDBDDH<DAFHGGDFHGIFI?@D<GGFEHCGEGH@GHGHGB
@2119846/1
ggcgggatggtcgtttgaaaaattgacggccagccttaacgtacgattcc
+2119846/1
CCCFFFDAHHFHFJJJJIJIJJJIJJJJJIJJJJJJJHHHHEFFFDDDEF
@4850838/1
tgatcaaacgctattaattcattagcgaaaaacttatttttcacttttaa
+4850838/1
CCCFFFFFHHHHHJJJJJJJJJJJJJJJIJJJJJJJJJJJJJIIJJIJJJ
@759649/1
ggcgatcagattgacagaagaaatgtttcgtaatattagcgagggatccc
+759649/1
@@@DDDDDF>D<?B<CBEEFEGHHAHI@BF:EHCH@<D?D@@GHIBHEFG
@1435962/1
atcagtttggagttcacctttagaagtatgttcttagctgtcatctggtt
+1435962/1
?@@DDDDD?H3CBFDEFHIII@<FHHIHIHIIIIIDBDHBCFEHGIGI?G
@759854/1
catacataataaaattagaggaagtaggtgctgggcctcttgtatgcgaa
+759854/1
CCCFFFFFHHHHHJJJIJIGJJJJHIJJHGHIJJIGGIIJJIIIJJJJHI
@53882/1
tctgtggcgaagttttgttcacgttctttgcttgaacacactgtgtcgcc
+53882/1
BCCFFFFFHHFHFHIJJIJJJJJJJJJJJJJJJJJJJJJJJJJIJJIJJJ
@6910577/1
gttgaggcgcttgtggtggtgcacgcgcttgggcagaggg
+6910577/1
?=@DDDBDDHFHBEFGH?GC?:?FEGGGGECGIE;;5=@A
@1436407/1
ctggaaaaatacgtagaaaaaaatctttatttttcagttttattctgct
+1436407/1
@@@ABDDD>:<DCFED1?FFIIEFFBF9C?DFBFD9:09BB?G>F??FF
@1436489/1
gcacagttcctcgacgagcaagtagttcttgaagcacagacacaggtgtc
+1436489/1
CCCFFFDFHHHHHJJJJJJJJJIJJIJJJJJJJJJJJJJJJJJJJJFHIJ
@4169315/1
cgggctctgtgcctggctcccatgtcacggtagcactgagtgacg
+4169315/1
???;BADDD<<CDB?3E??FFBF;2<?A:?EB@C?DB9??DEDEB
@1436586/1
tgttatgtcgatgtcgaacccaaaaatgtaattaactttttttttgtctg
+1436586/1
@@@DFDDFFHFFHIDHIJJIIJIJIGIFIIIHCDHIGHIJJGGGHI@CEE
@4851502/1
gttgaggcgcttgtggtggtgcacgcgcttgggcagagggaatctgattg
+4851502/1
CCCFFFFFHHHHHIJIHHJGGHIJJJJJJJIJIJJJGJJJEHHHFFFFFF
@4169484/1
ggaatctgattgtgctgttgtggaactgcttcacctgtggccggcggcac
+4169484/1
CCCFFFFFHHHHHJJJJJJJJJJJJJJJJJJJJJJJIJJJJJJJJJJFFD
@54466/1
gtgcctggctcccatgtcacggtagcactgagtgacggcacctccgacac
+54466/1
CC@FFFDFHHDHFGHIIGHGIJIJGIIIECHICCECEGIIII<FBGIJII
@4851879/1
ggtagcactgagtgacggcacctccgacactgaggtcacggtactcgcgg
+4851879/1
CCBFFFFFHHHHFIJJJJJJJJJJJJJJJIGIHIGFIJJIJHJJJIJJHF
@2795733/1
gtcacggtagcactgagtgacggcacctccgacactgaggtcacggtact
+2795733/1
@@@DDDADFHF?FGGIG:F:FFA@GHHGGIIAGDGEHGIIFHHEGE@@AH
@4852152/1
cactggttcaaattcaaataaaatcactctgcaatcctgcctcacatgat
+4852152/1
CCCFFFDEHHHHHJJIJJJJJJJJJJJJJJJJEFHHHJJJJJJJJJJJJJ
@4170093/1
agcgggtcggacgagccgtgccttttattgcttggtgagacacgagataa
+4170093/1
CCCFFFFFHHGHHJJJJJJJJJJJJJJJJJJJJJJHIJHHHHHFFDDDED
@4170121/1
cgcaagaagtaccagaaacgggacttagccacaatctggtctggagagaa
+4170121/1
C@CFFFBDHADBFHDHIEFGGA:F@BFEAHCHIIIIIGGHEHGGDA;@GC
@6911611/1
caccagtggtcttcttgaacttcttcaattgacgcaagaagtaccagaaa
+6911611/1
@@@DFFDDHDHHHJJJIIJJJIJIJJEDHHIJIJIJGIEHI?FGGIIJJJ
@6911747/1
cgagcaagtagttcttgaagcacagacacaggtgtcttcaacggaag
+6911747/1
CCCFFFFFHHHHHJJJJHJJJJJJJJJJJJJJGIIJJJJJJJJJJJJ
@7600365/1
ggcctcttgtatgcgaaggtgttgaggcgcttgtggtggtgcacgcgctt
+7600365/1
@C;DFFFFHHHHHJJIIIJBFHHIJJJJJJJJJJJJIJJEHIJJJJHHFD
@7600424/1
gttcgtgaatcatgccctcaatctgcaccagttcatatttgggcacagtt
+7600424/1
CCCFFFFFHHHHHJJJJJJJJJJJJJJJJJJIJJJJJJJJJJJJJJJJJJ
@3470978/1
cagggatcttgccgtcattgcagacggtgtggtagcgggtcggacgagcc
+3470978/1
CCCFFFFFHHHHHJJJJJJJJJJJIJJ?FFHIGHIJIIIAGGIHHFDD?D
@6229299/1
gtagctttaaggggatctgctgtctgtggagctgatgcttgctgggcctc
+6229299/1
CCCFFFFFHHHHHJJJJJJJJJJJJJJJJJJJJJJJJJJJJJJJJJJJJJ
@55464/1
ccctaatagagacgatttcaccagtggtcttcttgaacttcttcaattga
+55464/1
C@CFFDDEHBFBFHIGEEEHFDEGEDCCEGGDGHIIIBG@DFDHIFGGE@
@4170763/1
agcatggtaagaaggtggcggccagaatctagacatgcacagctcttgca
+4170763/1
@CCFFFFDFHHHHJJGHJJJJIJJJJJIIJJJJJJIJJJJJJJJJJJJJJ
@4852965/1
cccacttcacgacgcttcagcagagtgcacacaatggtgaactggcgttc
+4852965/1
CCCFFFFFHHHHHJJJJJJJJJJIJHHIJJJJJJJJJGHIJJJJJJJHJJ
@6229478/1
ctcgctctccgaagggagcttgcggccgatgacctcatactccttcaact
+6229478/1
CCCFFFFFHHHHGJJJGJJJJJJJJJJJEIG/===FCHFHHIJJJHHGHH
@4170915/1
gtctgtttgtctgtttgtctgtttgtctgtttgtctgttcgtctgtgcgc
+4170915/1
CBBFFFFFHHHHHJJJJJJJJJJJJJJJJIJJJJJJJJJJJJIJGIIJJI
@7601090/1
ctgtgatctgtttcttggcatctatagatgtcggtggcgcacagggcacg
+7601090/1
@??BDDDDHHFFHGGIABGHGIIGIGGHGHCHIII@G>GGHIG;DGHGGI
@3471405/1
tctggttcgattgggcctcaaaaaatcacgtttatacattttttttttaa
+3471405/1
CC@FFDDFHGHFDEGGHIIIJIIIJJJGGGGCEHIIJGGIJIGIJJHFC>
@2796634/1
ctggagagaagatcctcatcttgtatagagg
+2796634/1
?<?DD?3=DD;<2<2CA<F:3AF3C<A?2<<
@4853243/1
ccaatttagaatatacgaaacagcaggaccactgcagac
+4853243/1
@@<=DBD>FFHHHIIIIBGII;CGBG?GDFH9CDH9BG?
@2796772/1
gtacccatagcaacaagatcagcgactgtcacacggtagcggaaggtggg
+2796772/1
@@@FFFFFGFHHHJJIJIIIGGIJGGJJIIJJJJJIFHIIJJIIJJ7@CE
@6229940/1
gctttttcttgttgcgtagactctttgctatgactctcttctggtggtcc
+6229940/1
@B@FFFFFHGFFHHIGJIJIIIJIJJGGIIIIJJJJJJJJGIEIFFEFHI
@3471725/1
tgtttcttggcatctatagatgtcggt
+3471725/1
???BDD4DADADB3EEEIIIII@?FF8
@2121019/1
catggtaagaaggtggcggccagaatctagacatgcacagctcttgcagc
+2121019/1
CCCFFDDFHHHHHGIJJIJJJJJJJJJJJJJJJJJJJJJJJIJJJJJJII
@3471992/1
tagcaacttgaatgtgagtttttatcggaagccaatcttcagtatttttg
+3471992/1
@@@FBDDDDBDFFGHGFHHHCGAHB>AFFHGGBDG@?DFG>@B4?@DFH0
@2797315/1
ctgcagatgactgtgcatccttgctagtaagtcctgagccatagcaaaca
+2797315/1
CCCFFFFFHHHHHJJJJJJJJJJJJJJJJJJJJJJJJJJJJJJJJJJJJJ
@6230528/1
gtgattccttaatttgacataacttttttatttatgaaccgattgacatg
+6230528/1
@B@FFFFFHHHHHJJJJJJJJJJJJJJJJJJIJJJJJJJJJIJJJJJJJI
@6230592/1
ctgttgtggaactgcttcacctgtggccggcggcacgcagacgccttgat
+6230592/1
CCCFFFFFHHHHHJJJJJJJJJJJJJJJJJJJJJJHHFFFDEDDDDDDDD
@2797691/1
gttgaggcgcttgtggtggtgcacgcgcttgggcagagggaatctgattg
+2797691/1
C@@FFDEFHHGHHIIJHIHFGIIJJJIJIIGIIGHHCGIJAEFHFFFFFE
@2121732/1
cccgatttcgcgggatctcttcaaaaatgagatgtggaaaatattctagg
+2121732/1
CCCFFFFFHHHHHJIJJJJJJJJJJJJJJJJJJJIIJJJJJJJJJJJJJJ
@2121741/1
tgcctggctcccatgtcacggtagcactgagtgacggcacctccgacact
+2121741/1
@C@DFFFFHHHHHJIJGHHHIAEGIIJJIGGGGDEGGGGIDGGIJAHGHI
@4854554/1
ctgttgtggaactgcttcacctgtggccggcggcacgcagacgccttgat
+4854554/1
B@@FFFDDHHHHGIIJJJIJJDGEHHIIJJIJJIIHHFFFDEDDDBDDD@
@3473403/1
aataaaattagaggaagtaggtgctgggcctcttgtatgcgaaggtgttg
+3473403/1
@CCFFFFFHHHHHJIJJJJJJHHIJJIJ@GHJJJJHIJJJJHIIJDGHHI
@4855064/1
ggatggagtgagcacgggctctgtgcctggctcccatgtcacggtagcac
+4855064/1
CCCDFFFDFDHHHJIEEFGHIIJHIJJIIHIIIJJJJJIJGIJIBFHIIJ
@6231875/1
gtcatttagctgaagttttaatattacttgaattacactacatcactag
+6231875/1
@@@DDFDFDBFA>EHBFGHBFIEGGE@HGEHIGCHHIEGFGAHHBHDHE
@6911854/1
gtgctgggcctcttgtatgcgaaggtgttgaggcgcttgtggtggtgcac
+6911854/1
@B@FFFFF;FFHHJJJJJJJJGHHIEGHGIIJJIJIJJJIJJGGIGIJJG
@6912525/1
ctgggcctcttgtatgcgaaggtgttgaggcgcttgtggtggtgcacgcg
+6912525/1
CCCFF=DDHHHHHIJJJJIJIJCFHHIJJIIJIJJJHHIHIJGIJJJJHH
@761303/1
ggcagagggaatctgattgtgctgttgtggaactgcttcacctgtggccg
+761303/1
CCCFFDFFGHHGGIGGGFGHHIIJHICFHHGJIIJIIGHIJJJGGGHEHA
@1438298/1
gataaattcactctagcacgtagttctcagcttccctgcaaagttaacca
+1438298/1
CCCFFFFFFGFFHBFGHIAHCFHHHIIIIIIIIIIIIIIIIIHIIIIHII
@6913080/1
ggcagagggaatctgattgtgctgttgtggaactgcttcacctgtggccg
+6913080/1
CCCFFFFFHHHHHJJJJJJIIJJJJJJHIJJJJJJJJJJJJJJJJJJJJJ
@762066/1
ggcacgtcttcatctttgtacagttcgcgagcgatctccgctgtagtcgg
+762066/1
CCCFFFFFHHHHHJJJJJJJJJJIJJJJJIJJJIJJJJJJJJJJJJIJJH
@6913641/1
gttggtcttggttgaacggaactccaatcctttactcgaatagtcttttc
+6913641/1
CBCFFDFFHHHHHJIIIJJIJJJJJJJJJJJJJJJJJJJJJJJJJJJJJG
@5549678/1
gtcacggtagcactgagtgacggcacctccgacactgaggtcacggtact
+5549678/1
CCCFFFFFHHHHHJJIJGIJJJJJJJJJJJJJJJJJJJJJHIIJJJHGHH
@762324/1
ggaagtaggtgctgggcctcttgtatgcgaaggtgttgaggcgcttgtgg
+762324/1
CCCFFDDDFDHDHGHI9CGIJIIFHIJJJGHIH:C?BG@GHEIJIIJHIJ
@762591/1
ctggacaaggcactggcaacgaccaatcatggacttttcttcaatatcca
+762591/1
BCCFDFFFHGGHHJJJIJJJJJJJJJJJJIIJJJJJIJIJIJJJJJJIII
@1439579/1
gcagcttcatccagaggcaagcgctccaagttgcttggaggcttgggcct
+1439579/1
@CCDDDFFHHDHHHIIIIDHIFG<FEHIGGHGHHGGIIEHIGGCFGIEIB
@6914243/1
tgacatcggacttaatacaaggaaactgtttagactggttacattgctca
+6914243/1
<?@BADDBF10@DFBGEEHDGCEDDGFECGIII@GI9;DDFDDFI<FBBB
@1439794/1
gtcagctgttccacttcatcatcagggatcttgccgtcattgcagacggt
+1439794/1
@?@FFAFDAFB?AFEEHGIGDFGDEBE?FGFFHEGHCF@BFGEII9?FH0
@1440130/1
ttgtttttctctgtgatctgtttcttggcatctatagatgtcggtggcgc
+1440130/1
BBBDDFFFHHHHHJJJJJJJJJJJJJIIIJIJJJIIJIJJIHIJGHIJJI
@763486/1
cgggctctgtgcctggctcccatgtcacggtagcactgagtgacggcacc
+763486/1
CCCFFFFFHHHHHJJJJJJJJJJJIJJJJJGIJJJJJJJJHIIIJJJJJJ
@56101/1
ctcgctctccgaagggagcttgcggccgatgacctcatactccttcaact
+56101/1
BCBFFFFFHHHGFIJJGHJJJJJGJJJJIIJBFHIJIJIJJJJHJHHHHH
@1441140/1
cttgaacttcttcaattgacgcaagaagtaccagaaacgggacttagcca
+1441140/1
CCCFFFFFHHHHHJJJJJIJIJJJJJJJGHIJIJJJJJIJJJJJJJJJJJ
@1441172/1
ccaacaaataaaccttttaatagacaaatacaacgaaaccaatttagaat
+1441172/1
CCCFFFDDHHHGGIJJJIIAHHIGIIGIIDHGIIGHJBGCDFHIHJJIJI
@6916002/1
atacataataaaattagaggaagtaggtgctgggcctcttgtatgcgaag
+6916002/1
@@@DDDDA<FH?BCB?AAB;FHGAABBAAAFHE=9?DBHHGB@FFD@GA@
@6916028/1
tggcaatgtggatagctggacaaggcactggcaacgaccaatcatggact
+6916028/1
CCCFFFFFHHHHHJJJJJJIIJJJJJJJJJJJJJJJJJJJJJJJJJJJJJ
@56651/1
gttctattcaagttatgtaagtattaaattcgtaccgctttttatgtgtc
+56651/1
@?@DDFFFHHFF?EGGGAICHFHGIJIIIEHGCFEHIJJIIIIJIIIIDH
@56896/1
gtccgagctcatcgactgtggcaatctttgcatggaatgttatctccaac
+56896/1
CCCFFDFFHHHFHJEGIIEHIIGJJIIIJIGGGIGHIJIGIGIIJIIJIG
@4171867/1
cgggaattttgtttggtatctgataccgacacatggtaggttccatggat
+4171867/1
C@CF@DEFHHHDHIIIIJJIJJIIIGCHGHGIGJGHDGGGBFGHIHIGHI
@6916446/1
cttcaatcctaatgtattgatgggtcagcatgtcgcatagaatctgactg
+6916446/1
CCCFFFFFHHHHHJIJJJJJJJJJHJJJJJJJJJJJJJJJJJJJJJJJJJ
@5551802/1
gccgtttctgagattagcgcgcacagacgaacagacaaacagacaaacag
+5551802/1
CCCFDFFFHHHHHJJJJJJJJJJIJJJJJJIJJJJJJJJJJJJJJHHHHD
@5551943/1
gacgcaagaagtaccagaaacgggacttagccacaatctggtctggagag
+5551943/1
CCCFFFFFHHHFHJJJJJJJJJJJJJJJJJJJJJJJJJJJJIJJJJJJIJ
@4172146/1
gtgttgaggcgcttgtggtggtgcacgcgcttgggcagagggaatctgat
+4172146/1
@@BDDFFFHHHHHJIGEIFEGFHIHHIJJJIJJIJJJIIJHHHGFFFFFF
@4172220/1
atctgattgtgctgttgtggaactgcttcacctgtggccggcggcacgca
+4172220/1
@@CFDFFDHDDD?GEGGHEGEHGGGIEG>FHIGGHGDHHGHIIJHFFCDD
@765547/1
ctaagtaagtatacatctattaaattcaaacgcagagctcattatgttga
+765547/1
CCCFFFFFHHHHHJJJJJJJJJJJJJJJJJJJJIJHIJJJJJJJJJJJJG
@57604/1
gcccagtcaacggatggccaaataggaaacactacgctttacacgcatga
+57604/1
BCCFFFFFHHHHHIJJJJJJJJJJJJJJJJJJJJJJJJJJJJJJJJJJJG
@4172429/1
gttacctgcaacttggccaggttagggccaacagattgtttgagatgttt
+4172429/1
CCCFFFFFHHHHHJJJJJIJJHIJJJJIJJJJJJIJJJJJJJJJJJJIJJ
@57791/1
cggtagcactgagtgacggcacctccgacactgaggtcacggtactcgcg
+57791/1
@@@DDFDFHGDHFFHGGHJIGIJIIIIHHH@FH@HIFIJIGGGFA@DEHA
@6917227/1
ctgtacattgaaaataaaaataaaaaaaatagcaggggttattgttatgt
+6917227/1
C@CFFFFFHGFFHIJIIJIGHIIGJI<EFHIJGGHJGI?AGIJIIIJIIF
@765929/1
gaggaagtaggtgctgggcctcttgtatgcgaaggtgttgaggcgcttgt
+765929/1
B@CFDFFDHHHHHIJJIIIHJJJJJJJJJJJGIIJBGHIJIJIIJJJJJG
@765971/1
cttttagtaaaaaattctaatattataacattccctgtacgttcaaacgt
+765971/1
CCCFFFFFHGHHHIHJJIHCHIFHIJEIJJJGFFFIIGHHGHEHCIICFF
@6917383/1
ggcgcttgtggtggtgcacgcgcttgggcagagggaatctgattgtgctg
+6917383/1
@@CFFFFFHFFFHGHHIIIIJGGIJGHIICDCHGJHIIJIJGJJJGGIIC
@6917447/1
gtaagtttgtcgagtagagccttagctgcggaatgcttagcttccttctt
+6917447/1
CBBFFEFFHHHHHJHJJJJJJJJJJJJJIJJJJJJJJJJJJJJJJJJJJJ
@6232324/1
caccacagttccagtctcaggcacattgccattagtagactgatcagccg
+6232324/1
CCCFFFFFHHFFDIFHJJIJIFJIJEHGIJJJJJGFGEEGHEHIIIGGHG
@6918544/1
cgttgatgtcgcaagatagtgagacattcactttttagtcataatcttca
+6918544/1
1=@DDDDDHHHHAHIIIIIFBD>HGGEHCHEFBFIIGE@FEHIGEBFHGD
@767325/1
gcagagggaatctgattgtgctgttgtgg
+767325/1
:;?D1ABA83CFHH><CHHG>D@FF<A?;
@7602395/1
ctgtgatctgtttcttggcatctatagatgtcggtggcgcacagggcacg
+7602395/1
CCCFFFFFHHHHHJJJJJJJJJJJJJJJJJIJJJJJJJJJJJJJJJJIIJ
@2800267/1
cgagtagagccttagctgcggaatgcttagcttccttcttagagcgtccc
+2800267/1
CCCFFFFFHHHHHJJJJJJJJIJJJIJJJIJJJJJJJJJJJJJJJIJJJJ
@4174309/1
gagggaatctgattgtgctgttgtggaactgcttcacctgtggccggcgg
+4174309/1
@?@FFFDDHDFHDHFEEEHEHEFHEBEEIGBHIIIEGIIEGCGGIIBHIF
@2123218/1
cgggcttattctgcatacctgccatgcgctggtaagcgctatggactgcc
+2123218/1
CCCFFFFFHHHHHJJJJJJJJJJJJJJJJJJJIIJJIJJJJJJJJJJJII
@2800405/1
cagatgttttaatagtaagtacgagtacagtctagggtaaatatat
+2800405/1
CCCFFFEFHHHHHJJJIJJJJJJJJGHIJJJJJJJJJGHIJJJJJJ
@2800524/1
gtggtgataaagataagtataggctcaaaacctaacgacatcaatcacca
+2800524/1
@@@ADBDEGHHFFIGJGHGJJJCEGEEGHGCHGIIHGIIJIJJGIIIIGG
@7603117/1
cagagggaatctgattgtgctgttgtggaactgcttcacctgtggccggc
+7603117/1
@@@;D?DDDFFFHEHGAHIIEHADCEHG>FGCHGGIGGEFGCHEIIDHG6
@2800831/1
agagaagatcctcatcttgtatagaggaggcttgggctcgctctccgaag
+2800831/1
CCCFFFFFHHHHHJJJJJJIJJJJJJJGIJJJJFHIIJJJJJJIIJJGII
@2800897/1
ccttaacgtacgattccaacgccccctggcgtaaaataacg
+2800897/1
???DDAB7=A???EADC:AC;DE1D:@;BBD@:?@B<B@B@
@2123812/1
gtcacacggtagcggaaggtgggttcgtgaatcatgccctcaatctgcac
+2123812/1
CCCFFFFFHHHHHJJJJJJFHIJFHIJHGIJJJJJJJJJJJIJJJJJJIJ
@7603464/1
gccagatgccaaagttcttgatcttcactgggctcttctctgggatttcc
+7603464/1
CCCFFFFFHHHGHIEGHIGIJJJIJJIJJGGIGIJJJJIJJIJGHIIIIJ
@6234548/1
gtggcgttgatgtcgcaagatagtgagacattcactttttagtcataatc
+6234548/1
@B@FFFFFHHHHHIJJJJJJJJJFIIJJJIJJJJJJJJJJJJJJJJJJJJ
@7603812/1
gccatctcagaaattagcggatggatcaagagcctgacaccgaaggcagc
+7603812/1
?7?DD;DD>DDB2:<CE>C1<FEE3??D@D>C@DD@DEADBDADID@CDI
@3475982/1
gtcctttctaaggttcaaaactatatctgtaccaaatttcaaccaaatcc
+3475982/1
C@CFFFFFHHDHHAEHIIIJJJJJGIIJJIIGHJJGIJJHIJJJJJIIIJ
@7603839/1
agggatcttgccgtcattgcagacggtgtggtagcgggtcggacgagccg
+7603839/1
@C@FFFFDHHGHHHGGFIGIIIJJJIFGFFE?BFFHJJIGGIHFF@CDDD
@6234694/1
ctcctgtggctttcagtgaaacatcaaaatttatcgatctttgattctga
+6234694/1
CC@FFFFFDFHFHGIIJIJIGIJJGFGCHIGIIIJJGGJIII>BGHHJJC
@2801562/1
ggctgatccgagttggatgcggttttcacgaatatattgtggg
+2801562/1
@@@DDDDB??D?AEBEEGGHFHC:FHD9?FFBC6BDEABFH17
@2801594/1
gggaatctgattgtgctgttgtggaactgcttcacctgtggccggcggca
+2801594/1
CCCFFFFFHHHHHJJJJJJJJIIJIGIJJJJJJJJJJJJJIJJJJJJHFC
@2124497/1
cgacataacaataacccctgctattttttttatttttattttcaatgtac
+2124497/1
??@DDA;BBFBFHICG:@FEG<EHHHGIIIIDHHGGCCEHHIG9FE@BFG
@4858271/1
gtgacggcacctccgacactgaggtcacggtactcgcggtacatgttgtg
+4858271/1
CCCFFFFFHHHGHJJJJJJJJJJJIIJJJJGHJJJJJJJHGHHHHFFFFF
@6234997/1
ggcgcgtttacattaggtcggtcaccgaaggcggcggccgcattcgg
+6234997/1
?<@FFFFDAHHGAHEA@CC@EEGHE?BDGEGIHGHE?@@B@61BCDB
@3476496/1
ggtgcgtgcaggatcctcgtcattgcctggcatacaaggcaaagcaccga
+3476496/1
@<@DDDDDFHFHHIIIFGIBEBFHFGGFGA?;FHGGABGGGAFHEHAB;@
@7604657/1
gtcgcaagatagtgagacattcactttttagtcataatcttcagatactc
+7604657/1
CCCFFFFFHHHHFIIJJJIJJJJJJJJJJJJJJJJJJJJJJJJJJJJJJJ
@7604845/1
gtagactgtgagttgataacccaattgcccgtacggatctgttctgcaat
+7604845/1
?:=:BDDAFBFF<CD?<EFFBE?:FH3F?F@1::CA;GF@D?DFFIEEI<
@3477154/1
ggccttttatatttgttaactgtccttcattgagggtcgggaacttatgg
+3477154/1
CCCFFFFFHHHHHJJJJJJJJJJJJJJJJJJJJJJJHHIJJJIJJJJJJJ
@5553536/1
gcgtgatgaggttcaccaagctagtggcgttgatgtcgcaagatagtgag
+5553536/1
CCCDFFFFHHHHHJJJJJJJJJIJHHJJJJJJJJJJJJJJJJJJJJGIJI
@3477517/1
gtagcactgagtgacggcacctccgacactgaggtcacggtactcgcggt
+3477517/1
CCCFFFFFHBHACBEFFHHIGFGDGIGHGGIIII?DCHII;FGDFEHHD9
@5553657/1
ccgcgactccgtccgcgcggatgtcggtcttcgcgtggaagttttatttc
+5553657/1
CCCFFFFFHHHHHJJJJJJJJJJIJJJJHHHHHFDDDDDDDACEDDDDED
@1444244/1
cgggctatgccatttatcctcgcacgttggcagtaatagtacaagtgaaa
+1444244/1
CCCFFFFFGHHHHJBFGHIJJIJJJJIIJDIJJJJGJIGIIGIJJGIIJI
@7605483/1
tctatactttgcattaaaataatgcccattttcacaggcaagggatccta
+7605483/1
;=<DDDDDDFDHDHI<@ACFHFEE><GEGIIII>FCABGGDHIDGGBGHC
@2126053/1
gtcctttctaaggttctaaactatatctgtaccaaatttcaaccaaatcc
+2126053/1
@?@FDFFFHDFBBAEHIGGGGHBHHCHHFHGHEHGGIIACDGHBEHGIGE
@3477899/1
ggtgctgggcctcttgtatgcgaaggtgttgaggcgcttgtggtggtgca
+3477899/1
@@?DDD?BF;ACFGHGFFGHGH@FGE1??CGDFHEDGAGGBFG=FCGHGI
@7605600/1
cgcaagaagtaccagaaacgggacttagccacaatctggtctggagagaa
+7605600/1
?@@FDDEDDADHFEIGHGHIIJFIIIIDHDCFGGIGIJGCHGHIGGEHGG
@1444537/1
cacgcctgggatgccacccggcaccactcccgggtgaggatgcactacat
+1444537/1
CCCFFFFFHHHHHJJJJJJJJJJJJJJJJJJJJJFHIJJJJJJJJJJHHH
@3478258/1
ctaattaataaaattggactgtttttaatatttaaataaccgctttttac
+3478258/1
@@@BDFEDHHFHHHIGBHIHGIJJJJEHHGIIIHDGIGGIIIDIIJJJJJ
@1444874/1
cactgagtgacggcacctccgacactgaggtcacggtactcgcggtacat
+1444874/1
CCCFFFFDHHHHHJJJJJJJJJJJJJJJJJHHGJJJHHJJJJJJHHFFFF
@1445067/1
agtggtcttcttgaacttcttcaattgacgcaagaagtaccagaaacggg
+1445067/1
@CBFFFFFHHHHHJJJIJJJJJJJJJIJJIJJJJJIJDFHIJJIJJJJJJ
@5554612/1
cccattttcacaggcaagggatcctaacttcgcaaccactaattccagtg
+5554612/1
CCCFFFFFHHHHHJJJJJJJJJJJJJJJJJJJJJJJJJJJJJJJJJJJHJ
@5554869/1
ggattttaatgttattattacagcatacataataaaattagaggaagtag
+5554869/1
CCBFFFFFHHHHHJJJJJJJJIJJJJJJJJJJJJJJJJJJIGIJIJJFHI
@5554895/1
gccagatgccaaagttcttgatcttcactgggctcttctctgggatttcc
+5554895/1
<<@DBDDDDFF?FGHIGIICECCHIIIIII9FHIIIIIIIIIGGD<FGGE
@1445670/1
ggcagagggaatctgattgtgctgttgtggaactgcttcacctgtggccg
+1445670/1
@@@DDDBB<FFB?2C<FBFHH>HHEHIIIIIIGIIIIIIGIGHHGIIIIB
@768015/1
ctgtgatctgtttcttggcatctatagatgtcggtggcgcacagggcacg
+768015/1
CCCFFFFFHHHHHJJJHJJIJIJJJJJIJJFHIJGIIDHJJJIGIJJJIE
@7606743/1
gtgcaatttcttcatgtgtggtcattacactccaatctatatcgtaacca
+7606743/1
CCCFFDEFHHHHFDBHFHEHHIFIHHJHHIIGGGDHIIGJIJJJICHGGD
@6919081/1
cgagtggggccgtcagaacctgatagaaacggttggcgttaggtatatac
+6919081/1
@@CFBDDAHHGHFIJJIIIIJJGJJJJJIGJIFHEGIIGGIJJIJHHHGG
@1446173/1
gtttgtgaaactgcgacaccttgtggctgtgacttgtagtcaaggtggag
+1446173/1
CCCFFFFFHGHHHIJJJJIJJJIJIJJIIFGFHIJIJIJIJIIIJDHHIJ
@7607165/1
cacgtctttaatttgaaaatttgtcggatccaatgtaaaacattccaaaa
+7607165/1
CCCFFFFFHHHHHJJJJJJJJJJJJJJJJJJJJJJHIJJJJJJJJJJJJJ
@7607322/1
cactgagtgacggcacctccgacactgaggtcacggtactcgcggtacat
+7607322/1
CC@FFFFDFHDFFHGIIIIIGGHEIIGGIF9BFBHGFHIIIGFGFBBBCC
@6919617/1
cctcttgtatgcgaaggtgttgaggcgcttgtggtggtgcacgcgcttgg
+6919617/1
CCCFFFFFGGHHHFIHIAFFGIIJJHIJJJIJIJFHGFIGGIJJJHFFFD
@60358/1
gcggtacatgttgtgtacacctgagcgagactcataacgcagccagatgc
+60358/1
BCCFDFFFHHHHHJJIGJHIHIJJJJJJJJJJJJJJJJJJJJJJJJJJJJ
@6919943/1
ctctgtgcctggctcccatgtcacggtagcactgagtgacggcacctccg
+6919943/1
CCCFFDFFHGHGHJJIJJIJHIGGIJFEGHIHIJJJFHCGGIJJDGGJIJ
@60830/1
gctgggcctcttgtatgcgaaggtgttgaggcgcttgtggtggtgcacgc
+60830/1
CCCFFFFFHHHHHJJJJJJIJIJCGHHJJJJJJJJJJIJJIJJJIJJJJH
@4175300/1
ctggcaacgaccaatcatggacttttcttcaatatccacataagtaactt
+4175300/1
CCCFFFFFHHHHHJJJJJJJJJJJJJJJJJJJJJJJJJJJJJJJIIJJJJ
@6920389/1
gctcgctctccgaagggagcttgcggccgatgacctcatactccttcaac
+6920389/1
@@CFFFFFHHHHHIGIGGGEIIGGGGGHGBGI78CGHIJJIIHFHHHG?B
@1447360/1
ccacaatctggtctggagagaagatcctcatcttgtatagaggaggcttg
+1447360/1
@@@D?DFFFHBCFBGDHH@CEECCHAGIGCGIGHIJ<GIEIGBGC@GHH0
@4175544/1
aagcgattggcattacgattgtgacaagttttcgtgagccgtgattatct
+4175544/1
@@@DFFFFGGHHHIJJJJJJIFHIHGIICGGIIJHIGGIJJ@FHIIIJJI
@7608314/1
cggaactccaatcctttactcgaatagtcttttctaacttgaacagtgcg
+7608314/1
?@@=DDFD>FHDHIIGIIGHGIIIIIIFGIGGG>HGGCDHGFHIIIFHII
@6920526/1
gccagttataaagcatagcccgaagtgctattggcacacaggcataatgc
+6920526/1
CCCFFFFFHHHHHJJJJJJJJJJJJFHJJJJJJJJJJJJJJIJJJJIJJI
@2801903/1
gcaagaagtaccagaaacgggacttagccacaatctggtctggagagaag
+2801903/1
@C@FDDFFHFFFHGGIJJDH>BGHCHIFIJFJIGGIJJFFGGEIJIGGGF
@6235389/1
cgcttgggcagagggaatctgattgtgctgttgtggaactgcttcacctg
+6235389/1
CCCFFFFFHHHHHJJHIJJJJJJJJJJJJJJJJJJJJJJIJJJJJJJJJG
@4175888/1
gtttattttgtttttctctgtgatctgtttcttggcatctatagatgtcg
+4175888/1
C@CFFFFFHGDHHJJHIJJIJJIIJJJJIJJJJGHHIIHGIIDICGIEHG
@6235446/1
gaatgttcgacgtgattctttaatttgacataacttttttatttatgaac
+6235446/1
@@@DDDDDDHHFDHH<FHEHG@EEHIIHEIIDGGGHIIGGFCHG?FGBCB
@4858721/1
aggaagtaggtgctgggcctcttgtatgcgaaggtgttgaggcgcttgtg
+4858721/1
<@@DFFDDHHFFHJIEH3CFHIJGHHIIJIFGHIGGBFHJIGIIGIGIEG
@2802184/1
ctggagagaagatcctcatcttgtatagaggaggcttgggctcgctctcc
+2802184/1
CCCFFFFFHHHHHJJJJJJJJJJJJJJJJJJJJJJJJIJJIGIJJJJIIJ
@4858824/1
ctctatcaagtgctcgttttgttagacttcagtgtagctttgtattatgt
+4858824/1
CCCFFFFFHHHHHJJJIJJJJJJJJHIJJJIIIHIGHJIJJJHIIJIJJI
@7609187/1
ctgtgaggggcgtcgggtcacattacatactctgtatttcctcttcatgg
+7609187/1
CCCFFFFFHGHHHJIJJHGIJIJJJJJJJJJJJJIJJJJJJIHHHHHHFF
@7609203/1
gcaagaagtaccagaaacgggacttagccacaatctggtctggagagaag
+7609203/1
CC@FFFFFFFHHHJHJJJIIJG@EEHGFGIIJJJIJJHFHIHGFGBFFHG
@6236076/1
atctggttcatacggcgcgcggtcgcctccttgatgcattgcgtcagaat
+6236076/1
@@CFFFFFBHHHHBHGHGGBGIIIGIIGIIIIIEHHFHFHDCFCCCBCCC
@7609355/1
ctcgccatcaggacctgcaccatgcaccgccatgccatgtaccacgcctg
+7609355/1
CCCFFFFFHHHHHJJJJJJJJJJJJJJJJJJJJJJJJJJIJJGHJJJJJJ
@2128955/1
ctcttgcagccatccaacgggattgcccatcaatttatcttcaaatgacg
+2128955/1
CCCFFDFFGGFHGIGHIIGGHIBHGGHIGGGJJJJJGIJJJJJIJIIIIG
@7609975/1
cgggaattttgtttggtatctgataccgacacatggtaggttccatggat
+7609975/1
?@@DDDDDFDFDFGIBCGHGCHG??CFHGDHGGD@>HCD;?GHH<BG>3B
@2129149/1
cacagctggtacgtcaggcactgcagctcgtccgacccgaagtggttgtc
+2129149/1
@@CFFFFFHCFHHHIIGGGIIGGGB@EGDGDFFGGHGGIA@F5@E@DGHH
@2803637/1
ctgctattttttttatttttattttcaatgtacagacagcacttttctac
+2803637/1
CCCFFFFFHHHHHJIJJJJJJJJJJJJJJJIGJJJJJJJJJJJJJJJJJJ
@3479656/1
ctgatagagacgatttcaccagtggtcttcttgaacttcttcaattgacg
+3479656/1
CCCFFFFFHHHHHJJJJJJJJJIJJJJJJJJJJJJJJJJJJJJJJJJJJJ
@5557558/1
gtgttgaggcgcttgtggtggtgcacgcgcttgggcagagggaatctgat
+5557558/1
B@BDFFFFHHHHHJJFHJIJJJJIJJJJJJJJJJJJJJGIGHEFFFFFFF
@3479947/1
ggcaacatcttctttggtttgtcaggggtaatgctaacgtcatagcgata
+3479947/1
CCCFFFFFHHHHGJJJJGIIJIJJJJJJEHIJJJJJJJJIJIJJIJJJJJ
@7610536/1
agctggtggagcagatatagcggtggaggggaacacagtttgagttgggg
+7610536/1
CCCFFFDEHHHHHJJJJJJJJJJFHIGHJJJGIJJJJJHIJJIJIIJJJJ
@3480117/1
gtcgaatattccctgacacctcacccagggcgggatatggaattttaatt
+3480117/1
@@CFDADDHFFBFABGDBGCHEGIDEEIIFHIIG<BDCCDF@CACCDACD
@7610702/1
ggttattgttatgtcgatgtcgaacccaaaaatgtaattaactttatttt
+7610702/1
BC@FFFFFHHGHHGIJGIIJJJIJJJJJJJJJJIFGIHIJFGHIJIJJIJ
@6237516/1
cggctcgctacgatagtcactgttaccaacaagtatcctttgtatcagtc
+6237516/1
CCCFFFFDHGHHFIJJJHIJJIIHEHIIJJJJJFHIHIJJJJGGIHJJJG
@2130161/1
cttcacctgtggccggcggcacgcagacgccttgatgacctccactttga
+2130161/1
CCCFFFFFHHHHHJJJJJJJJJJJJJJJHHFFFCEEEEEEDDDDDDDDDC
@6237689/1
ctcagatgcaatttcttgcaagaattgcacaaagttgaagtccttgttgt
+6237689/1
CCCFFFFFHHHHHJHIIIIGHIGIHIJIIJIJJIBEEGGHHGIGGIHIIJ
@3480470/1
gggaatctgattgtgctgttgtggaactgcttcacctgtggccggcggca
+3480470/1
@CCBDDFFDHBFHCDGGBEFCAGHBH9CFFH9C?CBFCCD98BA:?6:<A
@2804441/1
atcaaatacaataaaaaatacagaggcactagaaatatttcggcgattta
+2804441/1
@CCFFFFFHHHHHJIIJJIJJJIGIIIIJJIJGIJIIIGIIJJJJJJJJJ
@6920852/1
gctcattgaacaccttaggacgaagtgatggcaccaggatagagttaatg
+6920852/1
CCCFFFFFHHHHHJJJJJJJJJIJJHIIJJJJJJJJJJHJJJIJGIIJJJ
@2804809/1
agcaaatggaaaaaaaaattggtgaaaagaatcacaagtaagatactgca
+2804809/1
@@@FFEEBFCD?BGAHDHGCHEDFEDFCAHAFGEGHHI=CEHIGHIGCEH
@6920994/1
ggtgcgtgcaggatcctcgtcattgcctggcatacaaggcaaagcaccga
+6920994/1
@@<DDDDDFHHFFIGGBHIIGIIIIIIIIIIIIIGIIGIIFGGGGIIIIH
@7611290/1
ctcatccactcgatcactttgacagcacctaatacaccgccgcttaaaag
+7611290/1
CCCFFFFFHHHHHJJJJJJJJIIJIJJIJJJJJJJGGGGIJJJJJJIIIH
@2805166/1
cttcttgaacttcttcaattgacgcaagaagtaccagaaacgggacttag
+2805166/1
CCCFFFFFHHHHHJJJJJJJJJJJJJJJJJJEGHIJJJJJJJJJJJJJJJ
@6921424/1
ctcgcccgagtcgtgctccttctccaccaggtggtagcgcgcgcggaacg
+6921424/1
@CCFFDDDFDAC?CFBGIIIIIIIIFEHDEE9DBGED>@D@HBB<>8?8=
@6921613/1
cgcaagaagtaccagaaacgggacttagccacaatctggtctggagagaa
+6921613/1
CCCFFFFFHHHHHJJJJJJJJJJJJJJJJJJJJJJJJJJJJJJJJJJJJJ
@7611756/1
ggcctcttgtatgcgaaggtgttgaggcgcttgtggtggtgcacgcgctt
+7611756/1
@@1DDFFFHHDHHJJHHIJFHHHJHJJJIJJJJIJJIJJHHIJJJJHHFD
@2805592/1
gcctcttgtatgcgaaggtgttgaggcgcttgtggtggtgcacgcgcttg
+2805592/1
CCCFFFFFHHHHHJIIIJAFHHIIJJHHIJJJIJJJIJFHIJJJJIHFFD
@7612178/1
ggagtgagcacgggctctgtgcctggctcccatgtcacggtagcactgag
+7612178/1
?;=BABBBBHDAAFCGGGHHCEGGGEGHGIHIIIIGEIIIB@AFDCDC@=
@3482199/1
ggaactgcgtcacctgtggccggcggcacgcagacgccttg
+3482199/1
?@@DDDD>:CAFA>G3<AFHCB>FF;AABHEABDA><@B@C
@3482260/1
tgtttgtcggtttgtctgtttgtctgtttgtctgtttgtctgtttgtctg
+3482260/1
CCBFFFEF=CFHHIIHIJHIJJJJJJIJJJJJJJJJJJIIJJHJJJHIJI
@2806285/1
gttttcacgaatatattgtgggatgcttaaatttacatttagtgtttgtt
+2806285/1
@@@DDDDDH=AFDGHIG>HG=?;CEFHH@AFHIIGC?CFHDDDGDGDGGG
@6922490/1
gtttatcttcaagcacaaattgctcagggtctgtggcgaagttttgttca
+6922490/1
BB@FFFFFHHGHHJJJIIIIIJJJJJJIJHGIIEIJJJJJJGHIJJIJJJ
@4861532/1
gtgctgggcctcttgtatgcgaaggtgttgaggcgcttgtggtggtgcac
+4861532/1
CBCFFFFFFHHHHJJIJJJJJIGHIFGFIJIJIJJJIIIHIJHIJHIIEI
@6922564/1
cagtggtcttcttgaacttcttcaattgaagcaagaagtaccagaaacgg
+6922564/1
@@@DDDDDFBFFH@AAEHIBGGEG@BHHCEEGGGB>CGFCCC?GHAGBGI
@6922592/1
gcgatgttttacaagggcaggttgaactcacaccattcaatttaaaagaa
+6922592/1
CCCFFFDEHHHHHJJJIJJJJFHIJJJJJJJJJJJJIJIJJJJJJJJIJJ
@4861621/1
tatgattatttgtctgtagtggtcctgctgtttcgtatattctaaattgg
+4861621/1
CCCFFFFFGHHHHJJJIJJJJJIJJJJJJJJJJJJIJJHIJJJJIJIJJJ
@2806589/1
tctctgtatactggaagtcttcatagcttttcatgaacttctttttattt
+2806589/1
CCCFFFDFHHHHHJIJJHIJIJIJJJJJJJJJFIJJJJJJJJJJJJJJJJ
@7612662/1
gtcacggtagcactgagtgacggcacctccgacactgaggtcacggtact
+7612662/1
BBCFFFFDHHHGHJJJJGHJJJJIJIJJJJIJJJJJJJJJFHIJJJCHHH
@62018/1
tgtcacggtagcactgagtgacggcacctccgacactgaggtcacggtac
+62018/1
@<@BDDDDAA@FFGHIBFFEAHIF::CGFGGGEEFGIIGHC==CGIFEEE
@62054/1
aaacgctattaattcattagcgaaaaacttatttttcacttttaaaaata
+62054/1
CCCFFFFFHHHFHJJEIIHIIJJBEIHEGIIIJJJIIIIIJJJIGHGIHG
@62128/1
tcgtgaatcatgccctcaatctgcaccagttcatacttgggcacagttcc
+62128/1
==;4AD;D<:CBBEEB@EEHFIHE@FBEFHECEEGFFFCEII>63BDDB<
@62231/1
tcctagtataatgtatccttctatcaccatactcaggttgccgtatacca
+62231/1
@@@DFFADHDHHHEBHGHGGGGCEHA?<FHDEGGIG>GHIICGGFGGGII
@2807181/1
gtcacggtagcactgagtgacggcacctccgacactgaggtcacgg
+2807181/1
???DDDD2<<DBCFFB@<A?AC6FGE?GIEG@GA@DF=BB8=CCBB
@6923597/1
ccttggttgcggtctttgtataccttcaggtgatcgaacatcatgtcttc
+6923597/1
CC@FFDFFFGHFFFHHIEFHIIIJJJJJJGAGIIIIIIJIJJJGGHIIJG
@6923617/1
gctgtctgtacattgaaaataaaaataaaaaaatagcaggggttattgtt
+6923617/1
CCCFFFFFHHHHHJJIJJJJJJJJJJJJJJJJJJJJJJJJJJDFHIJIIJ
@770804/1
aatgccgccaagtttgacgtttatcttcaagcacaaattgctcagggtct
+770804/1
CCCFFFFFHHHHHIIJJJIIJJJJJJJIJJJJJJJJJJJIIJJJJJJHIJ
@6923782/1
ggcagcccgaacacggttaccgggaattttgtttggtatctgat
+6923782/1
@@@DDDD=FAFDF@BF8?FAFHGGFHGBFHGB8=CF8=FDHGGI
@4862654/1
gtctgtgttgttgcacgcgcacggtggcggcgtaccgcgaggggtgcgcg
+4862654/1
CB@FFDFFHHHHHJJJJJJJJJJJFHJJJJJHFDDDDDDBDDDD7:BDDD
@62800/1
gctgggcctcttgtatgcgaaggtgttgaggcgcttgtggtggtgcacgc
+62800/1
@<<DDDDDFBFHH<A<CGICCGB9CEEGFGIGIGEBHIIGHGG@EDHGI<
@4176967/1
gcaagaagtaccagaaacgggacttagccacaatctggtctggagagaag
+4176967/1
CCCFFFFFFHHHHJJJJJJJJJJJJJJJJJJJJJJJJJHJJJJJJHJHIJ
@771192/1
gagagaagatcctcatcttgtatagaggaggcttgggctcgctctccgaa
+771192/1
@??DD?BDDCAFHIIIIIIGIIIIIC@DFEBBEG08C:BBG@@F;BCAGI
@7613760/1
cctttcctaggagtgactttcccgtttccaatctccaagacaggaggctc
+7613760/1
CCCFFFFFHHHHHGHIJJJJJJJJFHIGIGIIIJJHIIJJGEGGGHIJJJ
@7613813/1
cactaattacaaaaaagaaaacatttgtcaccaactcctaaagtcaggac
+7613813/1
@@@FFFFFHHHHHIJJIGGJJJJJJJJGIIJJJJJJJIIIJJJDHGIJJI
@63182/1
tggatacttacttgtgtgataccacaataatttagatcattacaaaatat
+63182/1
CCCFFFFFHHHHHJIJIIJJJJJJJJJJJJJJJJJJJJIJJJJJJIJJJJ
@63303/1
agagaagatcctcatcttgtatagaggaggcttgggctcgctctccgaag
+63303/1
CCCFFFFFHHHHHIJJJJJIJJJJJJJJJIIJJGHJJIJJJJJJJJJIJH
@5557884/1
gcaagaagtaccagaaacgggacttagccacaatctggtctggagagaag
+5557884/1
CCCFFFFFHHHHHJJJJJJJJJJJJJJJJJJJJJJJJJJJJJJJIHIJJJ
@7614124/1
ctcttgtatgcgaaggtgttgaggcgcttgtggtgg
+7614124/1
@@@DDFDFHGHHB@EGGBCBEEHGIIIBHCGGD?F@
@771742/1
gtgatctgtttcttggcatctatagatgtcggtggcgcacagggcacgct
+771742/1
@@@DDFDFFFHFFG@FEGGHHGIGEHGHEGIIFGF>GEHIIIGIBFCGIE
@771747/1
gcctgttttggtagcggcggcgcggtccgtgaggagc
+771747/1
@@@DDDDDFFFFFIEBFEFE;4=/=<=??BBBBB9?9
@7614194/1
tgttgtggaactgcttcacctgtggccggcggcacgcagacgccttgatg
+7614194/1
@@@DAEDBAFHFHIIAEEHCFBFFIIGBHG:AG8:BE>D<@BBBB?A@>;
@771777/1
cgcaagaagtaccagaaacgggacttagccacaatctggtctggagagaa
+771777/1
CCCFFFFFHFHHHJJJIJJJJJJJJJIIIJIIJJJJJJJHHIJJHIFHHI
@5558306/1
gtgagacacgagataaaagtctaattcagacgagt
+5558306/1
@@@DDDDAFDFH6FFHIIIA<9CEBEAE4<EDFE?
@7614468/1
gcactgagtgacggcacctccgacactgaggtcacggtactcgcggtaca
+7614468/1
@CCFFFFFFHHHGJIJJJGJJIJJJJJJJJIHHIIJJFHIEIJJIF:@BC
@5558414/1
ttgtggaactgcttcacctgtggccggcggcacgcagacgccttgatgac
+5558414/1
BCCDFFFFHHHHHJJJJJIJHJJJJJJJJJJJJJHHFFFDDDDDDDDDED
@4178276/1
agagacgatttcaccagtggtcttcttgaacttcttcaattgacgca
+4178276/1
CCCFFFDDHHHHHJIJJHIJJJIIIJJJJJIJJJJJJJJJJIJJJJJ
@6925441/1
ttgctttatgattggttgcatattatggcaacatacacatttggttctat
+6925441/1
CCCFFFFFHHHHHJJIIJJJJJJJJJJJJJJJJJJJJJJJJJJJIJJJJJ
@6925537/1
ccgtcagaacctgatagaaacggttggcgttaggtatatacaagaacaaa
+6925537/1
@CCFFF?DHHHHHIJJJIIIJJJEGGGIJHIGHIGGIIJIJIJIIJJJJJ
@1449394/1
cacagttccagtctcaggcacattgccattagtagactgatcagccggag
+1449394/1
@@@DDDDDHD>AFCDHEBGGH;<FFHGGIII@HHBGGHIIIIECCFGIDH
@772700/1
ctcatcttgtatagaggaggcttgggctcgctctccgaagggagcttgcg
+772700/1
CCCFFFFFHHHHHJJJJJJJJJJIHIJJJJIJJIJJJJJJIJGHIHIIJI
@64764/1
ccacaatctggtctggagagaagatcctcatcttgtatagaggaggcttg
+64764/1
CCCFFFFFHGGGHIIJIJJJJJJJJJJJJCHGIJIHIIJJJJIGIIJII>
@2130325/1
gagccttagctgcggaatgcttagcttccttcttagagcgtcccgtaccc
+2130325/1
CCCFFFFFGHHHDIJIIJJJJJIJJJJJJJJJJJJJJJIGIIJIJHGJAH
@7615613/1
gtgctgttgtggaactgcttcacctgtggccggcggcacgcag
+7615613/1
?<;7D:ADFFFFFBFBFBH@FHD@3AAGC@GGE<FEEEEDB3<
@5559661/1
gaggaagtaggtgctgggcctcttgtatgcgaaggtgttgaggcgcttgt
+5559661/1
@@@FFFFDHFFHHJJJJI@FHIIJIEHIGFEBFHG?DFGHGEIEIJIJJG
@5559783/1
cattgacaaacttaggtttgcttacagcc
+5559783/1
??8:AD?DAFFBF:E:AA:CHHI<C<<AC
@6239559/1
cacagctcttgcagccatccaacaggattgcccatcaatttatcttcaaa
+6239559/1
CCCFFFFFHFDFHIGIJJJJJJJJJIIIIJJJJJJJJIIJJJJJJJJJIJ
@2807749/1
cagcatacataataaaattagaggaagtaggtgctgggcctcttgtatgc
+2807749/1
@@@FFDFFDHHHFFHJGIJIIHGHIIGCEFHACFHIBE=FCGHIJEDHGI
@5560242/1
cgcaagaagtaccagaaacgggacttagccacaatctggtctggagagaa
+5560242/1
@C@FFFFFGCHHHJIIHGJJGIIIIIIIIIIIIJIJIIJIIJGGHJFJJG
@3484124/1
cgcgttctcatgtaatttttaatgttctccaaatcgacgactcctgtggc
+3484124/1
C@CFFFDDFFHDD<GICHIICGIGHG>DHEH@FHIGGG@GHB@HII@BB@
@5560411/1
ccaaagcattctgggctgcagatgactgtgcatccttgctagtaagtcct
+5560411/1
CCCFFFFFHHHHHJIJJJJJJJJJJJJJIJJJJJJIJJJJJJIIJJJJJJ
@7616693/1
ccctgatagagacgatttcaccagtggtcttcttgaacttcttcaattga
+7616693/1
CCCFFFFFHHHHHJJJJJJIJJJJIJJJIJJJJJJJJJJJIJJJJJJJJJ
@5560912/1
cactgagtgacggcacctccgacactgaggtcacggtactcgcggtacat
+5560912/1
CCCFFFFEHHHHHJJJJJJJJIJJJJJIJJJJJJJJIJJJJJJJHHFFFF
@1450722/1
gggggcgggatggtcgtttgaaaaattgacggccagccttaacgtacgat
+1450722/1
CCCFFFFFFAHAH=CHHHHHFFFFFDEDEE?DDDBA@DDDDDDBCBDDDB
@3485246/1
catgaaacaaacactaaatgtaaatttaagcatcccacaatatattcgtg
+3485246/1
CCCFFFFFHHHHHJJJJIJJHGGIJJJIJJIJJIJJIJJJJJJJJJIJJJ
@3485413/1
gttttacaagggcaggttgaactcacaccattcaatttaaaagaaactgg
+3485413/1
@C@FFDDDHHHHFIIIIGIBFFEHDGAFDGHIJIGIJJJJGGGIIGIGGG
@3485524/1
gtcacggtagcactgagtgacggcacctccgacactgaggtcacggtact
+3485524/1
@BCFFFFFHHGFFIJJIEHHIJIJIIIIGIJHIIGGIEGGBFHIHGCDEH
@2132873/1
cagtggtcttcttgaacttcttcaattgacgcaagaagtaccagaaacgg
+2132873/1
CCCFFFFFHHHHHJIJJJJJJJJJIJJJIJJJJJJJJJGIJJJJIIJJJJ
@3486026/1
ctcttgtatgcgaaggtgttgaggcgcttgtggtggtgcacgcgcttggg
+3486026/1
CCCFFFBDHHDHHGHI<CFHIIIIIII0@GGHIGIIAFGIIIIIHFFF1?
@1451837/1
gtcacggtagcactgagtgacggcacctccgacactgaggtcacggtact
+1451837/1
CCCFFFFDHHHHGJJEIEHCHIGHIJJJIJJIJJJIJIJJFHIIJJEGHE
@7618366/1
gtttgtttcatgtcaatcggttcataaataaaaaagttatgtcaaattaa
+7618366/1
<@@FDFFFDBHFFED@FD=EECEH@HHIGHBEHHIIBGEAGIGI@CCHHB
@1452415/1
cagccagatgccaaagttcttgatcttcactgggctcttctctgggattt
+1452415/1
@<@DDDDD8DBFF:CGG>FIEHIIAHICHIEIGCBFIIADFIIIIFEGFI
@5562424/1
ataaagataagtataggctcaaaacctaacgacatcaatcaccagcttaa
+5562424/1
CCCFFFFFHHHHHJJJJJJJJJJJJJJJJJJJJJJJJJJJJJJJJJJJJJ
@3487014/1
cagcgaaatagtcacaaccacgttggttatcaagtggcttggtaggatcc
+3487014/1
C@CFFDFDHHFFHJIGG@FHGHGGIJIJJJJIFJGIFIIJGHDGEH9BFH
@2134402/1
cggtgatggcgcgcgccatggcgatgggcgtgcggtcctcgctgcaggcc
+2134402/1
@@<DD:BDDHFHFIEEHHIGGGDI:?:;@:FA>EE:=BDCCCB@BCCB=?
@3487262/1
agggaatctgattgtgctgttgtggaactgcttcacctgtggccggcggc
+3487262/1
<@@DDDBDHD<FBHFBCGHFFIEGC>HFCHD?FD9?FDDFD@FG>@A@=?
@1452919/1
caccagtggtcttcttgaacttcttcaattgacgcaagaagtaccagaaa
+1452919/1
@@@DDDADHDDFFHHIB>EDIG<FGHGGGII<A@HIGGEGGFHAHHGGHE
@2134876/1
cggcacctccgacactgaggtcacggtactcgcggtacatgttgtgtaca
+2134876/1
CCCFFFFFHHHHHJJJJJJJIJJJJJHIJJJJJJJIJJJJJJJJJJHHHH
@5563101/1
gctcgctctccgaagggagcttgcggccgatgacctcatactccttcaac
+5563101/1
CCCFFFFFHHHHHJJJJJJJJJJJJJJJJIJJGIJJJJJJJJHHHHHHFF
@6925989/1
agggaatctgattgtgctgttgtggaactgcttcacctgtggccggcggc
+6925989/1
CCCFFFFFHHHHHJHIJJJJJJJIJJJJJJJJJJJJJJJJJJJJJJJJHF
@65398/1
gccagccttaacgtacgattccaacgccccctggcgtaaaataacgtcaa
+65398/1
CC@FFDFFGHGHHFHDGHIJJGJJJJEGHFHGGGGHHIIIIGIJCHEGFE
@65438/1
ctcatcttgtatagaggaggcttgg
+65438/1
@@@BDD;DH?FABBEFBHEAEE??1
@2135130/1
gtggcgttgatgtcgcaagatagtgagacattcactttttagtcataatc
+2135130/1
CBCFFFFFHHHHHJJJIJJJJJJGIIJHJIIIJJIIJJJJJJJJJJJJJJ
@1453573/1
gtcacacggtagcggaaggtgggttcgtgaatcatgccctcaatctgcac
+1453573/1
@@@DDADD<FHHFHIAFIGFGGG@FFEFGIIIHIIIAGHCHHGGIFGHG>
@2135267/1
ctcccatgtcacggtagcactgagtgacggcacctccgacactgaggtca
+2135267/1
@@CFFFFFHHHHHJHIJJJJJJJJHIJIIIIIJJJJJJIJJJJJJJJGII
@1453670/1
cacggtagcactgagtgacggcacctccgacactgaggtcacggtactcg
+1453670/1
@@@FFBDFBHHHHHIEGHIJBEGIIIJJJFGIIIJJJJHJIIIJHCEHIH
@4179653/1
ctcataacgcagccagatgccaaagttcttgatcttcactgggctcttct
+4179653/1
@@@DDDBBC?C?FEAA2<<F?FG;?1:BCBF9?FFB?DBGI8??BBDDBF
@4179735/1
cttagattaacattcaattgtttatgattggtgttattaggtaatgttat
+4179735/1
CCCFFFFAFHFHHJIIIIIGGIIIJIJIIJJCFFHGJIJJIDGGGGGIGH
@4179780/1
gatggagtgagcacgggctctgtgcctggctcccatgtcacggtagcact
+4179780/1
@@CFFFFBFHHHGJJJJGJHGGIIJJJEIEHIGIJJJIJJJJJBGIJJJJ
@2135643/1
tgatagagacgatttcaccagtggtcttcttgaacttcttcaattgacgc
+2135643/1
@@@FDFFFHHHDHGIGHGHGGHHJHIIIGGGIJGGIGIIGIGFGGHGGBD
@3488534/1
gatggagtgagcacgggctctgtgcctggctcccatgtcacggtagcact
+3488534/1
CCCFFFFDDFHHHJEEHGJJJJGJJJJHHIIJJJJJJJJJJJJIIJIGIJ
@66044/1
gctttttccagatccactcttgctccatggtccaggagcagcagcgtgcg
+66044/1
@B@DFFFFHHGHHHHIIIIJIGIJJJJIGGHFGHGGIGGIGHGHIIIIJG
@3488633/1
cgctcatcgggaggtgtggcagcctccttgaccattttagatatttgttg
+3488633/1
CCCFFFFFHHHHHJEGHIJJJJJJJJJIJJJJJIJJJJIJJJJJJJJIJG
@6926796/1
tccatactttgtttcatttaaatttacgggctatgccatttatcctcgca
+6926796/1
CCCFFFDFHHHHHJJGIJJJJJJJJJJJJJJJJJJJJJJJJJJJJJJJJJ
@4179993/1
acgcaagaagtaccagaaacgggacttagccacaatctggtctggag
+4179993/1
@<:DDD8:C?:ADFEFI@G;F?FFBGI@GG@FGFCFEBF<BDFFE4B
@4180098/1
ctgcagatgactgtgcatccttgctagtaagtcctgagccatagcaaaca
+4180098/1
CCCFFFFFHHHHHJJJJJJJJJJJJJJJJJJGJJJJJJJJJJJJJJJJJJ
@1454353/1
ctgttgtggaactgcttcacctgtggccggcggcacgcagacgccttgat
+1454353/1
CCCFFFFFHHHHHJJIJJJJJJJJIJJJJJJJJJJHHFFFDCDDDDDDDC
@6927149/1
ggtacatctagagtataaaaaactgataaattccgtcactattctaggat
+6927149/1
=?1:==BD?AFF3<CFFFFCB@EBDHD>??FFE@D?CCFFGFFIBB>D<D
@6927186/1
ggcctcttgtatgcgaaggtgttgaggcgcttgtggtggtgcacgcgctt
+6927186/1
BB<DFFFFHHHHHJJHIIJCHHHJJJJJJJJJJIJJHIJGIJJJJJHHFD
@6240212/1
ggtgcacgcgcttgggcagagggaatctgattgtgctgttgtggaactgc
+6240212/1
BC@FFFFFHHHHHJIJJJIIJIJIGHGIIJCIEFGIHJGHJGIJJJIJJI
@2808570/1
gttcccacttcacgacgcttcagcagagtgcacacaatggtgaactggcg
+2808570/1
@@@FDDDDHGHFHHGGGGIIJGBCGGFF<B>FHEGHC??DBGGEGIIEHG
@2808653/1
gccaattgcttcaccttatgatagtcatcgcggcctctagccgacacgat
+2808653/1
@<?DFDFBFHBDFGHGGDIHIEHGC?E@EBG<G:?FGIIIGIIIIIHHIH
@4863448/1
cacggtagcactgagtgacggcacctccgacactgaggtcacggtactcg
+4863448/1
CCCFFDFFHHHHHJJGIJJIJJJJJJJJJJJJJJJJJJFGIJJJFHIIJH
@4863511/1
actgagtgacggcacctccgacactgaggtcacggtactcgcggtacatg
+4863511/1
?@@DDADDBFD8@FAHIEFFHIGIIIIIIFHIGGIFGGGIHHEH:?BCEF
@4863635/1
ggcacgcttgcgcatgacatctatacatgccattggcgttcaaaaggtta
+4863635/1
CCCFFFADHFDHDBGHEEHGHHGEGFIIGEDFHICB>F?DDAFABBC=C;
@6928078/1
cgcggtacatgttgtgtacacctgagcgagactcataacgcagccagatg
+6928078/1
CCCFFDDFHHHHHIIJJJJGIHJJJJJJIJJJJJIJJJJJJJJJJJJIIJ
@67501/1
tggtggtgcacgcgcttgggcagagggaatctgattgtgctgttgtggaa
+67501/1
@@@DDD@DBFFHGJIHIIGGEIGFGIGGEDDHGFEHAGGGHEGIIJIC=E
@2809323/1
gctgcagatgactgtgcatccttgctagtaagtcctgagccatagcaaac
+2809323/1
CCCFFFFFHHHHHJIJEHJIIIJJJIJJIIJIIIIIIJJIJIJJJJJJJJ
@4181302/1
gtcgaacccaaaaatgtaattaactttatttttgtctgtttgtctgtttg
+4181302/1
@@CFDFFDDFFBFGGGHIEHGHDEFIIIIJIJJICGGIHIIJFGCHIGII
@2809530/1
acataataaaattagaggaagtaggtgctgggcctcttgtatgcgaaggt
+2809530/1
CCCFFFFFHHHHHJJJJJJJJIJJJJJJJJJJEHJJJJJJJJJJJJJJJ?
@2809694/1
ctcagcatggtaagaaggtggcggccagaatctagacatgcacagctctt
+2809694/1
CCCFFFFFHHFHHJJJJJHJJJJJJJJJJJJJJJJJJJJJJIJJJJJJJJ
@1454696/1
gacggcacctccgacactgaggtcacggtactcgcggtacatgttgtgta
+1454696/1
@@BFFFFFHHHGHJGIJGGJJIHGJJJG??DDHIJIJAGHGHHHGHED>D
@6241570/1
ggtagcgggtcggacgagccgtgccttttattgcttggtgagacacg
+6241570/1
BCBFFFFFHHHHHJJJIJJJJJJJJJJJJJJJJJJHHHEFFFFFFED
@775048/1
gcaagaagtaccagaaacgggacttagccacaatctggtctggagagaag
+775048/1
CCCFFFFFFHHHGJJJJJJJJIIJJJJJJJJJIIJJJJHIJJJHJIJJII
@6241606/1
gggctctgtgcctggctcccatgtcacggtagcactgagtgacggcacct
+6241606/1
@@@DFDFDFFFHHJIJJJJJIIHIIIJIIFHIJJJJJIIGHHH?AGEHIH
@775075/1
tgctgggcctcttgtatgcgaaggtgttgaggcgcttgtggtggtgcacg
+775075/1
CCCFFFF;FHHHHJJJJJJJJJJJGHHIJIJJIJJJJJIJJIJJHIJJJH
@2810022/1
gtcacggtagcactgagtgacggcacctccgacactgaggtcacggtact
+2810022/1
CCCFFFFDHGHHHJJJJGIIJJIIIJJJJJJJJJJJJJJJHIJJJJEIHH
@6241654/1
cgcttgggcagagggaatctgattgtgctgttgtggaactgcttcacctg
+6241654/1
CCCFFFFFHHHHHJJIJIIJJJJJJHIIIJJJJJJJJJJJJJJJJJJJIE
@5564514/1
gcttgggcagagggaatctgattgtgctgttgtggaactgcttcacctgt
+5564514/1
C@CFFFFFFFFHHIIIHIJJ<HHEHGII>FGGBFBHGDH<:DGGGHIGGI
@4864818/1
ctttctaaggttctaaactatatctgtaccaaatttcaaccaaatccgtc
+4864818/1
CCCFFFFFFFDFFIJJIBHIGIIGIGIGIIIGEHIIGIIJJJJGIIHIHG
@2810267/1
gcgagactcataacgcagccagatgccaaagttcttgatcttcactgggc
+2810267/1
@@@DDDDDHHFDHEH@8@1CCF9GAFHEGIIIGEGHBDG?BGGGGCHBBE
@6242012/1
ccctaagtgagtatacatctattaaattcaaacgcagagctcattatgtt
+6242012/1
CCCFFFFFHHHHHJIJGHJJJJJJJJJJJIJIJJJJIJJJJJJJJAHIJJ
@775527/1
gttgtgtacacctgagcgagactcataacgcagccagatgccaaagttct
+775527/1
@@@FDDFDHFAHDHFGDEEG<GFIIHIEHGGEGIIGGEDHGIEH8BBFGE
@2810681/1
ccacgcaatcggcaacagacttatctgcaacagcttgagaatgcacgtac
+2810681/1
CCCFFDDDFFFHDG@GIGGH<FHAFCGGEEII@GHIIB<DCCFGDH=HEH
@6242295/1
gtgctgggcctcttgtatgcgaaggtgttgaggcgcttgtggtggtgcac
+6242295/1
CCCFFFFFHHHHHJJJJJJJJHIIJGHHHJJJJJJJJJJJJJIJJEHIJJ
@6242382/1
aatttttaatgttttccaaatcgacgactcctgtggctttcagtgaaaca
+6242382/1
@@BFFFFFHHHHHJJJJJJJJJJIJJJJJJJJJJJIJIIJIIIJJJJJJJ
@776119/1
cacgcctgggatgccacccggcaccactcccgggtgaggatgcactacat
+776119/1
CCCFFFFFHHHHHIJJJJJJJJJJJJJJJJJJJJHIIJJJIJJJJJJHHH
@4865544/1
cttagcgttcacattgacaaacttaggtttgcttacagccattcccaact
+4865544/1
CCCFFFFFHHHHHJJJJJJJJJJJJJJJJJJJJJJJJJJJJJJJJJJJJJ
@1456075/1
tggaactgcttcacctgtggccggcggcacgcagacgccttgatgacctc
+1456075/1
CCCFFFFFGHHHHJJJJJJJJJJJIJJJJJJJHHFFFDDEDDDDDEDDDD
@4865867/1
ttgtggaactgcttcacctgtggccggcggcacgcagacgccttgatgac
+4865867/1
B@@DFFFFHHHHHJJJJJJJJJIJJJGIJJJJJIGHFFFDDDDDDDDDED
@6243175/1
gctggttgtgccagagcgctagagcgaatacacgatctgctacatcaatc
+6243175/1
@@@DDEFDHFBFHDHIGBHGIIJIBIIJJFDHDBDFHIIEHHIGEHIGGJ
@4866204/1
tatttttttttatttttattttcaatgtacagacagcacttttctacgat
+4866204/1
CCCFFFFFHHHHHJJJJIJJJJJJJJJIIJJJJJJJJJJJJJJJJJJJIJ
@4866214/1
caaatggaaaaaaaaattggtgaaaagaatcacaagtaagatactgcaaa
+4866214/1
@?@DFFFBHGHFHIJJJIIJ?FHJJGGIJIGIIIIJGHIJJJJGIIJIJJ
@6243396/1
gcgcttgtggtggtgcacgcgcttgggcagagggaatctgattgtgctgt
+6243396/1
??@DBDDBFACDBIIGHHEHIIE0:?FGGGGA?FHIEHH;=788C>EC@D
@3489283/1
gttcttaagtgcattcaacgaataacagttcttcatctgatcaaacgcta
+3489283/1
@?@?DDDAFH<FA?GDHGEHH@FHII?F?EBDGFCEIII>GGCEAFGEH?
@1456708/1
gcaagaagtaccagaaacgggacttagccacaatctggtctggagag
+1456708/1
@<@?BDDDDF:C?GAEH?FC:F:CEDGBE>FBD?:FEGDDHECHC;?
@3489339/1
tgctgggcctcttgtatgcgaaggtgttgaggcgcttgtggtggtgcacg
+3489339/1
CCCFFFFAHFHHHJHIIJJIHEHGFFHIJIIIJJJJJJJJJFHGHIJJJH
@5566357/1
aggaagtaggtgctgggcctcttgtatgcgaagg
+5566357/1
???DDD;BCD<BDEBHG;CFGIGGIIGDBG=8?C
@1456775/1
acgcgcttgggcagagggaatctgattgtgctgttgtggaactgcttcac
+1456775/1
@@@DDDDDDFDF;CGEGE?FFGEICFGGFIEIIFGFFA;BFFFEDFFIII
@5566419/1
catacataataaaattagaggaagtaggtgctgggcctcttgtatgcgaa
+5566419/1
@C@DDDFFGHFHHIGIIIHIJHIGGHIIIIIIJIIBFHGJJJIIGGIIDD
@2811995/1
tgtacgttcaaacgtatcacacattttctggtcaccttccatgcaaaatc
+2811995/1
BC@FFFFFHHGGHJHIIJJJGIIJIJJJJJJJIJJJJIJHD>DHIIJIIH
@2812001/1
ctgtgatctgtttcttggcatctatagatgtcggtggcgcacagggcacg
+2812001/1
CCCFFFFFGDFHHJJJHGGHIJIIJJJJJIGIJIGHIJJJJJIJJJJJIJ
@3489528/1
ccctgctattttttttattttttatttcaatgtacagacagcacttttct
+3489528/1
CCCFFFFFHHHHHJJJJJJJJJJJJJJJIJJJIJJJJJJJJJIJJJJJJJ
@1456902/1
gtgcgtgcaggatcctcgtcattgcctggcatacaaggcaaagcaccgac
+1456902/1
@C@FDDDDGFDDFIIIIJGGIIJGGHEHEGBGIIJ<FHJJIGIGGIIIIG
@2812518/1
ggcctcttgtatgcgaaggtgttgaggcgcttgtggtggtgcacgcgctt
+2812518/1
?@;DDFFFHFFHHEHEFGIFHEGHIJJJJJJJJEHI?DHHIGEIJJHHDA
@2812707/1
atgccgtgtaccacgcctgggatgccacccggcaccactcccgggtgagg
+2812707/1
@C@DFFFFHHGGHJJIJJJJJJJJIJJIJIJJIJJJJJJJJJJJJHHHEF
@1457535/1
cttcaattgacgcaagaagtaccagaaacgggacttagccacaatctggt
+1457535/1
8??D?;D>FFFF?E@A@@C2AH?BADGFFEEI?DFFDGIEBFE?FBCFE8
@3490668/1
gtctgattctgtgatagtgaatacaagatcgtggggtgggcccaccaggc
+3490668/1
CCCFFFFFHHHHHIJJJIJJIJJJJJJJJJJGHJJJHHIIJJJJJIJJJG
@7620403/1
cttccctgcaaagttaaccatcttgtattcaaaagaaaacctagaatcac
+7620403/1
CCCFFFFFHHHHHJJJJJJJJJJJJJJJJJJJJJJJJJJJJJJJJJJJJJ
@3490986/1
gtttcttggcatctatagatgtcggtggcgcacagggcacgcttgcgc
+3490986/1
@@BFFFFFHHGHHGIIIJJJJGHIJGGJIIIJJJJIJIIIIIIJJJEG
@3491022/1
gttggttatcaagtggcttggtaggatccaagttgaaatctttgatcatg
+3491022/1
@@@DDBDDFHHHFEHIIBEFFGH9CCDHGCCDGGGEGGHBFEG4?F9FB?
@3491189/1
tgtttgtctgtttgtcggtttgtctgtttgtctgtttgtctgtttgtctg
+3491189/1
@@?ADF2=CACFHHFGGIFEEFCCHCG>GBEE@GHAHG8BFAHEFG;BFC
@7620804/1
cagcatacataataaaattagaggaagtaggtgctgggcctcttgtatgc
+7620804/1
CCCFFFFFHGGFHIIJJJJIGIIIGJIBHHGHGHIGHC8CFHIJJGIIHI
@7620885/1
cacaagaacatgtaaaaccaagactcactaaacataaaaataatacatta
+7620885/1
CCCFFFFFGHHHHHGFIHGEHHIJJJIJJJIJJJJIJGJJIIIJJJGEII
@68663/1
cagtggtcttcttgaacttcttcaattgacgcaagaagtaccagaaacgg
+68663/1
CCCFFFFFHHHHHJJJJJJJJJJIJJJJJJJJJJJJJJFHIJJJJJJJJJ
@69330/1
cgcggtacatgttgtgtacacctgagcgagactcataacgcagccagatg
+69330/1
CCCFFFFFHHHHHJJJHIJGIHJJJJJJGIGHIJIIJJJJJJJJJJJJJJ
@69611/1
tctgataatggtttaggttcttgtctcatacttcgttgtgatacatg
+69611/1
=@@FDDEDHHHFDH;BF:CEHC@HAEHIG<<EHIIII@HG<D@?>GF
@2139062/1
caccagtggtcttcttgaacttcttcaattgacgcaagaagtaccagaaa
+2139062/1
CCCFFFFFHHHHHJJJJJJJJJIJJJJJJJJJJJJIIJJJJHIJJJJJJJ
@70045/1
gccagatgccaaagttcttgatcttcactgggctcttctctgggatttcc
+70045/1
@@@FDFFFGHFHHGGGFHIHGIGIEGDEHIC=FHHIIGIJJIGGHIIIII
@7621946/1
gtcaaatagttgcggagattaatggtataagcatagaatgttcgacgtga
+7621946/1
@@@DDDDFDFHFHJJHGBGHHIIGI?GGIIEHIGIJJIGCBGIFGG@FHD
@7622608/1
ctttgtgcgccacatcaatgttgataaaggctttattggtaaatatggcg
+7622608/1
CCCFFFFFHGHHHGIJGHJIHIIGJJIJJIIIIJIIJIJJIJGGIIJIII
@7622728/1
gtttcttggcatctatagatgtcggtggcgcacagggcacgcttgcgcat
+7622728/1
CBCFFFFFHHHHHIJJJJIJJJJJJHIJJJJIJJJJJJJIJJIJJJJIIH
@7623062/1
taaacgaagaacatgcggctgaattgcagcatcttgtcgagaacatgaag
+7623062/1
CCCFFFFFHHHHHJJJIIJJJJJIJJJJIJJJJJJJHIIIJJJIJJJJII
@2140831/1
ctcttttttctcctttcttttgcgagctgctgccgaaagattagagtcgt
+2140831/1
@@<BBDBDF?DDBG?GFI:FH@9@FGIIE?:DDCDGIIIFII@FADF@A1
@2140955/1
cctcttcctcgggttggaatgattctggtgggttgtcctgcagagcttgc
+2140955/1
CCCFFFFFHHHGHHGJJJJJJJJJJJJJFHIJAHIIJJJIJJJJJIJIJI
@4866743/1
gcactgagtgacggcacctccgacactgaggtcacggtactcgcggtaca
+4866743/1
CCCFFFFFFHHHHIIJJJJJJJHIJJJJJJJIJJJJJHIJJJIJJHHFFF
@2140992/1
cacggtagcactgagtgacggcacctccgacactgaggtcacggtactcg
+2140992/1
CCCFFDFFHHHHHJJHIJJJJJJJJJJJJJJJJJJJJJIJJJJJGIJJJH
@2141863/1
cacgcgcttgggcagagggaatctgattgtgctgttgtggaactgcttca
+2141863/1
@@CFDDFFHFFFHIIHIJJHBGHHGIII>?FHIJBEHIHECHIJJGIJGC
@4867410/1
ctggtctggagagaagatcctcatcttgtatagaggaggcttgggctcgc
+4867410/1
@CCFFFFFHHHHHIJJJJJJJJJJJJJJJJJJJJJJJJJJJJHGIIJJJJ
@5566846/1
tgtggaactgcttcacctgtggccggcggcacgcagacgccttgatgacc
+5566846/1
CC@FFFFFHHHHHJJJJJJIJJJJJJJJJJJJJHHHFFDDDDDDDDDEDD
@4867926/1
gtttattttgtttttctctgtgatctgtttcttggcatctatagatgtcg
+4867926/1
CCCFFFFFHHHHHJJJJJJJJJJJJJJJJJJJJGHIJJJJIJIJIJJIJI
@4868006/1
taacgatcaaatcgatcatgggtccataatcattcctggaatccgtgtcg
+4868006/1
CCCFFFFFCDHFDHIJHIIHJJGHIJJJJJJJGJJJJJJIIJJJJIJHIG
@5567129/1
tgtggaactgcttcacctgtggccggcggcacgcagacgccttgatgacc
+5567129/1
CC@FFFFFHHHHHJJJJJJJJJJJJJJJJJJJJHHHFFDDDDDDDDDEDD
@4868233/1
tttaatgttattattacagcatacataataaaattagaggaagtaggtgc
+4868233/1
@@@DDDDBDHFHBHGIEGGCFGCHIGEEHGIHDHHFGCFGCFGBHFG:EF
@4868488/1
atacataataaaattagaggaagtaggtgctgggcctcttgtatgcgaag
+4868488/1
?@@BDDDDHHHHHIIIIIIIIGIHIIIHIIIIDG=GHGIIIDGHIIIFDG
@6930390/1
ggtgctgggcctcttgtatgcgaaggtgttgaggcgcttgtggtggtgca
+6930390/1
CCCFFFFFHAHHHJJJIJJJJJIIIJCHHHJJJJJJJJJJIJJEHIHIJI
@1459319/1
gtggtcttcttgaacttcttcaattgacgcaagaagtaccagaaacggga
+1459319/1
@@@FFFFFGHHHFGGHJJJJJJGIJJJIIJJJJJJIJIJJJJGGJJIIJE
@1459488/1
cttgaacttcttcaattgacgcaagaagtaccagaaacgggacttagcca
+1459488/1
CCCFFFFFHHHHHIJJIJGGIIGIIGJJEGDGCHJIJJJJIIIJJJJIII
@4870037/1
gacgatttcaccagtggtcttcttgaacttcttcaattgacgcaagaagt
+4870037/1
@@@DFFDFHHDDHIIIIHHJIJIJIIEGGGGIIIJIIIGIFDGEGHIJI?
@6244924/1
gcctcttgtatgcgaaggtgttgaggcgcttgtggtggtgcacgcgcttg
+6244924/1
@@@FFFFFHH?HGIHIIIACFHIJJJJFGJJIGGHFHIHIJIGGHIHFFA
@4870326/1
cagaggcaagcgctccaagttgcttggaggcttgggcctgttttggtagc
+4870326/1
CCCFFFFFHHFHHJJJJJJJJJJJJJIJJJJJJIJJJJIJIJJJGICGHF
@5569324/1
cgacactgaggtcacggtactcgcggtacatgttgtgtacacctgagcga
+5569324/1
CCCFFFFFHHHHHJJJJIJJJJJJJJHIJJJJIJJJJJJJJJJJJJJJJH
@1460099/1
tgcctggctcccatgtcacggtagcactgagtgacggcacctccgacact
+1460099/1
@BCFFFFFHHHHGJJIJJJJJGHIJJJJJJJHIJJJJJJJJJJJJJJJJJ
@5569613/1
gaacttcttcaattgacgcaagaagtaccagaaacgggacttagccacaa
+5569613/1
C@CFFFFFHHHHHJIJJJJJJJJJJFHIJJJJJJJJJJJJJJJIJJJJJJ
@7623465/1
ataagttaattataccaagtttcatcgaaatcaaaccgttagttttcacg
+7623465/1
@C@DDFFFHHHHHJJJJJJJJJJJJJJJJJJJJJJJJJJIJJIJJJJJJJ
@777054/1
cttcacctgtggccggcggcacgcagacgccttgatgacctccactttga
+777054/1
?@;ADBDFH??BAFGIIGIIIGHEGGG@AEDDFEEEEA>CA@B=CC>CC5
@6245630/1
tgtcacggtagcactgagtgacggcacctccgacactgaggtcacggtac
+6245630/1
CCBFFFFFHHHHHJJJJJHHJJJJJIJJJJJJJJJJIJJJJGHJJJJCGH
@1460486/1
tttatacatttcggcatggcgatcatgtcgatggcttggtttattcccat
+1460486/1
;?@BDDDDHHFFHHG:FF@CGHGGEHIIIIHIGIIICEG/BFGHE<CEFE
@7623774/1
ctgcttcacctgtggccggcggcacgcagacgccttgatgacctccactt
+7623774/1
CCCFFFFFHHGHHJJJJJJJJJJIJJJJJHHHFFEDEEEEEDDDDDDDDD
@5570242/1
gcaagaagtaccagaaacgggacttagccacaatctggtctggagagaag
+5570242/1
CCCFFFFFHHHHHJJJJJJJJJJJJJJJJJJJJJJJJJHJJJJGIIIGJI
@7624144/1
agttttcgaccttattatgtgtagatagtaaacgttttcgtctggcacac
+7624144/1
BCBFFFFFHHHHHJJJJJJHHFHHIJIJFHIJJJGHJJJJIIIIJJJJJJ
@7624173/1
ctcttgtatgcgaaggtgttgaggcgcttgtggtggtgcacgcgcttggg
+7624173/1
CCCFFFFFHHHHHGHJCGHIJIJJJJJJJJJJJGJIHIJJIJJJHFFFDD
@2815577/1
gaggaagtaggtgctgggcctcttgtatgcgaaggtgttgaggcgcttgt
+2815577/1
@@@FFFFDFFHCFGGIIG@GGIIJIFHIJJJHHFH?DDGGGHIJJIIEHC
@2815587/1
gtccttttgaggatctcaatccgatcgttgtattcagctggtggagc
+2815587/1
CCCFFFFFHHGHHJJJJJJJJJJJJJJIIJIJJJJJJJJJJHIJHJJ
@1461470/1
gggttgtcctgcagagcttgccacatcttgtaagcagcctgacgcttagc
+1461470/1
BBCFFFFFHHGHHJIJJJJJJJJJJJJJJJJJJIIJJJJJJJJJJJJJJJ
@1461554/1
gcaatgttggagcttggtacaaagcaaaggtcgggcagttcgtcaacaag
+1461554/1
@@@DFFFFFDDFFFHGICIGEIIGGIIJGGHHEHBGIIDFHGIGIGHGGI
@778335/1
cctggttctaccttcaagagcctcttctaaagcaaacaatgagacctgtg
+778335/1
@@@FFFFFDHHHHJJJIIIJJIFIIIJJIEHHHJJJJJJIGGJJJGIJHH
@74164/1
cgtttctgtaccaataggaacaatacttcgggcttattctgcatacctgc
+74164/1
@@@FFDEFFHHDFGIEHIIJJJIJJIJJJJIJJJJJGJJJIIJJIJGJJI
@74235/1
cgatggtagaataaggattaaaaataaacttaaagattattaataagaaa
+74235/1
CCCFFFDDHHHHHIJJJJJJJJJJJJJJJJJJIIJHJJJJJJJJJJJJJJ
@778712/1
cggcagatgaggatacctcaacttcatcttatacttatccaagaaatatt
+778712/1
CCCFFFFFHHHHFICGHGIIIJIJJJJJJJJJJJJJJJJJIJJIJJJJJJ
@3491347/1
gaactctgtcgccgataccagatttaaaaaaaaagaaattgtgattttaa
+3491347/1
CCCFFFFFHHHHHJJJJJJJJJJJJJJJJJJJIJJJJJJHHHHHHHFFFF
@3491622/1
ctgtgatctgtttcttggcatctatagatgtcggtggcgcacagggcacg
+3491622/1
@@@DDDDBFF?C<EAGI@DHAGIG?<A<AA<A<F?CDFFGFH@?BD7;C;
@2816738/1
cccagtatcatgcatacatatgtcaatatcacacattttaaaagacaaaa
+2816738/1
CCCFFDFFHHHHHJJJJJJJJJJJIJJJJJJJJJJJJJJJJJJJJJJJIJ
@6247721/1
ggcgtcgcttgcggtatcggcgtcgcttgcggtaccggcgtcggttgcgg
+6247721/1
CC@FFFFFHFHHHJFHIJJJJIHIIIJFIIJHEHDFFDCDBBDDBDDDDD
@6247907/1
gtcctttctaaggttctaaactatatctgtaccaaatttcaaccaaatcc
+6247907/1
CCCFFFFFHHGHHGHIJJJJJJJJIJJJJIJJJJIGIJJJJJJJJJJIJJ
@7625859/1
cattattctccgcgggcgacagccaatatgtgttaaaataaaaatccatt
+7625859/1
CCCFFFFDHGHHHIIIJGDHGGHIJJIIEH@CHIGGHGHHFB?CDBCCCC
@4181432/1
gctgggcctcttgtatgcgaaggtgttgaggcgcttgtggtggtgcacgc
+4181432/1
CCCFFF?DHHHHHIJJJJJIIJJ?FGHIJJJJJJIIJHJIIIJGHIJJJH
@75759/1
cagccatccaacgggattgcccatcaatttatcttcaaatgacgacacca
+75759/1
@@@DDDADFDDFD1@CGFFH?<FF@<?CBDGFDEEFIIIIA>DFFFB6FF
@2817608/1
gagcacgggctctgtgcctggctcccatgtcacggtagcactgagtgacg
+2817608/1
@@@FFFFFFHHFHEFHGEIEGHEDGHGEGIHIHFGGGGIJIGGGIBFGHG
@3492543/1
gtctattatagtttcaaaaaaactgtttcacataaataggtgagaagtgt
+3492543/1
CCCFFFFFHHHCHDGGIIJIJIJJJHIJIJJIJJJIIIJJDGIGFHGHIG
@3492579/1
gcgttgatgtcgcaagatagtgagacattcactttttagtcataatcttc
+3492579/1
@@CFFFFDHHHFHGGIJJJIEEHIHIGIJIJJJIEHIGIIJJIGGIIIIJ
@4181672/1
gggctctgtgcctggctcccatgtcacggtagcactgagtgacggcacct
+4181672/1
@@CDDDDFFFDHHID@EFEDHDECBHHDHIIIIIGICBB:BB?G@6D;FB
@76172/1
gtgctgggcctcttgtatgcgaagg
+76172/1
C@CFFFFF8DFFHIIFHIIIJHHGH
@76246/1
actcactaaacataaaaataatacattacgttaaatgccacgacgctcgg
+76246/1
8?@DDEFDHHHDAGHGIIIEAHGE>4CFHGHGI=GGIICBEHAFBGI>6F
@6248678/1
gtccaggataataagttaattataccaagtttcatcgaaatcaaaccgtt
+6248678/1
CCCFFFFFHHHHHJJHIJJJJJJJJJJJJIJJJJJJJJJJJJJJJJJJIJ
@76420/1
gctgggcctcttgtatgcgaaggtgttgaggcgcttgtggtggtgcacgc
+76420/1
CCCFFFFFHHHHHJJJJJJIJIJCFGHJIJJJJJJJJHIJHIJHHIIJJH
@4182180/1
gcgtagggtaagacacggatcgcatacaccgtgaatataagtggcaaagg
+4182180/1
@@BDDFFFCFFHHHIGIJIJJIIIIGHGIIIBDGIJIJGIJFGHIHIIEG
@76702/1
gttggtcttggttgaacggaactccaatcctttactcgaatagtcttttc
+76702/1
CCCFFDFFHHHHHJJJJJJJJJJJJIJJJJJJJJIJJJJJJJJJJJJJJG
@76703/1
ggtgctgggcctcttgtatgcgaaggtgttgaggcgcttgtggtggtgca
+76703/1
?@@DDFFFHHGHHIJIIIIGIIFCDDGHHHEHIIJJJJJJFFGCHI;CHG
@3493483/1
gtgctgttgtggaactgcttcacctgtggccggcggcacgcagacgcctt
+3493483/1
BCCFFFFFHHHHGJJJGIIJIGBHIGIIIJIIJIJJJHHFFDDDDDDDDD
@77078/1
gccttgggaagcctttgtgcgccacatcaatgttgataaaggctttattg
+77078/1
???DDDDFBHFHDFGGHGGIEHIIGBFEHIEFDBFGIIICBGGEHF4?F@
@3493852/1
tggagagaagatcctcatcttgtatagaggaggcttgggctcgctct
+3493852/1
@??DDD=DDBHF?FEHIGEGIGEHHEGGCCBC@FHHA:DHBE<<F==
@3493963/1
ggagatgtgggtgtagctttaaggggatctgctgtctgtggagctgatgc
+3493963/1
CCCFFFFFHHGDHIJJIJJJIJJJJJIIIJJJJJJJJJJJJJJJJJIJJJ
@3494148/1
gaacaccttaggacgaagtgatggcaccaggatagagttaatgccgccaa
+3494148/1
???>DDDA?DDDDD@<2<222AF@E;EE;8BD@@DID00BDCDDBDDIID
@3494271/1
ggtgttgaggcgcttgtggtggtgcacgcgcttgggcagagggaatctga
+3494271/1
?@=BDDFFHHBFDGGGDCF?FFFGIIIIIIIIIIIIIIIIHFEFFFFFEE
@77611/1
ggcatggaaccgctctgtcgtcgtaatgttcttaagtgcattcaacgaat
+77611/1
CCCFFFFFHHHDDGDFHHJJIJIJJJJJHIGGGIHIHGCHGIGEB?<DCA
@4183444/1
ggcgcttgtggtggtgcacgcgcttgggcagagggaatctgattgtgctg
+4183444/1
CCCFFFFFFHHFDGIGIEHGGGGIGGIGHIJGIIIHHIGGHIIJGGHGIH
@78239/1
gtcgtcttctacttctgcttctggcacatcaggagaagttggctcctcaa
+78239/1
@@@FFDDD?BFFHIIIEHIIIGCHDGGHIFHHIIIIIIIIHGGGGGHIII
@4184070/1
gtctttctagtgcgtccgtctgattctgtgatagtgaatacaagatcgtg
+4184070/1
<==BDDDDC?2<CFEEHHEBHIIGEFBF:?G>E@DG>BGFHIEDB?D=08
@78956/1
ctgtttgtctgttcgtctgtgcgcgctaatctcagaaacggctgatccga
+78956/1
CCCFFFFFHHHHHJJIIJJIIJJJJJJJJJJJJJJJJJJJJJJJJJJJJD
@2143267/1
cagcatacataataaaattagaggaagtaggtgctgggcctcttgtatgc
+2143267/1
CCCFFFFFHHHHHJJJJJJJJJJJIJJHIJJHIJJJIJGHIJJJJIJJJJ
@5570885/1
gtagcactgagtgacggcacctccgacactgaggtcacggtactcgcggt
+5570885/1
@@@FFFFFHHGFHGHHEGGIIIJJJJJJJJJIIJHIJJJJHIJJJIIHFD
@4184691/1
cctcttcctcgggttggaatgattctggtgggttgtcctgcagagcttgc
+4184691/1
@@@DFFEDDHGHF?FGAEHHFAHGIGGDCGGGDGGFHIIEIIIIIIIIID
@4184703/1
cttgaacttcttcaattgacgcaagaagtaccagaaacgggacttagcca
+4184703/1
;@;?D?DDHDFHBGGEHEA<CBGGGGGEHGCBFGCFGB==<8?DHG@FG8
@4184793/1
cacagacgaacagacaaacagacaaacagacaaacagacaatcagacaaa
+4184793/1
CCCFFFFFHGHHFFHIIIFIIGIIJJJJIHHIGIJGIHIGHIJIIIJJIJ
@2143961/1
atcttgtatagaggaggcttgggctcgctctccgaagggagcttgcggcc
+2143961/1
CCCFFFFFHHHHHJJJJJJJJIJIJJJIJJJJJJJJJJJHIJJJJJJHHF
@4185186/1
tgtttgtctgtttgtcggtttgtctgtttgtctgtttgtctgtttgtctg
+4185186/1
CCBFFFFFHHHHHJHIJIHIJJIJJJJJJJIIJJIJJJJJJJJJJJIIJG
@4185334/1
gaggcgcttgtggtggtgcacgcgcttgggcagagggaatctgattgtgc
+4185334/1
CCCFFFFFHHGHHGIJHHHIJIIJJJJJIJIIJIJJJGGHHHHGHDFFFF
@2144485/1
ctcatcttgtatagaggaggcttgggctcgctctccgaagggagcttgcg
+2144485/1
CCCFFFFFHFHHHJJJJJJJJIJIJJJJIJIIHGHIJIJIJJGHGIJGII
@4185627/1
gcaaccactaattccagtgataaattcactctagcacgtagttctcagct
+4185627/1
BCCFFFFFHHHHHJJJJJJGJJJJJIJJJJJJJJJJJJIJJJJJJJJJIJ
@1461824/1
gggctctcaggcaggcaagatgggcatagtaggtaggcgtagggtaagac
+1461824/1
@@@DDDFFHHFBDBEGGGIIDHCHIEGFF??GFHGGGEH?@FHI9BCFHI
@1461825/1
gttcgtgaatcatgccctcaatctgcaccagttcatacttgggcacagtt
+1461825/1
CCCFFFFFHHHGHJJJJJJJJJJJJJJJJJJJJJJJJJJJJJJIJJJJII
@1461893/1
tccatactttgtttcatttaaatttacgggctatgccatttatcctcgca
+1461893/1
@@CFFFFDHFFDHGIIBFFHIJJIIIGIH>GGHIIHGIIIGGIIIIJJJI
@1462201/1
cgccatgccatgtaccacgcctgggatgccacccggcaccactcccggg
+1462201/1
@@@DDDDDFD?FCFHII>GDHDC??C?81:::??::087?D=88==;;5
@5572505/1
gtcttttctaacttgaacagtgcgatgttttacaagggcaggttgaactc
+5572505/1
CBCFFFFFHHHHHJIIIJJJFIIJJJJGIIJJJJJJJJJJIIHIJJHHIH
@2145327/1
gcaagaagtaccagaaacgggacttagccacaatctggtctggagagaag
+2145327/1
CCCFFFFFHHHHHJJJJJJIJJJJJJIJJJIIIIJJJJJJJIJJJGIGIG
@4186526/1
tgaacgaaaagggtacaataattaataattatgtcgcaataccgtagccg
+4186526/1
CCCFFFFFHHHHHHGIGIJIJJJJJJJIIJJJJJIIJIJJJJJJJJJJJI
@5572918/1
ctagaaaattattgactgaattttattggtacacgtttctaatgcactga
+5572918/1
@CCFFFFFHHHHHJJJJJJIJIJJJJJJIHHIJJJIJIJJJJJJJJJJJJ
@2145787/1
ccagatgccaaagttcttgatcttcactgggctct
+2145787/1
@@CFDFFAFHBFHIIGHJIJGGGGIJEHIIGGCGG
@1462963/1
ctttgtatcagtctctctgtatactggaagtcttcgtagcttttcatgaa
+1462963/1
CCCFFFFFHHHHHJJJJJJJJJJJJJJIJJJJJJJJHJJJJJJJJJJJJI
@2146058/1
gtcgagtagagccttagctgcggaatgcttagcttccttcttagagcgtc
+2146058/1
CCCFFFDFHHHGHJJJJJJJJJJJJJJJJJJJIJJJJJJJJJJJJJJJHI
@1463219/1
cagacgagtgcacaatatccgtgtcgaccactgtgcctggttccacgtta
+1463219/1
CCCFFFFFFFHGHJJJJJJJJIIJIJJJJJJJJJJJJJJJIJJJJJJJJJ
@6931901/1
gtcccgtacccatagcaacaagatcagcgactgtcacacggtagcggaag
+6931901/1
@@@DDAA@DFFFDFFEGHHBCGBGEHGHIGIGHFHGHCFHE6B@CFGIHA
@1463332/1
gatctgtttcttggcatctatagatgtcggtggcgcacagggcacgcttg
+1463332/1
@CCFFFFFHHHHHJJJJIGHIIJGHIIJJJHJJGIJJJIJJIJJJJJIJI
@1463348/1
tgtacattgaaaataaaaataaaaaaaaagcaggggttattgttatgtcg
+1463348/1
BC@DFFFFHGHGHJIJIJJJJIJJJJGJIGIJJJIJAHGIJJGIJJJJJG
@1463368/1
agcgaaatagtcacatccacgttggttatcaagtggcttggtaggatcca
+1463368/1
CCCFFFFFHBDHHGIJJJJJJFHIJGHIIJJIJDGHIJG@E<??F?BGH>
@6932000/1
cctgagccatagcaaacagccactggcaatgtggatagctggacaaggca
+6932000/1
CCCFFFFFHHHHHJJIJJJJJJJJJJJJJJJHIJJJJJJJJJJJJJJJJI
@6932239/1
cacgcgcttgggcagagggaatctgattgtgctgttgtggaactgcttca
+6932239/1
CCCFFFFFHGHHHJJGIJJIIJJIJIIJJHJJJJIIJHIJJJJJJJIJJI
@1463669/1
tgacgcaagaagtaccagaaacgggacttagccacaatctggtctgg
+1463669/1
CCCFFFFFHHHHFHIJJJJJJJJJJJJJJJJJJJJJJJJJJJIHJJJ
@1463787/1
gcacctccgacactgaggtcacggtactcgcggtacatgttgtgtacacc
+1463787/1
@@@DFFFFHHHGHIJEIJEHIJJJDEGIJJJJJFGHGGIJJJIJIJJGIH
@4870618/1
gcaaagagttgtcgatatgtggatgtagctgccattatgtagactgttgt
+4870618/1
CCCFFFFFDFHHHJFHJJJHHJHJJGIJJJJJJJIJJJJIJJJJJJIJJH
@4870711/1
agcttgccattgtcctttcctaggagtgactttcccgtttccaatctcca
+4870711/1
CCCFFFFFHDHHHJJJJJJJJJJJJJHHJJJJJJJJJHIIJIIJJIJJJJ
@4870722/1
gccagatgccaaagttcttgatcttcactgggctcttctctgggatttcc
+4870722/1
@@@FFDFDHHHGFIGHHJJIGIGGGJGJJIJJCHHIIIIJJJJJDHIIHI
@1464048/1
gtcacggtagcactgagtgacggcacctccgacactgaggtcacggtact
+1464048/1
@@@FFFFDFHHHHJIJJEHHIHJJIIJJGEIGJIJJJJJJGHIIIJHIHH
@5574239/1
gtttgtgaaactgcgacaccttgtggctgtgacttgtagtcaaggtggag
+5574239/1
CCCFFFFFHHHHHJJJJJJJIJJJJJJJJHIHJJJJJJJHIJIIIBFHHG
@6932998/1
gtggattttaatgttattattacagcatacataataaaattagaggaagt
+6932998/1
C@CFFDFFFHHHHHHIIJGJGHHHJGGGIJIIIGIIJGGGIJJJJGFED9
@1464364/1
gtccatcacaagaagttatttgttcaaataacttattaaaattaatatgc
+1464364/1
CBCFFFFFHHHHHJJHJJJJJJJJJJJJJJJJJJJJJJJJJJJJJJJJJJ
@6933077/1
agacgatttcaccagtggtcttcttgaacttcttcaattgacgcaagaag
+6933077/1
@??AD==BF?FFFII?GA<<CAACA92AGBBGDEB??BC???FFFAFDDF
@1464427/1
cctagcccaaattcttcttcttcagccggctttggtggttctttggctgt
+1464427/1
CCCFFFFFHHHHHJJJJJJJJJJJJJJJJJJJJJJHIJHIJJJJJJJJJJ
@5574649/1
ctctgtgcctggctcccatgtcacggtagcactgagtgacggcacctccg
+5574649/1
CCCFFFFFGHFFHIHIJIIGCHIJJIEEHGIJIJJJBGGGGIJJJJJJJJ
@1464811/1
gcattattacattttttataaacggtacatctagagtataaaaaactgat
+1464811/1
CCCFFFFFHHHHHJJJJJJIJJJJJHIJJJJJJJJJGHIJJJJJJJJJIJ
@1464941/1
gttctcgattatcgaacttttcgccatgagtaagcgatcgggctctcagg
+1464941/1
@CCFFFFFHHHHHJJJJJJJJJJJJJJJIJGHIIIJIJJJJJJJJJJJHI
@6933670/1
gcctcttgtatgcgaaggtgttgaggcgcttgtggtggtgcacgcgcttg
+6933670/1
CCCFFFFFHHGHHIJGHJGHGGIHIJJJJIJJGIJGHHIIGGIIJJHFFD
@5575212/1
tgggcctcttgtatgcgaaggtgttgaggcgcttgtggtggtgcacgcgc
+5575212/1
@CCFDFFFHHHHHJJJJJHIIGHHHJIIJJJJJJJFGIFHI@FGIJJJHF
@4871855/1
gcacgcgcttgggcagagggaatctgattgtgctgttgtggaactgcttc
+4871855/1
CCCFFFFFHHHHHJJJJJJJJJJJJJIJJJHIJJJIJJHIJJIJJJJJJJ
@6934064/1
ggaagtaggtgctgggcctcttgtatgcgaaggtgttgaggcgcttgtgg
+6934064/1
CCCFFDFFHFHHHJJJBHIIJJJHIJJJJIHIJCHGIJJJJJJJJJJIJJ
@2819070/1
gcttcacctgtggccggcggcacgcagacgccttgatgacctccactttg
+2819070/1
@BCFFFFFHHHFHJJJIJIJIIJJJJIJHHHFDDDEEEEEDDDDDDDDDC
@1465424/1
gtaggtgctgggcctcttgtatgcgaaggtgttgaggcgcttgtggtggt
+1465424/1
@@BFFFFDFFHHHJJIIJJHIGGIIGHHI?FFGHBGGIGIIIJHIICGG@
@4872166/1
cccacttcacgacgcttcagcagagtgcacacaatggtgaactggcgttc
+4872166/1
CCCFFFFFHHHGHJJJJJJJJJIEGDGHIJJJJJJJJHHJJJJJJJJEHH
@6249990/1
gcagagcttgcaaagcttgcaatgatctttccttcttctcttttttctcc
+6249990/1
CCCFFFFFHHHHHJJJJJJJHHHHAFEHHHJJJJJJJJJJJJJJJJJJJJ
@6934486/1
ggaatagtgacttccggcaaatttttggttttaaccacatagttcccgat
+6934486/1
CCCFFFFDHHHHHJJJIJIJJJJJJIJJHIIJJJJJJJJIJJJJIJJJGJ
@1465858/1
ttttttttttgttcccacatcaggatgtggattttaatgttattattaca
+1465858/1
@@@DDDDDHHADFHIIIEA<DBDH9<B9BG9=FHECCGCFH>EH7@EGEE
@1465928/1
cttagctgcggaatgcttagcttccttcttagagcgtcccgtacccatag
+1465928/1
@C@FDADDBF?FDIGBEFEE<FHCEHGIIIEEEG4????0@FGGGGIII@
@7626321/1
gtccttgttgttaagaggtgttacctgcaacttggccaggttagggccaa
+7626321/1
CCCFFFFFHHGHHJJIIICFHIJJJJJJJIEIJGCGHHHIGIJJIIJJJI
@1466125/1
cctcctcgtccccacggttttagcaatgcttgacgaaatcttttaatgag
+1466125/1
@@@DD?DAFFHAHAGAE<88?FBEGHEFBGGGGI>@GHIICEGIIEGFHG
@779303/1
ggtgcctctgtaggagtttcgggctcgggtttactagcctcctcctt
+779303/1
@@@DA;DDFFH?FE@G2<FC;68?FG6D@:BDHGBFEGDBGBGGGGH
@1466277/1
ctggtctggagagaagatcctcatcttgtatagaggaggcttgggctcgc
+1466277/1
CCCFFFFFHHHHHJJJJJJJJJJJJJJJHIJJJIJJJJJJJJGHJJJJJI
@779601/1
gatctgtttcttggcatctatagatgtcggtggcgcacagggcacgcttg
+779601/1
C@CFFFFFHHHHDHHIIJIJJIGJIIHHIICFHHIIIIIJIJIJJJIEEE
@6250854/1
gtgctgggcctcttgtatgcgaaggtgttgaggcgcttgtggtggtgcac
+6250854/1
@@CFFADBFDFHFIEBA?CHABHIB1::D?DFEHGF@DC=3;8@;5;DED
@2820511/1
ctgcaaacatgccagttataaagcatagcccgaagtgctattggcacaca
+2820511/1
CCCFFFFFHHHHHJJJJJJJJJJJJJJJJJJJJJJIIJJJJJJJJJJJJJ
@1466894/1
ctgacaaataacatctaattattgcaattaaaacatgactaaagatttga
+1466894/1
?<@DD?DDFDFHAGHGEGEIFCIHG<FGHCEG<A;DHDIHGG9F>>GBHG
@1467147/1
gtgctgttgtggaactgcttcacctgtggccggcggcacgcagacgcctt
+1467147/1
?:?DDDDDHDFFHIEHGEGHGAFHIGHHIIGIIIIIIGHFFCBDBDDD@B
@6251215/1
gcacgcgcttgggcagagggaatctgattgtgctgttgtggaactgcttc
+6251215/1
C@CFFFFFHHHHHJJJIJJJJJJJJJIJIJIJJJJJJJJIJIJJJJHIJI
@780413/1
tcataacgcagccagatgccaaagttcttgatcttcactgggctcttctc
+780413/1
CCCFFFFFHHHHHJJIJJJJJJJJIJJJJJJJJJJJJJJJGJJJJJJJJJ
@1467227/1
aataaaattagaggaagtaggtgctgggcctcttgtatgcgaaggtgttg
+1467227/1
@C@FFFFFHHHHGIGIIHHJG@FGIJEG8FGIJIIJJJIGGFGIJ?BBDH
@2820905/1
ggcgggatggtcgtttgaaaaattgacggccagccttaacgtacgattcc
+2820905/1
CCCFFFFFHHHHHHIIJIJIJIJJJJIJJJJJIIJJJHHHHHFFFDDDEE
@4873677/1
ctccaattcctcaatcttccactcaagcttctcgtacatatcaaaatcat
+4873677/1
BBCFFFFFHHGHHJJJJJJJJJJJJJJJJJJJJJIJJJJJJJJJJJJJJJ
@3494915/1
cagagggaatctgattgtgctgttgtggaactgcttcacctgtggccggc
+3494915/1
@@@DFFDDHHHHHFHGEFEDGIIIJGGIGGIJHIIJIJJJJ@HBFHIGIJ
@7627644/1
cgtagcctgtaatttttgtctttcgcgaaatattccgcgacagatgtctt
+7627644/1
BCBDFFFFHFHDHGIJJJGIIJJGGIJIJJJJJJJJJIIGIJJJJHHHHH
@7628273/1
gtgctgggcctcttgtatgcgaaggtgttgaggcgcttgtggtggtgcac
+7628273/1
CCCFFFFFDFHHHJJIIJJJJEFGH?FGHIGIJIJJJJJIJJGIJHHIJI
@7628593/1
ggcagagggaatctgattgtgctgttgtggaactgcttcacctgtggccg
+7628593/1
CCCFFFFFHHHHHJJJJJJIJIJJHJJGHIJJJJJJJJJJJJJJIJJJJJ
@7628685/1
acaggggtgtacatcatggaaggaagatgcctcatcacaacatctaaagc
+7628685/1
CCCFFFFDHHHHGJJJJJJJJJJIJJJJJJJJJJJJJJJJJJJJJJJJJJ
@4188695/1
gccagatgccaaagttcttgatcttcactgggctcttctctgggatttcc
+4188695/1
@@@FFFFFGHHHHJIJJIIJIJIJJJIJIIIIIIIJJIJJJIGGICGIHJ
@3496456/1
ctgtgatctgtttcttggcatctatagatgtcggtggcgcacagggcacg
+3496456/1
CCCFFFFFHHHHHJJJIJJIJJJJJJJJJJHJJJIJJJJJJJJJJJJJJI
@81763/1
cactgagtgacggcacctccgacactgaggtcacggtactcgcggtacat
+81763/1
CCCFFFFFHHGFFGHIJIJJJIJJJJJJJJGHIJJJGHIJJJJJHEFFED
@81913/1
cactgagtgacggcacctccgacactgaggtcacggtactcgcggtacat
+81913/1
@@@DDDDDHFHFD>FEGHBFHIED?FGCFGIE@FFH7BAHECHHHABDCC
@7629383/1
ggttttttaaactcatattttcatggtaccaagttatgaatttttcaaat
+7629383/1
BCBFFFFFHHHHHIJJHIJJJJJJJJHGJJJJIHIJIJJIIJJJJJIJJJ
@3497204/1
gccagatgccaaagttcttgatcttcactgggctcttctctgggatttcc
+3497204/1
@@@DDADDD<FF:AFEFGICHBFFEHCFF@?B=EEFCFIFFFIIEGEGBB
@7629648/1
gtttattttgtttttctctgtgatctgtttcttggcatctatagatgtcg
+7629648/1
CCCFFFFFHHHHHJJJJJJJJJJJJJJJJJJJJIJJJJJJJJJJJJJIJJ
@4189533/1
cttagttacttgttattgctttatgattggttgcatattatggcaacata
+4189533/1
CCCFFEFFHHHHHJJJJJJJJJJJJHJJJJJJJJJJJJJJJJJJJJJJJJ
@82734/1
cggtggcgcacagggcacgcttgcgcatgacatctatacatgccattggc
+82734/1
BCCDFFFFHHHHHIJIJJJJJJJJJJJJJJJJJJJJJJJJJJJJJJIJJJ
@7629843/1
gtgtacacctgagcgagactcataacgcagccagatgccaaagttcttga
+7629843/1
=@@=DBDD?:AF?AC?@8<<AFHC@GII@8D??FBGB??F38?/88C=..
@3497740/1
gtgataaagataagtataggctcaaaacctaacgacattaatcaccagct
+3497740/1
BBBFFFFFHHHHHJGGHIJJJJJJJJJJJJJJJJIJJJJJJJJIJJJJIJ
@4190026/1
gggacttagccacaatctggtctggagagaagatcctcatcttgtat
+4190026/1
@CCDDDDDDDHDDGIGJIIIHEFHIGG@GFGGIIJJJJJIEEAEFBG
@7630287/1
ttatgatttaaagtcgaatattccctgacacctcacccagggcgggatat
+7630287/1
@@@DD>DDHDD?F?CEBGEHIBDBGHIIGIDHCHCGIIDGGIIIIEB>CC
@83235/1
cagtggtcttcttgaacttcttcaattgacgcaagaagtaccagaaacgg
+83235/1
@@@DFFFFHHHHHJIIJIJJJJJIJJJJJJIJJJJJJIDGHJIJJIJJJJ
@3498178/1
gaggcgcttgtggtggtgcacgcgcttgggcagagggaatctgattgtgc
+3498178/1
@@<DDFAFH?FHFCGEHGHIEEHHI@GFC=FBF=G@BHIGECEH>@;@BD
@7630542/1
cagtggtcttcttgaacttcttcaattgacgcaagaagtaccagaaacgg
+7630542/1
??<D7B??DDBDDE<E@EE:<A<3ABDD4AEEAED;DCDD9?<08B<DDB
@5576929/1
cctctattgagctactgctgttaagcagaataaaactgaaaaataa
+5576929/1
CCCFFFFFHHHHHJJJJJJJJJIIJIJJGJJJIJJJJJHJJJJJJJ
@2147105/1
caccacagttccagtctcaggcacattgccattagtagactgatcagccg
+2147105/1
?<?=7DADDBC:ADEBEECFFIID3CFE<@C9CEFEDDCCBAEC<<??BD
@1468359/1
ctccaaattgtatctgacgacgcattgaatctgaatacgaaaatgaattc
+1468359/1
@@@DDBD?FHAAC?FF>BDA8@FHEHB>DFFBBDHHEFC@GIBB=BDDF4
@1468439/1
ctcgtcattgcctggcatacaaggcaaagcaccgacgacgacactgtaca
+1468439/1
CCCFFFFFHHHHHJJJJJJJJJJJJJJJJJIJIJJJJJJJJJJHHHHHFF
@4192258/1
cacggtagcactgagtgacggcacctccgacactgaggtcacggtactcg
+4192258/1
CCCFFADDDHHHHJJGEEIHEHIIIJJJIIJJJIJJJJJJIGHGIIIIHH
@2147956/1
caggtgacacgaggctcatggcgccagcacccccagcagcaccaggagcg
+2147956/1
@@@DDEDEFGHHHIIJJJIJJJJJGIHIIJJGIJEGJJFHGGIJJGEHHF
@2821208/1
ataaaattagaggaagtaggtgctgggcctcttgtatgcgaaggtgttga
+2821208/1
CCCFFFFFHHHHHGIJIIJJHHIJJIJFGIIJJJJJJJJJJIIJDFGHJG
@2148803/1
tgctgggcctcttgtatgcgaaggtgttgaggcgcttgtggtggtgcacg
+2148803/1
C@CFFFFDHHHHHJGIJJJJJIJICFEGHFIJJIJJIIGHIEHIFHIJJH
@2821962/1
gaggaagtaggtgctgggcctcttgt
+2821962/1
@8?=DDBDAF>2<E<?BFIIEEFE>E
@2821968/1
ccacaatctggtctggagagaagatcctcatcttgtatagaggaggcttg
+2821968/1
CCCFFFFFHHHHHJJJIJHIIJJJJJJJJJJJJJJJJJJJIJJJJJJJJA
@84726/1
gttgaggcgcttgtggtggtgcacgcgcttgggcagagggaatctgattg
+84726/1
@CCFFFFFHHHHHIJJHIJJJJJJJJJJJJJJJJJJIJJJHHHHFFFFFF
@2822493/1
aagacttttctcgttccctgtgactagagtaagaaggactgcgacaagca
+2822493/1
CCCFFFFFHHHHHJJJJJJJIJJJJJJJJJJJJJJJJJJJJJJJJJJJJJ
@780988/1
tgtttcttggcatctatagatgtcggtggcgcacagggcacgcttgcgca
+780988/1
@@?DDDBD<F?DFBFHIIEEHCFHC1@BG<?@FHIBBDEGG>FBHGAA@5
@6935120/1
tgtggaactgcttcacctgtggccggcggcacgcagacgccttg
+6935120/1
;?@?=DBDFDAD?:<<ABFA:<AC?:?@@<@@EE8A4?9?>BB>
@1470394/1
gtgagaagtgtgataatgtcataaagttgacaataatctataattaatta
+1470394/1
@@@FFFFDCC=DDEEFHIDHIHIIIIIIIEIIGHGEHIGGIIIIIGHGIC
@1470495/1
gtttgcatgtcagttagctttttaatacatctctgtccaggcactatatt
+1470495/1
BBCFFFFFGFHGHJIJIGIJJIJIGJJJGIHIJJIIJGIGIIIJIIIIHI
@781268/1
gctaatctcagaaacggctgatccgatttggatgcggttttcacgaatat
+781268/1
CCCFFFFFHHHHHJJJJIJJIJJJJHIIJIJGIJJJJGHIJIIJJHIJII
@2823197/1
caccagttcatatttgggcacagttcctcgacgagcaagtagttcttgaa
+2823197/1
CCCFFFDFHHHHHJJJJJJJJIJHJJJJJJJJJIJJJJJHJJIJJJJIJJ
@781377/1
ctggagagaagatcctcatcttgtatagaggaggcttgggctcgctctcc
+781377/1
CCCFFFDDFFDHFEHGGGGFHHHHHGDC@HBHIGECFGIJICBGIDH=BG
@1471184/1
gggaatctgattgtgctgttgtggaactgcttcacctgtggccggcggca
+1471184/1
CCCFFFFFHHHHHJJIJJJJJJJJJJJJJJJJJJJJJJJJIJJJJJJHFD
@782137/1
ctggtgggttgtcctgcagagcttgccacatcttgtaagcagcctgacgc
+782137/1
BCCFDEFFFHHHHJJJJJJJJJJJJJJJJJJJJJJJJJJJJJJJJJIJJJ
@4875150/1
gtgatctgtttcttggcatctatagatgtcggtggcgcacagggcacgct
+4875150/1
BBBFDFFFHFHHHEFHIJIJIJJIJIIJEH=G8EEHGIIJJIIIGGJJGF
@1471328/1
tacatgttgtgtacacctgagcgagactcataacgcagccagatgccaaa
+1471328/1
@?@FFADFHCACFHGGDFFFG?FDGCEHGGIIGCEGIIIIIIGGGHHIFG
@6936547/1
gattattattatacttatacatcaaataattgtcaacgatttatttcgat
+6936547/1
CCCFFFFDFHHHHJJJIHIIJJJJJJJJJJJJHHIJJJJIIIIJIJJJJI
@782589/1
ggcgagagtagcgaatatggtgttgttgacgagcgcggagcggaggtcgg
+782589/1
CCCFFFFFFHHHHJJJJJJJFHIIJJJJJJJJJJJJJJHFFDDDDD?CDD
@1471836/1
gccagatgccaaagttcttgatcttcactgggctcttctctgggatttcc
+1471836/1
CCCFFFFFGHHHHJHJJJJJJJJJJJJJJJJJJJJJJJJJJJJJIJJJJJ
@782774/1
cacggtagcactgagtgacggcacctccgacactgaggtcacggtactcg
+782774/1
CCCFFBDDHHFHFIIEGIHJIIIIGGIIIJJJIJJJJJJGIIIICEHHHE
@2824939/1
caactgtcctccggtactaacgatcaaatcgatcatgggtccataatcat
+2824939/1
CCCFFFFFHHHHHJHIJJIJJJIIJFGHDCGHIIJJJJJBGHJJIJJIJJ
@1472194/1
ggtgcacgcgcttgggcagagggaatctgattgtgctgttgtggaactgc
+1472194/1
CCCFFFFFHHHHHJJJJIJFHIJGGHIJJJIJJIIJJJJJJIJIGIJIJE
@2825219/1
cccaactgtcctccggtactaacgatcaaatcgatcatgggtccataatc
+2825219/1
C@CFFFFFFHHDBG>GGFHIJIIHGGI?DFCCFGIIIJIJJBDDHEHIGH
@6937593/1
agcgactgtcacacggtagcggaaggtgggttcgtgaatcatgccctcaa
+6937593/1
?@<DDFFAADHHHEHECFD>GGEFF?:<DGFGCHGIIGGGGAH@C@C=EE
@6937784/1
cgcaagaagtaccagaaacgggacttagccacaatctggtctggagagaa
+6937784/1
C@@FFFFFD<CFFIJEGIGGGBGFGGIJJJJCBDHGCFH9BGIHGF@DHG
@4876187/1
cagtggtcttcttgaacttcttcaattgacgcaagaagtaccagaaacgg
+4876187/1
@@@DDEFFFBFBBHGCFHGIIHHHHEIJJDHIIGGECGBF>DHGEGIJII
@7633263/1
ggagagaagatcctcatcttgtatagaggaggcttgggctcgctctccga
+7633263/1
CCCFFFFFHHHHHGIJIIJJJHHIIJJJJJJJIIJBHIHEGIIJJGIJII
@6937952/1
aagggatcctaacttcgcaaccactaattccagtgataaattcactctag
+6937952/1
CCCFFFFFHHHHHJJJJJJJJJJJJJJJJJJJJIJJJJJJJJJJJJJJJJ
@783975/1
ggtgggttgtcctgcagagcttgccacatcttgtaagcagcctgacgctt
+783975/1
@C@FFFFFHHFFFIJGIIJJJJCHIIJJJJIGIJJIGCGGEGGIJJFEGI
@6938067/1
gtggtgcacgcgcttgggcagagggaatctgattgtgctgttgtggaact
+6938067/1
BCCFFFFFHHHHHJJJJJIJJGIJJGIJJJJGJJJJIJIJIIJIIJJJJJ
@6938161/1
cagacaaacagacaaacagacaaacagacaaaaaaaaagttaattacatt
+6938161/1
CCCDFFFFHFHDHIJJJJJIJIJDII>HIJIIJJIIIJIHHJGIGJJHHE
@4876426/1
gttggaatgattctggtgggttgtcctgcagagcttgccacatcttgtaa
+4876426/1
@CCFFFDFDHHGHGJIJGGGIGGGHGIIJIDGGIIHFGIIEGHHIJJJGI
@1473558/1
cggcaatctgccttggttgcggtctttgtataccttcaggtgatcgaaca
+1473558/1
CCCFFFFFHHHHHJJJIJJJJJHIJJJJJJJJJJJJJJJJHIJJJJIJJJ
@2826468/1
gctgttgtggaactgcttcacctgtggccggcggcacgcagacgccttga
+2826468/1
CCCFFFFFHHHHHJJJJJJJJJJJJJJJJJJJJJJJHHFFDDEDDDDDDD
@6938579/1
gttgtggaactgcttcacctgtggccggcggcacgcagacgccttgatga
+6938579/1
CCCFFFFFFHHHHJJJIJJJJJJJJJJJJJJJJJHGFFDEDDDDDDDDDE
@3499225/1
cattagtagactgatcagccggagcagctccggtaagtttgtcgagt
+3499225/1
CCCFFFFFHHHHHJJGGIIJJJEHHIJJJEHIJHGEIIIJIIIJIII
@3499269/1
ttcgtgaatcatgccctcaatctgcaccagttcatatttgggcacagttc
+3499269/1
@@@D;DDDHHFHHI<:CBCFFFCDHI>AGHFEBHGCEDGHACB;BGF@?F
@7633889/1
gcccctcagatacaccgtcacggaatacaaatatcttcttcggcaatctg
+7633889/1
CCCFFFFFHHHHHJJJJJJJJJJJJJJJJJJJJJJJJJJJJIJJJJJJJJ
@6938746/1
cttctccaccaggtggtagcgcgcgcggaacgccaccaggtgcgcgtagt
+6938746/1
@@@FFFFFHHHHHGFGGFIIGJJJJJJIJIIHHHFFFDDD6@CDDDDDB?
@4876876/1
gtggcgcacagggcacgcttgcgcatgacatctattcatgccattggcgt
+4876876/1
@B@FFFFFHHHHHJIJJJJJJJJJIJJHIJJJJJJJJIIJJJJIIJJJIB
@85827/1
cttttcatattcattgcgtctgatca
+85827/1
8=@DAADD?DFF<EFFFFC?FF@H94
@85851/1
tgatagagacgatttcaccagtggtcttcttgaacttcttcaattgacgc
+85851/1
CCCFFFFFHHHGHJJJJIHJJHGIIJJJJJJJIIJIJJJJIJIJJJJJJJ
@3500030/1
gacccaagcactcgatcaccttgtacacagggatgtcaggctcgccgccc
+3500030/1
CCCFFFFFHGHHHJIJJJJJJJJJJJJJJJJJIJJJJJJJJJJJIJJJJH
@5580131/1
aataaaattagaggaagtaggtgctggg
+5580131/1
@C@FFFDDHHFHFGGHGCCHGHHCH>B=
@6253072/1
gtcttcttgaacttcttcaattgacgcaagaagtaccagaaacgggactt
+6253072/1
@@@DD?DDF<DHHGEBC:CDFHDHDF8?@@CE@1?C@CGIIIAGH<FFE=
@7634747/1
tgtagctttaaggggatctgctgtctgtggagctgatgcttgctgggcct
+7634747/1
@CBFFFFFHHHHHJJJJJJJJJJJJJJIJJJJJJJJJJJJJJJJJJJJJJ
@7634799/1
gggagattttaaaaactgcttaagacctttagcgccattttggccgcagc
+7634799/1
CCCFFFFFHHHHHJJJJJJJJJJJJJJJIJJJJJJJJJJJJJJJJJJJJJ
@3500373/1
gcgatgagagcccacgatgtaagtgcttcgggcttcaacagcttgttagc
+3500373/1
CC@FFFFFHHHHHJJJIJJHGJJHIJJJJJJJJJJJJJJJJIJJJGIJJJ
@6253418/1
ggcaacatcttctttggtttgtcaggggtaatgctaacgtcatagcgata
+6253418/1
@BCFFFFFHHHHHJJJJHIJJJJJJJJJFHIJJJJIJJJIJJJJJJJJJJ
@6253544/1
tgctgggcctcttgtatgcgaaggtgttgaggcgcttgtggtggtgcacg
+6253544/1
CCCFFFF?FFHGHIC?GIHIHIII?EFGIIIIIIGIIIIIIFHIFCCGIE
@4194640/1
cagtggtcttcttgaacttcttcaattgacgcaagaagtaccagaaacgg
+4194640/1
@CCDFFFFHFHHHGHIGGGIJJIGGGGCHIIJJJJJDHIGIIIJJJIJJF
@3500849/1
gagtgacggcacctccgacactgaggtcacggtactcgcggtacatgttg
+3500849/1
??<4=DDDF@FDFIGGA>GGIEBDHIBFGCHGGIGGGGAG>:A:CAC;BD
@6254225/1
cgtgattctttaatttgacataacttttttatttatgaaccgattgacat
+6254225/1
CC@FFFFFHHHHHJJJJIJJJJJJJJJJJJJJJJJJJIJJJJJJJJJJJJ
@7635749/1
cgggctctgtgcctggctcccatgtcacggtagcactgagtgacggcacc
+7635749/1
@CCFFFFFHHHHHIJJIIIJJIHIJJIJIIEGIGJJJJIJBFGG@DHHGI
@5581550/1
caaaacctaacgacatcaatcaccagcttaaaagccaggtgtccatcaca
+5581550/1
CCCFFFFFHHHHHJIJJFIIGIJJGIJEGIJIIJIIDHIFHGHIJIIJJJ
@6254515/1
tgtggaactgcttcacctgtggccggcggcacgcagacgccttgatgacc
+6254515/1
@@@FFDDDFDBAFHFFHIIIGEHDFGEHIIGEEHFFFBDCCB>>@CCCA@
@6255015/1
cgcttgtggtggtgcacgcgcttgggcagagggaatctgattgtgctgtt
+6255015/1
@@@FFDBDFHFHDFEGIGIIJJIJJGGIJIIGJFEHIJJJJJJJJJJJHI
@6255255/1
ctggagagaagatcctcatcttgtatagaggaggcttgggctcgctctcc
+6255255/1
CCCFFFFFHHHHHJJJJJJJJJJJJJJJJJJJJJJJJGHIIJJJJJJJJJ
@87889/1
gtgctgttgtggaactgcttcacctgtggccggcggcacgcagacgcctt
+87889/1
CBCFFFFFHHHHHIJJJJJJJJJJJJHIJIJJJJJJJHHFFDDDDDDDDD
@4877968/1
gtgctgggcctcttgtatgcgaaggtgttgaggcgcttgtggtggtgcac
+4877968/1
CC@FFFFFAFHHHIIIIIIII=FGI?CCFHIIIIIIIIICHIFHIBHIII
@784877/1
ctgtggccggcggcacgcagacgccttgatgacctccactttgatgatct
+784877/1
BCCFFFFFHHHHHJJJJJJJJJJJHHHHFFFFFFEEDEEDDDDDDDEFDE
@87997/1
gtctggagagaagatcctcatcttgtatagaggaggcttgggctcgctct
+87997/1
CCCFFFFFHHGHHIJJJJJJJJJJJIIJJJJJJJJJJJJEGHGIDIIIGG
@6255503/1
gccagatgccaaagttcttgatcttcactgggctcttctctgggatttcc
+6255503/1
CCCFFFFFGHHHHJJIIIIGIEGIHJIGHHJIGGIIJJJJJJIJJJJIJJ
@88146/1
gtcctttctaaggttcaaaactatatctgtaccaaatttcaaccaaatcc
+88146/1
CCCFFFFFHHHHGHIJJJJJJIIJJIJIJIGIJJJJJJJJJJJJJJHHII
@4878214/1
gtggtgcacgcgcttgggcagagggaatctgattgtgctgttgtggaact
+4878214/1
CC@FFDFFHFHGGIIJIIIIIDGHIEIIJIJGHIGDHHIIEGHGHIGJJI
@88282/1
gtgctgttgtggaactgcttcacctgtggccggcggcacgcagacgcctt
+88282/1
?@@FFEFFHFHFGBB@GDBFGHHHIEHGIGGHEHGHHFHFFCC>B;??BB
@88292/1
aacaactactaataaattaaaaattaattaaaaaaacattgtccagcgga
+88292/1
CCCFFFFFHHHHHJJJJJJJJJJJJJJJJJJJJJJJJJJJJJJJJJJIJJ
@4196450/1
gcaagaagtaccagaaacgggacttagccacaatctggtctggagagaag
+4196450/1
@7?DB>;DFDF<CEEFD?:AF8@G>DGAFFFFF9DFB90BBFGDB3BDDB
@4878464/1
tggagtttgtatacttaattcgatgttatacatatagcatttcggatcta
+4878464/1
CCCFFFFFHHHHGJJJJ<JJJJJJJJJJJJJJJJJJJJJJJJJJJHIJJJ
@785580/1
acgcttagcaagtttcttagacttgccagttcccacttcacgacgcttca
+785580/1
@@@DDDDBFHHFBABFEHGIII@DHDHE>ABEGEGHIIECCFDFEGIGIE
@88795/1
ccagtggtcttcttgaacttcttcaattgacgcaagaagtaccagaaacg
+88795/1
?@@DDD;ADFHDFBD:EECF>?EEHE@CHCHIIGBHDEHHHG>DGHCFDG
@2827681/1
gccacatcttgtaagcagcctgacgcttagcaagtttcttagacttgcca
+2827681/1
CCCFFFFFHHHHHJJJJJJJJJIJJJJJIJJJJJHIIIJJJJJJJJJIJE
@2827789/1
ttgggcagagggaatctgattgtgctgttgtggaactgcttcacctgtgg
+2827789/1
CCCFFFFFHHHHHIJJJJJJJIHIJJJJJJJJJJJJJJJJIJJJJJJJJJ
@89202/1
gcgtgatgaggttcaccaagctagtggcgttgatgtcgcaagatagtgag
+89202/1
@CCDFFFDHFHHGJIIEGIIFIJGCHHHIEGGGIIGGIIJJGIJJG8B@E
@4197405/1
atacataataaaattagaggaagtaggtgctgggcctcttgtatgcgaag
+4197405/1
@C@FFFDDDFHH?FFGIIIICHIBAHEFGGGGIG8EBHIGGBFHHGGGGF
@89314/1
cagatccactcttgctccatggtccaggagcagcagcgtgcgcaggttca
+89314/1
CCCFFFFFHHHHHJJJJJJJJJHIJJJJIJJJJJJJJJHIJJJJJJHHJJ
@4879392/1
atacataataaaattagaggaagtaggtgctgggcctcttgtatgcgaag
+4879392/1
@@@FFFFFHHD:DGHIJJJIJGIIJJJEHIJJIJJJIIJJJGJJIGIHIJ
@786321/1
ggcacctccgacactgaggtcacggtactcgcggtacatgttgtatacac
+786321/1
@@@FFDFDHHFHHGHGFHHCGGIIGFIJGJGIJJ;AFHHGFGI=@DGHII
@89442/1
cagcatacataataaaattagaggaagtaggtgctgggcctcttgtatgc
+89442/1
C@CFFFFFHHHHHJJJJJJJJIJJJIJHIJJJJJJJIIAFHJJJJIJJJJ
@2828084/1
ctgtgatctgtttcttggcatctatagatgtcggtggcgcacagggcacg
+2828084/1
CCCFFFFFGHHHHJJJHGIJJJJJJJIJIIIJJJGIJJJJJJJJJJJJJJ
@786498/1
atcttgtatagaggaggcttgggctcgctctccgaagggagcttgcggcc
+786498/1
@@@FFFDDHFHDHHEFHGEHDCFGFEEGHIIBDGHEGII=@GGGGGHHH>
@786601/1
ccatgtcacggtagcactgagtgacggcacctccgacactgaggtcacgg
+786601/1
CCCFFFFFHHHHHJJJJJJJJHIJJJJJJJJJJJJJJJJJJJJJFHIJJJ
@787005/1
gtcacggtagcactgagtgacggcacctccgacactgaggtcacggtact
+787005/1
CCCFFFFBFFHHHJJJJHIIJJIJHJIIJJIIJJJJIGIJHHJJJJJJHH
@6940898/1
gtcttcgcgtggaagttttatttctccattttgagtaactgtgaaaatga
+6940898/1
@CCDFFFFHDHH?BFAGHHIDBFHGI9CDGEHD8D??FGHIHHGHIE<FE
@7636625/1
gtgcctctgtaggagtttcgggctcgggtttactagcctcctccttagaa
+7636625/1
C@CFFFFFHHHHHIJHJIJJJJJJJJJJBGIIJJIJJJJJJJJJJJJJIJ
@1474507/1
ctggctcccatgtcacggtagcactgagtgacggcacctccgacactgag
+1474507/1
=8:?;D?DFF>:<<<CAFGFEA?AA<A@GFFF=A?6D6?BFF:7@AEFEE
@5582193/1
gtcttcttgaacttcttcaattgacgcaagaagtaccagaaacgggactt
+5582193/1
C@@FFDFFHDHFHIGHJJJEHIGHIJEGHIJJC?FFBBFHEGGIJJGHIF
@1474805/1
gtcacggtagcactgagtgacggcacctccgacactgaggtcacggtact
+1474805/1
@@@DDFFDFHHHHGIIJEHHIGIIGIJJIIIAGBHGH@HGBCGIIJ@CHC
@2829462/1
cccgtcttcaccgctgtaaccaccaacagtgacagcacagcgttgttcga
+2829462/1
BBCDBDFFHHHFHIJJIJJJJJJJJJJIIGGIJJJJJIIIJIJIJJIJII
@7637290/1
gggaacttatggtataggtagagactggctgcaaatttcaggaaggagtc
+7637290/1
@@@?DFDFFFFDFFHGHIHHGHIJGIJJJDHIIJJIGIDFAHDFEIAG?F
@5582503/1
actaattccagtgataaattcactctagcacgtagttctcagcttccctg
+5582503/1
<@@FFFFFHHHHHGJIJJJJJJJJJJJJJJJJIIJIJJJJJIJIJJJJJI
@5582516/1
cgctcatcgggaggtgtggcagcctccttgaccattttagatatttgttg
+5582516/1
CCCFFFFFHHHHHICGEHIJJJJJJJJJJJJJJEHIJJJIJJJJJJJHJI
@7637428/1
agcagaaggcgtgttaccgaccagagtagcaaccaccttcaatcctttaa
+7637428/1
@@@FFFFFHGHHGIGGIGIJJIJJBHBDHIIJJIJJJJJJIJJJJJIJJJ
@1475205/1
agtggtcttcttgaacttcttcaattgacgcaagaagtaccagaaacggg
+1475205/1
@BBFFFFFHHHHHIJJJJJJJJJJJJJJJIJJJJJJJHIJJJJJJJJJJJ
@5582901/1
ggtgcacgcgcttgggcagagggaatctgattgtgctgttgtggaactgc
+5582901/1
;@@DDDFDFHGDHIIIFDHHJJJGGHIJIIIIBBFHGG?BGFGIHGIJGE
@2830132/1
cactaattccagtgataaattcactctagcacgtagttctcagcttccct
+2830132/1
CCCFFFFFHHHHHJJJJJJJJJJJJJJJJJJJJJJJIIJJJJJJJJJJJJ
@6942589/1
ctaaagcattgctaaacaagcaatgtaagaacaaaccacaaatggcttag
+6942589/1
@@@DDDDDFDHHFIG@?<?FEHHEHHIIGG@HIGGEDCFHGGIIGCHDHI
@3502876/1
gtcctattgaggatctcaatccgatcgttgtattcagctggtggagc
+3502876/1
CCCFFFFFGFHHFHIEHIJJHCHJGJIHGIHGGHJGGEHGI?FEBFH
@3503003/1
gtcacacggtagcggaaggtgggttcgtgaatcatgccctcaatctgcac
+3503003/1
@@@DDDDDAHBF<FFGDAG:CFG@D>BDB81B?BFGDHEHGEGE==DA;7
@5583653/1
gtccttgttgttaagaggtgttacctgcaacttggccaggttagggccaa
+5583653/1
@BCFFFFFHHHHHJJJJJFGHIJJJJJJJJJJJJJJJJJJGIJJJJJJJJ
@3503491/1
ggtgcacgcgcttgggcagagggaatctgattgtgctgttgtggaactgc
+3503491/1
@@@7ADDDDDADDGEGBBC;D?8DADFCGGF?D?DDDC??CHD@GCHEI;
@3503614/1
cagaaatttcgcacgctcgactaacattacctcgaaggcgcggcgtgcgg
+3503614/1
???DBBBDBACFAGBGEGIGACGIGCFCC@GFGE@BBG=F8FHBB8@BBB
@3503967/1
ctccgcgggcgacagccaatatgtgttaaaataaaaatccatttcattgt
+3503967/1
@@@FFFFFGGHHHIGIIEA;FHGEHF@7=DHEIEEEEHHFFEFFDDBACC
@89824/1
gaggcgcttgtggtggtgcacgcgcttgggcagagggaatctgattgtgc
+89824/1
@@@FFFFFHFFDFHHICEHIHIGIIIHIFIJIGGIIJIIEEHHHHFFFFF
@3504159/1
ggggttattgttatgtcgatgtcgaacccaaatatgtaattaactttttt
+3504159/1
=@??=8DAFFF>D:?FHEG=H;CCFDFFGCDCCFGI0:DBBB9?DED<BF
@7639383/1
ctcagcatggtaagaaggtggcggccagaatctagacatgcacagctctt
+7639383/1
CC@FFFFFGGDFFIJGIJGGIFIIHGIJJJGJJIGIJIFJJJIIIJJJJI
@7639496/1
atagagacgatttcaccagtggtcttcttgaacttcttcaattgacgcaa
+7639496/1
@?=;B;B?FADHFHGCF@GECAEGHAB9EHDCHGG@EGIG>FHHIGBGDF
@5584868/1
ctcttggcattgatatttggaaatgattagctcgcagcattatgggtctt
+5584868/1
CCCFFFFFHHHHHJJJJJJJGIJJJJJJJJJJJJJJJJJJJJJJJJJIIJ
@3504608/1
ccgggatggacacggagcgcgtgcagcgcacgtacgtgtggcacagctgg
+3504608/1
CCCFDFFBHFDHDEGGIIBGGHEHIEGGEEGGICHHHHDFFFEDCCBDCD
@1477505/1
gttcttcaggagtcacaaagttaccgtagctatcctcactaccaaacttt
+1477505/1
CCCFFFFFHHHHHJJJJJJJIJJJJJJJJJJJJJJJJJJJJJJJJJJJJJ
@7640082/1
gggcacgcttgcgcatgacatctatacatgccattggcgttcaaaaggtt
+7640082/1
@@<7D=@DFDFDHIE@E<A?:??C?DGD?CCDFBDDFGE.7BGIGCEE8@
@3505079/1
gtgctgttgtggaactgcttcacctgtggccggcggcacgcagacgcctt
+3505079/1
CBCFFFFFHHHHHJJJJJJJJJJJJJJIJJJJJJJJJHHFFDDDDDDDDD
@3505113/1
gcaaccactaattccagtgataaattcactctagcacgtagttctcagct
+3505113/1
@<@?DDFFFHHB?EEFHIIGIIICHHIIIIIIGIFGGIHIIHIHIIICII
@1477742/1
catccaactcggatcagccgtttctgagattagcgcgcacagacgaacag
+1477742/1
CCCFFFFFHHHHHJJJJJJJJJJJJJJJJJJJJJJJJJJJJJJJIHHFFE
@3505649/1
cttctggcacatcaggagaagttggctcctcaacagacacagagctctgt
+3505649/1
CCCFFFFFGHHHHJJJJJJJJIJJJJJJJJJJJJJJJJJJJJJJJJJJJH
@3505888/1
ctcatcttgtatagaggaggcttgggctcgctctccgaagggagcttgcg
+3505888/1
CCCFFFFFDFFHHJGIJGHIJEGFFEGGIIJIJJJGEIIGGIDIJII@G@
@1478344/1
cagtggtcttcttgaacttcttcaattgacgcaagaagtaccagaaacgg
+1478344/1
@CCFFFFFHHGHHJIJJJJHIJJIJIIJJJJJJJJJJJHIJJIJJJIJJI
@1478354/1
gttgtggaactgcttcacctgtggccggcggcacgcagacgccttgatga
+1478354/1
@@@DDFDFAFHDHIBDFEHGFB@CEFEBAF@FBHEHDDCAA>@?BCCACD
@3506038/1
ggcatctatagatgtcggtggcgcacagggcacgcttgcgcatgacatct
+3506038/1
@?@DDADD?FHBHCFCFH8AFGGGGEE??FBFD:FDHECA@FHADCCC=E
@2149865/1
gggaacattcgactgatccggtgagggatgcgtgacgtcagcccctacga
+2149865/1
CCCFFFFFHHHHHJJJJJJJJFHIJJJJIJJIIJJJJHJJJJJIJIFHGH
@1478460/1
gccagatgccaaagttcttgatcttcactgggctcttctctgggatttcc
+1478460/1
CCCFFFFFHHHHHJJJJJJJIJJJJJJJJJJJJJJJJJJJJJJJHJJJJJ
@2150007/1
ggcacctccgacactgaggtcacggtactcgcggtacatgttgtgtacac
+2150007/1
CCCFFDDFHFFHDHGHHII?FGHADCFHIIGIIGHIHIHIIIIII=EEEH
@2150262/1
cgcaagaagtaccagaaacgggacttagccacaatctgg
+2150262/1
?<?DADDDDAC?CEE:EE3F@FCD>DBEDEECDIEECEB
@90454/1
gtgctgggcctcttgtatgcgaaggtgttgaggcgcttgtggtggtgcac
+90454/1
@@@DDD?;3<ADFIIEHGHGIDDFH?EHHGIFCGGEHIGHGG=@GHHGGH
@5586821/1
atagaatgttcgacgtgattctttaatttgacataacttttttatttatg
+5586821/1
CCCFFFFFHHHHHJJJJJIIIIJJJJJJJIIJIJJJJJJJJJJJJJJIJE
@6258132/1
ccattttgtgtgagctctcattcaatgaatctgtttgctactagctttcc
+6258132/1
CCCFFFFFHHHHHJJJJJJJJJJJJIJJJJJJJJJJJJJJJJJJIJJJJJ
@4198178/1
caaacagacaaacagacaaacagacaaacagacaaacagacaaacagaca
+4198178/1
CCCFFFFFHHHHHJJJJJJJJJJJJIJJJJJJJJJJJJJJJJIJJJIJJJ
@4198566/1
ctgtgacttgtagtcaaggtggagattttactatctttcaagtcggcata
+4198566/1
@@@DDDDDDDHFFEFDEGH<FHCH;EEHHGIIIIGFEEDEDECFBFHBGF
@4881341/1
ggttggaatgattctggtgggttgtcctgcagagcttgccacatcttgta
+4881341/1
?@:BDDDBF?<:CFGGDHB;@<AGCDAHHI@GDDFEHIGDGIGIIEHAHG
@2151660/1
tgaacgaaaagggtacaataattaataattatgtcgcaataccgtagccg
+2151660/1
CC@FFFFFFDDHHEFGHIJJJJIIJJJJJJJJJJJIJJJJIIIIHIJJJG
@4881350/1
atgcaatttaatttgatacaaaaatattataataataggttcttttttca
+4881350/1
::??DBDDBDCHHIIBCCEHBED?AACEHB?<C9AAEFH?FBGBGCF@GD
@4198757/1
gttgaggcgcttgtggtggtgcacgcgcttgggcagagggaatctgattg
+4198757/1
CCCFFFFFHHHHHIJJIIGHIJJJJJJJIJJJJJIJIJJJHHGHFFCFFD
@6259365/1
ctgtgcctggctcccatgtcacggtagcactgagtgacggcacctccgac
+6259365/1
@@CDDDDBHD?DFHGBHHIIGIGACFHCHGHGGG?BFGG6DFHGIIIIIE
@788059/1
ccacaatctggtctggagagaagatcctcatcttgtatagaggaggcttg
+788059/1
CCCFFFFFHHHHHJJJJJIJJJJJJJJJJJJJJJJIJJJJJJJJJJJJJF
@4881792/1
ctgtgatctgtttcttggcatctatagatgtcggtggcgcacagggcacg
+4881792/1
@@<D?:DDHH<FHGEGH@CGGA>FHGCAFFEHHIGIGDEGHIG>;FGEFA
@4881800/1
atacataataaaattagaggaagtagg
+4881800/1
;@@DDADDAC?<CFHI<BIB;ACF>>E
@6260061/1
ctgtgatagtgaatacaagatcgtggggtgggcccaccaggccgttacag
+6260061/1
CC@DFFFFHHHHHJIJJJJJIJJHIGGGGHIIJJJJIIIJJIJJIJHHHH
@2831188/1
cgttgatgtcgcaagatagtgagacattcactttttagtcataatcttca
+2831188/1
CCCFFFFFHHHHHJJJJJJHHIJIJJJJJJJJJJJJJJJJIJJJJJJJJI
@2831225/1
cgtgtgtttgcccaccttcatcgtcaactcgatcttttggtactccagtt
+2831225/1
?@@DADEFHHHHDHIIJIGIJGIJGFGHCIGIJJJJGIHIDDHI4DHGFH
@4882637/1
cactgagtgacggcacctccgacactgaggtcacggtactcgcgg
+4882637/1
@@@D?DD=AFFBF<AHEEG?CCGGGIIHIHIIIGIIFHGHGGB@8
@4200065/1
aagtaacttcaaatgattgctcagatgcaatttcttgcaagaattgcaca
+4200065/1
?BBDDFFFHHHHHJJJJJJJJJJJJJJJJJJJJJJJJJJJJJJJJJJJJJ
@4882747/1
acagacagcacttttctacgattttattatatgtatagatttatgtatat
+4882747/1
CCCFFFFFHHHHHJJJJIJJEGIIJJJJJJJJIJJJJJJJJJJJJIIJJF
@1479775/1
ggatggagtgagcacgggctctgtgcctggctcccatgtcacggtagcac
+1479775/1
CCCFFFFFHHHHHJJJJJIJJJJJIJJJJJJJJJJJJJJIJJJJGHJJJJ
@6260895/1
ctctttgcttgaacacgtagccaatcttattctcg
+6260895/1
@@?DDAD;F<=CFBDF<<FA?<F@?CHI>B<BG9:
@7640826/1
gaatacggtctaaccgactaatgtaaatgcgccattagactagttagtta
+7640826/1
@@@FDFFDDDHDHIIGHIIJIG@DFCFGIGDHGHIJIJHGIIJIHGIJIG
@4883270/1
ccctgctattttttttatttttattttcaatgtacagacagcacttttct
+4883270/1
CCCFFFFFHHHHHJJJIIJJJJJJJJJJJJJJIIJJJJJJJJJJJJJJJJ
@5586896/1
cacaggtgaagcagttccacaacagcacaatcagattccctctgcccaag
+5586896/1
CCCDFFDDHHHHHJJJJJGJJIJJJJJIIJJJJIFGHFIIJJJJJJJJJC
@6944659/1
ctgggcctcttgtatgcgaaggtgttgaggcgc
+6944659/1
???DD3ADDDDDD<EEED?@<F22@?8?DDDDD
@3507536/1
gtagctttaaggggatctgctgtctgtggagctgatgcttgctgggcctc
+3507536/1
CCCFFFFFHGDDHIIJGHIJJJIIIIJJJEHIIJIHJIEIJJJJJIIJJJ
@3507546/1
cttcaattgacgcaagaagtaccagaaacgggacttagccacaatctggt
+3507546/1
@@<D:=A;BFDF?FH:FHDF@A?A<EHI;?88@GH?G4909?/B88==BB
@3507616/1
acgcgcttgggcagagggaatctgattgtgctgttgtggaactgcttcac
+3507616/1
@@@FFFFDFAHHHII?AHCCGGHEDGIH<BGHIHIDB?DGEGGE@FDHEH
@3507992/1
ccagtactttagctttgacagtgtaaaacttctccgaaatctccaatcca
+3507992/1
@@<DDDFD4CBHFIEIIIIEFEGGHIIIHIIHHEIIIIIIIIGGII<GBG
@6945356/1
ttggcatctatagatgtcggtggcgcacagggcacgcttgcgcatgacat
+6945356/1
CCCFFFFFHHHHHJJJIJJJHIJJJJJJJJJJJJJJJJJJJJJJJJJJHH
@5587909/1
gccacatcttgtaagcagcctgacgcttagcaagtttcttagacttgcca
+5587909/1
CCCFFFFFHHHHHJJJJJJJJJJJJJJJJJJJJJJJJJJJJJJJJJJJJJ
@2833455/1
ggcgcttgtggtggtgcacgcgcttgggcagaggg
+2833455/1
@@@DBA?12A;FFBGIFIIIIIII:BB@GCB7B;A
@92406/1
cactgagtgacggcacctccgacactgaggtcacggtactcgcggtacat
+92406/1
C@@@D?DB<DF=D>FGIHIJJEHGGHEIJIB?DGIIDAEAHEGIH:?<BB
@7642712/1
ctcgtcgatatcaaacagttcaagtcattgttcttaaacttcaataacgc
+7642712/1
@@@DDDDDHFHDAGFHIIBHEC@BHHIAF@FB?DGGHIBHGEGBHFHFHI
@5588605/1
ccaataaatcgttttaacaactgggctctatgggacaaagtagctgtatt
+5588605/1
C@@FFDDFAHHHHIIJJJJIGIIIJJFHICHICHICHGHI?D>GCGFGIG
@3509284/1
atcaggcaacatcttctttggtttgtcaggggtaatgctaacgtcatagc
+3509284/1
@@?DDDDDFFFDDGD4EFFFG<CFG@DHCGEF?DDFFFI@@DGBDBDFDF
@7642850/1
ggcagagggaatctgattgtgctgttgtggaactgcttcacctgtggccg
+7642850/1
CCCFFFFFHHHHHJJIJJJIJJJJJJJJJJJJJJJJJJJJJJJJJJJJJJ
@5588772/1
gtggaactgcttcacctgtggccggcggcacgcagacgccttgatgacct
+5588772/1
@@@DDFFFDBBHHEIGHHABFBFHGGG<GGGGHEHDBDCBBBACCCCCCC
@3509745/1
ctgtgcctggctcccatgtcacggtagcactgagtgacggcacctccgac
+3509745/1
?@@?DDFBFDFFHGIIIIGEHDGECFGGHGHEBHBDCF=HBHIGEHGIAF
@3509761/1
gcaagaagtaccagaaacgggacttagccacaatctggtctggagagaag
+3509761/1
CCCFFFFFFHHHFIJJIIJJIEGGIIJJIGGIGGIJJJHGHIIJGGIGGI
@93119/1
cgcaagaagtaccagaaacgggacttagccacaatctggtctggagagaa
+93119/1
@@@DDDDBDCF8FHIIIIEGIGIIII@C>FGEHBG@G>49?DFC<?BBC@
@93387/1
cctggttccacgttatattggacattaggaccgtcattgaacaatctcgt
+93387/1
@@@?ADDDDB<F<;AFBG@@F?CFHD9?F@G;F8?FCEFGEFA@FEGEF?
@5589399/1
gtcaaatagttgcggagattaatgg
+5589399/1
@@@DDDDDF=DHHGB<B:EFDD9CA
@5589735/1
ggcaacatcttctttggtttgtcaggggtaatgctaacgtcatagcgata
+5589735/1
CCCFFFFDHDFHHJIJJHIIJGHJHJJIFHHIIGIJEHIHIJIIJIIGHJ
@5590013/1
cgtttccaatctccaagacaggaggctccagtactttagctttgacagtg
+5590013/1
@@CFFDEDHHHHD@GIIIHHGIEBDGEHHII?GGHIGDFAGIGGGIGAFH
@94182/1
ggcctcttgtatgcgaaggtgttgaggcgcttgtggtggtgcacgcgctt
+94182/1
@@@DFFFFHHHHGJJHIJJGHIIJJJJJJJIJJIJJIJIGHJJJJIHHFD
@94386/1
agatgccaaagttcttgatcttcactgggctcttctctgggatttccctg
+94386/1
@@@FFFFFGDHBDHGHGGIIGIIIHG>GCCHHIJGIIGGIIGIGHICGHJ
@3511289/1
gctggagtgattttgacgggtagctgatgtactaatgagtaataaaataa
+3511289/1
CCCFFFFDHFHHHJJJJJJJHGIJJJJJJJIJJJJJJJIGHIJIJJJJJI
@7644567/1
ggcatagttcctcgacgagcaagtagttcttgaagcacagacacaggtgt
+7644567/1
CCCFFFFBHHHGHJJJJJJJIJIFHIGIJJJIJJJIIJIIJJGIIGHFHH
@5590440/1
gtctgtttgtctgtttgtctgtttgtctgtttgtctgtttgtctgttcgt
+5590440/1
CCCFFFFFHHHHHHJIJHIJIIIJJIJJJHIJJJJJJJJJJIIJJJJJJH
@3511402/1
cagtggtcttcttgaacttcttcaattgacgcaagaagtaccagaaacgg
+3511402/1
?@@DDFFFHHGHHG>DGGIIIJJGHIJIJIJJIIEGGIHGIIJIIJIJHH
@95004/1
catacataataaaattagaggaagtaggtgctgggcctcttgtatgcgaa
+95004/1
C@@FFFFDFHHHDHHHIJHIICGHHIIIHGHIIJJIIJIJJJHIIIIJBF
@2153851/1
cggtggcgcacagggcacgcttgcgcatgacatctatacatgccattggc
+2153851/1
BCCDFFFFHHHHHJJJJJJJJJJJJJJJJJJJJJJJJJJJJJJJJJJJJJ
@6261279/1
cttcaattgacgcaagaagtaccagaaacgggacttagccacaatctgg
+6261279/1
@@@DADDDFDHDHBBFGBE<C?<AB8CG@F1D:FGBAGHIIIGCGGEBB
@2154411/1
gtgctgttgtggaactgcttcacctgtggccggcggcacgcagacgcctt
+2154411/1
@@@FDFDDDDDHBGGIIIJJGEIEGII@GGIIIGGGIHFE>CDAABBBBB
@4883758/1
gtggtgcacgcgcttgggcagagggaatctgattgtgctgttgtggaact
+4883758/1
@@@FFFFFHGHHHJJJJIJJJGHGIHIHIJJIJJJGHIIJIIIHHIGGIJ
@95866/1
ctggagagaagatcctcatcttgtatagaggaggcttgggctcgctctcc
+95866/1
CCCFFFFFFHHFFIGIJIJJJJJGEIGHIIJEHIJJJIEGGEIIGHIIJI
@4201425/1
gggagtaattattaataaattaaaaaggataattaaatattgcttggaaa
+4201425/1
CCCFFDEFHHHHHJJJJJJJJJJIJJJJJJJJJJJJJJJJJJJJJJJJJJ
@6261827/1
gtcacggtagcactgagtgacggcacctccgacactgaggtcacggtact
+6261827/1
@@@DFFDACFFDDEHBECE?CFAD@GCHGIIGADDEHBEH8CHHEBHCEE
@6261879/1
gcgcttgtggtggtgcacgcgcttgggcagagggaatctgattgtgctgt
+6261879/1
BBCFFFFDHFFHHHHIGICHJJGGIGGIIIGGIIJJJJJIIGGIEHGGJG
@6261903/1
gtggtcttcttgaacttcttcaattgacgcaagaagtaccagaaacggga
+6261903/1
CCCFFFFFHHHHHJJJJJJJJJJJJJJJJJJJJJJJFHIJJJJJJJJJJI
@96200/1
aaggtgttgaggcgcttgtggtggtgcacgcgcttgggcagagggaatct
+96200/1
@@BFDDFFHHHGHJJJJJHIDHGGGHGIGGIJIJJJJJJIJHGHF>DDEE
@3513049/1
gtatattgagacaaaataacactgacatacgaccaattaaaacaccaaaa
+3513049/1
C@CFFFFFGHGHGIIIIHIJJJIJGIIIGICHEHIGDGGGIGHIHIJGIJ
@2155097/1
agacgatttcaccagtggtcttcttgaacttcttcaattgacgcaagaag
+2155097/1
@@@DDDDDFAFF8B=<ADF:CEBHECH>EHF9C?BG9C?3?C6@G@@F;B
@6262190/1
cctttctaaggttctaaactatatctgtaccaaatttcaaccatatccgt
+6262190/1
CCCFFFFFHHHFHIJJIJJJJJJJJJJIJIJJJJJJJJJJJJGHHIJIJH
@96461/1
gtgctgttgtggaactgcttcacctgtggccggcggcacgcagacgcctt
+96461/1
CCCFFFFFHHHHHJJJJIJJJJJJJJJJJJJJJJJJJGHFFDDCDDDDDD
@4884429/1
gggaatctgattgtgctgttgtggaactgcttcacctgtggccggcggca
+4884429/1
CCCFFFFFHHHHHIIIJJJJJHJJJJJJJJJJJJJJJIIIJJJJJIJHFA
@2155579/1
cttgccattgacctttcctaggagtgactttcccgtttccaatctccaag
+2155579/1
CCCFFFFFHHHHHJJJJJJJJJJJGHIJJJJJJJJHIJJJJJJJJJJJJH
@3513567/1
cacagttccagtctcaggcacattgccattagtagactgatcagccggag
+3513567/1
CCCFFFFFFHGFHGIGIIJGGHIJIJIJJJGIHHGIJJJJIIGJIJJJFE
@6262641/1
gggatctgagaatggtttagattcacaattttgtccgctggacaatgttt
+6262641/1
CCCFFFFFFHFHFIIFGIJJEIIIJJIJJJJJJIJJJJJJJJJJJJJGIJ
@4202383/1
cacttattaaattaatcgcacttctttgttttatttaaaaagcttaagtt
+4202383/1
CCCFFFFFHHHHHJJJJJJIJJJJJJJJIJJJJJJJJJJIIJJJJJJJJJ
@96947/1
atacataataaaattagaggaagtaggtgctgggcctcttgtatgcgaag
+96947/1
CCCFFFFFHHHHHJJJJJJJJJJHIIJFHIJJJJGIJJJJJIJJJJJFHI
@4202631/1
gtggattttaatgttattattacagcatacataataaaattagaggaagt
+4202631/1
@@?DDEFFHFDHHFHHJIJJJGIIJJIJGIIIJJIJIJJJJGIGGIIIIH
@4202686/1
ccgacccgaagtggttgtcgtcccacagcacgtggtagtgcgacggacgc
+4202686/1
@@@DDDAD?FHCC>AEEH@FIIDDBFHBGFIGH@F8BBFHIIBHE/=B@?
@1482122/1
cgtgcagtaggaaccacagccgttggcgtcgattgcggtatcggcgtcgc
+1482122/1
CC@FFFFFHHGGHJJIJJJJJJIJJIJIJJJIIJJJJJHIIJJIJHFDDD
@97370/1
gtctgtttgtctgtttgtctgtttgtctgtttgtctgtttatctgtttgt
+97370/1
CCCFFFFFHHHHHHIJIHIJJIIJJIJJJJJJJIJJJJJJHIJJJJJJJH
@4202909/1
tgaggcgcttgtggtggtgcacgcgcttgggcagagggaatctgattgtg
+4202909/1
???DDDDDDAD<CB<EB::???CDD>DDIIICCD;@DD86CDDDDADD;A
@4885466/1
cctgacgcttagcaagtttcttagacttgccagttcccacttcacgacgc
+4885466/1
@?@BDDDA?BCFHGDCCEDHIIIGACHECGBDF:CGIGBDDGHGGGIEGH
@790194/1
ggttcgtgaatcatgccctcaatct
+790194/1
?<:=BD:B3CFDDEBC>EF@CFFFE
@6946218/1
gcaagaagtaccagaaacgggacttagccacaatctggtctggagagaag
+6946218/1
1?@ADBDD2AFDHGEHHGGEGIGIGIGEEHGEBHIEHG?DFFGIICFBH;
@790358/1
ccaaattcttcttcttcagccggctttggtggttctttggctgtctctgg
+790358/1
@CCFDFDDHHGHFEHGDBHEGGEGGGIHI;:?:DFDEHIECIEBDGGGGB
@4203229/1
gtcagctgttccacttcatcatcagggatcttgccgtcattgcagacggt
+4203229/1
@CCFFFFFHHF?FFEHAGIIGIGIGGGHIIIIDBHED@GHGGEGGGIII?
@790367/1
gttcaagttaaccgcaatgttggagcttggtacaaagcaaaggtcgggca
+790367/1
BBBFFFFFHGHHBHIIIIIJJJJGHGJJIIJIJJIIIJJJJIIGIIIIJJ
@790464/1
ctattatagtttcaaaaaaactgtttcacataaataggtgagaagtgtga
+790464/1
CCCFFFFFHFHHHJJIJJJJJJJIJJJIJIJJJJJJJJFGHJIJJIIGHH
@790797/1
gtacaaagcaaaggtcgggcagttcgtcaacaagacattactagctg
+790797/1
CC@FFFFFHHHHHIFHIGIHIIFHHIHHHIJIIIJIGIIIJIIIJIJ
@7645247/1
ctataacgctcgtcgaaatcaaacagttcaagtcattgttcttaaacttc
+7645247/1
@@@FFFDDGDFFHGIIJIGJGGJIGDHHGGIGDFIGIIFGEFHD??BDHB
@1483547/1
caaacagacaaacagacaaacagacaaacagacaaaaaaaaagttaatta
+1483547/1
@@@DDDADDHHHA@@EA;FH@FGBFGGBGGIACCFDG9FF<;@CE>====
@7645399/1
gcaagaagtaccagaaacgggacttagccacaatctggtctggagagaag
+7645399/1
CCCFFFFFFHHHFIJJJJJJJJJJJJJJJJJJJJJJJJJJJJJJJJJIJI
@7645405/1
gcactgagtgacggcacctccgacactgaggtcacgg
+7645405/1
@@@DBDADHHHB<88@ECHBB?:?@DDH@D79??F:@
@98884/1
gccccgtcgcgtacttgcagaagcatggctgcccaatgatcggcattccg
+98884/1
C@CFFFDDHFHDFDGIJHIJIGGIEIIJJJIIIJIJIJGHH?HIGGFEHE
@791756/1
cgcagatctccggaactactgattccaatttaactattctttttgtgttg
+791756/1
@CCFDDDDDFH>D:CFHGGIH9CHFH9?BGGI@@FEGG<<FHHGBFD99B
@99171/1
ggtgcgtgcaggatcctcgtcattgcctggcatacaaggcaaagcaccga
+99171/1
BC@FFFFFHHHHHJJJJJJJJJJJJJJJJJJJJJJJJJJJJJJJJJJJJJ
@99282/1
cgcttgggcagagggaatctgattgtgctgttgtggaactgcttcacctg
+99282/1
CCCFFFFFHHHHHJJJJJJJJJJJJJJJJJJJJIJJJJJJJJJJJJJJJI
@792154/1
tgagatgtttgtgaaactgcgacaccttgtggctgtgacttgtagtcaag
+792154/1
CCCFFFFFHHHHHJJJJJJJJJJJJJJJJJJJJJJGIJJJJJHIJIIIJJ
@99576/1
caggcacattgccattagtagactg
+99576/1
<?@FBFDFDFFDHHIGIIHHEEB<A
@7645998/1
gtcgggcagttcgtcaacaagacattactagctgagaatattttttt
+7645998/1
@??;DA:?A;2<AGB?:9<CFHGCHGEG?FD;B?BDFAF@A99B?;@
@99696/1
ctgttatctctttctctcttaaagaaactgtgttttctttctctttctcg
+99696/1
@@@DDFDFBDHDBGHGGBCHHI@HFHGGIIFEEHGEIGIGIEHGGBHGGA
@7646180/1
gggcagagggaatctgattgtgctgttgtggaactgcttcacctgtggcc
+7646180/1
CCCFFFFFHHHHHJJJJJJJHIJJJJJJJJJJJJJJJJJJJJJJJJIJJJ
@5592972/1
ctcataacgcagccagatgccaaagttcttgatcttcactgggctcttct
+5592972/1
@@@FFFDFHDHHHGHGGHGEIJIAHIJJGI@BBHIJECHGGFFGHIIGHF
@100116/1
attggaaatcagaagcacatactgctaaatctaattaagaaggaggtggg
+100116/1
CCCFFFFFHHHHHJJJJJJJJJIJJJJJJJJJJJJJJJJJJJJIJJ:DHI
@5593297/1
cagcatacataataaaattagaggaagtaggtgctgggcctct
+5593297/1
<?@FDFDEHGHHDIEGHGHGIIGIEGGEHD@<CEDHJJJIIHD
@7646749/1
gtagaaaagtgctgtctgtacattgaaaataaaaataaaaaaaatagcag
+7646749/1
C@CFFFFFHHHHHJJJJJJJJJJJJJJJJJJJJJIJJJJJJJJJJJJJJJ
@3514424/1
cggtagcactgagtgacggcacctccgacactgaggtcacgg
+3514424/1
@CCDDF>DHDHHH<EDGIGGGIIGEIIID@DGIDHG/9CDFI
@3514973/1
cagatgccaaagttcttgatcttcactg
+3514973/1
@@@BDDBDAFBFF9B?@FC<E:FBH<HA
@7647510/1
gcgcttgtggtggtgcacgcgcttgggcagagggaatctgattgtgctgt
+7647510/1
@@@FFDFDBB<AB8AFGGIGEGGIIIIIGEHIE<:=BBCFDFHAHECC@@
@101500/1
gggcagagggaatctgattgtgctgttgtggaactgcttcacctgtggcc
+101500/1
CCCFFFFFHHHHHJJJJJJIIJJJJIJJHJJJIJJJJJJJJJJJIHJJJI
@7647689/1
gttttttaaactcatattttcatggtaccaagttatgaatttttcaaatc
+7647689/1
CCCFFFFFFHHGHJJGIJIIHGIGIHGIGH@GIHGHHGGIIJJJJJIIJD
@3515373/1
cattagtagactgatcagccggagcagctccggtaagtttgtcgagt
+3515373/1
CCCFDDDFHGHHHJGIIJJJJJEEGHGIJHJIIFGHGFGGGFGGGGC
@3515456/1
tgggcatagtaggtaggcgtagggtaagacacggatcgcatacaccgtga
+3515456/1
?;;BD>DBCF<D>A?:AGHHACF1CGBEFHI@HGG<FD;BBBFDGDG=@;
@3515502/1
gtggtgcacgcgcttgggcagagggaatctgattgtgctgttgtggaact
+3515502/1
@@@DDD;BDFDDFGHIEHIGIGGGGDF9DDGGGIIFGIJJHGGBFFEGHD
@5595279/1
gcctcttgtatgcgaaggtgttgaggcgcttgtggtggtgcacgcgcttg
+5595279/1
CCCFFFFFHGHGHJGIGIHIIHJIIIIIJJJJJJJFHIAFHIIJIJHFFD
@5595507/1
gcaagaagtaccagaaacgggacttagccacaatctggtctggagagaag
+5595507/1
@@@ADDDBAFHHDE;GBDEGE@GGGHBEHIA??DDFBAHIIII>DHHHI>
@5596011/1
tgccagttataaagcatagcccgaagtgctattggcaaacaggcataatg
+5596011/1
CCCFFFFFHHHHHJJJJJJJJJJJJJHIJJJJJJJJJJJJJJJJJJJJJJ
@5596138/1
gttgtggaactgcttcacctgtggccggcggcacgcagacgccttgatga
+5596138/1
@CCFFFFFHHHHHJJIIJJJJJJJJJJJJJJJJJHHFFDEDDDDDCDDDD
@2157677/1
cactccatactttgtttcatttaaatttacgggctatgccatttatcctc
+2157677/1
CCCFFFFFHHHHHJIJJJJJJJJJJJJJJJJJJJJJJJJJJJJJJJJJJJ
@2157775/1
cgatatttttagcagcttgtccacttataagataaccgggcgattattta
+2157775/1
@@@DDDDDHFH?FIEBGBGGGG@GHHIFHIIIIIIIII@D@AAGG?GGI@
@6264515/1
gctgggcctcttgtatgcgaaggtgttgaggcgcttgtggtggtgcacgc
+6264515/1
CCCFFFFDHHHHHJJJJJJJIIJEFHHJJJJIJJJJJJJJHIJHIIIJJH
@3517768/1
ggtacatgttgtgtacacctgagcgagactcataacgcagccagatgcca
+3517768/1
@C@FFFFFHHHHHJJJIIIJJJJJJJJJJJJJJJJJJIJJJJJJJJIJJJ
@104420/1
cttgtattcaaaagaaaacctagaatcactggttcaaattcaaataaaat
+104420/1
BCCFDFFFHHHHHJJJJJJJJJJJIJJJJJJJHHJJJJJIJJEGHIJJJG
@3518176/1
cttcttagagcgtcccgtacccatagcaacaagatcagcgactgtcacac
+3518176/1
<@@DBDDDD42@DF:G6FEFFFFF?F9BDGFEEDFFDGFF6FAFD@8==@
@3518230/1
gtcttcttgaacttcttcaattgacgcaagaagtaccagaaacgggactt
+3518230/1
@@<DDFFFHHDHFGHIGIGDFEGCGIIIIIGHI?CCCDGHIGGIEIDHHG
@4887327/1
cgcggtacatgttgtgtacacctgagcgagactcataacgcagccagatg
+4887327/1
?8;DBDDDF<CA<BFE<CCFCFIBBC@?FEDFHHGHFEHGHI::8=FH@;
@104827/1
catcgttctcagcatggtaagaaggtggcggccagaatctagacatgcac
+104827/1
CCCFFFFFHHHHHJJJJIIJJJJJJHIJJJJJJJJJJJJJJJJJJJJJJJ
@104844/1
ctcatcttgtatagaggaggcttgggctcgctctccgaagggagcttgcg
+104844/1
@CCFFFADHHFFHGGIGHDGGGHDDE@GDBGIGGGHGGBHGE?A8FC;.;
@4887773/1
gggctctgtgcctggctcccatgtcacggtagcactgagtgacggc
+4887773/1
;@;BADDAF<?<::A:CFF;AFFHFCDAAFEFFCGIFD@009BFF0
@4205344/1
cggctgaattgcagcatcttgtcgagaacatgaagccgctttggtttacg
+4205344/1
CCCFFFFFHHHHHJJJJJJJJHJJJJJJJJJJJJJIJJJJJJJJHIIJJJ
@2159548/1
gtggattttaatgttattattacagcatacataataaaattagaggaagt
+2159548/1
=@@DBDDDDD?FHCGHGHIGBIIIIFGEIEGGIFGDFEHFGHDAGGHIII
@4887855/1
gtggtgcacgcgcttgggcagagggaatctgattgtgctgttgtggaact
+4887855/1
BCCFFDFFHHHHHJJJJJJJJIJJJHIJJJJIIIJJJJJJJJIGIJJJII
@4205560/1
ccctcagcgacatgtaagagttcaatggggaagtaaatgcatctgtcctt
+4205560/1
CCCFFFFFHHHHHJJIIJJJFHIIIGJJIJJJJIIJJJJJJJJJJJJJJJ
@4205811/1
ccacaatctggtctggggaaaagatcctcatcttgtatagaggaggcttg
+4205811/1
CCCFFFFFHHHHHJJJJJIIJJJJJJJJJJJJJJJJJJJJJJJIJJJJJA
@2159991/1
gtcctttctaaggttctaaactatatctgtaccaaatttcaaccaaatcc
+2159991/1
@BCFFFFFHHHHHHIJJJIJJJJJJJJJJJIJJJJJJJJJJJJJIHHIII
@6266286/1
cggcgatttaatttttttatgtttttattatgcaattcatgtttatttca
+6266286/1
@@CFFFFFHHDHFGHIIJJHIDFGGIJJJIIJGJGFHIGIIFIIIHIIJJ
@1485194/1
gataaagataagtataggctcaaaacctaacgacatcaatcaccagctta
+1485194/1
@@@FFFFFHDFHHIJEGIIJJIIJIIIJIIJGJIGIJJIJJIIJJJJJIJ
@2160306/1
tgctgctgtgtgaagttcttcaaagcgtcttctctaacagttctctgtgg
+2160306/1
@CCFFFFFBF?FHGAAFGIIIGICGGGIIIEBGGGGGGHECBGIGGHEHH
@2837439/1
gtgctgggcctcttgtatgcgaaggtgttgaggcgcttgtggtggtgcac
+2837439/1
CCCFFFFF=FHHHJJJJJJJJHIIJEGGHJJJJJJJJJJIJJIIJHIIJJ
@7649076/1
cgtacccatagcaacaagatcagcgactgtcacacggtagcggaaggtgg
+7649076/1
@C@BDDFFHHHGHJJJJJJGIDHJJJJIIHGIIJJIIDDGGIIJJIJ7CE
@1486013/1
gggcacagttcctcgacgagcaagtagttcttgaagcacagacacaggtg
+1486013/1
CCCFFFFFHHHHHJJIJJJJJJJJJJJIIJJJJJJJJJJJJJJJJJJJHJ
@106631/1
ctgcagatgactgtgcatccttgctagtaagtcctgagccatagcaaaca
+106631/1
CCCFFFFFHHHHHJJJJJJJJJJJJJJIIJJIJJJJJJJJJJJJJJJIJJ
@2838198/1
acataataaaattagaggaagtaggtgctgggcctcttgtatgcgaaggt
+2838198/1
@@@FFFFFHHHGHIJGIGFIIC@HHAFFFHFH<EHHIJJIGJIIG@@GIF
@6950460/1
ccatgattataatatacattaaaagctaagacttcaacttttgtttgata
+6950460/1
CCCFFFFFHHHHHJJJJJJJJJJJJJJJJJJJJJJJJJJJJJJJJJJJJJ
@795037/1
gtaggtgctgggcctcttgtatgcgaaggtgttgaggcgcttgtggtggt
+795037/1
@?@DD?DDHDFH3CDHHGGHGIIIG;CFGFFCD?GEGDFAFHGGB@C@;;
@2838481/1
cataacgcagccagatgccaaagttcttgatcttcactgggctcttctct
+2838481/1
@@?DDFFFFF?DFEHG>BHGGIICFGHIHGIIIIIIIHCBCHGGGGDCDH
@2838576/1
ggatcaagagcctgacaccgaaggcagctctccttctaccggcacgcatc
+2838576/1
CCCFFFFFHHHHHJJJJJJJJJJJHIJJJJJJJJJJJJJJJJJJJJJJJH
@2838708/1
ctttgtatcagtctctctgtatactggaagtcttcgtagcttttcatgaa
+2838708/1
CCCFFFFFHHHHHJJJJJJJJJJJJJJJJJHJJJJJIJJJJJJJJJJJII
@7649631/1
agaaggtggcggccagaatctagacatgcacagctcttgcagccatccaa
+7649631/1
@@CFFFDDHFHFHHHIGIGIJGIIIIIJIGHJJJIJJIGIIHIIJJJGHI
@5597541/1
gccctctttaaaaaaagctcgatctcaatttaaagataagatctgcgacc
+5597541/1
CC@FFFFFHHGHHJJJGJIJJIJJJJJEHIJJJIJIJJJJJJIJJIFIGH
@795671/1
gcttcacctgtggccggcggcacgcagacgccttgatgacctccactttg
+795671/1
CCCFFFFFHHHHHJJJJJJJJJJJJJJJHHHFFDEEEEEEDDDDDDDDDD
@2839177/1
gtcgaatattccctgacacctcacccagggcgggatatggaattttaatt
+2839177/1
@@@FFDEFHBF:CEHDFDHBHIDHICHIEHEEH@BH;B?D;36;AC>6;>
@7650165/1
agccgtttccgagattagcgcgcacagacgaacagacaaacagacaaaca
+7650165/1
CCCFFFFFHFHHHIJJIJJJJIIIJJJJJJJJJJJJJJJHHHHHFFFFDE
@6951714/1
cataataaaattagaggaagtaggtgctg
+6951714/1
@@?BDDD?F<FFFA<G9E>BFD@FHII><
@6951769/1
ctcgccatcaggacctgcaccatgcaccgccatg
+6951769/1
@@@DDDDD;FHFDG9F?ECBBGDFGCEDFGBH;3
@2839741/1
ccttaacgtacgattccaacgccccctggcgtaaaataacgtcaatacat
+2839741/1
CCCFFFFFHGGHFJJJIIIIIIJIIIJIGGJIIIIIJIJJIJJIGIJJGG
@3519166/1
ctctgtgcctggctcccatgtcacggtagcactgagtgacggcacctccg
+3519166/1
CCCFFEFFHHFBFIIIIIIJIJIJJJ?FHGIJJJIIGHIICHBGHGIIIG
@5598347/1
ggaactgcttcacctgtggccggcggcacgcagacgccttgatgacctcc
+5598347/1
CCCFFFFFHHHHHJJJJJJJJJJJJJJJJJJJHHFFFDEDDDDDEDDDDD
@7650672/1
tattgttatgtcgatgtcgaacccaaa
+7650672/1
CCCFFFFFHHHHHJJJJJJJJJJJJJJ
@107531/1
gatggagtgagcacgggctctgtgcctggctcccatgtcacggtagcact
+107531/1
@<<B=DB;FDDHGIIIIIIIIIIGGIICHHGCHII<DDCGIGGDEHHIII
@2840487/1
ctcacatgattcatccacaaattccaacccttgcgtttcaaaacaattca
+2840487/1
CCCFFFFFHHGGHIIIIEGHJJIGGHIJHIJJJIHGHIJIGEGEBFGGEG
@3519960/1
ctggcaacgaccaatcatggacttttcttcaatatccacataagtaactt
+3519960/1
CCCFFFFFHFHHHDGGGIIGHJJJJJIJJJJJIJJGIJJJJJJIBFCHIJ
@7651418/1
cctcaatctgcaccagttcatacttgggcacagttcctcgacgagcaag
+7651418/1
@?@DBBDD>FFDFFFG<CCAEIHCCD>@8<A@DBE?CCF?DD:GHIIIE
@2840929/1
ctttccttcttctcttttttctcctttcttttgcgagctgctgccgaaag
+2840929/1
@@@FFFFFHHHHHFGHIIJJIIECHHHIIIIJGIDAFHIGGHGGHHAFHI
@5599510/1
gggtaatgctaacgtcatagcgataaattttaagggatttaaattccatt
+5599510/1
@C@DDFFFHHHHGIHIGIIIJJIJJJJIJJIJJJGGIJJJJIFIJGGGJI
@3520650/1
gtgttgaggcgcttgtggtggtgcacgcgcttgggcagagggaatctgat
+3520650/1
@?@DFFFFHHHHHJIJIGGGG:CGHGIFIJJJJIIIHGEHHGEEDFDFDD
@108535/1
ctttaaaaaaagctcgatctcaatttaaagataagatctgcgacct
+108535/1
:=?BD?DD>F<DHBHFAGGGIIEHHG<BF@CEGFIADDG4B??F6;
@5599884/1
aacgcagccagatgccaaagttcttgatcttcactgggctcttctctggg
+5599884/1
;=?DBDDDFDH?FEGIG::FA?CE>D4ED@<D>FHD3C;BDGEHGIGBDE
@5599891/1
gggctctgtgcctggctcccatgtcacggtagcactgagtgacggcacct
+5599891/1
CCCFFFFFHHHHHJJJIJJJJJJJJJJJJFHIJJJJJJJHIJJJJJJJJH
@5600190/1
gcaaagagttgtcgatatgtggatgtagctgccattatgtagactgttgt
+5600190/1
CCCFFFEFFHHHHJHJJJJHIJIJJIJJJJJJJJJJJJJIJJJIJJIJJF
@3521408/1
cagcatacataataaaattagaggaagtaggtgctgggcctcttgtatgc
+3521408/1
@@CDFFFFHFFF<EAHAGFHIEHG;BCC<EFCCGHGGB9FGG@@FFHGHE
@2842260/1
tgacacctcacccagggcgggatatggaattttaatttatgcccccttta
+2842260/1
CCCFFFFFHGHHHJJJJJJJJGIJJJIJJJJJHHHHHHFFFFDFCDDDDD
@5600341/1
gctcgctctccgaagggagcttgcggccgatgacctcatactccttcaac
+5600341/1
CCCFFFFFHHHHHJJJJJJJJJJJJJIJJHJIIJJJJIJIJJHHHHHHFF
@2160854/1
gcataaacatacataccgataccatacaccaaaatattttttacgatttt
+2160854/1
@@@FFFFFHFGHGGIIJIIIIGJGIIIIIJJIIJJJJJJJJJJJB;CHIJ
@5600635/1
cacggtagcactgagtgacggcacctccgacactgaggtcacggtactcg
+5600635/1
@?@DFDDDHHHHHJI?FHHIGIIJIJJJJJJJJJJIJJCGHIJGGIJJJE
@3522077/1
cttgttgttaagaggtgttacctgcaacttggccaggttagggccaacag
+3522077/1
@@@DFDDDHHHFGIGCEFHJIHIHJIEIIHGEIJFHICGIGGIIIIIJIH
@2842864/1
ggaaaacccaacaaataaactttttaatagacaaatacaacgaaaccaat
+2842864/1
B@BFFFFFHHHHDHJJJJIIIJJJJJJJJIJJJJJJIJJJJJIJJJIJJJ
@5600951/1
ggcctcttgtatgcgaaggtgttgaggcgcttgtggtggtgcacgcgctt
+5600951/1
@@;DDBDDHHHHFADHIII:ACFEEBFEDHEHIDHIFGBHGCGFHGFEDC
@6266931/1
ctggagagaagatcctcatcttgtatagaggaggcttg
+6266931/1
@@@DB?;?;<A?DHIIIG@HGHGICHH?@<@EAA8DG0
@4888965/1
aattgacccttctacagatttattatagcccgcgacttcgttcgtgtgga
+4888965/1
CCCFFFFFHHHHHIJJJIJJJJJJJJIHJJJJIJJJJJJJIJJJGIHHIJ
@6267051/1
gttggaatgattctggtgggttgtcctgcagagcttgccacatcttgtaa
+6267051/1
@BBFFFFFHHHHHJJJGIJJIIJJIJJJJJJGIIJJIJJJJJJJJJJJJJ
@5601072/1
cacaatctggtctggagagaagatcctcatcttgtatagaggaggcttgg
+5601072/1
CCCFFFFFHHHHHJJJJJJJJJJJJJJJJJJJJJJJJJJJJJJJJJJJHH
@3522279/1
acgaaaccaatttagaatatacgaaacagcaggaccactacagacaaata
+3522279/1
@CCFFFFFHHHHHJJJJJJJJJJJJJJJJJJJJJJJIJJJJJJJJJJJJI
@2161391/1
cgcaagaagtaccagaaacgggacttagccacaatctggtctggagagaa
+2161391/1
@<;AD8:DF:CA??E9AFEGAF1EFFAF9:CF;FGDBFGFDCFE<DBBBF
@4206864/1
ccagtactttagctttgacagtgtaaaacttctccgaaatctccaatcca
+4206864/1
CCCFFFFFHHHHHIJJJJJJJIJJJIJJJJJIIJJJIIJJJIJJJJJIJI
@2843298/1
gactatatgaaacgcgagtggggccgtcagaacctgatagaaacggttgg
+2843298/1
CCCFFFFFGHHHHJJIGHFHIIJGDGGGIIHIJJJIJJJJJIJIJHCHBE
@2843403/1
catcaagcaaactctggtgccttgggaagcctttgtgcgccacatcaatg
+2843403/1
@@@FFFFFFHHHHIJJIGHHHIIJJJFHIJIJJJJJJJIIJJGIIIIJJJ
@2161931/1
ggtgcacgcgcttgggcagagggaatctgattgtgctgttgtggaactgc
+2161931/1
@@@DDDDDDFFHGGIIIIIBHIG@FHHGIGIGIGHIIJFHIDHGIIIIJG
@2843457/1
caccagtggtcttcttgaacttcttcaattgacgcaagaagtaccagaaa
+2843457/1
@C@FFFDDDFHHHJJIGIJIHGHHIIIJJJJJIGIGGICGHDFHHIIHGH
@6267780/1
atctgattgtgctgttgtggaactgcttcacctgtggccggcggcacgca
+6267780/1
CCCFFFFFHHHHHJIIJJJJJ@GIJJJJJJJJJJJJJJJJJJJJHFFDDD
@2162135/1
gtcttcactagttggcaaatcgcgcgtatagacattttgctaccaaaacc
+2162135/1
CCCFFFFFHHHHHHJJJJJJJJJJJJIJJJJJJJJJJJJJJJJJJJJJJJ
@2162158/1
ggtgcacgcgcttgggcagagggaatctgattgtgctgttgtggaactgc
+2162158/1
CCCFFFFFHHHHHJJJJJJIJJJIJJJIJJJJJJJJJJIJIGIJJJJJJJ
@2162192/1
gtctgtacattgaaaataaaaataaaaaaaatagcaggggttattgttat
+2162192/1
CCCFFFFFHHHGHJJJJJJJJJJJIJJJJJJJJJJJJJJJFHIJJJIJJJ
@4890071/1
gccagatgccaaagttcttgatcttcactgggctcttctctgggatttcc
+4890071/1
CCCFFFFFHHHHHJHJJJJJJJJJJJJJJJJJJJJJJJJJJJJJIJJJJJ
@4890142/1
gcaagaagtaccagaaacgggacttagccacaatctggtctggagagaag
+4890142/1
CCCFFFFFHHHHHJJIJJJJJJJJJJJJJJJJJJJJJJHIJJJJJIJJJJ
@3522997/1
gtgctgttgtggaactgcttcacctgtg
+3522997/1
=;?BD?DDDDA=DC:<A3CFE?AF:2<A
@3523151/1
cctcatcttgtatagaggaggcttgggctcgctctccgaagggagcttgc
+3523151/1
C@CFFFFFHHHFHGHHIIHIBGEDEGHIJJGBGIIIHIIEGIIFAGGIII
@7652395/1
gccagatgccaaagttcttgatcttcactgggctcttctctgggatttcc
+7652395/1
@@@DFABDDDFHDEAFGHIGHCHDBHGIGGGFGGHIIIIIIIIIB@DEHI
@5601455/1
gcaagaagtaccagaaacgggacttagccacaatctggtctggagagaag
+5601455/1
CCCFFFFFFHHHHJJJJJJJJJJJJJJJJJJJJJJJJJIIJJJIJIJGIJ
@3524110/1
ctgtgatctgtttcttggcatctatagatgtcggtggcgcacagggcacg
+3524110/1
@@CDFDDFHGFHHIIBFGGIHHIJJGJGGGHHGH@GGGHJGIHIHIJJIJ
@3524286/1
gcttgccattgtcctttcctaggagtgactttcccgtttccaatctccaa
+3524286/1
=@@?D8DBDFDFBB<ECDFEEEHB:332A@@EEFBE:8CFDD9:?4?F40
@7653067/1
cataaaaccaaacctctggttcgattgggcctcaaaaagtcacgtttata
+7653067/1
@@@DDDDDBHDDHHGI@GHAFHG;EHBHIIEHGEGIDIB0?9BDFFDBFF
@5602838/1
gacatcgacataacaataacccctgctattttttttatttttattttcaa
+5602838/1
CCCFFFFFHHHHHJIJJIJJJJJJJJJJJJJJJJJJJJJJJJJJJJJJIG
@7653716/1
cactaattctatgcaaagtatagcttgtatttgttatgtaaccactccat
+7653716/1
CCCFFFFFHHHHHJJJJJIJJJJJJJJIJJJJJIJJJJIJJJJJJJJJJJ
@3525522/1
gatagagacgatttcaccagtggtcttcttgaacttcttcaattgacgca
+3525522/1
@<?ADDDDDFAFHHIG>BHHCFHG@CHEHAEDA:CG>GCGIGGFD<BGED
@7654348/1
cctcaatctgcaccagttcatatttgggcacagttcctcgacgagcaagt
+7654348/1
CCCFFFFFHHHHHJJJHIJJJJJJJJJJJJJJJIJJJJJJJJJJJJJJJG
@5603854/1
cggcacctccgacactgaggtcacggtactcgcggtacatgttgtgtaca
+5603854/1
CCCFFFFFHGHGHJJJJJJJIJGIIJ@DHHJJJJJAGGIIJIGHJIHGG=
@7654511/1
gaccagagtagcaaccaccttcaatcctttaacgaatgcagcgaaatagt
+7654511/1
?8:==DB;F?A<C@@ACCGBG@@HHBDFHI<?GIBFI@?9DDF:@??88/
@5604346/1
caccagtggtcttcttgaacttcttcaattgacgcaagaagtaccagaaa
+5604346/1
CCCFFFFFHHHHHJJJJJJJJJJJJJJJJJJJJJJJJJJJJHIJJIJJJJ
@3528336/1
gccaacagattgtttgagatgtttgtgaaactgcgacaccttgtggctgt
+3528336/1
;@@DDBBDACFAAEDHBEBCHBB@A<CFAHGBEGI>FHGBEHEDDFFGHH
@5606553/1
cagaaacgggacttagccacaatctggtctggagagaagatcctcatctt
+5606553/1
C@@DFFFFHHAHHIGGHGGGIIJJJIJHHIIGIJGGIIIIJGIIIJJJJG
@5606790/1
gcctcttgtatgcgaaggtgttgaggcgcttgtggtggtgcacgcgcttg
+5606790/1
CCCFFFFFHHHHHIJJJJCGHHIIJJJJJJJJIGIIIJIIJJJJJJHFFC
@5607021/1
gcctgggatgccacccggcaccactcccgggtgaggatgcactacatttc
+5607021/1
CCCFFFFFHHHHHJJJJJJJJJJJJJJJJJJHIJJJIJJJJJJJJJJJJH
@3529175/1
ctgttgtggaactgcttcacctgtggccggcggcacgcagacgccttgat
+3529175/1
CCCFFFDFHHHHHJJJJJJJJJJJJJJJJJJJJJJHHFFFDEDDDDDDDD
@7657056/1
gcaacatcttctttggtttgtcaggcgtaatgctaacgtcatagcgataa
+7657056/1
CC@FFDDDHFHFGGHGEGHIJJJJIIJHGHIIFBFHIIHIJJJJGGBGII
@7657218/1
cccgtgacttcgttcgtgtggaatagtgacttccggcaattt
+7657218/1
=:?BBDDDF?FF:?EE<C3AE>@E?GGE>EF?DFIIIE098D
@3529450/1
ctgtggccggcggcacgcagacgccttgatgacctccactttgatgatct
+3529450/1
@CCDFFFFHHHHHJJJJJJJHIJJHHHHFFFFFFDEDEEDDDDCDDEEDE
@5607405/1
cgggctctgtgcctggctcccatgtcacggtagcactgagtgacggcacc
+5607405/1
BCCFFDFDFHHHHIGGJJIIJJJJJJCHIIJJICHIAGHJHCHHIJIJIJ
@6268551/1
gttgtcgatatgtggatgtagctgccattatgtagactgttgtgttgacc
+6268551/1
@@@DFFFFH?FHCG>FHEFHIIGJIJJJJIHGDHICFHIDF@FHIHIGII
@1487263/1
atcaaatacaggttttagtgcgccaaatattttattgtaacaatgaacca
+1487263/1
CCCFFFFFHHHHFGIJIJHHIIJJIJJJJJJJJIJIIIIIJIIIIJJJJJ
@796418/1
agccagatgccaaagttcttgatcttcactgggctcttctctgggatttc
+796418/1
???D?BDDHFDHFHHACHHIIBHIIGEHHHIICHIGHGHIEHIEHBDHCH
@2844402/1
caccagtggtcttcttgaacttcttcaattgacgcaagaagtaccagaaa
+2844402/1
CCCFFFFFHHHHHJJJJJJJJJJJJJJJJJJJJJJJJJJJJFHIJJJJJJ
@2162939/1
gtcacggtactcgcggtacatgttgtg
+2162939/1
CCCFFFFFHHHHHJJJFHJJJIIJIIJ
@109346/1
ggcgttaatgtcgcaagatagtgagacattcactttttagtcataatctt
+109346/1
CCCFFFFFHHHHHJIJJJJJJHIIIGIIJJJJJJJJJJJJJJIJGJJJJJ
@2162959/1
ctcttgtatgcgaaggtgttgaggcgcttgtggtggtgcacgcgcttggg
+2162959/1
CCCFFFFFHHHHHJJJEFHIJIJJJJJJJJHIJGHIGHJJJJJIHFFFDD
@2163029/1
cttgatgactgcatagatagaaatcgaactcggtcggatgcgtgatgccg
+2163029/1
@@C@DEDDHFHGHJJJIGHHHIJHIIIJHJIIIJJIIJIJJIFGGIJJJI
@4208510/1
gtgggagtactgagcagtatctattcagtaaacttatagctgacactgaa
+4208510/1
@@@FFFDFBDDDHEHGHDHHGEGDHDFAHHIEHCCBFHGCDCFEEHCCDF
@2163089/1
gaggtggttcttcaacttgggctagcagggaattggtagcaacttgaatg
+2163089/1
=:?D4ADDFHHHGIIIGGHACHHGGIIGIGGHAHEDDHGHDHIIIGIIHC
@796831/1
cttcacctgtggccggcggcacgcagacgccttgatgacctccacttt
+796831/1
?@@?DDDBF=<DF@GGIGDHG:AA@@4=5/?B6C>@AC36>C=CCA@C
@1487760/1
gtttgtgaaactgcgacaccttgtggctgtgacttgtagtcaaggtggag
+1487760/1
@CCFFFFFGHHHGJJGIJJJJJJJJIJJIDHIJJJJGGIGIIJJIHIJII
@109978/1
gcacgtagttctcagcttccctgcaaagttaaccatcttgtattcaaaag
+109978/1
CCCFFFFFHHHHHJJJJJJJJJJJIGIJHHJIJJJJJJJJIIJIJJJJJI
@6953016/1
gtggtggtgcacgcgcttgggcagagggaatctgattgtgctgttgtgga
+6953016/1
@BBFFFFDHHHHHJJJJJJIJJJJJJJJIJJJJJJJJIIJJJJJJJIJJJ
@4891393/1
ctttatacatttcggcatggcgatcatgtcgatggcttggtttattccca
+4891393/1
@?@DD?BDFFDDDBD:C??:A@8:CADH:?F=@FA;??DF9BFFFBH=84
@110171/1
gggcctcttgtatgcgaaggtgttgaggcgcttgtggtggtgcacgcgct
+110171/1
?1?:BDDDHFDDHGGGGGIIEGHHEGGDHGGIIIEGHFHIAGHIGGHBEE
@6269659/1
cttctttgacgggcacaacgtacatacaattgactgcaccttcaaacgca
+6269659/1
CCCFFFFFHHHHHJJJJJJJGHIJJJJJJJJJJJJJJJJJJJJJJJJJJJ
@6269717/1
cccgtcttcaccgctgtaaccaccaacagtgacagcacagcgttgttcga
+6269717/1
CCCFFFFFHHHHHJJJIIJJJJJJJJJJJGIJJJJJJJJJJJIJJIJJJJ
@2845425/1
gatggagtgagcacgggctctgtgcctggctcccatgtcacggtagcact
+2845425/1
B@@FFFFDFHHHHIJJIJJJJJJJJJJJGIEHIJIJJJJJIJJBGIGHHG
@2845445/1
ttcgacatcgacataacaataacccctgctattttttttatttttatttt
+2845445/1
CCCFFFFFHHHHHJJJJJJJJJJJJJJJJJJJJJJJJJJ=FHIJJGGHJJ
@110468/1
tttagtcataatcttcagatactccaaagcattctgggctgcagatgact
+110468/1
?@@FDBDDHFBFHIIGBHHBHHGEGGIIGIGABHHGIECGEGGIHHEHIE
@2845596/1
aaatctatggggcgggatggtcgtttgaaaaattgacggccagccttaac
+2845596/1
CCCFFFFFHHHGHJJJJJJJDHHHHFFFFFEEEEEEDDDDDDDDDDDDDD
@4891866/1
ggaagtaggtgctgggcctcttgtatgcgaaggtgttgaggcgcttgtgg
+4891866/1
B@@FFDDFHFHHHJIJEHJJJJJJIJJJJIGIJDGHIJGIJIIJJIJIII
@2164322/1
gccatgtaccacgcctgggatgccacccggcaccactcccgggtgaggat
+2164322/1
<@?DFFFFB?FFBEHHDBFHHCGIIGEAD@DADHIIIGIEFBG4@D@>7=
@6270090/1
caccagtggtcttcttgaacttcttcaattgacgcaagaagtaccagaaa
+6270090/1
CCCFFFFFHHHGHJJJIJJJJJJJIJJJJJJJJJJJJJJJJFHIJJIJJJ
@3529704/1
cgcaagaagtaccagaaacgggacttagccacaatctggtctggagagaa
+3529704/1
@@@ADAADHFDFAFE:CEEGFBGIGDIIJJEDD?GGGGGDFHEGGGGIJG
@3530030/1
gcatacataataaaattagaggaagtaggtgctgggcctcttgtatgcga
+3530030/1
CCCFFFFFHHHHHJJJJJJJJJJJJIJJJHIIJJJJ?HHJJJJJJJJJJH
@111143/1
tgtttgtgaaactgcgacaccttgtggctgtgacttgtagtcaaggtgga
+111143/1
@@@BBDBD8<FFFGIF<FGA;FDFFG@GFGFGBGEFFFEEBFDFD<?DB2
@5608052/1
gtggattttaatgttattattacagcatacataataaaattagaggaagt
+5608052/1
BBBFFFFFHHHHHIJJJJJJJJJJJJJJIJJJJIJJJJJJJJJJJJJJIF
@7657718/1
gccttttgtatgcgaaggtgttgaggcgcttgtggtggtgcacgcgcttg
+7657718/1
@<@DDDDAFHFDHGB:EFHGFFDBGHIIGBHEDGEHD;@CE;FFDBBEE?
@7657888/1
cataataaaattagaggaagtaggtgctgggcctcttgtatgcgaaggtg
+7657888/1
CCCFFFFFHHHHHJIJJIJJIIIJHIJJJJJJJJJJJJJJJJJJIIIJDG
@7657924/1
tggtgcacgcgcttgggcagagggaatctgattgtgctgttgtggaactg
+7657924/1
@@@DDFFFGHHHHJJJJJJJJIJIGEHIIIJJJIGHIJJIJJHHIJIIJJ
@4210610/1
atttattgacacttagtaaataaattatattagtagcttaggtcttacat
+4210610/1
CCCFFFFFHHHHHJJJIJJJJJJJJJJJJJJJJHIJJJJJJJGHJJJJJJ
@4210664/1
caggggtaatgctaacgtcatagcgataaattttaagggatttaaattcc
+4210664/1
@CCFFFDDHHHGHIJJJJJJJJJJJJJJJJJIJJJJJJJJJJJJJJJJJJ
@111776/1
gcaccgacgacgacactgtacagttagaaatgttacaacctctatacttt
+111776/1
CCCFFFFFHHHHHJJJJJJJJJJJIJJJJJJJIJJIJJJJJJJJJJJJJJ
@5608976/1
gtggattttaatgttattattacagcatacataataaaattagaggaagt
+5608976/1
B@BFFFFFHHHHHJJJJJJJJJJJJJJIJJJJJJJJJJJJJJIGIJJJJI
@5609025/1
agcatacataataaaattagaggaagtaggtgctgggcctcttgtatgcg
+5609025/1
CCCFFFFFHHGHHJJJJJJJJJJJJJGIJJHHIJJJJ=FHIJJJIJJJJJ
@5609183/1
tttgaagattcagatattgatagttttttcattccctgcagagcttgcaa
+5609183/1
CCCFFFFDHHHHHHJJJJJJJJJIJJJJJJHJJJJJJJJJJJJIJJJJJI
@4211411/1
acgcgcttgggcagagggaatctgattgtgctgttgtggaactgcttcac
+4211411/1
@@@DFFADDFDHFGGGEFAFGGGIJEHIGGGIGIJGDHGAFDD?8BCCDD
@113000/1
gcacctccgacactgaggtcacggtactcgcggtacatgttgtgtacacc
+113000/1
C@@FFFFFHGFFFGIIJJHGGIJJDHGIIJJJJDBHGGIHIJJHDEIIJH
@7659178/1
gctgtgacttgtagtcaaggtggagattttactatctttcaagtcggcat
+7659178/1
BCCFDFFEHHHFHGHIIJJIFFIJJBHIJJJJJIJJJJJJJJJGIIHJJI
@3532138/1
ctctgtgatctgtttcttggcatctatagatgtcggtggcgcacagggca
+3532138/1
CCCFFFFFHHHHHJJJJJJJJJIIJJJJJJJJIJJJHIJGIIJJJJJIIJ
@7659494/1
tagcatttgtagaaatatctatcacagatcgacattatttagatttgacc
+7659494/1
CCCFFFFFHHDHGJIJJJJJJJJJJJIJJJJJJJJJIJJJJIHIJJIIJJ
@5610297/1
gccagatgccaaagttcttgatcttcactgggctcttctctgggatttcc
+5610297/1
CCCFFFFFHHHHDIEGGGIEHGDHIBFIIIFFEHIIGBHGIC@CFHIJHG
@7659557/1
gtttattttgtttttctctgtgatctgtttcttggcatctatagatgtcg
+7659557/1
CBCFFFFFHHHHHJJJJJJJJIIJJJJHIJJJJIIJJJJJIJIIIJJIJJ
@3532503/1
tgacgcaagaagtaccagaaacgggacttagccacaatctgg
+3532503/1
??@DDD<AD;B?CBGEG@DECC<2C@F8:C<?DEBB;GDG8D
@4212480/1
gctgggcctcttgtatgcgaaggtgttg
+4212480/1
@@@ADDAADFDHDB<BFC@;?CA1:CG;
@4212710/1
gcccatcaatttatcttcaaatgacgacaccacagttccagtctcaggca
+4212710/1
CCCFFFFFHHHHHJJJJJJJJJJIJJJJJJJJJJJJJJJJJIJJJJJJJJ
@4213095/1
ggcagagggaatctgattgtgctgttgtggaactgcttcacctgtggccg
+4213095/1
@@@DDAADHCFHHDA?G>@AEHHIHBD<?1??FH@G>FHCGDDHB@EBGG
@3533532/1
ggcagtagtgtgagtgcatcaagttctcctgcttcatacaacaacttgca
+3533532/1
@@CFFDEDDHDFFIFEGIIIGHHAFGGIIIJJIIHGEIGJJJJIJJGIIJ
@5611511/1
tgctgggcctcttgtatgcgaaggtgttgaggcgcttgtggtggtgcacg
+5611511/1
@?@DDDDDFDFFDHC?FBBHD8@E?C:?CGG@BDA@DH=CFHIIAGEE@H
@7660750/1
gcctgggatgccacccggcaccactcccgggtgaggatgcactacatttc
+7660750/1
CCCFFFFFHHHHHJJJJJJJJIJIJJJJJJJHIIJJJIJJJJJJJJIJJH
@4213394/1
gcctcttgtatgcgaaggtgttgaggcgcttgtggtggtgcacgcgcttg
+4213394/1
@@@DBBDB?A<D?CAE:E3AHGGHGIECHIGCBDHDGI@DCEHGEEBDD?
@7660891/1
gacgactcctgtggctttcagtgaaacatcaaaatttatcgatctttgat
+7660891/1
BCBFFFFFHHHHHJJFIJJJJIJJJJIJJJIJJJJJJJJJIIJJIIJGIJ
@7660893/1
cacggtactcgcggtacatgttgtgtacacctgag
+7660893/1
8=?DD:ADFFBCFF11<::91:?FBFGCDD99:09
@5612327/1
tacatttgtaacatatttttctctttcctatttctttatgcgtagacata
+5612327/1
???BDDDBA?DBFE<CGIIIIIIHGEF>HEGIGBBBAEF@>E?DGIEDGE
@3534797/1
ggcattgatatttggaaatgattagctcgcagcattatgggtcttccttc
+3534797/1
@@CFDDEDHFBHFGGHGAHGCIHGEGEFGEEHI>GGIA??F??DGGHIFI
@3535092/1
cagcatacataataaaattagaggaagtaggtgctgggcctcttgtatgc
+3535092/1
@CCFFDEFHHFFHEHHIJIGICIIEHIFEHEFFCEGGIECGEFHIJIJJE
@4214573/1
ctgtgatctgtttcttggcatctatagatgtcggtggcgcacagggcacg
+4214573/1
CCCFFFFFHHHHHJJJJJIJJGHJJIJIJJIJJJFGIJJIJIIIJJIJJI
@4215229/1
cgggaacttatggtataggtagagactggctgcaaatttcaggaaggagt
+4215229/1
CCCFFDDDHHHDHCGGGGHIIJJJHIJEAHFH@BFG?FDHHFH@AHEBD9
@798181/1
ctgatccagtttatcttggggaaatgaggagtcactgtcaaggccagaat
+798181/1
CCCFFFFFHDHHHJJJJJJJJIIIIJJJIJJEGHIIJJIJJJJIJJIJJJ
@798224/1
ggactcgtgacgtcgtaagcgcatgccgtgtttttaaatgcggggaagtt
+798224/1
@CCFFFFFHHHHHJJJJJGIJJJJJJJJHHHIJJJJJJJJJJJJDDDDDD
@6270374/1
gccagatgccaaagttcttgatcttcactgggctcttctctgggatttcc
+6270374/1
@@@FFFFFHHHHHJHHJJJJIIJJJJJJJIHIJHIJJJJJJIIIGGHIGG
@2846104/1
cgcaagaagtaccagaaacgggacttagccacaatctggtctggagagaa
+2846104/1
CCCFFFFFHHHHHJJJJJJJJJJJJJJJJJJJJJJJJJJIIJJJJJJJJJ
@4215445/1
gtccgtttttaaactattttttcaatgccctaagtgagtatacgtctatt
+4215445/1
CBCFFDFFHHHHHJJJJJJJJJJJJJJJJJJJJJGHHIGIJJJJHIJJJJ
@6954005/1
cttcgttcgtgtggaatagtgacttccggcaattttttggttttaaccac
+6954005/1
CCCFFFFFHHHHHJJJJJJFHJJJJJJJJJJJJJJJJJJJHIJJJJJJJH
@1489276/1
tccagtctcaggcacattgccattagtagactgatcagccggagcagctc
+1489276/1
CCCFFFFFHHHHHIJJJJJJJJJJJJHIGIIJJJJJJIJJJJHIJJJIJJ
@6270682/1
cctcttgtatgcgaaggtgttgaggcgcttgtggtggtgcacgcgcttgg
+6270682/1
CCCFFFFFHHHHHHIJJGHIIJJJJJJJJJJIJJHIJHHJJJJJJHFFFD
@2846347/1
ctctgcacttggtggtccacaaacattataatagcgttgtctaacgtcgg
+2846347/1
@@@DDBDDHHDHH?AGIAGDHGDHGEFFGBHICF<C:DFD@F?FHGBBFG
@798684/1
gggatgcttaaatttacatttagtgtttgtttcatgtcaatcggttcata
+798684/1
@@@DDDDDHHDHHGGJGJIHIIIAA<CHGFHHHIIIAGIJJIIEIIJJIC
@4892776/1
gcaatactcggccgcgaacctccatcatattgtttgagatcgtcaaacca
+4892776/1
CCCFFFFFHHHGHJJJJJJJJJJJJJJJJJJJJJJJIJJJJJJHHHFFFF
@113277/1
agggaatctgattgtgctgttgtggaactgcttcacctgtggccggcggc
+113277/1
@CCFFFFFHHHHHJHIIJJIJJGIJIJJJJJJJJJJJJJIIIJJJIJJHF
@6271171/1
ctgttgtgttgaccaataatgggttaatcagactatagttagtatagtta
+6271171/1
@C@FFADDFHDDHEIIIII>HIIIIIIIIIIIIIIG>FC?BFGGGEIHHB
@6271252/1
agcatacataataaaattagaggaagtaggtgctgggcctcttgtatgcg
+6271252/1
CCCFFFFFHHHHHJJJJJJJIJJJJJHIJJHIJJJJJ?FHIJJJIJJJJJ
@113364/1
gccacaatctggtctggagagaagatcctcatcttgtatagaggaggctt
+113364/1
CCCFFFFFHHHHFIJJJJJJJJJJJJJJJJJJJJJJIIJJJJJJJJJJJJ
@6271404/1
agacaaacagacaaacagacaaacagacaaacagacaaaaaaaaagttaa
+6271404/1
@@@FDFFDDBDFHGGHHGIIJJGIIJIIJIJJJJGEGHIGCDHHGEACEE
@2165922/1
gttttttaaactcatattttcatggtaccaagttatgaatttttcaaatc
+2165922/1
@?@DDAFFHHHHHIEIIIGHG<EFHCFHIEII??BDGHGBFFHHGEGGBD
@6954931/1
acggtagcactgagtgacggcacctccgacactgaggtcacggtactcgc
+6954931/1
@CCFFFFFHHHFFHGGEHIIJJJJJIIJJJJJJJJJJFHIIIJHIIJJGE
@2165988/1
cttctttctagtgcctgataagcccagacctagcccaaattcttcttctt
+2165988/1
CCCFFFFFHHHHHJJJJJJJJJIJJJJJJJJIJJJJJJIJJJJJJJJJJJ
@2847082/1
agggaatctgattgtgctgttgtggaactgcttcacctgtggccggcggc
+2847082/1
@CCFFAEDDHDHFGEEFGGHGDCBGFHGHIIIHIGIIIDD@GEHIGGGF8
@2847089/1
cttgtatacaaattatttctaccatcaaatacaggttttagtgcgccaaa
+2847089/1
CCCFFDEFHHHHHJJJJIJJJJJJJJJJJJJJJJJHIJJJJHIIJJJJJJ
@113698/1
gcacctaatacaccgccgcttaaaagataggtaccgatgagcgcttccac
+113698/1
C@CADFFFHHHGBGGIJJIIIGGGIJFIIGCBFEGGHGEIGIJIIJIFHH
@6955072/1
gaatctgattgtgctgttgtggaactgcttcacct
+6955072/1
@@;?D?ADCBFFD<?EAAAFHIHIEHEHIDHAEFH
@799510/1
ctgagaatggtttagattcacaattttgtccgctggacaatgttttttta
+799510/1
???>DDD;D>DDDEE:<C<CECAE:F<FC<@EEED0:3B@ADD?<B@?;=
@4893823/1
ctgggcctcttgtatgcgaaggtgttgaggcgcttgtggtggtgcacgcg
+4893823/1
CCCFFFFFHHHHHJJJJJHHIJFGGHJIJJJJJJJJIJJIJJHIIJJJHH
@4894000/1
atttttccaggataaaaagtaacctattttatgtccaggataataagtta
+4894000/1
CCCFFFFFHGHHHJJJJJJIHIJJJJJJJJJJJJJIJJJIIJIIGIJIJI
@2166449/1
agcgggtcggacgagccgtgccttttattgcttggtgagacacgagataa
+2166449/1
???DAD@DDHHFD@D6?:@AHCGFBCFHGIIII3;EGI2=;ECB<A/;;A
@799740/1
agaacaaacaaaacttaagccttattataaaaggtataaatattcctgcc
+799740/1
@@@FDDEFHFFDFEIIGIIIJIIIFGGIIIGDEI?CDCHHHIJIGIIJ<F
@6955566/1
ccatgtcacggtagcactgagtgacggcacctccgacactgaggtcacgg
+6955566/1
CCCFFFFFHHHFHJJJJJJJJIJJJJIJJJJJJJJJJJJJJJJJGHIJJJ
@1490837/1
acagcatacataataaaattagaggaagtaggtgctgggcctcttgtatg
+1490837/1
CC@FFBDFFHHDDHBHGIIIJIIII@FHCDHDBBGG9EGDDGFHIJIEFH
@2166927/1
gcttcacctgtggccggcggcacgcagacgccttgatgacctccactttg
+2166927/1
@CCFFFFFHHHHFHJJJJJJJJJJJJIIHHHFFDEEEEEEDDDDDDDDDD
@2166959/1
tgggcctcttgtatgcgaaggtgttgaggcgcttgtggtggtgcacgcgc
+2166959/1
?@@F?DDDHHHFFHIIGFHHIAFHHIGIIFIJIJIGFEBFHFFCHEHEE8
@114958/1
cactgagtgacggcacctccgacactg
+114958/1
@@@DDDDDHFH;:EHIFFFHBCFADHG
@2167374/1
ctcgcacgttggcagtaatagtacaagtgaaaagtcacttgccgatggta
+2167374/1
@@@FFFFDHHHHFGIIFHIIIHDHHIICEEHICHIGGGHHEIII:DGBBF
@115012/1
atcgttctcagcatggtaagaaggtggcggccagaatctagacatgcaca
+115012/1
B@CFDFFFHHHHHJJIJIJJIJJJGGDGGEGHIIIGHIJIJIJJJJJJJJ
@4218107/1
gcataacgggccgcgactccgccctcttcctcgggttggaatgattctgg
+4218107/1
CCCFFFFFHHHFHEIJJJGHGJEGIGIIJIIIJHH?BDC@@CECCCDDED
@6956563/1
tgtggactctagttttctcttttaatattataaatagttatttgatcaca
+6956563/1
@@@DD?BDHFFFHGHHGEGGHIGGIIJIIEGHIEGIIEGGEHGGCHGHIE
@6956885/1
ggcgttcatgcggcaaacgcctattaacattatcatcgttctcagcatgg
+6956885/1
CCCFFFFFHGGGGJJJJJIJJJJJJJJJJJIIJJJJJJIIJJJJJIJJJJ
@3537092/1
cagccagatgccaaagttcttgatcttcactgggctcttctctgggattt
+3537092/1
CC@DFFFFHGFHHIJIFEHIJIJGHIIJJJJGIIJJIJJJJJIJIJGGJJ
@6957571/1
attatgtagactgttgtgttgaccaataatgggttaatcagactatagtt
+6957571/1
;@@DDDBDD>FHF<A:<;?FE9A?GGHEDHI@ECGGGGGIIGHIEHGC9B
@3538079/1
cagtggtcttcttgaacttcttcaattgacgcaagaagtaccagaaacgg
+3538079/1
CCCFFFFFFHHHHIIIIIJJJIJJJJJJJJJJIJJIJIGHGGGIIJJJJJ
@6958312/1
cctctatactttgcattaaaataatgcccattttcacaggcaagggatcc
+6958312/1
@CCFFDFEHHGHGIJJIIJJIIIJJJIJFIJJJJIDIIJJI?HIIJJJIH
@4219988/1
gttgtggaactgcttcacctgtggccggcggcacgcagacgccttgatga
+4219988/1
@@@ADD?D<FBHHIIEEHDH9AC;CFH@@@GHBEEHDD>C<895;5:5>A
@4220115/1
catacataataaaattagaggaagtaggtgctgggcctcttgtatgcgaa
+4220115/1
CCCFFFFFHHHHHJJJJJIJIGHIGHJJFHIJJIJEGIJJJJIJJJJJHG
@4220117/1
gtagcctgtaatttttgtctttcgcgaaatattccgcgacagatgtcttt
+4220117/1
CCCFFFFFHHHHHJJJJJJJJJIJJJJJJJJJJIJJJJJJJJJJJHHHHH
@3539358/1
gttgtggaactgcttcacctgtggccggcggcacgcagacgccttgatga
+3539358/1
C@CFDDFDHHDDHIIGIJGIIJGEEHIDIGIJIIFEEF>ADDDB@CCDDC
@6959474/1
caccagtggtcttcttgaacttcttcaattgacgcaagaagtaccagaaa
+6959474/1
CC@DDFDD?FHDHEHIGGEHIGEHE@<FHCFEFGGEIIGGI?B@@DG9BF
@3539928/1
cgtagttctcagcttccctgcaaagttaaccatcttgtattcaaaagaaa
+3539928/1
?@@DDDEFFGHHHJIJJJJIIJIGIHIIJJJJJIJJJHHIJJJJJJJIJJ
@3540001/1
ctggagagaagatcctcatcttgtatagaggaggcttgggctcgctctcc
+3540001/1
@@@DDDD??FDF?HI<EGHIII@ED?EHCHIFGFCBB8DDB;?AEHHHAH
@1490949/1
gtgggtgtagctttaaggggatctgctgtctgtggagctgatgcttgctg
+1490949/1
BBBFFDDDHHHHHJJJJJJIIJJJJJJJJIJJJJJJJIJJJJJJJJJJJJ
@4220778/1
ggcctgttttggtagcggcggcgcggtccgtgtggagcatgctcgccatc
+4220778/1
CC@FDFDDHHHHDH<CEGBGBBEBDDDBBBB?AB@C?<A>CCDCBBDDDC
@3540283/1
ctcaggattgaaacgtcttttatgttgggacagctatcttcataaaagct
+3540283/1
CCCFFFFFHHHGHJIIJJJJJIJIIIJJIIJJJJJJJJJJJJJJJJJJJJ
@1491299/1
agccagatgccaaagttcttgatcttcactgggctcttctctgggatttc
+1491299/1
@@@DFDFFDFHHDIIEGEHIJIIIIIGGIJGGGIIJJIJJIEHHIIIEHH
@2848526/1
atccactcgatcactttgacagcacctaatacaccgccgcttaaaagata
+2848526/1
CCCFFFFFHHHHHJJJJJJJJJJJJJJJJJJJJGIJJJJJJJJJJJJJJJ
@1491635/1
gtacacctgagcgagactcataacgcagccagatgccaaagttcttgatc
+1491635/1
@@?DDDFFDDBFFG:?CCFEEEHHIIIGEGCGCBDGEHGGGGCCCGHGGE
@4221180/1
catgataacatgagtttaaaaaacccttcccgtgtcgtttgttatgttat
+4221180/1
CCCFFFFFHHHFHJJJJJJJJIGGIJJIJJJIDGGGIBDHBFHDFD@FCF
@2849210/1
cagacgaacagacaaacagacaaacagacaaacagacaaacagacaaaca
+2849210/1
CCCFFFFFHHHHHJJJJJJIJJJJJJJJJJJJJJIGJJJJIJJJJJJJJJ
@7662800/1
gtgacttgtagtcaaggtggagattttactatctttcaagtcggcataac
+7662800/1
@@@DDDDDFHHFHEHGEACEGH?FHIIIGIGGIIIIIIGIIIEGIIIGII
@7663574/1
ctgggcctcttgtatgcgaaggtgttgaggcgcttgtggtggtgcacgcg
+7663574/1
?@@FF8DDFFDHHGBGEHIGGGAFHHIBFGFHGDEHGEHBGI@@F>@AH:
@5614789/1
ggcgcttgtggtggtgcacgcgcttgggcagagggaatctgattgtgctg
+5614789/1
@@@FFDDDHDHHHIIGBFCHIIIGIIIGI>F1BFHHGEHEIIIIIIEGEE
@5614986/1
tacataataaaattagaggaagtaggtgctgggcctcttgtatgcgaagg
+5614986/1
@C@DFDEFHGHDHHIJIIJIJIHIIIBFBHEFC3CFHEHIGGGIJJGIII
@5615003/1
cgggcttattctgcatacctgccatgcgctggtaagcgctatggactgcc
+5615003/1
@@@FDFFFHGHFHIBFEIIGGIIEIGGIIGID?DGGIIFGIHGIFFDGGH
@2850712/1
agacaaacagacaaacagacaaacagacaaacagacaaacagacaaacag
+2850712/1
CCCFFFFFGHHFHGIIJJIIJJIJIJIJJJIJJIGGJJIIGIJJJJJJJF
@5615460/1
ggaatgattctggtgggttgtcctgcagagcttgccacatcttgtaagca
+5615460/1
@@@DDFBDFHBHHGDE@<CECBHDHGFGDFGEEEEGGHGGHGIGHHF>FA
@802449/1
ggctcgctctccgaagggagcttgcggccgatg
+802449/1
@@@ADADDFDA>DEHAHIIGGGGHIIIIEHG8A
@4895767/1
ctcgggttggaatgattctggtgggttgtcctgcagagcttgccacatct
+4895767/1
CCCFFFDDHHHHHJIJJJJJJFGIIFHIHIJJJJJJIJJJJJJJJJJJJJ
@2851557/1
cggctgaattgcagcatcttgtcgagaacatgaagccgctttggtttacg
+2851557/1
@@CFFFFFHHHHHJJJJJJJJHGIJIJJJJJJJJJJJIJJJJJIFHJJJJ
@4895909/1
agcaaatggaaaaaaaaattggtgaaaagaatcacaagtaagatactgca
+4895909/1
@@?DDDDDBH>BFBC@?C?:FB0:?<<DBDFGHDFD@BHBBBFEFHFHE;
@802907/1
cagtggtcttcttgaacttcttcaattgacgcaagaagtaccagaaacgg
+802907/1
BCCDFFFFHHHHHJJJJJJJJJJJJJJJJJJJIJJJJJDHIJJJJJJJJJ
@2852207/1
gccagatgccaaagttcttgatcttcactgggctcttctctgggatttcc
+2852207/1
CCCFFFFFHHHHHJIJJJJJJJJJJJJJJJJJJJJJJJJJJJJJIJJJJJ
@5616931/1
tggttaaaaccaaaaatttgccggaagtcactattccacgcgaacgaagt
+5616931/1
CCCFFFFFHHHHHJJJJJJJJJJJJJJGIJJJJJJJJJJJJJJJJJHHHD
@2852373/1
gcacgcgcttgggcagagggaatctgattgtgctgttgtggaactgcttc
+2852373/1
CCCFFFFFHGHHHJJJJJJJIJJIJJIJJJIIJJJJJJJJJJJJJJJJJJ
@1492171/1
gtcacatttagtacctatagtcatacatatgtctacctatcacaaagatt
+1492171/1
@@@BDDDDDFHA?<FEGHB:AFEGDDGCHIIAEHGIIEGIIGHIGACBEG
@2852734/1
gtacgtgtgtatgtcactgaacttctcttaaacgactggaccgattttga
+2852734/1
CCCFFFFDHHHHHIIJJJJIIJJIJJJJJJIIHIIJJJJIIIJDHIJJJG
@115409/1
ctcctttttgtcagcacagaatagtcgcgtgtgatgccgcttttgcacca
+115409/1
CCCFFFFFHHHHHJJJIJJJJJJJGJIJJJJHIJJJIJJJIJJJGIJJJJ
@2852866/1
gtccataatcattcctggaatccgtgtcgacggcgatgagagcccacgat
+2852866/1
@@<DFDDDH?CFHIIHJGJGHGJFEGE@DGHIIJIGBHGG;@DHCHAE8B
@115792/1
gccagatgccaaagttcttgatcttcactgggctcttctctgggatttcc
+115792/1
CCCFFFFFHHHHHJHIJJJJJJJJJJJJJJJJJJJJJJJJJJIJJJJJJJ
@2169680/1
tgggtaccgtagcctgtaatttttgtctttcgcgaaatattccgcgacag
+2169680/1
??@FDDDEFHHGHIIIJJJHIIJJJJIIJJIGGIIGGIIJIHGGGHEHGF
@1492831/1
cgtaaatattatggctgatagaggcttcctgtgttt
+1492831/1
@@@DDDDDHDFHHEGGI;3AFAHIFBG;<CD@?9CF
@804640/1
cttggttgaacggaactccaatcctttactcgaatagtcttttctaactt
+804640/1
CCCFFFFFHGHHHJJIJJIIIJGIJIIGIJJGGIJIJHIGIGIIIJJJJJ
@2170232/1
agcatacataataaaattagaggaagtaggtgctgggcctcttgtatgcg
+2170232/1
@@@FFFFFHGHHFJIJGIHIIJJFFHFHIJGHIJHHI?CGHIJJHHIIGI
@4222603/1
agaggaagtaggtgctgggcctcttgtatgcgaaggtgttgaggcgcttg
+4222603/1
@C@FFFFFHHHHHIJJJJJGHIJJJJIJJJJJIJJJFGHIJIJJJJJIJG
@4222682/1
ccagaggcaagcgctccaagttgcttggaggcttgggcctgttttggtag
+4222682/1
@CCFFFFFGGHHHIIGJGJIFFHIJJIJIHIIIJJJIIGIIDGGIJJDHI
@4222806/1
gtcacggtagcactgagtgacggcacctccgacactgaggtcacggtact
+4222806/1
CCCFFFFDHHHHHJJJJIJJJJJJJJJJJIIIIJJJJJJJHIJJJJEHHH
@2170642/1
gtgcattgtaaaattctagacacacatgccacatattcaggcattatgta
+2170642/1
CBCFFFFFHHHHHJJJJJJJJJJJJJJJJJJJJJIJJJJJJJJJJJJJIJ
@1493975/1
cagcatggtaagaaggtggcggccagaatctagacatgcacagctcttgc
+1493975/1
CCCFFFFFFFHHHJJJGHJIIJJIJJJJJJJJJJJJJJJJJJJIIJJJJJ
@1493983/1
attttgtttttctctgtgatctgtttcttggcatctatagatgtcggtgg
+1493983/1
@B@FFDEFGFHHHIJGHJJGIJJGJGIJIGGHIGIIGICIIJJHHHJDFH
@2170687/1
catacataataaaattagaggaagtaggtgctgggcctcttgtatgcgaa
+2170687/1
@<@FFDEDADBDAHIIHICHIFHI<EHIFGGH@EGBGHIEDDG>FE@H7D
@117345/1
cttgtatagaggaggcttgggctcgctctccgaagggagcttgcggccga
+117345/1
=@@DDDDD<FHD3E8GGFA;F>F?F@DDDGGGHI66DDGAHACE>HEBA8
@117440/1
cccgtttccaatctccaagacaggaggctccagtactttagctttgacag
+117440/1
BCCFFFFFHHHHHJJJJJJGJJJIIJIIIJJJJHHIIJJJJJJJJIIIJI
@2171102/1
cgacgacactgtacagttagaaatgttacaacctctatactttgcattaa
+2171102/1
CCCFFFFFHHHHHIJJIIIJJJJIJIJJJJJJJJJIJJJIJJJJIJJJJJ
@2171445/1
ctgcaacttggccaggttagggccaacagattgtttgagatgtttgtgaa
+2171445/1
CCCFFFFFHHDGHHIJGHJJJJJJJIIJJIIIJFGIJJJIJJIIJJGHII
@118129/1
gtcgaacccaaaaatgtaattaactttttttttgtctgtttgtctgtttg
+118129/1
CC@FDDEFHHFGHIIEADHEGFHBHCHCFHHIIGGHGGHIIIGEEE=CH>
@3542529/1
gaatctgattgtgctgttgtggaactgcttcacctgtggccggcggcacg
+3542529/1
@<?BDAD?D?FDBGGEABF<FFD<;CF>FD@C<BGH?FB?;FB?@H:B<6
@4224128/1
gttctcagcatggtaagaaggtggcggccagaatctagacatgcacagct
+4224128/1
CCCFFFFFHHFHHHIJJJJJJHHIIJIBGIIIIJJJGIJJJGIIIJJJIJ
@3543143/1
ggaatgattctggtgggttgtcctgcagagcttgc
+3543143/1
<<1D?B;DFDBFA2A1<<?D<A?FE3FF<@F@D>3
@1495673/1
gtagcactgagtgacggcacctccgacactgaggtcacggtactcgcggt
+1495673/1
CCCFFFFFFFHFFEGIIIIJGGHJJJJJIGIJIJFGIJIJGHHGIJJHFF
@119031/1
tgcaaagttaaccatcttgtattcaaaagaaaacctagaatcactggttc
+119031/1
CCCFFFDDHHGHHJJJJJJHIJJJJJJJJIJIJJIIIJJJJJIJIIJFHI
@4224623/1
gtgctgggcctcttgtatgcgaaggtgttgaggcgcttgtggtggtgcac
+4224623/1
CCCFFFFFHHHHHJIIJGIJJIGGG?FFHICCEGIIAGICHIHJJBGIJE
@119153/1
gtttattttgtttttctctgtgatctgtttcttggcatctatagatgtcg
+119153/1
CCCFFFFFHHHHHJJJJJJJJJJJJJJGJJJJJJJJJJJJJJJJJJJJJJ
@3543570/1
gttatacatatagcatttcggatctatagaggctgtcactgcagcgatac
+3543570/1
CCCFFFFFGHHHHIIJJJJJJJJJIIGGGGAHIJGFEHGIJIIJGIIJDH
@3543624/1
cttgtattcaaaagaaaacctagaatcactggttcaaattcaaataaaat
+3543624/1
CCCFFFFFHHHHHJJJJJJJJJJJJJJJJJJJIIJJJJJJJJFDGIIJJJ
@1496142/1
tcctgctggagatgtgggtgtagctttaaggggatctgctgtctgtggag
+1496142/1
CCCFFFFFHHHFHJIJJJFGGIIJJJJIIIJJJJIIJJJJJIJJJJJIHJ
@4224871/1
cttgtatagaggaggcttgggctcgctctccgaagggagcttgcggccga
+4224871/1
CCCFDEFFGHHGHJIIJJEGEFHIIIJCFHGHGIGIIIIGIIGGIIFFDA
@4225392/1
gggcagttctcgaaatgtttcataacgagccgcatagggtgatcgacgac
+4225392/1
CCCFFFFFHHHHHJJJJHJJJJJJJJJJJJJJJJJJJJJBFGIJJJJJJJ
@6961711/1
gtccttgttgttaagaggtgttacctgcaacttggccaggttagggccaa
+6961711/1
CCCFFFFFHHHHHJJJJJEGHIJJJJJJJJJJJJJJJJJJHIJJJJJJJJ
@3544816/1
gcctattaacattatcatcgttctcagcatggtaagaaggtggcggccag
+3544816/1
CCCFFFFFGDFFHJIGHGIEBFHIIEHIEEFGACEHGEFA1:C?0?7A;@
@5618262/1
ctcatcttgtatagaggaggcttgggctcgctctccgaagggagcttgcg
+5618262/1
CCCFFFFFHHHHHJJJJJJJJJJIIJJJIJJJJJJJJJJJJJGIIJJIII
@3545028/1
atacataataaaattagaggaagtaggtgctggg
+3545028/1
?@<D;DFFHAFBDGHBEEA9BEGBHHGF@@HHC;
@5618657/1
ggtgcctctgtaggagtttcgggctcgggtttactagcctcctcctt
+5618657/1
B@=DDFFFHHHHHIGHGHIJIJJJIIJJJ?DHHIIJGIIIGIGIJEG
@6962424/1
ggattttaatgttattattacagcatacataataaaattagaggaagtag
+6962424/1
CCCFFFFFHHHHHJJJJJJJJJJJJJJJIJJJJJIJJJJJJJJJJJJFII
@6962466/1
cactgaggtcacggtactcgcggtacatgttgtgtacacctgagcgagac
+6962466/1
@?@D=BDDCCFFDA:C:EHD@@EC?@D9??BBDDF@FE8BFHEHFGIEH8
@3545318/1
gccagaatctagacatgcacagctcttgcagccatccaacaggattgccc
+3545318/1
BCCFFFFFHHHHHJJJJJJJJJJJJJJJJJJJJJJJJJJJJJJJJJJJJJ
@3545434/1
gagcaaatggaaaaaaaaattggtgaaaagaatcacaagtaagatactgc
+3545434/1
CCCFFFFFHHHHHJJJJJJJJJJDHIJJJJJJJJJJJJJHIJJJJJJJJJ
@6962761/1
gccagatgccaaagttcttgatcttcactgggctcttctctgggatttcc
+6962761/1
CCCFFFFFGHDHFIHGIJJJIJJIJJIJJJIJIJJJJJJJJJIJJGIJJJ
@6962829/1
gaggaagtaggtgctgggcctcttgtatgcgaaggtgttgaggcgcttgt
+6962829/1
CCCFFFFFGHHHDGGHIIHHGIJGJJIIJJJIGGGBDHHGGHJHIIJJJE
@6963004/1
gccagatgccaaagttcttgatcttcactgggctcttctctgggatttcc
+6963004/1
CCCFFFFFHHHGGJFHIJJJJJJJJJJJJJJJJJJJJJJJJJJIIIIIIJ
@6272757/1
cactcttgctccatggtccaggagcagcagcgtgcgcaggttcaggcatc
+6272757/1
@@@DFDFFHHHGHIJBCFHCEGCECFDHB@;@?AGFHDDAFFHG8CGIFG
@5619460/1
cggcacctccgacactgaggtcacggtactcgcggtacatgttgtgtaca
+5619460/1
@@@FFFFFHHGDFIGIGEHGFFEGGIGIIGIIIGE@FGGIICGICHHFHH
@3546080/1
tcaaagcatttattgtggccgctctaggcagcaaacagttcatccttgaa
+3546080/1
CCCFFFFFHHHHHJJJJJJJJIJJJJJJIJJJJJJJJJHIJJJJJJJJIJ
@3546119/1
ggtgcacgcgcttgggcagagggaatctgattgtgctgttgtggaactgc
+3546119/1
@@@FDDEDAHFGHIGIIBHGHIIBGHIIGIGHHFEHIIGIIFHIIIIGII
@6273007/1
cgacataacaataacccctgctattttttttatttttattttcaatgtac
+6273007/1
CCCFFFFFHHHHHJJJJJJJJJJJJJJJJJJJJJJJJJJJJJJJJJJIIJ
@5619862/1
cgcaagaagtaccagaaacgggacttagccacaatctggtctggagagaa
+5619862/1
CCCFFFFFHHHHHJJJJJJJJJJJJJJJJJJJJJJJJJJIIJJJJJJJJI
@6963747/1
ctcgaatagtcttttctaacttgaacagtgcgatgttttacaagggcagg
+6963747/1
@@@DFFFBFAC?BEGFFE@GGGFAFEHICBEBDHHIIGGGHCHI?BCHGA
@5620029/1
gccagatgccaaagttcttgatcttcactgggctcttctctgggatttcc
+5620029/1
@@@DDDDDFDD:FBEEEGEHA@HHDHIIIIIBCGDEEIIIGGIICGHGIH
@3547070/1
gtggattttaatgttattattacagcatacataataaaattagaggaagt
+3547070/1
BBBFFFFFHHGHHIIJJJJJJIJJJJJJJJJJJJJJJJJIJJJJJJIIJB
@5620650/1
cacaatctggtctggagagaagatcctcatcttgtatagaggaggcttgg
+5620650/1
CCCFFFFFHGHHHJJJJJJJJJJJJJJJJJJJJJIIJJJJJIJJJJJIFE
@2853934/1
ggctgctgtgggatacggctggagaacaaatgtatttccttatgcatgat
+2853934/1
@@@DDDDDHHHHHGIIIIIIGI8:?EFG@HHG?BCGIHGGIIIIHGGBA<
@6964804/1
gctagtctttggagagaatgaatctaactttggaagttatgtgttacaat
+6964804/1
CCCFFDFFHHHHHJJIJIJJJIJJJJIJJJJJJIJJIJJJJJJJJJJJJJ
@2854192/1
cacggagtaaacataatactattgtttattctaagctctgagcccatacc
+2854192/1
@@@DDDDA:CB?4AEEGEDEIHIIFFFH<CDHEBD>FFEGEG@FHG@FBF
@805538/1
ctcttcttctttctgtacattcttttttcctcctttcttttttggtggct
+805538/1
CC@FFBDFDHFHHIIIIIBIHDGHHIEEC@FEHHHIDGGGGHG:@GG;@G
@6274203/1
gtggaactgcttcacctgtggccggcggcacgcagacgccttgatgacct
+6274203/1
CCCFFFFFGHHHHJJJJJJJJJJJJJJJJJJJJHHFFFDDDDDDDDEDDD
@805811/1
catataataaaatcgtagaaaagtgctgtctgtacattgaaaataaaaat
+805811/1
B@CDFFFFFHHGHJJFHIIIJIJEHHEIIIJIJIIJIJJJJJIIJIIIIG
@7666357/1
gtcctgagccatagcaaacagccactggcaatgtggatagctggacaagg
+7666357/1
@@@D;D;BCDFDBCA<CGF@GEFFFFFFEE<?GC9DFF<FFFFEEEIFII
@6274338/1
gccgcgactccgccctcttcctcgggttggaatgattctg
+6274338/1
@@@DD?DDFF3D<F?DFDCFF@DF8F;B:@BCF=CFE@=@
@4897360/1
agcatacataataaaattagaggaagtaggtgctgggcctcttgtatgcg
+4897360/1
CCCFFFFFHHHHHJJJJJJJIJJJJJFHIIHGHIIJJ;FHJJJJJJJJIJ
@806546/1
gtcacggtagcactgagtgacggcacctccgacactgaggtcacg
+806546/1
CCCFFFFDHHHHHJJJIFHIIJJJJJJJJJJIJJJJJJIJIJJJJ
@2855845/1
ccagaaatttcgcacgctcgactaacattacctcgaaggcgcggcgtgcg
+2855845/1
@@@BDD<BA??DDG:CEBEH>EG:GHGGIHIIAHH@EAGGHGGEEBBBBB
@2171803/1
cccgtttagcagcttcatccagaggcaagcgctccaagttgcttggaggc
+2171803/1
CCCFFFFFHHHHHJJJJJJJJJJJJJJJJJJJJJJJJJJJJJJJIJIJJJ
@2855893/1
tacataataaaattagaggaagtaggtgctgggcctcttgtatgcgaagg
+2855893/1
CCCFFFFFHHHHHIIJJJJJJJJJJJHIJJJJJGHIIJJJJJJJJJGIIJ
@4898023/1
cacaatctggtctggggaaaagatcctcatcttgtatagaggaggcttgg
+4898023/1
CCCFFFFFHHHHHJJJJJJJJJJJJJJJJJJJJJIJJJJJJJJJJJJJEH
@7667664/1
ctcgaatagtcttttctaacttgaacagtgcgatgttttacaagggcagg
+7667664/1
CCCFFFFFHFHHHJIJJJJJIJJIJJJJHHIJJJJIJGJIJIIIGIIIJJ
@6275457/1
ccacaatctggtctggagagaagatcctcatcttgtatagaggaggcttg
+6275457/1
CCCFFFFFHHHHHJJJJJJJJJJIJJJJJJJJJJJIIIJJJJJIJJJJJE
@7667777/1
gtgtactaattggttggttcattcgcgccgaccaatcagagcgcctttgt
+7667777/1
CCCFFFFFHHHHHHIJJHIJJJJIJJJJJJJJJJJJJJJFHIJJJHHHHH
@6275797/1
gtgatctgtttcttggcatctatagatgtcggtggcgcacagggcacgct
+6275797/1
CCCFFFFFHHHHHJHIJIJJIJJIIIIJGHJIHHIFIJJJJJIJJJJJJF
@807564/1
gtgctgggcctcttgtatgcgaaggtgttgaggcgcttgtggtggtgcac
+807564/1
CBCFFFFFGHHHHJJJJJJJJJJIJEGFHIIJJJJJJJIIJJIIJGHIJJ
@807685/1
gtcgatgtcgaacccaaaaatgtaattaactttttttttgtctgtttgtc
+807685/1
@@@DDDDBFBBBFFIEFEEFEB2<BGFEFDB?FG@D@FIA=7=E=E@;CA
@6276190/1
gtacattgaaaataaaaataaaaaaaatagcaggggttattgttatgtcg
+6276190/1
CCCFFFFFHHHHHJJJJJJJJJJJJJJJJJJIJJJJFHGHIJIIJJJJJI
@6276299/1
gtgatcgaacatcatgtcttcaaactccactatcatctctttctttggag
+6276299/1
C@@FFDDDHHFHGJJFIIHJICHDHIGIJIJJIHGIIIJJJJIIIIGICH
@808061/1
gggatgtcaggctcgccgccctccatagaccgtagagtgagacagcactg
+808061/1
BCCFFFFFHHHHGIJHIJJJIJIJJIIIIJJGHIIIIFHGIIJJIFEHHF
@2857065/1
cgggaattttgtttggtacctgataccgacacatggtaggttccatggat
+2857065/1
@@@DADDEFHFDDGHIGEGIFIIGGGG@FHEHIIIEBFG?0<BDFBCGGC
@4898985/1
ctctactatgactcctgtagtctctgctacgagatggactgtgccgcctt
+4898985/1
CCCFFFFFHHHHHJJJJIIJIJJJJJJJJJJJJJJJJJJJJHJJJJJJJJ
@2173325/1
gtcacggtagcactgagtgacggcacctccgacactgaggtcacggtact
+2173325/1
BBBFFFFDHHHHHJJIJEHIJIJJJJJJJJJJJJJJJGIJHHIJJJDGHF
@6276766/1
gggaatctgattgtgctgttgtggaactgcttcacctgtggccggcggca
+6276766/1
@CCDFFFFHHHGHIJJJJJJJIIJJJJJJJJIJJJJJGIJJJJJJJJHFC
@119554/1
ctcatctttagcacttggttcgtcttttgaagattctgatattgatagtt
+119554/1
CCCFFFFFHHFFHIJJJGCGGIIJJJJJJDHIFGHJJJEIHIIJJJHIII
@2173689/1
tccacaaattccaacccttgcgtttcaaaacaattcattttaggttcaag
+2173689/1
CCCFFFFFHHHHHIJJJJJIJIIJJJJJJJJJJJJJJJIJJJIJIJJJIJ
@1496604/1
aaggtgttgaggcgcttgtggtggtgcacgcgcttgggcagagggaatct
+1496604/1
18=A4ADD??CDFIBIDBHIIHCEHHGHGHAAAHGGGI@G@;AE>5@DCC
@4900053/1
gttaagaggtgttacctgcaacttggccaggttagggccaacagattgtt
+4900053/1
CCCFFFFFHDFHHJJJJJJJJJJJJJJJJJJIIJJJJJJJJJJJIJJJII
@4226278/1
ggacatttcaattttatttagttggtcttggttgaacggaactccaatcc
+4226278/1
@CCFFFFFHHHHHJJIJJJJJHIJJFHIJJJHJJIJJJJJIJJJJJIJJJ
@809363/1
ctctggtggaggtttctcctgtgacggcatagccgcagcctccgattgag
+809363/1
CCCFFFDDHHFHCFHHIJJJIHHIHJIIJIJIIJIGGHIGIIJGIEIIEH
@4226483/1
gccagatgccaaagttcttgatcttcactgggctcttctctgggatttcc
+4226483/1
CCCFFFFFHHHHHJHJJJJJJJJJJJJJJJIIJJJJJJJJJJJJIJJJJJ
@3548174/1
gtgagacattcactttttagtcataatcttcagatactccaaagcattct
+3548174/1
@@@1BD;?CFHDDHEFEHIJJGGIHIIFHIJFGAF@CGIE>GHFBHGIJJ
@120370/1
ataaagataagtataggctcaaaacctaacgacatcaatcaccagcttaa
+120370/1
CCCFFFFFHHHHHJJJJJJJJJJJJJJJJJJJJJJJJIJJJJJJJJJIJJ
@6278042/1
ctcccatgtcacggtagcactgagtgacggcacctccgacactgaggtca
+6278042/1
CCCFFFFFHHHHHJGIJJJJJJJJHHJJJIJJJJJJJJJJJJJJJJJJJJ
@3548447/1
gggctctgtgcctggctcccatgtcacggtagcactgagtgacggcacct
+3548447/1
@CCFFFFFHHHHHIGIJJJJIJJIJJJJJIIHIIJJIJJGHGIJJJJJJJ
@4226948/1
gtgctgggcctcttgtatgcgaaggtgttgaggcgcttgtggtggtgcac
+4226948/1
CCCFFFFF?FHHGIJHGIJIJCGHGGHHHJGIJJIIGIJHIIIIJBHGHI
@6278249/1
gttggtcttggttgaacggaactccaatcctttactcgaatagtcttttc
+6278249/1
@@@DFDDDHHGCFAGGIGGIIIHIIIIBGHGFHIHHHGGGHIJDGGGIIJ
@2174945/1
gccgtcagaacctgatagaaacggttggcgttaggtatatacaagaacaa
+2174945/1
@CCFDFFFHHHHHJGIJIJJJJJJIIGGIIHIJJJIIJJJIJJIJJJJJJ
@120963/1
ccttcttctcttttttctcctttcttttgcgagctgctgccgaaagatta
+120963/1
;@@BBDDDFHFFHIIADHIAHGIG@EGIGHIGFGHIGIEDGIFBGGICFC
@4227250/1
cgacgacgacactgtacagttagaaatgttacaacctctatactttgcat
+4227250/1
CCCFFFFFGHHHHJJJJJJHIJJJJJJJJJJJJJJJJJJJJJJJJJJJJJ
@1497907/1
gagactcataacgcagccagatgccaaagttcttgatcttcactgggctc
+1497907/1
@CCFFFFFHHHHHJIJJJJJJJJJJJJJJGHIIJJJJJIJJJIJJIIJJI
@3549578/1
gcactgagtgacggcacctccgacactgaggtcacggtactcgcggtaca
+3549578/1
CC@FFDBEADHH?GIIGIEIGIGHGIJGEHB9BGGIBHIIGGHIGE=<?C
@4227878/1
ccctcagcgacatgtaagagttcaatggggaagtaaatgcatctgtcctt
+4227878/1
CCCFFFFFHHHGGJJJIJEICHHIJJJIIJJJIGHCDFIJJIJJJGHGIJ
@6279101/1
ccgtgcttttatacaatgcgttatagtcactttataaaggagttcctctt
+6279101/1
CCCFFFFFHHHHHJJJJJJJJJJJJJIJJJJJJJIJJJJJJJHIJJJJJJ
@1498684/1
gtagctttaaggggatctgctgtctgtggagctgatgcttgctgggcctc
+1498684/1
@BBFFFFFHGHHHJJJJJJJJJJJJJJJJGJJJIJJJJJJJJJIIJJJII
@3550041/1
gtgaaactgcgacaccttgtggctgtgacttgtagtcaaggtggagattt
+3550041/1
?@@DDDBDHD:DD:@CEFGABGHAFHEHIIIE<:BGDGHHI?GHFGHIII
@4228509/1
cttgagatttgttgcgaccgatgccataaacagtgtgctgggcatcattc
+4228509/1
BBCFFFDFHHHHHJJJJJJJIJJJJJJJJJJJJIJIJJJJJJJJJJJJJI
@4228568/1
gtgcattattacattttttataaacggtacatctagagtataaaaaactg
+4228568/1
@@@FFFFAHDHBDFGGIIGEH@@BFEEDGB?FFHIG>GHGHCHGHGHEGG
@4228573/1
ttttaatgttattattacagcatacataataaaattagaggaagtaggtg
+4228573/1
@CCFFFFFHHHGHJJJJIJJJJJJJJJJJHHDGJJJJJIIJIIJHGHJDH
@5621948/1
atattatcacgagatatggtgtgtctatattaccatttcgtacaaacatg
+5621948/1
@@CFFFFFHDAHGIIHIJJFHEGFHIGIJJFIJBEHHJIGJIJIJJJIJJ
@5622008/1
ggatggagtgagcacgggctctgtgcctggctcccatgtcacggtagcac
+5622008/1
@C@DDFFFFHDHHJJJJJIGIIJJJJJJJJJJJJJIJJJJJGHIIIHJII
@6279901/1
gggttggaatgattctggtgggttgtcctgcagagcttgccacatcttgt
+6279901/1
BBCDDFFFHHGHHJJJIJIIJJHIJJJJJJJJJJJJGIJJJJJJJJJJJJ
@4228772/1
cgcgcttgggcagagggaatctgattgtgctgttgtggaactgcttcacc
+4228772/1
CCCFFFFFHHHHHIJJJIJJJJJJJJJJJJJJJJJJJJIJJJJJJJJIJJ
@5622167/1
cgtcactattctaggattgtgtaggtaatattattaaacgaagaacatgc
+5622167/1
CCBFFFFFHHHHHJJHIJJIJHJJJHHJJJJJJJJJJJJJIJIJJJJIII
@4228827/1
cttgttgttaagaggtgttacctgcaacttggccaggttagggccaacag
+4228827/1
CCCFFFFFHHHGHJGCGHHIJJJJJJJJJJIIJJIJJHHHJJJIJJJJIJ
@3550758/1
ggtcttcttgaacttcttcaattgacgcaagaagtaccagaaacgggact
+3550758/1
B@@DDFDFHHGHHIJIIJIJIIIJJIJGEHGEGIIJGHIIGIJGIGGIGI
@6966105/1
ggaagtaggtgctgggcctcttgtatgcgaaggtgttgaggcgcttgtgg
+6966105/1
CCCFFFFFGDHHDGGIJJGIJJJHIJIIJIGHGCFDFHJIIJJJIGIJJJ
@4228926/1
cgggcagttcgtcaacaagacattactagctgagaatatttttttccgtt
+4228926/1
CCCFFFFDHHHHGJJJJJJJJJJJJJIJJJJJJIIJJJJJJIJJJJJIHJ
@5622816/1
gtcgcgccaatttaggaagcatgttttcacttgttcgtcgtcgaaatcaa
+5622816/1
C@CFFFADDHFHGI@EHIGICHGDHHIGGIGIGIIAGIIIIIIIGIIBHI
@5623193/1
atctcaccaggcttcaattcccggcagttttcgaatatgtgtgatgttat
+5623193/1
@BCFFFFFHHHHHJJJJJJJJJJJJJJHIJJJJHIJJJJIIHIIJJIIJJ
@6280953/1
gtgctgggcctcttgtatgcgaaggtgttgaggcgcttgtggtggtgcac
+6280953/1
@@@FFD;B;DBFHGIEEHHHGBEDGCGHGCIGIGIIIIIBGGHEC;;C=@
@6967452/1
gtcacggtagcactgagtgacggcacctccgacactgaggtcacggtact
+6967452/1
CCCFFFFFHHHHHJJJJDHIJJJIJJJJJJJJJJJJJJJJHIIJJJGIHH
@3552370/1
gtggtcttcttgaacttcttcaattgacgcaagaagtaccagaaacggga
+3552370/1
B?@DDEFEHFFHHJJIJJIJJJIIIJJJJIJIGIJICFHIGIGIJJJHIH
@3552392/1
aggtcacggtactcgcggtacatgttgtgtacacctgagcgagactcata
+3552392/1
@@CADFFFHDFHHIJIIIDEHIGGDFHDGBGCBDGHIGIGGEIEGIIGIJ
@5623800/1
gtgcagtaggaaccacagccgttggcgtcgatt
+5623800/1
???DBBDAD<DDDEEAD>EE:1<?3<ED?@<=B
@3552548/1
gtagaataaggattaaaaataaacttaaagattattaataagaaaaaaat
+3552548/1
@?@F;DDDBDD?BHGDHEGDEGIHGGIGFHGGGCIIIGHIHGFDFGFGHC
@5624201/1
aggtgctgggcctcttgtatgcgaaggtgttgaggcgcttgtggtggtgc
+5624201/1
@@@BDDEFDFBFHIIJJJJJJJJHGGHCFHEHHJJIIJJIJFHIFHIHHC
@6968155/1
ccatgccatgtaccacgcctgggatgccacccggcaccactcccgggtga
+6968155/1
@CCFFFFFHHHHHJJJJJJJJJJJJJJJIJJJJJJJJJJJJJJJJJJHHF
@4900442/1
ctccaatcctttactcgaatagtcttttctaacttgaacagtgcgatgtt
+4900442/1
?@@BDDDFFDFFDIJJJJIIFIHIGGEGHHIJJIIG?FHHGCFEGGGGHI
@6281641/1
ccagaggcaagcgctccaagttgcttggaggcttgggcctgttttggtag
+6281641/1
CCCFFFFFHHHHHJJJJJJJJJJJJJJJIJJJJJIJJJJJJFHIJJGCHH
@6968301/1
ctcatgtaatttttaatgttctccaaatcgacgactcctgtggctttcag
+6968301/1
B@CFFFFFHHFHHJJIJJIGHIIJIJIIJ@FHGHHIJGHIFHIIJJJJFI
@5624456/1
gcggtaccggcgtcggttgcggaatcagcctcgcgggtgggtctggcatg
+5624456/1
:??DDFDFHHHHHHGIGHIIJJHGIJJIJIIGHEFDD;?BBBDDCCDCDD
@809936/1
gcaagtagttcttgaagcacagacacaggtgtcttcaacggaagagattc
+809936/1
CCCFFFFFHHHHHJIJJIJJJJJJJJJJJIIIJJJJJJJJJJJJJJJJJJ
@2858847/1
gtgcgatgttttacaagggcaggttgaactcacaccattcaatttaaaag
+2858847/1
<@@ADD?D<DAD::<FF9;EFGA2:C:?GII439BFGF>F@DDBDGA>@?
@2858943/1
gataaagataagtataggctcaaaacctaacgacatcaatcaccagctta
+2858943/1
CCCFFFFFHHHFCGHIIJJIJJJJJJJJJIJIIJJJJJJJIIJIIIIIJI
@4900850/1
gcaaacatgccagttataaagcatagcccgaagtgctattggcacacagg
+4900850/1
CCCFFFFFGBHHHIIJIJJJIJJJJJJJJJJJJGIIIIIIJJJJJJJJIG
@810265/1
gggctctgtgcctggctcccatgtcacggtagcactgagtgacggcacct
+810265/1
CCCFFFFFHHHHHHIJJJJJJJJJJJJJJHIJJJJJJJJEHJJJIJJJJJ
@6282143/1
gtgctgttgtggaactgcttcacctgtggccggcggcacgcagacgcctt
+6282143/1
CBCFFFFFHHHHHJJJJJJJIJJJJIJGIIJIIJJJIHHFFDDDDDDDDD
@7669407/1
gttggaatgattctggtgggttgtcctgcagagcttgccacatcttgtaa
+7669407/1
CCCFFFFFHHHHHJJJGGHIFHIIJJJJJJJJJJJJIJJJJJIJJJJJJJ
@7669423/1
ccatcttgtattcaaaagaaaacctagaatcactggttcaaattcaaata
+7669423/1
CCCFFFFFHHHHHJJJJJJJJJJJJJJJJJJJJJJJHIIJJJJJJJFFGI
@7669603/1
cgaaggtgttgaggcgcttgtggtggtgcacgcgcttgggcagagggaat
+7669603/1
CCCFFFDDFHHHHJJJJJJJHIJHHIHHIJJJJJJJJJJJJHHHFFFCEE
@2860134/1
gtgctgggcctcttgtatgcgaaggtgttgaggcgcttgtggtggtgcac
+2860134/1
@@@DDFAB=CCFHIEEFGHCFBCFEHGFCGFC>DGGHDHDFCCFG@EHGD
@2175456/1
cacagttccagtctcaggcacattgccattagtagactgatcagccggag
+2175456/1
CCCFFDFFHHHGHIJJFIJJJJJJJJJIIJIGFHIHHJJJIJJIJJJJJI
@2860321/1
gttgaggcgcttgtggtggtgcacgcgcttgggcagagggaatctgattg
+2860321/1
BBBFFFFFHHHGHFHIFHIGHHJJJJJJJJJJJJIIIIJIFHHHFFFFFF
@811721/1
ggaagtaggtgctgggcctcttgtatgcgaaggtgttgaggcgcttgtgg
+811721/1
@C@FFDFFHHHGGGJIJJJGDEHHDHIJJGAGG?BGIIIHGEGEFFGAEA
@4902046/1
ccacaatctggtctggagagaagatcctcatcttgtatagaggaggcttg
+4902046/1
CCCFFFFFHHHHHJJIJJJJJJJIJJJJJJJJJJJJJJJJJJJIIJJJJF
@811881/1
aagaggtgttacctgcaacttggccaggttagggccaacagattgtttga
+811881/1
<<@ADDA?DBDHFGEDBFHIBHEGEGGE?CFC3C@FEDGI@DHII@FGGA
@812039/1
cggcacctccgacactgaggtcacggtactcgcggtacatgttgtgtaca
+812039/1
@B@FDFFFHHHHHJJJJJJJHHJJJJFHIJJHIJJIIIJJJIJJJJHHHH
@4902346/1
gttggcgtcgcttgcggtatcggcgtcgcttgcggtaccggcgtcggttg
+4902346/1
CCCFFFFFHHHHHJIJJHHJJJJJJIJJJJJJHHFFFDEDDDDDDDDDDD
@4902545/1
atcttgtatagaggaggcttgggctcgctctccgaagggagcttgcggcc
+4902545/1
@CCFFFDDDFHBHGEDHBGIIJIGIIIGGIHJJJIBGIJIIBFHGGIFHF
@2176142/1
gtttattttgtttttctctgtgatctgtttcttggcatctatagatgtcg
+2176142/1
CCCFFFFFGHHHHJJJJJJJJJJJJJJJJJJJJJJJJJJJJJJJJJJJJJ
@812343/1
gttcgtgaatcatgccctcaatctgcaccagttcatatttgggcacagtt
+812343/1
@@@DDDDDHFDHHIGHJJGIIGIIJJGGHDB?ECGGIGHHGIGCAGCHDF
@6283850/1
gtaggtgctgggcctcttgtatgcgaaggtgttgaggcgcttgtggtggt
+6283850/1
CCCFFFFFHDHH3CFHIJJJJJJJJIIIICGGHIIJJJJJJIJHGIGHI@
@6283855/1
gcttcacctgtggccggcggcacgcagacgccttgatgacctccactttg
+6283855/1
CCCFFFFFHBFFFGIIBGFGIIJIIGIIFEHFFDCACCEEDDCB9=ACDA
@812584/1
gttccagttctcgattatcgaatttttcgccatgagtaagcgatcgggct
+812584/1
CCCFFFFFHHHHHIJJJJJJJJJJJJJJJJJJJJJJHHIJJJJJJJJJJI
@6284029/1
atcaatttatcttcaaatgacgacaccacagttccagtctcaggcacatt
+6284029/1
@@@DADDDDHCFBHIDHGAHAFG@GHCG?DDFC@BGIFHHBFHGI@GIII
@7671176/1
cctggcgtaaaataacgtcaatacattggatctcctcagtaggatggcaa
+7671176/1
@@@ADFDDHHFFDFHGGGHIIIIIJJJIGIIGGEGGIJE?GFGGHGIGHI
@812744/1
tcataacgcagccagatgccaaagttcttgatcttcactgggctcttctc
+812744/1
@??DD?DD:FD1DGEEFBFEEB9C?BCFGFCF?GG?GBFDD;BGEFEFF>
@7671556/1
cttgtatagaggaggcttgggctcgctctccgaagggagcttgcggccga
+7671556/1
CCCFFFFFHGGGHJIJJJEHGIIJJIJJJJJJJJJJIIJIJJGGIIHFDD
@6284611/1
gccagatgccaaagttcttgatcttcactgggctcttctctgggatttcc
+6284611/1
CCCFFFFFHHHHHJHIJJJJJJJJJJJJJJJJJJJJJJJJJJJJHJJJJJ
@813219/1
caccacagttccagtctcaggcacattgccattagtagactgatcagccg
+813219/1
CCCFFFFFHHHHHJIJJJJJJJJJJJJJJJJJJJJJJJJJJJJJJJJJJJ
@7671993/1
cacaatctggtctggggaaaagatcctcatcttgtatagaggaggcttgg
+7671993/1
@@7D:?;DF><C?D>;CFGFEE=FAFHI<CEFIE?4?9DFFA@DFBDD:F
@4903661/1
cctatgtcctttctaaggttcaaaactatatctgtaccaaatttcaacca
+4903661/1
@@@FFDFFHHHGHIIIJIIIIECFHFHBHIHIHIGIIGIGCHIGGIGIGC
@6284943/1
ctgcagatgactgtgcatccttgctagtaagtcctgagccatagcaaaca
+6284943/1
CCCFFFFFHHHHHIJJJJJJJJJJJJJJIJJJJJJIIJJJJJJJJJJJJJ
@2177291/1
attgctcagatgcaatttcttgcaagaattgcacaaagttgaagtccttg
+2177291/1
@BCFFFFFHHHHHJJJJJJJJJJIJJJJJJJJJJJJJJHIJJJJIJJJJJ
@1499103/1
ggaagtaggtgctgggcctcttgtatgcgaaggtgttgaggcgcttgtgg
+1499103/1
@C@DFDDDGBFHHGEHAGHHGHIHIJJIIBFGG?DBGHIJJJJJJIGFGG
@7672119/1
caccgccatgccatgtaccacgcctgggatgccacccggcaccactcccg
+7672119/1
CCCFFFDFHFFDFFGHFHHGHIIGHHJIJIIIJGJJIJDGGIIIJIIIJE
@6285058/1
gggaatctgattgtgctgttgtggaactgcttcacctgtggccggcggca
+6285058/1
CCCFFFFFHHHHGHHJJGHGIHIJJIJJIJJJJJJJJIFHIIJJIJIHDB
@6285074/1
gaaggaagtaggtgctgggcctcttgtatgcgaaggtgttgaggcgcttg
+6285074/1
CC@FFFFFHHHGHIIJJJJGGIJJJJJJJJJJGIIIBFGHIJJJJJIJJI
@6285384/1
gcgtactggagtgccgtatcccgtgtcatcggcaatttccgagagcagtt
+6285384/1
@CCFFFFFHHHHHJJJJJJJJJJIJJJJJJJJJJJJJJJJJJJJJJJJIJ
@2177732/1
gtcgggcagttcgtcaacaagacattactagctgagaatatttttttccg
+2177732/1
8?<DD8<?<3A?DFEF>@E@?>E;EFA@A<DFGFD=DGEII>FFIIFEDE
@6285646/1
ccacaaattccaacccttgcgtttcaaaacaattcattttaggttcaagt
+6285646/1
CCCFFFFFHHGHHJJJJJJJJIJJJJIJJJJJJJJJJJJJJJJIJJIIII
@4230733/1
tgtctattccttcttctataacgctcgtcgatatcaaacagttcaagtca
+4230733/1
???;:A?B?4CD4CEDEEBC?<C@?EEEEDDDDDE4D>B?;9<?D8?9<B
@3553357/1
gtacacctgagcgagactcataacgcagccagatgccaaagttcttgatc
+3553357/1
@C@DDDADHHG>FEGBHIIIGFHGHGHBDGIGGDHIIICFGHGGB@DGFG
@1499976/1
ggttcgtgaatcatgccctcaatctgcaccagttcatacttgggcacagt
+1499976/1
@@@FFFDDFDFHFGGIIIIJIGIHGHEFBEEGHGGIJJJGGEHEBFGHJB
@3553400/1
gttacctgcaacttggccaggttagggccaacagattgtttgagatgttt
+3553400/1
@BCFFFFFHHGGHJJJJJIIJIIJJJJJJJJJJJGIJJHIIJGIIJJIJJ
@7673120/1
gtgctgttgtggaactgcttcacctgtggccggcggcacgcagacgcctt
+7673120/1
C@CFFFFFHHHHGJJIJJJJJJJJJJIJJJJJJJJJJHHFFDDDDDDDDD
@2178423/1
ccaggcactatattgcagacctccagtggtaggtatgtatgtttatgctc
+2178423/1
CCCFFFFFHHHHHJJJJJJJJJJJJJHIJEHGIGHIJIJJJJJJJJJJJI
@122437/1
gaggcgcttgtggtggtgcacgcgcttgggcagagggaatctgattgtgc
+122437/1
CCCFFFFFHHHHHIJJIIJJJJJJJJJJJJJJJJJJJIJHHHHHHFFFFF
@3554030/1
ctgggcctcttgtatgcgaaggtgttgaggcgcttgtggtggtgcacgcg
+3554030/1
@C@FF8BDHHHFHJIGIIEGIJEFHHGIBGIIJJIIHHJGECHEGIJJFH
@122877/1
tgtggaactgcttcacctgtggccggcggcacgcagacgccttgatgacc
+122877/1
@@@AADAD?FAFD<ACFGGCGIDHEE@G@AF8;:A:B>>BC@BC@;;;A@
@3554127/1
ctatacctgtgaaacgatcaacaataatatataatttggagtacagttaa
+3554127/1
CCCFFFFFHFHHHJJIIJJJJJJIJJJJIJJJJIJIJJJIJGIJJJIIIJ
@4231726/1
ccagaggcaagcgctccaagttgcttggaggcttgggcctgttttggtag
+4231726/1
CCCFFFFFHHHHHJJJJJJJHIJJJJJJJJJJJJJJJIJIJIJJJIJFHH
@4231980/1
gccagatgccaaagttcttgatcttcactgggctcttctctgggatttcc
+4231980/1
CCCFFFFFHHHHHJIJJJJJJJJJJJJJJJJJJJJJJJJJJJJJGJJJJJ
@3554517/1
gaggcactagaaatatttcggcgatttaatttttttatgtttttattatg
+3554517/1
@CCFFFFFHGHHGJJJJJEHGJIJIJIJIJJJJIJIIJJIJJIJJJJJJH
@3554609/1
gtgctaaacattttgacgaattcttgccacaatcctttagtatcttattt
+3554609/1
@@C@DFFDHFHHFIIIIG?BGICFHE4CFH;???FGHGIIDHIIIIIFIG
@6287087/1
agcaagtagttcttgaagcacagacacaggtgtcttcaacggaagagatt
+6287087/1
CCCFFFFFHHGHGJJJJJJJGHJJJJIJJJHGIJHIHGIIIJIIHDC9BG
@1501318/1
ctgttgtggaactgcttcacctgtggccggcggcacgcagacgccttgat
+1501318/1
CCCFFFFFHGHHHJJJJJJJJJJJJJJJJJJJJJJHHFFFDEDDDDDDDD
@1501332/1
ggcagagggaatctgattgtgctgttgtggaactgcttcacctgtggccg
+1501332/1
@@@FDADFH@FFHIGHIIGHHIGIIDEGIEIIIIIIIIHIIIIIFBEGGG
@3554907/1
gtggaactgcttcacctgtggccggcggcacgcagacgccttgatgacct
+3554907/1
@@@DDFFFHDFHDIIEIIGHJJIIGIIJIIBHGHHFFFDDDDDCDDDCCD
@6287394/1
cctgtggccggcggcacgcagacgccttgatgacctccactttgatgatc
+6287394/1
CCCFFFFFHHHHHJJJJJJJJJJJJHHHFFFFFFEEEDEDDDDDDDDEED
@1501742/1
cgcgcttgggcagagggaatctgattgtgctgttgtggaactgcttcacc
+1501742/1
CCCFFFFFGGHHHIJJJIGJJJJIJJJHIJJJJJJJJIIJJJJJJJJIJJ
@3555346/1
gtaggagtttcgggctcgggtttactagcctcctccttagaagttggttc
+3555346/1
@@@FFDADFHHHGIIDHG>CEGHIIIDFHIEBGIEIGGCGHHG<BFFCFG
@4232719/1
gccactggcaatgtggatagctggacaaggcactggcaacgaccaatcat
+4232719/1
:;?DDDBB3BFFHEGDGIEEHBEBFGGEGGEHGEGGG@G?FGFGICHCDE
@6287736/1
ccgtttccaatctccaagacaggaggctccagtactttagctttgacagt
+6287736/1
CCCFFFFFHHHHHJJIJJIJJJJJJJJJJJJJFGHIJIIIJJJJJJJJJG
@6287826/1
gtccttgttgttaagaggtgttacctgcaacttggccaggttagggccaa
+6287826/1
C@@FFFFDHFDFFIEHGG<AAFDHIGGIJHIIJCECFGGEIIIGECDDGI
@5625380/1
ggctttctttgatcattaatgtctcgtatg
+5625380/1
:;8DAD?ADBDB:CE@EED?:3A?A;FFC;
@3556184/1
tcatcttgtatagaggaggcttgggctcgctctccgaagggagcttgcgg
+3556184/1
CCCFFFFFHHHHHJJIJJJJIJ@EGEEIJIEHEIIIGHGEGHGHHJGGIH
@6969518/1
gcaagaagtaccagaaacgggacttagccacaatctggtctggagagaag
+6969518/1
CCCFFFFFHHHHHJJJIJJJJJJJJJJJJJJJJJJJJJIIJJJJJIJJJJ
@125019/1
ggagtgagcacgggctctgtgcctggctcccatgtcacggtagcactgag
+125019/1
CCCFFFFFHHHGHJJJJJIIJJJJHHGIJJJIJJIIIJJJGGGIJJJIGH
@5625956/1
gccagatgccaaagttcttgatcttcactgggctcttctctgggatttcc
+5625956/1
@?@AF?EFDFHFFE4ACEA<EHGGFHGG<CEGGHED?DGGCBFBHDDBFH
@3556537/1
gtcgcttgcggtaccggcgtcggttgcggaatcagcctcgcgggtgggtc
+3556537/1
@:?DDADDFFDFA@GIA6D?DDE;@FGGBA=??;;BD@CCABBB0::50<
@5626116/1
acgatttcaccagtggtcttcttgaacttcttcaattgacgcaagaagta
+5626116/1
;<@DDDD?F<<B?CFHEFFFB<FHEDHH@?AEHC4<EF>GIIIIIGCDHC
@2861963/1
cttcacctgtggccggcggcacgcagacgccttgatgacctccactttga
+2861963/1
CCCFFFFFHHHHHJJJJJJJJJJIIJJJHHFFFEEEEEEEDDDDDDDDDD
@2862001/1
gattattattatacttatacatcaaataattgtcaacgatttatttcgat
+2862001/1
CCCFFFFFHHHHHJJJJJJJJJJJJIJJJJJJJJJJJJJJJJJJJJJIIJ
@6288830/1
gttgtggaactgcttcacctgtggccggcggcacgcagacgccttgatga
+6288830/1
@C@FDDFFHHHHHJJIIJIJIJIHIJIJBHIJIIEEFFCCDDDBBDDDDE
@6289109/1
ctaggagtgactttcccgtttccaatctccaagacaggaggctccagtac
+6289109/1
@C@FFFFFHHHHHJJJJJHJJJIJJJIGIIJJJIJJJJJIJJJJJIJJIJ
@5627047/1
gttcctctttacaagtagactcatctttagcacttggttcgtcttttgaa
+5627047/1
CCCFFFFFHHHHHJJHJJJJJJJJJJJJJJJJJJJJJHIJJJJJJJJJHG
@5627118/1
ctcatcttgtatagaggaggcttgggctcgctctccgaagggagcttgcg
+5627118/1
@@@FFFFFHDBHHJIJJIIGIJJAEHIIHJGGIJHJIIIIIJCGHGHIGH
@126406/1
actgagtgacggcacctccgacactgaggtcacggtactcgcggtacatg
+126406/1
@@@DFE;DFBHHFIEGGFHIHEEEHBHEI?FEHHI?=ABCHGIG=<BBA?
@5627257/1
ggcgcttgtggtggtgcacgcgcttgggcagagggaatctgattgtgctg
+5627257/1
@@@DDDD?<?F<CB1AE@EFBEEGICB?FEE@FFI@FEFIICFDCEEFE?
@126522/1
gtcacacccacgttggttatcaagtggcttggtaggatccaagttgaaat
+126522/1
CCCFFFFFHHHHHJJJFHIJJIIJIIIIJJ:C?@FHHEGHGIJJJEDDH>
@5627539/1
ggcctcttgtatgcgaaggtgttgaggcgcttgtggtggtgcacgcgctt
+5627539/1
B@<DFFFFHHGHHJJHGGHFGHHIIJIGIJJJJHIJGIIFGHGIIIHHBC
@2863174/1
cttcgggcttcaacagcttgttagcttgccattgtcctttcctaggagtg
+2863174/1
@@@DFDDFHHHHHGIEIJJJIEEIIJJJGIIIJIJJIJJJJJJJJJJJHG
@2178801/1
ctctttacaagtagactcatctttagcacttggttcgtcttttgaagatt
+2178801/1
CCCFFFFFHHHHHJJJJJJJJJJJJJJJJJJJIHHIJIJJJJJJEGGHHI
@2178821/1
gtgggtgtagctttaaggggatctgctgtctgtggagctgatgcttgctg
+2178821/1
@@?BF@D<<?CFBHDGBHIIIIGIGGIICGHIFHIEHGGICGGIAGCHGF
@2863375/1
ggagagaagatcctcatcttgtatagaggaggcttgggctcgctctccga
+2863375/1
?@7BDDDBH;D>FHG:A>@HHEHCHGIIGEHIIBGC8DC?DBEGEH<FG;
@2863429/1
gcctcttgtatgcgaaggtgttgaggcgcttgtggtggtgcacgcgcttg
+2863429/1
C@@FFFFFHFHHHIHIJJAFFGIJJJIJJJJJJJJFHIFGIIJJIJHFFD
@815242/1
ggcagagggaatctgattgtgctgttgtggaactgcttcacctgtggccg
+815242/1
CCCFFFFFHHHHHJJJJJJIJJJJJJJJJJJJJJJJJJJJJJJJJJJJJJ
@2863709/1
ctgcttcacctgtggccggcggcacgcagacgccttgatgacctccactt
+2863709/1
@@@DDDDDHFF>DEDBG??8EDGEBHGIIBHBDBBBCC>@CC@;;=?CC>
@7674067/1
atttttgtctttcgcgaaatattccgcgacagatgtctttctagtgcgtc
+7674067/1
CCCFFFFFHHHHHJJJJJJJJJJJJJJJIJJJJIJIIJJJJJIJJJHHHF
@2179520/1
cctcatcttgtatagaggaggcttg
+2179520/1
??;B=DDAFDA?D<<AEEFAGGAE1
@6290563/1
gtgctgggcctcttgtatgcgaaggtgttgaggcgcttgtggtggtgcac
+6290563/1
@@@FFFDA3CAFHEHHGBFCG<<FEGG?DD<CFDEGIIE=@;FHCHI>GA
@7674544/1
gccagatgccaaagttcttgatcttcactgggctcttctctgggatttcc
+7674544/1
B@@FFFFFHHHHHJEHIJJJJIJJJJIIJHBGGIHJJJJJJJIIJJJJJI
@7674637/1
ccacaatctggtctggagagaagatcctcatcttgtatagaggaggcttg
+7674637/1
CCCFFFFFHHHHHJJJGIHIHJJIIJJJIIIJJJJJJJJJJIJJJJJJJB
@816095/1
gagcaaatggaaaaaaaaattggtgaaaagaatcacaagtaagatactgc
+816095/1
@@@DFFFFFFBBFHAFEDGHADHDFGGIIGFIGGDGGGGBFHE>FGIIIE
@816133/1
taataaaattagaggaagtaggtgctgggcctctt
+816133/1
CCCFFFFFHHHHHJJIJJHJJJHHJJJJJJJJJJJ
@2864588/1
ggcagagggaatctgattgtgctgttgtggaactgcttcacctgtggccg
+2864588/1
CCCFFFFFHHHHHJJJJJJJIIJJIJJIJJJJJJJIJJJJJJJJHJJJJJ
@7674891/1
gccagatgccaaagttcttgatcttcactgggctcttctctgggatttcc
+7674891/1
C@@FFFFFHDDHDIHGEGIIIIDGIIGGICIEGHIIJIJGGGIIHGHIJJ
@6291162/1
cgtttgttatgttatctagaaaccgtgcaattgatatgtatacccccttt
+6291162/1
@C@FFFDEHHHHHJJJJIJIIJGHIHGIGEHJIJJIGIIIIIGHGGIJJJ
@7675004/1
caatatattcgtgaaaaccgcatcca
+7675004/1
18?;D;BD?AFFFE<4ACF8:1CFF9
@7675171/1
cagaaatttcgcacgctcgactaacattacctcgaaggcgcggcgtgcgg
+7675171/1
CCCFFFFFHHHHHJJJJJJJJJJJJJJJJJJJJJJJJJJJJJJFD@DDDD
@4906409/1
ctgcaaacatgccagttataaagcatagcccgaagtgctattggcacaca
+4906409/1
@C@FFFFFHBHHHGIFHIFJIJJJIHIIGHIIJJJIJIJJJJJIIIJIGH
@2864999/1
gaggaagtaggtgctgggcctcttgtatgcgaaggtgttgaggcgcttgt
+2864999/1
@;:DDDDDADFFFBB:EDE@?FG?FE?EAFC=C:0:D?DA9?B?@FEFF@
@7675272/1
gtccgtctgattctgtgatagtgaatacaagatcgtggggtgggcccacc
+7675272/1
CCCFFFFFHHHHHJJGHJJJJHHIIJJJJJJJJJJHIJJIFHHIJJJIJJ
@7675636/1
ctcatcttgtatagaggaggcttgggctcgctctccgaagggagcttgcg
+7675636/1
CCCFFFFFHHHHHJJJJIJJJJJGGJJIJJIJIJJJJIJJIJHJIJJJJI
@7675678/1
ctccgctgtagtcggctcgctacgatagtcactgttaccaacaagtatcc
+7675678/1
CCCFFFFFHHHHHJJJJJJJJJJIJIJJHJJJJJJJJJJJJJJJJFHIJJ
@2181196/1
gcatggtaagaaggtggcggccagaatctagacatgcacagctcttgcag
+2181196/1
@@@DDDD:CFH<DA:CGIF<:DFCGCG@F@?B?B?DHIGHDHEGIGHIG;
@6292334/1
gggcagtagtgtgagtgcatcaagttctcctgcttcatacaataacttgc
+6292334/1
CCCFFFFFHHHHHJJIJJJJJJJJJJJJJJJJJJJJJJJJIJJJJJJJJG
@1502396/1
ctgagtgacggcacctccgacactgaggtcacggtactcgcggtacatgt
+1502396/1
CCCFFDFFHHHHHJJJJJJJJJJJJJJJIJJJJJHIJJJJJJHEHFFFFF
@7676270/1
cctggctcccatgtcacggtagcactgagtgacggcacctccgacactga
+7676270/1
CCCFFFFFHHHHHIJJJJJGIJJJJJJJJIIJJJJJJJJJJJJIJJJJJH
@3557811/1
ggttttttaaactcatattttcatggtaccaagttatgaatttttcaaat
+3557811/1
?@@FDFDFHFDFDBGFFGFCDE?HDE2AEFAFFIICFBHBDFIIIH49DH
@4234570/1
cagctgttccacttcatcatcagggatcttgccgtcattgcagacggtg
+4234570/1
@@<DDDBD<FD>DGAAEHHICAHGI;GH@FHGCH:C;CFGGHGBHHII;
@7676429/1
gttctgatgtctctttctctttctcgctttgttctgctgtctctttcttg
+7676429/1
CCCFFFDDHHHHHJJJJJJJJJJJJJJJJJJJJJJJJJIHIJJJJJJJJJ
@6292973/1
ggggtatatagtacatatcaattgcacagtttctagataacataacaaac
+6292973/1
=?@D4@DDDHHCFGHIIIII@HHHGIFII@FHIIGIIHIEEGGGGIIIII
@4235008/1
gccagatgccaaagttcttgatcttcactgggctcttctctgggatttcc
+4235008/1
B@@FFFFFHHHHHJJJJJJJJJJJJJJJJJJJJJJJJJJJJJJJHIJJJJ
@1503184/1
gtcttctctaacagttctctgtggtgcaaagcaagcaattgcccacaccc
+1503184/1
CCCFFFFFHHHHHJJJJJJJJJJJHIJJJIJJJGJJJJJJJJJJJJJJJJ
@126889/1
ctgtgatctgtttcttggcatctatagatgtcggtggcgcacagggcacg
+126889/1
C@CFFFFBHFFHHIIIG@GCH?B?EHGDHHHHHI:CFCDAGHG@DF=FFA
@6293419/1
ccgacactgaggtcacggtactcgcggtacatgttgtgtacacctgagcg
+6293419/1
?@@DDDDFFDBHDGHIIICFGHGGBHIBGH@??BBGBFBFHHEHIFGGII
@3558777/1
ggtgcacgcgcttgggcagagggaatctgattgtgctgttgtggaactgc
+3558777/1
@@@FFFFFHHHGHJJJJJJJJJJJJJJJJJJJJIIIJJJJJIJJJJJJJJ
@1503681/1
ctgcttcatacaataacttgcaagcatttagagctgctgatctctttgcg
+1503681/1
CCCFFFFFHHHGHJJJJJJJJJJJJJJJIJJIJJJJJJJJJJJJJJJJJJ
@3559061/1
cacctgtggccggcggcacgcagacgccttgatgacctccactttgatga
+3559061/1
@@@ADDD?AABFAHI<EGI8FA@AG;5=HDBCD;>CA@C@?CCCCCCCA@
@3559139/1
catacataataaaattagaggaagtaggtgctgggcctcttgtatgcgaa
+3559139/1
@@@DFFFFBFHHBGBCGIHIG>;CEEDHEFGHD@FFCDHGGEDBHGGGGI
@6293846/1
gccctcaatctgcaccagttcatatttgggcacagttcctcgacgagcaa
+6293846/1
@;?DBD>>D<DFFIB>?FC@HBH4?CFDBEFCGDFEB?CDFFDEBF@FBE
@127692/1
ctcttgtatgcgaaggtgttgaggcgcttgtggtggtgcacgcgcttggg
+127692/1
CCCFFFFFHHHGHIJJ<CEGHIIIJJIJJJHJJGHGIGGIJJJJHFFFCD
@1504134/1
ccctggcgtaaaataacgtcaatacattggatctcctcagtaggatggca
+1504134/1
CCCFFFFFHHHHHJJJJJIJJJJJJJJJJJJJJJJJJJJJHJJJJJJJJJ
@127863/1
catacataataaaattagaggaagtaggtgctggg
+127863/1
@<@DDDD?B?AC??EGIH<FFE;CAEEA<C9?A3C
@127996/1
tcatcttgtatagaggaggcttgggctcgctctccgaagggagcttgcgg
+127996/1
CCCFFFFFFHHHHIJFHHIIIJADHGEHIIJJJJIGJGIIIBFGGJEHIH
@4236265/1
tggcaatactcggccgcgaacctccatcatattgtttgagatcgtcaaac
+4236265/1
@<?DB?ADFFF;DAF@?FDF@FFI<>BB>FAFF@FFEF@AEFIF?C=?B;
@6972874/1
caccagtggtcttcttgaacttcttcaattgacgcaagaagtaccagaaa
+6972874/1
@@CFFFFFGHBFHGIIHDHIEHHIJICHIJEIHGJIIJIJJHHHEIGIIJ
@6294402/1
gccagatgccaaagttcttgatcttcactgggctcttctctgggatttcc
+6294402/1
CCCFFFFFHHHGHJFHIJJJJJJJJJJJJJJJJJJJIJJJJJJIJJJJJJ
@3560038/1
ggtctttgtacaccttcaggtgatcgaacatcatgtcttcaaactccact
+3560038/1
@C@FFFFFHHHGHJJIJJJJHHIIHIGHIIIJJJJJJJJIJJIJJJJJJI
@5628043/1
ccacaatctggtctggagagaagatcctcatcttgtatagaggaggcttg
+5628043/1
CCCFFFFFHHHHHJJJJJIJJJJJJJJJJJJJJJJJJJJJJJJIJJJJJA
@128671/1
ctcccatgtcacggtagcactgagtgacggcacctccgacactgaggtca
+128671/1
CCCFFFFFHHHHHJIJJJJJJJJJHIJJJJJJJJJJJJJJJJJJJJJHIJ
@6294641/1
gtgtggtagcgggtcggacgagccgtgccttttattgcttggtgagacac
+6294641/1
@?@BBDDDAAHHH@@FDFGG:@GB;@@FGEEHHHFHHFFE;?;;@A;;>A
@4236589/1
ggcacctccgacactgaggtcacggtactcgcggtacatgttgtgtacac
+4236589/1
B@@DFFFFHGHHHIJJIIJFHIJJJGIIJJJJJI@GHIIJGIIGEIJJEE
@128727/1
gtctggagagaagatcctcatcttgtatagaggaggcttgggctcgctct
+128727/1
CCCFFFFEHGHHHIIGIIJJGJJJJJIJGIEIIGIIJJJIGIIIJIBCHE
@4236631/1
ctcaaaaaaatcacgtttatacattttttttttaatttttgtgttacgat
+4236631/1
CCCFFFFFHHHHHJJIJJJJJJJJJJJJJJJJJJGIJHHHHFFFFFFDDD
@3560588/1
agacgatttcaccagtggtcttcttgaacttcttcaattgacgcaagaag
+3560588/1
@@@DFFFFGGHGHJIGIJHHHIIIFIIGIJJJIGHJJIGGIGGIIGIAHH
@6973684/1
tgggcctcttgtatgcgaaggtgttgaggcgcttgtggtggtgcacgcgc
+6973684/1
@@@D<DDFDFHFHIIIIIIIIGGHHCFGGDIIIGGIFIHGIIFGFHGGEF
@6974008/1
ggcgtcaatatttttttaaatcaaagacgtaatttgtatgagtgttttga
+6974008/1
CCCFFFFFHHHHHJJJJJJJJIJJJJHIIHIJJJJJGIIIHIGHIJJJJI
@6974017/1
ccacaatatattcgtgaaaaccgcatccaactcggatcagccgtttctga
+6974017/1
CCCFFFDFHHHHHIHGIGIIIGIIIJGIIDHIGHGGDFICHGIHIIHIGH
@129392/1
cagtggtcttcttgaacttcttcaattgacgcaagaagtaccagaaacgg
+129392/1
CCCFFFFFHHHHHJIJIJJJJJIJJIJJJJJJJJJJJJGHHIJJJJJJJJ
@817557/1
gcctctcatgtcccatactccttgatttggtaaagcttgctgcccgccta
+817557/1
CCCFFFFFHHHHHJJJJJJJJJJJGJJJJJJJJJJJJJJJJJJJJJJJJI
@2865850/1
cagtggtcttcttgaacttcttcaattgacgcaagaagtaccagaaacgg
+2865850/1
CCCFFFFFHHHHHHBHIHJGJJJJIIJIJJJJJJJJJJDGIJJJIJJIII
@4907369/1
tgtcatctcaccaggcttcaattcccggcagttttcgaatatgtgtgatg
+4907369/1
CCBFFFFFHHHGHJJJJJJJJIJGJIIJJJJFHIJJJIIIJJJGIFHGIJ
@5629096/1
gcctcttgtatgcgaaggtgttgaggcgcttgtggtggtgcacgcgcttg
+5629096/1
B?BFFFFFHHHHHJGIIJFHHHIIJJJJJJJJHIJGIJIIJIJJJJHFFD
@5629140/1
cccgtgtcatcggcaatttccgagagcagttcgtgtgataccaataacat
+5629140/1
@@@FDDFFHDHFHJJJIIJJAGBGGGGJJDFGIDGHGHEGDFHIJJIJGC
@6295352/1
ctgtgatctgtttcttggcatctatagatgtcggtggcgcacagggcacg
+6295352/1
@@@D?DDDFHDFHHIBB3CFI@FGGHCHHIIC=11?0??DDHI887;B66
@2865965/1
caccagtggtcttcttgaacttcttcaattgacgcaagaagtaccagaaa
+2865965/1
@@@?DDDEFHHHHIIIJGIGGIJJJJJIJGGGIIIEGJJJJBDFHIJJIJ
@817776/1
caccagtggtcttcttgaacttcttcaattgacgcaagaagtaccagaaa
+817776/1
CCCFFFDEFHGHHJJJJJJJIJJJJIJJJJJJJJJJJJJJIHJJJJJJJJ
@6295482/1
tgttattattacagcatacataataaaattagaggaagtaggtgctgggc
+6295482/1
CC@FFFFFHFHHFHIGIJGGHIGIIBEHIJHIGIJAEGEGIJGFHGDHG;
@4907566/1
ctggagagaagatcctcatcttgtatagaggaggcttgggctcgctctcc
+4907566/1
CCCFFFFFHHHHHJJJJJJJJJJGHJJJJJJIJJJIJBHIIIJEHIJJJJ
@129846/1
tgccaattcactgttcattacctgtgaaaactgcccctcagatacaccgt
+129846/1
CCCFFFFFHGHHHIIIIJJJJJJJHHGIGIIJJGIJIJIIJJGIJJJJJI
@6974458/1
gccgccaattcactgttcattacctgtgaaaactgcccctcagatacacc
+6974458/1
CCCFFFFFHHHHHJJJJJJJJJJJJJJJJJJJJJJJJJJJJJJJJJJJJJ
@817918/1
tcaccagtggtcttcttgaacttcttcaattgacgcaagaagtaccagaa
+817918/1
?8;4=DDD<8DFD@BE?A:B@BAFAFFHHHHFC?E<:??B@@BAGFFEF;
@6295761/1
gcgtccgtctgattctgtgatagtgaatacaagatcgtggggtgggccca
+6295761/1
@@CDDFFDHHHHHJJJJIIFIIICHHGIJJJJJJGIGCGGIIHHIJJJJJ
@4908154/1
cacatcttcgtcgcgccaatttaggaagcatgttttcacttgttcgtcgt
+4908154/1
CCCFFFFFHHHHGJIJJIIHGIIJIIIJJJGHFIJJGGIGIIJIIIHIIH
@4908187/1
actaattctatgcaaagtatagcttgtatttgttatgtaaccactccata
+4908187/1
C@@FFFFFHGGH>GHHIHHJJJIJIJDGIJIIHHEHJIIGIGIGIJJJJJ
@4908193/1
ccattcaatttaaaagaaactgggtgcgtgcaggatcctcgtcattgcct
+4908193/1
CCCFFFFFHHHHHJJJJJJJJJJJGHJJJJJJJJJJJJJJJJJJJJJJJI
@2182533/1
tttttttttgttcccacatcaggatgtggattttaatgttattattacag
+2182533/1
@@@DBDDDH?DF?FGHBA@FDGG<DF3?DEIHHCD=4BFH<F=7=F;FFH
@7677156/1
agctgccattatgtagactgttgtgttgaccaataatgggttaatcagac
+7677156/1
CCCFFFFFHHHHHIJJIJJJIJJJIIJIJJJJJJIJJJJJHIJJIJJJJJ
@6296753/1
gttggtcttggttgaacggaactccaatcctttactcgaatagtcttttc
+6296753/1
CCCFFFFFHHHFHJJJJJJJJJJJJJJJJJJJJJJJJJHIIJJIIIJJJI
@6296803/1
ccaaaaatgtaattaactttttttttgtctgtttgtctgtttgtctgttt
+6296803/1
@??DD?;DF<<CDGGI?DHHDEBD?@??@GHHDFB09DG8=CH=@FH@@C
@130577/1
tgaacttcttcaattgacgcaagaagtaccagaaacgggacttagccaca
+130577/1
@@@DFFFFGHGHHJJJJJIGJIGECHGIIGIGIIEIHGEGIJGJJFGGGI
@130605/1
ccgtcttcaccgctgtaaccaccaacagtgacagcacagcgttgttcgat
+130605/1
@@@DDFFFHHHHGIJGHIGIJIGGIIJJGHJJIJJIJJIJJIJJJJJJGG
@2867549/1
cttgttaatgcctggccctcagcgacatgtaagagttcaatggggaagta
+2867549/1
@@@DDDDDFHHDDF=F?FEGH@:@CD@CDHGHGGH::FHBDHADB?FHBF
@1505122/1
gctgtctgtacattgaaaataaaaataaaaaaaatagcagggg
+1505122/1
??@?DBDD=CFBDEHGAH@IC@??GIICHGACC@BDDGHI;F:
@1505162/1
gtttgtctgtttgtcggtttgtctgtttgtctgtttgtctgtttgtctgt
+1505162/1
??=BD=BDHFHHHEHGGC<CFEEHHCEEHEFFE9??CFGIIBGHB9B?<?
@2867980/1
gtgctgggcctcttgtatgcgaaggtgttgaggcgcttgtggtggtgcac
+2867980/1
@CCFFFDFFHHHHJJIJJJJJHIJJFGGHIGIJJJJJJJGIJGHIGGGJI
@1505194/1
ggactagtagtcatttctttctgccactctttaagttgtctagtgtgtgt
+1505194/1
@@8BAADDBFFFFFGFFFDFFFD:FBDGIIIIIIDCGEFFEEEGFCAGI?
@131185/1
catcaatttatcttcaaatgacgacaccacagttccagtctcaggcacat
+131185/1
CCCFFFFFHHHHHJJJJJJIJJJJJJJJJJJJJJJJJJIJJJJJIJIJIJ
@131297/1
cggctgaattgcagcatcttgtcgagaacatgaagccgctttggtttacg
+131297/1
@@CFFFFFGFHDFGIGGIGIGHEHIJIIIJJGIJIIJIGIGIJJFHHGII
@1505489/1
ggagagaagatcctcatcttgtatagaggaggcttgggctcgctctccga
+1505489/1
CCCFFFFFHHHHHJJJJJJJJHIJJJJJJJJJFJJHIJIJJJJJJJIJJG
@2868293/1
cagcatacataataaaattagaggaagtaggtgctgggcctcttgtatgc
+2868293/1
CCCFFFFFHHHHHJJJJJJJIJJJJJJGIJJHHIJJJJBGIJJJJJJJJI
@131758/1
gccagatgccaaagttcttgatcttcactgggctcttctctgggatttcc
+131758/1
CCCFFFFFHHHHHJHIJJJJJJJJJJJJJHIJJJJJJJJJJJJJIIJIJJ
@2868777/1
gggccaacagattgtttgagatgtttgtgaaactgcgacaccttgtggct
+2868777/1
@C@FFFFFHHGHHJHGIGHHJJJJCEGHIIGBHHIGIIIIJIIIIIJJJG
@2868844/1
cctcgcgggtgggtctggcatggtgcctagagggacgggagtccatccac
+2868844/1
CCCFFFFFHFHHGHHJJIJJJJJHIJJJJJJIJJJJHFFFDCDDDFDDDD
@2184096/1
ggcctcttgtatgcgaaggtgttgaggcgcttgtggtggtgcacgcgctt
+2184096/1
?@<DDFFDGHFGGEHBHEG<CHGIGHIJJIADHBFHDFHBFHJIGGHHF?
@2184234/1
gacgatttcaccagtggtcttcttgaacttcttcaattgacgcaagaagt
+2184234/1
@@@DDDDDHHA?CFHGGIIII<FFFHGHHI@HHFFCHGGCGIIIEGHGG/
@2869149/1
tccatttccaaatagttgaccatcactcttatatgggcagcccgaacacg
+2869149/1
CCCFFFFFHHHHHJJJJJJJJJJJJJJJJJJJJJJJJJJJJJJJJJJIJI
@2184392/1
cgatttcaccagtggtcttcttgaacttcttcaattgacgcaagaagtac
+2184392/1
@C@DFFFDDHBBDHIIIIIIIIDHGFHHHIIGGDGGDDGHIEFGHIIBBG
@132387/1
accatcttgtattcaaaagaaaacctagaatcactggttcaaattcaaat
+132387/1
BB@FFFFFHHHHHIIJJJJJJJJJJJJJGIJJIJJJIGHIJIJJJJJIJJ
@132502/1
gtgcttttatacaatgcgttatagtcactttataaaggagttcctcttcc
+132502/1
CCCFFFFFHHHHHJJJJJJJJJJJGJJJJJJJJJJJJJJJIJJJJJJJJJ
@1506630/1
ggcctcttgtatgcgaaggtgttgaggcgcttgtggtggtgcacgcgctt
+1506630/1
BC?FFFFFHHGHHJJIIIJCGHHJJJJIJJJJJJJJIJJIIJJJJJHHFD
@2869542/1
cgggcagttcgtcaacaagacattactagctgagaatatttttttccgtt
+2869542/1
CCCDFFFDHHHHHGIIJJJIIJJJIJIIIIJJGJJJJFIIJIJJIFFGEH
@1506851/1
agcatacataataaaattagaggaagtaggtgctggg
+1506851/1
<@?DDDDDDDBFB?GHABHC:<;CCGHGG@<CEGG>8
@2184915/1
cacggtcgctacagtcgtacttgtttgaaggagtctatgcaagcttacta
+2184915/1
CCCFFFFFHHHHHJIIJHIIJJJIJJJJJJJJJGHIJJJJJJJJIJJJJJ
@7680066/1
agaagatcctcatcttgtatagaggaggcttgggctcgctctccgaaggg
+7680066/1
CCCFFFFFHHHHHJJJJHIJJJIJJGIGHIJGIJIJGJJIIIJJIIJIJJ
@6299155/1
cagtcaacggatggccaaataggaaacactacgctttacacgcatgaggt
+6299155/1
@@CFDFFFGGB?DEHGIDGGHIGHIIIIIIIHGIIIIIGIIIIIIIEGD8
@4908887/1
gggctctgtgcctggctcccatgtcacggtagcactgagtgacggcacct
+4908887/1
@@@DD=:AABFFDB?>EGBBFFDHGGH@CGIBHAFGE9BBDGGHG<FHEC
@133732/1
cttccttcttagagcgtcccgtacccatagcaacaagatcagcgactgtc
+133732/1
CCCFFFFFHHHHHJJJJJJJJIIIJJJJJJJIJJJJJJJJJJGIJJJJJJ
@1507866/1
gagcaaatggaaaaaaaaattggtgaaaagaatcacaag
+1507866/1
=:::DD3AD?3<A<CFG6DG>DFFGF3??D@/9/9D==F
@2185759/1
ggacagcagtgagttcgtgttgcaagacatgtaggaactgtccctcggag
+2185759/1
?;1BDD8:=<CFFFFEIFG??CFHIEF?BGEFF@DEB@@GFF<:BDGIFI
@2871052/1
cttgctagtaagtcctgagccatagcaaacagccactggcaatgtggata
+2871052/1
CCCFFFFFFHHHHIGIIIIJIIIJJIIJIIIIJIGIIJIIJIGICGHGGG
@1508197/1
gttgtgtacacctgagcgagactcataacgcagccagatgccaaagttct
+1508197/1
?@@D1AADFBFDHE@BEEFH@FH@AGIIIIIIIIIIGAHIIG@@CFBFHI
@7681161/1
gggaaaattacactaattctatgcaaagtatagcttgtatttgttatgta
+7681161/1
?;?ADDBDHHHDDFGIHIGGEIC>FDCFCFCHIIEEHHEGGHBFHGI@HI
@2186004/1
ggcgcttgtggtggtgcacgcgcttgggcagagggaatctgattgtgctg
+2186004/1
CCCFFFFFHHHHHJHIIJJJJJJJJJJJJIJJJJJIJJJJJJJJJJIIJH
@1508384/1
gtgcacgcgcttgggcagagggaatctgattgtgctgttgtggaactgct
+1508384/1
CCCFFFFFHHHHHJJJJJJIJJJJJJJJJJJIIJJJJIJJIJJIJJJJJJ
@2871341/1
gtaggtgctgggcctcttgtatgcgaaggtgttgaggcgcttgtggtggt
+2871341/1
@@CD?DDDHHGHDEGHIJJHHIDHIA?FG?CDDHGIIJGGEHCFH<7;@A
@134591/1
gagggaatctgattgtgctgttgtggaactgcttcacctgtggccgg
+134591/1
=?8DB:=DCC?DAF?<A??IIDB<32CH?<:FB?C@GG?9D000:06
@7681738/1
ctcttgtatgcgaaggtgttgaggcgcttgtggtggtgcacgcgcttggg
+7681738/1
C@CFFFDDHHHHFEHJFHHHIIHGJJIGHIIIG9BF;BHGIIIIHFFFDD
@134807/1
ctgcctcacatgattcatccacaaattccaacccttgcgtttcaaaacaa
+134807/1
CCCFFFFFHFGHHIIGGIGIIIGIJJJJIGGHGHGEIGHFHHIJIIGGII
@134862/1
agtctatgcaagcttactataaaacaaaattaaaaactaaacgcgttaac
+134862/1
CCCFFFFFHHHHHJJJJJJJJJJJJJJJJJJJJJJJJJIJJJJJJHIJJJ
@4910257/1
ctggcatacaaggcaaagcaccgacgacgacactgtacagttagaaatgt
+4910257/1
@CCFFEFEHHHGGGGIIGIJJJJGGIIHIJJJJJJJIGGC@CHGGIGHGH
@135902/1
gagcaaatagaaaaaaaaattggtgaaaagaatcacaagtaagatactgc
+135902/1
CCCFFFFFHHHHHJJJJJIHHHIDHGGIIJJJJJJJJJIBFHIIJJIJJB
@4910770/1
ctggcatacaaggcaaagcaccgacgacgacactgtacagttagaaatgt
+4910770/1
CCCFFFFFHHHHHIJIJJJJJJJIJJJJJJJJJJJIIJJJIJJJJJHHHH
@7683104/1
gtggattttaatgttattattacagcatacataataaaattagaggaagt
+7683104/1
@@@ADD?DFFHGHGFBGGHEIGGIGEGHIIGHGGHIBHIHIHIIIG?BFF
@4911061/1
ggcacctccgacactgaggtcacggtactcgcggtacatgttgtgtacac
+4911061/1
CCCFFFFFHHHHHJJJJJJIJJJJJHGIJJJJJJHIIJJJJJJIIHII?=
@136440/1
cttacagccattcccaactgtcctccggtactaacgatcaaatcgatcat
+136440/1
@@;D?DDB33<AFB?GEFCEHH@H9CD8?:0?<19BBG?DB<DDBB;;;<
@7683511/1
gtgctgttgtggaactgcttcacctgtggccggcggcacgcagacgcctt
+7683511/1
B@CFFFFFHFHHHHIIIJJIJJIJIIFGIIGIGIGEHFHFEDDDDDDDDD
@136855/1
tacataataaaattagaggaagtaggtgctgggcctcttgtatgcgaagg
+136855/1
CCCFFFFFHHHHHJJJIJJJJJIIJJJJHIIGHCFHIIJJJJJJJJHIJJ
@7683898/1
cgataaaatatccacttattaaattaatcgcacttctttgttttatttaa
+7683898/1
CCCFFFFFHHHHHJJIIIJJJJJJJJJJJJJIJJJJJJJJHIIJJJJJJJ
@4911618/1
ctctatactttgcattaaaataatgcccattttcacaggcaagggatcct
+4911618/1
@@CFFFFFHGHHHJJJJJGIJIJJIJJIJJJJJJJJJIJIJGIIJJJJJJ
@4911671/1
tagcactgagtgacggcacctccgacactgaggtcacggtactcgcggta
+4911671/1
CCCFFFFFFHCFFGGIJIJJJJIIJJJJIIIEGHIJJIIIIJJIGIHHEF
@7684382/1
ctcttgtatgcgaaggtgttgaggcgcttgtggtggtgcacgcgcttggg
+7684382/1
CCCFFFFFHHHHFGHIAFHHJIJJJJJJJJJJJGIJHIJJJJJJHFFFDD
@4911844/1
cgatgttttacaagggcaggttgaactcacaccattcaatttaaaagaaa
+4911844/1
CCCFFEFFHHHHHJJJJJJJIIJJHHJIJJJJJJJJJJIJJJJJJJJJJJ
@7684739/1
gtcttcttgaacttcttcaattgacgcaagaagtaccagaaacgggactt
+7684739/1
@@@DD>DDDFHDB@GBHGCH@BEHIIIIEAGHG9DGHGGBHGGIGEAFHG
@4912265/1
ggtggtgcacgcgcttgggcagagggaatctgattgtgctgttgtggaac
+4912265/1
@@@DFDFFHGDHDGGIHGIJEHGHIIABGEHIIEHEFFHIIJIIJJJJJI
@4912323/1
gtgaagttcattgaatcaatgtgcaaaaattaaacgaagcattgaaaata
+4912323/1
CCCFFFBDHGGHGJJJJJJIGEEJIJHIEHIJGIJIIIJIJGEGGIGEHI
@819264/1
cgtagttaacttcaatggaagtggcgacctctccgactgacatgaacatt
+819264/1
@@@FFDFFHHHHGJGJGGGIICHHHIIJGIIJIEGGIJJIGIIJCGIJII
@5630961/1
cccgcgactccgtccgcgcggatgtcggtcttcgcgtggaagttttattt
+5630961/1
@@@FD?DDDFDFFFHEAEGIGAFGD@@<EDDFFCC@9>B?CC@CCC>ACD
@5631199/1
cagccagatgccaaagttcttgatcttcactgggctcttctctgggattt
+5631199/1
@@<ADDFDHHFHAHEGIIGHIICFHIIIIIICHIGIIGIHIIIEHIIGHH
@5631496/1
ctcttatatgggcagcccgaacacgg
+5631496/1
?@<D?D:AADD<DFGII@@C@FFCDF
@820362/1
actggttcaaattcaaataaaatcactctgcaatcctgcctcacatgatt
+820362/1
CCCFFFFFHHHHHJJGHIJJJJJJJJJJJJJJIJJJJJJJJJJJJJJJJJ
@5632475/1
gtcgaaatcaacttcagtgtatcggttgggcagtagtgtgagtgcatcaa
+5632475/1
B@CFFFFFHHGHHJJIIHIHIIJIJJJIJJJJJHIJGIIJJIGHJJJJJJ
@4239758/1
ctgtggccggcggcacgcagacgccttgatgacctccactttgatgatct
+4239758/1
BCCFFFFFHHHHHJJJJJJJJJJJHHHHFFFFFFEEDEEDDDDDDDEFDE
@4239850/1
gccagaatctagacatgcacagctcttgcagccatccaacgggattgccc
+4239850/1
BCCFFFFFHHHHHJJJJIJJJJJJJJJJJJJJJJJJJJJIJJJIJJJJJJ
@4239851/1
ctagcctcctccttagaagttggttcctctttacaagtagactcatcttt
+4239851/1
CCCFFFFFHHHHHJJJJJIIIJJHIJJJJJJJJJIJJIJJJJJJJJJJJJ
@1509163/1
gtcttcttgaacttcttcaattgacgcaagaagtaccagaaacgggactt
+1509163/1
CCCFFFFFHHHHHJJJJJJJJJJJJJJJJJJJJGIJJJJJJJJJJJJJIJ
@822750/1
tcataacgcagccagatgccaaagttcttgatcttcactgggctcttctc
+822750/1
CCCFFFFFHHHHHJIJIJJJIJIJHIJJJJIJJJJJJJIIJIHGIIJIII
@822763/1
cttgtatgcgaaggtgttgaggcgcttgtggtggtgcacgcgcttgggca
+822763/1
CCCFFFFFHHHHHJEGHHJJJJJJJJJJHIJHIJHIJJJJJJHHFFFFEE
@4239993/1
ctgggatgccacccggcaccactcccgggtgaggatgcactacatttccg
+4239993/1
CCCFFFFFHHHHHJJJIJJJJJJJJJJJJDGGIJJIJJJJJJJIJJJJJJ
@5634404/1
aggaagtaggtgctgggcctcttgtatgcgaaggtgttgaggcgcttgtg
+5634404/1
CCCFFFFFHHHHHJJJJAGGIIJIIJJJIIJJJIDFDHIIJJIJJJIIGH
@822912/1
atacataataaaattagaggaagtaggtgctgggcctcttgtatgcgaag
+822912/1
CCCFFFFFHHHHHJJIJJJJJJJJJJJHHIJIJJIHIIJJJJJJIJIFHI
@1509369/1
cttcttctcttttttctcctttcttttgcgagctgctgccga
+1509369/1
=@@DDDAD<BFFDFDEE>HGH@AEDCHHIIEAGIEBHGFHG6
@5634651/1
ctcatgtaatttttaatgttttccaaatcgacgactcctgtggctttcag
+5634651/1
CCCFFFFFHHHHHJJJJJHJJJJJJJJJJIJJJJJJJJJJJJJJJJJJJI
@823935/1
cctgtggaggtatgattctcatccactcgatcactttgacagcacctaat
+823935/1
@@@BDDDFHFCFBEEGDGHGGGHGFGIIIC@FGHHIGCHEIIIIGIGEFD
@2186712/1
tctggagagaagatcctcatcttgtatagaggaggcttgggctcgctctc
+2186712/1
CCCFFFFDHHHHHJIJJJJJIJIJJJJIIFHIJJJJJJGHJIJGGGIIFC
@3561647/1
gtgcacgcgcttgggcagagggaatctgattgtgctgttgtggaactgct
+3561647/1
?8?BDDBDDAFFFIIIIIIGIH::BDFGIDHEBGH@D?B@FFAGIGGBCH
@6976504/1
ctcagatgcaatttcttgcaagaattgcacaaagttgaagtccttgttgt
+6976504/1
CCCFFFFFHHHHHJJJJJJJJJIJJJIJJJJJJJJIIJJJHIIIIJJJJJ
@6300249/1
gagactcataacgcagccagatgccaaagttcttgatcttcactgggctc
+6300249/1
CCCFFFFFHHHHHJJJJJJJJJJIJJJIIHIGIJIJJJJJJJJIJHAHHI
@6300401/1
gcgaaggtgttgaggcgcttgtggtggtgcacgcgcttgggcagagggaa
+6300401/1
@@CDDDDADFFFDIDGGEGIGCFGBEG@GGIGIIIIIJJJHHHFDDFC>C
@2187950/1
cagccatccaacaggattgcccatcaatttatcttcaaatgacgacacca
+2187950/1
@??A1DBDFFFFBFE3EGIEH?BFFFHEHF@FFF@EFGIIIFIIIEFFF;
@6977043/1
cacctgtggccggcggcacgcagacgccttgatgacctccactttgatga
+6977043/1
C@@FF?AAFBD?DBDF>BGGFEFEGIGECDC>;BA>>@CBCCCCCCA>C>
@3562315/1
cgggctctcaggcaggcaagatgggcgtagtaggtaggcgtagggta
+3562315/1
B@BDADFFGHFGGIJJIJJJIGIJIJIJIIFGIIDHIIIJF;FGHHG
@6300580/1
gcttcacctgtggccggcggcacgcagacgccttgatgacctccactttg
+6300580/1
CCCFFFFFHHHHHJGIJJJJJIJJJJJJHHGFFDCEDEEEDDDDDDDDDD
@2188444/1
ctcataacgcagccagatgccaaagttcttgatcttcactgggctcttct
+2188444/1
CCCFFFFFHGHHFJIJIJJJJJJJJIJJJJJJJJJJJJJJJHIIIIJJJI
@3562899/1
gtgctgttgtggaactgcttcacctgtggccggcggcacgcagacgcctt
+3562899/1
@BCFFFFFHFHHHJJJJJJJJJJJJJJJJJJJJJJJIHHFFDDDDDDDDD
@3563318/1
cactattctaggattgtgtaggtaatattattaaacgaagaacatgcggc
+3563318/1
CCCFFFFFHHHGFIJJHIIJIJIHJJIHIIJJIIJJJJJJJIJIJJJJJI
@6978066/1
caccagtggtcttcttgaacttcttcaattgacgcaagaagtaccagaaa
+6978066/1
@C@DFBEDHFGHHIIIJJICHIJJJJJJIJGEHGHAHIHHGDBBEDHGIJ
@2188992/1
gggaatctgattgtgctgttgtggaactgcttcacctgtggccggcggca
+2188992/1
CCCFFFFFHGHHHGGIJIIIJHIJHIJJJJIIJIJJIIIIHJJJJJJHEA
@2189068/1
cactattctaggattgtgtaggtaatattattaaacgaagaacatgcggc
+2189068/1
CCCFFFFFGFFHBFIJIJFHIIIGIIJIJJGIGGIEEGDHIJGGGEEIGE
@3563688/1
ggcaaatttttggttttaaccacatagttcccgatctcgcgggatctctt
+3563688/1
CCCFFFFFHGFHHHIFIHIHIIGIJJIHIJJJIGGIIJGHJIJJHHHHHF
@6978424/1
ggtgatctaagttttcgttgttcatgagctctactatgactcctgtagtc
+6978424/1
B@BDDEFFHHHHHJJJJIIJJJIJJJJJJJJJJJJJJJJJJJJJJJJJJJ
@1510954/1
ggcgcttgtggtggtgcacgcgcttgggcagagggaatctgattgtgctg
+1510954/1
CCCFFFFFHHHHHJHIJJJJJJIJJJJJJJJJJJJIJJJJJJJJJGIJJH
@2189495/1
aaacagacaaaaaaaaagttaattacatttttgggttcgacatcgacata
+2189495/1
CCCFFFFFHHHHHJJJJJIIJJJJJJJJJJJJJJJJJJJJJJJHHHFFFF
@1511305/1
tctggagagaagatcctcatcttgtatagaggaggcttgggctcgctctc
+1511305/1
@CCFDEFFHGHHGIHBAHGIEHGBAHHHGGIIEGBHGI@BHEGBDBGG?E
@6302272/1
gccagttataaagcatagcccgaagtgctattggcacacaggcataatgc
+6302272/1
CCCFFFFFGHHHHJJJJIJJIIIJJHIJJJJJJJJJJJJJJJJJJIJGIJ
@6979274/1
catcaatttatcttcaaatgacgacaccacagttccagtctcaggcacat
+6979274/1
C@@FFFFFHHHHHJJJJJIJJJJJJJIJJJJJJJJJIJHIJJJJJJJJJG
@2190125/1
gcagaaataattcatagcaaaaattaaagttagtctattatagtttcaaa
+2190125/1
@@@FDEDFGDHGHIJJJEIJEHIJGIGDHJJJIEGIIEIIIII<DGGGFH
@6302648/1
gccagatgccaaagttcttgatcttcactgggctcttctctgggatttcc
+6302648/1
@@@FFDEFHDFDBFA@AGH<HIIACBG>E93CFFHIAFEG@DE;DD@ABG
@1511987/1
agggaatctgattgtgctgttgtggaactgcttcacctgtggccggcggc
+1511987/1
CCCFFFFFHHHHHJHIJJJIJJIJJJJJJJJJJJJJJJJJJJJJJJJJHF
@1512291/1
cagtggtcttcttgaacttcttcaattgacgcaagaagtaccagaaacgg
+1512291/1
CCCFFFFFHHHHHJJJJJJJJJJJJJJJJJJJJJJJJJGHIJJJJJJJJJ
@2190552/1
ctcaggcaggcaagatgggcgtagtaggtaggcgtagggtaagacacgga
+2190552/1
CC@FFFFFBFHHFIGHGDGHE:@FHFGE:?FGED@:FGIHBFHCGG9AH;
@824410/1
gtttcacttcagcatagacaggtgtcttccctggcaatacaacaacgaca
+824410/1
BCCFFFFFHHHHHJJIJIJJJJFGHIJIGHHJIIIIIIIGIJJGHJDDHG
@824459/1
gtcacggtagcactgagtgacggcacctccgacactgaggtcacggtact
+824459/1
CCCFFFFDHHHHHJJJJCHHJIJIIJJIJIIIIJJJJIJJIHIIJJCGHH
@1512520/1
tggtgataaagataagtataggctcaaaacctaacgacatcaatcaccag
+1512520/1
??;4AD?BDDAAFHIECEEIFFEEEFFG>HAGHHGG8:DFBDFGFHGHIF
@824524/1
cgtcggttgcggaatcagcctcgcgggtgggtctggcatggtgcctagag
+824524/1
CCCFFFFFHHGHHJJJJJJJJJJJJIJJJHHEFFFEEEEEDDDDDDDDDD
@2191039/1
catcgttctcagcatggtaagaaggtggcggccagaatctagacatgcac
+2191039/1
@@CFFFFFDHDFHEHHICDIFFHFICEHGFGA@DHIIGGIGGIIIIIGIE
@825075/1
gctgggcctcttgtatgcgaaggtgttgaggcgcttgtggtggtgcacgc
+825075/1
CCCFFFADHHHHHJJJJJJIIIJHIJIJIJJJJJJJJJJJHIJIIIIJJG
@1513110/1
ctgcagatgactgtgcatccttgctagtaagtcctgagccatagcaaaca
+1513110/1
CCCFFFFFHHHHHJJJJJIJJJJJJJJJJJJJJJJJJJIJJJJJJJJJJJ
@4912916/1
cgggctctgtgcctggctcccatgtcacggtagcactgagtgacggcacc
+4912916/1
CCCFFFFFHAFHHJJJJIIIJ@HHHHGJIJCGIJJJJJJJFGIIIIIIIJ
@4241318/1
gtgggggcagtgctggggactccgggcgcagcaccagtcgtgctcgcagc
+4241318/1
@C@FFDDDFHHHGJIJIJJJJHGIGGIJJJJIGHHGFFFFDDDDDDDDDD
@2191433/1
cccatgtcacggtagcactgagtgacggcacctccgacactgaggtcacg
+2191433/1
BCCFFFFFHHHHFHIJJJJJIJAHIJJJJGIJJIJJJJJJJJIJIHIJJI
@3565318/1
gcctcttgtatgcgaaggtgttgaggcgcttgtggtggtgcacgcgcttg
+3565318/1
@CCDFDFFHHDHFGIEGFCEHHEHFCDHIGHIGECGECGHGGIJJJHDEC
@3565447/1
cgcaagaagtaccagaaacgggacttagccacaatctggtctggagagaa
+3565447/1
@@BFFFFFHADFHGHFHIJJJIIIJJJJJJIJJIJJIJJIJIHJGHEGGG
@2873066/1
atcaatttatcttcaaatgacgacaccacagttccagtctcaggcacatt
+2873066/1
@@CFBDFFHHHGHIJJGIGGHHHEHI@FHGIJGEEEFIJIGGGGGGIJII
@2873090/1
atgtcacggtagcactgagtgacggcacctccgacactgaggtcacggta
+2873090/1
@@@DFFFDHCFAFGIIIIAFHIIIB>FGIIIEHIIIIIIIII;FHGIIEF
@2191664/1
gtgatctgtttcttggcatctatagatgtcggtggcgcacagggcacgct
+2191664/1
CCCFFFFFHHHHHJGIGIIIHGIIJIIIHHGI@GHGIGIJIIIJIGGGIB
@2873336/1
gcacgtagttctcagcttccctgcaaagttaaccatcttgtattcaaaag
+2873336/1
CCCFFFFFHHHHHJJJJJJJJJJJIJJJIIJJJJJJJJJJHGIJJIIIJJ
@3565763/1
ggatggagtgagcacgggctctgtgcctgggtcccatgtcacggtagcac
+3565763/1
@@@FFFDBAFDHGIGGHIJIJJIHIIIIJI@HIJJIJJJJJGIIFHIIJI
@3566761/1
caaagttaaccatcttgtattcaaaagaaaacctagaatcactggttcaa
+3566761/1
@CCFFBDEFHHHHIIJJJJJJJJIJFGIJJJJIEFHIIE?DFCFD?BGGI
@3566813/1
ggcgcttgtggtggtgcacgcgcttgggcagagggaatctgattgtgctg
+3566813/1
@@@BDDDFFHHHHIHIJIJJIJIGHFAHGIIDHIGBCHAGEEHIG=DHIH
@6981640/1
ctcctttcttttttggtggcttccccattttgacagcgtcttacttcacg
+6981640/1
CCCFFFFFHHHHHJJJHIJIJJIJJJIJJJJIJJJJIJJJIIIIJJIJII
@2875015/1
ggggaggggggagggtcattcaatgtctccttccgtcttgggtgaggcat
+2875015/1
CCCFFFFFHHDDDDD?CDDEEEEEDDEEDDDDDDDDDDDDDD<@BDDDDD
@6982164/1
cccgcgacttcgttcgcgtggaatagtgacttccggcaaatttttggttt
+6982164/1
CCCFFFFFHHHHHJJJJJHIJJJJJJHIJJJJJJJJJJJHHHHHHFFCDE
@1513784/1
gcaagggatcctaacttcgcaaccactaattccagtgataaattcactct
+1513784/1
C@CFFDABFHFHHGIIIBB@FGIFIIIIICHIIIIIDGGIIBGDFAGIHI
@6982210/1
agacagacaaaaaaataataatcacatatttgggtttggtatcgacccag
+6982210/1
=??DDDD?AF>BFAFBE>FF>?CFG?FBDFHG<DFEHGGF?BGIDBGHIH
@6303904/1
ctcagcgacatgtaagagttcaatggggaagtaaatgcatctgtccttat
+6303904/1
@@@DDFFDDHHDHEGGBGHHHHHEHGII?GHBGCHIGCEIIGE9FEAHDG
@2875422/1
ccaggcactatattgcagacctccagtggtaggtatgtatgtttatgctc
+2875422/1
CCCFFFFFHGHHHJIIJJJIIIIJJIJJICGHIBFHHJIIJIGJJJIGIJ
@7686447/1
gttgtggaactgcttcacctgtggccggcggcacgcagacgccttgatga
+7686447/1
@?@DDDD?FDAHFEBGEFHIIFGEDCF??:;@EEHH><ACA@BBBCAA>;
@2876098/1
cttcaaatgacgacaccacagttccagtctcaggcacattgccattagta
+2876098/1
@@@DDDBDDDDFBFGHGHGGDHG9?EHEHIGBDFHEFGIIIIIIGIIIBF
@6304404/1
cggctaaaaaagcatgttctctcgcgccaatggcatgtatacatgcctac
+6304404/1
CCCFFFFFHHHHHJJJJJJJJJJJJJJJJJJHIJJJJIJJIJJJJIJJJJ
@6304639/1
gccagccttaacgtacgattccaacgccccctggcgtaaaataacgtcaa
+6304639/1
CC@FFFFFHGHHHIJJJJJJJJIJJJJJJJJJIJJJHEGIJJJJJJHIHH
@7686991/1
gccagatgccaaagttcttgatcttcactgggctcttctctgggatttcc
+7686991/1
CCCFFDFDHHGHFGFEHIIJIGEIIIJIIHECCHIIJJJJJIGJHIIJJE
@6983803/1
cgttcatgttcatcacccagtcgcgcttggtcgtcttaccaccacccgca
+6983803/1
CCBFFFFFHHHHHJJJJJJJJJIJJJIJJJJJJJIJJJJGJJJJJJJJJE
@2876888/1
atcagggatcttgccgtcattgcagacggtgtggtagcgggtcggacgag
+2876888/1
CCCFFFFFGHHHHJJJIJJJIJJJJJJJJGHGHJIJJJJJJIIJHHFDDD
@7687412/1
cactgagtgacggcacctccgacactgaggtcacggtactcgcggtacat
+7687412/1
CCCFFFFDHHHHHEGHJJJJJJJJJJJJIJHHJJJIFHIJJJJJHHFFFF
@6984363/1
cactatctcttgtctgtgttgttgcacgcgcacggtggcggcgtaccgcg
+6984363/1
@?@DDDDD?FHBFHIIEBFE@GGCEHIIIGIIIHIF;GIFGEA33;?B:/
@2877369/1
cgtcattatccctattgaaaacaactctacacatacatacatatttactt
+2877369/1
@C@FFFFFHGHFFIIJJJIJIJJJJIJJJJJIIJJJJJJJJJIJJJIJII
@2877544/1
ctgagccatagcaaacagccactggcaatgtggatagctggacaaggcac
+2877544/1
@@CFFFDDHDHBHHGFEEHCHEDB>BGFHICEGEFHCHIIGBHB?GHGGG
@3567545/1
gtgggttgtcctgcagagcttgccacatcttgtaagcagcctgacgctta
+3567545/1
?@@4ADDFHHDDH<ABFFHEHIBDGGBBFHHFG>FGIGEGEHIDBFBGAH
@139024/1
tggcaaaggtagtaagtcagctgttccacttcatcatcagggatcttgcc
+139024/1
CCCFFFFFHDHHHJJJIJJJJJJIJJJJJJJJJJJJJJIJJJIJJJJJJJ
@139154/1
ctccgcagtactgtcgtttgcaaatttgtccctcaccatgctcatactat
+139154/1
CCCFFFFFHHHHHIJJHJIJJJJJJJJJIIJJJIGJIJIJJJIJJJJJJI
@3568385/1
gtgcacgcgcttgggcagagggaatctgattgtgctgttgtggaactgct
+3568385/1
CCCFFFFFHHGHHGGIGHIIIJBFHGIGHGIHHHIJIJJJEIIJJIJJJJ
@139762/1
gtagcactgagtgacggcacctccgacactgaggtcacgg
+139762/1
?=?DADEFGFGHGICAGGAE@GHII?8@D?GGGC8?FG<:
@4242980/1
cttcttctcttttttctcctttcttttgcgagctgctgccgaaagattag
+4242980/1
CCCFFFFFHHHHHJJJJJJJJJJJJJJJJJJJJJJJJJJJJJJJJJJJJI
@3569115/1
gtttcatttaaatttacgggctatgccatttatcctcgcacgttggcagt
+3569115/1
CBCFFFFFHHHHHJJJJIJJJJIJJJJJJJJJJJJJJJJIJJJJJJJJJF
@3569354/1
gcgaaggtgttgaggcgcttgtggtggtgcacgcgcttgggcagagggaa
+3569354/1
?@@:BDDDFFFBBEAEFE@DF:?CFBG@G>??DAFBBEE@?2=>;?D>@@
@140820/1
cagagggaatctgattgtgctgttgtggaactgcttcacctgtggccggc
+140820/1
CCCFFFFFHHHHHJJJJJJJJJIJJIJJJJJJJJJJJJJJJJIJJJJJJI
@141460/1
agggaatctgattgtgctgttgtggaactgcttcacctgtggccggcggc
+141460/1
?@@FDFDDHD<FFHEHEHEFAFFHIIBHBHHHGGEI@GHDBEGII>:@A=
@4244630/1
cggtggcgcacagggcacgcttgcgcatgacatctatacatgccattggc
+4244630/1
BCCDFFFFHHHHHJJJJJJJJJJJJJJJJJJJJJJJJJJJJJJJJJJJJJ
@4244876/1
gcgagactcataacgcagccagatgccaaagttcttgatcttcactgggc
+4244876/1
CCCFFFFFHHHHHIJJJJJJJJJJJJJJJJJHIJIJJJJJJJJJJJJIJI
@4244917/1
ggatggagtgagcacgggctctgtgcctggctcccatgtcacggtagcac
+4244917/1
CCCFFFFFHHHHHJJJJIJJJJJJJJJJJJIJJJJJJJIIIJJJFHIJJJ
@4916830/1
caccagtggtcttcttgaacttcttcaattgacgcaagaagtaccagaaa
+4916830/1
CCCFFFEFHHHHHJJJJJIJJJJJJJJJJJJJJJJIJJJJJHIJJJJIIJ
@142271/1
ccacggctttttccagatccactcttgctccatggtccaggagcagcagc
+142271/1
CCCFFFFFHHHHHJJJJJJJJJJJIJJJJJJJJJJFHIJJJJJJIJJJJI
@4916926/1
gctcatcgggaggtgtggcagcctccttgaccattttagatatttgttgt
+4916926/1
@@@DDDBDHD>FFACHII@ABFBBDFGICHIIIGGIGDCGH>FHEHFFCH
@4916927/1
gccttagctgcggaatgcttagcttccttcttagagcgtcccgtacccat
+4916927/1
?@<BDBBBHFFFAGHGGHHCHGHEHEIIIEGCFHGH@G?@DGIHIIIGBD
@3571571/1
ggtaattctgtgaccgcgtgaaaggcgtgcgctacggccgcggagatgtg
+3571571/1
@@:DDEFFFFFFFGHIIIIGGIICHGGGGG<DHII<GIIIHDA6=?CCEC
@3571655/1
gacacctcacccagggcgggatatggaattttaatttatgccccctttaa
+3571655/1
CCCFFFFFHHHHHJJJJJJJJJJJJJJJJJJJHHHHHHHFFFFFDDDDDD
@4245342/1
ttattttgtttttctctgtgatctgtttcttggcatctatagatgtcggt
+4245342/1
CCCFFFFFFHHHHJJJJJJJJJJJJJJJJJJGGJJJJJIJJJJJJIIJJD
@6984779/1
ggcctcttgtatgcgaaggtgttgaggcgcttgtggtggtgcacgcgctt
+6984779/1
@@?DDFFFHHHGHIIGGII<FHHGIIIGIIGIIIIIIIIFG@FGIIHHFD
@825479/1
ctcataacgcagccagatgccaaagttcttgatcttcactgggctcttct
+825479/1
CCCFFFFFHHHHHJIJJJJJIJJJJGIJJJJJJJJJJJJJJJJJIJJJJJ
@6985032/1
cagtggtcttcttgaacttcttcaattgacgcaagaagtaccagaaacgg
+6985032/1
@C@FFFDDHFHHHJJIGIJGEHIHJJJGGHGIGHG>DG???DHIGHJIHJ
@2878196/1
cttggttgaacggaactccaatcctttactcgaatagtcttttctaactt
+2878196/1
CCCFFFFFHHHHHJJJJJJJJJJIJJJJJJJJJJIIIIHIJJJHIJJJJJ
@143104/1
ggagcttggtacaaagcaaaggtcgggcagttcgtcaacaagacattact
+143104/1
BC@FFFFFHDFHHJJJJIIIJIHHGIIJJJHIIJJIIJIJJJGHIJJIIG
@825895/1
ctcatcttgtatagaggaggcttgggctcgctctccgaagggagcttgcg
+825895/1
@@CFFFFFGHGHFIJJJEIHIJIJGIGIJJIJJJIJII@DHJGGI@FAEG
@143188/1
ggcgagtcctccctcagccaggccggggaacatgcggaacaaatgtatgg
+143188/1
CCCFFFDFHHHHHJJJJJJJJJJJJJJJJIJJJJJJJJIHHHHHFDFFFF
@6985479/1
gctgatctctttgcggccttcaaactgaacctaggtaatccctttatttc
+6985479/1
CCCFFFFFHHHHHJJJJJJJJJJJJJJJJJJJJJJDHIJJJJJJJJJJJI
@6985499/1
gaggaagtaggtgctgggcctcttgtatgcgaaggtgttgaggcgcttgt
+6985499/1
CBCFFFFDHHHHHJJJJJGIJJJJJJJJJJJHHHJFGHHJJJJJJJJJJH
@2878363/1
ggaactgcttcacctgtggccggcggcacgcagacgccttgatgacctcc
+2878363/1
CC@FFFFFHHBHHIHGIIIIJJJIFIJJJJIBEHFEFDEBCDDDEDDDDD
@6985590/1
attattacagcatacataataaaattagaggaagtaggtgctgggcctct
+6985590/1
@CCFFFFFHHHHHJJJJIIJJIJJJJJJJJJIJJHIJJHIJJJJJJJJJJ
@6985658/1
gtggtcttcttgaacttcttcaattgacgcaagaagtaccagaaacggga
+6985658/1
@@@FFFFFHGDHBGDFGIIIIIHIIIIIIIIIIIGIDEGHGIIIIGIHGH
@6985728/1
agcgagactcataacgcagccagatgccaaagttcttgatcttcactggg
+6985728/1
CCCFFFFFHHGHHJIJJJJJJJJJJJJJJJJJHHIJJJJJJJJJJJJJIJ
@6985809/1
cgtgaatataagtggcaaaggtagtaagtcagctgttccacttcatcatc
+6985809/1
CCCFFFFFHHHHHIJJJJJJJHHJJJJJIJJJJJJIJJJJJJJJJJJJJJ
@143682/1
ccaaattcttcttcttcagccggctttggtggttctttggctgtctctgg
+143682/1
CCCFFFFFHHHHHJJJJIJJJJJJJJJJJFHIHIJJJJJJJJJJJJJJJI
@1516462/1
aactgcttcacctgtggccggcggcacgcagacgccttgatgacctccac
+1516462/1
@@@BDFFFHGHHDHGEBEHIEGHIIA;ABEGHHFFDCBACCCEDDDDDDD
@6986267/1
ccccattttgacagcgtcttacttcacgtggtagcgttatcactgtcttt
+6986267/1
@@@FFFFFHHHFFGIIJJJJJJIIJIHJEFI?DHIIDHIGJIGGIDFGIG
@2879213/1
caaaaaatcacgtttatacattttttttttaatttttgtgttacgattcg
+2879213/1
<@@DFDADHBBHCGH@GGFGIIIIIIIIGHHHHIGGGI;DAEHEE?D=DC
@1516759/1
cttcacctgtggccggcggcacgcagacgccttgatgacctccactttga
+1516759/1
@@<DAED?FFHHGGIIIGBBGEHIIIAGEEFFFEEEEDACCCBCCDDDD@
@2879379/1
cctgatagagacgatttcaccagtggtcttcttgaacttcttcaattgac
+2879379/1
CCCFFFFFHHHHHJJJJJJJJJJIJJJJJJJJJJJJJJJJJJJJJJJJJJ
@2879430/1
gtcggattcaattcggaacatagaaatttgtgtaacccaagtttgacgac
+2879430/1
@@CFDFFFFHHFHIGIGIGGGHDDHHIIGHDG;CFG@FEDDHCIGIJJEG
@4918649/1
tgcgtgatgaggttcaccaagctagtggcgttgatgtcgcaagatagtga
+4918649/1
@?@FDDDFDHHGHIIGIGI?EEEAF?FHEEGHIIIFHHIG@GIIIIIGHF
@144151/1
cggtggcgcacagggcacgcttgcgcatgacatctatacatgccattggc
+144151/1
BBCDDFFFGHHFFHIJIJJJIJJJJJJJJJJJJJJJJJJJJJJJJJIJJJ
@2193013/1
catcaatttatcttcaaatgacgacaccacagttccagtctcaggcacat
+2193013/1
:;8?DD:BDDBDDE<EEB:AF??CEFAECEDB9?CDDEDC?DD@;BDID?
@2193330/1
ggaatctgattgtgctgttgtggaactgcttcacctgtggccggcggcac
+2193330/1
@@@DDBEDBAFAAGHGBCFBCFEGIIGGEHHIGHIGEGGIGHGEGGIB><
@4919280/1
cttgttagcttgccattggcctttcctaggagtgactttcccgtttccaa
+4919280/1
CCCFFFFFGHHHHJJJJJJJJJJJJJJJJJIJEGHIJJJJJJJHIJJJJJ
@5636795/1
agggaatctgattgtgctgttgtggaactg
+5636795/1
@@;:=ADDFD<ADH@FGGBHHIHIIEAG@<
@2880604/1
cctgacgcttagcaagtttcttagacttgccagttcccacttcacgacgc
+2880604/1
CCCFFFFFHHHHHJJJHJJJJJJJJJJJJJJJJJJJJJJJJJJJJJJJJI
@2193945/1
ggtggtgcacgcgcttgggcagagggaatctgattgtgctgttgtggaac
+2193945/1
@@@DDDDAFC:?CC@E?8?CCADGFBHABB????BB?D@CB=8BGGICH;
@5637572/1
agatgcaatttcttgcaagaattgcacaaagttgaagtccttgttgttaa
+5637572/1
@BCFFFFFHHHHHJJJJJJJJJJJJJJJJIJIJIJJJJJJIJJJJJJJJJ
@4920296/1
cgacaccttgtggctgtgacttgtagtcaaggtggagattttactatctt
+4920296/1
@@<DFDADDH?FDDGIFHIIDHIHCFHHEHHICGGCG@GHGGEGFIIIII
@4920354/1
ggtgctttgtcctcacgaaagtttccatgttctatttacctatcttgagt
+4920354/1
@@?DFFFFHHHHFGIJJJJIJEHIJJJJIFIIJJIJJIJIJJIIJJJIJF
@4920436/1
ccttaacgtacgattccaacgccccctggcgtaaaataacgtcaatacat
+4920436/1
CCCFFFFFFHHHHJJIJIJJJJJJJIGIJJJGIJIJJJJJJIIJJJJJJH
@5638204/1
atggagtgagcacgggctctgtgcctggctcccatgtcacggtagcactg
+5638204/1
@@@FFFDDHHHHF@@GHHIDDEGCFCHCHIIIIIHBBDGEGE??AFGEGD
@5638216/1
gtaagaaggtggcggccagaatctagacatgcacagctcttgcagccatc
+5638216/1
CB@FFFFFHHHFHIJJIJJJJGJJJJIIJJJIJJJJIIIJJJJJJJJJJJ
@4920613/1
agcatggtaagaaggtggcggccagaatctagacatgcacagctcttgca
+4920613/1
@@@DDD>DDHDFFH>2<;DEEGIEH3BDGGIGDHGCEHCGIAHFCHD@E@
@7689749/1
cttgtggtggtgcacgcgcttgggcagagggaatctgattgtgctgttgt
+7689749/1
CCCFFFFFHHHHHJJJIJJJJJJJJJJJJJJJJJJJJJJJJIJJJJIJJE
@2195145/1
tcctcatcttgtatagaggaggcttgggc
+2195145/1
???BA?DDD?D2<CAEGGEDG@FD98C@A
@5638866/1
agaggaagtaggtgctgggcctcttgtatgcgaaggtgttgaggcgcttg
+5638866/1
@@@DFFADDHHHHGIIIIIEGIIIIIGIIIIIDGHHFGFHIEGIGGGGGH
@7690346/1
cttgtatgcgaaggtgttgaggcgcttgtggtggtgcacgcgcttgggca
+7690346/1
CCCFFFFFHHHHHJGHHIJGIJJJJJJJIJJIJJHHJJJJJJHHFFFFDE
@5639030/1
gtgcacgcgcttgggcagagggaatctgattgtgctgttgtggaactgct
+5639030/1
CCCFFFFFHHHHHJJJIJHJJJIJJJJJIJJJIIJJJJJJJIJJJJJJJI
@5639112/1
cttcaacggaagagattccatttcccgtttagcagcttcatccagaggca
+5639112/1
@@@DDDDDDDFFFB@GHG@FHGG9ADCEHGCIFIICG<FGGGIGHIGDDI
@6305949/1
gcgcgctgtagctttgatcatagtagatgtttgcatgtcagttagctttt
+6305949/1
CCCFFFFFHHHHHJJJJJJJJJJIJJJJJIIJJJJJJIHIIHIJJJJJJJ
@1517951/1
ccggcgtcattcgatatcttctgtagctgctgtgtgaagttcttcaaagc
+1517951/1
@@@DFFDDHFDDHGIIDGJIHJJGIJJEHGGIJGHGEGIFGGIIIIIIII
@2195935/1
ggtgctgggcctcttgtatgcgaaggtgttgaggcgcttgtggtggtgca
+2195935/1
@@@DFEFDHDFHHIIIGHIIII=CGHEGGCHGIIGIIIIGHGIIIIEHCG
@1518067/1
cactgagtgacggcacctccgacactgaggtcacggtactcgcggtacat
+1518067/1
CCCFFFFDHHHHHJJJJJJJJJJJJJJJJJHIJJJJHIJJJJJJHHFFFF
@1518236/1
ggcaggttgaactcacaccattcaatttaaaagaaactgggtgcgtgcag
+1518236/1
CCCFFFFFAHHFHDFFIJFIIGIJFIIHJJJIEIJIIGIJJDFGHDHGEH
@4245361/1
gtggattttaatgttattattacagcatacataataaaattagaggaagt
+4245361/1
@@CFDFFFHHHHGHHHIIJJJIIIGIJJIJFIIIJIJJJJJJJHIJGIIH
@1518447/1
gggaagggttaggcaacctaatttcgtggattagtagctgtagcttcgtc
+1518447/1
CCCFFFFFHHHHHJJJJJJJJJJJJJIIJHIJJJIJJJJJJJIJJJJJJJ
@4245479/1
acgcaagaagtaccagaaacgggacttagccacaatctggtctggag
+4245479/1
CCCFFFFFHHFHHJJJJJJJJJJJJJJJJJJJJJJJJIJJJJJJJIJ
@4245533/1
gataagtataggctcaaaacctaacgacatcaatcaccagcttaaaagcc
+4245533/1
CCCFFFFFHHHHHJJJJJJJJJJJJJJJJJJJJJJJIJJJJJJJJIJJJJ
@4245536/1
ctgtgatctgtttcttggcatctatagatgtcggtggcgcacagggcacg
+4245536/1
@@@DBBEFHFHFFIIIE<AFFFHHI@GB<EEAGHIGIEHIGHID=GF?@A
@5640371/1
cagtggtcttcttgaacttcttcaattgacgcaagaagtaccagaaacgg
+5640371/1
@CCFDFFFHGFGHIJJHIIIIJJJIJJJIIJJIIIJJJIJGHHIIIJJJJ
@7691944/1
caccagtggtcttcttgaacttcttcaattgacgcaagaagtaccagaaa
+7691944/1
CC@FFFFFGHHHFGHIEHIHGIEEHIGCHIGJGIIJJDFBGHHGIGGJEG
@1519075/1
gttctcagcttccctgcaaagttaaccatcttgtattcaaaagaaaacct
+1519075/1
CCCFFFFFHHHHHJJJJJJJJIJJJJJJJJJJJIJJJJJJJJJJJJJJJJ
@5640851/1
ctggttcaaattcaaataaaatcactctgcaatcctgcctcacatgattc
+5640851/1
CCCFFFFFHHHHHJBCCFIIJJJJJJJJJJJJJJJJJJJJJIJJJJJJJJ
@4246262/1
acgcaagaagtaccagaaacgggacttagccacaatctggtctggag
+4246262/1
@@<DDADDFHCFDG>FAEHA@E6EC@GCH>DDDHHIIIIIIIIIDD;
@5641019/1
gcctgttttggtagcggcggcgcggtccgtgaggagcatgctcgccatca
+5641019/1
CCCFFFFFHHHHHJJJGIIIIGHFD=>BBA?<@B@B?<>CCDCBBDDDDC
@1519498/1
gtcgagtagagccttagctgcggaatgcttagcttccttcttagagcgtc
+1519498/1
@@?DDDD?FHDBBBGEHGHDAEHAFFGBFDFGGGHFHHIGIIIIIIIIHH
@6307699/1
gagggaatctgattgtgctgttgtggaactgcttcacctgtggccggcgg
+6307699/1
@@@FDDFFHFFHHEHEGIGIHGHFHGIGIJJIJIIJIIGIIIIGIJIIGF
@5641506/1
cactcttgctccatggtccaggagcagcagcgtgcgcaggttcaggcatc
+5641506/1
CCCFFFFFGHHHHEHIGIJIIJJGGIIIGHIJIJIJJJIIJJICHGEHHF
@3572420/1
gttccagtctcaggcacattgccattagtagactgatcagccggagcagc
+3572420/1
@@@FFFFDFHHHHEIIJIJJJIIJJGIICHHIIGHIIJIGIJIJHGGAHC
@1519930/1
ggtacatctagagtataaaaaaatgataaattccgtcactattcta
+1519930/1
@@:DDDDDHHAHF<EFHGIHEGHIIGGGGGIDHGIIIHHGHGIIII
@5641594/1
gtggattttaatgttattattacagcatacataataaaattagaggaagt
+5641594/1
@@@FFFFFHHHHHGIIJJJJIIJJIJJJJJJJIJJJJJJIJJJJJJJIID
@4246916/1
cagtggtcttcttgaacttcttcaattgacgcaagaagtgccagaaacgg
+4246916/1
@@?BBDFDFHHHGIIIIIIIIGI<EHGIIIIIIIIIIGHIIIIIGIIIII
@4247215/1
ggaagtaggtgctgggcctcttgtatgcgaaggtgttgaggcgcttgtgg
+4247215/1
@@?:??=?C=DFDHFAFGGCHI>AEHIIIIHGGDFGHGCGB@FGHGIFHB
@4247249/1
atacataataaaattagaggaagtaggtgctgggcctcttgtatgcgaag
+4247249/1
@@@DDDDDFAAFBFF@E<DF:C?3<FH9CC?D3?;BFFFFDDGCDFE;:@
@5642481/1
tctgtagctgctgtgtgaagttcttcaaagcgtcttctctaacagttctc
+5642481/1
CCCFFFFFHHHHHJJIJIJIJHIIJJJJJJEIIIJJIIJJJJIIIIIEIE
@3573660/1
cagtggtcttcttgaacttcttcaattgacgcaagaagtaccagaaacgg
+3573660/1
@CCFDFFFHHHHHJJJJJJJJJJIJIJGHJJJJIJJJJFHIJJJJIJJJJ
@1521268/1
gtgctgggcctcttgtatgcgaaggtgttgaggcgcttgtggtggtgcac
+1521268/1
CCCFFFFF<FHHHJJIJJJJJIIIJCGFHIJJJJJJJJJHIJFHIGIJJJ
@4247947/1
ccccgctacactcactgcaccagcattcgtgtcccccgctggagcttgac
+4247947/1
@<;?A@DDAHHDBGFED@HD<FDD?CCCFIBC?9??6?@AGG88;C;=27
@4247986/1
ctcataacgcagccagatgccaaagttcttgatcttcactgggctcttct
+4247986/1
CCCFFFFFHHHHHJJJJJJJJJJJJIJJJJJJJJJJJJJJJIIJJJJJJI
@6309217/1
ccacaatatattcgtgaaaaccgcatccaactcggatcagccgtttctga
+6309217/1
CCCFFFFFHHHHHJIJJJJJJJJJJJJJJJJJJJJJJJJJJJJJJJJJJI
@2880735/1
gtacagttagaaatgttacaacctctatactttgcattaaaataatgccc
+2880735/1
@@@DDFDEHFHHHJJHIACBHHGGGJJJIIGIIJEIGIEIIGJIIIIBBF
@4248304/1
cgcaagaagtaccagaaacgggacttagccacaatctggtctggagagaa
+4248304/1
@@??BDAD?2ACDFDEDHHIGHFHIGGHHIEDGII@HEGBFFFGIGAGCF
@6988129/1
cgaggaaataaactttcttaaaatttcatttggtatacgcgaatttcgtt
+6988129/1
CCCFFFFFHHHHHJJJJJJJJJJJJJJJJJJJJHIIJJJJJIJJJJJJIJ
@6988145/1
ggcaaaggtagtaagtcagctgttccacttcatcatcaggg
+6988145/1
<??DD3BDAD<<?ED2AEBE:CF?B:C@F??BCEEFIIIA8
@2880937/1
cttagccacaatctggtctggagagaagatcctcatcttgtatagaggag
+2880937/1
@?;;ABDDBFFFD@DG:CEEE@>FE;E?9E>EFGEGIBCDFGBF@>B;?@
@4248495/1
gtgctgggcctcttgtatgcgaaggtgttgaggcgcttgtggtgg
+4248495/1
@=@ADD8D=CDFD?@AADHEG1<C:1??D9?DGGGE0@F=CD8@@
@1522088/1
gtgctgggcctcttgtatgcgaaggtgttgaggcgcttgtggtggtgcac
+1522088/1
==?DDAA?FDFHHIHHBGIGE?EFIFHHGEEGGGEBHGCE@7FAAADHE;
@2881402/1
gtcttcttgaacttcttcaattgacgcaagaagtaccagaaacgggactt
+2881402/1
CCCFFFFFHHHHHJJJJJIJJIJJJJJIJJJJJFHIJIJJJJJJJJJJJJ
@4248938/1
ggcctcttgtatgcgaaggtgttgaggcgcttgtggtgatgcacgcgctt
+4248938/1
@@?DDD>DDHBBFGGF:FHCEAFGEGG7D6?:B9B69B>BFDHIEBEBB8
@4921368/1
agggaatctgattgtgctgttgtggaactgcttcacctgtggccggcggc
+4921368/1
CCCFFFFFHGHHHJIJJJJJJJHIJJJJJJJJJJJJJJJIJJJIIIJJHF
@4921529/1
ctacgatcatcactgtcgtgtcctttatacatttcggcatggcgatcatg
+4921529/1
@B@FFDFFHHHHHJJJJJGIHIJJJJJJJJJJJJJJJJJJJJIIIJJJJJ
@5643675/1
gcacagacgaacagacaaacagacaaacagacaaacagacaaacagacaa
+5643675/1
CCCFFFFFHHHHHJJJJJJJJJJJJJJJJJJJJJJJJIJJJJJJJIJJJJ
@2196347/1
atcagccggagcagctccggtaagtttgtcgagtagagccttagctgcgg
+2196347/1
@@CFFFFFHFHFHGHIIJIJIGIJDDGGGGIIHIGEIJJIGJIJJJJGHI
@4249566/1
agggaatctgattgtgctgttgtggaactgcttcacctgtggccggcggc
+4249566/1
@CCFFFFFH?DFFHHIJJJIIJGIGIIIIJJJJJJIJJIJJIJJJFGIGB
@2882375/1
ggatggagtgagcacgggctctgtgcctggctcccatgtcacggtagcac
+2882375/1
@@@FFFFDFHGHHIJIGGGIGGGHGGGHHEDGIGIIIGDHIJIJEHIIGG
@2196636/1
ggagattttaaaaactgcttaagacctttagcgccattttggccgcagct
+2196636/1
@CCFFFFFHHHHHJJJIJJJJJJJIJJJJJJJJIJJJJJJJJJJJJJJJJ
@2196702/1
cacctgtggccggcggcacgcagacgccttgatgacctccactttgatga
+2196702/1
CCCFFFFFHHHHHJJJJJJJIIJJJJHHHFFFFFEEEEEDDDDDDDDDDE
@144343/1
gtgctgggcctcttgtatgcgaaggtgttgaggcgcttgtggtggtgcac
+144343/1
CCCFFBDD<DFHHIIIGIIIIDFGG:CCGDAEGGHIEGIIII@FHGIIIG
@5644514/1
ctctatactttgcattaaaataatgcccattttcacaggcaagggatcct
+5644514/1
CC@FFFFFFFHHHJGGFGHJIIJJIJIIIJCIIIJJGIGIGIJIGGIIGJ
@2883090/1
gcgagactcataacgcagccagatgccaaagttcttgatcttcactgggc
+2883090/1
CCCFFFFFHHHHHJJIJJIJJJJJJJJJJJJIIJJJJGIIJJJJJJJJJI
@829943/1
gtggattttaatgttattattacagcatacataataaaattagaggaagt
+829943/1
B?@FDFFFHHGHGFHEIGJIHGHJJJJJJJJIJIIHIJJIJIGGHHBDD?
@2197408/1
gcagcttttgacggaacgggagccgtacagacggagtagcgagccccatg
+2197408/1
CCCFFFFFHGHHHJJIJJJJIJJJJHIJJJIJJIJJCFIIIJJHGHFFFE
@4922869/1
ctggttacattgctcacgtacagctaagttattagcgatattataattat
+4922869/1
?@@FFDFFGDHFFIJJIJHIIJJJJIJIGJJJJJIJJIIIJJIJIIJIGI
@830366/1
ggtagcactgagtgacggcacctccgacactgaggtcacggtactcgcgg
+830366/1
B@BFFFFFHHHHHIJJJJGIJJJJJJIIJJJJJIJJJIJJJHIJJJJJHF
@7692428/1
gtcacggtagcactgagtgacggcacctccgacactgaggtcacggtact
+7692428/1
CCCFFFFFHHHHHIIIJHIIJJGEIIJJJJJJJIJJJJIIFHHIJJHIHH
@7692776/1
atagcaaacagccactggcaatgtggatagctggacaaggcactggcaac
+7692776/1
CCCFFFFFHHHHHJJJJJJJIJJHIJJJJJJJJJJJJJJJJJJJJJJJJJ
@6989035/1
ctttcccgtttccaatctccaagacaggaggctccagtactttagcttt
+6989035/1
@@<D=A?DDFHFFHEGGE@>EAGGIIIGEF6;DD8CD99??BBEF>GGH
@2884545/1
cagattattgatttctctttccctgtcgggagcggagcgcgctgtagctt
+2884545/1
@@CDFFFFGGHHFIHIIGGIDEEHFFHBA@:?F@DFHGIIGGHFBDDDBE
@2884586/1
cgagtatccttgggctccgcgaacgcagttttcgaccttattatgtgtag
+2884586/1
B@CFFFFFHHHHHJJJJJJJJJJJJJJJFHJJJJJJJJJJJJJJJGHHHH
@7693600/1
agtggtcttcttgaacttcttcaattgacgcaagaagtaccagaaacggg
+7693600/1
CC@FFD?DDHFHHIGIJIGGGIIIIHIIIIJIGIIIG9?GGHIIIJJJIJ
@6991032/1
gccagatgccaaagttcttgatcttcactgggctcttctctgggatttcc
+6991032/1
CCCFFFFFHHHHHJIIIJJJJJJJJJJIJIGIJIJJJJJJJJJJIJJJJJ
@6991070/1
ctggcacatcaggagaagttggctcctcaacagacacagagctctgtgac
+6991070/1
CCCFFFFFHHHHHIJGIJHIJJJJJJJJIIJIIIIIJJJGGGIIJJFHHI
@6309877/1
gggaatctgattgtgctgttgtggaactgcttcacctgtggccggcggca
+6309877/1
@?@?DDBDFFDFFH<EBGEHGBBGHGEG@AHAHAFFEDG@CHIHIIIAB<
@7695742/1
gcatctgtgaggggcgtcgggtcacattacatactctgtatttcctcttc
+7695742/1
CCCFFFFFHHHHHJJJJJJJJGIBCFHIJJJJJJJJJJIJJHHHHHHHFF
@7696012/1
ctgattctgtgatagtgaatacaagatcgtggggtgggcccaccaggccg
+7696012/1
@CCDFDFFF?DBFGGCEFDHGHIGIGGGIGGIBB@FHGIGGGIGIG?CGI
@6992436/1
gcgcttgtggtggtgcacgcgcttgggcagagggaatctgattgtgctgt
+6992436/1
CCCFFFFFHHHHGHIJJJJJJIJJIJJJJJJIJJJJJJJJJJJJJJJIJH
@1523364/1
agcgagactcataacgcagccagatgccaaagttcttgatcttcactggg
+1523364/1
@@BFFFFFHHHHHJJJJJJGJJJIJJJJJIJJGIJJJJJJJJJJJJJIJJ
@7696510/1
cttttattgcttggtgagacacgagataaaagtctaattcagacgagtgc
+7696510/1
@@@B=;;A:C:?3AAED:FFF>G@FFGCB?49DGD<?D?9B?BFGFB;DB
@7696625/1
gcactgagtgacggcacctccgacactgag
+7696625/1
81???D?BFF8?2@<CFDFAAE6086?BF@
@2887104/1
atacataataaaattagaggaagtaggtgctgggcctcttgtatgcgaag
+2887104/1
CCCFFFFFHGHHHIJJJGIJGIIHJGIFHIJIIJ9GHIJJIGIJJGHFGH
@1523712/1
cgtgaatataagtggcaaaggtagtaagtcagctgttccacttcatcatc
+1523712/1
@@:BDBDAHHHHAAEGGB@FF3AEHEGB<?ACFHIHHAFHHE@>>BADEF
@6311069/1
ctcgaataggaagtaatggaattttttgaccaactggaacatagcagcgt
+6311069/1
CCCFFFFFHHHHHHIJJJJJJJJIJJJJJJJJJJJJJJJJJJJJJJJJJH
@3575437/1
gcggttttcacgaatatattgtgggatgcttaaatttacatttagtgttt
+3575437/1
CC@FDDFFFAFFCDGEHBHIIHH@G?HIIIIGHGHIIIIIHEGHIDFFHI
@3575526/1
cagcatacataataaaattagaggaagtaggtgctgggcctcttgtatgc
+3575526/1
CCCFFFFFHHHHHJJJJJJJJJJJJJJIJJJHIIJJIIAHHJJJJJJJJJ
@3575549/1
cttaattcgatgttatacatatagcatttcggatctatagaggctgtcac
+3575549/1
CCCFFFFFHFHHFHIJJJIJJJIJJIIJJIIJGHJJJJIIJGIIJIJBHH
@3575606/1
ggtgctgggcctcttgtatgcgaaggtgttgaggcgcttgtggtggtgca
+3575606/1
=?=ABDDDDBDHHJIJFHHGEIEGGG:C?GHIGIGGJIIIIJGHGJII>D
@1524664/1
gccagatgccaaagttcttgatcttcactgggctcttctctgggatttcc
+1524664/1
CCCFFFFFHHHHHJHJJJJJIJJJJJJJJJJJJIJJJJJJJJIJIIJJJJ
@6993897/1
gtctcttctgctgcaaatgatataagctttccttcatagaaagtatcttt
+6993897/1
CCCFFFFFHHHHGJGJJJJJJJJJJJIJJJJJJJJJJJJJIJJHIIIJIJ
@2888124/1
gtccgagctcatcgactgtggcaatctttgcatggaatgttatctccaac
+2888124/1
@@CFBDD<DFHDHEHIIGFHGEHIIIGDFFHDDEFD@DEHHIIIIGGGGG
@6994025/1
gtggcgttgatgtcgcaagatagtgagacattcactttttagtcataatc
+6994025/1
BB@FFFDDHHGHHIJJIJJIJJJGHCHIIIJIJJIIJJJJJIJJJJJJJJ
@6994048/1
gcctcttgtatgcgaaggtgttgaggcgcttgtggtggtgcacgcgcttg
+6994048/1
C@CFFFFFHHHHHJGHIJCGHHIIJJGIJJJJJJJHIJFHIIIJJJHFFD
@2888311/1
gttgtggaactgcttcacctgtggccggcggcacgc
+2888311/1
@@@7?:B8FDB?<CB<CAH@:F@DE;@DGB>FB44A
@1524988/1
gcaagaagtaccagaaacgggacttagccacaatctggtctggagagaag
+1524988/1
CCCFFFFFDFHHHJJJJJJJJJJJJJJJJJJJJJJJJJIJJJJJJGIJJJ
@1525326/1
gcagagggaatctgattgtgctgttgtggaactgcttcacctgtggccgg
+1525326/1
CCCFFFFFHHHHHJJIIJHIJJJIJJIJJJJJJJJJJIIJJJIJJJJJJJ
@2888634/1
cagtggtcttcttgaacttcttcaattgacgcaagaagtaccagaaacgg
+2888634/1
@@@DDDDDDHHHHIIIIIIJJJJGHIIIIJJIIJJJJJBFHJJJIJIIIG
@6994623/1
gtggaactgcttcacctgtggccggcggcacgcagacgccttgatgacct
+6994623/1
B@BFFFFFGHHHHIIJJJJIJGIJJJJJGIIJJGHFFFDDBDDDDDEDDD
@1525473/1
gtcaggggtaatgctaacgtcatagcgataaattttaagggatttaaatt
+1525473/1
CBCFFFFFFHHHHJJJJJJJJJJJJJJJJJJJJJJJJJJJJIJJJJJJJJ
@1525683/1
ctggtctggagagaagatcctcatcttgtatagaggaggcttgggctcgc
+1525683/1
CCCFFFFFHHHHHIJJJJJJJJJJJJJJIJJJJJJJJJJJJJGJJJJJJJ
@4251310/1
caccagtggtcttcttgaacttcttcaattgacgcaagaagtaccagaaa
+4251310/1
@@@FFDDFFGHHHIIIJGIHIIGIGGIGIIGCGHIIIHHHIBFEEGHGHI
@6312776/1
gcgacaccttgtggctgtgacttgtagtcaaggtggagattttactatct
+6312776/1
CCCFFFFFHHHHGJJJJEGDHIJIHHIGGGIIJ?DCDHFHJJJIJJIIHI
@5645495/1
ggcctgtttcacagtctcgttgacttgctgttagctcattttaacacatt
+5645495/1
C@@FFFEDHHGHFIDHIBBFEGGGII<FDB?GH@FHIBGHIICDFCC=DF
@2198354/1
cagcatacataataaaattagaggaagtaggtgctgggcctcttgtatgc
+2198354/1
CCCFFFFFHHHHHJJJJJJJJJJJJJJHJJJIIJJJIJ?HHIJJJJJJJJ
@5645654/1
gccagatgccaaagttcttgatcttcact
+5645654/1
@@@D?B:A>DA<BD<CE4IHFAHBEEH?4
@2198439/1
tatacatatagcatttcggatctatagaggctgtcactgcagcgatactg
+2198439/1
CCCFFFFFHGHHHJJJJIJJJJIJJJIJJJJJJJJJJJJJJJJJJJJJJI
@4923884/1
gttgtggaactgcttcacctgtggccggcggcacgcagacgccttgatga
+4923884/1
BBCFFFFFGHHFHIIIIJJIIJJJJJIJJJIJIIFGFFDDDBBDDDDDDE
@4923957/1
cccgtttagcagcttcatccagaggcaag
+4923957/1
@@@DDDDDFAHB?EFHGA@FGGHGC8AD8
@5645836/1
ccttcttagagcgtcccgtacccatagcaacaagatcagcgactgtcaca
+5645836/1
CCCFFFFFHGHHHGGGHIGGEGIIEHIJJGIIGIIJJJJCHEHGGHHJJG
@5645932/1
ctcatcttgtatagaggaggcttgggctcgctctccgaagggagcttgcg
+5645932/1
CCCFFFFFHHHHHJJJJGJJJJJHIJIJJIIIIIIJIIIGIJEHIJJGHG
@830576/1
gcgttgtctaacgtcggattcagttcggaacatagaaatttgtgtaaccc
+830576/1
CCCFFFFFHHHHHHJJJHIJIJJIIIJJIIJJJIIIJJJJJJIIIGJJII
@830582/1
gtcaaaaccttcattatggcgcgtttacattaggtcggtcaccgaaggcg
+830582/1
@@@FFFDFHHGHHIJJJIGFHGGIJGHIJJJCFGDGGDFHHFCHGIGGGH
@5646243/1
gccagatgccaaagttcttgatcttcactgggctcttctctgggatttcc
+5646243/1
CCCFFFFFHHHHFIDHIJJJFGGJJGEHJIGIJJJJJJJJIJJJJJIJJJ
@830677/1
ctcttgtatgcgaaggtgttgaggcgcttgtggtggtgcacgcgcttggg
+830677/1
CCCFFFFFHHHHFIIJAFHIJJJJJJJIJJGIJIJJGHIIJJJJHFFFDD
@4252421/1
gtttattttgtttttctctgtgatctgtttcttggcatctatagatgtcg
+4252421/1
@BCFFFFFHHHHGJJJJJJJJJJJJJJJJJJIJHIGJJIIJJJJGIIHGI
@147012/1
gccagatgccaaagttcttgatcttcactg
+147012/1
?<@DDFA?CFDFHHF>EEHCHGGIIGGBH?
@2199605/1
gtccgcttccatcttctataaatctgttaagtcttttaaagtagatgatg
+2199605/1
@@@??DFDHFAHBGGIIGEHGHGBHIIIGDG@GHIGIIHIIIGHIGEDBD
@4924938/1
gcactgagtgacggcacctccgacactgaggtcacggtactcgcggtaca
+4924938/1
@C@FFFFDFAFDAHGIGIIJGBBGIJIIIBFBHDGFGIJIGIJGIG<BDB
@5646533/1
tcatcttgtatagaggaggcttgggctcgctctccgaagggagcttgcgg
+5646533/1
CCCFFFFFHHHHHJJJJJJJJJIGIJJJJJJJJJJJIIJJJGHIJJJJJH
@4252740/1
cctgggatgccacccggcaccactcccgggtgaggatgcac
+4252740/1
@@CFDDDDHGHHHEGGGHIJJIIJIJGHGG8?8=CFFHAC@
@831205/1
gtacgtttctgttcctgtccccatctgaggaatagtattgttaaatcaaa
+831205/1
@@@ADDEFFHDHFFGHIJGICHFDEHIHIJGEIIIBGIHGIIJIGIIHII
@2200088/1
gcttattctgcatacctgccatgcgctggtaagcgctatggactgccgcc
+2200088/1
CCCFFFFFHHHHHJJJJJJJJJJJJJJJJIIIJJJJJJJJJJJJJJJJJJ
@4925462/1
cctgagccatagcaaacagccactggcaatgtggatagctggacaaggca
+4925462/1
;?@?BDDDAHHH8GGGEFFE=EEHD@=;3?E:C?<D?FADHIGC>D??F>
@4925542/1
gccacaatctggtctggagagaagatcctcatcttgtatagaggaggctt
+4925542/1
CCCFFFFFHHHHHIJJJJJIJJJJJJJJJJJJJJJJIJJJJJJJJJJJJJ
@5647045/1
ttttttaattgttataaattcgtaattcgtagctttctttagttttaagt
+5647045/1
CCCFFFFFGHHHHJJJJHHIJJIIHHIJJIJJJJJJJJJJJJIIJJJJJI
@2200626/1
cttgggcagagggaatctgattgtgctgttgtggaactgcttcacctgtg
+2200626/1
@CCFDDFDHHHHHGHIIIJIJIJHGIJIHIJJJIIJJIGIIIJGIGHGIG
@4925916/1
ttactcgaatagtcttttctaacttgaacagtgcgatgttttacaagggc
+4925916/1
CCCFFFFFGHHHHJJJJJIJIJJJJJJIJJJHHJJJJJIJJJJJJJJJJG
@4253712/1
agcaagtttcttagacttgccagttcccacttcacgacgcttcagcagag
+4253712/1
CCCFFFFDHHHHHIJJJJIIJJJEHJIIJIIIIIJIJJJIJIJIIJJJEH
@1526763/1
cttggttgaacggaactccaatcctttactcgaatagtcttttctaactt
+1526763/1
CCCFFFFFHHHHHJJJJJJJJJJJJJJJJJJJJJJJJIJJJJJJJJJJJJ
@1526810/1
cactgagtgacggcacctccgacactgaggtcacggtactcgcggtacat
+1526810/1
CCCFFFFBFHHHHJJJJIJJJIJJJJJJJJDGHJJJGHIJJJJJHBDFFE
@6995145/1
cggcgatttaatttttttatgtttttattatgcaattcatgtttatttca
+6995145/1
CCCFFFFFHHHHHJJJJJJJJIJJJJJJJJJJJJJJJJJJJHJJJJJJJJ
@833667/1
gtaatttttgtctttcgcgaaatattccgcgacagatgtctttctagtgc
+833667/1
CCCFFFFFHHHHGJJJEIJJJJJJJJIJIJJJJJJJJIGIIJJJJJJHHH
@833980/1
gtttcttggcatctatagatgtcggtggcgcacagggcacgcttgcgcat
+833980/1
CBCFFFFFHHHHHIIJIJJJJIIIIHHIGHJJJJJJJJJJJJJJJJJIJH
@834055/1
cagcatacataataaaattagaggaagtaggtgctgggcctcttgtatgc
+834055/1
CCCFFFFFHHHHHIIGJJJJJIIGDHJGHHIHGIIGGH=FGHHGGGGIJI
@2890370/1
agcactgagtgacggcacctccgacactgaggtcacggtactcgcggtac
+2890370/1
@@@FFFFDHHHHHI<EGGIHIIIIIIIIIIIIHEGHIGB2@FGIIIH9<B
@834376/1
ggcactagaaatatttcggcgatttaatttttttatgtttttattatgca
+834376/1
CCCFFFFFHGHHHJJJJJJJJHJJJJIJJJJJJJJJJHJJJJJJJJJJJJ
@834876/1
gccagttataaagcatagcccgaagtgctattggcacacaggcataatgc
+834876/1
@?@FFDDFHDFDDHEHIGGIIEEHGIGGECFBGGGFHJGGD?CHGIGEHG
@6997574/1
atcttgtatagaggaggcttgggctcgctctccgaagggagcttgcggcc
+6997574/1
C@CFFFFFHFHGFIIGGIIIGHGIIIJJJGIEIEDFBGIJF<FFEGBEEF
@2891121/1
cagcatacataataaaattagaggaagtaggtgctgggcctcttgtatgc
+2891121/1
CCCFFFFFHHGHHJJJJJJJJJJJJJJIJJJHHIIIHJGHJJJJJJJJJJ
@2891176/1
tagcagcttcatccagaggcaagcgctccaagttgcttggaggcttgggc
+2891176/1
CCCFFFFFHHHHHJJJJIIJJJIIGGJJJIIJFHIGGIIIEGGIIEEIIC
@6997842/1
caaagataagatgaagaagaggagcaaatggaaaaaaaaattggtgaaaa
+6997842/1
CC@FFDDDBFCFBGHHBGHEFHIGGC9CBFEBBBGBGGBBFGHIFCEHGE
@6313951/1
gcttactataaaacaaaattaaaaactaaacgcgttaactgtcaacatta
+6313951/1
CCCFFFFFHHHHHIJIJJJJIIIJJIJJJJIIGIHIJJJIJJJIJJIJJI
@7697464/1
gggaatctgattgtgctgttgtggaactgcttcacctgtggccggcggca
+7697464/1
BCCFFFFFHHHGHHIHIIJIJGIJJHJJIJIJIJIGIGHIIIEGIIJHFA
@6314118/1
gatgaggttcaccaagctagtggcgttgatgtcgcaagatagtgagacat
+6314118/1
@CCDFDD=ACFHFGEGDHEGAEHIIIGIIIIFGIFIIIIIIIBF@FCFCH
@6998945/1
gcgatgttttacaagggcaggttgaactcacaccattcaatttaaaagaa
+6998945/1
@@@DDDABFHDBDGE?GIIGGFHEHCFEHCEEEHIEEHIDFIHECGH@EH
@7698165/1
gttgtggaactgcttcacctgtggccggcggcacgcagacgccttgatga
+7698165/1
@CCFFFFFHHHHHJJJJJJJJIIJJJJIJJJJJJHHFFDEDDDDDDDDDE
@7698306/1
cttcacctgtggccggcggcacgcagacgccttgatgacctccactttga
+7698306/1
CCCFFFFFGHHFGJJJJIJJJJIJIJIIHHFFFEEEDEEEDDDDDDDDDC
@6314987/1
cccatcaatttatcttcaaatgacgacaccacagttccagtctcaggcac
+6314987/1
CCCFFFFFHHHHHJJJJJJJJJGJJJJJJJJJJJIIIJJIIJJJIJIJIJ
@6315020/1
gcatctatagatgtcggtggcgcacagggcacgcttgcgcatgacatcta
+6315020/1
CCCFFFFFHHHHHIJJJGIJJJJJJJIIJJJJJJJJJIIJJJJJIJJJHH
@7000433/1
ccgtagccggtaatttttgtctttcgcgaaatattccgcgacagatgtct
+7000433/1
C@CFFFFF1CCFFIIIJJGGGIJJJGJJJJJJIJJJJJJIIHHFFFFCCE
@2893597/1
ctgtgatctgtttcttggcatctatagatgtcggtggcgcacagggcacg
+2893597/1
CC@DFFFFHHHHHJJJJIJJJIJJJJJJJJIGIJ?FHIJIJJJIJJJJJI
@7699591/1
ggagcaaatggaaaaaaaaattggtgaaaagaatcacaagtaagatactg
+7699591/1
@@?DBFEDHDDHHBGHIIIIFEHIGG@BFHIIEGIIIIIBBFBHHIGHIH
@6315942/1
acggcacctccgacactgaggtcacggtactcgcggtacatgttgtgtac
+6315942/1
CCCFFFFFHHHHHJJJJJJJJHIJJJJHIJJJJJJJGGJJJJIJJHGHHH
@2893923/1
atgcattcttcctcgtcaagcaaataaaggacatcttcaacaatctcgtg
+2893923/1
???DBDADHFHDFHGHEIIEIBHGIIGIICHFGGHGGCFHIIIGIDHFGH
@6316535/1
cacaatatattcgtgaaaaccgcatccaactcggatcagccgtttctgag
+6316535/1
CCCFFFFFHHHHHJJJJJJJJJJJJJJJJJJJJJJJJJJJJJHIJJJJIJ
@3577520/1
tgggcacagttcctcgacgagcaagtagttcttgaagcacagacacaggt
+3577520/1
CCCFFFFFHHHHHIJJIJJJJJJJJHGIIJJIJJJJJJHHIJJJJJJJJ@
@7001582/1
atgcacgcaaagtttcagattcaacatctataagcaaaaattataataca
+7001582/1
CCCFFFFFHHGHHJJJJJIIIJJJJJJJJIJJHGIJJJJJJJJJJIJJII
@7700615/1
aggtgctgggcctcttgtatgcgaaggtgttgaggcgcttgtggtggtgc
+7700615/1
BCCDFFFFHH:DFIJJJHJJIJJFHIJEFGGHHJJJJGJJJIIIHIIHIH
@7700705/1
tctacacaaagtttcagcttaaaatacgtttaaaaaaaaatttgtaccaa
+7700705/1
CCCFFFFFHHHHHJJJJJJJJIJJJJJJIJJJIJJJJJJJJJJJIJJJJJ
@1527267/1
ctgagcgagactcataacgcagccagatgccaaagttcttgatcttcact
+1527267/1
CCCFFFFFHHHHHJJJJJJJJJJJJJJJJJJJJJJJJJJJJJJJJJJJJJ
@5647940/1
agcatacataataaaattagaggaagtaggtgctgggcctcttgtatgcg
+5647940/1
CCCFFFFFHHHHHJJJJJJJIJIJJJJJJJHIJJJJJJJJJJJJJJJJJJ
@148903/1
ccactgtttacctaccacgttaagtacgtaactttaaaatattgactgga
+148903/1
@;?DDDD>FFFABFGGIBGIIGGE:CBFE3CEEF@HCDDFBGGGGGGG?3
@2201262/1
gtggattttaatgttattattacagcatacataataaaattagaggaagt
+2201262/1
BB@FFFFFHHHHHHIJJJJJJJJJJJIJJJJJJJJJJJJJJJJIJJIJI?
@6317296/1
gtcacggtagcactgagtgacggcacctccgacactgaggtcacggtact
+6317296/1
CCCFFFFDHHHHHJJJJGIJJJJJJJJJJJJJJJJJJJJJHIJJJJEGHH
@3578124/1
accagtggtcttcttgaacttcttcaattgacgcaagaagtaccagaaac
+3578124/1
CCBFFEFFHHHHHJJJJJJJJJJJJJJJJJJJJJJJJJJJGHIJJJJJJJ
@4254418/1
cggtcaccgaaggcggcggccgcattcggtttaaccgaaaccgaattaat
+4254418/1
BBCDDFFFGHGHHJJJIJJIHFDDDDDEDDDDDDDDDDDDDDDDDDDCDE
@149187/1
gtggattttaatgttattattacagcatacataataaaattagaggaagt
+149187/1
?@@D1AD;FF?D>C>FEE<<<FH>F<CH@FHGA@F<?E9CBEGGG@D8?B
@4926767/1
ggtggtgcacgcgcttgggcagagggaatctgattgtgctgttgtggaac
+4926767/1
<@@DDDDDBF?FHIEHGHCE;@F?BGGBFHEHGGIGGGBGC=FFGACEAC
@5648530/1
ggcagttcgtcaacaagacattactagctgagaatatttttttccgttta
+5648530/1
CCCFFFFFHHGGHJJJJJJJJJJJJIJJJJJJJJJJJJJJJJJJ<FHIII
@4926900/1
attgttatgtcgatgtcgaacccaaaaatgtaattaactttttttttgtc
+4926900/1
?@?DDD?BF=?CFIEIIEBEB?FHGGCHEGHGCGFF>FBFEHIIGII>HF
@2201740/1
ctcatcttgtatagaggaggcttgggctcgctctcc
+2201740/1
@@<DBAEDHHDHD>GHGBGHDEFIEGFHGIGD?8DB
@6317770/1
ccagacctagcccaaattcttcttcttcagccggctttggtggttctttg
+6317770/1
C@@FDFDDFHFHHIIGII<EHFHIIIIIIIEIIIIEFHIGHHIHHGGHGD
@149578/1
ctttaatttgacataacttttttatttatgaaccgattgacatgaaacaa
+149578/1
CCCFFFFFHHHHHJJJJJJJJJJJJJJJJJJJJJJJJJJJJJJJIJJJJJ
@3578723/1
gtcgggtcacattacatactctgtatttcctcttcatggtgccacagtga
+3578723/1
@@@D=D2@DFABFGIHGBCHGFGFEHIIHGHIIICHIGGIGHGGIGGIII
@4927184/1
gattttgacgggtagctgatgtactaatgagtaataaaataataaaatcc
+4927184/1
CCCFFFFFHHGHHIJJJJJJJIJJJIJJIIJGIIJJJJJIJJJJJJJIJJ
@5648901/1
ctcaacagacacagagctctgtgacggctcttcttctttctgtacattct
+5648901/1
@@@DD?DA=FHBDHEEDEEEHCC<<AEAFH;CCDGGHIIGHBBFDBFB8D
@6318068/1
gtcatgcgctagcgtgccctgtgcgccaccgacatctatagatgcca
+6318068/1
CCCFFFFFHHHHHJJJJJJJJJJJJJJJJJJJJIJJJJJJJJJJJJJ
@1528402/1
gcagcgaaatagtcacacccacgttggttatcaagtggcttggtaggatc
+1528402/1
CCCFFFFFHHHHHJJJJJJJJJJJJJJJIIJJJJJJJJJJJBEBECGDEC
@6318114/1
ctcatcttgtatagaggaggcttgggctcgctctccgaagggagcttgcg
+6318114/1
CCCFFFFFHHHHHJJJJIJJJJJIIJJJJIIJJJJJJJIJJJIIIJJJJI
@5649220/1
cttcttctcttttttctcctttcttttgcgagctgctgccgaaagattag
+5649220/1
BBBFFFFFHHHHHJJJJIIJJJJJJJJJJJGIJJJJJJJJJIHIJJJJJI
@836016/1
gtggattttaatgttattattacagcatacataataaaattagaggaagt
+836016/1
C@CFFFFFHHGHHHIJJIJJIJJIJJIJJJJJJJJJIJJJJJJGIEHIJF
@4927562/1
gtgctgggcctcttgtatgcgaaggtgttgaggcgcttgtggtggtgcac
+4927562/1
CCCFFFFFDFHHHJJHIJIJJIHIICFGHIIJJJJJJJJHIJHIJIJJJJ
@4255242/1
gtgttgaggcgcttgtggtggtgcacgcgcttgggcagagggaatctgat
+4255242/1
@@@FFFDDBDDA?EDCDDBGCH?HBHFGGIIIEGGGEG@GEH<HFFFFFB
@4927614/1
ctgtggccggcggcacgcagacgccttgatgacctccactttgatgatct
+4927614/1
BCCFFFFFHHHHGJJJJJJIIJJIHHHHFFFFFFEEDEEDDDDDDDEFDE
@836168/1
caccagtggtcttcttgaacttcttcaattgacgcaagaagtaccagaaa
+836168/1
CCCFFFFFHHHHHJJJJJJJJJJJJJJJJJJJJJJIJJJJJGHIJJJJJJ
@2202552/1
acagttccagtctcaggcacattgccattagtagactgatcagccggagc
+2202552/1
@@CFFFFEFH?FHBEEDE@GGDHIIGGHIEA<CHFHG9CBFDD?CGA0D@
@836266/1
ggcgcttgtggtggtgcacgcgcttgggcagagggaatctgattgtgctg
+836266/1
CCCFFFFFDFHHDHGGGGIIJJJJJJJJJJJJJJJEIIIIJJIJJHIIGE
@4927874/1
ctggacaaggcactggcaacgaccaatcatggacttttcttcaatatcca
+4927874/1
CCCFFFFFHHHHHJJJJJJJJJJJJJJJJJJJJJJJJJJJJJJJJJJJJJ
@150400/1
ctctatactttgcattaaaataatgcccattttcacaggcaagggatcct
+150400/1
CCCFFFFFHHHHHJJJJJJJJJJJJJJJJJJJJJJJJJJJJJJJJGJJJJ
@836433/1
agcatagaatgttcgacgtgattctttaatttgacataacttttttattt
+836433/1
@C@BDEBFHHFHHIEBGGHHCHGIHIHH<GHIE<CFHHEIIIIGGGGHIG
@5650071/1
gggctctgtgcctggctcccatgtcacggtagcactgagtgacggcacct
+5650071/1
@CCFFFFFHHHHHJJJGIHGJJJJJJIDGGHJGICHGHIBFHJGGIGHI@
@5650241/1
tgtctatcggctccgatttgtcgtcccaaggaaactccttgttaagtctc
+5650241/1
CCBFFFFFHHHHHJJHIJJIIJJJJJJJJJJJJJJJJJJJJJJJJJIJJI
@1529686/1
ccttattataaaaggtataaatattcctgccaccaataaatcgttttaac
+1529686/1
@@@BDDFFHA??FHIEGEIIIIGGIIIIGGCGIIGGGIIIIIIFDDFFGH
@1529848/1
ccagtggtcttcttgaacttcttcaattgacgcaagaagtaccagaaacg
+1529848/1
CCCFFFFFHHHHHJJJJJJJJJJJJJJJJJJJJJJJJJJGHIJJJJJJJJ
@837317/1
gcctcttgtatgcgaaggtgttgaggcgcttgtggtggtgcacgcgcttg
+837317/1
CCCFFFFFHHHHHJJJJJCFHHIIJJJJJJJJHIJHIJHHIJJJJJHFFD
@1530126/1
ctgcgacctcgagcgacgaatcacatgaaagggggagggggg
+1530126/1
@@@DFDDFHDD?F6FDGDFHIEHGDFH9BFGGEGGEHDABBC
@5650736/1
ggcacgcttgcgcatgacatctatacatgccattggcgttcaaaaggtta
+5650736/1
CCCFFFFFHHHHHJJJJJJJJJJJJJJJJJJJJJJJJJIJJJJJJJJHIH
@1530637/1
tacagatttattatagcctgcgacttcgttcgtgtggaatagtgacttcc
+1530637/1
BCCFFFFFHHHHHJJJJJJJJJJJJJJJIJJIHIHIJJJJJJGIJJJJJJ
@838268/1
gtaagaaggtggcggccagaatctagacatgcacagctcttgcagcca
+838268/1
@C@FFFFAADHHF<<FHHGCHHGIJIIEGHIIJGIGIGBCHEHHI@;@
@2896085/1
gtcttcttgaacttcttcaattgacgcaagaagtaccagaaacgggactt
+2896085/1
C@CFFFFFHHHHGJJIJJJJJJJIJJJIIJJJJDGIJJJJJJIIIIIJJJ
@2896350/1
ccagaaatttcgcacgctcgactaacattacctcgaaggcgcggcgtgcg
+2896350/1
CCCFFFFFHHHHHJJJJJJJJJJJJJJJJJJJJJJJJJJJJIJHFDDDDD
@2896702/1
gggctctgtgcctggctcccatgtcacggtagcactgagtgacggcacct
+2896702/1
CCCFFFFFHHHHHHJIJJJJIIJJJIIJIGHIJJJIJIJFHIJJJJJJJJ
@2896930/1
ctcagatgcaatttcttgcaagaattgcacaaagttgaagtccttgttgt
+2896930/1
@CCFDFD4?DHFFGIIIFGGIGGGGIIIIICHGIEG@FGHFGCHIGGIE?
@7701706/1
gtgctgggcctcttgtatgcgaagg
+7701706/1
CCCFFFFFAFHHHJJJJJJJJJJJJ
@1532316/1
gtgttgaggcgcttgtggtggtgcacgcgcttgggcagagggaatctgat
+1532316/1
@B@FFFFFHGHHGJIHJJHJJGHIIJJJIJIJFGIJIJJJHHHGFFFFFD
@7702148/1
cgcaagaagtaccagaaacgggacttagccacaatctggtctggagagaa
+7702148/1
CCCFFFFFHHHHHJJJJJJJJJJJJJJIJJJJJJJJJJJGHIJJJJJJJJ
@7702538/1
gtctgtttgtctatgcgcgctaatctcagaaacggctgatccgagttgga
+7702538/1
CCCFFFFFHHHHHJJJJJJJJJJJJJJJJJJJJJJJJJHJJJJGIIIIJE
@7702745/1
gtgagggatgcgtgacgtcagcccctacgatcatcactgccgtgtccttt
+7702745/1
CCCFFFFFHHHHHIHIJIIJJJJJJJJIJIJJJJJJJJJJJJHIHIJJJJ
@7004262/1
gggaatctgattgtgctgttgtggaactgcttcacctgtggccggcggca
+7004262/1
CCCFFFFFHHHHHIJJJJJJJJJJJIJJJJJJJJJJJJJJJJJJJJJHFD
@7703152/1
ggctcccatgtcacggtagcactgagtgacggcacctccgacactgaggt
+7703152/1
=?@DDDFDAF?FBGGGBFHJJIJGI@CEGHIJDBFGIJJJBEGHIGCAE=
@7004635/1
caaagagttgtcgatatgtggatgtagctgccattatgtagactgttgtg
+7004635/1
CCCFFDFFHHHHHDIJJGHIIHHIGIGJJJIJGIJJIJJIIJJJJIJJIG
@7005007/1
ccagaatctagacatgcacagctcttgcagccatccaacaggattgccca
+7005007/1
CCCFFFFFHHHHHJJJJJJJJJJJJJJJJJJJJJJJJJJJJJJJJJJJJI
@7703897/1
gacggcacctccgacactgaggtcacggtactcgcggtacatgttgtgta
+7703897/1
@<@DDFDFHHHFHAGGIICCFD?DHIFI@DGHGGGIGAHEHFEHHHCBDC
@7704011/1
ctggtgggttgtcctgcagagcttgccacatcttgtaagcagcctgacgc
+7704011/1
@@@FDDDFHHHHHJJJIJIIGIIJIIJJJJJJJJJJJJJJJJJJJJJJJI
@7704245/1
gccagatgccaaagttcttgatcttcactgggctcttctctgggatttcc
+7704245/1
@@CFFDDEHHFHHJHBHIJJGEHIHFHHIJIGEGIJHIIJIIJJAGGIII
@2899159/1
gtctgattctgtgatagtgaatacaagatcgtggggtgggcccaccaggc
+2899159/1
CCCFFFFFHHHHHJJJJIJJJJJJJJJJJJJJJJJJJIJJJJJJJJJIJI
@2899195/1
gtaattaactttttttttgtctgtttgtctgtttgtctgtttgtctgttt
+2899195/1
1=@DDDDD?FD?D:FF<0DFEEABD?DGEGF?FFFIIIIDAF9===78@F
@6318472/1
ctcagatacaccgtcacggaatacaaatatcttcttcggcaatctgcctt
+6318472/1
CCCFFFFFHHHHHGIGHIIJJJIJIJIJJJJJJJJJJJJJJJJJJJJJJJ
@6318543/1
ctcatcttgtatagaggaggcttgggctcgctctccgaagggagcttgcg
+6318543/1
CCCDFFDDFDFFFICHGFEGGGH@DHFGHEBH?BAF@DCD<ECBF;FECE
@6318791/1
gtgctgggcctcttgtatgcgaaggtgttgaggcgcttgtggtggtgcac
+6318791/1
CCCFFFFFFHHHHJJIIJJJJJIJJCHGGIIJJIJJJJJHIIGHIEHIJI
@2899967/1
cagtactttagctttgacagtgtaaaacttctcggaaatctccaatccaa
+2899967/1
BCCDDFFFHHHHHJJIIJIJHIIGJJJJJJJJJJGIIIJJJJJJJJJJII
@2900016/1
ggatggagtgagcacgggctctgtgcctggctcccatgtcacggtagcac
+2900016/1
CCCFFFFFFHHHHJJJJJJJJJJJJJJJJJIJJJJJJJJJJJJJGIJJJJ
@150447/1
cgcaagaagtaccagaaacgggacttagccacaatctggtctggagagaa
+150447/1
CCCFFFFFHHHHHJJIJJIIJJIJJJJIJJJJJIJJJJJGIIIIGIIIGJ
@3579718/1
gtggaactgcttcacctgtggccggcggcacgcagacgccttgatgacct
+3579718/1
CCCFFFFFHHHHHJJJJJJJJJJJJJJJJJJJJHHFFFDDDDDDDDEDDD
@3579738/1
agagcgtcccgtacccatagcaacaagatcagcgactgtcacacggtagc
+3579738/1
CCCFFFFFGHHHFIIJIJJJJJJJJJJIJJIJJJJIJJHIIJJJJJFGIG
@3579759/1
atagtaggtaggcgtagggtaagacacggatcgcatacaccgtgaatata
+3579759/1
=@@ADDDD?:ADFA<<CFH<FDGIIBGGBGGEGGGICE@FBF=@;@AGHF
@7006990/1
ctggagctcctgctggagatgtgggtgtagctttaaggggatctgctgtc
+7006990/1
CCCFFFFFHGHHHJIJJJIJJCEHIFHIJGIIIJJJJIJJEIIJJJJIJE
@4928298/1
gcatacataataaaattagaggaagtaggtgctgggcctcttgtatgcga
+4928298/1
CCCFFFFFHHHHHIJJJJJJJIIJJHGJJHIJJJJJ;FHJJJJIJJJJJF
@7705898/1
tctacacaaagtttcagcttaaaatacgtttaaaaaaaatttgtaccaaa
+7705898/1
CC@FFFEEBHHFFGIIHGHIJGIEIJIIBFGIFGIEH<GHIIIGHIIH@@
@151019/1
gccttgtaccacagtactcctggatattcgtatttgacacagaattcagc
+151019/1
CCCFFFFFHHHHHJIJJJJJJJJJJJJJJJIJJJJJJJJJJJJJJJJJJI
@6319672/1
ggagaagggaatgacaacgacaatcggacgcgttaacatacgagatcttc
+6319672/1
@@<DADDDFHHHGIHEHIJJJIJJJJGJIGIFIJEGGIHIHIHHBD;CE;
@4928576/1
acctctatactttgcattaaaataatgcccattttcacaggcaagggatc
+4928576/1
CCCFFFFFGHHHHJJJJJIIJJJIIJIJIIJIJJJIIJJIIIJIGJJIIG
@7007476/1
cttggttgaacggaactccaatcctttactcgaatagtcttttctaactt
+7007476/1
CCCFFFFFHHHHHGIJJJJJIJJJJJGHIGIIIJIJJJJJJJJHHIJGIJ
@151175/1
cgatgttttacaagggcaggttgaactcacaccattcaatttaaaagaaa
+151175/1
@@<BD=A?DBACFGI?;DAHAEHIGBHG<EHE@BCFGAH@DGEHGGGGED
@2203587/1
aattagaggaagtaggtgctgggcctcttgtatgcgaaggtgttgaggcg
+2203587/1
CCCFFFFFHHHHHIJJHIJJJJJ;FHJJIJJJJJJJHIIJGHHIJIJJJJ
@6320016/1
accactaattccagtgataaattcactctagcacgtagttctcagcttcc
+6320016/1
@<?DD?ADFF4<DFABBFBFBEH<E:FAHEFBHIIEGDBDG9BDDBDGCG
@6320096/1
gaggagcaaatggaaaaaaaaattggtgaaaagaatcacaagtaagatac
+6320096/1
@@CFFFFDFHHHGGIJIIJJIGJJIJFFHIJJIJIIJJJJJJIIJIJJJI
@3580720/1
cgaaggtgttgaggcgcttgtggtggtgcacgcgcttgggcagagggaat
+3580720/1
@C@DDDDDFHFDHHJJJJJJIIIGHJEGIJGJIJJJJJJJJGHHFFFCEE
@4256909/1
atccacataagtaacttcaaatgattgctcagatgcaatttcttgca
+4256909/1
@@@DFFFFHGHHHJJJIIJIIHIIJJIJFJGHGIJJIIIJFIJIJII
@6320419/1
cactgagtgacggcacctccgacactgaggtcacggtactcgcggtacat
+6320419/1
CCCFFFFDHHHHHJJJJJJJJJJJJJJJJJIIJJJJFIIJJIJJHHDFFF
@3581241/1
ggcaatctttgcatggaatgttatctccaactcgcggagagtatcttcta
+3581241/1
@@@DFFFFHHFHHJJJIIJJJJJIGJJIIJIJJIJJIJIIIBFGGIGIJE
@2204292/1
gtttgtctgtttgtctgtttgtctgtttgtctgtttgtctgttcgtctgt
+2204292/1
CCCFFFFFHHHFHFHIIGJJJHIIIJJJJJJJJEHHIIHIJJIJEHIICG
@3581529/1
gccacaatctggtctggagagaagatcctcatcttgtatagaggaggctt
+3581529/1
CCCFFFFFGHHHFHJJJEIIJJJJIJJJJJJJJJJJHJJJIIJIIJJJJJ
@4929730/1
ctgcaatcctgcctcacatgattcatccacaaattccaacccttgcgttt
+4929730/1
BCBFFFFFHHHHHJJJJJJJJJJJJJJJJJJJJJJIJJJJJJJJJJJJJJ
@4929767/1
acggctttttccagatccactcttgctccatggtccaggagcagcagcgt
+4929767/1
CCCFFFFFHHHHHJJJIJJJIJJJJJJJJJJJJHIJJJJIJJJJJJJJJF
@152306/1
gtcggcataacgggccgcgactccgccctcttcctcgggttggaatgatt
+152306/1
@??BDFD<FHHDFGGIIGBFFGIIB>@AEEEHAEEDFFC;=@@CCCCCCD
@3581797/1
ctcataacgcagccagatgccaaagttcttgatcttcactgggctcttct
+3581797/1
CCCFFFFFHGHHHFIIIEIIIJGIIIIEHJIIIHIJJJJJIEHGHIIIJJ
@4257737/1
attttaatgttattattacagcatacataataaaattagaggaagtaggt
+4257737/1
@@BFFFFFFHHHHIJIIJFJHGIIIJGIGJIJJIJIJJJIIHBHGCGIHB
@4257768/1
tgcgaaggtgttgaggcgcttgtggtggtgcacgcgcttgggcagaggga
+4257768/1
??@DDDDDFFFHBEA;@FHE@GFG;:6@88B@BGGHBGIE?CF>BBC@>?
@2204840/1
ctccagtactttagctttgacagtgtaaaacttctcggaaatctccaatc
+2204840/1
CC@FDFDDHHBFFGGGBHGGIGHBHHHGIHIAHHIIIFGIBEG<DDHGGD
@840548/1
gttcctctataaacattatcatggccgctaccatattacttactgctttc
+840548/1
CCCFFFFFHHHHHJJIIJIIJJJJJJJJGGIIIGJIGHIIGIIIIJJIJF
@5653351/1
cccacaatatattcgtgaaaaccgcatccaactcggatcagccgtttctg
+5653351/1
CCCFFFFFHHHHHJJJJJJJJJJJJJJJJJJJJJJIJJJJJJJJJJJJJJ
@2900392/1
cttcacctgtggccggcggcacgcagacgccttgatgacctccactttga
+2900392/1
<<?DDD?DAADAAF@@BHGGIIIIBAHHEEDDEC<C>CC@>AA?CCCCCC
@841122/1
cagggatttatgcgcgtcagcgactgaaatctgtaagtattggtttattt
+841122/1
C@@FFDFFHHHHHJJJJJJJJJJIJJIJJJJJJHIJIFIIJJJHIJJJJJ
@841176/1
cacgcgcttgggcagagggaatctgattgtgctgttgtggaactgcttca
+841176/1
@@CFFFFFHHGHHIJIJIJIJJJJJGGGGIJJJIIJJJIJJJJJJJJJJI
@2900547/1
gtagctttaaggggatctgctgtctgtggagctgatgcttgctgggcctc
+2900547/1
C@@FFFFFGHHGGJHHIJIJIJHIIIFHICGIJJGIJJEIIJJIGHIFIH
@841325/1
cttttgtaaatttaactctctgtgagtccgtcagtggctttctttgatca
+841325/1
??@FD;DAFHFHHEAGBDFGADDHCAHE<A<CB@FHGA8???G?F<BFI@
@5654183/1
gcagccagatgccaaagttcttgatcttcactgggctcttctctgggatt
+5654183/1
<<@D@DBD?DABF:?2CC@HHIIICDHH@?FA<BEEE3CG@>GFFFII@B
@2901454/1
gtcacatttagtacctatagtcatacatatgtctacctatcacaaagatt
+2901454/1
CCCFFFFFHHHHHJJJJJJJJJJJJJJJJJJJJJJJJJJJJJJJJIJJJJ
@842810/1
gcttttggtactttatcgtcgaatttcgggttgttcaccgctgccccgtc
+842810/1
BCCFFFFFFFHHFIJGIHGGIJGHGIIIIICHGHIJIJJGIHGHIJHIHI
@2901942/1
acctttcctaggagtgactttcccgtttccaatctccaagacaggaggct
+2901942/1
@@@DFFFFHGGHGGFHGDIIJIIIIGHHJJIGGGIGGGIJJJJIGIIDGE
@7007999/1
tcattgaacaatctcgtatgatgccgtttctgtaccaataggaacaatac
+7007999/1
CCCFFFFFHHHHHJJJIJJJJJJJJJIJJJJJIJJJJJJJJJJJJJJJJJ
@843417/1
ggttttttaaactcatattttcatggtaccaagttatgaatttttcaaat
+843417/1
BCBFFFFFHHHHHJJJJJJJJJJJJJIIJJIJJIJJJJJJJJJJJJJJJJ
@843429/1
tctgattctgtgatagtgaatacaagatcgtggggtgggcccaccaggcc
+843429/1
CCCFFFFFHHFHHIIIJIGIIIJJIJIIIJHIHIIJJIIIIIJIGHHGII
@7008364/1
tatgaaaaaatggaaaccctacttaaagacatcatgataaaaatgtgtca
+7008364/1
@<@D?DBDBFBFDFAF?C:FDAFHEF4CEGFGEEGIEFFFFBGB<9BF@F
@843623/1
agcatacataataaaattagaggaagtaggtgctgggcctcttgtatgcg
+843623/1
CCCFFFFFHHHHHJJJJJJJJJJJJJGHHIFHIIJJJIIIIHGIHHJJJI
@7008499/1
ctgcacgaaccggagaagggaatgacaacgacaatcggacgcgttaacat
+7008499/1
CCCFFFFFGHHHHHIDHHJJIJJJJJJJJJJJJJJJJJJJHFDDDDDDDD
@2902710/1
cgtgccttttattgcttggtgagacacgagataaaagtctaattcagacg
+2902710/1
CCCFFFFFHHHHHJJJJJJIIJJJJJJJJJJJJJJJJHIJJIJJJJJJJJ
@2902799/1
gtttgttatgttatctagaagccgtgcaattgatatgtataccccctttt
+2902799/1
CBCFFFFFHHHHHJJJJJIJJJJJIJJIJJJJJJJJJIJJJJJJJJJJJJ
@7706727/1
agagacgatttcaccagtggtcttcttgaacttcttcaattgacgca
+7706727/1
CCCFFFFFHHGHHJJJJHIJIIIJJJJJIJJJJJIJIGIJJIJJJJJ
@7009719/1
cagagggaatctgattgtgctgttgt
+7009719/1
@<<D?D??AACDHBHG@AI@CFBD:A
@7009726/1
cgcaagaagtaccagaaacgggacttagccacaatctggtctggagagaa
+7009726/1
@CCFFFFFHHHHHIJJJJJJJJIJJJJIIJJIJIJIJJJGHIJJJJIJIJ
@2903765/1
gtaaaattaaaatgaaaaatctaataaaaaataaatgtattgaagtttta
+2903765/1
CCCFFFFFHHHHHIJJJJJJJJJJJJJJJJJJJJJJJIJJJJIJJHIJJJ
@7707916/1
ggcatctatagatgtcggtggcgcacagggcacgcttgcgcatgacatct
+7707916/1
CCCFFFFFHHHHHJJJJJEHJIJJJJJJJIIJJJJJJJJJJJJJIJJJHH
@7010103/1
gagactcataacgcagccagatgccaaagttcttgatcttcactgggctc
+7010103/1
CCCFFFFFHHHHHJJJJJJJJJJJJJIJJJJJJJJJJJJJIJJJGHIIJI
@7708081/1
cgcaagaagtaccagaaacgggacttagccacaatctggtctggagagaa
+7708081/1
@C@FFFFFA<CFFIFEHAGAGGIGGHGIGDHDEHIIIGIIIIIIGHIDGE
@2904184/1
ccgaaattctaccaatcaaccaaccaactccgtacctatacaataacaaa
+2904184/1
CCCFFFFFHHHHHJJJJJJJJJJJJIJJJJJJJJJJJJJJJJJJJJJIHJ
@7708812/1
ccgactgacatgaaacaaacactaaatgtaaatttaagcatcccacaata
+7708812/1
CCCFFFFFHGHHGJJJJJJJJJJJJJJJGHGIJJJJJJJIIJIIGJJJJH
@7010995/1
ggattaaaaataaacttaaagattattaataagaaaaaaataatgcaaag
+7010995/1
?@?DDFFDDDDFF>>@FGH@IC3?AEHH<EHGHGHAFEA:?FDEC9?BG;
@7709533/1
catcactcttatatgggcagcccgaacacggttaccgggaattttgtttg
+7709533/1
@??BDDDDHHHHHGF>GGHGGGIGGHGIIGFIIIGGGGGBBHHEHIHHHH
@6320939/1
atacataataaaattagaggaagtaggtgctgggcctcttgtatgcgaag
+6320939/1
@C@FFFDFHHHFHIIGIJJGGIIJJJJHGHIHHGGGIIIIGIIIIJJIII
@6320949/1
ctcacatgattcatccacaaattccaacccttgcgtttcaaaacaattca
+6320949/1
CCCFFFFDFHHHHIIIIIIJJJJJJJJJIJJJJJIGGIJJIIIJJJJJJJ
@2905353/1
cgatgttttacaagggcaggttgaactcacaccattcaatttaaaagaaa
+2905353/1
@@CFFDDDDHFFFGEBAEFE<ABBHGHIGGGHI;GDIJGJIIGIGGGEBD
@7710336/1
ctcgctctccgaagggagcttgcggccgatgacctcatactccttcaact
+7710336/1
CCCFDFFFHFHFGGIIDGIICEEHIIGFGGA=@FHIJGEIJICECHHHFF
@6321677/1
gcacgcgcttgggcagagggaatctgattgtgctgttgtggaactgcttc
+6321677/1
CCCFFFFFHHHHHJJJJJJJIIJJJJJJJJJJJJJIJJIJJJJJJJJJJJ
@7710744/1
agaggaagtaggtgctgggcctcttgtatgcgaaggtgttgaggcgcttg
+7710744/1
@@@DD??DDAAD2AFE?@F?EFFFFDHFFFEGFDGF?DDBDC>D?FFEEC
@1534528/1
gtcctctatacatttcggcatggcgatcatgtcgatggcttggtttattc
+1534528/1
CCCFFFFFHHHHHJJJJJJJJJJJJJJJJJJIJJJJJJJJJJJHIJHJJJ
@6321939/1
gtggattttaatgttattattacagcatacataataaaattagaggaagt
+6321939/1
@BBFFFFFHHGHHGIJJJIJJJJJJJJJJJJJJJJJIJJJJJJJJJJJJI
@4258345/1
ggcagctcgaacacggttaccgggaattttgtttggtatctgataccgac
+4258345/1
CCCFFFFFHHHHHJJJHIJJJJJJJJJJJJJIJJJJGHJJJJJJJJJJJJ
@4258350/1
catcaggcttccgtacattttatactaagctgtaaagtaccgactgttga
+4258350/1
CCCFFFFFHHHHHIJJJJJJJJJJJJJJJJJJJJJJJJIJJJJJJJJJJJ
@6322058/1
ctcacatgattcatccacaaattccaacccttgcgtttcaaaacaattca
+6322058/1
CCCFFFFFHHHHHJJJJJJJJJJJJJJJJJJJJJJHHJIIIJJJIJJJIJ
@6322121/1
cagccagatgccaaagttcttgatcttcactgggctcttctctgggattt
+6322121/1
@@CFD?DDHBDHHEGIABDHGEGHGIIIIIIIGIIIDIFIIGIGIEGGII
@2205574/1
gtgatctgtttcttggcatctatagatgtcggtggcgcacagggcacgct
+2205574/1
@@@DDDDDHFHFDHCE?FEGEBEH>FHCCHAG??GABE@D@BGHBFHG@A
@4258504/1
gcctcttgtatgcgaaggtgttgaggcgcttgtggtggtgcacgcgcttg
+4258504/1
B@BFFFFFHHHHFGGGFGCEHHIIJJJJIJIJJJJHIIHIIGGGIJHFFD
@6322315/1
gagagaagatcctcatcttgtatagaggaggcttgggctcgctctccgaa
+6322315/1
CCCFFFFFHGHHHJJJJJJJHIIJJIJJHJJJJJHIJIIIIJIGGGIGGI
@1534956/1
gtgcgatgttttacaagggcaggttgaactcacaccattcaatttaaaag
+1534956/1
B?BFFFFFHHHHHJJJJJJIJJJHIJJJJJJJJIJJJJJIJJJIIJJJJH
@153247/1
ttgtgctgttgtggaactgcttcacctgtggccggcggcacgcagacgcc
+153247/1
@@@FFFFFFHGHHJJIIJCIEHIJIIJJHHHJJGGIJIGHFFFDDDDBDD
@7711416/1
gttgtggaactgcttcacctgtggccggcggcacgcagacgccttgatga
+7711416/1
@@@FFFFFHHHHHGJJJJJJIJIJIJJJGJIIIIFHFFDEDDDDDDCDDD
@1535147/1
atgaggttcaccaagctagtggcgttgatgtcgcaagatagtgagacatt
+1535147/1
CCCFFFFFHHHHHJJJJJJHHJJJJJJJJJJJJJJJJJJJJHIIIIJIJJ
@1535165/1
gtaggtgctgggcctcttgtatgcgaaggtgttgaggcgcttgtggtggt
+1535165/1
CCCFFDFFHHHHFIJJJJJGJJJJJHIJJGHIJJJIJIIJJJJIIJIII;
@1535230/1
atttcaccagtggtcttcttgaacttcttcaattgacgcaagaagtacca
+1535230/1
CCCFFFFFHHHHHJJIJJJJJJJJIJJJJJJJJJJJJJJJJJJJJHIIIJ
@843964/1
ccataatcattcctggaatccgtgtcgacggcgatgagagcccacgatgt
+843964/1
CCCFFFFFHHHHHJJJIJJJJJJJHGIJJJJJJJJJJIJIJJJIHHDFFD
@843974/1
gctttatgattggttgcatattatggcaacatacacatttggttctattc
+843974/1
CCCFFFFFHHHHGIJJJJJJJJJJJJJJJJJJJJIJIJJJJIGHIJJJJJ
@7013062/1
ggcctcttgtatgcgaaggtgttgaggcgcttgtggtggtgcacgcgctt
+7013062/1
:@@DDD?D?FHHHFIH?CC3<CFB<BFGGGIIB8B;BDFFF==8@<=A<>
@7013703/1
gtttcatgtcaatcggttcataaataaaaaagttatgtcaaattaaagaa
+7013703/1
CCCFFFFFHHHHHJJJIJJJJJJJJJJJJJIIIJJJJJJJJJJJJJJJJJ
@845435/1
gccagatgccaaagttcttgatcttcactgggctcttctctgggatttcc
+845435/1
@@CDFFFFGHHBHHGHIIIIAHIIIGGIHIICHIIIIIIIIIEIGIIIII
@845445/1
gtagcactgagtgacggcacctccgacactgaggtcacggtactcgcggt
+845445/1
B@BFFFFFHHHFHIIJJJJJIJJJJGJJJJJJJJHIJJJJFHJJJJJHF9
@7014913/1
gcacctttttataccaacggtttacatttgtaacatatttttctctttcc
+7014913/1
CCCFDFFFHHHHHJBHIJJJFHIJJJIJJJIJJJJJJJJIJJJJJJJIJJ
@2908267/1
gttggtcttggttgaacggaactccaatcctttactcgaatagtcttttc
+2908267/1
CCCFFFFFHHHHHJJJJJJJJJIJJJJJJJJJJJJJJJJJJJJJJJJJJH
@7016304/1
agggaatctgattgtgctgttgtggaactgcttcacctgtggccggcggc
+7016304/1
CCCFFFFFHHFHHJJJJIJIIGGIGJJJJJJJJIJJJJIIGJJJJJIJHF
@7016492/1
agcggatggatcaagagcctgacaccgaaggcagctctccttctaccggc
+7016492/1
CCCFFFFFHGHHHJJJJJJJJJJJJJJJJJJGIJIJJJJJJJJJJJJJJI
@2909026/1
ctccagtactttagctttgacagtgtaaaacttctcggaaatctccaatc
+2909026/1
CCCFFFDFHHHHHJJIJJJJJJJJJJJJJJJJJJJJJJJJJJJJJJJJJJ
@2909091/1
gtggtcttcttgaacttcttcaattgacgcaagaagtaccagaaacggga
+2909091/1
CCCFFFFFHGHHHJJJIIJJJIIJIJIJIJIJJJJJBDEIJIIJIIJIJI
@2909160/1
cttgggctcgctctccgaagggagcttgcggccgatgacctcatactcct
+2909160/1
?@@ADFFDFFFDBDBFGBBFB>?FE@BFDB:7;@EG<3.7?C@DDB>?@A
@2909383/1
tggaattttaatttatgccccctttaaaaaaagctcgatctcaatttaaa
+2909383/1
BCCFFFFFHHHHHJJJJIJJJJJJJJJJJJJJJJIJJIJJJJJJJJJJJJ
@7017079/1
gtctgtttgtctgtttgtctgttcgtctgtgcgcgctaatctcagaaacg
+7017079/1
CCCFFFFFHHHHHIJJIHIGIIJJJHJJJHIJJJJIIIJJIIJJJJJJJI
@7017259/1
ctccggtactaacgatcaaatcgatcatgggtccataatcattcctggaa
+7017259/1
CCCFFFDFHHHHHJJJJFHHHGHJJJJJJJJHHJJJJJJJJJJJJJJJJJ
@7017270/1
ccgttggcgtcgattgcggtatcggcgtcgcttgcggtaccggcgtcggt
+7017270/1
@@@DDADDHCDHFIIIEGI:DGIEGIIIIHIBGHDHFDBCCD@BB?@@<5
@848553/1
gtgctgggcctcttgtatgcgaaggtgttgaggcgcttgtggtggtgcac
+848553/1
@=@DFFFF?DHHHJIGHIJJJBGGH1CCGICGIJJJIDIHGBHGIHGIII
@849196/1
gtcataatcttcagatactccaaagcattctgggctgcagatgactgtgc
+849196/1
CCCFFFFFHHHHHJJJJJJJJJJJJJJJJJJJJJJJJJJJJJJJJJJGIJ
@7018458/1
cttgtagaacatgatgagtagctcctgcaccatgctgctcatctcgtgca
+7018458/1
CCCFFFFFHHHHHJJJIJJIJJJJJJJJJJJJJJJJJJJJJJJJJIJJJJ
@7018746/1
aggggttattgttatgtcgatgtcgaacccaaaaatgtaattaacttttt
+7018746/1
@@CFFDDDHHFHFJJIJGIGHGHGHGGIJIIGGHCHGBGHIIGHIGGGJJ
@2910837/1
gtcggtggcgcacagggcacgcttgcgcatgacatctatacatgccattg
+2910837/1
???DD@?DHHFHAAE;FBCFEHIC;FD@@FBGFEC84==8@AFHGHD;@D
@7019093/1
atgcgaaggtgttgaggcgcttgtggtggtggacgcgcttgggcagaggg
+7019093/1
?8=DD;@8F2<2AFHB::CFGBHGIG;DH@D;DAGGEIE<B?=B>>5;@B
@2911167/1
atctgattgtgctgttgtggaactgcttcacctgtggccggcggcacgca
+2911167/1
CCCFFFFFHHHHGJJJJIJJIIJJJJJJIIJJJJJJJJJJJJJJHFFDDB
@2205942/1
gtcgtcccaaggaaactccttgttaagtctcttctgctgcaaatgatata
+2205942/1
<@@D?BD<DHBAFABGDFHG@HCDF@HHGIIGGHIFGIEBHCH@GH<DAG
@1535602/1
atacataataaaattagaggaagtaggtgctgggcctcttgtatgcgaag
+1535602/1
@@?DFFFFHHFFBHIGGGHIIIIAFGHHEEGGIGEIGIIIIFEHIIIGAG
@1535650/1
cagcatggtaagaaggtggcggccagaatctagacatgcacagctcttgc
+1535650/1
CCCFFFFFFHGHHIJJGIIJIJJJJJIIJJJJJJJJJJJJJJJJJJJJJI
@153891/1
gtgtgttcaaggggatctgagaatggtttagattcacaattttgtccgct
+153891/1
CCCFFDEAFDA<FG<@FEHCH9ACEG<CE?E3?D<DHGGGGIDDBBHGBH
@7712053/1
ggtaggtgtagggtaagacacggatcgcatacaccgtgaatataagtggc
+7712053/1
@C@FFFDDHHHHHGHIJIJJJJJJJJJJJJIJJJJJIIJJJJJJJJFHII
@4931784/1
gttgtggaactgcttcacctgtggccggcggcacgcagacgccttgatga
+4931784/1
C@CFFFADHH8DBGGIJJIJJIIJGJJIIJJIJJHGFFDECDDDDDDDDE
@6322891/1
ctggagagaagatcctcatcttgtatagaggaggcttgggctcgctctcc
+6322891/1
CCCFFFDFHHHHHJJEHJIJJJJJJIJJJIJGIIIGIFGGGJGIHHIIIJ
@6323106/1
cttgttgttaagaggtgttacctgcaacttggccaggttagggccaacag
+6323106/1
@CCFFFFFGGFHGJJCGHIJJJJFGHIGHHIIJJJJJJJJIDBGHIJJIJ
@7712578/1
cataataaaattagaggaagtaggtgctgggcctcttgtatgcgaaggtg
+7712578/1
@@@BDBDABFFFFHGH;FBGID>CCAGGG@;8?FGIGECDFCHGIIII99
@154530/1
gttggggcggcgcgggcatgtgagtgttggtaaatccgctagcggtgcag
+154530/1
CCCFFFFFHHHHHJHFDDDDDDDDCCDDDDBDDDEDDDDDDDDDD<BDDD
@7712792/1
agggtaagacacggatcgcatacaccgtgaatataag
+7712792/1
@@@DDDDD?BFF:1181CGF;;?C1C?11?6:?DF??
@4932433/1
gtactggagtgccgtatcccgtgtcatcggcaatttccgagagcagttcg
+4932433/1
@@@FFFFFH?FDFIGIJJIJI;EHGHJGD<:F<DDHGGD@FFFHBF=CFG
@6323473/1
gttgaggcgcttgtggtggtgcacgcgcttgggcagagggaatctgattg
+6323473/1
@@@DFFFFFFHHHHGIEFGHHIJJIIGDE6;;FDFFDHIIAHEEDDEFD@
@4260110/1
taataattaaggagatccctctattgagctactgctgttaagcagaataa
+4260110/1
CCCFFFFFHHHHHIIJJIIIIHHHIJIJJJHIIJJJJJJIIJJJJIIIJJ
@4932482/1
attattacagcatacataataaaattagaggaagtaggtgctgggcctct
+4932482/1
@@@DDADDHHFHDGI<GHHIIIB<FHIIGG@GII?EFG??BGGIIBFHGI
@2206919/1
cgtccatcattttgtcaacgaactcttctgaagtatttgtttacaagaca
+2206919/1
CCCFFFFFHHHHHJJJJJJJJJJJJJJJJJJJJHIJJJJIJJIIJJJJJJ
@5655771/1
ctcatcttgtatagaggaggcttgggctcgctctccg
+5655771/1
@@@DDDDD?CDFBGHBHBA>CHIA;EGF9FFHCG9B@
@4260193/1
gtgctgttgtggaactgcttcacctgtggccggcggcacgcagacgcctt
+4260193/1
@@@FFFFFHFHDGIIIEGIIECHIJEHIIIJJIIIJJHHFFDDDDD@DDD
@2206983/1
actttagctttgacagtgtaaaacttctccgaaatctccaatccaaaccg
+2206983/1
?<=D?ABDHHFHBEHIIIHBCHHHGIGHHEE@F?@F@B?FDHBDEHGII>
@155025/1
ctggagagaagatcctcatcttgtatagaggaggcttgggctcgctctcc
+155025/1
CCCFFFFFHHHHHJJJJJJJJJJJJJJJJJJJJJJJJBGIIIJJJJIIIJ
@6323994/1
gtgctgttgtggaactgcttcacctgtggccggcggcacgcagacgcctt
+6323994/1
@??DDFDDDDHF<FGHEGDBHHIIGDHDHGCDHGGBAEEFFCCCCCBB?B
@3584972/1
gttggaatgattctggtgggttgtcctgcagagcttgccacatcttgtaa
+3584972/1
@@@DFFFFFHHHGIHICHIIFHEIHIIJJJJJGHIIGIJIJJJIIIIHHI
@5656432/1
ccctaatagagacgatttcaccagtggtcttcttgaacttcttcaattga
+5656432/1
CCCFFFFFHHHHHJIJJJJIHJJJIJJJJFIIJJIIIJJJJJJJJJJJJJ
@2207541/1
gtcctttctaaggttctaaactatatctgtaccaaatttcaaccaaatcc
+2207541/1
CCCFFFFFHHHHHHIJJJJJJJJJJJJJJJJJJJJGIJJIJJJJJJJJIJ
@4933217/1
cactgagtgacggcacctccgacactgaggtcacggtactcgcggtacat
+4933217/1
CCCFFFFBFHHFDGIIJJJJIJJJJJIIHIDHIIJJFGIJJGIIFEDDEE
@1536569/1
gggcacgcttgcgcatgacatctatacatgccattggcgttcaaaaggtt
+1536569/1
@@CFFFFFHHHHHIJJJJJJJJJJIJJJJJJIJJJIIJJJJJIJJJJIFH
@6324339/1
ccagtggtcttcttgaacttcttcaattgacgcaagaagtaccagaaacg
+6324339/1
CCCFFFFFHHHHHJJJJJJJJJJJJJJJJJJJJJJJJJJHIJJJJJJJJJ
@155570/1
ccgacactgaggtcacggtactcgcggtacatgttgtgtacacctgagcg
+155570/1
B?@DDDFFHHHHFHHIIIDHIIJJDGI@GHEIIEIIGIHIIBBCEHECDH
@2911373/1
agtgacggcacctccgacactgaggtcacggtactcgcggtacatgttgt
+2911373/1
@BBFFFFFGHHHHJJJJJJJJJJJJHIJJJJIJJJJJJJJIHHHHFFFFD
@6324772/1
cgtcgaaaccaccaaaataataattga
+6324772/1
@@@B=ADDDH=FBBGG9<D9@EFH941
@2911464/1
gtgctgggcctcttgtatgcgaaggtgttgaggcgcttgtggtggtgcac
+2911464/1
CCCFFFFFBFHHHJJHHGIJJGGIJ?CFFEGEHCHJJIJJJJHHIEAHGI
@6324817/1
actaaatttactttccactcgttaagcgtattagtttcttgtgactacaa
+6324817/1
?BBFFFFFHHHHHJJJGJJJJJJJJJJJHIJJJJHJIJJJJIJJJJJJJI
@2911669/1
gtcataatcttcagatactccaaagcattctgggctgcagatgactgtgc
+2911669/1
@C@ADDFDFBHHHIIIIIFIGBGHIIGGGHGIIGGGHGIGEHIEHIIGIC
@7020033/1
ctcgacgagcaagtagttcttgaagcacagacacaggtgtcttcaacgga
+7020033/1
BB@DDDFFFFHFHHIJIIIJIJIJIJIEHGIGGIJII?DGHIIJIJJGIG
@7020310/1
gttcttcaatgggttcacgttaaaaccaacaacgaaatcgtgttttagaa
+7020310/1
CCCFFFFFHGGHGEGHIJJJIIJEIJJJJJJIIIJGIJDIIJJIJJJIJI
@2912553/1
gtttattttgtttttctctgtgatctgtttcttggcatctatagatgtcg
+2912553/1
@CCFFFFFHHHHGJIJJJJJGIIJJJJEHIJJJIGIIGHHJJJJJJJIHH
@2912756/1
cacgggctctgtgcctggctcccatgtcacggtagcactgagtgacggca
+2912756/1
@7@DAADD?F>FFBHIBEFDBFF?FEGG@G:<GHDC9BGB?80?89665A
@2913008/1
gtcacagtcgatagattacggtctatgtctatcggctccgatttgtcgtc
+2913008/1
C@@FDDFDDFHDHBGHEHEHG:FGCEH?GGHHGHEGHGGG:FCG8CE<FG
@5656848/1
ggaactgcttcacctgtggccggcggcacgcagacgccttgatgacctcc
+5656848/1
BCCFFFFFHGHHGJJJJJJIJJJJIIJJJJJJHHFFFDDBCDDDECDDDD
@5656877/1
acagcatacataataaaattagaggaagtaggtgctgggcctcttgtatg
+5656877/1
@?@D?BDFBHBHBHBE<FHIGGBGHIEFA2<C9CFHBEGEHIHID?GADG
@2913559/1
gcgcttgtggtggtgcacgcgcttgggcagagggaatctgattgtgctgt
+2913559/1
CCCFFFFDHHHHHHIJJJJJJJJJJIJJIJHIJJHIIJJJHJJJIJJJJI
@2913711/1
cgagtagagccttagctgcggaatgcttagcttccttcttagagcgtccc
+2913711/1
@CCFFFFFHHHHHJJJJJJJJJJJJJJJJIJJJJJJJJJJJJJJJJJJJJ
@2210017/1
ctcatcttgtatagaggaggcttgggctcgctctccgaagggagcttgcg
+2210017/1
CCCFFFFFHHHHHJJJJJJJJJJGIJJJJJIJIJIJIIIHJJHHIJIIJI
@2914088/1
ccctgctattttttttatttttattttcaatgtacagacagcacttttct
+2914088/1
@@@FFFFDBDFHFHIIJJJIGHGHHIIGEDIIDGDFGEHGGHBDGHHHGG
@7022445/1
gtctggagagaagatcctcatcttgtata
+7022445/1
??@DFFADFD1AD@GIIGIIGDFEAH9C9
@2210244/1
ccactgtttacctaccacgttaagtacgtaactttaaaatattgactgga
+2210244/1
@CCFFFDDHHHHHJJIGIGIIJIHHIIIEEAHIJJIGGIGJJIIIIJIGI
@2914269/1
gtttattttgtttttctctgtgatctgtttcttggcatctatagatgtcg
+2914269/1
CCCFFFFFHHHHHJJJJJJJJJJJJJJJJJJJJJJJIJJJJJJJJJJJJJ
@2914915/1
ggtgctgggcctcttgtatgcgaaggtgttgaggcgcttgtggtggtgca
+2914915/1
@BBFFFFFHFHHHJIJHJIJIGFGHIEFFHIGGGGIIIIJJJJJIIJIGI
@7023586/1
caccacagttccagtctcaggcacattgccattagtagactgatcagccg
+7023586/1
CCCFFFFFHHHHHJHIJJJJJJJJJJJIJJJJJJJGHIIJGJJJJIJIJI
@2915256/1
cgcaagaagtaccagaaacgggacttagccacaatctggtctggagagaa
+2915256/1
CCCFFFFFHHHHHJJJJJJJJJJJJJJJJJJJJJJJJJJIJJJJJJJJJJ
@2211421/1
cgttgagtttgatgacagcgtagttaacttcaatggaagtggcgacctct
+2211421/1
CCCFFFFEHHHHHJJJJJIJHIIJIIIIIJJJJJJIHIIGGIGJIJIIJJ
@2211474/1
gcactgagtgacggcacctccgacactgaggtcacggtactcgcggtaca
+2211474/1
CCCFFFFFDHHHGJJJJJJJJJIJIJJJIIJGGHIJIFGHIJJJJHEFFF
@5659372/1
ggagagaagatcctcatcttgtatagaggaggcttgggctcgctctccga
+5659372/1
BCCFFFFFHHHHHJJJJJJJJHJJJJJJJJJJJJJIJJIJJJIJJJJJJI
@2211854/1
gcagcgtgcgcaggttcaggcatctgcaccaagactggagctcctgctgg
+2211854/1
CCCFFFDFHHHHHJIJJIJJJJJJJJJJJJJJJJJJIJJJJJJJJJJJJJ
@5659588/1
caaaaatgtaattaactttttttttgtctgtttgtctgtttgtctgtttg
+5659588/1
@@@DD?BB=DFDHGEHDGEHGGIGAD?BFHGGHGHGBF?FBBGH>G=CH>
@5659694/1
gcgagatcgggaactatgtggttaaaaccaaaaatttgccggaagtcact
+5659694/1
CCCFFFFFHHHFHGIIJJFHIIHIJJJJGIIHIIJJJJIJJJJIIFHIJJ
@7025337/1
gtgtgttcaaggggatctgagaatggtttagattcacaattttgtccgct
+7025337/1
@?@BDDEEHFDHBFEGGGIIGGIJJI<FFGHEGDGIHGHIJJGHD@DGGG
@5660536/1
tgtagctttaaggggatctgctgtctgtggagctgatgcttgctgggcct
+5660536/1
@C@DFFFFGHBFHEIGHIIIIIIIJJJCHIGIFIJJIIAHJIGGGGGIJJ
@2212788/1
gtgctgggcctcttgtatgcgaaggtgttgaggcgcttgtggtggtgcac
+2212788/1
@CCDFADDFHDDHIIHGIGJJHJHI?EHIJEGIIEDHIC8=FGHG;C@EH
@2916979/1
gccagatgccaaagttcttgatcttcactgggctcttctctgggatttcc
+2916979/1
@?@DDDDDHHHDBEEGBGGHBHBFGGIIIIIIGHIIIIGFHIIG@>FFGG
@2917078/1
cagcatacataataaaattagaggaagtaggtgctgggcctcttgtatgc
+2917078/1
@C@DFFFFHHFHDIGJGIGGIEIIIIEBCFB<FEHICCDFFHIIEIIGEH
@2917323/1
tgtaccaaatttcaaccaaatccgtcaaatagttgcggagattaatggta
+2917323/1
@@@DFEDFHGDFDHJGGHGGHIJIIJJIIEIGGGHIIGGHGIGHDFFHBF
@7026357/1
ctcgaacaggtcgcccaacgctttgggaacctccacatcctcagcttgct
+7026357/1
BCCFFFEFHHHHHJJJJJJJJJJJJJJIJIJJJJJJJJJJJJJJIJJJJJ
@3585637/1
ggaactgcttcacctgtggccggcggcacgcagacgccttga
+3585637/1
???DDADD??CA<EB22AEDF1@ED?ADA<AAD/;=@@A?A9
@155930/1
gtgctgttgtggaactgcttcacctgtggccggcggcacgcagacgcctt
+155930/1
BBBFFFFFHHHFHIJJEHIIJIJIJJGIGIJJIIJJJHHFFDADDDBDDD
@4261464/1
atttagtgtttgtttcatgtcaatcggttcataaataaaaaagttatgtc
+4261464/1
@@@DDDDDCFFHCEHGDHID:?CEAEGHGGIGBFFCFBGGIIGHIG@<0B
@156143/1
gcaagaagtaccagaaacgggacttagccacaatctggtctggagagaag
+156143/1
CCCFFFFFHHHHHJJIJJJJJJJJJJJJJJJIIJJIJJGHIJJHIIJHJI
@156423/1
gctgggcctcttgtatgcgaaggtgttgaggcgcttgtggtggtgcacgc
+156423/1
CCCFFFADHHHHHFGHHHICFGI:EGHHGHIGHGGIIFHICGIGHGIIIH
@6325619/1
gtggtgcacgcgcttgggcagagggaatctgattgtgctgttgtggaact
+6325619/1
@@@DDD>DDFDHAFGA;B;;D8C;<GDFGG@?<B<8?B8...8=C@@A9=
@1539999/1
cccattttcacaggcaagggatcctaacttcgcaaccactaattccagtg
+1539999/1
CCCFFFFFHHHHHGIJJIJJJJJJJJJJJJJJIJJIJIJIJJJJIJIJFH
@1540050/1
ccctaagtgagtatacatctattaaattcaaacgcagagctcattatgtt
+1540050/1
C@@FFFFDHDFAFHGIJJIJIJJJIJJJJIIIJJJIJGIJJJIJIJIJIJ
@1540128/1
catacataataaaattagaggaagtag
+1540128/1
@<?B;D8ACFD84<CF<CEA33F?<AA
@7715280/1
gggatatggaattttaatttatgccccctttaaaaaaagctcgatctcaa
+7715280/1
?@<D?DDADFBFF?GBFG@GIGHG>ACAFFACDGCADGIIDHBAHIIIIE
@1540185/1
ggatggagtgagcacgggctctgtgcctggctcccatgtcacggtagcac
+1540185/1
CC@FFFFDBDHHGIIEHHIIIGHFHGIGGHGGHGIIJJGGIJBGBFGGEH
@6325951/1
accagtggtcttcttgaacttcttcaattgacgcaagaagtaccagaaac
+6325951/1
???DD=DBB3CDDEEEDEDEEAEEF4<CFFDIIIIIDDBE?DIIBEIIII
@850397/1
ctcatcttgtatagaggaggcttgggctcgctctccgaagggagcttgcg
+850397/1
CCCFFFFFFFHHHIJJIIJIHIJ8CFCHGGIIIJJIJIIIIEEGBHHEDA
@4934967/1
ggcagagggaatctgattgtgctgttgtggaactgcttcacctgtggccg
+4934967/1
CCCFFFFFHHHHHIJIJJJIIJJJJJJIJJJJJJJJJJJIJJJJJJJJJJ
@7716014/1
ggcagagggaatctgattgtgctgttgcggaactgcttcacctgtggccg
+7716014/1
@@@DDBDBA8DDBEDCGIIACC?C<FB@EB@FFDFCFBB????899=FH@
@6326543/1
ccacaatctggtctggagagaagatcctcatcttgtatagaggaggcttg
+6326543/1
C@CFFFFDHDHHGBHIDBFHIJGIGCEGIIIIGIGIGIGCFGCBFEGHEG
@4935294/1
ctccgacactgaggtcacggtactcgcggtacatgttgtgtacacctgag
+4935294/1
@@@FFFFFHHGAHJGEDHIICFGIIGDHJ@FHIIIHGGFG@FHAHEIIII
@850786/1
gccacaatctggtctggagagaagatcctcatcttgtatagaggaggctt
+850786/1
CCCFFFFFHHHHHIJIJIGJJJJJJJJJJJJJIHIJGHJJJIIJJIJJJJ
@6326711/1
gctgcacgaaccggagaagggaatgacaacgacaatcggacgcgttaaca
+6326711/1
CCCFFFFFHHHHHJIIGIJJJIJJJJJIJJJJJJJJJJIHIHFDDDDDDD
@6326848/1
ggtcacggtactcgcggtacatgttgtgtacacctgagcgagactcataa
+6326848/1
B@?DDFFFHHHHHIJJJGGGHIJHGGHIGIIFHFIIGHIIGIHHIIIJJJ
@6326851/1
ctgtggccggcggcacgcagacgccttgatgacctccactttgatgatct
+6326851/1
<@@BDB?DFDFD?G67@HAF@FHGHF4?7@CD@CCCA@ACC>AC;A>C:@
@157832/1
ggtgcacgcgcttgggcagagggaatctgattgtgctgttgtggaactgc
+157832/1
@@BF@EFFHHHHHJJIJIJIJJJIIJJJJJJJJJJJJJJJJIJJJJJJJI
@157879/1
gtggtgcacgcgcttgggcagagggaatctgattgtgctgttgtggaact
+157879/1
@@@ADDAB?AD8D<EEGBGCHEHIG:?DFHI?GAHHGBHBFF@FC;AHC@
@157937/1
ctcatcttgtatagaggaggcttgggctcgctctccgaagggagcttgcg
+157937/1
CCCFFFFFHHHHHJJJJGIJIJJGIJJJJJJJJIJJIIJIJJIIIIIIJI
@157946/1
ataatgcccattttcacaggcaagggatcctaacttcgcaaccactaatt
+157946/1
CCCFFFFFHHHHHJJJJJJJJJJJJJJJJJJIJJJJJIJJJJJJJJJJJJ
@3588043/1
gccagatgccaaagttcttgatcttcactgggctcttctctgggatttcc
+3588043/1
CCCFFFFFHHHHHJJIJJJJJJJJJJJJJJIJJJJJJJJJJJJJJJJJJJ
@7716776/1
ggatggagtgagcacgggctctgtgcctggctcccatgtcacggtagcac
+7716776/1
CCCFFFDFCF?FFGIIHEHIHIFFGHHIDHGHIIJJIIJGGGJIJGEHJG
@3588108/1
ccacaatctggtctggagagaagatcctcatcttgtatagaggaggcttg
+3588108/1
CCCFFFFFHHHFHJJJHIHJGIJJJJJIJIJJJJJHIIIJJJJIJJJJJG
@6327349/1
ctctatactttgcattaaaataatgcccattttcacaggcaagggatcct
+6327349/1
<@@DDDBDHHFDBDF@BB@HG@@<:AFHHIBGHHHIIGEGG>CA=DFGHI
@4263937/1
atgcgaaggtgttgaggcgcttgtggtggtgcacgcgcttgggcagaggg
+4263937/1
CCCFFDDDHDHHHJJJJJJJJJJJJJIJJIJJJJJJJJJHHHFFFFCDDD
@4263989/1
cttgggctccgcgaacgcagttttcgaccttattatgtgtagatagtaaa
+4263989/1
BCCDFFFFHHHHHIJJJIJIFHIJJJGJJJJIJJJJJHIJIIJJJJJIJH
@2214369/1
gtgggatacggctggagaacaaatgtatttccttatgcatgataccgtat
+2214369/1
@@@FFF?DHHHHFIJEGEGCHICFC?EEHHHIJJEBFFFC@EHCGIIIIB
@7717652/1
ggcgtaaaataacgtcaatacattggatctcctcagtaggatggcaa
+7717652/1
@@@DDDD;AFDCDFA<A?F?EACE?CHBBFGBDD<C?CF<GHEGHII
@7717863/1
caagaagtaccagaaacgggacttagccacaatctggtctggagaga
+7717863/1
CCCFFFFBFHHHHJJIJJJIJJIJJJJJJJJJIJJIJFGIGIJJHIJ
@2214924/1
accagtggtcttcttgaacttcttcaattgacgcaagaagtaccagaaac
+2214924/1
CCCFFFFFHHHHHJJJIJJJJJJJJJJJJJIJJJJJJJJJIJJJJJJJJI
@2215065/1
gtggtcttcttgaacttcttcaattgacgcaagaagtaccagaaacggga
+2215065/1
BBCFFFFFHHHHHJJJJJJJJJIJJJJJJJJJJJJJFHHJJJJJJJJJII
@4264886/1
atttcaccagtggtcttcttgaacttcttcaattgacgcaagaagtacca
+4264886/1
CCCFFFFFGHHHGEGHIGFHIIGIIIIIJJJJJJJIJJDIJJJIJHHGII
@5661160/1
ccctaatagagacgatttcaccagtggtcttcttgaacttcttcaattga
+5661160/1
@@@DDDDDHFHHHIIIIIGCB<FHHB>CFBEBHHDIGHIICGGHCHIIIH
@3588660/1
gcactgagtgacggcacctccgacactgaggtcacggtactcgcggtaca
+3588660/1
@@?DDFDFHHHHDFHIGIIIGGIJIGIGGGIIHIIJGBFHIIHIIHEEEF
@7718632/1
ctcttgtatgcgaaggtgttgaggcgcttgtggtggtgcacgcgcttggg
+7718632/1
CCCFFFFFHHHHHIJJFHHHJJJJJJJJJJJJJHIJHHIJJJJJHFFFDD
@3588769/1
ggttcgtgaatcatgccctcaatctgcaccagttcatatttgggcacagt
+3588769/1
:?=DADBDH?CBFHGE@BG;FGHEGGGEGGEFDGGHIIIEHGIIIIIEHG
@853294/1
gtcctattttagttaattagtaatgtgcattgtaaaattctagacacaca
+853294/1
CCCFFFFFHHHHHIJJJJJJIJJJJIGJJJJJIJJJJJJJJJJJJJJJJJ
@3588793/1
gacgtcttccgctttcatcatctattggattgtttatcctgtcaactgaa
+3588793/1
?;@4BD?DC?AAAGFBF?C@EHHIBF<3C?ECFHHBHCGD??<?BGC@GI
@3588865/1
ccactccatactttgtttcatttaaatttacgggctatgccatttatcct
+3588865/1
CC@FFDEFHHHFHJJIJJJJJJJJJJJJJJIJIIJJIJIEHIJJJIJHHI
@3588890/1
ccagccttaacgtacgattccaacgccccctggcgtaaaataacgtcaat
+3588890/1
@@@DDDD?3FDF?CFF:AEHBF?EE?CG@EGEBFD?@6=BEFIEF@CD<E
@853510/1
ctgacacctcacccagggcgggatatggaattttaatttatgcccccttt
+853510/1
CCCFFFFFHHHHHJJJJJJJJJHIJJJJJJJHHHHHHHFFFFFFEDDDDD
@3589028/1
ctcatcttgtatagaggaggcttgggct
+3589028/1
@@@DDD;DB=DFFGIFB;EBBAEHI9>C
@853596/1
agcgagactcataacgcagccagatgccaaagttcttgatcttcactggg
+853596/1
CCCFFFFFHHHHHJJJJJJJJJJJJJJJJJJJHIJJJJJJJJJJJJJIIJ
@2215588/1
atacataataaaattagaggaagtaggtgctgggcctcttgtatgcgaag
+2215588/1
CCCFFFFFHHHHHJJJJJJJIJJJJJJHIIJJJJGHJJJJJJJJJJJIHI
@3589450/1
ggaaaacccaacaaataaactttttaatagacaaatacaacgaaaccaat
+3589450/1
CCCFFFFFHHGHHJJJJJJIJJJJJJJJJJIIJJJJJJJJJJJJJJJJJJ
@4265764/1
gttatttaacatgctgagcattaaacggaaaaaaatattctcagctagta
+4265764/1
@?@DFDEFHDHHFIGI@CHEFHGGHIGG?DHIEHIHIIEEDFGGGGGCHG
@4265923/1
cgggaattttgtttggtatctgataccgacacatggtaggttccatggat
+4265923/1
?8?=DADDDDFFDEFIFFHH<C@DCBFE@CDDFED@B<BDFFFIFIEIBF
@4266033/1
ttcttctataacgctcgtcgatatcaaacagttcaagtcattgttcttaa
+4266033/1
@@@BDFFDHHGDFIJJIJJJJIIIJEEIHIGFHBGIGD@GIIGBDGIIHG
@854692/1
ctcatcttgtatagaggaggcttgggctcgctctccgaagggagcttgcg
+854692/1
CCCFFFFFHHHHHJJJJJJJJJJGHIIJJJJJJJJJIHIGJJEIJJJJJI
@3590252/1
cctaaagtcattattctccgcgggcgacagccaatatgtgttaaaataaa
+3590252/1
CCCFFFFDFHFHFJJIIIJIIJBGGIIHIIJJJIHGGGCHHFFDFFFA>C
@854781/1
gccattcccaactgtcctccggtactaacgatcaaatcgatcatgggtcc
+854781/1
@@@FFFFFDBHBFGHEHGGGGI@GGBEGGGGIDDGGGDEHCCFE?DC8BB
@5663026/1
gccatattcaaatgggaagtggtgataaagataagtataggctcaaaacc
+5663026/1
CCCFFFFFHHHHHJJJHIIGHIHHIJJJJJJJJJJIHJJJJJJJJJJJIJ
@2216727/1
ctatactttgcattaaaataatgcccattttcacaggcaagggatcctaa
+2216727/1
CCCFFFFFHHHGHJJJJJJIJJJJJJJJJJJJJJJJJJJJJJJIJJJJJJ
@7720871/1
agacaaacagacaaacagacaaacagacaaaaaaaaagttaattacattt
+7720871/1
C@@FFFFFHHHHHJJJJJJJIJJJJJJJJJJJJJIIJJIIJJJJJJJJHH
@7721012/1
gcagaaggtaaggttaggagggagaggctccatcagctcgtcgtactccg
+7721012/1
???D::::2AA?DEB42C<A:EF611?;D?DBD?B@DEII0B0A2=CCCA
@5663826/1
ctgtttgtctgtttgtctgttcgtctgtgcgcgctaatctcagaaacggc
+5663826/1
B@CDFFFDHHGHHJJJJJIJJGGEGIIHHIGIJIIGIIHIEIIJIIJCHG
@7026688/1
cctagcttcgcaaccactaattccagtgataaattcactctagcacgtag
+7026688/1
CCCFFFFFHHHHHJJJJJJIJJJJJJHJJJJJJJJJJJJJJJJJJJJIJI
@3591791/1
cttgggtaccgtagcctgtaatttttgtctttcgcgaaatattccgcgac
+3591791/1
CCCFFFDDHHHHHJJJJJJJJJJJJJJIIJJJJJJJJJJJJJJJJJJJJH
@4936810/1
tgacgcaagaagtaccagaaacgggacttagccacaatctggtctgg
+4936810/1
B@@FFFFFHHHHHJJJJJJJJJJJIIJJJJJJJJJJJJJJJJJJJJJ
@7027114/1
cttggtacaaagcaaaggtcgggcagttcgtcaacaagacattactagct
+7027114/1
CCCFFDFFHHHHHJJJJJJJJJJJJJIJJJJJJJJJJJJJJJJJJJJJJJ
@4937145/1
tgctgggcctcttgtatgcgaaggtgttgaggcgcttgtggtggtgcacg
+4937145/1
CCCFFED;DHHHHJIJJJJJIIJJCGGHJJJJJJJJJJJJJIIJIJJJJH
@1542004/1
gtgctgggcctcttgtatgcgaaggtgttgaggcgcttgtggtggtgcac
+1542004/1
CBCFFFFFBHHHHJJJIJJJJJJIGEFCHIIIJJJJJJJJJGHGIBHIJJ
@6328794/1
gtggattttaatgttattattacagcatacataataaaattagaggaagt
+6328794/1
C@CFFFFFHHHHHHIJJJJJJJJJJJJJJJJJJJJJJJJJJJJJJJJJJF
@4937600/1
gggtaatccacttatcgagaaaggctataaaacatcactttcagataaat
+4937600/1
BCCDDFFFHHHHHJJJJJJIIJJJJJJJJJIJJIJJJJJJJJIJJJIIJJ
@6329209/1
ggtcacggtactcgcggtacatgttgtgtacacctgagcgagactcataa
+6329209/1
B@@DDDFFFHHHGEIJJEFEHIIHIHFGHGIFGGIIIJIIEIHHIIJIJJ
@2919252/1
ctgcagagcttgcaaagcttgcaatgatctttccttcttctcttttctcc
+2919252/1
CCCFFFFFHHHHHJJJJJJJJJJJJJJJJJJJIJJJJJJJJJJJJJJJJJ
@2919300/1
gcaagaagtaccagaaacgggacttagccacaatctggtctggagagaag
+2919300/1
@@@DFDAD=CFHHGIGDFHEHEHIEGFGGEHGHCFHFABBFHIIIADBDA
@6329562/1
ggcaggttgaactcacaccattcaatttaaaagaaactgggtgcgtgcag
+6329562/1
CCCFFFDEDHDFHHIJIJJJIJJJIIIJFIJIJIJJJJJJJFHIJGHIJJ
@6329576/1
ctcagcatggtaagaaggtggcggccagaatctagacatgcacagctctt
+6329576/1
CCCFFFFFHHHHHJJJJJHIJJJJJJJJJJJJJJJJJJJJJJJJJJJJJJ
@7028199/1
gcccataataattaaggagatccctctattgagctactgctgttaagcag
+7028199/1
CCCFFFFFHHHHHJJJJJJJJIJJIJJJJJIJJJJJJJJIJJJJJIIIJJ
@1543079/1
ggctcgttgtggcgcgccttgtcttgtagcagagtgatctgctgttcttc
+1543079/1
CCCFFFDFHFDHHJIIEHGGFBDGIGGGHIGGEI?DCEFCGEAC=FFDF@
@4938673/1
gcggctgaattgcagcatcttgtcgagaacatgaagccgctttggtttac
+4938673/1
@@@FDDFDHHGHDIJIIGGIJIIGI=GCHIIJJBGGFFHIGHGIJCBDEG
@6330397/1
ctaacattttctttttctagtttcaaatgacgataaaatatccacttatt
+6330397/1
=??BBDDBFFF8DFHG>>AECHH>FHBF??9<;F;B9C<9C><CGG<?BA
@4939023/1
ataaagataagtataggctcaaaacctaacgacatcaatcaccagcttaa
+4939023/1
@CCFFFFFGHHHHIJJJJIJJJJJJJJJJJJJJJJJGIJIJJJJJJJJJI
@7029827/1
ccgtttagcagcttcatccagaggcaagcgctccaagttgcttggaggct
+7029827/1
BCCFFFFFHHHHHJJJJIIJJJJIJJJJIIGHHIIGIEGGIJJGIIJJIG
@7030110/1
gtacatgttgtgtacacctgagcgagactcataacgcagccagatgccaa
+7030110/1
CCCFFFFFHHHHDHJEFGIJJJJJIJIIIJIJJJJJIIJJJIJJIJJJJI
@4267326/1
gtcgcaagatagtgagacattcactttttagtcataatcttcagatactc
+4267326/1
CCCFFFFFGHHHHIIJIJJJJJJJJJJJJJJJJJJJJJJJJJJJJJJJJJ
@7030427/1
gacgcaagaagtaccagaaacgggacttagccacaatctggtctggagag
+7030427/1
@?@FFFFFFHFHHJJJJIGCHBHIGIGIJGIIJGIGEHGIJIIIJJGHGG
@2218326/1
gacgcgttaacatacgagatcttcgtgcggagataatattttaaagtata
+2218326/1
CCCFFFFFHHHHHJJJJJIJJJJJIIJJJJHIJJJJJJJJJJJJJJGHJJ
@4268292/1
cacttcacgacgcttcagcagagtgcacacaatggtgaactggcgttcat
+4268292/1
@@@DDFDDGFHFFHE@GGGGHEE?BGBFFHGBGGB?DAEHGIEIEIHGHE
@856895/1
ccagaatctagacatgcacagctcttgcagccatccaacgggattgccca
+856895/1
CCCFFFFFHHHHHJJJJJJJJJJJJJJJJJJJJJJJJJJJJJIJJJJJJJ
@7031170/1
tgagcgagactcataacgcagccagatgccaaagttcttgatcttcactg
+7031170/1
CCCFFFFFHHFHHJJIFIJJJIHIJIJJIJJJJJJJJJJJJJJJJIJIIJ
@5664967/1
cacggtactcgcggtacatgttgtgtacacctgagcgagactcataacgc
+5664967/1
C@@FFFFFHHHHHJHIJJJJJJJJJHGJHHGIJJJJJGIIJJJJJJJJJJ
@7031413/1
cttagccacaatctggtctggagagaagatcctcatcttgtatagaggag
+7031413/1
CCCFFFFFHHHHHJJJJJJJJJJJJIJJJJJJJJJJJJJJJJJJJJJJJJ
@3592995/1
atctgatcaaacgctattaattcattagcgaaaaacttatttttcacttt
+3592995/1
@BBFFFFFHGHGHJJJJIJIJJJIGGHIIIGIJJIEHIGIJJJJJIJIJJ
@3593404/1
gtcacggtactcgcggtacatgttgtgtacacctgagcgagactcataac
+3593404/1
CCCFFFFDFDDFHGIGEFGHHGFIIEGIIIIIIIIJJJIHIGHGIJJJIH
@4270095/1
tcaaactgaatctaggtaatccctttatttcttctttaatag
+4270095/1
@@??=BDDBH?HH<C<CCFD?E>GHH@EHB<CFC?FHB:E>B
@3594034/1
gccagatgccaaagttcttgatcttcactgggctcttctctgggatttcc
+3594034/1
CCCFFFFFHHHHHJHIJJJJJJJJJJJJJIHIJIIJJJJJJJJJGJJJJJ
@4270358/1
gtatccgattccattgctgataataatgtggcccgtgcttttatacaatg
+4270358/1
CCCFFFFFHHHHHJJJJJJJJJJJJJJJIJJJJJJIJJJJJJJJJJJJJJ
@5666729/1
ccaaatttcaaccaaatccgtcaaatagttgcggagattaatggtataag
+5666729/1
CCCFFFFFHHHHHJJJJJJJIJJJJJJJIJJJJJHIIJJJJJJJHHJJJJ
@2221357/1
gttgtgtacacctgagcgagactcataacgcagccagatgccaaagttct
+2221357/1
CCCFFFFFHHHHHJJJJJJJJJJJJJJJJJJJJJJJJJJJJJJIJJJJJJ
@4270979/1
gccacaatctggtctggagagaagatcctcatcttgtatagaggaggctt
+4270979/1
@@CFFDDFFFFHFDGFGEHGIGHHIIIIIIJJJJJJCGGGIJJFJIIFIG
@161884/1
cggcacctccgacactgaggtcacggtactcgcggtacatgttgtgtaca
+161884/1
CCCFFFFFHHHHHJJJJJJJIIJJJIHIJJJJJJJHIIJJJGIJJJHHGH
@1544915/1
ggtgctgggcctcttgtatgcgaaggtgttgaggcgcttgtggtggtgca
+1544915/1
CCCFFFFFHDHHHJJJJJJJJJHIIJCHGHJIJJJJJJJJJJJIJJIIJJ
@7034032/1
ggcagagggaatctgattgtgctgttgtggaactgcttcacctgtggccg
+7034032/1
@@@F?DB=AHHHHIGGFHHHGHIIIIIIGIGCGHIIIGIIIIIGDG@DHG
@6331516/1
ctgtgatctgtttcttggcatctatagatgtcggtggcgcacagggcacg
+6331516/1
CCCFFFADDFHFFH@ACGHGECHHEDHIFE4A=G1?:?FGG@@HGGCEGG
@6331530/1
tgggcctcttgtatgcgaaggtgttgaggcgcttgtggtggtgcacgcgc
+6331530/1
@@@FADFFHHHHHJJJJJJIIGHHGJIJJJJJIJJIIIHHIIIJJJJJHF
@7034231/1
gcacagctcttgcagccatccaacaggattgcccatcaatttatcttcaa
+7034231/1
CCCFFFFFHHHHHJJJJJJJJJJJJJJJJJJJJJJJJJJJJJJJJJJJJJ
@3595509/1
acggcacctccgacactgaggtcacggtactcgcggtacatgttgtgtac
+3595509/1
@@?=DDABFFFHA<FFHFGCHGGHE>HBDHIGGEFHAFGGHGIGGAEEEE
@6331621/1
ctccttgatgcattgcgtcagaatgcccacctcacgttccgccaattgct
+6331621/1
CCCFFFFFHHHHHJJJJJJJJJIJJJJJJJJJJJJJJJJJJJJJJJJJJJ
@4940168/1
ctcatcttgtatagaggaggcttgggctcgctctccgaagggagcttgcg
+4940168/1
CCCFFFFFHHHHHJJJJJJJJJJFGIIJJJJIIJJJJJJJJJIJJJJIII
@6331705/1
caggggtgtacatcatggaaggaagatgcctcatcacaacatctaaagct
+6331705/1
CCCFFF@DFHHHHJJJIIJJJJJJIIJJJJJJJIJJIJJGIJJJJJJJII
@1545502/1
aggtgctgggcctcttgtatgcgaaggtgttgaggcgcttgtggtggtgc
+1545502/1
@@@BDEBDHHDHDIIJJJFIGHGFEHG?CCGGJJJIJJJGHIHJ@GH;CC
@1545519/1
tctgtttcttggcatctatagatgtcggtggcgcacagggcacgcttgcg
+1545519/1
CCCFFFFFHHBHGIJJJIIJJGIJIIIJHIJIIJIJJJJJJJJIIJJIIJ
@6331840/1
ggagtgagcacgggctctgtgcctggctcccatgtcacggtagcactgag
+6331840/1
BCBFDDDFHGHHHIJIJJJIIJGIIGIIJIHIJJFHIIJIGIJIIIGJJJ
@4940484/1
ccaacagattgtttgagatgtttgtgaaactgcgacaccttgtggctgtg
+4940484/1
CCCFFFFFHHHHHIJJJJJJIJJJJJJJJJJJJJIJJJJJJJIJJJJJHI
@6331969/1
gccttgtaccacagtactcctggatattcgtatttgacacagaattcagc
+6331969/1
CCCFFFBDHHFHHJIIJIJJJJIEHIJJEHGIIIJIIJIJIJJJJIGIIG
@4940538/1
gtgatgaggttcaccaagctagtggcgttgatgtcgcaagatagtgagac
+4940538/1
@@@7B:DDFADBFFB?G:<:FE<C@1CGDG=?F10??6?D>FFIDA@FFB
@162881/1
cttggttgaacggaactccaatcctttactcgaatagtcttttctaactt
+162881/1
CCCFFFFFHHHHHHIJJJJJJJJJJJJIIJJJJJJJJIIIJJJJJIJIIJ
@163257/1
gtagctttaaggggatctgctgtctgtggagctgatgcttgctgggcctc
+163257/1
CCCFFFFFHHHHHJHIJJJJJJIJJJJJJIJJIJJJJJJJIJJJJIJJJI
@4940989/1
ggcgtcgcttgcggtatcggcgtcgcttgcggtaccggcgtcggttgcgg
+4940989/1
1:=BA0@AFFFDAGGFB?CFGEDFB<@FIFEEFFDBDC@;889BB5<<8B
@2922738/1
cggtagcactgagtgacggcacctccgacactgaggtcacggtactcgcg
+2922738/1
@BCDFFFFHHHHHGHJJJJJJGIJJJJJJJJJJJJJHJJJJJHIJJJIJH
@163339/1
cccgtcttcaccgctgtaaccaccaacagtgacagcacagcgttgttcga
+163339/1
B@@FDFFFHHHGHIIJJEIIJJJEIJJJJFHIHIEGJJEJHIIIGBFGHH
@4941199/1
gcgagactcataacgcagccagatgccaaagttcttgatcttcactgggc
+4941199/1
@@BFFFDFHHGHHIGGGIGHIIIIJIJJIJJGHJJJJIJJIIHIIJIIJJ
@6332715/1
ggattcaattcggaacatagaaatttgtgtaacccaagtttgacgacata
+6332715/1
CCCFFFFFHHHHGJIJIJJJJJJJJJJHHHIIJJJJJJHIJJIJIJJJJJ
@163623/1
gtcctttctaaggttcaaaactatatctgtaccaaatttcaaccaaatcc
+163623/1
@@CFFDFDHHHHGFHGDEDHHIIIJIGG<HHGGIEGGIIGGIGIIIIJGG
@6332845/1
cttgtattcaaaagaaaacctagaatcactggttcaaattcaaataaaat
+6332845/1
@@CFDFDFGGFHHJJJIJJJIIGBHIJIIJIIEGIIJIJIIFFCFHIIJI
@6332897/1
gtgctgttgtggaactgcttcacctgtggccggcggcacgcagacgcctt
+6332897/1
=:?DDDABA;DABFGBGGGDFGGIGHHHGHGIGHIGIFHFFCCCBCCC<;
@1546577/1
tgctgggcctcttgtatgcgaaggtgttgaggcgcttgtggtggtgcacg
+1546577/1
@@@DDDD8DHDDHEFGHGGHI@FH:C?EHEHIIIDGIIBGDCFI;DGGE=
@7723737/1
ccatactttgtttcatttaaatttacgggctatgccatttatcctcgcac
+7723737/1
@@@DFDFFHFBFHGIJGI@ECFIDF>F1@?FGIB9:CDHGIIJIGBF<DE
@7723913/1
gtaggtgctgggcctcttgtatgcgaaggtgttgaggcgcttgtggtggt
+7723913/1
CCCFFFFFHHHHHJJJJJJIJJJJJIJIJCFHHJJJJJJJJJJHJJIIJB
@163980/1
gcatgatccgggttggttccaaagttctccctgtacgatggatgagttag
+163980/1
CCCFFFFFHHHHFIJJJJJJJJJJIJJJJJJJJJJJJJIJJJJJJJHJJI
@7724198/1
gtagcactgagtgacggcacctccgacactgaggtcacggtactcgcggt
+7724198/1
@??D?DDDHF?CAEGDEFF:AEFHGGIIIG@DBD8BFGGHC;FDFHIFE9
@7724296/1
gcagtaggaaccacagccgttggcgtcgattgcggtatcggcgtcgcttg
+7724296/1
CCCFFFFFHHHHHJJJJJJIJJJJJIJJJJJJJJJGGIJJJJHFFDDDDB
@5668887/1
cgctcatcgggaggtgtggcagcctccttgaccattttagatatttgttg
+5668887/1
@@@DDAEDD<@?DGFBHGEBGFIIIICEHGDHIBGFGGFE@BHEFHC=CC
@2923977/1
gtggtgcacgcgcttgggcagagggaatctgattgtgctgttgtggaact
+2923977/1
@CCFFFFFHHFHGJJIJJJIJCGIJIHIIJIGIJJHGIIJGIJJJJIGIJ
@7724661/1
ctcatcttgtatagaggaggcttgggctcgctctccgaagggagcttgcg
+7724661/1
CCCFFFFFHHHHHJIJJJJJJJJGGIIIJIJIJIIJJJJJJJIJJJIEHH
@1547555/1
cacgggctctgtgcctggctcccatgtcacggtagcactgagtgacggca
+1547555/1
BCCFFFFFHGHHHIIHIJJJIIJJIJIIJJJJGHHIGJJJJJHIIJJJIJ
@2221953/1
aggcaacatcttctttggtttgtcaggggtaatgctaacgtcatagcgat
+2221953/1
CCCFFFFFHHHHHJJJJJJIJJJJIJJJJHIJJJJJJIJJIJJIIJJJJJ
@2924365/1
ggcgggatggtcgtttgaaaaattgacggccagccttaacgtacgattcc
+2924365/1
@@@BDDDDAD::DFDF@GII@FIIEHIB8G@AFEGCHFHHE7?B<;==>>
@1548097/1
cacgaatatattgtgggatgcttaaatttacatttagtgtttgtttcatg
+1548097/1
CCCFFFFFHHHHHJJJJJJJJJJJJJJJJJJJJJJJJGHIJJJIJJJJJJ
@4271080/1
ggcataacggggtgggttttacagactagaacccaccccgctatgtcaag
+4271080/1
CCCFFFFFHHHFCFHIFGIJJJJJIJJJJJJJJJIJIJJJJHHHFEFFFF
@7726110/1
ctccaaagcattctgggctgcagatgactgtgcatccttgctagtaagtc
+7726110/1
CCCFFFFFHGHHHJJJJJJJJJJJJJJJJJJJJJJJJJJJJJJJIIIJJJ
@7726276/1
tggagagaagatcctcatcttgtatagaggaggcttgggctcgctctccg
+7726276/1
CCCFFFFFHHFHHJJJJJJJJJJJJJJIJJJIIIJJFHIHGIJJJJJJJG
@7726312/1
aggacatttatctggctgtatgtttacatcataatgatgaacaaatcctc
+7726312/1
;@@?D?BDHBFHHCBHHIGEG>EHHFHCFBACBBHHGAHGG@FDHIIIIE
@4271372/1
gggcttattctgcatacctgccatgcgctggtaagcgctatggactgccg
+4271372/1
CCCFFFFFHHHHHJJJJJJJJJJJJIJJJJJGHJJIJJIJJJJIJJJJJI
@5670679/1
cttcgttcgcgtggaatagtgacttccggcaaatttttggttttaaccac
+5670679/1
@@@FFDDDHFHFFIHGB>F:CCGID@FEEHGGD8BDAGHHHGIIIICDG=
@5671098/1
cacgtattttttttttttacattttattattttatatttttttttgtatt
+5671098/1
@@@FBDDDBFHHHIGGIHIEAFGIEBGI<FHIGHHGHIIIIHFDB=9;@D
@7727035/1
tatgcaacatcttcatcttagcgttcgcattgacaaacttaggtttgctt
+7727035/1
CCCFFFFFHHHHHJJJJJJJJJJJJJAHIJJGIJJJJJJJJJIHIJJJJJ
@7727157/1
gaggaagtaggtgctgggcctcttgtatgcgaaggtgttgaggcgcttgt
+7727157/1
B@CFDFEFFHHFHIJJJJIIGIIJIH<FGIJIGGI?DFFHGIJJIIJGI@
@7727280/1
gccagatgccaaagttcttgatcttcactgggctcttctctg
+7727280/1
CCCFFDFDHHHHFG<EGIIJJJJIIIGJIIFHHIHGHGGHIG
@2224141/1
gctgcccaatgatcggcattccggcgtcattcgatatcttctgtagctgc
+2224141/1
CCCFFFFFDFHGGJBHGBFHIJGIJJJIGJIIGDIIIIIJGIGHGEIHHG
@5671837/1
gtgggtgtagctttaaggggatctgctgtctgtggagctgatgcttgctg
+5671837/1
@CCFFDDFHHHHHJEHGEGGBHGIJIBHIJJJHHJJIIE@GGHIEIJJIG
@7727687/1
gttattaggtaatgttatatattttgtcttttctgacattggtctctata
+7727687/1
C@CFFFFFGFHHHHFHEHGIBJJJIJJGHIIJHIJHIGIIJIHHIIGGIG
@7727727/1
cttgggcagagggaatctgattgtgctgttgtggaactgcttcacctgtg
+7727727/1
CCCFFFFFHHFHHGGIIGHBDHHHHGGIHIIGIIGIIJIJIIJJJIIIII
@1550777/1
ggcacctccgacactgaggtcacggtactcgcggtacatgttgtgtacac
+1550777/1
CCCFFFFFHHHHHJJJJJJIJIJJJHJJJJJJJJIJJJJJJIJJIHIJHH
@164525/1
agcaaatggaaaaaaaaattggtgaaaagaatcacaagtaagatactgca
+164525/1
CCCFFDFFHFHFHJJEHIJGGIBFGIIIIIJJJIIJIIFHGIJJJJJJII
@7729044/1
ggcgcttgtggtggtgcacgcgcttgggcagagggaatctgattgtgctg
+7729044/1
@@@FFDDDHHHCBH1EFGIGEFIIGDCGHGGIIGDGIIGIIIIIBDGHHC
@164640/1
aggtgctgggcctcttgtatgcgaaggtgttgaggcgcttgtggtggtgc
+164640/1
BBBFFFFFHHAFHJJJJHJJJJJJIIJEGHIJJJJJJJJJJIJJJJJIII
@6333778/1
cgatacgattatgaagacgaagcggacgtcacggtaagcattcatcagaa
+6333778/1
@@@DDADDHHDFHIA<GFC?EGHGGDHG?@F@AF;FHIHIIGIIFEHFEH
@164686/1
gggaacattcgactgatccggtgagggatgcgtgacgtcagcccctacga
+164686/1
=;<BDD?DHHHH?@E<EDGGIIGGEGE?DHFAGG<A?FG?@F=6;C@DEE
@164717/1
gatctttccttcttctcttttttctcctttcttttgcgagctgctgccga
+164717/1
B:@BDDFFHHHHHJJJJJJJJJJJJJJJJJJJJJJJJJJIJJJJJJJJJI
@3596874/1
cgttctcagcatggtaagaaggtggcggccagaatctagacatgcacagc
+3596874/1
@@?DFFFDFHGHHJCGGHEDEGCGGIGEFFGIF?DFGHEGGHHIIJGHGB
@6334426/1
gttgaggcgcttgtggtggtgcacgcgcttgggcagagggaatctgattg
+6334426/1
CCCFFFFFHHHHHJJJHIJIJJJJJJJJJJJJJJJJJJJJHHHHFFFFFF
@6334437/1
gtcggcataacgggccgcgactccgccctcttcctcg
+6334437/1
@@@DDDA?FFBFA1@EGHB6D6A<7A@EAEF?=AEEB
@3597276/1
ctggtctggagagaagatcctcatcttgtatagaggaggctt
+3597276/1
==@DBADD?DF?F=EDHG@FGHHIGBFH<AEGGHI>;GHCEE
@3597287/1
ggagtgagcacgggctctgtgcctggctcccatgtcacggtagcactgag
+3597287/1
@@CFDEFFHHHHHJIJJJJJJJJJJJJJJJJJJJJJJJJJHIJJJJJJJJ
@6334531/1
cagccagatgccaaagttcttgatcttcactgggctcttctctgggattt
+6334531/1
CCCFFFFFHHHHHJJJIJJJJJJJJJJJJJJJIJJJJJJJJJJJJJIJJJ
@165622/1
ccttcttctataacgctcgtcgaaatcaaacagttcaagtcattgttctt
+165622/1
<@@DDDDDD>?DDCE<G8@<<?FCCGGH><@@DBDFGGC?9B<<D9489B
@4942932/1
gcaagaagtaccagaaacgggacttagccacaatctggtctggagagaag
+4942932/1
CC@FFFFFCFDH?GEHIIJJGHIIJJID@DHGIIGIIIJIDGHEHGIIGG
@165821/1
cttcacctgtggccggcggcacgcagacgccttgatgacctccactttga
+165821/1
CCCFFFFFHHHHHJJJIJJJJJJJJJJJHHFFFEEEEEEEDDDDDDDDDD
@3597865/1
gtcaggggtaatgctaacgtcatagcgataaattttaagggatttaaatt
+3597865/1
C@CFFFFFCFHHHJJJJJJJJFJIJJJJJJJIJIJJJJJJJHIJIJJJJJ
@7034682/1
cagcatacataataaaattagaggaagtaggtgctgggcctcttgtatgc
+7034682/1
CCCFFFFFHHHHHJJJJJJJJJJJJJJFHHIFHHHIJJ=FHIIJJIHIIJ
@860855/1
ccagatgccaaagttcttgatcttca
+860855/1
@@7DDDDDHHDFHBBGFEBFGCEH9F
@3598138/1
atagctggacaaggcactggcaacgaccaatcatggacttttcttcaata
+3598138/1
CCCFFFFFHHHHHJJJJJJJJIJJJJJJJJJJJJJJIJJJJJJJJJJIJI
@166312/1
cgttgatgtcgcaagatagtgagacattcactttttagtcataatcttca
+166312/1
CCCFFFFFHHHHHJJJJJJHIIIHJJJJJJJIJJJJJJJ>GIJJJJJJJJ
@3598212/1
atctgattgtgctgttgtggaactgcttcacctgtggccggcggcacg
+3598212/1
@@@DDBD?F<DHHIIEH<A?:A?F@HBDH@>FB:?<CD;:66.;A/99
@3598234/1
gcaaatttttggttttaaccacatagttcccgatttcgcgggatctcttc
+3598234/1
@@@DDDDDHB@D<EGGIGE@HCAGGIICHIG1CF@GHDHD<FBAH;CHHH
@4943634/1
cccaactgtcctccggtactaacgatcaaatcgatcatgggtccataatc
+4943634/1
@@@FFFFDHAHHHJJJFHIJJJJIJJJFGGFCFHIIGFEHE?FHIJIIJC
@4943668/1
ctgtggccggcggcacgcagacgccttgatgacctccactttgatgatct
+4943668/1
@@@FFFDDHGHHGEIGEGIIJGHIHHGCECDFEDEECECDDCCCDDDDDE
@861307/1
cgatgtcgaacccaaaaatgtaattaactttatttttgtctgtttgtctg
+861307/1
CCCFFFFFHHHHHJJJJJJJHHGIJJJJJJJIJJJJJJIJJJIJJJIJJJ
@7035249/1
gtaagagttcaatggggaagtaaatgcatctgtccttatttccgacccac
+7035249/1
C@@FFFFDFHHHFIJIGFAFDHFHCHGIGIIJIIHHJIJJIGGFEE@FFH
@3598792/1
ccagttcatatttgggcacagttcctcgacgagcaagtagttcttgaagc
+3598792/1
CCCFFFFFHHHHHJJJJJJJJHIJJJJJJJJJJIJJJIJJJJJJJJJJJJ
@3598874/1
gtcctttctaaggttctaaactatatctgtaccaaatttcaaccaaatcc
+3598874/1
CCCFFFFFHHGHHIIJJJIJJJJJIJJJJGIJJJJGIJJJJJJJJJIJJJ
@167041/1
tctgattgtgctgttgtggaactgcttcacctgtggccggcggcacgcag
+167041/1
???DDBD?ADFFFAE<<EGBEGI<HAH>CHI<??CDG?AGA?;4<9=@>;
@5672742/1
gttggcgtcgcttgcggtatcggcgtcgcttgcggtaccggcgtcggttg
+5672742/1
CCCFFFFFHHHHHJJJJFHIJJJJJJJJJJJJHHFEFDEDDBDDDDDDDD
@862043/1
gtggtggtgcacgcgcttgggcagagggaatctgattgtgctgttgtgga
+862043/1
BCCFDFFDHFHHHJJJJJJJJJJJJJJJFIJJJJJJIJHIIJJHIJHJII
@2926374/1
gcccataataattaaggagatccctctattgagctactgctgttaagcag
+2926374/1
CCCFFFFFHHHHHJJJJJJJJJIIJJJJJJJJJJJJJJJJJJJJJJJJJJ
@862105/1
cgatcgattactactgctttcccaaagacaggacaagcgtgaattttctc
+862105/1
CCCFFFFFHHHHHJJJJJJJJJJJJJJJJJJJJJJJJJJIIJJJJJJJJJ
@4944607/1
gtcttcttgaacttcttcaattgacgcaagaagtaccagaaacgggactt
+4944607/1
@@@DFFFFHFAFFIIGIJIGHIJIIGGGFHGGE:CG@DG;DGIIIGGGGH
@5673009/1
ctgtggccggcggcacgcagacgccttgatgacctccactttgatgatct
+5673009/1
@@@DFFFEFDFDFIIHJIIIIJJIHFFDEEFEFFCEDEEDDDDDDDEDCD
@2926576/1
gcctcttgtatgcgaaggtgttgaggcgcttgtggtggtgcacgcgcttg
+2926576/1
B<@FFFFFHHFHFIFGHIFHEFGIIIIIJJJJHIJGFHFGIIJGIIHFFD
@3598989/1
ggcgcttgtggtggtgcacgcgcttgggcagagggaatctgattgtgctg
+3598989/1
@@<DD:@D::DD=F@?F<FFB@?0?BEFIF06B;A7=@8@FF=7==C@@?
@3599022/1
gcacgtagttctcagcttccctgcaaagttaaccatcttgtattcaaaag
+3599022/1
CCCFFFFFHHHHHJJJJJJJJJJJJJJJHGJJJJJJJJJJHHJJJJJJJH
@2927047/1
cgggcttattctgcatacctgccatgcgctggtaagcgctatggactgcc
+2927047/1
BCCFDFFFHHHHHJJFIGIJJIIJIJIIJJJJGIIIJJJJJJJJJIJJJI
@3599419/1
cccttctacagatttattatagcctgcgacttcgttcgtgtggaatagtg
+3599419/1
:??BDBDDHADBD?GBHIGG@BEHHE@F>GIHEF?DFABBDBF>DGHGDH
@4945494/1
ctggagagaagatcctcatcttgtatagaggaggcttgggctcgctctcc
+4945494/1
CC@FFFFFGFHBHGIJIJIIJJJHGJIIIIIFJIIIJ@DHGHHEGGEGII
@3599722/1
gccgatggtagaataaggattaaaaataaacttaaagattattaata
+3599722/1
@<@D7=882AA?CGFBE>IE<EF<H9<A@4EFGCD9?FEGBFFCFDE
@7037320/1
gcctggctcccatgtcacggtagcactgagtgacggcacctccgacactg
+7037320/1
CCCFFFFFHHHHHJJJJJJJGIJJJJJJJJFHIJJJJJJJJJJJJJJJJJ
@2226659/1
tcttgaacttcttcaattgacgcaagaagtaccagaaacgggacttagcc
+2226659/1
@@@D7=BDFDHHHGG<FHBFEGB@HBCG;1:CGH@GGGGD=<GB>FFHIC
@4275100/1
cacagctcttgcagccatccaacgggattgcccatcaatttatcttcaaa
+4275100/1
<@@DDDDDH>FDFGEBF?DFGEIF<:8CC9CGGIGE?FHHEGGIDHID?G
@7037560/1
cggaaagattataatatttctttagtttaagtccgtttttaaactatttt
+7037560/1
CCCFFFFFHHHHHJJJJJJJJJJJJHGJJJJIJJJHJJJJJJJJJIJJJJ
@5674462/1
ccctaagtgagtatacatctattaaattcaaacgcagagctcattatgtt
+5674462/1
CCCFFFFDHHHHHJJJIJJJJJJJJIJIIJJJJJJGIBHIIJIJJIJJJJ
@4275247/1
ggaactgcttcacctgtggccggcggcacgcagacgccttgatgacctcc
+4275247/1
@@@FDDFFHHGGHIIGEEEAHEGIJJJIEEHGFHFFFDBDCDDDEDDCDB
@7037730/1
cccgggtgaggatgcactacatttccgtccatcattttgtcaacgaactc
+7037730/1
CCCFFFDDHHHHHJJJJJJJJJJJJJJJJJJJJJJJJJJHIJIJJJGIGJ
@4946189/1
ggttttttaaactcatattttcatggtaccaagttatgaatttttcaaat
+4946189/1
BC@DDFFFGHDHHJIFIJIIIJFIJJEHG9EFFHHIJIICIIJJJJJJJJ
@5674634/1
atagaatgttcgacgtgattctttaatttgacataacttttttatttatg
+5674634/1
CCCFFFFFHHHHGJJJJJJJJJJJJJJJJJJJJJJJIIJJJJJIJJJJJG
@5674719/1
tgctgggcctcttgtatgcgaaggtgttgaggcgcttgtggtggtgcacg
+5674719/1
??<BDDD;D;DFFIHHGHGIIIDG1CEGGCFEEBBHIABGD@1;;@CHD7
@7037895/1
caaggcactggcaacgaccaatcatggacttttcttcaatatccacataa
+7037895/1
@@@DFFDFHFFHHJIJJJJGIIIIGGCCFGHIIJJJJIIIJJJDGIIIJJ
@4275811/1
cgaataggaagtaatggaattttttgaccaactggaacatagcagcgttg
+4275811/1
?@8:ADDAFDC:CFFFBFDHEFEFFIBDFFIIIFAG@EEGCC3BBFFBFE
@4946690/1
gcgacaccttgtggctgtgacttgtagtcaaggtggagattttactatct
+4946690/1
@CCDFFFDHDBFCGHFGGGDAD>@EFG9??GGG:CCEBBFEC>DFEGI<?
@4275882/1
ctcatcttgtatagaggaggcttgggctcgctctccgaagggagcttgcg
+4275882/1
CCCDFFFFHFHHHJJJIIIIGIHFFGIIJIIGIICHHGGHIFFHGIJIJI
@7730926/1
gtgaaaactgcccctcagatacaccgtcacggaatacaaatatcttcttc
+7730926/1
CBCFFFFFHHHHHJJJJJJJJJJJJJJJJIJJJJJJJJJIJJJJJJJJJJ
@3601415/1
gccagatgccaaagttcttgatcttcactgggctcttctctgggatttcc
+3601415/1
CCCDFFFFHHHGFIHIJJJJJJJJJJIJJJJIJJJJJJIJJJJJIJJJJI
@3601726/1
cctggctcccatgtcacggtagcactgagtgacggcacctccgacactga
+3601726/1
CCCFFFFFHHGHHJJIJJJFGIIIJJJIJFHIJJJJJJJJJJJJJJJJJG
@4276729/1
ctccggtactaacgatcaaatcgatcatgggtccataatcattcctggaa
+4276729/1
CCCFFFDFHHHHHJJJJFIIHFHIJJJJJJJGIJJJJJJJJJJJJJJJJJ
@3601802/1
gtcacagtcgatagattacggtctatgtctatcggctccgatttgtcgtc
+3601802/1
@@@FFFFFGHGHHJJIJIJJJFHIJJJJJJJJJGJIJIJI>FHIHDEAHG
@3601962/1
aatttatcttcaaatgacgacaccacagttccagtctcaggcacattgcc
+3601962/1
@=@DDDDAH?<FABHGIIDFHGGHGGGECFBFGHDGEGGGH9@FGEGI<B
@3602012/1
cataataaaattagaggaagtaggtgctgggcctcttgtatgcgaaggtg
+3602012/1
CCCFFFFFGHHHHJJJJJJJGHIJJJJJJIJBGIJJJJIIJJJJIJJJFH
@4947755/1
ggtgctgggcctcttgtatgcgaaggtgttgaggcgcttgtggtggtgca
+4947755/1
@@@DDFFFGBFHHIJJJJJIIHGGHJCGIIJGHJEIIIIGGGHCFHHGGB
@6337501/1
atcgttctcagcatggtaagaaggtggcggccagaatctagacatgcaca
+6337501/1
@@@DDDDFHGHGHIIG<CBCHIID<A=DFHIIIIIFGGIEHGEGIGIIIG
@3602128/1
gtggattttaatgttattattacagcatacataataaaattagaggaagt
+3602128/1
CBCFFFFFHHGHHJJJJJJJJJJJJJJJJJJJJIIIIJIIIJJJJJJJJD
@7731689/1
ctcttgtatgcgaaggtgttgaggcgcttgtggtggtgcacgcgcttggg
+7731689/1
CCCFFFFFHHHHFHHJCGHIJJJJJJJJJJJJJGIIHIIIJJJJHFFFDD
@1552363/1
gtttcttggcatctatagatgtcggtggcgcacagggcacgcttgcgcat
+1552363/1
CBCFFFFFHHHHGJJJJJIJJIJIJHIIIGIIJIIJJIJJJJIJJIJGGH
@1552513/1
gactcataacgcagccagatgccaaagttcttgatcttcactgggctctt
+1552513/1
@@CFFFFEFHGHFG>DGIIJJJIJIJGEGIIIIJIJIJJIIIHFGGHGIJ
@1552730/1
cttggtacaaagcaaaggtcgggcagttcgtcaacaagacattactagct
+1552730/1
@@<BDD?A?F8:B@GB;CIHFD6??:CG>GBFGGEG@?DFDFFFFIFB3C
@4277646/1
gggtaccgtagcctgtaatttttgtctttcgcgaaatattccgcgac
+4277646/1
@BCDDFFFFHHHHJIGHHHJJJJJJJJJJIJJJJJJJJJJJJJJJJH
@1552859/1
gttgttaagaggtgttacctgcaacttggccaggttagggccaacagatt
+1552859/1
@@@FFFFFHDHDHIJJGIHHIGGGHIJGGGHFHGBFFHEHJIGGGGG@FG
@862833/1
tgagacacgagataaaagtccaattcagacgagtgcacaatatccgtgtc
+862833/1
@@@DDFAFDHHFFFGGIIBFCHGGGGEGHC@FDG?D<BGFCGHDB67DCB
@7732804/1
ccaatcctttactcgaatagtcttttctaacttgaacagtgcgatgtttt
+7732804/1
CCCFFFFFGHHHHJJJJJJJIJJJJJJJJJJJJJIJJJJBHIIIJJGGJJ
@168945/1
ccagaatctagacatgcacagctcttgcagccatccaacaggattgccca
+168945/1
CCCFFFFFHHHHHJJJJJJJJJJJJJJJJJJJIJJJIJJJJJGIIJJJJJ
@863225/1
ccatgtcacggtagcactgagtgacggcacctccgacactgaggtcacgg
+863225/1
CCCFFFFFHHHFHJJJJJJJJHIJJJJJIJJJJJJJJJJJJJJJHIIJJJ
@6338641/1
aactgcttcacctgtggccggcggcacgcagacgccttgatgacctccac
+6338641/1
C@CFFFFFHHHHHGHIJIIJGIJGIIJIJDIHHFFDEDEDDDEDDDDBDD
@1553387/1
cactgagtgacggcacctccgacactgaggtcacggtactcgcggtacat
+1553387/1
CCCFFFFEFFHHHIGJJJJJJIJJJIJIJJFGIJJIIIIJJIIJHADFFF
@6338754/1
gtcttttctaacttgaacagtgcgatgttttacaagggcaggttgaactc
+6338754/1
@@@FFFFDHHGHGIIEGIHIBHHGIDHHCGIIJJGCHGGIJIHGCGIJI@
@4949169/1
gtgctgggcctcttgtatgcgaaggtgttgaggcgcttgtggtggtgcac
+4949169/1
CB@FFFFF<FHHHJJIIJJJJHIIJFGGIJJJJJJJJJJIJJHHGGIJJJ
@7733214/1
ccctgctattttttttattttttatttcaatgtacagacagcacttttct
+7733214/1
@@CFFFFFHHHHHJJJIIJJJJJJJJJJGIIJHGGIJJJJJIJIJJJJJJ
@1553699/1
ggtagtaagcgcacgaccatttttttctacatttcattatttttgatcaa
+1553699/1
BC@FFFFFHHHHHJJJJJJJJJJJJJJJJJJJJJJJJJJJJJJJJJJJJJ
@7733508/1
gtgctgggcctcttgtatgcgaaggtgttgaggcgcttgtggtggtgcac
+7733508/1
CCCFFDFFHHGHGJJGIJJJJJJIJ:CFHIHGIJJJJIJFHIHIJGHGII
@4949565/1
gctgccctcgcccgagtcgtgctccttctccaccaggtggtagcgcgcgc
+4949565/1
@@@DFFFFFFHGHIIGGDHIGEHGIIIJIGIGIGIEH?FEGHGJJJIHFA
@7733542/1
gtgacttgtagtcaaggtggagattttactatctttcaagtcggcataac
+7733542/1
BB@FFFFFFDFHHIIHJFGIEHFHIJJJJJJIHIIJFGIJJJJJGIIJIH
@7733574/1
tttccattggctgggtcttacagattggtggaaaccaaaccaaacttctc
+7733574/1
??@DB??DFF8DDE?2A;?FH>HFEHHBHCF@FFIFEAFF638B?FEIF@
@2928245/1
ggcgcttgtggtggtgcacgcgcttgggcagagggaatctgattgtgctg
+2928245/1
CCCFFFFFHHHHHJHIJJJJJJJJJJJJJJJJJJJJJJJJJJJJJHIJJG
@864253/1
ggcacctccgacactgaggtcacggtactcgcggtacatgttgtgtacac
+864253/1
@@@DFFFFGHHHHJJIFIJIGIIIIDGHIIGIJIHIIIIGFHIGHDGHEH
@7038916/1
gcggtctttgtacaccttcaggtgatcgaacatcatgtcttcaaactcca
+7038916/1
BCCFFFFFHHHHHJJJJJJJJJIJJJJJJJJJJJJJJJJJJJIJJJJJJI
@5675461/1
cacataaaaccaaacctctggttcgattgggcctcaaaaaatcacgttta
+5675461/1
@@@DDD>DFFHHDDFFHEHB?<FAEGGEHIEHIICGH@BBFF?<?BBFF@
@864750/1
gcactgagtgacggcacctccgacactgaggtcacggtactcgcggtaca
+864750/1
CCCFFFFFFHHHHJJJJJJJJJIIJJJJJJIHIJJJJHIJJJJJJHHFFE
@864802/1
gttgaggcgcttgtggtggtgcacgcgcttgggcagagggaatctgattg
+864802/1
@@@FDFFFHHHHFIJJFGHGGEHGGGGIGGDIJIJGCGIJHHEEFFFEFF
@4950635/1
cactggcaacgaccaatcatggacttttcttcaatatccacataagtaac
+4950635/1
@?@DD>DDFD6?CAFD>D<C?G@GC9CDCF>DCHII<<B4?DGI@@FHI4
@4950682/1
ccgcaatgttggagcttggtacaaagcaaaggtcgggcagttcgtcaaca
+4950682/1
CCCFFFFFHHHHHJJJJJJHIJJJJJJJJJJJHHJJJJJIHIJJJJJJJJ
@7734812/1
cagcatacataataaaattagaggaagtaggtgctgggcctcttgtatgc
+7734812/1
CCCFFFFFHHHHHJJJJJJJJJJJJJJGIIJHHIJJJJJJJJJJJIJJJJ
@5676150/1
gtgatttttcaccgataacttccaatttgtatttgtcagcatagtagtcg
+5676150/1
@@@DDDD?HDFHAFHGHGEHDEHID<FG>?EHIIGHFGHI@DHGFGHIF@
@7039796/1
acggcacctccgacactgaggtcacggtactcgcggtacatgttgtgtac
+7039796/1
CCCFFFFFHHHHHJJJJJJJJIJJJJJHIJJJJJJJHGIJJJJJJHHHHH
@7734959/1
gggcacgcttgcgcatgacatctatacatgccattggcgttcaaaaggtt
+7734959/1
CCCFFFFFHHHHHJJJJJJJJJJJJJJJJJJJJJJJJJJIJJJJJJJJHI
@4950886/1
ctcatcgactgtggcaatctttgcatggaatgttatctccaactcgcgga
+4950886/1
CCCFFFFFHHHHHJJJJJJIJJJJJJJJJJJJJJJJJJJJJJJJJJJJJG
@5676368/1
gcactgagtgacggcacctccgacactgaggtcacggtactcgcggtaca
+5676368/1
C@CBDDFFAD<F?AEHGHICAEGHBHGDGHGIIEGGH;B;FG=AEB5<B@
@7040192/1
tacataataaaattagaggaagtaggtgctgggcctcttgtatgcgaagg
+7040192/1
CCCFFFFFHHHHHJJJJJJIJJGHIJHIJJJJJIIJJJJJJJJJJIIIJJ
@865682/1
gtcacggtagcactgagtgacggcacctccgacactgaggtcacggtact
+865682/1
C@@FFFFDHHHHHJJIIFHJJJFIJJJJJJJJJJJJJIJJHHJJJJGHHH
@5676896/1
gagcaaatggaaaaaaaaattggtgaaaagaatcacaagtaagatactgc
+5676896/1
@@<DFDDDHFDHFIJFEHIIIJIDGGGIIIJIIJCGGIGHGGGGGHGIIJ
@2929705/1
ccagtggtcttcttgaacttcttcaattgacgcaagaagtaccagaaacg
+2929705/1
@@@BDDDFHHGHHIJIGIJIGIGIJIIIJGIIJGIGHGIGHGHIIJIJII
@2929735/1
cctaagtgagtatacatctattaaattcaaacgcagagctcattatgttg
+2929735/1
CCCFFFDDFHFHHGHGIGIHGIJIIIJJIJGGGIBFGGGIIIIJGHGIII
@2929789/1
gtcggtgtcgaacccaaaaatgtaattaacttttttttgtctgtttgtct
+2929789/1
@@<BDA?DFDHHF<GHBFH?HI?CEFGHIDHEGGCA:F<@@GH@CHHIIH
@5677077/1
atacaattaggtaaattaatatcaaatacaataaaaaatacagaggcact
+5677077/1
@@@BDDDDBDBCFHGGFGIIGB<IHGG@FHECHI@EGGGIIHB9B=DF9D
@4951817/1
acgggctctgtgcctggctcccatgtcacggtagcactgag
+4951817/1
?@@=DDDDHFH>FEEG=3?<C@FEBCECDD@GBD9<DHAH@
@7736194/1
agagaagatcctcatcttgtatagaggaggcttggg
+7736194/1
=<;BDDD??F8FDGF@D4I<CCBE?A:3<8;F@EG;
@866556/1
gtatgcgaaggtgttgaggcgcttgtggtggtgcacgcgcttgggcagag
+866556/1
CCCFFFFFHHHDFGHIIJJJJJJJJIJJIJJHHJJJJJJJHHHFFFFDDD
@7736500/1
ctcttgtatgcgaaggtgttgaggcgcttgtggtggtgcacgcgcttggg
+7736500/1
CCCFFFFFHHHHHIIICGHHIHJIJJJJJJIIJIJJHIJJJJJJHFFFDD
@5677908/1
ggtcacggtactcgcggtacatgttgtgtacacctgagcgagactcataa
+5677908/1
=1?BDD@DFFHHHB>DEIGIDFDGEGCG?<<9DB??3B?D6@8AFD;@EH
@867000/1
cctaaatctatggggcgggatggtcgtttgaaaaattgacggccagcctt
+867000/1
CCCFFFFFHHHHHJJJJJJJJJJEEHEFFFEEEEEEDDDDDDDDDDDDDD
@7737485/1
ctatactttgcattaaaataatgcccattttcacaggcaagggatcctaa
+7737485/1
CCCFFFFFHHHGHJJJJJJJJJJJJJJJJJIJJJJJIJJJJJJIJJJJJJ
@5678827/1
gtcctttctaaggttctaaactatatctgtaccaaatttcaaccaaatcc
+5678827/1
CCCFFFFFGHGHHFGGIJ@DGIGIEIIIJIIHGIGAHIIIJJIJIIEHIJ
@6339636/1
gcctcttgtatgcgaaggtgttgaggcgcttgtggtggtgcacgcgcttg
+6339636/1
C@CFFFFFHHHHHJEHIJGHHIJGIIIJJJJJHIJGHJGIIJIJJJHFFC
@6339887/1
atggtgcctctgtaggagtttcgggctcgggtttactagcctcctcctta
+6339887/1
@@@DBDDDHHHGHIGJHIHIGIIBEGEGGDIGGEBGHIBDGGIJJFIIJ9
@5679258/1
cttgaacttcttcaattgacgcaagaagtaccagaaacgggacttagcca
+5679258/1
CCCFFFFFHHHHHJJJJJJJJJJJJJJJFHJJJJJJJJJJJJJJJJJJJJ
@2228726/1
ccacagttccagtctcaggcacattgccattagtagactgatcagccgga
+2228726/1
CCCFFFFFHHHHHJJJJJJJJJIJJIJJJJJJJHIJIJJIIIJIJJJJJA
@6340282/1
gtcgatgtcgaacccaaaaatgtaattaactttatttttgtctgtttgtc
+6340282/1
CCCFFFFFHHHHHJJJJJJJJJHHJJJJJJJJJIJJJJJJIJJJIJJJIJ
@6340404/1
ctcggagatgccgtcccggtacataatgatacgatgcggcttgaacccgc
+6340404/1
CCCFFFFFHHHGHIJJJJJEHIJJJJJJJJJJJJJJJJJJJJBGIEHH<?
@3603972/1
gcgttgatgtcgcaagatagtgagacattcactttttagtcataa
+3603972/1
@@@DDD3=B<AFFFDEIEEHAF>9AFFGCGFEFIIIFEC??BEFB
@867292/1
gtggcgcacagggcacgcttgcgcatgacatctatacatgccattggcgt
+867292/1
@@BFFFFFHHHFHIJJJJJJJIJJJIIIJJJJJIJJIJJJIJFJJJJIIH
@3604302/1
ctgcaaagttaaccatcttgtattcaaaagaaaacctagaatcactggtt
+3604302/1
CCCDFDFF?D?FHEHIGIIGJIIIGGIIJJDGIIIJJJIJIGIDIJJG?F
@6340759/1
cacctgtggccggcggcacgcagacgccttgatgacctccactttgatga
+6340759/1
CCCFFFFFHHHHHJJJIJJJJJJJJJHHHFFFFFEEEEEDDDDDDDDDDE
@3604549/1
gttaaacgtaaaacaaactcgtactaa
+3604549/1
?1???DDD?F?F<E:E3EFF=:AFEDB
@867697/1
gggaatctgattgtgctgttgtggaactgcttcacctgtggccggcggca
+867697/1
@?@DDDDDF8FFB<CFBFHIIHGCCG9ABH?E?FGGFHBDBGCAGGE/53
@7739466/1
ctccgctactaggaagaactgaggctgatcctggtttctataccagggcg
+7739466/1
CCCFFFDFHHFHGGIHEHIEIGIIJJJJJIEHIIIGIGIJJJEIJJJIJJ
@868160/1
gcaagaagtaccagaaacgggacttagccacaatctggtctggagagaag
+868160/1
CCCFFFFFFHHHHJJJJJJJJJJJJJJJJJJJJJJJJJHJJJJJJIJJJJ
@6341741/1
caccgccatgccgtgtaccacgcctgggatgccacccggcaccactcccg
+6341741/1
CCCFFFFFHHHHHIJIGJJJJJJJJJJJJJJGHIGIIGIJJJIJIJHHHH
@3605544/1
gtgctgggcctcttgtatgcgaaggtgttgaggcgcttgtggtggtgcac
+3605544/1
CCCFDADD=FHFFIJFDHHIJGGHI?E<DGHHHIJGGGIGIICFI8CGHI
@4278168/1
ctgggctgcagatgactgtgcatccttgctagtaagtcctgagccatagc
+4278168/1
CCCFFFFFHHHHHJJJJJIIJIJJJJJJJIJJJJJJIJJJJJJJJJJJJI
@7740460/1
cctgttttggtagcggcggcgcggtccgtgtggagcatgctcgccatcag
+7740460/1
CCCFFFFFHHHHFHJIIJJJIHHFBCDB=?<BBD?CAACC@CDDDDBCDC
@5680030/1
cataatcttcagatactccaaagcattctgggctgcagatgactgtgcat
+5680030/1
CCCFFFFFHHGHHJJJJJJJJJJJJIJJJJJJJJJJJJGIJJJJEGGIJJ
@2231497/1
gcaagaagtaccagaaacgggacttagccacaatctggtctggagagaag
+2231497/1
@@@DFFFFFFFHHJJJIJIIG<EEHGHIIIJJFHIJEHFHDHGGIGHHIJ
@5680310/1
tggtggtgcacgcgcttgggcagagggaatctgattgtgctgttgtggaa
+5680310/1
@@CFFFDDHHHHHJJJJJJJJJJJJJJIJJJJJJJJJIJJJJJJJIJJJJ
@7740862/1
cgacgcttcagcagagtgcacacaatggtgaactggcgttcatgcggcaa
+7740862/1
CCCFFFFFHHHHHJJJHHIJJJJJJJJJHIJJJJJJJJHJJJJJJJJJJJ
@7740915/1
cagcatacataataaaattagaggaagtaggtgctgggcctcttgtatgc
+7740915/1
B@@DDDDFHFHHHJHJJIJHIFIIIGGIHIGEFHIGCH;CGIGJIGGGGI
@170332/1
gtgacggcacctccgacactgaggtcacggtactcgcggtacatgttgtg
+170332/1
@C@DFDDDAFHFDHIEHIIIGCHDBDDHIJBFGHIJGIG@BHHHDFFFBD
@170479/1
cgcaagaagtaccagaaacgggacttagccacaatctggtct
+170479/1
@@;BB:>DD?DD4CC@F<E@F?CFE9C4E9FF>BF>FF<B9?
@4278934/1
gcacgtagttctcagcttccctgcaaagttaacca
+4278934/1
???DD:D?AD?42:4<CE4CF>>D>EB;FE>BA>9
@2232174/1
attaaattagaattaacttactcgccatttttgcaattataatgtaggta
+2232174/1
CCCFFFFFGHHHHJJJJJJHHJJJJJJJJJJJJJJJJJJJJJJJGIJJFH
@170571/1
gcgggtcggacgagccgtgccttttattgcttggtgagacacgagataaa
+170571/1
@<@DDD?@F:CD:CGHGFFHEFDFH4CHGHIGGDHC7CG@DHFAB?=CAC
@170573/1
acggcacctccgacactgaggtcacggt
+170573/1
<??>DDD:?D<@D11<<C??EEDD?000
@170601/1
ggttttttaaactcatattttcatggtaccaagttatgaatttttcaaat
+170601/1
BCBFFFFFHHHHHJJJJJJJJJJJJJJIJJIJJIIJJJJIJJJJJIIJJJ
@170636/1
gttgaggcgcttgtggtggtgcacgcgcttgggcagagggaatctgattg
+170636/1
CCCFFFFFHHGHHIJJIJJIIJJJJJJJJJIJJJJJIIJJHHHHFFFFFF
@7741317/1
gccacagtgagtgatttcaattttgagacctttgatttcttttgtaaatt
+7741317/1
BC@FFFFFGHGHHIIJJJJJJJJJICHEHGHIIJHGJJIJJJJJJJIIIJ
@7741337/1
tgtggaactgcttcacctgtggccggcggcacgcagacgccttgatgacc
+7741337/1
CCBFFFFFHHHHHJJJJJJJJJJJJJJJJJJJJHHHFFDDDDDDDDDEDD
@4279125/1
agagggaatctgattgtgctgttgtggaactgcttcacctgtggccggcg
+4279125/1
CCCFFFFFHHHHHJJIGHJJJHIJGJJJJJJJJJJJJJJJJHJIJJJJJJ
@1555342/1
ggtgcacgcgcttgggcagagggaatctgattgtgctgttgtggaactgc
+1555342/1
@@@BDDDDAHHHHIIIEGH;?DG@DGGIGFHGGGHIIIIGFCGHIGEHH@
@171263/1
aggcgcttgtggtggtgcacgcgcttgggcagagggaatctgattgtgct
+171263/1
@@@DDDDDFD<B;EB@FFADGIGIIIFIEHGIABCG;@GGHGCHGCH@EF
@7042698/1
ctgttgtggaactgcttcacctgtggccggcggcacgcagacgccttgat
+7042698/1
CCCFFFFFHHHHHJJJJJJJJJJJJJJJJJJJJJJHHFFFDEDDDDDDDD
@7042709/1
cgtgcagtaggaaccacagccgttggcgtcgattgcggtatcggcgtcgc
+7042709/1
CCBFFFFFHHHHHJJJJJJJJJIJJJJJJJJGJJJJJJJJJJJJIHFDDD
@869500/1
gtcaaattaaagaatcacgtcgaacactattctatgcttataccattaat
+869500/1
<1?DDBDDFFF?FFFEFBFC:CEDFFFFFIII@<FFEFFFFEFA<BFDBF
@171750/1
gtagcactgagtgacggcacctccgacactgaggtcacggtactcgcggt
+171750/1
C@CFFFFFHHHDFIIJJIIJJJJJJJJJJJJJJJHHJJJJGGIJJJJHF=
@4953619/1
tcctcatcttgtatagaggaggcttgggctcgctctccgaagggagcttg
+4953619/1
CCCFFFFDHHHHDIGHIIJGIIIIIICGIIGBECHFDGGBDBGGEEHAG;
@7043367/1
cttccgtcttgggtgaggcataacggggtgggttttacagactag
+7043367/1
CCCFFFDDHHFHDFHGGBEFHHEGF>:D?:?D67BF48===FHI;
@870178/1
acccacgttggttatcaagtggcttggtaggatccaagttgaaatctttg
+870178/1
CCCFFFFFHHHHHJJJJJJHIJIJJEHFGEHFGHHFGGDFEGHIEHIII@
@4953901/1
gaggaagtaggtgctgggcctcttgtatgcgaaggtgttgaggcgcttgt
+4953901/1
@@@FDADFGDHFFIJJJGCGHGJGIEDHIJJJBHIHHGGGCFHIFBGGH6
@172235/1
ctctgtgcctggctcccatgtcacggta
+172235/1
@@@DDDA8?FF8CGGEDFEHHGEFG1CF
@7043894/1
caccagtggtcttcttgaacttcttcaattgacgcaagaagtaccagaaa
+7043894/1
C@@FFF>DHHHHHIFGIIIEGHHIIGIGIIIGGHIIIIIIIDGIIIGIII
@7043979/1
gtggaactgcttcacctgtggccggcggcacgcagacgccttgatgacct
+7043979/1
?@@DBDDDFFHFHGHGHIECGGHE>8DB<FA;AEEE@<<ABB;55;;:@C
@2931325/1
gtttgttttatcgtcgccttgagaagcagacacaagcttcttctgtttgt
+2931325/1
CCCFFDFFHHHHHIJJJJJJJJJJJJJJJJJJJJJJJJJJJJJJJJJJJH
@7044105/1
gttgaggcgcttgtggtggtgcacgcgcttgggcagagggaatctgattg
+7044105/1
@@@FABDDHFHFGIIHGHIFEDFHIIFIIIHBBHHI=HIB=AEHFFFFFD
@1557060/1
gaagatcctcatcttgtatagaggaggcttgggctcgctctccgaaggga
+1557060/1
@@@DFFFFHHDF>CHIGHIGGIII@BBFGIEEDHIAG>FGBHBFAGA;A2
@870731/1
ccacaatctggtctggagagaagatcctcatcttgtatagaggaggcttg
+870731/1
CC@DDFBDFBHFAGHIIGGH@GEAEHIFGIIGICGCFHGFEGGGDHGIID
@4954459/1
tgttcgtctgtgcgcgctaatctcagaaacggctgat
+4954459/1
<@;DB;DDD?<<AAFEGFIFFFI?C<FBFCC;@FFFA
@172799/1
ccctcagcgacatgtaagagttcaatggggaagtaaatgcatctgtcctt
+172799/1
CCCFDDFFHFHHGIEHIGFHCHHIGIIJIIGGIIIIJGIIFIIIJJJJII
@7044284/1
gttgaggcgcttgtggtggtgcacgcgcttgggcagagggaatctgattg
+7044284/1
CCCFFFFFHHHHHHIJHIJHHIJJJJJJJJJJJJJJJJIJHHHHFFFFFF
@7044292/1
gtggattttaatgttattattacagcatacataataaaattagaggaagt
+7044292/1
BBBFFFFFHHHHHIJJJJJJJJJJJJJJJJJJJJJJJJJJJJJIJJIJJF
@1557244/1
ctcagatgcaatttcttgcaagaattgcacaaagttgaagtccttgttgt
+1557244/1
CCCFFFFFHHHHHJJJJJJJJIIJJJJJJJJJJJIIIJJJHIJJJJJJJJ
@172925/1
cgcaagaagtaccagaaacgggacttagccacaatctggtctggagagaa
+172925/1
@@@D?D?DDBFHAGBHGGGCFEHGIEGDHIGEEIIE<D<DFGGIFDECAF
@7044368/1
caacatcttctttggtttgtcaggggtaatgctaacgtcatagcgataaa
+7044368/1
CCCFFFFFHHHHHJIHJJJJJJJJJJGEHIJJJJJIJJJIJJJJJJJIJJ
@4954788/1
gccagatgccaaagttcttgatcttcactgggctcttctctgggatttcc
+4954788/1
@BCFFFFFHHHHHJIIJJJJJJIJJJJJJJIJJJJJJJJJJJJJIJJJJJ
@173223/1
gccagatgccaaagttcttgatcttcactgggctcttctctgggatttcc
+173223/1
@@@FFFDDFDAHFI@CGHAEHGHGEHIBFH>GICHIGIIEGHIIGGHIIG
@1557709/1
ggcgcttgtggtggtgcacgcgcttgggcagagggaatctgattgtgctg
+1557709/1
@C@FFDDFCFHHHGHGGIHIIIIJJIGGGGH@GGIBHEIJJFIIIIJJJH
@4955012/1
gcctggccctcagcgacatgtaagagttcaatggggaagtaaatgcatct
+4955012/1
@@@FFF>DHBFAHIIGGGEHHFFHIIIGGGDFGIIIEBGBDFFBHEHIGI
@7044905/1
gggaatctgattgtgctgttgtggaactgcttcacctgtggccggcggca
+7044905/1
@@@DDDDDF<DF?CBFHBDHC:A?HGHIAHEFHIIIICCFHIDEF:@EB8
@4955233/1
ctcttgtatgcgaaggtgttgaggcgcttgtggtgg
+4955233/1
@<<DADDD>FAFFG81AAACFI@B=BHDHIAGGBDC
@871836/1
gcttagcttccttcttagagcgtcccgtacccatagcaacaagatcagcg
+871836/1
CCCFFFFFHHHHHJJJJJJJJJJJJJJJJJJJJJJJJJJJJJJJJJJJJJ
@871960/1
cttaaatttacatttagtgtttgtttcatgtcaatcggttcataaataaa
+871960/1
CCCFFFFFHGGHGIHGHHHJIJIJGJIIHIGIIHHGGIEHECHIIIIIIJ
@4955661/1
ctgtgatctgtttcttggcatctatagatgtcggtggcgcacagggcacg
+4955661/1
CCCFFFDFGGHHHIJJJJIJJJJIIGJJJJIIIIEGGGIIIIIJJJJEGG
@872149/1
gtgacggcacctccgacactgaggtcacggtactcgcggtacatgttgtg
+872149/1
CCCFFFFFHHHHHJJJJJJJJJJIHIIJJJGIJJJJJJJHHHHHHFFFFF
@2932700/1
cagtgataaattcactctagcacgtagttctcagcttccctgcaaagtta
+2932700/1
@@@BDFFFBHHGFGIIIIIIIIIEAEFFHGHGGIIGGGGGIIIGCHI?DH
@1558736/1
gtagcggaaggtgggttcgtgaatcat
+1558736/1
@@@DDDADFDHC?F@<CEFDHGIBADC
@872404/1
atggagtgagcacgggctctgtgcctggctcccatgtcacggtagcactg
+872404/1
@CCFFFDEHHHHHJIJJJJJJJJJIIHIJJJJJJJJJJJJJJFHJJJJJJ
@4956044/1
cgcaagaagtaccagaaacgggacttagccacaatctggtctggagagaa
+4956044/1
C@@DDFFFGDDDFHHIJIIIGJFHHGEIJJJJJJJGIIID@DHGHJJIII
@4956058/1
cctcttcctcgggttggaatgattctggtgggttgtcctgcagagcttgc
+4956058/1
CCCFFFFFGHHHHFHHJIIJIIIJJJJJEGHGHHIGIIIIIIEGIGGIII
@2933218/1
cgtcactattctaggattgtgtaggtaatattattaaacgaagaacatgc
+2933218/1
?@=DDB:=D:DF<?<:<E:33CC<3<C:<F?F><AF<@9EGD;?BB>BD9
@4956241/1
gatccctctattgagctactgctgttaagcagaataaaactgaaaaataa
+4956241/1
CCCFFFFFHHHHHJJJJJJJJJJJJJJJJJIJIJJJJJJJJJJJIJJJJJ
@1559192/1
cgtttctgtaccaataggaacaatacttcgggcttattctgcatacctgc
+1559192/1
@@@DDDDDHD??:E?@CD<4AFAAHHIHIE>GD<FHIIIIFCGDEGGBFF
@2933764/1
ctttaaaaaaagctcgatctcaatttaaagataagatctgcgacctcgag
+2933764/1
CCCFFFFFHHHHHJJJJJJJIJIJJIJJIIJIIJJJJJJJGHGIIJJJJJ
@6343893/1
cccaaagtttaattggaaccaagtaggtagttaatataaatgtaacaatt
+6343893/1
C@@FFADBHHFHHIIEIIGIJJJFEHGJIGIJIJIJJIECHIIHJIIGHJ
@7742024/1
ctgatcagccggagcagctccggtaagtttgtcgagtagagccttagctg
+7742024/1
CCCFFFFFHHHGFIIJJIIJJJJFHGIIIJJIJJJJFGIIJJJJJIJJJJ
@2232812/1
gatggagtgagcacgggctctgtgcctggctcccatgtcacggtagcact
+2232812/1
CCCFFFFFHHHHHJJJJJJJJJHIJJJIIIJJJJJJJHIJJJJFHJJJJJ
@2233200/1
gttggtcttggttgaacggaactccaatcctttactcgaatagtcttttc
+2233200/1
CCCFFDFFHHHHHJJJJJJIJJJJJJIJJJJJJJJJJJJJJJJJJJJJJB
@5681959/1
gagactcataacgcagccagatgccaaagttcttgatcttcactgggctc
+5681959/1
C@@FFFFFHHGHHIIJJJIIJJJJIJJJIIJJJJJIIJJJIJIIIIJJJJ
@2233788/1
tgtgagtccgtcagtggctttctttgatcattaatgtctcgtatgtcaag
+2233788/1
@@?DDDFFHHHGDIEHIIIJJIIJIJJJJJIJIGJJJJJJIHGHIGGIIE
@2233832/1
cacggtagcactgagtgacggcacctccgacactgaggtcacggtactcg
+2233832/1
@@@DD:BD?DHDHHICFHDGGIGHG9CFHBFGG@DHCE8=FGHG@@GDH=
@3607119/1
gcctgggatgccacccggcaccactcccgggtgaggatgcactacatttc
+3607119/1
CCCFFFFFHHHHHJJJJJJJJJJJJJJJJJJFHIJJJJJJJJJIJJJJJH
@3607277/1
gcacctccgacactgaggtcacggtactcgcggtacatgttgtgtacacc
+3607277/1
@@@FFFFDHFHHHIJIJJHIIJGIGEIIIIJJJIJJJJJGIJHIHIIEEC
@7743343/1
tcgggcagttcgtcaacaagacattactagctgagaatatttttttccgt
+7743343/1
CCCFFFFFHHHHHIIJJJJJJJJJJJJJIJJJJJJJJIJJIJJJJJJJJH
@3607330/1
cctggcgtaaaataacgtcaatacactggatctcctcag
+3607330/1
@@@DDDDDHFHB?BH<DDC=1CEDGIIIGB<CGF@AD9B
@5682818/1
cacctgtggccggcggcacgcagacgccttgatgacctccactttgatga
+5682818/1
CCCFF>DFHHHHHJJJJJEHJJJGIJGHEEFFFFEDEEEDDDDDDCCDDC
@5682873/1
aggggtaatgctaacgtcatagcgataaattttaagggatttaaattcca
+5682873/1
CCCFFADFHHHHHJJJJJJJJJJJJJJJJJJJJJJJJJJJJJJJJJJJJJ
@7744401/1
ctttgatgatctataaataagaaaataaatattacaatcaaataatacag
+7744401/1
CCCFFFFFHHHHHJJJJJJJJJJJJJJJJJJJJJJJJJJJJJJJJJJJJJ
@2235274/1
gcggaaggtgggttcgtgaatcatgccctcaatctgcaccagttcatatt
+2235274/1
@C@DFFFFAFDDHGHIHEGDFCF@D4CHGDHIJGGGHIHCB=?FGGGAHI
@6346517/1
gtcacggtactcgcggtacatgttgtgtacacctgagcgagactcataac
+6346517/1
@@CFFFFBFDHHHJJJGHIIJJHGIHHHJJIGHIJJIJJIJIIIJIJIJG
@3608905/1
caatatattcgtgaaaaccgcatccaactcggatcagccgtttctg
+3608905/1
CCCFFFFFHHHHHJJJJJJJJJJJJJJJJJJJJJJJJJJJHIIJJJ
@2235924/1
cttttttcagccttcatacaaaccgtaaaggcggaatatccaagtctaat
+2235924/1
@BCFFFFFHHHHHJJIJIIJJJJJJJJJJIJJJJIJJIJJIGGHIIJJJJ
@2236065/1
ggttcctctgcacttggtggtccacaaacattataatagcgttgtctaac
+2236065/1
BCBFFFFFHHHHHJJJJJJJJJJJJJJJIJJJJJJJJJJJIHIJJJJJJJ
@2236517/1
gtacacctgagcgagactcataacgcagccagatgccaaagttcttgatc
+2236517/1
@CCFFFEFHHHGHIJGIIJGIJIJJJJJJJJJJJIJJIGIIGGIJJJFHD
@173502/1
ctgtgatctgtttcttggcatctatagatgtcggtggcgcacagggcacg
+173502/1
@@@DFDFFHHHHHGIGBGHIICIICF@HGEHI9E?EHCGGHIIDDGIIII
@5685201/1
ctgagtgacggcacctccgacactgaggtcacggtactcgcggtacatgt
+5685201/1
CCCFFFDFHHHGHIIJJJJIJJGIIIJJJIJJIIDFHIJJJJHBHFFFF@
@6347771/1
tggtgataaagataagtataggctcaaaacctaacgacatcaatcaccag
+6347771/1
@@CDDFFFHHHHHJJICGHIHIIJGJIGHEGHIGGIIGIIGIGIGIIJIJ
@5685392/1
ctggctcccatgtcacggtagcactgagtgacggcacctccgacactgag
+5685392/1
@@?D@EFFHHHHHIIJIGFGGIIJJIJCCHHFFFHHGIJJJJGIJJJICA
@6348367/1
gcacgcgcttgggcagagggaatctgattgtgctgttgtggaactgcttc
+6348367/1
CCCFFFFFHGHHHIJJIJJJHGHJJJIJIIIJJJJIJJJJJIJJJJIJJG
@4281330/1
gcgatgttttacaagggcaggttgaactcacaccattcaatttaaaagaa
+4281330/1
CCCFFFDAHHHHHJJIIJJJIHGHIGFHGIJJJJJJJJJIJJJIJJJJJJ
@1559439/1
ctcatcttgtatagaggaggcttgggctcgctctccgaagggagcttgcg
+1559439/1
CCCFFFFFHFHHHJIJJHIJJJJHHJIJIHIJJJJJIJGGIJIIGIHHGG
@174988/1
atacataataaaattagaggaagtaggtgctgggcctcttgtatgcgaag
+174988/1
CCCFFFFFHHHHHJJIJIJJHIIIJJJHIJJJGIDHHIJJJJJJJJJHHI
@1560038/1
gtaggtgctgggcctcttgtatgcgaaggtgttgaggcgcttgtggtggt
+1560038/1
CCCFFFFFHHHHHIJJJJJJJJJJJJJJJFGHHJJJJJJJJJJJJJJJJE
@175120/1
cactgagtgacggcacctccgacactgaggtcacggtactcgcggtacat
+175120/1
CCCFFFFDHHHHHJIJJIIJJIJJJJJIIJDHIJJJGGIJJFIJHHFFFF
@4282310/1
cgaggttggtcgtctaccgggcagttctcgaaatgtttcataacgagccg
+4282310/1
@@@DDDDDHHAFCFCFGGIGGB<:FFFFGIGIIIGGGEGHGHIGHI@@EF
@4957313/1
gtcgaacactattctatgcttataccattaatctccgccactatttgacg
+4957313/1
CCCFFFFFHHHHHJJJJJJJJJJJJJJJJJJJIJJJJJJJJJJJJJJIJJ
@175496/1
ggttattgttatgtcgatgtcgaacccaaaaatgtaattaactttttttt
+175496/1
CC@FFFFFHHHHHJJJJJJJJJJJJJJJJJJJJJGIJIJJJJJJJJJJJJ
@4282909/1
ctttatgattggttgcatattatggcaacatacacatttggttctattca
+4282909/1
@@@DFFFDHHHBHIJGGGJJIIJHGGJIIGGIJGGGHIIGGIIIIIIGIG
@873845/1
tgggcctcttgtatgcgaaggtgttgaggcgcttgtggtggtgcacgcgc
+873845/1
@BCF;DDFHHHHHJJJJIIHIFHHHIIIIIIJJIJIIJHIJGIJJJIIHF
@4958293/1
gcgatgttttacaagggcaggttgaactcacaccattcaatttaaa
+4958293/1
@C@;DDFFHHGDDGIIGEGIIEFBF@DGDGGEIIGIIEEBGHGGGG
@874290/1
gctccctatagacaaacagaactatgtgaatattattattagtcagggat
+874290/1
CCCFFFFFHHHHHJJJJJJJJJJIJJIIHIJJJJJJJJJJIJJJJJJJIJ
@176509/1
ggtgcacgcgcttgggcagagggaatctgattgtgctgttgtggaactgc
+176509/1
CCBFFFFFGHHHHJJIJJJHJJJIJJJJJJJJJJIJJJIJJIJJJJJJJI
@874514/1
ccatttcattgttctcattcgcgtacttttcaaggaacatttgagtggtt
+874514/1
BCCFFFFFHHHHGJJJJJJJJJJIJJIJJJJJJJJIJJJJJJJIJHIJHJ
@7046529/1
cagtggtcttcttgaacttcttcaattgacgcaagaagtaccagaaacgg
+7046529/1
?<@:BADAHDF?AEFHGB@BFFGHGGDBEGEB::DGCG?FEHIII?DFII
@874797/1
acataataaaattagaggaagtaggtgctgggcc
+874797/1
<@@=DDBD<4=D:CB:EG:::3<C3C<<E>DFB9
@875051/1
gtcacggtagcactgagtgacggcacctccgacactgaggtcacggtact
+875051/1
@@@DFFFDFDHDHEDHIABHHGGICFHDFIIIIIGDFGGGFHGEIGC=A=
@7047114/1
cactgagtgacggcacctccgacactgagg
+7047114/1
@<@DDDDD?DDDAGEGBGGB1CEAF@E@BA
@875175/1
cttgtacaaaattgttatttaaacattaccaagctcacatttacatgtgt
+875175/1
@@@FDD?DHHHGHGFH@GHGIIGCCBDHF9EAFGCGIIIHIIIIIGICGF
@4959316/1
ctgcaatcctgcctcacatgattcatccacaaattccaacccttgcgttt
+4959316/1
@@@;DEFFDHHHHIJIIIJGEDBHHGIIJJGIDGEHGJIGIJJIIJIHII
@2935152/1
gcgatgttttacaagggcaggttgaactcacaccattcaatttaaaagaa
+2935152/1
CCCFFFFFHHHHHJJJJJJJJHIJJGHJJJJJJJJJJJJJJJJJJJJJJJ
@2935204/1
agcatacataataaaattagaggaagtaggtgctgggcctcttgtatgcg
+2935204/1
<@@DDB?2=C<CFF<GGI<AFB>:<<3A9<A9AF??E=DFGBFB??BBDF
@875271/1
gcactgagtgacggcacctccgacactgaggtcacggtactcgcggtaca
+875271/1
@@@FFFDFHHFHHEHIGGGIIIGIEIIJEHGGGDEHIFHIIIGEGHHFDE
@7047418/1
agggaatctgattgtgctgttgtggaactgcttcacctgtggccggcggc
+7047418/1
@@@FFDDFHGHHHECGHIIJJJJIEC9FHGHJIGIGIJGBBEHIIHGJDF
@7047446/1
ggcaggttgaactcacaccattcaatttaaaagaaactgggtgcgtgcag
+7047446/1
CCCFFFDFHHHHHJJJJJJIIJJJJIJJHJJJJJJJJJJIJHIFHGHGIJ
@1562754/1
gccacgcctgggatgccacccggcaccactcccgggtgaggatgcactac
+1562754/1
CCCDDFFFGDFGGH;BFHHIIJIIIJIJIGIJIJII<FGIEGIIGFEHHH
@875665/1
gtatgtttcttttgtctctggtaggatttctgtgatgtcgtcatctttgg
+875665/1
@?@DDBDA8BBDHI?DBGID@FGC=:C<HGEED><EFGHCHGCG>GHEDC
@4959754/1
gggagtactgagcagtatctattcagtaaacttatagctgacactga
+4959754/1
CCCFFDFFG<DFHJIGIJJJIJIJJJHHFGIJJIJJJJJIIIJJJJJ
@875757/1
ctgtgcctggctcccatgtcacggtagcactgagtgacggcacctccgac
+875757/1
BCCADFFFGHHGHJJJIGJJJJJJFHIJJJJJJJBDHHJIIIJJIJJJJJ
@1563140/1
gtgcctggctcccatgtcacggtagcactgagtgacggcacctccgacac
+1563140/1
CCCFFFFFHHHHHJJJJJJJJJHIIJJJJJJJHIJJJJIJJJJJJJJJJJ
@4960285/1
ctgtgatctgtttcttggcatctatagatgt
+4960285/1
?;@DDB?ACFADFB>G>GEDE@@CECBB@:2
@876321/1
agcaaataaaggacatcttcaacaatctcgtggttcctctgcacttggtg
+876321/1
CCCFFFFFHHHHHJJJJJJJIIHGIJJJJJHHIJJJJJJJJGJJJJJJIJ
@6348878/1
gtttgcttcatgtcaatcggttcataaataaaaaagttatgtcaaattaa
+6348878/1
BBBFFFFFHHHHHJJGIGIIGHIIJIJIJJJJJJJJFHIJJJJIJJJJJJ
@876819/1
ggtgggttcgtgaatcatgccctcaatctgcaccagttcatatttgggca
+876819/1
BCBDFFDFHHHHHJJJJJJJJJJJJJJJJJJJJJJJHIJIIJJJJJJJJG
@7049144/1
gtagcactgagtgacggcacctccgacactgaggtcacggtactcgcggt
+7049144/1
CCCFFFFFHHHHHJJJJJJJJJJJJJJJJJJJJJHJJJJJFGIJJJJHFB
@7746921/1
agcatacataataaaattagaggaagtaggt
+7746921/1
8??DD;BDDDAD?::CE>?BC>D:CE:9<9A
@7049209/1
cgccaaggaactcgagccgttggttggagccgagcgtcagatgcgtgaac
+7049209/1
CCCFFFFFHHHHHJJJIJJJJJIJIJJJJIIJIIJJIJJJJJHHHDFFDE
@7049231/1
gcaagaagtaccagaaacgggacttagccacaatctggtctggagagaag
+7049231/1
CCCFFFFFHHHHFIGHJJJIIIJJJEHIGGGJJJJJJIFGHIGIIIGBBE
@7049244/1
caggcaacatcttctttggtttgtcaggggtaatgctaacgtcatagcga
+7049244/1
CCCFFFFFHHHHHIIJJJGIJIIGHIJJIIIIIJJJJJJIJJJJJJIIIE
@5687291/1
gcactgagtgacggcacctccgacactgaggtcacggtactcgcggtaca
+5687291/1
CCCFFFFFHGHHFHIIJJJJJJIJJJJJJJJJJGJIIJJJJIJIIGEDFF
@5687420/1
ctgagtgacggcacctccgacactgaggtcacggtactcgcggtacatgt
+5687420/1
@@CFFDDDHFGDHIGDHIIHIJIJJIJIBFFHIJ?FHEHIJGHEEDEFED
@5687673/1
ctcagatgcaatttcttgcaagaattgcacaaagttgaagtccttgttgt
+5687673/1
CCCFFFAFHHGHHJIJJIJJIJJJJJJJIJJJJJJIJJJJHIJIJJIJIJ
@2238282/1
ggatggagtgagcacgggctctgtgcctggctcccatgtcacggtagcac
+2238282/1
@@@DAD:AFDDFD@GFGEDGHDGHEGEI>C8DBFC@GE9?GCHBBFFHII
@7747626/1
cagcatacataataaaattagaggaagtaggtgctgggcctcttgtatgc
+7747626/1
CCCFFFFFHHHGHJJJJJJJJJJJJJJHIJIHIIJJJJEGIJJJJJIJJJ
@7747915/1
gccggtgctcttgtagaacatgatgagtagctcctgcaccatgctgctca
+7747915/1
CCCFFFFFHHHHHHJJGIJIJJJJIJJIJJJJJJJIJJJJJJHIJIJJJJ
@6350193/1
atgcactacatttccgtccatcattttgtcaacgaactcttctgaagtat
+6350193/1
CCCFFFFFHHHHHJJJJJJJJJJJJJJJJJJJJJJJJJJJJJIJHIJHHI
@7748010/1
actacatttccgtccatcattttgtcaacgaactcttctgaagtatttgt
+7748010/1
CCCFFFFFHHHHFHIJJJJJJJJJFHGIJJIJIIJJJJJJJJJHGIJJJI
@2239009/1
cagtggtcttcttgaacttcttcaattgacgcaagaagtaccagaaacgg
+2239009/1
CCCFFFFFHHHHHJJIJJJJJJJJJJJJJJJJJJJJJJIIJJJIJJJJIJ
@2239080/1
gcctgacgcttagcaagtttcttagacttgccagttcccacttcacgacg
+2239080/1
@CCFFFFFFHHHHGGIHHGIJIJJHIJJJJIIIIIGGDFEHIJIFIDIIG
@3611417/1
gtgatctgtttcttggcatctatagatgtcggtggcgcacagggcacgct
+3611417/1
CCCDFFFFHHHHGJFIJJJJJIIJJHJJIJJJGHIJJJJJJJJJJJJJJJ
@5688811/1
gttcattacctgtgaaaactgcccctcagatacaccgtcacggaacacaa
+5688811/1
@CCFFFDFFDDHHIIGGGC?E?CGECHI@<CE??BFB?DGDGGHHGGIEC
@2239574/1
ccgcgcaataatagctagtaaataaataaatatatccgaggaaataaact
+2239574/1
CCCFFFFFHHHHHJJJIJHHEAHHHIJIJIJIJJJJJJJJJGIJJJJJJJ
@7748990/1
tacagttagaaatgttacaacctctatactttgcattaaaataatgccca
+7748990/1
@@@FADF?FDBDCBEGBHBBFFHIGIJGHHHIIBHIIJI4EFGDI>FHGG
@7749085/1
ctgtgatctgtttcttggcatctatagatgtcggtggcgcacagggcacg
+7749085/1
@CCDFDFFGHHHFGIIEHGAHHGHIBHFCFHEHH:EGGGIGIGEHHEIIE
@2239726/1
cttttttcctcctttcttttttggtggcttccccattttgacagcgtctt
+2239726/1
CCCFFFFFHHHHHJJJJJJJJJJJHIJJJJJJJJJJJJJJJJJJJJJJJJ
@877486/1
gtgaaactgcgacaccttgtggctgtgacttgtagtcaaggtggagattt
+877486/1
@?@FFEDDHHHDHIJJIJIEGIGGGHJGGGEGHIIFFHHEGFHG=FBFHI
@7749282/1
catctatagatgtcggtggcgcacagggcacgcttgcgcatgacatctat
+7749282/1
CCCFFFFFHHHHFJJJJJJJJJJJJJJJJJIJJJJJJJJIJJJJJJJJHH
@877788/1
ggaccgtcattgaacaatctcgtatgatgccgtttctgtaccaataggaa
+877788/1
CCCFFFDDHHHHHJJJHJJIIJFHIJJJJJJJHIIJJJGHGIJJIJJJJJ
@6351657/1
cagcatggtaagaaggtggcggccagaatctagacatgcacagctcttgc
+6351657/1
CC@FFFFFHHHHHIJDFHHGGIBFGHIJJJJJJJIJJJJJJJJJIIJJII
@2240537/1
gtcgaacccaaaaatgtaattaactttatttttgtctgtttgtctgtttg
+2240537/1
@??BD<BDHHDDHEDG2?FFCHEBHHICGCGGFI@DHHIIII?:<DGHIG
@2240814/1
gtagcactgagtgacggcacctccgacactgaggtcacggtactcgcggt
+2240814/1
CBCFFFFFHHHHHJJJJJHIJJJJJJJJJJJJJJHIJJJJHIJJJJJHFB
@2240914/1
ggcgcttgtggtggtgcacgcgcttgggcagagggaatctgattgtgctg
+2240914/1
CCCFFFFFHHHHHJIIJJJJJJIJJJJJJJJHIJJIIIJJJJJJJJJJJH
@2241044/1
ggcaaagagacgaagcgcgcgttctcatgtaatttttaatgttctccaaa
+2241044/1
CCCFFFFFHFHHHGIIIJJIIGGHHIIGGHGGHIIIJEGGCCGCHIJIJH
@177465/1
ctcttctagaactgtagtttgtctagtaatgtacgctttctccttctgct
+177465/1
CCCFFFFFGHHHGIJJGEDIGJIJJIIJJJJFIHIJIGHIIGGIIGIIJJ
@177485/1
gtcggtgagtcggttgctgtggtgggaggcgtgcgtgagggcctgcagga
+177485/1
@@@DD:D7C2AFFHGII@FHFGFAGG@GHEG@FHDCGHIIFF=?DB@DB7
@2241195/1
attacttactgctttcacaatcttcgtgggactagtagtcatttctttct
+2241195/1
BCCFFFFFHHHHHJJJJJJJJJJJJJJJJJJJJJJIJJJJJJJJJJJJJJ
@4283498/1
aggcgcttgtggtggtgcacgcgcttgggcagagggaatctgattgtgct
+4283498/1
CCCFFFFFHHHHHJJFGIJJIJIJJJJJJJJJGIJJIIIGIGEIGICEEA
@879088/1
cagcatacataataaaattagaggaagtaggtgctgggcctcttgtatgc
+879088/1
@@BFFFFFHGHHHJJJJJJJJGEIHHGCHIIBFHIJIJ9HGIJJJJJJJJ
@7750984/1
gtcacggtagcactgagtgacggcacctccgacactgaggtcacggtact
+7750984/1
@@CFFFDDHHHHHIHJJGHGIHIIJJEGHIGIJJIGGHIHBFGGGGIIHH
@4960439/1
cctggcgtaaaataacgtcaatacattggatctcctcagtaggatggcaa
+4960439/1
CCCFFFFFHHHHHJJJJJJJJJJJJJJJJJJJJJJJJJJHIIJHJJJJJJ
@4284176/1
catacataataaaattagaggaagtaggtgctgggcctcttgtatgcgaa
+4284176/1
CCCFFFFFHHHHHJJJJJIJJGIJJJJJIJJJIIJ<GHIJJIHIJJJJHG
@4284186/1
accagatttaaaaaaaaagaaattgtgattttaataaatatacgtaaaca
+4284186/1
<@@BDBDFFHFGHIIGGGGHGIGIIDFHIHHIGCHIIGHHHHIGCFEGEI
@178409/1
ggcagagggaatctgattgtgctgttgtggaactgcttcacctgtggccg
+178409/1
@<@ADADDA<;BBBFHB<BD>9FDHH>G;=DC?FGCGICFIBGGDGB?FF
@4960816/1
ctttctttaattctttagttttaagttagttttcatcttaagttcggaaa
+4960816/1
CCCFFFFFHGHHHJJJJJIIIJJJJHIGIHJJJJJJJJJJJJIIJJJJJJ
@178527/1
gtcacggtagcactgagtgacggcacctccgacactgaggtcacggtact
+178527/1
@@@FDDFFHGHGGIIIIJJGIGIGGJIIGJGHGHDHIFHHCFHIIGDHHH
@4960957/1
gcgatgttttacaagggcaggttgaactcacaccattcaatttaaaagaa
+4960957/1
CCCFFFDFHHHHHJJIJIGIGFGIGIJJJIEHIIJIJJIJIJJJJIGIJJ
@4284858/1
atacataataaaattagaggaagtaggtgctgggcctcttgtatgcgaag
+4284858/1
CCCFFFFFHHHHHJJJJJJJIJJFJJJHIIJJJJFHIJJJJGHIJJJIJJ
@179067/1
agcacgggctctgtgcctggctcccatgtcacggtagcactgagtgacgg
+179067/1
CCCFFDFFGHFFDEFHIJJIJIGHIGGHHGHJIJDGEHIHDGGGHGCFHJ
@4284942/1
tgggcacagttcctcgacgagcaagtagttcttgaagcacagacacaggt
+4284942/1
CCCFFFFFHHHHHJJJJJJJJJJJJFHIFHIJJJJIIJGHIJJJJJJJI=
@179509/1
ccgcaatgttggagcttggtacaaagcaaaggtcgggcagttcgtcaaca
+179509/1
CCCFFFFFHHHHHJJJJJJHIJIJJJJJJJJJHHIJJJIJHIJJHIJJJG
@1565307/1
gttcgacatcgacataacaataacccctgctattttttttatttttattt
+1565307/1
CCCFFFFFHHHDHJJJIGGHIJGIIJJJJJHGIIGIJJJJJIJJJJGIIJ
@4285433/1
gtcgaatattccctgacacctcacccagggcgggatatggaattttaatt
+4285433/1
CCCFFFFFHHHHHJJJJIJJJJJJJJIJJJJJJJHHFFFFFFEEDEEEEE
@5690944/1
aggaagtaggtgctgggcctcttgtatgcgaaggtgttgaggcgcttgtg
+5690944/1
@BCFFFFFHHHHHJIJJBHIJJJJHIJJJJJJJJBGHHIIJJJJJJJJJJ
@7050091/1
gcagccagatgccaaagttcttgatcttcactgggctcttctctgggatt
+7050091/1
CCCFFFFFHHHHHJJJJHIJJJJJJJJJJJJJJJJJJJJJJJJJJJJJJJ
@4962546/1
ggcctttgctctgtatatatgaccggtactctaagggtgggtcgtagcga
+4962546/1
@CCFFFFFHHHHHHIJIJJJJJJJIJHIJJJJJJJJJCGHJFHHIJIJJJ
@5691505/1
gggtaccgtagcctgtaatttttgtctttcgcgaaatattccgcgac
+5691505/1
BCCDDFFFHHGGHJJIJJJJJJJJIJJJJJJJJJJJJJJJJJJJJJH
@2936793/1
tccataatcattcctggaatccgtgtcgacggcgatgagagcccacgatg
+2936793/1
CCCFFFFFHHHHHJJJJJJJJJJHIHIJJJJJJJJJJIJJJJJJJHHFFF
@1566255/1
cccattttcacaggcaagggatcctaacttcgcaaccactaattccagtg
+1566255/1
CCCFFFFFHHHHHJJJJJJIJJJJIJJJJJJJJJJJJJIJJJJJJJJIJJ
@180409/1
ccaacaaatactaataataaaaacgatagaaaacaaataaaaactatcct
+180409/1
CCCFDFFAHDDFHEEEEGJHHIIHIGEIJIGGEGHHCHIIIC>GEEEB@G
@1566363/1
gcgatgttttacaagggcaggttgaactcacaccattcaatttaaaagaa
+1566363/1
CCCFFFFFHHHHHJIIJJJJJJJIIJJIJJJJJJGIIJIJJJJJIIJJJJ
@180605/1
cagtaggaaccacagccgttggcgtcgattgcggtatcggcgtcgcttgc
+180605/1
CCCFFDFFHHHGGIEHIEEHHIJJEGIJDEAHIIIGIJIIGEHDCDB@BD
@879965/1
ggcgcacagggcacgcttgcgcatgacatctatacatgccattggcgttc
+879965/1
@@;DDDDDBBBC?BDDEFF=ED@GCHEFEIGIIECBBB9FHGGGHDFAG;
@880057/1
gtggtggtgcacgcgcttgggcagagggaatctgattgtgctgttgtgga
+880057/1
@B@FDDDDHHHHGJJJJJJJGJJJIIIJHIJJJJJJJJHIIJJHIJIJJG
@5692213/1
catacataataaaattagaggaagtaggtgctgggcctcttgtatgcgaa
+5692213/1
CCCFFFFFHFDDDGHDEGGGCDGGCBHB<CBHIBCBFFGGGIG<DFHI@D
@7051448/1
agcatacataataaaattagaggaagtaggtgctgggcctcttgtatgcg
+7051448/1
@@CDDEFDHHHHHIIIGGJJGHICHIJIJIFHH>ABH;CBFHIGBGGIGG
@880664/1
cttcgcaaatcaaataatcctctatcaagtgctcgttttgttagacttca
+880664/1
CCCFFFFFHHHHHJJJJJJJJJJJJJIJJIIJJJJIJJJJJJJIIIJJJH
@2937776/1
gcacgtgcttgggcagagggaatctgattgtgctgttgtggaactgcttc
+2937776/1
@?@FFDDDDHDFFIIIGIGIIDHIIHIHHIDHHIIIIIIIGHIIIEHIIF
@881139/1
ggtcggacgagccgtgccttttattgcttggtgagacacgagataaaagt
+881139/1
CCCFFFFFHHHHHJJJJJJJJJJJJJJJJJJGHIJIJJJJIJHIIJHHHC
@2938246/1
gtgcacgcgcttgggcagagggaatctgattgtgctgttgtggaactgct
+2938246/1
CCCFFFFFHHHHHJJJJJJJJJJJJJJJJJJJJJJJJJJJJJJJJJJJJJ
@1568115/1
gtctgtttgtctgtttgtcggtttgtctgtttgtctgtttgtctgtttgt
+1568115/1
CBBFFEFFHHHHHIIJJJJIJGHIIHIIJHIIJJIJIHJJJJJIIIJIGF
@2242321/1
tgcacgcgcttgggcagagggaatctgattgtgctgttgtggaactgctt
+2242321/1
CCCFFFFFHHHHHJJJJJJJJJJJJJJJJJJJJIJJJJJJJJJJJJJJJI
@2242428/1
gtcttggttgaacggaactccaatcctttactcgaatagtcttttctaac
+2242428/1
CCCFFFFDHHHHHJJGIJJJJJJJJJJJJJJJJJJJJJJIJJJJJHIIJG
@6354007/1
ggctctgtgcctggctcccatgtcacggtagcactgagtgacggcacctc
+6354007/1
18=ABDDDFB?FHGD?EE@;<CH:?F@<18C@9CF>F>0?BFFDH6@FAG
@881992/1
ggtggtgcacgcgcttgggcagagggaatctgattgtgctgttgtggaac
+881992/1
@C?DDDDDHHHHHIJIBHIJGGGHGGIIGIJICIIHFHIIHGGIIJGIJI
@1568989/1
gttcgtcttttgaagattctgatattgatagttttttcattccctgc
+1568989/1
CCCFFFFFHHHHHIIEHHJJJHJJJJJJJJIFIJJJJJIJJJJJJJJ
@6354485/1
gccagatgccaaagttcttgatcttcactgggctcttctctgggatttcc
+6354485/1
@@CFFFFAFFGHHJIJJJIGIHHIHGGIIGGHIJGGIJJJIDGD?BGIIH
@1569260/1
cctcttgtatgcgaaggtgttgaggcgcttgtggtggtgcacgcgcttgg
+1569260/1
CCCFFFFFHHHHGGHHJEHGHIIIIIJJJJJHHJDHIHGIGIJJJHFFFD
@3613895/1
ataaaattagaggaagtaggtgctggg
+3613895/1
@@@BDDDDHBB?DGBDHB<IAAAFFGE
@882699/1
acctgtggccggcggcacgcagacgccttgatgacctccactttgatgat
+882699/1
@@@FFFFFHHHDFIIIJJIIIGEIJHHHFFDFFFEEEEDDDDDDDCCCEE
@6354897/1
ctgagcgagactcataacgcagccagatgccaaagttcttgatcttcact
+6354897/1
@@@DDBDD?0?CCDFHIACD@CHIEC??DHIICHE?B??DGFFEFEHII>
@6354941/1
cccgtatccgattccattgctgataataatgtggcccgtgcttttataca
+6354941/1
CCCFFFFFHHHHHJJJJJJJJJIJJJJJJJIIIJJJJJJJJJJJJJJJJJ
@3614157/1
tgacagtgtaaaacttctccgaaatctccaatccaaaccgtttgaaatct
+3614157/1
@C@DFFDDHHFFHIIJFHGEHIGGGIJIFGHJGGA<FHHJJIJJGGCHJJ
@6354993/1
gtggcgcacagggcacgcttgcgcatgacatctatacatgccattggcgt
+6354993/1
BB@FFFFFHHHHHJJJJJJJJJJJJIJJJJJJJIJJJJIJJJJJIJJJJB
@6355116/1
cccagggcgggatatggaattttaatttatgccccctttaaaaaaagctc
+6355116/1
@@@BDFAADHFAFEGGIJJIDGIJIHIIJIFHGIJHHGFFFFFEDDBAC@
@5695433/1
cttcaatatccacataagtaacttcaaatgattgctcagatgcaatttct
+5695433/1
CCCFFFFFHHHHHJJJJJJIJJJJJJJJJJJJJJJJJJJJJJJJIJJJJJ
@5695495/1
cttcacctgtggccggcggcacgcagacgccttgatgacctccactttga
+5695495/1
@CCFFFFFFCFHHJIIJGJJIIJIJGIIEHFFFCEECCEDCDBDDDDDDC
@1570239/1
caaacattataatagcgttgtctaacgtcggattcaattcggaacat
+1570239/1
CCCFFFFFHGGHHJIJJIJJJJJIJJJGIJJIIJIJJJIJJJIIJJJ
@5695723/1
cttgttgttaagaggtgttacctgcaacttggccaggttagggccaacag
+5695723/1
@@CFDFFDHFHFDFDHGHHHJIIGFE?CFGEIGGAFADFGG>B@FGDH@F
@3614845/1
agtgacggcacctccgacactgaggt
+3614845/1
@@@<DDBDFF@DDFHHGGIIIIEIG?
@5695920/1
gcaaaggtcgggcagttcgtcaacaagacattactagctgagaatatttt
+5695920/1
@@@DFDDEDFHGDIIGIBHG?EEHGFGCHIJIGDFIGGIJIJHGIJCFFE
@1570472/1
cacattgacaaacttaggtttgcttacagccattcccaactgtcctccgg
+1570472/1
CCCFFFFFHHGHHJJJIJHIJJJJJJIJJJJJJIJJJIJJJJJJIJJJJJ
@5696069/1
gtgctgggcctcttgtatgcgaaggtgttgaggcgcttgtggtggtgcac
+5696069/1
@@@DFEDDBHDHHJIGIIIJJJ<FF??CFHIIJJIGHIJDHE@FGBCEGI
@2244579/1
gttgttaagaggtgttacctgcaacttggccaggttagggccaacagatt
+2244579/1
CCCFFFFFHHHHDGHIJJJJJJJJJJJJJJJJJJHIIJJJJJJJJIJHIJ
@6356052/1
cttacatgctaaaactaaactactatacctgtgaaacgatcaacaataat
+6356052/1
@CCFFFFFGGHFHIJJGIIJJJIJIJGJIIJIJJJIJIJGHIIIIJJJJJ
@181081/1
catacataataaaattagaggaagtaggtgctgggcctcttgtatgcgaa
+181081/1
@@@FFFFFHFFHHGIIIIEIIIIG?DHG<FFHIGGAHCGIIIIIJIIJEA
@6356894/1
cctggatattcgtatttgacacagaattcagcgacaaatacttctgcgaa
+6356894/1
CCCFFFFFHHHHHGJIJJIIIJJJIIJJJJJJJJJJJJIGHGIIIIGIII
@4286086/1
cccaaattcttcttcttcagccggctttggtggttctttggctgtctctg
+4286086/1
?;=DDFDFHDDHHIEBHIEHFGIIIGGB9C:CD:?DF<4BFEGIHEGGGG
@2245561/1
gttgtggaactgcttcacctgtggccggcggcacgcagacgccttgatga
+2245561/1
@@@DDDDEHHHHHIIJIGIGIJIIJJJJIJJEBHHHEFDEDBBBBC@CDD
@2245651/1
tggcacacaggcataatgccatattcaaatgggaagtggtgataaagata
+2245651/1
CCCFFFFFHHHHHJJJJJJJJJJJJJJJJJJJJJJJIJJHIJJJJJJJJJ
@2245664/1
tgacagtctcgacccgcggcggcggcatcactatacctcccggcagtacc
+2245664/1
C@@FFFDDHHFHHIJIHIIGIGHDDDDD?CCDDDDDDDCDDDDDBDCCCC
@6357130/1
gttgaggcgcttgtggtggtgcacgcgcttgggcagagggaatctgattg
+6357130/1
CCCFFFFFHHHHHIJJHIJFHIJJJJJJJJJJJJJJJJJJHHHHFFFFFF
@181908/1
cagccagatgccaaagttcttgatcttcactgggctcttctctgggattt
+181908/1
@<?DBDDAHBHHBEHHHBI@HB@CEHHIIIIIEFEHFHIECCB?@GIIII
@7751801/1
gtaggtgctgggcctcttgtatgcgaaggtgttgaggcgcttgtggtgg
+7751801/1
@;?=BDDDFFHHFHGHHIGCFEGIBBACA:C?GFIIIDGIIEG@F?CH=
@4963972/1
cctggctcccatgtcacggtagcactgagtgacggcacctccgacactga
+4963972/1
@@@DDFDDDFFDFGGEEBHAFFFFHICDE?BFGGIIIIGIIGBHIHGGGA
@7752045/1
gcagggaattggtagcaacttgaatgtgagtttttatcggaagccaatct
+7752045/1
CCCFFFFFHHHHHIIJJJJJJJHHIJHIIIHIJJJIJJJJJJJJJJJJJJ
@7752077/1
gacgatttcaccagtggtcttcttgaacttcttcaattgacgcaagaagt
+7752077/1
CCCFFFFFHHHHHJIJJJJJJJJIJJJJJJJJJJJJJJJJJJJJJJJJJD
@5697725/1
ccacaatctggtctggagagaagatcctcatcttgtatagaggaggcttg
+5697725/1
@@@FFFFFHHHCFHGGEG?GAGGGGGHIIGIIIGCEEHIGIBDBGHHIIB
@4964798/1
gggacttagccacaatctggtctggagagaagatcctcatcttgtat
+4964798/1
CCCFFFFFHHHHHIJJJJJJHIIJJHHFIIIJJJJIJJIJJJJIJJJ
@5697869/1
gtgctgggcctcttgtatgcgaaggtgttgaggcgcttgtggtggtgcac
+5697869/1
CCCFFFFF=FHHHJJJJJJJJIIIJFGHIJJJJJJJJJJIJJIJJIJJJI
@5697965/1
catcgttctcagcatggtaagaaggtggcggccagaatctagacatgcac
+5697965/1
@@@ABDDDFHDHDGGGG:<CDHCHC?<E8E@AB?BHAFECBGFGHIEIII
@182821/1
tgggtctcttgtatgcgaaggtgttgaggcgcttgtggtggtgcacgcgc
+182821/1
?@@FBDDFHHGHHJFGFHIGEACHHJIIGCGHHIGGGIJIE:FGGGIIHF
@4964969/1
ctcataacgcagccagatgccaaagttcttgatcttcactgggctcttct
+4964969/1
CCCFFFFFHGHHHJJJJJJJJJJJJGIJIJJIJJJIJJJJJJJJJJJJJG
@7053581/1
gttttttaaactcatattttcatggtaccaagttatgaatttttcaaatc
+7053581/1
@@@FFFFFHHHHFIJJJJJJIJGIIEHIJJIJHHGIJIGIJJJJJIJGGE
@183250/1
caaataaacttttcaatagacaaatacaacgaaaccaatttagaatatac
+183250/1
@@@DFFFABFDFHE@GHIIIGGCHCGBEHEHIGDEDHCGHEHCBFHEHHE
@4965334/1
tcataatcttcagatactccaaagcattctgggctgcagatgactgtgca
+4965334/1
C@CFDFFFAFFFHJJJJIIIIJJEGHCGGHFHEHIIIIGJJIJJJJEGJI
@7753384/1
gtcacggtagcactgagtgacggcacctccgacactgaggtcacggtact
+7753384/1
CCCFFFFDHHHHHJJJJIHIJJJJJJJJJJJJJJJJJJJJGIJJJJEHHH
@7753568/1
ccgtgattatctaggacgtcttcttgaatccacattggtgtgataaccgt
+7753568/1
BCCDFFFFHHHHHJJJJJHIJJJJJJJJJJJJJJJJJJHHHIIJJJJJJH
@4965979/1
tggtggtgcacgcgcttgggcagaggg
+4965979/1
;8;:A1AA8FBDDD<8CGIIIC6?F1D
@7753958/1
gggtaatctagctacccacgtaaatgtaaacctggcaagcatccaagata
+7753958/1
BBBDBDDDHHHHHJJJJJJJHIIJJJIJJJJJJJJIJJJJJJJJJJJJJI
@7753963/1
gggctctgtgcctggctcccatgtcacggtagcactgagtgacggcacct
+7753963/1
@@@FDFDDHBFHGE;EGGIGIGEHHGGHIFFF@HGIGGG:B?FGGH>GG@
@184133/1
ggagagaagatcctcatcttgtatagaggaggcttgggctcgctctccga
+184133/1
CCCFFFFFHHHHHJJJJJJJJIJJJJJJJIJJJJJGIJGJJJJJJJJIJF
@7754192/1
ctggatggagtgagcacgggctctgtgcctggctcccatatcacggtagc
+7754192/1
@@@FDDFDHDCBFGGHIE?@FGIGEFGIHH@GHGIIIIIHIGGEGH7CF@
@184301/1
ggtgcacgcgcttgggcagagggaatctgattgtgctgttgtggaactgc
+184301/1
@@?DDEFFHHHFHJJFGIJJIJIFGGIIJJJJGHIGGIIIIJJIGIGIII
@7054763/1
ctacaaacggcgctatataacaaaacaattcatttcatatatacttatat
+7054763/1
@C@FBDFDHDFFHDE?FBCAGHBH?DBFAGHCBCHGIGGI@=BF><FHHG
@2939195/1
ctgtgatctgtttcttggcatctatagatgtcggtggcgcacagggcacg
+2939195/1
@CCDFDFFHHDFHJIIHBGGHIIIJJIIJJJJIJEFHBEHIIIIJJJIII
@883711/1
gcaagaagtaccagaaacgggacttagccacaatctggtctggagagaag
+883711/1
?;=?;D3ACFFBFA@FHDGGGGBGFDGGICHFFBCDF<FFH9DDC?D?FH
@7055025/1
gcaagaagtaccagaaacgggacttagccacaatctggtctggagagaag
+7055025/1
CCCFFFFFFHHHHJJJJJJJJJJJJJJJJJJJJJJJJJIJJJJJJJJJJI
@883983/1
accacagttccagtctcaggcacattgccattagtagactgatcagccgg
+883983/1
@CCFFFFFHHHHHIJJJJJJJJJJJJJJJJJJIJIJJIJJJJJJJJJJJJ
@4966782/1
gtgttacctgcaacttggccaggttagggccaacagattgtttgagatgt
+4966782/1
@@@DBDDDHDB;ABC@FHIHC@GFHHIIIIGGIGBGDFHG@FHFHGDHID
@4966943/1
agatgccaaagttcttgatcttcactgggctcttctctgggatttccctg
+4966943/1
CCCFFFFFHHHCFHIJIJIIIIIJIIJJIJJJJJJJJJJJIJJJJJJJJJ
@7754623/1
gggaatctgattgtgctgttgtggaactgcttcacctgtggccggcggca
+7754623/1
BCCDFFFFHHHHHHJJJJIJJJJJJJJJJJJJJJJJJJIIJJJJJIIHF>
@4967161/1
tgtgcaacccatttgatgctgacacgaaacactcggtccttaccctctcc
+4967161/1
CCBFFFFFHHHHHJJJJIJJJJJJJJJIIJJJIJJJIIIJJJJIJJJJJJ
@4967285/1
ctgcaatcctgcctcacatgattcatccacaaattccaacccttgcgttt
+4967285/1
CC@DFFFFHHGGHJIIJJIJIGIGIIIGFIIJJJJGGIJJIJJIJIIGEI
@4967523/1
gcggagattaatggtataagcatagaatagtgttcgacgtgattctttaa
+4967523/1
@@@FDDDEHHGHHJEBFHIGGIIIJJFIJJEAIGJJIJBDDGGIIGIGHH
@7755425/1
cgcaagaagtaccagaaacgggacttagccacaatctggtctggagagaa
+7755425/1
CCCFFFFFHFFHHJJJJJJJJJJJJJJJJJIJJJJJJJJJJJJJIJIJJJ
@3617148/1
gtcacggtagcactgagtgacggcacctccgacactgaggtcacggtact
+3617148/1
@?@DDFFDHDDFBGGBABHHHDABEEEEEFE@GBAFGCH?FF;@@BGHHH
@3617282/1
gtcacggtactcgcggtacatgttgtgtacacctgagcg
+3617282/1
?:=;B@DADADDD@E?EE>EDD::CB??4DDD9B@BB9?
@5700154/1
actgagtgacggcacctccgacactgaggtcacggtactcgcggtacatg
+5700154/1
CCCFFFDFHHHHHJJJJJJJJJJJJJJJJJJJJJJIJJJJJJJHHFFFFF
@2246357/1
cttgttgttaagaggtgttacctgcaacttggccaggttagggccaacag
+2246357/1
CC@FFFFFHHHHFGHACEHHIIGIIIIJJJIIGHJJG?@FGDGHIIJJJJ
@6357908/1
gcacgtagttctcagcttccctgcaaagttaaccatcttgtattcaaaag
+6357908/1
C@@FFFEFFDFHHJJIJGHICFGCEHIJBEFIEGIGHIJGCDFGGIGHGG
@1573170/1
agcacgttgtatatattttaagatgaaatgttaccccaaaagctgcgcta
+1573170/1
CCCFFFFFHHHHHJIIIIJIIJIJJJJJJJIIJJJJJJJEGIIJJJJJJI
@1573175/1
gtggattttaatgttattattacagcatacataataaaattagaggaagt
+1573175/1
@?@ADFFFHHHFHEFFDEGGGGIFCEHIJEHIIGHICECEFEHGGEHIJI
@3618303/1
gccagatgccaaagttcttgatcttcactgggctcttctctgggatttcc
+3618303/1
CCCFFFFFGHHGDIGIIGIIJJJJJJJJJGGIIJJJJJJIGIJJGGIJJJ
@2247152/1
cttggcatctatagatgtcggtggcgcacagggcacgcttgcgcatgaca
+2247152/1
CCCFFFFFHHHHHJIJJIJJJHIJJJJIJJJJJJJJJJJJJJJJJJJJHH
@3618406/1
ctgattgtgctgttgtggaactgcttcacctgtggccggcggcacgc
+3618406/1
CCCFFFFFHHHHHJJJJJJJJJJJJJJIJJJJIGIIJJJJJJHFFDD
@1573734/1
ctcatcttgtatagaggaggcttgggctcgctctccgaagggagcttgcg
+1573734/1
CCCFFFFFHHHHHJJJJJJJJJJHHJIIJIIIJJIJJIJJJJGIIJJJJI
@3618435/1
ggcctcagctgttggagctggttcagcctttttctttttaggcttcttct
+3618435/1
@@@DDDDDDFD?D<FF@EGBEHHHD9BGGIGIFIGIIIIE3@DGEGGGIC
@3619060/1
ggatgagttagggccgtttgtaacagcgctctttgcttgaacacgtagcc
+3619060/1
CCCFFFFFHHHHHBHIIJIIGCHIFIJIJJIJJJIGJJIJIJJIIHGIGI
@4967772/1
acctcacccagggcgggatatggaattttaatttatgccccctttaaaaa
+4967772/1
CCCFFFFFHGHHHJJJJHIJJJJHIJJJJIJJJJHHHHEHFFDEEEEEDD
@2939783/1
ccaagactcactaaacataaaaataatacattacgttaaatgccacgacg
+2939783/1
CCCFFFFFHHHHHJJJJJJJJJJJIJIJJJIJIJJIIIJJJJJJIIJJJI
@4288936/1
gttgtggaactgcttcacctgtggccggcggcacgcagacgccttgatga
+4288936/1
[truncated: 3,834,852 more chars]
